# Supplementary material for: Efficient Reconstruction of Predictive Consensus Metabolic Network Models
Source: PLoS Comput Biol. 2016 Aug 26;12(8):e1005085. doi: 10.1371/journal.pcbi.1005085 (PMC5001716; doi:10.1371/journal.pcbi.1005085)
Supplement: S1 Dataset — This file contains the original models, the input models, the BCMs, and the RCMs for COMMGEN as well as an overview of the changes made between original and input models. (ZIP) [file pcbi.1005085.s001.zip]

Archive with 342 entries (284 files):
- S4-Models/.DS_Store
- S4-Models/ACM/
- S4-Models/ACM/.DS_Store
- S4-Models/ACM/Bsubtilis/
- S4-Models/ACM/Bsubtilis/.DS_Store
- S4-Models/ACM/Bsubtilis/ACM_iBsu1103_COMMGEN/
- S4-Models/ACM/Bsubtilis/ACM_iBsu1103_COMMGEN/chemicals.tsv
- S4-Models/ACM/Bsubtilis/ACM_iBsu1103_COMMGEN/compartments.tsv
- S4-Models/ACM/Bsubtilis/ACM_iBsu1103_COMMGEN/enzymes.tsv
- S4-Models/ACM/Bsubtilis/ACM_iBsu1103_COMMGEN/model.tsv
- S4-Models/ACM/Bsubtilis/ACM_iBsu1103_COMMGEN/options.mat
- S4-Models/ACM/Bsubtilis/ACM_iBsu1103_COMMGEN/reactions.tsv
- S4-Models/ACM/Bsubtilis/ACM_iBsu1103_COMMGEN/RejMerge.tsv
- S4-Models/ACM/Bsubtilis/ACM_iBsu1103_COMMGEN/TrackRxns.tsv
- S4-Models/ACM/Bsubtilis/ACM_iBsu1103_COMMGEN/TrackSpec.tsv
- S4-Models/ACM/Bsubtilis/ACM_iYO844_COMMGEN/
- S4-Models/ACM/Bsubtilis/ACM_iYO844_COMMGEN/chemicals.tsv
- S4-Models/ACM/Bsubtilis/ACM_iYO844_COMMGEN/compartments.tsv
- S4-Models/ACM/Bsubtilis/ACM_iYO844_COMMGEN/enzymes.tsv
- S4-Models/ACM/Bsubtilis/ACM_iYO844_COMMGEN/model.tsv
- S4-Models/ACM/Bsubtilis/ACM_iYO844_COMMGEN/options.mat
- S4-Models/ACM/Bsubtilis/ACM_iYO844_COMMGEN/reactions.tsv
- S4-Models/ACM/Bsubtilis/ACM_iYO844_COMMGEN/RejMerge.tsv
- S4-Models/ACM/Bsubtilis/ACM_iYO844_COMMGEN/TrackRxns.tsv
- S4-Models/ACM/Bsubtilis/ACM_iYO844_COMMGEN/TrackSpec.tsv
- S4-Models/ACM/Mtuberculosis/
- S4-Models/ACM/Mtuberculosis/.DS_Store
- S4-Models/ACM/Mtuberculosis/ACM_GSMN_TB_in_vivo_COMMGEN/
- S4-Models/ACM/Mtuberculosis/ACM_GSMN_TB_in_vivo_COMMGEN/chemicals.tsv
- S4-Models/ACM/Mtuberculosis/ACM_GSMN_TB_in_vivo_COMMGEN/compartments.tsv
- S4-Models/ACM/Mtuberculosis/ACM_GSMN_TB_in_vivo_COMMGEN/enzymes.tsv
- S4-Models/ACM/Mtuberculosis/ACM_GSMN_TB_in_vivo_COMMGEN/model.tsv
- S4-Models/ACM/Mtuberculosis/ACM_GSMN_TB_in_vivo_COMMGEN/options.mat
- S4-Models/ACM/Mtuberculosis/ACM_GSMN_TB_in_vivo_COMMGEN/reactions.tsv
- S4-Models/ACM/Mtuberculosis/ACM_GSMN_TB_in_vivo_COMMGEN/RejMerge.tsv
- S4-Models/ACM/Mtuberculosis/ACM_GSMN_TB_in_vivo_COMMGEN/TrackRxns.tsv
- S4-Models/ACM/Mtuberculosis/ACM_GSMN_TB_in_vivo_COMMGEN/TrackSpec.tsv
- S4-Models/ACM/Mtuberculosis/ACM_iNJ661_COMMGEN/
- S4-Models/ACM/Mtuberculosis/ACM_iNJ661_COMMGEN/chemicals.tsv
- S4-Models/ACM/Mtuberculosis/ACM_iNJ661_COMMGEN/compartments.tsv
- S4-Models/ACM/Mtuberculosis/ACM_iNJ661_COMMGEN/enzymes.tsv
- S4-Models/ACM/Mtuberculosis/ACM_iNJ661_COMMGEN/model.tsv
- S4-Models/ACM/Mtuberculosis/ACM_iNJ661_COMMGEN/options.mat
- S4-Models/ACM/Mtuberculosis/ACM_iNJ661_COMMGEN/reactions.tsv
- S4-Models/ACM/Mtuberculosis/ACM_iNJ661_COMMGEN/RejMerge.tsv
- S4-Models/ACM/Mtuberculosis/ACM_iNJ661_COMMGEN/TrackRxns.tsv
- S4-Models/ACM/Mtuberculosis/ACM_iNJ661_COMMGEN/TrackSpec.tsv
- S4-Models/ACM/Pputida/
- S4-Models/ACM/Pputida/.DS_Store
- S4-Models/ACM/Pputida/ACM_iJN746_COMMGEN/
- S4-Models/ACM/Pputida/ACM_iJN746_COMMGEN/chemicals.tsv
- S4-Models/ACM/Pputida/ACM_iJN746_COMMGEN/compartments.tsv
- S4-Models/ACM/Pputida/ACM_iJN746_COMMGEN/enzymes.tsv
- S4-Models/ACM/Pputida/ACM_iJN746_COMMGEN/model.tsv
- S4-Models/ACM/Pputida/ACM_iJN746_COMMGEN/options.mat
- S4-Models/ACM/Pputida/ACM_iJN746_COMMGEN/reactions.tsv
- S4-Models/ACM/Pputida/ACM_iJN746_COMMGEN/RejMerge.tsv
- S4-Models/ACM/Pputida/ACM_iJN746_COMMGEN/TrackRxns.tsv
- S4-Models/ACM/Pputida/ACM_iJN746_COMMGEN/TrackSpec.tsv
- S4-Models/ACM/Pputida/ACM_iJP962_COMMGEN/
- S4-Models/ACM/Pputida/ACM_iJP962_COMMGEN/chemicals.tsv
- S4-Models/ACM/Pputida/ACM_iJP962_COMMGEN/compartments.tsv
- S4-Models/ACM/Pputida/ACM_iJP962_COMMGEN/enzymes.tsv
- S4-Models/ACM/Pputida/ACM_iJP962_COMMGEN/model.tsv
- S4-Models/ACM/Pputida/ACM_iJP962_COMMGEN/options.mat
- S4-Models/ACM/Pputida/ACM_iJP962_COMMGEN/reactions.tsv
- S4-Models/ACM/Pputida/ACM_iJP962_COMMGEN/RejMerge.tsv
- S4-Models/ACM/Pputida/ACM_iJP962_COMMGEN/TrackRxns.tsv
- S4-Models/ACM/Pputida/ACM_iJP962_COMMGEN/TrackSpec.tsv
- S4-Models/ACM/Scerevisiae/
- S4-Models/ACM/Scerevisiae/.DS_Store
- S4-Models/ACM/Scerevisiae/ACM_iIN800_COMMGEN/
- S4-Models/ACM/Scerevisiae/ACM_iIN800_COMMGEN/chemicals.tsv
- S4-Models/ACM/Scerevisiae/ACM_iIN800_COMMGEN/compartments.tsv
- S4-Models/ACM/Scerevisiae/ACM_iIN800_COMMGEN/enzymes.tsv
- S4-Models/ACM/Scerevisiae/ACM_iIN800_COMMGEN/model.tsv
- S4-Models/ACM/Scerevisiae/ACM_iIN800_COMMGEN/options.mat
- S4-Models/ACM/Scerevisiae/ACM_iIN800_COMMGEN/reactions.tsv
- S4-Models/ACM/Scerevisiae/ACM_iIN800_COMMGEN/RejMerge.tsv
- S4-Models/ACM/Scerevisiae/ACM_iIN800_COMMGEN/TrackRxns.tsv
- S4-Models/ACM/Scerevisiae/ACM_iIN800_COMMGEN/TrackSpec.tsv
- S4-Models/ACM/Scerevisiae/ACM_iMM904_COMMGEN/
- S4-Models/ACM/Scerevisiae/ACM_iMM904_COMMGEN/chemicals.tsv
- S4-Models/ACM/Scerevisiae/ACM_iMM904_COMMGEN/compartments.tsv
- S4-Models/ACM/Scerevisiae/ACM_iMM904_COMMGEN/enzymes.tsv
- S4-Models/ACM/Scerevisiae/ACM_iMM904_COMMGEN/model.tsv
- S4-Models/ACM/Scerevisiae/ACM_iMM904_COMMGEN/options.mat
- S4-Models/ACM/Scerevisiae/ACM_iMM904_COMMGEN/reactions.tsv
- S4-Models/ACM/Scerevisiae/ACM_iMM904_COMMGEN/RejMerge.tsv
- S4-Models/ACM/Scerevisiae/ACM_iMM904_COMMGEN/TrackRxns.tsv
- S4-Models/ACM/Scerevisiae/ACM_iMM904_COMMGEN/TrackSpec.tsv
- S4-Models/ACM/Scerevisiae/ACM_iND750_COMMGEN/
- S4-Models/ACM/Scerevisiae/ACM_iND750_COMMGEN/chemicals.tsv
- S4-Models/ACM/Scerevisiae/ACM_iND750_COMMGEN/compartments.tsv
- S4-Models/ACM/Scerevisiae/ACM_iND750_COMMGEN/enzymes.tsv
- S4-Models/ACM/Scerevisiae/ACM_iND750_COMMGEN/model.tsv
- S4-Models/ACM/Scerevisiae/ACM_iND750_COMMGEN/options.mat
- S4-Models/ACM/Scerevisiae/ACM_iND750_COMMGEN/reactions.tsv
- S4-Models/ACM/Scerevisiae/ACM_iND750_COMMGEN/RejMerge.tsv
- S4-Models/ACM/Scerevisiae/ACM_iND750_COMMGEN/TrackRxns.tsv
- S4-Models/ACM/Scerevisiae/ACM_iND750_COMMGEN/TrackSpec.tsv
- S4-Models/BCM/
- S4-Models/BCM/.DS_Store
- S4-Models/BCM/Bsubtilis/
- S4-Models/BCM/Bsubtilis/.DS_Store
- S4-Models/BCM/Bsubtilis/BCM_iBsu1103_COMMGEN/
- S4-Models/BCM/Bsubtilis/BCM_iBsu1103_COMMGEN/chemicals.tsv
- S4-Models/BCM/Bsubtilis/BCM_iBsu1103_COMMGEN/compartments.tsv
- S4-Models/BCM/Bsubtilis/BCM_iBsu1103_COMMGEN/enzymes.tsv
- S4-Models/BCM/Bsubtilis/BCM_iBsu1103_COMMGEN/model.tsv
- S4-Models/BCM/Bsubtilis/BCM_iBsu1103_COMMGEN/options.mat
- S4-Models/BCM/Bsubtilis/BCM_iBsu1103_COMMGEN/reactions.tsv
- S4-Models/BCM/Bsubtilis/BCM_iBsu1103_COMMGEN/RejMerge.tsv
- S4-Models/BCM/Bsubtilis/BCM_iBsu1103_COMMGEN/TrackRxns.tsv
- S4-Models/BCM/Bsubtilis/BCM_iBsu1103_COMMGEN/TrackSpec.tsv
- S4-Models/BCM/Bsubtilis/BCM_iYO844_COMMGEN/
- S4-Models/BCM/Bsubtilis/BCM_iYO844_COMMGEN/chemicals.tsv
- S4-Models/BCM/Bsubtilis/BCM_iYO844_COMMGEN/compartments.tsv
- S4-Models/BCM/Bsubtilis/BCM_iYO844_COMMGEN/enzymes.tsv
- S4-Models/BCM/Bsubtilis/BCM_iYO844_COMMGEN/model.tsv
- S4-Models/BCM/Bsubtilis/BCM_iYO844_COMMGEN/options.mat
- S4-Models/BCM/Bsubtilis/BCM_iYO844_COMMGEN/reactions.tsv
- S4-Models/BCM/Bsubtilis/BCM_iYO844_COMMGEN/RejMerge.tsv
- S4-Models/BCM/Bsubtilis/BCM_iYO844_COMMGEN/TrackRxns.tsv
- S4-Models/BCM/Bsubtilis/BCM_iYO844_COMMGEN/TrackSpec.tsv
- S4-Models/BCM/Mtuberculosis/
- S4-Models/BCM/Mtuberculosis/.DS_Store
- S4-Models/BCM/Mtuberculosis/BCM_GSMN_TB_in_vivo_COMMGEN/
- S4-Models/BCM/Mtuberculosis/BCM_GSMN_TB_in_vivo_COMMGEN/chemicals.tsv
- S4-Models/BCM/Mtuberculosis/BCM_GSMN_TB_in_vivo_COMMGEN/compartments.tsv
- S4-Models/BCM/Mtuberculosis/BCM_GSMN_TB_in_vivo_COMMGEN/enzymes.tsv
- S4-Models/BCM/Mtuberculosis/BCM_GSMN_TB_in_vivo_COMMGEN/model.tsv
- S4-Models/BCM/Mtuberculosis/BCM_GSMN_TB_in_vivo_COMMGEN/options.mat
- S4-Models/BCM/Mtuberculosis/BCM_GSMN_TB_in_vivo_COMMGEN/reactions.tsv
- S4-Models/BCM/Mtuberculosis/BCM_GSMN_TB_in_vivo_COMMGEN/RejMerge.tsv
- S4-Models/BCM/Mtuberculosis/BCM_GSMN_TB_in_vivo_COMMGEN/TrackRxns.tsv
- S4-Models/BCM/Mtuberculosis/BCM_GSMN_TB_in_vivo_COMMGEN/TrackSpec.tsv
- S4-Models/BCM/Mtuberculosis/BCM_iNJ661_COMMGEN/
- S4-Models/BCM/Mtuberculosis/BCM_iNJ661_COMMGEN/chemicals.tsv
- S4-Models/BCM/Mtuberculosis/BCM_iNJ661_COMMGEN/compartments.tsv
- S4-Models/BCM/Mtuberculosis/BCM_iNJ661_COMMGEN/enzymes.tsv
- S4-Models/BCM/Mtuberculosis/BCM_iNJ661_COMMGEN/model.tsv
- S4-Models/BCM/Mtuberculosis/BCM_iNJ661_COMMGEN/options.mat
- S4-Models/BCM/Mtuberculosis/BCM_iNJ661_COMMGEN/reactions.tsv
- S4-Models/BCM/Mtuberculosis/BCM_iNJ661_COMMGEN/RejMerge.tsv
- S4-Models/BCM/Mtuberculosis/BCM_iNJ661_COMMGEN/TrackRxns.tsv
- S4-Models/BCM/Mtuberculosis/BCM_iNJ661_COMMGEN/TrackSpec.tsv
- S4-Models/BCM/Pputida/
- S4-Models/BCM/Pputida/.DS_Store
- S4-Models/BCM/Pputida/BCM_iJN746_COMMGEN/
- S4-Models/BCM/Pputida/BCM_iJN746_COMMGEN/chemicals.tsv
- S4-Models/BCM/Pputida/BCM_iJN746_COMMGEN/compartments.tsv
- S4-Models/BCM/Pputida/BCM_iJN746_COMMGEN/enzymes.tsv
- S4-Models/BCM/Pputida/BCM_iJN746_COMMGEN/model.tsv
- S4-Models/BCM/Pputida/BCM_iJN746_COMMGEN/options.mat
- S4-Models/BCM/Pputida/BCM_iJN746_COMMGEN/reactions.tsv
- S4-Models/BCM/Pputida/BCM_iJN746_COMMGEN/RejMerge.tsv
- S4-Models/BCM/Pputida/BCM_iJN746_COMMGEN/TrackRxns.tsv
- S4-Models/BCM/Pputida/BCM_iJN746_COMMGEN/TrackSpec.tsv
- S4-Models/BCM/Pputida/BCM_iJP962_COMMGEN/
- S4-Models/BCM/Pputida/BCM_iJP962_COMMGEN/chemicals.tsv
- S4-Models/BCM/Pputida/BCM_iJP962_COMMGEN/compartments.tsv
- S4-Models/BCM/Pputida/BCM_iJP962_COMMGEN/enzymes.tsv
- S4-Models/BCM/Pputida/BCM_iJP962_COMMGEN/model.tsv
- S4-Models/BCM/Pputida/BCM_iJP962_COMMGEN/options.mat
- S4-Models/BCM/Pputida/BCM_iJP962_COMMGEN/reactions.tsv
- S4-Models/BCM/Pputida/BCM_iJP962_COMMGEN/RejMerge.tsv
- S4-Models/BCM/Pputida/BCM_iJP962_COMMGEN/TrackRxns.tsv
- S4-Models/BCM/Pputida/BCM_iJP962_COMMGEN/TrackSpec.tsv
- S4-Models/BCM/Scerevisiae/
- S4-Models/BCM/Scerevisiae/.DS_Store
- S4-Models/BCM/Scerevisiae/BCM_iIN800_COMMGEN/
- S4-Models/BCM/Scerevisiae/BCM_iIN800_COMMGEN/chemicals.tsv
- S4-Models/BCM/Scerevisiae/BCM_iIN800_COMMGEN/compartments.tsv
- S4-Models/BCM/Scerevisiae/BCM_iIN800_COMMGEN/enzymes.tsv
- S4-Models/BCM/Scerevisiae/BCM_iIN800_COMMGEN/model.tsv
- S4-Models/BCM/Scerevisiae/BCM_iIN800_COMMGEN/options.mat
- S4-Models/BCM/Scerevisiae/BCM_iIN800_COMMGEN/reactions.tsv
- S4-Models/BCM/Scerevisiae/BCM_iIN800_COMMGEN/RejMerge.tsv
- S4-Models/BCM/Scerevisiae/BCM_iIN800_COMMGEN/TrackRxns.tsv
- S4-Models/BCM/Scerevisiae/BCM_iIN800_COMMGEN/TrackSpec.tsv
- S4-Models/BCM/Scerevisiae/BCM_iMM904_COMMGEN/
- S4-Models/BCM/Scerevisiae/BCM_iMM904_COMMGEN/chemicals.tsv
- S4-Models/BCM/Scerevisiae/BCM_iMM904_COMMGEN/compartments.tsv
- S4-Models/BCM/Scerevisiae/BCM_iMM904_COMMGEN/enzymes.tsv
- S4-Models/BCM/Scerevisiae/BCM_iMM904_COMMGEN/model.tsv
- S4-Models/BCM/Scerevisiae/BCM_iMM904_COMMGEN/options.mat
- S4-Models/BCM/Scerevisiae/BCM_iMM904_COMMGEN/reactions.tsv
- S4-Models/BCM/Scerevisiae/BCM_iMM904_COMMGEN/RejMerge.tsv
- S4-Models/BCM/Scerevisiae/BCM_iMM904_COMMGEN/TrackRxns.tsv
- S4-Models/BCM/Scerevisiae/BCM_iMM904_COMMGEN/TrackSpec.tsv
- S4-Models/BCM/Scerevisiae/BCM_iND750_COMMGEN/
- S4-Models/BCM/Scerevisiae/BCM_iND750_COMMGEN/chemicals.tsv
- S4-Models/BCM/Scerevisiae/BCM_iND750_COMMGEN/compartments.tsv
- S4-Models/BCM/Scerevisiae/BCM_iND750_COMMGEN/enzymes.tsv
- S4-Models/BCM/Scerevisiae/BCM_iND750_COMMGEN/model.tsv
- S4-Models/BCM/Scerevisiae/BCM_iND750_COMMGEN/options.mat
- S4-Models/BCM/Scerevisiae/BCM_iND750_COMMGEN/reactions.tsv
- S4-Models/BCM/Scerevisiae/BCM_iND750_COMMGEN/RejMerge.tsv
- S4-Models/BCM/Scerevisiae/BCM_iND750_COMMGEN/TrackRxns.tsv
- S4-Models/BCM/Scerevisiae/BCM_iND750_COMMGEN/TrackSpec.tsv
- S4-Models/BCM_ACM_RCM.m
- S4-Models/Input/
- S4-Models/Input/.DS_Store
- S4-Models/Input/Bsubtilis/
- S4-Models/Input/Bsubtilis/.DS_Store
- S4-Models/Input/Bsubtilis/iBsu1103_COMMGEN/
- S4-Models/Input/Bsubtilis/iBsu1103_COMMGEN/.DS_Store
- S4-Models/Input/Bsubtilis/iBsu1103_COMMGEN/chemicals.tsv
- S4-Models/Input/Bsubtilis/iBsu1103_COMMGEN/compartments.tsv
- S4-Models/Input/Bsubtilis/iBsu1103_COMMGEN/model.tsv
- S4-Models/Input/Bsubtilis/iBsu1103_COMMGEN/reactions.tsv
- S4-Models/Input/Bsubtilis/iYO844_COMMGEN/
- S4-Models/Input/Bsubtilis/iYO844_COMMGEN/.DS_Store
- S4-Models/Input/Bsubtilis/iYO844_COMMGEN/chemicals.tsv
- S4-Models/Input/Bsubtilis/iYO844_COMMGEN/compartments.tsv
- S4-Models/Input/Bsubtilis/iYO844_COMMGEN/model.tsv
- S4-Models/Input/Bsubtilis/iYO844_COMMGEN/reactions.tsv
- S4-Models/Input/Mtuberculosis/
- S4-Models/Input/Mtuberculosis/.DS_Store
- S4-Models/Input/Mtuberculosis/GSMN_TB_in_vivo_COMMGEN/
- S4-Models/Input/Mtuberculosis/GSMN_TB_in_vivo_COMMGEN/.DS_Store
- S4-Models/Input/Mtuberculosis/GSMN_TB_in_vivo_COMMGEN/chemicals.tsv
- S4-Models/Input/Mtuberculosis/GSMN_TB_in_vivo_COMMGEN/compartments.tsv
- S4-Models/Input/Mtuberculosis/GSMN_TB_in_vivo_COMMGEN/model.tsv
- S4-Models/Input/Mtuberculosis/GSMN_TB_in_vivo_COMMGEN/reactions.tsv
- S4-Models/Input/Mtuberculosis/iNJ661_COMMGEN/
- S4-Models/Input/Mtuberculosis/iNJ661_COMMGEN/.DS_Store
- S4-Models/Input/Mtuberculosis/iNJ661_COMMGEN/chemicals.tsv
- S4-Models/Input/Mtuberculosis/iNJ661_COMMGEN/compartments.tsv
- S4-Models/Input/Mtuberculosis/iNJ661_COMMGEN/model.tsv
- S4-Models/Input/Mtuberculosis/iNJ661_COMMGEN/reactions.tsv
- S4-Models/Input/Pputida/
- S4-Models/Input/Pputida/.DS_Store
- S4-Models/Input/Pputida/iJN746_COMMGEN/
- S4-Models/Input/Pputida/iJN746_COMMGEN/.DS_Store
- S4-Models/Input/Pputida/iJN746_COMMGEN/chemicals.tsv
- S4-Models/Input/Pputida/iJN746_COMMGEN/compartments.tsv
- S4-Models/Input/Pputida/iJN746_COMMGEN/enzymes.tsv
- S4-Models/Input/Pputida/iJN746_COMMGEN/model.tsv
- S4-Models/Input/Pputida/iJN746_COMMGEN/reactions.tsv
- S4-Models/Input/Pputida/iJP962_COMMGEN/
- S4-Models/Input/Pputida/iJP962_COMMGEN/.DS_Store
- S4-Models/Input/Pputida/iJP962_COMMGEN/chemicals.tsv
- S4-Models/Input/Pputida/iJP962_COMMGEN/compartments.tsv
- S4-Models/Input/Pputida/iJP962_COMMGEN/enzymes.tsv
- S4-Models/Input/Pputida/iJP962_COMMGEN/model.tsv
- S4-Models/Input/Pputida/iJP962_COMMGEN/reactions.tsv
- S4-Models/Input/Scerevisiae/
- S4-Models/Input/Scerevisiae/.DS_Store
- S4-Models/Input/Scerevisiae/iIN800_COMMGEN/
- S4-Models/Input/Scerevisiae/iIN800_COMMGEN/.DS_Store
- S4-Models/Input/Scerevisiae/iIN800_COMMGEN/chemicals.tsv
- S4-Models/Input/Scerevisiae/iIN800_COMMGEN/compartments.tsv
- S4-Models/Input/Scerevisiae/iIN800_COMMGEN/model.tsv
- S4-Models/Input/Scerevisiae/iIN800_COMMGEN/reactions.tsv
- S4-Models/Input/Scerevisiae/iMM904_COMMGEN/
- S4-Models/Input/Scerevisiae/iMM904_COMMGEN/.DS_Store
- S4-Models/Input/Scerevisiae/iMM904_COMMGEN/chemicals.tsv
- S4-Models/Input/Scerevisiae/iMM904_COMMGEN/compartments.tsv
- S4-Models/Input/Scerevisiae/iMM904_COMMGEN/model.tsv
- S4-Models/Input/Scerevisiae/iMM904_COMMGEN/reactions.tsv
- S4-Models/Input/Scerevisiae/iND750_COMMGEN/
- S4-Models/Input/Scerevisiae/iND750_COMMGEN/.DS_Store
- S4-Models/Input/Scerevisiae/iND750_COMMGEN/chemicals.tsv
- S4-Models/Input/Scerevisiae/iND750_COMMGEN/compartments.tsv
- S4-Models/Input/Scerevisiae/iND750_COMMGEN/model.tsv
- S4-Models/Input/Scerevisiae/iND750_COMMGEN/reactions.tsv
- S4-Models/MetaboliteData/
- S4-Models/MetaboliteData/.DS_Store
- S4-Models/MetaboliteData/Bsubtilis/
- S4-Models/MetaboliteData/Bsubtilis/HubMets.mat
- S4-Models/MetaboliteData/Bsubtilis/SpecPairs.mat
- S4-Models/MetaboliteData/Mtuberculosis/
- S4-Models/MetaboliteData/Mtuberculosis/HubMets.mat
- S4-Models/MetaboliteData/Mtuberculosis/SpecPairs.mat
- S4-Models/MetaboliteData/Pputida/
- S4-Models/MetaboliteData/Pputida/HubMets.mat
- S4-Models/MetaboliteData/Pputida/SpecPairs.mat
- S4-Models/MetaboliteData/Scerevisiae/
- S4-Models/MetaboliteData/Scerevisiae/HubMets.mat
- S4-Models/MetaboliteData/Scerevisiae/SpecPairs.mat
- S4-Models/Original/
- S4-Models/Original/.DS_Store
- S4-Models/Original/Bsubtilis/
- S4-Models/Original/Bsubtilis/.DS_Store
- S4-Models/Original/Bsubtilis/ConvertGeneIDs.m
- S4-Models/Original/Bsubtilis/GeneNameToEntryID.mat
- S4-Models/Original/Bsubtilis/iso_iYO844/
- S4-Models/Original/Bsubtilis/iso_iYO844/chemicals.tsv
- S4-Models/Original/Bsubtilis/iso_iYO844/compartments.tsv
- S4-Models/Original/Bsubtilis/iso_iYO844/enzymes.tsv
- S4-Models/Original/Bsubtilis/iso_iYO844/model.tsv
- S4-Models/Original/Bsubtilis/iso_iYO844/properties.tsv
- S4-Models/Original/Bsubtilis/iso_iYO844/reactions.tsv
- S4-Models/Original/Bsubtilis/PegToGeneName.mat
- S4-Models/Original/Bsubtilis/seed_iBsu1103/
- S4-Models/Original/Bsubtilis/seed_iBsu1103/chemicals.tsv
- S4-Models/Original/Bsubtilis/seed_iBsu1103/compartments.tsv
- S4-Models/Original/Bsubtilis/seed_iBsu1103/enzymes.tsv
[truncated: 42 more entries]
