# Supplementary material for: Efficient Reconstruction of Predictive Consensus Metabolic Network Models
Source: PLoS Comput Biol. 2016 Aug 26;12(8):e1005085. doi: 10.1371/journal.pcbi.1005085 (PMC5001716; doi:10.1371/journal.pcbi.1005085)
Supplement: S1 Dataset — This file contains the original models, the input models, the BCMs, and the RCMs for COMMGEN as well as an overview of the changes made between original and input models. (ZIP) [file pcbi.1005085.s001.zip › S4-Models/ACM/Bsubtilis/ACM_iBsu1103_COMMGEN/chemicals.tsv]

BIOMASS	Biomass	cpd11416_b;cpd11416_c;				BIOMASS;Biomass;biomass;seed:cpd11416
MNXM1	H(+)	;cpd00067_e;cpd00067_n;cpd00067_r;cpd00067_x;cpd00067_v;cpd00067_m;cpd00067_c;cpd00067_g;cpd00067_b	H	1.008	1	bigg:h;biopath:Proton;bnice:C3;brenda:BG79440;cas:12408-02-5;chebi:15378;chebi:24636;chemspider:1010;ec:1.1.1.1;ec:1.1.1.10;ec:1.1.1.101;ec:1.1.1.102;ec:1.1.1.103;ec:1.1.1.104;ec:1.1.1.106;ec:1.1.1.107;ec:1.1.1.108;ec:1.1.1.11;ec:1.1.1.110;ec:1.1.1.111;ec:1.1.1.112;ec:1.1.1.113;ec:1.1.1.114;ec:1.1.1.115;ec:1.1.1.116;ec:1.1.1.117;ec:1.1.1.118;ec:1.1.1.119;ec:1.1.1.12;ec:1.1.1.120;ec:1.1.1.123;ec:1…
MNXM10	NADH(2-)	cpd00004_c	C21H27N7O14P2	663.425	-2	3dmet:B01127;beilstein:3869564;beilstein:79324;bigg:nadh;biopath:NADH;bnice:C1;brenda:BG11384;cas:58-68-4;cas:606-68-8;chebi:16908;chebi:57945;chemspider:10239197;chemspider:388299;chemspider:903;come:MOL000027;drugbank:DB00157;ec:1.1.1.1;ec:1.1.1.103;ec:1.1.1.104;ec:1.1.1.106;ec:1.1.1.107;ec:1.1.1.108;ec:1.1.1.11;ec:1.1.1.110;ec:1.1.1.111;ec:1.1.1.112;ec:1.1.1.114;ec:1.1.1.116;ec:1.1.1.117;ec:1.…
MNXM100	geranyl diphosphate	cpd00283_c	C10H17O7P2	311.185	-3	3dmet:B00091;beilstein:1915690;beilstein:4549979;bigg:grdp;biopath:Geranyl_diphosphate;brenda:BG1817;cas:763-10-0;chebi:17211;chebi:58057;chemspider:14211068;chemspider:393471;drugbank:DB02552;ec:2.1.1.255;ec:2.1.1.n6;ec:2.5.1.1;ec:2.5.1.10;ec:2.5.1.102;ec:2.5.1.68;ec:2.5.1.84;ec:2.5.1.93;ec:3.1.7.11;ec:4.2.3.10;ec:4.2.3.105;ec:4.2.3.106;ec:4.2.3.107;ec:4.2.3.108;ec:4.2.3.109;ec:4.2.3.11;ec:4.2.3…
MNXM10019	a (R)-3-hydroxyoctanoyl-[acp]	cpd11483_c	C8H15O2SR			bigg:3hoctACP;brenda:BG93388;kegg:C04620;metacyc:3-Hydroxy-octanoyl-ACPs;pubchem:7210;seed:cpd11483
MNXM10035	3-Hydroxyoctodecanoyl-ACP	cpd11571_c	C29H55N2O9PRS		-1	seed:cpd11571
MNXM1004	sucrose 6(F)-phosphate(2-)	cpd01693_c	C12H21O14P	420.261	-2	3dmet:B01590;beilstein:3918937;bigg:suc6p;biopath:Sucrose_6-phosphate;brenda:BG4123;brenda:BG4124;chebi:16308;chebi:57723;ec:2.4.1.14;ec:3.1.3.24;kegg:C02591;kegg:C16688;knapsack:C00007452;metacyc:SUCROSE-6P;nikkaji:J1.510.114H;nikkaji:J1.723.920A;pdb-ccd:SUP;pubchem:25245080;pubchem:51091010;pubchem:5583;seed:cpd01693;upa:UPC02591
MNXM1010	(S)-2-hydroxy-2-ethyl-3-oxobutanoate	M_766	C6H9O4	145.133	-1	3dmet:B01948;beilstein:3604112;bigg:2ahbut;biopath:(S)-2-Aceto-2-hydroxybutanoate;brenda:BG29188;chebi:27681;chebi:49256;chemspider:389708;ec:1.1.1.86;ec:2.2.1.6;ec:5.4.99.3;foodb:FDB024147;hmdb:HMDB06900;kegg:C06006;lipidmaps:LMFA01050383;metacyc:CPD-15103;nikkaji:J372.593F;nugowiki:6025;pubchem:440875;pubchem:8279;pubchem:85291311;upa:UPC06006
MNXM10116	3-Oxooctodecanoyl-ACP	cpd11570_c	C29H53N2O9PRS		-1	seed:cpd11570
MNXM1014	3-cyano-L-alanine	cpd01651_c	C4H6N2O2	114.103	0	3dmet:B01584;brenda:BG19370;cas:6232-19-5;chebi:16934;chebi:57954;ec:3.5.5.4;ec:4.2.1.65;ec:4.4.1.9;kegg:C02512;knapsack:C00001350;metacyc:CPD-603;nikkaji:J51.820D;pubchem:25203495;pubchem:5522;seed:cpd01651
MNXM1017	butanal	cpd01011_c	C4H8O	72.106	0	3dmet:B00287;bigg:btal;biopath:Butanal;brenda:BG89163;cas:123-72-8;chebi:15743;chemspider:256;ec:1.2.1.57;foodb:FDB003378;hmdb:HMDB03543;kegg:C01412;metacyc:BUTANAL;metlin:6947;nikkaji:J2.501A;nugowiki:3124;pubchem:261;pubchem:4600;reaxys:506061;seed:cpd01011;wikipedia:Butanal
MNXM1020	dethiobiotin(1-)	cpd01311_c	C10H17N2O3	213.254	-1	3dmet:B04822;beilstein:177518;beilstein:84958;beilstein:958698;beilstein:958699;bigg:dtbt;brenda:BG65888;cas:533-48-2;chebi:16691;chebi:36998;chebi:37000;chebi:42280;chebi:57861;chemspider:392787;ec:2.8.1.6;ec:6.3.3.3;foodb:FDB023201;het:DTB;hmdb:HMDB03581;kegg:C01909;knapsack:C00000757;metacyc:DETHIOBIOTIN;metlin:3351;nikkaji:J9.406D;nugowiki:3162;pubchem:25244917;pubchem:445027;pubchem:5017;see…
MNXM10202	4-Hydroxymethylcatechol	cpd09813_c	C7H8O3	140.137	0	cas:3897-89-0;chebi:20412;kegg:C14110;nikkaji:J79.872J;pubchem:854346;seed:cpd09813
MNXM10217	4-methyl-3-hydroxy-hexanoyl-ACP	cpd11497_c	C18H33N2O9PRS		-1	seed:cpd11497
MNXM10218	4-methyl-3-hydroxy-pentanoyl-ACP	cpd11547_c	C17H31N2O9PRS		-1	seed:cpd11547
MNXM10219	4-methyl-3-oxo-hexanoyl-ACP	cpd11496_c	C18H31N2O9PRS		-1	seed:cpd11496
MNXM10220	4-methyl-3-oxo-pentanoyl-ACP	cpd11546_c	C17H29N2O9PRS		-1	seed:cpd11546
MNXM1024	lipoamide	cpd00213_c	C8H15NOS2	205.341	0	beilstein:122470;bigg:lpam;brenda:BG26072;cas:940-69-2;cas:None;chebi:17460;chemspider:5360246;chemspider:840;drugbank:DB00166;foodb:FDB022340;gmelin:1126642;hmdb:HMDB00962;kegg:C00248;ligandbox:D00048;lipidmaps:LMFA08010006;metacyc:LIPOAMIDE;metlin:3372;nikkaji:J25.390A;nugowiki:866;pubchem:3547;pubchem:6992093;pubchem:7847116;pubchem:85291984;pubchem:863;seed:cpd00213;upa:UPC00248
MNXM1026	molybdate	cpd11574_c	MoO4	159.938	-2	bigg:mobd;cas:14259-85-9;cas:7782-91-4;chebi:25371;chebi:36263;chebi:36264;chemspider:23023;chemspider:74188;ec:2.10.1.1;ec:3.6.3.29;foodb:FDB028899;gmelin:2155;gmelin:26071;hmdb:HMDB12260;kegg:C06232;metacyc:CPD-3;molbase:230;nugowiki:10985;pdbechem:MOO;pubchem:24621;pubchem:82208;pubchem:8475;reactome:947561;reactome:REACT_27003;reactome_database_id_release_44:947561;seed:cpd11574
MNXM1031	(2R,3S)-tartrate	cpd00432_c	C4H4O6	148.071	-2	3dmet:B04699;beilstein:1725146;beilstein:3906377;beilstein:4666811;brenda:BG19474;cas:147-73-9;chebi:15673;chebi:30928;chebi:35400;chebi:48930;chebi:48931;chemspider:174404;ec:1.1.1.93;ec:1.3.1.7;ec:3.3.2.4;ec:5.1.2.5;gmelin:3214;gmelin:326908;gmelin:326916;gmelin:326917;kegg:C00552;metacyc:MESO-TARTRATE;nikkaji:J134.706C;pdb-ccd:SRT;pdbechem:SRT;pubchem:201434;pubchem:3833;seed:cpd00432;upa:UPC0…
MNXM10326	5-methyl-3-hydroxy-hexanoyl-ACP	cpd11522_c	C18H33N2O9PRS		-1	seed:cpd11522
MNXM10327	5-methyl-3-oxo-hexanoyl-ACP	cpd11521_c	C18H31N2O9PRS		-1	seed:cpd11521
MNXM10367	6-methyl-3-hydroxy-heptanoyl-ACP	cpd11551_c	C19H35N2O9PRS		-1	seed:cpd11551
MNXM10368	6-methyl-3-hydroxy-octanoyl-ACP	cpd11501_c	C20H37N2O9PRS		-1	seed:cpd11501
MNXM10369	6-methyl-3-oxo-heptanoyl-ACP	cpd11550_c	C19H33N2O9PRS		-1	seed:cpd11550
MNXM10370	6-methyl-3-oxo-octanoyl-ACP	cpd11500_c	C20H35N2O9PRS		-1	seed:cpd11500
MNXM10422	7-methyl-3-hydroxy-octanoyl-ACP	cpd11526_c	C20H37N2O9PRS		-1	seed:cpd11526
MNXM10423	7-methyl-3-oxo-octanoyl-ACP	cpd11525_c	C20H35N2O9PRS		-1	seed:cpd11525
MNXM1043	caprate	cpd01107_c;cpd01107_x	C10H19O2	171.257	-1	3dmet:B01466;beilstein:1754556;beilstein:3538146;bigg:dca;brenda:BG1795;cas:334-48-5;chebi:27689;chebi:30813;chemspider:2863;chemspider:3866366;drugbank:DB03600;foodb:FDB012027;gmelin:330643;gmelin:69184;het:DKA;hmdb:HMDB00511;kegg:C01571;knapsack:C00001213;lipid:LMFA01010010;lipidbank:DFA0010;lipidmaps:LMFA01010010;metacyc:CPD-3617;metlin:336;nikkaji:J2.575E;nugowiki:430;pdb-ccd:DKA;pdbechem:DKA…
MNXM10446	8-methyl-3-hydroxy-decanoyl-ACP	cpd11505_c	C22H41N2O9PRS		-1	seed:cpd11505
MNXM10447	8-methyl-3-hydroxy-nonanoyl-ACP	cpd11555_c	C21H39N2O9PRS		-1	seed:cpd11555
MNXM10448	8-methyl-3-oxo-decanoyl-ACP	cpd11504_c	C22H39N2O9PRS		-1	seed:cpd11504
MNXM10449	8-methyl-3-oxo-nonanoyl-ACP	cpd11554_c	C21H37N2O9PRS		-1	seed:cpd11554
MNXM1045	D-mannonate	cpd00403_c	C6H11O7	195.147	-1	3dmet:B04694;bigg:mana;brenda:BG22386;cas:642-99-9;chebi:17767;chebi:33076;chemspider:4573735;ec:1.1.1.131;ec:1.1.1.57;ec:4.2.1.8;kegg:C00514;metacyc:D-MANNONATE;nikkaji:J13.218G;pdb-ccd:CS2;pubchem:3797;pubchem:5460054;seed:cpd00403
MNXM10474	9-methyl-3-hydroxy-decanoyl-ACP	cpd11530_c	C22H41N2O9PRS		-1	seed:cpd11530
MNXM10475	9-methyl-3-oxo-decanoyl-ACP	cpd11529_c	C22H39N2O9PRS		-1	seed:cpd11529
MNXM105	beta-D-glucose	cpd00190_c	C6H12O6	180.156	0	3dmet:B01193;beilstein:1281607;brenda:BG22343;cas:492-61-5;cas:50-99-7;chebi:15903;chemspider:18802415;chemspider:58238;drugbank:DB02379;ec:1.1.1.47;ec:1.1.3.4;ec:1.1.3.5;ec:2.3.1.213;ec:3.2.1.175;ec:3.2.1.28;ec:4.3.3.5;ec:5.1.3.3;foodb:FDB011824;gmelin:648637;het:BGC;hmdb:HMDB00516;kegg:C00221;metacyc:GLC;metlin:3755;nikkaji:J44.213E;nugowiki:435;pdb-ccd:BGC;pdbechem:BGC;pubchem:3521;pubchem:646…
MNXM105630	sulfite	cpd00081_c	O3S	80.063	-2	37;3dmet:B00024;bigg:so3;biopath:Hydrogen_sulfite;biopath:Sulfite;brenda:BG28704;brenda:BG91992;brenda:BG93037;cas:14265-45-3;cas:15181-46-1;cas:7782-99-2;chebi:17137;chebi:17359;chebi:48854;chemspider:10605811;chemspider:1068;chemspider:1069;chemspider:94559;ec:1.13.11.18;ec:1.13.11.55;ec:1.14.11.17;ec:1.14.12.8;ec:1.14.13.111;ec:1.14.14.6;ec:1.8.1.2;ec:1.8.3.1;ec:1.8.4.10;ec:1.8.4.8;ec:1.8.4.9;…
MNXM1062	2-acetamido-5-oxopentanoate	cpd00918_c	C7H10NO4	172.159	-1	3dmet:B00264;bigg:acg5sa;biopath:N-Acetyl-L-glutamate_5-semialdehyde;brenda:BG24033;cas:13074-21-0;cas:None;chebi:16319;chebi:29123;chemspider:167387;chemspider:5256773;ec:1.2.1.38;ec:2.6.1.11;foodb:FDB023938;hmdb:HMDB06488;kegg:C01250;metacyc:CPD-469;nikkaji:J37.498I;nugowiki:5613;pubchem:192878;pubchem:4470;pubchem:6857435;seed:cpd00918;upa:UPC01250
MNXM1063	2-deoxy-D-ribose 1-phosphate	cpd00509_c	C5H9O7P	212.095	-2	3dmet:B04713;beilstein:1285902;bigg:2dr1p;biopath:2-prime-Deoxyribose_1-phosphate;brenda:BG20571;cas:17210-42-3;chebi:28542;chebi:58576;chemspider:388420;foodb:FDB022571;hmdb:HMDB01351;kegg:C00672;metlin:6182;nikkaji:J1.011.725I;nugowiki:1213;pubchem:3941;pubchem:439287;seed:cpd00509;upa:UPX00050
MNXM1064	3-methylcatechol	cpd01871_c	C7H8O2	124.137	0	3dmet:B00515;bigg:3mcat;brenda:BG25253;cas:488-17-5;chebi:18404;chemspider:333;drugbank:DB03454;ec:1.3.1.19;ec:1.3.1.68;kegg:C02923;metacyc:CPD-111;nikkaji:J46.544E;pdb-ccd:MBD;pubchem:340;pubchem:5846;seed:cpd01871;um-bbd:c0125;upa:UPC02923
MNXM1067	all-trans-hexaprenyl diphosphate(3-)	cpd00906_c;cpd00906_m	C30H49O7P2	583.653	-3	3dmet:B01417;bigg:hexdp;brenda:BG15934;chebi:17528;chebi:53047;chebi:58179;chemspider:4444089;ec:2.5.1.33;ec:2.5.1.82;ec:2.5.1.83;foodb:FDB028840;hmdb:HMDB12188;kegg:C01230;lipidmaps:LMPR03030005;metacyc:ALL-TRANS-HEXAPRENYL-DIPHOSPHATE;nugowiki:10913;pubchem:25246217;pubchem:4452;pubchem:5280413;pubchem:85297391;seed:cpd00906
MNXM10679	alpha-Methyl-D-glucoside	cpd15584_c	C7H14O6	194.182	0	seed:cpd15584
MNXM107	nitrite	cpd00075_c;cpd00075_d	NO2	46.006	-1	3dmet:B00022;bigg:no2;brenda:BG92000;cas:14797-65-0;cas:7697-37-2;cas:7782-77-6;chebi:16301;chebi:25567;chebi:37766;chemspider:921;ec:1.13.11.64;ec:1.13.12.16;ec:1.14.13.166;ec:1.14.13.167;ec:1.14.13.31;ec:1.7.1.1;ec:1.7.1.2;ec:1.7.1.3;ec:1.7.1.4;ec:1.7.3.4;ec:1.7.3.5;ec:1.7.6.1;ec:1.7.99.4;ec:3.5.99.9;foodb:FDB023064;gmelin:977;gmelin:983;het:NO2;hmdb:HMDB02786;kegg:C00088;metacyc:NITRITE;metlin…
MNXM108	palmitate	cpd00214_e;cpd00214_c;cpd00214_x;cpd00214_b	C16H31O2	255.416	-1	3dmet:B00071;beilstein:3589907;beilstein:607489;bigg:hdca;biopath:Palmitate;brenda:BG36211;cas:143-20-4;cas:57-10-3;chebi:15756;chebi:7896;chemspider:440215;chemspider:960;drugbank:DB03796;ec:1.11.1.3;ec:3.1.1.21;ec:3.1.1.63;ec:3.1.1.64;ec:3.1.2.2;foodb:FDB011679;gmelin:190200;gmelin:344266;het:PLM;hmdb:HMDB00220;kegg:C00249;knapsack:C00001233;knapsack:C00030479;ligandbox:D05341;lipid:LMFA0101000…
MNXM1080	D-galactarate	cpd00652_c	C6H8O8	208.123	-2	3dmet:B04741;beilstein:1728117;beilstein:3909240;bigg:galct-D;brenda:BG21877;cas:526-99-8;chebi:16537;chebi:30852;chebi:35390;chemspider:2301286;chemspider:4573600;ec:1.1.1.203;ec:2.3.1.130;ec:4.2.1.42;foodb:FDB001205;gmelin:1065131;gmelin:165629;het:GAE;hmdb:HMDB00639;kegg:C00879;lipidmaps:LMFA01170107;metacyc:D-GALACTARATE;metlin:5612;nikkaji:J6.665F;nugowiki:558;patent:WO2010072902;pdb-ccd:GAE…
MNXM1081	deacetylcephalosporin C(1-)	cpd01995_c	C14H18N3O7S	372.374	-1	3dmet:B01632;biopath:Deacetyl_cephalosporin_c;brenda:BG91979;cas:1476-46-6;chebi:18065;chebi:58366;ec:1.14.11.26;ec:2.3.1.175;ec:3.1.1.41;kegg:C03112;metacyc:DEACETYLCEPHALOSPORIN-C;nikkaji:J91.970E;pubchem:25246073;pubchem:6007;seed:cpd01995
MNXM11	diphosphate(3-)	cpd00012_c	HO7P2	174.951	-3	3dmet:B00003;beilstein:185088;bigg:ppi;biopath:Pyrophosphate;brenda:BG28761;cas:14000-31-8;cas:2466-09-3;chebi:18361;chebi:29888;chebi:33019;chemspider:559142;chemspider:996;drugbank:DB04160;ec:1.13.12.7;ec:1.3.1.96;ec:1.3.1.97;ec:2.4.2.10;ec:2.4.2.11;ec:2.4.2.12;ec:2.4.2.14;ec:2.4.2.17;ec:2.4.2.18;ec:2.4.2.19;ec:2.4.2.22;ec:2.4.2.45;ec:2.4.2.49;ec:2.4.2.7;ec:2.4.2.8;ec:2.4.2.9;ec:2.5.1.1;ec:2.5.…
MNXM1106	ammonioacetone	cpd01298_c	C3H8NO	74.102	1	3dmet:B00367;bigg:aact;biopath:Aminoacetone;brenda:BG17903;cas:298-08-8;chebi:17906;chebi:58320;chemspider:210;chemspider:2924867;ec:1.1.1.103;ec:1.1.1.75;foodb:FDB022860;het:GLM;hmdb:HMDB02134;kegg:C01888;metacyc:AMINO-ACETONE;metlin:6502;nikkaji:J38.126H;nugowiki:1717;pdbechem:GLM;pubchem:215;pubchem:3692773;pubchem:5001;seed:cpd01298
MNXM111	Fe(2+)	cpd10515_c	Fe	55.845	2	36; 462;bigg:fe2;biopath:Fe2+;brenda:BG91981;cas:15438-31-0;cas:None;chebi:29033;chemspider:25394;drugbank:DB01592;ec:1.13.11.54;ec:1.14.11.25;ec:1.14.11.27;ec:1.14.11.28;ec:1.14.11.8;ec:1.14.12.10;ec:1.16.1.7;ec:1.16.1.9;ec:1.16.3.1;ec:1.16.5.1;ec:1.3.1.53;ec:3.5.1.88;ec:3.5.4.8;ec:4.4.1.21;ec:4.4.1.24;ec:4.99.1.1;foodb:FDB016251;gmelin:6845;het:FE2;hmdb:HMDB00692;kegg:C14818;metacyc:FE+2;metage…
MNXM1115	beta-nicotinamide D-riboside	cpd02016_c	C11H15N2O5	255.247	1	3dmet:B01635;beilstein:3912857;bigg:rnam;biopath:Nicotinamide_riboside;brenda:BG2418;cas:1341-23-7;chebi:15927;chemspider:388956;chemspider:915;ec:2.7.1.22;foodb:FDB022281;het:NNR;hmdb:HMDB00855;kegg:C03150;metacyc:NICOTINAMIDE_RIBOSE;metlin:5818;nikkaji:J490.568G;nugowiki:773;pdb-ccd:NNR;pdbechem:NNR;pubchem:439924;pubchem:6038;pubchem:940;seed:cpd02016
MNXM1122	urea-1-carboxylate	cpd00742_c	C2H3N2O3	103.057	-1	3dmet:B00219;beilstein:1756623;bigg:allphn;brenda:BG15430;cas:625-78-5;chebi:15832;chebi:9889;chemspider:7822223;ec:3.5.1.54;ec:3.5.1.84;ec:6.3.4.6;kegg:C01010;metacyc:CPD-578;nikkaji:J38.544A;pubchem:4255;pubchem:9543250;seed:cpd00742;um-bbd:c0777;upa:UPC01010
MNXM11237	cytidine 2'-monophosphate	cpd01991_e;cpd01991_c;cpd01991_b	C9H12N3O8P	321.181	-2	beilstein:50828;cas:85-94-9;chebi:28507;chemspider:10463789;foodb:FDB028379;hmdb:HMDB11692;kegg:C03104;metacyc:CPD-3710;nikkaji:J4.929H;nugowiki:10417;pdb-ccd:C2P;pubchem:23421207;pubchem:53481031;pubchem:6000;seed:cpd01991
MNXM1129	1-hydroxy-2-naphthoate	cpd02045_c	C11H7O3	187.171	-1	3dmet:B00558;beilstein:3906464;beilstein:974438;brenda:BG3002;cas:86-48-6;chebi:15992;chebi:36108;chemspider:4573815;ec:1.13.11.38;ec:1.14.13.135;gmelin:332420;gmelin:721746;kegg:C03203;metacyc:HYDROXYNAPHTHOATE;nikkaji:J4.260I;pdb-ccd:1HN;pubchem:54675865;pubchem:6079;seed:cpd02045;um-bbd:c0438
MNXM113	GMP(3-)	cpd00126_c	C10H12N5O8P	361.205	-2	3dmet:B01172;bigg:gmp;biopath:Guanosine-5-prime-phosphate;brenda:BG1070;cas:85-32-5;chebi:17345;chebi:58115;chemspider:1413162;chemspider:6545;drugbank:DB01972;ec:1.7.1.7;ec:2.4.2.8;ec:2.7.4.8;ec:2.7.8.26;ec:2.7.8.28;ec:3.1.4.35;ec:3.6.1.17;ec:3.6.1.42;ec:6.3.4.1;ec:6.3.5.2;foodb:FDB012390;het:5GP;hmdb:HMDB01397;kegg:C00144;knapsack:C00019635;metacyc:GMP;metlin:6216;nikkaji:J10.615A;nugowiki:1259…
MNXM1132	2-succinylbenzoyl-CoA(5-)	cpd02021_c	C32H39N7O20P3S	966.673	-5	3dmet:B04881;brenda:BG88012;cas:72471-59-1;chebi:15509;chebi:57364;ec:4.1.3.36;ec:6.2.1.26;kegg:C03160;metacyc:CPD-6972;nikkaji:J1.968.559D;pubchem:25245100;pubchem:6045;seed:cpd02021;upa:UPC03160
MNXM1135	4-amino-2-methyl-5-diphosphonatomethylpyrimidine(3-)	cpd02894_c	C6H8N3O7P2	296.091	-3	3dmet:B01785;beilstein:7229943;bigg:2mahmp;brenda:BG21933;cas:745-65-3;cas:841-01-0;chebi:16629;chebi:57841;ec:2.5.1.3;ec:2.7.4.7;kegg:C04752;knapsack:C00007609;metacyc:AMINO-HYDROXYMETHYL-METHYLPYRIMIDINE-PP;nikkaji:J852.283I;pubchem:25245586;pubchem:7322;seed:cpd02894;upa:UPC04752
MNXM11358	Dianteisoheptadecanoylphosphatidylglycerophosphate	cpd15717_c	C40H78O13P2	828.987	-2	seed:cpd15717
MNXM11359	Dianteisoheptadecanoylphosphatidylserine	cpd15690_c	C40H76NO10P	762.006	-2	seed:cpd15690
MNXM11360	Dianteisopentadecanoylphosphatidylglycerophosphate	cpd15720_c	C36H70O13P2	772.881	-2	seed:cpd15720
MNXM11361	Dianteisopentadecanoylphosphatidylserine	cpd15693_c	C36H68NO10P	705.9	-2	seed:cpd15693
MNXM1137	5-hydroxyisouric acid	cpd08625_c	C5H4N4O4	184.11	0	3dmet:B05546;beilstein:5949568;beilstein:7818573;brenda:BG20849;chebi:18072;chebi:59562;chemspider:219288;ec:1.14.13.113;ec:1.7.3.3;ec:3.5.2.17;foodb:FDB001616;hmdb:HMDB30097;kegg:C11821;knapsack:C00007531;metacyc:5-HYDROXYISOURATE;nikkaji:J861.998K;nugowiki:28755;pubchem:13985;pubchem:250388;seed:cpd08625;upa:UPC11821
MNXM11392	Diisoheptadecanoylphosphatidylglycerophosphate	cpd15716_c	C40H78O13P2	828.987	-2	seed:cpd15716
MNXM11393	Diisoheptadecanoylphosphatidylserine	cpd15689_c	C40H76NO10P	762.006	-2	seed:cpd15689
MNXM11394	Diisohexadecanoylphosphatidylglycerophosphate	cpd15721_c	C38H74O13P2	800.934	-2	seed:cpd15721
MNXM11395	Diisohexadecanoylphosphatidylserine	cpd15694_c	C38H72NO10P	733.953	-2	seed:cpd15694
MNXM11396	Diisopentadecanoylphosphatidylglycerophosphate	cpd15719_c	C36H70O13P2	772.881	-2	seed:cpd15719
MNXM11397	Diisopentadecanoylphosphatidylserine	cpd15692_c	C36H68NO10P	705.9	-2	seed:cpd15692
MNXM11398	Diisotetradecanoylphosphatidylglycerophosphate	cpd15718_c	C34H66O13P2	744.828	-2	seed:cpd15718
MNXM11399	Diisotetradecanoylphosphatidylserine	cpd15691_c	C34H64NO10P	677.846	-2	seed:cpd15691
MNXM114	L-proline	cpd00129_e;cpd00129_c;cpd00129_m;cpd00129_b	C5H9NO2	115.13	0	3dmet:B01173;beilstein:4307988;beilstein:80810;bigg:pro-L;biopath:L-Proline;brenda:BG21286;brenda:BL218637;cas:147-85-3;chebi:17203;chebi:32862;chebi:32864;chebi:60039;chemspider:128566;drugbank:DB00172;ec:1.14.11.28;ec:1.14.11.n3;ec:1.5.1.1;ec:1.5.1.2;ec:1.5.99.8;ec:3.5.1.101;ec:4.3.1.12;ec:5.1.1.4;ec:6.1.1.15;foodb:FDB000570;gmelin:363493;gmelin:50152;gmelin:82610;het:PRO;hmdb:HMDB00162;kegg:C0…
MNXM1140	7,8-diaminononanoate cation	cpd00764_e;cpd00764_c;cpd00764_b	C9H21N2O2	189.275	1	3dmet:B04758;beilstein:1767544;beilstein:6843830;bigg:dann;brenda:BG28020;brenda:BG59911;cas:21738-21-6;chebi:17830;chebi:2247;chebi:42085;chebi:58500;drugbank:DB01715;ec:2.6.1.62;ec:6.3.3.3;kegg:C01037;knapsack:C00000759;metacyc:DIAMINONONANOATE;nikkaji:J511.020C;pdbechem:DNN;pubchem:25245451;pubchem:4280;seed:cpd00764;upa:UPC01037
MNXM114070	L-homocysteine zwitterion	M_335;M_1125	C4H9NO2S	135.185	0	3dmet:B01174;bigg:hcys-L;biopath:L-Homocysteine;cas:454-28-4;cas:6027-13-0;chebi:17588;chebi:58199;chebi:63072;drugbank:DB04422;ec:2.1.1.10;ec:2.1.1.13;ec:2.1.1.14;ec:2.1.1.3;ec:2.1.1.5;ec:3.3.1.1;ec:4.2.1.22;ec:4.4.1.2;ec:4.4.1.21;ec:4.4.1.8;kegg:C00155;knapsack:C00001365;metacyc:HOMO-CYS;nikkaji:J228C;pdb-ccd:HCS;pubchem:3455;pubchem:6971015;reaxys:6965804;upa:UPC00155
MNXM114072	ferricytochrome c	cpd00109_c;cpd00109_m	C42H44FeN8O8S2R4			bigg:ficytC;bigg:ficytc;brenda:BG54924;cas:None;chebi:15991;kegg:C00125;nikkaji:J209.145C;pubchem:3425;seed:cpd00109;upa:UPC00125
MNXM114079	(S)-2-acetolactate	cpd00668_c	C5H7O4	131.107	-1	3dmet:B01949;beilstein:3604088;bigg:alac-S;biopath:(S)-2-Acetolactate;brenda:BG29088;chebi:18409;chebi:58476;chemspider:19951073;chemspider:389710;ec:1.1.1.86;ec:2.2.1.6;ec:4.1.1.5;foodb:FDB024120;hmdb:HMDB06855;kegg:C06010;metacyc:2-ACETO-LACTATE;nikkaji:J2.362.063D;nugowiki:5980;pubchem:13999770;pubchem:440878;pubchem:8282;seed:cpd00668;upa:UPC06010
MNXM114087	2-amino-3-oxobutanoate	cpd02211_c	C4H7NO3	117.103	0	3dmet:B00560;3dmet:B00594;bigg:2aobut;biopath:L-2-Amino-acetoacetate;brenda:BG19537;brenda:BG19538;cas:6531-42-6;chebi:16944;chebi:17844;chebi:40673;chemspider:2282886;chemspider:389046;chemspider:4573764;drugbank:DB03915;ec:1.1.1.103;ec:2.3.1.29;foodb:FDB023915;het:AKB;hmdb:HMDB06454;kegg:C03214;kegg:C03508;lipid:LMFA01060172;lipidmaps:LMFA01060172;metacyc:3-K-THR;metacyc:AMINO-OXOBUT;nikkaji:J2…
MNXM11409	djenkolate	cpd05190_e;cpd05190_c;cpd05190_b	C7H14N2O4S2	254.327	0	cas:498-59-9;kegg:C08275;knapsack:C00001356;metacyc:CPD-3740;nikkaji:J28.556K;pubchem:10473;pubchem:25203309;seed:cpd05190
MNXM114091	(3R,5S)-1-pyrroline-3-hydroxy-5-carboxylate	cpd02625_c	C5H6NO3	128.106	-1	3dmet:B04933;beilstein:3947;bigg:1p3h5c;biopath:L-1-Pyrroline-3-hydroxy-5-carboxylate;cas:22573-88-2;cas:5255-75-4;chebi:6151;chebi:62612;chemspider:1030;foodb:FDB022582;hmdb:HMDB01369;kegg:C04281;metacyc:PYRROLINE-HYDROXY-CARBOXYLATE;metlin:6196;nikkaji:J2.749.619I;nugowiki:1231;pubchem:1059;pubchem:46926300;pubchem:6943;seed:cpd02625
MNXM114092	ADP-ribose	cpd00251_c	C15H21N5O14P2	557.3	-2	3dmet:B01211;bigg:adprib;brenda:BG6384;kegg:C00301;nikkaji:J17.074G;pdb-ccd:APR;pubchem:3595;seed:cpd00251
MNXM114097	(R)-2,3-dihydroxy-3-methylbutanoate	cpd02498_c	C5H9O4	133.123	-1	3dmet:B01729;beilstein:1722372;bigg:23dhmb;biopath:2,3-Dihydroxyisovalerate;brenda:BG20392;chebi:15684;chebi:49072;chemspider:19951355;chemspider:389255;ec:1.1.1.86;foodb:FDB028799;hmdb:HMDB12141;kegg:C04272;metacyc:CPD-13357;nikkaji:J57.649B;nugowiki:10866;pubchem:23615351;pubchem:440279;pubchem:6935;seed:cpd02498;upa:UPC04272
MNXM1141	8-amino-7-oxononanoic acid zwitterion	cpd00800_e;cpd00800_c;cpd00800_b	C9H17NO3	187.236	0	3dmet:B04764;bigg:8aonn;brenda:BG27848;chebi:12266;chebi:15830;chebi:57532;ec:2.6.1.62;kegg:C01092;knapsack:C00000758;lipid:LMFA01060168;lipidmaps:LMFA01060168;metacyc:8-AMINO-7-OXONONANOATE;nikkaji:J511.019J;pubchem:24701146;pubchem:25244029;pubchem:4327;seed:cpd00800;upa:UPC01092
MNXM114106	S	cpd00074_c	S	32.065	0	brenda:BG79324;seed:cpd00074
MNXM114119	(3R,4S,5R)-3,4,5-trihydroxy-6-oxocyclohex-1-en-1-olate	cpd02631_c	C6H7O5	159.117	-1	3dmet:B01730;beilstein:3199845;beilstein:5013309;cas:949461-91-0;chebi:28446;chebi:58691;ec:3.7.1.n2;ec:4.2.1.44;kegg:C04287;metacyc:CPD-15167;nikkaji:J2.749.622I;pubchem:6949;seed:cpd02631;upa:UPC04287
MNXM114122	2-hydroxy-5-(methylsulfanyl)-3-oxopent-1-enyl phosphate	cpd11296_c;cpd11296_m	C6H9O6PS	240.171	-2	brenda:BG49527;chebi:50605;chebi:59505;ec:3.1.3.77;ec:3.1.3.87;ec:3.1.3.n4;ec:5.3.2.5;ec:5.3.2.n1;kegg:C15651;metacyc:2-HYDROXY-3-KETO-5-METHYLTHIO-1-PHOSPHOP;nikkaji:J1.971.656B;pubchem:17396641;pubchem:44229144;seed:cpd11296;upa:UPC15651
MNXM114147	3MOP	cpd00508_c;cpd00508_m	C6H9O3	129.134	-1	seed:cpd00508
MNXM114180	GLUM	cpd00276_c	C6H14NO5	180.179	1	seed:cpd00276
MNXM114184	(R)-(-)-allantoin	cpd01567_c	C4H6N4O3	158.115	0	3dmet:B01563;brenda:BG29342;chebi:15677;chemspider:388779;ec:5.1.99.3;kegg:C02348;metacyc:R--ALLANTOIN;nikkaji:J732.397B;pubchem:439713;pubchem:5396;reaxys:83512;seed:cpd01567
MNXM114199	gamma-butyrobetaine	cpd00870_c	C7H15NO2	145.2	0	bigg:gbbtn;seed:cpd00870
MNXM114220	2-aceto-2-hydroxy-butanoate	cpd00498_c	C6H9O4	145.133	-1	brenda:BG21735;cas:3142-65-2;chemspider:10607847;kegg:C00659;metacyc:2-ACETO-2-HYDROXY-BUTYRATE;nikkaji:J641.585G;pubchem:13999771;pubchem:3928;seed:cpd00498
MNXM114239	1,2-dihydronaphthalene-1,2-diol	cpd03712_c;cpd03712_x	C10H10O2	162.185	0	beilstein:2045863;cas:7234-04-0;chebi:28516;kegg:C06205;nikkaji:J81.355I;pubchem:8455;seed:cpd03712
MNXM114305	6-hydroxymethyl dihydropterin	cpd00954_c	C7H9N5O2	195.179	0	bigg:6hmhpt;seed:cpd00954
MNXM114324	Oxaloglycolate	cpd02186_c	C4H2O6	146.055	-2	seed:cpd02186
MNXM114390	(L-Seryl)adenylate	cpd03452_c	C13H18N6O9P	433.291	-1	kegg:C05820;nikkaji:J2.759.865J;pubchem:8115;seed:cpd03452
MNXM114407	DKH	cpd04242_c	C6H9O6	177.132	-1	seed:cpd04242
MNXM1151	L-rhamnopyranose	cpd00396_c	C6H12O5	164.156	0	3dmet:B04689;bigg:rmn;brenda:BG84649;brenda:BL304217;cas:3615-41-6;chebi:26546;chebi:62345;chebi:62346;chemspider:23642;drugbank:DB01869;ec:2.4.1.282;ec:3.2.1.172;foodb:FDB001176;het:1CB8;hmdb:HMDB00849;kegg:C00507;knapsack:C00001129;metacyc:L-rhamnose;metlin:5812;nikkaji:J8.185J;nugowiki:767;pdb-ccd:RAM;pubchem:25310;pubchem:3790;reaxys:1617036;seed:cpd00396;upa:UPC00507
MNXM1154	pantetheine	cpd00620_c	C11H22N2O4S	278.368	0	3dmet:B00185;bigg:ptth;biopath:Pantetheine;brenda:BG2930;cas:496-65-1;chebi:16753;chemspider:388453;chemspider:466;ec:2.7.1.34;ec:3.5.1.92;ec:4.1.1.30;foodb:FDB023172;hmdb:HMDB03426;kegg:C00831;metacyc:CPD-511;metlin:6928;nikkaji:J15.187D;nugowiki:3007;pdb-ccd:PNY;pubchem:4089;pubchem:439322;pubchem:479;reaxys:1714196;seed:cpd00620;wikipedia:Pantetheine
MNXM116	D-ribose 5-phosphate	cpd00101_c	C5H9O8P	228.094	-2	3dmet:B04635;beilstein:1728061;beilstein:3675971;brenda:BG34575;cas:3615-55-2;cas:4151-19-3;cas:4300-28-1;chebi:17797;chebi:58273;chemspider:388313;drugbank:DB02053;ec:2.2.1.1;ec:2.2.1.4;ec:2.7.1.15;ec:2.7.1.18;ec:2.7.6.1;ec:2.7.7.35;ec:3.2.2.12;ec:3.2.2.14;ec:3.2.2.4;ec:3.6.1.13;ec:3.6.1.53;ec:4.2.1.70;ec:4.3.3.6;ec:5.3.1.6;ec:5.4.2.7;ec:6.3.4.7;foodb:FDB001615;het:1JCY;hmdb:HMDB01548;kegg:C0011…
MNXM1160	(2-amino-4-hydroxy-7,8-dihydropteridin-6-yl)methyl diphosphate(3-)	M_767	C7H8N5O8P2	352.115	-3	3dmet:B01792;beilstein:8397629;bigg:2ahhmd;biopath:2-Amino-4-hydroxy-6-hydroxymethyl-dihydropteridine_pyrophosphate;brenda:BG24019;brenda:BL286340;cas:3545-84-4;cas:70608-72-9;chebi:15998;chebi:57602;chebi:72950;ec:2.5.1.15;ec:2.7.6.3;kegg:C04807;metacyc:DIHYDROPTERIN-CH2OH-PP;nikkaji:J843.576F;pdb-ccd:2PH;pubchem:25244074;pubchem:7369;seed:cpd16760;upa:UPC04807
MNXM11629	gamma-Glutamyl-beta-cyanoalanine	cpd03407_c	C9H12N3O5	242.209	-1	3dmet:B05107;cas:16051-95-9;kegg:C05711;nikkaji:J640.876A;pubchem:8018;seed:cpd03407
MNXM1168	2-C-methyl-D-erythritol 2,4-cyclic diphosphate(2-)	cpd08301_c	C5H10O9P2	276.075	-2	3dmet:B04266;beilstein:9070121;bigg:2mecdp;brenda:BG20711;cas:143488-44-2;chebi:18425;chebi:58483;chemspider:10241147;ec:1.17.4.3;ec:4.6.1.12;kegg:C11453;knapsack:C00007295;metacyc:2C-METH-D-ERYTHRITOL-CYCLODIPHOSPHATE;nikkaji:J726.915C;pdb-ccd:CDI;pubchem:13625;pubchem:21605869;seed:cpd08301;upa:UPC11453
MNXM117	urea	cpd00073_e;cpd00073_c;cpd00073_b	CH4N2O	60.055	0	CARBAMOYL PHOSPHATE SYNTHETASE DEFICIENCY (CPS): 77; HYPERORNITHINEMIA-HYPERAMMONEMIA-HOMOCITRULLINURIA [HHH-SYNDROME]: 215; ORNITHINE TRANSCARBAMYLASE DEFICIENCY (OTC): 189;3dmet:B00021;beilstein:1700364;beilstein:635724;beilstein:773698;bigg:urea;biopath:Urea;brenda:BG28535;cas:4744-36-9;cas:57-13-6;cas:58069-82-2;chebi:16199;chebi:32285;chebi:48376;chemspider:1143;drugbank:DB03904;ec:3.5.1.5;e…
MNXM1177	4-phosphonato-L-aspartic acid(2-)	cpd01977_c	C4H6NO7P	211.067	-2	3dmet:B01629;bigg:4pasp;biopath:4-Phospho-L-aspartate;brenda:BG19642;cas:22138-53-0;chebi:15836;chebi:30407;chebi:57535;chemspider:10123241;chemspider:809;ec:1.2.1.11;ec:2.7.2.4;foodb:FDB028892;hmdb:HMDB12250;kegg:C03082;knapsack:C00007471;metacyc:L-BETA-ASPARTYL-P;nikkaji:J37.493H;nugowiki:10975;pdb-ccd:PHD;pubchem:11948925;pubchem:5980;pubchem:832;seed:cpd01977;upa:UPC03082
MNXM1178	5-amino-6-(5-phospho-D-ribitylamino)uracil	cpd02720_c	C9H15N4O9P	354.211	-2	3dmet:B04942;beilstein:6445473;bigg:5aprbu;brenda:BG27834;chebi:18247;chebi:58421;chemspider:326;ec:1.1.1.193;foodb:FDB023235;hmdb:HMDB03841;kegg:C04454;metacyc:CPD-1086;nikkaji:J1.722.458A;nugowiki:3422;pubchem:25245125;pubchem:333;pubchem:7081;seed:cpd02720;upa:UPC04454
MNXM118	putrescine	cpd00118_e;cpd00118_c;cpd00118_b	C4H14N2	90.167	2	3dmet:B00037;beilstein:605282;bigg:ptrc;biopath:Putrescine;brenda:BG19160;cas:110-60-1;chebi:17148;chebi:326268;chemspider:13837702;chemspider:2695170;drugbank:DB01917;ec:1.4.3.10;ec:1.5.1.43;ec:1.5.3.13;ec:1.5.3.17;ec:2.1.1.53;ec:2.1.3.6;ec:2.3.1.138;ec:2.3.1.57;ec:2.5.1.16;ec:2.5.1.44;ec:2.5.1.45;ec:2.6.1.82;ec:3.5.1.53;ec:3.5.1.62;ec:3.5.3.11;ec:4.1.1.17;ec:6.3.1.11;foodb:FDB001494;gmelin:1715…
MNXM1183	chenodeoxycholate	cpd01663_c	C24H39O4	391.564	-1	3dmet:B01586;3dmet:B02140;beilstein:3219887;beilstein:3219888;beilstein:3703074;beilstein:4710930;biopath:Chenodeoxycholate;brenda:BG13139;brenda:BG13143;brenda:BG13145;cas:128-13-2;cas:15357-34-3;cas:30634-99-2;cas:474-25-9;cas:566-24-5;cas:78919-26-3;chebi:16755;chebi:36234;chebi:43419;chebi:9907;chemspider:113205;chemspider:13628074;chemspider:144359;chemspider:29131;chemspider:7827514;chemspi…
MNXM119	FMN	cpd00050_c;cpd00050_m	C17H19N4O9P	454.328	-2	3dmet:B04626;beilstein:68086;bigg:fmn;brenda:BG36301;cas:146-17-8;chebi:17621;chebi:24041;chebi:58210;chemspider:559060;come:MOL000043;drugbank:DB03247;ec:1.1.2.3;ec:1.1.3.15;ec:1.1.99.27;ec:1.12.1.2;ec:1.13.11.32;ec:1.13.12.16;ec:1.13.12.4;ec:1.14.12.7;ec:1.14.12.8;ec:1.14.13.162;ec:1.14.13.39;ec:1.14.13.58;ec:1.14.14.10;ec:1.14.14.12;ec:1.14.14.n1;ec:1.14.99.24;ec:1.14.99.46;ec:1.16.1.8;ec:1.16…
MNXM11912	isobutyryl-ACP	cpd11545_c	C15H27N2O8PRS		-1	seed:cpd11545
MNXM11926	isovaleryl-ACP	cpd11520_c	C16H29N2O8PRS		-1	seed:cpd11520
MNXM12	CoA	cpd00010_c	C21H32N7O16P3S	763.502	-4	3dmet:B04618;beilstein:11604429;beilstein:77809;bigg:coa;biopath:CoA-SH;bnice:C8;brenda:BG11741;cas:85-61-0;chebi:15346;chebi:57287;chemspider:6557;drugbank:DB01992;ec:1.1.1.34;ec:1.1.1.88;ec:1.2.1.10;ec:1.2.1.17;ec:1.2.1.18;ec:1.2.1.25;ec:1.2.1.27;ec:1.2.1.42;ec:1.2.1.44;ec:1.2.1.51;ec:1.2.1.52;ec:1.2.1.57;ec:1.2.1.58;ec:1.2.1.75;ec:1.2.1.76;ec:1.2.1.81;ec:1.2.1.n2;ec:1.2.3.6;ec:1.2.7.7;ec:1.8.1…
MNXM1202	(2R,3R)-2,3-dihydroxy-3-methylpentanoate	cpd02535_c	C6H11O4	147.149	-1	3dmet:B05146;beilstein:1704353;bigg:23dhmp;biopath:2,3-Dihydroxy-3-methylvalerate;brenda:BG22263;cas:562-43-6;chebi:27512;chebi:49258;chemspider:13641636;chemspider:395044;ec:1.1.1.86;foodb:FDB028798;het:DMV;hmdb:HMDB12140;kegg:C04104;kegg:C06007;metacyc:1-KETO-2-METHYLVALERATE;nikkaji:J2.364.785K;nikkaji:J2.760.883C;nugowiki:10865;pdb-ccd:DMV;pubchem:21263701;pubchem:448154;pubchem:6795;pubchem:…
MNXM121	UTP	cpd00062_c	C9H11N2O15P3	480.109	-4	3dmet:B01149;beilstein:3807363;beilstein:5204708;beilstein:71520;bigg:utp;biopath:Uridine-5-prime-triphosphate;brenda:BG27658;cas:63-39-8;chebi:15713;chebi:46398;chebi:57481;chemspider:5414500;chemspider:5903;drugbank:DB04005;ec:2.7.4.6;ec:2.7.7.10;ec:2.7.7.11;ec:2.7.7.23;ec:2.7.7.44;ec:2.7.7.83;ec:2.7.7.9;ec:6.3.4.2;foodb:FDB021929;gmelin:307896;gmelin:336589;het:UTP;hmdb:HMDB00285;kegg:C00075;m…
MNXM12118	Lipid composition of B. subtilis	cpd15800_c				seed:cpd15800
MNXM1212	2-succinatobenzoate	cpd01772_c	C11H8O5	220.178	-2	3dmet:B00493;beilstein:2696599;bigg:sucbz;biopath:2-Succinylbenzoate;brenda:BG2125;cas:27415-09-4;chebi:18325;chebi:44788;chemspider:4573649;drugbank:DB02251;ec:4.2.1.113;ec:6.2.1.26;kegg:C02730;knapsack:C00000743;metacyc:O-SUCCINYLBENZOATE;nikkaji:J387.833C;pdb-ccd:OSB;pdbechem:OSB;pubchem:5459922;pubchem:5692;seed:cpd01772;upa:UPC02730
MNXM12128	Lipoteichoic acid content	cpd15670_c				seed:cpd15670
MNXM1213	3-ammonio-2-oxopropyl phosphate(1-)	cpd08449_c	C3H7NO5P	168.065	-1	3dmet:B04280;brenda:BG18018;chebi:1449;chebi:57279;ec:1.1.1.262;ec:2.6.99.2;kegg:C11638;metacyc:1-AMINO-PROPAN-2-ONE-3-PHOSPHATE;nikkaji:J1.328.431H;pubchem:13803;pubchem:25244426;seed:cpd08449;upa:UPC11638
MNXM1219	7-phospho-2-dehydro-3-deoxy-D-arabino-heptonate	cpd02857_c;cpd02857_m	C7H10O10P	285.122	-3	3dmet:B01776;beilstein:9347056;bigg:2dda7p;biopath:2-Dehydro-3-deoxy-D-arabino-heptonate_7-phosphate;brenda:BG24306;brenda:BG66315;cas:2627-73-8;chebi:18150;chebi:58394;ec:2.5.1.54;ec:4.2.3.4;kegg:C04691;knapsack:C00007497;metacyc:3-DEOXY-D-ARABINO-HEPTULOSONATE-7-P;nikkaji:J1.124.411D;pubchem:5460215;pubchem:7271;reaxys:9149659;seed:cpd02857;upa:UPC04691
MNXM1221	[protein]-disulfide	cpd12139_c	C7H9N3O3S2R2			brenda:BG93291;chebi:16249;kegg:C02582;metacyc:Protein-Disulfides;pubchem:5577;seed:cpd12139;upa:UPC02582
MNXM1222	[protein]-dithiol	cpd12072_c	C7H11N3O3S2R2			brenda:BG93292;chebi:17999;kegg:C02315;metacyc:Protein-Dithiols;pubchem:5369;seed:cpd12072;upa:UPC02315
MNXM1223	acetoacetyl-[acyl-carrier protein]	cpd11488_c	C4H5O2SR		0	bigg:actACP;brenda:BG92944;chebi:2393;ec:2.3.1.180;kegg:C05744;metacyc:Acetoacetyl-ACPs;pubchem:8039;seed:cpd11488
MNXM12236	menaquinone-7	cpd11606_c	C46H64O2	648.999	0	beilstein:2343160;cas:2124-57-4;chebi:44245;chemspider:4449904;metacyc:CPD-9718;pdbechem:MQ7;pubchem:5287554;reaxys:2343160;seed:cpd11606
MNXM1226	cysteaminium	cpd01160_c	C2H8NS	78.157	1	3dmet:B00335;beilstein:635649;bigg:cysam;brenda:BG15572;cas:60-23-1;chebi:17141;chebi:58029;chemspider:3027297;chemspider:5834;drugbank:DB00847;ec:1.13.11.19;ec:2.3.1.11;ec:3.5.1.92;foodb:FDB023091;gmelin:25385;het:DHL;hmdb:HMDB02991;kegg:C01678;ligandbox:D03634;metacyc:CPD-239;metlin:3222;nikkaji:J62.801H;nugowiki:2574;pdb-ccd:DHL;pdbechem:DHL;pubchem:17397738;pubchem:3799953;pubchem:4821;pubche…
MNXM123	homocysteine zwitterion	cpd00135_c;cpd00135_x	C4H9NO2S	135.185	0	ARTEFACTS-PHARMACEUTICAL PRODUCTS, INTERFERENCE IN AMINOACID AND ORGANIC ACID ANALYSIS [DD]: 347; CYSTINURIA: 107; FEEDING: VEGANIAN [DD]: 336; HYPERMETHIONINEMIA: 214; S-ADENOSYLHOMOCYSTEINE HYDROLASE DEFICIENCY: 382; SULFITE OXIDASE DEFICIENCY: 37; TRANSCOBALAMIN II DEFICIENCY: 323;brenda:BG84645;cas:454-29-5;chebi:17230;chebi:58065;chebi:66952;chemspider:757;ec:1.8.4.1;foodb:FDB001491;hmdb:HMD…
MNXM1231	formamide	cpd00378_c;cpd00378_d	CH3NO	45.041	0	3dmet:B01262;beilstein:1918433;beilstein:505995;bigg:frmd;brenda:BG28517;cas:75-12-7;chebi:16397;chebi:48431;chemspider:693;ec:3.5.1.49;ec:3.5.3.8;ec:4.2.1.66;foodb:FDB022677;gmelin:824;het:ARF;hmdb:HMDB01536;kegg:C00488;metacyc:FORMAMIDE;metlin:4182;nikkaji:J1.941K;nugowiki:1391;pdb-ccd:ARF;pdbechem:ARF;pubchem:3771;pubchem:713;reaxys:505995;seed:cpd00378;um-bbd:c0796;upa:UPC00488;wikipedia:Form…
MNXM1233	galactitol	cpd01171_c	C6H14O6	182.172	0	GALACTOSEMIA II (GALK): 134;3dmet:B04809;beilstein:1721903;bigg:galt;brenda:BG22793;cas:608-66-2;chebi:16813;chemspider:11357;ec:1.1.1.16;foodb:FDB006453;gmelin:83163;hmdb:HMDB00107;kegg:C01697;knapsack:C00001160;metacyc:GALACTITOL;metagene:GALACTOSEMIA: 136;metlin:5148;nikkaji:J7.011D;nugowiki:73;pubchem:11850;pubchem:4837;seed:cpd01171
MNXM12340	an N-acetoxyarylamine	cpd01753_c	C8H9NO2	151.163	0	brenda:BG49009;chebi:21494;kegg:C16684;metacyc:N-Acetoxy-Arylamines;pubchem:51091007;seed:cpd01753
MNXM12354	N-Acetyl-D-muramoate	cpd03485_c	C11H18NO8	292.263	-1	bigg:acmam;cas:91-64-5;seed:cpd03485
MNXM12396	an N-hydroxy-arylamine	cpd01763_c	C6H7NO	109.126	0	brenda:BG94661;kegg:C16685;metacyc:N-Hydroxy-Arylamines;pubchem:51091008;seed:cpd01763
MNXM124	spermidine(3+)	cpd00264_e;cpd00264_c;cpd00264_b	C7H22N3	148.27	3	3dmet:B01214;beilstein:1698591;bigg:spmd;biopath:Spermidine;brenda:BG24682;cas:124-20-9;chebi:16610;chebi:57834;chemspider:1071;chemspider:5360248;drugbank:DB03566;ec:1.5.3.13;ec:1.5.3.14;ec:1.5.3.16;ec:1.5.3.17;ec:1.5.99.6;ec:2.5.1.16;ec:2.5.1.22;ec:2.5.1.44;ec:2.5.1.45;ec:2.5.1.46;ec:2.5.1.79;ec:3.5.1.48;ec:3.5.1.78;ec:4.1.1.96;ec:6.3.1.8;foodb:FDB012039;gmelin:454510;het:SPD;hmdb:HMDB01257;keg…
MNXM1242	N-acetylmuramoyl-L-alanyl-D-glutamyl-meso-2,6-diaminopimelyl-D-alanyl-D-alanine-diphosphoundecaprenyl-N-acetylglucosamine	cpd03495_c	C95H152N8O28P2	1916.208	-4	3dmet:B05134;bigg:uaagmda;chebi:28138;chebi:61388;kegg:C05898;lipidmaps:LMPR03030003;metacyc:C6;nikkaji:J2.760.508G;pubchem:4266331;pubchem:52940208;pubchem:8186;seed:cpd03495
MNXM1246	reduced riboflavin	cpd00739_c	C17H22N4O6	378.38	0	beilstein:1232017;bigg:rbflvrd;brenda:BG7876;cas:101652-10-2;chebi:17607;chebi:8798;chemspider:52885;ec:1.5.1.30;ec:1.5.1.41;kegg:C01007;metacyc:CPD-316;nikkaji:J377.891F;pubchem:4252;pubchem:58683;seed:cpd00739
MNXM1249	(1R,6R)-2-(3-carboxylatopropanoyl)-6-hydroxycyclohexa-2,4-diene-1-carboxylate	cpd03451_c	C11H10O6	238.194	-2	3dmet:B05119;bigg:2shchc;biopath:SHCHC_asterisk;brenda:BG37743;brenda:BG56515;chebi:11656;chebi:1277;chebi:39564;chebi:57272;chebi:58689;drugbank:DB06864;ec:4.2.1.113;ec:4.2.99.20;kegg:C05817;metacyc:CPD-9923;metacyc:SUCCINYL-OH-CYCLOHEXADIENE-COOH;nikkaji:J2.759.808K;pdb-ccd:164;pdbechem:164;pubchem:25244834;pubchem:25246102;pubchem:8112;seed:cpd03451;upa:UPC05817
MNXM125	IMP(2-)	cpd00114_c	C10H11N4O8P	346.19	-2	3dmet:B01168;beilstein:630517;bigg:imp;biopath:Inosine-5-prime-phosphate;brenda:BG1203;cas:131-99-7;chebi:17202;chebi:58053;chemspider:5482599;chemspider:8264;drugbank:DB04566;ec:1.1.1.205;ec:1.7.1.7;ec:2.4.2.8;ec:2.7.1.73;ec:3.2.2.12;ec:3.5.4.10;ec:3.5.4.17;ec:3.5.4.6;ec:3.6.1.64;ec:6.3.4.4;foodb:FDB021901;gmelin:528845;het:IMP;hmdb:HMDB00175;kegg:C00130;knapsack:C00007224;metacyc:IMP;metlin:519…
MNXM1253	(R)-S-lactoylglutathionate(1-)	cpd02182_c	C13H20N3O8S	378.378	-1	3dmet:B01661;beilstein:1717478;bigg:lgt-S;biopath:S-Lactoyl-glutathione;brenda:BG12279;brenda:BG4779;brenda:BG81783;cas:25138-66-3;cas:59-85-8;chebi:15694;chebi:57474;chemspider:389032;ec:3.1.2.6;ec:4.4.1.5;foodb:FDB022405;hmdb:HMDB01066;kegg:C03451;knapsack:C00019550;metacyc:S-LACTOYL-GLUTATHIONE;metlin:5979;nikkaji:J524.698I;nugowiki:959;pubchem:25244530;pubchem:440018;pubchem:6272;seed:cpd0218…
MNXM12597	pentadecanoate	M_ptdca_e;M_ptdca_c	C15H29O2	241.39	-1	beilstein:1773831;bigg:ptdca;cas:1002-84-2;chebi:42504;chemspider:11200786;chemspider:13249;foodb:FDB010033;het:F15;hmdb:HMDB00826;kegg:C16537;knapsack:C00007423;lipid:LMFA01010015;lipidbank:DFA0015;lipidmaps:LMFA01010015;metacyc:CPD-8462;metlin:5789;nikkaji:J3.656K;nugowiki:744;pdb-ccd:F15;pdbechem:F15;pubchem:13849;pubchem:22169126;pubchem:51090866;pubchem:7849669;seed:cpd16351
MNXM126	3-phospho-D-glycerate	cpd00169_c	C3H4O7P	183.033	-3	3dmet:B01185;bigg:3pg;biopath:3-Phospho-D-glycerate;brenda:BG17979;brenda:BG17981;cas:820-11-1;chebi:17050;chebi:17794;chebi:57998;chebi:58272;chemspider:704;drugbank:DB04510;ec:1.1.1.95;ec:1.2.1.9;ec:2.4.1.217;ec:2.4.1.266;ec:2.7.1.106;ec:2.7.1.31;ec:2.7.2.10;ec:2.7.2.3;ec:3.1.3.13;ec:3.1.3.38;ec:4.1.1.39;ec:5.4.2.1;foodb:FDB022255;het:13PK;hmdb:HMDB00807;kegg:C00197;kegg:C00597;knapsack:C000072…
MNXM1264	3-oxoadipyl-CoA(5-)	cpd01507_c	C27H37N7O20P3S	904.604	-5	bigg:oxadpcoa;biopath:3-Oxoadipyl-CoA;brenda:BG14362;chebi:15490;chebi:57348;ec:2.3.1.174;ec:2.8.3.6;kegg:C02232;metacyc:3-KETO-ADIPYL-COA;nikkaji:J2.735.654K;pubchem:25243975;pubchem:5296;seed:cpd01507;upa:UPC02232
MNXM1265	3-phosphoshikimate	cpd02030_c	C7H8O8P	251.107	-3	3dmet:B01636;beilstein:4882573;bigg:skm5p;biopath:Shikimate_3-phosphate;brenda:BG49801;chebi:145989;chebi:17052;drugbank:DB04328;ec:2.5.1.19;ec:2.7.1.71;kegg:C03175;knapsack:C00000002;metacyc:SHIKIMATE-5P;nikkaji:J746.034A;pdb-ccd:S3P;pubchem:14506806;pubchem:6057;reactome:964859;reactome:REACT_27334;reactome_database_id_release_44:964859;seed:cpd02030;upa:UPC03175
MNXM1268	acetoin	cpd00361_c	C4H8O2	88.105	0	brenda:BG19666;cas:513-86-0;chebi:15688;chemspider:21105851;drugbank:DB02788;ec:2.2.1.4;ec:2.3.1.190;foodb:FDB011799;hmdb:HMDB03243;kegg:C00466;lipidmaps:LMFA12000020;metacyc:ACETOIN;metlin:103;nikkaji:J2.623I;nugowiki:2826;pubchem:135637787;pubchem:179;pubchem:3750;seed:cpd00361;upa:UPC00466
MNXM1269	acetyl-[acyl-carrier protein]	cpd11494_c	C2H3OSR		0	bigg:acACP;biopath:Acetyl-Enzyme;brenda:BG93575;chebi:17093;kegg:C03939;metacyc:ACETYL-ACP;pubchem:6663;seed:cpd11494
MNXM127	myo-inositol	cpd00121_e;cpd00121_c;cpd00121_b	C6H12O6	180.156	0	3dmet:B00038;beilstein:1907329;bigg:inost;biopath:myo-Inositol;brenda:BG82786;cas:551-72-4;cas:6917-35-7;cas:87-89-8;chebi:17268;chebi:27374;chemspider:10199754;chemspider:10239179;chemspider:868;drugbank:DB03106;ec:1.1.1.18;ec:1.1.5.n1;ec:1.13.99.1;ec:2.1.1.129;ec:2.1.1.39;ec:2.1.1.40;ec:2.3.1.72;ec:2.4.1.123;ec:2.4.1.67;ec:2.4.1.82;ec:2.7.1.64;ec:2.7.8.11;ec:3.1.4.44;foodb:FDB010547;foodb:FDB01…
MNXM12741	Prenol-45n teichoic acid-alanine substituted	cpd15663_c	C341H611N47O287P47	11417.41	-47	seed:cpd15663
MNXM12742	Prenol-45n teichoic acid-glucose substituted	cpd15662_c	C476H836N2O467P47	15515.231	-47	seed:cpd15662
MNXM1275	D-methionine	cpd00637_e;cpd00637_c;cpd00637_b	C5H11NO2S	149.211	0	3dmet:B00191;beilstein:1722293;bigg:met-D;brenda:BG20520;cas:348-67-4;chebi:16867;chebi:32637;chebi:32638;chebi:57932;drugbank:DB02893;ec:2.6.1.41;ec:5.1.1.2;gmelin:26934;gmelin:720123;kegg:C00855;metacyc:CPD-218;nikkaji:J9.192H;pdb-ccd:MED;pdbechem:MED;pubchem:4112;pubchem:6992109;reaxys:1722293;seed:cpd00637
MNXM1277	(R)-dihydrolipoamide	cpd00449_c	C8H17NOS2	207.357	0	beilstein:1763332;bigg:dhlam;brenda:BG26250;brenda:BG49271;cas:3884-47-7;chebi:17694;chebi:43711;chemspider:392881;chemspider:643;drugbank:DB08120;foodb:FDB022352;gmelin:675797;hmdb:HMDB00985;kegg:C00579;metacyc:DIHYDROLIPOAMIDE;metlin:5920;nikkaji:J704.623E;nugowiki:886;pdbechem:LPM;pubchem:3858;pubchem:445160;pubchem:663;seed:cpd00449;upa:UPC00579
MNXM128	Ca(2+)	cpd00063_e;cpd00063_c;cpd00063_b	Ca	40.078	2	118; 300; 302; 412; 436; 512; 62;bigg:ca2;biopath:Ca2+;brenda:BG28466;cas:14127-61-8;cas:7440-70-2;chebi:29108;chebi:39123;chemspider:266;drugbank:DB01373;ec:3.6.3.8;foodb:FDB003513;gmelin:6850;het:CA;hmdb:HMDB00464;kegg:C00076;metacyc:CA+2;metagene:408;nikkaji:J3.736B;nugowiki:383;pdb-ccd:CA;pdbechem:CA;pubchem:271;pubchem:3376;reactome:111875;reactome:139827;reactome:1606834;reactome:167012;rea…
MNXM1280	L-gamma-glutamyl phosphate(2-)	cpd02097_c	C5H8NO7P	225.093	-2	3dmet:B01646;bigg:glu5p;biopath:L-Glutamyl_5-phosphate;brenda:BG20319;cas:13254-53-0;chebi:17798;chebi:50164;chebi:50166;chebi:58274;chemspider:167893;ec:1.2.1.41;ec:2.7.2.11;foodb:FDB022500;hmdb:HMDB01228;kegg:C03287;metacyc:L-GLUTAMATE-5-P;metlin:6093;nikkaji:J40.070J;nugowiki:1101;pdbechem:RGP;pubchem:193475;pubchem:25246118;pubchem:6144;seed:cpd02097;upa:UPC03287
MNXM1281	L-histidinol(1+)	cpd00641_c	C6H12N3O	142.179	1	3dmet:B01345;bigg:histd;biopath:L-Histidinol;brenda:BG21922;cas:4836-52-6;cas:501-28-0;cas:None;chebi:16255;chebi:57699;chemspider:144886;ec:1.1.1.23;ec:3.1.3.15;foodb:FDB023173;hmdb:HMDB03431;kegg:C00860;knapsack:C00007479;metacyc:HISTIDINOL;metlin:3267;nikkaji:J80.912H;nugowiki:3012;pubchem:165271;pubchem:25244116;pubchem:4117;seed:cpd00641;upa:UPC00860
MNXM1282	L-xylulose	cpd00261_c;cpd00261_x	C5H10O5	150.13	0	3dmet:B04665;bigg:xylu-L;biopath:L-Xylulose;brenda:BG20431;cas:527-50-4;chebi:17399;chemspider:20892;ec:1.1.1.10;ec:1.1.1.12;ec:2.7.1.53;ec:4.1.1.34;foodb:FDB022223;hmdb:HMDB00751;kegg:C00312;metacyc:L-XYLULOSE;metlin:5719;nikkaji:J13.211J;nugowiki:670;pubchem:22253;pubchem:3606;seed:cpd00261;upa:UPC00312
MNXM1287	N-formyl-L-glutamate(2-)	cpd00770_c	C6H7NO5	173.123	-2	3dmet:B00230;beilstein:1725403;bigg:Nforglu;biopath:N-Formyl-L-glutamate;brenda:BG23790;cas:1681-96-5;chebi:17684;chebi:48309;chemspider:19975498;chemspider:388496;chemspider:4573678;ec:2.1.2.5;ec:3.5.1.68;ec:3.5.3.13;foodb:FDB023180;hmdb:HMDB03470;kegg:C01045;metacyc:CPD-600;metacyc:FORMYL-GLU;metlin:6939;nikkaji:J195.329J;nugowiki:3051;pubchem:21117755;pubchem:4287;pubchem:439376;pubchem:545996…
MNXM1289	oxalatosuccinate(3-)	cpd03187_c	C6H3O7	187.084	-3	3dmet:B05012;biopath:Oxalosuccinate;brenda:BG23417;cas:1948-82-9;chebi:44712;chebi:58931;chebi:7815;chemspider:947;drugbank:DB02190;ec:1.1.1.42;ec:6.4.1.7;foodb:FDB023277;hmdb:HMDB03974;kegg:C05379;metacyc:OXALO-SUCCINATE;metlin:6996;nikkaji:J13.032J;nugowiki:3555;pdbechem:OXS;pubchem:25244267;pubchem:7753;pubchem:972;seed:cpd03187
MNXM1294	sedoheptulose 1,7-bisphosphate(4-)	cpd00349_c	C7H12O13P2	366.11	-4	3dmet:B04683;beilstein:4271614;bigg:s17bp;biopath:D-Sedoheptulose_1,7-diphosphate;brenda:BG24638;cas:815-91-8;chebi:17969;chebi:58335;ec:3.1.3.37;kegg:C00447;metacyc:D-SEDOHEPTULOSE-1-7-P2;nikkaji:J604.571E;pubchem:25244771;pubchem:3735;seed:cpd00349
MNXM13	CO(2)	cpd00011_e;cpd00011_n;cpd00011_c;cpd00011_g;cpd00011_v;cpd00011_x;cpd00011_m;cpd00011_b	CO2	44.01	0	3dmet:B01131;beilstein:1900390;bigg:co2;biopath:Carbon_dioxide;bnice:C5;brenda:BG28651;cas:124-38-9;chebi:16526;chemspider:274;ec:1.1.1.103;ec:1.1.1.262;ec:1.1.1.286;ec:1.1.1.305;ec:1.1.1.343;ec:1.1.1.38;ec:1.1.1.39;ec:1.1.1.40;ec:1.1.1.41;ec:1.1.1.42;ec:1.1.1.44;ec:1.1.1.83;ec:1.1.1.84;ec:1.1.1.85;ec:1.1.1.87;ec:1.1.1.92;ec:1.1.1.n1;ec:1.1.1.n5;ec:1.1.3.19;ec:1.1.99.33;ec:1.11.1.3;ec:1.13.11.23;…
MNXM131	citrate	cpd00137_e;cpd00137_c;cpd00137_x;cpd00137_m;cpd00137_b	C6H5O7	189.1	-3	ARTEFACTS-PHARMACEUTICAL PRODUCTS, INTERFERENCE IN AMINOACID AND ORGANIC ACID ANALYSIS [DD]: 347; BIOTINIDASE DEFICIENCY: 73; FEEDING: AMINO ACID FORMULA [DD]: 341; METHYLMALONIC ACIDURIA (MMA): 15; METHYLMALONIC ACIDURIA, cblA TYPE: 328; MULTIPLE CARBOXYLASE DEFICIENCY, NEONATAL OR EARLY ONSET FORM: 79;3dmet:B00046;beilstein:1884707;beilstein:3673370;beilstein:4748248;beilstein:782061;bigg:cit;b…
MNXM1312	4-guanidinobutanoic acid zwitterion	cpd00762_c	C5H11N3O2	145.16	0	3dmet:B00225;bigg:4gudbutn;biopath:4-Guanidinobutanoate;brenda:BG20462;cas:463-00-3;chebi:15728;chebi:57486;chemspider:486;ec:1.2.1.54;ec:3.5.3.7;foodb:FDB002246;het:ALG;hmdb:HMDB03464;kegg:C01035;metacyc:CPD-592;metlin:6938;nikkaji:J196.182I;nugowiki:3045;pdb-ccd:ALG;pdbechem:ALG;pubchem:25200642;pubchem:4278;pubchem:500;reaxys:1766447;seed:cpd00762
MNXM1313	6,7-dimethyl-8-(1-D-ribityl)lumazine	cpd02656_c	C13H18N4O6	326.305	0	3dmet:B04936;beilstein:47879;bigg:dmlz;brenda:BG4659;brenda:BG97362;cas:5118-16-1;chebi:17601;chebi:58201;chemspider:652;ec:2.5.1.78;ec:2.5.1.9;foodb:FDB023230;hmdb:HMDB03826;kegg:C04332;knapsack:C00019640;metacyc:DIMETHYL-D-RIBITYL-LUMAZINE;nikkaji:J643.571H;nugowiki:3407;pdb-ccd:DLZ;pubchem:25244683;pubchem:672;pubchem:6983;seed:cpd02656;upa:UPC04332
MNXM132	prenyl diphosphate(3-)	cpd00202_c	C5H9O7P2	243.068	-3	3dmet:B01196;beilstein:1713791;beilstein:5288443;bigg:dmpp;biopath:Dimethylallyl_diphosphate;brenda:BG20704;cas:358-71-4;cas:358-72-5;chebi:16057;chebi:57623;chemspider:13115336;chemspider:627;drugbank:DB01785;ec:1.17.1.2;ec:2.5.1.1;ec:2.5.1.100;ec:2.5.1.27;ec:2.5.1.28;ec:2.5.1.34;ec:2.5.1.35;ec:2.5.1.36;ec:2.5.1.67;ec:2.5.1.69;ec:2.5.1.70;ec:2.5.1.71;ec:2.5.1.80;ec:2.5.1.92;ec:3.1.7.1;ec:4.2.3.2…
MNXM1321	cephalosporin C(1-)	cpd00679_c	C16H20N3O8S	414.41	-1	3dmet:B01351;beilstein:65348;biopath:Cephalosporin_c;brenda:BG7167;cas:61-24-5;chebi:15776;chebi:57511;chemspider:10254485;drugbank:DB03313;ec:2.3.1.175;ec:2.6.1.74;ec:3.1.1.41;kegg:C00916;metacyc:CEPHALOSPORIN-C;nikkaji:J4.815A;pdb-ccd:CSC;pubchem:21627817;pubchem:4170;reaxys:65348;seed:cpd00679;upa:UPC00916
MNXM13238	uridine 2'-monophosphate	cpd01939_e;cpd01939_c;cpd01939_b	C9H11N2O9P	322.165	-2	beilstein:50670;cas:131-83-9;chebi:28070;chemspider:19975260;chemspider:91808;foodb:FDB028338;het:U2P;hmdb:HMDB11641;kegg:C03031;metacyc:CPD-3723;nikkaji:J39.034H;nugowiki:10366;pdb-ccd:U2P;pdbechem:U2P;pubchem:101609;pubchem:21117616;pubchem:5936;seed:cpd01939
MNXM1325	dITP	cpd00977_c	C10H11N4O13P3	488.135	-4	3dmet:B01440;beilstein:7401361;bigg:ditp;brenda:BG1195;cas:16595-02-1;chebi:28807;chebi:61382;chemspider:129052;foodb:FDB023190;hmdb:HMDB03537;kegg:C01345;metacyc:DITP;nikkaji:J322.120B;nugowiki:3118;pubchem:146302;pubchem:25203822;pubchem:4550;reactome:2509835;reactome:REACT_152050;reactome_database_id_release_44:2509835;reaxys:5693691;seed:cpd00977
MNXM133	acetoacetyl-CoA(4-)	cpd00279_c	C25H36N7O18P3S	847.576	-4	3dmet:B04671;bigg:aacoa;biopath:Acetoacetyl-CoA;brenda:BG13538;cas:1420-36-6;chebi:15345;chebi:57286;chemspider:388353;drugbank:DB03059;ec:1.1.1.157;ec:2.3.1.194;ec:2.3.1.9;ec:2.3.3.10;ec:2.8.3.5;ec:2.8.3.9;ec:3.1.2.11;ec:6.2.1.16;foodb:FDB022648;hmdb:HMDB01484;kegg:C00332;knapsack:C00007269;lipid:LMFA07050030;lipidmaps:LMFA07050030;metacyc:ACETOACETYL-COA;metlin:449;nikkaji:J298.605A;nugowiki:13…
MNXM1330	imidazole-4-acetate	cpd01831_c	C5H5N2O2	125.105	-1	3dmet:B00507;beilstein:4801777;bigg:im4ac;biopath:Imidazole_acetate;brenda:BG20940;cas:645-65-8;cas:7273-34-9;chebi:16974;chebi:57969;chebi:70804;chemspider:3351679;chemspider:86856;ec:1.14.13.5;ec:6.3.4.8;foodb:FDB012464;gmelin:464441;hmdb:HMDB02024;kegg:C02835;metacyc:4-IMIDAZOLEACETATE;metagene:181;metlin:6445;nikkaji:J38.564F;nugowiki:1607;pubchem:4139109;pubchem:5778;pubchem:96215;reaxys:347…
MNXM1333	N-acetyl-alpha-D-glucosaminyl-1-diphospho-ditrans,octacis-undecaprenol	cpd00946_c	C63H103NO12P2	1128.439	-2	3dmet:B01434;bigg:unaga;brenda:BG21480;chebi:62958;chebi:62959;ec:2.4.1.180;kegg:C01289;metacyc:ACETYL-D-GLUCOSAMINYLDIPHOSPHO-UNDECAPRE;nikkaji:J2.732.416I;pubchem:44229162;pubchem:4508;seed:cpd00946
MNXM1334	O-phosphonato-L-homoserine(2-)	cpd00809_c	C4H8NO6P	197.083	-2	3dmet:B01380;bigg:phom;biopath:O-Phospho-L-homoserine;brenda:BG19063;cas:4210-66-6;chebi:15961;chebi:57590;chemspider:133252;ec:2.7.1.39;ec:4.2.3.1;foodb:FDB023182;hmdb:HMDB03484;kegg:C01102;knapsack:C00007385;metacyc:O-PHOSPHO-L-HOMOSERINE;nikkaji:J2.731.281K;nugowiki:3065;pubchem:151187;pubchem:4336;pubchem:46878406;seed:cpd00809;upa:UPC01102
MNXM134	L-histidine zwitterion	cpd00119_e;cpd00119_c;cpd00119_m;cpd00119_b	C6H9N3O2	155.155	0	3dmet:B01171;beilstein:5434027;beilstein:5436298;beilstein:84088;bigg:his-L;biopath:L-Histidine;brenda:BG23731;cas:71-00-1;chebi:15971;chebi:32510;chebi:32511;chebi:32512;chebi:32513;chebi:57595;chemspider:6038;drugbank:DB00117;ec:1.1.1.23;ec:2.3.1.33;ec:2.6.1.38;ec:4.1.1.22;ec:4.3.1.3;ec:6.1.1.21;ec:6.3.2.11;foodb:FDB011856;gmelin:1151903;gmelin:1245285;gmelin:328379;gmelin:364419;gmelin:663322;…
MNXM1344	undecaprenyldiphosphonato-N-acetyl-(N-acetylglucosaminyl)muramoyl-L-alanyl-gamma-D-glutamyl-L-lysyl-D-alanyl-D-alanine	cpd03491_c	C94H153N8O26P2	1873.206	-3	3dmet:B05130;beilstein:9039417;bigg:uaaGgla;brenda:BG34400;brenda:BG85259;chebi:27692;chebi:60033;ec:2.4.1.227;kegg:C05893;metacyc:NAcMur-Peptide-NAcGlc-Undecaprenols;nikkaji:J2.760.261D;pubchem:8181;seed:cpd03491
MNXM1348	(2R)-2-O-phosphonato-3-sulfonatolactate(4-)	cpd08366_c	C3H3O9PS	246.089	-4	brenda:BG17950;brenda:BG17983;chebi:15597;chebi:32896;chemspider:4573954;ec:3.1.3.71;ec:4.4.1.19;kegg:C11536;metacyc:CPD-11801;metacyc:CPD-366;nikkaji:J1.682.158F;pubchem:13703;pubchem:45479393;pubchem:5460422;seed:cpd08366;upa:UPC11536
MNXM1351	1-(5-phospho-D-ribosyl)-ATP	cpd01775_c	C15H19N5O20P4	713.228	-6	3dmet:B04862;bigg:prbatp;biopath:Phosphoribosyl-ATP;brenda:BG89532;chebi:18263;chebi:58424;chemspider:984;drugbank:DB01661;ec:2.4.2.17;ec:3.6.1.31;foodb:FDB023212;hmdb:HMDB03665;kegg:C02739;knapsack:C00007351;metacyc:PHOSPHORIBOSYL-ATP;nikkaji:J608.031F;nugowiki:3246;pubchem:1009;pubchem:49859690;pubchem:5699;seed:cpd01775;upa:UPC02739
MNXM1365	5-O-(1-carboxylatovinyl)-3-phosphonatoshikimate	cpd00932_c	C10H9O10P	320.146	-4	3dmet:B01429;bigg:3psme;biopath:5-O-(1-Carboxyvinyl)-3-phosphoshikimate;brenda:BG946;brenda:BG947;brenda:BG99150;chebi:16257;chebi:57701;ec:2.5.1.19;ec:4.2.3.5;kegg:C01269;knapsack:C00007627;metacyc:3-ENOLPYRUVYL-SHIKIMATE-5P;nikkaji:J630.842B;pdb-ccd:EPS;pubchem:14506801;pubchem:4488;reactome:964900;reactome:REACT_27363;reactome_database_id_release_44:964900;seed:cpd00932;upa:UPC01269
MNXM1368	acrylate	cpd00400_c;cpd00400_m	C3H3O2	71.055	-1	3dmet:B00118;beilstein:3535778;beilstein:3931336;beilstein:635743;bigg:acryl;bnice:C99;brenda:BG17687;cas:10344-93-1;cas:79-10-7;chebi:18308;chebi:37080;chemspider:23524;chemspider:6333;drugbank:DB02579;ec:4.4.1.3;foodb:FDB010091;gmelin:1817;gmelin:323518;het:AKR;hmdb:HMDB31647;kegg:C00511;knapsack:C00034423;lipid:LMFA01030193;lipidbank:DFA0040;lipidmaps:LMFA01030193;metacyc:ACRYLATE;nikkaji:J1.4…
MNXM1370	CDP-4-dehydro-6-deoxy-D-glucose(2-)	cpd00897_c	C15H21N3O15P2	545.286	-2	3dmet:B01410;brenda:BG6364;chebi:17494;chebi:58166;ec:1.17.1.1;ec:4.2.1.45;kegg:C01219;metacyc:CPD-658;nikkaji:J679.102F;pubchem:25244744;pubchem:4441;seed:cpd00897;upa:UPC01219
MNXM1374	deoxycholate	cpd02733_c	C24H39O4	391.564	-1	3dmet:B04945;beilstein:3219882;beilstein:3629953;biopath:Deoxycholate;brenda:BG13147;cas:1912-55-6;cas:2569-04-2;cas:570-62-7;cas:570-63-8;cas:83-44-3;cas:84848-09-9;chebi:23614;chebi:28834;chemspider:141062;chemspider:193196;chemspider:4446919;chemspider:4446920;chemspider:4446923;chemspider:7827584;drugbank:DB03619;ec:1.17.99.5;ec:3.1.2.26;foodb:FDB012780;foodb:FDB021971;foodb:FDB022027;foodb:F…
MNXM1376	dTDP-alpha-D-glucose	cpd00626_c	C16H24N2O16P2	562.313	-2	3dmet:B04735;beilstein:7403915;bigg:dtdpglu;biopath:dTDP-D-Glucose;brenda:BG7358;cas:2009-24-7;cas:2196-62-5;chebi:15700;chebi:35248;chebi:57477;chemspider:388455;ec:2.7.7.24;ec:4.2.1.46;foodb:FDB022557;hmdb:HMDB01328;kegg:C00842;knapsack:C00007456;metacyc:DTDP-D-GLUCOSE;metlin:6163;nikkaji:J631.152K;nugowiki:1190;pdb-ccd:DAU;pubchem:25202390;pubchem:25245397;pubchem:4099;pubchem:439324;reaxys:68…
MNXM138	carbamoyl phosphate(2-)	cpd00146_n;cpd00146_c	CH2NO5P	139.004	-2	3dmet:B00050;bigg:cbp;biopath:Carbamoylphosphate;brenda:BG28540;cas:590-55-6;cas:63082-13-3;chebi:17672;chebi:58228;chemspider:2666990;chemspider:272;ec:2.1.3.11;ec:2.1.3.2;ec:2.1.3.3;ec:2.1.3.5;ec:2.1.3.6;ec:2.1.3.8;ec:2.1.3.9;ec:2.7.2.2;ec:6.3.4.16;ec:6.3.5.5;foodb:FDB022424;het:CP;hmdb:HMDB01096;kegg:C00169;knapsack:C00007513;metacyc:CARBAMOYL-P;metlin:6002;nikkaji:J39.574I;nugowiki:986;pdb-cc…
MNXM1380	keto-D-fructose	cpd00082_e;cpd00082_c;cpd00082_b	C6H12O6	180.156	0	FRUCTOSE INTOLERANCE, HEREDITARY: 129; FRUCTOSURIA: 130; GLYCEROL INTOLERANCE SYNDROM: 153;3dmet:B04631;beilstein:1239004;beilstein:5732297;bigg:fru;biopath:D-Fructose;brenda:BG22357;cas:53188-23-1;cas:57-48-7;chebi:15824;chebi:48095;chemspider:388775;drugbank:DB04173;foodb:FDB012528;gmelin:185251;het:FRU;hmdb:HMDB00660;kegg:C00095;kegg:C10906;knapsack:C00001117;knapsack:C00033848;ligandbox:D0011…
MNXM1384	N-acetyl-L-gamma-glutamyl phosphate(3-)	M_810	C7H9NO8P	266.122	-3	3dmet:B00683;bigg:acg5p;biopath:N-Acetyl-L-glutamate_5-phosphate;brenda:BG24111;cas:15383-57-0;chebi:16878;chebi:57936;chemspider:389220;ec:1.2.1.38;ec:2.7.2.8;foodb:FDB023917;het:X2W;hmdb:HMDB06456;kegg:C04133;metlin:3396;nikkaji:J37.496B;nugowiki:5581;pdb-ccd:X2W;pubchem:440236;pubchem:6819;seed:cpd16822;upa:UPC04133
MNXM139	geranylgeranyl diphosphate	cpd00289_c	C20H33O7P2	447.419	-3	3dmet:B01223;beilstein:1896121;beilstein:3574726;bigg:ggdp;biopath:all-trans-Geranylgeranyl-diphosphate;brenda:BG10854;cas:6699-20-3;chebi:15831;chebi:48861;chebi:57533;chebi:58756;chemspider:394418;chemspider:4593687;drugbank:DB07841;ec:1.3.1.83;ec:2.5.1.29;ec:2.5.1.32;ec:2.5.1.41;ec:2.5.1.42;ec:2.5.1.81;ec:2.5.1.82;ec:2.5.1.85;ec:2.5.1.89;ec:2.5.1.99;ec:2.5.1.n2;ec:3.1.7.10;ec:3.1.7.4;ec:3.1.7.…
MNXM1392	(6S)-5-formyltetrahydrofolate(2-)	cpd02197_c	C20H21N7O7	471.423	-2	3dmet:B04899;beilstein:3923649;bigg:5fthf;brenda:BG10133;brenda:BG72307;cas:54353-24-1;cas:58-05-9;cas:68538-85-2;chebi:15640;chebi:57457;chebi:63606;chebi:65340;chemspider:140;chemspider:49292;chemspider:5028014;drugbank:DB00650;drugbank:DB03256;ec:2.1.2.5;ec:6.3.3.2;foodb:FDB022689;foodb:FDB022864;het:1KL2;hmdb:HMDB01562;hmdb:HMDB02140;kegg:C03479;ligandbox:D07986;metacyc:5-FORMYL-THF;metlin:63…
MNXM1397	1-(5-phospho-D-ribosyl)-5-[(5-phospho-D-ribosylamino)methylideneamino]imidazole-4-carboxamide(4-)	cpd02979_c	C15H21N5O15P2	573.299	-4	3dmet:B01802;bigg:prfp;biopath:Phosphoribosylformimino-AICAR-phosphate;brenda:BG6498;chebi:18302;chebi:58435;chemspider:987;ec:3.5.4.19;ec:5.3.1.16;foodb:FDB028909;hmdb:HMDB12277;kegg:C04896;metacyc:PHOSPHORIBOSYL-FORMIMINO-AICAR-P;nikkaji:J574.865H;nugowiki:11002;pubchem:1012;pubchem:45266644;pubchem:7447;seed:cpd02979;upa:UPC04896
MNXM14	AMP	cpd00018_c;cpd00018_x	C10H12N5O7P	345.205	-2	3dmet:B01133;beilstein:54612;bigg:amp;biopath:Adenosine-5-prime-phosphate;brenda:BG147;cas:29984-33-6;cas:61-19-8;chebi:16027;chebi:40721;chebi:456215;chemspider:10239183;chemspider:1400553;chemspider:2723285;chemspider:5858;come:MOL000174;drugbank:DB00131;drugbank:DB00194;ec:1.13.12.7;ec:1.8.4.10;ec:1.8.4.9;ec:1.8.99.2;ec:2.10.1.1;ec:2.4.2.7;ec:2.5.1.27;ec:2.7.1.146;ec:2.7.1.147;ec:2.7.1.20;ec:2…
MNXM140	L-leucine zwitterion	cpd00107_e;cpd00107_c;cpd00107_b	C6H13NO2	131.173	0	HARTNUP DISEASE. BEHAVIORAL DISTURBANCES, REVERSIBLE: 175; MAPLE SYRUP URINE DISEASE. BRANCHED-CHAIN ALPHA-KETO ACID DEHYDROGENASE DEFICIENCY (MSUD): 1; PYRUVATE DEHYDROGENASE DEFICIENCY (E3): 333;3dmet:B00034;beilstein:1721722;beilstein:3537983;bigg:leu-L;biopath:L-Leucine;brenda:BG22465;cas:61-90-5;chebi:15603;chebi:32619;chebi:32620;chebi:57427;chemspider:5880;drugbank:DB00149;ec:1.4.1.9;ec:2.…
MNXM1408	5-[(5-phospho-1-deoxy-D-ribulos-1-ylimino)methylamino]-1-(5-phospho-D-ribosyl)imidazole-4-carboxamide	cpd02991_c	C15H21N5O15P2	573.299	-4	3dmet:B01804;bigg:prlp;biopath:Phosphoribulosylformimino-AICAR-phosphate;brenda:BG6501;chebi:27735;chebi:58525;ec:5.3.1.16;foodb:FDB028910;hmdb:HMDB12278;kegg:C04916;metacyc:PHOSPHORIBULOSYL-FORMIMINO-AICAR-P;nikkaji:J2.760.456K;nugowiki:11003;pdb-ccd:2ER;pubchem:45266672;pubchem:53481398;pubchem:7464;seed:cpd02991;upa:UPC04916
MNXM141	CMP-N-acetyl-beta-neuraminate	cpd00112_c	C20H29N4O16P	612.435	-2	3dmet:B01167;beilstein:4224251;beilstein:5899715;bigg:cmpacna;biopath:CMP-N-Acetyl-neuraminate;brenda:BG10544;brenda:BG36544;brenda:BG71047;brenda:BG84755;cas:22-12-8;cas:3063-71-6;chebi:16556;chebi:57812;chemspider:395082;drugbank:DB02485;ec:2.4.99.1;ec:2.4.99.10;ec:2.4.99.11;ec:2.4.99.2;ec:2.4.99.4;ec:2.4.99.5;ec:2.4.99.6;ec:2.4.99.7;ec:2.4.99.8;ec:2.4.99.9;foodb:FDB022466;het:NCC;hmdb:HMDB0117…
MNXM142	L-threonine zwitterion	cpd00161_e;cpd00161_c;cpd00161_m;cpd00161_b	C4H9NO3	119.119	0	3dmet:B01182;beilstein:1721646;beilstein:4376295;beilstein:6565321;bigg:thr-L;biopath:L-Threonine;brenda:BG19816;cas:144-98-9;cas:72-19-5;chebi:16857;chebi:32820;chebi:32822;chebi:38262;chebi:57926;chemspider:6051;drugbank:DB00156;ec:1.1.1.103;ec:2.2.1.8;ec:2.7.1.177;ec:4.1.2.48;ec:4.1.2.5;ec:4.2.3.1;ec:4.3.1.19;ec:5.1.1.6;ec:6.1.1.3;foodb:FDB011999;gmelin:2506280;gmelin:464365;gmelin:82510;het:T…
MNXM1422	D-erythro-1-(imidazol-4-yl)glycerol 3-phosphate(2-)	cpd02843_c	C6H9N2O6P	236.119	-2	3dmet:B01771;bigg:eig3p;biopath:D-erythro-Imidazoleglycerol_phosphate;brenda:BG21909;cas:36244-87-8;chebi:17805;chebi:58278;chemspider:389372;chemspider:4573672;ec:4.2.1.19;foodb:FDB028853;hmdb:HMDB12208;kegg:C04666;knapsack:C00007478;metacyc:D-ERYTHRO-IMIDAZOLE-GLYCEROL-P;nikkaji:J721.046I;nugowiki:10933;pubchem:440431;pubchem:5459954;pubchem:7249;seed:cpd02843;upa:UPC04666
MNXM1423	D-tagaturonate	cpd00437_c	C6H9O7	193.131	-1	3dmet:B04700;beilstein:3907133;bigg:tagur;brenda:BG21865;cas:None;chebi:17886;chebi:21099;chemspider:4573770;ec:1.1.1.58;kegg:C00558;metacyc:D-TAGATURONATE;nikkaji:J1.367.593G;pubchem:3838;pubchem:5460108;seed:cpd00437
MNXM143	N-acetyl-D-glucosamine	cpd00122_e;cpd00122_c;cpd00122_b	C8H15NO6	221.208	0	3dmet:B04639;beilstein:1913592;bigg:acgam;biopath:N-Acetyl-D-glucosamine;brenda:BG26054;cas:7512-17-6;chebi:506227;chemspider:1376695;chemspider:388319;drugbank:DB00141;ec:1.1.3.29;ec:2.3.1.3;ec:2.4.1.211;ec:2.4.1.280;ec:2.4.1.90;ec:2.7.1.59;ec:3.2.2.11;ec:3.5.1.33;foodb:FDB008032;het:NGZ;hmdb:HMDB00215;hmdb:HMDB14288;kegg:C00140;metacyc:N-acetyl-D-glucosamine;metlin:3356;nikkaji:J81.413J;nugowik…
MNXM1434	melibiose	cpd03198_e;cpd03198_c;cpd03198_b	C12H22O11	342.296	0	3dmet:B05017;beilstein:1292781;bigg:melib;brenda:BG39132;brenda:BG3958;brenda:BG4011;cas:585-99-9;chebi:28053;chebi:61827;chemspider:10974;chemspider:389538;foodb:FDB001204;gmelin:887780;hmdb:HMDB00048;kegg:C05402;knapsack:C00001142;metacyc:MELIBIOSE;metlin:3478;nikkaji:J6.735K;nugowiki:33;pdb-ccd:MLB;pubchem:11458;pubchem:440658;pubchem:7769;reaxys:1292781;reaxys:90862;seed:cpd03198
MNXM144	beta-alanine zwitterion	cpd00085_c	C3H7NO2	89.093	0	3dmet:B00025;beilstein:906793;bigg:ala-B;biopath:beta-Alanine;bnice:C42;brenda:BG17918;cas:107-95-9;chebi:16958;chebi:57966;chebi:63070;chemspider:234;drugbank:DB03107;ec:1.5.1.26;ec:2.6.1.18;ec:3.5.1.100;ec:3.5.1.21;ec:3.5.1.22;ec:3.5.1.6;ec:3.5.3.17;ec:4.1.1.11;ec:6.3.2.1;ec:6.3.2.11;ec:6.3.2.23;ec:6.3.2.36;ec:6.3.2.n5;foodb:FDB002253;gmelin:454332;gmelin:49614;het:BAL;hmdb:HMDB00056;kegg:C0009…
MNXM1446	UDP-N-acetylmuramoyl-L-alanyl-D-gamma-glutamyl-meso-2,6-diaminoheptanedioate(4-)	cpd02964_c	C35H51N7O26P2	1047.758	-4	3dmet:B04971;bigg:ugmd;brenda:BG16946;chebi:28639;chebi:58582;ec:6.3.2.13;kegg:C04877;metacyc:UDP-AAGM-DIAMINOHEPTANEDIOATE;nikkaji:J2.757.188C;pubchem:25243985;pubchem:7429;seed:cpd02964
MNXM145	D-ribulose 5-phosphate(2-)	cpd00171_c	C5H9O8P	228.094	-2	3dmet:B01187;beilstein:5752092;bigg:ru5p-D;biopath:D-Ribulose_5-phosphate;brenda:BG20587;cas:4151-19-3;cas:551-85-9;chebi:17363;chebi:58121;chemspider:20015724;drugbank:DB04034;ec:1.1.1.137;ec:1.1.1.343;ec:1.1.1.44;ec:2.7.1.16;ec:2.7.1.19;ec:2.7.1.47;ec:4.1.2.43;ec:4.1.99.12;ec:5.1.3.1;ec:5.3.1.13;ec:5.3.1.6;foodb:FDB022145;hmdb:HMDB00618;kegg:C00199;metacyc:RIBULOSE-5P;metlin:5591;nikkaji:J275.2…
MNXM1453	(S)-4-amino-5-oxopentanoic acid zwitterion	cpd02345_c	C5H9NO3	131.13	0	3dmet:B00630;bigg:glu1sa;biopath:L-Glutamate_1-semialdehyde;brenda:BG21311;cas:68462-55-5;cas:None;chebi:11022;chebi:15757;chebi:57501;ec:1.2.1.70;ec:5.4.3.8;kegg:C03741;knapsack:C00007379;metacyc:GLUTAMATE-1-SEMIALDEHYDE;nikkaji:J1.256.054K;pdbechem:GLQ;pubchem:25244684;pubchem:6504;seed:cpd02345;upa:UPC03741
MNXM1455	1-(2-carboxylatophenylamino)-1-deoxy-D-ribulose 5-phosphate(3-)	cpd00956_c	C12H13NO9P	346.207	-3	3dmet:B04792;bigg:2cpr5p;biopath:1-(2-Carboxyphenylamino)-1-prime-deoxyribulose-5-prime-phosphate;brenda:BG61340;cas:5962-18-5;chebi:29112;chebi:58613;ec:4.1.1.48;ec:5.3.1.24;kegg:C01302;kegg:C10528;knapsack:C00007450;metacyc:CARBOXYPHENYLAMINO-DEOXYRIBULOSE-P;nikkaji:J2.634.852H;nikkaji:J2.770.118C;pubchem:12711;pubchem:4520;pubchem:45266701;seed:cpd00956;upa:UPC01302
MNXM1456	3-(imidazol-4-yl)-2-oxopropyl phosphate(2-)	cpd00930_c	C6H7N2O5P	218.104	-2	3dmet:B00269;bigg:imacp;biopath:3-(Imidazol-4-yl)-2-oxopropyl_phosphate;brenda:BG23723;cas:99979-59-6;chebi:16426;chebi:57766;chemspider:770;ec:2.6.1.9;ec:4.2.1.19;foodb:FDB028879;hmdb:HMDB12236;kegg:C01267;knapsack:C00007308;metacyc:IMIDAZOLE-ACETOL-P;nikkaji:J670.555C;nugowiki:10961;pubchem:25244516;pubchem:4486;pubchem:792;seed:cpd00930;upa:UPC01267
MNXM1458	4-amino-4-deoxychorismate(1-)	cpd08210_c	C10H10NO5	224.19	-1	3dmet:B04223;bigg:4adcho;brenda:BG3460;cas:97279-79-3;chebi:18198;chebi:35181;chebi:58406;ec:2.6.1.85;ec:4.1.3.38;kegg:C11355;knapsack:C00000730;metacyc:4-AMINO-4-DEOXYCHORISMATE;nikkaji:J1.639.267G;pubchem:13530;pubchem:25244713;reaxys:21082541;reaxys:4317064;seed:cpd08210;upa:UPC11355
MNXM146	5,6,7,8-tetrahydrobiopterin	cpd00233_c	C9H15N5O3	241.247	0	3dmet:B04659;beilstein:544742;bigg:thbpt;biopath:5,6,7,8-Tetrahydrobiopterin;brenda:BG27695;cas:17528-72-2;chebi:15372;chemspider:1093;drugbank:DB00360;ec:1.14.13.165;ec:1.14.13.39;ec:1.14.16.1;ec:1.14.16.2;ec:1.14.16.3;ec:1.14.16.4;ec:1.14.16.6;ec:1.5.1.33;foodb:FDB021880;het:1DF1;hmdb:HMDB00027;kegg:C00272;knapsack:C00018229;metacyc:TETRA-H-BIOPTERIN;metlin:5098;nikkaji:J247.815C;nugowiki:19;pd…
MNXM1468	chloroacetate	cpd04135_c	C2H2ClO2	93.489	-1	brenda:BG15394;cas:14526-03-5;cas:79-11-8;chebi:23123;chebi:27869;chemspider:10772140;chemspider:452706;ec:3.8.1.3;foodb:FDB003394;het:R3W;hmdb:HMDB31331;kegg:C06755;ligandbox:D07677;lipidmaps:LMFA01090068;metacyc:CHLOROACETIC-ACID;nci:142;nikkaji:J2.409K;nugowiki:29989;pdb-ccd:R3W;pubchem:135635959;pubchem:300;pubchem:51091979;pubchem:518964;pubchem:8976;reaxys:1903575;reaxys:605438;seed:cpd0413…
MNXM147	L-asparagine zwitterion	cpd00132_e;cpd00132_c;cpd00132_m;cpd00132_b	C4H8N2O3	132.118	0	3dmet:B00043;beilstein:1723527;beilstein:6115348;bigg:asn-L;biopath:L-Asparagine;brenda:BG19609;cas:70-47-3;chebi:17196;chebi:32650;chebi:32651;chebi:58048;chemspider:6031;drugbank:DB00174;ec:1.14.11.n1;ec:2.3.2.7;ec:3.2.2.11;ec:3.5.1.1;ec:3.5.1.38;ec:3.5.5.4;ec:4.2.1.65;ec:6.1.1.22;ec:6.3.1.1;ec:6.3.1.4;ec:6.3.5.4;foodb:FDB000787;gmelin:327371;gmelin:3334;het:ASN;hmdb:HMDB00168;kegg:C00152;knaps…
MNXM148	thioredoxin disulfide	cpd11420_c	C10H12N4O4S2R4			bigg:trdox;biopath:Thioredoxin_(oxidized,simplified);brenda:BG93236;chebi:18191;kegg:C00343;metacyc:Ox-Thioredoxin;pubchem:3636;reactome:2142833;reactome:REACT_150508;reactome_database_id_release_44:2142833;seed:cpd11420;upa:UPC00343
MNXM1482	L-histidinol phosphate(1-)	cpd00807_c	C6H11N3O4P	220.143	-1	3dmet:B01378;beilstein:792319;bigg:hisp;biopath:L-Histidinol_phosphate;brenda:BG29977;cas:25679-93-0;chebi:16996;chebi:57980;drugbank:DB03997;ec:2.6.1.9;ec:3.1.3.15;kegg:C01100;knapsack:C00007480;metacyc:L-HISTIDINOL-P;nikkaji:J540.521A;pdb-ccd:HSA;pdbechem:HSA;pubchem:25245017;pubchem:4334;seed:cpd00807;upa:UPC01100
MNXM1484	lipoate	cpd14958_c	C8H13O2S2	205.318	-1	3dmet:B00160;beilstein:122410;beilstein:81851;beilstein:81852;beilstein:81853;bigg:lipoate;biopath:alpha-Liponic_acid(oxidized);brenda:BG29484;cas:1077-27-6;cas:1077-28-7;cas:1200-22-2;cas:62-46-4;chebi:16494;chebi:30313;chebi:30314;chebi:43796;chemspider:1266105;chemspider:5886;chemspider:841;come:MOL000161;drugbank:DB00166;ec:1.21.4.1;ec:2.7.7.63;foodb:FDB022631;gmelin:2110645;gmelin:720915;het…
MNXM1485	methanesulfonate	cpd08023_c	CH3O3S	95.098	-1	beilstein:1446024;bigg:mso3;brenda:BG28545;cas:75-75-2;chebi:25224;chebi:27376;chemspider:76888;ec:1.14.13.111;ec:1.14.14.6;gmelin:1681;kegg:C11145;metacyc:CPD-3746;nikkaji:J1.465F;pdb-ccd:03S;pubchem:13327;pubchem:85257;seed:cpd08023;um-bbd:c0347
MNXM1488	N-(3-carboxylatopropionyl)-LL-2,6-diaminopimelate(2-)	cpd02698_c	C11H16N2O7	288.254	-2	3dmet:B01743;bigg:sl26da;biopath:N-Succinyl-LL-2,6-diaminoheptanedioate;brenda:BG2740;cas:26605-36-7;chebi:17279;chebi:58087;ec:2.6.1.17;ec:3.5.1.18;foodb:FDB028905;hmdb:HMDB12267;kegg:C04421;knapsack:C00007597;metacyc:N-SUCCINYLLL-2-6-DIAMINOPIMELATE;nikkaji:J978.287G;nugowiki:10992;pubchem:25202447;pubchem:25245299;pubchem:7053;seed:cpd02698;upa:UPC04421
MNXM1489	N-(5-phosphonato-beta-D-ribosyl)anthranilate	cpd02642_c	C12H13NO9P	346.207	-3	3dmet:B01733;bigg:pran;biopath:N-(5-prime-phosphoribosyl)-anthranilate;brenda:BG31401;cas:4220-99-9;cas:None;chebi:18277;chebi:7091;ec:2.4.2.18;ec:5.3.1.24;kegg:C04302;knapsack:C00007384;metacyc:N-5-PHOSPHORIBOSYL-ANTHRANILATE;nikkaji:J1.544.460F;pubchem:25245690;pubchem:6961;seed:cpd02642;upa:UPC04302
MNXM149	Zn(2+)	cpd00034_e;cpd00034_c;cpd00034_b	Zn	65.409	2	411;brenda:BG92076;cas:23713-49-7;cas:7440-66-6;chebi:29105;chebi:63056;chemspider:29723;drugbank:DB01593;ec:3.6.3.5;foodb:FDB003729;gmelin:6869;het:ZN;hmdb:HMDB01303;kegg:C00038;metacyc:ZN+2;metagene:514;nikkaji:J3.735D;nugowiki:1165;pdb-ccd:ZN;pdbechem:ZN;pubchem:32051;pubchem:3340;reactome:158417;reactome:216667;reactome:216785;reactome:29426;reactome:435350;reactome:442320;reactome:REACT_1586…
MNXM1492	O-phosphonato-L-threonine(2-)	cpd08928_c	C4H8NO6P	197.083	-2	3dmet:B04438;beilstein:1727078;bigg:thrp;brenda:BG88646;cas:1114-81-4;chebi:37525;chebi:58675;chemspider:2497038;ec:2.7.1.177;ec:4.1.1.81;foodb:FDB027954;het:TPO;hmdb:HMDB11185;kegg:C12147;metacyc:L-THREONINE-O-3-PHOSPHATE;nikkaji:J203.332A;nugowiki:9915;pdb-ccd:TPO;pdbechem:TPO;pubchem:14294;pubchem:3246323;reaxys:1727078;seed:cpd08928
MNXM1495	Phosphatidylglycerol ditetradecanoyl	cpd15536_c	C34H66O10P	665.856	-1	bigg:pg140;seed:cpd15536
MNXM1499	propanoyl phosphate	cpd01844_c	C3H5O5P	152.043	-2	3dmet:B00510;beilstein:1772821;beilstein:3665757;bigg:ppap;brenda:BG17958;chebi:58933;chebi:8478;ec:2.3.1.222;ec:2.3.1.n10;ec:2.7.2.15;kegg:C02876;metacyc:PROPIONYL-P;nikkaji:J2.365.532B;pubchem:22003434;pubchem:5809;seed:cpd01844;upa:UPC02876
MNXM15	NH4(+)	cpd00013_e;cpd00013_c;cpd00013_x;cpd00013_m;cpd00013_b	H4N	18.038	1	10; 109; 15; 18; 189; 19; 215; 243; 25; 263; 264; 268; 27; 282; 303; 308; 31; 324; 328; 333; 338; 342; 39; 4; 40; 411; 431; 448; 459; 460; 474; 5; 517; 60; 61; 73; 77; 79; 9; 92; 94;3dmet:B00004;beilstein:3587154;bigg:nh3;bigg:nh4;biopath:Ammonia;biopath:Ammonium-ion;bnice:C6;brenda:BG28736;brenda:BG91971;cas:14798-03-9;cas:34819-78-8;cas:7664-41-7;chebi:16134;chebi:28938;chebi:29240;chebi:29337;…
MNXM150	5'-S-methyl-5'-thioadenosine	cpd00147_c	C11H15N5O3S	297.334	0	3dmet:B01178;beilstein:42420;bigg:5mta;biopath:5-prime-Methylthioadenosine;brenda:BG2531;cas:2457-80-9;chebi:17509;chemspider:388321;drugbank:DB02282;ec:2.4.2.28;ec:2.5.1.16;ec:2.5.1.22;ec:2.5.1.23;ec:2.5.1.24;ec:2.5.1.38;ec:2.5.1.4;ec:2.5.1.43;ec:2.5.1.79;ec:3.2.2.16;ec:3.2.2.9;ec:3.3.1.2;ec:3.5.4.31;ec:3.5.4.n1;ec:4.4.1.14;foodb:FDB022465;het:MTA;hmdb:HMDB01173;kegg:C00170;metacyc:5-METHYLTHIOA…
MNXM1503	stachyose	cpd01133_c	C24H42O21	666.578	0	3dmet:B01470;brenda:BG13216;cas:10094-58-3;cas:470-55-3;chebi:17164;chebi:60167;chemspider:388624;ec:2.4.1.67;foodb:FDB012320;hmdb:HMDB03553;kegg:C01613;knapsack:C00001150;metacyc:CPD-170;metlin:6951;nikkaji:J5.938B;nugowiki:3134;pubchem:439531;pubchem:4765;reaxys:1445746;reaxys:1696669;reaxys:74246;seed:cpd01133;upa:UPC01613
MNXM151	glutathione disulfide(2-)	cpd00111_e;cpd00111_c;cpd00111_b	C20H30N6O12S2	610.615	-2	3dmet:B01166;bigg:gthox;biopath:Glutathione_(oxidized);brenda:BG47962;cas:27025-41-8;chebi:17858;chebi:58297;chemspider:950;drugbank:DB03310;ec:1.11.1.9;ec:1.20.4.2;ec:1.8.1.7;ec:1.8.3.3;ec:1.8.4.1;ec:1.8.4.2;ec:1.8.4.3;ec:1.8.4.4;ec:1.8.4.9;ec:1.8.5.1;ec:2.8.1.3;foodb:FDB023147;hmdb:HMDB03337;kegg:C00127;ligandbox:D00031;metacyc:OXIDIZED-GLUTATHIONE;metlin:6893;nikkaji:J415.688I;nugowiki:2918;pd…
MNXM1514	(R)-3-hydroxy-2-oxo-4-(phosphonatoooxy)butanoate	cpd03606_c	C4H4O8P	211.044	-3	3dmet:B01959;bigg:ohpb;brenda:BG19573;brenda:BG37197;chebi:27951;chebi:58538;ec:1.1.1.290;ec:2.6.1.52;foodb:FDB024087;hmdb:HMDB06801;kegg:C06054;metacyc:3OH-4P-OH-ALPHA-KETOBUTYRATE;nikkaji:J2.761.015C;nugowiki:5926;pubchem:21145142;pubchem:25245610;pubchem:8324;seed:cpd03606;upa:UPC06054
MNXM1515	1-(5-phosphoribosyl)-5'-AMP	cpd01777_c	C15H19N5O14P2	555.284	-4	3dmet:B04863;beilstein:7064825;bigg:prbamp;biopath:Phosphoribosyl-AMP;brenda:BG32859;brenda:BG6388;chebi:18374;chebi:59457;ec:3.5.4.19;ec:3.6.1.31;foodb:FDB028908;hmdb:HMDB12276;kegg:C02741;knapsack:C00007241;metacyc:PHOSPHORIBOSYL-AMP;nugowiki:11001;pubchem:25244977;pubchem:439795;pubchem:5701;seed:cpd01777;upa:UPC02741
MNXM152	dTDP(3-)	cpd00297_c	C10H13N2O11P2	399.165	-3	3dmet:B01229;beilstein:64132;bigg:dtdp;biopath:2-prime-Deoxythymidine-5-prime-diphosphate;brenda:BG1308;cas:491-97-4;chebi:18075;chebi:58369;chemspider:144320;chemspider:19989845;drugbank:DB03103;ec:2.4.1.277;ec:2.4.1.278;ec:2.4.1.289;ec:2.4.2.27;ec:2.7.4.12;ec:2.7.4.9;ec:3.6.1.39;het:TYD;hmdb:HMDB01274;kegg:C00363;knapsack:C00019696;metacyc:TDP;metagene:.;metlin:6129;nikkaji:J247.693B;nugowiki:1…
MNXM153	3-(4-hydroxyphenyl)pyruvate	cpd00868_c;cpd00868_x;cpd00868_m	C9H7O4	179.149	-1	Hawkinsinuria: 176; Tyrosinemia I: 49; Tyrosinemia II: 66; Tyrosinemia, Transient, of the Newborn: 318;3dmet:B00254;beilstein:2691632;beilstein:3950858;bigg:34hpp;biopath:3-(4-Hydroxyphenyl)pyruvate;brenda:BG46206;cas:156-39-8;chebi:15999;chebi:36242;chemspider:5341947;chemspider:954;drugbank:DB07718;ec:1.1.1.222;ec:1.1.1.237;ec:1.13.11.27;ec:1.13.11.46;ec:1.2.3.13;ec:1.3.1.12;ec:1.3.1.13;ec:2.5.…
MNXM1532	5-amino-6-(5-phospho-D-ribosylamino)uracil	cpd00931_c	C9H13N4O9P	352.195	-2	3dmet:B01428;bigg:5apru;brenda:BG88676;chebi:18337;chebi:58453;ec:1.1.1.193;ec:3.5.4.26;kegg:C01268;knapsack:C00019665;metacyc:CPD-602;nikkaji:J1.722.459J;pdb-ccd:AOF;pubchem:25245199;pubchem:4487;seed:cpd00931;upa:UPC01268
MNXM154	acetoacetate	cpd00142_c	C4H5O3	101.081	-1	BETA-KETOTHIOLASE DEFICIENCY: 5;3dmet:B00047;beilstein:1747690;beilstein:4128534;beilstein:4653987;bigg:acac;biopath:Acetoacetate;brenda:BG48725;cas:141-81-1;cas:541-50-4;chebi:13705;chebi:15344;chebi:38871;chemspider:5341896;chemspider:94;drugbank:DB01762;ec:1.1.1.30;ec:1.1.99.24;ec:1.8.1.5;ec:2.8.3.5;ec:2.8.3.9;ec:3.1.2.11;ec:3.7.1.2;ec:4.1.1.4;ec:4.1.3.4;ec:6.2.1.16;ec:6.4.1.6;foodb:FDB021801;…
MNXM1547	choline sulfate	cpd00681_c	C5H13NO4S	183.226	0	3dmet:B00199;beilstein:3905491;beilstein:4133268;bigg:chols;brenda:BG20740;cas:16655-25-7;cas:4858-96-2;chebi:16822;chebi:52859;chemspider:471;ec:2.8.2.6;ec:3.1.6.6;kegg:C00919;knapsack:C00001530;metacyc:CPD-543;nikkaji:J814.134G;pubchem:4173;pubchem:485;reaxys:3905491;seed:cpd00681;upa:UPC00919
MNXM155	thioredoxin	cpd11421_c	C10H14N4O4S2R4			bigg:trdrd;biopath:Thioredoxin_(reduced,simplified);brenda:BG94255;cas:52500-60-4;chebi:15033;chebi:15967;kegg:C00342;metacyc:Red-Thioredoxin;pubchem:3635;reactome:2142774;reactome:REACT_152150;reactome_database_id_release_44:2142774;seed:cpd11421;upa:UPC00342
MNXM1553	D-fructose 1-phosphate	cpd00802_c	C6H11O9P	258.12	-2	3dmet:B04765;bigg:f1p;brenda:BG22630;cas:15978-08-2;chebi:18105;kegg:C01094;kegg:C03654;knapsack:C00019676;nikkaji:J2.743.801F;nikkaji:J219.923H;pdb-ccd:F1X;pubchem:4329;pubchem:6433;reactome:31221;reactome:REACT_3892;reactome_database_id_release_44:31221;seed:cpd00802;seed:cpd02293
MNXM156	D-alanine zwitterion	cpd00117_c	C3H7NO2	89.093	0	3dmet:B00036;beilstein:1720249;beilstein:4781244;bigg:ala-D;biopath:D-Alanine;brenda:BG17909;cas:338-69-2;chebi:15570;chebi:32435;chebi:32436;chebi:57416;chemspider:64234;drugbank:DB01786;ec:1.4.3.19;ec:2.1.2.7;ec:2.3.2.14;ec:2.6.1.21;ec:3.4.13.22;ec:5.1.1.1;ec:6.3.2.35;ec:6.3.2.4;foodb:FDB022546;gmelin:745914;gmelin:82157;het:DAL;hmdb:HMDB01310;kegg:C00133;knapsack:C00019654;metacyc:D-ALANINE;me…
MNXM1560	glycocholate	cpd01318_c	C26H42NO6	464.615	-1	3dmet:B04823;beilstein:2955826;beilstein:3739464;bigg:gchola;biopath:Glycocholate;brenda:BG13985;cas:475-31-0;cas:68753-51-5;chebi:17687;chebi:29746;chemspider:24747221;chemspider:24850145;chemspider:4573891;drugbank:DB02691;ec:2.3.1.65;ec:3.5.1.24;foodb:FDB012346;foodb:FDB021956;het:1EIO;hmdb:HMDB00138;hmdb:HMDB00331;kegg:C01921;knapsack:C00030410;lipid:LMST05030001;lipidmaps:LMST05030001;lipidm…
MNXM1561	guanosine 3'-diphosphate 5'-triphosphate(6-)	cpd02740_c	C10H12N5O20P5	677.093	-6	3dmet:B01748;beilstein:1205996;bigg:gdptp;brenda:BG1619;cas:38918-96-6;chebi:16690;chebi:60028;chebi:71477;ec:2.7.6.5;ec:3.6.1.40;kegg:C04494;metacyc:GDP-TP;nikkaji:J40.057B;pdb-ccd:0O2;pubchem:46173549;pubchem:7111;reaxys:6888426;seed:cpd02740;upa:UPC04494
MNXM1562	Hg(2+)	cpd00531_e;cpd00531_c;cpd00531_b	Hg	200.59	2	bigg:hg2;brenda:BG91989;cas:7439-97-6;chebi:16793;chemspider:24800;ec:1.16.1.1;foodb:FDB003780;het:HG;hmdb:HMDB03625;kegg:C00703;metacyc:HG+2;nikkaji:J2.730.414A;nugowiki:3206;pdb-ccd:HG;pdbechem:HG;pubchem:26623;pubchem:3970;seed:cpd00531;um-bbd:c0096
MNXM157	methanol	cpd00116_c	CH4O	32.042	0	3dmet:B01170;beilstein:1098229;bigg:meoh;biopath:Methanol;brenda:BG76996;cas:67-56-1;chebi:17790;chebi:52090;chemspider:864;ec:1.1.1.244;ec:1.1.99.37;ec:1.14.13.25;ec:1.2.99.4;ec:3.1.1.44;ec:3.1.1.59;ec:3.1.1.78;ec:3.1.1.82;ec:3.1.6.16;foodb:FDB008124;gmelin:449;het:MOH;hmdb:HMDB01875;kegg:C00132;ligandbox:D02309;metacyc:METOH;metlin:4201;nikkaji:J2.364G;nugowiki:1466;pdb-ccd:MOH;pdbechem:MOH;pub…
MNXM15783	ala-gly	cpd11585_p;cpd11585_c	C5H10N2O3	146.144	0	cas:687-69-4;chemspider:5365657;chemspider:71426;foodb:FDB024146;hmdb:HMDB06899;hmdb:HMDB28687;metacyc:ALA-GLY;nugowiki:27345;nugowiki:6024;pubchem:6998028;pubchem:79094;seed:cpd11585
MNXM15786	ala-leu	cpd11583_e;cpd11583_c;cpd11583_b	C9H18N2O3	202.251	0	brenda:BG27906;hmdb:HMDB28691;metacyc:CPD-13398;nugowiki:27349;pubchem:54758690;seed:cpd11583
MNXM158	uracil	cpd00092_e;cpd00092_c;cpd00092_b	C4H4N2O2	112.087	0	ARGININEMIA. HYPERARGININEMIA, ARGINASE DEFICIENCY: 60; BETA-KETOTHIOLASE DEFICIENCY: 5; CARBAMOYL PHOSPHATE SYNTHETASE DEFICIENCY (CPS): 77; DIHYDROPYRIMIDINASE (DHPA): 410; DIHYDROPYRIMIDINE DEHYDROGENASE DEFICIENCY (DHPD): 334; ORNITHINE TRANSCARBAMYLASE DEFICIENCY (OTC): 189;3dmet:B00026;beilstein:606623;bigg:ura;biopath:Uracil;brenda:BG19237;cas:66-22-8;chebi:17568;chemspider:1141;drugbank:D…
MNXM159	2-oxobutanoate	cpd00094_c	C4H5O3	101.081	-1	3dmet:B00028;beilstein:1700514;beilstein:3601760;bigg:2obut;biopath:2-Oxobutanoate;brenda:BG89122;cas:600-18-0;chebi:16763;chebi:30831;chemspider:2829426;chemspider:57;drugbank:DB04553;ec:1.1.1.n5;ec:2.2.1.6;ec:2.3.3.6;ec:3.5.99.7;ec:4.3.1.19;ec:4.4.1.1;ec:4.4.1.11;ec:4.4.1.2;foodb:FDB003359;gmelin:601216;gmelin:899148;het:2KT;hmdb:HMDB00005;kegg:C00109;knapsack:C00019675;lipid:LMFA01060002;lipid…
MNXM15900	alpha-D-ribose 5-phosphate	M_486	C5H9O8P	228.094	-2	bigg:r5p;biopath:alpha-D-Ribose_5-phosphate;brenda:BG81798;cas:4300-28-1;chebi:18189;chebi:52742;kegg:C03736;nikkaji:J1.011.724K;pdb-ccd:HSX;pubchem:6499;reaxys:1728061;wikipedia:D-ribose-5-P
MNXM1597	urate	cpd00300_c	C5H3N4O3	167.102		ARTEFACTS-BACTERIAL CONTAMINATION, EXCRETION OF ORGANIC ACIDS (ARTEFACTS) [DD]: 348; ASPHYXIA [DD]: 408; CREATINE DEFICIENCY, GUANIDINOACETATE METHYLTRANSFERASE DEFICIENCY: 349; FAMILIAL LIPOPROTEIN LIPASE DEFICIENCY: 325; FANCONI-BICKEL SYNDROME: 436; FRUCTOSE-1,6-DIPHOSPHATASE DEFICIENCY: 128; GLYCEROL INTOLERANCE SYNDROM: 153; GLYCOGENOSIS, TYPE IA. VON GIERKE DISEASE: 156; GLYCOGENOSIS, TYPE …
MNXM1598	ureidoglycine	cpd01419_c	C3H7N3O3	133.106	0	brenda:BG17896;chebi:16282;chebi:57714;seed:cpd01419;upa:UPC02091
MNXM15993	amygdalin	cpd05240_e;cpd05240_c;cpd05240_b	C20H27NO11	457.428	0	cas:29883-15-6;chebi:27613;chemspider:2095;foodb:FDB013636;hmdb:HMDB35030;kegg:C08325;knapsack:C00001437;nikkaji:J21.549J;nugowiki:33688;pubchem:10523;pubchem:2180;seed:cpd05240
MNXM16	S-adenosyl-L-methionine	cpd00017_e;cpd00017_n;cpd00017_c;cpd00017_m;cpd00017_b	C15H23N6O5S	399.445	1	3dmet:B04620;beilstein:3576439;beilstein:9671724;beilstein:9671725;bigg:amet;biopath:S-Adenosyl-L-methionine;brenda:BG39932;brenda:BG39935;brenda:BG6347;cas:29908-03-0;chebi:15414;chebi:33440;chebi:33442;chebi:59789;chebi:67040;come:MOL000172;drugbank:DB00118;ec:1.1.99.38;ec:1.3.99.22;ec:1.3.99.n2;ec:2.1.1.1;ec:2.1.1.10;ec:2.1.1.101;ec:2.1.1.102;ec:2.1.1.103;ec:2.1.1.104;ec:2.1.1.105;ec:2.1.1.106…
MNXM160	D-glucopyranose 6-phosphate	cpd00079_c;cpd00079_r	C6H11O9P	258.12	-2	3dmet:B04630;beilstein:1649252;bigg:g6p;brenda:BG22626;cas:299-31-0;cas:56-73-5;chebi:14314;chebi:4170;chebi:61548;chemspider:5743;drugbank:DB03581;ec:1.1.1.49;ec:2.4.1.15;ec:2.4.1.216;ec:2.4.1.36;ec:2.7.1.142;ec:2.7.1.147;ec:2.7.1.2;ec:3.1.3.58;ec:3.1.3.9;ec:3.2.1.122;ec:3.2.1.86;ec:3.2.1.93;ec:4.2.3.124;ec:5.5.1.4;foodb:FDB021818;het:1JXA;hmdb:HMDB01401;kegg:C00092;knapsack:C00007306;metacyc:D-…
MNXM1602	(2S)-2-isopropyl-3-oxosuccinate(2-)	cpd02605_c;cpd02605_m	C7H8O5	172.135	-2	3dmet:B01725;bigg:3c4mop;brenda:BG37061;chebi:1467;chebi:17214;chemspider:4575347;ec:1.1.1.85;foodb:FDB028806;hmdb:HMDB12149;kegg:C04236;metacyc:CPD-7100;nikkaji:J2.747.832H;nugowiki:10874;pubchem:25245894;pubchem:5462259;pubchem:6905;reaxys:1723841;seed:cpd02605;upa:UPC04236
MNXM1607	(E)-4-(trimethylammonio)but-2-enoate	cpd08305_e;cpd08305_c;cpd08305_b	C7H13NO2	143.184	0	3dmet:B00681;beilstein:1764693;beilstein:3904235;beilstein:4377338;bigg:ctbt;brenda:BG24251;brenda:BG24527;cas:6666-46-2;cas:927-89-9;chebi:11946;chebi:17237;chebi:1774;chebi:48867;chemspider:4575319;ec:4.2.1.89;kegg:C04114;metacyc:CROTONO-BETAINE;nikkaji:J526.836B;pubchem:5462194;pubchem:6803;seed:cpd02543;seed:cpd08305
MNXM1608	(R)-malate(2-)	cpd00386_c	C4H4O5	132.072	-2	3dmet:B01268;beilstein:1723540;bigg:mal-D;brenda:BG19467;cas:636-61-3;chebi:15588;chebi:30796;chemspider:4573567;chemspider:83793;ec:1.1.1.83;ec:4.2.1.31;foodb:FDB008115;het:DMR;hmdb:HMDB31518;kegg:C00497;metacyc:CPD-660;nikkaji:J14.674I;nugowiki:30176;pdb-ccd:MLT;pdbechem:DMR;pubchem:3780;pubchem:5459794;pubchem:92824;reaxys:1723540;seed:cpd00386;wikipedia:Malic_acid
MNXM161	pyridoxal 5'-phosphate	cpd00016_c	C8H8NO6P	245.126	-2	3dmet:B00005;beilstein:234749;bigg:pydx5p;biopath:Pyridoxal-phosphate;brenda:BG25540;cas:54-47-7;chebi:18405;chebi:597326;chemspider:1022;chemspider:559203;come:MOL000108;drugbank:DB00114;ec:1.4.3.5;ec:1.4.4.2;ec:2.1.2.1;ec:2.1.2.5;ec:2.2.1.8;ec:2.3.1.29;ec:2.3.1.37;ec:2.3.1.47;ec:2.3.1.50;ec:2.5.1.47;ec:2.5.1.48;ec:2.5.1.65;ec:2.5.1.76;ec:2.6.1.1;ec:2.6.1.11;ec:2.6.1.12;ec:2.6.1.13;ec:2.6.1.14;e…
MNXM1617	1-pyrroline-5-carboxylate	cpd02431_c	C5H6NO2	112.107	-1	beilstein:111941;bigg:1pyr5c;brenda:BG79308;cas:2906-39-0;chebi:1372;chebi:15893;chemspider:10140206;chemspider:1159;ec:1.5.1.2;ec:2.6.1.68;foodb:FDB022542;hmdb:HMDB01301;kegg:C04322;knapsack:C00007606;metacyc:CPD-478;metlin:6145;nikkaji:J426.575K;nugowiki:1163;pubchem:1196;pubchem:11966213;pubchem:6977;reactome:113590;reactome:REACT_5452;reactome_database_id_release_44:113590;seed:cpd02431;seed:…
MNXM1626	2-C-methyl-D-erythritol 4-phosphate(2-)	cpd08286_c	C5H11O7P	214.11	-2	3dmet:B04262;bigg:2me4p;brenda:BG65605;chebi:17764;chebi:58262;chemspider:10645747;ec:1.1.1.267;ec:2.7.7.60;kegg:C11434;knapsack:C00007297;metacyc:2-C-METHYL-D-ERYTHRITOL-4-PHOSPHATE;nikkaji:J865.583I;pubchem:13606;pubchem:21896402;reaxys:11127453;seed:cpd08286;upa:UPC11434
MNXM1630	2-hydroxyethane-1-sulfonate	cpd03048_e;cpd03048_c;cpd03048_b	C2H5O4S	125.124	-1	3dmet:B00752;bigg:isetac;brenda:BG15542;cas:107-36-8;chebi:1157;chebi:61904;chemspider:3176358;chemspider:7578;ec:1.1.1.313;foodb:FDB023245;hmdb:HMDB03903;kegg:C05123;metacyc:CPD-3745;metlin:6987;nikkaji:J5.057A;nugowiki:3484;pubchem:3955599;pubchem:7545;pubchem:7866;reaxys:1751214;seed:cpd03048
MNXM1638	3-hydroxy-3-methyl-2-oxobutanoate	cpd02569_c	C5H7O4	131.107	-1	3dmet:B00686;brenda:BG21203;chebi:11812;chebi:17667;chemspider:4925367;ec:5.4.99.3;kegg:C04181;lipid:LMFA01020277;lipidmaps:LMFA01020277;metacyc:CPD-231;nikkaji:J2.362.068E;pubchem:24701119;pubchem:6419735;pubchem:6858;seed:cpd02569;upa:UPC04181
MNXM1639	3-hydroxyphenylacetate	cpd03320_c	C8H7O3	151.139	-1	3dmet:B00801;beilstein:2086506;brenda:BG26670;cas:102-29-4;cas:621-37-4;chebi:17445;chebi:58149;chemspider:11624;chemspider:5323739;ec:1.14.13.63;foodb:FDB022047;het:3HP;hmdb:HMDB00440;kegg:C05593;metacyc:3-HYDROXYPHENYLACETATE;metlin:5429;nci:40511;nikkaji:J3.004J;nugowiki:359;pdb-ccd:3HP;pdbechem:3HP;pubchem:12122;pubchem:6950813;pubchem:7917;reaxys:2086506;seed:cpd03320
MNXM164	4-hydroxybenzoate	cpd00136_c;cpd00136_m	C7H5O3	137.113	-1	3dmet:B00045;beilstein:3589159;beilstein:970950;bigg:4hbz;biopath:4-Hydroxybenzoate;brenda:BG36353;cas:456-23-5;cas:99-96-7;chebi:17879;chebi:30763;chemspider:132;drugbank:DB04242;ec:1.13.11.41;ec:1.14.13.12;ec:1.14.13.2;ec:1.14.13.33;ec:1.14.13.64;ec:1.14.99.15;ec:1.2.1.64;ec:2.4.1.194;ec:2.5.1.39;ec:2.5.1.93;ec:3.1.2.23;ec:3.8.1.6;ec:4.1.1.61;ec:4.1.3.40;ec:6.2.1.27;ec:6.2.1.n1;foodb:FDB010508;…
MNXM1641	4-CDP-2-C-methyl-D-erythritol 2-phosphate	cpd08288_c	C14H22N3O17P3	597.256	-4	3dmet:B04264;beilstein:8528909;bigg:2p4c2me;brenda:BG5658;chebi:16840;chebi:57919;ec:2.7.1.148;ec:4.6.1.12;kegg:C11436;knapsack:C00007621;metacyc:2-PHOSPHO-4-CYTIDINE-5-DIPHOSPHO-2-C-MET;nikkaji:J1.304.453H;pdb-ccd:SUD;pubchem:13608;pubchem:46878430;seed:cpd08288;upa:UPC11436
MNXM1642	4-CDP-2-C-methyl-D-erythritol(2-)	cpd08287_c	C14H23N3O14P2	519.292	-2	3dmet:B04263;beilstein:9372838;bigg:4c2me;brenda:BG5592;chebi:16578;chebi:57823;ec:2.7.1.148;ec:2.7.7.60;kegg:C11435;knapsack:C00007620;metacyc:4-CYTIDINE-5-DIPHOSPHO-2-C;nikkaji:J1.231.800F;pdb-ccd:CDM;pubchem:13607;pubchem:24970669;seed:cpd08287;upa:UPC11435
MNXM165	maltose	cpd00179_e;cpd00179_c;cpd00179_b	C12H22O11	342.296	0	3dmet:B04649;beilstein:1292747;bigg:malt;biopath:Maltose;cas:69-79-4;chebi:17306;drugbank:DB03323;ec:2.3.1.79;ec:2.4.1.139;ec:2.4.1.8;ec:2.7.1.175;ec:2.7.1.n8;ec:3.6.3.19;ec:5.4.99.16;kegg:C00208;knapsack:C00001140;ligandbox:D00044;nikkaji:J4.871B;pdb-ccd:MAL;pubchem:3508;pubchem:7847112;reactome:188986;reactome:868706;reactome:REACT_27645;reactome:REACT_9724;reactome_database_id_release_44:18898…
MNXM1653	caproate	cpd01113_e;cpd01113_c;cpd01113_b	C6H11O2	115.15	-1	MAPLE SYRUP URINE DISEASE. BRANCHED-CHAIN ALPHA-KETO ACID DEHYDROGENASE DEFICIENCY (MSUD): 1; PYRUVATE DEHYDROGENASE DEFICIENCY (E3): 333;3dmet:B00324;beilstein:3601453;beilstein:773837;bigg:hxa;brenda:BG22202;cas:142-62-1;cas:151-33-7;chebi:17120;chebi:30776;chemspider:3599616;chemspider:8552;ec:3.5.1.39;foodb:FDB013897;gmelin:185066;gmelin:326340;het:6NA;hmdb:HMDB00535;kegg:C01585;knapsack:C000…
MNXM1659	D-arabino-hex-3-ulose 6-phosphate(2-)	cpd03583_c	C6H11O9P	258.12	-2	3dmet:B01952;biopath:3-Oxo-6-phospho-hexulose;brenda:BG66083;cas:53010-97-2;chebi:27973;chebi:58542;ec:4.1.2.43;ec:5.3.1.27;kegg:C06019;metacyc:CPD-26;nikkaji:J2.760.897C;pubchem:25245536;pubchem:8291;seed:cpd03583;upa:UPC06019
MNXM166	a menaquinone	cpd11451_c			0	biopath:Menaquinone;brenda:BG88013;cas:11032-49-8;chebi:16374;ec:1.1.5.4;ec:1.10.3.12;ec:1.12.5.1;ec:1.3.5.3;ec:1.3.5.4;ec:1.7.5.2;ec:1.8.5.3;ec:2.1.1.163;kegg:C00828;lipidbank:VVK0003;metacyc:Menaquinones;nikkaji:J10.613E;pubchem:4086;seed:cpd11451;upa:UPX00057
MNXM1660	D-fructuronate	cpd00672_c	C6H9O7	193.131	-1	3dmet:B04749;beilstein:5270986;beilstein:5270988;beilstein:7166676;beilstein:7166677;bigg:fruur;brenda:BG21863;cas:669-90-9;chebi:16849;chebi:20937;chebi:4126;chebi:47948;chebi:47949;chebi:59863;chebi:59882;chebi:59883;ec:1.1.1.57;ec:5.3.1.12;kegg:C00905;metacyc:CPD-12536;metacyc:CPD-12537;metacyc:FRUCTURONATE;nikkaji:J2.372.985G;pubchem:4160;pubchem:46878576;pubchem:46878577;seed:cpd00672
MNXM16624	Cell wall of B. subtilis	cpd15664_c				seed:cpd15664
MNXM1667	galactitol 1-phosphate	cpd03752_c	C6H13O9P	260.136	-2	3dmet:B02007;bigg:galt1p;brenda:BG22889;cas:15664-55-8;chebi:28663;chebi:60083;chemspider:20016052;ec:1.1.1.251;kegg:C06311;metacyc:GALACTITOL-1-PHOSPHATE;nikkaji:J439.912I;pubchem:21145148;pubchem:8547;seed:cpd03752
MNXM167	sucrose	cpd00076_e;cpd00076_c;cpd00076_b	C12H22O11	342.296	0	3dmet:B01156;beilstein:90825;bigg:sucr;biopath:Saccharose;brenda:BG4031;cas:57-50-1;chebi:17992;chemspider:5768;drugbank:DB02772;ec:1.1.99.13;ec:2.4.1.166;ec:2.4.1.167;ec:2.4.1.7;ec:2.4.1.82;ec:2.4.1.99;ec:2.4.1.n2;ec:3.1.3.24;ec:5.4.99.11;foodb:FDB001131;gmelin:97695;het:SUC;hmdb:HMDB00258;kegg:C00089;knapsack:C00001151;ligand:C00089;ligandbox:D00025;metacyc:SUCROSE;metlin:137;nci:406942;nikkaji…
MNXM1675	L-rhamnulose 1-phosphate(2-)	cpd00831_c	C6H11O8P	242.121	-2	3dmet:B01389;beilstein:6143004;bigg:rml1p;brenda:BG30125;cas:444-09-7;chebi:17892;chebi:58313;chemspider:4573665;ec:2.7.1.5;ec:4.1.2.19;kegg:C01131;knapsack:C00019653;metacyc:RHAMNULOSE-1P;nikkaji:J2.731.617D;pubchem:4362;pubchem:5459945;seed:cpd00831;upa:UPC01131
MNXM168	adenine	cpd00128_e;cpd00128_c;cpd00128_m;cpd00128_b	C5H5N5	135.127	0	3dmet:B00041;beilstein:608603;bigg:ade;biopath:Adenine;brenda:BG20886;cas:73-24-5;chebi:16708;chemspider:185;drugbank:DB00173;ec:1.5.99.12;ec:2.4.2.28;ec:2.4.2.7;ec:2.7.8.25;ec:2.7.8.37;ec:3.2.2.16;ec:3.2.2.4;ec:3.2.2.7;ec:3.2.2.9;ec:3.5.4.2;foodb:FDB012266;gmelin:3903;het:ADE;hmdb:HMDB00034;kegg:C00147;knapsack:C00001490;ligandbox:D00034;metacyc:ADENINE;metacyc:ADENINE-RING;metagene:ADENINE PHOS…
MNXM1680	N,N'-diacetylchitobiose	cpd01157_c	C16H28N2O11	424.4	0	3dmet:B04807;beilstein:1443239;biopath:Chitobiose;brenda:BG47288;brenda:BG69033;brenda:BG8077;cas:35061-50-8;cas:577-76-4;chebi:28681;chebi:59357;chebi:60945;chebi:61190;chebi:68448;chemspider:17216232;chemspider:388637;ec:2.4.1.280;foodb:FDB023196;hmdb:HMDB03556;kegg:C01674;metacyc:CHITOBIOSE;metlin:6953;nikkaji:J392.525K;nugowiki:3137;pdb-ccd:CBS;pubchem:22833609;pubchem:439544;pubchem:4818;rea…
MNXM1688	UDP-N-acetyl-3-O-(1-carboxylatovinyl)-alpha-D-glucosamine	cpd02820_c	C20H26N3O19P2	674.377	-3	3dmet:B01767;bigg:uaccg;biopath:UDP-N-Acetyl-3-(1-carboxyvinyl)-D-glucosamine;brenda:BG10399;cas:70222-94-5;chebi:16435;chebi:57771;chebi:68483;chebi:68507;ec:1.1.1.158;ec:1.3.1.98;ec:2.5.1.7;kegg:C04631;knapsack:C00019554;metacyc:UDP-ACETYL-CARBOXYVINYL-GLUCOSAMINE;nikkaji:J711.509A;pdb-ccd:EPU;pubchem:25244881;pubchem:7220;reaxys:77170;seed:cpd02820
MNXM169	reduced ferredoxin	cpd11620_c	Fe2R4S6		4	bigg:fdxrd;biopath:Ferredoxin_(reduced);brenda:BG94253;chebi:17513;kegg:C00138;metacyc:Reduced-ferredoxins;pubchem:3438;seed:cpd11620;upa:UPC00138
MNXM1694	(2S,3R)-3-hydroxybutane-1,2,3-tricarboxylate	cpd02799_c	C7H7O7	203.126	-3	3dmet:B01764;bigg:micit;brenda:BG23990;cas:20298-95-7;chebi:15607;chebi:25311;chebi:57429;chemspider:19951272;chemspider:498;ec:4.1.3.30;ec:4.2.1.99;foodb:FDB023929;hmdb:HMDB06471;kegg:C04593;metacyc:CPD-618;nikkaji:J1.534.785F;nugowiki:5596;pdb-ccd:MIC;pubchem:23615311;pubchem:513;pubchem:7191;seed:cpd02799
MNXM17	UDP	cpd00014_c	C9H11N2O12P2	401.137	-3	3dmet:B01132;beilstein:64707;bigg:udp;biopath:Uridine-5-prime-diphosphate;brenda:BG27564;cas:58-98-0;chebi:17659;chebi:58223;chemspider:16739715;chemspider:5809;drugbank:DB03435;ec:2.4.1.101;ec:2.4.1.102;ec:2.4.1.103;ec:2.4.1.104;ec:2.4.1.105;ec:2.4.1.106;ec:2.4.1.111;ec:2.4.1.114;ec:2.4.1.116;ec:2.4.1.117;ec:2.4.1.118;ec:2.4.1.120;ec:2.4.1.121;ec:2.4.1.123;ec:2.4.1.126;ec:2.4.1.127;ec:2.4.1.128;…
MNXM1705	2-(1-hydroxyethyl)thiamine diphosphate	cpd03049_c	C14H20N4O8P2S	466.343	-2	3dmet:B04982;biopath:2-(alpha-Hydroxyethyl-)_ThPP;cas:10055-47-7;chebi:58939;chebi:978;chemspider:389468;foodb:FDB023246;gmelin:1660928;hmdb:HMDB03904;kegg:C05125;metacyc:2-ALPHA-HYDROXYETHYL-THPP;nikkaji:J683.157E;nugowiki:3485;pubchem:440568;pubchem:46878487;pubchem:7546;seed:cpd03049;upa:UPC05125
MNXM1706	2-isopropylmaleate(2-)	cpd01710_c	C7H8O4	156.136	-2	3dmet:B00468;bigg:2ippm;biopath:2-Isopropylmaleate;brenda:BG23950;chebi:17275;chebi:58085;chemspider:10710392;chemspider:4444164;ec:4.2.1.33;foodb:FDB028883;hmdb:HMDB12241;kegg:C02631;metacyc:CPD-9451;nikkaji:J867.346B;nugowiki:10966;pubchem:21954611;pubchem:5280533;pubchem:5611;seed:cpd01710;upa:UPC02631
MNXM1709	3-deoxy-D-glycero-hexo-2,5-diulosonate	cpd02663_c	C6H7O6	175.116	-1	3dmet:B00703;brenda:BG23664;chebi:15623;chebi:29071;chemspider:4573908;ec:1.1.1.127;ec:5.3.1.17;kegg:C04349;metacyc:CPD-343;nikkaji:J2.369.069A;pubchem:5460345;pubchem:6998;seed:cpd02663;upa:UPC04349
MNXM17106	D-glucuronate 1-phosphate	cpd03191_c;cpd03191_v	C6H8O10P	271.095	-3	3dmet:B05014;bigg:glcur1p;biopath:alpha-D-Glucuronate_1-phosphate;brenda:BG22063;cas:13168-11-1;chebi:28547;chebi:35145;chemspider:389532;foodb:FDB023278;hmdb:HMDB03976;kegg:C05385;nikkaji:J294.575D;nugowiki:3557;pubchem:440650;pubchem:7759;seed:cpd03191
MNXM172	4-oxobutanoate	cpd00199_c	C4H5O3	101.081	-1	3dmet:B00065;beilstein:1745187;bigg:sucsal;biopath:Succinate_semialdehyde;brenda:BG19443;cas:692-29-5;chebi:16265;chebi:26805;chebi:57706;chemspider:1080;chemspider:7822211;ec:1.1.1.61;ec:1.1.1.n11;ec:1.1.99.24;ec:1.14.13.163;ec:1.2.1.16;ec:1.2.1.24;ec:1.2.1.76;ec:1.2.1.79;ec:1.5.3.21;ec:2.6.1.19;ec:2.6.1.96;ec:3.5.1.29;ec:4.1.1.71;ec:4.1.2.n4;foodb:FDB022516;het:SSN;hmdb:HMDB01259;kegg:C00232;kn…
MNXM1722	all-trans-heptaprenyl diphosphate	cpd02590_c	C35H57O7P2	651.77	-3	3dmet:B01723;bigg:hepdp;brenda:BG16974;chebi:17613;chebi:53046;chebi:58206;chemspider:4444257;ec:2.5.1.30;ec:4.2.3.130;foodb:FDB028839;hmdb:HMDB12187;kegg:C04216;lipidmaps:LMPR03030006;metacyc:ALL-TRANS-HEPTAPRENYL-DIPHOSPHATE;nikkaji:J1.002.608C;nugowiki:10912;pubchem:25245257;pubchem:5280658;pubchem:6889;pubchem:85297392;seed:cpd02590
MNXM1729	CDP-D-glucose(2-)	cpd00390_c	C15H23N3O16P2	563.301	-2	3dmet:B01272;beilstein:8377192;brenda:BG6488;cas:2906-23-2;chebi:28942;chebi:35242;chebi:58660;chemspider:388381;ec:2.7.7.33;ec:4.2.1.45;foodb:FDB023155;het:C5G;hmdb:HMDB03369;kegg:C00501;knapsack:C00019342;metacyc:CDP-D-GLUCOSE;metlin:6907;nikkaji:J631.153I;nugowiki:2950;pdb-ccd:C5G;pubchem:25245528;pubchem:3784;pubchem:439244;seed:cpd00390;upa:UPC00501
MNXM173	(R)-carnitine	M_1111;M_626;M_840;M_206	C7H15NO3	161.199	0	2,4-DIENOYL-CoA REDUCTASE DEFICIENCY: 437; 3-HYDROXY-3-METHYLGLUTARYL-CoA LYASE DEFICIENCY: 4; 3-HYDROXYISOBUTYRIC ACIDURIA: 307; 3-METHYL-CROTONYL-GLYCINURIA: 27; 3-METHYLGLUTACONIC ACIDURIA, X-LINKED (TYPE II): 24; ASPHYXIA [DD]: 408; BETA-KETOTHIOLASE DEFICIENCY: 5; BIOTINIDASE DEFICIENCY: 73; CARNITINE DEFICIENCY, MYOPATHIC: 282; CARNITINE PALMITOYL TRANSFERASE DEFICIENCY (I): 263; CARNITINE …
MNXM174	9H-xanthine	cpd00309_e;cpd00309_c;cpd00309_b	C5H4N4O2	152.111	0	MOLYBDENIUM CO-FACTOR DEFICIENCY. SULFITE OXIDASE DEFICIENCY: 116; XANTHINURIA TYPE I: 59; XANTHINURIA TYPE II: 483;3dmet:B00099;beilstein:609330;beilstein:8733;bigg:xan;biopath:Xanthine;brenda:BG20843;cas:69-89-6;chebi:15318;chebi:17712;chebi:48517;chemspider:1151;drugbank:DB02134;ec:1.14.13.128;ec:1.17.1.4;ec:1.17.3.2;ec:2.4.2.22;ec:3.5.4.3;foodb:FDB001977;gmelin:142613;gmelin:913730;het:XAN;hm…
MNXM1745	imidazole-4-acetaldehyde	cpd03052_c	C5H6N2O	110.114	0	3dmet:B00754;bigg:im4act;biopath:Imidazole_acetaldehyde;brenda:BG20933;cas:617-54-9;cas:645-14-7;chebi:27398;chemspider:11271820;chemspider:132948;ec:1.4.3.22;foodb:FDB023247;hmdb:HMDB03905;kegg:C05130;metacyc:IMIDAZOLE_ACETALDEHYDE;nikkaji:J417.577H;nugowiki:3486;pubchem:150841;pubchem:7550;seed:cpd03052
MNXM1750	L-rhamnulose	cpd00642_c	C6H12O5	164.156	0	3dmet:B01346;bigg:rml;brenda:BG29467;cas:14807-05-7;cas:87-96-7;chebi:17897;chemspider:388459;ec:2.7.1.5;ec:5.3.1.14;foodb:FDB027362;hmdb:HMDB10207;kegg:C00861;knapsack:C00019652;metacyc:RHAMNULOSE;nikkaji:J1.739.241G;nugowiki:9301;pubchem:4118;pubchem:439330;reaxys:1723712;seed:cpd00642;upa:UPC00861
MNXM1759	N-acetyl-LL-2,6-diaminopimelate(1-)	cpd02685_c	C9H15N2O5	231.226	-1	3dmet:B01738;bigg:n6all26d;brenda:BG27743;cas:53-42-9;chebi:18317;chebi:49004;chebi:58767;chemspider:10123249;ec:3.5.1.47;kegg:C04390;metacyc:CPD-1771;nikkaji:J2.358.308I;pubchem:11948933;pubchem:7030;seed:cpd02685;upa:UPC04390
MNXM177	a protein	cpd11463_c				brenda:BG55204;kegg:C00017;metacyc:General-Protein-Substrates;pubchem:3319;seed:cpd11463
MNXM1777	S-(5-deoxy-D-ribos-5-yl)-L-homocysteine zwitterion	cpd02227_c	C9H17NO6S	267.299	0	3dmet:B01667;bigg:rhcys;brenda:BG87897;cas:37558-16-0;chebi:17575;chebi:58195;ec:3.2.2.9;ec:4.4.1.21;kegg:C03539;knapsack:C00019629;metacyc:CPD-564;nikkaji:J1.589.202A;pdb-ccd:RHC;pubchem:25245776;pubchem:6343;seed:cpd02227
MNXM1788	(1R,2R,3R)-prephytoene diphosphate	cpd02168_c	C40H65O7P2	719.887	-3	3dmet:B01657;beilstein:2034536;brenda:BG17522;cas:38005-61-7;chebi:14885;chebi:17090;chebi:50279;chebi:58011;chemspider:21864822;ec:2.5.1.32;ec:2.5.1.99;foodb:FDB023095;hmdb:HMDB03023;kegg:C03427;lipid:LMPR01070253;lipidmaps:LMPR01070253;metacyc:CPD-464;metlin:3592;nikkaji:J2.742.538K;nugowiki:2606;pubchem:24702033;pubchem:24883415;pubchem:25245670;pubchem:6254;seed:cpd02168;upa:UPC03427
MNXM179	(S)-lactate	cpd00159_e;cpd00159_c;cpd00159_b	C3H5O3	89.07	-1	3dmet:B01180;beilstein:1720251;beilstein:4655977;bigg:lac-L;biopath:L-Lactate;bnice:C15;brenda:BG82779;cas:79-33-4;chebi:16651;chebi:422;chemspider:4573803;chemspider:96860;ec:1.1.1.27;ec:1.1.99.7;ec:1.13.12.4;ec:1.2.1.22;ec:4.1.2.36;ec:5.1.2.1;foodb:FDB003294;gmelin:324523;gmelin:362717;het:2OP;hmdb:HMDB00190;kegg:C00186;knapsack:C00001191;lipidbank:DFA0268;metacyc:L-LACTATE;metlin:5205;nikkaji:…
MNXM1792	(Z)-but-2-ene-1,2,3-tricarboxylate	cpd02597_c;cpd02597_r	C7H5O6	185.111	-3	3dmet:B00694;bigg:2mcacn;brenda:BG25318;cas:6061-93-4;cas:99-98-9;chebi:16717;chebi:57872;chemspider:19951219;chemspider:2338376;ec:4.2.1.79;ec:4.2.1.99;foodb:FDB023904;hmdb:HMDB06357;kegg:C04225;metacyc:CPD-1136;nikkaji:J678.271J;nugowiki:5482;pubchem:23615274;pubchem:3080625;pubchem:6896;seed:cpd02597
MNXM18037	Generic lipid content	cpd16488_c	C20H28O	284.436	0	seed:cpd16488
MNXM18038	gentiobiose	cpd05158_c	C12H22O11	342.296	0	brenda:BG3953;brenda:BG3968;cas:554-91-6;chebi:28066;chebi:71422;chemspider:390156;kegg:C08240;metacyc:CPD-3605;nikkaji:J10.207E;pubchem:10439;pubchem:441422;reaxys:4875396;seed:cpd05158
MNXM1805	5-hydroxy-2-oxo-4-ureido-2,5-dihydro-1H-imidazole-5-carboxylate	cpd09027_c	C5H5N4O5	201.117	-1	3dmet:B05622;beilstein:7820454;brenda:BG29913;chebi:31132;chebi:58639;chemspider:20016217;chemspider:391844;ec:3.5.2.17;ec:4.1.1.n1;hmdb:HMDB59663;kegg:C12248;knapsack:C00007532;metacyc:CPD-5821;nikkaji:J861.997B;nugowiki:58060;pubchem:14393;pubchem:21145222;pubchem:443736;seed:cpd09027;upa:UPC12248
MNXM1806	6-phosphonato-5-dehydro-2-deoxy-D-gluconate(3-)	cpd02721_c	C6H8O9P	255.096	-3	3dmet:B02099;brenda:BG22086;chebi:16925;chebi:57949;ec:2.7.1.92;ec:4.1.2.29;kegg:C06893;metacyc:CPD-645;nikkaji:J2.584.516A;pubchem:49791953;pubchem:9110;seed:cpd02721;upa:UPC06893
MNXM181	catechol	cpd00077_c	C6H6O2	110.111	0	3dmet:B00023;beilstein:471401;bigg:catechol;biopath:Pyrocatechol;brenda:BG36248;cas:120-80-9;chebi:18135;chemspider:13837760;drugbank:DB02232;ec:1.1.3.14;ec:1.10.3.1;ec:1.13.11.1;ec:1.13.11.2;ec:1.14.12.1;ec:1.14.12.13;ec:1.14.13.1;ec:1.14.13.31;ec:1.14.13.7;ec:1.3.1.19;ec:1.3.1.20;ec:1.3.1.25;ec:4.1.1.46;ec:4.1.1.63;foodb:FDB001512;gmelin:2936;het:CAQ;hmdb:HMDB00957;kegg:C00090;kegg:C15571;knaps…
MNXM182	D-mannopyranose	cpd00138_e;cpd00138_c;cpd00138_b	C6H12O6	180.156	0	3dmet:B04642;beilstein:1423215;bigg:man;brenda:BG22341;brenda:BG22365;cas:3458-28-4;cas:530-26-7;chebi:16024;chebi:4208;chemspider:17893;drugbank:DB02944;ec:1.1.1.255;ec:2.7.1.7;ec:3.1.4.49;ec:5.3.1.7;foodb:FDB001202;gmelin:83255;hmdb:HMDB00169;kegg:C00159;knapsack:C00001126;metacyc:MANNOSE;nikkaji:J82.111J;nugowiki:119;pdb-ccd:BMA;pubchem:18950;pubchem:3459;reactome:964752;reactome:REACT_26142;r…
MNXM183	(6R)-5,10-methylenetetrahydrofolate	cpd00125_c;cpd00125_m	C20H21N7O6	455.424	-2	3dmet:B04640;beilstein:5467239;beilstein:5468618;beilstein:72305;bigg:mlthf;biopath:5,10-Methylenetetrahydrofolate;brenda:BG10127;brenda:BG36393;cas:31690-11-6;cas:3432-99-3;chebi:12071;chebi:15636;chebi:1989;chebi:20502;chemspider:388320;chemspider:7827491;ec:1.5.1.15;ec:1.5.1.20;ec:1.5.1.5;ec:2.1.1.148;ec:2.1.1.45;ec:2.1.1.54;ec:2.1.2.1;ec:2.1.2.10;ec:2.1.2.11;ec:2.1.2.7;ec:2.1.2.8;foodb:FDB022…
MNXM184	carboxyacetyl-[acyl-carrier protein]	cpd11492_c	C3H3O3SR		0	bigg:malACP;brenda:BG93827;brenda:BG93828;cas:None;chebi:17330;chebi:58107;ec:2.3.1.180;kegg:C01209;metacyc:MALONYL-ACP;pubchem:4431;seed:cpd11492
MNXM1848	Octadecenoyl-CoA	cpd15274_c;cpd15274_x	C39H65N7O17P3S	1028.956	-3	seed:cpd15274
MNXM1855	salicyl alcohol	cpd01553_c	C7H8O2	124.137	0	3dmet:B00424;bigg:2hymeph;brenda:BG25264;cas:90-01-7;chebi:16464;chemspider:4962;ec:2.4.1.172;hmdb:HMDB59709;kegg:C02323;ligandbox:D05790;metacyc:CPD-173;nikkaji:J4.312E;nugowiki:58106;pdb-ccd:SA9;pdbechem:SA9;pubchem:47207451;pubchem:5146;pubchem:5375;reaxys:1907195;seed:cpd01553
MNXM186	D-xylulose 5-phosphate(2-)	cpd00198_c	C5H9O8P	228.094	-2	3dmet:B01195;beilstein:1913425;beilstein:5752091;bigg:xu5p-D;biopath:D-Xylulose_5-phosphate;brenda:BG29847;cas:4212-65-1;cas:60802-29-1;cas:None;chebi:16332;chebi:27354;chebi:57737;chemspider:20015725;chemspider:388330;ec:1.1.1.301;ec:1.1.1.n10;ec:2.2.1.1;ec:2.2.1.3;ec:2.7.1.17;ec:4.1.2.9;ec:5.1.3.1;ec:5.1.3.4;foodb:FDB022290;het:5SP;hmdb:HMDB00868;kegg:C00231;knapsack:C00019693;metacyc:XYLULOSE-…
MNXM1860	XTP	cpd00530_c	C10H11N4O15P3	520.133	-4	3dmet:B01316;bigg:xtp;brenda:BG1202;cas:6253-56-1;chebi:10049;chebi:59885;chebi:61314;chemspider:388429;foodb:FDB021932;hmdb:HMDB00293;kegg:C00700;metacyc:XTP;nikkaji:J276.384B;nugowiki:214;pubchem:25245622;pubchem:3968;pubchem:439296;reactome:2509848;reactome:REACT_150529;reactome_database_id_release_44:2509848;seed:cpd00530
MNXM1861	(1R,2S,5S,6S)-2-(3-carboxylatopropanoyl)-5-[(1-carboxylatovinyl)oxy]-6-hydroxycyclohex-3-ene-1-carboxylate	cpd16335_c	C14H13O9	325.248	-3	beilstein:11278469;brenda:BG51108;chebi:50271;chebi:58818;ec:2.2.1.9;ec:4.2.99.20;kegg:C16519;metacyc:CPD-9924;nikkaji:J2.532.457I;pubchem:24883454;pubchem:51090848;seed:cpd16335;upa:UPC16519
MNXM1865	(3S)-3,6-diammoniohexanoate	cpd00840_c	C6H15N2O2	147.196	1	3dmet:B01391;bigg:36dahx;brenda:BG22682;cas:4299-56-3;cas:504-21-2;chebi:15613;chebi:57434;chemspider:388530;ec:5.4.3.2;ec:5.4.3.3;foodb:FDB028778;het:KBE;hmdb:HMDB12114;kegg:C01142;metacyc:CPD-233;nikkaji:J79.639E;nugowiki:10839;pdb-ccd:KBE;pubchem:25245221;pubchem:4373;pubchem:439417;seed:cpd00840
MNXM187	phosphoethanolamine	cpd00285_c	C2H7NO4P	140.055	-1	3dmet:B00092;beilstein:1758916;bigg:ethamp;biopath:O-Phosphoethanolamine;brenda:BG15598;cas:1071-23-4;chebi:17553;chebi:36711;chebi:58190;chemspider:5415641;chemspider:990;drugbank:DB01738;ec:2.1.1.103;ec:2.7.1.82;ec:2.7.7.14;ec:3.1.3.75;ec:3.1.4.13;ec:4.1.2.27;ec:4.2.3.2;foodb:FDB021911;gmelin:663022;het:OPE;hmdb:HMDB00224;kegg:C00346;metacyc:PHOSPHORYL-ETHANOLAMINE;metlin:5233;nikkaji:J12.176B;…
MNXM1872	(S)-2-acetamido-6-oxopimelate(2-)	cpd03289_c	C9H11NO6	229.187	-2	3dmet:B00788;bigg:nal2a6o;brenda:BG49802;cas:52500-60-4;chebi:17355;chebi:58117;chemspider:4573912;ec:2.3.1.89;kegg:C05539;metacyc:N-ACETYL-L-2-AMINO-6-OXO-PIMELATE;nikkaji:J788.070G;pubchem:5460353;pubchem:7878;seed:cpd03289;upa:UPC05539
MNXM1873	(S)-2-amino-6-oxopimelate	cpd02414_c	C7H10NO5	188.158	-1	3dmet:B00648;brenda:BG24048;cas:75650-93-0;chebi:28245;chebi:58556;ec:1.4.1.16;kegg:C03871;metacyc:L-ALPHA-AMINO-EPSILON-KETO-PIMELATE;nikkaji:J1.813.077G;pdb-ccd:26P;pdbechem:26P;pubchem:25202391;pubchem:6605;seed:cpd02414;upa:UPC03871
MNXM18772	Isotetradecanoylcardiolipin (B. subtilis)	cpd15796_c	C65H124O17P2	1239.617	-2	seed:cpd15796
MNXM188	anthranilate	cpd00093_c	C7H6NO2	136.128	-1	3dmet:B00027;beilstein:3904977;beilstein:471803;bigg:anth;biopath:Anthranilate;brenda:BG36537;cas:118-92-3;chebi:16567;chebi:30754;chemspider:222;chemspider:4573598;drugbank:DB04166;ec:1.13.11.23;ec:1.14.12.1;ec:1.14.13.35;ec:1.14.14.8;ec:1.14.16.3;ec:2.1.1.111;ec:2.3.1.113;ec:2.3.1.144;ec:2.4.2.18;ec:2.7.7.55;ec:3.7.1.13;ec:3.7.1.3;ec:4.1.1.24;ec:4.1.3.27;ec:6.2.1.32;foodb:FDB000896;gmelin:13107…
MNXM1886	2-octaprenylphenol	cpd03444_c	C46H70O	639.047	0	3dmet:B00849;bigg:2oph;cas:42187-47-3;chebi:40407;chemspider:4444381;drugbank:DB03232;kegg:C05810;metacyc:2-OCTAPRENYLPHENOL;nikkaji:J2.759.758K;pdb-ccd:8PP;pdbechem:8PP;pubchem:5280832;pubchem:8105;seed:cpd03444
MNXM189	D-glycerate	cpd00223_c;cpd00223_x;cpd00223_d	C3H5O4	105.069	-1	D-GLYCERIC ACIDURA: 114;3dmet:B00076;beilstein:1721417;beilstein:1721418;beilstein:6114954;bigg:glyc-R;biopath:D-Glycerate;brenda:BG17862;brenda:BG28971;cas:28305-26-2;cas:473-81-4;cas:6000-40-4;chebi:16659;chebi:22299;chebi:32398;chebi:33508;chebi:33871;chebi:71671;chemspider:388334;chemspider:4573914;chemspider:4885497;chemspider:732;ec:1.1.1.29;ec:1.1.1.60;ec:1.1.1.81;ec:1.1.1.92;ec:2.4.1.268;…
MNXM18941	L-proline betaine	cpd07061_e;cpd07061_c;cpd07061_b	C7H13NO2	143.184	0	3dmet:B03605;beilstein:3542403;beilstein:4132815;cas:471-87-4;chebi:35280;chebi:44813;chemspider:103115;chemspider:538;drugbank:DB04284;foodb:FDB000463;hmdb:HMDB04827;kegg:C10172;knapsack:C00002074;metacyc:CPD-821;metlin:7089;nikkaji:J5.947A;nugowiki:4315;pdb-ccd:PBE;pdbechem:PBE;pubchem:115244;pubchem:12358;pubchem:554;reaxys:3542403;seed:cpd07061;upa:UPC10172
MNXM19	S-adenosyl-L-homocysteine	cpd00019_n;cpd00019_c;cpd00019_m	C14H20N6O5S	384.411	0	3dmet:B01134;beilstein:99188;bigg:ahcys;biopath:S-Adenosyl-L-homocysteine;brenda:BG5433;cas:979-92-0;chebi:16680;chebi:57856;chebi:67009;chemspider:388301;drugbank:DB01752;ec:2.1.1.1;ec:2.1.1.10;ec:2.1.1.101;ec:2.1.1.102;ec:2.1.1.103;ec:2.1.1.104;ec:2.1.1.105;ec:2.1.1.106;ec:2.1.1.107;ec:2.1.1.108;ec:2.1.1.109;ec:2.1.1.11;ec:2.1.1.110;ec:2.1.1.111;ec:2.1.1.114;ec:2.1.1.115;ec:2.1.1.116;ec:2.1.1.1…
MNXM190	(S)-methylmalonyl-CoA(5-)	cpd00519_c	C25H35N7O19P3S	862.567	-5	3dmet:B04716;bigg:mmcoa-S;biopath:(S)-2-Methyl-3-oxopropanoyl-CoA;brenda:BG48324;cas:104809-02-1;cas:73173-91-8;chebi:15466;chebi:57327;chemspider:13628334;ec:2.1.3.1;ec:2.3.1.94;ec:3.1.2.17;ec:4.1.1.41;ec:5.1.99.1;ec:6.4.1.3;foodb:FDB022959;hmdb:HMDB02310;kegg:C00683;metacyc:D-METHYL-MALONYL-COA;metlin:6609;nikkaji:J921.435F;nugowiki:1893;pubchem:21252287;pubchem:3952;pubchem:44229126;reactome:7…
MNXM19008	lead atom	cpd04097_e;cpd04097_c;cpd04097_b	Pb	207.2	0	cas:7439-92-1;chebi:25016;chebi:27889;chebi:52455;chemspider:65967;foodb:FDB003777;het:PB;hmdb:HMDB04628;kegg:C06696;nikkaji:J3.727C;nugowiki:4209;pubchem:73212;pubchem:8921;seed:cpd04097;webelements:Pb
MNXM1910	all-trans-phytoene	cpd03205_c	C40H64	544.936	0	3dmet:B00773;beilstein:1845455;brenda:BG18221;brenda:BL311446;cas:540-04-5;chebi:26119;chebi:8191;chemspider:4444344;ec:2.5.1.99;foodb:FDB015831;hmdb:HMDB02181;kegg:C05413;knapsack:C00000905;lipid:LMPR01070254;lipidbank:VCA1001;lipidmaps:LMPR01070254;metacyc:PHYTOENE;nikkaji:J14.118F;nugowiki:1764;pubchem:24702034;pubchem:5280784;pubchem:7779;seed:cpd03205;upa:UPC05413
MNXM1915	beta-D-ribosylnicotinate	cpd03471_c	C11H13NO6	255.224	0	3dmet:B01901;beilstein:4154357;beilstein:7043166;bigg:nicrns;brenda:BG51015;chebi:27748;chebi:58527;chemspider:141636;ec:2.7.1.173;ec:2.7.1.n4;foodb:FDB024094;hmdb:HMDB06809;kegg:C05841;metacyc:CPD-8259;nikkaji:J2.759.974E;nugowiki:5934;pubchem:161234;pubchem:25203005;pubchem:8134;reaxys:7043166;seed:cpd03471
MNXM1919	D-allopyranose	cpd01055_e;cpd01055_c;cpd01055_b	C6H12O6	180.156	0	3dmet:B04798;beilstein:1907363;bigg:all-D;brenda:BG22362;cas:2595-97-3;chebi:17393;chebi:4093;chemspider:388604;drugbank:DB03989;gmelin:972272;kegg:C01487;metacyc:ALLOSE;nikkaji:J14.386C;pdb-ccd:AFD;pubchem:439507;pubchem:4657;seed:cpd01055
MNXM192	4-aminobutanoate	cpd00281_e;cpd00281_c;cpd00281_m;cpd00281_b	C4H9NO2	103.12	0	3dmet:B00090;beilstein:3536873;beilstein:906818;bigg:4abut;biopath:4-Aminobutanoate;brenda:BG19799;cas:56-12-2;chebi:16865;chebi:30566;chebi:59888;chemspider:116;drugbank:DB02530;ec:1.2.1.19;ec:1.5.3.19;ec:2.6.1.19;ec:2.6.1.96;ec:3.5.1.63;ec:3.5.1.94;ec:3.5.3.7;ec:4.1.1.15;foodb:FDB008937;gmelin:1041559;gmelin:49775;gmelin:559138;het:ABU;hmdb:HMDB00112;kegg:C00334;knapsack:C00001337;ligandbox:D00…
MNXM1922	dIMP	cpd03704_c	C10H11N4O7P	330.191	-2	bigg:dimp;brenda:BG799;cas:3393-18-8;chebi:28806;chebi:61194;chemspider:18596798;chemspider:82650;ec:3.6.1.64;foodb:FDB023969;het:DI;hmdb:HMDB06555;kegg:C06196;metacyc:DIMP;nikkaji:J205.494I;nugowiki:5680;pdb-ccd:DI;pubchem:22841129;pubchem:8446;pubchem:91531;reactome:109330;reactome:2509805;reactome:REACT_152077;reactome:REACT_2753;reactome_database_id_release_44:109330;reactome_database_id_rele…
MNXM1924	fructoselysine-6-phosphate	cpd16277_c	C12H24N2O10P	387.3	-1	chebi:61392;chebi:61437;kegg:C16489;metacyc:FRUCTOSELYSINE-6-PHOSPHATE;nikkaji:J2.802.739G;pubchem:47205785;pubchem:50909832;seed:cpd16277;upa:UPC16489
MNXM194	nicotinate beta-D-ribonucleotide	cpd00873_c	C11H12NO9P	333.188	-2	3dmet:B01404;bigg:nicrnt;biopath:Nicotinic_acid_mononucleotide;brenda:BG2459;cas:321-02-8;chebi:15763;chebi:57502;ec:2.4.2.11;ec:2.4.2.19;ec:2.4.2.21;ec:2.7.1.173;ec:2.7.1.n4;ec:2.7.7.18;ec:3.5.1.42;hmdb:HMDB59646;kegg:C01185;knapsack:C00007447;metacyc:NICOTINATE_NUCLEOTIDE;nikkaji:J1.028.429E;nugowiki:58043;pdb-ccd:NCN;pdbechem:NCN;pubchem:25245903;pubchem:4411;reactome:197220;reactome:200492;re…
MNXM1949	sulfonatoacetate	cpd09878_e;cpd09878_c;cpd09878_b	C2H2O5S	138.099	-2	beilstein:1764390;beilstein:3905009;bigg:sulfac;brenda:BG15461;cas:123-43-3;chebi:50519;chebi:58824;chemspider:5567635;ec:1.2.1.73;gmelin:326302;gmelin:82570;kegg:C14179;metacyc:CPD-10246;nikkaji:J21.744A;pdb-ccd:SAT;pdbechem:SAT;pubchem:7233169;pubchem:7846991;seed:cpd09878
MNXM1953	UDP-N-acetylmuramoyl-L-alaninate(3-)	cpd00890_c	C23H33N4O20P2	747.47	-3	3dmet:B04782;beilstein:8249201;bigg:uama;brenda:BG12592;brenda:BG74764;chebi:16932;chebi:57953;ec:6.3.2.8;ec:6.3.2.9;kegg:C01212;knapsack:C00019344;metacyc:CPD0-1456;nikkaji:J890.604A;pdb-ccd:UMA;pubchem:25245974;pubchem:25246252;pubchem:4434;seed:cpd00890
MNXM1954	UDP-N-acetylmuramoyl-L-alanyl-D-glutamyl-6-carboxy-L-lysyl-D-alanyl-D-alanine	cpd02968_c	C41H61N9O28P2	1189.914	-4	3dmet:B04972;bigg:ugmda;chebi:18199;chebi:61386;kegg:C04882;metacyc:C1;nikkaji:J2.754.729J;pubchem:25244658;pubchem:7434;reaxys:10760092;seed:cpd02968
MNXM196	Fe(3+)	cpd10516_c;cpd10516_m;cpd10516_v	Fe	55.845	3	bigg:fe3;biopath:Fe3+;brenda:BG91982;cas:20074-52-6;cas:7439-89-6;cas:None;chebi:29034;chemspider:27815;ec:1.16.1.7;ec:1.16.1.9;ec:1.16.3.1;ec:1.16.5.1;ec:3.6.3.30;foodb:FDB029221;gmelin:15986;het:FE;hmdb:HMDB12943;kegg:C14819;metacyc:FE+3;nikkaji:J300.942D;nugowiki:11667;pdb-ccd:FE;pdbechem:FE;pubchem:17395817;pubchem:29936;reactome:111736;reactome:912516;reactome:912519;reactome:917943;reactome…
MNXM197	(3S)-3-hydroxy-3-methylglutaryl-CoA(5-)	cpd00292_c;cpd00292_m	C27H39N7O20P3S	906.62	-5	3dmet:B04674;bigg:hmgcoa;biopath:(S)-3-Hydroxy-3-methylglutaryl-CoA;brenda:BG48357;brenda:BG48364;brenda:BG99265;cas:1553-55-5;chebi:11814;chebi:15467;chebi:43074;chemspider:388357;ec:1.1.1.34;ec:1.1.1.88;ec:2.3.3.10;ec:2.8.3.13;ec:3.1.2.27;ec:3.1.2.5;ec:4.1.3.4;ec:4.2.1.18;foodb:FDB022587;het:1DQ9;hmdb:HMDB01375;kegg:C00356;knapsack:C00007270;lipidmaps:LMFA07050028;metacyc:3-HYDROXY-3-METHYL-GLU…
MNXM1977	2,3-dihydroxy-2,3-dihydrobenzoate	cpd02566_c	C7H7O4	155.128	-1	bigg:23ddhb;brenda:BG25297;chebi:15941;chebi:57576;chemspider:19951064;ec:3.3.2.1;metacyc:DIHYDRO-DIOH-BENZOATE;pubchem:23615184;seed:cpd02566
MNXM1978	2,3-dihydroxybenzoyl 5'-adenylate(1-)	cpd02494_c	C17H17N5O10P	482.318	-1	bigg:23dhba;brenda:BG7701;chebi:15572;chebi:57417;chemspider:552208;ec:2.7.7.58;kegg:C04030;metacyc:CPD-62;nikkaji:J2.745.371F;pubchem:636431;pubchem:6734;seed:cpd02494
MNXM1979	(2S)-2-amino-3-oxo-4-(phosphonatooxy)butanoate	cpd04539_c	C4H6NO7P	211.067	-2	3dmet:B02116;brenda:BG19640;brenda:BG34567;chebi:16273;chebi:57709;chebi:64178;chebi:64186;ec:1.1.1.262;kegg:C07335;metacyc:2-AMINO-3-OXO-4-PHOSPHONOOXYBUTYRATE;nikkaji:J2.765.027I;pubchem:46926168;pubchem:9542;seed:cpd04539;upa:UPC07335
MNXM198	alpha,alpha-trehalose	cpd00794_e;cpd00794_c;cpd00794_v;cpd00794_b	C12H22O11	342.296	0	3dmet:B01375;beilstein:1292766;beilstein:1351187;beilstein:1435358;beilstein:6572855;bigg:tre;brenda:BG39582;cas:585-91-1;cas:99-20-7;chebi:16551;chebi:27082;chebi:39244;chebi:39245;chemspider:1111;chemspider:7149;chemspider:9046871;ec:2.3.1.122;ec:2.4.1.231;ec:2.4.1.245;ec:2.4.1.64;ec:3.1.3.12;ec:3.2.1.28;ec:5.4.99.16;foodb:FDB001114;foodb:FDB001115;gmelin:2145829;het:TRE;hmdb:HMDB00975;hmdb:HMD…
MNXM1985	3'-AMP	cpd00988_c	C10H12N5O7P	345.205	-2	3dmet:B01442;beilstein:54478;bigg:3amp;brenda:BG1053;cas:84-21-9;chebi:28931;chebi:60880;chemspider:10463793;chemspider:37610;foodb:FDB023193;gmelin:905125;het:3AM;hmdb:HMDB03540;kegg:C01367;knapsack:C00019350;metacyc:CPD-3706;nikkaji:J36.734F;nugowiki:3121;pdb-ccd:3AM;pubchem:15938966;pubchem:41211;pubchem:4566;reaxys:5167820;seed:cpd00988
MNXM199	L-valine zwitterion	cpd00156_e;cpd00156_c;cpd00156_m;cpd00156_b	C5H11NO2	117.146	0	Hartnup Disease. Behavioral Disturbances, Reversible: 234500; Hypervalinemia: 277100; Pyruvate Dehydrogenase Deficiency (E3): 246900; Sotos Syndrome: 117550;3dmet:B00054;beilstein:1721136;beilstein:3933569;bigg:val-L;biopath:L-Valine;brenda:BG20495;cas:72-18-4;chebi:16414;chebi:32851;chebi:32852;chebi:57762;chemspider:6050;drugbank:DB00161;ec:1.14.13.117;ec:1.14.13.118;ec:1.4.1.23;ec:1.4.1.8;ec:2…
MNXM2	H2O	cpd00001_e;cpd00001_n;cpd00001_r;cpd00001_x;cpd00001_m;cpd00001_v;cpd00001_c;cpd00001_g;cpd00001_b;cpd15275_c;cpd15275_m	H2O	18.015	0	3dmet:B01124;beilstein:3587155;bigg:h2o;bigg:oh1;biopath:OH-;biopath:Water;bnice:C7;brenda:BG89181;brenda:BG92002;cas:14280-30-9;cas:3352-57-6;cas:7732-18-5;chebi:15377;chebi:16234;chemspider:936;chemspider:937;ec:1.1.1.115;ec:1.1.1.132;ec:1.1.1.136;ec:1.1.1.186;ec:1.1.1.203;ec:1.1.1.205;ec:1.1.1.22;ec:1.1.1.23;ec:1.1.1.240;ec:1.1.1.246;ec:1.1.1.308;ec:1.1.1.314;ec:1.1.1.336;ec:1.1.1.n3;ec:1.1.3.…
MNXM20	2-oxoglutarate	cpd00024_e;cpd00024_n;cpd00024_c;cpd00024_m;cpd00024_b	C5H4O5	144.082	-2	2-HYDROXYGLUTARIC ACIDURIA (D): 281; 2-KETOGLUTARATE DEHYDROGENASE COMPLEX DEFICIENCY: 401; 3-METHYLGLUTACONIC ACIDURIA (TYPE IV): 338; ARTEFACTS-BACTERIAL CONTAMINATION, EXCRETION OF ORGANIC ACIDS (ARTEFACTS) [DD]: 348; FUMARIC ACIDURIA: 31; HYPERINSULINISM-HYPERAMMONEMIA SYNDROME: 459; NEWBORNS, PREMATURE INFANTS, TRANSIENT IMMATURITY OF TRANSPORT SYSTEMS OR ENZYMES: 340; PYRUVATE CARBOXYLASE D…
MNXM2011	D-altronate	cpd00608_c	C6H11O7	195.147	-1	3dmet:B01337;beilstein:1726061;beilstein:3906526;bigg:altrn;brenda:BG22389;chebi:17360;chebi:46644;chemspider:4573692;ec:1.1.1.58;ec:4.2.1.7;kegg:C00817;metacyc:D-ALTRONATE;nikkaji:J2.730.724H;pubchem:4075;pubchem:5459986;seed:cpd00608
MNXM2063	1D-myo-inositol 4-phosphate(2-)	cpd02230_c	C6H11O9P	258.12	-2	3dmet:B01669;bigg:mi4p-D;biopath:1D-myo-Inositol_4-phosphate;brenda:BG22596;cas:46495-39-0;chebi:18384;chebi:58469;chemspider:17216102;ec:3.1.3.57;foodb:FDB022548;hmdb:HMDB01313;kegg:C03546;metacyc:D-MYO-INOSITOL-4-PHOSPHATE;metlin:6151;nikkaji:J392.708C;nugowiki:1175;pubchem:25200523;pubchem:6349;seed:cpd02230
MNXM207	nitrate	cpd00209_e;cpd00209_c;cpd00209_v;cpd00209_b	NO3	62.005	-1	3dmet:B00068;beilstein:3587575;bigg:no3;biopath:Nitrate;brenda:BG28865;cas:14797-55-8;cas:7697-37-2;chebi:17632;chebi:48107;chemspider:918;ec:1.14.12.17;ec:1.7.1.1;ec:1.7.1.2;ec:1.7.1.3;ec:1.7.6.1;ec:1.7.99.4;ec:3.6.3.26;foodb:FDB003811;gmelin:1574;gmelin:1576;het:NO3;hmdb:HMDB02878;kegg:C00244;ligandbox:D02313;metacyc:CPD-15028;metacyc:NITRATE;metlin:3208;nikkaji:J2.734K;nugowiki:2461;pdbechem:N…
MNXM2073	2-phenylacetamide	cpd01647_c	C8H9NO	135.163	0	3dmet:B01582;beilstein:507886;bigg:pad;brenda:BG26783;cas:103-81-1;cas:103-81-4;cas:103-84-4;chebi:16562;chemspider:7397;ec:1.13.12.9;foodb:FDB027865;gmelin:101820;hmdb:HMDB10715;kegg:C02505;metacyc:CPD-238;nikkaji:J55.331J;nugowiki:9809;pubchem:5517;pubchem:7680;seed:cpd01647;um-bbd:c0648
MNXM2074	2-phosphonatoglycolate(3-)	cpd00727_c	C2H2O6P	153.007	-3	3dmet:B00215;bigg:2pglyc;brenda:BG15506;cas:13147-57-4;chebi:17150;chebi:19763;chebi:58033;chemspider:514;drugbank:DB02726;ec:3.1.3.18;foodb:FDB022263;het:PGA;hmdb:HMDB00816;kegg:C00988;knapsack:C00007561;metacyc:CPD-67;metlin:5780;nikkaji:J631.157A;nugowiki:734;pdb-ccd:PGA;pubchem:24916760;pubchem:4234;pubchem:529;reaxys:3667187;seed:cpd00727;upa:UPC00988
MNXM208	FMNH2	cpd01270_c	C17H21N4O9P	456.344	-2	beilstein:1234695;beilstein:6258176;bigg:fmnh2;biopath:Flavinmononucleotide_(FMNH2)_(reduced,_linked_with_enzyme);brenda:BG7908;cas:5666-16-0;cas:67-63-0;chebi:16048;chebi:57618;chemspider:393046;come:MOL000044;ec:1.14.14.10;ec:1.14.14.12;ec:1.14.14.13;ec:1.14.14.n1;ec:1.14.99.40;ec:1.14.99.46;ec:1.16.8.1;ec:1.3.99.24;ec:1.5.1.29;ec:1.5.1.38;ec:1.5.1.39;ec:1.5.1.42;foodb:FDB022449;het:FNR;hmdb:HM…
MNXM21	acetyl-CoA(4-)	cpd00022_c	C23H34N7O17P3S	805.539	-4	3dmet:B04621;beilstein:8468140;bigg:accoa;biopath:Acetyl-CoA;brenda:BG36329;cas:72-89-9;chebi:15351;chebi:57288;chemspider:392413;ec:1.2.1.10;ec:1.2.1.18;ec:1.2.1.51;ec:1.2.3.6;ec:2.3.1.1;ec:2.3.1.10;ec:2.3.1.102;ec:2.3.1.105;ec:2.3.1.107;ec:2.3.1.11;ec:2.3.1.150;ec:2.3.1.155;ec:2.3.1.157;ec:2.3.1.16;ec:2.3.1.160;ec:2.3.1.161;ec:2.3.1.162;ec:2.3.1.163;ec:2.3.1.165;ec:2.3.1.167;ec:2.3.1.17;ec:2.3.…
MNXM210	keto-phenylpyruvate	cpd00143_c	C9H7O3	163.15	-1	HAWKINSINURIA: 176; PHENYLKETONURIA (PKU): 135; TYROSINEMIA I: 49; TYROSINEMIA II: 66; TYROSINEMIA, TRANSIENT, OF THE NEWBORN: 318;3dmet:B00048;3dmet:B00496;beilstein:2207312;beilstein:2413207;beilstein:3944391;bigg:phpyr;biopath:Phenylpyruvate;brenda:BG28296;brenda:BG89230;cas:156-06-9;cas:5801-57-0;chebi:16815;chebi:18005;chebi:30851;chebi:32815;chemspider:20058468;chemspider:3784710;chemspider…
MNXM2105	butanoyl phosphate(2-)	cpd01662_c	C4H7O5P	166.069	-2	3dmet:B00458;biopath:Butyryl-phosphate;brenda:BG19862;chebi:17260;chebi:58079;chemspider:15710226;ec:2.3.1.19;ec:2.7.2.7;kegg:C02527;metacyc:BUTYRYL-P;nikkaji:J2.367.846B;pubchem:21738819;pubchem:5535;seed:cpd01662
MNXM211	L-citrulline zwitterion	cpd00274_c	C6H13N3O3	175.186	0	CARBAMOYL PHOSPHATE SYNTHETASE DEFICIENCY (CPS): 77; CITRULLINEMIA TYPE I. ASS: 92; CITRULLINEMIA TYPE II, ADULT-ONSET: 448; DELTA-PYRROLIDINE-5-CARBOXYLATE SYNTHASE DEFICIENCY: 474; HYPERLYSINEMIA II OR SACCHAROPINURIA: 424; HYPERORNITHINEMIA-HYPERAMMONEMIA-HOMOCITRULLINURIA [HHH-SYNDROME]: 215; N-ACETYLGLUTAMATE SYNTHETASE DEFICIENCY. NAGS DEFICIENCY: 243; NARP SYNDROME: 447; ORNITHINE TRANSCAR…
MNXM2112	D-cysteine zwitterion	M_cys_D_p;M_cys_D_e	C3H7NO2S	121.158	0	3dmet:B01332;beilstein:1721407;bigg:cys-D;brenda:BG17927;cas:921-01-7;chebi:16375;chebi:32449;chebi:32450;chebi:32451;chebi:35236;chemspider:83819;drugbank:DB03201;ec:4.4.1.15;foodb:FDB023168;gmelin:1006156;gmelin:1342792;gmelin:2352354;gmelin:363236;gmelin:363237;het:DCY;hmdb:HMDB03417;kegg:C00793;knapsack:C00007323;metacyc:D-CYSTEINE;nikkaji:J9.202I;nugowiki:2998;pdb-ccd:DCY;pdbechem:DCY;pubche…
MNXM212	adenosine	cpd00182_e;cpd00182_c;cpd00182_b	C10H13N5O4	267.241	0	3dmet:B01189;beilstein:624881;beilstein:93029;bigg:adn;biopath:Adenosine;brenda:BG850;cas:5536-17-4;cas:58-61-7;chebi:16335;chebi:45327;chemspider:18660726;chemspider:54923;drugbank:DB00194;drugbank:DB00640;ec:1.1.3.39;ec:2.7.1.20;ec:3.2.2.7;ec:3.3.1.1;ec:3.5.4.4;foodb:FDB003554;gmelin:53385;het:ADN;hmdb:HMDB00050;kegg:C00212;kegg:D06298;knapsack:C00007444;ligandbox:D00045;ligandbox:D06298;metacy…
MNXM213	hypoxanthine	cpd00226_e;cpd00226_c;cpd00226_b	C5H4N4O	136.111	0	ASPHYXIA [DD]: 408; MOLYBDENIUM CO-FACTOR DEFICIENCY. SULFITE OXIDASE DEFICIENCY: 116; XANTHINURIA TYPE II: 483;3dmet:B00078;beilstein:5811;bigg:hxan;biopath:Hypoxanthine;brenda:BG20837;cas:68-94-0;chebi:17368;chemspider:768;drugbank:DB04076;ec:1.17.1.4;ec:2.4.2.44;ec:2.4.2.8;ec:3.2.2.12;ec:3.2.2.2;ec:3.2.2.26;ec:3.5.4.2;foodb:FDB003949;gmelin:464558;het:HPA;hmdb:HMDB00157;kegg:C00262;knapsack:C0…
MNXM214	crotonoyl-CoA(4-)	cpd00650_c	C25H36N7O17P3S	831.576	-4	Cretinism (218700);3dmet:B04740;bigg:b2coa;biopath:Crotonoyl-CoA;brenda:BG13534;brenda:BG88047;cas:102680-35-3;cas:992-67-6;chebi:15473;chebi:36926;chebi:57332;chebi:58669;chemspider:4444072;ec:1.3.1.85;ec:1.3.1.86;ec:1.3.8.1;ec:1.3.8.6;ec:1.3.99.2;ec:1.3.99.7;ec:4.1.1.70;ec:4.2.1.116;ec:4.2.1.55;ec:4.3.1.14;ec:5.3.3.3;foodb:FDB022792;hmdb:HMDB02009;hmdb:HMDB59627;kegg:C00877;metacyc:CROTONYL-COA…
MNXM216	nicotinamide	cpd00133_c	C6H6N2O	122.125	0	3dmet:B00044;beilstein:383619;bigg:ncam;biopath:Nicotinamide;brenda:BG23463;cas:98-92-0;chebi:17154;chemspider:911;drugbank:DB02701;ec:2.1.1.1;ec:2.4.2.12;ec:3.2.2.14;ec:3.2.2.5;ec:3.2.2.6;ec:3.5.1.19;foodb:FDB012485;gmelin:3336;het:NCA;hmdb:HMDB01406;kegg:C00153;knapsack:C00000209;ligandbox:D00036;metacyc:NIACINAMIDE;metlin:1497;nikkaji:J3.988H;nugowiki:1268;pdb-ccd:NCA;pdbechem:NCA;pubchem:3453…
MNXM217	benzoate	cpd00153_c	C7H5O2	121.113	-1	3dmet:B00053;beilstein:1862486;beilstein:636131;bigg:bz;brenda:BG24937;brenda:BG94204;cas:65-85-0;cas:766-76-7;chebi:16150;chebi:30746;chemspider:237;chemspider:238;drugbank:DB03793;ec:1.14.12.10;ec:1.14.13.12;ec:1.2.1.28;ec:1.2.1.7;ec:3.1.1.84;ec:3.5.1.32;ec:3.5.1.40;ec:3.7.1.8;ec:6.2.1.25;foodb:FDB008739;gmelin:2945;gmelin:2946;het:BEZ;hmdb:HMDB01870;kegg:C00180;kegg:C00539;knapsack:C00000207;l…
MNXM2174	dIDP	cpd00976_c	C10H11N4O10P2	409.163	-3	3dmet:B01439;beilstein:7397772;bigg:didp;brenda:BG1008;cas:26575-15-5;chebi:28823;chebi:62286;chemspider:388586;ec:3.6.1.64;foodb:FDB023189;hmdb:HMDB03536;kegg:C01344;metacyc:CPD0-2231;nikkaji:J2.732.433I;nugowiki:3117;pubchem:439488;pubchem:4549;pubchem:46173552;reactome:2509796;reactome:REACT_151965;reactome_database_id_release_44:2509796;seed:cpd00976
MNXM2179	2-deoxy-D-ribofuranose 5-phosphate(2-)	cpd00510_c	C5H9O7P	212.095	-2	beilstein:2505577;cas:102916-66-5;chebi:55513;chebi:62877;chemspider:25057464;foodb:FDB022380;het:AAB;hmdb:HMDB01031;hmdb:HMDB59654;metacyc:CPD-12166;metlin:5956;nugowiki:58051;nugowiki:926;pubchem:45934311;pubchem:46173165;pubchem:49866876;reaxys:4474219;seed:cpd00510
MNXM218	ethanolamine	cpd00162_c	C2H8NO	62.091	1	ETHANOLAMINOSIS: 132;3dmet:B01183;beilstein:505944;bigg:etha;biopath:Ethanolamine;brenda:BG15562;cas:141-43-5;chebi:16000;chebi:57603;chemspider:13835336;chemspider:392552;drugbank:DB03994;ec:1.4.3.8;ec:2.7.1.82;ec:2.7.8.29;ec:3.1.3.75;ec:3.5.1.99;ec:4.3.1.7;foodb:FDB000769;gmelin:1650;het:ETA;hmdb:HMDB00149;kegg:C00189;knapsack:C00007279;ligandbox:D05074;metacyc:ETHANOL-AMINE;metagene:HYPOPHOSPH…
MNXM2182	3'-CMP	cpd03454_c	C9H12N3O8P	321.181	-2	3dmet:B01898;beilstein:46971;bigg:3cmp;cas:63-37-6;cas:84-52-6;chebi:53013;chebi:60875;chemspider:5447162;drugbank:DB01961;kegg:C05822;metacyc:CPD-3711;nikkaji:J60.869F;pdb-ccd:C3P;pubchem:7098661;pubchem:8117;reaxys:3711743;seed:cpd03454
MNXM2183	3'-GMP	cpd03701_c	C10H12N5O8P	361.205	-2	3dmet:B01991;beilstein:59480;bigg:3gmp;cas:117-68-0;chebi:28072;chebi:37120;chebi:60732;chemspider:19952872;drugbank:DB03315;gmelin:909702;kegg:C06193;metacyc:CPD-3708;nikkaji:J10.077C;pdb-ccd:3GP;pdbechem:3GP;pubchem:23616521;pubchem:8443;reaxys:3918507;seed:cpd03701
MNXM2184	3'-UMP	cpd00989_c	C9H11N2O9P	322.165	-2	3dmet:B01443;bigg:3ump;cas:35170-03-7;cas:84-53-7;chebi:28895;chebi:60784;chemspider:10463788;drugbank:DB02714;kegg:C01368;metacyc:CPD-3724;nikkaji:J150.311A;pdb-ccd:U3P;pubchem:23421206;pubchem:4567;reaxys:3916201;seed:cpd00989
MNXM219	allysine zwitterion	cpd02522_c	C6H11NO3	145.156	0	beilstein:1857434;brenda:BG21986;brenda:BG30768;cas:1962-83-0;chebi:17027;chebi:57988;chemspider:202;foodb:FDB022519;hmdb:HMDB01263;metlin:6118;nugowiki:1131;pubchem:207;seed:cpd01046;seed:cpd02522
MNXM2195	4-hydroxy-3-octaprenylbenzoate	cpd03443_c	C47H69O3	682.049	-1	3dmet:B00848;bigg:3ophb;chebi:1617;chebi:50116;chemspider:5256806;kegg:C05809;metacyc:3-OCTAPRENYL-4-HYDROXYBENZOATE;nikkaji:J2.759.756D;pubchem:54685638;pubchem:8104;seed:cpd03443
MNXM22	hydrogen peroxide	cpd00025_c	H2O2	34.015	0	beilstein:3587191;bigg:h2o2;biopath:Hydrogen_peroxide;brenda:BG28703;cas:14691-59-9;cas:7722-84-1;chebi:16240;chebi:29192;chebi:44785;chemspider:763;ec:1.1.3.10;ec:1.1.3.11;ec:1.1.3.12;ec:1.1.3.13;ec:1.1.3.15;ec:1.1.3.16;ec:1.1.3.17;ec:1.1.3.18;ec:1.1.3.19;ec:1.1.3.21;ec:1.1.3.23;ec:1.1.3.27;ec:1.1.3.29;ec:1.1.3.3;ec:1.1.3.37;ec:1.1.3.38;ec:1.1.3.39;ec:1.1.3.4;ec:1.1.3.40;ec:1.1.3.41;ec:1.1.3.42;…
MNXM220	CDP(3-)	cpd00096_n;cpd00096_c	C9H12N3O11P2	400.153	-3	3dmet:B01162;bigg:cdp;biopath:Cytidine-5-prime-diphosphate;brenda:BG27664;cas:63-38-7;chebi:17239;chebi:58069;chemspider:16740259;chemspider:5902;drugbank:DB04555;ec:2.4.1.60;ec:2.7.1.108;ec:2.7.1.161;ec:2.7.1.174;ec:2.7.1.n5;ec:2.7.4.14;ec:2.7.4.25;ec:2.7.4.6;foodb:FDB022683;het:CDP;hmdb:HMDB01546;kegg:C00112;metacyc:CDP;metlin:6313;nikkaji:J150.290E;nugowiki:1400;pdb-ccd:CDP;pdbechem:CDF;pubche…
MNXM2210	all-trans-pentaprenyl diphosphate(3-)	cpd02591_c;cpd02591_m	C25H41O7P2	515.536	-3	3dmet:B01724;beilstein:6163199;brenda:BG13653;chebi:16818;chebi:24228;chebi:53048;chebi:57907;chemspider:4444258;ec:2.5.1.33;ec:2.5.1.81;ec:2.5.1.n2;foodb:FDB028874;hmdb:HMDB12231;kegg:C04217;lipidmaps:LMPR0105010014;metacyc:ALL-TRANS-PENTAPRENYL-DIPHOSPHATE;nikkaji:J2.039.659H;nugowiki:10956;pubchem:25244051;pubchem:5280659;pubchem:6890;pubchem:85297330;seed:cpd02591
MNXM2212	ammonioacetaldehyde	cpd04122_c	C2H6NO	60.075	1	3dmet:B01038;bigg:aacald;brenda:BG15486;cas:6542-88-7;chebi:17628;chebi:58213;ec:1.14.11.17;kegg:C06735;metacyc:CPD-1772;nikkaji:J24.178D;pdb-ccd:GLZ;pubchem:18706033;pubchem:8957;seed:cpd04122;upa:UPC06735
MNXM2214	apo-[acyl-carrier protein]	cpd12370_c	HOR		0	bigg:apoACP;brenda:BG94274;chebi:16139;kegg:C03688;metacyc:Myelin-proteolipids;pubchem:6463;seed:cpd12370
MNXM222	glycolate	cpd00139_c;cpd00139_x;cpd00139_d	C2H3O3	75.043	-1	3dmet:B01175;bigg:glyclt;biopath:Glycolate;brenda:BG15456;cas:666-14-8;cas:79-14-1;chebi:17497;chebi:29805;chemspider:4573887;chemspider:737;drugbank:DB03085;ec:1.1.1.26;ec:1.1.1.79;ec:1.1.3.15;ec:1.1.99.14;ec:1.2.1.21;ec:3.1.3.18;ec:3.8.1.3;ec:4.2.99.12;foodb:FDB003298;het:GOA;hmdb:HMDB00115;kegg:C00160;knapsack:C00007461;lipid:LMFA01050148;lipidbank:DFA0267;metacyc:GLYCOLLATE;metagene:PRIMARY H…
MNXM2227	ectoine zwitterion	cpd03727_e;cpd03727_c;cpd03727_b	C6H10N2O2	142.156	0	3dmet:B05179;beilstein:7288977;brenda:BG36800;brenda:BG92400;cas:96702-03-3;chebi:27592;chebi:58515;chebi:63475;ec:4.2.1.108;kegg:C06231;metacyc:ECTOINE;nci:614616;nikkaji:J648.947H;pdb-ccd:4CS;pdbechem:4CS;pubchem:25246277;pubchem:8474;reaxys:7288977;seed:cpd03727;upa:UPC06231;upa:UPX00055;wikipedia:Ectoine
MNXM2239	indole-3-acetamide	cpd01747_c	C10H10N2O	174.199	0	3dmet:B00485;beilstein:143368;bigg:iad;brenda:BG339;cas:879-37-8;chebi:16031;chemspider:386;ec:1.13.12.3;foodb:FDB000937;het:TSR;hmdb:HMDB29739;kegg:C02693;knapsack:C00000108;metacyc:CPD-237;nikkaji:J128.124K;nugowiki:28397;pdb-ccd:TSR;pubchem:397;pubchem:5661;seed:cpd01747
MNXM224	myristoyl-CoA(4-)	cpd01695_c;cpd01695_x	C35H58N7O17P3S	973.858	-4	3dmet:B04857;bigg:tdcoa;biopath:Myristyl-CoA;brenda:BG16979;brenda:BG16981;cas:3130-72-1;chebi:15532;chebi:57385;chemspider:58623;drugbank:DB02180;ec:1.14.99.31;ec:1.14.99.32;ec:2.3.1.155;foodb:FDB022670;het:1IIC;hmdb:HMDB01521;kegg:C02593;lipid:LMFA07050008;lipidmaps:LMFA07050008;metacyc:TETRADECANOYL-COA;metlin:3707;nikkaji:J589.553G;nugowiki:1379;pubchem:24701373;pubchem:25244582;pubchem:5585;…
MNXM22435	a vitamin B12	cpd03424_c	C62H88CoN13O14PR			kegg:C05776;metacyc:Vitamins-B12;nikkaji:J203.514F;pubchem:7847259;pubchem:8071;seed:cpd03424
MNXM2244	L-lanthionine	cpd11577_e;cpd11577_c;cpd11577_b	C6H12N2O4S	208.235	0	cas:922-55-4;chebi:21347;chebi:25013;metacyc:CPD-3736;pubchem:6994972;reactome:1614582;reactome:REACT_117648;reactome_database_id_release_44:1614582;seed:cpd11577
MNXM2246	L-methionine S-oxide	cpd15498_c	C5H11NO3S	165.211	0	3dmet:B04873;beilstein:1723793;beilstein:1723794;beilstein:2206690;bigg:metsox-S-L;biopath:L-Methioninesulfoxide;brenda:BG36215;cas:3226-65-1;cas:62697-73-8;chebi:17016;chebi:49033;chebi:49034;chemspider:824;drugbank:DB02235;foodb:FDB022789;hmdb:HMDB02005;kegg:C02989;metacyc:CPD0-1959;metacyc:L-Methionine-sulfoxides;metlin:6428;nikkaji:J231.856C;nugowiki:1588;pdb-ccd:MHO;pubchem:5898;pubchem:847;…
MNXM225	UDP-N-acetyl-D-galactosamine	cpd00175_c	C17H25N3O17P2	605.338	-2	3dmet:B04647;beilstein:8530450;bigg:udpacgal;biopath:UDP-N-Acetylgalactosamine;brenda:BG36430;cas:7277-98-7;cas:None;chebi:16650;chebi:57847;chemspider:1134;foodb:FDB021933;hmdb:HMDB00304;kegg:C00203;metacyc:UDP-N-ACETYL-GALACTOSAMINE;metlin:5293;nikkaji:J443.675J;nugowiki:223;pdb-ccd:UD2;pubchem:1167;pubchem:3503;seed:cpd00175
MNXM2255	Mn(2+)	cpd00030_e;cpd00030_c;cpd00030_b	Mn	54.938	2	bigg:mn2;brenda:BG91997;cas:16397-91-4;cas:7439-96-5;cas:None;chebi:18291;chebi:29035;chebi:35154;chemspider:25916;ec:1.1.1.267;ec:1.1.1.286;ec:1.1.1.41;ec:1.1.1.42;ec:1.1.1.84;ec:1.1.1.93;ec:1.1.1.n5;ec:1.1.3.19;ec:1.10.3.4;ec:1.11.1.13;ec:1.11.1.6;ec:1.13.11.39;ec:1.15.1.1;ec:1.2.3.4;ec:1.3.1.5;ec:1.3.7.8;ec:1.3.99.15;ec:1.3.99.n1;ec:2.1.1.12;ec:2.4.1.133;ec:2.4.1.134;ec:2.4.1.135;ec:2.4.1.14;e…
MNXM2264	N-acetylmuramoyl-L-alanyl-D-glutamyl-meso-2,6-diaminopimelyl-D-alanyl-D-alanine-diphosphoundecaprenol	cpd03494_c	C87H139N7O23P2	1713.015	-4	3dmet:B05133;bigg:uagmda;chebi:61387;chebi:61543;kegg:C05897;metacyc:C5;nikkaji:J2.760.323H;pubchem:52940090;pubchem:8185;seed:cpd03494
MNXM227	N-acetylneuraminate	cpd00232_c	C11H18NO9	308.262	-1	3dmet:B04658;beilstein:2951361;bigg:acnam;biopath:N-Acetylneuraminate;cas:131-48-6;chebi:17012;chebi:35418;chemspider:392810;ec:2.3.1.44;ec:2.3.1.45;ec:2.5.1.56;ec:3.1.1.53;ec:4.1.3.3;foodb:FDB001209;het:SLB;hmdb:HMDB00230;kegg:C00270;knapsack:C00019584;metacyc:N-ACETYLNEURAMINATE;metlin:3321;nikkaji:J10.009I;nugowiki:167;pdb-ccd:SIA;pubchem:3568;pubchem:445063;reactome:1605664;reactome:1605781;r…
MNXM228	nitric oxide	cpd00418_c	NO	30.006	0	3dmet:B00122;bigg:no;biopath:Nitric_oxide;brenda:BG36252;cas:10102-43-9;chebi:16480;chemspider:127983;chemspider:2272768;drugbank:DB00435;ec:1.14.12.17;ec:1.14.13.165;ec:1.14.13.39;ec:1.7.1.14;ec:1.7.5.2;ec:1.7.6.1;ec:1.7.99.7;foodb:FDB021825;gmelin:451;hmdb:HMDB03378;kegg:C00533;ligandbox:D00074;metacyc:NITRIC-OXIDE;metlin:6912;molbase:943;nikkaji:J161.349I;nugowiki:2959;pdbechem:NO;pubchem:1450…
MNXM229	choline phosphate	cpd00457_c	C5H13NO4P	182.135	-1	3dmet:B00141;beilstein:1784889;bigg:cholp;biopath:O-Phosphocholine;brenda:BG87895;cas:107-73-3;cas:3616-04-4;chebi:18132;chebi:295975;chemspider:2578067;chemspider:989;drugbank:DB03945;ec:2.7.1.32;ec:2.7.7.15;ec:3.1.3.75;ec:3.1.4.12;ec:3.1.4.3;ec:3.1.4.38;ec:3.6.1.53;foodb:FDB022692;gmelin:2594827;het:PC;hmdb:HMDB01565;kegg:C00588;knapsack:C00007299;metacyc:PHOSPHORYL-CHOLINE;metlin:6326;nikkaji:…
MNXM23	pyruvate	cpd00020_e;cpd00020_c;cpd00020_x;cpd00020_m;cpd00020_b	C3H3O3	87.054	-1	100; 109; 113; 135; 176; 181; 24; 318; 319; 333; 374; 383; 49; 510; 66;3dmet:B00006;beilstein:3587721;beilstein:506211;bigg:pyr;biopath:Pyruvate;bnice:C14;brenda:BG17694;cas:127-17-3;cas:57-60-3;chebi:15361;chebi:32816;chemspider:1031;chemspider:96901;drugbank:DB00119;ec:1.1.1.27;ec:1.1.1.28;ec:1.1.1.38;ec:1.1.1.39;ec:1.1.1.40;ec:1.1.1.83;ec:1.1.99.6;ec:1.1.99.7;ec:1.2.1.51;ec:1.2.3.3;ec:1.2.3.6;…
MNXM2306	1,4-dihydroxy-2-naphthoyl-CoA(4-)	cpd11217_c	C32H38N7O19P3S	949.666	-4	brenda:BG81730;chebi:52668;chebi:58897;ec:3.1.2.28;ec:3.1.2.n1;ec:4.1.3.36;kegg:C15547;metacyc:CPD-9925;nikkaji:J1.968.560H;pubchem:17396539;pubchem:25244874;seed:cpd11217
MNXM231	L-isoleucine zwitterion	cpd00322_e;cpd00322_c;cpd00322_b	C6H13NO2	131.173	0	3dmet:B01236;beilstein:1721792;beilstein:4660432;bigg:ile-L;biopath:L-Isoleucine;brenda:BG22459;cas:73-32-5;chebi:17191;chebi:32604;chebi:32605;chebi:58045;chemspider:6067;drugbank:DB00167;ec:1.14.13.117;ec:1.14.13.118;ec:2.6.1.32;ec:2.6.1.42;ec:6.1.1.5;foodb:FDB012397;gmelin:1064207;gmelin:486381;het:ILE;hmdb:HMDB00172;kegg:C00407;knapsack:C00001374;ligandbox:D00065;lipidmaps:LMFA01100047;metacy…
MNXM2320	2-deoxy-D-ribose 5-phosphate(2-)	M_24	C5H9O7P	212.095	-2	3dmet:B04714;beilstein:3670922;bigg:2dr5p;brenda:BG34541;cas:102916-66-5;chebi:16132;chebi:57651;ec:4.1.2.4;ec:5.4.2.7;kegg:C00673;metacyc:DEOXY-RIBOSE-5P;nikkaji:J993.340I;pdb-ccd:AAB;pdbechem:DRZ;pubchem:3942;upa:UPC00673
MNXM233	butanoyl-CoA	cpd00120_c	C25H38N7O17P3S	833.592	-4	3dmet:B04638;bigg:btcoa;biopath:Butanoyl-CoA;brenda:BG71589;cas:2140-48-9;chebi:15517;chebi:22954;chebi:57371;chemspider:260;ec:1.2.1.57;ec:1.3.1.86;ec:1.3.8.1;ec:1.3.99.2;ec:2.3.1.19;ec:2.3.3.7;ec:2.8.3.9;ec:4.1.1.94;ec:4.1.1.n2;ec:5.4.99.13;foodb:FDB022419;hmdb:HMDB01088;kegg:C00136;metacyc:BUTYRYL-COA;metlin:5996;nikkaji:J363.721B;nugowiki:979;pubchem:25244513;pubchem:265;pubchem:3436;reactome…
MNXM234	dUMP	cpd00299_n;cpd00299_c	C9H11N2O8P	306.166	-2	3dmet:B01231;beilstein:4011255;bigg:dump;biopath:2-prime-Deoxyuridine-5-prime-phosphate;brenda:BG27436;cas:964-26-1;chebi:17622;chebi:246422;chemspider:18555972;chemspider:58574;drugbank:DB03800;ec:2.1.1.148;ec:2.1.1.45;ec:3.5.4.12;ec:3.5.4.30;ec:3.6.1.23;foodb:FDB022604;gmelin:338416;het:DU;hmdb:HMDB01409;kegg:C00365;knapsack:C00019282;metacyc:DUMP;metlin:6225;nikkaji:J298.569A;nugowiki:1271;pdb…
MNXM2342	7H-purine	cpd00360_c	C5H4N4	120.112	0	beilstein:3200;beilstein:606899;brenda:BG20835;cas:120-73-0;chebi:17258;chebi:35584;chebi:35586;chebi:35588;chebi:35589;chemspider:1015;ec:2.4.2.1;foodb:FDB007311;gmelin:2379911;gmelin:3120;gmelin:601779;hmdb:HMDB01366;kegg:C15587;metacyc:PURINE;metacyc:PURINE-RING;metlin:6193;nci:753;nikkaji:J5.332E;nugowiki:1228;pubchem:1044;pubchem:17396579;seed:cpd00360
MNXM235	orotate	cpd00247_c	C5H3N2O4	155.088	-1	126; 17; 189; 215; 243; 25; 383; 60; 61; 92;3dmet:B00083;beilstein:3651747;beilstein:383901;bigg:orot;biopath:Orotate;brenda:BG20827;cas:65-86-1;cas:73-97-2;chebi:16742;chebi:30839;chemspider:942;drugbank:DB02262;ec:1.3.1.14;ec:1.3.1.15;ec:1.3.3.1;ec:1.3.5.2;ec:1.3.98.1;ec:1.3.99.11;ec:2.4.2.10;foodb:FDB012327;gmelin:101990;gmelin:464718;het:ORO;hmdb:HMDB00226;kegg:C00295;knapsack:C00007300;knaps…
MNXM23586	octanoyl-[acyl-carrier protein]	cpd11470_c	C9H18OS	174.304	0	bigg:ocACP;brenda:BG93229;chebi:7725;kegg:C05752;lipid:LMFA07060010;lipidmaps:LMFA07060010;metacyc:Octanoyl-ACPs;pubchem:24701403;pubchem:8047;seed:cpd11470;upa:UPC05752
MNXM236	stearate	cpd01080_e;cpd01080_c;cpd01080_b	C18H35O2	283.469	-1	3dmet:B01462;beilstein:3590530;beilstein:608585;bigg:ocdca;cas:57-11-4;cas:646-29-7;chebi:25629;chebi:28842;chemspider:2298422;chemspider:5091;drugbank:DB03193;foodb:FDB002941;gmelin:11738;gmelin:344065;het:STE;hmdb:HMDB00827;kegg:C01530;knapsack:C00001238;knapsack:C00032087;ligandbox:D00119;lipid:LMFA01010018;lipidbank:DFA0018;lipidmaps:LMFA01010018;metacyc:STEARIC_ACID;metlin:189;nikkaji:J1.379…
MNXM23683	Hexanoyl-[acp]	cpd11472_c;cpd11472_m	C7H14OS	146.25	0	bigg:hexACP;brenda:BG92774;cas:7783-08-6;kegg:C05749;lipidmaps:LMFA07060039;metacyc:Hexanoyl-ACPs;pubchem:24701432;pubchem:8044;seed:cpd11472
MNXM237	10-formyltetrahydrofolate	cpd00201_c	C20H21N7O7	471.423	-2	3dmet:B04652;beilstein:101559;bigg:10fthf;biopath:10-Formyl-5,6,7,8-tetrahydrofolate;brenda:BG36253;cas:2800-34-2;chebi:15637;chebi:57454;chemspider:109092;ec:1.5.1.6;ec:2.1.2.13;ec:2.1.2.2;ec:2.1.2.3;ec:2.1.2.n1;ec:3.5.1.10;ec:3.5.4.9;ec:6.3.4.3;foodb:FDB022345;hmdb:HMDB00972;kegg:C00234;knapsack:C00007251;metacyc:10-FORMYL-THF;metlin:5912;nikkaji:J356.348K;nugowiki:873;pubchem:122347;pubchem:35…
MNXM23766	trans-Oct-2-enoyl-[acp]	cpd11471_c	C9H16OS	172.288	0	bigg:toct2eACP;brenda:BG93519;cas:7783-08-6;kegg:C05751;lipidmaps:LMFA07060009;metacyc:2-Octenoyl-ACPs;pubchem:24701402;pubchem:8046;seed:cpd11471
MNXM2378	glyceraldehyde 3-phosphate(2-)	cpd00102_c	C3H5O6P	168.042	-2	beilstein:1725008;bigg:g3p;brenda:BG17970;cas:142-10-9;cas:591-59-3;chebi:17138;chebi:58027;drugbank:DB02263;ec:2.2.1.3;ec:4.2.1.20;kegg:C00661;knapsack:C00007285;nikkaji:J476.203G;pubchem:3930;reaxys:1876301;seed:cpd00102;upa:UPC00661
MNXM2379	glycochenodeoxycholate	cpd03247_c	C26H42NO5	448.615	-1	3dmet:B05043;beilstein:3226177;beilstein:3730023;bigg:gdchola;brenda:BG13979;cas:640-79-9;cas:67-97-0;chebi:36252;chebi:36274;chemspider:17215984;chemspider:7827719;drugbank:DB02123;ec:2.8.2.34;foodb:FDB022157;het:1FMC;hmdb:HMDB00637;kegg:C05466;lipidmaps:LMST05030008;metacyc:GLYCOCHENODEOXYCHOLIC_ACID;metlin:5610;nikkaji:J22.601G;nugowiki:556;pdb-ccd:CHO;pdbechem:CHO;pubchem:22833540;pubchem:782…
MNXM238	3-methyl-2-oxobutanoate	cpd00123_c;cpd00123_m	C5H7O3	115.107	-1	3dmet:B00039;bigg:3mob;biopath:3-Methyl-2-oxobutanoate;brenda:BG36337;cas:759-05-7;chebi:11851;chebi:16530;chemspider:4375810;chemspider:48;drugbank:DB04074;ec:1.1.1.84;ec:1.2.1.25;ec:1.4.1.23;ec:1.4.1.8;ec:2.1.2.11;ec:2.3.3.13;ec:2.6.1.32;ec:2.6.1.42;ec:2.6.1.66;ec:4.1.2.12;ec:4.2.1.9;foodb:FDB012250;het:KIV;hmdb:HMDB00019;kegg:C00141;knapsack:C00007623;lipid:LMFA01020274;lipidbank:DFA0388;lipid…
MNXM23842	trans-Dodec-2-enoyl-[acp]	cpd11469_c	C13H24OS	228.394	0	bigg:tddec2eACP;cas:7783-08-6;kegg:C05758;lipidmaps:LMFA07060016;metacyc:Dodec-2-enoyl-ACPs;pubchem:24701409;pubchem:8053;seed:cpd11469
MNXM2392	lipoyl-AMP(1-)	cpd14955_c	C18H25N5O8PS2	534.524	-1	beilstein:72564;brenda:BG41479;chebi:55451;chebi:58923;chemspider:26330628;ec:2.7.7.63;hmdb:HMDB59635;kegg:C16238;metacyc:LIPOYL-AMP;nikkaji:J2.799.182C;nugowiki:58032;pdb-ccd:LAQ;pubchem:23724672;pubchem:25245420;pubchem:47205546;seed:cpd14955;upa:UPC16238
MNXM2394	maltose 6'-phosphate(2-)	cpd01919_c	C12H21O14P	420.261	-2	3dmet:B01617;bigg:malt6p;brenda:BG84413;cas:None;chebi:15703;chebi:57478;ec:3.2.1.122;kegg:C02995;kegg:C05737;metacyc:CPD-1244;nikkaji:J2.740.326C;pubchem:25200370;pubchem:5904;pubchem:8036;seed:cpd01919
MNXM2403	N-acetyl-D-mannosamine	cpd00492_e;cpd00492_c;cpd00492_b	C8H15NO6	221.208	0	3dmet:B04710;bigg:acmana;biopath:N-Acetyl-D-mannosamine;cas:3615-17-6;chebi:17122;chebi:17411;chebi:63153;drugbank:DB00141;ec:2.5.1.56;ec:2.7.1.60;ec:3.2.1.183;ec:4.1.3.3;kegg:C00645;knapsack:C00019583;metacyc:N-acetyl-D-mannosamine;nikkaji:J149.444I;pdb-ccd:BM3;pubchem:3918;reaxys:1115779;seed:cpd00492;upa:UPC00645
MNXM2407	N-formyl-L-aspartate(2-)	cpd00769_c	C5H5NO5	159.097	-2	3dmet:B00229;beilstein:1725498;brenda:BG21091;cas:19427-28-2;chebi:16923;chebi:48429;chemspider:4573743;ec:3.5.1.8;ec:3.5.3.5;kegg:C01044;metacyc:CPD-583;nikkaji:J242.809A;pubchem:4286;pubchem:5460069;seed:cpd00769
MNXM242	D-ribose	cpd00105_e;cpd00105_c;cpd00105_b	C5H10O5	150.13	0	3dmet:B04636;beilstein:1904878;beilstein:1904879;beilstein:1904880;beilstein:1904882;beilstein:8977514;bigg:rib-D;biopath:alpha-D-Ribofuranose;brenda:BG20410;brenda:BG20411;cas:13221-22-2;cas:50-69-1;chebi:16988;chebi:46997;chebi:47000;chebi:47004;chebi:47005;chebi:47013;chebi:6178;chemspider:389751;chemspider:5341884;chemspider:5360181;chemspider:5575;chemspider:8172289;drugbank:DB01936;ec:1.1.1…
MNXM2428	S-sulfo-L-cysteine	cpd03456_c	C3H6NO5S2	200.213	-1	3dmet:B01899;bigg:scys-L;cas:1637-71-4;cas:63-37-6;chebi:27891;chebi:62225;chemspider:102939;foodb:FDB022209;het:CSU;hmdb:HMDB00731;kegg:C05824;metacyc:SULFO-CYSTEINE;nikkaji:J832.997D;nugowiki:650;pdb-ccd:CSU;pubchem:115015;pubchem:25203408;pubchem:8119;reaxys:1726832;seed:cpd03456
MNXM24297	trans-Tetradec-2-enoyl-[acp]	cpd11467_c	C15H28OS	256.447	0	bigg:tmrs2eACP;cas:7783-08-6;kegg:C05760;lipidmaps:LMFA07060018;metacyc:Tetradec-2-enoyl-ACPs;pubchem:24701411;pubchem:8055;seed:cpd11467
MNXM243	3',5'-cyclic AMP(1-)	cpd00446_c	C10H11N5O6P	328.198	-1	3dmet:B01289;beilstein:52645;bigg:camp;biopath:Adenosine-3-prime,5-prime-monophosphate_(cyclic);brenda:BG664;cas:60-92-4;chebi:17489;chebi:58165;chemspider:5415746;chemspider:5851;drugbank:DB02527;ec:3.1.4.53;ec:4.6.1.1;foodb:FDB001497;het:CMP;hmdb:HMDB00058;kegg:C00575;knapsack:C00001497;metacyc:CAMP;metlin:5120;nikkaji:J4.811I;nugowiki:42;pdb-ccd:CMP;pdbechem:CMP;pubchem:3854;pubchem:6076;pubch…
MNXM244	3-oxopropanoate	cpd00191_c	C3H3O3	87.054	-1	3dmet:B00062;beilstein:1741700;bigg:msa;biopath:3-Oxopropanoate;bnice:C38;brenda:BG17697;cas:926-61-4;cas:None;chebi:17960;chebi:33190;chemspider:14087608;chemspider:7822115;chemspider:845;ec:1.1.1.298;ec:1.1.1.59;ec:1.2.1.15;ec:1.2.1.18;ec:1.2.1.75;ec:1.7.3.5;ec:2.6.1.18;ec:4.1.2.29;ec:4.2.1.27;foodb:FDB027893;gmelin:164397;gmelin:1997238;hmdb:HMDB11111;kegg:C00222;kegg:C12069;metacyc:CPD-1135;m…
MNXM2449	(S)-4,5-dihydroxypentane-2,3-dione	cpd08636_c	C5H8O4	132.115	0	bigg:dhptd;brenda:BG36719;chebi:29484;ec:4.4.1.21;kegg:C11838;metacyc:DIHYDROXYPENTANEDIONE;nikkaji:J1.969.645F;pubchem:14000;pubchem:25200942;seed:cpd08636
MNXM245	L-glutamic 5-semialdehyde zwitterion	cpd00858_c	C5H9NO3	131.13	0	3dmet:B00252;beilstein:1704370;bigg:glu5sa;biopath:L-Glutamate_5-semialdehyde;brenda:BG21312;cas:496-92-4;cas:None;chebi:17232;chebi:58066;chemspider:167744;ec:1.2.1.41;ec:2.6.1.13;foodb:FDB022847;hmdb:HMDB02104;kegg:C01165;knapsack:C00007475;metacyc:L-GLUTAMATE_GAMMA-SEMIALDEHYDE;metlin:6488;nikkaji:J40.076I;nugowiki:1687;pubchem:193305;pubchem:25245270;pubchem:4392;reactome:31339;reactome:REACT…
MNXM24502	trans-Hex-2-enoyl-[acp]	cpd11473_c	C7H12OS	144.235	0	bigg:thex2eACP;cas:7783-08-6;kegg:C05748;lipidmaps:LMFA07060007;metacyc:Hex-2-enoyl-ACPs;pubchem:24701400;pubchem:8043;seed:cpd11473
MNXM24578	3-oxopalmitoyl-[acyl-carrier protein]	cpd11485_c	C17H32O2S	300.5	0	bigg:3opalmACP;brenda:BG94732;cas:7783-08-6;chebi:1639;kegg:C05762;lipid:LMFA07060019;lipidmaps:LMFA07060019;metacyc:3-oxo-palmitoyl-ACPs;pubchem:24701412;pubchem:8057;seed:cpd11485
MNXM2473	2-cis,6-trans,10-trans-geranylgeranyl diphosphate	cpd08211_c	C20H33O7P2	447.419	-3	3dmet:B04224;beilstein:8951366;bigg:ttc-ggdp;biopath:trans-trans-cis-Geranylgeranyl-diphosphate;chebi:10698;chebi:62639;kegg:C11356;lipid:LMPR0104010003;lipidbank:IIP0007;lipidmaps:LMPR0104010003;nikkaji:J1.283.779H;pubchem:13531;pubchem:74382380;seed:cpd08211
MNXM2489	4-hydroxy-L-glutamate(1-)	cpd01974_c;cpd01974_x;cpd01974_m	C5H8NO5	162.121	-1	beilstein:1868867;brenda:BG91969;cas:2485-33-8;chebi:16338;chebi:32811;chebi:32812;chemspider:4573749;ec:1.5.1.12;ec:2.6.1.23;foodb:FDB022938;hmdb:HMDB02273;kegg:C03079;metacyc:CPD-15057;metlin:6586;nikkaji:J38.135G;nugowiki:1856;pubchem:5460078;pubchem:5977;seed:cpd01974
MNXM25	succinate(2-)	cpd00036_e;cpd00036_c;cpd00036_m;cpd00036_b	C4H4O4	116.072	-2	FEEDING: AMINO ACID FORMULA [DD]: 341; SHORT CHAIN ACYL-COA DEHYDROGENASE DEFICIENCY (SCAD): 40;3dmet:B00012;beilstein:1754069;beilstein:1863859;beilstein:3904279;bigg:succ;biopath:Succinate;brenda:BG19270;cas:110-15-6;cas:56-14-4;chebi:15741;chebi:30031;chebi:30779;chemspider:1078;chemspider:140973;drugbank:DB00139;ec:1.14.11.1;ec:1.14.11.10;ec:1.14.11.11;ec:1.14.11.12;ec:1.14.11.13;ec:1.14.11.1…
MNXM252	(S)-dihydroorotate	cpd00282_n;cpd00282_c	C5H5N2O4	157.104	-1	3dmet:B01220;beilstein:83957;bigg:dhor-S;biopath:(S)-4,5-Dihydroorotate;brenda:BG20956;cas:155-54-4;cas:5988-19-2;chebi:17025;chebi:30864;chemspider:388355;chemspider:4573876;ec:1.3.1.14;ec:1.3.1.15;ec:1.3.3.1;ec:1.3.5.2;ec:1.3.98.1;ec:1.3.99.11;ec:3.5.2.3;foodb:FDB023149;gmelin:1473795;gmelin:1484350;het:DOR;hmdb:HMDB03349;kegg:C00337;knapsack:C00007302;metacyc:DI-H-OROTATE;metlin:6899;nikkaji:J…
MNXM25221	decanoyl-[acyl-carrier protein]	cpd11474_c	C11H22OS	202.357	0	bigg:dcaACP;brenda:BG92725;chebi:4349;kegg:C05755;lipid:LMFA07060013;lipidmaps:LMFA07060013;metacyc:Decanoyl-ACPs;pubchem:24701406;pubchem:8050;seed:cpd11474
MNXM25370	(R)-3-Hydroxyhexanoyl-[acp]	cpd11479_c	C7H14O2S	162.25	0	bigg:3hhexACP;cas:7783-08-6;kegg:C05747;lipidmaps:LMFA07060006;metacyc:R-3-hydroxyhexanoyl-ACPs;pubchem:24701399;pubchem:8042;seed:cpd11479
MNXM2552	parathion	cpd00430_c	C10H14NO5PS	291.261	0	beilstein:2059093;cas:56-38-2;chebi:27928;chemspider:13844817;foodb:FDB022574;hmdb:HMDB01355;kegg:C06604;metacyc:PARATHION;nikkaji:J2.318C;nugowiki:1217;pubchem:8830;pubchem:991;seed:cpd00430;um-bbd:c0084
MNXM2555	pimelate(2-)	cpd01727_e;cpd01727_c;cpd01727_b	C7H10O4	158.152	-2	ZELLWEGER SYNDROME: 36;3dmet:B00476;beilstein:1210024;beilstein:3905193;bigg:pime;brenda:BG24164;cas:111-16-0;chebi:17774;chebi:24515;chebi:30531;chebi:36165;chemspider:376;chemspider:4411088;drugbank:DB01856;ec:6.2.1.14;foodb:FDB022283;gmelin:1449709;gmelin:261058;gmelin:363895;het:PML;hmdb:HMDB00857;kegg:C02656;knapsack:C00001199;lipid:LMFA01170051;lipidmaps:LMFA01170051;metacyc:CPD-205;metagen…
MNXM256	thiamine diphosphate	cpd00056_c	C12H16N4O7P2S	422.291	-2	3dmet:B01146;beilstein:3577792;beilstein:4168438;bigg:thmpp;biopath:Thiamine_diphosphate;brenda:BG3706;cas:136-09-4;cas:154-87-0;chebi:45931;chebi:58937;chebi:9532;chemspider:1100;chemspider:13082024;ec:1.2.1.58;ec:1.2.2.2;ec:1.2.3.3;ec:1.2.4.1;ec:1.2.4.2;ec:1.2.4.4;ec:1.2.7.1;ec:1.2.7.10;ec:1.2.7.3;ec:1.2.7.8;ec:1.2.7.9;ec:2.2.1.1;ec:2.2.1.3;ec:2.2.1.4;ec:2.2.1.5;ec:2.2.1.6;ec:2.2.1.7;ec:2.3.3.1…
MNXM25602	3-Oxohexanoyl-[acp]	cpd11486_c	C7H12O2S	160.234	0	bigg:3ohexACP;brenda:BG94758;cas:7783-08-6;kegg:C05746;lipidmaps:LMFA07060005;metacyc:3-oxo-hexanoyl-ACPs;pubchem:24701398;pubchem:8041;seed:cpd11486
MNXM2561	salicin	cpd01030_e;cpd01030_c;cpd01030_b	C13H18O7	286.278	0	3dmet:B01452;bigg:salcn;brenda:BG4687;cas:138-52-3;chebi:17814;chemspider:388601;ec:2.4.1.172;foodb:FDB023194;het:SA0;hmdb:HMDB03546;kegg:C01451;knapsack:C00002672;metacyc:CPD-1142;metlin:6948;nikkaji:J5.634K;nugowiki:3127;pdb-ccd:SA0;pubchem:439503;pubchem:4628;reaxys:89593;seed:cpd01030;wikipedia:Salicin
MNXM257	dTMP	cpd00298_c	C10H13N2O8P	320.193	-2	3dmet:B01230;beilstein:3916216;beilstein:4159138;beilstein:47541;beilstein:764603;beilstein:7727735;bigg:dtmp;biopath:2-prime-Deoxythymidine-5-prime-phosphate;brenda:BG1170;brenda:BG1171;brenda:BG73743;cas:365-07-1;chebi:17013;chebi:26999;chebi:42112;chebi:46960;chemspider:10239189;chemspider:9319;drugbank:DB01643;ec:2.1.1.148;ec:2.1.1.45;ec:2.7.1.21;ec:2.7.4.12;ec:2.7.4.9;ec:3.1.3.35;foodb:FDB02…
MNXM2576	(3R)-3-Hydroxypalmitoyl-[acyl-carrier protein]	cpd11481_c	C16H31O2SR			bigg:3hpalmACP;brenda:BG92793;kegg:C04633;pubchem:7222;seed:cpd11481
MNXM258	D-erythrose 4-phosphate(2-)	cpd00236_c;cpd00236_m	C4H7O7P	198.068	-2	3dmet:B04660;beilstein:1710821;beilstein:9129751;bigg:e4p;biopath:D-Erythrose_4-phosphate;brenda:BG59851;brenda:BG91980;cas:585-18-2;chebi:16897;chebi:27508;chebi:48153;chemspider:109096;chemspider:4573609;drugbank:DB03937;ec:1.14.99.40;ec:1.2.1.72;ec:2.2.1.1;ec:2.2.1.2;ec:2.5.1.54;ec:4.1.2.22;foodb:FDB001614;het:E4P;hmdb:HMDB01321;kegg:C00279;kegg:C03109;knapsack:C00007472;metacyc:ERYTHROSE-4P;m…
MNXM259	guanine	cpd00207_e;cpd00207_c;cpd00207_m;cpd00207_b	C5H5N5O	151.126	0	3dmet:B00067;beilstein:147911;bigg:gua;biopath:Guanine;brenda:BG20891;cas:73-40-5;chebi:16235;chemspider:744;drugbank:DB02377;ec:2.4.2.15;ec:2.4.2.8;ec:3.5.4.3;ec:3.6.3.37;foodb:FDB004222;gmelin:431879;het:GUN;hmdb:HMDB00132;kegg:C00242;knapsack:C00001501;metacyc:GUANINE;metagene:48;metlin:315;nikkaji:J9.344K;nugowiki:92;pdb-ccd:GUN;pdbechem:GUN;pubchem:3541;pubchem:764;reactome:83956;reactome:RE…
MNXM25932	palmitoyl-[acyl-carrier protein]	cpd11476_c;cpd11476_m	C17H34OS	286.516	0	brenda:BG92773;chebi:5697;kegg:C05764;lipid:LMFA07060040;lipidmaps:LMFA07060040;metacyc:Palmitoyl-ACPs;pubchem:24701433;pubchem:8059;seed:cpd11476
MNXM2598	2',3'-cyclic AMP	cpd01570_c	C10H11N5O6P	328.198	-1	3dmet:B01564;beilstein:55095;bigg:23camp;brenda:BG667;cas:634-01-5;chebi:27844;chebi:60879;chemspider:1947;chemspider:5360405;foodb:FDB028321;hmdb:HMDB11616;kegg:C02353;metacyc:CPD-3707;nikkaji:J205.905C;nugowiki:10341;pdb-ccd:ACK;pdbechem:ACK;pubchem:2024;pubchem:5400;pubchem:6992262;reaxys:3723250;seed:cpd01570
MNXM26	acetate	cpd00029_e;cpd00029_c;cpd00029_x;cpd00029_m;cpd00029_b	C2H3O2	59.044	-1	AROMATIC L-AMINO ACID DECARBOXYLASE DEFICIENCY: 354; ARTEFACTS-BACTERIAL CONTAMINATION, EXCRETION OF ORGANIC ACIDS (ARTEFACTS) [DD]: 348; BETA-KETOTHIOLASE DEFICIENCY: 5; BLUE DIAPER SYNDROME: 300; DOPA-RESPONSIVE DYSTONIA: 451; HARTNUP DISEASE. BEHAVIORAL DISTURBANCES, REVERSIBLE: 175; HAWKINSINURIA: 176; HYPERPHENYLALANIEMIA DUE TO GUANOSINE TRIPHOSPHATE CYCLOHYDROLASE DEFICIENCY: 355; HYPERPHE…
MNXM26095	3-Oxotetradecanoyl-[acp]	cpd11491_c	C15H28O2S	272.447	0	bigg:3omrsACP;cas:7783-08-6;kegg:C05759;lipidmaps:LMFA07060017;metacyc:3-oxo-myristoyl-ACPs;pubchem:24701410;pubchem:8054;seed:cpd11491
MNXM261	3-phosphonato-D-glyceroyl phosphate(4-)	cpd00203_c	C3H4O10P2	262.005	-4	3dmet:B01197;bigg:13dpg;biopath:1,3-Diphospho-D-glycerate;brenda:BG18032;brenda:BG87317;cas:1981-49-3;cas:38168-82-0;cas:None;chebi:16001;chebi:57604;chemspider:19698372;chemspider:663;ec:1.2.1.12;ec:1.2.1.13;ec:1.2.1.59;ec:2.7.1.106;ec:2.7.2.10;ec:2.7.2.3;ec:5.4.2.4;foodb:FDB022524;hmdb:HMDB01270;kegg:C00236;knapsack:C00019552;metacyc:DPG;nikkaji:J40.060B;nugowiki:1138;pdb-ccd:X15;pubchem:234056…
MNXM2617	4-guanidiniumylbutanamide(1+)	cpd01973_c	C5H13N4O	145.183	1	3dmet:B00537;bigg:4gudbd;biopath:4-Guanidinobutanamide;brenda:BG20640;cas:4210-97-3;chebi:18062;chebi:58365;ec:1.13.12.1;kegg:C03078;metacyc:4-GUANIDO-BUTYRAMIDE;nikkaji:J9.619I;pubchem:25243936;pubchem:5976;seed:cpd01973
MNXM2645	S-Methyl butanethioate	cpd11464_c;cpd11464_m	C5H10OS	118.197	0	bigg:butACP;brenda:BG92684;cas:2432-51-1;cas:7783-08-6;chemspider:56225;foodb:FDB003211;hmdb:HMDB31191;kegg:C05745;lipidmaps:LMFA07060004;metacyc:Butanoyl-ACPs;nugowiki:29849;pubchem:24701397;pubchem:62444;pubchem:8040;seed:cpd11464
MNXM266	dCMP(2-)	cpd00206_c	C9H12N3O7P	305.181	-2	3dmet:B01198;beilstein:4271949;bigg:dcmp;biopath:2-prime-Deoxycytidine-5-prime-phosphate;brenda:BG27589;brenda:BG27590;cas:1032-65-1;chebi:15918;chebi:57566;chemspider:13343;chemspider:5414501;drugbank:DB03798;ec:2.1.1.54;ec:2.1.2.8;ec:2.7.1.74;ec:2.7.4.14;ec:2.7.4.25;ec:3.5.4.12;ec:3.6.1.12;foodb:FDB022488;gmelin:538196;het:DC;hmdb:HMDB01202;kegg:C00239;metacyc:DCMP;metlin:6078;nikkaji:J14.407J;…
MNXM26616	3-Oxodecanoyl-[acp]	cpd11487_c	C11H20O2S	216.34	0	bigg:3odecACP;brenda:BG94730;cas:7783-08-6;kegg:C05753;lipidmaps:LMFA07060011;metacyc:3-oxo-decanoyl-ACPs;pubchem:24701404;pubchem:8048;seed:cpd11487
MNXM2683	hydroquinone O-beta-D-glucopyranoside	cpd03696_c	C12H16O7	272.251	0	3dmet:B01987;beilstein:89673;brenda:BG3613;cas:497-76-7;cas:84380-01-8;chebi:18305;chemspider:339;chemspider:389765;ec:2.4.1.218;foodb:FDB001221;hmdb:HMDB29943;kegg:C06186;kegg:C12079;knapsack:C00002638;metacyc:HYDROQUINONE-O-BETA-D-GLUCOPYRANOSIDE;nci:4036;nikkaji:J593.405B;nikkaji:J6.104B;nugowiki:28601;pubchem:14230;pubchem:346;pubchem:440936;pubchem:8437;seed:cpd03696;seed:cpd08865
MNXM2687	L-4-hydroxyglutamate semialdehyde	cpd03530_c	C5H9NO4	147.129	0	3dmet:B01917;beilstein:1706756;bigg:4hglusa;biopath:L-4-Hydroxyglutamate_semialdehyde;chebi:27809;chebi:62637;chemspider:389693;foodb:FDB023970;hmdb:HMDB06556;kegg:C05938;metacyc:L-4-HYDROXYGLUTAMATE_SEMIALDEHYDE;nikkaji:J2.760.771C;nugowiki:5681;pubchem:25201126;pubchem:440851;pubchem:8224;seed:cpd03530
MNXM269	lactosyl-N-acylsphingosine	cpd00947_c	C31H56NO13R		0	brenda:BG94169;chebi:14498;chebi:17950;ec:2.4.1.206;ec:2.4.1.228;ec:2.4.1.274;ec:2.4.99.11;ec:2.4.99.9;ec:3.2.1.47;kegg:C01290;lipid:LMSP0501AB00;lipidmaps:LMSP0501AB00;metacyc:Lactosyl-Ceramides;pubchem:14714499;pubchem:4509;reactome:1605601;reactome:1605618;reactome:1605647;reactome:REACT_116490;reactome:REACT_117015;reactome:REACT_117863;reactome_database_id_release_44:1605601;reactome_databas…
MNXM27	Na(+)	cpd00971_e;cpd00971_c;cpd00971_b	Na	22.99	1	103; 235; 239; 284; 296; 321; 408; 414; 420; 421; 428; 444; 45; 458; 47; 486; 487; 95; 96; 98;bigg:na1;brenda:BG28856;cas:17341-25-2;cas:7440-23-5;chebi:29101;chemspider:899;ec:3.6.3.15;ec:3.6.3.7;ec:3.6.3.9;foodb:FDB003523;gmelin:15196;het:NA;hmdb:HMDB00588;kegg:C01330;metacyc:NA+;metagene:131;metlin:3192;nikkaji:J1.292K;nugowiki:507;pdb-ccd:NA;pdbechem:NA;pubchem:4541;pubchem:923;reactome:28724…
MNXM270	riboflavin	cpd00220_e;cpd00220_c;cpd00220_m;cpd00220_b	C17H20N4O6	376.364	0	3dmet:B01201;beilstein:4924198;beilstein:97831;bigg:ribflv;brenda:BG7793;cas:83-88-5;chebi:17015;chebi:57986;chemspider:108964;chemspider:431981;drugbank:DB00140;ec:1.5.1.30;ec:1.5.1.41;ec:1.6.5.8;ec:2.5.1.9;ec:2.7.1.161;ec:2.7.1.26;ec:2.7.1.42;ec:3.5.99.1;foodb:FDB012160;het:RBF;hmdb:HMDB00244;kegg:C00255;knapsack:C00001552;ligandbox:D00050;metacyc:RIBOFLAVIN;metlin:5249;nikkaji:J3.876H;nugowiki…
MNXM27066	(R)-3-Hydroxydodecanoyl-[acp]	cpd11480_c	C13H26O2S	246.409	0	bigg:3hddecACP;brenda:BG93384;cas:7783-08-6;kegg:C05757;lipidmaps:LMFA07060015;metacyc:R-3-hydroxydodecanoyl-ACPs;pubchem:24701408;pubchem:8052;seed:cpd11480
MNXM271	sedoheptulose 7-phosphate(2-)	cpd00238_c	C7H13O10P	288.146	-2	3dmet:B05013;beilstein:5106241;bigg:s7p;biopath:D-Sedoheptulose_7-phosphate;brenda:BG24563;cas:2646-35-7;cas:None;chebi:15721;chebi:57483;chemspider:17216052;ec:2.2.1.1;ec:2.2.1.2;ec:2.7.1.14;ec:3.1.3.37;ec:5.3.1.28;foodb:FDB022407;hmdb:HMDB01068;kegg:C05382;knapsack:C00019575;metacyc:D-SEDOHEPTULOSE-7-P;metlin:5980;nikkaji:J604.570G;nugowiki:961;pdb-ccd:I22;pubchem:22833559;pubchem:46878379;pubc…
MNXM272	stearoyl-CoA	M_1155;M_512	C39H66N7O17P3S	1029.964	-4	3dmet:B04680;bigg:stcoa;brenda:BG17548;cas:362-66-3;chebi:15541;chebi:57394;chemspider:388366;ec:2.3.1.119;foodb:FDB022431;hmdb:HMDB01114;kegg:C00412;lipidmaps:LMFA07050004;metacyc:STEAROYL-COA;metlin:4242;nikkaji:J426.067H;nugowiki:1001;pubchem:24701369;pubchem:25245778;pubchem:3702;pubchem:439229;reaxys:8033851;seed:cpd16825
MNXM274	nicotinate	cpd00218_c	C6H4NO2	122.101	-1	3dmet:B00073;beilstein:109591;beilstein:3539722;bigg:nac;biopath:Nicotinate;brenda:BG36382;cas:59-67-6;chebi:15940;chebi:32544;chemspider:912;chemspider:913;drugbank:DB00627;ec:1.17.1.5;ec:2.1.1.7;ec:2.4.1.196;ec:2.4.2.11;ec:2.4.2.21;ec:3.5.1.19;foodb:FDB001014;gmelin:327384;gmelin:3340;het:NIO;hmdb:HMDB01488;kegg:C00253;knapsack:C00000208;ligandbox:D00049;metacyc:NIACINE;metlin:6272;nikkaji:J2.8…
MNXM275	2-phospho-D-glycerate	cpd00482_c	C3H4O7P	183.033	-3	3dmet:B01295;bigg:2pg;biopath:2-Phospho-D-glycerate;brenda:BG17975;brenda:BG17976;cas:2553-59-5;chebi:17835;chebi:24344;chebi:58289;chemspider:388411;chemspider:58;drugbank:DB01709;drugbank:DB03465;ec:2.7.1.165;ec:3.1.3.20;ec:3.1.3.80;ec:4.2.1.11;ec:5.4.2.1;foodb:FDB001407;foodb:FDB023161;het:1EQJ;het:2PG;hmdb:HMDB00362;hmdb:HMDB03391;kegg:C00631;knapsack:C00000123;metacyc:2-PG;metlin:5351;metlin…
MNXM2757	(R,R)-butane-2,3-diol	cpd01947_e;cpd01947_c;cpd01947_b	C4H10O2	90.121	0	3dmet:B01625;beilstein:1718901;biopath:(R,R)-Butane-2,3-diol;brenda:BG19079;cas:24347-58-8;chebi:16982;chemspider:196452;drugbank:DB02418;ec:1.1.1.4;foodb:FDB010997;gmelin:141781;het:BU3;hmdb:HMDB33007;kegg:C03044;metacyc:BUTANEDIOL;nikkaji:J9.308D;nugowiki:31665;pdb-ccd:BU3;pdbechem:BU3;pubchem:225936;pubchem:5947;seed:cpd01947;upa:UPC03044
MNXM276	4-methylthio-2-oxobutanoate	cpd00869_c	C5H7O3S	147.172	-1	3dmet:B00255;beilstein:1754666;beilstein:3662236;bigg:2kmb;brenda:BG21190;cas:583-92-6;chebi:16723;chebi:33574;chemspider:3776616;chemspider:460;drugbank:DB02238;ec:1.13.11.54;ec:2.6.1.41;ec:2.6.1.57;ec:2.6.1.73;ec:2.6.1.88;foodb:FDB011626;het:KMT;hmdb:HMDB01553;kegg:C01180;knapsack:C00007474;lipid:LMFA01060170;lipidmaps:LMFA01060170;metacyc:CPD-479;metlin:6319;nikkaji:J39.561G;nugowiki:1407;pdb-…
MNXM2782	3-(methylthio)propionate	cpd05191_c	C4H7O2S	119.162	-1	3dmet:B02154;beilstein:1743054;beilstein:7125938;brenda:BG19675;brenda:BG77142;cas:646-01-5;chebi:1438;chebi:49016;chemspider:5360205;chemspider:547;ec:1.13.11.53;foodb:FDB022672;hmdb:HMDB01527;kegg:C08276;knapsack:C00001194;lipidmaps:LMFA01130006;metacyc:CPD-7672;metlin:6300;nikkaji:J22.485E;nugowiki:1383;pubchem:10474;pubchem:563;pubchem:6992044;pubchem:85291383;reaxys:1743054;seed:cpd05191
MNXM2784	3-hydroxyadipyl-CoA	cpd09844_c	C27H39N7O20P3S	906.62	-5	bigg:3hadpcoa;chebi:70990;chebi:71038;foodb:FDB029085;hmdb:HMDB12475;kegg:C14145;metacyc:3-HYDROXYADIPYL-COA;nikkaji:J2.788.051G;nugowiki:11200;pubchem:25244217;pubchem:53481427;pubchem:7846957;seed:cpd09844
MNXM28	Met-tRNA(Met)	cpd12105_c				bigg:mettrna;biopath:L-Methionyl-tRNA;brenda:BG93151;brenda:BG93797;chebi:13145;chebi:16635;kegg:C02430;metacyc:Charged-MET-tRNAs;metacyc:L-methionyl-tRNAfmet;pubchem:5457;reactome:379780;reactome:379794;reactome:REACT_15919;reactome:REACT_18004;reactome_database_id_release_44:379780;reactome_database_id_release_44:379794;seed:cpd12105
MNXM280	acetyl phosphate(2-)	cpd00196_c	C2H3O5P	138.016	-2	3dmet:B00063;beilstein:1764251;beilstein:3589395;bigg:actp;biopath:Acetyl_phosphate;brenda:BG15501;cas:19926-71-7;cas:590-54-5;chebi:13711;chebi:15350;chebi:22191;chemspider:181;chemspider:3394205;drugbank:DB02897;ec:1.2.3.3;ec:1.21.4.2;ec:1.21.4.3;ec:1.21.4.4;ec:2.3.1.32;ec:2.3.1.8;ec:2.3.3.15;ec:2.7.2.1;ec:2.7.2.12;ec:4.1.2.22;ec:4.1.2.9;foodb:FDB022653;gmelin:325632;het:UVW;hmdb:HMDB01494;kegg…
MNXM28031	3-Oxooctanoyl-[acp]	cpd11490_c	C9H16O2S	188.287	0	bigg:3ooctACP;brenda:BG94734;cas:7783-08-6;kegg:C05750;lipidmaps:LMFA07060008;metacyc:3-Oxo-octanoyl-ACPs;pubchem:24701401;pubchem:8045;seed:cpd11490
MNXM2806	arbutin 6-phosphate	cpd03697_c	C12H15O10P	350.215	-2	3dmet:B01988;bigg:arbt6p;chebi:2807;chebi:60929;kegg:C06187;metacyc:CPD-1162;nikkaji:J2.761.841C;pubchem:25245837;pubchem:8438;seed:cpd03697
MNXM281	dihydrofolate(2-)	cpd00330_c;cpd00330_m	C19H19N7O6	441.397	-2	3dmet:B01240;bigg:dhf;biopath:7,8-Dihydrofolate;brenda:BG9244;cas:4033-27-6;chebi:15633;chebi:57451;chemspider:89228;drugbank:DB02015;ec:1.5.1.3;ec:2.1.1.45;ec:2.1.1.54;ec:6.3.2.12;ec:6.3.4.17;foodb:FDB022395;het:DHF;hmdb:HMDB01056;kegg:C00415;knapsack:C00007248;metacyc:DIHYDROFOLATE;metlin:5970;nikkaji:J373.767E;nugowiki:949;pdb-ccd:DHF;pubchem:3705;pubchem:40480038;pubchem:98792;reactome:73604;…
MNXM282	taurine	cpd00210_e;cpd00210_c;cpd00210_b	C2H7NO3S	125.147	0	MOLYBDENIUM CO-FACTOR DEFICIENCY. SULFITE OXIDASE DEFICIENCY: 116;3dmet:B00069;beilstein:1751215;beilstein:3588289;bigg:taur;biopath:Taurine;brenda:BG15566;cas:107-35-7;chebi:15891;chebi:32970;chebi:507393;chemspider:1091;drugbank:DB01956;ec:1.14.11.17;ec:1.4.99.2;ec:1.5.1.23;ec:1.8.1.3;ec:2.6.1.55;ec:2.6.1.77;ec:3.5.1.74;ec:3.6.3.36;ec:4.1.1.29;foodb:FDB003191;gmelin:82121;het:TAU;hmdb:HMDB00251…
MNXM28221	trans-Dec-2-enoyl-[acp]	cpd11475_c	C11H20OS	200.341	0	bigg:tdec2eACP;brenda:BG93512;cas:7783-08-6;kegg:C05754;lipidmaps:LMFA07060012;pubchem:24701405;pubchem:8049;seed:cpd11475
MNXM2825	ferrichrome	cpd03724_e;cpd03724_c;cpd03724_b	C27H42FeN9O12	740.52	0	bigg:fecrm;cas:15630-64-5;chebi:5019;kegg:C06228;knapsack:C00019283;metacyc:CPD0-2241;pubchem:45479646;pubchem:8471;reaxys:14617047;seed:cpd03724
MNXM2843	N-acetyl-beta-D-mannosaminyl-(1->4)-N-acetyl-D-glucosaminyl undecaprenyl diphosphate	cpd02967_c	C71H116N2O17P2	1331.631	-2	3dmet:B01800;brenda:BG23822;chebi:16073;chebi:60057;ec:2.4.1.187;kegg:C04881;metacyc:ACETYL-ETCETERA-GLUCOSAMINYLDIPHOSPHOUND;nikkaji:J2.760.509E;pubchem:44229099;pubchem:7433;seed:cpd02967
MNXM2846	nebularine	cpd01197_c	C10H12N4O4	252.227	0	brenda:BG637;cas:550-33-4;cas:9030-21-1;chebi:18255;chemspider:217498;drugbank:DB04440;ec:2.4.2.1;foodb:FDB001236;hmdb:HMDB29956;kegg:C01736;kegg:C15586;knapsack:C00018685;nikkaji:J1.609H;nugowiki:28614;pdb-ccd:PUR;pubchem:17396578;pubchem:248425;pubchem:4871;seed:cpd01197
MNXM285	(R)-lactate	cpd00221_c;cpd00221_m	C3H5O3	89.07	-1	3dmet:B00075;beilstein:1720252;beilstein:4655978;bigg:lac-D;biopath:D-Lactate;brenda:BG17849;cas:10326-41-7;chebi:16004;chebi:42111;chemspider:4573814;chemspider:55423;drugbank:DB03066;drugbank:DB04398;ec:1.1.1.28;ec:1.1.99.6;ec:3.1.2.6;ec:3.1.6.17;ec:4.2.1.126;ec:4.2.1.130;ec:4.2.1.n1;ec:5.1.2.1;foodb:FDB003293;gmelin:362716;gmelin:362718;het:LAC;hmdb:HMDB01311;kegg:C00256;knapsack:C00019549;met…
MNXM2859	phosphatidylethanolamine ditetradecanoyl	cpd15529_c	C33H66NO8P	635.853	0	bigg:pe140;seed:cpd15529
MNXM286	dATP	cpd00115_c	C10H12N5O12P3	487.15	-4	3dmet:B01169;bigg:datp;biopath:2-prime-Deoxyadenosine-5-prime-triphosphate;brenda:BG1369;cas:1927-31-7;chebi:16284;chebi:495505;chebi:61404;chemspider:15194;drugbank:DB03222;foodb:FDB022674;gmelin:2691379;het:DTP;hmdb:HMDB01532;kegg:C00131;metacyc:DATP;metlin:6303;nikkaji:J90.479A;nugowiki:1388;pdb-ccd:DTP;pubchem:15993;pubchem:25320183;pubchem:3431;reactome:110644;reactome:REACT_5673;reactome_da…
MNXM287	adenosine 5'-phosphosulfate	cpd00193_c	C10H12N5O10PS	425.269	-2	3dmet:B01194;bigg:aps;biopath:Adenylylsulfate;brenda:BG1024;cas:485-84-7;chebi:17709;chebi:58243;chemspider:9821;drugbank:DB03708;ec:1.8.4.10;ec:1.8.4.9;ec:1.8.99.2;ec:2.7.1.25;ec:2.7.7.4;ec:2.7.7.5;ec:2.7.7.51;ec:3.6.2.1;foodb:FDB022362;het:ADX;hmdb:HMDB01003;kegg:C00224;knapsack:C00007445;metacyc:APS;metlin:5933;nikkaji:J37.502K;nugowiki:901;pdb-ccd:ADX;pdbechem:ADX;pubchem:10238;pubchem:252460…
MNXM2873	UDP-4-dehydro-6-deoxy-D-glucose(2-)	cpd02528_c	C15H20N2O16P2	546.271	-2	3dmet:B01717;brenda:BG6305;chebi:16553;chebi:57810;chemspider:389204;ec:4.2.1.76;foodb:FDB028923;hmdb:HMDB12300;kegg:C04089;knapsack:C00007454;metacyc:CPD-663;nikkaji:J1.002.106E;nugowiki:11025;pubchem:440219;pubchem:50986162;pubchem:6781;seed:cpd02528
MNXM288	uridine	cpd00249_e;cpd00249_c;cpd00249_b	C9H12N2O6	244.201	0	3dmet:B01210;beilstein:754904;bigg:uri;biopath:Uridine;brenda:BG27316;cas:3083-77-0;cas:58-96-8;chebi:16704;chebi:68346;chemspider:5807;drugbank:DB02745;ec:1.14.11.3;ec:2.4.2.3;ec:2.7.1.48;ec:3.2.2.3;ec:3.5.4.5;foodb:FDB007411;gmelin:397474;het:URI;hmdb:HMDB00296;kegg:C00299;kegg:C16745;knapsack:C00019674;metacyc:URIDINE;metagene:GALACTOSEMIA III: 139;metlin:90;nikkaji:J14.430D;nikkaji:J4.593D;nu…
MNXM2887	(2S)-2-hydroxy-3-oxobutyl phosphate	cpd11225_c	C4H7O6P	182.069	-2	beilstein:11408093;beilstein:5929311;beilstein:8764138;bigg:db4p;brenda:BG19867;brenda:BG19868;cas:130971-02-7;chebi:50606;chebi:50608;chebi:58830;chemspider:10739351;ec:2.5.1.78;ec:4.1.99.12;kegg:C15556;metacyc:DIHYDROXY-BUTANONE-P;nikkaji:J1.171.796I;pubchem:17396548;pubchem:21983291;seed:cpd11225;upa:UPC15556
MNXM289	betaine	cpd00540_c	C5H11NO2	117.146	0	3dmet:B01318;beilstein:1758492;beilstein:3537113;bigg:glyb;biopath:Betaine;brenda:BG65234;cas:107-43-7;chebi:17750;chebi:41139;chemspider:242;chemspider:243;drugbank:DB04455;ec:1.1.3.17;ec:1.2.1.8;ec:1.21.4.4;ec:2.1.1.157;ec:2.1.1.161;ec:2.1.1.162;ec:2.1.1.5;foodb:FDB009020;gmelin:26434;gmelin:324712;hmdb:HMDB00043;hmdb:HMDB59606;kegg:C00719;knapsack:C00007291;ligandbox:D07523;metacyc:BETAINE;met…
MNXM28933	3-Oxododecanoyl-[acp]	cpd11489_c	C13H24O2S	244.393	0	bigg:3oddecACP;brenda:BG95443;cas:7783-08-6;kegg:C05756;lipidmaps:LMFA07060014;metacyc:3-oxo-dodecanoyl-ACPs;pubchem:24701407;pubchem:8051;seed:cpd11489
MNXM29	glycine	cpd00033_e;cpd00033_c;cpd00033_m;cpd00033_b	C2H5NO2	75.067	0	2-METHYL-3-HYDROXYBUTYRYL-CoA DEHYDROGENASE DEFICIENCY: 457; 3-HYDROXY-3-METHYLGLUTARYL-CoA LYASE DEFICIENCY: 4; 3-METHYL-CROTONYL-GLYCINURIA: 27; 3-PHOSPHOGLYCERATE DEHYDROGENASE DEFICIENCY: 377; 4-HYDROXYBUTYRIC ACIDURIA: 7; AMINOACYLASE I DEFICIENCY: 516; ARGININOSUCCINIC ACIDURIA (ASL): 25; ARTEFACTS-PHARMACEUTICAL PRODUCTS, INTERFERENCE IN AMINOACID AND ORGANIC ACID ANALYSIS [DD]: 347; BETA-…
MNXM2902	1,2-Diacyl-sn-glycerol ditetradecanoyl	cpd15307_c	C31H60O5	512.805	0	bigg:12dgr140;seed:cpd15307
MNXM29072	trans-Hexadec-2-enoyl-[acp]	cpd11477_c	C17H32OS	284.5	0	bigg:tpalm2eACP;cas:7783-08-6;kegg:C05763;lipidmaps:LMFA07060020;metacyc:2-Hexadecenoyl-ACPs;pubchem:24701413;pubchem:8058;seed:cpd11477
MNXM291	oxalate(2-)	cpd00180_c	C2O4	88.019	-2	3dmet:B00059;beilstein:1905970;beilstein:3601755;beilstein:385686;bigg:oxa;biopath:Oxalate;brenda:BG15379;cas:144-62-7;cas:338-70-5;chebi:16995;chebi:30623;chebi:46904;chemspider:64235;chemspider:946;drugbank:DB03902;ec:1.13.11.13;ec:1.2.3.4;ec:1.2.3.5;ec:2.5.1.77;ec:2.8.3.16;ec:2.8.3.2;ec:3.7.1.1;ec:4.1.1.2;ec:6.2.1.8;foodb:FDB003357;gmelin:2207;gmelin:2208;gmelin:49515;het:OXD;hmdb:HMDB02329;ke…
MNXM2923	2-dehydro-3-deoxy-D-glucarate(2-)	cpd02439_c	C6H6O7	190.108	-2	3dmet:B01700;biopath:2-Dehydro-3-deoxy-D-glucarate;brenda:BG23695;chebi:17305;chebi:58098;ec:4.1.2.20;kegg:C03921;metacyc:2-KETO-3-DEOXY-D-GLUCARATE;nikkaji:J790.293J;pubchem:25245202;pubchem:6650;seed:cpd02439
MNXM295	alpha-D-ribose 1-phosphate(2-)	cpd00475_c	C5H9O8P	228.094	-2	3dmet:B04706;beilstein:6893776;bigg:r1p;biopath:alpha-D-Ribose_1-phosphate;brenda:BG20581;cas:14075-00-4;cas:58459-37-3;chebi:16300;chebi:57720;chemspider:19951495;chemspider:388373;drugbank:DB03101;ec:2.4.2.1;ec:2.4.2.15;ec:2.4.2.16;ec:2.4.2.3;ec:5.4.2.7;foodb:FDB022650;het:R1P;hmdb:HMDB01489;kegg:C00620;metacyc:RIBOSE-1P;metlin:6273;nikkaji:J292.493E;nugowiki:1351;pdb-ccd:R1P;pdbechem:R1P;pdbec…
MNXM2952	6,7-dihydropteridine	cpd03360_c	C6H6N4	134.139	0	brenda:BG23312;chebi:30156;chemspider:162;ec:1.5.1.34;foodb:FDB022624;hmdb:HMDB01441;kegg:C05649;metacyc:67-DIHYDROPTERIDINE;metlin:6249;nikkaji:J2.756.650B;nugowiki:1303;pubchem:167;pubchem:7960;seed:cpd03360
MNXM298	5'-xanthylate(2-)	cpd00497_c	C10H11N4O9P	362.19	-2	3dmet:B01300;beilstein:11352170;bigg:xmp;biopath:Xanthosine-5-prime-phosphate;brenda:BG819;cas:523-98-8;chebi:15652;chebi:53012;chebi:57464;chemspider:3859309;chemspider:66054;ec:1.1.1.205;ec:2.4.2.22;ec:6.3.4.1;ec:6.3.5.2;foodb:FDB022687;gmelin:1082168;hmdb:HMDB01554;kegg:C00655;knapsack:C00007396;metacyc:XANTHOSINE-5-PHOSPHATE;nikkaji:J29.066A;nugowiki:1408;pdb-ccd:XMP;pubchem:3925;pubchem:4670…
MNXM299	carbon monoxide(1+)	cpd00204_c	CHO	29.018	1	176; 284; 296;beilstein:1900508;beilstein:3535285;beilstein:3587264;bigg:co;biopath:Carbon_monoxide;brenda:BG36567;cas:10456-04-9;cas:124-38-9;cas:630-08-0;chebi:17245;chebi:58072;chemspider:275;ec:1.13.11.24;ec:1.13.11.47;ec:1.13.11.48;ec:1.13.11.53;ec:1.2.99.2;ec:4.1.99.17;foodb:FDB022578;gmelin:421;het:CMO;hmdb:HMDB01361;kegg:C00237;kegg:D03398;metacyc:CARBON-MONOXIDE;metagene:98;molbase:753;n…
MNXM3	ATP	cpd00002_c;cpd00002_g;cpd00002_x;cpd00002_m;cpd00002_v	C10H12N5O13P3	503.149	-4	3dmet:B01125;beilstein:3581767;beilstein:73010;beilstein:9535056;bigg:atp;biopath:Adenosine-5-prime-triphosphate;bnice:C10;brenda:BG1395;cas:56-65-5;chebi:15422;chebi:30616;chebi:57299;chemspider:4574455;chemspider:5742;drugbank:DB00171;ec:1.13.12.7;ec:1.3.7.8;ec:1.3.99.15;ec:1.3.99.n1;ec:2.3.3.8;ec:2.4.2.17;ec:2.5.1.17;ec:2.5.1.6;ec:2.7.1.1;ec:2.7.1.10;ec:2.7.1.100;ec:2.7.1.101;ec:2.7.1.102;ec:2…
MNXM30	GDP	cpd00031_n;cpd00031_c;cpd00031_g	C10H12N5O11P2	440.177	-3	3dmet:B01135;bigg:gdp;biopath:Guanosine-5-prime-diphosphate;brenda:BG36200;cas:146-91-8;chebi:17552;chebi:58189;chebi:65180;chemspider:10239187;chemspider:8630;drugbank:DB04315;ec:2.4.1.131;ec:2.4.1.132;ec:2.4.1.214;ec:2.4.1.217;ec:2.4.1.246;ec:2.4.1.251;ec:2.4.1.252;ec:2.4.1.257;ec:2.4.1.266;ec:2.4.1.269;ec:2.4.1.270;ec:2.4.1.36;ec:2.4.1.54;ec:2.4.1.65;ec:2.4.1.68;ec:2.4.1.69;ec:2.4.1.83;ec:2.7.…
MNXM300	sarcosine	cpd00183_c	C3H7NO2	89.093	0	FOLATE MALABSORPTION: 126; SARCOSINEMIA: 192;3dmet:B01190;beilstein:1699442;beilstein:3536300;bigg:sarcs;biopath:Sarcosine;brenda:BG17915;cas:107-97-1;chebi:15611;chebi:46842;chebi:46915;chebi:57433;chemspider:1057;ec:1.21.4.3;ec:1.4.3.19;ec:1.5.3.1;ec:1.5.3.10;ec:1.5.8.3;ec:1.5.8.4;ec:1.5.99.1;ec:1.5.99.2;ec:2.1.1.156;ec:2.1.1.157;ec:2.1.1.162;ec:2.1.1.20;ec:3.5.1.59;ec:3.5.3.3;foodb:FDB021925;g…
MNXM303	ethanol	cpd00363_e;cpd00363_c;cpd00363_m;cpd00363_b	C2H6O	46.068	0	ETHANOLAMINOSIS: 132;3dmet:B01253;beilstein:1718733;beilstein:1839415;bigg:etoh;biopath:Ethanol;brenda:BG15529;cas:64-17-5;chebi:16236;chebi:52092;chemspider:682;drugbank:DB00898;ec:1.1.5.5;ec:1.1.99.36;ec:3.5.1.75;foodb:FDB000753;gmelin:787;het:EOH;hmdb:HMDB00108;kegg:C00469;knapsack:C00019560;ligandbox:D00068;metacyc:ETOH;metagene:HYPOPHOSPHATASIA: 440;metlin:3203;molbase:858;molbase:859;nikkaj…
MNXM304	biotin	cpd00104_e;cpd00104_c;cpd00104_b	C10H15N2O3S	243.303	-1	3dmet:B01165;beilstein:10186323;beilstein:86838;bigg:btn;brenda:BG1318;cas:58-85-5;chebi:15956;chebi:57586;chemspider:149962;chemspider:5028036;come:MOL000144;drugbank:DB00121;ec:2.1.3.1;ec:2.8.1.6;ec:3.5.1.12;ec:4.1.1.3;ec:4.1.1.41;ec:4.1.1.70;ec:6.2.1.11;ec:6.3.4.6;ec:6.4.1.1;ec:6.4.1.2;ec:6.4.1.3;ec:6.4.1.4;ec:6.4.1.5;ec:6.4.1.7;foodb:FDB014510;gmelin:1918703;het:BTN;hmdb:HMDB00030;kegg:C00120…
MNXM305	2-methyl-3-oxopropanoate	cpd00287_c	C4H5O3	101.081	-1	bigg:2mop;brenda:BG19435;cas:6236-08-4;chebi:16256;chebi:57700;chemspider:290;ec:1.1.1.31;ec:1.2.1.27;ec:2.6.1.22;ec:2.6.1.40;foodb:FDB022464;hmdb:HMDB01172;kegg:C00349;lipidmaps:LMFA01060193;metacyc:CPD-12179;metlin:6053;nikkaji:J707.628B;nugowiki:1050;pubchem:296;pubchem:3642;pubchem:85291356;reactome:30004;reactome:REACT_3476;reactome_database_id_release_44:30004;seed:cpd00287
MNXM3088	puromycin	cpd01132_e;cpd01132_c;cpd01132_b	C22H30N7O5	472.518	1	3dmet:B01469;brenda:BG12103;cas:53-79-2;chebi:17939;chebi:60255;drugbank:DB08437;ec:2.1.1.38;kegg:C01610;knapsack:C00001507;ligandbox:D05653;metacyc:PUROMYCIN;nci:3055;nikkaji:J2.310H;pdb-ccd:PUY;pubchem:25245189;pubchem:47207315;pubchem:4763;reaxys:70234;seed:cpd01132;wikipedia:Puromycin
MNXM309	deamido-NAD(2-)	cpd00638_c	C21H24N6O15P2	662.394	-2	3dmet:B01343;beilstein:3865990;bigg:dnad;biopath:Nicotinic_acid_adenine_dinucleotide;brenda:BG11215;brenda:BG33376;brenda:BG71250;cas:6450-77-7;chebi:14105;chebi:18304;chebi:37584;chebi:58437;chemspider:145043;drugbank:DB04099;ec:2.7.7.18;ec:6.3.1.5;ec:6.3.5.1;foodb:FDB022469;het:NXX;hmdb:HMDB01179;kegg:C00857;metacyc:DEAMIDO-NAD;metlin:4234;nugowiki:1057;pdb-ccd:NXX;pubchem:165491;pubchem:252461…
MNXM3090	S-adenosyl-4-methylthio-2-oxobutanoate	cpd02701_c	C15H19N5O6S	397.406	0	beilstein:9665212;bigg:amob;brenda:BG6230;brenda:BL295788;chebi:16490;chebi:8944;chemspider:4573603;ec:2.6.1.62;kegg:C04425;metacyc:S-ADENOSYL-4-METHYLTHIO-2-OXOBUTANOATE;nikkaji:J2.751.123F;pubchem:5459852;pubchem:7057;reaxys:9665212;seed:cpd02701;upa:UPC04425
MNXM31	CMP	cpd00046_c;cpd00046_m	C9H12N3O8P	321.181	-2	3dmet:B01141;bigg:cmp;biopath:Cytidine-5-prime-phosphate;brenda:BG27594;brenda:BG31072;brenda:BG36522;cas:63-37-6;cas:84-52-6;chebi:17361;chebi:60377;chemspider:5414497;chemspider:5901;drugbank:DB03403;ec:2.4.99.1;ec:2.4.99.10;ec:2.4.99.11;ec:2.4.99.12;ec:2.4.99.13;ec:2.4.99.14;ec:2.4.99.15;ec:2.4.99.2;ec:2.4.99.4;ec:2.4.99.5;ec:2.4.99.6;ec:2.4.99.7;ec:2.4.99.8;ec:2.4.99.9;ec:2.7.1.48;ec:2.7.4.14…
MNXM310	methylglyoxal	cpd00428_c	C3H4O2	72.063	0	3dmet:B00127;beilstein:906750;bigg:mthgxl;biopath:Methylglyoxal;brenda:BG17688;cas:78-98-8;chebi:17158;chemspider:857;ec:1.1.1.283;ec:1.1.1.78;ec:1.13.11.50;ec:2.2.1.11;ec:4.2.1.130;ec:4.2.3.3;ec:4.4.1.5;foodb:FDB008295;hmdb:HMDB01167;kegg:C00546;knapsack:C00007562;metacyc:METHYL-GLYOXAL;metlin:6049;nikkaji:J1.489C;nugowiki:1046;pubchem:3827;pubchem:880;reaxys:906750;seed:cpd00428;upa:UPC00546
MNXM3113	undecaprenyldiphospho-N-acetyl-(N-acetylglucosaminyl)muramoyl-L-alanyl-D-isoglutaminyl-L-lysyl-D-alanyl-D-alanine	cpd03492_c	C94H155N9O25P2	1873.229	-2	3dmet:B05131;bigg:uaaGgtla;chebi:27811;chebi:62233;kegg:C05894;metacyc:CPD-12298;nikkaji:J2.760.275D;pubchem:46173262;pubchem:8182;seed:cpd03492
MNXM3129	(R)-3-hydroxy-3-methyl-2-oxopentanoate	cpd10162_c	C6H9O4	145.133	-1	beilstein:4961459;chebi:34008;chebi:49257;ec:5.4.99.3;kegg:C14463;metacyc:CPD-15104;nikkaji:J2.788.388E;pubchem:17395463;seed:cpd10162;upa:UPC14463
MNXM313	N-acetyl-D-glucosamine 6-phosphate	cpd00293_c	C8H14NO9P	299.172	-2	3dmet:B01225;beilstein:5355763;bigg:acgam6p;biopath:N-Acetyl-D-glucosamine_6-phosphate;brenda:BG30762;cas:102029-88-9;chebi:15784;chebi:57513;chemspider:389821;drugbank:DB03951;ec:2.3.1.4;ec:2.7.1.59;ec:3.5.1.25;ec:4.2.1.126;ec:4.2.1.n1;ec:5.1.3.9;ec:5.4.2.3;foodb:FDB022401;het:1FRZ;hmdb:HMDB01062;kegg:C00357;knapsack:C00019661;metacyc:N-ACETYL-D-GLUCOSAMINE-6-P;metlin:5975;nikkaji:J1.734.828K;nu…
MNXM3132	1,2-Diacyl-sn-glycerol dihexadecanoyl	cpd15309_c	C35H68O5	568.911	0	bigg:12dgr160;seed:cpd15309
MNXM3135	1-O-acetylmaltose	cpd01441_c	C14H24O12	384.333	0	bigg:acmalt;chebi:13714;chebi:15352;chebi:2411;chemspider:388731;ec:2.3.1.79;kegg:C02130;metacyc:ACETYLMALTOSE;nikkaji:J2.735.537D;pubchem:439660;pubchem:5209;seed:cpd01441
MNXM314	myristate	cpd03847_e;cpd03847_c;cpd03847_x;cpd03847_b	C14H27O2	227.363	-1	3dmet:B02019;beilstein:3589340;beilstein:508624;bigg:ttdca;brenda:BG5715;cas:544-63-8;chebi:28875;chebi:30807;chemspider:10539;chemspider:3290116;drugbank:DB08231;foodb:FDB002890;gmelin:242115;gmelin:335122;het:MYR;hmdb:HMDB00806;kegg:C06424;knapsack:C00001228;lipid:LMFA01010014;lipidbank:DFA0014;lipidmaps:LMFA01010014;metacyc:CPD-7836;metlin:196;nikkaji:J4.411C;nugowiki:724;pdb-ccd:MYR;pdbechem:…
MNXM3147	1D-myo-inositol 1,2,4,5,6-pentakisphosphate(10-)	cpd02780_c	C6H7O21P5	569.976	-10	3dmet:B01757;beilstein:10136263;beilstein:7792694;beilstein:8035381;beilstein:9534448;brenda:BG89539;brenda:BL317345;cas:20298-95-7;chebi:16507;chebi:57798;ec:3.1.3.8;kegg:C04563;metacyc:CPD-534;nikkaji:J608.454K;pubchem:25245416;pubchem:7166;reactome:2564836;reactome:REACT_152284;reactome_database_id_release_44:2564836;seed:cpd02780
MNXM3148	2',3'-cyclic CMP	cpd01571_c	C9H11N3O7P	304.173	-1	3dmet:B01565;bigg:23ccmp;cas:15718-51-1;cas:633-90-9;chebi:27652;chebi:60877;chemspider:10463760;foodb:FDB028378;hmdb:HMDB11691;kegg:C02354;metacyc:CPD-3713;nikkaji:J32.847B;nugowiki:10416;pubchem:23421172;pubchem:53481030;pubchem:5401;reaxys:3915523;seed:cpd01571
MNXM3149	2',3'-cyclic GMP	cpd03702_c	C10H11N5O7P	344.197	-1	3dmet:B01992;bigg:23cgmp;cas:15718-49-7;cas:634-02-6;chebi:28181;chebi:60837;chemspider:10463758;chemspider:83792;foodb:FDB028329;hmdb:HMDB11629;kegg:C06194;metacyc:CPD-3709;nikkaji:J205.906A;nugowiki:10354;pubchem:23421170;pubchem:8444;pubchem:92823;reaxys:3738624;reaxys:59789;seed:cpd03702
MNXM3150	2',3'-cyclic UMP	cpd01572_c	C9H10N2O8P	305.158	-1	3dmet:B01566;bigg:23cump;cas:40632-52-8;cas:606-02-0;chebi:28637;chebi:60873;chemspider:10463759;chemspider:388781;foodb:FDB028337;hmdb:HMDB11640;kegg:C02355;metacyc:CPD-3725;nikkaji:J380.961G;nugowiki:10365;pubchem:23421171;pubchem:439715;pubchem:5402;reaxys:3915271;seed:cpd01572
MNXM31536	(R)-1,2-distearoylphosphatidylethanolamine zwitterion	cpd15533_c	C41H82NO8P	748.065	0	beilstein:1730641;beilstein:1730642;beilstein:1811185;bigg:pe180;cas:1069-79-0;cas:4537-76-2;chebi:39934;chebi:44887;chebi:47764;chebi:47766;chebi:47767;chebi:47768;chebi:47769;chemspider:394271;foodb:FDB026181;het:3PE;hmdb:HMDB08991;lipid:LMGP02010025;lipid:LMGP02010097;lipidmaps:LMGP02010097;metacyc:CPD-12818;nugowiki:8115;pdbechem:PEE;pdbechem:PEH;pubchem:14714058;pubchem:15061530;pubchem:4470…
MNXM316	5'-deoxyadenosine	cpd03091_c	C10H13N5O3	251.242	0	bigg:dad-5;brenda:BG832;cas:4754-39-6;chebi:17319;chemspider:388325;ec:1.1.99.38;ec:1.3.99.22;ec:1.3.99.n2;ec:2.4.2.28;ec:2.5.1.77;ec:2.8.1.6;ec:3.2.2.9;ec:4.1.99.17;ec:4.1.99.19;foodb:FDB022781;het:5AD;hmdb:HMDB01983;kegg:C05198;metacyc:CH33ADO;nikkaji:J103.510J;nugowiki:1566;pdb-ccd:5AD;pdbechem:5AD;pubchem:439182;pubchem:7603;reactome:947703;reactome:REACT_26179;reactome_database_id_release_44…
MNXM317	5,6,7,8-tetrahydrofolyl-L-glutamic acid	cpd06227_c	C24H27N8O9	571.519	-3	3dmet:B05350;bigg:thfglu;biopath:Tetrahydrofolate-L-glutamate;biopath:Tetrahydrofolylpolyglutamate_(THF);brenda:BG42605;chebi:27650;chemspider:390680;foodb:FDB024105;hmdb:HMDB06825;kegg:C09332;metacyc:THF-GLU-N;nikkaji:J2.769.210I;nugowiki:5950;pubchem:11523;pubchem:442163;seed:cpd06227
MNXM318	5-methyltetrahydrofolate(2-)	cpd00345_c;cpd00345_m	C20H23N7O6	457.44	-2	3dmet:B04681;beilstein:10132446;bigg:5mthf;biopath:5-Methyltetrahydrofolate;brenda:BG10222;brenda:BG10224;cas:134-35-0;cas:31690-09-2;chebi:15641;chebi:18608;chebi:20612;chebi:25345;chemspider:143;chemspider:388371;drugbank:DB04789;ec:1.5.1.20;ec:2.1.1.13;ec:2.1.1.19;foodb:FDB022600;hmdb:HMDB01396;kegg:C00440;kegg:D09353;knapsack:C00007252;ligandbox:D09353;metacyc:5-METHYL-THF;metacyc:CPD0-2045;m…
MNXM3185	5,6,7,8-tetrahydropteridine	cpd03361_c	C6H8N4	136.155	0	beilstein:134888;brenda:BG23584;cas:10593-78-9;chebi:28889;chebi:30436;chemspider:151;ec:1.14.13.12;ec:1.5.1.34;foodb:FDB022495;hmdb:HMDB01216;kegg:C05650;metacyc:5678-TETRAHYDROPTERIDINE;metlin:6086;nikkaji:J113.487F;nugowiki:1090;pubchem:156;pubchem:7961;seed:cpd03361
MNXM319	L-cystathionine dizwitterion	M_210;M_1112	C7H14N2O4S	222.262	0	gamma-CYSTATHIONASE DEFICIENCY (CTH): 102;3dmet:B01559;bigg:cyst-L;biopath:L-Cystathionine;brenda:BG24373;cas:535-34-2;cas:56-88-2;chebi:17482;chebi:58161;chemspider:388392;chemspider:8280480;ec:2.5.1.48;ec:4.2.1.22;ec:4.4.1.1;ec:4.4.1.8;foodb:FDB001976;foodb:FDB022055;hmdb:HMDB00099;hmdb:HMDB00455;kegg:C02291;knapsack:C00007498;metacyc:L-CYSTATHIONINE;metagene:HOMOCYSTINURIA. CYSTATHIONINE BETA-…
MNXM32	L-alanine zwitterion	cpd00035_e;cpd00035_c;cpd00035_b	C3H7NO2	89.093	0	3dmet:B00011;beilstein:1720248;beilstein:4126899;bigg:ala-L;biopath:L-Alanine;bnice:C16;brenda:BG17908;cas:56-41-7;chebi:16977;chebi:32431;chebi:32432;chebi:57972;chemspider:5735;drugbank:DB00160;ec:1.4.1.1;ec:1.5.1.17;ec:2.6.1.12;ec:2.6.1.15;ec:2.6.1.18;ec:2.6.1.2;ec:2.6.1.30;ec:2.6.1.37;ec:2.6.1.40;ec:2.6.1.41;ec:2.6.1.43;ec:2.6.1.44;ec:2.6.1.46;ec:2.6.1.47;ec:2.6.1.51;ec:2.6.1.56;ec:2.6.1.58;e…
MNXM3208	acrylamide	cpd01150_c	C3H5NO	71.078	0	3dmet:B00333;beilstein:605349;bigg:aa;brenda:BG17753;cas:79-06-1;chebi:28619;chemspider:6331;foodb:FDB008308;gmelin:81842;hmdb:HMDB04296;kegg:C01659;metacyc:ACRYLAMIDE;nci:7785;nikkaji:J2.408B;nugowiki:3877;patent:US2535245;pubchem:4808;pubchem:6579;reaxys:605349;seed:cpd01150;um-bbd:c0149;wikipedia:Acrylamide
MNXM321	S-adenosylmethioninaminium	cpd00837_c	C14H24N6O3S	356.444	2	3dmet:B04775;beilstein:4161053;bigg:ametam;biopath:S-Adenosyl-L-methioninamine;brenda:BG5554;cas:22365-13-5;chebi:15625;chebi:57443;chemspider:388529;ec:2.5.1.16;ec:2.5.1.22;ec:2.5.1.23;ec:2.5.1.79;ec:4.1.1.50;foodb:FDB022353;hmdb:HMDB00988;kegg:C01137;metacyc:S-ADENOSYLMETHIONINAMINE;metlin:3501;nikkaji:J39.567F;nugowiki:887;pubchem:25203490;pubchem:4368;pubchem:439415;reactome:353113;reactome:R…
MNXM32178	1,2-dipalmitoyl-phosphatidyl-ethanolamine	cpd15531_c	C37H74NO8P	691.959	0	bigg:pe160;chemspider:393103;foodb:FDB026113;het:PEF;hmdb:HMDB08923;lipidmaps:LMGP02010037;metacyc:CPD-12819;nugowiki:8047;pubchem:11802774;pubchem:14713998;pubchem:445468;seed:cpd15531
MNXM32179	1,2-dihexadecanoyl-sn-glycero-3-phospho-(1'-sn-glycerol)	cpd15538_c	C38H74O10P	721.962	-1	bigg:pg160;chebi:72829;chemspider:393791;foodb:FDB027720;het:LHG;hmdb:HMDB10570;lipid:LMGP04010986;lipidmaps:LMGP04010986;metacyc:CPD-8260;nugowiki:9664;pubchem:123064811;pubchem:446440;pubchem:49859575;seed:cpd15538
MNXM32180	1,2-dipalmitoyl-phosphatidylglycerol-phosphate	cpd15545_c	C38H73O13P2	799.926	-3	bigg:pgp160;foodb:FDB029472;hmdb:HMDB13472;lipidmaps:LMGP04030007;metacyc:CPD-12821;nugowiki:12135;pubchem:123064911;pubchem:49859597;pubchem:49859598;seed:cpd15545
MNXM32181	1,2-dipalmitoyl-phosphatidylserine	cpd15555_c	C38H73NO10P	734.961	-1	bigg:ps160;cas:3036-82-6;chemspider:2338998;foodb:FDB022144;hmdb:HMDB00614;lipidmaps:LMGP03010029;metacyc:CPD-12817;metlin:5587;nugowiki:533;pubchem:14714366;pubchem:3081382;pubchem:49859737;seed:cpd15555
MNXM322	thiamine(1+)	cpd00305_e;cpd00305_c;cpd00305_b	C12H17N4OS	265.355	1	3dmet:B00096;beilstein:3595616;beilstein:3627364;bigg:thm;brenda:BG36399;cas:59-43-8;cas:67-03-8;chebi:18385;chebi:26948;chebi:49107;chemspider:1098;drugbank:DB00152;ec:1.1.3.23;ec:2.5.1.2;ec:2.7.1.89;ec:2.7.6.2;ec:3.5.99.2;foodb:FDB008425;gmelin:334462;gmelin:677220;het:VIB;hmdb:HMDB00235;kegg:C00378;knapsack:C00000775;metacyc:THIAMINE;metlin:5242;nikkaji:J203.781E;nugowiki:170;pdb-ccd:VIB;pdbec…
MNXM3229	But-2-enoyl-[acyl-carrier protein]	cpd11465_c	C4H5OSR			bigg:but2eACP;brenda:BG93663;cas:128-33-6;kegg:C04246;pubchem:6911;seed:cpd11465
MNXM323	trioxidosulfanidosulfate(1-)	cpd00268_c	HO3S2	113.136	-1	3dmet:B00787;3dmet:B01216;bigg:tsul;biopath:Thiosulfate;brenda:BG92018;cas:14383-50-7;chebi:16094;chebi:26977;chebi:29279;chebi:33539;chebi:33540;chebi:33542;chebi:5587;chemspider:1054;chemspider:388348;ec:1.8.5.2;ec:2.8.1.1;ec:2.8.1.3;ec:2.8.1.5;ec:3.12.1.1;ec:3.6.3.25;foodb:FDB021921;gmelin:184563;gmelin:2031;gmelin:239829;gmelin:239830;gmelin:239831;het:THJ;hmdb:HMDB00257;kegg:C00320;kegg:C055…
MNXM3230	butan-1-ol	cpd03662_c	C4H10O	74.122	0	3dmet:B00907;beilstein:969148;biopath:1-Butanol;brenda:BG19067;cas:71-36-3;chebi:28885;chemspider:258;drugbank:DB02145;foodb:FDB012614;gmelin:25753;het:1BO;hmdb:HMDB04327;kegg:C06142;knapsack:C00035814;ligandbox:D03200;lipidmaps:LMFA05000109;metacyc:BUTANOL;metlin:7052;nikkaji:J2.374D;nugowiki:3908;pdb-ccd:1BO;pdbechem:1BO;pubchem:17397354;pubchem:263;pubchem:8398;pubchem:85291504;reaxys:969148;s…
MNXM3232	CDP-1,2-dihexadecanoylglycerol	cpd15419_c	C44H79N3O15P2	952.057	-2	bigg:cdpdhdecg;seed:cpd15419
MNXM325	6-phosphonatooxy-D-gluconate	cpd00284_c	C6H10O10P	273.111	-3	3dmet:B01221;beilstein:1729373;beilstein:3912778;bigg:6pgc;biopath:6-Phospho-D-gluconate;brenda:BG22563;cas:921-62-0;chebi:16863;chebi:48928;chebi:58759;chemspider:82615;drugbank:DB02076;ec:1.1.1.343;ec:1.1.1.43;ec:1.1.1.44;ec:2.7.1.12;ec:3.1.1.31;ec:4.2.1.12;foodb:FDB022550;het:6PG;hmdb:HMDB01316;kegg:C00345;metacyc:CPD-2961;metlin:367;nikkaji:J1.343.743B;nugowiki:1178;pdb-ccd:6PG;pubchem:3638;p…
MNXM326	ditrans,octacis-undecaprenyl diphosphate	cpd02229_c	C55H89O7P2	924.238	-3	3dmet:B01759;beilstein:4287838;chebi:18197;chebi:58405;ec:2.5.1.31;ec:3.6.1.27;kegg:C04574;lipidbank:IIP0027;lipidmaps:LMPR03030008;metacyc:UNDECAPRENYL-DIPHOSPHATE;nikkaji:J1.283.781J;pubchem:25245563;pubchem:7175;pubchem:85297394;seed:cpd02229
MNXM3272	fa3	cpd11436_c	C15H29O2	241.39	-1	bigg:fa3;seed:cpd11436
MNXM3273	fa6	cpd11440_c	C16H31O2	255.416	-1	bigg:fa6;seed:cpd11440
MNXM3274	fa11	cpd11431_c	C17H33O2	269.443	-1	bigg:fa11;seed:cpd11431
MNXM328	agmatinium(2+)	cpd00152_c	C5H16N4	132.207	2	3dmet:B00052;bigg:agm;biopath:Agmatine;brenda:BG20769;cas:306-60-5;chebi:17431;chebi:58145;chemspider:194;chemspider:4422891;ec:2.3.1.64;ec:2.7.3.10;ec:3.5.1.40;ec:3.5.3.11;ec:3.5.3.12;ec:3.5.3.20;ec:4.1.1.19;foodb:FDB008310;het:AG2;hmdb:HMDB01432;kegg:C00179;knapsack:C00001400;metacyc:AGMATHINE;metlin:3523;nikkaji:J11.608D;nugowiki:1294;pdb-ccd:AG2;pubchem:199;pubchem:3479;pubchem:5257176;reacto…
MNXM32950	1-octadecanoyl-sn-glycerol 3-phosphate	cpd15329_c	C21H41O7P	436.52	-2	bigg:1odecg3p;chemspider:7826122;foodb:FDB025047;hmdb:HMDB07854;lipidmaps:LMGP10050005;metacyc:CPD0-2113;nugowiki:6978;pubchem:14714458;pubchem:49859619;pubchem:9547179;seed:cpd15329
MNXM330	superoxide	cpd00532_c;cpd00532_m;cpd00532_d;cpd00532_v	O2	31.999	-1	bigg:o2s;brenda:BG92001;cas:11062-77-4;cas:3170-83-0;cas:60593-56-8;chebi:18421;chebi:25935;chebi:30492;chemspider:4514331;ec:1.15.1.1;foodb:FDB022880;gmelin:1244811;gmelin:1244812;gmelin:487;gmelin:506;gmelin:873352;hmdb:HMDB02168;kegg:C00704;metacyc:SUPER-OXIDE;nugowiki:1751;pubchem:25202496;pubchem:3971;pubchem:5359597;reactome:1222424;reactome:1222461;reactome:1470070;reactome:1475048;reactom…
MNXM3304	methyl beta-D-galactoside	cpd02274_c	C7H14O6	194.182	0	beilstein:81565;beilstein:81566;beilstein:81570;brenda:BG24447;cas:1824-94-8;cas:25281-48-5;cas:3149-68-6;cas:3396-99-4;cas:617-04-9;chebi:17540;chebi:37656;chebi:37657;chebi:43943;chebi:55507;chemspider:69385;chemspider:85024;chemspider:91978;drugbank:DB01979;ec:3.2.1.63;gmelin:408560;kegg:C03619;metacyc:CPD-3565;metacyc:CPD-3612;metacyc:METHYL-BETA-D-GALACTOSIDE;nci:33685;nikkaji:J150.777J;pdb-…
MNXM33047	10-formyltetrahydrofolyl-L-glutamate	cpd03524_c	C25H27N8O10	599.529	-3	biopath:10-Formyltetrahydrofolyl_L-glutamate;chebi:27862;kegg:C05928;nikkaji:J2.760.737C;pubchem:8216;seed:cpd03524
MNXM331	D-glutamate	cpd00186_c	C5H8NO4	146.121	-1	3dmet:B01192;beilstein:1723800;beilstein:8143000;beilstein:8319427;bigg:glu-D;brenda:BG21362;cas:6893-26-1;chebi:15966;chebi:29986;chebi:29989;chemspider:21814;drugbank:DB02517;ec:1.4.3.15;ec:1.4.3.7;ec:1.5.1.12;ec:2.3.2.1;ec:2.6.1.21;ec:2.6.1.54;ec:2.6.1.74;ec:3.5.1.35;ec:3.5.1.82;ec:4.2.1.48;ec:5.1.1.3;ec:6.3.2.9;foodb:FDB023148;gmelin:201189;gmelin:327904;het:DGL;hmdb:HMDB03339;kegg:C00217;kna…
MNXM3316	N-formyl-L-methioninate	cpd02012_e;cpd02012_c;cpd02012_b	C6H10NO3S	176.213	-1	3dmet:B01634;beilstein:1725218;brenda:BG21988;cas:4289-98-9;chebi:16552;chebi:57809;chemspider:5363142;drugbank:DB04464;ec:3.5.1.31;foodb:FDB022372;hmdb:HMDB01015;kegg:C03145;metacyc:N-FORMYLMETHIONINE;metlin:5945;nikkaji:J208.507K;nugowiki:913;pdb-ccd:FME;pdbechem:FME;pubchem:25244433;pubchem:6033;pubchem:6995182;reaxys:1725218;seed:cpd02012;wikipedia:Formylmethionine
MNXM332	triphosphate(4-)	cpd00421_c	HO10P3	253.923	-4	HYPERPHENYLALANIEMIA DUE TO GUANOSINE TRIPHOSPHATE CYCLOHYDROLASE DEFICIENCY: 355;3dmet:B00124;bigg:pppi;biopath:Triphosphate;brenda:BG36438;cas:10380-08-2;cas:14127-68-5;chebi:18036;chebi:39949;chebi:48313;chebi:48314;chebi:48315;chebi:48316;chemspider:2683694;chemspider:958;ec:2.5.1.17;ec:3.1.5.1;ec:3.6.1.2;ec:3.6.1.25;ec:4.1.2.50;ec:4.2.3.12;foodb:FDB023159;foodb:FDB028913;gmelin:1007259;gmeli…
MNXM334	inosine	cpd00246_e;cpd00246_c;cpd00246_b	C10H12N4O5	268.226	0	3dmet:B01208;beilstein:624889;bigg:ins;biopath:Inosine;brenda:BG645;cas:58-63-9;cas:7013-16-3;chebi:17596;chemspider:24654354;chemspider:5799;drugbank:DB04335;ec:1.1.3.28;ec:2.7.1.73;ec:3.2.2.2;ec:3.5.4.4;foodb:FDB011802;foodb:FDB023100;gmelin:489332;het:NOS;hmdb:HMDB00195;hmdb:HMDB03040;kegg:C00294;knapsack:C00019692;ligandbox:D00054;metacyc:INOSINE;metagene:PURINE NUCLEOSIDE PHOSPHORYLASE DIFIC…
MNXM3356	salicin-6-phosphate	cpd03698_c	C13H17O10P	364.242	-2	3dmet:B01989;bigg:salc6p;chebi:64794;chebi:9003;kegg:C06188;metacyc:CPD-1181;nikkaji:J2.761.856A;pdb-ccd:P53;pubchem:25244031;pubchem:8439;seed:cpd03698
MNXM336	alpha-D-galactose 1-phosphate(2-)	cpd00348_c	C6H11O9P	258.12	-2	3dmet:B01244;beilstein:6371662;bigg:gal1p;biopath:alpha-D-Galactose_1-phosphate;brenda:BG22599;brenda:BG22600;cas:2255-14-3;chebi:17973;chebi:37480;chebi:58336;chemspider:110443;chemspider:5447153;drugbank:DB02317;ec:2.4.1.211;ec:2.4.1.247;ec:2.7.1.6;ec:2.7.7.10;ec:2.7.7.12;ec:2.7.7.32;foodb:FDB001159;het:GL1;hmdb:HMDB00645;kegg:C00446;kegg:C03384;knapsack:C00007391;metacyc:GALACTOSE-1P;metlin:56…
MNXM337	chorismate(2-)	cpd00216_c	C10H8O6	224.167	-2	3dmet:B01200;beilstein:2217365;beilstein:5038108;beilstein:6278304;bigg:chor;biopath:Chorismate;brenda:BG30147;cas:55508-12-8;cas:617-12-9;chebi:17333;chebi:29748;chemspider:11542;chemspider:4573889;ec:2.6.1.85;ec:2.6.1.86;ec:4.1.3.27;ec:4.1.3.40;ec:4.2.3.5;ec:5.4.4.2;ec:5.4.99.5;foodb:FDB028846;het:ISJ;hmdb:HMDB12199;kegg:C00251;knapsack:C00000733;metacyc:CHORISMATE;nikkaji:J7.035A;nugowiki:1092…
MNXM3370	thioglycolate(1-)	cpd01415_e;cpd01415_c;cpd01415_b	C2H3O2S	91.109	-1	3dmet:B00387;beilstein:3903690;beilstein:3903781;beilstein:506166;brenda:BG15451;cas:16561-17-4;cas:68-11-1;chebi:30065;chebi:30066;chebi:47869;chemspider:4262657;ec:4.5.1.5;gmelin:101048;gmelin:324389;gmelin:324390;kegg:C02086;metacyc:THIOGLYCOLATE;nikkaji:J4.856I;pdb-ccd:MCR;pdbechem:MCR;pubchem:5086465;pubchem:5171;seed:cpd01415
MNXM338	cytidine	cpd00367_e;cpd00367_c;cpd00367_b	C9H13N3O5	243.217	0	3dmet:B01256;beilstein:89173;beilstein:89175;bigg:cytd;biopath:Cytidine;brenda:BG27471;brenda:BG27472;brenda:BG30421;brenda:BG79598;cas:147-94-4;cas:65-46-3;chebi:17562;chebi:28680;chemspider:576;chemspider:5940;chemspider:6017;drugbank:DB00987;drugbank:DB02097;ec:2.7.1.48;ec:3.5.4.5;foodb:FDB001979;foodb:FDB021809;gmelin:84763;het:AR3;het:CTN;hmdb:HMDB00089;hmdb:HMDB15122;hmdb:HMDB30167;kegg:C00…
MNXM339	D-glucono-1,5-lactone	cpd00170_p;cpd00170_c	C6H10O6	178.14	0	3dmet:B01186;beilstein:83286;biopath:D-Glucono-1,5-lactone;brenda:BG24208;cas:90-80-2;chebi:16217;chebi:24267;chemspider:6760;drugbank:DB04564;ec:1.1.1.118;ec:1.1.1.119;ec:1.1.1.47;ec:1.1.3.4;ec:1.1.3.5;ec:1.1.5.2;ec:1.1.99.10;ec:1.1.99.28;ec:1.1.99.35;ec:2.3.1.132;ec:3.1.1.17;foodb:FDB001245;gmelin:50890;het:LGC;hmdb:HMDB00150;kegg:C00198;ligandbox:D04332;metacyc:GLC-D-LACTONE;metlin:353;nikkaji…
MNXM3390	(1R,2S)-naphthalene 1,2-oxide	cpd10483_c	C10H8O	144.17	0	beilstein:4662168;cas:73136-20-6;chebi:33998;kegg:C14786;nikkaji:J442.342I;pubchem:17395784;seed:cpd10483
MNXM34	(2E,6E)-farnesyl diphosphate	cpd00350_c	C15H25O7P2	379.302	-3	3dmet:B01245;beilstein:1892961;beilstein:2482197;bigg:frdp;biopath:Farnesyl_diphosphate;brenda:BG6615;brenda:BG6616;cas:13058-04-3;cas:372-97-4;chebi:17407;chebi:175763;chebi:50277;chemspider:11633047;chemspider:393270;drugbank:DB07780;ec:2.5.1.10;ec:2.5.1.103;ec:2.5.1.21;ec:2.5.1.29;ec:2.5.1.30;ec:2.5.1.31;ec:2.5.1.83;ec:2.5.1.86;ec:2.5.1.90;ec:2.5.1.91;ec:2.5.1.96;ec:2.7.4.18;ec:3.1.7.6;ec:3.1.…
MNXM340	N-acetyl-alpha-D-glucosamine 1-phosphate(2-)	cpd02611_c	C8H14NO9P	299.172	-2	3dmet:B01749;beilstein:1352735;beilstein:3702875;beilstein:39843;beilstein:8433854;bigg:acgam1p;biopath:N-Acetyl-D-glucosamine_1-phosphate;brenda:BG26142;brenda:BG26148;cas:6866-69-9;cas:901851-43-2;cas:None;chebi:16446;chebi:21519;chebi:47984;chebi:57776;chebi:7125;chemspider:389248;ec:2.3.1.157;ec:2.4.1.280;ec:2.7.7.23;ec:5.4.2.3;foodb:FDB022581;hmdb:HMDB01367;kegg:C04256;kegg:C04501;knapsack:C…
MNXM341	D-gluconate	cpd00222_c	C6H11O7	195.147	-1	3dmet:B04655;beilstein:1726055;beilstein:3906521;bigg:glcn;biopath:D-Gluconate;brenda:BG22387;cas:526-95-4;chebi:18391;chebi:24265;chebi:24266;chebi:33198;chemspider:10240;chemspider:4925340;drugbank:DB04304;ec:1.1.1.215;ec:1.1.1.69;ec:1.1.99.3;ec:2.7.1.12;ec:3.1.1.17;ec:4.2.1.39;foodb:FDB001980;gmelin:83544;gmelin:83545;het:GCO;hmdb:HMDB00625;kegg:C00257;knapsack:C00007303;metacyc:GLUCONATE;metl…
MNXM342	octanoyl-CoA(4-)	cpd01335_c	C29H46N7O17P3S	889.699	-4	3dmet:B04826;beilstein:6562085;bigg:occoa;biopath:Octanoyl-CoA;brenda:BG15295;cas:1264-52-4;chebi:15533;chebi:57386;chemspider:371;drugbank:DB02910;ec:2.3.1.137;foodb:FDB022409;hmdb:HMDB01070;kegg:C01944;metacyc:CPD-196;metlin:5982;nikkaji:J358.061J;nugowiki:963;pdb-ccd:CO8;pubchem:25245711;pubchem:380;pubchem:5048;reactome:390303;reactome:77337;reactome:REACT_17860;reactome:REACT_5128;reactome_d…
MNXM3426	1-myristoyl-sn-glycerol 3-phosphate	cpd15331_c	C17H33O7P	380.413	-2	bigg:1tdecg3p;chebi:62833;chebi:72683;lipid:LMGP10050007;lipidmaps:LMGP10050007;metacyc:CPD0-2254;pubchem:14714460;pubchem:45479329;reaxys:9811193;seed:cpd15331
MNXM344	dGTP	cpd00241_c	C10H12N5O13P3	503.149	-4	3dmet:B01207;bigg:dgtp;biopath:2-prime-Deoxyguanosine-5-prime-triphosphate;brenda:BG84634;cas:2564-35-4;chebi:16497;chebi:57794;chebi:61429;chemspider:58613;drugbank:DB02181;ec:3.1.5.1;foodb:FDB022623;het:DGT;hmdb:HMDB01440;kegg:C00286;knapsack:C00019346;metacyc:DGTP;metlin:6248;nikkaji:J192.065K;nugowiki:1302;pdb-ccd:DGT;pubchem:25246112;pubchem:3581;pubchem:65103;reaxys:8956855;seed:cpd00241
MNXM3442	2-(3,4-dihydroxybenzoyloxy)-4,6-dihydroxybenzoate	cpd02754_c	C14H9O8	305.216	-1	3dmet:B00727;beilstein:3005017;brenda:BG31259;cas:30048-34-1;chebi:16068;chebi:57628;chemspider:389328;chemspider:4573933;ec:1.13.11.24;hmdb:HMDB59651;kegg:C04524;metacyc:2-PROTOCATECHUOYLPHLOROGLUCINOLCARBOXYLA;nikkaji:J1.179.476I;nugowiki:58048;pubchem:440370;pubchem:54675870;pubchem:7135;seed:cpd02754
MNXM346	protoporphyrin(2-)	cpd01476_c	C34H32N4O4	560.642	-2	3dmet:B00399;beilstein:3897489;beilstein:635160;beilstein:635161;beilstein:9313467;bigg:ppp9;biopath:Protoporphyrin_IX;brenda:BG16645;cas:553-12-8;chebi:15430;chebi:36159;chebi:57306;chemspider:10469486;chemspider:20171337;drugbank:DB02285;ec:1.3.3.4;ec:1.3.5.3;ec:4.99.1.1;ec:6.6.1.1;foodb:FDB004277;gmelin:251232;gmelin:735458;het:1HBG;hmdb:HMDB00241;kegg:C02191;knapsack:C00007370;metacyc:PROTOPO…
MNXM3480	3-carboxy-1-hydroxypropylthiamine diphosphate	cpd03189_c	C16H21N4O10P2S	523.371	-3	biopath:Succinyl-ThPP;chebi:1463;chemspider:389531;foodb:FDB024054;hmdb:HMDB06744;kegg:C05381;nikkaji:J2.755.812G;nugowiki:5869;pubchem:440649;pubchem:7755;seed:cpd03189;upa:UPC05381
MNXM349	glycolaldehyde	cpd00229_e;cpd00229_c;cpd00229_m;cpd00229_b	C2H4O2	60.052	0	3dmet:B00079;beilstein:506029;bigg:gcald;biopath:Glycolaldehyde;brenda:BG15449;cas:141-46-8;chebi:17071;chemspider:736;ec:1.2.1.21;ec:1.4.3.8;ec:4.1.1.40;ec:4.1.2.18;ec:4.1.2.25;ec:4.1.2.28;foodb:FDB003297;hmdb:HMDB03344;kegg:C00266;knapsack:C00007457;metacyc:GLYCOLALDEHYDE;metlin:3205;nikkaji:J2.537B;nugowiki:2925;pubchem:3564;pubchem:756;reaxys:506029;seed:cpd00229;upa:UPC00266;wikipedia:Glycol…
MNXM35	A	cpd11621_c;cpd11609_c	R			bigg:fdxox;biopath:Flavinmononucleotide_(FMN)_(oxidized,_linked_with_enzyme);brenda:BG94313;chebi:13193;chebi:17908;kegg:C00028;kegg:C00139;metacyc:Oxidized-ferredoxins;pubchem:3330;pubchem:3439;seed:cpd11609;seed:cpd11621;upa:UPC00028;upa:UPC00139
MNXM351	protoporphyrinogen(2-)	cpd00791_c;cpd00791_m	C34H38N4O4	566.69	-2	3dmet:B00236;beilstein:1201533;bigg:pppg9;biopath:Protoporphyrinogen_IX;brenda:BG36407;cas:7412-77-3;chebi:15435;chebi:57307;chemspider:108741;chemspider:20171538;ec:1.3.3.3;ec:1.3.3.4;ec:1.3.5.3;ec:1.3.99.22;foodb:FDB022425;hmdb:HMDB01097;kegg:C01079;knapsack:C00007371;metacyc:PROTOPORPHYRINOGEN;metlin:6003;nikkaji:J1.944.003F;nugowiki:987;pubchem:121893;pubchem:20849104;pubchem:4317;reactome:18…
MNXM3518	6-O-alpha-D-glucopyranosyl-D-fructofuranose	cpd01200_e;cpd01200_c;cpd01200_b	C12H22O11	342.296	0	beilstein:1435314;beilstein:1435315;beilstein:31667;brenda:BG31269;cas:13718-94-0;cas:15132-06-6;chebi:18394;chebi:47998;chebi:47999;chemspider:18014740;ec:5.4.99.11;kegg:C01742;metacyc:CPD-230;nikkaji:J16.052K;pubchem:439559;pubchem:4876;seed:cpd01200;upa:UPC01742
MNXM353	L-homoserine zwitterion	cpd00227_c	C4H9NO3	119.119	0	3dmet:B01202;beilstein:1721680;beilstein:1721681;beilstein:1721682;bigg:hom-L;biopath:L-Homoserine;brenda:BG19833;cas:1927-25-9;cas:498-19-1;cas:6027-21-0;cas:672-15-1;chebi:15699;chebi:30653;chebi:30654;chebi:57476;chebi:62980;chemspider:12126;drugbank:DB04193;ec:1.1.1.3;ec:2.3.1.31;ec:2.3.1.46;ec:2.7.1.39;ec:3.3.1.2;ec:4.4.1.1;foodb:FDB000522;het:HSE;hmdb:HMDB00719;kegg:C00263;knapsack:C0000136…
MNXM355	beta-nicotinamide D-ribonucleotide	cpd00355_e;cpd00355_c;cpd00355_x;cpd00355_m;cpd00355_b	C11H14N2O8P	333.211	-1	3dmet:B01247;beilstein:3570187;beilstein:4158043;beilstein:5153835;bigg:nmn;biopath:Nicotinamide_D-ribonucleotide;brenda:BG50976;cas:1094-61-7;chebi:14648;chebi:14649;chebi:16171;chemspider:13553;chemspider:13554;chemspider:19954080;ec:2.4.2.12;ec:2.7.1.22;ec:2.7.7.1;ec:3.2.2.14;ec:3.5.1.42;ec:3.6.1.22;foodb:FDB021912;hmdb:HMDB00229;hmdb:HMDB59645;kegg:C00455;knapsack:C00019694;metacyc:NICOTINAMI…
MNXM356	propionate	cpd00141_c	C3H5O2	73.071	-1	15; 18; 307; 324; 348; 485; 73; 79;3dmet:B01176;beilstein:3587503;beilstein:506071;bigg:ppa;biopath:Propanoate;brenda:BG17828;cas:72-03-7;cas:79-09-4;chebi:17272;chebi:30768;chemspider:1005;chemspider:94556;drugbank:DB03766;ec:2.7.2.15;ec:2.8.3.1;ec:4.1.3.32;ec:6.2.1.17;foodb:FDB008285;gmelin:1820;gmelin:1821;het:PPI;hmdb:HMDB00237;kegg:C00163;knapsack:C00044287;ligandbox:D02310;lipid:LMFA0101000…
MNXM3570	cyclotriphosphate(3-)	cpd01622_e;cpd01622_c;cpd01622_b	O9P3	236.916	-3	3dmet:B00445;brenda:BG28749;cas:13566-25-1;chebi:16517;chebi:27122;chebi:57801;chemspider:10449288;ec:3.6.1.2;gmelin:185242;kegg:C02466;metacyc:CPD-610;nikkaji:J952.309J;pubchem:13797563;pubchem:5482;seed:cpd01622
MNXM360	dCTP	cpd00356_c	C9H12N3O13P3	463.125	-4	3dmet:B01248;bigg:dctp;biopath:2-prime-Deoxycytidine-5-prime-triphosphate;brenda:BG27759;cas:2056-98-6;chebi:16311;chebi:57724;chebi:61481;chemspider:58601;drugbank:DB03258;ec:3.5.4.13;ec:3.5.4.30;ec:3.6.1.12;foodb:FDB022359;het:DCP;hmdb:HMDB00998;kegg:C00458;metacyc:DCTP;metlin:5929;nikkaji:J247.702E;nugowiki:897;pdb-ccd:DCP;pubchem:25244665;pubchem:3742;pubchem:65091;reaxys:7844312;seed:cpd0035…
MNXM361	L-aspartate 4-semialdehyde	cpd00346_c	C4H7NO3	117.103	0	3dmet:B00117;bigg:aspsa;biopath:L-Aspartate_4-semialdehyde;brenda:BG19547;cas:15106-57-7;cas:None;chebi:13086;chebi:18051;chebi:537519;chemspider:388372;ec:1.1.1.3;ec:1.2.1.11;ec:1.5.1.43;ec:2.2.1.10;ec:2.6.1.46;ec:2.6.1.76;ec:4.1.2.n5;ec:4.2.1.52;ec:4.3.3.7;foodb:FDB028891;hmdb:HMDB12249;kegg:C00441;knapsack:C00007469;metacyc:L-ASPARTATE-SEMIALDEHYDE;nikkaji:J457.019G;nugowiki:10974;pdbechem:AS2…
MNXM362	lactose	cpd00208_c	C12H22O11	342.296	0	FANCONI-BICKEL SYNDROME: 436; GALACTOSEMIA II (GALK): 134; GALACTOSEMIA III: 139; GALACTOSEMIA: 136; GLUCOSE-GALACTOSE MALABSORPTION: 150; LACTASE DEFICIENCY, CONGENITAL: 62; PATENT DUCTUS VENOSUS: 460;3dmet:B01199;beilstein:1292745;beilstein:5758726;beilstein:90842;bigg:lcts;biopath:Lactose;brenda:BG3975;cas:63-42-3;chebi:17716;chebi:36219;chemspider:76293;drugbank:DB04465;ec:2.4.1.22;ec:3.2.1.1…
MNXM363	lauroyl-CoA(4-)	cpd01260_c	C33H54N7O17P3S	945.805	-4	3dmet:B04816;bigg:ddcacoa;biopath:Lauroyl-CoA;brenda:BG55605;cas:6244-92-4;chebi:15521;chebi:57375;chemspider:145018;drugbank:DB03264;ec:2.3.3.2;ec:2.3.3.4;foodb:FDB023198;het:DCC;hmdb:HMDB03571;kegg:C01832;lipidmaps:LMFA07050005;metacyc:LAUROYLCOA-CPD;metlin:6959;nikkaji:J710.292E;nugowiki:3152;pdb-ccd:DCC;pubchem:165436;pubchem:24701370;pubchem:25113193;pubchem:4951;reactome:77261;reactome:REAC…
MNXM3630	L-alanyl-D-glutamate	cpd15385_p;cpd15385_c	C8H13N2O5	217.199	-1	bigg:LalaDglu;chebi:61395;chebi:61566;ec:5.1.1.n1;metacyc:CPD0-2190;pubchem:25203511;pubchem:25203551;reaxys:1728478;seed:cpd15385
MNXM36331	3-aminobutanoic acid	cpd11599_e;cpd11599_c;cpd11599_b	C4H9NO2	103.12	0	cas:541-48-0;chebi:37081;chemspider:10469;foodb:FDB008314;hmdb:HMDB31654;metacyc:CPD-4748;nugowiki:30312;pubchem:10932;pubchem:25201443;reaxys:1720563;seed:cpd11599
MNXM364	(R)-pantothenate	cpd00644_e;cpd00644_c;cpd00644_b	C9H16NO5	218.227	-1	3dmet:B00193;beilstein:1727062;beilstein:1727064;bigg:pnto-R;biopath:(R)-Pantothenate;brenda:BG27869;cas:20938-62-9;cas:599-54-2;cas:79-83-4;chebi:16454;chebi:29032;chebi:46905;chebi:7916;chemspider:146912;chemspider:963;drugbank:DB01783;ec:2.7.1.33;ec:3.5.1.22;ec:3.5.1.92;ec:6.3.2.1;ec:6.3.2.n5;foodb:FDB011817;gmelin:775395;hmdb:HMDB00210;kegg:C00864;knapsack:C00001550;ligandbox:D07413;metacyc:P…
MNXM365	5-amino-1-(5-phospho-D-ribosyl)imidazole-4-carboxamide(2-)	cpd02851_c	C9H13N4O8P	336.195	-2	3dmet:B01774;beilstein:6669264;bigg:aicar;biopath:5-prime-Phosphoribosyl-5-amino-4-imidazole_carboxamide;brenda:BG27683;cas:3031-94-5;chebi:18406;chebi:58475;chemspider:58620;drugbank:DB01700;ec:2.1.2.3;ec:4.3.2.2;foodb:FDB001213;het:AMZ;hmdb:HMDB01517;kegg:C04677;knapsack:C00007383;metacyc:AICAR;metlin:6294;nikkaji:J7.665A;nugowiki:1376;pdb-ccd:AMZ;pubchem:50986073;pubchem:65110;pubchem:7258;rea…
MNXM3663	N(omega)-phosphonato-L-arginine	cpd03535_e;cpd03535_c;cpd03535_b	C6H14N4O5P	253.173	-1	3dmet:B01920;beilstein:1729410;biopath:L-Arginine_phosphate;brenda:BG22930;brenda:BG83117;cas:1189-11-3;chebi:18412;chebi:58477;chemspider:389451;ec:2.7.3.3;foodb:FDB000543;hmdb:HMDB29438;kegg:C05945;metacyc:L-ARGININE-P;nikkaji:J20.415C;nugowiki:28096;pubchem:25201356;pubchem:440551;pubchem:8229;seed:cpd03535
MNXM367	L-alpha-glycerophosphocholine	cpd00507_e;cpd00507_c;cpd00507_b	C8H20NO6P	257.221	0	3dmet:B01306;beilstein:6062450;bigg:g3pc;biopath:L-1-Glycero-3-phosphocholine;brenda:BG26338;brenda:BG36302;brenda:BG36433;brenda:BL317207;cas:28319-77-9;chebi:16870;chebi:36313;chebi:55397;chemspider:64931;drugbank:DB04660;ec:3.1.1.5;ec:3.1.4.2;ec:3.1.4.38;foodb:FDB021802;hmdb:HMDB00086;kegg:C00670;ligandbox:D07349;metacyc:L-1-GLYCERO-PHOSPHORYLCHOLINE;metlin:370;nikkaji:J247.898F;nikkaji:J33.09…
MNXM3673	Ni(2+)	cpd00244_e;cpd00244_c;cpd00244_b	Ni	58.693	2	bigg:ni2;biopath:Ni2+;brenda:BG28862;cas:14701-22-5;cas:7440-02-0;chebi:28112;chebi:49786;chemspider:909;ec:1.1.1.261;ec:1.12.1.2;ec:1.12.1.3;ec:1.12.1.5;ec:1.12.2.1;ec:1.12.5.1;ec:1.12.7.2;ec:1.12.98.1;ec:1.12.98.3;ec:1.12.99.6;ec:1.13.11.53;ec:1.2.7.4;ec:1.2.99.2;ec:2.3.1.169;ec:3.5.1.5;ec:3.5.1.87;ec:3.6.3.24;foodb:FDB013444;gmelin:16229;gmelin:6859;het:NI;hmdb:HMDB02457;kegg:C00291;kegg:C1960…
MNXM368	sn-glycero-3-phosphoethanolamine zwitterion	cpd00908_c	C5H14NO6P	215.142	0	3dmet:B04786;beilstein:1785319;bigg:g3pe;biopath:sn-Glycero-3-phosphoethanolamine;brenda:BG20781;cas:1190-00-7;chebi:16929;chebi:36314;chebi:52330;chebi:57952;chemspider:4573608;hmdb:HMDB59660;kegg:C01233;metacyc:L-1-GLYCEROPHOSPHORYLETHANOL-AMINE;nikkaji:J247.900A;nugowiki:58057;pdb-ccd:GPE;pubchem:25200464;pubchem:4454;pubchem:5459861;reactome:1524023;reactome:REACT_124601;reactome_database_id_…
MNXM37	L-glutamine zwitterion	cpd00053_e;cpd00053_n;cpd00053_c;cpd00053_b	C5H10N2O3	146.144	0	Argininosuccinic Aciduria (ASL): 207900; Carbamoyl Phosphate Synthetase Deficiency (cps): 237300; Hyperdibasic Aminoaciduria II. Lysinuric Protein Intolerance: 222700; Hyperinsulinism-hyperammonemia Syndrome: 606762; Hyperornithinemia with Gyrate Atrophy (hoga): 258870; Hyperornithinemia-hyperammonemia-homocitrullinuria [HHH-syndrome]: 238970; Propionic Acidemia. Ketotic Hyperglycinemia (PA): 606…
MNXM370	2-ammonio-2-deoxy-D-glucopyranose 6-phosphate(1-)	M_297;M_653	C6H13NO8P	258.143	-1	3dmet:B01222;beilstein:2334881;bigg:gam6p;biopath:D-Glucosamine_6-phosphate;brenda:BG22727;cas:3616-42-0;chebi:12962;chebi:15873;chebi:47987;chebi:58725;chemspider:388356;drugbank:DB02657;ec:2.3.1.4;ec:2.6.1.16;ec:2.7.1.8;ec:3.5.1.25;ec:3.5.99.6;ec:5.4.2.10;foodb:FDB022515;het:GLP;hmdb:HMDB01254;kegg:C00352;knapsack:C00019580;metacyc:CPD-13469;metacyc:D-GLUCOSAMINE-6-P;metagene:.;metlin:6111;nikk…
MNXM373	D-pantetheine 4'-phosphate	cpd00834_c;cpd00834_m	C11H21N2O7PS	356.332	-2	3dmet:B04774;bigg:pan4p;biopath:(R)-Pantetheine-4-prime-phosphate;brenda:BG2954;cas:2226-71-3;chebi:16858;chebi:26073;chebi:4222;chebi:47942;chebi:61723;chemspider:962;drugbank:DB03912;ec:2.7.1.34;ec:2.7.7.3;ec:4.1.1.36;foodb:FDB022609;het:1H1T;hmdb:HMDB01416;kegg:C01134;knapsack:C00007448;metacyc:PANTETHEINE-P;metacyc:PHOSPHOPANTOTHEINE-GROUP;nikkaji:J1.112.929C;nugowiki:1278;pdb-ccd:PNS;pdbeche…
MNXM374	dADP(3-)	cpd00177_n;cpd00177_c	C10H12N5O9P2	408.178	-3	3dmet:B01188;beilstein:11523262;bigg:dadp;biopath:2-prime-Deoxyadenosine-5-prime-diphosphate;brenda:BG1869;cas:2793-06-8;cas:None;chebi:16174;chebi:57667;chemspider:19992628;ec:2.7.4.11;foodb:FDB022662;hmdb:HMDB01508;kegg:C00206;metacyc:DADP;metlin:6286;nikkaji:J247.700I;nugowiki:1367;pdb-ccd:DAT;pdbechem:DAT;pubchem:21125569;pubchem:3506;pubchem:53477733;reactome:500087;reactome:REACT_21649;reac…
MNXM376	hydroquinone	C15603_c	C6H6O2	110.111	0	3dmet:B00121;beilstein:605970;bigg:hqn;brenda:BG46027;cas:123-31-9;chebi:17594;chemspider:764;ec:1.13.11.66;ec:1.14.13.64;ec:1.17.5.1;ec:1.6.5.6;ec:2.4.1.218;ec:4.1.1.62;foodb:FDB000885;gmelin:2742;het:HQE;hmdb:HMDB02434;kegg:C00530;kegg:C15603;knapsack:C00002656;ligandbox:D00073;metacyc:HYDROQUINONE;metlin:6681;nikkaji:J2.929G;nugowiki:2017;pdb-ccd:HQE;pubchem:17396595;pubchem:3812;pubchem:78471…
MNXM377	indole	cpd00359_c	C8H7N	117.148	0	BLUE DIAPER SYNDROME: 300;3dmet:B01251;beilstein:107688;beilstein:107693;bigg:indole;biopath:Indole;brenda:BG26505;cas:120-72-9;cas:271-26-1;chebi:16881;chebi:35579;chebi:35581;chemspider:776;drugbank:DB04532;ec:1.13.11.17;ec:1.14.13.137;ec:4.1.1.92;ec:4.1.2.8;ec:4.1.99.1;ec:4.2.1.122;foodb:FDB012008;gmelin:2037578;gmelin:3477;het:IND;hmdb:HMDB00738;kegg:C00463;knapsack:C00001418;metacyc:INDOLE;m…
MNXM378	salicylate	cpd00599_c	C7H5O3	137.113	-1	3dmet:B00179;beilstein:3605209;beilstein:774890;bigg:salc;brenda:BG36387;cas:63-36-5;cas:69-72-7;chebi:16914;chebi:30762;chemspider:331;chemspider:4964;drugbank:DB00936;ec:1.14.13.1;ec:1.2.1.65;ec:3.1.1.55;ec:4.1.1.91;ec:4.2.99.21;foodb:FDB000882;gmelin:3417;gmelin:3418;het:SAL;hmdb:HMDB01895;kegg:C00805;knapsack:C00000206;ligandbox:D00097;metacyc:CPD-110;metlin:616;nikkaji:J2.370A;nugowiki:1486;…
MNXM379	O-phospho-L-serine	cpd00738_c	C3H6NO6P	183.057	-2	3dmet:B01366;beilstein:1726826;bigg:pser-L;biopath:O-Phospho-L-serine;brenda:BG36327;cas:17885-08-4;cas:407-41-0;chebi:15811;chebi:57524;chemspider:5415612;chemspider:62074;ec:2.5.1.65;ec:2.5.1.76;ec:2.6.1.52;ec:2.7.1.80;ec:3.1.3.3;foodb:FDB021926;gmelin:675662;het:SEP;hmdb:HMDB00272;kegg:C01005;knapsack:C00007287;metacyc:3-P-SERINE;metlin:5270;nikkaji:J136.545B;nugowiki:200;pdb-ccd:SEP;pubchem:4…
MNXM38	FADH2	cpd00982_c;cpd00982_m	C27H33N9O15P2	785.55	-2	beilstein:1208989;bigg:fadh2;biopath:FADH2;brenda:BG14279;cas:1910-41-4;chebi:17877;chebi:58307;chemspider:393487;ec:1.1.98.3;ec:1.14.14.11;ec:1.14.14.7;ec:1.14.14.8;ec:1.14.14.9;ec:1.14.20.2;ec:1.17.99.5;ec:1.3.8.2;ec:1.5.1.37;ec:1.5.1.45;ec:5.2.1.13;foodb:FDB022483;het:FDA;hmdb:HMDB01197;kegg:C01352;metacyc:FADH2;metlin:6073;nikkaji:J792.632D;nugowiki:1075;pdb-ccd:FDA;pdbechem:FDA;pubchem:25244…
MNXM3809	2-deoxy-D-glucose 6-phosphate(2-)	cpd03805_c	C6H11O8P	242.121	-2	brenda:BG22584;chebi:16043;chebi:57615;ec:3.1.3.68;kegg:C06369;metacyc:2-DEOXY-D-GLUCOSE-6-PHOSPHATE;nikkaji:J818.256F;pdb-ccd:D6G;pubchem:25244181;pubchem:8605;seed:cpd03805
MNXM3817	2-O-(beta-D-glucosyl)-sn-glycerol	cpd08376_e;cpd08376_c;cpd08376_b	C9H18O8	254.234	0	beilstein:1345041;beilstein:84013;brenda:BG27979;chebi:17765;chemspider:391519;ec:3.1.3.69;kegg:C11546;metacyc:2-BETA-D-GLUCOSYL-SN-GLYCEROL;nikkaji:J15.667A;pubchem:13713;pubchem:443265;seed:cpd08376
MNXM38283	5-oxoprolinate	cpd01293_c	C5H6NO3	128.106	-1	beilstein:4135383;beilstein:82131;bigg:5oxpro;cas:149-87-1;cas:4042-36-8;cas:98-79-3;chebi:16010;chebi:57606;chemspider:4451146;chemspider:485;ec:4.3.2.6;foodb:FDB022254;gmelin:327019;hmdb:HMDB00805;metacyc:5-OXOPROLINE;metlin:5769;nugowiki:723;pubchem:499;pubchem:5289118;reaxys:82131;seed:cpd01293;wikipedia:Pyroglutamic_acid
MNXM38297	5-S-methyl-5-thio-alpha-D-ribofuranose	cpd01981_c	C6H12O4S	180.222	0	3dmet:B01630;bigg:5mtr;brenda:BG34490;cas:23656-67-9;chebi:45738;chemspider:388938;foodb:FDB022418;hmdb:HMDB01087;kegg:C03089;metlin:5995;nikkaji:J1.615.621C;nugowiki:978;pdbechem:SR1;pubchem:439904;pubchem:5987;reaxys:21337395;seed:cpd01981;upa:UPC03089
MNXM383	(indol-3-yl)acetate	cpd00703_c;cpd00703_m	C10H8NO2	174.176	-1	3dmet:B00206;beilstein:143358;beilstein:3906817;bigg:ind3ac;biopath:Indole-3-acetate;brenda:BG2044;cas:87-51-4;chebi:16411;chebi:30854;chemspider:779;chemspider:780;ec:1.14.13.168;ec:1.2.3.7;ec:2.4.1.121;ec:6.3.2.20;foodb:FDB000933;gmelin:143197;gmelin:329972;het:IAC;hmdb:HMDB00197;kegg:C00954;knapsack:C00000100;metacyc:INDOLE_ACETATE_AUXIN;metlin:5211;nikkaji:J5.156J;nugowiki:139;pdb-ccd:IAC;pub…
MNXM386	thymine	cpd00151_e;cpd00151_c;cpd00151_b	C5H6N2O2	126.113	0	DIHYDROPYRIMIDINASE (DHPA): 410;3dmet:B00051;beilstein:607626;bigg:thym;biopath:Thymine;brenda:BG20937;cas:65-71-4;chebi:17821;chemspider:1103;drugbank:DB03462;ec:1.14.11.6;ec:1.14.14.n1;ec:1.14.99.46;ec:1.17.99.4;ec:1.3.1.1;ec:2.4.2.4;foodb:FDB021922;gmelin:278790;het:TDR;hmdb:HMDB00262;kegg:C00178;knapsack:C00001511;metacyc:THYMINE;metagene:DIHYDROPYRIMIDINE DEHYDROGENASE DEFICIENCY (DHPD): 334…
MNXM3863	4-hydroxyphenyl acetate	cpd00489_c	C8H8O3	152.147	0	3dmet:B00153;beilstein:1940871;bigg:4hphac;brenda:BG26671;brenda:BG26685;cas:156-38-7;cas:3233-32-7;chebi:18101;chebi:31128;chebi:48999;chemspider:124;chemspider:3881560;ec:1.14.13.18;ec:1.14.13.3;ec:1.14.13.84;ec:1.14.14.9;ec:1.2.1.53;ec:1.2.3.13;ec:4.1.1.83;foodb:FDB010534;het:4HP;hmdb:HMDB00020;kegg:C00642;kegg:C13636;metacyc:4-HYDROXYPHENYLACETATE;metlin:130;nikkaji:J5.873D;nikkaji:J83.249I;n…
MNXM3867	4-nitrophenyl phosphate	cpd02135_c	C6H4NO6P	217.073	-2	brenda:BG36352;cas:330-13-2;chebi:17440;chebi:61146;chemspider:3874764;drugbank:DB04214;ec:3.1.3.41;kegg:C03360;metacyc:CPD-194;nikkaji:J32.922C;pdb-ccd:4NP;pdbechem:4NP;pubchem:4686862;pubchem:6198;reaxys:3680906;seed:cpd02135;|wikipedia|:Para-Nitrophenylphosphate
MNXM388	5-amino-1-(5-phosphonato-D-ribosyl)imidazol-3-ium	cpd02140_c	C8H13N3O7P	294.178	-1	3dmet:B01653;bigg:air;biopath:5-prime-Phosphoribosyl-5-aminoimidazole;brenda:BG25911;cas:25635-88-5;chebi:28843;chebi:58592;chemspider:141854;ec:4.1.1.21;ec:4.1.99.17;ec:6.3.3.1;ec:6.3.4.18;foodb:FDB022504;het:AIR;hmdb:HMDB01235;kegg:C03373;knapsack:C00019655;metacyc:5-PHOSPHORIBOSYL-5-AMINOIMIDAZOLE;metlin:6097;nikkaji:J17.002J;nugowiki:1106;pdb-ccd:AIR;pubchem:161500;pubchem:44229244;pubchem:62…
MNXM389	3-methylbut-2-enoyl-CoA	cpd01966_c	C26H38N7O17P3S	845.603	-4	3dmet:B04879;bigg:3mb2coa;biopath:3-Methylcrotonyl-CoA;brenda:BG87316;cas:793193-48-3;chebi:15486;chebi:57344;chemspider:388909;ec:1.3.8.4;ec:1.3.99.10;ec:6.4.1.4;foodb:FDB022652;hmdb:HMDB01493;kegg:C03069;metacyc:3-METHYL-CROTONYL-COA;metagene:3-METHYL-CROTONYL-GLYCINURIA: 27;metlin:6277;nikkaji:J1.710.034C;nugowiki:1355;pubchem:25244212;pubchem:439869;pubchem:5969;reactome:70744;reactome:REACT_…
MNXM39	formate	cpd00047_e;cpd00047_c;cpd00047_m;cpd00047_b	CHO2	45.017	-1	3dmet:B01142;beilstein:1209246;beilstein:1901205;bigg:for;biopath:Formate;brenda:BG28488;cas:64-18-6;cas:71-47-6;chebi:15740;chebi:30751;chemspider:277;chemspider:278;drugbank:DB01942;ec:1.1.99.33;ec:1.13.11.41;ec:1.13.11.53;ec:1.13.11.54;ec:1.13.11.72;ec:1.14.13.70;ec:1.14.99.21;ec:1.2.1.2;ec:1.2.1.43;ec:1.2.1.46;ec:1.2.99.4;ec:2.3.1.54;ec:2.7.2.6;ec:2.8.3.16;ec:3.1.2.10;ec:3.1.2.12;ec:3.5.1.10;…
MNXM39043	7,8-Dihydroneopterin	cpd02961_c;cpd02961_m	C9H13N5O4	255.231	0	3dmet:B04970;beilstein:2291612;beilstein:7096689;beilstein:8572370;bigg:dhnpt;biopath:Dihydroneopterin;brenda:BG27500;cas:1218-98-0;chebi:17001;chebi:71175;chemspider:58584;chemspider:639;drugbank:DB04425;ec:4.1.2.25;foodb:FDB022940;hmdb:HMDB02275;kegg:C04874;knapsack:C00007312;metacyc:CPD-11770;metacyc:DIHYDRO-NEO-PTERIN;metlin:6588;nikkaji:J976.376G;nugowiki:1858;pdbechem:NPR;pubchem:45479435;p…
MNXM392	3-hydroxypyruvate	cpd00145_c	C3H3O4	103.054	-1	3dmet:B00049;beilstein:1721079;beilstein:3904014;bigg:hpyr;biopath:Hydroxypyruvate;brenda:BG89123;cas:1113-60-6;chebi:17180;chebi:30841;chemspider:3397158;chemspider:939;drugbank:DB02951;ec:1.1.1.29;ec:1.1.1.81;ec:1.4.1.7;ec:2.6.1.45;ec:2.6.1.51;ec:4.1.1.40;ec:5.3.1.22;foodb:FDB008112;het:3PY;hmdb:HMDB01352;kegg:C00168;knapsack:C00007563;metacyc:OH-PYR;metlin:482;nikkaji:J515.825G;nugowiki:1214;p…
MNXM394	dTTP	M_253;M_637	C10H13N2O14P3	478.137	-4	3dmet:B01249;beilstein:4284328;beilstein:4628471;beilstein:71453;bigg:dttp;biopath:2-prime-Deoxythymidine-5-prime-triphosphate;brenda:BG1479;cas:365-08-2;chebi:18077;chebi:37568;chebi:58370;chemspider:10160750;chemspider:58493;drugbank:DB02452;ec:2.7.7.24;ec:2.7.7.32;ec:3.6.1.39;foodb:FDB022565;het:TTP;hmdb:HMDB01342;kegg:C00459;knapsack:C00019695;metacyc:TTP;nikkaji:J193.870C;nugowiki:1204;pdb-c…
MNXM395	N-acetyl-D-galactosamine	cpd00832_c	C8H15NO6	221.208	0	3dmet:B04773;beilstein:1429037;bigg:acgal;brenda:BG36283;cas:14215-68-0;cas:1811-31-0;chebi:28037;kegg:C01132;metacyc:N-acetyl-D-galactosamine;nikkaji:J199.634G;pdb-ccd:A2G;pubchem:4363;reaxys:1429037;seed:cpd00832
MNXM396	3-hydroxy-2-isobutyrate	cpd00876_c	C4H7O3	103.097	-1	beilstein:1745484;bigg:3hmp;brenda:BG92022;cas:2068-83-9;chebi:11805;chebi:18064;ec:1.1.1.31;ec:3.1.2.4;kegg:C01188;metacyc:3-HYDROXY-ISOBUTYRATE;nikkaji:J740.168J;pubchem:4414;seed:cpd00876
MNXM397	7,8-dihydroneopterin 3'-triphosphate(4-)	cpd02978_c	C9H12N5O13P3	491.139	-4	3dmet:B01801;bigg:ahdt;biopath:Dihydroneopterin_triphosphate;brenda:BG27775;cas:20574-65-6;chebi:18372;chebi:58462;chemspider:108735;ec:3.5.4.16;ec:3.6.1.n4;ec:4.1.2.50;ec:4.2.3.12;foodb:FDB022349;hmdb:HMDB00980;kegg:C04895;knapsack:C00007510;metacyc:DIHYDRONEOPTERIN-P3;metlin:5917;nikkaji:J642.224A;nugowiki:881;pubchem:121885;pubchem:25201779;pubchem:7446;seed:cpd02978;upa:UPC04895
MNXM3990	fa1	cpd11430_c	C14H27O2	227.363	-1	bigg:fa1;seed:cpd11430
MNXM4	O2	cpd00007_e;cpd00007_c;cpd00007_r;cpd00007_m;cpd00007_b	O2	31.999	0	3dmet:B00001;bigg:o2;biopath:Oxygen;brenda:BG36249;cas:7782-44-7;chebi:15379;chebi:26689;chebi:27140;chebi:29793;chemspider:952;ec:1.1.3.10;ec:1.1.3.11;ec:1.1.3.12;ec:1.1.3.13;ec:1.1.3.14;ec:1.1.3.15;ec:1.1.3.16;ec:1.1.3.17;ec:1.1.3.18;ec:1.1.3.19;ec:1.1.3.21;ec:1.1.3.23;ec:1.1.3.27;ec:1.1.3.28;ec:1.1.3.29;ec:1.1.3.3;ec:1.1.3.37;ec:1.1.3.38;ec:1.1.3.39;ec:1.1.3.4;ec:1.1.3.40;ec:1.1.3.41;ec:1.1.3.…
MNXM40	malonyl-CoA(5-)	cpd00070_c	C24H33N7O19P3S	848.541	-5	3dmet:B04627;bigg:malcoa;biopath:Malonyl-CoA;brenda:BG13046;cas:524-14-1;chebi:15531;chebi:57384;chemspider:10213;drugbank:DB04524;ec:1.2.1.75;ec:2.1.1.197;ec:2.3.1.112;ec:2.3.1.113;ec:2.3.1.114;ec:2.3.1.115;ec:2.3.1.116;ec:2.3.1.119;ec:2.3.1.146;ec:2.3.1.151;ec:2.3.1.156;ec:2.3.1.159;ec:2.3.1.161;ec:2.3.1.165;ec:2.3.1.170;ec:2.3.1.172;ec:2.3.1.177;ec:2.3.1.194;ec:2.3.1.206;ec:2.3.1.208;ec:2.3.1.…
MNXM401	guanosine	cpd00311_e;cpd00311_c;cpd00311_m;cpd00311_b	C10H13N5O5	283.241	0	HYPERPHENYLALANIEMIA DUE TO GUANOSINE TRIPHOSPHATE CYCLOHYDROLASE DEFICIENCY: 355; PURINE NUCLEOSIDE PHOSPHORYLASE DIFICIENCY: 403;3dmet:B01233;beilstein:625911;bigg:gsn;biopath:Guanosine;brenda:BG85516;cas:118-00-3;chebi:16750;chemspider:6544;drugbank:DB02857;ec:2.4.2.15;ec:3.5.4.15;foodb:FDB003632;gmelin:55323;het:GMP;hmdb:HMDB00133;kegg:C00387;knapsack:C00019679;metacyc:CPD-15142;metacyc:GUANO…
MNXM4010	L-histidinal	cpd01324_c	C6H10N3O	140.163	1	3dmet:B01518;brenda:BG23726;cas:23784-15-8;chebi:27676;chebi:64802;chemspider:754;foodb:FDB028877;hmdb:HMDB12234;kegg:C01929;knapsack:C00007495;metacyc:HISTIDINAL;nikkaji:J36.234D;nugowiki:10959;pdb-ccd:HSO;pubchem:25244065;pubchem:5035;pubchem:775;seed:cpd01324
MNXM402	laurate	cpd01741_c;cpd01741_x	C12H23O2	199.31	-1	3dmet:B00483;beilstein:1099477;beilstein:3588839;bigg:ddca;brenda:BG4161;cas:143-07-7;chebi:18262;chebi:30805;chemspider:3361474;chemspider:3756;drugbank:DB03017;foodb:FDB003010;gmelin:103520;gmelin:333430;het:DAO;hmdb:HMDB00638;kegg:C02679;knapsack:C00001221;lipid:LMFA01010012;lipidbank:DFA0012;lipidmaps:LMFA01010012;metacyc:DODECANOATE;metlin:5611;nci:5026;nikkaji:J2.548H;nugowiki:557;pdb-ccd:D…
MNXM4026	L-alanyl-L-glutamate	cpd15388_c	C8H13N2O5	217.199	-1	bigg:LalaLglu;cas:13187-90-1;chebi:61396;chebi:61565;chemspider:5370726;ec:5.1.1.n1;hmdb:HMDB28686;metacyc:CPD0-1445;nugowiki:27344;pubchem:7006474;reaxys:1728476;seed:cpd15388
MNXM404	4-methyl-2-oxopentanoate	cpd00200_c	C6H9O3	129.134	-1	3dmet:B00066;beilstein:3904096;bigg:4mop;biopath:4-Methyl-2-oxopentanoate;brenda:BG21707;brenda:BL311188;cas:816-66-0;chebi:17865;chebi:48430;chemspider:2766269;chemspider:69;drugbank:DB03229;ec:1.1.1.85;ec:1.2.1.25;ec:1.4.1.9;ec:2.6.1.42;ec:2.6.1.6;foodb:FDB012607;het:COI;hmdb:HMDB00695;kegg:C00233;knapsack:C00019677;metacyc:2K-4CH3-PENTANOATE;metlin:5663;nikkaji:J39.557I;nugowiki:614;pdb-ccd:CO…
MNXM4046	N(omega),N(omega)-dimethyl-L-arginine	cpd02279_c	C8H19N4O2	203.262	1	3dmet:B00612;beilstein:2261521;brenda:BG26269;cas:102783-24-4;cas:30315-93-6;chebi:17929;chebi:58326;chemspider:110375;drugbank:DB01686;ec:3.5.3.18;foodb:FDB000508;het:DA2;hmdb:HMDB01539;kegg:C03626;metacyc:CPD-596;metlin:6309;nikkaji:J440.804G;nugowiki:1394;pdb-ccd:DA2;pdbechem:DA2;pubchem:123831;pubchem:25203330;pubchem:6410;seed:cpd02279
MNXM40494	ala-asp	cpd11593_p;cpd11593_c	C7H11N2O5	203.173	-1	cas:20727-65-5;chemspider:5362971;hmdb:HMDB28683;metacyc:CPD-13404;metacyc:CPD0-1944;nugowiki:27341;pubchem:54758706;pubchem:6995001;seed:cpd11593
MNXM40495	L-alanyl-L-glutamine	cpd11587_p;cpd11587_c	C8H15N3O4	217.222	0	cas:39537-23-0;hmdb:HMDB28685;metacyc:CPD-13403;nugowiki:27343;pubchem:7014883;seed:cpd11587
MNXM40496	ala-his	cpd11584_p;cpd11584_c	C9H14N4O3	226.232	0	hmdb:HMDB28689;metacyc:CPD-13401;nugowiki:27347;pubchem:44369160;seed:cpd11584
MNXM405	5-aminolevulinate	cpd00338_e;cpd00338_c;cpd00338_m;cpd00338_b	C5H9NO3	131.13	0	3dmet:B00110;beilstein:1759139;beilstein:3937762;bigg:5aop;biopath:5-Aminolevulinate;brenda:BG48824;cas:106-60-5;chebi:12109;chebi:17549;chebi:356416;chemspider:134;drugbank:DB00855;ec:2.3.1.37;ec:2.6.1.43;ec:4.2.1.24;ec:5.4.3.8;foodb:FDB022452;hmdb:HMDB01149;kegg:C00430;knapsack:C00007378;ligandbox:D07567;lipidmaps:LMFA01100055;metacyc:5-AMINO-LEVULINATE;metlin:6037;nikkaji:J38.537I;nugowiki:103…
MNXM4053	N-acetylmuramoyl-L-alaninate	cpd01923_c	C14H23N2O9	363.34	-1	3dmet:B01618;bigg:acmama;brenda:BG5567;cas:2497-02-1;chebi:28920;chebi:62542;kegg:C02999;nikkaji:J2.740.336K;pubchem:5908;seed:cpd01923
MNXM407	S-methyl-5-thio-alpha-D-ribose 1-phosphate(2-)	cpd02574_c	C6H11O7PS	258.186	-2	3dmet:B01722;bigg:5mdr1p;brenda:BG22572;cas:72843-83-5;chebi:27859;chebi:58533;ec:2.4.2.28;ec:2.4.2.44;ec:2.7.1.100;ec:5.3.1.23;foodb:FDB022341;hmdb:HMDB00963;kegg:C04188;metacyc:CPD-444;metlin:5909;nikkaji:J2.401.247F;nugowiki:867;pubchem:52940236;pubchem:53477720;pubchem:6864;seed:cpd02574;upa:UPC04188
MNXM408	spermine(4+)	cpd00558_e;cpd00558_c;cpd00558_b	C10H30N4	206.372	4	3dmet:B01325;beilstein:1750791;bigg:sprm;biopath:Spermine;brenda:BG1877;cas:71-44-3;chebi:15746;chebi:45725;chemspider:1072;chemspider:394003;drugbank:DB00127;ec:1.5.3.13;ec:1.5.3.14;ec:1.5.3.16;ec:1.5.3.17;ec:2.5.1.22;foodb:FDB003225;gmelin:454653;het:SPM;hmdb:HMDB01256;kegg:C00750;knapsack:C00001432;metacyc:SPERMINE;metlin:255;nikkaji:J5.246I;nugowiki:1124;pdb-ccd:SPK;pdbechem:SPK;pdbechem:SPM;…
MNXM409	5-(methylsulfanyl)-2,3-dioxopentyl phosphate(2-)	cpd11295_c	C6H9O6PS	240.171	-2	beilstein:11409870;bigg:dkmpp;brenda:BG36912;cas:115974-73-7;chebi:50604;chebi:58828;chemspider:545;ec:3.1.3.77;ec:4.2.1.109;ec:5.3.2.5;ec:5.3.2.n1;hmdb:HMDB59620;kegg:C15650;metacyc:CPD-8999;nikkaji:J2.178.133I;nugowiki:58017;pubchem:17396640;pubchem:25244990;pubchem:561;seed:cpd11295;upa:UPC15650
MNXM41	D-glucopyranose	cpd00027_e;cpd00027_c;cpd00027_v;cpd00027_b	C6H12O6	180.156	0	2-KETOGLUTARATE DEHYDROGENASE COMPLEX DEFICIENCY: 401; 21-HYDROXYLASE DEFICIENCY (CYP21): 235; 3-BETA-HYDROXYSTEROID DEHYDROGENASE DEFICIENCY: 95; 3-HYDROXY-3-METHYLGLUTARYL-CoA LYASE DEFICIENCY: 4; 3-METHYL-CROTONYL-GLYCINURIA: 27; 3-METHYLGLUTACONIC ACIDURIA (TYPE I): 23; ACTH DEFICIENCY, ISOLATED: 47; ADRENAL HYPOPLASIA. ADDISON DISEASE, X-LINKED: 45; ASPHYXIA [DD]: 408; BECKWITH-WIEDEMANN SYN…
MNXM410	coproporphyrinogen III(4-)	cpd02083_c	C36H40N4O8	656.725	-4	3dmet:B00571;beilstein:1208502;bigg:cpppg3;biopath:Coproporphyrinogen_III;brenda:BG36549;cas:2624-63-7;chebi:15439;chebi:57309;chemspider:20171552;chemspider:315;ec:1.3.3.3;ec:1.3.99.22;ec:4.1.1.37;foodb:FDB022518;het:CP3;hmdb:HMDB01261;kegg:C03263;knapsack:C00007284;metacyc:COPROPORPHYRINOGEN_III;metlin:6116;nikkaji:J313.191B;nugowiki:1129;pdb-ccd:CP3;pdbechem:CP3;pubchem:20849114;pubchem:321;pu…
MNXM4100	a quinol	cpd00415_c	C6H6O2	110.111	0	brenda:BG94592;metacyc:Reduced-Quinones;seed:cpd00415
MNXM411	dCDP(3-)	cpd00533_n;cpd00533_c	C9H12N3O10P2	384.153	-3	3dmet:B01317;beilstein:11523255;bigg:dcdp;biopath:2-prime-Deoxycytidine-5-prime-diphosphate;brenda:BG27662;brenda:BG27663;cas:800-73-7;cas:None;chebi:28846;chebi:58593;chemspider:132961;chemspider:19986689;ec:2.7.4.14;ec:2.7.4.25;foodb:FDB022510;het:YYY;hmdb:HMDB01245;kegg:C00705;metacyc:DCDP;metlin:6105;nikkaji:J247.701G;nugowiki:1114;pdb-ccd:YYY;pubchem:150855;pubchem:21122964;pubchem:3972;seed…
MNXM4133	XDP	cpd00972_c	C10H11N4O12P2	441.161	-3	beilstein:4283676;beilstein:7400006;bigg:xdp;brenda:BG1012;chebi:10048;chebi:59884;kegg:C01337;metacyc:XDP;nikkaji:J864.156K;patent:US4880918;pubchem:25203240;pubchem:4545;seed:cpd00972
MNXM414	uroporphyrinogen III(8-)	cpd00774_c	C40H36N4O16	828.731	-8	3dmet:B00231;beilstein:605190;bigg:uppg3;biopath:Uroporphyrinogen_III;brenda:BG18132;cas:1976-85-8;chebi:15437;chebi:57308;chemspider:1146;ec:2.1.1.107;ec:4.1.1.37;ec:4.2.1.75;foodb:FDB022417;gmelin:1166130;het:UP2;hmdb:HMDB01086;kegg:C01051;knapsack:C00007373;metacyc:UROPORPHYRINOGEN-III;metagene:CONGENITAL ERYTHTOPOIETIC PORPHYRIA (CEP, G??NTHER DISEASE): 417;metlin:79;nikkaji:J39.044E;nugowiki…
MNXM415	(R)-4'-phosphopantothenate	cpd02201_c	C9H15NO8P	296.191	-3	3dmet:B00592;beilstein:4754999;beilstein:9284851;bigg:4ppan;biopath:(R)-4-prime-Phosphopantothenate;brenda:BG27939;cas:5875-50-3;chebi:10986;chebi:12886;chebi:15905;chebi:20891;chemspider:128;ec:2.7.1.33;ec:6.3.2.36;ec:6.3.2.5;foodb:FDB022373;hmdb:HMDB01016;kegg:C03492;knapsack:C00019685;metacyc:4-P-PANTOTHENATE;metlin:3427;nikkaji:J1.877.906D;nugowiki:914;pdb-ccd:PAZ;pubchem:131;pubchem:16755653…
MNXM418	O-acetyl-L-serine zwitterion	cpd00722_c	C5H9NO4	147.129	0	3dmet:B00213;bigg:acser;biopath:O-Acetyl-L-serine;brenda:BG21345;cas:5147-00-2;cas:66638-22-0;chebi:17981;chebi:58340;chemspider:89874;drugbank:DB01837;ec:2.3.1.30;ec:2.5.1.47;ec:2.5.1.50;ec:2.5.1.51;ec:2.5.1.52;ec:2.5.1.53;foodb:FDB023094;het:OAS;hmdb:HMDB03011;kegg:C00979;knapsack:C00007459;metacyc:ACETYLSERINE;metlin:3270;nikkaji:J37.500D;nugowiki:2594;pdb-ccd:OAS;pubchem:25245438;pubchem:4228…
MNXM42	L-aspartate(1-)	cpd00041_e;cpd00041_n;cpd00041_c;cpd00041_x;cpd00041_m;cpd00041_b	C4H6NO4	132.095	-1	3dmet:B00015;beilstein:1723530;beilstein:4133557;bigg:asp-L;biopath:L-Aspartate;brenda:BG19556;cas:56-84-8;chebi:17053;chebi:29991;chebi:29993;chemspider:4573879;chemspider:5745;drugbank:DB00128;ec:1.4.1.21;ec:1.4.3.15;ec:1.4.3.16;ec:2.1.3.2;ec:2.3.1.17;ec:2.6.1.1;ec:2.6.1.31;ec:2.6.1.35;ec:2.6.1.70;ec:2.6.1.78;ec:2.7.2.4;ec:3.5.1.1;ec:3.5.1.15;ec:3.5.1.26;ec:3.5.1.38;ec:3.5.1.7;ec:3.5.1.8;ec:3.5…
MNXM420	thymidine	cpd00184_e;cpd00184_c;cpd00184_b	C10H14N2O5	242.229	0	3dmet:B01191;beilstein:89285;bigg:thymd;biopath:Thymidine;brenda:BG991;brenda:BG992;cas:3424-98-4;cas:50-89-5;chebi:17748;chebi:63624;chemspider:1102;chemspider:140081;chemspider:5585;drugbank:DB01265;drugbank:DB04485;ec:2.4.2.4;ec:2.7.1.21;ec:3.1.3.35;foodb:FDB012757;gmelin:282610;het:LLT;het:THM;hmdb:HMDB00273;hmdb:HMDB15394;kegg:C00214;kegg:D06675;knapsack:C00019698;ligandbox:D06675;metacyc:TH…
MNXM42005	Amylose	cpd11735_c	C14H26O11	370.35	0	brenda:BG93007;cas:9005-82-7;chebi:28102;foodb:FDB001130;hmdb:HMDB03403;metlin:6917;nugowiki:2984;pubchem:53477771;seed:cpd11735
MNXM421	4-aminobenzoate	cpd00443_c;cpd00443_m	C7H6NO2	136.128	-1	3dmet:B00134;beilstein:3904778;beilstein:471605;bigg:4abz;biopath:4-Aminobenzoate;brenda:BG25104;cas:150-13-0;cas:2906-28-7;chebi:17836;chebi:30753;chemspider:4710;chemspider:953;drugbank:DB02362;ec:1.14.13.27;ec:2.5.1.15;ec:4.1.1.24;ec:4.1.3.38;foodb:FDB001037;gmelin:50150;gmelin:82609;het:PAB;hmdb:HMDB01392;kegg:C00568;knapsack:C00001401;ligandbox:D02456;metacyc:P-AMINO-BENZOATE;metlin:3261;nik…
MNXM4217	1,2-Diacyl-sn-glycerol dioctadecanoyl	cpd15311_c	C39H76O5	625.018	0	bigg:12dgr180;seed:cpd15311
MNXM422	4-ammoniobutanal	cpd00434_c;cpd00434_m	C4H10NO	88.128	1	3dmet:B00129;bigg:4abutn;biopath:4-Aminobutanal;brenda:BG36390;cas:4390-05-0;chebi:17769;chebi:58264;chemspider:115;ec:1.2.1.19;ec:1.4.3.10;ec:1.5.3.14;ec:1.5.99.6;ec:2.6.1.82;foodb:FDB022412;hmdb:HMDB01080;kegg:C00555;knapsack:C00019656;metacyc:4-AMINO-BUTYRALDEHYDE;metlin:3225;nikkaji:J38.531J;nugowiki:971;pubchem:118;pubchem:25245200;pubchem:3835;seed:cpd00434;upa:UPC00555
MNXM42263	antimonous acid	cpd11598_e;cpd11598_c;cpd11598_b	H3O3Sb	172.782	0	chebi:30297;chebi:49870;chemspider:4892635;drugbank:DB02453;gmelin:558348;metacyc:ANTIMONITE;metacyc:CPD0-2039;pdbechem:SBO;pubchem:6338574;seed:cpd11598;|wikipedia|:Antimonite
MNXM423	ITP	cpd00068_c	C10H11N4O14P3	504.134	-4	3dmet:B01153;beilstein:4344695;bigg:itp;brenda:BG1200;cas:132-06-9;chebi:16039;chebi:57614;chebi:61402;chemspider:8265;ec:3.5.4.18;foodb:FDB021902;het:ITT;hmdb:HMDB00189;kegg:C00081;metacyc:ITP;metlin:5204;nikkaji:J38.562J;nugowiki:132;pdb-ccd:ITT;pubchem:3381;pubchem:44275035;pubchem:8583;reactome:2509836;reactome:REACT_151581;reactome_database_id_release_44:2509836;reaxys:5209456;reaxys:600524;…
MNXM4239	1-Nitronaphthalene-5,6-oxide	cpd10497_c	C10H7NO3	189.167	0	kegg:C14800;nikkaji:J2.789.422D;pubchem:17395798;seed:cpd10497
MNXM42463	arabinan	cpd12115_c				chebi:22590;kegg:C02474;pubchem:5489;seed:cpd12115
MNXM42654	Arsenobetaine	cpd11597_e;cpd11597_c;cpd11597_b	C5H11AsO2	178.061	0	cas:64436-13-1;chemspider:43109;foodb:FDB011219;hmdb:HMDB33206;kegg:C19331;knapsack:C00033652;nugowiki:31864;pubchem:124490003;pubchem:47364;seed:cpd11597
MNXM427	D-mannopyranose 6-phosphate(2-)	cpd00235_c	C6H11O9P	258.12	-2	3dmet:B01204;beilstein:2056781;beilstein:4704942;bigg:man6p;brenda:BG22644;cas:3672-15-9;cas:None;chebi:17369;chebi:48066;chebi:58735;ec:1.1.1.224;ec:2.7.1.7;ec:5.3.1.8;ec:5.4.2.8;kegg:C00275;knapsack:C00007307;nikkaji:J817.412A;pdb-ccd:M6D;pubchem:3572;reactome:532562;reactome:REACT_22559;reactome_database_id_release_44:532562;seed:cpd00235;upa:UPC00275;wikipedia:Mannose_6-phosphate
MNXM429	6-O-phosphono-D-glucono-1,5-lactone	cpd00911_c;cpd00911_r	C6H9O9P	256.104	-2	3dmet:B01420;beilstein:7176900;bigg:6pgl;biopath:D-Glucono-1,5-lactone_6-phosphate;brenda:BG22089;cas:2641-81-8;cas:None;chebi:16938;chebi:57955;chemspider:388559;ec:1.1.1.49;ec:1.1.98.2;ec:1.1.99.34;ec:3.1.1.31;foodb:FDB022440;hmdb:HMDB01127;kegg:C01236;knapsack:C00019542;metacyc:D-6-P-GLUCONO-DELTA-LACTONE;metagene:.;metlin:6022;nikkaji:J40.067J;nugowiki:1014;pubchem:439452;pubchem:4457;pubchem…
MNXM43	Cl(-)	cpd00099_c	Cl	35.453	-1	1; 103; 135; 136; 181; 23; 302; 320; 427; 49; 53; 96;beilstein:3587171;bigg:cl;brenda:BG28618;cas:16887-00-6;cas:7647-01-0;chebi:17883;chebi:17996;chemspider:306;chemspider:307;chemspider:4514529;ec:1.11.2.2;ec:1.13.11.49;ec:1.14.12.13;ec:1.14.12.9;ec:1.14.13.50;ec:1.14.14.7;ec:1.3.1.63;ec:1.97.1.8;ec:2.1.1.165;ec:2.5.1.94;ec:3.6.3.11;ec:3.8.1.1;ec:3.8.1.3;ec:3.8.1.5;ec:3.8.1.6;ec:3.8.1.7;ec:3.8.…
MNXM432	dAMP	cpd00294_c	C10H12N5O6P	329.206	-2	3dmet:B01226;beilstein:3573917;bigg:damp;biopath:2-prime-Deoxyadenosine-5-prime-phosphate;brenda:BG1037;cas:653-63-4;chebi:17713;chebi:58245;chemspider:12079;chemspider:18735032;ec:2.7.1.76;ec:2.7.4.11;foodb:FDB022311;het:D5M;hmdb:HMDB00905;kegg:C00360;metacyc:DAMP;metlin:3461;nikkaji:J205.943F;nugowiki:817;pdb-ccd:D5M;pdbechem:D5M;pubchem:12599;pubchem:22848660;pubchem:3651;reactome:109386;react…
MNXM435	D-glyceraldehyde	cpd00448_c	C3H6O3	90.078	0	3dmet:B00137;beilstein:1720474;beilstein:5726453;bigg:glyald;biopath:D-Glyceraldehyde;brenda:BG17856;cas:367-47-5;cas:453-17-8;chebi:17378;chemspider:19353178;ec:1.1.1.72;ec:2.2.1.11;ec:2.7.1.28;kegg:C00577;metacyc:GLYCERALD;nikkaji:J5.790H;pdb-ccd:3GR;pdbechem:3GR;pubchem:3856;pubchem:79014;seed:cpd00448
MNXM436	dGDP(2-)	cpd00295_n;cpd00295_c	C10H12N5O10P2	424.177	-3	3dmet:B01227;beilstein:11523263;bigg:dgdp;biopath:2-prime-Deoxyguanosine-5-prime-diphosphate;brenda:BG52410;cas:102783-74-4;cas:3493-09-2;chebi:28862;chebi:58595;chemspider:388359;drugbank:DB03491;ec:2.7.4.12;foodb:FDB022338;het:DGI;hmdb:HMDB00960;kegg:C00361;knapsack:C00019355;metacyc:DGDP;metlin:5906;nikkaji:J366.498H;nugowiki:864;pdb-ccd:DGI;pubchem:25245673;pubchem:3652;pubchem:439220;reactom…
MNXM439	(S)-3-methyl-2-oxovalerate	cpd03577_c	C6H9O3	129.134	-1	3dmet:B00887;3dmet:B01307;beilstein:1098987;beilstein:1722135;beilstein:1722136;beilstein:3904281;beilstein:3904283;bigg:3mop;biopath:(S)-3-Methyl-2-oxopentanoate;brenda:BG21699;brenda:BG21700;cas:1460-34-0;chebi:15614;chebi:28379;chebi:28654;chebi:35146;chebi:35932;chemspider:19951083;chemspider:46;ec:2.6.1.32;ec:2.6.1.42;ec:4.1.1.72;foodb:FDB021447;gmelin:971983;hmdb:HMDB00491;kegg:C00671;kegg:…
MNXM4398	5-methyl-2-oxo-3-hexene-1,6-dioate	cpd04652_c	C7H6O5	170.12	-2	3dmet:B01090;bigg:2omcm;kegg:C07479;metacyc:CPD-9164;nikkaji:J2.765.058I;pubchem:25244911;pubchem:9682;seed:cpd04652
MNXM440	2-dehydro-3-deoxy-D-gluconate	cpd00176_c	C6H9O6	177.132	-1	3dmet:B04648;bigg:2ddglcn;biopath:2-Dehydro-3-deoxygluconate;brenda:BG21850;cas:17510-99-5;cas:None;chebi:17032;chebi:57990;ec:1.1.1.126;ec:1.1.1.127;ec:2.7.1.45;ec:4.2.1.39;ec:4.2.1.7;ec:4.2.1.8;ec:4.3.1.9;kegg:C00204;metacyc:2-DEHYDRO-3-DEOXY-D-GLUCONATE;pdb-ccd:KDG;pubchem:3504;pubchem:44229111;reaxys:1724592;reaxys:6697389;seed:cpd00176;upa:UPC00204
MNXM4419	6-phosphonato-beta-D-glucosyl-(1->4)-D-glucose(2-)	cpd02760_c	C12H21O14P	420.261	-2	beilstein:10613051;brenda:BG4106;chebi:17888;chebi:2233;chebi:58312;ec:2.7.1.85;ec:3.2.1.86;kegg:C04534;metacyc:CPD-507;pubchem:25244273;pubchem:7141;seed:cpd02760
MNXM4428	acetamide	cpd03734_c	C2H5NO	59.067	0	3dmet:B00928;beilstein:1071207;beilstein:2231425;bigg:ad;brenda:BG15484;cas:60-35-5;chebi:27856;chebi:49028;chemspider:173;drugbank:DB02736;foodb:FDB008298;gmelin:1500;het:ACM;hmdb:HMDB31645;kegg:C06244;metacyc:ACETAMIDE;nikkaji:J2.339F;nugowiki:30303;pdb-ccd:ACM;pdbechem:ACM;pubchem:178;pubchem:8483;seed:cpd03734;um-bbd:c0658
MNXM4457	alpha-D-xylose	cpd00154_e;cpd00154_c;cpd00154_b	C5H10O5	150.13	0	brenda:BG20424;cas:25990-60-7;cas:58-86-6;cas:6763-34-4;chebi:18222;chebi:28518;chemspider:5805;drugbank:DB03389;kegg:C01394;kegg:C02205;knapsack:C00007290;metacyc:XYLOSE;nikkaji:J2.806A;nikkaji:J8.437I;pdb-ccd:XYS;pubchem:4585;pubchem:5273;pubchem:6027;seed:cpd00154;seed:cpd01487
MNXM446	(S)-3-hydroxybutanoyl-CoA(4-)	cpd00842_c	C25H38N7O18P3S	849.592	-4	3dmet:B04776;bigg:3hbcoa;biopath:(S)-3-Hydroxybutanoyl-CoA;brenda:BG13594;chebi:15453;chebi:57316;ec:1.1.1.157;ec:4.2.1.116;ec:5.1.2.3;kegg:C01144;metacyc:S-3-HYDROXYBUTANOYL-COA;nikkaji:J2.731.656E;pdb-ccd:3HC;pubchem:4375;pubchem:44237279;seed:cpd00842;um-bbd:c0030
MNXM4477	Benzo[a]pyrene-7,8-diol	cpd10549_c	C20H14O2	286.324	0	cas:13345-25-0;kegg:C14852;nikkaji:J36.050C;pubchem:17395850;seed:cpd10549
MNXM448	alpha,alpha-trehalose 6-phosphate(2-)	cpd00523_c	C12H21O14P	420.261	-2	3dmet:B01312;beilstein:3744918;beilstein:59815;bigg:tre6p;brenda:BG4113;cas:4484-88-2;chebi:18283;chebi:58429;chemspider:109086;drugbank:DB02430;ec:2.4.1.15;ec:2.4.1.216;ec:2.4.1.36;ec:3.1.3.12;ec:3.2.1.93;foodb:FDB022437;hmdb:HMDB01124;kegg:C00689;knapsack:C00007451;metacyc:TREHALOSE-6P;metlin:6019;nikkaji:J741.923F;nugowiki:1011;pubchem:122336;pubchem:25246105;pubchem:3958;reactome:868701;react…
MNXM45	adenosine 3',5'-bisphosphate	cpd00045_e;cpd00045_c;cpd00045_m;cpd00045_b	C10H11N5O10P2	423.169	-4	3dmet:B01140;bigg:pap;biopath:Adenosine-3-prime,5-prime-diphosphate(PAP);brenda:BG40172;cas:1053-73-2;chebi:17985;chebi:58343;chemspider:140102;chemspider:19951095;ec:1.8.4.8;ec:2.8.2.10;ec:2.8.2.11;ec:2.8.2.14;ec:2.8.2.16;ec:2.8.2.17;ec:2.8.2.18;ec:2.8.2.19;ec:2.8.2.24;ec:2.8.2.25;ec:2.8.2.26;ec:2.8.2.27;ec:2.8.2.28;ec:2.8.2.31;ec:2.8.2.32;ec:2.8.2.33;ec:2.8.2.34;ec:2.8.2.4;ec:2.8.2.6;ec:2.8.2.7…
MNXM450	cholate	cpd00526_c	C24H39O5	407.563	-1	3dmet:B01314;beilstein:2822009;beilstein:3915750;bigg:cholate;biopath:Cholate;brenda:BG32221;cas:81-25-4;chebi:16359;chebi:29747;chemspider:192176;chemspider:4573890;drugbank:DB02659;ec:1.1.1.159;ec:1.1.1.176;ec:1.17.99.5;ec:3.1.2.27;ec:3.5.1.24;ec:6.2.1.7;foodb:FDB012810;het:CHD;hmdb:HMDB00619;kegg:C00695;lipid:LMST04010001;lipidbank:BBA0084;lipidmaps:LMST04010001;metacyc:CHOLATE;metlin:206;nikk…
MNXM4505	Cd(2+)	cpd01012_e;cpd01012_c;cpd01012_b	Cd	112.411	2	bigg:cd2;brenda:BG28473;cas:22537-48-0;cas:7440-43-9;chebi:22977;chebi:48775;chebi:52619;chebi:52620;chemspider:28935;ec:3.6.3.3;foodb:FDB003766;gmelin:6851;het:CD;hmdb:HMDB03638;kegg:C01413;metacyc:CD+2;nikkaji:J3.731A;nugowiki:3219;pdbechem:CD;pubchem:31193;pubchem:4601;seed:cpd01012;webelements:Cd
MNXM451	dTDP-4-dehydro-6-deoxy-alpha-D-glucose	cpd00521_c	C16H22N2O15P2	544.298	-2	3dmet:B05554;beilstein:7737591;brenda:BL317068;chebi:16128;chebi:57649;chemspider:391705;ec:1.1.1.266;ec:2.6.1.33;ec:4.2.1.46;ec:5.1.3.13;ec:5.3.2.3;ec:5.3.2.4;foodb:FDB022601;hmdb:HMDB01399;kegg:C11907;metacyc:DTDP-DEOH-DEOXY-GLUCOSE;metlin:6218;nikkaji:J870.166K;nugowiki:1261;pubchem:14069;pubchem:25244163;pubchem:443496;seed:cpd00521
MNXM4512	CDP-1,2-ditetradecanoylglycerol	cpd15423_c	C40H71N3O15P2	895.95	-2	bigg:cdpdtdecg;seed:cpd15423
MNXM452	dUTP	cpd00358_c	C9H11N2O14P3	464.11	-4	3dmet:B01250;bigg:dutp;biopath:2-prime-Deoxyuridine-5-prime-triphosphate;brenda:BG27654;cas:1173-82-6;chebi:17625;chebi:58212;chebi:61555;chemspider:58580;ec:3.5.4.13;ec:3.6.1.23;foodb:FDB022478;het:DUT;hmdb:HMDB01191;kegg:C00460;knapsack:C00019636;metacyc:DUTP;metlin:6069;nikkaji:J315.490D;nugowiki:1069;pdb-ccd:DUT;pubchem:25244408;pubchem:3744;pubchem:65070;reactome:500739;reactome:REACT_22071;…
MNXM453	N(2)-formyl-N(1)-(5-phospho-D-ribosyl)glycinamide(2-)	cpd02678_c	C8H13N2O9P	312.171	-2	3dmet:B04939;bigg:fgam;biopath:5-prime-Phosphoribosyl-N-formylglycinamide;brenda:BG25983;cas:349-34-8;chebi:18272;chebi:58426;chemspider:115687;ec:2.1.2.2;ec:6.3.5.3;foodb:FDB022544;het:FGR;hmdb:HMDB01308;kegg:C04376;knapsack:C00019642;metacyc:5-P-RIBOSYL-N-FORMYLGLYCINEAMIDE;nikkaji:J40.075K;nugowiki:1170;pdb-ccd:FGR;pubchem:130805;pubchem:25245380;pubchem:7017;reactome:111354;reactome:REACT_339…
MNXM455	2,3-dihydroxybenzoate	cpd00168_c	C7H5O4	153.112	-1	3dmet:B00056;beilstein:2209117;beilstein:3666805;bigg:23dhb;brenda:BG24972;cas:303-38-8;chebi:18026;chebi:36654;chemspider:18;chemspider:5323089;drugbank:DB01672;ec:1.13.11.14;ec:1.13.11.28;ec:1.14.13.35;ec:1.14.99.23;ec:1.3.1.28;ec:2.7.7.58;ec:4.1.1.46;ec:6.3.2.14;foodb:FDB012200;het:DBH;hmdb:HMDB00397;kegg:C00196;knapsack:C00002669;metacyc:2-3-DIHYDROXYBENZOATE;metlin:5386;nikkaji:J79.590I;nugo…
MNXM4554	D-lyxose	cpd00368_c	C5H10O5	150.13	0	3dmet:B04686;brenda:BG20420;cas:1114-34-7;cas:65-42-9;chebi:16789;chemspider:58993;ec:5.3.1.15;kegg:C00476;metacyc:LYXOSE;nikkaji:J82.119E;pdb-ccd:LDY;pubchem:3759;pubchem:65550;seed:cpd00368
MNXM456	5-formamido-1-(5-phospho-D-ribosyl)imidazole-4-carboxamide(2-)	cpd02884_c	C10H13N4O9P	364.205	-2	3dmet:B01781;beilstein:58077;bigg:fprica;biopath:5-prime-Phosphoribosyl-5-formamido-4-imidazole_carboxamide;brenda:BG1206;chebi:18381;chebi:58467;chemspider:145893;ec:2.1.2.3;ec:3.5.4.10;foodb:FDB022622;het:FAI;hmdb:HMDB01439;kegg:C04734;metacyc:PHOSPHORIBOSYL-FORMAMIDO-CARBOXAMIDE;metlin:6247;nikkaji:J602.393B;nugowiki:1301;pdb-ccd:FAI;pubchem:166760;pubchem:25244918;pubchem:7305;reactome:111427…
MNXM457	betaine aldehyde	cpd00447_c	C5H12NO	102.155	1	3dmet:B00136;beilstein:1748566;bigg:betald;biopath:Betaine_aldehyde;brenda:BG20652;cas:7418-61-3;chebi:15710;chemspider:244;drugbank:DB04401;ec:1.1.3.17;ec:1.1.99.1;ec:1.2.1.8;foodb:FDB022513;het:BTL;hmdb:HMDB01252;kegg:C00576;metacyc:BETAINE_ALDEHYDE;metlin:278;nikkaji:J413.989E;nugowiki:1121;pdb-ccd:BTL;pdbechem:BTL;pubchem:249;pubchem:3855;seed:cpd00447;upa:UPC00576
MNXM458	butyrate	cpd00211_c	C4H7O2	87.097	-1	2-HYDROXYGLUTARIC ACIDURIA (D): 281; 2-METHYL-3-HYDROXYBUTYRYL-CoA DEHYDROGENASE DEFICIENCY: 457; 3-HYDROXYISOBUTYRIC ACIDURIA: 307; 4-HYDROXYBUTYRIC ACIDURIA: 7; ARTEFACTS-PHARMACEUTICAL PRODUCTS, INTERFERENCE IN AMINOACID AND ORGANIC ACID ANALYSIS [DD]: 347; ASPHYXIA [DD]: 408; BETA-KETOTHIOLASE DEFICIENCY: 5; BIOTINIDASE DEFICIENCY: 73; FRUCTOSE-1,6-DIPHOSPHATASE DEFICIENCY: 128; GLUTARIC ACID…
MNXM45856	CDP-1,2-dioctadecanoylglycerol	cpd15421_c	C48H87N3O15P2	1008.163	-2	bigg:cdpdodecg;chemspider:24765818;foodb:FDB024172;hmdb:HMDB06978;metacyc:CPD-12814;nugowiki:6102;pubchem:49859559;pubchem:53477922;seed:cpd15421
MNXM4586	fa4	cpd11438_c	C15H29O2	241.39	-1	bigg:fa4;seed:cpd11438
MNXM4587	fa12	cpd11433_c	C17H33O2	269.443	-1	bigg:fa12;seed:cpd11433
MNXM46	oxaloacetate	cpd00032_c;cpd00032_x;cpd00032_m	C4H2O5	130.056	-2	3dmet:B00010;beilstein:1705475;beilstein:3605372;bigg:oaa;biopath:Oxaloacetate;bnice:C20;brenda:BG19271;cas:149-63-3;cas:328-42-7;chebi:16452;chebi:30744;chemspider:144251;chemspider:945;ec:1.1.1.299;ec:1.1.1.37;ec:1.1.1.38;ec:1.1.1.40;ec:1.1.1.82;ec:1.1.3.3;ec:1.1.5.4;ec:1.1.99.16;ec:1.1.99.7;ec:1.4.1.21;ec:1.4.3.1;ec:1.4.3.15;ec:2.1.3.1;ec:2.3.3.1;ec:2.3.3.2;ec:2.3.3.3;ec:2.3.3.5;ec:2.3.3.8;ec:…
MNXM460	glycerone	cpd00157_c	C3H6O3	90.078	0	ADRENOLEUKODYSTROPHY, NEONATAL: 317; CHONDRODYSTROPHIA CALCIFICANS CONGENITA: 179; TRIOSEPHOSPHATE ISOMERASE: 390; ZELLWEGER SYNDROME: 36;3dmet:B00055;beilstein:1740268;bigg:dha;brenda:BG89171;cas:96-26-4;chebi:16016;chemspider:650;drugbank:DB01775;ec:1.1.1.156;ec:1.1.1.6;ec:1.1.99.22;ec:2.2.1.3;ec:2.7.1.121;ec:2.7.1.29;foodb:FDB009294;het:2HA;hmdb:HMDB01882;kegg:C00184;ligandbox:D07841;metacyc:D…
MNXM461	L-arabinopyranose	cpd00224_e;cpd00224_c;cpd00224_b	C5H10O5	150.13	0	3dmet:B04656;beilstein:1680037;bigg:arab-L;biopath:L-Arabinose;brenda:BG20418;cas:147-81-9;cas:5328-37-0;cas:87-72-9;chebi:17535;chebi:30849;chemspider:388335;drugbank:DB03246;ec:1.1.1.46;ec:2.7.1.46;ec:5.3.1.4;foodb:FDB012306;gmelin:82843;hmdb:HMDB00646;kegg:C00259;kegg:C11476;knapsack:C00041349;metacyc:L-ARABINOSE;metlin:5474;nikkaji:J14.786I;nikkaji:J231.471A;nugowiki:565;pdb-ccd:ARA;pdb-ccd:L…
MNXM463	N(1)-(5-phospho-D-ribosyl)glycinamide(1-)	cpd02394_c	C7H14N2O8P	285.168	-1	3dmet:B04915;bigg:gar;biopath:5-prime-Phosphoribosyl-glycinamide;brenda:BG24489;cas:10074-18-7;chebi:18349;chebi:58457;chemspider:141370;drugbank:DB02236;ec:2.1.2.2;ec:6.3.4.13;foodb:FDB022801;hmdb:HMDB02022;kegg:C03838;knapsack:C00007395;metacyc:5-PHOSPHO-RIBOSYL-GLYCINEAMIDE;nikkaji:J372.863C;nugowiki:1605;pdb-ccd:GAR;pubchem:160913;pubchem:25244572;pubchem:6578;reactome:111338;reactome:REACT_5…
MNXM4638	L-glucitol	cpd01187_e;cpd01187_c;cpd01187_b	C6H14O6	182.172	0	beilstein:1721906;bigg:sbt-L;cas:6706-59-8;chebi:28789;chemspider:74156;gmelin:648560;kegg:C01722;metacyc:CPD-12810;nikkaji:J441.077G;pubchem:4859;pubchem:82170;seed:cpd01187
MNXM465	N-carbamoyl-L-aspartate(2-)	cpd00343_n;cpd00343_c	C5H6N2O5	174.112	-2	3dmet:B00115;beilstein:1726860;bigg:cbasp;biopath:N-Carbamoyl-L-aspartate;brenda:BG21131;cas:13184-27-5;cas:16649-79-9;cas:923-37-5;chebi:15859;chebi:32814;chebi:64850;chebi:64852;chemspider:10718031;chemspider:84022;drugbank:DB04252;ec:2.1.3.2;ec:3.5.1.7;ec:3.5.2.3;ec:3.5.2.4;foodb:FDB022269;het:NCD;hmdb:HMDB00828;kegg:C00438;knapsack:C00007265;metacyc:CARBAMYUL-L-ASPARTATE;metlin:5791;nikkaji:J…
MNXM46638	chromate	cpd11595_e;cpd11595_c;cpd11595_b	CrO4	115.994	-2	cas:11104-59-9;cas:13907-45-4;cas:7738-94-5;chebi:33143;chebi:33144;chebi:35404;gmelin:2047;gmelin:25982;gmelin:81997;metacyc:CPD-4422;molbase:125;pubchem:24425;seed:cpd11595;um-bbd:c0803
MNXM467	6-pyruvoyl-5,6,7,8-tetrahydropterin	cpd02315_c	C9H11N5O3	237.215	0	3dmet:B04910;bigg:6pthp;biopath:6(R)-Pyruvoyltetrahydropterin;brenda:BG27152;brenda:BG30339;brenda:BG72432;cas:17094-01-8;cas:89687-39-8;chebi:16095;chebi:17804;chemspider:114280;chemspider:58746;ec:1.1.1.153;ec:1.1.1.220;ec:1.1.1.325;ec:3.5.4.24;ec:4.2.3.12;foodb:FDB021914;foodb:FDB022481;hmdb:HMDB00238;hmdb:HMDB01195;kegg:C00835;kegg:C03684;metacyc:6-PYRUVOYL-5678-TETRAHYDROPTERIN;metacyc:CPD-3…
MNXM4676	N(1),N(12)-diacetylsperminium(2+)	cpd02158_c	C14H32N4O2	288.429	2	beilstein:11213521;brenda:BG5735;cas:61345-83-3;chebi:28101;chebi:58550;chemspider:117134;ec:1.5.3.13;foodb:FDB022884;hmdb:HMDB02172;kegg:C03413;metacyc:CPD-11268;metlin:6525;nikkaji:J393.742I;nugowiki:1755;pubchem:132680;pubchem:44123436;pubchem:6242;seed:cpd02158
MNXM469	D-glucitol	cpd00588_e;cpd00588_c;cpd00588_b	C6H14O6	182.172	0	3dmet:B04724;beilstein:1721899;beilstein:1721909;beilstein:4656395;bigg:sbt-D;biopath:D-Sorbitol;brenda:BG22796;cas:50-70-4;chebi:17924;chebi:30911;chemspider:5576;drugbank:DB01638;ec:1.1.1.289;ec:1.1.99.21;ec:1.1.99.28;ec:3.1.3.50;foodb:FDB011676;gmelin:83162;gmelin:83165;het:SOR;hmdb:HMDB00247;kegg:C00794;knapsack:C00001173;ligandbox:D00096;metacyc:SORBITOL;metlin:143;nikkaji:J2.299C;nugowiki:1…
MNXM47	UDP-N-acetyl-alpha-D-glucosamine(2-)	cpd00037_c	C17H25N3O17P2	605.338	-2	3dmet:B04624;beilstein:4286654;bigg:uacgam;biopath:UDP-N-Acetyl-D-glucosamine;brenda:BG58801;cas:528-04-1;chebi:16264;chebi:57705;chemspider:17600409;chemspider:393240;ec:1.1.1.136;ec:2.4.1.101;ec:2.4.1.102;ec:2.4.1.138;ec:2.4.1.143;ec:2.4.1.144;ec:2.4.1.146;ec:2.4.1.147;ec:2.4.1.148;ec:2.4.1.149;ec:2.4.1.150;ec:2.4.1.153;ec:2.4.1.155;ec:2.4.1.163;ec:2.4.1.164;ec:2.4.1.198;ec:2.4.1.201;ec:2.4.1.2…
MNXM470	isobutyryl-CoA	cpd00481_c	C25H38N7O17P3S	833.592	-4	3dmet:B04708;bigg:ibcoa;biopath:2-Methylpropanoyl-CoA;brenda:BG55363;cas:15621-60-0;chebi:15479;chebi:57338;chemspider:2300823;ec:1.2.1.25;ec:5.4.99.13;foodb:FDB022508;het:CO6;hmdb:HMDB01243;kegg:C00630;metacyc:ISOBUTYRYL-COA;metlin:6103;nikkaji:J721.070A;nugowiki:1112;pdb-ccd:CO6;pubchem:3036931;pubchem:3903;pubchem:45266570;reactome:70851;reactome:REACT_4034;reactome_database_id_release_44:7085…
MNXM471	isovaleryl-CoA	cpd01882_c	C26H40N7O17P3S	847.619	-4	3dmet:B04869;bigg:ivcoa;biopath:3-Methylbutanoyl-CoA;brenda:BG14003;cas:6244-91-3;chebi:15487;chebi:57345;chemspider:388897;ec:1.2.1.25;ec:1.3.8.4;ec:1.3.99.10;ec:2.3.1.156;foodb:FDB022430;hmdb:HMDB01113;kegg:C02939;metacyc:ISOVALERYL-COA;metlin:451;nikkaji:J675.058C;nugowiki:1000;pubchem:25244093;pubchem:439855;pubchem:5858;reactome:70715;reactome:REACT_5091;reactome_database_id_release_44:70715…
MNXM473	phenylacetaldehyde	cpd00464_c	C8H8O	120.149	0	3dmet:B00145;beilstein:385791;bigg:pacald;brenda:BG26616;cas:122-78-1;chebi:16424;chemspider:13876539;drugbank:DB02178;ec:1.2.1.39;ec:1.4.3.21;ec:4.1.1.43;ec:5.3.99.7;foodb:FDB012238;het:HY1;hmdb:HMDB06236;kegg:C00601;knapsack:C00007535;metacyc:PHENYLACETALDEHYDE;nikkaji:J2.494E;nugowiki:5361;pdb-ccd:HY1;pdbechem:HY1;pubchem:3876;pubchem:998;reactome:500607;reactome:REACT_22006;reactome_database_…
MNXM475	2-hydroxy-3-oxopropanoate	cpd00843_c	C3H3O4	103.054	-1	3dmet:B04777;bigg:2h3oppan;biopath:Tartronatesemialdehyde;brenda:BG17706;cas:2480-77-5;chebi:16992;chebi:57978;chemspider:1090;ec:1.1.1.60;ec:4.1.1.47;ec:4.1.1.54;ec:4.1.2.20;ec:5.3.1.22;foodb:FDB024155;hmdb:HMDB06938;kegg:C01146;metacyc:TARTRONATE-S-ALD;nikkaji:J1.397.673B;nugowiki:6062;pubchem:1122;pubchem:22134427;pubchem:4376;seed:cpd00843;upa:UPC01146
MNXM4752	O-phosphonatooxy-D-serine(2-)	cpd01665_c	C3H6NO6P	183.057	-2	beilstein:1726827;beilstein:1726828;bigg:pser-D;brenda:BG84418;cas:17885-08-4;chebi:37712;chebi:37713;chebi:58680;chebi:67032;chemspider:104;chemspider:5415613;ec:3.1.3.3;foodb:FDB022700;gmelin:1876423;hmdb:HMDB01721;kegg:C02532;metacyc:CPD-3722;metacyc:Phosphoserines;metlin:6338;nikkaji:J257.488H;nugowiki:1429;pubchem:106;pubchem:5539;pubchem:7059388;seed:cpd01665
MNXM478	(-)-3-dehydroquinate	cpd00699_c	C7H9O6	189.143	-1	3dmet:B01356;bigg:3dhq;biopath:3-Dehydroquinate;brenda:BG36375;brenda:BL285585;cas:10534-44-8;chebi:17947;chebi:32364;chemspider:388474;chemspider:4573866;drugbank:DB03868;ec:1.1.1.24;ec:1.1.1.282;ec:1.1.5.8;ec:1.1.99.25;ec:1.4.1.24;ec:4.2.1.10;ec:4.2.3.4;foodb:FDB029168;het:DQA;hmdb:HMDB12710;kegg:C00944;knapsack:C00019664;metacyc:DEHYDROQUINATE;nikkaji:J93.942K;nugowiki:11434;pdb-ccd:DQA;pubche…
MNXM480	(S)-2,3,4,5-tetrahydrodipicolinate(2-)	cpd02465_c	C7H7NO4	169.135	-2	3dmet:B01707;beilstein:391974;beilstein:8684703;beilstein:8979116;bigg:thdp;biopath:delta1-Piperidine-2,6-dicarboxylate;brenda:BG25395;brenda:BG25396;cas:2353-17-5;cas:52-52-8;chebi:10965;chebi:11408;chebi:16845;chebi:32975;chebi:32976;chebi:864;chemspider:4573939;chemspider:612;ec:1.17.1.8;ec:1.3.1.26;ec:2.3.1.117;ec:2.3.1.89;ec:2.6.1.83;foodb:FDB028918;hmdb:HMDB12289;kegg:C03972;knapsack:C00007…
MNXM481	3'-dephospho-CoA(2-)	cpd00655_c	C21H33N7O13P2S	685.538	-2	3dmet:B04743;bigg:dpcoa;biopath:Dephospho-CoA;brenda:BG11718;cas:3633-59-8;chebi:15468;chebi:57328;chemspider:388463;drugbank:DB03170;ec:2.7.1.24;ec:2.7.7.3;ec:2.7.8.25;foodb:FDB022585;hmdb:HMDB01373;kegg:C00882;knapsack:C00007257;metacyc:DEPHOSPHO-COA;metlin:3689;nugowiki:1235;pdb-ccd:COD;pubchem:4138;pubchem:439335;pubchem:45266562;reactome:196778;reactome:REACT_11629;reactome_database_id_relea…
MNXM4815	S-acetyldihydrolipoamide	cpd00836_c	C10H19NO2S2	249.393	0	3dmet:B00246;bigg:adhlam;brenda:BG1735;cas:None;chebi:16807;chemspider:1046;foodb:FDB022671;hmdb:HMDB01526;kegg:C01136;metacyc:S-ACETYLDIHYDROLIPOAMIDE;metlin:6299;nikkaji:J2.731.632H;nugowiki:1382;pubchem:1076;pubchem:4367;seed:cpd00836
MNXM483	N-[(R)-4-phosphonatopantothenoyl]-L-cysteinate	cpd02666_c	C12H20N2O9PS	399.334	-3	3dmet:B01735;bigg:4ppcys;biopath:(R)-4-prime-Phosphopantothenoyl-L-cysteine;brenda:BG4069;cas:7196-09-0;chebi:15769;chebi:59458;chemspider:389278;ec:4.1.1.36;ec:6.3.2.5;foodb:FDB022432;hmdb:HMDB01117;kegg:C04352;knapsack:C00019633;metacyc:R-4-PHOSPHOPANTOTHENOYL-L-CYSTEINE;nikkaji:J1.572.366A;nugowiki:1004;pubchem:25245609;pubchem:440304;pubchem:7001;reactome:196834;reactome:REACT_11378;reactome_…
MNXM48448	galactosamine-1-phosphate	cpd00288_e;cpd00288_c;cpd00288_b	C6H13NO8P	258.143	-1	brenda:BG22722;cas:26401-96-7;chebi:28207;kegg:C03783;metacyc:CPD0-1646;nikkaji:J2.748.226K;pubchem:44123348;pubchem:6534;seed:cpd00288;seed:cpd02370
MNXM48556	D-mannosamine	cpd02241_e;cpd02241_c;cpd02241_b	C6H14NO5	180.179	1	3dmet:B04903;cas:14307-02-9;chebi:62324;chebi:62325;kegg:C03570;nikkaji:J133.219H;pubchem:6362;reaxys:2042266;seed:cpd02241
MNXM486	decanoyl-CoA	cpd03128_c	C31H50N7O17P3S	917.752	-4	3dmet:B05002;bigg:dcacoa;biopath:Decanoyl-CoA;brenda:BG16209;cas:1264-57-9;chebi:28493;chebi:61430;chemspider:389510;foodb:FDB023910;hmdb:HMDB06404;kegg:C05274;lipid:LMFA07050022;lipidmaps:LMFA07050022;metacyc:CPD-10267;nikkaji:J362.551F;nugowiki:5529;pubchem:24701387;pubchem:25244140;pubchem:440615;pubchem:7661;reactome:77308;reactome:REACT_2539;reactome_database_id_release_44:77308;reaxys:80333…
MNXM4863	UDP-L-iduronate(3-)	cpd01556_c	C15H19N2O18P2	577.261	-3	3dmet:B04847;brenda:BG32969;chebi:17683;chebi:58233;ec:5.1.3.12;foodb:FDB028927;hmdb:HMDB12304;kegg:C02330;metacyc:CPD-223;nikkaji:J2.390.949I;nugowiki:11029;pubchem:15592259;pubchem:25244461;pubchem:5380;seed:cpd01556
MNXM49	3'-phosphoadenosine-5'-phosphosulfate	cpd00044_c	C10H11N5O13P2S	503.233	-4	3dmet:B01139;bigg:paps;biopath:3-prime-Phosphoadenylylsulfate(PAPS);brenda:BG1240;cas:482-67-7;chebi:17980;chebi:58339;chemspider:9799;ec:1.8.4.8;ec:2.7.1.25;ec:2.8.2.10;ec:2.8.2.11;ec:2.8.2.14;ec:2.8.2.16;ec:2.8.2.17;ec:2.8.2.18;ec:2.8.2.19;ec:2.8.2.24;ec:2.8.2.25;ec:2.8.2.26;ec:2.8.2.27;ec:2.8.2.28;ec:2.8.2.31;ec:2.8.2.32;ec:2.8.2.33;ec:2.8.2.34;ec:2.8.2.4;ec:2.8.2.6;ec:2.8.2.7;ec:2.8.2.9;ec:3.…
MNXM490	(-)-ureidoglycolate	cpd00465_c	C3H5N2O4	133.083	-1	3dmet:B01292;bigg:urdglyc;biopath:Ureidoglycolate;brenda:BG85510;brenda:BG85518;cas:103192-53-6;cas:2017665;cas:7424-03-5;chebi:15412;chebi:28785;chebi:49050;chebi:57296;chemspider:19951218;chemspider:388403;ec:1.1.1.154;ec:3.5.3.19;ec:3.5.3.4;ec:4.3.2.3;foodb:FDB022364;hmdb:HMDB01005;kegg:C00603;kegg:C02766;knapsack:C00007465;knapsack:C00007466;metacyc:CPD-1091;metlin:5935;nikkaji:J1.344.911B;ni…
MNXM491	1D-myo-inositol hexakisphosphate	cpd00885_n;cpd00885_c	C6H6O24P6	647.94	-12	3dmet:B00260;beilstein:2201952;beilstein:3886124;bigg:minohp;biopath:1D-myo-Inositol_(1,2,3,4,5,6)-hexakisphosphate;brenda:BG22944;cas:83-86-3;chebi:17401;chebi:58130;chemspider:10618952;chemspider:866;ec:2.7.1.158;ec:2.7.4.21;ec:3.1.3.26;ec:3.1.3.72;ec:3.1.3.8;foodb:FDB000374;hmdb:HMDB03502;kegg:C01204;metacyc:MI-HEXAKISPHOSPHATE;metlin:6941;nikkaji:J9.332G;nugowiki:3083;pdb-ccd:I6P;pubchem:2158…
MNXM492	2'-deoxyuridine	cpd00412_e;cpd00412_c;cpd00412_b	C9H12N2O5	228.202	0	3dmet:B01281;bigg:duri;biopath:2-prime-Deoxyuridine;brenda:BG27308;cas:951-78-0;chebi:16450;chemspider:13118;drugbank:DB02256;ec:1.14.11.10;ec:1.14.11.3;ec:2.4.2.23;ec:3.5.4.14;foodb:FDB021870;het:DUR;hmdb:HMDB00012;kegg:C00526;knapsack:C00019697;metacyc:DEOXYURIDINE;metlin:5086;nikkaji:J7.186B;nugowiki:7;pdb-ccd:DUR;pubchem:13712;pubchem:3809;reactome:500430;reactome:REACT_21686;reactome_databas…
MNXM49266	Dextrin	cpd11594_c	C18H32O16	504.437	0	brenda:BG18441;cas:9004-53-9;chebi:28675;chemspider:56445;foodb:FDB012148;hmdb:HMDB06857;nugowiki:5982;pubchem:62698;seed:cpd11594
MNXM494	1,2-dihydroxy-3-oxo-5-methylthiopentene	cpd11255_c	C6H10O3S	162.207	0	brenda:BG36801;cas:746507-19-7;chebi:49252;chebi:58795;chemspider:4575316;ec:1.13.11.53;ec:1.13.11.54;ec:3.1.3.77;ec:3.1.3.87;ec:3.1.3.n4;foodb:FDB028796;hmdb:HMDB12134;kegg:C15606;metacyc:CPD-85;nikkaji:J1.779.751D;nugowiki:10859;pubchem:17396598;pubchem:44229177;pubchem:5462190;reactome:1237155;reactome:REACT_76704;reactome_database_id_release_44:1237155;seed:cpd11255;upa:UPC15606
MNXM495	IDP	cpd00090_c	C10H11N4O11P2	425.162	-3	3dmet:B01160;beilstein:5786306;bigg:idp;brenda:BG1009;cas:86-04-4;chebi:17808;chebi:58280;chemspider:3279691;chemspider:559208;ec:3.5.4.7;ec:3.6.1.64;foodb:FDB023146;hmdb:HMDB03335;kegg:C00104;metacyc:IDP;metlin:6892;nikkaji:J38.561A;nugowiki:2916;pdb-ccd:IDP;pdbechem:IDP;pubchem:3404;pubchem:4064322;pubchem:644173;reactome:2509811;reactome:REACT_151969;reactome_database_id_release_44:2509811;see…
MNXM496	N-formimidoyl-L-glutamate(1-)	cpd00344_c	C6H9N2O4	173.147	-1	3dmet:B00116;bigg:forglu;biopath:N-Formimino-L-glutamate;brenda:BG21635;cas:816-90-0;chebi:18327;chebi:21704;chebi:58928;chebi:7274;chemspider:388370;ec:2.1.2.5;ec:3.5.2.7;ec:3.5.3.13;ec:3.5.3.8;foodb:FDB022280;het:NIG;hmdb:HMDB00854;kegg:C00439;metacyc:N-FORMIMINO-L-GLUTAMATE;metlin:5817;nikkaji:J193.205E;nugowiki:772;pdb-ccd:NIG;pubchem:25246274;pubchem:3728;pubchem:439233;reactome:30158;reacto…
MNXM5	NADP(+)	cpd00006_c	C21H25N7O17P3	740.381	-3	3dmet:B01129;beilstein:3645734;beilstein:3885115;bigg:nadp;biopath:NADP;brenda:BG48210;cas:53-59-8;chebi:18009;chebi:25523;chebi:25524;chebi:44409;chebi:58349;chemspider:10239198;chemspider:5675;come:MOL000029;ec:1.1.1.10;ec:1.1.1.101;ec:1.1.1.102;ec:1.1.1.111;ec:1.1.1.112;ec:1.1.1.113;ec:1.1.1.115;ec:1.1.1.117;ec:1.1.1.119;ec:1.1.1.120;ec:1.1.1.123;ec:1.1.1.124;ec:1.1.1.126;ec:1.1.1.128;ec:1.1.1…
MNXM500	D-fructose 1,6-bisphosphate	cpd00290_c	C6H10O12P2	336.084	-4	3dmet:B04673;beilstein:4820637;bigg:fdp;brenda:BG22767;cas:488-69-7;chebi:16905;chebi:39731;chebi:49093;kegg:C00354;knapsack:C00007386;nikkaji:J15.941G;pdb-ccd:AFP;pdbechem:2FP;pubchem:3647;reactome:30014;reactome:REACT_3740;reactome_database_id_release_44:30014;seed:cpd00290;upa:UPC00354
MNXM501	N(1)-acetylspermidine	cpd00470_c	C9H23N3O	189.298	2	beilstein:4176501;bigg:N1aspmd;biopath:N1-Acetylspermidine;brenda:BG28055;cas:14278-49-0;cas:34450-16-3;chebi:17927;chebi:58324;chemspider:482;ec:1.5.3.11;ec:1.5.3.13;ec:1.5.3.15;ec:1.5.3.17;foodb:FDB022530;hmdb:HMDB01276;kegg:C00612;metacyc:CPD-568;metlin:3323;nikkaji:J354.012J;nugowiki:1144;pubchem:25203502;pubchem:3886;pubchem:496;reactome:141349;reactome:353555;reactome:REACT_15163;reactome:R…
MNXM503	prephenate	cpd00219_c	C10H8O6	224.167	-2	3dmet:B00074;beilstein:2698270;beilstein:3682733;beilstein:5288208;bigg:pphn;biopath:Prephenate;brenda:BG452;cas:126-49-8;chebi:16666;chebi:29934;chebi:57852;chemspider:1001;chemspider:4573884;drugbank:DB08427;ec:1.3.1.12;ec:1.3.1.13;ec:2.6.1.78;ec:2.6.1.79;ec:4.2.1.51;ec:5.4.99.5;foodb:FDB028914;hmdb:HMDB12283;kegg:C00254;knapsack:C00019632;metacyc:PREPHENATE;nikkaji:J38.009A;nugowiki:11008;pdb-…
MNXM5034	[Dihydrolipoyllysine-residue (2-methylpropanoyl)transferase] S-(2-methylpropanoyl)dihydrolipoyllysine	cpd02700_c	C12H22NO2S2R			brenda:BG95085;kegg:C15977;pubchem:47205290;seed:cpd02700
MNXM504	trans-3-methylglutaconyl-CoA(5-)	cpd02068_c	C27H37N7O19P3S	888.604	-5	3dmet:B04886;bigg:3mgcoa;biopath:trans-3-Methylglutaconyl-CoA;brenda:BG14361;cas:6247-73-0;chebi:15488;chebi:57346;chemspider:11471767;ec:4.2.1.18;ec:6.4.1.4;foodb:FDB022396;hmdb:HMDB01057;kegg:C03231;metacyc:TRANS-3-METHYL-GLUTACONYL-COA;metagene:3-METHYLGLUTACONIC ACIDURIA (TYPE I): 23;metlin:5971;nikkaji:J2.741.395A;nugowiki:950;pubchem:25244136;pubchem:5462214;pubchem:6102;reactome:70772;reac…
MNXM5043	all-trans-undecaprenyl diphosphate(3-)	M_udcpdp_c	C55H89O7P2	924.238	-3	beilstein:2407845;bigg:udcpdp;brenda:BG20129;cas:23-13-2;cas:31867-59-1;chebi:17047;chebi:53042;chebi:57995;chemspider:4444213;foodb:FDB022641;hmdb:HMDB01469;lipid:LMPR03030004;lipidmaps:LMPR03030004;metacyc:CPD-9649;metlin:3706;nugowiki:1331;pubchem:25244309;pubchem:5280604;pubchem:85297390
MNXM5065	benzamide	cpd06707_c	C7H7NO	121.137	0	3dmet:B01116;beilstein:385876;brenda:BG25088;cas:55-21-0;chebi:28179;chemspider:2241;foodb:FDB023373;het:UNU;hmdb:HMDB04461;kegg:C09815;knapsack:C00042277;nikkaji:J1.374I;nugowiki:4042;pdb-ccd:UNU;pubchem:12003;pubchem:2331;reaxys:385876;seed:cpd06707;um-bbd:c0368;wikipedia:Benzamide
MNXM507	5-amino-1-(5-phosphonato-D-ribosyl)imidazole-4-carboxylate	cpd02893_c	C9H12N3O9P	337.18	-2	3dmet:B01784;bigg:5aizc;biopath:1-(5-Phospho-D-ribosyl)-5-amino-4-imidazolecarboxylate;brenda:BG27601;chebi:28413;chebi:58564;chemspider:144983;ec:4.1.1.21;ec:5.4.99.18;ec:6.3.2.6;foodb:FDB023871;het:C2R;hmdb:HMDB06273;kegg:C04751;metacyc:PHOSPHORIBOSYL-CARBOXY-AMINOIMIDAZOLE;nikkaji:J38.129B;nugowiki:5398;pdb-ccd:C2R;pubchem:165388;pubchem:24916886;pubchem:7321;reactome:111395;reactome:REACT_311…
MNXM508	beta-D-glucose 6-phosphate(2-)	cpd00863_c	C6H11O9P	258.12	-2	3dmet:B01400;beilstein:1914853;bigg:g6p-B;brenda:BG22646;chebi:17719;chebi:58247;chemspider:10239176;chemspider:388538;drugbank:DB04122;ec:1.1.98.2;ec:1.1.99.34;ec:5.1.3.15;ec:5.4.2.6;foodb:FDB023183;het:BG6;hmdb:HMDB03498;kegg:C01172;knapsack:C00007306;metacyc:GLC-6-P;nikkaji:J396.144C;nugowiki:3079;pdb-ccd:BG6;pdbechem:BG6;pubchem:21604865;pubchem:439427;pubchem:4399;reaxys:1914853;reaxys:85736…
MNXM51	GTP	cpd00038_c	C10H12N5O14P3	519.149	-4	391;3dmet:B01137;beilstein:1201437;beilstein:4285687;beilstein:5211792;beilstein:74004;bigg:gtp;biopath:Guanosine-5-prime-triphosphate;brenda:BG32483;cas:86-01-1;chebi:15996;chebi:37565;chebi:57600;chemspider:5414499;chemspider:6569;drugbank:DB04137;ec:2.7.1.156;ec:2.7.1.81;ec:2.7.2.10;ec:2.7.6.5;ec:2.7.7.13;ec:2.7.7.30;ec:2.7.7.34;ec:2.7.7.45;ec:2.7.7.62;ec:2.7.7.65;ec:2.7.7.68;ec:2.7.7.71;ec:2.…
MNXM511	(6R)-5,10-methenyltetrahydrofolate	cpd00347_c	C20H20N7O6	454.416	-1	3dmet:B04682;beilstein:6184059;bigg:methf;brenda:BG36347;cas:7444-29-3;chebi:15638;chebi:57455;chemspider:559356;ec:1.5.1.15;ec:1.5.1.5;ec:3.5.4.9;ec:4.1.99.3;ec:4.3.1.4;ec:6.3.3.2;foodb:FDB022573;hmdb:HMDB01354;kegg:C00445;knapsack:C00019687;metacyc:5-10-METHENYL-THF;metlin:6185;nikkaji:J1.213.619F;nugowiki:1216;pubchem:3733;pubchem:46878371;pubchem:644350;seed:cpd00347
MNXM512	(S)-lactaldehyde	cpd00334_c	C3H6O2	74.079	0	3dmet:B01242;bigg:lald-L;brenda:BG17834;cas:3913-64-2;cas:598-35-6;chebi:18041;chemspider:388368;drugbank:DB03776;ec:1.1.1.55;ec:1.1.1.77;ec:1.2.1.22;ec:4.1.2.17;ec:4.1.2.19;kegg:C00424;knapsack:C00019649;metacyc:LACTALD;nikkaji:J2.715D;pubchem:3714;pubchem:439231;seed:cpd00334;upa:UPC00424
MNXM5124	Dianteisoheptadecanoylphosphatidylglycerol	cpd15723_c	C40H78O10P	750.015	-1	seed:cpd15723
MNXM5125	Dianteisopentadecanoylphosphatidylglycerol	cpd15726_c	C36H70O10P	693.909	-1	seed:cpd15726
MNXM5129	Diisoheptadecanoylphosphatidylglycerol	cpd15722_c	C40H78O10P	750.015	-1	seed:cpd15722
MNXM5130	Diisohexadecanoylphosphatidylglycerol	cpd15727_c	C38H74O10P	721.962	-1	seed:cpd15727
MNXM5131	Diisopentadecanoylphosphatidylglycerol	cpd15725_c	C36H70O10P	693.909	-1	seed:cpd15725
MNXM5132	Diisotetradecanoylphosphatidylglycerol	cpd15724_c	C34H66O10P	665.856	-1	seed:cpd15724
MNXM5133	dipicolinate	cpd15596_c	C7H3NO4	165.103	-2	beilstein:131629;beilstein:4137659;cas:499-83-2;chebi:36167;chebi:46835;chebi:46837;chemspider:4221784;chemspider:9940;drugbank:DB04267;foodb:FDB011167;gmelin:328957;gmelin:328958;gmelin:50798;het:PDC;hmdb:HMDB33161;metacyc:CPD-4841;nugowiki:31819;pdbechem:PDC;pubchem:10367;pubchem:5044011;seed:cpd15596
MNXM518	indole-3-acetaldehyde	M_676;M_361;M_892	C10H9NO	159.185	0	3dmet:B00152;beilstein:121586;bigg:id3acald;biopath:Indole-3-acetaldehyde;brenda:BG2034;cas:2591-98-2;chebi:18086;chebi:24823;chemspider:778;ec:1.1.1.190;ec:1.1.1.191;ec:1.2.3.7;ec:4.1.1.74;foodb:FDB013950;hmdb:HMDB01190;kegg:C00637;knapsack:C00000109;metacyc:INDOLE_ACETALDEHYDE;metlin:6068;nikkaji:J398.271H;nugowiki:1068;pubchem:3910;pubchem:800;seed:cpd00486
MNXM519	orotidine 5'-phosphate(3-)	cpd00810_c	C10H10N2O11P	365.167	-3	3dmet:B01381;beilstein:10604117;bigg:orot5p;biopath:Orotidine-5-prime-phosphate;brenda:BG783;cas:2149-82-8;chebi:15842;chebi:57538;chemspider:141140;drugbank:DB02957;ec:2.4.2.10;ec:4.1.1.23;foodb:FDB012321;gmelin:492529;het:OMP;hmdb:HMDB00218;kegg:C01103;knapsack:C00007583;metacyc:OROTIDINE-5-PHOSPHATE;metlin:5228;nikkaji:J13.801K;nugowiki:156;pdb-ccd:OMP;pubchem:160617;pubchem:25245207;pubchem:4…
MNXM52	UDP-alpha-D-glucose(2-)	cpd00026_c	C15H22N2O17P2	564.286	-2	3dmet:B04622;beilstein:3827329;bigg:udpg;cas:133-89-1;chebi:52249;chebi:58885;chemspider:10239191;ec:1.1.1.22;ec:2.4.1.116;ec:2.4.1.202;ec:2.4.1.238;ec:2.4.1.241;ec:2.4.1.284;ec:2.4.1.286;ec:2.4.1.293;ec:2.4.1.295;ec:2.4.1.296;ec:2.4.1.297;ec:2.4.1.298;ec:2.4.1.n2;ec:2.7.7.12;ec:2.7.8.31;ec:3.13.1.1;ec:5.1.3.2;kegg:C00029;knapsack:C00001514;metacyc:CPD-12575;nikkaji:J9.610E;pdb-ccd:GUD;pubchem:16…
MNXM522	S-methyl-5-thio-D-ribulose 1-phosphate(2-)	cpd02791_c	C6H11O7PS	258.186	-2	3dmet:B04948;beilstein:11409869;bigg:5mdru1p;brenda:BG29997;cas:86316-83-8;chebi:28096;chebi:58548;chemspider:152225;chemspider:19951215;ec:4.2.1.109;ec:5.3.1.23;foodb:FDB022541;het:MRU;hmdb:HMDB01299;kegg:C04582;metacyc:CPD-1063;metlin:6143;nikkaji:J2.752.046D;nugowiki:1161;pdb-ccd:MRU;pdbechem:MRU;pubchem:174549;pubchem:23615271;pubchem:7183;seed:cpd02791;upa:UPC04582
MNXM524	2-methylacetoacetyl-CoA(4-)	cpd02124_c	C26H38N7O18P3S	861.602	-4	3dmet:B04890;bigg:2maacoa;biopath:2-Methylacetoacetyl-CoA;brenda:BG13943;cas:6712-01-2;chebi:15476;chebi:57335;chemspider:52;ec:1.1.1.178;foodb:FDB022455;hmdb:HMDB01157;kegg:C03344;metacyc:2-METHYL-ACETO-ACETYL-COA;metlin:6040;nikkaji:J2.741.588A;nugowiki:1037;pubchem:25244541;pubchem:53;pubchem:6187;reactome:70836;reactome:REACT_2559;reactome_database_id_release_44:70836;seed:cpd02124
MNXM5258	Peptidoglycan polymer (n-1 subunits)	cpd15666_c	C40H63N8O21R		-2	seed:cpd15666
MNXM526	4-nitrophenolate	cpd00646_c	C6H4NO3	138.101	-1	beilstein:1281877;beilstein:3589511;bigg:4nph;brenda:BG23207;cas:100-02-7;chebi:16836;chebi:57917;chemspider:559254;chemspider:955;drugbank:DB04417;ec:1.14.13.167;ec:1.14.13.29;ec:1.14.13.n7;ec:3.1.3.41;foodb:FDB022503;gmelin:3310;gmelin:3311;het:NPO;hmdb:HMDB01232;kegg:C00870;metacyc:P-NITROPHENOL;metlin:4100;nikkaji:J4.001K;nugowiki:1105;pdb-ccd:NPO;pdbechem:NPO;pubchem:4127;pubchem:644235;pubc…
MNXM528	hexadecanal	cpd00405_c	C16H32O	240.425	0	3dmet:B00119;beilstein:1772756;bigg:hxdcal;brenda:BG89184;cas:629-80-1;chebi:17600;chemspider:959;drugbank:DB03381;ec:1.1.1.164;ec:1.2.1.42;ec:1.2.1.n2;ec:1.3.1.27;ec:4.1.2.27;foodb:FDB003048;gmelin:722456;hmdb:HMDB01551;kegg:C00517;knapsack:C00007542;lipid:LMFA06000088;lipidbank:DLD0088;lipidmaps:LMFA06000088;metacyc:PALMITALDEHYDE;metlin:6317;nikkaji:J1.704C;nugowiki:1405;pubchem:3800;pubchem:7…
MNXM529	meso-2,6-diaminopimelic acid dizwitterion	cpd00516_c	C7H14N2O4	190.197	0	3dmet:B01309;beilstein:8218693;bigg:26dap-M;biopath:meso-2,6-Diaminoheptanedioate;brenda:BG83247;cas:922-54-3;cas:None;chebi:16488;chebi:30308;chebi:57791;ec:1.4.1.16;ec:4.1.1.20;ec:5.1.1.7;ec:6.3.2.13;kegg:C00680;knapsack:C00007595;metacyc:MESO-DIAMINOPIMELATE;nikkaji:J407.120D;pdb-ccd:6CL;pubchem:1549101;pubchem:3949;seed:cpd00516;upa:UPC00680
MNXM53	L-serine	cpd00054_e;cpd00054_c;cpd00054_m;cpd00054_b	C3H7NO3	105.093	0	3dmet:B01145;beilstein:1721404;beilstein:4372751;bigg:ser-L;biopath:L-Serine;brenda:BG17936;cas:56-45-1;chebi:17115;chebi:32836;chebi:32837;chebi:33384;chemspider:5736;drugbank:DB00133;ec:1.1.1.276;ec:1.4.1.7;ec:2.1.2.1;ec:2.3.1.30;ec:2.3.1.50;ec:2.6.1.45;ec:2.6.1.51;ec:2.7.1.80;ec:2.7.8.29;ec:2.7.8.38;ec:2.7.8.4;ec:2.7.8.8;ec:3.1.3.3;ec:3.1.4.46;ec:3.2.1.110;ec:3.2.1.97;ec:3.5.1.61;ec:4.2.1.122;…
MNXM530	(R)-3-sulfolactate	cpd08367_c	C3H4O6S	168.125	-2	beilstein:5506152;brenda:BG29293;chebi:48291;chebi:58738;ec:1.1.1.308;ec:1.1.1.338;ec:3.1.3.71;ec:4.4.1.24;kegg:C11537;metacyc:CPD-367;nikkaji:J2.774.884H;pdb-ccd:3SL;pdbechem:3SL;pubchem:13704;pubchem:25246047;seed:cpd08367;upa:UPC11537
MNXM5305	tcam	cpd11459_c	C420H692N30O391P30	13347.168	-30	bigg:tcam;seed:cpd11459
MNXM5328	Undecaprenyl-diphospho-N-acetylmuramoyl-(N-acetylglucosamine)-L-alanyl-D-glutamyl-L-lysyl-D-alanyl-D-alanine	cpd03487_c	C94H153N8O26P2	1873.206	-3	bigg:uaaAgla;seed:cpd03487
MNXM533	2-ammonio-2-deoxy-D-glucopyranose	M_471;M_467;M_1044	C6H14NO5	180.179	1	226; 227; 332; 65;3dmet:B04670;beilstein:1423209;beilstein:1723616;beilstein:1723617;bigg:gam;biopath:D-Glucosamine;brenda:BG22532;cas:14257-69-3;cas:3416-24-8;chebi:17315;chebi:28393;chebi:44678;chebi:47977;chebi:5417;chebi:58723;chemspider:388352;chemspider:390201;chemspider:5414328;chemspider:5414329;drugbank:DB01296;ec:2.3.1.3;ec:2.7.1.8;ec:3.10.1.1;ec:3.5.1.33;foodb:FDB001474;foodb:FDB022668…
MNXM53310	ferroheme a	cpd11312_c	C49H54N4O6Fe	850.821	2	beilstein:1206306;bigg:hemeA_#1;cas:18535-39-2;cas:57560-10-8;chebi:24479;chebi:36163;chebi:61715;come:MOL000016;foodb:FDB024148;hmdb:HMDB06901;kegg:C15670;metacyc:CPD-13734;nugowiki:6026;pdbechem:HEA;pubchem:47204997;seed:cpd11312;upa:UPC15670
MNXM53317	ferroxamine	cpd04761_e;cpd04761_c;cpd04761_b	C25H45N6O8Fe	613.505	3	bigg:feoxam;brenda:BG92397;cas:14836-73-8;chemspider:390055;kegg:C07597;metacyc:CPD0-2124;pubchem:441292;pubchem:9799;seed:cpd04761
MNXM537	ferrocytochrome c	cpd00110_c;cpd00110_m	C42H44FeN8O8S2R4			bigg:focytC;bigg:focytc;brenda:BG91985;cas:None;chebi:16928;kegg:C00126;metacyc:Cytochromes-C-Reduced;nikkaji:J209.145C;pubchem:3426;seed:cpd00110;upa:UPC00126
MNXM540	1D-myo-inositol 3-phosphate(2-)	cpd02484_c	C6H11O9P	258.12	-2	3dmet:B01710;beilstein:11180720;beilstein:2622083;bigg:mi3p-D;biopath:1D-myo-Inositol_3-phosphate;cas:2831-74-5;cas:434-13-9;cas:573-35-3;chebi:18169;chebi:58401;chemspider:16744087;chemspider:17215924;chemspider:389182;ec:2.4.1.250;ec:2.4.1.n3;ec:2.7.1.64;ec:2.7.7.74;ec:2.7.8.34;ec:5.5.1.4;foodb:FDB021907;foodb:FDB024095;hmdb:HMDB00213;hmdb:HMDB06814;kegg:C04006;metacyc:1-L-MYO-INOSITOL-1-P;metl…
MNXM541	3-phospho-hydroxypyruvate	cpd02069_c	C3H2O7P	181.018	-3	3dmet:B00565;beilstein:4246841;bigg:3php;biopath:3-Phosphohydroxypyruvate;brenda:BG17784;cas:3913-50-6;chebi:18110;chebi:30933;chemspider:103;chemspider:4573923;ec:1.1.1.95;ec:2.6.1.52;foodb:FDB022377;het:HPV;hmdb:HMDB01024;kegg:C03232;knapsack:C00019657;metacyc:3-P-HYDROXYPYRUVATE;metlin:484;nikkaji:J2.180.747H;nugowiki:922;pdb-ccd:HPV;pdbechem:HPV;pubchem:105;pubchem:5460375;pubchem:6103;reacto…
MNXM5436	2,3-dihydroxybutanedioate	cpd00666_c	C4H4O6	148.071	-2	beilstein:1876435;beilstein:3905887;brenda:BG19473;chebi:15674;chebi:30929;chebi:48929;chebi:50562;ec:1.1.1.93;gmelin:27021;seed:cpd00666;upa:UPX00045;wikipedia:Tartaric_Acid
MNXM546	dGMP(2-)	cpd00296_c	C10H12N5O7P	345.205	-2	3dmet:B01228;beilstein:1231121;beilstein:3575246;beilstein:7349077;bigg:dgmp;biopath:2-prime-Deoxyguanosine-5-prime-phosphate;brenda:BG1047;cas:902-04-5;chebi:16192;chebi:41945;chebi:57673;chemspider:5362940;chemspider:58570;drugbank:DB04457;ec:2.7.1.113;ec:2.7.4.12;foodb:FDB022388;gmelin:358375;het:DG;hmdb:HMDB01044;kegg:C00362;knapsack:C00019356;metacyc:DGMP;nikkaji:J195.198J;nugowiki:938;pdb-c…
MNXM5467	2-hydroxy-5-methyl-cis,cis-muconic acid	cpd04651_c	C7H6O5	170.12	-2	3dmet:B01089;bigg:hmccm;chebi:28249;kegg:C07478;nikkaji:J2.765.057K;pubchem:9681;reaxys:1777634;seed:cpd04651
MNXM547	preuroporphyrinogen(8-)	cpd00755_c	C40H38N4O17	846.746	-8	3dmet:B00223;beilstein:1209089;bigg:hmbil;biopath:Hydroxymethylbilane;brenda:BG18138;cas:71861-60-4;cas:73023-76-4;chebi:16645;chebi:57845;chemspider:767;ec:2.5.1.61;ec:4.2.1.75;foodb:FDB022446;hmdb:HMDB01137;kegg:C01024;knapsack:C00007374;metacyc:HYDROXYMETHYLBILANE;metlin:3699;nikkaji:J618.630K;nugowiki:1022;pubchem:25202903;pubchem:4269;pubchem:788;reactome:189449;reactome:REACT_9601;reactome_…
MNXM5477	2-methylnaphthalene	cpd09801_c	C11H10	142.197	0	cas:91-57-6;chebi:50720;kegg:C14098;nikkaji:J3.557B;pubchem:854334;seed:cpd09801;um-bbd:c0699
MNXM55	L-cysteine zwitterion	cpd00084_e;cpd00084_c;cpd00084_b	C3H7NO2S	121.158	0	Beta-mercaptolactate-cysteine Disulfiduria: 26; Cystinuria: 107; Cystinuria: 220100; Gamma-glutamyl-transpeptidase Deficiency: 231950; Gamma-glutamyl-transpeptidase Deficiency: 499;3dmet:B01159;beilstein:1721408;beilstein:4128886;beilstein:5921923;bigg:cys-L;biopath:L-Cysteine;brenda:BG17926;cas:4371-52-2;cas:52-90-4;chebi:17561;chebi:32442;chebi:32443;chebi:32445;chebi:35235;chemspider:5653;drug…
MNXM550	(N(omega)-L-arginino)succinate(1-)	cpd02152_c	C10H17N4O6	289.265	-1	3dmet:B04894;bigg:argsuc;biopath:N-(L-Arginino)succinate;brenda:BG87894;cas:2387-71-5;cas:None;chebi:15682;chebi:57472;chemspider:16059;ec:4.3.2.1;ec:6.3.4.5;foodb:FDB021885;hmdb:HMDB00052;kegg:C03406;knapsack:C00019688;metacyc:L-ARGININO-SUCCINATE;metlin:5115;nikkaji:J37.380J;nugowiki:37;pubchem:16950;pubchem:25245925;pubchem:6235;reactome:34575;reactome:REACT_5577;reactome_database_id_release_4…
MNXM552	1,4-dihydroxy-2-naphthoate	cpd02295_c	C11H7O4	203.171	-1	3dmet:B00613;beilstein:2111226;bigg:dhna;biopath:1,4-Dihydroxy-2-naphthoate;brenda:BG3008;cas:31519-22-9;chebi:11173;chebi:18094;chemspider:5324583;ec:2.5.1.74;ec:3.1.2.28;ec:3.1.2.n1;kegg:C03657;knapsack:C00000736;metacyc:DIHYDROXYNAPHTHOATE;nikkaji:J27.838F;pdb-ccd:DNA;pubchem:54706667;pubchem:6435;seed:cpd02295;upa:UPC03657
MNXM55276	gly-gln	cpd11580_p;cpd11580_c	C7H13N3O4	203.196	0	hmdb:HMDB28839;metacyc:CPD-13394;nugowiki:27497;pubchem:54758571;seed:cpd11580
MNXM55287	gly-met	cpd11591_e;cpd11591_c;cpd11591_b	C7H14N2O3S	206.263	0	hmdb:HMDB28847;metacyc:CPD-13393;nugowiki:27505;pubchem:54758667;seed:cpd11591
MNXM553	hexanoyl-CoA	cpd03124_c	C27H42N7O17P3S	861.645	-4	3dmet:B04998;beilstein:78347;bigg:hxcoa;biopath:Hexanoyl-CoA;brenda:BG14525;cas:5060-32-2;chebi:27540;chebi:62620;chemspider:389509;drugbank:DB02563;ec:2.3.1.206;foodb:FDB023074;hmdb:HMDB02845;kegg:C05270;lipidmaps:LMFA07050001;metacyc:HEXANOYL-COA;metlin:459;nikkaji:J358.059H;nugowiki:2428;pdb-ccd:HXC;pdbechem:HXC;pubchem:25201141;pubchem:4266213;pubchem:440611;pubchem:7657;reactome:77326;reacto…
MNXM554	porphobilinogen(1-)	cpd00689_c	C10H13N2O4	225.221	-1	ACUTE INTERMITTEND PORPHYRIA (AIP): 414;3dmet:B00202;beilstein:220051;bigg:ppbng;biopath:Porphobilinogen;brenda:BG987;cas:487-90-1;chebi:17381;chebi:58126;chemspider:5296496;chemspider:995;drugbank:DB02272;ec:2.5.1.61;ec:4.2.1.24;foodb:FDB021916;het:PBG;hmdb:HMDB00245;kegg:C00931;knapsack:C00007339;metacyc:PORPHOBILINOGEN;metagene:VARIEGATE PORPHYRIA: 421;metlin:76;nikkaji:J6.026G;nugowiki:179;pd…
MNXM55454	glycyl-L-glutamate	cpd11592_p;cpd11592_c	C7H11N2O5	203.173	-1	cas:7412-78-4;hmdb:HMDB28840;metacyc:CPD-3569;nugowiki:27498;pubchem:25203231;seed:cpd11592
MNXM555	quinolinate(2-)	cpd02333_c;cpd02333_m	C7H3NO4	165.103	-2	3dmet:B00627;beilstein:137110;bigg:quln;biopath:Pyridine-2,3-dicarboxylate;brenda:BG24851;cas:89-00-9;chebi:16675;chebi:29959;chebi:46828;chebi:46832;chebi:46833;chemspider:1037;chemspider:4573883;drugbank:DB01796;ec:2.4.2.19;ec:2.5.1.72;foodb:FDB021913;gmelin:201344;gmelin:329233;gmelin:329234;gmelin:562526;het:NTM;hmdb:HMDB00232;kegg:C03722;knapsack:C00007381;metacyc:QUINOLINATE;metlin:330;nikk…
MNXM557	15-cis-phytoene	cpd03211_c	C40H64	544.936	0	3dmet:B00775;beilstein:1717506;biopath:cis-Phytoene;brenda:BG97549;cas:13920-14-4;chebi:27787;chemspider:8138988;ec:1.3.5.5;ec:1.3.99.28;ec:1.3.99.29;ec:1.3.99.30;ec:1.3.99.31;ec:2.5.1.32;foodb:FDB018597;hmdb:HMDB39093;kegg:C05421;knapsack:C00000905;lipid:LMPR01070255;lipidmaps:LMPR01070255;metacyc:CPD-12321;nikkaji:J39.585D;nugowiki:37750;pubchem:24702035;pubchem:7785;pubchem:9963391;seed:cpd032…
MNXM5588	[Dihydrolipoyllysine-residue (2-methylpropanoyl)transferase] S-(2-methylbutanoyl)dihydrolipoyllysine	cpd14703_c	C13H24NO2S2R			kegg:C15979;pubchem:47205292;seed:cpd14703
MNXM5589	S-(3-Methylbutanoyl)-dihydrolipoamide-E	cpd14699_c	C13H25NO2S2	291.473	0	chemspider:389466;foodb:FDB024123;hmdb:HMDB06867;kegg:C15975;nugowiki:5992;pubchem:440566;pubchem:47205288;seed:cpd14699
MNXM56	formaldehyde	cpd00055_c	CH2O	30.026	0	3dmet:B00018;beilstein:1209228;bigg:fald;biopath:Formaldehyde;brenda:BG36227;cas:50-00-0;chebi:16842;chemspider:692;drugbank:DB03843;ec:1.1.1.244;ec:1.1.1.306;ec:1.1.99.37;ec:1.14.11.31;ec:1.14.11.32;ec:1.14.13.111;ec:1.14.13.128;ec:1.14.13.131;ec:1.14.13.82;ec:1.14.14.6;ec:1.14.99.15;ec:1.2.1.46;ec:1.2.1.66;ec:1.2.99.4;ec:1.5.3.1;ec:1.5.3.10;ec:1.5.3.19;ec:1.5.3.4;ec:1.5.8.3;ec:1.5.8.4;ec:1.5.99…
MNXM56014	heme c	cpd14553_c	C34H34FeN4O4S2	682.633	-2	cas:26598-29-8;chebi:60562;chebi:61717;drugbank:DB03317;ec:1.16.9.1;ec:1.16.98.1;ec:1.8.2.3;kegg:C15817;metacyc:HEME_C;pubchem:25202875;pubchem:47205142;seed:cpd14553
MNXM56016	heme d cis-diol	cpd15607_c	C34H32FeN4O6	648.486	-2	chebi:62811;chebi:62812;chebi:62813;chebi:62814;metacyc:HEME_D;pubchem:46926174;seed:cpd15607
MNXM561	ADP-D-glucose	cpd00387_c	C16H23N5O15P2	587.326	-2	3dmet:B01269;bigg:adpglc;biopath:ADP-D-Glucose;brenda:BG7320;cas:2140-58-1;chebi:15751;chebi:57498;chemspider:15642;drugbank:DB01774;ec:2.4.1.213;ec:2.4.1.245;ec:2.4.1.266;ec:2.4.1.268;ec:2.7.7.27;foodb:FDB001211;het:ADQ;hmdb:HMDB06557;kegg:C00498;knapsack:C00007354;nikkaji:J14.393F;nugowiki:5682;pdb-ccd:ADQ;pdbechem:ADQ;pubchem:16500;pubchem:3781;seed:cpd00387;seed:cpd16136
MNXM5622	Anteisoheptadecanoyllipoteichoic acid (n=24), linked, unsubstituted	cpd15750_c	C121H236O135P24	4594.458	-24	seed:cpd15750
MNXM5623	Anteisopentadecanoyllipoteichoic acid (n=24), linked, unsubstituted	cpd15753_c	C117H228O135P24	4538.352	-24	seed:cpd15753
MNXM56352	hexadecenoic acid	cpd15237_e;cpd15237_c;cpd15237_x;cpd15237_b	C16H30O2	254.408		chebi:24548;seed:cpd15237
MNXM56353	hexadecenoyl-CoA	cpd15238_c;cpd15238_x	C37H64N7O17P3S	1003.927		bigg:hdcoa;chebi:24549;seed:cpd15238
MNXM564	myristoyl-[acyl-carrier protein]	cpd11466_c;cpd11466_m	C14H27OSR			bigg:myrsACP;chebi:50651;kegg:C05761;pubchem:8056;seed:cpd11466;upa:UPC05761
MNXM56431	hexanesulfonate	cpd11578_e;cpd11578_c;cpd11578_b	C6H13O3S	165.231	-1	brenda-compound:85584;chemspider:45296;metacyc:CPD0-2074;pubchem:49937;seed:cpd11578
MNXM565	N(6)-(1,2-dicarboxylatoethyl)-AMP(4-)	cpd02375_c	C14H14N5O11P	459.262	-4	3dmet:B04914;bigg:dcamp;biopath:Adenylosuccinate;brenda:BG5285;cas:19046-78-7;cas:19240-42-7;chebi:15919;chebi:57567;chemspider:389122;chemspider:394323;drugbank:DB04418;ec:4.3.2.2;ec:6.3.4.4;foodb:FDB022101;hmdb:HMDB00536;hmdb:HMDB59653;kegg:C03794;knapsack:C00007229;metacyc:ADENYLOSUCC;metlin:5521;nikkaji:J37.503I;nugowiki:455;nugowiki:58050;pdb-ccd:2SA;pubchem:25245432;pubchem:440122;pubchem:4…
MNXM5655	Carboxybiotin-carboxyl-carrier protein	cpd12543_c	C18H26N5O6SR2			brenda:BG94279;kegg:C04419;pubchem:7051;seed:cpd12543
MNXM568	2-formamido-N(1)-(5-O-phosphonato-D-ribosyl)acetamidine	cpd02826_c	C8H14N3O8P	311.186	-2	3dmet:B01768;bigg:fpram;biopath:2-(Formamido)-N1-(5-prime-phosphoribosyl)acetamidine;brenda:BG26126;cas:37721-04-3;cas:6157-85-3;chebi:18413;chebi:58478;chemspider:149;chemspider:17216355;chemspider:7830994;ec:6.3.3.1;ec:6.3.5.3;foodb:FDB022360;foodb:FDB022957;foodb:FDB023837;hmdb:HMDB00999;hmdb:HMDB02305;hmdb:HMDB06211;kegg:C04640;metacyc:5-PHOSPHORIBOSYL-N-FORMYLGLYCINEAMIDINE;metlin:3442;metli…
MNXM569	2-methylbutanoyl-CoA(4-)	cpd00760_c	C26H40N7O17P3S	847.619	-4	3dmet:B04757;bigg:2mbcoa;biopath:2-Methylbutanoyl-CoA;brenda:BG36385;brenda:BG55430;cas:6712-02-3;chebi:15477;chebi:57336;chemspider:388491;ec:1.3.1.52;ec:1.3.99.12;foodb:FDB022387;hmdb:HMDB01041;kegg:C01033;metacyc:2-METHYL-BUTYRYL-COA;metlin:5960;nikkaji:J1.204.889K;nugowiki:936;pubchem:25245899;pubchem:4276;pubchem:439371;reactome:70718;reactome:REACT_5465;reactome_database_id_release_44:70718…
MNXM57	glutathione	cpd00042_c	C10H16N3O6S	306.316	-1	GLUTATHIONE SYNTHETASE DEFICIENCY: 19;3dmet:B01138;bigg:gthrd;biopath:Glutathione_(reduced);brenda:BG1508;cas:70-18-8;cas:98726-08-0;chebi:16856;chebi:57925;chebi:60836;chemspider:111188;chemspider:19589806;drugbank:DB00143;ec:1.11.1.9;ec:1.13.11.18;ec:1.14.16.5;ec:1.20.4.2;ec:1.8.1.10;ec:1.8.1.7;ec:1.8.3.3;ec:1.8.4.1;ec:1.8.4.2;ec:1.8.4.3;ec:1.8.4.4;ec:1.8.4.9;ec:1.8.5.1;ec:2.1.1.41;ec:2.8.1.3;e…
MNXM572	dUDP	cpd00978_c	C9H11N2O11P2	385.138	-3	3dmet:B01441;bigg:dudp;biopath:2-prime-Deoxyuridine-5-prime-diphosphate;brenda:BG27561;cas:4208-67-7;chebi:28850;chebi:60471;chemspider:128553;foodb:FDB022361;het:DUD;hmdb:HMDB01000;kegg:C01346;metacyc:DUDP;metlin:5931;nikkaji:J699.272B;nugowiki:899;pdb-ccd:DUD;pubchem:145729;pubchem:25246037;pubchem:4551;seed:cpd00978
MNXM5723	a dodecanoyl-[acp]	cpd11468_c;cpd11468_m	C12H23OSR			bigg:ddcaACP;brenda:BG93729;kegg:C05223;metacyc:Dodecanoyl-ACPs;pubchem:7620;seed:cpd11468;upa:UPC05223
MNXM5741	fa11coa	cpd11432_c	C38H65N7O17P3S	1016.946	-3	seed:cpd11432
MNXM5742	fa12coa	cpd11434_c	C38H65N7O17P3S	1016.946	-3	seed:cpd11434
MNXM5743	fa1coa	cpd11435_c	C35H59N7O17P3S	974.866	-3	seed:cpd11435
MNXM5744	fa3coa	cpd11437_c	C36H61N7O17P3S	988.893	-3	seed:cpd11437
MNXM5745	fa4coa	cpd11439_c	C36H61N7O17P3S	988.893	-3	seed:cpd11439
MNXM5746	fa6coa	cpd11441_c	C37H63N7O17P3S	1002.919	-3	seed:cpd11441
MNXM5792	Isoheptadecanoyllipoteichoic acid (n=24), linked, unsubstituted	cpd15749_c	C121H236O135P24	4594.458	-24	seed:cpd15749
MNXM5793	Isohexadecanoyllipoteichoic acid (n=24), linked, unsubstituted	cpd15754_c	C119H232O135P24	4566.405	-24	seed:cpd15754
MNXM5794	Isopentadecanoyllipoteichoic acid (n=24), linked, unsubstituted	cpd15752_c	C117H228O135P24	4538.352	-24	seed:cpd15752
MNXM5797	Isotetradecanoyllipoteichoic acid (n=24), linked, unsubstituted	cpd15751_c	C115H224O135P24	4510.298	-24	seed:cpd15751
MNXM58	sulfate	cpd00048_e;cpd00048_c;cpd00048_b	O4S	96.063	-2	116; 209; 210; 216; 222; 223; 224; 229; 230; 231; 232; 30; 332; 37;3dmet:B00016;beilstein:3648446;bigg:so4;biopath:Sulfate;biopath:Sulfate_(protonated);brenda:BG28716;cas:14808-79-8;cas:73020-09-4;cas:7664-93-9;chebi:16189;chebi:26836;chebi:45696;chemspider:1085;chemspider:1086;chemspider:55666;ec:1.8.3.1;ec:2.7.7.4;ec:2.7.7.5;ec:2.7.7.51;ec:3.1.6.10;ec:3.1.6.11;ec:3.1.6.16;ec:3.1.6.17;ec:3.1.6.2…
MNXM580	trans-dec-2-enoyl-CoA	cpd03129_c	C31H48N7O17P3S	915.736	-4	3dmet:B05003;bigg:dc2coa;biopath:trans-Dec-2-enoyl-CoA;brenda:BG16174;cas:10018-95-8;cas:37325-74-9;chebi:10723;chebi:61406;chemspider:4444334;foodb:FDB022536;foodb:FDB023267;hmdb:HMDB01291;hmdb:HMDB03948;kegg:C05275;lipid:LMFA07050023;lipidmaps:LMFA07050023;metacyc:T2-DECENOYL-COA;metlin:6137;nikkaji:J2.755.219F;nugowiki:1154;nugowiki:3529;pubchem:24701388;pubchem:25246302;pubchem:5280768;pubche…
MNXM58018	isomaltose	cpd00217_c	C12H22O11	342.296	0	3dmet:B04654;brenda:BG36550;brenda:BG3965;cas:499-40-1;chebi:28189;chemspider:388333;chemspider:9930;foodb:FDB001220;hmdb:HMDB02923;kegg:C00252;knapsack:C00018660;metacyc:CPD-1243;metlin:412;nikkaji:J150.529G;nugowiki:2506;pubchem:10357;pubchem:3551;pubchem:439193;reaxys:1292775;seed:cpd00217;wikipedia:Isomaltose
MNXM581	(E)-hexadec-2-enoyl-CoA	cpd03126_c	C37H60N7O17P3S	999.895	-4	3dmet:B05000;bigg:hdd2coa;biopath:trans-Hexadec-2-enoyl-CoA;brenda:BG17261;brenda:BG17262;cas:4460-95-1;chebi:28935;chebi:52381;chebi:61526;chemspider:26332261;foodb:FDB023264;hmdb:HMDB03945;kegg:C05272;lipidmaps:LMFA07050020;metacyc:CPD0-2117;nikkaji:J2.755.187D;nugowiki:3526;pubchem:24701385;pubchem:46173176;pubchem:7659;reactome:77284;reactome:REACT_4177;reactome_database_id_release_44:77284;s…
MNXM5827	Myristoyllipoteichoic acid (n=24), linked, unsubstituted	cpd15747_c	C115H224O135P24	4510.298	-24	seed:cpd15747
MNXM584	allantoate	cpd00388_e;cpd00388_c;cpd00388_b	C4H7N4O4	175.123	-1	3dmet:B01270;beilstein:1790227;bigg:alltt;biopath:Allantoate;brenda:BG19637;cas:99-16-1;chebi:17536;chebi:30837;chemspider:198;chemspider:4449824;ec:3.5.2.5;ec:3.5.3.4;ec:3.5.3.9;foodb:FDB012646;gmelin:240954;hmdb:HMDB01209;kegg:C00499;knapsack:C00007470;metacyc:ALLANTOATE;metlin:343;nikkaji:J11.619J;nugowiki:1085;pdb-ccd:1AL;pubchem:203;pubchem:3782;pubchem:5287444;seed:cpd00388;upa:UPC00499
MNXM5882	Palmitoyllipoteichoic acid (n=24), linked, unsubstituted	cpd15746_c	C119H232O135P24	4566.405	-24	seed:cpd15746
MNXM589	leukotriene C4	cpd01465_c	C30H45N3O9S	623.758	-2	3dmet:B01543;bigg:leuktrC4;biopath:Leukotriene_C4;brenda:BG15813;cas:72025-60-6;cas:74841-69-3;chebi:16978;chebi:57973;chemspider:4444133;chemspider:4446258;ec:3.4.19.14;ec:4.4.1.20;foodb:FDB022484;foodb:FDB023628;hmdb:HMDB01198;hmdb:HMDB05095;kegg:C02166;lipid:LMFA03020003;lipidbank:XPR3201;lipidbank:XPR3202;lipidmaps:LMFA03020003;lipidmaps:LMFA03020020;metacyc:LEUKOTRIENE-C4;metlin:3681;nikkaji…
MNXM59041	keto-L-sorbose	cpd00212_e;cpd00212_c;cpd00212_b	C6H12O6	180.156	0	3dmet:B04653;beilstein:1724554;beilstein:3588863;bigg:srb-L;brenda:BG22352;cas:87-79-6;chebi:13172;chebi:17266;chemspider:388332;chemspider:390208;foodb:FDB001126;het:SOE;hmdb:HMDB01266;kegg:C00247;metacyc:CPD-9569;metlin:6121;nikkaji:J4.280C;nugowiki:1134;pdb-ccd:SOE;pubchem:3546;pubchem:439192;pubchem:441484;reaxys:1724554;seed:cpd00212;upa:UPC00247;wikipedia:Sorbose
MNXM593	(R)-pantoate	cpd00408_c;cpd00408_m	C6H11O4	147.149	-1	3dmet:B00120;beilstein:1722601;bigg:pant-R;biopath:(R)-Pantoate;brenda:BG36770;brenda:BG85517;cas:470-29-1;chebi:14737;chebi:15980;chebi:18697;chemspider:4451134;drugbank:DB01930;ec:1.1.1.106;ec:1.1.1.169;ec:2.7.1.169;ec:3.5.1.22;ec:6.3.2.1;ec:6.3.2.n5;kegg:C00522;knapsack:C00007622;metacyc:L-PANTOATE;nikkaji:J23.325K;pdb-ccd:PAF;pdbechem:PAF;pubchem:3805;pubchem:5289105;seed:cpd00408;upa:UPC00522
MNXM5933	Stearoyllipoteichoic acid (n=24), linked, unsubstituted	cpd15748_c	C123H240O135P24	4622.511	-24	seed:cpd15748
MNXM59594	D-ribulose 1-phosphate	cpd03861_c	C5H9O8P	228.094	-2	3dmet:B05194;bigg:xu1p-D;cas:63323-91-1;chebi:28566;chebi:71680;chebi:71687;chemspider:18540499;chemspider:20016067;chemspider:20171440;foodb:FDB023963;hmdb:HMDB06534;kegg:C06441;metacyc:CPD0-1115;metacyc:D-RIBULOSE-1-P;nikkaji:J2.765.415K;nugowiki:5659;pubchem:14844436;pubchem:20849008;pubchem:21145156;pubchem:8675;reaxys:1879498;reaxys:6847811;seed:cpd03861
MNXM597	D-xylulose	cpd00259_c	C5H10O5	150.13	0	3dmet:B04663;bigg:xylu-D;biopath:D-Xylulose;brenda:BG20412;cas:551-84-8;chebi:17140;chemspider:4451524;drugbank:DB03947;ec:1.1.1.11;ec:1.1.1.287;ec:1.1.1.9;ec:2.7.1.17;ec:5.3.1.15;ec:5.3.1.5;foodb:FDB022698;het:XUL;hmdb:HMDB01644;kegg:C00310;knapsack:C00019684;metacyc:D-XYLULOSE;metlin:6333;nikkaji:J14.195J;nugowiki:1424;pdb-ccd:XLF;pubchem:3604;pubchem:5289590;seed:cpd00259;upa:UPC00310
MNXM598	glycerophosphoglycerol	cpd02090_c	C6H14O8P	245.144	-1	beilstein:1727736;bigg:g3pg;brenda:BG46298;cas:11034-93-8;chebi:5457;chebi:61933;ec:3.1.4.46;kegg:C03274;metacyc:GLYCEROPHOSPHOGLYCEROL;nikkaji:J1.630.783A;pubchem:25202983;pubchem:6135;seed:cpd02090
MNXM599	iminosuccinate	cpd03470_c	C4H4NO4	130.079	-1	3dmet:B00865;bigg:iasp;biopath:Iminoaspartate;brenda:BG19324;cas:79067-61-1;chebi:50616;chebi:58831;chemspider:13628208;chemspider:19951415;ec:1.4.3.16;ec:2.5.1.72;foodb:FDB022443;hmdb:HMDB01131;kegg:C05840;knapsack:C00007565;lipidmaps:LMFA01170110;metacyc:IMINOASPARTATE;metlin:6025;nikkaji:J1.894.303D;nugowiki:1017;pubchem:23615393;pubchem:796;pubchem:8133;pubchem:85291439;seed:cpd03470;upa:UPC0…
MNXM6	NADPH	cpd00005_c	C21H26N7O17P3	741.389	-4	3dmet:B01128;beilstein:10411862;beilstein:77911;bigg:nadph;biopath:NADPH;brenda:BG48213;cas:2646-71-1;cas:53-57-6;chebi:16474;chebi:57783;chemspider:10239199;chemspider:17215925;come:MOL000028;ec:1.1.1.10;ec:1.1.1.101;ec:1.1.1.102;ec:1.1.1.111;ec:1.1.1.112;ec:1.1.1.113;ec:1.1.1.115;ec:1.1.1.117;ec:1.1.1.119;ec:1.1.1.120;ec:1.1.1.123;ec:1.1.1.124;ec:1.1.1.126;ec:1.1.1.128;ec:1.1.1.130;ec:1.1.1.131…
MNXM60	bicarbonate	cpd00242_c	CHO3	61.017	-1	3dmet:B00080;3dmet:B00276;beilstein:3600898;beilstein:3903504;bigg:h2co3;bigg:hco3;biopath:Hydrogen_carbonate;bnice:C4;brenda:BG28931;cas:144-55-8;cas:3812-32-6;cas:463-79-6;cas:71-52-3;chebi:17544;chebi:28976;chebi:41609;chemspider:18519;chemspider:747;chemspider:749;ec:1.13.11.73;ec:1.2.1.27;ec:4.1.1.31;ec:4.1.1.93;ec:4.2.1.1;ec:4.2.1.104;ec:6.3.4.18;ec:6.3.4.6;ec:6.3.5.5;ec:6.4.1.1;ec:6.4.1.2;…
MNXM602	shikimate	cpd00383_c	C7H9O5	173.143	-1	3dmet:B01267;beilstein:2210055;bigg:skm;biopath:Shikimate;brenda:BG23975;cas:138-59-0;chebi:16119;chebi:36208;chemspider:5414360;chemspider:8412;ec:1.1.1.25;ec:1.1.1.282;ec:2.3.1.133;ec:2.7.1.71;foodb:FDB003991;het:SKM;hmdb:HMDB03070;kegg:C00493;knapsack:C00001203;metacyc:SHIKIMATE;metlin:338;nikkaji:J3.267K;nugowiki:2653;pdb-ccd:SKM;pdbechem:SKM;pubchem:3776;pubchem:7057976;pubchem:8742;reactome…
MNXM606	(2E)-4-hydroxy-3-methylbut-2-enyl diphosphate	cpd08615_c	C5H9O8P2	259.068	-3	3dmet:B04320;beilstein:9060574;beilstein:9274408;bigg:h2mb4p;brenda:BG16538;brenda:BL316338;chebi:128753;chebi:15664;chemspider:10224038;ec:1.17.1.2;ec:1.17.4.3;kegg:C11811;knapsack:C00007567;lipidmaps:LMPR01010009;metacyc:HYDROXY-METHYL-BUTENYL-DIP;nikkaji:J1.669.907A;pdb-ccd:H6P;pubchem:13975;pubchem:21597501;pubchem:85297114;seed:cpd08615;upa:UPC11811
MNXM607	(2S)-2-[5-amino-1-(5-O-phosphonato-beta-D-ribosyl)imidazole-4-carboxamido]succinate	cpd02921_c	C13H15N4O12P	450.252	-4	3dmet:B04963;bigg:25aics;biopath:5-prime-Phosphoribosyl-4-N-(succino-carboxamide)-5-aminoimidazole;brenda:BG4597;cas:3031-95-6;chebi:18319;chebi:58443;chemspider:141175;ec:4.3.2.2;ec:6.3.2.6;foodb:FDB022251;hmdb:HMDB00797;kegg:C04823;metacyc:P-RIBOSYL-4-SUCCCARB-AMINOIMIDAZOLE;metlin:5762;nikkaji:J7.666J;nugowiki:715;pubchem:160666;pubchem:45266647;pubchem:7384;reactome:111399;reactome:REACT_3661…
MNXM609	2-methylbut-2-enoyl-CoA	cpd02125_c	C26H38N7O17P3S	845.603	-4	3dmet:B04891;bigg:2mb2coa;biopath:2-Methylbut-2-enoyl-CoA;brenda:BG13938;brenda:BG36450;cas:6247-62-7;chebi:11614;chebi:15478;chebi:57260;chebi:57337;chemspider:4444187;ec:1.3.1.52;ec:1.3.99.12;ec:2.3.1.93;foodb:FDB022819;hmdb:HMDB02054;kegg:C03345;metacyc:CPD-1083;metlin:448;nugowiki:1637;pubchem:25244790;pubchem:5280564;pubchem:6188;reactome:70799;reactome:REACT_4798;reactome_database_id_releas…
MNXM61	L-methionine zwitterion	cpd00060_e;cpd00060_c;cpd00060_m;cpd00060_b	C5H11NO2S	149.211	0	Glycine N-methyltransferase Deficiency: 606664; Homocystinuria DUE TO Defect OF N(5,10)-methylene THF Deficiency: 236250; Homocystinuria. Cystathionine Beta-synthase Deficiency: 236200; Hypermethioninemia , Familial: 180960; Hypermethioninemia: 250850; Methylcobalamin Synthesis Deficiency (cbl E, cbl G): 236270; Tyrosinemia I: 276700;3dmet:B01148;beilstein:4740675;bigg:met-L;biopath:L-Methionine;…
MNXM61025	maltoheptaose	cpd15494_c	C42H72O36	1152.999	0	bigg:malthp;brenda:BG18444;brenda:BG76492;cas:34620-77-4;cas:34620-78-5;chebi:62010;foodb:FDB010908;hmdb:HMDB13000;metacyc:CPD0-1133;nugowiki:11724;pubchem:13908996;pubchem:53481574;reaxys:79716;seed:cpd15494
MNXM61028	maltohexaose	cpd01329_c	C36H62O31	990.859	0	bigg:malthx;brenda:BG36225;cas:34620-77-4;chebi:27445;chemspider:388684;chemspider:4450599;foodb:FDB001191;het:CEY;hmdb:HMDB12253;kegg:C01936;metacyc:MALTOHEXAOSE;nikkaji:J133.214G;nugowiki:10978;pdb-ccd:CEY;pubchem:439606;pubchem:5041;pubchem:5288409;seed:cpd01329
MNXM61032	maltopentaose	cpd15495_c	C30H52O26	828.718	0	bigg:maltpt;brenda:BG15929;cas:34620-76-3;chebi:62006;chemspider:18509779;chemspider:2006584;foodb:FDB001192;het:CEX;hmdb:HMDB12254;metacyc:MALTOPENTAOSE;nugowiki:10979;pubchem:13489094;pubchem:2724445;reaxys:79498;seed:cpd15495
MNXM61036	maltotetraose	cpd01399_c;cpd01399_d;cpd01399_v	C24H42O21	666.578	0	bigg:maltttr;brenda:BG13208;cas:34612-38-9;chebi:28460;chemspider:388711;chemspider:393830;drugbank:DB02237;foodb:FDB001195;het:1JIB;hmdb:HMDB01296;kegg:C02052;knapsack:C00018031;metacyc:MALTOTETRAOSE;metagene:.;metlin:4199;nikkaji:J163.753C;nugowiki:1159;pdb-ccd:MTT;pubchem:439639;pubchem:446495;pubchem:5141;seed:cpd01399
MNXM61038	maltotriose	cpd01262_c;cpd01262_d;cpd01262_v	C18H32O16	504.437	0	bigg:malttr;biopath:Maltotriose;brenda:BG8882;brenda:BG8883;cas:1109-28-0;chebi:61993;chemspider:388669;drugbank:DB03277;foodb:FDB001196;het:1UA3;hmdb:HMDB01262;kegg:C01835;metacyc:MALTOTRIOSE;metlin:3585;nikkaji:J208.710C;nugowiki:1130;pdb-ccd:MLR;pubchem:439586;pubchem:4954;reactome:191103;reactome:REACT_9562;reactome_database_id_release_44:191103;reaxys:100354;seed:cpd01262
MNXM611	3-dehydroshikimate	cpd01716_c	C7H7O5	171.127	-1	3dmet:B01592;beilstein:2099598;beilstein:2938338;bigg:3dhsk;biopath:3-Dehydroshikimate;brenda:BG49176;chebi:16630;chebi:30918;chemspider:4573915;drugbank:DB04347;ec:1.1.1.25;ec:1.1.1.282;ec:4.2.1.10;ec:4.2.1.118;kegg:C02637;knapsack:C00019663;metacyc:3-DEHYDRO-SHIKIMATE;nikkaji:J412.314J;pdb-ccd:3DS;pubchem:5460360;pubchem:5617;reactome:964941;reactome:REACT_27527;reactome_database_id_release_44:…
MNXM61111	manninotriose	cpd03200_c	C18H32O16	504.437	0	cas:13382-86-0;chebi:31005;metacyc:CPD-8249;pubchem:24861831;seed:cpd03200
MNXM6112	4-methylsalicylate	cpd09806_c	C8H7O3	151.139	-1	cas:50-85-1;chebi:20450;chemspider:3849838;kegg:C14103;metacyc:CPD-10575;nikkaji:J4.108D;pubchem:54675829;pubchem:854339;reaxys:2208140;seed:cpd09806
MNXM61167	margarate	M_hpdca_e;M_hpdca_c	C17H33O2	269.443	-1	beilstein:1781004;bigg:hpdca;cas:506-12-7;chebi:32365;chebi:32366;chemspider:10033;chemspider:3327058;foodb:FDB004676;gmelin:253195;gmelin:386661;hmdb:HMDB02259;knapsack:C00007426;lipid:LMFA01010017;lipidbank:DFA0017;lipidmaps:LMFA01010017;metacyc:CPD-7830;metlin:6578;nugowiki:1842;pubchem:10465;pubchem:4113470;pubchem:7849670;reaxys:1781004;wikipedia:Heptadecanoic_acid
MNXM615	D-mannitol	cpd00314_e;cpd00314_c;cpd00314_b	C6H14O6	182.172	0	3dmet:B04676;beilstein:1721898;bigg:mnl;brenda:BG22801;cas:69-65-8;chebi:16899;chebi:29864;chemspider:6015;drugbank:DB00742;ec:1.1.1.138;ec:1.1.1.255;ec:1.1.1.67;ec:3.1.3.22;foodb:FDB001982;gmelin:83161;het:MTL;hmdb:HMDB00765;kegg:C00392;knapsack:C00001165;ligandbox:D00062;metacyc:MANNITOL;metlin:142;nikkaji:J2.369H;nugowiki:684;pdb-ccd:MTL;pubchem:3682;pubchem:6251;pubchem:7847130;reaxys:1721898…
MNXM61508	messenger RNA	cpd11462_c				brenda:BL30238;chebi:33699;metacyc:mRNAs;seed:cpd11462
MNXM617	folate	cpd00393_c	C19H17N7O6	439.382	-2	3dmet:B01273;beilstein:100781;bigg:fol;biopath:Folate;brenda:BG9174;cas:59-30-3;chebi:27470;chebi:62501;chemspider:1266060;chemspider:5815;drugbank:DB00158;foodb:FDB014504;het:FOL;hmdb:HMDB00121;kegg:C00504;knapsack:C00001539;ligandbox:D00070;metacyc:CPD-12826;metlin:246;nikkaji:J1.392G;nugowiki:82;pdb-ccd:FOL;pdbechem:FOL;pubchem:1549092;pubchem:3787;pubchem:6037;pubchem:7847138;seed:cpd00393;up…
MNXM61743	methyl beta-D-glucopyranoside	cpd15585_c	C7H14O6	194.182	0	beilstein:81567;cas:709-50-2;chebi:320055;chemspider:2024;chemspider:392933;drugbank:DB01642;drugbank:DB01979;foodb:FDB001246;gmelin:408559;hmdb:HMDB29965;metacyc:CPD-3570;nugowiki:28623;pubchem:2108;pubchem:445238;seed:cpd15585
MNXM6175	Anteisoheptadecanoylcardiolipin (B. subtilis)	cpd15795_c	C77H148O17P2	1407.936	-2	seed:cpd15795
MNXM6176	Anteisopentadecanoylcardiolipin (B. subtilis)	cpd15798_c	C69H132O17P2	1295.724	-2	seed:cpd15798
MNXM620	quercetin	cpd00313_c	C15H9O7	301.228	-1	3dmet:B00102;beilstein:317313;beilstein:3702111;brenda:BG5851;cas:117-39-5;chebi:16243;chebi:57694;chemspider:4444051;drugbank:DB04216;ec:1.13.11.24;ec:2.1.1.76;ec:2.8.2.25;ec:3.2.1.66;foodb:FDB011904;gmelin:579210;het:QUE;hmdb:HMDB05794;kegg:C00389;knapsack:C00004631;lipid:LMPK12110004;lipidmaps:LMPK12110004;metacyc:CPD-520;nci:9219;nikkaji:J2.907F;nugowiki:5001;patent:KR20120121684;patent:US201…
MNXM621	raffinose	cpd00382_c	C18H32O16	504.437	0	3dmet:B01266;bigg:raffin;biopath:Raffinose;brenda:BG8887;brenda:BG8888;cas:25954-44-3;cas:512-69-6;chebi:16634;chebi:28782;chebi:60212;chemspider:10102;chemspider:190739;chemspider:388379;ec:2.4.1.166;ec:2.4.1.67;ec:2.4.1.82;foodb:FDB000661;foodb:FDB012325;hmdb:HMDB03213;hmdb:HMDB34072;kegg:C00492;kegg:C08239;knapsack:C00001135;knapsack:C00001145;metacyc:CPD-1099;metlin:138;nikkaji:J17.211A;nikka…
MNXM622	1-deoxy-D-xylulose 5-phosphate	cpd08289_c	C5H9O7P	212.095	-2	3dmet:B04265;beilstein:11127452;bigg:dxyl5p;brenda:BG37157;cas:190079-18-6;chebi:16493;chebi:57792;chemspider:10462373;chemspider:391473;drugbank:DB02496;ec:1.1.1.267;ec:2.2.1.7;ec:2.6.99.2;ec:2.8.1.10;foodb:FDB022494;het:DXP;hmdb:HMDB01213;kegg:C11437;knapsack:C00007292;metacyc:DEOXYXYLULOSE-5P;metlin:6085;nikkaji:J866.535D;nugowiki:1089;pdb-ccd:DXP;pubchem:13609;pubchem:23420274;pubchem:443201;…
MNXM6240	Diglucosyl-1,2 dianteisoheptadecanoylglycerol	cpd15732_c	C49H92O15	921.246	0	seed:cpd15732
MNXM6241	Diglucosyl-1,2 dianteisopentadecanoylglycerol	cpd15735_c	C45H84O15	865.139	0	seed:cpd15735
MNXM6242	Diglucosyl-1,2 diisoheptadecanoylglycerol	cpd15731_c	C49H92O15	921.246	0	seed:cpd15731
MNXM6243	Diglucosyl-1,2 diisohexadecanoylglycerol	cpd15736_c	C47H88O15	893.193	0	seed:cpd15736
MNXM6244	Diglucosyl-1,2 diisopentadecanoylglycerol	cpd15734_c	C45H84O15	865.139	0	seed:cpd15734
MNXM6245	Diglucosyl-1,2 diisotetradecanoylglycerol	cpd15733_c	C43H80O15	837.086	0	seed:cpd15733
MNXM6246	Diglucosyl-1,2 dimyristoylglycerol	cpd15729_c	C43H80O15	837.086	0	seed:cpd15729
MNXM6247	Diglucosyl-1,2 dipalmitoylglycerol	cpd15728_c	C47H88O15	893.193	0	seed:cpd15728
MNXM6248	Diglucosyl-1,2 distearoylglycerol	cpd15730_c	C51H96O15	949.299	0	seed:cpd15730
MNXM625	2'-deoxyadenosine	cpd00438_e;cpd00438_c;cpd00438_b	C10H13N5O3	251.242	0	3dmet:B01287;beilstein:91015;bigg:dad-2;biopath:2-prime-Deoxyadenosine;brenda:BG66294;brenda:BG836;cas:958-09-8;chebi:17256;chemspider:13135;ec:2.7.1.76;foodb:FDB021894;gmelin:283189;het:3D1;hmdb:HMDB00101;kegg:C00559;knapsack:C00019281;metacyc:DEOXYADENOSINE;metlin:3382;nikkaji:J80.042B;nugowiki:70;pdb-ccd:3D1;pdbechem:3D1;pubchem:13730;pubchem:3839;reaxys:91015;seed:cpd00438;wikipedia:Deoxyaden…
MNXM62524	MOPS	cpd11575_e;cpd11575_c;cpd11575_b	C7H14NO4S	208.255	-1	chebi:39074;seed:cpd11575
MNXM6281	glycogen(n-1)	cpd15302_c	C24H42O21	666.578	0	seed:cpd15302
MNXM6297	Isoheptadecanoylcardiolipin (B. subtilis)	cpd15794_c	C77H148O17P2	1407.936	-2	seed:cpd15794
MNXM6298	Isohexadecanoylcardiolipin (B. subtilis)	cpd15799_c	C73H140O17P2	1351.83	-2	seed:cpd15799
MNXM63	CTP	cpd00052_c	C9H12N3O14P3	479.125	-4	3dmet:B01144;beilstein:4732530;beilstein:71190;bigg:ctp;biopath:Cytidine-5-prime-triphosphate;brenda:BG27764;cas:65-47-4;chebi:17677;chebi:37563;chebi:58231;chemspider:5414498;chemspider:5941;drugbank:DB02431;ec:2.7.1.108;ec:2.7.1.161;ec:2.7.1.174;ec:2.7.1.n5;ec:2.7.4.6;ec:2.7.7.14;ec:2.7.7.15;ec:2.7.7.33;ec:2.7.7.38;ec:2.7.7.39;ec:2.7.7.40;ec:2.7.7.41;ec:2.7.7.43;ec:2.7.7.57;ec:2.7.7.60;ec:2.7.7…
MNXM6301	Isopentadecanoylcardiolipin (B. subtilis)	cpd15797_c	C69H132O17P2	1295.724	-2	seed:cpd15797
MNXM632	Cu(2+)	cpd00058_e;cpd00058_c;cpd00058_b	Cu	63.546	2	13; 178; 358; 462;bigg:cu2;brenda:BG79313;cas:15158-11-9;cas:7440-50-8;chebi:28694;chebi:29036;chebi:30052;chebi:52630;chemspider:25221;ec:1.1.3.5;ec:1.1.3.9;ec:1.10.3.1;ec:1.10.3.10;ec:1.10.3.12;ec:1.10.3.2;ec:1.10.3.3;ec:1.10.3.4;ec:1.13.11.17;ec:1.13.11.24;ec:1.14.17.1;ec:1.14.17.3;ec:1.14.18.1;ec:1.14.18.3;ec:1.14.99.39;ec:1.15.1.1;ec:1.16.3.1;ec:1.21.3.6;ec:1.3.99.8;ec:1.4.3.6;ec:1.5.3.12;ec…
MNXM633	D-ribulose	cpd00258_c	C5H10O5	150.13	0	3dmet:B04662;bigg:rbl-D;biopath:D-Ribulose;brenda:BG20414;cas:488-84-6;cas:5556-48-9;chebi:17173;chemspider:133316;ec:1.1.1.250;ec:1.1.1.287;ec:1.1.1.56;ec:2.7.1.16;ec:2.7.1.47;ec:5.3.1.20;ec:5.3.1.3;foodb:FDB004270;hmdb:HMDB00621;kegg:C00309;knapsack:C00001131;metacyc:D-RIBULOSE;metlin:5594;nikkaji:J6.034H;nugowiki:540;pubchem:151261;pubchem:3603;seed:cpd00258
MNXM6335	Myristoylcardiolipin (B. subtilis)	cpd15792_c	C65H124O17P2	1239.617	-2	seed:cpd15792
MNXM634	DNA	cpd11461_c				bigg:dna;brenda:BG93096;cas:9007-49-2;chebi:16991;kegg:C00039;metacyc:DNA-Holder;nikkaji:J209.154B;pubchem:3341;reactome:29428;reactome:REACT_3913;reactome_database_id_release_44:29428;seed:cpd11461
MNXM63441	N-acetyl-beta-D-galactosyl-(1->4)-beta-D-galactosyl-(1->4)-beta-D-glucosylceramide	cpd03656_c	C39H69N2O18R		0	chebi:27731;kegg:C06135;pubchem:8392;seed:cpd03656
MNXM63469	N-acetyl-D-galactosamine 1-phosphate	cpd15390_c	C8H14NO9P	299.172	-2	beilstein:10280502;bigg:acgal1p;chebi:55404;chemspider:17216370;foodb:FDB023931;hmdb:HMDB06480;nugowiki:5605;pubchem:22833661;seed:cpd15390
MNXM6370	Palmitoylcardiolipin (B. subtilis)	cpd15791_c	C73H140O17P2	1351.83	-2	seed:cpd15791
MNXM64174	naphthalene 1,2-oxide	cpd10484_c	C10H8O	144.17	0	beilstein:1342398;bigg:onpthl;cas:17180-88-0;chebi:52431;chemspider:97165;foodb:FDB023839;hmdb:HMDB06215;kegg:C14787;nikkaji:J88.300J;nugowiki:5340;pubchem:108063;pubchem:17395785;seed:cpd10484
MNXM642	trans-dodec-2-enoyl-CoA(4-)	cpd02060_c	C33H52N7O17P3S	943.789	-4	3dmet:B04884;bigg:dd2coa;biopath:trans-2-Dodecenoyl-CoA;brenda:BG16597;brenda:BG16600;cas:1066-12-2;chebi:15471;chebi:57330;chemspider:26330706;chemspider:4444196;ec:5.3.3.8;foodb:FDB023218;foodb:FDB028376;hmdb:HMDB03712;hmdb:HMDB11689;kegg:C03221;lipidmaps:LMFA07050010;metacyc:CPD-7222;nikkaji:J2.741.386B;nugowiki:10414;nugowiki:3293;pubchem:24701375;pubchem:25245396;pubchem:45266564;pubchem:528…
MNXM644	(2S,6S)-2,6-diaminopimelic acid dizwitterion	cpd00504_c	C7H14N2O4	190.197	0	3dmet:B01303;beilstein:1726901;bigg:26dap-LL;biopath:LL-2,6-Diaminoheptanedioate;brenda:BG24367;cas:14289-34-0;cas:583-93-7;chebi:16026;chebi:47031;chebi:57609;chemspider:388416;ec:2.6.1.83;ec:3.5.1.18;ec:3.5.1.47;ec:5.1.1.7;foodb:FDB022583;hmdb:HMDB01370;kegg:C00666;knapsack:C00007596;lipidmaps:LMFA01170102;metacyc:LL-DIAMINOPIMELATE;metlin:352;nikkaji:J81.742B;nugowiki:1232;pubchem:1549100;pubc…
MNXM6440	Stearoylcardiolipin (B. subtilis)	cpd15793_c	C81H156O17P2	1464.043	-2	seed:cpd15793
MNXM645	(3,4-dihydroxyphenyl)acetate	cpd00854_c	C8H7O4	167.139	-1	3dmet:B00250;beilstein:2211017;bigg:34dhpha;biopath:3,4-Dihydroxyphenylacetate;brenda:BG26719;cas:102-32-9;chebi:17612;chebi:41941;chemspider:4573910;chemspider:532;drugbank:DB01702;ec:1.13.11.15;ec:1.14.12.9;ec:1.14.13.3;ec:1.14.14.9;foodb:FDB000316;gmelin:874810;het:DHY;hmdb:HMDB01336;kegg:C01161;knapsack:C00040996;metacyc:CPD-782;metlin:6170;nikkaji:J804D;nugowiki:1198;pdb-ccd:DHY;pdbechem:DHY…
MNXM646	1D-myo-inositol 1-phosphate(2-)	cpd00867_c	C6H11O9P	258.12	-2	3dmet:B01403;beilstein:2056776;bigg:mi1p-D;brenda:BG22588;brenda:BG56436;brenda:BG83243;cas:15421-51-9;chebi:18297;chebi:58433;chemspider:16744063;drugbank:DB03542;ec:3.1.4.43;kegg:C01177;knapsack:C00007483;metacyc:D-MYO-INOSITOL-1-MONOPHOSPHATE;nikkaji:J6.548J;pdb-ccd:IPD;pdbechem:IPD;pubchem:4404;pubchem:5288642;reactome:870330;reactome:REACT_27390;reactome_database_id_release_44:870330;reaxys:…
MNXM647	2'-deoxyguanosine	cpd00277_e;cpd00277_c;cpd00277_b	C10H13N5O4	267.241	0	3dmet:B01219;bigg:dgsn;biopath:2-prime-Deoxyguanosine;brenda:BG842;cas:961-07-9;chebi:17172;chemspider:163230;chemspider:618;ec:2.7.1.113;ec:3.1.5.1;foodb:FDB012064;het:GNG;hmdb:HMDB00085;kegg:C00330;metacyc:DEOXYGUANOSINE;metlin:3395;nikkaji:J13.863K;nugowiki:60;pdb-ccd:GNG;pubchem:187790;pubchem:3624;pubchem:638;seed:cpd00277
MNXM648	2,5-diamino-4-hydroxy-6-(5-phosphonatoribosylamino)pyrimidine(3-)	cpd00957_c	C9H14N5O8P	351.21	-2	3dmet:B01437;bigg:25drapp;brenda:BG27778;brenda:BG51502;chebi:29114;chebi:58614;chebi:59545;chebi:59546;ec:1.1.1.302;ec:3.5.1.102;ec:3.5.4.25;ec:3.5.4.26;kegg:C01304;metacyc:DIAMINO-OH-PHOSPHORIBOSYLAMINO-PYR;nikkaji:J1.557.013J;pubchem:25244331;pubchem:4522;seed:cpd00957;upa:UPC01304
MNXM649	2-dehydro-3-deoxy-6-phosphonato-D-gluconate(3-)	cpd02711_c	C6H8O9P	255.096	-3	3dmet:B04941;beilstein:6714585;bigg:2ddg6p;biopath:2-Dehydro-3-deoxy-6-phospho-D-gluconate;brenda:BG22083;cas:27244-54-8;chebi:15925;chebi:57569;chemspider:2338483;ec:2.7.1.45;ec:4.1.2.14;ec:4.2.1.12;foodb:FDB022588;hmdb:HMDB01376;kegg:C04442;knapsack:C00019434;metacyc:2-KETO-3-DEOXY-6-P-GLUCONATE;metlin:6202;nikkaji:J40.082C;nugowiki:1238;pubchem:3080745;pubchem:44229082;pubchem:7071;seed:cpd027…
MNXM652	methanethiol	cpd00324_c	CH4S	48.107	0	3dmet:B00105;bigg:ch4s;brenda:BG28550;cas:74-93-1;chebi:16007;chemspider:855;ec:1.14.13.131;ec:1.8.3.4;ec:2.1.1.251;ec:2.5.1.49;ec:4.4.1.11;foodb:FDB011886;het:MEE;hmdb:HMDB03227;kegg:C00409;knapsack:C00001258;metacyc:CPD-7671;metlin:3204;nikkaji:J1.432J;nugowiki:2810;pdb-ccd:MEE;pubchem:3699;pubchem:878;seed:cpd00324;um-bbd:c0238
MNXM653	Mg(2+)	cpd00254_c	Mg	24.305	2	129; 412;bigg:mg2;biopath:Mg2+;brenda:BG79317;cas:22537-22-0;cas:7439-95-4;chebi:18420;chebi:39127;chemspider:865;ec:3.6.3.2;ec:6.6.1.1;foodb:FDB003518;gmelin:6857;het:MG;hmdb:HMDB00547;kegg:C00305;metacyc:MG+2;metagene:512;nikkaji:J3.728A;nugowiki:466;pdb-ccd:MG;pdbechem:MG;pubchem:3599;pubchem:888;reactome:114632;reactome:29926;reactome:REACT_2525;reactome:REACT_5401;reactome_database_id_releas…
MNXM65309	octadecenoic acid	cpd15269_e;cpd15269_c;cpd15269_b	C18H34O2	282.461		bigg:ocdcea;chebi:25634;seed:cpd15269
MNXM654	trans-tetradec-2-enoyl-CoA	cpd03127_c	C35H56N7O17P3S	971.842	-4	3dmet:B05001;bigg:td2coa;biopath:trans-Tetradec-2-enoyl-CoA;cas:38795-33-4;chebi:27721;chebi:61405;chemspider:4444333;foodb:FDB023265;hmdb:HMDB03946;kegg:C05273;lipidmaps:LMFA07050021;metacyc:CPD0-2120;nikkaji:J2.755.213G;nugowiki:3527;pubchem:24701386;pubchem:46173185;pubchem:5280767;pubchem:7660;reactome:77273;reactome:REACT_3421;reactome_database_id_release_44:77273;seed:cpd03127
MNXM6573	1,2-dianteisoheptadecanoyl-sn-glycerol 3-phosphate	cpd15678_c	C37H72O8P	675.937	-1	seed:cpd15678
MNXM6574	1,2-dianteisopentadecanoyl-sn-glycerol 3-phosphate	cpd15681_c	C33H64O8P	619.83	-1	seed:cpd15681
MNXM658	arsenite(1-)	cpd04098_c	AsH2O3	124.936	-1	bigg:aso3;brenda:BG252;cas:13464-58-9;cas:15502-74-6;chebi:29242;chebi:29243;chebi:29866;chebi:49900;chemspider:5256769;chemspider:529;drugbank:DB04456;ec:1.20.99.1;ec:2.1.1.137;ec:3.6.3.16;foodb:FDB028324;gmelin:1397624;gmelin:25868;het:AST;hmdb:HMDB11620;kegg:C06697;metacyc:CPD-763;metacyc:CPD0-2040;nikkaji:J2.763.523G;nugowiki:10345;pdb-ccd:AST;pdbechem:AST;pdbechem:TAS;pubchem:544;pubchem:685…
MNXM6580	1,2-diisoheptadecanoyl-sn-glycerol 3-phosphate	cpd15677_c	C37H72O8P	675.937	-1	seed:cpd15677
MNXM6581	1,2-diisohexadecanoyl-sn-glycerol 3-phosphate	cpd15682_c	C35H68O8P	647.883	-1	seed:cpd15682
MNXM6582	1,2-diisopentadecanoyl-sn-glycerol 3-phosphate	cpd15680_c	C33H64O8P	619.83	-1	seed:cpd15680
MNXM6583	1,2-diisotetradecanoyl-sn-glycerol 3-phosphate	cpd15679_c	C31H60O8P	591.777	-1	seed:cpd15679
MNXM659	L-fucose	cpd00751_c	C6H12O5	164.156	0	3dmet:B04756;beilstein:1905878;bigg:fuc-L;brenda:BG76374;cas:2438-80-4;chebi:18287;chebi:2181;chemspider:16190;drugbank:DB03283;ec:2.7.1.52;ec:3.2.1.63;ec:5.3.1.25;foodb:FDB020543;gmelin:863814;het:1AH1;hmdb:HMDB00174;kegg:C01019;knapsack:C00035100;metacyc:L-FUCOSE;metlin:268;nikkaji:J92.797J;nugowiki:123;pdb-ccd:FUC;pubchem:17106;pubchem:4264;reaxys:1905878;seed:cpd00751;upa:UPC01019
MNXM66	sn-glycerol 3-phosphate(2-)	cpd00080_c;cpd00080_m	C3H7O6P	170.058	-2	3dmet:B01157;beilstein:1723975;beilstein:6115564;bigg:glyc3p;biopath:sn-Glycerol_3-phosphate;brenda:BG84411;cas:17989-41-2;cas:57-03-4;chebi:15978;chebi:57597;chemspider:2939444;chemspider:388308;ec:1.1.1.177;ec:1.1.1.8;ec:1.1.1.94;ec:1.1.3.21;ec:1.1.5.3;ec:1.1.99.5;ec:2.3.1.15;ec:2.3.1.198;ec:2.4.1.137;ec:2.4.1.213;ec:2.4.1.96;ec:2.7.1.142;ec:2.7.1.30;ec:2.7.7.39;ec:2.7.8.5;ec:3.1.4.2;ec:3.1.4.4…
MNXM660	phenylethylamine	cpd03161_c	C8H12N	122.188	1	3dmet:B00766;beilstein:3539103;beilstein:507488;bigg:peamn;brenda:BG89162;cas:64-04-0;chebi:18397;chebi:225237;chebi:50048;chemspider:13856352;chemspider:395457;drugbank:DB04325;ec:1.4.3.21;ec:3.5.1.85;ec:4.1.1.53;foodb:FDB010580;gmelin:50120;hmdb:HMDB12275;kegg:C05332;knapsack:C00001426;metacyc:PHENYLETHYLAMINE;nikkaji:J4.833J;nugowiki:11000;pdb-ccd:PEA;pdbechem:PEA;pubchem:1001;pubchem:448751;p…
MNXM662	thiamine(1+) monophosphate(2-)	cpd00793_c	C12H16N4O4PS	343.319	-1	3dmet:B00237;beilstein:3916670;beilstein:3917125;beilstein:7232643;bigg:thmmp;brenda:BG3637;cas:495-23-8;cas:532-40-1;chebi:26945;chebi:37574;chebi:37575;chebi:9533;chemspider:13085545;chemspider:2627905;ec:2.3.1.190;ec:2.5.1.3;ec:2.7.1.89;ec:2.7.4.16;foodb:FDB023043;gmelin:1056035;gmelin:1063443;hmdb:HMDB02666;kegg:C01081;knapsack:C00019628;metacyc:THIAMINE-P;metlin:3488;nikkaji:J221.489J;nugowi…
MNXM663	(R)-3-hydroxybutanoate	cpd00797_c	C4H7O3	103.097	-1	3dmet:B00239;beilstein:6114857;bigg:bhb;biopath:(R)-3-Hydroxybutanoate;brenda:BG19700;cas:625-72-9;chebi:10983;chebi:17066;chemspider:5341936;chemspider:83181;ec:1.1.1.30;ec:3.1.1.22;foodb:FDB021869;het:3HR;hmdb:HMDB00011;kegg:C01089;lipid:LMFA01050243;lipidbank:DFA0271;lipidmaps:LMFA01050243;metacyc:CPD-335;nikkaji:J5.217E;nugowiki:6;pdb-ccd:3HR;pubchem:4324;pubchem:6971058;pubchem:7982613;pubch…
MNXM6636	12-methyl-tetra-decanoyl-ACP	cpd11515_c	C26H49N2O8PRS		-1	seed:cpd11515
MNXM6637	12-methyl-tridecanoyl-ACP	cpd11565_c	C25H47N2O8PRS		-1	seed:cpd11565
MNXM664	(R)-acetoin	M_131	C4H8O2	88.105	0	3dmet:B00180;bigg:actn-R;biopath:(R)-Acetoin;brenda:BG19668;cas:513-86-0;cas:53584-56-8;chebi:15686;chemspider:388445;ec:1.1.1.303;ec:1.1.1.4;ec:1.1.1.5;ec:4.1.1.5;ec:5.1.2.4;kegg:C00810;lipidmaps:LMFA12000064;metacyc:CPD-10353;nikkaji:J2.623I;pdb-ccd:HBR;pubchem:135637829;pubchem:4068;pubchem:439314;upa:UPC00810
MNXM6644	13-methyl-tetra-decanoyl-ACP	cpd11540_c	C26H49N2O8PRS		-1	seed:cpd11540
MNXM669	D-alanyl-D-alanine	cpd00731_c;cpd00731_d	C6H12N2O3	160.171	0	3dmet:B01365;beilstein:1724814;bigg:alaala;brenda:BG22134;cas:1948-31-8;cas:923-16-0;chebi:16576;chebi:57822;chebi:72816;chemspider:4573916;ec:3.4.13.22;ec:6.3.2.10;ec:6.3.2.4;foodb:FDB006399;hmdb:HMDB03459;hmdb:HMDB28680;kegg:C00993;knapsack:C00019576;metacyc:D-ALA-D-ALA;metlin:6937;nikkaji:J80.011B;nugowiki:27338;nugowiki:3040;pubchem:4239;pubchem:5460362;pubchem:6992112;reaxys:1724813;reaxys:1…
MNXM672	precorrin-2(7-)	cpd01620_c	C42H41N4O16	857.792	-7	3dmet:B01575;bigg:dscl;bigg:pre2;biopath:Precorrin_2;brenda:BG18385;cas:65207-12-7;cas:82542-92-5;chebi:50602;chebi:58827;ec:1.3.1.76;ec:2.1.1.107;ec:2.1.1.130;kegg:C02463;knapsack:C00007375;metacyc:DIHYDROSIROHYDROCHLORIN;nikkaji:J966.387H;pubchem:25245987;pubchem:5480;seed:cpd01620;upa:UPC02463
MNXM6733	2-Methyl-1-hydroxybutyl-ThPP	cpd14702_c	C17H26N4O8P2S	508.423	-2	foodb:FDB028932;hmdb:HMDB12310;kegg:C15978;nikkaji:J2.799.847J;nugowiki:11035;pubchem:23724627;pubchem:47205291;seed:cpd14702
MNXM6734	2-methyl-1-hydroxypropylthiamine diphosphate	cpd14700_c	C16H24N4O8P2S	494.396	-2	chebi:48522;chemspider:26333171;foodb:FDB024122;hmdb:HMDB06866;kegg:C15976;nikkaji:J2.799.841K;nugowiki:5991;pdbechem:THV;pubchem:23724626;pubchem:47205289;seed:cpd14700
MNXM674	(S)-3-hydroxydecanoyl-CoA	cpd03118_c	C31H50N7O18P3S	933.751	-4	3dmet:B04992;bigg:3hdcoa;biopath:(S)-Hydroxydecanoyl-CoA;cas:6245-70-1;cas:79171-49-6;chebi:28325;chebi:62616;chemspider:17220838;foodb:FDB023257;hmdb:HMDB03938;kegg:C05264;lipidmaps:LMFA07050014;metacyc:CPD0-2244;nikkaji:J2.755.093B;nugowiki:3519;pdb-ccd:HSC;pubchem:16061159;pubchem:24701379;pubchem:49859629;pubchem:7651;reactome:77341;reactome:REACT_3098;reactome_database_id_release_44:77341;se…
MNXM6742	2-Naphtylmethylsuccinic acid	cpd09818_c	C15H12O4	256.253	-2	cas:350044-88-1;kegg:C14115;nikkaji:J1.713.275J;pubchem:854351;seed:cpd09818
MNXM676	2,4,6/3,5-pentahydroxycyclohexanone	cpd00524_c	C6H10O6	178.14	0	3dmet:B01313;bigg:2ins;brenda:BG21803;brenda:BG21804;cas:488-64-2;chebi:17811;ec:1.1.1.18;ec:1.1.5.n1;ec:2.6.1.50;ec:4.2.1.44;ec:5.3.99.n1;kegg:C00691;metacyc:CPD-14808;metacyc:CPD-365;nikkaji:J431.500F;pdb-ccd:ISE;pubchem:12308755;pubchem:3959;seed:cpd00524;upa:UPC00691
MNXM677	3-oxodecanoyl-CoA	cpd03119_c	C31H48N7O18P3S	931.735	-4	3dmet:B04993;bigg:3odcoa;biopath:3-Oxodecanoyl-CoA;cas:50411-91-1;chebi:28528;chebi:62548;chemspider:389504;foodb:FDB023258;hmdb:HMDB03939;kegg:C05265;metacyc:CPD0-2123;nikkaji:J2.755.094K;nugowiki:3520;pubchem:440606;pubchem:46173346;pubchem:7652;reactome:77339;reactome:REACT_5482;reactome_database_id_release_44:77339;seed:cpd03119
MNXM679	beta-D-glucose 1-phosphate(2-)	cpd00501_c	C6H11O9P	258.12	-2	3dmet:B01301;beilstein:1688547;beilstein:87850;brenda:BG36226;chebi:16218;chebi:57684;ec:2.4.1.216;ec:2.4.1.230;ec:2.4.1.279;ec:2.4.1.282;ec:2.4.1.64;ec:2.4.1.8;ec:5.4.2.6;kegg:C00663;knapsack:C00019553;metacyc:CPD-448;nikkaji:J351.176F;pdb-ccd:XGP;pubchem:25244208;pubchem:3932;reaxys:1688547;reaxys:87850;seed:cpd00501;wikipedia:Glucose-1-phosphate
MNXM68	D-fructose 6-phosphate(2-)	cpd00072_c	C6H11O9P	258.12	-2	3dmet:B04628;beilstein:3911050;bigg:f6p;brenda:BG56501;cas:643-13-0;chebi:15946;chebi:57579;chemspider:10239172;chemspider:62713;drugbank:DB04493;ec:5.3.1.9;foodb:FDB021896;het:F6R;hmdb:HMDB00124;kegg:C00085;knapsack:C00007305;metacyc:FRUCTOSE-6P;metlin:5159;nikkaji:J92.807K;nugowiki:85;pdb-ccd:F6P;pubchem:21604863;pubchem:3385;pubchem:69507;reactome:29512;reactome:REACT_2663;reactome_database_id…
MNXM6824	3-Methyl-1-hydroxybutyl-ThPP	cpd14698_c	C17H26N4O8P2S	508.423	-2	chemspider:22378483;foodb:FDB024121;hmdb:HMDB06865;kegg:C15974;nikkaji:J2.799.840B;nugowiki:5990;pubchem:23724625;pubchem:47205287;seed:cpd14698
MNXM6828	3-methylsalicylate	cpd09791_c	C8H7O3	151.139	-1	cas:45848-87-1;cas:83-40-9;chebi:20141;chemspider:3926157;chemspider:6482;foodb:FDB022991;hmdb:HMDB02390;kegg:C14088;knapsack:C00044054;metacyc:CPD-10665;metlin:6661;nikkaji:J2.787.855E;nugowiki:1973;pubchem:54675854;pubchem:6738;pubchem:854324;reaxys:2086811;seed:cpd09791
MNXM683	L-cysteinylglycine	cpd01017_c	C5H10N2O3S	178.21	0	3dmet:B01448;beilstein:1724689;bigg:cgly;biopath:L-Cysteinylglycine;brenda:BG20292;cas:19246-18-5;chebi:4047;chebi:61694;chemspider:388596;ec:3.4.19.13;foodb:FDB021891;gmelin:83158;hmdb:HMDB00078;hmdb:HMDB28775;kegg:C01419;metacyc:CYS-GLY;metlin:5134;nikkaji:J36.789C;nugowiki:27433;nugowiki:57;pubchem:25244227;pubchem:439498;pubchem:4606;reactome:1247904;reactome:REACT_76013;reactome_database_id_…
MNXM685	L-ribulose	cpd00397_c	C5H10O5	150.13	0	3dmet:B04690;bigg:rbl-L;biopath:L-Ribulose;cas:2042-27-5;cas:488-84-6;chebi:16880;chemspider:388344;chemspider:559151;ec:1.1.1.13;ec:2.7.1.16;ec:5.3.1.4;foodb:FDB023156;hmdb:HMDB03371;kegg:C00508;knapsack:C00019634;metacyc:L-RIBULOSE;metlin:6908;nikkaji:J14.173I;nugowiki:2952;pubchem:3791;pubchem:439204;pubchem:644111;seed:cpd00397;upa:UPC00508
MNXM686	oleoyl-CoA	M_430;M_1148	C39H64N7O17P3S	1027.948	-4	3dmet:B04691;bigg:odecoa;biopath:Oleyl-CoA;brenda:BG71806;cas:1716-06-9;chebi:15534;chebi:57387;chemspider:4444057;foodb:FDB022554;hmdb:HMDB01322;kegg:C00510;lipidmaps:LMFA07050055;metacyc:CPD-10270;metacyc:CPD-10278;metacyc:OLEOYL-COA;metlin:6159;nikkaji:J203.108F;nugowiki:1184;pubchem:123060482;pubchem:25244920;pubchem:25244993;pubchem:25245426;pubchem:3793;pubchem:5280355;reaxys:604341;seed:cp…
MNXM687	xanthosine	cpd01217_e;cpd01217_c;cpd01217_b	C10H12N4O6	284.225	0	3dmet:B01495;bigg:xtsn;biopath:Xanthosine;brenda:BG652;cas:146-80-5;chebi:18107;chemspider:1152;chemspider:58484;ec:2.1.1.158;ec:3.5.4.15;foodb:FDB001604;hmdb:HMDB00299;kegg:C01762;knapsack:C00007222;metacyc:XANTHOSINE;metlin:3408;nikkaji:J9.367J;nugowiki:218;pubchem:1189;pubchem:4895;pubchem:64959;reaxys:625906;seed:cpd01217;upa:UPC01762;wikipedia:Xanthosine
MNXM6888	4-hydroxymethylsalicylic acid	cpd09812_c	C8H7O4	167.139	-1	cas:106420-93-3;chebi:20415;kegg:C14109;nikkaji:J2.787.883K;pubchem:854345;reaxys:15728199;seed:cpd09812
MNXM69	glyoxylate	cpd00040_c;cpd00040_x	C2HO3	73.028	-1	3dmet:B00014;beilstein:3903641;beilstein:741891;bigg:glx;biopath:Glyoxalate;brenda:BG15375;cas:298-12-4;chebi:16891;chebi:36655;chemspider:740;drugbank:DB04343;ec:1.1.1.26;ec:1.1.1.79;ec:1.1.3.15;ec:1.1.99.14;ec:1.14.14.10;ec:1.2.1.17;ec:1.2.3.5;ec:1.4.1.10;ec:1.4.3.19;ec:1.5.3.20;ec:2.2.1.5;ec:2.3.3.11;ec:2.3.3.12;ec:2.3.3.7;ec:2.3.3.9;ec:2.6.1.35;ec:2.6.1.4;ec:2.6.1.44;ec:2.6.1.45;ec:2.6.1.63;e…
MNXM693	D-galacturonate	cpd00280_c	C6H9O7	193.131	-1	3dmet:B04672;beilstein:1727087;bigg:galur;biopath:D-Galacturonate;biopath:D-Galacturonate_(openchain);brenda:BG21853;cas:685-73-4;chebi:12952;chebi:18024;chebi:47962;ec:1.1.1.203;ec:1.1.1.n9;gmelin:465146;kegg:C00333;knapsack:C00001120;metacyc:D-GALACTURONATE;nikkaji:J82.118G;pdb-ccd:ADA;pubchem:3627;seed:cpd00280
MNXM694	D-serine zwitterion	cpd00550_c	C3H7NO3	105.093	0	3dmet:B00163;beilstein:1721403;bigg:ser-D;brenda:BG17937;cas:312-84-5;chebi:16523;chebi:32840;chebi:32841;chebi:35247;chemspider:64231;drugbank:DB03929;ec:3.1.3.3;ec:4.3.1.18;ec:5.1.1.18;ec:6.3.2.35;foodb:FDB023164;gmelin:1041392;gmelin:745975;het:DSN;hmdb:HMDB03406;kegg:C00740;metacyc:D-SERINE;metlin:6920;nikkaji:J1.196G;nugowiki:2987;pdb-ccd:DSN;pdbechem:DSN;pubchem:4003;pubchem:6857549;pubchem…
MNXM696	L-arogenate(1-)	cpd00616_c	C10H12NO5	226.206	-1	3dmet:B04732;beilstein:4458841;brenda:BG941;cas:53078-86-7;chebi:17530;chebi:21239;chebi:58180;ec:1.3.1.43;ec:1.3.1.78;ec:1.3.1.79;ec:2.6.1.78;ec:2.6.1.79;ec:4.2.1.91;kegg:C00826;knapsack:C00007338;metacyc:CPD-659;nikkaji:J157.886C;pubchem:25244469;pubchem:4084;seed:cpd00616;upa:UPC00826
MNXM7	ADP	cpd00008_c;cpd00008_g;cpd00008_x;cpd00008_m;cpd00008_v	C10H12N5O10P2	424.177	-3	3dmet:B01130;beilstein:3783669;beilstein:67722;bigg:adp;biopath:Adenosine-5-prime-diphosphate;bnice:C11;brenda:BG1228;cas:20398-34-9;cas:58-64-0;chebi:16761;chebi:456216;chemspider:5414423;chemspider:5800;come:MOL000173;drugbank:DB03431;ec:1.3.7.8;ec:1.3.99.15;ec:1.3.99.n1;ec:2.3.3.8;ec:2.4.1.213;ec:2.4.1.245;ec:2.4.1.266;ec:2.4.1.268;ec:2.7.1.1;ec:2.7.1.10;ec:2.7.1.100;ec:2.7.1.101;ec:2.7.1.102;…
MNXM70	L-argininium(1+)	cpd00051_e;cpd00051_c;cpd00051_m;cpd00051_b	C6H15N4O2	175.209	1	Argininemia. Hyperargininemia, Arginase Deficiency: 207800; Argininemia. Hyperargininemia, Arginase Deficiency: 60; Argininosuccinic Aciduria (ASL): 25; Cystinuria: 107; Cystinuria: 220100; Delta-pyrrolidine-5-carboxylate Synthase Deficiency: 138250; Delta-pyrrolidine-5-carboxylate Synthase Deficiency: 474; Hyperdibasic Aminoaciduria I: 206; Hyperdibasic Aminoaciduria I: 222690; Hyperdibasic Amin…
MNXM700	trans-urocanate	cpd00581_c	C6H5N2O2	137.116	-1	3dmet:B01329;beilstein:5735281;beilstein:5735282;beilstein:8128219;beilstein:81403;beilstein:81404;beilstein:81405;bigg:urcan;biopath:Urocanate;brenda:BG23292;cas:104-98-3;cas:3465-72-3;cas:7699-35-6;chebi:17771;chebi:27247;chebi:27248;chebi:30817;chebi:30818;chebi:30819;chemspider:1266070;chemspider:4573734;chemspider:643824;drugbank:DB01971;ec:4.2.1.49;ec:4.3.1.3;foodb:FDB000921;foodb:FDB012465…
MNXM701	(2S,3S)-3-hydroxy-2-methylbutanoyl-CoA(4-)	cpd02691_c	C26H40N7O18P3S	863.618	-4	3dmet:B04940;bigg:3hmbcoa;biopath:(2S,3S)-3-Hydroxy-2-methylbutanoyl-CoA;brenda:BG14008;cas:52227-66-4;chebi:15449;chebi:57312;chemspider:389295;ec:1.1.1.178;foodb:FDB022575;hmdb:HMDB01356;kegg:C04405;metacyc:2-METHYL-3-HYDROXY-BUTYRYL-COA;metlin:6186;nikkaji:J2.750.522H;nugowiki:1218;pdb-ccd:T1G;pubchem:25245081;pubchem:440326;pubchem:7041;seed:cpd02691
MNXM7028	adenosine 2'-monophosphate	cpd00700_c	C10H12N5O7P	345.205	-2	beilstein:58366;brenda:BG1060;cas:130-49-4;chebi:28223;chemspider:10463792;foodb:FDB028322;gmelin:1056056;hmdb:HMDB11617;kegg:C00946;metacyc:CPD-3705;nikkaji:J10.017J;nugowiki:10342;pdb-ccd:2AM;pdbechem:2AM;pubchem:23421209;pubchem:4197;pubchem:53481006;seed:cpd00700
MNXM704	2'-deoxycytidine	cpd00654_e;cpd00654_c;cpd00654_b	C9H13N3O4	227.217	0	3dmet:B01347;beilstein:87567;bigg:dcyt;biopath:2-prime-Deoxycytidine;brenda:BG27466;cas:40093-94-5;cas:951-77-9;chebi:15698;chemspider:13117;drugbank:DB02594;ec:2.7.1.74;ec:3.5.4.14;foodb:FDB021871;gmelin:1321747;het:DCZ;hmdb:HMDB00014;kegg:C00881;kegg:D06196;ligandbox:D06196;metacyc:DEOXYCYTIDINE;metlin:3367;nikkaji:J14.406A;nugowiki:8;pdb-ccd:DCZ;pdb-ccd:LDC;pdbechem:DCZ;pubchem:13711;pubchem:4…
MNXM705	3-oxolauroyl-CoA	cpd03117_c	C33H52N7O18P3S	959.788	-4	3dmet:B04991;bigg:3oddcoa;biopath:3-Oxododecanoyl-CoA;cas:78303-19-2;chebi:27868;chebi:62615;chemspider:389502;foodb:FDB023256;hmdb:HMDB03937;kegg:C05263;lipidmaps:LMFA07050013;metacyc:CPD0-2105;nikkaji:J2.755.092D;nugowiki:3518;pubchem:24701378;pubchem:440604;pubchem:46173506;pubchem:7650;reactome:77253;reactome:REACT_4368;reactome_database_id_release_44:77253;seed:cpd03117
MNXM706	3-oxooctanoyl-CoA	cpd03121_c	C29H44N7O18P3S	903.682	-4	3dmet:B04995;bigg:3oocoa;biopath:3-Oxooctanoyl-CoA;cas:54684-64-9;chebi:28264;chebi:62619;chemspider:389506;foodb:FDB023260;hmdb:HMDB03941;kegg:C05267;lipidmaps:LMFA07050016;metacyc:CPD0-2106;nikkaji:J2.755.103C;nugowiki:3522;pubchem:24701381;pubchem:440608;pubchem:46173417;pubchem:7654;reactome:77328;reactome:REACT_4358;reactome_database_id_release_44:77328;reaxys:11066711;seed:cpd03121
MNXM707	3-oxotetradecanoyl-CoA	cpd12689_c	C35H56N7O18P3S	987.842	-4	bigg:3otdcoa;biopath:3-Oxotetradecanoyl-CoA;cas:122364-86-7;chebi:28726;chebi:62543;chemspider:10140190;foodb:FDB023254;hmdb:HMDB03935;kegg:C05261;metacyc:CPD-10284;nikkaji:J2.755.090H;nugowiki:3516;pubchem:11966197;pubchem:25245316;pubchem:7648;reactome:77269;reactome:REACT_5544;reactome_database_id_release_44:77269;seed:cpd12689
MNXM7105	Benzo[a]pyrene-7,8-oxide	cpd10547_c	C20H12O	268.309	0	cas:36504-65-1;kegg:C14850;nikkaji:J31.838H;pubchem:17395848;seed:cpd10547
MNXM711	Co(2+)	cpd00149_c	Co	58.933	2	bigg:cobalt2;biopath:Co2+;brenda:BG28649;cas:22541-53-3;cas:7440-48-4;chebi:48828;chemspider:94546;ec:4.99.1.3;ec:6.6.1.2;gmelin:6853;kegg:C00175;metacyc:CO+2;nikkaji:J2.510.576A;pdb-ccd:CO;pdbechem:CO;pubchem:104729;pubchem:3475;seed:cpd00149;upa:UPC00175
MNXM7127	an (R)-3-hydroxydecanoyl-[acp]	cpd11482_c	C10H19O2SR			bigg:3hdecACP;brenda:BG93383;cas:320-77-4;kegg:C04619;metacyc:Beta-hydroxydecanoyl-ACPs;pubchem:7209;seed:cpd11482
MNXM713	L-cysteate(1-)	cpd00395_c	C3H6NO5S	168.148	-1	3dmet:B01274;beilstein:1725492;bigg:Lcyst;biopath:L-Cysteate;brenda:BG17942;cas:13100-82-8;cas:498-40-8;chebi:17285;chebi:21260;chebi:58090;chemspider:23942;chemspider:5482600;drugbank:DB03661;ec:2.5.1.76;ec:4.1.1.29;ec:4.4.1.10;ec:4.4.1.25;foodb:FDB023061;hmdb:HMDB02757;kegg:C00506;metacyc:L-CYSTEATE;metlin:332;nikkaji:J8.084E;nugowiki:2340;pdb-ccd:OCS;pdbechem:OCS_LFOH;pubchem:25701;pubchem:378…
MNXM7138	butane-1-sulfonate	cpd11596_e;cpd11596_c;cpd11596_b	C4H9O3S	137.177	-1	bigg:butso3;cas:2386-47-2;chebi:61911;chebi:61958;chemspider:2936321;metacyc:CPD-3744;pubchem:3704751;reaxys:1749086;reaxys:3904079;seed:cpd11596
MNXM715	2-Demethylmenaquinone	cpd11425_c			0	chebi:28192;ec:2.1.1.163;kegg:C05818;pubchem:8113;seed:cpd11425;upa:UPC05818
MNXM717	3-oxohexanoyl-CoA	cpd03123_c	C27H40N7O18P3S	875.629	-4	3dmet:B04997;bigg:3ohcoa;biopath:3-Oxohexanoyl-CoA;cas:19774-86-8;cas:5096-70-8;chebi:27648;chebi:62418;chemspider:389508;foodb:FDB023262;hmdb:HMDB03943;kegg:C05269;lipidmaps:LMFA07050018;metacyc:K-HEXANOYL-COA;nikkaji:J2.755.105J;nugowiki:3524;pubchem:24701383;pubchem:25201689;pubchem:440610;pubchem:7656;reactome:77320;reactome:REACT_4535;reactome_database_id_release_44:77320;seed:cpd03123
MNXM718	5-dehydro-4-deoxy-D-glucuronate	cpd02508_c	C6H7O6	175.116	-1	3dmet:B04924;brenda:BG23663;chebi:17117;chebi:17782;chemspider:7827529;ec:3.2.1.172;ec:3.2.1.179;ec:3.2.1.180;ec:4.2.2.6;ec:5.3.1.17;kegg:C04053;metacyc:CPD-37;nikkaji:J2.745.978A;pdb-ccd:D54;pubchem:6754;pubchem:9548606;seed:cpd02508;upa:UPC04053
MNXM721	alpha-D-mannose 1-phosphate(2-)	cpd00485_c	C6H11O9P	258.12	-2	3dmet:B01296;beilstein:3911528;bigg:man1p;brenda:BG22602;brenda:BG56456;cas:27251-84-9;chebi:18205;chebi:35374;chebi:58409;chemspider:559210;drugbank:DB02867;ec:2.4.1.281;ec:2.7.7.13;ec:2.7.7.22;ec:5.4.2.8;foodb:FDB023892;hmdb:HMDB06330;kegg:C00636;knapsack:C00007389;metacyc:MANNOSE-1P;metlin:6245;nikkaji:J313.724D;nugowiki:5455;pdb-ccd:M1P;pubchem:25245607;pubchem:3909;pubchem:644175;reactome:53…
MNXM7231	cystathionine	cpd00424_c;cpd00424_x	C7H14N2O4S	222.262	0	3dmet:B01284;brenda:BG24372;cas:535-34-2;chebi:17755;kegg:C00542;metacyc:CPD0-1563;nikkaji:J410.855H;pubchem:3823;pubchem:4083111;reactome:936600;reactome:REACT_27420;reactome_database_id_release_44:936600;reaxys:2416815;seed:cpd00424
MNXM7294	Dianteisoheptadecanoylphosphatidylethanolamine	cpd15696_c	C39H78NO8P	720.012	0	seed:cpd15696
MNXM7295	Dianteisopentadecanoylphosphatidylethanolamine	cpd15699_c	C35H70NO8P	663.906	0	seed:cpd15699
MNXM73	phosphoenolpyruvate	cpd00061_c;cpd00061_m	C3H2O6P	165.018	-3	3dmet:B00019;beilstein:3951723;bigg:pep;biopath:Phosphoenolpyruvate;brenda:BG17779;cas:138-08-9;cas:73-89-2;chebi:18021;chebi:44897;chebi:58702;chemspider:2907208;chemspider:980;drugbank:DB01819;ec:2.5.1.101;ec:2.5.1.19;ec:2.5.1.54;ec:2.5.1.55;ec:2.5.1.56;ec:2.5.1.57;ec:2.5.1.7;ec:2.5.1.95;ec:2.5.1.97;ec:2.7.1.121;ec:2.7.1.40;ec:2.7.9.1;ec:2.7.9.2;ec:3.1.3.60;ec:4.1.1.31;ec:4.1.1.32;ec:4.1.1.38;e…
MNXM730	N-acetyl-L-glutamate(2-)	cpd00477_c	C7H9NO5	187.15	-2	3dmet:B00147;bigg:acglu;biopath:N-Acetyl-L-glutamate;brenda:BG24046;brenda:BG24047;cas:1188-37-0;chebi:17533;chebi:21549;chebi:44337;chemspider:1266066;chemspider:180;drugbank:DB04075;ec:2.3.1.1;ec:2.3.1.35;ec:2.7.2.8;foodb:FDB022447;het:1GS5;hmdb:HMDB01138;kegg:C00624;metacyc:ACETYL-GLU;metlin:6031;nikkaji:J37.497K;nugowiki:1023;pdb-ccd:NLG;pdbechem:NLG;pubchem:1549099;pubchem:185;pubchem:3897;r…
MNXM7305	Diisoheptadecanoylphosphatidylethanolamine	cpd15695_c	C39H78NO8P	720.012	0	seed:cpd15695
MNXM7306	Diisohexadecanoylphosphatidylethanolamine	cpd15700_c	C37H74NO8P	691.959	0	seed:cpd15700
MNXM7307	Diisopentadecanoylphosphatidylethanolamine	cpd15698_c	C35H70NO8P	663.906	0	seed:cpd15698
MNXM73074	penam	cpd11668_c	C5H7NOS	129.18	0	beilstein:4374479;chebi:35991;seed:cpd11668;wikipedia:Clavam
MNXM7308	Diisotetradecanoylphosphatidylethanolamine	cpd15697_c	C33H66NO8P	635.853	0	seed:cpd15697
MNXM73201	pentanal	cpd15621_c	C5H10O	86.132	0	bigg:ptal;cas:110-62-3;chebi:58982;chemspider:7772;drugbank:DB01919;foodb:FDB003228;het:PTL;hmdb:HMDB31206;lipidmaps:LMFA06000251;metacyc:CPD-9053;nugowiki:29864;pubchem:8063;pubchem:85291979;seed:cpd15621
MNXM73204	pentanesulfonate	M_sula_e;M_sula_c;M_sula_b	C5H11O3S	151.204	-1	bigg:pentso3;brenda-compound:87059;chemspider:14741633;metacyc:CPD0-2075;pubchem:89827;seed:cpd16742
MNXM733	(S)-3-hydroxylauroyl-CoA	cpd03116_c	C33H54N7O18P3S	961.804	-4	3dmet:B04990;bigg:3hddcoa;biopath:(S)-3-Hydroxydodecanoyl-CoA;cas:72059-49-5;chebi:27668;chebi:62558;chemspider:389501;foodb:FDB023255;hmdb:HMDB03936;kegg:C05262;lipid:LMFA07050012;lipidmaps:LMFA07050012;metacyc:CPD0-2107;nikkaji:J2.755.091F;nugowiki:3517;pubchem:24701377;pubchem:440603;pubchem:46173081;pubchem:7649;reactome:77252;reactome:REACT_5323;reactome_database_id_release_44:77252;seed:cpd…
MNXM7343	ethane-1-sulfonate	cpd11579_e;cpd11579_c;cpd11579_b	C2H5O3S	109.124	-1	bigg:ethso3;cas:594-45-6;chebi:42465;chebi:61909;chemspider:2948187;metacyc:CPD-10434;pdbechem:ESA;pubchem:3717105;reaxys:1743071;reaxys:1856042;seed:cpd11579
MNXM738	3-oxopalmitoyl-CoA(4-)	cpd03114_c	C37H60N7O18P3S	1015.895	-4	3dmet:B04988;bigg:3ohdcoa;biopath:3-Oxopalmitoyl-CoA;brenda:BG17266;cas:34619-89-1;chebi:15491;chebi:57349;chemspider:389499;ec:2.3.1.155;foodb:FDB023908;hmdb:HMDB06402;kegg:C05259;metacyc:3-OXOPALMITOYL-COA;nikkaji:J2.755.078I;nugowiki:5527;pubchem:25244191;pubchem:440601;pubchem:7646;reactome:77302;reactome:REACT_3202;reactome_database_id_release_44:77302;seed:cpd03114
MNXM739	4-hydroxybenzoyl-CoA(4-)	cpd01892_c	C28H36N7O18P3S	883.608	-4	brenda:BG14811;cas:27718-41-8;chebi:15500;chebi:57356;drugbank:DB01652;ec:1.3.99.20;ec:3.1.2.23;ec:3.8.1.7;ec:6.2.1.27;ec:6.2.1.n1;foodb:FDB023926;hmdb:HMDB06467;kegg:C02949;metacyc:CPD-201;nikkaji:J727.498J;nugowiki:5592;pdb-ccd:BCA;pubchem:25244604;pubchem:5868;reaxys:8399070;seed:cpd01892;um-bbd:c0124;upa:UPC02949
MNXM742	carbamate	cpd01101_c	CH2NO2	60.032	-1	3dmet:B00320;beilstein:1734754;beilstein:3903503;biopath:Carbamate;brenda:BG28520;cas:302-11-4;cas:463-77-4;chebi:13941;chebi:28616;chemspider:270;chemspider:271;drugbank:DB04261;ec:3.5.1.110;ec:3.5.1.n4;ec:4.2.1.104;foodb:FDB023195;gmelin:130345;gmelin:239604;het:OUT;hmdb:HMDB03551;kegg:C01563;metacyc:CARBAMATE;metlin:6950;nikkaji:J39.572B;nugowiki:3132;pdb-ccd:OUT;pdbechem:OUT;pubchem:276;pubch…
MNXM744	D-glucarate	cpd00609_c	C6H8O8	208.123	-2	3dmet:B04731;beilstein:1728113;beilstein:1728123;beilstein:3909239;bigg:glcr;biopath:D-Glucarate;brenda:BG36282;cas:25525-21-7;cas:87-73-0;chebi:16002;chebi:17301;chebi:30612;chebi:30613;chemspider:30577;chemspider:4450583;chemspider:587;drugbank:DB03603;ec:2.3.1.131;ec:2.3.1.98;ec:4.2.1.40;foodb:FDB001116;foodb:FDB022169;gmelin:407929;gmelin:604332;hmdb:HMDB00663;hmdb:HMDB29881;kegg:C00818;knaps…
MNXM748	L-1-piperideine-6-carboxylate	cpd00352_c	C6H8NO2	126.133	-1	3dmet:B04684;bigg:thp2c;biopath:delta6-Piperidine-2-L-carboxylate;brenda:BG89115;brenda:BL310994;cas:3038-89-9;chebi:16987;chebi:49014;chebi:49015;chebi:58769;chemspider:144715;chemspider:21865623;ec:1.4.1.18;ec:1.5.3.7;ec:1.5.99.3;foodb:FDB028794;hmdb:HMDB12130;hmdb:HMDB59657;kegg:C00450;metacyc:CPD-7682;nikkaji:J762.515D;nugowiki:10855;nugowiki:58054;pubchem:165067;pubchem:24771808;pubchem:3738…
MNXM75	acetaldehyde	cpd00071_e;cpd00071_c;cpd00071_b	C2H4O	44.053	0	3dmet:B01155;beilstein:505984;bigg:acald;biopath:Acetaldehyde;brenda:BG15435;brenda:BG89392;cas:75-07-0;chebi:15343;chemspider:172;ec:1.1.5.5;ec:1.1.99.36;ec:1.13.12.16;ec:1.2.1.10;ec:2.2.1.4;ec:2.2.1.8;ec:2.3.1.190;ec:3.11.1.1;ec:4.1.2.30;ec:4.1.2.33;ec:4.1.2.36;ec:4.1.2.4;ec:4.1.2.42;ec:4.1.2.48;ec:4.1.2.49;ec:4.1.2.5;ec:4.1.2.50;ec:4.1.3.39;ec:4.2.1.112;ec:4.2.3.2;ec:4.3.1.7;ec:4.3.99.4;foodb:…
MNXM750	octanoate	cpd03846_c;cpd03846_x	C8H15O2	143.204	-1	3dmet:B02018;beilstein:1747180;beilstein:3588079;bigg:octa;brenda:BG26171;cas:124-07-2;cas:74-81-7;chebi:25646;chebi:28837;chemspider:106634;chemspider:370;drugbank:DB04519;foodb:FDB003336;gmelin:142966;gmelin:329219;het:OCA;hmdb:HMDB00482;kegg:C06423;knapsack:C00001231;ligandbox:D05220;lipid:LMFA01010008;lipidbank:DFA0008;lipidmaps:LMFA01010008;metacyc:CPD-195;metlin:5469;nci:5024;nikkaji:J2.013…
MNXM75102	phosphatidylglycerol (dioctadecanoyl, n-C18:0)	cpd15540_c	C42H82O10P	778.068	-1	bigg:pg180;cas:4537-78-4;chebi:61056;chemspider:24768101;foodb:FDB027752;hmdb:HMDB10602;lipidmaps:LMGP04010038;metacyc:CPD-12822;nugowiki:9696;pubchem:24779552;pubchem:49703610;pubchem:49859664;reaxys:1811267;seed:cpd15540
MNXM75104	phosphatidylglycerophosphate (dioctadecanoyl, n-C18:0)	cpd15547_c	C42H81O13P2	856.032	-3	bigg:pgp180;foodb:FDB029504;hmdb:HMDB13504;lipidmaps:LMGP04030039;metacyc:CPD-12820;nugowiki:12167;pubchem:123064943;pubchem:49859650;pubchem:49859651;seed:cpd15547
MNXM75116	phosphatidylserine (dioctadecanoyl, n-C18:0)	cpd15557_c	C42H81NO10P	791.067	-1	bigg:ps180;chebi:72064;chemspider:7826046;foodb:FDB028996;hmdb:HMDB12378;lipidmaps:LMGP03010036;metacyc:CPD-12816;nugowiki:11103;pubchem:14714373;pubchem:49859635;pubchem:9547096;seed:cpd15557
MNXM753	trans-hex-2-enoyl-CoA	cpd03125_c	C27H40N7O17P3S	859.629	-4	3dmet:B04999;bigg:hx2coa;biopath:trans-Hex-2-enoyl-CoA;brenda:BG14409;brenda:BG14411;cas:10018-93-6;chebi:28706;chebi:62077;chemspider:4444331;foodb:FDB023263;hmdb:HMDB03944;kegg:C05271;lipid:LMFA07050019;lipidmaps:LMFA07050019;metacyc:CPD0-2121;nikkaji:J2.755.178E;nugowiki:3525;pdb-ccd:TC6;pubchem:24701384;pubchem:46173336;pubchem:5280765;pubchem:7658;reactome:77324;reactome:REACT_2759;reactome_…
MNXM7535	Monoglucosyl-1,2 dianteisoheptadecanoylglycerol	cpd15741_c	C43H82O10	759.105	0	seed:cpd15741
MNXM7536	Monoglucosyl-1,2 dianteisopentadecanoylglycerol	cpd15744_c	C39H74O10	702.999	0	seed:cpd15744
MNXM7537	Monoglucosyl-1,2 diisoheptadecanoylglycerol	cpd15740_c	C43H82O10	759.105	0	seed:cpd15740
MNXM7538	Monoglucosyl-1,2 diisohexadecanoylglycerol	cpd15745_c	C41H78O10	731.052	0	seed:cpd15745
MNXM7539	Monoglucosyl-1,2 diisopentadecanoylglycerol	cpd15743_c	C39H74O10	702.999	0	seed:cpd15743
MNXM7540	Monoglucosyl-1,2 diisotetradecanoylglycerol	cpd15742_c	C37H70O10	674.946	0	seed:cpd15742
MNXM7541	Monoglucosyl-1,2 dimyristoylglycerol	cpd15738_c	C37H70O10	674.946	0	seed:cpd15738
MNXM7542	Monoglucosyl-1,2 dipalmitoylglycerol	cpd15737_c	C41H78O10	731.052	0	seed:cpd15737
MNXM7543	Monoglucosyl-1,2 distearoylglycerol	cpd15739_c	C45H86O10	787.158	0	seed:cpd15739
MNXM757	(S)-3-hydroxyhexanoyl-CoA	cpd03122_c	C27H42N7O18P3S	877.645	-4	3dmet:B04996;bigg:3hhcoa;biopath:(S)-Hydroxyhexanoyl-CoA;brenda-compound:265271;cas:74875-70-0;chebi:28276;chebi:62075;chemspider:389507;foodb:FDB023261;hmdb:HMDB03942;kegg:C05268;lipid:LMFA07050017;lipidmaps:LMFA07050017;metacyc:CPD-14915;metacyc:OH-HEXANOYL-COA;nikkaji:J2.755.104A;nugowiki:3523;pdb-ccd:3H9;pubchem:24701382;pubchem:440609;pubchem:49859661;pubchem:7655;reactome:77322;reactome:REA…
MNXM759	4-(phosphonooxy)-L-threonine	cpd03607_c	C4H8NO7P	213.083	-2	3dmet:B01960;bigg:phthr;brenda:BG36516;chebi:18336;chebi:58452;chemspider:389731;ec:1.1.1.262;ec:2.6.1.52;foodb:FDB024088;het:4TP;hmdb:HMDB06802;kegg:C06055;metacyc:4-PHOSPHONOOXY-THREONINE;metacyc:CPD0-1427;nikkaji:J695.803F;nugowiki:5927;pdb-ccd:4TP;pubchem:25245557;pubchem:440901;pubchem:45480653;pubchem:8325;seed:cpd03607;upa:UPC06055
MNXM76	L-tyrosine zwitterion	cpd00069_e;cpd00069_c;cpd00069_x;cpd00069_m;cpd00069_b	C9H11NO3	181.189	0	3dmet:B01154;beilstein:392441;beilstein:4784244;beilstein:5339596;bigg:tyr-L;biopath:L-Tyrosine;brenda:BG27212;cas:60-18-4;chebi:17895;chebi:32760;chebi:32761;chebi:32762;chebi:58315;chemspider:5833;drugbank:DB00135;ec:1.14.13.41;ec:1.14.16.1;ec:1.14.16.2;ec:1.14.18.1;ec:1.22.1.1;ec:1.3.1.43;ec:1.3.1.78;ec:1.3.1.79;ec:1.3.99.n2;ec:2.6.1.5;ec:4.1.1.25;ec:4.1.99.19;ec:4.1.99.2;ec:4.3.1.23;ec:4.3.1.…
MNXM7607	Octodecanoyl-ACP	cpd11573_c	C29H55N2O8PRS		-1	seed:cpd11573
MNXM761	cytosine	cpd00307_e;cpd00307_c;cpd00307_b	C4H5N3O	111.102	0	3dmet:B00097;beilstein:2637;bigg:csn;biopath:Cytosine;brenda:BG19308;cas:71-30-7;chebi:16040;chemspider:577;ec:3.5.4.1;foodb:FDB022151;gmelin:82472;het:CYT;hmdb:HMDB00630;kegg:C00380;knapsack:C00001498;metacyc:CYTOSINE;metlin:283;nikkaji:J9.343B;nugowiki:549;pdb-ccd:CYT;pdbechem:CYT;pubchem:3670;pubchem:597;reaxys:2637;seed:cpd00307;upa:UPC00380;wikipedia:Cytosine
MNXM7630	Peptidoglycan polymer (n subunits)	cpd15665_c	C80H125N16O42R		-4	seed:cpd15665
MNXM766	(S)-3-hydroxyoctanoyl-CoA	cpd03120_c	C29H46N7O18P3S	905.698	-4	3dmet:B04994;bigg:3hocoa;biopath:(S)-Hydroxyoctanoyl-CoA;cas:79171-48-5;chebi:28632;chebi:62617;foodb:FDB023259;hmdb:HMDB03940;kegg:C05266;lipid:LMFA07050015;lipidmaps:LMFA07050015;metacyc:CPD0-2224;nikkaji:J915.535J;nugowiki:3521;pubchem:24701380;pubchem:49859641;pubchem:53477508;pubchem:7653;reactome:77330;reactome:REACT_2973;reactome_database_id_release_44:77330;seed:cpd03120
MNXM767	(S)-3-hydroxytetradecanoyl-CoA	cpd03115_c	C35H58N7O18P3S	989.857	-4	3dmet:B04989;bigg:3htdcoa;biopath:(S)-3-Hydroxytetradecanoyl-CoA;chebi:27466;chebi:62614;chemspider:389500;foodb:FDB023253;hmdb:HMDB03934;kegg:C05260;metacyc:CPD0-2171;nikkaji:J2.755.089D;nugowiki:3515;pubchem:440602;pubchem:46173488;pubchem:7647;reactome:77276;reactome:REACT_5705;reactome_database_id_release_44:77276;seed:cpd03115
MNXM7696	Prenol-45n teichoic acid	cpd15661_c	C206H386N2O242P47	8218.904	-47	seed:cpd15661
MNXM77	glycerone phosphate	cpd00095_c;cpd00095_m	C3H5O6P	168.042	-2	3dmet:B00029;beilstein:1708891;beilstein:4428349;bigg:dhap;biopath:2-Glycerone_phosphate;brenda:BG89172;cas:57-04-5;chebi:16108;chebi:57642;chemspider:3833110;chemspider:648;drugbank:DB04326;ec:1.1.1.261;ec:1.1.1.8;ec:1.1.1.94;ec:1.1.3.21;ec:1.1.5.3;ec:1.1.99.5;ec:2.3.1.42;ec:2.5.1.72;ec:2.7.1.121;ec:2.7.1.29;ec:4.1.2.13;ec:4.1.2.17;ec:4.1.2.19;ec:4.1.2.2;ec:4.1.2.29;ec:4.1.2.40;ec:4.2.3.3;ec:5.3…
MNXM770	2,5-dioxopentanoate	cpd00340_c	C5H5O4	129.091	-1	3dmet:B00112;biopath:2,5-Dioxopentanoate;brenda:BG20992;chebi:17415;chebi:58136;chemspider:10618741;ec:1.2.1.26;ec:3.5.4.22;ec:4.2.1.41;ec:4.2.1.43;kegg:C00433;metacyc:CPD-654;nikkaji:J2.593.782A;pdb-ccd:DO4;pubchem:21872870;pubchem:3722;seed:cpd00340;upa:UPC00433
MNXM7733	an (3R)-3-hydroxymyristoyl-[acp]	cpd11484_c	C14H27O2SR			bigg:3hmrsACP;brenda:BG93410;kegg:C04688;metacyc:R-3-hydroxymyristoyl-ACPs;pubchem:7269;seed:cpd11484;upa:UPC04688
MNXM775	CDP-glycerol(2-)	cpd00402_c	C12H19N3O13P2	475.239	-2	3dmet:B04693;bigg:cdpglyc;brenda:BG3855;chebi:17885;chebi:58311;chemspider:388385;ec:2.7.7.39;ec:3.6.1.16;hmdb:HMDB59599;kegg:C00513;metacyc:CPD-606;nikkaji:J14.062G;nugowiki:57996;pubchem:25245713;pubchem:3796;pubchem:439249;seed:cpd00402
MNXM776	cellobiose	cpd00158_c	C12H22O11	342.296	0	3dmet:B04644;beilstein:1292744;biopath:Cellobiose;brenda:BG3991;cas:16462-44-5;cas:528-50-7;chebi:17057;chemspider:10261;drugbank:DB02061;ec:1.1.99.18;ec:2.4.1.20;ec:2.7.1.85;ec:5.1.3.11;foodb:FDB007497;het:CBI;hmdb:HMDB00055;kegg:C00185;knapsack:C00001134;metacyc:CELLOBIOSE;metlin:3480;nikkaji:J6.676A;nugowiki:40;pdb-ccd:CBI;pubchem:10712;pubchem:3485;seed:cpd00158
MNXM78	L-lysinium(1+)	cpd00039_e;cpd00039_c;cpd00039_m;cpd00039_b	C6H15N2O2	147.196	1	3dmet:B00013;beilstein:1722531;beilstein:4383108;bigg:lys-L;biopath:L-Lysine;brenda:BG22685;cas:56-87-1;chebi:18019;chebi:32550;chebi:32551;chebi:32552;chemspider:5747;drugbank:DB00123;ec:1.13.12.2;ec:1.14.13.59;ec:1.4.1.15;ec:1.4.1.18;ec:1.4.3.14;ec:1.4.3.20;ec:1.5.1.16;ec:1.5.1.7;ec:1.5.1.8;ec:1.5.3.4;ec:2.1.3.8;ec:2.3.1.32;ec:2.6.1.36;ec:2.6.1.71;ec:3.5.1.17;ec:3.5.2.11;ec:3.6.3.21;ec:4.1.1.18…
MNXM78362	protoheme IX	cpd00028_c	C34H32FeN4O4	616.487	0	beilstein:953574;biopath:Protoheme(HEME);cas:14875-96-8;chebi:17627;chebi:26355;chebi:30413;chemspider:24604415;come:MOL000013;come:MOL000025;drugbank:DB03014;ec:1.1.2.3;ec:1.13.11.49;ec:4.99.1.5;foodb:FDB016272;gmelin:95291;hmdb:HMDB03178;kegg:C00032;metacyc:PROTOHEME;metlin:3680;nugowiki:2761;pdb:3KS0;pdbechem:HEM;pubchem:3334;pubchem:44229124;reactome:71185;reactome:917877;reactome:REACT_25643…
MNXM784	trans-oct-2-enoyl-CoA	cpd03130_c	C29H44N7O17P3S	887.683	-4	3dmet:B05004;bigg:oc2coa;biopath:trans-Oct-2-enoyl-CoA;brenda:BG15239;brenda:BG15242;cas:10018-94-7;cas:71629-68-0;chebi:27537;chebi:62242;chemspider:4444335;foodb:FDB023092;foodb:FDB023268;hmdb:HMDB02992;hmdb:HMDB03949;kegg:C05276;lipid:LMFA07050024;lipidmaps:LMFA07050024;metacyc:CPD0-2108;nikkaji:J2.755.239K;nugowiki:2575;nugowiki:3530;pubchem:24701389;pubchem:46173358;pubchem:5280769;pubchem:6…
MNXM785	UDP-N-acetyl-alpha-D-muramate	cpd00773_c	C20H28N3O19P2	676.393	-3	3dmet:B04759;bigg:uamr;biopath:UDP-N-Acetylmuramate;brenda:BG10536;chebi:17882;chebi:58309;chebi:70757;chebi:70765;chemspider:1136;ec:1.1.1.158;ec:1.3.1.98;ec:6.3.2.8;foodb:FDB028404;hmdb:HMDB11720;kegg:C01050;knapsack:C00019555;metacyc:CPD0-1338;metacyc:UDP-N-ACETYLMURAMATE;nikkaji:J710.466I;nugowiki:10445;pdb-ccd:EPZ;pdbechem:EPZ;pubchem:1169;pubchem:24772978;pubchem:25245789;pubchem:4292;reaxy…
MNXM79	(6S)-5,6,7,8-tetrahydrofolate	cpd00087_c;cpd00087_m	C19H21N7O6	443.413	-2	3dmet:B04633;beilstein:101189;beilstein:101190;beilstein:10223255;bigg:thf;biopath:Tetrahydrofolate;brenda:BG9334;brenda:BG9336;brenda:BG9337;cas:135-16-0;cas:29347-89-5;chebi:15635;chebi:20506;chebi:26907;chebi:57453;chebi:67016;chebi:68437;chemspider:82572;drugbank:DB00116;drugbank:DB02031;ec:1.5.1.3;ec:1.5.1.6;ec:2.1.1.13;ec:2.1.1.148;ec:2.1.1.19;ec:2.1.2.1;ec:2.1.2.10;ec:2.1.2.11;ec:2.1.2.13;…
MNXM790	4-amino-2-methyl-5-phosphonatomethylpyrimidine(2-)	cpd02775_c	C6H8N3O4P	217.119	-2	3dmet:B00732;bigg:4ampm;brenda:BG21646;chebi:18032;chebi:58354;ec:2.7.1.49;ec:2.7.4.7;ec:4.1.99.17;kegg:C04556;knapsack:C00007607;metacyc:AMINO-HYDROXYMETHYL-METHYL-PYR-P;nikkaji:J1.028.201B;pdb-ccd:MP5;pubchem:25244846;pubchem:7161;seed:cpd02775;upa:UPC04556
MNXM791	5-amino-6-(D-ribitylamino)uracil	cpd02882_c	C9H16N4O6	276.247	0	3dmet:B04958;beilstein:33063;bigg:4r5au;brenda:BG27771;cas:17014-74-3;chebi:15934;chemspider:216;ec:2.5.1.77;ec:2.5.1.78;ec:2.5.1.9;foodb:FDB027889;hmdb:HMDB11106;kegg:C04732;metacyc:AMINO-RIBOSYLAMINO-1H-3H-PYR-DIONE;nikkaji:J642.641G;nugowiki:9836;pubchem:14056325;pubchem:221;pubchem:7303;seed:cpd02882;upa:UPC04732
MNXM795	D-tagatofuranose 6-phosphate(2-)	cpd00805_c	C6H11O9P	258.12	-2	3dmet:B04767;beilstein:4909408;bigg:tag6p-D;brenda:BG22615;cas:53798-20-2;chebi:17837;chebi:4251;chebi:45804;chebi:47946;chebi:49094;chebi:58695;chemspider:388513;ec:2.7.1.101;ec:2.7.1.144;ec:5.3.1.26;foodb:FDB024128;hmdb:HMDB06873;kegg:C01097;knapsack:C00019683;metacyc:TAGATOSE-6-PHOSPHATE;nikkaji:J2.731.241A;nugowiki:5998;pdb-ccd:TA6;pdbechem:TA6;pubchem:25245410;pubchem:4332;pubchem:439396;see…
MNXM7956	1,2-Dianteisoheptadecanoyl-sn-glycerol	cpd15702_c	C37H72O5	596.965	0	seed:cpd15702
MNXM7957	1,2-Dianteisopentadecanoyl-sn-glycerol	cpd15705_c	C33H64O5	540.858	0	seed:cpd15705
MNXM7958	1,2-Diisoheptadecanoyl-sn-glycerol	cpd15701_c	C37H72O5	596.965	0	seed:cpd15701
MNXM7959	1,2-Diisohexadecanoyl-sn-glycerol	cpd15706_c	C35H68O5	568.911	0	seed:cpd15706
MNXM796	dimethylaminium	cpd00425_c;cpd00425_d	C2H8N	46.092	1	3dmet:B00125;beilstein:605257;bigg:dma;brenda:BG15556;cas:124-40-3;chebi:17170;chebi:58040;chemspider:654;ec:3.5.1.56;ec:3.5.3.18;ec:4.1.2.32;foodb:FDB012589;gmelin:849;het:DMN;hmdb:HMDB00087;kegg:C00543;metacyc:DIMETHYLAMINE;metlin:3758;nci:8650;nikkaji:J2.933E;nugowiki:62;pdb-ccd:DMN;pdbechem:DMN;pubchem:3614769;pubchem:3824;pubchem:674;reaxys:605257;seed:cpd00425;wikipedia:Dimethylamine
MNXM7960	1,2-Diisopentadecanoyl-sn-glycerol	cpd15704_c	C33H64O5	540.858	0	seed:cpd15704
MNXM7961	1,2-Diisotetradecanoyl-sn-glycerol	cpd15703_c	C31H60O5	512.805	0	seed:cpd15703
MNXM799	isochorismate(2-)	cpd00658_c	C10H8O6	224.167	-2	3dmet:B01348;beilstein:2943868;beilstein:8334070;bigg:ichor;biopath:Isochorismate;brenda:BG447;cas:22642-82-6;chebi:17582;chebi:29780;chemspider:4574080;drugbank:DB02793;ec:2.2.1.9;ec:3.3.2.1;ec:4.2.99.21;ec:5.4.4.2;kegg:C00885;knapsack:C00000734;metacyc:ISOCHORISMATE;nikkaji:J389.211E;pdb-ccd:ISC;pubchem:4141;pubchem:5460580;seed:cpd00658;upa:UPC00885
MNXM8	NAD(+)	cpd00003_c	C21H26N7O14P2	662.417	-1	3dmet:B01126;beilstein:3584133;beilstein:3868403;beilstein:4120619;bigg:nad;biopath:NAD;bnice:C2;brenda:BG11259;cas:53-84-9;chebi:13389;chebi:15846;chebi:44215;chebi:57540;chemspider:10239196;chemspider:5682;come:MOL000026;drugbank:DB01907;ec:1.1.1.1;ec:1.1.1.103;ec:1.1.1.104;ec:1.1.1.106;ec:1.1.1.107;ec:1.1.1.108;ec:1.1.1.11;ec:1.1.1.110;ec:1.1.1.111;ec:1.1.1.112;ec:1.1.1.114;ec:1.1.1.116;ec:1.1…
MNXM80	UMP(2-)	cpd00091_n;cpd00091_c	C9H11N2O9P	322.165	-2	3dmet:B01161;beilstein:3570858;beilstein:47486;bigg:ump;biopath:Uridine-5-prime-phosphate;brenda:BG27452;cas:58-97-9;chebi:16695;chebi:57865;chemspider:1399139;chemspider:5808;drugbank:DB03685;ec:2.4.2.9;ec:2.7.1.48;ec:2.7.4.14;ec:2.7.4.22;ec:2.7.8.13;ec:2.7.8.15;ec:2.7.8.18;ec:2.7.8.31;ec:2.7.8.32;ec:2.7.8.33;ec:2.7.8.35;ec:2.7.8.36;ec:2.7.8.6;ec:3.6.1.54;ec:3.6.1.n5;ec:4.1.1.23;foodb:FDB007508;…
MNXM8003	10-methyl-dodecanoyl-ACP	cpd11511_c	C24H45N2O8PRS		-1	seed:cpd11511
MNXM8004	10-methyl-trans-dodec-2-enoyl-ACP	cpd11510_c	C24H43N2O8PRS		-1	seed:cpd11510
MNXM8005	10-methyl-trans-undec-2-enoyl-ACP	cpd11560_c	C23H41N2O8PRS		-1	seed:cpd11560
MNXM8006	10-methyl-undecanoyl-ACP	cpd11561_c	C23H43N2O8PRS		-1	seed:cpd11561
MNXM801	L-arabinitol	cpd00417_e;cpd00417_c;cpd00417_b	C5H12O5	152.146	0	3dmet:B01282;bigg:abt;biopath:L-Arabitol;brenda:BG20701;cas:7643-75-6;chebi:18403;chemspider:388391;ec:1.1.1.12;ec:1.1.1.13;foodb:FDB022709;hmdb:HMDB01851;kegg:C00532;metacyc:L-ARABITOL;metlin:141;nikkaji:J8.955I;nugowiki:1442;pubchem:3814;pubchem:439255;seed:cpd00417;upa:UPC00532
MNXM8010	11-methyl-dodecanoyl-ACP	cpd11536_c	C24H45N2O8PRS		-1	seed:cpd11536
MNXM8011	11-methyl-trans-dodec-2-enoyl-ACP	cpd11535_c	C24H43N2O8PRS		-1	seed:cpd11535
MNXM8015	12-methyl-trans-tetra-dec-2-enoyl-ACP	cpd11514_c	C26H47N2O8PRS		-1	seed:cpd11514
MNXM8016	12-methyl-trans-tridec-2-enoyl-ACP	cpd11564_c	C25H45N2O8PRS		-1	seed:cpd11564
MNXM8019	13-methyl-trans-tetra-dec-2-enoyl-ACP	cpd11539_c	C26H47N2O8PRS		-1	seed:cpd11539
MNXM8022	14-methyl-hexa-decanoyl-ACP	cpd11519_c	C28H53N2O8PRS		-1	seed:cpd11519
MNXM8023	14-methyl-pentadecanoyl-ACP	cpd11569_c	C27H51N2O8PRS		-1	seed:cpd11569
MNXM8024	14-methyl-trans-hexa-dec-2-enoyl-ACP	cpd11518_c	C28H51N2O8PRS		-1	seed:cpd11518
MNXM8025	14-methyl-trans-pentadec-2-enoyl-ACP	cpd11568_c	C27H49N2O8PRS		-1	seed:cpd11568
MNXM8026	15-methyl-hexa-decanoyl-ACP	cpd11544_c	C28H53N2O8PRS		-1	seed:cpd11544
MNXM8027	15-methyl-trans-hexa-dec-2-enoyl-ACP	cpd11543_c	C28H51N2O8PRS		-1	seed:cpd11543
MNXM807	(S)-2,3-dihydrodipicolinate	cpd02120_c	C7H5NO4	167.119	-2	3dmet:B01652;bigg:23dhdp;biopath:2,3-Dihydrodipicolinate;brenda:BG25158;brenda:BG25159;cas:16052-12-3;chebi:11421;chebi:14148;chebi:18042;chebi:23741;chebi:30620;chebi:48052;chemspider:16;chemspider:4573840;ec:1.3.1.26;ec:4.2.1.52;foodb:FDB028889;hmdb:HMDB12247;kegg:C03340;knapsack:C00007500;metacyc:2-3-DIHYDRODIPICOLINATE;nikkaji:J1.558.475K;nugowiki:10972;pubchem:17;pubchem:5460228;pubchem:6183…
MNXM813	cis-aconitate(3-)	cpd00331_c	C6H3O6	171.084	-3	3dmet:B00107;beilstein:1725829;bigg:acon-C;biopath:cis-Aconitate;brenda:BG23413;cas:585-84-2;chebi:16383;chebi:32805;chemspider:4573582;chemspider:558863;ec:4.1.1.6;ec:4.2.1.3;ec:4.2.1.4;ec:5.3.3.7;foodb:FDB008306;gmelin:329168;hmdb:HMDB00072;kegg:C00417;knapsack:C00001177;metacyc:CIS-ACONITATE;metlin:5130;nikkaji:J37.488A;nugowiki:53;pubchem:3707;pubchem:5459816;pubchem:643757;seed:cpd00331;upa:…
MNXM81337	S-succinyl-dihydrolipoamide	cpd00860_c	C12H20NO4S2	306.422	-1	bigg:sdhlam;brenda:BG3888;cas:None;chebi:17432;chemspider:388536;foodb:FDB022467;hmdb:HMDB01177;kegg:C01169;metacyc:CPD0-341;metlin:6058;nikkaji:J2.731.766I;nugowiki:1055;pubchem:25244841;pubchem:439425;pubchem:4396;seed:cpd00860
MNXM814	cob(II)alamin	cpd00423_e;cpd00423_c;cpd00423_b	C62H88CoN13O14P	1329.348	0	bigg:cbl2;brenda:BG21487;cas:14463-33-3;chebi:16304;come:MOL000033;ec:1.16.1.3;ec:1.16.1.4;ec:1.16.1.5;foodb:FDB023883;gmelin:1243558;hmdb:HMDB06316;kegg:C00541;metacyc:CPD-1829;nugowiki:5441;pubchem:25245838;pubchem:3822;seed:cpd00423
MNXM8147	4-methyl-hexanoyl-ACP	cpd11499_c	C18H33N2O8PRS		-1	seed:cpd11499
MNXM8148	4-methyl-pentanoyl-ACP	cpd11549_c	C17H31N2O8PRS		-1	seed:cpd11549
MNXM8149	4-methyl-trans-hex-2-enoyl-ACP	cpd11498_c	C18H31N2O8PRS		-1	seed:cpd11498
MNXM8150	4-methyl-trans-pent-2-enoyl-ACP	cpd11548_c	C17H29N2O8PRS		-1	seed:cpd11548
MNXM816	L-tartrate	M_TARe;M_TAR	C4H4O6	148.071	-2	3dmet:B04747;beilstein:1725147;beilstein:1725148;beilstein:3906378;beilstein:4231301;beilstein:6270431;bigg:tartr-L;brenda:BG19476;cas:133-37-9;cas:526-83-0;cas:87-69-4;chebi:15671;chebi:26849;chebi:30924;chebi:35398;chemspider:106644;chemspider:392277;ec:1.1.1.93;ec:4.1.1.73;ec:4.2.1.32;ec:5.1.2.5;foodb:FDB001113;gmelin:305937;gmelin:82690;gmelin:82691;het:TLA;hmdb:HMDB00956;kegg:C00898;knapsack…
MNXM817	N(2)-acetyl-L-ornithine zwitterion	cpd00342_c	C7H14N2O3	174.198	0	3dmet:B00114;beilstein:1725555;bigg:acorn;biopath:N-2-Acetyl-L-ornithine;brenda:BG24348;cas:6205-08-9;cas:None;chebi:16543;chebi:57805;chemspider:388369;ec:2.1.3.9;ec:2.3.1.35;ec:2.6.1.11;ec:3.5.1.16;foodb:FDB023152;het:AOR;hmdb:HMDB03357;kegg:C00437;metacyc:N-ALPHA-ACETYLORNITHINE;nikkaji:J37.495D;nugowiki:2938;pdb-ccd:AOR;pubchem:3726;pubchem:439232;pubchem:6992102;seed:cpd00342;upa:UPC00437
MNXM8175	5-methyl-hexanoyl-ACP	cpd11524_c	C18H33N2O8PRS		-1	seed:cpd11524
MNXM8176	5-methyl-trans-hex-2-enoyl-ACP	cpd11523_c	C18H31N2O8PRS		-1	seed:cpd11523
MNXM8194	6-methyl-heptanoyl-ACP	cpd11553_c	C19H35N2O8PRS		-1	seed:cpd11553
MNXM8195	6-methyl-octanoyl-ACP	cpd11503_c	C20H37N2O8PRS		-1	seed:cpd11503
MNXM8196	6-methyl-trans-hept-2-enoyl-ACP	cpd11552_c	C19H33N2O8PRS		-1	seed:cpd11552
MNXM8197	6-methyl-trans-oct-2-enoyl-ACP	cpd11502_c	C20H35N2O8PRS		-1	seed:cpd11502
MNXM820	O-succinyl-L-homoserinate(1-)	cpd00822_c	C8H12NO6	218.184	-1	3dmet:B01386;bigg:suchms;biopath:O-Succinyl-L-homoserine;brenda:BG25856;cas:1492-23-5;chebi:16160;chebi:57661;ec:2.3.1.46;ec:2.5.1.48;kegg:C01118;knapsack:C00019621;metacyc:O-SUCCINYL-L-HOMOSERINE;nikkaji:J1.770.210F;pubchem:25244127;pubchem:4349;seed:cpd00822;upa:UPC01118
MNXM8209	7-methyl-octanoyl-ACP	cpd11528_c	C20H37N2O8PRS		-1	seed:cpd11528
MNXM821	propanal	cpd00371_c	C3H6O	58.079	0	3dmet:B01258;bigg:ppal;brenda:BG89190;cas:123-38-6;chebi:17153;chemspider:512;ec:4.1.2.35;ec:4.2.1.28;foodb:FDB012083;het:CBG;hmdb:HMDB03366;kegg:C00479;metacyc:CPD-665;metlin:6906;nikkaji:J2.497J;nugowiki:2947;pdb-ccd:CBG;pdbechem:CBG;pubchem:3762;pubchem:527;reaxys:506010;seed:cpd00371;um-bbd:c0207;wikipedia:Propanal
MNXM8210	7-methyl-trans-oct-2-enoyl-ACP	cpd11527_c	C20H35N2O8PRS		-1	seed:cpd11527
MNXM82173	siroheme	cpd00557_c	C42H36FeN4O16	908.597	-8	3dmet:B01324;bigg:sheme;biopath:Siroheme;brenda:BG18384;cas:52553-42-1;chebi:28599;chebi:60052;come:MOL000015;drugbank:DB02832;ec:1.7.1.4;ec:1.7.7.1;ec:1.8.99.3;kegg:C00748;knapsack:C00007626;metacyc:SIROHEME;pdbechem:SRM;pubchem:4010;pubchem:46878598;seed:cpd00557;upa:UPC00748;wikipedia:Siroheme
MNXM8218	8-methyl-decanoyl-ACP	cpd11507_c	C22H41N2O8PRS		-1	seed:cpd11507
MNXM8219	8-methyl-nonanoyl-ACP	cpd11557_c	C21H39N2O8PRS		-1	seed:cpd11557
MNXM8220	8-methyl-trans-dec-2-enoyl-ACP	cpd11506_c	C22H39N2O8PRS		-1	seed:cpd11506
MNXM8221	8-methyl-trans-non-2-enoyl-ACP	cpd11556_c	C21H37N2O8PRS		-1	seed:cpd11556
MNXM8225	9-methyl-decanoyl-ACP	cpd11532_c	C22H41N2O8PRS		-1	seed:cpd11532
MNXM8226	9-methyl-trans-dec-2-enoyl-ACP	cpd11531_c	C22H39N2O8PRS		-1	seed:cpd11531
MNXM825	(S)-3-hydroxypalmitoyl-CoA	cpd03113_c	C37H62N7O18P3S	1017.911	-4	3dmet:B04987;bigg:3hhdcoa;biopath:(S)-3-Hydroxyhexadecanoyl-CoA;brenda-compound:265270;brenda:BG44415;cas:35106-50-4;chebi:27402;chebi:62613;chemspider:389498;foodb:FDB023251;hmdb:HMDB03932;kegg:C05258;lipidmaps:LMFA07050032;metacyc:CPD-14920;metacyc:CPD0-2232;nikkaji:J2.755.077K;nugowiki:3513;pubchem:440600;pubchem:49859614;pubchem:7645;pubchem:85291980;reactome:77300;reactome:REACT_2413;reactom…
MNXM8263	ala-L-glu-L	cpd11586_e;cpd11586_c;cpd11586_b	C8H13N2O5	217.199	-1	seed:cpd11586
MNXM8264	ala-L-Thr-L	cpd11582_e;cpd11582_c;cpd11582_b	C7H14N2O4	190.197	0	seed:cpd11582
MNXM83	isopentenyl diphosphate	cpd00113_c	C5H9O7P2	243.068	-3	3dmet:B00035;beilstein:1713792;beilstein:1824090;bigg:ipdp;biopath:delta(3)-Isopentenyl-pyrophosphate;brenda:BG89187;cas:358-71-4;chebi:128769;chebi:16584;chemspider:1158;chemspider:13115335;drugbank:DB04714;ec:1.17.1.2;ec:2.5.1.1;ec:2.5.1.10;ec:2.5.1.11;ec:2.5.1.28;ec:2.5.1.29;ec:2.5.1.30;ec:2.5.1.31;ec:2.5.1.33;ec:2.5.1.68;ec:2.5.1.81;ec:2.5.1.82;ec:2.5.1.83;ec:2.5.1.84;ec:2.5.1.85;ec:2.5.1.86;…
MNXM8306	Anteisoheptadecanoyllipoteichoic acid (n=24), linked, D-alanine substituted	cpd15777_c	C193H356N24O159P24	6300.327	-24	seed:cpd15777
MNXM8307	Anteisoheptadecanoyllipoteichoic acid (n=24), linked, glucose substituted	cpd15759_c	C265H476O255P24	8485.832	-24	seed:cpd15759
MNXM8308	Anteisoheptadecanoyllipoteichoic acid (n=24), linked, N-acetyl-D-glucosamine	cpd15768_c	C313H548N24O255P24	9471.078	-24	seed:cpd15768
MNXM8309	Anteisoheptadecanoyllysylphophatidylglycerol	cpd15786_c	C46H92N2O11P	880.203	1	seed:cpd15786
MNXM8310	Anteisopentadecanoyllipoteichoic acid (n=24), linked, D-alanine substituted	cpd15780_c	C189H349N24O159P24	6245.229	-23	seed:cpd15780
MNXM8311	Anteisopentadecanoyllipoteichoic acid (n=24), linked, glucose substituted	cpd15762_c	C261H468O255P24	8429.726	-24	seed:cpd15762
MNXM8312	Anteisopentadecanoyllipoteichoic acid (n=24), linked, N-acetyl-D-glucosamine	cpd15771_c	C309H540N24O255P24	9414.972	-24	seed:cpd15771
MNXM8313	Anteisopentadecanoyllysylphophatidylglycerol	cpd15789_c	C42H84N2O11P	824.097	1	seed:cpd15789
MNXM8334	a (R)-3-hydroxybutanoyl-[acp]	cpd11478_c	C4H7O2SR			brenda:BG93382;kegg:C04618;metacyc:Beta-3-hydroxybutyryl-ACPs;pubchem:7208;seed:cpd11478
MNXM8377	CDP-1,2-dianteisoheptadecanoylglycerol	cpd15684_c	C46H83N3O15P2	980.11	-2	seed:cpd15684
MNXM8378	CDP-1,2-dianteisopentadecanoylglycerol	cpd15687_c	C42H75N3O15P2	924.004	-2	seed:cpd15687
MNXM8379	CDP-1,2-diisoheptadecanoylglycerol	cpd15683_c	C46H83N3O15P2	980.11	-2	seed:cpd15683
MNXM8380	CDP-1,2-diisohexadecanoylglycerol	cpd15688_c	C44H79N3O15P2	952.057	-2	seed:cpd15688
MNXM8381	CDP-1,2-diisopentadecanoylglycerol	cpd15686_c	C42H75N3O15P2	924.004	-2	seed:cpd15686
MNXM8382	CDP-1,2-diisotetradecanoylglycerol	cpd15685_c	C40H71N3O15P2	895.95	-2	seed:cpd15685
MNXM842	naphthalene-1,2-diol	cpd01932_c	C10H8O2	160.169	0	3dmet:B00527;beilstein:1908498;brenda:BG1979;cas:574-00-5;chebi:17435;chemspider:10842;drugbank:DB07610;ec:1.13.11.56;ec:1.14.13.135;ec:1.3.1.29;gmelin:241000;kegg:C03012;metacyc:NAPHTHALENE-12-DIOL;nci:401609;nikkaji:J135.090K;pdb-ccd:D1N;pubchem:11318;pubchem:5919;seed:cpd01932;um-bbd:c0129
MNXM8509	D-psicose	cpd03884_e;cpd03884_c;cpd03884_b	C6H12O6	180.156	0	3dmet:B05201;brenda:BG22356;cas:23140-52-5;cas:551-68-8;chebi:27605;chemspider:81254;kegg:C06468;metacyc:PSICOSE;nikkaji:J56.261K;pubchem:8700;pubchem:90008;seed:cpd03884
MNXM854	5-dehydro-4-deoxy-D-glucarate(2-)	cpd00515_c	C6H6O7	190.108	-2	3dmet:B01308;bigg:5dh4dglc;biopath:5-Dehydro-4-deoxy-D-glucarate;brenda:BG85513;chebi:16369;chebi:35453;chebi:42819;chemspider:4450631;drugbank:DB03237;ec:4.2.1.40;ec:4.2.1.41;ec:4.2.1.42;kegg:C00679;metacyc:5-KETO-4-DEOXY-D-GLUCARATE;nikkaji:J913.057H;pdb-ccd:GLR;pubchem:3948;pubchem:5288442;reaxys:7581871;seed:cpd00515;upa:UPC00679
MNXM86	propionyl-CoA(4-)	cpd00086_c	C24H36N7O17P3S	819.566	-4	3dmet:B04632;bigg:ppcoa;biopath:Propanoyl-CoA;brenda:BG36287;cas:317-66-8;chebi:15539;chebi:26296;chebi:57392;chemspider:388310;drugbank:DB02912;ec:1.2.1.27;ec:1.3.1.84;ec:1.3.1.95;ec:2.1.3.1;ec:2.3.1.154;ec:2.3.1.176;ec:2.3.1.222;ec:2.3.1.94;ec:2.3.1.n10;ec:2.3.3.11;ec:2.3.3.5;ec:2.8.3.1;ec:4.1.1.41;ec:6.2.1.17;ec:6.4.1.3;foodb:FDB022529;hmdb:HMDB01275;kegg:C00100;metacyc:PROPIONYL-COA;metlin:61…
MNXM8600	Fatty acid (Anteiso-C17:1)	cpd15597_c	C17H31O2	267.427	-1	bigg:fa10;seed:cpd15597
MNXM8601	Fatty acid (Iso-C16:1)	cpd15599_c	C16H29O2	253.4	-1	bigg:fa5;seed:cpd15599
MNXM8602	Fatty acid (Iso-C17:1)	cpd15601_c	C17H31O2	267.427	-1	bigg:fa9;seed:cpd15601
MNXM863	sirohydrochlorin(8-)	cpd03426_c	C42H38N4O16	854.768	-8	3dmet:B01893;bigg:scl;brenda:BG18386;cas:65207-12-7;chebi:18023;chebi:58351;ec:1.3.1.76;ec:4.99.1.3;kegg:C05778;knapsack:C00007315;metacyc:SIROHYDROCHLORIN;nikkaji:J18.481K;pubchem:25245154;pubchem:8073;seed:cpd03426;upa:UPC05778
MNXM8633	gamma-glutamyl-beta-aminopropiononitrile	cpd03646_c	C8H13N3O3	199.207	0	3dmet:B01974;chebi:28092;kegg:C06114;nikkaji:J2.761.127C;pubchem:8376;reaxys:1727448;seed:cpd03646
MNXM866	(1S,2R)-1-C-(indol-3-yl)glycerol 3-phosphate(2-)	cpd02210_c	C11H12NO6P	285.19	-2	3dmet:B04900;beilstein:289763;bigg:3ig3p;biopath:(3-Indolyl)-glycerol-phosphate;brenda:BG2453;brenda:BG2454;cas:4220-97-7;chebi:18299;chebi:51793;chebi:58866;chebi:60820;ec:4.1.1.48;ec:4.1.2.8;ec:4.2.1.20;kegg:C03506;knapsack:C00007226;metacyc:INDOLE-3-GLYCEROL-P;nikkaji:J39.032A;pdb-ccd:IGP;pubchem:46878464;pubchem:6317;seed:cpd02210;upa:UPC03506
MNXM8664	gly-asn-L	cpd11581_e;cpd11581_c;cpd11581_b	C6H11N3O4	189.169	0	seed:cpd11581
MNXM8665	gly-asp-L	cpd11589_e;cpd11589_c;cpd11589_b	C6H9N2O5	189.146	-1	seed:cpd11589
MNXM8670	gly-pro-L	cpd11588_e;cpd11588_c;cpd11588_b	C7H12N2O3	172.182	0	seed:cpd11588
MNXM8673	glycerol teichoic acid (n=45), linked, D-ala substituted	cpd15668_c	C326H584N55O304P46R		-48	seed:cpd15668
MNXM8674	glycerol teichoic acid (n=45), linked, glucose substituted	cpd15669_c	C461H809N10O484P46R		-48	seed:cpd15669
MNXM8675	glycerol teichoic acid (n=45), linked, unsubstituted	cpd15667_c	C191H359N10O259P46R		-48	seed:cpd15667
MNXM8677	glycodeoxycholate	cpd03245_c	C26H42NO5	448.615	-1	3dmet:B01780;3dmet:B05041;beilstein:2954947;brenda:BG13982;cas:360-65-6;chebi:27471;chemspider:17215983;foodb:FDB022152;hmdb:HMDB00631;kegg:C04721;kegg:C05464;knapsack:C00030411;lipidmaps:LMST05030002;lipidmaps:LMST05030006;metacyc:GLYCODEOXYCHOLIC_ACID;metlin:5604;nikkaji:J14.409F;nugowiki:550;pubchem:22833539;pubchem:24702363;pubchem:25203316;pubchem:7293;pubchem:7824;pubchem:85300945;seed:cpd0…
MNXM87	UDP-alpha-D-glucuronate(3-)	cpd00144_c	C15H19N2O18P2	577.261	-3	3dmet:B01177;beilstein:78881;bigg:udpglcur;biopath:UDP-D-Glucuronate;brenda:BG36564;cas:2616-64-0;chebi:17200;chebi:58052;chemspider:16522;ec:1.1.1.22;ec:1.1.1.305;ec:1.1.1.n1;ec:2.4.1.189;ec:2.4.1.190;ec:2.4.1.191;ec:2.4.1.253;ec:2.4.1.254;ec:2.4.1.262;ec:2.4.1.264;ec:2.7.7.44;ec:4.1.1.35;ec:5.1.3.12;ec:5.1.3.6;foodb:FDB022325;het:UGA;hmdb:HMDB00935;kegg:C00167;knapsack:C00007238;metacyc:UDP-GLU…
MNXM8718	hexanal	cpd15611_c	C6H12O	100.159	0	cas:66-25-1;chemspider:5949;foodb:FDB008068;hmdb:HMDB05994;knapsack:C00000357;lipidmaps:LMFA05000116;lipidmaps:LMFA06000109;metacyc:HEXANAL;nugowiki:5199;pubchem:6184;pubchem:7850523;pubchem:85291511;reactome:428663;reactome:REACT_20116;reactome_database_id_release_44:428663;seed:cpd15611
MNXM874	4-amino-5-hydroxymethyl-2-methylpyrimidine	cpd00939_c	C6H9N3O	139.155	0	3dmet:B00273;bigg:4ahmmp;brenda:BG23725;cas:73-67-6;chebi:16892;chemspider:756;drugbank:DB02022;ec:2.7.1.49;ec:3.5.99.2;kegg:C01279;knapsack:C00007494;metacyc:HMP;nikkaji:J544.797F;pdb-ccd:HMH;pubchem:4498;pubchem:777;seed:cpd00939;upa:UPC01279
MNXM8759	Isoheptadecanoyllipoteichoic acid (n=24), linked, D-alanine substituted	cpd15776_c	C193H356N24O159P24	6300.327	-24	seed:cpd15776
MNXM8760	Isoheptadecanoyllipoteichoic acid (n=24), linked, glucose substituted	cpd15758_c	C265H476O255P24	8485.832	-24	seed:cpd15758
MNXM8761	Isoheptadecanoyllipoteichoic acid (n=24), linked, N-acetyl-D-glucosamine	cpd15767_c	C313H548N24O255P24	9471.078	-24	seed:cpd15767
MNXM8762	Isoheptadecanoyllysylphophatidylglycerol	cpd15785_c	C46H92N2O11P	880.203	1	seed:cpd15785
MNXM8763	Isohexadecanoyllipoteichoic acid (n=24), linked, D-alanine substituted	cpd15781_c	C191H352N24O159P24	6272.274	-24	seed:cpd15781
MNXM8764	Isohexadecanoyllipoteichoic acid (n=24), linked, glucose substituted	cpd15763_c	C263H472O255P24	8457.779	-24	seed:cpd15763
MNXM8765	Isohexadecanoyllipoteichoic acid (n=24), linked, N-acetyl-D-glucosamine	cpd15772_c	C311H544N24O255P24	9443.025	-24	seed:cpd15772
MNXM8766	Isohexadecanoyllysylphophatidylglycerol	cpd15790_c	C44H88N2O11P	852.15	1	seed:cpd15790
MNXM8770	Isopentadecanoyllipoteichoic acid (n=24), linked, D-alanine substituted	cpd15779_c	C189H348N24O159P24	6244.221	-24	seed:cpd15779
MNXM8771	Isopentadecanoyllipoteichoic acid (n=24), linked, glucose substituted	cpd15761_c	C261H468O255P24	8429.726	-24	seed:cpd15761
MNXM8772	Isopentadecanoyllipoteichoic acid (n=24), linked, N-acetyl-D-glucosamine	cpd15770_c	C309H540N24O255P24	9414.972	-24	seed:cpd15770
MNXM8773	Isopentadecanoyllysylphophatidylglycerol	cpd15788_c	C42H84N2O11P	824.097	1	seed:cpd15788
MNXM8775	Isotetradecanoyllipoteichoic acid (n=24), linked, D-alanine substituted	cpd15778_c	C187H344N24O159P24	6216.168	-24	seed:cpd15778
MNXM8776	Isotetradecanoyllipoteichoic acid (n=24), linked, glucose substituted	cpd15760_c	C259H464O255P24	8401.673	-24	seed:cpd15760
MNXM8777	Isotetradecanoyllipoteichoic acid (n=24), linked, N-acetyl-D-glucosamine	cpd15769_c	C307H536N24O255P24	9386.919	-24	seed:cpd15769
MNXM8778	Isotetradecanoyllysylphophatidylglycerol	cpd15787_c	C40H80N2O11P	796.044	1	seed:cpd15787
MNXM88	palmitoyl-CoA	cpd00134_c;cpd00134_x	C37H62N7O17P3S	1001.911	-4	3dmet:B04641;beilstein:78534;bigg:pmtcoa;biopath:Palmitoyl-CoA;brenda:BG17277;cas:1763-10-6;chebi:15525;chebi:24544;chebi:57379;chemspider:14902;ec:1.2.1.42;ec:1.2.1.n2;ec:2.3.1.139;ec:2.3.1.21;ec:2.3.1.50;ec:3.1.2.2;foodb:FDB022562;hmdb:HMDB01338;hmdb:HMDB59623;kegg:C00154;knapsack:C00007462;lipidmaps:LMFA07050002;metacyc:PALMITYL-COA;metlin:6172;nikkaji:J207.891K;nugowiki:1200;nugowiki:58020;pu…
MNXM8825	L-methionine R-oxide	cpd11576_e;cpd11576_c;cpd11576_b	C5H11NO3S	165.211	0	seed:cpd11576
MNXM88255	TTP(4-)	cpd00357_e;cpd00357_c;cpd00357_b	C10H13N2O15P3	494.136	-4	chebi:63527;chebi:63550;reaxys:773021;seed:cpd00357
MNXM885	leukotriene D4	cpd03540_c	C25H39N2O6S	495.652	-1	3dmet:B01925;bigg:leuktrD4;biopath:Leukotriene_D4;cas:1189-11-3;cas:73836-78-9;chebi:28666;chebi:63166;chemspider:4940074;ec:3.4.19.14;foodb:FDB023105;hmdb:HMDB03080;kegg:C05951;lipid:LMFA03020006;lipidbank:XPR3301;lipidbank:XPR3302;lipidmaps:LMFA03020006;lipidmaps:LMFA03020021;metacyc:CPD66-21;metlin:3583;nikkaji:J591.181H;nugowiki:2663;pubchem:4266073;pubchem:4266087;pubchem:52940265;pubchem:64…
MNXM8868	met-L-ala-L	cpd11590_e;cpd11590_c;cpd11590_b	C8H15N2O3S	219.281	-1	seed:cpd11590
MNXM8892	Myristoyllipoteichoic acid (n=24), linked, D-alanine substituted	cpd15774_c	C187H342N24O159P24	6214.152	-26	seed:cpd15774
MNXM8893	Myristoyllipoteichoic acid (n=24), linked, glucose substituted	cpd15756_c	C259H464O255P24	8401.673	-24	seed:cpd15756
MNXM8894	Myristoyllipoteichoic acid (n=24), linked, N-acetyl-D-glucosamine	cpd15765_c	C307H536N24O255P24	9386.919	-24	seed:cpd15765
MNXM8895	Myristoyllysylphophatidylglycerol	cpd15783_c	C40H80N2O11P	796.044	1	seed:cpd15783
MNXM89	sulfur	C00087_m;C00087_a	S	32.065	0	3dmet:B04617;bigg:s;cas:13965-97-4;cas:13981-57-2;cas:14257-58-0;cas:14682-80-5;cas:15117-53-0;cas:15753-06-7;cas:15759-21-4;cas:7704-34-9;chebi:26833;chebi:29918;chebi:37979;chebi:37980;chebi:37981;chebi:37982;chebi:37983;chebi:37984;chebi:37985;chemspider:4515054;ec:1.12.98.4;ec:1.13.11.18;ec:1.13.11.55;foodb:FDB003717;hmdb:HMDB31433;kegg:C00087;nikkaji:J3.750H;nugowiki:30091;pubchem:3387;pubch…
MNXM891	(2R,3S)-3-isopropylmalate(2-)	cpd02693_c	C7H10O5	174.151	-2	3dmet:B01741;bigg:3c2hmp;biopath:3-Isopropylmalate;brenda:BG24170;brenda:BG24174;brenda:BG37031;cas:921-28-8;chebi:15592;chebi:35114;chebi:35121;chebi:43468;chemspider:4575349;chemspider:5256741;drugbank:DB04279;ec:1.1.1.85;ec:4.2.1.33;foodb:FDB028813;het:IPM;hmdb:HMDB12156;kegg:C04411;knapsack:C00019691;metacyc:2-D-THREO-HYDROXY-3-CARBOXY-ISOCAPROATE;nikkaji:J1.641.400J;nugowiki:10881;pdb-ccd:IP…
MNXM89361	zinc atom	M_zn2_e;M_zn2_c;M_zn2_b	Zn	65.409	0	bigg:zn2;cas:7440-66-6;chebi:27363;chebi:30185;chebi:52761;chemspider:22430;drugbank:DB01593;ec:1.1.1.1;ec:1.1.1.2;ec:1.1.1.251;ec:1.1.1.261;ec:1.1.1.264;ec:1.1.1.306;ec:1.1.1.324;ec:1.1.1.327;ec:1.1.1.329;ec:1.1.99.36;ec:1.1.99.37;ec:1.1.99.6;ec:1.10.99.2;ec:1.13.11.29;ec:1.13.11.30;ec:1.15.1.1;ec:1.2.1.66;ec:1.2.7.4;ec:1.2.99.4;ec:1.3.1.84;ec:1.3.99.11;ec:1.5.7.1;ec:1.6.5.5;ec:1.8.4.12;ec:2.1.1…
MNXM894	4-hydroxy-2-oxoglutarate(2-)	cpd00830_c;cpd00830_x;cpd00830_m	C5H4O6	160.082	-2	3dmet:B00245;beilstein:1780096;bigg:4h2oglt;brenda:BG21006;cas:1187-99-1;chebi:17742;chebi:30923;chebi:36148;chemspider:579;ec:2.6.1.23;ec:4.1.3.16;foodb:FDB022830;hmdb:HMDB02070;kegg:C01127;metacyc:CPD-15015;metacyc:D-4-HYDROXY-2-KETO-GLUTARATE;metlin:6471;nikkaji:J536.231H;nugowiki:1653;pubchem:4358;pubchem:599;seed:cpd00830
MNXM8955	O-Succinylbenzoyl-CoA	M_sbzcoa_c	C32H39N7O20P3S	966.673	-5	bigg:sbzcoa;brenda:BG16306
MNXM89557	L-glutamate	cpd00023_e;cpd00023_n;cpd00023_c;cpd00023_x;cpd00023_m;cpd00023_b	C5H8NO4	146.121	-1	Dicarboxylic Aminoaciduria. Glutamate-aspartate Transport Defect: 222730;3dmet:B00007;beilstein:1723801;bigg:glu-L;biopath:L-Glutamate;bnice:C13;brenda:BG21361;cas:11070-68-1;cas:56-86-0;chebi:16015;chebi:29985;chebi:29988;chemspider:30572;chemspider:4573882;drugbank:DB00142;ec:1.4.1.13;ec:1.4.1.14;ec:1.4.1.2;ec:1.4.1.3;ec:1.4.1.4;ec:1.4.3.11;ec:1.4.7.1;ec:1.5.1.10;ec:1.5.1.12;ec:1.5.1.9;ec:1.5.3…
MNXM89582	hydrogen sulfide	cpd00239_c	HS	33.073	-1	3dmet:B01206;beilstein:3535004;bigg:h2s;biopath:Hydrogen_sulfide;brenda:BG76383;brenda:BG92016;cas:15035-72-0;cas:18496-25-8;cas:7783-06-4;chebi:15138;chebi:16136;chebi:29919;chemspider:27079;chemspider:391;ec:1.12.98.4;ec:1.13.11.55;ec:1.8.1.2;ec:1.8.3.4;ec:1.8.99.1;ec:2.1.1.251;ec:2.3.1.10;ec:2.5.1.47;ec:2.5.1.65;ec:2.8.1.10;ec:2.8.1.3;ec:2.8.1.5;ec:2.8.1.6;ec:4.4.1.1;ec:4.4.1.10;ec:4.4.1.15;ec…
MNXM89588	alpha-D-glucose 1-phosphate(2-)	M_g1p_c	C6H11O9P	258.12	-2	3dmet:B04634;beilstein:3560164;beilstein:87853;bigg:g1p;biopath:alpha-D-Glucose_1-phosphate;brenda:BG22605;brenda:BG22606;cas:59-56-3;chebi:29042;chebi:58601;chemspider:5441206;drugbank:DB02843;ec:2.4.1.139;ec:2.4.1.20;ec:2.4.1.231;ec:2.4.1.31;ec:2.4.1.7;ec:2.7.1.10;ec:2.7.1.106;ec:2.7.1.42;ec:2.7.7.12;ec:2.7.7.24;ec:2.7.7.27;ec:2.7.7.33;ec:2.7.7.34;ec:2.7.7.78;ec:2.7.7.9;ec:3.1.3.10;ec:5.4.2.2;e…
MNXM89602	D-galactopyranose	cpd00108_e;cpd00108_c;cpd00108_b	C6H12O6	180.156	0	GALACTOSEMIA II (GALK): 134; GALACTOSEMIA III: 139; GALACTOSEMIA: 136; GLUCOSE-GALACTOSE MALABSORPTION: 150; PATENT DUCTUS VENOSUS: 460;3dmet:B04637;beilstein:1281605;beilstein:1281612;bigg:gal;biopath:alpha-D-Galactopyranose;cas:10257-28-0;cas:59-23-4;chebi:12936;chebi:37692;chebi:4139;chemspider:388480;ec:1.1.1.120;ec:1.1.1.48;ec:1.1.3.9;ec:2.7.1.6;ec:3.2.1.108;ec:3.2.1.46;ec:3.2.1.47;foodb:FDB…
MNXM89612	glycerol	cpd00100_e;cpd00100_c;cpd00100_b	C3H8O3	92.094	0	ARTEFACTS-PHARMACEUTICAL PRODUCTS, INTERFERENCE IN AMINOACID AND ORGANIC ACID ANALYSIS [DD]: 347; GLYCEROL KINASE DEFICIENCY: 154;3dmet:B00032;beilstein:635685;bigg:glyc;biopath:Glycerol;brenda:BG18046;cas:56-81-5;chebi:17754;chemspider:733;drugbank:DB04077;ec:1.1.1.156;ec:1.1.1.6;ec:1.1.1.72;ec:1.1.99.22;ec:2.7.1.142;ec:2.7.1.30;ec:2.7.1.79;ec:3.1.1.79;ec:3.1.3.19;ec:3.1.3.21;ec:3.1.4.38;ec:3.1.…
MNXM89653	ditrans,octacis-undecaprenyl phosphate	cpd00286_c	C55H89O4P	845.267	-2	bigg:udcpp;brenda:BG55571;chebi:27193;chebi:60392;chebi:60468;ec:2.4.1.54;ec:2.4.2.43;ec:2.7.1.66;ec:2.7.8.13;ec:2.7.8.30;ec:2.7.8.31;ec:2.7.8.33;ec:3.6.1.27;kegg:C17556;lipidmaps:LMPR03020001;metacyc:CPD-9646;nikkaji:J2.167.536I;pubchem:25245635;pubchem:4266328;pubchem:96023901;seed:cpd00286;upa:UPC00348;upa:UPC17556
MNXM89661	isocitrate(3-)	cpd00260_c;cpd00260_x;cpd00260_m	C6H5O7	189.1	-3	3dmet:B04664;beilstein:1727945;beilstein:3971277;bigg:icit;brenda:BG23698;cas:30810-51-6;cas:320-77-4;chebi:16087;chebi:30887;chebi:36453;chebi:36454;chemspider:1161;drugbank:DB01727;ec:1.1.1.286;ec:1.1.1.41;ec:1.1.1.42;ec:2.3.1.126;ec:4.1.3.1;ec:4.2.1.3;foodb:FDB003281;gmelin:329802;het:1B0J;hmdb:HMDB00193;kegg:C00311;knapsack:C00001188;metlin:3328;nikkaji:J95.796H;nugowiki:136;pubchem:1198;pubc…
MNXM89689	ornithinium(1+)	cpd00064_e;cpd00064_c;cpd00064_m;cpd00064_b	C5H13N2O2	133.169	1	CYSTINURIA: 107; DELTA-PYRROLIDINE-5-CARBOXYLATE SYNTHASE DEFICIENCY: 474; HOMOCYSTINURIA. CYSTATHIONINE BETA-SYNTHASE DEFICIENCY: 185; HYPERDIBASIC AMINOACIDURIA I: 206; HYPERDIBASIC AMINOACIDURIA II. LYSINURIC PROTEIN INTOLERANCE: 61; HYPERORNITHINEMIA WITH GYRATE ATROPHY (HOGA): 174; HYPERORNITHINEMIA-HYPERAMMONEMIA-HOMOCITRULLINURIA [HHH-SYNDROME]: 215; N-ACETYLGLUTAMATE SYNTHETASE DEFICIENCY…
MNXM89752	L-glutamyl-tRNA(Glu)	cpd12227_c				bigg:glutrna;cas:None;chebi:29157;kegg:C02987;metacyc:Charged-GLT-tRNAs;pubchem:5896;reactome:379744;reactome:379751;reactome:REACT_15607;reactome:REACT_16052;reactome_database_id_release_44:379744;reactome_database_id_release_44:379751;seed:cpd12227;upa:UPC02987
MNXM89795	UDP-alpha-D-galactose	cpd00043_c	C15H22N2O17P2	564.286	-2	3dmet:B04625;beilstein:773447;beilstein:8529445;bigg:udpgal;biopath:UDP-D-Galactose;brenda:BG6428;cas:2956-16-3;chebi:18307;chebi:58439;chebi:66914;chebi:67119;chemspider:17069;drugbank:DB03501;ec:2.4.1.123;ec:2.4.1.137;ec:2.4.1.156;ec:2.4.1.167;ec:2.4.1.179;ec:2.4.1.22;ec:2.4.1.228;ec:2.4.1.23;ec:2.4.1.272;ec:2.4.1.274;ec:2.4.1.275;ec:2.4.1.294;ec:2.4.1.37;ec:2.4.1.38;ec:2.4.1.44;ec:2.4.1.45;ec:…
MNXM8987	Palmitoyllipoteichoic acid (n=24), linked, D-alanine substituted	cpd15773_c	C191H352N24O159P24	6272.274	-24	seed:cpd15773
MNXM8988	Palmitoyllipoteichoic acid (n=24), linked, glucose substituted	cpd15755_c	C263H472O255P24	8457.779	-24	seed:cpd15755
MNXM89884	strcoa	cpd00327_c;cpd00327_x	C39H67N7O17P3S	1030.972	-3	reactome:428139;reactome:REACT_20205;reactome_database_id_release_44:428139;seed:cpd00327
MNXM8989	Palmitoyllipoteichoic acid (n=24), linked, N-acetyl-D-glucosamine	cpd15764_c	C311H544N24O255P24	9443.025	-24	seed:cpd15764
MNXM8990	Palmitoyllysylphophatidylglycerol	cpd15782_c	C44H88N2O11P	852.15	1	seed:cpd15782
MNXM89948	carnitine	cpd00266_e;cpd00266_c;cpd00266_x;cpd00266_m;cpd00266_b	C7H15NO3	161.199	0	3dmet:B04687;beilstein:1866665;brenda:BG46143;cas:406-76-8;cas:461-06-3;chebi:17126;chebi:3424;drugbank:DB02648;ec:1.1.1.108;ec:1.14.11.1;ec:2.3.1.7;ec:4.1.1.42;kegg:C00487;metacyc:DL-CARNITINE;nikkaji:J334.275A;patent:US4255449;patent:US4315944;pubchem:3770;reactome:164988;reactome:201023;reactome:30235;reactome:390294;reactome:549207;reactome:REACT_11423;reactome:REACT_17174;reactome:REACT_2287…
MNXM9	phosphate	cpd00009_e;cpd00009_n;cpd00009_c;cpd00009_g;cpd00009_x;cpd00009_m;cpd00009_v;cpd00009_b	HO4P	95.979	-2	3dmet:B00002;beilstein:1921286;beilstein:3903772;bigg:pi;biopath:Phosphate;bnice:C9;brenda:BG92038;cas:14066-19-4;cas:14265-44-2;cas:7664-38-2;chebi:18367;chebi:26078;chebi:43474;chemspider:1032;chemspider:2913859;chemspider:979;ec:1.2.1.11;ec:1.2.1.12;ec:1.2.1.13;ec:1.2.1.38;ec:1.2.1.41;ec:1.2.1.59;ec:1.2.3.3;ec:1.20.1.1;ec:1.21.4.2;ec:1.21.4.3;ec:1.21.4.4;ec:1.3.7.8;ec:1.3.99.15;ec:1.3.99.n1;ec…
MNXM90	choline	cpd00098_e;cpd00098_c;cpd00098_b	C5H14NO	104.171	1	3dmet:B00031;beilstein:1736748;bigg:chol;biopath:Choline;brenda:BG36437;cas:123-41-1;cas:62-49-7;cas:94793-58-5;chebi:15354;chebi:72322;chemspider:299;drugbank:DB00122;ec:1.1.3.17;ec:1.1.99.1;ec:2.3.1.6;ec:2.3.1.91;ec:2.7.1.32;ec:2.7.8.24;ec:2.8.2.6;ec:3.1.1.49;ec:3.1.1.7;ec:3.1.1.8;ec:3.1.3.75;ec:3.1.4.2;ec:3.1.4.4;ec:3.1.4.41;ec:3.1.6.6;ec:4.3.99.4;foodb:FDB000710;gmelin:324597;het:CHT;hmdb:HMD…
MNXM90003	5-phospho-beta-D-ribosylaminium(1-)	cpd01982_c	C5H11NO7P	228.117	-1	3dmet:B01631;bigg:pram;biopath:5-prime-Phospho-beta-D-ribosylamine;brenda:BG20660;chebi:37737;chebi:58681;chemspider:388939;ec:2.4.2.14;foodb:FDB022441;het:GRF;hmdb:HMDB01128;kegg:C03090;knapsack:C00007377;metacyc:5-P-BETA-D-RIBOSYL-AMINE;metlin:6023;nikkaji:J40.074B;nugowiki:1015;pdb-ccd:GRF;pubchem:25245171;pubchem:439905;pubchem:5988;reactome:111292;reactome:REACT_4144;reactome_database_id_rel…
MNXM90047	6,7-dihydrobiopterin	cpd00231_c	C9H13N5O3	239.231	0	3dmet:B04657;bigg:dhbpt;brenda:BG89232;cas:6779-87-9;cas:79647-29-3;chebi:20680;chemspider:117564;chemspider:247;foodb:FDB021884;foodb:FDB022911;het:1DCP;het:H2B;hmdb:HMDB00038;hmdb:HMDB02215;kegg:C00268;metacyc:CPD-15159;metlin:5106;metlin:6552;nikkaji:J959.455H;nugowiki:1798;nugowiki:27;pdb-ccd:H2B;pubchem:133246;pubchem:1879;pubchem:252;pubchem:3566;reactome:71129;reactome:REACT_4011;reactome_…
MNXM901	L-ribulose 5-phosphate(2-)	cpd00808_c	C5H9O8P	228.094	-2	3dmet:B01379;beilstein:6862306;bigg:ru5p-L;biopath:L-Ribulose_5-phosphate;brenda:BG29978;cas:2922-69-2;cas:4151-19-3;chebi:17666;chebi:58226;chemspider:20015750;ec:2.7.1.16;ec:5.1.3.22;ec:5.1.3.4;kegg:C01101;knapsack:C00019543;metacyc:L-RIBULOSE-5-P;nikkaji:J974.176C;pdb-ccd:HMS;pubchem:21145006;pubchem:4335;seed:cpd00808;upa:UPC01101
MNXM90126	D-mannitol 1-phosphate	cpd00491_c	C6H13O9P	260.136	-2	3dmet:B04709;bigg:mnl1p;brenda:BG22890;cas:15806-48-1;chebi:16298;chebi:61381;chemspider:115387;chemspider:19951338;ec:1.1.1.17;ec:1.1.1.224;ec:3.1.3.22;foodb:FDB022673;hmdb:HMDB01530;kegg:C00644;knapsack:C00019638;metacyc:MANNITOL-1P;metlin:6302;nikkaji:J923.291E;nugowiki:1386;pubchem:130418;pubchem:23615341;pubchem:3917;reaxys:8504206;seed:cpd00491
MNXM90341	(S)-3-hydroxyisobutyryl-CoA	cpd03572_c	C25H38N7O18P3S	849.592	-4	3dmet:B05145;bigg:3hibutcoa;biopath:(S)-3-Hydroxyisobutyryl-CoA;cas:319440-43-2;chebi:28259;chebi:62611;chemspider:86;foodb:FDB022393;hmdb:HMDB01052;kegg:C06000;metacyc:CPD-12174;metlin:453;nikkaji:J2.760.861B;nugowiki:946;pubchem:46173510;pubchem:8274;pubchem:88;seed:cpd03572
MNXM90394	4-imidazolone-5-propionate	cpd02311_c	C6H7N2O3	155.131	-1	3dmet:B00620;bigg:4izp;biopath:4-Imidazolone-5-propanoate;cas:17340-16-8;chebi:57255;chemspider:125;ec:4.2.1.49;foodb:FDB022371;hmdb:HMDB01014;kegg:C03680;metacyc:4-IMIDAZOLONE-5-PROPIONATE;metlin:319;nikkaji:J38.565D;nugowiki:912;pubchem:128;pubchem:25243959;pubchem:6455;reactome:34979;reactome:REACT_3521;reactome_database_id_release_44:34979;seed:cpd02311;upa:UPC03680
MNXM90412	Deoxyribose	cpd01242_c	C5H10O4	134.13	0	3dmet:B01499;bigg:drib;biopath:2-prime-Deoxyribose;cas:533-67-5;chemspider:17216222;foodb:FDB023126;hmdb:HMDB03224;kegg:C01801;knapsack:C00001115;metlin:3258;nikkaji:J6.332K;nugowiki:2807;pdb-ccd:2DR;pubchem:22833604;pubchem:4927;seed:cpd01242
MNXM90433	1,2-dihexadecanoyl-sn-glycerol 3-phosphate	cpd15524_c	C35H68O8P	647.883	-1	bigg:pa160;seed:cpd15524
MNXM90434	1,2-dioctadecanoyl-sn-glycerol 3-phosphate	cpd15526_c	C39H76O8P	703.99	-1	bigg:pa180;seed:cpd15526
MNXM90435	1,2-ditetradecanoyl-sn-glycerol 3-phosphate	cpd15522_c	C31H60O8P	591.777	-1	bigg:pa140;seed:cpd15522
MNXM9050	protein N6-(lipoyl)lysine	cpd14954_c	C37H58N8O12S3	903.098	0	brenda:BG55579;kegg:C16237;metacyc:Lipoyl-Protein-N6-lipoyllysine;pubchem:47205545;seed:cpd14954;upa:UPC16237
MNXM90586	1-hexadecanoyl-sn-glycerol 3-phosphate	cpd15327_c	C19H38O7P	409.475	-1	bigg:1hdecg3p;seed:cpd15327
MNXM90811	D-arabinose	cpd00185_e;cpd00185_c;cpd00185_b	C5H10O5	150.13	0	3dmet:B04650;bigg:arab-D;brenda:BG20419;cas:10323-20-3;chebi:17108;kegg:C00216;metacyc:D-ARABINOSE;nikkaji:J15.056H;pubchem:3516;seed:cpd00185;upa:UPC00216
MNXM90882	tRNA(Met)	cpd11918_c	C10H12N5O3R		0	bigg:trnamet;chebi:29173;kegg:C01647;metacyc:MET-tRNAs;pubchem:4796;reactome:379741;reactome:379742;reactome:REACT_15914;reactome:REACT_16039;reactome_database_id_release_44:379741;reactome_database_id_release_44:379742;seed:cpd11918
MNXM90886	tRNA(Glu)	cpd11912_c	C10H12N5O3R		0	bigg:trnaglu;cas:None;chebi:29175;kegg:C01641;metacyc:GLT-tRNAs;pubchem:4790;reactome:379754;reactome:379778;reactome:REACT_15650;reactome:REACT_16086;reactome_database_id_release_44:379754;reactome_database_id_release_44:379778;seed:cpd11912;upa:UPC01641
MNXM90906	2,5-Diamino-6-hydroxy-4-(5'-phosphoribosylamino)-pyrimidine	M_25dhpp_h	C9H14N5O8P	351.21	-2	bigg:25dhpp
MNXM90941	aldehydo-D-xylose	M_584;M_745	C5H10O5	150.13	0	3dmet:B04643;beilstein:1562108;bigg:xyl-D;biopath:D-Xylose;brenda:BG20416;cas:58-86-6;chebi:15936;chemspider:119104;foodb:FDB001136;gmelin:486611;hmdb:HMDB00098;kegg:C00181;knapsack:C00007290;ligandbox:D06346;metacyc:D-Xylose;metlin:314;nikkaji:J2.806A;nugowiki:68;pdb-ccd:XYP;pubchem:135191;pubchem:3481;pubchem:47208003
MNXM90967	D-Tagatose 1,6-biphosphate	cpd02371_c	C6H12O12P2	338.1	-2	bigg:tagdp-D;seed:cpd02371
MNXM91	5-phospho-alpha-D-ribose 1-diphosphate	cpd00103_c;cpd00103_m	C5H8O14P3	385.03	-5	3dmet:B01164;beilstein:1273542;beilstein:60403;beilstein:6879552;bigg:prpp;biopath:alpha-D-Ribose_1-diphosphate-5-phosphate;brenda:BG20749;cas:13270-65-0;cas:7540-64-9;cas:97-55-2;chebi:17111;chebi:48955;chebi:48956;chebi:58017;chemspider:20171339;chemspider:7062;drugbank:DB01632;ec:2.4.2.10;ec:2.4.2.11;ec:2.4.2.12;ec:2.4.2.14;ec:2.4.2.17;ec:2.4.2.18;ec:2.4.2.19;ec:2.4.2.22;ec:2.4.2.45;ec:2.4.2.4…
MNXM911	1-piperideine-2-carboxylic acid	cpd00922_c	C6H9NO2	127.141	0	3dmet:B00677;beilstein:110800;bigg:1pipdn2c;biopath:delta1-Piperidine-2-carboxylate;brenda:BG23761;cas:2365-40-4;cas:2756-89-0;chebi:16187;chebi:30912;chemspider:1157;chemspider:4573930;ec:1.4.1.15;ec:1.5.1.21;foodb:FDB022415;hmdb:HMDB01084;kegg:C04092;metacyc:DELTA1-PIPERIDEINE-2-CARBOXYLATE;metlin:5992;nikkaji:J395.124C;nugowiki:975;pubchem:1194;pubchem:5460387;pubchem:6784;seed:cpd00922
MNXM9120	Stearoyllipoteichoic acid (n=24), linked, D-alanine substituted	cpd15775_c	C195H360N24O159P24	6328.381	-24	seed:cpd15775
MNXM9121	Stearoyllipoteichoic acid (n=24), linked, glucose substituted	cpd15757_c	C267H480O255P24	8513.885	-24	seed:cpd15757
MNXM9122	Stearoyllipoteichoic acid (n=24), linked, N-acetyl-D-glucosamine	cpd15766_c	C315H552N24O255P24	9499.131	-24	seed:cpd15766
MNXM9123	Stearoyllysylphophatidylglycerol	cpd15784_c	C48H96N2O11P	908.256	1	seed:cpd15784
MNXM9134	teichuronic acid (GlcA + GalNac, 45 repeating unit)	cpd15634_c	C630H945N45O630P45	20622.987	-45	seed:cpd15634
MNXM91459	7,8-Dihydropterin pyrophosphate	cpd02920_c	C7H9N5O8P2	353.123	-2	bigg:6hmhptpp;seed:cpd02920
MNXM91491	apoprotein	cpd14957_c	NH2R			chebi:13850;kegg:C16240;pubchem:47205548;seed:cpd14957;upa:UPC16240
MNXM916	6-amino-2-oxohexanoic acid zwitterion	cpd02074_c	C6H11NO3	145.156	0	3dmet:B00567;beilstein:1756646;bigg:6a2ohxnt;biopath:6-Amino-2-oxohexanoate;brenda:BG21981;cas:566-88-1;chebi:17534;chebi:58183;chemspider:388981;ec:1.4.3.14;foodb:FDB028808;hmdb:HMDB12151;kegg:C03239;metacyc:2-KETO-6-AMINO-CAPROATE;nikkaji:J39.064J;nugowiki:10876;pubchem:25201239;pubchem:439954;pubchem:6109;seed:cpd02074
MNXM9168	trans-Octodec-2-enoyl-ACP	cpd11572_c	C29H53N2O8PRS		-1	seed:cpd11572
MNXM91691	Phosphatidylglycerophosphate ditetradecanoyl	cpd15543_c	C34H66O13P2	744.828	-2	bigg:pgp140;seed:cpd15543
MNXM9172	Triglucosyl-1,2 dianteisoheptadecanoylglycerol	cpd15711_c	C55H102O20	1083.386	0	seed:cpd15711
MNXM9173	Triglucosyl-1,2 dianteisopentadecanoylglycerol	cpd15714_c	C51H94O20	1027.28	0	seed:cpd15714
MNXM9174	Triglucosyl-1,2 diisoheptadecanoylglycerol	cpd15710_c	C55H102O20	1083.386	0	seed:cpd15710
MNXM9175	Triglucosyl-1,2 diisohexadecanoylglycerol	cpd15715_c	C53H98O20	1055.333	0	seed:cpd15715
MNXM9176	Triglucosyl-1,2 diisopentadecanoylglycerol	cpd15713_c	C51H94O20	1027.28	0	seed:cpd15713
MNXM9177	Triglucosyl-1,2 diisotetradecanoylglycerol	cpd15712_c	C49H90O20	999.227	0	seed:cpd15712
MNXM9178	Triglucosyl-1,2 dimyristoylglycerol	cpd15708_c	C49H90O20	999.227	0	seed:cpd15708
MNXM9179	Triglucosyl-1,2 dipalmitoylglycerol	cpd15707_c	C53H98O20	1055.333	0	seed:cpd15707
MNXM91795	(S)-(+)-allantoin	cpd01092_e;cpd01092_c;cpd01092_b	C4H6N4O3	158.115	0	3dmet:B00317;3dmet:B00428;bigg:alltn;biopath:Allantoin;brenda:BG19391;brenda:BG19392;cas:97-59-6;chebi:15676;chebi:15678;chemspider:199;chemspider:388780;ec:3.5.2.5;ec:4.1.1.n1;ec:5.1.99.3;foodb:FDB001613;hmdb:HMDB00462;kegg:C01551;kegg:C02350;knapsack:C00007468;ligandbox:D00121;metacyc:ALLANTOIN;metacyc:S-ALLANTOIN;metlin:89;nikkaji:J3.978K;nikkaji:J732.396D;nugowiki:381;patent:US2158098;pdb-ccd…
MNXM9180	Triglucosyl-1,2 distearoylglycerol	cpd15709_c	C57H106O20	1111.44	0	seed:cpd15709
MNXM92	succinyl-CoA(5-)	cpd00078_c	C25H35N7O19P3S	862.567	-5	3dmet:B04629;bigg:succoa;biopath:Succinyl-CoA;brenda:BG55439;cas:604-98-8;chebi:15380;chebi:57292;chemspider:388307;drugbank:DB03699;ec:1.2.1.52;ec:1.2.1.76;ec:2.3.1.109;ec:2.3.1.117;ec:2.3.1.174;ec:2.3.1.37;ec:2.3.1.46;ec:2.8.3.13;ec:2.8.3.15;ec:2.8.3.2;ec:2.8.3.5;ec:2.8.3.6;ec:2.8.3.7;ec:3.1.2.3;ec:5.4.99.2;ec:6.2.1.4;ec:6.2.1.5;foodb:FDB022375;hmdb:HMDB01022;kegg:C00091;knapsack:C00019546;meta…
MNXM9211	Undecaprenyl-diphospho-N-acetylmuramoyl-(N-acetylglucosamine)-L-alanyl-D-glutaminyl-L-lysyl-D-alanyl-D-alanine	cpd03488_c	C94H155N9O25P2	1873.229	-2	bigg:uaaAgtla;seed:cpd03488
MNXM9212	Undecaprenyl-diphospho-N-acetylmuramoyl-(N-acetylglucosamine)-L-alanyl-D-glutaminyl-meso-2,6-diaminopimeloyl-D-alanyl-D-alanine	cpd03496_c	C95H154N9O27P2	1916.231	-3	bigg:uaagtmda;seed:cpd03496
MNXM92481	N-acetylglutamyl-phosphate	cpd02552_c	C7H9NO8P	266.122	-3	metacyc:N-ACETYL-GLUTAMYL-P;pubchem:25244860;seed:cpd02552
MNXM925	holo-[acyl-carrier protein]	cpd11493_c	HSR			bigg:ACP;biopath:ACP-Enzyme;biopath:ACP-SH;brenda:BG92946;brenda:BG92948;chebi:18359;kegg:C00229;kegg:C04298;metacyc:ACP;pubchem:3528;pubchem:6957;seed:cpd11493;seed:cpd12512;upa:UPC00229
MNXM92581	phosphatidylserine ditetradecanoyl	cpd15553_c	C34H64NO10P	677.846	-2	bigg:ps140;seed:cpd15553
MNXM926	hydrogen selenide	cpd01078_c	H2Se	80.976	0	3dmet:B01460;bigg:seln;biopath:Selenide;brenda:BG28731;cas:22541-48-6;cas:531-44-2;cas:7783-07-5;chebi:15076;chebi:16503;chemspider:4885617;chemspider:518;chemspider:96846;ec:2.7.9.3;ec:4.4.1.16;foodb:FDB027892;gmelin:85522;het:SE;hmdb:HMDB11110;kegg:C01528;metacyc:CPD-678;metacyc:SE-2;nugowiki:9840;pdb-ccd:SE;pubchem:107674;pubchem:4690;pubchem:533;pubchem:6326970;seed:cpd01078;um-bbd:c0745
MNXM928	L-gulono-1,4-lactone	cpd00765_c	C6H10O6	178.14	0	3dmet:B01369;bigg:gullac;biopath:L-Gulonolactone;brenda:BG36245;cas:1128-23-0;chebi:17587;chemspider:388493;ec:1.1.1.20;ec:1.1.3.8;foodb:FDB023179;hmdb:HMDB03466;kegg:C01040;metacyc:L-GULONO-1-4-LACTONE;nikkaji:J208.558E;nugowiki:3047;pubchem:4282;pubchem:439373;seed:cpd00765;upa:UPC01040
MNXM93	fumarate(2-)	cpd00106_e;cpd00106_c;cpd00106_m;cpd00106_b	C4H2O4	114.056	-2	FUMARIC ACIDURIA: 31; PYRUVATE CARBOXYLASE DEFICIENCY: 109;3dmet:B00033;beilstein:1861276;beilstein:1906438;beilstein:5244783;beilstein:605763;beilstein:8132074;bigg:fum;biopath:Fumarate;brenda:BG19266;cas:110-17-8;cas:142-42-7;chebi:18012;chebi:22958;chebi:29806;chebi:36180;chebi:37154;chebi:37155;chemspider:10197150;chemspider:4573886;drugbank:DB01677;ec:1.3.1.6;ec:1.3.5.1;ec:1.3.5.4;ec:1.3.98.…
MNXM932	UDP-N-acetyl-alpha-D-mannosamine	cpd00861_c	C17H25N3O17P2	605.338	-2	3dmet:B04778;bigg:uacmam;brenda:BG58798;brenda:BG8027;cas:26575-17-7;chebi:16287;chebi:57715;chebi:68623;chebi:68678;ec:1.1.1.336;ec:1.1.1.n3;ec:2.4.1.187;ec:5.1.3.14;foodb:FDB029289;hmdb:HMDB13112;kegg:C01170;knapsack:C00019345;metacyc:UDP-MANNAC;nikkaji:J743.395F;nugowiki:11835;pubchem:25245190;pubchem:4397;pubchem:53481607;reaxys:877796;seed:cpd00861
MNXM935	2'-deoxyinosine	cpd03279_e;cpd03279_c;cpd03279_b	C10H12N4O4	252.227	0	3dmet:B01869;bigg:din;biopath:2-prime-Deoxyinosine;brenda:BG635;cas:890-38-0;chebi:28997;chemspider:58569;chemspider:619;drugbank:DB02380;foodb:FDB012323;het:2ND;hmdb:HMDB00071;kegg:C05512;metacyc:DEOXYINOSINE;metlin:3383;nikkaji:J128.131C;nugowiki:52;pdb-ccd:2ND;pubchem:639;pubchem:65058;pubchem:7859;seed:cpd03279
MNXM937	2-amino-6-(hydroxymethyl)-7,8-dihydropteridin-4-ol	M_768	C7H9N5O2	195.179	0	3dmet:B00274;bigg:2ahhmp;biopath:2-Amino-4-hydroxy-6-hydroxymethyl-dihydropteridine;brenda:BG25368;chebi:17083;chemspider:213;ec:2.7.6.3;ec:4.1.2.25;kegg:C01300;knapsack:C00007501;metacyc:AMINO-OH-HYDROXYMETHYL-DIHYDROPTERIDINE;nikkaji:J976.377E;pdb-ccd:PH2;pubchem:218;pubchem:4518;seed:cpd16763;upa:UPC01300
MNXM94	L-tryptophan zwitterion	cpd00065_e;cpd00065_c;cpd00065_m;cpd00065_b	C11H12N2O2	204.225	0	3dmet:B01150;beilstein:4144998;beilstein:86197;bigg:trp-L;biopath:L-Tryptophan;brenda:BG2198;cas:6912-86-3;cas:73-22-3;chebi:16828;chebi:32702;chebi:32704;chebi:57912;chemspider:6066;drugbank:DB00150;ec:1.13.11.11;ec:1.13.11.52;ec:1.13.12.3;ec:1.13.99.3;ec:1.14.13.125;ec:1.14.14.7;ec:1.14.16.4;ec:1.3.3.10;ec:1.4.1.19;ec:2.1.1.106;ec:2.5.1.34;ec:2.5.1.80;ec:2.6.1.27;ec:2.6.1.28;ec:2.6.1.99;ec:3.5.…
MNXM943	cadaverine	cpd01155_c	C5H16N2	104.194	2	3dmet:B00334;beilstein:1697256;bigg:15dap;biopath:Cadaverine;brenda:BG20764;cas:462-94-2;chebi:18127;chebi:58384;chemspider:13866593;chemspider:2949420;drugbank:DB03854;ec:4.1.1.18;foodb:FDB001493;gmelin:2310;het:N2P;hmdb:HMDB02322;kegg:C01672;knapsack:C00001403;metacyc:CADAVERINE;metlin:3236;nikkaji:J5.771A;nugowiki:1905;pdb-ccd:N2P;pdbechem:N2P;pubchem:273;pubchem:3718401;pubchem:4816;reaxys:16…
MNXM947	methacrylyl-CoA	cpd02187_c	C25H36N7O17P3S	831.576	-4	3dmet:B04898;bigg:2mp2coa;biopath:2-Methylprop-2-enoyl-CoA;cas:6008-91-9;chebi:27754;chebi:62500;chemspider:389035;drugbank:DB01675;foodb:FDB022369;het:1RX0;hmdb:HMDB01011;kegg:C03460;metacyc:METHACRYLYL-COA;metlin:5941;nikkaji:J2.076.063J;nugowiki:909;pdb-ccd:2MC;pubchem:25245875;pubchem:440021;pubchem:6280;reactome:70858;reactome:REACT_5005;reactome_database_id_release_44:70858;reaxys:78213;see…
MNXM95	K(+)	cpd00205_e;cpd00205_c;cpd00205_b	K	39.098	1	112; 235; 239; 302; 320; 321; 428; 436; 45; 458; 47; 486; 487; 95; 96;bigg:k;brenda:BG28805;cas:24203-36-9;cas:7440-09-7;chebi:29103;chemspider:791;drugbank:DB01345;ec:3.6.3.10;ec:3.6.3.12;ec:3.6.3.9;foodb:FDB003521;gmelin:15203;hmdb:HMDB00586;kegg:C00238;metacyc:K+;metagene:104;metlin:3197;nikkaji:J3.099F;nugowiki:505;pdb-ccd:K;pdbechem:K;pubchem:3537;pubchem:813;pubchem:96025089;reactome:29804;…
MNXM950	palmitoleate	M_668;M_1127;M_337	C16H29O2	253.4	-1	3dmet:B02171;beilstein:1725389;beilstein:1725390;beilstein:6394065;bigg:hdcea;brenda:BG7456;cas:10030-73-6;cas:373-49-9;chebi:28716;chebi:32372;chebi:59265;chebi:71449;chebi:72004;chemspider:393216;chemspider:4445872;chemspider:4574392;drugbank:DB04257;foodb:FDB011675;foodb:FDB028947;gmelin:1789543;het:PAM;hmdb:HMDB03229;hmdb:HMDB12328;kegg:C08362;knapsack:C00001234;knapsack:C00029354;lipid:LMFA0…
MNXM95017	a glycogen	cpd00155_c	C24H42O21	666.578	0	165;bigg:glycogen;brenda:BG13201;cas:9005-79-2;chebi:28087;chemspider:388322;foodb:FDB022227;hmdb:HMDB00757;kegg:C00182;metacyc:Glycogens;metagene:172;metlin:160;nikkaji:J98.335G;nugowiki:676;pubchem:3482;pubchem:439177;seed:cpd00155;upa:UPC00182
MNXM95055	heme o	cpd11313_c	C49H58FeN4O5	838.854		bigg:hemeO;cas:137397-56-9;chebi:24480;chemspider:3571849;come:MOL000017;foodb:FDB022457;hmdb:HMDB01162;kegg:C15672;metacyc:HEME_O;metlin:6044;nugowiki:1041;pubchem:46926106;pubchem:47204998;seed:cpd11313;upa:UPC15672
MNXM951	pimeloyl-CoA(5-)	cpd00782_c	C28H41N7O19P3S	904.647	-5	3dmet:B04761;bigg:pmcoa;brenda:BG14915;cas:18907-20-5;chebi:15504;chebi:57360;ec:1.3.1.62;ec:6.2.1.14;kegg:C01063;knapsack:C00019680;metacyc:CPD-558;nikkaji:J1.074.430J;pubchem:25244818;pubchem:4302;reaxys:11263685;seed:cpd00782;um-bbd:c0218;upa:UPC01063
MNXM95381	N-formylmethionyl-tRNA(fMet)	cpd12285_c				bigg:fmettrna;brenda:BG93872;chebi:17119;kegg:C03294;metacyc:N-formyl-L-methionyl-tRNAfmet;pubchem:6151;seed:cpd12285
MNXM955	UDP-N-acetylmuramoyl-L-alanyl-D-glutamate(4-)	cpd00525_c	C28H39N5O23P2	875.576	-4	3dmet:B04718;beilstein:8250679;bigg:uamag;brenda:BG14855;chebi:16970;chebi:46143;chebi:57968;drugbank:DB02314;ec:6.3.2.13;ec:6.3.2.37;ec:6.3.2.7;ec:6.3.2.9;ec:6.3.2.n1;kegg:C00692;knapsack:C00019578;metacyc:UDP-AA-GLUTAMATE;nikkaji:J2.730.233E;pdb-ccd:UAG;pdbechem:UAG;pubchem:25243858;pubchem:3960;seed:cpd00525
MNXM959	2-dehydropantoate	cpd00712_c;cpd00712_m	C6H9O4	145.133	-1	3dmet:B01362;beilstein:2242422;bigg:2dhp;biopath:2-Dehydropantoate;brenda:BG89120;chebi:11561;chebi:17094;chemspider:14649571;drugbank:DB03795;ec:1.1.1.169;ec:2.1.2.11;ec:4.1.2.12;kegg:C00966;knapsack:C00007477;metacyc:2-DEHYDROPANTOATE;nikkaji:J934.784D;pdb-ccd:KPL;pubchem:16755619;pubchem:4217;reaxys:2242422;seed:cpd00712;upa:UPC00966
MNXM96	D-glucopyranose 1-phosphate(2-)	cpd00089_c	C6H11O9P	258.12	-2	beilstein:1348659;beilstein:4757524;cas:59-56-3;chebi:16077;chebi:57629;chemspider:388311;ec:2.7.1.41;foodb:FDB021830;gmelin:1146554;hmdb:HMDB01586;metacyc:Glucose-1-P;metlin:6331;nugowiki:1421;pubchem:439165;reaxys:1348659;reaxys:4757524;seed:cpd00089;wikipedia:Glucose-1-phosphate
MNXM960	4-methyl-5-(2-phosphonatooxyethyl)thiazole(2-)	cpd02654_c	C6H8NO4PS	221.171	-2	3dmet:B00702;beilstein:195538;bigg:4mpetz;brenda:BG21657;chebi:17857;chebi:58296;drugbank:DB03145;ec:2.5.1.3;ec:2.7.1.50;kegg:C04327;knapsack:C00007608;metacyc:THZ-P;nikkaji:J870.164D;pdb-ccd:TZP;pdbechem:THQ;pdbechem:TZP;pubchem:25245616;pubchem:6980;reaxys:4915737;seed:cpd02654;upa:UPC04327
MNXM9603	1-anteisoheptadecanoyl-sn-glycerol 3-phosphate	cpd15672_c	C20H40O7P	423.501	-1	seed:cpd15672
MNXM9604	1-anteisopentadecanoyl-sn-glycerol 3-phosphate	cpd15675_c	C18H36O7P	395.448	-1	seed:cpd15675
MNXM96075	Holo-[carboxylase]	cpd12848_c	C17H27N5O4SR2			brenda:BG94276;kegg:C06250;pubchem:8489;seed:cpd12848
MNXM961	4-methylcatechol	cpd04117_c	C7H8O2	124.137	0	3dmet:B01036;bigg:4mcat;brenda:BG25249;cas:452-86-8;chebi:17254;chemspider:9564;drugbank:DB04120;ec:1.3.1.67;foodb:FDB008861;het:MCT;hmdb:HMDB00873;kegg:C06730;knapsack:C00002660;metacyc:4-METHYLCATECHOL;metlin:5834;nci:17489;nikkaji:J5.755J;nugowiki:789;pdb-ccd:MCT;pubchem:8952;pubchem:9958;reaxys:636512;seed:cpd04117;um-bbd:c0126
MNXM962	5-(2-hydroxyethyl)-4-methylthiazole	cpd02636_c	C6H9NOS	143.207	0	3dmet:B00700;bigg:4mhetz;brenda:BG48822;cas:137-00-8;chebi:17957;chemspider:1104;drugbank:DB02969;ec:2.5.1.2;ec:2.7.1.50;ec:3.5.99.2;foodb:FDB010974;het:TZE;hmdb:HMDB32985;kegg:C04294;knapsack:C00007610;metacyc:THZ;nikkaji:J5.626J;nugowiki:31643;pdb-ccd:TZE;pubchem:1136;pubchem:6954;seed:cpd02636;upa:UPC04294
MNXM9620	1-isoheptadecanoyl-sn-glycerol 3-phosphate	cpd15671_c	C20H40O7P	423.501	-1	seed:cpd15671
MNXM9621	1-isohexadecanoyl-sn-glycerol 3-phosphate	cpd15676_c	C19H38O7P	409.475	-1	seed:cpd15676
MNXM9622	1-isopentadecanoyl-sn-glycerol 3-phosphate	cpd15674_c	C18H36O7P	395.448	-1	seed:cpd15674
MNXM9623	1-isotetradecanoyl-sn-glycerol 3-phosphate	cpd15673_c	C17H34O7P	381.421	-1	seed:cpd15673
MNXM9633	1-Nitro-5,6-dihydroxy-dihydronaphthalene	cpd10498_c	C10H9NO4	207.183	0	kegg:C14801;nikkaji:J2.789.427E;pubchem:17395799;seed:cpd10498
MNXM96384	penicilloic acid	cpd12884_c	C8H13N2O4SR		0	chebi:7968;kegg:C06567;pubchem:8796;seed:cpd12884
MNXM96415	FAD	cpd00015_c;cpd00015_m	C27H31N9O15P2	783.534	-2	3dmet:B04619;beilstein:1208946;bigg:fad;biopath:FAD;brenda:BG14245;brenda:BG33700;cas:146-14-5;chebi:16238;chebi:57692;chemspider:13082029;chemspider:559059;come:MOL000039;drugbank:DB03147;ec:1.1.1.158;ec:1.1.2.4;ec:1.1.3.10;ec:1.1.3.12;ec:1.1.3.13;ec:1.1.3.17;ec:1.1.3.19;ec:1.1.3.21;ec:1.1.3.23;ec:1.1.3.24;ec:1.1.3.3;ec:1.1.3.37;ec:1.1.3.38;ec:1.1.3.39;ec:1.1.3.4;ec:1.1.3.41;ec:1.1.3.43;ec:1.1.3…
MNXM965	7,8-dihydropteroate	cpd00683_c;cpd00683_m	C14H13N6O3	313.291	-1	3dmet:B01352;beilstein:1226443;bigg:dhpt;biopath:7,8-Dihydropteroate;brenda:BG5107;cas:2134-76-1;chebi:17839;chebi:4581;chemspider:165;chemspider:4573669;ec:2.5.1.15;ec:6.3.2.12;foodb:FDB022607;het:78H;hmdb:HMDB01412;kegg:C00921;knapsack:C00007228;metacyc:7-8-DIHYDROPTEROATE;metlin:6228;nikkaji:J670.934F;nugowiki:1274;pdb-ccd:78H;pubchem:170;pubchem:4175;pubchem:5459950;reaxys:1226443;seed:cpd006…
MNXM9653	10-methyl-3-hydroxy-dodecanoyl-ACP	cpd11509_c	C24H45N2O9PRS		-1	seed:cpd11509
MNXM9654	10-methyl-3-hydroxy-undecanoyl-ACP	cpd11559_c	C23H43N2O9PRS		-1	seed:cpd11559
MNXM9655	10-methyl-3-oxo-dodecanoyl-ACP	cpd11508_c	C24H43N2O9PRS		-1	seed:cpd11508
MNXM9656	10-methyl-3-oxo-undecanoyl-ACP	cpd11558_c	C23H41N2O9PRS		-1	seed:cpd11558
MNXM9670	11-methyl-3-hydroxy-dodecanoyl-ACP	cpd11534_c	C24H45N2O9PRS		-1	seed:cpd11534
MNXM9671	11-methyl-3-oxo-dodecanoyl-ACP	cpd11533_c	C24H43N2O9PRS		-1	seed:cpd11533
MNXM9682	12-methyl-3-hydroxy-tetra-decanoyl-ACP	cpd11513_c	C26H49N2O9PRS		-1	seed:cpd11513
MNXM9683	12-methyl-3-hydroxy-tridecanoyl-ACP	cpd11563_c	C25H47N2O9PRS		-1	seed:cpd11563
MNXM9684	12-methyl-3-oxo-tetra-decanoyl-ACP	cpd11512_c	C26H47N2O9PRS		-1	seed:cpd11512
MNXM9685	12-methyl-3-oxo-tridecanoyl-ACP	cpd11562_c	C25H45N2O9PRS		-1	seed:cpd11562
MNXM969	alpha-D-glucosamine 1-phosphate(1-)	cpd03671_c	C6H13NO8P	258.143	-1	3dmet:B01976;beilstein:22947;bigg:gam1p;brenda:BG22720;cas:2152-75-2;chebi:27625;chebi:58516;chemspider:8140645;drugbank:DB03111;ec:2.3.1.157;ec:5.4.2.10;foodb:FDB022429;hmdb:HMDB01109;kegg:C06156;knapsack:C00019579;metacyc:GLUCOSAMINE-1P;metlin:6009;nikkaji:J1.531.908I;nugowiki:997;pdb-ccd:GP1;pdbechem:GP1;pubchem:25243931;pubchem:8412;pubchem:9965052;seed:cpd03671;upa:UPC06156
MNXM9694	13-methyl-3-hydroxy-tetra-decanoyl-ACP	cpd11538_c	C26H49N2O9PRS		-1	seed:cpd11538
MNXM9695	13-methyl-3-oxo-tetra-decanoyl-ACP	cpd11537_c	C26H47N2O9PRS		-1	seed:cpd11537
MNXM9698	14-methyl-3-hydroxy-hexa-decanoyl-ACP	cpd11517_c	C28H53N2O9PRS		-1	seed:cpd11517
MNXM9699	14-methyl-3-hydroxy-pentadecanoyl-ACP	cpd11567_c	C27H51N2O9PRS		-1	seed:cpd11567
MNXM97	L-phenylalanine	cpd00066_e;cpd00066_c;cpd00066_m;cpd00066_b	C9H11NO2	165.189	0	3dmet:B01151;beilstein:1910408;beilstein:4136718;bigg:phe-L;biopath:L-Phenylalanine;brenda:BG27187;cas:63-91-2;chebi:17295;chebi:32486;chebi:32487;chebi:58095;chemspider:5910;drugbank:DB00120;ec:1.13.12.9;ec:1.14.13.124;ec:1.14.16.1;ec:1.4.1.20;ec:2.3.1.53;ec:2.6.1.28;ec:2.6.1.5;ec:2.6.1.58;ec:2.6.1.64;ec:2.6.1.70;ec:2.7.7.54;ec:3.4.17.23;ec:4.1.1.53;ec:4.2.1.91;ec:4.3.1.24;ec:4.3.1.25;ec:4.3.1.5…
MNXM970	arsenate(2-)	cpd01048_c	AsHO4	139.927	-2	bigg:aso4;brenda:BG257;cas:15584-04-0;cas:7778-39-4;chebi:18231;chebi:22629;chebi:29125;chebi:48597;chebi:48600;chemspider:228;chemspider:229;ec:1.20.99.1;ec:2.8.4.2;foodb:FDB028842;gmelin:2291;gmelin:2292;gmelin:2293;gmelin:2294;hmdb:HMDB12190;kegg:C01478;kegg:C11215;metacyc:ARSENATE;nikkaji:J216.010B;nikkaji:J3.112G;nugowiki:10915;pdb-ccd:ART;pdbechem:ART;pubchem:13395;pubchem:233;pubchem:234;p…
MNXM9700	14-methyl-3-oxo-hexa-decanoyl-ACP	cpd11516_c	C28H51N2O9PRS		-1	seed:cpd11516
MNXM9701	14-methyl-3-oxo-pentadecanoyl-ACP	cpd11566_c	C27H49N2O9PRS		-1	seed:cpd11566
MNXM97018	D-glucuronate	cpd00164_c	C6H9O7	193.131	-1	3dmet:B04646;beilstein:1727083;beilstein:2050314;bigg:glcur;biopath:D-Glucuronate;brenda:BG36543;cas:6556-12-3;chebi:15748;chebi:24297;chebi:24298;chebi:47953;chemspider:392615;foodb:FDB021897;gmelin:1876650;het:GCU;hmdb:HMDB00127;kegg:C00191;kegg:C16245;knapsack:C00001123;metacyc:GLUCURONATE;metlin:161;nikkaji:J82.112H;nugowiki:88;pdb-ccd:BDP;pdb-ccd:REL;pubchem:3491;pubchem:444791;pubchem:47205…
MNXM9706	15-methyl-3-hydroxy-hexa-decanoyl-ACP	cpd11542_c	C28H53N2O9PRS		-1	seed:cpd11542
MNXM9707	15-methyl-3-oxo-hexa-decanoyl-ACP	cpd11541_c	C28H51N2O9PRS		-1	seed:cpd11541
MNXM97148	Protoheme	M_pheme_m;M_pheme_c	C34H30FeN4O4	614.471	-2	bigg:pheme;brenda:BG16641;brenda:BG92132;cas:14875-96-8;reactome:189444;reactome:REACT_9617;reactome_database_id_release_44:189444;upa:UPC00032
MNXM97933	Butyro-betaine	cpd08306_e;cpd08306_c;cpd08306_b	C8H18NO	144.235	1	seed:cpd08306
MNXM98	(S)-malate	cpd00130_e;cpd00130_c;cpd00130_x;cpd00130_m;cpd00130_b	C4H4O5	132.072	-2	3dmet:B00042;beilstein:1723541;beilstein:4133558;bigg:mal-L;biopath:(S)-Malate;bnice:C27;brenda:BG19469;cas:6915-15-7;cas:97-67-6;chebi:15589;chebi:30797;chemspider:193317;chemspider:4573566;ec:1.1.1.299;ec:1.1.1.37;ec:1.1.1.38;ec:1.1.1.39;ec:1.1.1.40;ec:1.1.1.82;ec:1.1.3.3;ec:1.1.5.4;ec:1.1.99.16;ec:1.1.99.7;ec:2.3.1.92;ec:2.3.3.9;ec:4.2.1.2;ec:6.2.1.9;foodb:FDB001044;het:LMR;hmdb:HMDB00156;kegg…
MNXM985	(2S)-2-isopropylmalate(2-)	cpd01646_c;cpd01646_m	C7H10O5	174.151	-2	3dmet:B01581;bigg:3c3hmp;biopath:3-Carboxy-3-hydroxyisocaproate;brenda:BG34535;cas:3237-44-3;cas:49601-06-1;chebi:1178;chebi:28107;chebi:28635;chebi:35128;chemspider:4444155;chemspider:4925359;ec:2.3.3.13;ec:4.2.1.33;foodb:FDB011983;hmdb:HMDB00402;kegg:C02504;knapsack:C00019690;lipid:LMFA01170083;lipidmaps:LMFA01170083;metacyc:3-CARBOXY-3-HYDROXY-ISOCAPROATE;metlin:339;nikkaji:J319.987H;nugowiki:…
MNXM9860	2-methylbutyryl-ACP	cpd11495_c	C16H29N2O8PRS		-1	seed:cpd11495
MNXM9861	2-methylcitrate(3-)	cpd01501_c;cpd01501_m	C7H7O7	203.126	-3	3dmet:B01547;beilstein:1794854;bigg:2mcit;brenda:BG23987;cas:6061-96-7;cas:96-17-3;chebi:15598;chebi:30835;chemspider:500;foodb:FDB021997;hmdb:HMDB00379;kegg:C02225;metlin:5368;nikkaji:J363.014E;nugowiki:298;pubchem:515;pubchem:5290;seed:cpd01501
MNXM99	alpha-D-glucose	M_245;M_468;M_1045	C6H12O6	180.156	0	3dmet:B01203;beilstein:1281608;beilstein:5730158;bigg:14glun;biopath:alpha-D-Glucopyranose;brenda:BG36534;brenda:BG92780;cas:492-62-6;chebi:15444;chebi:17925;chemspider:71358;ec:2.4.1.231;ec:3.2.1.28;ec:5.1.3.3;foodb:FDB011829;gmelin:329225;het:GLC;hmdb:HMDB03345;kegg:C00267;knapsack:C00001122;metacyc:ALPHA-GLUCOSE;metlin:6897;nikkaji:J44.217H;nugowiki:2926;pdb-ccd:GLC;pdbechem:AGC;pdbechem:GLC;p…
isoiYO84412d3k5m	M_1_2_dihydroxy_3_keto_5_methylthiopentene_C6H8O3S	M_12d3k5m_c			-2
isoiYO84412dag3pBS	M_1_2_diacyl_sn_glycerol_3_phosphate_C3436H6572O800P100	M_12dag3p_BS_c			-200
isoiYO84412dgrBS	M_1_2_diacylglycerol_C3436H6672O500	M_12dgr_BS_c			0
isoiYO84414bxyl	M_1_4_beta_D_Xylan_C5H8O4	M_14bxyl_c			0
isoiYO8441ag3pBS	M_1_Acyl_sn_glycerol_3_phsophate_C1868H3636O700P100	M_1ag3p_BS_c			-200
isoiYO84425dop	M_2_5_Dioxopentanoate_C5H5O4	M_25dop_c			-1
isoiYO84426dapime	M_N6_Acetyl_LL_2_6_diaminopimelate_C9H15N2O5	M_26dapime_c			-1
isoiYO8442dmmq7	M_2_Demethylmenaquinone_7_C45H62O2	M_2dmmq7_c			0
isoiYO8442h3k5m	M_2_hydroxy_3_keto_5_methylthiopentenyl_1_phosphate_C6H8O6PS	M_2h3k5m_c			-3
isoiYO8442hbut	M_2_Hydroxybutyrate_C4H7O3	M_2hbut_c			-1
isoiYO8442hxmp	M_2__Hydroxymethyl_phenol_C7H8O2	M_2hxmp_e;M_2hxmp_c;M_2hxmp_b			0
isoiYO8442o3mpt	M__R__2_Oxo_3_methylpentanoate_C6H9O3	M_2o3mpt_c			-1
isoiYO8442pcpgc	M_2_Protocatechoylphloroglucinolcarboxylate_C14H7O8	M_2pcpgc_c			-3
isoiYO8443amba	M_3_aminobutanoic_acid_C4H9NO2	M_3amba_e;M_3amba_c;M_3amba_b			0
isoiYO8443mtp	M_3_Methylthiopropionate_C4H7O2S	M_3mtp_c			-1
isoiYO84446dh25dohxn	M__4S__4_6_Dihydroxy_2_5_dioxohexanoate_C6H7O6	M_46dh25dohxn_c			-1
isoiYO8444hglu	M_4_Hydroxy_L_glutamate_C5H8NO5	M_4hglu_c			-1
isoiYO8445dh4dglcn	M_5_Dehydro_4_deoxy_D_glucuronate_C6H7O6	M_5dh4dglcn_c			-1
isoiYO8445mcsn	M_5_Methylcytosine_C5H7N3O	M_5mcsn_c			0
isoiYO8446ampenc	M_6_Aminopenicillanate_C8H13N2O3S	M_6ampenc_c			1
isoiYO8446pgg	M_6_Phospho_beta_D_glucosyl__1_4__D_glucose_C12H21O14P	M_6pgg_c			-2
isoiYO844DPA	M_Dipicolinate_C7H3NO4	M_DPA_c			-2
isoiYO844Lalagly	M_L_alanylglycine_C5H10N2O3	M_L_alagly_e;M_L_alagly_c;M_L_alagly_b			0
isoiYO844Larab	M_alpha_L_Arabinan_C15H24O12	M_Larab_e;M_Larab_b			0
isoiYO844Lglyald	M_L_Glyceraldehyde_C3H6O3	M_Lglyald_c			0
isoiYO844Lsergly	M_L_Serylglycine_C5H10N2O4	M_L_sergly_c			0
isoiYO844Lthrgly	M_Thr_Gly_C6H12N2O4	M_L_thrgly_c			0
isoiYO844acamoxm	M_N_Acetyl_L_2_amino_6_oxopimelate_C9H11NO6	M_acamoxm_c			-2
isoiYO844alaLThr	M_ala_L_Thr_L_C7H14N2O4	M_ala_L_Thr_L_e;M_ala_L_Thr_L_c;M_ala_L_Thr_L_b			0
isoiYO844alaLasn	M_Ala_Asn_C7H13N3O4	M_ala_L_asn_L_c			0
isoiYO844alaLasp	M_ala_L_asp_L_C7H11N2O5	M_ala_L_asp_L_e;M_ala_L_asp_L_c;M_ala_L_asp_L_b			-1
isoiYO844alaLgln	M_Ala_Gln_C8H15N3O4	M_ala_L_gln_L_e;M_ala_L_gln_L_c;M_ala_L_gln_L_b			0
isoiYO844alaLglu	M_ala_L_glu_L_C8H13N2O5	M_ala_L_glu_L_e;M_ala_L_glu_L_c;M_ala_L_glu_L_b			-1
isoiYO844alaLhis	M_Ala_His_C9H14N4O3	M_ala_L_his_L_e;M_ala_L_his_L_c;M_ala_L_his_L_b			0
isoiYO844alaLile	M_Ala_Ile_C9H18N2O3	M_ala_L_ile_L_c			0
isoiYO844alaLleu	M_Ala_Leu_C9H18N2O3	M_ala_L_leu_L_e;M_ala_L_leu_L_c;M_ala_L_leu_L_b			0
isoiYO844alaLmet	M_Ala_Met_C8H16N2O3S	M_ala_L_met_L_c			0
isoiYO844alaLphe	M_Ala_Phe_C12H16N2O3	M_ala_L_phe_L_c			0
isoiYO844alaLser	M_Ala_Ser_C6H12N2O4	M_ala_L_ser_L_c			0
isoiYO844alaLtrp	M_Ala_Trp_C14H17N3O3	M_ala_L_trp_L_c			0
isoiYO844alaLtyr	M_Ala_Tyr_C12H16N2O4	M_ala_L_tyr_L_c			0
isoiYO844alaLval	M_Ala_Val_C8H16N2O3	M_ala_L_val_L_c			0
isoiYO844amylase	M_Mature_Bacillus_subtilis_amylase_C3040H4569N861O981S11	M_amylase_e;M_amylase_b			0
isoiYO844antim	M_Antimonite_Sb	M_antim_e;M_antim_c;M_antim_b			3
isoiYO844arbt	M_Arbutin_C12H16O7	M_arbt_e;M_arbt_b			0
isoiYO844argp	M_L_Arginine_phosphate_C6H14N4O5P	M_argp_e;M_argp_c;M_argp_b			-1
isoiYO844arsenb	M_ARSENOBETAINE_C5H11AsO2	M_arsenb_e;M_arsenb_c;M_arsenb_b			0
isoiYO844arsna	M_Arsenate_AsHO4	M_arsna_e;M_arsna_c;M_arsna_b			-2
isoiYO844arsni2	M_arsenite_AsH3O3	M_arsni2_e;M_arsni2_c;M_arsni2_b			0
isoiYO844bilea	M_Bile_acid_C24H39O5	M_bilea_e;M_bilea_c;M_bilea_b			-1
isoiYO844btdRR	M__R_R__2_3_Butanediol_C4H10O2	M_btd_RR_e;M_btd_RR_c;M_btd_RR_b			0
isoiYO844butpi	M_Butanoyl_phosphate_C4H7O5P	M_butpi_c			-2
isoiYO844cdlpBS	M_cardiolipin__B_subtilis__C7172H13744O1700P200	M_cdlp_BS_c			-200
isoiYO844cdpdagBS	M_CDPdiacylglycerol__B_subtilis__C4336H7772N300O1500P200	M_cdpdag_BS_c			-200
isoiYO844cellb	M_cellobiose_C12H22O11	M_cellb_e;M_cellb_b			0
isoiYO844chitob	M_Chitobiose_C16H28N2O11	M_chitob_e;M_chitob_c;M_chitob_b			0
isoiYO844cro4	M_chromate_CrO4	M_cro4_e;M_cro4_c;M_cro4_b			-2
isoiYO844d12dgBS	M_diglucosyl_1_2_diacylglycerol_C4636H8672O1500	M_d12dg_BS_c			0
isoiYO844dcal	M_decanal_C10H20O	M_dcal_c			0
isoiYO844ddcal	M_Dodecanal_C12H24O	M_ddcal_c			0
isoiYO844dextrin	M_Dextrin_C12H20O10	M_dextrin_e;M_dextrin_c;M_dextrin_b			0
isoiYO844diact	M_Diacetyl_C4H6O2	M_diact_e;M_diact_b			0
isoiYO844diala	M_Ala_Ala_C6H12N2O3	M_diala_L_c			0
isoiYO844diasprm	M_N1_N12_Diacetylspermine_C14H32N4O2	M_diasprm_c			2
isoiYO844djenk	M_Djenkolate_C7H14N2O4S2	M_djenk_e;M_djenk_c;M_djenk_b			0
isoiYO844dtpcudcpp	M_di_trans_poly_cis_Undecaprenyl_diphosphate_C55H89O7P2	M_dtpcudcpp_c			-3
isoiYO844eths	M_ethanesulfonate_C2H5O3S	M_eths_e;M_eths_c;M_eths_b			-1
isoiYO844fa10coa	M_Anteiso_C171_CoA_C38H62N7O17P3S1	M_fa10coa_c			-4
isoiYO844fa11coa	M_Iso_C170_CoA_C38H64N7O17P3S1	M_fa11coa_c			-4
isoiYO844fa12coa	M_Anteiso_C170_CoA_C38H64N7O17P3S1	M_fa12coa_c			-4
isoiYO844fa1coa	M_Iso_C140_CoA_C35H58N7O17P3S1	M_fa1coa_c			-4
isoiYO844fa3coa	M_Iso_C150_CoA_C36H60N7O17P3S1	M_fa3coa_c			-4
isoiYO844fa4coa	M_Anteiso_C150_CoA_C36H60N7O17P3S1	M_fa4coa_c			-4
isoiYO844fa5coa	M_Iso_C161_CoA_C37H60N7O17P3S1	M_fa5coa_c			-4
isoiYO844fa6coa	M_Iso_C160_CoA_C37H62N7O17P3S1	M_fa6coa_c			-4
isoiYO844fa9coa	M_Iso_C171_CoA_C38H62N7O17P3S1	M_fa9coa_c			-4
isoiYO844ferrich	M_Ferrichrome_C24H38FeN9O11	M_ferrich_e;M_ferrich_c;M_ferrich_b			0
isoiYO844ferxa	M_Ferroxamine_C25H46FeN6O8	M_ferxa_e;M_ferxa_c;M_ferxa_b			4
isoiYO844ficytcc	M_Ferricytochrome_c_C42H50FeN8O6S2	M_ficytcc_c			3
isoiYO844fmet	M_N_Formyl_L_methionine_C6H10NO3S	M_fmet_c			-1
isoiYO844focytcc	M_Ferrocytochrome_c_C42H50FeN8O6S2	M_focytcc_c			2
isoiYO844g15lac	M_D_Glucono_1_5_lactone_C6H10O6	M_g15lac_c			0
isoiYO844g16bp	M_D_Glucose_1_6_bisphosphate_C6H10O12P2	M_g16bp_c			-4
isoiYO844g1p	M_beta_D_Glucose_1_phosphate_C6H11O9P	M_g1p_B_c			-2
isoiYO844galman	M_Galactomannan_C6H10O5	M_galman_c			0
isoiYO844galogs	M_Galactose_oligosaccharide_C6H10O5	M_galogs_c			0
isoiYO844glcn	M_D_Gluconate_C6H11O7	M_glcn_D_e;M_glcn_D_c;M_glcn_D_b			-1
isoiYO844glcurn	M_D_Glucurone_C6H8O6	M_glcurn_c			0
isoiYO844glyasn	M_gly_asn_L_C6H11N3O4	M_gly_asn_L_e;M_gly_asn_L_c;M_gly_asn_L_b			0
isoiYO844glyasp	M_gly_asp_L_C6H9N2O5	M_gly_asp_L_e;M_gly_asp_L_c;M_gly_asp_L_b			-1
isoiYO844glycys	M_Gly_Cys_C5H10N2O3S	M_gly_cys_L_c			0
isoiYO844glygln	M_Gly_Gln_C7H13N3O4	M_gly_gln_L_e;M_gly_gln_L_c;M_gly_gln_L_b			0
isoiYO844glyglu	M_gly_glu_L_C7H11N2O5	M_gly_glu_L_e;M_gly_glu_L_c;M_gly_glu_L_b			-1
isoiYO844glygly	M_Glycylglycine_C4H8N2O3	M_glygly_c			0
isoiYO844glyleu	M_Gly_Leu_C8H16N2O3	M_gly_leu_L_c			0
isoiYO844glymet	M_Gly_Met_C7H14N2O3S	M_gly_met_L_e;M_gly_met_L_c;M_gly_met_L_b			0
isoiYO844glyphe	M_Gly_Phe_C11H14N2O3	M_gly_phe_L_c			0
isoiYO844glypro	M_gly_pro_L_C7H12N2O3	M_gly_pro_L_e;M_gly_pro_L_c;M_gly_pro_L_b			0
isoiYO844glytyr	M_Gly_Try_C11H14N2O4	M_gly_tyr_L_c			0
isoiYO844gtca145BS	M_glycerol_teichoic_acid__n45___unlinked__unsubstituted_C151H297N2O238P46	M_gtca1_45_BS_c			-45
isoiYO844gtca245BS	M_glycerol_teichoic_acid__n45___unlinked__D_ala_substituted_C286H612N47O328P46	M_gtca2_45_BS_c			-45
isoiYO844gtca345BS	M_glycerol_teichoic_acid__n45___unlinked__glucose_substituted_C421H749N2O464P46	M_gtca3_45_BS_c			-45
isoiYO844hemeC	M_Heme_C_C40H42FeN6O8S2	M_hemeC_c			-4
isoiYO844hemeD	M_Heme_D_C34H30FeN4O6	M_hemeD_c			-6
isoiYO844hibcoa	M__S__3_Hydroxyisobutyryl_CoA_C25H38N7O18P3S	M_hibcoa_c			-4
isoiYO844hpa	M_heptanoate_C7H13O2	M_hpa_c			-1
isoiYO844hpal	M_heptanal_C7H14O	M_hpal_c			0
isoiYO844hpdcal	M_heptadecanal_C17H34O	M_hpdcal_c			0
isoiYO844inoshp	M_myo_Inositol_hexakisphosphate_C6H6O24P6	M_inoshp_c			-12
isoiYO844inospp1	M_1D_myo_inositol_1_3_4_5_6_pentakisphosphate_C6H7O21P5	M_inospp1_c			-10
isoiYO844isomal	M_Isomaltose_C12H22O11	M_isomal_c			0
isoiYO844lanth	M_Lanthionine_C6H12N2O4S	M_lanth_e;M_lanth_c;M_lanth_b			0
isoiYO844lipo124BS	M_lipoteichoic_acid__n24___linked__glucose_substituted_C26236H47072O25500P2400	M_lipo1_24_BS_c			-240
isoiYO844lipo224BS	M_lipoteichoic_acid__n24___linked__N_acetyl_D_glucosamine_C31036H54272N2400O25500P2400	M_lipo2_24_BS_c			-240
isoiYO844lipo324BS	M_lipoteichoic_acid__n24___linked__D_alanine_substituted_C19036H39872N2400O18300P2400	M_lipo3_24_BS_c			-240
isoiYO844lipo424BS	M_lipoteichoic_acid__n24___linked__unsubstituted_C11836H23072O13500P2400	M_lipo4_24_BS_c			-240
isoiYO844lipt	M_Lipoate_C8H13O2S2	M_lipt_e;M_lipt_c;M_lipt_b			-1
isoiYO844lysylpglyBS	M_lysylphophatidylglycerol_C4336H8572N200O1100P100	M_lysylpgly_BS_c			0
isoiYO844m12dgBS	M_monoglucosyl_1_2_diacylglycerol_C4036H7672O1000	M_m12dg_BS_c			0
isoiYO844madg	M_alpha_Methyl_D_glucoside_C7H14O6	M_madg_e;M_madg_b			0
isoiYO844mbdg	M_beta_Methylglucoside_C7H14O6	M_mbdg_e;M_mbdg_b			0
isoiYO844metLala	M_met_L_ala_L_C8H16N2O3S	M_met_L_ala_L_e;M_met_L_ala_L_c;M_met_L_ala_L_b			0
isoiYO844metLhis	M_Met_His_C11H18N4O3S	M_met_L_his_L_c			0
isoiYO844metLmet	M_Met_Met_C10H20N2O3S2	M_met_L_met_L_c			0
isoiYO844metLphe	M_Met_Phe_C14H20N2O3S	M_met_L_phe_L_c			0
isoiYO844metLtyr	M_Met_Tyr_C14H20N2O4S	M_met_L_tyr_L_c			0
isoiYO844metox	M_L_Methionine_S_oxide_C5H11NO3S	M_metox_e;M_metox_c;M_metox_b			0
isoiYO844mmal	M_Methylmalonate_C4H4O4	M_mmal_c			-2
isoiYO844mmalsa	M__S__Methylmalonate_semialdehyde_C4H5O3	M_mmalsa_S_c			-1
isoiYO844mops	M_MOPS_C7H14NO4S	M_mops_e;M_mops_c;M_mops_b			-1
isoiYO844mql7	M_Menaquinol_7_C46H66O2	M_mql7_c			0
isoiYO844mqn7	M_Menaquinone_7_C46H64O2	M_mqn7_c			0
isoiYO844nebari	M_Nebularine_C10H12N4O4	M_nebari_c			0
isoiYO844nona	M_Nonanoate_C9H17O2	M_nona_c			-1
isoiYO844nonal	M_nonanal_C9H18O	M_nonal_c			0
isoiYO844o2	M_Superoxide_O2	M_o2__c			-1
isoiYO844ocdcal	M_octadecanal_C18H36O	M_ocdcal_c			0
isoiYO844octal	M_octanal_C8H16O	M_octal_c			0
isoiYO844oxglyc	M_Oxaloglycolate_C4H2O6	M_oxglyc_c			-2
isoiYO844pala	M_Palatinose_C12H22O11	M_pala_e;M_pala_c;M_pala_b			0
isoiYO844pencil	M_Penicillin_C9H11N2O4S	M_pencil_c			-1
isoiYO844pencilca	M_Penicilloic_acid_C9H12N2O5S	M_pencilca_c			-2
isoiYO844pendp	M_all_trans_Pentaprenyl_diphosphate_C25H41O7P2	M_pendp_c			-3
isoiYO844peptidoBS	M_Peptidoglycan_subunit_of_Bacillus_subtilis_C40H62N8O21	M_peptido_BS_c			-2
isoiYO844pglyBS	M_phosphatidylglycerol__B_subtils__C3736H7272O1000P100	M_pgly_BS_c			-100
isoiYO844pglypBS	M_phosphatidylglycerophosphate__B_subtilis__C3736H7172O1300P200	M_pglyp_BS_c			-300
isoiYO844prolb	M_proline_betaine_C7H13NO2	M_prolb_e;M_prolb_c;M_prolb_b			0
isoiYO844psBS	M_phosphatidylserine__B_subtilis__C3736H7172N100O1000P100	M_ps_BS_c			-100
isoiYO844psethaBS	M_phosphatidylethanolamine__B_subtilis__C3636H7172N100O800P100	M_psetha_BS_c			-100
isoiYO844pta	M_Pentanoate_C5H9O2	M_pta_c			-1
isoiYO844ptdcal	M_pentadecanal_C15H30O	M_ptdcal_c			0
isoiYO844pur	M_Puromycin_C22H30N7O5	M_pur_e;M_pur_c;M_pur_b			1
isoiYO844quc	M_Quercetin_C15H7O7	M_quc_c			-3
isoiYO844serLala	M_Ser_Ala_C6H12N2O4	M_ser_L_ala_L_c			0
isoiYO844serLgln	M_Ser_Gln_C8H15N3O5	M_ser_L_gln_L_c			0
isoiYO844serLhis	M_Ser_His_C9H14N4O4	M_ser_L_his_L_c			0
isoiYO844serLile	M_Ser_Ile_C9H18N2O4	M_ser_L_ile_L_c			0
isoiYO844serLleu	M_Ser_Leu_C9H18N2O4	M_ser_L_leu_L_c			0
isoiYO844serLmet	M_Ser_Met_C8H16N2O4S	M_ser_L_met_L_c			0
isoiYO844serLphe	M_Ser_Phe_C12H16N2O4	M_ser_L_phe_L_c			0
isoiYO844serLser	M_Ser_Ser_C6H12N2O5	M_ser_L_ser_L_c			0
isoiYO844serLtrp	M_Ser_Trp_C14H17N3O4	M_ser_L_trp_L_c			0
isoiYO844serLtyr	M_Ser_Tyr_C12H16N2O5	M_ser_L_tyr_L_c			0
isoiYO844serLval	M_Ser_Val_C8H16N2O4	M_ser_L_val_L_c			0
isoiYO844slcys	M_S_Sulfo_L_cysteine_C3H6NO5S2	M_slcys_c			-1
isoiYO844starch	M_Starch_C12H20O10	M_starch_e;M_starch_b			0
isoiYO844stchs	M_Stachyose_C24H42O21	M_stchs_c			0
isoiYO844subtilisin	M_Mature_Bacillus_subtilis_subtilisin_C1588H2486N436O518S6	M_subtilisin_e;M_subtilisin_b			0
isoiYO844t12dgBS	M_triglucosyl_1_2_diacylglycerol_C5236H9672O2000	M_t12dg_BS_c			0
isoiYO844tartr	M_meso_Tartaric_acid_C4H4O6	M_tartr_M_c			-2
isoiYO844tcamBS	M_minor_teichoic_acid__acetylgalactosamine_glucose_phosphate__n30__C420H750N30O420P30	M_tcam_BS_c			-30
isoiYO844tcggrpp	M_trans_trans_cis_Geranylgeranyl_pyrophosphate_C20H33O7P2	M_tcggrpp_c			-3
isoiYO844teich45BS	M_teichuronic_acid__GlcA__GalNac__45_repeating_unit__C630H945N45O630P45	M_teich_45_BS_c			-45
isoiYO844thiog	M_Thioglycolate_C2H3O2S	M_thiog_e;M_thiog_c;M_thiog_b			-1
isoiYO844thrLgln	M_Thr_Gln_C9H17N3O5	M_thr_L_gln_L_c			0
isoiYO844thrLleu	M_Thr_Leu_C10H20N2O4	M_thr_L_leu_L_c			0
isoiYO844thrLmet	M_Thr_Met_C9H18N2O4S	M_thr_L_met_L_c			0
isoiYO844thrLphe	M_Thr_Phe_C13H18N2O4	M_thr_L_phe_L_c			0
isoiYO844thrLthr	M_Thr_Thr_C8H16N2O5	M_thr_L_thr_L_c			0
isoiYO844trdca	M_Tridecanoate_C13H25O2	M_trdca_c			-1
isoiYO844trdcal	M_Tridecanal_C13H26O	M_trdcal_c			0
isoiYO844ttdcal	M_tetradecanal_C14H28O	M_ttdcal_c			0
isoiYO844udca	M_undecanoate_C11H21O2	M_udca_c			-1
isoiYO844udcal	M_undecanal_C11H22O	M_udcal_c			0
isoiYO844unk2BS	M_unknown_2_C5H17O11NP	M_unk2_BS_c			-1
