# Supplementary material for: Efficient Reconstruction of Predictive Consensus Metabolic Network Models
Source: PLoS Comput Biol. 2016 Aug 26;12(8):e1005085. doi: 10.1371/journal.pcbi.1005085 (PMC5001716; doi:10.1371/journal.pcbi.1005085)
Supplement: S1 Dataset — This file contains the original models, the input models, the BCMs, and the RCMs for COMMGEN as well as an overview of the changes made between original and input models. (ZIP) [file pcbi.1005085.s001.zip › S4-Models/ACM/Bsubtilis/ACM_iBsu1103_COMMGEN/enzymes.tsv]

RAF90EC0D_RL-1130		-10000	0
R9F94E437_B-1004	FMT_BACSU+GATA_BACSU+GATB_BACSU+GATC_BACSU+RL10_BACSU+RL13_BACSU+RL14_BACSU+RL15_BACSU+RL16_BACSU+RL17_BACSU+RL18_BACSU+RL19_BACSU+RL1_BACSU+RL20_BACSU+RL21_BACSU+RL22_BACSU+RL23_BACSU+RL24_BACSU+RL27_BACSU+RL28_BACSU+RL29_BACSU+RL2_BACSU+RL30_BACSU+RL31_BACSU+RL32_BACSU+RL331_BACSU+RL332_BACSU+RL34_BACSU+RL35_BACSU+RL36_BACSU+RL3_BACSU+RL4_BACSU+RL5_BACSU+RL6_BACSU+RL7_BACSU+RL9_BACSU+RS10_BACSU…	-10000	10000
R9E432CB6_B-998	FABG_BACSU	-10000	10000
R2785151A_B-170	FABZ_BACSU	-10000	10000
R533558CE_B-472	FABG_BACSU	-10000	10000
RED514769_B-1551	FABZ_BACSU	-10000	10000
RB0B0C8FA_RL-1141	FABF_BACSU+FABH1_BACSU;FABF_BACSU+FABH2_BACSU	-10000	0
R25E6D1C5_LR-157	GGT_BACSU	0	10000
R7379B576_B-712	GGT_BACSU	-10000	10000
RA17877FE_RL-1017	SSUD_BACSU	-10000	0
R6E42361_B-669	YUGJ_BACSU+YUGK_BACSU	-10000	10000
RB89EF4DE_RL-1193	YETM_BACSU	-10000	0
R1F40B95A_LR-107	BIOB_BACSU	0	10000
R7403F025_B-715	FABG_BACSU	-10000	10000
RD15F31A5_B-1350	FABZ_BACSU	-10000	10000
R983D6C9F_B-953	FABG_BACSU	-10000	10000
RD4851897_B-1372	FABZ_BACSU	-10000	10000
R360089E8_RL-269	FABF_BACSU+FABH1_BACSU;FABF_BACSU+FABH2_BACSU	-10000	0
R46A59A57_RL-379	FABF_BACSU+FABH1_BACSU;FABF_BACSU+FABH2_BACSU	-10000	0
R48C5B5BE_B-393	DLDH1_BACSU;DLDH2_BACSU	-10000	10000
R78B45976_B-740	ODPA_BACSU+ODPB_BACSU	-10000	10000
REA0DCE8E_B-1520	ODO1_BACSU	-10000	10000
R62842C8B_B-587	ODBA_BACSU+ODBB_BACSU	-10000	10000
R16D4DB5E_B-43	ODBA_BACSU+ODBB_BACSU	-10000	10000
R8F6C0E57_B-900	ODBA_BACSU+ODBB_BACSU	-10000	10000
RBADA32BE_LR-1202	YVGK_BACSU+YVGL_BACSU+YVGM_BACSU	0	10000
R4060CD22_B-334		-10000	10000
R84B6AC55_B-818	FABG_BACSU	-10000	10000
RC3B29BCB_B-1260	FABZ_BACSU	-10000	10000
R6FA3183_RL-680	FABF_BACSU+FABH1_BACSU;FABF_BACSU+FABH2_BACSU	-10000	0
RB02A8CBA_B-1135	FABG_BACSU	-10000	10000
R1FDB1A68_B-112	FABZ_BACSU	-10000	10000
RD9EC32CF_B-1406	FABG_BACSU	-10000	10000
RE5447DA3_B-1483	FABZ_BACSU	-10000	10000
R11626571_RL-7	FABF_BACSU+FABH1_BACSU;FABF_BACSU+FABH2_BACSU	-10000	0
R9B6620B4_RL-974	FABF_BACSU+FABH1_BACSU;FABF_BACSU+FABH2_BACSU	-10000	0
R9D64F08_B-988	FABG_BACSU	-10000	10000
R532DBE83_B-471	FABZ_BACSU	-10000	10000
R7D4F35C2_RL-769	FABF_BACSU+FABH1_BACSU;FABF_BACSU+FABH2_BACSU	-10000	0
R47E96B9F_B-391	FABG_BACSU	-10000	10000
RA94A5C2_B-1078	FABZ_BACSU	-10000	10000
RC88F3F2C_B-1294	FABG_BACSU	-10000	10000
R86CB9614_B-835	FABZ_BACSU	-10000	10000
RDCBC3822_RL-1424	FABF_BACSU+FABH1_BACSU;FABF_BACSU+FABH2_BACSU	-10000	0
R170AF0E5_RL-49	FABF_BACSU+FABH1_BACSU;FABF_BACSU+FABH2_BACSU	-10000	0
R5E692B8B_B-555	FABG_BACSU	-10000	10000
R2DF9EA9_B-218	FABZ_BACSU	-10000	10000
R64568FD2_RL-596	FABF_BACSU+FABH1_BACSU;FABF_BACSU+FABH2_BACSU	-10000	0
RC41FCEC2_RL-1266	SSUD_BACSU	-10000	0
R2E7700A4_RL-222	SSUD_BACSU	-10000	0
RDD067F1_RL-1426	SSUD_BACSU	-10000	0
R1368D05D_RL-23	SSUD_BACSU	-10000	0
RB5F44302_B-1175	PSLS_BACSU	-10000	10000
R42A65555_B-351	DHG2_BACSU;DHG_BACSU	-10000	10000
RB4168BDF_B-1161	DHG2_BACSU;DHG_BACSU	-10000	10000
R135299A4_RL-22	YETM_BACSU	-10000	0
R5B331387_B-531	BGLC_BACSU;BGLH_BACSU	-10000	10000
R81EC732B_LR-796	NASB_BACSU+NASC_BACSU+NASD_BACSU+NASE_BACSU	0	10000
RD544B8E5_B-1377	CAH_BACSU	-10000	10000
R61A025F3_LR-579	YETM_BACSU	0	10000
RE314A6DC_B-1464		-10000	10000
RD2B29996_B-1358	FADN_BACSU	-10000	10000
RAA91E025_B-1091	ALDH2_BACSU;ALDH3_BACSU;ALDH4_BACSU;ALDH5_BACSU;ALDY_BACSU	-10000	10000
R8A1A5B14_B-861	HISX_BACSU	-10000	10000
RE55038BE_RL-1484	GCSH_BACSU+GCSPA_BACSU+GCSPB_BACSU+GCST_BACSU	-10000	0
R841CD691_RL-814	MAO1_BACSU;MAO2_BACSU;MAO3_BACSU	-10000	0
R6CE177AA_B-659	YXJF_BACSU	-10000	10000
RE7719FC2_LR-1496	YOAI_BACSU	0	10000
R3FF3A254_LR-331	GENE2NPD_BACSU;FABI_BACSU	0	10000
R3B3E4691_LR-299	GENE2NPD_BACSU;FABI_BACSU	0	10000
R1ADD5DE3_LR-74	GENE2NPD_BACSU;FABI_BACSU	0	10000
RCBD93B46_LR-1314	GENE2NPD_BACSU;FABI_BACSU	0	10000
R2C65234C_LR-209	GENE2NPD_BACSU;FABI_BACSU	0	10000
R49552DAF_LR-397	GENE2NPD_BACSU;FABI_BACSU	0	10000
RCEA45A6F_LR-1333	GENE2NPD_BACSU;FABI_BACSU	0	10000
R787A6EA1_B-737	DHOM_BACSU	-10000	10000
RAAC16887_B-1097	YOAD_BACSU	-10000	10000
RD9477CE4_B-1401	HISX_BACSU	-10000	10000
R6ED5FC2A_B-674	ADHA_BACSU;YHFP_BACSU;YOGA_BACSU	-10000	10000
R75168C0B_B-720		-10000	10000
RB829B6B2_B-1188		-10000	10000
R73D94266_B-713		-10000	10000
RC97DBB18_B-1303	TKRA_BACSU	-10000	10000
R96A45519_B-943	ADHA_BACSU;YHFP_BACSU;YOGA_BACSU	-10000	10000
R4C078B7E_LR-418	GENE2NPD_BACSU;FABI_BACSU	0	10000
RFD00F85B_LR-1659	GENE2NPD_BACSU;FABI_BACSU	0	10000
R9AD926C2_LR-972	GENE2NPD_BACSU;FABI_BACSU	0	10000
R7A4E594_LR-752	GENE2NPD_BACSU;FABI_BACSU	0	10000
RE2AF47E6_LR-1461	GENE2NPD_BACSU;FABI_BACSU	0	10000
RF9BA25D3_LR-1634	GENE2NPD_BACSU;FABI_BACSU	0	10000
R9212FB7C_LR-917	GENE2NPD_BACSU;FABI_BACSU	0	10000
R234929CA_LR-137	GENE2NPD_BACSU;FABI_BACSU	0	10000
REC361249_LR-1538	GENE2NPD_BACSU;FABI_BACSU	0	10000
R146C0867_LR-32	GENE2NPD_BACSU;FABI_BACSU	0	10000
R61E20690_LR-581	GENE2NPD_BACSU;FABI_BACSU	0	10000
RC2C7604C_LR-1252	GENE2NPD_BACSU;FABI_BACSU	0	10000
R58F448FB_LR-515	GENE2NPD_BACSU;FABI_BACSU	0	10000
RE9AF9A4D_LR-1517	GENE2NPD_BACSU;FABI_BACSU	0	10000
RC5EBC30E_LR-1277	GENE2NPD_BACSU;FABI_BACSU	0	10000
RE0763268_LR-1449	GENE2NPD_BACSU;FABI_BACSU	0	10000
R512DE0DE_LR-453	GENE2NPD_BACSU;FABI_BACSU	0	10000
RDF0E026D_LR-1441	GENE2NPD_BACSU;FABI_BACSU	0	10000
RE1DC59D4_LR-1457	GENE2NPD_BACSU;FABI_BACSU	0	10000
RB22568B4_LR-1152	YOAI_BACSU	0	10000
RD43413EC_B-1368	ROCA2_BACSU;ROCA_BACSU	-10000	10000
R1106B2DD_B-3	ALDH2_BACSU;ALDH3_BACSU;ALDH4_BACSU;ALDH5_BACSU;ALDY_BACSU	-10000	10000
R2FDC1F22_LR-233	YETM_BACSU	0	10000
R518AFCBC_LR-458	YETM_BACSU	0	10000
R4C628125_B-423	ROCA2_BACSU;ROCA_BACSU	-10000	10000
R78C92ADE_B-741	HMP_BACSU	-10000	10000
R1133AFE0_RL-5		-10000	0
R429AF748_LR-350	KIPI_BACSU	0	10000
R75B21DD5_B-725		-10000	10000
RCC4EDCFA_LR-1318	MENB_BACSU	0	10000
R51FB540D_LR-462		0	10000
R3C921836_B-312	PGSA_BACSU	-10000	10000
R2C58B6BE_RL-207	PSS_BACSU	-10000	0
RA50841B0_B-1047	PSD_BACSU	-10000	10000
RFAFBC5C0_LR-1645		0	10000
R8B87C7FC_B-879	PGSA_BACSU	-10000	10000
R86C7F788_RL-833	PSS_BACSU	-10000	0
R5AAA09AF_B-530	PSD_BACSU	-10000	10000
RA9589AA1_B-1079	PUCL_BACSU	-10000	10000
RAC3A3358_LR-1112		0	10000
R1AD7449F_B-72	PGSA_BACSU	-10000	10000
R1A40248A_RL-70	PSS_BACSU	-10000	0
RAD2D212C_B-1117	PSD_BACSU	-10000	10000
R25B8558B_LR-155		0	10000
R54D55E42_B-485	PGSA_BACSU	-10000	10000
R36A10DE8_RL-275	PSS_BACSU	-10000	0
R4B1B9372_B-413	PSD_BACSU	-10000	10000
R793FDB62_LR-747		0	10000
R45E49357_B-376	PGSA_BACSU	-10000	10000
RB0E12C57_RL-1142	PSS_BACSU	-10000	0
R16F602B8_B-45	PSD_BACSU	-10000	10000
R3584D42F_LR-267		0	10000
RC63ED42F_B-1280	PGSA_BACSU	-10000	10000
R618CE0FB_RL-577	PSS_BACSU	-10000	0
R6FE8BFE8_B-681	PSD_BACSU	-10000	10000
R4DA1905B_B-428		-10000	10000
R23E84ED4_B-143		-10000	10000
RB7427A51_B-1182	ILVH_BACSU+ILVB_BACSU;ILVX_BACSU	-10000	10000
R70CD9DE7_B-686	ILVC_BACSU	-10000	10000
R6B918B0F_RL-652	IOLE_BACSU	-10000	0
R5D05341F_LR-545	IOLD_BACSU	0	10000
RC1E498EB_B-1245	DHPS_BACSU	-10000	10000
R79DAA595_RL-750	AADK_BACSU	-10000	0
R42347A96_B-346	IOLB_BACSU+IOLC_BACSU	-10000	10000
R59DD0DF9_B-523	OPUE_BACSU;YCGO_BACSU	-10000	10000
R3728DC0F_B-280	PROD1_BACSU	-10000	10000
R4A78466C_LR-407	ISPG_BACSU	0	10000
R7E645BFC_B-773	YXEI_BACSU	-10000	10000
R8CFD196B_B-885	FABD_BACSU	-10000	10000
R6D5FBD02_B-663	FABD_BACSU	-10000	10000
RDF57313E_LR-1444		0	10000
REB993360_B-1532		-10000	10000
R96A5226D_RL-944	YNGI_BACSU	-10000	0
RC0137D0D_RL-1236	SPSG_BACSU	-10000	0
R4EF1F031_RL-441		-10000	0
RDADD8A62_RL-1416		-10000	0
R3106655F_RL-243		-10000	0
REBE19E75_RL-1535		-10000	0
R8D5664A0_RL-886		-10000	0
RB977FB3_RL-1196		-10000	0
R49E10337_RL-403		-10000	0
R80F61495_RL-788		-10000	0
R39334B76_RL-287		-10000	0
R4BAE757E_RL-416	YISP_BACSU	-10000	0
R7D6DF38C_RL-770	YISP_BACSU	-10000	0
RCA57ACC4_RL-1305	COABC_BACSU	-10000	0
RC2A7627F_B-1251	LIPM_BACSU	-10000	10000
R67B253B0_RL-612	YJBK_BACSU	-10000	0
RC6683231_B-1282	CDSA_BACSU	-10000	10000
RDD35562E_B-1428	CDSA_BACSU	-10000	10000
R4B0FD49A_B-411	CDSA_BACSU	-10000	10000
R6AE03FF0_RL-646	YISP_BACSU	-10000	0
RA5C62E48_B-1052	CDSA_BACSU	-10000	10000
RA0879407_B-1008	CDSA_BACSU	-10000	10000
R2E7E8AF4_B-223	CDSA_BACSU	-10000	10000
RDBDAEC09_B-1419	CDSA_BACSU	-10000	10000
R49A4DED8_B-401	CDSA_BACSU	-10000	10000
RD018ABF9_B-1340	CDSA_BACSU	-10000	10000
R8267497D_B-801	ILVC_BACSU	-10000	10000
R2ECB0AA_B-225		-10000	10000
RFCD0BB4F_B-1658		-10000	10000
R175B9D20_RL-50		-10000	0
RD0F3B835_B-1347	URK_BACSU	-10000	10000
R320F1C05_B-247	URK_BACSU	-10000	10000
R3988F2EF_B-290		-10000	10000
R71BE547_RL-694	FABF_BACSU+FABH1_BACSU;FABF_BACSU+FABH2_BACSU	-10000	0
R2123A8A_B-124	FABG_BACSU	-10000	10000
R99FA3CA4_RL-967	YVCN_BACSU	-10000	0
R115B3288_LR-6	GLNA_BACSU	0	10000
R9CB1C10D_B-980	PBPX_BACSU;YQGF_BACSU	-10000	10000
R8A0926F3_RL-860	YTXM_BACSU	-10000	0
R52301C37_LR-465	PKSB_BACSU;YQGX_BACSU	0	10000
RF191F672_B-1577	YETH_BACSU;YQJC_BACSU;YRAH_BACSU;YURT_BACSU;YWBC_BACSU;YYAH_BACSU	-10000	10000
R8796A875_LR-843	NTPES_BACSU;YFNB_BACSU	0	10000
RDE46A37E_B-1436	FABF_BACSU+FABH1_BACSU;FABF_BACSU+FABH2_BACSU	-10000	10000
R9C05CF3C_B-976		-10000	10000
R8AD5C583_RL-867	ACYP_BACSU	-10000	0
RC42DAB84_B-1267	TAGG_BACSU+TAGH_BACSU	-10000	10000
R1C789000_B-88	TAGG_BACSU+TAGH_BACSU	-10000	10000
RD34B5A10_B-1362	TAGE_BACSU	-10000	10000
R2DA81553_B-215	ODP2_BACSU	-10000	10000
R345FAEDC_B-258	ODB2_BACSU	-10000	10000
RE1E3BE49_B-1458	ODB2_BACSU	-10000	10000
R4DC274AC_B-429	ODB2_BACSU	-10000	10000
RDF3FE2F3_B-1443	ODO2_BACSU	-10000	10000
R42E6364C_RL-355	SUHB_BACSU	-10000	0
RF57BB247_RL-1608	SUHB_BACSU	-10000	0
R70EE2C65_B-687	RHAB_BACSU	-10000	10000
R30F04FA7_B-242	DEF1_BACSU;DEF2_BACSU	-10000	10000
RC5B97616_B-1276	IDH_BACSU	-10000	10000
RDE10F1CA_LR-1434	IDH_BACSU	0	10000
R1FFDF741_B-114	K6PF_BACSU	-10000	10000
R54EC72A7_B-487	ALF_BACSU	-10000	10000
R5B763B12_RL-534	YNEP_BACSU	-10000	0
R67B33977_B-613	FABD_BACSU	-10000	10000
R4BEFEDF7_RL-417	YTXM_BACSU;YUGF_BACSU	-10000	0
R517FC7A7_RL-457	PLSC_BACSU	-10000	0
R8905B475_RL-851	PLSC_BACSU	-10000	0
RED85CCA5_RL-1554	PLSC_BACSU	-10000	0
RFA48B752_RL-1639	PLSC_BACSU	-10000	0
R6561FB0F_RL-603	PLSC_BACSU	-10000	0
R72AC80F8_RL-702	PLSC_BACSU	-10000	0
R535DACAA_B-475	FABD_BACSU	-10000	10000
R474F5B9F_B-387	FABD_BACSU	-10000	10000
RCC5B3DF8_B-1319	FABD_BACSU	-10000	10000
R6952DA54_B-631	FABD_BACSU	-10000	10000
RED260B3C_B-1550	FABD_BACSU	-10000	10000
R78E8040A_B-743	FABD_BACSU	-10000	10000
RAA5F3C20_B-1089	FABD_BACSU	-10000	10000
R61832B4_RL-576	PLSX_BACSU+PLSY_BACSU	-10000	0
RA8313C9_B-1069	FABD_BACSU	-10000	10000
RDE1D0D5C_RL-1435	PLSC_BACSU	-10000	0
R1FFEC3D1_RL-115	PLSC_BACSU	-10000	0
R8F7E8B65_RL-901	PLSX_BACSU+PLSY_BACSU	-10000	0
R8DA9FF83_RL-890	PLSX_BACSU+PLSY_BACSU	-10000	0
R60B11D92_RL-569	PLSX_BACSU+PLSY_BACSU	-10000	0
R15EF1F18_RL-36	PLSX_BACSU+PLSY_BACSU	-10000	0
R87610023_RL-841	PLSX_BACSU+PLSY_BACSU	-10000	0
R6191B2B9_RL-578	PLSX_BACSU+PLSY_BACSU	-10000	0
RF31FAD82_RL-1586	PLSX_BACSU+PLSY_BACSU	-10000	0
REAE442EA_B-1527	FABD_BACSU	-10000	10000
RBA7FD0F9_RL-1198	MTNU_BACSU	-10000	0
RCB2584A5_B-1310	ACON_BACSU	-10000	10000
RE3707C0B_B-1469		-10000	10000
R410D7A1C_LR-342	NTPA_BACSU	0	10000
R90BFD1C5_RL-909	ISPH_BACSU	-10000	0
R620BCCB2_B-583	TAGO_BACSU	-10000	10000
R56CE4AD9_B-500	TAGA_BACSU	-10000	10000
RE5A8DCE4_B-1487	HBD_BACSU	-10000	10000
RF49BF3A4_B-1600	SCOA_BACSU+SCOB_BACSU	-10000	10000
R966D924C_LR-940	GLNA_BACSU	0	10000
R4FF4A14E_LR-445	COMB_BACSU	0	10000
R8D9FC36E_LR-888	TCYJ_BACSU+TCYL_BACSU+TCYM_BACSU+TCYN_BACSU	0	10000
R20A9AC90_RL-120	MTNU_BACSU	-10000	0
RABC622CA_RL-1109	YFNG_BACSU	-10000	0
RA6A49260_B-1059	YXEI_BACSU	-10000	10000
R7F23AF1F_LR-778	SPSJ_BACSU	0	10000
R32BA2758_B-252		-10000	10000
RA0C2E339_LR-1011	YQGN_BACSU	0	10000
R75AB0383_RL-724		-10000	0
R934B7AE5_RL-925	ALLC_BACSU	-10000	0
R2670F887_B-161		-10000	10000
R13C632E8_RL-27	ILVH_BACSU+ILVB_BACSU;ILVX_BACSU;ODPA_BACSU+ODPB_BACSU	-10000	0
RF52D4DB4_RL-1605	BSDB_BACSU	-10000	0
R347CB34D_RL-260	YDAP_BACSU	-10000	0
R6CE8F9DF_RL-660	FABF_BACSU+FABH1_BACSU;FABF_BACSU+FABH2_BACSU	-10000	0
R2B4EF9FA_RL-201	FABF_BACSU+FABH1_BACSU;FABF_BACSU+FABH2_BACSU	-10000	0
R722149C8_RL-698	FABF_BACSU+FABH1_BACSU;FABF_BACSU+FABH2_BACSU	-10000	0
RECEBE4AF_RL-1544	FABF_BACSU+FABH1_BACSU;FABF_BACSU+FABH2_BACSU	-10000	0
RA36CD38E_RL-1036	FABF_BACSU+FABH1_BACSU;FABF_BACSU+FABH2_BACSU	-10000	0
R2100A240_B-123	PSD_BACSU	-10000	10000
R130C8FB7_RL-17	FABF_BACSU+FABH1_BACSU;FABF_BACSU+FABH2_BACSU	-10000	0
RE3D88BA8_RL-1472		-10000	0
R17C640DD_B-54	PSD_BACSU	-10000	10000
RE04BD7B2_B-1446	PSD_BACSU	-10000	10000
R89E7AA99_RL-856	ODO1_BACSU	-10000	0
RB2134FB1_RL-1149	ODBA_BACSU+ODBB_BACSU	-10000	0
R5002A5D0_RL-446	ODBA_BACSU+ODBB_BACSU	-10000	0
R71275A54_RL-688	FABF_BACSU+FABH1_BACSU;FABF_BACSU+FABH2_BACSU	-10000	0
R570AFD55_RL-501	FABF_BACSU+FABH1_BACSU;FABF_BACSU+FABH2_BACSU	-10000	0
R68DA42B0_RL-625	FABF_BACSU+FABH1_BACSU;FABF_BACSU+FABH2_BACSU	-10000	0
R473CA3F_RL-385	FABF_BACSU+FABH1_BACSU;FABF_BACSU+FABH2_BACSU	-10000	0
R29827E0B_RL-185	FABF_BACSU+FABH1_BACSU;FABF_BACSU+FABH2_BACSU	-10000	0
REF8140CA_RL-1565	FABF_BACSU+FABH1_BACSU;FABF_BACSU+FABH2_BACSU	-10000	0
R51DB7839_RL-461	FABF_BACSU+FABH1_BACSU;FABF_BACSU+FABH2_BACSU	-10000	0
R8865E81E_RL-845	FABF_BACSU+FABH1_BACSU;FABF_BACSU+FABH2_BACSU	-10000	0
R688CA4B1_RL-622	FABF_BACSU+FABH1_BACSU;FABF_BACSU+FABH2_BACSU	-10000	0
RB3CB60A0_RL-1159		-10000	0
R698679C9_B-633	AGAL_BACSU	-10000	10000
R4CD04DF0_B-425		-10000	10000
RF1C81F71_B-1578		-10000	10000
RFB3DE924_B-1649	HPS_BACSU	-10000	10000
RFE3C6A20_B-1667	YSAA_BACSU	-10000	10000
R63CFB2CA_B-594	MHQN_BACSU;YDGI_BACSU;YFKO_BACSU;YODC_BACSU	-10000	10000
R86CA84CE_B-834	MSRB_BACSU	-10000	10000
R3DE260AF_B-316		-10000	10000
R4AA68D34_RL-409		-10000	0
RB154F52A_B-1143		-10000	10000
RB2AD3158_B-1153	THIN_BACSU	-10000	10000
R8B438461_B-873	LIPM_BACSU	-10000	10000
RAA82755_RL-1090		-10000	0
RB62274B5_B-1177	SERC_BACSU	-10000	10000
R2D06F217_B-212	ARSC_BACSU;MGSR_BACSU;SPX_BACSU;YUSI_BACSU	-10000	10000
RF77F3F23_RL-1623	BSAA_BACSU	-10000	0
R2A667346_B-194	NDK_BACSU	-10000	10000
RCE644E98_B-1331	URK_BACSU	-10000	10000
RF09F241A_B-1572	PPNK1_BACSU	-10000	10000
RBB4726D3_B-1203	URK_BACSU	-10000	10000
R5160D346_B-456	YXEI_BACSU	-10000	10000
R39209102_RL-286	CADA_BACSU;ZOSA_BACSU	-10000	0
REBA7351D_B-1533	BGLC_BACSU;BGLH_BACSU	-10000	10000
R43A3B12A_B-363	PUCJ_BACSU+PUCK_BACSU	-10000	10000
R319C1906_B-245	ALLC_BACSU	-10000	10000
R90A27035_B-907		-10000	10000
RD882D6_RL-1396	MTNU_BACSU	-10000	0
RE92322D3_RL-1512		-10000	0
R49B399B_B-402	MTNU_BACSU	-10000	10000
R36BDE232_RL-276	MTNU_BACSU	-10000	0
R78D352B1_LR-742	PABA_BACSU+TRPE_BACSU	0	10000
RAE0128B7_RL-1120	MTNU_BACSU	-10000	0
RD0E86B91_LR-1346	GLNA_BACSU	0	10000
RD15E0BAD_RL-1349		-10000	0
REABD2163_B-1524		-10000	10000
RB5ACCBAE_B-1171	FRLB_BACSU	-10000	10000
RE922957D_LR-1511	SSUB_BACSU+SSUA_BACSU+SSUC_BACSU	0	10000
R484DDEF5_B-392	PHI_BACSU	-10000	10000
R5D0D0E2B_B-546	YDIB_BACSU	-10000	10000
RE8BA55F5_B-1507	AGAL_BACSU	-10000	10000
R3B1017EE_B-298	ACON_BACSU	-10000	10000
RFE72F91A_B-1669	YERD_BACSU	-10000	10000
R4B49AB52_RL-414	YUND_BACSU	-10000	0
RC37A5936_B-1257	PRPD_BACSU	-10000	10000
R5958F880_B-519		-10000	10000
R37CC4AD8_B-283	UGTP_BACSU	-10000	10000
RA5B27809_B-1051	UGTP_BACSU	-10000	10000
R3C0E0D28_B-307	UGTP_BACSU	-10000	10000
R69D0558D_B-635	UGTP_BACSU	-10000	10000
R13A78B5F_B-25	UGTP_BACSU	-10000	10000
R2F6CEFD9_B-229	UGTP_BACSU	-10000	10000
RB6D09AF8_B-1178	UGTP_BACSU	-10000	10000
R24AEA829_B-151	UGTP_BACSU	-10000	10000
R423F275C_B-347	UGTP_BACSU	-10000	10000
R3A803777_B-295	YKON_BACSU	-10000	10000
RA33C4256_B-1034	YKON_BACSU	-10000	10000
RF6E21AF3_B-1621	YKON_BACSU	-10000	10000
R90739586_B-906	YKON_BACSU	-10000	10000
R28F2FFFA_B-181	YKON_BACSU	-10000	10000
R95F8491D_B-935	YKON_BACSU	-10000	10000
R6A1BE0A_B-639	YKON_BACSU	-10000	10000
R37224031_B-279	YKON_BACSU	-10000	10000
RCC731E26_B-1321	YKON_BACSU	-10000	10000
RC5F56BE7_B-1278		-10000	10000
RC014481F_B-1237		-10000	10000
R2DFC87E4_B-219		-10000	10000
R281DA41C_B-175		-10000	10000
RD271E407_B-1357		-10000	10000
RD790C7FF_B-1390		-10000	10000
R269E59A3_B-162		-10000	10000
R237F7A5B_B-139		-10000	10000
R86E467FB_B-836		-10000	10000
RE1BF5EDD_B-1455		-10000	10000
R1671AE5B_B-40	IOLJ_BACSU	-10000	10000
R16E475E2_B-44		-10000	10000
RF7C8D7C9_B-1625	BGLA_BACSU;LICH_BACSU	-10000	10000
R57A03AB1_LR-508	NTPA_BACSU	0	10000
RCE54D19E_LR-1330		0	10000
RF35A436A_B-1589	CLS1_BACSU;CLSA_BACSU	-10000	10000
RCBFAD1D3_B-1315		-10000	10000
R5E547493_B-554	YOAD_BACSU	-10000	10000
R848D7E7B_B-817	YKWC_BACSU	-10000	10000
RC4482D8E_RL-1269	CADA_BACSU;ZOSA_BACSU	-10000	0
R3EFE3830_RL-322	NTPES_BACSU;YFNB_BACSU	-10000	0
R1AF50E4B_B-75	DEOD_BACSU;PUNA_BACSU	-10000	10000
RAF59F17D_LR-1128		0	10000
R412F9598_LR-343	FEUC_BACSU+FEUA_BACSU+FEUB_BACSU;YCLN_BACSU+YCLO_BACSU+YCLP_BACSU+YCLQ_BACSU	0	10000
RA41ED82C_B-1040	YNGF_BACSU	-10000	10000
R573BE2B6_B-505		-10000	10000
RD82D6F8A_B-1393	YVDK_BACSU	-10000	10000
R28E8CF1C_B-180		-10000	10000
R39C3DC9F_LR-292	FHUB_BACSU+FHUC_BACSU+FHUD_BACSU+FHUG_BACSU	0	10000
REF043796_LR-1561	YVRA_BACSU+YVRB_BACSU+YVRC_BACSU	0	10000
R1056518F_B-1		-10000	10000
RC6B5F26B_B-1283		-10000	10000
RC4D9410A_LR-1271	ALLP_BACSU;PBUG_BACSU;PBUO_BACSU	0	10000
R4382A58B_B-362		-10000	10000
R225B79F6_B-132		-10000	10000
R61769ACE_B-574		-10000	10000
RE8D23D8F_B-1508		-10000	10000
R57B4D364_B-509		-10000	10000
RE0AC2809_LR-1450		0	10000
RD7596741_B-1388		-10000	10000
R6D55286E_B-662	ARSB_BACSU;YDFA_BACSU;YWRK_BACSU	-10000	10000
R8C31D521_B-883		-10000	10000
RBCA5F524_B-1213		-10000	10000
R3C724FA3_B-311		-10000	10000
R56605F08_B-497		-10000	10000
RAE17C349_B-1121		-10000	10000
RD5EF6773_B-1382		-10000	10000
R9F75C1E7_LR-1002	FABL_BACSU	0	10000
RD0B74DC9_LR-1345	FABL_BACSU	0	10000
R5B6229BD_LR-532	FABL_BACSU	0	10000
RA5465A3D_LR-1049	FABL_BACSU	0	10000
R18B06ECF_B-61	FABG_BACSU	-10000	10000
R2FBEFD7C_B-231	FABG_BACSU	-10000	10000
RC3671D5D_B-1256	FABG_BACSU	-10000	10000
R56AFFD52_B-499	FABG_BACSU	-10000	10000
R987B7C5F_RL-954	ACYP_BACSU	-10000	0
R2D352823_LR-214	FABL_BACSU	0	10000
RE3FADAA9_B-1473	FABG_BACSU	-10000	10000
R5560EA53_RL-492	UDPK_BACSU	-10000	0
R68F015C2_LR-626	FABL_BACSU	0	10000
R573DAF27_B-506	MHQN_BACSU;YDGI_BACSU;YFKO_BACSU;YODC_BACSU	-10000	10000
R428084AD_RL-349	OPUAA_BACSU+OPUAB_BACSU+OPUAC_BACSU	-10000	0
R3414EAEA_RL-256		-10000	0
R2BDA86C5_RL-205	BIOYB_BACSU;BIOY_BACSU	-10000	0
R50D0880E_RL-451	UDPK_BACSU	-10000	0
R29011D12_RL-182	FOLC_BACSU	-10000	0
R7652F436_B-727	PGSA_BACSU	-10000	10000
R973F43E_RL-947	PSS_BACSU	-10000	0
R84C6F6AF_B-819	URK_BACSU	-10000	10000
R2F6C7856_B-228	URK_BACSU	-10000	10000
RBA95B978_B-1199	URK_BACSU	-10000	10000
RDF6B298E_B-1445	URK_BACSU	-10000	10000
RD926BEF1_B-1398	PGSA_BACSU	-10000	10000
R937BAAF6_RL-927	PSS_BACSU	-10000	0
REA2210A2_LR-1522	FABL_BACSU	0	10000
RD35B0D4D_RL-1363	YKOC_BACSU+YKOD_BACSU+YKOE_BACSU+YKOF_BACSU	-10000	0
RE532804F_RL-1481	FOLC_BACSU	-10000	0
R3DF672E9_B-318		-10000	10000
RA8AE8D73_B-1074	YVRE_BACSU	-10000	10000
R1E6B1A07_RL-103	ATCL_BACSU	-10000	0
R9DFD89F9_B-996	URK_BACSU	-10000	10000
R82BAAAC9_RL-804	AMYC_BACSU+AMYD_BACSU+MSME_BACSU;YUFN_BACSU+YUFO_BACSU+YUFP_BACSU+YUFQ_BACSU;YURJ_BACSU+YURM_BACSU+YURN_BACSU+YURO_BACSU	-10000	0
RCB67E16D_B-1313	URK_BACSU	-10000	10000
R803985F1_RL-782	AMYC_BACSU+AMYD_BACSU+MSME_BACSU;YUFN_BACSU+YUFO_BACSU+YUFP_BACSU+YUFQ_BACSU;YURJ_BACSU+YURM_BACSU+YURN_BACSU+YURO_BACSU	-10000	0
R99047CAE_RL-958	UDPK_BACSU	-10000	0
R68CABA69_B-624	URK_BACSU	-10000	10000
R99085C23_RL-959	AMYC_BACSU+AMYD_BACSU+MSME_BACSU;YUFN_BACSU+YUFO_BACSU+YUFP_BACSU+YUFQ_BACSU;YURJ_BACSU+YURM_BACSU+YURN_BACSU+YURO_BACSU	-10000	0
RF34E4623_RL-1588	NTPA_BACSU	-10000	0
R352119C8_B-264	YNGE_BACSU+ACCC2_BACSU+BLAP_BACSU	-10000	10000
RAA4BEEDC_RL-1086	PURE_BACSU+PURK_BACSU	-10000	0
R845A5338_RL-815	PPB3_BACSU	-10000	0
R9DF6D36E_RL-995	SSUB_BACSU+SSUA_BACSU+SSUC_BACSU	-10000	0
RFCB7292D_B-1657	ACCC1_BACSU+BCCP_BACSU+BIRA_BACSU	-10000	10000
RA4E9A3_B-1046	URK_BACSU	-10000	10000
R5E6C8BA6_B-556		-10000	10000
RA4ADDE73_LR-1043	ISPH_BACSU	0	10000
R44C11010_B-371	TKRA_BACSU	-10000	10000
R42D0EFCB_B-353	GPDA_BACSU	-10000	10000
R9B70775E_LR-975	FABL_BACSU	0	10000
RE360609B_LR-1467	FABL_BACSU	0	10000
R472C9CFB_LR-384	FABL_BACSU	0	10000
RA3AA060D_LR-1037	FABL_BACSU	0	10000
R7BA5451F_LR-761	FABL_BACSU	0	10000
R1C603AE4_LR-87	FABL_BACSU	0	10000
RE37F2D4E_LR-1470	FABL_BACSU	0	10000
R6F201E98_LR-676	FABL_BACSU	0	10000
R694841FB_LR-630	FABL_BACSU	0	10000
R68B4652F_LR-623	FABL_BACSU	0	10000
R9D72C0B9_LR-990	FABL_BACSU	0	10000
R1287610F_LR-16	FABL_BACSU	0	10000
RC20AD404_LR-1247	FABL_BACSU	0	10000
R4E55E7D2_LR-433	FABL_BACSU	0	10000
RE553FE74_LR-1485	FABL_BACSU	0	10000
RB0458BCB_LR-1137	FABL_BACSU	0	10000
R3C1AB81D_LR-309	FABL_BACSU	0	10000
RA3ED7CA4_LR-1039	FABL_BACSU	0	10000
RA698384F_LR-1058	FABL_BACSU	0	10000
R9780841D_B-950	FABG_BACSU	-10000	10000
R2C5FF235_B-208	FABG_BACSU	-10000	10000
RD0B02EAC_B-1343	FABG_BACSU	-10000	10000
RDC617002_B-1423	FABG_BACSU	-10000	10000
R503E43D4_B-447	FABG_BACSU	-10000	10000
RFAA55588_B-1644	FABG_BACSU	-10000	10000
R7F34046E_B-779	FABG_BACSU	-10000	10000
RF36B37B8_B-1590	FABG_BACSU	-10000	10000
RF1E7D975_B-1579	FABG_BACSU	-10000	10000
R42C9880E_RL-352	SSUB_BACSU+SSUA_BACSU+SSUC_BACSU	-10000	0
RACD091B_RL-1115	UDPK_BACSU	-10000	0
R5B9B91A_RL-536	UDPK_BACSU	-10000	0
RD15647F6_RL-1348	UDPK_BACSU	-10000	0
RBDF2C2CD_RL-1221	UDPK_BACSU	-10000	0
R20B7EAA3_RL-121	UDPK_BACSU	-10000	0
R4C136F98_RL-419	UDPK_BACSU	-10000	0
R4419F4AA_RL-366	AMYC_BACSU+AMYD_BACSU+MSME_BACSU;YUFN_BACSU+YUFO_BACSU+YUFP_BACSU+YUFQ_BACSU;YURJ_BACSU+YURM_BACSU+YURN_BACSU+YURO_BACSU	-10000	0
RFB71CE94_B-1651	GLGA_BACSU	-10000	10000
RAE8F1A73_RL-1123	OPUAA_BACSU+OPUAB_BACSU+OPUAC_BACSU	-10000	0
R14EBA0B3_B-33	TAGG_BACSU+TAGH_BACSU	-10000	10000
RC97C90E1_B-1302	HMP_BACSU	-10000	10000
R54B924F7_B-484	NOSO_BACSU	-10000	10000
R25C9038E_B-156		-10000	10000
R5A97C7B7_B-529	AAT1_BACSU;AAT2_BACSU	-10000	10000
R2F995547_B-230	MTNE_BACSU	-10000	10000
RA6029F8E_RL-1055	YKGA_BACSU	-10000	0
RED241102_B-1549		-10000	10000
R4AE6E7AB_B-410		-10000	10000
R8B482A76_B-874		-10000	10000
R7329CB84_B-705	YODR_BACSU+YODS_BACSU	-10000	10000
R705AAC5D_B-684	ACCA_BACSU+ACCD_BACSU	-10000	10000
RC5858B43_B-1274		-10000	10000
RE69F7870_B-1493		-10000	10000
RC908D4C6_B-1297		-10000	10000
RB0507495_B-1138	TRPA_BACSU+TRPB_BACSU	-10000	10000
RE79178DF_B-1497	FOLD_BACSU	-10000	10000
R6A1F6B67_B-640	FABZ_BACSU	-10000	10000
RB54E9D3D_B-1168	PUCG_BACSU	-10000	10000
RED04D35C_RL-1548	SPL_BACSU	-10000	0
RB70F3C83_B-1179	PUCG_BACSU	-10000	10000
RF85481FA_B-1629	ALKH_BACSU	-10000	10000
RBB75F8C7_B-1205	DEF1_BACSU;DEF2_BACSU	-10000	10000
RE0693C57_B-1447	FABZ_BACSU	-10000	10000
R86992B38_B-831	FABZ_BACSU	-10000	10000
R186592F2_B-57	FABZ_BACSU	-10000	10000
RC6B7722A_B-1284		-10000	10000
RDF2A6D23_B-1442	LYTD_BACSU	-10000	10000
RCD7EA8C6_B-1322		-10000	10000
R605570A6_B-568	YFLA_BACSU	-10000	10000
R18E8BAB6_B-64	YRBD_BACSU	-10000	10000
RCAFDBE47_B-1309	GLNT_BACSU	-10000	10000
RF7F4A351_B-1626	FABZ_BACSU	-10000	10000
R37405E0E_RL-281	yodU	-10000	0
R5B659782_B-533	UDPK_BACSU	-10000	10000
REAFD9377_RL-1528	GUDD_BACSU	-10000	0
RA9C56CEF_LR-1083		0	10000
R80EBCC0B_B-787	FABZ_BACSU	-10000	10000
R9D2315DF_B-984	YDHJ_BACSU;YWFO_BACSU	-10000	10000
RB47F026F_B-1165	CWLK_BACSU	-10000	10000
RABA99FE7_B-1107	YFHM_BACSU	-10000	10000
R75222EED_LR-721	PHYT_BACSU	0	10000
R30BB8F90_B-241	GGT_BACSU;PEPT_BACSU;YQJE_BACSU	-10000	10000
R26A99FAC_B-164	GGT_BACSU	-10000	10000
RF95D7DA3_B-1633	YFHM_BACSU	-10000	10000
R1C807A92_LR-89		0	10000
R8DF552BC_B-894	BGLC_BACSU;BGLH_BACSU;GMUD_BACSU	-10000	10000
RF6623F51_B-1614	FABZ_BACSU	-10000	10000
R3270FCC2_B-249	FABZ_BACSU	-10000	10000
RE1CAF2FC_B-1456	FABZ_BACSU	-10000	10000
RA9A2050D_B-1082	FABZ_BACSU	-10000	10000
RD0B099E_B-1344	FABZ_BACSU	-10000	10000
RDA02C35_B-1409	FABZ_BACSU	-10000	10000
R65C5CCAC_B-604	FABZ_BACSU	-10000	10000
RC2073A05_B-1246	FABZ_BACSU	-10000	10000
R3F10BFBE_B-323	FABZ_BACSU	-10000	10000
R79C39036_B-749	ACON_BACSU	-10000	10000
R99D6E588_RL-965		-10000	0
RA28EF8C0_B-1030	TRPA_BACSU+TRPB_BACSU	-10000	10000
R5ED5F5DF_B-559	UDPK_BACSU	-10000	10000
RB1D8DB3B_LR-1147		0	10000
R7AB1673C_B-754	PGSA_BACSU	-10000	10000
RF68062AC_B-1616		-10000	10000
R369C3C00_B-274	AEEP_BACSU	-10000	10000
RDD61B21A_B-1429		-10000	10000
RD4FBBC9D_B-1375		-10000	10000
RCACA05B3_LR-1308	ACDC_BACSU	0	10000
RBFD33C74_B-1231		-10000	10000
RE7D34D49_RL-1500	GLPD_BACSU	-10000	0
R40F21F7_B-341	UDPK_BACSU	-10000	10000
RF8AA21BE_B-1630	UDPK_BACSU	-10000	10000
RA43B8172_B-1041	UDPK_BACSU	-10000	10000
R1B9A4757_B-79	UDPK_BACSU	-10000	10000
RAAC195E1_B-1098	UDPK_BACSU	-10000	10000
R43F72F7A_B-365	UDPK_BACSU	-10000	10000
RF2ACFDCC_B-1584	UDPK_BACSU	-10000	10000
R8A7C04B7_B-864	GLGB_BACSU	-10000	10000
REDD7F69A_B-1555		-10000	10000
R2A002173_B-189		-10000	10000
R11E1BC33_B-12	HIS8_BACSU	-10000	10000
R26A76961_B-163	YWHB_BACSU	-10000	10000
R6801E1C8_B-617	DLYKI_BACSU	-10000	10000
REB232856_B-1529	GUTA_BACSU	-10000	10000
R3D824B9F_B-315		-10000	10000
R6402AA6D_B-595	YTCB_BACSU	-10000	10000
RAF8F5ADC_B-1129	G6PI_BACSU	-10000	10000
R76FFCF22_LR-730	SPL_BACSU	0	10000
R2891BB43_B-177	CLS1_BACSU;CLSA_BACSU	-10000	10000
R5716393B_B-504		-10000	10000
R1D911E90_B-97		-10000	10000
REB91E0F3_B-1531	GLPT_BACSU	-10000	10000
R46C94026_B-381		-10000	10000
RE55D1EE3_LR-1486	CORA_BACSU;YFJQ_BACSU	0	10000
R690C1E27_B-627		-10000	10000
RD606E4C2_B-1383		-10000	10000
RDCCE9107_B-1425		-10000	10000
REF2E7BE8_B-1562	QCRA_BACSU+QCRB_BACSU+QCRC_BACSU	-10000	10000
RC72D1C3F_B-1285	COX1_BACSU+COX2_BACSU+COX3_BACSU+COX4_BACSU	-10000	10000
R8C29940F_B-882	HEMN_BACSU;HEMZ_BACSU	-10000	10000
R7161AD66_B-689	CLS1_BACSU;CLSA_BACSU	-10000	10000
RDA9A4C78_B-1414	DPPA_BACSU	-10000	10000
RF14C38FC_RL-1574		-10000	0
RD324BDDB_B-1361	ALDH1_BACSU	-10000	10000
RF4264E34_B-1599	BETB_BACSU	-10000	10000
RB3DFA702_B-1160	CTAA_BACSU	-10000	10000
R71FF2944_RL-696	PSS_BACSU	-10000	0
R23B87199_RL-142	YUND_BACSU	-10000	0
R34F1AC9E_RL-262	YUND_BACSU	-10000	0
RA8ACE2A6_RL-1073	YUND_BACSU	-10000	0
R6ED00B89_B-673	ABF2_BACSU;ABFA_BACSU	-10000	10000
R2BA47809_B-203	CLS1_BACSU;CLSA_BACSU	-10000	10000
R9ABD4_B-971	CLS1_BACSU;CLSA_BACSU	-10000	10000
R8E2C6ACB_B-896	CLS1_BACSU;CLSA_BACSU	-10000	10000
R8D822F91_B-887	CLS1_BACSU;CLSA_BACSU	-10000	10000
R19C21CF3_B-68	CLS1_BACSU;CLSA_BACSU	-10000	10000
RE760F135_B-1495	CLS1_BACSU;CLSA_BACSU	-10000	10000
R617FE923_B-575	CCA_BACSU+MNMA_BACSU+NUSA_BACSU+RNC_BACSU+RNPA_BACSU+RPOA_BACSU+RPOB_BACSU+RPOC_BACSU+RPOD_BACSU+TRMD_BACSU+TRML_BACSU+YHDL_BACSU+YYCF_BACSU+YYCG_BACSU	-10000	10000
R534B069A_RL-473	YVHJ_BACSU	-10000	0
R64EB8CD_RL-599	YVHJ_BACSU	-10000	0
RE7BEA41F_RL-1498	YVHJ_BACSU	-10000	0
R7C127A85_RL-764	YVHJ_BACSU	-10000	0
R73716613_RL-711	YVHJ_BACSU	-10000	0
R9CEBED8C_RL-982	YVHJ_BACSU	-10000	0
RBD00E8B1_RL-1218	YVHJ_BACSU	-10000	0
RE3418021_RL-1466	YVHJ_BACSU	-10000	0
RA1F16E35_RL-1026	YVHJ_BACSU	-10000	0
RF530FA41_B-1606	TAGE_BACSU	-10000	10000
RBA96C5EB_B-1200	TAGO_BACSU	-10000	10000
RE1FAA5BB_B-1459	TAGE_BACSU	-10000	10000
RC2A52206_B-1250	TAGO_BACSU	-10000	10000
R418CB883_B-344	TAGE_BACSU	-10000	10000
R9D400818_B-987	TAGO_BACSU	-10000	10000
RC3ACDB3A_B-1259	TAGE_BACSU	-10000	10000
R1F606BA1_B-108	TAGO_BACSU	-10000	10000
R34EC1D4F_B-261	TAGE_BACSU	-10000	10000
R17B39AF2_B-53	TAGO_BACSU	-10000	10000
RA109C36A_B-1015	TAGE_BACSU	-10000	10000
R7DC573F1_B-772	TAGO_BACSU	-10000	10000
RAFE26F73_B-1132	TAGE_BACSU	-10000	10000
RA8EA80C3_B-1075	TAGO_BACSU	-10000	10000
RF026C70A_B-1567	TAGE_BACSU	-10000	10000
R2CEA7791_B-211	TAGO_BACSU	-10000	10000
RBD5981F0_B-1220	TAGE_BACSU	-10000	10000
R9E06064D_B-997	TAGO_BACSU	-10000	10000
RD37279D6_B-1364	TAGF_BACSU	-10000	10000
R5D16D424_B-547	TAGF_BACSU	-10000	10000
R394C486F_B-288	TAGF_BACSU	-10000	10000
RB728E59D_B-1180	TAGF_BACSU	-10000	10000
RAAF5A8C1_B-1100	TAGF_BACSU	-10000	10000
RF66313F9_B-1615	TAGF_BACSU	-10000	10000
RCF950721_B-1337	TAGF_BACSU	-10000	10000
R72F9381F_B-704	TAGF_BACSU	-10000	10000
R691E1F36_B-628	TAGF_BACSU	-10000	10000
R8B735A24_B-876	DBH1_BACSU+DNAA_BACSU+DNAB_BACSU+DNAC_BACSU+DNAD_BACSU+DNAI_BACSU+DNLJ_BACSU+DPO3A_BACSU+DPO3B_BACSU+DPO3X_BACSU+DPO3_BACSU+GYRA_BACSU+GYRB_BACSU+HOLB_BACSU+LIGB_BACSU+PARC_BACSU+PARE_BACSU+PCRA_BACSU+PRIA_BACSU+PRIM_BACSU+SCPA_BACSU+SCPB_BACSU+SMC_BACSU+SSB1_BACSU+TOP1_BACSU+YDIO_BACSU+YQEN_BACSU;DBH1_BACSU+DNAA_BACSU+DNAB_BACSU+DNAC_BACSU+DNAD_BACSU+DNAI_BACSU+DNLJ_BACSU+DPO3A_BACSU+DPO3B_BACSU…	-10000	10000
R8AADDBBC_RL-865	DLTA_BACSU+DLTB_BACSU+DLTC_BACSU+DLTD_BACSU	-10000	0
R89F34865_B-857	TAGB_BACSU+TAGF_BACSU	-10000	10000
R3B56FC95_LR-301	O16G1_BACSU	0	10000
R9057590C_RL-905	UPPS_BACSU	-10000	0
R39E2D7A4_B-294		-10000	10000
R88D3F723_B-849		-10000	10000
R64816F5_B-597		-10000	10000
RA87FCEC4_B-1071		-10000	10000
R204F4CA2_B-117		-10000	10000
RB8495459_B-1189		-10000	10000
R81D59381_B-793		-10000	10000
R5280AB9_B-466		-10000	10000
R9316DACF_B-922		-10000	10000
RD5D513E0_B-1380		-10000	10000
RFA1D4EB7_B-1636		-10000	10000
RA35ABAC_B-1035		-10000	10000
R20860849_B-119		-10000	10000
R25827093_B-154		-10000	10000
RA98E9E9A_B-1081		-10000	10000
RFD32428C_B-1661		-10000	10000
RE47D2287_B-1477		-10000	10000
RBF9F4D09_B-1229		-10000	10000
R2B141596_B-198		-10000	10000
R45578EEB_B-372		-10000	10000
R4E465F66_B-432		-10000	10000
R31B481D1_B-246		-10000	10000
R76D12D18_B-729		-10000	10000
R734782B6_B-707		-10000	10000
R4E993300_B-436		-10000	10000
RBFFDB67C_B-1234		-10000	10000
RE88B3199_B-1505		-10000	10000
RA7746F60_B-1065		-10000	10000
R4E01417E_B-431		-10000	10000
R7935054D_B-746		-10000	10000
RBFC8CFC_B-1230		-10000	10000
R77C89AD1_B-734		-10000	10000
RF793B134_B-1624		-10000	10000
R6A90B7C2_B-644		-10000	10000
R2418CF66_B-144		-10000	10000
RAAAE22F1_B-1096		-10000	10000
R820EBB7F_B-797		-10000	10000
R3C0E9F60_B-308		-10000	10000
RFDDC7C7A_LR-1665		0	10000
RB1D6FC7F_RL-828	ILVB_BACSU+ILVH_BACSU;ILVX_BACSU	-999999	0
REA851DAC_RL-1125	SSUD_BACSU	-999999	0
RE9AF801E_RL-1119	SSUD_BACSU	-999999	0
RE27F96A3_LR-1079	ALDH3_BACSU;ALDH4_BACSU;ALDY_BACSU	0	999999
R7BF59C8F_LR-546	ALDH3_BACSU;ALDH4_BACSU;ALDY_BACSU	0	999999
R655E793C_LR-439	BIOB_BACSU	0	999999
R53E3F481_LR-340	YVGK_BACSU+YVGL_BACSU+YVGM_BACSU	0	999999
RC9938A4C_RL-951	ALDH3_BACSU;ALDH4_BACSU;ALDY_BACSU	-999999	0
R6150E5BA_RL-417	SSUD_BACSU	-999999	0
R31637FDC_RL-188	SSUD_BACSU	-999999	0
R6B3AC4_RL-469	ALDH3_BACSU;ALDH4_BACSU;ALDY_BACSU	-999999	0
RBDA802C6_RL-888	FABD_BACSU+FABF_BACSU+FABG_BACSU+FABH2_BACSU+FABL_BACSU+FABZ_BACSU;FABD_BACSU+FABF_BACSU+FABG_BACSU+FABI_BACSU+YCSD_BACSU	-999999	0
RD2BFB6BF_LR-996	ISPG_BACSU	0	999999
R9B4E9D01_RL-715	ALDH3_BACSU;ALDH4_BACSU;ALDY_BACSU	-999999	0
RE3ABD960_RL-1086	DLDH1_BACSU+ODP2_BACSU+ODPA_BACSU+ODPB_BACSU	-999999	0
R38B7B02C_RL-219	BG10305+BG10306+BG10307+BG11725	-999999	0
RC1441998_B-906	BG10305+BG10306+BG10307+BG11725	-999999	999999
R29337EA3_RL-145	BG10305+BG10306+BG10307+BG11725	-999999	0
R7C6CF665_RL-548	IOLA_BACSU	-999999	0
R4AB610A3_RL-301	DLDH1_BACSU+ODO1_BACSU+ODO2_BACSU	-999999	0
RDBF54679_B-1051	LDH_BACSU	-999999	999999
R375429FC_RL-214	ALDH3_BACSU;ALDH4_BACSU;ALDY_BACSU	-999999	0
R254A3425_LR-120	ISPH_BACSU	0	999999
R4401ED9C_LR-270	ISPH_BACSU	0	999999
R7B98A5EA_RL-544	DHG_BACSU	-999999	0
R523226EC_RL-334	FADN_BACSU	-999999	0
REB9D46FE_RL-1133	ALDH3_BACSU;ALDH4_BACSU;ALDY_BACSU	-999999	0
R8548EC3_RL-591	ALDH3_BACSU;ALDH4_BACSU;ALDY_BACSU	-999999	0
R22B9E219_RL-104	ALDH3_BACSU;ALDH4_BACSU;ALDY_BACSU	-999999	0
R330B6CF9_RL-193	ALDH3_BACSU;ALDH4_BACSU;ALDY_BACSU	-999999	0
RC67EFE6D_RL-935	ALDH3_BACSU;ALDH4_BACSU;ALDY_BACSU	-999999	0
R867B9ED8_RL-602	ALDH3_BACSU;ALDH4_BACSU;ALDY_BACSU	-999999	0
R27B1F039_RL-135	ALDH3_BACSU;ALDH4_BACSU;ALDY_BACSU	-999999	0
R9904D4AA_RL-703	ALDH3_BACSU;ALDH4_BACSU;ALDY_BACSU	-999999	0
RECA9361_RL-1140	ALDH3_BACSU;ALDH4_BACSU;ALDY_BACSU	-999999	0
R79919BB_RL-537	ALDH3_BACSU;ALDH4_BACSU;ALDY_BACSU	-999999	0
R8933CD01_RL-616	ALDH3_BACSU;ALDH4_BACSU;ALDY_BACSU	-999999	0
REAF1526B_RL-1129	ALDH3_BACSU;ALDH4_BACSU;ALDY_BACSU	-999999	0
RF8469AA5_RL-1201	ALDH3_BACSU;ALDH4_BACSU;ALDY_BACSU	-999999	0
R759833D5_RL-526	ALDH3_BACSU;ALDH4_BACSU;ALDY_BACSU	-999999	0
R7EF15733_RL-561	ALDH3_BACSU;ALDH4_BACSU;ALDY_BACSU	-999999	0
R945DA70A_B-679		-999999	999999
RAC0D11E2_RL-803	METI_BACSU	-999999	0
R6F8DFDA3_RL-495	ILVB_BACSU+ILVH_BACSU;ILVX_BACSU	-999999	0
R27712032_LR-133	OPUE_BACSU;YCGO_BACSU;YODF_BACSU;YTNA_BACSU	0	999999
RA71F660C_LR-773	AMHX_BACSU	0	999999
R1EC204FE_B-82	COAA_BACSU	-999999	999999
RF3232FC8_B-1170		-999999	999999
RDF7E591C_LR-1068		0	999999
R62721191_RL-428	SYM_BACSU	-999999	0
R8CD08AB3_RL-641	ACSA_BACSU	-999999	0
RB9D38C7E_RL-869	SYE_BACSU	-999999	0
RD0A98555_B-983	LCFA_BACSU;LCFB_BACSU;YHFT_BACSU;YNGI_BACSU	-999999	999999
R4C4ACD09_B-307	LCFA_BACSU;LCFB_BACSU;YHFT_BACSU;YNGI_BACSU	-999999	999999
R8E6A122D_B-648	LCFA_BACSU;LCFB_BACSU;YHFT_BACSU;YNGI_BACSU	-999999	999999
RE3700A43_B-1085	KAD_BACSU	-999999	999999
R6685203D_LR-445		0	999999
RC9D3B43_RL-952	BLTD_BACSU	-999999	0
RC464C4C1_B-929		-999999	999999
R179EF8A4_LR-39	CITM_BACSU	0	999999
RF63486BA_LR-1190	CITM_BACSU	0	999999
RE64B6261_LR-1099	CITM_BACSU	0	999999
R2B4398D2_LR-155	BG10629	0	999999
RD929FF9B_LR-1029	BG10629	0	999999
RA43CA1FF_B-758	IDH_BACSU	-999999	999999
R337C344F_RL-194	HIUH_BACSU;PUCL_BACSU	-999999	0
RF5D8FB16_RL-1187		-999999	0
RDCD79BCE_LR-1056	PUR8_BACSU+PURK_BACSU	0	999999
RABC253CB_RL-802	YDAP_BACSU	-999999	0
RFF11C5E6_LR-1241	BG10629	0	999999
R1C09F677_LR-62	BG10629	0	999999
RD4EEA531_LR-1007	BG10629	0	999999
R90F75219_LR-658	BG10629	0	999999
RD474B8B3_LR-1001	BG10629	0	999999
R18079BB7_LR-41	BG10629	0	999999
R8CC22DA8_LR-640	BG10629	0	999999
RE7BA14CB_LR-1105	BG10629	0	999999
RCA1C4FB9_B-954		-999999	999999
RAF733053_RL-817	DCK_BACSU	-999999	0
R91021E0A_B-659	BSAA_BACSU	-999999	999999
R3B902335_RL-228	PPNK1_BACSU	-999999	0
R47B0699A_B-287	NDK_BACSU	-999999	999999
R93634957_B-674	COPZ_BACSU	-999999	999999
RCE4073DF_LR-969	PDXS_BACSU+PDXT_BACSU	0	999999
R8B252C8A_LR-631	PUCJ_BACSU;PUCK_BACSU	0	999999
RCBE45683_RL-960	NADB_BACSU	-999999	0
RFD334FED_RL-1229	CDD_BACSU	-999999	0
R119E66A1_B-5	TADA_BACSU	-999999	999999
RF2E17644_RL-1168	COMEB_BACSU	-999999	0
R179ACB72_LR-38		0	999999
R4A9C77E0_B-299	PRPD_BACSU	-999999	999999
RE4EE51F4_B-1092	MTBP_BACSU	-999999	999999
RE148D006_RL-1077	MLEN_BACSU	-999999	0
R38366E69_RL-217	UGTP_BACSU	-999999	0
R18E3DBF0_RL-46	TAGA_BACSU+TAGB_BACSU+TAGF_BACSU+TAGG_BACSU+TAGH_BACSU+TAGO_BACSU	-999999	0
R6F7FCD79_RL-494	DAGK_BACSU	-999999	0
RECA7CEB0_B-1139		-999999	999999
RB966302D_LR-868	BG10629	0	999999
RF6B9C3D8_LR-1196	BG10629	0	999999
RAA2B89DF_B-789		-999999	999999
R447F3414_B-275		-999999	999999
RC82007C2_B-941		-999999	999999
RDB5F9062_B-1047		-999999	999999
R7E3CD9C3_B-557		-999999	999999
R71F152A5_B-504		-999999	999999
R582F374B_B-369		-999999	999999
RF74B924_B-1198		-999999	999999
R51FCA6A5_LR-330	ALST_BACSU;GLNT_BACSU;YRBD_BACSU	0	999999
R908E6468_B-656		-999999	999999
RB80811E9_B-860		-999999	999999
RAEADFD54_B-809		-999999	999999
R8A669824_B-624		-999999	999999
R7295F67A_LR-510		0	999999
R28CE245A_LR-143	CITM_BACSU	0	999999
R840BBEFF_LR-588	GLPT_BACSU	0	999999
R8222BA65_B-575		-999999	999999
R15C6FAA8_B-25		-999999	999999
R9E330251_B-727		-999999	999999
R5CA58769_B-395	CITM_BACSU	-999999	999999
RED89A205_LR-1146	MRPA_BACSU;MRPB_BACSU;MRPC_BACSU;MRPD_BACSU;MRPF_BACSU;MRPG_BACSU	0	999999
R16358B2_B-28		-999999	999999
RD4E6B7F9_RL-1006	COABC_BACSU	-999999	0
R55DC4986_RL-355	AZOR1_BACSU	-999999	0
R8D14DC36_LR-642		0	999999
R292C56F2_B-144	CYSK_BACSU	-999999	999999
RC66BD657_RL-934	METI_BACSU	-999999	0
R615530D8_RL-418	DCK_BACSU	-999999	0
RA120FF01_RL-741	CYSK_BACSU;METI_BACSU	-999999	0
R3709AF08_LR-213	YXEI_BACSU	0	999999
RE2D34257_RL-1081		-999999	0
R61C124F_RL-422		-999999	0
RAB573707_RL-799	THIC_BACSU	-999999	0
R1BD00C68_RL-59	ACCA_BACSU+ACCC1_BACSU+ACCD_BACSU+BCCP_BACSU+BIRA_BACSU	-999999	0
RF7E38329_B-1200	GS69_BACSU;IOLS_BACSU	-999999	999999
RD257FDA6_B-994	GR_BACSU;YTBE_BACSU	-999999	999999
RE069E198_RL-1072	YTRB_BACSU+YTRC_BACSU+YTRC_BACSU+YTRE_BACSU+YTRF_BACSU	-999999	0
R9CEF0D8F_RL-720	YTRB_BACSU+YTRC_BACSU+YTRC_BACSU+YTRE_BACSU+YTRF_BACSU	-999999	0
RD2DB079F_B-997	ADHA_BACSU;ADHB_BACSU	-999999	999999
R233D39F6_B-108	GS69_BACSU;IOLS_BACSU	-999999	999999
RD05C0436_RL-981	ARTM_BACSU+ARTP_BACSU+ARTQ_BACSU	-999999	0
R9D7FD0B4_RL-725	SSUA_BACSU+SSUB_BACSU+SSUC_BACSU	-999999	0
RB0F95BA6_RL-824	THID_BACSU	-999999	0
R5C273110_RL-387	UDPK_BACSU	-999999	0
REA50B6E9_RL-1122	GLGA_BACSU	-999999	0
R315D5DDD_RL-187	BG10629	-999999	0
R6E4DE202_RL-486	BG10629	-999999	0
R1DA2D088_RL-76	BG10629	-999999	0
RF2862E28_RL-1166	BG10629	-999999	0
R7E4DCDB_RL-558	BG10629	-999999	0
RCFBE7328_RL-978	BG10629	-999999	0
R38361B3F_RL-216	BG10629	-999999	0
RFF2299FB_RL-1242	BG10629	-999999	0
RAF123876_RL-813	BG10629	-999999	0
R922A6576_RL-668	BG10629	-999999	0
R4C824A35_RL-309	BG10629	-999999	0
R122B3BC4_RL-10	BG10629	-999999	0
R85ABEA94_RL-595	BG10629	-999999	0
RB893B794_RL-863	BG10629	-999999	0
R656D4BA1_RL-440	BG10629	-999999	0
R73A63965_RL-518	BG10629	-999999	0
RAF103D1E_RL-812	BG10629	-999999	0
R4034C3BE_RL-253	BG10629	-999999	0
R269CF6F3_RL-125	BG10629	-999999	0
RB556314D_RL-844	BG10629	-999999	0
R7D0C9EBE_RL-553	BG10629	-999999	0
RD6795C13_RL-1014	GLOX_BACSU	-999999	0
R88C03567_LR-613	GENE3MGH_BACSU	0	999999
R3BECC731_RL-234		-999999	0
R261E237A_LR-122	MTNE_BACSU	0	999999
RF23A9E3A_LR-1165	YOCS_BACSU	0	999999
R7AB6A3AA_LR-539	GGT_BACSU	0	999999
R16CB2E5C_LR-32		0	999999
RA26D58CA_LR-751	O16G1_BACSU	0	999999
RD987249E_LR-1032	O16G1_BACSU	0	999999
RF38CECD4_LR-1173	O16G1_BACSU	0	999999
R87E4FF84_LR-610	O16G1_BACSU	0	999999
RE98BE709_RL-1118	QUED_BACSU	-999999	0
RE4F73A02_B-1093		-999999	999999
RD8E339A4_B-1028		-999999	999999
RAF255199_RL-814	BG12422	-999999	0
RD6A90CC2_LR-1015		0	999999
RFB872C99_LR-1223		0	999999
RA99CCB16_RL-785	PHSG_BACSU	-999999	0
RD8BB0D97_RL-1027	GLGB_BACSU	-999999	0
R8F00AA92_RL-651	ARSB_BACSU	-999999	0
RD15AD32E_RL-986	HISX_BACSU	-999999	0
R992725A5_RL-704	HEMN_BACSU;HEMZ_BACSU	-999999	0
R641A4063_LR-434	BG10629	0	999999
RFA8FEBA9_RL-1218	DPPA_BACSU	-999999	0
R92FC31D8_RL-673	UGTP_BACSU	-999999	0
RAB3B164A_RL-797	IOLB_BACSU+IOLC_BACSU+IOLD_BACSU+IOLE_BACSU+IOLJ_BACSU	-999999	0
RC7CEF5FB_RL-939	DLTA_BACSU+DLTB_BACSU+DLTC_BACSU+DLTD_BACSU	-999999	0
R4E7CA7E_RL-316		-999999	0
RA3ACA8EE_RL-756		-999999	0
RD6197265_RL-1013		-999999	0
R97EB85DD_RL-697	UGTP_BACSU	-999999	0
R57A9924E_RL-365	COX1_BACSU+COX2_BACSU+COX3_BACSU+COX4_BACSU	-999999	0
R6EAEC5B7_RL-489	DLTA_BACSU+DLTB_BACSU+DLTC_BACSU+DLTD_BACSU+TAGA_BACSU+TAGB_BACSU+TAGF_BACSU+TAGG_BACSU+TAGH_BACSU+TAGO_BACSU	-999999	0
REB513B61_RL-1131	TAGA_BACSU+TAGB_BACSU+TAGE_BACSU+TAGF_BACSU+TAGG_BACSU+TAGH_BACSU+TAGO_BACSU	-999999	0
R4D7B84EA_RL-312	FABD_BACSU+FABF_BACSU+FABG_BACSU+FABH1_BACSU+FABI_BACSU+YCSD_BACSU;FABD_BACSU+FABF_BACSU+FABG_BACSU+FABH2_BACSU+FABL_BACSU+FABZ_BACSU	-999999	0
R640E7EB6_RL-433	FABD_BACSU+FABF_BACSU+FABG_BACSU+FABH1_BACSU+FABI_BACSU+YCSD_BACSU;FABD_BACSU+FABF_BACSU+FABG_BACSU+FABH2_BACSU+FABL_BACSU+FABZ_BACSU	-999999	0
RFD4AC536_RL-1230	FABD_BACSU+FABF_BACSU+FABG_BACSU+FABH1_BACSU+FABI_BACSU+YCSD_BACSU;FABD_BACSU+FABF_BACSU+FABG_BACSU+FABH2_BACSU+FABL_BACSU+FABZ_BACSU	-999999	0
R52045242_RL-332	CTAA_BACSU	-999999	0
RA585549F_RL-764	FABD_BACSU+FABF_BACSU+FABG_BACSU+FABH1_BACSU+FABI_BACSU+YCSD_BACSU;FABD_BACSU+FABF_BACSU+FABG_BACSU+FABH2_BACSU+FABL_BACSU+FABZ_BACSU	-999999	0
RFE9938B1_RL-1238	FABD_BACSU+FABF_BACSU+FABG_BACSU+FABH1_BACSU+FABI_BACSU+YCSD_BACSU;FABD_BACSU+FABF_BACSU+FABG_BACSU+FABH2_BACSU+FABL_BACSU+FABZ_BACSU	-999999	0
R97E35F93_RL-696	FABD_BACSU+FABF_BACSU+FABG_BACSU+FABH1_BACSU+FABI_BACSU+YCSD_BACSU;FABD_BACSU+FABF_BACSU+FABG_BACSU+FABH2_BACSU+FABL_BACSU+FABZ_BACSU	-999999	0
RCF8D1C4A_RL-975	FABD_BACSU+FABF_BACSU+FABG_BACSU+FABH2_BACSU+FABL_BACSU+FABZ_BACSU;FABD_BACSU+FABF_BACSU+FABG_BACSU+FABI_BACSU+YCSD_BACSU	-999999	0
R45D50A8C_RL-279	FABD_BACSU+FABF_BACSU+FABG_BACSU+FABH1_BACSU+FABI_BACSU+YCSD_BACSU;FABD_BACSU+FABF_BACSU+FABG_BACSU+FABH2_BACSU+FABL_BACSU+FABZ_BACSU	-999999	0
RA9C873A9_RL-787	FABD_BACSU+FABF_BACSU+FABG_BACSU+FABH1_BACSU+FABI_BACSU+YCSD_BACSU;FABD_BACSU+FABF_BACSU+FABG_BACSU+FABH2_BACSU+FABL_BACSU+FABZ_BACSU	-999999	0
RF5792AA0_RL-1186	FABD_BACSU+FABF_BACSU+FABG_BACSU+FABH1_BACSU+FABI_BACSU+YCSD_BACSU;FABD_BACSU+FABF_BACSU+FABG_BACSU+FABH2_BACSU+FABL_BACSU+FABZ_BACSU	-999999	0
RB6DED034_RL-852	FABD_BACSU+FABF_BACSU+FABG_BACSU+FABH1_BACSU+FABI_BACSU+YCSD_BACSU;FABD_BACSU+FABF_BACSU+FABG_BACSU+FABH2_BACSU+FABL_BACSU+FABZ_BACSU	-999999	0
RC250AB29_RL-915	FABD_BACSU+FABF_BACSU+FABG_BACSU+FABH1_BACSU+FABI_BACSU+YCSD_BACSU;FABD_BACSU+FABF_BACSU+FABG_BACSU+FABH2_BACSU+FABL_BACSU+FABZ_BACSU	-999999	0
RB8DB7400_RL-865	FABD_BACSU+FABF_BACSU+FABG_BACSU+FABH1_BACSU+FABI_BACSU+YCSD_BACSU;FABD_BACSU+FABF_BACSU+FABG_BACSU+FABH2_BACSU+FABL_BACSU+FABZ_BACSU	-999999	0
RB4DF8B7A_LR-840		0	999999
R9E99A0A2_LR-729		0	999999
R1AC59AD5_LR-52		0	999999
RDC4FA208_LR-1054		0	999999
RA8B91E64_LR-782		0	999999
REA80BD1B_LR-1124		0	999999
R944AC173_LR-678		0	999999
RE6E0D26E_LR-1101		0	999999
RF394A0A6_LR-1174		0	999999
RF3FF5A3F_LR-1180		0	999999
R7D1DB35B_LR-554		0	999999
R1A227812_LR-51		0	999999
R250FD288_LR-118		0	999999
RCA5F2943_LR-955		0	999999
R73ED8643_LR-520		0	999999
R5542DCD4_LR-350		0	999999
R49C489D9_LR-293		0	999999
RA02B730E_LR-734		0	999999
R283C72A1_LR-139		0	999999
R23DD1E65_RL-112_SpecMNXM8955_ChangedTo_MNXM1132	MENB_BACSU	-999999	0
RC556360C_LR-1273_SpecMNXM123_ChangedTo_MNXM114070	HMT_BACSU	0	10000
R17AF74BF_B-52_SpecMNXM123_ChangedTo_MNXM114070		-10000	10000
R5FECAFF8_B-567_SpecMNXM123_ChangedTo_MNXM114070	LUXS_BACSU	-10000	10000
R3570E430_LR-206_SpecisoiYO844chitob_ChangedTo_MNXM1680		0	999999
R6860F444_RL-620_SpecMNXM89884_ChangedTo_MNXM272	PLSX_BACSU+PLSY_BACSU	-10000	0
R33E789E7_B-255_SpecMNXM89884_ChangedTo_MNXM272	FABD_BACSU	-10000	10000
R17087FB2_RL-48_SpecMNXM89884_ChangedTo_MNXM272	PLSC_BACSU	-10000	0
RF9B3E922_LR-1206_SpecMNXM5043_ChangedTo_MNXM326		0	999999
RBF84B5B3_B-898_SpecisoiYO844fa11coa_ChangedTo_MNXM5741_SpecisoiYO844fa12coa_ChangedTo_MNXM5742_SpecisoiYO844fa1coa_ChangedTo_MNXM5743_SpecisoiYO844fa3coa_ChangedTo_MNXM5744_SpecisoiYO844fa4coa_ChangedTo_MNXM5745_SpecisoiYO844fa6coa_ChangedTo_MNXM5746	PLSC_BACSU	-999999	999999
RA9E4CBC0_RL-788_SpecisoiYO844fa11coa_ChangedTo_MNXM5741_SpecisoiYO844fa12coa_ChangedTo_MNXM5742_SpecisoiYO844fa1coa_ChangedTo_MNXM5743_SpecisoiYO844fa3coa_ChangedTo_MNXM5744_SpecisoiYO844fa4coa_ChangedTo_MNXM5745_SpecisoiYO844fa6coa_ChangedTo_MNXM5746		-999999	0
RA710F5B6_B-1063_SpecMNXM96_ChangedTo_MNXM89588	SPSI_BACSU	-10000	10000
R81B6101_B-792_SpecMNXM96_ChangedTo_MNXM89588	RFBF_BACSU	-10000	10000
RCC72E888_B-1320_SpecMNXM96_ChangedTo_MNXM89588		-10000	10000
RAB854488_B-1106_SpecMNXM96_ChangedTo_MNXM89588	PHSG_BACSU	-10000	10000
R857D09A5_RL-823_SpecMNXM96_ChangedTo_MNXM89588	YUND_BACSU	-10000	0
R52296D76_RL-333_SpecisoiYO844hibcoa_ChangedTo_MNXM90341		-999999	0
R7BFDF4A2_RL-547_SpecisoiYO844lanth_ChangedTo_MNXM2244		-999999	0
R63BDC9A1_RL-431_SpecisoiYO844dextrin_ChangedTo_MNXM49266	AMY_BACSU	-999999	0
R7FC0D085_LR-565_SpecisoiYO844dextrin_ChangedTo_MNXM49266	O16G1_BACSU	0	999999
RD10C4956_RL-985_SpecisoiYO844Lalagly_ChangedTo_MNXM15783	BG10629	-999999	0
R7AC04A45_RL-540_SpecisoiYO844alaLgln_ChangedTo_MNXM40495	BG10629	-999999	0
R649C6B27_LR-435_SpecisoiYO844alaLhis_ChangedTo_MNXM40496	BG10629	0	999999
R9B3156C4_LR-714_SpecisoiYO844alaLleu_ChangedTo_MNXM15786	BG10629	0	999999
RE2D341BC_RL-1080_SpecisoiYO844arsni2_ChangedTo_MNXM658	ARSB_BACSU;YDFA_BACSU;YWRK_BACSU	-999999	0
RE753A463_LR-1104_SpecMNXM90941_ChangedTo_MNXM4457	ABF2_BACSU	0	999999
R5E244FD6_LR-402_SpecMNXM89361_ChangedTo_MNXM149	CITM_BACSU	0	999999
R1E827BF2_B-104_SpecMNXM48448_ChangedTo_MNXM370		-10000	10000
R1611DB8A_B-37_SpecMNXM4100_ChangedTo_MNXM376	BGLA_BACSU;LICH_BACSU	-10000	10000
RB9305BEF_RL-867_SpecisoiYO844ferxa_ChangedTo_MNXM53317	FHUB_BACSU+FHUC_BACSU+FHUG_BACSU+YXEB_BACSU	0	999999
RC3F85A29_RL-1263_SpecMNXM78362_ChangedTo_MNXM97148	YFMC_BACSU+YFMD_BACSU+YFME_BACSU+YFMF_BACSU	-10000	0
RF16FCAFA_B-1576_SpecMNXM78362_ChangedTo_MNXM97148		-10000	10000
R36FC8FC5_B-278_SpecMNXM78362_ChangedTo_MNXM97148		-10000	10000
R7EAE41AC_B-775_SpecMNXM78362_ChangedTo_MNXM97148		-10000	10000
R40012412_RL-250_SpecisoiYO844hemeC_ChangedTo_MNXM56014		-999999	0
RA2C0279F_LR-753_SpecisoiYO844cellb_ChangedTo_MNXM776	BGLH_BACSU	0	999999
RC10771C6_LR-905_SpecisoiYO844mql7_ChangedTo_MNXM166_SpecisoiYO844mqn7_ChangedTo_MNXM12236	DHSA_BACSU+DHSB_BACSU+DHSC_BACSU	0	999999
RC1EDA53C_RL-910_SpecisoiYO844mql7_ChangedTo_MNXM166_SpecisoiYO844mqn7_ChangedTo_MNXM12236	QCRA_BACSU+QCRB_BACSU+QCRC_BACSU	-999999	0
RDE72079D_B-1437_SpecMNXM114220_ChangedTo_MNXM1010	ILVH_BACSU+ILVB_BACSU	-10000	10000
R1336B119_B-19_SpecMNXM114220_ChangedTo_MNXM1010	ILVC_BACSU	-10000	10000
RA1BA200B_LR-1023_SpecMNXM114147_ChangedTo_MNXM439	ODBA_BACSU+ODBB_BACSU	0	10000
R5E7F9D94_LR-404_SpecisoiYO844inoshp_ChangedTo_MNXM491	PHYT_BACSU	0	999999
R7F14B2E4_LR-563_SpecisoiYO844Larab_ChangedTo_MNXM42463	ABF2_BACSU;ABFA_BACSU	0	999999
R44C50D6D_LR-276_SpecisoiYO844Larab_ChangedTo_MNXM42463		0	999999
R96DC75B5_RL-690_SpecisoiYO844hemeD_ChangedTo_MNXM56016		-999999	0
R93793729_RL-675_SpecisoiYO844tcggrpp_ChangedTo_MNXM2473	UPPS_BACSU	-999999	0
RDD4908C2_RL-1059_SpecisoiYO844cdpdagBS_ChangedTo_MNXM8377	CDSA_BACSU	-999999	0
R7C79747E_RL-549_SpecisoiYO844psBS_ChangedTo_MNXM11359_SpecisoiYO844cdpdagBS_ChangedTo_MNXM8377	PSS_BACSU	-999999	0
R616F6E3B_RL-420_SpecisoiYO844cdpdagBS_ChangedTo_MNXM8377_SpecisoiYO844pglypBS_ChangedTo_MNXM11358	CAPA_BACSU	-999999	0
REAABC569_LR-1126_SpecisoiYO844pglypBS_ChangedTo_MNXM11358_SpecisoiYO844pglyBS_ChangedTo_MNXM5124		0	999999
RED7A67B2_RL-1145_SpecisoiYO844psBS_ChangedTo_MNXM11359_SpecisoiYO844psethaBS_ChangedTo_MNXM7294	PSD_BACSU	0	999999
RC95B49D0_RL-949_SpecisoiYO844pglyBS_ChangedTo_MNXM5124_SpecisoiYO844cdlpBS_ChangedTo_MNXM6175	CLS1_BACSU;CLSA_BACSU;CLSB_BACSU	0	999999
RB591354C_RL-846_SpecisoiYO844pglyBS_ChangedTo_MNXM5124_SpecisoiYO844lysylpglyBS_ChangedTo_MNXM8309	MPRF_BACSU	-999999	0
BIOMASSEXCHANGE		0	0
R2D9E5746_B-165_SpecisoiYO844pencilca_ChangedTo_MNXM96384___R6CCE73D6_RL-657_SpecMNXM73074_ChangedTo_isoiYO844pencil	BLAC_BACSU;SALA_BACSU;YBBE_BACSU;YBXI_BACSU	-999999	0
R14D45DA1_B-23_SpecisoiYO8442o3mpt_ChangedTo_MNXM114147_SpecMNXM114147_ChangedTo_MNXM439___R3631355_LR-270_SpecMNXM114147_ChangedTo_MNXM439	BG11723;DHLE_BACSU	-999999	999999
RB26C3034_LR-831_SpecisoiYO844metox_ChangedTo_MNXM2246___RFD621A1A_LR-1233_SpecisoiYO844metox_ChangedTo_MNXM2246		0	999999
R218EA490_LR-95_SpecisoiYO844metox_ChangedTo_MNXM2246___R55BCB65_LR-352_SpecisoiYO844metox_ChangedTo_MNXM2246	MSRA_BACSU;MSRB_BACSU	0	999999
R1636C604_RL-29_SpecisoiYO844metox_ChangedTo_MNXM2246___R5C9CE087_RL-392_SpecisoiYO844metox_ChangedTo_MNXM2246	METN_BACSU+METP_BACSU+METQ_BACSU ; TCYJ_BACSU+TCYK_BACSU+TCYL_BACSU+TCYM_BACSU+TCYN_BACSU	-999999	0
R1A992EA1_B-71_SpecMNXM5436_ChangedTo_MNXM816___R928CFDA5_B-672_SpecisoiYO844oxglyc_ChangedTo_MNXM114324	TTUC_BACSU	-999999	999999
R560EA94B_B-356_SpecisoiYO844btdRR_ChangedTo_MNXM2757___RE3FC3AEE_B-1474_SpecMNXM1268_ChangedTo_MNXM664	BDHA_BACSU	-999999	999999
R3303711E_LR-192_SpecisoiYO844mbdg_ChangedTo_isoiYO844madg___R6E211366_LR-484		0	0
R665D8B79_LR-444___RA9CA6092_B-1084_SpecMNXM96_ChangedTo_MNXM89588		0	0
R5EC42F7F_LR-405___R71773639_B-690_SpecMNXM114180_ChangedTo_MNXM533		0	0
R583AE90A_LR-370___R8EC94094_B-898_SpecMNXM4100_ChangedTo_MNXM376		0	0
R1442702B_B-30_SpecMNXM48448_ChangedTo_MNXM370___RDC66D37D_LR-1055		0	0
RA70EDEEC_LR-772___RB3085D03_B-1154_SpecMNXM89948_ChangedTo_MNXM173		0	0
RB731764F_B-853___RE538678F_B-1482_SpecMNXM48448_ChangedTo_MNXM370	GLMM_BACSU	-999999	999999
R81E464FC_B-795_SpecMNXM48448_ChangedTo_MNXM370___R9963A7CF_RL-705	GLMS_BACSU	-999999	999999
R4AB5DDE6_LR-300_SpecisoiYO844galogs_ChangedTo_isoiYO844galman___RC245B526_LR-914	AGAL_BACSU	0	999999
R92AFA7A9_B-921_SpecMNXM48448_ChangedTo_MNXM370___RBC54ECDF_RL-881	NAGA_BACSU	-999999	0
R5B46B611_RL-384___R62A1998C_B-588_SpecMNXM48448_ChangedTo_MNXM370_SpecMNXM114180_ChangedTo_MNXM533	PT1_BACSU+PTHP_BACSU+PTW3C_BACSU	-999999	999999
R910B980C_B-660___RA5CAD38A_LR-1054_SpecMNXM114147_ChangedTo_MNXM439	ILVE1_BACSU ; ILVE2_BACSU	-999999	999999
R8DFF42C_RL-646___RD0E96236_RL-984_SpecisoiYO844serLala_ChangedTo_isoiYO844alaLser	BG10629	-999999	0
R9A55E7F1_RL-969_SpecMNXM22435_ChangedTo_MNXM814___RD0374118_RL-980	YVCA_BACSU+YVCB_BACSU+YVRC_BACSU;YVRA_BACSU+YVRB_BACSU+YVRC_BACSU	0	999999
RD1F158A5_B-1354_SpecMNXM7231_ChangedTo_MNXM319___RD23C2F74_RL-993	METI_BACSU	-999999	0
R3DC06F3A_B-237___RE9CA52B3_B-1518_SpecMNXM4100_ChangedTo_MNXM376		-999999	999999
R539384_RL-476_SpecMNXM89948_ChangedTo_MNXM173___RB336ABC7_LR-832	OPUCA_BACSU+OPUCB_BACSU+OPUCC_BACSU+OPUCD_BACSU	0	999999
RC937B722_B-1298_SpecMNXM96_ChangedTo_MNXM89588___RF9C3EA19_B-1208	GLMM_BACSU	-999999	999999
R6EA97C1C_B-671_SpecMNXM4100_ChangedTo_MNXM376___RBDC5C1D0_RL-889	BGLA_BACSU;LICH_BACSU	-999999	999999
R94CA22E3_RL-680___RB21AE054_RL-1150_SpecMNXM48448_ChangedTo_MNXM370	GAMA_BACSU;NAGB_BACSU	-999999	0
R30A69BD5_RL-183___RC1E20199_RL-1244_SpecMNXM7231_ChangedTo_MNXM319	MCCB_BACSU	-999999	0
R540E718B_B-479_SpecMNXM116_ChangedTo_MNXM15900___RE7E0E79F_B-1107	DEOB_BACSU	-999999	999999
R61FE1BCC_B-424___RD6DF6346_B-1384_SpecMNXM116_ChangedTo_MNXM15900	RBSK_BACSU	-999999	999999
R35C13EF7_B-209___RECC2D441_B-1542_SpecMNXM116_ChangedTo_MNXM15900	TKT_BACSU	-999999	999999
RDADB1F90_RL-1044___RE3562355_RL-1083_SpecisoiYO844mbdg_ChangedTo_isoiYO844madg	BGLH_BACSU	-999999	0
R2C930A68_B-159___RF5975624_B-1609_SpecMNXM116_ChangedTo_MNXM15900	ECSB_BACSU;KPRS_BACSU	-999999	999999
RD224EF31_B-991___RF686589F_B-1617_SpecMNXM116_ChangedTo_MNXM15900	YWLF_BACSU	-999999	999999
R9D3BE63A_RL-986_SpecMNXM5436_ChangedTo_MNXM816___RDBAAC3E3_RL-1048	TTUC_BACSU	-999999	0
RE6ED2E76_RL-1102___RE95E11BD_B-1513_SpecMNXM92481_ChangedTo_MNXM1384	ARGB_BACSU	-999999	0
R6DA3E4E0_B-480___R9CCA1D20_B-981_SpecMNXM96_ChangedTo_MNXM89588	GLGC_BACSU;GLGD_BACSU;GLGC_BACSU+GLGD_BACSU	-999999	999999
R7693EEDF_B-728_SpecMNXM96_ChangedTo_MNXM89588___RFE1D8BC9_B-1236	Bsu3567;GTAB_BACSU;YNGB_BACSU;YTDA_BACSU	-999999	999999
R82ECFEDC_LR-580___RB41D5DE0_LR-1162_SpecMNXM116_ChangedTo_MNXM15900	ADPP_BACSU	0	999999
R246E1BE9_LR-149_SpecMNXM1268_ChangedTo_MNXM664___R3B5AB175_LR-227	ALDC_BACSU	0	999999
R1906FBC8_LR-47___R4F7C92C5_B-444_SpecMNXM123_ChangedTo_MNXM114070_SpecMNXM7231_ChangedTo_MNXM319	MCCA_BACSU	-999999	999999
R3F5AA716_LR-244___RD2EBF8F3_B-1360_SpecMNXM123_ChangedTo_MNXM114070	METE_BACSU;YXJG_BACSU+YXJH_BACSU	-999999	999999
R77E111FA_B-735_SpecMNXM123_ChangedTo_MNXM114070___RA76CB652_RL-775		-999999	999999
R4A167AA5_RL-294___R69668562_RL-632_SpecMNXM123_ChangedTo_MNXM114070_SpecMNXM7231_ChangedTo_MNXM319	METC_BACSU	-999999	0
R1E616D1C_LR-102_SpecMNXM1268_ChangedTo_MNXM664___R2D1CAEBD_RL-161	ACUA_BACSU+ACUB_BACSU+ACUC_BACSU;ACOA_BACSU+ACOB_BACSU+ACOC_BACSU+DLDH3_BACSU	-999999	999999
R5ED2FAFF_RL-558_SpecMNXM92481_ChangedTo_MNXM1384___RC49AA482_B-930	ARGC_BACSU	-999999	0
R18BB13C1_B-62_SpecMNXM114220_ChangedTo_MNXM1010___RD78642BA_B-1021	ILVC_BACSU	-999999	999999
R596FDB0E_B-377___R596FDB0E_B-521		0	0
R88BE451A_B-848___R88BE451A_LR-612		0	0
R1E51B4DF_LR-80_SpecisoiYO844arsna_ChangedTo_MNXM970___RED80025D_B-1553		0	0
R9D24240D_B-985___R9D24240D_LR-722		0	0
RE7F5B0FD_B-1109___RE7F5B0FD_B-1502		0	0
R13BFC5DB_B-26___R13BFC5DB_LR-19		0	0
R6B3002E7_B-648___R6B3002E7_LR-468		0	0
R7B8A1023_B-760___R7B8A1023_LR-543		0	0
R3A9D1F56_B-296___R3A9D1F56_LR-225		0	0
R35B5C04C_B-268___R35B5C04C_LR-208		0	0
RF4AAACD5_B-1601___RF4AAACD5_LR-1181		0	0
RBEE299C1_B-1225___RBEE299C1_LR-892		0	0
R625DC447_B-586___R625DC447_LR-427		0	0
R91EC2CF4_B-914___R91EC2CF4_LR-665		0	0
R669063C7_B-607___R669063C7_LR-446		0	0
R869EE9D4_B-832___R869EE9D4_LR-603		0	0
R7BB5C2FD_B-762___RC1732717_LR-908_SpecisoiYO844metLala_ChangedTo_MNXM8868		0	0
R1CF22E06_B-92___RF3FD678F_LR-1179_SpecisoiYO844glypro_ChangedTo_MNXM8670		0	0
R65E50FF1_LR-443_SpecisoiYO844glyasp_ChangedTo_MNXM8665___RFFF774BD_B-1677		0	0
R1ED2F752_B-106___RDA703ED0_LR-1041_SpecisoiYO844glyasn_ChangedTo_MNXM8664		0	0
RC208E59A_LR-911_SpecisoiYO844alaLThr_ChangedTo_MNXM8264___RC61E8FE1_B-1279		0	0
RAA6F9754_LR-793_SpecisoiYO844alaLglu_ChangedTo_MNXM8263___RC750EAF_B-1286		0	0
RAE4B65AD_B-1122_SpecMNXM22435_ChangedTo_MNXM814___RB172DF67_B-1145___RB172DF67_LR-826		0	0
RC85BFC84_B-1292___RC85BFC84_LR-943		0	0
R55D14C1A_B-494___R55D14C1A_LR-354		0	0
R6BFC3A2D_B-653___R6BFC3A2D_LR-472		0	0
R2AB6C85F_B-197___R63DCD5AB_LR-432_SpecisoiYO844cellb_ChangedTo_MNXM776		0	0
R4A881FA5_B-408___R4A881FA5_LR-298		0	0
RB2214D0F_B-1151___RB2214D0F_LR-830		0	0
RDC488100_B-1422___RDC488100_LR-1053		0	0
R98C86F14_B-956___R98C86F14_LR-701		0	0
R3410D690_LR-198_SpecisoiYO844eths_ChangedTo_MNXM7343___RE6178BA1_B-1490___RE6178BA1_LR-1096		0	0
R39679DC9_B-289___R39679DC9_LR-221		0	0
RCF99D496_B-1339___RCF99D496_LR-977		0	0
RB3ADC2BB_B-1158___RB3ADC2BB_LR-836		0	0
RD6F7BF7B_B-1385___RD6F7BF7B_LR-1017		0	0
R570E51C6_B-502___R570E51C6_LR-360		0	0
R1AD7B4FF_B-73___R1AD7B4FF_LR-53		0	0
R3FE488DF_B-329___R3FE488DF_LR-248		0	0
R681A3A9E_B-618___R681A3A9E_LR-455		0	0
R961206E5_B-937___R961206E5_LR-685		0	0
R5F1B21D5_B-563___R5F1B21D5_LR-410		0	0
RA7730D8F_B-1064___RA7730D8F_LR-776		0	0
RB766236D_B-1184___RB766236D_LR-856		0	0
RAA978D7B_B-1093___RE36E448D_LR-1084_SpecisoiYO844arsni2_ChangedTo_MNXM658		0	0
R2EA04D95_B-168___R2EA04D95_B-224		0	0
R33E77D06_B-254___R33E77D06_LR-195		0	0
RAB70F856_B-1105___RAB70F856_LR-801		0	0
RA4913F99_LR-760_SpecisoiYO844mops_ChangedTo_MNXM62524___RD9F48EDF_B-1407		0	0
R5318D40C_B-470___R5318D40C_LR-337		0	0
RA7DC31A9_B-1067___RA7DC31A9_LR-778		0	0
R5D8EB109_B-550___R5D8EB109_LR-399		0	0
R21BAA724_B-127___R21BAA724_LR-96		0	0
RBE1B3F35_B-1222___RBE1B3F35_LR-890		0	0
R71E1EE16_B-695___R71E1EE16_LR-503		0	0
R4B5145FC_B-303___R4B5145FC_B-415		0	0
R241AB01B_B-145___R241AB01B_LR-113		0	0
R7374A8E_LR-516_SpecisoiYO844glyglu_ChangedTo_MNXM55454___RA98E411A_B-1080		0	0
R7219F437_LR-506_SpecisoiYO844glymet_ChangedTo_MNXM55287___RF5DFAE13_B-1610		0	0
R605C8F00_LR-414_SpecisoiYO844glygln_ChangedTo_MNXM55276___R94074741_B-929		0	0
RB86510C5_B-1190___RB86510C5_LR-861		0	0
R790394B_B-745___REAF533F3_LR-1130_SpecisoiYO844ferxa_ChangedTo_MNXM53317		0	0
RA65CB13F_B-1056___RA65CB13F_RL-766		0	0
R54FC7D22_LR-346_SpecisoiYO844dextrin_ChangedTo_MNXM49266___RB36176CD_B-1156		0	0
R3FE63503_B-330___R3FE63503_LR-249		0	0
R2701C9B5_B-166___R2701C9B5_LR-127		0	0
RE4EF7C44_B-1480___RF9C0A3A7_LR-1207_SpecisoiYO844cro4_ChangedTo_MNXM46638		0	0
RCA09740_B-1304___RCA09740_LR-953		0	0
RDF021F76_B-1440___RDF021F76_LR-1066		0	0
R8554B8F6_B-821___R8554B8F6_LR-592		0	0
RC03ED637_B-1238___RD7E2CEF1_LR-1023_SpecMNXM90941_ChangedTo_MNXM4457		0	0
R9AA17715_B-970___R9AA17715_LR-711		0	0
RC94E9E17_B-1300___RC94E9E17_LR-948		0	0
R3BA7DF1_B-302___R3BA7DF1_LR-229		0	0
R571F35AC_LR-362_SpecisoiYO844arsenb_ChangedTo_MNXM42654___R7AF423E9_B-756		0	0
R5444CFB0_B-481___R5444CFB0_LR-342		0	0
R87714E78_B-609___R87714E78_B-842		0	0
R7ADF0E7A_B-755___RD275FB07_LR-995_SpecisoiYO844alaLhis_ChangedTo_MNXM40496		0	0
R58F7BDC6_B-516___RB0613DB6_LR-821_SpecisoiYO844alaLgln_ChangedTo_MNXM40495		0	0
R30B031B2_LR-184_SpecisoiYO844alaLasp_ChangedTo_MNXM40494___R46EFD352_B-382		0	0
RC2452FE5_B-1248___RC2452FE5_LR-913		0	0
RA6637795_B-1057___RA6637795_LR-767		0	0
RF9CCD87B_B-1635___RF9CCD87B_LR-1210		0	0
R8717521D_B-839___R8717521D_LR-606		0	0
R246505BE_B-148___R246505BE_LR-116		0	0
R91C16F7E_B-911___R91C16F7E_LR-662		0	0
R46631AC7_LR-281_SpecisoiYO844argp_ChangedTo_MNXM3663___RA195B514_B-1019		0	0
REB67C836_B-1530___REB67C836_LR-1132		0	0
R1D618D27_B-96___R34964529_LR-201_SpecisoiYO8443amba_ChangedTo_MNXM36331		0	0
R6F3BF241_B-677___R6F3BF241_LR-491		0	0
R1D998169_B-99___R1D998169_LR-75		0	0
R21FE6936_LR-98_SpecisoiYO844pala_ChangedTo_MNXM3518___R804555EB_B-783		0	0
R850E0439_B-820___R8BC3352F_LR-636_SpecisoiYO844glcn_ChangedTo_MNXM341		0	0
R7C815D4E_B-765___R7C815D4E_LR-550		0	0
RDEB1FA_B-1438___RDEB1FA_LR-1064		0	0
R1C454921_B-85___R5EE8A1FB_LR-407_SpecisoiYO844thiog_ChangedTo_MNXM3370		0	0
RAF482FE1_B-1127___RAF482FE1_LR-816		0	0
R84828B8D_B-816___R84828B8D_LR-590		0	0
R555722AC_B-491___R555722AC_LR-351		0	0
RB38390C6_B-1157___RB38390C6_LR-835		0	0
R1B68F2C3_B-78___R1B68F2C3_LR-56		0	0
R9C5DFEBF_B-977___RF9487AE7_LR-1204_SpecisoiYO844pur_ChangedTo_MNXM3088		0	0
R727CC2D2_B-701___R727CC2D2_LR-509		0	0
RAEFECF36_B-1125___RAEFECF36_B-811		0	0
R5B8D4B5D_B-535___R5B8D4B5D_LR-385		0	0
R826A6402_B-802___R826A6402_LR-578		0	0
R51C8EC34_B-460___R51C8EC34_LR-329		0	0
R65DA4EC_B-606___R65DA4EC_LR-442		0	0
R265632C1_LR-124_SpecisoiYO844ferrich_ChangedTo_MNXM2825___R81676643_B-791		0	0
R7AF96ED5_B-541___R7AF96ED5_B-757		0	0
R9DD33ED4_B-993___R9DD33ED4_LR-726		0	0
R132D7AD1_LR-14_SpecisoiYO844btdRR_ChangedTo_MNXM2757___R975F8CBB_B-949		0	0
R4E71B6E2_B-435___R4E71B6E2_LR-315		0	0
RB6199AB8_B-1176___RB6199AB8_LR-850		0	0
RF63CDCCF_B-1613___RF63CDCCF_LR-1191		0	0
RA0AC35CA_B-1009___RCAB3C8F8_LR-956_SpecisoiYO844arbt_ChangedTo_MNXM2683		0	0
RB8030CA0_B-1187___RB8030CA0_LR-859		0	0
RBB92418_B-1207___RBB92418_LR-875		0	0
RA444409A_B-1042___RA444409A_LR-759		0	0
R6D325FDD_B-661___R6D325FDD_LR-477		0	0
R40E7D3E7_B-340___R40E7D3E7_LR-261		0	0
R78A55FA2_B-739___R78A55FA2_LR-535		0	0
R247CAC7E_B-150___R247CAC7E_LR-117		0	0
REEFDC248_B-1560___REEFDC248_LR-1151		0	0
RA5C8CF2E_B-1053___RA5C8CF2E_LR-765		0	0
RFBFE290B_B-1654___RFBFE290B_LR-1225		0	0
R2A8F708E_B-196___RA9ADA708_LR-786_SpecisoiYO844lanth_ChangedTo_MNXM2244		0	0
R8E026B42_B-895___R8E026B42_LR-647		0	0
R736A2F82_B-709___R736A2F82_LR-514		0	0
R535D7CE8_B-474___R535D7CE8_LR-338		0	0
R9E82AFD2_B-999___R9E82AFD2_LR-728		0	0
R54E92E9C_B-486___R54E92E9C_LR-345		0	0
RB5CCAD73_B-1173___RB5CCAD73_LR-848		0	0
RD76ABC06_B-1389___RD76ABC06_LR-1020		0	0
R4C83430_B-424___R4C83430_LR-310		0	0
RAB5EAA2B_B-1104___RAB5EAA2B_LR-800		0	0
R6A437C11_B-642___R6A437C11_LR-463		0	0
RE06BA74D_B-1448___RE06BA74D_LR-1073		0	0
RFBACA149_B-1652___RFBACA149_LR-1224		0	0
R47177312_B-283___R47177312_B-383		0	0
RF382895C_B-1591___RF382895C_LR-1172		0	0
R2020016A_B-116___R2020016A_LR-87		0	0
RC502448E_B-1272___RC502448E_LR-931		0	0
R8FDD65E8_B-652___R8FDD65E8_B-902		0	0
RB1AFD75_B-1146___RB1AFD75_LR-827		0	0
R77B549B2_B-733___R77B549B2_LR-532		0	0
R45D1381_B-375___R85F99391_LR-599_SpecisoiYO844prolb_ChangedTo_MNXM18941		0	0
R57B95C41_LR-366_SpecisoiYO8442hxmp_ChangedTo_MNXM1855___RC085FEC1_B-1239		0	0
RB8DC7EA3_B-1195___RB8DC7EA3_LR-866		0	0
RF09B9634_B-1571___RF09B9634_LR-1158		0	0
RF0F06CAD_B-1573___RF0F06CAD_LR-1159		0	0
REC502913_B-1540___REC502913_LR-1138		0	0
R900FC5A7_B-904___R900FC5A7_LR-655		0	0
REC3BD38A_B-1539___REC3BD38A_LR-1137		0	0
RC7F177E6_B-1290___RC7F177E6_LR-940		0	0
RB5C0FB43_B-1172___RB5C0FB43_LR-847		0	0
R1B437C71_B-76___R1B437C71_LR-54___R3279822F_B-250_SpecMNXM114199_ChangedTo_MNXM1607___R3279822F_LR-190_SpecMNXM114199_ChangedTo_MNXM1607		0	0
R65404FB9_B-437___R65404FB9_B-601		0	0
R5E4910EF_B-553___R5E4910EF_LR-403		0	0
R669A7661_B-608___R669A7661_LR-447		0	0
R82F33046_LR-581_SpecisoiYO844alaLleu_ChangedTo_MNXM15786___RE41375F5_B-1475		0	0
R826AA131_B-803___RD49998D5_LR-1003_SpecisoiYO844Lalagly_ChangedTo_MNXM15783		0	0
RC96712E3_B-1301___RC96712E3_LR-950		0	0
R45614239_B-374___R45614239_LR-278		0	0
RB55304CE_B-1169___RB55304CE_LR-843		0	0
RF699763C_B-1618___RF699763C_LR-1193		0	0
RE985FDA3_B-1516___RE985FDA3_LR-1117		0	0
R340A1AEC_LR-197_SpecMNXM89361_ChangedTo_MNXM149___R7A51C946_B-753		0	0
RDA701786_B-1412___RDA701786_LR-1040		0	0
R3B559469_B-300___RDFD05418_LR-1069_SpecisoiYO844lipt_ChangedTo_MNXM1484		0	0
RD5ACADC4_B-1378___RD5ACADC4_LR-1010		0	0
R7A3A33DF_B-751___R7A3A33DF_LR-538		0	0
R2DC4819E_B-216___R2DC4819E_LR-166		0	0
R327F2FC6_B-251___R327F2FC6_LR-191		0	0
RFE6609A8_B-1668___RFE6609A8_LR-1237		0	0
R82521F85_B-799___R82521F85_LR-577		0	0
RF93FEF67_B-1203___RF93FEF67_B-1631		0	0
RFD648C01_B-1664___RFD648C01_LR-1234		0	0
R7BB6BC6B_B-763___R7BB6BC6B_LR-545		0	0
R507C1807_B-449___R507C1807_LR-323		0	0
R6716F9D5_B-449___R6716F9D5_B-610		0	0
R1B491561_B-77___R1B491561_LR-55		0	0
R4B1B024B_B-412___R4B1B024B_LR-302		0	0
RC8EB9D57_B-1296___RC8EB9D57_LR-946		0	0
RA1066942_B-1014___RA1066942_LR-740		0	0
R3BC58D12_B-305___R3BC58D12_LR-232		0	0
R91834A13_B-910___R91834A13_LR-661		0	0
R354FD644_B-266___R354FD644_LR-205		0	0
R3E15D408_B-319___R3E15D408_LR-239		0	0
RCA8470BB_B-1306___RD9AB109B_LR-1034_SpecisoiYO844djenk_ChangedTo_MNXM11409		0	0
R69EB6649_B-637___R69EB6649_LR-460		0	0
R15DF7064_B-35___R15DF7064_LR-26		0	0
RD1EDEFE4_B-1353___RD1EDEFE4_LR-989		0	0
R5EEA7D02_B-561___R5EEA7D02_LR-408		0	0
RC3DD8C80_B-1262___RC3DD8C80_LR-923		0	0
R48E37591_B-394___R48E37591_LR-288		-999999	999999
R585D4905_B-513___R585D4905_RL-372	PPOX_BACSU	-999999	0
RABC0D0F7_B-1108___RD54D4008_B-1009_SpecisoiYO844teich45BS_ChangedTo_MNXM9134	TUAA_BACSU+TUAB_BACSU+TUAC_BACSU+TUAE_BACSU+TUAG_BACSU+TUAH_BACSU;TUAA_BACSU+TUAB_BACSU+TUAC_BACSU+TUAE_BACSU+TUAF_BACSU+TUAG_BACSU+TUAH_BACSU	-999999	999999
R8900FA08_B-614___R8900FA08_B-850	ATP6_BACSU+ATPA_BACSU+ATPB_BACSU+ATPD_BACSU+ATPE_BACSU+ATPF_BACSU+ATPG_BACSU+ATPL_BACSU+ATPZ_BACSU	-999999	999999
R1F7067FD_RL-109___R1F7067FD_RL-84	HEM3_BACSU	-999999	0
R4799A1CC_B-389___R4799A1CC_RL-286	DCUP_BACSU	-999999	0
R186ADE47_B-58___R186ADE47_LR-42	YQEW_BACSU	0	999999
R2B254C1B_RL-154___R2B254C1B_RL-199	ACDB_BACSU;ACDC_BACSU;FADE_BACSU;YDBM_BACSU	-999999	0
R1BD5CC72_RL-60___R1BD5CC72_RL-81	ACDB_BACSU;ACDC_BACSU;FADE_BACSU;YDBM_BACSU	-999999	0
RFB293AAE_LR-1220___RFB293AAE_LR-1647	CATA_BACSU ; CATE_BACSU ; CATX_BACSU	0	999999
R2710552A_B-129_SpecisoiYO844o2_ChangedTo_MNXM330___R78E921A2_LR-744	SODF_BACSU;SODM_BACSU;YOJM_BACSU	-999999	999999
R2FD92936_B-175___R2FD92936_RL-232	PUR7_BACSU	-999999	0
RF14FC152_RL-1161___RF14FC152_RL-1575	PURL_BACSU+PURQ_BACSU+YEXA_BACSU	-999999	0
R4014EFE6_RL-251___R4014EFE6_RL-332	PPB3_BACSU ; PPB4_BACSU	-999999	0
RAD3C879A_B-1118___RAD3C879A_B-807		-999999	999999
R39E1485B_B-293___R39E1485B_LR-223	NASF_BACSU ; SUMT_BACSU	0	999999
RBEF6EB74_B-893___RBEF6EB74_LR-1226	DDL_BACSU	0	999999
R8266550A_B-800___RCC4C0DDB_RL-962_SpecisoiYO844chitob_ChangedTo_MNXM1680	LYTD_BACSU;YBBD_BACSU	-999999	0
R128355A8_LR-12___R128355A8_LR-15	YUSV_BACSU;YFHA_BACSU+YFIY_BACSU+YFIZ_BACSU	0	999999
RDD9E53E_LR-1061___RDD9E53E_LR-1431	RIBT_BACSU;RISA_BACSU;RISA_BACSU+RISB_BACSU	0	999999
R2F57A0BA_RL-173_SpecisoiYO844diasprm_ChangedTo_MNXM4676___R46328656_RL-377	BLTD_BACSU	-999999	0
RB07933D3_B-1139___RB07933D3_B-822	TUAD_BACSU;YTCA_BACSU;YWQF_BACSU	-999999	999999
R190AC776_RL-65___RBA346862_RL-871_SpecisoiYO844arsna_ChangedTo_MNXM970	ARSB_BACSU;YDFA_BACSU;YWRK_BACSU	-999999	0
RE1599536_B-1078___RE1599536_B-1454	YFKC_BACSU;YKUT_BACSU;YUGO_BACSU	-999999	999999
RD228FF50_B-1356___RD228FF50_LR-992		-999999	999999
R8A072AA7_B-622___R8A072AA7_B-859		-999999	999999
R9EEDE1AD_B-1001___R9EEDE1AD_B-731	GLPF_BACSU	-999999	999999
RAB41E0AE_B-1103___RAB41E0AE_B-798		-999999	999999
RF718443E_B-1197___RF718443E_B-1622	ARGJ_BACSU	-999999	999999
R593B0EA1_B-375___R593B0EA1_LR-517	CORA_BACSU ; MGTE_BACSU ; YFJQ_BACSU	-999999	999999
RFF9C39CF_B-1246___RFF9C39CF_B-1675		-999999	999999
R900DE59D_B-654___R900DE59D_B-903		-999999	999999
R22135C3D_B-129___R22135C3D_B-99	ARLY_BACSU	-999999	999999
R27086871_B-128___R27086871_B-167	GALE_BACSU	-999999	999999
R7177CB18_B-500___R7177CB18_B-691	DAPF_BACSU	-999999	999999
R1CF42701_B-68_SpecisoiYO844g1p_ChangedTo_MNXM679___RF3C84C40_B-1595	BG12422;PGMB_BACSU	-999999	999999
RA7D59D67_B-1066___RA7D59D67_B-777		-999999	999999
RE61E8AA5_B-1097___RE61E8AA5_B-1491	BG10403;MNAA_BACSU	-999999	999999
R27FD2E39_B-137___R27FD2E39_B-173	ARAA_BACSU	-999999	999999
RBFEFA3F5_B-1233___RBFEFA3F5_B-901		-999999	999999
RA4F6A05B_B-762_SpecMNXM90941_ChangedTo_MNXM4457___RB892152F_B-1192	XYLA_BACSU	-999999	999999
REF87AB12_B-1154___REF87AB12_B-1566	PGCA_BACSU	-999999	999999
RFEC8C7D9_B-1240___RFEC8C7D9_B-1671	MANA1_BACSU;MANA2_BACSU;MANA3_BACSU	-999999	999999
RF3F26333_B-1178___RF3F26333_B-1597	MTNA_BACSU	-999999	999999
R887C9CD5_B-611___R887C9CD5_B-846	NDK_BACSU	-999999	999999
R815BFA1D_B-573___R815BFA1D_B-790	KGUA_BACSU	-999999	999999
RF94BFB87_B-1205___RF94BFB87_B-1632	NDK_BACSU	-999999	999999
R2F04651A_B-227___R2F04651A_RL-171	GBSB_BACSU	-999999	999999
RC78F3BA2_B-1288___RC78F3BA2_RL-937	PUR5_BACSU	-999999	0
RD1F58F26_B-1355___RD1F58F26_B-990	KAD_BACSU	-999999	999999
R93B51B78_B-676___R93B51B78_B-928	PUR8_BACSU	-999999	999999
R16AA0DCC_B-31___R16AA0DCC_B-42	NDK_BACSU	-999999	999999
RA1BF3EE5_B-1024___RA1BF3EE5_B-747	NDK_BACSU	-999999	999999
R72D10D83_B-511___R72D10D83_B-703	DHBC_BACSU ; MENF_BACSU	-999999	999999
RE7186160_LR-1103___RE7186160_LR-1494	AROA_BACSU;AROG_BACSU;AROH_BACSU;YSZB_BACSU	0	999999
R27A5E88F_B-134___R27A5E88F_B-171	MURI1_BACSU;MURI2_BACSU	-999999	999999
R9B1FDC10_RL-713___R9B1FDC10_RL-973	MGSA_BACSU	-999999	0
R1CAEBB71_B-67___R1CAEBB71_B-91	NDK_BACSU	-999999	999999
RED78552D_B-1144___RED78552D_B-1552	FUMC_BACSU	-999999	999999
R4A2BD974_LR-296___R4A2BD974_LR-405	HUTI_BACSU	0	999999
RE4767C03_RL-1089___RE4767C03_RL-1476	GUDD_BACSU	-999999	0
R67BB47C9_B-452___R67BB47C9_B-614	FADB_BACSU;PKSI_BACSU;YNGF_BACSU	-999999	999999
R21709727_B-94___R21709727_LR-126	PPB3_BACSU ; PPB4_BACSU	0	999999
R975BEC99_B-693___R975BEC99_B-948	FADB_BACSU;PKSI_BACSU;YNGF_BACSU	-999999	999999
R433748A3_B-357___R433748A3_LR-265	HUTU_BACSU	0	999999
RA80674D8_B-1068___RA80674D8_B-779	FADB_BACSU;PKSI_BACSU;YNGF_BACSU	-999999	999999
RA945FE75_B-1077___RA945FE75_B-784	FADB_BACSU;PKSI_BACSU;YNGF_BACSU	-999999	999999
RA273BC1A_B-752___RA273BC1A_RL-1029	AROC_BACSU;AROD_BACSU;AROQ_BACSU	-999999	999999
RC794E782_B-1289___RC794E782_B-938	FADB_BACSU;YNGF_BACSU	-999999	999999
RC4625E33_B-1270___RC4625E33_B-928	FADB_BACSU;PKSI_BACSU;YNGF_BACSU	-999999	999999
R8CBB9B30_B-639___R8CBB9B30_B-884	FADB_BACSU;PKSI_BACSU;YNGF_BACSU	-999999	999999
R2F167DA9_LR-172_SpecisoiYO844isomal_ChangedTo_MNXM58018___RBA96F366_B-1201	O16G1_BACSU;O16G2_BACSU	0	999999
R96A43781_LR-689___R96A43781_LR-942	NTPES_BACSU;YFNB_BACSU	0	999999
RA1CE8A10_LR-1025___RA1CE8A10_LR-748	F16PC_BACSU;GLPX_BACSU	0	999999
R4A382F30_LR-297___R4A382F30_LR-406	RSBX_BACSU	0	999999
R797FEAF7_LR-536___R797FEAF7_LR-748	NTPES_BACSU;YFNB_BACSU	0	999999
R40D1D1F_B-338___R40D1D1F_RL-259	HEM4_BACSU;NASF_BACSU	-999999	999999
R5CA060AC_RL-393___R5CA060AC_RL-541	MTNB_BACSU	-999999	0
RD5D4BE96_LR-1011___RD5D4BE96_LR-1379	RSBX_BACSU	0	999999
R8ACC952E_B-866___R8ACC952E_LR-626	BGAL1_BACSU;BGAL2_BACSU	0	999999
RB8BC5606_LR-864_SpecisoiYO844fmet_ChangedTo_MNXM3316___RD45E1649_B-1369	DEF1_BACSU;DEF2_BACSU	0	999999
RE6030202_LR-1095___RE6030202_LR-1489	NTPES_BACSU;YFNB_BACSU	0	999999
RAFDEC4FB_B-818___RAFDEC4FB_RL-1131		-999999	999999
R2CA2C0F9_LR-160___R2CA2C0F9_LR-210	NTPES_BACSU;YFNB_BACSU	0	999999
RF29C9AAB_B-1167___RF29C9AAB_LR-1583	PDP_BACSU	0	999999
RAA59B1A1_RL-1088___RAA59B1A1_RL-792	NTPES_BACSU;YFNB_BACSU	-999999	0
R59B1EB02_B-378___R59B1EB02_B-522	NDK_BACSU	-999999	999999
R28131C48_B-174___R28131C48_LR-138	MAEN_BACSU;MLEN_BACSU	-999999	999999
R4372AE9C_B-360___R4372AE9C_LR-267	GLTT_BACSU ; TCYP_BACSU	-999999	999999
RD3DAA704_B-1365___RD3DAA704_B-998	ENO_BACSU	-999999	999999
R585B833_B-512___R585B833_LR-371		-999999	999999
RE11D7E70_B-1453___RE11D7E70_RL-1076	FAPD_BACSU;YHAA_BACSU;YODQ_BACSU	-999999	0
RA0B9C5E6_RL-1010___RA0B9C5E6_RL-737	CYSK_BACSU;CYSM_BACSU	-999999	0
R3E60B554_B-240___R3E60B554_B-320	ACKA_BACSU	-999999	999999
RBCD1B1DF_B-1214___RBCD1B1DF_B-883	KCY_BACSU	-999999	999999
R841AA44A_LR-589___R841AA44A_LR-813	NTPES_BACSU;YFNB_BACSU	0	999999
R57845305_B-364___R57845305_B-507	DHSA_BACSU+DHSB_BACSU+DHSC_BACSU	-999999	999999
R552B9837_B-348___R552B9837_LR-489	DEOD_BACSU ; PUNA_BACSU	0	999999
R85D9EFA4_LR-597___R85D9EFA4_LR-826	NTPES_BACSU;YFNB_BACSU	0	999999
R5660F446_B-498___R5660F446_RL-359	THIL_BACSU	-999999	0
RBFFDC8D9_B-1235___RBFFDC8D9_RL-902	PT1_BACSU+PTHP_BACSU+PTMCB_BACSU	-999999	999999
R8FDDE823_RL-653_SpecisoiYO8446pgg_ChangedTo_MNXM4419_SpecisoiYO844cellb_ChangedTo_MNXM776___RE365185B_B-1468	PTEA_BACSU+PTEB_BACSU+PTEC_BACSU;PTJA_BACSU+PTJB_BACSU+PTJC_BACSU;PT1_BACSU+PTHP_BACSU+YWBA_BACSU;PTJA_BACSU+PTJB_BACSU+YWBA_BACSU;PT1_BACSU+PTEA_BACSU+PTEB_BACSU+PTEC_BACSU+PTHP_BACSU;PT1_BACSU+PTHP_BACSU+PTJA_BACSU+PTJB_BACSU+PTJC_BACSU	-999999	999999
R6746D1B1_B-611___R6746D1B1_RL-451	PT1_BACSU+PTHP_BACSU+PTV3B_BACSU	-999999	999999
R2B745A10_B-202___RCFFF1E60_RL-979_SpecisoiYO844arbt_ChangedTo_MNXM2683	PT1_BACSU+PTHP_BACSU+PTV3B_BACSU	-999999	999999
R52A90450_B-336___R52A90450_B-469	PUR9_BACSU	-999999	999999
REAC05C92_B-1127___REAC05C92_B-1525	IOLH_BACSU;TPIS_BACSU	-999999	999999
RF21D6235_B-1163___RF21D6235_B-1581	ALF_BACSU;IOLJ_BACSU	-999999	999999
RC2EE6799_B-1253___RC2EE6799_RL-917	TRPA_BACSU+TRPB_BACSU	-999999	0
R624C55EA_B-425___R624C55EA_RL-584	TAL_BACSU	-999999	999999
RBC6177F5_B-1212___RBC6177F5_RL-882	ALKH_BACSU	-999999	999999
R5A65F96F_B-382___R5A65F96F_B-383___R5A65F96F_B-528	KCY_BACSU;KTHY_BACSU;PYRH_BACSU	-999999	999999
R8AF28A29_LR-628___R8AF28A29_LR-869	NTPES_BACSU	0	999999
RF22DA177_RL-1164___RF22DA177_RL-1582	NADB_BACSU	-999999	0
RB4FF37A1_B-841___RB4FF37A1_RL-1166	PYRK_BACSU+PYRDB_BACSU	-999999	0
RA12105_B-742___RA12105_RL-1016	SPSE_BACSU	-999999	0
R5A53F56C_B-526___R5A53F56C_RL-380	GALE_BACSU ; YTCB_BACSU	-999999	999999
R72045B55_LR-505___R72045B55_LR-697	GLCD_BACSU;GLCD_BACSU+GLCF_BACSU	0	999999
R238B1509_B-110___R238B1509_B-140	KCY_BACSU	-999999	999999
R3B0400F0_B-226___R3B0400F0_B-297	NDK_BACSU	-999999	999999
RE8F58F5_B-1113___RE8F58F5_LR-1509	NTPES_BACSU;YFNB_BACSU	0	999999
RE906BE89_B-1114___RE906BE89_LR-1510	NTPES_BACSU;YFNB_BACSU	0	999999
R8DCE470A_B-644___R8DCE470A_LR-892	NTPES_BACSU;YFNB_BACSU	0	999999
RC20C8204_B-912_SpecMNXM2320_ChangedTo_MNXM2179___RF4101EBB_B-1598	DEOC_BACSU	-999999	999999
RECFA0596_B-1143___RECFA0596_B-1547	FADB_BACSU;PKSI_BACSU;YNGF_BACSU	-999999	999999
R4EA4F2F7_B-317___R4EA4F2F7_B-438	DEOD_BACSU ; PUNA_BACSU	-999999	999999
R1D3185E8_B-70_SpecisoiYO844butpi_ChangedTo_MNXM2105___R59428730_B-518	BUK_BACSU	-999999	999999
RBCF0DD64_B-1217___RBCF0DD64_B-886	AAT3_BACSU;HIS5_BACSU;HIS8_BACSU	-999999	999999
R12515662_B-14___R12515662_LR-11	OAT_BACSU	-999999	999999
R57BBA729_B-367___R57BBA729_B-510	AAT1_BACSU;AAT2_BACSU;AAT3_BACSU	-999999	999999
RB032AF38_B-1136___RB032AF38_B-820	SERC_BACSU	-999999	999999
R98D4EF19_B-702___R98D4EF19_B-957	YUGH_BACSU	-999999	999999
R6CDBBDE7_LR-475___R6CDBBDE7_LR-658	YHCW_BACSU	0	999999
R589521F9_LR-374___R589521F9_LR-514	UXAA_BACSU	0	999999
R754DC5_RL-525___R754DC5_RL-723	DAPA_BACSU	-999999	0
RB47E9088_RL-1164___RB47E9088_RL-839	NADA_BACSU	-999999	0
RBC32739D_RL-1210___RBC32739D_RL-879	HEM2_BACSU	-999999	0
R6FE4E35E_RL-496_SpecMNXM5043_ChangedTo_MNXM326___R7B55D149_RL-759	UPPP_BACSU	-999999	0
RD17E6E9_B-1352___RD17E6E9_RL-988	TENA_BACSU	-999999	0
R5DF35FE1_B-551___R5DF35FE1_RL-400	PSTB1_BACSU+PSTB2_BACSU+PSTS_BACSU+YQGH_BACSU+YQGI_BACSU;BG11376+BG11377+PSTB1_BACSU+PSTB2_BACSU+PSTS_BACSU	-999999	0
RA70C4A2F_RL-1062___RA70C4A2F_RL-771		-999999	0
R973E9D4F_B-946___R973E9D4F_RL-692	THIM_BACSU	-999999	0
R65D1FBB9_RL-441___R65D1FBB9_RL-605	OPUBA_BACSU+OPUBB_BACSU+OPUBC_BACSU+OPUBD_BACSU ; OPUCA_BACSU+OPUCB_BACSU+OPUCC_BACSU+OPUCD_BACSU	-999999	0
R61554BF1_RL-419___R61554BF1_RL-573	RBSA_BACSU+RBSB_BACSU+RBSC_BACSU+RBSD_BACSU	-999999	0
R23491995_B-136___R23491995_RL-109	ARAB_BACSU	-999999	0
R9A333327_RL-968___REE1EA58A_RL-1147_SpecisoiYO844metLala_ChangedTo_MNXM8868	DPPB_BACSU+DPPC_BACSU+DPPD_BACSU+DPPE_BACSU	-999999	0
R25EDB311_RL-158___R34030B48_RL-196_SpecisoiYO844glypro_ChangedTo_MNXM8670	DPPB_BACSU+DPPC_BACSU+DPPD_BACSU+DPPE_BACSU	-999999	0
R1D7B26F5_RL-73_SpecisoiYO844glyasp_ChangedTo_MNXM8665___RA04BBC37_RL-1006	DPPB_BACSU+DPPC_BACSU+DPPD_BACSU+DPPE_BACSU	-999999	0
R887E06BD_RL-847___RBF87C66B_RL-899_SpecisoiYO844glyasn_ChangedTo_MNXM8664	DPPB_BACSU+DPPC_BACSU+DPPD_BACSU+DPPE_BACSU	-999999	0
R2D6940CC_RL-164_SpecisoiYO844alaLThr_ChangedTo_MNXM8264___R95FC03A7_RL-936	DPPB_BACSU+DPPC_BACSU+DPPD_BACSU+DPPE_BACSU	-999999	0
R34A60BF4_RL-202_SpecisoiYO844alaLglu_ChangedTo_MNXM8263___R4D742611_RL-427	DPPB_BACSU+DPPC_BACSU+DPPD_BACSU+DPPE_BACSU	-999999	0
RA6C72DA8_B-1060___RA6C72DA8_RL-768	URK_BACSU	-999999	0
R1BD8A58B_B-82___R1BD8A58B_LR-61	KPYK_BACSU	-999999	0
R726D0C0A_RL-508___R726D0C0A_RL-700___RF9CA25DF_RL-1209_SpecisoiYO844eths_ChangedTo_MNXM7343	SSUA_BACSU+SSUB_BACSU+SSUC_BACSU	-999999	0
R4963C5D0_RL-291___R4963C5D0_RL-398	SSUA_BACSU+SSUB_BACSU+SSUC_BACSU	-999999	0
RFD287F73_B-1660___RFD287F73_LR-1228	PANE_BACSU;YKPB_BACSU	0	999999
R9268CF81_B-919___R9268CF81_LR-670	DAPB_BACSU	0	999999
R8052EA18_RL-568___R8052EA18_RL-784	DPPB_BACSU+DPPC_BACSU+DPPD_BACSU+DPPE_BACSU	-999999	0
RBBC1C40B_B-1208___RBBC1C40B_RL-876	GLPQ_BACSU;YHDW_BACSU;YQIK_BACSU	-999999	0
RD9EB1F62_B-1405___RD9EB1F62_RL-1037	GLPQ_BACSU;YHDW_BACSU;YQIK_BACSU	-999999	0
R923AD9F1_LR-918___R923AD9F1_RL-669	GLPK_BACSU	-999999	0
R7358338A_B-708___R7358338A_RL-513	KDGK_BACSU	-999999	0
R776F06AC_RL-531___R776F06AC_RL-732	COPA_BACSU ; YCNJ_BACSU	-999999	0
R1FEFE99C_RL-113___R30CB8D5F_RL-185_SpecisoiYO844mops_ChangedTo_MNXM62524	SSUA_BACSU+SSUB_BACSU+SSUC_BACSU	-999999	0
R99DF53F9_RL-710___R99DF53F9_RL-966	METN_BACSU+METP_BACSU+METQ_BACSU;YHCG_BACSU+YHCH_BACSU+YHCJ_BACSU;YTRB_BACSU+YTRE_BACSU+YTRF_BACSU;TCYJ_BACSU+TCYK_BACSU+TCYL_BACSU+TCYM_BACSU+TCYN_BACSU	-999999	0
RCEC5530D_B-1335___RCEC5530D_B-973	DYR_BACSU	-999999	999999
RC94E05B9_B-1299___RC94E05B9_B-947	AROD_BACSU;AROE_BACSU	-999999	999999
R30343E94_RL-180___R30343E94_RL-237		-999999	0
R3FB7A5C0_B-327___R3FB7A5C0_RL-246	PPNK1_BACSU	-999999	0
R5467D6DC_B-483___R5467D6DC_RL-344	ALLB_BACSU	-999999	999999
R427B1B98_RL-263___R427B1B98_RL-348	YXEM_BACSU+YXEN_BACSU+YXEO_BACSU	-999999	0
R1687FAEB_RL-41___RE42F854A_RL-1088_SpecisoiYO844glyglu_ChangedTo_MNXM55454	DPPB_BACSU+DPPC_BACSU+DPPD_BACSU+DPPE_BACSU	-999999	0
R4036C6D6_RL-254_SpecisoiYO844glymet_ChangedTo_MNXM55287___R932E3B52_B-923	BG10629	-999999	0
R170A1926_RL-35_SpecisoiYO844glymet_ChangedTo_MNXM55287___RB8C600E_RL-1194	DPPB_BACSU+DPPC_BACSU+DPPD_BACSU+DPPE_BACSU	-999999	0
R27545C1B_RL-131_SpecisoiYO844glygln_ChangedTo_MNXM55276___R997D7646_B-960	BG10629	-999999	0
R55F26F1A_RL-495___RC0D6482E_RL-904_SpecisoiYO844glygln_ChangedTo_MNXM55276	DPPB_BACSU+DPPC_BACSU+DPPD_BACSU+DPPE_BACSU	-999999	0
R2749CE5F_B-168___R2749CE5F_RL-130	DAGK_BACSU;DCK_BACSU;DGK_BACSU	-999999	0
R857DEAFC_B-824___R857DEAFC_RL-594	K6PF_BACSU	-999999	0
R364A07FC_B-271___RF32672E0_LR-1171_SpecisoiYO8442pcpgc_ChangedTo_MNXM3442_SpecisoiYO844quc_ChangedTo_MNXM620	QDOI_BACSU	0	999999
RBECD7378_B-1224___RBECD7378_B-891	CYSC1_BACSU;CYSC2_BACSU	-999999	999999
R47504FE3_B-388___R47504FE3_RL-285	URK_BACSU	-999999	0
R726C5D38_B-699___R726C5D38_RL-507	PYC_BACSU	-999999	0
RCDB19324_B-1323___RCDB19324_B-964	PYRC_BACSU	-999999	999999
RB87F9B6_RL-1191___RB87F9B6_RL-862	PUR2_BACSU	-999999	0
R3463F7EC_RL-200___R3463F7EC_RL-259	ARAN_BACSU+ARAP_BACSU+ARAQ_BACSU;AMYC_BACSU+AMYD_BACSU+MSME_BACSU;YUFN_BACSU+YUFO_BACSU+YUFP_BACSU+YUFQ_BACSU;YURJ_BACSU+YURM_BACSU+YURN_BACSU+YURO_BACSU	-999999	0
R7D814745_RL-555___R7D814745_RL-771	PURT_BACSU	-999999	0
RA6E23FBB_RL-1061___RA6E23FBB_RL-770	PUR3_BACSU	-999999	0
R35360155_RL-204___R35360155_RL-265	CADA_BACSU ; ZOSA_BACSU	-999999	0
R3F89D4B8_B-326___R3F89D4B8_RL-245	PPNK1_BACSU	-999999	0
R6C9C2925_B-655___R6C9C2925_RL-474	DCK_BACSU;DGK_BACSU	-999999	0
R6D38B9A_RL-478_SpecisoiYO844arsenb_ChangedTo_MNXM42654___RD2D01B10_RL-1359	OPUAA_BACSU+OPUAB_BACSU+OPUAC_BACSU;OPUCA_BACSU+OPUCB_BACSU+OPUCC_BACSU+OPUCD_BACSU	-999999	0
R9F90B4F7_B-1003___R9F90B4F7_RL-732	COAA_BACSU;COAX_BACSU	-999999	0
R6DADBDED_B-665___R6DADBDED_RL-481	PPNK1_BACSU	-999999	0
R4C39756A_B-421___R4C39756A_RL-306	MTNK_BACSU	-999999	0
RCC96081E_RL-963_SpecisoiYO844alaLhis_ChangedTo_MNXM40496___REE6E6A19_RL-1558	DPPB_BACSU+DPPC_BACSU+DPPD_BACSU+DPPE_BACSU	-999999	0
R2DD45EAF_RL-217___R73A0A080_RL-517_SpecisoiYO844alaLgln_ChangedTo_MNXM40495	DPPB_BACSU+DPPC_BACSU+DPPD_BACSU+DPPE_BACSU	-999999	0
RC39DE6FE_RL-920_SpecisoiYO844alaLasp_ChangedTo_MNXM40494___RDA6D4F02_RL-1411	DPPB_BACSU+DPPC_BACSU+DPPD_BACSU+DPPE_BACSU	-999999	0
R50C20388_B-450___R50C20388_LR-324	K1PF_BACSU;K6PF_BACSU	0	999999
R6EAB6651_RL-488___R6EAB6651_RL-672	PURU_BACSU	-999999	0
RD7523EED_RL-1019___RD7523EED_RL-1387	GCH1_BACSU;GCH4_BACSU	-999999	0
R3BC0E0C_RL-231___R3BC0E0C_RL-304	TCYA_BACSU+TCYB_BACSU+TCYC_BACSU;GLNH_BACSU+GLNM_BACSU+GLNP_BACSU+GLNQ_BACSU	-999999	0
R29B8ED1E_B-187___R29B8ED1E_RL-148	PPNK1_BACSU	-999999	0
R2111D7F0_B-92_SpecisoiYO844argp_ChangedTo_MNXM3663___R62015417_B-582		-999999	999999
RFA351FD6_RL-1212___RFA351FD6_RL-1637	LPLB_BACSU;YESO_BACSU+YESP_BACSU+YESQ_BACSU	-999999	0
R580F11A7_B-368___R580F11A7_B-511	DHOM_BACSU	-999999	999999
R2934676F_RL-183___RA02046B8_RL-733_SpecisoiYO844thiog_ChangedTo_MNXM3370		-999999	0
RCAB83328_B-1307___RCAB83328_RL-957	GAL1_BACSU	-999999	0
R3BABACC5_B-303___R3BABACC5_RL-230	YKGB_BACSU	-999999	0
R1224CCB7_B-9_SpecisoiYO844glcn_ChangedTo_MNXM341___RF3924393_B-1592	GNTK_BACSU	-999999	999999
R27E2D0C_B-172___R27E2D0C_RL-136	URK_BACSU	-999999	0
R55CA7A11_B-493___R55CA7A11_RL-353	URK_BACSU	-999999	0
R3F42BDA9_B-325___R3F42BDA9_RL-243	URK_BACSU	-999999	0
RFD5B1B42_B-1662___RFD5B1B42_RL-1231	PPNK1_BACSU	-999999	0
RC8BC298A_B-1295___RC8BC298A_RL-945	URK_BACSU	-999999	0
R43004819_RL-356___RA768A5BE_RL-774_SpecisoiYO844pur_ChangedTo_MNXM3088	BMR3_BACSU	-999999	0
RA1805785_RL-1018___RA1805785_RL-743	OPUAA_BACSU+OPUAB_BACSU+OPUAC_BACSU;OPUCA_BACSU+OPUCB_BACSU+OPUCC_BACSU+OPUCD_BACSU	-999999	0
R4424E58F_RL-272___R4424E58F_RL-368	SSUA_BACSU+SSUB_BACSU+SSUC_BACSU	-999999	0
R4BA6DE12_RL-304_SpecisoiYO844ferrich_ChangedTo_MNXM2825___RE2178CE1_RL-1460	FHUB_BACSU+FHUC_BACSU+FHUD_BACSU+FHUG_BACSU;YCLN_BACSU+YCLO_BACSU+YCLP_BACSU+YCLQ_BACSU;YFMC_BACSU+YFMD_BACSU+YFME_BACSU+YFMF_BACSU	-999999	0
R8A06DB82_RL-621___R8A06DB82_RL-858	FOLC_BACSU	-999999	0
R5148B89F_B-327___R5148B89F_B-455	DYR_BACSU	-999999	999999
R1991C790_RL-49___R1991C790_RL-67	NATA_BACSU+NATB_BACSU	-999999	0
RCE37C724_LR-1328___RCE37C724_LR-968	G3P2_BACSU	0	999999
R3FBBF52_B-328___R3FBBF52_RL-247	KITH_BACSU	-999999	0
R2E6FB2E3_RL-167___R2E6FB2E3_RL-220	AMYC_BACSU+AMYD_BACSU+MSME_BACSU;RBSA_BACSU+RBSB_BACSU+RBSC_BACSU+RBSD_BACSU;YUFN_BACSU+YUFO_BACSU+YUFP_BACSU+YUFQ_BACSU;YURJ_BACSU+YURM_BACSU+YURN_BACSU+YURO_BACSU	-999999	0
R131CFE91_RL-13___R131CFE91_RL-18	RBSA_BACSU+RBSB_BACSU+RBSC_BACSU+RBSD_BACSU	-999999	0
R96290CDA_B-686___R96290CDA_B-938	FOLD_BACSU	-999999	999999
RA1A091DF_B-1020___RA1A091DF_RL-744	KITH_BACSU	-999999	0
RF527351_RL-1184___RF527351_RL-1604	MNTA_BACSU+MNTB_BACSU+MNTC_BACSU+MNTD_BACSU	-999999	0
R26529138_RL-123___R26529138_RL-160	OPUCA_BACSU+OPUCB_BACSU+OPUCC_BACSU+OPUCD_BACSU	-999999	0
R6A7B179D_B-643___R6A7B179D_RL-465	GLPQ_BACSU;YHDW_BACSU;YQIK_BACSU	-999999	0
R3CA208E0_B-235___R3CA208E0_RL-313	NTPES_BACSU	-999999	0
RB348E483_B-833___RB348E483_RL-1155	NTPES_BACSU	-999999	0
R3F17D755_B-242___R3F17D755_RL-324	NTPES_BACSU	-999999	0
R5D6827A6_B-549___RDAACB128_B-1043_SpecMNXM2320_ChangedTo_MNXM2179	RBSK_BACSU	-999999	999999
R83ED5B3_B-811___R83ED5B3_LR-586	GLTA_BACSU+GLTB_BACSU	0	999999
R1889FDC1_B-44___R1889FDC1_RL-60	PIT_BACSU	-999999	999999
R2FFE8EE4_B-236___R2FFE8EE4_LR-178	CIMH_BACSU;DCTA_BACSU;YFLS_BACSU;YWKB_BACSU;DCTA_BACSU+DCTB_BACSU	-999999	999999
RECBDF86C_B-1541___RECBDF86C_LR-1141	EXUT_BACSU	-999999	999999
RFFE4606_LR-1247___RFFE4606_LR-1676	CZCO_BACSU ; KTRA_BACSU+KTRB_BACSU ; KTRC_BACSU+KTRD_BACSU	-999999	0
R8B0C95C_B-871___R8B0C95C_LR-630	BG12983;TRPP_BACSU	-999999	999999
R1C5965DA_B-65___R1C5965DA_B-86	DCTA_BACSU;YFLS_BACSU;DCTA_BACSU+DCTB_BACSU	-999999	999999
R6B5FC127_B-649___R6B5FC127_LR-470	ALLP_BACSU	-999999	999999
RF54C05AA_LR-1185___RF54C05AA_LR-1607	ARCD_BACSU	0	999999
R4F2DB5CD_B-443___R4F2DB5CD_LR-321	ARAE_BACSU	-999999	999999
RCC30C545_B-1317___RCC30C545_LR-961	GLTP_BACSU ; GLTT_BACSU	-999999	999999
RC416F595_B-1265___RC416F595_B-926	YISU_BACSU	-999999	999999
RFB2489A_B-1219___RFB2489A_B-1646		-999999	999999
RAEC85517_B-1124___RAEC85517_LR-810	ALLP_BACSU;YXLA_BACSU	-999999	999999
R6AA8265F_B-645___R6AA8265F_LR-466	GUDP_BACSU	-999999	999999
R1C156B46_LR-63___R1C156B46_LR-83	ARCD_BACSU ; ROCC_BACSU ; ROCE_BACSU	0	999999
R4642C92D_B-378___R4642C92D_LR-280	NUPC_BACSU;NUPG_BACSU;YUTK_BACSU	-999999	999999
RAA9668A9_B-1092___RAA9668A9_LR-794		-999999	999999
R4DF8133A_B-313___R4DF8133A_B-430	AAPA_BACSU ; YDGF_BACSU	-999999	999999
R8655EB14_B-830___R8655EB14_LR-601	EXUT_BACSU	-999999	999999
R53A62A56_B-339___R53A62A56_B-477	ALLP_BACSU;YXLA_BACSU	-999999	999999
R60D7D3E8_B-570___R60D7D3E8_LR-415		0	999999
R5BE7FD4_B-537___R5BE7FD4_LR-386	ALLP_BACSU;YXLA_BACSU	-999999	999999
R36CF866A_B-277___R36CF866A_LR-212		-999999	999999
REA63FB1D_B-1523___REA63FB1D_LR-1123	SULP_BACSU ; YBAR_BACSU ; YVDB_BACSU	-999999	999999
RD9C41023_B-1404___RD9C41023_LR-1036		-999999	999999
R20A476A7_LR-90_SpecisoiYO844dextrin_ChangedTo_MNXM49266___R9D755F0E_B-991		-999999	999999
RCE6DE43B_B-1332___RCE6DE43B_LR-971	BG12795;GUTA_BACSU	-999999	999999
RBB45C763_LR-872_SpecisoiYO844cro4_ChangedTo_MNXM46638___RD05389FA_RL-1341	YWRA_BACSU ; YWRB_BACSU	-999999	999999
RA88E1747_B-1072___RA88E1747_LR-781	ARAE_BACSU	0	999999
R99B1B88_B-961___R99B1B88_LR-706	CZCD_BACSU	0	999999
RBF124E57_LR-894_SpecMNXM90941_ChangedTo_MNXM4457___RE301FE19_B-1463	ARAE_BACSU;YNAJ_BACSU	-999999	999999
R5F9F9DB1_B-412___R5F9F9DB1_B-565	KDGT_BACSU	-999999	999999
R5533691C_B-490___R5533691C_LR-349	GLTP_BACSU	-999999	999999
R33D76743_B-253___RF9E1B975_LR-1211_SpecisoiYO844arsenb_ChangedTo_MNXM42654	OPUD_BACSU	0	999999
R6500057A_B-600___R6500057A_LR-436	NUPC_BACSU;NUPG_BACSU;YUTK_BACSU	-999999	999999
R5CE0F8F2_B-543___R5CE0F8F2_LR-396	GLCP_BACSU;GLCU_BACSU	-999999	999999
R92118F8C_B-667___R92118F8C_B-916	ALLP_BACSU;YXLA_BACSU	-999999	999999
R625B4D9B_B-426___R625B4D9B_B-585	YRHG_BACSU;YWCJ_BACSU	-999999	999999
R4C352962_B-305___R4C352962_B-420		-999999	999999
R3A873FFF_B-224_SpecisoiYO844argp_ChangedTo_MNXM3663___RF80D7057_B-1627		-999999	999999
RC2FAAB19_B-1254___RC2FAAB19_B-918	YWCA_BACSU	-999999	999999
RAD1F3F7A_B-1116___RD6BB49B4_LR-1016_SpecisoiYO8443amba_ChangedTo_MNXM36331	GABP_BACSU	-999999	999999
R2BB51883_B-157___R2BB51883_B-204		-999999	999999
R6150E555_B-572___R7EA6C525_LR-559_SpecisoiYO844pala_ChangedTo_MNXM3518		-999999	999999
R69AD851_B-634___R8E752502_LR-649_SpecisoiYO844glcn_ChangedTo_MNXM341	GNTP_BACSU ; YOJA_BACSU	-999999	999999
R5D007655_LR-397___R5D007655_LR-544	NUPC_BACSU;NUPG_BACSU;YUTK_BACSU	0	999999
RF04E7D07_B-1156___RF04E7D07_B-1569		-999999	999999
R8927C97_B-615___R8927C97_B-852	ALLP_BACSU;YXLA_BACSU	-999999	999999
RDA877866_B-1413___RDA877866_LR-1042		-999999	999999
RC43FEC75_B-1268___RC43FEC75_LR-927		-999999	999999
RE9E2BBFE_B-1120___RE9E2BBFE_B-1519	AAPA_BACSU ; YDGF_BACSU	-999999	999999
RA1AB26B4_B-1021___RA1AB26B4_B-745	OPUD_BACSU	-999999	999999
R40CFDBFB_B-337___R40CFDBFB_LR-258	NUPC_BACSU;NUPG_BACSU;YUTK_BACSU	-999999	999999
R224606F1_B-130___R224606F1_LR-101	MLEN_BACSU;MRPA_BACSU;MRPB_BACSU;MRPC_BACSU;MRPD_BACSU;MRPE_BACSU;MRPF_BACSU;MRPG_BACSU;NHAK_BACSU;YHAU_BACSU;YJBQ_BACSU;MRPA_BACSU+MRPB_BACSU+MRPC_BACSU+MRPD_BACSU+MRPF_BACSU+MRPG_BACSU+mnhE	-999999	999999
R9BBDFC93_B-717_SpecisoiYO844btdRR_ChangedTo_MNXM2757___RFBAF2331_B-1653		-999999	999999
RA3E45654_B-1038___RA3E45654_B-757	FMNP_BACSU	-999999	999999
RC77F6DA8_B-1287___RC77F6DA8_B-936		-999999	999999
RCEACFC46_B-1334___RCEACFC46_B-972	DCTA_BACSU;YFLS_BACSU;DCTA_BACSU+DCTB_BACSU	-999999	999999
R32162FDE_B-248___R32162FDE_LR-189	ALLP_BACSU;PBUG_BACSU;PBUO_BACSU;YXLA_BACSU	-999999	999999
R162AFB01_B-38___R162AFB01_LR-27		-999999	999999
RDD0BDF9A_B-1057___RDD0BDF9A_B-1427		-999999	999999
R6E6A4469_B-670___R6E6A4469_LR-487	BRAB_BACSU;BRNQ_BACSU;AZLC_BACSU+AZLD_BACSU;AZLC_BACSU+AZLD_BACSU+BRNQ_BACSU	-999999	999999
RA22179F4_B-1027___RA22179F4_LR-749		-999999	999999
R2969F40D_LR-146___R2969F40D_LR-184	MNTH_BACSU	0	999999
R70347D05_B-498___R70347D05_B-682	LCTP_BACSU ; LUTP_BACSU	-999999	999999
RFF983DE3_B-1245___RFF983DE3_LR-1674	YXER_BACSU	-999999	999999
R61A7CF0F_B-580___R61A7CF0F_LR-421	PBUG_BACSU;PBUO_BACSU;PBUX_BACSU;YWDJ_BACSU;PUCJ_BACSU+PUCK_BACSU	-999999	999999
R80C33240_B-570___R80C33240_B-786	ALLP_BACSU;YXLA_BACSU	-999999	999999
R781F33D0_LR-533___R781F33D0_LR-736		0	999999
RD4D84E74_B-1374___RD4D84E74_LR-1005	CSBX_BACSU;YFLS_BACSU;YOAB_BACSU	-999999	999999
RB4540E4D_B-1163___RB4540E4D_LR-837	NARK_BACSU;NASA_BACSU	-999999	999999
R16FBD0E6_B-33___R16FBD0E6_B-46	ILVE1_BACSU ; ILVE2_BACSU	-999999	999999
R654C48AE_B-602___R654C48AE_LR-438	BRAB_BACSU;BRNQ_BACSU;AZLC_BACSU+AZLD_BACSU;AZLC_BACSU+AZLD_BACSU+BRNQ_BACSU	-999999	999999
R4F0C3985_B-442___R4F0C3985_LR-320	PT1_BACSU+PTHP_BACSU+PTTBC_BACSU	-999999	999999
R8011D7F9_B-566___R8011D7F9_LR-780	NTPES_BACSU;YFNB_BACSU	0	999999
R6E30D98B_B-485___R6E30D98B_RL-668	NTPES_BACSU	-999999	0
R473F109_RL-284___R473F109_RL-386	DHBB_BACSU;YDDQ_BACSU	-999999	0
RCE1E3CA5_LR-1326___RCE1E3CA5_LR-966	EFEM_BACSU+EFEN_BACSU;EFEM_BACSU+EFEN_BACSU+EFEU_BACSU	0	999999
RD81C059D_B-1392___RD81C059D_LR-1024	MRAY_BACSU	-999999	999999
RDD6DBEE0_LR-1060___RDD6DBEE0_LR-1430	MURD_BACSU	0	999999
R385725AA_RL-218___R385725AA_RL-284	MURC_BACSU	-999999	0
RA2F715F2_LR-1032___RA2F715F2_LR-754	SSUA_BACSU+SSUB_BACSU+SSUC_BACSU	0	999999
R54461FAC_B-482___R54461FAC_LR-343	GABP_BACSU	-999999	999999
RD9F94F0C_RL-1038___RD9F94F0C_RL-1408	PCCB_BACSU;YNGE_BACSU	-999999	0
R1E0959CD_RL-79_SpecisoiYO844prolb_ChangedTo_MNXM18941___R5EB12655_LR-557	OPUAA_BACSU+OPUAB_BACSU+OPUAC_BACSU;OPUCA_BACSU+OPUCB_BACSU+OPUCC_BACSU+OPUCD_BACSU	0	999999
RC0BC5E81_RL-1241___RC0BC5E81_RL-903	PABA_BACSU+TRPE_BACSU	-999999	0
R3141C59B_B-186___R3141C59B_B-244	ARAD_BACSU	-999999	999999
RF1FC7F85_B-1162___RF1FC7F85_B-1580	TKT_BACSU	-999999	999999
REBE3C8D4_B-1536___REBE3C8D4_RL-1135	XYLB_BACSU	-999999	0
R40DDAE6C_B-260___R40DDAE6C_B-339	KAMA_BACSU	-999999	999999
R5C862FCA_B-391_SpecisoiYO8442hxmp_ChangedTo_MNXM1855___RCC1863F0_B-1316		-999999	999999
R543D9FD7_B-341___R543D9FD7_B-480	FOLD_BACSU	-999999	999999
R95F08F4D_B-684___R95F08F4D_B-934	GLYA_BACSU	-999999	999999
R740CEADC_B-716___R740CEADC_LR-521	PANB_BACSU	0	999999
RD838F4FB_LR-1025___RD838F4FB_LR-1394	BG11190;TYSY1_BACSU;TYSY2_BACSU	0	999999
RCE2DA31D_B-1327___RCE2DA31D_LR-967	YITJ_BACSU	0	999999
R6A225F9F_B-641___R6A225F9F_LR-462	PT1_BACSU+PTHP_BACSU+PTN3B_BACSU	0	999999
R1FB0F404_B-111___R1FB0F404_LR-86	GLCP_BACSU	-999999	999999
R28BF4A7E_B-179___R28BF4A7E_RL-142	KCY_BACSU;PYRH_BACSU	-999999	0
RE4ADEE31_B-1090___RE4ADEE31_B-1478	BG10403;MNAA_BACSU	-999999	999999
R342F609C_B-199___R342F609C_B-257	LCTP_BACSU ; LUTP_BACSU	-999999	999999
R19336E76_B-48_SpecisoiYO84426dapime_ChangedTo_MNXM1759___RBEC34400_B-1223	DAPEL_BACSU	-999999	999999
R528EBB64_RL-335_SpecisoiYO84426dapime_ChangedTo_MNXM1759_SpecisoiYO844acamoxm_ChangedTo_MNXM1872___R9490975F_B-930	PATA_BACSU;YUGH_BACSU	-999999	999999
RB5189393_B-842___RB5189393_LR-1167	DEOD_BACSU ; PUNA_BACSU	0	999999
R44365F83_B-273___R44365F83_B-369	PBUG_BACSU;PBUO_BACSU;PBUX_BACSU;YWDJ_BACSU;PUCJ_BACSU+PUCK_BACSU	-999999	999999
R835EDBFE_B-584___R835EDBFE_B-809	GABT_BACSU	-999999	999999
R6EF38510_B-675___R6EF38510_LR-490	GABD_BACSU	0	999999
R8BED3808_B-637_SpecisoiYO84446dh25dohxn_ChangedTo_MNXM1709_SpecisoiYO8445dh4dglcn_ChangedTo_MNXM718___RA29BD095_B-1031	IOLB_BACSU;KDUI_BACSU	-999999	999999
RE4B00DB4_B-1091___RE4B00DB4_B-1479	LEUC_BACSU;LEUD_BACSU;LEU3_BACSU+LEUD_BACSU	-999999	999999
RCB2E3D7A_B-1311___RCB2E3D7A_B-958	LEU3_BACSU+LEUD_BACSU;LEUC_BACSU+LEUD_BACSU	-999999	999999
RBBF437E1_B-1209___RBBF437E1_B-878	PRPB_BACSU	-999999	999999
R44757C01_B-274___R44757C01_B-370	DEOD_BACSU ; PUNA_BACSU	-999999	999999
R97CA8345_B-951___R97CA8345_RL-695	MTNA_BACSU;MTNN_BACSU	-999999	999999
R8DE66411_LR-645___R8DE66411_RL-893		-999999	999999
R802C2BCE_B-781___R802C2BCE_RL-567	MURA1_BACSU;MURA2_BACSU	-999999	0
R85F6B42C_LR-598___R85F6B42C_LR-827	MURB_BACSU	0	999999
R7047254_B-683___RDBAEF005_B-1049_SpecisoiYO844pala_ChangedTo_MNXM3518		-999999	999999
R11AB4F29_B-10___R11AB4F29_B-6	YUXG_BACSU	-999999	999999
R968F7401_B-941___R968F7401_RL-688	RHAB_BACSU	-999999	0
R7F910ABA_LR-564_SpecisoiYO8442dmmq7_ChangedTo_MNXM715_SpecisoiYO844mql7_ChangedTo_MNXM166___R862D1249_RL-829	UBIE_BACSU	-999999	0
RFB3ECD1D_B-1222___RFB3ECD1D_B-1650	UXAC_BACSU	-999999	999999
R9DE03C00_B-994___RA09AAC47_LR-736_SpecisoiYO844g1p_ChangedTo_MNXM679	YVDK_BACSU	-999999	999999
RC1977CF2_B-1243___RC1977CF2_RL-909	O16G1_BACSU;O16G2_BACSU	-999999	0
RBF4920A7_B-1228___RBF4920A7_LR-896	O16G1_BACSU;O16G3_BACSU	0	999999
RE7C70B41_B-1499___RE7C70B41_LR-1106	BG11848+PT1_BACSU+PTHP_BACSU;PT1_BACSU+PTHP_BACSU+PTOCB_BACSU	0	999999
REBC7E815_LR-1134___REBC7E815_LR-1534	LPLB_BACSU;AMYC_BACSU+AMYD_BACSU+MSME_BACSU;CYCB_BACSU+GANP_BACSU+GANQ_BACSU;MDXE_BACSU+MDXF_BACSU+MDXG_BACSU;YESO_BACSU+YESP_BACSU+YESQ_BACSU	0	999999
R926E7B95_B-920___R926E7B95_RL-671	ISPE_BACSU	-999999	0
R2FF6DBB2_B-235___R2FF6DBB2_RL-177	DXR_BACSU	-999999	0
RE8370F12_B-1110___RE8370F12_RL-1503		-999999	999999
R4028DED3_B-252___R4028DED3_RL-333	G6PI_BACSU	-999999	999999
RF6A7C83D_B-1194___RF6A7C83D_RL-1619	G6PI_BACSU	-999999	999999
R2579B3B7_B-153___R2579B3B7_LR-121	G6PD_BACSU	-999999	999999
R966224A8_B-939___R966224A8_RL-687	TREC_BACSU	-999999	0
R62F61D9C_B-590___RE6A29C7F_RL-1100_SpecisoiYO8446pgg_ChangedTo_MNXM4419	BGLA_BACSU ; LICH_BACSU	-999999	0
REE56858C_B-1557___REE56858C_RL-1149	BG11839;GLVA_BACSU	-999999	0
RB76892E3_B-1185___RB76892E3_RL-857	PT1_BACSU+PTG3C_BACSU+PTHP_BACSU;PT1_BACSU+PTHP_BACSU+PTOCB_BACSU;PT1_BACSU+PTHP_BACSU+PTXA_BACSU;PT1_BACSU+PTHP_BACSU+PTXBC_BACSU	-999999	0
RD51F1513_B-1376___RD51F1513_RL-1008	GLK_BACSU	-999999	0
R53B07257_B-478___R6FFD7335_RL-497_SpecisoiYO8442hxmp_ChangedTo_MNXM1855	BGLA_BACSU;LICH_BACSU	-999999	999999
RAC909E93_B-1113___RAC909E93_LR-805	YFLS_BACSU ; YWKB_BACSU ; DCTA_BACSU+DCTB_BACSU	-999999	999999
R6F69E75D_LR-493_SpecMNXM114199_ChangedTo_MNXM1607___R6F69E75D_LR-679_SpecMNXM114199_ChangedTo_MNXM1607___R8B05645C_LR-629___R8B05645C_LR-870	OPUAA_BACSU+OPUAB_BACSU+OPUAC_BACSU;OPUCA_BACSU+OPUCB_BACSU+OPUCC_BACSU+OPUCD_BACSU	0	999999
R90B66DB3_B-908___R90B66DB3_RL-657	ASPA_BACSU	-999999	0
R1D91677F_RL-74___R1D91677F_RL-98	GLSA1_BACSU ; GLSA2_BACSU	-999999	0
R1872D5AE_RL-43___R1872D5AE_RL-59		-999999	0
RDAE77DD2_RL-1045___RDAE77DD2_RL-1417	CDD_BACSU	-999999	0
R2A514FF5_LR-152___R2A514FF5_LR-193	GLNA_BACSU	0	999999
RFA88E909_RL-1217___RFA88E909_RL-1643	PNCA_BACSU;YAAI_BACSU	-999999	0
REAE0A1CD_RL-1128___REAE0A1CD_RL-1526	SDHD_BACSU	-999999	0
R8B7D9DD0_RL-634___R8B7D9DD0_RL-878	SDHA_BACSU+SDHB_BACSU	-999999	0
RCF98E6D8_RL-1338___RCF98E6D8_RL-976	COMEB_BACSU	-999999	0
RC589DE04_RL-1275___RC589DE04_RL-932	GLOX_BACSU	-999999	0
R822C2259_RL-576___R822C2259_RL-798	ADEC_BACSU;YERA_BACSU	-999999	0
R8348ECA3_RL-582___R8348ECA3_RL-807	MCCB_BACSU;METC_BACSU	-999999	0
RFA7D7587_RL-1216___RFA7D7587_RL-1642	GUAD_BACSU	-999999	0
RF03E5809_B-1155___RF03E5809_B-1568	NRGA_BACSU	-999999	999999
R2A69B9AC_RL-153___R2A69B9AC_RL-195	METI_BACSU	-999999	0
RFB2F9386_B-1221___RFB2F9386_B-1648	PDP_BACSU	-999999	999999
R51FD58E9_B-331___R51FD58E9_B-463	ALLP_BACSU;PBUG_BACSU;PBUO_BACSU;PYRP_BACSU	-999999	999999
RCEFA8BF7_RL-974_SpecisoiYO844alaLleu_ChangedTo_MNXM15786___RCF11F53_LR-1336	DPPB_BACSU+DPPC_BACSU+DPPD_BACSU+DPPE_BACSU	0	999999
RC093D807_LR-1240___RF3007A66_RL-1169_SpecisoiYO844Lalagly_ChangedTo_MNXM15783	DPPB_BACSU+DPPC_BACSU+DPPD_BACSU+DPPE_BACSU	0	999999
R20F27F8B_B-122___R20F27F8B_B-91	ALR1_BACSU	-999999	999999
R99BDB7F6_LR-708___R99BDB7F6_LR-963	GLOX_BACSU	0	999999
RECD550D8_B-1543___RECD550D8_LR-1142	AAPA_BACSU;ALST_BACSU;GLNT_BACSU;YDGF_BACSU;YFLA_BACSU;YRBD_BACSU	-999999	999999
RB73F93B4_B-1181___RB73F93B4_B-854	ALF_BACSU;IOLJ_BACSU	-999999	999999
R1BB04AE8_B-80___R1BB04AE8_LR-57	K1PF_BACSU	0	999999
RD082C506_B-1342___RD082C506_RL-982	HMGCL_BACSU	-999999	999999
RD3DB88D3_B-1366___RD3DB88D3_B-999		-999999	999999
R7544F249_LR-524___R7544F249_LR-722	OPUBA_BACSU+OPUBB_BACSU+OPUBC_BACSU+OPUBD_BACSU;OPUCA_BACSU+OPUCB_BACSU+OPUCC_BACSU+OPUCD_BACSU	0	999999
R7F0E3AF7_B-562___R7F0E3AF7_B-777	AAT3_BACSU;HIS5_BACSU;HIS8_BACSU	-999999	999999
RB465B165_RL-838_SpecMNXM90906_ChangedTo_MNXM648___RECEF8C0E_RL-1545	RIBD_BACSU	-999999	0
R1CA49BF6_B-66___R1CA49BF6_B-90	KTHY_BACSU	-999999	999999
R1781A0_B-51___R1781A0_LR-37	MTNA_BACSU;MTNN_BACSU	-999999	999999
RA6CCBA15_LR-769_SpecisoiYO844stchs_ChangedTo_MNXM1503___RB01C328E_B-1134	AGAL_BACSU	0	999999
R6D92F1B0_RL-479___R6D92F1B0_RL-664	PPS_BACSU;PPSA_BACSU	-999999	0
R896353BD_B-618___R896353BD_B-854	PUR8_BACSU	-999999	999999
R28766662_B-140___R28766662_B-176	KAD_BACSU	-999999	999999
RC16F2CB0_LR-1242___RC16F2CB0_LR-907	NTPES_BACSU;YFNB_BACSU	0	999999
R226BBBB1_B-133___R226BBBB1_RL-103	RELA_BACSU;YJBM_BACSU	-999999	0
R5A256FB1_LR-525___RBF7D97D9_RL-897_SpecMNXM89361_ChangedTo_MNXM149	CADA_BACSU;ZOSA_BACSU;ADCA_BACSU+ADCB_BACSU+ADCC_BACSU	0	999999
R6933049E_LR-457_SpecMNXM89361_ChangedTo_MNXM149___R8F58EBC6_B-899	CZCD_BACSU	-999999	0
R298CAADB_B-147___R298CAADB_B-186	ACKA_BACSU	-999999	999999
R6D0219FA_RL-476_SpecisoiYO844metox_ChangedTo_MNXM2246___R7DD1E7A8_RL-556_SpecisoiYO844metox_ChangedTo_MNXM2246___RF3418D83_B-1587	MSRA_BACSU;MSRB_BACSU	-999999	0
RADAB18C1_RL-1119___RADAB18C1_RL-808	NRDI_BACSU+RIR1_BACSU+RIR2_BACSU	-999999	0
R1E8BF0DA_RL-105___R1E8BF0DA_RL-81	NRDI_BACSU+RIR1_BACSU+RIR2_BACSU	-999999	0
R206F4BDE_RL-118___R206F4BDE_RL-89	NRDI_BACSU+RIR1_BACSU+RIR2_BACSU	-999999	0
R8B3F3C76_RL-632___R8B3F3C76_RL-872	NRDI_BACSU+RIR1_BACSU+RIR2_BACSU	-999999	0
R1D12A39_B-93___R1D12A39_LR-69	FENR1_BACSU;FENR2_BACSU;TRXB_BACSU;FENR2_BACSU+TRXB_BACSU	-999999	999999
R49A140F5_B-400___R49A140F5_LR-292	YODQ_BACSU;YTNL_BACSU;YXEP_BACSU	0	999999
R6DCC6D5D_LR-483___R6DCC6D5D_LR-667	SSUA_BACSU+SSUB_BACSU+SSUC_BACSU	0	999999
R89851EF5_LR-855___RB7792BCF_RL-858_SpecisoiYO844lipt_ChangedTo_MNXM1484		0	999999
R3DEA5779_LR-238___R3DEA5779_LR-317	ASPG1_BACSU;ASPG2_BACSU	0	999999
R551C5455_B-488___R551C5455_LR-347		-999999	999999
R243773E7_B-114___R243773E7_B-146	RPE_BACSU	-999999	999999
RF4C310B0_LR-1182___RF4C310B0_LR-1602	RIBBA_BACSU	0	999999
R95D9D061_B-932___R95D9D061_RL-682	ARAB_BACSU	-999999	0
R6933A465_LR-458___R6933A465_LR-629	PABC_BACSU	0	999999
RF4F5126C_B-1603___RF4F5126C_RL-1183	PABA_BACSU+PABB_BACSU	-999999	0
RD462190A_B-1000___RD462190A_B-1370	HIS5_BACSU;HIS8_BACSU	-999999	999999
R19DC042B_B-50___R19DC042B_B-69	TRPF_BACSU	-999999	999999
R8B9B0F03_B-880___R8B9B0F03_LR-635	GSA_BACSU;GSAB_BACSU	-999999	999999
R1D4F4F2_B-94___R1D4F4F2_RL-71	HEM1_BACSU	-999999	0
R982D637B_B-952___R982D637B_LR-699	GABP_BACSU;YDGF_BACSU	-999999	999999
RD7E153F2_LR-1022___RD7E153F2_LR-1391	MURF_BACSU	0	999999
R512B0D6_RL-325___R512B0D6_RL-452	MURE_BACSU	-999999	0
RC3AC7DD_B-1258___RC3AC7DD_LR-921	PT1_BACSU+PTHP_BACSU+PTWCB_BACSU	-999999	999999
R59F25312_B-524___R59F25312_LR-379	AGAL_BACSU	0	999999
R2899BF30_B-178___R2899BF30_LR-141	YJMB_BACSU	-999999	999999
RB20AD28A_LR-1148___RB20AD28A_LR-829	ILVA_BACSU	0	999999
RD93E0B66_B-1400___RD93E0B66_LR-1031		-999999	999999
RDDFBFAC7_B-1063___RDDFBFAC7_B-1433	UXAC_BACSU	-999999	999999
R95E42B97_LR-683___R95E42B97_LR-933	HIS7_BACSU	0	999999
R39997F27_B-222___R39997F27_B-291	ILVE1_BACSU ; ILVE2_BACSU	-999999	999999
RE630D36D_B-1098___RE630D36D_B-1492	BRAB_BACSU;BRNQ_BACSU;AZLC_BACSU+AZLD_BACSU;AZLC_BACSU+AZLD_BACSU+BRNQ_BACSU	-999999	999999
R80B031E6_LR-569___R80B031E6_LR-785	HIS6_BACSU;HIS5_BACSU+HIS6_BACSU	0	999999
R29E5F92A_B-149___R29E5F92A_RL-188		-999999	0
RC856C6A_RL-1291___RC856C6A_RL-942	YAAO_BACSU;YVDD_BACSU	-999999	0
R47C93A88_RL-390___R4E9DF168_RL-437_SpecMNXM114184_ChangedTo_MNXM91795		-999999	0
R717C6589_RL-501___R717C6589_RL-692	PYRF_BACSU	-999999	0
RF617B30E_RL-1188___RF617B30E_RL-1611	DCDA_BACSU	-999999	0
RFA58399F_RL-1214___RFA58399F_RL-1640	PCKA_BACSU	-999999	0
RDBE60336_RL-1050___RDBE60336_RL-1420	DXS_BACSU	-999999	0
RD4C83789_RL-1004___RD4C83789_RL-1373		-999999	0
R13409B85_RL-16___R13409B85_RL-20	OXDC_BACSU ; OXDD_BACSU	-999999	0
R6B776E30_RL-471___R6B776E30_RL-650	COABC_BACSU	-999999	0
R99B31807_RL-707___R99B31807_RL-962	SPEA_BACSU;YAAO_BACSU	-999999	0
R6DBD8E18_B-482___R6DBD8E18_RL-666	SPEH_BACSU	-999999	999999
R5C2F31DB_B-388___R5C2F31DB_B-538	YTIB_BACSU ; YVDA_BACSU	-999999	999999
RA063A812_RL-1007___RA063A812_RL-735	TRPC_BACSU	-999999	0
R231EDCB6_RL-107_SpecisoiYO84425dop_ChangedTo_MNXM770___R496438E0_RL-399	KDGD_BACSU	-999999	0
R376B95D9_RL-215___R376B95D9_RL-282	MAO4_BACSU	-999999	0
R83F6DCD7_RL-587___R83F6DCD7_RL-812	PHEA_BACSU	-999999	0
R95B776DB_RL-681___R95B776DB_RL-931	MEND_BACSU	-999999	0
RE3198A0B_B-1082___RE3198A0B_RL-1465	GENE6PGD_BACSU;GENE6PGD2_BACSU	-999999	0
R7D04639E_RL-552___R7D04639E_RL-768	PAND_BACSU	-999999	0
RAC30B082_B-1111___RAC30B082_B-804		-999999	999999
R2A242E9B_B-191___R2A242E9B_RL-150	HIS2_BACSU	-999999	0
R23B5E05B_B-111___R23B5E05B_B-141	HIS4_BACSU	-999999	999999
R7CA35F41_RL-551___R7CA35F41_RL-767	CARA_BACSU+CARB_BACSU ; CARX_BACSU+CARY_BACSU	-999999	0
R70ADAFAA_B-499___R70ADAFAA_LR-685	OTC_BACSU	0	999999
R8B72B85E_LR-633___R8B72B85E_LR-875	PYRB_BACSU	0	999999
RE7E9B897_B-1108___RE7E9B897_LR-1501	XYLA_BACSU	-999999	999999
R8AD9071D_B-868___R8AD9071D_RL-627	O16G1_BACSU;O16G3_BACSU	-999999	0
R8608EBF_B-828___R8608EBF_LR-600	SCRK_BACSU ; YDJE_BACSU	0	999999
RC2FE0522_B-1255___RC2FE0522_RL-919	SCRB_BACSU	-999999	999999
RA0CB7078_B-1012___RA0CB7078_LR-738	PT1_BACSU+PTF3A_BACSU+PTHP_BACSU;PTFD_BACSU+PTF3A_BACSU+PTHP_BACSU;PTFA_BACSU+PTFB_BACSU+PTFC_BACSU+PTFD_BACSU+PTHP_BACSU;PT1_BACSU+PTFA_BACSU+PTFB_BACSU+PTFC_BACSU+PTFD_BACSU+PTHP_BACSU	-999999	999999
RAB311DE2_LR-1102___RAB311DE2_LR-796	AROC_BACSU	0	999999
RBC34FA4D_B-880___RBC34FA4D_LR-1211	HUTH_BACSU	0	999999
RB09CF762_B-1140___RB09CF762_LR-823	HUTM_BACSU;YBGF_BACSU	-999999	999999
R1DB58FAD_B-100___R1DB58FAD_B-77	SCOA_BACSU+SCOB_BACSU	-999999	999999
RF3AD9ECA_LR-1175___RF3AD9ECA_LR-1593	THRC_BACSU	0	999999
R21F3DFF8_B-128___R21F3DFF8_RL-97	KHSE_BACSU	-999999	0
R4D22A370_B-311___R4D22A370_B-426	IDI2_BACSU	-999999	999999
REEB83731_B-1150___REEB83731_B-1559	ACON_BACSU	-999999	999999
R3CBEA851_B-236___R3CBEA851_RL-314	CIMH_BACSU ; YRAO_BACSU	0	999999
RFC301250_B-1655___RFC301250_LR-1226	CITM_BACSU	0	999999
R9C795DB9_B-978___R9C795DB9_RL-718	RISB_BACSU;RISA_BACSU+RISB_BACSU	-999999	0
R9C8B0865_B-719___R9C8B0865_RL-979	META_BACSU	-999999	999999
R8A69C2F0_B-625___R8A69C2F0_B-863	FADA_BACSU;THL_BACSU;YHFS_BACSU	-999999	999999
R43D1C646_B-269___R43D1C646_B-364	FADA_BACSU;THL_BACSU;YHFS_BACSU	-999999	999999
RBFDCF42D_B-1232___RBFDCF42D_B-900	FADA_BACSU;THL_BACSU;YHFS_BACSU	-999999	999999
R6861B226_B-456___R6861B226_B-621	FADA_BACSU;THL_BACSU;YHFS_BACSU	-999999	999999
RC85FD4B5_B-1293___RC85FD4B5_B-944	FADA_BACSU;THL_BACSU;YHFS_BACSU	-999999	999999
RF847B611_B-1202___RF847B611_B-1628	FADA_BACSU;THL_BACSU;YHFS_BACSU	-999999	999999
RD9A71B34_B-1033___RD9A71B34_B-1402	FADA_BACSU;THL_BACSU;YHFS_BACSU	-999999	999999
R5F46211E_B-411___R5F46211E_RL-564	CYSE_BACSU	-999999	999999
R494A5390_RL-290___R494A5390_RL-396	MAA_BACSU	-999999	0
REA1C9317_B-1121___REA1C9317_B-1521	PTAS_BACSU	-999999	999999
R4ED73537_B-319___R4ED73537_B-440	SUCC_BACSU+SUCD_BACSU	-999999	999999
RF06E6E50_B-1570___RF06E6E50_LR-1157	ACPS_BACSU;ACP_BACSU+ACPS_BACSU	0	999999
R2245C2D0_B-100_SpecisoiYO844butpi_ChangedTo_MNXM2105___RD40FC532_B-1367	PTAS_BACSU;PTB_BACSU	-999999	999999
RFA3EFAB4_RL-1213___RFA3EFAB4_RL-1638	CISY3_BACSU	-999999	0
RBF1BC307_RL-1227___RBF1BC307_RL-895	LEU1_BACSU	-999999	0
R8149F79B_RL-572___R8149F79B_RL-789	COAE_BACSU	-999999	0
REF6E1A18_RL-1152___REF6E1A18_RL-1563	ARGJ_BACSU	-999999	0
RE84B7440_B-1111___RE84B7440_RL-1504	GLMU_BACSU	-999999	0
RDC1C2B71_RL-1052___RDC1C2B71_RL-1421	PKSG_BACSU	-999999	0
R7ECEE4C1_B-776___RF10064F9_RL-1160_SpecisoiYO844acamoxm_ChangedTo_MNXM1872	DAPH_BACSU	-999999	0
R8C029562_B-638___R8C029562_B-881	PTAS_BACSU	-999999	999999
R43732CB3_B-268___R43732CB3_B-361	FADA_BACSU;THL_BACSU;YHFS_BACSU	-999999	999999
R7B007A06_RL-542___R7B007A06_RL-758	CISY_BACSU ; CISY2_BACSU	-999999	0
R8EBBEB79_B-650___R8EBBEB79_B-897	YFKE_BACSU	-999999	999999
R4EAAACD7_RL-318___R4EAAACD7_RL-439	ATCL_BACSU	-999999	0
R42D477E8_B-354___R42D477E8_LR-264	CITM_BACSU;CITN_BACSU	0	999999
RF3AF94EC_RL-1176___RF3AF94EC_RL-1594	HIS9_BACSU	-999999	0
RBA1EB653_B-1197___RBA1EB653_RL-870	PROB_BACSU ; PROJ_BACSU	-999999	0
R5D3D40E0_LR-398___R5D3D40E0_LR-548	PROA_BACSU	0	999999
RAF26BBB8_RL-1126___RAF26BBB8_RL-815	SUHB_BACSU	-999999	0
R365B2BE4_B-272___R365B2BE4_LR-210	CSBC_BACSU;IOLF_BACSU;IOLT_BACSU	-999999	999999
R2D3360AA_LR-163___R2D3360AA_LR-213	METN_BACSU+METP_BACSU+METQ_BACSU;YHCG_BACSU+YHCH_BACSU+YHCJ_BACSU;YTRB_BACSU+YTRE_BACSU+YTRF_BACSU;TCYJ_BACSU+TCYK_BACSU+TCYL_BACSU+TCYM_BACSU+TCYN_BACSU	0	999999
R435A649E_B-266___R435A649E_B-358	GLMM_BACSU;GPMI_BACSU	-999999	999999
RFDE90BF1_B-1235___RFDE90BF1_B-1666	PGK_BACSU	-999999	999999
R67D3D8EC_B-616___R67D3D8EC_RL-454	GLXK_BACSU	-999999	0
R5F01904_B-409___R5F01904_B-562	AROA_BACSU	-999999	999999
R17F3A914_B-56___R17F3A914_RL-40	AROK_BACSU	-999999	0
R75E08CB8_LR-529___R75E08CB8_LR-726	PURA_BACSU	0	999999
R26F0C5C0_B-165___R26F0C5C0_RL-126	PUR9_BACSU	-999999	999999
RBCDC2C62_B-1215___RBCDC2C62_LR-884	SPEE_BACSU	0	999999
R1349EF6C_LR-17___R1349EF6C_LR-21	BLTD_BACSU	0	999999
RC26479F8_RL-1249___RC26479F8_RL-916	MEND_BACSU	-999999	0
RF3CC6334_RL-1177___RF3CC6334_RL-1596	MHQN_BACSU;NFRA1_BACSU;NFRA2_BACSU;YDGI_BACSU;YFKO_BACSU;YODC_BACSU	-999999	0
R5141F0EC_B-454___R5141F0EC_RL-326	MURG_BACSU	-999999	0
RE8984C2C_B-1506___RE8984C2C_RL-1112	BLYA_BACSU;CWLD_BACSU;CWLH_BACSU;LYTC_BACSU;LYTG_BACSU;YQII_BACSU;YRVJ_BACSU;CWLA_BACSU+CWLC_BACSU+CWLD_BACSU+CWLH_BACSU+LYTC_BACSU	-999999	999999
R99C25D8F_B-964___R99C25D8F_LR-709		-999999	999999
RAA59AE89_LR-1087___RAA59AE89_RL-791	HUTG_BACSU	-999999	999999
R5FCF5216_RL-566___R9409D275_RL-677_SpecisoiYO844mql7_ChangedTo_MNXM166_SpecisoiYO844mqn7_ChangedTo_MNXM12236	QOX1_BACSU+QOX2_BACSU+QOX3_BACSU+QOX4_BACSU	-999999	0
R6C9FDAF4_RL-656___R97F71F47_RL-698_SpecisoiYO844mql7_ChangedTo_MNXM166_SpecisoiYO844mqn7_ChangedTo_MNXM12236	YTHA_BACSU+YTHB_BACSU ; CYDA_BACSU+CYDB_BACSU	-999999	0
R1BBBED74_LR-58_SpecisoiYO844mql7_ChangedTo_MNXM166_SpecisoiYO844mqn7_ChangedTo_MNXM12236___R5281E6CB_LR-468	GLPD_BACSU	0	999999
RD9B8313F_B-1035___RD9B8313F_B-1403	NDK_BACSU	-999999	999999
R8A4BE0D1_LR-623___R8A4BE0D1_LR-862	PYRG_BACSU	0	999999
RB5D6709_B-1174___RB5D6709_LR-849	PYRG_BACSU	0	999999
R9D1B4549_LR-721___R9D1B4549_LR-983	AROB_BACSU	0	999999
RBB8DB4B7_RL-1206___RBB8DB4B7_RL-874	AROA_BACSU;AROG_BACSU	-999999	0
R7331787F_RL-512___R7331787F_RL-706	MENC_BACSU	-999999	0
R38D3B430_LR-220___R38D3B430_LR-285___R522CB504_RL-464_SpecMNXM114147_ChangedTo_MNXM439___R80E79769_LR-571_SpecisoiYO8442o3mpt_ChangedTo_MNXM114147_SpecMNXM114147_ChangedTo_MNXM439	ILVD_BACSU	0	999999
R5890B529_RL-373_SpecMNXM90906_ChangedTo_MNXM648___RA32CA962_RL-1033	RIBBA_BACSU	-999999	0
R30517FB7_B-182___R30517FB7_B-239	NADD_BACSU	-999999	999999
RDB434C7E_B-1046___RDB434C7E_B-1418	GALT_BACSU	-999999	999999
RC63EFB16_RL-1281___RC63EFB16_RL-933	PUR1_BACSU	-999999	0
RE96CC037_RL-1115___RE96CC037_RL-1514	PYRR_BACSU;UPP_BACSU;UPPP_BACSU	-999999	0
RA0E6203_B-1013___RA0E6203_RL-739	TAGD_BACSU	-999999	0
R1C260C6A_B-64___R1C260C6A_RL-84	PYRE_BACSU	-999999	0
RC3CE61B2_B-1261___RC3CE61B2_B-922	COAD_BACSU	-999999	999999
R16394420_B-30___R16394420_B-39	GLMU_BACSU	-999999	999999
R74C0BF99_B-523___R74C0BF99_B-719	NADD_BACSU	-999999	999999
RE97914BB_LR-1116___RE97914BB_LR-1515	PPAC_BACSU;PPAX_BACSU	0	999999
R62A6333_RL-429___R62A6333_RL-589	HPRT_BACSU;XPT_BACSU	-999999	0
RB74BCE1A_B-1183___RB74BCE1A_B-855	SAT1_BACSU;SAT2_BACSU	-999999	999999
RA3867035_RL-755_SpecisoiYO844pendp_ChangedTo_MNXM2210___RAC0BB1E2_RL-1110	HEPS1_BACSU+HEPS2_BACSU	-999999	0
R8569833_RL-593___R8569833_RL-822	YNCF_BACSU ; YOSS_BACSU	-999999	0
R3E84BFF_B-321___R3E84BFF_RL-241	DHBE_BACSU	-999999	0
RDDF10EBA_B-1062___RDDF10EBA_B-1432	PNCB_BACSU	-999999	999999
R276A6E5E_RL-132___R276A6E5E_RL-169	METK_BACSU	-999999	0
R83588FD6_B-808___R83588FD6_RL-583	ISPD_BACSU	-999999	0
R41B15CAA_RL-262___R41B15CAA_RL-345	HIS2_BACSU	-999999	0
RCB51EE07_RL-1312___RCB51EE07_RL-959	APT_BACSU	-999999	0
R2B4CB933_RL-156___R2B4CB933_RL-200	BIOW_BACSU	-999999	0
R73E23768_B-519___R73E23768_RL-714	LCFA_BACSU;LCFB_BACSU;PKSJ_BACSU;YDAB_BACSU;YHFT_BACSU;YNGI_BACSU	-999999	0
R3662C7FC_RL-211___R3662C7FC_RL-273	ACSA_BACSU;YTCI_BACSU	-999999	0
RAA2D17DD_RL-1085___RAA2D17DD_RL-790	NADE_BACSU	-999999	0
R1D585BDD_B-72___R1D585BDD_B-95	ASSY_BACSU	-999999	999999
RD92CDAFA_RL-1030___RD92CDAFA_RL-1399	PANC_BACSU	-999999	0
R10DA26CA_RL-1___R10DA26CA_RL-2	TRPD_BACSU	-999999	0
R669F0256_RL-448___R669F0256_RL-609	ASNB_BACSU ; ASNH_BACSU ; ASNO_BACSU	-999999	0
R5C5A25C0_RL-390___R5C5A25C0_RL-540	NADC_BACSU	-999999	0
R5CA28D78_RL-394___R5CA28D78_RL-542	HEPS1_BACSU+HEPS2_BACSU	-999999	0
R11895B3D_B-4___R11895B3D_RL-9	HIS1_BACSU;HIS1_BACSU+HISZ_BACSU	-999999	0
R5714A26_B-361___R5714A26_RL-503	HPRT_BACSU	-999999	0
R746E607B_B-717___R746E607B_RL-522	RIBC_BACSU ; RIBR_BACSU	-999999	0
R610CD7EB_LR-416___R610CD7EB_LR-571	MHQN_BACSU;NFRA1_BACSU;YDGI_BACSU;YFKO_BACSU;YODC_BACSU	0	999999
R893C561F_B-617___R893C561F_LR-853	RIBC_BACSU	0	999999
R231CFDAF_B-135___R231CFDAF_LR-106	SPEE_BACSU	0	999999
RD74F6AC5_LR-1018___RD74F6AC5_LR-1386	URE1_BACSU+URE2_BACSU+URE3_BACSU	0	999999
R91D86730_B-912___R91D86730_RL-663	ARGI_BACSU	-999999	999999
R4938DB0B_B-395___R4938DB0B_RL-289	SPEB_BACSU	-999999	999999
RD8AFDF0D_B-1026___RD8AFDF0D_B-1397		-999999	999999
R788748E2_B-738___R788748E2_RL-534	RIBD_BACSU	-999999	0
R304892D8_LR-181___R304892D8_LR-238		0	999999
R1F73F81_B-110___R1F73F81_B-85	AK1_BACSU ; AK2_BACSU ; AK3_BACSU	-999999	999999
RFF5F1C5A_B-1243___RFF5F1C5A_LR-1672	ABF2_BACSU;DHAS_BACSU	0	999999
R870CDBC7_B-837___R870CDBC7_RL-604	ISPF_BACSU	-999999	0
RE5F8F3B0_B-1094___RE5F8F3B0_B-1488	RHAA_BACSU	-999999	999999
RDEFB0753_B-1439___RDEFB0753_LR-1065	LPLB_BACSU ; YESO_BACSU+YESP_BACSU+YESQ_BACSU	-999999	999999
R504918B7_B-448___R504918B7_RL-322	P5CR1_BACSU ; P5CR2_BACSU ; P5CR3_BACSU	-999999	0
R672F3859_RL-450_SpecMNXM937_ChangedTo_MNXM114305___R82BD2FEC_B-805	FOLB_BACSU	-999999	999999
R8B788FF_B-877_SpecMNXM64174_ChangedTo_MNXM3390___RDADB6002_B-1415	YFHM_BACSU	-999999	999999
R736E5B86_RL-515___R736E5B86_RL-710	BIKB_BACSU;BIOF_BACSU	-999999	0
R18C19F4_B-45___R18C19F4_B-63	BIOK_BACSU	-999999	999999
R75C397BE_RL-528_SpecisoiYO844djenk_ChangedTo_MNXM11409___RAAD9262F_LR-1099		0	999999
R9D666B4F_LR-723___R9D666B4F_LR-989	ILVD_BACSU	0	999999
RACB5E6D6_B-1114___RACB5E6D6_B-806	BIKB_BACSU	-999999	999999
R22CB405D_B-105___R22CB405D_B-134	ILVC_BACSU	-999999	999999
R1DEA10A7_LR-101___R1DEA10A7_LR-78	GUAC_BACSU	0	999999
R455A49C3_B-277___R455A49C3_B-373	KGUA_BACSU	-999999	999999
RA22B3905_LR-1028___RA22B3905_LR-750	NTPES_BACSU;YFNB_BACSU	0	999999
R875B8CAF_B-608___R875B8CAF_B-840	KGUA_BACSU	-999999	999999
RC409E6B2_B-925___RC409E6B2_RL-1264	HPRT_BACSU	-999999	0
R6F4460A7_RL-492___R6F4460A7_RL-678	GUAA_BACSU	-999999	0
R436D75F8_LR-359___RF309D8DB_LR-1585_SpecMNXM114184_ChangedTo_MNXM91795		0	999999
R81D753DC_B-794___R81D753DC_RL-574	PDXK_BACSU;THID_BACSU	-999999	0
R2FED05A7_B-234___R2FED05A7_LR-176	TENI_BACSU;THIC_BACSU;THIE_BACSU	0	999999
R64A60183_RL-598___R9AAF9F86_RL-712_SpecMNXM8955_ChangedTo_MNXM1132	MENE_BACSU	-999999	0
RA52020E4_B-1048___RA52020E4_LR-763	SIRB_BACSU	0	999999
RCE503832_LR-1329___RCE503832_LR-970	FEUA_BACSU+FEUB_BACSU+FEUC_BACSU;YCLN_BACSU+YCLO_BACSU+YCLP_BACSU+YCLQ_BACSU	0	999999
R871545EC_B-605___R871545EC_B-838	DEOD_BACSU ; PUNA_BACSU	-999999	999999
R2EE43E29_B-170___R2EE43E29_RL-226	NTPES_BACSU ; YFNB_BACSU	-999999	0
R85BD7AE2_B-825___R85BD7AE2_RL-596	SIRC_BACSU	-999999	0
R6C8B0ECE_B-654___R6C8B0ECE_RL-473	ALDH2_BACSU;ALDH3_BACSU;ALDH4_BACSU;ALDH5_BACSU;ALDY_BACSU	-999999	0
RDA51DCF7_B-1410___RDA51DCF7_RL-1039	BETB_BACSU	-999999	0
R1463504D_B-31___R1463504D_RL-22	ALDH2_BACSU;ALDH3_BACSU;ALDH4_BACSU;ALDH5_BACSU;ALDY_BACSU	-999999	0
R91FE295F_B-915___R91FE295F_RL-666	ALDH2_BACSU;ALDH3_BACSU;ALDH4_BACSU;ALDH5_BACSU;ALDY_BACSU	-999999	0
R44205F20_B-367___R44205F20_RL-271	ROCA_BACSU;ROCA2_BACSU	-999999	0
R141B8A1B_B-29___R141B8A1B_RL-21	IOLA_BACSU	-999999	0
R9EE17367_B-1000___R9EE17367_B-730	YJMD_BACSU	-999999	999999
R770A35EA_B-530___R770A35EA_LR-731	ACDA_BACSU;ACDB_BACSU;FADE_BACSU;YDBM_BACSU	0	999999
RBB61F660_B-1204___RBB61F660_B-873	GPDA_BACSU	-999999	999999
R350CA4_B-203___R350CA4_LR-263	ACDA_BACSU;ACDB_BACSU;FADE_BACSU;YDBM_BACSU	0	999999
RCE1237B1_B-1325___RCE1237B1_B-965	FADN_BACSU	-999999	999999
RFF91B74F_B-1244___RFF91B74F_B-1673	FADN_BACSU	-999999	999999
R8DA72605_B-643___R8DA72605_B-889	FADN_BACSU	-999999	999999
R51C73A2A_B-328___R51C73A2A_B-459	FADN_BACSU	-999999	999999
REBFF9118_B-1136___REBFF9118_B-1537	FADN_BACSU	-999999	999999
R4A1F828E_B-295___R4A1F828E_B-404	MTLD_BACSU	-999999	999999
RAAA26B73_B-1094___RAAA26B73_B-795	FADN_BACSU	-999999	999999
RBD27A365_B-1219___RBD27A365_RL-887	IDH_BACSU;IOLG_BACSU;YISS_BACSU	-999999	999999
R2458B139_B-115___R2458B139_LR-147	ACDA_BACSU;ACDB_BACSU;FADE_BACSU;YDBM_BACSU	0	999999
RFD5D2FFF_B-1232___RFD5D2FFF_LR-1663	ACDA_BACSU;ACDB_BACSU;FADE_BACSU;YDBM_BACSU	0	999999
R6B06506_B-467___R6B06506_LR-647	ACDA_BACSU;ACDB_BACSU;FADE_BACSU;YDBM_BACSU	0	999999
R596E4144_B-376___R596E4144_LR-520	ACDA_BACSU;ACDB_BACSU;FADE_BACSU;YDBM_BACSU	0	999999
R69EDB922_B-461___R69EDB922_B-638	SERA_BACSU	-999999	999999
RD1693B3F_B-1351___RD1693B3F_B-987	FADN_BACSU	-999999	999999
R5281DAF4_B-467___R61CED47E_RL-423_SpecisoiYO844DPA_ChangedTo_MNXM5133	DPAA_BACSU;DPAB_BACSU;DPAA_BACSU+DPAB_BACSU	-999999	0
RE0B2F5C_B-1074___RE0B2F5C_B-1451	YKWC_BACSU	-999999	999999
R5E0D38AD_B-401___R5E0D38AD_B-552	MDH_BACSU;YJMC_BACSU	-999999	999999
R82E82FBE_B-579___R82E82FBE_B-806	DHBA_BACSU	-999999	999999
R6390CBE6_B-593___R6390CBE6_RL-430	YFJR_BACSU	-999999	0
REE257C1E_B-1556___REE257C1E_RL-1148	IMDH_BACSU	-999999	0
R2A308102_B-192___R2A308102_RL-151	G3P1_BACSU	-999999	999999
R30315785_RL-179_SpecisoiYO8444hglu_ChangedTo_MNXM2489___R933DAAA0_B-924	ROCA_BACSU;ROCA2_BACSU	-999999	0
R11643D4D_B-3___R11643D4D_B-8	LDH_BACSU	-999999	999999
R98AF06CB_B-700___R98AF06CB_LR-955	ACDA_BACSU;ACDB_BACSU;ACDC_BACSU;FADE_BACSU;YDBM_BACSU	0	999999
R69D1241A_B-636___R69D1241A_RL-459	ALDH2_BACSU;ALDH3_BACSU;ALDH4_BACSU;ALDH5_BACSU;ALDY_BACSU	-999999	0
R40AF03A7_B-336___R40AF03A7_RL-257	ALDH2_BACSU;ALDH3_BACSU;ALDH4_BACSU;ALDH5_BACSU;ALDY_BACSU	-999999	0
RFEBA4046_B-1670___RFEBA4046_RL-1239	ALDH3_BACSU;ALDH4_BACSU;ALDY_BACSU;YUXG_BACSU	-999999	0
REF7B6AB4_LR-1564___REF7B6AB4_RL-1153	PUCB_BACSU;XDHA_BACSU;XDHC_BACSU;XDHD_BACSU;XDHE_BACSU;XDHC_BACSU+XDHD_BACSU+XDHE_BACSU	-999999	999999
R2EDD3487_LR-169_SpecisoiYO84446dh25dohxn_ChangedTo_MNXM1709___RAB25166_B-1101	KDUD_BACSU	0	999999
R11275CD1_B-4___R11275CD1_RL-2	P5CR1_BACSU;P5CR2_BACSU;P5CR3_BACSU;PROD2_BACSU	-999999	0
R46C2C51E_B-380___R46C2C51E_RL-282	LEU3_BACSU	-999999	0
R91E5581F_B-664___R91E5581F_B-913	BG11723;DHLE_BACSU	-999999	999999
R2BF9CFA8_B-206___R2BF9CFA8_RL-158	ALDH1_BACSU;DHA_BACSU	-999999	0
R12195BC6_B-13___R12195BC6_B-8	BG11723;DHLE_BACSU	-999999	999999
RD47BD493_B-1371___RD47BD493_RL-1002	DHE2_BACSU ; GUDB_BACSU	-999999	999999
RB558E64A_B-1170___RB558E64A_RL-845	PUCB_BACSU;XDHA_BACSU;XDHC_BACSU;XDHD_BACSU;XDHE_BACSU;XDHC_BACSU+XDHD_BACSU+XDHE_BACSU	-999999	0
RE3B2AB91_B-1087___RE3B2AB91_B-1471	UXAB_BACSU	-999999	999999
RF6B79438_RL-1195___RF6B79438_RL-1620	FDHD_BACSU;FDHD_BACSU+FDHL_BACSU;FDHD_BACSU+YJGC_BACSU;FDHD_BACSU+YOAE_BACSU	-999999	0
R5C34ED53_B-539___R5C34ED53_RL-389	IOLA_BACSU	-999999	0
RFA5D9229_RL-1215___RFA5D9229_RL-1641	TTUC_BACSU	-999999	0
RB17155BC_B-1144___RB17155BC_RL-825	IOLA_BACSU	-999999	0
R5EDF42A7_RL-406___R5EDF42A7_RL-560	TYRA_BACSU	-999999	0
R11E04BE0_B-11___R11E04BE0_RL-7	DHSO_BACSU	-999999	0
RA87CE4C8_B-1070___RA87CE4C8_B-780	FADN_BACSU;HBD_BACSU	-999999	999999
R26503D72_LR-159___R89746093_LR-619_SpecisoiYO844mql7_ChangedTo_MNXM166_SpecisoiYO844mqn7_ChangedTo_MNXM12236	YJLD_BACSU ; YUMB_BACSU ; YUTJ_BACSU	0	999999
R3C5D3CB1_RL-310___R89ACA693_RL-620_SpecisoiYO8442dmmq7_ChangedTo_MNXM715	MENA_BACSU	-999999	0
R71B6C57E_B-693___R71B6C57E_RL-502	TDH_BACSU	-999999	0
R25475DA9_B-119___R25475DA9_LR-152	LCFA_BACSU;LCFB_BACSU;PKSJ_BACSU;YDAB_BACSU;YHFT_BACSU;YNGI_BACSU	0	999999
RE115511D_LR-1075___RE115511D_LR-1452	GARD_BACSU	0	999999
RAFE4CE48_B-1133___RAFE4CE48_LR-819	GUDP_BACSU	-999999	999999
R67C6108A_LR-453___R67C6108A_LR-615	NASD_BACSU+NASE_BACSU;NASB_BACSU+NASC_BACSU+NASD_BACSU+NASE_BACSU	0	999999
R2F5A941F_RL-174_SpecisoiYO844mql7_ChangedTo_MNXM166_SpecisoiYO844mqn7_ChangedTo_MNXM12236___RE2D67E04_B-1462	NASB_BACSU+NASC_BACSU;NARG_BACSU+NARH_BACSU+NARJ_BACSU;NARG_BACSU+NARH_BACSU+NARI_BACSU+NARJ_BACSU	-999999	999999
R5641DB3D_RL-358___R5641DB3D_RL-496	NARK_BACSU;YWCJ_BACSU	-999999	0
RA1B6FCB4_B-1022___RA1B6FCB4_LR-746	NASA_BACSU;YWCJ_BACSU	-999999	999999
R138F4301_LR-18___R138F4301_LR-24	HEPS1_BACSU+HEPS2_BACSU	0	999999
R8DAE3A25_RL-891___RBBF1879C_RL-877_SpecisoiYO844pendp_ChangedTo_MNXM2210	HEPS1_BACSU+HEPS2_BACSU	-999999	0
R306B01C9_B-240___RC3E562F8_B-924_SpecMNXM2320_ChangedTo_MNXM2179	DEOB_BACSU	-999999	999999
RFC97B382_B-1227___RFC97B382_B-1656	PDP_BACSU	-999999	999999
R5A5D106D_B-381___R5A5D106D_LR-527	DEOD_BACSU ; PUNA_BACSU	0	999999
R17032A89_B-34___R17032A89_B-47	DEOD_BACSU ; PUNA_BACSU	-999999	999999
R156511C_B-24___R156511C_B-34	DEOD_BACSU ; PUNA_BACSU	-999999	999999
R13E232DF_B-20___R13E232DF_B-28	DEOD_BACSU;PDP_BACSU;PUNA_BACSU	-999999	999999
RA8F9802D_B-1076___RA8F9802D_B-783	ARGD_BACSU	-999999	999999
RD5DF96EB_B-1012___RD5DF96EB_LR-1381	CYSI_BACSU;CYSJ_BACSU;CYSI_BACSU+CYSJ_BACSU	0	999999
R224E6657_RL-102___R224E6657_RL-131	CYSH1_BACSU;CYSH2_BACSU	-999999	0
R40A43EEC_B-256___R40A43EEC_B-335	CYSK_BACSU;CYSM_BACSU	-999999	999999
R212A49F1_RL-125___R212A49F1_RL-93	CYSH1_BACSU;CYSH2_BACSU	-999999	0
R3BD5E0D5_RL-233___R3BD5E0D5_RL-306___RA4F4B239_RL-761_SpecisoiYO844eths_ChangedTo_MNXM7343	SSUD_BACSU	-999999	0
RF6270C8B_RL-1189___RF6270C8B_RL-1612	SSUD_BACSU	-999999	0
R9D79890B_LR-724___R9D79890B_LR-992	UXUA_BACSU	0	999999
R96E3F05E_B-691___R96E3F05E_B-945	UXUB_BACSU	-999999	999999
R196F2545_B-66___R1F14B35E_B-83_SpecisoiYO844oxglyc_ChangedTo_MNXM114324_SpecisoiYO844tartr_ChangedTo_MNXM1031	TTUC_BACSU	-999999	999999
R4C5AABE7_RL-308___R4C5AABE7_RL-422	BIOD_BACSU	-999999	0
R4E5FD3D5_LR-314___R4E5FD3D5_LR-434	ISPA_BACSU	0	999999
RBCEFD4FC_RL-1216___RBCEFD4FC_RL-885	ISPA_BACSU	-999999	0
R7EA891D5_B-774___R7EA891D5_LR-560	SCRB_BACSU	0	999999
R83B30D2C_B-810___R83B30D2C_RL-585	PT1_BACSU+PTHP_BACSU+PTSBC_BACSU;PT1_BACSU+PTHP_BACSU+PTXBC_BACSU	-999999	999999
R885ED32E_RL-844___RF68C19EC_B-1192_SpecisoiYO844fa4coa_ChangedTo_MNXM5745	LCFA_BACSU;LCFB_BACSU;PKSJ_BACSU;YDAB_BACSU;YHFT_BACSU;YNGI_BACSU	-999999	0
R357ED9FD_LR-207_SpecisoiYO84412d3k5m_ChangedTo_MNXM494_SpecisoiYO8443mtp_ChangedTo_MNXM2782___RA4B9948D_B-1044	MTND_BACSU	-999999	0
R2D2B7E1B_B-162_SpecisoiYO844nebari_ChangedTo_MNXM2846___R6B7BC16_B-651	DEOD_BACSU ; PUNA_BACSU	-999999	999999
R2041214E_B-88_SpecisoiYO844fa12coa_ChangedTo_MNXM5742___R6364F1F_RL-592	LCFA_BACSU;LCFB_BACSU;PKSJ_BACSU;YDAB_BACSU;YHFT_BACSU;YNGI_BACSU	-999999	0
R2E75CBCD_B-221___RDD1FD231_RL-1058_SpecisoiYO844tcamBS_ChangedTo_MNXM5305	GGAA_BACSU;GGAB_BACSU;GGAA_BACSU+GGAB_BACSU	-999999	999999
R2350500D_RL-138___R75B7B153_RL-527_SpecisoiYO84412d3k5m_ChangedTo_MNXM494	MTND_BACSU	-999999	0
R2A11B101_RL-190___RDF0848C1_B-1067_SpecisoiYO844fa11coa_ChangedTo_MNXM5741	LCFA_BACSU;LCFB_BACSU;PKSJ_BACSU;YDAB_BACSU;YHFT_BACSU;YNGI_BACSU	-999999	0
R87518585_RL-607___RA551D8CF_B-1050_SpecMNXM78362_ChangedTo_MNXM97148	BG10214;COXX1_BACSU;COXX2_BACSU	-999999	0
R17EACFB_RL-55_SpecMNXM56352_ChangedTo_MNXM950___R9B779842_B-716	LCFA_BACSU;LCFB_BACSU;PKSJ_BACSU;YDAB_BACSU;YHFT_BACSU;YNGI_BACSU	-999999	999999
RB36ADF94_B-834___RECF1CC4E_B-1546		-999999	999999
RAAA3A7BE_B-1095_SpecMNXM78362_ChangedTo_MNXM97148___RF76099E5_LR-1199	HEMH_BACSU	0	999999
R7C8AEBEB_LR-766___R97A8FE1C_RL-694_SpecisoiYO8442h3k5m_ChangedTo_MNXM114122_SpecisoiYO84412d3k5m_ChangedTo_MNXM494	MTNX_BACSU	0	999999
R133FB53A_B-15_SpecisoiYO844fa3coa_ChangedTo_MNXM5744___RB76BEC8B_RL-1186	LCFA_BACSU;LCFB_BACSU;PKSJ_BACSU;YDAB_BACSU;YHFT_BACSU;YNGI_BACSU	-999999	0
R574817B4_B-363_SpecisoiYO8442h3k5m_ChangedTo_MNXM114122___RA00F097C_LR-1005	MTNW_BACSU	-999999	999999
R173C6447_LR-36___RA4B9B13E_RL-1045_SpecMNXM91459_ChangedTo_MNXM1160	DHPS_BACSU	0	999999
R635D85D4_RL-591_SpecMNXM1848_ChangedTo_MNXM686___R6A5D04EE_B-464	LCFA_BACSU;LCFB_BACSU;PKSJ_BACSU;YDAB_BACSU;YHFT_BACSU;YNGI_BACSU	-999999	0
R6037EAE3_B-413___RCDF4FD12_RL-1324_SpecMNXM89884_ChangedTo_MNXM272	LCFA_BACSU;LCFB_BACSU;PKSJ_BACSU;YDAB_BACSU;YHFT_BACSU;YNGI_BACSU	-999999	0
RD880C326_B-1395___RE017247E_B-1071_SpecisoiYO844hibcoa_ChangedTo_MNXM90341	FADB_BACSU;PKSI_BACSU;YNGF_BACSU	-999999	999999
R563ECEEC_B-357_SpecisoiYO844fa6coa_ChangedTo_MNXM5746___R74B7BE2A_RL-718	LCFA_BACSU;LCFB_BACSU;PKSJ_BACSU;YDAB_BACSU;YHFT_BACSU;YNGI_BACSU	-999999	0
R406470B2_B-255_SpecisoiYO844fa1coa_ChangedTo_MNXM5743___R934E3ED_RL-926	LCFA_BACSU;LCFB_BACSU;PKSJ_BACSU;YDAB_BACSU;YHFT_BACSU;YNGI_BACSU	-999999	0
R6857D37E_B-619_SpecMNXM91459_ChangedTo_MNXM1160___RB630AADB_RL-851_SpecMNXM937_ChangedTo_MNXM114305	HPPK_BACSU	-999999	0
