# Supplementary material for: Efficient Reconstruction of Predictive Consensus Metabolic Network Models
Source: PLoS Comput Biol. 2016 Aug 26;12(8):e1005085. doi: 10.1371/journal.pcbi.1005085 (PMC5001716; doi:10.1371/journal.pcbi.1005085)
Supplement: S1 Dataset — This file contains the original models, the input models, the BCMs, and the RCMs for COMMGEN as well as an overview of the changes made between original and input models. (ZIP) [file pcbi.1005085.s001.zip › S4-Models/ACM/Bsubtilis/ACM_iBsu1103_COMMGEN/reactions.tsv]

RAF90EC0D_RL-1130	0.0000578 MNXM1495@MNXC3 + 0.0000606 MNXM2859@MNXC3 + 0.0000515 MNXM31536@MNXC3 + 0.0000557 MNXM32178@MNXC3 + 0.0000533 MNXM32179@MNXC3 + 0.0000514 MNXM5124@MNXC3 + 0.0000555 MNXM5125@MNXC3 + 0.0000514 MNXM5129@MNXC3 + 0.0000533 MNXM5130@MNXC3 + 0.0000555 MNXM5131@MNXC3 + 0.0000578 MNXM5132@MNXC3 + 0.0000274 MNXM6175@MNXC3 + 0.0000297 MNXM6176@MNXC3 + 0.0000274 MNXM6297@MNXC3 + 0.0000285 MNXM6298…	rxn11921			MNXC3			-10000	0			0	0
R9F94E437_B-1004	0.3041 MNXM114@MNXC3 + 0.1546 MNXM134@MNXC3 + 0.6555 MNXM140@MNXC3 + 0.3526 MNXM142@MNXC3 + 0.2801 MNXM147@MNXC3 + 0.5807 MNXM199@MNXC3 + 0.5107 MNXM231@MNXC3 + 0.7723 MNXM29@MNXC3 + 0.5051 MNXM32@MNXC3 + 0.4928 MNXM37@MNXC3 + 0.2801 MNXM42@MNXC3 + 0.4091 MNXM53@MNXC3 + 0.1073 MNXM55@MNXC3 + 0.2145 MNXM61@MNXC3 + 0.3653 MNXM70@MNXC3 + 0.2097 MNXM76@MNXC3 + 0.6114 MNXM78@MNXC3 + 0.4928 MNXM89557@M…	rxn05296	FMT_BACSU+GATA_BACSU+GATB_BACSU+GATC_BACSU+RL10_BACSU+RL13_BACSU+RL14_BACSU+RL15_BACSU+RL16_BACSU+RL17_BACSU+RL18_BACSU+RL19_BACSU+RL1_BACSU+RL20_BACSU+RL21_BACSU+RL22_BACSU+RL23_BACSU+RL24_BACSU+RL27_BACSU+RL28_BACSU+RL29_BACSU+RL2_BACSU+RL30_BACSU+RL31_BACSU+RL32_BACSU+RL331_BACSU+RL332_BACSU+RL34_BACSU+RL35_BACSU+RL36_BACSU+RL3_BACSU+RL4_BACSU+RL5_BACSU+RL6_BACSU+RL7_BACSU+RL9_BACSU+RS10_BACSU…		MNXC3			-10000	10000			0	0
R9E432CB6_B-998	1 MNXM10019@MNXC3 + 1 MNXM5@MNXC3 <==> 1 MNXM1@MNXC3 + 1 MNXM28031@MNXC3 + 1 MNXM6@MNXC3	R_3OAR80	FABG_BACSU		MNXC3	1.1.1.100;2.3.1.85;2.3.1.86	bigg:3OAR80;ec:1.1.1.100;ec:2.3.1.85;ec:2.3.1.86;kegg:R04536;metacyc:RXN-9524;seed:rxn05341	-10000	10000			0	0
R2785151A_B-170	1 MNXM10019@MNXC3 <==> 1 MNXM23766@MNXC3 + 1 MNXM2@MNXC3	R04537	FABZ_BACSU		MNXC3	2.3.1.85;2.3.1.86;4.2.1.59	bigg:3HAD80;brenda:BR437;ec:2.3.1.85;ec:2.3.1.86;ec:4.2.1.59;kegg:R04537;metacyc:4.2.1.59-RXN;seed:rxn05334	-10000	10000			0	0
R533558CE_B-472	1 MNXM10035@MNXC3 + 1 MNXM5@MNXC3 <==> 1 MNXM10116@MNXC3 + 1 MNXM1@MNXC3 + 1 MNXM6@MNXC3	rxn05461	FABG_BACSU		MNXC3	1.1.1.0	ec:1.1.1.0;seed:rxn05461	-10000	10000			0	0
RED514769_B-1551	1 MNXM10035@MNXC3 <==> 1 MNXM2@MNXC3 + 1 MNXM9168@MNXC3	rxn05462	FABZ_BACSU		MNXC3	4.2.1.0	ec:4.2.1.0;seed:rxn05462	-10000	10000			0	0
RB0B0C8FA_RL-1141	1 MNXM10116@MNXC3 + 1 MNXM13@MNXC3 + 1 MNXM925@MNXC3 <-- 1 MNXM184@MNXC3 + 1 MNXM1@MNXC3 + 1 MNXM25932@MNXC3	rxn05460	FABF_BACSU+FABH1_BACSU;FABF_BACSU+FABH2_BACSU		MNXC3	2.3.1.0	ec:2.3.1.0;seed:rxn05460	-10000	0			0	0
R25E6D1C5_LR-157	1 MNXM1014@MNXC3 + 1 MNXM1@MNXC3 + 1 MNXM89557@MNXC3 --> 1 MNXM13@MNXC3 + 1 MNXM2@MNXC3 + 1 MNXM8633@MNXC3	rxn02792	GGT_BACSU		MNXC3	2.3.2.2	ec:2.3.2.2;irs1563.45632:R03971_c;seed:rxn02792	0	10000			0	0
R7379B576_B-712	1 MNXM1014@MNXC3 + 1 MNXM89557@MNXC3 <==> 1 MNXM11629@MNXC3 + 1 MNXM2@MNXC3	rxn02791	GGT_BACSU		MNXC3	2.3.2.2	ec:2.3.2.2;kegg:R03970;seed:rxn02791	-10000	10000			0	0
RA17877FE_RL-1017	1 MNXM1017@MNXC3 + 1 MNXM105630@MNXC3 + 1 MNXM119@MNXC3 + 1 MNXM1@MNXC3 + 1 MNXM2@MNXC3 <-- 1 MNXM208@MNXC3 + 1 MNXM4@MNXC3 + 1 MNXM7138@MNXC3	R_FDMO4	SSUD_BACSU		MNXC3	1.14.14.5	bigg:FDMO4;ec:1.14.14.5;iaf1260:FDMO4;iyo844:FDMO2;metacyc:RXN0-6973;obsolete:rxn10066;pubmed:10480865;rhea:29735;rhea:29736;rhea:29737;rhea:29738;seed:rxn08470	-10000	0			0	0
R6E42361_B-669	1 MNXM1017@MNXC3 + 1 MNXM10@MNXC3 + 1 MNXM1@MNXC3 <==> 1 MNXM3230@MNXC3 + 1 MNXM8@MNXC3	rxn02527	YUGJ_BACSU+YUGK_BACSU		MNXC3	1.1.1;1.1.1.-	ec:1.1.1;ec:1.1.1.-;kegg:R03544;metacyc:ENZRXN-161-RXN;rhea:33199;rhea:33200;rhea:33201;rhea:33202;seed:rxn02527	-10000	10000			0	0
RB89EF4DE_RL-1193	1 MNXM10202@MNXC3 + 1 MNXM13@MNXC3 + 1 MNXM2@MNXC3 + 1 MNXM8@MNXC3 <-- 1 MNXM10@MNXC3 + 2 MNXM1@MNXC3 + 1 MNXM4@MNXC3 + 1 MNXM6888@MNXC3	rxn04745	YETM_BACSU		MNXC3	1.14.13.1	ec:1.14.13.1;kegg:R06936;seed:rxn04745	-10000	0			0	0
R1F40B95A_LR-107	1 MNXM1020@MNXC3 + 1 MNXM114106@MNXC3 + 1 MNXM16@MNXC3 --> 1 MNXM1@MNXC3 + 1 MNXM304@MNXC3 + 1 MNXM316@MNXC3 + 1 MNXM61@MNXC3	rxn08180	BIOB_BACSU		MNXC3	2.8.1.6	brenda:BS398860;ec:2.8.1.6;iaf1260:BTS4;seed:rxn05927;seed:rxn08180	0	10000			0	0
R7403F025_B-715	1 MNXM10217@MNXC3 + 1 MNXM5@MNXC3 <==> 1 MNXM10219@MNXC3 + 1 MNXM1@MNXC3 + 1 MNXM6@MNXC3	rxn05360	FABG_BACSU		MNXC3	1.1.1.0	ec:1.1.1.0;seed:rxn05360	-10000	10000			0	0
RD15F31A5_B-1350	1 MNXM10217@MNXC3 <==> 1 MNXM2@MNXC3 + 1 MNXM8149@MNXC3	rxn05361	FABZ_BACSU		MNXC3	4.2.1.0	ec:4.2.1.0;seed:rxn05361	-10000	10000			0	0
R983D6C9F_B-953	1 MNXM10218@MNXC3 + 1 MNXM5@MNXC3 <==> 1 MNXM10220@MNXC3 + 1 MNXM1@MNXC3 + 1 MNXM6@MNXC3	rxn05410	FABG_BACSU		MNXC3	1.1.1.0	ec:1.1.1.0;seed:rxn05410	-10000	10000			0	0
RD4851897_B-1372	1 MNXM10218@MNXC3 <==> 1 MNXM2@MNXC3 + 1 MNXM8150@MNXC3	rxn05411	FABZ_BACSU		MNXC3	4.2.1.0	ec:4.2.1.0;seed:rxn05411	-10000	10000			0	0
R360089E8_RL-269	1 MNXM10219@MNXC3 + 1 MNXM13@MNXC3 + 1 MNXM925@MNXC3 <-- 1 MNXM184@MNXC3 + 1 MNXM9860@MNXC3	rxn05359	FABF_BACSU+FABH1_BACSU;FABF_BACSU+FABH2_BACSU		MNXC3	2.3.1.0	ec:2.3.1.0;seed:rxn05359	-10000	0			0	0
R46A59A57_RL-379	1 MNXM10220@MNXC3 + 1 MNXM13@MNXC3 + 1 MNXM925@MNXC3 <-- 1 MNXM11912@MNXC3 + 1 MNXM184@MNXC3	rxn05409	FABF_BACSU+FABH1_BACSU;FABF_BACSU+FABH2_BACSU		MNXC3	2.3.1.0	ec:2.3.1.0;seed:rxn05409	-10000	0			0	0
R48C5B5BE_B-393	1 MNXM1024@MNXC3 + 1 MNXM10@MNXC3 + 1 MNXM1@MNXC3 <==> 1 MNXM1277@MNXC3 + 1 MNXM8@MNXC3	R01698_c	DLDH1_BACSU;DLDH2_BACSU		MNXC3	1.8.1.4	bigg:GCC2cm;bigg:PDHc;bigg:PDHcm;bigg:PDHcr;brenda:BS260072;ec:1.8.1.4;iao358:rll_311;iin800:LPD1;ijn746:PDHcr;imeo21:PDHc;imm904:GCC2cm;imm904:PDHcm;imo1053-pao1:PDHe3c;imo1056:PDHe3c;ind750:GCC2cm;ind750:PDHcm;inj661:PDHc;inj661:PDHcr;isb619:PDHcr;kegg:R01698;metacyc:DIHYDLIPOXN-RXN;obsolete:rxn07442;obsolete:rxn09497;rhea:33059;rhea:33060;rhea:33061;rhea:33062;seed:rxn01241	-10000	10000			0	0
R78B45976_B-740	1 MNXM1024@MNXC3 + 1 MNXM1705@MNXC3 <==> 1 MNXM256@MNXC3 + 1 MNXM4815@MNXC3	rxn02342	ODPA_BACSU+ODPB_BACSU		MNXC3	1.2.4.1	ec:1.2.4.1;obsolete:rxn06354;seed:rxn02342	-10000	10000			0	0
REA0DCE8E_B-1520	1 MNXM1024@MNXC3 + 1 MNXM3480@MNXC3 <==> 1 MNXM256@MNXC3 + 1 MNXM81337@MNXC3	rxn02376	ODO1_BACSU		MNXC3	1.2.4.2	ec:1.2.4.2;obsolete:rxn06360;seed:rxn02376	-10000	10000			0	0
R62842C8B_B-587	1 MNXM1024@MNXC3 + 1 MNXM6733@MNXC3 <==> 1 MNXM256@MNXC3 + 1 MNXM5588@MNXC3	rxn07435	ODBA_BACSU+ODBB_BACSU		MNXC3	1.2.4.4	ec:1.2.4.4;seed:rxn07435	-10000	10000			0	0
R16D4DB5E_B-43	1 MNXM1024@MNXC3 + 1 MNXM6734@MNXC3 <==> 1 MNXM256@MNXC3 + 1 MNXM5034@MNXC3	rxn07431	ODBA_BACSU+ODBB_BACSU		MNXC3	1.2.4.4	ec:1.2.4.4;seed:rxn07431	-10000	10000			0	0
R8F6C0E57_B-900	1 MNXM1024@MNXC3 + 1 MNXM6824@MNXC3 <==> 1 MNXM256@MNXC3 + 1 MNXM5589@MNXC3	rxn07433	ODBA_BACSU+ODBB_BACSU		MNXC3	1.2.4.4	ec:1.2.4.4;seed:rxn07433	-10000	10000			0	0
RBADA32BE_LR-1202	1 MNXM1026@MNXC2 + 2 MNXM1@MNXC2 + 1 MNXM2@MNXC3 + 1 MNXM3@MNXC3 --> 1 MNXM1026@MNXC3 + 3 MNXM1@MNXC3 + 1 MNXM7@MNXC3 + 1 MNXM9@MNXC3	rxn05619	YVGK_BACSU+YVGL_BACSU+YVGM_BACSU	MNXR3623	MNXC2%MNXC3	3.6.3.29	bigg:MOBDabc;bigg:MOBDabcpp;ec:3.6.3.29;ecocyc:ABC-19-RXN;iaf1260:MOBDabcpp;iaf692:MOBDabc;imo1053-pao1:MOBDabc;imo1056:MOBDabc;intenz:4433;ips189:MOBDabc;isb619:MOBDabc;iso783:MOBDabc;iyo844:MOBDabc;metacyc:3.6.3.29-RXN;rhea:22020;rhea:22021;rhea:22022;rhea:22023;seed:rxn05619;seed:rxn08955	0	10000			0	0
R4060CD22_B-334	1 MNXM1031@MNXC2 + 2 MNXM1@MNXC2 <==> 1 MNXM1031@MNXC3 + 2 MNXM1@MNXC3	rxn11398			MNXC2%MNXC3			-10000	10000			0	0
R84B6AC55_B-818	1 MNXM10326@MNXC3 + 1 MNXM5@MNXC3 <==> 1 MNXM10327@MNXC3 + 1 MNXM1@MNXC3 + 1 MNXM6@MNXC3	rxn05385	FABG_BACSU		MNXC3	1.1.1.0	ec:1.1.1.0;seed:rxn05385	-10000	10000			0	0
RC3B29BCB_B-1260	1 MNXM10326@MNXC3 <==> 1 MNXM2@MNXC3 + 1 MNXM8176@MNXC3	rxn05386	FABZ_BACSU		MNXC3	4.2.1.0	ec:4.2.1.0;seed:rxn05386	-10000	10000			0	0
R6FA3183_RL-680	1 MNXM10327@MNXC3 + 1 MNXM13@MNXC3 + 1 MNXM925@MNXC3 <-- 1 MNXM11926@MNXC3 + 1 MNXM184@MNXC3	rxn05384	FABF_BACSU+FABH1_BACSU;FABF_BACSU+FABH2_BACSU		MNXC3	2.3.1.0	ec:2.3.1.0;seed:rxn05384	-10000	0			0	0
RB02A8CBA_B-1135	1 MNXM10367@MNXC3 + 1 MNXM5@MNXC3 <==> 1 MNXM10369@MNXC3 + 1 MNXM1@MNXC3 + 1 MNXM6@MNXC3	rxn05414	FABG_BACSU		MNXC3	1.1.1.0	ec:1.1.1.0;seed:rxn05414	-10000	10000			0	0
R1FDB1A68_B-112	1 MNXM10367@MNXC3 <==> 1 MNXM2@MNXC3 + 1 MNXM8196@MNXC3	rxn05415	FABZ_BACSU		MNXC3	4.2.1.0	ec:4.2.1.0;seed:rxn05415	-10000	10000			0	0
RD9EC32CF_B-1406	1 MNXM10368@MNXC3 + 1 MNXM5@MNXC3 <==> 1 MNXM10370@MNXC3 + 1 MNXM1@MNXC3 + 1 MNXM6@MNXC3	rxn05364	FABG_BACSU		MNXC3	1.1.1.0	ec:1.1.1.0;seed:rxn05364	-10000	10000			0	0
RE5447DA3_B-1483	1 MNXM10368@MNXC3 <==> 1 MNXM2@MNXC3 + 1 MNXM8197@MNXC3	rxn05365	FABZ_BACSU		MNXC3	4.2.1.0	ec:4.2.1.0;seed:rxn05365	-10000	10000			0	0
R11626571_RL-7	1 MNXM10369@MNXC3 + 1 MNXM13@MNXC3 + 1 MNXM925@MNXC3 <-- 1 MNXM184@MNXC3 + 1 MNXM8148@MNXC3	rxn05413	FABF_BACSU+FABH1_BACSU;FABF_BACSU+FABH2_BACSU		MNXC3	2.3.1.0	ec:2.3.1.0;seed:rxn05413	-10000	0			0	0
R9B6620B4_RL-974	1 MNXM10370@MNXC3 + 1 MNXM13@MNXC3 + 1 MNXM925@MNXC3 <-- 1 MNXM184@MNXC3 + 1 MNXM8147@MNXC3	rxn05363	FABF_BACSU+FABH1_BACSU;FABF_BACSU+FABH2_BACSU		MNXC3	2.3.1.0	ec:2.3.1.0;seed:rxn05363	-10000	0			0	0
R9D64F08_B-988	1 MNXM10422@MNXC3 + 1 MNXM5@MNXC3 <==> 1 MNXM10423@MNXC3 + 1 MNXM1@MNXC3 + 1 MNXM6@MNXC3	rxn05389	FABG_BACSU		MNXC3	1.1.1.0	ec:1.1.1.0;seed:rxn05389	-10000	10000			0	0
R532DBE83_B-471	1 MNXM10422@MNXC3 <==> 1 MNXM2@MNXC3 + 1 MNXM8210@MNXC3	rxn05390	FABZ_BACSU		MNXC3	4.2.1.0	ec:4.2.1.0;seed:rxn05390	-10000	10000			0	0
R7D4F35C2_RL-769	1 MNXM10423@MNXC3 + 1 MNXM13@MNXC3 + 1 MNXM925@MNXC3 <-- 1 MNXM184@MNXC3 + 1 MNXM8175@MNXC3	rxn05388	FABF_BACSU+FABH1_BACSU;FABF_BACSU+FABH2_BACSU		MNXC3	2.3.1.0	ec:2.3.1.0;seed:rxn05388	-10000	0			0	0
R47E96B9F_B-391	1 MNXM10446@MNXC3 + 1 MNXM5@MNXC3 <==> 1 MNXM10448@MNXC3 + 1 MNXM1@MNXC3 + 1 MNXM6@MNXC3	rxn05368	FABG_BACSU		MNXC3	1.1.1.0	ec:1.1.1.0;seed:rxn05368	-10000	10000			0	0
RA94A5C2_B-1078	1 MNXM10446@MNXC3 <==> 1 MNXM2@MNXC3 + 1 MNXM8220@MNXC3	rxn05369	FABZ_BACSU		MNXC3	4.2.1.0	ec:4.2.1.0;seed:rxn05369	-10000	10000			0	0
RC88F3F2C_B-1294	1 MNXM10447@MNXC3 + 1 MNXM5@MNXC3 <==> 1 MNXM10449@MNXC3 + 1 MNXM1@MNXC3 + 1 MNXM6@MNXC3	rxn05418	FABG_BACSU		MNXC3	1.1.1.0	ec:1.1.1.0;seed:rxn05418	-10000	10000			0	0
R86CB9614_B-835	1 MNXM10447@MNXC3 <==> 1 MNXM2@MNXC3 + 1 MNXM8221@MNXC3	rxn05419	FABZ_BACSU		MNXC3	4.2.1.0	ec:4.2.1.0;seed:rxn05419	-10000	10000			0	0
RDCBC3822_RL-1424	1 MNXM10448@MNXC3 + 1 MNXM13@MNXC3 + 1 MNXM925@MNXC3 <-- 1 MNXM184@MNXC3 + 1 MNXM8195@MNXC3	rxn05367	FABF_BACSU+FABH1_BACSU;FABF_BACSU+FABH2_BACSU		MNXC3	2.3.1.0	ec:2.3.1.0;seed:rxn05367	-10000	0			0	0
R170AF0E5_RL-49	1 MNXM10449@MNXC3 + 1 MNXM13@MNXC3 + 1 MNXM925@MNXC3 <-- 1 MNXM184@MNXC3 + 1 MNXM8194@MNXC3	rxn05417	FABF_BACSU+FABH1_BACSU;FABF_BACSU+FABH2_BACSU		MNXC3	2.3.1.0	ec:2.3.1.0;seed:rxn05417	-10000	0			0	0
R5E692B8B_B-555	1 MNXM10474@MNXC3 + 1 MNXM5@MNXC3 <==> 1 MNXM10475@MNXC3 + 1 MNXM1@MNXC3 + 1 MNXM6@MNXC3	rxn05393	FABG_BACSU		MNXC3	1.1.1.0	ec:1.1.1.0;seed:rxn05393	-10000	10000			0	0
R2DF9EA9_B-218	1 MNXM10474@MNXC3 <==> 1 MNXM2@MNXC3 + 1 MNXM8226@MNXC3	rxn05394	FABZ_BACSU		MNXC3	4.2.1.0	ec:4.2.1.0;seed:rxn05394	-10000	10000			0	0
R64568FD2_RL-596	1 MNXM10475@MNXC3 + 1 MNXM13@MNXC3 + 1 MNXM925@MNXC3 <-- 1 MNXM184@MNXC3 + 1 MNXM8209@MNXC3	rxn05392	FABF_BACSU+FABH1_BACSU;FABF_BACSU+FABH2_BACSU		MNXC3	2.3.1.0	ec:2.3.1.0;seed:rxn05392	-10000	0			0	0
RC41FCEC2_RL-1266	1 MNXM105630@MNXC3 + 1 MNXM119@MNXC3 + 1 MNXM1@MNXC3 + 1 MNXM2212@MNXC3 + 1 MNXM2@MNXC3 <-- 1 MNXM208@MNXC3 + 1 MNXM282@MNXC3 + 1 MNXM4@MNXC3	rxn05737	SSUD_BACSU		MNXC3		bigg:FDMOtau;ijn746:FDMOtau;iyo844:FDMO4;seed:rxn05737	-10000	0			0	0
R2E7700A4_RL-222	1 MNXM105630@MNXC3 + 1 MNXM119@MNXC3 + 1 MNXM1@MNXC3 + 1 MNXM2@MNXC3 + 1 MNXM349@MNXC3 <-- 1 MNXM1630@MNXC3 + 1 MNXM208@MNXC3 + 1 MNXM4@MNXC3	R_FDMO	SSUD_BACSU		MNXC3	1.14.14.5	bigg:FDMO;ec:1.14.14.5;iaf1260:FDMO;ijn746:FDMO;iyo844:FDMO6;metacyc:RXN-13418;obsolete:rxn10069;pubmed:10480865;rhea:29715;rhea:29716;rhea:29717;rhea:29718;seed:rxn08467	-10000	0			0	0
RDD067F1_RL-1426	1 MNXM105630@MNXC3 + 1 MNXM119@MNXC3 + 1 MNXM1@MNXC3 + 1 MNXM2@MNXC3 + 1 MNXM69@MNXC3 <-- 1 MNXM1949@MNXC3 + 1 MNXM208@MNXC3 + 1 MNXM4@MNXC3	R_FDMO6	SSUD_BACSU		MNXC3		bigg:FDMO6;iaf1260:FDMO6;iyo844:FDMO5;obsolete:rxn10068;pubmed:10480865;rhea:29311;rhea:29312;rhea:29313;rhea:29314;seed:rxn08471	-10000	0			0	0
R1368D05D_RL-23	1 MNXM105630@MNXC3 + 1 MNXM119@MNXC3 + 1 MNXM1@MNXC3 + 1 MNXM2@MNXC3 + 1 MNXM8718@MNXC3 <-- 1 MNXM208@MNXC3 + 1 MNXM4@MNXC3 + 1 MNXM56431@MNXC3	rxn10067	SSUD_BACSU		MNXC3		iyo844:FDMO3;seed:rxn10067	-10000	0			0	0
RB5F44302_B-1175	1 MNXM105630@MNXC3 + 1 MNXM1@MNXC3 + 1 MNXM73@MNXC3 <==> 1 MNXM1348@MNXC3	rxn07307	PSLS_BACSU		MNXC3	4.4.1.19		-10000	10000			0	0
R42A65555_B-351	1 MNXM105@MNXC3 + 1 MNXM5@MNXC3 <==> 1 MNXM1@MNXC3 + 1 MNXM339@MNXC3 + 1 MNXM6@MNXC3	rxn01109	DHG2_BACSU;DHG_BACSU		MNXC3	1.1.1.119;1.1.1.47	brenda:BR29183;brenda:BR47596;brenda:BR47596_WOP;ec:1.1.1.119;ec:1.1.1.47;intenz:1046;kegg:R01521;metacyc:GLUCOSE-1-DEHYDROGENASE-NADP+-RXN;rhea:13645;rhea:13646;rhea:13647;rhea:13648;seed:rxn01109	-10000	10000			0	0
RB4168BDF_B-1161	1 MNXM105@MNXC3 + 1 MNXM8@MNXC3 <==> 1 MNXM10@MNXC3 + 1 MNXM1@MNXC3 + 1 MNXM339@MNXC3	rxn01108	DHG2_BACSU;DHG_BACSU		MNXC3	1.1.1.118;1.1.1.47	ec:1.1.1.118;ec:1.1.1.47;intenz:1046;kegg:R01520;metacyc:GLUCOSE-1-DEHYDROGENASE-NAD+-RXN;rhea:13649;rhea:13650;rhea:13651;rhea:13652;seed:rxn01108	-10000	10000			0	0
R135299A4_RL-22	1 MNXM1064@MNXC3 + 1 MNXM13@MNXC3 + 1 MNXM2@MNXC3 + 1 MNXM8@MNXC3 <-- 1 MNXM10@MNXC3 + 2 MNXM1@MNXC3 + 1 MNXM4@MNXC3 + 1 MNXM6828@MNXC3	rxn04724	YETM_BACSU		MNXC3	1.14.13.1	ec:1.14.13.1;kegg:R06915;seed:rxn04724	-10000	0			0	0
R5B331387_B-531	1 MNXM10679@MNXC3 + 1 MNXM2@MNXC3 <==> 1 MNXM157@MNXC3 + 1 MNXM41@MNXC3	rxn09978	BGLC_BACSU;BGLH_BACSU		MNXC3	3.2.1.21	ec:3.2.1.21;iyo844:BG(MADG);seed:rxn09978	-10000	10000			0	0
R81EC732B_LR-796	1 MNXM107@MNXC3 + 5 MNXM1@MNXC3 + 3 MNXM6@MNXC3 --> 1 MNXM15@MNXC3 + 2 MNXM2@MNXC3 + 3 MNXM5@MNXC3	rxn00569	NASB_BACSU+NASC_BACSU+NASD_BACSU+NASE_BACSU		MNXC3	1.7.1.4	bigg:NTRIR2y;brenda:BS259544;brenda:BS259544_WOP;ec:1.7.1.4;iaf692:NTRIR2y;imeo21:NTRIRy;inj661:NTRIRy;intenz:10009;isb619:NTRIRy;obsolete:rxn05892;rhea:24632;rhea:24633;rhea:24634;rhea:24635;seed:rxn00569	0	10000			0	0
RD544B8E5_B-1377	1 MNXM1081@MNXC3 + 1 MNXM1@MNXC3 + 1 MNXM26@MNXC3 <==> 1 MNXM1321@MNXC3 + 1 MNXM2@MNXC3	rxn02196	CAH_BACSU		MNXC3	3.1.1.41	brenda:BR19191;ec:3.1.1.41;intenz:3215;kegg:R03062;metacyc:CEPHALOSPORIN-C-DEACETYLASE-RXN;rhea:22596;rhea:22597;rhea:22598;rhea:22599;seed:rxn02196	-10000	10000			0	0
R61A025F3_LR-579	1 MNXM10@MNXC3 + 1 MNXM1129@MNXC3 + 2 MNXM1@MNXC3 + 1 MNXM4@MNXC3 --> 1 MNXM13@MNXC3 + 1 MNXM2@MNXC3 + 1 MNXM842@MNXC3 + 1 MNXM8@MNXC3	rxn03906	YETM_BACSU		MNXC3	1.14.13.1;1.14.13.135	ec:1.14.13.1;ec:1.14.13.135;intenz:18818;kegg:R05632;rhea:31271;rhea:31272;rhea:31273;rhea:31274;seed:rxn03906	0	10000			0	0
RE314A6DC_B-1464	1 MNXM10@MNXC3 + 1 MNXM1221@MNXC3 + 1 MNXM1@MNXC3 <==> 1 MNXM1222@MNXC3 + 1 MNXM8@MNXC3	rxn06525			MNXC3	1.8.1.8	ec:1.8.1.8;intenz:10034;kegg:R03913;rhea:18749;rhea:18750;rhea:18751;rhea:18752;seed:rxn06525	-10000	10000			0	0
RD2B29996_B-1358	1 MNXM10@MNXC3 + 1 MNXM1264@MNXC3 + 1 MNXM1@MNXC3 <==> 1 MNXM2784@MNXC3 + 1 MNXM8@MNXC3	rxn04750	FADN_BACSU		MNXC3	1.1.1.157;1.1.1.35	ec:1.1.1.157;ec:1.1.1.35;iabaylyiv4:RXN0-2044;kegg:R06941;metacyc:RXN0-2044;rhea:34851;rhea:34852;rhea:34853;rhea:34854;seed:rxn04750	-10000	10000			0	0
RAA91E025_B-1091	1 MNXM10@MNXC3 + 1 MNXM1330@MNXC3 + 2 MNXM1@MNXC3 <==> 1 MNXM1745@MNXC3 + 1 MNXM2@MNXC3 + 1 MNXM8@MNXC3	rxn02853	ALDH2_BACSU;ALDH3_BACSU;ALDH4_BACSU;ALDH5_BACSU;ALDY_BACSU		MNXC3	1.2.1.3	bigg:IMACTD;bigg:IMACTD_m;ec:1.2.1.3;iyo844:ALDD20x;kegg:R04065;metacyc:RXN-10089;obsolete:rxn09966;rhea:31059;rhea:31060;rhea:31061;rhea:31062;seed:rxn02853	-10000	10000			0	0
R8A1A5B14_B-861	1 MNXM10@MNXC3 + 1 MNXM134@MNXC3 + 2 MNXM1@MNXC3 <==> 1 MNXM2@MNXC3 + 1 MNXM4010@MNXC3 + 1 MNXM8@MNXC3	rxn00863	HISX_BACSU		MNXC3	1.1.1.23	ec:1.1.1.23;iabaylyiv4:HISTALDEHYD-RXN;iag612:rbs_401;kegg:R01163;metacyc:HISTALDEHYD-RXN;pubmed:11842181;rhea:33803;rhea:33804;rhea:33805;rhea:33806;seed:rxn00863;seed:rxn05934	-10000	10000			0	0
RE55038BE_RL-1484	1 MNXM10@MNXC3 + 1 MNXM13@MNXC3 + 1 MNXM15@MNXC3 + 1 MNXM183@MNXC3 <-- 1 MNXM29@MNXC3 + 1 MNXM79@MNXC3 + 1 MNXM8@MNXC3	R_GCV1_2	GCSH_BACSU+GCSPA_BACSU+GCSPB_BACSU+GCST_BACSU		MNXC3	1.4.4.2;1.8.1.4;2.1.2.10	bigg:GLYCL;bigg:GLYCL_2;bigg:GLYCLm;ec:1.4.4.2;ec:1.8.1.4;ec:2.1.2.10;ecocyc:GCVMULTI-RXN;iaf1260:GLYCL;iin800:GCV1_2;ijn746:GLYCL;ijn746:GLYCL_2;ijr904.45632:GLYCL;ijr904:GLYCL;imeo21:GLYCL;imm904:GLYCLm;imo1053-pao1:GLYCL;imo1056:GLYCL;ind750:GLYCLm;inj661:GLYCL;irs1563.45632:R01221_c;irs1563.45632:R01221_m;iso783:GLYCL;kegg:R01221;metacyc:GCVMULTI-RXN;obsolete:rxn08648;rhea:27758;rhea:27759;rh…	-10000	0			0	0
R841CD691_RL-814	1 MNXM10@MNXC3 + 1 MNXM13@MNXC3 + 1 MNXM23@MNXC3 <-- 1 MNXM8@MNXC3 + 1 MNXM98@MNXC3	R_ME1x	MAO1_BACSU;MAO2_BACSU;MAO3_BACSU		MNXC3	1.1.1.38;1.1.1.39;1.1.1.40;4.1.1.3	bigg:ME1;bigg:ME1_rev;bigg:ME1m;biopath:RXN00044;brenda:BR29301;brenda:BS188108;ec:1.1.1.38;ec:1.1.1.39;ec:1.1.1.40;ec:4.1.1.3;ecocyc:MALIC-NAD-RXN;iabaylyiv4:MALIC-NAD-RXN;iaf1260:ME1;iaf692:ME1_rev;iag612:rbs_437;iag612:rbs_438;iag612:rbs_439;iao358:rll_234;iit341:ME1_rev;ijn746:ME1;ijr904.45632:ME1;ijr904:ME1;imeo21:ME1;imm904:ME1m;imo1053-pao1:ME1x;imo1056:ME1x;ind750:ME1m;inj661:ME1;intenz:1…	-10000	0			0	0
R6CE177AA_B-659	1 MNXM10@MNXC3 + 1 MNXM154@MNXC3 + 1 MNXM1@MNXC3 <==> 1 MNXM663@MNXC3 + 1 MNXM8@MNXC3	R_BDH	YXJF_BACSU		MNXC3	1.1.1.30	bigg:BDH;bigg:BDHm;biopath:RXN00981;brenda:BR29293;brenda:BS188032;brenda:BS394975;ec:1.1.1.30;iabaylyiv4:3-HYDROXYBUTYRATE-DEHYDROGENASE-RXN;ijn746:BDH;imeo21:BDH;imo1053-pao1:3HBUTDH;imo1056:3HBUTDH;inj661:BDH;intenz:1029;kegg:R01361;metacyc:3-HYDROXYBUTYRATE-DEHYDROGENASE-RXN;reactome:REACT_1493.4;reactome:REACT_631.3;reactome:REACT_631.4;rhea:20521;rhea:20522;rhea:20523;rhea:20524;seed:rxn009…	-10000	10000			0	0
RE7719FC2_LR-1496	1 MNXM10@MNXC3 + 1 MNXM1639@MNXC3 + 1 MNXM1@MNXC3 + 1 MNXM4@MNXC3 --> 1 MNXM2@MNXC3 + 1 MNXM645@MNXC3 + 1 MNXM8@MNXC3	rxn02363	YOAI_BACSU		MNXC3	1.14.13.3;1.14.14.9	ec:1.14.13.3;ec:1.14.14.9;kegg:R03299;seed:rxn02363	0	10000			0	0
R3FF3A254_LR-331	1 MNXM10@MNXC3 + 1 MNXM1@MNXC3 + 1 MNXM23766@MNXC3 --> 1 MNXM23586@MNXC3 + 1 MNXM8@MNXC3	R_EAR80x	GENE2NPD_BACSU;FABI_BACSU		MNXC3	1.3.1.9;2.3.1.86	bigg:EAR80x;ec:1.3.1.9;ec:2.3.1.86;kegg:R04958;metacyc:RXN-9659;seed:rxn05325	0	10000			0	0
R3B3E4691_LR-299	1 MNXM10@MNXC3 + 1 MNXM1@MNXC3 + 1 MNXM23842@MNXC3 --> 1 MNXM5723@MNXC3 + 1 MNXM8@MNXC3	R_EAR120x	GENE2NPD_BACSU;FABI_BACSU		MNXC3	1.3.1.9;2.3.1.86	bigg:EAR120x;ec:1.3.1.9;ec:2.3.1.86;kegg:R04724;metacyc:RXN-9661;seed:rxn05324	0	10000			0	0
R1ADD5DE3_LR-74	1 MNXM10@MNXC3 + 1 MNXM1@MNXC3 + 1 MNXM24297@MNXC3 --> 1 MNXM564@MNXC3 + 1 MNXM8@MNXC3	R_EAR140x	GENE2NPD_BACSU;FABI_BACSU		MNXC3	1.3.1.9;2.3.1.86	aragem.45632:R04966_p;bigg:EAR140x;ec:1.3.1.9;ec:2.3.1.86;iaf1260:EAR140x;kegg:R04966;obsolete:rxn08388r;seed:rxn05323	0	10000			0	0
RCBD93B46_LR-1314	1 MNXM10@MNXC3 + 1 MNXM1@MNXC3 + 1 MNXM24502@MNXC3 --> 1 MNXM23683@MNXC3 + 1 MNXM8@MNXC3	R_EAR60x	GENE2NPD_BACSU;FABI_BACSU		MNXC3	1.3.1.9;2.3.1.86	bigg:EAR60x;ec:1.3.1.9;ec:2.3.1.86;kegg:R04955;metacyc:RXN-9658;seed:rxn05326	0	10000			0	0
R2C65234C_LR-209	1 MNXM10@MNXC3 + 1 MNXM1@MNXC3 + 1 MNXM28221@MNXC3 --> 1 MNXM25221@MNXC3 + 1 MNXM8@MNXC3	R_EAR100x	GENE2NPD_BACSU;FABI_BACSU		MNXC3	1.3.1.9;2.3.1.86	aragem.45632:R04961_p;bigg:EAR100x;ec:1.3.1.9;ec:2.3.1.86;iabaylyiv4:0-2ENOYLACP-REDUCTASE-RXN;iabaylyiv4:C10;iaf1260:EAR100x;imo1053-pao1:DEMAT4;imo1056:DEMAT4;kegg:R04961;obsolete:rxn08382r;seed:rxn05327	0	10000			0	0
R49552DAF_LR-397	1 MNXM10@MNXC3 + 1 MNXM1@MNXC3 + 1 MNXM29072@MNXC3 --> 1 MNXM25932@MNXC3 + 1 MNXM8@MNXC3	rxn05328	GENE2NPD_BACSU;FABI_BACSU		MNXC3	1.3.1.9;2.3.1.86	ec:1.3.1.9;ec:2.3.1.86;kegg:R04969;metacyc:RXN-9663;seed:rxn05328	0	10000			0	0
RCEA45A6F_LR-1333	1 MNXM10@MNXC3 + 1 MNXM1@MNXC3 + 1 MNXM3229@MNXC3 --> 1 MNXM2645@MNXC3 + 1 MNXM8@MNXC3	R_EAR40x	GENE2NPD_BACSU;FABI_BACSU		MNXC3	1.3.1.9;2.3.1.86	bigg:EAR40x;ec:1.3.1.9;ec:2.3.1.86;iabaylyiv4:0-2ENOYLACP-REDUCTASE-RXN;iabaylyiv4:C4;iaf1260:EAR40x;imo1053-pao1:BTMAT1;imo1056:BTMAT1;kegg:R04429;obsolete:rxn08400r;seed:rxn05322	0	10000			0	0
R787A6EA1_B-737	1 MNXM10@MNXC3 + 1 MNXM1@MNXC3 + 1 MNXM361@MNXC3 <==> 1 MNXM353@MNXC3 + 1 MNXM8@MNXC3	R_761	DHOM_BACSU		MNXC3	1.1.1.3	bigg:HSDx;bigg:HSDxi;biopath:RXN00870;ec:1.1.1.3;ecocyc:HOMOSERDEHYDROG-RXN;iin800:HOM6_1;ijn746:HSDx;imeo21:HSDx;imm904:HSDxi;ind750:HSDxi;inj661:HSDx;intenz:1002;kegg:R01773;obsolete:rxn09494r;rhea:15757;rhea:15758;rhea:15759;rhea:15760;seed:rxn01301;upa:UCR01773;upa:UER00949	-10000	10000			0	0
RAAC16887_B-1097	1 MNXM10@MNXC3 + 1 MNXM1@MNXC3 + 1 MNXM392@MNXC3 <==> 1 MNXM189@MNXC3 + 1 MNXM8@MNXC3	R_GLYD	YOAD_BACSU		MNXC3	1.1.1.26;1.1.1.29;1.1.1.79;1.1.1.81	bigg:GLYD;bigg:HPYRRx;biopath:RXN00734;brenda:BR29292;brenda:BR29341_WOP;brenda:BS187983;brenda:BS188665_WOP;ec:1.1.1.26;ec:1.1.1.29;ec:1.1.1.79;ec:1.1.1.81;iabaylyiv4:GLYCERATE-DEHYDROGENASE-RXN;iaf1260:HPYRRx;ijn746:GLYD;ijr904.45632:HPYRRx;ijr904:HPYRRx;imo1053-pao1:GLYD;imo1056:GLYD;intenz:1028;intenz:1080;isb619:GLYD;iso783:GLYD;kegg:R01388;metacyc:GLYCERATE-DEHYDROGENASE-RXN;obsolete:rxn087…	-10000	10000			0	0
RD9477CE4_B-1401	1 MNXM10@MNXC3 + 1 MNXM1@MNXC3 + 1 MNXM4010@MNXC3 <==> 1 MNXM1281@MNXC3 + 1 MNXM8@MNXC3	rxn02159	HISX_BACSU		MNXC3	1.1.1.23	brenda:BS371011;ec:1.1.1.23;iabaylyiv4:HISTOLDEHYD-RXN;iag612:rbs_404;kegg:R03012;metacyc:HISTOLDEHYD-RXN;pubmed:11842181;rhea:33799;rhea:33800;rhea:33801;rhea:33802;seed:rxn02159	-10000	10000			0	0
R6ED5FC2A_B-674	1 MNXM10@MNXC3 + 1 MNXM1@MNXC3 + 1 MNXM435@MNXC3 <==> 1 MNXM89612@MNXC3 + 1 MNXM8@MNXC3	R_ALCD19	ADHA_BACSU;YHFP_BACSU;YOGA_BACSU		MNXC3	1.1.1.1;1.1.1.2;1.1.1.21;1.1.1.6;1.1.1.72	bigg:ALCD19;brenda:BS383174;ec:1.1.1.1;ec:1.1.1.2;ec:1.1.1.21;ec:1.1.1.6;ec:1.1.1.72;iaf1260:ALCD19;ijn746:ALCD19;ijr904.45632:ALCD19;ijr904:ALCD19;imo1053-pao1:ALCD19;imo1056:ALCD19;kegg:R01036;obsolete:rxn08105r;rhea:30027;rhea:30028;rhea:30029;rhea:30030;seed:rxn00763	-10000	10000			0	0
R75168C0B_B-720	1 MNXM10@MNXC3 + 1 MNXM1@MNXC3 + 1 MNXM460@MNXC3 <==> 1 MNXM89612@MNXC3 + 1 MNXM8@MNXC3	R_GLYCD_r			MNXC3	1.1.1.1;1.1.1.14;1.1.1.287;1.1.1.6;1.1.99.22	bigg:GLYCDx;brenda:BR47364;brenda:BS353227;ec:1.1.1.1;ec:1.1.1.14;ec:1.1.1.287;ec:1.1.1.6;ec:1.1.99.22;ecocyc:GLYCDEH-RXN;iaf1260:GLYCDx;ijr904.45632:GLYCDx;ijr904:GLYCDx;intenz:1005;kegg:R01034;metacyc:GLYCDEH-RXN;obsolete:rxn08646;rhea:13769;rhea:13770;rhea:13771;rhea:13772;seed:rxn00762;upa:UCR01034;upa:UER00668	-10000	10000			0	0
RB829B6B2_B-1188	1 MNXM10@MNXC3 + 1 MNXM1@MNXC3 + 1 MNXM461@MNXC3 <==> 1 MNXM801@MNXC3 + 1 MNXM8@MNXC3	rxn01290			MNXC3	1.1.1.21;1.1.1.255	brenda:BS187976;ec:1.1.1.21;ec:1.1.1.255;kegg:R01758;metacyc:RXN-14102;rhea:25225;rhea:25226;rhea:25227;rhea:25228;seed:rxn01290;upa:UCR01758;upa:UER00969	-10000	10000			0	0
R73D94266_B-713	1 MNXM10@MNXC3 + 1 MNXM1@MNXC3 + 1 MNXM56@MNXC3 <==> 1 MNXM157@MNXC3 + 1 MNXM8@MNXC3	R_ALCD1			MNXC3	1.1.1.244	bigg:ALCD1;brenda:BR29280;ec:1.1.1.244;intenz:1242;isb619:ALCD1;kegg:R00605;metacyc:METHANOL-DEHYDROGENASE-RXN;rhea:19401;rhea:19402;rhea:19403;rhea:19404;seed:rxn00430;upa:UCR00605;upa:UER00893	-10000	10000			0	0
RC97DBB18_B-1303	1 MNXM10@MNXC3 + 1 MNXM1@MNXC3 + 1 MNXM69@MNXC3 <==> 1 MNXM222@MNXC3 + 1 MNXM8@MNXC3	rxn00512	TKRA_BACSU		MNXC3	1.1.1.26;1.1.1.29;1.1.1.79	bigg:GLYCLTDx;biopath:RXN00110;biopath:RXN00522;brenda:BR29285;brenda:BS187981;ec:1.1.1.26;ec:1.1.1.29;ec:1.1.1.79;iaf1260:GLYCLTDx;ijr904.45632:GLYCLTDx;ijr904:GLYCLTDx;intenz:1025;iso783:GLYCLTDxr;kegg:R00717;metacyc:GLYCOLATE-REDUCTASE-RXN;obsolete:rxn08649r;rhea:18229;rhea:18230;rhea:18231;rhea:18232;seed:rxn00512	-10000	10000			0	0
R96A45519_B-943	1 MNXM10@MNXC3 + 1 MNXM1@MNXC3 + 1 MNXM75@MNXC3 <==> 1 MNXM303@MNXC3 + 1 MNXM8@MNXC3	R_185;R_183;R_182;R_1372;R_1371	ADHA_BACSU;YHFP_BACSU;YOGA_BACSU		MNXC3	1.1.1.1;1.1.1.6;1.1.1.71;1.1.1.78	bigg:ALCD2if;bigg:ALCD2ir;bigg:ALCD2m;bigg:ALCD2x;biopath:RXN01075;brenda:BS139564;brenda:BS186836;ec:1.1.1.1;ec:1.1.1.6;ec:1.1.1.71;ec:1.1.1.78;ecocyc:ALCOHOL-DEHYDROG-RXN;iabaylyiv4:ALCOHOL-DEHYDROG-RXN;iaf1260:ALCD2x;iag612:rbs_101;iag612:rbs_102;iag612:rbs_103;iao358:rll_9;iin800:ADH1;iin800:ADH2;iin800:ADH3;iin800:ADH4;iin800:ADH5;iin800:SFA1_2;ijn746:ALCD2ir;imeo21:ALCD1;imm904:ALCD2if;imm9…	-10000	10000			0	0
R4C078B7E_LR-418	1 MNXM10@MNXC3 + 1 MNXM1@MNXC3 + 1 MNXM8004@MNXC3 --> 1 MNXM8003@MNXC3 + 1 MNXM8@MNXC3	rxn05436	GENE2NPD_BACSU;FABI_BACSU		MNXC3	1.3.1.0	ec:1.3.1.0;seed:rxn05436	0	10000			0	0
RFD00F85B_LR-1659	1 MNXM10@MNXC3 + 1 MNXM1@MNXC3 + 1 MNXM8005@MNXC3 --> 1 MNXM8006@MNXC3 + 1 MNXM8@MNXC3	rxn05448	GENE2NPD_BACSU;FABI_BACSU		MNXC3	1.3.1.0	ec:1.3.1.0;seed:rxn05448	0	10000			0	0
R9AD926C2_LR-972	1 MNXM10@MNXC3 + 1 MNXM1@MNXC3 + 1 MNXM8011@MNXC3 --> 1 MNXM8010@MNXC3 + 1 MNXM8@MNXC3	rxn05442	GENE2NPD_BACSU;FABI_BACSU		MNXC3	1.3.1.0	ec:1.3.1.0;seed:rxn05442	0	10000			0	0
R7A4E594_LR-752	1 MNXM10@MNXC3 + 1 MNXM1@MNXC3 + 1 MNXM8015@MNXC3 --> 1 MNXM6636@MNXC3 + 1 MNXM8@MNXC3	rxn05437	GENE2NPD_BACSU;FABI_BACSU		MNXC3	1.3.1.0	ec:1.3.1.0;seed:rxn05437	0	10000			0	0
RE2AF47E6_LR-1461	1 MNXM10@MNXC3 + 1 MNXM1@MNXC3 + 1 MNXM8016@MNXC3 --> 1 MNXM6637@MNXC3 + 1 MNXM8@MNXC3	rxn05449	GENE2NPD_BACSU;FABI_BACSU		MNXC3	1.3.1.0	ec:1.3.1.0;seed:rxn05449	0	10000			0	0
RF9BA25D3_LR-1634	1 MNXM10@MNXC3 + 1 MNXM1@MNXC3 + 1 MNXM8019@MNXC3 --> 1 MNXM6644@MNXC3 + 1 MNXM8@MNXC3	rxn05443	GENE2NPD_BACSU;FABI_BACSU		MNXC3	1.3.1.0	ec:1.3.1.0;seed:rxn05443	0	10000			0	0
R9212FB7C_LR-917	1 MNXM10@MNXC3 + 1 MNXM1@MNXC3 + 1 MNXM8024@MNXC3 --> 1 MNXM8022@MNXC3 + 1 MNXM8@MNXC3	rxn05438	GENE2NPD_BACSU;FABI_BACSU		MNXC3	1.3.1.0	ec:1.3.1.0;seed:rxn05438	0	10000			0	0
R234929CA_LR-137	1 MNXM10@MNXC3 + 1 MNXM1@MNXC3 + 1 MNXM8025@MNXC3 --> 1 MNXM8023@MNXC3 + 1 MNXM8@MNXC3	rxn05450	GENE2NPD_BACSU;FABI_BACSU		MNXC3	1.3.1.0	ec:1.3.1.0;seed:rxn05450	0	10000			0	0
REC361249_LR-1538	1 MNXM10@MNXC3 + 1 MNXM1@MNXC3 + 1 MNXM8027@MNXC3 --> 1 MNXM8026@MNXC3 + 1 MNXM8@MNXC3	rxn05444	GENE2NPD_BACSU;FABI_BACSU		MNXC3	1.3.1.0	ec:1.3.1.0;seed:rxn05444	0	10000			0	0
R146C0867_LR-32	1 MNXM10@MNXC3 + 1 MNXM1@MNXC3 + 1 MNXM8149@MNXC3 --> 1 MNXM8147@MNXC3 + 1 MNXM8@MNXC3	rxn05433	GENE2NPD_BACSU;FABI_BACSU		MNXC3	1.3.1.0	ec:1.3.1.0;seed:rxn05433	0	10000			0	0
R61E20690_LR-581	1 MNXM10@MNXC3 + 1 MNXM1@MNXC3 + 1 MNXM8150@MNXC3 --> 1 MNXM8148@MNXC3 + 1 MNXM8@MNXC3	rxn05445	GENE2NPD_BACSU;FABI_BACSU		MNXC3	1.3.1.0	ec:1.3.1.0;seed:rxn05445	0	10000			0	0
RC2C7604C_LR-1252	1 MNXM10@MNXC3 + 1 MNXM1@MNXC3 + 1 MNXM8176@MNXC3 --> 1 MNXM8175@MNXC3 + 1 MNXM8@MNXC3	rxn05439	GENE2NPD_BACSU;FABI_BACSU		MNXC3	1.3.1.0	ec:1.3.1.0;seed:rxn05439	0	10000			0	0
R58F448FB_LR-515	1 MNXM10@MNXC3 + 1 MNXM1@MNXC3 + 1 MNXM8196@MNXC3 --> 1 MNXM8194@MNXC3 + 1 MNXM8@MNXC3	rxn05446	GENE2NPD_BACSU;FABI_BACSU		MNXC3	1.3.1.0	ec:1.3.1.0;seed:rxn05446	0	10000			0	0
RE9AF9A4D_LR-1517	1 MNXM10@MNXC3 + 1 MNXM1@MNXC3 + 1 MNXM8197@MNXC3 --> 1 MNXM8195@MNXC3 + 1 MNXM8@MNXC3	rxn05434	GENE2NPD_BACSU;FABI_BACSU		MNXC3	1.3.1.0	ec:1.3.1.0;seed:rxn05434	0	10000			0	0
RC5EBC30E_LR-1277	1 MNXM10@MNXC3 + 1 MNXM1@MNXC3 + 1 MNXM8210@MNXC3 --> 1 MNXM8209@MNXC3 + 1 MNXM8@MNXC3	rxn05440	GENE2NPD_BACSU;FABI_BACSU		MNXC3	1.3.1.0	ec:1.3.1.0;seed:rxn05440	0	10000			0	0
RE0763268_LR-1449	1 MNXM10@MNXC3 + 1 MNXM1@MNXC3 + 1 MNXM8220@MNXC3 --> 1 MNXM8218@MNXC3 + 1 MNXM8@MNXC3	rxn05435	GENE2NPD_BACSU;FABI_BACSU		MNXC3	1.3.1.0	ec:1.3.1.0;seed:rxn05435	0	10000			0	0
R512DE0DE_LR-453	1 MNXM10@MNXC3 + 1 MNXM1@MNXC3 + 1 MNXM8221@MNXC3 --> 1 MNXM8219@MNXC3 + 1 MNXM8@MNXC3	rxn05447	GENE2NPD_BACSU;FABI_BACSU		MNXC3	1.3.1.0	ec:1.3.1.0;seed:rxn05447	0	10000			0	0
RDF0E026D_LR-1441	1 MNXM10@MNXC3 + 1 MNXM1@MNXC3 + 1 MNXM8226@MNXC3 --> 1 MNXM8225@MNXC3 + 1 MNXM8@MNXC3	rxn05441	GENE2NPD_BACSU;FABI_BACSU		MNXC3	1.3.1.0	ec:1.3.1.0;seed:rxn05441	0	10000			0	0
RE1DC59D4_LR-1457	1 MNXM10@MNXC3 + 1 MNXM1@MNXC3 + 1 MNXM9168@MNXC3 --> 1 MNXM7607@MNXC3 + 1 MNXM8@MNXC3	rxn05464	GENE2NPD_BACSU;FABI_BACSU		MNXC3	1.3.1.0	ec:1.3.1.0;seed:rxn05464	0	10000			0	0
RB22568B4_LR-1152	1 MNXM10@MNXC3 + 1 MNXM3863@MNXC3 + 1 MNXM4@MNXC3 --> 1 MNXM2@MNXC3 + 1 MNXM645@MNXC3 + 1 MNXM8@MNXC3	R_HPA3MO	YOAI_BACSU		MNXC3	1.14.13.3;1.14.14.9	brenda:BS288372;ec:1.14.13.3;ec:1.14.14.9;imo1053-pao1:4HPHAC3MO;imo1056:4HPHAC3MO;kegg:R02698;rhea:16681;rhea:16682;rhea:16683;rhea:16684;seed:rxn01945;upa:UCR02698;upa:UER00416	0	10000			0	0
RD43413EC_B-1368	1 MNXM10@MNXC3 + 2 MNXM1@MNXC3 + 1 MNXM2489@MNXC3 <==> 1 MNXM2687@MNXC3 + 1 MNXM2@MNXC3 + 1 MNXM8@MNXC3	rxn03424	ROCA2_BACSU;ROCA_BACSU		MNXC3	1.5.1.12;1.5.99.8	ec:1.5.1.12;ec:1.5.99.8;iit341:_4HGLSD;imm904:4HGLSDm;ind750:4HGLSDm;obsolete:rxn09416r;seed:rxn03424	-10000	10000			0	0
R1106B2DD_B-3	1 MNXM10@MNXC3 + 2 MNXM1@MNXC3 + 1 MNXM29@MNXC3 <==> 1 MNXM2212@MNXC3 + 1 MNXM2@MNXC3 + 1 MNXM8@MNXC3	rxn05735	ALDH2_BACSU;ALDH3_BACSU;ALDH4_BACSU;ALDH5_BACSU;ALDY_BACSU		MNXC3		iabaylyiv4:ALDHDEHYDROG-RXN;iyo844:ALDD31;obsolete:rxn09969;seed:rxn05735	-10000	10000			0	0
R2FDC1F22_LR-233	1 MNXM10@MNXC3 + 2 MNXM1@MNXC3 + 1 MNXM378@MNXC3 + 1 MNXM4@MNXC3 --> 1 MNXM13@MNXC3 + 1 MNXM181@MNXC3 + 1 MNXM2@MNXC3 + 1 MNXM8@MNXC3	rxn00589	YETM_BACSU		MNXC3	1.14.13.1	brenda:BR36758;ec:1.14.13.1;iabaylyiv4:SALICYLATE-1-MONOOXYGENASE-RXN;intenz:1914;kegg:R00818;metacyc:SALICYLATE-1-MONOOXYGENASE-RXN;rhea:11004;rhea:11005;rhea:11006;rhea:11007;seed:rxn00589	0	10000			0	0
R518AFCBC_LR-458	1 MNXM10@MNXC3 + 2 MNXM1@MNXC3 + 1 MNXM4@MNXC3 + 1 MNXM6112@MNXC3 --> 1 MNXM13@MNXC3 + 1 MNXM2@MNXC3 + 1 MNXM8@MNXC3 + 1 MNXM961@MNXC3	rxn04748	YETM_BACSU		MNXC3	1.14.13.1	ec:1.14.13.1;kegg:R06939;metacyc:RXN-10078;seed:rxn04748	0	10000			0	0
R4C628125_B-423	1 MNXM10@MNXC3 + 2 MNXM1@MNXC3 + 1 MNXM89557@MNXC3 <==> 1 MNXM245@MNXC3 + 1 MNXM2@MNXC3 + 1 MNXM8@MNXC3	rxn00183	ROCA2_BACSU;ROCA_BACSU		MNXC3	1.5.1.12	bigg:PUTA3;ec:1.5.1.12;iit341:PUTA3;imo1053-pao1:GSADH;imo1056:GSADH;irs1563.45632:R00245_c;kegg:R00245;metacyc:RXN-14116;pubmed:3944130;pubmed:8621661;pubmed:9700195;reactome:REACT_101154;reactome:REACT_112402;reactome:REACT_131115;reactome:REACT_159056;reactome:REACT_2180;reactome:REACT_2180.3;reactome:REACT_28267;reactome:REACT_29350;reactome:REACT_33427;reactome:REACT_33738;reactome:REACT_772…	-10000	10000			0	0
R78C92ADE_B-741	1 MNXM10@MNXC3 + 2 MNXM228@MNXC3 + 2 MNXM4@MNXC3 <==> 1 MNXM1@MNXC3 + 2 MNXM207@MNXC3 + 1 MNXM8@MNXC3	rxn03990	HMP_BACSU		MNXC3	1.14.12.17	bigg:NODOx;ec:1.14.12.17;ecocyc:R621-RXN;iaf1260:NODOx;intenz:1912;kegg:R05724;obsolete:rxn09006;rhea:19469;rhea:19470;rhea:19471;rhea:19472;seed:rxn03990	-10000	10000			0	0
R1133AFE0_RL-5	1 MNXM1106@MNXC3 + 1 MNXM13@MNXC3 <-- 1 MNXM114087@MNXC3 + 1 MNXM1@MNXC3	R_AOBUTDs			MNXC3	1.1.1.103	bigg:AOBUTDs;bigg:AOBUTDsm;biopath:RXN01061;ec:1.1.1.103;ecocyc:THREOSPON-RXN;iaf1260:AOBUTDs;imm904:AOBUTDs;intenz:1102;kegg:R03758;metacyc:THREOSPON-RXN;rhea:25653;rhea:25654;rhea:25655;rhea:25656;seed:rxn02666	-10000	0			0	0
R429AF748_LR-350	1 MNXM1122@MNXC3 + 3 MNXM1@MNXC3 + 1 MNXM2@MNXC3 --> 2 MNXM13@MNXC3 + 2 MNXM15@MNXC3	R_ALPH	KIPI_BACSU		MNXC3	3.5.1.54	bigg:ALPHNH;brenda:BR22698;ec:3.5.1.54;iabaylyiv4:ALLOPHANATE-HYDROLASE-RXN;iin800:DUR1_2;imm904:ALPHNH;ind750:ALPHNH;intenz:17447;kegg:R00005;metacyc:ALLOPHANATE-HYDROLASE-RXN;rhea:19029;rhea:19030;rhea:19031;rhea:19032;seed:rxn00002;upa:UCR00005;upa:UER00372	0	10000			0	0
R75B21DD5_B-725	1 MNXM11237@MNXC2 <==> 1 MNXM11237@MNXC3	rxn05724		MNXR66742	MNXC2%MNXC3			-10000	10000			0	0
RCC4EDCFA_LR-1318	1 MNXM1132@MNXC3 + 1 MNXM1@MNXC3 --> 1 MNXM2306@MNXC3 + 1 MNXM2@MNXC3	rxn05024	MENB_BACSU		MNXC3	4.1.3.36	brenda:BR11624;ec:4.1.3.36;ecocyc:NAPHTHOATE-SYN-RXN;intenz:18343;kegg:R07263;metacyc:NAPHTHOATE-SYN-RXN;pubmed:12909628;rhea:26562;rhea:26563;rhea:26564;rhea:26565;seed:rxn05024	0	10000			0	0
R51FB540D_LR-462	1 MNXM11358@MNXC3 + 1 MNXM2@MNXC3 --> 1 MNXM1@MNXC3 + 1 MNXM5124@MNXC3 + 1 MNXM9@MNXC3	rxn10266			MNXC3	3.1.3.27	ec:3.1.3.27;seed:rxn10266	0	10000			0	0
R3C921836_B-312	1 MNXM11358@MNXC3 + 1 MNXM31@MNXC3 <==> 1 MNXM66@MNXC3 + 1 MNXM8377@MNXC3	rxn10260	PGSA_BACSU		MNXC3	2.7.8.5	ec:2.7.8.5;seed:rxn10260	-10000	10000			0	0
R2C58B6BE_RL-207	1 MNXM11359@MNXC3 + 2 MNXM1@MNXC3 + 1 MNXM31@MNXC3 <-- 1 MNXM53@MNXC3 + 1 MNXM8377@MNXC3	rxn10227	PSS_BACSU		MNXC3	2.7.8.8	ec:2.7.8.8;seed:rxn10227	-10000	0			0	0
RA50841B0_B-1047	1 MNXM11359@MNXC3 + 2 MNXM1@MNXC3 <==> 1 MNXM13@MNXC3 + 1 MNXM7294@MNXC3	rxn10233	PSD_BACSU		MNXC3	4.1.1.65	ec:4.1.1.65;seed:rxn10233	-10000	10000			0	0
RFAFBC5C0_LR-1645	1 MNXM11360@MNXC3 + 1 MNXM2@MNXC3 --> 1 MNXM1@MNXC3 + 1 MNXM5125@MNXC3 + 1 MNXM9@MNXC3	rxn10269			MNXC3	3.1.3.27	ec:3.1.3.27;seed:rxn10269	0	10000			0	0
R8B87C7FC_B-879	1 MNXM11360@MNXC3 + 1 MNXM31@MNXC3 <==> 1 MNXM66@MNXC3 + 1 MNXM8378@MNXC3	rxn10263	PGSA_BACSU		MNXC3	2.7.8.5	ec:2.7.8.5;seed:rxn10263	-10000	10000			0	0
R86C7F788_RL-833	1 MNXM11361@MNXC3 + 2 MNXM1@MNXC3 + 1 MNXM31@MNXC3 <-- 1 MNXM53@MNXC3 + 1 MNXM8378@MNXC3	rxn10230	PSS_BACSU		MNXC3	2.7.8.8	ec:2.7.8.8;seed:rxn10230	-10000	0			0	0
R5AAA09AF_B-530	1 MNXM11361@MNXC3 + 2 MNXM1@MNXC3 <==> 1 MNXM13@MNXC3 + 1 MNXM7295@MNXC3	rxn10236	PSD_BACSU		MNXC3	4.1.1.65	ec:4.1.1.65;seed:rxn10236	-10000	10000			0	0
RA9589AA1_B-1079	1 MNXM1137@MNXC3 + 1 MNXM22@MNXC3 <==> 1 MNXM1597@MNXC3 + 1 MNXM1@MNXC3 + 1 MNXM2@MNXC3 + 1 MNXM4@MNXC3	rxn01523	PUCL_BACSU		MNXC3	1.7.3.3		-10000	10000			0	0
RAC3A3358_LR-1112	1 MNXM11392@MNXC3 + 1 MNXM2@MNXC3 --> 1 MNXM1@MNXC3 + 1 MNXM5129@MNXC3 + 1 MNXM9@MNXC3	rxn10265			MNXC3	3.1.3.27	ec:3.1.3.27;seed:rxn10265	0	10000			0	0
R1AD7449F_B-72	1 MNXM11392@MNXC3 + 1 MNXM31@MNXC3 <==> 1 MNXM66@MNXC3 + 1 MNXM8379@MNXC3	rxn10259	PGSA_BACSU		MNXC3	2.7.8.5	ec:2.7.8.5;seed:rxn10259	-10000	10000			0	0
R1A40248A_RL-70	1 MNXM11393@MNXC3 + 2 MNXM1@MNXC3 + 1 MNXM31@MNXC3 <-- 1 MNXM53@MNXC3 + 1 MNXM8379@MNXC3	rxn10226	PSS_BACSU		MNXC3	2.7.8.8	ec:2.7.8.8;seed:rxn10226	-10000	0			0	0
RAD2D212C_B-1117	1 MNXM11393@MNXC3 + 2 MNXM1@MNXC3 <==> 1 MNXM13@MNXC3 + 1 MNXM7305@MNXC3	rxn10232	PSD_BACSU		MNXC3	4.1.1.65	ec:4.1.1.65;seed:rxn10232	-10000	10000			0	0
R25B8558B_LR-155	1 MNXM11394@MNXC3 + 1 MNXM2@MNXC3 --> 1 MNXM1@MNXC3 + 1 MNXM5130@MNXC3 + 1 MNXM9@MNXC3	rxn10270			MNXC3	3.1.3.27	ec:3.1.3.27;seed:rxn10270	0	10000			0	0
R54D55E42_B-485	1 MNXM11394@MNXC3 + 1 MNXM31@MNXC3 <==> 1 MNXM66@MNXC3 + 1 MNXM8380@MNXC3	rxn10264	PGSA_BACSU		MNXC3	2.7.8.5	ec:2.7.8.5;seed:rxn10264	-10000	10000			0	0
R36A10DE8_RL-275	1 MNXM11395@MNXC3 + 2 MNXM1@MNXC3 + 1 MNXM31@MNXC3 <-- 1 MNXM53@MNXC3 + 1 MNXM8380@MNXC3	rxn10231	PSS_BACSU		MNXC3	2.7.8.8	ec:2.7.8.8;seed:rxn10231	-10000	0			0	0
R4B1B9372_B-413	1 MNXM11395@MNXC3 + 2 MNXM1@MNXC3 <==> 1 MNXM13@MNXC3 + 1 MNXM7306@MNXC3	rxn10237	PSD_BACSU		MNXC3	4.1.1.65	ec:4.1.1.65;seed:rxn10237	-10000	10000			0	0
R793FDB62_LR-747	1 MNXM11396@MNXC3 + 1 MNXM2@MNXC3 --> 1 MNXM1@MNXC3 + 1 MNXM5131@MNXC3 + 1 MNXM9@MNXC3	rxn10268			MNXC3	3.1.3.27	ec:3.1.3.27;seed:rxn10268	0	10000			0	0
R45E49357_B-376	1 MNXM11396@MNXC3 + 1 MNXM31@MNXC3 <==> 1 MNXM66@MNXC3 + 1 MNXM8381@MNXC3	rxn10262	PGSA_BACSU		MNXC3	2.7.8.5	ec:2.7.8.5;seed:rxn10262	-10000	10000			0	0
RB0E12C57_RL-1142	1 MNXM11397@MNXC3 + 2 MNXM1@MNXC3 + 1 MNXM31@MNXC3 <-- 1 MNXM53@MNXC3 + 1 MNXM8381@MNXC3	rxn10229	PSS_BACSU		MNXC3	2.7.8.8	ec:2.7.8.8;seed:rxn10229	-10000	0			0	0
R16F602B8_B-45	1 MNXM11397@MNXC3 + 2 MNXM1@MNXC3 <==> 1 MNXM13@MNXC3 + 1 MNXM7307@MNXC3	rxn10235	PSD_BACSU		MNXC3	4.1.1.65	ec:4.1.1.65;seed:rxn10235	-10000	10000			0	0
R3584D42F_LR-267	1 MNXM11398@MNXC3 + 1 MNXM2@MNXC3 --> 1 MNXM1@MNXC3 + 1 MNXM5132@MNXC3 + 1 MNXM9@MNXC3	rxn10267			MNXC3	3.1.3.27	ec:3.1.3.27;seed:rxn10267	0	10000			0	0
RC63ED42F_B-1280	1 MNXM11398@MNXC3 + 1 MNXM31@MNXC3 <==> 1 MNXM66@MNXC3 + 1 MNXM8382@MNXC3	rxn10261	PGSA_BACSU		MNXC3	2.7.8.5	ec:2.7.8.5;seed:rxn10261	-10000	10000			0	0
R618CE0FB_RL-577	1 MNXM11399@MNXC3 + 2 MNXM1@MNXC3 + 1 MNXM31@MNXC3 <-- 1 MNXM53@MNXC3 + 1 MNXM8382@MNXC3	rxn10228	PSS_BACSU		MNXC3	2.7.8.8	ec:2.7.8.8;seed:rxn10228	-10000	0			0	0
R6FE8BFE8_B-681	1 MNXM11399@MNXC3 + 2 MNXM1@MNXC3 <==> 1 MNXM13@MNXC3 + 1 MNXM7308@MNXC3	rxn10234	PSD_BACSU		MNXC3	4.1.1.65	ec:4.1.1.65;seed:rxn10234	-10000	10000			0	0
R4DA1905B_B-428	1 MNXM113@MNXC2 <==> 1 MNXM113@MNXC3	rxn05471		MNXR27740	MNXC2%MNXC3		iyo844:GMPt6;obsolete:rxn05677;seed:rxn05471	-10000	10000			0	0
R23E84ED4_B-143	1 MNXM113@MNXC3 + 1 MNXM11@MNXC3 + 1 MNXM14@MNXC3 + 2 MNXM1@MNXC3 <==> 1 MNXM15@MNXC3 + 1 MNXM298@MNXC3 + 1 MNXM3@MNXC3	R01230_c			MNXC3			-10000	10000			0	0
RB7427A51_B-1182	1 MNXM114079@MNXC3 + 1 MNXM256@MNXC3 <==> 1 MNXM1705@MNXC3 + 1 MNXM23@MNXC3	rxn02185	ILVH_BACSU+ILVB_BACSU;ILVX_BACSU		MNXC3	2.2.1.6	biopath:RXN01358;ec:2.2.1.6;irs1563.45632:R03050_c;irs1563.45632:R04672_c;kegg:R04672;metacyc:RXN-14037;obsolete:rxn03193;rhea:24805;rhea:24806;rhea:24807;rhea:24808;seed:rxn02185;upa:UCR04672	-10000	10000			0	0
R70CD9DE7_B-686	1 MNXM114097@MNXC3 + 1 MNXM5@MNXC3 <==> 1 MNXM1638@MNXC3 + 1 MNXM1@MNXC3 + 1 MNXM6@MNXC3	rxn03068	ILVC_BACSU		MNXC3	1.1.1.86	ec:1.1.1.86;kegg:R04440;rhea:31139;rhea:31140;rhea:31141;rhea:31142;seed:rxn03068;upa:UCR04440	-10000	10000			0	0
R6B918B0F_RL-652	1 MNXM114119@MNXC3 + 1 MNXM1@MNXC3 + 1 MNXM2@MNXC3 <-- 1 MNXM676@MNXC3	rxn02007	IOLE_BACSU		MNXC3	4.2.1.44		-10000	0			0	0
R5D05341F_LR-545	1 MNXM114119@MNXC3 + 1 MNXM2@MNXC3 --> 1 MNXM114407@MNXC3	rxn03931	IOLD_BACSU		MNXC3		iag612:rbs_221;seed:rxn03931	0	10000			0	0
RC1E498EB_B-1245	1 MNXM114305@MNXC3 + 1 MNXM421@MNXC3 <==> 1 MNXM2@MNXC3 + 1 MNXM965@MNXC3	rxn02200	DHPS_BACSU		MNXC3	2.5.1.15	ec:2.5.1.15;iit341:DHPS;ijn746:DHPS;imm904:DHPSm;ind750:DHPSm;seed:rxn02200	-10000	10000			0	0
R79DAA595_RL-750	1 MNXM114390@MNXC3 + 1 MNXM11@MNXC3 <-- 1 MNXM3@MNXC3 + 1 MNXM53@MNXC3	rxn00418	AADK_BACSU		MNXC3			-10000	0			0	0
R42347A96_B-346	1 MNXM114407@MNXC3 + 1 MNXM3@MNXC3 <==> 1 MNXM1806@MNXC3 + 1 MNXM1@MNXC3 + 1 MNXM7@MNXC3	rxn03932	IOLB_BACSU+IOLC_BACSU		MNXC3	2.7.1.92		-10000	10000			0	0
R59DD0DF9_B-523	1 MNXM114@MNXC2 + 1 MNXM1@MNXC3 + 1 MNXM27@MNXC2 <==> 1 MNXM114@MNXC3 + 1 MNXM1@MNXC2 + 1 MNXM27@MNXC3	rxn05221	OPUE_BACSU;YCGO_BACSU		MNXC2%MNXC3		bigg:PROt4;bigg:PROt4pp;bigg:PROt4r;iabaylyiv4:TRANS-RXN-118;iaf1260:PROt4pp;iit341:PROt4r;ijn746:PROt4pp;ijr904.45632:PROt4;ijr904:PROt4;isb619:PROt4;reactome:REACT_107030;reactome:REACT_107071;reactome:REACT_13591;reactome:REACT_140396;reactome:REACT_158649;reactome:REACT_29176;reactome:REACT_98527;reactome:REACT_98712;seed:rxn05221;seed:rxn09192	-10000	10000			0	0
R3728DC0F_B-280	1 MNXM114@MNXC3 + 1 MNXM96415@MNXC3 <==> 1 MNXM1617@MNXC3 + 1 MNXM1@MNXC3 + 1 MNXM38@MNXC3	rxn09188	PROD1_BACSU		MNXC3	1.5.99.8	bigg:PROD2;bigg:PROD2m;ec:1.5.99.8;iabaylyiv4:PROLDEHYDROG-RXN;iaf1260:PROD2;iit341:PROD2;ijn746:PROD2;ijr904.45632:PROD2;ijr904:PROD2;imeo21:PROD2;inj661:PROD2;isb619:PROD2;obsolete:rxn11936;reactome:REACT_101312;reactome:REACT_103832;reactome:REACT_127204;reactome:REACT_129886;reactome:REACT_131292;reactome:REACT_135816;reactome:REACT_1563;reactome:REACT_28732;reactome:REACT_29283;reactome:REAC…	-10000	10000			0	0
R4A78466C_LR-407	1 MNXM1168@MNXC3 + 1 MNXM1222@MNXC3 --> 1 MNXM1221@MNXC3 + 1 MNXM1@MNXC3 + 1 MNXM2@MNXC3 + 1 MNXM606@MNXC3	rxn06991	ISPG_BACSU		MNXC3	1.17.4.3		0	10000			0	0
R7E645BFC_B-773	1 MNXM1183@MNXC3 + 1 MNXM29@MNXC3 <==> 1 MNXM2379@MNXC3 + 1 MNXM2@MNXC3	rxn02795	YXEI_BACSU		MNXC3	3.5.1.24	ec:3.5.1.24;kegg:R03975;seed:rxn02795	-10000	10000			0	0
R8CFD196B_B-885	1 MNXM11912@MNXC3 + 1 MNXM12@MNXC3 <==> 1 MNXM470@MNXC3 + 1 MNXM925@MNXC3	rxn05408	FABD_BACSU		MNXC3	2.3.1.0	ec:2.3.1.0;iag612:rbs_354;iag612:rbs_355;seed:rxn05408	-10000	10000			0	0
R6D5FBD02_B-663	1 MNXM11926@MNXC3 + 1 MNXM12@MNXC3 <==> 1 MNXM471@MNXC3 + 1 MNXM925@MNXC3	rxn05383	FABD_BACSU		MNXC3	2.3.1.0	ec:2.3.1.0;iag612:rbs_359;iag612:rbs_360;seed:rxn05383	-10000	10000			0	0
RDF57313E_LR-1444	1 MNXM11@MNXC2 + 1 MNXM1@MNXC2 + 1 MNXM2@MNXC3 + 1 MNXM3@MNXC3 --> 1 MNXM11@MNXC3 + 2 MNXM1@MNXC3 + 1 MNXM7@MNXC3 + 1 MNXM9@MNXC3	rxn05635		MNXR27811	MNXC2%MNXC3		iyo844:PPIabc;seed:rxn05635	0	10000			0	0
REB993360_B-1532	1 MNXM11@MNXC2 + 1 MNXM1@MNXC2 <==> 1 MNXM11@MNXC3 + 1 MNXM1@MNXC3	rxn11395		MNXR29167	MNXC2%MNXC3			-10000	10000			0	0
R96A5226D_RL-944	1 MNXM11@MNXC3 + 1 MNXM133@MNXC3 + 1 MNXM14@MNXC3 <-- 1 MNXM12@MNXC3 + 1 MNXM154@MNXC3 + 1 MNXM3@MNXC3	rxn00988	YNGI_BACSU		MNXC3	6.2.1.16	bigg:AACOAT;brenda:BR67;ec:6.2.1.16;imo1053-pao1:ACAC;imo1056:ACAC;intenz:5074;kegg:R01357;metacyc:ACETOACETATE--COA-LIGASE-RXN;rhea:16117;rhea:16118;rhea:16119;rhea:16120;seed:rxn00988	-10000	0			0	0
RC0137D0D_RL-1236	1 MNXM11@MNXC3 + 1 MNXM141@MNXC3 <-- 1 MNXM227@MNXC3 + 1 MNXM63@MNXC3	R01117	SPSG_BACSU		MNXC3	2.7.7.43	bigg:CMPSAS;bigg:CMPSASn;biopath:RXN01436;ec:2.7.7.43;kegg:R01117;seed:rxn00827	-10000	0			0	0
R4EF1F031_RL-441	1 MNXM11@MNXC3 + 1 MNXM14@MNXC3 + 1 MNXM8309@MNXC3 <-- 1 MNXM3@MNXC3 + 1 MNXM5124@MNXC3 + 1 MNXM78@MNXC3	rxn10329			MNXC3			-10000	0			0	0
RDADD8A62_RL-1416	1 MNXM11@MNXC3 + 1 MNXM14@MNXC3 + 1 MNXM8313@MNXC3 <-- 1 MNXM3@MNXC3 + 1 MNXM5125@MNXC3 + 1 MNXM78@MNXC3	rxn10332			MNXC3			-10000	0			0	0
R3106655F_RL-243	1 MNXM11@MNXC3 + 1 MNXM14@MNXC3 + 1 MNXM8762@MNXC3 <-- 1 MNXM3@MNXC3 + 1 MNXM5129@MNXC3 + 1 MNXM78@MNXC3	rxn10328			MNXC3			-10000	0			0	0
REBE19E75_RL-1535	1 MNXM11@MNXC3 + 1 MNXM14@MNXC3 + 1 MNXM8766@MNXC3 <-- 1 MNXM3@MNXC3 + 1 MNXM5130@MNXC3 + 1 MNXM78@MNXC3	rxn10333			MNXC3			-10000	0			0	0
R8D5664A0_RL-886	1 MNXM11@MNXC3 + 1 MNXM14@MNXC3 + 1 MNXM8773@MNXC3 <-- 1 MNXM3@MNXC3 + 1 MNXM5131@MNXC3 + 1 MNXM78@MNXC3	rxn10331			MNXC3			-10000	0			0	0
RB977FB3_RL-1196	1 MNXM11@MNXC3 + 1 MNXM14@MNXC3 + 1 MNXM8778@MNXC3 <-- 1 MNXM3@MNXC3 + 1 MNXM5132@MNXC3 + 1 MNXM78@MNXC3	rxn10330			MNXC3			-10000	0			0	0
R49E10337_RL-403	1 MNXM11@MNXC3 + 1 MNXM14@MNXC3 + 1 MNXM8895@MNXC3 <-- 1 MNXM1495@MNXC3 + 1 MNXM3@MNXC3 + 1 MNXM78@MNXC3	rxn10326			MNXC3			-10000	0			0	0
R80F61495_RL-788	1 MNXM11@MNXC3 + 1 MNXM14@MNXC3 + 1 MNXM8990@MNXC3 <-- 1 MNXM32179@MNXC3 + 1 MNXM3@MNXC3 + 1 MNXM78@MNXC3	rxn10325			MNXC3			-10000	0			0	0
R39334B76_RL-287	1 MNXM11@MNXC3 + 1 MNXM14@MNXC3 + 1 MNXM9123@MNXC3 <-- 1 MNXM3@MNXC3 + 1 MNXM75102@MNXC3 + 1 MNXM78@MNXC3	rxn10327			MNXC3			-10000	0			0	0
R4BAE757E_RL-416	1 MNXM11@MNXC3 + 1 MNXM1788@MNXC3 <-- 2 MNXM139@MNXC3	rxn01489	YISP_BACSU		MNXC3	2.5.1.32;2.5.1.99	brenda:BR47500;ec:2.5.1.32;ec:2.5.1.99;intenz:19315;intenz:19316;irs1563.45632:R02065_c;irs1563.45632:R02065_p;kegg:R02065;metacyc:2.5.1.32-RXN;rhea:22296;rhea:22297;rhea:22298;rhea:22299;seed:rxn01489;upa:UCR02065	-10000	0			0	0
R7D6DF38C_RL-770	1 MNXM11@MNXC3 + 1 MNXM1910@MNXC3 <-- 1 MNXM1788@MNXC3	rxn05031	YISP_BACSU		MNXC3	2.5.1.32;2.5.1.99	brenda:BR48482;ec:2.5.1.32;ec:2.5.1.99;intenz:19316;irs1563.45632:R07270_c;kegg:R07270;metacyc:RXN-12245;rhea:10916;rhea:10917;rhea:10918;rhea:10919;seed:rxn05031;upa:UCR07270	-10000	0			0	0
RCA57ACC4_RL-1305	1 MNXM11@MNXC3 + 1 MNXM1@MNXC3 + 1 MNXM31@MNXC3 + 1 MNXM483@MNXC3 <-- 1 MNXM415@MNXC3 + 1 MNXM55@MNXC3 + 1 MNXM63@MNXC3	R_U92_	COABC_BACSU		MNXC3			-10000	0			0	0
RC2A7627F_B-1251	1 MNXM11@MNXC3 + 1 MNXM2392@MNXC3 <==> 1 MNXM1484@MNXC3 + 1 MNXM1@MNXC3 + 1 MNXM3@MNXC3	rxn07584	LIPM_BACSU		MNXC3	2.7.7.63	brenda:BR48678;ec:2.7.7.63;ecocyc:RXN-8654;intenz:16585;kegg:R07770;metacyc:RXN-8654;rhea:12913;rhea:12914;rhea:12915;rhea:12916;seed:rxn07584;upa:UCR07770;upa:UER00594	-10000	10000			0	0
R67B253B0_RL-612	1 MNXM11@MNXC3 + 1 MNXM243@MNXC3 <-- 1 MNXM3@MNXC3	R_CYR1	YJBK_BACSU		MNXC3	4.6.1.1	bigg:ADNCYC;biopath:RXN00614;biopath:RXN00966;brenda:BR3450;ec:4.6.1.1;ecocyc:ADENYLATECYC-RXN;iaf1260:ADNCYC;iaf692:ADNCYC;iin800:CYR1;ijn746:ADNCYC;ijr904.45632:ADNCYC;ijr904:ADNCYC;imeo21:ADNCYC;imm904:ADNCYC;imo1053-pao1:ADNCYC;imo1056:ADNCYC;ind750:ADNCYC;inj661:ADNCYC;intenz:4868;iso783:ADNCYC;kegg:R00089;macie:M0058;metacyc:ADENYLATECYC-RXN;reactome:REACT_1292.5;reactome:REACT_15399.1;reac…	-10000	0			0	0
RC6683231_B-1282	1 MNXM11@MNXC3 + 1 MNXM3232@MNXC3 <==> 1 MNXM63@MNXC3 + 1 MNXM90433@MNXC3	rxn08309	CDSA_BACSU		MNXC3	2.7.7.41	bigg:DASYN160;ec:2.7.7.41;iaf1260:DASYN160;ijn746:DASYN160;imeo21:DASYN160;inj661:DASYN160;seed:rxn08309	-10000	10000			0	0
RDD35562E_B-1428	1 MNXM11@MNXC3 + 1 MNXM4512@MNXC3 <==> 1 MNXM63@MNXC3 + 1 MNXM90435@MNXC3	rxn08307	CDSA_BACSU		MNXC3	2.7.7.41	bigg:DASYN140;ec:2.7.7.41;iaf1260:DASYN140;seed:rxn08307	-10000	10000			0	0
R4B0FD49A_B-411	1 MNXM11@MNXC3 + 1 MNXM45856@MNXC3 <==> 1 MNXM63@MNXC3 + 1 MNXM90434@MNXC3	rxn08311	CDSA_BACSU		MNXC3	2.7.7.41	bigg:DASYN180;ec:2.7.7.41;iaf1260:DASYN180;ijn746:DASYN180;seed:rxn08311	-10000	10000			0	0
R6AE03FF0_RL-646	1 MNXM11@MNXC3 + 1 MNXM557@MNXC3 <-- 1 MNXM1788@MNXC3	rxn02945	YISP_BACSU		MNXC3	2.5.1.32	ec:2.5.1.32;intenz:19315;kegg:R04218;metacyc:RXNARA-8002;pubmed:4819767;pubmed:7896759;rhea:34479;rhea:34480;rhea:34481;rhea:34482;seed:rxn02945	-10000	0			0	0
RA5C62E48_B-1052	1 MNXM11@MNXC3 + 1 MNXM8377@MNXC3 <==> 1 MNXM63@MNXC3 + 1 MNXM6573@MNXC3	rxn10221	CDSA_BACSU		MNXC3	2.7.7.41	ec:2.7.7.41;seed:rxn10221	-10000	10000			0	0
RA0879407_B-1008	1 MNXM11@MNXC3 + 1 MNXM8378@MNXC3 <==> 1 MNXM63@MNXC3 + 1 MNXM6574@MNXC3	rxn10224	CDSA_BACSU		MNXC3	2.7.7.41	ec:2.7.7.41;seed:rxn10224	-10000	10000			0	0
R2E7E8AF4_B-223	1 MNXM11@MNXC3 + 1 MNXM8379@MNXC3 <==> 1 MNXM63@MNXC3 + 1 MNXM6580@MNXC3	rxn10220	CDSA_BACSU		MNXC3	2.7.7.41	ec:2.7.7.41;seed:rxn10220	-10000	10000			0	0
RDBDAEC09_B-1419	1 MNXM11@MNXC3 + 1 MNXM8380@MNXC3 <==> 1 MNXM63@MNXC3 + 1 MNXM6581@MNXC3	rxn10225	CDSA_BACSU		MNXC3	2.7.7.41	ec:2.7.7.41;seed:rxn10225	-10000	10000			0	0
R49A4DED8_B-401	1 MNXM11@MNXC3 + 1 MNXM8381@MNXC3 <==> 1 MNXM63@MNXC3 + 1 MNXM6582@MNXC3	rxn10223	CDSA_BACSU		MNXC3	2.7.7.41	ec:2.7.7.41;seed:rxn10223	-10000	10000			0	0
RD018ABF9_B-1340	1 MNXM11@MNXC3 + 1 MNXM8382@MNXC3 <==> 1 MNXM63@MNXC3 + 1 MNXM6583@MNXC3	rxn10222	CDSA_BACSU		MNXC3	2.7.7.41	ec:2.7.7.41;seed:rxn10222	-10000	10000			0	0
R8267497D_B-801	1 MNXM1202@MNXC3 + 1 MNXM5@MNXC3 <==> 1 MNXM1@MNXC3 + 1 MNXM3129@MNXC3 + 1 MNXM6@MNXC3	rxn03435	ILVC_BACSU		MNXC3	1.1.1.86	ec:1.1.1.86;irs1563.45632:R05068_c;kegg:R05068;seed:rxn03435;upa:UCR05068	-10000	10000			0	0
R2ECB0AA_B-225	1 MNXM12118@MNXC3 <==> 0.005699 MNXM1495@MNXC3 + 0.01816 MNXM2859@MNXC3 + 0.02483 MNXM31536@MNXC3 + 0.07327 MNXM32178@MNXC3 + 0.02308 MNXM32179@MNXC3 + 0.03982 MNXM5124@MNXC3 + 0.07776 MNXM5125@MNXC3 + 0.01694 MNXM5129@MNXC3 + 0.01074 MNXM5130@MNXC3 + 0.04589 MNXM5131@MNXC3 + 0.002726 MNXM5132@MNXC3 + 0.001028 MNXM6175@MNXC3 + 0.002019 MNXM6176@MNXC3 + 0.02515 MNXM6240@MNXC3 + 0.04838 MNXM6241@MN…	rxn10201			MNXC3			-10000	10000			0	0
RFCD0BB4F_B-1658	1 MNXM12128@MNXC3 <==> 0.008667 MNXM5622@MNXC3 + 0.01585 MNXM5623@MNXC3 + 0.003687 MNXM5792@MNXC3 + 0.002264 MNXM5793@MNXC3 + 0.009356 MNXM5794@MNXC3 + 0.0005365 MNXM5797@MNXC3 + 0.001122 MNXM5827@MNXC3 + 0.004866 MNXM5882@MNXC3 + 0.001761 MNXM5933@MNXC3 + 0.01149 MNXM8306@MNXC3 + 0.004053 MNXM8307@MNXC3 + 0.003631 MNXM8308@MNXC3 + 0.02094 MNXM8310@MNXC3 + 0.00737 MNXM8311@MNXC3 + 0.006599 MNXM83…	rxn10200			MNXC3			-10000	10000			0	0
R175B9D20_RL-50	1 MNXM1213@MNXC3 + 1 MNXM13@MNXC3 <-- 1 MNXM1979@MNXC3 + 1 MNXM1@MNXC3	rxn05116			MNXC3	1.1.1.262	ec:1.1.1.262;ecocyc:RXN-8447;intenz:16399;kegg:R07406;metacyc:RXN-8447;pubmed:10225425;pubmed:12896974;rhea:25139;rhea:25140;rhea:25141;rhea:25142;seed:rxn05116;upa:UCR07406	-10000	0			0	0
RD0F3B835_B-1347	1 MNXM121@MNXC3 + 1 MNXM288@MNXC3 <==> 1 MNXM17@MNXC3 + 1 MNXM1@MNXC3 + 1 MNXM80@MNXC3	rxn00712	URK_BACSU		MNXC3	2.7.1.48		-10000	10000			0	0
R320F1C05_B-247	1 MNXM121@MNXC3 + 1 MNXM338@MNXC3 <==> 1 MNXM17@MNXC3 + 1 MNXM1@MNXC3 + 1 MNXM31@MNXC3	rxn00368	URK_BACSU		MNXC3	2.7.1.48		-10000	10000			0	0
R3988F2EF_B-290	1 MNXM1221@MNXC3 + 1 MNXM1@MNXC3 + 1 MNXM6@MNXC3 <==> 1 MNXM1222@MNXC3 + 1 MNXM5@MNXC3	rxn06526			MNXC3	1.8.1.8	brenda:BR40348;brenda:BR40348_WOP;brenda:BS375255;brenda:BS375255_WOP;ec:1.8.1.8;intenz:10034;kegg:R03914;rhea:18753;rhea:18754;rhea:18755;rhea:18756;seed:rxn06526	-10000	10000			0	0
R71BE547_RL-694	1 MNXM1223@MNXC3 + 1 MNXM13@MNXC3 + 1 MNXM925@MNXC3 <-- 1 MNXM1269@MNXC3 + 1 MNXM184@MNXC3	R04355	FABF_BACSU+FABH1_BACSU;FABF_BACSU+FABH2_BACSU		MNXC3	2.3.1.179;2.3.1.180;2.3.1.41;2.3.1.85;2.3.1.86	bigg:KAS14;ec:2.3.1.179;ec:2.3.1.180;ec:2.3.1.41;ec:2.3.1.85;ec:2.3.1.86;iabaylyiv4:0-3OXOACP-SYNTHASE-RXN;iabaylyiv4:C4;iaf1260:KAS14;iin800:CEM1_1;iin800:FAS2_1_1;iit341:KAS14;ijn746:KAS14;ijr904.45632:KAS14;ijr904:KAS14;imo1053-pao1:ACMAT1;imo1056:ACMAT1;isb619:KAS14;iso783:ACMAT1;kegg:R04355;metacyc:3-OXOACYL-ACP-SYNTH-BASE-RXN;obsolete:rxn08765;obsolete:rxn12870;seed:rxn05347	-10000	0			0	0
R2123A8A_B-124	1 MNXM1223@MNXC3 + 1 MNXM1@MNXC3 + 1 MNXM6@MNXC3 <==> 1 MNXM5@MNXC3 + 1 MNXM8334@MNXC3	rxn05339	FABG_BACSU		MNXC3	1.1.1.100;2.3.1.85;2.3.1.86	ec:1.1.1.100;ec:2.3.1.85;ec:2.3.1.86;kegg:R04533;metacyc:RXN-9514;seed:rxn05339	-10000	10000			0	0
R99FA3CA4_RL-967	1 MNXM12340@MNXC3 + 1 MNXM12@MNXC3 <-- 1 MNXM12396@MNXC3 + 1 MNXM21@MNXC3	rxn02825	YVCN_BACSU		MNXC3	2.3.1.118	ec:2.3.1.118;kegg:R08386;metacyc:2.3.1.118-RXN;seed:rxn02825	-10000	0			0	0
R115B3288_LR-6	1 MNXM1242@MNXC3 + 1 MNXM15@MNXC3 + 1 MNXM3@MNXC3 --> 1 MNXM1@MNXC3 + 1 MNXM7@MNXC3 + 1 MNXM9212@MNXC3 + 1 MNXM9@MNXC3	R_GLNSP3	GLNA_BACSU		MNXC3	6.3.1.2	bigg:GLNSP3;ec:6.3.1.2;imeo21:GLNSP3;inj661:GLNSP3;irs1563.45632:R05033_c;seed:rxn03409	0	10000			0	0
R9CB1C10D_B-980	1 MNXM1242@MNXC3 + 1 MNXM5258@MNXC3 <==> 1 MNXM1@MNXC3 + 1 MNXM326@MNXC3 + 1 MNXM7630@MNXC3	rxn10199	PBPX_BACSU;YQGF_BACSU		MNXC3			-10000	10000			0	0
R8A0926F3_RL-860	1 MNXM1249@MNXC3 + 1 MNXM23@MNXC3 <-- 1 MNXM1861@MNXC3	rxn11703	YTXM_BACSU		MNXC3	4.2.99.20	brenda:BR48915;ec:4.2.99.20;ecocyc:RXN-9310;intenz:17520;kegg:R08166;metacyc:RXN-9310;rhea:25597;rhea:25598;rhea:25599;rhea:25600;seed:rxn11703;upa:UCR08166;upa:UER00900	-10000	0			0	0
R52301C37_LR-465	1 MNXM1253@MNXC3 + 1 MNXM2@MNXC3 --> 1 MNXM1@MNXC3 + 1 MNXM285@MNXC3 + 1 MNXM57@MNXC3	R_GLYOX	PKSB_BACSU;YQGX_BACSU		MNXC3	3.1.2.6	bigg:GLYOX;bigg:GLYOXm;biopath:RXN00831;brenda:BS364477;brenda:BS93042;ec:3.1.2.6;iabaylyiv4:GLYOXII-RXN;iaf1260:GLYOX;ijr904.45632:GLYOX;ijr904:GLYOX;imm904:GLYOX;imm904:GLYOXm;ind750:GLYOX;ind750:GLYOXm;intenz:3257;iso783:GLYOX;kegg:R01736;macie:M0157;metacyc:GLYOXII-RXN;rhea:25245;rhea:25246;rhea:25247;rhea:25248;seed:rxn01274;upa:UCR01736;upa:UER00676	0	10000			0	0
RF191F672_B-1577	1 MNXM1253@MNXC3 <==> 1 MNXM310@MNXC3 + 1 MNXM57@MNXC3	R_829	YETH_BACSU;YQJC_BACSU;YRAH_BACSU;YURT_BACSU;YWBC_BACSU;YYAH_BACSU		MNXC3	4.4.1.5	aragem.45632:R02530_c;bigg:LGTHL;biopath:RXN00567;brenda:BR6441;brenda:BS398942;ec:4.4.1.5;ecocyc:GLYOXI-RXN;iabaylyiv4:GLYOXI-RXN;iaf1260:LGTHL;iin800:GLO1;ijr904.45632:LGTHL;ijr904:LGTHL;imm904:LGTHL;imo1053-pao1:LGTHL;imo1056:LGTHL;ind750:LGTHL;intenz:4849;iso783:LGTHL;kegg:R02530;macie:M0032;metacyc:GLYOXI-RXN;rhea:19069;rhea:19070;rhea:19071;rhea:19072;seed:rxn01834;upa:UCR02530;upa:UER00675	-10000	10000			0	0
R8796A875_LR-843	1 MNXM125@MNXC3 + 1 MNXM2@MNXC3 --> 1 MNXM334@MNXC3 + 1 MNXM9@MNXC3	R_NTD11;R_NTD11pp	NTPES_BACSU;YFNB_BACSU		MNXC3	3.1.3.1;3.1.3.31;3.1.3.5	bigg:NTD11;bigg:NTD11pp;biopath:RXN00833;brenda:BS64634;ec:3.1.3.1;ec:3.1.3.31;ec:3.1.3.5;ecocyc:RXN-7607;iabaylyiv4:RXN-7607;iaf1260:NTD11;iaf1260:NTD11pp;iao358:rll_294;iin800:U32;ijn746:NTD11;ijn746:NTD11pp;ijr904.45632:NTD11;ijr904:NTD11;imeo21:NTD11;imm904:NTD11;imo1053-pao1:NTD11;imo1056:NTD11;ind750:NTD11;inj661:NTD11;irs1563.45632:R01126_c;iso783:NTD11;kegg:R01126;metacyc:RXN-7607;reactom…	0	10000			0	0
RDE46A37E_B-1436	1 MNXM1269@MNXC3 + 1 MNXM12@MNXC3 <==> 1 MNXM21@MNXC3 + 1 MNXM925@MNXC3	R_105	FABF_BACSU+FABH1_BACSU;FABF_BACSU+FABH2_BACSU		MNXC3	2.3.1.180;2.3.1.38;2.3.1.85;2.3.1.86	bigg:ACOATA;bigg:ACOATAm;biopath:RXN00665;brenda:BR44038;ec:2.3.1.180;ec:2.3.1.38;ec:2.3.1.85;ec:2.3.1.86;kegg:R01624;metacyc:ACP-S-ACETYLTRANSFER-RXN;seed:rxn05349	-10000	10000			0	0
R9C05CF3C_B-976	1 MNXM126@MNXC2 <==> 1 MNXM126@MNXC3	rxn05479		MNXR27748	MNXC2%MNXC3		iyo844:3PGt6;seed:rxn05479	-10000	10000			0	0
R8AD5C583_RL-867	1 MNXM126@MNXC3 + 1 MNXM1@MNXC3 + 1 MNXM9@MNXC3 <-- 1 MNXM261@MNXC3 + 1 MNXM2@MNXC3	R_ACYP	ACYP_BACSU		MNXC3	3.6.1.7	bigg:ACYP;brenda:BS165362;ec:3.6.1.7;iaf692:ACYP;kegg:R01515;seed:rxn01103	-10000	0			0	0
RC42DAB84_B-1267	1 MNXM12741@MNXC3 + 1 MNXM5258@MNXC3 <==> 1 MNXM1@MNXC3 + 1 MNXM8673@MNXC3 + 1 MNXM89653@MNXC3	rxn10196	TAGG_BACSU+TAGH_BACSU		MNXC3	3.6.3.40		-10000	10000			0	0
R1C789000_B-88	1 MNXM12742@MNXC3 + 1 MNXM5258@MNXC3 <==> 1 MNXM1@MNXC3 + 1 MNXM8674@MNXC3 + 1 MNXM89653@MNXC3	rxn10195	TAGG_BACSU+TAGH_BACSU		MNXC3	3.6.3.40		-10000	10000			0	0
RD34B5A10_B-1362	1 MNXM12742@MNXC3 + 45 MNXM17@MNXC3 + 45 MNXM1@MNXC3 <==> 45 MNXM52@MNXC3 + 1 MNXM7696@MNXC3	rxn10193	TAGE_BACSU		MNXC3	2.4.1.52		-10000	10000			0	0
R2DA81553_B-215	1 MNXM1277@MNXC3 + 1 MNXM21@MNXC3 <==> 1 MNXM12@MNXC3 + 1 MNXM4815@MNXC3	RR01487	ODP2_BACSU		MNXC3	2.3.1.12	bigg:PDHbr;brenda:BS320377;ec:2.3.1.12;iao358:rll_310;iin800:LAT1;ijn746:PDHbr;imeo21:PDHbr;inj661:PDHbr;metacyc:DIHYDLIPACETRANS-RXN;obsolete:rxn06179;rhea:33151;rhea:33152;rhea:33153;rhea:33154;seed:rxn01871	-10000	10000			0	0
R345FAEDC_B-258	1 MNXM1277@MNXC3 + 1 MNXM470@MNXC3 <==> 1 MNXM12@MNXC3 + 1 MNXM5034@MNXC3	rxn01925	ODB2_BACSU		MNXC3	2.3.1.168	ec:2.3.1.168;obsolete:rxn06210;seed:rxn01925	-10000	10000			0	0
RE1E3BE49_B-1458	1 MNXM1277@MNXC3 + 1 MNXM471@MNXC3 <==> 1 MNXM12@MNXC3 + 1 MNXM5589@MNXC3	rxn06586	ODB2_BACSU		MNXC3	2.3.1.168	ec:2.3.1.168;seed:rxn06586	-10000	10000			0	0
R4DC274AC_B-429	1 MNXM1277@MNXC3 + 1 MNXM569@MNXC3 <==> 1 MNXM12@MNXC3 + 1 MNXM5588@MNXC3	rxn06335	ODB2_BACSU		MNXC3	2.3.1.168	ec:2.3.1.168;seed:rxn06335	-10000	10000			0	0
RDF3FE2F3_B-1443	1 MNXM1277@MNXC3 + 1 MNXM92@MNXC3 <==> 1 MNXM12@MNXC3 + 1 MNXM81337@MNXC3	rxn01872	ODO2_BACSU		MNXC3	2.3.1.61	bigg:AKGDb;bigg:AKGDbm;bigg:AKGDbr;brenda:BS321127;ec:2.3.1.61;ijn746:AKGDbr;imeo21:AKGDb;imm904:AKGDbm;ind750:AKGDbm;inj661:AKGDb;isb619:AKGDb;obsolete:rxn06180;seed:rxn01872	-10000	10000			0	0
R42E6364C_RL-355	1 MNXM127@MNXC3 + 1 MNXM9@MNXC3 <-- 1 MNXM2063@MNXC3 + 1 MNXM2@MNXC3	R_MI4PP	SUHB_BACSU		MNXC3	3.1.3.25	bigg:MI4PP;biopath:RXN00805;brenda:BS364540;ec:3.1.3.25;imeo21:MI4PP;inj661:MI4PP;irs1563.45632:R01186_c;kegg:R01186;metacyc:RXN-10952;reactome:REACT_150193.1;rhea:30735;rhea:30736;rhea:30737;rhea:30738;seed:rxn00882	-10000	0			0	0
RF57BB247_RL-1608	1 MNXM127@MNXC3 + 1 MNXM9@MNXC3 <-- 1 MNXM2@MNXC3 + 1 MNXM540@MNXC3	R_MI3PP	SUHB_BACSU		MNXC3	2.7.1.64;3.1.3.25	bigg:MI3PP;biopath:RXN00326;biopath:RXN01526;ec:2.7.1.64;ec:3.1.3.25;iin800:INM1;iin800:YDR287W;imeo21:MI3PP;inj661:MI3PP;irs1563.45632:R01187_c;kegg:R01187;metacyc:MYO-INOSITOL-1OR-4-MONOPHOSPHATASE-RXN;reactome:REACT_150231.1;rhea:30739;rhea:30740;rhea:30741;rhea:30742;seed:rxn00883;upa:UCR01187;upa:UER00788	-10000	0			0	0
R70EE2C65_B-687	1 MNXM1282@MNXC3 + 1 MNXM3@MNXC3 <==> 1 MNXM1@MNXC3 + 1 MNXM59594@MNXC3 + 1 MNXM7@MNXC3	rxn01390	RHAB_BACSU		MNXC3	2.7.1.5		-10000	10000			0	0
R30F04FA7_B-242	1 MNXM1287@MNXC3 + 1 MNXM2@MNXC3 <==> 1 MNXM39@MNXC3 + 1 MNXM89557@MNXC3	rxn00375	DEF1_BACSU;DEF2_BACSU		MNXC3	3.5.1.68	bigg:NFORGLUAH;brenda:BR22707;ec:3.5.1.68;ijn746:NFORGLUAH;intenz:4252;kegg:R00525;metacyc:N-FORMYLGLUTAMATE-DEFORMYLASE-RXN;rhea:12476;rhea:12477;rhea:12478;rhea:12479;seed:rxn00375;upa:UCR00525;upa:UER00554	-10000	10000			0	0
RC5B97616_B-1276	1 MNXM1289@MNXC3 + 1 MNXM1@MNXC3 + 1 MNXM6@MNXC3 <==> 1 MNXM5@MNXC3 + 1 MNXM89661@MNXC3	rxn01387	IDH_BACSU		MNXC3	1.1.1.42	ec:1.1.1.42;iin800:IDP1_1;iin800:IDP2_1;iin800:IDP3_1;intenz:15912;kegg:R01899;rhea:25588;rhea:25589;rhea:25590;rhea:25591;seed:rxn01387	-10000	10000			0	0
RDE10F1CA_LR-1434	1 MNXM1289@MNXC3 + 1 MNXM1@MNXC3 --> 1 MNXM13@MNXC3 + 1 MNXM20@MNXC3	R_IDP3_2;R_IDP2_2	IDH_BACSU		MNXC3			0	10000			0	0
R1FFDF741_B-114	1 MNXM1294@MNXC3 + 1 MNXM1@MNXC3 + 1 MNXM7@MNXC3 <==> 1 MNXM271@MNXC3 + 1 MNXM3@MNXC3	R_1019	K6PF_BACSU		MNXC3	2.7.1.11	bigg:PFK_3;ec:2.7.1.11;ecocyc:RXN0-6541;iin800:PFK1_3;imm904:PFK_3;ind750:PFK_3;kegg:R01843;metacyc:RXN0-6541;obsolete:rxn09501;rhea:31443;rhea:31444;rhea:31445;rhea:31446;seed:rxn01343	-10000	10000			0	0
R54EC72A7_B-487	1 MNXM1294@MNXC3 <==> 1 MNXM258@MNXC3 + 1 MNXM77@MNXC3	R_557	ALF_BACSU		MNXC3	4.1.2;4.1.2.13	bigg:FBA3;biopath:RXN00156;ec:4.1.2;ec:4.1.2.13;ecocyc:SEDOBISALDOL-RXN;imm904:FBA3;ind750:FBA3;irs1563.45632:R01829_c;irs1563.45632:R01829_p;kegg:R01829;metacyc:SEDOBISALDOL-RXN;obsolete:rxn09504;rhea:30167;rhea:30168;rhea:30169;rhea:30170;seed:rxn01334	-10000	10000			0	0
R5B763B12_RL-534	1 MNXM12@MNXC3 + 1 MNXM164@MNXC3 + 1 MNXM1@MNXC3 <-- 1 MNXM2@MNXC3 + 1 MNXM739@MNXC3	rxn00965	YNEP_BACSU		MNXC3	3.1.2.23	brenda:BR2508;ec:3.1.2.23;intenz:3274;iso783:4HBTE;kegg:R01301;metacyc:3.1.2.23-RXN;rhea:11948;rhea:11949;rhea:11950;rhea:11951;seed:rxn00965;upa:UCR01301;upa:UER01022	-10000	0			0	0
R67B33977_B-613	1 MNXM12@MNXC3 + 1 MNXM184@MNXC3 <==> 1 MNXM1@MNXC3 + 1 MNXM40@MNXC3 + 1 MNXM925@MNXC3	R_854	FABD_BACSU		MNXC3			-10000	10000			0	0
R4BEFEDF7_RL-417	1 MNXM12@MNXC3 + 1 MNXM1@MNXC3 + 1 MNXM552@MNXC3 <-- 1 MNXM2306@MNXC3 + 1 MNXM2@MNXC3	rxn05023	YTXM_BACSU;YUGF_BACSU		MNXC3	3.1.2.28	brenda:BR49261;ec:3.1.2.28;ecocyc:RXN-9311;intenz:18350;kegg:R07262;metacyc:RXN-9311;pubmed:19321747;rhea:26309;rhea:26310;rhea:26311;rhea:26312;seed:rxn05023	-10000	0			0	0
R517FC7A7_RL-457	1 MNXM12@MNXC3 + 1 MNXM1@MNXC3 + 1 MNXM6573@MNXC3 <-- 1 MNXM5742@MNXC3 + 1 MNXM9603@MNXC3	rxn10215	PLSC_BACSU		MNXC3	2.3.1.51		-10000	0			0	0
R8905B475_RL-851	1 MNXM12@MNXC3 + 1 MNXM1@MNXC3 + 1 MNXM6574@MNXC3 <-- 1 MNXM5745@MNXC3 + 1 MNXM9604@MNXC3	rxn10218	PLSC_BACSU		MNXC3	2.3.1.51		-10000	0			0	0
RED85CCA5_RL-1554	1 MNXM12@MNXC3 + 1 MNXM1@MNXC3 + 1 MNXM6580@MNXC3 <-- 1 MNXM5741@MNXC3 + 1 MNXM9620@MNXC3	rxn10214	PLSC_BACSU		MNXC3	2.3.1.51		-10000	0			0	0
RFA48B752_RL-1639	1 MNXM12@MNXC3 + 1 MNXM1@MNXC3 + 1 MNXM6581@MNXC3 <-- 1 MNXM5746@MNXC3 + 1 MNXM9621@MNXC3	rxn10219	PLSC_BACSU		MNXC3	2.3.1.51		-10000	0			0	0
R6561FB0F_RL-603	1 MNXM12@MNXC3 + 1 MNXM1@MNXC3 + 1 MNXM6582@MNXC3 <-- 1 MNXM5744@MNXC3 + 1 MNXM9622@MNXC3	rxn10217	PLSC_BACSU		MNXC3	2.3.1.51		-10000	0			0	0
R72AC80F8_RL-702	1 MNXM12@MNXC3 + 1 MNXM1@MNXC3 + 1 MNXM6583@MNXC3 <-- 1 MNXM5743@MNXC3 + 1 MNXM9623@MNXC3	rxn10216	PLSC_BACSU		MNXC3	2.3.1.51		-10000	0			0	0
R535DACAA_B-475	1 MNXM12@MNXC3 + 1 MNXM1@MNXC3 + 1 MNXM6636@MNXC3 <==> 1 MNXM5745@MNXC3 + 1 MNXM925@MNXC3	rxn05451	FABD_BACSU		MNXC3	2.3.1.0	ec:2.3.1.0;seed:rxn05451	-10000	10000			0	0
R474F5B9F_B-387	1 MNXM12@MNXC3 + 1 MNXM1@MNXC3 + 1 MNXM6637@MNXC3 <==> 1 MNXM5743@MNXC3 + 1 MNXM925@MNXC3	rxn05455	FABD_BACSU		MNXC3	2.3.1.0	ec:2.3.1.0;seed:rxn05455	-10000	10000			0	0
RCC5B3DF8_B-1319	1 MNXM12@MNXC3 + 1 MNXM1@MNXC3 + 1 MNXM6644@MNXC3 <==> 1 MNXM5744@MNXC3 + 1 MNXM925@MNXC3	rxn05453	FABD_BACSU		MNXC3	2.3.1.0	ec:2.3.1.0;seed:rxn05453	-10000	10000			0	0
R6952DA54_B-631	1 MNXM12@MNXC3 + 1 MNXM1@MNXC3 + 1 MNXM8022@MNXC3 <==> 1 MNXM5742@MNXC3 + 1 MNXM925@MNXC3	rxn05452	FABD_BACSU		MNXC3	2.3.1.0	ec:2.3.1.0;seed:rxn05452	-10000	10000			0	0
RED260B3C_B-1550	1 MNXM12@MNXC3 + 1 MNXM1@MNXC3 + 1 MNXM8023@MNXC3 <==> 1 MNXM5746@MNXC3 + 1 MNXM925@MNXC3	rxn05456	FABD_BACSU		MNXC3	2.3.1.0	ec:2.3.1.0;seed:rxn05456	-10000	10000			0	0
R78E8040A_B-743	1 MNXM12@MNXC3 + 1 MNXM1@MNXC3 + 1 MNXM8026@MNXC3 <==> 1 MNXM5741@MNXC3 + 1 MNXM925@MNXC3	rxn05454	FABD_BACSU		MNXC3	2.3.1.0	ec:2.3.1.0;seed:rxn05454	-10000	10000			0	0
RAA5F3C20_B-1089	1 MNXM12@MNXC3 + 1 MNXM25932@MNXC3 <==> 1 MNXM88@MNXC3 + 1 MNXM925@MNXC3	R_FAS1_7_c	FABD_BACSU		MNXC3	2.3.1;2.3.1.2	ec:2.3.1;ec:2.3.1.2;iin800:FAS1_7_c;metacyc:RXN3O-9780;seed:rxn05458	-10000	10000			0	0
R61832B4_RL-576	1 MNXM12@MNXC3 + 1 MNXM3426@MNXC3 <-- 1 MNXM224@MNXC3 + 1 MNXM66@MNXC3	rxn10203	PLSX_BACSU+PLSY_BACSU		MNXC3	2.3.1.15	ec:2.3.1.15;seed:rxn10203	-10000	0			0	0
RA8313C9_B-1069	1 MNXM12@MNXC3 + 1 MNXM564@MNXC3 <==> 1 MNXM224@MNXC3 + 1 MNXM925@MNXC3	R_FAS1_6_c	FABD_BACSU		MNXC3	2.3.1.1	ec:2.3.1.1;iin800:FAS1_6_c;seed:rxn05457	-10000	10000			0	0
RDE1D0D5C_RL-1435	1 MNXM12@MNXC3 + 1 MNXM90433@MNXC3 <-- 1 MNXM88@MNXC3 + 1 MNXM90586@MNXC3	rxn10211	PLSC_BACSU		MNXC3	2.3.1.51	ec:2.3.1.51;seed:rxn10211	-10000	0			0	0
R1FFEC3D1_RL-115	1 MNXM12@MNXC3 + 1 MNXM90435@MNXC3 <-- 1 MNXM1@MNXC3 + 1 MNXM224@MNXC3 + 1 MNXM3426@MNXC3	rxn10212	PLSC_BACSU		MNXC3	2.3.1.51		-10000	0			0	0
R8F7E8B65_RL-901	1 MNXM12@MNXC3 + 1 MNXM90586@MNXC3 <-- 1 MNXM1@MNXC3 + 1 MNXM66@MNXC3 + 1 MNXM88@MNXC3	R_G3PAT160	PLSX_BACSU+PLSY_BACSU		MNXC3			-10000	0			0	0
R8DA9FF83_RL-890	1 MNXM12@MNXC3 + 1 MNXM9603@MNXC3 <-- 1 MNXM5742@MNXC3 + 1 MNXM66@MNXC3	rxn10206	PLSX_BACSU+PLSY_BACSU		MNXC3	2.3.1.15	ec:2.3.1.15;seed:rxn10206	-10000	0			0	0
R60B11D92_RL-569	1 MNXM12@MNXC3 + 1 MNXM9604@MNXC3 <-- 1 MNXM5745@MNXC3 + 1 MNXM66@MNXC3	rxn10209	PLSX_BACSU+PLSY_BACSU		MNXC3	2.3.1.15	ec:2.3.1.15;seed:rxn10209	-10000	0			0	0
R15EF1F18_RL-36	1 MNXM12@MNXC3 + 1 MNXM9620@MNXC3 <-- 1 MNXM5741@MNXC3 + 1 MNXM66@MNXC3	rxn10205	PLSX_BACSU+PLSY_BACSU		MNXC3	2.3.1.15	ec:2.3.1.15;seed:rxn10205	-10000	0			0	0
R87610023_RL-841	1 MNXM12@MNXC3 + 1 MNXM9621@MNXC3 <-- 1 MNXM5746@MNXC3 + 1 MNXM66@MNXC3	rxn10210	PLSX_BACSU+PLSY_BACSU		MNXC3	2.3.1.15	ec:2.3.1.15;seed:rxn10210	-10000	0			0	0
R6191B2B9_RL-578	1 MNXM12@MNXC3 + 1 MNXM9622@MNXC3 <-- 1 MNXM5744@MNXC3 + 1 MNXM66@MNXC3	rxn10208	PLSX_BACSU+PLSY_BACSU		MNXC3	2.3.1.15	ec:2.3.1.15;seed:rxn10208	-10000	0			0	0
RF31FAD82_RL-1586	1 MNXM12@MNXC3 + 1 MNXM9623@MNXC3 <-- 1 MNXM5743@MNXC3 + 1 MNXM66@MNXC3	rxn10207	PLSX_BACSU+PLSY_BACSU		MNXC3	2.3.1.15	ec:2.3.1.15;seed:rxn10207	-10000	0			0	0
REAE442EA_B-1527	1 MNXM12@MNXC3 + 1 MNXM9860@MNXC3 <==> 1 MNXM569@MNXC3 + 1 MNXM925@MNXC3	rxn05358	FABD_BACSU		MNXC3	2.3.1.0	ec:2.3.1.0;iag612:rbs_51;iag612:rbs_52;seed:rxn05358	-10000	10000			0	0
RBA7FD0F9_RL-1198	1 MNXM1312@MNXC3 + 1 MNXM15@MNXC3 <-- 1 MNXM2617@MNXC3 + 1 MNXM2@MNXC3	R_AMID	MTNU_BACSU		MNXC3	3.5.1.4	bigg:AMID;biopath:RXN01200;ec:3.5.1.4;iin800:AMD2_1;iin800:YMR293C;imm904:AMID;ind750:AMID;kegg:R03180;metacyc:GUANIDINOBUTANAMIDE-NH3-RXN;rhea:34375;rhea:34376;rhea:34377;rhea:34378;seed:rxn02275	-10000	0			0	0
RCB2584A5_B-1310	1 MNXM131@MNXC3 <==> 1 MNXM2@MNXC3 + 1 MNXM813@MNXC3	R_ACONTac	ACON_BACSU		MNXC3	4.2.1.3;4.2.1.4	bigg:ACONTa;biopath:RXN00006;brenda:BR419;ec:4.2.1.3;ec:4.2.1.4;ecocyc:ACONITATEDEHYDR-RXN;iabaylyiv4:ACONITATEDEHYDR-RXN;iaf1260:ACONTa;ijn746:ACONTa;intenz:10764;intenz:4665;kegg:R01325;metacyc:ACONITATEDEHYDR-RXN;metacyc:CITRATE-DEHYDRATASE-RXN;pir:A35544;pir:A44153;pir:A44154;pir:A47184;pir:A81801;pir:B48642;pir:C64362;pir:C64617;pir:C81356;pir:F64734;pir:F70873;pir:G64875;pir:G69599;pir:G867…	-10000	10000			0	0
RE3707C0B_B-1469	1 MNXM13238@MNXC2 <==> 1 MNXM13238@MNXC3	rxn11403		MNXR67547	MNXC2%MNXC3			-10000	10000			0	0
R410D7A1C_LR-342	1 MNXM1325@MNXC3 + 1 MNXM2@MNXC3 --> 1 MNXM1@MNXC3 + 1 MNXM2174@MNXC3 + 1 MNXM9@MNXC3	R_NTP11	NTPA_BACSU		MNXC3	3.6.1.15	bigg:NTP11;brenda:BS402613;ec:3.6.1.15;iaf1260:NTP11;pubmed:16216582;rhea:30859;rhea:30860;rhea:30861;rhea:30862;seed:rxn09011	0	10000			0	0
R90BFD1C5_RL-909	1 MNXM132@MNXC3 + 1 MNXM2@MNXC3 + 1 MNXM5@MNXC3 <-- 1 MNXM1@MNXC3 + 1 MNXM606@MNXC3 + 1 MNXM6@MNXC3	R_DMADPDH	ISPH_BACSU		MNXC3	1.17.1.2	brenda:BR49868;brenda:BR49868_WOP;brenda:BS355966;brenda:BS355966_WOP;ec:1.17.1.2;ecocyc:RXN0-884;intenz:17758;kegg:R07219;rhea:24825;rhea:24826;rhea:24827;rhea:24828;seed:rxn04996;upa:UCR07219;upa:UER00105	-10000	0			0	0
R620BCCB2_B-583	1 MNXM1333@MNXC3 + 1 MNXM80@MNXC3 <==> 1 MNXM47@MNXC3 + 1 MNXM89653@MNXC3	rxn08040	TAGO_BACSU		MNXC3	2.7.8.33	bigg:ACGAMT;ec:2.7.8.33;kegg:R08856;metacyc:GLCNACPTRANS-RXN;seed:rxn08040	-10000	10000			0	0
R56CE4AD9_B-500	1 MNXM1333@MNXC3 + 1 MNXM932@MNXC3 <==> 1 MNXM17@MNXC3 + 1 MNXM1@MNXC3 + 1 MNXM2843@MNXC3	rxn03852	TAGA_BACSU		MNXC3	2.4.1.187		-10000	10000			0	0
RE5A8DCE4_B-1487	1 MNXM133@MNXC3 + 1 MNXM1@MNXC3 + 1 MNXM6@MNXC3 <==> 1 MNXM446@MNXC3 + 1 MNXM5@MNXC3	R_HBCO_LPAREN_nadp_RPAREN_	HBD_BACSU		MNXC3	1.1.1.157;1.1.1.35	biopath:RXN00523;brenda:BR29222;ec:1.1.1.157;ec:1.1.1.35;intenz:1156;kegg:R01976;metacyc:3-HYDROXYBUTYRYL-COA-DEHYDROGENASE-RXN;rhea:16197;rhea:16198;rhea:16199;rhea:16200;seed:rxn01452	-10000	10000			0	0
RF49BF3A4_B-1600	1 MNXM133@MNXC3 + 1 MNXM458@MNXC3 <==> 1 MNXM154@MNXC3 + 1 MNXM233@MNXC3	rxn00994	SCOA_BACSU+SCOB_BACSU		MNXC3	2.8.3.9	brenda:BR47924;ec:2.8.3.9;intenz:3168;kegg:R01365;metacyc:2.8.3.9-RXN;rhea:12961;rhea:12962;rhea:12963;rhea:12964;seed:rxn00994	-10000	10000			0	0
R966D924C_LR-940	1 MNXM1344@MNXC3 + 1 MNXM15@MNXC3 + 1 MNXM3@MNXC3 --> 1 MNXM1@MNXC3 + 1 MNXM3113@MNXC3 + 1 MNXM7@MNXC3 + 1 MNXM9@MNXC3	R_GLNSP2	GLNA_BACSU		MNXC3	6.3.1.2;6.3.5.-	bigg:GLNSP2;ec:6.3.1.2;ec:6.3.5.-;imeo21:GLNSP2;inj661:GLNSP2;kegg:R05030;seed:rxn03407	0	10000			0	0
R4FF4A14E_LR-445	1 MNXM1348@MNXC3 + 1 MNXM2@MNXC3 --> 1 MNXM530@MNXC3 + 1 MNXM9@MNXC3	rxn04036	COMB_BACSU		MNXC3	3.1.3.71	brenda:BR36951;ec:3.1.3.71;intenz:10026;kegg:R05789;metacyc:R229-RXN;rhea:23416;rhea:23417;rhea:23418;rhea:23419;seed:rxn04036;upa:UCR05789;upa:UER00470	0	10000			0	0
R8D9FC36E_LR-888	1 MNXM134@MNXC2 + 1 MNXM2@MNXC3 + 1 MNXM3@MNXC3 --> 1 MNXM134@MNXC3 + 1 MNXM1@MNXC3 + 1 MNXM7@MNXC3 + 1 MNXM9@MNXC3	R_HISabc	TCYJ_BACSU+TCYL_BACSU+TCYM_BACSU+TCYN_BACSU		MNXC2%MNXC3		bigg:HISabc;bigg:HISabcpp;ecocyc:ABC-14-RXN;iaf1260:HISabcpp;iit341:HISabc;ijn746:HISabcpp;ijr904.45632:HISabc;ijr904:HISabc;imo1053-pao1:HISabc;imo1056:HISabc;isb619:HISabc;rhea:29891;rhea:29892;rhea:29893;rhea:29894;seed:rxn05164;seed:rxn08718	0	10000			0	0
R20A9AC90_RL-120	1 MNXM1368@MNXC3 + 1 MNXM15@MNXC3 <-- 1 MNXM2@MNXC3 + 1 MNXM3208@MNXC3	R_AMID5	MTNU_BACSU		MNXC3	3.5.1.4;3.5.1.49	bigg:AMID5;brenda:BS140520;ec:3.5.1.4;ec:3.5.1.49;iit341:AMID5;kegg:R05551;metacyc:R311-RXN;rhea:34367;rhea:34368;rhea:34369;rhea:34370;seed:rxn03839	-10000	0			0	0
RABC622CA_RL-1109	1 MNXM1370@MNXC3 + 1 MNXM2@MNXC3 <-- 1 MNXM1729@MNXC3	rxn01750	YFNG_BACSU		MNXC3	4.2.1.45	brenda:BR3396;ec:4.2.1.45;intenz:4706;kegg:R02426;metacyc:CDP-GLUCOSE-46-DEHYDRATASE-RXN;rhea:17153;rhea:17154;rhea:17155;rhea:17156;seed:rxn01750;upa:UCR02426;upa:UER00512	-10000	0			0	0
RA6A49260_B-1059	1 MNXM1374@MNXC3 + 1 MNXM29@MNXC3 <==> 1 MNXM2@MNXC3 + 1 MNXM8677@MNXC3	rxn03094	YXEI_BACSU		MNXC3	3.5.1.24	brenda:BS413394;ec:3.5.1.24;kegg:R04486;seed:rxn03094	-10000	10000			0	0
R7F23AF1F_LR-778	1 MNXM1376@MNXC3 --> 1 MNXM2@MNXC3 + 1 MNXM451@MNXC3	R06513	SPSJ_BACSU		MNXC3	4.2.1.46	ec:4.2.1.46;ecocyc:DTDPGLUCDEHYDRAT-RXN;iabaylyiv4:DTDPGLUCDEHYDRAT-RXN;iaf1260:TDPGDH;iaf692:TDPGDH;iao358:rll_401;ijr904.45632:TDPGDH;ijr904:TDPGDH;imeo21:TDPGDH;imo1053-pao1:TDPGDH;imo1056:TDPGDH;inj661:TDPGDH;intenz:4707;irs1563.45632:R06513_c;iso783:TDPGDH;kegg:R06513;metacyc:DTDPGLUCDEHYDRAT-RXN;obsolete:rxn04371;rhea:17221;rhea:17222;rhea:17223;rhea:17224;seed:rxn01997	0	10000			0	0
R32BA2758_B-252	1 MNXM138@MNXC2 + 1 MNXM1@MNXC2 <==> 1 MNXM138@MNXC3 + 1 MNXM1@MNXC3	rxn12519		MNXR29471	MNXC2%MNXC3			-10000	10000			0	0
RA0C2E339_LR-1011	1 MNXM1392@MNXC3 + 1 MNXM3@MNXC3 --> 1 MNXM511@MNXC3 + 1 MNXM7@MNXC3 + 1 MNXM9@MNXC3	R_FTHFCL	YQGN_BACSU		MNXC3	6.3.3.2	bigg:FTHFCL;bigg:FTHFCLm;brenda:BR127;ec:6.3.3.2;ecocyc:5-FORMYL-THF-CYCLO-LIGASE-RXN;imeo21:FTHFCL;imm904:FTHFCL;imm904:FTHFCLm;ind750:FTHFCL;ind750:FTHFCLm;inj661:FTHFCL;intenz:5128;irs1563.45632:R02301_c;kegg:R02301;metacyc:5-FORMYL-THF-CYCLO-LIGASE-RXN;rhea:10488;rhea:10489;rhea:10490;rhea:10491;seed:rxn01653	0	10000			0	0
R75AB0383_RL-724	1 MNXM13@MNXC3 + 1 MNXM1499@MNXC3 + 1 MNXM2@MNXC3 <-- 1 MNXM159@MNXC3 + 1 MNXM1@MNXC3 + 0.5 MNXM4@MNXC3 + 1 MNXM9@MNXC3	rxn00734			MNXC3	1.2.3.-	ec:1.2.3.-;kegg:R00993;seed:rxn00734;seed:rxn12823	-10000	0			0	0
R934B7AE5_RL-925	1 MNXM13@MNXC3 + 1 MNXM1598@MNXC3 + 1 MNXM15@MNXC3 <-- 2 MNXM1@MNXC3 + 1 MNXM2@MNXC3 + 1 MNXM584@MNXC3	rxn01747	ALLC_BACSU		MNXC3	3.5.3.9	brenda:BS384150;ec:3.5.3.9;ecocyc:ALLANTOATE-DEIMINASE-RXN;iag612:rbs_138;pubmed:17362992;rhea:13593;rhea:13594;rhea:13595;rhea:13596;seed:rxn01747;upa:UCR02423	-10000	0			0	0
R2670F887_B-161	1 MNXM13@MNXC3 + 1 MNXM15@MNXC3 <==> 2 MNXM1@MNXC3 + 1 MNXM742@MNXC3	rxn05064			MNXC3	3.5.1.110;4.2.1.104	brenda:BR48802;ec:3.5.1.110;ec:4.2.1.104;ecocyc:RXN0-5222;intenz:17222;irs1563.45632:R07316_c;kegg:R07316;metacyc:RXN0-5222;rhea:15649;rhea:15650;rhea:15651;rhea:15652;seed:rxn05064	-10000	10000			0	0
R13C632E8_RL-27	1 MNXM13@MNXC3 + 1 MNXM1705@MNXC3 <-- 1 MNXM1@MNXC3 + 1 MNXM23@MNXC3 + 1 MNXM256@MNXC3	rxn00011	ILVH_BACSU+ILVB_BACSU;ILVX_BACSU;ODPA_BACSU+ODPB_BACSU		MNXC3	1.2.4.1;2.2.1.6;4.1.1.1	ec:1.2.4.1;ec:2.2.1.6;ec:4.1.1.1;kegg:R00014;metacyc:RXN-12583;seed:rxn00011;upa:UCR00014	-10000	0			0	0
RF52D4DB4_RL-1605	1 MNXM13@MNXC3 + 1 MNXM1886@MNXC3 <-- 1 MNXM1@MNXC3 + 1 MNXM2195@MNXC3	R_OPHBDC	BSDB_BACSU		MNXC3	4.1.1;4.1.1.-	bigg:OPHBDC;ec:4.1.1;ec:4.1.1.-;ecocyc:3-OCTAPRENYL-4-OHBENZOATE-DECARBOX-RXN;iabaylyiv4:3-OCTAPRENYL-4-OHBENZOATE-DECARBOX-RXN;iaf1260:OPHBDC;iit341:OPHBDC;ijr904.45632:OPHBDC;ijr904:OPHBDC;imo1053-pao1:OPHBDC;imo1056:OPHBDC;iso783:OPHBDC;kegg:R04986;metacyc:3-OCTAPRENYL-4-OHBENZOATE-DECARBOX-RXN;rhea:27778;rhea:27779;rhea:27780;rhea:27781;seed:rxn03393	-10000	0			0	0
R347CB34D_RL-260	1 MNXM13@MNXC3 + 1 MNXM22@MNXC3 + 1 MNXM280@MNXC3 <-- 1 MNXM1@MNXC3 + 1 MNXM23@MNXC3 + 1 MNXM4@MNXC3 + 1 MNXM9@MNXC3	rxn00152	YDAP_BACSU		MNXC3	1.2.3.3	brenda:BR36789;ec:1.2.3.3;intenz:16680;kegg:R00207;macie:M0274;metacyc:1.2.3.3-RXN;rhea:20848;rhea:20849;rhea:20850;rhea:20851;seed:rxn00152	-10000	0			0	0
R6CE8F9DF_RL-660	1 MNXM13@MNXC3 + 1 MNXM24578@MNXC3 + 1 MNXM925@MNXC3 <-- 1 MNXM184@MNXC3 + 1 MNXM1@MNXC3 + 1 MNXM564@MNXC3	R_3OAS160	FABF_BACSU+FABH1_BACSU;FABF_BACSU+FABH2_BACSU		MNXC3	2.3.1.179;2.3.1.180;2.3.1.41;2.3.1.85;2.3.1.86	bigg:3OAS160;ec:2.3.1.179;ec:2.3.1.180;ec:2.3.1.41;ec:2.3.1.85;ec:2.3.1.86;iabaylyiv4:0-3OXOACP-SYNTHASE-RXN;iabaylyiv4:C16;iaf1260:3OAS160;iin800:CEM1_7;iin800:FAS2_7_1;ijn746:3OAS160;imo1053-pao1:MCMAT7;imo1056:MCMAT7;kegg:R04968;obsolete:rxn07999;obsolete:rxn12876;seed:rxn05344	-10000	0			0	0
R2B4EF9FA_RL-201	1 MNXM13@MNXC3 + 1 MNXM25602@MNXC3 + 1 MNXM925@MNXC3 <-- 1 MNXM184@MNXC3 + 1 MNXM2645@MNXC3	R_FAS2_2_1	FABF_BACSU+FABH1_BACSU;FABF_BACSU+FABH2_BACSU		MNXC3	2.3.1.179;2.3.1.180;2.3.1.41;2.3.1.85;2.3.1.86	bigg:3OAS60;ec:2.3.1.179;ec:2.3.1.180;ec:2.3.1.41;ec:2.3.1.85;ec:2.3.1.86;iabaylyiv4:0-3OXOACP-SYNTHASE-RXN;iabaylyiv4:C6;iaf1260:3OAS60;iin800:CEM1_2;iin800:FAS2_2_1;ijn746:3OAS60;imo1053-pao1:MCMAT2;imo1056:MCMAT2;kegg:R04952;metacyc:RXN-9516;obsolete:rxn12689;obsolete:rxn12871;seed:rxn05346	-10000	0			0	0
R722149C8_RL-698	1 MNXM13@MNXC3 + 1 MNXM26095@MNXC3 + 1 MNXM925@MNXC3 <-- 1 MNXM184@MNXC3 + 1 MNXM1@MNXC3 + 1 MNXM5723@MNXC3	R_3OAS140	FABF_BACSU+FABH1_BACSU;FABF_BACSU+FABH2_BACSU		MNXC3	2.3.1.179;2.3.1.180;2.3.1.41;2.3.1.85;2.3.1.86	bigg:3OAS140;ec:2.3.1.179;ec:2.3.1.180;ec:2.3.1.41;ec:2.3.1.85;ec:2.3.1.86;iabaylyiv4:0-3OXOACP-SYNTHASE-RXN;iabaylyiv4:C14;iaf1260:3OAS140;iin800:CEM1_6;iin800:FAS2_6_1;ijn746:3OAS140;imo1053-pao1:MCMAT6;imo1056:MCMAT6;kegg:R04726;metacyc:RXN-9535;obsolete:rxn12875;seed:rxn05345	-10000	0			0	0
RECEBE4AF_RL-1544	1 MNXM13@MNXC3 + 1 MNXM26616@MNXC3 + 1 MNXM925@MNXC3 <-- 1 MNXM184@MNXC3 + 1 MNXM23586@MNXC3	R_FAS2_4_1	FABF_BACSU+FABH1_BACSU;FABF_BACSU+FABH2_BACSU		MNXC3	2.3.1.179;2.3.1.180;2.3.1.41;2.3.1.85;2.3.1.86	bigg:3OAS100;ec:2.3.1.179;ec:2.3.1.180;ec:2.3.1.41;ec:2.3.1.85;ec:2.3.1.86;iabaylyiv4:0-3OXOACP-SYNTHASE-RXN;iabaylyiv4:C10;iaf1260:3OAS100;iin800:CEM1_4;iin800:FAS2_4_1;ijn746:3OAS100;imo1053-pao1:MCMAT4;imo1056:MCMAT4;kegg:R04960;metacyc:RXN-9527;obsolete:rxn12683;obsolete:rxn12873;seed:rxn05343	-10000	0			0	0
RA36CD38E_RL-1036	1 MNXM13@MNXC3 + 1 MNXM28031@MNXC3 + 1 MNXM925@MNXC3 <-- 1 MNXM184@MNXC3 + 1 MNXM23683@MNXC3	R_FAS2_3_1	FABF_BACSU+FABH1_BACSU;FABF_BACSU+FABH2_BACSU		MNXC3	2.3.1.179;2.3.1.180;2.3.1.41;2.3.1.85;2.3.1.86	bigg:3OAS80;ec:2.3.1.179;ec:2.3.1.180;ec:2.3.1.41;ec:2.3.1.85;ec:2.3.1.86;iabaylyiv4:0-3OXOACP-SYNTHASE-RXN;iabaylyiv4:C8;iaf1260:3OAS80;iin800:CEM1_3;iin800:FAS2_3_1;ijn746:3OAS80;imo1053-pao1:MCMAT3;imo1056:MCMAT3;kegg:R04957;metacyc:RXN-9523;obsolete:rxn12690;obsolete:rxn12872;seed:rxn05350	-10000	0			0	0
R2100A240_B-123	1 MNXM13@MNXC3 + 1 MNXM2859@MNXC3 <==> 2 MNXM1@MNXC3 + 1 MNXM92581@MNXC3	rxn09198	PSD_BACSU		MNXC3	4.1.1.65	bigg:PSD140;ec:4.1.1.65;iaf1260:PSD140;seed:rxn09198	-10000	10000			0	0
R130C8FB7_RL-17	1 MNXM13@MNXC3 + 1 MNXM28933@MNXC3 + 1 MNXM925@MNXC3 <-- 1 MNXM184@MNXC3 + 1 MNXM25221@MNXC3	R_FAS2_5_1	FABF_BACSU+FABH1_BACSU;FABF_BACSU+FABH2_BACSU		MNXC3	2.3.1.179;2.3.1.180;2.3.1.41;2.3.1.85;2.3.1.86	bigg:3OAS120;ec:2.3.1.179;ec:2.3.1.180;ec:2.3.1.41;ec:2.3.1.85;ec:2.3.1.86;iabaylyiv4:0-3OXOACP-SYNTHASE-RXN;iabaylyiv4:C12;iaf1260:3OAS120;iin800:CEM1_5;iin800:FAS2_5_1;ijn746:3OAS120;imo1053-pao1:MCMAT5;imo1056:MCMAT5;kegg:R04963;metacyc:RXN-9531;obsolete:rxn12684;obsolete:rxn12874;seed:rxn05348	-10000	0			0	0
RE3D88BA8_RL-1472	1 MNXM13@MNXC3 + 1 MNXM2@MNXC3 + 1 MNXM97@MNXC3 <-- 1 MNXM1@MNXC3 + 1 MNXM696@MNXC3	rxn00490			MNXC3	4.2.1.51;4.2.1.91	brenda:BR48340;ec:4.2.1.51;ec:4.2.1.91;intenz:15825;kegg:R00691;metacyc:CARBOXYCYCLOHEXADIENYL-DEHYDRATASE-RXN;rhea:12536;rhea:12537;rhea:12538;rhea:12539;seed:rxn00490;upa:UCR00691;upa:UER00344	-10000	0			0	0
R17C640DD_B-54	1 MNXM13@MNXC3 + 1 MNXM31536@MNXC3 <==> 1 MNXM1@MNXC3 + 1 MNXM75116@MNXC3	rxn09202	PSD_BACSU		MNXC3	4.1.1.65	bigg:PSD180;ec:4.1.1.65;iaf1260:PSD180;ijn746:PSD180;imeo21:PSD180;inj661:PSD180;seed:rxn09202	-10000	10000			0	0
RE04BD7B2_B-1446	1 MNXM13@MNXC3 + 1 MNXM32178@MNXC3 <==> 1 MNXM1@MNXC3 + 1 MNXM32181@MNXC3	rxn09200	PSD_BACSU		MNXC3	4.1.1.65	bigg:PSD160;ec:4.1.1.65;iaf1260:PSD160;ijn746:PSD160;imeo21:PSD160;inj661:PSD160;seed:rxn09200	-10000	10000			0	0
R89E7AA99_RL-856	1 MNXM13@MNXC3 + 1 MNXM3480@MNXC3 <-- 1 MNXM1@MNXC3 + 1 MNXM20@MNXC3 + 1 MNXM256@MNXC3	rxn00441	ODO1_BACSU		MNXC3	1.2.4.2;2.5.1.64	biopath:RXN01068;ec:1.2.4.2;ec:2.5.1.64;kegg:R00621;seed:rxn00441	-10000	0			0	0
RB2134FB1_RL-1149	1 MNXM13@MNXC3 + 1 MNXM6734@MNXC3 <-- 1 MNXM1@MNXC3 + 1 MNXM238@MNXC3 + 1 MNXM256@MNXC3	R07599	ODBA_BACSU+ODBB_BACSU		MNXC3			-10000	0			0	0
R5002A5D0_RL-446	1 MNXM13@MNXC3 + 1 MNXM6824@MNXC3 <-- 1 MNXM1@MNXC3 + 1 MNXM256@MNXC3 + 1 MNXM404@MNXC3	R07601	ODBA_BACSU+ODBB_BACSU		MNXC3			-10000	0			0	0
R71275A54_RL-688	1 MNXM13@MNXC3 + 1 MNXM925@MNXC3 + 1 MNXM9655@MNXC3 <-- 1 MNXM184@MNXC3 + 1 MNXM8218@MNXC3	rxn05371	FABF_BACSU+FABH1_BACSU;FABF_BACSU+FABH2_BACSU		MNXC3	2.3.1.0	ec:2.3.1.0;seed:rxn05371	-10000	0			0	0
R570AFD55_RL-501	1 MNXM13@MNXC3 + 1 MNXM925@MNXC3 + 1 MNXM9656@MNXC3 <-- 1 MNXM184@MNXC3 + 1 MNXM8219@MNXC3	rxn05421	FABF_BACSU+FABH1_BACSU;FABF_BACSU+FABH2_BACSU		MNXC3	2.3.1.0	ec:2.3.1.0;seed:rxn05421	-10000	0			0	0
R68DA42B0_RL-625	1 MNXM13@MNXC3 + 1 MNXM925@MNXC3 + 1 MNXM9671@MNXC3 <-- 1 MNXM184@MNXC3 + 1 MNXM8225@MNXC3	rxn05396	FABF_BACSU+FABH1_BACSU;FABF_BACSU+FABH2_BACSU		MNXC3	2.3.1.0	ec:2.3.1.0;seed:rxn05396	-10000	0			0	0
R473CA3F_RL-385	1 MNXM13@MNXC3 + 1 MNXM925@MNXC3 + 1 MNXM9684@MNXC3 <-- 1 MNXM184@MNXC3 + 1 MNXM8003@MNXC3	rxn05375	FABF_BACSU+FABH1_BACSU;FABF_BACSU+FABH2_BACSU		MNXC3	2.3.1.0	ec:2.3.1.0;seed:rxn05375	-10000	0			0	0
R29827E0B_RL-185	1 MNXM13@MNXC3 + 1 MNXM925@MNXC3 + 1 MNXM9685@MNXC3 <-- 1 MNXM184@MNXC3 + 1 MNXM8006@MNXC3	rxn05425	FABF_BACSU+FABH1_BACSU;FABF_BACSU+FABH2_BACSU		MNXC3	2.3.1.0	ec:2.3.1.0;seed:rxn05425	-10000	0			0	0
REF8140CA_RL-1565	1 MNXM13@MNXC3 + 1 MNXM925@MNXC3 + 1 MNXM9695@MNXC3 <-- 1 MNXM184@MNXC3 + 1 MNXM8010@MNXC3	rxn05400	FABF_BACSU+FABH1_BACSU;FABF_BACSU+FABH2_BACSU		MNXC3	2.3.1.0	ec:2.3.1.0;seed:rxn05400	-10000	0			0	0
R51DB7839_RL-461	1 MNXM13@MNXC3 + 1 MNXM925@MNXC3 + 1 MNXM9700@MNXC3 <-- 1 MNXM184@MNXC3 + 1 MNXM6636@MNXC3	rxn05379	FABF_BACSU+FABH1_BACSU;FABF_BACSU+FABH2_BACSU		MNXC3	2.3.1.0	ec:2.3.1.0;seed:rxn05379	-10000	0			0	0
R8865E81E_RL-845	1 MNXM13@MNXC3 + 1 MNXM925@MNXC3 + 1 MNXM9701@MNXC3 <-- 1 MNXM184@MNXC3 + 1 MNXM6637@MNXC3	rxn05429	FABF_BACSU+FABH1_BACSU;FABF_BACSU+FABH2_BACSU		MNXC3	2.3.1.0	ec:2.3.1.0;seed:rxn05429	-10000	0			0	0
R688CA4B1_RL-622	1 MNXM13@MNXC3 + 1 MNXM925@MNXC3 + 1 MNXM9707@MNXC3 <-- 1 MNXM184@MNXC3 + 1 MNXM6644@MNXC3	rxn05404	FABF_BACSU+FABH1_BACSU;FABF_BACSU+FABH2_BACSU		MNXC3	2.3.1.0	ec:2.3.1.0;seed:rxn05404	-10000	0			0	0
RB3CB60A0_RL-1159	1 MNXM142@MNXC3 + 1 MNXM9@MNXC3 <-- 1 MNXM1492@MNXC3 + 1 MNXM2@MNXC3	rxn09212			MNXC3	3.1.3.16;3.1.3.2	bigg:PTHRpp;brenda:BS380703;ec:3.1.3.16;ec:3.1.3.2;iaf1260:PTHRpp;pubmed:9011040;rhea:30579;rhea:30580;rhea:30581;rhea:30582;seed:rxn09212	-10000	0			0	0
R698679C9_B-633	1 MNXM1434@MNXC3 + 1 MNXM89602@MNXC3 <==> 1 MNXM2@MNXC3 + 1 MNXM61111@MNXC3	rxn03838	AGAL_BACSU		MNXC3	3.2.1.22	ec:3.2.1.22;irs1563.45632:R05549_c;seed:rxn03838	-10000	10000			0	0
R4CD04DF0_B-425	1 MNXM143@MNXC3 + 1 MNXM3@MNXC3 <==> 1 MNXM1@MNXC3 + 1 MNXM313@MNXC3 + 1 MNXM7@MNXC3	rxn00892			MNXC3	2.7.1.59		-10000	10000			0	0
RF1C81F71_B-1578	1 MNXM143@MNXC3 <==> 1 MNXM2403@MNXC3	R01207			MNXC3	5.1.3.8	bigg:ACGAM2E;biopath:RXN00011;ec:5.1.3.8;kegg:R01207;seed:rxn00897	-10000	10000			0	0
RFB3DE924_B-1649	1 MNXM145@MNXC3 + 1 MNXM56@MNXC3 <==> 1 MNXM1659@MNXC3	rxn03643	HPS_BACSU		MNXC3	4.1.2.-;4.1.2.43	biopath:RXN00973;brenda:BR48972;ec:4.1.2.-;ec:4.1.2.43;intenz:17643;kegg:R05338;metacyc:R10-RXN;pubmed:15901685;pubmed:4219834;pubmed:564713;rhea:25201;rhea:25202;rhea:25203;rhea:25204;seed:rxn03643;upa:UCR05338;upa:UER00434	-10000	10000			0	0
RFE3C6A20_B-1667	1 MNXM1468@MNXC3 + 1 MNXM2@MNXC3 <==> 1 MNXM1@MNXC3 + 1 MNXM222@MNXC3 + 1 MNXM43@MNXC3	rxn03599	YSAA_BACSU		MNXC3	3.8.1.10;3.8.1.2;3.8.1.3;3.8.1.9	brenda:BS141612;ec:3.8.1.10;ec:3.8.1.2;ec:3.8.1.3;ec:3.8.1.9;intenz:4481;kegg:R05287;metacyc:DHLBXANAU-RXN;obsolete:rxn06894;rhea:25189;rhea:25190;rhea:25191;rhea:25192;seed:rxn03599;upa:UCR05287;upa:UER00390	-10000	10000			0	0
R63CFB2CA_B-594	1 MNXM146@MNXC3 + 1 MNXM5@MNXC3 <==> 1 MNXM1@MNXC3 + 1 MNXM6@MNXC3 + 1 MNXM90047@MNXC3	R_r0398	MHQN_BACSU;YDGI_BACSU;YFKO_BACSU;YODC_BACSU		MNXC3	1.5.1.34	ec:1.5.1.34;imo1053-pao1:HPDOAi;imo1056:HPDOAi;kegg:R01794;rhea:32247;rhea:32248;rhea:32249;rhea:32250;seed:rxn01314;upa:UCR01794;upa:UER00994	-10000	10000			0	0
R86CA84CE_B-834	1 MNXM148@MNXC3 + 1 MNXM2@MNXC3 + 1 MNXM61@MNXC3 <==> 1 MNXM155@MNXC3 + 1 MNXM8825@MNXC3	rxn09940	MSRB_BACSU		MNXC3		ips189:METSR-R1;iyo844:METSR-R1;seed:rxn09940	-10000	10000			0	0
R3DE260AF_B-316	1 MNXM1492@MNXC2 <==> 1 MNXM1492@MNXC3	rxn11407		MNXR29178	MNXC2%MNXC3			-10000	10000			0	0
R4AA68D34_RL-409	1 MNXM1495@MNXC3 + 1 MNXM1@MNXC3 + 1 MNXM9@MNXC3 <-- 1 MNXM2@MNXC3 + 1 MNXM91691@MNXC3	R_PGPP140;R_PGPP140pp			MNXC3	3.1.3.27		-10000	0			0	0
RB154F52A_B-1143	1 MNXM14@MNXC2 <==> 1 MNXM14@MNXC3	rxn05497		MNXR27754	MNXC2%MNXC3		iyo844:AMPt6;seed:rxn05497	-10000	10000			0	0
RB2AD3158_B-1153	1 MNXM14@MNXC3 + 1 MNXM1@MNXC3 + 1 MNXM256@MNXC3 <==> 1 MNXM322@MNXC3 + 1 MNXM3@MNXC3	R_1238	THIN_BACSU		MNXC3	2.7.6.2	bigg:TMDPK;brenda:BR47855;ec:2.7.6.2;iin800:THI80_1;imm904:TMDPK;ind750:TMDPK;intenz:3033;ips189:TMDPK;kegg:R00619;metacyc:THIAMIN-PYROPHOSPHOKINASE-RXN;rhea:11576;rhea:11577;rhea:11578;rhea:11579;seed:rxn00440;upa:UCR00619;upa:UER00597	-10000	10000			0	0
R8B438461_B-873	1 MNXM14@MNXC3 + 1 MNXM1@MNXC3 + 1 MNXM9050@MNXC3 <==> 1 MNXM2392@MNXC3 + 1 MNXM91491@MNXC3	rxn07585	LIPM_BACSU		MNXC3	2.7.7.63	ec:2.7.7.63;kegg:R07771;seed:rxn07585;upa:UCR07771;upa:UER00595	-10000	10000			0	0
RAA82755_RL-1090	1 MNXM14@MNXC3 + 1 MNXM9@MNXC3 <-- 1 MNXM2@MNXC3 + 1 MNXM45@MNXC3	R_BPNT			MNXC3	3.1.3.7	bigg:BPNT;brenda:BR10692;ec:3.1.3.7;ecocyc:325-BISPHOSPHATE-NUCLEOTIDASE-RXN;iaf1260:BPNT;igt196:BPNT;iin800:MET22;iit341:BPNT;ijr904.45632:BPNT;ijr904:BPNT;imeo21:BPNT;imm904:BPNT;imo1053-pao1:BPNT;imo1056:BPNT;ind750:BPNT;inj661:BPNT;intenz:3282;irs1563.45632:R00188_c;isb619:BPNT;iso783:BPNT;kegg:R00188;metacyc:325-BISPHOSPHATE-NUCLEOTIDASE-RXN;reactome:REACT_6763.1;rhea:10040;rhea:10041;rhea:1…	-10000	0			0	0
RB62274B5_B-1177	1 MNXM1514@MNXC3 + 1 MNXM89557@MNXC3 <==> 1 MNXM20@MNXC3 + 1 MNXM759@MNXC3	R_981	SERC_BACSU		MNXC3	2.6.1.52	bigg:OHPBAT;ec:2.6.1.52;ecocyc:PSERTRANSAMPYR-RXN;iabaylyiv4:PSERTRANSAMPYR-RXN;iaf1260:OHPBAT;iin800:SER1_2;ijn746:OHPBAT;ijr904.45632:OHPBAT;ijr904:OHPBAT;imeo21:OHPBAT;imm904:OHPBAT;imo1053-pao1:OHPBAT;imo1056:OHPBAT;ind750:OHPBAT;inj661:OHPBAT;intenz:16559;irs1563.45632:R05085_c;iso783:OHPBAT;kegg:R05085;metacyc:PSERTRANSAMPYR-RXN;rhea:16573;rhea:16574;rhea:16575;rhea:16576;seed:rxn03445;upa:…	-10000	10000			0	0
R2D06F217_B-212	1 MNXM151@MNXC3 + 1 MNXM2@MNXC3 + 1 MNXM658@MNXC3 <==> 1 MNXM1@MNXC3 + 2 MNXM57@MNXC3 + 1 MNXM970@MNXC3	rxn08171	ARSC_BACSU;MGSR_BACSU;SPX_BACSU;YUSI_BACSU		MNXC3	1.20.4.1	bigg:ASR;ec:1.20.4.1;iaf1260:ASR;iso783:ARSRD2;obsolete:rxn10351;seed:rxn08171	-10000	10000			0	0
RF77F3F23_RL-1623	1 MNXM151@MNXC3 + 2 MNXM2@MNXC3 <-- 1 MNXM22@MNXC3 + 2 MNXM57@MNXC3	R00274	BSAA_BACSU	MNXR2828	MNXC3	1.11.1.9	bigg:GTHP;bigg:GTHPe;bigg:GTHPm;brenda:BR37185;ec:1.11.1.9;ecocyc:GLUTATHIONE-PEROXIDASE-RXN;iabaylyiv4:GLUTATHIONE-PEROXIDASE-RXN;iao358:rll_183;iin800:GPX1;iin800:GPX2;iin800:HYR1;ijn746:GTHP;imm904:GTHP;imm904:GTHPm;ind750:GTHP;intenz:1769;irs1563.45632:R00274_c;isb619:GTHP;iso783:GSHPO;iyo844:GTHPe;kegg:R00274;metacyc:GLUTATHIONE-PEROXIDASE-RXN;obsolete:rxn10392;reactome:REACT_2037.3;rhea:168…	-10000	0			0	0
R2A667346_B-194	1 MNXM152@MNXC3 + 1 MNXM1@MNXC3 + 1 MNXM3@MNXC3 <==> 1 MNXM7@MNXC3 + 1 MNXM88255@MNXC3	rxn01512	NDK_BACSU		MNXC3	2.7.4.6	ec:2.7.4.6;iabaylyiv4:DTDPKIN-RXN;iaf1260:NDPK4;iaf692:NDPK4;iag612:rbs_283;iao358:rll_571;igt196:NDPK4;iin800:YNK1_6;iit341:NDPK4;ijn746:NDPK4;ijr904.45632:NDPK4;ijr904:NDPK4;imeo21:NDPK4;imm904:NDPK4;imo1053-pao1:NDPK4;imo1056:NDPK4;ind750:NDPK4;inj661:NDPK4;ips189:NDPK4;irs1563.45632:R02093_c;isb619:NDPK4;iso783:NDPK4;iyo844:NDPK4;seed:rxn01512	-10000	10000			0	0
RCE644E98_B-1331	1 MNXM152@MNXC3 + 2 MNXM1@MNXC3 + 1 MNXM31@MNXC3 <==> 1 MNXM338@MNXC3 + 1 MNXM88255@MNXC3	rxn01515	URK_BACSU		MNXC3	2.7.1.48	ec:2.7.1.48;seed:rxn01515	-10000	10000			0	0
RF09F241A_B-1572	1 MNXM152@MNXC3 + 2 MNXM1@MNXC3 + 1 MNXM5@MNXC3 <==> 1 MNXM88255@MNXC3 + 1 MNXM8@MNXC3	rxn10060	PPNK1_BACSU		MNXC3	2.7.1.23	ec:2.7.1.23;iyo844:NADK5;seed:rxn10060	-10000	10000			0	0
RBB4726D3_B-1203	1 MNXM152@MNXC3 + 2 MNXM1@MNXC3 + 1 MNXM80@MNXC3 <==> 1 MNXM288@MNXC3 + 1 MNXM88255@MNXC3	rxn01516	URK_BACSU		MNXC3	2.7.1.48	ec:2.7.1.48;seed:rxn01516	-10000	10000			0	0
R5160D346_B-456	1 MNXM1560@MNXC3 + 1 MNXM2@MNXC3 <==> 1 MNXM29@MNXC3 + 1 MNXM450@MNXC3	rxn04068	YXEI_BACSU		MNXC3	3.5.1.24	biopath:RXN00963;brenda:BR22684;ec:3.5.1.24;intenz:4208;kegg:R05835;metacyc:CHOLOYLGLYCINE-HYDROLASE-RXN;rhea:19353;rhea:19354;rhea:19355;rhea:19356;seed:rxn04068	-10000	10000			0	0
R39209102_RL-286	1 MNXM1562@MNXC2 + 1 MNXM1@MNXC3 + 1 MNXM7@MNXC3 + 1 MNXM9@MNXC3 <-- 1 MNXM1562@MNXC3 + 1 MNXM2@MNXC3 + 1 MNXM3@MNXC3	rxn10343	CADA_BACSU;ZOSA_BACSU		MNXC2%MNXC3		bigg:HG2abcpp;iaf1260:HG2abcpp;seed:rxn08715;seed:rxn10343	-10000	0			0	0
REBA7351D_B-1533	1 MNXM157@MNXC3 + 1 MNXM41@MNXC3 <==> 1 MNXM2@MNXC3 + 1 MNXM61743@MNXC3	rxn09979	BGLC_BACSU;BGLH_BACSU		MNXC3	3.2.1.21	ec:3.2.1.21;iyo844:BG(MBDG);seed:rxn09979	-10000	10000			0	0
R43A3B12A_B-363	1 MNXM1597@MNXC2 <==> 1 MNXM1597@MNXC3	rxn05636	PUCJ_BACSU+PUCK_BACSU	MNXR64206	MNXC2%MNXC3		iag612:rbs_578;iag612:rbs_579;iyo844:PRIt2;metacyc:TRANS-RXN-207;seed:rxn05636	-10000	10000			0	0
R319C1906_B-245	1 MNXM1598@MNXC3 + 1 MNXM2@MNXC3 <==> 1 MNXM15@MNXC3 + 1 MNXM490@MNXC3	rxn03842	ALLC_BACSU		MNXC3	3.5.3.9	ec:3.5.3.9;iag612:rbs_583;seed:rxn03842;upa:UCR05554	-10000	10000			0	0
R90A27035_B-907	1 MNXM15993@MNXC2 + 1 MNXM1@MNXC2 <==> 1 MNXM15993@MNXC3 + 1 MNXM1@MNXC3	rxn05700			MNXC2%MNXC3			-10000	10000			0	0
RD882D6_RL-1396	1 MNXM15@MNXC3 + 1 MNXM217@MNXC3 <-- 1 MNXM2@MNXC3 + 1 MNXM5065@MNXC3	rxn03869	MTNU_BACSU		MNXC3	3.5.1.13;3.5.1.4;3.5.5.1	brenda:BS140489;ec:3.5.1.13;ec:3.5.1.4;ec:3.5.5.1;kegg:R05590;seed:rxn03869	-10000	0			0	0
RE92322D3_RL-1512	1 MNXM15@MNXC3 + 1 MNXM22@MNXC3 + 1 MNXM473@MNXC3 <-- 1 MNXM2@MNXC3 + 1 MNXM4@MNXC3 + 1 MNXM660@MNXC3	R02613			MNXC3	1.4.3.21;1.4.3.22;1.4.3.4;1.4.3.6	bigg:PEAMNO;bigg:PEAMNOpp;brenda:BS374306;ec:1.4.3.21;ec:1.4.3.22;ec:1.4.3.4;ec:1.4.3.6;ecocyc:AMINEPHEN-RXN;iaf1260:PEAMNOpp;ijr904.45632:PEAMNO;ijr904:PEAMNO;imeo21:PEAMNO;inj661:PEAMNO;intenz:17560;irs1563.45632:R02613_c;kegg:R02613;metacyc:AMINEPHEN-RXN;metacyc:RXN-10817;pubmed:6788990;reactome:REACT_103010;reactome:REACT_107640;reactome:REACT_110139;reactome:REACT_111000;reactome:REACT_13662…	-10000	0			0	0
R49B399B_B-402	1 MNXM15@MNXC3 + 1 MNXM2552@MNXC3 <==> 1 MNXM1@MNXC3 + 1 MNXM2073@MNXC3 + 1 MNXM2@MNXC3	rxn01843	MTNU_BACSU		MNXC3	3.5.1.4	ec:3.5.1.4;iin800:AMD2_2;iit341:AMID2;imm904:AMID2;ind750:AMID2;seed:rxn01843	-10000	10000			0	0
R36BDE232_RL-276	1 MNXM15@MNXC3 + 1 MNXM26@MNXC3 <-- 1 MNXM2@MNXC3 + 1 MNXM4428@MNXC3	R_AMID	MTNU_BACSU		MNXC3	3.5.1.13;3.5.1.4;3.5.1.49	bigg:AMID4;brenda:BS140504;ec:3.5.1.13;ec:3.5.1.4;ec:3.5.1.49;iit341:AMID4;imeo21:AMID4;inj661:AMID4;kegg:R00321;seed:rxn00231	-10000	0			0	0
R78D352B1_LR-742	1 MNXM15@MNXC3 + 1 MNXM337@MNXC3 --> 1 MNXM188@MNXC3 + 1 MNXM1@MNXC3 + 1 MNXM23@MNXC3 + 1 MNXM2@MNXC3	R_ANS2	PABA_BACSU+TRPE_BACSU		MNXC3	4.1.3.27	bigg:ANS2;brenda:BS380574;brenda:BS398837;ec:4.1.3.27;iit341:ANS2;irs1563.45632:R00985_c;kegg:R00985;seed:rxn00726;upa:UCR00985	0	10000			0	0
RAE0128B7_RL-1120	1 MNXM15@MNXC3 + 1 MNXM383@MNXC3 <-- 1 MNXM2239@MNXC3 + 1 MNXM2@MNXC3	R_AMID3	MTNU_BACSU		MNXC3	3.5.1.4	bigg:AMID3;brenda:BS140492;ec:3.5.1.4;iin800:AMD2_3;imm904:AMID3;ind750:AMID3;kegg:R03096;metacyc:RXNN-404;rhea:34371;rhea:34372;rhea:34373;rhea:34374;seed:rxn02222	-10000	0			0	0
RD0E86B91_LR-1346	1 MNXM15@MNXC3 + 1 MNXM3@MNXC3 + 1 MNXM5328@MNXC3 --> 1 MNXM1@MNXC3 + 1 MNXM7@MNXC3 + 1 MNXM9211@MNXC3 + 1 MNXM9@MNXC3	R_GLNSP1	GLNA_BACSU		MNXC3	6.3.1.2	bigg:GLNSP1;ec:6.3.1.2;imeo21:GLNSP1;inj661:GLNSP1;irs1563.45632:R05028_c;seed:rxn03406	0	10000			0	0
RD15E0BAD_RL-1349	1 MNXM15@MNXC3 + 1 MNXM75@MNXC3 + 1 MNXM9@MNXC3 <-- 1 MNXM187@MNXC3 + 1 MNXM2@MNXC3	R_r0186			MNXC3	4.2.3.2	brenda:BR16091;ec:4.2.3.2;intenz:4781;kegg:R00748;metacyc:ETHANOLAMINE-PHOSPHATE-PHOSPHO-LYASE-RXN;rhea:17889;rhea:17890;rhea:17891;rhea:17892;seed:rxn00538	-10000	0			0	0
REABD2163_B-1524	1 MNXM160@MNXC2 + 1 MNXM1@MNXC2 + 2 MNXM9@MNXC3 <==> 1 MNXM160@MNXC3 + 1 MNXM1@MNXC3 + 2 MNXM9@MNXC2	rxn05563		MNXR69086	MNXC2%MNXC3		bigg:G6Pt6_2;bigg:G6Pt6_2pp;ijr904.45632:G6Pt6_2;ijr904:G6Pt6_2;iyo844:G6Pt6_2;seed:rxn05563;seed:rxn08569	-10000	10000			0	0
RB5ACCBAE_B-1171	1 MNXM160@MNXC3 + 1 MNXM78@MNXC3 <==> 1 MNXM1924@MNXC3 + 1 MNXM2@MNXC3	rxn11511	FRLB_BACSU		MNXC3		seed:rxn11511	-10000	10000			0	0
RE922957D_LR-1511	1 MNXM1630@MNXC2 + 1 MNXM2@MNXC3 + 1 MNXM3@MNXC3 --> 1 MNXM1630@MNXC3 + 1 MNXM1@MNXC3 + 1 MNXM7@MNXC3 + 1 MNXM9@MNXC3	rxn05594	SSUB_BACSU+SSUA_BACSU+SSUC_BACSU		MNXC2%MNXC3		bigg:ISETACabcpp;iaf1260:ISETACabcpp;ijn746:ISETACabcpp;iyo844:ISTNTabc;seed:rxn05594;seed:rxn08758	0	10000			0	0
R484DDEF5_B-392	1 MNXM1659@MNXC3 <==> 1 MNXM68@MNXC3	rxn03644	PHI_BACSU		MNXC3	5.3.1.27	brenda:BR48975;ec:5.3.1.27;kegg:R05339;metacyc:R12-RXN;seed:rxn03644;upa:UCR05339;upa:UER00435	-10000	10000			0	0
R5D0D0E2B_B-546	1 MNXM16624@MNXC3 + 0.48828 MNXM5258@MNXC3 <==> 0.0145 MNXM5305@MNXC3 + 0.453 MNXM7630@MNXC3 + 0.0112 MNXM8673@MNXC3 + 0.00808 MNXM8674@MNXC3 + 0.016 MNXM8675@MNXC3	rxn10198	YDIB_BACSU		MNXC3			-10000	10000			0	0
RE8BA55F5_B-1507	1 MNXM167@MNXC3 + 1 MNXM89602@MNXC3 <==> 1 MNXM2@MNXC3 + 1 MNXM621@MNXC3	R_1128	AGAL_BACSU		MNXC3	3.2.1.22	bigg:RAFGH;biopath:RXN01370;ec:3.2.1.22;kegg:R01103;kegg:R06070;seed:rxn00818	-10000	10000			0	0
R3B1017EE_B-298	1 MNXM1694@MNXC3 <==> 1 MNXM1792@MNXC3 + 1 MNXM2@MNXC3	R_MICITDr	ACON_BACSU		MNXC3	4.2.1.99	bigg:MICITD;bigg:MICITDr;brenda:BR471;ec:4.2.1.99;ecocyc:4.2.1.99-RXN;iabaylyiv4:RXN0-311;iaf1260:MICITD;iag612:rbs_54;ijn746:MICITDr;ijr904.45632:MICITD;ijr904:MICITD;intenz:4760;iso783:MICITH;kegg:R04425;metacyc:4.2.1.99-RXN;rhea:17941;rhea:17942;rhea:17943;rhea:17944;seed:rxn03061	-10000	10000			0	0
RFE72F91A_B-1669	1 MNXM169@MNXC3 + 2 MNXM1@MNXC3 + 1 MNXM20@MNXC3 + 1 MNXM37@MNXC3 <==> 1 MNXM35@MNXC3 + 2 MNXM89557@MNXC3	Q00008_c	YERD_BACSU		MNXC3	1.4.7.1	brenda:BR36886;brenda:BS259169;ec:1.4.7.1;kegg:R00021;metacyc:GLUTAMATE-SYNTHASE-FERREDOXIN-RXN;seed:rxn05760;seed:rxn12822;upa:UCR00021;upa:UER00691	-10000	10000			0	0
R4B49AB52_RL-414	1 MNXM17106@MNXC3 + 2 MNXM1@MNXC3 + 1 MNXM80@MNXC3 <-- 1 MNXM2@MNXC3 + 1 MNXM87@MNXC3	R_UDPG1P	YUND_BACSU		MNXC3	3.6.1.45	bigg:UDPG1P;bigg:UGLCURPpp;brenda:BS165467;ec:3.6.1.45;iaf1260:UGLCURPpp;seed:rxn09355	-10000	0			0	0
RC37A5936_B-1257	1 MNXM1792@MNXC3 + 1 MNXM2@MNXC3 <==> 1 MNXM9861@MNXC3	rxn03060	PRPD_BACSU		MNXC3	4.2.1.79	bigg:MCITD;brenda:BS2113;ec:4.2.1.79;iabaylyiv4:2-METHYLCITRATE-DEHYDRATASE-RXN;iaf1260:MCITD;iag612:rbs_55;ijn746:MCITD;ijr904.45632:MCITD;ijr904:MCITD;iso783:MCITD;kegg:R04424;seed:rxn03060	-10000	10000			0	0
R5958F880_B-519	1 MNXM179@MNXC3 <==> 1 MNXM39@MNXC3 + 1 MNXM75@MNXC3	rxn00542			MNXC3	4.1.2.36	brenda:BR48322;ec:4.1.2.36;intenz:4608;kegg:R00753;metacyc:LACTATE-ALDOLASE-RXN;rhea:17909;rhea:17910;rhea:17911;rhea:17912;seed:rxn00542	-10000	10000			0	0
R37CC4AD8_B-283	1 MNXM17@MNXC3 + 1 MNXM1@MNXC3 + 1 MNXM6240@MNXC3 <==> 1 MNXM52@MNXC3 + 1 MNXM7535@MNXC3	rxn10275	UGTP_BACSU		MNXC3			-10000	10000			0	0
RA5B27809_B-1051	1 MNXM17@MNXC3 + 1 MNXM1@MNXC3 + 1 MNXM6241@MNXC3 <==> 1 MNXM52@MNXC3 + 1 MNXM7536@MNXC3	rxn10278	UGTP_BACSU		MNXC3			-10000	10000			0	0
R3C0E0D28_B-307	1 MNXM17@MNXC3 + 1 MNXM1@MNXC3 + 1 MNXM6242@MNXC3 <==> 1 MNXM52@MNXC3 + 1 MNXM7537@MNXC3	rxn10274	UGTP_BACSU		MNXC3			-10000	10000			0	0
R69D0558D_B-635	1 MNXM17@MNXC3 + 1 MNXM1@MNXC3 + 1 MNXM6243@MNXC3 <==> 1 MNXM52@MNXC3 + 1 MNXM7538@MNXC3	rxn10279	UGTP_BACSU		MNXC3			-10000	10000			0	0
R13A78B5F_B-25	1 MNXM17@MNXC3 + 1 MNXM1@MNXC3 + 1 MNXM6244@MNXC3 <==> 1 MNXM52@MNXC3 + 1 MNXM7539@MNXC3	rxn10277	UGTP_BACSU		MNXC3			-10000	10000			0	0
R2F6CEFD9_B-229	1 MNXM17@MNXC3 + 1 MNXM1@MNXC3 + 1 MNXM6245@MNXC3 <==> 1 MNXM52@MNXC3 + 1 MNXM7540@MNXC3	rxn10276	UGTP_BACSU		MNXC3			-10000	10000			0	0
RB6D09AF8_B-1178	1 MNXM17@MNXC3 + 1 MNXM1@MNXC3 + 1 MNXM6246@MNXC3 <==> 1 MNXM52@MNXC3 + 1 MNXM7541@MNXC3	rxn10272	UGTP_BACSU		MNXC3			-10000	10000			0	0
R24AEA829_B-151	1 MNXM17@MNXC3 + 1 MNXM1@MNXC3 + 1 MNXM6247@MNXC3 <==> 1 MNXM52@MNXC3 + 1 MNXM7542@MNXC3	rxn10271	UGTP_BACSU		MNXC3			-10000	10000			0	0
R423F275C_B-347	1 MNXM17@MNXC3 + 1 MNXM1@MNXC3 + 1 MNXM6248@MNXC3 <==> 1 MNXM52@MNXC3 + 1 MNXM7543@MNXC3	rxn10273	UGTP_BACSU		MNXC3			-10000	10000			0	0
R3A803777_B-295	1 MNXM17@MNXC3 + 1 MNXM1@MNXC3 + 1 MNXM7535@MNXC3 <==> 1 MNXM52@MNXC3 + 1 MNXM7956@MNXC3	rxn10284	YKON_BACSU		MNXC3			-10000	10000			0	0
RA33C4256_B-1034	1 MNXM17@MNXC3 + 1 MNXM1@MNXC3 + 1 MNXM7536@MNXC3 <==> 1 MNXM52@MNXC3 + 1 MNXM7957@MNXC3	rxn10287	YKON_BACSU		MNXC3			-10000	10000			0	0
RF6E21AF3_B-1621	1 MNXM17@MNXC3 + 1 MNXM1@MNXC3 + 1 MNXM7537@MNXC3 <==> 1 MNXM52@MNXC3 + 1 MNXM7958@MNXC3	rxn10283	YKON_BACSU		MNXC3			-10000	10000			0	0
R90739586_B-906	1 MNXM17@MNXC3 + 1 MNXM1@MNXC3 + 1 MNXM7538@MNXC3 <==> 1 MNXM52@MNXC3 + 1 MNXM7959@MNXC3	rxn10288	YKON_BACSU		MNXC3			-10000	10000			0	0
R28F2FFFA_B-181	1 MNXM17@MNXC3 + 1 MNXM1@MNXC3 + 1 MNXM7539@MNXC3 <==> 1 MNXM52@MNXC3 + 1 MNXM7960@MNXC3	rxn10286	YKON_BACSU		MNXC3			-10000	10000			0	0
R95F8491D_B-935	1 MNXM17@MNXC3 + 1 MNXM1@MNXC3 + 1 MNXM7540@MNXC3 <==> 1 MNXM52@MNXC3 + 1 MNXM7961@MNXC3	rxn10285	YKON_BACSU		MNXC3			-10000	10000			0	0
R6A1BE0A_B-639	1 MNXM17@MNXC3 + 1 MNXM1@MNXC3 + 1 MNXM7541@MNXC3 <==> 1 MNXM2902@MNXC3 + 1 MNXM52@MNXC3	rxn10281	YKON_BACSU		MNXC3			-10000	10000			0	0
R37224031_B-279	1 MNXM17@MNXC3 + 1 MNXM1@MNXC3 + 1 MNXM7542@MNXC3 <==> 1 MNXM3132@MNXC3 + 1 MNXM52@MNXC3	rxn10280	YKON_BACSU		MNXC3			-10000	10000			0	0
RCC731E26_B-1321	1 MNXM17@MNXC3 + 1 MNXM1@MNXC3 + 1 MNXM7543@MNXC3 <==> 1 MNXM4217@MNXC3 + 1 MNXM52@MNXC3	rxn10282	YKON_BACSU		MNXC3			-10000	10000			0	0
RC5F56BE7_B-1278	1 MNXM17@MNXC3 + 1 MNXM1@MNXC3 + 1 MNXM9172@MNXC3 <==> 1 MNXM52@MNXC3 + 1 MNXM6240@MNXC3	rxn10248			MNXC3			-10000	10000			0	0
RC014481F_B-1237	1 MNXM17@MNXC3 + 1 MNXM1@MNXC3 + 1 MNXM9173@MNXC3 <==> 1 MNXM52@MNXC3 + 1 MNXM6241@MNXC3	rxn10251			MNXC3			-10000	10000			0	0
R2DFC87E4_B-219	1 MNXM17@MNXC3 + 1 MNXM1@MNXC3 + 1 MNXM9174@MNXC3 <==> 1 MNXM52@MNXC3 + 1 MNXM6242@MNXC3	rxn10247			MNXC3			-10000	10000			0	0
R281DA41C_B-175	1 MNXM17@MNXC3 + 1 MNXM1@MNXC3 + 1 MNXM9175@MNXC3 <==> 1 MNXM52@MNXC3 + 1 MNXM6243@MNXC3	rxn10252			MNXC3			-10000	10000			0	0
RD271E407_B-1357	1 MNXM17@MNXC3 + 1 MNXM1@MNXC3 + 1 MNXM9176@MNXC3 <==> 1 MNXM52@MNXC3 + 1 MNXM6244@MNXC3	rxn10250			MNXC3			-10000	10000			0	0
RD790C7FF_B-1390	1 MNXM17@MNXC3 + 1 MNXM1@MNXC3 + 1 MNXM9177@MNXC3 <==> 1 MNXM52@MNXC3 + 1 MNXM6245@MNXC3	rxn10249			MNXC3			-10000	10000			0	0
R269E59A3_B-162	1 MNXM17@MNXC3 + 1 MNXM1@MNXC3 + 1 MNXM9178@MNXC3 <==> 1 MNXM52@MNXC3 + 1 MNXM6246@MNXC3	rxn10245			MNXC3			-10000	10000			0	0
R237F7A5B_B-139	1 MNXM17@MNXC3 + 1 MNXM1@MNXC3 + 1 MNXM9179@MNXC3 <==> 1 MNXM52@MNXC3 + 1 MNXM6247@MNXC3	rxn10244			MNXC3			-10000	10000			0	0
R86E467FB_B-836	1 MNXM17@MNXC3 + 1 MNXM1@MNXC3 + 1 MNXM9180@MNXC3 <==> 1 MNXM52@MNXC3 + 1 MNXM6248@MNXC3	rxn10246			MNXC3			-10000	10000			0	0
RE1BF5EDD_B-1455	1 MNXM18038@MNXC2 + 1 MNXM1@MNXC2 <==> 1 MNXM18038@MNXC3 + 1 MNXM1@MNXC3	rxn05699			MNXC2%MNXC3			-10000	10000			0	0
R1671AE5B_B-40	1 MNXM1806@MNXC3 <==> 1 MNXM244@MNXC3 + 1 MNXM77@MNXC3	rxn01176	IOLJ_BACSU		MNXC3	4.1.2.13;4.1.2.29	brenda:BR361;ec:4.1.2.13;ec:4.1.2.29;iag612:rbs_33;intenz:4601;kegg:R05378;metacyc:4.1.2.29-RXN;obsolete:rxn03679;rhea:13177;rhea:13178;rhea:13179;rhea:13180;seed:rxn01176;upa:UCR05378;upa:UER00147	-10000	10000			0	0
R16E475E2_B-44	1 MNXM183@MNXC3 + 1 MNXM234@MNXC3 + 1 MNXM38@MNXC3 <==> 1 MNXM257@MNXC3 + 1 MNXM79@MNXC3 + 1 MNXM96415@MNXC3	rxn04464			MNXC3	2.1.1.148		-10000	10000			0	0
RF7C8D7C9_B-1625	1 MNXM1855@MNXC3 + 1 MNXM508@MNXC3 <==> 1 MNXM2@MNXC3 + 1 MNXM3356@MNXC3	rxn03482	BGLA_BACSU;LICH_BACSU		MNXC3	3.2.1.86	ec:3.2.1.86;iao358:rll_71;kegg:R05134;metacyc:RXN0-5297;rhea:33127;rhea:33128;rhea:33129;rhea:33130;seed:rxn03482	-10000	10000			0	0
R57A03AB1_LR-508	1 MNXM1860@MNXC3 + 1 MNXM2@MNXC3 --> 1 MNXM1@MNXC3 + 1 MNXM4133@MNXC3 + 1 MNXM9@MNXC3	R_NTP12	NTPA_BACSU		MNXC3	3.6.1;3.6.1.15;3.6.4.12;3.6.4.13;3.6.5.3;3.6.5.6	bigg:NTP12;brenda:BS359054;ec:3.6.1;ec:3.6.1.15;ec:3.6.4.12;ec:3.6.4.13;ec:3.6.5.3;ec:3.6.5.6;ecocyc:RXN0-5074;iaf1260:NTP12;metacyc:RXN0-5074;pubmed:16216582;rhea:28406;rhea:28407;rhea:28408;rhea:28409;seed:rxn09012	0	10000			0	0
RCE54D19E_LR-1330	1 MNXM1873@MNXC3 --> 1 MNXM1@MNXC3 + 1 MNXM2@MNXC3 + 1 MNXM480@MNXC3	rxn03012			MNXC3	3.5.99	ec:3.5.99;kegg:R04336;metacyc:RXN-4821;rhea:24797;rhea:24798;rhea:24799;rhea:24800;seed:rxn03012;upa:UCR04336	0	10000			0	0
RF35A436A_B-1589	1 MNXM18772@MNXC3 + 1 MNXM89612@MNXC3 <==> 2 MNXM5132@MNXC3	rxn10339	CLS1_BACSU;CLSA_BACSU		MNXC3			-10000	10000			0	0
RCBFAD1D3_B-1315	1 MNXM187@MNXC2 <==> 1 MNXM187@MNXC3	rxn05716		MNXR27850	MNXC2%MNXC3			-10000	10000			0	0
R5E547493_B-554	1 MNXM189@MNXC3 + 1 MNXM5@MNXC3 <==> 1 MNXM1@MNXC3 + 1 MNXM392@MNXC3 + 1 MNXM6@MNXC3	R_GLYCOR_LPAREN_nadp_RPAREN_	YOAD_BACSU		MNXC3	1.1.1.79;1.1.1.81;1.1.1.92	bigg:HPYRRy;brenda:BR29341;brenda:BS188665;ec:1.1.1.79;ec:1.1.1.81;ec:1.1.1.92;ecocyc:RXN0-300;iaf1260:HPYRRy;ijr904.45632:HPYRRy;ijr904:HPYRRy;intenz:1080;kegg:R01392;obsolete:rxn08728r;rhea:18657;rhea:18658;rhea:18659;rhea:18660;seed:rxn01013;upa:UCR01392;upa:UER00984	-10000	10000			0	0
R848D7E7B_B-817	1 MNXM189@MNXC3 + 1 MNXM5@MNXC3 <==> 1 MNXM1@MNXC3 + 1 MNXM475@MNXC3 + 1 MNXM6@MNXC3	rxn01281	YKWC_BACSU		MNXC3	1.1.1.60	biopath:RXN01152;brenda:BR29324;brenda:BR29324_WOP;brenda:BS188416;brenda:BS188416_WOP;ec:1.1.1.60;ecocyc:RXN0-5289;ecocyc:TSA-REDUCT-RXN;intenz:1059;kegg:R01747;rhea:18841;rhea:18842;rhea:18843;rhea:18844;seed:rxn01281;upa:UCR01747;upa:UER00974	-10000	10000			0	0
RC4482D8E_RL-1269	1 MNXM19008@MNXC2 + 1 MNXM1@MNXC3 + 1 MNXM7@MNXC3 + 1 MNXM9@MNXC3 <-- 1 MNXM19008@MNXC3 + 1 MNXM2@MNXC3 + 1 MNXM3@MNXC3	rxn10344	CADA_BACSU;ZOSA_BACSU		MNXC2%MNXC3			-10000	0			0	0
R3EFE3830_RL-322	1 MNXM1915@MNXC3 + 1 MNXM9@MNXC3 <-- 1 MNXM194@MNXC3 + 1 MNXM2@MNXC3	R_NT5C	NTPES_BACSU;YFNB_BACSU		MNXC3	3.1.3.5	bigg:NT5C;ec:3.1.3.5;irs1563.45632:R03346_c;kegg:R03346;metacyc:RXN-14227;rhea:30935;rhea:30936;rhea:30937;rhea:30938;seed:rxn02400	-10000	0			0	0
R1AF50E4B_B-75	1 MNXM1915@MNXC3 + 1 MNXM9@MNXC3 <==> 1 MNXM1@MNXC3 + 1 MNXM274@MNXC3 + 1 MNXM295@MNXC3	R_NP1_r	DEOD_BACSU;PUNA_BACSU		MNXC3	2.4.2.1	bigg:NP1;ec:2.4.2.1;kegg:R02295;seed:rxn01647	-10000	10000			0	0
RAF59F17D_LR-1128	1 MNXM1919@MNXC2 + 1 MNXM2@MNXC3 + 1 MNXM3@MNXC3 --> 1 MNXM1919@MNXC3 + 1 MNXM1@MNXC3 + 1 MNXM7@MNXC3 + 1 MNXM9@MNXC3	rxn05185			MNXC2%MNXC3		bigg:ALLabcpp;ecocyc:ABC-42-RXN;iaf1260:ALLabcpp;rhea:29799;rhea:29800;rhea:29801;rhea:29802;seed:rxn05185;seed:rxn08112	0	10000			0	0
R412F9598_LR-343	1 MNXM196@MNXC2 + 1 MNXM2@MNXC3 + 1 MNXM3@MNXC3 --> 1 MNXM196@MNXC3 + 1 MNXM1@MNXC3 + 1 MNXM7@MNXC3 + 1 MNXM9@MNXC3	R_FE3abc	FEUC_BACSU+FEUA_BACSU+FEUB_BACSU;YCLN_BACSU+YCLO_BACSU+YCLP_BACSU+YCLQ_BACSU		MNXC2%MNXC3	3.6.3.30	bigg:FE3abc;bigg:FE3abcpp;ec:3.6.3.30;iaf1260:FE3abcpp;iaf692:FE3abc;imeo21:FE3abc;inj661:FE3abc;intenz:4434;ips189:FE3abc;iso783:FE3abc;metacyc:3.6.3.30-RXN;rhea:12332;rhea:12333;rhea:12334;rhea:12335;seed:rxn05195;seed:rxn08477	0	10000			0	0
RA41ED82C_B-1040	1 MNXM197@MNXC3 <==> 1 MNXM2@MNXC3 + 1 MNXM504@MNXC3	R_MGCOAH	YNGF_BACSU		MNXC3	4.2.1.18	bigg:MGCH;bigg:MGCHrm;biopath:RXN00775;brenda:BR3388;ec:4.2.1.18;iag612:rbs_65;ijn746:MGCH;imo1053-pao1:MGCOAH;imo1056:MGCOAH;intenz:4679;irs1563.45632:R02085_c;iso783:MGCH;kegg:R02085;macie:M0343;metacyc:METHYLGLUTACONYL-COA-HYDRATASE-RXN;pubmed:11738050;pubmed:12434311;pubmed:3082934;reactome:REACT_101172;reactome:REACT_104594;reactome:REACT_106638;reactome:REACT_1157;reactome:REACT_1157.3;reac…	-10000	10000			0	0
R573BE2B6_B-505	1 MNXM1985@MNXC2 <==> 1 MNXM1985@MNXC3	rxn05476		MNXR27745	MNXC2%MNXC3		iyo844:3AMPt6;seed:rxn05476	-10000	10000			0	0
RD82D6F8A_B-1393	1 MNXM198@MNXC3 + 1 MNXM9@MNXC3 <==> 1 MNXM41@MNXC3 + 1 MNXM679@MNXC3	rxn01966	YVDK_BACSU		MNXC3	2.4.1.64	brenda:BR44241;ec:2.4.1.64;intenz:2505;kegg:R02727;kegg:R06053;rhea:23512;rhea:23513;rhea:23514;rhea:23515;seed:rxn01966	-10000	10000			0	0
R28E8CF1C_B-180	1 MNXM1@MNXC2 + 1 MNXM2598@MNXC2 <==> 1 MNXM1@MNXC3 + 1 MNXM2598@MNXC3	rxn11400			MNXC2%MNXC3			-10000	10000			0	0
R39C3DC9F_LR-292	1 MNXM1@MNXC2 + 1 MNXM2@MNXC3 + 1 MNXM3@MNXC3 + 1 MNXM53317@MNXC2 --> 2 MNXM1@MNXC3 + 1 MNXM53317@MNXC3 + 1 MNXM7@MNXC3 + 1 MNXM9@MNXC3	rxn05558	FHUB_BACSU+FHUC_BACSU+FHUD_BACSU+FHUG_BACSU		MNXC2%MNXC3		bigg:FEOXAMabcpp;iaf1260:FEOXAMabcpp;iyo844:FERXAabc;seed:rxn05558;seed:rxn08509	0	10000			0	0
REF043796_LR-1561	1 MNXM1@MNXC2 + 1 MNXM2@MNXC3 + 1 MNXM3@MNXC3 + 1 MNXM814@MNXC2 --> 2 MNXM1@MNXC3 + 1 MNXM7@MNXC3 + 1 MNXM814@MNXC3 + 1 MNXM9@MNXC3	rxn05515	YVRA_BACSU+YVRB_BACSU+YVRC_BACSU	MNXR79901	MNXC2%MNXC3		iyo844:CBL2abc;seed:rxn05515	0	10000			0	0
R1056518F_B-1	1 MNXM1@MNXC2 + 1 MNXM3148@MNXC2 <==> 1 MNXM1@MNXC3 + 1 MNXM3148@MNXC3	rxn11401			MNXC2%MNXC3			-10000	10000			0	0
RC6B5F26B_B-1283	1 MNXM1@MNXC2 + 1 MNXM3150@MNXC2 <==> 1 MNXM1@MNXC3 + 1 MNXM3150@MNXC3	rxn11402			MNXC2%MNXC3			-10000	10000			0	0
RC4D9410A_LR-1271	1 MNXM1@MNXC2 + 1 MNXM322@MNXC2 --> 1 MNXM1@MNXC3 + 1 MNXM322@MNXC3	R_THI7;R_YOR192C;R_YOR071C	ALLP_BACSU;PBUG_BACSU;PBUO_BACSU		MNXC2%MNXC3			0	10000			0	0
R4382A58B_B-362	1 MNXM1@MNXC2 + 1 MNXM3304@MNXC2 <==> 1 MNXM1@MNXC3 + 1 MNXM3304@MNXC3	rxn11404			MNXC2%MNXC3			-10000	10000			0	0
R225B79F6_B-132	1 MNXM1@MNXC2 + 1 MNXM332@MNXC2 <==> 1 MNXM1@MNXC3 + 1 MNXM332@MNXC3	rxn05717			MNXC2%MNXC3			-10000	10000			0	0
R61769ACE_B-574	1 MNXM1@MNXC2 + 1 MNXM3570@MNXC2 <==> 1 MNXM1@MNXC3 + 1 MNXM3570@MNXC3	rxn05661			MNXC2%MNXC3		iyo844:TMPt6;seed:rxn05661	-10000	10000			0	0
RE8D23D8F_B-1508	1 MNXM1@MNXC2 + 1 MNXM38283@MNXC2 <==> 1 MNXM1@MNXC3 + 1 MNXM38283@MNXC3	rxn05694			MNXC2%MNXC3		obsolete:rxn05712;seed:rxn05694	-10000	10000			0	0
R57B4D364_B-509	1 MNXM1@MNXC2 + 1 MNXM473@MNXC2 <==> 1 MNXM1@MNXC3 + 1 MNXM473@MNXC3	rxn11408			MNXC2%MNXC3		bigg:PACALDt2rpp;iaf1260:PACALDt2rpp;seed:rxn09060;seed:rxn11408	-10000	10000			0	0
RE0AC2809_LR-1450	1 MNXM1@MNXC2 + 1 MNXM48556@MNXC2 --> 1 MNXM1@MNXC3 + 1 MNXM48556@MNXC3	rxn05714			MNXC2%MNXC3			0	10000			0	0
RD7596741_B-1388	1 MNXM1@MNXC2 + 1 MNXM61743@MNXC2 <==> 1 MNXM1@MNXC3 + 1 MNXM61743@MNXC3	rxn11397			MNXC2%MNXC3			-10000	10000			0	0
R6D55286E_B-662	1 MNXM1@MNXC2 + 1 MNXM658@MNXC2 <==> 1 MNXM1@MNXC3 + 1 MNXM658@MNXC3	rxn05507	ARSB_BACSU;YDFA_BACSU;YWRK_BACSU		MNXC2%MNXC3		bigg:ASO3tex;iaf1260:ASO3tex;iso783:ARSt1;iyo844:ARSt1;seed:rxn05507;seed:rxn08164	-10000	10000			0	0
R8C31D521_B-883	1 MNXM1@MNXC2 + 1 MNXM659@MNXC2 <==> 1 MNXM1@MNXC3 + 1 MNXM659@MNXC3	rxn05691			MNXC2%MNXC3		bigg:FUCt;bigg:FUCtpp;iaf1260:FUCtpp;ijr904.45632:FUCt;ijr904:FUCt;seed:rxn05691;seed:rxn08541	-10000	10000			0	0
RBCA5F524_B-1213	1 MNXM1@MNXC2 + 1 MNXM68@MNXC2 + 2 MNXM9@MNXC3 <==> 1 MNXM1@MNXC3 + 1 MNXM68@MNXC3 + 2 MNXM9@MNXC2	rxn05554		MNXR68833	MNXC2%MNXC3		bigg:F6Pt6_2pp;iyo844:F6Pt6_2;seed:rxn05554;seed:rxn08431	-10000	10000			0	0
R3C724FA3_B-311	1 MNXM1@MNXC2 + 1 MNXM8509@MNXC2 <==> 1 MNXM1@MNXC3 + 1 MNXM8509@MNXC3	rxn05697			MNXC2%MNXC3			-10000	10000			0	0
R56605F08_B-497	1 MNXM1@MNXC2 + 1 MNXM89582@MNXC2 <==> 1 MNXM1@MNXC3 + 1 MNXM89582@MNXC3	R_H2St			MNXC2%MNXC3		bigg:H2St;bigg:H2St1;bigg:H2St1pp;bigg:H2Stex;iaf1260:H2St1pp;iaf1260:H2Stex;seed:rxn08689;seed:rxn08690;seed:rxn10541	-10000	10000			0	0
RAE17C349_B-1121	1 MNXM1@MNXC2 + 1 MNXM928@MNXC2 <==> 1 MNXM1@MNXC3 + 1 MNXM928@MNXC3	rxn11399			MNXC2%MNXC3			-10000	10000			0	0
RD5EF6773_B-1382	1 MNXM1@MNXC3 + 1 MNXM229@MNXC3 + 1 MNXM7@MNXC3 <==> 1 MNXM3@MNXC3 + 1 MNXM90@MNXC3	R_317			MNXC3	2.7.1.32	bigg:CHOLK;biopath:RXN00916;brenda:BR47772;ec:2.7.1.32;iin800:CKI1;imm904:CHOLK;ind750:CHOLK;intenz:2862;ips189:CHOLK;kegg:R01021;metacyc:CHOLINE-KINASE-RXN;rhea:12837;rhea:12838;rhea:12839;rhea:12840;seed:rxn00751;upa:UCR01021;upa:UER00737	-10000	10000			0	0
R9F75C1E7_LR-1002	1 MNXM1@MNXC3 + 1 MNXM23766@MNXC3 + 1 MNXM6@MNXC3 --> 1 MNXM23586@MNXC3 + 1 MNXM5@MNXC3	R_EAR80y	FABL_BACSU		MNXC3	1.3.1.10;1.3.1.39;2.3.1.85;2.3.1.86	bigg:EAR80y;ec:1.3.1.10;ec:1.3.1.39;ec:2.3.1.85;ec:2.3.1.86;kegg:R04959;metacyc:RXN-9526;seed:rxn05352	0	10000			0	0
RD0B74DC9_LR-1345	1 MNXM1@MNXC3 + 1 MNXM23842@MNXC3 + 1 MNXM6@MNXC3 --> 1 MNXM5723@MNXC3 + 1 MNXM5@MNXC3	R_EAR120y	FABL_BACSU		MNXC3	1.3.1.10;1.3.1.39;2.3.1.85;2.3.1.86	bigg:EAR120y;ec:1.3.1.10;ec:1.3.1.39;ec:2.3.1.85;ec:2.3.1.86;kegg:R04725;metacyc:RXN-9534;seed:rxn05355	0	10000			0	0
R5B6229BD_LR-532	1 MNXM1@MNXC3 + 1 MNXM24297@MNXC3 + 1 MNXM6@MNXC3 --> 1 MNXM564@MNXC3 + 1 MNXM5@MNXC3	R_EAR140y	FABL_BACSU		MNXC3	1.3.1.10;2.3.1.85	bigg:EAR140y;ec:1.3.1.10;ec:2.3.1.85;iaf1260:EAR140y;iin800:ETR1_6;iin800:FAS1_6_2;ijn746:EAR140y;kegg:R04967;obsolete:rxn08389r;seed:rxn05351	0	10000			0	0
RA5465A3D_LR-1049	1 MNXM1@MNXC3 + 1 MNXM24502@MNXC3 + 1 MNXM6@MNXC3 --> 1 MNXM23683@MNXC3 + 1 MNXM5@MNXC3	R_EAR60y	FABL_BACSU		MNXC3	1.3.1.10;1.3.1.39;2.3.1.85;2.3.1.86	bigg:EAR60y;ec:1.3.1.10;ec:1.3.1.39;ec:2.3.1.85;ec:2.3.1.86;kegg:R04956;metacyc:RXN-9521;seed:rxn05357	0	10000			0	0
R18B06ECF_B-61	1 MNXM1@MNXC3 + 1 MNXM24578@MNXC3 + 1 MNXM6@MNXC3 <==> 1 MNXM2576@MNXC3 + 1 MNXM5@MNXC3	R_3OAR160	FABG_BACSU		MNXC3	1.1.1.100;2.3.1.85;2.3.1.86	bigg:3OAR160;ec:1.1.1.100;ec:2.3.1.85;ec:2.3.1.86;iabaylyiv4:0-3OXOACP-REDUCTASE-RXN;iabaylyiv4:C16;iaf1260:3OAR160;ijn746:3OAR160;imo1053-pao1:HHDR7;imo1056:HHDR7;kegg:R04543;obsolete:rxn07990r;seed:rxn05336	-10000	10000			0	0
R2FBEFD7C_B-231	1 MNXM1@MNXC3 + 1 MNXM25602@MNXC3 + 1 MNXM6@MNXC3 <==> 1 MNXM25370@MNXC3 + 1 MNXM5@MNXC3	R_FAS2_2_2	FABG_BACSU		MNXC3			-10000	10000			0	0
RC3671D5D_B-1256	1 MNXM1@MNXC3 + 1 MNXM26095@MNXC3 + 1 MNXM6@MNXC3 <==> 1 MNXM5@MNXC3 + 1 MNXM7733@MNXC3	R_3OAR140	FABG_BACSU		MNXC3	1.1.1.100;2.3.1.85;2.3.1.86	bigg:3OAR140;ec:1.1.1.100;ec:2.3.1.85;ec:2.3.1.86;kegg:R04566;metacyc:RXN-9536;seed:rxn05342	-10000	10000			0	0
R56AFFD52_B-499	1 MNXM1@MNXC3 + 1 MNXM26616@MNXC3 + 1 MNXM6@MNXC3 <==> 1 MNXM5@MNXC3 + 1 MNXM7127@MNXC3	R_3OAR100	FABG_BACSU		MNXC3	1.1.1.100;2.3.1.85;2.3.1.86	bigg:3OAR100;ec:1.1.1.100;ec:2.3.1.85;ec:2.3.1.86;kegg:R04534;metacyc:RXN-9528;seed:rxn05338	-10000	10000			0	0
R987B7C5F_RL-954	1 MNXM1@MNXC3 + 1 MNXM26@MNXC3 + 1 MNXM9@MNXC3 <-- 1 MNXM280@MNXC3 + 1 MNXM2@MNXC3	R_ACYP_2	ACYP_BACSU		MNXC3	3.6.1.7	bigg:ACYP_2;ec:3.6.1.7;iaf692:ACYP_2;imeo21:ACYP;isb619:ACYP_2;kegg:R00317;seed:rxn00227	-10000	0			0	0
R2D352823_LR-214	1 MNXM1@MNXC3 + 1 MNXM28221@MNXC3 + 1 MNXM6@MNXC3 --> 1 MNXM25221@MNXC3 + 1 MNXM5@MNXC3	R_EAR100y	FABL_BACSU		MNXC3	1.3.1.10;2.3.1.85	bigg:EAR100y;ec:1.3.1.10;ec:2.3.1.85;iaf1260:EAR100y;iin800:ETR1_4;iin800:FAS1_4_2;ijn746:EAR100y;kegg:R04962;obsolete:rxn08383r;obsolete:rxn12695;seed:rxn05356	0	10000			0	0
RE3FADAA9_B-1473	1 MNXM1@MNXC3 + 1 MNXM28933@MNXC3 + 1 MNXM6@MNXC3 <==> 1 MNXM27066@MNXC3 + 1 MNXM5@MNXC3	R_FAS2_5_2	FABG_BACSU		MNXC3			-10000	10000			0	0
R5560EA53_RL-492	1 MNXM1@MNXC3 + 1 MNXM2902@MNXC3 + 1 MNXM9@MNXC3 <-- 1 MNXM2@MNXC3 + 1 MNXM90435@MNXC3	R_PAPA140;R_PAPA140pp	UDPK_BACSU		MNXC3	3.1.3.4		-10000	0			0	0
R68F015C2_LR-626	1 MNXM1@MNXC3 + 1 MNXM29072@MNXC3 + 1 MNXM6@MNXC3 --> 1 MNXM25932@MNXC3 + 1 MNXM5@MNXC3	rxn05354	FABL_BACSU		MNXC3	1.3.1.10;1.3.1.39;2.3.1.85;2.3.1.86	ec:1.3.1.10;ec:1.3.1.39;ec:2.3.1.85;ec:2.3.1.86;kegg:R04970;metacyc:RXN-9542;seed:rxn05354	0	10000			0	0
R573DAF27_B-506	1 MNXM1@MNXC3 + 1 MNXM2952@MNXC3 + 1 MNXM6@MNXC3 <==> 1 MNXM3185@MNXC3 + 1 MNXM5@MNXC3	rxn05088	MHQN_BACSU;YDGI_BACSU;YFKO_BACSU;YODC_BACSU		MNXC3	1.5.1.34	brenda:BR43856;brenda:BR43856_WOP;brenda:BS370813;brenda:BS370813_WOP;ec:1.5.1.34;ecocyc:1.5.1.34-RXN;intenz:10848;kegg:R07355;rhea:17865;rhea:17866;rhea:17867;rhea:17868;seed:rxn05088	-10000	10000			0	0
R428084AD_RL-349	1 MNXM1@MNXC3 + 1 MNXM29@MNXC3 + 1 MNXM7@MNXC3 + 1 MNXM9@MNXC3 <-- 1 MNXM29@MNXC2 + 1 MNXM2@MNXC3 + 1 MNXM3@MNXC3	rxn10862	OPUAA_BACSU+OPUAB_BACSU+OPUAC_BACSU		MNXC2%MNXC3		bigg:GLYabc;bigg:GLYabcpp;isb619:GLYabc;seed:rxn10862;seed:rxn12799	-10000	0			0	0
R3414EAEA_RL-256	1 MNXM1@MNXC3 + 1 MNXM2@MNXC3 + 1 MNXM748@MNXC3 <-- 1 MNXM219@MNXC3	rxn01664			MNXC3		ijn746:AADSACYCL;rhea:30811;rhea:30812;rhea:30813;rhea:30814;seed:rxn01664	-10000	0			0	0
R2BDA86C5_RL-205	1 MNXM1@MNXC3 + 1 MNXM304@MNXC3 + 1 MNXM7@MNXC3 + 1 MNXM9@MNXC3 <-- 1 MNXM2@MNXC3 + 1 MNXM304@MNXC2 + 1 MNXM3@MNXC3	rxn05223	BIOYB_BACSU;BIOY_BACSU		MNXC2%MNXC3			-10000	0			0	0
R50D0880E_RL-451	1 MNXM1@MNXC3 + 1 MNXM3132@MNXC3 + 1 MNXM9@MNXC3 <-- 1 MNXM2@MNXC3 + 1 MNXM90433@MNXC3	R_PAPA160pp;R_PAPA160	UDPK_BACSU		MNXC3	3.1.3.4		-10000	0			0	0
R29011D12_RL-182	1 MNXM1@MNXC3 + 1 MNXM317@MNXC3 + 1 MNXM7@MNXC3 + 1 MNXM9@MNXC3 <-- 1 MNXM3@MNXC3 + 1 MNXM79@MNXC3 + 1 MNXM89557@MNXC3	R_THFGLUS	FOLC_BACSU		MNXC3	6.3.2.17	bigg:THFGLUS;biopath:RXN01155;ec:6.3.2.17;iin800:FOL3;iin800:MET7;iin800:RMA1;imeo21:THFGLUS;imm904:THFGLUS;imo1053-pao1:THFGLUS;imo1056:THFGLUS;ind750:THFGLUS;inj661:THFGLUS;isb619:THFGLUS;kegg:R00942;obsolete:rxn12956;seed:rxn00689	-10000	0			0	0
R7652F436_B-727	1 MNXM1@MNXC3 + 1 MNXM31@MNXC3 + 1 MNXM32180@MNXC3 <==> 1 MNXM3232@MNXC3 + 1 MNXM66@MNXC3	rxn09111	PGSA_BACSU		MNXC3	2.7.8.5		-10000	10000			0	0
R973F43E_RL-947	1 MNXM1@MNXC3 + 1 MNXM31@MNXC3 + 1 MNXM32181@MNXC3 <-- 1 MNXM3232@MNXC3 + 1 MNXM53@MNXC3	R_PSSA160	PSS_BACSU		MNXC3	2.7.8.8	bigg:PSSA160;ec:2.7.8.8;iaf1260:PSSA160;ijn746:PSSA160;imeo21:PSSA160;inj661:PSSA160;seed:rxn09208	-10000	0			0	0
R84C6F6AF_B-819	1 MNXM1@MNXC3 + 1 MNXM31@MNXC3 + 1 MNXM374@MNXC3 <==> 1 MNXM286@MNXC3 + 1 MNXM338@MNXC3	rxn01128	URK_BACSU		MNXC3	2.7.1.48		-10000	10000			0	0
R2F6C7856_B-228	1 MNXM1@MNXC3 + 1 MNXM31@MNXC3 + 1 MNXM411@MNXC3 <==> 1 MNXM338@MNXC3 + 1 MNXM360@MNXC3	rxn01705	URK_BACSU		MNXC3	2.7.1.48		-10000	10000			0	0
RBA95B978_B-1199	1 MNXM1@MNXC3 + 1 MNXM31@MNXC3 + 1 MNXM436@MNXC3 <==> 1 MNXM338@MNXC3 + 1 MNXM344@MNXC3	rxn01510	URK_BACSU		MNXC3	2.7.1.48		-10000	10000			0	0
RDF6B298E_B-1445	1 MNXM1@MNXC3 + 1 MNXM31@MNXC3 + 1 MNXM572@MNXC3 <==> 1 MNXM338@MNXC3 + 1 MNXM452@MNXC3	R_r0531	URK_BACSU		MNXC3	2.7.1.48	aragem.45632:R02372_c;ec:2.7.1.48;kegg:R02372;seed:rxn01706	-10000	10000			0	0
RD926BEF1_B-1398	1 MNXM1@MNXC3 + 1 MNXM31@MNXC3 + 1 MNXM75104@MNXC3 <==> 1 MNXM45856@MNXC3 + 1 MNXM66@MNXC3	rxn09113	PGSA_BACSU		MNXC3	2.7.8.5		-10000	10000			0	0
R937BAAF6_RL-927	1 MNXM1@MNXC3 + 1 MNXM31@MNXC3 + 1 MNXM75116@MNXC3 <-- 1 MNXM45856@MNXC3 + 1 MNXM53@MNXC3	R_PSSA180	PSS_BACSU		MNXC3	2.7.8.8	bigg:PSSA180;ec:2.7.8.8;iaf1260:PSSA180;ijn746:PSSA180;imeo21:PSSA180;inj661:PSSA180;seed:rxn09210	-10000	0			0	0
REA2210A2_LR-1522	1 MNXM1@MNXC3 + 1 MNXM3229@MNXC3 + 1 MNXM6@MNXC3 --> 1 MNXM2645@MNXC3 + 1 MNXM5@MNXC3	R_EAR40y	FABL_BACSU		MNXC3	1.3.1.10	bigg:EAR40y;ec:1.3.1.10;iaf1260:EAR40y;ijn746:EAR40y;kegg:R04430;obsolete:rxn08401r;obsolete:rxn12699;seed:rxn05353	0	10000			0	0
RD35B0D4D_RL-1363	1 MNXM1@MNXC3 + 1 MNXM322@MNXC3 + 1 MNXM7@MNXC3 + 1 MNXM9@MNXC3 <-- 1 MNXM2@MNXC3 + 1 MNXM322@MNXC2 + 1 MNXM3@MNXC3	rxn05177	YKOC_BACSU+YKOD_BACSU+YKOE_BACSU+YKOF_BACSU		MNXC2%MNXC3		bigg:THMabc;bigg:THMabcpp;ecocyc:ABC-32-RXN;iaf1260:THMabcpp;iaf692:THMabc;iit341:THMabc;ijr904.45632:THMabc;ijr904:THMabc;isb619:THMabc;iso783:THMabc;rhea:29811;rhea:29812;rhea:29813;rhea:29814;seed:rxn05177;seed:rxn09297	-10000	0			0	0
RE532804F_RL-1481	1 MNXM1@MNXC3 + 1 MNXM33047@MNXC3 + 1 MNXM7@MNXC3 + 1 MNXM9@MNXC3 <-- 1 MNXM237@MNXC3 + 1 MNXM3@MNXC3 + 1 MNXM89557@MNXC3	rxn01210	FOLC_BACSU		MNXC3	6.3.2.12;6.3.2.17	ec:6.3.2.12;ec:6.3.2.17;kegg:R01654;seed:rxn01210	-10000	0			0	0
R3DF672E9_B-318	1 MNXM1@MNXC3 + 1 MNXM332@MNXC3 <==> 1 MNXM2@MNXC3 + 1 MNXM3570@MNXC3	rxn01813			MNXC3	3.6.1.2	brenda:BR22760;ec:3.6.1.2;intenz:4353;iyo844:TMPHi;kegg:R02504;metacyc:TRIMETAPHOSPHATASE-RXN;obsolete:rxn10070;rhea:11088;rhea:11089;rhea:11090;rhea:11091;seed:rxn01813	-10000	10000			0	0
RA8AE8D73_B-1074	1 MNXM1@MNXC3 + 1 MNXM341@MNXC3 <==> 1 MNXM2@MNXC3 + 1 MNXM339@MNXC3	rxn01107	YVRE_BACSU		MNXC3	3.1.1.17	biopath:RXN00528;brenda:BR10647;ec:3.1.1.17;ecocyc:GLUCONOLACT-RXN;iabaylyiv4:GLUCONOLACT-RXN;iag612:rbs_255;intenz:3191;kegg:R01519;metacyc:GLUCONOLACT-RXN;rhea:10440;rhea:10441;rhea:10442;rhea:10443;seed:rxn01107;seed:rxn12197;seed:rxn13836;upa:UCR01519;upa:UER00785	-10000	10000			0	0
R1E6B1A07_RL-103	1 MNXM1@MNXC3 + 1 MNXM3673@MNXC3 + 1 MNXM7@MNXC3 + 1 MNXM9@MNXC3 <-- 1 MNXM2@MNXC3 + 1 MNXM3673@MNXC2 + 1 MNXM3@MNXC3	R_NIabc	ATCL_BACSU		MNXC2%MNXC3	3.6.3.24	bigg:NI2abcpp;bigg:NI2uabcpp;bigg:NIabc;ec:3.6.3.24;ecocyc:ABC-20-RXN;iaf1260:NI2abcpp;iaf1260:NI2uabcpp;iaf692:NIabc;iit341:NIabc;ijn746:NI2uabcpp;imo1053-pao1:NIabc;imo1056:NIabc;intenz:4428;ips189:NIabc;isb619:NIabc;metacyc:3.6.3.24-RXN;rhea:15557;rhea:15558;rhea:15559;rhea:15560;seed:rxn05174;seed:rxn08989;seed:rxn08993	-10000	0			0	0
R9DFD89F9_B-996	1 MNXM1@MNXC3 + 1 MNXM374@MNXC3 + 1 MNXM80@MNXC3 <==> 1 MNXM286@MNXC3 + 1 MNXM288@MNXC3	rxn01129	URK_BACSU		MNXC3	2.7.1.48		-10000	10000			0	0
R82BAAAC9_RL-804	1 MNXM1@MNXC3 + 1 MNXM3817@MNXC3 + 1 MNXM7@MNXC3 + 1 MNXM9@MNXC3 <-- 1 MNXM2@MNXC3 + 1 MNXM3817@MNXC2 + 1 MNXM3@MNXC3	rxn05194	AMYC_BACSU+AMYD_BACSU+MSME_BACSU;YUFN_BACSU+YUFO_BACSU+YUFP_BACSU+YUFQ_BACSU;YURJ_BACSU+YURM_BACSU+YURN_BACSU+YURO_BACSU		MNXC2%MNXC3			-10000	0			0	0
RCB67E16D_B-1313	1 MNXM1@MNXC3 + 1 MNXM411@MNXC3 + 1 MNXM80@MNXC3 <==> 1 MNXM288@MNXC3 + 1 MNXM360@MNXC3	rxn01674	URK_BACSU		MNXC3	2.7.1.48		-10000	10000			0	0
R803985F1_RL-782	1 MNXM1@MNXC3 + 1 MNXM41@MNXC3 + 1 MNXM7@MNXC3 + 1 MNXM9@MNXC3 <-- 1 MNXM2@MNXC3 + 1 MNXM3@MNXC3 + 1 MNXM41@MNXC2	R_GLCabc	AMYC_BACSU+AMYD_BACSU+MSME_BACSU;YUFN_BACSU+YUFO_BACSU+YUFP_BACSU+YUFQ_BACSU;YURJ_BACSU+YURM_BACSU+YURN_BACSU+YURO_BACSU		MNXC2%MNXC3		bigg:GLCabc;bigg:GLCabcpp;imeo21:GLCabc;imo1053-pao1:GLCabc;imo1056:GLCabc;inj661:GLCabc;seed:rxn05147;seed:rxn08606	-10000	0			0	0
R99047CAE_RL-958	1 MNXM1@MNXC3 + 1 MNXM4217@MNXC3 + 1 MNXM9@MNXC3 <-- 1 MNXM2@MNXC3 + 1 MNXM90434@MNXC3	R_PAPA180pp;R_PAPA180	UDPK_BACSU		MNXC3	3.1.3.4		-10000	0			0	0
R68CABA69_B-624	1 MNXM1@MNXC3 + 1 MNXM436@MNXC3 + 1 MNXM80@MNXC3 <==> 1 MNXM288@MNXC3 + 1 MNXM344@MNXC3	rxn01370	URK_BACSU		MNXC3	2.7.1.48		-10000	10000			0	0
R99085C23_RL-959	1 MNXM1@MNXC3 + 1 MNXM4457@MNXC3 + 1 MNXM7@MNXC3 + 1 MNXM9@MNXC3 <-- 1 MNXM2@MNXC3 + 1 MNXM3@MNXC3 + 1 MNXM4457@MNXC2	rxn05167	AMYC_BACSU+AMYD_BACSU+MSME_BACSU;YUFN_BACSU+YUFO_BACSU+YUFP_BACSU+YUFQ_BACSU;YURJ_BACSU+YURM_BACSU+YURN_BACSU+YURO_BACSU		MNXC2%MNXC3		iaf1260:XYLabcpp;ijr904.45632:XYLabc;ijr904:XYLabc;imeo21:XYLabc;imo1053-pao1:XYLabc;imo1056:XYLabc;inj661:XYLabc;seed:rxn05167;seed:rxn09383	-10000	0			0	0
RF34E4623_RL-1588	1 MNXM1@MNXC3 + 1 MNXM495@MNXC3 + 1 MNXM9@MNXC3 <-- 1 MNXM2@MNXC3 + 1 MNXM423@MNXC3	R_NTP10	NTPA_BACSU		MNXC3	3.1.3.2;3.6.1;3.6.1.15;3.6.1.28;3.6.1.3;3.6.1.5;3.6.1.6;3.6.1.9;3.6.4.1;3.6.4.13;3.6.4.2;3.6.4.8;3.6.4.9;3.6.5.3;3.6.5.6	bigg:NTP10;brenda:BS93271;ec:3.1.3.2;ec:3.6.1;ec:3.6.1.15;ec:3.6.1.28;ec:3.6.1.3;ec:3.6.1.5;ec:3.6.1.6;ec:3.6.1.9;ec:3.6.4.1;ec:3.6.4.13;ec:3.6.4.2;ec:3.6.4.8;ec:3.6.4.9;ec:3.6.5.3;ec:3.6.5.6;ecocyc:RXN0-5073;iaf1260:NTP10;kegg:R00719;metacyc:RXN0-5073;rhea:28330;rhea:28331;rhea:28332;rhea:28333;seed:rxn00513	-10000	0			0	0
R352119C8_B-264	1 MNXM1@MNXC3 + 1 MNXM504@MNXC3 + 1 MNXM7@MNXC3 + 1 MNXM9@MNXC3 <==> 1 MNXM389@MNXC3 + 1 MNXM3@MNXC3 + 1 MNXM60@MNXC3	rxn02889	YNGE_BACSU+ACCC2_BACSU+BLAP_BACSU		MNXC3	6.4.1.4	bigg:MCCC;bigg:MCCCrm;brenda:BR156;brenda:BS369194;ec:6.4.1.4;ijn746:MCCC;imo1053-pao1:MCCc;imo1056:MCCc;intenz:5155;iso783:MCCC;kegg:R04138;metacyc:METHYLCROTONYL-COA-CARBOXYLASE-RXN;reactome:REACT_1553.4;rhea:13589;rhea:13590;rhea:13591;rhea:13592;seed:rxn02889;upa:UCR04138;upa:UER00861	-10000	10000			0	0
RAA4BEEDC_RL-1086	1 MNXM1@MNXC3 + 1 MNXM507@MNXC3 + 1 MNXM7@MNXC3 + 1 MNXM9@MNXC3 <-- 1 MNXM388@MNXC3 + 1 MNXM3@MNXC3 + 1 MNXM60@MNXC3	rxn05229	PURE_BACSU+PURK_BACSU		MNXC3			-10000	0			0	0
R845A5338_RL-815	1 MNXM1@MNXC3 + 1 MNXM526@MNXC3 + 1 MNXM9@MNXC3 <-- 1 MNXM2@MNXC3 + 1 MNXM3867@MNXC3	rxn02166	PPB3_BACSU		MNXC3	3.1.3.1;3.1.3.2;3.1.3.41	brenda:BR11742;ec:3.1.3.1;ec:3.1.3.2;ec:3.1.3.41;intenz:3316;kegg:R03024;metacyc:4-NITROPHENYLPHOSPHATASE-RXN;rhea:21664;rhea:21665;rhea:21666;rhea:21667;seed:rxn02166	-10000	0			0	0
R9DF6D36E_RL-995	1 MNXM1@MNXC3 + 1 MNXM56431@MNXC3 + 1 MNXM7@MNXC3 + 1 MNXM9@MNXC3 <-- 1 MNXM2@MNXC3 + 1 MNXM3@MNXC3 + 1 MNXM56431@MNXC2	rxn05585	SSUB_BACSU+SSUA_BACSU+SSUC_BACSU		MNXC2%MNXC3		imo1053-pao1:HEXSabc;imo1056:HEXSabc;iyo844:HEXSabc;seed:rxn05585	-10000	0			0	0
RFCB7292D_B-1657	1 MNXM1@MNXC3 + 1 MNXM5655@MNXC3 + 1 MNXM7@MNXC3 + 1 MNXM9@MNXC3 <==> 1 MNXM3@MNXC3 + 1 MNXM60@MNXC3 + 1 MNXM96075@MNXC3	R04385_c	ACCC1_BACSU+BCCP_BACSU+BIRA_BACSU		MNXC3	6.3.4.14	brenda:BR135;ec:6.3.4.14;imo1053-pao1:BTNC;imo1056:BTNC;kegg:R04385;seed:rxn06672	-10000	10000			0	0
RA4E9A3_B-1046	1 MNXM1@MNXC3 + 1 MNXM572@MNXC3 + 1 MNXM80@MNXC3 <==> 1 MNXM288@MNXC3 + 1 MNXM452@MNXC3	R_r1156	URK_BACSU		MNXC3	2.7.1.48	aragem.45632:R02332_c;ec:2.7.1.48;kegg:R02332;seed:rxn01679	-10000	10000			0	0
R5E6C8BA6_B-556	1 MNXM1@MNXC3 + 1 MNXM59041@MNXC3 + 1 MNXM6@MNXC3 <==> 1 MNXM469@MNXC3 + 1 MNXM5@MNXC3	rxn05085			MNXC3	1.1.1.289	brenda:BR48651;brenda:BS394816;ec:1.1.1.289;kegg:R07346;metacyc:1.1.1.289-RXN;seed:rxn05085	-10000	10000			0	0
RA4ADDE73_LR-1043	1 MNXM1@MNXC3 + 1 MNXM606@MNXC3 + 1 MNXM6@MNXC3 --> 1 MNXM2@MNXC3 + 1 MNXM5@MNXC3 + 1 MNXM83@MNXC3	R_IPDPOR	ISPH_BACSU		MNXC3	1.17.1.2	brenda:BR47611;brenda:BR47611_WOP;brenda:BS370494;brenda:BS370494_WOP;ec:1.17.1.2;ecocyc:ISPH2-RXN;intenz:17758;kegg:R05884;rhea:24488;rhea:24489;rhea:24490;rhea:24491;seed:rxn04113;upa:UCR05884;upa:UER00097	0	10000			0	0
R44C11010_B-371	1 MNXM1@MNXC3 + 1 MNXM69@MNXC3 + 1 MNXM6@MNXC3 <==> 1 MNXM222@MNXC3 + 1 MNXM5@MNXC3	rxn00324	TKRA_BACSU		MNXC3	1.1.1.26;1.1.1.79	bigg:GLYCLTDy;bigg:GLYCLTDym;brenda:BR29338;brenda:BS187805;ec:1.1.1.26;ec:1.1.1.79;ecocyc:GLYOXYLATE-REDUCTASE-NADP%2b-RXN;iaf1260:GLYCLTDy;ijr904.45632:GLYCLTDy;ijr904:GLYCLTDy;intenz:1078;kegg:R00465;metacyc:GLYOXYLATE-REDUCTASE-NADP+-RXN;obsolete:rxn08650r;pubmed:10484776;pubmed:10524214;reactome:REACT_101458;reactome:REACT_103946;reactome:REACT_104969;reactome:REACT_16910;reactome:REACT_1691…	-10000	10000			0	0
R42D0EFCB_B-353	1 MNXM1@MNXC3 + 1 MNXM6@MNXC3 + 1 MNXM77@MNXC3 <==> 1 MNXM5@MNXC3 + 1 MNXM66@MNXC3	R_G3PD2	GPDA_BACSU		MNXC3	1.1.1.261;1.1.1.94	bigg:G3PD2;ec:1.1.1.261;ec:1.1.1.94;ecocyc:GLYC3PDEHYDROGBIOSYN-RXN;iabaylyiv4:GLYC3PDEHYDROGBIOSYN-RXN;iaf1260:G3PD2;iao358:rll_182;iit341:G3PD2;ijn746:G3PD2;ijr904.45632:G3PD2;ijr904:G3PD2;imo1053-pao1:G3PD2;imo1056:G3PD2;intenz:15764;isb619:G3PD2;iso783:G3PD2;kegg:R00844;obsolete:rxn03950;obsolete:rxn08555;rhea:11096;rhea:11097;rhea:11098;rhea:11099;seed:rxn00612	-10000	10000			0	0
R9B70775E_LR-975	1 MNXM1@MNXC3 + 1 MNXM6@MNXC3 + 1 MNXM8004@MNXC3 --> 1 MNXM5@MNXC3 + 1 MNXM8003@MNXC3	rxn05374	FABL_BACSU		MNXC3	1.3.1.0	ec:1.3.1.0;seed:rxn05374	0	10000			0	0
RE360609B_LR-1467	1 MNXM1@MNXC3 + 1 MNXM6@MNXC3 + 1 MNXM8005@MNXC3 --> 1 MNXM5@MNXC3 + 1 MNXM8006@MNXC3	rxn05424	FABL_BACSU		MNXC3	1.3.1.0	ec:1.3.1.0;seed:rxn05424	0	10000			0	0
R472C9CFB_LR-384	1 MNXM1@MNXC3 + 1 MNXM6@MNXC3 + 1 MNXM8011@MNXC3 --> 1 MNXM5@MNXC3 + 1 MNXM8010@MNXC3	rxn05399	FABL_BACSU		MNXC3	1.3.1.0	ec:1.3.1.0;seed:rxn05399	0	10000			0	0
RA3AA060D_LR-1037	1 MNXM1@MNXC3 + 1 MNXM6@MNXC3 + 1 MNXM8015@MNXC3 --> 1 MNXM5@MNXC3 + 1 MNXM6636@MNXC3	rxn05378	FABL_BACSU		MNXC3	1.3.1.0	ec:1.3.1.0;seed:rxn05378	0	10000			0	0
R7BA5451F_LR-761	1 MNXM1@MNXC3 + 1 MNXM6@MNXC3 + 1 MNXM8016@MNXC3 --> 1 MNXM5@MNXC3 + 1 MNXM6637@MNXC3	rxn05428	FABL_BACSU		MNXC3	1.3.1.0	ec:1.3.1.0;seed:rxn05428	0	10000			0	0
R1C603AE4_LR-87	1 MNXM1@MNXC3 + 1 MNXM6@MNXC3 + 1 MNXM8019@MNXC3 --> 1 MNXM5@MNXC3 + 1 MNXM6644@MNXC3	rxn05403	FABL_BACSU		MNXC3	1.3.1.0	ec:1.3.1.0;seed:rxn05403	0	10000			0	0
RE37F2D4E_LR-1470	1 MNXM1@MNXC3 + 1 MNXM6@MNXC3 + 1 MNXM8024@MNXC3 --> 1 MNXM5@MNXC3 + 1 MNXM8022@MNXC3	rxn05382	FABL_BACSU		MNXC3	1.3.1.0	ec:1.3.1.0;seed:rxn05382	0	10000			0	0
R6F201E98_LR-676	1 MNXM1@MNXC3 + 1 MNXM6@MNXC3 + 1 MNXM8025@MNXC3 --> 1 MNXM5@MNXC3 + 1 MNXM8023@MNXC3	rxn05432	FABL_BACSU		MNXC3	1.3.1.0	ec:1.3.1.0;seed:rxn05432	0	10000			0	0
R694841FB_LR-630	1 MNXM1@MNXC3 + 1 MNXM6@MNXC3 + 1 MNXM8027@MNXC3 --> 1 MNXM5@MNXC3 + 1 MNXM8026@MNXC3	rxn05407	FABL_BACSU		MNXC3	1.3.1.0	ec:1.3.1.0;seed:rxn05407	0	10000			0	0
R68B4652F_LR-623	1 MNXM1@MNXC3 + 1 MNXM6@MNXC3 + 1 MNXM8149@MNXC3 --> 1 MNXM5@MNXC3 + 1 MNXM8147@MNXC3	rxn05362	FABL_BACSU		MNXC3	1.3.1.0	ec:1.3.1.0;seed:rxn05362	0	10000			0	0
R9D72C0B9_LR-990	1 MNXM1@MNXC3 + 1 MNXM6@MNXC3 + 1 MNXM8150@MNXC3 --> 1 MNXM5@MNXC3 + 1 MNXM8148@MNXC3	rxn05412	FABL_BACSU		MNXC3	1.3.1.0	ec:1.3.1.0;seed:rxn05412	0	10000			0	0
R1287610F_LR-16	1 MNXM1@MNXC3 + 1 MNXM6@MNXC3 + 1 MNXM8176@MNXC3 --> 1 MNXM5@MNXC3 + 1 MNXM8175@MNXC3	rxn05387	FABL_BACSU		MNXC3	1.3.1.0	ec:1.3.1.0;seed:rxn05387	0	10000			0	0
RC20AD404_LR-1247	1 MNXM1@MNXC3 + 1 MNXM6@MNXC3 + 1 MNXM8196@MNXC3 --> 1 MNXM5@MNXC3 + 1 MNXM8194@MNXC3	rxn05416	FABL_BACSU		MNXC3	1.3.1.0	ec:1.3.1.0;seed:rxn05416	0	10000			0	0
R4E55E7D2_LR-433	1 MNXM1@MNXC3 + 1 MNXM6@MNXC3 + 1 MNXM8197@MNXC3 --> 1 MNXM5@MNXC3 + 1 MNXM8195@MNXC3	rxn05366	FABL_BACSU		MNXC3	1.3.1.0	ec:1.3.1.0;seed:rxn05366	0	10000			0	0
RE553FE74_LR-1485	1 MNXM1@MNXC3 + 1 MNXM6@MNXC3 + 1 MNXM8210@MNXC3 --> 1 MNXM5@MNXC3 + 1 MNXM8209@MNXC3	rxn05391	FABL_BACSU		MNXC3	1.3.1.0	ec:1.3.1.0;seed:rxn05391	0	10000			0	0
RB0458BCB_LR-1137	1 MNXM1@MNXC3 + 1 MNXM6@MNXC3 + 1 MNXM8220@MNXC3 --> 1 MNXM5@MNXC3 + 1 MNXM8218@MNXC3	rxn05370	FABL_BACSU		MNXC3	1.3.1.0	ec:1.3.1.0;seed:rxn05370	0	10000			0	0
R3C1AB81D_LR-309	1 MNXM1@MNXC3 + 1 MNXM6@MNXC3 + 1 MNXM8221@MNXC3 --> 1 MNXM5@MNXC3 + 1 MNXM8219@MNXC3	rxn05420	FABL_BACSU		MNXC3	1.3.1.0	ec:1.3.1.0;seed:rxn05420	0	10000			0	0
RA3ED7CA4_LR-1039	1 MNXM1@MNXC3 + 1 MNXM6@MNXC3 + 1 MNXM8226@MNXC3 --> 1 MNXM5@MNXC3 + 1 MNXM8225@MNXC3	rxn05395	FABL_BACSU		MNXC3	1.3.1.0	ec:1.3.1.0;seed:rxn05395	0	10000			0	0
RA698384F_LR-1058	1 MNXM1@MNXC3 + 1 MNXM6@MNXC3 + 1 MNXM9168@MNXC3 --> 1 MNXM5@MNXC3 + 1 MNXM7607@MNXC3	rxn05463	FABL_BACSU		MNXC3	1.3.1.0	ec:1.3.1.0;seed:rxn05463	0	10000			0	0
R9780841D_B-950	1 MNXM1@MNXC3 + 1 MNXM6@MNXC3 + 1 MNXM9655@MNXC3 <==> 1 MNXM5@MNXC3 + 1 MNXM9653@MNXC3	rxn05372	FABG_BACSU		MNXC3	1.1.1.0	ec:1.1.1.0;seed:rxn05372	-10000	10000			0	0
R2C5FF235_B-208	1 MNXM1@MNXC3 + 1 MNXM6@MNXC3 + 1 MNXM9656@MNXC3 <==> 1 MNXM5@MNXC3 + 1 MNXM9654@MNXC3	rxn05422	FABG_BACSU		MNXC3	1.1.1.0	ec:1.1.1.0;seed:rxn05422	-10000	10000			0	0
RD0B02EAC_B-1343	1 MNXM1@MNXC3 + 1 MNXM6@MNXC3 + 1 MNXM9671@MNXC3 <==> 1 MNXM5@MNXC3 + 1 MNXM9670@MNXC3	rxn05397	FABG_BACSU		MNXC3	1.1.1.0	ec:1.1.1.0;seed:rxn05397	-10000	10000			0	0
RDC617002_B-1423	1 MNXM1@MNXC3 + 1 MNXM6@MNXC3 + 1 MNXM9684@MNXC3 <==> 1 MNXM5@MNXC3 + 1 MNXM9682@MNXC3	rxn05376	FABG_BACSU		MNXC3	1.1.1.0	ec:1.1.1.0;seed:rxn05376	-10000	10000			0	0
R503E43D4_B-447	1 MNXM1@MNXC3 + 1 MNXM6@MNXC3 + 1 MNXM9685@MNXC3 <==> 1 MNXM5@MNXC3 + 1 MNXM9683@MNXC3	rxn05426	FABG_BACSU		MNXC3	1.1.1.0	ec:1.1.1.0;seed:rxn05426	-10000	10000			0	0
RFAA55588_B-1644	1 MNXM1@MNXC3 + 1 MNXM6@MNXC3 + 1 MNXM9695@MNXC3 <==> 1 MNXM5@MNXC3 + 1 MNXM9694@MNXC3	rxn05401	FABG_BACSU		MNXC3	1.1.1.0	ec:1.1.1.0;seed:rxn05401	-10000	10000			0	0
R7F34046E_B-779	1 MNXM1@MNXC3 + 1 MNXM6@MNXC3 + 1 MNXM9700@MNXC3 <==> 1 MNXM5@MNXC3 + 1 MNXM9698@MNXC3	rxn05380	FABG_BACSU		MNXC3	1.1.1.0	ec:1.1.1.0;seed:rxn05380	-10000	10000			0	0
RF36B37B8_B-1590	1 MNXM1@MNXC3 + 1 MNXM6@MNXC3 + 1 MNXM9701@MNXC3 <==> 1 MNXM5@MNXC3 + 1 MNXM9699@MNXC3	rxn05430	FABG_BACSU		MNXC3	1.1.1.0	ec:1.1.1.0;seed:rxn05430	-10000	10000			0	0
RF1E7D975_B-1579	1 MNXM1@MNXC3 + 1 MNXM6@MNXC3 + 1 MNXM9707@MNXC3 <==> 1 MNXM5@MNXC3 + 1 MNXM9706@MNXC3	rxn05405	FABG_BACSU		MNXC3	1.1.1.0	ec:1.1.1.0;seed:rxn05405	-10000	10000			0	0
R42C9880E_RL-352	1 MNXM1@MNXC3 + 1 MNXM7138@MNXC3 + 1 MNXM7@MNXC3 + 1 MNXM9@MNXC3 <-- 1 MNXM2@MNXC3 + 1 MNXM3@MNXC3 + 1 MNXM7138@MNXC2	rxn05512	SSUB_BACSU+SSUA_BACSU+SSUC_BACSU		MNXC2%MNXC3		bigg:BUTSO3abcpp;iaf1260:BUTSO3abcpp;imo1053-pao1:BUTSabc;imo1056:BUTSabc;iyo844:BUTSabc;seed:rxn05512;seed:rxn08181	-10000	0			0	0
RACD091B_RL-1115	1 MNXM1@MNXC3 + 1 MNXM7956@MNXC3 + 1 MNXM9@MNXC3 <-- 1 MNXM2@MNXC3 + 1 MNXM6573@MNXC3	rxn10239	UDPK_BACSU		MNXC3	3.1.3.4	ec:3.1.3.4;seed:rxn10239	-10000	0			0	0
R5B9B91A_RL-536	1 MNXM1@MNXC3 + 1 MNXM7957@MNXC3 + 1 MNXM9@MNXC3 <-- 1 MNXM2@MNXC3 + 1 MNXM6574@MNXC3	rxn10242	UDPK_BACSU		MNXC3	3.1.3.4	ec:3.1.3.4;seed:rxn10242	-10000	0			0	0
RD15647F6_RL-1348	1 MNXM1@MNXC3 + 1 MNXM7958@MNXC3 + 1 MNXM9@MNXC3 <-- 1 MNXM2@MNXC3 + 1 MNXM6580@MNXC3	rxn10238	UDPK_BACSU		MNXC3	3.1.3.4	ec:3.1.3.4;seed:rxn10238	-10000	0			0	0
RBDF2C2CD_RL-1221	1 MNXM1@MNXC3 + 1 MNXM7959@MNXC3 + 1 MNXM9@MNXC3 <-- 1 MNXM2@MNXC3 + 1 MNXM6581@MNXC3	rxn10243	UDPK_BACSU		MNXC3	3.1.3.4	ec:3.1.3.4;seed:rxn10243	-10000	0			0	0
R20B7EAA3_RL-121	1 MNXM1@MNXC3 + 1 MNXM7960@MNXC3 + 1 MNXM9@MNXC3 <-- 1 MNXM2@MNXC3 + 1 MNXM6582@MNXC3	rxn10241	UDPK_BACSU		MNXC3	3.1.3.4	ec:3.1.3.4;seed:rxn10241	-10000	0			0	0
R4C136F98_RL-419	1 MNXM1@MNXC3 + 1 MNXM7961@MNXC3 + 1 MNXM9@MNXC3 <-- 1 MNXM2@MNXC3 + 1 MNXM6583@MNXC3	rxn10240	UDPK_BACSU		MNXC3	3.1.3.4	ec:3.1.3.4;seed:rxn10240	-10000	0			0	0
R4419F4AA_RL-366	1 MNXM1@MNXC3 + 1 MNXM7@MNXC3 + 1 MNXM89602@MNXC3 + 1 MNXM9@MNXC3 <-- 1 MNXM2@MNXC3 + 1 MNXM3@MNXC3 + 1 MNXM89602@MNXC2	R_GALabc	AMYC_BACSU+AMYD_BACSU+MSME_BACSU;YUFN_BACSU+YUFO_BACSU+YUFP_BACSU+YUFQ_BACSU;YURJ_BACSU+YURM_BACSU+YURN_BACSU+YURO_BACSU		MNXC2%MNXC3		bigg:GALabc;bigg:GALabcpp;ijr904.45632:GALabc;ijr904:GALabc;ips189:GALabc;seed:rxn05162;seed:rxn08573	-10000	0			0	0
RFB71CE94_B-1651	1 MNXM1@MNXC3 + 1 MNXM7@MNXC3 + 1 MNXM95017@MNXC3 <==> 1 MNXM561@MNXC3 + 1 MNXM6281@MNXC3	rxn08615	GLGA_BACSU		MNXC3	2.4.1.21	ec:2.4.1.21;ijr904.45632:GLCS1;ijr904:GLCS1;imeo21:GLCS1;inj661:GLCS1;isb619:GLCS1;iyo844:GLCS1;seed:rxn08615	-10000	10000			0	0
RAE8F1A73_RL-1123	1 MNXM1@MNXC3 + 1 MNXM7@MNXC3 + 1 MNXM97933@MNXC3 + 1 MNXM9@MNXC3 <-- 1 MNXM2@MNXC3 + 1 MNXM3@MNXC3 + 1 MNXM97933@MNXC2	rxn05193	OPUAA_BACSU+OPUAB_BACSU+OPUAC_BACSU		MNXC2%MNXC3			-10000	0			0	0
R14EBA0B3_B-33	1 MNXM1@MNXC3 + 1 MNXM8675@MNXC3 + 1 MNXM89653@MNXC3 <==> 1 MNXM5258@MNXC3 + 1 MNXM7696@MNXC3	rxn10194	TAGG_BACSU+TAGH_BACSU		MNXC3	3.6.3.40		-10000	10000			0	0
RC97C90E1_B-1302	1 MNXM1@MNXC3 + 2 MNXM207@MNXC3 + 1 MNXM5@MNXC3 <==> 2 MNXM228@MNXC3 + 2 MNXM4@MNXC3 + 1 MNXM6@MNXC3	rxn03991	HMP_BACSU		MNXC3	1.14.12.17	bigg:NODOy;brenda:BR29136;brenda:BR29136_WOP;ec:1.14.12.17;ecocyc:R621-RXN;iaf1260:NODOy;intenz:1912;kegg:R05725;obsolete:rxn09007;rhea:19465;rhea:19466;rhea:19467;rhea:19468;seed:rxn03991	-10000	10000			0	0
R54B924F7_B-484	1 MNXM1@MNXC3 + 2 MNXM211@MNXC3 + 2 MNXM228@MNXC3 + 2 MNXM2@MNXC3 + 1 MNXM5@MNXC3 <==> 3 MNXM4@MNXC3 + 1 MNXM6@MNXC3 + 2 MNXM70@MNXC3	R_r0145	NOSO_BACSU		MNXC3	null		-10000	10000			0	0
R25C9038E_B-156	1 MNXM2074@MNXC2 <==> 1 MNXM2074@MNXC3	rxn05473		MNXR27742	MNXC2%MNXC3		iyo844:2PGLYCt6;seed:rxn05473	-10000	10000			0	0
R5A97C7B7_B-529	1 MNXM20@MNXC3 + 1 MNXM2489@MNXC3 <==> 1 MNXM894@MNXC3 + 1 MNXM89557@MNXC3	rxn02339	AAT1_BACSU;AAT2_BACSU		MNXC3	2.6.1.1;2.6.1.23	brenda:BR47675;ec:2.6.1.1;ec:2.6.1.23;iit341:EHGLAT;imm904:EHGLAT;imm904:EHGLATm;imm904:EHGLATp;ind750:EHGLAT;ind750:EHGLATm;ind750:EHGLATp;intenz:2774;irs1563.45632:R05052_c;kegg:R03266;obsolete:rxn03425;obsolete:rxn09413;rhea:10480;rhea:10481;rhea:10482;rhea:10483;seed:rxn02339	-10000	10000			0	0
R2F995547_B-230	1 MNXM20@MNXC3 + 1 MNXM61@MNXC3 <==> 1 MNXM276@MNXC3 + 1 MNXM89557@MNXC3	R_1284	MTNE_BACSU		MNXC3	2.6.1.2;2.6.1.42;2.6.1.5;2.6.1.57;2.6.1.6;2.6.1.73	bigg:UNK3;brenda:BS353548;ec:2.6.1.2;ec:2.6.1.42;ec:2.6.1.5;ec:2.6.1.57;ec:2.6.1.6;ec:2.6.1.73;iaf1260:UNK3;iao358:rll_583;ijn746:UNK3;ijr904.45632:UNK3;ijr904:UNK3;imm904:UNK3;imo1053-pao1:TYRTA2;imo1056:TYRTA2;intenz:2808;irs1563.45632:R07396_c;isb619:UNK3;iso783:UNK3;kegg:R07396;metacyc:RXN-14147;obsolete:rxn09362;rhea:25796;rhea:25797;rhea:25798;rhea:25799;seed:rxn05108;upa:UCR07396;upa:UER00…	-10000	10000			0	0
RA6029F8E_RL-1055	1 MNXM211@MNXC3 + 1 MNXM796@MNXC3 <-- 1 MNXM2@MNXC3 + 1 MNXM4046@MNXC3	rxn01819	YKGA_BACSU		MNXC3	3.5.3.18	brenda:BR29520;ec:3.5.3.18;intenz:4306;kegg:R02513;metacyc:DIMETHYLARGININASE-RXN;rhea:17305;rhea:17306;rhea:17307;rhea:17308;seed:rxn01819	-10000	0			0	0
RED241102_B-1549	1 MNXM2182@MNXC2 <==> 1 MNXM2182@MNXC3	rxn05477		MNXR27746	MNXC2%MNXC3		iyo844:3CMPt6;seed:rxn05477	-10000	10000			0	0
R4AE6E7AB_B-410	1 MNXM2183@MNXC2 <==> 1 MNXM2183@MNXC3	rxn05478		MNXR27747	MNXC2%MNXC3		iyo844:3GMPt6;seed:rxn05478	-10000	10000			0	0
R8B482A76_B-874	1 MNXM2184@MNXC2 <==> 1 MNXM2184@MNXC3	rxn05480		MNXR27749	MNXC2%MNXC3		iyo844:3UMPt6;seed:rxn05480	-10000	10000			0	0
R7329CB84_B-705	1 MNXM21@MNXC3 + 1 MNXM458@MNXC3 <==> 1 MNXM233@MNXC3 + 1 MNXM26@MNXC3	R_BCACT	YODR_BACSU+YODS_BACSU		MNXC3	2.8.3.8	bigg:BUTCT;ec:2.8.3.8;iabaylyiv4:R11-RXN;iaf1260:BUTCT;ijr904.45632:BUTCT;ijr904:BUTCT;kegg:R01179;metacyc:R11-RXN;obsolete:rxn10352r;rhea:30071;rhea:30072;rhea:30073;rhea:30074;seed:rxn00875	-10000	10000			0	0
R705AAC5D_B-684	1 MNXM21@MNXC3 + 1 MNXM5655@MNXC3 <==> 1 MNXM40@MNXC3 + 1 MNXM96075@MNXC3	R04386	ACCA_BACSU+ACCD_BACSU		MNXC3	6.4.1.2	ec:6.4.1.2;irs1563.45632:R04386_c;kegg:R04386;seed:rxn06673	-10000	10000			0	0
RC5858B43_B-1274	1 MNXM227@MNXC3 <==> 1 MNXM23@MNXC3 + 1 MNXM2403@MNXC3	R01811			MNXC3	4.1.3.3	bigg:ACNML;bigg:ACNMLr;ec:4.1.3.3;ecocyc:ACNEULY-RXN;iaf1260:ACNML;ijr904.45632:ACNML;ijr904:ACNML;intenz:4616;isb619:ACNML;kegg:R01811;metacyc:ACNEULY-RXN;rhea:23296;rhea:23297;rhea:23298;rhea:23299;seed:rxn01322;upa:UCR01811;upa:UER00680	-10000	10000			0	0
RE69F7870_B-1493	1 MNXM229@MNXC2 <==> 1 MNXM229@MNXC3	rxn05718		MNXR27852	MNXC2%MNXC3			-10000	10000			0	0
RC908D4C6_B-1297	1 MNXM233@MNXC3 <==> 1 MNXM470@MNXC3	rxn00877			MNXC3	5.4.99.13	brenda:BR48371;ec:5.4.99.13;intenz:5019;kegg:R01181;metacyc:ISOBUTYRYL-COA-MUTASE-RXN;rhea:13141;rhea:13142;rhea:13143;rhea:13144;seed:rxn00877	-10000	10000			0	0
RB0507495_B-1138	1 MNXM2378@MNXC3 + 1 MNXM377@MNXC3 <==> 1 MNXM866@MNXC3	R_TRPS3	TRPA_BACSU+TRPB_BACSU		MNXC3	4.1.2.8;4.2.1.20	bigg:TRPS3;bigg:TRPS3r;brenda:BR49776;ec:4.1.2.8;ec:4.2.1.20;iaf1260:TRPS3;iaf692:TRPS3;iag612:rbs_348;iit341:TRPS3;ijn746:TRPS3r;ijr904.45632:TRPS3;ijr904:TRPS3;imeo21:TRPS3;inj661:TRPS3;iso783:TRPS3;obsolete:rxn09325;pubmed:10353823;pubmed:3053720;rhea:30419;rhea:30420;rhea:30421;rhea:30422;seed:rxn01682	-10000	10000			0	0
RE79178DF_B-1497	1 MNXM237@MNXC3 + 1 MNXM7@MNXC3 + 1 MNXM9@MNXC3 <==> 1 MNXM39@MNXC3 + 1 MNXM3@MNXC3 + 1 MNXM79@MNXC3	R_587	FOLD_BACSU		MNXC3	3.5.4.9;6.3.4.3	bigg:FTHFL;bigg:FTHFLi;bigg:FTHFLm;brenda:BR140;ec:3.5.4.9;ec:6.3.4.3;ecocyc:FORMATETHFLIG-RXN;iao358:rll_141;iin800:ADE3_2;iin800:MIS1_2;iit341:FTHFLi;imeo21:FTHFL;imm904:FTHFLi;imm904:FTHFLmi;ind750:FTHFL;ind750:FTHFLm;inj661:FTHFL;intenz:5132;irs1563.45632:R00943_c;isb619:FTHFL;iso783:FTHFL;kegg:R00943;metacyc:FORMATETHFLIG-RXN;rhea:20221;rhea:20222;rhea:20223;rhea:20224;seed:rxn00690	-10000	10000			0	0
R6A1F6B67_B-640	1 MNXM23842@MNXC3 + 1 MNXM2@MNXC3 <==> 1 MNXM27066@MNXC3	R04965	FABZ_BACSU		MNXC3	2.3.1.85;2.3.1.86;4.2.1.59	bigg:3HAD120;ec:2.3.1.85;ec:2.3.1.86;ec:4.2.1.59;kegg:R04965;metacyc:RXN-9533;seed:rxn05331	-10000	10000			0	0
RB54E9D3D_B-1168	1 MNXM23@MNXC3 + 1 MNXM29@MNXC3 <==> 1 MNXM32@MNXC3 + 1 MNXM69@MNXC3	R_146	PUCG_BACSU		MNXC3	2.6.1.44	bigg:AGT;bigg:AGTim;bigg:AGTix;brenda:BR47693;ec:2.6.1.44;iin800:YFL030W;imm904:AGTi;ind750:AGT;intenz:2795;irs1563.45632:R00369_c;kegg:R00369;metacyc:ALANINE--GLYOXYLATE-AMINOTRANSFERASE-RXN;reactome:REACT_16972.2;reactome:REACT_25087.1;rhea:24248;rhea:24249;rhea:24250;rhea:24251;seed:rxn00272;upa:UCR00369;upa:UER00428	-10000	10000			0	0
RED04D35C_RL-1548	1 MNXM23@MNXC3 + 1 MNXM378@MNXC3 <-- 1 MNXM799@MNXC3	rxn04454	SPL_BACSU		MNXC3	4.2.99.21	brenda:BR49395;ec:4.2.99.21;intenz:18345;kegg:R06602;metacyc:RXN-1981;pubmed:16030197;pubmed:7500944;rhea:27874;rhea:27875;rhea:27876;rhea:27877;seed:rxn04454	-10000	0			0	0
RB70F3C83_B-1179	1 MNXM23@MNXC3 + 1 MNXM53@MNXC3 <==> 1 MNXM32@MNXC3 + 1 MNXM392@MNXC3	R00585	PUCG_BACSU		MNXC3	2.6.1.51	bigg:SPTix;brenda:BR47698;ec:2.6.1.51;intenz:2802;irs1563.45632:R00585_c;iso783:SPA;kegg:R00585;metacyc:SERINE--PYRUVATE-AMINOTRANSFERASE-RXN;rhea:22852;rhea:22853;rhea:22854;rhea:22855;seed:rxn00422;upa:UCR00585;upa:UER00915	-10000	10000			0	0
RF85481FA_B-1629	1 MNXM23@MNXC3 + 1 MNXM69@MNXC3 <==> 1 MNXM894@MNXC3	R_DDPGA	ALKH_BACSU		MNXC3	4.1.1.3;4.1.2.14;4.1.3.16	bigg:DDPGA;bigg:DDPGAm;brenda:BR379;ec:4.1.1.3;ec:4.1.2.14;ec:4.1.3.16;ecocyc:4OH2OXOGLUTARALDOL-RXN;iabaylyiv4:4OH2OXOGLUTARALDOL-RXN;iit341:DDPGA;intenz:4629;kegg:R00470;metacyc:4OH2OXOGLUTARALDOL-RXN;obsolete:rxn00329;rhea:18169;rhea:18170;rhea:18171;rhea:18172;seed:rxn00328	-10000	10000			0	0
RBB75F8C7_B-1205	1 MNXM2407@MNXC3 + 1 MNXM2@MNXC3 <==> 1 MNXM39@MNXC3 + 1 MNXM42@MNXC3	rxn00376	DEF1_BACSU;DEF2_BACSU		MNXC3	3.5.1.15;3.5.1.8	brenda:BR22713;ec:3.5.1.15;ec:3.5.1.8;intenz:4192;irs1563.45632:R00526_c;kegg:R00526;metacyc:FORMYLASPARTATE-DEFORMYLASE-RXN;rhea:22040;rhea:22041;rhea:22042;rhea:22043;seed:rxn00376	-10000	10000			0	0
RE0693C57_B-1447	1 MNXM24297@MNXC3 + 1 MNXM2@MNXC3 <==> 1 MNXM7733@MNXC3	R04568	FABZ_BACSU		MNXC3	2.3.1.85;2.3.1.86;4.2.1.59	bigg:3HAD140;ec:2.3.1.85;ec:2.3.1.86;ec:4.2.1.59;kegg:R04568;metacyc:RXN-9537;seed:rxn05335	-10000	10000			0	0
R86992B38_B-831	1 MNXM24502@MNXC3 + 1 MNXM2@MNXC3 <==> 1 MNXM25370@MNXC3	R04954	FABZ_BACSU		MNXC3	2.3.1.85;2.3.1.86;4.2.1.59	bigg:3HAD60;ec:2.3.1.85;ec:2.3.1.86;ec:4.2.1.59;kegg:R04954;metacyc:RXN-9520;seed:rxn05330	-10000	10000			0	0
R186592F2_B-57	1 MNXM2576@MNXC3 <==> 1 MNXM29072@MNXC3 + 1 MNXM2@MNXC3	R04544	FABZ_BACSU		MNXC3	2.3.1.85;2.3.1.86;4.2.1.59;4.2.1.61	bigg:3HAD160;ec:2.3.1.85;ec:2.3.1.86;ec:4.2.1.59;ec:4.2.1.61;iabaylyiv4:0-3HYDROXYACP-DEHYDRATASE-RXN;iabaylyiv4:C16;iaf1260:3HAD160;ijn746:3HAD160;kegg:R04544;seed:rxn05332	-10000	10000			0	0
RC6B7722A_B-1284	1 MNXM257@MNXC2 <==> 1 MNXM257@MNXC3	rxn05679		MNXR27826	MNXC2%MNXC3		iyo844:DTMPt6;seed:rxn05679	-10000	10000			0	0
RDF2A6D23_B-1442	1 MNXM269@MNXC3 + 1 MNXM395@MNXC3 <==> 1 MNXM2@MNXC3 + 1 MNXM63441@MNXC3	rxn02495	LYTD_BACSU		MNXC3	3.2.1.52	ec:3.2.1.52;kegg:R03492;kegg:R06001;seed:rxn02495	-10000	10000			0	0
RCD7EA8C6_B-1322	1 MNXM275@MNXC2 <==> 1 MNXM275@MNXC3	rxn05474		MNXR27743	MNXC2%MNXC3		iyo844:2PGt6;seed:rxn05474	-10000	10000			0	0
R605570A6_B-568	1 MNXM27@MNXC2 + 1 MNXM29@MNXC2 <==> 1 MNXM27@MNXC3 + 1 MNXM29@MNXC3	rxn10537	YFLA_BACSU		MNXC2%MNXC3		bigg:GLYt4;bigg:GLYt4pp;bigg:GLYt4r;iaf1260:GLYt4pp;seed:rxn08661;seed:rxn10537	-10000	10000			0	0
R18E8BAB6_B-64	1 MNXM27@MNXC2 + 1 MNXM32@MNXC2 <==> 1 MNXM27@MNXC3 + 1 MNXM32@MNXC3	rxn05215	YRBD_BACSU		MNXC2%MNXC3		bigg:ALAt4;bigg:ALAt4pp;bigg:ALAt4r;iabaylyiv4:TRANS-RXNIM-5847;iaf1260:ALAt4pp;iaf692:ALAt4r;iit341:ALAt4;imo1053-pao1:ALAt7;imo1056:ALAt7;iso783:ALAt4;seed:rxn05215;seed:rxn08102	-10000	10000			0	0
RCAFDBE47_B-1309	1 MNXM27@MNXC2 + 1 MNXM37@MNXC2 <==> 1 MNXM27@MNXC3 + 1 MNXM37@MNXC3	rxn05216	GLNT_BACSU		MNXC2%MNXC3		bigg:GLNt4;seed:rxn05216	-10000	10000			0	0
RF7F4A351_B-1626	1 MNXM28221@MNXC3 + 1 MNXM2@MNXC3 <==> 1 MNXM7127@MNXC3	R04535	FABZ_BACSU		MNXC3	2.3.1.85;2.3.1.86;4.2.1.58;4.2.1.59;4.2.1.60;4.2.1.61	bigg:3HAD100;brenda:BR438;ec:2.3.1.85;ec:2.3.1.86;ec:4.2.1.58;ec:4.2.1.59;ec:4.2.1.60;ec:4.2.1.61;iabaylyiv4:FABAUNSATDEHYDR-RXN;iaf1260:3HAD100;ijn746:3HAD100;imo1053-pao1:HDEHL4;imo1056:HDEHL4;kegg:R04535;obsolete:rxn06687;seed:rxn05333	-10000	10000			0	0
R37405E0E_RL-281	1 MNXM2873@MNXC3 + 1 MNXM2@MNXC3 <-- 1 MNXM52@MNXC3	rxn00215	yodU		MNXC3	4.2.1.76	ec:4.2.1.76;irs1563.45632:R00293_c;kegg:R00293;seed:rxn00215	-10000	0			0	0
R5B659782_B-533	1 MNXM2902@MNXC3 + 1 MNXM3@MNXC3 <==> 1 MNXM7@MNXC3 + 1 MNXM90435@MNXC3	rxn08295	UDPK_BACSU		MNXC3	2.7.1.107	bigg:DAGK140;ec:2.7.1.107;iaf1260:DAGK140;seed:rxn08295	-10000	10000			0	0
REAFD9377_RL-1528	1 MNXM2923@MNXC3 + 1 MNXM2@MNXC3 <-- 1 MNXM744@MNXC3	rxn07845	GUDD_BACSU		MNXC3	4.2.1.40	ec:4.2.1.40;kegg:R08056;seed:rxn07845	-10000	0			0	0
RA9C56CEF_LR-1083	1 MNXM2@MNXC3 + 1 MNXM32180@MNXC3 --> 1 MNXM32179@MNXC3 + 1 MNXM9@MNXC3	R_PGPP160pp;R_PGPP160			MNXC3	3.1.3.27	bigg:PGPP160;bigg:PGPP160pp;ec:3.1.3.27;iaf1260:PGPP160;iaf1260:PGPP160pp;ijn746:PGPP160;ijn746:PGPP160pp;imeo21:PGPP160;inj661:PGPP160;seed:rxn09104	0	10000			0	0
R80EBCC0B_B-787	1 MNXM2@MNXC3 + 1 MNXM3229@MNXC3 <==> 1 MNXM8334@MNXC3	R04428	FABZ_BACSU		MNXC3	4.2.1.58;4.2.1.59	brenda:BR436;ec:4.2.1.58;ec:4.2.1.59;iabaylyiv4:0-3HYDROXYACP-DEHYDRATASE-RXN;iabaylyiv4:C4;imo1053-pao1:HBUHL1;imo1056:HBUHL1;kegg:R04428;seed:rxn05329	-10000	10000			0	0
R9D2315DF_B-984	1 MNXM2@MNXC3 + 1 MNXM344@MNXC3 <==> 1 MNXM332@MNXC3 + 1 MNXM647@MNXC3	rxn01352	YDHJ_BACSU;YWFO_BACSU		MNXC3	3.1.5.1	bigg:NTPTP1;biopath:RXN00222;brenda:BR15965;ec:3.1.5.1;ecocyc:DGTPTRIPHYDRO-RXN;iabaylyiv4:DGTPTRIPHYDRO-RXN;iaf1260:NTPTP1;ijr904.45632:NTPTP1;ijr904:NTPTP1;imeo21:NTPTP1;imo1053-pao1:DGTPH;imo1056:DGTPH;inj661:NTPTP1;intenz:3396;iso783:DGTPH;kegg:R01856;metacyc:DGTPTRIPHYDRO-RXN;obsolete:rxn09015;rhea:15193;rhea:15194;rhea:15195;rhea:15196;seed:rxn01352	-10000	10000			0	0
RB47F026F_B-1165	1 MNXM2@MNXC3 + 1 MNXM4026@MNXC3 <==> 1 MNXM32@MNXC3 + 1 MNXM89557@MNXC3	rxn08775	CWLK_BACSU		MNXC3	3.4.13.18	bigg:LALGP;ec:3.4.13.18;iaf1260:LALGP;metacyc:RXN0-6981;pubmed:15901686;rhea:29335;rhea:29336;rhea:29337;rhea:29338;seed:rxn08775	-10000	10000			0	0
RABA99FE7_B-1107	1 MNXM2@MNXC3 + 1 MNXM4239@MNXC3 <==> 1 MNXM9633@MNXC3	rxn04834	YFHM_BACSU		MNXC3	3.3.2.9	ec:3.3.2.9;kegg:R07027;seed:rxn04834	-10000	10000			0	0
R75222EED_LR-721	1 MNXM2@MNXC3 + 1 MNXM491@MNXC3 --> 1 MNXM3147@MNXC3 + 1 MNXM9@MNXC3	rxn02417	PHYT_BACSU		MNXC3	3.1.3.62;3.1.3.8	brenda:BR12745;ec:3.1.3.62;ec:3.1.3.8;ecocyc:RXN0-1001;intenz:10405;kegg:R03371;metacyc:RXN-10943;metacyc:RXN0-1001;pubmed:10087200;pubmed:15979280;pubmed:1653239;pubmed:9923613;reactome:REACT_150382;reactome:REACT_150382.1;reactome:REACT_152709;reactome:REACT_153581;reactome:REACT_153882;reactome:REACT_153947;reactome:REACT_154494;reactome:REACT_155450;reactome:REACT_155487;reactome:REACT_155998…	0	10000			0	0
R30BB8F90_B-241	1 MNXM2@MNXC3 + 1 MNXM57@MNXC3 <==> 1 MNXM683@MNXC3 + 1 MNXM89557@MNXC3	R_r0129	GGT_BACSU;PEPT_BACSU;YQJE_BACSU	MNXR31648	MNXC3	2.3.2.2;3.4.11.4;3.4.19.13	bigg:GTHRDHpp;brenda:BR49838;ec:2.3.2.2;ec:3.4.11.4;ec:3.4.19.13;iaf1260:GTHRDHpp;intenz:18851;irs1563.45632:R00494_c;iyo844:GGTAe2;kegg:R00494;metacyc:RXN-12618;pubmed:8099811;pubmed:8104180;rhea:28807;rhea:28808;rhea:28809;rhea:28810;seed:rxn00350	-10000	10000			0	0
R26A99FAC_B-164	1 MNXM2@MNXC3 + 1 MNXM589@MNXC3 <==> 1 MNXM885@MNXC3 + 1 MNXM89557@MNXC3	R_r0641	GGT_BACSU		MNXC3	2.3.2.2;3.4.19.14	bigg:GGT5r;biopath:RXN00035;ec:2.3.2.2;ec:3.4.19.14;intenz:18959;kegg:R09875;metacyc:RXN-12825;pubmed:12163373;pubmed:9139674;reactome:REACT_15356.3;rhea:31563;rhea:31564;rhea:31565;rhea:31566;seed:rxn02727	-10000	10000			0	0
RF95D7DA3_B-1633	1 MNXM2@MNXC3 + 1 MNXM7105@MNXC3 <==> 1 MNXM4477@MNXC3	rxn04885	YFHM_BACSU		MNXC3	3.3.2.9	ec:3.3.2.9;kegg:R07082;seed:rxn04885	-10000	10000			0	0
R1C807A92_LR-89	1 MNXM2@MNXC3 + 1 MNXM75104@MNXC3 --> 1 MNXM75102@MNXC3 + 1 MNXM9@MNXC3	R_PGPP180pp;R_PGPP180			MNXC3	3.1.3.27	bigg:PGPP180;bigg:PGPP180pp;ec:3.1.3.27;iaf1260:PGPP180;iaf1260:PGPP180pp;ijn746:PGPP180;ijn746:PGPP180pp;obsolete:rxn12726;seed:rxn09106	0	10000			0	0
R8DF552BC_B-894	1 MNXM2@MNXC3 + 1 MNXM776@MNXC3 <==> 2 MNXM41@MNXC3	rxn00222	BGLC_BACSU;BGLH_BACSU;GMUD_BACSU		MNXC3	3.2.1.21;3.2.1.74	biopath:RXN01295;ec:3.2.1.21;ec:3.2.1.74;irs1563.45632:R00306_c;iyo844:BG(CELLB);kegg:R00306;seed:rxn00222	-10000	10000			0	0
RF6623F51_B-1614	1 MNXM2@MNXC3 + 1 MNXM8004@MNXC3 <==> 1 MNXM9653@MNXC3	rxn05373	FABZ_BACSU		MNXC3	4.2.1.0	ec:4.2.1.0;seed:rxn05373	-10000	10000			0	0
R3270FCC2_B-249	1 MNXM2@MNXC3 + 1 MNXM8005@MNXC3 <==> 1 MNXM9654@MNXC3	rxn05423	FABZ_BACSU		MNXC3	4.2.1.0	ec:4.2.1.0;seed:rxn05423	-10000	10000			0	0
RE1CAF2FC_B-1456	1 MNXM2@MNXC3 + 1 MNXM8011@MNXC3 <==> 1 MNXM9670@MNXC3	rxn05398	FABZ_BACSU		MNXC3	4.2.1.0	ec:4.2.1.0;seed:rxn05398	-10000	10000			0	0
RA9A2050D_B-1082	1 MNXM2@MNXC3 + 1 MNXM8015@MNXC3 <==> 1 MNXM9682@MNXC3	rxn05377	FABZ_BACSU		MNXC3	4.2.1.0	ec:4.2.1.0;seed:rxn05377	-10000	10000			0	0
RD0B099E_B-1344	1 MNXM2@MNXC3 + 1 MNXM8016@MNXC3 <==> 1 MNXM9683@MNXC3	rxn05427	FABZ_BACSU		MNXC3	4.2.1.0	ec:4.2.1.0;seed:rxn05427	-10000	10000			0	0
RDA02C35_B-1409	1 MNXM2@MNXC3 + 1 MNXM8019@MNXC3 <==> 1 MNXM9694@MNXC3	rxn05402	FABZ_BACSU		MNXC3	4.2.1.0	ec:4.2.1.0;seed:rxn05402	-10000	10000			0	0
R65C5CCAC_B-604	1 MNXM2@MNXC3 + 1 MNXM8024@MNXC3 <==> 1 MNXM9698@MNXC3	rxn05381	FABZ_BACSU		MNXC3	4.2.1.0	ec:4.2.1.0;seed:rxn05381	-10000	10000			0	0
RC2073A05_B-1246	1 MNXM2@MNXC3 + 1 MNXM8025@MNXC3 <==> 1 MNXM9699@MNXC3	rxn05431	FABZ_BACSU		MNXC3	4.2.1.0	ec:4.2.1.0;seed:rxn05431	-10000	10000			0	0
R3F10BFBE_B-323	1 MNXM2@MNXC3 + 1 MNXM8027@MNXC3 <==> 1 MNXM9706@MNXC3	rxn05406	FABZ_BACSU		MNXC3	4.2.1.0	ec:4.2.1.0;seed:rxn05406	-10000	10000			0	0
R79C39036_B-749	1 MNXM2@MNXC3 + 1 MNXM813@MNXC3 <==> 1 MNXM89661@MNXC3	R_ACONTbc	ACON_BACSU		MNXC3	4.2.1.3	bigg:ACONTb;brenda:BS381684;ec:4.2.1.3;ecocyc:ACONITATEHYDR-RXN;iabaylyiv4:ACONITATEHYDR-RXN;iaf1260:ACONTb;ijn746:ACONTb;intenz:10764;irs1563.45632:R01900_x;kegg:R01900;rhea:22144;rhea:22145;rhea:22146;rhea:22147;seed:rxn01388;upa:UCR01900	-10000	10000			0	0
R99D6E588_RL-965	1 MNXM2@MNXC3 + 1 MNXM911@MNXC3 <-- 1 MNXM916@MNXC3	rxn02916			MNXC3		bigg:AOXHEXCYCL;bigg:PPD2CSPp;biopath:RXN00360;ijn746:AOXHEXCYCL;kegg:R04175;metacyc:RXN-8172;rhea:31067;rhea:31068;rhea:31069;rhea:31070;seed:rxn02916	-10000	0			0	0
RA28EF8C0_B-1030	1 MNXM2@MNXC3 + 1 MNXM94@MNXC3 <==> 1 MNXM377@MNXC3 + 1 MNXM53@MNXC3	rxn00474	TRPA_BACSU+TRPB_BACSU		MNXC3	4.2.1.122;4.2.1.20	bigg:TRPS2;biopath:RXN00501;brenda:BR49621;ec:4.2.1.122;ec:4.2.1.20;ecocyc:RXN0-2382;iaf1260:TRPS2;iaf692:TRPS2;iag612:rbs_426;iao358:rll_427;iit341:TRPS2;ijn746:TRPS2;ijr904.45632:TRPS2;ijr904:TRPS2;imeo21:TRPS2;inj661:TRPS2;intenz:18550;iso783:TRPS2;kegg:R00674;metacyc:RXN0-2382;pubmed:11756459;rhea:26434;rhea:26435;rhea:26436;rhea:26437;seed:rxn00474;upa:UCR00674	-10000	10000			0	0
R5ED5F5DF_B-559	1 MNXM3132@MNXC3 + 1 MNXM3@MNXC3 <==> 1 MNXM7@MNXC3 + 1 MNXM90433@MNXC3	rxn08297	UDPK_BACSU		MNXC3	2.7.1.107	bigg:DAGK160;ec:2.7.1.107;iaf1260:DAGK160;imeo21:DAGK160;inj661:DAGK160;seed:rxn08297	-10000	10000			0	0
RB1D8DB3B_LR-1147	1 MNXM31@MNXC2 --> 1 MNXM31@MNXC3	rxn05525		MNXR27771	MNXC2%MNXC3		iyo844:CMPt6;seed:rxn05525	0	10000			0	0
R7AB1673C_B-754	1 MNXM31@MNXC3 + 1 MNXM91691@MNXC3 <==> 1 MNXM4512@MNXC3 + 1 MNXM66@MNXC3	rxn09109	PGSA_BACSU		MNXC3	2.7.8.5	bigg:PGSA140;ec:2.7.8.5;iaf1260:PGSA140;seed:rxn09109	-10000	10000			0	0
RF68062AC_B-1616	1 MNXM325@MNXC2 <==> 1 MNXM325@MNXC3	rxn05482		MNXR27751	MNXC2%MNXC3		iyo844:6PGCt6;seed:rxn05482	-10000	10000			0	0
R369C3C00_B-274	1 MNXM3630@MNXC3 <==> 1 MNXM4026@MNXC3	R_ALAGLUE	AEEP_BACSU		MNXC3	5.1.1;5.1.1.n1	bigg:ALAGLUE;ec:5.1.1;ec:5.1.1.n1;ecocyc:RXN0-5228;iaf1260:ALAGLUE;intenz:18985;metacyc:RXN0-5228;pubmed:11747447;rhea:28394;rhea:28395;rhea:28396;rhea:28397;seed:rxn08100	-10000	10000			0	0
RDD61B21A_B-1429	1 MNXM379@MNXC2 <==> 1 MNXM379@MNXC3	rxn05640		MNXR27814	MNXC2%MNXC3		iyo844:PSER_Lt6;seed:rxn05640	-10000	10000			0	0
RD4FBBC9D_B-1375	1 MNXM3809@MNXC2 <==> 1 MNXM3809@MNXC3	rxn05727		MNXR79928	MNXC2%MNXC3			-10000	10000			0	0
RCACA05B3_LR-1308	1 MNXM389@MNXC3 + 1 MNXM38@MNXC3 --> 1 MNXM471@MNXC3 + 1 MNXM96415@MNXC3	rxn02866	ACDC_BACSU		MNXC3	1.3.99.3		0	10000			0	0
RBFD33C74_B-1231	1 MNXM38@MNXC3 + 1 MNXM609@MNXC3 <==> 1 MNXM569@MNXC3 + 1 MNXM96415@MNXC3	rxn02270			MNXC3	1.3.99.12;1.3.99.2;1.3.99.3	aragem.45632:R03172_c;bigg:ACOAD10m;bigg:ACOADH1;ec:1.3.99.12;ec:1.3.99.2;ec:1.3.99.3;ijn746:ACOADH1;imeo21:2MBCOAD;imo1053-pao1:ACOAD10;imo1056:ACOAD10;obsolete:rxn06333;reactome:REACT_1285;reactome:REACT_136481;reactome:REACT_143715;reactome:REACT_154468;reactome:REACT_28454;reactome:REACT_32631;reactome:REACT_34562;reactome:REACT_79535;reactome:REACT_82790;reactome:REACT_83799;reactome:REACT_8…	-10000	10000			0	0
RE7D34D49_RL-1500	1 MNXM38@MNXC3 + 1 MNXM77@MNXC3 <-- 1 MNXM66@MNXC3 + 1 MNXM96415@MNXC3	IR00523	GLPD_BACSU		MNXC3			-10000	0			0	0
R40F21F7_B-341	1 MNXM3@MNXC3 + 1 MNXM4217@MNXC3 <==> 1 MNXM7@MNXC3 + 1 MNXM90434@MNXC3	rxn08299	UDPK_BACSU		MNXC3	2.7.1.107	bigg:DAGK180;ec:2.7.1.107;iaf1260:DAGK180;seed:rxn08299	-10000	10000			0	0
RF8AA21BE_B-1630	1 MNXM3@MNXC3 + 1 MNXM7956@MNXC3 <==> 1 MNXM6573@MNXC3 + 1 MNXM7@MNXC3	rxn10254	UDPK_BACSU		MNXC3	2.7.1.107	ec:2.7.1.107;seed:rxn10254	-10000	10000			0	0
RA43B8172_B-1041	1 MNXM3@MNXC3 + 1 MNXM7957@MNXC3 <==> 1 MNXM6574@MNXC3 + 1 MNXM7@MNXC3	rxn10257	UDPK_BACSU		MNXC3	2.7.1.107	ec:2.7.1.107;seed:rxn10257	-10000	10000			0	0
R1B9A4757_B-79	1 MNXM3@MNXC3 + 1 MNXM7958@MNXC3 <==> 1 MNXM6580@MNXC3 + 1 MNXM7@MNXC3	rxn10253	UDPK_BACSU		MNXC3	2.7.1.107	ec:2.7.1.107;seed:rxn10253	-10000	10000			0	0
RAAC195E1_B-1098	1 MNXM3@MNXC3 + 1 MNXM7959@MNXC3 <==> 1 MNXM6581@MNXC3 + 1 MNXM7@MNXC3	rxn10258	UDPK_BACSU		MNXC3	2.7.1.107	ec:2.7.1.107;seed:rxn10258	-10000	10000			0	0
R43F72F7A_B-365	1 MNXM3@MNXC3 + 1 MNXM7960@MNXC3 <==> 1 MNXM6582@MNXC3 + 1 MNXM7@MNXC3	rxn10256	UDPK_BACSU		MNXC3	2.7.1.107	ec:2.7.1.107;seed:rxn10256	-10000	10000			0	0
RF2ACFDCC_B-1584	1 MNXM3@MNXC3 + 1 MNXM7961@MNXC3 <==> 1 MNXM6583@MNXC3 + 1 MNXM7@MNXC3	rxn10255	UDPK_BACSU		MNXC3	2.7.1.107	ec:2.7.1.107;seed:rxn10255	-10000	10000			0	0
R8A7C04B7_B-864	1 MNXM42005@MNXC3 <==> 1 MNXM95017@MNXC3	rxn09399	GLGB_BACSU		MNXC3	2.4.1.18	ec:2.4.1.18;iag612:rbs_1;ind750:GBEZ;iyo844:GBEZY;obsolete:rxn09986;seed:rxn09399	-10000	10000			0	0
REDD7F69A_B-1555	1 MNXM42263@MNXC2 <==> 1 MNXM42263@MNXC3	rxn05498			MNXC2%MNXC3		iyo844:ANTIMt1;seed:rxn05498	-10000	10000			0	0
R2A002173_B-189	1 MNXM427@MNXC2 <==> 1 MNXM427@MNXC3	rxn05676		MNXR27824	MNXC2%MNXC3		iyo844:MAN6Pt6;seed:rxn05676	-10000	10000			0	0
R11E1BC33_B-12	1 MNXM42@MNXC3 + 1 MNXM503@MNXC3 <==> 1 MNXM46@MNXC3 + 1 MNXM696@MNXC3	rxn01270	HIS8_BACSU		MNXC3	2.6.1.57;2.6.1.78	brenda:BR48629;ec:2.6.1.57;ec:2.6.1.78;intenz:15882;kegg:R01731;metacyc:PREPHENATE-ASP-TRANSAMINE-RXN;rhea:20445;rhea:20446;rhea:20447;rhea:20448;seed:rxn01270;upa:UCR01731;upa:UER00342	-10000	10000			0	0
R26A76961_B-163	1 MNXM4398@MNXC3 <==> 1 MNXM5467@MNXC3	rxn03690	YWHB_BACSU		MNXC3	5.3.2.-	bigg:4OT2;ec:5.3.2.-;ijn746:4OT2;kegg:R05389;seed:rxn03690	-10000	10000			0	0
R6801E1C8_B-617	1 MNXM4554@MNXC3 <==> 1 MNXM597@MNXC3	rxn01386	DLYKI_BACSU		MNXC3	5.3.1.15	brenda:BR224;ec:5.3.1.15;intenz:4953;kegg:R01898;rhea:14201;rhea:14202;rhea:14203;rhea:14204;seed:rxn01386	-10000	10000			0	0
REB232856_B-1529	1 MNXM4638@MNXC2 <==> 1 MNXM4638@MNXC3	R_1162	GUTA_BACSU		MNXC2%MNXC3		bigg:SBT_Lt;imm904:SBT_Lt;ind750:SBT_Lt;seed:rxn09661	-10000	10000			0	0
R3D824B9F_B-315	1 MNXM4752@MNXC2 <==> 1 MNXM4752@MNXC3	rxn05639		MNXR27813	MNXC2%MNXC3		iyo844:PSER_Dt6;seed:rxn05639	-10000	10000			0	0
R6402AA6D_B-595	1 MNXM4863@MNXC3 <==> 1 MNXM87@MNXC3	rxn01010	YTCB_BACSU		MNXC3	5.1.3.12	brenda:BR187;ec:5.1.3.12;intenz:4915;kegg:R01387;metacyc:UDP-GLUCURONATE-5-EPIMERASE-RXN;rhea:14677;rhea:14678;rhea:14679;rhea:14680;seed:rxn01010	-10000	10000			0	0
RAF8F5ADC_B-1129	1 MNXM508@MNXC3 <==> 1 MNXM68@MNXC3	R_608	G6PI_BACSU		MNXC3	5.3.1.9	ec:5.3.1.9;iabaylyiv4:PGLUCISOM-RXN;iin800:PGI1_3;imm904:G6PI3;imo1053-pao1:G6PI2;imo1056:G6PI2;ind750:G6PI2;irs1563.45632:R03321_c;metacyc:PGLUCISOM-RXN;seed:rxn02380	-10000	10000			0	0
R76FFCF22_LR-730	1 MNXM5477@MNXC3 + 1 MNXM93@MNXC3 --> 1 MNXM6742@MNXC3	rxn04712	SPL_BACSU		MNXC3	4.1.99.-	ec:4.1.99.-;kegg:R06903;seed:rxn04712	0	10000			0	0
R2891BB43_B-177	1 MNXM6440@MNXC3 + 1 MNXM89612@MNXC3 <==> 2 MNXM75102@MNXC3	rxn10336	CLS1_BACSU;CLSA_BACSU		MNXC3			-10000	10000			0	0
R5716393B_B-504	1 MNXM660@MNXC2 <==> 1 MNXM660@MNXC3	rxn11405			MNXC2%MNXC3		bigg:PEAMNtex;iaf1260:PEAMNtex;seed:rxn09080;seed:rxn11405	-10000	10000			0	0
R1D911E90_B-97	1 MNXM662@MNXC2 <==> 1 MNXM662@MNXC3	rxn05722		MNXR27856	MNXC2%MNXC3			-10000	10000			0	0
REB91E0F3_B-1531	1 MNXM66@MNXC2 <==> 1 MNXM66@MNXC3	rxn05578	GLPT_BACSU	MNXR27795	MNXC2%MNXC3		iag612:rbs_308;iyo844:GLY3Pt2;seed:rxn05578	-10000	10000			0	0
R46C94026_B-381	1 MNXM7028@MNXC2 <==> 1 MNXM7028@MNXC3	rxn05721		MNXR66741	MNXC2%MNXC3			-10000	10000			0	0
RE55D1EE3_LR-1486	1 MNXM711@MNXC2 --> 1 MNXM711@MNXC3	rxn10474	CORA_BACSU;YFJQ_BACSU		MNXC2%MNXC3		bigg:COBALT2tex;bigg:COBALT2tpp;bigg:COBALTt5;iaf1260:COBALT2tex;iaf1260:COBALT2tpp;ijn746:COBALT2tex;ijn746:COBALT2tpp;seed:rxn08241;seed:rxn08242;seed:rxn10474	0	10000			0	0
R690C1E27_B-627	1 MNXM721@MNXC2 <==> 1 MNXM721@MNXC3	rxn05609		MNXR27804	MNXC2%MNXC3		iyo844:MAN1Pt6;seed:rxn05609	-10000	10000			0	0
RD606E4C2_B-1383	1 MNXM73@MNXC2 <==> 1 MNXM73@MNXC3	rxn05630		MNXR27809	MNXC2%MNXC3		iyo844:PEPt6;seed:rxn05630	-10000	10000			0	0
RDCCE9107_B-1425	1 MNXM80@MNXC2 <==> 1 MNXM80@MNXC3	rxn05665		MNXR27821	MNXC2%MNXC3		iyo844:UMPt6;seed:rxn05665	-10000	10000			0	0
REF2E7BE8_B-1562	2 MNXM114072@MNXC3 + 1 MNXM166@MNXC3 + 1 MNXM1@MNXC3 <==> 1 MNXM12236@MNXC3 + 3 MNXM1@MNXC2 + 2 MNXM537@MNXC3	rxn10044	QCRA_BACSU+QCRB_BACSU+QCRC_BACSU		MNXC2%MNXC3	1.10.2.2	ec:1.10.2.2;iyo844:CYOR3m;seed:rxn10044	-10000	10000			0	0
RC72D1C3F_B-1285	2 MNXM114072@MNXC3 + 4 MNXM1@MNXC2 + 1 MNXM2@MNXC3 <==> 6 MNXM1@MNXC3 + 0.5 MNXM4@MNXC3 + 2 MNXM537@MNXC3	rxn10043	COX1_BACSU+COX2_BACSU+COX3_BACSU+COX4_BACSU		MNXC2%MNXC3	1.9.3.1	ec:1.9.3.1;iyo844:CYOO3;seed:rxn10043	-10000	10000			0	0
R8C29940F_B-882	2 MNXM13@MNXC3 + 2 MNXM316@MNXC3 + 1 MNXM351@MNXC3 + 2 MNXM61@MNXC3 <==> 2 MNXM16@MNXC3 + 1 MNXM410@MNXC3	rxn04704	HEMN_BACSU;HEMZ_BACSU		MNXC3	1.3.99.22	bigg:CPPPGO2;brenda:BR48612;ec:1.3.99.22;ecocyc:HEMN-RXN;iaf1260:CPPPGO2;ijn746:CPPPGO2;intenz:11278;kegg:R06895;metacyc:HEMN-RXN;rhea:15425;rhea:15426;rhea:15427;rhea:15428;seed:rxn04704;upa:UCR06895;upa:UER00323	-10000	10000			0	0
R7161AD66_B-689	2 MNXM1495@MNXC3 <==> 1 MNXM6335@MNXC3 + 1 MNXM89612@MNXC3	rxn10335	CLS1_BACSU;CLSA_BACSU		MNXC3			-10000	10000			0	0
RDA9A4C78_B-1414	2 MNXM156@MNXC3 <==> 1 MNXM2@MNXC3 + 1 MNXM669@MNXC3	rxn07466	DPPA_BACSU	MNXR612	MNXC3	3.4.13.22;3.4.17.14	bigg:ALAALAD;brenda:BR48417;ec:3.4.13.22;ec:3.4.17.14;ecocyc:3.4.13.22-RXN;iaf1260:ALAALAD;imeo21:ALAALAD;inj661:ALAALAD;intenz:17081;iyo844:DAAOP;kegg:R07651;metacyc:3.4.13.22-RXN;rhea:20661;rhea:20662;rhea:20663;rhea:20664;seed:rxn07466	-10000	10000			0	0
RF14C38FC_RL-1574	2 MNXM1@MNXC2 + 1 MNXM2244@MNXC3 + 1 MNXM7@MNXC3 + 1 MNXM9@MNXC3 <-- 1 MNXM1@MNXC3 + 1 MNXM2244@MNXC2 + 1 MNXM2@MNXC3 + 1 MNXM3@MNXC3	rxn05597			MNXC2%MNXC3		iyo844:LANTHabc;seed:rxn05597	-10000	0			0	0
RD324BDDB_B-1361	2 MNXM1@MNXC3 + 1 MNXM20@MNXC3 + 1 MNXM6@MNXC3 <==> 1 MNXM2@MNXC3 + 1 MNXM5@MNXC3 + 1 MNXM770@MNXC3	rxn00196	ALDH1_BACSU		MNXC3	1.2.1.26;1.2.1.3	biopath:RXN00593;brenda:BR29396;brenda:BS189182;brenda:BS189182_WOP;ec:1.2.1.26;ec:1.2.1.3;iabaylyiv4:2;intenz:1369;kegg:R00264;metacyc:25-DIOXOVALERATE-DEHYDROGENASE-RXN;rhea:11296;rhea:11297;rhea:11298;rhea:11299;seed:rxn00196;upa:UCR00264;upa:UER00573	-10000	10000			0	0
RF4264E34_B-1599	2 MNXM1@MNXC3 + 1 MNXM289@MNXC3 + 1 MNXM6@MNXC3 <==> 1 MNXM2@MNXC3 + 1 MNXM457@MNXC3 + 1 MNXM5@MNXC3	R_r0553	BETB_BACSU		MNXC3	1.2.1.8	bigg:BETALDHy;brenda:BS386385;brenda:BS386385_WOP;ec:1.2.1.8;iaf1260:BETALDHy;ijr904.45632:BETALDHy;ijr904:BETALDHy;isb619:BETALDHy;kegg:R02566;metacyc:RXN-14066;obsolete:rxn08177;pubmed:2194570;rhea:30067;rhea:30068;rhea:30069;rhea:30070;seed:rxn01868	-10000	10000			0	0
RB3DFA702_B-1160	2 MNXM1@MNXC3 + 1 MNXM2@MNXC3 + 1 MNXM53310@MNXC3 <==> 1 MNXM4@MNXC3 + 1 MNXM95055@MNXC3	rxn10048	CTAA_BACSU		MNXC3			-10000	10000			0	0
R71FF2944_RL-696	2 MNXM1@MNXC3 + 1 MNXM31@MNXC3 + 1 MNXM92581@MNXC3 <-- 1 MNXM4512@MNXC3 + 1 MNXM53@MNXC3	R_PSSA140	PSS_BACSU		MNXC3	2.7.8.8	bigg:PSSA140;ec:2.7.8.8;iaf1260:PSSA140;seed:rxn09206	-10000	0			0	0
R23B87199_RL-142	2 MNXM1@MNXC3 + 1 MNXM336@MNXC3 + 1 MNXM80@MNXC3 <-- 1 MNXM2@MNXC3 + 1 MNXM89795@MNXC3	rxn09348	YUND_BACSU		MNXC3	3.6.1.45		-10000	0			0	0
R34F1AC9E_RL-262	2 MNXM1@MNXC3 + 1 MNXM340@MNXC3 + 1 MNXM80@MNXC3 <-- 1 MNXM2@MNXC3 + 1 MNXM47@MNXC3	rxn09341	YUND_BACSU		MNXC3	3.6.1.45		-10000	0			0	0
RA8ACE2A6_RL-1073	2 MNXM1@MNXC3 + 1 MNXM63469@MNXC3 + 1 MNXM80@MNXC3 <-- 1 MNXM225@MNXC3 + 1 MNXM2@MNXC3	rxn09340	YUND_BACSU		MNXC3	3.6.1.45	bigg:UACGALPpp;ec:3.6.1.45;iaf1260:UACGALPpp;seed:rxn09340	-10000	0			0	0
R6ED00B89_B-673	2 MNXM2@MNXC3 + 1 MNXM42463@MNXC3 <==> 3 MNXM461@MNXC3	rxn09988	ABF2_BACSU;ABFA_BACSU		MNXC3	3.2.1.55	ec:3.2.1.55;iyo844:LAAF;seed:rxn09988	-10000	10000			0	0
R2BA47809_B-203	2 MNXM32179@MNXC3 <==> 1 MNXM6370@MNXC3 + 1 MNXM89612@MNXC3	rxn10334	CLS1_BACSU;CLSA_BACSU		MNXC3			-10000	10000			0	0
R9ABD4_B-971	2 MNXM5124@MNXC3 <==> 1 MNXM6175@MNXC3 + 1 MNXM89612@MNXC3	rxn10338	CLS1_BACSU;CLSA_BACSU		MNXC3			-10000	10000			0	0
R8E2C6ACB_B-896	2 MNXM5125@MNXC3 <==> 1 MNXM6176@MNXC3 + 1 MNXM89612@MNXC3	rxn10341	CLS1_BACSU;CLSA_BACSU		MNXC3			-10000	10000			0	0
R8D822F91_B-887	2 MNXM5129@MNXC3 <==> 1 MNXM6297@MNXC3 + 1 MNXM89612@MNXC3	rxn10337	CLS1_BACSU;CLSA_BACSU		MNXC3			-10000	10000			0	0
R19C21CF3_B-68	2 MNXM5130@MNXC3 <==> 1 MNXM6298@MNXC3 + 1 MNXM89612@MNXC3	rxn10342	CLS1_BACSU;CLSA_BACSU		MNXC3			-10000	10000			0	0
RE760F135_B-1495	2 MNXM5131@MNXC3 <==> 1 MNXM6301@MNXC3 + 1 MNXM89612@MNXC3	rxn10340	CLS1_BACSU;CLSA_BACSU		MNXC3			-10000	10000			0	0
R617FE923_B-575	2.9386 MNXM11@MNXC3 + 1 MNXM61508@MNXC3 <==> 0.6331 MNXM121@MNXC3 + 0.7706 MNXM3@MNXC3 + 0.9496 MNXM51@MNXC3 + 0.5853 MNXM63@MNXC3	rxn05295	CCA_BACSU+MNMA_BACSU+NUSA_BACSU+RNC_BACSU+RNPA_BACSU+RPOA_BACSU+RPOB_BACSU+RPOC_BACSU+RPOD_BACSU+TRMD_BACSU+TRML_BACSU+YHDL_BACSU+YYCF_BACSU+YYCG_BACSU		MNXC3			-10000	10000			0	0
R534B069A_RL-473	24 MNXM11@MNXC3 + 24 MNXM14@MNXC3 + 23 MNXM1@MNXC3 + 1 MNXM8310@MNXC3 <-- 24 MNXM156@MNXC3 + 24 MNXM3@MNXC3 + 1 MNXM5623@MNXC3	rxn10323	YVHJ_BACSU		MNXC3			-10000	0			0	0
R64EB8CD_RL-599	24 MNXM11@MNXC3 + 24 MNXM14@MNXC3 + 24 MNXM1@MNXC3 + 1 MNXM8306@MNXC3 <-- 24 MNXM156@MNXC3 + 24 MNXM3@MNXC3 + 1 MNXM5622@MNXC3	rxn10320	YVHJ_BACSU		MNXC3			-10000	0			0	0
RE7BEA41F_RL-1498	24 MNXM11@MNXC3 + 24 MNXM14@MNXC3 + 24 MNXM1@MNXC3 + 1 MNXM8759@MNXC3 <-- 24 MNXM156@MNXC3 + 24 MNXM3@MNXC3 + 1 MNXM5792@MNXC3	rxn10319	YVHJ_BACSU		MNXC3			-10000	0			0	0
R7C127A85_RL-764	24 MNXM11@MNXC3 + 24 MNXM14@MNXC3 + 24 MNXM1@MNXC3 + 1 MNXM8763@MNXC3 <-- 24 MNXM156@MNXC3 + 24 MNXM3@MNXC3 + 1 MNXM5793@MNXC3	rxn10324	YVHJ_BACSU		MNXC3			-10000	0			0	0
R73716613_RL-711	24 MNXM11@MNXC3 + 24 MNXM14@MNXC3 + 24 MNXM1@MNXC3 + 1 MNXM8770@MNXC3 <-- 24 MNXM156@MNXC3 + 24 MNXM3@MNXC3 + 1 MNXM5794@MNXC3	rxn10322	YVHJ_BACSU		MNXC3			-10000	0			0	0
R9CEBED8C_RL-982	24 MNXM11@MNXC3 + 24 MNXM14@MNXC3 + 24 MNXM1@MNXC3 + 1 MNXM8775@MNXC3 <-- 24 MNXM156@MNXC3 + 24 MNXM3@MNXC3 + 1 MNXM5797@MNXC3	rxn10321	YVHJ_BACSU		MNXC3			-10000	0			0	0
RBD00E8B1_RL-1218	24 MNXM11@MNXC3 + 24 MNXM14@MNXC3 + 24 MNXM1@MNXC3 + 1 MNXM8987@MNXC3 <-- 24 MNXM156@MNXC3 + 24 MNXM3@MNXC3 + 1 MNXM5882@MNXC3	rxn10316	YVHJ_BACSU		MNXC3			-10000	0			0	0
RE3418021_RL-1466	24 MNXM11@MNXC3 + 24 MNXM14@MNXC3 + 24 MNXM1@MNXC3 + 1 MNXM9120@MNXC3 <-- 24 MNXM156@MNXC3 + 24 MNXM3@MNXC3 + 1 MNXM5933@MNXC3	rxn10318	YVHJ_BACSU		MNXC3			-10000	0			0	0
RA1F16E35_RL-1026	24 MNXM11@MNXC3 + 24 MNXM14@MNXC3 + 26 MNXM1@MNXC3 + 1 MNXM8892@MNXC3 <-- 24 MNXM156@MNXC3 + 24 MNXM3@MNXC3 + 1 MNXM5827@MNXC3	rxn10317	YVHJ_BACSU		MNXC3			-10000	0			0	0
RF530FA41_B-1606	24 MNXM17@MNXC3 + 24 MNXM1@MNXC3 + 1 MNXM8307@MNXC3 <==> 24 MNXM52@MNXC3 + 1 MNXM5622@MNXC3	rxn10302	TAGE_BACSU		MNXC3	2.4.1.52		-10000	10000			0	0
RBA96C5EB_B-1200	24 MNXM17@MNXC3 + 24 MNXM1@MNXC3 + 1 MNXM8308@MNXC3 <==> 24 MNXM47@MNXC3 + 1 MNXM5622@MNXC3	rxn10311	TAGO_BACSU		MNXC3	2.7.8.-		-10000	10000			0	0
RE1FAA5BB_B-1459	24 MNXM17@MNXC3 + 24 MNXM1@MNXC3 + 1 MNXM8311@MNXC3 <==> 24 MNXM52@MNXC3 + 1 MNXM5623@MNXC3	rxn10305	TAGE_BACSU		MNXC3	2.4.1.52		-10000	10000			0	0
RC2A52206_B-1250	24 MNXM17@MNXC3 + 24 MNXM1@MNXC3 + 1 MNXM8312@MNXC3 <==> 24 MNXM47@MNXC3 + 1 MNXM5623@MNXC3	rxn10314	TAGO_BACSU		MNXC3	2.7.8.-		-10000	10000			0	0
R418CB883_B-344	24 MNXM17@MNXC3 + 24 MNXM1@MNXC3 + 1 MNXM8760@MNXC3 <==> 24 MNXM52@MNXC3 + 1 MNXM5792@MNXC3	rxn10301	TAGE_BACSU		MNXC3	2.4.1.52		-10000	10000			0	0
R9D400818_B-987	24 MNXM17@MNXC3 + 24 MNXM1@MNXC3 + 1 MNXM8761@MNXC3 <==> 24 MNXM47@MNXC3 + 1 MNXM5792@MNXC3	rxn10310	TAGO_BACSU		MNXC3	2.7.8.-		-10000	10000			0	0
RC3ACDB3A_B-1259	24 MNXM17@MNXC3 + 24 MNXM1@MNXC3 + 1 MNXM8764@MNXC3 <==> 24 MNXM52@MNXC3 + 1 MNXM5793@MNXC3	rxn10306	TAGE_BACSU		MNXC3	2.4.1.52		-10000	10000			0	0
R1F606BA1_B-108	24 MNXM17@MNXC3 + 24 MNXM1@MNXC3 + 1 MNXM8765@MNXC3 <==> 24 MNXM47@MNXC3 + 1 MNXM5793@MNXC3	rxn10315	TAGO_BACSU		MNXC3	2.7.8.-		-10000	10000			0	0
R34EC1D4F_B-261	24 MNXM17@MNXC3 + 24 MNXM1@MNXC3 + 1 MNXM8771@MNXC3 <==> 24 MNXM52@MNXC3 + 1 MNXM5794@MNXC3	rxn10304	TAGE_BACSU		MNXC3	2.4.1.52		-10000	10000			0	0
R17B39AF2_B-53	24 MNXM17@MNXC3 + 24 MNXM1@MNXC3 + 1 MNXM8772@MNXC3 <==> 24 MNXM47@MNXC3 + 1 MNXM5794@MNXC3	rxn10313	TAGO_BACSU		MNXC3	2.7.8.-		-10000	10000			0	0
RA109C36A_B-1015	24 MNXM17@MNXC3 + 24 MNXM1@MNXC3 + 1 MNXM8776@MNXC3 <==> 24 MNXM52@MNXC3 + 1 MNXM5797@MNXC3	rxn10303	TAGE_BACSU		MNXC3	2.4.1.52		-10000	10000			0	0
R7DC573F1_B-772	24 MNXM17@MNXC3 + 24 MNXM1@MNXC3 + 1 MNXM8777@MNXC3 <==> 24 MNXM47@MNXC3 + 1 MNXM5797@MNXC3	rxn10312	TAGO_BACSU		MNXC3	2.7.8.-		-10000	10000			0	0
RAFE26F73_B-1132	24 MNXM17@MNXC3 + 24 MNXM1@MNXC3 + 1 MNXM8893@MNXC3 <==> 24 MNXM52@MNXC3 + 1 MNXM5827@MNXC3	rxn10299	TAGE_BACSU		MNXC3	2.4.1.52		-10000	10000			0	0
RA8EA80C3_B-1075	24 MNXM17@MNXC3 + 24 MNXM1@MNXC3 + 1 MNXM8894@MNXC3 <==> 24 MNXM47@MNXC3 + 1 MNXM5827@MNXC3	rxn10308	TAGO_BACSU		MNXC3	2.7.8.-		-10000	10000			0	0
RF026C70A_B-1567	24 MNXM17@MNXC3 + 24 MNXM1@MNXC3 + 1 MNXM8988@MNXC3 <==> 24 MNXM52@MNXC3 + 1 MNXM5882@MNXC3	rxn10298	TAGE_BACSU		MNXC3	2.4.1.52		-10000	10000			0	0
R2CEA7791_B-211	24 MNXM17@MNXC3 + 24 MNXM1@MNXC3 + 1 MNXM8989@MNXC3 <==> 24 MNXM47@MNXC3 + 1 MNXM5882@MNXC3	rxn10307	TAGO_BACSU		MNXC3	2.7.8.-		-10000	10000			0	0
RBD5981F0_B-1220	24 MNXM17@MNXC3 + 24 MNXM1@MNXC3 + 1 MNXM9121@MNXC3 <==> 24 MNXM52@MNXC3 + 1 MNXM5933@MNXC3	rxn10300	TAGE_BACSU		MNXC3	2.4.1.52		-10000	10000			0	0
R9E06064D_B-997	24 MNXM17@MNXC3 + 24 MNXM1@MNXC3 + 1 MNXM9122@MNXC3 <==> 24 MNXM47@MNXC3 + 1 MNXM5933@MNXC3	rxn10309	TAGO_BACSU		MNXC3	2.7.8.-		-10000	10000			0	0
RD37279D6_B-1364	24 MNXM1@MNXC3 + 24 MNXM31@MNXC3 + 1 MNXM5622@MNXC3 <==> 1 MNXM6240@MNXC3 + 24 MNXM775@MNXC3	rxn10293	TAGF_BACSU		MNXC3	2.7.8.12		-10000	10000			0	0
R5D16D424_B-547	24 MNXM1@MNXC3 + 24 MNXM31@MNXC3 + 1 MNXM5623@MNXC3 <==> 1 MNXM6241@MNXC3 + 24 MNXM775@MNXC3	rxn10296	TAGF_BACSU		MNXC3	2.7.8.12		-10000	10000			0	0
R394C486F_B-288	24 MNXM1@MNXC3 + 24 MNXM31@MNXC3 + 1 MNXM5792@MNXC3 <==> 1 MNXM6242@MNXC3 + 24 MNXM775@MNXC3	rxn10292	TAGF_BACSU		MNXC3	2.7.8.12		-10000	10000			0	0
RB728E59D_B-1180	24 MNXM1@MNXC3 + 24 MNXM31@MNXC3 + 1 MNXM5793@MNXC3 <==> 1 MNXM6243@MNXC3 + 24 MNXM775@MNXC3	rxn10297	TAGF_BACSU		MNXC3	2.7.8.12		-10000	10000			0	0
RAAF5A8C1_B-1100	24 MNXM1@MNXC3 + 24 MNXM31@MNXC3 + 1 MNXM5794@MNXC3 <==> 1 MNXM6244@MNXC3 + 24 MNXM775@MNXC3	rxn10295	TAGF_BACSU		MNXC3	2.7.8.12		-10000	10000			0	0
RF66313F9_B-1615	24 MNXM1@MNXC3 + 24 MNXM31@MNXC3 + 1 MNXM5797@MNXC3 <==> 1 MNXM6245@MNXC3 + 24 MNXM775@MNXC3	rxn10294	TAGF_BACSU		MNXC3	2.7.8.12		-10000	10000			0	0
RCF950721_B-1337	24 MNXM1@MNXC3 + 24 MNXM31@MNXC3 + 1 MNXM5827@MNXC3 <==> 1 MNXM6246@MNXC3 + 24 MNXM775@MNXC3	rxn10290	TAGF_BACSU		MNXC3	2.7.8.12		-10000	10000			0	0
R72F9381F_B-704	24 MNXM1@MNXC3 + 24 MNXM31@MNXC3 + 1 MNXM5882@MNXC3 <==> 1 MNXM6247@MNXC3 + 24 MNXM775@MNXC3	rxn10289	TAGF_BACSU		MNXC3	2.7.8.12		-10000	10000			0	0
R691E1F36_B-628	24 MNXM1@MNXC3 + 24 MNXM31@MNXC3 + 1 MNXM5933@MNXC3 <==> 1 MNXM6248@MNXC3 + 24 MNXM775@MNXC3	rxn10291	TAGF_BACSU		MNXC3	2.7.8.12		-10000	10000			0	0
R8B735A24_B-876	3.1023 MNXM11@MNXC3 + 0.8807 MNXM1@MNXC3 + 1 MNXM634@MNXC3 <==> 0.884 MNXM286@MNXC3 + 0.6692 MNXM344@MNXC3 + 0.6684 MNXM360@MNXC3 + 0.8807 MNXM88255@MNXC3	rxn05294	DBH1_BACSU+DNAA_BACSU+DNAB_BACSU+DNAC_BACSU+DNAD_BACSU+DNAI_BACSU+DNLJ_BACSU+DPO3A_BACSU+DPO3B_BACSU+DPO3X_BACSU+DPO3_BACSU+GYRA_BACSU+GYRB_BACSU+HOLB_BACSU+LIGB_BACSU+PARC_BACSU+PARE_BACSU+PCRA_BACSU+PRIA_BACSU+PRIM_BACSU+SCPA_BACSU+SCPB_BACSU+SMC_BACSU+SSB1_BACSU+TOP1_BACSU+YDIO_BACSU+YQEN_BACSU;DBH1_BACSU+DNAA_BACSU+DNAB_BACSU+DNAC_BACSU+DNAD_BACSU+DNAI_BACSU+DNLJ_BACSU+DPO3A_BACSU+DPO3B_BACSU…		MNXC3			-10000	10000			0	0
R8AADDBBC_RL-865	45 MNXM11@MNXC3 + 1 MNXM12741@MNXC3 + 45 MNXM14@MNXC3 + 45 MNXM1@MNXC3 <-- 45 MNXM156@MNXC3 + 45 MNXM3@MNXC3 + 1 MNXM7696@MNXC3	rxn10191	DLTA_BACSU+DLTB_BACSU+DLTC_BACSU+DLTD_BACSU		MNXC3	6.1.1.13		-10000	0			0	0
R89F34865_B-857	45 MNXM1@MNXC3 + 45 MNXM31@MNXC3 + 1 MNXM7696@MNXC3 <==> 1 MNXM2843@MNXC3 + 45 MNXM775@MNXC3	rxn10192	TAGB_BACSU+TAGF_BACSU		MNXC3	2.7.8.12		-10000	10000			0	0
R3B56FC95_LR-301	5 MNXM2@MNXC3 + 1 MNXM49266@MNXC3 --> 6 MNXM41@MNXC3	rxn09989	O16G1_BACSU		MNXC3		brenda:BS390200;iyo844:MLTG6;seed:rxn09989;seed:rxn10401	0	10000			0	0
R9057590C_RL-905	7 MNXM11@MNXC3 + 1 MNXM326@MNXC3 <-- 1 MNXM2473@MNXC3 + 7 MNXM83@MNXC3	rxn04308	UPPS_BACSU		MNXC3	2.5.1.31	ec:2.5.1.31;iyo844:IPDPUPT;seed:rxn04308	-10000	0			0	0
R39E2D7A4_B-294	1 MNXM1031@MNXC2 <==>	EX_cpd00432_e			boundary			-10000	10000			0	1
R88D3F723_B-849	1 MNXM11237@MNXC2 <==>	EX_cpd01991_e			boundary			-10000	10000			0	1
R64816F5_B-597	1 MNXM13238@MNXC2 <==>	EX_cpd01939_e			boundary			-10000	10000			0	1
RA87FCEC4_B-1071	1 MNXM138@MNXC2 <==>	EX_cpd00146_e			boundary			-10000	10000			0	1
R204F4CA2_B-117	1 MNXM1492@MNXC2 <==>	EX_cpd08928_e			boundary			-10000	10000			0	1
RB8495459_B-1189	1 MNXM15993@MNXC2 <==>	EX_cpd05240_e			boundary			-10000	10000			0	1
R81D59381_B-793	1 MNXM1630@MNXC2 <==>	EX_cpd03048_e			boundary			-10000	10000			0	1
R5280AB9_B-466	1 MNXM18038@MNXC2 <==>	EX_cpd05158_e			boundary			-10000	10000			0	1
R9316DACF_B-922	1 MNXM187@MNXC2 <==>	EX_cpd00285_e			boundary			-10000	10000			0	1
RD5D513E0_B-1380	1 MNXM19008@MNXC2 <==>	EX_cpd04097_e			boundary			-10000	10000			0	1
RFA1D4EB7_B-1636	1 MNXM1919@MNXC2 <==>	EX_cpd01055_e			boundary			-10000	10000			0	1
RA35ABAC_B-1035	1 MNXM229@MNXC2 <==>	EX_cpd00457_e			boundary			-10000	10000			0	1
R20860849_B-119	1 MNXM2598@MNXC2 <==>	EX_cpd01570_e			boundary			-10000	10000			0	1
R25827093_B-154	1 MNXM304@MNXC2 <==>	R_BTxtO;R_BTxtI			boundary			-10000	10000			0	1
RA98E9E9A_B-1081	1 MNXM3148@MNXC2 <==>	EX_cpd01571_e			boundary			-10000	10000			0	1
RFD32428C_B-1661	1 MNXM3150@MNXC2 <==>	EX_cpd01572_e			boundary			-10000	10000			0	1
RE47D2287_B-1477	1 MNXM322@MNXC2 <==>	R_THMxtO;R_THMxtI			boundary			-10000	10000			0	1
RBF9F4D09_B-1229	1 MNXM3304@MNXC2 <==>	EX_cpd02274_e			boundary			-10000	10000			0	1
R2B141596_B-198	1 MNXM332@MNXC2 <==>	EX_cpd00421_e			boundary			-10000	10000			0	1
R45578EEB_B-372	1 MNXM3570@MNXC2 <==>	EX_cpd01622_e			boundary			-10000	10000			0	1
R4E465F66_B-432	1 MNXM3809@MNXC2 <==>	EX_cpd03805_e			boundary			-10000	10000			0	1
R31B481D1_B-246	1 MNXM3817@MNXC2 <==>	EX_cpd08376_e			boundary			-10000	10000			0	1
R76D12D18_B-729	1 MNXM38283@MNXC2 <==>	EX_cpd01293_e			boundary			-10000	10000			0	1
R734782B6_B-707	1 MNXM42263@MNXC2 <==>	EX_cpd11598_e			boundary			-10000	10000			0	1
R4E993300_B-436	1 MNXM4638@MNXC2 <==>	R_GLTxtO;R_GLTxtI			boundary			-10000	10000			0	1
RBFFDB67C_B-1234	1 MNXM473@MNXC2 <==>	EX_cpd00464_e			boundary			-10000	10000			0	1
RE88B3199_B-1505	1 MNXM48556@MNXC2 <==>	EX_cpd02241_e			boundary			-10000	10000			0	1
RA7746F60_B-1065	1 MNXM56431@MNXC2 <==>	EX_cpd11578_e			boundary			-10000	10000			0	1
R4E01417E_B-431	1 MNXM61743@MNXC2 <==>	EX_cpd15585_e			boundary			-10000	10000			0	1
R7935054D_B-746	1 MNXM659@MNXC2 <==>	EX_cpd00751_e			boundary			-10000	10000			0	1
RBFC8CFC_B-1230	1 MNXM660@MNXC2 <==>	EX_cpd03161_e			boundary			-10000	10000			0	1
R77C89AD1_B-734	1 MNXM662@MNXC2 <==>	EX_cpd00793_e			boundary			-10000	10000			0	1
RF793B134_B-1624	1 MNXM7028@MNXC2 <==>	EX_cpd00700_e			boundary			-10000	10000			0	1
R6A90B7C2_B-644	1 MNXM7138@MNXC2 <==>	EX_cpd11596_e			boundary			-10000	10000			0	1
R2418CF66_B-144	1 MNXM8509@MNXC2 <==>	EX_cpd03884_e			boundary			-10000	10000			0	1
RAAAE22F1_B-1096	1 MNXM89582@MNXC2 <==>	EX_cpd00239_e			boundary			-10000	10000			0	1
R820EBB7F_B-797	1 MNXM928@MNXC2 <==>	EX_cpd00765_e			boundary			-10000	10000			0	1
R3C0E9F60_B-308	1 MNXM97933@MNXC2 <==>	EX_cpd08306_e			boundary			-10000	10000			0	1
RFDDC7C7A_LR-1665	0.0005939 MNXM113@MNXC3 + 0.0008548 MNXM11@MNXC3 + 0.076 MNXM12118@MNXC3 + 0.0304 MNXM12128@MNXC3 + 0.002983 MNXM128@MNXC3 + 0.000127618 MNXM12@MNXC3 + 0.005253 MNXM14@MNXC3 + 0.2242 MNXM16624@MNXC3 + 0.00014977 MNXM166@MNXC3 + 0.5284 MNXM177@MNXC3 + 0.003209 MNXM196@MNXC3 + 0.017155717999984 MNXM1@MNXC3 + 0.0002924 MNXM220@MNXC3 + 0.000206831 MNXM237@MNXC3 + 105 MNXM2@MNXC3 + 0.0002215 MNXM30@MN…	bio00006			MNXC3			0	10000			1	0
RB1D6FC7F_RL-828	1 MNXM1010@MNXC3 + 1 MNXM13@MNXC3 <-- 1 MNXM159@MNXC3 + 1 MNXM1@MNXC3 + 1 MNXM23@MNXC3	R04673	ILVB_BACSU+ILVH_BACSU;ILVX_BACSU		MNXC3			-999999	0			0	0
REA851DAC_RL-1125	1 MNXM1017@MNXC3 + 1 MNXM105630@MNXC3 + 1 MNXM119@MNXC3 + 1 MNXM1@MNXC3 + 1 MNXM2@MNXC3 <-- 1 MNXM1485@MNXC3 + 1 MNXM208@MNXC3 + 1 MNXM4@MNXC3	R_FDMO2	SSUD_BACSU		MNXC3			-999999	0			0	0
RE9AF801E_RL-1119	1 MNXM1017@MNXC3 + 1 MNXM105630@MNXC3 + 1 MNXM119@MNXC3 + 1 MNXM1@MNXC3 + 1 MNXM2@MNXC3 <-- 1 MNXM208@MNXC3 + 1 MNXM282@MNXC3 + 1 MNXM4@MNXC3	R_FDMO4	SSUD_BACSU		MNXC3			-999999	0			0	0
RE27F96A3_LR-1079	1 MNXM1017@MNXC3 + 1 MNXM2@MNXC3 + 1 MNXM8@MNXC3 --> 1 MNXM10@MNXC3 + 1 MNXM1@MNXC3 + 1 MNXM29@MNXC3	R_ALDD31	ALDH3_BACSU;ALDH4_BACSU;ALDY_BACSU		MNXC3			0	999999			0	0
R7BF59C8F_LR-546	1 MNXM1017@MNXC3 + 1 MNXM2@MNXC3 + 1 MNXM8@MNXC3 --> 1 MNXM10@MNXC3 + 2 MNXM1@MNXC3 + 1 MNXM458@MNXC3	R_ALDD4	ALDH3_BACSU;ALDH4_BACSU;ALDY_BACSU	MNXR660	MNXC3		bigg:ALDD4;iaf1260:ALDD4;iyo844:ALDD4;obsolete:rxn10350;seed:rxn08111	0	999999			0	0
R655E793C_LR-439	1 MNXM1020@MNXC3 + 2 MNXM89@MNXC3 --> 1 MNXM1@MNXC3 + 1 MNXM304@MNXC3 + 1 MNXM89582@MNXC3	R_BTS3	BIOB_BACSU		MNXC3			0	999999			0	0
R53E3F481_LR-340	1 MNXM1026@MNXC2 + 1 MNXM2@MNXC3 + 1 MNXM3@MNXC3 --> 1 MNXM1026@MNXC3 + 1 MNXM1@MNXC3 + 1 MNXM7@MNXC3 + 1 MNXM9@MNXC3	R_MOBDabc	YVGK_BACSU+YVGL_BACSU+YVGM_BACSU	MNXR3623	MNXC2%MNXC3	3.6.3.29	bigg:MOBDabc;bigg:MOBDabcpp;ec:3.6.3.29;ecocyc:ABC-19-RXN;iaf1260:MOBDabcpp;iaf692:MOBDabc;imo1053-pao1:MOBDabc;imo1056:MOBDabc;intenz:4433;ips189:MOBDabc;isb619:MOBDabc;iso783:MOBDabc;iyo844:MOBDabc;metacyc:3.6.3.29-RXN;rhea:22020;rhea:22021;rhea:22022;rhea:22023;seed:rxn05619;seed:rxn08955	0	999999			0	0
RC9938A4C_RL-951	1 MNXM1043@MNXC3 + 1 MNXM10@MNXC3 + 2 MNXM1@MNXC3 <-- 1 MNXM2@MNXC3 + 1 MNXM8@MNXC3 + 1 isoiYO844dcal@MNXC3	R_ALDD10	ALDH3_BACSU;ALDH4_BACSU;ALDY_BACSU		MNXC3			-999999	0			0	0
R6150E5BA_RL-417	1 MNXM105630@MNXC3 + 1 MNXM119@MNXC3 + 1 MNXM1@MNXC3 + 1 MNXM2@MNXC3 + 1 MNXM349@MNXC3 <-- 1 MNXM1949@MNXC3 + 1 MNXM208@MNXC3 + 1 MNXM4@MNXC3	R_FDMO6	SSUD_BACSU		MNXC3			-999999	0			0	0
R31637FDC_RL-188	1 MNXM105630@MNXC3 + 1 MNXM119@MNXC3 + 1 MNXM1@MNXC3 + 1 MNXM2@MNXC3 + 1 MNXM69@MNXC3 <-- 1 MNXM208@MNXC3 + 1 MNXM4@MNXC3 + 1 MNXM73204@MNXC3	R_FDMO5	SSUD_BACSU		MNXC3			-999999	0			0	0
R6B3AC4_RL-469	1 MNXM108@MNXC3 + 1 MNXM10@MNXC3 + 2 MNXM1@MNXC3 <-- 1 MNXM2@MNXC3 + 1 MNXM528@MNXC3 + 1 MNXM8@MNXC3	R_ALDD16	ALDH3_BACSU;ALDH4_BACSU;ALDY_BACSU	MNXR7224	MNXC3	1.2.1.48	brenda:BR36783;ec:1.2.1.48;iyo844:ALDD16;kegg:R01704;obsolete:rxn09962;seed:rxn01247	-999999	0			0	0
RBDA802C6_RL-888	1 MNXM108@MNXC3 + 8 MNXM12@MNXC3 + 7 MNXM13@MNXC3 + 6 MNXM2@MNXC3 + 14 MNXM5@MNXC3 <-- 20 MNXM1@MNXC3 + 1 MNXM21@MNXC3 + 7 MNXM40@MNXC3 + 14 MNXM6@MNXC3	R_KAS8	FABD_BACSU+FABF_BACSU+FABG_BACSU+FABH2_BACSU+FABL_BACSU+FABZ_BACSU;FABD_BACSU+FABF_BACSU+FABG_BACSU+FABI_BACSU+YCSD_BACSU	MNXR3164	MNXC3	2.3.1.41	bigg:KAS8;brenda:BR44087;ec:2.3.1.41;isb619:KAS8;iyo844:KAS8;obsolete:rxn10037;reactome:REACT_1497;reactome:REACT_152723;reactome:REACT_153734;reactome:REACT_78047;reactome:REACT_81687;reactome:REACT_83733;reactome:REACT_87447;reactome:REACT_91445;reactome:REACT_96308;reactome:REACT_97636;seed:rxn05291	-999999	0			0	0
RD2BFB6BF_LR-996	1 MNXM10@MNXC3 + 1 MNXM1168@MNXC3 --> 1 MNXM2@MNXC3 + 1 MNXM606@MNXC3 + 1 MNXM8@MNXC3	R_MECDPDH2	ISPG_BACSU	MNXR55700	MNXC3		bigg:MECDPDH2;iaf1260:MECDPDH2;iso783:MECDPDH;iyo844:MECDPDH;obsolete:rxn08905;seed:rxn05293	0	999999			0	0
R9B4E9D01_RL-715	1 MNXM10@MNXC3 + 1 MNXM12597@MNXC3 + 2 MNXM1@MNXC3 <-- 1 MNXM2@MNXC3 + 1 MNXM8@MNXC3 + 1 isoiYO844ptdcal@MNXC3	R_ALDD15	ALDH3_BACSU;ALDH4_BACSU;ALDY_BACSU		MNXC3			-999999	0			0	0
RE3ABD960_RL-1086	1 MNXM10@MNXC3 + 1 MNXM13@MNXC3 + 1 MNXM21@MNXC3 <-- 1 MNXM12@MNXC3 + 1 MNXM23@MNXC3 + 1 MNXM8@MNXC3	R_PDH	DLDH1_BACSU+ODP2_BACSU+ODPA_BACSU+ODPB_BACSU	MNXR4132	MNXC3	1.2.1;1.2.1.-;1.2.1.51;1.2.4.1;1.8.1.4;2.3.1.12	bigg:PDH;bigg:PDHm;brenda:BS371137;ec:1.2.1;ec:1.2.1.-;ec:1.2.1.51;ec:1.2.4.1;ec:1.8.1.4;ec:2.3.1.12;ecocyc:PYRUVDEH-RXN;iabaylyiv4:PYRUVDEH-RXN;iaf1260:PDH;iag612:rbs_532;igt196:PDH;ijn746:PDH;ijr904.45632:PDH;ijr904:PDH;imeo21:PDH;imm904:PDHm;imo1053-pao1:PDH;imo1056:PDH;ind750:PDHm;inj661:PDH;ips189:PDH;irs1563.45632:R00209_m;irs1563.45632:R00209_p;isb619:PDH;iso783:PDH;iyo844:PDH;kegg:R00209;…	-999999	0			0	0
R38B7B02C_RL-219	1 MNXM10@MNXC3 + 1 MNXM13@MNXC3 + 1 MNXM470@MNXC3 <-- 1 MNXM12@MNXC3 + 1 MNXM238@MNXC3 + 1 MNXM8@MNXC3	R_OIVD2	BG10305+BG10306+BG10307+BG11725	MNXR3956	MNXC3	1.2.1.25	bigg:OIVD2;bigg:OIVD2m;brenda:BR36775;ec:1.2.1.25;iag612:rbs_46;ijn746:OIVD2;imeo21:2LDA;intenz:1368;isb619:OIVD2;iso783:OIVD2;iyo844:OIVD2;kegg:R01210;metacyc:1.2.1.25-RXN;obsolete:rxn10040;reactome:REACT_1813.3;rhea:13997;rhea:13998;rhea:13999;rhea:14000;seed:rxn00899	-999999	0			0	0
RC1441998_B-906	1 MNXM10@MNXC3 + 1 MNXM13@MNXC3 + 1 MNXM471@MNXC3 <==> 1 MNXM12@MNXC3 + 1 MNXM404@MNXC3 + 1 MNXM8@MNXC3	R_OIVD1	BG10305+BG10306+BG10307+BG11725	MNXR3955	MNXC3	1.2.1;1.2.1.25;1.2.4.4	bigg:OIVD1m;bigg:OIVD1r;brenda:BS413189;ec:1.2.1;ec:1.2.1.25;ec:1.2.4.4;ijn746:OIVD1;intenz:1368;isb619:OIVD1;iso783:OIVD1i;iyo844:OIVD1;kegg:R01651;metacyc:2KETO-4METHYL-PENTANOATE-DEHYDROG-RXN;obsolete:rxn10039;reactome:REACT_1813.3;rhea:25177;rhea:25178;rhea:25179;rhea:25180;seed:rxn01207;upa:UCR01651;upa:UER00859	-999999	999999			0	0
R29337EA3_RL-145	1 MNXM10@MNXC3 + 1 MNXM13@MNXC3 + 1 MNXM569@MNXC3 <-- 1 MNXM12@MNXC3 + 1 MNXM439@MNXC3 + 1 MNXM8@MNXC3	R_OIVD3	BG10305+BG10306+BG10307+BG11725	MNXR3957	MNXC3	1.2.1;1.2.1.25	bigg:OIVD3;bigg:OIVD3m;ec:1.2.1;ec:1.2.1.25;metacyc:2KETO-3METHYLVALERATE-RXN;rhea:30907;rhea:30908;rhea:30909;rhea:30910	-999999	0			0	0
R7C6CF665_RL-548	1 MNXM10@MNXC3 + 1 MNXM13@MNXC3 + 1 MNXM86@MNXC3 <-- 1 MNXM12@MNXC3 + 1 MNXM8@MNXC3 + 1 isoiYO844mmalsa@MNXC3	R_MMSDHir	IOLA_BACSU		MNXC3	1.2.1.27		-999999	0			0	0
R4AB610A3_RL-301	1 MNXM10@MNXC3 + 1 MNXM13@MNXC3 + 1 MNXM92@MNXC3 <-- 1 MNXM12@MNXC3 + 1 MNXM20@MNXC3 + 1 MNXM8@MNXC3	R_AKGDH	DLDH1_BACSU+ODO1_BACSU+ODO2_BACSU	MNXR595	MNXC3	1.2.4.2;1.8.1.4;2.3.1.61	bigg:AKGDH;bigg:AKGDm;brenda:BS370781;ec:1.2.4.2;ec:1.8.1.4;ec:2.3.1.61;ecocyc:2OXOGLUTARATEDEH-RXN;iabaylyiv4:2OXOGLUTARATEDEH-RXN;iaf1260:AKGDH;iag612:rbs_56;iao358:rll_599;igt196:TEST_AKGDH;iin800:KGD1;ijn746:AKGDH;ijr904.45632:TEST_AKGDH;ijr904:TEST_AKGDH;imo1053-pao1:AKGD;imo1056:AKGD;ips189:AKGD;irs1563.45632:R08549_c;iso783:AKGD;iyo844:AKGD;kegg:R08549;metacyc:2OXOGLUTARATEDEH-RXN;reactome…	-999999	0			0	0
RDBF54679_B-1051	1 MNXM10@MNXC3 + 1 MNXM159@MNXC3 + 1 MNXM1@MNXC3 <==> 1 MNXM8@MNXC3 + 1 isoiYO8442hbut@MNXC3	R_LDH2	LDH_BACSU		MNXC3	1.1.1.27		-999999	999999			0	0
R375429FC_RL-214	1 MNXM10@MNXC3 + 1 MNXM1653@MNXC3 + 2 MNXM1@MNXC3 <-- 1 MNXM2@MNXC3 + 1 MNXM75@MNXC3 + 1 MNXM8@MNXC3	R_ALDD6	ALDH3_BACSU;ALDH4_BACSU;ALDY_BACSU		MNXC3			-999999	0			0	0
R254A3425_LR-120	1 MNXM10@MNXC3 + 1 MNXM1@MNXC3 + 1 MNXM606@MNXC3 --> 1 MNXM132@MNXC3 + 1 MNXM2@MNXC3 + 1 MNXM8@MNXC3	R_DMPPS	ISPH_BACSU	MNXR68731	MNXC3	1.17.1.2	bigg:DMPPS;ec:1.17.1.2;ecocyc:RXN0-884;iabaylyiv4:RXN0-884;iaf1260:DMPPS;igt196:DMPPS;iit341:DMPPS;ijr904.45632:DMPPS;ijr904:DMPPS;imeo21:DMPPS;inj661:DMPPS;intenz:17758;iso783:DMPPS;iyo844:DMPPS;kegg:R08210;rhea:24821;rhea:24822;rhea:24823;rhea:24824;seed:rxn08352	0	999999			0	0
R4401ED9C_LR-270	1 MNXM10@MNXC3 + 1 MNXM1@MNXC3 + 1 MNXM606@MNXC3 --> 1 MNXM2@MNXC3 + 1 MNXM83@MNXC3 + 1 MNXM8@MNXC3	R_IPDPS	ISPH_BACSU	MNXR55660	MNXC3	1.17.1.2	bigg:IPDPS;ec:1.17.1.2;ecocyc:ISPH2-RXN;iabaylyiv4:ISPH2-RXN;iaf1260:IPDPS;igt196:IPDPS;iit341:IPDPS;ijn746:IPDPS;ijr904.45632:IPDPS;ijr904:IPDPS;imeo21:IPDPS;inj661:IPDPS;intenz:17758;iso783:IPDPS;iyo844:IPDPS;kegg:R08209;rhea:24492;rhea:24493;rhea:24494;rhea:24495;seed:rxn08756	0	999999			0	0
R7B98A5EA_RL-544	1 MNXM10@MNXC3 + 1 MNXM1@MNXC3 + 1 isoiYO844g15lac@MNXC3 <-- 1 MNXM41@MNXC3 + 1 MNXM8@MNXC3	R_G1Dx	DHG_BACSU		MNXC3	1.1.1.118		-999999	0			0	0
R523226EC_RL-334	1 MNXM10@MNXC3 + 1 MNXM1@MNXC3 + 1 isoiYO844mmalsa@MNXC3 <-- 1 MNXM396@MNXC3 + 1 MNXM8@MNXC3	R_HACOADr	FADN_BACSU		MNXC3	1.1.1.31		-999999	0			0	0
REB9D46FE_RL-1133	1 MNXM10@MNXC3 + 2 MNXM1@MNXC3 + 1 MNXM236@MNXC3 <-- 1 MNXM2@MNXC3 + 1 MNXM8@MNXC3 + 1 isoiYO844ocdcal@MNXC3	R_ALDD18	ALDH3_BACSU;ALDH4_BACSU;ALDY_BACSU		MNXC3			-999999	0			0	0
R8548EC3_RL-591	1 MNXM10@MNXC3 + 2 MNXM1@MNXC3 + 1 MNXM314@MNXC3 <-- 1 MNXM2@MNXC3 + 1 MNXM8@MNXC3 + 1 isoiYO844ttdcal@MNXC3	R_ALDD14	ALDH3_BACSU;ALDH4_BACSU;ALDY_BACSU		MNXC3			-999999	0			0	0
R22B9E219_RL-104	1 MNXM10@MNXC3 + 2 MNXM1@MNXC3 + 1 MNXM356@MNXC3 <-- 1 MNXM2@MNXC3 + 1 MNXM821@MNXC3 + 1 MNXM8@MNXC3	R_ALDD3	ALDH3_BACSU;ALDH4_BACSU;ALDY_BACSU	MNXR28600	MNXC3		iyo844:ALDD3;seed:rxn09967	-999999	0			0	0
R330B6CF9_RL-193	1 MNXM10@MNXC3 + 2 MNXM1@MNXC3 + 1 MNXM383@MNXC3 <-- 1 MNXM2@MNXC3 + 1 MNXM518@MNXC3 + 1 MNXM8@MNXC3	R_ALDD20x	ALDH3_BACSU;ALDH4_BACSU;ALDY_BACSU	MNXR654	MNXC3	1.2.1.3	bigg:ALDD20x;bigg:ALDD20xm;ec:1.2.1.3;imm904:ALDD20xm;ind750:ALDD20xm;kegg:R02678;metacyc:RXN-10715;obsolete:rxn09883;rhea:30867;rhea:30868;rhea:30869;rhea:30870;seed:rxn01937	-999999	0			0	0
RC67EFE6D_RL-935	1 MNXM10@MNXC3 + 2 MNXM1@MNXC3 + 1 MNXM39@MNXC3 <-- 1 MNXM2@MNXC3 + 1 MNXM56@MNXC3 + 1 MNXM8@MNXC3	R_ALDD1	ALDH3_BACSU;ALDH4_BACSU;ALDY_BACSU	MNXR651	MNXC3	1.2.1.1;1.2.1.22;1.2.1.24;1.2.1.3;1.2.1.32;1.2.1.46;1.5.1.12	bigg:ALDD1;biopath:RXN00564;brenda:BR29406;brenda:BS189231;ec:1.2.1.1;ec:1.2.1.22;ec:1.2.1.24;ec:1.2.1.3;ec:1.2.1.32;ec:1.2.1.46;ec:1.5.1.12;iaf692:ALDD1;imeo21:ALDD1;imo1053-pao1:ALDD1x;imo1056:ALDD1x;inj661:ALDD1;intenz:1389;iyo844:ALDD1x;kegg:R00604;metacyc:FORMALDEHYDE-DEHYDROGENASE-RXN;obsolete:rxn09965;rhea:16425;rhea:16426;rhea:16427;rhea:16428;seed:rxn00429	-999999	0			0	0
R867B9ED8_RL-602	1 MNXM10@MNXC3 + 2 MNXM1@MNXC3 + 1 MNXM402@MNXC3 <-- 1 MNXM2@MNXC3 + 1 MNXM8@MNXC3 + 1 isoiYO844ddcal@MNXC3	R_ALDD12	ALDH3_BACSU;ALDH4_BACSU;ALDY_BACSU		MNXC3			-999999	0			0	0
R27B1F039_RL-135	1 MNXM10@MNXC3 + 2 MNXM1@MNXC3 + 1 MNXM61167@MNXC3 <-- 1 MNXM2@MNXC3 + 1 MNXM8@MNXC3 + 1 isoiYO844hpdcal@MNXC3	R_ALDD17	ALDH3_BACSU;ALDH4_BACSU;ALDY_BACSU		MNXC3			-999999	0			0	0
R9904D4AA_RL-703	1 MNXM10@MNXC3 + 2 MNXM1@MNXC3 + 1 MNXM750@MNXC3 <-- 1 MNXM2@MNXC3 + 1 MNXM8@MNXC3 + 1 isoiYO844octal@MNXC3	R_ALDD8	ALDH3_BACSU;ALDH4_BACSU;ALDY_BACSU		MNXC3			-999999	0			0	0
RECA9361_RL-1140	1 MNXM10@MNXC3 + 2 MNXM1@MNXC3 + 1 isoiYO844hpa@MNXC3 <-- 1 MNXM2@MNXC3 + 1 MNXM8@MNXC3 + 1 isoiYO844hpal@MNXC3	R_ALDD7	ALDH3_BACSU;ALDH4_BACSU;ALDY_BACSU		MNXC3			-999999	0			0	0
R79919BB_RL-537	1 MNXM10@MNXC3 + 2 MNXM1@MNXC3 + 1 isoiYO844mmal@MNXC3 <-- 1 MNXM2@MNXC3 + 1 MNXM8@MNXC3 + 1 isoiYO844mmalsa@MNXC3	R_ALDD4x	ALDH3_BACSU;ALDH4_BACSU;ALDY_BACSU		MNXC3	1.2.1.3		-999999	0			0	0
R8933CD01_RL-616	1 MNXM10@MNXC3 + 2 MNXM1@MNXC3 + 1 isoiYO844nona@MNXC3 <-- 1 MNXM2@MNXC3 + 1 MNXM8@MNXC3 + 1 isoiYO844nonal@MNXC3	R_ALDD9	ALDH3_BACSU;ALDH4_BACSU;ALDY_BACSU		MNXC3			-999999	0			0	0
REAF1526B_RL-1129	1 MNXM10@MNXC3 + 2 MNXM1@MNXC3 + 1 isoiYO844pta@MNXC3 <-- 1 MNXM2@MNXC3 + 1 MNXM73201@MNXC3 + 1 MNXM8@MNXC3	R_ALDD5	ALDH3_BACSU;ALDH4_BACSU;ALDY_BACSU		MNXC3			-999999	0			0	0
RF8469AA5_RL-1201	1 MNXM10@MNXC3 + 2 MNXM1@MNXC3 + 1 isoiYO844trdca@MNXC3 <-- 1 MNXM2@MNXC3 + 1 MNXM8@MNXC3 + 1 isoiYO844trdcal@MNXC3	R_ALDD13	ALDH3_BACSU;ALDH4_BACSU;ALDY_BACSU		MNXC3			-999999	0			0	0
R759833D5_RL-526	1 MNXM10@MNXC3 + 2 MNXM1@MNXC3 + 1 isoiYO844udca@MNXC3 <-- 1 MNXM2@MNXC3 + 1 MNXM8@MNXC3 + 1 isoiYO844udcal@MNXC3	R_ALDD11	ALDH3_BACSU;ALDH4_BACSU;ALDY_BACSU		MNXC3			-999999	0			0	0
R7EF15733_RL-561	1 MNXM10@MNXC3 + 3 MNXM1@MNXC3 + 1 MNXM744@MNXC3 <-- 2 MNXM2@MNXC3 + 1 MNXM8@MNXC3 + 1 isoiYO844glcurn@MNXC3	R_ALDD32	ALDH3_BACSU;ALDH4_BACSU;ALDY_BACSU		MNXC3			-999999	0			0	0
R945DA70A_B-679	1 MNXM113@MNXC2 + 1 MNXM1@MNXC2 <==> 1 MNXM113@MNXC3 + 1 MNXM1@MNXC3	R_GMPt6		MNXR27740	MNXC2%MNXC3		iyo844:GMPt6;obsolete:rxn05677;seed:rxn05471	-999999	999999			0	0
RAC0D11E2_RL-803	1 MNXM114070@MNXC3 + 1 MNXM25@MNXC3 <-- 1 MNXM820@MNXC3 + 1 MNXM89582@MNXC3	R_SHSL2r	METI_BACSU	MNXR69902	MNXC3	2.5.1.-;2.5.1.48;4.2.99.9	bigg:SHSL2r;biopath:RXN00932;ec:2.5.1.-;ec:2.5.1.48;ec:4.2.99.9;kegg:R01288;metacyc:RXN-9384;rhea:27826;rhea:27827;rhea:27828;rhea:27829;upa:UCR01288;upa:UER00449	-999999	0			0	0
R6F8DFDA3_RL-495	1 MNXM114079@MNXC3 + 1 MNXM13@MNXC3 <-- 1 MNXM1@MNXC3 + 2 MNXM23@MNXC3	R00226	ILVB_BACSU+ILVH_BACSU;ILVX_BACSU		MNXC3			-999999	0			0	0
R27712032_LR-133	1 MNXM114@MNXC2 + 1 MNXM1@MNXC2 --> 1 MNXM114@MNXC3 + 1 MNXM1@MNXC3	R_PROt2	OPUE_BACSU;YCGO_BACSU;YODF_BACSU;YTNA_BACSU	MNXR4454	MNXC2%MNXC3		bigg:PROt2;bigg:PROt2pp;bigg:PROt2r;bigg:PROt2rL;bigg:PROt2rpp;ecocyc:TRANS-RXN-29;iabaylyiv4:TRANS-RXN-PRO;iaf1260:PROt2rpp;iaf692:PROt2;iin800:GAP1_14;iin800:PUT4_3;iit341:PROt2r;ijn746:PROt2pp;ijr904.45632:PROt2r;ijr904:PROt2r;imeo21:PROt2r;imm904:PROt2r;ind750:PROt2r;inj661:PROt2r;ips189:PROt2;iyo844:PROt2;rhea:28963;rhea:28964;rhea:28965;rhea:28966;seed:rxn05638;seed:rxn09191;seed:rxn12451	0	999999			0	0
RA71F660C_LR-773	1 MNXM1154@MNXC3 + 1 MNXM2@MNXC3 --> 1 MNXM1226@MNXC3 + 1 MNXM364@MNXC3	R02973	AMHX_BACSU	MNXR4361	MNXC3	3.5.1.92	bigg:PNTEH;brenda:BR48644;ec:3.5.1.92;intenz:16001;iyo844:PNTEH;kegg:R02973;metacyc:3.5.1.92-RXN;rhea:13445;rhea:13446;rhea:13447;rhea:13448;seed:rxn02130	0	999999			0	0
R1EC204FE_B-82	1 MNXM1154@MNXC3 + 1 MNXM3@MNXC3 <==> 1 MNXM1@MNXC3 + 1 MNXM373@MNXC3 + 1 MNXM7@MNXC3	R_r0578	COAA_BACSU		MNXC3	null		-999999	999999			0	0
RF3232FC8_B-1170	1 MNXM117@MNXC3 + 1 MNXM490@MNXC3 <==> 1 MNXM2@MNXC3 + 1 MNXM584@MNXC3	R_194		MNXR665	MNXC3	3.5.3.4	bigg:ALLTAH;bigg:ALLTAHr;biopath:RXN01269;brenda:BR19262;ec:3.5.3.4;iabaylyiv4:ALLANTOICASE-RXN;iin800:DAL2;ijr904.45632:ALLTAH;ijr904:ALLTAH;imm904:ALLTAHr;imo1053-pao1:ALLTAH;imo1056:ALLTAH;ind750:ALLTAHr;intenz:4292;irs1563.45632:R02422_c;iyo844:ALLTAHr;kegg:R02422;metacyc:ALLANTOICASE-RXN;rhea:11016;rhea:11017;rhea:11018;rhea:11019;seed:rxn01746;upa:UCR02422;upa:UER00654	-999999	999999			0	0
RDF7E591C_LR-1068	1 MNXM11@MNXC2 + 1 MNXM2@MNXC3 + 1 MNXM3@MNXC3 --> 1 MNXM11@MNXC3 + 1 MNXM1@MNXC3 + 1 MNXM7@MNXC3 + 1 MNXM9@MNXC3	R_PPIabc		MNXR27811	MNXC2%MNXC3		iyo844:PPIabc;seed:rxn05635	0	999999			0	0
R62721191_RL-428	1 MNXM11@MNXC3 + 1 MNXM14@MNXC3 + 1 MNXM28@MNXC3 <-- 1 MNXM3@MNXC3 + 1 MNXM61@MNXC3 + 1 MNXM90882@MNXC3	R_METTRS	SYM_BACSU		MNXC3	6.1.1.10		-999999	0			0	0
R8CD08AB3_RL-641	1 MNXM11@MNXC3 + 1 MNXM14@MNXC3 + 1 MNXM86@MNXC3 <-- 1 MNXM12@MNXC3 + 1 MNXM356@MNXC3 + 1 MNXM3@MNXC3	R_ACCOALm	ACSA_BACSU	MNXR360	MNXC3	6.2.1.1;6.2.1.17	bigg:ACCOALm;bigg:ACS2;brenda:BR68;ec:6.2.1.1;ec:6.2.1.17;ecocyc:PROPIONATE--COA-LIGASE-RXN;iabaylyiv4:PROPIONATE--COA-LIGASE-RXN;iaf692:ACS2;ijn746:ACS2;imeo21:ACS2;inj661:ACS2;intenz:5075;iyo844:ACS2;kegg:R00925;metacyc:PROPIONATE--COA-LIGASE-RXN;rhea:20373;rhea:20374;rhea:20375;rhea:20376;seed:rxn00674	-999999	0			0	0
RB9D38C7E_RL-869	1 MNXM11@MNXC3 + 1 MNXM14@MNXC3 + 1 MNXM89752@MNXC3 <-- 1 MNXM3@MNXC3 + 1 MNXM89557@MNXC3 + 1 MNXM90886@MNXC3	R_GLUTRS	SYE_BACSU	MNXR48752	MNXC3	6.1.1.17;6.1.1.24	bigg:GLUTRS;bigg:GLUTRSm;ec:6.1.1.17;ec:6.1.1.24;ecocyc:GLURS-RXN;iabaylyiv4:GLURS-RXN;iaf1260:GLUTRS;iaf692:GLUTRS;iit341:GLUTRS;ijn746:GLUTRS;ijr904.45632:GLUTRS;ijr904:GLUTRS;imeo21:GLUTRS;imm904:GLUTRS;imm904:GLUTRSm;imo1053-pao1:GLUTRS;imo1056:GLUTRS;ind750:GLUTRS;ind750:GLUTRSm;intenz:5053;ips189:GLUTRS;isb619:GLUTRS;iso783:GLUTRS;iyo844:GLUTRS;kegg:R05578;metacyc:GLURS-RXN;rhea:23540;rhea:…	-999999	0			0	0
RD0A98555_B-983	1 MNXM11@MNXC3 + 1 MNXM14@MNXC3 + 1 isoiYO844fa10coa@MNXC3 <==> 1 MNXM12@MNXC3 + 1 MNXM3@MNXC3 + 1 MNXM8600@MNXC3	R_FACOAL171_anteiso_	LCFA_BACSU;LCFB_BACSU;YHFT_BACSU;YNGI_BACSU		MNXC3	6.2.1.3		-999999	999999			0	0
R4C4ACD09_B-307	1 MNXM11@MNXC3 + 1 MNXM14@MNXC3 + 1 isoiYO844fa5coa@MNXC3 <==> 1 MNXM12@MNXC3 + 1 MNXM3@MNXC3 + 1 MNXM8601@MNXC3	R_FACOAL161_ISO_	LCFA_BACSU;LCFB_BACSU;YHFT_BACSU;YNGI_BACSU		MNXC3	6.2.1.3		-999999	999999			0	0
R8E6A122D_B-648	1 MNXM11@MNXC3 + 1 MNXM14@MNXC3 + 1 isoiYO844fa9coa@MNXC3 <==> 1 MNXM12@MNXC3 + 1 MNXM3@MNXC3 + 1 MNXM8602@MNXC3	R_FACOAL171_ISO_	LCFA_BACSU;LCFB_BACSU;YHFT_BACSU;YNGI_BACSU		MNXC3	6.2.1.3		-999999	999999			0	0
RE3700A43_B-1085	1 MNXM11@MNXC3 + 1 MNXM7@MNXC3 <==> 1 MNXM14@MNXC3 + 1 MNXM332@MNXC3	R_ADK2	KAD_BACSU	MNXR480	MNXC3	2.7.4.3	bigg:ADK2;ec:2.7.4.3;iaf692:ADK2;imeo21:ADK2;inj661:ADK2;ips189:ADK2;iyo844:ADK2;seed:rxn10052	-999999	999999			0	0
R6685203D_LR-445	1 MNXM1231@MNXC3 + 1 MNXM2@MNXC3 --> 1 MNXM15@MNXC3 + 1 MNXM39@MNXC3	R_FORA		MNXR2273	MNXC3	3.5.1.49	bigg:FORAMD;brenda:BR22693;ec:3.5.1.49;iit341:FORAMD;imo1053-pao1:FORAMD;imo1056:FORAMD;intenz:4233;iyo844:FORAMD;kegg:R00524;metacyc:FORMAMIDASE-RXN;rhea:21948;rhea:21949;rhea:21950;rhea:21951;seed:rxn00374	0	999999			0	0
RC9D3B43_RL-952	1 MNXM124@MNXC2 + 1 MNXM1@MNXC3 <-- 1 MNXM124@MNXC3 + 1 MNXM1@MNXC2	R_SPMDt3	BLTD_BACSU	MNXR4890	MNXC2%MNXC3		bigg:SPMDt2;ecocyc:TRANS-RXN0-266;iin800:U172;imm904:SPMDt3i;ind750:SPMDt2;iyo844:SPMDt3;rhea:28735;rhea:28736;rhea:28737;rhea:28738;seed:rxn05652;seed:rxn09660	-999999	0			0	0
RC464C4C1_B-929	1 MNXM126@MNXC2 + 1 MNXM1@MNXC2 <==> 1 MNXM126@MNXC3 + 1 MNXM1@MNXC3	R_3PGt6		MNXR27748	MNXC2%MNXC3		iyo844:3PGt6;seed:rxn05479	-999999	999999			0	0
R179EF8A4_LR-39	1 MNXM131@MNXC2 + 1 MNXM1@MNXC2 + 1 MNXM2255@MNXC2 --> 1 MNXM131@MNXC3 + 1 MNXM1@MNXC3 + 1 MNXM2255@MNXC3	R_CITt11	CITM_BACSU	MNXR79903	MNXC2%MNXC3		iyo844:CITt11;seed:rxn05520	0	999999			0	0
RF63486BA_LR-1190	1 MNXM131@MNXC2 + 1 MNXM1@MNXC2 + 1 MNXM3673@MNXC2 --> 1 MNXM131@MNXC3 + 1 MNXM1@MNXC3 + 1 MNXM3673@MNXC3	R_CITt12	CITM_BACSU	MNXR79904	MNXC2%MNXC3		iyo844:CITt12;seed:rxn05521	0	999999			0	0
RE64B6261_LR-1099	1 MNXM131@MNXC2 + 1 MNXM1@MNXC2 + 1 MNXM711@MNXC2 --> 1 MNXM131@MNXC3 + 1 MNXM1@MNXC3 + 1 MNXM711@MNXC3	R_CITt13	CITM_BACSU	MNXR27769	MNXC2%MNXC3		iyo844:CITt13;seed:rxn05522	0	999999			0	0
R2B4398D2_LR-155	1 MNXM134@MNXC3 + 1 MNXM3@MNXC3 + 1 MNXM53@MNXC3 --> 1 MNXM1@MNXC3 + 1 MNXM7@MNXC3 + 1 MNXM9@MNXC3 + 1 isoiYO844serLhis@MNXC3	R_LAAL41	BG10629		MNXC3			0	999999			0	0
RD929FF9B_LR-1029	1 MNXM134@MNXC3 + 1 MNXM3@MNXC3 + 1 MNXM61@MNXC3 --> 1 MNXM1@MNXC3 + 1 MNXM7@MNXC3 + 1 MNXM9@MNXC3 + 1 isoiYO844metLhis@MNXC3	R_LAAL42	BG10629		MNXC3			0	999999			0	0
RA43CA1FF_B-758	1 MNXM13@MNXC3 + 1 MNXM20@MNXC3 + 1 MNXM6@MNXC3 <==> 1 MNXM5@MNXC3 + 1 MNXM89661@MNXC3	R_776	IDH_BACSU	MNXR31729	MNXC3	1.1.1.42	bigg:ICDHy;bigg:ICDHym;bigg:ICDHyp;bigg:ICDHyr;bigg:ICDHyrm;brenda:BR29305;brenda:BS188124;brenda:BS370920;ec:1.1.1.42;ecocyc:ISOCITDEH-RXN;iabaylyiv4:ISOCITDEH-RXN;iaf1260:ICDHyr;iaf692:ICDHyr;iag612:rbs_357;iao358:rll_204;iit341:ICDHyr;ijn746:ICDHyr;ijr904.45632:ICDHyr;ijr904:ICDHyr;imeo21:ICDHy;imm904:ICDHy;imm904:ICDHym;imm904:ICDHyp;imo1053-pao1:ICDHy;imo1056:ICDHy;ind750:ICDHy;ind750:ICDHym…	-999999	999999			0	0
R337C344F_RL-194	1 MNXM13@MNXC3 + 1 MNXM22@MNXC3 + 1 MNXM91795@MNXC3 <-- 1 MNXM1597@MNXC3 + 1 MNXM1@MNXC3 + 2 MNXM2@MNXC3 + 1 MNXM4@MNXC3	R_URIC	HIUH_BACSU;PUCL_BACSU	MNXR70064	MNXC3	1.7.3.3	bigg:URIC;biopath:RXN00217;ec:1.7.3.3;iaf1260:URIC;imo1053-pao1:URIC;imo1056:URIC;iyo844:URIC;metacyc:RXN0-5473;seed:rxn09370	-999999	0			0	0
RF5D8FB16_RL-1187	1 MNXM13@MNXC3 + 1 MNXM282@MNXC3 <-- 1 MNXM1@MNXC3 + 1 MNXM713@MNXC3	R01682			MNXC3			-999999	0			0	0
RDCD79BCE_LR-1056	1 MNXM13@MNXC3 + 1 MNXM2@MNXC3 + 1 MNXM388@MNXC3 + 1 MNXM3@MNXC3 --> 2 MNXM1@MNXC3 + 1 MNXM507@MNXC3 + 1 MNXM7@MNXC3 + 1 MNXM9@MNXC3	R_AIRC1	PUR8_BACSU+PURK_BACSU	MNXR80476	MNXC3		imo1053-pao1:AIRC1;imo1056:AIRC1;iyo844:AIRC1;seed:rxn10053	0	999999			0	0
RABC253CB_RL-802	1 MNXM13@MNXC3 + 1 MNXM475@MNXC3 <-- 1 MNXM1@MNXC3 + 2 MNXM69@MNXC3	R_GLXCL	YDAP_BACSU	MNXR2736	MNXC3	4.1.1.47	bigg:GLXCL;biopath:RXN00883;brenda:BR306;ec:4.1.1.47;ecocyc:GLYOCARBOLIG-RXN;iaf1260:GLXCL;ijn746:GLXCL;ijr904.45632:GLXCL;ijr904:GLXCL;imo1053-pao1:GLXCBL;imo1056:GLXCBL;intenz:4541;iyo844:GLXCBL;kegg:R00013;macie:M0298;metacyc:GLYOCARBOLIG-RXN;rhea:10136;rhea:10137;rhea:10138;rhea:10139;seed:rxn00010;upa:UCR00013;upa:UER00831	-999999	0			0	0
RFF11C5E6_LR-1241	1 MNXM140@MNXC3 + 1 MNXM142@MNXC3 + 1 MNXM3@MNXC3 --> 1 MNXM1@MNXC3 + 1 MNXM7@MNXC3 + 1 MNXM9@MNXC3 + 1 isoiYO844thrLleu@MNXC3	R_LAAL16	BG10629		MNXC3			0	999999			0	0
R1C09F677_LR-62	1 MNXM140@MNXC3 + 1 MNXM29@MNXC3 + 1 MNXM3@MNXC3 --> 1 MNXM1@MNXC3 + 1 MNXM7@MNXC3 + 1 MNXM9@MNXC3 + 1 isoiYO844glyleu@MNXC3	R_LAAL13	BG10629		MNXC3			0	999999			0	0
RD4EEA531_LR-1007	1 MNXM140@MNXC3 + 1 MNXM3@MNXC3 + 1 MNXM53@MNXC3 --> 1 MNXM1@MNXC3 + 1 MNXM7@MNXC3 + 1 MNXM9@MNXC3 + 1 isoiYO844serLleu@MNXC3	R_LAAL14	BG10629		MNXC3			0	999999			0	0
R90F75219_LR-658	1 MNXM142@MNXC3 + 1 MNXM29@MNXC3 + 1 MNXM3@MNXC3 --> 1 MNXM1@MNXC3 + 1 MNXM7@MNXC3 + 1 MNXM9@MNXC3 + 1 isoiYO844Lthrgly@MNXC3	R_LAAL4	BG10629		MNXC3			0	999999			0	0
RD474B8B3_LR-1001	1 MNXM142@MNXC3 + 1 MNXM37@MNXC3 + 1 MNXM3@MNXC3 --> 1 MNXM1@MNXC3 + 1 MNXM7@MNXC3 + 1 MNXM9@MNXC3 + 1 isoiYO844thrLgln@MNXC3	R_LAAL38	BG10629		MNXC3			0	999999			0	0
R18079BB7_LR-41	1 MNXM142@MNXC3 + 1 MNXM3@MNXC3 + 1 MNXM61@MNXC3 --> 1 MNXM1@MNXC3 + 1 MNXM7@MNXC3 + 1 MNXM9@MNXC3 + 1 isoiYO844thrLmet@MNXC3	R_LAAL22	BG10629		MNXC3			0	999999			0	0
R8CC22DA8_LR-640	1 MNXM142@MNXC3 + 1 MNXM3@MNXC3 + 1 MNXM97@MNXC3 --> 1 MNXM1@MNXC3 + 1 MNXM7@MNXC3 + 1 MNXM9@MNXC3 + 1 isoiYO844thrLphe@MNXC3	R_LAAL27	BG10629		MNXC3			0	999999			0	0
RE7BA14CB_LR-1105	1 MNXM147@MNXC3 + 1 MNXM32@MNXC3 + 1 MNXM3@MNXC3 --> 1 MNXM1@MNXC3 + 1 MNXM7@MNXC3 + 1 MNXM9@MNXC3 + 1 isoiYO844alaLasn@MNXC3	R_LAAL39	BG10629		MNXC3			0	999999			0	0
RCA1C4FB9_B-954	1 MNXM14@MNXC2 + 1 MNXM1@MNXC2 <==> 1 MNXM14@MNXC3 + 1 MNXM1@MNXC3	R_AMPt6		MNXR27754	MNXC2%MNXC3		iyo844:AMPt6;seed:rxn05497	-999999	999999			0	0
RAF733053_RL-817	1 MNXM14@MNXC3 + 1 MNXM1@MNXC3 + 1 MNXM7@MNXC3 <-- 1 MNXM212@MNXC3 + 1 MNXM3@MNXC3	R_YJR105W	DCK_BACSU		MNXC3			-999999	0			0	0
R91021E0A_B-659	1 MNXM151@MNXC2 + 2 MNXM2@MNXC2 <==> 1 MNXM22@MNXC2 + 2 MNXM57@MNXC2	R_GTHPe	BSAA_BACSU	MNXR2828	MNXC2	1.11.1.9	bigg:GTHP;bigg:GTHPe;bigg:GTHPm;brenda:BR37185;ec:1.11.1.9;ecocyc:GLUTATHIONE-PEROXIDASE-RXN;iabaylyiv4:GLUTATHIONE-PEROXIDASE-RXN;iao358:rll_183;iin800:GPX1;iin800:GPX2;iin800:HYR1;ijn746:GTHP;imm904:GTHP;imm904:GTHPm;ind750:GTHP;intenz:1769;irs1563.45632:R00274_c;isb619:GTHP;iso783:GSHPO;iyo844:GTHPe;kegg:R00274;metacyc:GLUTATHIONE-PEROXIDASE-RXN;obsolete:rxn10392;reactome:REACT_2037.3;rhea:168…	-999999	999999			0	0
R3B902335_RL-228	1 MNXM152@MNXC3 + 1 MNXM1@MNXC3 + 1 MNXM5@MNXC3 <-- 1 MNXM394@MNXC3 + 1 MNXM8@MNXC3	R_NADK5	PPNK1_BACSU		MNXC3	2.7.1.23		-999999	0			0	0
R47B0699A_B-287	1 MNXM152@MNXC3 + 1 MNXM3@MNXC3 <==> 1 MNXM394@MNXC3 + 1 MNXM7@MNXC3	R_925	NDK_BACSU	MNXR69532	MNXC3	2.7.4.6	bigg:NDPK4;bigg:NDPK4m;bigg:NDPK4n;biopath:RXN00420;brenda:BS358250;ec:2.7.4.6;ecocyc:DTDPKIN-RXN;kegg:R02093;metacyc:DTDPKIN-RXN;rhea:27682;rhea:27683;rhea:27684;rhea:27685	-999999	999999			0	0
R93634957_B-674	1 MNXM1562@MNXC2 <==> 1 MNXM1562@MNXC3	R_HGt	COPZ_BACSU	MNXR2958	MNXC2%MNXC3		bigg:HG2tex;iaf1260:HG2tex;iso783:HGt;iyo844:HGt;seed:rxn05586;seed:rxn08717	-999999	999999			0	0
RCE4073DF_LR-969	1 MNXM15900@MNXC3 + 1 MNXM2378@MNXC3 + 1 MNXM37@MNXC3 --> 1 MNXM161@MNXC3 + 1 isoiYO844unk2BS@MNXC3	R_PYRIS	PDXS_BACSU+PDXT_BACSU		MNXC3			0	999999			0	0
R8B252C8A_LR-631	1 MNXM1597@MNXC2 + 2 MNXM1@MNXC2 --> 1 MNXM1597@MNXC3 + 2 MNXM1@MNXC3	R_PRIt2	PUCJ_BACSU;PUCK_BACSU	MNXR64206	MNXC2%MNXC3		iag612:rbs_578;iag612:rbs_579;iyo844:PRIt2;metacyc:TRANS-RXN-207;seed:rxn05636	0	999999			0	0
RCBE45683_RL-960	1 MNXM15@MNXC3 + 1 MNXM22@MNXC3 + 1 MNXM46@MNXC3 <-- 1 MNXM2@MNXC3 + 1 MNXM42@MNXC3 + 1 MNXM4@MNXC3	R_ASPO	NADB_BACSU	MNXR863	MNXC3	1.4.3.15;1.4.3.16;1.4.3.2	bigg:ASPO1;brenda:BS258998;ec:1.4.3.15;ec:1.4.3.16;ec:1.4.3.2;iabaylyiv4:L-ASPARTATE-OXIDASE-RXN;ijn746:ASPO1;imeo21:ASPO1;inj661:ASPO1;intenz:19265;iyo844:ASPO7;kegg:R00357;rhea:19025;rhea:19026;rhea:19027;rhea:19028;seed:rxn00262	-999999	0			0	0
RFD334FED_RL-1229	1 MNXM15@MNXC3 + 1 MNXM288@MNXC3 <-- 1 MNXM1@MNXC3 + 1 MNXM2@MNXC3 + 1 MNXM338@MNXC3	R01878	CDD_BACSU		MNXC3			-999999	0			0	0
R119E66A1_B-5	1 MNXM15@MNXC3 + 1 MNXM386@MNXC3 <==> 1 MNXM1@MNXC3 + 1 MNXM2@MNXC3 + 1 isoiYO8445mcsn@MNXC3	R_MCSNAH1r	TADA_BACSU		MNXC3	3.5.4.1		-999999	999999			0	0
RF2E17644_RL-1168	1 MNXM15@MNXC3 + 1 MNXM80@MNXC3 <-- 1 MNXM1@MNXC3 + 1 MNXM2@MNXC3 + 1 MNXM31@MNXC3	R_DCMPDA3ir	COMEB_BACSU	MNXR53667	MNXC3	3.5.4.12	ec:3.5.4.12;iyo844:DCMPDA3ir;seed:rxn10054	-999999	0			0	0
R179ACB72_LR-38	1 MNXM160@MNXC2 + 2 MNXM9@MNXC3 --> 1 MNXM160@MNXC3 + 2 MNXM9@MNXC2	R_G6Pt6_2pp		MNXR69086	MNXC2%MNXC3		bigg:G6Pt6_2;bigg:G6Pt6_2pp;ijr904.45632:G6Pt6_2;ijr904:G6Pt6_2;iyo844:G6Pt6_2;seed:rxn05563;seed:rxn08569	0	999999			0	0
R4A9C77E0_B-299	1 MNXM1694@MNXC3 <==> 1 MNXM9861@MNXC3	R_MCA	PRPD_BACSU	MNXR79931	MNXC3		imm904:ACONT3m;iyo844:MCA;seed:rxn05745	-999999	999999			0	0
RE4EE51F4_B-1092	1 MNXM16@MNXC3 + 1 MNXM761@MNXC3 <==> 1 MNXM19@MNXC3 + 1 MNXM1@MNXC3 + 1 isoiYO8445mcsn@MNXC3	R_CYTOM	MTBP_BACSU		MNXC3	2.1.1.37		-999999	999999			0	0
RE148D006_RL-1077	1 MNXM179@MNXC2 + 2 MNXM1@MNXC3 + 1 MNXM27@MNXC2 + 1 MNXM98@MNXC3 <-- 1 MNXM179@MNXC3 + 2 MNXM1@MNXC2 + 1 MNXM27@MNXC3 + 1 MNXM98@MNXC2	R_MALt10	MLEN_BACSU	MNXR27803	MNXC2%MNXC3		iyo844:MALt10;seed:rxn05604	-999999	0			0	0
R38366E69_RL-217	1 MNXM17@MNXC3 + 1 MNXM1@MNXC3 + 0.01 isoiYO844m12dgBS@MNXC3 <-- 1 MNXM52@MNXC3 + 0.01 isoiYO84412dgrBS@MNXC3	R_UGT1_BS	UGTP_BACSU		MNXC3			-999999	0			0	0
R18E3DBF0_RL-46	1 MNXM17@MNXC3 + 46 MNXM1@MNXC3 + 45 MNXM31@MNXC3 + 1 MNXM80@MNXC3 + 1 isoiYO844gtca145BS@MNXC3 <-- 1 MNXM47@MNXC3 + 45 MNXM775@MNXC3 + 1 MNXM932@MNXC3	R_TECA1S45	TAGA_BACSU+TAGB_BACSU+TAGF_BACSU+TAGG_BACSU+TAGH_BACSU+TAGO_BACSU		MNXC3			-999999	0			0	0
R6F7FCD79_RL-494	1 MNXM1922@MNXC3 + 1 MNXM1@MNXC3 + 1 MNXM7@MNXC3 <-- 1 MNXM3@MNXC3 + 1 MNXM935@MNXC3	R_DINSK	DAGK_BACSU		MNXC3			-999999	0			0	0
RECA7CEB0_B-1139	1 MNXM1985@MNXC2 + 1 MNXM1@MNXC2 <==> 1 MNXM1985@MNXC3 + 1 MNXM1@MNXC3	R_3AMPt6		MNXR27745	MNXC2%MNXC3		iyo844:3AMPt6;seed:rxn05476	-999999	999999			0	0
RB966302D_LR-868	1 MNXM199@MNXC3 + 1 MNXM32@MNXC3 + 1 MNXM3@MNXC3 --> 1 MNXM1@MNXC3 + 1 MNXM7@MNXC3 + 1 MNXM9@MNXC3 + 1 isoiYO844alaLval@MNXC3	R_LAAL11	BG10629		MNXC3			0	999999			0	0
RF6B9C3D8_LR-1196	1 MNXM199@MNXC3 + 1 MNXM3@MNXC3 + 1 MNXM53@MNXC3 --> 1 MNXM1@MNXC3 + 1 MNXM7@MNXC3 + 1 MNXM9@MNXC3 + 1 isoiYO844serLval@MNXC3	R_LAAL12	BG10629		MNXC3			0	999999			0	0
RAA2B89DF_B-789	1 MNXM1@MNXC2 + 1 MNXM2074@MNXC2 <==> 1 MNXM1@MNXC3 + 1 MNXM2074@MNXC3	R_2PGLYCt6		MNXR27742	MNXC2%MNXC3		iyo844:2PGLYCt6;seed:rxn05473	-999999	999999			0	0
R447F3414_B-275	1 MNXM1@MNXC2 + 1 MNXM2182@MNXC2 <==> 1 MNXM1@MNXC3 + 1 MNXM2182@MNXC3	R_3CMPt6		MNXR27746	MNXC2%MNXC3		iyo844:3CMPt6;seed:rxn05477	-999999	999999			0	0
RC82007C2_B-941	1 MNXM1@MNXC2 + 1 MNXM2183@MNXC2 <==> 1 MNXM1@MNXC3 + 1 MNXM2183@MNXC3	R_3GMPt6		MNXR27747	MNXC2%MNXC3		iyo844:3GMPt6;seed:rxn05478	-999999	999999			0	0
RDB5F9062_B-1047	1 MNXM1@MNXC2 + 1 MNXM2184@MNXC2 <==> 1 MNXM1@MNXC3 + 1 MNXM2184@MNXC3	R_3UMPt6		MNXR27749	MNXC2%MNXC3		iyo844:3UMPt6;seed:rxn05480	-999999	999999			0	0
R7E3CD9C3_B-557	1 MNXM1@MNXC2 + 1 MNXM257@MNXC2 <==> 1 MNXM1@MNXC3 + 1 MNXM257@MNXC3	R_DTMPt6;R_TMPt6		MNXR27826	MNXC2%MNXC3		iyo844:DTMPt6;seed:rxn05679	-999999	999999			0	0
R71F152A5_B-504	1 MNXM1@MNXC2 + 1 MNXM275@MNXC2 <==> 1 MNXM1@MNXC3 + 1 MNXM275@MNXC3	R_2PGt6		MNXR27743	MNXC2%MNXC3		iyo844:2PGt6;seed:rxn05474	-999999	999999			0	0
R582F374B_B-369	1 MNXM1@MNXC2 + 1 MNXM31@MNXC2 <==> 1 MNXM1@MNXC3 + 1 MNXM31@MNXC3	R_CMPt6		MNXR27771	MNXC2%MNXC3		iyo844:CMPt6;seed:rxn05525	-999999	999999			0	0
RF74B924_B-1198	1 MNXM1@MNXC2 + 1 MNXM325@MNXC2 <==> 1 MNXM1@MNXC3 + 1 MNXM325@MNXC3	R_6PGCt6		MNXR27751	MNXC2%MNXC3		iyo844:6PGCt6;seed:rxn05482	-999999	999999			0	0
R51FCA6A5_LR-330	1 MNXM1@MNXC2 + 1 MNXM32@MNXC2 --> 1 MNXM1@MNXC3 + 1 MNXM32@MNXC3	R_ALAt2	ALST_BACSU;GLNT_BACSU;YRBD_BACSU	MNXR636	MNXC2%MNXC3		bigg:ALAt2;bigg:ALAt2pp;bigg:ALAt2r;bigg:ALAt2rL;iaf1260:ALAt2pp;iao358:rll_520;iin800:AGP1_2;iin800:DIP5_2;iin800:GAP1_2;iin800:PUT4_1;iin800:TAT2_1;iit341:ALAt2;ijr904.45632:ALAt2r;ijr904:ALAt2r;imeo21:ALAt2r;imm904:ALAt2r;ind750:ALAt2r;inj661:ALAt2r;isb619:ALAt2r;iyo844:ALAt2;seed:rxn05496;seed:rxn08101	0	999999			0	0
R908E6468_B-656	1 MNXM1@MNXC2 + 1 MNXM379@MNXC2 <==> 1 MNXM1@MNXC3 + 1 MNXM379@MNXC3	R_PSER_Lt6		MNXR27814	MNXC2%MNXC3		iyo844:PSER_Lt6;seed:rxn05640	-999999	999999			0	0
RB80811E9_B-860	1 MNXM1@MNXC2 + 1 MNXM386@MNXC2 <==> 1 MNXM1@MNXC3 + 1 MNXM386@MNXC3	R_THMt6		MNXR5071	MNXC2%MNXC3		bigg:THYMt3pp;bigg:THYMt3r;iaf1260:THYMt3pp;iyo844:THMt6;seed:rxn05659;seed:rxn09308;seed:rxn09656	-999999	999999			0	0
RAEADFD54_B-809	1 MNXM1@MNXC2 + 1 MNXM427@MNXC2 <==> 1 MNXM1@MNXC3 + 1 MNXM427@MNXC3	R_MAN6Pt6		MNXR27824	MNXC2%MNXC3		iyo844:MAN6Pt6;seed:rxn05676	-999999	999999			0	0
R8A669824_B-624	1 MNXM1@MNXC2 + 1 MNXM4752@MNXC2 <==> 1 MNXM1@MNXC3 + 1 MNXM4752@MNXC3	R_PSER_Dt6		MNXR27813	MNXC2%MNXC3		iyo844:PSER_Dt6;seed:rxn05639	-999999	999999			0	0
R7295F67A_LR-510	1 MNXM1@MNXC2 + 1 MNXM61@MNXC3 --> 1 MNXM1@MNXC3 + 1 MNXM61@MNXC2	R_METt3		MNXR3504	MNXC2%MNXC3		bigg:METt2m;bigg:METt2r;iyo844:METt3;seed:rxn05615;seed:rxn09672;seed:rxn09738	0	999999			0	0
R28CE245A_LR-143	1 MNXM1@MNXC2 + 1 MNXM653@MNXC2 + 1 MNXM89661@MNXC2 --> 1 MNXM1@MNXC3 + 1 MNXM653@MNXC3 + 1 MNXM89661@MNXC3	R_ICITt10	CITM_BACSU	MNXR42959	MNXC2%MNXC3		iyo844:ICITt10;seed:rxn05589	0	999999			0	0
R840BBEFF_LR-588	1 MNXM1@MNXC2 + 1 MNXM66@MNXC2 --> 1 MNXM1@MNXC3 + 1 MNXM66@MNXC3	R_GLY3Pt2	GLPT_BACSU	MNXR27795	MNXC2%MNXC3		iag612:rbs_308;iyo844:GLY3Pt2;seed:rxn05578	0	999999			0	0
R8222BA65_B-575	1 MNXM1@MNXC2 + 1 MNXM721@MNXC2 <==> 1 MNXM1@MNXC3 + 1 MNXM721@MNXC3	R_MAN1Pt6		MNXR27804	MNXC2%MNXC3		iyo844:MAN1Pt6;seed:rxn05609	-999999	999999			0	0
R15C6FAA8_B-25	1 MNXM1@MNXC2 + 1 MNXM73@MNXC2 <==> 1 MNXM1@MNXC3 + 1 MNXM73@MNXC3	R_PEPt6		MNXR27809	MNXC2%MNXC3		iyo844:PEPt6;seed:rxn05630	-999999	999999			0	0
R9E330251_B-727	1 MNXM1@MNXC2 + 1 MNXM80@MNXC2 <==> 1 MNXM1@MNXC3 + 1 MNXM80@MNXC3	R_UMPt6		MNXR27821	MNXC2%MNXC3		iyo844:UMPt6;seed:rxn05665	-999999	999999			0	0
R5CA58769_B-395	1 MNXM1@MNXC2 + 1 MNXM89661@MNXC2 <==> 1 MNXM1@MNXC3 + 1 MNXM89661@MNXC3	R_ICITt2	CITM_BACSU	MNXR31731	MNXC2%MNXC3		bigg:ICITt-kt;ijn746:ICITt-kt;iyo844:ICITt2;seed:rxn05590;seed:rxn12802	-999999	999999			0	0
RED89A205_LR-1146	1 MNXM1@MNXC2 + 1 MNXM95@MNXC3 --> 1 MNXM1@MNXC3 + 1 MNXM95@MNXC2	R_Kt3	MRPA_BACSU;MRPB_BACSU;MRPC_BACSU;MRPD_BACSU;MRPF_BACSU;MRPG_BACSU	MNXR3188	MNXC2%MNXC3		bigg:Kt2;bigg:Kt2pp;bigg:Kt2r;bigg:Kt3g;bigg:Kt3pp;bigg:Kt3r;iaf1260:Kt2pp;iaf1260:Kt3pp;iaf692:Kt2;iaf692:Kt2r;iin800:TRK1;ijr904.45632:Kt2r;ijr904:Kt2r;imeo21:Kt3r;imm904:Kt2r;imo1053-pao1:Kt6;imo1056:Kt6;ind750:Kt2r;inj661:Kt3r;ips189:Kt2i;isb619:Kt2r;iso783:Kt2i;iso783:Kt3;iyo844:Kt2i;iyo844:Kt3;seed:rxn05595;seed:rxn05596;seed:rxn08769;seed:rxn08770	0	999999			0	0
R16358B2_B-28	1 MNXM1@MNXC2 + 1 MNXM97@MNXC2 <==> 1 MNXM1@MNXC3 + 1 MNXM97@MNXC3	R_1034;R_1662;R_1661;R_1660;R_1659		MNXR4246	MNXC2%MNXC3		bigg:PHEt2m;bigg:PHEt2r;bigg:PHEt2rpp;iaf1260:PHEt2rpp;iin800:AGP1_9;iin800:BAP2_5;iin800:BAP3_5;iin800:GAP1_13;iin800:TAT2_4;iit341:PHEt2r;ijn746:PHEt2rpp;ijr904.45632:PHEt2r;ijr904:PHEt2r;imeo21:PHEt2r;imm904:PHEt2m;imm904:PHEt2r;imo1053-pao1:PHEt6;imo1053-pao1:PHEt6i;imo1056:PHEt6;imo1056:PHEt6i;ind750:PHEt2m;ind750:PHEt2r;inj661:PHEt2r;ips189:PHEt6;isb619:PHEt2r;iyo844:PHEt6;obsolete:rxn05631…	-999999	999999			0	0
RD4E6B7F9_RL-1006	1 MNXM1@MNXC3 + 1 MNXM220@MNXC3 + 1 MNXM483@MNXC3 + 1 MNXM9@MNXC3 <-- 1 MNXM415@MNXC3 + 1 MNXM55@MNXC3 + 1 MNXM63@MNXC3	R_PPNCL	COABC_BACSU	MNXR69776	MNXC3	6.3.2.5	bigg:PPNCL;ec:6.3.2.5;ijn746:PPNCL;imeo21:PPNCL;inj661:PPNCL;iso783:PPNCL;iyo844:PPNCL;seed:rxn10003	-999999	0			0	0
R55DC4986_RL-355	1 MNXM1@MNXC3 + 1 MNXM2214@MNXC3 + 1 MNXM373@MNXC3 <-- 1 MNXM2@MNXC3 + 1 MNXM925@MNXC3	R_ACPSc	AZOR1_BACSU	MNXR35616	MNXC3	3.1.4.14	bigg:ACPpds;brenda:BR15954;ec:3.1.4.14;isb619:ACPpds;iso783:ACPSc;iyo844:ACPSc;kegg:R01623;obsolete:rxn10016;seed:rxn06022	-999999	0			0	0
R8D14DC36_LR-642	1 MNXM1@MNXC3 + 1 MNXM23@MNXC3 + 2 MNXM2@MNXC3 + 1 MNXM46@MNXC3 --> 1 MNXM2555@MNXC3 + 3 MNXM4@MNXC3	R_X00002		MNXR80469	MNXC3		iyo844:X00002;seed:rxn10008	0	999999			0	0
R292C56F2_B-144	1 MNXM1@MNXC3 + 1 MNXM2428@MNXC3 + 1 MNXM26@MNXC3 <==> 1 MNXM418@MNXC3 + 1 MNXM926@MNXC3	R_AHSERL3	CYSK_BACSU		MNXC3	4.2.99.8		-999999	999999			0	0
RC66BD657_RL-934	1 MNXM1@MNXC3 + 1 MNXM25@MNXC3 + 1 MNXM61@MNXC3 <-- 1 MNXM652@MNXC3 + 1 MNXM820@MNXC3	R_SHSL3	METI_BACSU	MNXR28587	MNXC3	4.2.99.9	ec:4.2.99.9;iyo844:SHSL3;seed:rxn09948	-999999	0			0	0
R615530D8_RL-418	1 MNXM1@MNXC3 + 1 MNXM266@MNXC3 + 1 MNXM7@MNXC3 <-- 1 MNXM3@MNXC3 + 1 MNXM704@MNXC3	R01666	DCK_BACSU		MNXC3			-999999	0			0	0
RA120FF01_RL-741	1 MNXM1@MNXC3 + 1 MNXM26@MNXC3 + 1 isoiYO844slcys@MNXC3 <-- 1 MNXM323@MNXC3 + 1 MNXM418@MNXC3	R_SLCYSS	CYSK_BACSU;METI_BACSU		MNXC3			-999999	0			0	0
R3709AF08_LR-213	1 MNXM1@MNXC3 + 1 MNXM2@MNXC3 + 1 isoiYO844pencil@MNXC3 --> 1 MNXM39@MNXC3 + 1 isoiYO8446ampenc@MNXC3	R_PENCAC	YXEI_BACSU		MNXC3	3.5.1.11		0	999999			0	0
RE2D34257_RL-1081	1 MNXM1@MNXC3 + 1 MNXM319@MNXC3 + 1 MNXM7@MNXC3 + 1 MNXM9@MNXC3 <-- 1 MNXM2@MNXC3 + 1 MNXM319@MNXC2 + 1 MNXM3@MNXC3	R_CYSTabc			MNXC2%MNXC3			-999999	0			0	0
R61C124F_RL-422	1 MNXM1@MNXC3 + 1 MNXM332@MNXC3 <-- 1 MNXM257@MNXC3 + 1 MNXM2@MNXC3	R_TMPHi			MNXC3	3.6.1.2		-999999	0			0	0
RAB573707_RL-799	1 MNXM1@MNXC3 + 1 MNXM349@MNXC3 + 0.5 MNXM4@MNXC3 + 1 MNXM874@MNXC3 + 1 MNXM9@MNXC3 <-- 1 MNXM2@MNXC3 + 1 MNXM388@MNXC3	R_AHMMPS	THIC_BACSU		MNXC3			-999999	0			0	0
R1BD00C68_RL-59	1 MNXM1@MNXC3 + 1 MNXM40@MNXC3 + 1 MNXM7@MNXC3 + 1 MNXM9@MNXC3 <-- 1 MNXM21@MNXC3 + 1 MNXM3@MNXC3 + 1 MNXM60@MNXC3	R_ACCOAC	ACCA_BACSU+ACCC1_BACSU+ACCD_BACSU+BCCP_BACSU+BIRA_BACSU		MNXC3	null		-999999	0			0	0
RF7E38329_B-1200	1 MNXM1@MNXC3 + 1 MNXM435@MNXC3 + 1 MNXM6@MNXC3 <==> 1 MNXM5@MNXC3 + 1 MNXM89612@MNXC3	R_167;R_1345	GS69_BACSU;IOLS_BACSU	MNXR68335	MNXC3	1.1.1.1;1.1.1.2;1.1.1.21;1.1.1.72	bigg:ALCD19y;biopath:RXN00332;brenda:BR29334;ec:1.1.1.1;ec:1.1.1.2;ec:1.1.1.21;ec:1.1.1.72;imm904:ALCD19y;ind750:ALCD19y;intenz:1071;iyo844:ALCD19_D;kegg:R01041;metacyc:GLYCEROL-DEHYDROGENASE-NADP+-RXN;obsolete:rxn09493r;rhea:23592;rhea:23593;rhea:23594;rhea:23595;seed:rxn00765	-999999	999999			0	0
RD257FDA6_B-994	1 MNXM1@MNXC3 + 1 MNXM461@MNXC3 + 1 MNXM6@MNXC3 <==> 1 MNXM5@MNXC3 + 1 MNXM801@MNXC3	R_218	GR_BACSU;YTBE_BACSU	MNXR757	MNXC3	1.1.1.21	bigg:ARABR;biopath:RXN00724;ec:1.1.1.21;imm904:ARABR;ind750:ARABR;iyo844:ARABRr;kegg:R01759;metacyc:RXN-8772;obsolete:rxn09403r;rhea:25229;rhea:25230;rhea:25231;rhea:25232;seed:rxn01291;upa:UCR01759;upa:UER00970	-999999	999999			0	0
RE069E198_RL-1072	1 MNXM1@MNXC3 + 1 MNXM664@MNXC2 + 1 MNXM7@MNXC3 + 1 MNXM9@MNXC3 <-- 1 MNXM2@MNXC3 + 1 MNXM3@MNXC3 + 1 MNXM664@MNXC3	R_ACTNabc1	YTRB_BACSU+YTRC_BACSU+YTRC_BACSU+YTRE_BACSU+YTRF_BACSU		MNXC2%MNXC3			-999999	0			0	0
R9CEF0D8F_RL-720	1 MNXM1@MNXC3 + 1 MNXM664@MNXC3 + 1 MNXM7@MNXC3 + 1 MNXM9@MNXC3 <-- 1 MNXM2@MNXC3 + 1 MNXM3@MNXC3 + 1 MNXM664@MNXC2	R_ACTNabc	YTRB_BACSU+YTRC_BACSU+YTRC_BACSU+YTRE_BACSU+YTRF_BACSU		MNXC2%MNXC3			-999999	0			0	0
RD2DB079F_B-997	1 MNXM1@MNXC3 + 1 MNXM6@MNXC3 + 1 MNXM75@MNXC3 <==> 1 MNXM303@MNXC3 + 1 MNXM5@MNXC3	R_120	ADHA_BACSU;ADHB_BACSU		MNXC3			-999999	999999			0	0
R233D39F6_B-108	1 MNXM1@MNXC3 + 1 MNXM6@MNXC3 + 1 isoiYO844Lglyald@MNXC3 <==> 1 MNXM5@MNXC3 + 1 MNXM89612@MNXC3	R_ALCD19_L	GS69_BACSU;IOLS_BACSU		MNXC3			-999999	999999			0	0
RD05C0436_RL-981	1 MNXM1@MNXC3 + 1 MNXM70@MNXC3 + 1 MNXM7@MNXC3 + 1 MNXM9@MNXC3 <-- 1 MNXM2@MNXC3 + 1 MNXM3@MNXC3 + 1 MNXM70@MNXC2	IR08753	ARTM_BACSU+ARTP_BACSU+ARTQ_BACSU	MNXR785	MNXC2%MNXC3	3.6.3.21	bigg:ARGabc;bigg:ARGabcpp;ec:3.6.3.21;ecocyc:ABC-4-RXN;iaf1260:ARGabcpp;ijn746:ARGabcpp;ijr904.45632:ARGabc;ijr904:ARGabc;imo1053-pao1:ARGabc;imo1056:ARGabc;intenz:4425;iso783:ARGabc;iyo844:ARGabc;obsolete:rxn05186;obsolete:rxn05302;rhea:29879;rhea:29880;rhea:29881;rhea:29882;seed:rxn05154;seed:rxn08151	-999999	0			0	0
R9D7FD0B4_RL-725	1 MNXM1@MNXC3 + 1 MNXM73204@MNXC3 + 1 MNXM7@MNXC3 + 1 MNXM9@MNXC3 <-- 1 MNXM2@MNXC3 + 1 MNXM3@MNXC3 + 1 MNXM73204@MNXC2	R_SULAabc	SSUA_BACSU+SSUB_BACSU+SSUC_BACSU	MNXR70098	MNXC2%MNXC3		bigg:pentso3abcpp;ijn746:pentso3abcpp;seed:rxn12820	-999999	0			0	0
RB0F95BA6_RL-824	1 MNXM1@MNXC3 + 1 MNXM790@MNXC3 + 1 MNXM7@MNXC3 <-- 1 MNXM3@MNXC3 + 1 MNXM874@MNXC3	R_THI20_1;R_THI22;R_THI21	THID_BACSU		MNXC3			-999999	0			0	0
R5C273110_RL-387	1 MNXM1@MNXC3 + 1 MNXM7@MNXC3 + 0.01 isoiYO84412dag3pBS@MNXC3 <-- 1 MNXM3@MNXC3 + 0.01 isoiYO84412dgrBS@MNXC3	R_DAGK_BS	UDPK_BACSU		MNXC3	2.7.1.107		-999999	0			0	0
REA50B6E9_RL-1122	1 MNXM1@MNXC3 + 1 MNXM7@MNXC3 + 1 MNXM95017@MNXC3 <-- 1 MNXM561@MNXC3	R_GLCS1	GLGA_BACSU	MNXR69155	MNXC3	2.4.1.21	bigg:GLCS1;ec:2.4.1.21;iaf1260:GLCS1;imo1053-pao1:GLCS1;imo1056:GLCS1;iso783:GLCS1;seed:rxn13643	-999999	0			0	0
R315D5DDD_RL-187	1 MNXM1@MNXC3 + 1 MNXM7@MNXC3 + 1 MNXM9@MNXC3 + 1 isoiYO844Lsergly@MNXC3 <-- 1 MNXM29@MNXC3 + 1 MNXM3@MNXC3 + 1 MNXM53@MNXC3	R_LAAL3	BG10629		MNXC3			-999999	0			0	0
R6E4DE202_RL-486	1 MNXM1@MNXC3 + 1 MNXM7@MNXC3 + 1 MNXM9@MNXC3 + 1 isoiYO844alaLile@MNXC3 <-- 1 MNXM231@MNXC3 + 1 MNXM32@MNXC3 + 1 MNXM3@MNXC3	R_LAAL17	BG10629		MNXC3			-999999	0			0	0
R1DA2D088_RL-76	1 MNXM1@MNXC3 + 1 MNXM7@MNXC3 + 1 MNXM9@MNXC3 + 1 isoiYO844alaLmet@MNXC3 <-- 1 MNXM32@MNXC3 + 1 MNXM3@MNXC3 + 1 MNXM61@MNXC3	R_LAAL20	BG10629		MNXC3			-999999	0			0	0
RF2862E28_RL-1166	1 MNXM1@MNXC3 + 1 MNXM7@MNXC3 + 1 MNXM9@MNXC3 + 1 isoiYO844alaLphe@MNXC3 <-- 1 MNXM32@MNXC3 + 1 MNXM3@MNXC3 + 1 MNXM97@MNXC3	R_LAAL25	BG10629		MNXC3			-999999	0			0	0
R7E4DCDB_RL-558	1 MNXM1@MNXC3 + 1 MNXM7@MNXC3 + 1 MNXM9@MNXC3 + 1 isoiYO844alaLtrp@MNXC3 <-- 1 MNXM32@MNXC3 + 1 MNXM3@MNXC3 + 1 MNXM94@MNXC3	R_LAAL33	BG10629		MNXC3			-999999	0			0	0
RCFBE7328_RL-978	1 MNXM1@MNXC3 + 1 MNXM7@MNXC3 + 1 MNXM9@MNXC3 + 1 isoiYO844alaLtyr@MNXC3 <-- 1 MNXM32@MNXC3 + 1 MNXM3@MNXC3 + 1 MNXM76@MNXC3	R_LAAL30	BG10629		MNXC3			-999999	0			0	0
R38361B3F_RL-216	1 MNXM1@MNXC3 + 1 MNXM7@MNXC3 + 1 MNXM9@MNXC3 + 1 isoiYO844diala@MNXC3 <-- 2 MNXM32@MNXC3 + 1 MNXM3@MNXC3	R_LAAL5	BG10629		MNXC3			-999999	0			0	0
RFF2299FB_RL-1242	1 MNXM1@MNXC3 + 1 MNXM7@MNXC3 + 1 MNXM9@MNXC3 + 1 isoiYO844glycys@MNXC3 <-- 1 MNXM29@MNXC3 + 1 MNXM3@MNXC3 + 1 MNXM55@MNXC3	R_LAAL9	BG10629		MNXC3			-999999	0			0	0
RAF123876_RL-813	1 MNXM1@MNXC3 + 1 MNXM7@MNXC3 + 1 MNXM9@MNXC3 + 1 isoiYO844glyphe@MNXC3 <-- 1 MNXM29@MNXC3 + 1 MNXM3@MNXC3 + 1 MNXM97@MNXC3	R_LAAL24	BG10629		MNXC3			-999999	0			0	0
R922A6576_RL-668	1 MNXM1@MNXC3 + 1 MNXM7@MNXC3 + 1 MNXM9@MNXC3 + 1 isoiYO844glytyr@MNXC3 <-- 1 MNXM29@MNXC3 + 1 MNXM3@MNXC3 + 1 MNXM76@MNXC3	R_LAAL29	BG10629		MNXC3			-999999	0			0	0
R4C824A35_RL-309	1 MNXM1@MNXC3 + 1 MNXM7@MNXC3 + 1 MNXM9@MNXC3 + 1 isoiYO844glygly@MNXC3 <-- 2 MNXM29@MNXC3 + 1 MNXM3@MNXC3	R_LAAL1	BG10629		MNXC3			-999999	0			0	0
R122B3BC4_RL-10	1 MNXM1@MNXC3 + 1 MNXM7@MNXC3 + 1 MNXM9@MNXC3 + 1 isoiYO844metLmet@MNXC3 <-- 1 MNXM3@MNXC3 + 2 MNXM61@MNXC3	R_LAAL23	BG10629		MNXC3			-999999	0			0	0
R85ABEA94_RL-595	1 MNXM1@MNXC3 + 1 MNXM7@MNXC3 + 1 MNXM9@MNXC3 + 1 isoiYO844metLphe@MNXC3 <-- 1 MNXM3@MNXC3 + 1 MNXM61@MNXC3 + 1 MNXM97@MNXC3	R_LAAL28	BG10629		MNXC3			-999999	0			0	0
RB893B794_RL-863	1 MNXM1@MNXC3 + 1 MNXM7@MNXC3 + 1 MNXM9@MNXC3 + 1 isoiYO844metLtyr@MNXC3 <-- 1 MNXM3@MNXC3 + 1 MNXM61@MNXC3 + 1 MNXM76@MNXC3	R_LAAL32	BG10629		MNXC3			-999999	0			0	0
R656D4BA1_RL-440	1 MNXM1@MNXC3 + 1 MNXM7@MNXC3 + 1 MNXM9@MNXC3 + 1 isoiYO844serLgln@MNXC3 <-- 1 MNXM37@MNXC3 + 1 MNXM3@MNXC3 + 1 MNXM53@MNXC3	R_LAAL37	BG10629		MNXC3			-999999	0			0	0
R73A63965_RL-518	1 MNXM1@MNXC3 + 1 MNXM7@MNXC3 + 1 MNXM9@MNXC3 + 1 isoiYO844serLile@MNXC3 <-- 1 MNXM231@MNXC3 + 1 MNXM3@MNXC3 + 1 MNXM53@MNXC3	R_LAAL18	BG10629		MNXC3			-999999	0			0	0
RAF103D1E_RL-812	1 MNXM1@MNXC3 + 1 MNXM7@MNXC3 + 1 MNXM9@MNXC3 + 1 isoiYO844serLmet@MNXC3 <-- 1 MNXM3@MNXC3 + 1 MNXM53@MNXC3 + 1 MNXM61@MNXC3	R_LAAL21	BG10629		MNXC3			-999999	0			0	0
R4034C3BE_RL-253	1 MNXM1@MNXC3 + 1 MNXM7@MNXC3 + 1 MNXM9@MNXC3 + 1 isoiYO844serLphe@MNXC3 <-- 1 MNXM3@MNXC3 + 1 MNXM53@MNXC3 + 1 MNXM97@MNXC3	R_LAAL26	BG10629		MNXC3			-999999	0			0	0
R269CF6F3_RL-125	1 MNXM1@MNXC3 + 1 MNXM7@MNXC3 + 1 MNXM9@MNXC3 + 1 isoiYO844serLser@MNXC3 <-- 1 MNXM3@MNXC3 + 2 MNXM53@MNXC3	R_LAAL8	BG10629		MNXC3			-999999	0			0	0
RB556314D_RL-844	1 MNXM1@MNXC3 + 1 MNXM7@MNXC3 + 1 MNXM9@MNXC3 + 1 isoiYO844serLtrp@MNXC3 <-- 1 MNXM3@MNXC3 + 1 MNXM53@MNXC3 + 1 MNXM94@MNXC3	R_LAAL34	BG10629		MNXC3			-999999	0			0	0
R7D0C9EBE_RL-553	1 MNXM1@MNXC3 + 1 MNXM7@MNXC3 + 1 MNXM9@MNXC3 + 1 isoiYO844serLtyr@MNXC3 <-- 1 MNXM3@MNXC3 + 1 MNXM53@MNXC3 + 1 MNXM76@MNXC3	R_LAAL31	BG10629		MNXC3			-999999	0			0	0
RD6795C13_RL-1014	1 MNXM22@MNXC3 + 1 MNXM29@MNXC3 + 1 MNXM56@MNXC3 <-- 1 MNXM2@MNXC3 + 1 MNXM300@MNXC3 + 1 MNXM4@MNXC3	R00610	GLOX_BACSU	MNXR4772	MNXC3	1.5.3.1	bigg:SARCOX;bigg:SARCOXp;brenda:BR36905;ec:1.5.3.1;iabaylyiv4:SARCOX-RXN;iaf1260:SARCOX;ijn746:SARCOX;imo1053-pao1:SARCO;imo1056:SARCO;intenz:1620;irs1563.45632:R00610_c;iyo844:SARCO;kegg:R00610;macie:M0113;metacyc:SARCOX-RXN;obsolete:rxn05755;rhea:13313;rhea:13314;rhea:13315;rhea:13316;seed:rxn00433	-999999	0			0	0
R88C03567_LR-613	1 MNXM237@MNXC3 + 1 MNXM28@MNXC3 --> 1 MNXM79@MNXC3 + 1 MNXM95381@MNXC3	R_FMETTRS	GENE3MGH_BACSU	MNXR55425	MNXC3	2.1.2.9	bigg:FMETTRS;bigg:FMETTRSm;ec:2.1.2.9;iaf1260:FMETTRS;iaf692:FMETTRS;iin800:FMT1;ijn746:FMETTRS;imeo21:FMETTRS;imm904:FMETTRSm;ind750:FMETTRSm;inj661:FMETTRS;ips189:FMETTRS;iso783:FMETTRS;iyo844:FMETTRS;kegg:R03940;metacyc:METHIONYL-TRNA-FORMYLTRANSFERASE-RXN;obsolete:rxn12949;seed:rxn06538	0	999999			0	0
R3BECC731_RL-234	1 MNXM23@MNXC3 + 1 MNXM475@MNXC3 <-- 1 MNXM854@MNXC3	R_GLCRAL		MNXR2674	MNXC3	4.1.2.20	bigg:GLCRAL;ec:4.1.2.20;ecocyc:KDGALDOL-RXN;iaf1260:GLCRAL;ijr904.45632:GLCRAL;ijr904:GLCRAL;iyo844:GLCRAL;kegg:R02754;metacyc:KDGALDOL-RXN;obsolete:rxn05741;rhea:27726;rhea:27727;rhea:27728;rhea:27729;seed:rxn01990;upa:UCR02754;upa:UER00630	-999999	0			0	0
R261E237A_LR-122	1 MNXM276@MNXC3 + 1 MNXM42@MNXC3 --> 1 MNXM46@MNXC3 + 1 MNXM61@MNXC3	R_UNK5	MTNE_BACSU	MNXR28589	MNXC3		iag612:rbs_43;iyo844:UNK5;seed:rxn09950	0	999999			0	0
RF23A9E3A_LR-1165	1 MNXM27@MNXC2 + 1 isoiYO844bilea@MNXC2 --> 1 MNXM27@MNXC3 + 1 isoiYO844bilea@MNXC3	R_BILEt4	YOCS_BACSU		MNXC2%MNXC3			0	999999			0	0
R7AB6A3AA_LR-539	1 MNXM2@MNXC2 + 1 MNXM57@MNXC2 --> 1 MNXM683@MNXC2 + 1 MNXM89557@MNXC2	R_GGTAe2	GGT_BACSU	MNXR31648	MNXC2	2.3.2.2;3.4.11.4;3.4.19.13	bigg:GTHRDHpp;brenda:BR49838;ec:2.3.2.2;ec:3.4.11.4;ec:3.4.19.13;iaf1260:GTHRDHpp;intenz:18851;irs1563.45632:R00494_c;iyo844:GGTAe2;kegg:R00494;metacyc:RXN-12618;pubmed:8099811;pubmed:8104180;rhea:28807;rhea:28808;rhea:28809;rhea:28810;seed:rxn00350	0	999999			0	0
R16CB2E5C_LR-32	1 MNXM2@MNXC3 + 0.01 isoiYO84412dag3pBS@MNXC3 --> 1 MNXM9@MNXC3 + 0.01 isoiYO84412dgrBS@MNXC3	R_PAP_BS			MNXC3			0	999999			0	0
RA26D58CA_LR-751	1 MNXM2@MNXC3 + 1 MNXM61025@MNXC3 --> 1 MNXM41@MNXC3 + 1 MNXM61028@MNXC3	R_MLTG5	O16G1_BACSU	MNXR69463	MNXC3		bigg:MLTG5;iaf1260:MLTG5;ijr904.45632:MLTG5;ijr904:MLTG5;iyo844:MLTG5;seed:rxn08936	0	999999			0	0
RD987249E_LR-1032	1 MNXM2@MNXC3 + 1 MNXM61028@MNXC3 --> 1 MNXM41@MNXC3 + 1 MNXM61032@MNXC3	R_MLTG4	O16G1_BACSU	MNXR69462	MNXC3		bigg:MLTG4;iaf1260:MLTG4;ijr904.45632:MLTG4;ijr904:MLTG4;iyo844:MLTG4;seed:rxn08935	0	999999			0	0
RF38CECD4_LR-1173	1 MNXM2@MNXC3 + 1 MNXM61032@MNXC3 --> 1 MNXM41@MNXC3 + 1 MNXM61036@MNXC3	R_MLTG3	O16G1_BACSU	MNXR69461	MNXC3		bigg:MLTG3;iaf1260:MLTG3;ijr904.45632:MLTG3;ijr904:MLTG3;iyo844:MLTG3;seed:rxn08934	0	999999			0	0
R87E4FF84_LR-610	1 MNXM2@MNXC3 + 1 MNXM61036@MNXC3 --> 1 MNXM41@MNXC3 + 1 MNXM61038@MNXC3	R_MLTG2	O16G1_BACSU	MNXR69460	MNXC3		bigg:MLTG2;iaf1260:MLTG2;ijr904.45632:MLTG2;ijr904:MLTG2;iyo844:MLTG2;seed:rxn08933	0	999999			0	0
RE98BE709_RL-1118	1 MNXM332@MNXC3 + 1 MNXM467@MNXC3 <-- 1 MNXM397@MNXC3	R_PTHPS	QUED_BACSU	MNXR69826	MNXC3	4.2.3.12	bigg:PTHPS;bigg:PTHPSn;brenda:BR48350;ec:4.2.3.12;iaf692:PTHPS;imo1053-pao1:PTHPS;imo1056:PTHPS;intenz:4791;isb619:PTHPS;iyo844:PTHPS;kegg:R04286;macie:M0084;metacyc:4.2.3.12-RXN;obsolete:rxn10004;rhea:22048;rhea:22049;rhea:22050;rhea:22051;seed:rxn02986;upa:UCR04286;upa:UER00819	-999999	0			0	0
RE4F73A02_B-1093	1 MNXM370@MNXC2 <==> 1 MNXM370@MNXC3	R_GAM6Pt		MNXR2542	MNXC2%MNXC3		bigg:GAM6Pt;bigg:GAMAN6Ptex	-999999	999999			0	0
RD8E339A4_B-1028	1 MNXM38@MNXC3 + 1 MNXM59041@MNXC3 <==> 1 MNXM469@MNXC3 + 1 MNXM96415@MNXC3	R_SORD_D		MNXR73993	MNXC3	1.1.99.21	ec:1.1.99.21;iyo844:SORD_D;kegg:R02925;seed:rxn02092	-999999	999999			0	0
RAF255199_RL-814	1 MNXM41@MNXC3 + 1 isoiYO844g16bp@MNXC3 <-- 2 MNXM89588@MNXC3	R_G1PPDM	BG12422		MNXC3	2.7.1.41		-999999	0			0	0
RD6A90CC2_LR-1015	1 MNXM68@MNXC2 + 2 MNXM9@MNXC3 --> 1 MNXM68@MNXC3 + 2 MNXM9@MNXC2	R_F6Pt6_2pp		MNXR68833	MNXC2%MNXC3		bigg:F6Pt6_2pp;iyo844:F6Pt6_2;seed:rxn05554;seed:rxn08431	0	999999			0	0
RFB872C99_LR-1223	1 MNXM89588@MNXC2 + 2 MNXM9@MNXC3 --> 1 MNXM89588@MNXC3 + 2 MNXM9@MNXC2	R_G1Pt6_2			MNXC2%MNXC3			0	999999			0	0
RA99CCB16_RL-785	1 MNXM89588@MNXC3 <-- 1 MNXM95017@MNXC3 + 1 MNXM9@MNXC3	R_GLCP	PHSG_BACSU	MNXR69153	MNXC3	2.4.1.1	bigg:GLCP;ec:2.4.1.1	-999999	0			0	0
RD8BB0D97_RL-1027	1 MNXM95017@MNXC3 <-- 1 MNXM99@MNXC3	R_GBEZY	GLGB_BACSU		MNXC3	2.4.1.18		-999999	0			0	0
R8F00AA92_RL-651	1 isoiYO844antim@MNXC2 <-- 1 isoiYO844antim@MNXC3	R_ANTIMt1	ARSB_BACSU		MNXC2%MNXC3			-999999	0			0	0
RD15AD32E_RL-986	2 MNXM10@MNXC3 + 1 MNXM134@MNXC3 + 3 MNXM1@MNXC3 <-- 1 MNXM1281@MNXC3 + 1 MNXM2@MNXC3 + 2 MNXM8@MNXC3	R_HDH	HISX_BACSU	MNXR2968	MNXC3	1.1.1.23	bigg:HISTD;biopath:RXN00505;brenda:BR29268;ec:1.1.1.23;iaf1260:HISTD;iaf692:HISTD;iao358:rll_192;igt196:HISTD;iin800:HIS4_3;ijn746:HISTD;ijr904.45632:HISTD;ijr904:HISTD;imeo21:HISTD;imm904:HISTD;imo1053-pao1:HISTD;imo1056:HISTD;ind750:HISTD;inj661:HISTD;intenz:1022;isb619:HISTD;iso783:HISTD;iyo844:HISTD;kegg:R01158;metacyc:RXN-8001;obsolete:rxn08720;rhea:20641;rhea:20642;rhea:20643;rhea:20644;see…	-999999	0			0	0
R992725A5_RL-704	2 MNXM13@MNXC3 + 2 MNXM2@MNXC3 + 1 MNXM351@MNXC3 <-- 2 MNXM1@MNXC3 + 1 MNXM410@MNXC3 + 1 MNXM4@MNXC3	R_CPPPGO	HEMN_BACSU;HEMZ_BACSU	MNXR1272	MNXC3	1.3.3.3	bigg:CPPPGO;biopath:RXN00664;brenda:BR36839;brenda:BR49165;ec:1.3.3.3;ecocyc:RXN0-1461;iaf1260:CPPPGO;iit341:CPPPGO;ijn746:CPPPGO;ijr904.45632:CPPPGO;ijr904:CPPPGO;imeo21:CPPPGO;imm904:CPPPGO;imo1053-pao1:CPPPGO;imo1056:CPPPGO;ind750:CPPPGO;inj661:CPPPGO;intenz:10841;isb619:CPPPGO;iso783:CPPPGO;iyo844:CPPPGO;kegg:R03220;metacyc:RXN0-1461;rhea:18257;rhea:18258;rhea:18259;rhea:18260;seed:rxn02303;u…	-999999	0			0	0
R641A4063_LR-434	2 MNXM142@MNXC3 + 1 MNXM3@MNXC3 --> 1 MNXM1@MNXC3 + 1 MNXM7@MNXC3 + 1 MNXM9@MNXC3 + 1 isoiYO844thrLthr@MNXC3	R_LAAL10	BG10629		MNXC3			0	999999			0	0
RFA8FEBA9_RL-1218	2 MNXM156@MNXC2 <-- 1 MNXM2@MNXC2 + 1 MNXM669@MNXC2	R_DAAOP	DPPA_BACSU	MNXR612	MNXC2	3.4.13.22;3.4.17.14	bigg:ALAALAD;brenda:BR48417;ec:3.4.13.22;ec:3.4.17.14;ecocyc:3.4.13.22-RXN;iaf1260:ALAALAD;imeo21:ALAALAD;inj661:ALAALAD;intenz:17081;iyo844:DAAOP;kegg:R07651;metacyc:3.4.13.22-RXN;rhea:20661;rhea:20662;rhea:20663;rhea:20664;seed:rxn07466	-999999	0			0	0
R92FC31D8_RL-673	2 MNXM17@MNXC3 + 2 MNXM1@MNXC3 + 0.01 isoiYO844d12dgBS@MNXC3 <-- 2 MNXM52@MNXC3 + 0.01 isoiYO84412dgrBS@MNXC3	R_UGT_BS	UGTP_BACSU		MNXC3			-999999	0			0	0
RAB3B164A_RL-797	2 MNXM1@MNXC3 + 1 MNXM244@MNXC3 + 1 MNXM77@MNXC3 + 1 MNXM7@MNXC3 <-- 1 MNXM3@MNXC3 + 1 MNXM676@MNXC3	R_INSCR	IOLB_BACSU+IOLC_BACSU+IOLD_BACSU+IOLE_BACSU+IOLJ_BACSU	MNXR27868	MNXC3		ips189:INSCR;iyo844:INSCR;seed:rxn05743	-999999	0			0	0
RC7CEF5FB_RL-939	2400 MNXM11@MNXC3 + 2400 MNXM14@MNXC3 + 4800 MNXM1@MNXC3 + 2400 MNXM31@MNXC3 + 1 isoiYO844lipo324BS@MNXC3 <-- 2400 MNXM156@MNXC3 + 2400 MNXM2@MNXC3 + 2400 MNXM3@MNXC3 + 2400 MNXM775@MNXC3 + 1 isoiYO844d12dgBS@MNXC3	R_LIPO3S24_BS	DLTA_BACSU+DLTB_BACSU+DLTC_BACSU+DLTD_BACSU		MNXC3			-999999	0			0	0
R4E7CA7E_RL-316	2400 MNXM17@MNXC3 + 4800 MNXM1@MNXC3 + 2400 MNXM31@MNXC3 + 1 isoiYO844lipo124BS@MNXC3 <-- 2400 MNXM52@MNXC3 + 2400 MNXM775@MNXC3 + 1 isoiYO844d12dgBS@MNXC3	R_LIPO1S24_BS			MNXC3			-999999	0			0	0
RA3ACA8EE_RL-756	2400 MNXM17@MNXC3 + 4800 MNXM1@MNXC3 + 2400 MNXM31@MNXC3 + 1 isoiYO844lipo224BS@MNXC3 <-- 2400 MNXM47@MNXC3 + 2400 MNXM775@MNXC3 + 1 isoiYO844d12dgBS@MNXC3	R_LIPO2S24_BS			MNXC3			-999999	0			0	0
RD6197265_RL-1013	2400 MNXM1@MNXC3 + 2400 MNXM31@MNXC3 + 1 isoiYO844lipo424BS@MNXC3 <-- 2400 MNXM775@MNXC3 + 1 isoiYO844d12dgBS@MNXC3	R_LIPO4S24_BS			MNXC3			-999999	0			0	0
R97EB85DD_RL-697	3 MNXM17@MNXC3 + 3 MNXM1@MNXC3 + 0.01 isoiYO844t12dgBS@MNXC3 <-- 3 MNXM52@MNXC3 + 0.01 isoiYO84412dgrBS@MNXC3	R_UGT2_BS	UGTP_BACSU		MNXC3			-999999	0			0	0
R57A9924E_RL-365	4 MNXM1@MNXC2 + 1 MNXM2@MNXC3 + 2 isoiYO844ficytcc@MNXC3 <-- 6 MNXM1@MNXC3 + 0.5 MNXM4@MNXC3 + 2 isoiYO844focytcc@MNXC3	R_CYOO3	COX1_BACSU+COX2_BACSU+COX3_BACSU+COX4_BACSU		MNXC2%MNXC3	1.9.3.1		-999999	0			0	0
R6EAEC5B7_RL-489	45 MNXM11@MNXC3 + 45 MNXM14@MNXC3 + 1 MNXM17@MNXC3 + 91 MNXM1@MNXC3 + 45 MNXM31@MNXC3 + 1 MNXM80@MNXC3 + 1 isoiYO844gtca245BS@MNXC3 <-- 45 MNXM156@MNXC3 + 45 MNXM2@MNXC3 + 45 MNXM3@MNXC3 + 1 MNXM47@MNXC3 + 45 MNXM775@MNXC3 + 1 MNXM932@MNXC3	R_TECA2S45	DLTA_BACSU+DLTB_BACSU+DLTC_BACSU+DLTD_BACSU+TAGA_BACSU+TAGB_BACSU+TAGF_BACSU+TAGG_BACSU+TAGH_BACSU+TAGO_BACSU		MNXC3			-999999	0			0	0
REB513B61_RL-1131	46 MNXM17@MNXC3 + 91 MNXM1@MNXC3 + 45 MNXM31@MNXC3 + 1 MNXM80@MNXC3 + 1 isoiYO844gtca345BS@MNXC3 <-- 1 MNXM2@MNXC3 + 1 MNXM47@MNXC3 + 45 MNXM52@MNXC3 + 45 MNXM775@MNXC3 + 1 MNXM932@MNXC3	R_TECA3S45	TAGA_BACSU+TAGB_BACSU+TAGE_BACSU+TAGF_BACSU+TAGG_BACSU+TAGH_BACSU+TAGO_BACSU		MNXC3			-999999	0			0	0
R4D7B84EA_RL-312	6 MNXM12@MNXC3 + 5 MNXM13@MNXC3 + 4 MNXM2@MNXC3 + 1 MNXM3272@MNXC3 + 10 MNXM5@MNXC3 <-- 14 MNXM1@MNXC3 + 5 MNXM40@MNXC3 + 1 MNXM471@MNXC3 + 10 MNXM6@MNXC3	R_KAS3	FABD_BACSU+FABF_BACSU+FABG_BACSU+FABH1_BACSU+FABI_BACSU+YCSD_BACSU;FABD_BACSU+FABF_BACSU+FABG_BACSU+FABH2_BACSU+FABL_BACSU+FABZ_BACSU	MNXR3159	MNXC3	2.3.1.41	bigg:KAS3;ec:2.3.1.41;isb619:KAS3;iyo844:KAS3;obsolete:rxn10032;seed:rxn05278	-999999	0			0	0
R640E7EB6_RL-433	6 MNXM12@MNXC3 + 5 MNXM13@MNXC3 + 4 MNXM2@MNXC3 + 1 MNXM3990@MNXC3 + 10 MNXM5@MNXC3 <-- 14 MNXM1@MNXC3 + 5 MNXM40@MNXC3 + 1 MNXM470@MNXC3 + 10 MNXM6@MNXC3	R_KAS1	FABD_BACSU+FABF_BACSU+FABG_BACSU+FABH1_BACSU+FABI_BACSU+YCSD_BACSU;FABD_BACSU+FABF_BACSU+FABG_BACSU+FABH2_BACSU+FABL_BACSU+FABZ_BACSU	MNXR3147	MNXC3	2.3.1.41	bigg:KAS1;ec:2.3.1.41;isb619:KAS1;iyo844:KAS1;obsolete:rxn10025;seed:rxn05274	-999999	0			0	0
RFD4AC536_RL-1230	6 MNXM12@MNXC3 + 5 MNXM13@MNXC3 + 4 MNXM2@MNXC3 + 1 MNXM4586@MNXC3 + 10 MNXM5@MNXC3 <-- 14 MNXM1@MNXC3 + 5 MNXM40@MNXC3 + 1 MNXM569@MNXC3 + 10 MNXM6@MNXC3	R_KAS4	FABD_BACSU+FABF_BACSU+FABG_BACSU+FABH1_BACSU+FABI_BACSU+YCSD_BACSU;FABD_BACSU+FABF_BACSU+FABG_BACSU+FABH2_BACSU+FABL_BACSU+FABZ_BACSU	MNXR3160	MNXC3	2.3.1.41	bigg:KAS4;ec:2.3.1.41;isb619:KAS4;iyo844:KAS4;obsolete:rxn10033;obsolete:rxn10413;seed:rxn05279	-999999	0			0	0
R52045242_RL-332	6 MNXM1@MNXC3 + 1 MNXM53310@MNXC3 <-- 1 MNXM2@MNXC3 + 1 MNXM95055@MNXC3	R_HEMEAS	CTAA_BACSU	MNXR69224	MNXC3		bigg:HEMEAS;isb619:HEMEAS;iyo844:HEMEAS;seed:rxn12825	-999999	0			0	0
RA585549F_RL-764	7 MNXM12@MNXC3 + 6 MNXM13@MNXC3 + 5 MNXM2@MNXC3 + 1 MNXM314@MNXC3 + 12 MNXM5@MNXC3 <-- 17 MNXM1@MNXC3 + 1 MNXM21@MNXC3 + 6 MNXM40@MNXC3 + 12 MNXM6@MNXC3	R_KAS2	FABD_BACSU+FABF_BACSU+FABG_BACSU+FABH1_BACSU+FABI_BACSU+YCSD_BACSU;FABD_BACSU+FABF_BACSU+FABG_BACSU+FABH2_BACSU+FABL_BACSU+FABZ_BACSU	MNXR3157	MNXC3	2.3.1.41	bigg:KAS2;ec:2.3.1.41;isb619:KAS2;iyo844:KAS2;obsolete:rxn10031;seed:rxn05744	-999999	0			0	0
RFE9938B1_RL-1238	7 MNXM12@MNXC3 + 6 MNXM13@MNXC3 + 5 MNXM2@MNXC3 + 1 MNXM3273@MNXC3 + 12 MNXM5@MNXC3 <-- 17 MNXM1@MNXC3 + 6 MNXM40@MNXC3 + 1 MNXM470@MNXC3 + 12 MNXM6@MNXC3	R_KAS6	FABD_BACSU+FABF_BACSU+FABG_BACSU+FABH1_BACSU+FABI_BACSU+YCSD_BACSU;FABD_BACSU+FABF_BACSU+FABG_BACSU+FABH2_BACSU+FABL_BACSU+FABZ_BACSU	MNXR3162	MNXC3	2.3.1.41	bigg:KAS6;ec:2.3.1.41;isb619:KAS6;iyo844:KAS6;obsolete:rxn10035;seed:rxn05280	-999999	0			0	0
R97E35F93_RL-696	7 MNXM12@MNXC3 + 6 MNXM13@MNXC3 + 5 MNXM2@MNXC3 + 1 MNXM3274@MNXC3 + 12 MNXM5@MNXC3 <-- 17 MNXM1@MNXC3 + 6 MNXM40@MNXC3 + 1 MNXM471@MNXC3 + 12 MNXM6@MNXC3	R_KAS11	FABD_BACSU+FABF_BACSU+FABG_BACSU+FABH1_BACSU+FABI_BACSU+YCSD_BACSU;FABD_BACSU+FABF_BACSU+FABG_BACSU+FABH2_BACSU+FABL_BACSU+FABZ_BACSU	MNXR3149	MNXC3	2.3.1.41	bigg:KAS11;ec:2.3.1.41;isb619:KAS11;iyo844:KAS11;obsolete:rxn10027;seed:rxn05275	-999999	0			0	0
RCF8D1C4A_RL-975	7 MNXM12@MNXC3 + 6 MNXM13@MNXC3 + 5 MNXM2@MNXC3 + 1 MNXM4587@MNXC3 + 12 MNXM5@MNXC3 <-- 17 MNXM1@MNXC3 + 6 MNXM40@MNXC3 + 1 MNXM569@MNXC3 + 12 MNXM6@MNXC3	R_KAS12	FABD_BACSU+FABF_BACSU+FABG_BACSU+FABH2_BACSU+FABL_BACSU+FABZ_BACSU;FABD_BACSU+FABF_BACSU+FABG_BACSU+FABI_BACSU+YCSD_BACSU	MNXR3150	MNXC3	2.3.1.41	bigg:KAS12;ec:2.3.1.41;isb619:KAS12;iyo844:KAS12;obsolete:rxn10028;obsolete:rxn10412;seed:rxn05276	-999999	0			0	0
R45D50A8C_RL-279	7 MNXM12@MNXC3 + 6 MNXM13@MNXC3 + 5 MNXM2@MNXC3 + 11 MNXM5@MNXC3 + 1 MNXM8600@MNXC3 <-- 16 MNXM1@MNXC3 + 6 MNXM40@MNXC3 + 1 MNXM569@MNXC3 + 11 MNXM6@MNXC3	R_KAS10	FABD_BACSU+FABF_BACSU+FABG_BACSU+FABH1_BACSU+FABI_BACSU+YCSD_BACSU;FABD_BACSU+FABF_BACSU+FABG_BACSU+FABH2_BACSU+FABL_BACSU+FABZ_BACSU	MNXR3148	MNXC3	2.3.1.41	bigg:KAS10;ec:2.3.1.41;isb619:KAS10;iyo844:KAS10;obsolete:rxn10411;seed:rxn10026	-999999	0			0	0
RA9C873A9_RL-787	7 MNXM12@MNXC3 + 6 MNXM13@MNXC3 + 5 MNXM2@MNXC3 + 11 MNXM5@MNXC3 + 1 MNXM8601@MNXC3 <-- 16 MNXM1@MNXC3 + 6 MNXM40@MNXC3 + 1 MNXM470@MNXC3 + 11 MNXM6@MNXC3	R_KAS5	FABD_BACSU+FABF_BACSU+FABG_BACSU+FABH1_BACSU+FABI_BACSU+YCSD_BACSU;FABD_BACSU+FABF_BACSU+FABG_BACSU+FABH2_BACSU+FABL_BACSU+FABZ_BACSU	MNXR3161	MNXC3	2.3.1.41	bigg:KAS5;ec:2.3.1.41;isb619:KAS5;iyo844:KAS5;seed:rxn10034	-999999	0			0	0
RF5792AA0_RL-1186	7 MNXM12@MNXC3 + 6 MNXM13@MNXC3 + 5 MNXM2@MNXC3 + 11 MNXM5@MNXC3 + 1 MNXM8602@MNXC3 <-- 16 MNXM1@MNXC3 + 6 MNXM40@MNXC3 + 1 MNXM471@MNXC3 + 11 MNXM6@MNXC3	R_KAS9	FABD_BACSU+FABF_BACSU+FABG_BACSU+FABH1_BACSU+FABI_BACSU+YCSD_BACSU;FABD_BACSU+FABF_BACSU+FABG_BACSU+FABH2_BACSU+FABL_BACSU+FABZ_BACSU	MNXR3165	MNXC3	2.3.1.41	bigg:KAS9;ec:2.3.1.41;isb619:KAS9;iyo844:KAS9;seed:rxn10038	-999999	0			0	0
RB6DED034_RL-852	8 MNXM12@MNXC3 + 7 MNXM13@MNXC3 + 6 MNXM2@MNXC3 + 13 MNXM5@MNXC3 + 1 MNXM950@MNXC3 <-- 19 MNXM1@MNXC3 + 1 MNXM21@MNXC3 + 7 MNXM40@MNXC3 + 13 MNXM6@MNXC3	R_KAS7	FABD_BACSU+FABF_BACSU+FABG_BACSU+FABH1_BACSU+FABI_BACSU+YCSD_BACSU;FABD_BACSU+FABF_BACSU+FABG_BACSU+FABH2_BACSU+FABL_BACSU+FABZ_BACSU	MNXR3163	MNXC3	2.3.1.41	bigg:KAS7;ec:2.3.1.41	-999999	0			0	0
RC250AB29_RL-915	9 MNXM12@MNXC3 + 8 MNXM13@MNXC3 + 1 MNXM236@MNXC3 + 7 MNXM2@MNXC3 + 16 MNXM5@MNXC3 <-- 23 MNXM1@MNXC3 + 1 MNXM21@MNXC3 + 8 MNXM40@MNXC3 + 16 MNXM6@MNXC3	R_KAS13	FABD_BACSU+FABF_BACSU+FABG_BACSU+FABH1_BACSU+FABI_BACSU+YCSD_BACSU;FABD_BACSU+FABF_BACSU+FABG_BACSU+FABH2_BACSU+FABL_BACSU+FABZ_BACSU	MNXR3151	MNXC3	2.3.1.41	bigg:KAS13;ec:2.3.1.41;isb619:KAS13;iyo844:KAS13;obsolete:rxn05277;seed:rxn10029	-999999	0			0	0
RB8DB7400_RL-865	9 MNXM12@MNXC3 + 8 MNXM13@MNXC3 + 7 MNXM2@MNXC3 + 15 MNXM5@MNXC3 + 1 MNXM65309@MNXC3 <-- 23 MNXM1@MNXC3 + 1 MNXM21@MNXC3 + 8 MNXM40@MNXC3 + 15 MNXM6@MNXC3	R_KAS17	FABD_BACSU+FABF_BACSU+FABG_BACSU+FABH1_BACSU+FABI_BACSU+YCSD_BACSU;FABD_BACSU+FABF_BACSU+FABG_BACSU+FABH2_BACSU+FABL_BACSU+FABZ_BACSU	MNXR69296	MNXC3	2.3.1.41	bigg:KAS17;ec:2.3.1.41;isb619:KAS17;iyo844:KAS17;seed:rxn10030	-999999	0			0	0
RB4DF8B7A_LR-840	1 MNXM124@MNXC2 -->	R_EX_spmd_e			boundary			0	999999			0	1
R9E99A0A2_LR-729	1 MNXM151@MNXC2 -->	R_EX_gthox_e			boundary			0	999999			0	1
R1AC59AD5_LR-52	1 MNXM157@MNXC2 -->	R_EX_meoh_e_			boundary			0	999999			0	1
RDC4FA208_LR-1054	1 MNXM2112@MNXC2 -->	R_EX_cys_D_e			boundary			0	999999			0	1
RA8B91E64_LR-782	1 MNXM22@MNXC2 -->	R_EX_h2o2_e			boundary			0	999999			0	1
REA80BD1B_LR-1124	1 MNXM319@MNXC2 -->	R_EX_cyst_e_			boundary			0	999999			0	1
R944AC173_LR-678	1 MNXM386@MNXC2 -->	R_EX_thym_e			boundary			0	999999			0	1
RE6E0D26E_LR-1101	1 MNXM57@MNXC2 -->	R_EX_gthrd_e			boundary			0	999999			0	1
RF394A0A6_LR-1174	1 MNXM664@MNXC2 -->	R_EX_actn_R_e_			boundary			0	999999			0	1
RF3FF5A3F_LR-1180	1 MNXM669@MNXC2 -->	R_EX_alaala_e			boundary			0	999999			0	1
R7D1DB35B_LR-554	1 MNXM73204@MNXC2 -->	R_EX_sula_e_			boundary			0	999999			0	1
R1A227812_LR-51	1 MNXM89661@MNXC2 -->	R_EX_icit_e			boundary			0	999999			0	1
R250FD288_LR-118	1 MNXM97@MNXC2 -->	R_EX_phe_L_e			boundary			0	999999			0	1
RCA5F2943_LR-955	1 isoiYO844amylase@MNXC2 -->	R_EX_amylase_e_			boundary			0	999999			0	1
R73ED8643_LR-520	1 isoiYO844antim@MNXC2 -->	R_EX_antim_e_			boundary			0	999999			0	1
R5542DCD4_LR-350	1 isoiYO844bilea@MNXC2 -->	R_EX_bilea_e_			boundary			0	999999			0	1
R49C489D9_LR-293	1 isoiYO844diact@MNXC2 -->	R_EX_diact_e_			boundary			0	999999			0	1
RA02B730E_LR-734	1 isoiYO844starch@MNXC2 -->	R_EX_starch_e_			boundary			0	999999			0	1
R283C72A1_LR-139	1 isoiYO844subtilisin@MNXC2 -->	R_EX_subtilisin_e_			boundary			0	999999			0	1
R23DD1E65_RL-112_SpecMNXM8955_ChangedTo_MNXM1132	1 MNXM12@MNXC3 + 1 MNXM552@MNXC3 <-- 1 MNXM1132@MNXC3	R_NPHS	MENB_BACSU	MNXR13175	MNXC3	4.1.3.36	bigg:NPHS;bigg:NPHSr;brenda:BS398975;ec:4.1.3.36	-999999	0			0	0
RC556360C_LR-1273_SpecMNXM123_ChangedTo_MNXM114070	1 MNXM114070@MNXC3 + 1 MNXM16@MNXC3 --> 1 MNXM19@MNXC3 + 1 MNXM1@MNXC3 + 1 MNXM61@MNXC3	R_MHT1;R_SAM4	HMT_BACSU		MNXC3			0	10000			0	0
R17AF74BF_B-52_SpecMNXM123_ChangedTo_MNXM114070	1 MNXM114070@MNXC3 + 1 MNXM212@MNXC3 <==> 1 MNXM19@MNXC3 + 1 MNXM2@MNXC3	rxn00141			MNXC3	3.3.1.1	brenda:BR16046;ec:3.3.1.1;iabaylyiv4:ADENOSYLHOMOCYSTEINASE-RXN;iaf692:AHC;iao358:rll_581;iin800:SAH1;ijr904.45632:AHC;ijr904:AHC;imeo21:AHC;imm904:AHCi;imo1053-pao1:AHC;imo1056:AHC;ind750:AHCi;inj661:AHC;irs1563.45632:R00192_c;obsolete:rxn13082;seed:rxn00141	-10000	10000			0	0
R5FECAFF8_B-567_SpecMNXM123_ChangedTo_MNXM114070	1 MNXM114070@MNXC3 + 1 MNXM2449@MNXC3 <==> 1 MNXM1777@MNXC3	rxn05958	LUXS_BACSU		MNXC3	4.4.1.21	brenda:BR48539;brenda:BS371157;ec:4.4.1.21;iaf1260:RHCCE;iag612:rbs_550;iit341:RHCCE;ijr904.45632:RHCCE;ijr904:RHCCE;iso783:RHCCE;obsolete:rxn09226;seed:rxn05958	-10000	10000			0	0
R3570E430_LR-206_SpecisoiYO844chitob_ChangedTo_MNXM1680	1 MNXM1680@MNXC2 -->	R_EX_chitob_e_			boundary			0	999999			0	1
R6860F444_RL-620_SpecMNXM89884_ChangedTo_MNXM272	1 MNXM12@MNXC3 + 1 MNXM1@MNXC3 + 1 MNXM32950@MNXC3 <-- 1 MNXM272@MNXC3 + 1 MNXM66@MNXC3	rxn10204	PLSX_BACSU+PLSY_BACSU		MNXC3	2.3.1.15		-10000	0			0	0
R33E789E7_B-255_SpecMNXM89884_ChangedTo_MNXM272	1 MNXM12@MNXC3 + 1 MNXM1@MNXC3 + 1 MNXM7607@MNXC3 <==> 1 MNXM272@MNXC3 + 1 MNXM925@MNXC3	rxn05459	FABD_BACSU		MNXC3	2.3.1.3	ec:2.3.1.3;seed:rxn05459	-10000	10000			0	0
R17087FB2_RL-48_SpecMNXM89884_ChangedTo_MNXM272	1 MNXM12@MNXC3 + 1 MNXM90434@MNXC3 <-- 1 MNXM272@MNXC3 + 1 MNXM32950@MNXC3	rxn10213	PLSC_BACSU		MNXC3	2.3.1.51	ec:2.3.1.51;seed:rxn10213	-10000	0			0	0
RF9B3E922_LR-1206_SpecMNXM5043_ChangedTo_MNXM326	1 MNXM1242@MNXC3 --> 1 MNXM1@MNXC3 + 1 MNXM326@MNXC3 + 1 isoiYO844peptidoBS@MNXC3	R_PPTGS_BS			MNXC3			0	999999			0	0
RBF84B5B3_B-898_SpecisoiYO844fa11coa_ChangedTo_MNXM5741_SpecisoiYO844fa12coa_ChangedTo_MNXM5742_SpecisoiYO844fa1coa_ChangedTo_MNXM5743_SpecisoiYO844fa3coa_ChangedTo_MNXM5744_SpecisoiYO844fa4coa_ChangedTo_MNXM5745_SpecisoiYO844fa6coa_ChangedTo_MNXM5746	1 MNXM12@MNXC3 + 0.01 isoiYO84412dag3pBS@MNXC3 <==> 0.03 MNXM224@MNXC3 + 0.03 MNXM272@MNXC3 + 0.07 MNXM5741@MNXC3 + 0.17 MNXM5742@MNXC3 + 0.01 MNXM5743@MNXC3 + 0.2 MNXM5744@MNXC3 + 0.34 MNXM5745@MNXC3 + 0.05 MNXM5746@MNXC3 + 0.1 MNXM88@MNXC3 + 0.01 isoiYO8441ag3pBS@MNXC3	R_AGPATr_BS	PLSC_BACSU		MNXC3	2.3.1.51		-999999	999999			0	0
RA9E4CBC0_RL-788_SpecisoiYO844fa11coa_ChangedTo_MNXM5741_SpecisoiYO844fa12coa_ChangedTo_MNXM5742_SpecisoiYO844fa1coa_ChangedTo_MNXM5743_SpecisoiYO844fa3coa_ChangedTo_MNXM5744_SpecisoiYO844fa4coa_ChangedTo_MNXM5745_SpecisoiYO844fa6coa_ChangedTo_MNXM5746	1 MNXM12@MNXC3 + 0.01 isoiYO8441ag3pBS@MNXC3 <-- 0.03 MNXM224@MNXC3 + 0.03 MNXM272@MNXC3 + 0.07 MNXM5741@MNXC3 + 0.17 MNXM5742@MNXC3 + 0.01 MNXM5743@MNXC3 + 0.2 MNXM5744@MNXC3 + 0.34 MNXM5745@MNXC3 + 0.05 MNXM5746@MNXC3 + 1 MNXM66@MNXC3 + 0.1 MNXM88@MNXC3	R_G3POA_BS			MNXC3	2.3.1.15		-999999	0			0	0
RA710F5B6_B-1063_SpecMNXM96_ChangedTo_MNXM89588	1 MNXM11@MNXC3 + 1 MNXM1376@MNXC3 <==> 1 MNXM88255@MNXC3 + 1 MNXM89588@MNXC3	rxn01675	SPSI_BACSU		MNXC3	2.7.7.24;2.7.7.33	ec:2.7.7.24;ec:2.7.7.33;iabaylyiv4:DTDPGLUCOSEPP-RXN;iaf1260:G1PTT;iaf692:G1PTT;iao358:rll_400;ijr904.45632:G1PTT;ijr904:G1PTT;imeo21:G1PTT;imo1053-pao1:G1PTMT;imo1056:G1PTMT;inj661:G1PTT;iso783:G1PTMT;seed:rxn01675	-10000	10000			0	0
R81B6101_B-792_SpecMNXM96_ChangedTo_MNXM89588	1 MNXM11@MNXC3 + 1 MNXM1729@MNXC3 <==> 1 MNXM1@MNXC3 + 1 MNXM63@MNXC3 + 1 MNXM89588@MNXC3	rxn00702	RFBF_BACSU		MNXC3	2.7.7.33		-10000	10000			0	0
RCC72E888_B-1320_SpecMNXM96_ChangedTo_MNXM89588	1 MNXM1@MNXC2 + 1 MNXM89588@MNXC2 + 2 MNXM9@MNXC3 <==> 1 MNXM1@MNXC3 + 1 MNXM89588@MNXC3 + 2 MNXM9@MNXC2	rxn05562			MNXC2%MNXC3		iyo844:G1Pt6_2;seed:rxn05562	-10000	10000			0	0
RAB854488_B-1106_SpecMNXM96_ChangedTo_MNXM89588	1 MNXM6281@MNXC3 + 1 MNXM89588@MNXC3 <==> 1 MNXM95017@MNXC3 + 1 MNXM9@MNXC3	rxn05740	PHSG_BACSU		MNXC3	2.4.1.1	ec:2.4.1.1;iaf692:GLCP;iin800:GLC3;iin800:GPH1;ijr904.45632:GLCP;ijr904:GLCP;imeo21:GLCP;ind750:GLCP;inj661:GLCP;iyo844:GLCP;seed:rxn05740	-10000	10000			0	0
R857D09A5_RL-823_SpecMNXM96_ChangedTo_MNXM89588	2 MNXM1@MNXC3 + 1 MNXM80@MNXC3 + 1 MNXM89588@MNXC3 <-- 1 MNXM2@MNXC3 + 1 MNXM52@MNXC3	rxn00212	YUND_BACSU		MNXC3	3.6.1.8		-10000	0			0	0
R52296D76_RL-333_SpecisoiYO844hibcoa_ChangedTo_MNXM90341	1 MNXM12@MNXC3 + 2 MNXM1@MNXC3 + 1 MNXM396@MNXC3 <-- 1 MNXM2@MNXC3 + 1 MNXM90341@MNXC3	R_HIBHr			MNXC3	3.1.2.4		-999999	0			0	0
R7BFDF4A2_RL-547_SpecisoiYO844lanth_ChangedTo_MNXM2244	1 MNXM1@MNXC3 + 1 MNXM2244@MNXC3 + 1 MNXM7@MNXC3 + 1 MNXM9@MNXC3 <-- 1 MNXM2244@MNXC2 + 1 MNXM2@MNXC3 + 1 MNXM3@MNXC3	R_LANTHabc			MNXC2%MNXC3			-999999	0			0	0
R63BDC9A1_RL-431_SpecisoiYO844dextrin_ChangedTo_MNXM49266	1 MNXM49266@MNXC2 <-- 1 isoiYO844starch@MNXC2	R_AAMYL	AMY_BACSU		MNXC2	3.2.1.1		-999999	0			0	0
R7FC0D085_LR-565_SpecisoiYO844dextrin_ChangedTo_MNXM49266	2 MNXM2@MNXC3 + 1 MNXM49266@MNXC3 --> 2 MNXM41@MNXC3	R_MLTG6	O16G1_BACSU		MNXC3			0	999999			0	0
RD10C4956_RL-985_SpecisoiYO844Lalagly_ChangedTo_MNXM15783	1 MNXM15783@MNXC3 + 1 MNXM1@MNXC3 + 1 MNXM7@MNXC3 + 1 MNXM9@MNXC3 <-- 1 MNXM29@MNXC3 + 1 MNXM32@MNXC3 + 1 MNXM3@MNXC3	R_LAAL2	BG10629		MNXC3			-999999	0			0	0
R7AC04A45_RL-540_SpecisoiYO844alaLgln_ChangedTo_MNXM40495	1 MNXM1@MNXC3 + 1 MNXM40495@MNXC3 + 1 MNXM7@MNXC3 + 1 MNXM9@MNXC3 <-- 1 MNXM32@MNXC3 + 1 MNXM37@MNXC3 + 1 MNXM3@MNXC3	R_LAAL36	BG10629		MNXC3			-999999	0			0	0
R649C6B27_LR-435_SpecisoiYO844alaLhis_ChangedTo_MNXM40496	1 MNXM134@MNXC3 + 1 MNXM32@MNXC3 + 1 MNXM3@MNXC3 --> 1 MNXM1@MNXC3 + 1 MNXM40496@MNXC3 + 1 MNXM7@MNXC3 + 1 MNXM9@MNXC3	R_LAAL40	BG10629		MNXC3			0	999999			0	0
R9B3156C4_LR-714_SpecisoiYO844alaLleu_ChangedTo_MNXM15786	1 MNXM140@MNXC3 + 1 MNXM32@MNXC3 + 1 MNXM3@MNXC3 --> 1 MNXM15786@MNXC3 + 1 MNXM1@MNXC3 + 1 MNXM7@MNXC3 + 1 MNXM9@MNXC3	R_LAAL15	BG10629		MNXC3			0	999999			0	0
RE2D341BC_RL-1080_SpecisoiYO844arsni2_ChangedTo_MNXM658	1 MNXM658@MNXC2 <-- 1 MNXM658@MNXC3	R_ARSt1	ARSB_BACSU;YDFA_BACSU;YWRK_BACSU		MNXC2%MNXC3			-999999	0			0	0
RE753A463_LR-1104_SpecMNXM90941_ChangedTo_MNXM4457	1 MNXM2@MNXC3 + 1 isoiYO84414bxyl@MNXC3 --> 1 MNXM4457@MNXC3	R_XYL14BASE	ABF2_BACSU		MNXC3	3.2.1.37		0	999999			0	0
R5E244FD6_LR-402_SpecMNXM89361_ChangedTo_MNXM149	1 MNXM131@MNXC2 + 1 MNXM149@MNXC2 + 1 MNXM1@MNXC2 --> 1 MNXM131@MNXC3 + 1 MNXM149@MNXC3 + 1 MNXM1@MNXC3	R_CITt15	CITM_BACSU		MNXC2%MNXC3			0	999999			0	0
R1E827BF2_B-104_SpecMNXM48448_ChangedTo_MNXM370	1 MNXM1@MNXC2 + 1 MNXM370@MNXC2 <==> 1 MNXM1@MNXC3 + 1 MNXM370@MNXC3	rxn05568			MNXC2%MNXC3		iaf1260:GAM6Pt6_2pp;iaf1260:GAMAN6Ptex;iin800:U221;imm904:GAM6Pt;ind750:GAM6Pt;iyo844:GAM6Pt;seed:rxn05568;seed:rxn08591;seed:rxn13642	-10000	10000			0	0
R1611DB8A_B-37_SpecMNXM4100_ChangedTo_MNXM376	1 MNXM2806@MNXC3 + 1 MNXM2@MNXC3 <==> 1 MNXM376@MNXC3 + 1 MNXM508@MNXC3	rxn03481	BGLA_BACSU;LICH_BACSU		MNXC3	3.2.1.86	ec:3.2.1.86;iao358:rll_72;seed:rxn03481	-10000	10000			0	0
RB9305BEF_RL-867_SpecisoiYO844ferxa_ChangedTo_MNXM53317	1 MNXM2@MNXC3 + 1 MNXM3@MNXC3 + 1 MNXM53317@MNXC2 --> 1 MNXM1@MNXC3 + 1 MNXM53317@MNXC3 + 1 MNXM7@MNXC3 + 1 MNXM9@MNXC3	R_FERXAabc	FHUB_BACSU+FHUC_BACSU+FHUG_BACSU+YXEB_BACSU		MNXC2%MNXC3			0	999999			0	0
RC3F85A29_RL-1263_SpecMNXM78362_ChangedTo_MNXM97148	2 MNXM1@MNXC2 + 1 MNXM7@MNXC3 + 1 MNXM97148@MNXC3 + 1 MNXM9@MNXC3 <-- 1 MNXM1@MNXC3 + 1 MNXM2@MNXC3 + 1 MNXM3@MNXC3 + 1 MNXM97148@MNXC2	rxn05148	YFMC_BACSU+YFMD_BACSU+YFME_BACSU+YFMF_BACSU		MNXC2%MNXC3	3.6.3.41	ec:3.6.3.41;iaf1260:PHEMEabcpp;iit341:HEMEti;isb619:HEMEti;metacyc:3.6.3.41-RXN;seed:rxn05148;seed:rxn09115	-10000	0			0	0
RF16FCAFA_B-1576_SpecMNXM78362_ChangedTo_MNXM97148	2 MNXM1@MNXC3 + 1 MNXM56014@MNXC3 <==> 2 MNXM55@MNXC3 + 1 MNXM97148@MNXC3	rxn10001			MNXC3		iyo844:HEMECS;seed:rxn10001	-10000	10000			0	0
R36FC8FC5_B-278_SpecMNXM78362_ChangedTo_MNXM97148	4 MNXM1@MNXC3 + 1 MNXM56016@MNXC3 <==> 3 MNXM4@MNXC3 + 1 MNXM97148@MNXC3	rxn10002			MNXC3			-10000	10000			0	0
R7EAE41AC_B-775_SpecMNXM78362_ChangedTo_MNXM97148	1 MNXM97148@MNXC2 <==>	EX_cpd00028_e			boundary			-10000	10000			0	1
R40012412_RL-250_SpecisoiYO844hemeC_ChangedTo_MNXM56014	3 MNXM1@MNXC3 + 1 MNXM56014@MNXC3 <-- 2 MNXM55@MNXC3 + 1 MNXM97148@MNXC3	R_HEMECS			MNXC3			-999999	0			0	0
RA2C0279F_LR-753_SpecisoiYO844cellb_ChangedTo_MNXM776	1 MNXM2@MNXC2 + 1 MNXM776@MNXC2 --> 2 MNXM41@MNXC2	R_BG_CELLB_	BGLH_BACSU		MNXC2	3.2.1.21		0	999999			0	0
RC10771C6_LR-905_SpecisoiYO844mql7_ChangedTo_MNXM166_SpecisoiYO844mqn7_ChangedTo_MNXM12236	1 MNXM12236@MNXC3 + 2 MNXM1@MNXC2 + 1 MNXM38@MNXC3 --> 1 MNXM166@MNXC3 + 2 MNXM1@MNXC3 + 1 MNXM96415@MNXC3	R_SUCD5_BS	DHSA_BACSU+DHSB_BACSU+DHSC_BACSU		MNXC2%MNXC3			0	999999			0	0
RC1EDA53C_RL-910_SpecisoiYO844mql7_ChangedTo_MNXM166_SpecisoiYO844mqn7_ChangedTo_MNXM12236	1 MNXM12236@MNXC3 + 3 MNXM1@MNXC2 + 2 isoiYO844focytcc@MNXC3 <-- 1 MNXM166@MNXC3 + 1 MNXM1@MNXC3 + 2 isoiYO844ficytcc@MNXC3	R_CYOR3m	QCRA_BACSU+QCRB_BACSU+QCRC_BACSU		MNXC2%MNXC3	1.10.2.2		-999999	0			0	0
RDE72079D_B-1437_SpecMNXM114220_ChangedTo_MNXM1010	1 MNXM1010@MNXC3 + 1 MNXM256@MNXC3 <==> 1 MNXM159@MNXC3 + 1 MNXM1705@MNXC3	rxn03194	ILVH_BACSU+ILVB_BACSU		MNXC3	2.2.1.6	ec:2.2.1.6;irs1563.45632:R04673_c;seed:rxn03194	-10000	10000			0	0
R1336B119_B-19_SpecMNXM114220_ChangedTo_MNXM1010	1 MNXM1010@MNXC3 <==> 1 MNXM3129@MNXC3	rxn03436	ILVC_BACSU		MNXC3	1.1.1.86;5.4.99.3	aragem.45632:R05069_c;ec:1.1.1.86;ec:5.4.99.3;irs1563.45632:R05069_c;seed:rxn03436	-10000	10000			0	0
RA1BA200B_LR-1023_SpecMNXM114147_ChangedTo_MNXM439	1 MNXM1@MNXC3 + 1 MNXM256@MNXC3 + 1 MNXM439@MNXC3 --> 1 MNXM13@MNXC3 + 1 MNXM6733@MNXC3	rxn07434	ODBA_BACSU+ODBB_BACSU		MNXC3	1.2.4.4	ec:1.2.4.4;seed:rxn07434	0	10000			0	0
R5E7F9D94_LR-404_SpecisoiYO844inoshp_ChangedTo_MNXM491	1 MNXM2@MNXC3 + 1 MNXM491@MNXC3 --> 1 MNXM9@MNXC3 + 1 isoiYO844inospp1@MNXC3	R_PHYT3	PHYT_BACSU		MNXC3	3.1.3.8		0	999999			0	0
R7F14B2E4_LR-563_SpecisoiYO844Larab_ChangedTo_MNXM42463	3 MNXM2@MNXC2 + 1 MNXM42463@MNXC2 --> 3 MNXM461@MNXC2	R_LAAF	ABF2_BACSU;ABFA_BACSU		MNXC2	3.2.1.55		0	999999			0	0
R44C50D6D_LR-276_SpecisoiYO844Larab_ChangedTo_MNXM42463	1 MNXM42463@MNXC2 -->	R_EX_Larab_e_			boundary			0	999999			0	1
R96DC75B5_RL-690_SpecisoiYO844hemeD_ChangedTo_MNXM56016	5 MNXM1@MNXC3 + 1 MNXM56016@MNXC3 <-- 2 MNXM2@MNXC3 + 1 MNXM97148@MNXC3	R_HEMEDS			MNXC3			-999999	0			0	0
R93793729_RL-675_SpecisoiYO844tcggrpp_ChangedTo_MNXM2473	7 MNXM11@MNXC3 + 1 isoiYO844dtpcudcpp@MNXC3 <-- 1 MNXM2473@MNXC3 + 7 MNXM83@MNXC3	R_IPDPUPT	UPPS_BACSU		MNXC3	2.5.1.31		-999999	0			0	0
RDD4908C2_RL-1059_SpecisoiYO844cdpdagBS_ChangedTo_MNXM8377	1 MNXM11@MNXC3 + 0.01 MNXM8377@MNXC3 <-- 1 MNXM1@MNXC3 + 1 MNXM63@MNXC3 + 0.01 isoiYO84412dag3pBS@MNXC3	R_PHCYT_BS	CDSA_BACSU		MNXC3	2.7.7.41		-999999	0			0	0
R7C79747E_RL-549_SpecisoiYO844psBS_ChangedTo_MNXM11359_SpecisoiYO844cdpdagBS_ChangedTo_MNXM8377	0.01 MNXM11359@MNXC3 + 1 MNXM1@MNXC3 + 1 MNXM31@MNXC3 <-- 1 MNXM53@MNXC3 + 0.01 MNXM8377@MNXC3	R_CDPDSP_BS	PSS_BACSU		MNXC3	2.7.8.8		-999999	0			0	0
R616F6E3B_RL-420_SpecisoiYO844cdpdagBS_ChangedTo_MNXM8377_SpecisoiYO844pglypBS_ChangedTo_MNXM11358	0.01 MNXM11358@MNXC3 + 1 MNXM1@MNXC3 + 1 MNXM31@MNXC3 <-- 1 MNXM66@MNXC3 + 0.01 MNXM8377@MNXC3	R_CDGPT_BS	CAPA_BACSU		MNXC3			-999999	0			0	0
REAABC569_LR-1126_SpecisoiYO844pglypBS_ChangedTo_MNXM11358_SpecisoiYO844pglyBS_ChangedTo_MNXM5124	0.01 MNXM11358@MNXC3 + 1 MNXM2@MNXC3 --> 0.01 MNXM5124@MNXC3 + 1 MNXM9@MNXC3	R_PGPPH_BS			MNXC3	3.1.3.27		0	999999			0	0
RED7A67B2_RL-1145_SpecisoiYO844psBS_ChangedTo_MNXM11359_SpecisoiYO844psethaBS_ChangedTo_MNXM7294	0.01 MNXM11359@MNXC3 --> 1 MNXM13@MNXC3 + 0.01 MNXM7294@MNXC3	R_PSDC_BS	PSD_BACSU		MNXC3	4.1.1.65		0	999999			0	0
RC95B49D0_RL-949_SpecisoiYO844pglyBS_ChangedTo_MNXM5124_SpecisoiYO844cdlpBS_ChangedTo_MNXM6175	0.02 MNXM5124@MNXC3 --> 0.01 MNXM6175@MNXC3 + 1 MNXM89612@MNXC3	R_CLPNS2_BS	CLS1_BACSU;CLSA_BACSU;CLSB_BACSU		MNXC3			0	999999			0	0
RB591354C_RL-846_SpecisoiYO844pglyBS_ChangedTo_MNXM5124_SpecisoiYO844lysylpglyBS_ChangedTo_MNXM8309	1 MNXM11@MNXC3 + 1 MNXM14@MNXC3 + 1 MNXM1@MNXC3 + 0.01 MNXM8309@MNXC3 <-- 1 MNXM3@MNXC3 + 0.01 MNXM5124@MNXC3 + 1 MNXM78@MNXC3	R_LYSLG_BS	MPRF_BACSU		MNXC3			-999999	0			0	0
BIOMASSEXCHANGE	1 BIOMASS@MNXC2 <==>				boundary			0	0			0	1
R2D9E5746_B-165_SpecisoiYO844pencilca_ChangedTo_MNXM96384___R6CCE73D6_RL-657_SpecMNXM73074_ChangedTo_isoiYO844pencil	1 MNXM1@MNXC3 + 1 MNXM96384@MNXC3 <-- 1 MNXM2@MNXC3 + 1 isoiYO844pencil@MNXC3	R_BLACT;rxn07099	BLAC_BACSU;SALA_BACSU;YBBE_BACSU;YBXI_BACSU		MNXC3			-999999	0			0	0
R14D45DA1_B-23_SpecisoiYO8442o3mpt_ChangedTo_MNXM114147_SpecMNXM114147_ChangedTo_MNXM439___R3631355_LR-270_SpecMNXM114147_ChangedTo_MNXM439	1 MNXM10@MNXC3 + 1 MNXM15@MNXC3 + 1 MNXM1@MNXC3 + 1 MNXM439@MNXC3 <==> 1 MNXM231@MNXC3 + 1 MNXM2@MNXC3 + 1 MNXM8@MNXC3	R_ILEDHr;rxn01573	BG11723;DHLE_BACSU		MNXC3			-999999	999999			0	0
RB26C3034_LR-831_SpecisoiYO844metox_ChangedTo_MNXM2246___RFD621A1A_LR-1233_SpecisoiYO844metox_ChangedTo_MNXM2246	1 MNXM2246@MNXC2 -->	R_EX_metox_R_e_;R_EX_metox_e_			boundary			0	999999			0	0
R218EA490_LR-95_SpecisoiYO844metox_ChangedTo_MNXM2246___R55BCB65_LR-352_SpecisoiYO844metox_ChangedTo_MNXM2246	1 MNXM22@MNXC3 + 1 MNXM61@MNXC3 --> 1 MNXM2246@MNXC3 + 1 MNXM2@MNXC3	R_METSR_R2;R_METSR_S2	MSRA_BACSU;MSRB_BACSU		MNXC3			0	999999			0	0
R1636C604_RL-29_SpecisoiYO844metox_ChangedTo_MNXM2246___R5C9CE087_RL-392_SpecisoiYO844metox_ChangedTo_MNXM2246	1 MNXM1@MNXC3 + 1 MNXM2246@MNXC3 + 1 MNXM7@MNXC3 + 1 MNXM9@MNXC3 <-- 1 MNXM2246@MNXC2 + 1 MNXM2@MNXC3 + 1 MNXM3@MNXC3	R_METSRabc;R_METSabc	METN_BACSU+METP_BACSU+METQ_BACSU ; TCYJ_BACSU+TCYK_BACSU+TCYL_BACSU+TCYM_BACSU+TCYN_BACSU		MNXC2%MNXC3			-999999	0			0	0
R1A992EA1_B-71_SpecMNXM5436_ChangedTo_MNXM816___R928CFDA5_B-672_SpecisoiYO844oxglyc_ChangedTo_MNXM114324	1 MNXM10@MNXC3 + 1 MNXM114324@MNXC3 + 1 MNXM1@MNXC3 <==> 1 MNXM816@MNXC3 + 1 MNXM8@MNXC3	R_TARTRDH;rxn04143	TTUC_BACSU		MNXC3			-999999	999999			0	0
R560EA94B_B-356_SpecisoiYO844btdRR_ChangedTo_MNXM2757___RE3FC3AEE_B-1474_SpecMNXM1268_ChangedTo_MNXM664	1 MNXM10@MNXC3 + 1 MNXM1@MNXC3 + 1 MNXM664@MNXC3 <==> 1 MNXM2757@MNXC3 + 1 MNXM8@MNXC3	R_BTDD_RR;rxn02112	BDHA_BACSU		MNXC3			-999999	999999			0	0
R3303711E_LR-192_SpecisoiYO844mbdg_ChangedTo_isoiYO844madg___R6E211366_LR-484	1 isoiYO844madg@MNXC2 <==>	R_EX_madg_e_;R_EX_mbdg_e_			boundary			0	0			0	1
R665D8B79_LR-444___RA9CA6092_B-1084_SpecMNXM96_ChangedTo_MNXM89588	1 MNXM89588@MNXC2 <==>	EX_cpd00089_e;R_EX_g1p_e			boundary			0	0			0	1
R5EC42F7F_LR-405___R71773639_B-690_SpecMNXM114180_ChangedTo_MNXM533	1 MNXM533@MNXC2 <==>	EX_cpd00276_e;R_EX_gam_e			boundary			0	0			0	1
R583AE90A_LR-370___R8EC94094_B-898_SpecMNXM4100_ChangedTo_MNXM376	1 MNXM376@MNXC2 <==>	EX_cpd00415_e;R_EX_hqn_e_			boundary			0	0			0	1
R1442702B_B-30_SpecMNXM48448_ChangedTo_MNXM370___RDC66D37D_LR-1055	1 MNXM370@MNXC2 <==>	EX_cpd00288_e;R_EX_gam6p_e			boundary			0	0			0	1
RA70EDEEC_LR-772___RB3085D03_B-1154_SpecMNXM89948_ChangedTo_MNXM173	1 MNXM173@MNXC2 <==>	R_CARxtI;R_CARxtO;R_EX_crn_e			boundary			0	0			0	1
RB731764F_B-853___RE538678F_B-1482_SpecMNXM48448_ChangedTo_MNXM370	1 MNXM370@MNXC3 <==> 1 MNXM969@MNXC3	R_1020;rxn01485	GLMM_BACSU		MNXC3			-999999	999999			0	0
R81E464FC_B-795_SpecMNXM48448_ChangedTo_MNXM370___R9963A7CF_RL-705	1 MNXM370@MNXC3 + 1 MNXM89557@MNXC3 <==> 1 MNXM37@MNXC3 + 1 MNXM68@MNXC3	R_GF6PTA;rxn00555	GLMS_BACSU		MNXC3			-999999	999999			0	0
R4AB5DDE6_LR-300_SpecisoiYO844galogs_ChangedTo_isoiYO844galman___RC245B526_LR-914	1 MNXM2@MNXC3 + 1 isoiYO844galman@MNXC3 --> 1 MNXM89602@MNXC3	R_GALS1;R_GALS2	AGAL_BACSU		MNXC3			0	999999			0	0
R92AFA7A9_B-921_SpecMNXM48448_ChangedTo_MNXM370___RBC54ECDF_RL-881	1 MNXM26@MNXC3 + 1 MNXM370@MNXC3 <-- 1 MNXM2@MNXC3 + 1 MNXM313@MNXC3	R02059;rxn01484	NAGA_BACSU		MNXC3			-999999	0			0	0
R5B46B611_RL-384___R62A1998C_B-588_SpecMNXM48448_ChangedTo_MNXM370_SpecMNXM114180_ChangedTo_MNXM533	1 MNXM23@MNXC3 + 1 MNXM370@MNXC3 <==> 1 MNXM533@MNXC2 + 1 MNXM73@MNXC3	R_GAMpts;rxn05569	PT1_BACSU+PTHP_BACSU+PTW3C_BACSU		MNXC2%MNXC3			-999999	999999			0	0
R910B980C_B-660___RA5CAD38A_LR-1054_SpecMNXM114147_ChangedTo_MNXM439	1 MNXM20@MNXC3 + 1 MNXM231@MNXC3 <==> 1 MNXM439@MNXC3 + 1 MNXM89557@MNXC3	R_785;rxn01575	ILVE1_BACSU ; ILVE2_BACSU		MNXC3			-999999	999999			0	0
R8DFF42C_RL-646___RD0E96236_RL-984_SpecisoiYO844serLala_ChangedTo_isoiYO844alaLser	1 MNXM1@MNXC3 + 1 MNXM7@MNXC3 + 1 MNXM9@MNXC3 + 1 isoiYO844alaLser@MNXC3 <-- 1 MNXM32@MNXC3 + 1 MNXM3@MNXC3 + 1 MNXM53@MNXC3	R_LAAL6;R_LAAL7	BG10629		MNXC3			-999999	0			0	0
R9A55E7F1_RL-969_SpecMNXM22435_ChangedTo_MNXM814___RD0374118_RL-980	1 MNXM2@MNXC3 + 1 MNXM3@MNXC3 + 1 MNXM814@MNXC2 --> 1 MNXM1@MNXC3 + 1 MNXM7@MNXC3 + 1 MNXM814@MNXC3 + 1 MNXM9@MNXC3	R_CBL2abc;rxn05187	YVCA_BACSU+YVCB_BACSU+YVRC_BACSU;YVRA_BACSU+YVRB_BACSU+YVRC_BACSU		MNXC2%MNXC3			0	999999			0	0
RD1F158A5_B-1354_SpecMNXM7231_ChangedTo_MNXM319___RD23C2F74_RL-993	1 MNXM1@MNXC3 + 1 MNXM25@MNXC3 + 1 MNXM319@MNXC3 <-- 1 MNXM55@MNXC3 + 1 MNXM820@MNXC3	R_SHSL1;rxn01816	METI_BACSU		MNXC3			-999999	0			0	0
R3DC06F3A_B-237___RE9CA52B3_B-1518_SpecMNXM4100_ChangedTo_MNXM376	1 MNXM1@MNXC2 + 1 MNXM376@MNXC2 <==> 1 MNXM1@MNXC3 + 1 MNXM376@MNXC3	R_HQNt6;rxn05678			MNXC2%MNXC3			-999999	999999			0	0
R539384_RL-476_SpecMNXM89948_ChangedTo_MNXM173___RB336ABC7_LR-832	1 MNXM173@MNXC2 + 1 MNXM2@MNXC3 + 1 MNXM3@MNXC3 --> 1 MNXM173@MNXC3 + 1 MNXM1@MNXC3 + 1 MNXM7@MNXC3 + 1 MNXM9@MNXC3	R_CRNabc;rxn05180	OPUCA_BACSU+OPUCB_BACSU+OPUCC_BACSU+OPUCD_BACSU		MNXC2%MNXC3			0	999999			0	0
RC937B722_B-1298_SpecMNXM96_ChangedTo_MNXM89588___RF9C3EA19_B-1208	1 MNXM160@MNXC3 <==> 1 MNXM89588@MNXC3	R_PGMT;rxn00704	GLMM_BACSU		MNXC3			-999999	999999			0	0
R6EA97C1C_B-671_SpecMNXM4100_ChangedTo_MNXM376___RBDC5C1D0_RL-889	1 MNXM160@MNXC3 + 1 MNXM376@MNXC3 <==> 1 MNXM2806@MNXC3 + 1 MNXM2@MNXC3	R_AB6PGH;rxn08025	BGLA_BACSU;LICH_BACSU		MNXC3			-999999	999999			0	0
R94CA22E3_RL-680___RB21AE054_RL-1150_SpecMNXM48448_ChangedTo_MNXM370	1 MNXM15@MNXC3 + 1 MNXM68@MNXC3 <-- 1 MNXM2@MNXC3 + 1 MNXM370@MNXC3	R_G6PDA;rxn00552	GAMA_BACSU;NAGB_BACSU		MNXC3			-999999	0			0	0
R30A69BD5_RL-183___RC1E20199_RL-1244_SpecMNXM7231_ChangedTo_MNXM319	1 MNXM159@MNXC3 + 1 MNXM15@MNXC3 + 1 MNXM55@MNXC3 <-- 1 MNXM2@MNXC3 + 1 MNXM319@MNXC3	R_CYSTGL;rxn00742	MCCB_BACSU		MNXC3			-999999	0			0	0
R540E718B_B-479_SpecMNXM116_ChangedTo_MNXM15900___RE7E0E79F_B-1107	1 MNXM15900@MNXC3 <==> 1 MNXM295@MNXC3	R01057_c;R_1060;R_1669	DEOB_BACSU		MNXC3			-999999	999999			0	0
R61FE1BCC_B-424___RD6DF6346_B-1384_SpecMNXM116_ChangedTo_MNXM15900	1 MNXM15900@MNXC3 + 1 MNXM1@MNXC3 + 1 MNXM7@MNXC3 <==> 1 MNXM242@MNXC3 + 1 MNXM3@MNXC3	R_1133;rxn00772	RBSK_BACSU		MNXC3			-999999	999999			0	0
R35C13EF7_B-209___RECC2D441_B-1542_SpecMNXM116_ChangedTo_MNXM15900	1 MNXM15900@MNXC3 + 1 MNXM186@MNXC3 <==> 1 MNXM2378@MNXC3 + 1 MNXM271@MNXC3	R_1235;R_1736;rxn01200	TKT_BACSU		MNXC3			-999999	999999			0	0
RDADB1F90_RL-1044___RE3562355_RL-1083_SpecisoiYO844mbdg_ChangedTo_isoiYO844madg	1 MNXM157@MNXC2 + 1 MNXM41@MNXC2 <-- 1 MNXM2@MNXC2 + 1 isoiYO844madg@MNXC2	R_BG_MADG_;R_BG_MBDG_	BGLH_BACSU		MNXC2			-999999	0			0	0
R2C930A68_B-159___RF5975624_B-1609_SpecMNXM116_ChangedTo_MNXM15900	1 MNXM14@MNXC3 + 1 MNXM1@MNXC3 + 1 MNXM91@MNXC3 <==> 1 MNXM15900@MNXC3 + 1 MNXM3@MNXC3	R_1081;R_1675;R_1676;R_1677;R_1678;R_PRS1;R_PRS2;R_PRS3;R_PRS4;R_PRS5	ECSB_BACSU;KPRS_BACSU		MNXC3			-999999	999999			0	0
RD224EF31_B-991___RF686589F_B-1617_SpecMNXM116_ChangedTo_MNXM15900	1 MNXM145@MNXC3 <==> 1 MNXM15900@MNXC3	R_1151;R_RKI1	YWLF_BACSU		MNXC3			-999999	999999			0	0
R9D3BE63A_RL-986_SpecMNXM5436_ChangedTo_MNXM816___RDBAAC3E3_RL-1048	1 MNXM13@MNXC3 + 1 MNXM189@MNXC3 <-- 1 MNXM1@MNXC3 + 1 MNXM816@MNXC3	R_TARTDC;rxn01285	TTUC_BACSU		MNXC3			-999999	0			0	0
RE6ED2E76_RL-1102___RE95E11BD_B-1513_SpecMNXM92481_ChangedTo_MNXM1384	1 MNXM1384@MNXC3 + 1 MNXM7@MNXC3 <-- 1 MNXM3@MNXC3 + 1 MNXM730@MNXC3	R_AGK;rxn01917	ARGB_BACSU		MNXC3			-999999	0			0	0
R6DA3E4E0_B-480___R9CCA1D20_B-981_SpecMNXM96_ChangedTo_MNXM89588	1 MNXM11@MNXC3 + 1 MNXM561@MNXC3 <==> 1 MNXM1@MNXC3 + 1 MNXM3@MNXC3 + 1 MNXM89588@MNXC3	R_GLGCr;rxn00695	GLGC_BACSU;GLGD_BACSU;GLGC_BACSU+GLGD_BACSU		MNXC3			-999999	999999			0	0
R7693EEDF_B-728_SpecMNXM96_ChangedTo_MNXM89588___RFE1D8BC9_B-1236	1 MNXM11@MNXC3 + 1 MNXM52@MNXC3 <==> 1 MNXM121@MNXC3 + 1 MNXM1@MNXC3 + 1 MNXM89588@MNXC3	R_GALU;rxn00213	Bsu3567;GTAB_BACSU;YNGB_BACSU;YTDA_BACSU		MNXC3			-999999	999999			0	0
R82ECFEDC_LR-580___RB41D5DE0_LR-1162_SpecMNXM116_ChangedTo_MNXM15900	1 MNXM114092@MNXC3 + 1 MNXM2@MNXC3 --> 1 MNXM14@MNXC3 + 1 MNXM15900@MNXC3 + 2 MNXM1@MNXC3	R01054;R_ADPRDP	ADPP_BACSU		MNXC3			0	999999			0	0
R246E1BE9_LR-149_SpecMNXM1268_ChangedTo_MNXM664___R3B5AB175_LR-227	1 MNXM114079@MNXC3 + 1 MNXM1@MNXC3 --> 1 MNXM13@MNXC3 + 1 MNXM664@MNXC3	R_ACLDC;rxn02113	ALDC_BACSU		MNXC3			0	999999			0	0
R1906FBC8_LR-47___R4F7C92C5_B-444_SpecMNXM123_ChangedTo_MNXM114070_SpecMNXM7231_ChangedTo_MNXM319	1 MNXM114070@MNXC3 + 1 MNXM53@MNXC3 <==> 1 MNXM2@MNXC3 + 1 MNXM319@MNXC3	R01290;rxn00953	MCCA_BACSU		MNXC3			-999999	999999			0	0
R3F5AA716_LR-244___RD2EBF8F3_B-1360_SpecMNXM123_ChangedTo_MNXM114070	1 MNXM114070@MNXC3 + 1 MNXM318@MNXC3 <==> 1 MNXM61@MNXC3 + 1 MNXM79@MNXC3	R_METS;rxn00693	METE_BACSU;YXJG_BACSU+YXJH_BACSU		MNXC3			-999999	999999			0	0
R77E111FA_B-735_SpecMNXM123_ChangedTo_MNXM114070___RA76CB652_RL-775	1 MNXM114070@MNXC3 + 1 MNXM242@MNXC3 <==> 1 MNXM1777@MNXC3 + 1 MNXM2@MNXC3	R_RHCYS;rxn00955			MNXC3			-999999	999999			0	0
R4A167AA5_RL-294___R69668562_RL-632_SpecMNXM123_ChangedTo_MNXM114070_SpecMNXM7231_ChangedTo_MNXM319	1 MNXM114070@MNXC3 + 1 MNXM15@MNXC3 + 1 MNXM23@MNXC3 <-- 1 MNXM2@MNXC3 + 1 MNXM319@MNXC3	R_CYSTL;rxn00950	METC_BACSU		MNXC3			-999999	0			0	0
R1E616D1C_LR-102_SpecMNXM1268_ChangedTo_MNXM664___R2D1CAEBD_RL-161	1 MNXM10@MNXC3 + 1 MNXM1@MNXC3 + 1 MNXM21@MNXC3 + 1 MNXM75@MNXC3 <==> 1 MNXM12@MNXC3 + 1 MNXM664@MNXC3 + 1 MNXM8@MNXC3	R_ACTD2;rxn09953	ACUA_BACSU+ACUB_BACSU+ACUC_BACSU;ACOA_BACSU+ACOB_BACSU+ACOC_BACSU+DLDH3_BACSU		MNXC3			-999999	999999			0	0
R5ED2FAFF_RL-558_SpecMNXM92481_ChangedTo_MNXM1384___RC49AA482_B-930	1 MNXM1062@MNXC3 + 1 MNXM5@MNXC3 + 1 MNXM9@MNXC3 <-- 1 MNXM1384@MNXC3 + 1 MNXM1@MNXC3 + 1 MNXM6@MNXC3	R_AGPR;rxn02465	ARGC_BACSU		MNXC3			-999999	0			0	0
R18BB13C1_B-62_SpecMNXM114220_ChangedTo_MNXM1010___RD78642BA_B-1021	1 MNXM1010@MNXC3 + 1 MNXM1@MNXC3 + 1 MNXM6@MNXC3 <==> 1 MNXM1202@MNXC3 + 1 MNXM5@MNXC3	R_KARA2;rxn08764	ILVC_BACSU		MNXC3			-999999	999999			0	0
R596FDB0E_B-377___R596FDB0E_B-521	1 MNXM9@MNXC2 <==>	R_PIxtI;R_PIxtO			boundary			0	0			0	1
R88BE451A_B-848___R88BE451A_LR-612	1 MNXM98@MNXC2 <==>	EX_cpd00130_e;R_EX_mal_L_e			boundary			0	0			0	1
R1E51B4DF_LR-80_SpecisoiYO844arsna_ChangedTo_MNXM970___RED80025D_B-1553	1 MNXM970@MNXC2 <==>	EX_cpd01048_e;R_EX_arsna_e_			boundary			0	0			0	1
R9D24240D_B-985___R9D24240D_LR-722	1 MNXM97018@MNXC2 <==>	EX_cpd00164_e;R_EX_glcur_e			boundary			0	0			0	1
RE7F5B0FD_B-1109___RE7F5B0FD_B-1502	1 MNXM95@MNXC2 <==>	R_EX_k_e			boundary			0	0			0	1
R13BFC5DB_B-26___R13BFC5DB_LR-19	1 MNXM95017@MNXC2 <==>	EX_cpd00155_e;R_EX_glycogen_e_			boundary			0	0			0	1
R6B3002E7_B-648___R6B3002E7_LR-468	1 MNXM94@MNXC2 <==>	R_EX_trp_L_e;R_TRPxtI;R_TRPxtO			boundary			0	0			0	1
R7B8A1023_B-760___R7B8A1023_LR-543	1 MNXM93@MNXC2 <==>	R_EX_fum_e;R_FUMxtI;R_FUMxtO			boundary			0	0			0	1
R3A9D1F56_B-296___R3A9D1F56_LR-225	1 MNXM91795@MNXC2 <==>	R_ATNxtI;R_ATNxtO;R_EX_alltn_e			boundary			0	0			0	1
R35B5C04C_B-268___R35B5C04C_LR-208	1 MNXM90@MNXC2 <==>	R_CHOxtI;R_CHOxtO;R_EX_chol_e			boundary			0	0			0	1
RF4AAACD5_B-1601___RF4AAACD5_LR-1181	1 MNXM90811@MNXC2 <==>	R_ARABxtI;R_ARABxtO;R_EX_arab_D_e_			boundary			0	0			0	1
RBEE299C1_B-1225___RBEE299C1_LR-892	1 MNXM90412@MNXC2 <==>	EX_cpd01242_e;R_EX_drib_e			boundary			0	0			0	1
R625DC447_B-586___R625DC447_LR-427	1 MNXM89689@MNXC2 <==>	EX_cpd00064_e;R_EX_orn_e			boundary			0	0			0	1
R91EC2CF4_B-914___R91EC2CF4_LR-665	1 MNXM89612@MNXC2 <==>	R_EX_glyc_e;R_GLxtI;R_GLxtO			boundary			0	0			0	1
R669063C7_B-607___R669063C7_LR-446	1 MNXM89602@MNXC2 <==>	R_EX_gal_e;R_GLACxtI;R_GLACxtO			boundary			0	0			0	1
R869EE9D4_B-832___R869EE9D4_LR-603	1 MNXM89557@MNXC2 <==>	R_EX_glu_L_e;R_GLUxtI;R_GLUxtO			boundary			0	0			0	1
R7BB5C2FD_B-762___RC1732717_LR-908_SpecisoiYO844metLala_ChangedTo_MNXM8868	1 MNXM8868@MNXC2 <==>	EX_cpd11590_e;R_EX_met_L_ala_L_e_			boundary			0	0			0	1
R1CF22E06_B-92___RF3FD678F_LR-1179_SpecisoiYO844glypro_ChangedTo_MNXM8670	1 MNXM8670@MNXC2 <==>	EX_cpd11588_e;R_EX_gly_pro_L_e_			boundary			0	0			0	1
R65E50FF1_LR-443_SpecisoiYO844glyasp_ChangedTo_MNXM8665___RFFF774BD_B-1677	1 MNXM8665@MNXC2 <==>	EX_cpd11589_e;R_EX_gly_asp_L_e_			boundary			0	0			0	1
R1ED2F752_B-106___RDA703ED0_LR-1041_SpecisoiYO844glyasn_ChangedTo_MNXM8664	1 MNXM8664@MNXC2 <==>	EX_cpd11581_e;R_EX_gly_asn_L_e_			boundary			0	0			0	1
RC208E59A_LR-911_SpecisoiYO844alaLThr_ChangedTo_MNXM8264___RC61E8FE1_B-1279	1 MNXM8264@MNXC2 <==>	EX_cpd11582_e;R_EX_ala_L_Thr_L_e_			boundary			0	0			0	1
RAA6F9754_LR-793_SpecisoiYO844alaLglu_ChangedTo_MNXM8263___RC750EAF_B-1286	1 MNXM8263@MNXC2 <==>	EX_cpd11586_e;R_EX_ala_L_glu_L_e_			boundary			0	0			0	1
RAE4B65AD_B-1122_SpecMNXM22435_ChangedTo_MNXM814___RB172DF67_B-1145___RB172DF67_LR-826	1 MNXM814@MNXC2 <==>	EX_cpd00423_e;EX_cpd03424_e;R_EX_cbl2_e_			boundary			0	0			0	1
RC85BFC84_B-1292___RC85BFC84_LR-943	1 MNXM80@MNXC2 <==>	EX_cpd00091_e;R_EX_ump_e			boundary			0	0			0	1
R55D14C1A_B-494___R55D14C1A_LR-354	1 MNXM801@MNXC2 <==>	EX_cpd00417_e;R_EX_abt_e_			boundary			0	0			0	1
R6BFC3A2D_B-653___R6BFC3A2D_LR-472	1 MNXM78@MNXC2 <==>	R_EX_lys_L_e;R_LYSxtI;R_LYSxtO			boundary			0	0			0	1
R2AB6C85F_B-197___R63DCD5AB_LR-432_SpecisoiYO844cellb_ChangedTo_MNXM776	1 MNXM776@MNXC2 <==>	EX_cpd00158_e;R_EX_cellb_e_			boundary			0	0			0	1
R4A881FA5_B-408___R4A881FA5_LR-298	1 MNXM76@MNXC2 <==>	R_EX_tyr_L_e;R_TYRxtI;R_TYRxtO			boundary			0	0			0	1
RB2214D0F_B-1151___RB2214D0F_LR-830	1 MNXM761@MNXC2 <==>	R_CYTSxtI;R_CYTSxtO;R_EX_csn_e			boundary			0	0			0	1
RDC488100_B-1422___RDC488100_LR-1053	1 MNXM744@MNXC2 <==>	EX_cpd00609_e;R_EX_glcr_e			boundary			0	0			0	1
R98C86F14_B-956___R98C86F14_LR-701	1 MNXM73@MNXC2 <==>	EX_cpd00061_e;R_EX_pep_e			boundary			0	0			0	1
R3410D690_LR-198_SpecisoiYO844eths_ChangedTo_MNXM7343___RE6178BA1_B-1490___RE6178BA1_LR-1096	1 MNXM7343@MNXC2 <==>	EX_cpd11579_e;R_EX_eths_e_;R_EX_ethso3_e			boundary			0	0			0	1
R39679DC9_B-289___R39679DC9_LR-221	1 MNXM721@MNXC2 <==>	EX_cpd00485_e;R_EX_man1p_e_			boundary			0	0			0	1
RCF99D496_B-1339___RCF99D496_LR-977	1 MNXM713@MNXC2 <==>	EX_cpd00395_e;R_EX_Lcyst_e_			boundary			0	0			0	1
RB3ADC2BB_B-1158___RB3ADC2BB_LR-836	1 MNXM711@MNXC2 <==>	R_EX_cobalt2_e;R_EX_cobalt2_e_			boundary			0	0			0	1
RD6F7BF7B_B-1385___RD6F7BF7B_LR-1017	1 MNXM70@MNXC2 <==>	R_ARGxtI;R_ARGxtO;R_EX_arg_L_e			boundary			0	0			0	1
R570E51C6_B-502___R570E51C6_LR-360	1 MNXM704@MNXC2 <==>	R_DCxtI;R_DCxtO;R_EX_dcyt_e			boundary			0	0			0	1
R1AD7B4FF_B-73___R1AD7B4FF_LR-53	1 MNXM69@MNXC2 <==>	EX_cpd00040_e;R_EX_glx_e_			boundary			0	0			0	1
R3FE488DF_B-329___R3FE488DF_LR-248	1 MNXM694@MNXC2 <==>	EX_cpd00550_e;R_EX_ser_D_e			boundary			0	0			0	1
R681A3A9E_B-618___R681A3A9E_LR-455	1 MNXM693@MNXC2 <==>	EX_cpd00280_e;R_EX_galur_e			boundary			0	0			0	1
R961206E5_B-937___R961206E5_LR-685	1 MNXM68@MNXC2 <==>	EX_cpd00072_e;R_EX_f6p_e			boundary			0	0			0	1
R5F1B21D5_B-563___R5F1B21D5_LR-410	1 MNXM687@MNXC2 <==>	R_EX_xtsn_e;R_XTSINExtI;R_XTSINExtO			boundary			0	0			0	1
RA7730D8F_B-1064___RA7730D8F_LR-776	1 MNXM683@MNXC2 <==>	EX_cpd01017_e;R_EX_cgly_e			boundary			0	0			0	1
RB766236D_B-1184___RB766236D_LR-856	1 MNXM66@MNXC2 <==>	EX_cpd00080_e;R_EX_glyc3p_e			boundary			0	0			0	1
RAA978D7B_B-1093___RE36E448D_LR-1084_SpecisoiYO844arsni2_ChangedTo_MNXM658	1 MNXM658@MNXC2 <==>	EX_cpd04098_e;R_EX_arsni2_e_			boundary			0	0			0	1
R2EA04D95_B-168___R2EA04D95_B-224	1 MNXM653@MNXC2 <==>	R_EX_mg2_e			boundary			0	0			0	1
R33E77D06_B-254___R33E77D06_LR-195	1 MNXM632@MNXC2 <==>	R_EX_cu2_e;R_EX_cu2_e_			boundary			0	0			0	1
RAB70F856_B-1105___RAB70F856_LR-801	1 MNXM625@MNXC2 <==>	R_DAxtI;R_DAxtO;R_EX_dad_2_e			boundary			0	0			0	1
RA4913F99_LR-760_SpecisoiYO844mops_ChangedTo_MNXM62524___RD9F48EDF_B-1407	1 MNXM62524@MNXC2 <==>	EX_cpd11575_e;R_EX_mops_e_			boundary			0	0			0	1
R5318D40C_B-470___R5318D40C_LR-337	1 MNXM621@MNXC2 <==>	EX_cpd00382_e;R_EX_raffin_e_			boundary			0	0			0	1
RA7DC31A9_B-1067___RA7DC31A9_LR-778	1 MNXM61@MNXC2 <==>	R_EX_met_L_e;R_METxtI;R_METxtO			boundary			0	0			0	1
R5D8EB109_B-550___R5D8EB109_LR-399	1 MNXM617@MNXC2 <==>	EX_cpd00393_e;R_EX_fol_e_			boundary			0	0			0	1
R21BAA724_B-127___R21BAA724_LR-96	1 MNXM615@MNXC2 <==>	R_EX_mnl_e;R_MNTxtI;R_MNTxtO			boundary			0	0			0	1
RBE1B3F35_B-1222___RBE1B3F35_LR-890	1 MNXM61038@MNXC2 <==>	EX_cpd01262_e;R_EX_malttr_e			boundary			0	0			0	1
R71E1EE16_B-695___R71E1EE16_LR-503	1 MNXM59041@MNXC2 <==>	EX_cpd00212_e;R_EX_srb_L_e_			boundary			0	0			0	1
R4B5145FC_B-303___R4B5145FC_B-415	1 MNXM58@MNXC2 <==>	R_SLFxtI;R_SLFxtO			boundary			0	0			0	1
R241AB01B_B-145___R241AB01B_LR-113	1 MNXM55@MNXC2 <==>	R_CYSxtI;R_CYSxtO;R_EX_cys_L_e			boundary			0	0			0	1
R7374A8E_LR-516_SpecisoiYO844glyglu_ChangedTo_MNXM55454___RA98E411A_B-1080	1 MNXM55454@MNXC2 <==>	EX_cpd11592_e;R_EX_gly_glu_L_e_			boundary			0	0			0	1
R7219F437_LR-506_SpecisoiYO844glymet_ChangedTo_MNXM55287___RF5DFAE13_B-1610	1 MNXM55287@MNXC2 <==>	EX_cpd11591_e;R_EX_gly_met_L_e_			boundary			0	0			0	1
R605C8F00_LR-414_SpecisoiYO844glygln_ChangedTo_MNXM55276___R94074741_B-929	1 MNXM55276@MNXC2 <==>	EX_cpd11580_e;R_EX_gly_gln_L_e_			boundary			0	0			0	1
RB86510C5_B-1190___RB86510C5_LR-861	1 MNXM53@MNXC2 <==>	R_EX_ser_L_e;R_SERxtI;R_SERxtO			boundary			0	0			0	1
R790394B_B-745___REAF533F3_LR-1130_SpecisoiYO844ferxa_ChangedTo_MNXM53317	1 MNXM53317@MNXC2 <==>	EX_cpd04761_e;R_EX_ferxa_e_			boundary			0	0			0	1
RA65CB13F_B-1056___RA65CB13F_RL-766	1 MNXM4@MNXC2 <==>	R_EX_o2_LPAREN_e_RPAREN_;R_EX_o2_e_			boundary			0	0			0	1
R54FC7D22_LR-346_SpecisoiYO844dextrin_ChangedTo_MNXM49266___RB36176CD_B-1156	1 MNXM49266@MNXC2 <==>	EX_cpd11594_e;R_EX_dextrin_e_			boundary			0	0			0	1
R3FE63503_B-330___R3FE63503_LR-249	1 MNXM4752@MNXC2 <==>	EX_cpd01665_e;R_EX_pser_D_e_			boundary			0	0			0	1
R2701C9B5_B-166___R2701C9B5_LR-127	1 MNXM469@MNXC2 <==>	EX_cpd00588_e;R_EX_sbt_D_e			boundary			0	0			0	1
RE4EF7C44_B-1480___RF9C0A3A7_LR-1207_SpecisoiYO844cro4_ChangedTo_MNXM46638	1 MNXM46638@MNXC2 <==>	EX_cpd11595_e;R_EX_cro4_e_			boundary			0	0			0	1
RCA09740_B-1304___RCA09740_LR-953	1 MNXM461@MNXC2 <==>	EX_cpd00224_e;R_EX_arab_L_e			boundary			0	0			0	1
RDF021F76_B-1440___RDF021F76_LR-1066	1 MNXM460@MNXC2 <==>	EX_cpd00157_e;R_EX_dha_e			boundary			0	0			0	1
R8554B8F6_B-821___R8554B8F6_LR-592	1 MNXM4505@MNXC2 <==>	EX_cpd01012_e;R_EX_cd2_e			boundary			0	0			0	1
RC03ED637_B-1238___RD7E2CEF1_LR-1023_SpecMNXM90941_ChangedTo_MNXM4457	1 MNXM4457@MNXC2 <==>	EX_cpd00154_e;R_EX_xyl_D_e			boundary			0	0			0	1
R9AA17715_B-970___R9AA17715_LR-711	1 MNXM440@MNXC2 <==>	EX_cpd00176_e;R_EX_2ddglcn_e			boundary			0	0			0	1
RC94E9E17_B-1300___RC94E9E17_LR-948	1 MNXM42@MNXC2 <==>	R_ASPxtI;R_ASPxtO;R_EX_asp_L_e			boundary			0	0			0	1
R3BA7DF1_B-302___R3BA7DF1_LR-229	1 MNXM427@MNXC2 <==>	EX_cpd00235_e;R_EX_man6p_e			boundary			0	0			0	1
R571F35AC_LR-362_SpecisoiYO844arsenb_ChangedTo_MNXM42654___R7AF423E9_B-756	1 MNXM42654@MNXC2 <==>	EX_cpd11597_e;R_EX_arsenb_e_			boundary			0	0			0	1
R5444CFB0_B-481___R5444CFB0_LR-342	1 MNXM420@MNXC2 <==>	R_DTxtI;R_DTxtO;R_EX_thymd_e			boundary			0	0			0	1
R87714E78_B-609___R87714E78_B-842	1 MNXM41@MNXC2 <==>	R_EX_glc_D_e			boundary			0	0			0	1
R7ADF0E7A_B-755___RD275FB07_LR-995_SpecisoiYO844alaLhis_ChangedTo_MNXM40496	1 MNXM40496@MNXC2 <==>	EX_cpd11584_e;R_EX_ala_L_his_L_e_			boundary			0	0			0	1
R58F7BDC6_B-516___RB0613DB6_LR-821_SpecisoiYO844alaLgln_ChangedTo_MNXM40495	1 MNXM40495@MNXC2 <==>	EX_cpd11587_e;R_EX_ala_L_gln_L_e_			boundary			0	0			0	1
R30B031B2_LR-184_SpecisoiYO844alaLasp_ChangedTo_MNXM40494___R46EFD352_B-382	1 MNXM40494@MNXC2 <==>	EX_cpd11593_e;R_EX_ala_L_asp_L_e_			boundary			0	0			0	1
RC2452FE5_B-1248___RC2452FE5_LR-913	1 MNXM401@MNXC2 <==>	R_EX_gsn_e;R_GSNxtI;R_GSNxtO			boundary			0	0			0	1
RA6637795_B-1057___RA6637795_LR-767	1 MNXM39@MNXC2 <==>	R_EX_for_LPAREN_e_RPAREN_;R_FORxtI;R_FORxtO			boundary			0	0			0	1
RF9CCD87B_B-1635___RF9CCD87B_LR-1210	1 MNXM38297@MNXC2 <==>	EX_cpd01981_e;R_EX_5mtr_e_			boundary			0	0			0	1
R8717521D_B-839___R8717521D_LR-606	1 MNXM37@MNXC2 <==>	R_EX_gln_L_e;R_GLNxtI;R_GLNxtO			boundary			0	0			0	1
R246505BE_B-148___R246505BE_LR-116	1 MNXM379@MNXC2 <==>	EX_cpd00738_e;R_EX_pser_L_e			boundary			0	0			0	1
R91C16F7E_B-911___R91C16F7E_LR-662	1 MNXM3673@MNXC2 <==>	R_EX_ni2_e;R_EX_ni2_e_			boundary			0	0			0	1
R46631AC7_LR-281_SpecisoiYO844argp_ChangedTo_MNXM3663___RA195B514_B-1019	1 MNXM3663@MNXC2 <==>	EX_cpd03535_e;R_EX_argp_e_			boundary			0	0			0	1
REB67C836_B-1530___REB67C836_LR-1132	1 MNXM364@MNXC2 <==>	R_EX_pnto_R_e;R_PNTOxtI;R_PNTOxtO			boundary			0	0			0	1
R1D618D27_B-96___R34964529_LR-201_SpecisoiYO8443amba_ChangedTo_MNXM36331	1 MNXM36331@MNXC2 <==>	EX_cpd11599_e;R_EX_3amba_e_			boundary			0	0			0	1
R6F3BF241_B-677___R6F3BF241_LR-491	1 MNXM362@MNXC2 <==>	EX_cpd00208_e;R_EX_lcts_e			boundary			0	0			0	1
R1D998169_B-99___R1D998169_LR-75	1 MNXM356@MNXC2 <==>	EX_cpd00141_e;R_EX_ppa_e			boundary			0	0			0	1
R21FE6936_LR-98_SpecisoiYO844pala_ChangedTo_MNXM3518___R804555EB_B-783	1 MNXM3518@MNXC2 <==>	EX_cpd01200_e;R_EX_pala_e_			boundary			0	0			0	1
R850E0439_B-820___R8BC3352F_LR-636_SpecisoiYO844glcn_ChangedTo_MNXM341	1 MNXM341@MNXC2 <==>	EX_cpd00222_e;R_EX_glcn_D_e_			boundary			0	0			0	1
R7C815D4E_B-765___R7C815D4E_LR-550	1 MNXM338@MNXC2 <==>	R_CYTDxtI;R_CYTDxtO;R_EX_cytd_e			boundary			0	0			0	1
RDEB1FA_B-1438___RDEB1FA_LR-1064	1 MNXM337@MNXC2 <==>	EX_cpd00216_e;R_EX_chor_e_			boundary			0	0			0	1
R1C454921_B-85___R5EE8A1FB_LR-407_SpecisoiYO844thiog_ChangedTo_MNXM3370	1 MNXM3370@MNXC2 <==>	EX_cpd01415_e;R_EX_thiog_e_			boundary			0	0			0	1
RAF482FE1_B-1127___RAF482FE1_LR-816	1 MNXM334@MNXC2 <==>	R_EX_ins_e;R_INSxtI;R_INSxtO			boundary			0	0			0	1
R84828B8D_B-816___R84828B8D_LR-590	1 MNXM331@MNXC2 <==>	EX_cpd00186_e;R_EX_glu_D_e_			boundary			0	0			0	1
R555722AC_B-491___R555722AC_LR-351	1 MNXM32@MNXC2 <==>	R_ALAxtI;R_ALAxtO;R_EX_ala_L_e			boundary			0	0			0	1
RB38390C6_B-1157___RB38390C6_LR-835	1 MNXM325@MNXC2 <==>	EX_cpd00284_e;R_EX_6pgc_e_			boundary			0	0			0	1
R1B68F2C3_B-78___R1B68F2C3_LR-56	1 MNXM31@MNXC2 <==>	EX_cpd00046_e;R_EX_cmp_e			boundary			0	0			0	1
R9C5DFEBF_B-977___RF9487AE7_LR-1204_SpecisoiYO844pur_ChangedTo_MNXM3088	1 MNXM3088@MNXC2 <==>	EX_cpd01132_e;R_EX_pur_e_			boundary			0	0			0	1
R727CC2D2_B-701___R727CC2D2_LR-509	1 MNXM303@MNXC2 <==>	R_ETHxtI;R_ETHxtO;R_EX_etoh_LPAREN_e_RPAREN_			boundary			0	0			0	1
RAEFECF36_B-1125___RAEFECF36_B-811	1 MNXM2@MNXC2 <==>	R_EX_h2o_LPAREN_e_RPAREN_			boundary			0	0			0	1
R5B8D4B5D_B-535___R5B8D4B5D_LR-385	1 MNXM29@MNXC2 <==>	R_EX_gly_e;R_GLYxtI;R_GLYxtO			boundary			0	0			0	1
R826A6402_B-802___R826A6402_LR-578	1 MNXM289@MNXC2 <==>	R_EX_glyb_e;R_EX_glyb_e_			boundary			0	0			0	1
R51C8EC34_B-460___R51C8EC34_LR-329	1 MNXM288@MNXC2 <==>	R_EX_uri_e;R_URIxtI;R_URIxtO			boundary			0	0			0	1
R65DA4EC_B-606___R65DA4EC_LR-442	1 MNXM282@MNXC2 <==>	EX_cpd00210_e;R_EX_taur_e			boundary			0	0			0	1
R265632C1_LR-124_SpecisoiYO844ferrich_ChangedTo_MNXM2825___R81676643_B-791	1 MNXM2825@MNXC2 <==>	EX_cpd03724_e;R_EX_ferrich_e_			boundary			0	0			0	1
R7AF96ED5_B-541___R7AF96ED5_B-757	1 MNXM27@MNXC2 <==>	R_EX_na1_e			boundary			0	0			0	1
R9DD33ED4_B-993___R9DD33ED4_LR-726	1 MNXM275@MNXC2 <==>	EX_cpd00482_e;R_EX_2pg_e			boundary			0	0			0	1
R132D7AD1_LR-14_SpecisoiYO844btdRR_ChangedTo_MNXM2757___R975F8CBB_B-949	1 MNXM2757@MNXC2 <==>	EX_cpd01947_e;R_EX_btd_RR_e_			boundary			0	0			0	1
R4E71B6E2_B-435___R4E71B6E2_LR-315	1 MNXM274@MNXC2 <==>	EX_cpd00218_e;R_EX_nac_e			boundary			0	0			0	1
RB6199AB8_B-1176___RB6199AB8_LR-850	1 MNXM270@MNXC2 <==>	R_EX_ribflv_e_;R_RFLAVxtI;R_RFLAVxtO			boundary			0	0			0	1
RF63CDCCF_B-1613___RF63CDCCF_LR-1191	1 MNXM26@MNXC2 <==>	R_ACxtI;R_ACxtO;R_EX_ac_e			boundary			0	0			0	1
RA0AC35CA_B-1009___RCAB3C8F8_LR-956_SpecisoiYO844arbt_ChangedTo_MNXM2683	1 MNXM2683@MNXC2 <==>	EX_cpd03696_e;R_EX_arbt_e_			boundary			0	0			0	1
RB8030CA0_B-1187___RB8030CA0_LR-859	1 MNXM25@MNXC2 <==>	R_EX_succ_LPAREN_e_RPAREN_;R_SUCCxtI;R_SUCCxtO			boundary			0	0			0	1
RBB92418_B-1207___RBB92418_LR-875	1 MNXM259@MNXC2 <==>	R_EX_gua_e;R_GNxtI;R_GNxtO			boundary			0	0			0	1
RA444409A_B-1042___RA444409A_LR-759	1 MNXM257@MNXC2 <==>	EX_cpd00298_e;R_EX_dtmp_e			boundary			0	0			0	1
R6D325FDD_B-661___R6D325FDD_LR-477	1 MNXM2561@MNXC2 <==>	EX_cpd01030_e;R_EX_salcn_e_			boundary			0	0			0	1
R40E7D3E7_B-340___R40E7D3E7_LR-261	1 MNXM242@MNXC2 <==>	R_EX_rib_D_e;R_RIBxtI;R_RIBxtO			boundary			0	0			0	1
R78A55FA2_B-739___R78A55FA2_LR-535	1 MNXM2403@MNXC2 <==>	EX_cpd00492_e;R_EX_acmana_e_			boundary			0	0			0	1
R247CAC7E_B-150___R247CAC7E_LR-117	1 MNXM23@MNXC2 <==>	R_EX_pyr_e;R_PYRxtI;R_PYRxtO			boundary			0	0			0	1
REEFDC248_B-1560___REEFDC248_LR-1151	1 MNXM231@MNXC2 <==>	R_EX_ile_L_e;R_ILExtI;R_ILExtO			boundary			0	0			0	1
RA5C8CF2E_B-1053___RA5C8CF2E_LR-765	1 MNXM227@MNXC2 <==>	EX_cpd00232_e;R_EX_acnam_e			boundary			0	0			0	1
RFBFE290B_B-1654___RFBFE290B_LR-1225	1 MNXM2255@MNXC2 <==>	R_EX_mn2_e;R_EX_mn2_e_			boundary			0	0			0	1
R2A8F708E_B-196___RA9ADA708_LR-786_SpecisoiYO844lanth_ChangedTo_MNXM2244	1 MNXM2244@MNXC2 <==>	EX_cpd11577_e;R_EX_lanth_e_			boundary			0	0			0	1
R8E026B42_B-895___R8E026B42_LR-647	1 MNXM222@MNXC2 <==>	EX_cpd00139_e;R_EX_glyclt_LPAREN_e_RPAREN_			boundary			0	0			0	1
R736A2F82_B-709___R736A2F82_LR-514	1 MNXM2227@MNXC2 <==>	EX_cpd03727_e;R_EX_ectoine_e_			boundary			0	0			0	1
R535D7CE8_B-474___R535D7CE8_LR-338	1 MNXM218@MNXC2 <==>	EX_cpd00162_e;R_EX_etha_e			boundary			0	0			0	1
R9E82AFD2_B-999___R9E82AFD2_LR-728	1 MNXM2184@MNXC2 <==>	EX_cpd00989_e;R_EX_3ump_e			boundary			0	0			0	1
R54E92E9C_B-486___R54E92E9C_LR-345	1 MNXM2183@MNXC2 <==>	EX_cpd03701_e;R_EX_3gmp_e			boundary			0	0			0	1
RB5CCAD73_B-1173___RB5CCAD73_LR-848	1 MNXM2182@MNXC2 <==>	EX_cpd03454_e;R_EX_3cmp_e			boundary			0	0			0	1
RD76ABC06_B-1389___RD76ABC06_LR-1020	1 MNXM213@MNXC2 <==>	R_EX_hxan_e;R_HYXNxtI;R_HYXNxtO			boundary			0	0			0	1
R4C83430_B-424___R4C83430_LR-310	1 MNXM212@MNXC2 <==>	R_ADNxtI;R_ADNxtO;R_EX_adn_e			boundary			0	0			0	1
RAB5EAA2B_B-1104___RAB5EAA2B_LR-800	1 MNXM211@MNXC2 <==>	EX_cpd00274_e;R_EX_citr			boundary			0	0			0	1
R6A437C11_B-642___R6A437C11_LR-463	1 MNXM20@MNXC2 <==>	R_AKGxtI;R_AKGxtO;R_EX_akg_e			boundary			0	0			0	1
RE06BA74D_B-1448___RE06BA74D_LR-1073	1 MNXM207@MNXC2 <==>	EX_cpd00209_e;R_EX_no3_e			boundary			0	0			0	1
RFBACA149_B-1652___RFBACA149_LR-1224	1 MNXM2074@MNXC2 <==>	EX_cpd00727_e;R_EX_2pglyc_e_			boundary			0	0			0	1
R47177312_B-283___R47177312_B-383	1 MNXM1@MNXC2 <==>	R_HEXTI;R_HEXTO			boundary			0	0			0	1
RF382895C_B-1591___RF382895C_LR-1172	1 MNXM199@MNXC2 <==>	R_EX_val_L_e;R_VALxtI;R_VALxtO			boundary			0	0			0	1
R2020016A_B-116___R2020016A_LR-87	1 MNXM198@MNXC2 <==>	R_EX_tre_e;R_TRExtI;R_TRExtO			boundary			0	0			0	1
RC502448E_B-1272___RC502448E_LR-931	1 MNXM1985@MNXC2 <==>	EX_cpd00988_e;R_EX_3amp_e			boundary			0	0			0	1
R8FDD65E8_B-652___R8FDD65E8_B-902	1 MNXM196@MNXC2 <==>	R_EX_fe3_e			boundary			0	0			0	1
RB1AFD75_B-1146___RB1AFD75_LR-827	1 MNXM1949@MNXC2 <==>	EX_cpd09878_e;R_EX_sulfac_e			boundary			0	0			0	1
R77B549B2_B-733___R77B549B2_LR-532	1 MNXM192@MNXC2 <==>	R_EX_4abut_e;R_GABAxtI;R_GABAxtO			boundary			0	0			0	1
R45D1381_B-375___R85F99391_LR-599_SpecisoiYO844prolb_ChangedTo_MNXM18941	1 MNXM18941@MNXC2 <==>	EX_cpd07061_e;R_EX_prolb_e_			boundary			0	0			0	1
R57B95C41_LR-366_SpecisoiYO8442hxmp_ChangedTo_MNXM1855___RC085FEC1_B-1239	1 MNXM1855@MNXC2 <==>	EX_cpd01553_e;R_EX_2hxmp_e_			boundary			0	0			0	1
RB8DC7EA3_B-1195___RB8DC7EA3_LR-866	1 MNXM182@MNXC2 <==>	EX_cpd00138_e;R_EX_man_e			boundary			0	0			0	1
RF09B9634_B-1571___RF09B9634_LR-1158	1 MNXM179@MNXC2 <==>	EX_cpd00159_e;R_EX_lac_L_e			boundary			0	0			0	1
RF0F06CAD_B-1573___RF0F06CAD_LR-1159	1 MNXM174@MNXC2 <==>	R_EX_xan_e;R_XANxtI;R_XANxtO			boundary			0	0			0	1
REC502913_B-1540___REC502913_LR-1138	1 MNXM168@MNXC2 <==>	R_ADxtI;R_ADxtO;R_EX_ade_e			boundary			0	0			0	1
R900FC5A7_B-904___R900FC5A7_LR-655	1 MNXM167@MNXC2 <==>	R_EX_sucr_e;R_SUCxtI;R_SUCxtO			boundary			0	0			0	1
REC3BD38A_B-1539___REC3BD38A_LR-1137	1 MNXM165@MNXC2 <==>	EX_cpd00179_e;R_EX_malt_e_			boundary			0	0			0	1
RC7F177E6_B-1290___RC7F177E6_LR-940	1 MNXM160@MNXC2 <==>	EX_cpd00079_e;R_EX_g6p_e			boundary			0	0			0	1
RB5C0FB43_B-1172___RB5C0FB43_LR-847	1 MNXM1608@MNXC2 <==>	EX_cpd00386_e;R_EX_mal_D_e			boundary			0	0			0	1
R1B437C71_B-76___R1B437C71_LR-54___R3279822F_B-250_SpecMNXM114199_ChangedTo_MNXM1607___R3279822F_LR-190_SpecMNXM114199_ChangedTo_MNXM1607	1 MNXM1607@MNXC2 <==>	EX_cpd00870_e;EX_cpd08305_e;R_EX_ctbt_e_;R_EX_gbbtn_e_			boundary			0	0			0	1
R65404FB9_B-437___R65404FB9_B-601	1 MNXM15@MNXC2 <==>	R_NH3xtI;R_NH3xtO			boundary			0	0			0	1
R5E4910EF_B-553___R5E4910EF_LR-403	1 MNXM1597@MNXC2 <==>	R_EX_urate_LPAREN_e_RPAREN_;R_EX_urate_e_			boundary			0	0			0	1
R669A7661_B-608___R669A7661_LR-447	1 MNXM158@MNXC2 <==>	R_EX_ura_e;R_URAxtI;R_URAxtO			boundary			0	0			0	1
R82F33046_LR-581_SpecisoiYO844alaLleu_ChangedTo_MNXM15786___RE41375F5_B-1475	1 MNXM15786@MNXC2 <==>	EX_cpd11583_e;R_EX_ala_L_leu_L_e_			boundary			0	0			0	1
R826AA131_B-803___RD49998D5_LR-1003_SpecisoiYO844Lalagly_ChangedTo_MNXM15783	1 MNXM15783@MNXC2 <==>	EX_cpd11585_e;R_EX_ala_L_gly_e_			boundary			0	0			0	1
RC96712E3_B-1301___RC96712E3_LR-950	1 MNXM156@MNXC2 <==>	EX_cpd00117_e;R_EX_ala_D_e			boundary			0	0			0	1
R45614239_B-374___R45614239_LR-278	1 MNXM1562@MNXC2 <==>	EX_cpd00531_e;R_EX_hg2_e			boundary			0	0			0	1
RB55304CE_B-1169___RB55304CE_LR-843	1 MNXM154@MNXC2 <==>	EX_cpd00142_e;R_EX_acac_e			boundary			0	0			0	1
RF699763C_B-1618___RF699763C_LR-1193	1 MNXM1547@MNXC2 <==>	EX_cpd00681_e;R_EX_chols_e_			boundary			0	0			0	1
RE985FDA3_B-1516___RE985FDA3_LR-1117	1 MNXM14@MNXC2 <==>	EX_cpd00018_e;R_EX_amp_e			boundary			0	0			0	1
R340A1AEC_LR-197_SpecMNXM89361_ChangedTo_MNXM149___R7A51C946_B-753	1 MNXM149@MNXC2 <==>	EX_cpd00034_e;R_EX_zn2_e_			boundary			0	0			0	1
RDA701786_B-1412___RDA701786_LR-1040	1 MNXM1485@MNXC2 <==>	EX_cpd08023_e;R_EX_mso3_e			boundary			0	0			0	1
R3B559469_B-300___RDFD05418_LR-1069_SpecisoiYO844lipt_ChangedTo_MNXM1484	1 MNXM1484@MNXC2 <==>	EX_cpd00541_e;R_EX_lipt_e_			boundary			0	0			0	1
RD5ACADC4_B-1378___RD5ACADC4_LR-1010	1 MNXM147@MNXC2 <==>	R_ASNxtI;R_ASNxtO;R_EX_asn_L_e			boundary			0	0			0	1
R7A3A33DF_B-751___R7A3A33DF_LR-538	1 MNXM144@MNXC2 <==>	EX_cpd00085_e;R_EX_ala_B_e			boundary			0	0			0	1
R2DC4819E_B-216___R2DC4819E_LR-166	1 MNXM143@MNXC2 <==>	EX_cpd00122_e;R_EX_acgam_e_			boundary			0	0			0	1
R327F2FC6_B-251___R327F2FC6_LR-191	1 MNXM1434@MNXC2 <==>	R_EX_melib_e;R_MELIxtI;R_MELIxtO			boundary			0	0			0	1
RFE6609A8_B-1668___RFE6609A8_LR-1237	1 MNXM142@MNXC2 <==>	R_EX_thr_L_e;R_THRxtI;R_THRxtO			boundary			0	0			0	1
R82521F85_B-799___R82521F85_LR-577	1 MNXM140@MNXC2 <==>	R_EX_leu_L_e;R_LEUxtI;R_LEUxtO			boundary			0	0			0	1
RF93FEF67_B-1203___RF93FEF67_B-1631	1 MNXM13@MNXC2 <==>	R_CO2xtI;R_CO2xtO			boundary			0	0			0	1
RFD648C01_B-1664___RFD648C01_LR-1234	1 MNXM1380@MNXC2 <==>	R_EX_fru_e;R_FRUxtI;R_FRUxtO			boundary			0	0			0	1
R7BB6BC6B_B-763___R7BB6BC6B_LR-545	1 MNXM134@MNXC2 <==>	R_EX_his_L_e;R_HISxtI;R_HISxtO			boundary			0	0			0	1
R507C1807_B-449___R507C1807_LR-323	1 MNXM131@MNXC2 <==>	R_CITxtI;R_CITxtO;R_EX_cit_e			boundary			0	0			0	1
R6716F9D5_B-449___R6716F9D5_B-610	1 MNXM128@MNXC2 <==>	R_EX_ca2_e			boundary			0	0			0	1
R1B491561_B-77___R1B491561_LR-55	1 MNXM127@MNXC2 <==>	R_EX_inost_e;R_MIxtI;R_MIxtO			boundary			0	0			0	1
R4B1B024B_B-412___R4B1B024B_LR-302	1 MNXM1275@MNXC2 <==>	EX_cpd00637_e;R_EX_met_D_e			boundary			0	0			0	1
RC8EB9D57_B-1296___RC8EB9D57_LR-946	1 MNXM126@MNXC2 <==>	EX_cpd00169_e;R_EX_3pg_e			boundary			0	0			0	1
RA1066942_B-1014___RA1066942_LR-740	1 MNXM1233@MNXC2 <==>	EX_cpd01171_e;R_EX_galt_e			boundary			0	0			0	1
R3BC58D12_B-305___R3BC58D12_LR-232	1 MNXM11@MNXC2 <==>	EX_cpd00012_e;R_EX_ppi_e_			boundary			0	0			0	1
R91834A13_B-910___R91834A13_LR-661	1 MNXM117@MNXC2 <==>	R_EX_urea_e;R_UREAxtI;R_UREAxtO			boundary			0	0			0	1
R354FD644_B-266___R354FD644_LR-205	1 MNXM1151@MNXC2 <==>	EX_cpd00396_e;R_EX_rmn_e			boundary			0	0			0	1
R3E15D408_B-319___R3E15D408_LR-239	1 MNXM114@MNXC2 <==>	R_EX_pro_L_e;R_PROxtI;R_PROxtO			boundary			0	0			0	1
RCA8470BB_B-1306___RD9AB109B_LR-1034_SpecisoiYO844djenk_ChangedTo_MNXM11409	1 MNXM11409@MNXC2 <==>	EX_cpd05190_e;R_EX_djenk_e_			boundary			0	0			0	1
R69EB6649_B-637___R69EB6649_LR-460	1 MNXM113@MNXC2 <==>	EX_cpd00126_e;R_EX_gmp_e			boundary			0	0			0	1
R15DF7064_B-35___R15DF7064_LR-26	1 MNXM111@MNXC2 <==>	R_EX_fe2_e;R_EX_fe2_e_			boundary			0	0			0	1
RD1EDEFE4_B-1353___RD1EDEFE4_LR-989	1 MNXM1080@MNXC2 <==>	EX_cpd00652_e;R_EX_galct_D_e			boundary			0	0			0	1
R5EEA7D02_B-561___R5EEA7D02_LR-408	1 MNXM107@MNXC2 <==>	R_EX_no2_LPAREN_e_RPAREN_;R_EX_no2_e			boundary			0	0			0	1
RC3DD8C80_B-1262___RC3DD8C80_LR-923	1 MNXM1026@MNXC2 <==>	R_EX_mobd_e;R_EX_mobd_e_			boundary			0	0			0	1
R48E37591_B-394___R48E37591_LR-288	1 BIOMASS@MNXC3 <==> 1 BIOMASS@MNXC2	;EX_cpd11416_c			MNXC2%MNXC3			-999999	999999			0	0
R585D4905_B-513___R585D4905_RL-372	6 MNXM2@MNXC3 + 2 MNXM346@MNXC3 <-- 2 MNXM351@MNXC3 + 3 MNXM4@MNXC3	R_PPPGO;rxn02304	PPOX_BACSU		MNXC3			-999999	0			0	0
RABC0D0F7_B-1108___RD54D4008_B-1009_SpecisoiYO844teich45BS_ChangedTo_MNXM9134	45 MNXM17@MNXC3 + 45 MNXM1@MNXC3 + 45 MNXM80@MNXC3 + 1 MNXM9134@MNXC3 <==> 45 MNXM225@MNXC3 + 45 MNXM87@MNXC3	R_TEICH45;rxn09996	TUAA_BACSU+TUAB_BACSU+TUAC_BACSU+TUAE_BACSU+TUAG_BACSU+TUAH_BACSU;TUAA_BACSU+TUAB_BACSU+TUAC_BACSU+TUAE_BACSU+TUAF_BACSU+TUAG_BACSU+TUAH_BACSU		MNXC3			-999999	999999			0	0
R8900FA08_B-614___R8900FA08_B-850	4 MNXM1@MNXC2 + 1 MNXM7@MNXC3 + 1 MNXM9@MNXC3 <==> 3 MNXM1@MNXC3 + 1 MNXM2@MNXC3 + 1 MNXM3@MNXC3	RR08593	ATP6_BACSU+ATPA_BACSU+ATPB_BACSU+ATPD_BACSU+ATPE_BACSU+ATPF_BACSU+ATPG_BACSU+ATPL_BACSU+ATPZ_BACSU		MNXC2%MNXC3			-999999	999999			0	0
R1F7067FD_RL-109___R1F7067FD_RL-84	4 MNXM15@MNXC3 + 1 MNXM547@MNXC3 <-- 1 MNXM2@MNXC3 + 4 MNXM554@MNXC3	R00084	HEM3_BACSU		MNXC3			-999999	0			0	0
R4799A1CC_B-389___R4799A1CC_RL-286	4 MNXM13@MNXC3 + 1 MNXM410@MNXC3 <-- 4 MNXM1@MNXC3 + 1 MNXM414@MNXC3	R03197;R_1287	DCUP_BACSU		MNXC3			-999999	0			0	0
R186ADE47_B-58___R186ADE47_LR-42	3 MNXM27@MNXC2 + 1 MNXM9@MNXC2 --> 3 MNXM27@MNXC3 + 1 MNXM9@MNXC3	R_PIt8;T_R_PIt7	YQEW_BACSU		MNXC2%MNXC3			0	999999			0	0
R2B254C1B_RL-154___R2B254C1B_RL-199	2 MNXM2@MNXC3 + 2 MNXM947@MNXC3 <-- 2 MNXM470@MNXC3 + 1 MNXM4@MNXC3	R02660	ACDB_BACSU;ACDC_BACSU;FADE_BACSU;YDBM_BACSU		MNXC3			-999999	0			0	0
R1BD5CC72_RL-60___R1BD5CC72_RL-81	2 MNXM2@MNXC3 + 2 MNXM609@MNXC3 <-- 1 MNXM4@MNXC3 + 2 MNXM569@MNXC3	R_ACOAD20	ACDB_BACSU;ACDC_BACSU;FADE_BACSU;YDBM_BACSU		MNXC3			-999999	0			0	0
RFB293AAE_LR-1220___RFB293AAE_LR-1647	2 MNXM22@MNXC3 --> 2 MNXM2@MNXC3 + 1 MNXM4@MNXC3	R00009	CATA_BACSU ; CATE_BACSU ; CATX_BACSU		MNXC3			0	999999			0	0
R2710552A_B-129_SpecisoiYO844o2_ChangedTo_MNXM330___R78E921A2_LR-744	2 MNXM1@MNXC3 + 2 MNXM330@MNXC3 <==> 1 MNXM22@MNXC3 + 1 MNXM4@MNXC3	R_SODr;R_SPODMc	SODF_BACSU;SODM_BACSU;YOJM_BACSU		MNXC3			-999999	999999			0	0
R2FD92936_B-175___R2FD92936_RL-232	2 MNXM1@MNXC3 + 1 MNXM607@MNXC3 + 1 MNXM7@MNXC3 + 1 MNXM9@MNXC3 <-- 1 MNXM3@MNXC3 + 1 MNXM42@MNXC3 + 1 MNXM507@MNXC3	R_1073;R_PRAIS	PUR7_BACSU		MNXC3			-999999	0			0	0
RF14FC152_RL-1161___RF14FC152_RL-1575	2 MNXM1@MNXC3 + 1 MNXM568@MNXC3 + 1 MNXM7@MNXC3 + 1 MNXM89557@MNXC3 + 1 MNXM9@MNXC3 <-- 1 MNXM2@MNXC3 + 1 MNXM37@MNXC3 + 1 MNXM3@MNXC3 + 1 MNXM453@MNXC3	R_PRFGS	PURL_BACSU+PURQ_BACSU+YEXA_BACSU		MNXC3			-999999	0			0	0
R4014EFE6_RL-251___R4014EFE6_RL-332	2 MNXM1@MNXC3 + 1 MNXM39043@MNXC3 + 3 MNXM9@MNXC3 <-- 3 MNXM2@MNXC3 + 1 MNXM397@MNXC3	R_AKP1	PPB3_BACSU ; PPB4_BACSU		MNXC3			-999999	0			0	0
RAD3C879A_B-1118___RAD3C879A_B-807	2 MNXM1@MNXC3 + 1 MNXM2378@MNXC3 + 1 MNXM77@MNXC3 <==> 1 MNXM90967@MNXC3	R_TGBPA			MNXC3			-999999	999999			0	0
R39E1485B_B-293___R39E1485B_LR-223	2 MNXM16@MNXC3 + 1 MNXM414@MNXC3 --> 2 MNXM19@MNXC3 + 1 MNXM1@MNXC3 + 1 MNXM672@MNXC3	R_1285;R_UPP3MT	NASF_BACSU ; SUMT_BACSU		MNXC3			0	999999			0	0
RBEF6EB74_B-893___RBEF6EB74_LR-1226	2 MNXM156@MNXC3 + 1 MNXM3@MNXC3 --> 1 MNXM1@MNXC3 + 1 MNXM669@MNXC3 + 1 MNXM7@MNXC3 + 1 MNXM9@MNXC3	R_ALAALAr	DDL_BACSU		MNXC3			0	999999			0	0
R8266550A_B-800___RCC4C0DDB_RL-962_SpecisoiYO844chitob_ChangedTo_MNXM1680	2 MNXM143@MNXC3 <-- 1 MNXM1680@MNXC3 + 1 MNXM2@MNXC3	R_HXAD;rxn00016	LYTD_BACSU;YBBD_BACSU		MNXC3			-999999	0			0	0
R128355A8_LR-12___R128355A8_LR-15	2 MNXM131@MNXC2 + 1 MNXM196@MNXC2 + 1 MNXM2@MNXC3 + 1 MNXM3@MNXC3 --> 2 MNXM131@MNXC3 + 1 MNXM196@MNXC3 + 1 MNXM1@MNXC3 + 1 MNXM7@MNXC3 + 1 MNXM9@MNXC3	R_FEDCabc	YUSV_BACSU;YFHA_BACSU+YFIY_BACSU+YFIZ_BACSU		MNXC2%MNXC3			0	999999			0	0
RDD9E53E_LR-1061___RDD9E53E_LR-1431	2 MNXM1313@MNXC3 --> 1 MNXM270@MNXC3 + 1 MNXM791@MNXC3	R_RBFSb	RIBT_BACSU;RISA_BACSU;RISA_BACSU+RISB_BACSU		MNXC3			0	999999			0	0
R2F57A0BA_RL-173_SpecisoiYO844diasprm_ChangedTo_MNXM4676___R46328656_RL-377	2 MNXM12@MNXC3 + 2 MNXM1@MNXC3 + 1 MNXM4676@MNXC3 <-- 2 MNXM21@MNXC3 + 1 MNXM408@MNXC3	R_SPMDAT3;rxn09949	BLTD_BACSU		MNXC3			-999999	0			0	0
RB07933D3_B-1139___RB07933D3_B-822	2 MNXM10@MNXC3 + 3 MNXM1@MNXC3 + 1 MNXM87@MNXC3 <==> 1 MNXM2@MNXC3 + 1 MNXM52@MNXC3 + 2 MNXM8@MNXC3	R_UDPGDr	TUAD_BACSU;YTCA_BACSU;YWQF_BACSU		MNXC3			-999999	999999			0	0
R190AC776_RL-65___RBA346862_RL-871_SpecisoiYO844arsna_ChangedTo_MNXM970	1 MNXM970@MNXC2 <-- 1 MNXM970@MNXC3	R_ARSNAt1;rxn05506	ARSB_BACSU;YDFA_BACSU;YWRK_BACSU		MNXC2%MNXC3			-999999	0			0	0
RE1599536_B-1078___RE1599536_B-1454	1 MNXM95@MNXC3 <==> 1 MNXM95@MNXC2	R_Kt7	YFKC_BACSU;YKUT_BACSU;YUGO_BACSU		MNXC2%MNXC3			-999999	999999			0	0
RD228FF50_B-1356___RD228FF50_LR-992	1 MNXM95017@MNXC2 <==> 1 MNXM95017@MNXC3	R_GLYCOGENt;rxn05580			MNXC2%MNXC3			-999999	999999			0	0
R8A072AA7_B-622___R8A072AA7_B-859	1 MNXM90811@MNXC2 <==> 1 MNXM90811@MNXC3	R_213			MNXC2%MNXC3			-999999	999999			0	0
R9EEDE1AD_B-1001___R9EEDE1AD_B-731	1 MNXM89612@MNXC2 <==> 1 MNXM89612@MNXC3	R_673	GLPF_BACSU		MNXC2%MNXC3			-999999	999999			0	0
RAB41E0AE_B-1103___RAB41E0AE_B-798	1 MNXM801@MNXC2 <==> 1 MNXM801@MNXC3	R_70			MNXC2%MNXC3			-999999	999999			0	0
RF718443E_B-1197___RF718443E_B-1622	1 MNXM730@MNXC3 + 1 MNXM89689@MNXC3 <==> 1 MNXM817@MNXC3 + 1 MNXM89557@MNXC3	R_ORNTAC	ARGJ_BACSU		MNXC3			-999999	999999			0	0
R593B0EA1_B-375___R593B0EA1_LR-517	1 MNXM653@MNXC2 <==> 1 MNXM653@MNXC3	R_MG2t;rxn05616	CORA_BACSU ; MGTE_BACSU ; YFJQ_BACSU		MNXC2%MNXC3			-999999	999999			0	0
RFF9C39CF_B-1246___RFF9C39CF_B-1675	1 MNXM633@MNXC3 <==> 1 MNXM90811@MNXC3	R_ARABI			MNXC3			-999999	999999			0	0
R900DE59D_B-654___R900DE59D_B-903	1 MNXM59041@MNXC2 <==> 1 MNXM59041@MNXC3	R_1194			MNXC2%MNXC3			-999999	999999			0	0
R22135C3D_B-129___R22135C3D_B-99	1 MNXM550@MNXC3 <==> 1 MNXM70@MNXC3 + 1 MNXM93@MNXC3	R_220	ARLY_BACSU		MNXC3			-999999	999999			0	0
R27086871_B-128___R27086871_B-167	1 MNXM52@MNXC3 <==> 1 MNXM89795@MNXC3	R00291	GALE_BACSU		MNXC3			-999999	999999			0	0
R7177CB18_B-500___R7177CB18_B-691	1 MNXM529@MNXC3 <==> 1 MNXM644@MNXC3	R_DAPEP	DAPF_BACSU		MNXC3			-999999	999999			0	0
R1CF42701_B-68_SpecisoiYO844g1p_ChangedTo_MNXM679___RF3C84C40_B-1595	1 MNXM508@MNXC3 <==> 1 MNXM679@MNXC3	R_PGMT_B;rxn01967	BG12422;PGMB_BACSU		MNXC3			-999999	999999			0	0
RA7D59D67_B-1066___RA7D59D67_B-777	1 MNXM4@MNXC2 <==> 1 MNXM4@MNXC3	R_966			MNXC2%MNXC3			-999999	999999			0	0
RE61E8AA5_B-1097___RE61E8AA5_B-1491	1 MNXM47@MNXC3 <==> 1 MNXM932@MNXC3	R00420	BG10403;MNAA_BACSU		MNXC3			-999999	999999			0	0
R27FD2E39_B-137___R27FD2E39_B-173	1 MNXM461@MNXC3 <==> 1 MNXM685@MNXC3	R_ARAI	ARAA_BACSU		MNXC3			-999999	999999			0	0
RBFEFA3F5_B-1233___RBFEFA3F5_B-901	1 MNXM460@MNXC2 <==> 1 MNXM460@MNXC3	R_DHAt			MNXC2%MNXC3			-999999	999999			0	0
RA4F6A05B_B-762_SpecMNXM90941_ChangedTo_MNXM4457___RB892152F_B-1192	1 MNXM4457@MNXC3 <==> 1 MNXM597@MNXC3	R_XYLI1;rxn01044	XYLA_BACSU		MNXC3			-999999	999999			0	0
REF87AB12_B-1154___REF87AB12_B-1566	1 MNXM427@MNXC3 <==> 1 MNXM721@MNXC3	R_1041	PGCA_BACSU		MNXC3			-999999	999999			0	0
RFEC8C7D9_B-1240___RFEC8C7D9_B-1671	1 MNXM427@MNXC3 <==> 1 MNXM68@MNXC3	R_848	MANA1_BACSU;MANA2_BACSU;MANA3_BACSU		MNXC3			-999999	999999			0	0
RF3F26333_B-1178___RF3F26333_B-1597	1 MNXM407@MNXC3 <==> 1 MNXM522@MNXC3	R_895	MTNA_BACSU		MNXC3			-999999	999999			0	0
R887C9CD5_B-611___R887C9CD5_B-846	1 MNXM3@MNXC3 + 1 MNXM572@MNXC3 <==> 1 MNXM452@MNXC3 + 1 MNXM7@MNXC3	R_927	NDK_BACSU		MNXC3			-999999	999999			0	0
R815BFA1D_B-573___R815BFA1D_B-790	1 MNXM3@MNXC3 + 1 MNXM546@MNXC3 <==> 1 MNXM436@MNXC3 + 1 MNXM7@MNXC3	R_395	KGUA_BACSU		MNXC3			-999999	999999			0	0
RF94BFB87_B-1205___RF94BFB87_B-1632	1 MNXM3@MNXC3 + 1 MNXM495@MNXC3 <==> 1 MNXM423@MNXC3 + 1 MNXM7@MNXC3	R_930	NDK_BACSU		MNXC3			-999999	999999			0	0
R2F04651A_B-227___R2F04651A_RL-171	1 MNXM38@MNXC3 + 1 MNXM457@MNXC3 <==> 1 MNXM90@MNXC3 + 1 MNXM96415@MNXC3	R_CHOLD2;rxn10062	GBSB_BACSU		MNXC3			-999999	999999			0	0
RC78F3BA2_B-1288___RC78F3BA2_RL-937	1 MNXM388@MNXC3 + 1 MNXM7@MNXC3 + 1 MNXM9@MNXC3 <-- 1 MNXM3@MNXC3 + 1 MNXM568@MNXC3	R_1070;R_ADE5_7_2	PUR5_BACSU		MNXC3			-999999	0			0	0
RD1F58F26_B-1355___RD1F58F26_B-990	1 MNXM374@MNXC3 + 1 MNXM7@MNXC3 <==> 1 MNXM3@MNXC3 + 1 MNXM432@MNXC3	R_376	KAD_BACSU		MNXC3			-999999	999999			0	0
R93B51B78_B-676___R93B51B78_B-928	1 MNXM365@MNXC3 + 1 MNXM93@MNXC3 <==> 1 MNXM607@MNXC3	R_143	PUR8_BACSU		MNXC3			-999999	999999			0	0
R16AA0DCC_B-31___R16AA0DCC_B-42	1 MNXM360@MNXC3 + 1 MNXM7@MNXC3 <==> 1 MNXM3@MNXC3 + 1 MNXM411@MNXC3	R_928	NDK_BACSU		MNXC3			-999999	999999			0	0
RA1BF3EE5_B-1024___RA1BF3EE5_B-747	1 MNXM344@MNXC3 + 1 MNXM7@MNXC3 <==> 1 MNXM3@MNXC3 + 1 MNXM436@MNXC3	R_926	NDK_BACSU		MNXC3			-999999	999999			0	0
R72D10D83_B-511___R72D10D83_B-703	1 MNXM337@MNXC3 <==> 1 MNXM799@MNXC3	R_R01717_c	DHBC_BACSU ; MENF_BACSU		MNXC3			-999999	999999			0	0
RE7186160_LR-1103___RE7186160_LR-1494	1 MNXM337@MNXC3 --> 1 MNXM503@MNXC3	R_ARO7	AROA_BACSU;AROG_BACSU;AROH_BACSU;YSZB_BACSU		MNXC3			0	999999			0	0
R27A5E88F_B-134___R27A5E88F_B-171	1 MNXM331@MNXC3 <==> 1 MNXM89557@MNXC3	R_GLUR	MURI1_BACSU;MURI2_BACSU		MNXC3			-999999	999999			0	0
R9B1FDC10_RL-713___R9B1FDC10_RL-973	1 MNXM310@MNXC3 + 1 MNXM9@MNXC3 <-- 1 MNXM77@MNXC3	R_MGSA	MGSA_BACSU		MNXC3			-999999	0			0	0
R1CAEBB71_B-67___R1CAEBB71_B-91	1 MNXM30@MNXC3 + 1 MNXM3@MNXC3 <==> 1 MNXM51@MNXC3 + 1 MNXM7@MNXC3	R_922	NDK_BACSU		MNXC3			-999999	999999			0	0
RED78552D_B-1144___RED78552D_B-1552	1 MNXM2@MNXC3 + 1 MNXM93@MNXC3 <==> 1 MNXM98@MNXC3	R_589	FUMC_BACSU		MNXC3			-999999	999999			0	0
R4A2BD974_LR-296___R4A2BD974_LR-405	1 MNXM2@MNXC3 + 1 MNXM90394@MNXC3 --> 1 MNXM496@MNXC3	R02288	HUTI_BACSU		MNXC3			0	999999			0	0
RE4767C03_RL-1089___RE4767C03_RL-1476	1 MNXM2@MNXC3 + 1 MNXM854@MNXC3 <-- 1 MNXM744@MNXC3	R_GLCRD	GUDD_BACSU		MNXC3			-999999	0			0	0
R67BB47C9_B-452___R67BB47C9_B-614	1 MNXM2@MNXC3 + 1 MNXM784@MNXC3 <==> 1 MNXM766@MNXC3	R04746	FADB_BACSU;PKSI_BACSU;YNGF_BACSU		MNXC3			-999999	999999			0	0
R21709727_B-94___R21709727_LR-126	1 MNXM2@MNXC3 + 1 MNXM77@MNXC3 --> 1 MNXM460@MNXC3 + 1 MNXM9@MNXC3	R_ALKP;R_ALKPr	PPB3_BACSU ; PPB4_BACSU		MNXC3			0	999999			0	0
R975BEC99_B-693___R975BEC99_B-948	1 MNXM2@MNXC3 + 1 MNXM753@MNXC3 <==> 1 MNXM757@MNXC3	R04749	FADB_BACSU;PKSI_BACSU;YNGF_BACSU		MNXC3			-999999	999999			0	0
R433748A3_B-357___R433748A3_LR-265	1 MNXM2@MNXC3 + 1 MNXM700@MNXC3 --> 1 MNXM90394@MNXC3	R02914;rxn02085	HUTU_BACSU		MNXC3			0	999999			0	0
RA80674D8_B-1068___RA80674D8_B-779	1 MNXM2@MNXC3 + 1 MNXM654@MNXC3 <==> 1 MNXM767@MNXC3	R04740	FADB_BACSU;PKSI_BACSU;YNGF_BACSU		MNXC3			-999999	999999			0	0
RA945FE75_B-1077___RA945FE75_B-784	1 MNXM2@MNXC3 + 1 MNXM642@MNXC3 <==> 1 MNXM733@MNXC3	R04170	FADB_BACSU;PKSI_BACSU;YNGF_BACSU		MNXC3			-999999	999999			0	0
RA273BC1A_B-752___RA273BC1A_RL-1029	1 MNXM2@MNXC3 + 1 MNXM611@MNXC3 <==> 1 MNXM478@MNXC3	R_414;R_DHQTi	AROC_BACSU;AROD_BACSU;AROQ_BACSU		MNXC3			-999999	999999			0	0
RC794E782_B-1289___RC794E782_B-938	1 MNXM2@MNXC3 + 1 MNXM609@MNXC3 <==> 1 MNXM701@MNXC3	R_ECOAH9	FADB_BACSU;YNGF_BACSU		MNXC3			-999999	999999			0	0
RC4625E33_B-1270___RC4625E33_B-928	1 MNXM2@MNXC3 + 1 MNXM581@MNXC3 <==> 1 MNXM825@MNXC3	R04738	FADB_BACSU;PKSI_BACSU;YNGF_BACSU		MNXC3			-999999	999999			0	0
R8CBB9B30_B-639___R8CBB9B30_B-884	1 MNXM2@MNXC3 + 1 MNXM580@MNXC3 <==> 1 MNXM674@MNXC3	R04744	FADB_BACSU;PKSI_BACSU;YNGF_BACSU		MNXC3			-999999	999999			0	0
R2F167DA9_LR-172_SpecisoiYO844isomal_ChangedTo_MNXM58018___RBA96F366_B-1201	1 MNXM2@MNXC3 + 1 MNXM58018@MNXC3 --> 2 MNXM41@MNXC3	R_MLTG7;rxn01259	O16G1_BACSU;O16G2_BACSU		MNXC3			0	999999			0	0
R96A43781_LR-689___R96A43781_LR-942	1 MNXM2@MNXC3 + 1 MNXM546@MNXC3 --> 1 MNXM647@MNXC3 + 1 MNXM9@MNXC3	R_NTD8;R_NTD8pp	NTPES_BACSU;YFNB_BACSU		MNXC3			0	999999			0	0
RA1CE8A10_LR-1025___RA1CE8A10_LR-748	1 MNXM2@MNXC3 + 1 MNXM500@MNXC3 --> 1 MNXM68@MNXC3 + 1 MNXM9@MNXC3	R_FBP	F16PC_BACSU;GLPX_BACSU		MNXC3			0	999999			0	0
R4A382F30_LR-297___R4A382F30_LR-406	1 MNXM2@MNXC3 + 1 MNXM4752@MNXC3 --> 1 MNXM694@MNXC3 + 1 MNXM9@MNXC3	R_PSP_D	RSBX_BACSU		MNXC3			0	999999			0	0
R797FEAF7_LR-536___R797FEAF7_LR-748	1 MNXM2@MNXC3 + 1 MNXM432@MNXC3 --> 1 MNXM625@MNXC3 + 1 MNXM9@MNXC3	R_NTD6;R_NTD6pp	NTPES_BACSU;YFNB_BACSU		MNXC3			0	999999			0	0
R40D1D1F_B-338___R40D1D1F_RL-259	1 MNXM2@MNXC3 + 1 MNXM414@MNXC3 <==> 1 MNXM547@MNXC3	R03165;R_1286	HEM4_BACSU;NASF_BACSU		MNXC3			-999999	999999			0	0
R5CA060AC_RL-393___R5CA060AC_RL-541	1 MNXM2@MNXC3 + 1 MNXM409@MNXC3 <-- 1 MNXM522@MNXC3	R_MDRPD	MTNB_BACSU		MNXC3			-999999	0			0	0
RD5D4BE96_LR-1011___RD5D4BE96_LR-1379	1 MNXM2@MNXC3 + 1 MNXM379@MNXC3 --> 1 MNXM53@MNXC3 + 1 MNXM9@MNXC3	R_PSP_Lp	RSBX_BACSU		MNXC3			0	999999			0	0
R8ACC952E_B-866___R8ACC952E_LR-626	1 MNXM2@MNXC3 + 1 MNXM362@MNXC3 --> 1 MNXM41@MNXC3 + 1 MNXM89602@MNXC3	R_LACZ;rxn00816	BGAL1_BACSU;BGAL2_BACSU		MNXC3			0	999999			0	0
RB8BC5606_LR-864_SpecisoiYO844fmet_ChangedTo_MNXM3316___RD45E1649_B-1369	1 MNXM2@MNXC3 + 1 MNXM3316@MNXC3 --> 1 MNXM39@MNXC3 + 1 MNXM61@MNXC3	R_FMETDF;rxn00455	DEF1_BACSU;DEF2_BACSU		MNXC3			0	999999			0	0
RE6030202_LR-1095___RE6030202_LR-1489	1 MNXM2@MNXC3 + 1 MNXM31@MNXC3 --> 1 MNXM338@MNXC3 + 1 MNXM9@MNXC3	R_NTD4;R_NTD4pp	NTPES_BACSU;YFNB_BACSU		MNXC3			0	999999			0	0
RAFDEC4FB_B-818___RAFDEC4FB_RL-1131	1 MNXM2@MNXC2 <==> 1 MNXM2@MNXC3	R_1546;R_708;rxn05319			MNXC2%MNXC3			-999999	999999			0	0
R2CA2C0F9_LR-160___R2CA2C0F9_LR-210	1 MNXM298@MNXC3 + 1 MNXM2@MNXC3 --> 1 MNXM687@MNXC3 + 1 MNXM9@MNXC3	R_NTD10;R_NTD10pp	NTPES_BACSU;YFNB_BACSU		MNXC3			0	999999			0	0
RF29C9AAB_B-1167___RF29C9AAB_LR-1583	1 MNXM295@MNXC3 + 1 MNXM761@MNXC3 --> 1 MNXM338@MNXC3 + 1 MNXM9@MNXC3	R_PYNP1;R_PYNP1r	PDP_BACSU		MNXC3			0	999999			0	0
RAA59B1A1_RL-1088___RAA59B1A1_RL-792	1 MNXM288@MNXC3 + 1 MNXM9@MNXC3 <-- 1 MNXM2@MNXC3 + 1 MNXM80@MNXC3	R_NTD2;R_NTD2pp	NTPES_BACSU;YFNB_BACSU		MNXC3			-999999	0			0	0
R59B1EB02_B-378___R59B1EB02_B-522	1 MNXM286@MNXC3 + 1 MNXM7@MNXC3 <==> 1 MNXM374@MNXC3 + 1 MNXM3@MNXC3	R_929	NDK_BACSU		MNXC3			-999999	999999			0	0
R28131C48_B-174___R28131C48_LR-138	1 MNXM27@MNXC2 + 1 MNXM98@MNXC2 <==> 1 MNXM27@MNXC3 + 1 MNXM98@MNXC3	R_MALt4;rxn05207	MAEN_BACSU;MLEN_BACSU		MNXC2%MNXC3			-999999	999999			0	0
R4372AE9C_B-360___R4372AE9C_LR-267	1 MNXM27@MNXC2 + 1 MNXM89557@MNXC2 <==> 1 MNXM27@MNXC3 + 1 MNXM89557@MNXC3	T_R_r1144;rxn05298	GLTT_BACSU ; TCYP_BACSU		MNXC2%MNXC3			-999999	999999			0	0
RD3DAA704_B-1365___RD3DAA704_B-998	1 MNXM275@MNXC3 <==> 1 MNXM2@MNXC3 + 1 MNXM73@MNXC3	R_1442;R_1443;R_1444;R_1445;R_455	ENO_BACSU		MNXC3			-999999	999999			0	0
R585B833_B-512___R585B833_LR-371	1 MNXM274@MNXC2 <==> 1 MNXM274@MNXC3	R_897;R_NACUP			MNXC2%MNXC3			-999999	999999			0	0
RE11D7E70_B-1453___RE11D7E70_RL-1076	1 MNXM26@MNXC3 + 1 MNXM89689@MNXC3 <-- 1 MNXM2@MNXC3 + 1 MNXM817@MNXC3	R_ACODA;rxn00469	FAPD_BACSU;YHAA_BACSU;YODQ_BACSU		MNXC3			-999999	0			0	0
RA0B9C5E6_RL-1010___RA0B9C5E6_RL-737	1 MNXM26@MNXC3 + 1 MNXM55@MNXC3 <-- 1 MNXM418@MNXC3 + 1 MNXM89582@MNXC3	R_YGR012W	CYSK_BACSU;CYSM_BACSU		MNXC3			-999999	0			0	0
R3E60B554_B-240___R3E60B554_B-320	1 MNXM26@MNXC3 + 1 MNXM3@MNXC3 <==> 1 MNXM280@MNXC3 + 1 MNXM7@MNXC3	R_ACKr	ACKA_BACSU		MNXC3			-999999	999999			0	0
RBCD1B1DF_B-1214___RBCD1B1DF_B-883	1 MNXM266@MNXC3 + 1 MNXM3@MNXC3 <==> 1 MNXM411@MNXC3 + 1 MNXM7@MNXC3	R_369	KCY_BACSU		MNXC3			-999999	999999			0	0
R841AA44A_LR-589___R841AA44A_LR-813	1 MNXM266@MNXC3 + 1 MNXM2@MNXC3 --> 1 MNXM704@MNXC3 + 1 MNXM9@MNXC3	R_NTD3;R_NTD3pp	NTPES_BACSU;YFNB_BACSU		MNXC3			0	999999			0	0
R57845305_B-364___R57845305_B-507	1 MNXM25@MNXC3 + 1 MNXM96415@MNXC3 <==> 1 MNXM38@MNXC3 + 1 MNXM93@MNXC3	R_579	DHSA_BACSU+DHSB_BACSU+DHSC_BACSU		MNXC3			-999999	999999			0	0
R552B9837_B-348___R552B9837_LR-489	1 MNXM259@MNXC3 + 1 MNXM295@MNXC3 --> 1 MNXM401@MNXC3 + 1 MNXM9@MNXC3	R_1103;rxn01548	DEOD_BACSU ; PUNA_BACSU		MNXC3			0	999999			0	0
R85D9EFA4_LR-597___R85D9EFA4_LR-826	1 MNXM257@MNXC3 + 1 MNXM2@MNXC3 --> 1 MNXM420@MNXC3 + 1 MNXM9@MNXC3	R_NTD5;R_NTD5pp	NTPES_BACSU;YFNB_BACSU		MNXC3			0	999999			0	0
R5660F446_B-498___R5660F446_RL-359	1 MNXM256@MNXC3 + 1 MNXM7@MNXC3 <-- 1 MNXM3@MNXC3 + 1 MNXM662@MNXC3	R_1243;R_TMPK	THIL_BACSU		MNXC3			-999999	0			0	0
RBFFDC8D9_B-1235___RBFFDC8D9_RL-902	1 MNXM23@MNXC3 + 1 MNXM90126@MNXC3 <==> 1 MNXM615@MNXC2 + 1 MNXM73@MNXC3	R_MNLpts;rxn05617	PT1_BACSU+PTHP_BACSU+PTMCB_BACSU		MNXC2%MNXC3			-999999	999999			0	0
R8FDDE823_RL-653_SpecisoiYO8446pgg_ChangedTo_MNXM4419_SpecisoiYO844cellb_ChangedTo_MNXM776___RE365185B_B-1468	1 MNXM23@MNXC3 + 1 MNXM4419@MNXC3 <==> 1 MNXM73@MNXC3 + 1 MNXM776@MNXC2	R_CELBpts;rxn05518	PTEA_BACSU+PTEB_BACSU+PTEC_BACSU;PTJA_BACSU+PTJB_BACSU+PTJC_BACSU;PT1_BACSU+PTHP_BACSU+YWBA_BACSU;PTJA_BACSU+PTJB_BACSU+YWBA_BACSU;PT1_BACSU+PTEA_BACSU+PTEB_BACSU+PTEC_BACSU+PTHP_BACSU;PT1_BACSU+PTHP_BACSU+PTJA_BACSU+PTJB_BACSU+PTJC_BACSU		MNXC2%MNXC3			-999999	999999			0	0
R6746D1B1_B-611___R6746D1B1_RL-451	1 MNXM23@MNXC3 + 1 MNXM3356@MNXC3 <==> 1 MNXM2561@MNXC2 + 1 MNXM73@MNXC3	R_SALCNpts;rxn05647	PT1_BACSU+PTHP_BACSU+PTV3B_BACSU		MNXC2%MNXC3			-999999	999999			0	0
R2B745A10_B-202___RCFFF1E60_RL-979_SpecisoiYO844arbt_ChangedTo_MNXM2683	1 MNXM23@MNXC3 + 1 MNXM2806@MNXC3 <==> 1 MNXM2683@MNXC2 + 1 MNXM73@MNXC3	R_ARBTpts;rxn05501	PT1_BACSU+PTHP_BACSU+PTV3B_BACSU		MNXC2%MNXC3			-999999	999999			0	0
R52A90450_B-336___R52A90450_B-469	1 MNXM237@MNXC3 + 1 MNXM365@MNXC3 <==> 1 MNXM456@MNXC3 + 1 MNXM79@MNXC3	R_1340;R_152	PUR9_BACSU		MNXC3			-999999	999999			0	0
REAC05C92_B-1127___REAC05C92_B-1525	1 MNXM2378@MNXC3 <==> 1 MNXM77@MNXC3	R_1245	IOLH_BACSU;TPIS_BACSU		MNXC3			-999999	999999			0	0
RF21D6235_B-1163___RF21D6235_B-1581	1 MNXM2378@MNXC3 + 1 MNXM77@MNXC3 <==> 1 MNXM500@MNXC3	R_555	ALF_BACSU;IOLJ_BACSU		MNXC3			-999999	999999			0	0
RC2EE6799_B-1253___RC2EE6799_RL-917	1 MNXM2378@MNXC3 + 1 MNXM2@MNXC3 + 1 MNXM94@MNXC3 <-- 1 MNXM53@MNXC3 + 1 MNXM866@MNXC3	R_1257;R_TRPS1r	TRPA_BACSU+TRPB_BACSU		MNXC3			-999999	0			0	0
R624C55EA_B-425___R624C55EA_RL-584	1 MNXM2378@MNXC3 + 1 MNXM271@MNXC3 <==> 1 MNXM258@MNXC3 + 1 MNXM68@MNXC3	R_1207;R_1727;R_TALA	TAL_BACSU		MNXC3			-999999	999999			0	0
RBC6177F5_B-1212___RBC6177F5_RL-882	1 MNXM2378@MNXC3 + 1 MNXM23@MNXC3 <==> 1 MNXM649@MNXC3	R_EDA;R_EDA_R	ALKH_BACSU		MNXC3			-999999	999999			0	0
R5A65F96F_B-382___R5A65F96F_B-383___R5A65F96F_B-528	1 MNXM234@MNXC3 + 1 MNXM3@MNXC3 <==> 1 MNXM572@MNXC3 + 1 MNXM7@MNXC3	R_1292	KCY_BACSU;KTHY_BACSU;PYRH_BACSU		MNXC3	;2.7.4.13;2.7.4.14;2.7.4.22;2.7.4.25;2.7.4.4;2.7.4.9;2.7.4.B1		-999999	999999			0	0
R8AF28A29_LR-628___R8AF28A29_LR-869	1 MNXM234@MNXC3 + 1 MNXM2@MNXC3 --> 1 MNXM492@MNXC3 + 1 MNXM9@MNXC3	R_NTD1;R_NTD1pp	NTPES_BACSU		MNXC3			0	999999			0	0
RF22DA177_RL-1164___RF22DA177_RL-1582	1 MNXM22@MNXC3 + 1 MNXM599@MNXC3 <-- 1 MNXM42@MNXC3 + 1 MNXM4@MNXC3	R_582	NADB_BACSU		MNXC3			-999999	0			0	0
RB4FF37A1_B-841___RB4FF37A1_RL-1166	1 MNXM22@MNXC3 + 1 MNXM235@MNXC3 <-- 1 MNXM252@MNXC3 + 1 MNXM4@MNXC3	R_409;R_521	PYRK_BACSU+PYRDB_BACSU		MNXC3			-999999	0			0	0
RA12105_B-742___RA12105_RL-1016	1 MNXM227@MNXC3 + 1 MNXM9@MNXC3 <-- 1 MNXM2403@MNXC3 + 1 MNXM2@MNXC3 + 1 MNXM73@MNXC3	R_PPPAM;rxn01316	SPSE_BACSU		MNXC3			-999999	0			0	0
R5A53F56C_B-526___R5A53F56C_RL-380	1 MNXM225@MNXC3 <==> 1 MNXM47@MNXC3	R00418_c;R_UACGAM4E	GALE_BACSU ; YTCB_BACSU		MNXC3			-999999	999999			0	0
R72045B55_LR-505___R72045B55_LR-697	1 MNXM222@MNXC3 + 1 MNXM4@MNXC3 --> 1 MNXM22@MNXC3 + 1 MNXM69@MNXC3	R00475	GLCD_BACSU;GLCD_BACSU+GLCF_BACSU		MNXC3			0	999999			0	0
R238B1509_B-110___R238B1509_B-140	1 MNXM220@MNXC3 + 1 MNXM7@MNXC3 <==> 1 MNXM31@MNXC3 + 1 MNXM3@MNXC3	R_368	KCY_BACSU		MNXC3			-999999	999999			0	0
R3B0400F0_B-226___R3B0400F0_B-297	1 MNXM220@MNXC3 + 1 MNXM3@MNXC3 <==> 1 MNXM63@MNXC3 + 1 MNXM7@MNXC3	R_924	NDK_BACSU		MNXC3			-999999	999999			0	0
RE8F58F5_B-1113___RE8F58F5_LR-1509	1 MNXM2184@MNXC3 + 1 MNXM2@MNXC3 --> 1 MNXM288@MNXC3 + 1 MNXM9@MNXC3	R_3NUCLE2;rxn01367	NTPES_BACSU;YFNB_BACSU		MNXC3			0	999999			0	0
RE906BE89_B-1114___RE906BE89_LR-1510	1 MNXM2183@MNXC3 + 1 MNXM2@MNXC3 --> 1 MNXM401@MNXC3 + 1 MNXM9@MNXC3	R_3NUCLE4;rxn01549	NTPES_BACSU;YFNB_BACSU		MNXC3			0	999999			0	0
R8DCE470A_B-644___R8DCE470A_LR-892	1 MNXM2182@MNXC3 + 1 MNXM2@MNXC3 --> 1 MNXM338@MNXC3 + 1 MNXM9@MNXC3	R_3NUCLE3;rxn01704	NTPES_BACSU;YFNB_BACSU		MNXC3			0	999999			0	0
RC20C8204_B-912_SpecMNXM2320_ChangedTo_MNXM2179___RF4101EBB_B-1598	1 MNXM2179@MNXC3 <==> 1 MNXM2378@MNXC3 + 1 MNXM75@MNXC3	R_DRPAr;rxn00784	DEOC_BACSU		MNXC3			-999999	999999			0	0
RECFA0596_B-1143___RECFA0596_B-1547	1 MNXM214@MNXC3 + 1 MNXM2@MNXC3 <==> 1 MNXM446@MNXC3	R03026	FADB_BACSU;PKSI_BACSU;YNGF_BACSU		MNXC3			-999999	999999			0	0
R4EA4F2F7_B-317___R4EA4F2F7_B-438	1 MNXM213@MNXC3 + 1 MNXM295@MNXC3 <==> 1 MNXM334@MNXC3 + 1 MNXM9@MNXC3	R_1106	DEOD_BACSU ; PUNA_BACSU		MNXC3			-999999	999999			0	0
R1D3185E8_B-70_SpecisoiYO844butpi_ChangedTo_MNXM2105___R59428730_B-518	1 MNXM2105@MNXC3 + 1 MNXM7@MNXC3 <==> 1 MNXM3@MNXC3 + 1 MNXM458@MNXC3	R_BUTKr;rxn01236	BUK_BACSU		MNXC3			-999999	999999			0	0
RBCF0DD64_B-1217___RBCF0DD64_B-886	1 MNXM20@MNXC3 + 1 MNXM97@MNXC3 <==> 1 MNXM210@MNXC3 + 1 MNXM89557@MNXC3	R_1030;R_1658	AAT3_BACSU;HIS5_BACSU;HIS8_BACSU		MNXC3			-999999	999999			0	0
R12515662_B-14___R12515662_LR-11	1 MNXM20@MNXC3 + 1 MNXM89689@MNXC3 <==> 1 MNXM245@MNXC3 + 1 MNXM89557@MNXC3	R_986;R_ORNTA	OAT_BACSU		MNXC3			-999999	999999			0	0
R57BBA729_B-367___R57BBA729_B-510	1 MNXM20@MNXC3 + 1 MNXM42@MNXC3 <==> 1 MNXM46@MNXC3 + 1 MNXM89557@MNXC3	R_243	AAT1_BACSU;AAT2_BACSU;AAT3_BACSU		MNXC3			-999999	999999			0	0
RB032AF38_B-1136___RB032AF38_B-820	1 MNXM20@MNXC3 + 1 MNXM379@MNXC3 <==> 1 MNXM541@MNXC3 + 1 MNXM89557@MNXC3	R_1084	SERC_BACSU		MNXC3			-999999	999999			0	0
R98D4EF19_B-702___R98D4EF19_B-957	1 MNXM20@MNXC3 + 1 MNXM32@MNXC3 <==> 1 MNXM23@MNXC3 + 1 MNXM89557@MNXC3	R_162	YUGH_BACSU		MNXC3			-999999	999999			0	0
R6CDBBDE7_LR-475___R6CDBBDE7_LR-658	1 MNXM2074@MNXC3 + 1 MNXM2@MNXC3 --> 1 MNXM222@MNXC3 + 1 MNXM9@MNXC3	R_PGLYCP	YHCW_BACSU		MNXC3			0	999999			0	0
R589521F9_LR-374___R589521F9_LR-514	1 MNXM2011@MNXC3 --> 1 MNXM2@MNXC3 + 1 MNXM440@MNXC3	IR03694	UXAA_BACSU		MNXC3			0	999999			0	0
R754DC5_RL-525___R754DC5_RL-723	1 MNXM1@MNXC3 + 2 MNXM2@MNXC3 + 1 MNXM807@MNXC3 <-- 1 MNXM23@MNXC3 + 1 MNXM361@MNXC3	R_DHDPS	DAPA_BACSU		MNXC3			-999999	0			0	0
RB47E9088_RL-1164___RB47E9088_RL-839	1 MNXM1@MNXC3 + 2 MNXM2@MNXC3 + 1 MNXM555@MNXC3 + 1 MNXM9@MNXC3 <-- 1 MNXM599@MNXC3 + 1 MNXM77@MNXC3	R_QULNS	NADA_BACSU		MNXC3			-999999	0			0	0
RBC32739D_RL-1210___RBC32739D_RL-879	1 MNXM1@MNXC3 + 2 MNXM2@MNXC3 + 1 MNXM554@MNXC3 <-- 2 MNXM405@MNXC3	R00036	HEM2_BACSU		MNXC3			-999999	0			0	0
R6FE4E35E_RL-496_SpecMNXM5043_ChangedTo_MNXM326___R7B55D149_RL-759	1 MNXM1@MNXC3 + 1 MNXM89653@MNXC3 + 1 MNXM9@MNXC3 <-- 1 MNXM2@MNXC3 + 1 MNXM326@MNXC3	R_UDCPDP	UPPP_BACSU		MNXC3			-999999	0			0	0
RD17E6E9_B-1352___RD17E6E9_RL-988	1 MNXM1@MNXC3 + 1 MNXM874@MNXC3 + 1 MNXM962@MNXC3 <-- 1 MNXM2@MNXC3 + 1 MNXM322@MNXC3	R_1242;R_TMN	TENA_BACSU		MNXC3			-999999	0			0	0
R5DF35FE1_B-551___R5DF35FE1_RL-400	1 MNXM1@MNXC3 + 1 MNXM7@MNXC3 + 2 MNXM9@MNXC3 <-- 1 MNXM2@MNXC3 + 1 MNXM3@MNXC3 + 1 MNXM9@MNXC2	R_PIabc;rxn05145	PSTB1_BACSU+PSTB2_BACSU+PSTS_BACSU+YQGH_BACSU+YQGI_BACSU;BG11376+BG11377+PSTB1_BACSU+PSTB2_BACSU+PSTS_BACSU		MNXC2%MNXC3			-999999	0			0	0
RA70C4A2F_RL-1062___RA70C4A2F_RL-771	1 MNXM1@MNXC3 + 1 MNXM7@MNXC3 + 1 MNXM9@MNXC3 <-- 1 MNXM2@MNXC3 + 1 MNXM3@MNXC3	R_ATPM			MNXC3			-999999	0			0	0
R973E9D4F_B-946___R973E9D4F_RL-692	1 MNXM1@MNXC3 + 1 MNXM7@MNXC3 + 1 MNXM960@MNXC3 <-- 1 MNXM3@MNXC3 + 1 MNXM962@MNXC3	R_734;R_THI6_1	THIM_BACSU		MNXC3			-999999	0			0	0
R65D1FBB9_RL-441___R65D1FBB9_RL-605	1 MNXM1@MNXC3 + 1 MNXM7@MNXC3 + 1 MNXM90@MNXC3 + 1 MNXM9@MNXC3 <-- 1 MNXM2@MNXC3 + 1 MNXM3@MNXC3 + 1 MNXM90@MNXC2	IR08640	OPUBA_BACSU+OPUBB_BACSU+OPUBC_BACSU+OPUBD_BACSU ; OPUCA_BACSU+OPUCB_BACSU+OPUCC_BACSU+OPUCD_BACSU		MNXC2%MNXC3			-999999	0			0	0
R61554BF1_RL-419___R61554BF1_RL-573	1 MNXM1@MNXC3 + 1 MNXM7@MNXC3 + 1 MNXM90412@MNXC3 + 1 MNXM9@MNXC3 <-- 1 MNXM2@MNXC3 + 1 MNXM3@MNXC3 + 1 MNXM90412@MNXC2	R_DRIBabc	RBSA_BACSU+RBSB_BACSU+RBSC_BACSU+RBSD_BACSU		MNXC2%MNXC3			-999999	0			0	0
R23491995_B-136___R23491995_RL-109	1 MNXM1@MNXC3 + 1 MNXM7@MNXC3 + 1 MNXM901@MNXC3 <-- 1 MNXM3@MNXC3 + 1 MNXM685@MNXC3	R_RBK_L1;R_RBK_L1r	ARAB_BACSU		MNXC3			-999999	0			0	0
R9A333327_RL-968___REE1EA58A_RL-1147_SpecisoiYO844metLala_ChangedTo_MNXM8868	1 MNXM1@MNXC3 + 1 MNXM7@MNXC3 + 1 MNXM8868@MNXC3 + 1 MNXM9@MNXC3 <-- 1 MNXM2@MNXC3 + 1 MNXM3@MNXC3 + 1 MNXM8868@MNXC2	R_DIPEPabc12;rxn05536	DPPB_BACSU+DPPC_BACSU+DPPD_BACSU+DPPE_BACSU		MNXC2%MNXC3			-999999	0			0	0
R25EDB311_RL-158___R34030B48_RL-196_SpecisoiYO844glypro_ChangedTo_MNXM8670	1 MNXM1@MNXC3 + 1 MNXM7@MNXC3 + 1 MNXM8670@MNXC3 + 1 MNXM9@MNXC3 <-- 1 MNXM2@MNXC3 + 1 MNXM3@MNXC3 + 1 MNXM8670@MNXC2	R_DIPEPabc14;rxn05538	DPPB_BACSU+DPPC_BACSU+DPPD_BACSU+DPPE_BACSU		MNXC2%MNXC3			-999999	0			0	0
R1D7B26F5_RL-73_SpecisoiYO844glyasp_ChangedTo_MNXM8665___RA04BBC37_RL-1006	1 MNXM1@MNXC3 + 1 MNXM7@MNXC3 + 1 MNXM8665@MNXC3 + 1 MNXM9@MNXC3 <-- 1 MNXM2@MNXC3 + 1 MNXM3@MNXC3 + 1 MNXM8665@MNXC2	R_DIPEPabc13;rxn05537	DPPB_BACSU+DPPC_BACSU+DPPD_BACSU+DPPE_BACSU		MNXC2%MNXC3			-999999	0			0	0
R887E06BD_RL-847___RBF87C66B_RL-899_SpecisoiYO844glyasn_ChangedTo_MNXM8664	1 MNXM1@MNXC3 + 1 MNXM7@MNXC3 + 1 MNXM8664@MNXC3 + 1 MNXM9@MNXC3 <-- 1 MNXM2@MNXC3 + 1 MNXM3@MNXC3 + 1 MNXM8664@MNXC2	R_DIPEPabc8;rxn05546	DPPB_BACSU+DPPC_BACSU+DPPD_BACSU+DPPE_BACSU		MNXC2%MNXC3			-999999	0			0	0
R2D6940CC_RL-164_SpecisoiYO844alaLThr_ChangedTo_MNXM8264___R95FC03A7_RL-936	1 MNXM1@MNXC3 + 1 MNXM7@MNXC3 + 1 MNXM8264@MNXC3 + 1 MNXM9@MNXC3 <-- 1 MNXM2@MNXC3 + 1 MNXM3@MNXC3 + 1 MNXM8264@MNXC2	R_DIPEPabc7;rxn05545	DPPB_BACSU+DPPC_BACSU+DPPD_BACSU+DPPE_BACSU		MNXC2%MNXC3			-999999	0			0	0
R34A60BF4_RL-202_SpecisoiYO844alaLglu_ChangedTo_MNXM8263___R4D742611_RL-427	1 MNXM1@MNXC3 + 1 MNXM7@MNXC3 + 1 MNXM8263@MNXC3 + 1 MNXM9@MNXC3 <-- 1 MNXM2@MNXC3 + 1 MNXM3@MNXC3 + 1 MNXM8263@MNXC2	R_DIPEPabc3;rxn05541	DPPB_BACSU+DPPC_BACSU+DPPD_BACSU+DPPE_BACSU		MNXC2%MNXC3			-999999	0			0	0
RA6C72DA8_B-1060___RA6C72DA8_RL-768	1 MNXM1@MNXC3 + 1 MNXM7@MNXC3 + 1 MNXM80@MNXC3 <-- 1 MNXM288@MNXC3 + 1 MNXM3@MNXC3	R_1294;R_URK1_3	URK_BACSU		MNXC3			-999999	0			0	0
R1BD8A58B_B-82___R1BD8A58B_LR-61	1 MNXM1@MNXC3 + 1 MNXM73@MNXC3 + 1 MNXM7@MNXC3 <-- 1 MNXM23@MNXC3 + 1 MNXM3@MNXC3	R_1116;R_1680;R_CDC19;R_PYK2	KPYK_BACSU		MNXC3			-999999	0			0	0
R726D0C0A_RL-508___R726D0C0A_RL-700___RF9CA25DF_RL-1209_SpecisoiYO844eths_ChangedTo_MNXM7343	1 MNXM1@MNXC3 + 1 MNXM7343@MNXC3 + 1 MNXM7@MNXC3 + 1 MNXM9@MNXC3 <-- 1 MNXM2@MNXC3 + 1 MNXM3@MNXC3 + 1 MNXM7343@MNXC2	R_ETHSabc;R_HEXSabc	SSUA_BACSU+SSUB_BACSU+SSUC_BACSU		MNXC2%MNXC3			-999999	0			0	0
R4963C5D0_RL-291___R4963C5D0_RL-398	1 MNXM1@MNXC3 + 1 MNXM713@MNXC3 + 1 MNXM7@MNXC3 + 1 MNXM9@MNXC3 <-- 1 MNXM2@MNXC3 + 1 MNXM3@MNXC3 + 1 MNXM713@MNXC2	R_LCYSTabc	SSUA_BACSU+SSUB_BACSU+SSUC_BACSU		MNXC2%MNXC3			-999999	0			0	0
RFD287F73_B-1660___RFD287F73_LR-1228	1 MNXM1@MNXC3 + 1 MNXM6@MNXC3 + 1 MNXM959@MNXC3 --> 1 MNXM593@MNXC3 + 1 MNXM5@MNXC3	R_430;R_PAN5	PANE_BACSU;YKPB_BACSU		MNXC3			0	999999			0	0
R9268CF81_B-919___R9268CF81_LR-670	1 MNXM1@MNXC3 + 1 MNXM6@MNXC3 + 1 MNXM807@MNXC3 --> 1 MNXM480@MNXC3 + 1 MNXM5@MNXC3	R_DHPR;rxn02929	DAPB_BACSU		MNXC3			0	999999			0	0
R8052EA18_RL-568___R8052EA18_RL-784	1 MNXM1@MNXC3 + 1 MNXM683@MNXC3 + 1 MNXM7@MNXC3 + 1 MNXM9@MNXC3 <-- 1 MNXM2@MNXC3 + 1 MNXM3@MNXC3 + 1 MNXM683@MNXC2	R_DIPEPabc15	DPPB_BACSU+DPPC_BACSU+DPPD_BACSU+DPPE_BACSU		MNXC2%MNXC3			-999999	0			0	0
RBBC1C40B_B-1208___RBBC1C40B_RL-876	1 MNXM1@MNXC3 + 1 MNXM66@MNXC3 + 1 MNXM90@MNXC3 <-- 1 MNXM2@MNXC3 + 1 MNXM367@MNXC3	R_685;R_GPDDA1;R_GPDDA1pp	GLPQ_BACSU;YHDW_BACSU;YQIK_BACSU		MNXC3			-999999	0			0	0
RD9EB1F62_B-1405___RD9EB1F62_RL-1037	1 MNXM1@MNXC3 + 1 MNXM66@MNXC3 + 1 MNXM89612@MNXC3 <-- 1 MNXM2@MNXC3 + 1 MNXM598@MNXC3	R_GPDDA4;R_GPDDA4pp;rxn08669	GLPQ_BACSU;YHDW_BACSU;YQIK_BACSU		MNXC3			-999999	0			0	0
R923AD9F1_LR-918___R923AD9F1_RL-669	1 MNXM1@MNXC3 + 1 MNXM66@MNXC3 + 1 MNXM7@MNXC3 <-- 1 MNXM3@MNXC3 + 1 MNXM89612@MNXC3	R_GUT1;rxn00615	GLPK_BACSU		MNXC3			-999999	0			0	0
R7358338A_B-708___R7358338A_RL-513	1 MNXM1@MNXC3 + 1 MNXM649@MNXC3 + 1 MNXM7@MNXC3 <-- 1 MNXM3@MNXC3 + 1 MNXM440@MNXC3	R_DDGLK;R_DDGLKr	KDGK_BACSU		MNXC3			-999999	0			0	0
R776F06AC_RL-531___R776F06AC_RL-732	1 MNXM1@MNXC3 + 1 MNXM632@MNXC2 + 1 MNXM7@MNXC3 + 1 MNXM9@MNXC3 <-- 1 MNXM2@MNXC3 + 1 MNXM3@MNXC3 + 1 MNXM632@MNXC3	R_Cut1	COPA_BACSU ; YCNJ_BACSU		MNXC2%MNXC3			-999999	0			0	0
R1FEFE99C_RL-113___R30CB8D5F_RL-185_SpecisoiYO844mops_ChangedTo_MNXM62524	1 MNXM1@MNXC3 + 1 MNXM62524@MNXC3 + 1 MNXM7@MNXC3 + 1 MNXM9@MNXC3 <-- 1 MNXM2@MNXC3 + 1 MNXM3@MNXC3 + 1 MNXM62524@MNXC2	R_MOPSabc;rxn05620	SSUA_BACSU+SSUB_BACSU+SSUC_BACSU		MNXC2%MNXC3			-999999	0			0	0
R99DF53F9_RL-710___R99DF53F9_RL-966	1 MNXM1@MNXC3 + 1 MNXM61@MNXC3 + 1 MNXM7@MNXC3 + 1 MNXM9@MNXC3 <-- 1 MNXM2@MNXC3 + 1 MNXM3@MNXC3 + 1 MNXM61@MNXC2	R_METabc	METN_BACSU+METP_BACSU+METQ_BACSU;YHCG_BACSU+YHCH_BACSU+YHCJ_BACSU;YTRB_BACSU+YTRE_BACSU+YTRF_BACSU;TCYJ_BACSU+TCYK_BACSU+TCYL_BACSU+TCYM_BACSU+TCYN_BACSU		MNXC2%MNXC3			-999999	0			0	0
RCEC5530D_B-1335___RCEC5530D_B-973	1 MNXM1@MNXC3 + 1 MNXM617@MNXC3 + 1 MNXM6@MNXC3 <==> 1 MNXM281@MNXC3 + 1 MNXM5@MNXC3	R02236_c	DYR_BACSU		MNXC3			-999999	999999			0	0
RC94E05B9_B-1299___RC94E05B9_B-947	1 MNXM1@MNXC3 + 1 MNXM611@MNXC3 + 1 MNXM6@MNXC3 <==> 1 MNXM5@MNXC3 + 1 MNXM602@MNXC3	R_1172	AROD_BACSU;AROE_BACSU		MNXC3			-999999	999999			0	0
R30343E94_RL-180___R30343E94_RL-237	1 MNXM1@MNXC3 + 1 MNXM61038@MNXC3 + 1 MNXM7@MNXC3 + 1 MNXM9@MNXC3 <-- 1 MNXM2@MNXC3 + 1 MNXM3@MNXC3 + 1 MNXM61038@MNXC2	R_MALTTRabc			MNXC2%MNXC3			-999999	0			0	0
R3FB7A5C0_B-327___R3FB7A5C0_RL-246	1 MNXM1@MNXC3 + 1 MNXM5@MNXC3 + 1 MNXM7@MNXC3 <-- 1 MNXM3@MNXC3 + 1 MNXM8@MNXC3	R_1624;R_903;R_POS5_1;R_UTR1_1;R_YEL041W_1	PPNK1_BACSU		MNXC3			-999999	0			0	0
R5467D6DC_B-483___R5467D6DC_RL-344	1 MNXM1@MNXC3 + 1 MNXM584@MNXC3 <==> 1 MNXM2@MNXC3 + 1 MNXM91795@MNXC3	R02425;R_195	ALLB_BACSU		MNXC3			-999999	999999			0	0
R427B1B98_RL-263___R427B1B98_RL-348	1 MNXM1@MNXC3 + 1 MNXM55@MNXC3 + 1 MNXM7@MNXC3 + 1 MNXM9@MNXC3 <-- 1 MNXM2@MNXC3 + 1 MNXM3@MNXC3 + 1 MNXM55@MNXC2	IR08663	YXEM_BACSU+YXEN_BACSU+YXEO_BACSU		MNXC2%MNXC3			-999999	0			0	0
R1687FAEB_RL-41___RE42F854A_RL-1088_SpecisoiYO844glyglu_ChangedTo_MNXM55454	1 MNXM1@MNXC3 + 1 MNXM55454@MNXC3 + 1 MNXM7@MNXC3 + 1 MNXM9@MNXC3 <-- 1 MNXM2@MNXC3 + 1 MNXM3@MNXC3 + 1 MNXM55454@MNXC2	R_DIPEPabc10;rxn05534	DPPB_BACSU+DPPC_BACSU+DPPD_BACSU+DPPE_BACSU		MNXC2%MNXC3			-999999	0			0	0
R4036C6D6_RL-254_SpecisoiYO844glymet_ChangedTo_MNXM55287___R932E3B52_B-923	1 MNXM1@MNXC3 + 1 MNXM55287@MNXC3 + 1 MNXM7@MNXC3 + 1 MNXM9@MNXC3 <-- 1 MNXM29@MNXC3 + 1 MNXM3@MNXC3 + 1 MNXM61@MNXC3	R_LAAL19;rxn09907	BG10629		MNXC3			-999999	0			0	0
R170A1926_RL-35_SpecisoiYO844glymet_ChangedTo_MNXM55287___RB8C600E_RL-1194	1 MNXM1@MNXC3 + 1 MNXM55287@MNXC3 + 1 MNXM7@MNXC3 + 1 MNXM9@MNXC3 <-- 1 MNXM2@MNXC3 + 1 MNXM3@MNXC3 + 1 MNXM55287@MNXC2	R_DIPEPabc11;rxn05535	DPPB_BACSU+DPPC_BACSU+DPPD_BACSU+DPPE_BACSU		MNXC2%MNXC3			-999999	0			0	0
R27545C1B_RL-131_SpecisoiYO844glygln_ChangedTo_MNXM55276___R997D7646_B-960	1 MNXM1@MNXC3 + 1 MNXM55276@MNXC3 + 1 MNXM7@MNXC3 + 1 MNXM9@MNXC3 <-- 1 MNXM29@MNXC3 + 1 MNXM37@MNXC3 + 1 MNXM3@MNXC3	R_LAAL35;rxn09925	BG10629		MNXC3			-999999	0			0	0
R55F26F1A_RL-495___RC0D6482E_RL-904_SpecisoiYO844glygln_ChangedTo_MNXM55276	1 MNXM1@MNXC3 + 1 MNXM55276@MNXC3 + 1 MNXM7@MNXC3 + 1 MNXM9@MNXC3 <-- 1 MNXM2@MNXC3 + 1 MNXM3@MNXC3 + 1 MNXM55276@MNXC2	R_DIPEPabc9;rxn05547	DPPB_BACSU+DPPC_BACSU+DPPD_BACSU+DPPE_BACSU		MNXC2%MNXC3			-999999	0			0	0
R2749CE5F_B-168___R2749CE5F_RL-130	1 MNXM1@MNXC3 + 1 MNXM546@MNXC3 + 1 MNXM7@MNXC3 <-- 1 MNXM3@MNXC3 + 1 MNXM647@MNXC3	R01967;rxn01444	DAGK_BACSU;DCK_BACSU;DGK_BACSU		MNXC3			-999999	0			0	0
R857DEAFC_B-824___R857DEAFC_RL-594	1 MNXM1@MNXC3 + 1 MNXM500@MNXC3 + 1 MNXM7@MNXC3 <-- 1 MNXM3@MNXC3 + 1 MNXM68@MNXC3	R_1016;R_PFK	K6PF_BACSU		MNXC3			-999999	0			0	0
R364A07FC_B-271___RF32672E0_LR-1171_SpecisoiYO8442pcpgc_ChangedTo_MNXM3442_SpecisoiYO844quc_ChangedTo_MNXM620	1 MNXM1@MNXC3 + 1 MNXM4@MNXC3 + 1 MNXM620@MNXC3 --> 1 MNXM299@MNXC3 + 1 MNXM3442@MNXC3	R_Q23DO;rxn01555	QDOI_BACSU		MNXC3			0	999999			0	0
RBECD7378_B-1224___RBECD7378_B-891	1 MNXM1@MNXC3 + 1 MNXM49@MNXC3 + 1 MNXM7@MNXC3 <==> 1 MNXM287@MNXC3 + 1 MNXM3@MNXC3	R_141	CYSC1_BACSU;CYSC2_BACSU		MNXC3			-999999	999999			0	0
R47504FE3_B-388___R47504FE3_RL-285	1 MNXM1@MNXC3 + 1 MNXM495@MNXC3 + 1 MNXM80@MNXC3 <-- 1 MNXM288@MNXC3 + 1 MNXM423@MNXC3	R00970;rxn00715	URK_BACSU		MNXC3			-999999	0			0	0
R726C5D38_B-699___R726C5D38_RL-507	1 MNXM1@MNXC3 + 1 MNXM46@MNXC3 + 1 MNXM7@MNXC3 + 1 MNXM9@MNXC3 <-- 1 MNXM23@MNXC3 + 1 MNXM3@MNXC3 + 1 MNXM60@MNXC3	R_1003;R_1647;R_PC	PYC_BACSU		MNXC3			-999999	0			0	0
RCDB19324_B-1323___RCDB19324_B-964	1 MNXM1@MNXC3 + 1 MNXM465@MNXC3 <==> 1 MNXM252@MNXC3 + 1 MNXM2@MNXC3	R_410	PYRC_BACSU		MNXC3			-999999	999999			0	0
RB87F9B6_RL-1191___RB87F9B6_RL-862	1 MNXM1@MNXC3 + 1 MNXM463@MNXC3 + 1 MNXM7@MNXC3 + 1 MNXM9@MNXC3 <-- 1 MNXM29@MNXC3 + 1 MNXM3@MNXC3 + 1 MNXM90003@MNXC3	R_PPRGL	PUR2_BACSU		MNXC3			-999999	0			0	0
R3463F7EC_RL-200___R3463F7EC_RL-259	1 MNXM1@MNXC3 + 1 MNXM461@MNXC3 + 1 MNXM7@MNXC3 + 1 MNXM9@MNXC3 <-- 1 MNXM2@MNXC3 + 1 MNXM3@MNXC3 + 1 MNXM461@MNXC2	R_ARBabc	ARAN_BACSU+ARAP_BACSU+ARAQ_BACSU;AMYC_BACSU+AMYD_BACSU+MSME_BACSU;YUFN_BACSU+YUFO_BACSU+YUFP_BACSU+YUFQ_BACSU;YURJ_BACSU+YURM_BACSU+YURN_BACSU+YURO_BACSU		MNXC2%MNXC3			-999999	0			0	0
R7D814745_RL-555___R7D814745_RL-771	1 MNXM1@MNXC3 + 1 MNXM453@MNXC3 + 1 MNXM7@MNXC3 + 1 MNXM9@MNXC3 <-- 1 MNXM39@MNXC3 + 1 MNXM3@MNXC3 + 1 MNXM463@MNXC3	R_GART	PURT_BACSU		MNXC3			-999999	0			0	0
RA6E23FBB_RL-1061___RA6E23FBB_RL-770	1 MNXM1@MNXC3 + 1 MNXM453@MNXC3 + 1 MNXM79@MNXC3 <-- 1 MNXM237@MNXC3 + 1 MNXM463@MNXC3	R_ADE8	PUR3_BACSU		MNXC3			-999999	0			0	0
R35360155_RL-204___R35360155_RL-265	1 MNXM1@MNXC3 + 1 MNXM4505@MNXC2 + 1 MNXM7@MNXC3 + 1 MNXM9@MNXC3 <-- 1 MNXM2@MNXC3 + 1 MNXM3@MNXC3 + 1 MNXM4505@MNXC3	R_CD2abc1	CADA_BACSU ; ZOSA_BACSU		MNXC2%MNXC3			-999999	0			0	0
R3F89D4B8_B-326___R3F89D4B8_RL-245	1 MNXM1@MNXC3 + 1 MNXM436@MNXC3 + 1 MNXM5@MNXC3 <-- 1 MNXM344@MNXC3 + 1 MNXM8@MNXC3	R_NADK3;rxn10058	PPNK1_BACSU		MNXC3			-999999	0			0	0
R6C9C2925_B-655___R6C9C2925_RL-474	1 MNXM1@MNXC3 + 1 MNXM432@MNXC3 + 1 MNXM7@MNXC3 <-- 1 MNXM3@MNXC3 + 1 MNXM625@MNXC3	R_DADNK;rxn01508	DCK_BACSU;DGK_BACSU		MNXC3			-999999	0			0	0
R6D38B9A_RL-478_SpecisoiYO844arsenb_ChangedTo_MNXM42654___RD2D01B10_RL-1359	1 MNXM1@MNXC3 + 1 MNXM42654@MNXC3 + 1 MNXM7@MNXC3 + 1 MNXM9@MNXC3 <-- 1 MNXM2@MNXC3 + 1 MNXM3@MNXC3 + 1 MNXM42654@MNXC2	R_ARSENBabc;rxn05504	OPUAA_BACSU+OPUAB_BACSU+OPUAC_BACSU;OPUCA_BACSU+OPUCB_BACSU+OPUCC_BACSU+OPUCD_BACSU		MNXC2%MNXC3			-999999	0			0	0
R9F90B4F7_B-1003___R9F90B4F7_RL-732	1 MNXM1@MNXC3 + 1 MNXM415@MNXC3 + 1 MNXM7@MNXC3 <-- 1 MNXM364@MNXC3 + 1 MNXM3@MNXC3	R_1050;R_YDR531W	COAA_BACSU;COAX_BACSU		MNXC3			-999999	0			0	0
R6DADBDED_B-665___R6DADBDED_RL-481	1 MNXM1@MNXC3 + 1 MNXM411@MNXC3 + 1 MNXM5@MNXC3 <-- 1 MNXM360@MNXC3 + 1 MNXM8@MNXC3	R_NADK4;rxn10059	PPNK1_BACSU		MNXC3			-999999	0			0	0
R4C39756A_B-421___R4C39756A_RL-306	1 MNXM1@MNXC3 + 1 MNXM407@MNXC3 + 1 MNXM7@MNXC3 <-- 1 MNXM38297@MNXC3 + 1 MNXM3@MNXC3	R_M5TRK;rxn02894	MTNK_BACSU		MNXC3			-999999	0			0	0
RCC96081E_RL-963_SpecisoiYO844alaLhis_ChangedTo_MNXM40496___REE6E6A19_RL-1558	1 MNXM1@MNXC3 + 1 MNXM40496@MNXC3 + 1 MNXM7@MNXC3 + 1 MNXM9@MNXC3 <-- 1 MNXM2@MNXC3 + 1 MNXM3@MNXC3 + 1 MNXM40496@MNXC2	R_DIPEPabc5;rxn05543	DPPB_BACSU+DPPC_BACSU+DPPD_BACSU+DPPE_BACSU		MNXC2%MNXC3			-999999	0			0	0
R2DD45EAF_RL-217___R73A0A080_RL-517_SpecisoiYO844alaLgln_ChangedTo_MNXM40495	1 MNXM1@MNXC3 + 1 MNXM40495@MNXC3 + 1 MNXM7@MNXC3 + 1 MNXM9@MNXC3 <-- 1 MNXM2@MNXC3 + 1 MNXM3@MNXC3 + 1 MNXM40495@MNXC2	R_DIPEPabc2;rxn05540	DPPB_BACSU+DPPC_BACSU+DPPD_BACSU+DPPE_BACSU		MNXC2%MNXC3			-999999	0			0	0
RC39DE6FE_RL-920_SpecisoiYO844alaLasp_ChangedTo_MNXM40494___RDA6D4F02_RL-1411	1 MNXM1@MNXC3 + 1 MNXM40494@MNXC3 + 1 MNXM7@MNXC3 + 1 MNXM9@MNXC3 <-- 1 MNXM2@MNXC3 + 1 MNXM3@MNXC3 + 1 MNXM40494@MNXC2	R_DIPEPabc1;rxn05533	DPPB_BACSU+DPPC_BACSU+DPPD_BACSU+DPPE_BACSU		MNXC2%MNXC3			-999999	0			0	0
R50C20388_B-450___R50C20388_LR-324	1 MNXM1@MNXC3 + 1 MNXM3@MNXC3 + 1 MNXM795@MNXC3 --> 1 MNXM7@MNXC3 + 1 MNXM90967@MNXC3	R_PFK_2;rxn02314	K1PF_BACSU;K6PF_BACSU		MNXC3			0	999999			0	0
R6EAB6651_RL-488___R6EAB6651_RL-672	1 MNXM1@MNXC3 + 1 MNXM39@MNXC3 + 1 MNXM79@MNXC3 <-- 1 MNXM237@MNXC3 + 1 MNXM2@MNXC3	R_FTHDF	PURU_BACSU		MNXC3			-999999	0			0	0
RD7523EED_RL-1019___RD7523EED_RL-1387	1 MNXM1@MNXC3 + 1 MNXM397@MNXC3 + 1 MNXM39@MNXC3 <-- 1 MNXM2@MNXC3 + 1 MNXM51@MNXC3	R_GTPCI	GCH1_BACSU;GCH4_BACSU		MNXC3			-999999	0			0	0
R3BC0E0C_RL-231___R3BC0E0C_RL-304	1 MNXM1@MNXC3 + 1 MNXM37@MNXC3 + 1 MNXM7@MNXC3 + 1 MNXM9@MNXC3 <-- 1 MNXM2@MNXC3 + 1 MNXM37@MNXC2 + 1 MNXM3@MNXC3	R_GLNabc	TCYA_BACSU+TCYB_BACSU+TCYC_BACSU;GLNH_BACSU+GLNM_BACSU+GLNP_BACSU+GLNQ_BACSU		MNXC2%MNXC3			-999999	0			0	0
R29B8ED1E_B-187___R29B8ED1E_RL-148	1 MNXM1@MNXC3 + 1 MNXM374@MNXC3 + 1 MNXM5@MNXC3 <-- 1 MNXM286@MNXC3 + 1 MNXM8@MNXC3	R_NADK2;rxn10057	PPNK1_BACSU		MNXC3			-999999	0			0	0
R2111D7F0_B-92_SpecisoiYO844argp_ChangedTo_MNXM3663___R62015417_B-582	1 MNXM1@MNXC3 + 1 MNXM3663@MNXC3 + 1 MNXM7@MNXC3 <==> 1 MNXM3@MNXC3 + 1 MNXM70@MNXC3	R_ARGKr;rxn00396			MNXC3			-999999	999999			0	0
RFA351FD6_RL-1212___RFA351FD6_RL-1637	1 MNXM1@MNXC3 + 1 MNXM362@MNXC3 + 1 MNXM7@MNXC3 + 1 MNXM9@MNXC3 <-- 1 MNXM2@MNXC3 + 1 MNXM362@MNXC2 + 1 MNXM3@MNXC3	R_LCTSabc	LPLB_BACSU;YESO_BACSU+YESP_BACSU+YESQ_BACSU		MNXC2%MNXC3			-999999	0			0	0
R580F11A7_B-368___R580F11A7_B-511	1 MNXM1@MNXC3 + 1 MNXM361@MNXC3 + 1 MNXM6@MNXC3 <==> 1 MNXM353@MNXC3 + 1 MNXM5@MNXC3	R_762	DHOM_BACSU		MNXC3			-999999	999999			0	0
R2934676F_RL-183___RA02046B8_RL-733_SpecisoiYO844thiog_ChangedTo_MNXM3370	1 MNXM1@MNXC3 + 1 MNXM3370@MNXC3 + 1 MNXM7@MNXC3 + 1 MNXM9@MNXC3 <-- 1 MNXM2@MNXC3 + 1 MNXM3370@MNXC2 + 1 MNXM3@MNXC3	R_THIOGabc;rxn05657			MNXC2%MNXC3			-999999	0			0	0
RCAB83328_B-1307___RCAB83328_RL-957	1 MNXM1@MNXC3 + 1 MNXM336@MNXC3 + 1 MNXM7@MNXC3 <-- 1 MNXM3@MNXC3 + 1 MNXM89602@MNXC3	R_611;R_GAL1	GAL1_BACSU		MNXC3			-999999	0			0	0
R3BABACC5_B-303___R3BABACC5_RL-230	1 MNXM1@MNXC3 + 1 MNXM325@MNXC3 <-- 1 MNXM2@MNXC3 + 1 MNXM429@MNXC3	R_1024;R_1652;R_1653;R_1654;R_PGL	YKGB_BACSU		MNXC3			-999999	0			0	0
R1224CCB7_B-9_SpecisoiYO844glcn_ChangedTo_MNXM341___RF3924393_B-1592	1 MNXM1@MNXC3 + 1 MNXM325@MNXC3 + 1 MNXM7@MNXC3 <==> 1 MNXM341@MNXC3 + 1 MNXM3@MNXC3	R01737_c;R_GNKr	GNTK_BACSU		MNXC3			-999999	999999			0	0
R27E2D0C_B-172___R27E2D0C_RL-136	1 MNXM1@MNXC3 + 1 MNXM31@MNXC3 + 1 MNXM7@MNXC3 <-- 1 MNXM338@MNXC3 + 1 MNXM3@MNXC3	R00513;rxn00365	URK_BACSU		MNXC3			-999999	0			0	0
R55CA7A11_B-493___R55CA7A11_RL-353	1 MNXM1@MNXC3 + 1 MNXM31@MNXC3 + 1 MNXM495@MNXC3 <-- 1 MNXM338@MNXC3 + 1 MNXM423@MNXC3	R00962;rxn00707	URK_BACSU		MNXC3			-999999	0			0	0
R3F42BDA9_B-325___R3F42BDA9_RL-243	1 MNXM1@MNXC3 + 1 MNXM30@MNXC3 + 1 MNXM80@MNXC3 <-- 1 MNXM288@MNXC3 + 1 MNXM51@MNXC3	R_1295;R_URK1_1	URK_BACSU		MNXC3			-999999	0			0	0
RFD5B1B42_B-1662___RFD5B1B42_RL-1231	1 MNXM1@MNXC3 + 1 MNXM30@MNXC3 + 1 MNXM5@MNXC3 <-- 1 MNXM51@MNXC3 + 1 MNXM8@MNXC3	R_NADK1;rxn10056	PPNK1_BACSU		MNXC3			-999999	0			0	0
RC8BC298A_B-1295___RC8BC298A_RL-945	1 MNXM1@MNXC3 + 1 MNXM30@MNXC3 + 1 MNXM31@MNXC3 <-- 1 MNXM338@MNXC3 + 1 MNXM51@MNXC3	R_366;R_URK1_2	URK_BACSU		MNXC3			-999999	0			0	0
R43004819_RL-356___RA768A5BE_RL-774_SpecisoiYO844pur_ChangedTo_MNXM3088	1 MNXM1@MNXC3 + 1 MNXM3088@MNXC2 + 1 MNXM7@MNXC3 + 1 MNXM9@MNXC3 <-- 1 MNXM2@MNXC3 + 1 MNXM3088@MNXC3 + 1 MNXM3@MNXC3	R_PURabc1;rxn05641	BMR3_BACSU		MNXC2%MNXC3			-999999	0			0	0
RA1805785_RL-1018___RA1805785_RL-743	1 MNXM1@MNXC3 + 1 MNXM289@MNXC3 + 1 MNXM7@MNXC3 + 1 MNXM9@MNXC3 <-- 1 MNXM289@MNXC2 + 1 MNXM2@MNXC3 + 1 MNXM3@MNXC3	IR08641	OPUAA_BACSU+OPUAB_BACSU+OPUAC_BACSU;OPUCA_BACSU+OPUCB_BACSU+OPUCC_BACSU+OPUCD_BACSU		MNXC2%MNXC3			-999999	0			0	0
R4424E58F_RL-272___R4424E58F_RL-368	1 MNXM1@MNXC3 + 1 MNXM282@MNXC3 + 1 MNXM7@MNXC3 + 1 MNXM9@MNXC3 <-- 1 MNXM282@MNXC2 + 1 MNXM2@MNXC3 + 1 MNXM3@MNXC3	R_TAURabc	SSUA_BACSU+SSUB_BACSU+SSUC_BACSU		MNXC2%MNXC3			-999999	0			0	0
R4BA6DE12_RL-304_SpecisoiYO844ferrich_ChangedTo_MNXM2825___RE2178CE1_RL-1460	1 MNXM1@MNXC3 + 1 MNXM2825@MNXC3 + 1 MNXM7@MNXC3 + 1 MNXM9@MNXC3 <-- 1 MNXM2825@MNXC2 + 1 MNXM2@MNXC3 + 1 MNXM3@MNXC3	R_FERRICHabc;rxn05188	FHUB_BACSU+FHUC_BACSU+FHUD_BACSU+FHUG_BACSU;YCLN_BACSU+YCLO_BACSU+YCLP_BACSU+YCLQ_BACSU;YFMC_BACSU+YFMD_BACSU+YFME_BACSU+YFMF_BACSU		MNXC2%MNXC3			-999999	0			0	0
R8A06DB82_RL-621___R8A06DB82_RL-858	1 MNXM1@MNXC3 + 1 MNXM281@MNXC3 + 1 MNXM7@MNXC3 + 1 MNXM9@MNXC3 <-- 1 MNXM3@MNXC3 + 1 MNXM89557@MNXC3 + 1 MNXM965@MNXC3	R_U89_	FOLC_BACSU		MNXC3			-999999	0			0	0
R5148B89F_B-327___R5148B89F_B-455	1 MNXM1@MNXC3 + 1 MNXM281@MNXC3 + 1 MNXM6@MNXC3 <==> 1 MNXM5@MNXC3 + 1 MNXM79@MNXC3	R_401	DYR_BACSU		MNXC3			-999999	999999			0	0
R1991C790_RL-49___R1991C790_RL-67	1 MNXM1@MNXC3 + 1 MNXM27@MNXC2 + 1 MNXM7@MNXC3 + 1 MNXM9@MNXC3 <-- 1 MNXM27@MNXC3 + 1 MNXM2@MNXC3 + 1 MNXM3@MNXC3	R_NAabcO	NATA_BACSU+NATB_BACSU		MNXC2%MNXC3			-999999	0			0	0
RCE37C724_LR-1328___RCE37C724_LR-968	1 MNXM1@MNXC3 + 1 MNXM261@MNXC3 + 1 MNXM6@MNXC3 --> 1 MNXM2378@MNXC3 + 1 MNXM5@MNXC3 + 1 MNXM9@MNXC3	R_GAPD_NADP	G3P2_BACSU		MNXC3			0	999999			0	0
R3FBBF52_B-328___R3FBBF52_RL-247	1 MNXM1@MNXC3 + 1 MNXM257@MNXC3 + 1 MNXM7@MNXC3 <-- 1 MNXM3@MNXC3 + 1 MNXM420@MNXC3	R_1237;R_U16_	KITH_BACSU		MNXC3			-999999	0			0	0
R2E6FB2E3_RL-167___R2E6FB2E3_RL-220	1 MNXM1@MNXC3 + 1 MNXM242@MNXC3 + 1 MNXM7@MNXC3 + 1 MNXM9@MNXC3 <-- 1 MNXM242@MNXC2 + 1 MNXM2@MNXC3 + 1 MNXM3@MNXC3	R_RIBabc	AMYC_BACSU+AMYD_BACSU+MSME_BACSU;RBSA_BACSU+RBSB_BACSU+RBSC_BACSU+RBSD_BACSU;YUFN_BACSU+YUFO_BACSU+YUFP_BACSU+YUFQ_BACSU;YURJ_BACSU+YURM_BACSU+YURN_BACSU+YURO_BACSU		MNXC2%MNXC3			-999999	0			0	0
R131CFE91_RL-13___R131CFE91_RL-18	1 MNXM1@MNXC3 + 1 MNXM242@MNXC2 + 1 MNXM7@MNXC3 + 1 MNXM9@MNXC3 <-- 1 MNXM242@MNXC3 + 1 MNXM2@MNXC3 + 1 MNXM3@MNXC3	R_RIBabc1	RBSA_BACSU+RBSB_BACSU+RBSC_BACSU+RBSD_BACSU		MNXC2%MNXC3			-999999	0			0	0
R96290CDA_B-686___R96290CDA_B-938	1 MNXM1@MNXC3 + 1 MNXM237@MNXC3 <==> 1 MNXM2@MNXC3 + 1 MNXM511@MNXC3	R_889	FOLD_BACSU		MNXC3			-999999	999999			0	0
RA1A091DF_B-1020___RA1A091DF_RL-744	1 MNXM1@MNXC3 + 1 MNXM234@MNXC3 + 1 MNXM7@MNXC3 <-- 1 MNXM3@MNXC3 + 1 MNXM492@MNXC3	R_438;R_U15_	KITH_BACSU		MNXC3			-999999	0			0	0
RF527351_RL-1184___RF527351_RL-1604	1 MNXM1@MNXC3 + 1 MNXM2255@MNXC3 + 1 MNXM7@MNXC3 + 1 MNXM9@MNXC3 <-- 1 MNXM2255@MNXC2 + 1 MNXM2@MNXC3 + 1 MNXM3@MNXC3	R_MNabc	MNTA_BACSU+MNTB_BACSU+MNTC_BACSU+MNTD_BACSU		MNXC2%MNXC3			-999999	0			0	0
R26529138_RL-123___R26529138_RL-160	1 MNXM1@MNXC3 + 1 MNXM2227@MNXC3 + 1 MNXM7@MNXC3 + 1 MNXM9@MNXC3 <-- 1 MNXM2227@MNXC2 + 1 MNXM2@MNXC3 + 1 MNXM3@MNXC3	R_ECTOINEabc	OPUCA_BACSU+OPUCB_BACSU+OPUCC_BACSU+OPUCD_BACSU		MNXC2%MNXC3			-999999	0			0	0
R6A7B179D_B-643___R6A7B179D_RL-465	1 MNXM1@MNXC3 + 1 MNXM218@MNXC3 + 1 MNXM66@MNXC3 <-- 1 MNXM2@MNXC3 + 1 MNXM368@MNXC3	R_GPDDA2;R_GPDDA2pp;rxn01073	GLPQ_BACSU;YHDW_BACSU;YQIK_BACSU		MNXC3			-999999	0			0	0
R3CA208E0_B-235___R3CA208E0_RL-313	1 MNXM1@MNXC3 + 1 MNXM2184@MNXC3 <-- 1 MNXM2@MNXC3 + 1 MNXM3150@MNXC3	R_RE1860C;rxn02522	NTPES_BACSU		MNXC3			-999999	0			0	0
RB348E483_B-833___RB348E483_RL-1155	1 MNXM1@MNXC3 + 1 MNXM2183@MNXC3 <-- 1 MNXM2@MNXC3 + 1 MNXM3149@MNXC3	R_23CN2P4;rxn03483	NTPES_BACSU		MNXC3			-999999	0			0	0
R3F17D755_B-242___R3F17D755_RL-324	1 MNXM1@MNXC3 + 1 MNXM2182@MNXC3 <-- 1 MNXM2@MNXC3 + 1 MNXM3148@MNXC3	R03929;R_23CN2P3	NTPES_BACSU		MNXC3			-999999	0			0	0
R5D6827A6_B-549___RDAACB128_B-1043_SpecMNXM2320_ChangedTo_MNXM2179	1 MNXM1@MNXC3 + 1 MNXM2179@MNXC3 + 1 MNXM7@MNXC3 <==> 1 MNXM3@MNXC3 + 1 MNXM90412@MNXC3	R02750;rxn01987	RBSK_BACSU		MNXC3			-999999	999999			0	0
R83ED5B3_B-811___R83ED5B3_LR-586	1 MNXM1@MNXC3 + 1 MNXM20@MNXC3 + 1 MNXM37@MNXC3 + 1 MNXM6@MNXC3 --> 1 MNXM5@MNXC3 + 2 MNXM89557@MNXC3	R00114_c;R_360	GLTA_BACSU+GLTB_BACSU		MNXC3			0	999999			0	0
R1889FDC1_B-44___R1889FDC1_RL-60	1 MNXM1@MNXC2 + 1 MNXM9@MNXC2 <==> 1 MNXM1@MNXC3 + 1 MNXM9@MNXC3	R_PIt2r;rxn05312	PIT_BACSU		MNXC2%MNXC3			-999999	999999			0	0
R2FFE8EE4_B-236___R2FFE8EE4_LR-178	1 MNXM1@MNXC2 + 1 MNXM98@MNXC2 <==> 1 MNXM1@MNXC3 + 1 MNXM98@MNXC3	R_845;R_MALt2	CIMH_BACSU;DCTA_BACSU;YFLS_BACSU;YWKB_BACSU;DCTA_BACSU+DCTB_BACSU		MNXC2%MNXC3			-999999	999999			0	0
RECBDF86C_B-1541___RECBDF86C_LR-1141	1 MNXM1@MNXC2 + 1 MNXM97018@MNXC2 <==> 1 MNXM1@MNXC3 + 1 MNXM97018@MNXC3	R_GLCURt2;rxn05574	EXUT_BACSU		MNXC2%MNXC3			-999999	999999			0	0
RFFE4606_LR-1247___RFFE4606_LR-1676	1 MNXM1@MNXC3 + 1 MNXM95@MNXC3 <-- 1 MNXM1@MNXC2 + 1 MNXM95@MNXC2	R_Kt2i	CZCO_BACSU ; KTRA_BACSU+KTRB_BACSU ; KTRC_BACSU+KTRD_BACSU		MNXC2%MNXC3			-999999	0			0	0
R8B0C95C_B-871___R8B0C95C_LR-630	1 MNXM1@MNXC2 + 1 MNXM94@MNXC2 <==> 1 MNXM1@MNXC3 + 1 MNXM94@MNXC3	R_1262;R_1742;R_1743;R_1744;R_1745;R_TRPt2	BG12983;TRPP_BACSU		MNXC2%MNXC3			-999999	999999			0	0
R1C5965DA_B-65___R1C5965DA_B-86	1 MNXM1@MNXC2 + 1 MNXM93@MNXC2 <==> 1 MNXM1@MNXC3 + 1 MNXM93@MNXC3	R_592	DCTA_BACSU;YFLS_BACSU;DCTA_BACSU+DCTB_BACSU		MNXC2%MNXC3			-999999	999999			0	0
R6B5FC127_B-649___R6B5FC127_LR-470	1 MNXM1@MNXC2 + 1 MNXM91795@MNXC2 <==> 1 MNXM1@MNXC3 + 1 MNXM91795@MNXC3	R_ALLNt2;rxn05682	ALLP_BACSU		MNXC2%MNXC3			-999999	999999			0	0
RF54C05AA_LR-1185___RF54C05AA_LR-1607	1 MNXM1@MNXC2 + 1 MNXM89689@MNXC2 --> 1 MNXM1@MNXC3 + 1 MNXM89689@MNXC3	R_ORNt2	ARCD_BACSU		MNXC2%MNXC3			0	999999			0	0
R4F2DB5CD_B-443___R4F2DB5CD_LR-321	1 MNXM1@MNXC2 + 1 MNXM89602@MNXC2 <==> 1 MNXM1@MNXC3 + 1 MNXM89602@MNXC3	R_1496;R_1497;R_1498;R_1499;R_1500;R_615;R_GALt2	ARAE_BACSU		MNXC2%MNXC3			-999999	999999			0	0
RCC30C545_B-1317___RCC30C545_LR-961	1 MNXM1@MNXC2 + 1 MNXM89557@MNXC2 <==> 1 MNXM1@MNXC3 + 1 MNXM89557@MNXC3	R_1525;R_1526;R_1527;R_663;R_GLUt2	GLTP_BACSU ; GLTT_BACSU		MNXC2%MNXC3			-999999	999999			0	0
RC416F595_B-1265___RC416F595_B-926	1 MNXM1@MNXC2 + 1 MNXM78@MNXC3 <==> 1 MNXM1@MNXC3 + 1 MNXM78@MNXC2	R_LYSt3r	YISU_BACSU		MNXC2%MNXC3			-999999	999999			0	0
RFB2489A_B-1219___RFB2489A_B-1646	1 MNXM1@MNXC2 + 1 MNXM76@MNXC2 <==> 1 MNXM1@MNXC3 + 1 MNXM76@MNXC3	R_1273;R_1747;R_1748;R_1749;R_1750;R_1751			MNXC2%MNXC3			-999999	999999			0	0
RAEC85517_B-1124___RAEC85517_LR-810	1 MNXM1@MNXC2 + 1 MNXM761@MNXC2 <==> 1 MNXM1@MNXC3 + 1 MNXM761@MNXC3	R_1416;R_1417;R_1418;R_350;R_FCY21_1;R_FCY22_1;R_FCY2_1;R_YGL186C_1	ALLP_BACSU;YXLA_BACSU		MNXC2%MNXC3			-999999	999999			0	0
R6AA8265F_B-645___R6AA8265F_LR-466	1 MNXM1@MNXC2 + 1 MNXM744@MNXC2 <==> 1 MNXM1@MNXC3 + 1 MNXM744@MNXC3	R_GLCRt2;rxn05572	GUDP_BACSU		MNXC2%MNXC3			-999999	999999			0	0
R1C156B46_LR-63___R1C156B46_LR-83	1 MNXM1@MNXC2 + 1 MNXM70@MNXC2 --> 1 MNXM1@MNXC3 + 1 MNXM70@MNXC3	R_ARGt2	ARCD_BACSU ; ROCC_BACSU ; ROCE_BACSU		MNXC2%MNXC3			0	999999			0	0
R4642C92D_B-378___R4642C92D_LR-280	1 MNXM1@MNXC2 + 1 MNXM704@MNXC2 <==> 1 MNXM1@MNXC3 + 1 MNXM704@MNXC3	R_386;R_U183_;R_U189_;R_U199_	NUPC_BACSU;NUPG_BACSU;YUTK_BACSU		MNXC2%MNXC3			-999999	999999			0	0
RAA9668A9_B-1092___RAA9668A9_LR-794	1 MNXM1@MNXC2 + 1 MNXM69@MNXC2 <==> 1 MNXM1@MNXC3 + 1 MNXM69@MNXC3	R_GLXt2;rxn05577			MNXC2%MNXC3			-999999	999999			0	0
R4DF8133A_B-313___R4DF8133A_B-430	1 MNXM1@MNXC2 + 1 MNXM694@MNXC2 <==> 1 MNXM1@MNXC3 + 1 MNXM694@MNXC3	RR08704	AAPA_BACSU ; YDGF_BACSU		MNXC2%MNXC3			-999999	999999			0	0
R8655EB14_B-830___R8655EB14_LR-601	1 MNXM1@MNXC2 + 1 MNXM693@MNXC2 <==> 1 MNXM1@MNXC3 + 1 MNXM693@MNXC3	R_GALURt2;rxn05673	EXUT_BACSU		MNXC2%MNXC3			-999999	999999			0	0
R53A62A56_B-339___R53A62A56_B-477	1 MNXM1@MNXC2 + 1 MNXM687@MNXC2 <==> 1 MNXM1@MNXC3 + 1 MNXM687@MNXC3	R_1307	ALLP_BACSU;YXLA_BACSU		MNXC2%MNXC3			-999999	999999			0	0
R60D7D3E8_B-570___R60D7D3E8_LR-415	1 MNXM1@MNXC2 + 1 MNXM683@MNXC2 --> 1 MNXM1@MNXC3 + 1 MNXM683@MNXC3	R_CYSGLYt2ir;rxn05529			MNXC2%MNXC3			0	999999			0	0
R5BE7FD4_B-537___R5BE7FD4_LR-386	1 MNXM1@MNXC2 + 1 MNXM625@MNXC2 <==> 1 MNXM1@MNXC3 + 1 MNXM625@MNXC3	R_377;R_U182_;R_U188_;R_U198_	ALLP_BACSU;YXLA_BACSU		MNXC2%MNXC3			-999999	999999			0	0
R36CF866A_B-277___R36CF866A_LR-212	1 MNXM1@MNXC2 + 1 MNXM621@MNXC2 <==> 1 MNXM1@MNXC3 + 1 MNXM621@MNXC3	R_RAFFINt2;rxn05643			MNXC2%MNXC3			-999999	999999			0	0
REA63FB1D_B-1523___REA63FB1D_LR-1123	1 MNXM1@MNXC2 + 1 MNXM58@MNXC2 <==> 1 MNXM1@MNXC3 + 1 MNXM58@MNXC3	R_SO4t2;R_SO4t6	SULP_BACSU ; YBAR_BACSU ; YVDB_BACSU		MNXC2%MNXC3			-999999	999999			0	0
RD9C41023_B-1404___RD9C41023_LR-1036	1 MNXM1@MNXC2 + 1 MNXM53@MNXC2 <==> 1 MNXM1@MNXC3 + 1 MNXM53@MNXC3	R_1168;R_1704;R_1705;R_1706;R_1707;T_R_r2471			MNXC2%MNXC3			-999999	999999			0	0
R20A476A7_LR-90_SpecisoiYO844dextrin_ChangedTo_MNXM49266___R9D755F0E_B-991	1 MNXM1@MNXC2 + 1 MNXM49266@MNXC2 <==> 1 MNXM1@MNXC3 + 1 MNXM49266@MNXC3	R_DEXTRINt2;rxn05531			MNXC2%MNXC3			-999999	999999			0	0
RCE6DE43B_B-1332___RCE6DE43B_LR-971	1 MNXM1@MNXC2 + 1 MNXM469@MNXC2 <==> 1 MNXM1@MNXC3 + 1 MNXM469@MNXC3	R_SBTt2;rxn05648	BG12795;GUTA_BACSU		MNXC2%MNXC3			-999999	999999			0	0
RBB45C763_LR-872_SpecisoiYO844cro4_ChangedTo_MNXM46638___RD05389FA_RL-1341	1 MNXM1@MNXC2 + 1 MNXM46638@MNXC3 <==> 1 MNXM1@MNXC3 + 1 MNXM46638@MNXC2	R_CRO4t3;rxn05526	YWRA_BACSU ; YWRB_BACSU		MNXC2%MNXC3			-999999	999999			0	0
RA88E1747_B-1072___RA88E1747_LR-781	1 MNXM1@MNXC2 + 1 MNXM461@MNXC2 --> 1 MNXM1@MNXC3 + 1 MNXM461@MNXC3	R_ARBt2ir;R_ARBt2r	ARAE_BACSU		MNXC2%MNXC3			0	999999			0	0
R99B1B88_B-961___R99B1B88_LR-706	1 MNXM1@MNXC2 + 1 MNXM4505@MNXC3 + 1 MNXM95@MNXC2 --> 1 MNXM1@MNXC3 + 1 MNXM4505@MNXC2 + 1 MNXM95@MNXC3	R_CD2t4;rxn05517	CZCD_BACSU		MNXC2%MNXC3			0	999999			0	0
RBF124E57_LR-894_SpecMNXM90941_ChangedTo_MNXM4457___RE301FE19_B-1463	1 MNXM1@MNXC2 + 1 MNXM4457@MNXC2 <==> 1 MNXM1@MNXC3 + 1 MNXM4457@MNXC3	R_XYLt2;rxn05671	ARAE_BACSU;YNAJ_BACSU		MNXC2%MNXC3			-999999	999999			0	0
R5F9F9DB1_B-412___R5F9F9DB1_B-565	1 MNXM1@MNXC2 + 1 MNXM440@MNXC2 <==> 1 MNXM1@MNXC3 + 1 MNXM440@MNXC3	R_DDGLCNt2	KDGT_BACSU		MNXC2%MNXC3			-999999	999999			0	0
R5533691C_B-490___R5533691C_LR-349	1 MNXM1@MNXC2 + 1 MNXM42@MNXC2 <==> 1 MNXM1@MNXC3 + 1 MNXM42@MNXC3	R_1388;R_1389;R_250;R_ASPt2	GLTP_BACSU		MNXC2%MNXC3			-999999	999999			0	0
R33D76743_B-253___RF9E1B975_LR-1211_SpecisoiYO844arsenb_ChangedTo_MNXM42654	1 MNXM1@MNXC2 + 1 MNXM42654@MNXC2 --> 1 MNXM1@MNXC3 + 1 MNXM42654@MNXC3	R_ARSENBt2;rxn05505	OPUD_BACSU		MNXC2%MNXC3			0	999999			0	0
R6500057A_B-600___R6500057A_LR-436	1 MNXM1@MNXC2 + 1 MNXM420@MNXC2 <==> 1 MNXM1@MNXC3 + 1 MNXM420@MNXC3	R_1218;R_U179_;R_U187_;R_U195_	NUPC_BACSU;NUPG_BACSU;YUTK_BACSU		MNXC2%MNXC3			-999999	999999			0	0
R5CE0F8F2_B-543___R5CE0F8F2_LR-396	1 MNXM1@MNXC2 + 1 MNXM41@MNXC2 <==> 1 MNXM1@MNXC3 + 1 MNXM41@MNXC3	R_GLCt2;rxn05573	GLCP_BACSU;GLCU_BACSU		MNXC2%MNXC3			-999999	999999			0	0
R92118F8C_B-667___R92118F8C_B-916	1 MNXM1@MNXC2 + 1 MNXM401@MNXC2 <==> 1 MNXM1@MNXC3 + 1 MNXM401@MNXC3	R_688	ALLP_BACSU;YXLA_BACSU		MNXC2%MNXC3			-999999	999999			0	0
R625B4D9B_B-426___R625B4D9B_B-585	1 MNXM1@MNXC2 + 1 MNXM39@MNXC2 <==> 1 MNXM1@MNXC3 + 1 MNXM39@MNXC3	R_FORt2	YRHG_BACSU;YWCJ_BACSU		MNXC2%MNXC3			-999999	999999			0	0
R4C352962_B-305___R4C352962_B-420	1 MNXM1@MNXC2 + 1 MNXM38297@MNXC2 <==> 1 MNXM1@MNXC3 + 1 MNXM38297@MNXC3	R_5MTRt2			MNXC2%MNXC3			-999999	999999			0	0
R3A873FFF_B-224_SpecisoiYO844argp_ChangedTo_MNXM3663___RF80D7057_B-1627	1 MNXM1@MNXC2 + 1 MNXM3663@MNXC2 <==> 1 MNXM1@MNXC3 + 1 MNXM3663@MNXC3	R_ARGPt6;rxn05502			MNXC2%MNXC3			-999999	999999			0	0
RC2FAAB19_B-1254___RC2FAAB19_B-918	1 MNXM1@MNXC2 + 1 MNXM364@MNXC2 <==> 1 MNXM1@MNXC3 + 1 MNXM364@MNXC3	R_1051	YWCA_BACSU		MNXC2%MNXC3			-999999	999999			0	0
RAD1F3F7A_B-1116___RD6BB49B4_LR-1016_SpecisoiYO8443amba_ChangedTo_MNXM36331	1 MNXM1@MNXC2 + 1 MNXM36331@MNXC2 <==> 1 MNXM1@MNXC3 + 1 MNXM36331@MNXC3	R_3AMBAt2;rxn05475	GABP_BACSU		MNXC2%MNXC3			-999999	999999			0	0
R2BB51883_B-157___R2BB51883_B-204	1 MNXM1@MNXC2 + 1 MNXM356@MNXC2 <==> 1 MNXM1@MNXC3 + 1 MNXM356@MNXC3	R_PPAt6			MNXC2%MNXC3			-999999	999999			0	0
R6150E555_B-572___R7EA6C525_LR-559_SpecisoiYO844pala_ChangedTo_MNXM3518	1 MNXM1@MNXC2 + 1 MNXM3518@MNXC2 <==> 1 MNXM1@MNXC3 + 1 MNXM3518@MNXC3	R_PALAt2;rxn05629			MNXC2%MNXC3			-999999	999999			0	0
R69AD851_B-634___R8E752502_LR-649_SpecisoiYO844glcn_ChangedTo_MNXM341	1 MNXM1@MNXC2 + 1 MNXM341@MNXC2 <==> 1 MNXM1@MNXC3 + 1 MNXM341@MNXC3	R_GLCNt2ir;rxn05571	GNTP_BACSU ; YOJA_BACSU		MNXC2%MNXC3			-999999	999999			0	0
R5D007655_LR-397___R5D007655_LR-544	1 MNXM1@MNXC2 + 1 MNXM338@MNXC2 --> 1 MNXM1@MNXC3 + 1 MNXM338@MNXC3	R_U176_;R_U186_;R_U193_	NUPC_BACSU;NUPG_BACSU;YUTK_BACSU		MNXC2%MNXC3			0	999999			0	0
RF04E7D07_B-1156___RF04E7D07_B-1569	1 MNXM1@MNXC2 + 1 MNXM337@MNXC2 <==> 1 MNXM1@MNXC3 + 1 MNXM337@MNXC3	R_CHORt2			MNXC2%MNXC3			-999999	999999			0	0
R8927C97_B-615___R8927C97_B-852	1 MNXM1@MNXC2 + 1 MNXM334@MNXC2 <==> 1 MNXM1@MNXC3 + 1 MNXM334@MNXC3	R_801	ALLP_BACSU;YXLA_BACSU		MNXC2%MNXC3			-999999	999999			0	0
RDA877866_B-1413___RDA877866_LR-1042	1 MNXM1@MNXC2 + 1 MNXM331@MNXC2 <==> 1 MNXM1@MNXC3 + 1 MNXM331@MNXC3	R_GLU_Dt2;rxn05672			MNXC2%MNXC3			-999999	999999			0	0
RC43FEC75_B-1268___RC43FEC75_LR-927	1 MNXM1@MNXC2 + 1 MNXM303@MNXC3 <==> 1 MNXM1@MNXC3 + 1 MNXM303@MNXC2	R_ETOHt3;rxn05553			MNXC2%MNXC3			-999999	999999			0	0
RE9E2BBFE_B-1120___RE9E2BBFE_B-1519	1 MNXM1@MNXC2 + 1 MNXM29@MNXC2 <==> 1 MNXM1@MNXC3 + 1 MNXM29@MNXC3	R_1532;R_1533;R_1534;R_681	AAPA_BACSU ; YDGF_BACSU		MNXC2%MNXC3			-999999	999999			0	0
RA1AB26B4_B-1021___RA1AB26B4_B-745	1 MNXM1@MNXC2 + 1 MNXM289@MNXC2 <==> 1 MNXM1@MNXC3 + 1 MNXM289@MNXC3	RR08638	OPUD_BACSU		MNXC2%MNXC3			-999999	999999			0	0
R40CFDBFB_B-337___R40CFDBFB_LR-258	1 MNXM1@MNXC2 + 1 MNXM288@MNXC2 <==> 1 MNXM1@MNXC3 + 1 MNXM288@MNXC3	R_1296;R_FUI1_1;R_FUI1_2;R_FUI1_3	NUPC_BACSU;NUPG_BACSU;YUTK_BACSU		MNXC2%MNXC3			-999999	999999			0	0
R224606F1_B-130___R224606F1_LR-101	1 MNXM1@MNXC2 + 1 MNXM27@MNXC3 <==> 1 MNXM1@MNXC3 + 1 MNXM27@MNXC2	R_NAt3;T_R_NAt3_1	MLEN_BACSU;MRPA_BACSU;MRPB_BACSU;MRPC_BACSU;MRPD_BACSU;MRPE_BACSU;MRPF_BACSU;MRPG_BACSU;NHAK_BACSU;YHAU_BACSU;YJBQ_BACSU;MRPA_BACSU+MRPB_BACSU+MRPC_BACSU+MRPD_BACSU+MRPF_BACSU+MRPG_BACSU+mnhE		MNXC2%MNXC3			-999999	999999			0	0
R9BBDFC93_B-717_SpecisoiYO844btdRR_ChangedTo_MNXM2757___RFBAF2331_B-1653	1 MNXM1@MNXC2 + 1 MNXM2757@MNXC2 <==> 1 MNXM1@MNXC3 + 1 MNXM2757@MNXC3	R_BTDt6_RR;rxn05511			MNXC2%MNXC3			-999999	999999			0	0
RA3E45654_B-1038___RA3E45654_B-757	1 MNXM1@MNXC2 + 1 MNXM270@MNXC2 <==> 1 MNXM1@MNXC3 + 1 MNXM270@MNXC3	R_RIBFLVt6	FMNP_BACSU		MNXC2%MNXC3			-999999	999999			0	0
RC77F6DA8_B-1287___RC77F6DA8_B-936	1 MNXM1@MNXC2 + 1 MNXM26@MNXC2 <==> 1 MNXM1@MNXC3 + 1 MNXM26@MNXC3	R_119			MNXC2%MNXC3			-999999	999999			0	0
RCEACFC46_B-1334___RCEACFC46_B-972	1 MNXM1@MNXC2 + 1 MNXM25@MNXC2 <==> 1 MNXM1@MNXC3 + 1 MNXM25@MNXC3	R_1196	DCTA_BACSU;YFLS_BACSU;DCTA_BACSU+DCTB_BACSU		MNXC2%MNXC3			-999999	999999			0	0
R32162FDE_B-248___R32162FDE_LR-189	1 MNXM1@MNXC2 + 1 MNXM259@MNXC2 <==> 1 MNXM1@MNXC3 + 1 MNXM259@MNXC3	R_1543;R_1544;R_1545;R_705;R_GUAt2	ALLP_BACSU;PBUG_BACSU;PBUO_BACSU;YXLA_BACSU		MNXC2%MNXC3			-999999	999999			0	0
R162AFB01_B-38___R162AFB01_LR-27	1 MNXM1@MNXC2 + 1 MNXM2403@MNXC2 <==> 1 MNXM1@MNXC3 + 1 MNXM2403@MNXC3	R_ACMANAt2;rxn05486			MNXC2%MNXC3			-999999	999999			0	0
RDD0BDF9A_B-1057___RDD0BDF9A_B-1427	1 MNXM1@MNXC2 + 1 MNXM23@MNXC2 <==> 1 MNXM1@MNXC3 + 1 MNXM23@MNXC3	R_1122			MNXC2%MNXC3			-999999	999999			0	0
R6E6A4469_B-670___R6E6A4469_LR-487	1 MNXM1@MNXC2 + 1 MNXM231@MNXC2 <==> 1 MNXM1@MNXC3 + 1 MNXM231@MNXC3	R_1561;R_1562;R_1563;R_1564;R_789;R_ILEt2	BRAB_BACSU;BRNQ_BACSU;AZLC_BACSU+AZLD_BACSU;AZLC_BACSU+AZLD_BACSU+BRNQ_BACSU		MNXC2%MNXC3			-999999	999999			0	0
RA22179F4_B-1027___RA22179F4_LR-749	1 MNXM1@MNXC2 + 1 MNXM227@MNXC2 <==> 1 MNXM1@MNXC3 + 1 MNXM227@MNXC3	R_ACNAMt2;rxn05487			MNXC2%MNXC3			-999999	999999			0	0
R2969F40D_LR-146___R2969F40D_LR-184	1 MNXM1@MNXC2 + 1 MNXM2255@MNXC2 --> 1 MNXM1@MNXC3 + 1 MNXM2255@MNXC3	R_MNt2	MNTH_BACSU		MNXC2%MNXC3			0	999999			0	0
R70347D05_B-498___R70347D05_B-682	1 MNXM1@MNXC2 + 1 MNXM222@MNXC2 <==> 1 MNXM1@MNXC3 + 1 MNXM222@MNXC3	R_GLYCLTt2r	LCTP_BACSU ; LUTP_BACSU		MNXC2%MNXC3			-999999	999999			0	0
RFF983DE3_B-1245___RFF983DE3_LR-1674	1 MNXM1@MNXC2 + 1 MNXM218@MNXC2 <==> 1 MNXM1@MNXC3 + 1 MNXM218@MNXC3	R_ETHAt2pp;R_ETHAt6	YXER_BACSU		MNXC2%MNXC3			-999999	999999			0	0
R61A7CF0F_B-580___R61A7CF0F_LR-421	1 MNXM1@MNXC2 + 1 MNXM213@MNXC2 <==> 1 MNXM1@MNXC3 + 1 MNXM213@MNXC3	R_766;R_HXANt2	PBUG_BACSU;PBUO_BACSU;PBUX_BACSU;YWDJ_BACSU;PUCJ_BACSU+PUCK_BACSU		MNXC2%MNXC3			-999999	999999			0	0
R80C33240_B-570___R80C33240_B-786	1 MNXM1@MNXC2 + 1 MNXM212@MNXC2 <==> 1 MNXM1@MNXC3 + 1 MNXM212@MNXC3	R_139	ALLP_BACSU;YXLA_BACSU		MNXC2%MNXC3			-999999	999999			0	0
R781F33D0_LR-533___R781F33D0_LR-736	1 MNXM1@MNXC2 + 1 MNXM211@MNXC2 --> 1 MNXM1@MNXC3 + 1 MNXM211@MNXC3	R_CITR_Lt2			MNXC2%MNXC3			0	999999			0	0
RD4D84E74_B-1374___RD4D84E74_LR-1005	1 MNXM1@MNXC2 + 1 MNXM20@MNXC2 <==> 1 MNXM1@MNXC3 + 1 MNXM20@MNXC3	R_158;R_AKGt2	CSBX_BACSU;YFLS_BACSU;YOAB_BACSU		MNXC2%MNXC3			-999999	999999			0	0
RB4540E4D_B-1163___RB4540E4D_LR-837	1 MNXM1@MNXC2 + 1 MNXM207@MNXC2 <==> 1 MNXM1@MNXC3 + 1 MNXM207@MNXC3	R_NO3t2;R_NO3t2rpp	NARK_BACSU;NASA_BACSU		MNXC2%MNXC3			-999999	999999			0	0
R16FBD0E6_B-33___R16FBD0E6_B-46	1 MNXM199@MNXC3 + 1 MNXM20@MNXC3 <==> 1 MNXM238@MNXC3 + 1 MNXM89557@MNXC3	R_1299	ILVE1_BACSU ; ILVE2_BACSU		MNXC3			-999999	999999			0	0
R654C48AE_B-602___R654C48AE_LR-438	1 MNXM199@MNXC2 + 1 MNXM1@MNXC2 <==> 1 MNXM199@MNXC3 + 1 MNXM1@MNXC3	R_1304;R_1754;R_1755;R_1756;R_1757;R_VALt2	BRAB_BACSU;BRNQ_BACSU;AZLC_BACSU+AZLD_BACSU;AZLC_BACSU+AZLD_BACSU+BRNQ_BACSU		MNXC2%MNXC3			-999999	999999			0	0
R4F0C3985_B-442___R4F0C3985_LR-320	1 MNXM198@MNXC2 + 1 MNXM73@MNXC3 <==> 1 MNXM23@MNXC3 + 1 MNXM448@MNXC3	R_TREpts;rxn02005	PT1_BACSU+PTHP_BACSU+PTTBC_BACSU		MNXC2%MNXC3			-999999	999999			0	0
R8011D7F9_B-566___R8011D7F9_LR-780	1 MNXM1985@MNXC3 + 1 MNXM2@MNXC3 --> 1 MNXM212@MNXC3 + 1 MNXM9@MNXC3	R_3NUCLE1;rxn01139	NTPES_BACSU;YFNB_BACSU		MNXC3			0	999999			0	0
R6E30D98B_B-485___R6E30D98B_RL-668	1 MNXM1985@MNXC3 + 1 MNXM1@MNXC3 <-- 1 MNXM2598@MNXC3 + 1 MNXM2@MNXC3	R_23CN2P1;rxn02521	NTPES_BACSU		MNXC3			-999999	0			0	0
R473F109_RL-284___R473F109_RL-386	1 MNXM1977@MNXC3 + 1 MNXM23@MNXC3 <-- 1 MNXM2@MNXC3 + 1 MNXM799@MNXC3	R_ICHORT	DHBB_BACSU;YDDQ_BACSU		MNXC3			-999999	0			0	0
RCE1E3CA5_LR-1326___RCE1E3CA5_LR-966	1 MNXM196@MNXC2 --> 1 MNXM196@MNXC3	R_FE3t	EFEM_BACSU+EFEN_BACSU;EFEM_BACSU+EFEN_BACSU+EFEU_BACSU		MNXC2%MNXC3			0	999999			0	0
RD81C059D_B-1392___RD81C059D_LR-1024	1 MNXM1954@MNXC3 + 1 MNXM89653@MNXC3 <==> 1 MNXM2264@MNXC3 + 1 MNXM80@MNXC3	R_PAPPT3;rxn03904	MRAY_BACSU		MNXC3			-999999	999999			0	0
RDD6DBEE0_LR-1060___RDD6DBEE0_LR-1430	1 MNXM1953@MNXC3 + 1 MNXM331@MNXC3 + 1 MNXM3@MNXC3 --> 1 MNXM1@MNXC3 + 1 MNXM7@MNXC3 + 1 MNXM955@MNXC3 + 1 MNXM9@MNXC3	R_UAMAGS	MURD_BACSU		MNXC3			0	999999			0	0
R385725AA_RL-218___R385725AA_RL-284	1 MNXM1953@MNXC3 + 1 MNXM1@MNXC3 + 1 MNXM7@MNXC3 + 1 MNXM9@MNXC3 <-- 1 MNXM32@MNXC3 + 1 MNXM3@MNXC3 + 1 MNXM785@MNXC3	R_UAMAS	MURC_BACSU		MNXC3			-999999	0			0	0
RA2F715F2_LR-1032___RA2F715F2_LR-754	1 MNXM1949@MNXC2 + 1 MNXM2@MNXC3 + 1 MNXM3@MNXC3 --> 1 MNXM1949@MNXC3 + 1 MNXM1@MNXC3 + 1 MNXM7@MNXC3 + 1 MNXM9@MNXC3	R_ISTNTabc	SSUA_BACSU+SSUB_BACSU+SSUC_BACSU		MNXC2%MNXC3			0	999999			0	0
R54461FAC_B-482___R54461FAC_LR-343	1 MNXM192@MNXC2 + 1 MNXM1@MNXC2 <==> 1 MNXM192@MNXC3 + 1 MNXM1@MNXC3	R_1330;R_72;R_GABAt2	GABP_BACSU		MNXC2%MNXC3			-999999	999999			0	0
RD9F94F0C_RL-1038___RD9F94F0C_RL-1408	1 MNXM190@MNXC3 + 1 MNXM1@MNXC3 + 1 MNXM7@MNXC3 + 1 MNXM9@MNXC3 <-- 1 MNXM3@MNXC3 + 1 MNXM60@MNXC3 + 1 MNXM86@MNXC3	R_PPCOAC	PCCB_BACSU;YNGE_BACSU		MNXC3			-999999	0			0	0
R1E0959CD_RL-79_SpecisoiYO844prolb_ChangedTo_MNXM18941___R5EB12655_LR-557	1 MNXM18941@MNXC2 + 1 MNXM2@MNXC3 + 1 MNXM3@MNXC3 --> 1 MNXM18941@MNXC3 + 1 MNXM1@MNXC3 + 1 MNXM7@MNXC3 + 1 MNXM9@MNXC3	R_PROLBabc;rxn10073	OPUAA_BACSU+OPUAB_BACSU+OPUAC_BACSU;OPUCA_BACSU+OPUCB_BACSU+OPUCC_BACSU+OPUCD_BACSU		MNXC2%MNXC3			0	999999			0	0
RC0BC5E81_RL-1241___RC0BC5E81_RL-903	1 MNXM188@MNXC3 + 1 MNXM1@MNXC3 + 1 MNXM23@MNXC3 + 1 MNXM89557@MNXC3 <-- 1 MNXM337@MNXC3 + 1 MNXM37@MNXC3	R_TRP2_1;R_TRP3_1	PABA_BACSU+TRPE_BACSU		MNXC3			-999999	0			0	0
R3141C59B_B-186___R3141C59B_B-244	1 MNXM186@MNXC3 <==> 1 MNXM901@MNXC3	R_RBP4E	ARAD_BACSU		MNXC3			-999999	999999			0	0
RF1FC7F85_B-1162___RF1FC7F85_B-1580	1 MNXM186@MNXC3 + 1 MNXM258@MNXC3 <==> 1 MNXM2378@MNXC3 + 1 MNXM68@MNXC3	R_1236;R_1737	TKT_BACSU		MNXC3			-999999	999999			0	0
REBE3C8D4_B-1536___REBE3C8D4_RL-1135	1 MNXM186@MNXC3 + 1 MNXM1@MNXC3 + 1 MNXM7@MNXC3 <-- 1 MNXM3@MNXC3 + 1 MNXM597@MNXC3	R_1308;R_XKS1	XYLB_BACSU		MNXC3			-999999	0			0	0
R40DDAE6C_B-260___R40DDAE6C_B-339	1 MNXM1865@MNXC3 <==> 1 MNXM78@MNXC3	R_LYSAM	KAMA_BACSU		MNXC3			-999999	999999			0	0
R5C862FCA_B-391_SpecisoiYO8442hxmp_ChangedTo_MNXM1855___RCC1863F0_B-1316	1 MNXM1855@MNXC2 + 1 MNXM1@MNXC2 <==> 1 MNXM1855@MNXC3 + 1 MNXM1@MNXC3	R_2HXMPt6;rxn05472			MNXC2%MNXC3			-999999	999999			0	0
R543D9FD7_B-341___R543D9FD7_B-480	1 MNXM183@MNXC3 + 1 MNXM5@MNXC3 <==> 1 MNXM511@MNXC3 + 1 MNXM6@MNXC3	R_891	FOLD_BACSU		MNXC3			-999999	999999			0	0
R95F08F4D_B-684___R95F08F4D_B-934	1 MNXM183@MNXC3 + 1 MNXM29@MNXC3 + 1 MNXM2@MNXC3 <==> 1 MNXM53@MNXC3 + 1 MNXM79@MNXC3	R_634	GLYA_BACSU		MNXC3			-999999	999999			0	0
R740CEADC_B-716___R740CEADC_LR-521	1 MNXM183@MNXC3 + 1 MNXM238@MNXC3 + 1 MNXM2@MNXC3 --> 1 MNXM79@MNXC3 + 1 MNXM959@MNXC3	R_887;R_MOHMT	PANB_BACSU		MNXC3			0	999999			0	0
RD838F4FB_LR-1025___RD838F4FB_LR-1394	1 MNXM183@MNXC3 + 1 MNXM234@MNXC3 --> 1 MNXM257@MNXC3 + 1 MNXM281@MNXC3	R_CDC21	BG11190;TYSY1_BACSU;TYSY2_BACSU		MNXC3			0	999999			0	0
RCE2DA31D_B-1327___RCE2DA31D_LR-967	1 MNXM183@MNXC3 + 1 MNXM1@MNXC3 + 1 MNXM6@MNXC3 --> 1 MNXM318@MNXC3 + 1 MNXM5@MNXC3	R_1620;R_894;R_MTHFR1	YITJ_BACSU		MNXC3			0	999999			0	0
R6A225F9F_B-641___R6A225F9F_LR-462	1 MNXM182@MNXC2 + 1 MNXM73@MNXC3 --> 1 MNXM23@MNXC3 + 1 MNXM427@MNXC3	R_MANpts;rxn05610	PT1_BACSU+PTHP_BACSU+PTN3B_BACSU		MNXC2%MNXC3			0	999999			0	0
R1FB0F404_B-111___R1FB0F404_LR-86	1 MNXM182@MNXC2 + 1 MNXM1@MNXC2 <==> 1 MNXM182@MNXC3 + 1 MNXM1@MNXC3	R_1597;R_1598;R_1599;R_1600;R_1601;R_1602;R_1603;R_1604;R_1605;R_1606;R_1607;R_1608;R_1609;R_1610;R_850;R_MANt2	GLCP_BACSU		MNXC2%MNXC3			-999999	999999			0	0
R28BF4A7E_B-179___R28BF4A7E_RL-142	1 MNXM17@MNXC3 + 1 MNXM7@MNXC3 <-- 1 MNXM3@MNXC3 + 1 MNXM80@MNXC3	R_1281;R_UMPK	KCY_BACSU;PYRH_BACSU		MNXC3			-999999	0			0	0
RE4ADEE31_B-1090___RE4ADEE31_B-1478	1 MNXM17@MNXC3 + 1 MNXM1@MNXC3 + 1 MNXM2403@MNXC3 <==> 1 MNXM2@MNXC3 + 1 MNXM47@MNXC3	R_UAG2EMA	BG10403;MNAA_BACSU		MNXC3			-999999	999999			0	0
R342F609C_B-199___R342F609C_B-257	1 MNXM179@MNXC2 + 1 MNXM1@MNXC2 <==> 1 MNXM179@MNXC3 + 1 MNXM1@MNXC3	R_816	LCTP_BACSU ; LUTP_BACSU		MNXC2%MNXC3			-999999	999999			0	0
R19336E76_B-48_SpecisoiYO84426dapime_ChangedTo_MNXM1759___RBEC34400_B-1223	1 MNXM1759@MNXC3 + 1 MNXM2@MNXC3 <==> 1 MNXM26@MNXC3 + 1 MNXM644@MNXC3	R_ADPDA;R_DAPDA	DAPEL_BACSU		MNXC3			-999999	999999			0	0
R528EBB64_RL-335_SpecisoiYO84426dapime_ChangedTo_MNXM1759_SpecisoiYO844acamoxm_ChangedTo_MNXM1872___R9490975F_B-930	1 MNXM1759@MNXC3 + 1 MNXM20@MNXC3 <==> 1 MNXM1872@MNXC3 + 1 MNXM89557@MNXC3	R_ADAPAT;R_APTA1i	PATA_BACSU;YUGH_BACSU		MNXC3			-999999	999999			0	0
RB5189393_B-842___RB5189393_LR-1167	1 MNXM174@MNXC3 + 1 MNXM295@MNXC3 --> 1 MNXM687@MNXC3 + 1 MNXM9@MNXC3	R_1108;rxn01649	DEOD_BACSU ; PUNA_BACSU		MNXC3			0	999999			0	0
R44365F83_B-273___R44365F83_B-369	1 MNXM174@MNXC2 + 1 MNXM1@MNXC2 <==> 1 MNXM174@MNXC3 + 1 MNXM1@MNXC3	R_XANt6	PBUG_BACSU;PBUO_BACSU;PBUX_BACSU;YWDJ_BACSU;PUCJ_BACSU+PUCK_BACSU		MNXC2%MNXC3			-999999	999999			0	0
R835EDBFE_B-584___R835EDBFE_B-809	1 MNXM172@MNXC3 + 1 MNXM89557@MNXC3 <==> 1 MNXM192@MNXC3 + 1 MNXM20@MNXC3	R_69	GABT_BACSU		MNXC3			-999999	999999			0	0
R6EF38510_B-675___R6EF38510_LR-490	1 MNXM172@MNXC3 + 1 MNXM2@MNXC3 + 1 MNXM5@MNXC3 --> 2 MNXM1@MNXC3 + 1 MNXM25@MNXC3 + 1 MNXM6@MNXC3	R_1195;R_SSALy	GABD_BACSU		MNXC3			0	999999			0	0
R8BED3808_B-637_SpecisoiYO84446dh25dohxn_ChangedTo_MNXM1709_SpecisoiYO8445dh4dglcn_ChangedTo_MNXM718___RA29BD095_B-1031	1 MNXM1709@MNXC3 <==> 1 MNXM718@MNXC3	R_DKI;rxn03043	IOLB_BACSU;KDUI_BACSU		MNXC3			-999999	999999			0	0
RE4B00DB4_B-1091___RE4B00DB4_B-1479	1 MNXM1706@MNXC3 + 1 MNXM2@MNXC3 <==> 1 MNXM985@MNXC3	R_806	LEUC_BACSU;LEUD_BACSU;LEU3_BACSU+LEUD_BACSU		MNXC3			-999999	999999			0	0
RCB2E3D7A_B-1311___RCB2E3D7A_B-958	1 MNXM1706@MNXC3 + 1 MNXM2@MNXC3 <==> 1 MNXM891@MNXC3	R_805	LEU3_BACSU+LEUD_BACSU;LEUC_BACSU+LEUD_BACSU		MNXC3			-999999	999999			0	0
RBBF437E1_B-1209___RBBF437E1_B-878	1 MNXM1694@MNXC3 <==> 1 MNXM23@MNXC3 + 1 MNXM25@MNXC3	R_MCITL2	PRPB_BACSU		MNXC3			-999999	999999			0	0
R44757C01_B-274___R44757C01_B-370	1 MNXM168@MNXC3 + 1 MNXM295@MNXC3 <==> 1 MNXM212@MNXC3 + 1 MNXM9@MNXC3	R_1100	DEOD_BACSU ; PUNA_BACSU		MNXC3			-999999	999999			0	0
R97CA8345_B-951___R97CA8345_RL-695	1 MNXM168@MNXC3 + 1 MNXM1777@MNXC3 <==> 1 MNXM19@MNXC3 + 1 MNXM2@MNXC3	R_AHCYSNS;R_AHCYSNS_r	MTNA_BACSU;MTNN_BACSU		MNXC3			-999999	999999			0	0
R8DE66411_LR-645___R8DE66411_RL-893	1 MNXM168@MNXC2 + 1 MNXM1@MNXC2 <==> 1 MNXM168@MNXC3 + 1 MNXM1@MNXC3	R_FCY21_2;R_FCY22_2;R_FCY2_2;R_YGL186C_2;rxn05491			MNXC2%MNXC3			-999999	999999			0	0
R802C2BCE_B-781___R802C2BCE_RL-567	1 MNXM1688@MNXC3 + 1 MNXM9@MNXC3 <-- 1 MNXM47@MNXC3 + 1 MNXM73@MNXC3	R_UAGCVT;R_UAGCVT_r	MURA1_BACSU;MURA2_BACSU		MNXC3			-999999	0			0	0
R85F6B42C_LR-598___R85F6B42C_LR-827	1 MNXM1688@MNXC3 + 1 MNXM1@MNXC3 + 1 MNXM6@MNXC3 --> 1 MNXM5@MNXC3 + 1 MNXM785@MNXC3	R_UAPGR	MURB_BACSU		MNXC3			0	999999			0	0
R7047254_B-683___RDBAEF005_B-1049_SpecisoiYO844pala_ChangedTo_MNXM3518	1 MNXM167@MNXC3 <==> 1 MNXM3518@MNXC3	R_ISOMS;rxn00582			MNXC3			-999999	999999			0	0
R11AB4F29_B-10___R11AB4F29_B-6	1 MNXM1675@MNXC3 <==> 1 MNXM512@MNXC3 + 1 MNXM77@MNXC3	R_RMPA	YUXG_BACSU		MNXC3			-999999	999999			0	0
R968F7401_B-941___R968F7401_RL-688	1 MNXM1675@MNXC3 + 1 MNXM1@MNXC3 + 1 MNXM7@MNXC3 <-- 1 MNXM1750@MNXC3 + 1 MNXM3@MNXC3	R_193;R_RMK	RHAB_BACSU		MNXC3			-999999	0			0	0
R7F910ABA_LR-564_SpecisoiYO8442dmmq7_ChangedTo_MNXM715_SpecisoiYO844mql7_ChangedTo_MNXM166___R862D1249_RL-829	1 MNXM166@MNXC3 + 1 MNXM19@MNXC3 + 1 MNXM5@MNXC3 <-- 1 MNXM16@MNXC3 + 1 MNXM6@MNXC3 + 1 MNXM715@MNXC3	R_AMMQT7;rxn05266	UBIE_BACSU		MNXC3			-999999	0			0	0
RFB3ECD1D_B-1222___RFB3ECD1D_B-1650	1 MNXM1660@MNXC3 <==> 1 MNXM97018@MNXC3	R_GUI1	UXAC_BACSU		MNXC3			-999999	999999			0	0
R9DE03C00_B-994___RA09AAC47_LR-736_SpecisoiYO844g1p_ChangedTo_MNXM679	1 MNXM165@MNXC3 + 1 MNXM9@MNXC3 <==> 1 MNXM41@MNXC3 + 1 MNXM679@MNXC3	R_MPL;rxn01132	YVDK_BACSU		MNXC3			-999999	999999			0	0
RC1977CF2_B-1243___RC1977CF2_RL-909	1 MNXM165@MNXC3 + 1 MNXM41@MNXC3 <-- 1 MNXM2@MNXC3 + 1 MNXM61038@MNXC3	R_MLTG1;rxn05746	O16G1_BACSU;O16G2_BACSU		MNXC3			-999999	0			0	0
RBF4920A7_B-1228___RBF4920A7_LR-896	1 MNXM165@MNXC3 + 1 MNXM2@MNXC3 --> 2 MNXM41@MNXC3	R_MALT;rxn00022	O16G1_BACSU;O16G3_BACSU		MNXC3			0	999999			0	0
RE7C70B41_B-1499___RE7C70B41_LR-1106	1 MNXM165@MNXC2 + 1 MNXM73@MNXC3 --> 1 MNXM2394@MNXC3 + 1 MNXM23@MNXC3	R_MALTpts;rxn05607	BG11848+PT1_BACSU+PTHP_BACSU;PT1_BACSU+PTHP_BACSU+PTOCB_BACSU		MNXC2%MNXC3			0	999999			0	0
REBC7E815_LR-1134___REBC7E815_LR-1534	1 MNXM165@MNXC2 + 1 MNXM2@MNXC3 + 1 MNXM3@MNXC3 --> 1 MNXM165@MNXC3 + 1 MNXM1@MNXC3 + 1 MNXM7@MNXC3 + 1 MNXM9@MNXC3	R_MALTabc	LPLB_BACSU;AMYC_BACSU+AMYD_BACSU+MSME_BACSU;CYCB_BACSU+GANP_BACSU+GANQ_BACSU;MDXE_BACSU+MDXF_BACSU+MDXG_BACSU;YESO_BACSU+YESP_BACSU+YESQ_BACSU		MNXC2%MNXC3			0	999999			0	0
R926E7B95_B-920___R926E7B95_RL-671	1 MNXM1641@MNXC3 + 1 MNXM1@MNXC3 + 1 MNXM7@MNXC3 <-- 1 MNXM1642@MNXC3 + 1 MNXM3@MNXC3	R_CDPMEK;rxn03908	ISPE_BACSU		MNXC3			-999999	0			0	0
R2FF6DBB2_B-235___R2FF6DBB2_RL-177	1 MNXM1626@MNXC3 + 1 MNXM5@MNXC3 <-- 1 MNXM1@MNXC3 + 1 MNXM622@MNXC3 + 1 MNXM6@MNXC3	R_DXPRI;R_DXPRIi	DXR_BACSU		MNXC3			-999999	0			0	0
RE8370F12_B-1110___RE8370F12_RL-1503	1 MNXM1617@MNXC3 + 1 MNXM1@MNXC3 + 1 MNXM2@MNXC3 <==> 1 MNXM245@MNXC3	R_600;R_G5SADs			MNXC3			-999999	999999			0	0
R4028DED3_B-252___R4028DED3_RL-333	1 MNXM160@MNXC3 <==> 1 MNXM68@MNXC3	R_PGI;rxn00558	G6PI_BACSU		MNXC3			-999999	999999			0	0
RF6A7C83D_B-1194___RF6A7C83D_RL-1619	1 MNXM160@MNXC3 <==> 1 MNXM508@MNXC3	R_G6PI;rxn01977	G6PI_BACSU		MNXC3			-999999	999999			0	0
R2579B3B7_B-153___R2579B3B7_LR-121	1 MNXM160@MNXC3 + 1 MNXM5@MNXC3 <==> 1 MNXM1@MNXC3 + 1 MNXM429@MNXC3 + 1 MNXM6@MNXC3	R_G6PADH;R_G6PDH2r	G6PD_BACSU		MNXC3			-999999	999999			0	0
R966224A8_B-939___R966224A8_RL-687	1 MNXM160@MNXC3 + 1 MNXM41@MNXC3 <-- 1 MNXM2@MNXC3 + 1 MNXM448@MNXC3	R_TRE6PH;rxn00606	TREC_BACSU		MNXC3			-999999	0			0	0
R62F61D9C_B-590___RE6A29C7F_RL-1100_SpecisoiYO8446pgg_ChangedTo_MNXM4419	1 MNXM160@MNXC3 + 1 MNXM41@MNXC3 <-- 1 MNXM2@MNXC3 + 1 MNXM4419@MNXC3	R_PGGH;rxn00608	BGLA_BACSU ; LICH_BACSU		MNXC3			-999999	0			0	0
REE56858C_B-1557___REE56858C_RL-1149	1 MNXM160@MNXC3 + 1 MNXM41@MNXC3 <-- 1 MNXM2394@MNXC3 + 1 MNXM2@MNXC3	R_MAL6PG;R_MPPGH	BG11839;GLVA_BACSU		MNXC3			-999999	0			0	0
RB76892E3_B-1185___RB76892E3_RL-857	1 MNXM160@MNXC3 + 1 MNXM23@MNXC3 <-- 1 MNXM41@MNXC2 + 1 MNXM73@MNXC3	R_GLCpts;rxn05226	PT1_BACSU+PTG3C_BACSU+PTHP_BACSU;PT1_BACSU+PTHP_BACSU+PTOCB_BACSU;PT1_BACSU+PTHP_BACSU+PTXA_BACSU;PT1_BACSU+PTHP_BACSU+PTXBC_BACSU		MNXC2%MNXC3			-999999	0			0	0
RD51F1513_B-1376___RD51F1513_RL-1008	1 MNXM160@MNXC3 + 1 MNXM1@MNXC3 + 1 MNXM7@MNXC3 <-- 1 MNXM3@MNXC3 + 1 MNXM41@MNXC3	R00299_c;R_HEX1	GLK_BACSU		MNXC3			-999999	0			0	0
R53B07257_B-478___R6FFD7335_RL-497_SpecisoiYO8442hxmp_ChangedTo_MNXM1855	1 MNXM160@MNXC3 + 1 MNXM1855@MNXC3 <==> 1 MNXM2@MNXC3 + 1 MNXM3356@MNXC3	R_S6PG;rxn09992	BGLA_BACSU;LICH_BACSU		MNXC3			-999999	999999			0	0
RAC909E93_B-1113___RAC909E93_LR-805	1 MNXM1608@MNXC2 + 1 MNXM1@MNXC2 <==> 1 MNXM1608@MNXC3 + 1 MNXM1@MNXC3	R_MAL_Dt2;rxn05603	YFLS_BACSU ; YWKB_BACSU ; DCTA_BACSU+DCTB_BACSU		MNXC2%MNXC3			-999999	999999			0	0
R6F69E75D_LR-493_SpecMNXM114199_ChangedTo_MNXM1607___R6F69E75D_LR-679_SpecMNXM114199_ChangedTo_MNXM1607___R8B05645C_LR-629___R8B05645C_LR-870	1 MNXM1607@MNXC2 + 1 MNXM2@MNXC3 + 1 MNXM3@MNXC3 --> 1 MNXM1607@MNXC3 + 1 MNXM1@MNXC3 + 1 MNXM7@MNXC3 + 1 MNXM9@MNXC3	R_CTBTabc;R_GBBTNabc	OPUAA_BACSU+OPUAB_BACSU+OPUAC_BACSU;OPUCA_BACSU+OPUCB_BACSU+OPUCC_BACSU+OPUCD_BACSU		MNXC2%MNXC3			0	999999			0	0
R90B66DB3_B-908___R90B66DB3_RL-657	1 MNXM15@MNXC3 + 1 MNXM93@MNXC3 <-- 1 MNXM42@MNXC3	R_ASPT;R_ASPT_rev	ASPA_BACSU		MNXC3			-999999	0			0	0
R1D91677F_RL-74___R1D91677F_RL-98	1 MNXM15@MNXC3 + 1 MNXM89557@MNXC3 <-- 1 MNXM2@MNXC3 + 1 MNXM37@MNXC3	R_GLUN	GLSA1_BACSU ; GLSA2_BACSU		MNXC3			-999999	0			0	0
R1872D5AE_RL-43___R1872D5AE_RL-59	1 MNXM15@MNXC3 + 1 MNXM75@MNXC3 <-- 1 MNXM218@MNXC3	R_ETHAAL			MNXC3			-999999	0			0	0
RDAE77DD2_RL-1045___RDAE77DD2_RL-1417	1 MNXM15@MNXC3 + 1 MNXM492@MNXC3 <-- 1 MNXM1@MNXC3 + 1 MNXM2@MNXC3 + 1 MNXM704@MNXC3	R02485	CDD_BACSU		MNXC3			-999999	0			0	0
R2A514FF5_LR-152___R2A514FF5_LR-193	1 MNXM15@MNXC3 + 1 MNXM3@MNXC3 + 1 MNXM89557@MNXC3 --> 1 MNXM1@MNXC3 + 1 MNXM37@MNXC3 + 1 MNXM7@MNXC3 + 1 MNXM9@MNXC3	R_GLN1	GLNA_BACSU		MNXC3			0	999999			0	0
RFA88E909_RL-1217___RFA88E909_RL-1643	1 MNXM15@MNXC3 + 1 MNXM274@MNXC3 <-- 1 MNXM216@MNXC3 + 1 MNXM2@MNXC3	R_NNAM	PNCA_BACSU;YAAI_BACSU		MNXC3			-999999	0			0	0
REAE0A1CD_RL-1128___REAE0A1CD_RL-1526	1 MNXM15@MNXC3 + 1 MNXM23@MNXC3 <-- 1 MNXM694@MNXC3	R_SERD_D	SDHD_BACSU		MNXC3			-999999	0			0	0
R8B7D9DD0_RL-634___R8B7D9DD0_RL-878	1 MNXM15@MNXC3 + 1 MNXM23@MNXC3 <-- 1 MNXM53@MNXC3	R_CHA1_2;R_YIL167W	SDHA_BACSU+SDHB_BACSU		MNXC3			-999999	0			0	0
RCF98E6D8_RL-1338___RCF98E6D8_RL-976	1 MNXM15@MNXC3 + 1 MNXM234@MNXC3 <-- 1 MNXM1@MNXC3 + 1 MNXM266@MNXC3 + 1 MNXM2@MNXC3	R01663	COMEB_BACSU		MNXC3			-999999	0			0	0
RC589DE04_RL-1275___RC589DE04_RL-932	1 MNXM15@MNXC3 + 1 MNXM22@MNXC3 + 1 MNXM69@MNXC3 <-- 1 MNXM29@MNXC3 + 1 MNXM2@MNXC3 + 1 MNXM4@MNXC3	R00366	GLOX_BACSU		MNXC3			-999999	0			0	0
R822C2259_RL-576___R822C2259_RL-798	1 MNXM15@MNXC3 + 1 MNXM213@MNXC3 <-- 1 MNXM168@MNXC3 + 1 MNXM1@MNXC3 + 1 MNXM2@MNXC3	R01244	ADEC_BACSU;YERA_BACSU		MNXC3			-999999	0			0	0
R8348ECA3_RL-582___R8348ECA3_RL-807	1 MNXM15@MNXC3 + 1 MNXM1@MNXC3 + 1 MNXM23@MNXC3 + 1 MNXM89582@MNXC3 <-- 1 MNXM2@MNXC3 + 1 MNXM55@MNXC3	R_CYSDS;R_CYSLDS	MCCB_BACSU;METC_BACSU		MNXC3			-999999	0			0	0
RFA7D7587_RL-1216___RFA7D7587_RL-1642	1 MNXM15@MNXC3 + 1 MNXM174@MNXC3 <-- 1 MNXM1@MNXC3 + 1 MNXM259@MNXC3 + 1 MNXM2@MNXC3	R01676	GUAD_BACSU		MNXC3			-999999	0			0	0
RF03E5809_B-1155___RF03E5809_B-1568	1 MNXM15@MNXC2 <==> 1 MNXM15@MNXC3	R_1629;R_1630;R_933;R_934	NRGA_BACSU		MNXC2%MNXC3			-999999	999999			0	0
R2A69B9AC_RL-153___R2A69B9AC_RL-195	1 MNXM159@MNXC3 + 1 MNXM15@MNXC3 + 1 MNXM1@MNXC3 + 1 MNXM25@MNXC3 <-- 1 MNXM2@MNXC3 + 1 MNXM820@MNXC3	R_SHSL4	METI_BACSU		MNXC3			-999999	0			0	0
RFB2F9386_B-1221___RFB2F9386_B-1648	1 MNXM158@MNXC3 + 1 MNXM295@MNXC3 <==> 1 MNXM288@MNXC3 + 1 MNXM9@MNXC3	R_1117	PDP_BACSU		MNXC3			-999999	999999			0	0
R51FD58E9_B-331___R51FD58E9_B-463	1 MNXM158@MNXC2 + 1 MNXM1@MNXC2 <==> 1 MNXM158@MNXC3 + 1 MNXM1@MNXC3	R_1289	ALLP_BACSU;PBUG_BACSU;PBUO_BACSU;PYRP_BACSU		MNXC2%MNXC3			-999999	999999			0	0
RCEFA8BF7_RL-974_SpecisoiYO844alaLleu_ChangedTo_MNXM15786___RCF11F53_LR-1336	1 MNXM15786@MNXC2 + 1 MNXM2@MNXC3 + 1 MNXM3@MNXC3 --> 1 MNXM15786@MNXC3 + 1 MNXM1@MNXC3 + 1 MNXM7@MNXC3 + 1 MNXM9@MNXC3	R_DIPEPabc6;rxn05544	DPPB_BACSU+DPPC_BACSU+DPPD_BACSU+DPPE_BACSU		MNXC2%MNXC3			0	999999			0	0
RC093D807_LR-1240___RF3007A66_RL-1169_SpecisoiYO844Lalagly_ChangedTo_MNXM15783	1 MNXM15783@MNXC2 + 1 MNXM2@MNXC3 + 1 MNXM3@MNXC3 --> 1 MNXM15783@MNXC3 + 1 MNXM1@MNXC3 + 1 MNXM7@MNXC3 + 1 MNXM9@MNXC3	R_DIPEPabc4;rxn05542	DPPB_BACSU+DPPC_BACSU+DPPD_BACSU+DPPE_BACSU		MNXC2%MNXC3			0	999999			0	0
R20F27F8B_B-122___R20F27F8B_B-91	1 MNXM156@MNXC3 <==> 1 MNXM32@MNXC3	R_ALAR	ALR1_BACSU		MNXC3			-999999	999999			0	0
R99BDB7F6_LR-708___R99BDB7F6_LR-963	1 MNXM156@MNXC3 + 1 MNXM2@MNXC3 + 1 MNXM4@MNXC3 --> 1 MNXM15@MNXC3 + 1 MNXM22@MNXC3 + 1 MNXM23@MNXC3	R_DALAOX	GLOX_BACSU		MNXC3			0	999999			0	0
RECD550D8_B-1543___RECD550D8_LR-1142	1 MNXM156@MNXC2 + 1 MNXM1@MNXC2 <==> 1 MNXM156@MNXC3 + 1 MNXM1@MNXC3	R_ALA_Dt2;R_ALA_Dt6	AAPA_BACSU;ALST_BACSU;GLNT_BACSU;YDGF_BACSU;YFLA_BACSU;YRBD_BACSU		MNXC2%MNXC3			-999999	999999			0	0
RB73F93B4_B-1181___RB73F93B4_B-854	1 MNXM1553@MNXC3 <==> 1 MNXM435@MNXC3 + 1 MNXM77@MNXC3	R_556	ALF_BACSU;IOLJ_BACSU		MNXC3			-999999	999999			0	0
R1BB04AE8_B-80___R1BB04AE8_LR-57	1 MNXM1553@MNXC3 + 1 MNXM3@MNXC3 --> 1 MNXM1@MNXC3 + 1 MNXM500@MNXC3 + 1 MNXM7@MNXC3	R_582;R_FRUK_r	K1PF_BACSU		MNXC3			0	999999			0	0
RD082C506_B-1342___RD082C506_RL-982	1 MNXM154@MNXC3 + 1 MNXM21@MNXC3 <==> 1 MNXM197@MNXC3	R_HMGL;rxn00991	HMGCL_BACSU		MNXC3			-999999	999999			0	0
RD3DB88D3_B-1366___RD3DB88D3_B-999	1 MNXM154@MNXC2 + 1 MNXM1@MNXC2 <==> 1 MNXM154@MNXC3 + 1 MNXM1@MNXC3	T_R_ACACt2			MNXC2%MNXC3			-999999	999999			0	0
R7544F249_LR-524___R7544F249_LR-722	1 MNXM1547@MNXC2 + 1 MNXM2@MNXC3 + 1 MNXM3@MNXC3 --> 1 MNXM1547@MNXC3 + 1 MNXM1@MNXC3 + 1 MNXM7@MNXC3 + 1 MNXM9@MNXC3	R_CHOLSabc	OPUBA_BACSU+OPUBB_BACSU+OPUBC_BACSU+OPUBD_BACSU;OPUCA_BACSU+OPUCB_BACSU+OPUCC_BACSU+OPUCD_BACSU		MNXC2%MNXC3			0	999999			0	0
R7F0E3AF7_B-562___R7F0E3AF7_B-777	1 MNXM153@MNXC3 + 1 MNXM89557@MNXC3 <==> 1 MNXM20@MNXC3 + 1 MNXM76@MNXC3	R_1266;R_1746	AAT3_BACSU;HIS5_BACSU;HIS8_BACSU		MNXC3			-999999	999999			0	0
RB465B165_RL-838_SpecMNXM90906_ChangedTo_MNXM648___RECEF8C0E_RL-1545	1 MNXM1532@MNXC3 + 1 MNXM15@MNXC3 <-- 1 MNXM1@MNXC3 + 1 MNXM2@MNXC3 + 1 MNXM648@MNXC3	R_DHPPDA;R_DHPPDA2	RIBD_BACSU		MNXC3			-999999	0			0	0
R1CA49BF6_B-66___R1CA49BF6_B-90	1 MNXM152@MNXC3 + 1 MNXM7@MNXC3 <==> 1 MNXM257@MNXC3 + 1 MNXM3@MNXC3	R_435	KTHY_BACSU		MNXC3			-999999	999999			0	0
R1781A0_B-51___R1781A0_LR-37	1 MNXM150@MNXC3 + 1 MNXM2@MNXC3 <==> 1 MNXM168@MNXC3 + 1 MNXM38297@MNXC3	R_MTAN;rxn01021	MTNA_BACSU;MTNN_BACSU		MNXC3			-999999	999999			0	0
RA6CCBA15_LR-769_SpecisoiYO844stchs_ChangedTo_MNXM1503___RB01C328E_B-1134	1 MNXM1503@MNXC3 + 1 MNXM2@MNXC3 --> 1 MNXM621@MNXC3 + 1 MNXM89602@MNXC3	R_GALS4;rxn02596	AGAL_BACSU		MNXC3			0	999999			0	0
R6D92F1B0_RL-479___R6D92F1B0_RL-664	1 MNXM14@MNXC3 + 2 MNXM1@MNXC3 + 1 MNXM73@MNXC3 + 1 MNXM9@MNXC3 <-- 1 MNXM23@MNXC3 + 1 MNXM2@MNXC3 + 1 MNXM3@MNXC3	R_PPS	PPS_BACSU;PPSA_BACSU		MNXC3			-999999	0			0	0
R896353BD_B-618___R896353BD_B-854	1 MNXM14@MNXC3 + 1 MNXM93@MNXC3 <==> 1 MNXM565@MNXC3	R_142	PUR8_BACSU		MNXC3			-999999	999999			0	0
R28766662_B-140___R28766662_B-176	1 MNXM14@MNXC3 + 1 MNXM3@MNXC3 <==> 2 MNXM7@MNXC3	R_129	KAD_BACSU		MNXC3			-999999	999999			0	0
RC16F2CB0_LR-1242___RC16F2CB0_LR-907	1 MNXM14@MNXC3 + 1 MNXM2@MNXC3 --> 1 MNXM212@MNXC3 + 1 MNXM9@MNXC3	R_NTD7;R_NTD7pp	NTPES_BACSU;YFNB_BACSU		MNXC3			0	999999			0	0
R226BBBB1_B-133___R226BBBB1_RL-103	1 MNXM14@MNXC3 + 1 MNXM1561@MNXC3 <-- 1 MNXM3@MNXC3 + 1 MNXM51@MNXC3	R_GTPDPK	RELA_BACSU;YJBM_BACSU		MNXC3			-999999	0			0	0
R5A256FB1_LR-525___RBF7D97D9_RL-897_SpecMNXM89361_ChangedTo_MNXM149	1 MNXM149@MNXC2 + 1 MNXM2@MNXC3 + 1 MNXM3@MNXC3 --> 1 MNXM149@MNXC3 + 1 MNXM1@MNXC3 + 1 MNXM7@MNXC3 + 1 MNXM9@MNXC3	R_ZNabc;rxn05150	CADA_BACSU;ZOSA_BACSU;ADCA_BACSU+ADCB_BACSU+ADCC_BACSU		MNXC2%MNXC3			0	999999			0	0
R6933049E_LR-457_SpecMNXM89361_ChangedTo_MNXM149___R8F58EBC6_B-899	1 MNXM149@MNXC2 + 1 MNXM1@MNXC3 + 1 MNXM95@MNXC3 <-- 1 MNXM149@MNXC3 + 1 MNXM1@MNXC2 + 1 MNXM95@MNXC2	R_ZN2t4;rxn05315	CZCD_BACSU		MNXC2%MNXC3			-999999	0			0	0
R298CAADB_B-147___R298CAADB_B-186	1 MNXM1499@MNXC3 + 1 MNXM7@MNXC3 <==> 1 MNXM356@MNXC3 + 1 MNXM3@MNXC3	R_PPAKr	ACKA_BACSU		MNXC3			-999999	999999			0	0
R6D0219FA_RL-476_SpecisoiYO844metox_ChangedTo_MNXM2246___R7DD1E7A8_RL-556_SpecisoiYO844metox_ChangedTo_MNXM2246___RF3418D83_B-1587	1 MNXM148@MNXC3 + 1 MNXM2@MNXC3 + 1 MNXM61@MNXC3 <-- 1 MNXM155@MNXC3 + 1 MNXM2246@MNXC3	R_METSR_R1;R_METSR_S1;rxn06077	MSRA_BACSU;MSRB_BACSU		MNXC3			-999999	0			0	0
RADAB18C1_RL-1119___RADAB18C1_RL-808	1 MNXM148@MNXC3 + 1 MNXM2@MNXC3 + 1 MNXM572@MNXC3 <-- 1 MNXM155@MNXC3 + 1 MNXM17@MNXC3	R_RNDR4	NRDI_BACSU+RIR1_BACSU+RIR2_BACSU		MNXC3			-999999	0			0	0
R1E8BF0DA_RL-105___R1E8BF0DA_RL-81	1 MNXM148@MNXC3 + 1 MNXM2@MNXC3 + 1 MNXM436@MNXC3 <-- 1 MNXM155@MNXC3 + 1 MNXM30@MNXC3	R_RNDR2	NRDI_BACSU+RIR1_BACSU+RIR2_BACSU		MNXC3			-999999	0			0	0
R206F4BDE_RL-118___R206F4BDE_RL-89	1 MNXM148@MNXC3 + 1 MNXM2@MNXC3 + 1 MNXM411@MNXC3 <-- 1 MNXM155@MNXC3 + 1 MNXM220@MNXC3	R_RNDR3	NRDI_BACSU+RIR1_BACSU+RIR2_BACSU		MNXC3			-999999	0			0	0
R8B3F3C76_RL-632___R8B3F3C76_RL-872	1 MNXM148@MNXC3 + 1 MNXM2@MNXC3 + 1 MNXM374@MNXC3 <-- 1 MNXM155@MNXC3 + 1 MNXM7@MNXC3	R_RNDR1	NRDI_BACSU+RIR1_BACSU+RIR2_BACSU		MNXC3			-999999	0			0	0
R1D12A39_B-93___R1D12A39_LR-69	1 MNXM148@MNXC3 + 1 MNXM1@MNXC3 + 1 MNXM6@MNXC3 <==> 1 MNXM155@MNXC3 + 1 MNXM5@MNXC3	R_1247;R_1738;R_1739;R_TRR1	FENR1_BACSU;FENR2_BACSU;TRXB_BACSU;FENR2_BACSU+TRXB_BACSU		MNXC3			-999999	999999			0	0
R49A140F5_B-400___R49A140F5_LR-292	1 MNXM1488@MNXC3 + 1 MNXM2@MNXC3 --> 1 MNXM25@MNXC3 + 1 MNXM644@MNXC3	R_SDPDS;rxn01973	YODQ_BACSU;YTNL_BACSU;YXEP_BACSU		MNXC3			0	999999			0	0
R6DCC6D5D_LR-483___R6DCC6D5D_LR-667	1 MNXM1485@MNXC2 + 1 MNXM2@MNXC3 + 1 MNXM3@MNXC3 --> 1 MNXM1485@MNXC3 + 1 MNXM1@MNXC3 + 1 MNXM7@MNXC3 + 1 MNXM9@MNXC3	R_BUTSabc;R_MSO3abc	SSUA_BACSU+SSUB_BACSU+SSUC_BACSU		MNXC2%MNXC3			0	999999			0	0
R89851EF5_LR-855___RB7792BCF_RL-858_SpecisoiYO844lipt_ChangedTo_MNXM1484	1 MNXM1484@MNXC2 + 1 MNXM2@MNXC3 + 1 MNXM3@MNXC3 --> 1 MNXM1484@MNXC3 + 1 MNXM1@MNXC3 + 1 MNXM7@MNXC3 + 1 MNXM9@MNXC3	R_LIPTabc;rxn05601			MNXC2%MNXC3			0	999999			0	0
R3DEA5779_LR-238___R3DEA5779_LR-317	1 MNXM147@MNXC3 + 1 MNXM2@MNXC3 --> 1 MNXM15@MNXC3 + 1 MNXM42@MNXC3	R00485	ASPG1_BACSU;ASPG2_BACSU		MNXC3			0	999999			0	0
R551C5455_B-488___R551C5455_LR-347	1 MNXM147@MNXC2 + 1 MNXM1@MNXC2 <==> 1 MNXM147@MNXC3 + 1 MNXM1@MNXC3	R_1384;R_1385;R_1386;R_235;R_ASNt2			MNXC2%MNXC3			-999999	999999			0	0
R243773E7_B-114___R243773E7_B-146	1 MNXM145@MNXC3 <==> 1 MNXM186@MNXC3	R_1150	RPE_BACSU		MNXC3			-999999	999999			0	0
RF4C310B0_LR-1182___RF4C310B0_LR-1602	1 MNXM145@MNXC3 --> 1 MNXM1@MNXC3 + 1 MNXM2887@MNXC3 + 1 MNXM39@MNXC3	R_U79_	RIBBA_BACSU		MNXC3			0	999999			0	0
R95D9D061_B-932___R95D9D061_RL-682	1 MNXM145@MNXC3 + 1 MNXM1@MNXC3 + 1 MNXM7@MNXC3 <-- 1 MNXM3@MNXC3 + 1 MNXM633@MNXC3	R_RBK_D;R_RBK_Dr	ARAB_BACSU		MNXC3			-999999	0			0	0
R6933A465_LR-458___R6933A465_LR-629	1 MNXM1458@MNXC3 --> 1 MNXM1@MNXC3 + 1 MNXM23@MNXC3 + 1 MNXM421@MNXC3	R_U88_	PABC_BACSU		MNXC3			0	999999			0	0
RF4F5126C_B-1603___RF4F5126C_RL-1183	1 MNXM1458@MNXC3 + 1 MNXM89557@MNXC3 <-- 1 MNXM337@MNXC3 + 1 MNXM37@MNXC3	R_125;R_ABZ1	PABA_BACSU+PABB_BACSU		MNXC3			-999999	0			0	0
RD462190A_B-1000___RD462190A_B-1370	1 MNXM1456@MNXC3 + 1 MNXM89557@MNXC3 <==> 1 MNXM1482@MNXC3 + 1 MNXM20@MNXC3	R_765	HIS5_BACSU;HIS8_BACSU		MNXC3			-999999	999999			0	0
R19DC042B_B-50___R19DC042B_B-69	1 MNXM1455@MNXC3 <==> 1 MNXM1489@MNXC3	R_1071	TRPF_BACSU		MNXC3			-999999	999999			0	0
R8B9B0F03_B-880___R8B9B0F03_LR-635	1 MNXM1453@MNXC3 <==> 1 MNXM405@MNXC3	R_G1SAT;R_G1SATi	GSA_BACSU;GSAB_BACSU		MNXC3			-999999	999999			0	0
R1D4F4F2_B-94___R1D4F4F2_RL-71	1 MNXM1453@MNXC3 + 1 MNXM5@MNXC3 + 1 MNXM90886@MNXC3 <-- 1 MNXM1@MNXC3 + 1 MNXM6@MNXC3 + 1 MNXM89752@MNXC3	R_GLUTRR;rxn06591	HEM1_BACSU		MNXC3			-999999	0			0	0
R982D637B_B-952___R982D637B_LR-699	1 MNXM144@MNXC2 + 1 MNXM1@MNXC2 <==> 1 MNXM144@MNXC3 + 1 MNXM1@MNXC3	R_BALAt2r;T_R_BALAPAT1tc	GABP_BACSU;YDGF_BACSU		MNXC2%MNXC3			-999999	999999			0	0
RD7E153F2_LR-1022___RD7E153F2_LR-1391	1 MNXM1446@MNXC3 + 1 MNXM3@MNXC3 + 1 MNXM669@MNXC3 --> 1 MNXM1954@MNXC3 + 1 MNXM1@MNXC3 + 1 MNXM7@MNXC3 + 1 MNXM9@MNXC3	R_UGMDDS	MURF_BACSU		MNXC3			0	999999			0	0
R512B0D6_RL-325___R512B0D6_RL-452	1 MNXM1446@MNXC3 + 1 MNXM1@MNXC3 + 1 MNXM7@MNXC3 + 1 MNXM9@MNXC3 <-- 1 MNXM3@MNXC3 + 1 MNXM529@MNXC3 + 1 MNXM955@MNXC3	R_UAAGDS	MURE_BACSU		MNXC3			-999999	0			0	0
RC3AC7DD_B-1258___RC3AC7DD_LR-921	1 MNXM143@MNXC2 + 1 MNXM73@MNXC3 <==> 1 MNXM23@MNXC3 + 1 MNXM313@MNXC3	R_ACGAMpts;rxn05485	PT1_BACSU+PTHP_BACSU+PTWCB_BACSU		MNXC2%MNXC3			-999999	999999			0	0
R59F25312_B-524___R59F25312_LR-379	1 MNXM1434@MNXC3 + 1 MNXM2@MNXC3 --> 1 MNXM41@MNXC3 + 1 MNXM89602@MNXC3	R_394;R_612;R_GALS3	AGAL_BACSU		MNXC3			0	999999			0	0
R2899BF30_B-178___R2899BF30_LR-141	1 MNXM1434@MNXC2 + 1 MNXM1@MNXC2 <==> 1 MNXM1434@MNXC3 + 1 MNXM1@MNXC3	R_862;R_U164_	YJMB_BACSU		MNXC2%MNXC3			-999999	999999			0	0
RB20AD28A_LR-1148___RB20AD28A_LR-829	1 MNXM142@MNXC3 --> 1 MNXM159@MNXC3 + 1 MNXM15@MNXC3	R_CHA1_1	ILVA_BACSU		MNXC3			0	999999			0	0
RD93E0B66_B-1400___RD93E0B66_LR-1031	1 MNXM142@MNXC2 + 1 MNXM1@MNXC2 <==> 1 MNXM142@MNXC3 + 1 MNXM1@MNXC3	R_1231;R_1733;R_1734;R_1735;R_THRt2			MNXC2%MNXC3			-999999	999999			0	0
RDDFBFAC7_B-1063___RDDFBFAC7_B-1433	1 MNXM1423@MNXC3 <==> 1 MNXM693@MNXC3	R_GUI2	UXAC_BACSU		MNXC3			-999999	999999			0	0
R95E42B97_LR-683___R95E42B97_LR-933	1 MNXM1422@MNXC3 --> 1 MNXM1456@MNXC3 + 1 MNXM2@MNXC3	R_IGPD	HIS7_BACSU		MNXC3			0	999999			0	0
R39997F27_B-222___R39997F27_B-291	1 MNXM140@MNXC3 + 1 MNXM20@MNXC3 <==> 1 MNXM404@MNXC3 + 1 MNXM89557@MNXC3	R_822	ILVE1_BACSU ; ILVE2_BACSU		MNXC3			-999999	999999			0	0
RE630D36D_B-1098___RE630D36D_B-1492	1 MNXM140@MNXC2 + 1 MNXM1@MNXC2 <==> 1 MNXM140@MNXC3 + 1 MNXM1@MNXC3	R_1577;R_1578;R_1579;R_1580;R_1581;R_826	BRAB_BACSU;BRNQ_BACSU;AZLC_BACSU+AZLD_BACSU;AZLC_BACSU+AZLD_BACSU+BRNQ_BACSU		MNXC2%MNXC3			-999999	999999			0	0
R80B031E6_LR-569___R80B031E6_LR-785	1 MNXM1408@MNXC3 + 1 MNXM37@MNXC3 --> 1 MNXM1422@MNXC3 + 1 MNXM1@MNXC3 + 1 MNXM365@MNXC3 + 1 MNXM89557@MNXC3	R_HIS7	HIS6_BACSU;HIS5_BACSU+HIS6_BACSU		MNXC3			0	999999			0	0
R29E5F92A_B-149___R29E5F92A_RL-188	1 MNXM13@MNXC3 + 2 MNXM15@MNXC3 + 1 MNXM69@MNXC3 <-- 2 MNXM1@MNXC3 + 1 MNXM2@MNXC3 + 1 MNXM490@MNXC3	R_1280;R_517			MNXC3			-999999	0			0	0
RC856C6A_RL-1291___RC856C6A_RL-942	1 MNXM13@MNXC3 + 1 MNXM943@MNXC3 <-- 1 MNXM1@MNXC3 + 1 MNXM78@MNXC3	R_LYSDC	YAAO_BACSU;YVDD_BACSU		MNXC3			-999999	0			0	0
R47C93A88_RL-390___R4E9DF168_RL-437_SpecMNXM114184_ChangedTo_MNXM91795	1 MNXM13@MNXC3 + 1 MNXM91795@MNXC3 <-- 1 MNXM1805@MNXC3 + 1 MNXM1@MNXC3	R06605;rxn04456			MNXC3			-999999	0			0	0
R717C6589_RL-501___R717C6589_RL-692	1 MNXM13@MNXC3 + 1 MNXM80@MNXC3 <-- 1 MNXM1@MNXC3 + 1 MNXM519@MNXC3	R_URA3	PYRF_BACSU		MNXC3			-999999	0			0	0
RF617B30E_RL-1188___RF617B30E_RL-1611	1 MNXM13@MNXC3 + 1 MNXM78@MNXC3 <-- 1 MNXM1@MNXC3 + 1 MNXM529@MNXC3	R_DAPDC	DCDA_BACSU		MNXC3			-999999	0			0	0
RFA58399F_RL-1214___RFA58399F_RL-1640	1 MNXM13@MNXC3 + 1 MNXM73@MNXC3 + 1 MNXM7@MNXC3 <-- 1 MNXM3@MNXC3 + 1 MNXM46@MNXC3	R_PCK1	PCKA_BACSU		MNXC3			-999999	0			0	0
RDBE60336_RL-1050___RDBE60336_RL-1420	1 MNXM13@MNXC3 + 1 MNXM622@MNXC3 <-- 1 MNXM1@MNXC3 + 1 MNXM2378@MNXC3 + 1 MNXM23@MNXC3	R_DXPS	DXS_BACSU		MNXC3			-999999	0			0	0
RD4C83789_RL-1004___RD4C83789_RL-1373	1 MNXM13@MNXC3 + 1 MNXM404@MNXC3 <-- 1 MNXM1602@MNXC3 + 1 MNXM1@MNXC3	R_MOPC			MNXC3			-999999	0			0	0
R13409B85_RL-16___R13409B85_RL-20	1 MNXM13@MNXC3 + 1 MNXM39@MNXC3 <-- 1 MNXM1@MNXC3 + 1 MNXM291@MNXC3	R_57	OXDC_BACSU ; OXDD_BACSU		MNXC3			-999999	0			0	0
R6B776E30_RL-471___R6B776E30_RL-650	1 MNXM13@MNXC3 + 1 MNXM373@MNXC3 <-- 1 MNXM1@MNXC3 + 1 MNXM483@MNXC3	R_U93_	COABC_BACSU		MNXC3			-999999	0			0	0
R99B31807_RL-707___R99B31807_RL-962	1 MNXM13@MNXC3 + 1 MNXM328@MNXC3 <-- 1 MNXM1@MNXC3 + 1 MNXM70@MNXC3	R00566	SPEA_BACSU;YAAO_BACSU		MNXC3			-999999	0			0	0
R6DBD8E18_B-482___R6DBD8E18_RL-666	1 MNXM13@MNXC3 + 1 MNXM321@MNXC3 <==> 1 MNXM16@MNXC3 + 1 MNXM1@MNXC3	R_135;R_ADMDC	SPEH_BACSU		MNXC3			-999999	999999			0	0
R5C2F31DB_B-388___R5C2F31DB_B-538	1 MNXM13@MNXC3 + 1 MNXM2@MNXC3 <==> 1 MNXM1@MNXC3 + 1 MNXM60@MNXC3	R_724	YTIB_BACSU ; YVDA_BACSU		MNXC3			-999999	999999			0	0
RA063A812_RL-1007___RA063A812_RL-735	1 MNXM13@MNXC3 + 1 MNXM2@MNXC3 + 1 MNXM866@MNXC3 <-- 1 MNXM1455@MNXC3 + 1 MNXM1@MNXC3	R_IGPS	TRPC_BACSU		MNXC3			-999999	0			0	0
R231EDCB6_RL-107_SpecisoiYO84425dop_ChangedTo_MNXM770___R496438E0_RL-399	1 MNXM13@MNXC3 + 1 MNXM2@MNXC3 + 1 MNXM770@MNXC3 <-- 1 MNXM1@MNXC3 + 1 MNXM854@MNXC3	R_D4DGCD;rxn01634	KDGD_BACSU		MNXC3			-999999	0			0	0
R376B95D9_RL-215___R376B95D9_RL-282	1 MNXM13@MNXC3 + 1 MNXM23@MNXC3 + 1 MNXM6@MNXC3 <-- 1 MNXM5@MNXC3 + 1 MNXM98@MNXC3	R_ME2	MAO4_BACSU		MNXC3			-999999	0			0	0
R83F6DCD7_RL-587___R83F6DCD7_RL-812	1 MNXM13@MNXC3 + 1 MNXM210@MNXC3 + 1 MNXM2@MNXC3 <-- 1 MNXM1@MNXC3 + 1 MNXM503@MNXC3	R_PPDH	PHEA_BACSU		MNXC3			-999999	0			0	0
R95B776DB_RL-681___R95B776DB_RL-931	1 MNXM13@MNXC3 + 1 MNXM172@MNXC3 <-- 1 MNXM1@MNXC3 + 1 MNXM20@MNXC3	R_OXGDC	MEND_BACSU		MNXC3			-999999	0			0	0
RE3198A0B_B-1082___RE3198A0B_RL-1465	1 MNXM13@MNXC3 + 1 MNXM145@MNXC3 + 1 MNXM6@MNXC3 <-- 1 MNXM325@MNXC3 + 1 MNXM5@MNXC3	R_1535;R_683;R_GND1;R_GND2	GENE6PGD_BACSU;GENE6PGD2_BACSU		MNXC3			-999999	0			0	0
R7D04639E_RL-552___R7D04639E_RL-768	1 MNXM13@MNXC3 + 1 MNXM144@MNXC3 <-- 1 MNXM1@MNXC3 + 1 MNXM42@MNXC3	R_U98_	PAND_BACSU		MNXC3			-999999	0			0	0
RAC30B082_B-1111___RAC30B082_B-804	1 MNXM13@MNXC2 <==> 1 MNXM13@MNXC3	R_330			MNXC2%MNXC3			-999999	999999			0	0
R2A242E9B_B-191___R2A242E9B_RL-150	1 MNXM1397@MNXC3 <-- 1 MNXM1515@MNXC3 + 1 MNXM2@MNXC3	R_1072;R_PRACH	HIS2_BACSU		MNXC3			-999999	0			0	0
R23B5E05B_B-111___R23B5E05B_B-141	1 MNXM1397@MNXC3 <==> 1 MNXM1408@MNXC3	R_1076	HIS4_BACSU		MNXC3			-999999	999999			0	0
R7CA35F41_RL-551___R7CA35F41_RL-767	1 MNXM138@MNXC3 + 2 MNXM1@MNXC3 + 2 MNXM7@MNXC3 + 1 MNXM89557@MNXC3 + 1 MNXM9@MNXC3 <-- 1 MNXM2@MNXC3 + 1 MNXM37@MNXC3 + 2 MNXM3@MNXC3 + 1 MNXM60@MNXC3	R_CBPS	CARA_BACSU+CARB_BACSU ; CARX_BACSU+CARY_BACSU		MNXC3			-999999	0			0	0
R70ADAFAA_B-499___R70ADAFAA_LR-685	1 MNXM138@MNXC3 + 1 MNXM89689@MNXC3 --> 1 MNXM1@MNXC3 + 1 MNXM211@MNXC3 + 1 MNXM9@MNXC3	R_972;R_OCBT	OTC_BACSU		MNXC3			0	999999			0	0
R8B72B85E_LR-633___R8B72B85E_LR-875	1 MNXM138@MNXC3 + 1 MNXM42@MNXC3 --> 1 MNXM1@MNXC3 + 1 MNXM465@MNXC3 + 1 MNXM9@MNXC3	R_URA2_1	PYRB_BACSU		MNXC3			0	999999			0	0
RE7E9B897_B-1108___RE7E9B897_LR-1501	1 MNXM1380@MNXC3 <==> 1 MNXM41@MNXC3	R_XYLI2;R_XYLI2i	XYLA_BACSU		MNXC3			-999999	999999			0	0
R8AD9071D_B-868___R8AD9071D_RL-627	1 MNXM1380@MNXC3 + 1 MNXM41@MNXC3 <-- 1 MNXM167@MNXC3 + 1 MNXM2@MNXC3	R_SUCR;rxn00575	O16G1_BACSU;O16G3_BACSU		MNXC3			-999999	0			0	0
R8608EBF_B-828___R8608EBF_LR-600	1 MNXM1380@MNXC3 + 1 MNXM3@MNXC3 --> 1 MNXM1@MNXC3 + 1 MNXM68@MNXC3 + 1 MNXM7@MNXC3	R_1552;R_737;R_HEX7	SCRK_BACSU ; YDJE_BACSU		MNXC3			0	999999			0	0
RC2FE0522_B-1255___RC2FE0522_RL-919	1 MNXM1380@MNXC3 + 1 MNXM1434@MNXC3 <==> 1 MNXM2@MNXC3 + 1 MNXM621@MNXC3	R_RAFFH;rxn01737	SCRB_BACSU		MNXC3			-999999	999999			0	0
RA0CB7078_B-1012___RA0CB7078_LR-738	1 MNXM1380@MNXC2 + 1 MNXM73@MNXC3 <==> 1 MNXM1553@MNXC3 + 1 MNXM23@MNXC3	R_FRUpts;rxn05560	PT1_BACSU+PTF3A_BACSU+PTHP_BACSU;PTFD_BACSU+PTF3A_BACSU+PTHP_BACSU;PTFA_BACSU+PTFB_BACSU+PTFC_BACSU+PTFD_BACSU+PTHP_BACSU;PT1_BACSU+PTFA_BACSU+PTFB_BACSU+PTFC_BACSU+PTFD_BACSU+PTHP_BACSU		MNXC2%MNXC3			-999999	999999			0	0
RAB311DE2_LR-1102___RAB311DE2_LR-796	1 MNXM1365@MNXC3 --> 1 MNXM337@MNXC3 + 1 MNXM9@MNXC3	R_ARO2	AROC_BACSU		MNXC3			0	999999			0	0
RBC34FA4D_B-880___RBC34FA4D_LR-1211	1 MNXM134@MNXC3 --> 1 MNXM15@MNXC3 + 1 MNXM700@MNXC3	R01168;R_HISD	HUTH_BACSU		MNXC3			0	999999			0	0
RB09CF762_B-1140___RB09CF762_LR-823	1 MNXM134@MNXC2 + 1 MNXM1@MNXC2 <==> 1 MNXM134@MNXC3 + 1 MNXM1@MNXC3	R_1553;R_1554;R_1555;R_747;R_HISt2	HUTM_BACSU;YBGF_BACSU		MNXC2%MNXC3			-999999	999999			0	0
R1DB58FAD_B-100___R1DB58FAD_B-77	1 MNXM133@MNXC3 + 1 MNXM25@MNXC3 <==> 1 MNXM154@MNXC3 + 1 MNXM92@MNXC3	R00410	SCOA_BACSU+SCOB_BACSU		MNXC3			-999999	999999			0	0
RF3AD9ECA_LR-1175___RF3AD9ECA_LR-1593	1 MNXM1334@MNXC3 + 1 MNXM2@MNXC3 --> 1 MNXM142@MNXC3 + 1 MNXM9@MNXC3	R_THRS	THRC_BACSU		MNXC3			0	999999			0	0
R21F3DFF8_B-128___R21F3DFF8_RL-97	1 MNXM1334@MNXC3 + 1 MNXM1@MNXC3 + 1 MNXM7@MNXC3 <-- 1 MNXM353@MNXC3 + 1 MNXM3@MNXC3	R_764;R_THR1	KHSE_BACSU		MNXC3			-999999	0			0	0
R4D22A370_B-311___R4D22A370_B-426	1 MNXM132@MNXC3 <==> 1 MNXM83@MNXC3	R_802	IDI2_BACSU		MNXC3			-999999	999999			0	0
REEB83731_B-1150___REEB83731_B-1559	1 MNXM131@MNXC3 <==> 1 MNXM89661@MNXC3	R_108	ACON_BACSU		MNXC3			-999999	999999			0	0
R3CBEA851_B-236___R3CBEA851_RL-314	1 MNXM131@MNXC2 + 1 MNXM1@MNXC2 --> 1 MNXM131@MNXC3 + 1 MNXM1@MNXC3	R_323;rxn05211	CIMH_BACSU ; YRAO_BACSU		MNXC2%MNXC3			0	999999			0	0
RFC301250_B-1655___RFC301250_LR-1226	1 MNXM131@MNXC2 + 1 MNXM1@MNXC2 + 1 MNXM653@MNXC2 --> 1 MNXM131@MNXC3 + 1 MNXM1@MNXC3 + 1 MNXM653@MNXC3	R_CITt10;rxn05214	CITM_BACSU		MNXC2%MNXC3			0	999999			0	0
R9C795DB9_B-978___R9C795DB9_RL-718	1 MNXM1313@MNXC3 + 2 MNXM2@MNXC3 + 1 MNXM9@MNXC3 <-- 1 MNXM2887@MNXC3 + 1 MNXM791@MNXC3	R_1131;R_RBFSa	RISB_BACSU;RISA_BACSU+RISB_BACSU		MNXC3			-999999	0			0	0
R9C8B0865_B-719___R9C8B0865_RL-979	1 MNXM12@MNXC3 + 1 MNXM820@MNXC3 <==> 1 MNXM353@MNXC3 + 1 MNXM92@MNXC3	R_HSST;R_metA_1	META_BACSU		MNXC3			-999999	999999			0	0
R8A69C2F0_B-625___R8A69C2F0_B-863	1 MNXM12@MNXC3 + 1 MNXM738@MNXC3 <==> 1 MNXM21@MNXC3 + 1 MNXM224@MNXC3	R03991_c	FADA_BACSU;THL_BACSU;YHFS_BACSU		MNXC3			-999999	999999			0	0
R43D1C646_B-269___R43D1C646_B-364	1 MNXM12@MNXC3 + 1 MNXM717@MNXC3 <==> 1 MNXM21@MNXC3 + 1 MNXM233@MNXC3	R01177_c	FADA_BACSU;THL_BACSU;YHFS_BACSU		MNXC3			-999999	999999			0	0
RBFDCF42D_B-1232___RBFDCF42D_B-900	1 MNXM12@MNXC3 + 1 MNXM707@MNXC3 <==> 1 MNXM21@MNXC3 + 1 MNXM363@MNXC3	R03858_c	FADA_BACSU;THL_BACSU;YHFS_BACSU		MNXC3			-999999	999999			0	0
R6861B226_B-456___R6861B226_B-621	1 MNXM12@MNXC3 + 1 MNXM706@MNXC3 <==> 1 MNXM21@MNXC3 + 1 MNXM553@MNXC3	R04747_c	FADA_BACSU;THL_BACSU;YHFS_BACSU		MNXC3			-999999	999999			0	0
RC85FD4B5_B-1293___RC85FD4B5_B-944	1 MNXM12@MNXC3 + 1 MNXM705@MNXC3 <==> 1 MNXM21@MNXC3 + 1 MNXM486@MNXC3	R04742_c	FADA_BACSU;THL_BACSU;YHFS_BACSU		MNXC3			-999999	999999			0	0
RF847B611_B-1202___RF847B611_B-1628	1 MNXM12@MNXC3 + 1 MNXM677@MNXC3 <==> 1 MNXM21@MNXC3 + 1 MNXM342@MNXC3	R03778_c	FADA_BACSU;THL_BACSU;YHFS_BACSU		MNXC3			-999999	999999			0	0
RD9A71B34_B-1033___RD9A71B34_B-1402	1 MNXM12@MNXC3 + 1 MNXM524@MNXC3 <==> 1 MNXM21@MNXC3 + 1 MNXM86@MNXC3	R00927_c	FADA_BACSU;THL_BACSU;YHFS_BACSU		MNXC3			-999999	999999			0	0
R5F46211E_B-411___R5F46211E_RL-564	1 MNXM12@MNXC3 + 1 MNXM418@MNXC3 <==> 1 MNXM21@MNXC3 + 1 MNXM53@MNXC3	R_1163;R_U48_	CYSE_BACSU		MNXC3			-999999	999999			0	0
R494A5390_RL-290___R494A5390_RL-396	1 MNXM12@MNXC3 + 1 MNXM3135@MNXC3 <-- 1 MNXM165@MNXC3 + 1 MNXM21@MNXC3	R_MALTAT	MAA_BACSU		MNXC3			-999999	0			0	0
REA1C9317_B-1121___REA1C9317_B-1521	1 MNXM12@MNXC3 + 1 MNXM280@MNXC3 <==> 1 MNXM21@MNXC3 + 1 MNXM9@MNXC3	R_PTAr	PTAS_BACSU		MNXC3			-999999	999999			0	0
R4ED73537_B-319___R4ED73537_B-440	1 MNXM12@MNXC3 + 1 MNXM25@MNXC3 + 1 MNXM3@MNXC3 <==> 1 MNXM7@MNXC3 + 1 MNXM92@MNXC3 + 1 MNXM9@MNXC3	R_SUCOAS	SUCC_BACSU+SUCD_BACSU		MNXC3			-999999	999999			0	0
RF06E6E50_B-1570___RF06E6E50_LR-1157	1 MNXM12@MNXC3 + 1 MNXM2214@MNXC3 --> 1 MNXM1@MNXC3 + 1 MNXM45@MNXC3 + 1 MNXM925@MNXC3	R_ACPS1;rxn06023	ACPS_BACSU;ACP_BACSU+ACPS_BACSU		MNXC3			0	999999			0	0
R2245C2D0_B-100_SpecisoiYO844butpi_ChangedTo_MNXM2105___RD40FC532_B-1367	1 MNXM12@MNXC3 + 1 MNXM2105@MNXC3 <==> 1 MNXM233@MNXC3 + 1 MNXM9@MNXC3	R_PBUTT;rxn00871	PTAS_BACSU;PTB_BACSU		MNXC3			-999999	999999			0	0
RFA3EFAB4_RL-1213___RFA3EFAB4_RL-1638	1 MNXM12@MNXC3 + 1 MNXM1@MNXC3 + 1 MNXM9861@MNXC3 <-- 1 MNXM2@MNXC3 + 1 MNXM46@MNXC3 + 1 MNXM86@MNXC3	R_MCITS	CISY3_BACSU		MNXC3			-999999	0			0	0
RBF1BC307_RL-1227___RBF1BC307_RL-895	1 MNXM12@MNXC3 + 1 MNXM1@MNXC3 + 1 MNXM985@MNXC3 <-- 1 MNXM21@MNXC3 + 1 MNXM238@MNXC3 + 1 MNXM2@MNXC3	R_IPMS	LEU1_BACSU		MNXC3			-999999	0			0	0
R8149F79B_RL-572___R8149F79B_RL-789	1 MNXM12@MNXC3 + 1 MNXM1@MNXC3 + 1 MNXM7@MNXC3 <-- 1 MNXM3@MNXC3 + 1 MNXM481@MNXC3	R_U96_	COAE_BACSU		MNXC3			-999999	0			0	0
REF6E1A18_RL-1152___REF6E1A18_RL-1563	1 MNXM12@MNXC3 + 1 MNXM1@MNXC3 + 1 MNXM730@MNXC3 <-- 1 MNXM21@MNXC3 + 1 MNXM89557@MNXC3	R_ACGS	ARGJ_BACSU		MNXC3			-999999	0			0	0
RE84B7440_B-1111___RE84B7440_RL-1504	1 MNXM12@MNXC3 + 1 MNXM1@MNXC3 + 1 MNXM340@MNXC3 <-- 1 MNXM21@MNXC3 + 1 MNXM969@MNXC3	R05332_c;R_G1PACT	GLMU_BACSU		MNXC3			-999999	0			0	0
RDC1C2B71_RL-1052___RDC1C2B71_RL-1421	1 MNXM12@MNXC3 + 1 MNXM197@MNXC3 + 1 MNXM1@MNXC3 <-- 1 MNXM133@MNXC3 + 1 MNXM21@MNXC3 + 1 MNXM2@MNXC3	R_HMGCOASi	PKSG_BACSU		MNXC3			-999999	0			0	0
R7ECEE4C1_B-776___RF10064F9_RL-1160_SpecisoiYO844acamoxm_ChangedTo_MNXM1872	1 MNXM12@MNXC3 + 1 MNXM1872@MNXC3 <-- 1 MNXM21@MNXC3 + 1 MNXM2@MNXC3 + 1 MNXM480@MNXC3	R_APATi;rxn03030	DAPH_BACSU		MNXC3			-999999	0			0	0
R8C029562_B-638___R8C029562_B-881	1 MNXM12@MNXC3 + 1 MNXM1499@MNXC3 <==> 1 MNXM86@MNXC3 + 1 MNXM9@MNXC3	R_PTA2r	PTAS_BACSU		MNXC3			-999999	999999			0	0
R43732CB3_B-268___R43732CB3_B-361	1 MNXM12@MNXC3 + 1 MNXM133@MNXC3 <==> 2 MNXM21@MNXC3	R_73	FADA_BACSU;THL_BACSU;YHFS_BACSU		MNXC3			-999999	999999			0	0
R7B007A06_RL-542___R7B007A06_RL-758	1 MNXM12@MNXC3 + 1 MNXM131@MNXC3 + 1 MNXM1@MNXC3 <-- 1 MNXM21@MNXC3 + 1 MNXM2@MNXC3 + 1 MNXM46@MNXC3	R_CS	CISY_BACSU ; CISY2_BACSU		MNXC3			-999999	0			0	0
R8EBBEB79_B-650___R8EBBEB79_B-897	1 MNXM128@MNXC2 + 1 MNXM1@MNXC3 <==> 1 MNXM128@MNXC3 + 1 MNXM1@MNXC2	R_CAt4	YFKE_BACSU		MNXC2%MNXC3			-999999	999999			0	0
R4EAAACD7_RL-318___R4EAAACD7_RL-439	1 MNXM128@MNXC2 + 1 MNXM1@MNXC3 + 1 MNXM7@MNXC3 + 1 MNXM9@MNXC3 <-- 1 MNXM128@MNXC3 + 1 MNXM2@MNXC3 + 1 MNXM3@MNXC3	R_CA2abc1	ATCL_BACSU		MNXC2%MNXC3			-999999	0			0	0
R42D477E8_B-354___R42D477E8_LR-264	1 MNXM128@MNXC2 + 1 MNXM131@MNXC2 + 1 MNXM1@MNXC2 --> 1 MNXM128@MNXC3 + 1 MNXM131@MNXC3 + 1 MNXM1@MNXC3	R_CITt14;rxn05213	CITM_BACSU;CITN_BACSU		MNXC2%MNXC3			0	999999			0	0
RF3AF94EC_RL-1176___RF3AF94EC_RL-1594	1 MNXM1281@MNXC3 + 1 MNXM9@MNXC3 <-- 1 MNXM1482@MNXC3 + 1 MNXM2@MNXC3	R_HP	HIS9_BACSU		MNXC3			-999999	0			0	0
RBA1EB653_B-1197___RBA1EB653_RL-870	1 MNXM1280@MNXC3 + 1 MNXM7@MNXC3 <-- 1 MNXM3@MNXC3 + 1 MNXM89557@MNXC3	R00239;R_1523;R_651	PROB_BACSU ; PROJ_BACSU		MNXC3			-999999	0			0	0
R5D3D40E0_LR-398___R5D3D40E0_LR-548	1 MNXM1280@MNXC3 + 1 MNXM1@MNXC3 + 1 MNXM6@MNXC3 --> 1 MNXM245@MNXC3 + 1 MNXM5@MNXC3 + 1 MNXM9@MNXC3	R_G5DH	PROA_BACSU		MNXC3			0	999999			0	0
RAF26BBB8_RL-1126___RAF26BBB8_RL-815	1 MNXM127@MNXC3 + 1 MNXM9@MNXC3 <-- 1 MNXM2@MNXC3 + 1 MNXM646@MNXC3	R_MI1PP	SUHB_BACSU		MNXC3			-999999	0			0	0
R365B2BE4_B-272___R365B2BE4_LR-210	1 MNXM127@MNXC2 + 1 MNXM1@MNXC2 <==> 1 MNXM127@MNXC3 + 1 MNXM1@MNXC3	R_1572;R_800;R_ITR1;R_ITR2	CSBC_BACSU;IOLF_BACSU;IOLT_BACSU		MNXC2%MNXC3			-999999	999999			0	0
R2D3360AA_LR-163___R2D3360AA_LR-213	1 MNXM1275@MNXC2 + 1 MNXM2@MNXC3 + 1 MNXM3@MNXC3 --> 1 MNXM1275@MNXC3 + 1 MNXM1@MNXC3 + 1 MNXM7@MNXC3 + 1 MNXM9@MNXC3	R_METabc	METN_BACSU+METP_BACSU+METQ_BACSU;YHCG_BACSU+YHCH_BACSU+YHCJ_BACSU;YTRB_BACSU+YTRE_BACSU+YTRF_BACSU;TCYJ_BACSU+TCYK_BACSU+TCYL_BACSU+TCYM_BACSU+TCYN_BACSU		MNXC2%MNXC3			0	999999			0	0
R435A649E_B-266___R435A649E_B-358	1 MNXM126@MNXC3 <==> 1 MNXM275@MNXC3	R_1025;R_1655;R_1656	GLMM_BACSU;GPMI_BACSU		MNXC3			-999999	999999			0	0
RFDE90BF1_B-1235___RFDE90BF1_B-1666	1 MNXM126@MNXC3 + 1 MNXM3@MNXC3 <==> 1 MNXM261@MNXC3 + 1 MNXM7@MNXC3	R_1023	PGK_BACSU		MNXC3			-999999	999999			0	0
R67D3D8EC_B-616___R67D3D8EC_RL-454	1 MNXM126@MNXC3 + 1 MNXM1@MNXC3 + 1 MNXM7@MNXC3 <-- 1 MNXM189@MNXC3 + 1 MNXM3@MNXC3	R01514;R_GLYCKr	GLXK_BACSU		MNXC3			-999999	0			0	0
R5F01904_B-409___R5F01904_B-562	1 MNXM1265@MNXC3 + 1 MNXM73@MNXC3 <==> 1 MNXM1365@MNXC3 + 1 MNXM9@MNXC3	R_1083	AROA_BACSU		MNXC3			-999999	999999			0	0
R17F3A914_B-56___R17F3A914_RL-40	1 MNXM1265@MNXC3 + 1 MNXM1@MNXC3 + 1 MNXM7@MNXC3 <-- 1 MNXM3@MNXC3 + 1 MNXM602@MNXC3	R_1173;R_ARO1_4	AROK_BACSU		MNXC3			-999999	0			0	0
R75E08CB8_LR-529___R75E08CB8_LR-726	1 MNXM125@MNXC3 + 1 MNXM42@MNXC3 + 1 MNXM51@MNXC3 --> 2 MNXM1@MNXC3 + 1 MNXM30@MNXC3 + 1 MNXM565@MNXC3 + 1 MNXM9@MNXC3	R_ADE12	PURA_BACSU		MNXC3			0	999999			0	0
R26F0C5C0_B-165___R26F0C5C0_RL-126	1 MNXM125@MNXC3 + 1 MNXM2@MNXC3 <==> 1 MNXM456@MNXC3	R_1566;R_793;R_IMPCir	PUR9_BACSU		MNXC3			-999999	999999			0	0
RBCDC2C62_B-1215___RBCDC2C62_LR-884	1 MNXM124@MNXC3 + 1 MNXM321@MNXC3 --> 1 MNXM150@MNXC3 + 1 MNXM1@MNXC3 + 1 MNXM408@MNXC3	R_1187;R_SPE4	SPEE_BACSU		MNXC3			0	999999			0	0
R1349EF6C_LR-17___R1349EF6C_LR-21	1 MNXM124@MNXC3 + 1 MNXM21@MNXC3 --> 1 MNXM12@MNXC3 + 1 MNXM1@MNXC3 + 1 MNXM501@MNXC3	R_U61_	BLTD_BACSU		MNXC3			0	999999			0	0
RC26479F8_RL-1249___RC26479F8_RL-916	1 MNXM1249@MNXC3 + 1 MNXM13@MNXC3 + 1 MNXM23@MNXC3 <-- 1 MNXM1@MNXC3 + 1 MNXM20@MNXC3 + 1 MNXM799@MNXC3	R_2S6HCCi	MEND_BACSU		MNXC3			-999999	0			0	0
RF3CC6334_RL-1177___RF3CC6334_RL-1596	1 MNXM1246@MNXC3 + 1 MNXM5@MNXC3 <-- 1 MNXM1@MNXC3 + 1 MNXM270@MNXC3 + 1 MNXM6@MNXC3	R_FLVR	MHQN_BACSU;NFRA1_BACSU;NFRA2_BACSU;YDGI_BACSU;YFKO_BACSU;YODC_BACSU		MNXC3			-999999	0			0	0
R5141F0EC_B-454___R5141F0EC_RL-326	1 MNXM1242@MNXC3 + 1 MNXM17@MNXC3 + 1 MNXM1@MNXC3 <-- 1 MNXM2264@MNXC3 + 1 MNXM47@MNXC3	R_UAGPT3;rxn03408	MURG_BACSU		MNXC3			-999999	0			0	0
RE8984C2C_B-1506___RE8984C2C_RL-1112	1 MNXM12354@MNXC3 + 1 MNXM32@MNXC3 <==> 1 MNXM2@MNXC3 + 1 MNXM4053@MNXC3	R_AMAA;rxn02875	BLYA_BACSU;CWLD_BACSU;CWLH_BACSU;LYTC_BACSU;LYTG_BACSU;YQII_BACSU;YRVJ_BACSU;CWLA_BACSU+CWLC_BACSU+CWLD_BACSU+CWLH_BACSU+LYTC_BACSU		MNXC3			-999999	999999			0	0
R99C25D8F_B-964___R99C25D8F_LR-709	1 MNXM1233@MNXC2 + 1 MNXM73@MNXC3 <==> 1 MNXM1667@MNXC3 + 1 MNXM23@MNXC3	R_GALTpts;rxn05567			MNXC2%MNXC3			-999999	999999			0	0
RAA59AE89_LR-1087___RAA59AE89_RL-791	1 MNXM1231@MNXC3 + 1 MNXM89557@MNXC3 <==> 1 MNXM2@MNXC3 + 1 MNXM496@MNXC3	R_NFLGLNH;rxn01639	HUTG_BACSU		MNXC3			-999999	999999			0	0
R5FCF5216_RL-566___R9409D275_RL-677_SpecisoiYO844mql7_ChangedTo_MNXM166_SpecisoiYO844mqn7_ChangedTo_MNXM12236	1 MNXM12236@MNXC3 + 4 MNXM1@MNXC2 + 1 MNXM2@MNXC3 <-- 1 MNXM166@MNXC3 + 4 MNXM1@MNXC3 + 0.5 MNXM4@MNXC3	R_CYTB_B3;rxn10046	QOX1_BACSU+QOX2_BACSU+QOX3_BACSU+QOX4_BACSU		MNXC2%MNXC3			-999999	0			0	0
R6C9FDAF4_RL-656___R97F71F47_RL-698_SpecisoiYO844mql7_ChangedTo_MNXM166_SpecisoiYO844mqn7_ChangedTo_MNXM12236	1 MNXM12236@MNXC3 + 2 MNXM1@MNXC2 + 1 MNXM2@MNXC3 <-- 1 MNXM166@MNXC3 + 2 MNXM1@MNXC3 + 0.5 MNXM4@MNXC3	R_CYTB_B2;rxn10045	YTHA_BACSU+YTHB_BACSU ; CYDA_BACSU+CYDB_BACSU		MNXC2%MNXC3			-999999	0			0	0
R1BBBED74_LR-58_SpecisoiYO844mql7_ChangedTo_MNXM166_SpecisoiYO844mqn7_ChangedTo_MNXM12236___R5281E6CB_LR-468	1 MNXM12236@MNXC3 + 1 MNXM66@MNXC3 --> 1 MNXM166@MNXC3 + 1 MNXM77@MNXC3	R_G3PD4;rxn05739	GLPD_BACSU		MNXC3			0	999999			0	0
RD9B8313F_B-1035___RD9B8313F_B-1403	1 MNXM121@MNXC3 + 1 MNXM7@MNXC3 <==> 1 MNXM17@MNXC3 + 1 MNXM3@MNXC3	R_923	NDK_BACSU		MNXC3			-999999	999999			0	0
R8A4BE0D1_LR-623___R8A4BE0D1_LR-862	1 MNXM121@MNXC3 + 1 MNXM2@MNXC3 + 1 MNXM37@MNXC3 + 1 MNXM3@MNXC3 --> 2 MNXM1@MNXC3 + 1 MNXM63@MNXC3 + 1 MNXM7@MNXC3 + 1 MNXM89557@MNXC3 + 1 MNXM9@MNXC3	R_CTPS2	PYRG_BACSU		MNXC3			0	999999			0	0
RB5D6709_B-1174___RB5D6709_LR-849	1 MNXM121@MNXC3 + 1 MNXM15@MNXC3 + 1 MNXM3@MNXC3 --> 2 MNXM1@MNXC3 + 1 MNXM63@MNXC3 + 1 MNXM7@MNXC3 + 1 MNXM9@MNXC3	R_1420;R_353;R_URA7_2;R_URA8_2	PYRG_BACSU		MNXC3			0	999999			0	0
R9D1B4549_LR-721___R9D1B4549_LR-983	1 MNXM1219@MNXC3 --> 1 MNXM478@MNXC3 + 1 MNXM9@MNXC3	R_ARO1_1	AROB_BACSU		MNXC3			0	999999			0	0
RBB8DB4B7_RL-1206___RBB8DB4B7_RL-874	1 MNXM1219@MNXC3 + 1 MNXM9@MNXC3 <-- 1 MNXM258@MNXC3 + 1 MNXM2@MNXC3 + 1 MNXM73@MNXC3	R_DDPA	AROA_BACSU;AROG_BACSU		MNXC3			-999999	0			0	0
R7331787F_RL-512___R7331787F_RL-706	1 MNXM1212@MNXC3 + 1 MNXM2@MNXC3 <-- 1 MNXM1249@MNXC3	R_SUCBZS	MENC_BACSU		MNXC3			-999999	0			0	0
R38D3B430_LR-220___R38D3B430_LR-285___R522CB504_RL-464_SpecMNXM114147_ChangedTo_MNXM439___R80E79769_LR-571_SpecisoiYO8442o3mpt_ChangedTo_MNXM114147_SpecMNXM114147_ChangedTo_MNXM439	1 MNXM1202@MNXC3 --> 1 MNXM2@MNXC3 + 1 MNXM439@MNXC3	R_DHAD;R_DHAD3;rxn03437	ILVD_BACSU		MNXC3	;4.2.1.9		0	999999			0	0
R5890B529_RL-373_SpecMNXM90906_ChangedTo_MNXM648___RA32CA962_RL-1033	1 MNXM11@MNXC3 + 2 MNXM1@MNXC3 + 1 MNXM39@MNXC3 + 1 MNXM648@MNXC3 <-- 3 MNXM2@MNXC3 + 1 MNXM51@MNXC3	R_GTPCII;R_GTPCII2	RIBBA_BACSU		MNXC3			-999999	0			0	0
R30517FB7_B-182___R30517FB7_B-239	1 MNXM11@MNXC3 + 1 MNXM8@MNXC3 <==> 1 MNXM1@MNXC3 + 1 MNXM355@MNXC3 + 1 MNXM3@MNXC3	R_938	NADD_BACSU		MNXC3			-999999	999999			0	0
RDB434C7E_B-1046___RDB434C7E_B-1418	1 MNXM11@MNXC3 + 1 MNXM89795@MNXC3 <==> 1 MNXM121@MNXC3 + 1 MNXM1@MNXC3 + 1 MNXM336@MNXC3	R_613	GALT_BACSU		MNXC3			-999999	999999			0	0
RC63EFB16_RL-1281___RC63EFB16_RL-933	1 MNXM11@MNXC3 + 1 MNXM89557@MNXC3 + 1 MNXM90003@MNXC3 <-- 1 MNXM2@MNXC3 + 1 MNXM37@MNXC3 + 1 MNXM91@MNXC3	R01072	PUR1_BACSU		MNXC3			-999999	0			0	0
RE96CC037_RL-1115___RE96CC037_RL-1514	1 MNXM11@MNXC3 + 1 MNXM80@MNXC3 <-- 1 MNXM158@MNXC3 + 1 MNXM91@MNXC3	R_FUR1	PYRR_BACSU;UPP_BACSU;UPPP_BACSU		MNXC3			-999999	0			0	0
RA0E6203_B-1013___RA0E6203_RL-739	1 MNXM11@MNXC3 + 1 MNXM775@MNXC3 <-- 1 MNXM1@MNXC3 + 1 MNXM63@MNXC3 + 1 MNXM66@MNXC3	R_G3PCT;rxn00621	TAGD_BACSU		MNXC3			-999999	0			0	0
R1C260C6A_B-64___R1C260C6A_RL-84	1 MNXM11@MNXC3 + 1 MNXM519@MNXC3 <-- 1 MNXM235@MNXC3 + 1 MNXM91@MNXC3	R01870;R_1644;R_990	PYRE_BACSU		MNXC3			-999999	0			0	0
RC3CE61B2_B-1261___RC3CE61B2_B-922	1 MNXM11@MNXC3 + 1 MNXM481@MNXC3 <==> 1 MNXM1@MNXC3 + 1 MNXM373@MNXC3 + 1 MNXM3@MNXC3	R_1096	COAD_BACSU		MNXC3			-999999	999999			0	0
R16394420_B-30___R16394420_B-39	1 MNXM11@MNXC3 + 1 MNXM47@MNXC3 <==> 1 MNXM121@MNXC3 + 1 MNXM1@MNXC3 + 1 MNXM340@MNXC3	R00415_c;R00416_c	GLMU_BACSU		MNXC3			-999999	999999			0	0
R74C0BF99_B-523___R74C0BF99_B-719	1 MNXM11@MNXC3 + 1 MNXM309@MNXC3 <==> 1 MNXM194@MNXC3 + 1 MNXM1@MNXC3 + 1 MNXM3@MNXC3	R_1631;R_945	NADD_BACSU		MNXC3			-999999	999999			0	0
RE97914BB_LR-1116___RE97914BB_LR-1515	1 MNXM11@MNXC3 + 1 MNXM2@MNXC3 --> 1 MNXM1@MNXC3 + 2 MNXM9@MNXC3	R_PPA	PPAC_BACSU;PPAX_BACSU		MNXC3			0	999999			0	0
R62A6333_RL-429___R62A6333_RL-589	1 MNXM11@MNXC3 + 1 MNXM298@MNXC3 <-- 1 MNXM174@MNXC3 + 1 MNXM91@MNXC3	R_XPT1	HPRT_BACSU;XPT_BACSU		MNXC3			-999999	0			0	0
RB74BCE1A_B-1183___RB74BCE1A_B-855	1 MNXM11@MNXC3 + 1 MNXM287@MNXC3 <==> 1 MNXM1@MNXC3 + 1 MNXM3@MNXC3 + 1 MNXM58@MNXC3	R_1154	SAT1_BACSU;SAT2_BACSU		MNXC3			-999999	999999			0	0
RA3867035_RL-755_SpecisoiYO844pendp_ChangedTo_MNXM2210___RAC0BB1E2_RL-1110	1 MNXM11@MNXC3 + 1 MNXM2210@MNXC3 <-- 1 MNXM139@MNXC3 + 1 MNXM83@MNXC3	R_GGTT;rxn05287	HEPS1_BACSU+HEPS2_BACSU		MNXC3			-999999	0			0	0
R8569833_RL-593___R8569833_RL-822	1 MNXM11@MNXC3 + 1 MNXM1@MNXC3 + 1 MNXM234@MNXC3 <-- 1 MNXM2@MNXC3 + 1 MNXM452@MNXC3	R_DUTPDP	YNCF_BACSU ; YOSS_BACSU		MNXC3			-999999	0			0	0
R3E84BFF_B-321___R3E84BFF_RL-241	1 MNXM11@MNXC3 + 1 MNXM1978@MNXC3 <-- 1 MNXM1@MNXC3 + 1 MNXM3@MNXC3 + 1 MNXM455@MNXC3	R_DHBS;rxn01093	DHBE_BACSU		MNXC3			-999999	0			0	0
RDDF10EBA_B-1062___RDDF10EBA_B-1432	1 MNXM11@MNXC3 + 1 MNXM194@MNXC3 <==> 1 MNXM1@MNXC3 + 1 MNXM274@MNXC3 + 1 MNXM91@MNXC3	R_914	PNCB_BACSU		MNXC3			-999999	999999			0	0
R276A6E5E_RL-132___R276A6E5E_RL-169	1 MNXM11@MNXC3 + 1 MNXM16@MNXC3 + 1 MNXM9@MNXC3 <-- 1 MNXM2@MNXC3 + 1 MNXM3@MNXC3 + 1 MNXM61@MNXC3	R_METAT	METK_BACSU		MNXC3			-999999	0			0	0
R83588FD6_B-808___R83588FD6_RL-583	1 MNXM11@MNXC3 + 1 MNXM1642@MNXC3 <-- 1 MNXM1626@MNXC3 + 1 MNXM1@MNXC3 + 1 MNXM63@MNXC3	R_MEPCT;rxn03907	ISPD_BACSU		MNXC3			-999999	0			0	0
R41B15CAA_RL-262___R41B15CAA_RL-345	1 MNXM11@MNXC3 + 1 MNXM1515@MNXC3 + 1 MNXM1@MNXC3 <-- 1 MNXM1351@MNXC3 + 1 MNXM2@MNXC3	R_PRADP	HIS2_BACSU		MNXC3			-999999	0			0	0
RCB51EE07_RL-1312___RCB51EE07_RL-959	1 MNXM11@MNXC3 + 1 MNXM14@MNXC3 <-- 1 MNXM168@MNXC3 + 1 MNXM91@MNXC3	R_APT1;R_APT2	APT_BACSU		MNXC3			-999999	0			0	0
R2B4CB933_RL-156___R2B4CB933_RL-200	1 MNXM11@MNXC3 + 1 MNXM14@MNXC3 + 1 MNXM951@MNXC3 <-- 1 MNXM12@MNXC3 + 1 MNXM2555@MNXC3 + 1 MNXM3@MNXC3	R_CHCOAL	BIOW_BACSU		MNXC3			-999999	0			0	0
R73E23768_B-519___R73E23768_RL-714	1 MNXM11@MNXC3 + 1 MNXM14@MNXC3 + 1 MNXM224@MNXC3 <-- 1 MNXM12@MNXC3 + 1 MNXM314@MNXC3 + 1 MNXM3@MNXC3	R_FAA1_2;R_FACOAL140	LCFA_BACSU;LCFB_BACSU;PKSJ_BACSU;YDAB_BACSU;YHFT_BACSU;YNGI_BACSU		MNXC3			-999999	0			0	0
R3662C7FC_RL-211___R3662C7FC_RL-273	1 MNXM11@MNXC3 + 1 MNXM14@MNXC3 + 1 MNXM21@MNXC3 <-- 1 MNXM12@MNXC3 + 1 MNXM26@MNXC3 + 1 MNXM3@MNXC3	R_ACS1;R_ACS2	ACSA_BACSU;YTCI_BACSU		MNXC3			-999999	0			0	0
RAA2D17DD_RL-1085___RAA2D17DD_RL-790	1 MNXM11@MNXC3 + 1 MNXM14@MNXC3 + 1 MNXM1@MNXC3 + 1 MNXM8@MNXC3 <-- 1 MNXM15@MNXC3 + 1 MNXM309@MNXC3 + 1 MNXM3@MNXC3	R_QNS1_1	NADE_BACSU		MNXC3			-999999	0			0	0
R1D585BDD_B-72___R1D585BDD_B-95	1 MNXM11@MNXC3 + 1 MNXM14@MNXC3 + 1 MNXM1@MNXC3 + 1 MNXM550@MNXC3 <==> 1 MNXM211@MNXC3 + 1 MNXM3@MNXC3 + 1 MNXM42@MNXC3	R_221	ASSY_BACSU		MNXC3			-999999	999999			0	0
RD92CDAFA_RL-1030___RD92CDAFA_RL-1399	1 MNXM11@MNXC3 + 1 MNXM14@MNXC3 + 1 MNXM1@MNXC3 + 1 MNXM364@MNXC3 <-- 1 MNXM144@MNXC3 + 1 MNXM3@MNXC3 + 1 MNXM593@MNXC3	R_YIL145C	PANC_BACSU		MNXC3			-999999	0			0	0
R10DA26CA_RL-1___R10DA26CA_RL-2	1 MNXM11@MNXC3 + 1 MNXM1489@MNXC3 <-- 1 MNXM188@MNXC3 + 1 MNXM91@MNXC3	R_TRP4	TRPD_BACSU		MNXC3			-999999	0			0	0
R669F0256_RL-448___R669F0256_RL-609	1 MNXM11@MNXC3 + 1 MNXM147@MNXC3 + 1 MNXM14@MNXC3 + 1 MNXM1@MNXC3 + 1 MNXM89557@MNXC3 <-- 1 MNXM2@MNXC3 + 1 MNXM37@MNXC3 + 1 MNXM3@MNXC3 + 1 MNXM42@MNXC3	R_ASNS1	ASNB_BACSU ; ASNH_BACSU ; ASNO_BACSU		MNXC3			-999999	0			0	0
R5C5A25C0_RL-390___R5C5A25C0_RL-540	1 MNXM11@MNXC3 + 1 MNXM13@MNXC3 + 1 MNXM194@MNXC3 <-- 2 MNXM1@MNXC3 + 1 MNXM555@MNXC3 + 1 MNXM91@MNXC3	R_QPT1_1	NADC_BACSU		MNXC3			-999999	0			0	0
R5CA28D78_RL-394___R5CA28D78_RL-542	1 MNXM11@MNXC3 + 1 MNXM139@MNXC3 <-- 1 MNXM34@MNXC3 + 1 MNXM83@MNXC3	R_FRTT	HEPS1_BACSU+HEPS2_BACSU		MNXC3			-999999	0			0	0
R11895B3D_B-4___R11895B3D_RL-9	1 MNXM11@MNXC3 + 1 MNXM1351@MNXC3 <-- 1 MNXM3@MNXC3 + 1 MNXM91@MNXC3	R_260;R_HIS1	HIS1_BACSU;HIS1_BACSU+HISZ_BACSU		MNXC3			-999999	0			0	0
R5714A26_B-361___R5714A26_RL-503	1 MNXM11@MNXC3 + 1 MNXM125@MNXC3 <-- 1 MNXM213@MNXC3 + 1 MNXM91@MNXC3	R_767;R_HPT1_1	HPRT_BACSU		MNXC3			-999999	0			0	0
R746E607B_B-717___R746E607B_RL-522	1 MNXM119@MNXC3 + 1 MNXM1@MNXC3 + 1 MNXM7@MNXC3 <-- 1 MNXM270@MNXC3 + 1 MNXM3@MNXC3	R_1129;R_FMN1_1	RIBC_BACSU ; RIBR_BACSU		MNXC3			-999999	0			0	0
R610CD7EB_LR-416___R610CD7EB_LR-571	1 MNXM119@MNXC3 + 1 MNXM1@MNXC3 + 1 MNXM6@MNXC3 --> 1 MNXM208@MNXC3 + 1 MNXM5@MNXC3	R_FMNRx2	MHQN_BACSU;NFRA1_BACSU;YDGI_BACSU;YFKO_BACSU;YODC_BACSU		MNXC3			0	999999			0	0
R893C561F_B-617___R893C561F_LR-853	1 MNXM119@MNXC3 + 1 MNXM1@MNXC3 + 1 MNXM3@MNXC3 --> 1 MNXM11@MNXC3 + 1 MNXM96415@MNXC3	R_569;R_FAD1	RIBC_BACSU		MNXC3			0	999999			0	0
R231CFDAF_B-135___R231CFDAF_LR-106	1 MNXM118@MNXC3 + 1 MNXM321@MNXC3 --> 1 MNXM124@MNXC3 + 1 MNXM150@MNXC3 + 1 MNXM1@MNXC3	R_1186;R_SPMS	SPEE_BACSU		MNXC3			0	999999			0	0
RD74F6AC5_LR-1018___RD74F6AC5_LR-1386	1 MNXM117@MNXC3 + 2 MNXM1@MNXC3 + 1 MNXM2@MNXC3 --> 1 MNXM13@MNXC3 + 2 MNXM15@MNXC3	R_1017	URE1_BACSU+URE2_BACSU+URE3_BACSU		MNXC3			0	999999			0	0
R91D86730_B-912___R91D86730_RL-663	1 MNXM117@MNXC3 + 1 MNXM89689@MNXC3 <==> 1 MNXM2@MNXC3 + 1 MNXM70@MNXC3	R_219;R_ARGN	ARGI_BACSU		MNXC3			-999999	999999			0	0
R4938DB0B_B-395___R4938DB0B_RL-289	1 MNXM117@MNXC3 + 1 MNXM118@MNXC3 <==> 1 MNXM2@MNXC3 + 1 MNXM328@MNXC3	R_AGMT;rxn00858	SPEB_BACSU		MNXC3			-999999	999999			0	0
RD8AFDF0D_B-1026___RD8AFDF0D_B-1397	1 MNXM117@MNXC2 <==> 1 MNXM117@MNXC3	R_UREAt			MNXC2%MNXC3			-999999	999999			0	0
R788748E2_B-738___R788748E2_RL-534	1 MNXM1178@MNXC3 + 1 MNXM5@MNXC3 <-- 1 MNXM1532@MNXC3 + 1 MNXM1@MNXC3 + 1 MNXM6@MNXC3	R_RIB7_2;rxn02474	RIBD_BACSU		MNXC3			-999999	0			0	0
R304892D8_LR-181___R304892D8_LR-238	1 MNXM1178@MNXC3 + 1 MNXM2@MNXC3 --> 1 MNXM791@MNXC3 + 1 MNXM9@MNXC3	R_PMDPHT			MNXC3			0	999999			0	0
R1F73F81_B-110___R1F73F81_B-85	1 MNXM1177@MNXC3 + 1 MNXM7@MNXC3 <==> 1 MNXM3@MNXC3 + 1 MNXM42@MNXC3	R_241	AK1_BACSU ; AK2_BACSU ; AK3_BACSU		MNXC3			-999999	999999			0	0
RFF5F1C5A_B-1243___RFF5F1C5A_LR-1672	1 MNXM1177@MNXC3 + 1 MNXM1@MNXC3 + 1 MNXM6@MNXC3 --> 1 MNXM361@MNXC3 + 1 MNXM5@MNXC3 + 1 MNXM9@MNXC3	R_228;R_HOM2	ABF2_BACSU;DHAS_BACSU		MNXC3			0	999999			0	0
R870CDBC7_B-837___R870CDBC7_RL-604	1 MNXM1168@MNXC3 + 1 MNXM31@MNXC3 <-- 1 MNXM1641@MNXC3	R_MECDPS;rxn03910	ISPF_BACSU		MNXC3			-999999	0			0	0
RE5F8F3B0_B-1094___RE5F8F3B0_B-1488	1 MNXM1151@MNXC3 <==> 1 MNXM1750@MNXC3	R_RMI	RHAA_BACSU		MNXC3			-999999	999999			0	0
RDEFB0753_B-1439___RDEFB0753_LR-1065	1 MNXM1151@MNXC2 + 1 MNXM1@MNXC2 <==> 1 MNXM1151@MNXC3 + 1 MNXM1@MNXC3	R_RMNt;rxn05646	LPLB_BACSU ; YESO_BACSU+YESP_BACSU+YESQ_BACSU		MNXC2%MNXC3			-999999	999999			0	0
R504918B7_B-448___R504918B7_RL-322	1 MNXM114@MNXC3 + 1 MNXM5@MNXC3 <-- 1 MNXM1617@MNXC3 + 2 MNXM1@MNXC3 + 1 MNXM6@MNXC3	R_994;R_P5CR	P5CR1_BACSU ; P5CR2_BACSU ; P5CR3_BACSU		MNXC3			-999999	0			0	0
R672F3859_RL-450_SpecMNXM937_ChangedTo_MNXM114305___R82BD2FEC_B-805	1 MNXM114305@MNXC3 + 1 MNXM349@MNXC3 <==> 1 MNXM39043@MNXC3	R_FOL1_1;rxn02504	FOLB_BACSU		MNXC3			-999999	999999			0	0
R8B788FF_B-877_SpecMNXM64174_ChangedTo_MNXM3390___RDADB6002_B-1415	1 MNXM114239@MNXC3 <==> 1 MNXM2@MNXC3 + 1 MNXM3390@MNXC3	rxn04820;rxn04821	YFHM_BACSU		MNXC3			-999999	999999			0	0
R736E5B86_RL-515___R736E5B86_RL-710	1 MNXM1141@MNXC3 + 1 MNXM12@MNXC3 + 1 MNXM13@MNXC3 <-- 1 MNXM1@MNXC3 + 1 MNXM32@MNXC3 + 1 MNXM951@MNXC3	R_AOXSir	BIKB_BACSU;BIOF_BACSU		MNXC3			-999999	0			0	0
R18C19F4_B-45___R18C19F4_B-63	1 MNXM1140@MNXC3 + 1 MNXM3090@MNXC3 <==> 1 MNXM1141@MNXC3 + 1 MNXM16@MNXC3	R_199	BIOK_BACSU		MNXC3			-999999	999999			0	0
R75C397BE_RL-528_SpecisoiYO844djenk_ChangedTo_MNXM11409___RAAD9262F_LR-1099	1 MNXM11409@MNXC2 + 1 MNXM2@MNXC3 + 1 MNXM3@MNXC3 --> 1 MNXM11409@MNXC3 + 1 MNXM1@MNXC3 + 1 MNXM7@MNXC3 + 1 MNXM9@MNXC3	R_DJENKabc;rxn05548			MNXC2%MNXC3			0	999999			0	0
R9D666B4F_LR-723___R9D666B4F_LR-989	1 MNXM114097@MNXC3 --> 1 MNXM238@MNXC3 + 1 MNXM2@MNXC3	R_DHAD_LPAREN_3mob_RPAREN_	ILVD_BACSU		MNXC3			0	999999			0	0
RACB5E6D6_B-1114___RACB5E6D6_B-806	1 MNXM114087@MNXC3 + 1 MNXM12@MNXC3 <==> 1 MNXM21@MNXC3 + 1 MNXM29@MNXC3	R_669	BIKB_BACSU		MNXC3			-999999	999999			0	0
R22CB405D_B-105___R22CB405D_B-134	1 MNXM114079@MNXC3 + 1 MNXM1@MNXC3 + 1 MNXM6@MNXC3 <==> 1 MNXM114097@MNXC3 + 1 MNXM5@MNXC3	R_KARA1	ILVC_BACSU		MNXC3			-999999	999999			0	0
R1DEA10A7_LR-101___R1DEA10A7_LR-78	1 MNXM113@MNXC3 + 2 MNXM1@MNXC3 + 1 MNXM6@MNXC3 --> 1 MNXM125@MNXC3 + 1 MNXM15@MNXC3 + 1 MNXM5@MNXC3	R_GMPR	GUAC_BACSU		MNXC3			0	999999			0	0
R455A49C3_B-277___R455A49C3_B-373	1 MNXM113@MNXC3 + 1 MNXM3@MNXC3 <==> 1 MNXM30@MNXC3 + 1 MNXM7@MNXC3	R_636	KGUA_BACSU		MNXC3			-999999	999999			0	0
RA22B3905_LR-1028___RA22B3905_LR-750	1 MNXM113@MNXC3 + 1 MNXM2@MNXC3 --> 1 MNXM401@MNXC3 + 1 MNXM9@MNXC3	R_NTD9;R_NTD9pp	NTPES_BACSU;YFNB_BACSU		MNXC3			0	999999			0	0
R875B8CAF_B-608___R875B8CAF_B-840	1 MNXM113@MNXC3 + 1 MNXM286@MNXC3 <==> 1 MNXM30@MNXC3 + 1 MNXM374@MNXC3	R_637	KGUA_BACSU		MNXC3			-999999	999999			0	0
RC409E6B2_B-925___RC409E6B2_RL-1264	1 MNXM113@MNXC3 + 1 MNXM11@MNXC3 <-- 1 MNXM259@MNXC3 + 1 MNXM91@MNXC3	R_704;R_HPT1_2	HPRT_BACSU		MNXC3			-999999	0			0	0
R6F4460A7_RL-492___R6F4460A7_RL-678	1 MNXM113@MNXC3 + 1 MNXM11@MNXC3 + 1 MNXM14@MNXC3 + 2 MNXM1@MNXC3 + 1 MNXM89557@MNXC3 <-- 1 MNXM298@MNXC3 + 1 MNXM2@MNXC3 + 1 MNXM37@MNXC3 + 1 MNXM3@MNXC3	R_GMPS2	GUAA_BACSU		MNXC3			-999999	0			0	0
R436D75F8_LR-359___RF309D8DB_LR-1585_SpecMNXM114184_ChangedTo_MNXM91795	1 MNXM1137@MNXC3 + 1 MNXM2@MNXC3 --> 1 MNXM13@MNXC3 + 1 MNXM91795@MNXC3	R_514;rxn04132			MNXC3			0	999999			0	0
R81D753DC_B-794___R81D753DC_RL-574	1 MNXM1135@MNXC3 + 1 MNXM7@MNXC3 <-- 1 MNXM3@MNXC3 + 1 MNXM790@MNXC3	R_1048;R_1667;R_1668;R_THI20_2	PDXK_BACSU;THID_BACSU		MNXC3			-999999	0			0	0
R2FED05A7_B-234___R2FED05A7_LR-176	1 MNXM1135@MNXC3 + 1 MNXM1@MNXC3 + 1 MNXM960@MNXC3 --> 1 MNXM11@MNXC3 + 1 MNXM662@MNXC3	R_1244;R_THI6_2	TENI_BACSU;THIC_BACSU;THIE_BACSU		MNXC3			0	999999			0	0
R64A60183_RL-598___R9AAF9F86_RL-712_SpecMNXM8955_ChangedTo_MNXM1132	1 MNXM1132@MNXC3 + 1 MNXM11@MNXC3 + 1 MNXM14@MNXC3 <-- 1 MNXM1212@MNXC3 + 1 MNXM12@MNXC3 + 1 MNXM3@MNXC3	R_SUCBZL;rxn02831	MENE_BACSU		MNXC3			-999999	0			0	0
RA52020E4_B-1048___RA52020E4_LR-763	1 MNXM111@MNXC3 + 1 MNXM863@MNXC3 --> 2 MNXM1@MNXC3 + 1 MNXM82173@MNXC3	R_1171;R_SHCHF	SIRB_BACSU		MNXC3			0	999999			0	0
RCE503832_LR-1329___RCE503832_LR-970	1 MNXM111@MNXC2 + 1 MNXM2@MNXC3 + 1 MNXM3@MNXC3 --> 1 MNXM111@MNXC3 + 1 MNXM1@MNXC3 + 1 MNXM7@MNXC3 + 1 MNXM9@MNXC3	R_FE2abc	FEUA_BACSU+FEUB_BACSU+FEUC_BACSU;YCLN_BACSU+YCLO_BACSU+YCLP_BACSU+YCLQ_BACSU		MNXC2%MNXC3			0	999999			0	0
R871545EC_B-605___R871545EC_B-838	1 MNXM1115@MNXC3 + 1 MNXM9@MNXC3 <==> 1 MNXM1@MNXC3 + 1 MNXM216@MNXC3 + 1 MNXM295@MNXC3	R_1049	DEOD_BACSU ; PUNA_BACSU		MNXC3			-999999	999999			0	0
R2EE43E29_B-170___R2EE43E29_RL-226	1 MNXM1115@MNXC3 + 1 MNXM9@MNXC3 <-- 1 MNXM2@MNXC3 + 1 MNXM355@MNXC3	R_NARP;R_NIRP	NTPES_BACSU ; YFNB_BACSU		MNXC3			-999999	0			0	0
R85BD7AE2_B-825___R85BD7AE2_RL-596	1 MNXM10@MNXC3 + 2 MNXM1@MNXC3 + 1 MNXM863@MNXC3 <-- 1 MNXM672@MNXC3 + 1 MNXM8@MNXC3	R_SHCHD2	SIRC_BACSU		MNXC3			-999999	0			0	0
R6C8B0ECE_B-654___R6C8B0ECE_RL-473	1 MNXM10@MNXC3 + 2 MNXM1@MNXC3 + 1 MNXM291@MNXC3 <-- 1 MNXM2@MNXC3 + 1 MNXM69@MNXC3 + 1 MNXM8@MNXC3	R_GLXO1;rxn05734	ALDH2_BACSU;ALDH3_BACSU;ALDH4_BACSU;ALDH5_BACSU;ALDY_BACSU		MNXC3			-999999	0			0	0
RDA51DCF7_B-1410___RDA51DCF7_RL-1039	1 MNXM10@MNXC3 + 2 MNXM1@MNXC3 + 1 MNXM289@MNXC3 <-- 1 MNXM2@MNXC3 + 1 MNXM457@MNXC3 + 1 MNXM8@MNXC3	R_BETALDHx;R_r0552	BETB_BACSU		MNXC3			-999999	0			0	0
R1463504D_B-31___R1463504D_RL-22	1 MNXM10@MNXC3 + 2 MNXM1@MNXC3 + 1 MNXM26@MNXC3 <-- 1 MNXM2@MNXC3 + 1 MNXM75@MNXC3 + 1 MNXM8@MNXC3	R_ALDD2x;rxn00506	ALDH2_BACSU;ALDH3_BACSU;ALDH4_BACSU;ALDH5_BACSU;ALDY_BACSU		MNXC3			-999999	0			0	0
R91FE295F_B-915___R91FE295F_RL-666	1 MNXM10@MNXC3 + 2 MNXM1@MNXC3 + 1 MNXM222@MNXC3 <-- 1 MNXM2@MNXC3 + 1 MNXM349@MNXC3 + 1 MNXM8@MNXC3	R_88;R_GCALDD	ALDH2_BACSU;ALDH3_BACSU;ALDH4_BACSU;ALDH5_BACSU;ALDY_BACSU		MNXC3			-999999	0			0	0
R44205F20_B-367___R44205F20_RL-271	1 MNXM10@MNXC3 + 1 MNXM1@MNXC3 + 1 MNXM89557@MNXC3 <-- 1 MNXM1617@MNXC3 + 2 MNXM2@MNXC3 + 1 MNXM8@MNXC3	R_P5CD;R_P5CDr	ROCA_BACSU;ROCA2_BACSU		MNXC3			-999999	0			0	0
R141B8A1B_B-29___R141B8A1B_RL-21	1 MNXM10@MNXC3 + 1 MNXM1@MNXC3 + 1 MNXM86@MNXC3 <-- 1 MNXM12@MNXC3 + 1 MNXM821@MNXC3 + 1 MNXM8@MNXC3	R_COAPPALDH;R_MMSAD2	IOLA_BACSU		MNXC3			-999999	0			0	0
R9EE17367_B-1000___R9EE17367_B-730	1 MNXM10@MNXC3 + 1 MNXM1@MNXC3 + 1 MNXM795@MNXC3 <==> 1 MNXM1667@MNXC3 + 1 MNXM8@MNXC3	R_GLTPD	YJMD_BACSU		MNXC3			-999999	999999			0	0
R770A35EA_B-530___R770A35EA_LR-731	1 MNXM10@MNXC3 + 1 MNXM1@MNXC3 + 1 MNXM784@MNXC3 --> 1 MNXM342@MNXC3 + 1 MNXM8@MNXC3	R_ACOAD3;rxn10011	ACDA_BACSU;ACDB_BACSU;FADE_BACSU;YDBM_BACSU		MNXC3			0	999999			0	0
RBB61F660_B-1204___RBB61F660_B-873	1 MNXM10@MNXC3 + 1 MNXM1@MNXC3 + 1 MNXM77@MNXC3 <==> 1 MNXM66@MNXC3 + 1 MNXM8@MNXC3	R_1493;R_595	GPDA_BACSU		MNXC3			-999999	999999			0	0
R350CA4_B-203___R350CA4_LR-263	1 MNXM10@MNXC3 + 1 MNXM1@MNXC3 + 1 MNXM753@MNXC3 --> 1 MNXM553@MNXC3 + 1 MNXM8@MNXC3	R_ACOAD2;rxn10010	ACDA_BACSU;ACDB_BACSU;FADE_BACSU;YDBM_BACSU		MNXC3			0	999999			0	0
RCE1237B1_B-1325___RCE1237B1_B-965	1 MNXM10@MNXC3 + 1 MNXM1@MNXC3 + 1 MNXM738@MNXC3 <==> 1 MNXM825@MNXC3 + 1 MNXM8@MNXC3	R_HACD7	FADN_BACSU		MNXC3			-999999	999999			0	0
RFF91B74F_B-1244___RFF91B74F_B-1673	1 MNXM10@MNXC3 + 1 MNXM1@MNXC3 + 1 MNXM717@MNXC3 <==> 1 MNXM757@MNXC3 + 1 MNXM8@MNXC3	R_HACD2	FADN_BACSU		MNXC3			-999999	999999			0	0
R8DA72605_B-643___R8DA72605_B-889	1 MNXM10@MNXC3 + 1 MNXM1@MNXC3 + 1 MNXM707@MNXC3 <==> 1 MNXM767@MNXC3 + 1 MNXM8@MNXC3	R_HACD6	FADN_BACSU		MNXC3			-999999	999999			0	0
R51C73A2A_B-328___R51C73A2A_B-459	1 MNXM10@MNXC3 + 1 MNXM1@MNXC3 + 1 MNXM706@MNXC3 <==> 1 MNXM766@MNXC3 + 1 MNXM8@MNXC3	R_HACD3	FADN_BACSU		MNXC3			-999999	999999			0	0
REBFF9118_B-1136___REBFF9118_B-1537	1 MNXM10@MNXC3 + 1 MNXM1@MNXC3 + 1 MNXM705@MNXC3 <==> 1 MNXM733@MNXC3 + 1 MNXM8@MNXC3	R_HACD5	FADN_BACSU		MNXC3			-999999	999999			0	0
R4A1F828E_B-295___R4A1F828E_B-404	1 MNXM10@MNXC3 + 1 MNXM1@MNXC3 + 1 MNXM68@MNXC3 <==> 1 MNXM8@MNXC3 + 1 MNXM90126@MNXC3	R_M1PD	MTLD_BACSU		MNXC3			-999999	999999			0	0
RAAA26B73_B-1094___RAAA26B73_B-795	1 MNXM10@MNXC3 + 1 MNXM1@MNXC3 + 1 MNXM677@MNXC3 <==> 1 MNXM674@MNXC3 + 1 MNXM8@MNXC3	R_HACD4	FADN_BACSU		MNXC3			-999999	999999			0	0
RBD27A365_B-1219___RBD27A365_RL-887	1 MNXM10@MNXC3 + 1 MNXM1@MNXC3 + 1 MNXM676@MNXC3 <==> 1 MNXM127@MNXC3 + 1 MNXM8@MNXC3	R_INS2D	IDH_BACSU;IOLG_BACSU;YISS_BACSU		MNXC3			-999999	999999			0	0
R2458B139_B-115___R2458B139_LR-147	1 MNXM10@MNXC3 + 1 MNXM1@MNXC3 + 1 MNXM654@MNXC3 --> 1 MNXM224@MNXC3 + 1 MNXM8@MNXC3	R_ACOAD6;rxn10014	ACDA_BACSU;ACDB_BACSU;FADE_BACSU;YDBM_BACSU		MNXC3			0	999999			0	0
RFD5D2FFF_B-1232___RFD5D2FFF_LR-1663	1 MNXM10@MNXC3 + 1 MNXM1@MNXC3 + 1 MNXM642@MNXC3 --> 1 MNXM363@MNXC3 + 1 MNXM8@MNXC3	R_ACOAD5;rxn10013	ACDA_BACSU;ACDB_BACSU;FADE_BACSU;YDBM_BACSU		MNXC3			0	999999			0	0
R6B06506_B-467___R6B06506_LR-647	1 MNXM10@MNXC3 + 1 MNXM1@MNXC3 + 1 MNXM581@MNXC3 --> 1 MNXM88@MNXC3 + 1 MNXM8@MNXC3	R_ACOAD7;rxn05732	ACDA_BACSU;ACDB_BACSU;FADE_BACSU;YDBM_BACSU		MNXC3			0	999999			0	0
R596E4144_B-376___R596E4144_LR-520	1 MNXM10@MNXC3 + 1 MNXM1@MNXC3 + 1 MNXM580@MNXC3 --> 1 MNXM486@MNXC3 + 1 MNXM8@MNXC3	R_ACOAD4;rxn10012	ACDA_BACSU;ACDB_BACSU;FADE_BACSU;YDBM_BACSU		MNXC3			0	999999			0	0
R69EDB922_B-461___R69EDB922_B-638	1 MNXM10@MNXC3 + 1 MNXM1@MNXC3 + 1 MNXM541@MNXC3 <==> 1 MNXM126@MNXC3 + 1 MNXM8@MNXC3	R_1021;R_1651	SERA_BACSU		MNXC3			-999999	999999			0	0
RD1693B3F_B-1351___RD1693B3F_B-987	1 MNXM10@MNXC3 + 1 MNXM1@MNXC3 + 1 MNXM524@MNXC3 <==> 1 MNXM701@MNXC3 + 1 MNXM8@MNXC3	R_3OACPRD	FADN_BACSU		MNXC3			-999999	999999			0	0
R5281DAF4_B-467___R61CED47E_RL-423_SpecisoiYO844DPA_ChangedTo_MNXM5133	1 MNXM10@MNXC3 + 1 MNXM1@MNXC3 + 1 MNXM5133@MNXC3 <-- 1 MNXM807@MNXC3 + 1 MNXM8@MNXC3	R_26DPAi;rxn10061	DPAA_BACSU;DPAB_BACSU;DPAA_BACSU+DPAB_BACSU		MNXC3			-999999	0			0	0
RE0B2F5C_B-1074___RE0B2F5C_B-1451	1 MNXM10@MNXC3 + 1 MNXM1@MNXC3 + 1 MNXM475@MNXC3 <==> 1 MNXM189@MNXC3 + 1 MNXM8@MNXC3	R_TRSARr	YKWC_BACSU		MNXC3			-999999	999999			0	0
R5E0D38AD_B-401___R5E0D38AD_B-552	1 MNXM10@MNXC3 + 1 MNXM1@MNXC3 + 1 MNXM46@MNXC3 <==> 1 MNXM8@MNXC3 + 1 MNXM98@MNXC3	R_856	MDH_BACSU;YJMC_BACSU		MNXC3			-999999	999999			0	0
R82E82FBE_B-579___R82E82FBE_B-806	1 MNXM10@MNXC3 + 1 MNXM1@MNXC3 + 1 MNXM455@MNXC3 <==> 1 MNXM1977@MNXC3 + 1 MNXM8@MNXC3	R_DHBD	DHBA_BACSU		MNXC3			-999999	999999			0	0
R6390CBE6_B-593___R6390CBE6_RL-430	1 MNXM10@MNXC3 + 1 MNXM1@MNXC3 + 1 MNXM305@MNXC3 <-- 1 MNXM396@MNXC3 + 1 MNXM8@MNXC3	R_HIBD	YFJR_BACSU		MNXC3			-999999	0			0	0
REE257C1E_B-1556___REE257C1E_RL-1148	1 MNXM10@MNXC3 + 1 MNXM1@MNXC3 + 1 MNXM298@MNXC3 <-- 1 MNXM125@MNXC3 + 1 MNXM2@MNXC3 + 1 MNXM8@MNXC3	R_1567;R_1568;R_794;R_IMPD	IMDH_BACSU		MNXC3			-999999	0			0	0
R2A308102_B-192___R2A308102_RL-151	1 MNXM10@MNXC3 + 1 MNXM1@MNXC3 + 1 MNXM261@MNXC3 <==> 1 MNXM2378@MNXC3 + 1 MNXM8@MNXC3 + 1 MNXM9@MNXC3	R_1501;R_1502;R_617;R_GAPD_NAD	G3P1_BACSU		MNXC3			-999999	999999			0	0
R30315785_RL-179_SpecisoiYO8444hglu_ChangedTo_MNXM2489___R933DAAA0_B-924	1 MNXM10@MNXC3 + 1 MNXM1@MNXC3 + 1 MNXM2489@MNXC3 <-- 1 MNXM114091@MNXC3 + 2 MNXM2@MNXC3 + 1 MNXM8@MNXC3	R_HP5CD;rxn03071	ROCA_BACSU;ROCA2_BACSU		MNXC3			-999999	0			0	0
R11643D4D_B-3___R11643D4D_B-8	1 MNXM10@MNXC3 + 1 MNXM1@MNXC3 + 1 MNXM23@MNXC3 <==> 1 MNXM179@MNXC3 + 1 MNXM8@MNXC3	R_LDH_L	LDH_BACSU		MNXC3			-999999	999999			0	0
R98AF06CB_B-700___R98AF06CB_LR-955	1 MNXM10@MNXC3 + 1 MNXM1@MNXC3 + 1 MNXM214@MNXC3 --> 1 MNXM233@MNXC3 + 1 MNXM8@MNXC3	R_BCOR;rxn00868	ACDA_BACSU;ACDB_BACSU;ACDC_BACSU;FADE_BACSU;YDBM_BACSU		MNXC3			0	999999			0	0
R69D1241A_B-636___R69D1241A_RL-459	1 MNXM10@MNXC3 + 1 MNXM192@MNXC3 + 2 MNXM1@MNXC3 <-- 1 MNXM2@MNXC3 + 1 MNXM422@MNXC3 + 1 MNXM8@MNXC3	R_ABUTD;rxn01851	ALDH2_BACSU;ALDH3_BACSU;ALDH4_BACSU;ALDH5_BACSU;ALDY_BACSU		MNXC3			-999999	0			0	0
R40AF03A7_B-336___R40AF03A7_RL-257	1 MNXM10@MNXC3 + 1 MNXM189@MNXC3 + 2 MNXM1@MNXC3 <-- 1 MNXM2@MNXC3 + 1 MNXM435@MNXC3 + 1 MNXM8@MNXC3	R_GLYCDH;R_r0392	ALDH2_BACSU;ALDH3_BACSU;ALDH4_BACSU;ALDH5_BACSU;ALDY_BACSU		MNXC3			-999999	0			0	0
RFEBA4046_B-1670___RFEBA4046_RL-1239	1 MNXM10@MNXC3 + 1 MNXM179@MNXC3 + 2 MNXM1@MNXC3 <-- 1 MNXM2@MNXC3 + 1 MNXM512@MNXC3 + 1 MNXM8@MNXC3	R_820;R_LCADi	ALDH3_BACSU;ALDH4_BACSU;ALDY_BACSU;YUXG_BACSU		MNXC3			-999999	0			0	0
REF7B6AB4_LR-1564___REF7B6AB4_RL-1153	1 MNXM10@MNXC3 + 1 MNXM174@MNXC3 + 1 MNXM1@MNXC3 <==> 1 MNXM213@MNXC3 + 1 MNXM2@MNXC3 + 1 MNXM8@MNXC3	R_XANDH;rxn01297	PUCB_BACSU;XDHA_BACSU;XDHC_BACSU;XDHD_BACSU;XDHE_BACSU;XDHC_BACSU+XDHD_BACSU+XDHE_BACSU		MNXC3			-999999	999999			0	0
R2EDD3487_LR-169_SpecisoiYO84446dh25dohxn_ChangedTo_MNXM1709___RAB25166_B-1101	1 MNXM10@MNXC3 + 1 MNXM1709@MNXC3 + 1 MNXM1@MNXC3 --> 1 MNXM440@MNXC3 + 1 MNXM8@MNXC3	R_DKII;rxn01124	KDUD_BACSU		MNXC3			0	999999			0	0
R11275CD1_B-4___R11275CD1_RL-2	1 MNXM10@MNXC3 + 1 MNXM1617@MNXC3 + 2 MNXM1@MNXC3 <-- 1 MNXM114@MNXC3 + 1 MNXM8@MNXC3	R_P5CRx;R_PRO1x	P5CR1_BACSU;P5CR2_BACSU;P5CR3_BACSU;PROD2_BACSU		MNXC3			-999999	0			0	0
R46C2C51E_B-380___R46C2C51E_RL-282	1 MNXM10@MNXC3 + 1 MNXM1602@MNXC3 + 1 MNXM1@MNXC3 <-- 1 MNXM891@MNXC3 + 1 MNXM8@MNXC3	R_804;R_IMDH	LEU3_BACSU		MNXC3			-999999	0			0	0
R91E5581F_B-664___R91E5581F_B-913	1 MNXM10@MNXC3 + 1 MNXM15@MNXC3 + 1 MNXM1@MNXC3 + 1 MNXM404@MNXC3 <==> 1 MNXM140@MNXC3 + 1 MNXM2@MNXC3 + 1 MNXM8@MNXC3	R_LLEUDr	BG11723;DHLE_BACSU		MNXC3			-999999	999999			0	0
R2BF9CFA8_B-206___R2BF9CFA8_RL-158	1 MNXM10@MNXC3 + 1 MNXM15@MNXC3 + 1 MNXM1@MNXC3 + 1 MNXM23@MNXC3 <-- 1 MNXM2@MNXC3 + 1 MNXM32@MNXC3 + 1 MNXM8@MNXC3	R_ALAD_L;rxn00278	ALDH1_BACSU;DHA_BACSU		MNXC3			-999999	0			0	0
R12195BC6_B-13___R12195BC6_B-8	1 MNXM10@MNXC3 + 1 MNXM15@MNXC3 + 1 MNXM1@MNXC3 + 1 MNXM238@MNXC3 <==> 1 MNXM199@MNXC3 + 1 MNXM2@MNXC3 + 1 MNXM8@MNXC3	R_VALDHr	BG11723;DHLE_BACSU		MNXC3			-999999	999999			0	0
RD47BD493_B-1371___RD47BD493_RL-1002	1 MNXM10@MNXC3 + 1 MNXM15@MNXC3 + 1 MNXM1@MNXC3 + 1 MNXM20@MNXC3 <==> 1 MNXM2@MNXC3 + 1 MNXM89557@MNXC3 + 1 MNXM8@MNXC3	R_654;R_GLUDxi	DHE2_BACSU ; GUDB_BACSU		MNXC3			-999999	999999			0	0
RB558E64A_B-1170___RB558E64A_RL-845	1 MNXM10@MNXC3 + 1 MNXM1597@MNXC3 + 2 MNXM1@MNXC3 <-- 1 MNXM174@MNXC3 + 1 MNXM2@MNXC3 + 1 MNXM8@MNXC3	R_XNDH;R_r0502	PUCB_BACSU;XDHA_BACSU;XDHC_BACSU;XDHD_BACSU;XDHE_BACSU;XDHC_BACSU+XDHD_BACSU+XDHE_BACSU		MNXC3			-999999	0			0	0
RE3B2AB91_B-1087___RE3B2AB91_B-1471	1 MNXM10@MNXC3 + 1 MNXM1423@MNXC3 + 1 MNXM1@MNXC3 <==> 1 MNXM2011@MNXC3 + 1 MNXM8@MNXC3	R_TAGURr	UXAB_BACSU		MNXC3			-999999	999999			0	0
RF6B79438_RL-1195___RF6B79438_RL-1620	1 MNXM10@MNXC3 + 1 MNXM13@MNXC3 <-- 1 MNXM39@MNXC3 + 1 MNXM8@MNXC3	R_FDH1;R_YPL275W;R_YPL276W	FDHD_BACSU;FDHD_BACSU+FDHL_BACSU;FDHD_BACSU+YJGC_BACSU;FDHD_BACSU+YOAE_BACSU		MNXC3			-999999	0			0	0
R5C34ED53_B-539___R5C34ED53_RL-389	1 MNXM10@MNXC3 + 1 MNXM13@MNXC3 + 1 MNXM86@MNXC3 <-- 1 MNXM12@MNXC3 + 1 MNXM305@MNXC3 + 1 MNXM8@MNXC3	R_MMSAD1;rxn00671	IOLA_BACSU		MNXC3			-999999	0			0	0
RFA5D9229_RL-1215___RFA5D9229_RL-1641	1 MNXM10@MNXC3 + 1 MNXM13@MNXC3 + 1 MNXM23@MNXC3 <-- 1 MNXM1608@MNXC3 + 1 MNXM8@MNXC3	R_MALDDH	TTUC_BACSU		MNXC3			-999999	0			0	0
RB17155BC_B-1144___RB17155BC_RL-825	1 MNXM10@MNXC3 + 1 MNXM13@MNXC3 + 1 MNXM21@MNXC3 <-- 1 MNXM12@MNXC3 + 1 MNXM244@MNXC3 + 1 MNXM8@MNXC3	R_MMSAD3;rxn00501	IOLA_BACSU		MNXC3			-999999	0			0	0
R5EDF42A7_RL-406___R5EDF42A7_RL-560	1 MNXM10@MNXC3 + 1 MNXM13@MNXC3 + 1 MNXM153@MNXC3 <-- 1 MNXM503@MNXC3 + 1 MNXM8@MNXC3	R_U52_	TYRA_BACSU		MNXC3			-999999	0			0	0
R11E04BE0_B-11___R11E04BE0_RL-7	1 MNXM10@MNXC3 + 1 MNXM1380@MNXC3 + 1 MNXM1@MNXC3 <-- 1 MNXM469@MNXC3 + 1 MNXM8@MNXC3	R_1158;R_SOR1	DHSO_BACSU		MNXC3			-999999	0			0	0
RA87CE4C8_B-1070___RA87CE4C8_B-780	1 MNXM10@MNXC3 + 1 MNXM133@MNXC3 + 1 MNXM1@MNXC3 <==> 1 MNXM446@MNXC3 + 1 MNXM8@MNXC3	R_HACD1	FADN_BACSU;HBD_BACSU		MNXC3			-999999	999999			0	0
R26503D72_LR-159___R89746093_LR-619_SpecisoiYO844mql7_ChangedTo_MNXM166_SpecisoiYO844mqn7_ChangedTo_MNXM12236	1 MNXM10@MNXC3 + 1 MNXM12236@MNXC3 + 1 MNXM1@MNXC3 --> 1 MNXM166@MNXC3 + 1 MNXM8@MNXC3	R_NADH4;rxn05747	YJLD_BACSU ; YUMB_BACSU ; YUTJ_BACSU		MNXC3			0	999999			0	0
R3C5D3CB1_RL-310___R89ACA693_RL-620_SpecisoiYO8442dmmq7_ChangedTo_MNXM715	1 MNXM10@MNXC3 + 1 MNXM11@MNXC3 + 1 MNXM13@MNXC3 + 1 MNXM715@MNXC3 <-- 1 MNXM1722@MNXC3 + 1 MNXM552@MNXC3 + 1 MNXM8@MNXC3	R_DHNAOT7;rxn05267	MENA_BACSU		MNXC3			-999999	0			0	0
R71B6C57E_B-693___R71B6C57E_RL-502	1 MNXM10@MNXC3 + 1 MNXM114087@MNXC3 + 1 MNXM1@MNXC3 <-- 1 MNXM142@MNXC3 + 1 MNXM8@MNXC3	R_THRD;rxn01068	TDH_BACSU		MNXC3			-999999	0			0	0
R25475DA9_B-119___R25475DA9_LR-152	1 MNXM108@MNXC3 + 1 MNXM12@MNXC3 + 1 MNXM3@MNXC3 --> 1 MNXM11@MNXC3 + 1 MNXM14@MNXC3 + 1 MNXM88@MNXC3	R_1453;R_1454;R_505;R_FAA1_3;R_FAA3_1;R_FAA4_1;R_FAT1_1	LCFA_BACSU;LCFB_BACSU;PKSJ_BACSU;YDAB_BACSU;YHFT_BACSU;YNGI_BACSU		MNXC3			0	999999			0	0
RE115511D_LR-1075___RE115511D_LR-1452	1 MNXM1080@MNXC3 --> 1 MNXM2@MNXC3 + 1 MNXM854@MNXC3	R_GALCTD	GARD_BACSU		MNXC3			0	999999			0	0
RAFE4CE48_B-1133___RAFE4CE48_LR-819	1 MNXM1080@MNXC2 + 1 MNXM1@MNXC2 <==> 1 MNXM1080@MNXC3 + 1 MNXM1@MNXC3	R_GALCTRt2;rxn05565	GUDP_BACSU		MNXC2%MNXC3			-999999	999999			0	0
R67C6108A_LR-453___R67C6108A_LR-615	1 MNXM107@MNXC3 + 3 MNXM10@MNXC3 + 5 MNXM1@MNXC3 --> 1 MNXM15@MNXC3 + 2 MNXM2@MNXC3 + 3 MNXM8@MNXC3	R_NTRIR2x	NASD_BACSU+NASE_BACSU;NASB_BACSU+NASC_BACSU+NASD_BACSU+NASE_BACSU		MNXC3			0	999999			0	0
R2F5A941F_RL-174_SpecisoiYO844mql7_ChangedTo_MNXM166_SpecisoiYO844mqn7_ChangedTo_MNXM12236___RE2D67E04_B-1462	1 MNXM107@MNXC3 + 1 MNXM12236@MNXC3 + 2 MNXM1@MNXC2 + 1 MNXM2@MNXC3 <==> 1 MNXM166@MNXC3 + 2 MNXM1@MNXC3 + 1 MNXM207@MNXC3	R_NTR3B;rxn05748	NASB_BACSU+NASC_BACSU;NARG_BACSU+NARH_BACSU+NARJ_BACSU;NARG_BACSU+NARH_BACSU+NARI_BACSU+NARJ_BACSU		MNXC2%MNXC3			-999999	999999			0	0
R5641DB3D_RL-358___R5641DB3D_RL-496	1 MNXM107@MNXC2 + 1 MNXM1@MNXC3 <-- 1 MNXM107@MNXC3 + 1 MNXM1@MNXC2	R_NO2t3	NARK_BACSU;YWCJ_BACSU		MNXC2%MNXC3			-999999	0			0	0
RA1B6FCB4_B-1022___RA1B6FCB4_LR-746	1 MNXM107@MNXC2 + 1 MNXM1@MNXC2 <==> 1 MNXM107@MNXC3 + 1 MNXM1@MNXC3	R_NO2t2ir;R_NO2t2rpp	NASA_BACSU;YWCJ_BACSU		MNXC2%MNXC3			-999999	999999			0	0
R138F4301_LR-18___R138F4301_LR-24	1 MNXM1067@MNXC3 + 1 MNXM83@MNXC3 --> 1 MNXM11@MNXC3 + 1 MNXM1722@MNXC3	R_HEXTT	HEPS1_BACSU+HEPS2_BACSU		MNXC3			0	999999			0	0
R8DAE3A25_RL-891___RBBF1879C_RL-877_SpecisoiYO844pendp_ChangedTo_MNXM2210	1 MNXM1067@MNXC3 + 1 MNXM11@MNXC3 <-- 1 MNXM2210@MNXC3 + 1 MNXM83@MNXC3	R_PPTT;rxn03892	HEPS1_BACSU+HEPS2_BACSU		MNXC3			-999999	0			0	0
R306B01C9_B-240___RC3E562F8_B-924_SpecMNXM2320_ChangedTo_MNXM2179	1 MNXM1063@MNXC3 <==> 1 MNXM2179@MNXC3	R02749_c;rxn01986	DEOB_BACSU		MNXC3			-999999	999999			0	0
RFC97B382_B-1227___RFC97B382_B-1656	1 MNXM1063@MNXC3 + 1 MNXM386@MNXC3 <==> 1 MNXM420@MNXC3 + 1 MNXM9@MNXC3	R_1239	PDP_BACSU		MNXC3			-999999	999999			0	0
R5A5D106D_B-381___R5A5D106D_LR-527	1 MNXM1063@MNXC3 + 1 MNXM259@MNXC3 --> 1 MNXM647@MNXC3 + 1 MNXM9@MNXC3	R_1105;rxn01446	DEOD_BACSU ; PUNA_BACSU		MNXC3			0	999999			0	0
R17032A89_B-34___R17032A89_B-47	1 MNXM1063@MNXC3 + 1 MNXM213@MNXC3 <==> 1 MNXM935@MNXC3 + 1 MNXM9@MNXC3	R_1107	DEOD_BACSU ; PUNA_BACSU		MNXC3			-999999	999999			0	0
R156511C_B-24___R156511C_B-34	1 MNXM1063@MNXC3 + 1 MNXM168@MNXC3 <==> 1 MNXM625@MNXC3 + 1 MNXM9@MNXC3	R_1102	DEOD_BACSU ; PUNA_BACSU		MNXC3			-999999	999999			0	0
R13E232DF_B-20___R13E232DF_B-28	1 MNXM1063@MNXC3 + 1 MNXM158@MNXC3 <==> 1 MNXM492@MNXC3 + 1 MNXM9@MNXC3	R_439	DEOD_BACSU;PDP_BACSU;PUNA_BACSU		MNXC3			-999999	999999			0	0
RA8F9802D_B-1076___RA8F9802D_B-783	1 MNXM1062@MNXC3 + 1 MNXM89557@MNXC3 <==> 1 MNXM20@MNXC3 + 1 MNXM817@MNXC3	R02283_c	ARGD_BACSU		MNXC3			-999999	999999			0	0
RD5DF96EB_B-1012___RD5DF96EB_LR-1381	1 MNXM105630@MNXC3 + 4 MNXM1@MNXC3 + 3 MNXM6@MNXC3 --> 3 MNXM2@MNXC3 + 3 MNXM5@MNXC3 + 1 MNXM89582@MNXC3	R_1205;R_1726;R_SULRi	CYSI_BACSU;CYSJ_BACSU;CYSI_BACSU+CYSJ_BACSU		MNXC3			0	999999			0	0
R224E6657_RL-102___R224E6657_RL-131	1 MNXM105630@MNXC3 + 1 MNXM148@MNXC3 + 2 MNXM1@MNXC3 + 1 MNXM45@MNXC3 <-- 1 MNXM155@MNXC3 + 1 MNXM49@MNXC3	R_MET16	CYSH1_BACSU;CYSH2_BACSU		MNXC3			-999999	0			0	0
R40A43EEC_B-256___R40A43EEC_B-335	1 MNXM105630@MNXC3 + 1 MNXM148@MNXC3 + 2 MNXM1@MNXC3 + 1 MNXM26@MNXC3 + 1 MNXM55@MNXC3 <==> 1 MNXM155@MNXC3 + 1 MNXM323@MNXC3 + 1 MNXM418@MNXC3	R_AHSERL4	CYSK_BACSU;CYSM_BACSU		MNXC3			-999999	999999			0	0
R212A49F1_RL-125___R212A49F1_RL-93	1 MNXM105630@MNXC3 + 1 MNXM148@MNXC3 + 1 MNXM14@MNXC3 + 2 MNXM1@MNXC3 <-- 1 MNXM155@MNXC3 + 1 MNXM287@MNXC3	R_APSPTi	CYSH1_BACSU;CYSH2_BACSU		MNXC3			-999999	0			0	0
R3BD5E0D5_RL-233___R3BD5E0D5_RL-306___RA4F4B239_RL-761_SpecisoiYO844eths_ChangedTo_MNXM7343	1 MNXM105630@MNXC3 + 1 MNXM119@MNXC3 + 1 MNXM1@MNXC3 + 1 MNXM2@MNXC3 + 1 MNXM75@MNXC3 <-- 1 MNXM208@MNXC3 + 1 MNXM4@MNXC3 + 1 MNXM7343@MNXC3	R_FDMO1;R_FDMO3	SSUD_BACSU		MNXC3			-999999	0			0	0
RF6270C8B_RL-1189___RF6270C8B_RL-1612	1 MNXM105630@MNXC3 + 1 MNXM119@MNXC3 + 1 MNXM1@MNXC3 + 1 MNXM2@MNXC3 + 1 MNXM56@MNXC3 <-- 1 MNXM1485@MNXC3 + 1 MNXM208@MNXC3 + 1 MNXM4@MNXC3	R_FDMO2	SSUD_BACSU		MNXC3			-999999	0			0	0
R9D79890B_LR-724___R9D79890B_LR-992	1 MNXM1045@MNXC3 --> 1 MNXM2@MNXC3 + 1 MNXM440@MNXC3	R_MNNH	UXUA_BACSU		MNXC3			0	999999			0	0
R96E3F05E_B-691___R96E3F05E_B-945	1 MNXM1045@MNXC3 + 1 MNXM8@MNXC3 <==> 1 MNXM10@MNXC3 + 1 MNXM1660@MNXC3 + 1 MNXM1@MNXC3	R_MANAO	UXUB_BACSU		MNXC3			-999999	999999			0	0
R196F2545_B-66___R1F14B35E_B-83_SpecisoiYO844oxglyc_ChangedTo_MNXM114324_SpecisoiYO844tartr_ChangedTo_MNXM1031	1 MNXM1031@MNXC3 + 1 MNXM8@MNXC3 <==> 1 MNXM10@MNXC3 + 1 MNXM114324@MNXC3 + 1 MNXM1@MNXC3	R_TARTRDH2;rxn01847	TTUC_BACSU		MNXC3			-999999	999999			0	0
R4C5AABE7_RL-308___R4C5AABE7_RL-422	1 MNXM1020@MNXC3 + 3 MNXM1@MNXC3 + 1 MNXM7@MNXC3 + 1 MNXM9@MNXC3 <-- 1 MNXM1140@MNXC3 + 1 MNXM13@MNXC3 + 1 MNXM3@MNXC3	R_DBTS	BIOD_BACSU		MNXC3			-999999	0			0	0
R4E5FD3D5_LR-314___R4E5FD3D5_LR-434	1 MNXM100@MNXC3 + 1 MNXM83@MNXC3 --> 1 MNXM11@MNXC3 + 1 MNXM34@MNXC3	R_ERG20_2	ISPA_BACSU		MNXC3			0	999999			0	0
RBCEFD4FC_RL-1216___RBCEFD4FC_RL-885	1 MNXM100@MNXC3 + 1 MNXM11@MNXC3 <-- 1 MNXM132@MNXC3 + 1 MNXM83@MNXC3	R_ERG20_1	ISPA_BACSU		MNXC3			-999999	0			0	0
R7EA891D5_B-774___R7EA891D5_LR-560	1 MNXM1004@MNXC3 + 1 MNXM2@MNXC3 --> 1 MNXM1380@MNXC3 + 1 MNXM160@MNXC3	R_FFSD	SCRB_BACSU		MNXC3			0	999999			0	0
R83B30D2C_B-810___R83B30D2C_RL-585	1 MNXM1004@MNXC3 + 1 MNXM23@MNXC3 <==> 1 MNXM167@MNXC2 + 1 MNXM73@MNXC3	R_SUCRpts;rxn05655	PT1_BACSU+PTHP_BACSU+PTSBC_BACSU;PT1_BACSU+PTHP_BACSU+PTXBC_BACSU		MNXC2%MNXC3			-999999	999999			0	0
R885ED32E_RL-844___RF68C19EC_B-1192_SpecisoiYO844fa4coa_ChangedTo_MNXM5745	1 MNXM11@MNXC3 + 1 MNXM14@MNXC3 + 1 MNXM5745@MNXC3 <-- 1 MNXM12@MNXC3 + 1 MNXM1@MNXC3 + 1 MNXM3@MNXC3 + 1 MNXM4586@MNXC3	R_FACOAL150_anteiso_;rxn05248	LCFA_BACSU;LCFB_BACSU;PKSJ_BACSU;YDAB_BACSU;YHFT_BACSU;YNGI_BACSU		MNXC3			-999999	0			0	0
R357ED9FD_LR-207_SpecisoiYO84412d3k5m_ChangedTo_MNXM494_SpecisoiYO8443mtp_ChangedTo_MNXM2782___RA4B9948D_B-1044	1 MNXM1@MNXC3 + 1 MNXM2782@MNXC3 + 1 MNXM299@MNXC3 + 1 MNXM39@MNXC3 <-- 1 MNXM494@MNXC3 + 1 MNXM4@MNXC3	R_DKMD3M;rxn05091	MTND_BACSU		MNXC3			-999999	0			0	0
R2D2B7E1B_B-162_SpecisoiYO844nebari_ChangedTo_MNXM2846___R6B7BC16_B-651	1 MNXM2342@MNXC3 + 1 MNXM295@MNXC3 <==> 1 MNXM2846@MNXC3 + 1 MNXM9@MNXC3	R_PUNP8;rxn01684	DEOD_BACSU ; PUNA_BACSU		MNXC3			-999999	999999			0	0
R2041214E_B-88_SpecisoiYO844fa12coa_ChangedTo_MNXM5742___R6364F1F_RL-592	1 MNXM11@MNXC3 + 1 MNXM14@MNXC3 + 1 MNXM5742@MNXC3 <-- 1 MNXM12@MNXC3 + 1 MNXM1@MNXC3 + 1 MNXM3@MNXC3 + 1 MNXM4587@MNXC3	R_FACOAL170_anteiso_;rxn05251	LCFA_BACSU;LCFB_BACSU;PKSJ_BACSU;YDAB_BACSU;YHFT_BACSU;YNGI_BACSU		MNXC3			-999999	0			0	0
R2E75CBCD_B-221___RDD1FD231_RL-1058_SpecisoiYO844tcamBS_ChangedTo_MNXM5305	30 MNXM17@MNXC3 + 60 MNXM1@MNXC3 + 1 MNXM5305@MNXC3 + 30 MNXM80@MNXC3 <==> 30 MNXM225@MNXC3 + 1 MNXM2@MNXC3 + 30 MNXM52@MNXC3	R_TECA4S_BS;rxn10197	GGAA_BACSU;GGAB_BACSU;GGAA_BACSU+GGAB_BACSU		MNXC3			-999999	999999			0	0
R2350500D_RL-138___R75B7B153_RL-527_SpecisoiYO84412d3k5m_ChangedTo_MNXM494	2 MNXM1@MNXC3 + 1 MNXM276@MNXC3 + 1 MNXM39@MNXC3 <-- 1 MNXM494@MNXC3 + 1 MNXM4@MNXC3	R_DKMD2K;rxn05092	MTND_BACSU		MNXC3			-999999	0			0	0
[truncated: 15 more rows]
