# Supplementary material for: Efficient Reconstruction of Predictive Consensus Metabolic Network Models
Source: PLoS Comput Biol. 2016 Aug 26;12(8):e1005085. doi: 10.1371/journal.pcbi.1005085 (PMC5001716; doi:10.1371/journal.pcbi.1005085)
Supplement: S1 Dataset — This file contains the original models, the input models, the BCMs, and the RCMs for COMMGEN as well as an overview of the changes made between original and input models. (ZIP) [file pcbi.1005085.s001.zip › S4-Models/ACM/Bsubtilis/ACM_iBsu1103_COMMGEN/TrackRxns.tsv]

Relation	OldRxns	NewID	Comment	NewForm	NewGPR	Lb	Ub	Phase	Tool	External
Initial Reaction		RAF90EC0D_RL-1130		0.0000578 MNXM1495@MNXC3 + 0.0000606 MNXM2859@MNXC3 + 0.0000515 MNXM31536@MNXC3 + 0.0000557 MNXM32178@MNXC3 + 0.0000533 MNXM32179@MNXC3 + 0.0000514 MNXM5124@MNXC3 + 0.0000555 MNXM5125@MNXC3 + 0.0000514 MNXM5129@MNXC3 + 0.0000533 MNXM5130@MNXC3 + 0.0000555 MNXM5131@MNXC3 + 0.0000578 MNXM5132@MNXC3 + 0.0000274 MNXM6175@MNXC3 + 0.0000297 MNXM6176@MNXC3 + 0.0000274 MNXM6297@MNXC3 + 0.0000285 MNXM6298…		-10000	0	0	Initializing	0
Initial Reaction		R9F94E437_B-1004		0.3041 MNXM114@MNXC3 + 0.1546 MNXM134@MNXC3 + 0.6555 MNXM140@MNXC3 + 0.3526 MNXM142@MNXC3 + 0.2801 MNXM147@MNXC3 + 0.5807 MNXM199@MNXC3 + 0.5107 MNXM231@MNXC3 + 0.7723 MNXM29@MNXC3 + 0.5051 MNXM32@MNXC3 + 0.4928 MNXM37@MNXC3 + 0.2801 MNXM42@MNXC3 + 0.4091 MNXM53@MNXC3 + 0.1073 MNXM55@MNXC3 + 0.2145 MNXM61@MNXC3 + 0.3653 MNXM70@MNXC3 + 0.2097 MNXM76@MNXC3 + 0.6114 MNXM78@MNXC3 + 0.4928 MNXM89557@M…	FMT_BACSU+GATA_BACSU+GATB_BACSU+GATC_BACSU+RL10_BACSU+RL13_BACSU+RL14_BACSU+RL15_BACSU+RL16_BACSU+RL17_BACSU+RL18_BACSU+RL19_BACSU+RL1_BACSU+RL20_BACSU+RL21_BACSU+RL22_BACSU+RL23_BACSU+RL24_BACSU+RL27_BACSU+RL28_BACSU+RL29_BACSU+RL2_BACSU+RL30_BACSU+RL31_BACSU+RL32_BACSU+RL331_BACSU+RL332_BACSU+RL34_BACSU+RL35_BACSU+RL36_BACSU+RL3_BACSU+RL4_BACSU+RL5_BACSU+RL6_BACSU+RL7_BACSU+RL9_BACSU+RS10_BACSU…	-10000	10000	0	Initializing	0
Initial Reaction		R9E432CB6_B-998		1 MNXM10019@MNXC3 + 1 MNXM5@MNXC3 <==> 1 MNXM1@MNXC3 + 1 MNXM28031@MNXC3 + 1 MNXM6@MNXC3	FABG_BACSU	-10000	10000	0	Initializing	0
Initial Reaction		R2785151A_B-170		1 MNXM10019@MNXC3 <==> 1 MNXM23766@MNXC3 + 1 MNXM2@MNXC3	FABZ_BACSU	-10000	10000	0	Initializing	0
Initial Reaction		R533558CE_B-472		1 MNXM10035@MNXC3 + 1 MNXM5@MNXC3 <==> 1 MNXM10116@MNXC3 + 1 MNXM1@MNXC3 + 1 MNXM6@MNXC3	FABG_BACSU	-10000	10000	0	Initializing	0
Initial Reaction		RED514769_B-1551		1 MNXM10035@MNXC3 <==> 1 MNXM2@MNXC3 + 1 MNXM9168@MNXC3	FABZ_BACSU	-10000	10000	0	Initializing	0
Initial Reaction		R83B30D2C_B-810		1 MNXM1004@MNXC3 + 1 MNXM23@MNXC3 <==> 1 MNXM167@MNXC2 + 1 MNXM73@MNXC3	PTSBC_BACSU+PT1_BACSU+PTHP_BACSU	-10000	10000	0	Initializing	0
Initial Reaction		R7EA891D5_B-774		1 MNXM1004@MNXC3 + 1 MNXM2@MNXC3 <==> 1 MNXM1380@MNXC3 + 1 MNXM160@MNXC3	SCRB_BACSU	-10000	10000	0	Initializing	0
Initial Reaction		RBCEFD4FC_RL-1216		1 MNXM100@MNXC3 + 1 MNXM11@MNXC3 <-- 1 MNXM132@MNXC3 + 1 MNXM83@MNXC3	ISPA_BACSU	-10000	0	0	Initializing	0
Initial Reaction		R4E5FD3D5_LR-434		1 MNXM100@MNXC3 + 1 MNXM83@MNXC3 --> 1 MNXM11@MNXC3 + 1 MNXM34@MNXC3	ISPA_BACSU	0	10000	0	Initializing	0
Initial Reaction		RB0B0C8FA_RL-1141		1 MNXM10116@MNXC3 + 1 MNXM13@MNXC3 + 1 MNXM925@MNXC3 <-- 1 MNXM184@MNXC3 + 1 MNXM1@MNXC3 + 1 MNXM25932@MNXC3	FABF_BACSU+FABH1_BACSU;FABF_BACSU+FABH2_BACSU	-10000	0	0	Initializing	0
Initial Reaction		R25E6D1C5_LR-157		1 MNXM1014@MNXC3 + 1 MNXM1@MNXC3 + 1 MNXM89557@MNXC3 --> 1 MNXM13@MNXC3 + 1 MNXM2@MNXC3 + 1 MNXM8633@MNXC3	GGT_BACSU	0	10000	0	Initializing	0
Initial Reaction		R7379B576_B-712		1 MNXM1014@MNXC3 + 1 MNXM89557@MNXC3 <==> 1 MNXM11629@MNXC3 + 1 MNXM2@MNXC3	GGT_BACSU	-10000	10000	0	Initializing	0
Initial Reaction		RA17877FE_RL-1017		1 MNXM1017@MNXC3 + 1 MNXM105630@MNXC3 + 1 MNXM119@MNXC3 + 1 MNXM1@MNXC3 + 1 MNXM2@MNXC3 <-- 1 MNXM208@MNXC3 + 1 MNXM4@MNXC3 + 1 MNXM7138@MNXC3	SSUD_BACSU	-10000	0	0	Initializing	0
Initial Reaction		R6E42361_B-669		1 MNXM1017@MNXC3 + 1 MNXM10@MNXC3 + 1 MNXM1@MNXC3 <==> 1 MNXM3230@MNXC3 + 1 MNXM8@MNXC3	YUGJ_BACSU+YUGK_BACSU	-10000	10000	0	Initializing	0
Initial Reaction		RB89EF4DE_RL-1193		1 MNXM10202@MNXC3 + 1 MNXM13@MNXC3 + 1 MNXM2@MNXC3 + 1 MNXM8@MNXC3 <-- 1 MNXM10@MNXC3 + 2 MNXM1@MNXC3 + 1 MNXM4@MNXC3 + 1 MNXM6888@MNXC3	YETM_BACSU	-10000	0	0	Initializing	0
Initial Reaction		R1F40B95A_LR-107		1 MNXM1020@MNXC3 + 1 MNXM114106@MNXC3 + 1 MNXM16@MNXC3 --> 1 MNXM1@MNXC3 + 1 MNXM304@MNXC3 + 1 MNXM316@MNXC3 + 1 MNXM61@MNXC3	BIOB_BACSU	0	10000	0	Initializing	0
Initial Reaction		R4C5AABE7_RL-422		1 MNXM1020@MNXC3 + 3 MNXM1@MNXC3 + 1 MNXM7@MNXC3 + 1 MNXM9@MNXC3 <-- 1 MNXM1140@MNXC3 + 1 MNXM13@MNXC3 + 1 MNXM3@MNXC3	BIOD_BACSU	-10000	0	0	Initializing	0
Initial Reaction		R7403F025_B-715		1 MNXM10217@MNXC3 + 1 MNXM5@MNXC3 <==> 1 MNXM10219@MNXC3 + 1 MNXM1@MNXC3 + 1 MNXM6@MNXC3	FABG_BACSU	-10000	10000	0	Initializing	0
Initial Reaction		RD15F31A5_B-1350		1 MNXM10217@MNXC3 <==> 1 MNXM2@MNXC3 + 1 MNXM8149@MNXC3	FABZ_BACSU	-10000	10000	0	Initializing	0
Initial Reaction		R983D6C9F_B-953		1 MNXM10218@MNXC3 + 1 MNXM5@MNXC3 <==> 1 MNXM10220@MNXC3 + 1 MNXM1@MNXC3 + 1 MNXM6@MNXC3	FABG_BACSU	-10000	10000	0	Initializing	0
Initial Reaction		RD4851897_B-1372		1 MNXM10218@MNXC3 <==> 1 MNXM2@MNXC3 + 1 MNXM8150@MNXC3	FABZ_BACSU	-10000	10000	0	Initializing	0
Initial Reaction		R360089E8_RL-269		1 MNXM10219@MNXC3 + 1 MNXM13@MNXC3 + 1 MNXM925@MNXC3 <-- 1 MNXM184@MNXC3 + 1 MNXM9860@MNXC3	FABF_BACSU+FABH1_BACSU;FABF_BACSU+FABH2_BACSU	-10000	0	0	Initializing	0
Initial Reaction		R46A59A57_RL-379		1 MNXM10220@MNXC3 + 1 MNXM13@MNXC3 + 1 MNXM925@MNXC3 <-- 1 MNXM11912@MNXC3 + 1 MNXM184@MNXC3	FABF_BACSU+FABH1_BACSU;FABF_BACSU+FABH2_BACSU	-10000	0	0	Initializing	0
Initial Reaction		R48C5B5BE_B-393		1 MNXM1024@MNXC3 + 1 MNXM10@MNXC3 + 1 MNXM1@MNXC3 <==> 1 MNXM1277@MNXC3 + 1 MNXM8@MNXC3	DLDH1_BACSU;DLDH2_BACSU	-10000	10000	0	Initializing	0
Initial Reaction		R78B45976_B-740		1 MNXM1024@MNXC3 + 1 MNXM1705@MNXC3 <==> 1 MNXM256@MNXC3 + 1 MNXM4815@MNXC3	ODPA_BACSU+ODPB_BACSU	-10000	10000	0	Initializing	0
Initial Reaction		REA0DCE8E_B-1520		1 MNXM1024@MNXC3 + 1 MNXM3480@MNXC3 <==> 1 MNXM256@MNXC3 + 1 MNXM81337@MNXC3	ODO1_BACSU	-10000	10000	0	Initializing	0
Initial Reaction		R62842C8B_B-587		1 MNXM1024@MNXC3 + 1 MNXM6733@MNXC3 <==> 1 MNXM256@MNXC3 + 1 MNXM5588@MNXC3	ODBA_BACSU+ODBB_BACSU	-10000	10000	0	Initializing	0
Initial Reaction		R16D4DB5E_B-43		1 MNXM1024@MNXC3 + 1 MNXM6734@MNXC3 <==> 1 MNXM256@MNXC3 + 1 MNXM5034@MNXC3	ODBA_BACSU+ODBB_BACSU	-10000	10000	0	Initializing	0
Initial Reaction		R8F6C0E57_B-900		1 MNXM1024@MNXC3 + 1 MNXM6824@MNXC3 <==> 1 MNXM256@MNXC3 + 1 MNXM5589@MNXC3	ODBA_BACSU+ODBB_BACSU	-10000	10000	0	Initializing	0
Initial Reaction		RBADA32BE_LR-1202		1 MNXM1026@MNXC2 + 2 MNXM1@MNXC2 + 1 MNXM2@MNXC3 + 1 MNXM3@MNXC3 --> 1 MNXM1026@MNXC3 + 3 MNXM1@MNXC3 + 1 MNXM7@MNXC3 + 1 MNXM9@MNXC3	YVGK_BACSU+YVGL_BACSU+YVGM_BACSU	0	10000	0	Initializing	0
Initial Reaction		R4060CD22_B-334		1 MNXM1031@MNXC2 + 2 MNXM1@MNXC2 <==> 1 MNXM1031@MNXC3 + 2 MNXM1@MNXC3		-10000	10000	0	Initializing	0
Initial Reaction		R196F2545_B-66		1 MNXM1031@MNXC3 + 1 MNXM8@MNXC3 <==> 1 MNXM10@MNXC3 + 1 MNXM114324@MNXC3 + 1 MNXM1@MNXC3	TTUC_BACSU	-10000	10000	0	Initializing	0
Initial Reaction		R84B6AC55_B-818		1 MNXM10326@MNXC3 + 1 MNXM5@MNXC3 <==> 1 MNXM10327@MNXC3 + 1 MNXM1@MNXC3 + 1 MNXM6@MNXC3	FABG_BACSU	-10000	10000	0	Initializing	0
Initial Reaction		RC3B29BCB_B-1260		1 MNXM10326@MNXC3 <==> 1 MNXM2@MNXC3 + 1 MNXM8176@MNXC3	FABZ_BACSU	-10000	10000	0	Initializing	0
Initial Reaction		R6FA3183_RL-680		1 MNXM10327@MNXC3 + 1 MNXM13@MNXC3 + 1 MNXM925@MNXC3 <-- 1 MNXM11926@MNXC3 + 1 MNXM184@MNXC3	FABF_BACSU+FABH1_BACSU;FABF_BACSU+FABH2_BACSU	-10000	0	0	Initializing	0
Initial Reaction		RB02A8CBA_B-1135		1 MNXM10367@MNXC3 + 1 MNXM5@MNXC3 <==> 1 MNXM10369@MNXC3 + 1 MNXM1@MNXC3 + 1 MNXM6@MNXC3	FABG_BACSU	-10000	10000	0	Initializing	0
Initial Reaction		R1FDB1A68_B-112		1 MNXM10367@MNXC3 <==> 1 MNXM2@MNXC3 + 1 MNXM8196@MNXC3	FABZ_BACSU	-10000	10000	0	Initializing	0
Initial Reaction		RD9EC32CF_B-1406		1 MNXM10368@MNXC3 + 1 MNXM5@MNXC3 <==> 1 MNXM10370@MNXC3 + 1 MNXM1@MNXC3 + 1 MNXM6@MNXC3	FABG_BACSU	-10000	10000	0	Initializing	0
Initial Reaction		RE5447DA3_B-1483		1 MNXM10368@MNXC3 <==> 1 MNXM2@MNXC3 + 1 MNXM8197@MNXC3	FABZ_BACSU	-10000	10000	0	Initializing	0
Initial Reaction		R11626571_RL-7		1 MNXM10369@MNXC3 + 1 MNXM13@MNXC3 + 1 MNXM925@MNXC3 <-- 1 MNXM184@MNXC3 + 1 MNXM8148@MNXC3	FABF_BACSU+FABH1_BACSU;FABF_BACSU+FABH2_BACSU	-10000	0	0	Initializing	0
Initial Reaction		R9B6620B4_RL-974		1 MNXM10370@MNXC3 + 1 MNXM13@MNXC3 + 1 MNXM925@MNXC3 <-- 1 MNXM184@MNXC3 + 1 MNXM8147@MNXC3	FABF_BACSU+FABH1_BACSU;FABF_BACSU+FABH2_BACSU	-10000	0	0	Initializing	0
Initial Reaction		R9D64F08_B-988		1 MNXM10422@MNXC3 + 1 MNXM5@MNXC3 <==> 1 MNXM10423@MNXC3 + 1 MNXM1@MNXC3 + 1 MNXM6@MNXC3	FABG_BACSU	-10000	10000	0	Initializing	0
Initial Reaction		R532DBE83_B-471		1 MNXM10422@MNXC3 <==> 1 MNXM2@MNXC3 + 1 MNXM8210@MNXC3	FABZ_BACSU	-10000	10000	0	Initializing	0
Initial Reaction		R7D4F35C2_RL-769		1 MNXM10423@MNXC3 + 1 MNXM13@MNXC3 + 1 MNXM925@MNXC3 <-- 1 MNXM184@MNXC3 + 1 MNXM8175@MNXC3	FABF_BACSU+FABH1_BACSU;FABF_BACSU+FABH2_BACSU	-10000	0	0	Initializing	0
Initial Reaction		R47E96B9F_B-391		1 MNXM10446@MNXC3 + 1 MNXM5@MNXC3 <==> 1 MNXM10448@MNXC3 + 1 MNXM1@MNXC3 + 1 MNXM6@MNXC3	FABG_BACSU	-10000	10000	0	Initializing	0
Initial Reaction		RA94A5C2_B-1078		1 MNXM10446@MNXC3 <==> 1 MNXM2@MNXC3 + 1 MNXM8220@MNXC3	FABZ_BACSU	-10000	10000	0	Initializing	0
Initial Reaction		RC88F3F2C_B-1294		1 MNXM10447@MNXC3 + 1 MNXM5@MNXC3 <==> 1 MNXM10449@MNXC3 + 1 MNXM1@MNXC3 + 1 MNXM6@MNXC3	FABG_BACSU	-10000	10000	0	Initializing	0
Initial Reaction		R86CB9614_B-835		1 MNXM10447@MNXC3 <==> 1 MNXM2@MNXC3 + 1 MNXM8221@MNXC3	FABZ_BACSU	-10000	10000	0	Initializing	0
Initial Reaction		RDCBC3822_RL-1424		1 MNXM10448@MNXC3 + 1 MNXM13@MNXC3 + 1 MNXM925@MNXC3 <-- 1 MNXM184@MNXC3 + 1 MNXM8195@MNXC3	FABF_BACSU+FABH1_BACSU;FABF_BACSU+FABH2_BACSU	-10000	0	0	Initializing	0
Initial Reaction		R170AF0E5_RL-49		1 MNXM10449@MNXC3 + 1 MNXM13@MNXC3 + 1 MNXM925@MNXC3 <-- 1 MNXM184@MNXC3 + 1 MNXM8194@MNXC3	FABF_BACSU+FABH1_BACSU;FABF_BACSU+FABH2_BACSU	-10000	0	0	Initializing	0
Initial Reaction		R96E3F05E_B-945		1 MNXM1045@MNXC3 + 1 MNXM8@MNXC3 <==> 1 MNXM10@MNXC3 + 1 MNXM1660@MNXC3 + 1 MNXM1@MNXC3	UXUB_BACSU	-10000	10000	0	Initializing	0
Initial Reaction		R9D79890B_LR-992		1 MNXM1045@MNXC3 --> 1 MNXM2@MNXC3 + 1 MNXM440@MNXC3	UXUA_BACSU	0	10000	0	Initializing	0
Initial Reaction		R5E692B8B_B-555		1 MNXM10474@MNXC3 + 1 MNXM5@MNXC3 <==> 1 MNXM10475@MNXC3 + 1 MNXM1@MNXC3 + 1 MNXM6@MNXC3	FABG_BACSU	-10000	10000	0	Initializing	0
Initial Reaction		R2DF9EA9_B-218		1 MNXM10474@MNXC3 <==> 1 MNXM2@MNXC3 + 1 MNXM8226@MNXC3	FABZ_BACSU	-10000	10000	0	Initializing	0
Initial Reaction		R64568FD2_RL-596		1 MNXM10475@MNXC3 + 1 MNXM13@MNXC3 + 1 MNXM925@MNXC3 <-- 1 MNXM184@MNXC3 + 1 MNXM8209@MNXC3	FABF_BACSU+FABH1_BACSU;FABF_BACSU+FABH2_BACSU	-10000	0	0	Initializing	0
Initial Reaction		RC41FCEC2_RL-1266		1 MNXM105630@MNXC3 + 1 MNXM119@MNXC3 + 1 MNXM1@MNXC3 + 1 MNXM2212@MNXC3 + 1 MNXM2@MNXC3 <-- 1 MNXM208@MNXC3 + 1 MNXM282@MNXC3 + 1 MNXM4@MNXC3	SSUD_BACSU	-10000	0	0	Initializing	0
Initial Reaction		R2E7700A4_RL-222		1 MNXM105630@MNXC3 + 1 MNXM119@MNXC3 + 1 MNXM1@MNXC3 + 1 MNXM2@MNXC3 + 1 MNXM349@MNXC3 <-- 1 MNXM1630@MNXC3 + 1 MNXM208@MNXC3 + 1 MNXM4@MNXC3	SSUD_BACSU	-10000	0	0	Initializing	0
Initial Reaction		RF6270C8B_RL-1612		1 MNXM105630@MNXC3 + 1 MNXM119@MNXC3 + 1 MNXM1@MNXC3 + 1 MNXM2@MNXC3 + 1 MNXM56@MNXC3 <-- 1 MNXM1485@MNXC3 + 1 MNXM208@MNXC3 + 1 MNXM4@MNXC3	SSUD_BACSU	-10000	0	0	Initializing	0
Initial Reaction		RDD067F1_RL-1426		1 MNXM105630@MNXC3 + 1 MNXM119@MNXC3 + 1 MNXM1@MNXC3 + 1 MNXM2@MNXC3 + 1 MNXM69@MNXC3 <-- 1 MNXM1949@MNXC3 + 1 MNXM208@MNXC3 + 1 MNXM4@MNXC3	SSUD_BACSU	-10000	0	0	Initializing	0
Initial Reaction		R3BD5E0D5_RL-306		1 MNXM105630@MNXC3 + 1 MNXM119@MNXC3 + 1 MNXM1@MNXC3 + 1 MNXM2@MNXC3 + 1 MNXM75@MNXC3 <-- 1 MNXM208@MNXC3 + 1 MNXM4@MNXC3 + 1 MNXM7343@MNXC3	SSUD_BACSU	-10000	0	0	Initializing	0
Initial Reaction		R1368D05D_RL-23		1 MNXM105630@MNXC3 + 1 MNXM119@MNXC3 + 1 MNXM1@MNXC3 + 1 MNXM2@MNXC3 + 1 MNXM8718@MNXC3 <-- 1 MNXM208@MNXC3 + 1 MNXM4@MNXC3 + 1 MNXM56431@MNXC3	SSUD_BACSU	-10000	0	0	Initializing	0
Initial Reaction		R212A49F1_RL-125		1 MNXM105630@MNXC3 + 1 MNXM148@MNXC3 + 1 MNXM14@MNXC3 + 2 MNXM1@MNXC3 <-- 1 MNXM155@MNXC3 + 1 MNXM287@MNXC3	CYSH1_BACSU;CYSH2_BACSU	-10000	0	0	Initializing	0
Initial Reaction		R40A43EEC_B-335		1 MNXM105630@MNXC3 + 1 MNXM148@MNXC3 + 2 MNXM1@MNXC3 + 1 MNXM26@MNXC3 + 1 MNXM55@MNXC3 <==> 1 MNXM155@MNXC3 + 1 MNXM323@MNXC3 + 1 MNXM418@MNXC3	CYSK_BACSU;CYSM_BACSU	-10000	10000	0	Initializing	0
Initial Reaction		R224E6657_RL-131		1 MNXM105630@MNXC3 + 1 MNXM148@MNXC3 + 2 MNXM1@MNXC3 + 1 MNXM45@MNXC3 <-- 1 MNXM155@MNXC3 + 1 MNXM49@MNXC3	CYSH1_BACSU;CYSH2_BACSU	-10000	0	0	Initializing	0
Initial Reaction		RB5F44302_B-1175		1 MNXM105630@MNXC3 + 1 MNXM1@MNXC3 + 1 MNXM73@MNXC3 <==> 1 MNXM1348@MNXC3	PSLS_BACSU	-10000	10000	0	Initializing	0
Initial Reaction		RD5DF96EB_LR-1381		1 MNXM105630@MNXC3 + 4 MNXM1@MNXC3 + 3 MNXM6@MNXC3 --> 3 MNXM2@MNXC3 + 3 MNXM5@MNXC3 + 1 MNXM89582@MNXC3	CYSI_BACSU+CYSJ_BACSU	0	10000	0	Initializing	0
Initial Reaction		R42A65555_B-351		1 MNXM105@MNXC3 + 1 MNXM5@MNXC3 <==> 1 MNXM1@MNXC3 + 1 MNXM339@MNXC3 + 1 MNXM6@MNXC3	DHG2_BACSU;DHG_BACSU	-10000	10000	0	Initializing	0
Initial Reaction		RB4168BDF_B-1161		1 MNXM105@MNXC3 + 1 MNXM8@MNXC3 <==> 1 MNXM10@MNXC3 + 1 MNXM1@MNXC3 + 1 MNXM339@MNXC3	DHG2_BACSU;DHG_BACSU	-10000	10000	0	Initializing	0
Initial Reaction		R5ED2FAFF_RL-558		1 MNXM1062@MNXC3 + 1 MNXM5@MNXC3 + 1 MNXM9@MNXC3 <-- 1 MNXM1@MNXC3 + 1 MNXM6@MNXC3 + 1 MNXM92481@MNXC3	ARGC_BACSU	-10000	0	0	Initializing	0
Initial Reaction		RA8F9802D_B-1076		1 MNXM1062@MNXC3 + 1 MNXM89557@MNXC3 <==> 1 MNXM20@MNXC3 + 1 MNXM817@MNXC3	ARGD_BACSU	-10000	10000	0	Initializing	0
Initial Reaction		R13E232DF_B-28		1 MNXM1063@MNXC3 + 1 MNXM158@MNXC3 <==> 1 MNXM492@MNXC3 + 1 MNXM9@MNXC3	DEOD_BACSU;PUNA_BACSU	-10000	10000	0	Initializing	0
Initial Reaction		R156511C_B-34		1 MNXM1063@MNXC3 + 1 MNXM168@MNXC3 <==> 1 MNXM625@MNXC3 + 1 MNXM9@MNXC3	DEOD_BACSU;PUNA_BACSU	-10000	10000	0	Initializing	0
Initial Reaction		R17032A89_B-47		1 MNXM1063@MNXC3 + 1 MNXM213@MNXC3 <==> 1 MNXM935@MNXC3 + 1 MNXM9@MNXC3	DEOD_BACSU;PUNA_BACSU	-10000	10000	0	Initializing	0
Initial Reaction		R5A5D106D_LR-527		1 MNXM1063@MNXC3 + 1 MNXM259@MNXC3 --> 1 MNXM647@MNXC3 + 1 MNXM9@MNXC3	DEOD_BACSU;PUNA_BACSU	0	10000	0	Initializing	0
Initial Reaction		RFC97B382_B-1656		1 MNXM1063@MNXC3 + 1 MNXM386@MNXC3 <==> 1 MNXM420@MNXC3 + 1 MNXM9@MNXC3		-10000	10000	0	Initializing	0
Initial Reaction		R306B01C9_B-240		1 MNXM1063@MNXC3 <==> 1 MNXM2179@MNXC3	DEOB_BACSU	-10000	10000	0	Initializing	0
Initial Reaction		R135299A4_RL-22		1 MNXM1064@MNXC3 + 1 MNXM13@MNXC3 + 1 MNXM2@MNXC3 + 1 MNXM8@MNXC3 <-- 1 MNXM10@MNXC3 + 2 MNXM1@MNXC3 + 1 MNXM4@MNXC3 + 1 MNXM6828@MNXC3	YETM_BACSU	-10000	0	0	Initializing	0
Initial Reaction		R5B331387_B-531		1 MNXM10679@MNXC3 + 1 MNXM2@MNXC3 <==> 1 MNXM157@MNXC3 + 1 MNXM41@MNXC3	BGLC_BACSU;BGLH_BACSU	-10000	10000	0	Initializing	0
Initial Reaction		R8DAE3A25_RL-891		1 MNXM1067@MNXC3 + 1 MNXM11@MNXC3 <-- 1 MNXM2210@MNXC3 + 1 MNXM83@MNXC3	HEPS1_BACSU+HEPS2_BACSU	-10000	0	0	Initializing	0
Initial Reaction		R138F4301_LR-24		1 MNXM1067@MNXC3 + 1 MNXM83@MNXC3 --> 1 MNXM11@MNXC3 + 1 MNXM1722@MNXC3	HEPS1_BACSU+HEPS2_BACSU	0	10000	0	Initializing	0
Initial Reaction		RA1B6FCB4_B-1022		1 MNXM107@MNXC2 + 1 MNXM1@MNXC2 <==> 1 MNXM107@MNXC3 + 1 MNXM1@MNXC3	NASA_BACSU;YWCJ_BACSU	-10000	10000	0	Initializing	0
Initial Reaction		R5641DB3D_RL-496		1 MNXM107@MNXC2 + 1 MNXM1@MNXC3 <-- 1 MNXM107@MNXC3 + 1 MNXM1@MNXC2	NARK_BACSU	-10000	0	0	Initializing	0
Initial Reaction		RE2D67E04_B-1462		1 MNXM107@MNXC3 + 1 MNXM12236@MNXC3 + 2 MNXM1@MNXC2 + 1 MNXM2@MNXC3 <==> 1 MNXM166@MNXC3 + 2 MNXM1@MNXC3 + 1 MNXM207@MNXC3	NARG_BACSU+NARH_BACSU+NARI_BACSU+NARJ_BACSU	-10000	10000	0	Initializing	0
Initial Reaction		R67C6108A_LR-615		1 MNXM107@MNXC3 + 3 MNXM10@MNXC3 + 5 MNXM1@MNXC3 --> 1 MNXM15@MNXC3 + 2 MNXM2@MNXC3 + 3 MNXM8@MNXC3	NASB_BACSU+NASC_BACSU+NASD_BACSU+NASE_BACSU	0	10000	0	Initializing	0
Initial Reaction		R81EC732B_LR-796		1 MNXM107@MNXC3 + 5 MNXM1@MNXC3 + 3 MNXM6@MNXC3 --> 1 MNXM15@MNXC3 + 2 MNXM2@MNXC3 + 3 MNXM5@MNXC3	NASB_BACSU+NASC_BACSU+NASD_BACSU+NASE_BACSU	0	10000	0	Initializing	0
Initial Reaction		RAFE4CE48_B-1133		1 MNXM1080@MNXC2 + 1 MNXM1@MNXC2 <==> 1 MNXM1080@MNXC3 + 1 MNXM1@MNXC3	GUDP_BACSU	-10000	10000	0	Initializing	0
Initial Reaction		RE115511D_LR-1452		1 MNXM1080@MNXC3 --> 1 MNXM2@MNXC3 + 1 MNXM854@MNXC3	GARD_BACSU	0	10000	0	Initializing	0
Initial Reaction		RD544B8E5_B-1377		1 MNXM1081@MNXC3 + 1 MNXM1@MNXC3 + 1 MNXM26@MNXC3 <==> 1 MNXM1321@MNXC3 + 1 MNXM2@MNXC3	CAH_BACSU	-10000	10000	0	Initializing	0
Initial Reaction		R25475DA9_LR-152		1 MNXM108@MNXC3 + 1 MNXM12@MNXC3 + 1 MNXM3@MNXC3 --> 1 MNXM11@MNXC3 + 1 MNXM14@MNXC3 + 1 MNXM88@MNXC3	LCFA_BACSU;LCFB_BACSU;PKSJ_BACSU;YDAB_BACSU;YHFT_BACSU;YNGI_BACSU	0	10000	0	Initializing	0
Initial Reaction		R61A025F3_LR-579		1 MNXM10@MNXC3 + 1 MNXM1129@MNXC3 + 2 MNXM1@MNXC3 + 1 MNXM4@MNXC3 --> 1 MNXM13@MNXC3 + 1 MNXM2@MNXC3 + 1 MNXM842@MNXC3 + 1 MNXM8@MNXC3	YETM_BACSU	0	10000	0	Initializing	0
Initial Reaction		R71B6C57E_B-693		1 MNXM10@MNXC3 + 1 MNXM114087@MNXC3 + 1 MNXM1@MNXC3 <==> 1 MNXM142@MNXC3 + 1 MNXM8@MNXC3	TDH_BACSU	-10000	10000	0	Initializing	0
Initial Reaction		R3631355_LR-270		1 MNXM10@MNXC3 + 1 MNXM114147@MNXC3 + 1 MNXM15@MNXC3 + 1 MNXM1@MNXC3 --> 1 MNXM231@MNXC3 + 1 MNXM2@MNXC3 + 1 MNXM8@MNXC3	DHLE_BACSU	0	10000	0	Initializing	0
Initial Reaction		R1A992EA1_B-71		1 MNXM10@MNXC3 + 1 MNXM114324@MNXC3 + 1 MNXM1@MNXC3 <==> 1 MNXM5436@MNXC3 + 1 MNXM8@MNXC3	TTUC_BACSU	-10000	10000	0	Initializing	0
Initial Reaction		R3C5D3CB1_RL-310		1 MNXM10@MNXC3 + 1 MNXM11@MNXC3 + 1 MNXM13@MNXC3 + 1 MNXM715@MNXC3 <-- 1 MNXM1722@MNXC3 + 1 MNXM552@MNXC3 + 1 MNXM8@MNXC3	MENA_BACSU	-10000	0	0	Initializing	0
Initial Reaction		RE314A6DC_B-1464		1 MNXM10@MNXC3 + 1 MNXM1221@MNXC3 + 1 MNXM1@MNXC3 <==> 1 MNXM1222@MNXC3 + 1 MNXM8@MNXC3		-10000	10000	0	Initializing	0
Initial Reaction		R26503D72_LR-159		1 MNXM10@MNXC3 + 1 MNXM12236@MNXC3 + 1 MNXM1@MNXC3 --> 1 MNXM166@MNXC3 + 1 MNXM8@MNXC3	YJLD_BACSU;YUMB_BACSU;YUTJ_BACSU	0	10000	0	Initializing	0
Initial Reaction		RD2B29996_B-1358		1 MNXM10@MNXC3 + 1 MNXM1264@MNXC3 + 1 MNXM1@MNXC3 <==> 1 MNXM2784@MNXC3 + 1 MNXM8@MNXC3	FADN_BACSU	-10000	10000	0	Initializing	0
Initial Reaction		RE3FC3AEE_B-1474		1 MNXM10@MNXC3 + 1 MNXM1268@MNXC3 + 1 MNXM1@MNXC3 <==> 1 MNXM2757@MNXC3 + 1 MNXM8@MNXC3	BDHA_BACSU	-10000	10000	0	Initializing	0
Initial Reaction		RAA91E025_B-1091		1 MNXM10@MNXC3 + 1 MNXM1330@MNXC3 + 2 MNXM1@MNXC3 <==> 1 MNXM1745@MNXC3 + 1 MNXM2@MNXC3 + 1 MNXM8@MNXC3	ALDH2_BACSU;ALDH3_BACSU;ALDH4_BACSU;ALDH5_BACSU;ALDY_BACSU	-10000	10000	0	Initializing	0
Initial Reaction		RA87CE4C8_B-1070		1 MNXM10@MNXC3 + 1 MNXM133@MNXC3 + 1 MNXM1@MNXC3 <==> 1 MNXM446@MNXC3 + 1 MNXM8@MNXC3	FADN_BACSU	-10000	10000	0	Initializing	0
Initial Reaction		R8A1A5B14_B-861		1 MNXM10@MNXC3 + 1 MNXM134@MNXC3 + 2 MNXM1@MNXC3 <==> 1 MNXM2@MNXC3 + 1 MNXM4010@MNXC3 + 1 MNXM8@MNXC3	HISX_BACSU	-10000	10000	0	Initializing	0
Initial Reaction		R11E04BE0_B-11		1 MNXM10@MNXC3 + 1 MNXM1380@MNXC3 + 1 MNXM1@MNXC3 <==> 1 MNXM469@MNXC3 + 1 MNXM8@MNXC3	DHSO_BACSU	-10000	10000	0	Initializing	0
Initial Reaction		R5EDF42A7_RL-560		1 MNXM10@MNXC3 + 1 MNXM13@MNXC3 + 1 MNXM153@MNXC3 <-- 1 MNXM503@MNXC3 + 1 MNXM8@MNXC3	TYRA_BACSU	-10000	0	0	Initializing	0
Initial Reaction		RE55038BE_RL-1484		1 MNXM10@MNXC3 + 1 MNXM13@MNXC3 + 1 MNXM15@MNXC3 + 1 MNXM183@MNXC3 <-- 1 MNXM29@MNXC3 + 1 MNXM79@MNXC3 + 1 MNXM8@MNXC3	GCSH_BACSU+GCSPA_BACSU+GCSPB_BACSU+GCST_BACSU	-10000	0	0	Initializing	0
Initial Reaction		RB17155BC_B-1144		1 MNXM10@MNXC3 + 1 MNXM13@MNXC3 + 1 MNXM21@MNXC3 <==> 1 MNXM12@MNXC3 + 1 MNXM244@MNXC3 + 1 MNXM8@MNXC3	IOLA_BACSU	-10000	10000	0	Initializing	0
Initial Reaction		RFA5D9229_RL-1641		1 MNXM10@MNXC3 + 1 MNXM13@MNXC3 + 1 MNXM23@MNXC3 <-- 1 MNXM1608@MNXC3 + 1 MNXM8@MNXC3	TTUC_BACSU	-10000	0	0	Initializing	0
Initial Reaction		R841CD691_RL-814		1 MNXM10@MNXC3 + 1 MNXM13@MNXC3 + 1 MNXM23@MNXC3 <-- 1 MNXM8@MNXC3 + 1 MNXM98@MNXC3	MAO1_BACSU;MAO2_BACSU;MAO3_BACSU	-10000	0	0	Initializing	0
Initial Reaction		R5C34ED53_B-539		1 MNXM10@MNXC3 + 1 MNXM13@MNXC3 + 1 MNXM86@MNXC3 <==> 1 MNXM12@MNXC3 + 1 MNXM305@MNXC3 + 1 MNXM8@MNXC3	IOLA_BACSU	-10000	10000	0	Initializing	0
Initial Reaction		RF6B79438_RL-1620		1 MNXM10@MNXC3 + 1 MNXM13@MNXC3 <-- 1 MNXM39@MNXC3 + 1 MNXM8@MNXC3	FDHD_BACSU	-10000	0	0	Initializing	0
Initial Reaction		RE3B2AB91_B-1471		1 MNXM10@MNXC3 + 1 MNXM1423@MNXC3 + 1 MNXM1@MNXC3 <==> 1 MNXM2011@MNXC3 + 1 MNXM8@MNXC3	UXAB_BACSU	-10000	10000	0	Initializing	0
Initial Reaction		R6CE177AA_B-659		1 MNXM10@MNXC3 + 1 MNXM154@MNXC3 + 1 MNXM1@MNXC3 <==> 1 MNXM663@MNXC3 + 1 MNXM8@MNXC3	YXJF_BACSU	-10000	10000	0	Initializing	0
Initial Reaction		RB558E64A_B-1170		1 MNXM10@MNXC3 + 1 MNXM1597@MNXC3 + 2 MNXM1@MNXC3 <==> 1 MNXM174@MNXC3 + 1 MNXM2@MNXC3 + 1 MNXM8@MNXC3	XDHC_BACSU+XDHD_BACSU+XDHE_BACSU	-10000	10000	0	Initializing	0
Initial Reaction		RD47BD493_B-1371		1 MNXM10@MNXC3 + 1 MNXM15@MNXC3 + 1 MNXM1@MNXC3 + 1 MNXM20@MNXC3 <==> 1 MNXM2@MNXC3 + 1 MNXM89557@MNXC3 + 1 MNXM8@MNXC3	DHE2_BACSU;GUDB_BACSU	-10000	10000	0	Initializing	0
Initial Reaction		R12195BC6_B-13		1 MNXM10@MNXC3 + 1 MNXM15@MNXC3 + 1 MNXM1@MNXC3 + 1 MNXM238@MNXC3 <==> 1 MNXM199@MNXC3 + 1 MNXM2@MNXC3 + 1 MNXM8@MNXC3	DHLE_BACSU	-10000	10000	0	Initializing	0
Initial Reaction		R2BF9CFA8_B-206		1 MNXM10@MNXC3 + 1 MNXM15@MNXC3 + 1 MNXM1@MNXC3 + 1 MNXM23@MNXC3 <==> 1 MNXM2@MNXC3 + 1 MNXM32@MNXC3 + 1 MNXM8@MNXC3	DHA_BACSU	-10000	10000	0	Initializing	0
Initial Reaction		R91E5581F_B-913		1 MNXM10@MNXC3 + 1 MNXM15@MNXC3 + 1 MNXM1@MNXC3 + 1 MNXM404@MNXC3 <==> 1 MNXM140@MNXC3 + 1 MNXM2@MNXC3 + 1 MNXM8@MNXC3	DHLE_BACSU	-10000	10000	0	Initializing	0
Initial Reaction		R46C2C51E_B-380		1 MNXM10@MNXC3 + 1 MNXM1602@MNXC3 + 1 MNXM1@MNXC3 <==> 1 MNXM891@MNXC3 + 1 MNXM8@MNXC3	LEU3_BACSU	-10000	10000	0	Initializing	0
Initial Reaction		R11275CD1_B-4		1 MNXM10@MNXC3 + 1 MNXM1617@MNXC3 + 2 MNXM1@MNXC3 <==> 1 MNXM114@MNXC3 + 1 MNXM8@MNXC3	P5CR1_BACSU;P5CR2_BACSU;P5CR3_BACSU;PROD2_BACSU	-10000	10000	0	Initializing	0
Initial Reaction		RE7719FC2_LR-1496		1 MNXM10@MNXC3 + 1 MNXM1639@MNXC3 + 1 MNXM1@MNXC3 + 1 MNXM4@MNXC3 --> 1 MNXM2@MNXC3 + 1 MNXM645@MNXC3 + 1 MNXM8@MNXC3	YOAI_BACSU	0	10000	0	Initializing	0
Initial Reaction		RAB25166_B-1101		1 MNXM10@MNXC3 + 1 MNXM1709@MNXC3 + 1 MNXM1@MNXC3 <==> 1 MNXM440@MNXC3 + 1 MNXM8@MNXC3	KDUD_BACSU	-10000	10000	0	Initializing	0
Initial Reaction		REF7B6AB4_LR-1564		1 MNXM10@MNXC3 + 1 MNXM174@MNXC3 + 1 MNXM1@MNXC3 --> 1 MNXM213@MNXC3 + 1 MNXM2@MNXC3 + 1 MNXM8@MNXC3	XDHC_BACSU+XDHD_BACSU+XDHE_BACSU	0	10000	0	Initializing	0
Initial Reaction		RFEBA4046_B-1670		1 MNXM10@MNXC3 + 1 MNXM179@MNXC3 + 2 MNXM1@MNXC3 <==> 1 MNXM2@MNXC3 + 1 MNXM512@MNXC3 + 1 MNXM8@MNXC3	YUXG_BACSU	-10000	10000	0	Initializing	0
Initial Reaction		R40AF03A7_B-336		1 MNXM10@MNXC3 + 1 MNXM189@MNXC3 + 2 MNXM1@MNXC3 <==> 1 MNXM2@MNXC3 + 1 MNXM435@MNXC3 + 1 MNXM8@MNXC3	ALDH2_BACSU;ALDH3_BACSU;ALDH4_BACSU;ALDH5_BACSU;ALDY_BACSU	-10000	10000	0	Initializing	0
Initial Reaction		R69D1241A_B-636		1 MNXM10@MNXC3 + 1 MNXM192@MNXC3 + 2 MNXM1@MNXC3 <==> 1 MNXM2@MNXC3 + 1 MNXM422@MNXC3 + 1 MNXM8@MNXC3	ALDH2_BACSU;ALDH3_BACSU;ALDH4_BACSU;ALDH5_BACSU;ALDY_BACSU	-10000	10000	0	Initializing	0
Initial Reaction		R98AF06CB_LR-955		1 MNXM10@MNXC3 + 1 MNXM1@MNXC3 + 1 MNXM214@MNXC3 --> 1 MNXM233@MNXC3 + 1 MNXM8@MNXC3	ACDA_BACSU;FADE_BACSU;YDBM_BACSU	0	10000	0	Initializing	0
Initial Reaction		R1E616D1C_LR-102		1 MNXM10@MNXC3 + 1 MNXM1@MNXC3 + 1 MNXM21@MNXC3 + 1 MNXM75@MNXC3 --> 1 MNXM1268@MNXC3 + 1 MNXM12@MNXC3 + 1 MNXM8@MNXC3	ACOA_BACSU+ACOB_BACSU+ACOC_BACSU+DLDH3_BACSU	0	10000	0	Initializing	0
Initial Reaction		R3FF3A254_LR-331		1 MNXM10@MNXC3 + 1 MNXM1@MNXC3 + 1 MNXM23766@MNXC3 --> 1 MNXM23586@MNXC3 + 1 MNXM8@MNXC3	GENE2NPD_BACSU;FABI_BACSU	0	10000	0	Initializing	0
Initial Reaction		R3B3E4691_LR-299		1 MNXM10@MNXC3 + 1 MNXM1@MNXC3 + 1 MNXM23842@MNXC3 --> 1 MNXM5723@MNXC3 + 1 MNXM8@MNXC3	GENE2NPD_BACSU;FABI_BACSU	0	10000	0	Initializing	0
Initial Reaction		R11643D4D_B-8		1 MNXM10@MNXC3 + 1 MNXM1@MNXC3 + 1 MNXM23@MNXC3 <==> 1 MNXM179@MNXC3 + 1 MNXM8@MNXC3	LDH_BACSU	-10000	10000	0	Initializing	0
Initial Reaction		R1ADD5DE3_LR-74		1 MNXM10@MNXC3 + 1 MNXM1@MNXC3 + 1 MNXM24297@MNXC3 --> 1 MNXM564@MNXC3 + 1 MNXM8@MNXC3	GENE2NPD_BACSU;FABI_BACSU	0	10000	0	Initializing	0
Initial Reaction		RCBD93B46_LR-1314		1 MNXM10@MNXC3 + 1 MNXM1@MNXC3 + 1 MNXM24502@MNXC3 --> 1 MNXM23683@MNXC3 + 1 MNXM8@MNXC3	GENE2NPD_BACSU;FABI_BACSU	0	10000	0	Initializing	0
Initial Reaction		R933DAAA0_B-924		1 MNXM10@MNXC3 + 1 MNXM1@MNXC3 + 1 MNXM2489@MNXC3 <==> 1 MNXM114091@MNXC3 + 2 MNXM2@MNXC3 + 1 MNXM8@MNXC3	ROCA2_BACSU;ROCA_BACSU	-10000	10000	0	Initializing	0
Initial Reaction		R2A308102_B-192		1 MNXM10@MNXC3 + 1 MNXM1@MNXC3 + 1 MNXM261@MNXC3 <==> 1 MNXM2378@MNXC3 + 1 MNXM8@MNXC3 + 1 MNXM9@MNXC3	G3P1_BACSU	-10000	10000	0	Initializing	0
Initial Reaction		R2C65234C_LR-209		1 MNXM10@MNXC3 + 1 MNXM1@MNXC3 + 1 MNXM28221@MNXC3 --> 1 MNXM25221@MNXC3 + 1 MNXM8@MNXC3	GENE2NPD_BACSU;FABI_BACSU	0	10000	0	Initializing	0
Initial Reaction		R49552DAF_LR-397		1 MNXM10@MNXC3 + 1 MNXM1@MNXC3 + 1 MNXM29072@MNXC3 --> 1 MNXM25932@MNXC3 + 1 MNXM8@MNXC3	GENE2NPD_BACSU;FABI_BACSU	0	10000	0	Initializing	0
Initial Reaction		REE257C1E_B-1556		1 MNXM10@MNXC3 + 1 MNXM1@MNXC3 + 1 MNXM298@MNXC3 <==> 1 MNXM125@MNXC3 + 1 MNXM2@MNXC3 + 1 MNXM8@MNXC3	IMDH_BACSU	-10000	10000	0	Initializing	0
Initial Reaction		R6390CBE6_B-593		1 MNXM10@MNXC3 + 1 MNXM1@MNXC3 + 1 MNXM305@MNXC3 <==> 1 MNXM396@MNXC3 + 1 MNXM8@MNXC3	YFJR_BACSU	-10000	10000	0	Initializing	0
Initial Reaction		RCEA45A6F_LR-1333		1 MNXM10@MNXC3 + 1 MNXM1@MNXC3 + 1 MNXM3229@MNXC3 --> 1 MNXM2645@MNXC3 + 1 MNXM8@MNXC3	GENE2NPD_BACSU;FABI_BACSU	0	10000	0	Initializing	0
Initial Reaction		R787A6EA1_B-737		1 MNXM10@MNXC3 + 1 MNXM1@MNXC3 + 1 MNXM361@MNXC3 <==> 1 MNXM353@MNXC3 + 1 MNXM8@MNXC3	DHOM_BACSU	-10000	10000	0	Initializing	0
Initial Reaction		RAAC16887_B-1097		1 MNXM10@MNXC3 + 1 MNXM1@MNXC3 + 1 MNXM392@MNXC3 <==> 1 MNXM189@MNXC3 + 1 MNXM8@MNXC3	YOAD_BACSU	-10000	10000	0	Initializing	0
Initial Reaction		RD9477CE4_B-1401		1 MNXM10@MNXC3 + 1 MNXM1@MNXC3 + 1 MNXM4010@MNXC3 <==> 1 MNXM1281@MNXC3 + 1 MNXM8@MNXC3	HISX_BACSU	-10000	10000	0	Initializing	0
Initial Reaction		R6ED5FC2A_B-674		1 MNXM10@MNXC3 + 1 MNXM1@MNXC3 + 1 MNXM435@MNXC3 <==> 1 MNXM89612@MNXC3 + 1 MNXM8@MNXC3	ADHA_BACSU;YHFP_BACSU;YOGA_BACSU	-10000	10000	0	Initializing	0
Initial Reaction		R82E82FBE_B-806		1 MNXM10@MNXC3 + 1 MNXM1@MNXC3 + 1 MNXM455@MNXC3 <==> 1 MNXM1977@MNXC3 + 1 MNXM8@MNXC3	DHBA_BACSU	-10000	10000	0	Initializing	0
Initial Reaction		R75168C0B_B-720		1 MNXM10@MNXC3 + 1 MNXM1@MNXC3 + 1 MNXM460@MNXC3 <==> 1 MNXM89612@MNXC3 + 1 MNXM8@MNXC3		-10000	10000	0	Initializing	0
Initial Reaction		RB829B6B2_B-1188		1 MNXM10@MNXC3 + 1 MNXM1@MNXC3 + 1 MNXM461@MNXC3 <==> 1 MNXM801@MNXC3 + 1 MNXM8@MNXC3		-10000	10000	0	Initializing	0
Initial Reaction		R5E0D38AD_B-552		1 MNXM10@MNXC3 + 1 MNXM1@MNXC3 + 1 MNXM46@MNXC3 <==> 1 MNXM8@MNXC3 + 1 MNXM98@MNXC3	MDH_BACSU;YJMC_BACSU	-10000	10000	0	Initializing	0
Initial Reaction		RE0B2F5C_B-1451		1 MNXM10@MNXC3 + 1 MNXM1@MNXC3 + 1 MNXM475@MNXC3 <==> 1 MNXM189@MNXC3 + 1 MNXM8@MNXC3	YKWC_BACSU	-10000	10000	0	Initializing	0
Initial Reaction		R5281DAF4_B-467		1 MNXM10@MNXC3 + 1 MNXM1@MNXC3 + 1 MNXM5133@MNXC3 <==> 1 MNXM807@MNXC3 + 1 MNXM8@MNXC3	DPAA_BACSU;DPAB_BACSU	-10000	10000	0	Initializing	0
Initial Reaction		RD1693B3F_B-1351		1 MNXM10@MNXC3 + 1 MNXM1@MNXC3 + 1 MNXM524@MNXC3 <==> 1 MNXM701@MNXC3 + 1 MNXM8@MNXC3	FADN_BACSU	-10000	10000	0	Initializing	0
Initial Reaction		R69EDB922_B-638		1 MNXM10@MNXC3 + 1 MNXM1@MNXC3 + 1 MNXM541@MNXC3 <==> 1 MNXM126@MNXC3 + 1 MNXM8@MNXC3	SERA_BACSU	-10000	10000	0	Initializing	0
Initial Reaction		R73D94266_B-713		1 MNXM10@MNXC3 + 1 MNXM1@MNXC3 + 1 MNXM56@MNXC3 <==> 1 MNXM157@MNXC3 + 1 MNXM8@MNXC3		-10000	10000	0	Initializing	0
Initial Reaction		R596E4144_LR-520		1 MNXM10@MNXC3 + 1 MNXM1@MNXC3 + 1 MNXM580@MNXC3 --> 1 MNXM486@MNXC3 + 1 MNXM8@MNXC3	ACDA_BACSU;FADE_BACSU;YDBM_BACSU	0	10000	0	Initializing	0
Initial Reaction		R6B06506_LR-647		1 MNXM10@MNXC3 + 1 MNXM1@MNXC3 + 1 MNXM581@MNXC3 --> 1 MNXM88@MNXC3 + 1 MNXM8@MNXC3	ACDA_BACSU;FADE_BACSU;YDBM_BACSU	0	10000	0	Initializing	0
Initial Reaction		RFD5D2FFF_LR-1663		1 MNXM10@MNXC3 + 1 MNXM1@MNXC3 + 1 MNXM642@MNXC3 --> 1 MNXM363@MNXC3 + 1 MNXM8@MNXC3	ACDA_BACSU;FADE_BACSU;YDBM_BACSU	0	10000	0	Initializing	0
Initial Reaction		R2458B139_LR-147		1 MNXM10@MNXC3 + 1 MNXM1@MNXC3 + 1 MNXM654@MNXC3 --> 1 MNXM224@MNXC3 + 1 MNXM8@MNXC3	ACDA_BACSU;FADE_BACSU;YDBM_BACSU	0	10000	0	Initializing	0
Initial Reaction		RBD27A365_B-1219		1 MNXM10@MNXC3 + 1 MNXM1@MNXC3 + 1 MNXM676@MNXC3 <==> 1 MNXM127@MNXC3 + 1 MNXM8@MNXC3	IOLG_BACSU;YISS_BACSU	-10000	10000	0	Initializing	0
Initial Reaction		RAAA26B73_B-1094		1 MNXM10@MNXC3 + 1 MNXM1@MNXC3 + 1 MNXM677@MNXC3 <==> 1 MNXM674@MNXC3 + 1 MNXM8@MNXC3	FADN_BACSU	-10000	10000	0	Initializing	0
Initial Reaction		R4A1F828E_B-404		1 MNXM10@MNXC3 + 1 MNXM1@MNXC3 + 1 MNXM68@MNXC3 <==> 1 MNXM8@MNXC3 + 1 MNXM90126@MNXC3	MTLD_BACSU	-10000	10000	0	Initializing	0
Initial Reaction		RC97DBB18_B-1303		1 MNXM10@MNXC3 + 1 MNXM1@MNXC3 + 1 MNXM69@MNXC3 <==> 1 MNXM222@MNXC3 + 1 MNXM8@MNXC3	TKRA_BACSU	-10000	10000	0	Initializing	0
Initial Reaction		REBFF9118_B-1537		1 MNXM10@MNXC3 + 1 MNXM1@MNXC3 + 1 MNXM705@MNXC3 <==> 1 MNXM733@MNXC3 + 1 MNXM8@MNXC3	FADN_BACSU	-10000	10000	0	Initializing	0
Initial Reaction		R51C73A2A_B-459		1 MNXM10@MNXC3 + 1 MNXM1@MNXC3 + 1 MNXM706@MNXC3 <==> 1 MNXM766@MNXC3 + 1 MNXM8@MNXC3	FADN_BACSU	-10000	10000	0	Initializing	0
Initial Reaction		R8DA72605_B-889		1 MNXM10@MNXC3 + 1 MNXM1@MNXC3 + 1 MNXM707@MNXC3 <==> 1 MNXM767@MNXC3 + 1 MNXM8@MNXC3	FADN_BACSU	-10000	10000	0	Initializing	0
Initial Reaction		RFF91B74F_B-1673		1 MNXM10@MNXC3 + 1 MNXM1@MNXC3 + 1 MNXM717@MNXC3 <==> 1 MNXM757@MNXC3 + 1 MNXM8@MNXC3	FADN_BACSU	-10000	10000	0	Initializing	0
Initial Reaction		RCE1237B1_B-1325		1 MNXM10@MNXC3 + 1 MNXM1@MNXC3 + 1 MNXM738@MNXC3 <==> 1 MNXM825@MNXC3 + 1 MNXM8@MNXC3	FADN_BACSU	-10000	10000	0	Initializing	0
Initial Reaction		R350CA4_LR-263		1 MNXM10@MNXC3 + 1 MNXM1@MNXC3 + 1 MNXM753@MNXC3 --> 1 MNXM553@MNXC3 + 1 MNXM8@MNXC3	ACDA_BACSU;FADE_BACSU;YDBM_BACSU	0	10000	0	Initializing	0
Initial Reaction		R96A45519_B-943		1 MNXM10@MNXC3 + 1 MNXM1@MNXC3 + 1 MNXM75@MNXC3 <==> 1 MNXM303@MNXC3 + 1 MNXM8@MNXC3	ADHA_BACSU;YHFP_BACSU;YOGA_BACSU	-10000	10000	0	Initializing	0
Initial Reaction		RBB61F660_B-1204		1 MNXM10@MNXC3 + 1 MNXM1@MNXC3 + 1 MNXM77@MNXC3 <==> 1 MNXM66@MNXC3 + 1 MNXM8@MNXC3	GPDA_BACSU	-10000	10000	0	Initializing	0
Initial Reaction		R770A35EA_LR-731		1 MNXM10@MNXC3 + 1 MNXM1@MNXC3 + 1 MNXM784@MNXC3 --> 1 MNXM342@MNXC3 + 1 MNXM8@MNXC3	ACDA_BACSU;FADE_BACSU;YDBM_BACSU	0	10000	0	Initializing	0
Initial Reaction		R9EE17367_B-1000		1 MNXM10@MNXC3 + 1 MNXM1@MNXC3 + 1 MNXM795@MNXC3 <==> 1 MNXM1667@MNXC3 + 1 MNXM8@MNXC3		-10000	10000	0	Initializing	0
Initial Reaction		R4C078B7E_LR-418		1 MNXM10@MNXC3 + 1 MNXM1@MNXC3 + 1 MNXM8004@MNXC3 --> 1 MNXM8003@MNXC3 + 1 MNXM8@MNXC3	GENE2NPD_BACSU;FABI_BACSU	0	10000	0	Initializing	0
Initial Reaction		RFD00F85B_LR-1659		1 MNXM10@MNXC3 + 1 MNXM1@MNXC3 + 1 MNXM8005@MNXC3 --> 1 MNXM8006@MNXC3 + 1 MNXM8@MNXC3	GENE2NPD_BACSU;FABI_BACSU	0	10000	0	Initializing	0
Initial Reaction		R9AD926C2_LR-972		1 MNXM10@MNXC3 + 1 MNXM1@MNXC3 + 1 MNXM8011@MNXC3 --> 1 MNXM8010@MNXC3 + 1 MNXM8@MNXC3	GENE2NPD_BACSU;FABI_BACSU	0	10000	0	Initializing	0
Initial Reaction		R7A4E594_LR-752		1 MNXM10@MNXC3 + 1 MNXM1@MNXC3 + 1 MNXM8015@MNXC3 --> 1 MNXM6636@MNXC3 + 1 MNXM8@MNXC3	GENE2NPD_BACSU;FABI_BACSU	0	10000	0	Initializing	0
Initial Reaction		RE2AF47E6_LR-1461		1 MNXM10@MNXC3 + 1 MNXM1@MNXC3 + 1 MNXM8016@MNXC3 --> 1 MNXM6637@MNXC3 + 1 MNXM8@MNXC3	GENE2NPD_BACSU;FABI_BACSU	0	10000	0	Initializing	0
Initial Reaction		RF9BA25D3_LR-1634		1 MNXM10@MNXC3 + 1 MNXM1@MNXC3 + 1 MNXM8019@MNXC3 --> 1 MNXM6644@MNXC3 + 1 MNXM8@MNXC3	GENE2NPD_BACSU;FABI_BACSU	0	10000	0	Initializing	0
Initial Reaction		R9212FB7C_LR-917		1 MNXM10@MNXC3 + 1 MNXM1@MNXC3 + 1 MNXM8024@MNXC3 --> 1 MNXM8022@MNXC3 + 1 MNXM8@MNXC3	GENE2NPD_BACSU;FABI_BACSU	0	10000	0	Initializing	0
Initial Reaction		R234929CA_LR-137		1 MNXM10@MNXC3 + 1 MNXM1@MNXC3 + 1 MNXM8025@MNXC3 --> 1 MNXM8023@MNXC3 + 1 MNXM8@MNXC3	GENE2NPD_BACSU;FABI_BACSU	0	10000	0	Initializing	0
Initial Reaction		REC361249_LR-1538		1 MNXM10@MNXC3 + 1 MNXM1@MNXC3 + 1 MNXM8027@MNXC3 --> 1 MNXM8026@MNXC3 + 1 MNXM8@MNXC3	GENE2NPD_BACSU;FABI_BACSU	0	10000	0	Initializing	0
Initial Reaction		R146C0867_LR-32		1 MNXM10@MNXC3 + 1 MNXM1@MNXC3 + 1 MNXM8149@MNXC3 --> 1 MNXM8147@MNXC3 + 1 MNXM8@MNXC3	GENE2NPD_BACSU;FABI_BACSU	0	10000	0	Initializing	0
Initial Reaction		R61E20690_LR-581		1 MNXM10@MNXC3 + 1 MNXM1@MNXC3 + 1 MNXM8150@MNXC3 --> 1 MNXM8148@MNXC3 + 1 MNXM8@MNXC3	GENE2NPD_BACSU;FABI_BACSU	0	10000	0	Initializing	0
Initial Reaction		RC2C7604C_LR-1252		1 MNXM10@MNXC3 + 1 MNXM1@MNXC3 + 1 MNXM8176@MNXC3 --> 1 MNXM8175@MNXC3 + 1 MNXM8@MNXC3	GENE2NPD_BACSU;FABI_BACSU	0	10000	0	Initializing	0
Initial Reaction		R58F448FB_LR-515		1 MNXM10@MNXC3 + 1 MNXM1@MNXC3 + 1 MNXM8196@MNXC3 --> 1 MNXM8194@MNXC3 + 1 MNXM8@MNXC3	GENE2NPD_BACSU;FABI_BACSU	0	10000	0	Initializing	0
Initial Reaction		RE9AF9A4D_LR-1517		1 MNXM10@MNXC3 + 1 MNXM1@MNXC3 + 1 MNXM8197@MNXC3 --> 1 MNXM8195@MNXC3 + 1 MNXM8@MNXC3	GENE2NPD_BACSU;FABI_BACSU	0	10000	0	Initializing	0
Initial Reaction		RC5EBC30E_LR-1277		1 MNXM10@MNXC3 + 1 MNXM1@MNXC3 + 1 MNXM8210@MNXC3 --> 1 MNXM8209@MNXC3 + 1 MNXM8@MNXC3	GENE2NPD_BACSU;FABI_BACSU	0	10000	0	Initializing	0
Initial Reaction		RE0763268_LR-1449		1 MNXM10@MNXC3 + 1 MNXM1@MNXC3 + 1 MNXM8220@MNXC3 --> 1 MNXM8218@MNXC3 + 1 MNXM8@MNXC3	GENE2NPD_BACSU;FABI_BACSU	0	10000	0	Initializing	0
Initial Reaction		R512DE0DE_LR-453		1 MNXM10@MNXC3 + 1 MNXM1@MNXC3 + 1 MNXM8221@MNXC3 --> 1 MNXM8219@MNXC3 + 1 MNXM8@MNXC3	GENE2NPD_BACSU;FABI_BACSU	0	10000	0	Initializing	0
Initial Reaction		RDF0E026D_LR-1441		1 MNXM10@MNXC3 + 1 MNXM1@MNXC3 + 1 MNXM8226@MNXC3 --> 1 MNXM8225@MNXC3 + 1 MNXM8@MNXC3	GENE2NPD_BACSU;FABI_BACSU	0	10000	0	Initializing	0
Initial Reaction		R141B8A1B_B-29		1 MNXM10@MNXC3 + 1 MNXM1@MNXC3 + 1 MNXM86@MNXC3 <==> 1 MNXM12@MNXC3 + 1 MNXM821@MNXC3 + 1 MNXM8@MNXC3	IOLA_BACSU	-10000	10000	0	Initializing	0
Initial Reaction		R44205F20_B-367		1 MNXM10@MNXC3 + 1 MNXM1@MNXC3 + 1 MNXM89557@MNXC3 <==> 1 MNXM1617@MNXC3 + 2 MNXM2@MNXC3 + 1 MNXM8@MNXC3	ROCA2_BACSU;ROCA_BACSU	-10000	10000	0	Initializing	0
Initial Reaction		RE1DC59D4_LR-1457		1 MNXM10@MNXC3 + 1 MNXM1@MNXC3 + 1 MNXM9168@MNXC3 --> 1 MNXM7607@MNXC3 + 1 MNXM8@MNXC3	GENE2NPD_BACSU;FABI_BACSU	0	10000	0	Initializing	0
Initial Reaction		RB22568B4_LR-1152		1 MNXM10@MNXC3 + 1 MNXM3863@MNXC3 + 1 MNXM4@MNXC3 --> 1 MNXM2@MNXC3 + 1 MNXM645@MNXC3 + 1 MNXM8@MNXC3	YOAI_BACSU	0	10000	0	Initializing	0
Initial Reaction		R91FE295F_B-915		1 MNXM10@MNXC3 + 2 MNXM1@MNXC3 + 1 MNXM222@MNXC3 <==> 1 MNXM2@MNXC3 + 1 MNXM349@MNXC3 + 1 MNXM8@MNXC3	ALDH2_BACSU;ALDH3_BACSU;ALDH4_BACSU;ALDH5_BACSU;ALDY_BACSU	-10000	10000	0	Initializing	0
Initial Reaction		RD43413EC_B-1368		1 MNXM10@MNXC3 + 2 MNXM1@MNXC3 + 1 MNXM2489@MNXC3 <==> 1 MNXM2687@MNXC3 + 1 MNXM2@MNXC3 + 1 MNXM8@MNXC3	ROCA2_BACSU;ROCA_BACSU	-10000	10000	0	Initializing	0
Initial Reaction		R1463504D_B-31		1 MNXM10@MNXC3 + 2 MNXM1@MNXC3 + 1 MNXM26@MNXC3 <==> 1 MNXM2@MNXC3 + 1 MNXM75@MNXC3 + 1 MNXM8@MNXC3	ALDH2_BACSU;ALDH3_BACSU;ALDH4_BACSU;ALDH5_BACSU;ALDY_BACSU	-10000	10000	0	Initializing	0
Initial Reaction		RDA51DCF7_B-1410		1 MNXM10@MNXC3 + 2 MNXM1@MNXC3 + 1 MNXM289@MNXC3 <==> 1 MNXM2@MNXC3 + 1 MNXM457@MNXC3 + 1 MNXM8@MNXC3	BETB_BACSU	-10000	10000	0	Initializing	0
Initial Reaction		R6C8B0ECE_B-654		1 MNXM10@MNXC3 + 2 MNXM1@MNXC3 + 1 MNXM291@MNXC3 <==> 1 MNXM2@MNXC3 + 1 MNXM69@MNXC3 + 1 MNXM8@MNXC3	ALDH2_BACSU;ALDH3_BACSU;ALDH4_BACSU;ALDH5_BACSU;ALDY_BACSU	-10000	10000	0	Initializing	0
Initial Reaction		R1106B2DD_B-3		1 MNXM10@MNXC3 + 2 MNXM1@MNXC3 + 1 MNXM29@MNXC3 <==> 1 MNXM2212@MNXC3 + 1 MNXM2@MNXC3 + 1 MNXM8@MNXC3	ALDH2_BACSU;ALDH3_BACSU;ALDH4_BACSU;ALDH5_BACSU;ALDY_BACSU	-10000	10000	0	Initializing	0
Initial Reaction		R2FDC1F22_LR-233		1 MNXM10@MNXC3 + 2 MNXM1@MNXC3 + 1 MNXM378@MNXC3 + 1 MNXM4@MNXC3 --> 1 MNXM13@MNXC3 + 1 MNXM181@MNXC3 + 1 MNXM2@MNXC3 + 1 MNXM8@MNXC3	YETM_BACSU	0	10000	0	Initializing	0
Initial Reaction		R518AFCBC_LR-458		1 MNXM10@MNXC3 + 2 MNXM1@MNXC3 + 1 MNXM4@MNXC3 + 1 MNXM6112@MNXC3 --> 1 MNXM13@MNXC3 + 1 MNXM2@MNXC3 + 1 MNXM8@MNXC3 + 1 MNXM961@MNXC3	YETM_BACSU	0	10000	0	Initializing	0
Initial Reaction		R85BD7AE2_B-825		1 MNXM10@MNXC3 + 2 MNXM1@MNXC3 + 1 MNXM863@MNXC3 <==> 1 MNXM672@MNXC3 + 1 MNXM8@MNXC3	SIRC_BACSU	-10000	10000	0	Initializing	0
Initial Reaction		R4C628125_B-423		1 MNXM10@MNXC3 + 2 MNXM1@MNXC3 + 1 MNXM89557@MNXC3 <==> 1 MNXM245@MNXC3 + 1 MNXM2@MNXC3 + 1 MNXM8@MNXC3	ROCA2_BACSU;ROCA_BACSU	-10000	10000	0	Initializing	0
Initial Reaction		R78C92ADE_B-741		1 MNXM10@MNXC3 + 2 MNXM228@MNXC3 + 2 MNXM4@MNXC3 <==> 1 MNXM1@MNXC3 + 2 MNXM207@MNXC3 + 1 MNXM8@MNXC3	HMP_BACSU	-10000	10000	0	Initializing	0
Initial Reaction		R1133AFE0_RL-5		1 MNXM1106@MNXC3 + 1 MNXM13@MNXC3 <-- 1 MNXM114087@MNXC3 + 1 MNXM1@MNXC3		-10000	0	0	Initializing	0
Initial Reaction		R2EE43E29_RL-226		1 MNXM1115@MNXC3 + 1 MNXM9@MNXC3 <-- 1 MNXM2@MNXC3 + 1 MNXM355@MNXC3	NTPES_BACSU;YFNB_BACSU	-10000	0	0	Initializing	0
Initial Reaction		R871545EC_B-838		1 MNXM1115@MNXC3 + 1 MNXM9@MNXC3 <==> 1 MNXM1@MNXC3 + 1 MNXM216@MNXC3 + 1 MNXM295@MNXC3	DEOD_BACSU;PUNA_BACSU	-10000	10000	0	Initializing	0
Initial Reaction		RCE503832_LR-1329		1 MNXM111@MNXC2 + 1 MNXM2@MNXC3 + 1 MNXM3@MNXC3 --> 1 MNXM111@MNXC3 + 1 MNXM1@MNXC3 + 1 MNXM7@MNXC3 + 1 MNXM9@MNXC3	FEUC_BACSU+FEUA_BACSU+FEUB_BACSU;YCLN_BACSU+YCLO_BACSU+YCLP_BACSU+YCLQ_BACSU	0	10000	0	Initializing	0
Initial Reaction		RAAA3A7BE_B-1095		1 MNXM111@MNXC3 + 1 MNXM346@MNXC3 <==> 1 MNXM78362@MNXC3	HEMH_BACSU	-10000	10000	0	Initializing	0
Initial Reaction		RA52020E4_B-1048		1 MNXM111@MNXC3 + 1 MNXM863@MNXC3 <==> 2 MNXM1@MNXC3 + 1 MNXM82173@MNXC3	SIRB_BACSU	-10000	10000	0	Initializing	0
Initial Reaction		R429AF748_LR-350		1 MNXM1122@MNXC3 + 3 MNXM1@MNXC3 + 1 MNXM2@MNXC3 --> 2 MNXM13@MNXC3 + 2 MNXM15@MNXC3	KIPI_BACSU	0	10000	0	Initializing	0
Initial Reaction		R75B21DD5_B-725		1 MNXM11237@MNXC2 <==> 1 MNXM11237@MNXC3		-10000	10000	0	Initializing	0
Initial Reaction		R64A60183_RL-598		1 MNXM1132@MNXC3 + 1 MNXM11@MNXC3 + 1 MNXM14@MNXC3 <-- 1 MNXM1212@MNXC3 + 1 MNXM12@MNXC3 + 1 MNXM3@MNXC3	MENE_BACSU	-10000	0	0	Initializing	0
Initial Reaction		RCC4EDCFA_LR-1318		1 MNXM1132@MNXC3 + 1 MNXM1@MNXC3 --> 1 MNXM2306@MNXC3 + 1 MNXM2@MNXC3	MENB_BACSU	0	10000	0	Initializing	0
Initial Reaction		R51FB540D_LR-462		1 MNXM11358@MNXC3 + 1 MNXM2@MNXC3 --> 1 MNXM1@MNXC3 + 1 MNXM5124@MNXC3 + 1 MNXM9@MNXC3		0	10000	0	Initializing	0
Initial Reaction		R3C921836_B-312		1 MNXM11358@MNXC3 + 1 MNXM31@MNXC3 <==> 1 MNXM66@MNXC3 + 1 MNXM8377@MNXC3	PGSA_BACSU	-10000	10000	0	Initializing	0
Initial Reaction		R2C58B6BE_RL-207		1 MNXM11359@MNXC3 + 2 MNXM1@MNXC3 + 1 MNXM31@MNXC3 <-- 1 MNXM53@MNXC3 + 1 MNXM8377@MNXC3	PSS_BACSU	-10000	0	0	Initializing	0
Initial Reaction		RA50841B0_B-1047		1 MNXM11359@MNXC3 + 2 MNXM1@MNXC3 <==> 1 MNXM13@MNXC3 + 1 MNXM7294@MNXC3	PSD_BACSU	-10000	10000	0	Initializing	0
Initial Reaction		R2FED05A7_B-234		1 MNXM1135@MNXC3 + 1 MNXM1@MNXC3 + 1 MNXM960@MNXC3 <==> 1 MNXM11@MNXC3 + 1 MNXM662@MNXC3	TENI_BACSU;THIC_BACSU;THIE_BACSU	-10000	10000	0	Initializing	0
Initial Reaction		R81D753DC_B-794		1 MNXM1135@MNXC3 + 1 MNXM7@MNXC3 <==> 1 MNXM3@MNXC3 + 1 MNXM790@MNXC3	PDXK_BACSU;THID_BACSU	-10000	10000	0	Initializing	0
Initial Reaction		RFAFBC5C0_LR-1645		1 MNXM11360@MNXC3 + 1 MNXM2@MNXC3 --> 1 MNXM1@MNXC3 + 1 MNXM5125@MNXC3 + 1 MNXM9@MNXC3		0	10000	0	Initializing	0
Initial Reaction		R8B87C7FC_B-879		1 MNXM11360@MNXC3 + 1 MNXM31@MNXC3 <==> 1 MNXM66@MNXC3 + 1 MNXM8378@MNXC3	PGSA_BACSU	-10000	10000	0	Initializing	0
Initial Reaction		R86C7F788_RL-833		1 MNXM11361@MNXC3 + 2 MNXM1@MNXC3 + 1 MNXM31@MNXC3 <-- 1 MNXM53@MNXC3 + 1 MNXM8378@MNXC3	PSS_BACSU	-10000	0	0	Initializing	0
Initial Reaction		R5AAA09AF_B-530		1 MNXM11361@MNXC3 + 2 MNXM1@MNXC3 <==> 1 MNXM13@MNXC3 + 1 MNXM7295@MNXC3	PSD_BACSU	-10000	10000	0	Initializing	0
Initial Reaction		RA9589AA1_B-1079		1 MNXM1137@MNXC3 + 1 MNXM22@MNXC3 <==> 1 MNXM1597@MNXC3 + 1 MNXM1@MNXC3 + 1 MNXM2@MNXC3 + 1 MNXM4@MNXC3	PUCL_BACSU	-10000	10000	0	Initializing	0
Initial Reaction		RF309D8DB_LR-1585		1 MNXM1137@MNXC3 + 1 MNXM2@MNXC3 --> 1 MNXM114184@MNXC3 + 1 MNXM13@MNXC3		0	10000	0	Initializing	0
Initial Reaction		R436D75F8_LR-359		1 MNXM1137@MNXC3 + 1 MNXM2@MNXC3 --> 1 MNXM13@MNXC3 + 1 MNXM91795@MNXC3		0	10000	0	Initializing	0
Initial Reaction		RAC3A3358_LR-1112		1 MNXM11392@MNXC3 + 1 MNXM2@MNXC3 --> 1 MNXM1@MNXC3 + 1 MNXM5129@MNXC3 + 1 MNXM9@MNXC3		0	10000	0	Initializing	0
Initial Reaction		R1AD7449F_B-72		1 MNXM11392@MNXC3 + 1 MNXM31@MNXC3 <==> 1 MNXM66@MNXC3 + 1 MNXM8379@MNXC3	PGSA_BACSU	-10000	10000	0	Initializing	0
Initial Reaction		R1A40248A_RL-70		1 MNXM11393@MNXC3 + 2 MNXM1@MNXC3 + 1 MNXM31@MNXC3 <-- 1 MNXM53@MNXC3 + 1 MNXM8379@MNXC3	PSS_BACSU	-10000	0	0	Initializing	0
Initial Reaction		RAD2D212C_B-1117		1 MNXM11393@MNXC3 + 2 MNXM1@MNXC3 <==> 1 MNXM13@MNXC3 + 1 MNXM7305@MNXC3	PSD_BACSU	-10000	10000	0	Initializing	0
Initial Reaction		R25B8558B_LR-155		1 MNXM11394@MNXC3 + 1 MNXM2@MNXC3 --> 1 MNXM1@MNXC3 + 1 MNXM5130@MNXC3 + 1 MNXM9@MNXC3		0	10000	0	Initializing	0
Initial Reaction		R54D55E42_B-485		1 MNXM11394@MNXC3 + 1 MNXM31@MNXC3 <==> 1 MNXM66@MNXC3 + 1 MNXM8380@MNXC3	PGSA_BACSU	-10000	10000	0	Initializing	0
Initial Reaction		R36A10DE8_RL-275		1 MNXM11395@MNXC3 + 2 MNXM1@MNXC3 + 1 MNXM31@MNXC3 <-- 1 MNXM53@MNXC3 + 1 MNXM8380@MNXC3	PSS_BACSU	-10000	0	0	Initializing	0
Initial Reaction		R4B1B9372_B-413		1 MNXM11395@MNXC3 + 2 MNXM1@MNXC3 <==> 1 MNXM13@MNXC3 + 1 MNXM7306@MNXC3	PSD_BACSU	-10000	10000	0	Initializing	0
Initial Reaction		R793FDB62_LR-747		1 MNXM11396@MNXC3 + 1 MNXM2@MNXC3 --> 1 MNXM1@MNXC3 + 1 MNXM5131@MNXC3 + 1 MNXM9@MNXC3		0	10000	0	Initializing	0
Initial Reaction		R45E49357_B-376		1 MNXM11396@MNXC3 + 1 MNXM31@MNXC3 <==> 1 MNXM66@MNXC3 + 1 MNXM8381@MNXC3	PGSA_BACSU	-10000	10000	0	Initializing	0
Initial Reaction		RB0E12C57_RL-1142		1 MNXM11397@MNXC3 + 2 MNXM1@MNXC3 + 1 MNXM31@MNXC3 <-- 1 MNXM53@MNXC3 + 1 MNXM8381@MNXC3	PSS_BACSU	-10000	0	0	Initializing	0
Initial Reaction		R16F602B8_B-45		1 MNXM11397@MNXC3 + 2 MNXM1@MNXC3 <==> 1 MNXM13@MNXC3 + 1 MNXM7307@MNXC3	PSD_BACSU	-10000	10000	0	Initializing	0
Initial Reaction		R3584D42F_LR-267		1 MNXM11398@MNXC3 + 1 MNXM2@MNXC3 --> 1 MNXM1@MNXC3 + 1 MNXM5132@MNXC3 + 1 MNXM9@MNXC3		0	10000	0	Initializing	0
Initial Reaction		RC63ED42F_B-1280		1 MNXM11398@MNXC3 + 1 MNXM31@MNXC3 <==> 1 MNXM66@MNXC3 + 1 MNXM8382@MNXC3	PGSA_BACSU	-10000	10000	0	Initializing	0
Initial Reaction		R618CE0FB_RL-577		1 MNXM11399@MNXC3 + 2 MNXM1@MNXC3 + 1 MNXM31@MNXC3 <-- 1 MNXM53@MNXC3 + 1 MNXM8382@MNXC3	PSS_BACSU	-10000	0	0	Initializing	0
Initial Reaction		R6FE8BFE8_B-681		1 MNXM11399@MNXC3 + 2 MNXM1@MNXC3 <==> 1 MNXM13@MNXC3 + 1 MNXM7308@MNXC3	PSD_BACSU	-10000	10000	0	Initializing	0
Initial Reaction		R4DA1905B_B-428		1 MNXM113@MNXC2 <==> 1 MNXM113@MNXC3		-10000	10000	0	Initializing	0
Initial Reaction		R6F4460A7_RL-678		1 MNXM113@MNXC3 + 1 MNXM11@MNXC3 + 1 MNXM14@MNXC3 + 2 MNXM1@MNXC3 + 1 MNXM89557@MNXC3 <-- 1 MNXM298@MNXC3 + 1 MNXM2@MNXC3 + 1 MNXM37@MNXC3 + 1 MNXM3@MNXC3	GUAA_BACSU	-10000	0	0	Initializing	0
Initial Reaction		R23E84ED4_B-143		1 MNXM113@MNXC3 + 1 MNXM11@MNXC3 + 1 MNXM14@MNXC3 + 2 MNXM1@MNXC3 <==> 1 MNXM15@MNXC3 + 1 MNXM298@MNXC3 + 1 MNXM3@MNXC3		-10000	10000	0	Initializing	0
Initial Reaction		RC409E6B2_RL-1264		1 MNXM113@MNXC3 + 1 MNXM11@MNXC3 <-- 1 MNXM259@MNXC3 + 1 MNXM91@MNXC3	HPRT_BACSU	-10000	0	0	Initializing	0
Initial Reaction		R875B8CAF_B-840		1 MNXM113@MNXC3 + 1 MNXM286@MNXC3 <==> 1 MNXM30@MNXC3 + 1 MNXM374@MNXC3	KGUA_BACSU	-10000	10000	0	Initializing	0
Initial Reaction		RA22B3905_LR-1028		1 MNXM113@MNXC3 + 1 MNXM2@MNXC3 --> 1 MNXM401@MNXC3 + 1 MNXM9@MNXC3	NTPES_BACSU;YFNB_BACSU	0	10000	0	Initializing	0
Initial Reaction		R455A49C3_B-373		1 MNXM113@MNXC3 + 1 MNXM3@MNXC3 <==> 1 MNXM30@MNXC3 + 1 MNXM7@MNXC3	KGUA_BACSU	-10000	10000	0	Initializing	0
Initial Reaction		R1DEA10A7_LR-101		1 MNXM113@MNXC3 + 2 MNXM1@MNXC3 + 1 MNXM6@MNXC3 --> 1 MNXM125@MNXC3 + 1 MNXM15@MNXC3 + 1 MNXM5@MNXC3	GUAC_BACSU	0	10000	0	Initializing	0
Initial Reaction		R22CB405D_B-134		1 MNXM114079@MNXC3 + 1 MNXM1@MNXC3 + 1 MNXM6@MNXC3 <==> 1 MNXM114097@MNXC3 + 1 MNXM5@MNXC3	ILVC_BACSU	-10000	10000	0	Initializing	0
Initial Reaction		R246E1BE9_LR-149		1 MNXM114079@MNXC3 + 1 MNXM1@MNXC3 --> 1 MNXM1268@MNXC3 + 1 MNXM13@MNXC3	ALDC_BACSU	0	10000	0	Initializing	0
Initial Reaction		RB7427A51_B-1182		1 MNXM114079@MNXC3 + 1 MNXM256@MNXC3 <==> 1 MNXM1705@MNXC3 + 1 MNXM23@MNXC3	ILVH_BACSU+ILVB_BACSU;ILVX_BACSU	-10000	10000	0	Initializing	0
Initial Reaction		RACB5E6D6_B-1114		1 MNXM114087@MNXC3 + 1 MNXM12@MNXC3 <==> 1 MNXM21@MNXC3 + 1 MNXM29@MNXC3	BIKB_BACSU	-10000	10000	0	Initializing	0
Initial Reaction		RB41D5DE0_LR-1162		1 MNXM114092@MNXC3 + 1 MNXM2@MNXC3 --> 1 MNXM116@MNXC3 + 1 MNXM14@MNXC3 + 2 MNXM1@MNXC3	ADPP_BACSU	0	10000	0	Initializing	0
Initial Reaction		R70CD9DE7_B-686		1 MNXM114097@MNXC3 + 1 MNXM5@MNXC3 <==> 1 MNXM1638@MNXC3 + 1 MNXM1@MNXC3 + 1 MNXM6@MNXC3	ILVC_BACSU	-10000	10000	0	Initializing	0
Initial Reaction		R9D666B4F_LR-989		1 MNXM114097@MNXC3 --> 1 MNXM238@MNXC3 + 1 MNXM2@MNXC3	ILVD_BACSU	0	10000	0	Initializing	0
Initial Reaction		RAAD9262F_LR-1099		1 MNXM11409@MNXC2 + 1 MNXM2@MNXC3 + 1 MNXM3@MNXC3 --> 1 MNXM11409@MNXC3 + 1 MNXM1@MNXC3 + 1 MNXM7@MNXC3 + 1 MNXM9@MNXC3		0	10000	0	Initializing	0
Initial Reaction		R18C19F4_B-63		1 MNXM1140@MNXC3 + 1 MNXM3090@MNXC3 <==> 1 MNXM1141@MNXC3 + 1 MNXM16@MNXC3	BIOK_BACSU	-10000	10000	0	Initializing	0
Initial Reaction		R6B918B0F_RL-652		1 MNXM114119@MNXC3 + 1 MNXM1@MNXC3 + 1 MNXM2@MNXC3 <-- 1 MNXM676@MNXC3	IOLE_BACSU	-10000	0	0	Initializing	0
Initial Reaction		R5D05341F_LR-545		1 MNXM114119@MNXC3 + 1 MNXM2@MNXC3 --> 1 MNXM114407@MNXC3	IOLD_BACSU	0	10000	0	Initializing	0
Initial Reaction		R7C8AEBEB_LR-766		1 MNXM114122@MNXC3 + 1 MNXM2@MNXC3 --> 1 MNXM494@MNXC3 + 1 MNXM9@MNXC3	MTNX_BACSU	0	10000	0	Initializing	0
Initial Reaction		RA00F097C_LR-1005		1 MNXM114122@MNXC3 --> 1 MNXM409@MNXC3	MTNW_BACSU	0	10000	0	Initializing	0
Initial Reaction		RA1BA200B_LR-1023		1 MNXM114147@MNXC3 + 1 MNXM1@MNXC3 + 1 MNXM256@MNXC3 --> 1 MNXM13@MNXC3 + 1 MNXM6733@MNXC3	ODBA_BACSU+ODBB_BACSU	0	10000	0	Initializing	0
Initial Reaction		R522CB504_RL-464		1 MNXM114147@MNXC3 + 1 MNXM2@MNXC3 <-- 1 MNXM1202@MNXC3	ILVD_BACSU	-10000	0	0	Initializing	0
Initial Reaction		RA5CAD38A_LR-1054		1 MNXM114147@MNXC3 + 1 MNXM89557@MNXC3 --> 1 MNXM20@MNXC3 + 1 MNXM231@MNXC3	ILVE1_BACSU;ILVE2_BACSU	0	10000	0	Initializing	0
Initial Reaction		R62A1998C_B-588		1 MNXM114180@MNXC2 + 1 MNXM73@MNXC3 <==> 1 MNXM23@MNXC3 + 1 MNXM48448@MNXC3	PT1_BACSU+PTHP_BACSU+PTW3C_BACSU	-10000	10000	0	Initializing	0
Initial Reaction		R4E9DF168_RL-437		1 MNXM114184@MNXC3 + 1 MNXM13@MNXC3 <-- 1 MNXM1805@MNXC3 + 1 MNXM1@MNXC3		-10000	0	0	Initializing	0
Initial Reaction		R6F69E75D_LR-679		1 MNXM114199@MNXC2 + 1 MNXM2@MNXC3 + 1 MNXM3@MNXC3 --> 1 MNXM114199@MNXC3 + 1 MNXM1@MNXC3 + 1 MNXM7@MNXC3 + 1 MNXM9@MNXC3	OPUAA_BACSU+OPUAB_BACSU+OPUAC_BACSU	0	10000	0	Initializing	0
Initial Reaction		R736E5B86_RL-710		1 MNXM1141@MNXC3 + 1 MNXM12@MNXC3 + 1 MNXM13@MNXC3 <-- 1 MNXM1@MNXC3 + 1 MNXM32@MNXC3 + 1 MNXM951@MNXC3	BIOF_BACSU	-10000	0	0	Initializing	0
Initial Reaction		R18BB13C1_B-62		1 MNXM114220@MNXC3 + 1 MNXM1@MNXC3 + 1 MNXM6@MNXC3 <==> 1 MNXM1202@MNXC3 + 1 MNXM5@MNXC3	ILVC_BACSU	-10000	10000	0	Initializing	0
Initial Reaction		RDE72079D_B-1437		1 MNXM114220@MNXC3 + 1 MNXM256@MNXC3 <==> 1 MNXM159@MNXC3 + 1 MNXM1705@MNXC3	ILVH_BACSU+ILVB_BACSU	-10000	10000	0	Initializing	0
Initial Reaction		R1336B119_B-19		1 MNXM114220@MNXC3 <==> 1 MNXM3129@MNXC3	ILVC_BACSU	-10000	10000	0	Initializing	0
Initial Reaction		RDADB6002_B-1415		1 MNXM114239@MNXC3 <==> 1 MNXM2@MNXC3 + 1 MNXM3390@MNXC3	YFHM_BACSU	-10000	10000	0	Initializing	0
Initial Reaction		R8B788FF_B-877		1 MNXM114239@MNXC3 <==> 1 MNXM2@MNXC3 + 1 MNXM64174@MNXC3	YFHM_BACSU	-10000	10000	0	Initializing	0
Initial Reaction		R82BD2FEC_B-805		1 MNXM114305@MNXC3 + 1 MNXM349@MNXC3 <==> 1 MNXM39043@MNXC3	FOLB_BACSU	-10000	10000	0	Initializing	0
Initial Reaction		R6857D37E_B-619		1 MNXM114305@MNXC3 + 1 MNXM3@MNXC3 <==> 1 MNXM14@MNXC3 + 1 MNXM91459@MNXC3	HPPK_BACSU	-10000	10000	0	Initializing	0
Initial Reaction		RC1E498EB_B-1245		1 MNXM114305@MNXC3 + 1 MNXM421@MNXC3 <==> 1 MNXM2@MNXC3 + 1 MNXM965@MNXC3	DHPS_BACSU	-10000	10000	0	Initializing	0
Initial Reaction		R79DAA595_RL-750		1 MNXM114390@MNXC3 + 1 MNXM11@MNXC3 <-- 1 MNXM3@MNXC3 + 1 MNXM53@MNXC3	AADK_BACSU	-10000	0	0	Initializing	0
Initial Reaction		R42347A96_B-346		1 MNXM114407@MNXC3 + 1 MNXM3@MNXC3 <==> 1 MNXM1806@MNXC3 + 1 MNXM1@MNXC3 + 1 MNXM7@MNXC3	IOLB_BACSU+IOLC_BACSU	-10000	10000	0	Initializing	0
Initial Reaction		R59DD0DF9_B-523		1 MNXM114@MNXC2 + 1 MNXM1@MNXC3 + 1 MNXM27@MNXC2 <==> 1 MNXM114@MNXC3 + 1 MNXM1@MNXC2 + 1 MNXM27@MNXC3	OPUE_BACSU;YCGO_BACSU	-10000	10000	0	Initializing	0
Initial Reaction		R504918B7_B-448		1 MNXM114@MNXC3 + 1 MNXM5@MNXC3 <==> 1 MNXM1617@MNXC3 + 2 MNXM1@MNXC3 + 1 MNXM6@MNXC3	P5CR1_BACSU;P5CR2_BACSU;P5CR3_BACSU	-10000	10000	0	Initializing	0
Initial Reaction		R3728DC0F_B-280		1 MNXM114@MNXC3 + 1 MNXM96415@MNXC3 <==> 1 MNXM1617@MNXC3 + 1 MNXM1@MNXC3 + 1 MNXM38@MNXC3	PROD1_BACSU	-10000	10000	0	Initializing	0
Initial Reaction		RDEFB0753_B-1439		1 MNXM1151@MNXC2 + 1 MNXM1@MNXC2 <==> 1 MNXM1151@MNXC3 + 1 MNXM1@MNXC3	LPLB_BACSU;YESO_BACSU+YESP_BACSU+YESQ_BACSU	-10000	10000	0	Initializing	0
Initial Reaction		RE5F8F3B0_B-1488		1 MNXM1151@MNXC3 <==> 1 MNXM1750@MNXC3	RHAA_BACSU	-10000	10000	0	Initializing	0
Initial Reaction		R4A78466C_LR-407		1 MNXM1168@MNXC3 + 1 MNXM1222@MNXC3 --> 1 MNXM1221@MNXC3 + 1 MNXM1@MNXC3 + 1 MNXM2@MNXC3 + 1 MNXM606@MNXC3	ISPG_BACSU	0	10000	0	Initializing	0
Initial Reaction		R870CDBC7_B-837		1 MNXM1168@MNXC3 + 1 MNXM31@MNXC3 <==> 1 MNXM1641@MNXC3	ISPF_BACSU	-10000	10000	0	Initializing	0
Initial Reaction		RECC2D441_B-1542		1 MNXM116@MNXC3 + 1 MNXM186@MNXC3 <==> 1 MNXM2378@MNXC3 + 1 MNXM271@MNXC3	TKT_BACSU	-10000	10000	0	Initializing	0
Initial Reaction		RD6DF6346_B-1384		1 MNXM116@MNXC3 + 1 MNXM1@MNXC3 + 1 MNXM7@MNXC3 <==> 1 MNXM242@MNXC3 + 1 MNXM3@MNXC3	RBSK_BACSU	-10000	10000	0	Initializing	0
Initial Reaction		RF5975624_B-1609		1 MNXM116@MNXC3 + 1 MNXM3@MNXC3 <==> 1 MNXM14@MNXC3 + 1 MNXM1@MNXC3 + 1 MNXM91@MNXC3	KPRS_BACSU	-10000	10000	0	Initializing	0
Initial Reaction		RF686589F_B-1617		1 MNXM116@MNXC3 <==> 1 MNXM145@MNXC3	YWLF_BACSU	-10000	10000	0	Initializing	0
Initial Reaction		R540E718B_B-479		1 MNXM116@MNXC3 <==> 1 MNXM295@MNXC3	DEOB_BACSU	-10000	10000	0	Initializing	0
Initial Reaction		RFF5F1C5A_LR-1672		1 MNXM1177@MNXC3 + 1 MNXM1@MNXC3 + 1 MNXM6@MNXC3 --> 1 MNXM361@MNXC3 + 1 MNXM5@MNXC3 + 1 MNXM9@MNXC3	DHAS_BACSU	0	10000	0	Initializing	0
Initial Reaction		R1F73F81_B-110		1 MNXM1177@MNXC3 + 1 MNXM7@MNXC3 <==> 1 MNXM3@MNXC3 + 1 MNXM42@MNXC3	AK1_BACSU;AK2_BACSU;AK3_BACSU	-10000	10000	0	Initializing	0
Initial Reaction		R304892D8_LR-238		1 MNXM1178@MNXC3 + 1 MNXM2@MNXC3 --> 1 MNXM791@MNXC3 + 1 MNXM9@MNXC3		0	10000	0	Initializing	0
Initial Reaction		R788748E2_B-738		1 MNXM1178@MNXC3 + 1 MNXM5@MNXC3 <==> 1 MNXM1532@MNXC3 + 1 MNXM1@MNXC3 + 1 MNXM6@MNXC3	RIBD_BACSU	-10000	10000	0	Initializing	0
Initial Reaction		RD8AFDF0D_B-1397		1 MNXM117@MNXC2 <==> 1 MNXM117@MNXC3		-10000	10000	0	Initializing	0
Initial Reaction		R4938DB0B_B-395		1 MNXM117@MNXC3 + 1 MNXM118@MNXC3 <==> 1 MNXM2@MNXC3 + 1 MNXM328@MNXC3	SPEB_BACSU	-10000	10000	0	Initializing	0
Initial Reaction		R91D86730_B-912		1 MNXM117@MNXC3 + 1 MNXM89689@MNXC3 <==> 1 MNXM2@MNXC3 + 1 MNXM70@MNXC3	ARGI_BACSU	-10000	10000	0	Initializing	0
Initial Reaction		RD74F6AC5_LR-1386		1 MNXM117@MNXC3 + 2 MNXM1@MNXC3 + 1 MNXM2@MNXC3 --> 1 MNXM13@MNXC3 + 2 MNXM15@MNXC3	URE1_BACSU+URE2_BACSU+URE3_BACSU	0	10000	0	Initializing	0
Initial Reaction		R7E645BFC_B-773		1 MNXM1183@MNXC3 + 1 MNXM29@MNXC3 <==> 1 MNXM2379@MNXC3 + 1 MNXM2@MNXC3	YXEI_BACSU	-10000	10000	0	Initializing	0
Initial Reaction		R231CFDAF_B-135		1 MNXM118@MNXC3 + 1 MNXM321@MNXC3 <==> 1 MNXM124@MNXC3 + 1 MNXM150@MNXC3 + 1 MNXM1@MNXC3	SPEE_BACSU	-10000	10000	0	Initializing	0
Initial Reaction		R8CFD196B_B-885		1 MNXM11912@MNXC3 + 1 MNXM12@MNXC3 <==> 1 MNXM470@MNXC3 + 1 MNXM925@MNXC3	FABD_BACSU	-10000	10000	0	Initializing	0
Initial Reaction		R6D5FBD02_B-663		1 MNXM11926@MNXC3 + 1 MNXM12@MNXC3 <==> 1 MNXM471@MNXC3 + 1 MNXM925@MNXC3	FABD_BACSU	-10000	10000	0	Initializing	0
Initial Reaction		R893C561F_LR-853		1 MNXM119@MNXC3 + 1 MNXM1@MNXC3 + 1 MNXM3@MNXC3 --> 1 MNXM11@MNXC3 + 1 MNXM96415@MNXC3	RIBC_BACSU	0	10000	0	Initializing	0
Initial Reaction		R610CD7EB_LR-571		1 MNXM119@MNXC3 + 1 MNXM1@MNXC3 + 1 MNXM6@MNXC3 --> 1 MNXM208@MNXC3 + 1 MNXM5@MNXC3	MHQN_BACSU;NFRA1_BACSU;YDGI_BACSU;YFKO_BACSU;YODC_BACSU	0	10000	0	Initializing	0
Initial Reaction		R746E607B_B-717		1 MNXM119@MNXC3 + 1 MNXM1@MNXC3 + 1 MNXM7@MNXC3 <==> 1 MNXM270@MNXC3 + 1 MNXM3@MNXC3	RIBC_BACSU;RIBR_BACSU	-10000	10000	0	Initializing	0
Initial Reaction		RDF57313E_LR-1444		1 MNXM11@MNXC2 + 1 MNXM1@MNXC2 + 1 MNXM2@MNXC3 + 1 MNXM3@MNXC3 --> 1 MNXM11@MNXC3 + 2 MNXM1@MNXC3 + 1 MNXM7@MNXC3 + 1 MNXM9@MNXC3		0	10000	0	Initializing	0
Initial Reaction		REB993360_B-1532		1 MNXM11@MNXC2 + 1 MNXM1@MNXC2 <==> 1 MNXM11@MNXC3 + 1 MNXM1@MNXC3		-10000	10000	0	Initializing	0
Initial Reaction		R5714A26_RL-503		1 MNXM11@MNXC3 + 1 MNXM125@MNXC3 <-- 1 MNXM213@MNXC3 + 1 MNXM91@MNXC3	HPRT_BACSU	-10000	0	0	Initializing	0
Initial Reaction		R96A5226D_RL-944		1 MNXM11@MNXC3 + 1 MNXM133@MNXC3 + 1 MNXM14@MNXC3 <-- 1 MNXM12@MNXC3 + 1 MNXM154@MNXC3 + 1 MNXM3@MNXC3	YNGI_BACSU	-10000	0	0	Initializing	0
Initial Reaction		R11895B3D_RL-9		1 MNXM11@MNXC3 + 1 MNXM1351@MNXC3 <-- 1 MNXM3@MNXC3 + 1 MNXM91@MNXC3	HIS1_BACSU+HISZ_BACSU	-10000	0	0	Initializing	0
Initial Reaction		RA710F5B6_B-1063		1 MNXM11@MNXC3 + 1 MNXM1376@MNXC3 <==> 1 MNXM88255@MNXC3 + 1 MNXM96@MNXC3	SPSI_BACSU	-10000	10000	0	Initializing	0
Initial Reaction		R5CA28D78_RL-542		1 MNXM11@MNXC3 + 1 MNXM139@MNXC3 <-- 1 MNXM34@MNXC3 + 1 MNXM83@MNXC3	HEPS1_BACSU+HEPS2_BACSU	-10000	0	0	Initializing	0
Initial Reaction		R5C5A25C0_RL-540		1 MNXM11@MNXC3 + 1 MNXM13@MNXC3 + 1 MNXM194@MNXC3 <-- 2 MNXM1@MNXC3 + 1 MNXM555@MNXC3 + 1 MNXM91@MNXC3	NADC_BACSU	-10000	0	0	Initializing	0
Initial Reaction		RC0137D0D_RL-1236		1 MNXM11@MNXC3 + 1 MNXM141@MNXC3 <-- 1 MNXM227@MNXC3 + 1 MNXM63@MNXC3	SPSG_BACSU	-10000	0	0	Initializing	0
Initial Reaction		R669F0256_RL-609		1 MNXM11@MNXC3 + 1 MNXM147@MNXC3 + 1 MNXM14@MNXC3 + 1 MNXM1@MNXC3 + 1 MNXM89557@MNXC3 <-- 1 MNXM2@MNXC3 + 1 MNXM37@MNXC3 + 1 MNXM3@MNXC3 + 1 MNXM42@MNXC3	ASNB_BACSU;ASNH_BACSU;ASNO_BACSU	-10000	0	0	Initializing	0
Initial Reaction		R10DA26CA_RL-2		1 MNXM11@MNXC3 + 1 MNXM1489@MNXC3 <-- 1 MNXM188@MNXC3 + 1 MNXM91@MNXC3	TRPD_BACSU	-10000	0	0	Initializing	0
Initial Reaction		R635D85D4_RL-591		1 MNXM11@MNXC3 + 1 MNXM14@MNXC3 + 1 MNXM1848@MNXC3 <-- 1 MNXM12@MNXC3 + 1 MNXM3@MNXC3 + 1 MNXM65309@MNXC3	LCFA_BACSU;LCFB_BACSU;PKSJ_BACSU;YDAB_BACSU;YHFT_BACSU;YNGI_BACSU	-10000	0	0	Initializing	0
Initial Reaction		RD92CDAFA_RL-1399		1 MNXM11@MNXC3 + 1 MNXM14@MNXC3 + 1 MNXM1@MNXC3 + 1 MNXM364@MNXC3 <-- 1 MNXM144@MNXC3 + 1 MNXM3@MNXC3 + 1 MNXM593@MNXC3	PANC_BACSU	-10000	0	0	Initializing	0
Initial Reaction		R1D585BDD_B-95		1 MNXM11@MNXC3 + 1 MNXM14@MNXC3 + 1 MNXM1@MNXC3 + 1 MNXM550@MNXC3 <==> 1 MNXM211@MNXC3 + 1 MNXM3@MNXC3 + 1 MNXM42@MNXC3	ASSY_BACSU	-10000	10000	0	Initializing	0
Initial Reaction		RAA2D17DD_RL-1085		1 MNXM11@MNXC3 + 1 MNXM14@MNXC3 + 1 MNXM1@MNXC3 + 1 MNXM8@MNXC3 <-- 1 MNXM15@MNXC3 + 1 MNXM309@MNXC3 + 1 MNXM3@MNXC3	NADE_BACSU	-10000	0	0	Initializing	0
Initial Reaction		R3662C7FC_RL-273		1 MNXM11@MNXC3 + 1 MNXM14@MNXC3 + 1 MNXM21@MNXC3 <-- 1 MNXM12@MNXC3 + 1 MNXM26@MNXC3 + 1 MNXM3@MNXC3	ACSA_BACSU;YTCI_BACSU	-10000	0	0	Initializing	0
Initial Reaction		R73E23768_RL-714		1 MNXM11@MNXC3 + 1 MNXM14@MNXC3 + 1 MNXM224@MNXC3 <-- 1 MNXM12@MNXC3 + 1 MNXM314@MNXC3 + 1 MNXM3@MNXC3	LCFA_BACSU;LCFB_BACSU;PKSJ_BACSU;YDAB_BACSU;YHFT_BACSU;YNGI_BACSU	-10000	0	0	Initializing	0
Initial Reaction		R17EACFB_RL-55		1 MNXM11@MNXC3 + 1 MNXM14@MNXC3 + 1 MNXM56353@MNXC3 <-- 1 MNXM12@MNXC3 + 3 MNXM1@MNXC3 + 1 MNXM3@MNXC3 + 1 MNXM56352@MNXC3	LCFA_BACSU;LCFB_BACSU;PKSJ_BACSU;YDAB_BACSU;YHFT_BACSU;YNGI_BACSU	-10000	0	0	Initializing	0
Initial Reaction		R2A11B101_RL-190		1 MNXM11@MNXC3 + 1 MNXM14@MNXC3 + 1 MNXM5741@MNXC3 <-- 1 MNXM12@MNXC3 + 1 MNXM1@MNXC3 + 1 MNXM3274@MNXC3 + 1 MNXM3@MNXC3	LCFA_BACSU;LCFB_BACSU;PKSJ_BACSU;YDAB_BACSU;YHFT_BACSU;YNGI_BACSU	-10000	0	0	Initializing	0
Initial Reaction		R6364F1F_RL-592		1 MNXM11@MNXC3 + 1 MNXM14@MNXC3 + 1 MNXM5742@MNXC3 <-- 1 MNXM12@MNXC3 + 1 MNXM1@MNXC3 + 1 MNXM3@MNXC3 + 1 MNXM4587@MNXC3	LCFA_BACSU;LCFB_BACSU;PKSJ_BACSU;YDAB_BACSU;YHFT_BACSU;YNGI_BACSU	-10000	0	0	Initializing	0
Initial Reaction		R934E3ED_RL-926		1 MNXM11@MNXC3 + 1 MNXM14@MNXC3 + 1 MNXM5743@MNXC3 <-- 1 MNXM12@MNXC3 + 1 MNXM1@MNXC3 + 1 MNXM3990@MNXC3 + 1 MNXM3@MNXC3	LCFA_BACSU;LCFB_BACSU;PKSJ_BACSU;YDAB_BACSU;YHFT_BACSU;YNGI_BACSU	-10000	0	0	Initializing	0
Initial Reaction		RB76BEC8B_RL-1186		1 MNXM11@MNXC3 + 1 MNXM14@MNXC3 + 1 MNXM5744@MNXC3 <-- 1 MNXM12@MNXC3 + 1 MNXM1@MNXC3 + 1 MNXM3272@MNXC3 + 1 MNXM3@MNXC3	LCFA_BACSU;LCFB_BACSU;PKSJ_BACSU;YDAB_BACSU;YHFT_BACSU;YNGI_BACSU	-10000	0	0	Initializing	0
Initial Reaction		R885ED32E_RL-844		1 MNXM11@MNXC3 + 1 MNXM14@MNXC3 + 1 MNXM5745@MNXC3 <-- 1 MNXM12@MNXC3 + 1 MNXM1@MNXC3 + 1 MNXM3@MNXC3 + 1 MNXM4586@MNXC3	LCFA_BACSU;LCFB_BACSU;PKSJ_BACSU;YDAB_BACSU;YHFT_BACSU;YNGI_BACSU	-10000	0	0	Initializing	0
Initial Reaction		R74B7BE2A_RL-718		1 MNXM11@MNXC3 + 1 MNXM14@MNXC3 + 1 MNXM5746@MNXC3 <-- 1 MNXM12@MNXC3 + 1 MNXM1@MNXC3 + 1 MNXM3273@MNXC3 + 1 MNXM3@MNXC3	LCFA_BACSU;LCFB_BACSU;PKSJ_BACSU;YDAB_BACSU;YHFT_BACSU;YNGI_BACSU	-10000	0	0	Initializing	0
Initial Reaction		R4EF1F031_RL-441		1 MNXM11@MNXC3 + 1 MNXM14@MNXC3 + 1 MNXM8309@MNXC3 <-- 1 MNXM3@MNXC3 + 1 MNXM5124@MNXC3 + 1 MNXM78@MNXC3		-10000	0	0	Initializing	0
Initial Reaction		RDADD8A62_RL-1416		1 MNXM11@MNXC3 + 1 MNXM14@MNXC3 + 1 MNXM8313@MNXC3 <-- 1 MNXM3@MNXC3 + 1 MNXM5125@MNXC3 + 1 MNXM78@MNXC3		-10000	0	0	Initializing	0
Initial Reaction		R3106655F_RL-243		1 MNXM11@MNXC3 + 1 MNXM14@MNXC3 + 1 MNXM8762@MNXC3 <-- 1 MNXM3@MNXC3 + 1 MNXM5129@MNXC3 + 1 MNXM78@MNXC3		-10000	0	0	Initializing	0
Initial Reaction		REBE19E75_RL-1535		1 MNXM11@MNXC3 + 1 MNXM14@MNXC3 + 1 MNXM8766@MNXC3 <-- 1 MNXM3@MNXC3 + 1 MNXM5130@MNXC3 + 1 MNXM78@MNXC3		-10000	0	0	Initializing	0
Initial Reaction		R8D5664A0_RL-886		1 MNXM11@MNXC3 + 1 MNXM14@MNXC3 + 1 MNXM8773@MNXC3 <-- 1 MNXM3@MNXC3 + 1 MNXM5131@MNXC3 + 1 MNXM78@MNXC3		-10000	0	0	Initializing	0
Initial Reaction		RB977FB3_RL-1196		1 MNXM11@MNXC3 + 1 MNXM14@MNXC3 + 1 MNXM8778@MNXC3 <-- 1 MNXM3@MNXC3 + 1 MNXM5132@MNXC3 + 1 MNXM78@MNXC3		-10000	0	0	Initializing	0
Initial Reaction		R49E10337_RL-403		1 MNXM11@MNXC3 + 1 MNXM14@MNXC3 + 1 MNXM8895@MNXC3 <-- 1 MNXM1495@MNXC3 + 1 MNXM3@MNXC3 + 1 MNXM78@MNXC3		-10000	0	0	Initializing	0
Initial Reaction		RCDF4FD12_RL-1324		1 MNXM11@MNXC3 + 1 MNXM14@MNXC3 + 1 MNXM89884@MNXC3 <-- 1 MNXM12@MNXC3 + 1 MNXM1@MNXC3 + 1 MNXM236@MNXC3 + 1 MNXM3@MNXC3	LCFA_BACSU;LCFB_BACSU;PKSJ_BACSU;YDAB_BACSU;YHFT_BACSU;YNGI_BACSU	-10000	0	0	Initializing	0
Initial Reaction		R80F61495_RL-788		1 MNXM11@MNXC3 + 1 MNXM14@MNXC3 + 1 MNXM8990@MNXC3 <-- 1 MNXM32179@MNXC3 + 1 MNXM3@MNXC3 + 1 MNXM78@MNXC3		-10000	0	0	Initializing	0
Initial Reaction		R39334B76_RL-287		1 MNXM11@MNXC3 + 1 MNXM14@MNXC3 + 1 MNXM9123@MNXC3 <-- 1 MNXM3@MNXC3 + 1 MNXM75102@MNXC3 + 1 MNXM78@MNXC3		-10000	0	0	Initializing	0
Initial Reaction		R2B4CB933_RL-200		1 MNXM11@MNXC3 + 1 MNXM14@MNXC3 + 1 MNXM951@MNXC3 <-- 1 MNXM12@MNXC3 + 1 MNXM2555@MNXC3 + 1 MNXM3@MNXC3	BIOW_BACSU	-10000	0	0	Initializing	0
Initial Reaction		RCB51EE07_RL-1312		1 MNXM11@MNXC3 + 1 MNXM14@MNXC3 <-- 1 MNXM168@MNXC3 + 1 MNXM91@MNXC3	APT_BACSU	-10000	0	0	Initializing	0
Initial Reaction		R41B15CAA_RL-345		1 MNXM11@MNXC3 + 1 MNXM1515@MNXC3 + 1 MNXM1@MNXC3 <-- 1 MNXM1351@MNXC3 + 1 MNXM2@MNXC3	HIS2_BACSU	-10000	0	0	Initializing	0
Initial Reaction		R83588FD6_B-808		1 MNXM11@MNXC3 + 1 MNXM1642@MNXC3 <==> 1 MNXM1626@MNXC3 + 1 MNXM1@MNXC3 + 1 MNXM63@MNXC3	ISPD_BACSU	-10000	10000	0	Initializing	0
Initial Reaction		R276A6E5E_RL-169		1 MNXM11@MNXC3 + 1 MNXM16@MNXC3 + 1 MNXM9@MNXC3 <-- 1 MNXM2@MNXC3 + 1 MNXM3@MNXC3 + 1 MNXM61@MNXC3	METK_BACSU	-10000	0	0	Initializing	0
Initial Reaction		R81B6101_B-792		1 MNXM11@MNXC3 + 1 MNXM1729@MNXC3 <==> 1 MNXM1@MNXC3 + 1 MNXM63@MNXC3 + 1 MNXM96@MNXC3	RFBF_BACSU	-10000	10000	0	Initializing	0
Initial Reaction		R4BAE757E_RL-416		1 MNXM11@MNXC3 + 1 MNXM1788@MNXC3 <-- 2 MNXM139@MNXC3	YISP_BACSU	-10000	0	0	Initializing	0
Initial Reaction		R7D6DF38C_RL-770		1 MNXM11@MNXC3 + 1 MNXM1910@MNXC3 <-- 1 MNXM1788@MNXC3	YISP_BACSU	-10000	0	0	Initializing	0
Initial Reaction		RDDF10EBA_B-1432		1 MNXM11@MNXC3 + 1 MNXM194@MNXC3 <==> 1 MNXM1@MNXC3 + 1 MNXM274@MNXC3 + 1 MNXM91@MNXC3	PNCB_BACSU	-10000	10000	0	Initializing	0
Initial Reaction		R3E84BFF_B-321		1 MNXM11@MNXC3 + 1 MNXM1978@MNXC3 <==> 1 MNXM1@MNXC3 + 1 MNXM3@MNXC3 + 1 MNXM455@MNXC3	DHBE_BACSU	-10000	10000	0	Initializing	0
Initial Reaction		R8569833_RL-822		1 MNXM11@MNXC3 + 1 MNXM1@MNXC3 + 1 MNXM234@MNXC3 <-- 1 MNXM2@MNXC3 + 1 MNXM452@MNXC3	YNCF_BACSU;YOSS_BACSU	-10000	0	0	Initializing	0
Initial Reaction		RCA57ACC4_RL-1305		1 MNXM11@MNXC3 + 1 MNXM1@MNXC3 + 1 MNXM31@MNXC3 + 1 MNXM483@MNXC3 <-- 1 MNXM415@MNXC3 + 1 MNXM55@MNXC3 + 1 MNXM63@MNXC3	COABC_BACSU	-10000	0	0	Initializing	0
Initial Reaction		RA4B9B13E_RL-1045		1 MNXM11@MNXC3 + 1 MNXM1@MNXC3 + 1 MNXM965@MNXC3 <-- 1 MNXM421@MNXC3 + 1 MNXM91459@MNXC3	DHPS_BACSU	-10000	0	0	Initializing	0
Initial Reaction		RAC0BB1E2_RL-1110		1 MNXM11@MNXC3 + 1 MNXM2210@MNXC3 <-- 1 MNXM139@MNXC3 + 1 MNXM83@MNXC3	HEPS1_BACSU+HEPS2_BACSU	-10000	0	0	Initializing	0
Initial Reaction		RC2A7627F_B-1251		1 MNXM11@MNXC3 + 1 MNXM2392@MNXC3 <==> 1 MNXM1484@MNXC3 + 1 MNXM1@MNXC3 + 1 MNXM3@MNXC3	LIPM_BACSU	-10000	10000	0	Initializing	0
Initial Reaction		R67B253B0_RL-612		1 MNXM11@MNXC3 + 1 MNXM243@MNXC3 <-- 1 MNXM3@MNXC3	YJBK_BACSU	-10000	0	0	Initializing	0
Initial Reaction		RB74BCE1A_B-1183		1 MNXM11@MNXC3 + 1 MNXM287@MNXC3 <==> 1 MNXM1@MNXC3 + 1 MNXM3@MNXC3 + 1 MNXM58@MNXC3	SAT1_BACSU;SAT2_BACSU	-10000	10000	0	Initializing	0
Initial Reaction		R62A6333_RL-589		1 MNXM11@MNXC3 + 1 MNXM298@MNXC3 <-- 1 MNXM174@MNXC3 + 1 MNXM91@MNXC3	HPRT_BACSU;XPT_BACSU	-10000	0	0	Initializing	0
Initial Reaction		RE97914BB_LR-1515		1 MNXM11@MNXC3 + 1 MNXM2@MNXC3 --> 1 MNXM1@MNXC3 + 2 MNXM9@MNXC3	PPAC_BACSU;PPAX_BACSU	0	10000	0	Initializing	0
Initial Reaction		R74C0BF99_B-719		1 MNXM11@MNXC3 + 1 MNXM309@MNXC3 <==> 1 MNXM194@MNXC3 + 1 MNXM1@MNXC3 + 1 MNXM3@MNXC3	NADD_BACSU	-10000	10000	0	Initializing	0
Initial Reaction		RC6683231_B-1282		1 MNXM11@MNXC3 + 1 MNXM3232@MNXC3 <==> 1 MNXM63@MNXC3 + 1 MNXM90433@MNXC3	CDSA_BACSU	-10000	10000	0	Initializing	0
Initial Reaction		RDD35562E_B-1428		1 MNXM11@MNXC3 + 1 MNXM4512@MNXC3 <==> 1 MNXM63@MNXC3 + 1 MNXM90435@MNXC3	CDSA_BACSU	-10000	10000	0	Initializing	0
Initial Reaction		R4B0FD49A_B-411		1 MNXM11@MNXC3 + 1 MNXM45856@MNXC3 <==> 1 MNXM63@MNXC3 + 1 MNXM90434@MNXC3	CDSA_BACSU	-10000	10000	0	Initializing	0
Initial Reaction		R16394420_B-39		1 MNXM11@MNXC3 + 1 MNXM47@MNXC3 <==> 1 MNXM121@MNXC3 + 1 MNXM1@MNXC3 + 1 MNXM340@MNXC3	GLMU_BACSU	-10000	10000	0	Initializing	0
Initial Reaction		RC3CE61B2_B-1261		1 MNXM11@MNXC3 + 1 MNXM481@MNXC3 <==> 1 MNXM1@MNXC3 + 1 MNXM373@MNXC3 + 1 MNXM3@MNXC3	COAD_BACSU	-10000	10000	0	Initializing	0
Initial Reaction		R1C260C6A_RL-84		1 MNXM11@MNXC3 + 1 MNXM519@MNXC3 <-- 1 MNXM235@MNXC3 + 1 MNXM91@MNXC3	PYRE_BACSU	-10000	0	0	Initializing	0
Initial Reaction		R7693EEDF_B-728		1 MNXM11@MNXC3 + 1 MNXM52@MNXC3 <==> 1 MNXM121@MNXC3 + 1 MNXM1@MNXC3 + 1 MNXM96@MNXC3	Bsu3567;GTAB_BACSU;YNGB_BACSU;YTDA_BACSU	-10000	10000	0	Initializing	0
Initial Reaction		R6AE03FF0_RL-646		1 MNXM11@MNXC3 + 1 MNXM557@MNXC3 <-- 1 MNXM1788@MNXC3	YISP_BACSU	-10000	0	0	Initializing	0
Initial Reaction		R9CCA1D20_B-981		1 MNXM11@MNXC3 + 1 MNXM561@MNXC3 <==> 1 MNXM1@MNXC3 + 1 MNXM3@MNXC3 + 1 MNXM96@MNXC3	GLGC_BACSU+GLGD_BACSU	-10000	10000	0	Initializing	0
Initial Reaction		RA0E6203_B-1013		1 MNXM11@MNXC3 + 1 MNXM775@MNXC3 <==> 1 MNXM1@MNXC3 + 1 MNXM63@MNXC3 + 1 MNXM66@MNXC3	TAGD_BACSU	-10000	10000	0	Initializing	0
Initial Reaction		RE96CC037_RL-1514		1 MNXM11@MNXC3 + 1 MNXM80@MNXC3 <-- 1 MNXM158@MNXC3 + 1 MNXM91@MNXC3	PYRR_BACSU;UPP_BACSU	-10000	0	0	Initializing	0
Initial Reaction		RA5C62E48_B-1052		1 MNXM11@MNXC3 + 1 MNXM8377@MNXC3 <==> 1 MNXM63@MNXC3 + 1 MNXM6573@MNXC3	CDSA_BACSU	-10000	10000	0	Initializing	0
Initial Reaction		RA0879407_B-1008		1 MNXM11@MNXC3 + 1 MNXM8378@MNXC3 <==> 1 MNXM63@MNXC3 + 1 MNXM6574@MNXC3	CDSA_BACSU	-10000	10000	0	Initializing	0
Initial Reaction		R2E7E8AF4_B-223		1 MNXM11@MNXC3 + 1 MNXM8379@MNXC3 <==> 1 MNXM63@MNXC3 + 1 MNXM6580@MNXC3	CDSA_BACSU	-10000	10000	0	Initializing	0
Initial Reaction		RDBDAEC09_B-1419		1 MNXM11@MNXC3 + 1 MNXM8380@MNXC3 <==> 1 MNXM63@MNXC3 + 1 MNXM6581@MNXC3	CDSA_BACSU	-10000	10000	0	Initializing	0
Initial Reaction		R49A4DED8_B-401		1 MNXM11@MNXC3 + 1 MNXM8381@MNXC3 <==> 1 MNXM63@MNXC3 + 1 MNXM6582@MNXC3	CDSA_BACSU	-10000	10000	0	Initializing	0
Initial Reaction		RD018ABF9_B-1340		1 MNXM11@MNXC3 + 1 MNXM8382@MNXC3 <==> 1 MNXM63@MNXC3 + 1 MNXM6583@MNXC3	CDSA_BACSU	-10000	10000	0	Initializing	0
Initial Reaction		RC63EFB16_RL-1281		1 MNXM11@MNXC3 + 1 MNXM89557@MNXC3 + 1 MNXM90003@MNXC3 <-- 1 MNXM2@MNXC3 + 1 MNXM37@MNXC3 + 1 MNXM91@MNXC3	PUR1_BACSU	-10000	0	0	Initializing	0
Initial Reaction		RDB434C7E_B-1418		1 MNXM11@MNXC3 + 1 MNXM89795@MNXC3 <==> 1 MNXM121@MNXC3 + 1 MNXM1@MNXC3 + 1 MNXM336@MNXC3	GALT_BACSU	-10000	10000	0	Initializing	0
Initial Reaction		R30517FB7_B-239		1 MNXM11@MNXC3 + 1 MNXM8@MNXC3 <==> 1 MNXM1@MNXC3 + 1 MNXM355@MNXC3 + 1 MNXM3@MNXC3	NADD_BACSU	-10000	10000	0	Initializing	0
Initial Reaction		RA551D8CF_B-1050		1 MNXM11@MNXC3 + 1 MNXM95055@MNXC3 <==> 1 MNXM2@MNXC3 + 1 MNXM34@MNXC3 + 1 MNXM78362@MNXC3	COXX1_BACSU;COXX2_BACSU	-10000	10000	0	Initializing	0
Initial Reaction		RA32CA962_RL-1033		1 MNXM11@MNXC3 + 2 MNXM1@MNXC3 + 1 MNXM39@MNXC3 + 1 MNXM648@MNXC3 <-- 3 MNXM2@MNXC3 + 1 MNXM51@MNXC3	RIBBA_BACSU	-10000	0	0	Initializing	0
Initial Reaction		R8267497D_B-801		1 MNXM1202@MNXC3 + 1 MNXM5@MNXC3 <==> 1 MNXM1@MNXC3 + 1 MNXM3129@MNXC3 + 1 MNXM6@MNXC3	ILVC_BACSU	-10000	10000	0	Initializing	0
Initial Reaction		R38D3B430_LR-285		1 MNXM1202@MNXC3 --> 1 MNXM2@MNXC3 + 1 MNXM439@MNXC3	ILVD_BACSU	0	10000	0	Initializing	0
Initial Reaction		R2ECB0AA_B-225		1 MNXM12118@MNXC3 <==> 0.005699 MNXM1495@MNXC3 + 0.01816 MNXM2859@MNXC3 + 0.02483 MNXM31536@MNXC3 + 0.07327 MNXM32178@MNXC3 + 0.02308 MNXM32179@MNXC3 + 0.03982 MNXM5124@MNXC3 + 0.07776 MNXM5125@MNXC3 + 0.01694 MNXM5129@MNXC3 + 0.01074 MNXM5130@MNXC3 + 0.04589 MNXM5131@MNXC3 + 0.002726 MNXM5132@MNXC3 + 0.001028 MNXM6175@MNXC3 + 0.002019 MNXM6176@MNXC3 + 0.02515 MNXM6240@MNXC3 + 0.04838 MNXM6241@MN…		-10000	10000	0	Initializing	0
Initial Reaction		RFCD0BB4F_B-1658		1 MNXM12128@MNXC3 <==> 0.008667 MNXM5622@MNXC3 + 0.01585 MNXM5623@MNXC3 + 0.003687 MNXM5792@MNXC3 + 0.002264 MNXM5793@MNXC3 + 0.009356 MNXM5794@MNXC3 + 0.0005365 MNXM5797@MNXC3 + 0.001122 MNXM5827@MNXC3 + 0.004866 MNXM5882@MNXC3 + 0.001761 MNXM5933@MNXC3 + 0.01149 MNXM8306@MNXC3 + 0.004053 MNXM8307@MNXC3 + 0.003631 MNXM8308@MNXC3 + 0.02094 MNXM8310@MNXC3 + 0.00737 MNXM8311@MNXC3 + 0.006599 MNXM83…		-10000	10000	0	Initializing	0
Initial Reaction		R7331787F_RL-706		1 MNXM1212@MNXC3 + 1 MNXM2@MNXC3 <-- 1 MNXM1249@MNXC3	MENC_BACSU	-10000	0	0	Initializing	0
Initial Reaction		R175B9D20_RL-50		1 MNXM1213@MNXC3 + 1 MNXM13@MNXC3 <-- 1 MNXM1979@MNXC3 + 1 MNXM1@MNXC3		-10000	0	0	Initializing	0
Initial Reaction		RBB8DB4B7_RL-1206		1 MNXM1219@MNXC3 + 1 MNXM9@MNXC3 <-- 1 MNXM258@MNXC3 + 1 MNXM2@MNXC3 + 1 MNXM73@MNXC3	AROG_BACSU	-10000	0	0	Initializing	0
Initial Reaction		R9D1B4549_LR-983		1 MNXM1219@MNXC3 --> 1 MNXM478@MNXC3 + 1 MNXM9@MNXC3	AROB_BACSU	0	10000	0	Initializing	0
Initial Reaction		RB5D6709_B-1174		1 MNXM121@MNXC3 + 1 MNXM15@MNXC3 + 1 MNXM3@MNXC3 <==> 2 MNXM1@MNXC3 + 1 MNXM63@MNXC3 + 1 MNXM7@MNXC3 + 1 MNXM9@MNXC3	PYRG_BACSU	-10000	10000	0	Initializing	0
Initial Reaction		RD0F3B835_B-1347		1 MNXM121@MNXC3 + 1 MNXM288@MNXC3 <==> 1 MNXM17@MNXC3 + 1 MNXM1@MNXC3 + 1 MNXM80@MNXC3	URK_BACSU	-10000	10000	0	Initializing	0
Initial Reaction		R8A4BE0D1_LR-862		1 MNXM121@MNXC3 + 1 MNXM2@MNXC3 + 1 MNXM37@MNXC3 + 1 MNXM3@MNXC3 --> 2 MNXM1@MNXC3 + 1 MNXM63@MNXC3 + 1 MNXM7@MNXC3 + 1 MNXM89557@MNXC3 + 1 MNXM9@MNXC3	PYRG_BACSU	0	10000	0	Initializing	0
Initial Reaction		R320F1C05_B-247		1 MNXM121@MNXC3 + 1 MNXM338@MNXC3 <==> 1 MNXM17@MNXC3 + 1 MNXM1@MNXC3 + 1 MNXM31@MNXC3	URK_BACSU	-10000	10000	0	Initializing	0
Initial Reaction		RD9B8313F_B-1403		1 MNXM121@MNXC3 + 1 MNXM7@MNXC3 <==> 1 MNXM17@MNXC3 + 1 MNXM3@MNXC3	NDK_BACSU	-10000	10000	0	Initializing	0
Initial Reaction		R3988F2EF_B-290		1 MNXM1221@MNXC3 + 1 MNXM1@MNXC3 + 1 MNXM6@MNXC3 <==> 1 MNXM1222@MNXC3 + 1 MNXM5@MNXC3		-10000	10000	0	Initializing	0
Initial Reaction		R5281E6CB_LR-468		1 MNXM12236@MNXC3 + 1 MNXM66@MNXC3 --> 1 MNXM166@MNXC3 + 1 MNXM77@MNXC3	GLPD_BACSU	0	10000	0	Initializing	0
Initial Reaction		R6C9FDAF4_RL-656		1 MNXM12236@MNXC3 + 2 MNXM1@MNXC2 + 1 MNXM2@MNXC3 <-- 1 MNXM166@MNXC3 + 2 MNXM1@MNXC3 + 0.5 MNXM4@MNXC3	CYDA_BACSU+CYDB_BACSU;YTHA_BACSU+YTHB_BACSU	-10000	0	0	Initializing	0
Initial Reaction		R5FCF5216_RL-566		1 MNXM12236@MNXC3 + 4 MNXM1@MNXC2 + 1 MNXM2@MNXC3 <-- 1 MNXM166@MNXC3 + 4 MNXM1@MNXC3 + 0.5 MNXM4@MNXC3	QOX1_BACSU+QOX2_BACSU+QOX3_BACSU+QOX4_BACSU	-10000	0	0	Initializing	0
Initial Reaction		R71BE547_RL-694		1 MNXM1223@MNXC3 + 1 MNXM13@MNXC3 + 1 MNXM925@MNXC3 <-- 1 MNXM1269@MNXC3 + 1 MNXM184@MNXC3	FABF_BACSU+FABH1_BACSU;FABF_BACSU+FABH2_BACSU	-10000	0	0	Initializing	0
Initial Reaction		R2123A8A_B-124		1 MNXM1223@MNXC3 + 1 MNXM1@MNXC3 + 1 MNXM6@MNXC3 <==> 1 MNXM5@MNXC3 + 1 MNXM8334@MNXC3	FABG_BACSU	-10000	10000	0	Initializing	0
Initial Reaction		RAA59AE89_LR-1087		1 MNXM1231@MNXC3 + 1 MNXM89557@MNXC3 --> 1 MNXM2@MNXC3 + 1 MNXM496@MNXC3	HUTG_BACSU	0	10000	0	Initializing	0
Initial Reaction		R99C25D8F_B-964		1 MNXM1233@MNXC2 + 1 MNXM73@MNXC3 <==> 1 MNXM1667@MNXC3 + 1 MNXM23@MNXC3		-10000	10000	0	Initializing	0
Initial Reaction		R99FA3CA4_RL-967		1 MNXM12340@MNXC3 + 1 MNXM12@MNXC3 <-- 1 MNXM12396@MNXC3 + 1 MNXM21@MNXC3	YVCN_BACSU	-10000	0	0	Initializing	0
Initial Reaction		RE8984C2C_B-1506		1 MNXM12354@MNXC3 + 1 MNXM32@MNXC3 <==> 1 MNXM2@MNXC3 + 1 MNXM4053@MNXC3	BLYA_BACSU;CWLD_BACSU;CWLH_BACSU;LYTC_BACSU;LYTG_BACSU;YQII_BACSU;YRVJ_BACSU	-10000	10000	0	Initializing	0
Initial Reaction		R69668562_RL-632		1 MNXM123@MNXC3 + 1 MNXM15@MNXC3 + 1 MNXM23@MNXC3 <-- 1 MNXM2@MNXC3 + 1 MNXM7231@MNXC3	METC_BACSU	-10000	0	0	Initializing	0
Initial Reaction		RC556360C_LR-1273		1 MNXM123@MNXC3 + 1 MNXM16@MNXC3 --> 1 MNXM19@MNXC3 + 1 MNXM1@MNXC3 + 1 MNXM61@MNXC3	HMT_BACSU	0	10000	0	Initializing	0
Initial Reaction		R17AF74BF_B-52		1 MNXM123@MNXC3 + 1 MNXM212@MNXC3 <==> 1 MNXM19@MNXC3 + 1 MNXM2@MNXC3		-10000	10000	0	Initializing	0
Initial Reaction		R77E111FA_B-735		1 MNXM123@MNXC3 + 1 MNXM242@MNXC3 <==> 1 MNXM1777@MNXC3 + 1 MNXM2@MNXC3		-10000	10000	0	Initializing	0
Initial Reaction		R5FECAFF8_B-567		1 MNXM123@MNXC3 + 1 MNXM2449@MNXC3 <==> 1 MNXM1777@MNXC3	LUXS_BACSU	-10000	10000	0	Initializing	0
Initial Reaction		RD2EBF8F3_B-1360		1 MNXM123@MNXC3 + 1 MNXM318@MNXC3 <==> 1 MNXM61@MNXC3 + 1 MNXM79@MNXC3	YXJH_BACSU+YXJG_BACSU;METE_BACSU	-10000	10000	0	Initializing	0
Initial Reaction		R4F7C92C5_B-444		1 MNXM123@MNXC3 + 1 MNXM53@MNXC3 <==> 1 MNXM2@MNXC3 + 1 MNXM7231@MNXC3	MCCA_BACSU	-10000	10000	0	Initializing	0
Initial Reaction		R115B3288_LR-6		1 MNXM1242@MNXC3 + 1 MNXM15@MNXC3 + 1 MNXM3@MNXC3 --> 1 MNXM1@MNXC3 + 1 MNXM7@MNXC3 + 1 MNXM9212@MNXC3 + 1 MNXM9@MNXC3	GLNA_BACSU	0	10000	0	Initializing	0
Initial Reaction		R5141F0EC_B-454		1 MNXM1242@MNXC3 + 1 MNXM17@MNXC3 + 1 MNXM1@MNXC3 <==> 1 MNXM2264@MNXC3 + 1 MNXM47@MNXC3	MURG_BACSU	-10000	10000	0	Initializing	0
Initial Reaction		R9CB1C10D_B-980		1 MNXM1242@MNXC3 + 1 MNXM5258@MNXC3 <==> 1 MNXM1@MNXC3 + 1 MNXM326@MNXC3 + 1 MNXM7630@MNXC3	PBPX_BACSU;YQGF_BACSU	-10000	10000	0	Initializing	0
Initial Reaction		RF3CC6334_RL-1596		1 MNXM1246@MNXC3 + 1 MNXM5@MNXC3 <-- 1 MNXM1@MNXC3 + 1 MNXM270@MNXC3 + 1 MNXM6@MNXC3	MHQN_BACSU;NFRA1_BACSU;NFRA2_BACSU;YDGI_BACSU;YFKO_BACSU;YODC_BACSU	-10000	0	0	Initializing	0
Initial Reaction		RC26479F8_RL-1249		1 MNXM1249@MNXC3 + 1 MNXM13@MNXC3 + 1 MNXM23@MNXC3 <-- 1 MNXM1@MNXC3 + 1 MNXM20@MNXC3 + 1 MNXM799@MNXC3	MEND_BACSU	-10000	0	0	Initializing	0
Initial Reaction		R8A0926F3_RL-860		1 MNXM1249@MNXC3 + 1 MNXM23@MNXC3 <-- 1 MNXM1861@MNXC3	YTXM_BACSU	-10000	0	0	Initializing	0
Initial Reaction		R1349EF6C_LR-21		1 MNXM124@MNXC3 + 1 MNXM21@MNXC3 --> 1 MNXM12@MNXC3 + 1 MNXM1@MNXC3 + 1 MNXM501@MNXC3	BLTD_BACSU	0	10000	0	Initializing	0
Initial Reaction		RBCDC2C62_B-1215		1 MNXM124@MNXC3 + 1 MNXM321@MNXC3 <==> 1 MNXM150@MNXC3 + 1 MNXM1@MNXC3 + 1 MNXM408@MNXC3	SPEE_BACSU	-10000	10000	0	Initializing	0
Initial Reaction		R52301C37_LR-465		1 MNXM1253@MNXC3 + 1 MNXM2@MNXC3 --> 1 MNXM1@MNXC3 + 1 MNXM285@MNXC3 + 1 MNXM57@MNXC3	PKSB_BACSU;YQGX_BACSU	0	10000	0	Initializing	0
Initial Reaction		RF191F672_B-1577		1 MNXM1253@MNXC3 <==> 1 MNXM310@MNXC3 + 1 MNXM57@MNXC3	YETH_BACSU;YQJC_BACSU;YRAH_BACSU;YURT_BACSU;YWBC_BACSU;YYAH_BACSU	-10000	10000	0	Initializing	0
Initial Reaction		R8796A875_LR-843		1 MNXM125@MNXC3 + 1 MNXM2@MNXC3 --> 1 MNXM334@MNXC3 + 1 MNXM9@MNXC3	NTPES_BACSU;YFNB_BACSU	0	10000	0	Initializing	0
Initial Reaction		R26F0C5C0_B-165		1 MNXM125@MNXC3 + 1 MNXM2@MNXC3 <==> 1 MNXM456@MNXC3	PUR9_BACSU	-10000	10000	0	Initializing	0
Initial Reaction		R75E08CB8_LR-726		1 MNXM125@MNXC3 + 1 MNXM42@MNXC3 + 1 MNXM51@MNXC3 --> 2 MNXM1@MNXC3 + 1 MNXM30@MNXC3 + 1 MNXM565@MNXC3 + 1 MNXM9@MNXC3	PURA_BACSU	0	10000	0	Initializing	0
Initial Reaction		R17F3A914_B-56		1 MNXM1265@MNXC3 + 1 MNXM1@MNXC3 + 1 MNXM7@MNXC3 <==> 1 MNXM3@MNXC3 + 1 MNXM602@MNXC3	AROK_BACSU	-10000	10000	0	Initializing	0
Initial Reaction		R5F01904_B-562		1 MNXM1265@MNXC3 + 1 MNXM73@MNXC3 <==> 1 MNXM1365@MNXC3 + 1 MNXM9@MNXC3	AROA_BACSU	-10000	10000	0	Initializing	0
Initial Reaction		RDE46A37E_B-1436		1 MNXM1269@MNXC3 + 1 MNXM12@MNXC3 <==> 1 MNXM21@MNXC3 + 1 MNXM925@MNXC3	FABF_BACSU+FABH1_BACSU;FABF_BACSU+FABH2_BACSU	-10000	10000	0	Initializing	0
Initial Reaction		R9C05CF3C_B-976		1 MNXM126@MNXC2 <==> 1 MNXM126@MNXC3		-10000	10000	0	Initializing	0
Initial Reaction		R67D3D8EC_B-616		1 MNXM126@MNXC3 + 1 MNXM1@MNXC3 + 1 MNXM7@MNXC3 <==> 1 MNXM189@MNXC3 + 1 MNXM3@MNXC3	GLXK_BACSU	-10000	10000	0	Initializing	0
Initial Reaction		R8AD5C583_RL-867		1 MNXM126@MNXC3 + 1 MNXM1@MNXC3 + 1 MNXM9@MNXC3 <-- 1 MNXM261@MNXC3 + 1 MNXM2@MNXC3	ACYP_BACSU	-10000	0	0	Initializing	0
Initial Reaction		RFDE90BF1_B-1666		1 MNXM126@MNXC3 + 1 MNXM3@MNXC3 <==> 1 MNXM261@MNXC3 + 1 MNXM7@MNXC3	PGK_BACSU	-10000	10000	0	Initializing	0
Initial Reaction		R435A649E_B-358		1 MNXM126@MNXC3 <==> 1 MNXM275@MNXC3	GPMI_BACSU	-10000	10000	0	Initializing	0
Initial Reaction		RC42DAB84_B-1267		1 MNXM12741@MNXC3 + 1 MNXM5258@MNXC3 <==> 1 MNXM1@MNXC3 + 1 MNXM8673@MNXC3 + 1 MNXM89653@MNXC3	TAGG_BACSU+TAGH_BACSU	-10000	10000	0	Initializing	0
Initial Reaction		R1C789000_B-88		1 MNXM12742@MNXC3 + 1 MNXM5258@MNXC3 <==> 1 MNXM1@MNXC3 + 1 MNXM8674@MNXC3 + 1 MNXM89653@MNXC3	TAGG_BACSU+TAGH_BACSU	-10000	10000	0	Initializing	0
Initial Reaction		RD34B5A10_B-1362		1 MNXM12742@MNXC3 + 45 MNXM17@MNXC3 + 45 MNXM1@MNXC3 <==> 45 MNXM52@MNXC3 + 1 MNXM7696@MNXC3	TAGE_BACSU	-10000	10000	0	Initializing	0
Initial Reaction		R2D3360AA_LR-213		1 MNXM1275@MNXC2 + 1 MNXM2@MNXC3 + 1 MNXM3@MNXC3 --> 1 MNXM1275@MNXC3 + 1 MNXM1@MNXC3 + 1 MNXM7@MNXC3 + 1 MNXM9@MNXC3	METN_BACSU+METP_BACSU+METQ_BACSU;YHCG_BACSU+YHCH_BACSU+YHCJ_BACSU;YTRB_BACSU+YTRE_BACSU+YTRF_BACSU	0	10000	0	Initializing	0
Initial Reaction		R2DA81553_B-215		1 MNXM1277@MNXC3 + 1 MNXM21@MNXC3 <==> 1 MNXM12@MNXC3 + 1 MNXM4815@MNXC3	ODP2_BACSU	-10000	10000	0	Initializing	0
Initial Reaction		R345FAEDC_B-258		1 MNXM1277@MNXC3 + 1 MNXM470@MNXC3 <==> 1 MNXM12@MNXC3 + 1 MNXM5034@MNXC3	ODB2_BACSU	-10000	10000	0	Initializing	0
Initial Reaction		RE1E3BE49_B-1458		1 MNXM1277@MNXC3 + 1 MNXM471@MNXC3 <==> 1 MNXM12@MNXC3 + 1 MNXM5589@MNXC3	ODB2_BACSU	-10000	10000	0	Initializing	0
Initial Reaction		R4DC274AC_B-429		1 MNXM1277@MNXC3 + 1 MNXM569@MNXC3 <==> 1 MNXM12@MNXC3 + 1 MNXM5588@MNXC3	ODB2_BACSU	-10000	10000	0	Initializing	0
Initial Reaction		RDF3FE2F3_B-1443		1 MNXM1277@MNXC3 + 1 MNXM92@MNXC3 <==> 1 MNXM12@MNXC3 + 1 MNXM81337@MNXC3	ODO2_BACSU	-10000	10000	0	Initializing	0
Initial Reaction		R365B2BE4_B-272		1 MNXM127@MNXC2 + 1 MNXM1@MNXC2 <==> 1 MNXM127@MNXC3 + 1 MNXM1@MNXC3	CSBC_BACSU;IOLF_BACSU;IOLT_BACSU	-10000	10000	0	Initializing	0
Initial Reaction		R42E6364C_RL-355		1 MNXM127@MNXC3 + 1 MNXM9@MNXC3 <-- 1 MNXM2063@MNXC3 + 1 MNXM2@MNXC3	SUHB_BACSU	-10000	0	0	Initializing	0
Initial Reaction		RF57BB247_RL-1608		1 MNXM127@MNXC3 + 1 MNXM9@MNXC3 <-- 1 MNXM2@MNXC3 + 1 MNXM540@MNXC3	SUHB_BACSU	-10000	0	0	Initializing	0
Initial Reaction		RAF26BBB8_RL-1126		1 MNXM127@MNXC3 + 1 MNXM9@MNXC3 <-- 1 MNXM2@MNXC3 + 1 MNXM646@MNXC3	SUHB_BACSU	-10000	0	0	Initializing	0
Initial Reaction		R5D3D40E0_LR-548		1 MNXM1280@MNXC3 + 1 MNXM1@MNXC3 + 1 MNXM6@MNXC3 --> 1 MNXM245@MNXC3 + 1 MNXM5@MNXC3 + 1 MNXM9@MNXC3	PROA_BACSU	0	10000	0	Initializing	0
Initial Reaction		RBA1EB653_B-1197		1 MNXM1280@MNXC3 + 1 MNXM7@MNXC3 <==> 1 MNXM3@MNXC3 + 1 MNXM89557@MNXC3	PROB_BACSU;PROJ_BACSU	-10000	10000	0	Initializing	0
Initial Reaction		RF3AF94EC_RL-1594		1 MNXM1281@MNXC3 + 1 MNXM9@MNXC3 <-- 1 MNXM1482@MNXC3 + 1 MNXM2@MNXC3	HIS9_BACSU	-10000	0	0	Initializing	0
Initial Reaction		R70EE2C65_B-687		1 MNXM1282@MNXC3 + 1 MNXM3@MNXC3 <==> 1 MNXM1@MNXC3 + 1 MNXM59594@MNXC3 + 1 MNXM7@MNXC3	RHAB_BACSU	-10000	10000	0	Initializing	0
Initial Reaction		R30F04FA7_B-242		1 MNXM1287@MNXC3 + 1 MNXM2@MNXC3 <==> 1 MNXM39@MNXC3 + 1 MNXM89557@MNXC3	DEF1_BACSU;DEF2_BACSU	-10000	10000	0	Initializing	0
Initial Reaction		RC5B97616_B-1276		1 MNXM1289@MNXC3 + 1 MNXM1@MNXC3 + 1 MNXM6@MNXC3 <==> 1 MNXM5@MNXC3 + 1 MNXM89661@MNXC3	IDH_BACSU	-10000	10000	0	Initializing	0
Initial Reaction		RDE10F1CA_LR-1434		1 MNXM1289@MNXC3 + 1 MNXM1@MNXC3 --> 1 MNXM13@MNXC3 + 1 MNXM20@MNXC3	IDH_BACSU	0	10000	0	Initializing	0
Initial Reaction		R42D477E8_B-354		1 MNXM128@MNXC2 + 1 MNXM131@MNXC2 + 1 MNXM1@MNXC2 <==> 1 MNXM128@MNXC3 + 1 MNXM131@MNXC3 + 1 MNXM1@MNXC3	CITN_BACSU	-10000	10000	0	Initializing	0
Initial Reaction		R4EAAACD7_RL-439		1 MNXM128@MNXC2 + 1 MNXM1@MNXC3 + 1 MNXM7@MNXC3 + 1 MNXM9@MNXC3 <-- 1 MNXM128@MNXC3 + 1 MNXM2@MNXC3 + 1 MNXM3@MNXC3	ATCL_BACSU	-10000	0	0	Initializing	0
Initial Reaction		R8EBBEB79_B-897		1 MNXM128@MNXC2 + 1 MNXM1@MNXC3 <==> 1 MNXM128@MNXC3 + 1 MNXM1@MNXC2	YFKE_BACSU	-10000	10000	0	Initializing	0
Initial Reaction		R1FFDF741_B-114		1 MNXM1294@MNXC3 + 1 MNXM1@MNXC3 + 1 MNXM7@MNXC3 <==> 1 MNXM271@MNXC3 + 1 MNXM3@MNXC3	K6PF_BACSU	-10000	10000	0	Initializing	0
Initial Reaction		R54EC72A7_B-487		1 MNXM1294@MNXC3 <==> 1 MNXM258@MNXC3 + 1 MNXM77@MNXC3	ALF_BACSU	-10000	10000	0	Initializing	0
Initial Reaction		R7B007A06_RL-758		1 MNXM12@MNXC3 + 1 MNXM131@MNXC3 + 1 MNXM1@MNXC3 <-- 1 MNXM21@MNXC3 + 1 MNXM2@MNXC3 + 1 MNXM46@MNXC3	CISY2_BACSU;CISY_BACSU	-10000	0	0	Initializing	0
Initial Reaction		R43732CB3_B-361		1 MNXM12@MNXC3 + 1 MNXM133@MNXC3 <==> 2 MNXM21@MNXC3	FADA_BACSU;THL_BACSU;YHFS_BACSU	-10000	10000	0	Initializing	0
Initial Reaction		R8C029562_B-881		1 MNXM12@MNXC3 + 1 MNXM1499@MNXC3 <==> 1 MNXM86@MNXC3 + 1 MNXM9@MNXC3	PTAS_BACSU	-10000	10000	0	Initializing	0
Initial Reaction		R5B763B12_RL-534		1 MNXM12@MNXC3 + 1 MNXM164@MNXC3 + 1 MNXM1@MNXC3 <-- 1 MNXM2@MNXC3 + 1 MNXM739@MNXC3	YNEP_BACSU	-10000	0	0	Initializing	0
Initial Reaction		R67B33977_B-613		1 MNXM12@MNXC3 + 1 MNXM184@MNXC3 <==> 1 MNXM1@MNXC3 + 1 MNXM40@MNXC3 + 1 MNXM925@MNXC3	FABD_BACSU	-10000	10000	0	Initializing	0
Initial Reaction		R7ECEE4C1_B-776		1 MNXM12@MNXC3 + 1 MNXM1872@MNXC3 <==> 1 MNXM21@MNXC3 + 1 MNXM2@MNXC3 + 1 MNXM480@MNXC3	DAPH_BACSU	-10000	10000	0	Initializing	0
Initial Reaction		RDC1C2B71_RL-1421		1 MNXM12@MNXC3 + 1 MNXM197@MNXC3 + 1 MNXM1@MNXC3 <-- 1 MNXM133@MNXC3 + 1 MNXM21@MNXC3 + 1 MNXM2@MNXC3	PKSG_BACSU	-10000	0	0	Initializing	0
Initial Reaction		R6860F444_RL-620		1 MNXM12@MNXC3 + 1 MNXM1@MNXC3 + 1 MNXM32950@MNXC3 <-- 1 MNXM66@MNXC3 + 1 MNXM89884@MNXC3	PLSX_BACSU+PLSY_BACSU	-10000	0	0	Initializing	0
Initial Reaction		RE84B7440_RL-1504		1 MNXM12@MNXC3 + 1 MNXM1@MNXC3 + 1 MNXM340@MNXC3 <-- 1 MNXM21@MNXC3 + 1 MNXM969@MNXC3	GLMU_BACSU	-10000	0	0	Initializing	0
Initial Reaction		R4BEFEDF7_RL-417		1 MNXM12@MNXC3 + 1 MNXM1@MNXC3 + 1 MNXM552@MNXC3 <-- 1 MNXM2306@MNXC3 + 1 MNXM2@MNXC3	YTXM_BACSU;YUGF_BACSU	-10000	0	0	Initializing	0
Initial Reaction		R517FC7A7_RL-457		1 MNXM12@MNXC3 + 1 MNXM1@MNXC3 + 1 MNXM6573@MNXC3 <-- 1 MNXM5742@MNXC3 + 1 MNXM9603@MNXC3	PLSC_BACSU	-10000	0	0	Initializing	0
Initial Reaction		R8905B475_RL-851		1 MNXM12@MNXC3 + 1 MNXM1@MNXC3 + 1 MNXM6574@MNXC3 <-- 1 MNXM5745@MNXC3 + 1 MNXM9604@MNXC3	PLSC_BACSU	-10000	0	0	Initializing	0
Initial Reaction		RED85CCA5_RL-1554		1 MNXM12@MNXC3 + 1 MNXM1@MNXC3 + 1 MNXM6580@MNXC3 <-- 1 MNXM5741@MNXC3 + 1 MNXM9620@MNXC3	PLSC_BACSU	-10000	0	0	Initializing	0
Initial Reaction		RFA48B752_RL-1639		1 MNXM12@MNXC3 + 1 MNXM1@MNXC3 + 1 MNXM6581@MNXC3 <-- 1 MNXM5746@MNXC3 + 1 MNXM9621@MNXC3	PLSC_BACSU	-10000	0	0	Initializing	0
Initial Reaction		R6561FB0F_RL-603		1 MNXM12@MNXC3 + 1 MNXM1@MNXC3 + 1 MNXM6582@MNXC3 <-- 1 MNXM5744@MNXC3 + 1 MNXM9622@MNXC3	PLSC_BACSU	-10000	0	0	Initializing	0
Initial Reaction		R72AC80F8_RL-702		1 MNXM12@MNXC3 + 1 MNXM1@MNXC3 + 1 MNXM6583@MNXC3 <-- 1 MNXM5743@MNXC3 + 1 MNXM9623@MNXC3	PLSC_BACSU	-10000	0	0	Initializing	0
Initial Reaction		R535DACAA_B-475		1 MNXM12@MNXC3 + 1 MNXM1@MNXC3 + 1 MNXM6636@MNXC3 <==> 1 MNXM5745@MNXC3 + 1 MNXM925@MNXC3	FABD_BACSU	-10000	10000	0	Initializing	0
Initial Reaction		R474F5B9F_B-387		1 MNXM12@MNXC3 + 1 MNXM1@MNXC3 + 1 MNXM6637@MNXC3 <==> 1 MNXM5743@MNXC3 + 1 MNXM925@MNXC3	FABD_BACSU	-10000	10000	0	Initializing	0
Initial Reaction		RCC5B3DF8_B-1319		1 MNXM12@MNXC3 + 1 MNXM1@MNXC3 + 1 MNXM6644@MNXC3 <==> 1 MNXM5744@MNXC3 + 1 MNXM925@MNXC3	FABD_BACSU	-10000	10000	0	Initializing	0
Initial Reaction		REF6E1A18_RL-1563		1 MNXM12@MNXC3 + 1 MNXM1@MNXC3 + 1 MNXM730@MNXC3 <-- 1 MNXM21@MNXC3 + 1 MNXM89557@MNXC3	ARGJ_BACSU	-10000	0	0	Initializing	0
Initial Reaction		R33E789E7_B-255		1 MNXM12@MNXC3 + 1 MNXM1@MNXC3 + 1 MNXM7607@MNXC3 <==> 1 MNXM89884@MNXC3 + 1 MNXM925@MNXC3	FABD_BACSU	-10000	10000	0	Initializing	0
Initial Reaction		R8149F79B_RL-789		1 MNXM12@MNXC3 + 1 MNXM1@MNXC3 + 1 MNXM7@MNXC3 <-- 1 MNXM3@MNXC3 + 1 MNXM481@MNXC3	COAE_BACSU	-10000	0	0	Initializing	0
Initial Reaction		R6952DA54_B-631		1 MNXM12@MNXC3 + 1 MNXM1@MNXC3 + 1 MNXM8022@MNXC3 <==> 1 MNXM5742@MNXC3 + 1 MNXM925@MNXC3	FABD_BACSU	-10000	10000	0	Initializing	0
Initial Reaction		RED260B3C_B-1550		1 MNXM12@MNXC3 + 1 MNXM1@MNXC3 + 1 MNXM8023@MNXC3 <==> 1 MNXM5746@MNXC3 + 1 MNXM925@MNXC3	FABD_BACSU	-10000	10000	0	Initializing	0
Initial Reaction		R78E8040A_B-743		1 MNXM12@MNXC3 + 1 MNXM1@MNXC3 + 1 MNXM8026@MNXC3 <==> 1 MNXM5741@MNXC3 + 1 MNXM925@MNXC3	FABD_BACSU	-10000	10000	0	Initializing	0
Initial Reaction		RBF1BC307_RL-1227		1 MNXM12@MNXC3 + 1 MNXM1@MNXC3 + 1 MNXM985@MNXC3 <-- 1 MNXM21@MNXC3 + 1 MNXM238@MNXC3 + 1 MNXM2@MNXC3	LEU1_BACSU	-10000	0	0	Initializing	0
Initial Reaction		RFA3EFAB4_RL-1638		1 MNXM12@MNXC3 + 1 MNXM1@MNXC3 + 1 MNXM9861@MNXC3 <-- 1 MNXM2@MNXC3 + 1 MNXM46@MNXC3 + 1 MNXM86@MNXC3	CISY3_BACSU	-10000	0	0	Initializing	0
Initial Reaction		RD40FC532_B-1367		1 MNXM12@MNXC3 + 1 MNXM2105@MNXC3 <==> 1 MNXM233@MNXC3 + 1 MNXM9@MNXC3	PTB_BACSU	-10000	10000	0	Initializing	0
Initial Reaction		RF06E6E50_B-1570		1 MNXM12@MNXC3 + 1 MNXM2214@MNXC3 <==> 1 MNXM1@MNXC3 + 1 MNXM45@MNXC3 + 1 MNXM925@MNXC3	ACPS_BACSU+ACP_BACSU	-10000	10000	0	Initializing	0
Initial Reaction		RAA5F3C20_B-1089		1 MNXM12@MNXC3 + 1 MNXM25932@MNXC3 <==> 1 MNXM88@MNXC3 + 1 MNXM925@MNXC3	FABD_BACSU	-10000	10000	0	Initializing	0
Initial Reaction		R4ED73537_B-440		1 MNXM12@MNXC3 + 1 MNXM25@MNXC3 + 1 MNXM3@MNXC3 <==> 1 MNXM7@MNXC3 + 1 MNXM92@MNXC3 + 1 MNXM9@MNXC3	SUCC_BACSU+SUCD_BACSU	-10000	10000	0	Initializing	0
Initial Reaction		REA1C9317_B-1521		1 MNXM12@MNXC3 + 1 MNXM280@MNXC3 <==> 1 MNXM21@MNXC3 + 1 MNXM9@MNXC3	PTAS_BACSU	-10000	10000	0	Initializing	0
Initial Reaction		R494A5390_RL-396		1 MNXM12@MNXC3 + 1 MNXM3135@MNXC3 <-- 1 MNXM165@MNXC3 + 1 MNXM21@MNXC3	MAA_BACSU	-10000	0	0	Initializing	0
Initial Reaction		R61832B4_RL-576		1 MNXM12@MNXC3 + 1 MNXM3426@MNXC3 <-- 1 MNXM224@MNXC3 + 1 MNXM66@MNXC3	PLSX_BACSU+PLSY_BACSU	-10000	0	0	Initializing	0
Initial Reaction		R5F46211E_RL-564		1 MNXM12@MNXC3 + 1 MNXM418@MNXC3 <-- 1 MNXM21@MNXC3 + 1 MNXM53@MNXC3	CYSE_BACSU	-10000	0	0	Initializing	0
Initial Reaction		RD9A71B34_B-1402		1 MNXM12@MNXC3 + 1 MNXM524@MNXC3 <==> 1 MNXM21@MNXC3 + 1 MNXM86@MNXC3	FADA_BACSU;THL_BACSU;YHFS_BACSU	-10000	10000	0	Initializing	0
Initial Reaction		RA8313C9_B-1069		1 MNXM12@MNXC3 + 1 MNXM564@MNXC3 <==> 1 MNXM224@MNXC3 + 1 MNXM925@MNXC3	FABD_BACSU	-10000	10000	0	Initializing	0
Initial Reaction		RF847B611_B-1628		1 MNXM12@MNXC3 + 1 MNXM677@MNXC3 <==> 1 MNXM21@MNXC3 + 1 MNXM342@MNXC3	FADA_BACSU;THL_BACSU;YHFS_BACSU	-10000	10000	0	Initializing	0
Initial Reaction		RC85FD4B5_B-1293		1 MNXM12@MNXC3 + 1 MNXM705@MNXC3 <==> 1 MNXM21@MNXC3 + 1 MNXM486@MNXC3	FADA_BACSU;THL_BACSU;YHFS_BACSU	-10000	10000	0	Initializing	0
Initial Reaction		R6861B226_B-621		1 MNXM12@MNXC3 + 1 MNXM706@MNXC3 <==> 1 MNXM21@MNXC3 + 1 MNXM553@MNXC3	FADA_BACSU;THL_BACSU;YHFS_BACSU	-10000	10000	0	Initializing	0
Initial Reaction		RBFDCF42D_B-1232		1 MNXM12@MNXC3 + 1 MNXM707@MNXC3 <==> 1 MNXM21@MNXC3 + 1 MNXM363@MNXC3	FADA_BACSU;THL_BACSU;YHFS_BACSU	-10000	10000	0	Initializing	0
Initial Reaction		R43D1C646_B-364		1 MNXM12@MNXC3 + 1 MNXM717@MNXC3 <==> 1 MNXM21@MNXC3 + 1 MNXM233@MNXC3	FADA_BACSU;THL_BACSU;YHFS_BACSU	-10000	10000	0	Initializing	0
Initial Reaction		R8A69C2F0_B-863		1 MNXM12@MNXC3 + 1 MNXM738@MNXC3 <==> 1 MNXM21@MNXC3 + 1 MNXM224@MNXC3	FADA_BACSU;THL_BACSU;YHFS_BACSU	-10000	10000	0	Initializing	0
Initial Reaction		R9C8B0865_RL-979		1 MNXM12@MNXC3 + 1 MNXM820@MNXC3 <-- 1 MNXM353@MNXC3 + 1 MNXM92@MNXC3	META_BACSU	-10000	0	0	Initializing	0
Initial Reaction		RDE1D0D5C_RL-1435		1 MNXM12@MNXC3 + 1 MNXM90433@MNXC3 <-- 1 MNXM88@MNXC3 + 1 MNXM90586@MNXC3	PLSC_BACSU	-10000	0	0	Initializing	0
Initial Reaction		R17087FB2_RL-48		1 MNXM12@MNXC3 + 1 MNXM90434@MNXC3 <-- 1 MNXM32950@MNXC3 + 1 MNXM89884@MNXC3	PLSC_BACSU	-10000	0	0	Initializing	0
Initial Reaction		R1FFEC3D1_RL-115		1 MNXM12@MNXC3 + 1 MNXM90435@MNXC3 <-- 1 MNXM1@MNXC3 + 1 MNXM224@MNXC3 + 1 MNXM3426@MNXC3	PLSC_BACSU	-10000	0	0	Initializing	0
Initial Reaction		R8F7E8B65_RL-901		1 MNXM12@MNXC3 + 1 MNXM90586@MNXC3 <-- 1 MNXM1@MNXC3 + 1 MNXM66@MNXC3 + 1 MNXM88@MNXC3	PLSX_BACSU+PLSY_BACSU	-10000	0	0	Initializing	0
Initial Reaction		R8DA9FF83_RL-890		1 MNXM12@MNXC3 + 1 MNXM9603@MNXC3 <-- 1 MNXM5742@MNXC3 + 1 MNXM66@MNXC3	PLSX_BACSU+PLSY_BACSU	-10000	0	0	Initializing	0
Initial Reaction		R60B11D92_RL-569		1 MNXM12@MNXC3 + 1 MNXM9604@MNXC3 <-- 1 MNXM5745@MNXC3 + 1 MNXM66@MNXC3	PLSX_BACSU+PLSY_BACSU	-10000	0	0	Initializing	0
Initial Reaction		R15EF1F18_RL-36		1 MNXM12@MNXC3 + 1 MNXM9620@MNXC3 <-- 1 MNXM5741@MNXC3 + 1 MNXM66@MNXC3	PLSX_BACSU+PLSY_BACSU	-10000	0	0	Initializing	0
Initial Reaction		R87610023_RL-841		1 MNXM12@MNXC3 + 1 MNXM9621@MNXC3 <-- 1 MNXM5746@MNXC3 + 1 MNXM66@MNXC3	PLSX_BACSU+PLSY_BACSU	-10000	0	0	Initializing	0
Initial Reaction		R6191B2B9_RL-578		1 MNXM12@MNXC3 + 1 MNXM9622@MNXC3 <-- 1 MNXM5744@MNXC3 + 1 MNXM66@MNXC3	PLSX_BACSU+PLSY_BACSU	-10000	0	0	Initializing	0
Initial Reaction		RF31FAD82_RL-1586		1 MNXM12@MNXC3 + 1 MNXM9623@MNXC3 <-- 1 MNXM5743@MNXC3 + 1 MNXM66@MNXC3	PLSX_BACSU+PLSY_BACSU	-10000	0	0	Initializing	0
Initial Reaction		REAE442EA_B-1527		1 MNXM12@MNXC3 + 1 MNXM9860@MNXC3 <==> 1 MNXM569@MNXC3 + 1 MNXM925@MNXC3	FABD_BACSU	-10000	10000	0	Initializing	0
Initial Reaction		RBA7FD0F9_RL-1198		1 MNXM1312@MNXC3 + 1 MNXM15@MNXC3 <-- 1 MNXM2617@MNXC3 + 1 MNXM2@MNXC3	MTNU_BACSU	-10000	0	0	Initializing	0
Initial Reaction		R9C795DB9_B-978		1 MNXM1313@MNXC3 + 2 MNXM2@MNXC3 + 1 MNXM9@MNXC3 <==> 1 MNXM2887@MNXC3 + 1 MNXM791@MNXC3	RISB_BACSU	-10000	10000	0	Initializing	0
Initial Reaction		RFC301250_B-1655		1 MNXM131@MNXC2 + 1 MNXM1@MNXC2 + 1 MNXM653@MNXC2 <==> 1 MNXM131@MNXC3 + 1 MNXM1@MNXC3 + 1 MNXM653@MNXC3	CITM_BACSU	-10000	10000	0	Initializing	0
Initial Reaction		R3CBEA851_RL-314		1 MNXM131@MNXC2 + 1 MNXM1@MNXC2 <-- 1 MNXM131@MNXC3 + 1 MNXM1@MNXC3	CIMH_BACSU;YRAO_BACSU	-10000	0	0	Initializing	0
Initial Reaction		RCB2584A5_B-1310		1 MNXM131@MNXC3 <==> 1 MNXM2@MNXC3 + 1 MNXM813@MNXC3	ACON_BACSU	-10000	10000	0	Initializing	0
Initial Reaction		REEB83731_B-1559		1 MNXM131@MNXC3 <==> 1 MNXM89661@MNXC3	ACON_BACSU	-10000	10000	0	Initializing	0
Initial Reaction		RE3707C0B_B-1469		1 MNXM13238@MNXC2 <==> 1 MNXM13238@MNXC3		-10000	10000	0	Initializing	0
Initial Reaction		R410D7A1C_LR-342		1 MNXM1325@MNXC3 + 1 MNXM2@MNXC3 --> 1 MNXM1@MNXC3 + 1 MNXM2174@MNXC3 + 1 MNXM9@MNXC3	NTPA_BACSU	0	10000	0	Initializing	0
Initial Reaction		R90BFD1C5_RL-909		1 MNXM132@MNXC3 + 1 MNXM2@MNXC3 + 1 MNXM5@MNXC3 <-- 1 MNXM1@MNXC3 + 1 MNXM606@MNXC3 + 1 MNXM6@MNXC3	ISPH_BACSU	-10000	0	0	Initializing	0
Initial Reaction		R4D22A370_B-426		1 MNXM132@MNXC3 <==> 1 MNXM83@MNXC3	IDI2_BACSU	-10000	10000	0	Initializing	0
Initial Reaction		R620BCCB2_B-583		1 MNXM1333@MNXC3 + 1 MNXM80@MNXC3 <==> 1 MNXM47@MNXC3 + 1 MNXM89653@MNXC3	TAGO_BACSU	-10000	10000	0	Initializing	0
Initial Reaction		R56CE4AD9_B-500		1 MNXM1333@MNXC3 + 1 MNXM932@MNXC3 <==> 1 MNXM17@MNXC3 + 1 MNXM1@MNXC3 + 1 MNXM2843@MNXC3	TAGA_BACSU	-10000	10000	0	Initializing	0
Initial Reaction		R21F3DFF8_B-128		1 MNXM1334@MNXC3 + 1 MNXM1@MNXC3 + 1 MNXM7@MNXC3 <==> 1 MNXM353@MNXC3 + 1 MNXM3@MNXC3	KHSE_BACSU	-10000	10000	0	Initializing	0
Initial Reaction		RF3AD9ECA_LR-1593		1 MNXM1334@MNXC3 + 1 MNXM2@MNXC3 --> 1 MNXM142@MNXC3 + 1 MNXM9@MNXC3	THRC_BACSU	0	10000	0	Initializing	0
Initial Reaction		RE5A8DCE4_B-1487		1 MNXM133@MNXC3 + 1 MNXM1@MNXC3 + 1 MNXM6@MNXC3 <==> 1 MNXM446@MNXC3 + 1 MNXM5@MNXC3	HBD_BACSU	-10000	10000	0	Initializing	0
Initial Reaction		R1DB58FAD_B-100		1 MNXM133@MNXC3 + 1 MNXM25@MNXC3 <==> 1 MNXM154@MNXC3 + 1 MNXM92@MNXC3	SCOA_BACSU+SCOB_BACSU	-10000	10000	0	Initializing	0
Initial Reaction		RF49BF3A4_B-1600		1 MNXM133@MNXC3 + 1 MNXM458@MNXC3 <==> 1 MNXM154@MNXC3 + 1 MNXM233@MNXC3	SCOA_BACSU+SCOB_BACSU	-10000	10000	0	Initializing	0
Initial Reaction		R966D924C_LR-940		1 MNXM1344@MNXC3 + 1 MNXM15@MNXC3 + 1 MNXM3@MNXC3 --> 1 MNXM1@MNXC3 + 1 MNXM3113@MNXC3 + 1 MNXM7@MNXC3 + 1 MNXM9@MNXC3	GLNA_BACSU	0	10000	0	Initializing	0
Initial Reaction		R4FF4A14E_LR-445		1 MNXM1348@MNXC3 + 1 MNXM2@MNXC3 --> 1 MNXM530@MNXC3 + 1 MNXM9@MNXC3	COMB_BACSU	0	10000	0	Initializing	0
Initial Reaction		RB09CF762_B-1140		1 MNXM134@MNXC2 + 1 MNXM1@MNXC2 <==> 1 MNXM134@MNXC3 + 1 MNXM1@MNXC3	HUTM_BACSU	-10000	10000	0	Initializing	0
Initial Reaction		R8D9FC36E_LR-888		1 MNXM134@MNXC2 + 1 MNXM2@MNXC3 + 1 MNXM3@MNXC3 --> 1 MNXM134@MNXC3 + 1 MNXM1@MNXC3 + 1 MNXM7@MNXC3 + 1 MNXM9@MNXC3	TCYJ_BACSU+TCYL_BACSU+TCYM_BACSU+TCYN_BACSU	0	10000	0	Initializing	0
Initial Reaction		RBC34FA4D_LR-1211		1 MNXM134@MNXC3 --> 1 MNXM15@MNXC3 + 1 MNXM700@MNXC3	HUTH_BACSU	0	10000	0	Initializing	0
Initial Reaction		RAB311DE2_LR-1102		1 MNXM1365@MNXC3 --> 1 MNXM337@MNXC3 + 1 MNXM9@MNXC3	AROC_BACSU	0	10000	0	Initializing	0
Initial Reaction		R20A9AC90_RL-120		1 MNXM1368@MNXC3 + 1 MNXM15@MNXC3 <-- 1 MNXM2@MNXC3 + 1 MNXM3208@MNXC3	MTNU_BACSU	-10000	0	0	Initializing	0
Initial Reaction		RABC622CA_RL-1109		1 MNXM1370@MNXC3 + 1 MNXM2@MNXC3 <-- 1 MNXM1729@MNXC3	YFNG_BACSU	-10000	0	0	Initializing	0
Initial Reaction		RA6A49260_B-1059		1 MNXM1374@MNXC3 + 1 MNXM29@MNXC3 <==> 1 MNXM2@MNXC3 + 1 MNXM8677@MNXC3	YXEI_BACSU	-10000	10000	0	Initializing	0
Initial Reaction		R7F23AF1F_LR-778		1 MNXM1376@MNXC3 --> 1 MNXM2@MNXC3 + 1 MNXM451@MNXC3	SPSJ_BACSU	0	10000	0	Initializing	0
Initial Reaction		RA0CB7078_B-1012		1 MNXM1380@MNXC2 + 1 MNXM73@MNXC3 <==> 1 MNXM1553@MNXC3 + 1 MNXM23@MNXC3	PTF3A_BACSU+PTFD_BACSU+PTHP_BACSU;PTFA_BACSU+PTFB_BACSU+PTFC_BACSU+PTFD_BACSU+PTHP_BACSU	-10000	10000	0	Initializing	0
Initial Reaction		RC2FE0522_B-1255		1 MNXM1380@MNXC3 + 1 MNXM1434@MNXC3 <==> 1 MNXM2@MNXC3 + 1 MNXM621@MNXC3	SCRB_BACSU	-10000	10000	0	Initializing	0
Initial Reaction		R8608EBF_B-828		1 MNXM1380@MNXC3 + 1 MNXM3@MNXC3 <==> 1 MNXM1@MNXC3 + 1 MNXM68@MNXC3 + 1 MNXM7@MNXC3	SCRK_BACSU;YDJE_BACSU	-10000	10000	0	Initializing	0
Initial Reaction		R8AD9071D_B-868		1 MNXM1380@MNXC3 + 1 MNXM41@MNXC3 <==> 1 MNXM167@MNXC3 + 1 MNXM2@MNXC3	O16G3_BACSU	-10000	10000	0	Initializing	0
Initial Reaction		RE7E9B897_LR-1501		1 MNXM1380@MNXC3 --> 1 MNXM41@MNXC3	XYLA_BACSU	0	10000	0	Initializing	0
Initial Reaction		R32BA2758_B-252		1 MNXM138@MNXC2 + 1 MNXM1@MNXC2 <==> 1 MNXM138@MNXC3 + 1 MNXM1@MNXC3		-10000	10000	0	Initializing	0
Initial Reaction		R8B72B85E_LR-875		1 MNXM138@MNXC3 + 1 MNXM42@MNXC3 --> 1 MNXM1@MNXC3 + 1 MNXM465@MNXC3 + 1 MNXM9@MNXC3	PYRB_BACSU	0	10000	0	Initializing	0
Initial Reaction		R70ADAFAA_LR-685		1 MNXM138@MNXC3 + 1 MNXM89689@MNXC3 --> 1 MNXM1@MNXC3 + 1 MNXM211@MNXC3 + 1 MNXM9@MNXC3	OTC_BACSU	0	10000	0	Initializing	0
Initial Reaction		R7CA35F41_RL-767		1 MNXM138@MNXC3 + 2 MNXM1@MNXC3 + 2 MNXM7@MNXC3 + 1 MNXM89557@MNXC3 + 1 MNXM9@MNXC3 <-- 1 MNXM2@MNXC3 + 1 MNXM37@MNXC3 + 2 MNXM3@MNXC3 + 1 MNXM60@MNXC3	CARA_BACSU+CARB_BACSU;CARX_BACSU+CARY_BACSU	-10000	0	0	Initializing	0
Initial Reaction		RA0C2E339_LR-1011		1 MNXM1392@MNXC3 + 1 MNXM3@MNXC3 --> 1 MNXM511@MNXC3 + 1 MNXM7@MNXC3 + 1 MNXM9@MNXC3	YQGN_BACSU	0	10000	0	Initializing	0
Initial Reaction		R23B5E05B_B-141		1 MNXM1397@MNXC3 <==> 1 MNXM1408@MNXC3	HIS4_BACSU	-10000	10000	0	Initializing	0
Initial Reaction		R2A242E9B_B-191		1 MNXM1397@MNXC3 <==> 1 MNXM1515@MNXC3 + 1 MNXM2@MNXC3	HIS2_BACSU	-10000	10000	0	Initializing	0
Initial Reaction		RAC30B082_B-1111		1 MNXM13@MNXC2 <==> 1 MNXM13@MNXC3		-10000	10000	0	Initializing	0
Initial Reaction		R7D04639E_RL-768		1 MNXM13@MNXC3 + 1 MNXM144@MNXC3 <-- 1 MNXM1@MNXC3 + 1 MNXM42@MNXC3	PAND_BACSU	-10000	0	0	Initializing	0
Initial Reaction		RE3198A0B_RL-1465		1 MNXM13@MNXC3 + 1 MNXM145@MNXC3 + 1 MNXM6@MNXC3 <-- 1 MNXM325@MNXC3 + 1 MNXM5@MNXC3	GENE6PGD2_BACSU;GENE6PGD_BACSU	-10000	0	0	Initializing	0
Initial Reaction		R75AB0383_RL-724		1 MNXM13@MNXC3 + 1 MNXM1499@MNXC3 + 1 MNXM2@MNXC3 <-- 1 MNXM159@MNXC3 + 1 MNXM1@MNXC3 + 0.5 MNXM4@MNXC3 + 1 MNXM9@MNXC3		-10000	0	0	Initializing	0
Initial Reaction		R934B7AE5_RL-925		1 MNXM13@MNXC3 + 1 MNXM1598@MNXC3 + 1 MNXM15@MNXC3 <-- 2 MNXM1@MNXC3 + 1 MNXM2@MNXC3 + 1 MNXM584@MNXC3	ALLC_BACSU	-10000	0	0	Initializing	0
Initial Reaction		R2670F887_B-161		1 MNXM13@MNXC3 + 1 MNXM15@MNXC3 <==> 2 MNXM1@MNXC3 + 1 MNXM742@MNXC3		-10000	10000	0	Initializing	0
Initial Reaction		R13C632E8_RL-27		1 MNXM13@MNXC3 + 1 MNXM1705@MNXC3 <-- 1 MNXM1@MNXC3 + 1 MNXM23@MNXC3 + 1 MNXM256@MNXC3	ILVH_BACSU+ILVB_BACSU;ILVX_BACSU;ODPA_BACSU+ODPB_BACSU	-10000	0	0	Initializing	0
Initial Reaction		R95B776DB_RL-931		1 MNXM13@MNXC3 + 1 MNXM172@MNXC3 <-- 1 MNXM1@MNXC3 + 1 MNXM20@MNXC3	MEND_BACSU	-10000	0	0	Initializing	0
Initial Reaction		RF52D4DB4_RL-1605		1 MNXM13@MNXC3 + 1 MNXM1886@MNXC3 <-- 1 MNXM1@MNXC3 + 1 MNXM2195@MNXC3	BSDB_BACSU	-10000	0	0	Initializing	0
Initial Reaction		R9D3BE63A_RL-986		1 MNXM13@MNXC3 + 1 MNXM189@MNXC3 <-- 1 MNXM1@MNXC3 + 1 MNXM5436@MNXC3	TTUC_BACSU	-10000	0	0	Initializing	0
Initial Reaction		R83F6DCD7_RL-812		1 MNXM13@MNXC3 + 1 MNXM210@MNXC3 + 1 MNXM2@MNXC3 <-- 1 MNXM1@MNXC3 + 1 MNXM503@MNXC3	PHEA_BACSU	-10000	0	0	Initializing	0
Initial Reaction		R347CB34D_RL-260		1 MNXM13@MNXC3 + 1 MNXM22@MNXC3 + 1 MNXM280@MNXC3 <-- 1 MNXM1@MNXC3 + 1 MNXM23@MNXC3 + 1 MNXM4@MNXC3 + 1 MNXM9@MNXC3	YDAP_BACSU	-10000	0	0	Initializing	0
Initial Reaction		R376B95D9_RL-282		1 MNXM13@MNXC3 + 1 MNXM23@MNXC3 + 1 MNXM6@MNXC3 <-- 1 MNXM5@MNXC3 + 1 MNXM98@MNXC3	MAO4_BACSU	-10000	0	0	Initializing	0
Initial Reaction		R6CE8F9DF_RL-660		1 MNXM13@MNXC3 + 1 MNXM24578@MNXC3 + 1 MNXM925@MNXC3 <-- 1 MNXM184@MNXC3 + 1 MNXM1@MNXC3 + 1 MNXM564@MNXC3	FABF_BACSU+FABH1_BACSU;FABF_BACSU+FABH2_BACSU	-10000	0	0	Initializing	0
Initial Reaction		R2B4EF9FA_RL-201		1 MNXM13@MNXC3 + 1 MNXM25602@MNXC3 + 1 MNXM925@MNXC3 <-- 1 MNXM184@MNXC3 + 1 MNXM2645@MNXC3	FABF_BACSU+FABH1_BACSU;FABF_BACSU+FABH2_BACSU	-10000	0	0	Initializing	0
Initial Reaction		R722149C8_RL-698		1 MNXM13@MNXC3 + 1 MNXM26095@MNXC3 + 1 MNXM925@MNXC3 <-- 1 MNXM184@MNXC3 + 1 MNXM1@MNXC3 + 1 MNXM5723@MNXC3	FABF_BACSU+FABH1_BACSU;FABF_BACSU+FABH2_BACSU	-10000	0	0	Initializing	0
Initial Reaction		RECEBE4AF_RL-1544		1 MNXM13@MNXC3 + 1 MNXM26616@MNXC3 + 1 MNXM925@MNXC3 <-- 1 MNXM184@MNXC3 + 1 MNXM23586@MNXC3	FABF_BACSU+FABH1_BACSU;FABF_BACSU+FABH2_BACSU	-10000	0	0	Initializing	0
Initial Reaction		RA36CD38E_RL-1036		1 MNXM13@MNXC3 + 1 MNXM28031@MNXC3 + 1 MNXM925@MNXC3 <-- 1 MNXM184@MNXC3 + 1 MNXM23683@MNXC3	FABF_BACSU+FABH1_BACSU;FABF_BACSU+FABH2_BACSU	-10000	0	0	Initializing	0
Initial Reaction		R2100A240_B-123		1 MNXM13@MNXC3 + 1 MNXM2859@MNXC3 <==> 2 MNXM1@MNXC3 + 1 MNXM92581@MNXC3	PSD_BACSU	-10000	10000	0	Initializing	0
Initial Reaction		R130C8FB7_RL-17		1 MNXM13@MNXC3 + 1 MNXM28933@MNXC3 + 1 MNXM925@MNXC3 <-- 1 MNXM184@MNXC3 + 1 MNXM25221@MNXC3	FABF_BACSU+FABH1_BACSU;FABF_BACSU+FABH2_BACSU	-10000	0	0	Initializing	0
Initial Reaction		R496438E0_RL-399		1 MNXM13@MNXC3 + 1 MNXM2@MNXC3 + 1 MNXM770@MNXC3 <-- 1 MNXM1@MNXC3 + 1 MNXM854@MNXC3	KDGD_BACSU	-10000	0	0	Initializing	0
Initial Reaction		RA063A812_RL-1007		1 MNXM13@MNXC3 + 1 MNXM2@MNXC3 + 1 MNXM866@MNXC3 <-- 1 MNXM1455@MNXC3 + 1 MNXM1@MNXC3	TRPC_BACSU	-10000	0	0	Initializing	0
Initial Reaction		RE3D88BA8_RL-1472		1 MNXM13@MNXC3 + 1 MNXM2@MNXC3 + 1 MNXM97@MNXC3 <-- 1 MNXM1@MNXC3 + 1 MNXM696@MNXC3		-10000	0	0	Initializing	0
Initial Reaction		R5C2F31DB_B-538		1 MNXM13@MNXC3 + 1 MNXM2@MNXC3 <==> 1 MNXM1@MNXC3 + 1 MNXM60@MNXC3	YTIB_BACSU;YVDA_BACSU	-10000	10000	0	Initializing	0
Initial Reaction		R17C640DD_B-54		1 MNXM13@MNXC3 + 1 MNXM31536@MNXC3 <==> 1 MNXM1@MNXC3 + 1 MNXM75116@MNXC3	PSD_BACSU	-10000	10000	0	Initializing	0
Initial Reaction		RE04BD7B2_B-1446		1 MNXM13@MNXC3 + 1 MNXM32178@MNXC3 <==> 1 MNXM1@MNXC3 + 1 MNXM32181@MNXC3	PSD_BACSU	-10000	10000	0	Initializing	0
Initial Reaction		R6DBD8E18_RL-666		1 MNXM13@MNXC3 + 1 MNXM321@MNXC3 <-- 1 MNXM16@MNXC3 + 1 MNXM1@MNXC3	SPEH_BACSU	-10000	0	0	Initializing	0
Initial Reaction		R99B31807_RL-962		1 MNXM13@MNXC3 + 1 MNXM328@MNXC3 <-- 1 MNXM1@MNXC3 + 1 MNXM70@MNXC3	SPEA_BACSU;YAAO_BACSU	-10000	0	0	Initializing	0
Initial Reaction		R89E7AA99_RL-856		1 MNXM13@MNXC3 + 1 MNXM3480@MNXC3 <-- 1 MNXM1@MNXC3 + 1 MNXM20@MNXC3 + 1 MNXM256@MNXC3	ODO1_BACSU	-10000	0	0	Initializing	0
Initial Reaction		R6B776E30_RL-650		1 MNXM13@MNXC3 + 1 MNXM373@MNXC3 <-- 1 MNXM1@MNXC3 + 1 MNXM483@MNXC3	COABC_BACSU	-10000	0	0	Initializing	0
Initial Reaction		R13409B85_RL-20		1 MNXM13@MNXC3 + 1 MNXM39@MNXC3 <-- 1 MNXM1@MNXC3 + 1 MNXM291@MNXC3	OXDC_BACSU;OXDD_BACSU	-10000	0	0	Initializing	0
Initial Reaction		RD4C83789_RL-1373		1 MNXM13@MNXC3 + 1 MNXM404@MNXC3 <-- 1 MNXM1602@MNXC3 + 1 MNXM1@MNXC3		-10000	0	0	Initializing	0
Initial Reaction		RDBE60336_RL-1420		1 MNXM13@MNXC3 + 1 MNXM622@MNXC3 <-- 1 MNXM1@MNXC3 + 1 MNXM2378@MNXC3 + 1 MNXM23@MNXC3	DXS_BACSU	-10000	0	0	Initializing	0
Initial Reaction		RB2134FB1_RL-1149		1 MNXM13@MNXC3 + 1 MNXM6734@MNXC3 <-- 1 MNXM1@MNXC3 + 1 MNXM238@MNXC3 + 1 MNXM256@MNXC3	ODBA_BACSU+ODBB_BACSU	-10000	0	0	Initializing	0
Initial Reaction		R5002A5D0_RL-446		1 MNXM13@MNXC3 + 1 MNXM6824@MNXC3 <-- 1 MNXM1@MNXC3 + 1 MNXM256@MNXC3 + 1 MNXM404@MNXC3	ODBA_BACSU+ODBB_BACSU	-10000	0	0	Initializing	0
Initial Reaction		RFA58399F_RL-1640		1 MNXM13@MNXC3 + 1 MNXM73@MNXC3 + 1 MNXM7@MNXC3 <-- 1 MNXM3@MNXC3 + 1 MNXM46@MNXC3	PCKA_BACSU	-10000	0	0	Initializing	0
Initial Reaction		RF617B30E_RL-1611		1 MNXM13@MNXC3 + 1 MNXM78@MNXC3 <-- 1 MNXM1@MNXC3 + 1 MNXM529@MNXC3	DCDA_BACSU	-10000	0	0	Initializing	0
Initial Reaction		R717C6589_RL-692		1 MNXM13@MNXC3 + 1 MNXM80@MNXC3 <-- 1 MNXM1@MNXC3 + 1 MNXM519@MNXC3	PYRF_BACSU	-10000	0	0	Initializing	0
Initial Reaction		R47C93A88_RL-390		1 MNXM13@MNXC3 + 1 MNXM91795@MNXC3 <-- 1 MNXM1805@MNXC3 + 1 MNXM1@MNXC3		-10000	0	0	Initializing	0
Initial Reaction		R71275A54_RL-688		1 MNXM13@MNXC3 + 1 MNXM925@MNXC3 + 1 MNXM9655@MNXC3 <-- 1 MNXM184@MNXC3 + 1 MNXM8218@MNXC3	FABF_BACSU+FABH1_BACSU;FABF_BACSU+FABH2_BACSU	-10000	0	0	Initializing	0
Initial Reaction		R570AFD55_RL-501		1 MNXM13@MNXC3 + 1 MNXM925@MNXC3 + 1 MNXM9656@MNXC3 <-- 1 MNXM184@MNXC3 + 1 MNXM8219@MNXC3	FABF_BACSU+FABH1_BACSU;FABF_BACSU+FABH2_BACSU	-10000	0	0	Initializing	0
Initial Reaction		R68DA42B0_RL-625		1 MNXM13@MNXC3 + 1 MNXM925@MNXC3 + 1 MNXM9671@MNXC3 <-- 1 MNXM184@MNXC3 + 1 MNXM8225@MNXC3	FABF_BACSU+FABH1_BACSU;FABF_BACSU+FABH2_BACSU	-10000	0	0	Initializing	0
Initial Reaction		R473CA3F_RL-385		1 MNXM13@MNXC3 + 1 MNXM925@MNXC3 + 1 MNXM9684@MNXC3 <-- 1 MNXM184@MNXC3 + 1 MNXM8003@MNXC3	FABF_BACSU+FABH1_BACSU;FABF_BACSU+FABH2_BACSU	-10000	0	0	Initializing	0
Initial Reaction		R29827E0B_RL-185		1 MNXM13@MNXC3 + 1 MNXM925@MNXC3 + 1 MNXM9685@MNXC3 <-- 1 MNXM184@MNXC3 + 1 MNXM8006@MNXC3	FABF_BACSU+FABH1_BACSU;FABF_BACSU+FABH2_BACSU	-10000	0	0	Initializing	0
Initial Reaction		REF8140CA_RL-1565		1 MNXM13@MNXC3 + 1 MNXM925@MNXC3 + 1 MNXM9695@MNXC3 <-- 1 MNXM184@MNXC3 + 1 MNXM8010@MNXC3	FABF_BACSU+FABH1_BACSU;FABF_BACSU+FABH2_BACSU	-10000	0	0	Initializing	0
Initial Reaction		R51DB7839_RL-461		1 MNXM13@MNXC3 + 1 MNXM925@MNXC3 + 1 MNXM9700@MNXC3 <-- 1 MNXM184@MNXC3 + 1 MNXM6636@MNXC3	FABF_BACSU+FABH1_BACSU;FABF_BACSU+FABH2_BACSU	-10000	0	0	Initializing	0
Initial Reaction		R8865E81E_RL-845		1 MNXM13@MNXC3 + 1 MNXM925@MNXC3 + 1 MNXM9701@MNXC3 <-- 1 MNXM184@MNXC3 + 1 MNXM6637@MNXC3	FABF_BACSU+FABH1_BACSU;FABF_BACSU+FABH2_BACSU	-10000	0	0	Initializing	0
Initial Reaction		R688CA4B1_RL-622		1 MNXM13@MNXC3 + 1 MNXM925@MNXC3 + 1 MNXM9707@MNXC3 <-- 1 MNXM184@MNXC3 + 1 MNXM6644@MNXC3	FABF_BACSU+FABH1_BACSU;FABF_BACSU+FABH2_BACSU	-10000	0	0	Initializing	0
Initial Reaction		RC856C6A_RL-1291		1 MNXM13@MNXC3 + 1 MNXM943@MNXC3 <-- 1 MNXM1@MNXC3 + 1 MNXM78@MNXC3	YAAO_BACSU;YVDD_BACSU	-10000	0	0	Initializing	0
Initial Reaction		R29E5F92A_RL-188		1 MNXM13@MNXC3 + 2 MNXM15@MNXC3 + 1 MNXM69@MNXC3 <-- 2 MNXM1@MNXC3 + 1 MNXM2@MNXC3 + 1 MNXM490@MNXC3		-10000	0	0	Initializing	0
Initial Reaction		R80B031E6_LR-785		1 MNXM1408@MNXC3 + 1 MNXM37@MNXC3 --> 1 MNXM1422@MNXC3 + 1 MNXM1@MNXC3 + 1 MNXM365@MNXC3 + 1 MNXM89557@MNXC3	HIS5_BACSU+HIS6_BACSU	0	10000	0	Initializing	0
Initial Reaction		RE630D36D_B-1492		1 MNXM140@MNXC2 + 1 MNXM1@MNXC2 <==> 1 MNXM140@MNXC3 + 1 MNXM1@MNXC3	AZLC_BACSU+AZLD_BACSU+BRNQ_BACSU;BRAB_BACSU	-10000	10000	0	Initializing	0
Initial Reaction		R39997F27_B-291		1 MNXM140@MNXC3 + 1 MNXM20@MNXC3 <==> 1 MNXM404@MNXC3 + 1 MNXM89557@MNXC3	ILVE1_BACSU;ILVE2_BACSU	-10000	10000	0	Initializing	0
Initial Reaction		R95E42B97_LR-933		1 MNXM1422@MNXC3 --> 1 MNXM1456@MNXC3 + 1 MNXM2@MNXC3	HIS7_BACSU	0	10000	0	Initializing	0
Initial Reaction		RDDFBFAC7_B-1433		1 MNXM1423@MNXC3 <==> 1 MNXM693@MNXC3	UXAC_BACSU	-10000	10000	0	Initializing	0
Initial Reaction		RD93E0B66_B-1400		1 MNXM142@MNXC2 + 1 MNXM1@MNXC2 <==> 1 MNXM142@MNXC3 + 1 MNXM1@MNXC3		-10000	10000	0	Initializing	0
Initial Reaction		RB3CB60A0_RL-1159		1 MNXM142@MNXC3 + 1 MNXM9@MNXC3 <-- 1 MNXM1492@MNXC3 + 1 MNXM2@MNXC3		-10000	0	0	Initializing	0
Initial Reaction		RB20AD28A_LR-1148		1 MNXM142@MNXC3 --> 1 MNXM159@MNXC3 + 1 MNXM15@MNXC3	ILVA_BACSU	0	10000	0	Initializing	0
Initial Reaction		R2899BF30_B-178		1 MNXM1434@MNXC2 + 1 MNXM1@MNXC2 <==> 1 MNXM1434@MNXC3 + 1 MNXM1@MNXC3	YJMB_BACSU	-10000	10000	0	Initializing	0
Initial Reaction		R59F25312_B-524		1 MNXM1434@MNXC3 + 1 MNXM2@MNXC3 <==> 1 MNXM41@MNXC3 + 1 MNXM89602@MNXC3	AGAL_BACSU	-10000	10000	0	Initializing	0
Initial Reaction		R698679C9_B-633		1 MNXM1434@MNXC3 + 1 MNXM89602@MNXC3 <==> 1 MNXM2@MNXC3 + 1 MNXM61111@MNXC3	AGAL_BACSU	-10000	10000	0	Initializing	0
Initial Reaction		RC3AC7DD_B-1258		1 MNXM143@MNXC2 + 1 MNXM73@MNXC3 <==> 1 MNXM23@MNXC3 + 1 MNXM313@MNXC3	PT1_BACSU+PTHP_BACSU+PTWCB_BACSU	-10000	10000	0	Initializing	0
Initial Reaction		R4CD04DF0_B-425		1 MNXM143@MNXC3 + 1 MNXM3@MNXC3 <==> 1 MNXM1@MNXC3 + 1 MNXM313@MNXC3 + 1 MNXM7@MNXC3		-10000	10000	0	Initializing	0
Initial Reaction		RF1C81F71_B-1578		1 MNXM143@MNXC3 <==> 1 MNXM2403@MNXC3		-10000	10000	0	Initializing	0
Initial Reaction		R512B0D6_RL-452		1 MNXM1446@MNXC3 + 1 MNXM1@MNXC3 + 1 MNXM7@MNXC3 + 1 MNXM9@MNXC3 <-- 1 MNXM3@MNXC3 + 1 MNXM529@MNXC3 + 1 MNXM955@MNXC3	MURE_BACSU	-10000	0	0	Initializing	0
Initial Reaction		RD7E153F2_LR-1391		1 MNXM1446@MNXC3 + 1 MNXM3@MNXC3 + 1 MNXM669@MNXC3 --> 1 MNXM1954@MNXC3 + 1 MNXM1@MNXC3 + 1 MNXM7@MNXC3 + 1 MNXM9@MNXC3	MURF_BACSU	0	10000	0	Initializing	0
Initial Reaction		R982D637B_B-952		1 MNXM144@MNXC2 + 1 MNXM1@MNXC2 <==> 1 MNXM144@MNXC3 + 1 MNXM1@MNXC3	YDGF_BACSU	-10000	10000	0	Initializing	0
Initial Reaction		R1D4F4F2_B-94		1 MNXM1453@MNXC3 + 1 MNXM5@MNXC3 + 1 MNXM90886@MNXC3 <==> 1 MNXM1@MNXC3 + 1 MNXM6@MNXC3 + 1 MNXM89752@MNXC3	HEM1_BACSU	-10000	10000	0	Initializing	0
Initial Reaction		R8B9B0F03_B-880		1 MNXM1453@MNXC3 <==> 1 MNXM405@MNXC3	GSAB_BACSU;GSA_BACSU	-10000	10000	0	Initializing	0
Initial Reaction		R19DC042B_B-69		1 MNXM1455@MNXC3 <==> 1 MNXM1489@MNXC3	TRPF_BACSU	-10000	10000	0	Initializing	0
Initial Reaction		RD462190A_B-1370		1 MNXM1456@MNXC3 + 1 MNXM89557@MNXC3 <==> 1 MNXM1482@MNXC3 + 1 MNXM20@MNXC3	HIS8_BACSU	-10000	10000	0	Initializing	0
Initial Reaction		RF4F5126C_B-1603		1 MNXM1458@MNXC3 + 1 MNXM89557@MNXC3 <==> 1 MNXM337@MNXC3 + 1 MNXM37@MNXC3	PABA_BACSU+PABB_BACSU	-10000	10000	0	Initializing	0
Initial Reaction		R6933A465_LR-629		1 MNXM1458@MNXC3 --> 1 MNXM1@MNXC3 + 1 MNXM23@MNXC3 + 1 MNXM421@MNXC3	PABC_BACSU	0	10000	0	Initializing	0
Initial Reaction		R95D9D061_B-932		1 MNXM145@MNXC3 + 1 MNXM1@MNXC3 + 1 MNXM7@MNXC3 <==> 1 MNXM3@MNXC3 + 1 MNXM633@MNXC3	ARAB_BACSU	-10000	10000	0	Initializing	0
Initial Reaction		RFB3DE924_B-1649		1 MNXM145@MNXC3 + 1 MNXM56@MNXC3 <==> 1 MNXM1659@MNXC3	HPS_BACSU	-10000	10000	0	Initializing	0
Initial Reaction		RF4C310B0_LR-1602		1 MNXM145@MNXC3 --> 1 MNXM1@MNXC3 + 1 MNXM2887@MNXC3 + 1 MNXM39@MNXC3	RIBBA_BACSU	0	10000	0	Initializing	0
Initial Reaction		R243773E7_B-146		1 MNXM145@MNXC3 <==> 1 MNXM186@MNXC3	RPE_BACSU	-10000	10000	0	Initializing	0
Initial Reaction		RFE3C6A20_B-1667		1 MNXM1468@MNXC3 + 1 MNXM2@MNXC3 <==> 1 MNXM1@MNXC3 + 1 MNXM222@MNXC3 + 1 MNXM43@MNXC3	YSAA_BACSU	-10000	10000	0	Initializing	0
Initial Reaction		R63CFB2CA_B-594		1 MNXM146@MNXC3 + 1 MNXM5@MNXC3 <==> 1 MNXM1@MNXC3 + 1 MNXM6@MNXC3 + 1 MNXM90047@MNXC3	MHQN_BACSU;YDGI_BACSU;YFKO_BACSU;YODC_BACSU	-10000	10000	0	Initializing	0
Initial Reaction		R551C5455_B-488		1 MNXM147@MNXC2 + 1 MNXM1@MNXC2 <==> 1 MNXM147@MNXC3 + 1 MNXM1@MNXC3		-10000	10000	0	Initializing	0
Initial Reaction		R3DEA5779_LR-317		1 MNXM147@MNXC3 + 1 MNXM2@MNXC3 --> 1 MNXM15@MNXC3 + 1 MNXM42@MNXC3	ASPG1_BACSU;ASPG2_BACSU	0	10000	0	Initializing	0
Initial Reaction		R89851EF5_LR-855		1 MNXM1484@MNXC2 + 1 MNXM2@MNXC3 + 1 MNXM3@MNXC3 --> 1 MNXM1484@MNXC3 + 1 MNXM1@MNXC3 + 1 MNXM7@MNXC3 + 1 MNXM9@MNXC3		0	10000	0	Initializing	0
Initial Reaction		R6DCC6D5D_LR-667		1 MNXM1485@MNXC2 + 1 MNXM2@MNXC3 + 1 MNXM3@MNXC3 --> 1 MNXM1485@MNXC3 + 1 MNXM1@MNXC3 + 1 MNXM7@MNXC3 + 1 MNXM9@MNXC3	SSUB_BACSU+SSUA_BACSU+SSUC_BACSU	0	10000	0	Initializing	0
Initial Reaction		R49A140F5_B-400		1 MNXM1488@MNXC3 + 1 MNXM2@MNXC3 <==> 1 MNXM25@MNXC3 + 1 MNXM644@MNXC3	YTNL_BACSU;YXEP_BACSU	-10000	10000	0	Initializing	0
Initial Reaction		R1D12A39_B-93		1 MNXM148@MNXC3 + 1 MNXM1@MNXC3 + 1 MNXM6@MNXC3 <==> 1 MNXM155@MNXC3 + 1 MNXM5@MNXC3	FENR2_BACSU+TRXB_BACSU	-10000	10000	0	Initializing	0
Initial Reaction		R8B3F3C76_RL-872		1 MNXM148@MNXC3 + 1 MNXM2@MNXC3 + 1 MNXM374@MNXC3 <-- 1 MNXM155@MNXC3 + 1 MNXM7@MNXC3	NRDI_BACSU+RIR1_BACSU+RIR2_BACSU	-10000	0	0	Initializing	0
Initial Reaction		R206F4BDE_RL-118		1 MNXM148@MNXC3 + 1 MNXM2@MNXC3 + 1 MNXM411@MNXC3 <-- 1 MNXM155@MNXC3 + 1 MNXM220@MNXC3	NRDI_BACSU+RIR1_BACSU+RIR2_BACSU	-10000	0	0	Initializing	0
Initial Reaction		R1E8BF0DA_RL-105		1 MNXM148@MNXC3 + 1 MNXM2@MNXC3 + 1 MNXM436@MNXC3 <-- 1 MNXM155@MNXC3 + 1 MNXM30@MNXC3	NRDI_BACSU+RIR1_BACSU+RIR2_BACSU	-10000	0	0	Initializing	0
Initial Reaction		RADAB18C1_RL-1119		1 MNXM148@MNXC3 + 1 MNXM2@MNXC3 + 1 MNXM572@MNXC3 <-- 1 MNXM155@MNXC3 + 1 MNXM17@MNXC3	NRDI_BACSU+RIR1_BACSU+RIR2_BACSU	-10000	0	0	Initializing	0
Initial Reaction		RF3418D83_B-1587		1 MNXM148@MNXC3 + 1 MNXM2@MNXC3 + 1 MNXM61@MNXC3 <==> 1 MNXM155@MNXC3 + 1 MNXM2246@MNXC3	MSRA_BACSU	-10000	10000	0	Initializing	0
Initial Reaction		R86CA84CE_B-834		1 MNXM148@MNXC3 + 1 MNXM2@MNXC3 + 1 MNXM61@MNXC3 <==> 1 MNXM155@MNXC3 + 1 MNXM8825@MNXC3	MSRB_BACSU	-10000	10000	0	Initializing	0
Initial Reaction		R3DE260AF_B-316		1 MNXM1492@MNXC2 <==> 1 MNXM1492@MNXC3		-10000	10000	0	Initializing	0
Initial Reaction		R4AA68D34_RL-409		1 MNXM1495@MNXC3 + 1 MNXM1@MNXC3 + 1 MNXM9@MNXC3 <-- 1 MNXM2@MNXC3 + 1 MNXM91691@MNXC3		-10000	0	0	Initializing	0
Initial Reaction		R298CAADB_B-186		1 MNXM1499@MNXC3 + 1 MNXM7@MNXC3 <==> 1 MNXM356@MNXC3 + 1 MNXM3@MNXC3	ACKA_BACSU	-10000	10000	0	Initializing	0
Initial Reaction		R8F58EBC6_B-899		1 MNXM149@MNXC2 + 1 MNXM1@MNXC3 + 1 MNXM95@MNXC3 <==> 1 MNXM149@MNXC3 + 1 MNXM1@MNXC2 + 1 MNXM95@MNXC2	CZCD_BACSU	-10000	10000	0	Initializing	0
Initial Reaction		R5A256FB1_LR-525		1 MNXM149@MNXC2 + 1 MNXM2@MNXC3 + 1 MNXM3@MNXC3 --> 1 MNXM149@MNXC3 + 1 MNXM1@MNXC3 + 1 MNXM7@MNXC3 + 1 MNXM9@MNXC3	ADCA_BACSU+ADCB_BACSU+ADCC_BACSU;CADA_BACSU;ZOSA_BACSU	0	10000	0	Initializing	0
Initial Reaction		RB154F52A_B-1143		1 MNXM14@MNXC2 <==> 1 MNXM14@MNXC3		-10000	10000	0	Initializing	0
Initial Reaction		R226BBBB1_B-133		1 MNXM14@MNXC3 + 1 MNXM1561@MNXC3 <==> 1 MNXM3@MNXC3 + 1 MNXM51@MNXC3	RELA_BACSU;YJBM_BACSU	-10000	10000	0	Initializing	0
Initial Reaction		RB2AD3158_B-1153		1 MNXM14@MNXC3 + 1 MNXM1@MNXC3 + 1 MNXM256@MNXC3 <==> 1 MNXM322@MNXC3 + 1 MNXM3@MNXC3	THIN_BACSU	-10000	10000	0	Initializing	0
Initial Reaction		R8B438461_B-873		1 MNXM14@MNXC3 + 1 MNXM1@MNXC3 + 1 MNXM9050@MNXC3 <==> 1 MNXM2392@MNXC3 + 1 MNXM91491@MNXC3	LIPM_BACSU	-10000	10000	0	Initializing	0
Initial Reaction		RC16F2CB0_LR-1242		1 MNXM14@MNXC3 + 1 MNXM2@MNXC3 --> 1 MNXM212@MNXC3 + 1 MNXM9@MNXC3	NTPES_BACSU;YFNB_BACSU	0	10000	0	Initializing	0
Initial Reaction		R28766662_B-176		1 MNXM14@MNXC3 + 1 MNXM3@MNXC3 <==> 2 MNXM7@MNXC3	KAD_BACSU	-10000	10000	0	Initializing	0
Initial Reaction		R896353BD_B-854		1 MNXM14@MNXC3 + 1 MNXM93@MNXC3 <==> 1 MNXM565@MNXC3	PUR8_BACSU	-10000	10000	0	Initializing	0
Initial Reaction		RAA82755_RL-1090		1 MNXM14@MNXC3 + 1 MNXM9@MNXC3 <-- 1 MNXM2@MNXC3 + 1 MNXM45@MNXC3		-10000	0	0	Initializing	0
Initial Reaction		R6D92F1B0_RL-664		1 MNXM14@MNXC3 + 2 MNXM1@MNXC3 + 1 MNXM73@MNXC3 + 1 MNXM9@MNXC3 <-- 1 MNXM23@MNXC3 + 1 MNXM2@MNXC3 + 1 MNXM3@MNXC3	PPS_BACSU	-10000	0	0	Initializing	0
Initial Reaction		RB01C328E_B-1134		1 MNXM1503@MNXC3 + 1 MNXM2@MNXC3 <==> 1 MNXM621@MNXC3 + 1 MNXM89602@MNXC3	AGAL_BACSU	-10000	10000	0	Initializing	0
Initial Reaction		R1781A0_B-51		1 MNXM150@MNXC3 + 1 MNXM2@MNXC3 <==> 1 MNXM168@MNXC3 + 1 MNXM38297@MNXC3	MTNN_BACSU	-10000	10000	0	Initializing	0
Initial Reaction		RB62274B5_B-1177		1 MNXM1514@MNXC3 + 1 MNXM89557@MNXC3 <==> 1 MNXM20@MNXC3 + 1 MNXM759@MNXC3	SERC_BACSU	-10000	10000	0	Initializing	0
Initial Reaction		R2D06F217_B-212		1 MNXM151@MNXC3 + 1 MNXM2@MNXC3 + 1 MNXM658@MNXC3 <==> 1 MNXM1@MNXC3 + 2 MNXM57@MNXC3 + 1 MNXM970@MNXC3	ARSC_BACSU;MGSR_BACSU;SPX_BACSU;YUSI_BACSU	-10000	10000	0	Initializing	0
Initial Reaction		RF77F3F23_RL-1623		1 MNXM151@MNXC3 + 2 MNXM2@MNXC3 <-- 1 MNXM22@MNXC3 + 2 MNXM57@MNXC3	BSAA_BACSU	-10000	0	0	Initializing	0
Initial Reaction		R2A667346_B-194		1 MNXM152@MNXC3 + 1 MNXM1@MNXC3 + 1 MNXM3@MNXC3 <==> 1 MNXM7@MNXC3 + 1 MNXM88255@MNXC3	NDK_BACSU	-10000	10000	0	Initializing	0
Initial Reaction		R1CA49BF6_B-90		1 MNXM152@MNXC3 + 1 MNXM7@MNXC3 <==> 1 MNXM257@MNXC3 + 1 MNXM3@MNXC3	KTHY_BACSU	-10000	10000	0	Initializing	0
Initial Reaction		RCE644E98_B-1331		1 MNXM152@MNXC3 + 2 MNXM1@MNXC3 + 1 MNXM31@MNXC3 <==> 1 MNXM338@MNXC3 + 1 MNXM88255@MNXC3	URK_BACSU	-10000	10000	0	Initializing	0
Initial Reaction		RF09F241A_B-1572		1 MNXM152@MNXC3 + 2 MNXM1@MNXC3 + 1 MNXM5@MNXC3 <==> 1 MNXM88255@MNXC3 + 1 MNXM8@MNXC3	PPNK1_BACSU	-10000	10000	0	Initializing	0
Initial Reaction		RBB4726D3_B-1203		1 MNXM152@MNXC3 + 2 MNXM1@MNXC3 + 1 MNXM80@MNXC3 <==> 1 MNXM288@MNXC3 + 1 MNXM88255@MNXC3	URK_BACSU	-10000	10000	0	Initializing	0
Initial Reaction		RECEF8C0E_RL-1545		1 MNXM1532@MNXC3 + 1 MNXM15@MNXC3 <-- 1 MNXM1@MNXC3 + 1 MNXM2@MNXC3 + 1 MNXM648@MNXC3	RIBD_BACSU	-10000	0	0	Initializing	0
Initial Reaction		R7F0E3AF7_B-777		1 MNXM153@MNXC3 + 1 MNXM89557@MNXC3 <==> 1 MNXM20@MNXC3 + 1 MNXM76@MNXC3	AAT3_BACSU;HIS8_BACSU	-10000	10000	0	Initializing	0
Initial Reaction		R7544F249_LR-722		1 MNXM1547@MNXC2 + 1 MNXM2@MNXC3 + 1 MNXM3@MNXC3 --> 1 MNXM1547@MNXC3 + 1 MNXM1@MNXC3 + 1 MNXM7@MNXC3 + 1 MNXM9@MNXC3	OPUBA_BACSU+OPUBB_BACSU+OPUBC_BACSU+OPUBD_BACSU;OPUCA_BACSU+OPUCB_BACSU+OPUCC_BACSU+OPUCD_BACSU	0	10000	0	Initializing	0
Initial Reaction		RD3DB88D3_B-1366		1 MNXM154@MNXC2 + 1 MNXM1@MNXC2 <==> 1 MNXM154@MNXC3 + 1 MNXM1@MNXC3		-10000	10000	0	Initializing	0
Initial Reaction		RD082C506_B-1342		1 MNXM154@MNXC3 + 1 MNXM21@MNXC3 <==> 1 MNXM197@MNXC3	HMGCL_BACSU	-10000	10000	0	Initializing	0
Initial Reaction		R1BB04AE8_B-80		1 MNXM1553@MNXC3 + 1 MNXM3@MNXC3 <==> 1 MNXM1@MNXC3 + 1 MNXM500@MNXC3 + 1 MNXM7@MNXC3	K1PF_BACSU	-10000	10000	0	Initializing	0
Initial Reaction		RB73F93B4_B-1181		1 MNXM1553@MNXC3 <==> 1 MNXM435@MNXC3 + 1 MNXM77@MNXC3	ALF_BACSU	-10000	10000	0	Initializing	0
Initial Reaction		R5160D346_B-456		1 MNXM1560@MNXC3 + 1 MNXM2@MNXC3 <==> 1 MNXM29@MNXC3 + 1 MNXM450@MNXC3	YXEI_BACSU	-10000	10000	0	Initializing	0
Initial Reaction		R39209102_RL-286		1 MNXM1562@MNXC2 + 1 MNXM1@MNXC3 + 1 MNXM7@MNXC3 + 1 MNXM9@MNXC3 <-- 1 MNXM1562@MNXC3 + 1 MNXM2@MNXC3 + 1 MNXM3@MNXC3	CADA_BACSU;ZOSA_BACSU	-10000	0	0	Initializing	0
Initial Reaction		RECD550D8_B-1543		1 MNXM156@MNXC2 + 1 MNXM1@MNXC2 <==> 1 MNXM156@MNXC3 + 1 MNXM1@MNXC3	AAPA_BACSU;YDGF_BACSU;YFLA_BACSU	-10000	10000	0	Initializing	0
Initial Reaction		R99BDB7F6_LR-963		1 MNXM156@MNXC3 + 1 MNXM2@MNXC3 + 1 MNXM4@MNXC3 --> 1 MNXM15@MNXC3 + 1 MNXM22@MNXC3 + 1 MNXM23@MNXC3	GLOX_BACSU	0	10000	0	Initializing	0
Initial Reaction		R20F27F8B_B-122		1 MNXM156@MNXC3 <==> 1 MNXM32@MNXC3	ALR1_BACSU	-10000	10000	0	Initializing	0
Initial Reaction		RC093D807_LR-1240		1 MNXM15783@MNXC2 + 1 MNXM2@MNXC3 + 1 MNXM3@MNXC3 --> 1 MNXM15783@MNXC3 + 1 MNXM1@MNXC3 + 1 MNXM7@MNXC3 + 1 MNXM9@MNXC3	DPPB_BACSU+DPPC_BACSU+DPPD_BACSU+DPPE_BACSU	0	10000	0	Initializing	0
Initial Reaction		RCF11F53_LR-1336		1 MNXM15786@MNXC2 + 1 MNXM2@MNXC3 + 1 MNXM3@MNXC3 --> 1 MNXM15786@MNXC3 + 1 MNXM1@MNXC3 + 1 MNXM7@MNXC3 + 1 MNXM9@MNXC3	DPPB_BACSU+DPPC_BACSU+DPPD_BACSU+DPPE_BACSU	0	10000	0	Initializing	0
Initial Reaction		REBA7351D_B-1533		1 MNXM157@MNXC3 + 1 MNXM41@MNXC3 <==> 1 MNXM2@MNXC3 + 1 MNXM61743@MNXC3	BGLC_BACSU;BGLH_BACSU	-10000	10000	0	Initializing	0
Initial Reaction		R51FD58E9_B-463		1 MNXM158@MNXC2 + 1 MNXM1@MNXC2 <==> 1 MNXM158@MNXC3 + 1 MNXM1@MNXC3	PYRP_BACSU;ALLP_BACSU;PBUG_BACSU;PBUO_BACSU	-10000	10000	0	Initializing	0
Initial Reaction		RFB2F9386_B-1648		1 MNXM158@MNXC3 + 1 MNXM295@MNXC3 <==> 1 MNXM288@MNXC3 + 1 MNXM9@MNXC3	PDP_BACSU	-10000	10000	0	Initializing	0
Initial Reaction		R43A3B12A_B-363		1 MNXM1597@MNXC2 <==> 1 MNXM1597@MNXC3	PUCJ_BACSU+PUCK_BACSU	-10000	10000	0	Initializing	0
Initial Reaction		R319C1906_B-245		1 MNXM1598@MNXC3 + 1 MNXM2@MNXC3 <==> 1 MNXM15@MNXC3 + 1 MNXM490@MNXC3	ALLC_BACSU	-10000	10000	0	Initializing	0
Initial Reaction		R90A27035_B-907		1 MNXM15993@MNXC2 + 1 MNXM1@MNXC2 <==> 1 MNXM15993@MNXC3 + 1 MNXM1@MNXC3		-10000	10000	0	Initializing	0
Initial Reaction		R2A69B9AC_RL-195		1 MNXM159@MNXC3 + 1 MNXM15@MNXC3 + 1 MNXM1@MNXC3 + 1 MNXM25@MNXC3 <-- 1 MNXM2@MNXC3 + 1 MNXM820@MNXC3	METI_BACSU	-10000	0	0	Initializing	0
Initial Reaction		RC1E20199_RL-1244		1 MNXM159@MNXC3 + 1 MNXM15@MNXC3 + 1 MNXM55@MNXC3 <-- 1 MNXM2@MNXC3 + 1 MNXM7231@MNXC3	MCCB_BACSU	-10000	0	0	Initializing	0
Initial Reaction		RF03E5809_B-1568		1 MNXM15@MNXC2 <==> 1 MNXM15@MNXC3	NRGA_BACSU	-10000	10000	0	Initializing	0
Initial Reaction		RFA7D7587_RL-1642		1 MNXM15@MNXC3 + 1 MNXM174@MNXC3 <-- 1 MNXM1@MNXC3 + 1 MNXM259@MNXC3 + 1 MNXM2@MNXC3	GUAD_BACSU	-10000	0	0	Initializing	0
Initial Reaction		R8348ECA3_RL-807		1 MNXM15@MNXC3 + 1 MNXM1@MNXC3 + 1 MNXM23@MNXC3 + 1 MNXM89582@MNXC3 <-- 1 MNXM2@MNXC3 + 1 MNXM55@MNXC3	METC_BACSU	-10000	0	0	Initializing	0
Initial Reaction		R822C2259_RL-798		1 MNXM15@MNXC3 + 1 MNXM213@MNXC3 <-- 1 MNXM168@MNXC3 + 1 MNXM1@MNXC3 + 1 MNXM2@MNXC3	ADEC_BACSU;YERA_BACSU	-10000	0	0	Initializing	0
Initial Reaction		RD882D6_RL-1396		1 MNXM15@MNXC3 + 1 MNXM217@MNXC3 <-- 1 MNXM2@MNXC3 + 1 MNXM5065@MNXC3	MTNU_BACSU	-10000	0	0	Initializing	0
Initial Reaction		RE92322D3_RL-1512		1 MNXM15@MNXC3 + 1 MNXM22@MNXC3 + 1 MNXM473@MNXC3 <-- 1 MNXM2@MNXC3 + 1 MNXM4@MNXC3 + 1 MNXM660@MNXC3		-10000	0	0	Initializing	0
Initial Reaction		RC589DE04_RL-1275		1 MNXM15@MNXC3 + 1 MNXM22@MNXC3 + 1 MNXM69@MNXC3 <-- 1 MNXM29@MNXC3 + 1 MNXM2@MNXC3 + 1 MNXM4@MNXC3	GLOX_BACSU	-10000	0	0	Initializing	0
Initial Reaction		RCF98E6D8_RL-1338		1 MNXM15@MNXC3 + 1 MNXM234@MNXC3 <-- 1 MNXM1@MNXC3 + 1 MNXM266@MNXC3 + 1 MNXM2@MNXC3	COMEB_BACSU	-10000	0	0	Initializing	0
Initial Reaction		R8B7D9DD0_RL-878		1 MNXM15@MNXC3 + 1 MNXM23@MNXC3 <-- 1 MNXM53@MNXC3	SDHA_BACSU+SDHB_BACSU	-10000	0	0	Initializing	0
Initial Reaction		REAE0A1CD_RL-1526		1 MNXM15@MNXC3 + 1 MNXM23@MNXC3 <-- 1 MNXM694@MNXC3	SDHD_BACSU	-10000	0	0	Initializing	0
Initial Reaction		R49B399B_B-402		1 MNXM15@MNXC3 + 1 MNXM2552@MNXC3 <==> 1 MNXM1@MNXC3 + 1 MNXM2073@MNXC3 + 1 MNXM2@MNXC3	MTNU_BACSU	-10000	10000	0	Initializing	0
Initial Reaction		R36BDE232_RL-276		1 MNXM15@MNXC3 + 1 MNXM26@MNXC3 <-- 1 MNXM2@MNXC3 + 1 MNXM4428@MNXC3	MTNU_BACSU	-10000	0	0	Initializing	0
Initial Reaction		RFA88E909_RL-1643		1 MNXM15@MNXC3 + 1 MNXM274@MNXC3 <-- 1 MNXM216@MNXC3 + 1 MNXM2@MNXC3	PNCA_BACSU;YAAI_BACSU	-10000	0	0	Initializing	0
Initial Reaction		R78D352B1_LR-742		1 MNXM15@MNXC3 + 1 MNXM337@MNXC3 --> 1 MNXM188@MNXC3 + 1 MNXM1@MNXC3 + 1 MNXM23@MNXC3 + 1 MNXM2@MNXC3	PABA_BACSU+TRPE_BACSU	0	10000	0	Initializing	0
Initial Reaction		RAE0128B7_RL-1120		1 MNXM15@MNXC3 + 1 MNXM383@MNXC3 <-- 1 MNXM2239@MNXC3 + 1 MNXM2@MNXC3	MTNU_BACSU	-10000	0	0	Initializing	0
Initial Reaction		RD0E86B91_LR-1346		1 MNXM15@MNXC3 + 1 MNXM3@MNXC3 + 1 MNXM5328@MNXC3 --> 1 MNXM1@MNXC3 + 1 MNXM7@MNXC3 + 1 MNXM9211@MNXC3 + 1 MNXM9@MNXC3	GLNA_BACSU	0	10000	0	Initializing	0
Initial Reaction		R2A514FF5_LR-193		1 MNXM15@MNXC3 + 1 MNXM3@MNXC3 + 1 MNXM89557@MNXC3 --> 1 MNXM1@MNXC3 + 1 MNXM37@MNXC3 + 1 MNXM7@MNXC3 + 1 MNXM9@MNXC3	GLNA_BACSU	0	10000	0	Initializing	0
Initial Reaction		RDAE77DD2_RL-1417		1 MNXM15@MNXC3 + 1 MNXM492@MNXC3 <-- 1 MNXM1@MNXC3 + 1 MNXM2@MNXC3 + 1 MNXM704@MNXC3	CDD_BACSU	-10000	0	0	Initializing	0
Initial Reaction		RB21AE054_RL-1150		1 MNXM15@MNXC3 + 1 MNXM68@MNXC3 <-- 1 MNXM2@MNXC3 + 1 MNXM48448@MNXC3	GAMA_BACSU;NAGB_BACSU	-10000	0	0	Initializing	0
Initial Reaction		RD15E0BAD_RL-1349		1 MNXM15@MNXC3 + 1 MNXM75@MNXC3 + 1 MNXM9@MNXC3 <-- 1 MNXM187@MNXC3 + 1 MNXM2@MNXC3		-10000	0	0	Initializing	0
Initial Reaction		R1872D5AE_RL-59		1 MNXM15@MNXC3 + 1 MNXM75@MNXC3 <-- 1 MNXM218@MNXC3		-10000	0	0	Initializing	0
Initial Reaction		R1D91677F_RL-98		1 MNXM15@MNXC3 + 1 MNXM89557@MNXC3 <-- 1 MNXM2@MNXC3 + 1 MNXM37@MNXC3	GLSA1_BACSU;GLSA2_BACSU	-10000	0	0	Initializing	0
Initial Reaction		R90B66DB3_B-908		1 MNXM15@MNXC3 + 1 MNXM93@MNXC3 <==> 1 MNXM42@MNXC3	ASPA_BACSU	-10000	10000	0	Initializing	0
Initial Reaction		R8B05645C_LR-870		1 MNXM1607@MNXC2 + 1 MNXM2@MNXC3 + 1 MNXM3@MNXC3 --> 1 MNXM1607@MNXC3 + 1 MNXM1@MNXC3 + 1 MNXM7@MNXC3 + 1 MNXM9@MNXC3	OPUAA_BACSU+OPUAB_BACSU+OPUAC_BACSU	0	10000	0	Initializing	0
Initial Reaction		RAC909E93_B-1113		1 MNXM1608@MNXC2 + 1 MNXM1@MNXC2 <==> 1 MNXM1608@MNXC3 + 1 MNXM1@MNXC3	DCTA_BACSU+DCTB_BACSU;YFLS_BACSU;YWKB_BACSU	-10000	10000	0	Initializing	0
Initial Reaction		REABD2163_B-1524		1 MNXM160@MNXC2 + 1 MNXM1@MNXC2 + 2 MNXM9@MNXC3 <==> 1 MNXM160@MNXC3 + 1 MNXM1@MNXC3 + 2 MNXM9@MNXC2		-10000	10000	0	Initializing	0
Initial Reaction		R53B07257_B-478		1 MNXM160@MNXC3 + 1 MNXM1855@MNXC3 <==> 1 MNXM2@MNXC3 + 1 MNXM3356@MNXC3	BGLA_BACSU	-10000	10000	0	Initializing	0
Initial Reaction		RD51F1513_B-1376		1 MNXM160@MNXC3 + 1 MNXM1@MNXC3 + 1 MNXM7@MNXC3 <==> 1 MNXM3@MNXC3 + 1 MNXM41@MNXC3	GLK_BACSU	-10000	10000	0	Initializing	0
Initial Reaction		RB76892E3_B-1185		1 MNXM160@MNXC3 + 1 MNXM23@MNXC3 <==> 1 MNXM41@MNXC2 + 1 MNXM73@MNXC3	PTXBC_BACSU+PT1_BACSU+PTHP_BACSU;PT1_BACSU+PTG3C_BACSU+PTHP_BACSU;PT1_BACSU+PTHP_BACSU+PTOCB_BACSU;PT1_BACSU+PTHP_BACSU+PTXA_BACSU	-10000	10000	0	Initializing	0
Initial Reaction		R6EA97C1C_B-671		1 MNXM160@MNXC3 + 1 MNXM4100@MNXC3 <==> 1 MNXM2806@MNXC3 + 1 MNXM2@MNXC3	BGLA_BACSU	-10000	10000	0	Initializing	0
Initial Reaction		REE56858C_B-1557		1 MNXM160@MNXC3 + 1 MNXM41@MNXC3 <==> 1 MNXM2394@MNXC3 + 1 MNXM2@MNXC3	GLVA_BACSU	-10000	10000	0	Initializing	0
Initial Reaction		R62F61D9C_B-590		1 MNXM160@MNXC3 + 1 MNXM41@MNXC3 <==> 1 MNXM2@MNXC3 + 1 MNXM4419@MNXC3	BGLA_BACSU;LICH_BACSU	-10000	10000	0	Initializing	0
Initial Reaction		R966224A8_B-939		1 MNXM160@MNXC3 + 1 MNXM41@MNXC3 <==> 1 MNXM2@MNXC3 + 1 MNXM448@MNXC3	TREC_BACSU	-10000	10000	0	Initializing	0
Initial Reaction		R2579B3B7_B-153		1 MNXM160@MNXC3 + 1 MNXM5@MNXC3 <==> 1 MNXM1@MNXC3 + 1 MNXM429@MNXC3 + 1 MNXM6@MNXC3	G6PD_BACSU	-10000	10000	0	Initializing	0
Initial Reaction		RB5ACCBAE_B-1171		1 MNXM160@MNXC3 + 1 MNXM78@MNXC3 <==> 1 MNXM1924@MNXC3 + 1 MNXM2@MNXC3	FRLB_BACSU	-10000	10000	0	Initializing	0
Initial Reaction		RF6A7C83D_RL-1619		1 MNXM160@MNXC3 <-- 1 MNXM508@MNXC3	G6PI_BACSU	-10000	0	0	Initializing	0
Initial Reaction		R4028DED3_RL-333		1 MNXM160@MNXC3 <-- 1 MNXM68@MNXC3	G6PI_BACSU	-10000	0	0	Initializing	0
Initial Reaction		RC937B722_B-1298		1 MNXM160@MNXC3 <==> 1 MNXM96@MNXC3	GLMM_BACSU	-10000	10000	0	Initializing	0
Initial Reaction		RE8370F12_RL-1503		1 MNXM1617@MNXC3 + 1 MNXM1@MNXC3 + 1 MNXM2@MNXC3 <-- 1 MNXM245@MNXC3		-10000	0	0	Initializing	0
Initial Reaction		R2FF6DBB2_B-235		1 MNXM1626@MNXC3 + 1 MNXM5@MNXC3 <==> 1 MNXM1@MNXC3 + 1 MNXM622@MNXC3 + 1 MNXM6@MNXC3	DXR_BACSU	-10000	10000	0	Initializing	0
Initial Reaction		RE922957D_LR-1511		1 MNXM1630@MNXC2 + 1 MNXM2@MNXC3 + 1 MNXM3@MNXC3 --> 1 MNXM1630@MNXC3 + 1 MNXM1@MNXC3 + 1 MNXM7@MNXC3 + 1 MNXM9@MNXC3	SSUB_BACSU+SSUA_BACSU+SSUC_BACSU	0	10000	0	Initializing	0
Initial Reaction		R926E7B95_B-920		1 MNXM1641@MNXC3 + 1 MNXM1@MNXC3 + 1 MNXM7@MNXC3 <==> 1 MNXM1642@MNXC3 + 1 MNXM3@MNXC3	ISPE_BACSU	-10000	10000	0	Initializing	0
Initial Reaction		R484DDEF5_B-392		1 MNXM1659@MNXC3 <==> 1 MNXM68@MNXC3	PHI_BACSU	-10000	10000	0	Initializing	0
Initial Reaction		REBC7E815_LR-1534		1 MNXM165@MNXC2 + 1 MNXM2@MNXC3 + 1 MNXM3@MNXC3 --> 1 MNXM165@MNXC3 + 1 MNXM1@MNXC3 + 1 MNXM7@MNXC3 + 1 MNXM9@MNXC3	LPLB_BACSU;YESO_BACSU+YESP_BACSU+YESQ_BACSU	0	10000	0	Initializing	0
Initial Reaction		RE7C70B41_B-1499		1 MNXM165@MNXC2 + 1 MNXM73@MNXC3 <==> 1 MNXM2394@MNXC3 + 1 MNXM23@MNXC3	PT1_BACSU+PTHP_BACSU+PTOCB_BACSU	-10000	10000	0	Initializing	0
Initial Reaction		RBF4920A7_B-1228		1 MNXM165@MNXC3 + 1 MNXM2@MNXC3 <==> 2 MNXM41@MNXC3	O16G3_BACSU	-10000	10000	0	Initializing	0
Initial Reaction		RC1977CF2_B-1243		1 MNXM165@MNXC3 + 1 MNXM41@MNXC3 <==> 1 MNXM2@MNXC3 + 1 MNXM61038@MNXC3	O16G1_BACSU;O16G2_BACSU	-10000	10000	0	Initializing	0
Initial Reaction		R9DE03C00_B-994		1 MNXM165@MNXC3 + 1 MNXM9@MNXC3 <==> 1 MNXM41@MNXC3 + 1 MNXM679@MNXC3	YVDK_BACSU	-10000	10000	0	Initializing	0
Initial Reaction		RFB3ECD1D_B-1650		1 MNXM1660@MNXC3 <==> 1 MNXM97018@MNXC3	UXAC_BACSU	-10000	10000	0	Initializing	0
Initial Reaction		R5D0D0E2B_B-546		1 MNXM16624@MNXC3 + 0.48828 MNXM5258@MNXC3 <==> 0.0145 MNXM5305@MNXC3 + 0.453 MNXM7630@MNXC3 + 0.0112 MNXM8673@MNXC3 + 0.00808 MNXM8674@MNXC3 + 0.016 MNXM8675@MNXC3	YDIB_BACSU	-10000	10000	0	Initializing	0
Initial Reaction		R862D1249_RL-829		1 MNXM166@MNXC3 + 1 MNXM19@MNXC3 + 1 MNXM5@MNXC3 <-- 1 MNXM16@MNXC3 + 1 MNXM6@MNXC3 + 1 MNXM715@MNXC3	UBIE_BACSU	-10000	0	0	Initializing	0
Initial Reaction		R968F7401_B-941		1 MNXM1675@MNXC3 + 1 MNXM1@MNXC3 + 1 MNXM7@MNXC3 <==> 1 MNXM1750@MNXC3 + 1 MNXM3@MNXC3	RHAB_BACSU	-10000	10000	0	Initializing	0
Initial Reaction		R11AB4F29_B-10		1 MNXM1675@MNXC3 <==> 1 MNXM512@MNXC3 + 1 MNXM77@MNXC3	YUXG_BACSU	-10000	10000	0	Initializing	0
Initial Reaction		RE8BA55F5_B-1507		1 MNXM167@MNXC3 + 1 MNXM89602@MNXC3 <==> 1 MNXM2@MNXC3 + 1 MNXM621@MNXC3	AGAL_BACSU	-10000	10000	0	Initializing	0
Initial Reaction		R7047254_B-683		1 MNXM167@MNXC3 <==> 1 MNXM3518@MNXC3		-10000	10000	0	Initializing	0
Initial Reaction		R85F6B42C_LR-827		1 MNXM1688@MNXC3 + 1 MNXM1@MNXC3 + 1 MNXM6@MNXC3 --> 1 MNXM5@MNXC3 + 1 MNXM785@MNXC3	MURB_BACSU	0	10000	0	Initializing	0
Initial Reaction		R802C2BCE_B-781		1 MNXM1688@MNXC3 + 1 MNXM9@MNXC3 <==> 1 MNXM47@MNXC3 + 1 MNXM73@MNXC3	MURA1_BACSU	-10000	10000	0	Initializing	0
Initial Reaction		R8DE66411_RL-893		1 MNXM168@MNXC2 + 1 MNXM1@MNXC2 <-- 1 MNXM168@MNXC3 + 1 MNXM1@MNXC3		-10000	0	0	Initializing	0
Initial Reaction		R97CA8345_B-951		1 MNXM168@MNXC3 + 1 MNXM1777@MNXC3 <==> 1 MNXM19@MNXC3 + 1 MNXM2@MNXC3	MTNN_BACSU	-10000	10000	0	Initializing	0
Initial Reaction		R44757C01_B-370		1 MNXM168@MNXC3 + 1 MNXM295@MNXC3 <==> 1 MNXM212@MNXC3 + 1 MNXM9@MNXC3	DEOD_BACSU;PUNA_BACSU	-10000	10000	0	Initializing	0
Initial Reaction		R3B1017EE_B-298		1 MNXM1694@MNXC3 <==> 1 MNXM1792@MNXC3 + 1 MNXM2@MNXC3	ACON_BACSU	-10000	10000	0	Initializing	0
Initial Reaction		RBBF437E1_B-1209		1 MNXM1694@MNXC3 <==> 1 MNXM23@MNXC3 + 1 MNXM25@MNXC3	PRPB_BACSU	-10000	10000	0	Initializing	0
Initial Reaction		RFE72F91A_B-1669		1 MNXM169@MNXC3 + 2 MNXM1@MNXC3 + 1 MNXM20@MNXC3 + 1 MNXM37@MNXC3 <==> 1 MNXM35@MNXC3 + 2 MNXM89557@MNXC3	YERD_BACSU	-10000	10000	0	Initializing	0
Initial Reaction		RCB2E3D7A_B-1311		1 MNXM1706@MNXC3 + 1 MNXM2@MNXC3 <==> 1 MNXM891@MNXC3	LEUC_BACSU+LEUD_BACSU	-10000	10000	0	Initializing	0
Initial Reaction		RE4B00DB4_B-1479		1 MNXM1706@MNXC3 + 1 MNXM2@MNXC3 <==> 1 MNXM985@MNXC3	LEUC_BACSU;LEUD_BACSU	-10000	10000	0	Initializing	0
Initial Reaction		RA29BD095_B-1031		1 MNXM1709@MNXC3 <==> 1 MNXM718@MNXC3	KDUI_BACSU	-10000	10000	0	Initializing	0
Initial Reaction		R4B49AB52_RL-414		1 MNXM17106@MNXC3 + 2 MNXM1@MNXC3 + 1 MNXM80@MNXC3 <-- 1 MNXM2@MNXC3 + 1 MNXM87@MNXC3	YUND_BACSU	-10000	0	0	Initializing	0
Initial Reaction		R6EF38510_B-675		1 MNXM172@MNXC3 + 1 MNXM2@MNXC3 + 1 MNXM5@MNXC3 <==> 2 MNXM1@MNXC3 + 1 MNXM25@MNXC3 + 1 MNXM6@MNXC3	GABD_BACSU	-10000	10000	0	Initializing	0
Initial Reaction		R835EDBFE_B-809		1 MNXM172@MNXC3 + 1 MNXM89557@MNXC3 <==> 1 MNXM192@MNXC3 + 1 MNXM20@MNXC3	GABT_BACSU	-10000	10000	0	Initializing	0
Initial Reaction		R44365F83_B-369		1 MNXM174@MNXC2 + 1 MNXM1@MNXC2 <==> 1 MNXM174@MNXC3 + 1 MNXM1@MNXC3	YWDJ_BACSU;PBUG_BACSU;PBUO_BACSU;PBUX_BACSU;PUCJ_BACSU+PUCK_BACSU	-10000	10000	0	Initializing	0
Initial Reaction		RB5189393_LR-1167		1 MNXM174@MNXC3 + 1 MNXM295@MNXC3 --> 1 MNXM687@MNXC3 + 1 MNXM9@MNXC3	DEOD_BACSU;PUNA_BACSU	0	10000	0	Initializing	0
Initial Reaction		R9490975F_B-930		1 MNXM1759@MNXC3 + 1 MNXM20@MNXC3 <==> 1 MNXM1872@MNXC3 + 1 MNXM89557@MNXC3	PATA_BACSU;YUGH_BACSU	-10000	10000	0	Initializing	0
Initial Reaction		RBEC34400_B-1223		1 MNXM1759@MNXC3 + 1 MNXM2@MNXC3 <==> 1 MNXM26@MNXC3 + 1 MNXM644@MNXC3	DAPEL_BACSU	-10000	10000	0	Initializing	0
Initial Reaction		RC37A5936_B-1257		1 MNXM1792@MNXC3 + 1 MNXM2@MNXC3 <==> 1 MNXM9861@MNXC3	PRPD_BACSU	-10000	10000	0	Initializing	0
Initial Reaction		R342F609C_B-257		1 MNXM179@MNXC2 + 1 MNXM1@MNXC2 <==> 1 MNXM179@MNXC3 + 1 MNXM1@MNXC3	LCTP_BACSU;LUTP_BACSU	-10000	10000	0	Initializing	0
Initial Reaction		R5958F880_B-519		1 MNXM179@MNXC3 <==> 1 MNXM39@MNXC3 + 1 MNXM75@MNXC3		-10000	10000	0	Initializing	0
Initial Reaction		RE4ADEE31_B-1478		1 MNXM17@MNXC3 + 1 MNXM1@MNXC3 + 1 MNXM2403@MNXC3 <==> 1 MNXM2@MNXC3 + 1 MNXM47@MNXC3	MNAA_BACSU	-10000	10000	0	Initializing	0
Initial Reaction		R37CC4AD8_B-283		1 MNXM17@MNXC3 + 1 MNXM1@MNXC3 + 1 MNXM6240@MNXC3 <==> 1 MNXM52@MNXC3 + 1 MNXM7535@MNXC3	UGTP_BACSU	-10000	10000	0	Initializing	0
Initial Reaction		RA5B27809_B-1051		1 MNXM17@MNXC3 + 1 MNXM1@MNXC3 + 1 MNXM6241@MNXC3 <==> 1 MNXM52@MNXC3 + 1 MNXM7536@MNXC3	UGTP_BACSU	-10000	10000	0	Initializing	0
Initial Reaction		R3C0E0D28_B-307		1 MNXM17@MNXC3 + 1 MNXM1@MNXC3 + 1 MNXM6242@MNXC3 <==> 1 MNXM52@MNXC3 + 1 MNXM7537@MNXC3	UGTP_BACSU	-10000	10000	0	Initializing	0
Initial Reaction		R69D0558D_B-635		1 MNXM17@MNXC3 + 1 MNXM1@MNXC3 + 1 MNXM6243@MNXC3 <==> 1 MNXM52@MNXC3 + 1 MNXM7538@MNXC3	UGTP_BACSU	-10000	10000	0	Initializing	0
Initial Reaction		R13A78B5F_B-25		1 MNXM17@MNXC3 + 1 MNXM1@MNXC3 + 1 MNXM6244@MNXC3 <==> 1 MNXM52@MNXC3 + 1 MNXM7539@MNXC3	UGTP_BACSU	-10000	10000	0	Initializing	0
Initial Reaction		R2F6CEFD9_B-229		1 MNXM17@MNXC3 + 1 MNXM1@MNXC3 + 1 MNXM6245@MNXC3 <==> 1 MNXM52@MNXC3 + 1 MNXM7540@MNXC3	UGTP_BACSU	-10000	10000	0	Initializing	0
Initial Reaction		RB6D09AF8_B-1178		1 MNXM17@MNXC3 + 1 MNXM1@MNXC3 + 1 MNXM6246@MNXC3 <==> 1 MNXM52@MNXC3 + 1 MNXM7541@MNXC3	UGTP_BACSU	-10000	10000	0	Initializing	0
Initial Reaction		R24AEA829_B-151		1 MNXM17@MNXC3 + 1 MNXM1@MNXC3 + 1 MNXM6247@MNXC3 <==> 1 MNXM52@MNXC3 + 1 MNXM7542@MNXC3	UGTP_BACSU	-10000	10000	0	Initializing	0
Initial Reaction		R423F275C_B-347		1 MNXM17@MNXC3 + 1 MNXM1@MNXC3 + 1 MNXM6248@MNXC3 <==> 1 MNXM52@MNXC3 + 1 MNXM7543@MNXC3	UGTP_BACSU	-10000	10000	0	Initializing	0
Initial Reaction		R3A803777_B-295		1 MNXM17@MNXC3 + 1 MNXM1@MNXC3 + 1 MNXM7535@MNXC3 <==> 1 MNXM52@MNXC3 + 1 MNXM7956@MNXC3	YKON_BACSU	-10000	10000	0	Initializing	0
Initial Reaction		RA33C4256_B-1034		1 MNXM17@MNXC3 + 1 MNXM1@MNXC3 + 1 MNXM7536@MNXC3 <==> 1 MNXM52@MNXC3 + 1 MNXM7957@MNXC3	YKON_BACSU	-10000	10000	0	Initializing	0
Initial Reaction		RF6E21AF3_B-1621		1 MNXM17@MNXC3 + 1 MNXM1@MNXC3 + 1 MNXM7537@MNXC3 <==> 1 MNXM52@MNXC3 + 1 MNXM7958@MNXC3	YKON_BACSU	-10000	10000	0	Initializing	0
Initial Reaction		R90739586_B-906		1 MNXM17@MNXC3 + 1 MNXM1@MNXC3 + 1 MNXM7538@MNXC3 <==> 1 MNXM52@MNXC3 + 1 MNXM7959@MNXC3	YKON_BACSU	-10000	10000	0	Initializing	0
Initial Reaction		R28F2FFFA_B-181		1 MNXM17@MNXC3 + 1 MNXM1@MNXC3 + 1 MNXM7539@MNXC3 <==> 1 MNXM52@MNXC3 + 1 MNXM7960@MNXC3	YKON_BACSU	-10000	10000	0	Initializing	0
Initial Reaction		R95F8491D_B-935		1 MNXM17@MNXC3 + 1 MNXM1@MNXC3 + 1 MNXM7540@MNXC3 <==> 1 MNXM52@MNXC3 + 1 MNXM7961@MNXC3	YKON_BACSU	-10000	10000	0	Initializing	0
Initial Reaction		R6A1BE0A_B-639		1 MNXM17@MNXC3 + 1 MNXM1@MNXC3 + 1 MNXM7541@MNXC3 <==> 1 MNXM2902@MNXC3 + 1 MNXM52@MNXC3	YKON_BACSU	-10000	10000	0	Initializing	0
Initial Reaction		R37224031_B-279		1 MNXM17@MNXC3 + 1 MNXM1@MNXC3 + 1 MNXM7542@MNXC3 <==> 1 MNXM3132@MNXC3 + 1 MNXM52@MNXC3	YKON_BACSU	-10000	10000	0	Initializing	0
Initial Reaction		RCC731E26_B-1321		1 MNXM17@MNXC3 + 1 MNXM1@MNXC3 + 1 MNXM7543@MNXC3 <==> 1 MNXM4217@MNXC3 + 1 MNXM52@MNXC3	YKON_BACSU	-10000	10000	0	Initializing	0
Initial Reaction		RC5F56BE7_B-1278		1 MNXM17@MNXC3 + 1 MNXM1@MNXC3 + 1 MNXM9172@MNXC3 <==> 1 MNXM52@MNXC3 + 1 MNXM6240@MNXC3		-10000	10000	0	Initializing	0
Initial Reaction		RC014481F_B-1237		1 MNXM17@MNXC3 + 1 MNXM1@MNXC3 + 1 MNXM9173@MNXC3 <==> 1 MNXM52@MNXC3 + 1 MNXM6241@MNXC3		-10000	10000	0	Initializing	0
Initial Reaction		R2DFC87E4_B-219		1 MNXM17@MNXC3 + 1 MNXM1@MNXC3 + 1 MNXM9174@MNXC3 <==> 1 MNXM52@MNXC3 + 1 MNXM6242@MNXC3		-10000	10000	0	Initializing	0
Initial Reaction		R281DA41C_B-175		1 MNXM17@MNXC3 + 1 MNXM1@MNXC3 + 1 MNXM9175@MNXC3 <==> 1 MNXM52@MNXC3 + 1 MNXM6243@MNXC3		-10000	10000	0	Initializing	0
Initial Reaction		RD271E407_B-1357		1 MNXM17@MNXC3 + 1 MNXM1@MNXC3 + 1 MNXM9176@MNXC3 <==> 1 MNXM52@MNXC3 + 1 MNXM6244@MNXC3		-10000	10000	0	Initializing	0
Initial Reaction		RD790C7FF_B-1390		1 MNXM17@MNXC3 + 1 MNXM1@MNXC3 + 1 MNXM9177@MNXC3 <==> 1 MNXM52@MNXC3 + 1 MNXM6245@MNXC3		-10000	10000	0	Initializing	0
Initial Reaction		R269E59A3_B-162		1 MNXM17@MNXC3 + 1 MNXM1@MNXC3 + 1 MNXM9178@MNXC3 <==> 1 MNXM52@MNXC3 + 1 MNXM6246@MNXC3		-10000	10000	0	Initializing	0
Initial Reaction		R237F7A5B_B-139		1 MNXM17@MNXC3 + 1 MNXM1@MNXC3 + 1 MNXM9179@MNXC3 <==> 1 MNXM52@MNXC3 + 1 MNXM6247@MNXC3		-10000	10000	0	Initializing	0
Initial Reaction		R86E467FB_B-836		1 MNXM17@MNXC3 + 1 MNXM1@MNXC3 + 1 MNXM9180@MNXC3 <==> 1 MNXM52@MNXC3 + 1 MNXM6248@MNXC3		-10000	10000	0	Initializing	0
Initial Reaction		R28BF4A7E_B-179		1 MNXM17@MNXC3 + 1 MNXM7@MNXC3 <==> 1 MNXM3@MNXC3 + 1 MNXM80@MNXC3	PYRH_BACSU	-10000	10000	0	Initializing	0
Initial Reaction		RE1BF5EDD_B-1455		1 MNXM18038@MNXC2 + 1 MNXM1@MNXC2 <==> 1 MNXM18038@MNXC3 + 1 MNXM1@MNXC3		-10000	10000	0	Initializing	0
Initial Reaction		R1671AE5B_B-40		1 MNXM1806@MNXC3 <==> 1 MNXM244@MNXC3 + 1 MNXM77@MNXC3	IOLJ_BACSU	-10000	10000	0	Initializing	0
Initial Reaction		R1FB0F404_B-111		1 MNXM182@MNXC2 + 1 MNXM1@MNXC2 <==> 1 MNXM182@MNXC3 + 1 MNXM1@MNXC3	GLCP_BACSU	-10000	10000	0	Initializing	0
Initial Reaction		R6A225F9F_B-641		1 MNXM182@MNXC2 + 1 MNXM73@MNXC3 <==> 1 MNXM23@MNXC3 + 1 MNXM427@MNXC3	PT1_BACSU+PTHP_BACSU+PTN3B_BACSU	-10000	10000	0	Initializing	0
Initial Reaction		RCE2DA31D_B-1327		1 MNXM183@MNXC3 + 1 MNXM1@MNXC3 + 1 MNXM6@MNXC3 <==> 1 MNXM318@MNXC3 + 1 MNXM5@MNXC3	YITJ_BACSU	-10000	10000	0	Initializing	0
Initial Reaction		R16E475E2_B-44		1 MNXM183@MNXC3 + 1 MNXM234@MNXC3 + 1 MNXM38@MNXC3 <==> 1 MNXM257@MNXC3 + 1 MNXM79@MNXC3 + 1 MNXM96415@MNXC3		-10000	10000	0	Initializing	0
Initial Reaction		RD838F4FB_LR-1394		1 MNXM183@MNXC3 + 1 MNXM234@MNXC3 --> 1 MNXM257@MNXC3 + 1 MNXM281@MNXC3	TYSY1_BACSU;TYSY2_BACSU	0	10000	0	Initializing	0
Initial Reaction		R740CEADC_B-716		1 MNXM183@MNXC3 + 1 MNXM238@MNXC3 + 1 MNXM2@MNXC3 <==> 1 MNXM79@MNXC3 + 1 MNXM959@MNXC3	PANB_BACSU	-10000	10000	0	Initializing	0
Initial Reaction		R95F08F4D_B-934		1 MNXM183@MNXC3 + 1 MNXM29@MNXC3 + 1 MNXM2@MNXC3 <==> 1 MNXM53@MNXC3 + 1 MNXM79@MNXC3	GLYA_BACSU	-10000	10000	0	Initializing	0
Initial Reaction		R543D9FD7_B-480		1 MNXM183@MNXC3 + 1 MNXM5@MNXC3 <==> 1 MNXM511@MNXC3 + 1 MNXM6@MNXC3	FOLD_BACSU	-10000	10000	0	Initializing	0
Initial Reaction		RCC1863F0_B-1316		1 MNXM1855@MNXC2 + 1 MNXM1@MNXC2 <==> 1 MNXM1855@MNXC3 + 1 MNXM1@MNXC3		-10000	10000	0	Initializing	0
Initial Reaction		RF7C8D7C9_B-1625		1 MNXM1855@MNXC3 + 1 MNXM508@MNXC3 <==> 1 MNXM2@MNXC3 + 1 MNXM3356@MNXC3	BGLA_BACSU;LICH_BACSU	-10000	10000	0	Initializing	0
Initial Reaction		R57A03AB1_LR-508		1 MNXM1860@MNXC3 + 1 MNXM2@MNXC3 --> 1 MNXM1@MNXC3 + 1 MNXM4133@MNXC3 + 1 MNXM9@MNXC3	NTPA_BACSU	0	10000	0	Initializing	0
Initial Reaction		R40DDAE6C_B-339		1 MNXM1865@MNXC3 <==> 1 MNXM78@MNXC3	KAMA_BACSU	-10000	10000	0	Initializing	0
Initial Reaction		REBE3C8D4_B-1536		1 MNXM186@MNXC3 + 1 MNXM1@MNXC3 + 1 MNXM7@MNXC3 <==> 1 MNXM3@MNXC3 + 1 MNXM597@MNXC3	XYLB_BACSU	-10000	10000	0	Initializing	0
Initial Reaction		RF1FC7F85_B-1580		1 MNXM186@MNXC3 + 1 MNXM258@MNXC3 <==> 1 MNXM2378@MNXC3 + 1 MNXM68@MNXC3	TKT_BACSU	-10000	10000	0	Initializing	0
Initial Reaction		R3141C59B_B-244		1 MNXM186@MNXC3 <==> 1 MNXM901@MNXC3	ARAD_BACSU	-10000	10000	0	Initializing	0
Initial Reaction		RCE54D19E_LR-1330		1 MNXM1873@MNXC3 --> 1 MNXM1@MNXC3 + 1 MNXM2@MNXC3 + 1 MNXM480@MNXC3		0	10000	0	Initializing	0
Initial Reaction		RF35A436A_B-1589		1 MNXM18772@MNXC3 + 1 MNXM89612@MNXC3 <==> 2 MNXM5132@MNXC3	CLS1_BACSU;CLSA_BACSU	-10000	10000	0	Initializing	0
Initial Reaction		RCBFAD1D3_B-1315		1 MNXM187@MNXC2 <==> 1 MNXM187@MNXC3		-10000	10000	0	Initializing	0
Initial Reaction		RC0BC5E81_RL-1241		1 MNXM188@MNXC3 + 1 MNXM1@MNXC3 + 1 MNXM23@MNXC3 + 1 MNXM89557@MNXC3 <-- 1 MNXM337@MNXC3 + 1 MNXM37@MNXC3	PABA_BACSU+TRPE_BACSU	-10000	0	0	Initializing	0
Initial Reaction		R5EB12655_LR-557		1 MNXM18941@MNXC2 + 1 MNXM2@MNXC3 + 1 MNXM3@MNXC3 --> 1 MNXM18941@MNXC3 + 1 MNXM1@MNXC3 + 1 MNXM7@MNXC3 + 1 MNXM9@MNXC3	OPUAA_BACSU+OPUAB_BACSU+OPUAC_BACSU	0	10000	0	Initializing	0
Initial Reaction		R5E547493_B-554		1 MNXM189@MNXC3 + 1 MNXM5@MNXC3 <==> 1 MNXM1@MNXC3 + 1 MNXM392@MNXC3 + 1 MNXM6@MNXC3	YOAD_BACSU	-10000	10000	0	Initializing	0
Initial Reaction		R848D7E7B_B-817		1 MNXM189@MNXC3 + 1 MNXM5@MNXC3 <==> 1 MNXM1@MNXC3 + 1 MNXM475@MNXC3 + 1 MNXM6@MNXC3	YKWC_BACSU	-10000	10000	0	Initializing	0
Initial Reaction		RC4482D8E_RL-1269		1 MNXM19008@MNXC2 + 1 MNXM1@MNXC3 + 1 MNXM7@MNXC3 + 1 MNXM9@MNXC3 <-- 1 MNXM19008@MNXC3 + 1 MNXM2@MNXC3 + 1 MNXM3@MNXC3	CADA_BACSU;ZOSA_BACSU	-10000	0	0	Initializing	0
Initial Reaction		RD9F94F0C_RL-1408		1 MNXM190@MNXC3 + 1 MNXM1@MNXC3 + 1 MNXM7@MNXC3 + 1 MNXM9@MNXC3 <-- 1 MNXM3@MNXC3 + 1 MNXM60@MNXC3 + 1 MNXM86@MNXC3	PCCB_BACSU	-10000	0	0	Initializing	0
Initial Reaction		R3EFE3830_RL-322		1 MNXM1915@MNXC3 + 1 MNXM9@MNXC3 <-- 1 MNXM194@MNXC3 + 1 MNXM2@MNXC3	NTPES_BACSU;YFNB_BACSU	-10000	0	0	Initializing	0
Initial Reaction		R1AF50E4B_B-75		1 MNXM1915@MNXC3 + 1 MNXM9@MNXC3 <==> 1 MNXM1@MNXC3 + 1 MNXM274@MNXC3 + 1 MNXM295@MNXC3	DEOD_BACSU;PUNA_BACSU	-10000	10000	0	Initializing	0
Initial Reaction		RAF59F17D_LR-1128		1 MNXM1919@MNXC2 + 1 MNXM2@MNXC3 + 1 MNXM3@MNXC3 --> 1 MNXM1919@MNXC3 + 1 MNXM1@MNXC3 + 1 MNXM7@MNXC3 + 1 MNXM9@MNXC3		0	10000	0	Initializing	0
Initial Reaction		R54461FAC_B-482		1 MNXM192@MNXC2 + 1 MNXM1@MNXC2 <==> 1 MNXM192@MNXC3 + 1 MNXM1@MNXC3	GABP_BACSU	-10000	10000	0	Initializing	0
Initial Reaction		RA2F715F2_LR-1032		1 MNXM1949@MNXC2 + 1 MNXM2@MNXC3 + 1 MNXM3@MNXC3 --> 1 MNXM1949@MNXC3 + 1 MNXM1@MNXC3 + 1 MNXM7@MNXC3 + 1 MNXM9@MNXC3	SSUB_BACSU+SSUA_BACSU+SSUC_BACSU	0	10000	0	Initializing	0
Initial Reaction		R385725AA_RL-284		1 MNXM1953@MNXC3 + 1 MNXM1@MNXC3 + 1 MNXM7@MNXC3 + 1 MNXM9@MNXC3 <-- 1 MNXM32@MNXC3 + 1 MNXM3@MNXC3 + 1 MNXM785@MNXC3	MURC_BACSU	-10000	0	0	Initializing	0
Initial Reaction		RDD6DBEE0_LR-1430		1 MNXM1953@MNXC3 + 1 MNXM331@MNXC3 + 1 MNXM3@MNXC3 --> 1 MNXM1@MNXC3 + 1 MNXM7@MNXC3 + 1 MNXM955@MNXC3 + 1 MNXM9@MNXC3	MURD_BACSU	0	10000	0	Initializing	0
Initial Reaction		RD81C059D_B-1392		1 MNXM1954@MNXC3 + 1 MNXM89653@MNXC3 <==> 1 MNXM2264@MNXC3 + 1 MNXM80@MNXC3	MRAY_BACSU	-10000	10000	0	Initializing	0
Initial Reaction		R412F9598_LR-343		1 MNXM196@MNXC2 + 1 MNXM2@MNXC3 + 1 MNXM3@MNXC3 --> 1 MNXM196@MNXC3 + 1 MNXM1@MNXC3 + 1 MNXM7@MNXC3 + 1 MNXM9@MNXC3	FEUC_BACSU+FEUA_BACSU+FEUB_BACSU;YCLN_BACSU+YCLO_BACSU+YCLP_BACSU+YCLQ_BACSU	0	10000	0	Initializing	0
Initial Reaction		RCE1E3CA5_LR-1326		1 MNXM196@MNXC2 --> 1 MNXM196@MNXC3	EFEM_BACSU+EFEN_BACSU	0	10000	0	Initializing	0
Initial Reaction		R473F109_RL-386		1 MNXM1977@MNXC3 + 1 MNXM23@MNXC3 <-- 1 MNXM2@MNXC3 + 1 MNXM799@MNXC3	DHBB_BACSU;YDDQ_BACSU	-10000	0	0	Initializing	0
Initial Reaction		RA41ED82C_B-1040		1 MNXM197@MNXC3 <==> 1 MNXM2@MNXC3 + 1 MNXM504@MNXC3	YNGF_BACSU	-10000	10000	0	Initializing	0
Initial Reaction		R573BE2B6_B-505		1 MNXM1985@MNXC2 <==> 1 MNXM1985@MNXC3		-10000	10000	0	Initializing	0
Initial Reaction		R6E30D98B_RL-668		1 MNXM1985@MNXC3 + 1 MNXM1@MNXC3 <-- 1 MNXM2598@MNXC3 + 1 MNXM2@MNXC3	NTPES_BACSU	-10000	0	0	Initializing	0
Initial Reaction		R8011D7F9_LR-780		1 MNXM1985@MNXC3 + 1 MNXM2@MNXC3 --> 1 MNXM212@MNXC3 + 1 MNXM9@MNXC3	NTPES_BACSU;YFNB_BACSU	0	10000	0	Initializing	0
Initial Reaction		R4F0C3985_B-442		1 MNXM198@MNXC2 + 1 MNXM73@MNXC3 <==> 1 MNXM23@MNXC3 + 1 MNXM448@MNXC3	PT1_BACSU+PTHP_BACSU+PTTBC_BACSU	-10000	10000	0	Initializing	0
Initial Reaction		RD82D6F8A_B-1393		1 MNXM198@MNXC3 + 1 MNXM9@MNXC3 <==> 1 MNXM41@MNXC3 + 1 MNXM679@MNXC3	YVDK_BACSU	-10000	10000	0	Initializing	0
Initial Reaction		R654C48AE_B-602		1 MNXM199@MNXC2 + 1 MNXM1@MNXC2 <==> 1 MNXM199@MNXC3 + 1 MNXM1@MNXC3	AZLC_BACSU+AZLD_BACSU+BRNQ_BACSU;BRAB_BACSU	-10000	10000	0	Initializing	0
Initial Reaction		R16FBD0E6_B-46		1 MNXM199@MNXC3 + 1 MNXM20@MNXC3 <==> 1 MNXM238@MNXC3 + 1 MNXM89557@MNXC3	ILVE1_BACSU;ILVE2_BACSU	-10000	10000	0	Initializing	0
Initial Reaction		RB4540E4D_B-1163		1 MNXM1@MNXC2 + 1 MNXM207@MNXC2 <==> 1 MNXM1@MNXC3 + 1 MNXM207@MNXC3	NASA_BACSU;NARK_BACSU	-10000	10000	0	Initializing	0
Initial Reaction		RD4D84E74_B-1374		1 MNXM1@MNXC2 + 1 MNXM20@MNXC2 <==> 1 MNXM1@MNXC3 + 1 MNXM20@MNXC3	CSBX_BACSU;YFLS_BACSU;YOAB_BACSU	-10000	10000	0	Initializing	0
Initial Reaction		R781F33D0_LR-736		1 MNXM1@MNXC2 + 1 MNXM211@MNXC2 --> 1 MNXM1@MNXC3 + 1 MNXM211@MNXC3		0	10000	0	Initializing	0
Initial Reaction		R80C33240_B-786		1 MNXM1@MNXC2 + 1 MNXM212@MNXC2 <==> 1 MNXM1@MNXC3 + 1 MNXM212@MNXC3	ALLP_BACSU;YXLA_BACSU	-10000	10000	0	Initializing	0
Initial Reaction		R61A7CF0F_B-580		1 MNXM1@MNXC2 + 1 MNXM213@MNXC2 <==> 1 MNXM1@MNXC3 + 1 MNXM213@MNXC3	YWDJ_BACSU;PBUG_BACSU;PBUO_BACSU;PBUX_BACSU;PUCJ_BACSU+PUCK_BACSU	-10000	10000	0	Initializing	0
Initial Reaction		RFF983DE3_LR-1674		1 MNXM1@MNXC2 + 1 MNXM218@MNXC2 --> 1 MNXM1@MNXC3 + 1 MNXM218@MNXC3	YXER_BACSU	0	10000	0	Initializing	0
Initial Reaction		R70347D05_B-682		1 MNXM1@MNXC2 + 1 MNXM222@MNXC2 <==> 1 MNXM1@MNXC3 + 1 MNXM222@MNXC3	LCTP_BACSU;LUTP_BACSU	-10000	10000	0	Initializing	0
Initial Reaction		R2969F40D_LR-184		1 MNXM1@MNXC2 + 1 MNXM2255@MNXC2 --> 1 MNXM1@MNXC3 + 1 MNXM2255@MNXC3	MNTH_BACSU	0	10000	0	Initializing	0
Initial Reaction		RA22179F4_B-1027		1 MNXM1@MNXC2 + 1 MNXM227@MNXC2 <==> 1 MNXM1@MNXC3 + 1 MNXM227@MNXC3		-10000	10000	0	Initializing	0
Initial Reaction		R6E6A4469_B-670		1 MNXM1@MNXC2 + 1 MNXM231@MNXC2 <==> 1 MNXM1@MNXC3 + 1 MNXM231@MNXC3	AZLC_BACSU+AZLD_BACSU+BRNQ_BACSU;BRAB_BACSU	-10000	10000	0	Initializing	0
Initial Reaction		RDD0BDF9A_B-1427		1 MNXM1@MNXC2 + 1 MNXM23@MNXC2 <==> 1 MNXM1@MNXC3 + 1 MNXM23@MNXC3		-10000	10000	0	Initializing	0
Initial Reaction		R162AFB01_B-38		1 MNXM1@MNXC2 + 1 MNXM2403@MNXC2 <==> 1 MNXM1@MNXC3 + 1 MNXM2403@MNXC3		-10000	10000	0	Initializing	0
Initial Reaction		R28E8CF1C_B-180		1 MNXM1@MNXC2 + 1 MNXM2598@MNXC2 <==> 1 MNXM1@MNXC3 + 1 MNXM2598@MNXC3		-10000	10000	0	Initializing	0
Initial Reaction		R32162FDE_B-248		1 MNXM1@MNXC2 + 1 MNXM259@MNXC2 <==> 1 MNXM1@MNXC3 + 1 MNXM259@MNXC3	ALLP_BACSU;YXLA_BACSU	-10000	10000	0	Initializing	0
Initial Reaction		RCEACFC46_B-1334		1 MNXM1@MNXC2 + 1 MNXM25@MNXC2 <==> 1 MNXM1@MNXC3 + 1 MNXM25@MNXC3	DCTA_BACSU+DCTB_BACSU	-10000	10000	0	Initializing	0
Initial Reaction		RC77F6DA8_B-1287		1 MNXM1@MNXC2 + 1 MNXM26@MNXC2 <==> 1 MNXM1@MNXC3 + 1 MNXM26@MNXC3		-10000	10000	0	Initializing	0
Initial Reaction		RA3E45654_B-1038		1 MNXM1@MNXC2 + 1 MNXM270@MNXC2 <==> 1 MNXM1@MNXC3 + 1 MNXM270@MNXC3	FMNP_BACSU	-10000	10000	0	Initializing	0
Initial Reaction		RFBAF2331_B-1653		1 MNXM1@MNXC2 + 1 MNXM2757@MNXC2 <==> 1 MNXM1@MNXC3 + 1 MNXM2757@MNXC3		-10000	10000	0	Initializing	0
Initial Reaction		R224606F1_B-130		1 MNXM1@MNXC2 + 1 MNXM27@MNXC3 <==> 1 MNXM1@MNXC3 + 1 MNXM27@MNXC2	mnhE+MRPA_BACSU+MRPB_BACSU+MRPC_BACSU+MRPD_BACSU+MRPF_BACSU+MRPG_BACSU	-10000	10000	0	Initializing	0
Initial Reaction		R40CFDBFB_B-337		1 MNXM1@MNXC2 + 1 MNXM288@MNXC2 <==> 1 MNXM1@MNXC3 + 1 MNXM288@MNXC3	NUPC_BACSU;NUPG_BACSU;YUTK_BACSU	-10000	10000	0	Initializing	0
Initial Reaction		RA1AB26B4_B-1021		1 MNXM1@MNXC2 + 1 MNXM289@MNXC2 <==> 1 MNXM1@MNXC3 + 1 MNXM289@MNXC3	OPUD_BACSU	-10000	10000	0	Initializing	0
Initial Reaction		RE9E2BBFE_B-1519		1 MNXM1@MNXC2 + 1 MNXM29@MNXC2 <==> 1 MNXM1@MNXC3 + 1 MNXM29@MNXC3	AAPA_BACSU;YDGF_BACSU	-10000	10000	0	Initializing	0
Initial Reaction		R39C3DC9F_LR-292		1 MNXM1@MNXC2 + 1 MNXM2@MNXC3 + 1 MNXM3@MNXC3 + 1 MNXM53317@MNXC2 --> 2 MNXM1@MNXC3 + 1 MNXM53317@MNXC3 + 1 MNXM7@MNXC3 + 1 MNXM9@MNXC3	FHUB_BACSU+FHUC_BACSU+FHUD_BACSU+FHUG_BACSU	0	10000	0	Initializing	0
Initial Reaction		REF043796_LR-1561		1 MNXM1@MNXC2 + 1 MNXM2@MNXC3 + 1 MNXM3@MNXC3 + 1 MNXM814@MNXC2 --> 2 MNXM1@MNXC3 + 1 MNXM7@MNXC3 + 1 MNXM814@MNXC3 + 1 MNXM9@MNXC3	YVRA_BACSU+YVRB_BACSU+YVRC_BACSU	0	10000	0	Initializing	0
Initial Reaction		RC43FEC75_B-1268		1 MNXM1@MNXC2 + 1 MNXM303@MNXC3 <==> 1 MNXM1@MNXC3 + 1 MNXM303@MNXC2		-10000	10000	0	Initializing	0
Initial Reaction		R1056518F_B-1		1 MNXM1@MNXC2 + 1 MNXM3148@MNXC2 <==> 1 MNXM1@MNXC3 + 1 MNXM3148@MNXC3		-10000	10000	0	Initializing	0
Initial Reaction		RC6B5F26B_B-1283		1 MNXM1@MNXC2 + 1 MNXM3150@MNXC2 <==> 1 MNXM1@MNXC3 + 1 MNXM3150@MNXC3		-10000	10000	0	Initializing	0
Initial Reaction		RC4D9410A_LR-1271		1 MNXM1@MNXC2 + 1 MNXM322@MNXC2 --> 1 MNXM1@MNXC3 + 1 MNXM322@MNXC3	ALLP_BACSU;PBUG_BACSU;PBUO_BACSU	0	10000	0	Initializing	0
Initial Reaction		R4382A58B_B-362		1 MNXM1@MNXC2 + 1 MNXM3304@MNXC2 <==> 1 MNXM1@MNXC3 + 1 MNXM3304@MNXC3		-10000	10000	0	Initializing	0
Initial Reaction		RDA877866_B-1413		1 MNXM1@MNXC2 + 1 MNXM331@MNXC2 <==> 1 MNXM1@MNXC3 + 1 MNXM331@MNXC3		-10000	10000	0	Initializing	0
Initial Reaction		R225B79F6_B-132		1 MNXM1@MNXC2 + 1 MNXM332@MNXC2 <==> 1 MNXM1@MNXC3 + 1 MNXM332@MNXC3		-10000	10000	0	Initializing	0
Initial Reaction		R8927C97_B-852		1 MNXM1@MNXC2 + 1 MNXM334@MNXC2 <==> 1 MNXM1@MNXC3 + 1 MNXM334@MNXC3	ALLP_BACSU;YXLA_BACSU	-10000	10000	0	Initializing	0
Initial Reaction		RF04E7D07_B-1569		1 MNXM1@MNXC2 + 1 MNXM337@MNXC2 <==> 1 MNXM1@MNXC3 + 1 MNXM337@MNXC3		-10000	10000	0	Initializing	0
Initial Reaction		R5D007655_LR-544		1 MNXM1@MNXC2 + 1 MNXM338@MNXC2 --> 1 MNXM1@MNXC3 + 1 MNXM338@MNXC3	NUPC_BACSU;NUPG_BACSU;YUTK_BACSU	0	10000	0	Initializing	0
Initial Reaction		R69AD851_B-634		1 MNXM1@MNXC2 + 1 MNXM341@MNXC2 <==> 1 MNXM1@MNXC3 + 1 MNXM341@MNXC3	GNTP_BACSU;YOJA_BACSU	-10000	10000	0	Initializing	0
Initial Reaction		R6150E555_B-572		1 MNXM1@MNXC2 + 1 MNXM3518@MNXC2 <==> 1 MNXM1@MNXC3 + 1 MNXM3518@MNXC3		-10000	10000	0	Initializing	0
Initial Reaction		R2BB51883_B-204		1 MNXM1@MNXC2 + 1 MNXM356@MNXC2 <==> 1 MNXM1@MNXC3 + 1 MNXM356@MNXC3		-10000	10000	0	Initializing	0
Initial Reaction		R61769ACE_B-574		1 MNXM1@MNXC2 + 1 MNXM3570@MNXC2 <==> 1 MNXM1@MNXC3 + 1 MNXM3570@MNXC3		-10000	10000	0	Initializing	0
Initial Reaction		RAD1F3F7A_B-1116		1 MNXM1@MNXC2 + 1 MNXM36331@MNXC2 <==> 1 MNXM1@MNXC3 + 1 MNXM36331@MNXC3	GABP_BACSU	-10000	10000	0	Initializing	0
Initial Reaction		RC2FAAB19_B-1254		1 MNXM1@MNXC2 + 1 MNXM364@MNXC2 <==> 1 MNXM1@MNXC3 + 1 MNXM364@MNXC3	YWCA_BACSU	-10000	10000	0	Initializing	0
Initial Reaction		RF80D7057_B-1627		1 MNXM1@MNXC2 + 1 MNXM3663@MNXC2 <==> 1 MNXM1@MNXC3 + 1 MNXM3663@MNXC3		-10000	10000	0	Initializing	0
Initial Reaction		RE8D23D8F_B-1508		1 MNXM1@MNXC2 + 1 MNXM38283@MNXC2 <==> 1 MNXM1@MNXC3 + 1 MNXM38283@MNXC3		-10000	10000	0	Initializing	0
Initial Reaction		R4C352962_B-420		1 MNXM1@MNXC2 + 1 MNXM38297@MNXC2 <==> 1 MNXM1@MNXC3 + 1 MNXM38297@MNXC3		-10000	10000	0	Initializing	0
Initial Reaction		R625B4D9B_B-585		1 MNXM1@MNXC2 + 1 MNXM39@MNXC2 <==> 1 MNXM1@MNXC3 + 1 MNXM39@MNXC3	YRHG_BACSU;YWCJ_BACSU	-10000	10000	0	Initializing	0
Initial Reaction		R92118F8C_B-916		1 MNXM1@MNXC2 + 1 MNXM401@MNXC2 <==> 1 MNXM1@MNXC3 + 1 MNXM401@MNXC3	ALLP_BACSU;YXLA_BACSU	-10000	10000	0	Initializing	0
Initial Reaction		RE9CA52B3_B-1518		1 MNXM1@MNXC2 + 1 MNXM4100@MNXC2 <==> 1 MNXM1@MNXC3 + 1 MNXM4100@MNXC3		-10000	10000	0	Initializing	0
Initial Reaction		R5CE0F8F2_B-543		1 MNXM1@MNXC2 + 1 MNXM41@MNXC2 <==> 1 MNXM1@MNXC3 + 1 MNXM41@MNXC3	GLCP_BACSU;GLCU_BACSU	-10000	10000	0	Initializing	0
Initial Reaction		R6500057A_B-600		1 MNXM1@MNXC2 + 1 MNXM420@MNXC2 <==> 1 MNXM1@MNXC3 + 1 MNXM420@MNXC3	NUPC_BACSU;NUPG_BACSU;YUTK_BACSU	-10000	10000	0	Initializing	0
Initial Reaction		R33D76743_B-253		1 MNXM1@MNXC2 + 1 MNXM42654@MNXC2 <==> 1 MNXM1@MNXC3 + 1 MNXM42654@MNXC3	OPUD_BACSU	-10000	10000	0	Initializing	0
Initial Reaction		R5533691C_B-490		1 MNXM1@MNXC2 + 1 MNXM42@MNXC2 <==> 1 MNXM1@MNXC3 + 1 MNXM42@MNXC3	GLTP_BACSU	-10000	10000	0	Initializing	0
Initial Reaction		R5F9F9DB1_B-565		1 MNXM1@MNXC2 + 1 MNXM440@MNXC2 <==> 1 MNXM1@MNXC3 + 1 MNXM440@MNXC3	KDGT_BACSU	-10000	10000	0	Initializing	0
Initial Reaction		RE301FE19_B-1463		1 MNXM1@MNXC2 + 1 MNXM4457@MNXC2 <==> 1 MNXM1@MNXC3 + 1 MNXM4457@MNXC3	ARAE_BACSU;YNAJ_BACSU	-10000	10000	0	Initializing	0
Initial Reaction		R99B1B88_B-961		1 MNXM1@MNXC2 + 1 MNXM4505@MNXC3 + 1 MNXM95@MNXC2 <==> 1 MNXM1@MNXC3 + 1 MNXM4505@MNXC2 + 1 MNXM95@MNXC3	CZCD_BACSU	-10000	10000	0	Initializing	0
Initial Reaction		RA88E1747_B-1072		1 MNXM1@MNXC2 + 1 MNXM461@MNXC2 <==> 1 MNXM1@MNXC3 + 1 MNXM461@MNXC3	ARAE_BACSU	-10000	10000	0	Initializing	0
Initial Reaction		RD05389FA_RL-1341		1 MNXM1@MNXC2 + 1 MNXM46638@MNXC3 <-- 1 MNXM1@MNXC3 + 1 MNXM46638@MNXC2	YWRA_BACSU;YWRB_BACSU	-10000	0	0	Initializing	0
Initial Reaction		RCE6DE43B_B-1332		1 MNXM1@MNXC2 + 1 MNXM469@MNXC2 <==> 1 MNXM1@MNXC3 + 1 MNXM469@MNXC3	GUTA_BACSU	-10000	10000	0	Initializing	0
Initial Reaction		R57B4D364_B-509		1 MNXM1@MNXC2 + 1 MNXM473@MNXC2 <==> 1 MNXM1@MNXC3 + 1 MNXM473@MNXC3		-10000	10000	0	Initializing	0
Initial Reaction		R1E827BF2_B-104		1 MNXM1@MNXC2 + 1 MNXM48448@MNXC2 <==> 1 MNXM1@MNXC3 + 1 MNXM48448@MNXC3		-10000	10000	0	Initializing	0
Initial Reaction		RE0AC2809_LR-1450		1 MNXM1@MNXC2 + 1 MNXM48556@MNXC2 --> 1 MNXM1@MNXC3 + 1 MNXM48556@MNXC3		0	10000	0	Initializing	0
Initial Reaction		R9D755F0E_B-991		1 MNXM1@MNXC2 + 1 MNXM49266@MNXC2 <==> 1 MNXM1@MNXC3 + 1 MNXM49266@MNXC3		-10000	10000	0	Initializing	0
Initial Reaction		RD9C41023_B-1404		1 MNXM1@MNXC2 + 1 MNXM53@MNXC2 <==> 1 MNXM1@MNXC3 + 1 MNXM53@MNXC3		-10000	10000	0	Initializing	0
Initial Reaction		REA63FB1D_B-1523		1 MNXM1@MNXC2 + 1 MNXM58@MNXC2 <==> 1 MNXM1@MNXC3 + 1 MNXM58@MNXC3	SULP_BACSU;YBAR_BACSU;YVDB_BACSU	-10000	10000	0	Initializing	0
Initial Reaction		RD7596741_B-1388		1 MNXM1@MNXC2 + 1 MNXM61743@MNXC2 <==> 1 MNXM1@MNXC3 + 1 MNXM61743@MNXC3		-10000	10000	0	Initializing	0
Initial Reaction		RECF1CC4E_B-1546		1 MNXM1@MNXC2 + 1 MNXM617@MNXC2 <==> 1 MNXM1@MNXC3 + 1 MNXM617@MNXC3		-10000	10000	0	Initializing	0
Initial Reaction		R36CF866A_B-277		1 MNXM1@MNXC2 + 1 MNXM621@MNXC2 <==> 1 MNXM1@MNXC3 + 1 MNXM621@MNXC3		-10000	10000	0	Initializing	0
Initial Reaction		R5BE7FD4_B-537		1 MNXM1@MNXC2 + 1 MNXM625@MNXC2 <==> 1 MNXM1@MNXC3 + 1 MNXM625@MNXC3	ALLP_BACSU;YXLA_BACSU	-10000	10000	0	Initializing	0
Initial Reaction		R6D55286E_B-662		1 MNXM1@MNXC2 + 1 MNXM658@MNXC2 <==> 1 MNXM1@MNXC3 + 1 MNXM658@MNXC3	ARSB_BACSU;YDFA_BACSU;YWRK_BACSU	-10000	10000	0	Initializing	0
Initial Reaction		R8C31D521_B-883		1 MNXM1@MNXC2 + 1 MNXM659@MNXC2 <==> 1 MNXM1@MNXC3 + 1 MNXM659@MNXC3		-10000	10000	0	Initializing	0
Initial Reaction		R60D7D3E8_B-570		1 MNXM1@MNXC2 + 1 MNXM683@MNXC2 <==> 1 MNXM1@MNXC3 + 1 MNXM683@MNXC3		-10000	10000	0	Initializing	0
Initial Reaction		R53A62A56_B-477		1 MNXM1@MNXC2 + 1 MNXM687@MNXC2 <==> 1 MNXM1@MNXC3 + 1 MNXM687@MNXC3	ALLP_BACSU;YXLA_BACSU	-10000	10000	0	Initializing	0
Initial Reaction		RBCA5F524_B-1213		1 MNXM1@MNXC2 + 1 MNXM68@MNXC2 + 2 MNXM9@MNXC3 <==> 1 MNXM1@MNXC3 + 1 MNXM68@MNXC3 + 2 MNXM9@MNXC2		-10000	10000	0	Initializing	0
Initial Reaction		R8655EB14_B-830		1 MNXM1@MNXC2 + 1 MNXM693@MNXC2 <==> 1 MNXM1@MNXC3 + 1 MNXM693@MNXC3	EXUT_BACSU	-10000	10000	0	Initializing	0
Initial Reaction		R4DF8133A_B-430		1 MNXM1@MNXC2 + 1 MNXM694@MNXC2 <==> 1 MNXM1@MNXC3 + 1 MNXM694@MNXC3	AAPA_BACSU;YDGF_BACSU	-10000	10000	0	Initializing	0
Initial Reaction		RAA9668A9_B-1092		1 MNXM1@MNXC2 + 1 MNXM69@MNXC2 <==> 1 MNXM1@MNXC3 + 1 MNXM69@MNXC3		-10000	10000	0	Initializing	0
Initial Reaction		R4642C92D_B-378		1 MNXM1@MNXC2 + 1 MNXM704@MNXC2 <==> 1 MNXM1@MNXC3 + 1 MNXM704@MNXC3	NUPC_BACSU;NUPG_BACSU;YUTK_BACSU	-10000	10000	0	Initializing	0
Initial Reaction		R1C156B46_LR-83		1 MNXM1@MNXC2 + 1 MNXM70@MNXC2 --> 1 MNXM1@MNXC3 + 1 MNXM70@MNXC3	ARCD_BACSU;ROCC_BACSU;ROCE_BACSU	0	10000	0	Initializing	0
Initial Reaction		R6AA8265F_B-645		1 MNXM1@MNXC2 + 1 MNXM744@MNXC2 <==> 1 MNXM1@MNXC3 + 1 MNXM744@MNXC3	GUDP_BACSU	-10000	10000	0	Initializing	0
Initial Reaction		RAEC85517_B-1124		1 MNXM1@MNXC2 + 1 MNXM761@MNXC2 <==> 1 MNXM1@MNXC3 + 1 MNXM761@MNXC3	ALLP_BACSU;YXLA_BACSU	-10000	10000	0	Initializing	0
Initial Reaction		RFB2489A_B-1646		1 MNXM1@MNXC2 + 1 MNXM76@MNXC2 <==> 1 MNXM1@MNXC3 + 1 MNXM76@MNXC3		-10000	10000	0	Initializing	0
Initial Reaction		RC416F595_B-1265		1 MNXM1@MNXC2 + 1 MNXM78@MNXC3 <==> 1 MNXM1@MNXC3 + 1 MNXM78@MNXC2	YISU_BACSU	-10000	10000	0	Initializing	0
Initial Reaction		R3C724FA3_B-311		1 MNXM1@MNXC2 + 1 MNXM8509@MNXC2 <==> 1 MNXM1@MNXC3 + 1 MNXM8509@MNXC3		-10000	10000	0	Initializing	0
Initial Reaction		RCC30C545_B-1317		1 MNXM1@MNXC2 + 1 MNXM89557@MNXC2 <==> 1 MNXM1@MNXC3 + 1 MNXM89557@MNXC3	GLTP_BACSU;GLTT_BACSU	-10000	10000	0	Initializing	0
Initial Reaction		R56605F08_B-497		1 MNXM1@MNXC2 + 1 MNXM89582@MNXC2 <==> 1 MNXM1@MNXC3 + 1 MNXM89582@MNXC3		-10000	10000	0	Initializing	0
Initial Reaction		R4F2DB5CD_B-443		1 MNXM1@MNXC2 + 1 MNXM89602@MNXC2 <==> 1 MNXM1@MNXC3 + 1 MNXM89602@MNXC3	ARAE_BACSU	-10000	10000	0	Initializing	0
Initial Reaction		RF54C05AA_LR-1607		1 MNXM1@MNXC2 + 1 MNXM89689@MNXC2 --> 1 MNXM1@MNXC3 + 1 MNXM89689@MNXC3	ARCD_BACSU	0	10000	0	Initializing	0
Initial Reaction		R6B5FC127_B-649		1 MNXM1@MNXC2 + 1 MNXM91795@MNXC2 <==> 1 MNXM1@MNXC3 + 1 MNXM91795@MNXC3	ALLP_BACSU	-10000	10000	0	Initializing	0
Initial Reaction		RAE17C349_B-1121		1 MNXM1@MNXC2 + 1 MNXM928@MNXC2 <==> 1 MNXM1@MNXC3 + 1 MNXM928@MNXC3		-10000	10000	0	Initializing	0
Initial Reaction		R1C5965DA_B-86		1 MNXM1@MNXC2 + 1 MNXM93@MNXC2 <==> 1 MNXM1@MNXC3 + 1 MNXM93@MNXC3	DCTA_BACSU+DCTB_BACSU	-10000	10000	0	Initializing	0
Initial Reaction		R8B0C95C_B-871		1 MNXM1@MNXC2 + 1 MNXM94@MNXC2 <==> 1 MNXM1@MNXC3 + 1 MNXM94@MNXC3	TRPP_BACSU	-10000	10000	0	Initializing	0
Initial Reaction		RFFE4606_LR-1676		1 MNXM1@MNXC2 + 1 MNXM95@MNXC2 --> 1 MNXM1@MNXC3 + 1 MNXM95@MNXC3	CZCO_BACSU;KTRA_BACSU+KTRB_BACSU;KTRC_BACSU+KTRD_BACSU	0	10000	0	Initializing	0
Initial Reaction		RCC72E888_B-1320		1 MNXM1@MNXC2 + 1 MNXM96@MNXC2 + 2 MNXM9@MNXC3 <==> 1 MNXM1@MNXC3 + 1 MNXM96@MNXC3 + 2 MNXM9@MNXC2		-10000	10000	0	Initializing	0
Initial Reaction		RECBDF86C_B-1541		1 MNXM1@MNXC2 + 1 MNXM97018@MNXC2 <==> 1 MNXM1@MNXC3 + 1 MNXM97018@MNXC3	EXUT_BACSU	-10000	10000	0	Initializing	0
Initial Reaction		R2FFE8EE4_B-236		1 MNXM1@MNXC2 + 1 MNXM98@MNXC2 <==> 1 MNXM1@MNXC3 + 1 MNXM98@MNXC3	CIMH_BACSU;DCTA_BACSU+DCTB_BACSU;YFLS_BACSU;YWKB_BACSU	-10000	10000	0	Initializing	0
Initial Reaction		R1889FDC1_RL-60		1 MNXM1@MNXC2 + 1 MNXM9@MNXC2 <-- 1 MNXM1@MNXC3 + 1 MNXM9@MNXC3	PIT_BACSU	-10000	0	0	Initializing	0
Initial Reaction		R83ED5B3_B-811		1 MNXM1@MNXC3 + 1 MNXM20@MNXC3 + 1 MNXM37@MNXC3 + 1 MNXM6@MNXC3 <==> 1 MNXM5@MNXC3 + 2 MNXM89557@MNXC3	GLTA_BACSU+GLTB_BACSU	-10000	10000	0	Initializing	0
Initial Reaction		R5D6827A6_B-549		1 MNXM1@MNXC3 + 1 MNXM2179@MNXC3 + 1 MNXM7@MNXC3 <==> 1 MNXM3@MNXC3 + 1 MNXM90412@MNXC3	RBSK_BACSU	-10000	10000	0	Initializing	0
Initial Reaction		R3F17D755_RL-324		1 MNXM1@MNXC3 + 1 MNXM2182@MNXC3 <-- 1 MNXM2@MNXC3 + 1 MNXM3148@MNXC3	NTPES_BACSU	-10000	0	0	Initializing	0
Initial Reaction		RB348E483_RL-1155		1 MNXM1@MNXC3 + 1 MNXM2183@MNXC3 <-- 1 MNXM2@MNXC3 + 1 MNXM3149@MNXC3	NTPES_BACSU	-10000	0	0	Initializing	0
Initial Reaction		R3CA208E0_RL-313		1 MNXM1@MNXC3 + 1 MNXM2184@MNXC3 <-- 1 MNXM2@MNXC3 + 1 MNXM3150@MNXC3	NTPES_BACSU	-10000	0	0	Initializing	0
Initial Reaction		R6A7B179D_B-643		1 MNXM1@MNXC3 + 1 MNXM218@MNXC3 + 1 MNXM66@MNXC3 <==> 1 MNXM2@MNXC3 + 1 MNXM368@MNXC3	GLPQ_BACSU;YHDW_BACSU;YQIK_BACSU	-10000	10000	0	Initializing	0
Initial Reaction		R26529138_RL-160		1 MNXM1@MNXC3 + 1 MNXM2227@MNXC3 + 1 MNXM7@MNXC3 + 1 MNXM9@MNXC3 <-- 1 MNXM2227@MNXC2 + 1 MNXM2@MNXC3 + 1 MNXM3@MNXC3	OPUCA_BACSU+OPUCB_BACSU+OPUCC_BACSU+OPUCD_BACSU	-10000	0	0	Initializing	0
Initial Reaction		R9A55E7F1_RL-969		1 MNXM1@MNXC3 + 1 MNXM22435@MNXC3 + 1 MNXM7@MNXC3 + 1 MNXM9@MNXC3 <-- 1 MNXM22435@MNXC2 + 1 MNXM2@MNXC3 + 1 MNXM3@MNXC3	YVRA_BACSU+YVRB_BACSU+YVRC_BACSU	-10000	0	0	Initializing	0
Initial Reaction		RF527351_RL-1604		1 MNXM1@MNXC3 + 1 MNXM2255@MNXC3 + 1 MNXM7@MNXC3 + 1 MNXM9@MNXC3 <-- 1 MNXM2255@MNXC2 + 1 MNXM2@MNXC3 + 1 MNXM3@MNXC3	MNTA_BACSU+MNTB_BACSU+MNTC_BACSU+MNTD_BACSU	-10000	0	0	Initializing	0
Initial Reaction		RD5EF6773_B-1382		1 MNXM1@MNXC3 + 1 MNXM229@MNXC3 + 1 MNXM7@MNXC3 <==> 1 MNXM3@MNXC3 + 1 MNXM90@MNXC3		-10000	10000	0	Initializing	0
Initial Reaction		RA1A091DF_B-1020		1 MNXM1@MNXC3 + 1 MNXM234@MNXC3 + 1 MNXM7@MNXC3 <==> 1 MNXM3@MNXC3 + 1 MNXM492@MNXC3	KITH_BACSU	-10000	10000	0	Initializing	0
Initial Reaction		R9F75C1E7_LR-1002		1 MNXM1@MNXC3 + 1 MNXM23766@MNXC3 + 1 MNXM6@MNXC3 --> 1 MNXM23586@MNXC3 + 1 MNXM5@MNXC3	FABL_BACSU	0	10000	0	Initializing	0
Initial Reaction		R96290CDA_B-938		1 MNXM1@MNXC3 + 1 MNXM237@MNXC3 <==> 1 MNXM2@MNXC3 + 1 MNXM511@MNXC3	FOLD_BACSU	-10000	10000	0	Initializing	0
Initial Reaction		RD0B74DC9_LR-1345		1 MNXM1@MNXC3 + 1 MNXM23842@MNXC3 + 1 MNXM6@MNXC3 --> 1 MNXM5723@MNXC3 + 1 MNXM5@MNXC3	FABL_BACSU	0	10000	0	Initializing	0
Initial Reaction		R5B6229BD_LR-532		1 MNXM1@MNXC3 + 1 MNXM24297@MNXC3 + 1 MNXM6@MNXC3 --> 1 MNXM564@MNXC3 + 1 MNXM5@MNXC3	FABL_BACSU	0	10000	0	Initializing	0
Initial Reaction		R131CFE91_RL-18		1 MNXM1@MNXC3 + 1 MNXM242@MNXC2 + 1 MNXM7@MNXC3 + 1 MNXM9@MNXC3 <-- 1 MNXM242@MNXC3 + 1 MNXM2@MNXC3 + 1 MNXM3@MNXC3	RBSA_BACSU+RBSB_BACSU+RBSC_BACSU+RBSD_BACSU	-10000	0	0	Initializing	0
Initial Reaction		R2E6FB2E3_RL-220		1 MNXM1@MNXC3 + 1 MNXM242@MNXC3 + 1 MNXM7@MNXC3 + 1 MNXM9@MNXC3 <-- 1 MNXM242@MNXC2 + 1 MNXM2@MNXC3 + 1 MNXM3@MNXC3	AMYC_BACSU+AMYD_BACSU+MSME_BACSU;RBSA_BACSU+RBSB_BACSU+RBSC_BACSU+RBSD_BACSU;YUFN_BACSU+YUFO_BACSU+YUFP_BACSU+YUFQ_BACSU;YURJ_BACSU+YURM_BACSU+YURN_BACSU+YURO_BACSU	-10000	0	0	Initializing	0
Initial Reaction		RA5465A3D_LR-1049		1 MNXM1@MNXC3 + 1 MNXM24502@MNXC3 + 1 MNXM6@MNXC3 --> 1 MNXM23683@MNXC3 + 1 MNXM5@MNXC3	FABL_BACSU	0	10000	0	Initializing	0
Initial Reaction		R18B06ECF_B-61		1 MNXM1@MNXC3 + 1 MNXM24578@MNXC3 + 1 MNXM6@MNXC3 <==> 1 MNXM2576@MNXC3 + 1 MNXM5@MNXC3	FABG_BACSU	-10000	10000	0	Initializing	0
Initial Reaction		R2FBEFD7C_B-231		1 MNXM1@MNXC3 + 1 MNXM25602@MNXC3 + 1 MNXM6@MNXC3 <==> 1 MNXM25370@MNXC3 + 1 MNXM5@MNXC3	FABG_BACSU	-10000	10000	0	Initializing	0
Initial Reaction		R3FBBF52_B-328		1 MNXM1@MNXC3 + 1 MNXM257@MNXC3 + 1 MNXM7@MNXC3 <==> 1 MNXM3@MNXC3 + 1 MNXM420@MNXC3	KITH_BACSU	-10000	10000	0	Initializing	0
Initial Reaction		RD1F158A5_B-1354		1 MNXM1@MNXC3 + 1 MNXM25@MNXC3 + 1 MNXM7231@MNXC3 <==> 1 MNXM55@MNXC3 + 1 MNXM820@MNXC3	METI_BACSU	-10000	10000	0	Initializing	0
Initial Reaction		RC3671D5D_B-1256		1 MNXM1@MNXC3 + 1 MNXM26095@MNXC3 + 1 MNXM6@MNXC3 <==> 1 MNXM5@MNXC3 + 1 MNXM7733@MNXC3	FABG_BACSU	-10000	10000	0	Initializing	0
Initial Reaction		RCE37C724_LR-1328		1 MNXM1@MNXC3 + 1 MNXM261@MNXC3 + 1 MNXM6@MNXC3 --> 1 MNXM2378@MNXC3 + 1 MNXM5@MNXC3 + 1 MNXM9@MNXC3	G3P2_BACSU	0	10000	0	Initializing	0
Initial Reaction		R56AFFD52_B-499		1 MNXM1@MNXC3 + 1 MNXM26616@MNXC3 + 1 MNXM6@MNXC3 <==> 1 MNXM5@MNXC3 + 1 MNXM7127@MNXC3	FABG_BACSU	-10000	10000	0	Initializing	0
Initial Reaction		R987B7C5F_RL-954		1 MNXM1@MNXC3 + 1 MNXM26@MNXC3 + 1 MNXM9@MNXC3 <-- 1 MNXM280@MNXC3 + 1 MNXM2@MNXC3	ACYP_BACSU	-10000	0	0	Initializing	0
Initial Reaction		RA4B9948D_B-1044		1 MNXM1@MNXC3 + 1 MNXM2782@MNXC3 + 1 MNXM299@MNXC3 + 1 MNXM39@MNXC3 <==> 1 MNXM494@MNXC3 + 1 MNXM4@MNXC3	MTND_BACSU	-10000	10000	0	Initializing	0
Initial Reaction		R1991C790_RL-67		1 MNXM1@MNXC3 + 1 MNXM27@MNXC2 + 1 MNXM7@MNXC3 + 1 MNXM9@MNXC3 <-- 1 MNXM27@MNXC3 + 1 MNXM2@MNXC3 + 1 MNXM3@MNXC3	NATA_BACSU+NATB_BACSU	-10000	0	0	Initializing	0
Initial Reaction		R5148B89F_B-455		1 MNXM1@MNXC3 + 1 MNXM281@MNXC3 + 1 MNXM6@MNXC3 <==> 1 MNXM5@MNXC3 + 1 MNXM79@MNXC3	DYR_BACSU	-10000	10000	0	Initializing	0
Initial Reaction		R8A06DB82_RL-858		1 MNXM1@MNXC3 + 1 MNXM281@MNXC3 + 1 MNXM7@MNXC3 + 1 MNXM9@MNXC3 <-- 1 MNXM3@MNXC3 + 1 MNXM89557@MNXC3 + 1 MNXM965@MNXC3	FOLC_BACSU	-10000	0	0	Initializing	0
Initial Reaction		R2D352823_LR-214		1 MNXM1@MNXC3 + 1 MNXM28221@MNXC3 + 1 MNXM6@MNXC3 --> 1 MNXM25221@MNXC3 + 1 MNXM5@MNXC3	FABL_BACSU	0	10000	0	Initializing	0
Initial Reaction		RE2178CE1_RL-1460		1 MNXM1@MNXC3 + 1 MNXM2825@MNXC3 + 1 MNXM7@MNXC3 + 1 MNXM9@MNXC3 <-- 1 MNXM2825@MNXC2 + 1 MNXM2@MNXC3 + 1 MNXM3@MNXC3	FHUB_BACSU+FHUC_BACSU+FHUD_BACSU+FHUG_BACSU	-10000	0	0	Initializing	0
Initial Reaction		R4424E58F_RL-368		1 MNXM1@MNXC3 + 1 MNXM282@MNXC3 + 1 MNXM7@MNXC3 + 1 MNXM9@MNXC3 <-- 1 MNXM282@MNXC2 + 1 MNXM2@MNXC3 + 1 MNXM3@MNXC3	SSUB_BACSU+SSUA_BACSU+SSUC_BACSU	-10000	0	0	Initializing	0
Initial Reaction		RE3FADAA9_B-1473		1 MNXM1@MNXC3 + 1 MNXM28933@MNXC3 + 1 MNXM6@MNXC3 <==> 1 MNXM27066@MNXC3 + 1 MNXM5@MNXC3	FABG_BACSU	-10000	10000	0	Initializing	0
Initial Reaction		RA1805785_RL-1018		1 MNXM1@MNXC3 + 1 MNXM289@MNXC3 + 1 MNXM7@MNXC3 + 1 MNXM9@MNXC3 <-- 1 MNXM289@MNXC2 + 1 MNXM2@MNXC3 + 1 MNXM3@MNXC3	OPUAA_BACSU+OPUAB_BACSU+OPUAC_BACSU	-10000	0	0	Initializing	0
Initial Reaction		R5560EA53_RL-492		1 MNXM1@MNXC3 + 1 MNXM2902@MNXC3 + 1 MNXM9@MNXC3 <-- 1 MNXM2@MNXC3 + 1 MNXM90435@MNXC3	UDPK_BACSU	-10000	0	0	Initializing	0
Initial Reaction		R68F015C2_LR-626		1 MNXM1@MNXC3 + 1 MNXM29072@MNXC3 + 1 MNXM6@MNXC3 --> 1 MNXM25932@MNXC3 + 1 MNXM5@MNXC3	FABL_BACSU	0	10000	0	Initializing	0
Initial Reaction		R573DAF27_B-506		1 MNXM1@MNXC3 + 1 MNXM2952@MNXC3 + 1 MNXM6@MNXC3 <==> 1 MNXM3185@MNXC3 + 1 MNXM5@MNXC3	MHQN_BACSU;YDGI_BACSU;YFKO_BACSU;YODC_BACSU	-10000	10000	0	Initializing	0
Initial Reaction		R428084AD_RL-349		1 MNXM1@MNXC3 + 1 MNXM29@MNXC3 + 1 MNXM7@MNXC3 + 1 MNXM9@MNXC3 <-- 1 MNXM29@MNXC2 + 1 MNXM2@MNXC3 + 1 MNXM3@MNXC3	OPUAA_BACSU+OPUAB_BACSU+OPUAC_BACSU	-10000	0	0	Initializing	0
Initial Reaction		R3414EAEA_RL-256		1 MNXM1@MNXC3 + 1 MNXM2@MNXC3 + 1 MNXM748@MNXC3 <-- 1 MNXM219@MNXC3		-10000	0	0	Initializing	0
Initial Reaction		R2BDA86C5_RL-205		1 MNXM1@MNXC3 + 1 MNXM304@MNXC3 + 1 MNXM7@MNXC3 + 1 MNXM9@MNXC3 <-- 1 MNXM2@MNXC3 + 1 MNXM304@MNXC2 + 1 MNXM3@MNXC3	BIOYB_BACSU;BIOY_BACSU	-10000	0	0	Initializing	0
Initial Reaction		R43004819_RL-356		1 MNXM1@MNXC3 + 1 MNXM3088@MNXC2 + 1 MNXM7@MNXC3 + 1 MNXM9@MNXC3 <-- 1 MNXM2@MNXC3 + 1 MNXM3088@MNXC3 + 1 MNXM3@MNXC3	BMR3_BACSU	-10000	0	0	Initializing	0
Initial Reaction		RC8BC298A_B-1295		1 MNXM1@MNXC3 + 1 MNXM30@MNXC3 + 1 MNXM31@MNXC3 <==> 1 MNXM338@MNXC3 + 1 MNXM51@MNXC3	URK_BACSU	-10000	10000	0	Initializing	0
Initial Reaction		RFD5B1B42_B-1662		1 MNXM1@MNXC3 + 1 MNXM30@MNXC3 + 1 MNXM5@MNXC3 <==> 1 MNXM51@MNXC3 + 1 MNXM8@MNXC3	PPNK1_BACSU	-10000	10000	0	Initializing	0
Initial Reaction		R3F42BDA9_B-325		1 MNXM1@MNXC3 + 1 MNXM30@MNXC3 + 1 MNXM80@MNXC3 <==> 1 MNXM288@MNXC3 + 1 MNXM51@MNXC3	URK_BACSU	-10000	10000	0	Initializing	0
Initial Reaction		R50D0880E_RL-451		1 MNXM1@MNXC3 + 1 MNXM3132@MNXC3 + 1 MNXM9@MNXC3 <-- 1 MNXM2@MNXC3 + 1 MNXM90433@MNXC3	UDPK_BACSU	-10000	0	0	Initializing	0
Initial Reaction		R29011D12_RL-182		1 MNXM1@MNXC3 + 1 MNXM317@MNXC3 + 1 MNXM7@MNXC3 + 1 MNXM9@MNXC3 <-- 1 MNXM3@MNXC3 + 1 MNXM79@MNXC3 + 1 MNXM89557@MNXC3	FOLC_BACSU	-10000	0	0	Initializing	0
Initial Reaction		R7652F436_B-727		1 MNXM1@MNXC3 + 1 MNXM31@MNXC3 + 1 MNXM32180@MNXC3 <==> 1 MNXM3232@MNXC3 + 1 MNXM66@MNXC3	PGSA_BACSU	-10000	10000	0	Initializing	0
Initial Reaction		R973F43E_RL-947		1 MNXM1@MNXC3 + 1 MNXM31@MNXC3 + 1 MNXM32181@MNXC3 <-- 1 MNXM3232@MNXC3 + 1 MNXM53@MNXC3	PSS_BACSU	-10000	0	0	Initializing	0
Initial Reaction		R84C6F6AF_B-819		1 MNXM1@MNXC3 + 1 MNXM31@MNXC3 + 1 MNXM374@MNXC3 <==> 1 MNXM286@MNXC3 + 1 MNXM338@MNXC3	URK_BACSU	-10000	10000	0	Initializing	0
Initial Reaction		R2F6C7856_B-228		1 MNXM1@MNXC3 + 1 MNXM31@MNXC3 + 1 MNXM411@MNXC3 <==> 1 MNXM338@MNXC3 + 1 MNXM360@MNXC3	URK_BACSU	-10000	10000	0	Initializing	0
Initial Reaction		RBA95B978_B-1199		1 MNXM1@MNXC3 + 1 MNXM31@MNXC3 + 1 MNXM436@MNXC3 <==> 1 MNXM338@MNXC3 + 1 MNXM344@MNXC3	URK_BACSU	-10000	10000	0	Initializing	0
Initial Reaction		R55CA7A11_B-493		1 MNXM1@MNXC3 + 1 MNXM31@MNXC3 + 1 MNXM495@MNXC3 <==> 1 MNXM338@MNXC3 + 1 MNXM423@MNXC3	URK_BACSU	-10000	10000	0	Initializing	0
Initial Reaction		RDF6B298E_B-1445		1 MNXM1@MNXC3 + 1 MNXM31@MNXC3 + 1 MNXM572@MNXC3 <==> 1 MNXM338@MNXC3 + 1 MNXM452@MNXC3	URK_BACSU	-10000	10000	0	Initializing	0
Initial Reaction		RD926BEF1_B-1398		1 MNXM1@MNXC3 + 1 MNXM31@MNXC3 + 1 MNXM75104@MNXC3 <==> 1 MNXM45856@MNXC3 + 1 MNXM66@MNXC3	PGSA_BACSU	-10000	10000	0	Initializing	0
Initial Reaction		R937BAAF6_RL-927		1 MNXM1@MNXC3 + 1 MNXM31@MNXC3 + 1 MNXM75116@MNXC3 <-- 1 MNXM45856@MNXC3 + 1 MNXM53@MNXC3	PSS_BACSU	-10000	0	0	Initializing	0
Initial Reaction		R27E2D0C_B-172		1 MNXM1@MNXC3 + 1 MNXM31@MNXC3 + 1 MNXM7@MNXC3 <==> 1 MNXM338@MNXC3 + 1 MNXM3@MNXC3	URK_BACSU	-10000	10000	0	Initializing	0
Initial Reaction		REA2210A2_LR-1522		1 MNXM1@MNXC3 + 1 MNXM3229@MNXC3 + 1 MNXM6@MNXC3 --> 1 MNXM2645@MNXC3 + 1 MNXM5@MNXC3	FABL_BACSU	0	10000	0	Initializing	0
Initial Reaction		RD35B0D4D_RL-1363		1 MNXM1@MNXC3 + 1 MNXM322@MNXC3 + 1 MNXM7@MNXC3 + 1 MNXM9@MNXC3 <-- 1 MNXM2@MNXC3 + 1 MNXM322@MNXC2 + 1 MNXM3@MNXC3	YKOC_BACSU+YKOD_BACSU+YKOE_BACSU+YKOF_BACSU	-10000	0	0	Initializing	0
Initial Reaction		RF3924393_B-1592		1 MNXM1@MNXC3 + 1 MNXM325@MNXC3 + 1 MNXM7@MNXC3 <==> 1 MNXM341@MNXC3 + 1 MNXM3@MNXC3	GNTK_BACSU	-10000	10000	0	Initializing	0
Initial Reaction		R3BABACC5_B-303		1 MNXM1@MNXC3 + 1 MNXM325@MNXC3 <==> 1 MNXM2@MNXC3 + 1 MNXM429@MNXC3	YKGB_BACSU	-10000	10000	0	Initializing	0
Initial Reaction		RE532804F_RL-1481		1 MNXM1@MNXC3 + 1 MNXM33047@MNXC3 + 1 MNXM7@MNXC3 + 1 MNXM9@MNXC3 <-- 1 MNXM237@MNXC3 + 1 MNXM3@MNXC3 + 1 MNXM89557@MNXC3	FOLC_BACSU	-10000	0	0	Initializing	0
Initial Reaction		R3DF672E9_B-318		1 MNXM1@MNXC3 + 1 MNXM332@MNXC3 <==> 1 MNXM2@MNXC3 + 1 MNXM3570@MNXC3		-10000	10000	0	Initializing	0
Initial Reaction		RCAB83328_B-1307		1 MNXM1@MNXC3 + 1 MNXM336@MNXC3 + 1 MNXM7@MNXC3 <==> 1 MNXM3@MNXC3 + 1 MNXM89602@MNXC3	GAL1_BACSU	-10000	10000	0	Initializing	0
Initial Reaction		R2934676F_RL-183		1 MNXM1@MNXC3 + 1 MNXM3370@MNXC3 + 1 MNXM7@MNXC3 + 1 MNXM9@MNXC3 <-- 1 MNXM2@MNXC3 + 1 MNXM3370@MNXC2 + 1 MNXM3@MNXC3		-10000	0	0	Initializing	0
Initial Reaction		RA8AE8D73_B-1074		1 MNXM1@MNXC3 + 1 MNXM341@MNXC3 <==> 1 MNXM2@MNXC3 + 1 MNXM339@MNXC3	YVRE_BACSU	-10000	10000	0	Initializing	0
Initial Reaction		R580F11A7_B-511		1 MNXM1@MNXC3 + 1 MNXM361@MNXC3 + 1 MNXM6@MNXC3 <==> 1 MNXM353@MNXC3 + 1 MNXM5@MNXC3	DHOM_BACSU	-10000	10000	0	Initializing	0
Initial Reaction		RFA351FD6_RL-1637		1 MNXM1@MNXC3 + 1 MNXM362@MNXC3 + 1 MNXM7@MNXC3 + 1 MNXM9@MNXC3 <-- 1 MNXM2@MNXC3 + 1 MNXM362@MNXC2 + 1 MNXM3@MNXC3	LPLB_BACSU;YESO_BACSU+YESP_BACSU+YESQ_BACSU	-10000	0	0	Initializing	0
Initial Reaction		R62015417_B-582		1 MNXM1@MNXC3 + 1 MNXM3663@MNXC3 + 1 MNXM7@MNXC3 <==> 1 MNXM3@MNXC3 + 1 MNXM70@MNXC3		-10000	10000	0	Initializing	0
Initial Reaction		R1E6B1A07_RL-103		1 MNXM1@MNXC3 + 1 MNXM3673@MNXC3 + 1 MNXM7@MNXC3 + 1 MNXM9@MNXC3 <-- 1 MNXM2@MNXC3 + 1 MNXM3673@MNXC2 + 1 MNXM3@MNXC3	ATCL_BACSU	-10000	0	0	Initializing	0
Initial Reaction		R29B8ED1E_B-187		1 MNXM1@MNXC3 + 1 MNXM374@MNXC3 + 1 MNXM5@MNXC3 <==> 1 MNXM286@MNXC3 + 1 MNXM8@MNXC3	PPNK1_BACSU	-10000	10000	0	Initializing	0
Initial Reaction		R9DFD89F9_B-996		1 MNXM1@MNXC3 + 1 MNXM374@MNXC3 + 1 MNXM80@MNXC3 <==> 1 MNXM286@MNXC3 + 1 MNXM288@MNXC3	URK_BACSU	-10000	10000	0	Initializing	0
Initial Reaction		R3BC0E0C_RL-304		1 MNXM1@MNXC3 + 1 MNXM37@MNXC3 + 1 MNXM7@MNXC3 + 1 MNXM9@MNXC3 <-- 1 MNXM2@MNXC3 + 1 MNXM37@MNXC2 + 1 MNXM3@MNXC3	GLNH_BACSU+GLNM_BACSU+GLNP_BACSU+GLNQ_BACSU	-10000	0	0	Initializing	0
Initial Reaction		R82BAAAC9_RL-804		1 MNXM1@MNXC3 + 1 MNXM3817@MNXC3 + 1 MNXM7@MNXC3 + 1 MNXM9@MNXC3 <-- 1 MNXM2@MNXC3 + 1 MNXM3817@MNXC2 + 1 MNXM3@MNXC3	AMYC_BACSU+AMYD_BACSU+MSME_BACSU;YUFN_BACSU+YUFO_BACSU+YUFP_BACSU+YUFQ_BACSU;YURJ_BACSU+YURM_BACSU+YURN_BACSU+YURO_BACSU	-10000	0	0	Initializing	0
Initial Reaction		RD7523EED_RL-1387		1 MNXM1@MNXC3 + 1 MNXM397@MNXC3 + 1 MNXM39@MNXC3 <-- 1 MNXM2@MNXC3 + 1 MNXM51@MNXC3	GCH1_BACSU;GCH4_BACSU	-10000	0	0	Initializing	0
Initial Reaction		R6EAB6651_RL-672		1 MNXM1@MNXC3 + 1 MNXM39@MNXC3 + 1 MNXM79@MNXC3 <-- 1 MNXM237@MNXC3 + 1 MNXM2@MNXC3	PURU_BACSU	-10000	0	0	Initializing	0
Initial Reaction		R50C20388_B-450		1 MNXM1@MNXC3 + 1 MNXM3@MNXC3 + 1 MNXM795@MNXC3 <==> 1 MNXM7@MNXC3 + 1 MNXM90967@MNXC3	K1PF_BACSU;K6PF_BACSU	-10000	10000	0	Initializing	0
Initial Reaction		RDA6D4F02_RL-1411		1 MNXM1@MNXC3 + 1 MNXM40494@MNXC3 + 1 MNXM7@MNXC3 + 1 MNXM9@MNXC3 <-- 1 MNXM2@MNXC3 + 1 MNXM3@MNXC3 + 1 MNXM40494@MNXC2	DPPB_BACSU+DPPC_BACSU+DPPD_BACSU+DPPE_BACSU	-10000	0	0	Initializing	0
Initial Reaction		R2DD45EAF_RL-217		1 MNXM1@MNXC3 + 1 MNXM40495@MNXC3 + 1 MNXM7@MNXC3 + 1 MNXM9@MNXC3 <-- 1 MNXM2@MNXC3 + 1 MNXM3@MNXC3 + 1 MNXM40495@MNXC2	DPPB_BACSU+DPPC_BACSU+DPPD_BACSU+DPPE_BACSU	-10000	0	0	Initializing	0
Initial Reaction		REE6E6A19_RL-1558		1 MNXM1@MNXC3 + 1 MNXM40496@MNXC3 + 1 MNXM7@MNXC3 + 1 MNXM9@MNXC3 <-- 1 MNXM2@MNXC3 + 1 MNXM3@MNXC3 + 1 MNXM40496@MNXC2	DPPB_BACSU+DPPC_BACSU+DPPD_BACSU+DPPE_BACSU	-10000	0	0	Initializing	0
Initial Reaction		R4C39756A_B-421		1 MNXM1@MNXC3 + 1 MNXM407@MNXC3 + 1 MNXM7@MNXC3 <==> 1 MNXM38297@MNXC3 + 1 MNXM3@MNXC3	MTNK_BACSU	-10000	10000	0	Initializing	0
Initial Reaction		R6DADBDED_B-665		1 MNXM1@MNXC3 + 1 MNXM411@MNXC3 + 1 MNXM5@MNXC3 <==> 1 MNXM360@MNXC3 + 1 MNXM8@MNXC3	PPNK1_BACSU	-10000	10000	0	Initializing	0
Initial Reaction		RCB67E16D_B-1313		1 MNXM1@MNXC3 + 1 MNXM411@MNXC3 + 1 MNXM80@MNXC3 <==> 1 MNXM288@MNXC3 + 1 MNXM360@MNXC3	URK_BACSU	-10000	10000	0	Initializing	0
Initial Reaction		R9F90B4F7_B-1003		1 MNXM1@MNXC3 + 1 MNXM415@MNXC3 + 1 MNXM7@MNXC3 <==> 1 MNXM364@MNXC3 + 1 MNXM3@MNXC3	COAX_BACSU;COAA_BACSU	-10000	10000	0	Initializing	0
Initial Reaction		R803985F1_RL-782		1 MNXM1@MNXC3 + 1 MNXM41@MNXC3 + 1 MNXM7@MNXC3 + 1 MNXM9@MNXC3 <-- 1 MNXM2@MNXC3 + 1 MNXM3@MNXC3 + 1 MNXM41@MNXC2	AMYC_BACSU+AMYD_BACSU+MSME_BACSU;YUFN_BACSU+YUFO_BACSU+YUFP_BACSU+YUFQ_BACSU;YURJ_BACSU+YURM_BACSU+YURN_BACSU+YURO_BACSU	-10000	0	0	Initializing	0
Initial Reaction		R99047CAE_RL-958		1 MNXM1@MNXC3 + 1 MNXM4217@MNXC3 + 1 MNXM9@MNXC3 <-- 1 MNXM2@MNXC3 + 1 MNXM90434@MNXC3	UDPK_BACSU	-10000	0	0	Initializing	0
Initial Reaction		RD2D01B10_RL-1359		1 MNXM1@MNXC3 + 1 MNXM42654@MNXC3 + 1 MNXM7@MNXC3 + 1 MNXM9@MNXC3 <-- 1 MNXM2@MNXC3 + 1 MNXM3@MNXC3 + 1 MNXM42654@MNXC2	OPUAA_BACSU+OPUAB_BACSU+OPUAC_BACSU	-10000	0	0	Initializing	0
Initial Reaction		R6C9C2925_B-655		1 MNXM1@MNXC3 + 1 MNXM432@MNXC3 + 1 MNXM7@MNXC3 <==> 1 MNXM3@MNXC3 + 1 MNXM625@MNXC3	DCK_BACSU;DGK_BACSU	-10000	10000	0	Initializing	0
Initial Reaction		R3F89D4B8_B-326		1 MNXM1@MNXC3 + 1 MNXM436@MNXC3 + 1 MNXM5@MNXC3 <==> 1 MNXM344@MNXC3 + 1 MNXM8@MNXC3	PPNK1_BACSU	-10000	10000	0	Initializing	0
Initial Reaction		R68CABA69_B-624		1 MNXM1@MNXC3 + 1 MNXM436@MNXC3 + 1 MNXM80@MNXC3 <==> 1 MNXM288@MNXC3 + 1 MNXM344@MNXC3	URK_BACSU	-10000	10000	0	Initializing	0
Initial Reaction		R99085C23_RL-959		1 MNXM1@MNXC3 + 1 MNXM4457@MNXC3 + 1 MNXM7@MNXC3 + 1 MNXM9@MNXC3 <-- 1 MNXM2@MNXC3 + 1 MNXM3@MNXC3 + 1 MNXM4457@MNXC2	AMYC_BACSU+AMYD_BACSU+MSME_BACSU;YUFN_BACSU+YUFO_BACSU+YUFP_BACSU+YUFQ_BACSU;YURJ_BACSU+YURM_BACSU+YURN_BACSU+YURO_BACSU	-10000	0	0	Initializing	0
Initial Reaction		R35360155_RL-265		1 MNXM1@MNXC3 + 1 MNXM4505@MNXC2 + 1 MNXM7@MNXC3 + 1 MNXM9@MNXC3 <-- 1 MNXM2@MNXC3 + 1 MNXM3@MNXC3 + 1 MNXM4505@MNXC3	CADA_BACSU;ZOSA_BACSU	-10000	0	0	Initializing	0
Initial Reaction		RA6E23FBB_RL-1061		1 MNXM1@MNXC3 + 1 MNXM453@MNXC3 + 1 MNXM79@MNXC3 <-- 1 MNXM237@MNXC3 + 1 MNXM463@MNXC3	PUR3_BACSU	-10000	0	0	Initializing	0
Initial Reaction		R7D814745_RL-771		1 MNXM1@MNXC3 + 1 MNXM453@MNXC3 + 1 MNXM7@MNXC3 + 1 MNXM9@MNXC3 <-- 1 MNXM39@MNXC3 + 1 MNXM3@MNXC3 + 1 MNXM463@MNXC3	PURT_BACSU	-10000	0	0	Initializing	0
Initial Reaction		R3463F7EC_RL-259		1 MNXM1@MNXC3 + 1 MNXM461@MNXC3 + 1 MNXM7@MNXC3 + 1 MNXM9@MNXC3 <-- 1 MNXM2@MNXC3 + 1 MNXM3@MNXC3 + 1 MNXM461@MNXC2	AMYC_BACSU+AMYD_BACSU+MSME_BACSU;ARAN_BACSU+ARAP_BACSU+ARAQ_BACSU;YUFN_BACSU+YUFO_BACSU+YUFP_BACSU+YUFQ_BACSU;YURJ_BACSU+YURM_BACSU+YURN_BACSU+YURO_BACSU	-10000	0	0	Initializing	0
Initial Reaction		RB87F9B6_RL-1191		1 MNXM1@MNXC3 + 1 MNXM463@MNXC3 + 1 MNXM7@MNXC3 + 1 MNXM9@MNXC3 <-- 1 MNXM29@MNXC3 + 1 MNXM3@MNXC3 + 1 MNXM90003@MNXC3	PUR2_BACSU	-10000	0	0	Initializing	0
Initial Reaction		RCDB19324_B-1323		1 MNXM1@MNXC3 + 1 MNXM465@MNXC3 <==> 1 MNXM252@MNXC3 + 1 MNXM2@MNXC3	PYRC_BACSU	-10000	10000	0	Initializing	0
Initial Reaction		R726C5D38_B-699		1 MNXM1@MNXC3 + 1 MNXM46@MNXC3 + 1 MNXM7@MNXC3 + 1 MNXM9@MNXC3 <==> 1 MNXM23@MNXC3 + 1 MNXM3@MNXC3 + 1 MNXM60@MNXC3	PYC_BACSU	-10000	10000	0	Initializing	0
Initial Reaction		R47504FE3_B-388		1 MNXM1@MNXC3 + 1 MNXM495@MNXC3 + 1 MNXM80@MNXC3 <==> 1 MNXM288@MNXC3 + 1 MNXM423@MNXC3	URK_BACSU	-10000	10000	0	Initializing	0
Initial Reaction		RF34E4623_RL-1588		1 MNXM1@MNXC3 + 1 MNXM495@MNXC3 + 1 MNXM9@MNXC3 <-- 1 MNXM2@MNXC3 + 1 MNXM423@MNXC3	NTPA_BACSU	-10000	0	0	Initializing	0
Initial Reaction		RBECD7378_B-1224		1 MNXM1@MNXC3 + 1 MNXM49@MNXC3 + 1 MNXM7@MNXC3 <==> 1 MNXM287@MNXC3 + 1 MNXM3@MNXC3	CYSC1_BACSU;CYSC2_BACSU	-10000	10000	0	Initializing	0
Initial Reaction		R364A07FC_B-271		1 MNXM1@MNXC3 + 1 MNXM4@MNXC3 + 1 MNXM620@MNXC3 <==> 1 MNXM299@MNXC3 + 1 MNXM3442@MNXC3	QDOI_BACSU	-10000	10000	0	Initializing	0
Initial Reaction		R857DEAFC_B-824		1 MNXM1@MNXC3 + 1 MNXM500@MNXC3 + 1 MNXM7@MNXC3 <==> 1 MNXM3@MNXC3 + 1 MNXM68@MNXC3	K6PF_BACSU	-10000	10000	0	Initializing	0
Initial Reaction		R352119C8_B-264		1 MNXM1@MNXC3 + 1 MNXM504@MNXC3 + 1 MNXM7@MNXC3 + 1 MNXM9@MNXC3 <==> 1 MNXM389@MNXC3 + 1 MNXM3@MNXC3 + 1 MNXM60@MNXC3	YNGE_BACSU+ACCC2_BACSU+BLAP_BACSU	-10000	10000	0	Initializing	0
Initial Reaction		RAA4BEEDC_RL-1086		1 MNXM1@MNXC3 + 1 MNXM507@MNXC3 + 1 MNXM7@MNXC3 + 1 MNXM9@MNXC3 <-- 1 MNXM388@MNXC3 + 1 MNXM3@MNXC3 + 1 MNXM60@MNXC3	PURE_BACSU+PURK_BACSU	-10000	0	0	Initializing	0
Initial Reaction		R845A5338_RL-815		1 MNXM1@MNXC3 + 1 MNXM526@MNXC3 + 1 MNXM9@MNXC3 <-- 1 MNXM2@MNXC3 + 1 MNXM3867@MNXC3	PPB3_BACSU	-10000	0	0	Initializing	0
Initial Reaction		R2749CE5F_B-168		1 MNXM1@MNXC3 + 1 MNXM546@MNXC3 + 1 MNXM7@MNXC3 <==> 1 MNXM3@MNXC3 + 1 MNXM647@MNXC3	DCK_BACSU;DGK_BACSU	-10000	10000	0	Initializing	0
Initial Reaction		R55F26F1A_RL-495		1 MNXM1@MNXC3 + 1 MNXM55276@MNXC3 + 1 MNXM7@MNXC3 + 1 MNXM9@MNXC3 <-- 1 MNXM2@MNXC3 + 1 MNXM3@MNXC3 + 1 MNXM55276@MNXC2	DPPB_BACSU+DPPC_BACSU+DPPD_BACSU+DPPE_BACSU	-10000	0	0	Initializing	0
Initial Reaction		R997D7646_B-960		1 MNXM1@MNXC3 + 1 MNXM55276@MNXC3 + 1 MNXM7@MNXC3 + 1 MNXM9@MNXC3 <==> 1 MNXM29@MNXC3 + 1 MNXM37@MNXC3 + 1 MNXM3@MNXC3		-10000	10000	0	Initializing	0
Initial Reaction		RB8C600E_RL-1194		1 MNXM1@MNXC3 + 1 MNXM55287@MNXC3 + 1 MNXM7@MNXC3 + 1 MNXM9@MNXC3 <-- 1 MNXM2@MNXC3 + 1 MNXM3@MNXC3 + 1 MNXM55287@MNXC2	DPPB_BACSU+DPPC_BACSU+DPPD_BACSU+DPPE_BACSU	-10000	0	0	Initializing	0
Initial Reaction		R932E3B52_B-923		1 MNXM1@MNXC3 + 1 MNXM55287@MNXC3 + 1 MNXM7@MNXC3 + 1 MNXM9@MNXC3 <==> 1 MNXM29@MNXC3 + 1 MNXM3@MNXC3 + 1 MNXM61@MNXC3		-10000	10000	0	Initializing	0
Initial Reaction		R1687FAEB_RL-41		1 MNXM1@MNXC3 + 1 MNXM55454@MNXC3 + 1 MNXM7@MNXC3 + 1 MNXM9@MNXC3 <-- 1 MNXM2@MNXC3 + 1 MNXM3@MNXC3 + 1 MNXM55454@MNXC2	DPPB_BACSU+DPPC_BACSU+DPPD_BACSU+DPPE_BACSU	-10000	0	0	Initializing	0
Initial Reaction		R427B1B98_RL-348		1 MNXM1@MNXC3 + 1 MNXM55@MNXC3 + 1 MNXM7@MNXC3 + 1 MNXM9@MNXC3 <-- 1 MNXM2@MNXC3 + 1 MNXM3@MNXC3 + 1 MNXM55@MNXC2	YXEM_BACSU+YXEN_BACSU+YXEO_BACSU	-10000	0	0	Initializing	0
Initial Reaction		R9DF6D36E_RL-995		1 MNXM1@MNXC3 + 1 MNXM56431@MNXC3 + 1 MNXM7@MNXC3 + 1 MNXM9@MNXC3 <-- 1 MNXM2@MNXC3 + 1 MNXM3@MNXC3 + 1 MNXM56431@MNXC2	SSUB_BACSU+SSUA_BACSU+SSUC_BACSU	-10000	0	0	Initializing	0
Initial Reaction		RFCB7292D_B-1657		1 MNXM1@MNXC3 + 1 MNXM5655@MNXC3 + 1 MNXM7@MNXC3 + 1 MNXM9@MNXC3 <==> 1 MNXM3@MNXC3 + 1 MNXM60@MNXC3 + 1 MNXM96075@MNXC3	ACCC1_BACSU+BCCP_BACSU+BIRA_BACSU	-10000	10000	0	Initializing	0
Initial Reaction		RA4E9A3_B-1046		1 MNXM1@MNXC3 + 1 MNXM572@MNXC3 + 1 MNXM80@MNXC3 <==> 1 MNXM288@MNXC3 + 1 MNXM452@MNXC3	URK_BACSU	-10000	10000	0	Initializing	0
Initial Reaction		R5467D6DC_B-483		1 MNXM1@MNXC3 + 1 MNXM584@MNXC3 <==> 1 MNXM2@MNXC3 + 1 MNXM91795@MNXC3	ALLB_BACSU	-10000	10000	0	Initializing	0
Initial Reaction		R5E6C8BA6_B-556		1 MNXM1@MNXC3 + 1 MNXM59041@MNXC3 + 1 MNXM6@MNXC3 <==> 1 MNXM469@MNXC3 + 1 MNXM5@MNXC3		-10000	10000	0	Initializing	0
Initial Reaction		R3FB7A5C0_B-327		1 MNXM1@MNXC3 + 1 MNXM5@MNXC3 + 1 MNXM7@MNXC3 <==> 1 MNXM3@MNXC3 + 1 MNXM8@MNXC3	PPNK1_BACSU	-10000	10000	0	Initializing	0
Initial Reaction		RA4ADDE73_LR-1043		1 MNXM1@MNXC3 + 1 MNXM606@MNXC3 + 1 MNXM6@MNXC3 --> 1 MNXM2@MNXC3 + 1 MNXM5@MNXC3 + 1 MNXM83@MNXC3	ISPH_BACSU	0	10000	0	Initializing	0
Initial Reaction		R30343E94_RL-237		1 MNXM1@MNXC3 + 1 MNXM61038@MNXC3 + 1 MNXM7@MNXC3 + 1 MNXM9@MNXC3 <-- 1 MNXM2@MNXC3 + 1 MNXM3@MNXC3 + 1 MNXM61038@MNXC2		-10000	0	0	Initializing	0
Initial Reaction		RC94E05B9_B-1299		1 MNXM1@MNXC3 + 1 MNXM611@MNXC3 + 1 MNXM6@MNXC3 <==> 1 MNXM5@MNXC3 + 1 MNXM602@MNXC3	AROE_BACSU	-10000	10000	0	Initializing	0
Initial Reaction		RCEC5530D_B-1335		1 MNXM1@MNXC3 + 1 MNXM617@MNXC3 + 1 MNXM6@MNXC3 <==> 1 MNXM281@MNXC3 + 1 MNXM5@MNXC3	DYR_BACSU	-10000	10000	0	Initializing	0
Initial Reaction		R99DF53F9_RL-966		1 MNXM1@MNXC3 + 1 MNXM61@MNXC3 + 1 MNXM7@MNXC3 + 1 MNXM9@MNXC3 <-- 1 MNXM2@MNXC3 + 1 MNXM3@MNXC3 + 1 MNXM61@MNXC2	METN_BACSU+METP_BACSU+METQ_BACSU;YHCG_BACSU+YHCH_BACSU+YHCJ_BACSU;YTRB_BACSU+YTRE_BACSU+YTRF_BACSU	-10000	0	0	Initializing	0
Initial Reaction		R1FEFE99C_RL-113		1 MNXM1@MNXC3 + 1 MNXM62524@MNXC3 + 1 MNXM7@MNXC3 + 1 MNXM9@MNXC3 <-- 1 MNXM2@MNXC3 + 1 MNXM3@MNXC3 + 1 MNXM62524@MNXC2	SSUB_BACSU+SSUA_BACSU+SSUC_BACSU	-10000	0	0	Initializing	0
Initial Reaction		R776F06AC_RL-732		1 MNXM1@MNXC3 + 1 MNXM632@MNXC2 + 1 MNXM7@MNXC3 + 1 MNXM9@MNXC3 <-- 1 MNXM2@MNXC3 + 1 MNXM3@MNXC3 + 1 MNXM632@MNXC3	COPA_BACSU;YCNJ_BACSU	-10000	0	0	Initializing	0
Initial Reaction		R7358338A_B-708		1 MNXM1@MNXC3 + 1 MNXM649@MNXC3 + 1 MNXM7@MNXC3 <==> 1 MNXM3@MNXC3 + 1 MNXM440@MNXC3	KDGK_BACSU	-10000	10000	0	Initializing	0
Initial Reaction		R923AD9F1_LR-918		1 MNXM1@MNXC3 + 1 MNXM66@MNXC3 + 1 MNXM7@MNXC3 --> 1 MNXM3@MNXC3 + 1 MNXM89612@MNXC3	GLPK_BACSU	0	10000	0	Initializing	0
Initial Reaction		RD9EB1F62_B-1405		1 MNXM1@MNXC3 + 1 MNXM66@MNXC3 + 1 MNXM89612@MNXC3 <==> 1 MNXM2@MNXC3 + 1 MNXM598@MNXC3	GLPQ_BACSU;YHDW_BACSU;YQIK_BACSU	-10000	10000	0	Initializing	0
Initial Reaction		RBBC1C40B_B-1208		1 MNXM1@MNXC3 + 1 MNXM66@MNXC3 + 1 MNXM90@MNXC3 <==> 1 MNXM2@MNXC3 + 1 MNXM367@MNXC3	GLPQ_BACSU;YHDW_BACSU;YQIK_BACSU	-10000	10000	0	Initializing	0
Initial Reaction		R8052EA18_RL-784		1 MNXM1@MNXC3 + 1 MNXM683@MNXC3 + 1 MNXM7@MNXC3 + 1 MNXM9@MNXC3 <-- 1 MNXM2@MNXC3 + 1 MNXM3@MNXC3 + 1 MNXM683@MNXC2	DPPB_BACSU+DPPC_BACSU+DPPD_BACSU+DPPE_BACSU	-10000	0	0	Initializing	0
Initial Reaction		R44C11010_B-371		1 MNXM1@MNXC3 + 1 MNXM69@MNXC3 + 1 MNXM6@MNXC3 <==> 1 MNXM222@MNXC3 + 1 MNXM5@MNXC3	TKRA_BACSU	-10000	10000	0	Initializing	0
Initial Reaction		R42D0EFCB_B-353		1 MNXM1@MNXC3 + 1 MNXM6@MNXC3 + 1 MNXM77@MNXC3 <==> 1 MNXM5@MNXC3 + 1 MNXM66@MNXC3	GPDA_BACSU	-10000	10000	0	Initializing	0
Initial Reaction		R9B70775E_LR-975		1 MNXM1@MNXC3 + 1 MNXM6@MNXC3 + 1 MNXM8004@MNXC3 --> 1 MNXM5@MNXC3 + 1 MNXM8003@MNXC3	FABL_BACSU	0	10000	0	Initializing	0
Initial Reaction		RE360609B_LR-1467		1 MNXM1@MNXC3 + 1 MNXM6@MNXC3 + 1 MNXM8005@MNXC3 --> 1 MNXM5@MNXC3 + 1 MNXM8006@MNXC3	FABL_BACSU	0	10000	0	Initializing	0
Initial Reaction		R472C9CFB_LR-384		1 MNXM1@MNXC3 + 1 MNXM6@MNXC3 + 1 MNXM8011@MNXC3 --> 1 MNXM5@MNXC3 + 1 MNXM8010@MNXC3	FABL_BACSU	0	10000	0	Initializing	0
Initial Reaction		RA3AA060D_LR-1037		1 MNXM1@MNXC3 + 1 MNXM6@MNXC3 + 1 MNXM8015@MNXC3 --> 1 MNXM5@MNXC3 + 1 MNXM6636@MNXC3	FABL_BACSU	0	10000	0	Initializing	0
Initial Reaction		R7BA5451F_LR-761		1 MNXM1@MNXC3 + 1 MNXM6@MNXC3 + 1 MNXM8016@MNXC3 --> 1 MNXM5@MNXC3 + 1 MNXM6637@MNXC3	FABL_BACSU	0	10000	0	Initializing	0
Initial Reaction		R1C603AE4_LR-87		1 MNXM1@MNXC3 + 1 MNXM6@MNXC3 + 1 MNXM8019@MNXC3 --> 1 MNXM5@MNXC3 + 1 MNXM6644@MNXC3	FABL_BACSU	0	10000	0	Initializing	0
Initial Reaction		RE37F2D4E_LR-1470		1 MNXM1@MNXC3 + 1 MNXM6@MNXC3 + 1 MNXM8024@MNXC3 --> 1 MNXM5@MNXC3 + 1 MNXM8022@MNXC3	FABL_BACSU	0	10000	0	Initializing	0
Initial Reaction		R6F201E98_LR-676		1 MNXM1@MNXC3 + 1 MNXM6@MNXC3 + 1 MNXM8025@MNXC3 --> 1 MNXM5@MNXC3 + 1 MNXM8023@MNXC3	FABL_BACSU	0	10000	0	Initializing	0
Initial Reaction		R694841FB_LR-630		1 MNXM1@MNXC3 + 1 MNXM6@MNXC3 + 1 MNXM8027@MNXC3 --> 1 MNXM5@MNXC3 + 1 MNXM8026@MNXC3	FABL_BACSU	0	10000	0	Initializing	0
Initial Reaction		R9268CF81_B-919		1 MNXM1@MNXC3 + 1 MNXM6@MNXC3 + 1 MNXM807@MNXC3 <==> 1 MNXM480@MNXC3 + 1 MNXM5@MNXC3	DAPB_BACSU	-10000	10000	0	Initializing	0
Initial Reaction		R68B4652F_LR-623		1 MNXM1@MNXC3 + 1 MNXM6@MNXC3 + 1 MNXM8149@MNXC3 --> 1 MNXM5@MNXC3 + 1 MNXM8147@MNXC3	FABL_BACSU	0	10000	0	Initializing	0
Initial Reaction		R9D72C0B9_LR-990		1 MNXM1@MNXC3 + 1 MNXM6@MNXC3 + 1 MNXM8150@MNXC3 --> 1 MNXM5@MNXC3 + 1 MNXM8148@MNXC3	FABL_BACSU	0	10000	0	Initializing	0
Initial Reaction		R1287610F_LR-16		1 MNXM1@MNXC3 + 1 MNXM6@MNXC3 + 1 MNXM8176@MNXC3 --> 1 MNXM5@MNXC3 + 1 MNXM8175@MNXC3	FABL_BACSU	0	10000	0	Initializing	0
Initial Reaction		RC20AD404_LR-1247		1 MNXM1@MNXC3 + 1 MNXM6@MNXC3 + 1 MNXM8196@MNXC3 --> 1 MNXM5@MNXC3 + 1 MNXM8194@MNXC3	FABL_BACSU	0	10000	0	Initializing	0
Initial Reaction		R4E55E7D2_LR-433		1 MNXM1@MNXC3 + 1 MNXM6@MNXC3 + 1 MNXM8197@MNXC3 --> 1 MNXM5@MNXC3 + 1 MNXM8195@MNXC3	FABL_BACSU	0	10000	0	Initializing	0
Initial Reaction		RE553FE74_LR-1485		1 MNXM1@MNXC3 + 1 MNXM6@MNXC3 + 1 MNXM8210@MNXC3 --> 1 MNXM5@MNXC3 + 1 MNXM8209@MNXC3	FABL_BACSU	0	10000	0	Initializing	0
Initial Reaction		RB0458BCB_LR-1137		1 MNXM1@MNXC3 + 1 MNXM6@MNXC3 + 1 MNXM8220@MNXC3 --> 1 MNXM5@MNXC3 + 1 MNXM8218@MNXC3	FABL_BACSU	0	10000	0	Initializing	0
Initial Reaction		R3C1AB81D_LR-309		1 MNXM1@MNXC3 + 1 MNXM6@MNXC3 + 1 MNXM8221@MNXC3 --> 1 MNXM5@MNXC3 + 1 MNXM8219@MNXC3	FABL_BACSU	0	10000	0	Initializing	0
Initial Reaction		RA3ED7CA4_LR-1039		1 MNXM1@MNXC3 + 1 MNXM6@MNXC3 + 1 MNXM8226@MNXC3 --> 1 MNXM5@MNXC3 + 1 MNXM8225@MNXC3	FABL_BACSU	0	10000	0	Initializing	0
Initial Reaction		RA698384F_LR-1058		1 MNXM1@MNXC3 + 1 MNXM6@MNXC3 + 1 MNXM9168@MNXC3 --> 1 MNXM5@MNXC3 + 1 MNXM7607@MNXC3	FABL_BACSU	0	10000	0	Initializing	0
Initial Reaction		RFD287F73_B-1660		1 MNXM1@MNXC3 + 1 MNXM6@MNXC3 + 1 MNXM959@MNXC3 <==> 1 MNXM593@MNXC3 + 1 MNXM5@MNXC3	PANE_BACSU;YKPB_BACSU	-10000	10000	0	Initializing	0
Initial Reaction		R9780841D_B-950		1 MNXM1@MNXC3 + 1 MNXM6@MNXC3 + 1 MNXM9655@MNXC3 <==> 1 MNXM5@MNXC3 + 1 MNXM9653@MNXC3	FABG_BACSU	-10000	10000	0	Initializing	0
Initial Reaction		R2C5FF235_B-208		1 MNXM1@MNXC3 + 1 MNXM6@MNXC3 + 1 MNXM9656@MNXC3 <==> 1 MNXM5@MNXC3 + 1 MNXM9654@MNXC3	FABG_BACSU	-10000	10000	0	Initializing	0
Initial Reaction		RD0B02EAC_B-1343		1 MNXM1@MNXC3 + 1 MNXM6@MNXC3 + 1 MNXM9671@MNXC3 <==> 1 MNXM5@MNXC3 + 1 MNXM9670@MNXC3	FABG_BACSU	-10000	10000	0	Initializing	0
Initial Reaction		RDC617002_B-1423		1 MNXM1@MNXC3 + 1 MNXM6@MNXC3 + 1 MNXM9684@MNXC3 <==> 1 MNXM5@MNXC3 + 1 MNXM9682@MNXC3	FABG_BACSU	-10000	10000	0	Initializing	0
Initial Reaction		R503E43D4_B-447		1 MNXM1@MNXC3 + 1 MNXM6@MNXC3 + 1 MNXM9685@MNXC3 <==> 1 MNXM5@MNXC3 + 1 MNXM9683@MNXC3	FABG_BACSU	-10000	10000	0	Initializing	0
Initial Reaction		RFAA55588_B-1644		1 MNXM1@MNXC3 + 1 MNXM6@MNXC3 + 1 MNXM9695@MNXC3 <==> 1 MNXM5@MNXC3 + 1 MNXM9694@MNXC3	FABG_BACSU	-10000	10000	0	Initializing	0
Initial Reaction		R7F34046E_B-779		1 MNXM1@MNXC3 + 1 MNXM6@MNXC3 + 1 MNXM9700@MNXC3 <==> 1 MNXM5@MNXC3 + 1 MNXM9698@MNXC3	FABG_BACSU	-10000	10000	0	Initializing	0
Initial Reaction		RF36B37B8_B-1590		1 MNXM1@MNXC3 + 1 MNXM6@MNXC3 + 1 MNXM9701@MNXC3 <==> 1 MNXM5@MNXC3 + 1 MNXM9699@MNXC3	FABG_BACSU	-10000	10000	0	Initializing	0
Initial Reaction		RF1E7D975_B-1579		1 MNXM1@MNXC3 + 1 MNXM6@MNXC3 + 1 MNXM9707@MNXC3 <==> 1 MNXM5@MNXC3 + 1 MNXM9706@MNXC3	FABG_BACSU	-10000	10000	0	Initializing	0
Initial Reaction		R42C9880E_RL-352		1 MNXM1@MNXC3 + 1 MNXM7138@MNXC3 + 1 MNXM7@MNXC3 + 1 MNXM9@MNXC3 <-- 1 MNXM2@MNXC3 + 1 MNXM3@MNXC3 + 1 MNXM7138@MNXC2	SSUB_BACSU+SSUA_BACSU+SSUC_BACSU	-10000	0	0	Initializing	0
Initial Reaction		R4963C5D0_RL-398		1 MNXM1@MNXC3 + 1 MNXM713@MNXC3 + 1 MNXM7@MNXC3 + 1 MNXM9@MNXC3 <-- 1 MNXM2@MNXC3 + 1 MNXM3@MNXC3 + 1 MNXM713@MNXC2	SSUB_BACSU+SSUA_BACSU+SSUC_BACSU	-10000	0	0	Initializing	0
Initial Reaction		R726D0C0A_RL-700		1 MNXM1@MNXC3 + 1 MNXM7343@MNXC3 + 1 MNXM7@MNXC3 + 1 MNXM9@MNXC3 <-- 1 MNXM2@MNXC3 + 1 MNXM3@MNXC3 + 1 MNXM7343@MNXC2	SSUB_BACSU+SSUA_BACSU+SSUC_BACSU	-10000	0	0	Initializing	0
Initial Reaction		R1BD8A58B_B-82		1 MNXM1@MNXC3 + 1 MNXM73@MNXC3 + 1 MNXM7@MNXC3 <==> 1 MNXM23@MNXC3 + 1 MNXM3@MNXC3	KPYK_BACSU	-10000	10000	0	Initializing	0
Initial Reaction		RACD091B_RL-1115		1 MNXM1@MNXC3 + 1 MNXM7956@MNXC3 + 1 MNXM9@MNXC3 <-- 1 MNXM2@MNXC3 + 1 MNXM6573@MNXC3	UDPK_BACSU	-10000	0	0	Initializing	0
Initial Reaction		R5B9B91A_RL-536		1 MNXM1@MNXC3 + 1 MNXM7957@MNXC3 + 1 MNXM9@MNXC3 <-- 1 MNXM2@MNXC3 + 1 MNXM6574@MNXC3	UDPK_BACSU	-10000	0	0	Initializing	0
Initial Reaction		RD15647F6_RL-1348		1 MNXM1@MNXC3 + 1 MNXM7958@MNXC3 + 1 MNXM9@MNXC3 <-- 1 MNXM2@MNXC3 + 1 MNXM6580@MNXC3	UDPK_BACSU	-10000	0	0	Initializing	0
Initial Reaction		RBDF2C2CD_RL-1221		1 MNXM1@MNXC3 + 1 MNXM7959@MNXC3 + 1 MNXM9@MNXC3 <-- 1 MNXM2@MNXC3 + 1 MNXM6581@MNXC3	UDPK_BACSU	-10000	0	0	Initializing	0
Initial Reaction		R20B7EAA3_RL-121		1 MNXM1@MNXC3 + 1 MNXM7960@MNXC3 + 1 MNXM9@MNXC3 <-- 1 MNXM2@MNXC3 + 1 MNXM6582@MNXC3	UDPK_BACSU	-10000	0	0	Initializing	0
Initial Reaction		R4C136F98_RL-419		1 MNXM1@MNXC3 + 1 MNXM7961@MNXC3 + 1 MNXM9@MNXC3 <-- 1 MNXM2@MNXC3 + 1 MNXM6583@MNXC3	UDPK_BACSU	-10000	0	0	Initializing	0
Initial Reaction		RA6C72DA8_B-1060		1 MNXM1@MNXC3 + 1 MNXM7@MNXC3 + 1 MNXM80@MNXC3 <==> 1 MNXM288@MNXC3 + 1 MNXM3@MNXC3	URK_BACSU	-10000	10000	0	Initializing	0
Initial Reaction		R4D742611_RL-427		1 MNXM1@MNXC3 + 1 MNXM7@MNXC3 + 1 MNXM8263@MNXC3 + 1 MNXM9@MNXC3 <-- 1 MNXM2@MNXC3 + 1 MNXM3@MNXC3 + 1 MNXM8263@MNXC2	DPPB_BACSU+DPPC_BACSU+DPPD_BACSU+DPPE_BACSU	-10000	0	0	Initializing	0
Initial Reaction		R95FC03A7_RL-936		1 MNXM1@MNXC3 + 1 MNXM7@MNXC3 + 1 MNXM8264@MNXC3 + 1 MNXM9@MNXC3 <-- 1 MNXM2@MNXC3 + 1 MNXM3@MNXC3 + 1 MNXM8264@MNXC2	DPPB_BACSU+DPPC_BACSU+DPPD_BACSU+DPPE_BACSU	-10000	0	0	Initializing	0
Initial Reaction		R887E06BD_RL-847		1 MNXM1@MNXC3 + 1 MNXM7@MNXC3 + 1 MNXM8664@MNXC3 + 1 MNXM9@MNXC3 <-- 1 MNXM2@MNXC3 + 1 MNXM3@MNXC3 + 1 MNXM8664@MNXC2	DPPB_BACSU+DPPC_BACSU+DPPD_BACSU+DPPE_BACSU	-10000	0	0	Initializing	0
Initial Reaction		RA04BBC37_RL-1006		1 MNXM1@MNXC3 + 1 MNXM7@MNXC3 + 1 MNXM8665@MNXC3 + 1 MNXM9@MNXC3 <-- 1 MNXM2@MNXC3 + 1 MNXM3@MNXC3 + 1 MNXM8665@MNXC2	DPPB_BACSU+DPPC_BACSU+DPPD_BACSU+DPPE_BACSU	-10000	0	0	Initializing	0
Initial Reaction		R25EDB311_RL-158		1 MNXM1@MNXC3 + 1 MNXM7@MNXC3 + 1 MNXM8670@MNXC3 + 1 MNXM9@MNXC3 <-- 1 MNXM2@MNXC3 + 1 MNXM3@MNXC3 + 1 MNXM8670@MNXC2	DPPB_BACSU+DPPC_BACSU+DPPD_BACSU+DPPE_BACSU	-10000	0	0	Initializing	0
Initial Reaction		R9A333327_RL-968		1 MNXM1@MNXC3 + 1 MNXM7@MNXC3 + 1 MNXM8868@MNXC3 + 1 MNXM9@MNXC3 <-- 1 MNXM2@MNXC3 + 1 MNXM3@MNXC3 + 1 MNXM8868@MNXC2	DPPB_BACSU+DPPC_BACSU+DPPD_BACSU+DPPE_BACSU	-10000	0	0	Initializing	0
Initial Reaction		R4419F4AA_RL-366		1 MNXM1@MNXC3 + 1 MNXM7@MNXC3 + 1 MNXM89602@MNXC3 + 1 MNXM9@MNXC3 <-- 1 MNXM2@MNXC3 + 1 MNXM3@MNXC3 + 1 MNXM89602@MNXC2	AMYC_BACSU+AMYD_BACSU+MSME_BACSU;YUFN_BACSU+YUFO_BACSU+YUFP_BACSU+YUFQ_BACSU;YURJ_BACSU+YURM_BACSU+YURN_BACSU+YURO_BACSU	-10000	0	0	Initializing	0
Initial Reaction		R539384_RL-476		1 MNXM1@MNXC3 + 1 MNXM7@MNXC3 + 1 MNXM89948@MNXC3 + 1 MNXM9@MNXC3 <-- 1 MNXM2@MNXC3 + 1 MNXM3@MNXC3 + 1 MNXM89948@MNXC2	OPUCA_BACSU+OPUCB_BACSU+OPUCC_BACSU+OPUCD_BACSU	-10000	0	0	Initializing	0
Initial Reaction		R23491995_B-136		1 MNXM1@MNXC3 + 1 MNXM7@MNXC3 + 1 MNXM901@MNXC3 <==> 1 MNXM3@MNXC3 + 1 MNXM685@MNXC3	ARAB_BACSU	-10000	10000	0	Initializing	0
Initial Reaction		R61554BF1_RL-573		1 MNXM1@MNXC3 + 1 MNXM7@MNXC3 + 1 MNXM90412@MNXC3 + 1 MNXM9@MNXC3 <-- 1 MNXM2@MNXC3 + 1 MNXM3@MNXC3 + 1 MNXM90412@MNXC2	RBSA_BACSU+RBSB_BACSU+RBSC_BACSU+RBSD_BACSU	-10000	0	0	Initializing	0
Initial Reaction		R65D1FBB9_RL-605		1 MNXM1@MNXC3 + 1 MNXM7@MNXC3 + 1 MNXM90@MNXC3 + 1 MNXM9@MNXC3 <-- 1 MNXM2@MNXC3 + 1 MNXM3@MNXC3 + 1 MNXM90@MNXC2	OPUBA_BACSU+OPUBB_BACSU+OPUBC_BACSU+OPUBD_BACSU;OPUCA_BACSU+OPUCB_BACSU+OPUCC_BACSU+OPUCD_BACSU	-10000	0	0	Initializing	0
Initial Reaction		RFB71CE94_B-1651		1 MNXM1@MNXC3 + 1 MNXM7@MNXC3 + 1 MNXM95017@MNXC3 <==> 1 MNXM561@MNXC3 + 1 MNXM6281@MNXC3	GLGA_BACSU	-10000	10000	0	Initializing	0
Initial Reaction		R973E9D4F_B-946		1 MNXM1@MNXC3 + 1 MNXM7@MNXC3 + 1 MNXM960@MNXC3 <==> 1 MNXM3@MNXC3 + 1 MNXM962@MNXC3	THIM_BACSU	-10000	10000	0	Initializing	0
Initial Reaction		RAE8F1A73_RL-1123		1 MNXM1@MNXC3 + 1 MNXM7@MNXC3 + 1 MNXM97933@MNXC3 + 1 MNXM9@MNXC3 <-- 1 MNXM2@MNXC3 + 1 MNXM3@MNXC3 + 1 MNXM97933@MNXC2	OPUAA_BACSU+OPUAB_BACSU+OPUAC_BACSU	-10000	0	0	Initializing	0
Initial Reaction		RA70C4A2F_RL-1062		1 MNXM1@MNXC3 + 1 MNXM7@MNXC3 + 1 MNXM9@MNXC3 <-- 1 MNXM2@MNXC3 + 1 MNXM3@MNXC3		-10000	0	0	Initializing	0
Initial Reaction		R5DF35FE1_B-551		1 MNXM1@MNXC3 + 1 MNXM7@MNXC3 + 2 MNXM9@MNXC3 <==> 1 MNXM2@MNXC3 + 1 MNXM3@MNXC3 + 1 MNXM9@MNXC2	PSTB1_BACSU+PSTB2_BACSU+PSTS_BACSU+YQGH_BACSU+YQGI_BACSU	-10000	10000	0	Initializing	0
Initial Reaction		R14EBA0B3_B-33		1 MNXM1@MNXC3 + 1 MNXM8675@MNXC3 + 1 MNXM89653@MNXC3 <==> 1 MNXM5258@MNXC3 + 1 MNXM7696@MNXC3	TAGG_BACSU+TAGH_BACSU	-10000	10000	0	Initializing	0
Initial Reaction		RD17E6E9_B-1352		1 MNXM1@MNXC3 + 1 MNXM874@MNXC3 + 1 MNXM962@MNXC3 <==> 1 MNXM2@MNXC3 + 1 MNXM322@MNXC3	TENA_BACSU	-10000	10000	0	Initializing	0
Initial Reaction		R7B55D149_RL-759		1 MNXM1@MNXC3 + 1 MNXM89653@MNXC3 + 1 MNXM9@MNXC3 <-- 1 MNXM2@MNXC3 + 1 MNXM326@MNXC3	UPPP_BACSU	-10000	0	0	Initializing	0
Initial Reaction		R6CCE73D6_RL-657		1 MNXM1@MNXC3 + 1 MNXM96384@MNXC3 <-- 1 MNXM2@MNXC3 + 1 MNXM73074@MNXC3	BLAC_BACSU;YBBE_BACSU;YBXI_BACSU	-10000	0	0	Initializing	0
Initial Reaction		RC97C90E1_B-1302		1 MNXM1@MNXC3 + 2 MNXM207@MNXC3 + 1 MNXM5@MNXC3 <==> 2 MNXM228@MNXC3 + 2 MNXM4@MNXC3 + 1 MNXM6@MNXC3	HMP_BACSU	-10000	10000	0	Initializing	0
Initial Reaction		R54B924F7_B-484		1 MNXM1@MNXC3 + 2 MNXM211@MNXC3 + 2 MNXM228@MNXC3 + 2 MNXM2@MNXC3 + 1 MNXM5@MNXC3 <==> 3 MNXM4@MNXC3 + 1 MNXM6@MNXC3 + 2 MNXM70@MNXC3	NOSO_BACSU	-10000	10000	0	Initializing	0
Initial Reaction		RBC32739D_RL-1210		1 MNXM1@MNXC3 + 2 MNXM2@MNXC3 + 1 MNXM554@MNXC3 <-- 2 MNXM405@MNXC3	HEM2_BACSU	-10000	0	0	Initializing	0
Initial Reaction		RB47E9088_RL-1164		1 MNXM1@MNXC3 + 2 MNXM2@MNXC3 + 1 MNXM555@MNXC3 + 1 MNXM9@MNXC3 <-- 1 MNXM599@MNXC3 + 1 MNXM77@MNXC3	NADA_BACSU	-10000	0	0	Initializing	0
Initial Reaction		R754DC5_RL-723		1 MNXM1@MNXC3 + 2 MNXM2@MNXC3 + 1 MNXM807@MNXC3 <-- 1 MNXM23@MNXC3 + 1 MNXM361@MNXC3	DAPA_BACSU	-10000	0	0	Initializing	0
Initial Reaction		R589521F9_LR-514		1 MNXM2011@MNXC3 --> 1 MNXM2@MNXC3 + 1 MNXM440@MNXC3	UXAA_BACSU	0	10000	0	Initializing	0
Initial Reaction		R25C9038E_B-156		1 MNXM2074@MNXC2 <==> 1 MNXM2074@MNXC3		-10000	10000	0	Initializing	0
Initial Reaction		R6CDBBDE7_LR-658		1 MNXM2074@MNXC3 + 1 MNXM2@MNXC3 --> 1 MNXM222@MNXC3 + 1 MNXM9@MNXC3		0	10000	0	Initializing	0
Initial Reaction		R5A97C7B7_B-529		1 MNXM20@MNXC3 + 1 MNXM2489@MNXC3 <==> 1 MNXM894@MNXC3 + 1 MNXM89557@MNXC3	AAT1_BACSU;AAT2_BACSU	-10000	10000	0	Initializing	0
Initial Reaction		R98D4EF19_B-957		1 MNXM20@MNXC3 + 1 MNXM32@MNXC3 <==> 1 MNXM23@MNXC3 + 1 MNXM89557@MNXC3		-10000	10000	0	Initializing	0
Initial Reaction		RB032AF38_B-1136		1 MNXM20@MNXC3 + 1 MNXM379@MNXC3 <==> 1 MNXM541@MNXC3 + 1 MNXM89557@MNXC3	SERC_BACSU	-10000	10000	0	Initializing	0
Initial Reaction		R57BBA729_B-510		1 MNXM20@MNXC3 + 1 MNXM42@MNXC3 <==> 1 MNXM46@MNXC3 + 1 MNXM89557@MNXC3	AAT1_BACSU;AAT2_BACSU;AAT3_BACSU	-10000	10000	0	Initializing	0
Initial Reaction		R2F995547_B-230		1 MNXM20@MNXC3 + 1 MNXM61@MNXC3 <==> 1 MNXM276@MNXC3 + 1 MNXM89557@MNXC3	MTNE_BACSU	-10000	10000	0	Initializing	0
Initial Reaction		R12515662_B-14		1 MNXM20@MNXC3 + 1 MNXM89689@MNXC3 <==> 1 MNXM245@MNXC3 + 1 MNXM89557@MNXC3	OAT_BACSU	-10000	10000	0	Initializing	0
Initial Reaction		RBCF0DD64_B-1217		1 MNXM20@MNXC3 + 1 MNXM97@MNXC3 <==> 1 MNXM210@MNXC3 + 1 MNXM89557@MNXC3	AAT3_BACSU;HIS8_BACSU	-10000	10000	0	Initializing	0
Initial Reaction		R59428730_B-518		1 MNXM2105@MNXC3 + 1 MNXM7@MNXC3 <==> 1 MNXM3@MNXC3 + 1 MNXM458@MNXC3	BUK_BACSU	-10000	10000	0	Initializing	0
Initial Reaction		RA6029F8E_RL-1055		1 MNXM211@MNXC3 + 1 MNXM796@MNXC3 <-- 1 MNXM2@MNXC3 + 1 MNXM4046@MNXC3	YKGA_BACSU	-10000	0	0	Initializing	0
Initial Reaction		R4EA4F2F7_B-438		1 MNXM213@MNXC3 + 1 MNXM295@MNXC3 <==> 1 MNXM334@MNXC3 + 1 MNXM9@MNXC3	DEOD_BACSU;PUNA_BACSU	-10000	10000	0	Initializing	0
Initial Reaction		RECFA0596_B-1547		1 MNXM214@MNXC3 + 1 MNXM2@MNXC3 <==> 1 MNXM446@MNXC3	FADB_BACSU;PKSI_BACSU	-10000	10000	0	Initializing	0
Initial Reaction		RF4101EBB_B-1598		1 MNXM2179@MNXC3 <==> 1 MNXM2378@MNXC3 + 1 MNXM75@MNXC3	DEOC_BACSU	-10000	10000	0	Initializing	0
Initial Reaction		RED241102_B-1549		1 MNXM2182@MNXC2 <==> 1 MNXM2182@MNXC3		-10000	10000	0	Initializing	0
Initial Reaction		R8DCE470A_LR-892		1 MNXM2182@MNXC3 + 1 MNXM2@MNXC3 --> 1 MNXM338@MNXC3 + 1 MNXM9@MNXC3	NTPES_BACSU;YFNB_BACSU	0	10000	0	Initializing	0
Initial Reaction		R4AE6E7AB_B-410		1 MNXM2183@MNXC2 <==> 1 MNXM2183@MNXC3		-10000	10000	0	Initializing	0
Initial Reaction		RE906BE89_LR-1510		1 MNXM2183@MNXC3 + 1 MNXM2@MNXC3 --> 1 MNXM401@MNXC3 + 1 MNXM9@MNXC3	NTPES_BACSU;YFNB_BACSU	0	10000	0	Initializing	0
Initial Reaction		R8B482A76_B-874		1 MNXM2184@MNXC2 <==> 1 MNXM2184@MNXC3		-10000	10000	0	Initializing	0
Initial Reaction		RE8F58F5_LR-1509		1 MNXM2184@MNXC3 + 1 MNXM2@MNXC3 --> 1 MNXM288@MNXC3 + 1 MNXM9@MNXC3	NTPES_BACSU;YFNB_BACSU	0	10000	0	Initializing	0
Initial Reaction		R7329CB84_B-705		1 MNXM21@MNXC3 + 1 MNXM458@MNXC3 <==> 1 MNXM233@MNXC3 + 1 MNXM26@MNXC3	YODR_BACSU+YODS_BACSU	-10000	10000	0	Initializing	0
Initial Reaction		R705AAC5D_B-684		1 MNXM21@MNXC3 + 1 MNXM5655@MNXC3 <==> 1 MNXM40@MNXC3 + 1 MNXM96075@MNXC3	ACCA_BACSU+ACCD_BACSU	-10000	10000	0	Initializing	0
Initial Reaction		R3B0400F0_B-297		1 MNXM220@MNXC3 + 1 MNXM3@MNXC3 <==> 1 MNXM63@MNXC3 + 1 MNXM7@MNXC3	NDK_BACSU	-10000	10000	0	Initializing	0
Initial Reaction		R238B1509_B-140		1 MNXM220@MNXC3 + 1 MNXM7@MNXC3 <==> 1 MNXM31@MNXC3 + 1 MNXM3@MNXC3	KCY_BACSU	-10000	10000	0	Initializing	0
Initial Reaction		R72045B55_LR-697		1 MNXM222@MNXC3 + 1 MNXM4@MNXC3 --> 1 MNXM22@MNXC3 + 1 MNXM69@MNXC3	GLCD_BACSU+GLCF_BACSU	0	10000	0	Initializing	0
Initial Reaction		R5A53F56C_B-526		1 MNXM225@MNXC3 <==> 1 MNXM47@MNXC3	GALE_BACSU;YTCB_BACSU	-10000	10000	0	Initializing	0
Initial Reaction		RA12105_RL-1016		1 MNXM227@MNXC3 + 1 MNXM9@MNXC3 <-- 1 MNXM2403@MNXC3 + 1 MNXM2@MNXC3 + 1 MNXM73@MNXC3	SPSE_BACSU	-10000	0	0	Initializing	0
Initial Reaction		RC5858B43_B-1274		1 MNXM227@MNXC3 <==> 1 MNXM23@MNXC3 + 1 MNXM2403@MNXC3		-10000	10000	0	Initializing	0
Initial Reaction		RE69F7870_B-1493		1 MNXM229@MNXC2 <==> 1 MNXM229@MNXC3		-10000	10000	0	Initializing	0
Initial Reaction		RB4FF37A1_RL-1166		1 MNXM22@MNXC3 + 1 MNXM235@MNXC3 <-- 1 MNXM252@MNXC3 + 1 MNXM4@MNXC3	PYRDB_BACSU+PYRK_BACSU	-10000	0	0	Initializing	0
Initial Reaction		RF22DA177_RL-1582		1 MNXM22@MNXC3 + 1 MNXM599@MNXC3 <-- 1 MNXM42@MNXC3 + 1 MNXM4@MNXC3	NADB_BACSU	-10000	0	0	Initializing	0
Initial Reaction		RC908D4C6_B-1297		1 MNXM233@MNXC3 <==> 1 MNXM470@MNXC3		-10000	10000	0	Initializing	0
Initial Reaction		R6B7BC16_B-651		1 MNXM2342@MNXC3 + 1 MNXM295@MNXC3 <==> 1 MNXM2846@MNXC3 + 1 MNXM9@MNXC3	DEOD_BACSU;PUNA_BACSU	-10000	10000	0	Initializing	0
Initial Reaction		R8AF28A29_LR-869		1 MNXM234@MNXC3 + 1 MNXM2@MNXC3 --> 1 MNXM492@MNXC3 + 1 MNXM9@MNXC3		0	10000	0	Initializing	0
Initial Reaction		R5A65F96F_B-528		1 MNXM234@MNXC3 + 1 MNXM3@MNXC3 <==> 1 MNXM572@MNXC3 + 1 MNXM7@MNXC3	KTHY_BACSU	-10000	10000	0	Initializing	0
Initial Reaction		RBC6177F5_B-1212		1 MNXM2378@MNXC3 + 1 MNXM23@MNXC3 <==> 1 MNXM649@MNXC3	ALKH_BACSU	-10000	10000	0	Initializing	0
Initial Reaction		R624C55EA_RL-584		1 MNXM2378@MNXC3 + 1 MNXM271@MNXC3 <-- 1 MNXM258@MNXC3 + 1 MNXM68@MNXC3	TAL_BACSU	-10000	0	0	Initializing	0
Initial Reaction		RC2EE6799_B-1253		1 MNXM2378@MNXC3 + 1 MNXM2@MNXC3 + 1 MNXM94@MNXC3 <==> 1 MNXM53@MNXC3 + 1 MNXM866@MNXC3	TRPA_BACSU+TRPB_BACSU	-10000	10000	0	Initializing	0
Initial Reaction		RB0507495_B-1138		1 MNXM2378@MNXC3 + 1 MNXM377@MNXC3 <==> 1 MNXM866@MNXC3	TRPA_BACSU+TRPB_BACSU	-10000	10000	0	Initializing	0
Initial Reaction		RF21D6235_B-1581		1 MNXM2378@MNXC3 + 1 MNXM77@MNXC3 <==> 1 MNXM500@MNXC3	ALF_BACSU	-10000	10000	0	Initializing	0
Initial Reaction		REAC05C92_B-1525		1 MNXM2378@MNXC3 <==> 1 MNXM77@MNXC3	IOLH_BACSU;TPIS_BACSU	-10000	10000	0	Initializing	0
Initial Reaction		R52A90450_B-469		1 MNXM237@MNXC3 + 1 MNXM365@MNXC3 <==> 1 MNXM456@MNXC3 + 1 MNXM79@MNXC3	PUR9_BACSU	-10000	10000	0	Initializing	0
Initial Reaction		RE79178DF_B-1497		1 MNXM237@MNXC3 + 1 MNXM7@MNXC3 + 1 MNXM9@MNXC3 <==> 1 MNXM39@MNXC3 + 1 MNXM3@MNXC3 + 1 MNXM79@MNXC3	FOLD_BACSU	-10000	10000	0	Initializing	0
Initial Reaction		R6A1F6B67_B-640		1 MNXM23842@MNXC3 + 1 MNXM2@MNXC3 <==> 1 MNXM27066@MNXC3	FABZ_BACSU	-10000	10000	0	Initializing	0
Initial Reaction		R2B745A10_B-202		1 MNXM23@MNXC3 + 1 MNXM2806@MNXC3 <==> 1 MNXM2683@MNXC2 + 1 MNXM73@MNXC3	PT1_BACSU+PTHP_BACSU+PTV3B_BACSU	-10000	10000	0	Initializing	0
Initial Reaction		RB54E9D3D_B-1168		1 MNXM23@MNXC3 + 1 MNXM29@MNXC3 <==> 1 MNXM32@MNXC3 + 1 MNXM69@MNXC3	PUCG_BACSU	-10000	10000	0	Initializing	0
Initial Reaction		R6746D1B1_B-611		1 MNXM23@MNXC3 + 1 MNXM3356@MNXC3 <==> 1 MNXM2561@MNXC2 + 1 MNXM73@MNXC3	PT1_BACSU+PTHP_BACSU+PTV3B_BACSU	-10000	10000	0	Initializing	0
Initial Reaction		RED04D35C_RL-1548		1 MNXM23@MNXC3 + 1 MNXM378@MNXC3 <-- 1 MNXM799@MNXC3	SPL_BACSU	-10000	0	0	Initializing	0
Initial Reaction		RE365185B_B-1468		1 MNXM23@MNXC3 + 1 MNXM4419@MNXC3 <==> 1 MNXM73@MNXC3 + 1 MNXM776@MNXC2	PTEA_BACSU+PTEB_BACSU+PTEC_BACSU;PTJA_BACSU+PTJB_BACSU+PTJC_BACSU;PTJA_BACSU+PTJB_BACSU+YWBA_BACSU	-10000	10000	0	Initializing	0
Initial Reaction		RB70F3C83_B-1179		1 MNXM23@MNXC3 + 1 MNXM53@MNXC3 <==> 1 MNXM32@MNXC3 + 1 MNXM392@MNXC3	PUCG_BACSU	-10000	10000	0	Initializing	0
Initial Reaction		RF85481FA_B-1629		1 MNXM23@MNXC3 + 1 MNXM69@MNXC3 <==> 1 MNXM894@MNXC3	ALKH_BACSU	-10000	10000	0	Initializing	0
Initial Reaction		RBFFDC8D9_B-1235		1 MNXM23@MNXC3 + 1 MNXM90126@MNXC3 <==> 1 MNXM615@MNXC2 + 1 MNXM73@MNXC3	PTMCB_BACSU+PT1_BACSU+PTHP_BACSU	-10000	10000	0	Initializing	0
Initial Reaction		RBB75F8C7_B-1205		1 MNXM2407@MNXC3 + 1 MNXM2@MNXC3 <==> 1 MNXM39@MNXC3 + 1 MNXM42@MNXC3	DEF1_BACSU;DEF2_BACSU	-10000	10000	0	Initializing	0
Initial Reaction		RE0693C57_B-1447		1 MNXM24297@MNXC3 + 1 MNXM2@MNXC3 <==> 1 MNXM7733@MNXC3	FABZ_BACSU	-10000	10000	0	Initializing	0
Initial Reaction		R86992B38_B-831		1 MNXM24502@MNXC3 + 1 MNXM2@MNXC3 <==> 1 MNXM25370@MNXC3	FABZ_BACSU	-10000	10000	0	Initializing	0
Initial Reaction		R5660F446_B-498		1 MNXM256@MNXC3 + 1 MNXM7@MNXC3 <==> 1 MNXM3@MNXC3 + 1 MNXM662@MNXC3	THIL_BACSU	-10000	10000	0	Initializing	0
Initial Reaction		R186592F2_B-57		1 MNXM2576@MNXC3 <==> 1 MNXM29072@MNXC3 + 1 MNXM2@MNXC3	FABZ_BACSU	-10000	10000	0	Initializing	0
Initial Reaction		RC6B7722A_B-1284		1 MNXM257@MNXC2 <==> 1 MNXM257@MNXC3		-10000	10000	0	Initializing	0
Initial Reaction		R85D9EFA4_LR-826		1 MNXM257@MNXC3 + 1 MNXM2@MNXC3 --> 1 MNXM420@MNXC3 + 1 MNXM9@MNXC3	NTPES_BACSU;YFNB_BACSU	0	10000	0	Initializing	0
Initial Reaction		R552B9837_LR-489		1 MNXM259@MNXC3 + 1 MNXM295@MNXC3 --> 1 MNXM401@MNXC3 + 1 MNXM9@MNXC3	DEOD_BACSU;PUNA_BACSU	0	10000	0	Initializing	0
Initial Reaction		R57845305_B-507		1 MNXM25@MNXC3 + 1 MNXM96415@MNXC3 <==> 1 MNXM38@MNXC3 + 1 MNXM93@MNXC3	DHSA_BACSU+DHSB_BACSU+DHSC_BACSU	-10000	10000	0	Initializing	0
Initial Reaction		R841AA44A_LR-813		1 MNXM266@MNXC3 + 1 MNXM2@MNXC3 --> 1 MNXM704@MNXC3 + 1 MNXM9@MNXC3	NTPES_BACSU;YFNB_BACSU	0	10000	0	Initializing	0
Initial Reaction		RBCD1B1DF_B-1214		1 MNXM266@MNXC3 + 1 MNXM3@MNXC3 <==> 1 MNXM411@MNXC3 + 1 MNXM7@MNXC3	KCY_BACSU	-10000	10000	0	Initializing	0
Initial Reaction		RDF2A6D23_B-1442		1 MNXM269@MNXC3 + 1 MNXM395@MNXC3 <==> 1 MNXM2@MNXC3 + 1 MNXM63441@MNXC3	LYTD_BACSU	-10000	10000	0	Initializing	0
Initial Reaction		R3E60B554_B-320		1 MNXM26@MNXC3 + 1 MNXM3@MNXC3 <==> 1 MNXM280@MNXC3 + 1 MNXM7@MNXC3	ACKA_BACSU	-10000	10000	0	Initializing	0
Initial Reaction		R92AFA7A9_B-921		1 MNXM26@MNXC3 + 1 MNXM48448@MNXC3 <==> 1 MNXM2@MNXC3 + 1 MNXM313@MNXC3	NAGA_BACSU	-10000	10000	0	Initializing	0
Initial Reaction		RA0B9C5E6_RL-1010		1 MNXM26@MNXC3 + 1 MNXM55@MNXC3 <-- 1 MNXM418@MNXC3 + 1 MNXM89582@MNXC3	CYSK_BACSU;CYSM_BACSU	-10000	0	0	Initializing	0
Initial Reaction		RE11D7E70_B-1453		1 MNXM26@MNXC3 + 1 MNXM89689@MNXC3 <==> 1 MNXM2@MNXC3 + 1 MNXM817@MNXC3	FAPD_BACSU;YHAA_BACSU;YODQ_BACSU	-10000	10000	0	Initializing	0
Initial Reaction		R585B833_B-512		1 MNXM274@MNXC2 <==> 1 MNXM274@MNXC3		-10000	10000	0	Initializing	0
Initial Reaction		RCD7EA8C6_B-1322		1 MNXM275@MNXC2 <==> 1 MNXM275@MNXC3		-10000	10000	0	Initializing	0
Initial Reaction		RD3DAA704_B-1365		1 MNXM275@MNXC3 <==> 1 MNXM2@MNXC3 + 1 MNXM73@MNXC3	ENO_BACSU	-10000	10000	0	Initializing	0
Initial Reaction		R605570A6_B-568		1 MNXM27@MNXC2 + 1 MNXM29@MNXC2 <==> 1 MNXM27@MNXC3 + 1 MNXM29@MNXC3	YFLA_BACSU	-10000	10000	0	Initializing	0
Initial Reaction		R18E8BAB6_B-64		1 MNXM27@MNXC2 + 1 MNXM32@MNXC2 <==> 1 MNXM27@MNXC3 + 1 MNXM32@MNXC3	YRBD_BACSU	-10000	10000	0	Initializing	0
Initial Reaction		RCAFDBE47_B-1309		1 MNXM27@MNXC2 + 1 MNXM37@MNXC2 <==> 1 MNXM27@MNXC3 + 1 MNXM37@MNXC3	GLNT_BACSU	-10000	10000	0	Initializing	0
Initial Reaction		R4372AE9C_B-360		1 MNXM27@MNXC2 + 1 MNXM89557@MNXC2 <==> 1 MNXM27@MNXC3 + 1 MNXM89557@MNXC3	GLTT_BACSU;TCYP_BACSU	-10000	10000	0	Initializing	0
Initial Reaction		R28131C48_B-174		1 MNXM27@MNXC2 + 1 MNXM98@MNXC2 <==> 1 MNXM27@MNXC3 + 1 MNXM98@MNXC3	MAEN_BACSU;MLEN_BACSU	-10000	10000	0	Initializing	0
Initial Reaction		R1611DB8A_B-37		1 MNXM2806@MNXC3 + 1 MNXM2@MNXC3 <==> 1 MNXM4100@MNXC3 + 1 MNXM508@MNXC3	BGLA_BACSU;LICH_BACSU	-10000	10000	0	Initializing	0
Initial Reaction		RF7F4A351_B-1626		1 MNXM28221@MNXC3 + 1 MNXM2@MNXC3 <==> 1 MNXM7127@MNXC3	FABZ_BACSU	-10000	10000	0	Initializing	0
Initial Reaction		R59B1EB02_B-522		1 MNXM286@MNXC3 + 1 MNXM7@MNXC3 <==> 1 MNXM374@MNXC3 + 1 MNXM3@MNXC3	NDK_BACSU	-10000	10000	0	Initializing	0
Initial Reaction		R37405E0E_RL-281		1 MNXM2873@MNXC3 + 1 MNXM2@MNXC3 <-- 1 MNXM52@MNXC3	yodU	-10000	0	0	Initializing	0
Initial Reaction		RAA59B1A1_RL-1088		1 MNXM288@MNXC3 + 1 MNXM9@MNXC3 <-- 1 MNXM2@MNXC3 + 1 MNXM80@MNXC3	NTPES_BACSU;YFNB_BACSU	-10000	0	0	Initializing	0
Initial Reaction		R5B659782_B-533		1 MNXM2902@MNXC3 + 1 MNXM3@MNXC3 <==> 1 MNXM7@MNXC3 + 1 MNXM90435@MNXC3	UDPK_BACSU	-10000	10000	0	Initializing	0
Initial Reaction		REAFD9377_RL-1528		1 MNXM2923@MNXC3 + 1 MNXM2@MNXC3 <-- 1 MNXM744@MNXC3	GUDD_BACSU	-10000	0	0	Initializing	0
Initial Reaction		RF29C9AAB_LR-1583		1 MNXM295@MNXC3 + 1 MNXM761@MNXC3 --> 1 MNXM338@MNXC3 + 1 MNXM9@MNXC3	PDP_BACSU	0	10000	0	Initializing	0
Initial Reaction		R2CA2C0F9_LR-210		1 MNXM298@MNXC3 + 1 MNXM2@MNXC3 --> 1 MNXM687@MNXC3 + 1 MNXM9@MNXC3	NTPES_BACSU;YFNB_BACSU	0	10000	0	Initializing	0
Initial Reaction		RAFDEC4FB_RL-1131		1 MNXM2@MNXC2 <-- 1 MNXM2@MNXC3		-10000	0	0	Initializing	0
Initial Reaction		RE6030202_LR-1489		1 MNXM2@MNXC3 + 1 MNXM31@MNXC3 --> 1 MNXM338@MNXC3 + 1 MNXM9@MNXC3	NTPES_BACSU;YFNB_BACSU	0	10000	0	Initializing	0
Initial Reaction		RA9C56CEF_LR-1083		1 MNXM2@MNXC3 + 1 MNXM32180@MNXC3 --> 1 MNXM32179@MNXC3 + 1 MNXM9@MNXC3		0	10000	0	Initializing	0
Initial Reaction		R80EBCC0B_B-787		1 MNXM2@MNXC3 + 1 MNXM3229@MNXC3 <==> 1 MNXM8334@MNXC3	FABZ_BACSU	-10000	10000	0	Initializing	0
Initial Reaction		RD45E1649_B-1369		1 MNXM2@MNXC3 + 1 MNXM3316@MNXC3 <==> 1 MNXM39@MNXC3 + 1 MNXM61@MNXC3	DEF1_BACSU;DEF2_BACSU	-10000	10000	0	Initializing	0
Initial Reaction		R9D2315DF_B-984		1 MNXM2@MNXC3 + 1 MNXM344@MNXC3 <==> 1 MNXM332@MNXC3 + 1 MNXM647@MNXC3	YDHJ_BACSU;YWFO_BACSU	-10000	10000	0	Initializing	0
Initial Reaction		R8ACC952E_B-866		1 MNXM2@MNXC3 + 1 MNXM362@MNXC3 <==> 1 MNXM41@MNXC3 + 1 MNXM89602@MNXC3	BGAL1_BACSU;BGAL2_BACSU	-10000	10000	0	Initializing	0
Initial Reaction		RD5D4BE96_LR-1379		1 MNXM2@MNXC3 + 1 MNXM379@MNXC3 --> 1 MNXM53@MNXC3 + 1 MNXM9@MNXC3	RSBX_BACSU	0	10000	0	Initializing	0
Initial Reaction		RB47F026F_B-1165		1 MNXM2@MNXC3 + 1 MNXM4026@MNXC3 <==> 1 MNXM32@MNXC3 + 1 MNXM89557@MNXC3	CWLK_BACSU	-10000	10000	0	Initializing	0
Initial Reaction		R5CA060AC_RL-541		1 MNXM2@MNXC3 + 1 MNXM409@MNXC3 <-- 1 MNXM522@MNXC3	MTNB_BACSU	-10000	0	0	Initializing	0
Initial Reaction		R40D1D1F_B-338		1 MNXM2@MNXC3 + 1 MNXM414@MNXC3 <==> 1 MNXM547@MNXC3	HEM4_BACSU;NASF_BACSU	-10000	10000	0	Initializing	0
Initial Reaction		RABA99FE7_B-1107		1 MNXM2@MNXC3 + 1 MNXM4239@MNXC3 <==> 1 MNXM9633@MNXC3	YFHM_BACSU	-10000	10000	0	Initializing	0
Initial Reaction		R797FEAF7_LR-748		1 MNXM2@MNXC3 + 1 MNXM432@MNXC3 --> 1 MNXM625@MNXC3 + 1 MNXM9@MNXC3	NTPES_BACSU;YFNB_BACSU	0	10000	0	Initializing	0
Initial Reaction		R4A382F30_LR-406		1 MNXM2@MNXC3 + 1 MNXM4752@MNXC3 --> 1 MNXM694@MNXC3 + 1 MNXM9@MNXC3	RSBX_BACSU	0	10000	0	Initializing	0
Initial Reaction		R75222EED_LR-721		1 MNXM2@MNXC3 + 1 MNXM491@MNXC3 --> 1 MNXM3147@MNXC3 + 1 MNXM9@MNXC3	PHYT_BACSU	0	10000	0	Initializing	0
Initial Reaction		RA1CE8A10_LR-1025		1 MNXM2@MNXC3 + 1 MNXM500@MNXC3 --> 1 MNXM68@MNXC3 + 1 MNXM9@MNXC3	F16PC_BACSU;GLPX_BACSU	0	10000	0	Initializing	0
Initial Reaction		R96A43781_LR-942		1 MNXM2@MNXC3 + 1 MNXM546@MNXC3 --> 1 MNXM647@MNXC3 + 1 MNXM9@MNXC3	NTPES_BACSU;YFNB_BACSU	0	10000	0	Initializing	0
Initial Reaction		R30BB8F90_B-241		1 MNXM2@MNXC3 + 1 MNXM57@MNXC3 <==> 1 MNXM683@MNXC3 + 1 MNXM89557@MNXC3	GGT_BACSU;PEPT_BACSU;YQJE_BACSU	-10000	10000	0	Initializing	0
Initial Reaction		RBA96F366_B-1201		1 MNXM2@MNXC3 + 1 MNXM58018@MNXC3 <==> 2 MNXM41@MNXC3	O16G1_BACSU;O16G2_BACSU	-10000	10000	0	Initializing	0
Initial Reaction		R8CBB9B30_B-884		1 MNXM2@MNXC3 + 1 MNXM580@MNXC3 <==> 1 MNXM674@MNXC3	FADB_BACSU;PKSI_BACSU	-10000	10000	0	Initializing	0
Initial Reaction		RC4625E33_B-1270		1 MNXM2@MNXC3 + 1 MNXM581@MNXC3 <==> 1 MNXM825@MNXC3	FADB_BACSU;PKSI_BACSU	-10000	10000	0	Initializing	0
Initial Reaction		R26A99FAC_B-164		1 MNXM2@MNXC3 + 1 MNXM589@MNXC3 <==> 1 MNXM885@MNXC3 + 1 MNXM89557@MNXC3	GGT_BACSU	-10000	10000	0	Initializing	0
Initial Reaction		RC794E782_B-1289		1 MNXM2@MNXC3 + 1 MNXM609@MNXC3 <==> 1 MNXM701@MNXC3	FADB_BACSU	-10000	10000	0	Initializing	0
Initial Reaction		RA273BC1A_RL-1029		1 MNXM2@MNXC3 + 1 MNXM611@MNXC3 <-- 1 MNXM478@MNXC3	AROD_BACSU;AROQ_BACSU	-10000	0	0	Initializing	0
Initial Reaction		RA945FE75_B-1077		1 MNXM2@MNXC3 + 1 MNXM642@MNXC3 <==> 1 MNXM733@MNXC3	FADB_BACSU;PKSI_BACSU	-10000	10000	0	Initializing	0
Initial Reaction		RA80674D8_B-1068		1 MNXM2@MNXC3 + 1 MNXM654@MNXC3 <==> 1 MNXM767@MNXC3	FADB_BACSU;PKSI_BACSU	-10000	10000	0	Initializing	0
Initial Reaction		R433748A3_B-357		1 MNXM2@MNXC3 + 1 MNXM700@MNXC3 <==> 1 MNXM90394@MNXC3	HUTU_BACSU	-10000	10000	0	Initializing	0
Initial Reaction		RF95D7DA3_B-1633		1 MNXM2@MNXC3 + 1 MNXM7105@MNXC3 <==> 1 MNXM4477@MNXC3	YFHM_BACSU	-10000	10000	0	Initializing	0
Initial Reaction		R1C807A92_LR-89		1 MNXM2@MNXC3 + 1 MNXM75104@MNXC3 --> 1 MNXM75102@MNXC3 + 1 MNXM9@MNXC3		0	10000	0	Initializing	0
Initial Reaction		R975BEC99_B-948		1 MNXM2@MNXC3 + 1 MNXM753@MNXC3 <==> 1 MNXM757@MNXC3	FADB_BACSU;PKSI_BACSU	-10000	10000	0	Initializing	0
Initial Reaction		R8DF552BC_B-894		1 MNXM2@MNXC3 + 1 MNXM776@MNXC3 <==> 2 MNXM41@MNXC3	BGLC_BACSU;BGLH_BACSU;GMUD_BACSU	-10000	10000	0	Initializing	0
Initial Reaction		R21709727_LR-126		1 MNXM2@MNXC3 + 1 MNXM77@MNXC3 --> 1 MNXM460@MNXC3 + 1 MNXM9@MNXC3	PPB3_BACSU;PPB4_BACSU	0	10000	0	Initializing	0
Initial Reaction		R67BB47C9_B-614		1 MNXM2@MNXC3 + 1 MNXM784@MNXC3 <==> 1 MNXM766@MNXC3	FADB_BACSU;PKSI_BACSU	-10000	10000	0	Initializing	0
Initial Reaction		RF6623F51_B-1614		1 MNXM2@MNXC3 + 1 MNXM8004@MNXC3 <==> 1 MNXM9653@MNXC3	FABZ_BACSU	-10000	10000	0	Initializing	0
Initial Reaction		R3270FCC2_B-249		1 MNXM2@MNXC3 + 1 MNXM8005@MNXC3 <==> 1 MNXM9654@MNXC3	FABZ_BACSU	-10000	10000	0	Initializing	0
Initial Reaction		RE1CAF2FC_B-1456		1 MNXM2@MNXC3 + 1 MNXM8011@MNXC3 <==> 1 MNXM9670@MNXC3	FABZ_BACSU	-10000	10000	0	Initializing	0
Initial Reaction		RA9A2050D_B-1082		1 MNXM2@MNXC3 + 1 MNXM8015@MNXC3 <==> 1 MNXM9682@MNXC3	FABZ_BACSU	-10000	10000	0	Initializing	0
Initial Reaction		RD0B099E_B-1344		1 MNXM2@MNXC3 + 1 MNXM8016@MNXC3 <==> 1 MNXM9683@MNXC3	FABZ_BACSU	-10000	10000	0	Initializing	0
Initial Reaction		RDA02C35_B-1409		1 MNXM2@MNXC3 + 1 MNXM8019@MNXC3 <==> 1 MNXM9694@MNXC3	FABZ_BACSU	-10000	10000	0	Initializing	0
Initial Reaction		R65C5CCAC_B-604		1 MNXM2@MNXC3 + 1 MNXM8024@MNXC3 <==> 1 MNXM9698@MNXC3	FABZ_BACSU	-10000	10000	0	Initializing	0
Initial Reaction		RC2073A05_B-1246		1 MNXM2@MNXC3 + 1 MNXM8025@MNXC3 <==> 1 MNXM9699@MNXC3	FABZ_BACSU	-10000	10000	0	Initializing	0
Initial Reaction		R3F10BFBE_B-323		1 MNXM2@MNXC3 + 1 MNXM8027@MNXC3 <==> 1 MNXM9706@MNXC3	FABZ_BACSU	-10000	10000	0	Initializing	0
Initial Reaction		R79C39036_B-749		1 MNXM2@MNXC3 + 1 MNXM813@MNXC3 <==> 1 MNXM89661@MNXC3	ACON_BACSU	-10000	10000	0	Initializing	0
Initial Reaction		RE4767C03_RL-1476		1 MNXM2@MNXC3 + 1 MNXM854@MNXC3 <-- 1 MNXM744@MNXC3	GUDD_BACSU	-10000	0	0	Initializing	0
Initial Reaction		R4A2BD974_LR-405		1 MNXM2@MNXC3 + 1 MNXM90394@MNXC3 --> 1 MNXM496@MNXC3	HUTI_BACSU	0	10000	0	Initializing	0
Initial Reaction		R99D6E588_RL-965		1 MNXM2@MNXC3 + 1 MNXM911@MNXC3 <-- 1 MNXM916@MNXC3		-10000	0	0	Initializing	0
Initial Reaction		RED78552D_B-1552		1 MNXM2@MNXC3 + 1 MNXM93@MNXC3 <==> 1 MNXM98@MNXC3	FUMC_BACSU	-10000	10000	0	Initializing	0
Initial Reaction		RD880C326_B-1395		1 MNXM2@MNXC3 + 1 MNXM947@MNXC3 <==> 1 MNXM90341@MNXC3	FADB_BACSU;PKSI_BACSU	-10000	10000	0	Initializing	0
Initial Reaction		RA28EF8C0_B-1030		1 MNXM2@MNXC3 + 1 MNXM94@MNXC3 <==> 1 MNXM377@MNXC3 + 1 MNXM53@MNXC3	TRPA_BACSU+TRPB_BACSU	-10000	10000	0	Initializing	0
Initial Reaction		R1CAEBB71_B-91		1 MNXM30@MNXC3 + 1 MNXM3@MNXC3 <==> 1 MNXM51@MNXC3 + 1 MNXM7@MNXC3	NDK_BACSU	-10000	10000	0	Initializing	0
Initial Reaction		R9B1FDC10_RL-973		1 MNXM310@MNXC3 + 1 MNXM9@MNXC3 <-- 1 MNXM77@MNXC3	MGSA_BACSU	-10000	0	0	Initializing	0
Initial Reaction		R5ED5F5DF_B-559		1 MNXM3132@MNXC3 + 1 MNXM3@MNXC3 <==> 1 MNXM7@MNXC3 + 1 MNXM90433@MNXC3	UDPK_BACSU	-10000	10000	0	Initializing	0
Initial Reaction		RB1D8DB3B_LR-1147		1 MNXM31@MNXC2 --> 1 MNXM31@MNXC3		0	10000	0	Initializing	0
Initial Reaction		R7AB1673C_B-754		1 MNXM31@MNXC3 + 1 MNXM91691@MNXC3 <==> 1 MNXM4512@MNXC3 + 1 MNXM66@MNXC3	PGSA_BACSU	-10000	10000	0	Initializing	0
Initial Reaction		RF68062AC_B-1616		1 MNXM325@MNXC2 <==> 1 MNXM325@MNXC3		-10000	10000	0	Initializing	0
Initial Reaction		R27A5E88F_B-171		1 MNXM331@MNXC3 <==> 1 MNXM89557@MNXC3	MURI1_BACSU	-10000	10000	0	Initializing	0
Initial Reaction		RE7186160_LR-1494		1 MNXM337@MNXC3 --> 1 MNXM503@MNXC3	AROG_BACSU;AROH_BACSU;YSZB_BACSU	0	10000	0	Initializing	0
Initial Reaction		R72D10D83_B-703		1 MNXM337@MNXC3 <==> 1 MNXM799@MNXC3	DHBC_BACSU;MENF_BACSU	-10000	10000	0	Initializing	0
Initial Reaction		RA1BF3EE5_B-1024		1 MNXM344@MNXC3 + 1 MNXM7@MNXC3 <==> 1 MNXM3@MNXC3 + 1 MNXM436@MNXC3	NDK_BACSU	-10000	10000	0	Initializing	0
Initial Reaction		R16AA0DCC_B-42		1 MNXM360@MNXC3 + 1 MNXM7@MNXC3 <==> 1 MNXM3@MNXC3 + 1 MNXM411@MNXC3	NDK_BACSU	-10000	10000	0	Initializing	0
Initial Reaction		R369C3C00_B-274		1 MNXM3630@MNXC3 <==> 1 MNXM4026@MNXC3	AEEP_BACSU	-10000	10000	0	Initializing	0
Initial Reaction		R93B51B78_B-928		1 MNXM365@MNXC3 + 1 MNXM93@MNXC3 <==> 1 MNXM607@MNXC3	PUR8_BACSU	-10000	10000	0	Initializing	0
Initial Reaction		RD1F58F26_B-1355		1 MNXM374@MNXC3 + 1 MNXM7@MNXC3 <==> 1 MNXM3@MNXC3 + 1 MNXM432@MNXC3	KAD_BACSU	-10000	10000	0	Initializing	0
Initial Reaction		RDD61B21A_B-1429		1 MNXM379@MNXC2 <==> 1 MNXM379@MNXC3		-10000	10000	0	Initializing	0
Initial Reaction		R81E464FC_B-795		1 MNXM37@MNXC3 + 1 MNXM68@MNXC3 <==> 1 MNXM48448@MNXC3 + 1 MNXM89557@MNXC3	GLMS_BACSU	-10000	10000	0	Initializing	0
Initial Reaction		RD4FBBC9D_B-1375		1 MNXM3809@MNXC2 <==> 1 MNXM3809@MNXC3		-10000	10000	0	Initializing	0
Initial Reaction		RC78F3BA2_B-1288		1 MNXM388@MNXC3 + 1 MNXM7@MNXC3 + 1 MNXM9@MNXC3 <==> 1 MNXM3@MNXC3 + 1 MNXM568@MNXC3	PUR5_BACSU	-10000	10000	0	Initializing	0
Initial Reaction		RCACA05B3_LR-1308		1 MNXM389@MNXC3 + 1 MNXM38@MNXC3 --> 1 MNXM471@MNXC3 + 1 MNXM96415@MNXC3	ACDC_BACSU	0	10000	0	Initializing	0
Initial Reaction		R2F04651A_B-227		1 MNXM38@MNXC3 + 1 MNXM457@MNXC3 <==> 1 MNXM90@MNXC3 + 1 MNXM96415@MNXC3	GBSB_BACSU	-10000	10000	0	Initializing	0
Initial Reaction		RBFD33C74_B-1231		1 MNXM38@MNXC3 + 1 MNXM609@MNXC3 <==> 1 MNXM569@MNXC3 + 1 MNXM96415@MNXC3		-10000	10000	0	Initializing	0
Initial Reaction		RE7D34D49_RL-1500		1 MNXM38@MNXC3 + 1 MNXM77@MNXC3 <-- 1 MNXM66@MNXC3 + 1 MNXM96415@MNXC3	GLPD_BACSU	-10000	0	0	Initializing	0
Initial Reaction		R40F21F7_B-341		1 MNXM3@MNXC3 + 1 MNXM4217@MNXC3 <==> 1 MNXM7@MNXC3 + 1 MNXM90434@MNXC3	UDPK_BACSU	-10000	10000	0	Initializing	0
Initial Reaction		RF94BFB87_B-1632		1 MNXM3@MNXC3 + 1 MNXM495@MNXC3 <==> 1 MNXM423@MNXC3 + 1 MNXM7@MNXC3	NDK_BACSU	-10000	10000	0	Initializing	0
Initial Reaction		R815BFA1D_B-790		1 MNXM3@MNXC3 + 1 MNXM546@MNXC3 <==> 1 MNXM436@MNXC3 + 1 MNXM7@MNXC3	KGUA_BACSU	-10000	10000	0	Initializing	0
Initial Reaction		R887C9CD5_B-846		1 MNXM3@MNXC3 + 1 MNXM572@MNXC3 <==> 1 MNXM452@MNXC3 + 1 MNXM7@MNXC3	NDK_BACSU	-10000	10000	0	Initializing	0
Initial Reaction		RE95E11BD_B-1513		1 MNXM3@MNXC3 + 1 MNXM730@MNXC3 <==> 1 MNXM7@MNXC3 + 1 MNXM92481@MNXC3	ARGB_BACSU	-10000	10000	0	Initializing	0
Initial Reaction		RF8AA21BE_B-1630		1 MNXM3@MNXC3 + 1 MNXM7956@MNXC3 <==> 1 MNXM6573@MNXC3 + 1 MNXM7@MNXC3	UDPK_BACSU	-10000	10000	0	Initializing	0
Initial Reaction		RA43B8172_B-1041		1 MNXM3@MNXC3 + 1 MNXM7957@MNXC3 <==> 1 MNXM6574@MNXC3 + 1 MNXM7@MNXC3	UDPK_BACSU	-10000	10000	0	Initializing	0
Initial Reaction		R1B9A4757_B-79		1 MNXM3@MNXC3 + 1 MNXM7958@MNXC3 <==> 1 MNXM6580@MNXC3 + 1 MNXM7@MNXC3	UDPK_BACSU	-10000	10000	0	Initializing	0
Initial Reaction		RAAC195E1_B-1098		1 MNXM3@MNXC3 + 1 MNXM7959@MNXC3 <==> 1 MNXM6581@MNXC3 + 1 MNXM7@MNXC3	UDPK_BACSU	-10000	10000	0	Initializing	0
Initial Reaction		R43F72F7A_B-365		1 MNXM3@MNXC3 + 1 MNXM7960@MNXC3 <==> 1 MNXM6582@MNXC3 + 1 MNXM7@MNXC3	UDPK_BACSU	-10000	10000	0	Initializing	0
Initial Reaction		RF2ACFDCC_B-1584		1 MNXM3@MNXC3 + 1 MNXM7961@MNXC3 <==> 1 MNXM6583@MNXC3 + 1 MNXM7@MNXC3	UDPK_BACSU	-10000	10000	0	Initializing	0
Initial Reaction		RF3F26333_B-1597		1 MNXM407@MNXC3 <==> 1 MNXM522@MNXC3	MTNA_BACSU	-10000	10000	0	Initializing	0
Initial Reaction		R8A7C04B7_B-864		1 MNXM42005@MNXC3 <==> 1 MNXM95017@MNXC3	GLGB_BACSU	-10000	10000	0	Initializing	0
Initial Reaction		REDD7F69A_B-1555		1 MNXM42263@MNXC2 <==> 1 MNXM42263@MNXC3		-10000	10000	0	Initializing	0
Initial Reaction		R2A002173_B-189		1 MNXM427@MNXC2 <==> 1 MNXM427@MNXC3		-10000	10000	0	Initializing	0
Initial Reaction		RFEC8C7D9_B-1671		1 MNXM427@MNXC3 <==> 1 MNXM68@MNXC3	MANA1_BACSU;MANA2_BACSU;MANA3_BACSU	-10000	10000	0	Initializing	0
Initial Reaction		REF87AB12_B-1566		1 MNXM427@MNXC3 <==> 1 MNXM721@MNXC3	PGCA_BACSU	-10000	10000	0	Initializing	0
Initial Reaction		R11E1BC33_B-12		1 MNXM42@MNXC3 + 1 MNXM503@MNXC3 <==> 1 MNXM46@MNXC3 + 1 MNXM696@MNXC3	HIS8_BACSU	-10000	10000	0	Initializing	0
Initial Reaction		R26A76961_B-163		1 MNXM4398@MNXC3 <==> 1 MNXM5467@MNXC3	YWHB_BACSU	-10000	10000	0	Initializing	0
Initial Reaction		RB892152F_B-1192		1 MNXM4457@MNXC3 <==> 1 MNXM597@MNXC3	XYLA_BACSU	-10000	10000	0	Initializing	0
Initial Reaction		R6801E1C8_B-617		1 MNXM4554@MNXC3 <==> 1 MNXM597@MNXC3	DLYKI_BACSU	-10000	10000	0	Initializing	0
Initial Reaction		RBFEFA3F5_B-1233		1 MNXM460@MNXC2 <==> 1 MNXM460@MNXC3		-10000	10000	0	Initializing	0
Initial Reaction		R27FD2E39_B-173		1 MNXM461@MNXC3 <==> 1 MNXM685@MNXC3	ARAA_BACSU	-10000	10000	0	Initializing	0
Initial Reaction		REB232856_B-1529		1 MNXM4638@MNXC2 <==> 1 MNXM4638@MNXC3	GUTA_BACSU	-10000	10000	0	Initializing	0
Initial Reaction		R3D824B9F_B-315		1 MNXM4752@MNXC2 <==> 1 MNXM4752@MNXC3		-10000	10000	0	Initializing	0
Initial Reaction		RE61E8AA5_B-1491		1 MNXM47@MNXC3 <==> 1 MNXM932@MNXC3	MNAA_BACSU	-10000	10000	0	Initializing	0
Initial Reaction		RE538678F_B-1482		1 MNXM48448@MNXC3 <==> 1 MNXM969@MNXC3	GLMM_BACSU	-10000	10000	0	Initializing	0
Initial Reaction		R6402AA6D_B-595		1 MNXM4863@MNXC3 <==> 1 MNXM87@MNXC3	YTCB_BACSU	-10000	10000	0	Initializing	0
Initial Reaction		RA7D59D67_B-1066		1 MNXM4@MNXC2 <==> 1 MNXM4@MNXC3		-10000	10000	0	Initializing	0
Initial Reaction		RF3C84C40_B-1595		1 MNXM508@MNXC3 <==> 1 MNXM679@MNXC3	PGMB_BACSU	-10000	10000	0	Initializing	0
Initial Reaction		RAF8F5ADC_B-1129		1 MNXM508@MNXC3 <==> 1 MNXM68@MNXC3	G6PI_BACSU	-10000	10000	0	Initializing	0
Initial Reaction		R7177CB18_B-691		1 MNXM529@MNXC3 <==> 1 MNXM644@MNXC3	DAPF_BACSU	-10000	10000	0	Initializing	0
Initial Reaction		R27086871_B-167		1 MNXM52@MNXC3 <==> 1 MNXM89795@MNXC3	GALE_BACSU	-10000	10000	0	Initializing	0
Initial Reaction		R76FFCF22_LR-730		1 MNXM5477@MNXC3 + 1 MNXM93@MNXC3 --> 1 MNXM6742@MNXC3	SPL_BACSU	0	10000	0	Initializing	0
Initial Reaction		R22135C3D_B-129		1 MNXM550@MNXC3 <==> 1 MNXM70@MNXC3 + 1 MNXM93@MNXC3	ARLY_BACSU	-10000	10000	0	Initializing	0
Initial Reaction		R900DE59D_B-903		1 MNXM59041@MNXC2 <==> 1 MNXM59041@MNXC3		-10000	10000	0	Initializing	0
Initial Reaction		RAB854488_B-1106		1 MNXM6281@MNXC3 + 1 MNXM96@MNXC3 <==> 1 MNXM95017@MNXC3 + 1 MNXM9@MNXC3	PHSG_BACSU	-10000	10000	0	Initializing	0
Initial Reaction		RFF9C39CF_B-1675		1 MNXM633@MNXC3 <==> 1 MNXM90811@MNXC3		-10000	10000	0	Initializing	0
Initial Reaction		R2891BB43_B-177		1 MNXM6440@MNXC3 + 1 MNXM89612@MNXC3 <==> 2 MNXM75102@MNXC3	CLS1_BACSU;CLSA_BACSU	-10000	10000	0	Initializing	0
Initial Reaction		R593B0EA1_LR-517		1 MNXM653@MNXC2 --> 1 MNXM653@MNXC3	CORA_BACSU;MGTE_BACSU;YFJQ_BACSU	0	10000	0	Initializing	0
Initial Reaction		R5716393B_B-504		1 MNXM660@MNXC2 <==> 1 MNXM660@MNXC3		-10000	10000	0	Initializing	0
Initial Reaction		R1D911E90_B-97		1 MNXM662@MNXC2 <==> 1 MNXM662@MNXC3		-10000	10000	0	Initializing	0
Initial Reaction		REB91E0F3_B-1531		1 MNXM66@MNXC2 <==> 1 MNXM66@MNXC3	GLPT_BACSU	-10000	10000	0	Initializing	0
Initial Reaction		R46C94026_B-381		1 MNXM7028@MNXC2 <==> 1 MNXM7028@MNXC3		-10000	10000	0	Initializing	0
Initial Reaction		RE55D1EE3_LR-1486		1 MNXM711@MNXC2 --> 1 MNXM711@MNXC3	CORA_BACSU;YFJQ_BACSU	0	10000	0	Initializing	0
Initial Reaction		R690C1E27_B-627		1 MNXM721@MNXC2 <==> 1 MNXM721@MNXC3		-10000	10000	0	Initializing	0
Initial Reaction		RF718443E_B-1622		1 MNXM730@MNXC3 + 1 MNXM89689@MNXC3 <==> 1 MNXM817@MNXC3 + 1 MNXM89557@MNXC3	ARGJ_BACSU	-10000	10000	0	Initializing	0
Initial Reaction		RD606E4C2_B-1383		1 MNXM73@MNXC2 <==> 1 MNXM73@MNXC3		-10000	10000	0	Initializing	0
Initial Reaction		RAB41E0AE_B-1103		1 MNXM801@MNXC2 <==> 1 MNXM801@MNXC3		-10000	10000	0	Initializing	0
Initial Reaction		RDCCE9107_B-1425		1 MNXM80@MNXC2 <==> 1 MNXM80@MNXC3		-10000	10000	0	Initializing	0
Initial Reaction		R9EEDE1AD_B-1001		1 MNXM89612@MNXC2 <==> 1 MNXM89612@MNXC3	GLPF_BACSU	-10000	10000	0	Initializing	0
Initial Reaction		R8A072AA7_B-859		1 MNXM90811@MNXC2 <==> 1 MNXM90811@MNXC3		-10000	10000	0	Initializing	0
Initial Reaction		RD228FF50_B-1356		1 MNXM95017@MNXC2 <==> 1 MNXM95017@MNXC3		-10000	10000	0	Initializing	0
Initial Reaction		RE1599536_B-1454		1 MNXM95@MNXC2 <==> 1 MNXM95@MNXC3	YFKC_BACSU;YKUT_BACSU	-10000	10000	0	Initializing	0
Initial Reaction		R190AC776_RL-65		1 MNXM970@MNXC2 <-- 1 MNXM970@MNXC3	ARSB_BACSU;YDFA_BACSU;YWRK_BACSU	-10000	0	0	Initializing	0
Initial Reaction		RB07933D3_B-1139		2 MNXM10@MNXC3 + 3 MNXM1@MNXC3 + 1 MNXM87@MNXC3 <==> 1 MNXM2@MNXC3 + 1 MNXM52@MNXC3 + 2 MNXM8@MNXC3	TUAD_BACSU;YTCA_BACSU;YWQF_BACSU	-10000	10000	0	Initializing	0
Initial Reaction		REF2E7BE8_B-1562		2 MNXM114072@MNXC3 + 1 MNXM166@MNXC3 + 1 MNXM1@MNXC3 <==> 1 MNXM12236@MNXC3 + 3 MNXM1@MNXC2 + 2 MNXM537@MNXC3	QCRA_BACSU+QCRB_BACSU+QCRC_BACSU	-10000	10000	0	Initializing	0
Initial Reaction		RC72D1C3F_B-1285		2 MNXM114072@MNXC3 + 4 MNXM1@MNXC2 + 1 MNXM2@MNXC3 <==> 6 MNXM1@MNXC3 + 0.5 MNXM4@MNXC3 + 2 MNXM537@MNXC3	COX1_BACSU+COX2_BACSU+COX3_BACSU+COX4_BACSU	-10000	10000	0	Initializing	0
Initial Reaction		R46328656_RL-377		2 MNXM12@MNXC3 + 2 MNXM1@MNXC3 + 1 MNXM4676@MNXC3 <-- 2 MNXM21@MNXC3 + 1 MNXM408@MNXC3	BLTD_BACSU	-10000	0	0	Initializing	0
Initial Reaction		RDD9E53E_LR-1431		2 MNXM1313@MNXC3 --> 1 MNXM270@MNXC3 + 1 MNXM791@MNXC3	RIBT_BACSU;RISA_BACSU	0	10000	0	Initializing	0
Initial Reaction		R128355A8_LR-15		2 MNXM131@MNXC2 + 1 MNXM196@MNXC2 + 1 MNXM2@MNXC3 + 1 MNXM3@MNXC3 --> 2 MNXM131@MNXC3 + 1 MNXM196@MNXC3 + 1 MNXM1@MNXC3 + 1 MNXM7@MNXC3 + 1 MNXM9@MNXC3	YFHA_BACSU+YFIY_BACSU+YFIZ_BACSU;YUSV_BACSU	0	10000	0	Initializing	0
Initial Reaction		R8C29940F_B-882		2 MNXM13@MNXC3 + 2 MNXM316@MNXC3 + 1 MNXM351@MNXC3 + 2 MNXM61@MNXC3 <==> 2 MNXM16@MNXC3 + 1 MNXM410@MNXC3	HEMN_BACSU;HEMZ_BACSU	-10000	10000	0	Initializing	0
Initial Reaction		R8266550A_B-800		2 MNXM143@MNXC3 <==> 1 MNXM1680@MNXC3 + 1 MNXM2@MNXC3	YBBD_BACSU	-10000	10000	0	Initializing	0
Initial Reaction		R7161AD66_B-689		2 MNXM1495@MNXC3 <==> 1 MNXM6335@MNXC3 + 1 MNXM89612@MNXC3	CLS1_BACSU;CLSA_BACSU	-10000	10000	0	Initializing	0
Initial Reaction		RBEF6EB74_LR-1226		2 MNXM156@MNXC3 + 1 MNXM3@MNXC3 --> 1 MNXM1@MNXC3 + 1 MNXM669@MNXC3 + 1 MNXM7@MNXC3 + 1 MNXM9@MNXC3	DDL_BACSU	0	10000	0	Initializing	0
Initial Reaction		RDA9A4C78_B-1414		2 MNXM156@MNXC3 <==> 1 MNXM2@MNXC3 + 1 MNXM669@MNXC3	DPPA_BACSU	-10000	10000	0	Initializing	0
Initial Reaction		R39E1485B_B-293		2 MNXM16@MNXC3 + 1 MNXM414@MNXC3 <==> 2 MNXM19@MNXC3 + 1 MNXM1@MNXC3 + 1 MNXM672@MNXC3	NASF_BACSU;SUMT_BACSU	-10000	10000	0	Initializing	0
Initial Reaction		RF14C38FC_RL-1574		2 MNXM1@MNXC2 + 1 MNXM2244@MNXC3 + 1 MNXM7@MNXC3 + 1 MNXM9@MNXC3 <-- 1 MNXM1@MNXC3 + 1 MNXM2244@MNXC2 + 1 MNXM2@MNXC3 + 1 MNXM3@MNXC3		-10000	0	0	Initializing	0
Initial Reaction		RC3F85A29_RL-1263		2 MNXM1@MNXC2 + 1 MNXM78362@MNXC3 + 1 MNXM7@MNXC3 + 1 MNXM9@MNXC3 <-- 1 MNXM1@MNXC3 + 1 MNXM2@MNXC3 + 1 MNXM3@MNXC3 + 1 MNXM78362@MNXC2	YFMC_BACSU+YFMD_BACSU+YFME_BACSU+YFMF_BACSU	-10000	0	0	Initializing	0
Initial Reaction		RD324BDDB_B-1361		2 MNXM1@MNXC3 + 1 MNXM20@MNXC3 + 1 MNXM6@MNXC3 <==> 1 MNXM2@MNXC3 + 1 MNXM5@MNXC3 + 1 MNXM770@MNXC3	ALDH1_BACSU	-10000	10000	0	Initializing	0
Initial Reaction		RAD3C879A_B-1118		2 MNXM1@MNXC3 + 1 MNXM2378@MNXC3 + 1 MNXM77@MNXC3 <==> 1 MNXM90967@MNXC3		-10000	10000	0	Initializing	0
Initial Reaction		R2350500D_RL-138		2 MNXM1@MNXC3 + 1 MNXM276@MNXC3 + 1 MNXM39@MNXC3 <-- 1 MNXM494@MNXC3 + 1 MNXM4@MNXC3	MTND_BACSU	-10000	0	0	Initializing	0
Initial Reaction		RF4264E34_B-1599		2 MNXM1@MNXC3 + 1 MNXM289@MNXC3 + 1 MNXM6@MNXC3 <==> 1 MNXM2@MNXC3 + 1 MNXM457@MNXC3 + 1 MNXM5@MNXC3	BETB_BACSU	-10000	10000	0	Initializing	0
Initial Reaction		RB3DFA702_B-1160		2 MNXM1@MNXC3 + 1 MNXM2@MNXC3 + 1 MNXM53310@MNXC3 <==> 1 MNXM4@MNXC3 + 1 MNXM95055@MNXC3	CTAA_BACSU	-10000	10000	0	Initializing	0
Initial Reaction		R71FF2944_RL-696		2 MNXM1@MNXC3 + 1 MNXM31@MNXC3 + 1 MNXM92581@MNXC3 <-- 1 MNXM4512@MNXC3 + 1 MNXM53@MNXC3	PSS_BACSU	-10000	0	0	Initializing	0
Initial Reaction		R23B87199_RL-142		2 MNXM1@MNXC3 + 1 MNXM336@MNXC3 + 1 MNXM80@MNXC3 <-- 1 MNXM2@MNXC3 + 1 MNXM89795@MNXC3	YUND_BACSU	-10000	0	0	Initializing	0
Initial Reaction		R34F1AC9E_RL-262		2 MNXM1@MNXC3 + 1 MNXM340@MNXC3 + 1 MNXM80@MNXC3 <-- 1 MNXM2@MNXC3 + 1 MNXM47@MNXC3	YUND_BACSU	-10000	0	0	Initializing	0
Initial Reaction		R4014EFE6_RL-332		2 MNXM1@MNXC3 + 1 MNXM39043@MNXC3 + 3 MNXM9@MNXC3 <-- 3 MNXM2@MNXC3 + 1 MNXM397@MNXC3	PPB3_BACSU;PPB4_BACSU	-10000	0	0	Initializing	0
Initial Reaction		RF16FCAFA_B-1576		2 MNXM1@MNXC3 + 1 MNXM56014@MNXC3 <==> 2 MNXM55@MNXC3 + 1 MNXM78362@MNXC3		-10000	10000	0	Initializing	0
Initial Reaction		RF14FC152_RL-1575		2 MNXM1@MNXC3 + 1 MNXM568@MNXC3 + 1 MNXM7@MNXC3 + 1 MNXM89557@MNXC3 + 1 MNXM9@MNXC3 <-- 1 MNXM2@MNXC3 + 1 MNXM37@MNXC3 + 1 MNXM3@MNXC3 + 1 MNXM453@MNXC3	PURL_BACSU+PURQ_BACSU+YEXA_BACSU	-10000	0	0	Initializing	0
Initial Reaction		R2FD92936_RL-232		2 MNXM1@MNXC3 + 1 MNXM607@MNXC3 + 1 MNXM7@MNXC3 + 1 MNXM9@MNXC3 <-- 1 MNXM3@MNXC3 + 1 MNXM42@MNXC3 + 1 MNXM507@MNXC3	PUR7_BACSU	-10000	0	0	Initializing	0
Initial Reaction		RA8ACE2A6_RL-1073		2 MNXM1@MNXC3 + 1 MNXM63469@MNXC3 + 1 MNXM80@MNXC3 <-- 1 MNXM225@MNXC3 + 1 MNXM2@MNXC3	YUND_BACSU	-10000	0	0	Initializing	0
Initial Reaction		R857D09A5_RL-823		2 MNXM1@MNXC3 + 1 MNXM80@MNXC3 + 1 MNXM96@MNXC3 <-- 1 MNXM2@MNXC3 + 1 MNXM52@MNXC3	YUND_BACSU	-10000	0	0	Initializing	0
Initial Reaction		R78E921A2_LR-744		2 MNXM1@MNXC3 + 2 MNXM330@MNXC3 --> 1 MNXM22@MNXC3 + 1 MNXM4@MNXC3	SODM_BACSU;SODF_BACSU;YOJM_BACSU	0	10000	0	Initializing	0
Initial Reaction		RFB293AAE_LR-1647		2 MNXM22@MNXC3 --> 2 MNXM2@MNXC3 + 1 MNXM4@MNXC3	CATA_BACSU;CATE_BACSU;CATX_BACSU	0	10000	0	Initializing	0
Initial Reaction		R6ED00B89_B-673		2 MNXM2@MNXC3 + 1 MNXM42463@MNXC3 <==> 3 MNXM461@MNXC3	ABF2_BACSU;ABFA_BACSU	-10000	10000	0	Initializing	0
Initial Reaction		R1BD5CC72_RL-81		2 MNXM2@MNXC3 + 2 MNXM609@MNXC3 <-- 1 MNXM4@MNXC3 + 2 MNXM569@MNXC3	ACDB_BACSU	-10000	0	0	Initializing	0
Initial Reaction		R2B254C1B_RL-199		2 MNXM2@MNXC3 + 2 MNXM947@MNXC3 <-- 2 MNXM470@MNXC3 + 1 MNXM4@MNXC3	ACDB_BACSU	-10000	0	0	Initializing	0
Initial Reaction		R2BA47809_B-203		2 MNXM32179@MNXC3 <==> 1 MNXM6370@MNXC3 + 1 MNXM89612@MNXC3	CLS1_BACSU;CLSA_BACSU	-10000	10000	0	Initializing	0
Initial Reaction		R9ABD4_B-971		2 MNXM5124@MNXC3 <==> 1 MNXM6175@MNXC3 + 1 MNXM89612@MNXC3	CLS1_BACSU;CLSA_BACSU	-10000	10000	0	Initializing	0
Initial Reaction		R8E2C6ACB_B-896		2 MNXM5125@MNXC3 <==> 1 MNXM6176@MNXC3 + 1 MNXM89612@MNXC3	CLS1_BACSU;CLSA_BACSU	-10000	10000	0	Initializing	0
Initial Reaction		R8D822F91_B-887		2 MNXM5129@MNXC3 <==> 1 MNXM6297@MNXC3 + 1 MNXM89612@MNXC3	CLS1_BACSU;CLSA_BACSU	-10000	10000	0	Initializing	0
Initial Reaction		R19C21CF3_B-68		2 MNXM5130@MNXC3 <==> 1 MNXM6298@MNXC3 + 1 MNXM89612@MNXC3	CLS1_BACSU;CLSA_BACSU	-10000	10000	0	Initializing	0
Initial Reaction		RE760F135_B-1495		2 MNXM5131@MNXC3 <==> 1 MNXM6301@MNXC3 + 1 MNXM89612@MNXC3	CLS1_BACSU;CLSA_BACSU	-10000	10000	0	Initializing	0
Initial Reaction		R617FE923_B-575		2.9386 MNXM11@MNXC3 + 1 MNXM61508@MNXC3 <==> 0.6331 MNXM121@MNXC3 + 0.7706 MNXM3@MNXC3 + 0.9496 MNXM51@MNXC3 + 0.5853 MNXM63@MNXC3	CCA_BACSU+MNMA_BACSU+NUSA_BACSU+RNC_BACSU+RNPA_BACSU+RPOA_BACSU+RPOB_BACSU+RPOC_BACSU+RPOD_BACSU+TRMD_BACSU+TRML_BACSU+YHDL_BACSU+YYCF_BACSU+YYCG_BACSU	-10000	10000	0	Initializing	0
Initial Reaction		R534B069A_RL-473		24 MNXM11@MNXC3 + 24 MNXM14@MNXC3 + 23 MNXM1@MNXC3 + 1 MNXM8310@MNXC3 <-- 24 MNXM156@MNXC3 + 24 MNXM3@MNXC3 + 1 MNXM5623@MNXC3	YVHJ_BACSU	-10000	0	0	Initializing	0
Initial Reaction		R64EB8CD_RL-599		24 MNXM11@MNXC3 + 24 MNXM14@MNXC3 + 24 MNXM1@MNXC3 + 1 MNXM8306@MNXC3 <-- 24 MNXM156@MNXC3 + 24 MNXM3@MNXC3 + 1 MNXM5622@MNXC3	YVHJ_BACSU	-10000	0	0	Initializing	0
Initial Reaction		RE7BEA41F_RL-1498		24 MNXM11@MNXC3 + 24 MNXM14@MNXC3 + 24 MNXM1@MNXC3 + 1 MNXM8759@MNXC3 <-- 24 MNXM156@MNXC3 + 24 MNXM3@MNXC3 + 1 MNXM5792@MNXC3	YVHJ_BACSU	-10000	0	0	Initializing	0
Initial Reaction		R7C127A85_RL-764		24 MNXM11@MNXC3 + 24 MNXM14@MNXC3 + 24 MNXM1@MNXC3 + 1 MNXM8763@MNXC3 <-- 24 MNXM156@MNXC3 + 24 MNXM3@MNXC3 + 1 MNXM5793@MNXC3	YVHJ_BACSU	-10000	0	0	Initializing	0
Initial Reaction		R73716613_RL-711		24 MNXM11@MNXC3 + 24 MNXM14@MNXC3 + 24 MNXM1@MNXC3 + 1 MNXM8770@MNXC3 <-- 24 MNXM156@MNXC3 + 24 MNXM3@MNXC3 + 1 MNXM5794@MNXC3	YVHJ_BACSU	-10000	0	0	Initializing	0
Initial Reaction		R9CEBED8C_RL-982		24 MNXM11@MNXC3 + 24 MNXM14@MNXC3 + 24 MNXM1@MNXC3 + 1 MNXM8775@MNXC3 <-- 24 MNXM156@MNXC3 + 24 MNXM3@MNXC3 + 1 MNXM5797@MNXC3	YVHJ_BACSU	-10000	0	0	Initializing	0
Initial Reaction		RBD00E8B1_RL-1218		24 MNXM11@MNXC3 + 24 MNXM14@MNXC3 + 24 MNXM1@MNXC3 + 1 MNXM8987@MNXC3 <-- 24 MNXM156@MNXC3 + 24 MNXM3@MNXC3 + 1 MNXM5882@MNXC3	YVHJ_BACSU	-10000	0	0	Initializing	0
Initial Reaction		RE3418021_RL-1466		24 MNXM11@MNXC3 + 24 MNXM14@MNXC3 + 24 MNXM1@MNXC3 + 1 MNXM9120@MNXC3 <-- 24 MNXM156@MNXC3 + 24 MNXM3@MNXC3 + 1 MNXM5933@MNXC3	YVHJ_BACSU	-10000	0	0	Initializing	0
Initial Reaction		RA1F16E35_RL-1026		24 MNXM11@MNXC3 + 24 MNXM14@MNXC3 + 26 MNXM1@MNXC3 + 1 MNXM8892@MNXC3 <-- 24 MNXM156@MNXC3 + 24 MNXM3@MNXC3 + 1 MNXM5827@MNXC3	YVHJ_BACSU	-10000	0	0	Initializing	0
Initial Reaction		RF530FA41_B-1606		24 MNXM17@MNXC3 + 24 MNXM1@MNXC3 + 1 MNXM8307@MNXC3 <==> 24 MNXM52@MNXC3 + 1 MNXM5622@MNXC3	TAGE_BACSU	-10000	10000	0	Initializing	0
Initial Reaction		RBA96C5EB_B-1200		24 MNXM17@MNXC3 + 24 MNXM1@MNXC3 + 1 MNXM8308@MNXC3 <==> 24 MNXM47@MNXC3 + 1 MNXM5622@MNXC3	TAGO_BACSU	-10000	10000	0	Initializing	0
Initial Reaction		RE1FAA5BB_B-1459		24 MNXM17@MNXC3 + 24 MNXM1@MNXC3 + 1 MNXM8311@MNXC3 <==> 24 MNXM52@MNXC3 + 1 MNXM5623@MNXC3	TAGE_BACSU	-10000	10000	0	Initializing	0
Initial Reaction		RC2A52206_B-1250		24 MNXM17@MNXC3 + 24 MNXM1@MNXC3 + 1 MNXM8312@MNXC3 <==> 24 MNXM47@MNXC3 + 1 MNXM5623@MNXC3	TAGO_BACSU	-10000	10000	0	Initializing	0
Initial Reaction		R418CB883_B-344		24 MNXM17@MNXC3 + 24 MNXM1@MNXC3 + 1 MNXM8760@MNXC3 <==> 24 MNXM52@MNXC3 + 1 MNXM5792@MNXC3	TAGE_BACSU	-10000	10000	0	Initializing	0
Initial Reaction		R9D400818_B-987		24 MNXM17@MNXC3 + 24 MNXM1@MNXC3 + 1 MNXM8761@MNXC3 <==> 24 MNXM47@MNXC3 + 1 MNXM5792@MNXC3	TAGO_BACSU	-10000	10000	0	Initializing	0
Initial Reaction		RC3ACDB3A_B-1259		24 MNXM17@MNXC3 + 24 MNXM1@MNXC3 + 1 MNXM8764@MNXC3 <==> 24 MNXM52@MNXC3 + 1 MNXM5793@MNXC3	TAGE_BACSU	-10000	10000	0	Initializing	0
Initial Reaction		R1F606BA1_B-108		24 MNXM17@MNXC3 + 24 MNXM1@MNXC3 + 1 MNXM8765@MNXC3 <==> 24 MNXM47@MNXC3 + 1 MNXM5793@MNXC3	TAGO_BACSU	-10000	10000	0	Initializing	0
Initial Reaction		R34EC1D4F_B-261		24 MNXM17@MNXC3 + 24 MNXM1@MNXC3 + 1 MNXM8771@MNXC3 <==> 24 MNXM52@MNXC3 + 1 MNXM5794@MNXC3	TAGE_BACSU	-10000	10000	0	Initializing	0
Initial Reaction		R17B39AF2_B-53		24 MNXM17@MNXC3 + 24 MNXM1@MNXC3 + 1 MNXM8772@MNXC3 <==> 24 MNXM47@MNXC3 + 1 MNXM5794@MNXC3	TAGO_BACSU	-10000	10000	0	Initializing	0
Initial Reaction		RA109C36A_B-1015		24 MNXM17@MNXC3 + 24 MNXM1@MNXC3 + 1 MNXM8776@MNXC3 <==> 24 MNXM52@MNXC3 + 1 MNXM5797@MNXC3	TAGE_BACSU	-10000	10000	0	Initializing	0
Initial Reaction		R7DC573F1_B-772		24 MNXM17@MNXC3 + 24 MNXM1@MNXC3 + 1 MNXM8777@MNXC3 <==> 24 MNXM47@MNXC3 + 1 MNXM5797@MNXC3	TAGO_BACSU	-10000	10000	0	Initializing	0
Initial Reaction		RAFE26F73_B-1132		24 MNXM17@MNXC3 + 24 MNXM1@MNXC3 + 1 MNXM8893@MNXC3 <==> 24 MNXM52@MNXC3 + 1 MNXM5827@MNXC3	TAGE_BACSU	-10000	10000	0	Initializing	0
Initial Reaction		RA8EA80C3_B-1075		24 MNXM17@MNXC3 + 24 MNXM1@MNXC3 + 1 MNXM8894@MNXC3 <==> 24 MNXM47@MNXC3 + 1 MNXM5827@MNXC3	TAGO_BACSU	-10000	10000	0	Initializing	0
Initial Reaction		RF026C70A_B-1567		24 MNXM17@MNXC3 + 24 MNXM1@MNXC3 + 1 MNXM8988@MNXC3 <==> 24 MNXM52@MNXC3 + 1 MNXM5882@MNXC3	TAGE_BACSU	-10000	10000	0	Initializing	0
Initial Reaction		R2CEA7791_B-211		24 MNXM17@MNXC3 + 24 MNXM1@MNXC3 + 1 MNXM8989@MNXC3 <==> 24 MNXM47@MNXC3 + 1 MNXM5882@MNXC3	TAGO_BACSU	-10000	10000	0	Initializing	0
Initial Reaction		RBD5981F0_B-1220		24 MNXM17@MNXC3 + 24 MNXM1@MNXC3 + 1 MNXM9121@MNXC3 <==> 24 MNXM52@MNXC3 + 1 MNXM5933@MNXC3	TAGE_BACSU	-10000	10000	0	Initializing	0
Initial Reaction		R9E06064D_B-997		24 MNXM17@MNXC3 + 24 MNXM1@MNXC3 + 1 MNXM9122@MNXC3 <==> 24 MNXM47@MNXC3 + 1 MNXM5933@MNXC3	TAGO_BACSU	-10000	10000	0	Initializing	0
Initial Reaction		RD37279D6_B-1364		24 MNXM1@MNXC3 + 24 MNXM31@MNXC3 + 1 MNXM5622@MNXC3 <==> 1 MNXM6240@MNXC3 + 24 MNXM775@MNXC3	TAGF_BACSU	-10000	10000	0	Initializing	0
Initial Reaction		R5D16D424_B-547		24 MNXM1@MNXC3 + 24 MNXM31@MNXC3 + 1 MNXM5623@MNXC3 <==> 1 MNXM6241@MNXC3 + 24 MNXM775@MNXC3	TAGF_BACSU	-10000	10000	0	Initializing	0
Initial Reaction		R394C486F_B-288		24 MNXM1@MNXC3 + 24 MNXM31@MNXC3 + 1 MNXM5792@MNXC3 <==> 1 MNXM6242@MNXC3 + 24 MNXM775@MNXC3	TAGF_BACSU	-10000	10000	0	Initializing	0
Initial Reaction		RB728E59D_B-1180		24 MNXM1@MNXC3 + 24 MNXM31@MNXC3 + 1 MNXM5793@MNXC3 <==> 1 MNXM6243@MNXC3 + 24 MNXM775@MNXC3	TAGF_BACSU	-10000	10000	0	Initializing	0
Initial Reaction		RAAF5A8C1_B-1100		24 MNXM1@MNXC3 + 24 MNXM31@MNXC3 + 1 MNXM5794@MNXC3 <==> 1 MNXM6244@MNXC3 + 24 MNXM775@MNXC3	TAGF_BACSU	-10000	10000	0	Initializing	0
Initial Reaction		RF66313F9_B-1615		24 MNXM1@MNXC3 + 24 MNXM31@MNXC3 + 1 MNXM5797@MNXC3 <==> 1 MNXM6245@MNXC3 + 24 MNXM775@MNXC3	TAGF_BACSU	-10000	10000	0	Initializing	0
Initial Reaction		RCF950721_B-1337		24 MNXM1@MNXC3 + 24 MNXM31@MNXC3 + 1 MNXM5827@MNXC3 <==> 1 MNXM6246@MNXC3 + 24 MNXM775@MNXC3	TAGF_BACSU	-10000	10000	0	Initializing	0
Initial Reaction		R72F9381F_B-704		24 MNXM1@MNXC3 + 24 MNXM31@MNXC3 + 1 MNXM5882@MNXC3 <==> 1 MNXM6247@MNXC3 + 24 MNXM775@MNXC3	TAGF_BACSU	-10000	10000	0	Initializing	0
Initial Reaction		R691E1F36_B-628		24 MNXM1@MNXC3 + 24 MNXM31@MNXC3 + 1 MNXM5933@MNXC3 <==> 1 MNXM6248@MNXC3 + 24 MNXM775@MNXC3	TAGF_BACSU	-10000	10000	0	Initializing	0
Initial Reaction		R186ADE47_B-58		3 MNXM27@MNXC2 + 1 MNXM9@MNXC2 <==> 3 MNXM27@MNXC3 + 1 MNXM9@MNXC3	YQEW_BACSU	-10000	10000	0	Initializing	0
Initial Reaction		R8B735A24_B-876		3.1023 MNXM11@MNXC3 + 0.8807 MNXM1@MNXC3 + 1 MNXM634@MNXC3 <==> 0.884 MNXM286@MNXC3 + 0.6692 MNXM344@MNXC3 + 0.6684 MNXM360@MNXC3 + 0.8807 MNXM88255@MNXC3	DBH1_BACSU+DNAA_BACSU+DNAB_BACSU+DNAC_BACSU+DNAD_BACSU+DNAI_BACSU+DNLJ_BACSU+DPO3A_BACSU+DPO3B_BACSU+DPO3X_BACSU+DPO3_BACSU+GYRA_BACSU+GYRB_BACSU+HOLB_BACSU+LIGB_BACSU+PARC_BACSU+PARE_BACSU+PCRA_BACSU+PRIA_BACSU+PRIM_BACSU+SCPA_BACSU+SCPB_BACSU+SMC_BACSU+SSB1_BACSU+TOP1_BACSU+YDIO_BACSU+YQEN_BACSU;DBH1_BACSU+DNAA_BACSU+DNAB_BACSU+DNAC_BACSU+DNAD_BACSU+DNAI_BACSU+DNLJ_BACSU+DPO3A_BACSU+DPO3B_BACSU…	-10000	10000	0	Initializing	0
Initial Reaction		R2E75CBCD_B-221		30 MNXM17@MNXC3 + 60 MNXM1@MNXC3 + 1 MNXM5305@MNXC3 + 30 MNXM80@MNXC3 <==> 30 MNXM225@MNXC3 + 1 MNXM2@MNXC3 + 30 MNXM52@MNXC3	GGAA_BACSU;GGAB_BACSU	-10000	10000	0	Initializing	0
Initial Reaction		R4799A1CC_B-389		4 MNXM13@MNXC3 + 1 MNXM410@MNXC3 <==> 4 MNXM1@MNXC3 + 1 MNXM414@MNXC3	DCUP_BACSU	-10000	10000	0	Initializing	0
Initial Reaction		R1F7067FD_RL-109		4 MNXM15@MNXC3 + 1 MNXM547@MNXC3 <-- 1 MNXM2@MNXC3 + 4 MNXM554@MNXC3	HEM3_BACSU	-10000	0	0	Initializing	0
Initial Reaction		R8900FA08_B-850		4 MNXM1@MNXC2 + 1 MNXM7@MNXC3 + 1 MNXM9@MNXC3 <==> 3 MNXM1@MNXC3 + 1 MNXM2@MNXC3 + 1 MNXM3@MNXC3	ATP6_BACSU+ATPA_BACSU+ATPB_BACSU+ATPD_BACSU+ATPE_BACSU+ATPF_BACSU+ATPG_BACSU+ATPL_BACSU+ATPZ_BACSU	-10000	10000	0	Initializing	0
Initial Reaction		R36FC8FC5_B-278		4 MNXM1@MNXC3 + 1 MNXM56016@MNXC3 <==> 3 MNXM4@MNXC3 + 1 MNXM78362@MNXC3		-10000	10000	0	Initializing	0
Initial Reaction		R8AADDBBC_RL-865		45 MNXM11@MNXC3 + 1 MNXM12741@MNXC3 + 45 MNXM14@MNXC3 + 45 MNXM1@MNXC3 <-- 45 MNXM156@MNXC3 + 45 MNXM3@MNXC3 + 1 MNXM7696@MNXC3	DLTA_BACSU+DLTB_BACSU+DLTC_BACSU+DLTD_BACSU	-10000	0	0	Initializing	0
Initial Reaction		RABC0D0F7_B-1108		45 MNXM17@MNXC3 + 45 MNXM1@MNXC3 + 45 MNXM80@MNXC3 + 1 MNXM9134@MNXC3 <==> 45 MNXM225@MNXC3 + 45 MNXM87@MNXC3	TUAA_BACSU+TUAB_BACSU+TUAC_BACSU+TUAE_BACSU+TUAF_BACSU+TUAG_BACSU+TUAH_BACSU	-10000	10000	0	Initializing	0
Initial Reaction		R89F34865_B-857		45 MNXM1@MNXC3 + 45 MNXM31@MNXC3 + 1 MNXM7696@MNXC3 <==> 1 MNXM2843@MNXC3 + 45 MNXM775@MNXC3	TAGB_BACSU+TAGF_BACSU	-10000	10000	0	Initializing	0
Initial Reaction		R3B56FC95_LR-301		5 MNXM2@MNXC3 + 1 MNXM49266@MNXC3 --> 6 MNXM41@MNXC3	O16G1_BACSU	0	10000	0	Initializing	0
Initial Reaction		R585D4905_B-513		6 MNXM2@MNXC3 + 2 MNXM346@MNXC3 <==> 2 MNXM351@MNXC3 + 3 MNXM4@MNXC3	PPOX_BACSU	-10000	10000	0	Initializing	0
Initial Reaction		R9057590C_RL-905		7 MNXM11@MNXC3 + 1 MNXM326@MNXC3 <-- 1 MNXM2473@MNXC3 + 7 MNXM83@MNXC3	UPPS_BACSU	-10000	0	0	Initializing	0
Initial Reaction		R48E37591_B-394		1 BIOMASS@MNXC3 <==>		-10000	10000	0	Initializing	1
Initial Reaction		RC3DD8C80_B-1262		1 MNXM1026@MNXC2 <==>		-10000	10000	0	Initializing	1
Initial Reaction		R39E2D7A4_B-294		1 MNXM1031@MNXC2 <==>		-10000	10000	0	Initializing	1
Initial Reaction		R5EEA7D02_B-561		1 MNXM107@MNXC2 <==>		-10000	10000	0	Initializing	1
Initial Reaction		RD1EDEFE4_B-1353		1 MNXM1080@MNXC2 <==>		-10000	10000	0	Initializing	1
Initial Reaction		R15DF7064_B-35		1 MNXM111@MNXC2 <==>		-10000	10000	0	Initializing	1
Initial Reaction		R88D3F723_B-849		1 MNXM11237@MNXC2 <==>		-10000	10000	0	Initializing	1
Initial Reaction		R69EB6649_B-637		1 MNXM113@MNXC2 <==>		-10000	10000	0	Initializing	1
Initial Reaction		RCA8470BB_B-1306		1 MNXM11409@MNXC2 <==>		-10000	10000	0	Initializing	1
Initial Reaction		R71773639_B-690		1 MNXM114180@MNXC2 <==>		-10000	10000	0	Initializing	1
Initial Reaction		R3279822F_B-250		1 MNXM114199@MNXC2 <==>		-10000	10000	0	Initializing	1
Initial Reaction		R3E15D408_B-319		1 MNXM114@MNXC2 <==>		-10000	10000	0	Initializing	1
Initial Reaction		R354FD644_B-266		1 MNXM1151@MNXC2 <==>		-10000	10000	0	Initializing	1
Initial Reaction		R91834A13_B-910		1 MNXM117@MNXC2 <==>		-10000	10000	0	Initializing	1
Initial Reaction		R3BC58D12_B-305		1 MNXM11@MNXC2 <==>		-10000	10000	0	Initializing	1
Initial Reaction		RA1066942_B-1014		1 MNXM1233@MNXC2 <==>		-10000	10000	0	Initializing	1
Initial Reaction		RC8EB9D57_B-1296		1 MNXM126@MNXC2 <==>		-10000	10000	0	Initializing	1
Initial Reaction		R4B1B024B_B-412		1 MNXM1275@MNXC2 <==>		-10000	10000	0	Initializing	1
Initial Reaction		R1B491561_B-77		1 MNXM127@MNXC2 <==>		-10000	10000	0	Initializing	1
Initial Reaction		R6716F9D5_B-610		1 MNXM128@MNXC2 <==>		-10000	10000	0	Initializing	1
Initial Reaction		R507C1807_B-449		1 MNXM131@MNXC2 <==>		-10000	10000	0	Initializing	1
Initial Reaction		R64816F5_B-597		1 MNXM13238@MNXC2 <==>		-10000	10000	0	Initializing	1
Initial Reaction		R7BB6BC6B_B-763		1 MNXM134@MNXC2 <==>		-10000	10000	0	Initializing	1
Initial Reaction		RFD648C01_B-1664		1 MNXM1380@MNXC2 <==>		-10000	10000	0	Initializing	1
Initial Reaction		RA87FCEC4_B-1071		1 MNXM138@MNXC2 <==>		-10000	10000	0	Initializing	1
Initial Reaction		RF93FEF67_B-1631		1 MNXM13@MNXC2 <==>		-10000	10000	0	Initializing	1
Initial Reaction		R82521F85_B-799		1 MNXM140@MNXC2 <==>		-10000	10000	0	Initializing	1
Initial Reaction		RFE6609A8_B-1668		1 MNXM142@MNXC2 <==>		-10000	10000	0	Initializing	1
Initial Reaction		R327F2FC6_B-251		1 MNXM1434@MNXC2 <==>		-10000	10000	0	Initializing	1
Initial Reaction		R2DC4819E_B-216		1 MNXM143@MNXC2 <==>		-10000	10000	0	Initializing	1
Initial Reaction		R7A3A33DF_B-751		1 MNXM144@MNXC2 <==>		-10000	10000	0	Initializing	1
Initial Reaction		RD5ACADC4_B-1378		1 MNXM147@MNXC2 <==>		-10000	10000	0	Initializing	1
Initial Reaction		R3B559469_B-300		1 MNXM1484@MNXC2 <==>		-10000	10000	0	Initializing	1
Initial Reaction		RDA701786_B-1412		1 MNXM1485@MNXC2 <==>		-10000	10000	0	Initializing	1
Initial Reaction		R204F4CA2_B-117		1 MNXM1492@MNXC2 <==>		-10000	10000	0	Initializing	1
Initial Reaction		R7A51C946_B-753		1 MNXM149@MNXC2 <==>		-10000	10000	0	Initializing	1
Initial Reaction		RE985FDA3_B-1516		1 MNXM14@MNXC2 <==>		-10000	10000	0	Initializing	1
Initial Reaction		RF699763C_B-1618		1 MNXM1547@MNXC2 <==>		-10000	10000	0	Initializing	1
Initial Reaction		RB55304CE_B-1169		1 MNXM154@MNXC2 <==>		-10000	10000	0	Initializing	1
Initial Reaction		R45614239_B-374		1 MNXM1562@MNXC2 <==>		-10000	10000	0	Initializing	1
Initial Reaction		RC96712E3_B-1301		1 MNXM156@MNXC2 <==>		-10000	10000	0	Initializing	1
Initial Reaction		R826AA131_B-803		1 MNXM15783@MNXC2 <==>		-10000	10000	0	Initializing	1
Initial Reaction		RE41375F5_B-1475		1 MNXM15786@MNXC2 <==>		-10000	10000	0	Initializing	1
Initial Reaction		R669A7661_B-608		1 MNXM158@MNXC2 <==>		-10000	10000	0	Initializing	1
Initial Reaction		R5E4910EF_B-553		1 MNXM1597@MNXC2 <==>		-10000	10000	0	Initializing	1
Initial Reaction		RB8495459_B-1189		1 MNXM15993@MNXC2 <==>		-10000	10000	0	Initializing	1
Initial Reaction		R65404FB9_B-601		1 MNXM15@MNXC2 <==>		-10000	10000	0	Initializing	1
Initial Reaction		R1B437C71_B-76		1 MNXM1607@MNXC2 <==>		-10000	10000	0	Initializing	1
Initial Reaction		RB5C0FB43_B-1172		1 MNXM1608@MNXC2 <==>		-10000	10000	0	Initializing	1
Initial Reaction		RC7F177E6_B-1290		1 MNXM160@MNXC2 <==>		-10000	10000	0	Initializing	1
Initial Reaction		R81D59381_B-793		1 MNXM1630@MNXC2 <==>		-10000	10000	0	Initializing	1
Initial Reaction		REC3BD38A_B-1539		1 MNXM165@MNXC2 <==>		-10000	10000	0	Initializing	1
Initial Reaction		R900FC5A7_B-904		1 MNXM167@MNXC2 <==>		-10000	10000	0	Initializing	1
Initial Reaction		REC502913_B-1540		1 MNXM168@MNXC2 <==>		-10000	10000	0	Initializing	1
Initial Reaction		RF0F06CAD_B-1573		1 MNXM174@MNXC2 <==>		-10000	10000	0	Initializing	1
Initial Reaction		RF09B9634_B-1571		1 MNXM179@MNXC2 <==>		-10000	10000	0	Initializing	1
Initial Reaction		R5280AB9_B-466		1 MNXM18038@MNXC2 <==>		-10000	10000	0	Initializing	1
Initial Reaction		RB8DC7EA3_B-1195		1 MNXM182@MNXC2 <==>		-10000	10000	0	Initializing	1
Initial Reaction		RC085FEC1_B-1239		1 MNXM1855@MNXC2 <==>		-10000	10000	0	Initializing	1
Initial Reaction		R9316DACF_B-922		1 MNXM187@MNXC2 <==>		-10000	10000	0	Initializing	1
Initial Reaction		R45D1381_B-375		1 MNXM18941@MNXC2 <==>		-10000	10000	0	Initializing	1
Initial Reaction		RD5D513E0_B-1380		1 MNXM19008@MNXC2 <==>		-10000	10000	0	Initializing	1
Initial Reaction		RFA1D4EB7_B-1636		1 MNXM1919@MNXC2 <==>		-10000	10000	0	Initializing	1
Initial Reaction		R77B549B2_B-733		1 MNXM192@MNXC2 <==>		-10000	10000	0	Initializing	1
Initial Reaction		RB1AFD75_B-1146		1 MNXM1949@MNXC2 <==>		-10000	10000	0	Initializing	1
Initial Reaction		R8FDD65E8_B-902		1 MNXM196@MNXC2 <==>		-10000	10000	0	Initializing	1
Initial Reaction		RC502448E_B-1272		1 MNXM1985@MNXC2 <==>		-10000	10000	0	Initializing	1
Initial Reaction		R2020016A_B-116		1 MNXM198@MNXC2 <==>		-10000	10000	0	Initializing	1
Initial Reaction		RF382895C_B-1591		1 MNXM199@MNXC2 <==>		-10000	10000	0	Initializing	1
Initial Reaction		R47177312_B-383		1 MNXM1@MNXC2 <==>		-10000	10000	0	Initializing	1
Initial Reaction		RFBACA149_B-1652		1 MNXM2074@MNXC2 <==>		-10000	10000	0	Initializing	1
Initial Reaction		RE06BA74D_B-1448		1 MNXM207@MNXC2 <==>		-10000	10000	0	Initializing	1
Initial Reaction		R6A437C11_B-642		1 MNXM20@MNXC2 <==>		-10000	10000	0	Initializing	1
Initial Reaction		RAB5EAA2B_B-1104		1 MNXM211@MNXC2 <==>		-10000	10000	0	Initializing	1
Initial Reaction		R4C83430_B-424		1 MNXM212@MNXC2 <==>		-10000	10000	0	Initializing	1
Initial Reaction		RD76ABC06_B-1389		1 MNXM213@MNXC2 <==>		-10000	10000	0	Initializing	1
Initial Reaction		RB5CCAD73_B-1173		1 MNXM2182@MNXC2 <==>		-10000	10000	0	Initializing	1
Initial Reaction		R54E92E9C_B-486		1 MNXM2183@MNXC2 <==>		-10000	10000	0	Initializing	1
Initial Reaction		R9E82AFD2_B-999		1 MNXM2184@MNXC2 <==>		-10000	10000	0	Initializing	1
Initial Reaction		R535D7CE8_B-474		1 MNXM218@MNXC2 <==>		-10000	10000	0	Initializing	1
Initial Reaction		R736A2F82_B-709		1 MNXM2227@MNXC2 <==>		-10000	10000	0	Initializing	1
Initial Reaction		R8E026B42_B-895		1 MNXM222@MNXC2 <==>		-10000	10000	0	Initializing	1
Initial Reaction		RAE4B65AD_B-1122		1 MNXM22435@MNXC2 <==>		-10000	10000	0	Initializing	1
Initial Reaction		R2A8F708E_B-196		1 MNXM2244@MNXC2 <==>		-10000	10000	0	Initializing	1
Initial Reaction		RFBFE290B_B-1654		1 MNXM2255@MNXC2 <==>		-10000	10000	0	Initializing	1
Initial Reaction		RA5C8CF2E_B-1053		1 MNXM227@MNXC2 <==>		-10000	10000	0	Initializing	1
Initial Reaction		RA35ABAC_B-1035		1 MNXM229@MNXC2 <==>		-10000	10000	0	Initializing	1
Initial Reaction		REEFDC248_B-1560		1 MNXM231@MNXC2 <==>		-10000	10000	0	Initializing	1
Initial Reaction		R247CAC7E_B-150		1 MNXM23@MNXC2 <==>		-10000	10000	0	Initializing	1
Initial Reaction		R78A55FA2_B-739		1 MNXM2403@MNXC2 <==>		-10000	10000	0	Initializing	1
Initial Reaction		R40E7D3E7_B-340		1 MNXM242@MNXC2 <==>		-10000	10000	0	Initializing	1
Initial Reaction		R6D325FDD_B-661		1 MNXM2561@MNXC2 <==>		-10000	10000	0	Initializing	1
Initial Reaction		RA444409A_B-1042		1 MNXM257@MNXC2 <==>		-10000	10000	0	Initializing	1
Initial Reaction		R20860849_B-119		1 MNXM2598@MNXC2 <==>		-10000	10000	0	Initializing	1
Initial Reaction		RBB92418_B-1207		1 MNXM259@MNXC2 <==>		-10000	10000	0	Initializing	1
Initial Reaction		RB8030CA0_B-1187		1 MNXM25@MNXC2 <==>		-10000	10000	0	Initializing	1
Initial Reaction		RA0AC35CA_B-1009		1 MNXM2683@MNXC2 <==>		-10000	10000	0	Initializing	1
Initial Reaction		RF63CDCCF_B-1613		1 MNXM26@MNXC2 <==>		-10000	10000	0	Initializing	1
Initial Reaction		RB6199AB8_B-1176		1 MNXM270@MNXC2 <==>		-10000	10000	0	Initializing	1
Initial Reaction		R4E71B6E2_B-435		1 MNXM274@MNXC2 <==>		-10000	10000	0	Initializing	1
Initial Reaction		R975F8CBB_B-949		1 MNXM2757@MNXC2 <==>		-10000	10000	0	Initializing	1
Initial Reaction		R9DD33ED4_B-993		1 MNXM275@MNXC2 <==>		-10000	10000	0	Initializing	1
Initial Reaction		R7AF96ED5_B-757		1 MNXM27@MNXC2 <==>		-10000	10000	0	Initializing	1
Initial Reaction		R81676643_B-791		1 MNXM2825@MNXC2 <==>		-10000	10000	0	Initializing	1
Initial Reaction		R65DA4EC_B-606		1 MNXM282@MNXC2 <==>		-10000	10000	0	Initializing	1
Initial Reaction		R51C8EC34_B-460		1 MNXM288@MNXC2 <==>		-10000	10000	0	Initializing	1
Initial Reaction		R826A6402_B-802		1 MNXM289@MNXC2 <==>		-10000	10000	0	Initializing	1
Initial Reaction		R5B8D4B5D_B-535		1 MNXM29@MNXC2 <==>		-10000	10000	0	Initializing	1
Initial Reaction		RAEFECF36_B-1125		1 MNXM2@MNXC2 <==>		-10000	10000	0	Initializing	1
Initial Reaction		R727CC2D2_B-701		1 MNXM303@MNXC2 <==>		-10000	10000	0	Initializing	1
Initial Reaction		R25827093_B-154		1 MNXM304@MNXC2 <==>		-10000	10000	0	Initializing	1
Initial Reaction		R9C5DFEBF_B-977		1 MNXM3088@MNXC2 <==>		-10000	10000	0	Initializing	1
Initial Reaction		RA98E9E9A_B-1081		1 MNXM3148@MNXC2 <==>		-10000	10000	0	Initializing	1
Initial Reaction		RFD32428C_B-1661		1 MNXM3150@MNXC2 <==>		-10000	10000	0	Initializing	1
Initial Reaction		R1B68F2C3_B-78		1 MNXM31@MNXC2 <==>		-10000	10000	0	Initializing	1
Initial Reaction		RE47D2287_B-1477		1 MNXM322@MNXC2 <==>		-10000	10000	0	Initializing	1
Initial Reaction		RB38390C6_B-1157		1 MNXM325@MNXC2 <==>		-10000	10000	0	Initializing	1
Initial Reaction		R555722AC_B-491		1 MNXM32@MNXC2 <==>		-10000	10000	0	Initializing	1
Initial Reaction		RBF9F4D09_B-1229		1 MNXM3304@MNXC2 <==>		-10000	10000	0	Initializing	1
Initial Reaction		R84828B8D_B-816		1 MNXM331@MNXC2 <==>		-10000	10000	0	Initializing	1
Initial Reaction		R2B141596_B-198		1 MNXM332@MNXC2 <==>		-10000	10000	0	Initializing	1
Initial Reaction		RAF482FE1_B-1127		1 MNXM334@MNXC2 <==>		-10000	10000	0	Initializing	1
Initial Reaction		R1C454921_B-85		1 MNXM3370@MNXC2 <==>		-10000	10000	0	Initializing	1
Initial Reaction		RDEB1FA_B-1438		1 MNXM337@MNXC2 <==>		-10000	10000	0	Initializing	1
Initial Reaction		R7C815D4E_B-765		1 MNXM338@MNXC2 <==>		-10000	10000	0	Initializing	1
Initial Reaction		R850E0439_B-820		1 MNXM341@MNXC2 <==>		-10000	10000	0	Initializing	1
Initial Reaction		R804555EB_B-783		1 MNXM3518@MNXC2 <==>		-10000	10000	0	Initializing	1
Initial Reaction		R1D998169_B-99		1 MNXM356@MNXC2 <==>		-10000	10000	0	Initializing	1
Initial Reaction		R45578EEB_B-372		1 MNXM3570@MNXC2 <==>		-10000	10000	0	Initializing	1
Initial Reaction		R6F3BF241_B-677		1 MNXM362@MNXC2 <==>		-10000	10000	0	Initializing	1
Initial Reaction		R1D618D27_B-96		1 MNXM36331@MNXC2 <==>		-10000	10000	0	Initializing	1
Initial Reaction		REB67C836_B-1530		1 MNXM364@MNXC2 <==>		-10000	10000	0	Initializing	1
Initial Reaction		RA195B514_B-1019		1 MNXM3663@MNXC2 <==>		-10000	10000	0	Initializing	1
Initial Reaction		R91C16F7E_B-911		1 MNXM3673@MNXC2 <==>		-10000	10000	0	Initializing	1
Initial Reaction		R246505BE_B-148		1 MNXM379@MNXC2 <==>		-10000	10000	0	Initializing	1
Initial Reaction		R8717521D_B-839		1 MNXM37@MNXC2 <==>		-10000	10000	0	Initializing	1
Initial Reaction		R4E465F66_B-432		1 MNXM3809@MNXC2 <==>		-10000	10000	0	Initializing	1
Initial Reaction		R31B481D1_B-246		1 MNXM3817@MNXC2 <==>		-10000	10000	0	Initializing	1
Initial Reaction		R76D12D18_B-729		1 MNXM38283@MNXC2 <==>		-10000	10000	0	Initializing	1
Initial Reaction		RF9CCD87B_B-1635		1 MNXM38297@MNXC2 <==>		-10000	10000	0	Initializing	1
Initial Reaction		RA6637795_B-1057		1 MNXM39@MNXC2 <==>		-10000	10000	0	Initializing	1
Initial Reaction		RC2452FE5_B-1248		1 MNXM401@MNXC2 <==>		-10000	10000	0	Initializing	1
Initial Reaction		R46EFD352_B-382		1 MNXM40494@MNXC2 <==>		-10000	10000	0	Initializing	1
Initial Reaction		R58F7BDC6_B-516		1 MNXM40495@MNXC2 <==>		-10000	10000	0	Initializing	1
Initial Reaction		R7ADF0E7A_B-755		1 MNXM40496@MNXC2 <==>		-10000	10000	0	Initializing	1
Initial Reaction		R8EC94094_B-898		1 MNXM4100@MNXC2 <==>		-10000	10000	0	Initializing	1
Initial Reaction		R87714E78_B-842		1 MNXM41@MNXC2 <==>		-10000	10000	0	Initializing	1
Initial Reaction		R5444CFB0_B-481		1 MNXM420@MNXC2 <==>		-10000	10000	0	Initializing	1
Initial Reaction		R734782B6_B-707		1 MNXM42263@MNXC2 <==>		-10000	10000	0	Initializing	1
Initial Reaction		R7AF423E9_B-756		1 MNXM42654@MNXC2 <==>		-10000	10000	0	Initializing	1
Initial Reaction		R3BA7DF1_B-302		1 MNXM427@MNXC2 <==>		-10000	10000	0	Initializing	1
Initial Reaction		RC94E9E17_B-1300		1 MNXM42@MNXC2 <==>		-10000	10000	0	Initializing	1
Initial Reaction		R9AA17715_B-970		1 MNXM440@MNXC2 <==>		-10000	10000	0	Initializing	1
Initial Reaction		RC03ED637_B-1238		1 MNXM4457@MNXC2 <==>		-10000	10000	0	Initializing	1
Initial Reaction		R8554B8F6_B-821		1 MNXM4505@MNXC2 <==>		-10000	10000	0	Initializing	1
Initial Reaction		RDF021F76_B-1440		1 MNXM460@MNXC2 <==>		-10000	10000	0	Initializing	1
Initial Reaction		RCA09740_B-1304		1 MNXM461@MNXC2 <==>		-10000	10000	0	Initializing	1
Initial Reaction		R4E993300_B-436		1 MNXM4638@MNXC2 <==>		-10000	10000	0	Initializing	1
Initial Reaction		RE4EF7C44_B-1480		1 MNXM46638@MNXC2 <==>		-10000	10000	0	Initializing	1
Initial Reaction		R2701C9B5_B-166		1 MNXM469@MNXC2 <==>		-10000	10000	0	Initializing	1
Initial Reaction		RBFFDB67C_B-1234		1 MNXM473@MNXC2 <==>		-10000	10000	0	Initializing	1
Initial Reaction		R3FE63503_B-330		1 MNXM4752@MNXC2 <==>		-10000	10000	0	Initializing	1
Initial Reaction		R1442702B_B-30		1 MNXM48448@MNXC2 <==>		-10000	10000	0	Initializing	1
Initial Reaction		RE88B3199_B-1505		1 MNXM48556@MNXC2 <==>		-10000	10000	0	Initializing	1
Initial Reaction		RB36176CD_B-1156		1 MNXM49266@MNXC2 <==>		-10000	10000	0	Initializing	1
Initial Reaction		RA65CB13F_B-1056		1 MNXM4@MNXC2 <==>		-10000	10000	0	Initializing	1
Initial Reaction		R790394B_B-745		1 MNXM53317@MNXC2 <==>		-10000	10000	0	Initializing	1
Initial Reaction		RB86510C5_B-1190		1 MNXM53@MNXC2 <==>		-10000	10000	0	Initializing	1
Initial Reaction		R94074741_B-929		1 MNXM55276@MNXC2 <==>		-10000	10000	0	Initializing	1
Initial Reaction		RF5DFAE13_B-1610		1 MNXM55287@MNXC2 <==>		-10000	10000	0	Initializing	1
Initial Reaction		RA98E411A_B-1080		1 MNXM55454@MNXC2 <==>		-10000	10000	0	Initializing	1
Initial Reaction		R241AB01B_B-145		1 MNXM55@MNXC2 <==>		-10000	10000	0	Initializing	1
Initial Reaction		RA7746F60_B-1065		1 MNXM56431@MNXC2 <==>		-10000	10000	0	Initializing	1
Initial Reaction		R4B5145FC_B-415		1 MNXM58@MNXC2 <==>		-10000	10000	0	Initializing	1
Initial Reaction		R71E1EE16_B-695		1 MNXM59041@MNXC2 <==>		-10000	10000	0	Initializing	1
Initial Reaction		RBE1B3F35_B-1222		1 MNXM61038@MNXC2 <==>		-10000	10000	0	Initializing	1
Initial Reaction		R21BAA724_B-127		1 MNXM615@MNXC2 <==>		-10000	10000	0	Initializing	1
Initial Reaction		R4E01417E_B-431		1 MNXM61743@MNXC2 <==>		-10000	10000	0	Initializing	1
Initial Reaction		R5D8EB109_B-550		1 MNXM617@MNXC2 <==>		-10000	10000	0	Initializing	1
Initial Reaction		RA7DC31A9_B-1067		1 MNXM61@MNXC2 <==>		-10000	10000	0	Initializing	1
Initial Reaction		R5318D40C_B-470		1 MNXM621@MNXC2 <==>		-10000	10000	0	Initializing	1
Initial Reaction		RD9F48EDF_B-1407		1 MNXM62524@MNXC2 <==>		-10000	10000	0	Initializing	1
Initial Reaction		RAB70F856_B-1105		1 MNXM625@MNXC2 <==>		-10000	10000	0	Initializing	1
Initial Reaction		R33E77D06_B-254		1 MNXM632@MNXC2 <==>		-10000	10000	0	Initializing	1
Initial Reaction		R2EA04D95_B-224		1 MNXM653@MNXC2 <==>		-10000	10000	0	Initializing	1
Initial Reaction		RAA978D7B_B-1093		1 MNXM658@MNXC2 <==>		-10000	10000	0	Initializing	1
Initial Reaction		R7935054D_B-746		1 MNXM659@MNXC2 <==>		-10000	10000	0	Initializing	1
Initial Reaction		RBFC8CFC_B-1230		1 MNXM660@MNXC2 <==>		-10000	10000	0	Initializing	1
Initial Reaction		R77C89AD1_B-734		1 MNXM662@MNXC2 <==>		-10000	10000	0	Initializing	1
Initial Reaction		RB766236D_B-1184		1 MNXM66@MNXC2 <==>		-10000	10000	0	Initializing	1
Initial Reaction		RA7730D8F_B-1064		1 MNXM683@MNXC2 <==>		-10000	10000	0	Initializing	1
Initial Reaction		R5F1B21D5_B-563		1 MNXM687@MNXC2 <==>		-10000	10000	0	Initializing	1
Initial Reaction		R961206E5_B-937		1 MNXM68@MNXC2 <==>		-10000	10000	0	Initializing	1
Initial Reaction		R681A3A9E_B-618		1 MNXM693@MNXC2 <==>		-10000	10000	0	Initializing	1
Initial Reaction		R3FE488DF_B-329		1 MNXM694@MNXC2 <==>		-10000	10000	0	Initializing	1
Initial Reaction		R1AD7B4FF_B-73		1 MNXM69@MNXC2 <==>		-10000	10000	0	Initializing	1
Initial Reaction		RF793B134_B-1624		1 MNXM7028@MNXC2 <==>		-10000	10000	0	Initializing	1
Initial Reaction		R570E51C6_B-502		1 MNXM704@MNXC2 <==>		-10000	10000	0	Initializing	1
Initial Reaction		RD6F7BF7B_B-1385		1 MNXM70@MNXC2 <==>		-10000	10000	0	Initializing	1
Initial Reaction		RB3ADC2BB_B-1158		1 MNXM711@MNXC2 <==>		-10000	10000	0	Initializing	1
Initial Reaction		R6A90B7C2_B-644		1 MNXM7138@MNXC2 <==>		-10000	10000	0	Initializing	1
Initial Reaction		RCF99D496_B-1339		1 MNXM713@MNXC2 <==>		-10000	10000	0	Initializing	1
Initial Reaction		R39679DC9_B-289		1 MNXM721@MNXC2 <==>		-10000	10000	0	Initializing	1
Initial Reaction		RE6178BA1_B-1490		1 MNXM7343@MNXC2 <==>		-10000	10000	0	Initializing	1
Initial Reaction		R98C86F14_B-956		1 MNXM73@MNXC2 <==>		-10000	10000	0	Initializing	1
Initial Reaction		RDC488100_B-1422		1 MNXM744@MNXC2 <==>		-10000	10000	0	Initializing	1
Initial Reaction		RB2214D0F_B-1151		1 MNXM761@MNXC2 <==>		-10000	10000	0	Initializing	1
Initial Reaction		R4A881FA5_B-408		1 MNXM76@MNXC2 <==>		-10000	10000	0	Initializing	1
Initial Reaction		R2AB6C85F_B-197		1 MNXM776@MNXC2 <==>		-10000	10000	0	Initializing	1
Initial Reaction		R7EAE41AC_B-775		1 MNXM78362@MNXC2 <==>		-10000	10000	0	Initializing	1
Initial Reaction		R6BFC3A2D_B-653		1 MNXM78@MNXC2 <==>		-10000	10000	0	Initializing	1
Initial Reaction		R55D14C1A_B-494		1 MNXM801@MNXC2 <==>		-10000	10000	0	Initializing	1
Initial Reaction		RC85BFC84_B-1292		1 MNXM80@MNXC2 <==>		-10000	10000	0	Initializing	1
Initial Reaction		RB172DF67_B-1145		1 MNXM814@MNXC2 <==>		-10000	10000	0	Initializing	1
Initial Reaction		RC750EAF_B-1286		1 MNXM8263@MNXC2 <==>		-10000	10000	0	Initializing	1
Initial Reaction		RC61E8FE1_B-1279		1 MNXM8264@MNXC2 <==>		-10000	10000	0	Initializing	1
Initial Reaction		R2418CF66_B-144		1 MNXM8509@MNXC2 <==>		-10000	10000	0	Initializing	1
Initial Reaction		R1ED2F752_B-106		1 MNXM8664@MNXC2 <==>		-10000	10000	0	Initializing	1
Initial Reaction		RFFF774BD_B-1677		1 MNXM8665@MNXC2 <==>		-10000	10000	0	Initializing	1
Initial Reaction		R1CF22E06_B-92		1 MNXM8670@MNXC2 <==>		-10000	10000	0	Initializing	1
Initial Reaction		R7BB5C2FD_B-762		1 MNXM8868@MNXC2 <==>		-10000	10000	0	Initializing	1
Initial Reaction		R869EE9D4_B-832		1 MNXM89557@MNXC2 <==>		-10000	10000	0	Initializing	1
Initial Reaction		RAAAE22F1_B-1096		1 MNXM89582@MNXC2 <==>		-10000	10000	0	Initializing	1
Initial Reaction		R669063C7_B-607		1 MNXM89602@MNXC2 <==>		-10000	10000	0	Initializing	1
Initial Reaction		R91EC2CF4_B-914		1 MNXM89612@MNXC2 <==>		-10000	10000	0	Initializing	1
Initial Reaction		R625DC447_B-586		1 MNXM89689@MNXC2 <==>		-10000	10000	0	Initializing	1
Initial Reaction		RB3085D03_B-1154		1 MNXM89948@MNXC2 <==>		-10000	10000	0	Initializing	1
Initial Reaction		RBEE299C1_B-1225		1 MNXM90412@MNXC2 <==>		-10000	10000	0	Initializing	1
Initial Reaction		RF4AAACD5_B-1601		1 MNXM90811@MNXC2 <==>		-10000	10000	0	Initializing	1
Initial Reaction		R35B5C04C_B-268		1 MNXM90@MNXC2 <==>		-10000	10000	0	Initializing	1
Initial Reaction		R3A9D1F56_B-296		1 MNXM91795@MNXC2 <==>		-10000	10000	0	Initializing	1
Initial Reaction		R820EBB7F_B-797		1 MNXM928@MNXC2 <==>		-10000	10000	0	Initializing	1
Initial Reaction		R7B8A1023_B-760		1 MNXM93@MNXC2 <==>		-10000	10000	0	Initializing	1
Initial Reaction		R6B3002E7_B-648		1 MNXM94@MNXC2 <==>		-10000	10000	0	Initializing	1
Initial Reaction		R13BFC5DB_B-26		1 MNXM95017@MNXC2 <==>		-10000	10000	0	Initializing	1
Initial Reaction		RE7F5B0FD_B-1502		1 MNXM95@MNXC2 <==>		-10000	10000	0	Initializing	1
Initial Reaction		RA9CA6092_B-1084		1 MNXM96@MNXC2 <==>		-10000	10000	0	Initializing	1
Initial Reaction		R9D24240D_B-985		1 MNXM97018@MNXC2 <==>		-10000	10000	0	Initializing	1
Initial Reaction		RED80025D_B-1553		1 MNXM970@MNXC2 <==>		-10000	10000	0	Initializing	1
Initial Reaction		R3C0E9F60_B-308		1 MNXM97933@MNXC2 <==>		-10000	10000	0	Initializing	1
Initial Reaction		R88BE451A_B-848		1 MNXM98@MNXC2 <==>		-10000	10000	0	Initializing	1
Initial Reaction		R596FDB0E_B-521		1 MNXM9@MNXC2 <==>		-10000	10000	0	Initializing	1
Initial Reaction		RFDDC7C7A_LR-1665		0.0005939 MNXM113@MNXC3 + 0.0008548 MNXM11@MNXC3 + 0.076 MNXM12118@MNXC3 + 0.0304 MNXM12128@MNXC3 + 0.002983 MNXM128@MNXC3 + 0.000127618 MNXM12@MNXC3 + 0.005253 MNXM14@MNXC3 + 0.2242 MNXM16624@MNXC3 + 0.00014977 MNXM166@MNXC3 + 0.5284 MNXM177@MNXC3 + 0.003209 MNXM196@MNXC3 + 0.017155717999984 MNXM1@MNXC3 + 0.0002924 MNXM220@MNXC3 + 0.000206831 MNXM237@MNXC3 + 105 MNXM2@MNXC3 + 0.0002215 MNXM30@MN…		0	10000	0	Initializing	0
Initial Reaction		R83B30D2C_RL-585		1 MNXM1004@MNXC3 + 1 MNXM23@MNXC3 <-- 1 MNXM167@MNXC2 + 1 MNXM73@MNXC3	PT1_BACSU+PTHP_BACSU+PTSBC_BACSU;PT1_BACSU+PTHP_BACSU+PTXBC_BACSU	-999999	0	0	Initializing	0
Initial Reaction		R7EA891D5_LR-560		1 MNXM1004@MNXC3 + 1 MNXM2@MNXC3 --> 1 MNXM1380@MNXC3 + 1 MNXM160@MNXC3	SCRB_BACSU	0	999999	0	Initializing	0
Initial Reaction		RBCEFD4FC_RL-885		1 MNXM100@MNXC3 + 1 MNXM11@MNXC3 <-- 1 MNXM132@MNXC3 + 1 MNXM83@MNXC3	ISPA_BACSU	-999999	0	0	Initializing	0
Initial Reaction		R4E5FD3D5_LR-314		1 MNXM100@MNXC3 + 1 MNXM83@MNXC3 --> 1 MNXM11@MNXC3 + 1 MNXM34@MNXC3	ISPA_BACSU	0	999999	0	Initializing	0
Initial Reaction		RB1D6FC7F_RL-828		1 MNXM1010@MNXC3 + 1 MNXM13@MNXC3 <-- 1 MNXM159@MNXC3 + 1 MNXM1@MNXC3 + 1 MNXM23@MNXC3	ILVB_BACSU+ILVH_BACSU;ILVX_BACSU	-999999	0	0	Initializing	0
Initial Reaction		RD78642BA_B-1021		1 MNXM1010@MNXC3 + 1 MNXM1@MNXC3 + 1 MNXM6@MNXC3 <==> 1 MNXM1202@MNXC3 + 1 MNXM5@MNXC3	ILVC_BACSU	-999999	999999	0	Initializing	0
Initial Reaction		REA851DAC_RL-1125		1 MNXM1017@MNXC3 + 1 MNXM105630@MNXC3 + 1 MNXM119@MNXC3 + 1 MNXM1@MNXC3 + 1 MNXM2@MNXC3 <-- 1 MNXM1485@MNXC3 + 1 MNXM208@MNXC3 + 1 MNXM4@MNXC3	SSUD_BACSU	-999999	0	0	Initializing	0
Initial Reaction		RE9AF801E_RL-1119		1 MNXM1017@MNXC3 + 1 MNXM105630@MNXC3 + 1 MNXM119@MNXC3 + 1 MNXM1@MNXC3 + 1 MNXM2@MNXC3 <-- 1 MNXM208@MNXC3 + 1 MNXM282@MNXC3 + 1 MNXM4@MNXC3	SSUD_BACSU	-999999	0	0	Initializing	0
Initial Reaction		RE27F96A3_LR-1079		1 MNXM1017@MNXC3 + 1 MNXM2@MNXC3 + 1 MNXM8@MNXC3 --> 1 MNXM10@MNXC3 + 1 MNXM1@MNXC3 + 1 MNXM29@MNXC3	ALDH3_BACSU;ALDH4_BACSU;ALDY_BACSU	0	999999	0	Initializing	0
Initial Reaction		R7BF59C8F_LR-546		1 MNXM1017@MNXC3 + 1 MNXM2@MNXC3 + 1 MNXM8@MNXC3 --> 1 MNXM10@MNXC3 + 2 MNXM1@MNXC3 + 1 MNXM458@MNXC3	ALDH3_BACSU;ALDH4_BACSU;ALDY_BACSU	0	999999	0	Initializing	0
Initial Reaction		R655E793C_LR-439		1 MNXM1020@MNXC3 + 2 MNXM89@MNXC3 --> 1 MNXM1@MNXC3 + 1 MNXM304@MNXC3 + 1 MNXM89582@MNXC3	BIOB_BACSU	0	999999	0	Initializing	0
Initial Reaction		R4C5AABE7_RL-308		1 MNXM1020@MNXC3 + 3 MNXM1@MNXC3 + 1 MNXM7@MNXC3 + 1 MNXM9@MNXC3 <-- 1 MNXM1140@MNXC3 + 1 MNXM13@MNXC3 + 1 MNXM3@MNXC3	BIOD_BACSU	-999999	0	0	Initializing	0
Initial Reaction		R53E3F481_LR-340		1 MNXM1026@MNXC2 + 1 MNXM2@MNXC3 + 1 MNXM3@MNXC3 --> 1 MNXM1026@MNXC3 + 1 MNXM1@MNXC3 + 1 MNXM7@MNXC3 + 1 MNXM9@MNXC3	YVGK_BACSU+YVGL_BACSU+YVGM_BACSU	0	999999	0	Initializing	0
Initial Reaction		RC9938A4C_RL-951		1 MNXM1043@MNXC3 + 1 MNXM10@MNXC3 + 2 MNXM1@MNXC3 <-- 1 MNXM2@MNXC3 + 1 MNXM8@MNXC3 + 1 isoiYO844dcal@MNXC3	ALDH3_BACSU;ALDH4_BACSU;ALDY_BACSU	-999999	0	0	Initializing	0
Initial Reaction		R96E3F05E_B-691		1 MNXM1045@MNXC3 + 1 MNXM8@MNXC3 <==> 1 MNXM10@MNXC3 + 1 MNXM1660@MNXC3 + 1 MNXM1@MNXC3		-999999	999999	0	Initializing	0
Initial Reaction		R9D79890B_LR-724		1 MNXM1045@MNXC3 --> 1 MNXM2@MNXC3 + 1 MNXM440@MNXC3	UXUA_BACSU	0	999999	0	Initializing	0
Initial Reaction		R6150E5BA_RL-417		1 MNXM105630@MNXC3 + 1 MNXM119@MNXC3 + 1 MNXM1@MNXC3 + 1 MNXM2@MNXC3 + 1 MNXM349@MNXC3 <-- 1 MNXM1949@MNXC3 + 1 MNXM208@MNXC3 + 1 MNXM4@MNXC3	SSUD_BACSU	-999999	0	0	Initializing	0
Initial Reaction		RF6270C8B_RL-1189		1 MNXM105630@MNXC3 + 1 MNXM119@MNXC3 + 1 MNXM1@MNXC3 + 1 MNXM2@MNXC3 + 1 MNXM56@MNXC3 <-- 1 MNXM1485@MNXC3 + 1 MNXM208@MNXC3 + 1 MNXM4@MNXC3	SSUD_BACSU	-999999	0	0	Initializing	0
Initial Reaction		R31637FDC_RL-188		1 MNXM105630@MNXC3 + 1 MNXM119@MNXC3 + 1 MNXM1@MNXC3 + 1 MNXM2@MNXC3 + 1 MNXM69@MNXC3 <-- 1 MNXM208@MNXC3 + 1 MNXM4@MNXC3 + 1 MNXM73204@MNXC3	SSUD_BACSU	-999999	0	0	Initializing	0
Initial Reaction		R3BD5E0D5_RL-233		1 MNXM105630@MNXC3 + 1 MNXM119@MNXC3 + 1 MNXM1@MNXC3 + 1 MNXM2@MNXC3 + 1 MNXM75@MNXC3 <-- 1 MNXM208@MNXC3 + 1 MNXM4@MNXC3 + 1 MNXM7343@MNXC3	SSUD_BACSU	-999999	0	0	Initializing	0
Initial Reaction		RA4F4B239_RL-761		1 MNXM105630@MNXC3 + 1 MNXM119@MNXC3 + 1 MNXM1@MNXC3 + 1 MNXM2@MNXC3 + 1 MNXM75@MNXC3 <-- 1 MNXM208@MNXC3 + 1 MNXM4@MNXC3 + 1 isoiYO844eths@MNXC3	SSUD_BACSU	-999999	0	0	Initializing	0
Initial Reaction		R212A49F1_RL-93		1 MNXM105630@MNXC3 + 1 MNXM148@MNXC3 + 1 MNXM14@MNXC3 + 2 MNXM1@MNXC3 <-- 1 MNXM155@MNXC3 + 1 MNXM287@MNXC3	CYSH1_BACSU	-999999	0	0	Initializing	0
Initial Reaction		R40A43EEC_B-256		1 MNXM105630@MNXC3 + 1 MNXM148@MNXC3 + 2 MNXM1@MNXC3 + 1 MNXM26@MNXC3 + 1 MNXM55@MNXC3 <==> 1 MNXM155@MNXC3 + 1 MNXM323@MNXC3 + 1 MNXM418@MNXC3	CYSK_BACSU	-999999	999999	0	Initializing	0
Initial Reaction		R224E6657_RL-102		1 MNXM105630@MNXC3 + 1 MNXM148@MNXC3 + 2 MNXM1@MNXC3 + 1 MNXM45@MNXC3 <-- 1 MNXM155@MNXC3 + 1 MNXM49@MNXC3	CYSH1_BACSU	-999999	0	0	Initializing	0
Initial Reaction		RD5DF96EB_B-1012		1 MNXM105630@MNXC3 + 4 MNXM1@MNXC3 + 3 MNXM6@MNXC3 <==> 3 MNXM2@MNXC3 + 3 MNXM5@MNXC3 + 1 MNXM89582@MNXC3	CYSI_BACSU;CYSJ_BACSU	-999999	999999	0	Initializing	0
Initial Reaction		RC49AA482_B-930		1 MNXM1062@MNXC3 + 1 MNXM5@MNXC3 + 1 MNXM9@MNXC3 <==> 1 MNXM1384@MNXC3 + 1 MNXM1@MNXC3 + 1 MNXM6@MNXC3	ARGC_BACSU	-999999	999999	0	Initializing	0
Initial Reaction		RA8F9802D_B-783		1 MNXM1062@MNXC3 + 1 MNXM89557@MNXC3 <==> 1 MNXM20@MNXC3 + 1 MNXM817@MNXC3	ARGD_BACSU	-999999	999999	0	Initializing	0
Initial Reaction		R13E232DF_B-20		1 MNXM1063@MNXC3 + 1 MNXM158@MNXC3 <==> 1 MNXM492@MNXC3 + 1 MNXM9@MNXC3	PDP_BACSU	-999999	999999	0	Initializing	0
Initial Reaction		R156511C_B-24		1 MNXM1063@MNXC3 + 1 MNXM168@MNXC3 <==> 1 MNXM625@MNXC3 + 1 MNXM9@MNXC3	DEOD_BACSU;PUNA_BACSU	-999999	999999	0	Initializing	0
Initial Reaction		R17032A89_B-34		1 MNXM1063@MNXC3 + 1 MNXM213@MNXC3 <==> 1 MNXM935@MNXC3 + 1 MNXM9@MNXC3	DEOD_BACSU;PUNA_BACSU	-999999	999999	0	Initializing	0
Initial Reaction		R5A5D106D_B-381		1 MNXM1063@MNXC3 + 1 MNXM259@MNXC3 <==> 1 MNXM647@MNXC3 + 1 MNXM9@MNXC3	DEOD_BACSU;PUNA_BACSU	-999999	999999	0	Initializing	0
Initial Reaction		RFC97B382_B-1227		1 MNXM1063@MNXC3 + 1 MNXM386@MNXC3 <==> 1 MNXM420@MNXC3 + 1 MNXM9@MNXC3	PDP_BACSU	-999999	999999	0	Initializing	0
Initial Reaction		RC3E562F8_B-924		1 MNXM1063@MNXC3 <==> 1 MNXM2320@MNXC3	DEOB_BACSU	-999999	999999	0	Initializing	0
Initial Reaction		RBBF1879C_RL-877		1 MNXM1067@MNXC3 + 1 MNXM11@MNXC3 <-- 1 MNXM83@MNXC3 + 1 isoiYO844pendp@MNXC3		-999999	0	0	Initializing	0
Initial Reaction		R138F4301_LR-18		1 MNXM1067@MNXC3 + 1 MNXM83@MNXC3 --> 1 MNXM11@MNXC3 + 1 MNXM1722@MNXC3	HEPS1_BACSU+HEPS2_BACSU	0	999999	0	Initializing	0
Initial Reaction		RA1B6FCB4_LR-746		1 MNXM107@MNXC2 + 1 MNXM1@MNXC2 --> 1 MNXM107@MNXC3 + 1 MNXM1@MNXC3	YWCJ_BACSU	0	999999	0	Initializing	0
Initial Reaction		R5641DB3D_RL-358		1 MNXM107@MNXC2 + 1 MNXM1@MNXC3 <-- 1 MNXM107@MNXC3 + 1 MNXM1@MNXC2	NARK_BACSU;YWCJ_BACSU	-999999	0	0	Initializing	0
Initial Reaction		R2F5A941F_RL-174		1 MNXM107@MNXC3 + 2 MNXM1@MNXC2 + 1 MNXM2@MNXC3 + 1 isoiYO844mqn7@MNXC3 <-- 2 MNXM1@MNXC3 + 1 MNXM207@MNXC3 + 1 isoiYO844mql7@MNXC3	NARG_BACSU+NARH_BACSU+NARJ_BACSU;NASB_BACSU+NASC_BACSU	-999999	0	0	Initializing	0
Initial Reaction		R67C6108A_LR-453		1 MNXM107@MNXC3 + 3 MNXM10@MNXC3 + 5 MNXM1@MNXC3 --> 1 MNXM15@MNXC3 + 2 MNXM2@MNXC3 + 3 MNXM8@MNXC3	NASD_BACSU+NASE_BACSU	0	999999	0	Initializing	0
Initial Reaction		RAFE4CE48_LR-819		1 MNXM1080@MNXC2 + 1 MNXM1@MNXC2 --> 1 MNXM1080@MNXC3 + 1 MNXM1@MNXC3	GUDP_BACSU	0	999999	0	Initializing	0
Initial Reaction		RE115511D_LR-1075		1 MNXM1080@MNXC3 --> 1 MNXM2@MNXC3 + 1 MNXM854@MNXC3	GARD_BACSU	0	999999	0	Initializing	0
Initial Reaction		R6B3AC4_RL-469		1 MNXM108@MNXC3 + 1 MNXM10@MNXC3 + 2 MNXM1@MNXC3 <-- 1 MNXM2@MNXC3 + 1 MNXM528@MNXC3 + 1 MNXM8@MNXC3	ALDH3_BACSU;ALDH4_BACSU;ALDY_BACSU	-999999	0	0	Initializing	0
Initial Reaction		R25475DA9_B-119		1 MNXM108@MNXC3 + 1 MNXM12@MNXC3 + 1 MNXM3@MNXC3 <==> 1 MNXM11@MNXC3 + 1 MNXM14@MNXC3 + 1 MNXM88@MNXC3	LCFA_BACSU;LCFB_BACSU;YHFT_BACSU;YNGI_BACSU	-999999	999999	0	Initializing	0
Initial Reaction		RBDA802C6_RL-888		1 MNXM108@MNXC3 + 8 MNXM12@MNXC3 + 7 MNXM13@MNXC3 + 6 MNXM2@MNXC3 + 14 MNXM5@MNXC3 <-- 20 MNXM1@MNXC3 + 1 MNXM21@MNXC3 + 7 MNXM40@MNXC3 + 14 MNXM6@MNXC3	FABD_BACSU+FABF_BACSU+FABG_BACSU+FABH2_BACSU+FABL_BACSU+FABZ_BACSU;FABD_BACSU+FABF_BACSU+FABG_BACSU+FABI_BACSU+YCSD_BACSU	-999999	0	0	Initializing	0
Initial Reaction		R71B6C57E_RL-502		1 MNXM10@MNXC3 + 1 MNXM114087@MNXC3 + 1 MNXM1@MNXC3 <-- 1 MNXM142@MNXC3 + 1 MNXM8@MNXC3	TDH_BACSU	-999999	0	0	Initializing	0
Initial Reaction		RD2BFB6BF_LR-996		1 MNXM10@MNXC3 + 1 MNXM1168@MNXC3 --> 1 MNXM2@MNXC3 + 1 MNXM606@MNXC3 + 1 MNXM8@MNXC3	ISPG_BACSU	0	999999	0	Initializing	0
Initial Reaction		R89ACA693_RL-620		1 MNXM10@MNXC3 + 1 MNXM11@MNXC3 + 1 MNXM13@MNXC3 + 1 isoiYO8442dmmq7@MNXC3 <-- 1 MNXM1722@MNXC3 + 1 MNXM552@MNXC3 + 1 MNXM8@MNXC3	MENA_BACSU	-999999	0	0	Initializing	0
Initial Reaction		R9B4E9D01_RL-715		1 MNXM10@MNXC3 + 1 MNXM12597@MNXC3 + 2 MNXM1@MNXC3 <-- 1 MNXM2@MNXC3 + 1 MNXM8@MNXC3 + 1 isoiYO844ptdcal@MNXC3	ALDH3_BACSU;ALDH4_BACSU;ALDY_BACSU	-999999	0	0	Initializing	0
Initial Reaction		RA87CE4C8_B-780		1 MNXM10@MNXC3 + 1 MNXM133@MNXC3 + 1 MNXM1@MNXC3 <==> 1 MNXM446@MNXC3 + 1 MNXM8@MNXC3	FADN_BACSU;HBD_BACSU	-999999	999999	0	Initializing	0
Initial Reaction		R11E04BE0_RL-7		1 MNXM10@MNXC3 + 1 MNXM1380@MNXC3 + 1 MNXM1@MNXC3 <-- 1 MNXM469@MNXC3 + 1 MNXM8@MNXC3	DHSO_BACSU	-999999	0	0	Initializing	0
Initial Reaction		R5EDF42A7_RL-406		1 MNXM10@MNXC3 + 1 MNXM13@MNXC3 + 1 MNXM153@MNXC3 <-- 1 MNXM503@MNXC3 + 1 MNXM8@MNXC3	TYRA_BACSU	-999999	0	0	Initializing	0
Initial Reaction		RE3ABD960_RL-1086		1 MNXM10@MNXC3 + 1 MNXM13@MNXC3 + 1 MNXM21@MNXC3 <-- 1 MNXM12@MNXC3 + 1 MNXM23@MNXC3 + 1 MNXM8@MNXC3	DLDH1_BACSU+ODP2_BACSU+ODPA_BACSU+ODPB_BACSU	-999999	0	0	Initializing	0
Initial Reaction		RB17155BC_RL-825		1 MNXM10@MNXC3 + 1 MNXM13@MNXC3 + 1 MNXM21@MNXC3 <-- 1 MNXM12@MNXC3 + 1 MNXM244@MNXC3 + 1 MNXM8@MNXC3	IOLA_BACSU	-999999	0	0	Initializing	0
Initial Reaction		RFA5D9229_RL-1215		1 MNXM10@MNXC3 + 1 MNXM13@MNXC3 + 1 MNXM23@MNXC3 <-- 1 MNXM1608@MNXC3 + 1 MNXM8@MNXC3	TTUC_BACSU	-999999	0	0	Initializing	0
Initial Reaction		R38B7B02C_RL-219		1 MNXM10@MNXC3 + 1 MNXM13@MNXC3 + 1 MNXM470@MNXC3 <-- 1 MNXM12@MNXC3 + 1 MNXM238@MNXC3 + 1 MNXM8@MNXC3	BG10305+BG10306+BG10307+BG11725	-999999	0	0	Initializing	0
Initial Reaction		RC1441998_B-906		1 MNXM10@MNXC3 + 1 MNXM13@MNXC3 + 1 MNXM471@MNXC3 <==> 1 MNXM12@MNXC3 + 1 MNXM404@MNXC3 + 1 MNXM8@MNXC3	BG10305+BG10306+BG10307+BG11725	-999999	999999	0	Initializing	0
Initial Reaction		R29337EA3_RL-145		1 MNXM10@MNXC3 + 1 MNXM13@MNXC3 + 1 MNXM569@MNXC3 <-- 1 MNXM12@MNXC3 + 1 MNXM439@MNXC3 + 1 MNXM8@MNXC3	BG10305+BG10306+BG10307+BG11725	-999999	0	0	Initializing	0
Initial Reaction		R5C34ED53_RL-389		1 MNXM10@MNXC3 + 1 MNXM13@MNXC3 + 1 MNXM86@MNXC3 <-- 1 MNXM12@MNXC3 + 1 MNXM305@MNXC3 + 1 MNXM8@MNXC3	IOLA_BACSU	-999999	0	0	Initializing	0
Initial Reaction		R7C6CF665_RL-548		1 MNXM10@MNXC3 + 1 MNXM13@MNXC3 + 1 MNXM86@MNXC3 <-- 1 MNXM12@MNXC3 + 1 MNXM8@MNXC3 + 1 isoiYO844mmalsa@MNXC3	IOLA_BACSU	-999999	0	0	Initializing	0
Initial Reaction		R4AB610A3_RL-301		1 MNXM10@MNXC3 + 1 MNXM13@MNXC3 + 1 MNXM92@MNXC3 <-- 1 MNXM12@MNXC3 + 1 MNXM20@MNXC3 + 1 MNXM8@MNXC3	DLDH1_BACSU+ODO1_BACSU+ODO2_BACSU	-999999	0	0	Initializing	0
Initial Reaction		RF6B79438_RL-1195		1 MNXM10@MNXC3 + 1 MNXM13@MNXC3 <-- 1 MNXM39@MNXC3 + 1 MNXM8@MNXC3	FDHD_BACSU+FDHL_BACSU;FDHD_BACSU+YJGC_BACSU;FDHD_BACSU+YOAE_BACSU	-999999	0	0	Initializing	0
Initial Reaction		RE3B2AB91_B-1087		1 MNXM10@MNXC3 + 1 MNXM1423@MNXC3 + 1 MNXM1@MNXC3 <==> 1 MNXM2011@MNXC3 + 1 MNXM8@MNXC3	UXAB_BACSU	-999999	999999	0	Initializing	0
Initial Reaction		RB558E64A_RL-845		1 MNXM10@MNXC3 + 1 MNXM1597@MNXC3 + 2 MNXM1@MNXC3 <-- 1 MNXM174@MNXC3 + 1 MNXM2@MNXC3 + 1 MNXM8@MNXC3	PUCB_BACSU;XDHA_BACSU;XDHC_BACSU;XDHD_BACSU;XDHE_BACSU	-999999	0	0	Initializing	0
Initial Reaction		RDBF54679_B-1051		1 MNXM10@MNXC3 + 1 MNXM159@MNXC3 + 1 MNXM1@MNXC3 <==> 1 MNXM8@MNXC3 + 1 isoiYO8442hbut@MNXC3	LDH_BACSU	-999999	999999	0	Initializing	0
Initial Reaction		RD47BD493_RL-1002		1 MNXM10@MNXC3 + 1 MNXM15@MNXC3 + 1 MNXM1@MNXC3 + 1 MNXM20@MNXC3 <-- 1 MNXM2@MNXC3 + 1 MNXM89557@MNXC3 + 1 MNXM8@MNXC3	DHE2_BACSU;GUDB_BACSU	-999999	0	0	Initializing	0
Initial Reaction		R12195BC6_B-8		1 MNXM10@MNXC3 + 1 MNXM15@MNXC3 + 1 MNXM1@MNXC3 + 1 MNXM238@MNXC3 <==> 1 MNXM199@MNXC3 + 1 MNXM2@MNXC3 + 1 MNXM8@MNXC3	BG11723	-999999	999999	0	Initializing	0
Initial Reaction		R2BF9CFA8_RL-158		1 MNXM10@MNXC3 + 1 MNXM15@MNXC3 + 1 MNXM1@MNXC3 + 1 MNXM23@MNXC3 <-- 1 MNXM2@MNXC3 + 1 MNXM32@MNXC3 + 1 MNXM8@MNXC3	ALDH1_BACSU	-999999	0	0	Initializing	0
Initial Reaction		R91E5581F_B-664		1 MNXM10@MNXC3 + 1 MNXM15@MNXC3 + 1 MNXM1@MNXC3 + 1 MNXM404@MNXC3 <==> 1 MNXM140@MNXC3 + 1 MNXM2@MNXC3 + 1 MNXM8@MNXC3	BG11723	-999999	999999	0	Initializing	0
Initial Reaction		R14D45DA1_B-23		1 MNXM10@MNXC3 + 1 MNXM15@MNXC3 + 1 MNXM1@MNXC3 + 1 isoiYO8442o3mpt@MNXC3 <==> 1 MNXM231@MNXC3 + 1 MNXM2@MNXC3 + 1 MNXM8@MNXC3	BG11723	-999999	999999	0	Initializing	0
Initial Reaction		R46C2C51E_RL-282		1 MNXM10@MNXC3 + 1 MNXM1602@MNXC3 + 1 MNXM1@MNXC3 <-- 1 MNXM891@MNXC3 + 1 MNXM8@MNXC3	LEU3_BACSU	-999999	0	0	Initializing	0
Initial Reaction		R11275CD1_RL-2		1 MNXM10@MNXC3 + 1 MNXM1617@MNXC3 + 2 MNXM1@MNXC3 <-- 1 MNXM114@MNXC3 + 1 MNXM8@MNXC3	PROD2_BACSU	-999999	0	0	Initializing	0
Initial Reaction		R375429FC_RL-214		1 MNXM10@MNXC3 + 1 MNXM1653@MNXC3 + 2 MNXM1@MNXC3 <-- 1 MNXM2@MNXC3 + 1 MNXM75@MNXC3 + 1 MNXM8@MNXC3	ALDH3_BACSU;ALDH4_BACSU;ALDY_BACSU	-999999	0	0	Initializing	0
Initial Reaction		REF7B6AB4_RL-1153		1 MNXM10@MNXC3 + 1 MNXM174@MNXC3 + 1 MNXM1@MNXC3 <-- 1 MNXM213@MNXC3 + 1 MNXM2@MNXC3 + 1 MNXM8@MNXC3	PUCB_BACSU;XDHA_BACSU;XDHC_BACSU;XDHD_BACSU;XDHE_BACSU	-999999	0	0	Initializing	0
Initial Reaction		RFEBA4046_RL-1239		1 MNXM10@MNXC3 + 1 MNXM179@MNXC3 + 2 MNXM1@MNXC3 <-- 1 MNXM2@MNXC3 + 1 MNXM512@MNXC3 + 1 MNXM8@MNXC3	ALDH3_BACSU;ALDH4_BACSU;ALDY_BACSU	-999999	0	0	Initializing	0
Initial Reaction		R40AF03A7_RL-257		1 MNXM10@MNXC3 + 1 MNXM189@MNXC3 + 2 MNXM1@MNXC3 <-- 1 MNXM2@MNXC3 + 1 MNXM435@MNXC3 + 1 MNXM8@MNXC3	ALDH3_BACSU;ALDH4_BACSU;ALDY_BACSU	-999999	0	0	Initializing	0
Initial Reaction		R69D1241A_RL-459		1 MNXM10@MNXC3 + 1 MNXM192@MNXC3 + 2 MNXM1@MNXC3 <-- 1 MNXM2@MNXC3 + 1 MNXM422@MNXC3 + 1 MNXM8@MNXC3	ALDH3_BACSU;ALDH4_BACSU;ALDY_BACSU	-999999	0	0	Initializing	0
Initial Reaction		R98AF06CB_B-700		1 MNXM10@MNXC3 + 1 MNXM1@MNXC3 + 1 MNXM214@MNXC3 <==> 1 MNXM233@MNXC3 + 1 MNXM8@MNXC3	ACDA_BACSU;ACDB_BACSU;ACDC_BACSU;FADE_BACSU;YDBM_BACSU	-999999	999999	0	Initializing	0
Initial Reaction		R2D1CAEBD_RL-161		1 MNXM10@MNXC3 + 1 MNXM1@MNXC3 + 1 MNXM21@MNXC3 + 1 MNXM75@MNXC3 <-- 1 MNXM12@MNXC3 + 1 MNXM664@MNXC3 + 1 MNXM8@MNXC3	ACOA_BACSU+ACOB_BACSU+ACOC_BACSU+DLDH3_BACSU;ACUA_BACSU+ACUB_BACSU+ACUC_BACSU	-999999	0	0	Initializing	0
Initial Reaction		R11643D4D_B-3		1 MNXM10@MNXC3 + 1 MNXM1@MNXC3 + 1 MNXM23@MNXC3 <==> 1 MNXM179@MNXC3 + 1 MNXM8@MNXC3	LDH_BACSU	-999999	999999	0	Initializing	0
Initial Reaction		R2A308102_RL-151		1 MNXM10@MNXC3 + 1 MNXM1@MNXC3 + 1 MNXM261@MNXC3 <-- 1 MNXM2378@MNXC3 + 1 MNXM8@MNXC3 + 1 MNXM9@MNXC3	G3P1_BACSU	-999999	0	0	Initializing	0
Initial Reaction		REE257C1E_RL-1148		1 MNXM10@MNXC3 + 1 MNXM1@MNXC3 + 1 MNXM298@MNXC3 <-- 1 MNXM125@MNXC3 + 1 MNXM2@MNXC3 + 1 MNXM8@MNXC3	IMDH_BACSU	-999999	0	0	Initializing	0
Initial Reaction		R6390CBE6_RL-430		1 MNXM10@MNXC3 + 1 MNXM1@MNXC3 + 1 MNXM305@MNXC3 <-- 1 MNXM396@MNXC3 + 1 MNXM8@MNXC3	YFJR_BACSU	-999999	0	0	Initializing	0
Initial Reaction		R82E82FBE_B-579		1 MNXM10@MNXC3 + 1 MNXM1@MNXC3 + 1 MNXM455@MNXC3 <==> 1 MNXM1977@MNXC3 + 1 MNXM8@MNXC3	DHBA_BACSU	-999999	999999	0	Initializing	0
Initial Reaction		R5E0D38AD_B-401		1 MNXM10@MNXC3 + 1 MNXM1@MNXC3 + 1 MNXM46@MNXC3 <==> 1 MNXM8@MNXC3 + 1 MNXM98@MNXC3	MDH_BACSU	-999999	999999	0	Initializing	0
Initial Reaction		RE0B2F5C_B-1074		1 MNXM10@MNXC3 + 1 MNXM1@MNXC3 + 1 MNXM475@MNXC3 <==> 1 MNXM189@MNXC3 + 1 MNXM8@MNXC3	YKWC_BACSU	-999999	999999	0	Initializing	0
Initial Reaction		RD1693B3F_B-987		1 MNXM10@MNXC3 + 1 MNXM1@MNXC3 + 1 MNXM524@MNXC3 <==> 1 MNXM701@MNXC3 + 1 MNXM8@MNXC3	FADN_BACSU	-999999	999999	0	Initializing	0
Initial Reaction		R69EDB922_B-461		1 MNXM10@MNXC3 + 1 MNXM1@MNXC3 + 1 MNXM541@MNXC3 <==> 1 MNXM126@MNXC3 + 1 MNXM8@MNXC3	SERA_BACSU	-999999	999999	0	Initializing	0
Initial Reaction		R596E4144_B-376		1 MNXM10@MNXC3 + 1 MNXM1@MNXC3 + 1 MNXM580@MNXC3 <==> 1 MNXM486@MNXC3 + 1 MNXM8@MNXC3	ACDA_BACSU;ACDB_BACSU	-999999	999999	0	Initializing	0
Initial Reaction		R6B06506_B-467		1 MNXM10@MNXC3 + 1 MNXM1@MNXC3 + 1 MNXM581@MNXC3 <==> 1 MNXM88@MNXC3 + 1 MNXM8@MNXC3	ACDA_BACSU;ACDB_BACSU	-999999	999999	0	Initializing	0
Initial Reaction		R254A3425_LR-120		1 MNXM10@MNXC3 + 1 MNXM1@MNXC3 + 1 MNXM606@MNXC3 --> 1 MNXM132@MNXC3 + 1 MNXM2@MNXC3 + 1 MNXM8@MNXC3	ISPH_BACSU	0	999999	0	Initializing	0
Initial Reaction		R4401ED9C_LR-270		1 MNXM10@MNXC3 + 1 MNXM1@MNXC3 + 1 MNXM606@MNXC3 --> 1 MNXM2@MNXC3 + 1 MNXM83@MNXC3 + 1 MNXM8@MNXC3	ISPH_BACSU	0	999999	0	Initializing	0
Initial Reaction		RFD5D2FFF_B-1232		1 MNXM10@MNXC3 + 1 MNXM1@MNXC3 + 1 MNXM642@MNXC3 <==> 1 MNXM363@MNXC3 + 1 MNXM8@MNXC3	ACDA_BACSU;ACDB_BACSU	-999999	999999	0	Initializing	0
Initial Reaction		R2458B139_B-115		1 MNXM10@MNXC3 + 1 MNXM1@MNXC3 + 1 MNXM654@MNXC3 <==> 1 MNXM224@MNXC3 + 1 MNXM8@MNXC3	ACDA_BACSU;ACDB_BACSU	-999999	999999	0	Initializing	0
Initial Reaction		R560EA94B_B-356		1 MNXM10@MNXC3 + 1 MNXM1@MNXC3 + 1 MNXM664@MNXC3 <==> 1 MNXM8@MNXC3 + 1 isoiYO844btdRR@MNXC3	BDHA_BACSU	-999999	999999	0	Initializing	0
Initial Reaction		RBD27A365_RL-887		1 MNXM10@MNXC3 + 1 MNXM1@MNXC3 + 1 MNXM676@MNXC3 <-- 1 MNXM127@MNXC3 + 1 MNXM8@MNXC3	IDH_BACSU	-999999	0	0	Initializing	0
Initial Reaction		RAAA26B73_B-795		1 MNXM10@MNXC3 + 1 MNXM1@MNXC3 + 1 MNXM677@MNXC3 <==> 1 MNXM674@MNXC3 + 1 MNXM8@MNXC3	FADN_BACSU	-999999	999999	0	Initializing	0
Initial Reaction		R4A1F828E_B-295		1 MNXM10@MNXC3 + 1 MNXM1@MNXC3 + 1 MNXM68@MNXC3 <==> 1 MNXM8@MNXC3 + 1 MNXM90126@MNXC3	MTLD_BACSU	-999999	999999	0	Initializing	0
Initial Reaction		REBFF9118_B-1136		1 MNXM10@MNXC3 + 1 MNXM1@MNXC3 + 1 MNXM705@MNXC3 <==> 1 MNXM733@MNXC3 + 1 MNXM8@MNXC3	FADN_BACSU	-999999	999999	0	Initializing	0
Initial Reaction		R51C73A2A_B-328		1 MNXM10@MNXC3 + 1 MNXM1@MNXC3 + 1 MNXM706@MNXC3 <==> 1 MNXM766@MNXC3 + 1 MNXM8@MNXC3	FADN_BACSU	-999999	999999	0	Initializing	0
Initial Reaction		R8DA72605_B-643		1 MNXM10@MNXC3 + 1 MNXM1@MNXC3 + 1 MNXM707@MNXC3 <==> 1 MNXM767@MNXC3 + 1 MNXM8@MNXC3	FADN_BACSU	-999999	999999	0	Initializing	0
Initial Reaction		RFF91B74F_B-1244		1 MNXM10@MNXC3 + 1 MNXM1@MNXC3 + 1 MNXM717@MNXC3 <==> 1 MNXM757@MNXC3 + 1 MNXM8@MNXC3	FADN_BACSU	-999999	999999	0	Initializing	0
Initial Reaction		RCE1237B1_B-965		1 MNXM10@MNXC3 + 1 MNXM1@MNXC3 + 1 MNXM738@MNXC3 <==> 1 MNXM825@MNXC3 + 1 MNXM8@MNXC3	FADN_BACSU	-999999	999999	0	Initializing	0
Initial Reaction		R350CA4_B-203		1 MNXM10@MNXC3 + 1 MNXM1@MNXC3 + 1 MNXM753@MNXC3 <==> 1 MNXM553@MNXC3 + 1 MNXM8@MNXC3	ACDA_BACSU;ACDB_BACSU	-999999	999999	0	Initializing	0
Initial Reaction		RBB61F660_B-873		1 MNXM10@MNXC3 + 1 MNXM1@MNXC3 + 1 MNXM77@MNXC3 <==> 1 MNXM66@MNXC3 + 1 MNXM8@MNXC3	GPDA_BACSU	-999999	999999	0	Initializing	0
Initial Reaction		R770A35EA_B-530		1 MNXM10@MNXC3 + 1 MNXM1@MNXC3 + 1 MNXM784@MNXC3 <==> 1 MNXM342@MNXC3 + 1 MNXM8@MNXC3	ACDA_BACSU;ACDB_BACSU	-999999	999999	0	Initializing	0
Initial Reaction		R9EE17367_B-730		1 MNXM10@MNXC3 + 1 MNXM1@MNXC3 + 1 MNXM795@MNXC3 <==> 1 MNXM1667@MNXC3 + 1 MNXM8@MNXC3	YJMD_BACSU	-999999	999999	0	Initializing	0
Initial Reaction		R141B8A1B_RL-21		1 MNXM10@MNXC3 + 1 MNXM1@MNXC3 + 1 MNXM86@MNXC3 <-- 1 MNXM12@MNXC3 + 1 MNXM821@MNXC3 + 1 MNXM8@MNXC3	IOLA_BACSU	-999999	0	0	Initializing	0
Initial Reaction		R44205F20_RL-271		1 MNXM10@MNXC3 + 1 MNXM1@MNXC3 + 1 MNXM89557@MNXC3 <-- 1 MNXM1617@MNXC3 + 2 MNXM2@MNXC3 + 1 MNXM8@MNXC3	ROCA2_BACSU	-999999	0	0	Initializing	0
Initial Reaction		R2EDD3487_LR-169		1 MNXM10@MNXC3 + 1 MNXM1@MNXC3 + 1 isoiYO84446dh25dohxn@MNXC3 --> 1 MNXM440@MNXC3 + 1 MNXM8@MNXC3	KDUD_BACSU	0	999999	0	Initializing	0
Initial Reaction		R30315785_RL-179		1 MNXM10@MNXC3 + 1 MNXM1@MNXC3 + 1 isoiYO8444hglu@MNXC3 <-- 1 MNXM114091@MNXC3 + 2 MNXM2@MNXC3 + 1 MNXM8@MNXC3	ROCA2_BACSU	-999999	0	0	Initializing	0
Initial Reaction		R61CED47E_RL-423		1 MNXM10@MNXC3 + 1 MNXM1@MNXC3 + 1 isoiYO844DPA@MNXC3 <-- 1 MNXM807@MNXC3 + 1 MNXM8@MNXC3	DPAA_BACSU+DPAB_BACSU	-999999	0	0	Initializing	0
Initial Reaction		R7B98A5EA_RL-544		1 MNXM10@MNXC3 + 1 MNXM1@MNXC3 + 1 isoiYO844g15lac@MNXC3 <-- 1 MNXM41@MNXC3 + 1 MNXM8@MNXC3	DHG_BACSU	-999999	0	0	Initializing	0
Initial Reaction		R523226EC_RL-334		1 MNXM10@MNXC3 + 1 MNXM1@MNXC3 + 1 isoiYO844mmalsa@MNXC3 <-- 1 MNXM396@MNXC3 + 1 MNXM8@MNXC3	FADN_BACSU	-999999	0	0	Initializing	0
Initial Reaction		R89746093_LR-619		1 MNXM10@MNXC3 + 1 MNXM1@MNXC3 + 1 isoiYO844mqn7@MNXC3 --> 1 MNXM8@MNXC3 + 1 isoiYO844mql7@MNXC3	YJLD_BACSU;YUMB_BACSU;YUTJ_BACSU	0	999999	0	Initializing	0
Initial Reaction		R928CFDA5_B-672		1 MNXM10@MNXC3 + 1 MNXM1@MNXC3 + 1 isoiYO844oxglyc@MNXC3 <==> 1 MNXM816@MNXC3 + 1 MNXM8@MNXC3	TTUC_BACSU	-999999	999999	0	Initializing	0
Initial Reaction		R1F14B35E_B-83		1 MNXM10@MNXC3 + 1 MNXM1@MNXC3 + 1 isoiYO844oxglyc@MNXC3 <==> 1 MNXM8@MNXC3 + 1 isoiYO844tartr@MNXC3	TTUC_BACSU	-999999	999999	0	Initializing	0
Initial Reaction		R91FE295F_RL-666		1 MNXM10@MNXC3 + 2 MNXM1@MNXC3 + 1 MNXM222@MNXC3 <-- 1 MNXM2@MNXC3 + 1 MNXM349@MNXC3 + 1 MNXM8@MNXC3	ALDH3_BACSU;ALDH4_BACSU;ALDY_BACSU	-999999	0	0	Initializing	0
Initial Reaction		REB9D46FE_RL-1133		1 MNXM10@MNXC3 + 2 MNXM1@MNXC3 + 1 MNXM236@MNXC3 <-- 1 MNXM2@MNXC3 + 1 MNXM8@MNXC3 + 1 isoiYO844ocdcal@MNXC3	ALDH3_BACSU;ALDH4_BACSU;ALDY_BACSU	-999999	0	0	Initializing	0
Initial Reaction		R1463504D_RL-22		1 MNXM10@MNXC3 + 2 MNXM1@MNXC3 + 1 MNXM26@MNXC3 <-- 1 MNXM2@MNXC3 + 1 MNXM75@MNXC3 + 1 MNXM8@MNXC3	ALDH3_BACSU;ALDH4_BACSU;ALDY_BACSU	-999999	0	0	Initializing	0
Initial Reaction		RDA51DCF7_RL-1039		1 MNXM10@MNXC3 + 2 MNXM1@MNXC3 + 1 MNXM289@MNXC3 <-- 1 MNXM2@MNXC3 + 1 MNXM457@MNXC3 + 1 MNXM8@MNXC3	BETB_BACSU	-999999	0	0	Initializing	0
Initial Reaction		R6C8B0ECE_RL-473		1 MNXM10@MNXC3 + 2 MNXM1@MNXC3 + 1 MNXM291@MNXC3 <-- 1 MNXM2@MNXC3 + 1 MNXM69@MNXC3 + 1 MNXM8@MNXC3	ALDH3_BACSU;ALDH4_BACSU;ALDY_BACSU	-999999	0	0	Initializing	0
Initial Reaction		R8548EC3_RL-591		1 MNXM10@MNXC3 + 2 MNXM1@MNXC3 + 1 MNXM314@MNXC3 <-- 1 MNXM2@MNXC3 + 1 MNXM8@MNXC3 + 1 isoiYO844ttdcal@MNXC3	ALDH3_BACSU;ALDH4_BACSU;ALDY_BACSU	-999999	0	0	Initializing	0
Initial Reaction		R22B9E219_RL-104		1 MNXM10@MNXC3 + 2 MNXM1@MNXC3 + 1 MNXM356@MNXC3 <-- 1 MNXM2@MNXC3 + 1 MNXM821@MNXC3 + 1 MNXM8@MNXC3	ALDH3_BACSU;ALDH4_BACSU;ALDY_BACSU	-999999	0	0	Initializing	0
Initial Reaction		R330B6CF9_RL-193		1 MNXM10@MNXC3 + 2 MNXM1@MNXC3 + 1 MNXM383@MNXC3 <-- 1 MNXM2@MNXC3 + 1 MNXM518@MNXC3 + 1 MNXM8@MNXC3	ALDH3_BACSU;ALDH4_BACSU;ALDY_BACSU	-999999	0	0	Initializing	0
Initial Reaction		RC67EFE6D_RL-935		1 MNXM10@MNXC3 + 2 MNXM1@MNXC3 + 1 MNXM39@MNXC3 <-- 1 MNXM2@MNXC3 + 1 MNXM56@MNXC3 + 1 MNXM8@MNXC3	ALDH3_BACSU;ALDH4_BACSU;ALDY_BACSU	-999999	0	0	Initializing	0
Initial Reaction		R867B9ED8_RL-602		1 MNXM10@MNXC3 + 2 MNXM1@MNXC3 + 1 MNXM402@MNXC3 <-- 1 MNXM2@MNXC3 + 1 MNXM8@MNXC3 + 1 isoiYO844ddcal@MNXC3	ALDH3_BACSU;ALDH4_BACSU;ALDY_BACSU	-999999	0	0	Initializing	0
Initial Reaction		R27B1F039_RL-135		1 MNXM10@MNXC3 + 2 MNXM1@MNXC3 + 1 MNXM61167@MNXC3 <-- 1 MNXM2@MNXC3 + 1 MNXM8@MNXC3 + 1 isoiYO844hpdcal@MNXC3	ALDH3_BACSU;ALDH4_BACSU;ALDY_BACSU	-999999	0	0	Initializing	0
Initial Reaction		R9904D4AA_RL-703		1 MNXM10@MNXC3 + 2 MNXM1@MNXC3 + 1 MNXM750@MNXC3 <-- 1 MNXM2@MNXC3 + 1 MNXM8@MNXC3 + 1 isoiYO844octal@MNXC3	ALDH3_BACSU;ALDH4_BACSU;ALDY_BACSU	-999999	0	0	Initializing	0
Initial Reaction		R85BD7AE2_RL-596		1 MNXM10@MNXC3 + 2 MNXM1@MNXC3 + 1 MNXM863@MNXC3 <-- 1 MNXM672@MNXC3 + 1 MNXM8@MNXC3	SIRC_BACSU	-999999	0	0	Initializing	0
Initial Reaction		RECA9361_RL-1140		1 MNXM10@MNXC3 + 2 MNXM1@MNXC3 + 1 isoiYO844hpa@MNXC3 <-- 1 MNXM2@MNXC3 + 1 MNXM8@MNXC3 + 1 isoiYO844hpal@MNXC3	ALDH3_BACSU;ALDH4_BACSU;ALDY_BACSU	-999999	0	0	Initializing	0
Initial Reaction		R79919BB_RL-537		1 MNXM10@MNXC3 + 2 MNXM1@MNXC3 + 1 isoiYO844mmal@MNXC3 <-- 1 MNXM2@MNXC3 + 1 MNXM8@MNXC3 + 1 isoiYO844mmalsa@MNXC3	ALDH3_BACSU;ALDH4_BACSU;ALDY_BACSU	-999999	0	0	Initializing	0
Initial Reaction		R8933CD01_RL-616		1 MNXM10@MNXC3 + 2 MNXM1@MNXC3 + 1 isoiYO844nona@MNXC3 <-- 1 MNXM2@MNXC3 + 1 MNXM8@MNXC3 + 1 isoiYO844nonal@MNXC3	ALDH3_BACSU;ALDH4_BACSU;ALDY_BACSU	-999999	0	0	Initializing	0
Initial Reaction		REAF1526B_RL-1129		1 MNXM10@MNXC3 + 2 MNXM1@MNXC3 + 1 isoiYO844pta@MNXC3 <-- 1 MNXM2@MNXC3 + 1 MNXM73201@MNXC3 + 1 MNXM8@MNXC3	ALDH3_BACSU;ALDH4_BACSU;ALDY_BACSU	-999999	0	0	Initializing	0
Initial Reaction		RF8469AA5_RL-1201		1 MNXM10@MNXC3 + 2 MNXM1@MNXC3 + 1 isoiYO844trdca@MNXC3 <-- 1 MNXM2@MNXC3 + 1 MNXM8@MNXC3 + 1 isoiYO844trdcal@MNXC3	ALDH3_BACSU;ALDH4_BACSU;ALDY_BACSU	-999999	0	0	Initializing	0
Initial Reaction		R759833D5_RL-526		1 MNXM10@MNXC3 + 2 MNXM1@MNXC3 + 1 isoiYO844udca@MNXC3 <-- 1 MNXM2@MNXC3 + 1 MNXM8@MNXC3 + 1 isoiYO844udcal@MNXC3	ALDH3_BACSU;ALDH4_BACSU;ALDY_BACSU	-999999	0	0	Initializing	0
Initial Reaction		R7EF15733_RL-561		1 MNXM10@MNXC3 + 3 MNXM1@MNXC3 + 1 MNXM744@MNXC3 <-- 2 MNXM2@MNXC3 + 1 MNXM8@MNXC3 + 1 isoiYO844glcurn@MNXC3	ALDH3_BACSU;ALDH4_BACSU;ALDY_BACSU	-999999	0	0	Initializing	0
Initial Reaction		R871545EC_B-605		1 MNXM1115@MNXC3 + 1 MNXM9@MNXC3 <==> 1 MNXM1@MNXC3 + 1 MNXM216@MNXC3 + 1 MNXM295@MNXC3	DEOD_BACSU;PUNA_BACSU	-999999	999999	0	Initializing	0
Initial Reaction		R2EE43E29_B-170		1 MNXM1115@MNXC3 + 1 MNXM9@MNXC3 <==> 1 MNXM2@MNXC3 + 1 MNXM355@MNXC3		-999999	999999	0	Initializing	0
Initial Reaction		RCE503832_LR-970		1 MNXM111@MNXC2 + 1 MNXM2@MNXC3 + 1 MNXM3@MNXC3 --> 1 MNXM111@MNXC3 + 1 MNXM1@MNXC3 + 1 MNXM7@MNXC3 + 1 MNXM9@MNXC3	FEUA_BACSU+FEUB_BACSU+FEUC_BACSU	0	999999	0	Initializing	0
Initial Reaction		RF76099E5_LR-1199		1 MNXM111@MNXC3 + 1 MNXM346@MNXC3 --> 2 MNXM1@MNXC3 + 1 MNXM97148@MNXC3	HEMH_BACSU	0	999999	0	Initializing	0
Initial Reaction		RA52020E4_LR-763		1 MNXM111@MNXC3 + 1 MNXM863@MNXC3 --> 2 MNXM1@MNXC3 + 1 MNXM82173@MNXC3	SIRB_BACSU	0	999999	0	Initializing	0
Initial Reaction		R2FED05A7_LR-176		1 MNXM1135@MNXC3 + 1 MNXM1@MNXC3 + 1 MNXM960@MNXC3 --> 1 MNXM11@MNXC3 + 1 MNXM662@MNXC3	THIE_BACSU	0	999999	0	Initializing	0
Initial Reaction		R81D753DC_RL-574		1 MNXM1135@MNXC3 + 1 MNXM7@MNXC3 <-- 1 MNXM3@MNXC3 + 1 MNXM790@MNXC3	THID_BACSU	-999999	0	0	Initializing	0
Initial Reaction		R945DA70A_B-679		1 MNXM113@MNXC2 + 1 MNXM1@MNXC2 <==> 1 MNXM113@MNXC3 + 1 MNXM1@MNXC3		-999999	999999	0	Initializing	0
Initial Reaction		R6F4460A7_RL-492		1 MNXM113@MNXC3 + 1 MNXM11@MNXC3 + 1 MNXM14@MNXC3 + 2 MNXM1@MNXC3 + 1 MNXM89557@MNXC3 <-- 1 MNXM298@MNXC3 + 1 MNXM2@MNXC3 + 1 MNXM37@MNXC3 + 1 MNXM3@MNXC3	GUAA_BACSU	-999999	0	0	Initializing	0
Initial Reaction		RC409E6B2_B-925		1 MNXM113@MNXC3 + 1 MNXM11@MNXC3 <==> 1 MNXM259@MNXC3 + 1 MNXM91@MNXC3	HPRT_BACSU	-999999	999999	0	Initializing	0
Initial Reaction		R875B8CAF_B-608		1 MNXM113@MNXC3 + 1 MNXM286@MNXC3 <==> 1 MNXM30@MNXC3 + 1 MNXM374@MNXC3	KGUA_BACSU	-999999	999999	0	Initializing	0
Initial Reaction		RA22B3905_LR-750		1 MNXM113@MNXC3 + 1 MNXM2@MNXC3 --> 1 MNXM401@MNXC3 + 1 MNXM9@MNXC3	NTPES_BACSU	0	999999	0	Initializing	0
Initial Reaction		R455A49C3_B-277		1 MNXM113@MNXC3 + 1 MNXM3@MNXC3 <==> 1 MNXM30@MNXC3 + 1 MNXM7@MNXC3	KGUA_BACSU	-999999	999999	0	Initializing	0
Initial Reaction		R1DEA10A7_LR-78		1 MNXM113@MNXC3 + 2 MNXM1@MNXC3 + 1 MNXM6@MNXC3 --> 1 MNXM125@MNXC3 + 1 MNXM15@MNXC3 + 1 MNXM5@MNXC3	GUAC_BACSU	0	999999	0	Initializing	0
Initial Reaction		R4A167AA5_RL-294		1 MNXM114070@MNXC3 + 1 MNXM15@MNXC3 + 1 MNXM23@MNXC3 <-- 1 MNXM2@MNXC3 + 1 MNXM319@MNXC3	METC_BACSU	-999999	0	0	Initializing	0
Initial Reaction		RA76CB652_RL-775		1 MNXM114070@MNXC3 + 1 MNXM242@MNXC3 <-- 1 MNXM1777@MNXC3 + 1 MNXM2@MNXC3		-999999	0	0	Initializing	0
Initial Reaction		RAC0D11E2_RL-803		1 MNXM114070@MNXC3 + 1 MNXM25@MNXC3 <-- 1 MNXM820@MNXC3 + 1 MNXM89582@MNXC3	METI_BACSU	-999999	0	0	Initializing	0
Initial Reaction		R3F5AA716_LR-244		1 MNXM114070@MNXC3 + 1 MNXM318@MNXC3 --> 1 MNXM61@MNXC3 + 1 MNXM79@MNXC3	METE_BACSU	0	999999	0	Initializing	0
Initial Reaction		R1906FBC8_LR-47		1 MNXM114070@MNXC3 + 1 MNXM53@MNXC3 --> 1 MNXM2@MNXC3 + 1 MNXM319@MNXC3	MCCA_BACSU	0	999999	0	Initializing	0
Initial Reaction		R6F8DFDA3_RL-495		1 MNXM114079@MNXC3 + 1 MNXM13@MNXC3 <-- 1 MNXM1@MNXC3 + 2 MNXM23@MNXC3	ILVB_BACSU+ILVH_BACSU;ILVX_BACSU	-999999	0	0	Initializing	0
Initial Reaction		R22CB405D_B-105		1 MNXM114079@MNXC3 + 1 MNXM1@MNXC3 + 1 MNXM6@MNXC3 <==> 1 MNXM114097@MNXC3 + 1 MNXM5@MNXC3	ILVC_BACSU	-999999	999999	0	Initializing	0
Initial Reaction		R3B5AB175_LR-227		1 MNXM114079@MNXC3 + 1 MNXM1@MNXC3 --> 1 MNXM13@MNXC3 + 1 MNXM664@MNXC3	ALDC_BACSU	0	999999	0	Initializing	0
Initial Reaction		RACB5E6D6_B-806		1 MNXM114087@MNXC3 + 1 MNXM12@MNXC3 <==> 1 MNXM21@MNXC3 + 1 MNXM29@MNXC3	BIKB_BACSU	-999999	999999	0	Initializing	0
Initial Reaction		R82ECFEDC_LR-580		1 MNXM114092@MNXC3 + 1 MNXM2@MNXC3 --> 1 MNXM14@MNXC3 + 1 MNXM15900@MNXC3 + 2 MNXM1@MNXC3	ADPP_BACSU	0	999999	0	Initializing	0
Initial Reaction		R9D666B4F_LR-723		1 MNXM114097@MNXC3 --> 1 MNXM238@MNXC3 + 1 MNXM2@MNXC3	ILVD_BACSU	0	999999	0	Initializing	0
Initial Reaction		R18C19F4_B-45		1 MNXM1140@MNXC3 + 1 MNXM3090@MNXC3 <==> 1 MNXM1141@MNXC3 + 1 MNXM16@MNXC3	BIOK_BACSU	-999999	999999	0	Initializing	0
Initial Reaction		R6F69E75D_LR-493		1 MNXM114199@MNXC2 + 1 MNXM2@MNXC3 + 1 MNXM3@MNXC3 --> 1 MNXM114199@MNXC3 + 1 MNXM1@MNXC3 + 1 MNXM7@MNXC3 + 1 MNXM9@MNXC3	OPUCA_BACSU+OPUCB_BACSU+OPUCC_BACSU+OPUCD_BACSU	0	999999	0	Initializing	0
Initial Reaction		R736E5B86_RL-515		1 MNXM1141@MNXC3 + 1 MNXM12@MNXC3 + 1 MNXM13@MNXC3 <-- 1 MNXM1@MNXC3 + 1 MNXM32@MNXC3 + 1 MNXM951@MNXC3	BIKB_BACSU	-999999	0	0	Initializing	0
Initial Reaction		R27712032_LR-133		1 MNXM114@MNXC2 + 1 MNXM1@MNXC2 --> 1 MNXM114@MNXC3 + 1 MNXM1@MNXC3	OPUE_BACSU;YCGO_BACSU;YODF_BACSU;YTNA_BACSU	0	999999	0	Initializing	0
Initial Reaction		R504918B7_RL-322		1 MNXM114@MNXC3 + 1 MNXM5@MNXC3 <-- 1 MNXM1617@MNXC3 + 2 MNXM1@MNXC3 + 1 MNXM6@MNXC3	P5CR1_BACSU;P5CR2_BACSU;P5CR3_BACSU	-999999	0	0	Initializing	0
Initial Reaction		RDEFB0753_LR-1065		1 MNXM1151@MNXC2 + 1 MNXM1@MNXC2 --> 1 MNXM1151@MNXC3 + 1 MNXM1@MNXC3		0	999999	0	Initializing	0
Initial Reaction		RE5F8F3B0_B-1094		1 MNXM1151@MNXC3 <==> 1 MNXM1750@MNXC3	RHAA_BACSU	-999999	999999	0	Initializing	0
Initial Reaction		RA71F660C_LR-773		1 MNXM1154@MNXC3 + 1 MNXM2@MNXC3 --> 1 MNXM1226@MNXC3 + 1 MNXM364@MNXC3	AMHX_BACSU	0	999999	0	Initializing	0
Initial Reaction		R1EC204FE_B-82		1 MNXM1154@MNXC3 + 1 MNXM3@MNXC3 <==> 1 MNXM1@MNXC3 + 1 MNXM373@MNXC3 + 1 MNXM7@MNXC3	COAA_BACSU	-999999	999999	0	Initializing	0
Initial Reaction		RB630AADB_RL-851		1 MNXM1160@MNXC3 + 1 MNXM14@MNXC3 + 1 MNXM1@MNXC3 <-- 1 MNXM3@MNXC3 + 1 MNXM937@MNXC3	HPPK_BACSU	-999999	0	0	Initializing	0
Initial Reaction		R173C6447_LR-36		1 MNXM1160@MNXC3 + 1 MNXM421@MNXC3 --> 1 MNXM11@MNXC3 + 1 MNXM965@MNXC3	DHPS_BACSU	0	999999	0	Initializing	0
Initial Reaction		R870CDBC7_RL-604		1 MNXM1168@MNXC3 + 1 MNXM31@MNXC3 <-- 1 MNXM1641@MNXC3	ISPF_BACSU	-999999	0	0	Initializing	0
Initial Reaction		RFF5F1C5A_B-1243		1 MNXM1177@MNXC3 + 1 MNXM1@MNXC3 + 1 MNXM6@MNXC3 <==> 1 MNXM361@MNXC3 + 1 MNXM5@MNXC3 + 1 MNXM9@MNXC3	ABF2_BACSU	-999999	999999	0	Initializing	0
Initial Reaction		R1F73F81_B-85		1 MNXM1177@MNXC3 + 1 MNXM7@MNXC3 <==> 1 MNXM3@MNXC3 + 1 MNXM42@MNXC3	AK1_BACSU;AK2_BACSU;AK3_BACSU	-999999	999999	0	Initializing	0
Initial Reaction		R304892D8_LR-181		1 MNXM1178@MNXC3 + 1 MNXM2@MNXC3 --> 1 MNXM791@MNXC3 + 1 MNXM9@MNXC3		0	999999	0	Initializing	0
Initial Reaction		R788748E2_RL-534		1 MNXM1178@MNXC3 + 1 MNXM5@MNXC3 <-- 1 MNXM1532@MNXC3 + 1 MNXM1@MNXC3 + 1 MNXM6@MNXC3	RIBD_BACSU	-999999	0	0	Initializing	0
Initial Reaction		RD8AFDF0D_B-1026		1 MNXM117@MNXC2 <==> 1 MNXM117@MNXC3		-999999	999999	0	Initializing	0
Initial Reaction		R4938DB0B_RL-289		1 MNXM117@MNXC3 + 1 MNXM118@MNXC3 <-- 1 MNXM2@MNXC3 + 1 MNXM328@MNXC3	SPEB_BACSU	-999999	0	0	Initializing	0
Initial Reaction		RF3232FC8_B-1170		1 MNXM117@MNXC3 + 1 MNXM490@MNXC3 <==> 1 MNXM2@MNXC3 + 1 MNXM584@MNXC3		-999999	999999	0	Initializing	0
Initial Reaction		R91D86730_RL-663		1 MNXM117@MNXC3 + 1 MNXM89689@MNXC3 <-- 1 MNXM2@MNXC3 + 1 MNXM70@MNXC3	ARGI_BACSU	-999999	0	0	Initializing	0
Initial Reaction		RD74F6AC5_LR-1018		1 MNXM117@MNXC3 + 2 MNXM1@MNXC3 + 1 MNXM2@MNXC3 --> 1 MNXM13@MNXC3 + 2 MNXM15@MNXC3	URE1_BACSU+URE2_BACSU+URE3_BACSU	0	999999	0	Initializing	0
Initial Reaction		R231CFDAF_LR-106		1 MNXM118@MNXC3 + 1 MNXM321@MNXC3 --> 1 MNXM124@MNXC3 + 1 MNXM150@MNXC3 + 1 MNXM1@MNXC3	SPEE_BACSU	0	999999	0	Initializing	0
Initial Reaction		R893C561F_B-617		1 MNXM119@MNXC3 + 1 MNXM1@MNXC3 + 1 MNXM3@MNXC3 <==> 1 MNXM11@MNXC3 + 1 MNXM96415@MNXC3	RIBC_BACSU	-999999	999999	0	Initializing	0
Initial Reaction		R610CD7EB_LR-416		1 MNXM119@MNXC3 + 1 MNXM1@MNXC3 + 1 MNXM6@MNXC3 --> 1 MNXM208@MNXC3 + 1 MNXM5@MNXC3	NFRA1_BACSU	0	999999	0	Initializing	0
Initial Reaction		R746E607B_RL-522		1 MNXM119@MNXC3 + 1 MNXM1@MNXC3 + 1 MNXM7@MNXC3 <-- 1 MNXM270@MNXC3 + 1 MNXM3@MNXC3	RIBC_BACSU;RIBR_BACSU	-999999	0	0	Initializing	0
Initial Reaction		RDF7E591C_LR-1068		1 MNXM11@MNXC2 + 1 MNXM2@MNXC3 + 1 MNXM3@MNXC3 --> 1 MNXM11@MNXC3 + 1 MNXM1@MNXC3 + 1 MNXM7@MNXC3 + 1 MNXM9@MNXC3		0	999999	0	Initializing	0
Initial Reaction		RDD4908C2_RL-1059		1 MNXM11@MNXC3 + 0.01 isoiYO844cdpdagBS@MNXC3 <-- 1 MNXM1@MNXC3 + 1 MNXM63@MNXC3 + 0.01 isoiYO84412dag3pBS@MNXC3	CDSA_BACSU	-999999	0	0	Initializing	0
Initial Reaction		R5714A26_B-361		1 MNXM11@MNXC3 + 1 MNXM125@MNXC3 <==> 1 MNXM213@MNXC3 + 1 MNXM91@MNXC3	HPRT_BACSU	-999999	999999	0	Initializing	0
Initial Reaction		R11895B3D_B-4		1 MNXM11@MNXC3 + 1 MNXM1351@MNXC3 <==> 1 MNXM3@MNXC3 + 1 MNXM91@MNXC3	HIS1_BACSU	-999999	999999	0	Initializing	0
Initial Reaction		R5CA28D78_RL-394		1 MNXM11@MNXC3 + 1 MNXM139@MNXC3 <-- 1 MNXM34@MNXC3 + 1 MNXM83@MNXC3		-999999	0	0	Initializing	0
Initial Reaction		R5C5A25C0_RL-390		1 MNXM11@MNXC3 + 1 MNXM13@MNXC3 + 1 MNXM194@MNXC3 <-- 2 MNXM1@MNXC3 + 1 MNXM555@MNXC3 + 1 MNXM91@MNXC3	NADC_BACSU	-999999	0	0	Initializing	0
Initial Reaction		R669F0256_RL-448		1 MNXM11@MNXC3 + 1 MNXM147@MNXC3 + 1 MNXM14@MNXC3 + 1 MNXM1@MNXC3 + 1 MNXM89557@MNXC3 <-- 1 MNXM2@MNXC3 + 1 MNXM37@MNXC3 + 1 MNXM3@MNXC3 + 1 MNXM42@MNXC3	ASNB_BACSU;ASNH_BACSU;ASNO_BACSU	-999999	0	0	Initializing	0
Initial Reaction		R10DA26CA_RL-1		1 MNXM11@MNXC3 + 1 MNXM1489@MNXC3 <-- 1 MNXM188@MNXC3 + 1 MNXM91@MNXC3	TRPD_BACSU	-999999	0	0	Initializing	0
Initial Reaction		RB591354C_RL-846		1 MNXM11@MNXC3 + 1 MNXM14@MNXC3 + 1 MNXM1@MNXC3 + 0.01 isoiYO844lysylpglyBS@MNXC3 <-- 1 MNXM3@MNXC3 + 1 MNXM78@MNXC3 + 0.01 isoiYO844pglyBS@MNXC3	MPRF_BACSU	-999999	0	0	Initializing	0
Initial Reaction		RD92CDAFA_RL-1030		1 MNXM11@MNXC3 + 1 MNXM14@MNXC3 + 1 MNXM1@MNXC3 + 1 MNXM364@MNXC3 <-- 1 MNXM144@MNXC3 + 1 MNXM3@MNXC3 + 1 MNXM593@MNXC3	PANC_BACSU	-999999	0	0	Initializing	0
Initial Reaction		R1D585BDD_B-72		1 MNXM11@MNXC3 + 1 MNXM14@MNXC3 + 1 MNXM1@MNXC3 + 1 MNXM550@MNXC3 <==> 1 MNXM211@MNXC3 + 1 MNXM3@MNXC3 + 1 MNXM42@MNXC3	ASSY_BACSU	-999999	999999	0	Initializing	0
Initial Reaction		R6A5D04EE_B-464		1 MNXM11@MNXC3 + 1 MNXM14@MNXC3 + 1 MNXM1@MNXC3 + 1 MNXM686@MNXC3 <==> 1 MNXM12@MNXC3 + 1 MNXM3@MNXC3 + 1 MNXM65309@MNXC3	LCFA_BACSU;LCFB_BACSU;YHFT_BACSU;YNGI_BACSU	-999999	999999	0	Initializing	0
Initial Reaction		RAA2D17DD_RL-790		1 MNXM11@MNXC3 + 1 MNXM14@MNXC3 + 1 MNXM1@MNXC3 + 1 MNXM8@MNXC3 <-- 1 MNXM15@MNXC3 + 1 MNXM309@MNXC3 + 1 MNXM3@MNXC3	NADE_BACSU	-999999	0	0	Initializing	0
Initial Reaction		R3662C7FC_RL-211		1 MNXM11@MNXC3 + 1 MNXM14@MNXC3 + 1 MNXM21@MNXC3 <-- 1 MNXM12@MNXC3 + 1 MNXM26@MNXC3 + 1 MNXM3@MNXC3	ACSA_BACSU	-999999	0	0	Initializing	0
Initial Reaction		R73E23768_B-519		1 MNXM11@MNXC3 + 1 MNXM14@MNXC3 + 1 MNXM224@MNXC3 <==> 1 MNXM12@MNXC3 + 1 MNXM314@MNXC3 + 1 MNXM3@MNXC3	LCFA_BACSU;LCFB_BACSU;YHFT_BACSU;YNGI_BACSU	-999999	999999	0	Initializing	0
Initial Reaction		R6037EAE3_B-413		1 MNXM11@MNXC3 + 1 MNXM14@MNXC3 + 1 MNXM272@MNXC3 <==> 1 MNXM12@MNXC3 + 1 MNXM236@MNXC3 + 1 MNXM3@MNXC3	LCFA_BACSU;LCFB_BACSU;YHFT_BACSU;YNGI_BACSU	-999999	999999	0	Initializing	0
Initial Reaction		R62721191_RL-428		1 MNXM11@MNXC3 + 1 MNXM14@MNXC3 + 1 MNXM28@MNXC3 <-- 1 MNXM3@MNXC3 + 1 MNXM61@MNXC3 + 1 MNXM90882@MNXC3	SYM_BACSU	-999999	0	0	Initializing	0
Initial Reaction		R9B779842_B-716		1 MNXM11@MNXC3 + 1 MNXM14@MNXC3 + 1 MNXM56353@MNXC3 <==> 1 MNXM12@MNXC3 + 4 MNXM1@MNXC3 + 1 MNXM3@MNXC3 + 1 MNXM950@MNXC3	LCFA_BACSU;LCFB_BACSU;YHFT_BACSU;YNGI_BACSU	-999999	999999	0	Initializing	0
Initial Reaction		R8CD08AB3_RL-641		1 MNXM11@MNXC3 + 1 MNXM14@MNXC3 + 1 MNXM86@MNXC3 <-- 1 MNXM12@MNXC3 + 1 MNXM356@MNXC3 + 1 MNXM3@MNXC3	ACSA_BACSU	-999999	0	0	Initializing	0
Initial Reaction		R9AAF9F86_RL-712		1 MNXM11@MNXC3 + 1 MNXM14@MNXC3 + 1 MNXM8955@MNXC3 <-- 1 MNXM1212@MNXC3 + 1 MNXM12@MNXC3 + 1 MNXM3@MNXC3	MENE_BACSU	-999999	0	0	Initializing	0
Initial Reaction		RB9D38C7E_RL-869		1 MNXM11@MNXC3 + 1 MNXM14@MNXC3 + 1 MNXM89752@MNXC3 <-- 1 MNXM3@MNXC3 + 1 MNXM89557@MNXC3 + 1 MNXM90886@MNXC3	SYE_BACSU	-999999	0	0	Initializing	0
Initial Reaction		R2B4CB933_RL-156		1 MNXM11@MNXC3 + 1 MNXM14@MNXC3 + 1 MNXM951@MNXC3 <-- 1 MNXM12@MNXC3 + 1 MNXM2555@MNXC3 + 1 MNXM3@MNXC3	BIOW_BACSU	-999999	0	0	Initializing	0
Initial Reaction		RD0A98555_B-983		1 MNXM11@MNXC3 + 1 MNXM14@MNXC3 + 1 isoiYO844fa10coa@MNXC3 <==> 1 MNXM12@MNXC3 + 1 MNXM3@MNXC3 + 1 MNXM8600@MNXC3	LCFA_BACSU;LCFB_BACSU;YHFT_BACSU;YNGI_BACSU	-999999	999999	0	Initializing	0
Initial Reaction		RDF0848C1_B-1067		1 MNXM11@MNXC3 + 1 MNXM14@MNXC3 + 1 isoiYO844fa11coa@MNXC3 <==> 1 MNXM12@MNXC3 + 1 MNXM3274@MNXC3 + 1 MNXM3@MNXC3	LCFA_BACSU;LCFB_BACSU;YHFT_BACSU;YNGI_BACSU	-999999	999999	0	Initializing	0
Initial Reaction		R2041214E_B-88		1 MNXM11@MNXC3 + 1 MNXM14@MNXC3 + 1 isoiYO844fa12coa@MNXC3 <==> 1 MNXM12@MNXC3 + 1 MNXM3@MNXC3 + 1 MNXM4587@MNXC3	LCFA_BACSU;LCFB_BACSU;YHFT_BACSU;YNGI_BACSU	-999999	999999	0	Initializing	0
Initial Reaction		R406470B2_B-255		1 MNXM11@MNXC3 + 1 MNXM14@MNXC3 + 1 isoiYO844fa1coa@MNXC3 <==> 1 MNXM12@MNXC3 + 1 MNXM3990@MNXC3 + 1 MNXM3@MNXC3	LCFA_BACSU;LCFB_BACSU;YHFT_BACSU;YNGI_BACSU	-999999	999999	0	Initializing	0
Initial Reaction		R133FB53A_B-15		1 MNXM11@MNXC3 + 1 MNXM14@MNXC3 + 1 isoiYO844fa3coa@MNXC3 <==> 1 MNXM12@MNXC3 + 1 MNXM3272@MNXC3 + 1 MNXM3@MNXC3	LCFA_BACSU;LCFB_BACSU;YHFT_BACSU;YNGI_BACSU	-999999	999999	0	Initializing	0
Initial Reaction		RF68C19EC_B-1192		1 MNXM11@MNXC3 + 1 MNXM14@MNXC3 + 1 isoiYO844fa4coa@MNXC3 <==> 1 MNXM12@MNXC3 + 1 MNXM3@MNXC3 + 1 MNXM4586@MNXC3	LCFA_BACSU;LCFB_BACSU;YHFT_BACSU;YNGI_BACSU	-999999	999999	0	Initializing	0
Initial Reaction		R4C4ACD09_B-307		1 MNXM11@MNXC3 + 1 MNXM14@MNXC3 + 1 isoiYO844fa5coa@MNXC3 <==> 1 MNXM12@MNXC3 + 1 MNXM3@MNXC3 + 1 MNXM8601@MNXC3	LCFA_BACSU;LCFB_BACSU;YHFT_BACSU;YNGI_BACSU	-999999	999999	0	Initializing	0
Initial Reaction		R563ECEEC_B-357		1 MNXM11@MNXC3 + 1 MNXM14@MNXC3 + 1 isoiYO844fa6coa@MNXC3 <==> 1 MNXM12@MNXC3 + 1 MNXM3273@MNXC3 + 1 MNXM3@MNXC3	LCFA_BACSU;LCFB_BACSU;YHFT_BACSU;YNGI_BACSU	-999999	999999	0	Initializing	0
Initial Reaction		R8E6A122D_B-648		1 MNXM11@MNXC3 + 1 MNXM14@MNXC3 + 1 isoiYO844fa9coa@MNXC3 <==> 1 MNXM12@MNXC3 + 1 MNXM3@MNXC3 + 1 MNXM8602@MNXC3	LCFA_BACSU;LCFB_BACSU;YHFT_BACSU;YNGI_BACSU	-999999	999999	0	Initializing	0
Initial Reaction		RCB51EE07_RL-959		1 MNXM11@MNXC3 + 1 MNXM14@MNXC3 <-- 1 MNXM168@MNXC3 + 1 MNXM91@MNXC3	APT_BACSU	-999999	0	0	Initializing	0
Initial Reaction		R41B15CAA_RL-262		1 MNXM11@MNXC3 + 1 MNXM1515@MNXC3 + 1 MNXM1@MNXC3 <-- 1 MNXM1351@MNXC3 + 1 MNXM2@MNXC3	HIS2_BACSU	-999999	0	0	Initializing	0
Initial Reaction		R83588FD6_RL-583		1 MNXM11@MNXC3 + 1 MNXM1642@MNXC3 <-- 1 MNXM1626@MNXC3 + 1 MNXM1@MNXC3 + 1 MNXM63@MNXC3	ISPD_BACSU	-999999	0	0	Initializing	0
Initial Reaction		R276A6E5E_RL-132		1 MNXM11@MNXC3 + 1 MNXM16@MNXC3 + 1 MNXM9@MNXC3 <-- 1 MNXM2@MNXC3 + 1 MNXM3@MNXC3 + 1 MNXM61@MNXC3	METK_BACSU	-999999	0	0	Initializing	0
Initial Reaction		RDDF10EBA_B-1062		1 MNXM11@MNXC3 + 1 MNXM194@MNXC3 <==> 1 MNXM1@MNXC3 + 1 MNXM274@MNXC3 + 1 MNXM91@MNXC3	PNCB_BACSU	-999999	999999	0	Initializing	0
Initial Reaction		R3E84BFF_RL-241		1 MNXM11@MNXC3 + 1 MNXM1978@MNXC3 <-- 1 MNXM1@MNXC3 + 1 MNXM3@MNXC3 + 1 MNXM455@MNXC3	DHBE_BACSU	-999999	0	0	Initializing	0
Initial Reaction		R8569833_RL-593		1 MNXM11@MNXC3 + 1 MNXM1@MNXC3 + 1 MNXM234@MNXC3 <-- 1 MNXM2@MNXC3 + 1 MNXM452@MNXC3	YNCF_BACSU;YOSS_BACSU	-999999	0	0	Initializing	0
Initial Reaction		RB74BCE1A_B-855		1 MNXM11@MNXC3 + 1 MNXM287@MNXC3 <==> 1 MNXM1@MNXC3 + 1 MNXM3@MNXC3 + 1 MNXM58@MNXC3	SAT1_BACSU	-999999	999999	0	Initializing	0
Initial Reaction		R62A6333_RL-429		1 MNXM11@MNXC3 + 1 MNXM298@MNXC3 <-- 1 MNXM174@MNXC3 + 1 MNXM91@MNXC3	XPT_BACSU	-999999	0	0	Initializing	0
Initial Reaction		RE97914BB_LR-1116		1 MNXM11@MNXC3 + 1 MNXM2@MNXC3 --> 1 MNXM1@MNXC3 + 2 MNXM9@MNXC3	PPAC_BACSU	0	999999	0	Initializing	0
Initial Reaction		R74C0BF99_B-523		1 MNXM11@MNXC3 + 1 MNXM309@MNXC3 <==> 1 MNXM194@MNXC3 + 1 MNXM1@MNXC3 + 1 MNXM3@MNXC3	NADD_BACSU	-999999	999999	0	Initializing	0
Initial Reaction		R16394420_B-30		1 MNXM11@MNXC3 + 1 MNXM47@MNXC3 <==> 1 MNXM121@MNXC3 + 1 MNXM1@MNXC3 + 1 MNXM340@MNXC3	GLMU_BACSU	-999999	999999	0	Initializing	0
Initial Reaction		RC3CE61B2_B-922		1 MNXM11@MNXC3 + 1 MNXM481@MNXC3 <==> 1 MNXM1@MNXC3 + 1 MNXM373@MNXC3 + 1 MNXM3@MNXC3	COAD_BACSU	-999999	999999	0	Initializing	0
Initial Reaction		R1C260C6A_B-64		1 MNXM11@MNXC3 + 1 MNXM519@MNXC3 <==> 1 MNXM235@MNXC3 + 1 MNXM91@MNXC3	PYRE_BACSU	-999999	999999	0	Initializing	0
Initial Reaction		RFE1D8BC9_B-1236		1 MNXM11@MNXC3 + 1 MNXM52@MNXC3 <==> 1 MNXM121@MNXC3 + 1 MNXM1@MNXC3 + 1 MNXM89588@MNXC3	GTAB_BACSU	-999999	999999	0	Initializing	0
Initial Reaction		R6DA3E4E0_B-480		1 MNXM11@MNXC3 + 1 MNXM561@MNXC3 <==> 1 MNXM1@MNXC3 + 1 MNXM3@MNXC3 + 1 MNXM89588@MNXC3	GLGC_BACSU;GLGD_BACSU	-999999	999999	0	Initializing	0
Initial Reaction		RA0E6203_RL-739		1 MNXM11@MNXC3 + 1 MNXM775@MNXC3 <-- 1 MNXM1@MNXC3 + 1 MNXM63@MNXC3 + 1 MNXM66@MNXC3	TAGD_BACSU	-999999	0	0	Initializing	0
Initial Reaction		RE3700A43_B-1085		1 MNXM11@MNXC3 + 1 MNXM7@MNXC3 <==> 1 MNXM14@MNXC3 + 1 MNXM332@MNXC3	KAD_BACSU	-999999	999999	0	Initializing	0
Initial Reaction		RE96CC037_RL-1115		1 MNXM11@MNXC3 + 1 MNXM80@MNXC3 <-- 1 MNXM158@MNXC3 + 1 MNXM91@MNXC3	UPPP_BACSU	-999999	0	0	Initializing	0
Initial Reaction		RC63EFB16_RL-933		1 MNXM11@MNXC3 + 1 MNXM89557@MNXC3 + 1 MNXM90003@MNXC3 <-- 1 MNXM2@MNXC3 + 1 MNXM37@MNXC3 + 1 MNXM91@MNXC3	PUR1_BACSU	-999999	0	0	Initializing	0
Initial Reaction		RDB434C7E_B-1046		1 MNXM11@MNXC3 + 1 MNXM89795@MNXC3 <==> 1 MNXM121@MNXC3 + 1 MNXM1@MNXC3 + 1 MNXM336@MNXC3	GALT_BACSU	-999999	999999	0	Initializing	0
Initial Reaction		R30517FB7_B-182		1 MNXM11@MNXC3 + 1 MNXM8@MNXC3 <==> 1 MNXM1@MNXC3 + 1 MNXM355@MNXC3 + 1 MNXM3@MNXC3	NADD_BACSU	-999999	999999	0	Initializing	0
Initial Reaction		R87518585_RL-607		1 MNXM11@MNXC3 + 1 MNXM95055@MNXC3 <-- 2 MNXM1@MNXC3 + 1 MNXM2@MNXC3 + 1 MNXM34@MNXC3 + 1 MNXM97148@MNXC3	BG10214;COXX1_BACSU	-999999	0	0	Initializing	0
Initial Reaction		RA3867035_RL-755		1 MNXM11@MNXC3 + 1 isoiYO844pendp@MNXC3 <-- 1 MNXM139@MNXC3 + 1 MNXM83@MNXC3		-999999	0	0	Initializing	0
Initial Reaction		R5890B529_RL-373		1 MNXM11@MNXC3 + 2 MNXM1@MNXC3 + 1 MNXM39@MNXC3 + 1 MNXM90906@MNXC3 <-- 3 MNXM2@MNXC3 + 1 MNXM51@MNXC3	RIBBA_BACSU	-999999	0	0	Initializing	0
Initial Reaction		R38D3B430_LR-220		1 MNXM1202@MNXC3 --> 1 MNXM2@MNXC3 + 1 MNXM439@MNXC3	ILVD_BACSU	0	999999	0	Initializing	0
Initial Reaction		R80E79769_LR-571		1 MNXM1202@MNXC3 --> 1 MNXM2@MNXC3 + 1 isoiYO8442o3mpt@MNXC3	ILVD_BACSU	0	999999	0	Initializing	0
Initial Reaction		R7331787F_RL-512		1 MNXM1212@MNXC3 + 1 MNXM2@MNXC3 <-- 1 MNXM1249@MNXC3	MENC_BACSU	-999999	0	0	Initializing	0
Initial Reaction		RBB8DB4B7_RL-874		1 MNXM1219@MNXC3 + 1 MNXM9@MNXC3 <-- 1 MNXM258@MNXC3 + 1 MNXM2@MNXC3 + 1 MNXM73@MNXC3	AROA_BACSU	-999999	0	0	Initializing	0
Initial Reaction		R9D1B4549_LR-721		1 MNXM1219@MNXC3 --> 1 MNXM478@MNXC3 + 1 MNXM9@MNXC3	AROB_BACSU	0	999999	0	Initializing	0
Initial Reaction		RB5D6709_LR-849		1 MNXM121@MNXC3 + 1 MNXM15@MNXC3 + 1 MNXM3@MNXC3 --> 2 MNXM1@MNXC3 + 1 MNXM63@MNXC3 + 1 MNXM7@MNXC3 + 1 MNXM9@MNXC3	PYRG_BACSU	0	999999	0	Initializing	0
Initial Reaction		R8A4BE0D1_LR-623		1 MNXM121@MNXC3 + 1 MNXM2@MNXC3 + 1 MNXM37@MNXC3 + 1 MNXM3@MNXC3 --> 2 MNXM1@MNXC3 + 1 MNXM63@MNXC3 + 1 MNXM7@MNXC3 + 1 MNXM89557@MNXC3 + 1 MNXM9@MNXC3	PYRG_BACSU	0	999999	0	Initializing	0
Initial Reaction		RD9B8313F_B-1035		1 MNXM121@MNXC3 + 1 MNXM7@MNXC3 <==> 1 MNXM17@MNXC3 + 1 MNXM3@MNXC3	NDK_BACSU	-999999	999999	0	Initializing	0
Initial Reaction		R6685203D_LR-445		1 MNXM1231@MNXC3 + 1 MNXM2@MNXC3 --> 1 MNXM15@MNXC3 + 1 MNXM39@MNXC3		0	999999	0	Initializing	0
Initial Reaction		RAA59AE89_RL-791		1 MNXM1231@MNXC3 + 1 MNXM89557@MNXC3 <-- 1 MNXM2@MNXC3 + 1 MNXM496@MNXC3	HUTG_BACSU	-999999	0	0	Initializing	0
Initial Reaction		R99C25D8F_LR-709		1 MNXM1233@MNXC2 + 1 MNXM73@MNXC3 --> 1 MNXM1667@MNXC3 + 1 MNXM23@MNXC3		0	999999	0	Initializing	0
Initial Reaction		RE8984C2C_RL-1112		1 MNXM12354@MNXC3 + 1 MNXM32@MNXC3 <-- 1 MNXM2@MNXC3 + 1 MNXM4053@MNXC3	CWLA_BACSU+CWLC_BACSU+CWLD_BACSU+CWLH_BACSU+LYTC_BACSU	-999999	0	0	Initializing	0
Initial Reaction		R5141F0EC_RL-326		1 MNXM1242@MNXC3 + 1 MNXM17@MNXC3 + 1 MNXM1@MNXC3 <-- 1 MNXM2264@MNXC3 + 1 MNXM47@MNXC3	MURG_BACSU	-999999	0	0	Initializing	0
Initial Reaction		RF9B3E922_LR-1206		1 MNXM1242@MNXC3 --> 1 MNXM1@MNXC3 + 1 MNXM5043@MNXC3 + 1 isoiYO844peptidoBS@MNXC3		0	999999	0	Initializing	0
Initial Reaction		RF3CC6334_RL-1177		1 MNXM1246@MNXC3 + 1 MNXM5@MNXC3 <-- 1 MNXM1@MNXC3 + 1 MNXM270@MNXC3 + 1 MNXM6@MNXC3	NFRA1_BACSU;NFRA2_BACSU;YFKO_BACSU	-999999	0	0	Initializing	0
Initial Reaction		RC26479F8_RL-916		1 MNXM1249@MNXC3 + 1 MNXM13@MNXC3 + 1 MNXM23@MNXC3 <-- 1 MNXM1@MNXC3 + 1 MNXM20@MNXC3 + 1 MNXM799@MNXC3	MEND_BACSU	-999999	0	0	Initializing	0
Initial Reaction		RC9D3B43_RL-952		1 MNXM124@MNXC2 + 1 MNXM1@MNXC3 <-- 1 MNXM124@MNXC3 + 1 MNXM1@MNXC2	BLTD_BACSU	-999999	0	0	Initializing	0
Initial Reaction		R1349EF6C_LR-17		1 MNXM124@MNXC3 + 1 MNXM21@MNXC3 --> 1 MNXM12@MNXC3 + 1 MNXM1@MNXC3 + 1 MNXM501@MNXC3	BLTD_BACSU	0	999999	0	Initializing	0
Initial Reaction		RBCDC2C62_LR-884		1 MNXM124@MNXC3 + 1 MNXM321@MNXC3 --> 1 MNXM150@MNXC3 + 1 MNXM1@MNXC3 + 1 MNXM408@MNXC3	SPEE_BACSU	0	999999	0	Initializing	0
Initial Reaction		R26F0C5C0_RL-126		1 MNXM125@MNXC3 + 1 MNXM2@MNXC3 <-- 1 MNXM456@MNXC3	PUR9_BACSU	-999999	0	0	Initializing	0
Initial Reaction		R75E08CB8_LR-529		1 MNXM125@MNXC3 + 1 MNXM42@MNXC3 + 1 MNXM51@MNXC3 --> 2 MNXM1@MNXC3 + 1 MNXM30@MNXC3 + 1 MNXM565@MNXC3 + 1 MNXM9@MNXC3	PURA_BACSU	0	999999	0	Initializing	0
Initial Reaction		R17F3A914_RL-40		1 MNXM1265@MNXC3 + 1 MNXM1@MNXC3 + 1 MNXM7@MNXC3 <-- 1 MNXM3@MNXC3 + 1 MNXM602@MNXC3	AROK_BACSU	-999999	0	0	Initializing	0
Initial Reaction		R5F01904_B-409		1 MNXM1265@MNXC3 + 1 MNXM73@MNXC3 <==> 1 MNXM1365@MNXC3 + 1 MNXM9@MNXC3	AROA_BACSU	-999999	999999	0	Initializing	0
Initial Reaction		RC464C4C1_B-929		1 MNXM126@MNXC2 + 1 MNXM1@MNXC2 <==> 1 MNXM126@MNXC3 + 1 MNXM1@MNXC3		-999999	999999	0	Initializing	0
Initial Reaction		R67D3D8EC_RL-454		1 MNXM126@MNXC3 + 1 MNXM1@MNXC3 + 1 MNXM7@MNXC3 <-- 1 MNXM189@MNXC3 + 1 MNXM3@MNXC3	GLXK_BACSU	-999999	0	0	Initializing	0
Initial Reaction		RFDE90BF1_B-1235		1 MNXM126@MNXC3 + 1 MNXM3@MNXC3 <==> 1 MNXM261@MNXC3 + 1 MNXM7@MNXC3	PGK_BACSU	-999999	999999	0	Initializing	0
Initial Reaction		R435A649E_B-266		1 MNXM126@MNXC3 <==> 1 MNXM275@MNXC3	GLMM_BACSU	-999999	999999	0	Initializing	0
Initial Reaction		R2D3360AA_LR-163		1 MNXM1275@MNXC2 + 1 MNXM2@MNXC3 + 1 MNXM3@MNXC3 --> 1 MNXM1275@MNXC3 + 1 MNXM1@MNXC3 + 1 MNXM7@MNXC3 + 1 MNXM9@MNXC3	METN_BACSU+METP_BACSU+METQ_BACSU;TCYJ_BACSU+TCYK_BACSU+TCYL_BACSU+TCYM_BACSU+TCYN_BACSU	0	999999	0	Initializing	0
Initial Reaction		R365B2BE4_LR-210		1 MNXM127@MNXC2 + 1 MNXM1@MNXC2 --> 1 MNXM127@MNXC3 + 1 MNXM1@MNXC3	IOLF_BACSU;IOLT_BACSU	0	999999	0	Initializing	0
Initial Reaction		RAF26BBB8_RL-815		1 MNXM127@MNXC3 + 1 MNXM9@MNXC3 <-- 1 MNXM2@MNXC3 + 1 MNXM646@MNXC3	SUHB_BACSU	-999999	0	0	Initializing	0
Initial Reaction		R5D3D40E0_LR-398		1 MNXM1280@MNXC3 + 1 MNXM1@MNXC3 + 1 MNXM6@MNXC3 --> 1 MNXM245@MNXC3 + 1 MNXM5@MNXC3 + 1 MNXM9@MNXC3	PROA_BACSU	0	999999	0	Initializing	0
Initial Reaction		RBA1EB653_RL-870		1 MNXM1280@MNXC3 + 1 MNXM7@MNXC3 <-- 1 MNXM3@MNXC3 + 1 MNXM89557@MNXC3	PROB_BACSU;PROJ_BACSU	-999999	0	0	Initializing	0
Initial Reaction		RF3AF94EC_RL-1176		1 MNXM1281@MNXC3 + 1 MNXM9@MNXC3 <-- 1 MNXM1482@MNXC3 + 1 MNXM2@MNXC3	HIS9_BACSU	-999999	0	0	Initializing	0
Initial Reaction		R42D477E8_LR-264		1 MNXM128@MNXC2 + 1 MNXM131@MNXC2 + 1 MNXM1@MNXC2 --> 1 MNXM128@MNXC3 + 1 MNXM131@MNXC3 + 1 MNXM1@MNXC3	CITM_BACSU	0	999999	0	Initializing	0
Initial Reaction		R4EAAACD7_RL-318		1 MNXM128@MNXC2 + 1 MNXM1@MNXC3 + 1 MNXM7@MNXC3 + 1 MNXM9@MNXC3 <-- 1 MNXM128@MNXC3 + 1 MNXM2@MNXC3 + 1 MNXM3@MNXC3	ATCL_BACSU	-999999	0	0	Initializing	0
Initial Reaction		R8EBBEB79_B-650		1 MNXM128@MNXC2 + 1 MNXM1@MNXC3 <==> 1 MNXM128@MNXC3 + 1 MNXM1@MNXC2	YFKE_BACSU	-999999	999999	0	Initializing	0
Initial Reaction		RBF84B5B3_B-898		1 MNXM12@MNXC3 + 0.01 isoiYO84412dag3pBS@MNXC3 <==> 0.03 MNXM224@MNXC3 + 0.03 MNXM272@MNXC3 + 0.1 MNXM88@MNXC3 + 0.01 isoiYO8441ag3pBS@MNXC3 + 0.07 isoiYO844fa11coa@MNXC3 + 0.17 isoiYO844fa12coa@MNXC3 + 0.01 isoiYO844fa1coa@MNXC3 + 0.2 isoiYO844fa3coa@MNXC3 + 0.34 isoiYO844fa4coa@MNXC3 + 0.05 isoiYO844fa6coa@MNXC3	PLSC_BACSU	-999999	999999	0	Initializing	0
Initial Reaction		RA9E4CBC0_RL-788		1 MNXM12@MNXC3 + 0.01 isoiYO8441ag3pBS@MNXC3 <-- 0.03 MNXM224@MNXC3 + 0.03 MNXM272@MNXC3 + 1 MNXM66@MNXC3 + 0.1 MNXM88@MNXC3 + 0.07 isoiYO844fa11coa@MNXC3 + 0.17 isoiYO844fa12coa@MNXC3 + 0.01 isoiYO844fa1coa@MNXC3 + 0.2 isoiYO844fa3coa@MNXC3 + 0.34 isoiYO844fa4coa@MNXC3 + 0.05 isoiYO844fa6coa@MNXC3		-999999	0	0	Initializing	0
Initial Reaction		R7B007A06_RL-542		1 MNXM12@MNXC3 + 1 MNXM131@MNXC3 + 1 MNXM1@MNXC3 <-- 1 MNXM21@MNXC3 + 1 MNXM2@MNXC3 + 1 MNXM46@MNXC3	CISY2_BACSU;CISY_BACSU	-999999	0	0	Initializing	0
Initial Reaction		R43732CB3_B-268		1 MNXM12@MNXC3 + 1 MNXM133@MNXC3 <==> 2 MNXM21@MNXC3	THL_BACSU	-999999	999999	0	Initializing	0
Initial Reaction		R8C029562_B-638		1 MNXM12@MNXC3 + 1 MNXM1499@MNXC3 <==> 1 MNXM86@MNXC3 + 1 MNXM9@MNXC3	PTAS_BACSU	-999999	999999	0	Initializing	0
Initial Reaction		RDC1C2B71_RL-1052		1 MNXM12@MNXC3 + 1 MNXM197@MNXC3 + 1 MNXM1@MNXC3 <-- 1 MNXM133@MNXC3 + 1 MNXM21@MNXC3 + 1 MNXM2@MNXC3	PKSG_BACSU	-999999	0	0	Initializing	0
Initial Reaction		RE84B7440_B-1111		1 MNXM12@MNXC3 + 1 MNXM1@MNXC3 + 1 MNXM340@MNXC3 <==> 1 MNXM21@MNXC3 + 1 MNXM969@MNXC3	GLMU_BACSU	-999999	999999	0	Initializing	0
Initial Reaction		REF6E1A18_RL-1152		1 MNXM12@MNXC3 + 1 MNXM1@MNXC3 + 1 MNXM730@MNXC3 <-- 1 MNXM21@MNXC3 + 1 MNXM89557@MNXC3	ARGJ_BACSU	-999999	0	0	Initializing	0
Initial Reaction		R8149F79B_RL-572		1 MNXM12@MNXC3 + 1 MNXM1@MNXC3 + 1 MNXM7@MNXC3 <-- 1 MNXM3@MNXC3 + 1 MNXM481@MNXC3	COAE_BACSU	-999999	0	0	Initializing	0
Initial Reaction		RBF1BC307_RL-895		1 MNXM12@MNXC3 + 1 MNXM1@MNXC3 + 1 MNXM985@MNXC3 <-- 1 MNXM21@MNXC3 + 1 MNXM238@MNXC3 + 1 MNXM2@MNXC3	LEU1_BACSU	-999999	0	0	Initializing	0
Initial Reaction		RFA3EFAB4_RL-1213		1 MNXM12@MNXC3 + 1 MNXM1@MNXC3 + 1 MNXM9861@MNXC3 <-- 1 MNXM2@MNXC3 + 1 MNXM46@MNXC3 + 1 MNXM86@MNXC3	CISY3_BACSU	-999999	0	0	Initializing	0
Initial Reaction		RF06E6E50_LR-1157		1 MNXM12@MNXC3 + 1 MNXM2214@MNXC3 --> 1 MNXM1@MNXC3 + 1 MNXM45@MNXC3 + 1 MNXM925@MNXC3	ACPS_BACSU	0	999999	0	Initializing	0
Initial Reaction		R4ED73537_B-319		1 MNXM12@MNXC3 + 1 MNXM25@MNXC3 + 1 MNXM3@MNXC3 <==> 1 MNXM7@MNXC3 + 1 MNXM92@MNXC3 + 1 MNXM9@MNXC3	SUCC_BACSU+SUCD_BACSU	-999999	999999	0	Initializing	0
Initial Reaction		REA1C9317_B-1121		1 MNXM12@MNXC3 + 1 MNXM280@MNXC3 <==> 1 MNXM21@MNXC3 + 1 MNXM9@MNXC3	PTAS_BACSU	-999999	999999	0	Initializing	0
Initial Reaction		R494A5390_RL-290		1 MNXM12@MNXC3 + 1 MNXM3135@MNXC3 <-- 1 MNXM165@MNXC3 + 1 MNXM21@MNXC3	MAA_BACSU	-999999	0	0	Initializing	0
Initial Reaction		R5F46211E_B-411		1 MNXM12@MNXC3 + 1 MNXM418@MNXC3 <==> 1 MNXM21@MNXC3 + 1 MNXM53@MNXC3	CYSE_BACSU	-999999	999999	0	Initializing	0
Initial Reaction		RD9A71B34_B-1033		1 MNXM12@MNXC3 + 1 MNXM524@MNXC3 <==> 1 MNXM21@MNXC3 + 1 MNXM86@MNXC3	FADA_BACSU	-999999	999999	0	Initializing	0
Initial Reaction		R23DD1E65_RL-112		1 MNXM12@MNXC3 + 1 MNXM552@MNXC3 <-- 1 MNXM8955@MNXC3	MENB_BACSU	-999999	0	0	Initializing	0
Initial Reaction		RF847B611_B-1202		1 MNXM12@MNXC3 + 1 MNXM677@MNXC3 <==> 1 MNXM21@MNXC3 + 1 MNXM342@MNXC3	FADA_BACSU	-999999	999999	0	Initializing	0
Initial Reaction		RC85FD4B5_B-944		1 MNXM12@MNXC3 + 1 MNXM705@MNXC3 <==> 1 MNXM21@MNXC3 + 1 MNXM486@MNXC3	FADA_BACSU	-999999	999999	0	Initializing	0
Initial Reaction		R6861B226_B-456		1 MNXM12@MNXC3 + 1 MNXM706@MNXC3 <==> 1 MNXM21@MNXC3 + 1 MNXM553@MNXC3	FADA_BACSU	-999999	999999	0	Initializing	0
Initial Reaction		RBFDCF42D_B-900		1 MNXM12@MNXC3 + 1 MNXM707@MNXC3 <==> 1 MNXM21@MNXC3 + 1 MNXM363@MNXC3	FADA_BACSU	-999999	999999	0	Initializing	0
Initial Reaction		R43D1C646_B-269		1 MNXM12@MNXC3 + 1 MNXM717@MNXC3 <==> 1 MNXM21@MNXC3 + 1 MNXM233@MNXC3	FADA_BACSU	-999999	999999	0	Initializing	0
Initial Reaction		R8A69C2F0_B-625		1 MNXM12@MNXC3 + 1 MNXM738@MNXC3 <==> 1 MNXM21@MNXC3 + 1 MNXM224@MNXC3	FADA_BACSU	-999999	999999	0	Initializing	0
Initial Reaction		R9C8B0865_B-719		1 MNXM12@MNXC3 + 1 MNXM820@MNXC3 <==> 1 MNXM353@MNXC3 + 1 MNXM92@MNXC3	META_BACSU	-999999	999999	0	Initializing	0
Initial Reaction		RF10064F9_RL-1160		1 MNXM12@MNXC3 + 1 isoiYO844acamoxm@MNXC3 <-- 1 MNXM21@MNXC3 + 1 MNXM2@MNXC3 + 1 MNXM480@MNXC3	DAPH_BACSU	-999999	0	0	Initializing	0
Initial Reaction		R2245C2D0_B-100		1 MNXM12@MNXC3 + 1 isoiYO844butpi@MNXC3 <==> 1 MNXM233@MNXC3 + 1 MNXM9@MNXC3	PTAS_BACSU	-999999	999999	0	Initializing	0
Initial Reaction		R52296D76_RL-333		1 MNXM12@MNXC3 + 2 MNXM1@MNXC3 + 1 MNXM396@MNXC3 <-- 1 MNXM2@MNXC3 + 1 isoiYO844hibcoa@MNXC3		-999999	0	0	Initializing	0
Initial Reaction		R9C795DB9_RL-718		1 MNXM1313@MNXC3 + 2 MNXM2@MNXC3 + 1 MNXM9@MNXC3 <-- 1 MNXM2887@MNXC3 + 1 MNXM791@MNXC3	RISA_BACSU+RISB_BACSU	-999999	0	0	Initializing	0
Initial Reaction		R179EF8A4_LR-39		1 MNXM131@MNXC2 + 1 MNXM1@MNXC2 + 1 MNXM2255@MNXC2 --> 1 MNXM131@MNXC3 + 1 MNXM1@MNXC3 + 1 MNXM2255@MNXC3	CITM_BACSU	0	999999	0	Initializing	0
Initial Reaction		RF63486BA_LR-1190		1 MNXM131@MNXC2 + 1 MNXM1@MNXC2 + 1 MNXM3673@MNXC2 --> 1 MNXM131@MNXC3 + 1 MNXM1@MNXC3 + 1 MNXM3673@MNXC3	CITM_BACSU	0	999999	0	Initializing	0
Initial Reaction		RFC301250_LR-1226		1 MNXM131@MNXC2 + 1 MNXM1@MNXC2 + 1 MNXM653@MNXC2 --> 1 MNXM131@MNXC3 + 1 MNXM1@MNXC3 + 1 MNXM653@MNXC3	CITM_BACSU	0	999999	0	Initializing	0
Initial Reaction		RE64B6261_LR-1099		1 MNXM131@MNXC2 + 1 MNXM1@MNXC2 + 1 MNXM711@MNXC2 --> 1 MNXM131@MNXC3 + 1 MNXM1@MNXC3 + 1 MNXM711@MNXC3	CITM_BACSU	0	999999	0	Initializing	0
Initial Reaction		R5E244FD6_LR-402		1 MNXM131@MNXC2 + 1 MNXM1@MNXC2 + 1 MNXM89361@MNXC2 --> 1 MNXM131@MNXC3 + 1 MNXM1@MNXC3 + 1 MNXM89361@MNXC3	CITM_BACSU	0	999999	0	Initializing	0
Initial Reaction		R3CBEA851_B-236		1 MNXM131@MNXC2 + 1 MNXM1@MNXC2 <==> 1 MNXM131@MNXC3 + 1 MNXM1@MNXC3	CIMH_BACSU;YRAO_BACSU	-999999	999999	0	Initializing	0
Initial Reaction		REEB83731_B-1150		1 MNXM131@MNXC3 <==> 1 MNXM89661@MNXC3	ACON_BACSU	-999999	999999	0	Initializing	0
Initial Reaction		R4D22A370_B-311		1 MNXM132@MNXC3 <==> 1 MNXM83@MNXC3	IDI2_BACSU	-999999	999999	0	Initializing	0
Initial Reaction		R21F3DFF8_RL-97		1 MNXM1334@MNXC3 + 1 MNXM1@MNXC3 + 1 MNXM7@MNXC3 <-- 1 MNXM353@MNXC3 + 1 MNXM3@MNXC3	KHSE_BACSU	-999999	0	0	Initializing	0
Initial Reaction		RF3AD9ECA_LR-1175		1 MNXM1334@MNXC3 + 1 MNXM2@MNXC3 --> 1 MNXM142@MNXC3 + 1 MNXM9@MNXC3	THRC_BACSU	0	999999	0	Initializing	0
Initial Reaction		R1DB58FAD_B-77		1 MNXM133@MNXC3 + 1 MNXM25@MNXC3 <==> 1 MNXM154@MNXC3 + 1 MNXM92@MNXC3	SCOA_BACSU+SCOB_BACSU	-999999	999999	0	Initializing	0
Initial Reaction		RB09CF762_LR-823		1 MNXM134@MNXC2 + 1 MNXM1@MNXC2 --> 1 MNXM134@MNXC3 + 1 MNXM1@MNXC3	HUTM_BACSU;YBGF_BACSU	0	999999	0	Initializing	0
Initial Reaction		R649C6B27_LR-435		1 MNXM134@MNXC3 + 1 MNXM32@MNXC3 + 1 MNXM3@MNXC3 --> 1 MNXM1@MNXC3 + 1 MNXM7@MNXC3 + 1 MNXM9@MNXC3 + 1 isoiYO844alaLhis@MNXC3	BG10629	0	999999	0	Initializing	0
Initial Reaction		R2B4398D2_LR-155		1 MNXM134@MNXC3 + 1 MNXM3@MNXC3 + 1 MNXM53@MNXC3 --> 1 MNXM1@MNXC3 + 1 MNXM7@MNXC3 + 1 MNXM9@MNXC3 + 1 isoiYO844serLhis@MNXC3	BG10629	0	999999	0	Initializing	0
Initial Reaction		RD929FF9B_LR-1029		1 MNXM134@MNXC3 + 1 MNXM3@MNXC3 + 1 MNXM61@MNXC3 --> 1 MNXM1@MNXC3 + 1 MNXM7@MNXC3 + 1 MNXM9@MNXC3 + 1 isoiYO844metLhis@MNXC3	BG10629	0	999999	0	Initializing	0
[truncated: 4,463 more rows]
