# Supplementary material for: Efficient Reconstruction of Predictive Consensus Metabolic Network Models
Source: PLoS Comput Biol. 2016 Aug 26;12(8):e1005085. doi: 10.1371/journal.pcbi.1005085 (PMC5001716; doi:10.1371/journal.pcbi.1005085)
Supplement: S1 Dataset — This file contains the original models, the input models, the BCMs, and the RCMs for COMMGEN as well as an overview of the changes made between original and input models. (ZIP) [file pcbi.1005085.s001.zip › S4-Models/ACM/Mtuberculosis/ACM_GSMN_TB_in_vivo_COMMGEN/chemicals.tsv]

13PDG	13PDG	M_13PDG_c			0
1AMINOPROPAN2OL	1__AMINO__PROPAN__2__OL	M_1__AMINO__PROPAN__2__OL_c			0
2A3KB	2A3KB	M_2A3KB_c			0
2MBECOA	2MBECOA	M_2MBECOA_c			0
2MBUTCOA	2MBUTCOA	M_2MBUTCOA_c			0
2MBUTLIPO	2MBUTLIPO	M_2MBUTLIPO_c			0
2METHYLCISACONITATE	2METHYLCISACONITATE	M_2METHYLCISACONITATE_c			0
2METHYLCITRATE	2METHYLCITRATE	M_2METHYLCITRATE_c			0
2PCDPMDE	2PCDPMDE	M_2PCDPMDE_c			0
2PG	2PG	M_2PG_c			0
2PHOSPHOLLACTATE	2__PHOSPHO__L__LACTATE	M_2__PHOSPHO__L__LACTATE_c			0
3DDAH7P	3DDAH7P	M_3DDAH7P_c			0
3MBECOA	3MBECOA	M_3MBECOA_c			0
3MBUTCOA	3MBUTCOA	M_3MBUTCOA_c			0
3MBUTLIPO	3MBUTLIPO	M_3MBUTLIPO_c			0
3PG	3PG	M_3PG_c			0
3PSER	3PSER	M_3PSER_c			0
3PSME	3PSME	M_3PSME_c			0
4HPP	4HPP	M_4HPP_c			0
4PPNCYS	4PPNCYS	M_4PPNCYS_c			0
4PPNTE	4PPNTE	M_4PPNTE_c			0
4PPNTO	4PPNTO	M_4PPNTO_c			0
5AMINOLEVULINATE	5__AMINO__LEVULINATE	M_5__AMINO__LEVULINATE_c			0
5MTA	5MTA	M_5MTA_c			0
78DIAMINONONANOATE	7__8__DIAMINONONANOATE	M_7__8__DIAMINONONANOATE_c			0
8AMINO7OXONONANOATE	8__AMINO7__OXONONANOATE	M_8__AMINO7__OXONONANOATE_c			0
9HEXADECENOATE	9__HEXADECENOATE	M_9__HEXADECENOATE_c;M_9__HEXADECENOATE_b			0
9HEXADECENOYLACP	9__HEXADECENOYL__ACP	M_9__HEXADECENOYL__ACP_c			0
9HEXADECENOYLCOA	9__HEXADECENOYL__COA	M_9__HEXADECENOYL__COA_c			0
9OCTADECENOATE	9__OCTADECENOATE	M_9__OCTADECENOATE_c;M_9__OCTADECENOATE_b			0
9OCTADECENOYLACP	9__OCTADECENOYL__ACP	M_9__OCTADECENOYL__ACP_c			0
9OCTADECENOYLCOA	9__OCTADECENOYL__COA	M_9__OCTADECENOYL__COA_c			0
A160GL3P	A160GL3P	M_A160GL3P_c			0
A6RP	A6RP	M_A6RP_c			0
A6RP5P	A6RP5P	M_A6RP5P_c			0
A6RP5P2	A6RP5P2	M_A6RP5P2_c			0
AACCOA	AACCOA	M_AACCOA_c			0
ABUT	ABUT	M_ABUT_c			0
AC	AC	M_AC_c;M_AC_b			0
AC1PIM1	AC1PIM1	M_AC1PIM1_c			0
AC1PIM2	AC1PIM2	M_AC1PIM2_c			0
AC1PIM3	AC1PIM3	M_AC1PIM3_c			0
AC2PIM1	AC2PIM1	M_AC2PIM1_c			0
AC2PIM2	AC2PIM2	M_AC2PIM2_c			0
AC2PIM3	AC2PIM3	M_AC2PIM3_c			0
AC3PIM1	AC3PIM1	M_AC3PIM1_c			0
AC3PIM2	AC3PIM2	M_AC3PIM2_c			0
AC3PIM3	AC3PIM3	M_AC3PIM3_c			0
AC3PIM4	AC3PIM4	M_AC3PIM4_c			0
AC3PIM5	AC3PIM5	M_AC3PIM5_c			0
AC4PIM1	AC4PIM1	M_AC4PIM1_c			0
AC4PIM2	AC4PIM2	M_AC4PIM2_c			0
AC4PIM3	AC4PIM3	M_AC4PIM3_c			0
AC4PIM5	AC4PIM5	M_AC4PIM5_c			0
AC4PIM6	AC4PIM6	M_AC4PIM6_c			0
AC4PIM7	AC4PIM7	M_AC4PIM7_c			0
ACACP	ACACP	M_ACACP_c			0
ACAL	ACAL	M_ACAL_c;M_ACAL_b			0
ACETYLP	ACETYLP	M_ACETYLP_c			0
ACLAC	ACLAC	M_ACLAC_c			0
ACRCOA	ACRCOA	M_ACRCOA_c			0
ACTAC	ACTAC	M_ACTAC_c			0
ACYLMAS	ACYL__MAS	M_ACYL__MAS_c			0
ACYLTRESCOA	ACYL__TRE__S__COA	M_ACYL__TRE__S__COA_c			0
AD	AD	M_AD_c;M_AD_b			0
ADCHOR	ADCHOR	M_ADCHOR_c			0
ADENOSYLCOBINAMIDEGDP	ADENOSYLCOBINAMIDE__GDP	M_ADENOSYLCOBINAMIDE__GDP_c			0
ADENOSYLCOBINIMIDE	ADENOSYLCOBINIMIDE__P	M_ADENOSYLCOBINIMIDE__P_c			0
ADENOSYLCOBRATE	ADENOSYL__COBRATE	M_ADENOSYL__COBRATE_c			0
ADENOSYLCOBRINICACIDACDIAMIDE	ADENOSYL__COBRINICACID__A__C__DIAMIDE	M_ADENOSYL__COBRINICACID__A__C__DIAMIDE_c			0
ADLIPO	ADLIPO	M_ADLIPO_c			0
ADN	ADN	M_ADN_c;M_ADN_b			0
AGL3P	AGL3P	M_AGL3P_c			0
AHHMD	AHHMD	M_AHHMD_c			0
AHHMP	AHHMP	M_AHHMP_c			0
AHMMP	AHMMP	M_AHMMP_c			0
AHTD	AHTD	M_AHTD_c			0
AIR	AIR	M_AIR_c			0
AKG	AKG	M_AKG_c;M_AKG_b			0
AKP	AKP	M_AKP_c			0
ALA	ALA	M_ALA_c;M_ALA_b			0
ALAALA	ALAALA	M_ALAALA_c			0
AMINOACETONE	AMINOACETONE	M_AMINOACETONE_c			0
AMPMP	AMPMP	M_AMPMP_c			0
AN	AN	M_AN_c;M_AN_b			0
APOLIPO	APO__LIPO	M_APO__LIPO_c			0
ARA1GALACTANDPP	ARA__1__GALACTANDPP	M_ARA__1__GALACTANDPP_c			0
ARABINOGALACTANDPP	ARABINOGALACTANDPP	M_ARABINOGALACTANDPP_c			0
ARABINOGALACTANPEPTIDOGLYCAN	ARABINOGALACTAN_PEPTIDOGLYCAN	M_ARABINOGALACTAN_PEPTIDOGLYCAN_c			0
ARAFDPP	ARAFDPP	M_ARAFDPP_c			0
ARGSUCC	ARGSUCC	M_ARGSUCC_c			0
ASER	ASER	M_ASER_c			0
ASP	ASP	M_ASP_c;M_ASP_b			0
ASP4P	ASP4P	M_ASP4P_c			0
ASPSA	ASPSA	M_ASPSA_c			0
ASUC	ASUC	M_ASUC_c			0
BETAKETOC22ACYLACP	BETA__KETO__C22__ACYL__ACP	M_BETA__KETO__C22__ACYL__ACP_c			0
BIOMASS	Biomass	M_BIOMASS_c;M_BIOMASS_b;				BIOMASS;Biomass;biomass;seed:cpd11416
BIOTINBCCP	BIOTIN__BCCP	M_BIOTIN__BCCP_c			0
BIOTINCO2	BIOTIN__CO2	M_BIOTIN__CO2_c			0
BSA	BSA	M_BSA_c			0
BUTANOYLCOA	BUTANOYL__COA	M_BUTANOYL__COA_c			0
C783OXYMYCOLATEENZ	C78__3__OXY__MYCOLATE__ENZ	M_C78__3__OXY__MYCOLATE__ENZ_c			0
C78MYCOLATEENZ	C78MYCOLATE__ENZ	M_C78MYCOLATE__ENZ_c			0
C78MYCOLATEPP	C78MYCOLATE__PP	M_C78MYCOLATE__PP_c			0
CAASP	CAASP	M_CAASP_c			0
CADA	CADA	M_CADA_c;M_CADA_b			0
CAIR	CAIR	M_CAIR_c			0
CAP	CAP	M_CAP_c			0
CBHCAP	CBHCAP	M_CBHCAP_c			0
CDPDAGTBA	CDPDAG__TBA	M_CDPDAG__TBA_c			0
CDPDG	CDPDG	M_CDPDG_c			0
CDPMDE	CDPMDE	M_CDPMDE_c			0
CELB	CELB	M_CELB_c;M_CELB_b			0
CHOR	CHOR	M_CHOR_c			0
CISACONITATE	CISACONITATE	M_CISACONITATE_c			0
CISDELTA13ENOYLC32ACYLACP	CIS__DELTA__13__ENOYL__C32__ACYL__ACP	M_CIS__DELTA__13__ENOYL__C32__ACYL__ACP_c			0
CISDELTA19ENOYLC38ACYLACP	CIS__DELTA__19__ENOYL__C38__ACYL__ACP	M_CIS__DELTA__19__ENOYL__C38__ACYL__ACP_c			0
CISDELTA21931ENOYLC50ACYLACP	CIS__DELTA__2__19__31__ENOYL__C50__ACYL__ACP	M_CIS__DELTA__2__19__31__ENOYL__C50__ACYL__ACP_c			0
CISDELTA21937ENOYLC56ACYLACP	CIS__DELTA__2__19__37__ENOYL__C56__ACYL__ACP	M_CIS__DELTA__2__19__37__ENOYL__C56__ACYL__ACP_c			0
CISDELTA2315ENOYLC34ACYLACP	CIS__DELTA__2__3__15__ENOYL__C34__ACYL__ACP	M_CIS__DELTA__2__3__15__ENOYL__C34__ACYL__ACP_c			0
CISDELTA2321ENOYLC40ACYLACP	CIS__DELTA__2__3__21__ENOYL__C40__ACYL__ACP	M_CIS__DELTA__2__3__21__ENOYL__C40__ACYL__ACP_c			0
CISDELTA37ENOYLDIMETHYHYDROXYC56ACYLACP	CIS__DELTA__37__ENOYL__DIMETHY__HYDROXY__C56__ACYL__ACP	M_CIS__DELTA__37__ENOYL__DIMETHY__HYDROXY__C56__ACYL__ACP_c			0
CISDELTA37ENOYLMETHYHYDROXYC56ACYLACP	CIS__DELTA__37__ENOYL__METHY__HYDROXY__C56__ACYL__ACP	M_CIS__DELTA__37__ENOYL__METHY__HYDROXY__C56__ACYL__ACP_c			0
CISDELTA3DODECANOYLCOA	CIS__DELTA__3__DODECANOYL__COA	M_CIS__DELTA__3__DODECANOYL__COA_c			0
CISDELTA3ENOYLC22ACYLACP	CIS__DELTA__3__ENOYL__C22__ACYL__ACP	M_CIS__DELTA__3__ENOYL__C22__ACYL__ACP_c			0
CISDELTA5TETRADECANOYLCOA	CIS__DELTA__5__TETRADECANOYL__COA	M_CIS__DELTA__5__TETRADECANOYL__COA_c			0
CISKETOMEROACYLACP	CIS__KETO__MEROACYL__ACP	M_CIS__KETO__MEROACYL__ACP_c			0
CISMETHOXYMEROACYLACP	CIS__METHOXY__MEROACYL__ACP	M_CIS__METHOXY__MEROACYL__ACP_c			0
CITR	CITR	M_CITR_c;M_CITR_b			0
CL	CL	M_CL_c			0
CO2	CO2	M_CO2_c;M_CO2_b			0
COA	COA	M_COA_c			0
COB	COB__I	M_COB__I_c			0
COBII	COB__II	M_COB__II_c			0
COBIII	COB__III	M_COB__III_c			0
COBIIRINICACIDACDIAMIDE	COB__II__RINICACID__A__C__DIAMIDE	M_COB__II__RINICACID__A__C__DIAMIDE_c			0
COBIRINICACIDACDIAMIDE	COB__I__RINICACID__A__C__DIAMIDE	M_COB__I__RINICACID__A__C__DIAMIDE_c			0
COII	CO__II	M_CO__II_c;M_CO__II_b			0
COPROPORPHYRINOGENIII	COPROPORPHYRINOGEN__III	M_COPROPORPHYRINOGEN__III_c			0
CPAD5P	CPAD5P	M_CPAD5P_c			0
CYCLOPROPYLMEROACYLACP	CYCLOPROPYL__MEROACYL__ACP	M_CYCLOPROPYL__MEROACYL__ACP_c			0
CYSNGINS	CYS__NG__INS	M_CYS__NG__INS_c			0
D3HYDROXYC22ACYLACP	D__3__HYDROXY__C22__ACYL__ACP	M_D__3__HYDROXY__C22__ACYL__ACP_c			0
D6PGC	D6PGC	M_D6PGC_c			0
D6PGL	D6PGL	M_D6PGL_c			0
D6RP5P	D6RP5P	M_D6RP5P_c			0
D8RL	D8RL	M_D8RL_c			0
DA	DA	M_DA_c;M_DA_b			0
DAG	DAG	M_DAG_c			0
DALA	DALA	M_DALA_c;M_DALA_b			0
DAPIM	DAPIM	M_DAPIM_c;M_DAPIM_b			0
DB4P	DB4P	M_DB4P_c			0
DC	DC	M_DC_c;M_DC_b			0
DECANOATE	DECANOATE	M_DECANOATE_c			0
DECANOYLCOA	DECANOYL__COA	M_DECANOYL__COA_c			0
DGLU	DGLU	M_DGLU_c;M_DGLU_b			0
DGLYCERATE	DGLYCERATE	M_DGLYCERATE_c			0
DHAP	DHAP	M_DHAP_c			0
DHF	DHF	M_DHF_c			0
DHLIPOYLPROTEIN	DHLIPOYLPROTEIN	M_DHLIPOYLPROTEIN_c			0
DHMVA	DHMVA	M_DHMVA_c			0
DHN	DHN	M_DHN_c			0
DHP	DHP	M_DHP_c			0
DHPT	DHPT	M_DHPT_c			0
DHSK	DHSK	M_DHSK_c			0
DIACYLTREHALOSE	DIACYLTREHALOSE	M_DIACYLTREHALOSE_c			0
DICYTO	DIM__CYTO	M_DIM__CYTO_c			0
DIHYDRODIPICOLINATE	DIHYDRODIPICOLINATE	M_DIHYDRODIPICOLINATE_c			0
DIHYDROXYMETHYLPENTANOATE	DIHYDROXYMETHYLPENTANOATE	M_DIHYDROXYMETHYLPENTANOATE_c			0
DIM	DIM	M_DIM_c			0
DIMGP	DIMGP	M_DIMGP_c			0
DIN	DIN	M_DIN_c;M_DIN_b			0
DLIPO	DLIPO	M_DLIPO_c			0
DMK	DMK	M_DMK_c			0
DMPP	DMPP	M_DMPP_c			0
DNA	DNA	M_DNA_c			0
DOCOSANOYLACP	DOCOSANOYL__ACP	M_DOCOSANOYL__ACP_c			0
DOCOSANOYLCOA	DOCOSANOYL__COA	M_DOCOSANOYL__COA_c			0
DODECANOYLCOA	DODECANOYL__COA	M_DODECANOYL__COA_c
DOROA	DOROA	M_DOROA_c			0
DPCOA	DPCOA	M_DPCOA_c			0
DPP	DPP	M_DPP_c			0
DPPPR	DPPPR	M_DPPPR_c			0
DPPR	DPPR	M_DPPR_c			0
DQT	DQT	M_DQT_c			0
DR1P	DR1P	M_DR1P_c			0
DR5P	DR5P	M_DR5P_c			0
DT	DT	M_DT_c;M_DT_b			0
DTDP	DTDP	M_DTDP_c			0
DTDP4DH6DGLC	DTDP4DH6DGLC	M_DTDP4DH6DGLC_c			0
DTDP4DH6DMAN	DTDP4DH6DMAN	M_DTDP4DH6DMAN_c			0
DTDPGLC	DTDPGLC	M_DTDPGLC_c			0
DTDPRHAM	DTDPRHAM	M_DTDPRHAM_c			0
DTMP	DTMP	M_DTMP_c			0
DTTP	DTTP	M_DTTP_c			0
DU	DU	M_DU_c;M_DU_b			0
DX5P	DX5P	M_DX5P_c			0
E4P	E4P	M_E4P_c			0
EICOSANOATE	EICOSANOATE	M_EICOSANOATE_c;M_EICOSANOATE_b			0
EICOSANOYLACP	EICOSANOYL__ACP	M_EICOSANOYL__ACP_c			0
EICOSANOYLCOA	EICOSANOYL__COA	M_EICOSANOYL__COA_c			0
ELECTROPHILE	ELECTROPHILE__X	M_ELECTROPHILE__X_c;M_ELECTROPHILE__X_b			0
ETH	ETH	M_ETH_c;M_ETH_b			0
F1P	F1P	M_F1P_c			0
F420	F420	M_F420_c			0
F6P	F6P	M_F6P_c			0
FDP	FDP	M_FDP_c			0
FE2	FE2	M_FE2_c			0
FE3	FE3	M_FE3_c;M_FE3_b			0
FERI	FERI	M_FERI_c			0
FERO	FERO	M_FERO_c			0
FGAM	FGAM	M_FGAM_c			0
FGAR	FGAR	M_FGAR_c			0
FO	FO	M_FO_c			0
FOR	FOR	M_FOR_c;M_FOR_b			0
FPP	FPP	M_FPP_c			0
FTHF	FTHF	M_FTHF_c			0
FUACAC	FUACAC	M_FUACAC_c			0
G1P	G1P	M_G1P_c			0
G6P	G6P	M_G6P_c			0
GA1P	GA1P	M_GA1P_c			0
GA6P	GA6P	M_GA6P_c			0
GABA	GABA	M_GABA_c;M_GABA_b			0
GAL1P	GAL1P	M_GAL1P_c			0
GALACTANDPP	GALACTANDPP	M_GALACTANDPP_c			0
GAR	GAR	M_GAR_c			0
GDPDHDOGAL	GDPDHDOGAL	M_GDPDHDOGAL_c			0
GDPDHDOMAN	GDPDHDOMAN	M_GDPDHDOMAN_c			0
GDPFUC	GDPFUC	M_GDPFUC_c			0
GDPMAN	GDPMAN	M_GDPMAN_c			0
GGPP	GGPP	M_GGPP_c			0
GL	GL	M_GL_c
GL3P	GL3P	M_GL3P_c;M_GL3P_b			0
GLAC	GLAC	M_GLAC_c;M_GLAC_b			0
GLAL	GLAL	M_GLAL_c			0
GLU	GLU	M_GLU_c;M_GLU_b			0
GLU1SEMIALD	GLU1SEMIALD	M_GLU1SEMIALD_c			0
GLUC	GLUC	M_GLUC_c;M_GLUC_b			0
GLUCAN	GLUCAN	M_GLUCAN_c			0
GLUGSAL	GLUGSAL	M_GLUGSAL_c			0
GLUP	GLUP	M_GLUP_c			0
GLX	GLX	M_GLX_c
GLYCOLATE	GLYCOLATE	M_GLYCOLATE_c;M_GLYCOLATE_b			0
GN	GN	M_GN_c;M_GN_b			0
GPP	GPP	M_GPP_c			0
GSN	GSN	M_GSN_c;M_GSN_b			0
H	H	M_H_c			0
H2O2	H2O2	M_H2O2_c			0
H2S	H2S	M_H2S_c			0
H2X	H2X	M_H2X_c;M_H2X_b			0
HBA	HBA	M_HBA_c			0
HCYS	HCYS	M_HCYS_c			0
HEMEFE2	HEME__FE2	M_HEME__FE2_c			0
HEMEFE3	HEME__FE3	M_HEME__FE3_c			0
HEMT	HEMT	M_HEMT_c			0
HEPPP	HEPPP	M_HEPPP_c			0
HEPTADECANOATE	HEPTADECANOATE	M_HEPTADECANOATE_c;M_HEPTADECANOATE_b			0
HEPTADECANOYLACP	HEPTADECANOYL__ACP	M_HEPTADECANOYL__ACP_c			0
HEPTADECANOYLCOA	HEPTADECANOYL__COA	M_HEPTADECANOYL__COA_c			0
HEPTANOYLCOA	HEPTANOYL__COA	M_HEPTANOYL__COA_c			0
HEXACOSANOATE	HEXACOSANOATE	M_HEXACOSANOATE_c;M_HEXACOSANOATE_b			0
HEXACOSANOYLACP	HEXACOSANOYL__ACP	M_HEXACOSANOYL__ACP_c			0
HEXACOSANOYLCOA	HEXACOSANOYL__COA	M_HEXACOSANOYL__COA_c			0
HEXACOSANOYLCOACO2	HEXACOSANOYL__COA__CO2	M_HEXACOSANOYL__COA__CO2_c			0
HEXADECANOATE	HEXADECANOATE	M_HEXADECANOATE_c;M_HEXADECANOATE_b			0
HEXADECANOYLACP	HEXADECANOYL__ACP	M_HEXADECANOYL__ACP_c			0
HEXADECANOYLCOA	HEXADECANOYL__COA	M_HEXADECANOYL__COA_c			0
HEXADECANOYLMAS	HEXADECANOYL__MAS	M_HEXADECANOYL__MAS_c			0
HEXANOYLACP	HEXANOYL__ACP	M_HEXANOYL__ACP_c			0
HEXANOYLCOA	HEXANOYL__COA	M_HEXANOYL__COA_c			0
HIBUT	HIBUT	M_HIBUT_c			0
HIBUTCOA	HIBUTCOA	M_HIBUTCOA_c			0
HISOL	HISOL	M_HISOL_c			0
HISOLP	HISOLP	M_HISOLP_c			0
HMB4PP	HMB4PP	M_HMB4PP_c			0
HMBUTCOA	HMBUTCOA	M_HMBUTCOA_c			0
HMGLUTCOA	HMGLUTCOA	M_HMGLUTCOA_c			0
HOMOGEN	HOMOGEN	M_HOMOGEN_c			0
HPPP	HPPP	M_HPPP_c			0
HSER	HSER	M_HSER_c			0
HYDROGENOBYRINATE	HYDROGENOBYRINATE	M_HYDROGENOBYRINATE_c			0
HYDROGENOBYRINATEACDIAMIDE	HYDROGENOBYRINATE__A__C__DIAMIDE	M_HYDROGENOBYRINATE__A__C__DIAMIDE_c			0
HYDROXYAKG	HYDROXYAKG	M_HYDROXYAKG_c			0
HYDROXYGLU	HYDROXYGLU	M_HYDROXYGLU_c			0
HYDROXYPHTHIOCERANOYLCOA	HYDROXYPHTHIOCERANOYL__COA	M_HYDROXYPHTHIOCERANOYL__COA_c			0
HYXN	HYXN	M_HYXN_c;M_HYXN_b			0
IBUTCOA	IBUTCOA	M_IBUTCOA_c			0
IBUTLIPO	IBUTLIPO	M_IBUTLIPO_c			0
ICHOR	ICHOR	M_ICHOR_c			0
ICIT	ICIT	M_ICIT_c			0
IGP	IGP	M_IGP_c			0
IMACP	IMACP	M_IMACP_c			0
INS	INS	M_INS_c;M_INS_b			0
IP	IP	M_IP_c			0
IPP	IPP	M_IPP_c			0
IPPMAL	IPPMAL	M_IPPMAL_c			0
ISUCC	ISUCC	M_ISUCC_c			0
LAC	LAC	M_LAC_c;M_LAC_b			0
LAM	LAM	M_LAM_c			0
LIPID1	LIPID1	M_LIPID1_c			0
LIPID2	LIPID2	M_LIPID2_c			0
LIPID2AMIDATED	LIPID2__AMIDATED	M_LIPID2__AMIDATED_c			0
LIPO	LIPO	M_LIPO_c			0
LIPOYLPROTEIN	LIPOYLPROTEIN	M_LIPOYLPROTEIN_c			0
LLAC	LLAC	M_LLAC_c;M_LLAC_b			0
LLCT	LLCT	M_LLCT_c			0
LM	LM	M_LM_c			0
LPPG	LPPG	M_LPPG_c			0
MAACCOA	MAACCOA	M_MAACCOA_c			0
MACAC	MACAC	M_MACAC_c			0
MACRCOA	MACRCOA	M_MACRCOA_c			0
MAG	MAG	M_MAG_c			0
MAHMPPP	MAHMPPP	M_MAHMPPP_c			0
MALACP	MALACP	M_MALACP_c			0
MALCOA	MALCOA	M_MALCOA_c			0
MAN	MAN	M_MAN_c;M_MAN_b			0
MAN1P	MAN1P	M_MAN1P_c			0
MAN6P	MAN6P	M_MAN6P_c			0
MAPC	MAPC	M_MAPC_c			0
MAS	MAS	M_MAS_c			0
MBT	MBT	M_MBT_c			0
MBTASAL	MBTA__SAL	M_MBTA__SAL_c			0
MBTBSER	MBTB__SER	M_MBTB__SER_c			0
MBTCDHBA	MBTCD__HBA	M_MBTCD__HBA_c			0
MBTELYS	MBTE__LYS	M_MBTE__LYS_c			0
MBTFLYS	MBTF__LYS	M_MBTF__LYS_c			0
MBTHOLO	MBT__HOLO	M_MBT__HOLO_c			0
MBTSEC	MBTSEC	M_MBTSEC_c			0
MBTWALL	MBTWALL	M_MBTWALL_c			0
MDAPIM	MDAPIM	M_MDAPIM_c			0
MDE4P	MDE4P	M_MDE4P_c			0
MDECPP	MDECPP	M_MDECPP_c			0
MEROACYLAMP	MEROACYL__AMP	M_MEROACYL__AMP_c			0
METHF	METHF	M_METHF_c			0
METHYLISOCITRATE	METHYLISOCITRATE	M_METHYLISOCITRATE_c			0
METHYMALONATE	METHYMALONATE	M_METHYMALONATE_c			0
METTHF	METTHF	M_METTHF_c			0
MGLUTCOA	MGLUTCOA	M_MGLUTCOA_c			0
MI	MI	M_MI_c			0
MK	MK	M_MK_c			0
MKH2	MKH2	M_MKH2_c			0
MLT	MLT	M_MLT_c;M_MLT_b			0
MNXM1	H(+)		H	1.008	1	bigg:h;biopath:Proton;bnice:C3;brenda:BG79440;cas:12408-02-5;chebi:15378;chebi:24636;chemspider:1010;ec:1.1.1.1;ec:1.1.1.10;ec:1.1.1.101;ec:1.1.1.102;ec:1.1.1.103;ec:1.1.1.104;ec:1.1.1.106;ec:1.1.1.107;ec:1.1.1.108;ec:1.1.1.11;ec:1.1.1.110;ec:1.1.1.111;ec:1.1.1.112;ec:1.1.1.113;ec:1.1.1.114;ec:1.1.1.115;ec:1.1.1.116;ec:1.1.1.117;ec:1.1.1.118;ec:1.1.1.119;ec:1.1.1.12;ec:1.1.1.120;ec:1.1.1.123;ec:1…
MNXM10	NADH(2-)	M_NADH_c	C21H27N7O14P2	663.425	-2	3dmet:B01127;beilstein:3869564;beilstein:79324;bigg:nadh;biopath:NADH;bnice:C1;brenda:BG11384;cas:58-68-4;cas:606-68-8;chebi:16908;chebi:57945;chemspider:10239197;chemspider:388299;chemspider:903;come:MOL000027;drugbank:DB00157;ec:1.1.1.1;ec:1.1.1.103;ec:1.1.1.104;ec:1.1.1.106;ec:1.1.1.107;ec:1.1.1.108;ec:1.1.1.11;ec:1.1.1.110;ec:1.1.1.111;ec:1.1.1.112;ec:1.1.1.114;ec:1.1.1.116;ec:1.1.1.117;ec:1.…
MNXM100	geranyl diphosphate	M_grdp_c	C10H17O7P2	311.185	-3	3dmet:B00091;beilstein:1915690;beilstein:4549979;bigg:grdp;biopath:Geranyl_diphosphate;brenda:BG1817;cas:763-10-0;chebi:17211;chebi:58057;chemspider:14211068;chemspider:393471;drugbank:DB02552;ec:2.1.1.255;ec:2.1.1.n6;ec:2.5.1.1;ec:2.5.1.10;ec:2.5.1.102;ec:2.5.1.68;ec:2.5.1.84;ec:2.5.1.93;ec:3.1.7.11;ec:4.2.3.10;ec:4.2.3.105;ec:4.2.3.106;ec:4.2.3.107;ec:4.2.3.108;ec:4.2.3.109;ec:4.2.3.11;ec:4.2.3…
MNXM1010	(S)-2-hydroxy-2-ethyl-3-oxobutanoate	M_2ahbut_c	C6H9O4	145.133	-1	3dmet:B01948;beilstein:3604112;bigg:2ahbut;biopath:(S)-2-Aceto-2-hydroxybutanoate;brenda:BG29188;chebi:27681;chebi:49256;chemspider:389708;ec:1.1.1.86;ec:2.2.1.6;ec:5.4.99.3;foodb:FDB024147;hmdb:HMDB06900;kegg:C06006;lipidmaps:LMFA01050383;metacyc:CPD-15103;nikkaji:J372.593F;nugowiki:6025;pubchem:440875;pubchem:8279;pubchem:85291311;upa:UPC06006
MNXM1020	dethiobiotin(1-)	M_DETHIOBIOTIN_c	C10H17N2O3	213.254	-1	3dmet:B04822;beilstein:177518;beilstein:84958;beilstein:958698;beilstein:958699;bigg:dtbt;brenda:BG65888;cas:533-48-2;chebi:16691;chebi:36998;chebi:37000;chebi:42280;chebi:57861;chemspider:392787;ec:2.8.1.6;ec:6.3.3.3;foodb:FDB023201;het:DTB;hmdb:HMDB03581;kegg:C01909;knapsack:C00000757;metacyc:DETHIOBIOTIN;metlin:3351;nikkaji:J9.406D;nugowiki:3162;pubchem:25244917;pubchem:445027;pubchem:5017;see…
MNXM1022	hydrogenobyrinic acid a,c-diamide(4-)	M_hgbam_c	C45H60N6O12	876.991	-2	3dmet:B05208;beilstein:5227717;bigg:hgbam;brenda:BG33969;chebi:27914;chebi:58536;ec:6.3.5.9;ec:6.6.1.2;kegg:C06503;metacyc:CPD-688;nikkaji:J2.762.431F;pubchem:25244717;pubchem:8734;seed:cpd03913;upa:UPC06503
MNXM1024	lipoamide	M_lpam_c	C8H15NOS2	205.341	0	beilstein:122470;bigg:lpam;brenda:BG26072;cas:940-69-2;cas:None;chebi:17460;chemspider:5360246;chemspider:840;drugbank:DB00166;foodb:FDB022340;gmelin:1126642;hmdb:HMDB00962;kegg:C00248;ligandbox:D00048;lipidmaps:LMFA08010006;metacyc:LIPOAMIDE;metlin:3372;nikkaji:J25.390A;nugowiki:866;pubchem:3547;pubchem:6992093;pubchem:7847116;pubchem:85291984;pubchem:863;seed:cpd00213;upa:UPC00248
MNXM1043	caprate	M_dca_c	C10H19O2	171.257	-1	3dmet:B01466;beilstein:1754556;beilstein:3538146;bigg:dca;brenda:BG1795;cas:334-48-5;chebi:27689;chebi:30813;chemspider:2863;chemspider:3866366;drugbank:DB03600;foodb:FDB012027;gmelin:330643;gmelin:69184;het:DKA;hmdb:HMDB00511;kegg:C01571;knapsack:C00001213;lipid:LMFA01010010;lipidbank:DFA0010;lipidmaps:LMFA01010010;metacyc:CPD-3617;metlin:336;nikkaji:J2.575E;nugowiki:430;pdb-ccd:DKA;pdbechem:DKA…
MNXM105	beta-D-glucose	M_GLC_c;M_GLC_b	C6H12O6	180.156	0	3dmet:B01193;beilstein:1281607;brenda:BG22343;cas:492-61-5;cas:50-99-7;chebi:15903;chemspider:18802415;chemspider:58238;drugbank:DB02379;ec:1.1.1.47;ec:1.1.3.4;ec:1.1.3.5;ec:2.3.1.213;ec:3.2.1.175;ec:3.2.1.28;ec:4.3.3.5;ec:5.1.3.3;foodb:FDB011824;gmelin:648637;het:BGC;hmdb:HMDB00516;kegg:C00221;metacyc:GLC;metlin:3755;nikkaji:J44.213E;nugowiki:435;pdb-ccd:BGC;pdbechem:BGC;pubchem:3521;pubchem:646…
MNXM105630	sulfite	M_H2SO3_c	O3S	80.063	-2	37;3dmet:B00024;bigg:so3;biopath:Hydrogen_sulfite;biopath:Sulfite;brenda:BG28704;brenda:BG91992;brenda:BG93037;cas:14265-45-3;cas:15181-46-1;cas:7782-99-2;chebi:17137;chebi:17359;chebi:48854;chemspider:10605811;chemspider:1068;chemspider:1069;chemspider:94559;ec:1.13.11.18;ec:1.13.11.55;ec:1.14.11.17;ec:1.14.12.8;ec:1.14.13.111;ec:1.14.14.6;ec:1.8.1.2;ec:1.8.3.1;ec:1.8.4.10;ec:1.8.4.8;ec:1.8.4.9;…
MNXM10580	acyl phosphatidylinositol mannoside tetra-mannose (tuberculosis)	M_Ac1PIM4_c	C84H154O34P	1739.075	-1	bigg:Ac1PIM4;seed:cpd15918
MNXM1062	2-acetamido-5-oxopentanoate	M_acg5sa_c	C7H10NO4	172.159	-1	3dmet:B00264;bigg:acg5sa;biopath:N-Acetyl-L-glutamate_5-semialdehyde;brenda:BG24033;cas:13074-21-0;cas:None;chebi:16319;chebi:29123;chemspider:167387;chemspider:5256773;ec:1.2.1.38;ec:2.6.1.11;foodb:FDB023938;hmdb:HMDB06488;kegg:C01250;metacyc:CPD-469;nikkaji:J37.498I;nugowiki:5613;pubchem:192878;pubchem:4470;pubchem:6857435;seed:cpd00918;upa:UPC01250
MNXM1063	2-deoxy-D-ribose 1-phosphate	M_2dr1p_c	C5H9O7P	212.095	-2	3dmet:B04713;beilstein:1285902;bigg:2dr1p;biopath:2-prime-Deoxyribose_1-phosphate;brenda:BG20571;cas:17210-42-3;chebi:28542;chebi:58576;chemspider:388420;foodb:FDB022571;hmdb:HMDB01351;kegg:C00672;metlin:6182;nikkaji:J1.011.725I;nugowiki:1213;pubchem:3941;pubchem:439287;seed:cpd00509;upa:UPX00050
MNXM106625	Methyl stearate	M_m1ocdca_c	C19H38O2	298.504	0	bigg:m1ocdca;cas:112-61-8;chebi:69188;chemspider:7909;foodb:FDB012437;hmdb:HMDB34154;knapsack:C00030759;lipidmaps:LMFA07010474;nugowiki:32812;pubchem:135636813;pubchem:8201;seed:cpd15969
MNXM107	nitrite	M_no2_e;M_no2_c;M_no2_b	NO2	46.006	-1	3dmet:B00022;bigg:no2;brenda:BG92000;cas:14797-65-0;cas:7697-37-2;cas:7782-77-6;chebi:16301;chebi:25567;chebi:37766;chemspider:921;ec:1.13.11.64;ec:1.13.12.16;ec:1.14.13.166;ec:1.14.13.167;ec:1.14.13.31;ec:1.7.1.1;ec:1.7.1.2;ec:1.7.1.3;ec:1.7.1.4;ec:1.7.3.4;ec:1.7.3.5;ec:1.7.6.1;ec:1.7.99.4;ec:3.5.99.9;foodb:FDB023064;gmelin:977;gmelin:983;het:NO2;hmdb:HMDB02786;kegg:C00088;metacyc:NITRITE;metlin…
MNXM10733	arabinan-arabinofuranose-galactofuranosyl(30)-rhamanosyl-N-acetylglucosamyl-undecaprenyl diphosphate (M tb)	M_arabinanagalfragund_c	C938H1525NO722P2	24430.666	-2	bigg:arabinanagalfragund;seed:cpd15929
MNXM107505	p-hydroxybenzyl alcohol	M_4hba_c	C7H8O2	124.137	0	bigg:4hba;brenda:BG25262;cas:623-05-2;chebi:67410;chemspider:122;foodb:FDB012553;hmdb:HMDB11724;kegg:C17467;knapsack:C00029533;metacyc:4-HYDROXY-BENZYL-ALCOHOL;nci:227926;nikkaji:J6.843H;nugowiki:10449;pubchem:125;pubchem:96023815;seed:cpd15378;seed:cpd17595
MNXM107973	PIM2	M_PIM2_c	C56H104O23P	1176.385	-1	bigg:PIM2;chebi:68562;seed:cpd15921
MNXM108	palmitate	M_hdca_e;M_hdca_c;M_hdca_b	C16H31O2	255.416	-1	3dmet:B00071;beilstein:3589907;beilstein:607489;bigg:hdca;biopath:Palmitate;brenda:BG36211;cas:143-20-4;cas:57-10-3;chebi:15756;chebi:7896;chemspider:440215;chemspider:960;drugbank:DB03796;ec:1.11.1.3;ec:3.1.1.21;ec:3.1.1.63;ec:3.1.1.64;ec:3.1.2.2;foodb:FDB011679;gmelin:190200;gmelin:344266;het:PLM;hmdb:HMDB00220;kegg:C00249;knapsack:C00001233;knapsack:C00030479;ligandbox:D05341;lipid:LMFA0101000…
MNXM10889	cardiolipin (dihexadecanoyl, dimethylstearoyl)	M_clpn160190_c	C79H152O17P2	1435.99	-2	bigg:clpn160190;seed:cpd15939
MNXM11	diphosphate(3-)	M_PPI_c	HO7P2	174.951	-3	3dmet:B00003;beilstein:185088;bigg:ppi;biopath:Pyrophosphate;brenda:BG28761;cas:14000-31-8;cas:2466-09-3;chebi:18361;chebi:29888;chebi:33019;chemspider:559142;chemspider:996;drugbank:DB04160;ec:1.13.12.7;ec:1.3.1.96;ec:1.3.1.97;ec:2.4.2.10;ec:2.4.2.11;ec:2.4.2.12;ec:2.4.2.14;ec:2.4.2.17;ec:2.4.2.18;ec:2.4.2.19;ec:2.4.2.22;ec:2.4.2.45;ec:2.4.2.49;ec:2.4.2.7;ec:2.4.2.8;ec:2.4.2.9;ec:2.5.1.1;ec:2.5.…
MNXM1105	adenosylcobinamide-GDP	M_agdpcbi_c	C68H95CoN21O21P2	1663.491	-1	bigg:agdpcbi;biopath:Adenosine-GDP-cobinamide;brenda:BL144244;chebi:2479;chebi:60487;ec:2.7.7.62;ec:2.7.8.26;foodb:FDB028838;hmdb:HMDB12185;kegg:C06510;metacyc:ADENOSYLCOBINAMIDE-GDP;nugowiki:10910;pubchem:51351658;pubchem:8741;seed:cpd03920;upa:UPC06510
MNXM111	Fe(2+)	M_fe2_e;M_fe2_c;M_fe2_b	Fe	55.845	2	36; 462;bigg:fe2;biopath:Fe2+;brenda:BG91981;cas:15438-31-0;cas:None;chebi:29033;chemspider:25394;drugbank:DB01592;ec:1.13.11.54;ec:1.14.11.25;ec:1.14.11.27;ec:1.14.11.28;ec:1.14.11.8;ec:1.14.12.10;ec:1.16.1.7;ec:1.16.1.9;ec:1.16.3.1;ec:1.16.5.1;ec:1.3.1.53;ec:3.5.1.88;ec:3.5.4.8;ec:4.4.1.21;ec:4.4.1.24;ec:4.99.1.1;foodb:FDB016251;gmelin:6845;het:FE2;hmdb:HMDB00692;kegg:C14818;metacyc:FE+2;metage…
MNXM1123	uroporphyrinogen I	M_uppg1_c	C40H36N4O16	828.731	-8	3dmet:B00837;beilstein:605191;bigg:uppg1;biopath:Uroporphyrinogen_I;cas:1867-62-5;chebi:28766;chebi:62626;chemspider:389644;foodb:FDB022910;hmdb:HMDB02211;kegg:C05766;metacyc:CPD-11444;metagene:CONGENITAL ERYTHTOPOIETIC PORPHYRIA (CEP, G NTHER DISEASE): 417;metlin:6550;nikkaji:J39.042I;nugowiki:1794;pubchem:440775;pubchem:8061;reactome:190157;reactome:REACT_9880;reactome_database_id_release_44:19…
MNXM113	GMP(3-)	M_GMP_c	C10H12N5O8P	361.205	-2	3dmet:B01172;bigg:gmp;biopath:Guanosine-5-prime-phosphate;brenda:BG1070;cas:85-32-5;chebi:17345;chebi:58115;chemspider:1413162;chemspider:6545;drugbank:DB01972;ec:1.7.1.7;ec:2.4.2.8;ec:2.7.4.8;ec:2.7.8.26;ec:2.7.8.28;ec:3.1.4.35;ec:3.6.1.17;ec:3.6.1.42;ec:6.3.4.1;ec:6.3.5.2;foodb:FDB012390;het:5GP;hmdb:HMDB01397;kegg:C00144;knapsack:C00019635;metacyc:GMP;metlin:6216;nikkaji:J10.615A;nugowiki:1259…
MNXM11307	trans,octacis-decaprenylphospho-beta-D-ribofuranose 5-phosphate	M_decdpr_tb_c	C55H89O11P2	988.236	-3	bigg:decdpr_tb;chebi:66937;chebi:67117;ec:2.4.2.45;kegg:C20352;metacyc:CPD-12039;pubchem:45479292;seed:cpd15947
MNXM11348	di-acyl phosphatidylinositol mannoside di-mannose (tuberculosis)	M_Ac2PIM2_c	C88H164O25P	1653.203	-1	bigg:Ac2PIM2;seed:cpd15919
MNXM1135	4-amino-2-methyl-5-diphosphonatomethylpyrimidine(3-)	M_2mahmp_c	C6H8N3O7P2	296.091	-3	3dmet:B01785;beilstein:7229943;bigg:2mahmp;brenda:BG21933;cas:745-65-3;cas:841-01-0;chebi:16629;chebi:57841;ec:2.5.1.3;ec:2.7.4.7;kegg:C04752;knapsack:C00007609;metacyc:AMINO-HYDROXYMETHYL-METHYLPYRIMIDINE-PP;nikkaji:J852.283I;pubchem:25245586;pubchem:7322;seed:cpd02894;upa:UPC04752
MNXM114	L-proline	M_PRO_c;M_PRO_b	C5H9NO2	115.13	0	3dmet:B01173;beilstein:4307988;beilstein:80810;bigg:pro-L;biopath:L-Proline;brenda:BG21286;brenda:BL218637;cas:147-85-3;chebi:17203;chebi:32862;chebi:32864;chebi:60039;chemspider:128566;drugbank:DB00172;ec:1.14.11.28;ec:1.14.11.n3;ec:1.5.1.1;ec:1.5.1.2;ec:1.5.99.8;ec:3.5.1.101;ec:4.3.1.12;ec:5.1.1.4;ec:6.1.1.15;foodb:FDB000570;gmelin:363493;gmelin:50152;gmelin:82610;het:PRO;hmdb:HMDB00162;kegg:C0…
MNXM1140	7,8-diaminononanoate cation	M_dann_c	C9H21N2O2	189.275	1	3dmet:B04758;beilstein:1767544;beilstein:6843830;bigg:dann;brenda:BG28020;brenda:BG59911;cas:21738-21-6;chebi:17830;chebi:2247;chebi:42085;chebi:58500;drugbank:DB01715;ec:2.6.1.62;ec:6.3.3.3;kegg:C01037;knapsack:C00000759;metacyc:DIAMINONONANOATE;nikkaji:J511.020C;pdbechem:DNN;pubchem:25245451;pubchem:4280;seed:cpd00764;upa:UPC01037
MNXM114070	L-homocysteine zwitterion	M_hcys_DASH_L_c	C4H9NO2S	135.185	0	3dmet:B01174;bigg:hcys-L;biopath:L-Homocysteine;cas:454-28-4;cas:6027-13-0;chebi:17588;chebi:58199;chebi:63072;drugbank:DB04422;ec:2.1.1.10;ec:2.1.1.13;ec:2.1.1.14;ec:2.1.1.3;ec:2.1.1.5;ec:3.3.1.1;ec:4.2.1.22;ec:4.4.1.2;ec:4.4.1.21;ec:4.4.1.8;kegg:C00155;knapsack:C00001365;metacyc:HOMO-CYS;nikkaji:J228C;pdb-ccd:HCS;pubchem:3455;pubchem:6971015;reaxys:6965804;upa:UPC00155
MNXM114072	ferricytochrome c	M_ficytc_c	C42H44FeN8O8S2R4			bigg:ficytC;bigg:ficytc;brenda:BG54924;cas:None;chebi:15991;kegg:C00125;nikkaji:J209.145C;pubchem:3425;seed:cpd00109;upa:UPC00125
MNXM114079	(S)-2-acetolactate	M_alac_DASH_S_c	C5H7O4	131.107	-1	3dmet:B01949;beilstein:3604088;bigg:alac-S;biopath:(S)-2-Acetolactate;brenda:BG29088;chebi:18409;chebi:58476;chemspider:19951073;chemspider:389710;ec:1.1.1.86;ec:2.2.1.6;ec:4.1.1.5;foodb:FDB024120;hmdb:HMDB06855;kegg:C06010;metacyc:2-ACETO-LACTATE;nikkaji:J2.362.063D;nugowiki:5980;pubchem:13999770;pubchem:440878;pubchem:8282;seed:cpd00668;upa:UPC06010
MNXM114097	(R)-2,3-dihydroxy-3-methylbutanoate	M_23dhmb_c	C5H9O4	133.123	-1	3dmet:B01729;beilstein:1722372;bigg:23dhmb;biopath:2,3-Dihydroxyisovalerate;brenda:BG20392;chebi:15684;chebi:49072;chemspider:19951355;chemspider:389255;ec:1.1.1.86;foodb:FDB028799;hmdb:HMDB12141;kegg:C04272;metacyc:CPD-13357;nikkaji:J57.649B;nugowiki:10866;pubchem:23615351;pubchem:440279;pubchem:6935;seed:cpd02498;upa:UPC04272
MNXM1141	8-amino-7-oxononanoic acid zwitterion	M_8aonn_c	C9H17NO3	187.236	0	3dmet:B04764;bigg:8aonn;brenda:BG27848;chebi:12266;chebi:15830;chebi:57532;ec:2.6.1.62;kegg:C01092;knapsack:C00000758;lipid:LMFA01060168;lipidmaps:LMFA01060168;metacyc:8-AMINO-7-OXONONANOATE;nikkaji:J511.019J;pubchem:24701146;pubchem:25244029;pubchem:4327;seed:cpd00800;upa:UPC01092
MNXM114118	selenocysteine	M_selcys_c	C3H7NO2Se	168.053	0	beilstein:2498377;bigg:selcys;cas:3614-08-2;cas:4408-78-0;chebi:32752;chebi:32754;chebi:9093;chemspider:23436;drugbank:DB02345;foodb:FDB002262;het:CSE;hmdb:HMDB03288;knapsack:C00034230;metacyc:CPD0-1561;metacyc:L-SELENOCYSTEINE;metlin:3292;nugowiki:2871;pubchem:25076;pubchem:25245418;pubchem:44123429;reaxys:2498377;seed:cpd03389
MNXM114187	ammonium hydroxide	M_nh4oh_c	H4N.HO	35.046	0	bigg:nh4oh;brenda:BG28734;cas:1336-21-6;chebi:18219;chemspider:14218;foodb:FDB013396;hmdb:HMDB34832;kegg:C01358;metacyc:NH4OH;nikkaji:J95.838G;nugowiki:33490;pubchem:14923;pubchem:4561;pubchem:47206438;seed:cpd00985
MNXM114216	mycothiol (reduced)	M_msh_c	C17H30N2O12S	486.491	0	bigg:msh;cas:486-25-9;seed:cpd15996
MNXM114252	L-methionine-R-sulfoxide	M_metsox_DASH_R_DASH_L_c	C5H11NO3S	165.211	0	bigg:metsox-R-L;seed:cpd15497
MNXM114305	6-hydroxymethyl dihydropterin	M_6hmhpt_c	C7H9N5O2	195.179	0	bigg:6hmhpt;seed:cpd00954
MNXM114383	tetracosanoate (n-C24:0)	M_ttc_c	C24H47O2	367.629	-1	bigg:ttc
MNXM1152	N(2)-succinyl-L-ornithinate(1-)	M_sucorn_c	C9H15N2O5	231.226	-1	3dmet:B00582;bigg:sucorn;brenda:BG27745;cas:80102-04-1;cas:899816-95-6;chebi:27574;chebi:58514;chemspider:113025;ec:2.1.3.11;ec:2.6.1.81;ec:3.5.3.23;foodb:FDB022485;het:SUO;hmdb:HMDB01199;kegg:C03415;metacyc:N2-SUCCINYLORNITHINE;metlin:6075;nikkaji:J2.742.381G;nugowiki:1077;pdb-ccd:SUO;pdbechem:SUO;pubchem:127370;pubchem:25244550;pubchem:6244;seed:cpd02160;upa:UPC03415
MNXM1154	pantetheine	M_ptth_c	C11H22N2O4S	278.368	0	3dmet:B00185;bigg:ptth;biopath:Pantetheine;brenda:BG2930;cas:496-65-1;chebi:16753;chemspider:388453;chemspider:466;ec:2.7.1.34;ec:3.5.1.92;ec:4.1.1.30;foodb:FDB023172;hmdb:HMDB03426;kegg:C00831;metacyc:CPD-511;metlin:6928;nikkaji:J15.187D;nugowiki:3007;pdb-ccd:PNY;pubchem:4089;pubchem:439322;pubchem:479;reaxys:1714196;seed:cpd00620;wikipedia:Pantetheine
MNXM1160	(2-amino-4-hydroxy-7,8-dihydropteridin-6-yl)methyl diphosphate(3-)	M_2ahhmd_c	C7H8N5O8P2	352.115	-3	3dmet:B01792;beilstein:8397629;bigg:2ahhmd;biopath:2-Amino-4-hydroxy-6-hydroxymethyl-dihydropteridine_pyrophosphate;brenda:BG24019;brenda:BL286340;cas:3545-84-4;cas:70608-72-9;chebi:15998;chebi:57602;chebi:72950;ec:2.5.1.15;ec:2.7.6.3;kegg:C04807;metacyc:DIHYDROPTERIN-CH2OH-PP;nikkaji:J843.576F;pdb-ccd:2PH;pubchem:25244074;pubchem:7369;seed:cpd16760;upa:UPC04807
MNXM1168	2-C-methyl-D-erythritol 2,4-cyclic diphosphate(2-)	M_2mecdp_c	C5H10O9P2	276.075	-2	3dmet:B04266;beilstein:9070121;bigg:2mecdp;brenda:BG20711;cas:143488-44-2;chebi:18425;chebi:58483;chemspider:10241147;ec:1.17.4.3;ec:4.6.1.12;kegg:C11453;knapsack:C00007295;metacyc:2C-METH-D-ERYTHRITOL-CYCLODIPHOSPHATE;nikkaji:J726.915C;pdb-ccd:CDI;pubchem:13625;pubchem:21605869;seed:cpd08301;upa:UPC11453
MNXM117	urea	M_UREA_c;M_UREA_b	CH4N2O	60.055	0	CARBAMOYL PHOSPHATE SYNTHETASE DEFICIENCY (CPS): 77; HYPERORNITHINEMIA-HYPERAMMONEMIA-HOMOCITRULLINURIA [HHH-SYNDROME]: 215; ORNITHINE TRANSCARBAMYLASE DEFICIENCY (OTC): 189;3dmet:B00021;beilstein:1700364;beilstein:635724;beilstein:773698;bigg:urea;biopath:Urea;brenda:BG28535;cas:4744-36-9;cas:57-13-6;cas:58069-82-2;chebi:16199;chebi:32285;chebi:48376;chemspider:1143;drugbank:DB03904;ec:3.5.1.5;e…
MNXM1176	4-hydroxy-2-oxopentanoate	M_4h2opntn_c	C5H7O4	131.107	-1	3dmet:B04904;bigg:4h2opntn;bigg:4h2oxov;biopath:4-Hydroxy-2-oxo-valerate;brenda:BG21197;cas:111844-33-8;cas:3318-73-8;chebi:17655;chebi:58222;ec:4.1.3.39;ec:4.2.1.80;kegg:C03589;metacyc:4-HYDROXY-2-KETOVALERATE;nikkaji:J609.509G;pubchem:25245144;pubchem:6380;seed:cpd02258;um-bbd-cpd:c0101;um-bbd:c0101;upa:UPC03589
MNXM1177	4-phosphonato-L-aspartic acid(2-)	M_4pasp_c	C4H6NO7P	211.067	-2	3dmet:B01629;bigg:4pasp;biopath:4-Phospho-L-aspartate;brenda:BG19642;cas:22138-53-0;chebi:15836;chebi:30407;chebi:57535;chemspider:10123241;chemspider:809;ec:1.2.1.11;ec:2.7.2.4;foodb:FDB028892;hmdb:HMDB12250;kegg:C03082;knapsack:C00007471;metacyc:L-BETA-ASPARTYL-P;nikkaji:J37.493H;nugowiki:10975;pdb-ccd:PHD;pubchem:11948925;pubchem:5980;pubchem:832;seed:cpd01977;upa:UPC03082
MNXM1178	5-amino-6-(5-phospho-D-ribitylamino)uracil	M_5aprbu_c	C9H15N4O9P	354.211	-2	3dmet:B04942;beilstein:6445473;bigg:5aprbu;brenda:BG27834;chebi:18247;chebi:58421;chemspider:326;ec:1.1.1.193;foodb:FDB023235;hmdb:HMDB03841;kegg:C04454;metacyc:CPD-1086;nikkaji:J1.722.458A;nugowiki:3422;pubchem:25245125;pubchem:333;pubchem:7081;seed:cpd02720;upa:UPC04454
MNXM118	putrescine	M_ptrc_c	C4H14N2	90.167	2	3dmet:B00037;beilstein:605282;bigg:ptrc;biopath:Putrescine;brenda:BG19160;cas:110-60-1;chebi:17148;chebi:326268;chemspider:13837702;chemspider:2695170;drugbank:DB01917;ec:1.4.3.10;ec:1.5.1.43;ec:1.5.3.13;ec:1.5.3.17;ec:2.1.1.53;ec:2.1.3.6;ec:2.3.1.138;ec:2.3.1.57;ec:2.5.1.16;ec:2.5.1.44;ec:2.5.1.45;ec:2.6.1.82;ec:3.5.1.53;ec:3.5.1.62;ec:3.5.3.11;ec:4.1.1.17;ec:6.3.1.11;foodb:FDB001494;gmelin:1715…
MNXM119	FMN	M_FMN_c	C17H19N4O9P	454.328	-2	3dmet:B04626;beilstein:68086;bigg:fmn;brenda:BG36301;cas:146-17-8;chebi:17621;chebi:24041;chebi:58210;chemspider:559060;come:MOL000043;drugbank:DB03247;ec:1.1.2.3;ec:1.1.3.15;ec:1.1.99.27;ec:1.12.1.2;ec:1.13.11.32;ec:1.13.12.16;ec:1.13.12.4;ec:1.14.12.7;ec:1.14.12.8;ec:1.14.13.162;ec:1.14.13.39;ec:1.14.13.58;ec:1.14.14.10;ec:1.14.14.12;ec:1.14.14.n1;ec:1.14.99.24;ec:1.14.99.46;ec:1.16.1.8;ec:1.16…
MNXM1190	hexacosanoyl-CoA	M_hexccoa_c	C47H82N7O17P3S	1142.177	-4	bigg:hexccoa;brenda:BG84780;chebi:52966;chebi:64868;chemspider:28184701;foodb:FDB023919;hmdb:HMDB06459;lipidmaps:LMFA07050054;metacyc:CPD1G-277;nugowiki:5584;pubchem:123060481;pubchem:25202335;reactome:390260;reactome:390394;reactome:REACT_17364;reactome:REACT_17913;reactome_database_id_release_44:390260;reactome_database_id_release_44:390394;reaxys:20717346;seed:cpd15241
MNXM11903	iron(III) chelated carboxymycobactin T (R=8 carbon, final carbon is carboxyl group)	M_fcmcbtt_c	C33H44N5O12	702.729	-1	bigg:fcmcbtt;seed:cpd15952
MNXM12	CoA	M_coa_c;M_coa_b;M_coa_e	C21H32N7O16P3S	763.502	-4	3dmet:B04618;beilstein:11604429;beilstein:77809;bigg:coa;biopath:CoA-SH;bnice:C8;brenda:BG11741;cas:85-61-0;chebi:15346;chebi:57287;chemspider:6557;drugbank:DB01992;ec:1.1.1.34;ec:1.1.1.88;ec:1.2.1.10;ec:1.2.1.17;ec:1.2.1.18;ec:1.2.1.25;ec:1.2.1.27;ec:1.2.1.42;ec:1.2.1.44;ec:1.2.1.51;ec:1.2.1.52;ec:1.2.1.57;ec:1.2.1.58;ec:1.2.1.75;ec:1.2.1.76;ec:1.2.1.81;ec:1.2.1.n2;ec:1.2.3.6;ec:1.2.7.7;ec:1.8.1…
MNXM1202	(2R,3R)-2,3-dihydroxy-3-methylpentanoate	M_23dhmp_c	C6H11O4	147.149	-1	3dmet:B05146;beilstein:1704353;bigg:23dhmp;biopath:2,3-Dihydroxy-3-methylvalerate;brenda:BG22263;cas:562-43-6;chebi:27512;chebi:49258;chemspider:13641636;chemspider:395044;ec:1.1.1.86;foodb:FDB028798;het:DMV;hmdb:HMDB12140;kegg:C04104;kegg:C06007;metacyc:1-KETO-2-METHYLVALERATE;nikkaji:J2.364.785K;nikkaji:J2.760.883C;nugowiki:10865;pdb-ccd:DMV;pubchem:21263701;pubchem:448154;pubchem:6795;pubchem:…
MNXM121	UTP	M_UTP_c	C9H11N2O15P3	480.109	-4	3dmet:B01149;beilstein:3807363;beilstein:5204708;beilstein:71520;bigg:utp;biopath:Uridine-5-prime-triphosphate;brenda:BG27658;cas:63-39-8;chebi:15713;chebi:46398;chebi:57481;chemspider:5414500;chemspider:5903;drugbank:DB04005;ec:2.7.4.6;ec:2.7.7.10;ec:2.7.7.11;ec:2.7.7.23;ec:2.7.7.44;ec:2.7.7.83;ec:2.7.7.9;ec:6.3.4.2;foodb:FDB021929;gmelin:307896;gmelin:336589;het:UTP;hmdb:HMDB00285;kegg:C00075;m…
MNXM1212	2-succinatobenzoate	M_sucbz_c	C11H8O5	220.178	-2	3dmet:B00493;beilstein:2696599;bigg:sucbz;biopath:2-Succinylbenzoate;brenda:BG2125;cas:27415-09-4;chebi:18325;chebi:44788;chemspider:4573649;drugbank:DB02251;ec:4.2.1.113;ec:6.2.1.26;kegg:C02730;knapsack:C00000743;metacyc:O-SUCCINYLBENZOATE;nikkaji:J387.833C;pdb-ccd:OSB;pdbechem:OSB;pubchem:5459922;pubchem:5692;seed:cpd01772;upa:UPC02730
MNXM12187	a maltooligosyl-trehalose	M_motre_c	C42H72O36	1152.999	0	bigg:motre;metacyc:MALTOOLIGOSYLTREHALOSE;seed:cpd15993
MNXM1219	7-phospho-2-dehydro-3-deoxy-D-arabino-heptonate	M_2dda7p_c	C7H10O10P	285.122	-3	3dmet:B01776;beilstein:9347056;bigg:2dda7p;biopath:2-Dehydro-3-deoxy-D-arabino-heptonate_7-phosphate;brenda:BG24306;brenda:BG66315;cas:2627-73-8;chebi:18150;chebi:58394;ec:2.5.1.54;ec:4.2.3.4;kegg:C04691;knapsack:C00007497;metacyc:3-DEOXY-D-ARABINO-HEPTULOSONATE-7-P;nikkaji:J1.124.411D;pubchem:5460215;pubchem:7271;reaxys:9149659;seed:cpd02857;upa:UPC04691
MNXM12235	menaquinone-6	M_mqn6_c	C41H56O2	580.882	0	bigg:mqn6;chemspider:4446660;foodb:FDB001310;hmdb:HMDB30017;lipidbank:VVK0001;lipidmaps:LMPR02030001;metacyc:CPD-9724;nugowiki:28675;pubchem:4266327;pubchem:5283547;seed:cpd15995
MNXM1224	alpha-ribazole 5'-phosphate(2-)	M_5prdmbz_c	C14H17N2O7P	356.268	-2	beilstein:627989;bigg:5prdmbz;brenda:BG5314;cas:975-91-7;chebi:16837;chebi:57918;chemspider:392720;drugbank:DB02030;ec:2.4.2.21;ec:2.7.8.26;ec:3.1.3.73;foodb:FDB023243;het:RBZ;hmdb:HMDB03882;kegg:C04778;metacyc:ALPHA-RIBAZOLE-5-P;nikkaji:J863.623K;nugowiki:3463;pdb-ccd:RBZ;pdbechem:RBZ;pdbechem:RIC;pubchem:25244046;pubchem:444941;pubchem:7342;seed:cpd02904;upa:UPC04778
MNXM12305	mycothiol (oxidized - dimer)	M_mssg_c	C34H58N4O24S	938.902	0	bigg:mssg;seed:cpd15999
MNXM124	spermidine(3+)	M_spmd_c	C7H22N3	148.27	3	3dmet:B01214;beilstein:1698591;bigg:spmd;biopath:Spermidine;brenda:BG24682;cas:124-20-9;chebi:16610;chebi:57834;chemspider:1071;chemspider:5360248;drugbank:DB03566;ec:1.5.3.13;ec:1.5.3.14;ec:1.5.3.16;ec:1.5.3.17;ec:1.5.99.6;ec:2.5.1.16;ec:2.5.1.22;ec:2.5.1.44;ec:2.5.1.45;ec:2.5.1.46;ec:2.5.1.79;ec:3.5.1.48;ec:3.5.1.78;ec:4.1.1.96;ec:6.3.1.8;foodb:FDB012039;gmelin:454510;het:SPD;hmdb:HMDB01257;keg…
MNXM1242	N-acetylmuramoyl-L-alanyl-D-glutamyl-meso-2,6-diaminopimelyl-D-alanyl-D-alanine-diphosphoundecaprenyl-N-acetylglucosamine	M_uaagmda_c	C95H152N8O28P2	1916.208	-4	3dmet:B05134;bigg:uaagmda;chebi:28138;chebi:61388;kegg:C05898;lipidmaps:LMPR03030003;metacyc:C6;nikkaji:J2.760.508G;pubchem:4266331;pubchem:52940208;pubchem:8186;seed:cpd03495
MNXM1249	(1R,6R)-2-(3-carboxylatopropanoyl)-6-hydroxycyclohexa-2,4-diene-1-carboxylate	M_2shchc_c	C11H10O6	238.194	-2	3dmet:B05119;bigg:2shchc;biopath:SHCHC_asterisk;brenda:BG37743;brenda:BG56515;chebi:11656;chebi:1277;chebi:39564;chebi:57272;chebi:58689;drugbank:DB06864;ec:4.2.1.113;ec:4.2.99.20;kegg:C05817;metacyc:CPD-9923;metacyc:SUCCINYL-OH-CYCLOHEXADIENE-COOH;nikkaji:J2.759.808K;pdb-ccd:164;pdbechem:164;pubchem:25244834;pubchem:25246102;pubchem:8112;seed:cpd03451;upa:UPC05817
MNXM125	IMP(2-)	M_IMP_c	C10H11N4O8P	346.19	-2	3dmet:B01168;beilstein:630517;bigg:imp;biopath:Inosine-5-prime-phosphate;brenda:BG1203;cas:131-99-7;chebi:17202;chebi:58053;chemspider:5482599;chemspider:8264;drugbank:DB04566;ec:1.1.1.205;ec:1.7.1.7;ec:2.4.2.8;ec:2.7.1.73;ec:3.2.2.12;ec:3.5.4.10;ec:3.5.4.17;ec:3.5.4.6;ec:3.6.1.64;ec:6.3.4.4;foodb:FDB021901;gmelin:528845;het:IMP;hmdb:HMDB00175;kegg:C00130;knapsack:C00007224;metacyc:IMP;metlin:519…
MNXM12508	octa-methyl dotriacontanoic acid (C32:0 with 7 methyl branches)	M_omdtria_c	C40H79O2	592.054	-1	bigg:omdtria;seed:cpd16002
MNXM126	3-phospho-D-glycerate	M_G3P_c	C3H4O7P	183.033	-3	3dmet:B01185;bigg:3pg;biopath:3-Phospho-D-glycerate;brenda:BG17979;brenda:BG17981;cas:820-11-1;chebi:17050;chebi:17794;chebi:57998;chebi:58272;chemspider:704;drugbank:DB04510;ec:1.1.1.95;ec:1.2.1.9;ec:2.4.1.217;ec:2.4.1.266;ec:2.7.1.106;ec:2.7.1.31;ec:2.7.2.10;ec:2.7.2.3;ec:3.1.3.13;ec:3.1.3.38;ec:4.1.1.39;ec:5.4.2.1;foodb:FDB022255;het:13PK;hmdb:HMDB00807;kegg:C00197;kegg:C00597;knapsack:C000072…
MNXM12630	phenolic glycolipid (Mtb)	M_mfrrppdima_c	C121H226O18	1969.078	0	bigg:mfrrppdima;seed:cpd15977
MNXM1265	3-phosphoshikimate	M_skm5p_c	C7H8O8P	251.107	-3	3dmet:B01636;beilstein:4882573;bigg:skm5p;biopath:Shikimate_3-phosphate;brenda:BG49801;chebi:145989;chebi:17052;drugbank:DB04328;ec:2.5.1.19;ec:2.7.1.71;kegg:C03175;knapsack:C00000002;metacyc:SHIKIMATE-5P;nikkaji:J746.034A;pdb-ccd:S3P;pubchem:14506806;pubchem:6057;reactome:964859;reactome:REACT_27334;reactome_database_id_release_44:964859;seed:cpd02030;upa:UPC03175
MNXM12650	phosphatidyl-1D-myo-inositol-C160	M_ptd1ino160_c	C41H78O13P	810.024	-1	bigg:ptd1ino160;reactome:1524146;reactome:1806195;reactome:1806199;reactome:426639;reactome:426658;reactome:REACT_122034;reactome:REACT_123561;reactome:REACT_123880;reactome:REACT_125114;reactome:REACT_125178;reactome_database_id_release_44:1524146;reactome_database_id_release_44:1806195;reactome_database_id_release_44:1806199;reactome_database_id_release_44:426639;reactome_database_id_release_44…
MNXM12653	Phosphatidylglycerol (dimethylstearoyl, C19:0)	M_pg190_c	C44H86O10P	806.121	-1	bigg:pg190;seed:cpd16010
MNXM127	myo-inositol	M_inost_c	C6H12O6	180.156	0	3dmet:B00038;beilstein:1907329;bigg:inost;biopath:myo-Inositol;brenda:BG82786;cas:551-72-4;cas:6917-35-7;cas:87-89-8;chebi:17268;chebi:27374;chemspider:10199754;chemspider:10239179;chemspider:868;drugbank:DB03106;ec:1.1.1.18;ec:1.1.5.n1;ec:1.13.99.1;ec:2.1.1.129;ec:2.1.1.39;ec:2.1.1.40;ec:2.3.1.72;ec:2.4.1.123;ec:2.4.1.67;ec:2.4.1.82;ec:2.7.1.64;ec:2.7.8.11;ec:3.1.4.44;foodb:FDB010547;foodb:FDB01…
MNXM1277	(R)-dihydrolipoamide	M_dhlam_c	C8H17NOS2	207.357	0	beilstein:1763332;bigg:dhlam;brenda:BG26250;brenda:BG49271;cas:3884-47-7;chebi:17694;chebi:43711;chemspider:392881;chemspider:643;drugbank:DB08120;foodb:FDB022352;gmelin:675797;hmdb:HMDB00985;kegg:C00579;metacyc:DIHYDROLIPOAMIDE;metlin:5920;nikkaji:J704.623E;nugowiki:886;pdbechem:LPM;pubchem:3858;pubchem:445160;pubchem:663;seed:cpd00449;upa:UPC00579
MNXM1279	hydrogenobyrinate(6-)	M_hgbyr_c	C45H56N4O14	876.945	-4	3dmet:B05190;beilstein:4227766;bigg:hgbyr;brenda:BG33971;cas:23599-55-5;chebi:17926;chebi:58323;drugbank:DB02460;ec:5.4.1.2;ec:6.3.5.9;kegg:C06399;metacyc:CPD-687;nikkaji:J2.144.750A;pubchem:25244979;pubchem:8635;seed:cpd03832;upa:UPC06399
MNXM128	Ca(2+)	M_ca2_e;M_ca2_c;M_ca2_b	Ca	40.078	2	118; 300; 302; 412; 436; 512; 62;bigg:ca2;biopath:Ca2+;brenda:BG28466;cas:14127-61-8;cas:7440-70-2;chebi:29108;chebi:39123;chemspider:266;drugbank:DB01373;ec:3.6.3.8;foodb:FDB003513;gmelin:6850;het:CA;hmdb:HMDB00464;kegg:C00076;metacyc:CA+2;metagene:408;nikkaji:J3.736B;nugowiki:383;pdb-ccd:CA;pdbechem:CA;pubchem:271;pubchem:3376;reactome:111875;reactome:139827;reactome:1606834;reactome:167012;rea…
MNXM1280	L-gamma-glutamyl phosphate(2-)	M_glu5p_c	C5H8NO7P	225.093	-2	3dmet:B01646;bigg:glu5p;biopath:L-Glutamyl_5-phosphate;brenda:BG20319;cas:13254-53-0;chebi:17798;chebi:50164;chebi:50166;chebi:58274;chemspider:167893;ec:1.2.1.41;ec:2.7.2.11;foodb:FDB022500;hmdb:HMDB01228;kegg:C03287;metacyc:L-GLUTAMATE-5-P;metlin:6093;nikkaji:J40.070J;nugowiki:1101;pdbechem:RGP;pubchem:193475;pubchem:25246118;pubchem:6144;seed:cpd02097;upa:UPC03287
MNXM1281	L-histidinol(1+)	M_histd_c	C6H12N3O	142.179	1	3dmet:B01345;bigg:histd;biopath:L-Histidinol;brenda:BG21922;cas:4836-52-6;cas:501-28-0;cas:None;chebi:16255;chebi:57699;chemspider:144886;ec:1.1.1.23;ec:3.1.3.15;foodb:FDB023173;hmdb:HMDB03431;kegg:C00860;knapsack:C00007479;metacyc:HISTIDINOL;metlin:3267;nikkaji:J80.912H;nugowiki:3012;pubchem:165271;pubchem:25244116;pubchem:4117;seed:cpd00641;upa:UPC00860
MNXM1290	precorrin-3A(7-)	M_pre3a_c	C43H43N4O16	871.819	-7	3dmet:B01891;beilstein:7070339;bigg:pre3a;biopath:Precorrin_3;brenda:BG18490;brenda:BG44304;chebi:28307;chebi:58561;ec:1.14.13.83;ec:2.1.1.130;kegg:C05772;metacyc:CPD-642;pubchem:25245613;pubchem:8067;seed:cpd03420;upa:UPC05772
MNXM13	CO(2)	M_co2_e;M_co2_c;M_co2_b	CO2	44.01	0	3dmet:B01131;beilstein:1900390;bigg:co2;biopath:Carbon_dioxide;bnice:C5;brenda:BG28651;cas:124-38-9;chebi:16526;chemspider:274;ec:1.1.1.103;ec:1.1.1.262;ec:1.1.1.286;ec:1.1.1.305;ec:1.1.1.343;ec:1.1.1.38;ec:1.1.1.39;ec:1.1.1.40;ec:1.1.1.41;ec:1.1.1.42;ec:1.1.1.44;ec:1.1.1.83;ec:1.1.1.84;ec:1.1.1.85;ec:1.1.1.87;ec:1.1.1.92;ec:1.1.1.n1;ec:1.1.1.n5;ec:1.1.3.19;ec:1.1.99.33;ec:1.11.1.3;ec:1.13.11.23;…
MNXM13010	tetramycolyl hexaarabinoside (tdm1 + tdm2 +tre) (Mtb)	M_tmha1_c	C360H684O40	5653.259	0	bigg:tmha1;seed:cpd16044
MNXM13011	tetramycolyl hexaarabinoside (tdm1 + tdm3 + tre) (Mtb)	M_tmha2_c	C362H688O40	5681.312	0	bigg:tmha2;seed:cpd16045
MNXM13012	tetramycolyl hexaarabinoside (tdm1 + tdm4 + tre) (Mtb)	M_tmha3_c	C362H686O39	5663.297	0	bigg:tmha3;seed:cpd16046
MNXM13013	tetramycolyl hexaarabinoside (tdm2 + tdm3 + tre) (Mtb)	M_tmha4_c	C362H690O41	5699.327	0	bigg:tmha4;seed:cpd16047
MNXM13014	tetramycolyl hexaarabinoside (tdm2 + tdm4 + tre) (Mtb)	M_tmha5_c	C362H688O40	5681.312	0	bigg:tmha5;seed:cpd16048
MNXM13015	tetramycolyl hexaarabinoside (tdm3 + tdm4 + tre) (Mtb)	M_tmha6_c	C364H692O40	5709.365	0	bigg:tmha6;seed:cpd16049
MNXM131	citrate	M_CIT_c;M_CIT_b	C6H5O7	189.1	-3	ARTEFACTS-PHARMACEUTICAL PRODUCTS, INTERFERENCE IN AMINOACID AND ORGANIC ACID ANALYSIS [DD]: 347; BIOTINIDASE DEFICIENCY: 73; FEEDING: AMINO ACID FORMULA [DD]: 341; METHYLMALONIC ACIDURIA (MMA): 15; METHYLMALONIC ACIDURIA, cblA TYPE: 328; MULTIPLE CARBOXYLASE DEFICIENCY, NEONATAL OR EARLY ONSET FORM: 79;3dmet:B00046;beilstein:1884707;beilstein:3673370;beilstein:4748248;beilstein:782061;bigg:cit;b…
MNXM1313	6,7-dimethyl-8-(1-D-ribityl)lumazine	M_dmlz_c	C13H18N4O6	326.305	0	3dmet:B04936;beilstein:47879;bigg:dmlz;brenda:BG4659;brenda:BG97362;cas:5118-16-1;chebi:17601;chebi:58201;chemspider:652;ec:2.5.1.78;ec:2.5.1.9;foodb:FDB023230;hmdb:HMDB03826;kegg:C04332;knapsack:C00019640;metacyc:DIMETHYL-D-RIBITYL-LUMAZINE;nikkaji:J643.571H;nugowiki:3407;pdb-ccd:DLZ;pubchem:25244683;pubchem:672;pubchem:6983;seed:cpd02656;upa:UPC04332
MNXM132	prenyl diphosphate(3-)	M_dmpp_c	C5H9O7P2	243.068	-3	3dmet:B01196;beilstein:1713791;beilstein:5288443;bigg:dmpp;biopath:Dimethylallyl_diphosphate;brenda:BG20704;cas:358-71-4;cas:358-72-5;chebi:16057;chebi:57623;chemspider:13115336;chemspider:627;drugbank:DB01785;ec:1.17.1.2;ec:2.5.1.1;ec:2.5.1.100;ec:2.5.1.27;ec:2.5.1.28;ec:2.5.1.34;ec:2.5.1.35;ec:2.5.1.36;ec:2.5.1.67;ec:2.5.1.69;ec:2.5.1.70;ec:2.5.1.71;ec:2.5.1.80;ec:2.5.1.92;ec:3.1.7.1;ec:4.2.3.2…
MNXM1322	coproporphyrinogen I	M_cpppg1_c	C36H40N4O8	656.725	-4	3dmet:B00839;beilstein:1208396;bigg:cpppg1;biopath:Coproporphyrinogen_I;cas:31110-56-2;chebi:28607;chebi:62631;chemspider:20171594;chemspider:389645;foodb:FDB022874;het:1CP;hmdb:HMDB02158;kegg:C05768;metacyc:COPROPORPHYRINOGEN_I;metlin:6516;nikkaji:J357.100I;nugowiki:1741;pdb-ccd:1CP;pdbechem:1CP;pubchem:20849147;pubchem:440776;pubchem:8063;reactome:190128;reactome:REACT_9818;reactome_database_id…
MNXM13225	UDP-N-glycolylmuramoyl-L-alanine	M_ugma_c	C20H28N3O20P2	692.392	-3	bigg:ugma;seed:cpd16057
MNXM13230	Undecaprenyl-diphospho-N-glycolylmuramoyl-(N-acetylglucosamine)-L-ala-D-glu-meso-2,6-diaminopimeloyl-D-ala-D-ala	M_ugagmda_c	C95H152N8O29P2	1932.207	-4	bigg:ugagmda;seed:cpd16053
MNXM133	acetoacetyl-CoA(4-)	M_aacoa_c	C25H36N7O18P3S	847.576	-4	3dmet:B04671;bigg:aacoa;biopath:Acetoacetyl-CoA;brenda:BG13538;cas:1420-36-6;chebi:15345;chebi:57286;chemspider:388353;drugbank:DB03059;ec:1.1.1.157;ec:2.3.1.194;ec:2.3.1.9;ec:2.3.3.10;ec:2.8.3.5;ec:2.8.3.9;ec:3.1.2.11;ec:6.2.1.16;foodb:FDB022648;hmdb:HMDB01484;kegg:C00332;knapsack:C00007269;lipid:LMFA07050030;lipidmaps:LMFA07050030;metacyc:ACETOACETYL-COA;metlin:449;nikkaji:J298.605A;nugowiki:13…
MNXM1333	N-acetyl-alpha-D-glucosaminyl-1-diphospho-ditrans,octacis-undecaprenol	M_unaga_c	C63H103NO12P2	1128.439	-2	3dmet:B01434;bigg:unaga;brenda:BG21480;chebi:62958;chebi:62959;ec:2.4.1.180;kegg:C01289;metacyc:ACETYL-D-GLUCOSAMINYLDIPHOSPHO-UNDECAPRE;nikkaji:J2.732.416I;pubchem:44229162;pubchem:4508;seed:cpd00946
MNXM1334	O-phosphonato-L-homoserine(2-)	M_phom_c	C4H8NO6P	197.083	-2	3dmet:B01380;bigg:phom;biopath:O-Phospho-L-homoserine;brenda:BG19063;cas:4210-66-6;chebi:15961;chebi:57590;chemspider:133252;ec:2.7.1.39;ec:4.2.3.1;foodb:FDB023182;hmdb:HMDB03484;kegg:C01102;knapsack:C00007385;metacyc:O-PHOSPHO-L-HOMOSERINE;nikkaji:J2.731.281K;nugowiki:3065;pubchem:151187;pubchem:4336;pubchem:46878406;seed:cpd00809;upa:UPC01102
MNXM134	L-histidine zwitterion	M_HIS_c;M_HIS_b	C6H9N3O2	155.155	0	3dmet:B01171;beilstein:5434027;beilstein:5436298;beilstein:84088;bigg:his-L;biopath:L-Histidine;brenda:BG23731;cas:71-00-1;chebi:15971;chebi:32510;chebi:32511;chebi:32512;chebi:32513;chebi:57595;chemspider:6038;drugbank:DB00117;ec:1.1.1.23;ec:2.3.1.33;ec:2.6.1.38;ec:4.1.1.22;ec:4.3.1.3;ec:6.1.1.21;ec:6.3.2.11;foodb:FDB011856;gmelin:1151903;gmelin:1245285;gmelin:328379;gmelin:364419;gmelin:663322;…
MNXM1344	undecaprenyldiphosphonato-N-acetyl-(N-acetylglucosaminyl)muramoyl-L-alanyl-gamma-D-glutamyl-L-lysyl-D-alanyl-D-alanine	M_uaaGgla_c	C94H153N8O26P2	1873.206	-3	3dmet:B05130;beilstein:9039417;bigg:uaaGgla;brenda:BG34400;brenda:BG85259;chebi:27692;chebi:60033;ec:2.4.1.227;kegg:C05893;metacyc:NAcMur-Peptide-NAcGlc-Undecaprenols;nikkaji:J2.760.261D;pubchem:8181;seed:cpd03491
MNXM1351	1-(5-phospho-D-ribosyl)-ATP	M_prbatp_c	C15H19N5O20P4	713.228	-6	3dmet:B04862;bigg:prbatp;biopath:Phosphoribosyl-ATP;brenda:BG89532;chebi:18263;chebi:58424;chemspider:984;drugbank:DB01661;ec:2.4.2.17;ec:3.6.1.31;foodb:FDB023212;hmdb:HMDB03665;kegg:C02739;knapsack:C00007351;metacyc:PHOSPHORIBOSYL-ATP;nikkaji:J608.031F;nugowiki:3246;pubchem:1009;pubchem:49859690;pubchem:5699;seed:cpd01775;upa:UPC02739
MNXM1365	5-O-(1-carboxylatovinyl)-3-phosphonatoshikimate	M_3psme_c	C10H9O10P	320.146	-4	3dmet:B01429;bigg:3psme;biopath:5-O-(1-Carboxyvinyl)-3-phosphoshikimate;brenda:BG946;brenda:BG947;brenda:BG99150;chebi:16257;chebi:57701;ec:2.5.1.19;ec:4.2.3.5;kegg:C01269;knapsack:C00007627;metacyc:3-ENOLPYRUVYL-SHIKIMATE-5P;nikkaji:J630.842B;pdb-ccd:EPS;pubchem:14506801;pubchem:4488;reactome:964900;reactome:REACT_27363;reactome_database_id_release_44:964900;seed:cpd00932;upa:UPC01269
MNXM1376	dTDP-alpha-D-glucose	M_dtdpglu_c	C16H24N2O16P2	562.313	-2	3dmet:B04735;beilstein:7403915;bigg:dtdpglu;biopath:dTDP-D-Glucose;brenda:BG7358;cas:2009-24-7;cas:2196-62-5;chebi:15700;chebi:35248;chebi:57477;chemspider:388455;ec:2.7.7.24;ec:4.2.1.46;foodb:FDB022557;hmdb:HMDB01328;kegg:C00842;knapsack:C00007456;metacyc:DTDP-D-GLUCOSE;metlin:6163;nikkaji:J631.152K;nugowiki:1190;pdb-ccd:DAU;pubchem:25202390;pubchem:25245397;pubchem:4099;pubchem:439324;reaxys:68…
MNXM138	carbamoyl phosphate(2-)	M_cbp_c	CH2NO5P	139.004	-2	3dmet:B00050;bigg:cbp;biopath:Carbamoylphosphate;brenda:BG28540;cas:590-55-6;cas:63082-13-3;chebi:17672;chebi:58228;chemspider:2666990;chemspider:272;ec:2.1.3.11;ec:2.1.3.2;ec:2.1.3.3;ec:2.1.3.5;ec:2.1.3.6;ec:2.1.3.8;ec:2.1.3.9;ec:2.7.2.2;ec:6.3.4.16;ec:6.3.5.5;foodb:FDB022424;het:CP;hmdb:HMDB01096;kegg:C00169;knapsack:C00007513;metacyc:CARBAMOYL-P;metlin:6002;nikkaji:J39.574I;nugowiki:986;pdb-cc…
MNXM1380	keto-D-fructose	M_FRU_c;M_FRU_b	C6H12O6	180.156	0	FRUCTOSE INTOLERANCE, HEREDITARY: 129; FRUCTOSURIA: 130; GLYCEROL INTOLERANCE SYNDROM: 153;3dmet:B04631;beilstein:1239004;beilstein:5732297;bigg:fru;biopath:D-Fructose;brenda:BG22357;cas:53188-23-1;cas:57-48-7;chebi:15824;chebi:48095;chemspider:388775;drugbank:DB04173;foodb:FDB012528;gmelin:185251;het:FRU;hmdb:HMDB00660;kegg:C00095;kegg:C10906;knapsack:C00001117;knapsack:C00033848;ligandbox:D0011…
MNXM1384	N-acetyl-L-gamma-glutamyl phosphate(3-)	M_acg5p_c	C7H9NO8P	266.122	-3	3dmet:B00683;bigg:acg5p;biopath:N-Acetyl-L-glutamate_5-phosphate;brenda:BG24111;cas:15383-57-0;chebi:16878;chebi:57936;chemspider:389220;ec:1.2.1.38;ec:2.7.2.8;foodb:FDB023917;het:X2W;hmdb:HMDB06456;kegg:C04133;metlin:3396;nikkaji:J37.496B;nugowiki:5581;pdb-ccd:X2W;pubchem:440236;pubchem:6819;seed:cpd16822;upa:UPC04133
MNXM1392	(6S)-5-formyltetrahydrofolate(2-)	M_5fthf_c	C20H21N7O7	471.423	-2	3dmet:B04899;beilstein:3923649;bigg:5fthf;brenda:BG10133;brenda:BG72307;cas:54353-24-1;cas:58-05-9;cas:68538-85-2;chebi:15640;chebi:57457;chebi:63606;chebi:65340;chemspider:140;chemspider:49292;chemspider:5028014;drugbank:DB00650;drugbank:DB03256;ec:2.1.2.5;ec:6.3.3.2;foodb:FDB022689;foodb:FDB022864;het:1KL2;hmdb:HMDB01562;hmdb:HMDB02140;kegg:C03479;ligandbox:D07986;metacyc:5-FORMYL-THF;metlin:63…
MNXM1397	1-(5-phospho-D-ribosyl)-5-[(5-phospho-D-ribosylamino)methylideneamino]imidazole-4-carboxamide(4-)	M_prfp_c	C15H21N5O15P2	573.299	-4	3dmet:B01802;bigg:prfp;biopath:Phosphoribosylformimino-AICAR-phosphate;brenda:BG6498;chebi:18302;chebi:58435;chemspider:987;ec:3.5.4.19;ec:5.3.1.16;foodb:FDB028909;hmdb:HMDB12277;kegg:C04896;metacyc:PHOSPHORIBOSYL-FORMIMINO-AICAR-P;nikkaji:J574.865H;nugowiki:11002;pubchem:1012;pubchem:45266644;pubchem:7447;seed:cpd02979;upa:UPC04896
MNXM14	AMP	M_AMP_c	C10H12N5O7P	345.205	-2	3dmet:B01133;beilstein:54612;bigg:amp;biopath:Adenosine-5-prime-phosphate;brenda:BG147;cas:29984-33-6;cas:61-19-8;chebi:16027;chebi:40721;chebi:456215;chemspider:10239183;chemspider:1400553;chemspider:2723285;chemspider:5858;come:MOL000174;drugbank:DB00131;drugbank:DB00194;ec:1.13.12.7;ec:1.8.4.10;ec:1.8.4.9;ec:1.8.99.2;ec:2.10.1.1;ec:2.4.2.7;ec:2.5.1.27;ec:2.7.1.146;ec:2.7.1.147;ec:2.7.1.20;ec:2…
MNXM140	L-leucine zwitterion	M_LEU_c;M_LEU_b	C6H13NO2	131.173	0	HARTNUP DISEASE. BEHAVIORAL DISTURBANCES, REVERSIBLE: 175; MAPLE SYRUP URINE DISEASE. BRANCHED-CHAIN ALPHA-KETO ACID DEHYDROGENASE DEFICIENCY (MSUD): 1; PYRUVATE DEHYDROGENASE DEFICIENCY (E3): 333;3dmet:B00034;beilstein:1721722;beilstein:3537983;bigg:leu-L;biopath:L-Leucine;brenda:BG22465;cas:61-90-5;chebi:15603;chebi:32619;chebi:32620;chebi:57427;chemspider:5880;drugbank:DB00149;ec:1.4.1.9;ec:2.…
MNXM1407	4-O-phosphonato-D-erythronate(3-)	M_4per_c	C4H6O8P	213.059	-3	3dmet:B04893;beilstein:10165248;beilstein:1878433;beilstein:5566997;bigg:4per;brenda:BG37179;chebi:41917;chebi:49003;chebi:49055;chebi:49056;chebi:49069;chebi:58766;chemspider:4440680;drugbank:DB03108;ec:1.1.1.290;ec:1.2.1.72;kegg:C03393;metacyc:ERYTHRONATE-4P;nikkaji:J1.988.006K;pdb-ccd:DEZ;pdbechem:DER;pdbechem:DEZ;pubchem:5276738;pubchem:6224;seed:cpd02147;upa:UPC03393
MNXM1408	5-[(5-phospho-1-deoxy-D-ribulos-1-ylimino)methylamino]-1-(5-phospho-D-ribosyl)imidazole-4-carboxamide	M_prlp_c	C15H21N5O15P2	573.299	-4	3dmet:B01804;bigg:prlp;biopath:Phosphoribulosylformimino-AICAR-phosphate;brenda:BG6501;chebi:27735;chebi:58525;ec:5.3.1.16;foodb:FDB028910;hmdb:HMDB12278;kegg:C04916;metacyc:PHOSPHORIBULOSYL-FORMIMINO-AICAR-P;nikkaji:J2.760.456K;nugowiki:11003;pdb-ccd:2ER;pubchem:45266672;pubchem:53481398;pubchem:7464;seed:cpd02991;upa:UPC04916
MNXM1409	5-carboxylatoamino-1-(5-O-phosphonato-D-ribosyl)imidazole(3-)	M_5caiz_c	C9H11N3O9P	336.172	-3	beilstein:11853632;bigg:5caiz;brenda:BG38839;chebi:48000;chebi:58730;ec:5.4.99.18;ec:6.3.4.18;kegg:C15667;metacyc:CPD-9005;nikkaji:J2.795.736F;pubchem:25202011;pubchem:47204994;seed:cpd11310;upa:UPC15667
MNXM142	L-threonine zwitterion	M_THR_c;M_THR_b	C4H9NO3	119.119	0	3dmet:B01182;beilstein:1721646;beilstein:4376295;beilstein:6565321;bigg:thr-L;biopath:L-Threonine;brenda:BG19816;cas:144-98-9;cas:72-19-5;chebi:16857;chebi:32820;chebi:32822;chebi:38262;chebi:57926;chemspider:6051;drugbank:DB00156;ec:1.1.1.103;ec:2.2.1.8;ec:2.7.1.177;ec:4.1.2.48;ec:4.1.2.5;ec:4.2.3.1;ec:4.3.1.19;ec:5.1.1.6;ec:6.1.1.3;foodb:FDB011999;gmelin:2506280;gmelin:464365;gmelin:82510;het:T…
MNXM1422	D-erythro-1-(imidazol-4-yl)glycerol 3-phosphate(2-)	M_eig3p_c	C6H9N2O6P	236.119	-2	3dmet:B01771;bigg:eig3p;biopath:D-erythro-Imidazoleglycerol_phosphate;brenda:BG21909;cas:36244-87-8;chebi:17805;chebi:58278;chemspider:389372;chemspider:4573672;ec:4.2.1.19;foodb:FDB028853;hmdb:HMDB12208;kegg:C04666;knapsack:C00007478;metacyc:D-ERYTHRO-IMIDAZOLE-GLYCEROL-P;nikkaji:J721.046I;nugowiki:10933;pubchem:440431;pubchem:5459954;pubchem:7249;seed:cpd02843;upa:UPC04666
MNXM143	N-acetyl-D-glucosamine	M_acgam_c	C8H15NO6	221.208	0	3dmet:B04639;beilstein:1913592;bigg:acgam;biopath:N-Acetyl-D-glucosamine;brenda:BG26054;cas:7512-17-6;chebi:506227;chemspider:1376695;chemspider:388319;drugbank:DB00141;ec:1.1.3.29;ec:2.3.1.3;ec:2.4.1.211;ec:2.4.1.280;ec:2.4.1.90;ec:2.7.1.59;ec:3.2.2.11;ec:3.5.1.33;foodb:FDB008032;het:NGZ;hmdb:HMDB00215;hmdb:HMDB14288;kegg:C00140;metacyc:N-acetyl-D-glucosamine;metlin:3356;nikkaji:J81.413J;nugowik…
MNXM144	beta-alanine zwitterion	M_ala_DASH_B_e;M_ala_DASH_B_c;M_ala_DASH_B_b	C3H7NO2	89.093	0	3dmet:B00025;beilstein:906793;bigg:ala-B;biopath:beta-Alanine;bnice:C42;brenda:BG17918;cas:107-95-9;chebi:16958;chebi:57966;chebi:63070;chemspider:234;drugbank:DB03107;ec:1.5.1.26;ec:2.6.1.18;ec:3.5.1.100;ec:3.5.1.21;ec:3.5.1.22;ec:3.5.1.6;ec:3.5.3.17;ec:4.1.1.11;ec:6.3.2.1;ec:6.3.2.11;ec:6.3.2.23;ec:6.3.2.36;ec:6.3.2.n5;foodb:FDB002253;gmelin:454332;gmelin:49614;het:BAL;hmdb:HMDB00056;kegg:C0009…
MNXM1441	precorrin-4	M_pre4_c	C44H45N4O17	901.845	-7	3dmet:B05191;beilstein:7070412;bigg:pre4;biopath:Precorrin_4;brenda:BG18560;chebi:16430;chebi:57769;ec:2.1.1.131;ec:2.1.1.133;kegg:C06407;metacyc:CPD-651;nikkaji:J2.763.145B;pubchem:25245369;pubchem:8642;seed:cpd03834;upa:UPC06407
MNXM1446	UDP-N-acetylmuramoyl-L-alanyl-D-gamma-glutamyl-meso-2,6-diaminoheptanedioate(4-)	M_ugmd_c	C35H51N7O26P2	1047.758	-4	3dmet:B04971;bigg:ugmd;brenda:BG16946;chebi:28639;chebi:58582;ec:6.3.2.13;kegg:C04877;metacyc:UDP-AAGM-DIAMINOHEPTANEDIOATE;nikkaji:J2.757.188C;pubchem:25243985;pubchem:7429;seed:cpd02964
MNXM145	D-ribulose 5-phosphate(2-)	M_ru5p_DASH_D_c	C5H9O8P	228.094	-2	3dmet:B01187;beilstein:5752092;bigg:ru5p-D;biopath:D-Ribulose_5-phosphate;brenda:BG20587;cas:4151-19-3;cas:551-85-9;chebi:17363;chebi:58121;chemspider:20015724;drugbank:DB04034;ec:1.1.1.137;ec:1.1.1.343;ec:1.1.1.44;ec:2.7.1.16;ec:2.7.1.19;ec:2.7.1.47;ec:4.1.2.43;ec:4.1.99.12;ec:5.1.3.1;ec:5.3.1.13;ec:5.3.1.6;foodb:FDB022145;hmdb:HMDB00618;kegg:C00199;metacyc:RIBULOSE-5P;metlin:5591;nikkaji:J275.2…
MNXM1453	(S)-4-amino-5-oxopentanoic acid zwitterion	M_glu1sa_c	C5H9NO3	131.13	0	3dmet:B00630;bigg:glu1sa;biopath:L-Glutamate_1-semialdehyde;brenda:BG21311;cas:68462-55-5;cas:None;chebi:11022;chebi:15757;chebi:57501;ec:1.2.1.70;ec:5.4.3.8;kegg:C03741;knapsack:C00007379;metacyc:GLUTAMATE-1-SEMIALDEHYDE;nikkaji:J1.256.054K;pdbechem:GLQ;pubchem:25244684;pubchem:6504;seed:cpd02345;upa:UPC03741
MNXM1455	1-(2-carboxylatophenylamino)-1-deoxy-D-ribulose 5-phosphate(3-)	M_2cpr5p_c	C12H13NO9P	346.207	-3	3dmet:B04792;bigg:2cpr5p;biopath:1-(2-Carboxyphenylamino)-1-prime-deoxyribulose-5-prime-phosphate;brenda:BG61340;cas:5962-18-5;chebi:29112;chebi:58613;ec:4.1.1.48;ec:5.3.1.24;kegg:C01302;kegg:C10528;knapsack:C00007450;metacyc:CARBOXYPHENYLAMINO-DEOXYRIBULOSE-P;nikkaji:J2.634.852H;nikkaji:J2.770.118C;pubchem:12711;pubchem:4520;pubchem:45266701;seed:cpd00956;upa:UPC01302
MNXM1456	3-(imidazol-4-yl)-2-oxopropyl phosphate(2-)	M_imacp_c	C6H7N2O5P	218.104	-2	3dmet:B00269;bigg:imacp;biopath:3-(Imidazol-4-yl)-2-oxopropyl_phosphate;brenda:BG23723;cas:99979-59-6;chebi:16426;chebi:57766;chemspider:770;ec:2.6.1.9;ec:4.2.1.19;foodb:FDB028879;hmdb:HMDB12236;kegg:C01267;knapsack:C00007308;metacyc:IMIDAZOLE-ACETOL-P;nikkaji:J670.555C;nugowiki:10961;pubchem:25244516;pubchem:4486;pubchem:792;seed:cpd00930;upa:UPC01267
MNXM1458	4-amino-4-deoxychorismate(1-)	M_4adcho_c	C10H10NO5	224.19	-1	3dmet:B04223;bigg:4adcho;brenda:BG3460;cas:97279-79-3;chebi:18198;chebi:35181;chebi:58406;ec:2.6.1.85;ec:4.1.3.38;kegg:C11355;knapsack:C00000730;metacyc:4-AMINO-4-DEOXYCHORISMATE;nikkaji:J1.639.267G;pubchem:13530;pubchem:25244713;reaxys:21082541;reaxys:4317064;seed:cpd08210;upa:UPC11355
MNXM147	L-asparagine zwitterion	M_ASN_c;M_ASN_b	C4H8N2O3	132.118	0	3dmet:B00043;beilstein:1723527;beilstein:6115348;bigg:asn-L;biopath:L-Asparagine;brenda:BG19609;cas:70-47-3;chebi:17196;chebi:32650;chebi:32651;chebi:58048;chemspider:6031;drugbank:DB00174;ec:1.14.11.n1;ec:2.3.2.7;ec:3.2.2.11;ec:3.5.1.1;ec:3.5.1.38;ec:3.5.5.4;ec:4.2.1.65;ec:6.1.1.22;ec:6.3.1.1;ec:6.3.1.4;ec:6.3.5.4;foodb:FDB000787;gmelin:327371;gmelin:3334;het:ASN;hmdb:HMDB00168;kegg:C00152;knaps…
MNXM148	thioredoxin disulfide	M_trdox_c	C10H12N4O4S2R4			bigg:trdox;biopath:Thioredoxin_(oxidized,simplified);brenda:BG93236;chebi:18191;kegg:C00343;metacyc:Ox-Thioredoxin;pubchem:3636;reactome:2142833;reactome:REACT_150508;reactome_database_id_release_44:2142833;seed:cpd11420;upa:UPC00343
MNXM1482	L-histidinol phosphate(1-)	M_hisp_c	C6H11N3O4P	220.143	-1	3dmet:B01378;beilstein:792319;bigg:hisp;biopath:L-Histidinol_phosphate;brenda:BG29977;cas:25679-93-0;chebi:16996;chebi:57980;drugbank:DB03997;ec:2.6.1.9;ec:3.1.3.15;kegg:C01100;knapsack:C00007480;metacyc:L-HISTIDINOL-P;nikkaji:J540.521A;pdb-ccd:HSA;pdbechem:HSA;pubchem:25245017;pubchem:4334;seed:cpd00807;upa:UPC01100
MNXM1488	N-(3-carboxylatopropionyl)-LL-2,6-diaminopimelate(2-)	M_sl26da_c	C11H16N2O7	288.254	-2	3dmet:B01743;bigg:sl26da;biopath:N-Succinyl-LL-2,6-diaminoheptanedioate;brenda:BG2740;cas:26605-36-7;chebi:17279;chebi:58087;ec:2.6.1.17;ec:3.5.1.18;foodb:FDB028905;hmdb:HMDB12267;kegg:C04421;knapsack:C00007597;metacyc:N-SUCCINYLLL-2-6-DIAMINOPIMELATE;nikkaji:J978.287G;nugowiki:10992;pubchem:25202447;pubchem:25245299;pubchem:7053;seed:cpd02698;upa:UPC04421
MNXM1489	N-(5-phosphonato-beta-D-ribosyl)anthranilate	M_pran_c	C12H13NO9P	346.207	-3	3dmet:B01733;bigg:pran;biopath:N-(5-prime-phosphoribosyl)-anthranilate;brenda:BG31401;cas:4220-99-9;cas:None;chebi:18277;chebi:7091;ec:2.4.2.18;ec:5.3.1.24;kegg:C04302;knapsack:C00007384;metacyc:N-5-PHOSPHORIBOSYL-ANTHRANILATE;nikkaji:J1.544.460F;pubchem:25245690;pubchem:6961;seed:cpd02642;upa:UPC04302
MNXM1496	precorrin-6A	M_pre6a_c	C44H47N4O16	887.861	-7	3dmet:B02010;beilstein:4901842;bigg:pre6a;biopath:Precorrin_6X;brenda:BG18564;chebi:27513;chebi:58513;ec:1.3.1.54;ec:2.1.1.152;kegg:C06320;metacyc:CPD-675;nikkaji:J2.760.996A;pubchem:25245479;pubchem:8556;seed:cpd03761;upa:UPC06320
MNXM1497	precorrin-6B	M_pre6b_c	C44H50N4O16	890.885	-6	3dmet:B05183;beilstein:4901795;bigg:pre6b;brenda:BG18570;cas:139663-55-1;chebi:27858;chebi:58532;ec:1.3.1.54;ec:2.1.1.132;kegg:C06319;metacyc:CPD-679;nikkaji:J2.760.995C;pubchem:25243924;pubchem:8555;seed:cpd03760;upa:UPC06319
MNXM15	NH4(+)	M_nh4_e;M_nh4_c;M_nh4_b	H4N	18.038	1	10; 109; 15; 18; 189; 19; 215; 243; 25; 263; 264; 268; 27; 282; 303; 308; 31; 324; 328; 333; 338; 342; 39; 4; 40; 411; 431; 448; 459; 460; 474; 5; 517; 60; 61; 73; 77; 79; 9; 92; 94;3dmet:B00004;beilstein:3587154;bigg:nh3;bigg:nh4;biopath:Ammonia;biopath:Ammonium-ion;bnice:C6;brenda:BG28736;brenda:BG91971;cas:14798-03-9;cas:34819-78-8;cas:7664-41-7;chebi:16134;chebi:28938;chebi:29240;chebi:29337;…
MNXM150	5'-S-methyl-5'-thioadenosine	M_5mta_c	C11H15N5O3S	297.334	0	3dmet:B01178;beilstein:42420;bigg:5mta;biopath:5-prime-Methylthioadenosine;brenda:BG2531;cas:2457-80-9;chebi:17509;chemspider:388321;drugbank:DB02282;ec:2.4.2.28;ec:2.5.1.16;ec:2.5.1.22;ec:2.5.1.23;ec:2.5.1.24;ec:2.5.1.38;ec:2.5.1.4;ec:2.5.1.43;ec:2.5.1.79;ec:3.2.2.16;ec:3.2.2.9;ec:3.3.1.2;ec:3.5.4.31;ec:3.5.4.n1;ec:4.4.1.14;foodb:FDB022465;het:MTA;hmdb:HMDB01173;kegg:C00170;metacyc:5-METHYLTHIOA…
MNXM151	glutathione disulfide(2-)	M_gthox_c	C20H30N6O12S2	610.615	-2	3dmet:B01166;bigg:gthox;biopath:Glutathione_(oxidized);brenda:BG47962;cas:27025-41-8;chebi:17858;chebi:58297;chemspider:950;drugbank:DB03310;ec:1.11.1.9;ec:1.20.4.2;ec:1.8.1.7;ec:1.8.3.3;ec:1.8.4.1;ec:1.8.4.2;ec:1.8.4.3;ec:1.8.4.4;ec:1.8.4.9;ec:1.8.5.1;ec:2.8.1.3;foodb:FDB023147;hmdb:HMDB03337;kegg:C00127;ligandbox:D00031;metacyc:OXIDIZED-GLUTATHIONE;metlin:6893;nikkaji:J415.688I;nugowiki:2918;pd…
MNXM1514	(R)-3-hydroxy-2-oxo-4-(phosphonatoooxy)butanoate	M_ohpb_c	C4H4O8P	211.044	-3	3dmet:B01959;bigg:ohpb;brenda:BG19573;brenda:BG37197;chebi:27951;chebi:58538;ec:1.1.1.290;ec:2.6.1.52;foodb:FDB024087;hmdb:HMDB06801;kegg:C06054;metacyc:3OH-4P-OH-ALPHA-KETOBUTYRATE;nikkaji:J2.761.015C;nugowiki:5926;pubchem:21145142;pubchem:25245610;pubchem:8324;seed:cpd03606;upa:UPC06054
MNXM1515	1-(5-phosphoribosyl)-5'-AMP	M_prbamp_c	C15H19N5O14P2	555.284	-4	3dmet:B04863;beilstein:7064825;bigg:prbamp;biopath:Phosphoribosyl-AMP;brenda:BG32859;brenda:BG6388;chebi:18374;chebi:59457;ec:3.5.4.19;ec:3.6.1.31;foodb:FDB028908;hmdb:HMDB12276;kegg:C02741;knapsack:C00007241;metacyc:PHOSPHORIBOSYL-AMP;nugowiki:11001;pubchem:25244977;pubchem:439795;pubchem:5701;seed:cpd01777;upa:UPC02741
MNXM152	dTDP(3-)	M_dtdp_c	C10H13N2O11P2	399.165	-3	3dmet:B01229;beilstein:64132;bigg:dtdp;biopath:2-prime-Deoxythymidine-5-prime-diphosphate;brenda:BG1308;cas:491-97-4;chebi:18075;chebi:58369;chemspider:144320;chemspider:19989845;drugbank:DB03103;ec:2.4.1.277;ec:2.4.1.278;ec:2.4.1.289;ec:2.4.2.27;ec:2.7.4.12;ec:2.7.4.9;ec:3.6.1.39;het:TYD;hmdb:HMDB01274;kegg:C00363;knapsack:C00019696;metacyc:TDP;metagene:.;metlin:6129;nikkaji:J247.693B;nugowiki:1…
MNXM1521	2-(carboxylatomethyl)-5-oxo-2,5-dihydro-2-furoate(2-)	M_2c25dho_c	C7H4O6	184.103	-2	beilstein:1373472;bigg:2c25dho;brenda:BG24997;cas:13249-46-2;chebi:16993;chebi:57979;ec:5.5.1.2;kegg:C01278;nikkaji:J1.705.604B;pubchem:4497;upa:UPC01278
MNXM153	3-(4-hydroxyphenyl)pyruvate	M_34hpp_c	C9H7O4	179.149	-1	Hawkinsinuria: 176; Tyrosinemia I: 49; Tyrosinemia II: 66; Tyrosinemia, Transient, of the Newborn: 318;3dmet:B00254;beilstein:2691632;beilstein:3950858;bigg:34hpp;biopath:3-(4-Hydroxyphenyl)pyruvate;brenda:BG46206;cas:156-39-8;chebi:15999;chebi:36242;chemspider:5341947;chemspider:954;drugbank:DB07718;ec:1.1.1.222;ec:1.1.1.237;ec:1.13.11.27;ec:1.13.11.46;ec:1.2.3.13;ec:1.3.1.12;ec:1.3.1.13;ec:2.5.…
MNXM1531	5,6-dimethylbenzimidazole	M_dmbzid_c	C9H10N2	146.189	0	3dmet:B00544;beilstein:116595;bigg:dmbzid;brenda:BG26927;cas:582-60-5;chebi:15890;chebi:23809;chemspider:655;drugbank:DB02591;ec:1.14.99.40;ec:2.4.2.21;foodb:FDB023216;gmelin:279255;het:DMD;hmdb:HMDB03701;kegg:C03114;metacyc:DIMETHYLBENZIMIDAZOLE;nikkaji:J69.209C;nugowiki:3282;pdb-ccd:DMD;pdbechem:DMD;pubchem:6009;pubchem:675;seed:cpd01997;upa:UPC03114
MNXM1532	5-amino-6-(5-phospho-D-ribosylamino)uracil	M_5apru_c	C9H13N4O9P	352.195	-2	3dmet:B01428;bigg:5apru;brenda:BG88676;chebi:18337;chebi:58453;ec:1.1.1.193;ec:3.5.4.26;kegg:C01268;knapsack:C00019665;metacyc:CPD-602;nikkaji:J1.722.459J;pdb-ccd:AOF;pubchem:25245199;pubchem:4487;seed:cpd00931;upa:UPC01268
MNXM1539	alpha-ribazole	M_rdmbzi_c	C14H18N2O4	278.304	0	3dmet:B05111;beilstein:91101;bigg:rdmbzi;biopath:alpha-Ribazole;brenda:BG46663;cas:132-13-8;chebi:10329;chemspider:389646;ec:2.7.8.26;ec:3.1.3.73;foodb:FDB027894;hmdb:HMDB11112;kegg:C05775;metacyc:ALPHA-RIBAZOLE;nikkaji:J10.013G;nugowiki:9842;pubchem:440780;pubchem:8070;seed:cpd03423;upa:UPC05775
MNXM154	acetoacetate	M_acac_c	C4H5O3	101.081	-1	BETA-KETOTHIOLASE DEFICIENCY: 5;3dmet:B00047;beilstein:1747690;beilstein:4128534;beilstein:4653987;bigg:acac;biopath:Acetoacetate;brenda:BG48725;cas:141-81-1;cas:541-50-4;chebi:13705;chebi:15344;chebi:38871;chemspider:5341896;chemspider:94;drugbank:DB01762;ec:1.1.1.30;ec:1.1.99.24;ec:1.8.1.5;ec:2.8.3.5;ec:2.8.3.9;ec:3.1.2.11;ec:3.7.1.2;ec:4.1.1.4;ec:4.1.3.4;ec:6.2.1.16;ec:6.4.1.6;foodb:FDB021801;…
MNXM155	thioredoxin	M_trdrd_c	C10H14N4O4S2R4			bigg:trdrd;biopath:Thioredoxin_(reduced,simplified);brenda:BG94255;cas:52500-60-4;chebi:15033;chebi:15967;kegg:C00342;metacyc:Red-Thioredoxin;pubchem:3635;reactome:2142774;reactome:REACT_152150;reactome_database_id_release_44:2142774;seed:cpd11421;upa:UPC00342
MNXM156	D-alanine zwitterion	M_ala_DASH_D_e;M_ala_DASH_D_c;M_ala_DASH_D_b	C3H7NO2	89.093	0	3dmet:B00036;beilstein:1720249;beilstein:4781244;bigg:ala-D;biopath:D-Alanine;brenda:BG17909;cas:338-69-2;chebi:15570;chebi:32435;chebi:32436;chebi:57416;chemspider:64234;drugbank:DB01786;ec:1.4.3.19;ec:2.1.2.7;ec:2.3.2.14;ec:2.6.1.21;ec:3.4.13.22;ec:5.1.1.1;ec:6.3.2.35;ec:6.3.2.4;foodb:FDB022546;gmelin:745914;gmelin:82157;het:DAL;hmdb:HMDB01310;kegg:C00133;knapsack:C00019654;metacyc:D-ALANINE;me…
MNXM1561	guanosine 3'-diphosphate 5'-triphosphate(6-)	M_gdptp_c	C10H12N5O20P5	677.093	-6	3dmet:B01748;beilstein:1205996;bigg:gdptp;brenda:BG1619;cas:38918-96-6;chebi:16690;chebi:60028;chebi:71477;ec:2.7.6.5;ec:3.6.1.40;kegg:C04494;metacyc:GDP-TP;nikkaji:J40.057B;pdb-ccd:0O2;pubchem:46173549;pubchem:7111;reaxys:6888426;seed:cpd02740;upa:UPC04494
MNXM1563	L-2-succinylamino-6-oxoheptanedioate(3-)	M_sl2a6o_c	C11H12NO8	286.215	-3	3dmet:B00719;bigg:sl2a6o;biopath:N-Succinyl-2-L-amino-6-oxoheptanedioate;brenda:BG2582;brenda:BG2583;chebi:15685;chebi:35266;chemspider:389314;chemspider:4925347;ec:2.3.1.117;ec:2.6.1.17;foodb:FDB028904;hmdb:HMDB12266;kegg:C04462;kegg:C05537;knapsack:C00007598;metacyc:N-SUCCINYL-2-AMINO-6-KETOPIMELATE;nikkaji:J2.756.198E;nikkaji:J788.069C;nugowiki:10991;pubchem:440349;pubchem:6419713;pubchem:7087…
MNXM157	methanol	M_meoh_e;M_meoh_c;M_meoh_b	CH4O	32.042	0	3dmet:B01170;beilstein:1098229;bigg:meoh;biopath:Methanol;brenda:BG76996;cas:67-56-1;chebi:17790;chebi:52090;chemspider:864;ec:1.1.1.244;ec:1.1.99.37;ec:1.14.13.25;ec:1.2.99.4;ec:3.1.1.44;ec:3.1.1.59;ec:3.1.1.78;ec:3.1.1.82;ec:3.1.6.16;foodb:FDB008124;gmelin:449;het:MOH;hmdb:HMDB01875;kegg:C00132;ligandbox:D02309;metacyc:METOH;metlin:4201;nikkaji:J2.364G;nugowiki:1466;pdb-ccd:MOH;pdbechem:MOH;pub…
MNXM158	uracil	M_ura_c	C4H4N2O2	112.087	0	ARGININEMIA. HYPERARGININEMIA, ARGINASE DEFICIENCY: 60; BETA-KETOTHIOLASE DEFICIENCY: 5; CARBAMOYL PHOSPHATE SYNTHETASE DEFICIENCY (CPS): 77; DIHYDROPYRIMIDINASE (DHPA): 410; DIHYDROPYRIMIDINE DEHYDROGENASE DEFICIENCY (DHPD): 334; ORNITHINE TRANSCARBAMYLASE DEFICIENCY (OTC): 189;3dmet:B00026;beilstein:606623;bigg:ura;biopath:Uracil;brenda:BG19237;cas:66-22-8;chebi:17568;chemspider:1141;drugbank:D…
MNXM1588	precorrin-5	M_pre5_c	C45H47N4O17	915.871	-7	3dmet:B05193;bigg:pre5;biopath:Precorrin_5;brenda:BG34006;chebi:27630;chebi:58518;ec:2.1.1.133;ec:2.1.1.152;kegg:C06416;metacyc:CPD-662;nikkaji:J2.763.198C;pubchem:25246147;pubchem:8651;seed:cpd03839;upa:UPC06416
MNXM1589	precorrin-8X(7-)	M_pre8_c	C45H53N4O14	873.921	-7	3dmet:B05192;bigg:pre8;biopath:Precorrin_8X;brenda:BG33973;cas:139663-56-2;chebi:28629;chebi:58581;ec:2.1.1.132;ec:5.4.1.2;kegg:C06408;metacyc:CPD-686;nikkaji:J2.763.156H;pubchem:25245131;pubchem:8643;seed:cpd03835;upa:UPC06408
MNXM159	2-oxobutanoate	M_2obut_c	C4H5O3	101.081	-1	3dmet:B00028;beilstein:1700514;beilstein:3601760;bigg:2obut;biopath:2-Oxobutanoate;brenda:BG89122;cas:600-18-0;chebi:16763;chebi:30831;chemspider:2829426;chemspider:57;drugbank:DB04553;ec:1.1.1.n5;ec:2.2.1.6;ec:2.3.3.6;ec:3.5.99.7;ec:4.3.1.19;ec:4.4.1.1;ec:4.4.1.11;ec:4.4.1.2;foodb:FDB003359;gmelin:601216;gmelin:899148;het:2KT;hmdb:HMDB00005;kegg:C00109;knapsack:C00019675;lipid:LMFA01060002;lipid…
MNXM15900	alpha-D-ribose 5-phosphate	M_r5p_c	C5H9O8P	228.094	-2	bigg:r5p;biopath:alpha-D-Ribose_5-phosphate;brenda:BG81798;cas:4300-28-1;chebi:18189;chebi:52742;kegg:C03736;nikkaji:J1.011.724K;pdb-ccd:HSX;pubchem:6499;reaxys:1728061;wikipedia:D-ribose-5-P
MNXM16	S-adenosyl-L-methionine	M_amet_c	C15H23N6O5S	399.445	1	3dmet:B04620;beilstein:3576439;beilstein:9671724;beilstein:9671725;bigg:amet;biopath:S-Adenosyl-L-methionine;brenda:BG39932;brenda:BG39935;brenda:BG6347;cas:29908-03-0;chebi:15414;chebi:33440;chebi:33442;chebi:59789;chebi:67040;come:MOL000172;drugbank:DB00118;ec:1.1.99.38;ec:1.3.99.22;ec:1.3.99.n2;ec:2.1.1.1;ec:2.1.1.10;ec:2.1.1.101;ec:2.1.1.102;ec:2.1.1.103;ec:2.1.1.104;ec:2.1.1.105;ec:2.1.1.106…
MNXM160	D-glucopyranose 6-phosphate	M_g6p_c	C6H11O9P	258.12	-2	3dmet:B04630;beilstein:1649252;bigg:g6p;brenda:BG22626;cas:299-31-0;cas:56-73-5;chebi:14314;chebi:4170;chebi:61548;chemspider:5743;drugbank:DB03581;ec:1.1.1.49;ec:2.4.1.15;ec:2.4.1.216;ec:2.4.1.36;ec:2.7.1.142;ec:2.7.1.147;ec:2.7.1.2;ec:3.1.3.58;ec:3.1.3.9;ec:3.2.1.122;ec:3.2.1.86;ec:3.2.1.93;ec:4.2.3.124;ec:5.5.1.4;foodb:FDB021818;het:1JXA;hmdb:HMDB01401;kegg:C00092;knapsack:C00007306;metacyc:D-…
MNXM1602	(2S)-2-isopropyl-3-oxosuccinate(2-)	M_3c4mop_c	C7H8O5	172.135	-2	3dmet:B01725;bigg:3c4mop;brenda:BG37061;chebi:1467;chebi:17214;chemspider:4575347;ec:1.1.1.85;foodb:FDB028806;hmdb:HMDB12149;kegg:C04236;metacyc:CPD-7100;nikkaji:J2.747.832H;nugowiki:10874;pubchem:25245894;pubchem:5462259;pubchem:6905;reaxys:1723841;seed:cpd02605;upa:UPC04236
MNXM161	pyridoxal 5'-phosphate	M_pydx5p_c	C8H8NO6P	245.126	-2	3dmet:B00005;beilstein:234749;bigg:pydx5p;biopath:Pyridoxal-phosphate;brenda:BG25540;cas:54-47-7;chebi:18405;chebi:597326;chemspider:1022;chemspider:559203;come:MOL000108;drugbank:DB00114;ec:1.4.3.5;ec:1.4.4.2;ec:2.1.2.1;ec:2.1.2.5;ec:2.2.1.8;ec:2.3.1.29;ec:2.3.1.37;ec:2.3.1.47;ec:2.3.1.50;ec:2.5.1.47;ec:2.5.1.48;ec:2.5.1.65;ec:2.5.1.76;ec:2.6.1.1;ec:2.6.1.11;ec:2.6.1.12;ec:2.6.1.13;ec:2.6.1.14;e…
MNXM1617	1-pyrroline-5-carboxylate	M_1pyr5c_c	C5H6NO2	112.107	-1	beilstein:111941;bigg:1pyr5c;brenda:BG79308;cas:2906-39-0;chebi:1372;chebi:15893;chemspider:10140206;chemspider:1159;ec:1.5.1.2;ec:2.6.1.68;foodb:FDB022542;hmdb:HMDB01301;kegg:C04322;knapsack:C00007606;metacyc:CPD-478;metlin:6145;nikkaji:J426.575K;nugowiki:1163;pubchem:1196;pubchem:11966213;pubchem:6977;reactome:113590;reactome:REACT_5452;reactome_database_id_release_44:113590;seed:cpd02431;seed:…
MNXM1626	2-C-methyl-D-erythritol 4-phosphate(2-)	M_2me4p_c	C5H11O7P	214.11	-2	3dmet:B04262;bigg:2me4p;brenda:BG65605;chebi:17764;chebi:58262;chemspider:10645747;ec:1.1.1.267;ec:2.7.7.60;kegg:C11434;knapsack:C00007297;metacyc:2-C-METHYL-D-ERYTHRITOL-4-PHOSPHATE;nikkaji:J865.583I;pubchem:13606;pubchem:21896402;reaxys:11127453;seed:cpd08286;upa:UPC11434
MNXM164	4-hydroxybenzoate	M_4hbz_c	C7H5O3	137.113	-1	3dmet:B00045;beilstein:3589159;beilstein:970950;bigg:4hbz;biopath:4-Hydroxybenzoate;brenda:BG36353;cas:456-23-5;cas:99-96-7;chebi:17879;chebi:30763;chemspider:132;drugbank:DB04242;ec:1.13.11.41;ec:1.14.13.12;ec:1.14.13.2;ec:1.14.13.33;ec:1.14.13.64;ec:1.14.99.15;ec:1.2.1.64;ec:2.4.1.194;ec:2.5.1.39;ec:2.5.1.93;ec:3.1.2.23;ec:3.8.1.6;ec:4.1.1.61;ec:4.1.3.40;ec:6.2.1.27;ec:6.2.1.n1;foodb:FDB010508;…
MNXM1641	4-CDP-2-C-methyl-D-erythritol 2-phosphate	M_2p4c2me_c	C14H22N3O17P3	597.256	-4	3dmet:B04264;beilstein:8528909;bigg:2p4c2me;brenda:BG5658;chebi:16840;chebi:57919;ec:2.7.1.148;ec:4.6.1.12;kegg:C11436;knapsack:C00007621;metacyc:2-PHOSPHO-4-CYTIDINE-5-DIPHOSPHO-2-C-MET;nikkaji:J1.304.453H;pdb-ccd:SUD;pubchem:13608;pubchem:46878430;seed:cpd08288;upa:UPC11436
MNXM1642	4-CDP-2-C-methyl-D-erythritol(2-)	M_4c2me_c	C14H23N3O14P2	519.292	-2	3dmet:B04263;beilstein:9372838;bigg:4c2me;brenda:BG5592;chebi:16578;chebi:57823;ec:2.7.1.148;ec:2.7.7.60;kegg:C11435;knapsack:C00007620;metacyc:4-CYTIDINE-5-DIPHOSPHO-2-C;nikkaji:J1.231.800F;pdb-ccd:CDM;pubchem:13607;pubchem:24970669;seed:cpd08287;upa:UPC11435
MNXM1645	7,8-dihydroneopterin 3'-phosphate	M_dhpmp_c	C9H12N5O7P	333.195	-2	3dmet:B05140;beilstein:2313670;bigg:dhpmp;chebi:48954;chebi:58762;chemspider:21865614;ec:3.6.1.n4;foodb:FDB024104;hmdb:HMDB06824;kegg:C05925;metacyc:DIHYDRONEOPTERIN-P;nikkaji:J2.760.636I;nugowiki:5949;pubchem:24771767;pubchem:25245170;pubchem:8213;seed:cpd03521;upa:UPC05925
MNXM1653	caproate	M_HEXANOATE_c;M_HEXANOATE_b	C6H11O2	115.15	-1	MAPLE SYRUP URINE DISEASE. BRANCHED-CHAIN ALPHA-KETO ACID DEHYDROGENASE DEFICIENCY (MSUD): 1; PYRUVATE DEHYDROGENASE DEFICIENCY (E3): 333;3dmet:B00324;beilstein:3601453;beilstein:773837;bigg:hxa;brenda:BG22202;cas:142-62-1;cas:151-33-7;chebi:17120;chebi:30776;chemspider:3599616;chemspider:8552;ec:3.5.1.39;foodb:FDB013897;gmelin:185066;gmelin:326340;het:6NA;hmdb:HMDB00535;kegg:C01585;knapsack:C000…
MNXM1663	dihydrolipoylprotein	M_dhlpro_c	C8H16NOS2R			bigg:dhlpro;brenda:BG94163;brenda:BG95078;chebi:16194;kegg:C02972;pubchem:5884;seed:cpd12225
MNXM168	adenine	M_ade_c	C5H5N5	135.127	0	3dmet:B00041;beilstein:608603;bigg:ade;biopath:Adenine;brenda:BG20886;cas:73-24-5;chebi:16708;chemspider:185;drugbank:DB00173;ec:1.5.99.12;ec:2.4.2.28;ec:2.4.2.7;ec:2.7.8.25;ec:2.7.8.37;ec:3.2.2.16;ec:3.2.2.4;ec:3.2.2.7;ec:3.2.2.9;ec:3.5.4.2;foodb:FDB012266;gmelin:3903;het:ADE;hmdb:HMDB00034;kegg:C00147;knapsack:C00001490;ligandbox:D00034;metacyc:ADENINE;metacyc:ADENINE-RING;metagene:ADENINE PHOS…
MNXM1688	UDP-N-acetyl-3-O-(1-carboxylatovinyl)-alpha-D-glucosamine	M_uaccg_c	C20H26N3O19P2	674.377	-3	3dmet:B01767;bigg:uaccg;biopath:UDP-N-Acetyl-3-(1-carboxyvinyl)-D-glucosamine;brenda:BG10399;cas:70222-94-5;chebi:16435;chebi:57771;chebi:68483;chebi:68507;ec:1.1.1.158;ec:1.3.1.98;ec:2.5.1.7;kegg:C04631;knapsack:C00019554;metacyc:UDP-ACETYL-CARBOXYVINYL-GLUCOSAMINE;nikkaji:J711.509A;pdb-ccd:EPU;pubchem:25244881;pubchem:7220;reaxys:77170;seed:cpd02820
MNXM169	reduced ferredoxin	M_fdxrd_c	Fe2R4S6		4	bigg:fdxrd;biopath:Ferredoxin_(reduced);brenda:BG94253;chebi:17513;kegg:C00138;metacyc:Reduced-ferredoxins;pubchem:3438;seed:cpd11620;upa:UPC00138
MNXM1697	(R)-1-ammoniopropan-2-yl phosphate(1-)	M_applp_c	C3H9NO4P	154.082	-1	3dmet:B01719;bigg:applp;brenda:BG17596;brenda:BG17597;cas:483-34-1;chebi:19029;chebi:28293;chebi:28390;chebi:58563;ec:4.1.1.81;ec:6.3.1.10;kegg:C04122;kegg:C04126;metacyc:R-1-AMINOPROPAN-2-YL-PHOSPHATE;nikkaji:J2.746.922A;nikkaji:J933.541B;pubchem:25244089;pubchem:6809;pubchem:6812;seed:cpd02547;seed:cpd02549
MNXM17	UDP	M_UDP_c	C9H11N2O12P2	401.137	-3	3dmet:B01132;beilstein:64707;bigg:udp;biopath:Uridine-5-prime-diphosphate;brenda:BG27564;cas:58-98-0;chebi:17659;chebi:58223;chemspider:16739715;chemspider:5809;drugbank:DB03435;ec:2.4.1.101;ec:2.4.1.102;ec:2.4.1.103;ec:2.4.1.104;ec:2.4.1.105;ec:2.4.1.106;ec:2.4.1.111;ec:2.4.1.114;ec:2.4.1.116;ec:2.4.1.117;ec:2.4.1.118;ec:2.4.1.120;ec:2.4.1.121;ec:2.4.1.123;ec:2.4.1.126;ec:2.4.1.127;ec:2.4.1.128;…
MNXM1706	2-isopropylmaleate(2-)	M_2ippm_c	C7H8O4	156.136	-2	3dmet:B00468;bigg:2ippm;biopath:2-Isopropylmaleate;brenda:BG23950;chebi:17275;chebi:58085;chemspider:10710392;chemspider:4444164;ec:4.2.1.33;foodb:FDB028883;hmdb:HMDB12241;kegg:C02631;metacyc:CPD-9451;nikkaji:J867.346B;nugowiki:10966;pubchem:21954611;pubchem:5280533;pubchem:5611;seed:cpd01710;upa:UPC02631
MNXM172	4-oxobutanoate	M_sucsal_c	C4H5O3	101.081	-1	3dmet:B00065;beilstein:1745187;bigg:sucsal;biopath:Succinate_semialdehyde;brenda:BG19443;cas:692-29-5;chebi:16265;chebi:26805;chebi:57706;chemspider:1080;chemspider:7822211;ec:1.1.1.61;ec:1.1.1.n11;ec:1.1.99.24;ec:1.14.13.163;ec:1.2.1.16;ec:1.2.1.24;ec:1.2.1.76;ec:1.2.1.79;ec:1.5.3.21;ec:2.6.1.19;ec:2.6.1.96;ec:3.5.1.29;ec:4.1.1.71;ec:4.1.2.n4;foodb:FDB022516;het:SSN;hmdb:HMDB01259;kegg:C00232;kn…
MNXM1721	all-trans-decaprenyl diphosphate	M_decdp_c	C50H81O7P2	856.121	-3	bigg:decdp;biopath:Decaprenyl_diphosphate;brenda:BG19933;brenda:BG87995;chebi:53043;chebi:60721;chebi:61011;chemspider:4575322;ec:2.5.1.91;foodb:FDB023878;hmdb:HMDB06288;hmdb:HMDB59616;kegg:C17432;lipidmaps:LMPR03030011;metacyc:CPD-9610;nugowiki:5413;nugowiki:58013;pubchem:123067445;pubchem:25245574;pubchem:5462210;pubchem:96023782;seed:cpd02746
MNXM173	(R)-carnitine	M_crn_e;M_crn_c;M_crn_b	C7H15NO3	161.199	0	2,4-DIENOYL-CoA REDUCTASE DEFICIENCY: 437; 3-HYDROXY-3-METHYLGLUTARYL-CoA LYASE DEFICIENCY: 4; 3-HYDROXYISOBUTYRIC ACIDURIA: 307; 3-METHYL-CROTONYL-GLYCINURIA: 27; 3-METHYLGLUTACONIC ACIDURIA, X-LINKED (TYPE II): 24; ASPHYXIA [DD]: 408; BETA-KETOTHIOLASE DEFICIENCY: 5; BIOTINIDASE DEFICIENCY: 73; CARNITINE DEFICIENCY, MYOPATHIC: 282; CARNITINE PALMITOYL TRANSFERASE DEFICIENCY (I): 263; CARNITINE …
MNXM174	9H-xanthine	M_xan_c	C5H4N4O2	152.111	0	MOLYBDENIUM CO-FACTOR DEFICIENCY. SULFITE OXIDASE DEFICIENCY: 116; XANTHINURIA TYPE I: 59; XANTHINURIA TYPE II: 483;3dmet:B00099;beilstein:609330;beilstein:8733;bigg:xan;biopath:Xanthine;brenda:BG20843;cas:69-89-6;chebi:15318;chebi:17712;chebi:48517;chemspider:1151;drugbank:DB02134;ec:1.14.13.128;ec:1.17.1.4;ec:1.17.3.2;ec:2.4.2.22;ec:3.5.4.3;foodb:FDB001977;gmelin:142613;gmelin:913730;het:XAN;hm…
MNXM1749	L-fuculose 1-phosphate(2-)	M_fc1p_c	C6H11O8P	242.121	-2	3dmet:B01377;beilstein:1881578;bigg:fc1p;brenda:BG30123;cas:92418-41-2;cas:None;chebi:16647;chebi:57846;ec:2.7.1.51;ec:4.1.2.17;kegg:C01099;knapsack:C00019651;metacyc:FUCULOSE-1P;nikkaji:J1.419.302B;pubchem:25245598;pubchem:4333;seed:cpd00806;upa:UPC01099
MNXM1756	N(2)-(3-carboxylatopropionyl)-L-arginine(1-)	M_sucarg_c	C10H17N4O5	273.266	-1	3dmet:B00575;beilstein:6977334;bigg:sucarg;brenda:BG1606;cas:1758-80-1;cas:2478-02-6;chebi:17705;chebi:58241;chemspider:450;drugbank:DB01008;ec:2.3.1.109;ec:3.5.3.23;foodb:FDB010731;hmdb:HMDB32764;kegg:C03296;metacyc:CPD-421;nikkaji:J2.741.529F;nugowiki:31422;pdb-ccd:SUG;pubchem:25245674;pubchem:463;pubchem:6152;seed:cpd02103;upa:UPC03296
MNXM1757	N-(3-carboxylatopropanoyl)-L-glutamate(3-)	M_sucglu_c	C9H10NO7	244.178	-3	3dmet:B00877;beilstein:1715224;bigg:sucglu;brenda:BG37817;cas:33981-72-5;chebi:48957;chebi:58763;ec:1.2.1.71;ec:3.5.1.96;kegg:C05931;metacyc:N2-SUCCINYLGLUTAMATE;nikkaji:J347.295G;pubchem:25244383;pubchem:8219;seed:cpd03525;upa:UPC05931
MNXM176	a ubiquinone	M_q_c			0	bigg:q;biopath:Ubiquinone;cas:1339-63-5;chebi:16389;ec:1.1.5.2;ec:1.1.5.5;ec:1.10.3.10;ec:1.10.3.11;ec:1.2.5.1;ec:1.3.5.1;ec:1.3.5.2;ec:1.6.5.3;ec:1.6.5.9;kegg:C00399;lipidbank:VCQ0001;metacyc:Ubiquinones;nikkaji:J11.403K;pubchem:3689;upa:UPC00399
MNXM1763	N-succinyl-L-glutamic 5-semialdehyde(2-)	M_sucgsa_c	C9H11NO6	229.187	-2	3dmet:B00878;bigg:sucgsa;brenda:BG27543;chebi:27657;chebi:58520;chemspider:389690;ec:1.2.1.71;ec:2.6.1.81;foodb:FDB022470;hmdb:HMDB01180;kegg:C05932;metacyc:CPD-822;metlin:6061;nikkaji:J2.760.759D;nugowiki:1058;pubchem:25244043;pubchem:440848;pubchem:8220;seed:cpd03526;upa:UPC05932
MNXM1777	S-(5-deoxy-D-ribos-5-yl)-L-homocysteine zwitterion	M_rhcys_c	C9H17NO6S	267.299	0	3dmet:B01667;bigg:rhcys;brenda:BG87897;cas:37558-16-0;chebi:17575;chebi:58195;ec:3.2.2.9;ec:4.4.1.21;kegg:C03539;knapsack:C00019629;metacyc:CPD-564;nikkaji:J1.589.202A;pdb-ccd:RHC;pubchem:25245776;pubchem:6343;seed:cpd02227
MNXM179	(S)-lactate	M_lac_DASH_L_e;M_lac_DASH_L_c;M_lac_DASH_L_b	C3H5O3	89.07	-1	3dmet:B01180;beilstein:1720251;beilstein:4655977;bigg:lac-L;biopath:L-Lactate;bnice:C15;brenda:BG82779;cas:79-33-4;chebi:16651;chebi:422;chemspider:4573803;chemspider:96860;ec:1.1.1.27;ec:1.1.99.7;ec:1.13.12.4;ec:1.2.1.22;ec:4.1.2.36;ec:5.1.2.1;foodb:FDB003294;gmelin:324523;gmelin:362717;het:2OP;hmdb:HMDB00190;kegg:C00186;knapsack:C00001191;lipidbank:DFA0268;metacyc:L-LACTATE;metlin:5205;nikkaji:…
MNXM1802	4-hydroxy-L-threonine	M_4hthr_c	C4H9NO4	135.119	0	3dmet:B01961;beilstein:1722829;bigg:4hthr;cas:21768-44-5;cas:21768-45-6;chebi:28330;chebi:60904;chemspider:167988;chemspider:3137512;foodb:FDB000470;hmdb:HMDB29389;kegg:C06056;metacyc:CPD0-2189;metacyc:CPD0-2375;nikkaji:J694.566J;nugowiki:28047;pdb-ccd:TH6;pubchem:193577;pubchem:3914727;pubchem:50986103;pubchem:8326;reaxys:1722829;seed:cpd03608
MNXM182	D-mannopyranose	M_man_c	C6H12O6	180.156	0	3dmet:B04642;beilstein:1423215;bigg:man;brenda:BG22341;brenda:BG22365;cas:3458-28-4;cas:530-26-7;chebi:16024;chebi:4208;chemspider:17893;drugbank:DB02944;ec:1.1.1.255;ec:2.7.1.7;ec:3.1.4.49;ec:5.3.1.7;foodb:FDB001202;gmelin:83255;hmdb:HMDB00169;kegg:C00159;knapsack:C00001126;metacyc:MANNOSE;nikkaji:J82.111J;nugowiki:119;pdb-ccd:BMA;pubchem:18950;pubchem:3459;reactome:964752;reactome:REACT_26142;r…
MNXM183	(6R)-5,10-methylenetetrahydrofolate	M_mlthf_c	C20H21N7O6	455.424	-2	3dmet:B04640;beilstein:5467239;beilstein:5468618;beilstein:72305;bigg:mlthf;biopath:5,10-Methylenetetrahydrofolate;brenda:BG10127;brenda:BG36393;cas:31690-11-6;cas:3432-99-3;chebi:12071;chebi:15636;chebi:1989;chebi:20502;chemspider:388320;chemspider:7827491;ec:1.5.1.15;ec:1.5.1.20;ec:1.5.1.5;ec:2.1.1.148;ec:2.1.1.45;ec:2.1.1.54;ec:2.1.2.1;ec:2.1.2.10;ec:2.1.2.11;ec:2.1.2.7;ec:2.1.2.8;foodb:FDB022…
MNXM184	carboxyacetyl-[acyl-carrier protein]	M_malACP_c	C3H3O3SR		0	bigg:malACP;brenda:BG93827;brenda:BG93828;cas:None;chebi:17330;chebi:58107;ec:2.3.1.180;kegg:C01209;metacyc:MALONYL-ACP;pubchem:4431;seed:cpd11492
MNXM186	D-xylulose 5-phosphate(2-)	M_xu5p_DASH_D_c	C5H9O8P	228.094	-2	3dmet:B01195;beilstein:1913425;beilstein:5752091;bigg:xu5p-D;biopath:D-Xylulose_5-phosphate;brenda:BG29847;cas:4212-65-1;cas:60802-29-1;cas:None;chebi:16332;chebi:27354;chebi:57737;chemspider:20015725;chemspider:388330;ec:1.1.1.301;ec:1.1.1.n10;ec:2.2.1.1;ec:2.2.1.3;ec:2.7.1.17;ec:4.1.2.9;ec:5.1.3.1;ec:5.1.3.4;foodb:FDB022290;het:5SP;hmdb:HMDB00868;kegg:C00231;knapsack:C00019693;metacyc:XYLULOSE-…
MNXM188	anthranilate	M_anth_c	C7H6NO2	136.128	-1	3dmet:B00027;beilstein:3904977;beilstein:471803;bigg:anth;biopath:Anthranilate;brenda:BG36537;cas:118-92-3;chebi:16567;chebi:30754;chemspider:222;chemspider:4573598;drugbank:DB04166;ec:1.13.11.23;ec:1.14.12.1;ec:1.14.13.35;ec:1.14.14.8;ec:1.14.16.3;ec:2.1.1.111;ec:2.3.1.113;ec:2.3.1.144;ec:2.4.2.18;ec:2.7.7.55;ec:3.7.1.13;ec:3.7.1.3;ec:4.1.1.24;ec:4.1.3.27;ec:6.2.1.32;foodb:FDB000896;gmelin:13107…
MNXM18844	1-amino-propan-2-ol	M_appl_c	C3H10NO	76.118	1	bigg:appl;biopath:1-Aminopropan-2-ol;cas:1867-62-5;cas:78-96-6;chebi:19030;chemspider:3;chemspider:3821890;drugbank:DB02576;foodb:FDB008936;hmdb:HMDB12136;kegg:C05771;metacyc:1-AMINO-PROPAN-2-OL;nikkaji:J1.961E;nugowiki:10861;pubchem:4;pubchem:4631415;pubchem:8066;seed:cpd02039
MNXM189	D-glycerate	M_glyc_DASH_R_c	C3H5O4	105.069	-1	D-GLYCERIC ACIDURA: 114;3dmet:B00076;beilstein:1721417;beilstein:1721418;beilstein:6114954;bigg:glyc-R;biopath:D-Glycerate;brenda:BG17862;brenda:BG28971;cas:28305-26-2;cas:473-81-4;cas:6000-40-4;chebi:16659;chebi:22299;chebi:32398;chebi:33508;chebi:33871;chebi:71671;chemspider:388334;chemspider:4573914;chemspider:4885497;chemspider:732;ec:1.1.1.29;ec:1.1.1.60;ec:1.1.1.81;ec:1.1.1.92;ec:2.4.1.268;…
MNXM19	S-adenosyl-L-homocysteine	M_ahcys_c	C14H20N6O5S	384.411	0	3dmet:B01134;beilstein:99188;bigg:ahcys;biopath:S-Adenosyl-L-homocysteine;brenda:BG5433;cas:979-92-0;chebi:16680;chebi:57856;chebi:67009;chemspider:388301;drugbank:DB01752;ec:2.1.1.1;ec:2.1.1.10;ec:2.1.1.101;ec:2.1.1.102;ec:2.1.1.103;ec:2.1.1.104;ec:2.1.1.105;ec:2.1.1.106;ec:2.1.1.107;ec:2.1.1.108;ec:2.1.1.109;ec:2.1.1.11;ec:2.1.1.110;ec:2.1.1.111;ec:2.1.1.114;ec:2.1.1.115;ec:2.1.1.116;ec:2.1.1.1…
MNXM190	(S)-methylmalonyl-CoA(5-)	M_mmcoa_DASH_S_c	C25H35N7O19P3S	862.567	-5	3dmet:B04716;bigg:mmcoa-S;biopath:(S)-2-Methyl-3-oxopropanoyl-CoA;brenda:BG48324;cas:104809-02-1;cas:73173-91-8;chebi:15466;chebi:57327;chemspider:13628334;ec:2.1.3.1;ec:2.3.1.94;ec:3.1.2.17;ec:4.1.1.41;ec:5.1.99.1;ec:6.4.1.3;foodb:FDB022959;hmdb:HMDB02310;kegg:C00683;metacyc:D-METHYL-MALONYL-COA;metlin:6609;nikkaji:J921.435F;nugowiki:1893;pubchem:21252287;pubchem:3952;pubchem:44229126;reactome:7…
MNXM191	ubiquinol-8	M_q8h2_c	C49H76O4	729.125	0	bigg:q8h2;brenda:BG79801;cas:56275-39-9;chebi:61682;chemspider:17216048;ec:1.3.5.2;foodb:FDB022399;hmdb:HMDB01060;metacyc:CPD-9956;metlin:5974;nugowiki:953;pubchem:22833558;pubchem:25074411;reaxys:14244780;seed:cpd15561
MNXM192	4-aminobutanoate	M_4abut_c	C4H9NO2	103.12	0	3dmet:B00090;beilstein:3536873;beilstein:906818;bigg:4abut;biopath:4-Aminobutanoate;brenda:BG19799;cas:56-12-2;chebi:16865;chebi:30566;chebi:59888;chemspider:116;drugbank:DB02530;ec:1.2.1.19;ec:1.5.3.19;ec:2.6.1.19;ec:2.6.1.96;ec:3.5.1.63;ec:3.5.1.94;ec:3.5.3.7;ec:4.1.1.15;foodb:FDB008937;gmelin:1041559;gmelin:49775;gmelin:559138;het:ABU;hmdb:HMDB00112;kegg:C00334;knapsack:C00001337;ligandbox:D00…
MNXM1934	mycolate compounds (all)	M_rmyc_c	CMRY		-1	bigg:rmyc;seed:cpd16031
MNXM194	nicotinate beta-D-ribonucleotide	M_nicrnt_c	C11H12NO9P	333.188	-2	3dmet:B01404;bigg:nicrnt;biopath:Nicotinic_acid_mononucleotide;brenda:BG2459;cas:321-02-8;chebi:15763;chebi:57502;ec:2.4.2.11;ec:2.4.2.19;ec:2.4.2.21;ec:2.7.1.173;ec:2.7.1.n4;ec:2.7.7.18;ec:3.5.1.42;hmdb:HMDB59646;kegg:C01185;knapsack:C00007447;metacyc:NICOTINATE_NUCLEOTIDE;nikkaji:J1.028.429E;nugowiki:58043;pdb-ccd:NCN;pdbechem:NCN;pubchem:25245903;pubchem:4411;reactome:197220;reactome:200492;re…
MNXM195	dihydrogen	M_h2_e;M_h2_c;M_h2_b	H2	2.016	0	113; 116; 150; 212; 240; 263; 268; 284; 308; 343; 344; 377; 38; 39; 392; 393; 40; 408; 459; 52; 61; 8; 94;bigg:h2;biopath:Hydrogen;brenda:BG45998;cas:1333-74-0;chebi:18276;chebi:29299;chemspider:762;ec:1.12.1.2;ec:1.12.1.3;ec:1.12.1.5;ec:1.12.5.1;ec:1.12.98.1;ec:1.12.98.2;ec:1.12.98.3;ec:1.12.98.4;ec:1.12.99.6;foodb:FDB016247;gmelin:3;hmdb:HMDB01362;kegg:C00282;metacyc:HYDROGEN-MOLECULE;metagene:…
MNXM1953	UDP-N-acetylmuramoyl-L-alaninate(3-)	M_uama_c	C23H33N4O20P2	747.47	-3	3dmet:B04782;beilstein:8249201;bigg:uama;brenda:BG12592;brenda:BG74764;chebi:16932;chebi:57953;ec:6.3.2.8;ec:6.3.2.9;kegg:C01212;knapsack:C00019344;metacyc:CPD0-1456;nikkaji:J890.604A;pdb-ccd:UMA;pubchem:25245974;pubchem:25246252;pubchem:4434;seed:cpd00890
MNXM1954	UDP-N-acetylmuramoyl-L-alanyl-D-glutamyl-6-carboxy-L-lysyl-D-alanyl-D-alanine	M_ugmda_c	C41H61N9O28P2	1189.914	-4	3dmet:B04972;bigg:ugmda;chebi:18199;chebi:61386;kegg:C04882;metacyc:C1;nikkaji:J2.754.729J;pubchem:25244658;pubchem:7434;reaxys:10760092;seed:cpd02968
MNXM1955	undecaprenyldiphosphonato-N-acetylmuramoyl-L-alanyl-D-gamma-glutamyl-L-lysyl-D-alanyl-D-alanine	M_uaGgla_c	C86H140N7O21P2	1670.014	-3	3dmet:B04969;beilstein:9039256;bigg:uaGgla;brenda:BG55915;chebi:37738;chebi:60032;ec:2.4.1.227;ec:2.7.8.13;kegg:C04851;metacyc:C4;nikkaji:J2.756.131D;pubchem:46173369;pubchem:7408;seed:cpd02948
MNXM196	Fe(3+)	M_fe3_e;M_fe3_c;M_fe3_b	Fe	55.845	3	bigg:fe3;biopath:Fe3+;brenda:BG91982;cas:20074-52-6;cas:7439-89-6;cas:None;chebi:29034;chemspider:27815;ec:1.16.1.7;ec:1.16.1.9;ec:1.16.3.1;ec:1.16.5.1;ec:3.6.3.30;foodb:FDB029221;gmelin:15986;het:FE;hmdb:HMDB12943;kegg:C14819;metacyc:FE+3;nikkaji:J300.942D;nugowiki:11667;pdb-ccd:FE;pdbechem:FE;pubchem:17395817;pubchem:29936;reactome:111736;reactome:912516;reactome:912519;reactome:917943;reactome…
MNXM1978	2,3-dihydroxybenzoyl 5'-adenylate(1-)	M_23dhba_c	C17H17N5O10P	482.318	-1	bigg:23dhba;brenda:BG7701;chebi:15572;chebi:57417;chemspider:552208;ec:2.7.7.58;kegg:C04030;metacyc:CPD-62;nikkaji:J2.745.371F;pubchem:636431;pubchem:6734;seed:cpd02494
MNXM198	alpha,alpha-trehalose	M_tre_e;M_tre_c;M_tre_b	C12H22O11	342.296	0	3dmet:B01375;beilstein:1292766;beilstein:1351187;beilstein:1435358;beilstein:6572855;bigg:tre;brenda:BG39582;cas:585-91-1;cas:99-20-7;chebi:16551;chebi:27082;chebi:39244;chebi:39245;chemspider:1111;chemspider:7149;chemspider:9046871;ec:2.3.1.122;ec:2.4.1.231;ec:2.4.1.245;ec:2.4.1.64;ec:3.1.3.12;ec:3.2.1.28;ec:5.4.99.16;foodb:FDB001114;foodb:FDB001115;gmelin:2145829;het:TRE;hmdb:HMDB00975;hmdb:HMD…
MNXM199	L-valine zwitterion	M_VAL_c;M_VAL_b	C5H11NO2	117.146	0	Hartnup Disease. Behavioral Disturbances, Reversible: 234500; Hypervalinemia: 277100; Pyruvate Dehydrogenase Deficiency (E3): 246900; Sotos Syndrome: 117550;3dmet:B00054;beilstein:1721136;beilstein:3933569;bigg:val-L;biopath:L-Valine;brenda:BG20495;cas:72-18-4;chebi:16414;chebi:32851;chebi:32852;chebi:57762;chemspider:6050;drugbank:DB00161;ec:1.14.13.117;ec:1.14.13.118;ec:1.4.1.23;ec:1.4.1.8;ec:2…
MNXM2	H2O	M_ACCOA_c	H2O	18.015	0	3dmet:B01124;beilstein:3587155;bigg:h2o;bigg:oh1;biopath:OH-;biopath:Water;bnice:C7;brenda:BG89181;brenda:BG92002;cas:14280-30-9;cas:3352-57-6;cas:7732-18-5;chebi:15377;chebi:16234;chemspider:936;chemspider:937;ec:1.1.1.115;ec:1.1.1.132;ec:1.1.1.136;ec:1.1.1.186;ec:1.1.1.203;ec:1.1.1.205;ec:1.1.1.22;ec:1.1.1.23;ec:1.1.1.240;ec:1.1.1.246;ec:1.1.1.308;ec:1.1.1.314;ec:1.1.1.336;ec:1.1.1.n3;ec:1.1.3.…
MNXM20	2-oxoglutarate	M_akg_c	C5H4O5	144.082	-2	2-HYDROXYGLUTARIC ACIDURIA (D): 281; 2-KETOGLUTARATE DEHYDROGENASE COMPLEX DEFICIENCY: 401; 3-METHYLGLUTACONIC ACIDURIA (TYPE IV): 338; ARTEFACTS-BACTERIAL CONTAMINATION, EXCRETION OF ORGANIC ACIDS (ARTEFACTS) [DD]: 348; FUMARIC ACIDURIA: 31; HYPERINSULINISM-HYPERAMMONEMIA SYNDROME: 459; NEWBORNS, PREMATURE INFANTS, TRANSIENT IMMATURITY OF TRANSPORT SYSTEMS OR ENZYMES: 340; PYRUVATE CARBOXYLASE D…
MNXM2026	Palmitoyl-ACP	M_palmACP_c	C27H51N2O8PRS		-1	bigg:palmACP;seed:cpd15277
MNXM2063	1D-myo-inositol 4-phosphate(2-)	M_mi4p_DASH_D_c	C6H11O9P	258.12	-2	3dmet:B01669;bigg:mi4p-D;biopath:1D-myo-Inositol_4-phosphate;brenda:BG22596;cas:46495-39-0;chebi:18384;chebi:58469;chemspider:17216102;ec:3.1.3.57;foodb:FDB022548;hmdb:HMDB01313;kegg:C03546;metacyc:D-MYO-INOSITOL-4-PHOSPHATE;metlin:6151;nikkaji:J392.708C;nugowiki:1175;pubchem:25200523;pubchem:6349;seed:cpd02230
MNXM207	nitrate	M_no3_e;M_no3_c;M_no3_b	NO3	62.005	-1	3dmet:B00068;beilstein:3587575;bigg:no3;biopath:Nitrate;brenda:BG28865;cas:14797-55-8;cas:7697-37-2;chebi:17632;chebi:48107;chemspider:918;ec:1.14.12.17;ec:1.7.1.1;ec:1.7.1.2;ec:1.7.1.3;ec:1.7.6.1;ec:1.7.99.4;ec:3.6.3.26;foodb:FDB003811;gmelin:1574;gmelin:1576;het:NO3;hmdb:HMDB02878;kegg:C00244;ligandbox:D02313;metacyc:CPD-15028;metacyc:NITRATE;metlin:3208;nikkaji:J2.734K;nugowiki:2461;pdbechem:N…
MNXM2074	2-phosphonatoglycolate(3-)	M_2pglyc_c	C2H2O6P	153.007	-3	3dmet:B00215;bigg:2pglyc;brenda:BG15506;cas:13147-57-4;chebi:17150;chebi:19763;chebi:58033;chemspider:514;drugbank:DB02726;ec:3.1.3.18;foodb:FDB022263;het:PGA;hmdb:HMDB00816;kegg:C00988;knapsack:C00007561;metacyc:CPD-67;metlin:5780;nikkaji:J631.157A;nugowiki:734;pdb-ccd:PGA;pubchem:24916760;pubchem:4234;pubchem:529;reaxys:3667187;seed:cpd00727;upa:UPC00988
MNXM21	acetyl-CoA(4-)	M_accoa_c	C23H34N7O17P3S	805.539	-4	3dmet:B04621;beilstein:8468140;bigg:accoa;biopath:Acetyl-CoA;brenda:BG36329;cas:72-89-9;chebi:15351;chebi:57288;chemspider:392413;ec:1.2.1.10;ec:1.2.1.18;ec:1.2.1.51;ec:1.2.3.6;ec:2.3.1.1;ec:2.3.1.10;ec:2.3.1.102;ec:2.3.1.105;ec:2.3.1.107;ec:2.3.1.11;ec:2.3.1.150;ec:2.3.1.155;ec:2.3.1.157;ec:2.3.1.16;ec:2.3.1.160;ec:2.3.1.161;ec:2.3.1.162;ec:2.3.1.163;ec:2.3.1.165;ec:2.3.1.167;ec:2.3.1.17;ec:2.3.…
MNXM210	keto-phenylpyruvate	M_phpyr_c	C9H7O3	163.15	-1	HAWKINSINURIA: 176; PHENYLKETONURIA (PKU): 135; TYROSINEMIA I: 49; TYROSINEMIA II: 66; TYROSINEMIA, TRANSIENT, OF THE NEWBORN: 318;3dmet:B00048;3dmet:B00496;beilstein:2207312;beilstein:2413207;beilstein:3944391;bigg:phpyr;biopath:Phenylpyruvate;brenda:BG28296;brenda:BG89230;cas:156-06-9;cas:5801-57-0;chebi:16815;chebi:18005;chebi:30851;chebi:32815;chemspider:20058468;chemspider:3784710;chemspider…
MNXM211	L-citrulline zwitterion	M_citr_DASH_L_c	C6H13N3O3	175.186	0	CARBAMOYL PHOSPHATE SYNTHETASE DEFICIENCY (CPS): 77; CITRULLINEMIA TYPE I. ASS: 92; CITRULLINEMIA TYPE II, ADULT-ONSET: 448; DELTA-PYRROLIDINE-5-CARBOXYLATE SYNTHASE DEFICIENCY: 474; HYPERLYSINEMIA II OR SACCHAROPINURIA: 424; HYPERORNITHINEMIA-HYPERAMMONEMIA-HOMOCITRULLINURIA [HHH-SYNDROME]: 215; N-ACETYLGLUTAMATE SYNTHETASE DEFICIENCY. NAGS DEFICIENCY: 243; NARP SYNDROME: 447; ORNITHINE TRANSCAR…
MNXM212	adenosine	M_adn_c	C10H13N5O4	267.241	0	3dmet:B01189;beilstein:624881;beilstein:93029;bigg:adn;biopath:Adenosine;brenda:BG850;cas:5536-17-4;cas:58-61-7;chebi:16335;chebi:45327;chemspider:18660726;chemspider:54923;drugbank:DB00194;drugbank:DB00640;ec:1.1.3.39;ec:2.7.1.20;ec:3.2.2.7;ec:3.3.1.1;ec:3.5.4.4;foodb:FDB003554;gmelin:53385;het:ADN;hmdb:HMDB00050;kegg:C00212;kegg:D06298;knapsack:C00007444;ligandbox:D00045;ligandbox:D06298;metacy…
MNXM213	hypoxanthine	M_hxan_c	C5H4N4O	136.111	0	ASPHYXIA [DD]: 408; MOLYBDENIUM CO-FACTOR DEFICIENCY. SULFITE OXIDASE DEFICIENCY: 116; XANTHINURIA TYPE II: 483;3dmet:B00078;beilstein:5811;bigg:hxan;biopath:Hypoxanthine;brenda:BG20837;cas:68-94-0;chebi:17368;chemspider:768;drugbank:DB04076;ec:1.17.1.4;ec:2.4.2.44;ec:2.4.2.8;ec:3.2.2.12;ec:3.2.2.2;ec:3.2.2.26;ec:3.5.4.2;foodb:FDB003949;gmelin:464558;het:HPA;hmdb:HMDB00157;kegg:C00262;knapsack:C0…
MNXM2158	UDP-alpha-D-galactofuranose	M_udpgalfur_c	C15H22N2O17P2	564.286	-2	bigg:udpgalfur;brenda:BG41771;brenda:BG6426;cas:638-23-3;chebi:18251;chebi:58423;chebi:66915;chebi:67118;ec:2.4.1.287;ec:2.4.1.288;ec:5.4.99.9;kegg:C03733;metacyc:UDP-D-GALACTO-14-FURANOSE;nikkaji:J794.314H;pubchem:25244316;pubchem:6496;reaxys:8528173;reaxys:8745675;seed:cpd02338
MNXM216	nicotinamide	M_ncam_c	C6H6N2O	122.125	0	3dmet:B00044;beilstein:383619;bigg:ncam;biopath:Nicotinamide;brenda:BG23463;cas:98-92-0;chebi:17154;chemspider:911;drugbank:DB02701;ec:2.1.1.1;ec:2.4.2.12;ec:3.2.2.14;ec:3.2.2.5;ec:3.2.2.6;ec:3.5.1.19;foodb:FDB012485;gmelin:3336;het:NCA;hmdb:HMDB01406;kegg:C00153;knapsack:C00000209;ligandbox:D00036;metacyc:NIACINAMIDE;metlin:1497;nikkaji:J3.988H;nugowiki:1268;pdb-ccd:NCA;pdbechem:NCA;pubchem:3453…
MNXM2178	2-demethylmenaquinone-8	M_2dmmq8_c	C50H70O2	703.09	0	beilstein:1899159;bigg:2dmmq8;cas:29790-47-4;chebi:48455;chemspider:4525368;lipidmaps:LMPR02030027;metacyc:DEMETHYLMENAQUINONE;pubchem:5376004;pubchem:85297380;seed:cpd15352
MNXM218	ethanolamine	M_etha_e;M_etha_c;M_etha_b	C2H8NO	62.091	1	ETHANOLAMINOSIS: 132;3dmet:B01183;beilstein:505944;bigg:etha;biopath:Ethanolamine;brenda:BG15562;cas:141-43-5;chebi:16000;chebi:57603;chemspider:13835336;chemspider:392552;drugbank:DB03994;ec:1.4.3.8;ec:2.7.1.82;ec:2.7.8.29;ec:3.1.3.75;ec:3.5.1.99;ec:4.3.1.7;foodb:FDB000769;gmelin:1650;het:ETA;hmdb:HMDB00149;kegg:C00189;knapsack:C00007279;ligandbox:D05074;metacyc:ETHANOL-AMINE;metagene:HYPOPHOSPH…
MNXM22	hydrogen peroxide	M_h2o2_c	H2O2	34.015	0	beilstein:3587191;bigg:h2o2;biopath:Hydrogen_peroxide;brenda:BG28703;cas:14691-59-9;cas:7722-84-1;chebi:16240;chebi:29192;chebi:44785;chemspider:763;ec:1.1.3.10;ec:1.1.3.11;ec:1.1.3.12;ec:1.1.3.13;ec:1.1.3.15;ec:1.1.3.16;ec:1.1.3.17;ec:1.1.3.18;ec:1.1.3.19;ec:1.1.3.21;ec:1.1.3.23;ec:1.1.3.27;ec:1.1.3.29;ec:1.1.3.3;ec:1.1.3.37;ec:1.1.3.38;ec:1.1.3.39;ec:1.1.3.4;ec:1.1.3.40;ec:1.1.3.41;ec:1.1.3.42;…
MNXM220	CDP(3-)	M_CDP_c	C9H12N3O11P2	400.153	-3	3dmet:B01162;bigg:cdp;biopath:Cytidine-5-prime-diphosphate;brenda:BG27664;cas:63-38-7;chebi:17239;chebi:58069;chemspider:16740259;chemspider:5902;drugbank:DB04555;ec:2.4.1.60;ec:2.7.1.108;ec:2.7.1.161;ec:2.7.1.174;ec:2.7.1.n5;ec:2.7.4.14;ec:2.7.4.25;ec:2.7.4.6;foodb:FDB022683;het:CDP;hmdb:HMDB01546;kegg:C00112;metacyc:CDP;metlin:6313;nikkaji:J150.290E;nugowiki:1400;pdb-ccd:CDP;pdbechem:CDF;pubche…
MNXM2214	apo-[acyl-carrier protein]	M_apoACP_c	HOR		0	bigg:apoACP;brenda:BG94274;chebi:16139;kegg:C03688;metacyc:Myelin-proteolipids;pubchem:6463;seed:cpd12370
MNXM2219	carboxy hexacosanoyl-CoA	M_chexccoa_c	C48H82N7O19P3S	1186.186	-4	bigg:chexccoa;seed:cpd15937
MNXM222	glycolate	M_glyclt_c	C2H3O3	75.043	-1	3dmet:B01175;bigg:glyclt;biopath:Glycolate;brenda:BG15456;cas:666-14-8;cas:79-14-1;chebi:17497;chebi:29805;chemspider:4573887;chemspider:737;drugbank:DB03085;ec:1.1.1.26;ec:1.1.1.79;ec:1.1.3.15;ec:1.1.99.14;ec:1.2.1.21;ec:3.1.3.18;ec:3.8.1.3;ec:4.2.99.12;foodb:FDB003298;het:GOA;hmdb:HMDB00115;kegg:C00160;knapsack:C00007461;lipid:LMFA01050148;lipidbank:DFA0267;metacyc:GLYCOLLATE;metagene:PRIMARY H…
MNXM223	menaquinol-8	M_mql8_c	C51H74O2	719.132	0	bigg:mql8;chebi:61684;ec:2.1.1.163;metacyc:REDUCED-MENAQUINONE;pubchem:45479636;seed:cpd15499
MNXM224	myristoyl-CoA(4-)	M_tdcoa_c	C35H58N7O17P3S	973.858	-4	3dmet:B04857;bigg:tdcoa;biopath:Myristyl-CoA;brenda:BG16979;brenda:BG16981;cas:3130-72-1;chebi:15532;chebi:57385;chemspider:58623;drugbank:DB02180;ec:1.14.99.31;ec:1.14.99.32;ec:2.3.1.155;foodb:FDB022670;het:1IIC;hmdb:HMDB01521;kegg:C02593;lipid:LMFA07050008;lipidmaps:LMFA07050008;metacyc:TETRADECANOYL-COA;metlin:3707;nikkaji:J589.553G;nugowiki:1379;pubchem:24701373;pubchem:25244582;pubchem:5585;…
MNXM2246	L-methionine S-oxide	M_metsox_DASH_S_DASH_L_c	C5H11NO3S	165.211	0	3dmet:B04873;beilstein:1723793;beilstein:1723794;beilstein:2206690;bigg:metsox-S-L;biopath:L-Methioninesulfoxide;brenda:BG36215;cas:3226-65-1;cas:62697-73-8;chebi:17016;chebi:49033;chebi:49034;chemspider:824;drugbank:DB02235;foodb:FDB022789;hmdb:HMDB02005;kegg:C02989;metacyc:CPD0-1959;metacyc:L-Methionine-sulfoxides;metlin:6428;nikkaji:J231.856C;nugowiki:1588;pdb-ccd:MHO;pubchem:5898;pubchem:847;…
MNXM2254	Mg-protoporphyrin IX	M_mppp9_c	C34H30MgN4O4	582.931	-2	3dmet:B01666;beilstein:6365239;bigg:mppp9;brenda:BG36464;cas:14947-11-6;cas:15985-39-4;chebi:15431;chebi:60492;ec:2.1.1.11;ec:6.6.1.1;kegg:C03516;knapsack:C00007369;metacyc:MG-PROTOPORPHYRIN;pdbechem:HEG;pubchem:44229120;pubchem:6325;seed:cpd02216
MNXM2264	N-acetylmuramoyl-L-alanyl-D-glutamyl-meso-2,6-diaminopimelyl-D-alanyl-D-alanine-diphosphoundecaprenol	M_uagmda_c	C87H139N7O23P2	1713.015	-4	3dmet:B05133;bigg:uagmda;chebi:61387;chebi:61543;kegg:C05897;metacyc:C5;nikkaji:J2.760.323H;pubchem:52940090;pubchem:8185;seed:cpd03494
MNXM2276	pseudouridine 5'-phosphate(2-)	M_psd5p_c	C9H11N2O9P	322.165	-2	3dmet:B01399;bigg:psd5p;brenda:BG84652;cas:1157-60-4;chebi:18116;chebi:58380;chemspider:388535;ec:2.7.1.83;ec:4.2.1.70;foodb:FDB022525;het:PSU;hmdb:HMDB01271;kegg:C01168;metacyc:PSEUDOURIDINE-5-P;nikkaji:J2.731.765K;nugowiki:1139;pdb-ccd:PSU;pubchem:25245232;pubchem:439424;pubchem:4395;seed:cpd00859
MNXM228	nitric oxide	M_no_e;M_no_c;M_no_b	NO	30.006	0	3dmet:B00122;bigg:no;biopath:Nitric_oxide;brenda:BG36252;cas:10102-43-9;chebi:16480;chemspider:127983;chemspider:2272768;drugbank:DB00435;ec:1.14.12.17;ec:1.14.13.165;ec:1.14.13.39;ec:1.7.1.14;ec:1.7.5.2;ec:1.7.6.1;ec:1.7.99.7;foodb:FDB021825;gmelin:451;hmdb:HMDB03378;kegg:C00533;ligandbox:D00074;metacyc:NITRIC-OXIDE;metlin:6912;molbase:943;nikkaji:J161.349I;nugowiki:2959;pdbechem:NO;pubchem:1450…
MNXM23	pyruvate	M_pyr_e;M_pyr_c;M_pyr_b	C3H3O3	87.054	-1	100; 109; 113; 135; 176; 181; 24; 318; 319; 333; 374; 383; 49; 510; 66;3dmet:B00006;beilstein:3587721;beilstein:506211;bigg:pyr;biopath:Pyruvate;bnice:C14;brenda:BG17694;cas:127-17-3;cas:57-60-3;chebi:15361;chebi:32816;chemspider:1031;chemspider:96901;drugbank:DB00119;ec:1.1.1.27;ec:1.1.1.28;ec:1.1.1.38;ec:1.1.1.39;ec:1.1.1.40;ec:1.1.1.83;ec:1.1.99.6;ec:1.1.99.7;ec:1.2.1.51;ec:1.2.3.3;ec:1.2.3.6;…
MNXM231	L-isoleucine zwitterion	M_ILE_c;M_ILE_b	C6H13NO2	131.173	0	3dmet:B01236;beilstein:1721792;beilstein:4660432;bigg:ile-L;biopath:L-Isoleucine;brenda:BG22459;cas:73-32-5;chebi:17191;chebi:32604;chebi:32605;chebi:58045;chemspider:6067;drugbank:DB00167;ec:1.14.13.117;ec:1.14.13.118;ec:2.6.1.32;ec:2.6.1.42;ec:6.1.1.5;foodb:FDB012397;gmelin:1064207;gmelin:486381;het:ILE;hmdb:HMDB00172;kegg:C00407;knapsack:C00001374;ligandbox:D00065;lipidmaps:LMFA01100047;metacy…
MNXM232	ubiquinone-8	M_q8_c	C49H74O4	727.109	0	bigg:q8;brenda:BG18990;cas:1339-63-5;cas:2394-68-5;chebi:61683;chemspider:4446659;ec:1.3.5.2;kegg:C17569;lipidbank:VCQ0005;lipidmaps:LMPR02010005;metacyc:UBIQUINONE-8;nikkaji:J34.208D;pdb-ccd:UQ8;pubchem:5283546;pubchem:7850616;pubchem:96023914;seed:cpd15560
MNXM2320	2-deoxy-D-ribose 5-phosphate(2-)	M_2dr5p_c	C5H9O7P	212.095	-2	3dmet:B04714;beilstein:3670922;bigg:2dr5p;brenda:BG34541;cas:102916-66-5;chebi:16132;chebi:57651;ec:4.1.2.4;ec:5.4.2.7;kegg:C00673;metacyc:DEOXY-RIBOSE-5P;nikkaji:J993.340I;pdb-ccd:AAB;pdbechem:DRZ;pubchem:3942;upa:UPC00673
MNXM234	dUMP	M_DUMP_c	C9H11N2O8P	306.166	-2	3dmet:B01231;beilstein:4011255;bigg:dump;biopath:2-prime-Deoxyuridine-5-prime-phosphate;brenda:BG27436;cas:964-26-1;chebi:17622;chebi:246422;chemspider:18555972;chemspider:58574;drugbank:DB03800;ec:2.1.1.148;ec:2.1.1.45;ec:3.5.4.12;ec:3.5.4.30;ec:3.6.1.23;foodb:FDB022604;gmelin:338416;het:DU;hmdb:HMDB01409;kegg:C00365;knapsack:C00019282;metacyc:DUMP;metlin:6225;nikkaji:J298.569A;nugowiki:1271;pdb…
MNXM235	orotate	M_orot_c	C5H3N2O4	155.088	-1	126; 17; 189; 215; 243; 25; 383; 60; 61; 92;3dmet:B00083;beilstein:3651747;beilstein:383901;bigg:orot;biopath:Orotate;brenda:BG20827;cas:65-86-1;cas:73-97-2;chebi:16742;chebi:30839;chemspider:942;drugbank:DB02262;ec:1.3.1.14;ec:1.3.1.15;ec:1.3.3.1;ec:1.3.5.2;ec:1.3.98.1;ec:1.3.99.11;ec:2.4.2.10;foodb:FDB012327;gmelin:101990;gmelin:464718;het:ORO;hmdb:HMDB00226;kegg:C00295;knapsack:C00007300;knaps…
MNXM2351	biotinyl-5'-AMP	M_btamp_c	C20H27N7O9PS	572.509	-1	3dmet:B05138;bigg:btamp;brenda:BG10349;cas:4130-20-5;chebi:3110;chebi:62414;chemspider:389681;foodb:FDB023336;hmdb:HMDB04220;kegg:C05921;metacyc:BIO-5-AMP;nikkaji:J734.022B;nugowiki:3801;pdb-ccd:BT5;pubchem:25203451;pubchem:440839;pubchem:8209;reaxys:20733000;seed:cpd03517
MNXM236	stearate	M_ocdca_e;M_ocdca_c;M_ocdca_b	C18H35O2	283.469	-1	3dmet:B01462;beilstein:3590530;beilstein:608585;bigg:ocdca;cas:57-11-4;cas:646-29-7;chebi:25629;chebi:28842;chemspider:2298422;chemspider:5091;drugbank:DB03193;foodb:FDB002941;gmelin:11738;gmelin:344065;het:STE;hmdb:HMDB00827;kegg:C01530;knapsack:C00001238;knapsack:C00032087;ligandbox:D00119;lipid:LMFA01010018;lipidbank:DFA0018;lipidmaps:LMFA01010018;metacyc:STEARIC_ACID;metlin:189;nikkaji:J1.379…
MNXM2361	cobalt-precorrin-4	M_copre4_c	C44H43CoN4O16	942.763	-7	3dmet:B05537;bigg:copre4;brenda:BG59337;chebi:3792;chebi:60061;kegg:C11540;metacyc:CPD-9041;pubchem:13707;pubchem:52940191;seed:cpd08370;upa:UPC11540
MNXM237	10-formyltetrahydrofolate	M_10fthf_c	C20H21N7O7	471.423	-2	3dmet:B04652;beilstein:101559;bigg:10fthf;biopath:10-Formyl-5,6,7,8-tetrahydrofolate;brenda:BG36253;cas:2800-34-2;chebi:15637;chebi:57454;chemspider:109092;ec:1.5.1.6;ec:2.1.2.13;ec:2.1.2.2;ec:2.1.2.3;ec:2.1.2.n1;ec:3.5.1.10;ec:3.5.4.9;ec:6.3.4.3;foodb:FDB022345;hmdb:HMDB00972;kegg:C00234;knapsack:C00007251;metacyc:10-FORMYL-THF;metlin:5912;nikkaji:J356.348K;nugowiki:873;pubchem:122347;pubchem:35…
MNXM2371	dTDP-4-dehydro-6-deoxy-beta-L-mannose	M_dtdp4d6dm_c	C16H22N2O15P2	544.298	-2	3dmet:B04717;bigg:dtdp4d6dm;brenda:BG32828;chebi:15744;chebi:45868;chebi:57494;chebi:62830;ec:1.1.1.133;ec:1.1.1.134;ec:1.1.1.339;ec:1.1.1.344;ec:5.1.3.13;kegg:C00688;metacyc:DTDP-DEOH-DEOXY-MANNOSE;nikkaji:J1.118.397B;pdb-ccd:TDO;pdbechem:TDO;pubchem:25244324;pubchem:3957;seed:cpd00522
MNXM2378	glyceraldehyde 3-phosphate(2-)	M_g3p_c	C3H5O6P	168.042	-2	beilstein:1725008;bigg:g3p;brenda:BG17970;cas:142-10-9;cas:591-59-3;chebi:17138;chebi:58027;drugbank:DB02263;ec:2.2.1.3;ec:4.2.1.20;kegg:C00661;knapsack:C00007285;nikkaji:J476.203G;pubchem:3930;reaxys:1876301;seed:cpd00102;upa:UPC00661
MNXM238	3-methyl-2-oxobutanoate	M_3mob_c	C5H7O3	115.107	-1	3dmet:B00039;bigg:3mob;biopath:3-Methyl-2-oxobutanoate;brenda:BG36337;cas:759-05-7;chebi:11851;chebi:16530;chemspider:4375810;chemspider:48;drugbank:DB04074;ec:1.1.1.84;ec:1.2.1.25;ec:1.4.1.23;ec:1.4.1.8;ec:2.1.2.11;ec:2.3.3.13;ec:2.6.1.32;ec:2.6.1.42;ec:2.6.1.66;ec:4.1.2.12;ec:4.2.1.9;foodb:FDB012250;het:KIV;hmdb:HMDB00019;kegg:C00141;knapsack:C00007623;lipid:LMFA01020274;lipidbank:DFA0388;lipid…
MNXM2397	menadione	M_mndn_c	C11H8O2	172.18	0	3dmet:B01850;bigg:mndn;brenda:BG2997;cas:57414-02-5;cas:58-27-5;chebi:28869;chemspider:3915;drugbank:DB00170;foodb:FDB000953;het:VK3;hmdb:HMDB01892;kegg:C05377;ligandbox:D02335;lipidbank:VVK0025;metacyc:CPD-3766;metlin:3910;nikkaji:J4.591H;nugowiki:1483;pdb-ccd:VK3;pdbechem:VK3;pubchem:4055;pubchem:7751;pubchem:7849394;seed:cpd03185;wikipedia:Menadione
MNXM242	D-ribose	M_rib_DASH_D_e;M_rib_DASH_D_c;M_rib_DASH_D_b	C5H10O5	150.13	0	3dmet:B04636;beilstein:1904878;beilstein:1904879;beilstein:1904880;beilstein:1904882;beilstein:8977514;bigg:rib-D;biopath:alpha-D-Ribofuranose;brenda:BG20410;brenda:BG20411;cas:13221-22-2;cas:50-69-1;chebi:16988;chebi:46997;chebi:47000;chebi:47004;chebi:47005;chebi:47013;chebi:6178;chemspider:389751;chemspider:5341884;chemspider:5360181;chemspider:5575;chemspider:8172289;drugbank:DB01936;ec:1.1.1…
MNXM243	3',5'-cyclic AMP(1-)	M_cAMP_c	C10H11N5O6P	328.198	-1	3dmet:B01289;beilstein:52645;bigg:camp;biopath:Adenosine-3-prime,5-prime-monophosphate_(cyclic);brenda:BG664;cas:60-92-4;chebi:17489;chebi:58165;chemspider:5415746;chemspider:5851;drugbank:DB02527;ec:3.1.4.53;ec:4.6.1.1;foodb:FDB001497;het:CMP;hmdb:HMDB00058;kegg:C00575;knapsack:C00001497;metacyc:CAMP;metlin:5120;nikkaji:J4.811I;nugowiki:42;pdb-ccd:CMP;pdbechem:CMP;pubchem:3854;pubchem:6076;pubch…
MNXM244	3-oxopropanoate	M_msa_c	C3H3O3	87.054	-1	3dmet:B00062;beilstein:1741700;bigg:msa;biopath:3-Oxopropanoate;bnice:C38;brenda:BG17697;cas:926-61-4;cas:None;chebi:17960;chebi:33190;chemspider:14087608;chemspider:7822115;chemspider:845;ec:1.1.1.298;ec:1.1.1.59;ec:1.2.1.15;ec:1.2.1.18;ec:1.2.1.75;ec:1.7.3.5;ec:2.6.1.18;ec:4.1.2.29;ec:4.2.1.27;foodb:FDB027893;gmelin:164397;gmelin:1997238;hmdb:HMDB11111;kegg:C00222;kegg:C12069;metacyc:CPD-1135;m…
MNXM245	L-glutamic 5-semialdehyde zwitterion	M_glu5sa_c	C5H9NO3	131.13	0	3dmet:B00252;beilstein:1704370;bigg:glu5sa;biopath:L-Glutamate_5-semialdehyde;brenda:BG21312;cas:496-92-4;cas:None;chebi:17232;chebi:58066;chemspider:167744;ec:1.2.1.41;ec:2.6.1.13;foodb:FDB022847;hmdb:HMDB02104;kegg:C01165;knapsack:C00007475;metacyc:L-GLUTAMATE_GAMMA-SEMIALDEHYDE;metlin:6488;nikkaji:J40.076I;nugowiki:1687;pubchem:193305;pubchem:25245270;pubchem:4392;reactome:31339;reactome:REACT…
MNXM2454	1-deoxy-D-xylulose	M_dxyl_c	C5H10O4	134.13	0	bigg:dxyl;brenda:BG20389;cas:60299-43-6;chebi:28354;chemspider:17216098;chemspider:330;foodb:FDB022537;hmdb:HMDB01292;kegg:C06257;knapsack:C00018095;metacyc:CPD-1093;metlin:6138;nikkaji:J1.514.952C;nugowiki:1155;pubchem:12444984;pubchem:337;pubchem:8496;seed:cpd03738
MNXM25	succinate(2-)	M_SUC_c;M_SUC_b	C4H4O4	116.072	-2	FEEDING: AMINO ACID FORMULA [DD]: 341; SHORT CHAIN ACYL-COA DEHYDROGENASE DEFICIENCY (SCAD): 40;3dmet:B00012;beilstein:1754069;beilstein:1863859;beilstein:3904279;bigg:succ;biopath:Succinate;brenda:BG19270;cas:110-15-6;cas:56-14-4;chebi:15741;chebi:30031;chebi:30779;chemspider:1078;chemspider:140973;drugbank:DB00139;ec:1.14.11.1;ec:1.14.11.10;ec:1.14.11.11;ec:1.14.11.12;ec:1.14.11.13;ec:1.14.11.1…
MNXM252	(S)-dihydroorotate	M_dhor_DASH_S_c	C5H5N2O4	157.104	-1	3dmet:B01220;beilstein:83957;bigg:dhor-S;biopath:(S)-4,5-Dihydroorotate;brenda:BG20956;cas:155-54-4;cas:5988-19-2;chebi:17025;chebi:30864;chemspider:388355;chemspider:4573876;ec:1.3.1.14;ec:1.3.1.15;ec:1.3.3.1;ec:1.3.5.2;ec:1.3.98.1;ec:1.3.99.11;ec:3.5.2.3;foodb:FDB023149;gmelin:1473795;gmelin:1484350;het:DOR;hmdb:HMDB03349;kegg:C00337;knapsack:C00007302;metacyc:DI-H-OROTATE;metlin:6899;nikkaji:J…
MNXM2533	L-seryl-AMP	M_seramp_c	C13H18N6O9P	433.291	-1	bigg:seramp;cas:52435-67-3;chebi:61231;chebi:61645;metacyc:SERYL-AMP;pubchem:25244014;reaxys:68350;seed:cpd15564
MNXM254	hydrogen cyanide	M_cyan_c	CHN	27.025	0	3dmet:B00275;3dmet:B01179;beilstein:1900509;beilstein:2069401;bigg:cyan;biopath:Hydrogen_cyanide;brenda:BG28587;cas:57-12-5;cas:6914-07-4;cas:74-90-8;chebi:17514;chebi:18407;chebi:36856;chemspider:748;ec:1.14.17.4;ec:1.16.1.6;ec:1.4.99.5;ec:2.8.1.1;ec:2.8.1.2;ec:4.1.2.10;ec:4.1.2.11;ec:4.1.2.37;ec:4.1.2.46;ec:4.2.1.66;ec:4.4.1.9;foodb:FDB006696;foodb:FDB014486;gmelin:113;gmelin:89;hmdb:HMDB02084;…
MNXM256	thiamine diphosphate	M_thmpp_c	C12H16N4O7P2S	422.291	-2	3dmet:B01146;beilstein:3577792;beilstein:4168438;bigg:thmpp;biopath:Thiamine_diphosphate;brenda:BG3706;cas:136-09-4;cas:154-87-0;chebi:45931;chebi:58937;chebi:9532;chemspider:1100;chemspider:13082024;ec:1.2.1.58;ec:1.2.2.2;ec:1.2.3.3;ec:1.2.4.1;ec:1.2.4.2;ec:1.2.4.4;ec:1.2.7.1;ec:1.2.7.10;ec:1.2.7.3;ec:1.2.7.8;ec:1.2.7.9;ec:2.2.1.1;ec:2.2.1.3;ec:2.2.1.4;ec:2.2.1.5;ec:2.2.1.6;ec:2.2.1.7;ec:2.3.3.1…
MNXM2563	tetrahydropteroyltri-L-glutamate(4-)	M_hpglu_c	C29H33N9O12	699.625	-4	bigg:hpglu;bigg:thglu;brenda:BG15105;brenda:BG88660;chebi:17420;chebi:26920;chebi:58140;chemspider:17625690;ec:2.1.1.14;foodb:FDB028919;hmdb:HMDB12290;kegg:C04144;metacyc:CPD-1301;metacyc:CPD-9021;nikkaji:J2.747.003C;nugowiki:11015;pubchem:16722112;pubchem:45479706;pubchem:6829;seed:cpd02555;upa:UPC04144
MNXM257	dTMP	M_dtmp_c	C10H13N2O8P	320.193	-2	3dmet:B01230;beilstein:3916216;beilstein:4159138;beilstein:47541;beilstein:764603;beilstein:7727735;bigg:dtmp;biopath:2-prime-Deoxythymidine-5-prime-phosphate;brenda:BG1170;brenda:BG1171;brenda:BG73743;cas:365-07-1;chebi:17013;chebi:26999;chebi:42112;chebi:46960;chemspider:10239189;chemspider:9319;drugbank:DB01643;ec:2.1.1.148;ec:2.1.1.45;ec:2.7.1.21;ec:2.7.4.12;ec:2.7.4.9;ec:3.1.3.35;foodb:FDB02…
MNXM2578	(4R,5R)-1,2-dithiane-4,5-diol	M_dttOX_c	C4H8O2S2	152.235	0	beilstein:4125743;beilstein:5726667;bigg:dttOX;brenda:BG45971;cas:14193-38-5;cas:51621-02-4;chebi:16912;chebi:42147;chemspider:388524;drugbank:DB01822;hmdb:HMDB59664;kegg:C01119;metacyc:OXIDIZED-DITHIOTHREITOL;nikkaji:J37.430J;nugowiki:58061;pdb-ccd:DTD;pdbechem:DTD;pubchem:4350;pubchem:439407;seed:cpd00823
MNXM258	D-erythrose 4-phosphate(2-)	M_e4p_c	C4H7O7P	198.068	-2	3dmet:B04660;beilstein:1710821;beilstein:9129751;bigg:e4p;biopath:D-Erythrose_4-phosphate;brenda:BG59851;brenda:BG91980;cas:585-18-2;chebi:16897;chebi:27508;chebi:48153;chemspider:109096;chemspider:4573609;drugbank:DB03937;ec:1.14.99.40;ec:1.2.1.72;ec:2.2.1.1;ec:2.2.1.2;ec:2.5.1.54;ec:4.1.2.22;foodb:FDB001614;het:E4P;hmdb:HMDB01321;kegg:C00279;kegg:C03109;knapsack:C00007472;metacyc:ERYTHROSE-4P;m…
MNXM259	guanine	M_gua_c	C5H5N5O	151.126	0	3dmet:B00067;beilstein:147911;bigg:gua;biopath:Guanine;brenda:BG20891;cas:73-40-5;chebi:16235;chemspider:744;drugbank:DB02377;ec:2.4.2.15;ec:2.4.2.8;ec:3.5.4.3;ec:3.6.3.37;foodb:FDB004222;gmelin:431879;het:GUN;hmdb:HMDB00132;kegg:C00242;knapsack:C00001501;metacyc:GUANINE;metagene:48;metlin:315;nikkaji:J9.344K;nugowiki:92;pdb-ccd:GUN;pdbechem:GUN;pubchem:3541;pubchem:764;reactome:83956;reactome:RE…
MNXM26	acetate	M_ac_c	C2H3O2	59.044	-1	AROMATIC L-AMINO ACID DECARBOXYLASE DEFICIENCY: 354; ARTEFACTS-BACTERIAL CONTAMINATION, EXCRETION OF ORGANIC ACIDS (ARTEFACTS) [DD]: 348; BETA-KETOTHIOLASE DEFICIENCY: 5; BLUE DIAPER SYNDROME: 300; DOPA-RESPONSIVE DYSTONIA: 451; HARTNUP DISEASE. BEHAVIORAL DISTURBANCES, REVERSIBLE: 175; HAWKINSINURIA: 176; HYPERPHENYLALANIEMIA DUE TO GUANOSINE TRIPHOSPHATE CYCLOHYDROLASE DEFICIENCY: 355; HYPERPHE…
MNXM261	3-phosphonato-D-glyceroyl phosphate(4-)	M_13dpg_c	C3H4O10P2	262.005	-4	3dmet:B01197;bigg:13dpg;biopath:1,3-Diphospho-D-glycerate;brenda:BG18032;brenda:BG87317;cas:1981-49-3;cas:38168-82-0;cas:None;chebi:16001;chebi:57604;chemspider:19698372;chemspider:663;ec:1.2.1.12;ec:1.2.1.13;ec:1.2.1.59;ec:2.7.1.106;ec:2.7.2.10;ec:2.7.2.3;ec:5.4.2.4;foodb:FDB022524;hmdb:HMDB01270;kegg:C00236;knapsack:C00019552;metacyc:DPG;nikkaji:J40.060B;nugowiki:1138;pdb-ccd:X15;pubchem:234056…
MNXM2623	5-methyltetrahydropteroyltri-L-glutamate(4-)	M_mhpglu_c	C30H35N9O12	713.652	-4	bigg:5mthglu;bigg:mhpglu;brenda:BG15698;chebi:17614;chebi:58207;chebi:63907;chemspider:17625689;ec:2.1.1.14;foodb:FDB028831;hmdb:HMDB12177;kegg:C04489;metacyc:CPD-1302;nikkaji:J2.751.522C;nugowiki:10902;pubchem:16722111;pubchem:7108;seed:cpd02738;upa:UPC04489
MNXM2653	cobalt-precorrin-6B	M_codhpre6_c	C44H47CoN4O16	946.794	-7	3dmet:B04273;bigg:codhpre6;chebi:3789;chebi:72780;kegg:C11543;metacyc:CPD-9044;pubchem:13710;pubchem:52940238;seed:cpd08373;upa:UPC11543
MNXM266	dCMP(2-)	M_DCMP_c	C9H12N3O7P	305.181	-2	3dmet:B01198;beilstein:4271949;bigg:dcmp;biopath:2-prime-Deoxycytidine-5-prime-phosphate;brenda:BG27589;brenda:BG27590;cas:1032-65-1;chebi:15918;chebi:57566;chemspider:13343;chemspider:5414501;drugbank:DB03798;ec:2.1.1.54;ec:2.1.2.8;ec:2.7.1.74;ec:2.7.4.14;ec:2.7.4.25;ec:3.5.4.12;ec:3.6.1.12;foodb:FDB022488;gmelin:538196;het:DC;hmdb:HMDB01202;kegg:C00239;metacyc:DCMP;metlin:6078;nikkaji:J14.407J;…
MNXM27	Na(+)	M_na1_e;M_na1_c;M_na1_b	Na	22.99	1	103; 235; 239; 284; 296; 321; 408; 414; 420; 421; 428; 444; 45; 458; 47; 486; 487; 95; 96; 98;bigg:na1;brenda:BG28856;cas:17341-25-2;cas:7440-23-5;chebi:29101;chemspider:899;ec:3.6.3.15;ec:3.6.3.7;ec:3.6.3.9;foodb:FDB003523;gmelin:15196;het:NA;hmdb:HMDB00588;kegg:C01330;metacyc:NA+;metagene:131;metlin:3192;nikkaji:J1.292K;nugowiki:507;pdb-ccd:NA;pdbechem:NA;pubchem:4541;pubchem:923;reactome:28724…
MNXM270	riboflavin	M_ribflv_c	C17H20N4O6	376.364	0	3dmet:B01201;beilstein:4924198;beilstein:97831;bigg:ribflv;brenda:BG7793;cas:83-88-5;chebi:17015;chebi:57986;chemspider:108964;chemspider:431981;drugbank:DB00140;ec:1.5.1.30;ec:1.5.1.41;ec:1.6.5.8;ec:2.5.1.9;ec:2.7.1.161;ec:2.7.1.26;ec:2.7.1.42;ec:3.5.99.1;foodb:FDB012160;het:RBF;hmdb:HMDB00244;kegg:C00255;knapsack:C00001552;ligandbox:D00050;metacyc:RIBOFLAVIN;metlin:5249;nikkaji:J3.876H;nugowiki…
MNXM271	sedoheptulose 7-phosphate(2-)	M_s7p_c	C7H13O10P	288.146	-2	3dmet:B05013;beilstein:5106241;bigg:s7p;biopath:D-Sedoheptulose_7-phosphate;brenda:BG24563;cas:2646-35-7;cas:None;chebi:15721;chebi:57483;chemspider:17216052;ec:2.2.1.1;ec:2.2.1.2;ec:2.7.1.14;ec:3.1.3.37;ec:5.3.1.28;foodb:FDB022407;hmdb:HMDB01068;kegg:C05382;knapsack:C00019575;metacyc:D-SEDOHEPTULOSE-7-P;metlin:5980;nikkaji:J604.570G;nugowiki:961;pdb-ccd:I22;pubchem:22833559;pubchem:46878379;pubc…
MNXM272	stearoyl-CoA	M_stcoa_c	C39H66N7O17P3S	1029.964	-4	3dmet:B04680;bigg:stcoa;brenda:BG17548;cas:362-66-3;chebi:15541;chebi:57394;chemspider:388366;ec:2.3.1.119;foodb:FDB022431;hmdb:HMDB01114;kegg:C00412;lipidmaps:LMFA07050004;metacyc:STEAROYL-COA;metlin:4242;nikkaji:J426.067H;nugowiki:1001;pubchem:24701369;pubchem:25245778;pubchem:3702;pubchem:439229;reaxys:8033851;seed:cpd16825
MNXM274	nicotinate	M_nac_c	C6H4NO2	122.101	-1	3dmet:B00073;beilstein:109591;beilstein:3539722;bigg:nac;biopath:Nicotinate;brenda:BG36382;cas:59-67-6;chebi:15940;chebi:32544;chemspider:912;chemspider:913;drugbank:DB00627;ec:1.17.1.5;ec:2.1.1.7;ec:2.4.1.196;ec:2.4.2.11;ec:2.4.2.21;ec:3.5.1.19;foodb:FDB001014;gmelin:327384;gmelin:3340;het:NIO;hmdb:HMDB01488;kegg:C00253;knapsack:C00000208;ligandbox:D00049;metacyc:NIACINE;metlin:6272;nikkaji:J2.8…
MNXM275	2-phospho-D-glycerate	M_2pg_c	C3H4O7P	183.033	-3	3dmet:B01295;bigg:2pg;biopath:2-Phospho-D-glycerate;brenda:BG17975;brenda:BG17976;cas:2553-59-5;chebi:17835;chebi:24344;chebi:58289;chemspider:388411;chemspider:58;drugbank:DB01709;drugbank:DB03465;ec:2.7.1.165;ec:3.1.3.20;ec:3.1.3.80;ec:4.2.1.11;ec:5.4.2.1;foodb:FDB001407;foodb:FDB023161;het:1EQJ;het:2PG;hmdb:HMDB00362;hmdb:HMDB03391;kegg:C00631;knapsack:C00000123;metacyc:2-PG;metlin:5351;metlin…
MNXM28	Met-tRNA(Met)	M_mettrna_c				bigg:mettrna;biopath:L-Methionyl-tRNA;brenda:BG93151;brenda:BG93797;chebi:13145;chebi:16635;kegg:C02430;metacyc:Charged-MET-tRNAs;metacyc:L-methionyl-tRNAfmet;pubchem:5457;reactome:379780;reactome:379794;reactome:REACT_15919;reactome:REACT_18004;reactome_database_id_release_44:379780;reactome_database_id_release_44:379794;seed:cpd12105
MNXM280	acetyl phosphate(2-)	M_actp_c	C2H3O5P	138.016	-2	3dmet:B00063;beilstein:1764251;beilstein:3589395;bigg:actp;biopath:Acetyl_phosphate;brenda:BG15501;cas:19926-71-7;cas:590-54-5;chebi:13711;chebi:15350;chebi:22191;chemspider:181;chemspider:3394205;drugbank:DB02897;ec:1.2.3.3;ec:1.21.4.2;ec:1.21.4.3;ec:1.21.4.4;ec:2.3.1.32;ec:2.3.1.8;ec:2.3.3.15;ec:2.7.2.1;ec:2.7.2.12;ec:4.1.2.22;ec:4.1.2.9;foodb:FDB022653;gmelin:325632;het:UVW;hmdb:HMDB01494;kegg…
MNXM281	dihydrofolate(2-)	M_dhf_c	C19H19N7O6	441.397	-2	3dmet:B01240;bigg:dhf;biopath:7,8-Dihydrofolate;brenda:BG9244;cas:4033-27-6;chebi:15633;chebi:57451;chemspider:89228;drugbank:DB02015;ec:1.5.1.3;ec:2.1.1.45;ec:2.1.1.54;ec:6.3.2.12;ec:6.3.4.17;foodb:FDB022395;het:DHF;hmdb:HMDB01056;kegg:C00415;knapsack:C00007248;metacyc:DIHYDROFOLATE;metlin:5970;nikkaji:J373.767E;nugowiki:949;pdb-ccd:DHF;pubchem:3705;pubchem:40480038;pubchem:98792;reactome:73604;…
MNXM286	dATP	M_DATP_c	C10H12N5O12P3	487.15	-4	3dmet:B01169;bigg:datp;biopath:2-prime-Deoxyadenosine-5-prime-triphosphate;brenda:BG1369;cas:1927-31-7;chebi:16284;chebi:495505;chebi:61404;chemspider:15194;drugbank:DB03222;foodb:FDB022674;gmelin:2691379;het:DTP;hmdb:HMDB01532;kegg:C00131;metacyc:DATP;metlin:6303;nikkaji:J90.479A;nugowiki:1388;pdb-ccd:DTP;pubchem:15993;pubchem:25320183;pubchem:3431;reactome:110644;reactome:REACT_5673;reactome_da…
MNXM287	adenosine 5'-phosphosulfate	M_APS_c	C10H12N5O10PS	425.269	-2	3dmet:B01194;bigg:aps;biopath:Adenylylsulfate;brenda:BG1024;cas:485-84-7;chebi:17709;chebi:58243;chemspider:9821;drugbank:DB03708;ec:1.8.4.10;ec:1.8.4.9;ec:1.8.99.2;ec:2.7.1.25;ec:2.7.7.4;ec:2.7.7.5;ec:2.7.7.51;ec:3.6.2.1;foodb:FDB022362;het:ADX;hmdb:HMDB01003;kegg:C00224;knapsack:C00007445;metacyc:APS;metlin:5933;nikkaji:J37.502K;nugowiki:901;pdb-ccd:ADX;pdbechem:ADX;pubchem:10238;pubchem:252460…
MNXM288	uridine	M_uri_c	C9H12N2O6	244.201	0	3dmet:B01210;beilstein:754904;bigg:uri;biopath:Uridine;brenda:BG27316;cas:3083-77-0;cas:58-96-8;chebi:16704;chebi:68346;chemspider:5807;drugbank:DB02745;ec:1.14.11.3;ec:2.4.2.3;ec:2.7.1.48;ec:3.2.2.3;ec:3.5.4.5;foodb:FDB007411;gmelin:397474;het:URI;hmdb:HMDB00296;kegg:C00299;kegg:C16745;knapsack:C00019674;metacyc:URIDINE;metagene:GALACTOSEMIA III: 139;metlin:90;nikkaji:J14.430D;nikkaji:J4.593D;nu…
MNXM2887	(2S)-2-hydroxy-3-oxobutyl phosphate	M_db4p_c	C4H7O6P	182.069	-2	beilstein:11408093;beilstein:5929311;beilstein:8764138;bigg:db4p;brenda:BG19867;brenda:BG19868;cas:130971-02-7;chebi:50606;chebi:50608;chebi:58830;chemspider:10739351;ec:2.5.1.78;ec:4.1.99.12;kegg:C15556;metacyc:DIHYDROXY-BUTANONE-P;nikkaji:J1.171.796I;pubchem:17396548;pubchem:21983291;seed:cpd11225;upa:UPC15556
MNXM289	betaine	M_glyb_e;M_glyb_c;M_glyb_b	C5H11NO2	117.146	0	3dmet:B01318;beilstein:1758492;beilstein:3537113;bigg:glyb;biopath:Betaine;brenda:BG65234;cas:107-43-7;chebi:17750;chebi:41139;chemspider:242;chemspider:243;drugbank:DB04455;ec:1.1.3.17;ec:1.2.1.8;ec:1.21.4.4;ec:2.1.1.157;ec:2.1.1.161;ec:2.1.1.162;ec:2.1.1.5;foodb:FDB009020;gmelin:26434;gmelin:324712;hmdb:HMDB00043;hmdb:HMDB59606;kegg:C00719;knapsack:C00007291;ligandbox:D07523;metacyc:BETAINE;met…
MNXM29	glycine	M_GLY_c;M_GLY_b	C2H5NO2	75.067	0	2-METHYL-3-HYDROXYBUTYRYL-CoA DEHYDROGENASE DEFICIENCY: 457; 3-HYDROXY-3-METHYLGLUTARYL-CoA LYASE DEFICIENCY: 4; 3-METHYL-CROTONYL-GLYCINURIA: 27; 3-PHOSPHOGLYCERATE DEHYDROGENASE DEFICIENCY: 377; 4-HYDROXYBUTYRIC ACIDURIA: 7; AMINOACYLASE I DEFICIENCY: 516; ARGININOSUCCINIC ACIDURIA (ASL): 25; ARTEFACTS-PHARMACEUTICAL PRODUCTS, INTERFERENCE IN AMINOACID AND ORGANIC ACID ANALYSIS [DD]: 347; BETA-…
MNXM291	oxalate(2-)	M_oxa_c	C2O4	88.019	-2	3dmet:B00059;beilstein:1905970;beilstein:3601755;beilstein:385686;bigg:oxa;biopath:Oxalate;brenda:BG15379;cas:144-62-7;cas:338-70-5;chebi:16995;chebi:30623;chebi:46904;chemspider:64235;chemspider:946;drugbank:DB03902;ec:1.13.11.13;ec:1.2.3.4;ec:1.2.3.5;ec:2.5.1.77;ec:2.8.3.16;ec:2.8.3.2;ec:3.7.1.1;ec:4.1.1.2;ec:6.2.1.8;foodb:FDB003357;gmelin:2207;gmelin:2208;gmelin:49515;het:OXD;hmdb:HMDB02329;ke…
MNXM295	alpha-D-ribose 1-phosphate(2-)	M_r1p_c	C5H9O8P	228.094	-2	3dmet:B04706;beilstein:6893776;bigg:r1p;biopath:alpha-D-Ribose_1-phosphate;brenda:BG20581;cas:14075-00-4;cas:58459-37-3;chebi:16300;chebi:57720;chemspider:19951495;chemspider:388373;drugbank:DB03101;ec:2.4.2.1;ec:2.4.2.15;ec:2.4.2.16;ec:2.4.2.3;ec:5.4.2.7;foodb:FDB022650;het:R1P;hmdb:HMDB01489;kegg:C00620;metacyc:RIBOSE-1P;metlin:6273;nikkaji:J292.493E;nugowiki:1351;pdb-ccd:R1P;pdbechem:R1P;pdbec…
MNXM297	phosphatidylcholine	M_PHOSPHATIDYLCHOLINE_c;M_PHOSPHATIDYLCHOLINE_b	C10H19NO8PR2			bigg:pc_SC;biopath:Lecithin;brenda:BG93156;cas:8002-43-5;chebi:49183;chebi:61995;kegg:C00157;lipidbank:PGP2001;metacyc:PHOSPHATIDYLCHOLINE;pubchem:3457;reactome:1524075;reactome:426925;reactome:429785;reactome:429802;reactome:REACT_123796;reactome:REACT_19536;reactome:REACT_20218;reactome:REACT_20271;reactome_database_id_release_44:1524075;reactome_database_id_release_44:426925;reactome_database_…
MNXM2976	arachidate	M_arach_c	C20H39O2	311.522	-1	3dmet:B02020;beilstein:1788211;bigg:arach;brenda:BG10912;cas:506-30-9;chebi:28822;chebi:32360;chemspider:10035;chemspider:4574395;foodb:FDB002927;gmelin:346191;gmelin:854866;het:DCR;hmdb:HMDB02212;kegg:C06425;knapsack:C00001209;lipid:LMFA01010020;lipidbank:DFA0020;lipidmaps:LMFA01010020;metacyc:ARACHIDIC_ACID;metlin:401;nikkaji:J2.607G;nugowiki:1795;pdb-ccd:DCR;pubchem:10467;pubchem:5461017;pubch…
MNXM298	5'-xanthylate(2-)	M_xmp_c	C10H11N4O9P	362.19	-2	3dmet:B01300;beilstein:11352170;bigg:xmp;biopath:Xanthosine-5-prime-phosphate;brenda:BG819;cas:523-98-8;chebi:15652;chebi:53012;chebi:57464;chemspider:3859309;chemspider:66054;ec:1.1.1.205;ec:2.4.2.22;ec:6.3.4.1;ec:6.3.5.2;foodb:FDB022687;gmelin:1082168;hmdb:HMDB01554;kegg:C00655;knapsack:C00007396;metacyc:XANTHOSINE-5-PHOSPHATE;nikkaji:J29.066A;nugowiki:1408;pdb-ccd:XMP;pubchem:3925;pubchem:4670…
MNXM299	carbon monoxide(1+)	M_co_e;M_co_c;M_co_b	CHO	29.018	1	176; 284; 296;beilstein:1900508;beilstein:3535285;beilstein:3587264;bigg:co;biopath:Carbon_monoxide;brenda:BG36567;cas:10456-04-9;cas:124-38-9;cas:630-08-0;chebi:17245;chebi:58072;chemspider:275;ec:1.13.11.24;ec:1.13.11.47;ec:1.13.11.48;ec:1.13.11.53;ec:1.2.99.2;ec:4.1.99.17;foodb:FDB022578;gmelin:421;het:CMO;hmdb:HMDB01361;kegg:C00237;kegg:D03398;metacyc:CARBON-MONOXIDE;metagene:98;molbase:753;n…
MNXM2995	cobalt-precorrin-8X	M_copre8_c	C45H52CoN4O14	931.846	-6	3dmet:B05538;bigg:copre8;brenda:BG55649;chebi:3795;chebi:70792;ec:2.1.1.196;kegg:C11545;metacyc:CPD-9045;pubchem:13712;pubchem:44229179;seed:cpd08375;upa:UPC11545
MNXM3	ATP	M_ATP_c	C10H12N5O13P3	503.149	-4	3dmet:B01125;beilstein:3581767;beilstein:73010;beilstein:9535056;bigg:atp;biopath:Adenosine-5-prime-triphosphate;bnice:C10;brenda:BG1395;cas:56-65-5;chebi:15422;chebi:30616;chebi:57299;chemspider:4574455;chemspider:5742;drugbank:DB00171;ec:1.13.12.7;ec:1.3.7.8;ec:1.3.99.15;ec:1.3.99.n1;ec:2.3.3.8;ec:2.4.2.17;ec:2.5.1.17;ec:2.5.1.6;ec:2.7.1.1;ec:2.7.1.10;ec:2.7.1.100;ec:2.7.1.101;ec:2.7.1.102;ec:2…
MNXM30	GDP	M_GDP_c	C10H12N5O11P2	440.177	-3	3dmet:B01135;bigg:gdp;biopath:Guanosine-5-prime-diphosphate;brenda:BG36200;cas:146-91-8;chebi:17552;chebi:58189;chebi:65180;chemspider:10239187;chemspider:8630;drugbank:DB04315;ec:2.4.1.131;ec:2.4.1.132;ec:2.4.1.214;ec:2.4.1.217;ec:2.4.1.246;ec:2.4.1.251;ec:2.4.1.252;ec:2.4.1.257;ec:2.4.1.266;ec:2.4.1.269;ec:2.4.1.270;ec:2.4.1.36;ec:2.4.1.54;ec:2.4.1.65;ec:2.4.1.68;ec:2.4.1.69;ec:2.4.1.83;ec:2.7.…
MNXM304	biotin	M_BIOTIN_c;M_BIOTIN_b	C10H15N2O3S	243.303	-1	3dmet:B01165;beilstein:10186323;beilstein:86838;bigg:btn;brenda:BG1318;cas:58-85-5;chebi:15956;chebi:57586;chemspider:149962;chemspider:5028036;come:MOL000144;drugbank:DB00121;ec:2.1.3.1;ec:2.8.1.6;ec:3.5.1.12;ec:4.1.1.3;ec:4.1.1.41;ec:4.1.1.70;ec:6.2.1.11;ec:6.3.4.6;ec:6.4.1.1;ec:6.4.1.2;ec:6.4.1.3;ec:6.4.1.4;ec:6.4.1.5;ec:6.4.1.7;foodb:FDB014510;gmelin:1918703;het:BTN;hmdb:HMDB00030;kegg:C00120…
MNXM305	2-methyl-3-oxopropanoate	M_2mop_c	C4H5O3	101.081	-1	bigg:2mop;brenda:BG19435;cas:6236-08-4;chebi:16256;chebi:57700;chemspider:290;ec:1.1.1.31;ec:1.2.1.27;ec:2.6.1.22;ec:2.6.1.40;foodb:FDB022464;hmdb:HMDB01172;kegg:C00349;lipidmaps:LMFA01060193;metacyc:CPD-12179;metlin:6053;nikkaji:J707.628B;nugowiki:1050;pubchem:296;pubchem:3642;pubchem:85291356;reactome:30004;reactome:REACT_3476;reactome_database_id_release_44:30004;seed:cpd00287
MNXM3059	N-[(R)-pantothenoyl]-L-cysteinate	M_ptcys_c	C12H21N2O6S	321.37	-1	3dmet:B01715;beilstein:6584591;bigg:ptcys;biopath:N-Pantothenoyl-L-cysteine;brenda:BG38535;brenda:BG3901;chebi:18416;chebi:58480;chemspider:389202;ec:4.1.1.30;foodb:FDB024110;hmdb:HMDB06834;kegg:C04079;metacyc:CPD-46;metacyc:N-PANTOTHENOYL-CYSTEINE;nikkaji:J2.746.251K;nugowiki:5959;pubchem:25201296;pubchem:25203462;pubchem:440217;pubchem:6773;seed:cpd02524
MNXM309	deamido-NAD(2-)	M_dnad_c	C21H24N6O15P2	662.394	-2	3dmet:B01343;beilstein:3865990;bigg:dnad;biopath:Nicotinic_acid_adenine_dinucleotide;brenda:BG11215;brenda:BG33376;brenda:BG71250;cas:6450-77-7;chebi:14105;chebi:18304;chebi:37584;chebi:58437;chemspider:145043;drugbank:DB04099;ec:2.7.7.18;ec:6.3.1.5;ec:6.3.5.1;foodb:FDB022469;het:NXX;hmdb:HMDB01179;kegg:C00857;metacyc:DEAMIDO-NAD;metlin:4234;nugowiki:1057;pdb-ccd:NXX;pubchem:165491;pubchem:252461…
MNXM3090	S-adenosyl-4-methylthio-2-oxobutanoate	M_amob_c	C15H19N5O6S	397.406	0	beilstein:9665212;bigg:amob;brenda:BG6230;brenda:BL295788;chebi:16490;chebi:8944;chemspider:4573603;ec:2.6.1.62;kegg:C04425;metacyc:S-ADENOSYL-4-METHYLTHIO-2-OXOBUTANOATE;nikkaji:J2.751.123F;pubchem:5459852;pubchem:7057;reaxys:9665212;seed:cpd02701;upa:UPC04425
MNXM31	CMP	M_CMP_c	C9H12N3O8P	321.181	-2	3dmet:B01141;bigg:cmp;biopath:Cytidine-5-prime-phosphate;brenda:BG27594;brenda:BG31072;brenda:BG36522;cas:63-37-6;cas:84-52-6;chebi:17361;chebi:60377;chemspider:5414497;chemspider:5901;drugbank:DB03403;ec:2.4.99.1;ec:2.4.99.10;ec:2.4.99.11;ec:2.4.99.12;ec:2.4.99.13;ec:2.4.99.14;ec:2.4.99.15;ec:2.4.99.2;ec:2.4.99.4;ec:2.4.99.5;ec:2.4.99.6;ec:2.4.99.7;ec:2.4.99.8;ec:2.4.99.9;ec:2.7.1.48;ec:2.7.4.14…
MNXM3107	trehalose dimycolate (alpha mycolate + methoxymycolate)	M_tdm1_c	C174H336O16	2684.52	0	bigg:tdm1;seed:cpd16041
MNXM311	pyridoxal	M_pydx_c	C8H9NO3	167.162	0	3dmet:B00072;beilstein:383768;bigg:pydx;brenda:BG89197;cas:66-72-8;chebi:17310;chemspider:1021;drugbank:DB00147;ec:1.1.1.107;ec:1.1.1.65;ec:1.1.3.12;ec:1.2.3.8;ec:2.6.1.30;ec:2.6.1.31;ec:2.7.1.35;ec:3.1.3.74;foodb:FDB011169;gmelin:218674;het:PXL;hmdb:HMDB01545;kegg:C00250;knapsack:C00007509;metacyc:PYRIDOXAL;metlin:6312;nikkaji:J2.361B;nugowiki:1399;pdb-ccd:PXL;pdbechem:PXL;pubchem:1050;pubchem:3…
MNXM3113	undecaprenyldiphospho-N-acetyl-(N-acetylglucosaminyl)muramoyl-L-alanyl-D-isoglutaminyl-L-lysyl-D-alanyl-D-alanine	M_uaaGgtla_c	C94H155N9O25P2	1873.229	-2	3dmet:B05131;bigg:uaaGgtla;chebi:27811;chebi:62233;kegg:C05894;metacyc:CPD-12298;nikkaji:J2.760.275D;pubchem:46173262;pubchem:8182;seed:cpd03492
MNXM313	N-acetyl-D-glucosamine 6-phosphate	M_acgam6p_c	C8H14NO9P	299.172	-2	3dmet:B01225;beilstein:5355763;bigg:acgam6p;biopath:N-Acetyl-D-glucosamine_6-phosphate;brenda:BG30762;cas:102029-88-9;chebi:15784;chebi:57513;chemspider:389821;drugbank:DB03951;ec:2.3.1.4;ec:2.7.1.59;ec:3.5.1.25;ec:4.2.1.126;ec:4.2.1.n1;ec:5.1.3.9;ec:5.4.2.3;foodb:FDB022401;het:1FRZ;hmdb:HMDB01062;kegg:C00357;knapsack:C00019661;metacyc:N-ACETYL-D-GLUCOSAMINE-6-P;metlin:5975;nikkaji:J1.734.828K;nu…
MNXM3132	1,2-Diacyl-sn-glycerol dihexadecanoyl	M_12dgr160_c	C35H68O5	568.911	0	bigg:12dgr160;seed:cpd15309
MNXM314	myristate	M_ttdca_e;M_ttdca_c;M_ttdca_b	C14H27O2	227.363	-1	3dmet:B02019;beilstein:3589340;beilstein:508624;bigg:ttdca;brenda:BG5715;cas:544-63-8;chebi:28875;chebi:30807;chemspider:10539;chemspider:3290116;drugbank:DB08231;foodb:FDB002890;gmelin:242115;gmelin:335122;het:MYR;hmdb:HMDB00806;kegg:C06424;knapsack:C00001228;lipid:LMFA01010014;lipidbank:DFA0014;lipidmaps:LMFA01010014;metacyc:CPD-7836;metlin:196;nikkaji:J4.411C;nugowiki:724;pdb-ccd:MYR;pdbechem:…
MNXM315	3-(indol-3-yl)pyruvate	M_indpyr_c	C11H8NO3	202.186	-1	3dmet:B00089;bigg:indpyr;biopath:Indole-3-pyruvate;brenda:BG3036;cas:35656-49-6;cas:392-12-1;chebi:17640;chebi:29750;chemspider:4573902;ec:1.1.1.110;ec:1.14.13.168;ec:1.4.1.19;ec:2.1.1.47;ec:2.6.1.27;ec:2.6.1.28;ec:2.6.1.99;ec:4.1.1.74;kegg:C00331;knapsack:C00007571;metacyc:INDOLE_PYRUVATE;nikkaji:J39.033J;pdb-ccd:3IO;pubchem:3625;pubchem:5460337;reactome:893599;reactome:REACT_25923;reactome_data…
MNXM31536	(R)-1,2-distearoylphosphatidylethanolamine zwitterion	M_pe180_c	C41H82NO8P	748.065	0	beilstein:1730641;beilstein:1730642;beilstein:1811185;bigg:pe180;cas:1069-79-0;cas:4537-76-2;chebi:39934;chebi:44887;chebi:47764;chebi:47766;chebi:47767;chebi:47768;chebi:47769;chemspider:394271;foodb:FDB026181;het:3PE;hmdb:HMDB08991;lipid:LMGP02010025;lipid:LMGP02010097;lipidmaps:LMGP02010097;metacyc:CPD-12818;nugowiki:8115;pdbechem:PEE;pdbechem:PEH;pubchem:14714058;pubchem:15061530;pubchem:4470…
MNXM317	5,6,7,8-tetrahydrofolyl-L-glutamic acid	M_thfglu_c	C24H27N8O9	571.519	-3	3dmet:B05350;bigg:thfglu;biopath:Tetrahydrofolate-L-glutamate;biopath:Tetrahydrofolylpolyglutamate_(THF);brenda:BG42605;chebi:27650;chemspider:390680;foodb:FDB024105;hmdb:HMDB06825;kegg:C09332;metacyc:THF-GLU-N;nikkaji:J2.769.210I;nugowiki:5950;pubchem:11523;pubchem:442163;seed:cpd06227
MNXM318	5-methyltetrahydrofolate(2-)	M_5mthf_c	C20H23N7O6	457.44	-2	3dmet:B04681;beilstein:10132446;bigg:5mthf;biopath:5-Methyltetrahydrofolate;brenda:BG10222;brenda:BG10224;cas:134-35-0;cas:31690-09-2;chebi:15641;chebi:18608;chebi:20612;chebi:25345;chemspider:143;chemspider:388371;drugbank:DB04789;ec:1.5.1.20;ec:2.1.1.13;ec:2.1.1.19;foodb:FDB022600;hmdb:HMDB01396;kegg:C00440;kegg:D09353;knapsack:C00007252;ligandbox:D09353;metacyc:5-METHYL-THF;metacyc:CPD0-2045;m…
MNXM319	L-cystathionine dizwitterion	M_cyst_DASH_L_c	C7H14N2O4S	222.262	0	gamma-CYSTATHIONASE DEFICIENCY (CTH): 102;3dmet:B01559;bigg:cyst-L;biopath:L-Cystathionine;brenda:BG24373;cas:535-34-2;cas:56-88-2;chebi:17482;chebi:58161;chemspider:388392;chemspider:8280480;ec:2.5.1.48;ec:4.2.1.22;ec:4.4.1.1;ec:4.4.1.8;foodb:FDB001976;foodb:FDB022055;hmdb:HMDB00099;hmdb:HMDB00455;kegg:C02291;knapsack:C00007498;metacyc:L-CYSTATHIONINE;metagene:HOMOCYSTINURIA. CYSTATHIONINE BETA-…
MNXM32	L-alanine zwitterion	M_ala_DASH_L_e;M_ala_DASH_L_c;M_ala_DASH_L_b	C3H7NO2	89.093	0	3dmet:B00011;beilstein:1720248;beilstein:4126899;bigg:ala-L;biopath:L-Alanine;bnice:C16;brenda:BG17908;cas:56-41-7;chebi:16977;chebi:32431;chebi:32432;chebi:57972;chemspider:5735;drugbank:DB00160;ec:1.4.1.1;ec:1.5.1.17;ec:2.6.1.12;ec:2.6.1.15;ec:2.6.1.18;ec:2.6.1.2;ec:2.6.1.30;ec:2.6.1.37;ec:2.6.1.40;ec:2.6.1.41;ec:2.6.1.43;ec:2.6.1.44;ec:2.6.1.46;ec:2.6.1.47;ec:2.6.1.51;ec:2.6.1.56;ec:2.6.1.58;e…
MNXM321	S-adenosylmethioninaminium	M_ametam_c	C14H24N6O3S	356.444	2	3dmet:B04775;beilstein:4161053;bigg:ametam;biopath:S-Adenosyl-L-methioninamine;brenda:BG5554;cas:22365-13-5;chebi:15625;chebi:57443;chemspider:388529;ec:2.5.1.16;ec:2.5.1.22;ec:2.5.1.23;ec:2.5.1.79;ec:4.1.1.50;foodb:FDB022353;hmdb:HMDB00988;kegg:C01137;metacyc:S-ADENOSYLMETHIONINAMINE;metlin:3501;nikkaji:J39.567F;nugowiki:887;pubchem:25203490;pubchem:4368;pubchem:439415;reactome:353113;reactome:R…
MNXM3215	arachidyl coenzyme A	M_arachcoa_c	C41H70N7O17P3S	1058.017	-4	bigg:arachcoa;seed:cpd15931
MNXM32178	1,2-dipalmitoyl-phosphatidyl-ethanolamine	M_pe160_c	C37H74NO8P	691.959	0	bigg:pe160;chemspider:393103;foodb:FDB026113;het:PEF;hmdb:HMDB08923;lipidmaps:LMGP02010037;metacyc:CPD-12819;nugowiki:8047;pubchem:11802774;pubchem:14713998;pubchem:445468;seed:cpd15531
MNXM32179	1,2-dihexadecanoyl-sn-glycero-3-phospho-(1'-sn-glycerol)	M_pg160_c	C38H74O10P	721.962	-1	bigg:pg160;chebi:72829;chemspider:393791;foodb:FDB027720;het:LHG;hmdb:HMDB10570;lipid:LMGP04010986;lipidmaps:LMGP04010986;metacyc:CPD-8260;nugowiki:9664;pubchem:123064811;pubchem:446440;pubchem:49859575;seed:cpd15538
MNXM32180	1,2-dipalmitoyl-phosphatidylglycerol-phosphate	M_pgp160_c	C38H73O13P2	799.926	-3	bigg:pgp160;foodb:FDB029472;hmdb:HMDB13472;lipidmaps:LMGP04030007;metacyc:CPD-12821;nugowiki:12135;pubchem:123064911;pubchem:49859597;pubchem:49859598;seed:cpd15545
MNXM32181	1,2-dipalmitoyl-phosphatidylserine	M_ps160_c	C38H73NO10P	734.961	-1	bigg:ps160;cas:3036-82-6;chemspider:2338998;foodb:FDB022144;hmdb:HMDB00614;lipidmaps:LMGP03010029;metacyc:CPD-12817;metlin:5587;nugowiki:533;pubchem:14714366;pubchem:3081382;pubchem:49859737;seed:cpd15555
MNXM322	thiamine(1+)	M_thm_c	C12H17N4OS	265.355	1	3dmet:B00096;beilstein:3595616;beilstein:3627364;bigg:thm;brenda:BG36399;cas:59-43-8;cas:67-03-8;chebi:18385;chebi:26948;chebi:49107;chemspider:1098;drugbank:DB00152;ec:1.1.3.23;ec:2.5.1.2;ec:2.7.1.89;ec:2.7.6.2;ec:3.5.99.2;foodb:FDB008425;gmelin:334462;gmelin:677220;het:VIB;hmdb:HMDB00235;kegg:C00378;knapsack:C00000775;metacyc:THIAMINE;metlin:5242;nikkaji:J203.781E;nugowiki:170;pdb-ccd:VIB;pdbec…
MNXM323	trioxidosulfanidosulfate(1-)	M_tsul_e;M_tsul_c;M_tsul_b	HO3S2	113.136	-1	3dmet:B00787;3dmet:B01216;bigg:tsul;biopath:Thiosulfate;brenda:BG92018;cas:14383-50-7;chebi:16094;chebi:26977;chebi:29279;chebi:33539;chebi:33540;chebi:33542;chebi:5587;chemspider:1054;chemspider:388348;ec:1.8.5.2;ec:2.8.1.1;ec:2.8.1.3;ec:2.8.1.5;ec:3.12.1.1;ec:3.6.3.25;foodb:FDB021921;gmelin:184563;gmelin:2031;gmelin:239829;gmelin:239830;gmelin:239831;het:THJ;hmdb:HMDB00257;kegg:C00320;kegg:C055…
MNXM3232	CDP-1,2-dihexadecanoylglycerol	M_cdpdhdecg_c	C44H79N3O15P2	952.057	-2	bigg:cdpdhdecg;seed:cpd15419
MNXM325	6-phosphonatooxy-D-gluconate	M_6pgc_c	C6H10O10P	273.111	-3	3dmet:B01221;beilstein:1729373;beilstein:3912778;bigg:6pgc;biopath:6-Phospho-D-gluconate;brenda:BG22563;cas:921-62-0;chebi:16863;chebi:48928;chebi:58759;chemspider:82615;drugbank:DB02076;ec:1.1.1.343;ec:1.1.1.43;ec:1.1.1.44;ec:2.7.1.12;ec:3.1.1.31;ec:4.2.1.12;foodb:FDB022550;het:6PG;hmdb:HMDB01316;kegg:C00345;metacyc:CPD-2961;metlin:367;nikkaji:J1.343.743B;nugowiki:1178;pdb-ccd:6PG;pubchem:3638;p…
MNXM328	agmatinium(2+)	M_agm_c	C5H16N4	132.207	2	3dmet:B00052;bigg:agm;biopath:Agmatine;brenda:BG20769;cas:306-60-5;chebi:17431;chebi:58145;chemspider:194;chemspider:4422891;ec:2.3.1.64;ec:2.7.3.10;ec:3.5.1.40;ec:3.5.3.11;ec:3.5.3.12;ec:3.5.3.20;ec:4.1.1.19;foodb:FDB008310;het:AG2;hmdb:HMDB01432;kegg:C00179;knapsack:C00001400;metacyc:AGMATHINE;metlin:3523;nikkaji:J11.608D;nugowiki:1294;pdb-ccd:AG2;pubchem:199;pubchem:3479;pubchem:5257176;reacto…
MNXM3297	lignocerate	M_TETRACOSANOATE_c;M_TETRACOSANOATE_b	C24H47O2	367.629	-1	3dmet:B02164;beilstein:1728237;bigg:lgnc;brenda:BG13261;cas:557-59-5;chebi:28866;chebi:31014;chemspider:10724;chemspider:4574397;foodb:FDB021823;gmelin:107095;gmelin:373325;hmdb:HMDB02003;kegg:C08320;knapsack:C00001223;lipid:LMFA01010024;lipidbank:DFA0024;lipidmaps:LMFA01010024;metacyc:TETRACOSANOATE;metlin:6427;nikkaji:J11.350F;nugowiki:1586;pubchem:10518;pubchem:11197;pubchem:5461021;pubchem:78…
MNXM330	superoxide	M_o2s_c	O2	31.999	-1	bigg:o2s;brenda:BG92001;cas:11062-77-4;cas:3170-83-0;cas:60593-56-8;chebi:18421;chebi:25935;chebi:30492;chemspider:4514331;ec:1.15.1.1;foodb:FDB022880;gmelin:1244811;gmelin:1244812;gmelin:487;gmelin:506;gmelin:873352;hmdb:HMDB02168;kegg:C00704;metacyc:SUPER-OXIDE;nugowiki:1751;pubchem:25202496;pubchem:3971;pubchem:5359597;reactome:1222424;reactome:1222461;reactome:1470070;reactome:1475048;reactom…
MNXM331	D-glutamate	M_glu_DASH_D_c	C5H8NO4	146.121	-1	3dmet:B01192;beilstein:1723800;beilstein:8143000;beilstein:8319427;bigg:glu-D;brenda:BG21362;cas:6893-26-1;chebi:15966;chebi:29986;chebi:29989;chemspider:21814;drugbank:DB02517;ec:1.4.3.15;ec:1.4.3.7;ec:1.5.1.12;ec:2.3.2.1;ec:2.6.1.21;ec:2.6.1.54;ec:2.6.1.74;ec:3.5.1.35;ec:3.5.1.82;ec:4.2.1.48;ec:5.1.1.3;ec:6.3.2.9;foodb:FDB023148;gmelin:201189;gmelin:327904;het:DGL;hmdb:HMDB03339;kegg:C00217;kna…
MNXM332	triphosphate(4-)	M_pppi_c	HO10P3	253.923	-4	HYPERPHENYLALANIEMIA DUE TO GUANOSINE TRIPHOSPHATE CYCLOHYDROLASE DEFICIENCY: 355;3dmet:B00124;bigg:pppi;biopath:Triphosphate;brenda:BG36438;cas:10380-08-2;cas:14127-68-5;chebi:18036;chebi:39949;chebi:48313;chebi:48314;chebi:48315;chebi:48316;chemspider:2683694;chemspider:958;ec:2.5.1.17;ec:3.1.5.1;ec:3.6.1.2;ec:3.6.1.25;ec:4.1.2.50;ec:4.2.3.12;foodb:FDB023159;foodb:FDB028913;gmelin:1007259;gmeli…
MNXM334	inosine	M_ins_c	C10H12N4O5	268.226	0	3dmet:B01208;beilstein:624889;bigg:ins;biopath:Inosine;brenda:BG645;cas:58-63-9;cas:7013-16-3;chebi:17596;chemspider:24654354;chemspider:5799;drugbank:DB04335;ec:1.1.3.28;ec:2.7.1.73;ec:3.2.2.2;ec:3.5.4.4;foodb:FDB011802;foodb:FDB023100;gmelin:489332;het:NOS;hmdb:HMDB00195;hmdb:HMDB03040;kegg:C00294;knapsack:C00019692;ligandbox:D00054;metacyc:INOSINE;metagene:PURINE NUCLEOSIDE PHOSPHORYLASE DIFIC…
MNXM336	alpha-D-galactose 1-phosphate(2-)	M_gal1p_c	C6H11O9P	258.12	-2	3dmet:B01244;beilstein:6371662;bigg:gal1p;biopath:alpha-D-Galactose_1-phosphate;brenda:BG22599;brenda:BG22600;cas:2255-14-3;chebi:17973;chebi:37480;chebi:58336;chemspider:110443;chemspider:5447153;drugbank:DB02317;ec:2.4.1.211;ec:2.4.1.247;ec:2.7.1.6;ec:2.7.7.10;ec:2.7.7.12;ec:2.7.7.32;foodb:FDB001159;het:GL1;hmdb:HMDB00645;kegg:C00446;kegg:C03384;knapsack:C00007391;metacyc:GALACTOSE-1P;metlin:56…
MNXM337	chorismate(2-)	M_chor_c	C10H8O6	224.167	-2	3dmet:B01200;beilstein:2217365;beilstein:5038108;beilstein:6278304;bigg:chor;biopath:Chorismate;brenda:BG30147;cas:55508-12-8;cas:617-12-9;chebi:17333;chebi:29748;chemspider:11542;chemspider:4573889;ec:2.6.1.85;ec:2.6.1.86;ec:4.1.3.27;ec:4.1.3.40;ec:4.2.3.5;ec:5.4.4.2;ec:5.4.99.5;foodb:FDB028846;het:ISJ;hmdb:HMDB12199;kegg:C00251;knapsack:C00000733;metacyc:CHORISMATE;nikkaji:J7.035A;nugowiki:1092…
MNXM338	cytidine	M_cytd_e;M_cytd_c;M_cytd_b	C9H13N3O5	243.217	0	3dmet:B01256;beilstein:89173;beilstein:89175;bigg:cytd;biopath:Cytidine;brenda:BG27471;brenda:BG27472;brenda:BG30421;brenda:BG79598;cas:147-94-4;cas:65-46-3;chebi:17562;chebi:28680;chemspider:576;chemspider:5940;chemspider:6017;drugbank:DB00987;drugbank:DB02097;ec:2.7.1.48;ec:3.5.4.5;foodb:FDB001979;foodb:FDB021809;gmelin:84763;het:AR3;het:CTN;hmdb:HMDB00089;hmdb:HMDB15122;hmdb:HMDB30167;kegg:C00…
MNXM34	(2E,6E)-farnesyl diphosphate	M_frdp_c	C15H25O7P2	379.302	-3	3dmet:B01245;beilstein:1892961;beilstein:2482197;bigg:frdp;biopath:Farnesyl_diphosphate;brenda:BG6615;brenda:BG6616;cas:13058-04-3;cas:372-97-4;chebi:17407;chebi:175763;chebi:50277;chemspider:11633047;chemspider:393270;drugbank:DB07780;ec:2.5.1.10;ec:2.5.1.103;ec:2.5.1.21;ec:2.5.1.29;ec:2.5.1.30;ec:2.5.1.31;ec:2.5.1.83;ec:2.5.1.86;ec:2.5.1.90;ec:2.5.1.91;ec:2.5.1.96;ec:2.7.4.18;ec:3.1.7.6;ec:3.1.…
MNXM340	N-acetyl-alpha-D-glucosamine 1-phosphate(2-)	M_acgam1p_c	C8H14NO9P	299.172	-2	3dmet:B01749;beilstein:1352735;beilstein:3702875;beilstein:39843;beilstein:8433854;bigg:acgam1p;biopath:N-Acetyl-D-glucosamine_1-phosphate;brenda:BG26142;brenda:BG26148;cas:6866-69-9;cas:901851-43-2;cas:None;chebi:16446;chebi:21519;chebi:47984;chebi:57776;chebi:7125;chemspider:389248;ec:2.3.1.157;ec:2.4.1.280;ec:2.7.7.23;ec:5.4.2.3;foodb:FDB022581;hmdb:HMDB01367;kegg:C04256;kegg:C04501;knapsack:C…
MNXM341	D-gluconate	M_glcn_c	C6H11O7	195.147	-1	3dmet:B04655;beilstein:1726055;beilstein:3906521;bigg:glcn;biopath:D-Gluconate;brenda:BG22387;cas:526-95-4;chebi:18391;chebi:24265;chebi:24266;chebi:33198;chemspider:10240;chemspider:4925340;drugbank:DB04304;ec:1.1.1.215;ec:1.1.1.69;ec:1.1.99.3;ec:2.7.1.12;ec:3.1.1.17;ec:4.2.1.39;foodb:FDB001980;gmelin:83544;gmelin:83545;het:GCO;hmdb:HMDB00625;kegg:C00257;knapsack:C00007303;metacyc:GLUCONATE;metl…
MNXM342	octanoyl-CoA(4-)	M_occoa_c	C29H46N7O17P3S	889.699	-4	3dmet:B04826;beilstein:6562085;bigg:occoa;biopath:Octanoyl-CoA;brenda:BG15295;cas:1264-52-4;chebi:15533;chebi:57386;chemspider:371;drugbank:DB02910;ec:2.3.1.137;foodb:FDB022409;hmdb:HMDB01070;kegg:C01944;metacyc:CPD-196;metlin:5982;nikkaji:J358.061J;nugowiki:963;pdb-ccd:CO8;pubchem:25245711;pubchem:380;pubchem:5048;reactome:390303;reactome:77337;reactome:REACT_17860;reactome:REACT_5128;reactome_d…
MNXM3431	10methyl stearyoyl-ACP	M_mstrACP_c	C30H57N2O8PRS		-1	bigg:mstrACP;seed:cpd16000
MNXM344	dGTP	M_DGTP_c	C10H12N5O13P3	503.149	-4	3dmet:B01207;bigg:dgtp;biopath:2-prime-Deoxyguanosine-5-prime-triphosphate;brenda:BG84634;cas:2564-35-4;chebi:16497;chebi:57794;chebi:61429;chemspider:58613;drugbank:DB02181;ec:3.1.5.1;foodb:FDB022623;het:DGT;hmdb:HMDB01440;kegg:C00286;knapsack:C00019346;metacyc:DGTP;metlin:6248;nikkaji:J192.065K;nugowiki:1302;pdb-ccd:DGT;pubchem:25246112;pubchem:3581;pubchem:65103;reaxys:8956855;seed:cpd00241
MNXM346	protoporphyrin(2-)	M_ppp9_c	C34H32N4O4	560.642	-2	3dmet:B00399;beilstein:3897489;beilstein:635160;beilstein:635161;beilstein:9313467;bigg:ppp9;biopath:Protoporphyrin_IX;brenda:BG16645;cas:553-12-8;chebi:15430;chebi:36159;chebi:57306;chemspider:10469486;chemspider:20171337;drugbank:DB02285;ec:1.3.3.4;ec:1.3.5.3;ec:4.99.1.1;ec:6.6.1.1;foodb:FDB004277;gmelin:251232;gmelin:735458;het:1HBG;hmdb:HMDB00241;kegg:C02191;knapsack:C00007370;metacyc:PROTOPO…
MNXM3460	2-deoxy-D-gluconate	M_2dglcn_c	C6H11O6	179.148	-1	bigg:2dglcn;brenda:BG22372;cas:3442-69-1;chebi:16138;chebi:57653;ec:1.1.1.125;kegg:C02782;metacyc:DE-O-GLUCONATE;nikkaji:J22.599A;pubchem:52940108;pubchem:5733;seed:cpd01795
MNXM34810	2-acyl-sn-glycero-3-phosphoethanolamine (n-C16:0)	M_2agpe160_c	C21H44NO7P	453.55	0	bigg:2agpe160;chemspider:24769354;foodb:FDB028189;hmdb:HMDB11473;metacyc:CPD0-2177;nugowiki:10198;pubchem:46173130;pubchem:53480922;seed:cpd15339
MNXM34811	2-acyl-sn-glycero-3-phosphoethanolamine (n-C18:0)	M_2agpe180_c	C23H48NO7P	481.603	0	bigg:2agpe180;chemspider:24769218;foodb:FDB027908;hmdb:HMDB11129;metacyc:CPD0-2223;nugowiki:9859;pubchem:46173362;pubchem:53480667;seed:cpd15341
MNXM3482	3-dehydro-2-deoxy-D-gluconate	M_3ddgc_c	C6H9O6	177.132	-1	bigg:3ddgc;brenda:BG21847;cas:91446-99-0;chebi:16622;chebi:57839;ec:1.1.1.125;kegg:C03926;metacyc:DE-O-K-GLUCONATE;nikkaji:J2.744.745G;pubchem:46931102;pubchem:6654;seed:cpd02441
MNXM349	glycolaldehyde	M_gcald_c	C2H4O2	60.052	0	3dmet:B00079;beilstein:506029;bigg:gcald;biopath:Glycolaldehyde;brenda:BG15449;cas:141-46-8;chebi:17071;chemspider:736;ec:1.2.1.21;ec:1.4.3.8;ec:4.1.1.40;ec:4.1.2.18;ec:4.1.2.25;ec:4.1.2.28;foodb:FDB003297;hmdb:HMDB03344;kegg:C00266;knapsack:C00007457;metacyc:GLYCOLALDEHYDE;metlin:3205;nikkaji:J2.537B;nugowiki:2925;pubchem:3564;pubchem:756;reaxys:506029;seed:cpd00229;upa:UPC00266;wikipedia:Glycol…
MNXM35	A	M_fdxox_c	R			bigg:fdxox;biopath:Flavinmononucleotide_(FMN)_(oxidized,_linked_with_enzyme);brenda:BG94313;chebi:13193;chebi:17908;kegg:C00028;kegg:C00139;metacyc:Oxidized-ferredoxins;pubchem:3330;pubchem:3439;seed:cpd11609;seed:cpd11621;upa:UPC00028;upa:UPC00139
MNXM351	protoporphyrinogen(2-)	M_PROTOPORPHYRINOGEN_c	C34H38N4O4	566.69	-2	3dmet:B00236;beilstein:1201533;bigg:pppg9;biopath:Protoporphyrinogen_IX;brenda:BG36407;cas:7412-77-3;chebi:15435;chebi:57307;chemspider:108741;chemspider:20171538;ec:1.3.3.3;ec:1.3.3.4;ec:1.3.5.3;ec:1.3.99.22;foodb:FDB022425;hmdb:HMDB01097;kegg:C01079;knapsack:C00007371;metacyc:PROTOPORPHYRINOGEN;metlin:6003;nikkaji:J1.944.003F;nugowiki:987;pubchem:121893;pubchem:20849104;pubchem:4317;reactome:18…
MNXM353	L-homoserine zwitterion	M_hom_DASH_L_c	C4H9NO3	119.119	0	3dmet:B01202;beilstein:1721680;beilstein:1721681;beilstein:1721682;bigg:hom-L;biopath:L-Homoserine;brenda:BG19833;cas:1927-25-9;cas:498-19-1;cas:6027-21-0;cas:672-15-1;chebi:15699;chebi:30653;chebi:30654;chebi:57476;chebi:62980;chemspider:12126;drugbank:DB04193;ec:1.1.1.3;ec:2.3.1.31;ec:2.3.1.46;ec:2.7.1.39;ec:3.3.1.2;ec:4.4.1.1;foodb:FDB000522;het:HSE;hmdb:HMDB00719;kegg:C00263;knapsack:C0000136…
MNXM356	propionate	M_ppa_e;M_ppa_c;M_ppa_b	C3H5O2	73.071	-1	15; 18; 307; 324; 348; 485; 73; 79;3dmet:B01176;beilstein:3587503;beilstein:506071;bigg:ppa;biopath:Propanoate;brenda:BG17828;cas:72-03-7;cas:79-09-4;chebi:17272;chebi:30768;chemspider:1005;chemspider:94556;drugbank:DB03766;ec:2.7.2.15;ec:2.8.3.1;ec:4.1.3.32;ec:6.2.1.17;foodb:FDB008285;gmelin:1820;gmelin:1821;het:PPI;hmdb:HMDB00237;kegg:C00163;knapsack:C00044287;ligandbox:D02310;lipid:LMFA0101000…
MNXM3560	cdp diacylglycerol (C16:0, C19:0)	M_cdpc16c19g_c	C47H85N3O15P2	994.136	-2	bigg:cdpc16c19g;seed:cpd15935
MNXM360	dCTP	M_DCTP_c	C9H12N3O13P3	463.125	-4	3dmet:B01248;bigg:dctp;biopath:2-prime-Deoxycytidine-5-prime-triphosphate;brenda:BG27759;cas:2056-98-6;chebi:16311;chebi:57724;chebi:61481;chemspider:58601;drugbank:DB03258;ec:3.5.4.13;ec:3.5.4.30;ec:3.6.1.12;foodb:FDB022359;het:DCP;hmdb:HMDB00998;kegg:C00458;metacyc:DCTP;metlin:5929;nikkaji:J247.702E;nugowiki:897;pdb-ccd:DCP;pubchem:25244665;pubchem:3742;pubchem:65091;reaxys:7844312;seed:cpd0035…
MNXM361	L-aspartate 4-semialdehyde	M_aspsa_c	C4H7NO3	117.103	0	3dmet:B00117;bigg:aspsa;biopath:L-Aspartate_4-semialdehyde;brenda:BG19547;cas:15106-57-7;cas:None;chebi:13086;chebi:18051;chebi:537519;chemspider:388372;ec:1.1.1.3;ec:1.2.1.11;ec:1.5.1.43;ec:2.2.1.10;ec:2.6.1.46;ec:2.6.1.76;ec:4.1.2.n5;ec:4.2.1.52;ec:4.3.3.7;foodb:FDB028891;hmdb:HMDB12249;kegg:C00441;knapsack:C00007469;metacyc:L-ASPARTATE-SEMIALDEHYDE;nikkaji:J457.019G;nugowiki:10974;pdbechem:AS2…
MNXM362	lactose	M_lcts_e;M_lcts_c;M_lcts_b	C12H22O11	342.296	0	FANCONI-BICKEL SYNDROME: 436; GALACTOSEMIA II (GALK): 134; GALACTOSEMIA III: 139; GALACTOSEMIA: 136; GLUCOSE-GALACTOSE MALABSORPTION: 150; LACTASE DEFICIENCY, CONGENITAL: 62; PATENT DUCTUS VENOSUS: 460;3dmet:B01199;beilstein:1292745;beilstein:5758726;beilstein:90842;bigg:lcts;biopath:Lactose;brenda:BG3975;cas:63-42-3;chebi:17716;chebi:36219;chemspider:76293;drugbank:DB04465;ec:2.4.1.22;ec:3.2.1.1…
MNXM364	(R)-pantothenate	M_pnto_DASH_R_c	C9H16NO5	218.227	-1	3dmet:B00193;beilstein:1727062;beilstein:1727064;bigg:pnto-R;biopath:(R)-Pantothenate;brenda:BG27869;cas:20938-62-9;cas:599-54-2;cas:79-83-4;chebi:16454;chebi:29032;chebi:46905;chebi:7916;chemspider:146912;chemspider:963;drugbank:DB01783;ec:2.7.1.33;ec:3.5.1.22;ec:3.5.1.92;ec:6.3.2.1;ec:6.3.2.n5;foodb:FDB011817;gmelin:775395;hmdb:HMDB00210;kegg:C00864;knapsack:C00001550;ligandbox:D07413;metacyc:P…
MNXM365	5-amino-1-(5-phospho-D-ribosyl)imidazole-4-carboxamide(2-)	M_AICAR_c	C9H13N4O8P	336.195	-2	3dmet:B01774;beilstein:6669264;bigg:aicar;biopath:5-prime-Phosphoribosyl-5-amino-4-imidazole_carboxamide;brenda:BG27683;cas:3031-94-5;chebi:18406;chebi:58475;chemspider:58620;drugbank:DB01700;ec:2.1.2.3;ec:4.3.2.2;foodb:FDB001213;het:AMZ;hmdb:HMDB01517;kegg:C04677;knapsack:C00007383;metacyc:AICAR;metlin:6294;nikkaji:J7.665A;nugowiki:1376;pdb-ccd:AMZ;pubchem:50986073;pubchem:65110;pubchem:7258;rea…
MNXM366	pyridoxamine 5'-phosphate(1-)	M_pyam5p_c	C8H12N2O5P	247.165	-1	3dmet:B00154;beilstein:233653;bigg:pyam5p;biopath:Pyridoxamine_phosphate;brenda:BG25798;cas:529-96-4;chebi:18335;chebi:58451;chemspider:1024;come:MOL000123;ec:1.4.3.5;ec:2.6.1.54;ec:2.7.1.35;ec:3.1.3.74;foodb:FDB021821;het:PMP;hmdb:HMDB01555;kegg:C00647;knapsack:C00007506;metacyc:PYRIDOXAMINE-5P;nikkaji:J11.364F;nugowiki:1409;pdb-ccd:PMP;pdbechem:PMP;pubchem:1053;pubchem:25246271;pubchem:3919;rea…
MNXM368	sn-glycero-3-phosphoethanolamine zwitterion	M_g3pe_c	C5H14NO6P	215.142	0	3dmet:B04786;beilstein:1785319;bigg:g3pe;biopath:sn-Glycero-3-phosphoethanolamine;brenda:BG20781;cas:1190-00-7;chebi:16929;chebi:36314;chebi:52330;chebi:57952;chemspider:4573608;hmdb:HMDB59660;kegg:C01233;metacyc:L-1-GLYCEROPHOSPHORYLETHANOL-AMINE;nikkaji:J247.900A;nugowiki:58057;pdb-ccd:GPE;pubchem:25200464;pubchem:4454;pubchem:5459861;reactome:1524023;reactome:REACT_124601;reactome_database_id_…
MNXM37	L-glutamine zwitterion	M_GLN_c;M_GLN_b	C5H10N2O3	146.144	0	Argininosuccinic Aciduria (ASL): 207900; Carbamoyl Phosphate Synthetase Deficiency (cps): 237300; Hyperdibasic Aminoaciduria II. Lysinuric Protein Intolerance: 222700; Hyperinsulinism-hyperammonemia Syndrome: 606762; Hyperornithinemia with Gyrate Atrophy (hoga): 258870; Hyperornithinemia-hyperammonemia-homocitrullinuria [HHH-syndrome]: 238970; Propionic Acidemia. Ketotic Hyperglycinemia (PA): 606…
MNXM370	2-ammonio-2-deoxy-D-glucopyranose 6-phosphate(1-)	M_gam6p_c	C6H13NO8P	258.143	-1	3dmet:B01222;beilstein:2334881;bigg:gam6p;biopath:D-Glucosamine_6-phosphate;brenda:BG22727;cas:3616-42-0;chebi:12962;chebi:15873;chebi:47987;chebi:58725;chemspider:388356;drugbank:DB02657;ec:2.3.1.4;ec:2.6.1.16;ec:2.7.1.8;ec:3.5.1.25;ec:3.5.99.6;ec:5.4.2.10;foodb:FDB022515;het:GLP;hmdb:HMDB01254;kegg:C00352;knapsack:C00019580;metacyc:CPD-13469;metacyc:D-GLUCOSAMINE-6-P;metagene:.;metlin:6111;nikk…
MNXM373	D-pantetheine 4'-phosphate	M_pan4p_c	C11H21N2O7PS	356.332	-2	3dmet:B04774;bigg:pan4p;biopath:(R)-Pantetheine-4-prime-phosphate;brenda:BG2954;cas:2226-71-3;chebi:16858;chebi:26073;chebi:4222;chebi:47942;chebi:61723;chemspider:962;drugbank:DB03912;ec:2.7.1.34;ec:2.7.7.3;ec:4.1.1.36;foodb:FDB022609;het:1H1T;hmdb:HMDB01416;kegg:C01134;knapsack:C00007448;metacyc:PANTETHEINE-P;metacyc:PHOSPHOPANTOTHEINE-GROUP;nikkaji:J1.112.929C;nugowiki:1278;pdb-ccd:PNS;pdbeche…
MNXM374	dADP(3-)	M_DADP_c	C10H12N5O9P2	408.178	-3	3dmet:B01188;beilstein:11523262;bigg:dadp;biopath:2-prime-Deoxyadenosine-5-prime-diphosphate;brenda:BG1869;cas:2793-06-8;cas:None;chebi:16174;chebi:57667;chemspider:19992628;ec:2.7.4.11;foodb:FDB022662;hmdb:HMDB01508;kegg:C00206;metacyc:DADP;metlin:6286;nikkaji:J247.700I;nugowiki:1367;pdb-ccd:DAT;pdbechem:DAT;pubchem:21125569;pubchem:3506;pubchem:53477733;reactome:500087;reactome:REACT_21649;reac…
MNXM377	indole	M_indole_c	C8H7N	117.148	0	BLUE DIAPER SYNDROME: 300;3dmet:B01251;beilstein:107688;beilstein:107693;bigg:indole;biopath:Indole;brenda:BG26505;cas:120-72-9;cas:271-26-1;chebi:16881;chebi:35579;chebi:35581;chemspider:776;drugbank:DB04532;ec:1.13.11.17;ec:1.14.13.137;ec:4.1.1.92;ec:4.1.2.8;ec:4.1.99.1;ec:4.2.1.122;foodb:FDB012008;gmelin:2037578;gmelin:3477;het:IND;hmdb:HMDB00738;kegg:C00463;knapsack:C00001418;metacyc:INDOLE;m…
MNXM378	salicylate	M_salc_c	C7H5O3	137.113	-1	3dmet:B00179;beilstein:3605209;beilstein:774890;bigg:salc;brenda:BG36387;cas:63-36-5;cas:69-72-7;chebi:16914;chebi:30762;chemspider:331;chemspider:4964;drugbank:DB00936;ec:1.14.13.1;ec:1.2.1.65;ec:3.1.1.55;ec:4.1.1.91;ec:4.2.99.21;foodb:FDB000882;gmelin:3417;gmelin:3418;het:SAL;hmdb:HMDB01895;kegg:C00805;knapsack:C00000206;ligandbox:D00097;metacyc:CPD-110;metlin:616;nikkaji:J2.370A;nugowiki:1486;…
MNXM379	O-phospho-L-serine	M_pser_DASH_L_c	C3H6NO6P	183.057	-2	3dmet:B01366;beilstein:1726826;bigg:pser-L;biopath:O-Phospho-L-serine;brenda:BG36327;cas:17885-08-4;cas:407-41-0;chebi:15811;chebi:57524;chemspider:5415612;chemspider:62074;ec:2.5.1.65;ec:2.5.1.76;ec:2.6.1.52;ec:2.7.1.80;ec:3.1.3.3;foodb:FDB021926;gmelin:675662;het:SEP;hmdb:HMDB00272;kegg:C01005;knapsack:C00007287;metacyc:3-P-SERINE;metlin:5270;nikkaji:J136.545B;nugowiki:200;pdb-ccd:SEP;pubchem:4…
MNXM38	FADH2	M_FADH2_c	C27H33N9O15P2	785.55	-2	beilstein:1208989;bigg:fadh2;biopath:FADH2;brenda:BG14279;cas:1910-41-4;chebi:17877;chebi:58307;chemspider:393487;ec:1.1.98.3;ec:1.14.14.11;ec:1.14.14.7;ec:1.14.14.8;ec:1.14.14.9;ec:1.14.20.2;ec:1.17.99.5;ec:1.3.8.2;ec:1.5.1.37;ec:1.5.1.45;ec:5.2.1.13;foodb:FDB022483;het:FDA;hmdb:HMDB01197;kegg:C01352;metacyc:FADH2;metlin:6073;nikkaji:J792.632D;nugowiki:1075;pdb-ccd:FDA;pdbechem:FDA;pubchem:25244…
MNXM38283	5-oxoprolinate	M_5oxpro_c	C5H6NO3	128.106	-1	beilstein:4135383;beilstein:82131;bigg:5oxpro;cas:149-87-1;cas:4042-36-8;cas:98-79-3;chebi:16010;chebi:57606;chemspider:4451146;chemspider:485;ec:4.3.2.6;foodb:FDB022254;gmelin:327019;hmdb:HMDB00805;metacyc:5-OXOPROLINE;metlin:5769;nugowiki:723;pubchem:499;pubchem:5289118;reaxys:82131;seed:cpd01293;wikipedia:Pyroglutamic_acid
MNXM38297	5-S-methyl-5-thio-alpha-D-ribofuranose	M_5mtr_c	C6H12O4S	180.222	0	3dmet:B01630;bigg:5mtr;brenda:BG34490;cas:23656-67-9;chebi:45738;chemspider:388938;foodb:FDB022418;hmdb:HMDB01087;kegg:C03089;metlin:5995;nikkaji:J1.615.621C;nugowiki:978;pdbechem:SR1;pubchem:439904;pubchem:5987;reaxys:21337395;seed:cpd01981;upa:UPC03089
MNXM386	thymine	M_thym_c	C5H6N2O2	126.113	0	DIHYDROPYRIMIDINASE (DHPA): 410;3dmet:B00051;beilstein:607626;bigg:thym;biopath:Thymine;brenda:BG20937;cas:65-71-4;chebi:17821;chemspider:1103;drugbank:DB03462;ec:1.14.11.6;ec:1.14.14.n1;ec:1.14.99.46;ec:1.17.99.4;ec:1.3.1.1;ec:2.4.2.4;foodb:FDB021922;gmelin:278790;het:TDR;hmdb:HMDB00262;kegg:C00178;knapsack:C00001511;metacyc:THYMINE;metagene:DIHYDROPYRIMIDINE DEHYDROGENASE DEFICIENCY (DHPD): 334…
MNXM388	5-amino-1-(5-phosphonato-D-ribosyl)imidazol-3-ium	M_air_c	C8H13N3O7P	294.178	-1	3dmet:B01653;bigg:air;biopath:5-prime-Phosphoribosyl-5-aminoimidazole;brenda:BG25911;cas:25635-88-5;chebi:28843;chebi:58592;chemspider:141854;ec:4.1.1.21;ec:4.1.99.17;ec:6.3.3.1;ec:6.3.4.18;foodb:FDB022504;het:AIR;hmdb:HMDB01235;kegg:C03373;knapsack:C00019655;metacyc:5-PHOSPHORIBOSYL-5-AMINOIMIDAZOLE;metlin:6097;nikkaji:J17.002J;nugowiki:1106;pdb-ccd:AIR;pubchem:161500;pubchem:44229244;pubchem:62…
MNXM39	formate	M_for_c	CHO2	45.017	-1	3dmet:B01142;beilstein:1209246;beilstein:1901205;bigg:for;biopath:Formate;brenda:BG28488;cas:64-18-6;cas:71-47-6;chebi:15740;chebi:30751;chemspider:277;chemspider:278;drugbank:DB01942;ec:1.1.99.33;ec:1.13.11.41;ec:1.13.11.53;ec:1.13.11.54;ec:1.13.11.72;ec:1.14.13.70;ec:1.14.99.21;ec:1.2.1.2;ec:1.2.1.43;ec:1.2.1.46;ec:1.2.99.4;ec:2.3.1.54;ec:2.7.2.6;ec:2.8.3.16;ec:3.1.2.10;ec:3.1.2.12;ec:3.5.1.10;…
MNXM39043	7,8-Dihydroneopterin	M_dhnpt_c	C9H13N5O4	255.231	0	3dmet:B04970;beilstein:2291612;beilstein:7096689;beilstein:8572370;bigg:dhnpt;biopath:Dihydroneopterin;brenda:BG27500;cas:1218-98-0;chebi:17001;chebi:71175;chemspider:58584;chemspider:639;drugbank:DB04425;ec:4.1.2.25;foodb:FDB022940;hmdb:HMDB02275;kegg:C04874;knapsack:C00007312;metacyc:CPD-11770;metacyc:DIHYDRO-NEO-PTERIN;metlin:6588;nikkaji:J976.376G;nugowiki:1858;pdbechem:NPR;pubchem:45479435;p…
MNXM394	dTTP	M_dttp_c	C10H13N2O14P3	478.137	-4	3dmet:B01249;beilstein:4284328;beilstein:4628471;beilstein:71453;bigg:dttp;biopath:2-prime-Deoxythymidine-5-prime-triphosphate;brenda:BG1479;cas:365-08-2;chebi:18077;chebi:37568;chebi:58370;chemspider:10160750;chemspider:58493;drugbank:DB02452;ec:2.7.7.24;ec:2.7.7.32;ec:3.6.1.39;foodb:FDB022565;het:TTP;hmdb:HMDB01342;kegg:C00459;knapsack:C00019695;metacyc:TTP;nikkaji:J193.870C;nugowiki:1204;pdb-c…
MNXM397	7,8-dihydroneopterin 3'-triphosphate(4-)	M_ahdt_c	C9H12N5O13P3	491.139	-4	3dmet:B01801;bigg:ahdt;biopath:Dihydroneopterin_triphosphate;brenda:BG27775;cas:20574-65-6;chebi:18372;chebi:58462;chemspider:108735;ec:3.5.4.16;ec:3.6.1.n4;ec:4.1.2.50;ec:4.2.3.12;foodb:FDB022349;hmdb:HMDB00980;kegg:C04895;knapsack:C00007510;metacyc:DIHYDRONEOPTERIN-P3;metlin:5917;nikkaji:J642.224A;nugowiki:881;pubchem:121885;pubchem:25201779;pubchem:7446;seed:cpd02978;upa:UPC04895
MNXM4	O2	M_o2_e;M_o2_c;M_o2_b	O2	31.999	0	3dmet:B00001;bigg:o2;biopath:Oxygen;brenda:BG36249;cas:7782-44-7;chebi:15379;chebi:26689;chebi:27140;chebi:29793;chemspider:952;ec:1.1.3.10;ec:1.1.3.11;ec:1.1.3.12;ec:1.1.3.13;ec:1.1.3.14;ec:1.1.3.15;ec:1.1.3.16;ec:1.1.3.17;ec:1.1.3.18;ec:1.1.3.19;ec:1.1.3.21;ec:1.1.3.23;ec:1.1.3.27;ec:1.1.3.28;ec:1.1.3.29;ec:1.1.3.3;ec:1.1.3.37;ec:1.1.3.38;ec:1.1.3.39;ec:1.1.3.4;ec:1.1.3.40;ec:1.1.3.41;ec:1.1.3.…
MNXM40	malonyl-CoA(5-)	M_malcoa_c	C24H33N7O19P3S	848.541	-5	3dmet:B04627;bigg:malcoa;biopath:Malonyl-CoA;brenda:BG13046;cas:524-14-1;chebi:15531;chebi:57384;chemspider:10213;drugbank:DB04524;ec:1.2.1.75;ec:2.1.1.197;ec:2.3.1.112;ec:2.3.1.113;ec:2.3.1.114;ec:2.3.1.115;ec:2.3.1.116;ec:2.3.1.119;ec:2.3.1.146;ec:2.3.1.151;ec:2.3.1.156;ec:2.3.1.159;ec:2.3.1.161;ec:2.3.1.165;ec:2.3.1.170;ec:2.3.1.172;ec:2.3.1.177;ec:2.3.1.194;ec:2.3.1.206;ec:2.3.1.208;ec:2.3.1.…
MNXM401	guanosine	M_gsn_c	C10H13N5O5	283.241	0	HYPERPHENYLALANIEMIA DUE TO GUANOSINE TRIPHOSPHATE CYCLOHYDROLASE DEFICIENCY: 355; PURINE NUCLEOSIDE PHOSPHORYLASE DIFICIENCY: 403;3dmet:B01233;beilstein:625911;bigg:gsn;biopath:Guanosine;brenda:BG85516;cas:118-00-3;chebi:16750;chemspider:6544;drugbank:DB02857;ec:2.4.2.15;ec:3.5.4.15;foodb:FDB003632;gmelin:55323;het:GMP;hmdb:HMDB00133;kegg:C00387;knapsack:C00019679;metacyc:CPD-15142;metacyc:GUANO…
MNXM402	laurate	M_DODECANOATE_c;M_DODECANOATE_b	C12H23O2	199.31	-1	3dmet:B00483;beilstein:1099477;beilstein:3588839;bigg:ddca;brenda:BG4161;cas:143-07-7;chebi:18262;chebi:30805;chemspider:3361474;chemspider:3756;drugbank:DB03017;foodb:FDB003010;gmelin:103520;gmelin:333430;het:DAO;hmdb:HMDB00638;kegg:C02679;knapsack:C00001221;lipid:LMFA01010012;lipidbank:DFA0012;lipidmaps:LMFA01010012;metacyc:DODECANOATE;metlin:5611;nci:5026;nikkaji:J2.548H;nugowiki:557;pdb-ccd:D…
MNXM40300	Adenosyl cobyrinic acid a,c diamide	M_adcobdam_c	C55H73CoN11O15	1187.166	1	bigg:adcobdam;brenda:BG45108;foodb:FDB022414;hmdb:HMDB01083;kegg:C06506;metacyc:CPD-690;metlin:5991;nugowiki:974;pubchem:44229110;pubchem:8737;seed:cpd03916;upa:UPC06507
MNXM404	4-methyl-2-oxopentanoate	M_4mop_c	C6H9O3	129.134	-1	3dmet:B00066;beilstein:3904096;bigg:4mop;biopath:4-Methyl-2-oxopentanoate;brenda:BG21707;brenda:BL311188;cas:816-66-0;chebi:17865;chebi:48430;chemspider:2766269;chemspider:69;drugbank:DB03229;ec:1.1.1.85;ec:1.2.1.25;ec:1.4.1.9;ec:2.6.1.42;ec:2.6.1.6;foodb:FDB012607;het:COI;hmdb:HMDB00695;kegg:C00233;knapsack:C00019677;metacyc:2K-4CH3-PENTANOATE;metlin:5663;nikkaji:J39.557I;nugowiki:614;pdb-ccd:CO…
MNXM405	5-aminolevulinate	M_5aop_c	C5H9NO3	131.13	0	3dmet:B00110;beilstein:1759139;beilstein:3937762;bigg:5aop;biopath:5-Aminolevulinate;brenda:BG48824;cas:106-60-5;chebi:12109;chebi:17549;chebi:356416;chemspider:134;drugbank:DB00855;ec:2.3.1.37;ec:2.6.1.43;ec:4.2.1.24;ec:5.4.3.8;foodb:FDB022452;hmdb:HMDB01149;kegg:C00430;knapsack:C00007378;ligandbox:D07567;lipidmaps:LMFA01100055;metacyc:5-AMINO-LEVULINATE;metlin:6037;nikkaji:J38.537I;nugowiki:103…
MNXM40917	alpha,alpha-trehalose-2-sulfate(1-)	M_tres_c	C12H21O14S	421.352	-1	beilstein:1668481;bigg:tres;cas:141923-45-7;chebi:60091;chebi:60114;seed:cpd16051
MNXM41	D-glucopyranose	M_glc_DASH_D_e;M_glc_DASH_D_c;M_glc_DASH_D_b	C6H12O6	180.156	0	2-KETOGLUTARATE DEHYDROGENASE COMPLEX DEFICIENCY: 401; 21-HYDROXYLASE DEFICIENCY (CYP21): 235; 3-BETA-HYDROXYSTEROID DEHYDROGENASE DEFICIENCY: 95; 3-HYDROXY-3-METHYLGLUTARYL-CoA LYASE DEFICIENCY: 4; 3-METHYL-CROTONYL-GLYCINURIA: 27; 3-METHYLGLUTACONIC ACIDURIA (TYPE I): 23; ACTH DEFICIENCY, ISOLATED: 47; ADRENAL HYPOPLASIA. ADDISON DISEASE, X-LINKED: 45; ASPHYXIA [DD]: 408; BECKWITH-WIEDEMANN SYN…
MNXM410	coproporphyrinogen III(4-)	M_cpppg3_c	C36H40N4O8	656.725	-4	3dmet:B00571;beilstein:1208502;bigg:cpppg3;biopath:Coproporphyrinogen_III;brenda:BG36549;cas:2624-63-7;chebi:15439;chebi:57309;chemspider:20171552;chemspider:315;ec:1.3.3.3;ec:1.3.99.22;ec:4.1.1.37;foodb:FDB022518;het:CP3;hmdb:HMDB01261;kegg:C03263;knapsack:C00007284;metacyc:COPROPORPHYRINOGEN_III;metlin:6116;nikkaji:J313.191B;nugowiki:1129;pdb-ccd:CP3;pdbechem:CP3;pubchem:20849114;pubchem:321;pu…
MNXM411	dCDP(3-)	M_DCDP_c	C9H12N3O10P2	384.153	-3	3dmet:B01317;beilstein:11523255;bigg:dcdp;biopath:2-prime-Deoxycytidine-5-prime-diphosphate;brenda:BG27662;brenda:BG27663;cas:800-73-7;cas:None;chebi:28846;chebi:58593;chemspider:132961;chemspider:19986689;ec:2.7.4.14;ec:2.7.4.25;foodb:FDB022510;het:YYY;hmdb:HMDB01245;kegg:C00705;metacyc:DCDP;metlin:6105;nikkaji:J247.701G;nugowiki:1114;pdb-ccd:YYY;pubchem:150855;pubchem:21122964;pubchem:3972;seed…
MNXM412	L-gamma-glutamyl-L-cysteinate(1-)	M_glucys_c	C8H13N2O5S	249.264	-1	3dmet:B01305;bigg:glucys;biopath:gamma-L-Glutamyl-L-cysteine;brenda:BG25900;cas:636-58-8;cas:686-58-8;chebi:17515;chebi:24195;chebi:58173;chemspider:110467;drugbank:DB03408;ec:1.8.1.13;ec:6.3.2.2;ec:6.3.2.23;ec:6.3.2.3;foodb:FDB003603;het:3GC;hmdb:HMDB01049;kegg:C00669;knapsack:C00007507;metacyc:L-GAMMA-GLUTAMYLCYSTEINE;metlin:5966;nikkaji:J40.069F;nugowiki:943;pdb-ccd:3GC;pubchem:123938;pubchem:…
MNXM4123	trehalose dimycolate (alpha mycolate + ketomycolate)	M_tdm3_c	C176H338O16	2710.557	0	bigg:tdm3;seed:cpd16042
MNXM414	uroporphyrinogen III(8-)	M_uppg3_c	C40H36N4O16	828.731	-8	3dmet:B00231;beilstein:605190;bigg:uppg3;biopath:Uroporphyrinogen_III;brenda:BG18132;cas:1976-85-8;chebi:15437;chebi:57308;chemspider:1146;ec:2.1.1.107;ec:4.1.1.37;ec:4.2.1.75;foodb:FDB022417;gmelin:1166130;het:UP2;hmdb:HMDB01086;kegg:C01051;knapsack:C00007373;metacyc:UROPORPHYRINOGEN-III;metagene:CONGENITAL ERYTHTOPOIETIC PORPHYRIA (CEP, G NTHER DISEASE): 417;metlin:79;nikkaji:J39.044E;nugowiki:…
MNXM415	(R)-4'-phosphopantothenate	M_4ppan_c	C9H15NO8P	296.191	-3	3dmet:B00592;beilstein:4754999;beilstein:9284851;bigg:4ppan;biopath:(R)-4-prime-Phosphopantothenate;brenda:BG27939;cas:5875-50-3;chebi:10986;chebi:12886;chebi:15905;chebi:20891;chemspider:128;ec:2.7.1.33;ec:6.3.2.36;ec:6.3.2.5;foodb:FDB022373;hmdb:HMDB01016;kegg:C03492;knapsack:C00019685;metacyc:4-P-PANTOTHENATE;metlin:3427;nikkaji:J1.877.906D;nugowiki:914;pdb-ccd:PAZ;pubchem:131;pubchem:16755653…
MNXM418	O-acetyl-L-serine zwitterion	M_acser_c	C5H9NO4	147.129	0	3dmet:B00213;bigg:acser;biopath:O-Acetyl-L-serine;brenda:BG21345;cas:5147-00-2;cas:66638-22-0;chebi:17981;chebi:58340;chemspider:89874;drugbank:DB01837;ec:2.3.1.30;ec:2.5.1.47;ec:2.5.1.50;ec:2.5.1.51;ec:2.5.1.52;ec:2.5.1.53;foodb:FDB023094;het:OAS;hmdb:HMDB03011;kegg:C00979;knapsack:C00007459;metacyc:ACETYLSERINE;metlin:3270;nikkaji:J37.500D;nugowiki:2594;pdb-ccd:OAS;pubchem:25245438;pubchem:4228…
MNXM419	pyridoxine	M_pydxn_c	C8H11NO3	169.178	0	3dmet:B00087;beilstein:139854;bigg:pydxn;brenda:BG25696;cas:65-23-6;chebi:16709;chemspider:1025;drugbank:DB00165;ec:1.1.1.65;ec:1.1.3.12;ec:1.1.99.9;ec:2.4.1.160;ec:2.7.1.35;ec:3.1.3.74;foodb:FDB000574;gmelin:563676;hmdb:HMDB00239;kegg:C00314;knapsack:C00001551;ligandbox:D08454;metacyc:PYRIDOXINE;metlin:5245;nikkaji:J2.356F;nugowiki:174;pubchem:1054;pubchem:3608;pubchem:96025140;reactome:965053;r…
MNXM42	L-aspartate(1-)	M_asp_DASH_L_e;M_asp_DASH_L_c;M_asp_DASH_L_b	C4H6NO4	132.095	-1	3dmet:B00015;beilstein:1723530;beilstein:4133557;bigg:asp-L;biopath:L-Aspartate;brenda:BG19556;cas:56-84-8;chebi:17053;chebi:29991;chebi:29993;chemspider:4573879;chemspider:5745;drugbank:DB00128;ec:1.4.1.21;ec:1.4.3.15;ec:1.4.3.16;ec:2.1.3.2;ec:2.3.1.17;ec:2.6.1.1;ec:2.6.1.31;ec:2.6.1.35;ec:2.6.1.70;ec:2.6.1.78;ec:2.7.2.4;ec:3.5.1.1;ec:3.5.1.15;ec:3.5.1.26;ec:3.5.1.38;ec:3.5.1.7;ec:3.5.1.8;ec:3.5…
MNXM420	thymidine	M_thymd_c	C10H14N2O5	242.229	0	3dmet:B01191;beilstein:89285;bigg:thymd;biopath:Thymidine;brenda:BG991;brenda:BG992;cas:3424-98-4;cas:50-89-5;chebi:17748;chebi:63624;chemspider:1102;chemspider:140081;chemspider:5585;drugbank:DB01265;drugbank:DB04485;ec:2.4.2.4;ec:2.7.1.21;ec:3.1.3.35;foodb:FDB012757;gmelin:282610;het:LLT;het:THM;hmdb:HMDB00273;hmdb:HMDB15394;kegg:C00214;kegg:D06675;knapsack:C00019698;ligandbox:D06675;metacyc:TH…
MNXM421	4-aminobenzoate	M_4abz_c	C7H6NO2	136.128	-1	3dmet:B00134;beilstein:3904778;beilstein:471605;bigg:4abz;biopath:4-Aminobenzoate;brenda:BG25104;cas:150-13-0;cas:2906-28-7;chebi:17836;chebi:30753;chemspider:4710;chemspider:953;drugbank:DB02362;ec:1.14.13.27;ec:2.5.1.15;ec:4.1.1.24;ec:4.1.3.38;foodb:FDB001037;gmelin:50150;gmelin:82609;het:PAB;hmdb:HMDB01392;kegg:C00568;knapsack:C00001401;ligandbox:D02456;metacyc:P-AMINO-BENZOATE;metlin:3261;nik…
MNXM4221	1,4-dithiothreitol	M_dtt_c	C4H10O2S2	154.251	0	beilstein:2036371;beilstein:8141671;beilstein:8144556;bigg:dtt;brenda:BG19087;cas:16096-97-2;cas:3483-12-3;cas:7634-42-6;chebi:18320;chebi:25189;chebi:42106;chemspider:388336;drugbank:DB04447;ec:1.1.4.1;ec:1.1.4.2;foodb:FDB029593;gmelin:2859;het:DTT;hmdb:HMDB13593;kegg:C00265;metacyc:DITHIOTHREITOL;nikkaji:J388.818E;nugowiki:12256;pdb-ccd:DTT;pdbechem:DTT;pubchem:3563;pubchem:439196;seed:cpd00228…
MNXM423	ITP	M_itp_c	C10H11N4O14P3	504.134	-4	3dmet:B01153;beilstein:4344695;bigg:itp;brenda:BG1200;cas:132-06-9;chebi:16039;chebi:57614;chebi:61402;chemspider:8265;ec:3.5.4.18;foodb:FDB021902;het:ITT;hmdb:HMDB00189;kegg:C00081;metacyc:ITP;metlin:5204;nikkaji:J38.562J;nugowiki:132;pdb-ccd:ITT;pubchem:3381;pubchem:44275035;pubchem:8583;reactome:2509836;reactome:REACT_151581;reactome_database_id_release_44:2509836;reaxys:5209456;reaxys:600524;…
MNXM427	D-mannopyranose 6-phosphate(2-)	M_man6p_c	C6H11O9P	258.12	-2	3dmet:B01204;beilstein:2056781;beilstein:4704942;bigg:man6p;brenda:BG22644;cas:3672-15-9;cas:None;chebi:17369;chebi:48066;chebi:58735;ec:1.1.1.224;ec:2.7.1.7;ec:5.3.1.8;ec:5.4.2.8;kegg:C00275;knapsack:C00007307;nikkaji:J817.412A;pdb-ccd:M6D;pubchem:3572;reactome:532562;reactome:REACT_22559;reactome_database_id_release_44:532562;seed:cpd00235;upa:UPC00275;wikipedia:Mannose_6-phosphate
MNXM429	6-O-phosphono-D-glucono-1,5-lactone	M_6pgl_c	C6H9O9P	256.104	-2	3dmet:B01420;beilstein:7176900;bigg:6pgl;biopath:D-Glucono-1,5-lactone_6-phosphate;brenda:BG22089;cas:2641-81-8;cas:None;chebi:16938;chebi:57955;chemspider:388559;ec:1.1.1.49;ec:1.1.98.2;ec:1.1.99.34;ec:3.1.1.31;foodb:FDB022440;hmdb:HMDB01127;kegg:C01236;knapsack:C00019542;metacyc:D-6-P-GLUCONO-DELTA-LACTONE;metagene:.;metlin:6022;nikkaji:J40.067J;nugowiki:1014;pubchem:439452;pubchem:4457;pubchem…
MNXM43	Cl(-)	M_cl_e;M_cl_c;M_cl_b	Cl	35.453	-1	1; 103; 135; 136; 181; 23; 302; 320; 427; 49; 53; 96;beilstein:3587171;bigg:cl;brenda:BG28618;cas:16887-00-6;cas:7647-01-0;chebi:17883;chebi:17996;chemspider:306;chemspider:307;chemspider:4514529;ec:1.11.2.2;ec:1.13.11.49;ec:1.14.12.13;ec:1.14.12.9;ec:1.14.13.50;ec:1.14.14.7;ec:1.3.1.63;ec:1.97.1.8;ec:2.1.1.165;ec:2.5.1.94;ec:3.6.3.11;ec:3.8.1.1;ec:3.8.1.3;ec:3.8.1.5;ec:3.8.1.6;ec:3.8.1.7;ec:3.8.…
MNXM432	dAMP	M_damp_c	C10H12N5O6P	329.206	-2	3dmet:B01226;beilstein:3573917;bigg:damp;biopath:2-prime-Deoxyadenosine-5-prime-phosphate;brenda:BG1037;cas:653-63-4;chebi:17713;chebi:58245;chemspider:12079;chemspider:18735032;ec:2.7.1.76;ec:2.7.4.11;foodb:FDB022311;het:D5M;hmdb:HMDB00905;kegg:C00360;metacyc:DAMP;metlin:3461;nikkaji:J205.943F;nugowiki:817;pdb-ccd:D5M;pdbechem:D5M;pubchem:12599;pubchem:22848660;pubchem:3651;reactome:109386;react…
MNXM436	dGDP(2-)	M_DGDP_c	C10H12N5O10P2	424.177	-3	3dmet:B01227;beilstein:11523263;bigg:dgdp;biopath:2-prime-Deoxyguanosine-5-prime-diphosphate;brenda:BG52410;cas:102783-74-4;cas:3493-09-2;chebi:28862;chebi:58595;chemspider:388359;drugbank:DB03491;ec:2.7.4.12;foodb:FDB022338;het:DGI;hmdb:HMDB00960;kegg:C00361;knapsack:C00019355;metacyc:DGDP;metlin:5906;nikkaji:J366.498H;nugowiki:864;pdb-ccd:DGI;pubchem:25245673;pubchem:3652;pubchem:439220;reactom…
MNXM439	(S)-3-methyl-2-oxovalerate	M_3mop_c	C6H9O3	129.134	-1	3dmet:B00887;3dmet:B01307;beilstein:1098987;beilstein:1722135;beilstein:1722136;beilstein:3904281;beilstein:3904283;bigg:3mop;biopath:(S)-3-Methyl-2-oxopentanoate;brenda:BG21699;brenda:BG21700;cas:1460-34-0;chebi:15614;chebi:28379;chebi:28654;chebi:35146;chebi:35932;chemspider:19951083;chemspider:46;ec:2.6.1.32;ec:2.6.1.42;ec:4.1.1.72;foodb:FDB021447;gmelin:971983;hmdb:HMDB00491;kegg:C00671;kegg:…
MNXM4428	acetamide	M_ad_c	C2H5NO	59.067	0	3dmet:B00928;beilstein:1071207;beilstein:2231425;bigg:ad;brenda:BG15484;cas:60-35-5;chebi:27856;chebi:49028;chemspider:173;drugbank:DB02736;foodb:FDB008298;gmelin:1500;het:ACM;hmdb:HMDB31645;kegg:C06244;metacyc:ACETAMIDE;nikkaji:J2.339F;nugowiki:30303;pdb-ccd:ACM;pdbechem:ACM;pubchem:178;pubchem:8483;seed:cpd03734;um-bbd:c0658
MNXM4431	acyl phosphatidylinositol mannoside di-mannose (tuberculosis)	M_Ac1PIM2_c	C72H134O24P	1414.794	-1	bigg:Ac1PIM2;seed:cpd15916
MNXM448	alpha,alpha-trehalose 6-phosphate(2-)	M_tre6p_c	C12H21O14P	420.261	-2	3dmet:B01312;beilstein:3744918;beilstein:59815;bigg:tre6p;brenda:BG4113;cas:4484-88-2;chebi:18283;chebi:58429;chemspider:109086;drugbank:DB02430;ec:2.4.1.15;ec:2.4.1.216;ec:2.4.1.36;ec:3.1.3.12;ec:3.2.1.93;foodb:FDB022437;hmdb:HMDB01124;kegg:C00689;knapsack:C00007451;metacyc:TREHALOSE-6P;metlin:6019;nikkaji:J741.923F;nugowiki:1011;pubchem:122336;pubchem:25246105;pubchem:3958;reactome:868701;react…
MNXM45	adenosine 3',5'-bisphosphate	M_pap_c	C10H11N5O10P2	423.169	-4	3dmet:B01140;bigg:pap;biopath:Adenosine-3-prime,5-prime-diphosphate(PAP);brenda:BG40172;cas:1053-73-2;chebi:17985;chebi:58343;chemspider:140102;chemspider:19951095;ec:1.8.4.8;ec:2.8.2.10;ec:2.8.2.11;ec:2.8.2.14;ec:2.8.2.16;ec:2.8.2.17;ec:2.8.2.18;ec:2.8.2.19;ec:2.8.2.24;ec:2.8.2.25;ec:2.8.2.26;ec:2.8.2.27;ec:2.8.2.28;ec:2.8.2.31;ec:2.8.2.32;ec:2.8.2.33;ec:2.8.2.34;ec:2.8.2.4;ec:2.8.2.6;ec:2.8.2.7…
MNXM4506	cdp diacylglycerol (C19:0, C19:0)	M_cdpc19c19g_c	C50H91N3O15P2	1036.216	-2	bigg:cdpc19c19g;seed:cpd15936
MNXM452	dUTP	M_DUTP_c	C9H11N2O14P3	464.11	-4	3dmet:B01250;bigg:dutp;biopath:2-prime-Deoxyuridine-5-prime-triphosphate;brenda:BG27654;cas:1173-82-6;chebi:17625;chebi:58212;chebi:61555;chemspider:58580;ec:3.5.4.13;ec:3.6.1.23;foodb:FDB022478;het:DUT;hmdb:HMDB01191;kegg:C00460;knapsack:C00019636;metacyc:DUTP;metlin:6069;nikkaji:J315.490D;nugowiki:1069;pdb-ccd:DUT;pubchem:25244408;pubchem:3744;pubchem:65070;reactome:500739;reactome:REACT_22071;…
MNXM453	N(2)-formyl-N(1)-(5-phospho-D-ribosyl)glycinamide(2-)	M_fgam_c	C8H13N2O9P	312.171	-2	3dmet:B04939;bigg:fgam;biopath:5-prime-Phosphoribosyl-N-formylglycinamide;brenda:BG25983;cas:349-34-8;chebi:18272;chebi:58426;chemspider:115687;ec:2.1.2.2;ec:6.3.5.3;foodb:FDB022544;het:FGR;hmdb:HMDB01308;kegg:C04376;knapsack:C00019642;metacyc:5-P-RIBOSYL-N-FORMYLGLYCINEAMIDE;nikkaji:J40.075K;nugowiki:1170;pdb-ccd:FGR;pubchem:130805;pubchem:25245380;pubchem:7017;reactome:111354;reactome:REACT_339…
MNXM454	pyridoxine 5'-phosphate(2-)	M_pdx5p_c	C8H10NO6P	247.142	-2	3dmet:B00148;beilstein:233737;bigg:pdx5p;brenda:BG25768;cas:447-05-2;chebi:28803;chebi:58589;chemspider:1026;drugbank:DB02209;ec:1.4.3.5;ec:2.6.99.2;ec:2.7.1.35;ec:3.1.3.74;foodb:FDB022552;het:PXP;hmdb:HMDB01319;kegg:C00627;knapsack:C00007505;metacyc:PYRIDOXINE-5P;metlin:6156;nikkaji:J196.145D;nugowiki:1181;pdb-ccd:PXP;pdbechem:PXP;pubchem:1055;pubchem:24794348;pubchem:3900;reactome:964952;reacto…
MNXM456	5-formamido-1-(5-phospho-D-ribosyl)imidazole-4-carboxamide(2-)	M_fprica_c	C10H13N4O9P	364.205	-2	3dmet:B01781;beilstein:58077;bigg:fprica;biopath:5-prime-Phosphoribosyl-5-formamido-4-imidazole_carboxamide;brenda:BG1206;chebi:18381;chebi:58467;chemspider:145893;ec:2.1.2.3;ec:3.5.4.10;foodb:FDB022622;het:FAI;hmdb:HMDB01439;kegg:C04734;metacyc:PHOSPHORIBOSYL-FORMAMIDO-CARBOXAMIDE;metlin:6247;nikkaji:J602.393B;nugowiki:1301;pdb-ccd:FAI;pubchem:166760;pubchem:25244918;pubchem:7305;reactome:111427…
MNXM457	betaine aldehyde	M_betald_c	C5H12NO	102.155	1	3dmet:B00136;beilstein:1748566;bigg:betald;biopath:Betaine_aldehyde;brenda:BG20652;cas:7418-61-3;chebi:15710;chemspider:244;drugbank:DB04401;ec:1.1.3.17;ec:1.1.99.1;ec:1.2.1.8;foodb:FDB022513;het:BTL;hmdb:HMDB01252;kegg:C00576;metacyc:BETAINE_ALDEHYDE;metlin:278;nikkaji:J413.989E;nugowiki:1121;pdb-ccd:BTL;pdbechem:BTL;pubchem:249;pubchem:3855;seed:cpd00447;upa:UPC00576
MNXM45856	CDP-1,2-dioctadecanoylglycerol	M_cdpdodecg_c	C48H87N3O15P2	1008.163	-2	bigg:cdpdodecg;chemspider:24765818;foodb:FDB024172;hmdb:HMDB06978;metacyc:CPD-12814;nugowiki:6102;pubchem:49859559;pubchem:53477922;seed:cpd15421
MNXM46	oxaloacetate	M_oaa_c	C4H2O5	130.056	-2	3dmet:B00010;beilstein:1705475;beilstein:3605372;bigg:oaa;biopath:Oxaloacetate;bnice:C20;brenda:BG19271;cas:149-63-3;cas:328-42-7;chebi:16452;chebi:30744;chemspider:144251;chemspider:945;ec:1.1.1.299;ec:1.1.1.37;ec:1.1.1.38;ec:1.1.1.40;ec:1.1.1.82;ec:1.1.3.3;ec:1.1.5.4;ec:1.1.99.16;ec:1.1.99.7;ec:1.4.1.21;ec:1.4.3.1;ec:1.4.3.15;ec:2.1.3.1;ec:2.3.3.1;ec:2.3.3.2;ec:2.3.3.3;ec:2.3.3.5;ec:2.3.3.8;ec:…
MNXM461	L-arabinopyranose	M_arab_DASH_L_e;M_arab_DASH_L_c;M_arab_DASH_L_b	C5H10O5	150.13	0	3dmet:B04656;beilstein:1680037;bigg:arab-L;biopath:L-Arabinose;brenda:BG20418;cas:147-81-9;cas:5328-37-0;cas:87-72-9;chebi:17535;chebi:30849;chemspider:388335;drugbank:DB03246;ec:1.1.1.46;ec:2.7.1.46;ec:5.3.1.4;foodb:FDB012306;gmelin:82843;hmdb:HMDB00646;kegg:C00259;kegg:C11476;knapsack:C00041349;metacyc:L-ARABINOSE;metlin:5474;nikkaji:J14.786I;nikkaji:J231.471A;nugowiki:565;pdb-ccd:ARA;pdb-ccd:L…
MNXM4611	hepta-methyl triacontanoic acid (C30:0, plus 7 methyl branches)	M_hpmtria_c	C37H73O2	549.974	-1	bigg:hpmtria;seed:cpd15961
MNXM46158	cerotate	M_hexc_c	C26H51O2	395.682	-1	beilstein:1799681;bigg:hexc;cas:506-46-7;chebi:31009;chebi:31013;chemspider:10037;chemspider:4574398;foodb:FDB003045;gmelin:374171;gmelin:374172;hmdb:HMDB02356;knapsack:C00035114;lipid:LMFA01010026;lipidbank:DFA0026;lipidmaps:LMFA01010026;metacyc:CPD-7832;metlin:6642;nugowiki:1939;pubchem:10469;pubchem:5461023;pubchem:7849679;reaxys:1799681;seed:cpd15240
MNXM463	N(1)-(5-phospho-D-ribosyl)glycinamide(1-)	M_gar_c	C7H14N2O8P	285.168	-1	3dmet:B04915;bigg:gar;biopath:5-prime-Phosphoribosyl-glycinamide;brenda:BG24489;cas:10074-18-7;chebi:18349;chebi:58457;chemspider:141370;drugbank:DB02236;ec:2.1.2.2;ec:6.3.4.13;foodb:FDB022801;hmdb:HMDB02022;kegg:C03838;knapsack:C00007395;metacyc:5-PHOSPHO-RIBOSYL-GLYCINEAMIDE;nikkaji:J372.863C;nugowiki:1605;pdb-ccd:GAR;pubchem:160913;pubchem:25244572;pubchem:6578;reactome:111338;reactome:REACT_5…
MNXM465	N-carbamoyl-L-aspartate(2-)	M_cbasp_c	C5H6N2O5	174.112	-2	3dmet:B00115;beilstein:1726860;bigg:cbasp;biopath:N-Carbamoyl-L-aspartate;brenda:BG21131;cas:13184-27-5;cas:16649-79-9;cas:923-37-5;chebi:15859;chebi:32814;chebi:64850;chebi:64852;chemspider:10718031;chemspider:84022;drugbank:DB04252;ec:2.1.3.2;ec:3.5.1.7;ec:3.5.2.3;ec:3.5.2.4;foodb:FDB022269;het:NCD;hmdb:HMDB00828;kegg:C00438;knapsack:C00007265;metacyc:CARBAMYUL-L-ASPARTATE;metlin:5791;nikkaji:J…
MNXM47	UDP-N-acetyl-alpha-D-glucosamine(2-)	M_uacgam_c	C17H25N3O17P2	605.338	-2	3dmet:B04624;beilstein:4286654;bigg:uacgam;biopath:UDP-N-Acetyl-D-glucosamine;brenda:BG58801;cas:528-04-1;chebi:16264;chebi:57705;chemspider:17600409;chemspider:393240;ec:1.1.1.136;ec:2.4.1.101;ec:2.4.1.102;ec:2.4.1.138;ec:2.4.1.143;ec:2.4.1.144;ec:2.4.1.146;ec:2.4.1.147;ec:2.4.1.148;ec:2.4.1.149;ec:2.4.1.150;ec:2.4.1.153;ec:2.4.1.155;ec:2.4.1.163;ec:2.4.1.164;ec:2.4.1.198;ec:2.4.1.201;ec:2.4.1.2…
MNXM473	phenylacetaldehyde	M_pacald_c	C8H8O	120.149	0	3dmet:B00145;beilstein:385791;bigg:pacald;brenda:BG26616;cas:122-78-1;chebi:16424;chemspider:13876539;drugbank:DB02178;ec:1.2.1.39;ec:1.4.3.21;ec:4.1.1.43;ec:5.3.99.7;foodb:FDB012238;het:HY1;hmdb:HMDB06236;kegg:C00601;knapsack:C00007535;metacyc:PHENYLACETALDEHYDE;nikkaji:J2.494E;nugowiki:5361;pdb-ccd:HY1;pdbechem:HY1;pubchem:3876;pubchem:998;reactome:500607;reactome:REACT_22006;reactome_database_…
MNXM47414	cob(I)alamin	M_cbl1_c	C62H89CoN13O14P	1330.356	0	336;bigg:cbl1;brenda:BG45993;cas:13408-78-1;cas:18534-66-2;chebi:15982;chebi:30411;chebi:60488;chemspider:4573816;chemspider:4942647;come:MOL000034;come:MOL000036;ec:1.16.1.4;ec:1.16.1.6;ec:2.1.1.13;ec:4.2.1.28;ec:4.2.1.30;ec:4.3.1.2;ec:4.3.1.7;ec:5.4.3.3;ec:5.4.3.4;ec:5.4.3.5;ec:5.4.3.7;ec:5.4.99.1;ec:5.4.99.2;ec:5.4.99.4;foodb:FDB021826;foodb:FDB022886;gmelin:887721;hmdb:HMDB02174;hmdb:HMDB0342…
MNXM47436	cobalt-precorrin-5	M_copre5_c	C45H53CoN4O16	964.853	0	bigg:copre5;brenda:BG55679;chebi:3793;kegg:C11541;pubchem:13708;seed:cpd08371;upa:UPC11541
MNXM47441	cobalt-precorrin-6A	M_copre6_c	C44H45CoN4O16	944.778	-7	3dmet:B04272;bigg:copre6;brenda:BG74956;chebi:3794;chebi:60064;ec:2.1.1.195;kegg:C11542;metacyc:CPD-9043;pubchem:13709;pubchem:52940121;seed:cpd08372;upa:UPC11542
MNXM47455	cobinamide	M_cbi_c	C48H72CoN11O8	990.087	2	beilstein:4122727;bigg:cbi;brenda:BG71814;cas:13497-85-3;cas:1867-62-5;chebi:28956;chemspider:9702912;foodb:FDB024149;gmelin:1018261;hmdb:HMDB06902;kegg:C05774;metacyc:COBINAMIDE;nugowiki:6027;pubchem:11528127;pubchem:25245428;pubchem:8069;seed:cpd03422
MNXM4754	octa-methyl tetracontatricosanoic acid (C34:0, 8 methyl-branched carbons)	M_omtta_c	C42H83O2	620.107	-1	bigg:omtta;seed:cpd16003
MNXM4770	PeptidoglycansubunitofEscherichiacoli	M_peptido_EC_c	C40H62N8O21	990.961	-2	bigg:peptido_EC;seed:cpd15654
MNXM478	(-)-3-dehydroquinate	M_3dhq_c	C7H9O6	189.143	-1	3dmet:B01356;bigg:3dhq;biopath:3-Dehydroquinate;brenda:BG36375;brenda:BL285585;cas:10534-44-8;chebi:17947;chebi:32364;chemspider:388474;chemspider:4573866;drugbank:DB03868;ec:1.1.1.24;ec:1.1.1.282;ec:1.1.5.8;ec:1.1.99.25;ec:1.4.1.24;ec:4.2.1.10;ec:4.2.3.4;foodb:FDB029168;het:DQA;hmdb:HMDB12710;kegg:C00944;knapsack:C00019664;metacyc:DEHYDROQUINATE;nikkaji:J93.942K;nugowiki:11434;pdb-ccd:DQA;pubche…
MNXM480	(S)-2,3,4,5-tetrahydrodipicolinate(2-)	M_thdp_c	C7H7NO4	169.135	-2	3dmet:B01707;beilstein:391974;beilstein:8684703;beilstein:8979116;bigg:thdp;biopath:delta1-Piperidine-2,6-dicarboxylate;brenda:BG25395;brenda:BG25396;cas:2353-17-5;cas:52-52-8;chebi:10965;chebi:11408;chebi:16845;chebi:32975;chebi:32976;chebi:864;chemspider:4573939;chemspider:612;ec:1.17.1.8;ec:1.3.1.26;ec:2.3.1.117;ec:2.3.1.89;ec:2.6.1.83;foodb:FDB028918;hmdb:HMDB12289;kegg:C03972;knapsack:C00007…
MNXM481	3'-dephospho-CoA(2-)	M_dpcoa_c	C21H33N7O13P2S	685.538	-2	3dmet:B04743;bigg:dpcoa;biopath:Dephospho-CoA;brenda:BG11718;cas:3633-59-8;chebi:15468;chebi:57328;chemspider:388463;drugbank:DB03170;ec:2.7.1.24;ec:2.7.7.3;ec:2.7.8.25;foodb:FDB022585;hmdb:HMDB01373;kegg:C00882;knapsack:C00007257;metacyc:DEPHOSPHO-COA;metlin:3689;nugowiki:1235;pdb-ccd:COD;pubchem:4138;pubchem:439335;pubchem:45266562;reactome:196778;reactome:REACT_11629;reactome_database_id_relea…
MNXM4815	S-acetyldihydrolipoamide	M_adhlam_c	C10H19NO2S2	249.393	0	3dmet:B00246;bigg:adhlam;brenda:BG1735;cas:None;chebi:16807;chemspider:1046;foodb:FDB022671;hmdb:HMDB01526;kegg:C01136;metacyc:S-ACETYLDIHYDROLIPOAMIDE;metlin:6299;nikkaji:J2.731.632H;nugowiki:1382;pubchem:1076;pubchem:4367;seed:cpd00836
MNXM483	N-[(R)-4-phosphonatopantothenoyl]-L-cysteinate	M_4ppcys_c	C12H20N2O9PS	399.334	-3	3dmet:B01735;bigg:4ppcys;biopath:(R)-4-prime-Phosphopantothenoyl-L-cysteine;brenda:BG4069;cas:7196-09-0;chebi:15769;chebi:59458;chemspider:389278;ec:4.1.1.36;ec:6.3.2.5;foodb:FDB022432;hmdb:HMDB01117;kegg:C04352;knapsack:C00019633;metacyc:R-4-PHOSPHOPANTOTHENOYL-L-CYSTEINE;nikkaji:J1.572.366A;nugowiki:1004;pubchem:25245609;pubchem:440304;pubchem:7001;reactome:196834;reactome:REACT_11378;reactome_…
MNXM4851	tri-methyl lignoceric acid	M_tamlgnc_c;M_tmlgnc_c	C28H55O2	423.735	-1	bigg:tamlgnc;bigg:tmlgnc;seed:cpd16037
MNXM489	adenosylcobalamin	M_adocbl_c	C72H100CoN18O17P	1579.582	0	beilstein:4122932;bigg:adocbl;biopath:5-prime-Deoxyadenosylcobalamin(coenzyme_B12,Co+);cas:13870-90-1;chebi:18408;ec:2.7.8.26;ec:3.1.3.73;foodb:FDB022837;gmelin:439994;hmdb:HMDB02086;kegg:C00194;metacyc:ADENOSYLCOBALAMIN;nikkaji:J2.221.278H;nugowiki:1669;pubchem:3494;pubchem:46926217;pubchem:7847110;seed:cpd00166;upa:UPC00194
MNXM49	3'-phosphoadenosine-5'-phosphosulfate	M_PAPS_c	C10H11N5O13P2S	503.233	-4	3dmet:B01139;bigg:paps;biopath:3-prime-Phosphoadenylylsulfate(PAPS);brenda:BG1240;cas:482-67-7;chebi:17980;chebi:58339;chemspider:9799;ec:1.8.4.8;ec:2.7.1.25;ec:2.8.2.10;ec:2.8.2.11;ec:2.8.2.14;ec:2.8.2.16;ec:2.8.2.17;ec:2.8.2.18;ec:2.8.2.19;ec:2.8.2.24;ec:2.8.2.25;ec:2.8.2.26;ec:2.8.2.27;ec:2.8.2.28;ec:2.8.2.31;ec:2.8.2.32;ec:2.8.2.33;ec:2.8.2.34;ec:2.8.2.4;ec:2.8.2.6;ec:2.8.2.7;ec:2.8.2.9;ec:3.…
MNXM492	2'-deoxyuridine	M_duri_c	C9H12N2O5	228.202	0	3dmet:B01281;bigg:duri;biopath:2-prime-Deoxyuridine;brenda:BG27308;cas:951-78-0;chebi:16450;chemspider:13118;drugbank:DB02256;ec:1.14.11.10;ec:1.14.11.3;ec:2.4.2.23;ec:3.5.4.14;foodb:FDB021870;het:DUR;hmdb:HMDB00012;kegg:C00526;knapsack:C00019697;metacyc:DEOXYURIDINE;metlin:5086;nikkaji:J7.186B;nugowiki:7;pdb-ccd:DUR;pubchem:13712;pubchem:3809;reactome:500430;reactome:REACT_21686;reactome_databas…
MNXM495	IDP	M_idp_c	C10H11N4O11P2	425.162	-3	3dmet:B01160;beilstein:5786306;bigg:idp;brenda:BG1009;cas:86-04-4;chebi:17808;chebi:58280;chemspider:3279691;chemspider:559208;ec:3.5.4.7;ec:3.6.1.64;foodb:FDB023146;hmdb:HMDB03335;kegg:C00104;metacyc:IDP;metlin:6892;nikkaji:J38.561A;nugowiki:2916;pdb-ccd:IDP;pdbechem:IDP;pubchem:3404;pubchem:4064322;pubchem:644173;reactome:2509811;reactome:REACT_151969;reactome_database_id_release_44:2509811;see…
MNXM497	phenylacetate	M_pac_e;M_pac_c;M_pac_b	C8H7O2	135.14	-1	PHENYLKETONURIA (PKU): 135; TYROSINEMIA I: 49; TYROSINEMIA II: 66; TYROSINEMIA III: 319; TYROSINEMIA, TRANSIENT, OF THE NEWBORN: 318;3dmet:B00128;3dmet:B02106;beilstein:1099647;beilstein:3539899;beilstein:636458;bigg:pac;biopath:Phenylacetate;brenda:BG85306;cas:103-82-2;cas:122-79-2;chebi:18401;chebi:30745;chebi:8082;chemspider:10181341;chemspider:28969;chemspider:3610724;ec:1.2.1.39;ec:6.2.1.30;…
MNXM5	NADP(+)	M_NADP_c	C21H25N7O17P3	740.381	-3	3dmet:B01129;beilstein:3645734;beilstein:3885115;bigg:nadp;biopath:NADP;brenda:BG48210;cas:53-59-8;chebi:18009;chebi:25523;chebi:25524;chebi:44409;chebi:58349;chemspider:10239198;chemspider:5675;come:MOL000029;ec:1.1.1.10;ec:1.1.1.101;ec:1.1.1.102;ec:1.1.1.111;ec:1.1.1.112;ec:1.1.1.113;ec:1.1.1.115;ec:1.1.1.117;ec:1.1.1.119;ec:1.1.1.120;ec:1.1.1.123;ec:1.1.1.124;ec:1.1.1.126;ec:1.1.1.128;ec:1.1.1…
MNXM500	D-fructose 1,6-bisphosphate	M_fdp_c	C6H10O12P2	336.084	-4	3dmet:B04673;beilstein:4820637;bigg:fdp;brenda:BG22767;cas:488-69-7;chebi:16905;chebi:39731;chebi:49093;kegg:C00354;knapsack:C00007386;nikkaji:J15.941G;pdb-ccd:AFP;pdbechem:2FP;pubchem:3647;reactome:30014;reactome:REACT_3740;reactome_database_id_release_44:30014;seed:cpd00290;upa:UPC00354
MNXM503	prephenate	M_pphn_c	C10H8O6	224.167	-2	3dmet:B00074;beilstein:2698270;beilstein:3682733;beilstein:5288208;bigg:pphn;biopath:Prephenate;brenda:BG452;cas:126-49-8;chebi:16666;chebi:29934;chebi:57852;chemspider:1001;chemspider:4573884;drugbank:DB08427;ec:1.3.1.12;ec:1.3.1.13;ec:2.6.1.78;ec:2.6.1.79;ec:4.2.1.51;ec:5.4.99.5;foodb:FDB028914;hmdb:HMDB12283;kegg:C00254;knapsack:C00019632;metacyc:PREPHENATE;nikkaji:J38.009A;nugowiki:11008;pdb-…
MNXM5043	all-trans-undecaprenyl diphosphate(3-)	M_udcpdp_c	C55H89O7P2	924.238	-3	beilstein:2407845;bigg:udcpdp;brenda:BG20129;cas:23-13-2;cas:31867-59-1;chebi:17047;chebi:53042;chebi:57995;chemspider:4444213;foodb:FDB022641;hmdb:HMDB01469;lipid:LMPR03030004;lipidmaps:LMPR03030004;metacyc:CPD-9649;metlin:3706;nugowiki:1331;pubchem:25244309;pubchem:5280604;pubchem:85297390
MNXM507	5-amino-1-(5-phosphonato-D-ribosyl)imidazole-4-carboxylate	M_5aizc_c	C9H12N3O9P	337.18	-2	3dmet:B01784;bigg:5aizc;biopath:1-(5-Phospho-D-ribosyl)-5-amino-4-imidazolecarboxylate;brenda:BG27601;chebi:28413;chebi:58564;chemspider:144983;ec:4.1.1.21;ec:5.4.99.18;ec:6.3.2.6;foodb:FDB023871;het:C2R;hmdb:HMDB06273;kegg:C04751;metacyc:PHOSPHORIBOSYL-CARBOXY-AMINOIMIDAZOLE;nikkaji:J38.129B;nugowiki:5398;pdb-ccd:C2R;pubchem:165388;pubchem:24916886;pubchem:7321;reactome:111395;reactome:REACT_311…
MNXM509	menaquinone-8	M_mqn8_c	C51H72O2	717.116	0	bigg:mqn8;cas:523-38-6;cas:84-81-1;chebi:44027;chemspider:4525761;metacyc:CPD-9728;pdbechem:MQ8;pubchem:5376507;reaxys:1899230;reaxys:2514221;seed:cpd15500
MNXM51	GTP	M_GTP_c	C10H12N5O14P3	519.149	-4	391;3dmet:B01137;beilstein:1201437;beilstein:4285687;beilstein:5211792;beilstein:74004;bigg:gtp;biopath:Guanosine-5-prime-triphosphate;brenda:BG32483;cas:86-01-1;chebi:15996;chebi:37565;chebi:57600;chemspider:5414499;chemspider:6569;drugbank:DB04137;ec:2.7.1.156;ec:2.7.1.81;ec:2.7.2.10;ec:2.7.6.5;ec:2.7.7.13;ec:2.7.7.30;ec:2.7.7.34;ec:2.7.7.45;ec:2.7.7.62;ec:2.7.7.65;ec:2.7.7.68;ec:2.7.7.71;ec:2.…
MNXM511	(6R)-5,10-methenyltetrahydrofolate	M_methf_c	C20H20N7O6	454.416	-1	3dmet:B04682;beilstein:6184059;bigg:methf;brenda:BG36347;cas:7444-29-3;chebi:15638;chebi:57455;chemspider:559356;ec:1.5.1.15;ec:1.5.1.5;ec:3.5.4.9;ec:4.1.99.3;ec:4.3.1.4;ec:6.3.3.2;foodb:FDB022573;hmdb:HMDB01354;kegg:C00445;knapsack:C00019687;metacyc:5-10-METHENYL-THF;metlin:6185;nikkaji:J1.213.619F;nugowiki:1216;pubchem:3733;pubchem:46878371;pubchem:644350;seed:cpd00347
MNXM512	(S)-lactaldehyde	M_lald_DASH_L_c	C3H6O2	74.079	0	3dmet:B01242;bigg:lald-L;brenda:BG17834;cas:3913-64-2;cas:598-35-6;chebi:18041;chemspider:388368;drugbank:DB03776;ec:1.1.1.55;ec:1.1.1.77;ec:1.2.1.22;ec:4.1.2.17;ec:4.1.2.19;kegg:C00424;knapsack:C00019649;metacyc:LACTALD;nikkaji:J2.715D;pubchem:3714;pubchem:439231;seed:cpd00334;upa:UPC00424
MNXM516	GDP-4-dehydro-6-deoxy-alpha-D-mannose(2-)	M_gdpddman_c	C16H21N5O15P2	585.31	-2	3dmet:B01413;bigg:gdpddman;brenda:BG7246;cas:18186-48-6;chebi:16955;chebi:57964;chemspider:388554;ec:1.1.1.135;ec:1.1.1.187;ec:1.1.1.271;ec:1.1.1.281;ec:4.2.1.47;foodb:FDB022568;foodb:FDB022598;hmdb:HMDB01346;hmdb:HMDB01391;kegg:C01222;knapsack:C00007244;metacyc:GDP-4-DEHYDRO-6-DEOXY-D-MANNOSE;metlin:6180;nikkaji:J945.361J;nugowiki:1208;nugowiki:1253;pubchem:25243979;pubchem:439446;pubchem:4444;p…
MNXM518	indole-3-acetaldehyde	M_id3acald_e;M_id3acald_c;M_id3acald_b	C10H9NO	159.185	0	3dmet:B00152;beilstein:121586;bigg:id3acald;biopath:Indole-3-acetaldehyde;brenda:BG2034;cas:2591-98-2;chebi:18086;chebi:24823;chemspider:778;ec:1.1.1.190;ec:1.1.1.191;ec:1.2.3.7;ec:4.1.1.74;foodb:FDB013950;hmdb:HMDB01190;kegg:C00637;knapsack:C00000109;metacyc:INDOLE_ACETALDEHYDE;metlin:6068;nikkaji:J398.271H;nugowiki:1068;pubchem:3910;pubchem:800;seed:cpd00486
MNXM519	orotidine 5'-phosphate(3-)	M_orot5p_c	C10H10N2O11P	365.167	-3	3dmet:B01381;beilstein:10604117;bigg:orot5p;biopath:Orotidine-5-prime-phosphate;brenda:BG783;cas:2149-82-8;chebi:15842;chebi:57538;chemspider:141140;drugbank:DB02957;ec:2.4.2.10;ec:4.1.1.23;foodb:FDB012321;gmelin:492529;het:OMP;hmdb:HMDB00218;kegg:C01103;knapsack:C00007583;metacyc:OROTIDINE-5-PHOSPHATE;metlin:5228;nikkaji:J13.801K;nugowiki:156;pdb-ccd:OMP;pubchem:160617;pubchem:25245207;pubchem:4…
MNXM5196	keto mycolate (1 cyclopropanated rings)	M_mkmycolate_c	C86H168O4	1266.252	-1	bigg:mkmycolate;seed:cpd15982
MNXM52	UDP-alpha-D-glucose(2-)	M_udpg_c	C15H22N2O17P2	564.286	-2	3dmet:B04622;beilstein:3827329;bigg:udpg;cas:133-89-1;chebi:52249;chebi:58885;chemspider:10239191;ec:1.1.1.22;ec:2.4.1.116;ec:2.4.1.202;ec:2.4.1.238;ec:2.4.1.241;ec:2.4.1.284;ec:2.4.1.286;ec:2.4.1.293;ec:2.4.1.295;ec:2.4.1.296;ec:2.4.1.297;ec:2.4.1.298;ec:2.4.1.n2;ec:2.7.7.12;ec:2.7.8.31;ec:3.13.1.1;ec:5.1.3.2;kegg:C00029;knapsack:C00001514;metacyc:CPD-12575;nikkaji:J9.610E;pdb-ccd:GUD;pubchem:16…
MNXM529	meso-2,6-diaminopimelic acid dizwitterion	M_26dap_DASH_M_c	C7H14N2O4	190.197	0	3dmet:B01309;beilstein:8218693;bigg:26dap-M;biopath:meso-2,6-Diaminoheptanedioate;brenda:BG83247;cas:922-54-3;cas:None;chebi:16488;chebi:30308;chebi:57791;ec:1.4.1.16;ec:4.1.1.20;ec:5.1.1.7;ec:6.3.2.13;kegg:C00680;knapsack:C00007595;metacyc:MESO-DIAMINOPIMELATE;nikkaji:J407.120D;pdb-ccd:6CL;pubchem:1549101;pubchem:3949;seed:cpd00516;upa:UPC00680
MNXM53	L-serine	M_SER_c;M_SER_b	C3H7NO3	105.093	0	3dmet:B01145;beilstein:1721404;beilstein:4372751;bigg:ser-L;biopath:L-Serine;brenda:BG17936;cas:56-45-1;chebi:17115;chebi:32836;chebi:32837;chebi:33384;chemspider:5736;drugbank:DB00133;ec:1.1.1.276;ec:1.4.1.7;ec:2.1.2.1;ec:2.3.1.30;ec:2.3.1.50;ec:2.6.1.45;ec:2.6.1.51;ec:2.7.1.80;ec:2.7.8.29;ec:2.7.8.38;ec:2.7.8.4;ec:2.7.8.8;ec:3.1.3.3;ec:3.1.4.46;ec:3.2.1.110;ec:3.2.1.97;ec:3.5.1.61;ec:4.2.1.122;…
MNXM5326	UDP-N-acetylmuramoyl-L-alanyl-D-glutamyl-L-lysyl-D-alanyl-D-alanine	M_uAgla_c	C40H62N9O26P2	1146.913	-3	bigg:uAgla;seed:cpd02943
MNXM5328	Undecaprenyl-diphospho-N-acetylmuramoyl-(N-acetylglucosamine)-L-alanyl-D-glutamyl-L-lysyl-D-alanyl-D-alanine	M_uaaAgla_c	C94H153N8O26P2	1873.206	-3	bigg:uaaAgla;seed:cpd03487
MNXM537	ferrocytochrome c	M_focytc_c	C42H44FeN8O8S2R4			bigg:focytC;bigg:focytc;brenda:BG91985;cas:None;chebi:16928;kegg:C00126;metacyc:Cytochromes-C-Reduced;nikkaji:J209.145C;pubchem:3426;seed:cpd00110;upa:UPC00126
MNXM5384	(E,E,E,E,E,E,E,Z,Z) decaprenyl mannose phosphate	M_decdman1p_tb_c	C56H92O9P	940.298	-1	bigg:decdman1p_tb;seed:cpd15943
MNXM540	1D-myo-inositol 3-phosphate(2-)	M_mi3p_DASH_D_c	C6H11O9P	258.12	-2	3dmet:B01710;beilstein:11180720;beilstein:2622083;bigg:mi3p-D;biopath:1D-myo-Inositol_3-phosphate;cas:2831-74-5;cas:434-13-9;cas:573-35-3;chebi:18169;chebi:58401;chemspider:16744087;chemspider:17215924;chemspider:389182;ec:2.4.1.250;ec:2.4.1.n3;ec:2.7.1.64;ec:2.7.7.74;ec:2.7.8.34;ec:5.5.1.4;foodb:FDB021907;foodb:FDB024095;hmdb:HMDB00213;hmdb:HMDB06814;kegg:C04006;metacyc:1-L-MYO-INOSITOL-1-P;metl…
MNXM5402	1,2-sn-glycerol 3-phosphate	M_pa160190_c;M_pa190190_c	C38H74O8P	689.963	-1	bigg:pa160190;bigg:pa190190;seed:cpd16004
MNXM541	3-phospho-hydroxypyruvate	M_3php_c	C3H2O7P	181.018	-3	3dmet:B00565;beilstein:4246841;bigg:3php;biopath:3-Phosphohydroxypyruvate;brenda:BG17784;cas:3913-50-6;chebi:18110;chebi:30933;chemspider:103;chemspider:4573923;ec:1.1.1.95;ec:2.6.1.52;foodb:FDB022377;het:HPV;hmdb:HMDB01024;kegg:C03232;knapsack:C00019657;metacyc:3-P-HYDROXYPYRUVATE;metlin:484;nikkaji:J2.180.747H;nugowiki:922;pdb-ccd:HPV;pdbechem:HPV;pubchem:105;pubchem:5460375;pubchem:6103;reacto…
MNXM546	dGMP(2-)	M_DGMP_c	C10H12N5O7P	345.205	-2	3dmet:B01228;beilstein:1231121;beilstein:3575246;beilstein:7349077;bigg:dgmp;biopath:2-prime-Deoxyguanosine-5-prime-phosphate;brenda:BG1047;cas:902-04-5;chebi:16192;chebi:41945;chebi:57673;chemspider:5362940;chemspider:58570;drugbank:DB04457;ec:2.7.1.113;ec:2.7.4.12;foodb:FDB022388;gmelin:358375;het:DG;hmdb:HMDB01044;kegg:C00362;knapsack:C00019356;metacyc:DGMP;nikkaji:J195.198J;nugowiki:938;pdb-c…
MNXM547	preuroporphyrinogen(8-)	M_HYDROXYMETHYLBILANE_c	C40H38N4O17	846.746	-8	3dmet:B00223;beilstein:1209089;bigg:hmbil;biopath:Hydroxymethylbilane;brenda:BG18138;cas:71861-60-4;cas:73023-76-4;chebi:16645;chebi:57845;chemspider:767;ec:2.5.1.61;ec:4.2.1.75;foodb:FDB022446;hmdb:HMDB01137;kegg:C01024;knapsack:C00007374;metacyc:HYDROXYMETHYLBILANE;metlin:3699;nikkaji:J618.630K;nugowiki:1022;pubchem:25202903;pubchem:4269;pubchem:788;reactome:189449;reactome:REACT_9601;reactome_…
MNXM548	pyridoxaminium(1+)	M_pydam_c	C8H13N2O2	169.201	1	3dmet:B00123;beilstein:6993;bigg:pydam;brenda:BG25723;cas:85-87-0;chebi:16410;chebi:57761;chemspider:1023;ec:2.6.1.30;ec:2.6.1.31;ec:2.7.1.35;ec:3.1.3.74;foodb:FDB021819;gmelin:774473;het:PXM;hmdb:HMDB01431;kegg:C00534;knapsack:C00007504;metacyc:PYRIDOXAMINE;metlin:238;nikkaji:J3.891A;nugowiki:1293;pdb-ccd:PXM;pdbechem:PXM;pubchem:1052;pubchem:25245492;pubchem:3816;reactome:964945;reactome:REACT_…
MNXM55	L-cysteine zwitterion	M_CYS_c;M_CYS_b	C3H7NO2S	121.158	0	Beta-mercaptolactate-cysteine Disulfiduria: 26; Cystinuria: 107; Cystinuria: 220100; Gamma-glutamyl-transpeptidase Deficiency: 231950; Gamma-glutamyl-transpeptidase Deficiency: 499;3dmet:B01159;beilstein:1721408;beilstein:4128886;beilstein:5921923;bigg:cys-L;biopath:L-Cysteine;brenda:BG17926;cas:4371-52-2;cas:52-90-4;chebi:17561;chebi:32442;chebi:32443;chebi:32445;chebi:35235;chemspider:5653;drug…
MNXM550	(N(omega)-L-arginino)succinate(1-)	M_argsuc_c	C10H17N4O6	289.265	-1	3dmet:B04894;bigg:argsuc;biopath:N-(L-Arginino)succinate;brenda:BG87894;cas:2387-71-5;cas:None;chebi:15682;chebi:57472;chemspider:16059;ec:4.3.2.1;ec:6.3.4.5;foodb:FDB021885;hmdb:HMDB00052;kegg:C03406;knapsack:C00019688;metacyc:L-ARGININO-SUCCINATE;metlin:5115;nikkaji:J37.380J;nugowiki:37;pubchem:16950;pubchem:25245925;pubchem:6235;reactome:34575;reactome:REACT_5577;reactome_database_id_release_4…
MNXM552	1,4-dihydroxy-2-naphthoate	M_dhna_c	C11H7O4	203.171	-1	3dmet:B00613;beilstein:2111226;bigg:dhna;biopath:1,4-Dihydroxy-2-naphthoate;brenda:BG3008;cas:31519-22-9;chebi:11173;chebi:18094;chemspider:5324583;ec:2.5.1.74;ec:3.1.2.28;ec:3.1.2.n1;kegg:C03657;knapsack:C00000736;metacyc:DIHYDROXYNAPHTHOATE;nikkaji:J27.838F;pdb-ccd:DNA;pubchem:54706667;pubchem:6435;seed:cpd02295;upa:UPC03657
MNXM554	porphobilinogen(1-)	M_ppbng_c	C10H13N2O4	225.221	-1	ACUTE INTERMITTEND PORPHYRIA (AIP): 414;3dmet:B00202;beilstein:220051;bigg:ppbng;biopath:Porphobilinogen;brenda:BG987;cas:487-90-1;chebi:17381;chebi:58126;chemspider:5296496;chemspider:995;drugbank:DB02272;ec:2.5.1.61;ec:4.2.1.24;foodb:FDB021916;het:PBG;hmdb:HMDB00245;kegg:C00931;knapsack:C00007339;metacyc:PORPHOBILINOGEN;metagene:VARIEGATE PORPHYRIA: 421;metlin:76;nikkaji:J6.026G;nugowiki:179;pd…
MNXM555	quinolinate(2-)	M_quln_c	C7H3NO4	165.103	-2	3dmet:B00627;beilstein:137110;bigg:quln;biopath:Pyridine-2,3-dicarboxylate;brenda:BG24851;cas:89-00-9;chebi:16675;chebi:29959;chebi:46828;chebi:46832;chebi:46833;chemspider:1037;chemspider:4573883;drugbank:DB01796;ec:2.4.2.19;ec:2.5.1.72;foodb:FDB021913;gmelin:201344;gmelin:329233;gmelin:329234;gmelin:562526;het:NTM;hmdb:HMDB00232;kegg:C03722;knapsack:C00007381;metacyc:QUINOLINATE;metlin:330;nikk…
MNXM558	2-demethylmenaquinol-8	M_2dmmql8_c	C50H72O2	705.105	0	bigg:2dmmql8;chebi:61873;ec:2.1.1.163;ec:2.5.1.74;metacyc:CPD-12115;metacyc:CPD0-2129;pubchem:45479277;pubchem:45479644;seed:cpd15353
MNXM56	formaldehyde	M_fald_c	CH2O	30.026	0	3dmet:B00018;beilstein:1209228;bigg:fald;biopath:Formaldehyde;brenda:BG36227;cas:50-00-0;chebi:16842;chemspider:692;drugbank:DB03843;ec:1.1.1.244;ec:1.1.1.306;ec:1.1.99.37;ec:1.14.11.31;ec:1.14.11.32;ec:1.14.13.111;ec:1.14.13.128;ec:1.14.13.131;ec:1.14.13.82;ec:1.14.14.6;ec:1.14.99.15;ec:1.2.1.46;ec:1.2.1.66;ec:1.2.99.4;ec:1.5.3.1;ec:1.5.3.10;ec:1.5.3.19;ec:1.5.3.4;ec:1.5.8.3;ec:1.5.8.4;ec:1.5.99…
MNXM561	ADP-D-glucose	M_adpglc_c	C16H23N5O15P2	587.326	-2	3dmet:B01269;bigg:adpglc;biopath:ADP-D-Glucose;brenda:BG7320;cas:2140-58-1;chebi:15751;chebi:57498;chemspider:15642;drugbank:DB01774;ec:2.4.1.213;ec:2.4.1.245;ec:2.4.1.266;ec:2.4.1.268;ec:2.7.7.27;foodb:FDB001211;het:ADQ;hmdb:HMDB06557;kegg:C00498;knapsack:C00007354;nikkaji:J14.393F;nugowiki:5682;pdb-ccd:ADQ;pdbechem:ADQ;pubchem:16500;pubchem:3781;seed:cpd00387;seed:cpd16136
MNXM563	formyl-CoA(4-)	M_forcoa_c	C22H32N7O17P3S	791.512	-4	3dmet:B04726;bigg:forcoa;bigg:formcoa;biopath:Formyl-CoA;brenda:BG12265;cas:13131-49-2;chebi:15522;chebi:57376;chemspider:388444;ec:2.8.3.16;ec:3.1.2.10;ec:4.1.1.8;ec:4.1.2.n2;foodb:FDB023169;hmdb:HMDB03419;kegg:C00798;metacyc:FORMYL-COA;nikkaji:J838.103H;nugowiki:3000;pdb-ccd:FYN;pdbechem:FYN;pubchem:25245450;pubchem:4056;pubchem:439313;reactome:389578;reactome:REACT_17536;reactome_database_id_r…
MNXM56353	hexadecenoyl-CoA	M_hdcoa_c	C37H64N7O17P3S	1003.927		bigg:hdcoa;chebi:24549;seed:cpd15238
MNXM565	N(6)-(1,2-dicarboxylatoethyl)-AMP(4-)	M_dcamp_c	C14H14N5O11P	459.262	-4	3dmet:B04914;bigg:dcamp;biopath:Adenylosuccinate;brenda:BG5285;cas:19046-78-7;cas:19240-42-7;chebi:15919;chebi:57567;chemspider:389122;chemspider:394323;drugbank:DB04418;ec:4.3.2.2;ec:6.3.4.4;foodb:FDB022101;hmdb:HMDB00536;hmdb:HMDB59653;kegg:C03794;knapsack:C00007229;metacyc:ADENYLOSUCC;metlin:5521;nikkaji:J37.503I;nugowiki:455;nugowiki:58050;pdb-ccd:2SA;pubchem:25245432;pubchem:440122;pubchem:4…
MNXM568	2-formamido-N(1)-(5-O-phosphonato-D-ribosyl)acetamidine	M_fpram_c	C8H14N3O8P	311.186	-2	3dmet:B01768;bigg:fpram;biopath:2-(Formamido)-N1-(5-prime-phosphoribosyl)acetamidine;brenda:BG26126;cas:37721-04-3;cas:6157-85-3;chebi:18413;chebi:58478;chemspider:149;chemspider:17216355;chemspider:7830994;ec:6.3.3.1;ec:6.3.5.3;foodb:FDB022360;foodb:FDB022957;foodb:FDB023837;hmdb:HMDB00999;hmdb:HMDB02305;hmdb:HMDB06211;kegg:C04640;metacyc:5-PHOSPHORIBOSYL-N-FORMYLGLYCINEAMIDINE;metlin:3442;metli…
MNXM57	glutathione	M_gthrd_e;M_gthrd_c;M_gthrd_b	C10H16N3O6S	306.316	-1	GLUTATHIONE SYNTHETASE DEFICIENCY: 19;3dmet:B01138;bigg:gthrd;biopath:Glutathione_(reduced);brenda:BG1508;cas:70-18-8;cas:98726-08-0;chebi:16856;chebi:57925;chebi:60836;chemspider:111188;chemspider:19589806;drugbank:DB00143;ec:1.11.1.9;ec:1.13.11.18;ec:1.14.16.5;ec:1.20.4.2;ec:1.8.1.10;ec:1.8.1.7;ec:1.8.3.3;ec:1.8.4.1;ec:1.8.4.2;ec:1.8.4.3;ec:1.8.4.4;ec:1.8.4.9;ec:1.8.5.1;ec:2.1.1.41;ec:2.8.1.3;e…
MNXM572	dUDP	M_DUDP_c	C9H11N2O11P2	385.138	-3	3dmet:B01441;bigg:dudp;biopath:2-prime-Deoxyuridine-5-prime-diphosphate;brenda:BG27561;cas:4208-67-7;chebi:28850;chebi:60471;chemspider:128553;foodb:FDB022361;het:DUD;hmdb:HMDB01000;kegg:C01346;metacyc:DUDP;metlin:5931;nikkaji:J699.272B;nugowiki:899;pdb-ccd:DUD;pubchem:145729;pubchem:25246037;pubchem:4551;seed:cpd00978
MNXM5791	Iron(II) mycobactin T	M_fmcbtt_c	C43FeH71N5O10	873.896	4	bigg:fmcbtt;seed:cpd15953
MNXM58	sulfate	M_so4_e;M_so4_c;M_so4_b	O4S	96.063	-2	116; 209; 210; 216; 222; 223; 224; 229; 230; 231; 232; 30; 332; 37;3dmet:B00016;beilstein:3648446;bigg:so4;biopath:Sulfate;biopath:Sulfate_(protonated);brenda:BG28716;cas:14808-79-8;cas:73020-09-4;cas:7664-93-9;chebi:16189;chebi:26836;chebi:45696;chemspider:1085;chemspider:1086;chemspider:55666;ec:1.8.3.1;ec:2.7.7.4;ec:2.7.7.5;ec:2.7.7.51;ec:3.1.6.10;ec:3.1.6.11;ec:3.1.6.16;ec:3.1.6.17;ec:3.1.6.2…
MNXM5821	methoxy meroacid ACP	M_mmeroacidACP_c	C67H127N2O8PRS		-1	bigg:mmeroacidACP;seed:cpd15983
MNXM5890	phenol palmitic acid ACP	M_phdcaACP_c	C34H57N2O9PRS		-1	bigg:phdcaACP;seed:cpd16014
MNXM5891	phenol phthiocerol dimycocerosate (Mtb)	M_ppdima_e;M_ppdima_c;M_ppdima_b	C99H188O6	1474.548	0	bigg:ppdima;seed:cpd16022
MNXM5894	phosphatidylinositol mannoside (tuberculosis)	M_PIM1_c	C50H94O18P	1014.244	-1	bigg:PIM1;seed:cpd15920
MNXM5898	phthiocerol precursor	M_prephth_c	C32H61O5	525.824	-1	bigg:prephth;seed:cpd16025
MNXM5899	phthiocerol precursor bound ACP	M_prephthACP_c	C43H81N2O11PRS		-1	bigg:prephthACP;seed:cpd16026
MNXM5900	phthiocol (reduced)	M_phthclh2_c	C11H10O3	190.195	0	bigg:phthclh2;seed:cpd16017
MNXM593	(R)-pantoate	M_pant_DASH_R_c	C6H11O4	147.149	-1	3dmet:B00120;beilstein:1722601;bigg:pant-R;biopath:(R)-Pantoate;brenda:BG36770;brenda:BG85517;cas:470-29-1;chebi:14737;chebi:15980;chebi:18697;chemspider:4451134;drugbank:DB01930;ec:1.1.1.106;ec:1.1.1.169;ec:2.7.1.169;ec:3.5.1.22;ec:6.3.2.1;ec:6.3.2.n5;kegg:C00522;knapsack:C00007622;metacyc:L-PANTOATE;nikkaji:J23.325K;pdb-ccd:PAF;pdbechem:PAF;pubchem:3805;pubchem:5289105;seed:cpd00408;upa:UPC00522
MNXM59390	L-gamma-glutamyl-L-amino acid	M_gluala_c	C8H13N2O5	217.199	-1	beilstein:1728785;bigg:gluala;cas:5875-41-2;chebi:50619;chebi:71304;chemspider:389104;foodb:FDB023860;hmdb:HMDB06248;nugowiki:5373;pubchem:440103;seed:cpd15236
MNXM5940	tetra-methyl octacosanoate	M_tamocta_c	C32H63O2	479.841	-1	bigg:tamocta;seed:cpd16038
MNXM597	D-xylulose	M_xylu_DASH_D_c	C5H10O5	150.13	0	3dmet:B04663;bigg:xylu-D;biopath:D-Xylulose;brenda:BG20412;cas:551-84-8;chebi:17140;chemspider:4451524;drugbank:DB03947;ec:1.1.1.11;ec:1.1.1.287;ec:1.1.1.9;ec:2.7.1.17;ec:5.3.1.15;ec:5.3.1.5;foodb:FDB022698;het:XUL;hmdb:HMDB01644;kegg:C00310;knapsack:C00019684;metacyc:D-XYLULOSE;metlin:6333;nikkaji:J14.195J;nugowiki:1424;pdb-ccd:XLF;pubchem:3604;pubchem:5289590;seed:cpd00259;upa:UPC00310
MNXM599	iminosuccinate	M_iasp_c	C4H4NO4	130.079	-1	3dmet:B00865;bigg:iasp;biopath:Iminoaspartate;brenda:BG19324;cas:79067-61-1;chebi:50616;chebi:58831;chemspider:13628208;chemspider:19951415;ec:1.4.3.16;ec:2.5.1.72;foodb:FDB022443;hmdb:HMDB01131;kegg:C05840;knapsack:C00007565;lipidmaps:LMFA01170110;metacyc:IMINOASPARTATE;metlin:6025;nikkaji:J1.894.303D;nugowiki:1017;pubchem:23615393;pubchem:796;pubchem:8133;pubchem:85291439;seed:cpd03470;upa:UPC0…
MNXM6	NADPH	M_NADPH_c	C21H26N7O17P3	741.389	-4	3dmet:B01128;beilstein:10411862;beilstein:77911;bigg:nadph;biopath:NADPH;brenda:BG48213;cas:2646-71-1;cas:53-57-6;chebi:16474;chebi:57783;chemspider:10239199;chemspider:17215925;come:MOL000028;ec:1.1.1.10;ec:1.1.1.101;ec:1.1.1.102;ec:1.1.1.111;ec:1.1.1.112;ec:1.1.1.113;ec:1.1.1.115;ec:1.1.1.117;ec:1.1.1.119;ec:1.1.1.120;ec:1.1.1.123;ec:1.1.1.124;ec:1.1.1.126;ec:1.1.1.128;ec:1.1.1.130;ec:1.1.1.131…
MNXM60	bicarbonate	M_HCO3_c	CHO3	61.017	-1	3dmet:B00080;3dmet:B00276;beilstein:3600898;beilstein:3903504;bigg:h2co3;bigg:hco3;biopath:Hydrogen_carbonate;bnice:C4;brenda:BG28931;cas:144-55-8;cas:3812-32-6;cas:463-79-6;cas:71-52-3;chebi:17544;chebi:28976;chebi:41609;chemspider:18519;chemspider:747;chemspider:749;ec:1.13.11.73;ec:1.2.1.27;ec:4.1.1.31;ec:4.1.1.93;ec:4.2.1.1;ec:4.2.1.104;ec:6.3.4.18;ec:6.3.4.6;ec:6.3.5.5;ec:6.4.1.1;ec:6.4.1.2;…
MNXM602	shikimate	M_skm_e;M_skm_c;M_skm_b	C7H9O5	173.143	-1	3dmet:B01267;beilstein:2210055;bigg:skm;biopath:Shikimate;brenda:BG23975;cas:138-59-0;chebi:16119;chebi:36208;chemspider:5414360;chemspider:8412;ec:1.1.1.25;ec:1.1.1.282;ec:2.3.1.133;ec:2.7.1.71;foodb:FDB003991;het:SKM;hmdb:HMDB03070;kegg:C00493;knapsack:C00001203;metacyc:SHIKIMATE;metlin:338;nikkaji:J3.267K;nugowiki:2653;pdb-ccd:SKM;pdbechem:SKM;pubchem:3776;pubchem:7057976;pubchem:8742;reactome…
MNXM606	(2E)-4-hydroxy-3-methylbut-2-enyl diphosphate	M_h2mb4p_c	C5H9O8P2	259.068	-3	3dmet:B04320;beilstein:9060574;beilstein:9274408;bigg:h2mb4p;brenda:BG16538;brenda:BL316338;chebi:128753;chebi:15664;chemspider:10224038;ec:1.17.1.2;ec:1.17.4.3;kegg:C11811;knapsack:C00007567;lipidmaps:LMPR01010009;metacyc:HYDROXY-METHYL-BUTENYL-DIP;nikkaji:J1.669.907A;pdb-ccd:H6P;pubchem:13975;pubchem:21597501;pubchem:85297114;seed:cpd08615;upa:UPC11811
MNXM6065	2-Demethylmenaquinone6	M_2dmmq6_c	C40H54O2	566.856	0	bigg:2dmmq6;seed:cpd15913
MNXM607	(2S)-2-[5-amino-1-(5-O-phosphonato-beta-D-ribosyl)imidazole-4-carboxamido]succinate	M_25aics_c	C13H15N4O12P	450.252	-4	3dmet:B04963;bigg:25aics;biopath:5-prime-Phosphoribosyl-4-N-(succino-carboxamide)-5-aminoimidazole;brenda:BG4597;cas:3031-95-6;chebi:18319;chebi:58443;chemspider:141175;ec:4.3.2.2;ec:6.3.2.6;foodb:FDB022251;hmdb:HMDB00797;kegg:C04823;metacyc:P-RIBOSYL-4-SUCCCARB-AMINOIMIDAZOLE;metlin:5762;nikkaji:J7.666J;nugowiki:715;pubchem:160666;pubchem:45266647;pubchem:7384;reactome:111399;reactome:REACT_3661…
MNXM608	(R)-methylmalonyl-CoA(5-)	M_mmcoa_DASH_R_c	C25H35N7O19P3S	862.567	-5	3dmet:B04783;bigg:mmcoa-R;biopath:(R)-2-Methyl-3-oxopropanoyl-CoA;brenda:BG76392;cas:73173-92-9;chebi:15465;chebi:57326;chemspider:17216177;drugbank:DB04045;ec:5.1.99.1;ec:5.4.99.2;foodb:FDB022930;hmdb:HMDB02255;kegg:C01213;metacyc:METHYL-MALONYL-COA;metlin:6577;nikkaji:J890.616E;nugowiki:1838;pdb-ccd:MCA;pdbechem:MCA;pubchem:22833590;pubchem:25244768;pubchem:4435;reactome:71009;reactome:REACT_55…
MNXM61	L-methionine zwitterion	M_MET_c;M_MET_b	C5H11NO2S	149.211	0	Glycine N-methyltransferase Deficiency: 606664; Homocystinuria DUE TO Defect OF N(5,10)-methylene THF Deficiency: 236250; Homocystinuria. Cystathionine Beta-synthase Deficiency: 236200; Hypermethioninemia , Familial: 180960; Hypermethioninemia: 250850; Methylcobalamin Synthesis Deficiency (cbl E, cbl G): 236270; Tyrosinemia I: 276700;3dmet:B01148;beilstein:4740675;bigg:met-L;biopath:L-Methionine;…
MNXM61025	maltoheptaose	M_malthp_e;M_malthp_c;M_malthp_b	C42H72O36	1152.999	0	bigg:malthp;brenda:BG18444;brenda:BG76492;cas:34620-77-4;cas:34620-78-5;chebi:62010;foodb:FDB010908;hmdb:HMDB13000;metacyc:CPD0-1133;nugowiki:11724;pubchem:13908996;pubchem:53481574;reaxys:79716;seed:cpd15494
MNXM61032	maltopentaose	M_maltpt_c	C30H52O26	828.718	0	bigg:maltpt;brenda:BG15929;cas:34620-76-3;chebi:62006;chemspider:18509779;chemspider:2006584;foodb:FDB001192;het:CEX;hmdb:HMDB12254;metacyc:MALTOPENTAOSE;nugowiki:10979;pubchem:13489094;pubchem:2724445;reaxys:79498;seed:cpd15495
MNXM611	3-dehydroshikimate	M_3dhsk_c	C7H7O5	171.127	-1	3dmet:B01592;beilstein:2099598;beilstein:2938338;bigg:3dhsk;biopath:3-Dehydroshikimate;brenda:BG49176;chebi:16630;chebi:30918;chemspider:4573915;drugbank:DB04347;ec:1.1.1.25;ec:1.1.1.282;ec:4.2.1.10;ec:4.2.1.118;kegg:C02637;knapsack:C00019663;metacyc:3-DEHYDRO-SHIKIMATE;nikkaji:J412.314J;pdb-ccd:3DS;pubchem:5460360;pubchem:5617;reactome:964941;reactome:REACT_27527;reactome_database_id_release_44:…
MNXM617	folate	M_fol_c	C19H17N7O6	439.382	-2	3dmet:B01273;beilstein:100781;bigg:fol;biopath:Folate;brenda:BG9174;cas:59-30-3;chebi:27470;chebi:62501;chemspider:1266060;chemspider:5815;drugbank:DB00158;foodb:FDB014504;het:FOL;hmdb:HMDB00121;kegg:C00504;knapsack:C00001539;ligandbox:D00070;metacyc:CPD-12826;metlin:246;nikkaji:J1.392G;nugowiki:82;pdb-ccd:FOL;pdbechem:FOL;pubchem:1549092;pubchem:3787;pubchem:6037;pubchem:7847138;seed:cpd00393;up…
MNXM618	oxalyl-CoA(5-)	M_oxalcoa_c	C23H31N7O19P3S	834.514	-5	3dmet:B04666;bigg:oxalcoa;biopath:Oxalyl-CoA;brenda:BG12608;chebi:15535;chebi:57388;ec:1.2.1.17;ec:2.3.1.58;ec:2.8.3.16;ec:2.8.3.2;ec:4.1.1.8;ec:6.2.1.8;kegg:C00313;metacyc:OXALYL-COA;nikkaji:J2.729.378F;pdb-ccd:OXK;pubchem:25201721;pubchem:3607;reaxys:15648689;seed:cpd00262;upa:UPC00313
MNXM622	1-deoxy-D-xylulose 5-phosphate	M_dxyl5p_c	C5H9O7P	212.095	-2	3dmet:B04265;beilstein:11127452;bigg:dxyl5p;brenda:BG37157;cas:190079-18-6;chebi:16493;chebi:57792;chemspider:10462373;chemspider:391473;drugbank:DB02496;ec:1.1.1.267;ec:2.2.1.7;ec:2.6.99.2;ec:2.8.1.10;foodb:FDB022494;het:DXP;hmdb:HMDB01213;kegg:C11437;knapsack:C00007292;metacyc:DEOXYXYLULOSE-5P;metlin:6085;nikkaji:J866.535D;nugowiki:1089;pdb-ccd:DXP;pubchem:13609;pubchem:23420274;pubchem:443201;…
MNXM6237	di-methyl behenic acid	M_dmbhn_c	C24H47O2	367.629	-1	bigg:dmbhn;seed:cpd15950
MNXM625	2'-deoxyadenosine	M_dad_DASH_2_c	C10H13N5O3	251.242	0	3dmet:B01287;beilstein:91015;bigg:dad-2;biopath:2-prime-Deoxyadenosine;brenda:BG66294;brenda:BG836;cas:958-09-8;chebi:17256;chemspider:13135;ec:2.7.1.76;foodb:FDB021894;gmelin:283189;het:3D1;hmdb:HMDB00101;kegg:C00559;knapsack:C00019281;metacyc:DEOXYADENOSINE;metlin:3382;nikkaji:J80.042B;nugowiki:70;pdb-ccd:3D1;pdbechem:3D1;pubchem:13730;pubchem:3839;reaxys:91015;seed:cpd00438;wikipedia:Deoxyaden…
MNXM62699	mycobactin S	M_mcbts_c	C44H69N5O10	828.046	0	bigg:mcbts;cas:26769-11-9;chemspider:5020190;kegg:C12216;metacyc:CPD-12071;nikkaji:J846.465K;pubchem:14361;pubchem:6536775;seed:cpd08995
MNXM62700	mycobactin T	M_mcbtt_c	C47H77N5O10	872.142	0	bigg:mcbtt;metacyc:CPD-12068;pubchem:11707760;seed:cpd15972
MNXM62714	mycolate	M_mycolate_c	C78H151O3	1137.032	-1	bigg:mycolate;chebi:25436;chebi:25438;seed:cpd16001;upa:UPX00046
MNXM629	adenosylcobinamide	M_ADENOSYLCOBINAMIDE_c	C58H84CoN16O11	1240.321	1	beilstein:9471192;bigg:adocbi;biopath:Adenosyl_cobinamide;brenda:BG34373;chebi:2480;ec:2.5.1.17;ec:2.7.1.156;ec:3.5.1.90;ec:6.3.1.10;foodb:FDB024150;hmdb:HMDB06903;kegg:C06508;metacyc:ADENOSYLCOBINAMIDE;nugowiki:6028;pubchem:25244139;pubchem:8739;seed:cpd03918;upa:UPC06508
MNXM63	CTP	M_CTP_c	C9H12N3O14P3	479.125	-4	3dmet:B01144;beilstein:4732530;beilstein:71190;bigg:ctp;biopath:Cytidine-5-prime-triphosphate;brenda:BG27764;cas:65-47-4;chebi:17677;chebi:37563;chebi:58231;chemspider:5414498;chemspider:5941;drugbank:DB02431;ec:2.7.1.108;ec:2.7.1.161;ec:2.7.1.174;ec:2.7.1.n5;ec:2.7.4.6;ec:2.7.7.14;ec:2.7.7.15;ec:2.7.7.33;ec:2.7.7.38;ec:2.7.7.39;ec:2.7.7.40;ec:2.7.7.41;ec:2.7.7.43;ec:2.7.7.57;ec:2.7.7.60;ec:2.7.7…
MNXM632	Cu(2+)	M_cu2_e;M_cu2_c;M_cu2_b	Cu	63.546	2	13; 178; 358; 462;bigg:cu2;brenda:BG79313;cas:15158-11-9;cas:7440-50-8;chebi:28694;chebi:29036;chebi:30052;chebi:52630;chemspider:25221;ec:1.1.3.5;ec:1.1.3.9;ec:1.10.3.1;ec:1.10.3.10;ec:1.10.3.12;ec:1.10.3.2;ec:1.10.3.3;ec:1.10.3.4;ec:1.13.11.17;ec:1.13.11.24;ec:1.14.17.1;ec:1.14.17.3;ec:1.14.18.1;ec:1.14.18.3;ec:1.14.99.39;ec:1.15.1.1;ec:1.16.3.1;ec:1.21.3.6;ec:1.3.99.8;ec:1.4.3.6;ec:1.5.3.12;ec…
MNXM633	D-ribulose	M_rbl_DASH_D_c	C5H10O5	150.13	0	3dmet:B04662;bigg:rbl-D;biopath:D-Ribulose;brenda:BG20414;cas:488-84-6;cas:5556-48-9;chebi:17173;chemspider:133316;ec:1.1.1.250;ec:1.1.1.287;ec:1.1.1.56;ec:2.7.1.16;ec:2.7.1.47;ec:5.3.1.20;ec:5.3.1.3;foodb:FDB004270;hmdb:HMDB00621;kegg:C00309;knapsack:C00001131;metacyc:D-RIBULOSE;metlin:5594;nikkaji:J6.034H;nugowiki:540;pubchem:151261;pubchem:3603;seed:cpd00258
MNXM6374	penta-methyl hexacosanoate	M_pmhexc_c	C31H61O2	465.815	-1	bigg:pmhexc;seed:cpd16020
MNXM644	(2S,6S)-2,6-diaminopimelic acid dizwitterion	M_26dap_DASH_LL_c	C7H14N2O4	190.197	0	3dmet:B01303;beilstein:1726901;bigg:26dap-LL;biopath:LL-2,6-Diaminoheptanedioate;brenda:BG24367;cas:14289-34-0;cas:583-93-7;chebi:16026;chebi:47031;chebi:57609;chemspider:388416;ec:2.6.1.83;ec:3.5.1.18;ec:3.5.1.47;ec:5.1.1.7;foodb:FDB022583;hmdb:HMDB01370;kegg:C00666;knapsack:C00007596;lipidmaps:LMFA01170102;metacyc:LL-DIAMINOPIMELATE;metlin:352;nikkaji:J81.742B;nugowiki:1232;pubchem:1549100;pubc…
MNXM6448	tetra-methyl hexacosanoate	M_tamhexc_c	C30H59O2	451.788	-1	bigg:tamhexc;seed:cpd16036
MNXM6457	tri-methyl behenic acid	M_tmbhn_c	C25H49O2	381.655	-1	bigg:tmbhn;seed:cpd16043
MNXM646	1D-myo-inositol 1-phosphate(2-)	M_mi1p_DASH_D_c	C6H11O9P	258.12	-2	3dmet:B01403;beilstein:2056776;bigg:mi1p-D;brenda:BG22588;brenda:BG56436;brenda:BG83243;cas:15421-51-9;chebi:18297;chebi:58433;chemspider:16744063;drugbank:DB03542;ec:3.1.4.43;kegg:C01177;knapsack:C00007483;metacyc:D-MYO-INOSITOL-1-MONOPHOSPHATE;nikkaji:J6.548J;pdb-ccd:IPD;pdbechem:IPD;pubchem:4404;pubchem:5288642;reactome:870330;reactome:REACT_27390;reactome_database_id_release_44:870330;reaxys:…
MNXM6465	UDP-N-acetylmuramoyl-L-alanyl-D-alpha-glutamyl-L-lysinate(3-)	M_uAgl_c	C34H52N7O24P2	1004.757	-3	3dmet:B04953;bigg:uAgl;brenda:BG16782;chebi:28289;chebi:58559;chebi:9837;ec:6.3.2.7;kegg:C04700;nikkaji:J2.753.047H;pubchem:7276;seed:cpd02861
MNXM647	2'-deoxyguanosine	M_dgsn_c	C10H13N5O4	267.241	0	3dmet:B01219;bigg:dgsn;biopath:2-prime-Deoxyguanosine;brenda:BG842;cas:961-07-9;chebi:17172;chemspider:163230;chemspider:618;ec:2.7.1.113;ec:3.1.5.1;foodb:FDB012064;het:GNG;hmdb:HMDB00085;kegg:C00330;metacyc:DEOXYGUANOSINE;metlin:3395;nikkaji:J13.863K;nugowiki:60;pdb-ccd:GNG;pubchem:187790;pubchem:3624;pubchem:638;seed:cpd00277
MNXM648	2,5-diamino-4-hydroxy-6-(5-phosphonatoribosylamino)pyrimidine(3-)	M_25drapp_c	C9H14N5O8P	351.21	-2	3dmet:B01437;bigg:25drapp;brenda:BG27778;brenda:BG51502;chebi:29114;chebi:58614;chebi:59545;chebi:59546;ec:1.1.1.302;ec:3.5.1.102;ec:3.5.4.25;ec:3.5.4.26;kegg:C01304;metacyc:DIAMINO-OH-PHOSPHORIBOSYLAMINO-PYR;nikkaji:J1.557.013J;pubchem:25244331;pubchem:4522;seed:cpd00957;upa:UPC01304
MNXM653	Mg(2+)	M_mg2_e;M_mg2_c;M_mg2_b	Mg	24.305	2	129; 412;bigg:mg2;biopath:Mg2+;brenda:BG79317;cas:22537-22-0;cas:7439-95-4;chebi:18420;chebi:39127;chemspider:865;ec:3.6.3.2;ec:6.6.1.1;foodb:FDB003518;gmelin:6857;het:MG;hmdb:HMDB00547;kegg:C00305;metacyc:MG+2;metagene:512;nikkaji:J3.728A;nugowiki:466;pdb-ccd:MG;pdbechem:MG;pubchem:3599;pubchem:888;reactome:114632;reactome:29926;reactome:REACT_2525;reactome:REACT_5401;reactome_database_id_releas…
MNXM65309	octadecenoic acid	M_ocdcea_c	C18H34O2	282.461		bigg:ocdcea;chebi:25634;seed:cpd15269
MNXM66	sn-glycerol 3-phosphate(2-)	M_glyc3p_e;M_glyc3p_c;M_glyc3p_b	C3H7O6P	170.058	-2	3dmet:B01157;beilstein:1723975;beilstein:6115564;bigg:glyc3p;biopath:sn-Glycerol_3-phosphate;brenda:BG84411;cas:17989-41-2;cas:57-03-4;chebi:15978;chebi:57597;chemspider:2939444;chemspider:388308;ec:1.1.1.177;ec:1.1.1.8;ec:1.1.1.94;ec:1.1.3.21;ec:1.1.5.3;ec:1.1.99.5;ec:2.3.1.15;ec:2.3.1.198;ec:2.4.1.137;ec:2.4.1.213;ec:2.4.1.96;ec:2.7.1.142;ec:2.7.1.30;ec:2.7.7.39;ec:2.7.8.5;ec:3.1.4.2;ec:3.1.4.4…
MNXM660	phenylethylamine	M_peamn_c	C8H12N	122.188	1	3dmet:B00766;beilstein:3539103;beilstein:507488;bigg:peamn;brenda:BG89162;cas:64-04-0;chebi:18397;chebi:225237;chebi:50048;chemspider:13856352;chemspider:395457;drugbank:DB04325;ec:1.4.3.21;ec:3.5.1.85;ec:4.1.1.53;foodb:FDB010580;gmelin:50120;hmdb:HMDB12275;kegg:C05332;knapsack:C00001426;metacyc:PHENYLETHYLAMINE;nikkaji:J4.833J;nugowiki:11000;pdb-ccd:PEA;pdbechem:PEA;pubchem:1001;pubchem:448751;p…
MNXM662	thiamine(1+) monophosphate(2-)	M_thmmp_c	C12H16N4O4PS	343.319	-1	3dmet:B00237;beilstein:3916670;beilstein:3917125;beilstein:7232643;bigg:thmmp;brenda:BG3637;cas:495-23-8;cas:532-40-1;chebi:26945;chebi:37574;chebi:37575;chebi:9533;chemspider:13085545;chemspider:2627905;ec:2.3.1.190;ec:2.5.1.3;ec:2.7.1.89;ec:2.7.4.16;foodb:FDB023043;gmelin:1056035;gmelin:1063443;hmdb:HMDB02666;kegg:C01081;knapsack:C00019628;metacyc:THIAMINE-P;metlin:3488;nikkaji:J221.489J;nugowi…
MNXM6627	10-methylstearic acid	M_mocdca_c	C19H37O2	297.496	-1	bigg:mocdca;seed:cpd15992
MNXM663	(R)-3-hydroxybutanoate	M_bhb_c	C4H7O3	103.097	-1	3dmet:B00239;beilstein:6114857;bigg:bhb;biopath:(R)-3-Hydroxybutanoate;brenda:BG19700;cas:625-72-9;chebi:10983;chebi:17066;chemspider:5341936;chemspider:83181;ec:1.1.1.30;ec:3.1.1.22;foodb:FDB021869;het:3HR;hmdb:HMDB00011;kegg:C01089;lipid:LMFA01050243;lipidbank:DFA0271;lipidmaps:LMFA01050243;metacyc:CPD-335;nikkaji:J5.217E;nugowiki:6;pdb-ccd:3HR;pubchem:4324;pubchem:6971058;pubchem:7982613;pubch…
MNXM665	3',5'-cyclic GMP(1-)	M_cGMP_c	C10H11N5O7P	344.197	-1	3dmet:B01354;beilstein:4030890;beilstein:7235136;bigg:35cgmp;biopath:Guanosine-3-prime,5-prime-monophosphate_(cyclic);brenda:BG670;cas:7665-99-8;chebi:16356;chebi:57746;chemspider:20559156;chemspider:22734;drugbank:DB02315;ec:3.1.4.35;ec:4.6.1.2;foodb:FDB022549;gmelin:1336501;het:35G;hmdb:HMDB01314;kegg:C00942;knapsack:C00019673;metacyc:CGMP;metlin:6152;nikkaji:J8.958C;nugowiki:1176;pdb-ccd:35G;p…
MNXM669	D-alanyl-D-alanine	M_alaala_c	C6H12N2O3	160.171	0	3dmet:B01365;beilstein:1724814;bigg:alaala;brenda:BG22134;cas:1948-31-8;cas:923-16-0;chebi:16576;chebi:57822;chebi:72816;chemspider:4573916;ec:3.4.13.22;ec:6.3.2.10;ec:6.3.2.4;foodb:FDB006399;hmdb:HMDB03459;hmdb:HMDB28680;kegg:C00993;knapsack:C00019576;metacyc:D-ALA-D-ALA;metlin:6937;nikkaji:J80.011B;nugowiki:27338;nugowiki:3040;pubchem:4239;pubchem:5460362;pubchem:6992112;reaxys:1724813;reaxys:1…
MNXM672	precorrin-2(7-)	M_dscl_c;M_pre2_c	C42H41N4O16	857.792	-7	3dmet:B01575;bigg:dscl;bigg:pre2;biopath:Precorrin_2;brenda:BG18385;cas:65207-12-7;cas:82542-92-5;chebi:50602;chebi:58827;ec:1.3.1.76;ec:2.1.1.107;ec:2.1.1.130;kegg:C02463;knapsack:C00007375;metacyc:DIHYDROSIROHYDROCHLORIN;nikkaji:J966.387H;pubchem:25245987;pubchem:5480;seed:cpd01620;upa:UPC02463
MNXM68	D-fructose 6-phosphate(2-)	M_f6p_c	C6H11O9P	258.12	-2	3dmet:B04628;beilstein:3911050;bigg:f6p;brenda:BG56501;cas:643-13-0;chebi:15946;chebi:57579;chemspider:10239172;chemspider:62713;drugbank:DB04493;ec:5.3.1.9;foodb:FDB021896;het:F6R;hmdb:HMDB00124;kegg:C00085;knapsack:C00007305;metacyc:FRUCTOSE-6P;metlin:5159;nikkaji:J92.807K;nugowiki:85;pdb-ccd:F6P;pubchem:21604863;pubchem:3385;pubchem:69507;reactome:29512;reactome:REACT_2663;reactome_database_id…
MNXM683	L-cysteinylglycine	M_cgly_c	C5H10N2O3S	178.21	0	3dmet:B01448;beilstein:1724689;bigg:cgly;biopath:L-Cysteinylglycine;brenda:BG20292;cas:19246-18-5;chebi:4047;chebi:61694;chemspider:388596;ec:3.4.19.13;foodb:FDB021891;gmelin:83158;hmdb:HMDB00078;hmdb:HMDB28775;kegg:C01419;metacyc:CYS-GLY;metlin:5134;nikkaji:J36.789C;nugowiki:27433;nugowiki:57;pubchem:25244227;pubchem:439498;pubchem:4606;reactome:1247904;reactome:REACT_76013;reactome_database_id_…
MNXM685	L-ribulose	M_rbl_DASH_L_c	C5H10O5	150.13	0	3dmet:B04690;bigg:rbl-L;biopath:L-Ribulose;cas:2042-27-5;cas:488-84-6;chebi:16880;chemspider:388344;chemspider:559151;ec:1.1.1.13;ec:2.7.1.16;ec:5.3.1.4;foodb:FDB023156;hmdb:HMDB03371;kegg:C00508;knapsack:C00019634;metacyc:L-RIBULOSE;metlin:6908;nikkaji:J14.173I;nugowiki:2952;pubchem:3791;pubchem:439204;pubchem:644111;seed:cpd00397;upa:UPC00508
MNXM686	oleoyl-CoA	M_odecoa_c	C39H64N7O17P3S	1027.948	-4	3dmet:B04691;bigg:odecoa;biopath:Oleyl-CoA;brenda:BG71806;cas:1716-06-9;chebi:15534;chebi:57387;chemspider:4444057;foodb:FDB022554;hmdb:HMDB01322;kegg:C00510;lipidmaps:LMFA07050055;metacyc:CPD-10270;metacyc:CPD-10278;metacyc:OLEOYL-COA;metlin:6159;nikkaji:J203.108F;nugowiki:1184;pubchem:123060482;pubchem:25244920;pubchem:25244993;pubchem:25245426;pubchem:3793;pubchem:5280355;reaxys:604341;seed:cp…
MNXM687	xanthosine	M_xtsn_c	C10H12N4O6	284.225	0	3dmet:B01495;bigg:xtsn;biopath:Xanthosine;brenda:BG652;cas:146-80-5;chebi:18107;chemspider:1152;chemspider:58484;ec:2.1.1.158;ec:3.5.4.15;foodb:FDB001604;hmdb:HMDB00299;kegg:C01762;knapsack:C00007222;metacyc:XANTHOSINE;metlin:3408;nikkaji:J9.367J;nugowiki:218;pubchem:1189;pubchem:4895;pubchem:64959;reaxys:625906;seed:cpd01217;upa:UPC01762;wikipedia:Xanthosine
MNXM6883	4-hydroxybenzoyl ACP	M_4hbzACP_c	C18H25N2O9PRS		-1	bigg:4hbzACP;seed:cpd15914
MNXM69	glyoxylate	M_glx_c	C2HO3	73.028	-1	3dmet:B00014;beilstein:3903641;beilstein:741891;bigg:glx;biopath:Glyoxalate;brenda:BG15375;cas:298-12-4;chebi:16891;chebi:36655;chemspider:740;drugbank:DB04343;ec:1.1.1.26;ec:1.1.1.79;ec:1.1.3.15;ec:1.1.99.14;ec:1.14.14.10;ec:1.2.1.17;ec:1.2.3.5;ec:1.4.1.10;ec:1.4.3.19;ec:1.5.3.20;ec:2.2.1.5;ec:2.3.3.11;ec:2.3.3.12;ec:2.3.3.7;ec:2.3.3.9;ec:2.6.1.35;ec:2.6.1.4;ec:2.6.1.44;ec:2.6.1.45;ec:2.6.1.63;e…
MNXM694	D-serine zwitterion	M_ser_DASH_D_e;M_ser_DASH_D_c;M_ser_DASH_D_b	C3H7NO3	105.093	0	3dmet:B00163;beilstein:1721403;bigg:ser-D;brenda:BG17937;cas:312-84-5;chebi:16523;chebi:32840;chebi:32841;chebi:35247;chemspider:64231;drugbank:DB03929;ec:3.1.3.3;ec:4.3.1.18;ec:5.1.1.18;ec:6.3.2.35;foodb:FDB023164;gmelin:1041392;gmelin:745975;het:DSN;hmdb:HMDB03406;kegg:C00740;metacyc:D-SERINE;metlin:6920;nikkaji:J1.196G;nugowiki:2987;pdb-ccd:DSN;pdbechem:DSN;pubchem:4003;pubchem:6857549;pubchem…
MNXM699	O-acetyl-L-homoserine zwitterion	M_achms_c	C6H11NO4	161.156	0	3dmet:B01374;beilstein:1724342;bigg:achms;brenda:BG22022;cas:7540-67-2;chebi:16288;chebi:57716;ec:2.3.1.31;ec:2.5.1.49;kegg:C01077;knapsack:C00019570;metacyc:CPD-667;nikkaji:J37.499G;pubchem:25244888;pubchem:4315;seed:cpd00790;upa:UPC01077
MNXM7	ADP	M_ADP_c	C10H12N5O10P2	424.177	-3	3dmet:B01130;beilstein:3783669;beilstein:67722;bigg:adp;biopath:Adenosine-5-prime-diphosphate;bnice:C11;brenda:BG1228;cas:20398-34-9;cas:58-64-0;chebi:16761;chebi:456216;chemspider:5414423;chemspider:5800;come:MOL000173;drugbank:DB03431;ec:1.3.7.8;ec:1.3.99.15;ec:1.3.99.n1;ec:2.3.3.8;ec:2.4.1.213;ec:2.4.1.245;ec:2.4.1.266;ec:2.4.1.268;ec:2.7.1.1;ec:2.7.1.10;ec:2.7.1.100;ec:2.7.1.101;ec:2.7.1.102;…
MNXM70	L-argininium(1+)	M_ARG_c;M_ARG_b	C6H15N4O2	175.209	1	Argininemia. Hyperargininemia, Arginase Deficiency: 207800; Argininemia. Hyperargininemia, Arginase Deficiency: 60; Argininosuccinic Aciduria (ASL): 25; Cystinuria: 107; Cystinuria: 220100; Delta-pyrrolidine-5-carboxylate Synthase Deficiency: 138250; Delta-pyrrolidine-5-carboxylate Synthase Deficiency: 474; Hyperdibasic Aminoaciduria I: 206; Hyperdibasic Aminoaciduria I: 222690; Hyperdibasic Amin…
MNXM7016	acetyl-cystine-bimane	M_acysbmn_e;M_acysbmn_c;M_acysbmn_b	C15H18N3O5S	352.386	-1	bigg:acysbmn;seed:cpd15926
MNXM7024	acyl phosphatidylinositol mannoside (tuberculosis)	M_Ac1PIM1_c	C66H124O19P	1252.653	-1	bigg:Ac1PIM1;seed:cpd15915
MNXM7025	acyl phosphatidylinositol mannoside tri-mannose (tuberculosis)	M_Ac1PIM3_c	C78H144O29P	1576.934	-1	bigg:Ac1PIM3;seed:cpd15917
MNXM704	2'-deoxycytidine	M_dcyt_c	C9H13N3O4	227.217	0	3dmet:B01347;beilstein:87567;bigg:dcyt;biopath:2-prime-Deoxycytidine;brenda:BG27466;cas:40093-94-5;cas:951-77-9;chebi:15698;chemspider:13117;drugbank:DB02594;ec:2.7.1.74;ec:3.5.4.14;foodb:FDB021871;gmelin:1321747;het:DCZ;hmdb:HMDB00014;kegg:C00881;kegg:D06196;ligandbox:D06196;metacyc:DEOXYCYTIDINE;metlin:3367;nikkaji:J14.406A;nugowiki:8;pdb-ccd:DCZ;pdb-ccd:LDC;pdbechem:DCZ;pubchem:13711;pubchem:4…
MNXM7052	alpha meroacid ACP	M_meroacidACP_c	C61H115N2O8PRS		-1	bigg:meroacidACP;seed:cpd15973
MNXM7081	arabinan complex (Mtb)	M_arabinan_c	C684H1104O552	18159.753	0	bigg:arabinan;seed:cpd15928
MNXM7082	arabinofuranose-galactofuranosyl(30)-rhamanosyl-N-acetylglucosamyl-undecaprenyl diphosphate (M tb)	M_agalfragund_c	C254H423NO171P2	6288.928	-2	bigg:agalfragund;seed:cpd15927
MNXM7102	behenate	M_DOCOSANOATE_c	C22H43O2	339.576	-1	3dmet:B02157;beilstein:1792887;cas:112-85-6;chebi:23858;chebi:28941;chemspider:4574151;chemspider:7923;foodb:FDB021815;gmelin:232293;gmelin:351197;hmdb:HMDB00944;kegg:C08281;knapsack:C00001211;lipid:LMFA01010022;lipidbank:DFA0022;lipidmaps:LMFA01010022;metacyc:DOCOSANOATE;metlin:260;nikkaji:J2.461I;nugowiki:850;pubchem:10479;pubchem:5460660;pubchem:7849675;pubchem:8215;reaxys:1792887;seed:cpd05196
MNXM711	Co(2+)	M_cobalt2_e;M_cobalt2_c;M_cobalt2_b	Co	58.933	2	bigg:cobalt2;biopath:Co2+;brenda:BG28649;cas:22541-53-3;cas:7440-48-4;chebi:48828;chemspider:94546;ec:4.99.1.3;ec:6.6.1.2;gmelin:6853;kegg:C00175;metacyc:CO+2;nikkaji:J2.510.576A;pdb-ccd:CO;pdbechem:CO;pubchem:104729;pubchem:3475;seed:cpd00149;upa:UPC00175
MNXM7132	1-Isothiocyanato-4-methylpentane	M_bmn_e;M_bmn_c;M_bmn_b	C7H13NS	143.25	0	bigg:bmn;cas:17608-07-0;chemspider:453098;foodb:FDB017793;hmdb:HMDB38435;nugowiki:37092;pubchem:519452;seed:cpd15933
MNXM7133	bimane conjugated mycothiol (mtb)	M_bmnmsh_c	C27H40N4O14S	676.69	0	bigg:bmnmsh;seed:cpd15934
MNXM721	alpha-D-mannose 1-phosphate(2-)	M_man1p_c	C6H11O9P	258.12	-2	3dmet:B01296;beilstein:3911528;bigg:man1p;brenda:BG22602;brenda:BG56456;cas:27251-84-9;chebi:18205;chebi:35374;chebi:58409;chemspider:559210;drugbank:DB02867;ec:2.4.1.281;ec:2.7.7.13;ec:2.7.7.22;ec:5.4.2.8;foodb:FDB023892;hmdb:HMDB06330;kegg:C00636;knapsack:C00007389;metacyc:MANNOSE-1P;metlin:6245;nikkaji:J313.724D;nugowiki:5455;pdb-ccd:M1P;pubchem:25245607;pubchem:3909;pubchem:644175;reactome:53…
MNXM7219	cyclopropanated alpha meroacid AMP (2 cyclopropane rings)	M_meroacidcyc2AMP_c	C62H111N5O8P	1085.547	-1	bigg:meroacidcyc2AMP;seed:cpd15976
MNXM7220	cyclopropanated keto-meroacid ACP (1 cyclopropane ring)	M_kmeroacidcyc1ACP_c	C70H133N2O8PRS		-1	bigg:kmeroacidcyc1ACP;seed:cpd15965
MNXM7221	cyclopropanated keto-meroacid ACP (2 cyclopropane rings)	M_kmeroacidcyc2ACP_c	C71H135N2O8PRS		-1	bigg:kmeroacidcyc2ACP;seed:cpd15966
MNXM7222	cyclopropanated keto-meroacid AMP (2 cyclopropane rings)	M_kmeroacidcyc2AMP_c	C70H127N5O8P	1197.76	-1	bigg:kmeroacidcyc2AMP;seed:cpd15967
MNXM7223	cyclopropanated methoxy-meroacid ACP (1 cyclopropane ring)	M_mmeroacidcyc1ACP_c	C68H129N2O8PRS		-1	bigg:mmeroacidcyc1ACP;seed:cpd15984
MNXM7224	cyclopropanated methoxy-meroacid ACP (2 cyclopropane rings)	M_mmeroacidcyc2ACP_c	C69H131N2O8PRS		-1	bigg:mmeroacidcyc2ACP;seed:cpd15985
MNXM7225	cyclopropanated methoxy-meroacid AMP (2 cyclopropane rings)	M_mmeroacidcyc2AMP_c	C68H123N5O8P	1169.707	-1	bigg:mmeroacidcyc2AMP;seed:cpd15986
MNXM7226	cyclopropanated methyl hydroxy keto meroacid ACP (1 cyclopropane ring)	M_mkmeroacidcyc1ACP_c	C71H137N2O9PRS		-1	bigg:mkmeroacidcyc1ACP;seed:cpd15980
MNXM7227	cyclopropanated methyl hydroxy keto meroacid AMP (1 cyclopropane ring)	M_mkmeroacidcyc1AMP_c	C70H129N5O9P	1215.775	-1	bigg:mkmeroacidcyc1AMP;seed:cpd15981
MNXM7228	cyclopropanated methyl hydroxy methoxy meroacid ACP (1 cyclopropane ring)	M_mmmeroacidcyc1ACP_c	C69H133N2O9PRS		-1	bigg:mmmeroacidcyc1ACP;seed:cpd15988
MNXM7229	cyclopropanated methyl hydroxy methoxy meroacid AMP (1 cyclopropane ring)	M_mmmeroacidcyc1AMP_c	C68H125N5O9P	1187.722	-1	bigg:mmmeroacidcyc1AMP;seed:cpd15989
MNXM7282	di-methyl arachic acid	M_dmarach_c	C22H43O2	339.576	-1	bigg:dmarach;seed:cpd15949
MNXM73	phosphoenolpyruvate	M_pep_c	C3H2O6P	165.018	-3	3dmet:B00019;beilstein:3951723;bigg:pep;biopath:Phosphoenolpyruvate;brenda:BG17779;cas:138-08-9;cas:73-89-2;chebi:18021;chebi:44897;chebi:58702;chemspider:2907208;chemspider:980;drugbank:DB01819;ec:2.5.1.101;ec:2.5.1.19;ec:2.5.1.54;ec:2.5.1.55;ec:2.5.1.56;ec:2.5.1.57;ec:2.5.1.7;ec:2.5.1.95;ec:2.5.1.97;ec:2.7.1.121;ec:2.7.1.40;ec:2.7.9.1;ec:2.7.9.2;ec:3.1.3.60;ec:4.1.1.31;ec:4.1.1.32;ec:4.1.1.38;e…
MNXM730	N-acetyl-L-glutamate(2-)	M_acglu_c	C7H9NO5	187.15	-2	3dmet:B00147;bigg:acglu;biopath:N-Acetyl-L-glutamate;brenda:BG24046;brenda:BG24047;cas:1188-37-0;chebi:17533;chebi:21549;chebi:44337;chemspider:1266066;chemspider:180;drugbank:DB04075;ec:2.3.1.1;ec:2.3.1.35;ec:2.7.2.8;foodb:FDB022447;het:1GS5;hmdb:HMDB01138;kegg:C00624;metacyc:ACETYL-GLU;metlin:6031;nikkaji:J37.497K;nugowiki:1023;pdb-ccd:NLG;pdbechem:NLG;pubchem:1549099;pubchem:185;pubchem:3897;r…
MNXM7310	dimethyl lignoceric acid	M_dmlgnc_c	C26H51O2	395.682	-1	bigg:dmlgnc;seed:cpd15951
MNXM7331	dTDP-4-dehydro-6-deoxy-D-galactose	M_dtdp4d6dg_c	C16H22N2O15P2	544.298	-2	3dmet:B05569;beilstein:7737591;bigg:dtdp4d6dg;biopath:dTDP-4-Dehydro-6-deoxy-D-glucose;brenda:BG36303;chebi:16620;chebi:57837;ec:2.6.1.59;kegg:C11926;metacyc:DTDP-4-DEHYDRO-6-DEOXY-D-GALACTOSE;nikkaji:J2.777.805D;pubchem:14087;seed:cpd08723
MNXM7363	fucose rhamnose rhamnose phenol phthiocerol dimycocerosate (Mtb)	M_frrppdima_c	C117H218O18	1912.972	0	bigg:frrppdima;seed:cpd15954
MNXM7366	galactofuranosyl(30)-rhamanosyl-N-acetylglucosamyl-undecaprenyl diphosphate (M tb)	M_galfragund_c	C249H415NO167P2	6156.813	-2	bigg:galfragund;seed:cpd15955
MNXM7414	hepta-methyl dotriacontanoic acid (7 methyl branches)	M_hpmdtria_c	C39H77O2	578.027	-1	bigg:hpmdtria;seed:cpd15960
MNXM7419	hexa arabinofuranoside	M_harab_DASH_D_c	C30H50O25	810.703	0	bigg:harab-D;seed:cpd15956
MNXM7420	hexa-methyl octacosanoate	M_hmocta_c	C34H67O2	507.895	-1	bigg:hmocta;seed:cpd15957
MNXM7421	hexa-methyl triacontanoic acid (C30:0, plus 6 methyl branches)	M_hmtria_c	C36H71O2	535.948	-1	bigg:hmtria;seed:cpd15958
MNXM7466	keto mycolate (2 cyclopropanated rings)	M_kmycolate_c	C86H167O3	1249.244	-1	bigg:kmycolate;seed:cpd15968
MNXM75	acetaldehyde	M_acald_c	C2H4O	44.053	0	3dmet:B01155;beilstein:505984;bigg:acald;biopath:Acetaldehyde;brenda:BG15435;brenda:BG89392;cas:75-07-0;chebi:15343;chemspider:172;ec:1.1.5.5;ec:1.1.99.36;ec:1.13.12.16;ec:1.2.1.10;ec:2.2.1.4;ec:2.2.1.8;ec:2.3.1.190;ec:3.11.1.1;ec:4.1.2.30;ec:4.1.2.33;ec:4.1.2.36;ec:4.1.2.4;ec:4.1.2.42;ec:4.1.2.48;ec:4.1.2.49;ec:4.1.2.5;ec:4.1.2.50;ec:4.1.3.39;ec:4.2.1.112;ec:4.2.3.2;ec:4.3.1.7;ec:4.3.99.4;foodb:…
MNXM750	octanoate	M_octa_c	C8H15O2	143.204	-1	3dmet:B02018;beilstein:1747180;beilstein:3588079;bigg:octa;brenda:BG26171;cas:124-07-2;cas:74-81-7;chebi:25646;chebi:28837;chemspider:106634;chemspider:370;drugbank:DB04519;foodb:FDB003336;gmelin:142966;gmelin:329219;het:OCA;hmdb:HMDB00482;kegg:C06423;knapsack:C00001231;ligandbox:D05220;lipid:LMFA01010008;lipidbank:DFA0008;lipidmaps:LMFA01010008;metacyc:CPD-195;metlin:5469;nci:5024;nikkaji:J2.013…
MNXM75116	phosphatidylserine (dioctadecanoyl, n-C18:0)	M_ps180_c	C42H81NO10P	791.067	-1	bigg:ps180;chebi:72064;chemspider:7826046;foodb:FDB028996;hmdb:HMDB12378;lipidmaps:LMGP03010036;metacyc:CPD-12816;nugowiki:11103;pubchem:14714373;pubchem:49859635;pubchem:9547096;seed:cpd15557
MNXM7514	mannose capped hexa arabinofuranoside	M_mharab_DASH_D_c	C48H80O40	1297.125	0	bigg:mharab-D;seed:cpd15978
MNXM7517	menaquinol-6	M_mql6_c	C41H58O2	582.898	0	bigg:mql6;chemspider:4945264;metacyc:CPD-12124;pubchem:6441040;seed:cpd15994
MNXM7521	methoxy mycolate (1 cyclopropanated ring)	M_mmmycolate_c	C84H165O4	1239.206	-1	bigg:mmmycolate;seed:cpd15990
MNXM7522	methoxy mycolate (2 cyclopropanated rings)	M_mmycolate_c	C84H163O3	1221.191	-1	bigg:mmycolate;seed:cpd15991
MNXM7524	methyl arachidic acid	M_marach_c	C21H41O2	325.549	-1	bigg:marach;seed:cpd15970
MNXM7525	methyl behenic acid	M_mbhn_c	C23H45O2	353.602	-1	bigg:mbhn;seed:cpd15971
MNXM75251	phthiocerol	M_phthiocerol_c	C31H64O3	484.838	0	bigg:phthiocerol;chebi:59240;seed:cpd16019
MNXM7526	methyl hydroxy keto meroacid ACP (1 cyclopropane ring)	M_mkmeroacidACP_c	C70H135N2O9PRS		-1	bigg:mkmeroacidACP;seed:cpd15979
MNXM7527	methyl hydroxy methoxy meroacid ACP	M_mmmeroacidACP_c	C68H131N2O9PRS		-1	bigg:mmmeroacidACP;seed:cpd15987
MNXM759	4-(phosphonooxy)-L-threonine	M_phthr_c	C4H8NO7P	213.083	-2	3dmet:B01960;bigg:phthr;brenda:BG36516;chebi:18336;chebi:58452;chemspider:389731;ec:1.1.1.262;ec:2.6.1.52;foodb:FDB024088;het:4TP;hmdb:HMDB06802;kegg:C06055;metacyc:4-PHOSPHONOOXY-THREONINE;metacyc:CPD0-1427;nikkaji:J695.803F;nugowiki:5927;pdb-ccd:4TP;pubchem:25245557;pubchem:440901;pubchem:45480653;pubchem:8325;seed:cpd03607;upa:UPC06055
MNXM76	L-tyrosine zwitterion	M_TYR_c;M_TYR_b	C9H11NO3	181.189	0	3dmet:B01154;beilstein:392441;beilstein:4784244;beilstein:5339596;bigg:tyr-L;biopath:L-Tyrosine;brenda:BG27212;cas:60-18-4;chebi:17895;chebi:32760;chebi:32761;chebi:32762;chebi:58315;chemspider:5833;drugbank:DB00135;ec:1.14.13.41;ec:1.14.16.1;ec:1.14.16.2;ec:1.14.18.1;ec:1.22.1.1;ec:1.3.1.43;ec:1.3.1.78;ec:1.3.1.79;ec:1.3.99.n2;ec:2.6.1.5;ec:4.1.1.25;ec:4.1.99.19;ec:4.1.99.2;ec:4.3.1.23;ec:4.3.1.…
MNXM762	isothiocyanic acid	M_tcynt_c	CHNS	59.09	0	3dmet:B00344;beilstein:1900391;beilstein:1901207;bigg:tcynt;biopath:Hydrogen_thiocyanate;brenda:BG28599;cas:302-04-5;cas:3129-90-6;cas:463-56-9;chebi:18022;chebi:24928;chebi:29200;chemspider:8961;ec:2.1.1.n4;ec:2.8.1.1;ec:2.8.1.2;ec:3.5.5.8;foodb:FDB013883;gmelin:1089;gmelin:130289;gmelin:25178;het:SCN;hmdb:HMDB01453;kegg:C01755;metacyc:HSCN;nikkaji:J402B;nugowiki:1315;pdb-ccd:SCN;pdbechem:SCN;pu…
MNXM7626	penta-methyl octacosanoate	M_pmocta_c	C33H65O2	493.868	-1	bigg:pmocta;seed:cpd16021
MNXM7631	peptidoglycan subunit (for Mycobacterium tuberculosis)	M_peptido_TB1_c;M_peptido_TB2_c	C39H63N8O19	947.96	-1	bigg:peptido_TB1;bigg:peptido_TB2;seed:cpd16008
MNXM7638	phenol palmitic acid	M_phdca_e;M_phdca_c;M_phdca_b	C23H37O3	361.538	-1	bigg:phdca;seed:cpd16013
MNXM7640	phenolic phthiocerol precursor	M_prepphth_c	C35H59O6	575.839	-1	bigg:prepphth;seed:cpd16028
MNXM7641	phenolic phthiocerol precursor bound ACP	M_prepphthACP_c	C46H79N2O12PRS		-1	bigg:prepphthACP;seed:cpd16029
MNXM7642	phenolic phthiodiolone	M_pphthdl_c	C34H60O4	532.838	0	bigg:pphthdl;seed:cpd16023
MNXM7643	phenolphtiocerol	M_pphthiocerol_c	C35H64O4	548.88	0	bigg:pphthiocerol;seed:cpd16024
MNXM7647	phosphatidyl 1D myo inositol (C16:0, C19:0)	M_ptd1ino160190_c	C44H84O13P	852.104	-1	bigg:ptd1ino160190;seed:cpd16030
MNXM7649	Phosphatidylglycerol (hexadecanoyl, methylstearoyl)	M_pg160190_c	C41H80O10P	764.042	-1	bigg:pg160190;seed:cpd16009
MNXM7655	phosphatidylinositol mannoside penta-mannose (tuberculosis)	M_PIM5_c	C74H134O38P	1662.807	-1	bigg:PIM5;seed:cpd15924
MNXM7656	phosphatidylinositol mannoside tetra-mannose (tuberculosis)	M_PIM4_c	C68H124O33P	1500.666	-1	bigg:PIM4;seed:cpd15923
MNXM7657	phosphatidylinositol mannoside tri-mannose (tuberculosis)	M_PIM3_c	C62H114O28P	1338.526	-1	bigg:PIM3;seed:cpd15922
MNXM76599	PIM6	M_PIM6_c	C81H146O43P	1838.974	-1	bigg:PIM6;chebi:59636;seed:cpd15925
MNXM7674	phthiocerol dimycocerosate A (Mtb)	M_pdima_e;M_pdima_c;M_pdima_b	C96H190O5	1424.533	0	bigg:pdima;seed:cpd16007
MNXM7676	phthiodolone	M_phthdl_c	C31H62O3	482.822	0	bigg:phthdl;seed:cpd16018
MNXM77	glycerone phosphate	M_dhap_c	C3H5O6P	168.042	-2	3dmet:B00029;beilstein:1708891;beilstein:4428349;bigg:dhap;biopath:2-Glycerone_phosphate;brenda:BG89172;cas:57-04-5;chebi:16108;chebi:57642;chemspider:3833110;chemspider:648;drugbank:DB04326;ec:1.1.1.261;ec:1.1.1.8;ec:1.1.1.94;ec:1.1.3.21;ec:1.1.5.3;ec:1.1.99.5;ec:2.3.1.42;ec:2.5.1.72;ec:2.7.1.121;ec:2.7.1.29;ec:4.1.2.13;ec:4.1.2.17;ec:4.1.2.19;ec:4.1.2.2;ec:4.1.2.29;ec:4.1.2.40;ec:4.2.3.3;ec:5.3…
MNXM7741	rhamnose phenol phthiocerol dimycocerosate (Mtb)	M_rppdima_c	C105H198O10	1620.69	0	bigg:rppdima;seed:cpd16032
MNXM7742	rhamnose rhamnose phenol phthiocerol dimycocerosate (Mtb)	M_rrppdima_c	C111H208O14	1766.831	0	bigg:rrppdima;seed:cpd16033
MNXM7770	sirohydrochlorin 2	M_scl2_c	C42H38N4O16	854.768	-8	bigg:scl2;seed:cpd16034
MNXM7795	tetra-arabinofuranoside	M_tarab_DASH_D_c	C20H34O17	546.474	0	bigg:tarab-D;seed:cpd16039
MNXM78	L-lysinium(1+)	M_LYS_c;M_LYS_b	C6H15N2O2	147.196	1	3dmet:B00013;beilstein:1722531;beilstein:4383108;bigg:lys-L;biopath:L-Lysine;brenda:BG22685;cas:56-87-1;chebi:18019;chebi:32550;chebi:32551;chebi:32552;chemspider:5747;drugbank:DB00123;ec:1.13.12.2;ec:1.14.13.59;ec:1.4.1.15;ec:1.4.1.18;ec:1.4.3.14;ec:1.4.3.20;ec:1.5.1.16;ec:1.5.1.7;ec:1.5.1.8;ec:1.5.3.4;ec:2.1.3.8;ec:2.3.1.32;ec:2.6.1.36;ec:2.6.1.71;ec:3.5.1.17;ec:3.5.2.11;ec:3.6.3.21;ec:4.1.1.18…
MNXM7826	trehalose dimycolate (alpha mycolate + methoxymycolate)	M_tdm4_c	C176H336O15	2692.542	0	bigg:tdm4
MNXM7827	trehalose dimycolate (alpha mycolate + methoxymycolate)	M_tdm2_c	C174H334O16	2682.504	0	bigg:tdm2
MNXM7836	tri-methyl hexacosanoate	M_tmhexc_c	C29H57O2	437.762	-1	bigg:tmhexc;seed:cpd16050
MNXM78362	protoheme IX	M_pheme_c	C34H32FeN4O4	616.487	0	beilstein:953574;biopath:Protoheme(HEME);cas:14875-96-8;chebi:17627;chebi:26355;chebi:30413;chemspider:24604415;come:MOL000013;come:MOL000025;drugbank:DB03014;ec:1.1.2.3;ec:1.13.11.49;ec:4.99.1.5;foodb:FDB016272;gmelin:95291;hmdb:HMDB03178;kegg:C00032;metacyc:PROTOHEME;metlin:3680;nugowiki:2761;pdb:3KS0;pdbechem:HEM;pubchem:3334;pubchem:44229124;reactome:71185;reactome:917877;reactome:REACT_25643…
MNXM785	UDP-N-acetyl-alpha-D-muramate	M_uamr_c	C20H28N3O19P2	676.393	-3	3dmet:B04759;bigg:uamr;biopath:UDP-N-Acetylmuramate;brenda:BG10536;chebi:17882;chebi:58309;chebi:70757;chebi:70765;chemspider:1136;ec:1.1.1.158;ec:1.3.1.98;ec:6.3.2.8;foodb:FDB028404;hmdb:HMDB11720;kegg:C01050;knapsack:C00019555;metacyc:CPD0-1338;metacyc:UDP-N-ACETYLMURAMATE;nikkaji:J710.466I;nugowiki:10445;pdb-ccd:EPZ;pdbechem:EPZ;pubchem:1169;pubchem:24772978;pubchem:25245789;pubchem:4292;reaxy…
MNXM7864	UDP-N-acetylmuramoyl-L-alanyl-D-gamma-glutamyl-L-lysine(3-)	M_uGgl_c	C34H52N7O24P2	1004.757	-3	3dmet:B05129;bigg:uGgl;brenda:BG16780;chebi:16329;chebi:57736;ec:6.3.2.10;kegg:C05892;metacyc:CPD-209;nikkaji:J2.760.227D;pubchem:46173306;pubchem:8180;seed:cpd03490
MNXM7865	UDP-N-acetyl-alpha-D-muramoyl-L-alanyl-gamma-D-glutamyl-L-lysyl-D-alanyl-D-alanine	M_uGgla_c	C40H62N9O26P2	1146.913	-3	3dmet:B04954;bigg:uGgla;brenda:BG18328;chebi:17277;chebi:58086;chebi:70758;chebi:70768;ec:2.3.2.10;kegg:C04702;nikkaji:J2.755.974C;pubchem:7277;reaxys:7913082;seed:cpd02862
MNXM7867	UDP-N-glycolylmuramate	M_ugmr_c	C20H28N3O20P2	692.392	-3	bigg:ugmr;seed:cpd16059
MNXM7868	UDP-N-glycolylmuramoyl-L-alanyl-D-gamma-glutamyl-meso-2,6-diaminopimelate	M_uggmd_c	C35H51N7O27P2	1063.758	-4	bigg:uggmd;seed:cpd16055
MNXM7869	UDP-N-glycolylmuramoyl-L-alanyl-D-glutamate	M_ugmag_c	C28H39N5O24P2	891.576	-4	bigg:ugmag;seed:cpd16058
MNXM7870	UDP-N-glycolylmuramoyl-L-alanyl-D-glutamyl-meso-2,6-diaminopimeloyl-D-alanyl-D-alanine	M_uggmda_c	C41H61N9O29P2	1205.913	-4	bigg:uggmda;seed:cpd16056
MNXM7873	Undecaprenyl-diphospho-N-glycolylmuramoyl-L-alanyl-D-glutamyl-meso-2,6-diaminopimeloyl-D-alanyl-D-alanine	M_ugggmda_c	C87H139N7O24P2	1729.015	-4	bigg:ugggmda;seed:cpd16054
MNXM79	(6S)-5,6,7,8-tetrahydrofolate	M_THF_c	C19H21N7O6	443.413	-2	3dmet:B04633;beilstein:101189;beilstein:101190;beilstein:10223255;bigg:thf;biopath:Tetrahydrofolate;brenda:BG9334;brenda:BG9336;brenda:BG9337;cas:135-16-0;cas:29347-89-5;chebi:15635;chebi:20506;chebi:26907;chebi:57453;chebi:67016;chebi:68437;chemspider:82572;drugbank:DB00116;drugbank:DB02031;ec:1.5.1.3;ec:1.5.1.6;ec:2.1.1.13;ec:2.1.1.148;ec:2.1.1.19;ec:2.1.2.1;ec:2.1.2.10;ec:2.1.2.11;ec:2.1.2.13;…
MNXM790	4-amino-2-methyl-5-phosphonatomethylpyrimidine(2-)	M_4ampm_c	C6H8N3O4P	217.119	-2	3dmet:B00732;bigg:4ampm;brenda:BG21646;chebi:18032;chebi:58354;ec:2.7.1.49;ec:2.7.4.7;ec:4.1.99.17;kegg:C04556;knapsack:C00007607;metacyc:AMINO-HYDROXYMETHYL-METHYL-PYR-P;nikkaji:J1.028.201B;pdb-ccd:MP5;pubchem:25244846;pubchem:7161;seed:cpd02775;upa:UPC04556
MNXM791	5-amino-6-(D-ribitylamino)uracil	M_4r5au_c	C9H16N4O6	276.247	0	3dmet:B04958;beilstein:33063;bigg:4r5au;brenda:BG27771;cas:17014-74-3;chebi:15934;chemspider:216;ec:2.5.1.77;ec:2.5.1.78;ec:2.5.1.9;foodb:FDB027889;hmdb:HMDB11106;kegg:C04732;metacyc:AMINO-RIBOSYLAMINO-1H-3H-PYR-DIONE;nikkaji:J642.641G;nugowiki:9836;pubchem:14056325;pubchem:221;pubchem:7303;seed:cpd02882;upa:UPC04732
MNXM7936	(E,E,E,E,E,E,E,Z,Z) Decaprenyl diphosphate	M_decdp_tb_c	C50H81O7P2	856.121	-3	bigg:decdp_tb
MNXM799	isochorismate(2-)	M_ichor_c	C10H8O6	224.167	-2	3dmet:B01348;beilstein:2943868;beilstein:8334070;bigg:ichor;biopath:Isochorismate;brenda:BG447;cas:22642-82-6;chebi:17582;chebi:29780;chemspider:4574080;drugbank:DB02793;ec:2.2.1.9;ec:3.3.2.1;ec:4.2.99.21;ec:5.4.4.2;kegg:C00885;knapsack:C00000734;metacyc:ISOCHORISMATE;nikkaji:J389.211E;pdb-ccd:ISC;pubchem:4141;pubchem:5460580;seed:cpd00658;upa:UPC00885
MNXM8	NAD(+)	M_NAD_c	C21H26N7O14P2	662.417	-1	3dmet:B01126;beilstein:3584133;beilstein:3868403;beilstein:4120619;bigg:nad;biopath:NAD;bnice:C2;brenda:BG11259;cas:53-84-9;chebi:13389;chebi:15846;chebi:44215;chebi:57540;chemspider:10239196;chemspider:5682;come:MOL000026;drugbank:DB01907;ec:1.1.1.1;ec:1.1.1.103;ec:1.1.1.104;ec:1.1.1.106;ec:1.1.1.107;ec:1.1.1.108;ec:1.1.1.11;ec:1.1.1.110;ec:1.1.1.111;ec:1.1.1.112;ec:1.1.1.114;ec:1.1.1.116;ec:1.1…
MNXM80	UMP(2-)	M_UMP_c	C9H11N2O9P	322.165	-2	3dmet:B01161;beilstein:3570858;beilstein:47486;bigg:ump;biopath:Uridine-5-prime-phosphate;brenda:BG27452;cas:58-97-9;chebi:16695;chebi:57865;chemspider:1399139;chemspider:5808;drugbank:DB03685;ec:2.4.2.9;ec:2.7.1.48;ec:2.7.4.14;ec:2.7.4.22;ec:2.7.8.13;ec:2.7.8.15;ec:2.7.8.18;ec:2.7.8.31;ec:2.7.8.32;ec:2.7.8.33;ec:2.7.8.35;ec:2.7.8.36;ec:2.7.8.6;ec:3.6.1.54;ec:3.6.1.n5;ec:4.1.1.23;foodb:FDB007508;…
MNXM804	reduced adrenal ferredoxin	M_adfdRD_c	UKH2	279.143	0	bigg:adfdRD;brenda:BG94252;chebi:16906;kegg:C00662;metacyc:Reduced-adrenal-ferredoxins;pubchem:3931;seed:cpd11723
MNXM807	(S)-2,3-dihydrodipicolinate	M_23dhdp_c	C7H5NO4	167.119	-2	3dmet:B01652;bigg:23dhdp;biopath:2,3-Dihydrodipicolinate;brenda:BG25158;brenda:BG25159;cas:16052-12-3;chebi:11421;chebi:14148;chebi:18042;chebi:23741;chebi:30620;chebi:48052;chemspider:16;chemspider:4573840;ec:1.3.1.26;ec:4.2.1.52;foodb:FDB028889;hmdb:HMDB12247;kegg:C03340;knapsack:C00007500;metacyc:2-3-DIHYDRODIPICOLINATE;nikkaji:J1.558.475K;nugowiki:10972;pubchem:17;pubchem:5460228;pubchem:6183…
MNXM80754	rhamanosyl-N-acetylglucosamyl-undecaprenyl diphosphate	M_ragund_c	C69H113NO16P2	1274.58	-2	bigg:ragund;metacyc:CPD0-2289;pubchem:46173416;seed:cpd15562
MNXM811	all-trans-octaprenyl diphosphate	M_octdp_c	C40H65O7P2	719.887	-3	3dmet:B01721;bigg:octdp;brenda:BG18256;chebi:16275;chebi:53045;chebi:57711;chemspider:4444251;ec:2.5.1.11;ec:2.5.1.74;ec:2.5.1.90;foodb:FDB022423;het:OTP;hmdb:HMDB01094;kegg:C04146;lipid:LMPR01070226;lipidbank:IIP0016;lipidmaps:LMPR01070226;metacyc:OCTAPRENYL-DIPHOSPHATE;metlin:6000;nikkaji:J2.167.537G;nugowiki:984;pdb-ccd:OTP;pdbechem:OTP;pubchem:24702032;pubchem:25245331;pubchem:5280651;pubchem…
MNXM81220	S(8)-aminomethyldihydrolipoamide	M_alpam_c	C9H21N2OS2	237.406	1	bigg:alpam;chebi:50622;chemspider:21238679;foodb:FDB023853;hmdb:HMDB06239;nugowiki:5364;pubchem:24906333;seed:cpd15217
MNXM81221	S(8)-aminomethyldihydrolipoylprotein	M_alpro_c	C9H19N2OS2R			bigg:alpro;brenda:BG28023;chebi:16882;kegg:C01242;pubchem:4463;seed:cpd11830
MNXM81337	S-succinyl-dihydrolipoamide	M_sdhlam_c	C12H20NO4S2	306.422	-1	bigg:sdhlam;brenda:BG3888;cas:None;chebi:17432;chemspider:388536;foodb:FDB022467;hmdb:HMDB01177;kegg:C01169;metacyc:CPD0-341;metlin:6058;nikkaji:J2.731.766I;nugowiki:1055;pubchem:25244841;pubchem:439425;pubchem:4396;seed:cpd00860
MNXM816	L-tartrate	M_tartr_DASH_L_e;M_tartr_DASH_L_c;M_tartr_DASH_L_b	C4H4O6	148.071	-2	3dmet:B04747;beilstein:1725147;beilstein:1725148;beilstein:3906378;beilstein:4231301;beilstein:6270431;bigg:tartr-L;brenda:BG19476;cas:133-37-9;cas:526-83-0;cas:87-69-4;chebi:15671;chebi:26849;chebi:30924;chebi:35398;chemspider:106644;chemspider:392277;ec:1.1.1.93;ec:4.1.1.73;ec:4.2.1.32;ec:5.1.2.5;foodb:FDB001113;gmelin:305937;gmelin:82690;gmelin:82691;het:TLA;hmdb:HMDB00956;kegg:C00898;knapsack…
MNXM817	N(2)-acetyl-L-ornithine zwitterion	M_acorn_c	C7H14N2O3	174.198	0	3dmet:B00114;beilstein:1725555;bigg:acorn;biopath:N-2-Acetyl-L-ornithine;brenda:BG24348;cas:6205-08-9;cas:None;chebi:16543;chebi:57805;chemspider:388369;ec:2.1.3.9;ec:2.3.1.35;ec:2.6.1.11;ec:3.5.1.16;foodb:FDB023152;het:AOR;hmdb:HMDB03357;kegg:C00437;metacyc:N-ALPHA-ACETYLORNITHINE;nikkaji:J37.495D;nugowiki:2938;pdb-ccd:AOR;pubchem:3726;pubchem:439232;pubchem:6992102;seed:cpd00342;upa:UPC00437
MNXM82	GDP-alpha-D-mannose	M_gdpmann_c	C16H23N5O16P2	603.325	-2	3dmet:B01158;beilstein:6630718;bigg:gdpmann;brenda:BG36265;brenda:BG7334;cas:18441-12-8;cas:3123-67-9;chebi:15820;chebi:21168;chebi:57527;chemspider:17372;ec:1.1.1.132;ec:2.4.1.131;ec:2.4.1.132;ec:2.4.1.217;ec:2.4.1.246;ec:2.4.1.251;ec:2.4.1.252;ec:2.4.1.257;ec:2.4.1.269;ec:2.4.1.270;ec:2.4.1.54;ec:2.4.1.83;ec:2.7.7.13;ec:2.7.7.22;ec:4.2.1.47;ec:5.1.3.18;foodb:FDB012326;het:GDD;hmdb:HMDB01163;keg…
MNXM820	O-succinyl-L-homoserinate(1-)	M_suchms_c	C8H12NO6	218.184	-1	3dmet:B01386;bigg:suchms;biopath:O-Succinyl-L-homoserine;brenda:BG25856;cas:1492-23-5;chebi:16160;chebi:57661;ec:2.3.1.46;ec:2.5.1.48;kegg:C01118;knapsack:C00019621;metacyc:O-SUCCINYL-L-HOMOSERINE;nikkaji:J1.770.210F;pubchem:25244127;pubchem:4349;seed:cpd00822;upa:UPC01118
MNXM821	propanal	M_ppal_c	C3H6O	58.079	0	3dmet:B01258;bigg:ppal;brenda:BG89190;cas:123-38-6;chebi:17153;chemspider:512;ec:4.1.2.35;ec:4.2.1.28;foodb:FDB012083;het:CBG;hmdb:HMDB03366;kegg:C00479;metacyc:CPD-665;metlin:6906;nikkaji:J2.497J;nugowiki:2947;pdb-ccd:CBG;pdbechem:CBG;pubchem:3762;pubchem:527;reaxys:506010;seed:cpd00371;um-bbd:c0207;wikipedia:Propanal
MNXM82173	siroheme	M_sheme_c	C42H36FeN4O16	908.597	-8	3dmet:B01324;bigg:sheme;biopath:Siroheme;brenda:BG18384;cas:52553-42-1;chebi:28599;chebi:60052;come:MOL000015;drugbank:DB02832;ec:1.7.1.4;ec:1.7.7.1;ec:1.8.99.3;kegg:C00748;knapsack:C00007626;metacyc:SIROHEME;pdbechem:SRM;pubchem:4010;pubchem:46878598;seed:cpd00557;upa:UPC00748;wikipedia:Siroheme
MNXM829	5-oxo-4,5-dihydro-2-furylacetate	M_5odhf2a_c	C6H5O4	141.102	-1	3dmet:B00608;beilstein:6197268;bigg:5odhf2a;biopath:2-Oxo-2,3-dihydrofuran-5-acetate;brenda:BG76995;cas:111844-33-8;chebi:18267;chebi:58425;chemspider:19951100;ec:3.1.1.24;ec:4.1.1.44;ec:5.3.3.4;kegg:C03586;knapsack:C00007489;metacyc:3-OXOADIPATE-ENOL-LACTONE;nikkaji:J937.928B;pubchem:23615198;pubchem:6377;seed:cpd02255;upa:UPC03586
MNXM83	isopentenyl diphosphate	M_ipdp_c	C5H9O7P2	243.068	-3	3dmet:B00035;beilstein:1713792;beilstein:1824090;bigg:ipdp;biopath:delta(3)-Isopentenyl-pyrophosphate;brenda:BG89187;cas:358-71-4;chebi:128769;chebi:16584;chemspider:1158;chemspider:13115335;drugbank:DB04714;ec:1.17.1.2;ec:2.5.1.1;ec:2.5.1.10;ec:2.5.1.11;ec:2.5.1.28;ec:2.5.1.29;ec:2.5.1.30;ec:2.5.1.31;ec:2.5.1.33;ec:2.5.1.68;ec:2.5.1.81;ec:2.5.1.82;ec:2.5.1.83;ec:2.5.1.84;ec:2.5.1.85;ec:2.5.1.86;…
MNXM83045	sulfolipid-1(1-)	M_sl1_c	C148H285O20S	2416.9	-1	bigg:sl1;cas:53580-08-8;chebi:26828;chebi:60094;seed:cpd16035
MNXM8372	carboxymycobactin T (R=8 carbon, final carbon is carboxyl group)	M_cmcbtt_c	C33H46N5O12	704.745	-1	bigg:cmcbtt;seed:cpd15940
MNXM83730	Tetanus antitoxin	M_tat_c	C149H288O15	2319.872	0	bigg:tat;cas:93384-51-1;kegg:D06088;pubchem:47207746;seed:cpd16040
MNXM856	adenosylcobinamide phosphate(1-)	M_adocbip_c	C58H83CoN16O14P	1318.285	-1	bigg:adocbip;brenda:BG34319;chebi:2481;chebi:58502;ec:2.7.1.156;ec:2.7.7.62;ec:6.3.1.10;foodb:FDB028837;hmdb:HMDB12184;kegg:C06509;metacyc:ADENOSYLCOBINAMIDE-P;nugowiki:10909;pubchem:25245159;pubchem:8740;seed:cpd03919;upa:UPC06509
MNXM86	propionyl-CoA(4-)	M_ppcoa_c	C24H36N7O17P3S	819.566	-4	3dmet:B04632;bigg:ppcoa;biopath:Propanoyl-CoA;brenda:BG36287;cas:317-66-8;chebi:15539;chebi:26296;chebi:57392;chemspider:388310;drugbank:DB02912;ec:1.2.1.27;ec:1.3.1.84;ec:1.3.1.95;ec:2.1.3.1;ec:2.3.1.154;ec:2.3.1.176;ec:2.3.1.222;ec:2.3.1.94;ec:2.3.1.n10;ec:2.3.3.11;ec:2.3.3.5;ec:2.8.3.1;ec:4.1.1.41;ec:6.2.1.17;ec:6.4.1.3;foodb:FDB022529;hmdb:HMDB01275;kegg:C00100;metacyc:PROPIONYL-COA;metlin:61…
MNXM863	sirohydrochlorin(8-)	M_scl_c	C42H38N4O16	854.768	-8	3dmet:B01893;bigg:scl;brenda:BG18386;cas:65207-12-7;chebi:18023;chebi:58351;ec:1.3.1.76;ec:4.99.1.3;kegg:C05778;knapsack:C00007315;metacyc:SIROHYDROCHLORIN;nikkaji:J18.481K;pubchem:25245154;pubchem:8073;seed:cpd03426;upa:UPC05778
MNXM866	(1S,2R)-1-C-(indol-3-yl)glycerol 3-phosphate(2-)	M_3ig3p_c	C11H12NO6P	285.19	-2	3dmet:B04900;beilstein:289763;bigg:3ig3p;biopath:(3-Indolyl)-glycerol-phosphate;brenda:BG2453;brenda:BG2454;cas:4220-97-7;chebi:18299;chebi:51793;chebi:58866;chebi:60820;ec:4.1.1.48;ec:4.1.2.8;ec:4.2.1.20;kegg:C03506;knapsack:C00007226;metacyc:INDOLE-3-GLYCEROL-P;nikkaji:J39.032A;pdb-ccd:IGP;pubchem:46878464;pubchem:6317;seed:cpd02210;upa:UPC03506
MNXM87	UDP-alpha-D-glucuronate(3-)	M_udpglcur_c	C15H19N2O18P2	577.261	-3	3dmet:B01177;beilstein:78881;bigg:udpglcur;biopath:UDP-D-Glucuronate;brenda:BG36564;cas:2616-64-0;chebi:17200;chebi:58052;chemspider:16522;ec:1.1.1.22;ec:1.1.1.305;ec:1.1.1.n1;ec:2.4.1.189;ec:2.4.1.190;ec:2.4.1.191;ec:2.4.1.253;ec:2.4.1.254;ec:2.4.1.262;ec:2.4.1.264;ec:2.7.7.44;ec:4.1.1.35;ec:5.1.3.12;ec:5.1.3.6;foodb:FDB022325;het:UGA;hmdb:HMDB00935;kegg:C00167;knapsack:C00007238;metacyc:UDP-GLU…
MNXM874	4-amino-5-hydroxymethyl-2-methylpyrimidine	M_4ahmmp_c	C6H9N3O	139.155	0	3dmet:B00273;bigg:4ahmmp;brenda:BG23725;cas:73-67-6;chebi:16892;chemspider:756;drugbank:DB02022;ec:2.7.1.49;ec:3.5.99.2;kegg:C01279;knapsack:C00007494;metacyc:HMP;nikkaji:J544.797F;pdb-ccd:HMH;pubchem:4498;pubchem:777;seed:cpd00939;upa:UPC01279
MNXM877	adenosylcobyrate	M_adcobhex_c	C55H76CoN15O11	1182.219	0	bigg:adcobhex;brenda:BG18693;chebi:2483;chebi:58504;ec:3.5.1.90;ec:6.3.1.10;ec:6.3.5.10;kegg:C06507;metacyc:CPD-691;pubchem:44229119;pubchem:8738;seed:cpd03917
MNXM88	palmitoyl-CoA	M_pmtcoa_c	C37H62N7O17P3S	1001.911	-4	3dmet:B04641;beilstein:78534;bigg:pmtcoa;biopath:Palmitoyl-CoA;brenda:BG17277;cas:1763-10-6;chebi:15525;chebi:24544;chebi:57379;chemspider:14902;ec:1.2.1.42;ec:1.2.1.n2;ec:2.3.1.139;ec:2.3.1.21;ec:2.3.1.50;ec:3.1.2.2;foodb:FDB022562;hmdb:HMDB01338;hmdb:HMDB59623;kegg:C00154;knapsack:C00007462;lipidmaps:LMFA07050002;metacyc:PALMITYL-COA;metlin:6172;nikkaji:J207.891K;nugowiki:1200;nugowiki:58020;pu…
MNXM883	enterobactin	M_enter_c	C30H26N3O15	668.539	-1	beilstein:1420020;bigg:enter;brenda:BG15614;cas:28384-96-5;chebi:28855;chebi:38150;chemspider:31543;chemspider:672;ec:6.3.2.14;foodb:FDB009167;gmelin:2491631;gmelin:781435;het:EB4;hmdb:HMDB32199;kegg:C05821;knapsack:C00000735;metacyc:ENTEROBACTIN;nikkaji:J17.543I;nugowiki:30857;pdb-ccd:EB4;pubchem:34231;pubchem:692;pubchem:8116;seed:cpd03453;upa:UPC05821
MNXM88515	undecaprenyldiphospho-N-acetylmuramoyl-L-alanyl-D-glutamyl-L-lysyl-D-alanyl-D-alanine	M_uaAgla_c	C86H140N7O21P2	1670.014	-3	bigg:uaAgla;chebi:28274;seed:cpd03486
MNXM89	sulfur	M_s_c	S	32.065	0	3dmet:B04617;bigg:s;cas:13965-97-4;cas:13981-57-2;cas:14257-58-0;cas:14682-80-5;cas:15117-53-0;cas:15753-06-7;cas:15759-21-4;cas:7704-34-9;chebi:26833;chebi:29918;chebi:37979;chebi:37980;chebi:37981;chebi:37982;chebi:37983;chebi:37984;chebi:37985;chemspider:4515054;ec:1.12.98.4;ec:1.13.11.18;ec:1.13.11.55;foodb:FDB003717;hmdb:HMDB31433;kegg:C00087;nikkaji:J3.750H;nugowiki:30091;pubchem:3387;pubch…
MNXM891	(2R,3S)-3-isopropylmalate(2-)	M_3c2hmp_c	C7H10O5	174.151	-2	3dmet:B01741;bigg:3c2hmp;biopath:3-Isopropylmalate;brenda:BG24170;brenda:BG24174;brenda:BG37031;cas:921-28-8;chebi:15592;chebi:35114;chebi:35121;chebi:43468;chemspider:4575349;chemspider:5256741;drugbank:DB04279;ec:1.1.1.85;ec:4.2.1.33;foodb:FDB028813;het:IPM;hmdb:HMDB12156;kegg:C04411;knapsack:C00019691;metacyc:2-D-THREO-HYDROXY-3-CARBOXY-ISOCAPROATE;nikkaji:J1.641.400J;nugowiki:10881;pdb-ccd:IP…
MNXM8955	O-Succinylbenzoyl-CoA	M_sbzcoa_c	C32H39N7O20P3S	966.673	-5	bigg:sbzcoa;brenda:BG16306
MNXM89557	L-glutamate	M_glu_DASH_L_e;M_glu_DASH_L_c;M_glu_DASH_L_b	C5H8NO4	146.121	-1	Dicarboxylic Aminoaciduria. Glutamate-aspartate Transport Defect: 222730;3dmet:B00007;beilstein:1723801;bigg:glu-L;biopath:L-Glutamate;bnice:C13;brenda:BG21361;cas:11070-68-1;cas:56-86-0;chebi:16015;chebi:29985;chebi:29988;chemspider:30572;chemspider:4573882;drugbank:DB00142;ec:1.4.1.13;ec:1.4.1.14;ec:1.4.1.2;ec:1.4.1.3;ec:1.4.1.4;ec:1.4.3.11;ec:1.4.7.1;ec:1.5.1.10;ec:1.5.1.12;ec:1.5.1.9;ec:1.5.3…
MNXM89576	tRNA(Ala)	M_trnaala_c	C10H12N5O3R		0	bigg:trnaala;chebi:29170;kegg:C01635;metacyc:ALA-tRNAs;pubchem:4784;reactome:379729;reactome:379731;reactome:REACT_15767;reactome:REACT_17504;reactome_database_id_release_44:379729;reactome_database_id_release_44:379731;seed:cpd11906
MNXM89582	hydrogen sulfide	M_h2s_e;M_h2s_c;M_h2s_b	HS	33.073	-1	3dmet:B01206;beilstein:3535004;bigg:h2s;biopath:Hydrogen_sulfide;brenda:BG76383;brenda:BG92016;cas:15035-72-0;cas:18496-25-8;cas:7783-06-4;chebi:15138;chebi:16136;chebi:29919;chemspider:27079;chemspider:391;ec:1.12.98.4;ec:1.13.11.55;ec:1.8.1.2;ec:1.8.3.4;ec:1.8.99.1;ec:2.1.1.251;ec:2.3.1.10;ec:2.5.1.47;ec:2.5.1.65;ec:2.8.1.10;ec:2.8.1.3;ec:2.8.1.5;ec:2.8.1.6;ec:4.4.1.1;ec:4.4.1.10;ec:4.4.1.15;ec…
MNXM89588	alpha-D-glucose 1-phosphate(2-)	M_g1p_c	C6H11O9P	258.12	-2	3dmet:B04634;beilstein:3560164;beilstein:87853;bigg:g1p;biopath:alpha-D-Glucose_1-phosphate;brenda:BG22605;brenda:BG22606;cas:59-56-3;chebi:29042;chebi:58601;chemspider:5441206;drugbank:DB02843;ec:2.4.1.139;ec:2.4.1.20;ec:2.4.1.231;ec:2.4.1.31;ec:2.4.1.7;ec:2.7.1.10;ec:2.7.1.106;ec:2.7.1.42;ec:2.7.7.12;ec:2.7.7.24;ec:2.7.7.27;ec:2.7.7.33;ec:2.7.7.34;ec:2.7.7.78;ec:2.7.7.9;ec:3.1.3.10;ec:5.4.2.2;e…
MNXM89602	D-galactopyranose	M_gal_e;M_gal_c;M_gal_b	C6H12O6	180.156	0	GALACTOSEMIA II (GALK): 134; GALACTOSEMIA III: 139; GALACTOSEMIA: 136; GLUCOSE-GALACTOSE MALABSORPTION: 150; PATENT DUCTUS VENOSUS: 460;3dmet:B04637;beilstein:1281605;beilstein:1281612;bigg:gal;biopath:alpha-D-Galactopyranose;cas:10257-28-0;cas:59-23-4;chebi:12936;chebi:37692;chebi:4139;chemspider:388480;ec:1.1.1.120;ec:1.1.1.48;ec:1.1.3.9;ec:2.7.1.6;ec:3.2.1.108;ec:3.2.1.46;ec:3.2.1.47;foodb:FDB…
MNXM89612	glycerol	M_glyc_e;M_glyc_c;M_glyc_b	C3H8O3	92.094	0	ARTEFACTS-PHARMACEUTICAL PRODUCTS, INTERFERENCE IN AMINOACID AND ORGANIC ACID ANALYSIS [DD]: 347; GLYCEROL KINASE DEFICIENCY: 154;3dmet:B00032;beilstein:635685;bigg:glyc;biopath:Glycerol;brenda:BG18046;cas:56-81-5;chebi:17754;chemspider:733;drugbank:DB04077;ec:1.1.1.156;ec:1.1.1.6;ec:1.1.1.72;ec:1.1.99.22;ec:2.7.1.142;ec:2.7.1.30;ec:2.7.1.79;ec:3.1.1.79;ec:3.1.3.19;ec:3.1.3.21;ec:3.1.4.38;ec:3.1.…
MNXM89653	ditrans,octacis-undecaprenyl phosphate	M_udcpp_c	C55H89O4P	845.267	-2	bigg:udcpp;brenda:BG55571;chebi:27193;chebi:60392;chebi:60468;ec:2.4.1.54;ec:2.4.2.43;ec:2.7.1.66;ec:2.7.8.13;ec:2.7.8.30;ec:2.7.8.31;ec:2.7.8.33;ec:3.6.1.27;kegg:C17556;lipidmaps:LMPR03020001;metacyc:CPD-9646;nikkaji:J2.167.536I;pubchem:25245635;pubchem:4266328;pubchem:96023901;seed:cpd00286;upa:UPC00348;upa:UPC17556
MNXM89661	isocitrate(3-)	M_icit_c	C6H5O7	189.1	-3	3dmet:B04664;beilstein:1727945;beilstein:3971277;bigg:icit;brenda:BG23698;cas:30810-51-6;cas:320-77-4;chebi:16087;chebi:30887;chebi:36453;chebi:36454;chemspider:1161;drugbank:DB01727;ec:1.1.1.286;ec:1.1.1.41;ec:1.1.1.42;ec:2.3.1.126;ec:4.1.3.1;ec:4.2.1.3;foodb:FDB003281;gmelin:329802;het:1B0J;hmdb:HMDB00193;kegg:C00311;knapsack:C00001188;metlin:3328;nikkaji:J95.796H;nugowiki:136;pubchem:1198;pubc…
MNXM89689	ornithinium(1+)	M_orn_e;M_orn_c;M_orn_b	C5H13N2O2	133.169	1	CYSTINURIA: 107; DELTA-PYRROLIDINE-5-CARBOXYLATE SYNTHASE DEFICIENCY: 474; HOMOCYSTINURIA. CYSTATHIONINE BETA-SYNTHASE DEFICIENCY: 185; HYPERDIBASIC AMINOACIDURIA I: 206; HYPERDIBASIC AMINOACIDURIA II. LYSINURIC PROTEIN INTOLERANCE: 61; HYPERORNITHINEMIA WITH GYRATE ATROPHY (HOGA): 174; HYPERORNITHINEMIA-HYPERAMMONEMIA-HOMOCITRULLINURIA [HHH-SYNDROME]: 215; N-ACETYLGLUTAMATE SYNTHETASE DEFICIENCY…
MNXM89735	beta-maltose	M_malt_e;M_malt_c;M_malt_b	C12H22O11	342.296	0	beilstein:5758727;beilstein:90844;brenda:BG57270;cas:133-99-3;cas:69-79-4;chebi:18147;chemspider:6019;ec:5.1.3.21;gmelin:1617409;kegg:C01971;knapsack:C00001140;metacyc:MALTOSE;patent:CN101484460;patent:EP2045255;patent:KR20090026341;patent:US2009292116;pubchem:5072;pubchem:6255;reaxys:90844;seed:cpd01355;wikipedia:Maltose
MNXM89752	L-glutamyl-tRNA(Glu)	M_glutrna_c				bigg:glutrna;cas:None;chebi:29157;kegg:C02987;metacyc:Charged-GLT-tRNAs;pubchem:5896;reactome:379744;reactome:379751;reactome:REACT_15607;reactome:REACT_16052;reactome_database_id_release_44:379744;reactome_database_id_release_44:379751;seed:cpd12227;upa:UPC02987
MNXM89795	UDP-alpha-D-galactose	M_udpgal_c	C15H22N2O17P2	564.286	-2	3dmet:B04625;beilstein:773447;beilstein:8529445;bigg:udpgal;biopath:UDP-D-Galactose;brenda:BG6428;cas:2956-16-3;chebi:18307;chebi:58439;chebi:66914;chebi:67119;chemspider:17069;drugbank:DB03501;ec:2.4.1.123;ec:2.4.1.137;ec:2.4.1.156;ec:2.4.1.167;ec:2.4.1.179;ec:2.4.1.22;ec:2.4.1.228;ec:2.4.1.23;ec:2.4.1.272;ec:2.4.1.274;ec:2.4.1.275;ec:2.4.1.294;ec:2.4.1.37;ec:2.4.1.38;ec:2.4.1.44;ec:2.4.1.45;ec:…
MNXM89815	Ala-tRNA(Ala)	M_alatrna_c				bigg:alatrna;biopath:L-Alanyl-tRNA;brenda:BG94299;chebi:17732;kegg:C00886;metacyc:Charged-ALA-tRNAs;pubchem:4142;reactome:379700;reactome:379730;reactome:REACT_15557;reactome:REACT_17687;reactome_database_id_release_44:379700;reactome_database_id_release_44:379730;seed:cpd11770
MNXM899	dTDP-6-deoxy-beta-L-mannose	M_dtdprmn_c	C16H24N2O15P2	546.314	-2	3dmet:B04888;beilstein:4078636;bigg:dtdprmn;biopath:dTDP-alpha-L-Rhamnose;brenda:BG32829;cas:2147-59-3;cas:572-96-3;chebi:15774;chebi:35452;chebi:57510;chebi:61119;chemspider:388998;ec:1.1.1.133;ec:2.4.1.289;ec:5.1.3.25;foodb:FDB023902;hmdb:HMDB06354;kegg:C03319;knapsack:C00007662;metacyc:DTDP-RHAMNOSE;nikkaji:J818.234E;nugowiki:5479;pdb-ccd:TRH;pubchem:25245982;pubchem:439975;pubchem:6171;reaxys…
MNXM8996	penta-acyl trehalose	M_pat_c	C138H264O16	2179.563	0	bigg:pat;seed:cpd16006
MNXM9	phosphate	M_pi_e;M_pi_c;M_pi_b	HO4P	95.979	-2	3dmet:B00002;beilstein:1921286;beilstein:3903772;bigg:pi;biopath:Phosphate;bnice:C9;brenda:BG92038;cas:14066-19-4;cas:14265-44-2;cas:7664-38-2;chebi:18367;chebi:26078;chebi:43474;chemspider:1032;chemspider:2913859;chemspider:979;ec:1.2.1.11;ec:1.2.1.12;ec:1.2.1.13;ec:1.2.1.38;ec:1.2.1.41;ec:1.2.1.59;ec:1.2.3.3;ec:1.20.1.1;ec:1.21.4.2;ec:1.21.4.3;ec:1.21.4.4;ec:1.3.7.8;ec:1.3.99.15;ec:1.3.99.n1;ec…
MNXM90	choline	M_chol_e;M_chol_c;M_chol_b	C5H14NO	104.171	1	3dmet:B00031;beilstein:1736748;bigg:chol;biopath:Choline;brenda:BG36437;cas:123-41-1;cas:62-49-7;cas:94793-58-5;chebi:15354;chebi:72322;chemspider:299;drugbank:DB00122;ec:1.1.3.17;ec:1.1.99.1;ec:2.3.1.6;ec:2.3.1.91;ec:2.7.1.32;ec:2.7.8.24;ec:2.8.2.6;ec:3.1.1.49;ec:3.1.1.7;ec:3.1.1.8;ec:3.1.3.75;ec:3.1.4.2;ec:3.1.4.4;ec:3.1.4.41;ec:3.1.6.6;ec:4.3.99.4;foodb:FDB000710;gmelin:324597;het:CHT;hmdb:HMD…
MNXM90003	5-phospho-beta-D-ribosylaminium(1-)	M_pram_c	C5H11NO7P	228.117	-1	3dmet:B01631;bigg:pram;biopath:5-prime-Phospho-beta-D-ribosylamine;brenda:BG20660;chebi:37737;chebi:58681;chemspider:388939;ec:2.4.2.14;foodb:FDB022441;het:GRF;hmdb:HMDB01128;kegg:C03090;knapsack:C00007377;metacyc:5-P-BETA-D-RIBOSYL-AMINE;metlin:6023;nikkaji:J40.074B;nugowiki:1015;pdb-ccd:GRF;pubchem:25245171;pubchem:439905;pubchem:5988;reactome:111292;reactome:REACT_4144;reactome_database_id_rel…
MNXM901	L-ribulose 5-phosphate(2-)	M_ru5p_DASH_L_c	C5H9O8P	228.094	-2	3dmet:B01379;beilstein:6862306;bigg:ru5p-L;biopath:L-Ribulose_5-phosphate;brenda:BG29978;cas:2922-69-2;cas:4151-19-3;chebi:17666;chebi:58226;chemspider:20015750;ec:2.7.1.16;ec:5.1.3.22;ec:5.1.3.4;kegg:C01101;knapsack:C00019543;metacyc:L-RIBULOSE-5-P;nikkaji:J974.176C;pdb-ccd:HMS;pubchem:21145006;pubchem:4335;seed:cpd00808;upa:UPC01101
MNXM90307	Ubiquinol	M_qh2_c			0	bigg:qh2;biopath:Ubiquinol;brenda:BG33899;cas:56275-39-9;chebi:17976;ec:1.1.5.2;ec:1.1.5.5;ec:1.10.3.10;ec:1.10.3.11;ec:1.2.5.1;ec:1.3.5.1;ec:1.3.5.2;ec:1.6.5.3;ec:1.6.5.9;kegg:C00390;metacyc:Ubiquinols;nikkaji:J28.660E;pubchem:3680;upa:UPC00390
MNXM90433	1,2-dihexadecanoyl-sn-glycerol 3-phosphate	M_pa160_c	C35H68O8P	647.883	-1	bigg:pa160;seed:cpd15524
MNXM90505	(E,E,E,E,E,E,E,Z,Z) decaprenyl phosphate	M_decd_tb_c	C50H82O4P	778.157	-1	bigg:decd_tb;seed:cpd15941
MNXM90541	GDP-L-fucose(2-)	M_gdpfuc_c	C16H23N5O15P2	587.326	-2	3dmet:B04668;bigg:gdpfuc;brenda:BG58753;brenda:BG76397;cas:15839-70-0;chebi:17009;chebi:57984;chebi:64608;chemspider:388350;ec:1.1.1.271;ec:2.7.7.30;foodb:FDB021816;hmdb:HMDB01095;kegg:C00325;knapsack:C00007245;metacyc:GUANOSINE_DIPHOSPHATE_FUCOSE;metlin:6001;nikkaji:J272.491J;nugowiki:985;pubchem:3619;pubchem:439211;reactome:1463452;reactome:205683;reactome:742368;reactome:REACT_119248;reactome:…
MNXM90586	1-hexadecanoyl-sn-glycerol 3-phosphate	M_1hdecg3p_c	C19H38O7P	409.475	-1	bigg:1hdecg3p;seed:cpd15327
MNXM90771	1D-myo-inositol 2-deoxy-D-glucopyranoside	M_igam_c	C12H24NO10	342.32	1	bigg:igam;seed:cpd15963
MNXM90811	D-arabinose	M_arab_DASH_D_e;M_arab_DASH_D_c;M_arab_DASH_D_b	C5H10O5	150.13	0	3dmet:B04650;bigg:arab-D;brenda:BG20419;cas:10323-20-3;chebi:17108;kegg:C00216;metacyc:D-ARABINOSE;nikkaji:J15.056H;pubchem:3516;seed:cpd00185;upa:UPC00216
MNXM90864	precorrin-3B	M_pre3b_c	C43H44N4O17	888.826	-6	3dmet:B02013;beilstein:6365776;bigg:pre3b;brenda:BG35942;brenda:BG44362;chebi:27711;chebi:58522;ec:1.14.13.83;ec:2.1.1.131;kegg:C06406;metacyc:CPD-643;nikkaji:J2.767.299J;pubchem:25245266;pubchem:8641;seed:cpd03833;upa:UPC06406
MNXM90886	tRNA(Glu)	M_trnaglu_c	C10H12N5O3R		0	bigg:trnaglu;cas:None;chebi:29175;kegg:C01641;metacyc:GLT-tRNAs;pubchem:4790;reactome:379754;reactome:379778;reactome:REACT_15650;reactome:REACT_16086;reactome_database_id_release_44:379754;reactome_database_id_release_44:379778;seed:cpd11912;upa:UPC01641
MNXM90906	2,5-Diamino-6-hydroxy-4-(5'-phosphoribosylamino)-pyrimidine	M_25dhpp_c	C9H14N5O8P	351.21	-2	bigg:25dhpp
MNXM90941	aldehydo-D-xylose	M_xyl_DASH_D_e;M_xyl_DASH_D_c;M_xyl_DASH_D_b	C5H10O5	150.13	0	3dmet:B04643;beilstein:1562108;bigg:xyl-D;biopath:D-Xylose;brenda:BG20416;cas:58-86-6;chebi:15936;chemspider:119104;foodb:FDB001136;gmelin:486611;hmdb:HMDB00098;kegg:C00181;knapsack:C00007290;ligandbox:D06346;metacyc:D-Xylose;metlin:314;nikkaji:J2.806A;nugowiki:68;pdb-ccd:XYP;pubchem:135191;pubchem:3481;pubchem:47208003
MNXM91	5-phospho-alpha-D-ribose 1-diphosphate	M_PRPP_c	C5H8O14P3	385.03	-5	3dmet:B01164;beilstein:1273542;beilstein:60403;beilstein:6879552;bigg:prpp;biopath:alpha-D-Ribose_1-diphosphate-5-phosphate;brenda:BG20749;cas:13270-65-0;cas:7540-64-9;cas:97-55-2;chebi:17111;chebi:48955;chebi:48956;chebi:58017;chemspider:20171339;chemspider:7062;drugbank:DB01632;ec:2.4.2.10;ec:2.4.2.11;ec:2.4.2.12;ec:2.4.2.14;ec:2.4.2.17;ec:2.4.2.18;ec:2.4.2.19;ec:2.4.2.22;ec:2.4.2.45;ec:2.4.2.4…
MNXM91058	1D-myo-inositol 2-Acetamido-2-deoxy-D-glucopyranoside	M_iacgam_c	C14H25NO11	383.348	0	bigg:iacgam;seed:cpd15962
MNXM91274	phthiocol (oxidized)	M_phthcl_c	C11H7O3	187.171	-1	bigg:phthcl;seed:cpd16016
MNXM91355	1-Acyl-sn-glycerol 3-phosphate (branched C19:0)	M_1msg3p_c	C22H44O7P	451.554	-1	bigg:1msg3p;seed:cpd15912
MNXM91459	7,8-Dihydropterin pyrophosphate	M_6hmhptpp_c	C7H9N5O8P2	353.123	-2	bigg:6hmhptpp;seed:cpd02920
MNXM91520	cob(II)yrinate a,c-diamide	M_co2dam_c	C45H56N6O12Co	931.892	0	3dmet:B02038;bigg:co2dam;biopath:Cob(I)yrinate_a,c_diamide;brenda:BG92086;cas:7625-23-2;chebi:27937;chebi:58537;ec:1.16.8.1;ec:6.3.5.11;ec:6.6.1.2;kegg:C06504;metacyc:CPD-689;pubchem:44229093;pubchem:8735;seed:cpd03914;upa:UPC06504
MNXM91621	keto meroacid ACP	M_kmeroacidACP_c	C69H132N2O8PS	1180.834	-1	bigg:kmeroacidACP;seed:cpd15964
MNXM9169	tri-acyl trehalose	M_triat_c	C75H142O14	1267.922	0	bigg:triat;seed:cpd16052
MNXM92	succinyl-CoA(5-)	M_succoa_c	C25H35N7O19P3S	862.567	-5	3dmet:B04629;bigg:succoa;biopath:Succinyl-CoA;brenda:BG55439;cas:604-98-8;chebi:15380;chebi:57292;chemspider:388307;drugbank:DB03699;ec:1.2.1.52;ec:1.2.1.76;ec:2.3.1.109;ec:2.3.1.117;ec:2.3.1.174;ec:2.3.1.37;ec:2.3.1.46;ec:2.8.3.13;ec:2.8.3.15;ec:2.8.3.2;ec:2.8.3.5;ec:2.8.3.6;ec:2.8.3.7;ec:3.1.2.3;ec:5.4.99.2;ec:6.2.1.4;ec:6.2.1.5;foodb:FDB022375;hmdb:HMDB01022;kegg:C00091;knapsack:C00019546;meta…
MNXM92033	5-phosphoarabinose pyrophosphate	M_arpp_c	C5H10O14P3	387.046	-3	bigg:arpp;seed:cpd15932
MNXM9211	Undecaprenyl-diphospho-N-acetylmuramoyl-(N-acetylglucosamine)-L-alanyl-D-glutaminyl-L-lysyl-D-alanyl-D-alanine	M_uaaAgtla_c	C94H155N9O25P2	1873.229	-2	bigg:uaaAgtla;seed:cpd03488
MNXM9212	Undecaprenyl-diphospho-N-acetylmuramoyl-(N-acetylglucosamine)-L-alanyl-D-glutaminyl-meso-2,6-diaminopimeloyl-D-alanyl-D-alanine	M_uaagtmda_c	C95H154N9O27P2	1916.231	-3	bigg:uaagtmda;seed:cpd03496
MNXM92189	cob(I)yrinate a,c-diamide	M_co1dam_c	C45H56N6O12Co	931.892	-1	bigg:co1dam;brenda:BG84405;chebi:28531;chebi:58575;ec:1.16.8.1;ec:2.5.1.17;foodb:FDB024151;hmdb:HMDB06904;kegg:C06505;metacyc:CPD-694;nugowiki:6029;pubchem:44229219;pubchem:8736;seed:cpd03915;upa:UPC06505
MNXM92203	cobalt-precorrin-2	M_copre2_c	C42H37N4O16Co	912.694	-5	bigg:copre2;chebi:3790;chebi:60053;ec:2.1.1.151;metacyc:CPD-9039;pubchem:52940240;seed:cpd08368;upa:UPC11538
MNXM92204	cobalt-precorrin-3	M_copre3_c	C43H40N4O16Co	927.728	-4	3dmet:B05536;bigg:copre3;chebi:3791;chebi:60060;ec:2.1.1.151;kegg:C11539;metacyc:CPD-9040;pubchem:13706;pubchem:52940122;seed:cpd08369;upa:UPC11539
MNXM92210	cobyrinate	M_cobya_c	C45H53N4O14Co	932.854	-1	3dmet:B01892;bigg:cobya;brenda:BG18784;chebi:52500;kegg:C05773;metacyc:CPD-9049;pubchem:44229205;pubchem:8068;seed:cpd03421
MNXM92223	cyclopropanated alpha meroacid ACP (1 cyclopropane ring)	M_meroacidcyc1ACP_c	C62H117N2O7PRS		-1	bigg:meroacidcyc1ACP;seed:cpd15974
MNXM92224	cyclopropanated alpha meroacid ACP (2 cyclopropane rings)	M_meroacidcyc2ACP_c	C63H119N2O7PRS		-1	bigg:meroacidcyc2ACP;seed:cpd15975
MNXM92226	cys-1D-myo-inositol 2-deoxy-D-glucopyranoside	M_cigam_c	C15H29N2O11S	445.463	1	bigg:cigam;seed:cpd15938
MNXM92248	decaprenylphosphoryl-beta-D-5-phosphoarabinofuranose	M_decdpa_tb_c	C55H90O11P2	989.244	-2	bigg:decdpa_tb;seed:cpd15946
MNXM92250	decaprenylphosphoryl-beta-D-5-ribose	M_decdr_tb_c	C55H90O8P	910.272	-1	bigg:decdr_tb;seed:cpd15948
MNXM925	holo-[acyl-carrier protein]	M_ACP_c	HSR			bigg:ACP;biopath:ACP-Enzyme;biopath:ACP-SH;brenda:BG92946;brenda:BG92948;chebi:18359;kegg:C00229;kegg:C04298;metacyc:ACP;pubchem:3528;pubchem:6957;seed:cpd11493;seed:cpd12512;upa:UPC00229
MNXM92553	phenol palmitic coenzyme A	M_phdcacoa_c	C44H69N7O18P3S	1109.041	-3	bigg:phdcacoa;seed:cpd16015
MNXM92563	Phosphatidylglycerophosphate (dituberculostearoyl, C19:0)	M_pgp190_c	C44H86O13P2	885.093	-2	bigg:pgp190;seed:cpd16012
MNXM92564	Phosphatidylglycerophosphate (hexadecanoyl, tuberculostearoyl, C16:0, C19:0)	M_pgp160190_c	C41H80O13P2	843.014	-2	bigg:pgp160190;seed:cpd16011
MNXM92591	phthiocerol precursor bound coenzyme A	M_prephthcoa_c	C53H93N7O20P3S	1273.327	-3	bigg:prephthcoa;seed:cpd16027
MNXM926	hydrogen selenide	M_seln_c	H2Se	80.976	0	3dmet:B01460;bigg:seln;biopath:Selenide;brenda:BG28731;cas:22541-48-6;cas:531-44-2;cas:7783-07-5;chebi:15076;chebi:16503;chemspider:4885617;chemspider:518;chemspider:96846;ec:2.7.9.3;ec:4.4.1.16;foodb:FDB027892;gmelin:85522;het:SE;hmdb:HMDB11110;kegg:C01528;metacyc:CPD-678;metacyc:SE-2;nugowiki:9840;pdb-ccd:SE;pubchem:107674;pubchem:4690;pubchem:533;pubchem:6326970;seed:cpd01078;um-bbd:c0745
MNXM92663	Succinatesemialdehyde-thiamindiphosphateanion	M_ssaltpp_c	C16H22N4O10P2S	524.379	-2	bigg:ssaltpp;seed:cpd03450
MNXM93	fumarate(2-)	M_FUM_c;M_FUM_b	C4H2O4	114.056	-2	FUMARIC ACIDURIA: 31; PYRUVATE CARBOXYLASE DEFICIENCY: 109;3dmet:B00033;beilstein:1861276;beilstein:1906438;beilstein:5244783;beilstein:605763;beilstein:8132074;bigg:fum;biopath:Fumarate;brenda:BG19266;cas:110-17-8;cas:142-42-7;chebi:18012;chebi:22958;chebi:29806;chebi:36180;chebi:37154;chebi:37155;chemspider:10197150;chemspider:4573886;drugbank:DB01677;ec:1.3.1.6;ec:1.3.5.1;ec:1.3.5.4;ec:1.3.98.…
MNXM935	2'-deoxyinosine	M_din_c	C10H12N4O4	252.227	0	3dmet:B01869;bigg:din;biopath:2-prime-Deoxyinosine;brenda:BG635;cas:890-38-0;chebi:28997;chemspider:58569;chemspider:619;drugbank:DB02380;foodb:FDB012323;het:2ND;hmdb:HMDB00071;kegg:C05512;metacyc:DEOXYINOSINE;metlin:3383;nikkaji:J128.131C;nugowiki:52;pdb-ccd:2ND;pubchem:639;pubchem:65058;pubchem:7859;seed:cpd03279
MNXM937	2-amino-6-(hydroxymethyl)-7,8-dihydropteridin-4-ol	M_2ahhmp_c	C7H9N5O2	195.179	0	3dmet:B00274;bigg:2ahhmp;biopath:2-Amino-4-hydroxy-6-hydroxymethyl-dihydropteridine;brenda:BG25368;chebi:17083;chemspider:213;ec:2.7.6.3;ec:4.1.2.25;kegg:C01300;knapsack:C00007501;metacyc:AMINO-OH-HYDROXYMETHYL-DIHYDROPTERIDINE;nikkaji:J976.377E;pdb-ccd:PH2;pubchem:218;pubchem:4518;seed:cpd16763;upa:UPC01300
MNXM94	L-tryptophan zwitterion	M_TRP_c;M_TRP_b	C11H12N2O2	204.225	0	3dmet:B01150;beilstein:4144998;beilstein:86197;bigg:trp-L;biopath:L-Tryptophan;brenda:BG2198;cas:6912-86-3;cas:73-22-3;chebi:16828;chebi:32702;chebi:32704;chebi:57912;chemspider:6066;drugbank:DB00150;ec:1.13.11.11;ec:1.13.11.52;ec:1.13.12.3;ec:1.13.99.3;ec:1.14.13.125;ec:1.14.14.7;ec:1.14.16.4;ec:1.3.3.10;ec:1.4.1.19;ec:2.1.1.106;ec:2.5.1.34;ec:2.5.1.80;ec:2.6.1.27;ec:2.6.1.28;ec:2.6.1.99;ec:3.5.…
MNXM95	K(+)	M_k_e;M_k_c;M_k_b	K	39.098	1	112; 235; 239; 302; 320; 321; 428; 436; 45; 458; 47; 486; 487; 95; 96;bigg:k;brenda:BG28805;cas:24203-36-9;cas:7440-09-7;chebi:29103;chemspider:791;drugbank:DB01345;ec:3.6.3.10;ec:3.6.3.12;ec:3.6.3.9;foodb:FDB003521;gmelin:15203;hmdb:HMDB00586;kegg:C00238;metacyc:K+;metagene:104;metlin:3197;nikkaji:J3.099F;nugowiki:505;pdb-ccd:K;pdbechem:K;pubchem:3537;pubchem:813;pubchem:96025089;reactome:29804;…
MNXM950	palmitoleate	M_hdcea_c	C16H29O2	253.4	-1	3dmet:B02171;beilstein:1725389;beilstein:1725390;beilstein:6394065;bigg:hdcea;brenda:BG7456;cas:10030-73-6;cas:373-49-9;chebi:28716;chebi:32372;chebi:59265;chebi:71449;chebi:72004;chemspider:393216;chemspider:4445872;chemspider:4574392;drugbank:DB04257;foodb:FDB011675;foodb:FDB028947;gmelin:1789543;het:PAM;hmdb:HMDB03229;hmdb:HMDB12328;kegg:C08362;knapsack:C00001234;knapsack:C00029354;lipid:LMFA0…
MNXM95017	a glycogen	M_glycogen_c	C24H42O21	666.578	0	165;bigg:glycogen;brenda:BG13201;cas:9005-79-2;chebi:28087;chemspider:388322;foodb:FDB022227;hmdb:HMDB00757;kegg:C00182;metacyc:Glycogens;metagene:172;metlin:160;nikkaji:J98.335G;nugowiki:676;pubchem:3482;pubchem:439177;seed:cpd00155;upa:UPC00182
MNXM951	pimeloyl-CoA(5-)	M_pmcoa_c	C28H41N7O19P3S	904.647	-5	3dmet:B04761;bigg:pmcoa;brenda:BG14915;cas:18907-20-5;chebi:15504;chebi:57360;ec:1.3.1.62;ec:6.2.1.14;kegg:C01063;knapsack:C00019680;metacyc:CPD-558;nikkaji:J1.074.430J;pubchem:25244818;pubchem:4302;reaxys:11263685;seed:cpd00782;um-bbd:c0218;upa:UPC01063
MNXM95381	N-formylmethionyl-tRNA(fMet)	M_fmettrna_c				bigg:fmettrna;brenda:BG93872;chebi:17119;kegg:C03294;metacyc:N-formyl-L-methionyl-tRNAfmet;pubchem:6151;seed:cpd12285
MNXM955	UDP-N-acetylmuramoyl-L-alanyl-D-glutamate(4-)	M_uamag_c	C28H39N5O23P2	875.576	-4	3dmet:B04718;beilstein:8250679;bigg:uamag;brenda:BG14855;chebi:16970;chebi:46143;chebi:57968;drugbank:DB02314;ec:6.3.2.13;ec:6.3.2.37;ec:6.3.2.7;ec:6.3.2.9;ec:6.3.2.n1;kegg:C00692;knapsack:C00019578;metacyc:UDP-AA-GLUTAMATE;nikkaji:J2.730.233E;pdb-ccd:UAG;pdbechem:UAG;pubchem:25243858;pubchem:3960;seed:cpd00525
MNXM959	2-dehydropantoate	M_2dhp_c	C6H9O4	145.133	-1	3dmet:B01362;beilstein:2242422;bigg:2dhp;biopath:2-Dehydropantoate;brenda:BG89120;chebi:11561;chebi:17094;chemspider:14649571;drugbank:DB03795;ec:1.1.1.169;ec:2.1.2.11;ec:4.1.2.12;kegg:C00966;knapsack:C00007477;metacyc:2-DEHYDROPANTOATE;nikkaji:J934.784D;pdb-ccd:KPL;pubchem:16755619;pubchem:4217;reaxys:2242422;seed:cpd00712;upa:UPC00966
MNXM960	4-methyl-5-(2-phosphonatooxyethyl)thiazole(2-)	M_4mpetz_c	C6H8NO4PS	221.171	-2	3dmet:B00702;beilstein:195538;bigg:4mpetz;brenda:BG21657;chebi:17857;chebi:58296;drugbank:DB03145;ec:2.5.1.3;ec:2.7.1.50;kegg:C04327;knapsack:C00007608;metacyc:THZ-P;nikkaji:J870.164D;pdb-ccd:TZP;pdbechem:THQ;pdbechem:TZP;pubchem:25245616;pubchem:6980;reaxys:4915737;seed:cpd02654;upa:UPC04327
MNXM96035	eicosanoyl-ACP	M_arachACP_c	C31H59N2O8PRS		-1	bigg:arachACP;seed:cpd15930
MNXM962	5-(2-hydroxyethyl)-4-methylthiazole	M_4mhetz_c	C6H9NOS	143.207	0	3dmet:B00700;bigg:4mhetz;brenda:BG48822;cas:137-00-8;chebi:17957;chemspider:1104;drugbank:DB02969;ec:2.5.1.2;ec:2.7.1.50;ec:3.5.99.2;foodb:FDB010974;het:TZE;hmdb:HMDB32985;kegg:C04294;knapsack:C00007610;metacyc:THZ;nikkaji:J5.626J;nugowiki:31643;pdb-ccd:TZE;pubchem:1136;pubchem:6954;seed:cpd02636;upa:UPC04294
MNXM963	5-dehydro-D-gluconate	M_5dglcn_c	C6H9O7	193.131	-1	bigg:5dglcn;brenda:BG21864;cas:3470-36-8;chebi:17426;chebi:58143;chemspider:152;ec:1.1.1.128;ec:1.1.1.264;ec:1.1.1.69;ec:1.1.1.n8;foodb:FDB028411;hmdb:HMDB11731;kegg:C01062;metacyc:5-DEHYDROGLUCONATE;nikkaji:J92.813E;nugowiki:10456;pubchem:157;pubchem:24802254;pubchem:4301;seed:cpd00781
MNXM96415	FAD	M_FAD_c	C27H31N9O15P2	783.534	-2	3dmet:B04619;beilstein:1208946;bigg:fad;biopath:FAD;brenda:BG14245;brenda:BG33700;cas:146-14-5;chebi:16238;chebi:57692;chemspider:13082029;chemspider:559059;come:MOL000039;drugbank:DB03147;ec:1.1.1.158;ec:1.1.2.4;ec:1.1.3.10;ec:1.1.3.12;ec:1.1.3.13;ec:1.1.3.17;ec:1.1.3.19;ec:1.1.3.21;ec:1.1.3.23;ec:1.1.3.24;ec:1.1.3.3;ec:1.1.3.37;ec:1.1.3.38;ec:1.1.3.39;ec:1.1.3.4;ec:1.1.3.41;ec:1.1.3.43;ec:1.1.3…
MNXM96475	Oxidized adrenal ferredoxin	M_adfdOX_c	UK	277.127	2	bigg:adfdOX;kegg:C00667;pubchem:3936
MNXM9649	10 hydroxy octa-methyl tetracontatricosanoic acid (C34:0, 8 methyl-branched carbons, 1 hydroxylated carbon)	M_homtta_c	C42H83O3	636.107	-1	bigg:homtta;seed:cpd15959
MNXM965	7,8-dihydropteroate	M_dhpt_c	C14H13N6O3	313.291	-1	3dmet:B01352;beilstein:1226443;bigg:dhpt;biopath:7,8-Dihydropteroate;brenda:BG5107;cas:2134-76-1;chebi:17839;chebi:4581;chemspider:165;chemspider:4573669;ec:2.5.1.15;ec:6.3.2.12;foodb:FDB022607;het:78H;hmdb:HMDB01412;kegg:C00921;knapsack:C00007228;metacyc:7-8-DIHYDROPTEROATE;metlin:6228;nikkaji:J670.934F;nugowiki:1274;pdb-ccd:78H;pubchem:170;pubchem:4175;pubchem:5459950;reaxys:1226443;seed:cpd006…
MNXM969	alpha-D-glucosamine 1-phosphate(1-)	M_gam1p_c	C6H13NO8P	258.143	-1	3dmet:B01976;beilstein:22947;bigg:gam1p;brenda:BG22720;cas:2152-75-2;chebi:27625;chebi:58516;chemspider:8140645;drugbank:DB03111;ec:2.3.1.157;ec:5.4.2.10;foodb:FDB022429;hmdb:HMDB01109;kegg:C06156;knapsack:C00019579;metacyc:GLUCOSAMINE-1P;metlin:6009;nikkaji:J1.531.908I;nugowiki:997;pdb-ccd:GP1;pdbechem:GP1;pubchem:25243931;pubchem:8412;pubchem:9965052;seed:cpd03671;upa:UPC06156
MNXM96997	ferredoxin (oxidized) 2[4Fe-4S]	M_fdox_c	Fe8S8X	703.28	3	bigg:fdox;seed:cpd15876
MNXM96998	ferredoxin (reduced) 2[4Fe-4S]	M_fdred_c	Fe8S8X	703.28	2	bigg:fdred;seed:cpd15877
MNXM97	L-phenylalanine	M_PHE_c;M_PHE_b	C9H11NO2	165.189	0	3dmet:B01151;beilstein:1910408;beilstein:4136718;bigg:phe-L;biopath:L-Phenylalanine;brenda:BG27187;cas:63-91-2;chebi:17295;chebi:32486;chebi:32487;chebi:58095;chemspider:5910;drugbank:DB00120;ec:1.13.12.9;ec:1.14.13.124;ec:1.14.16.1;ec:1.4.1.20;ec:2.3.1.53;ec:2.6.1.28;ec:2.6.1.5;ec:2.6.1.58;ec:2.6.1.64;ec:2.6.1.70;ec:2.7.7.54;ec:3.4.17.23;ec:4.1.1.53;ec:4.2.1.91;ec:4.3.1.24;ec:4.3.1.25;ec:4.3.1.5…
MNXM97075	trans,octacis-decaprenylphospho-beta-D-arabinofuranose	M_decda_tb_c	C55H90O8P	910.272	-1	bigg:decda_tb;chebi:65066;chebi:65096;ec:1.1.1.333;kegg:C20370;metacyc:CPD-14550;pubchem:45479346;reaxys:10516958;seed:cpd15942
MNXM97253	mycothiol conjugated aldehyde	M_mshfaldox_c	C18H30N2O13S	514.501	0	bigg:mshfaldox;seed:cpd15998
MNXM97575	mycothiol conjugated methanol	M_mshfald_c	C18H32N2O13S	516.517	0	bigg:mshfald;seed:cpd15997
MNXM98	(S)-malate	M_MAL_c;M_MAL_b	C4H4O5	132.072	-2	3dmet:B00042;beilstein:1723541;beilstein:4133558;bigg:mal-L;biopath:(S)-Malate;bnice:C27;brenda:BG19469;cas:6915-15-7;cas:97-67-6;chebi:15589;chebi:30797;chemspider:193317;chemspider:4573566;ec:1.1.1.299;ec:1.1.1.37;ec:1.1.1.38;ec:1.1.1.39;ec:1.1.1.40;ec:1.1.1.82;ec:1.1.3.3;ec:1.1.5.4;ec:1.1.99.16;ec:1.1.99.7;ec:2.3.1.92;ec:2.3.3.9;ec:4.2.1.2;ec:6.2.1.9;foodb:FDB001044;het:LMR;hmdb:HMDB00156;kegg…
MNXM985	(2S)-2-isopropylmalate(2-)	M_3c3hmp_c	C7H10O5	174.151	-2	3dmet:B01581;bigg:3c3hmp;biopath:3-Carboxy-3-hydroxyisocaproate;brenda:BG34535;cas:3237-44-3;cas:49601-06-1;chebi:1178;chebi:28107;chebi:28635;chebi:35128;chemspider:4444155;chemspider:4925359;ec:2.3.3.13;ec:4.2.1.33;foodb:FDB011983;hmdb:HMDB00402;kegg:C02504;knapsack:C00019690;lipid:LMFA01170083;lipidmaps:LMFA01170083;metacyc:3-CARBOXY-3-HYDROXY-ISOCAPROATE;metlin:339;nikkaji:J319.987H;nugowiki:…
MNXM998	lipoylprotein	M_lpro_c	C8H14NOS2R			bigg:lpro;chebi:15804;kegg:C02051;metacyc:Lipoyl-Protein;pubchem:5140;seed:cpd12005
MO2	MO2	M_MO2_c;M_MO2_b			0
MOADCOOH	MOAD__COOH	M_MOAD__COOH_c			0
MOADCOSH	MOAD__COSH	M_MOAD__COSH_c			0
MOLYBDENUM	MOLYBDENUM	M_MOLYBDENUM_c			0
MOLYBDOPTERIN	MOLYBDOPTERIN	M_MOLYBDOPTERIN_c			0
MOLYBDOPTERINGDP	MOLYBDOPTERIN__GDP	M_MOLYBDOPTERIN__GDP_c			0
MOP	MOP	M_MOP_c			0
MPD	MPD	M_MPD_c			0
MPET	MPET	M_MPET_c			0
MTHF	MTHF	M_MTHF_c			0
MTR1P	MTR1P	M_MTR1P_c			0
MYCOCEROSOYLMAS	MYCOCEROSOYL__MAS	M_MYCOCEROSOYL__MAS_c			0
MYCOLIPANOICACP	MYCOLIPANOIC__ACP	M_MYCOLIPANOIC__ACP_c			0
MYCOLIPDIENOYLACP	MYCOLIPDIENOYL__ACP	M_MYCOLIPDIENOYL__ACP_c			0
MYCOLIPENOYLACP	MYCOLIPENOYL__ACP	M_MYCOLIPENOYL__ACP_c			0
MYCOSIDE	MYCOSIDE_B	M_MYCOSIDE_B_c			0
MYCOTHIOL	MYCOTHIOL	M_MYCOTHIOL_c			0
MYCOTHIOLSCONJUGATE	MYCOTHIOL__S__CONJUGATE	M_MYCOTHIOL__S__CONJUGATE_c			0
NAAD	NAAD	M_NAAD_c			0
NAC	NAC	M_NAC_c;M_NAC_b			0
NACD	NACD	M_NACD_c			0
NACETYLSCONJUGATE	N__ACETYL__S__CONJUGATE	M_N__ACETYL__S__CONJUGATE_c;M_N__ACETYL__S__CONJUGATE_b			0
NACN	NACN	M_NACN_c			0
NAGA1P	NAGA1P	M_NAGA1P_c			0
NAGDPP	NAGDPP	M_NAGDPP_c			0
NAGINS	NAG__INS	M_NAG__INS_c			0
NAGLU	NAGLU	M_NAGLU_c			0
NAGLUP	NAGLUP	M_NAGLUP_c			0
NAGLUS	NAGLUS	M_NAGLUS_c			0
NAM	NAM	M_NAM_c			0
NAMD	NAMD	M_NAMD_c			0
NAMN	NAMN	M_NAMN_c			0
NAORN	NAORN	M_NAORN_c			0
NGINS	NG__INS	M_NG__INS_c			0
NH3	NH3	M_NH3_c;M_NH3_b			0
NO2	NO2	M_NO2_c;M_NO2_b			0
NO3	NO3	M_NO3_c;M_NO3_b			0
NONADECANOATE	NONADECANOATE	M_NONADECANOATE_c;M_NONADECANOATE_b			0
NONADECANOYLACP	NONADECANOYL__ACP	M_NONADECANOYL__ACP_c			0
NONADECANOYLCOA	NONADECANOYL__COA	M_NONADECANOYL__COA_c			0
NONANOYLCOA	NONANOYL__COA	M_NONANOYL__COA_c			0
NPP	NPP	M_NPP_c			0
NPRAN	NPRAN	M_NPRAN_c			0
O2	O2	M_O2_c;M_O2_b			0
OA	OA	M_OA_c			0
OAHSER	OAHSER	M_OAHSER_c			0
OBUT	OBUT	M_OBUT_c			0
OCTACOSANOYLACP	OCTACOSANOYL__ACP	M_OCTACOSANOYL__ACP_c			0
OCTACOSANOYLCOA	OCTACOSANOYL__COA	M_OCTACOSANOYL__COA_c			0
OCTADECANOATE	OCTADECANOATE	M_OCTADECANOATE_c			0
OCTADECANOYLACP	OCTADECANOYL__ACP	M_OCTADECANOYL__ACP_c			0
OCTADECANOYLCOA	OCTADECANOYL__COA	M_OCTADECANOYL__COA_c			0
OCTANOYLACP	OCTANOYL__ACP	M_OCTANOYL__ACP_c			0
OCTANOYLCOA	OCTANOYL__COA	M_OCTANOYL__COA_c			0
OICAP	OICAP	M_OICAP_c			0
OMP	OMP	M_OMP_c			0
OMVAL	OMVAL	M_OMVAL_c			0
OPP	OPP	M_OPP_c			0
ORN	ORN	M_ORN_c;M_ORN_b			0
OROA	OROA	M_OROA_c			0
OSB	OSB	M_OSB_c			0
OSBCOA	OSBCOA	M_OSBCOA_c			0
OSLHSER	OSLHSER	M_OSLHSER_c			0
OTHIO	OTHIO	M_OTHIO_c			0
OXOMETHYLPENTANOATE	OXOMETHYLPENTANOATE	M_OXOMETHYLPENTANOATE_c			0
P5C	P5C	M_P5C_c			0
PA	PA	M_PA_c			0
PABA	PABA	M_PABA_c			0
PANT	PANT	M_PANT_c			0
PAP	PAP	M_PAP_c			0
PATBA	PA__TBA	M_PA__TBA_c			0
PE	PE	M_PE_c			0
PENTADECANOATE	PENTADECANOATE	M_PENTADECANOATE_c;M_PENTADECANOATE_b			0
PENTADECANOYLACP	PENTADECANOYL__ACP	M_PENTADECANOYL__ACP_c			0
PENTADECANOYLCOA	PENTADECANOYL__COA	M_PENTADECANOYL__COA_c			0
PENTAMETHYLTRICONTANOYL	PENTA__METHYL__TRICONTANOYL	M_PENTA__METHYL__TRICONTANOYL_c			0
PENTAMETHYLTRICONTANOYLCOA	PENTA__METHYL__TRICONTANOYL__COA	M_PENTA__METHYL__TRICONTANOYL__COA_c			0
PENTANOYLCOA	PENTANOYL__COA	M_PENTANOYL__COA_c			0
PEP	PEP	M_PEP_c			0
PEPTIDOGLYCAN	PEPTIDOGLYCAN	M_PEPTIDOGLYCAN_c			0
PG	PG	M_PG_c			0
PGLTB	PGL__TB	M_PGL__TB_c			0
PGP	PGP	M_PGP_c			0
PHDICYTO	PHDIM__CYTO	M_PHDIM__CYTO_c			0
PHDIM	PHDIM	M_PHDIM_c			0
PHDIMRHAM1	PHDIMRHAM1	M_PHDIMRHAM1_c			0
PHDIMRHAM2	PHDIMRHAM2	M_PHDIMRHAM2_c			0
PHEN	PHEN	M_PHEN_c			0
PHENOLPHTHIODIOLONE	PHENOLPHTHIODIOLONE__A	M_PHENOLPHTHIODIOLONE__A_c			0
PHOSPHOPENTAMETHYLTRICONTANOYLCOA	PHOSPHO__PENTA__METHYL__TRICONTANOYL__COA	M_PHOSPHO__PENTA__METHYL__TRICONTANOYL__COA_c			0
PHP	PHP	M_PHP_c			0
PHPAACOA	PHPAA__COA	M_PHPAA__COA_c			0
PHPYR	PHPYR	M_PHPYR_c			0
PHSER	PHSER	M_PHSER_c			0
PHTHIODIOLONE	PHTHIODIOLONE__A	M_PHTHIODIOLONE__A_c			0
PI	PI	M_PI_c;M_PI_b			0
PIMELOYLCOA	PIMELOYL__COA	M_PIMELOYL__COA_c			0
PIMS	PIMS	M_PIMS_c			0
PITBA	PI__TBA	M_PI__TBA_c			0
PLGLX	P__L__GLX	M_P__L__GLX_c			0
PNTO	PNTO	M_PNTO_c			0
POLYACYLTREHALOSE	POLYACYLTREHALOSE	M_POLYACYLTREHALOSE_c			0
PORPHOBILILOGIN	PORPHOBILILOGIN	M_PORPHOBILILOGIN_c			0
PPM	PPM	M_PPM_c			0
PPPP	PPPP	M_PPPP_c			0
PPTC	PPTC	M_PPTC_c			0
PPTT	PPTT	M_PPTT_c			0
PRAM	PRAM	M_PRAM_c			0
PRBAMP	PRBAMP	M_PRBAMP_c			0
PRBATP	PRBATP	M_PRBATP_c			0
PRECORIN	PRECORIN__2	M_PRECORIN__2_c			0
PRECORIN3A	PRECORIN__3A	M_PRECORIN__3A_c			0
PRECORIN3B	PRECORIN__3B	M_PRECORIN__3B_c			0
PRECORIN4B	PRECORIN__4B	M_PRECORIN__4B_c			0
PRECORIN6X	PRECORIN__6X	M_PRECORIN__6X_c			0
PRECORIN6Y	PRECORIN__6Y	M_PRECORIN__6Y_c			0
PRECORIN8X	PRECORIN__8X	M_PRECORIN__8X_c			0
PRECURSOR	PRECURSOR__Z	M_PRECURSOR__Z_c			0
PRFICA	PRFICA	M_PRFICA_c			0
PRFP	PRFP	M_PRFP_c			0
PRLP	PRLP	M_PRLP_c			0
PROPANOATE	PROPANOATE	M_PROPANOATE_c;M_PROPANOATE_b			0
PROPIONYLACP	PROPIONYLACP	M_PROPIONYLACP_c			0
PROPIONYLCOA	PROPIONYLCOA	M_PROPIONYLCOA_c			0
PROPIONYLP	PROPIONYLP	M_PROPIONYLP_c			0
PROTEIN	PROTEIN	M_PROTEIN_c			0
PROTOHEMEFE2	PROTOHEME__FE2	M_PROTOHEME__FE2_c			0
PROTOPORPHYRINIX	PROTOPORPHYRIN__IX	M_PROTOPORPHYRIN__IX_c			0
PS	PS	M_PS_c			0
PTC	PTC	M_PTC_c			0
PTHIOCERANOYLCOA	PTHIOCERANOYL__COA	M_PTHIOCERANOYL__COA_c			0
PTRSC	PTRSC	M_PTRSC_c			0
PTT	PTT	M_PTT_c			0
PYR	PYR	M_PYR_c
QA	QA	M_QA_c			0
R1P	R1P	M_R1P_c			0
R5P	R5P	M_R5P_c			0
RHAMNAGDPP	RHAMNAGDPP	M_RHAMNAGDPP_c			0
RIB	RIB	M_RIB_c;M_RIB_b			0
RIBFLAV	RIBFLAV	M_RIBFLAV_c			0
RL5P	RL5P	M_RL5P_c			0
RMMALONYLACP	RMMALONYLACP	M_RMMALONYLACP_c			0
RMMALONYLCOA	RMMALONYLCOA	M_RMMALONYLCOA_c			0
RNA	RNA	M_RNA_c			0
RTHIO	RTHIO	M_RTHIO_c			0
S7P	S7P	M_S7P_c			0
SA2OXOBUTANOATE	SAM__2__OXOBUTANOATE	M_SAM__2__OXOBUTANOATE_c			0
SAH	SAH	M_SAH_c			0
SAICAR	SAICAR	M_SAICAR_c			0
SAL	SAL	M_SAL_c			0
SAM	SAM	M_SAM_c			0
SAOPIM	SAOPIM	M_SAOPIM_c			0
SAP	SAP	M_SAP_c			0
SDAPIM	SDAPIM	M_SDAPIM_c			0
SHCHC	SHCHC	M_SHCHC_c			0
SL	SL__1	M_SL__1_c			0
SL1278CYTO	SL1278__CYTO	M_SL1278__CYTO_c			0
SL1278WALL	SL1278__WALL	M_SL1278__WALL_c			0
SLF	SLF	M_SLF_c;M_SLF_b			0
SMALLMOLECULES	SMALLMOLECULES	M_SMALLMOLECULES_c			0
SME	SME	M_SME_c			0
SME3P	SME3P	M_SME3P_c			0
SMMALONYLCOA	SMMALONYLCOA	M_SMMALONYLCOA_c			0
SPRMD	SPRMD	M_SPRMD_c			0
SUCC	SUCC	M_SUCC_c;M_SUCC_b			0
SUCCOA	SUCCOA	M_SUCCOA_c			0
SUCCSAL	SUCCSAL	M_SUCCSAL_c			0
T3	T3	M_T3_c
TAG	TAG	M_TAG_b;			0
TAGbio	TAGbio	M_TAGbio_c			0
TAGcat	TAGcat	M_TAGcat_c			0
TETRACOSANOYLACP	TETRACOSANOYL__ACP	M_TETRACOSANOYL__ACP_c			0
TETRACOSANOYLCOA	TETRACOSANOYL__COA	M_TETRACOSANOYL__COA_c			0
TETRADECANOATE	TETRADECANOATE	M_TETRADECANOATE_c;M_TETRADECANOATE_b			0
TETRADECANOYLACP	TETRADECANOYL__ACP	M_TETRADECANOYL__ACP_c			0
TETRADECANOYLCOA	TETRADECANOYL__COA	M_TETRADECANOYL__COA_c
TETRAHYDRODIPICOLINATE	TETRAHYDRODIPICOLINATE	M_TETRAHYDRODIPICOLINATE_c			0
THFG	THFG	M_THFG_c			0
THI	THI	M_THI_c			0
THIP	THIP	M_THIP_c			0
TRANSDELTA2DODECANOYLCOA	TRANS__DELTA__2__DODECANOYL__COA	M_TRANS__DELTA__2__DODECANOYL__COA_c			0
TRANSDELTA2ENOYLC22ACYLACP	TRANS__DELTA__2__ENOYL__C22__ACYL__ACP	M_TRANS__DELTA__2__ENOYL__C22__ACYL__ACP_c			0
TRANSDELTA2HYDROXYDODECANOYLCOA	TRANS__DELTA__2__HYDROXY__DODECANOYL__COA	M_TRANS__DELTA__2__HYDROXY__DODECANOYL__COA_c			0
TRANSKETOMEROACYLACP	TRANS__KETO__MEROACYL__ACP	M_TRANS__KETO__MEROACYL__ACP_c			0
TRANSMETHOXYMEROACYLACP	TRANS__METHOXY__MEROACYL__ACP	M_TRANS__METHOXY__MEROACYL__ACP_c			0
TRE	TRE	M_TRE_c;M_TRE_b			0
TRE6P	TRE6P	M_TRE6P_c			0
TREHALOSEDIMYCOLATE	TREHALOSEDIMYCOLATE	M_TREHALOSEDIMYCOLATE_c			0
TREHALOSEMONOMYCOLATE	TREHALOSEMONOMYCOLATE	M_TREHALOSEMONOMYCOLATE_c			0
TREHALOSEMONOMYCOLATECY	TREHALOSEMONOMYCOLATE__CY__	M_TREHALOSEMONOMYCOLATE__CY___c			0
TRIDECANOYLCOA	TRIDECANOYL__COA	M_TRIDECANOYL__COA_c			0
TRNAGLU	TRNA__GLU	M_TRNA__GLU_c			0
TSCOSHTYR	TS__COSH__TYR	M_TS__COSH__TYR_c			0
TSPROTEIN	TS__PROTEIN	M_TS__PROTEIN_c			0
TUBERCULOSTEROYLACP	TUBERCULOSTEROYL__ACP	M_TUBERCULOSTEROYL__ACP_c			0
UDPG	UDPG	M_UDPG_c			0
UDPGAL	UDPGAL	M_UDPGAL_c			0
UDPGALF	UDPGALF	M_UDPGALF_c			0
UDPNAG	UDPNAG	M_UDPNAG_c			0
UDPNAGPEE	UDPNAGPEE	M_UDPNAGPEE_c			0
UDPNAM	UDPNAM	M_UDPNAM_c			0
UDPNANGAGMDAPIM	UDP__NAM__NGM__AGMDAPIM	M_UDP__NAM__NGM__AGMDAPIM_c			0
UDPNANGAGMDAPIMAA	UDP__NAM__NGM__AGMDAPIMAA	M_UDP__NAM__NGM__AGMDAPIMAA_c			0
UDPNANGALA	UDP__NAM__NGM__ALA	M_UDP__NAM__NGM__ALA_c			0
UDPNANGALAGLU	UDP__NAM__NGM__ALAGLU	M_UDP__NAM__NGM__ALAGLU_c			0
UDPNGM	UDPNGM	M_UDPNGM_c			0
UNDECANOYLCOA	UNDECANOYL__COA	M_UNDECANOYL__COA_c			0
URA	URA	M_URA_c;M_URA_b			0
URI	URI	M_URI_c;M_URI_b			0
UROPORPHYRINOGENIII	UROPORPHYRINOGEN__III	M_UROPORPHYRINOGEN__III_c			0
X5P	X5P	M_X5P_c			0
XAN	XAN	M_XAN_c;M_XAN_b			0
XMP	XMP	M_XMP_c			0
XTSINE	XTSINE	M_XTSINE_c			0
bALA	bALA	M_bALA_c			0
bDG1P	bDG1P	M_bDG1P_c			0
bDG6P	bDG6P	M_bDG6P_c
bDGLC	bDGLC	M_bDGLC_c
n1POLYP	_n__1__POLYP	M___n__1__POLYP_c			0
nPOLYP	_n__POLYP	M___n__POLYP_c			0
ppGpp	ppGpp	M_ppGpp_c			0
