# Supplementary material for: Efficient Reconstruction of Predictive Consensus Metabolic Network Models
Source: PLoS Comput Biol. 2016 Aug 26;12(8):e1005085. doi: 10.1371/journal.pcbi.1005085 (PMC5001716; doi:10.1371/journal.pcbi.1005085)
Supplement: S1 Dataset — This file contains the original models, the input models, the BCMs, and the RCMs for COMMGEN as well as an overview of the changes made between original and input models. (ZIP) [file pcbi.1005085.s001.zip › S4-Models/ACM/Mtuberculosis/ACM_GSMN_TB_in_vivo_COMMGEN/TrackRxns.tsv]

Relation	OldRxns	NewID	Comment	NewForm	NewGPR	Lb	Ub	Phase	Tool	External
Initial Reaction		R158-763		0.001 COBIII@MNXC3 + 1 RMMALONYLCOA@MNXC3 --> 1 SUCCOA@MNXC3	Rv1492+Rv1493	0	100000	0	Initializing	0
Initial Reaction		R159-31		0.001 COBIII@MNXC3 + 1 SUCCOA@MNXC3 --> 1 RMMALONYLCOA@MNXC3	Rv1492+Rv1493	0	100000	0	Initializing	0
Initial Reaction		R923-381		0.001 MBTSEC@MNXC3 + 0.001 MBTWALL@MNXC3 + 1 MNXM3@MNXC3 --> 1 MNXM7@MNXC3 + 1 PI@MNXC3		0	1	0	Initializing	0
Initial Reaction		R243-146		0.002 COB@MNXC3 + 1 HCYS@MNXC3 + 1 MTHF@MNXC3 --> 0.001 COBII@MNXC3 + 1 MNXM61@MNXC3 + 1 MNXM79@MNXC3	Rv2124c	0	100000	0	Initializing	0
Initial Reaction		R244-217		0.002 COB@MNXC3 + 1 MNXM61@MNXC3 + 1 MNXM79@MNXC3 --> 0.001 COBII@MNXC3 + 1 HCYS@MNXC3 + 1 MTHF@MNXC3	Rv2124c	0	100000	0	Initializing	0
Initial Reaction		MAPC-347		0.008 ARABINOGALACTANPEPTIDOGLYCAN@MNXC3 + 0.238 TREHALOSEMONOMYCOLATE@MNXC3 --> 1 MAPC@MNXC3 + 0.238 TRE@MNXC3	Rv0129c+Rv1886c+Rv3804c	0	100000	0	Initializing	0
Initial Reaction		R928-284		0.05 ALA@MNXC3 + 0.05 ASP@MNXC3 + 0.05 GLU@MNXC3 + 0.05 MNXM114@MNXC3 + 0.05 MNXM134@MNXC3 + 0.05 MNXM140@MNXC3 + 0.05 MNXM142@MNXC3 + 0.05 MNXM147@MNXC3 + 0.05 MNXM199@MNXC3 + 0.05 MNXM231@MNXC3 + 0.05 MNXM29@MNXC3 + 0.05 MNXM37@MNXC3 + 0.05 MNXM53@MNXC3 + 0.05 MNXM55@MNXC3 + 0.05 MNXM61@MNXC3 + 0.05 MNXM70@MNXC3 + 0.05 MNXM76@MNXC3 + 0.05 MNXM78@MNXC3 + 0.05 MNXM94@MNXC3 + 0.05 MNXM97@MNXC3 <--…		-1	0	0	Initializing	0
Initial Reaction		R637-108		0.05 CISKETOMEROACYLACP@MNXC3 + 0.05 CISMETHOXYMEROACYLACP@MNXC3 + 0.8 CYCLOPROPYLMEROACYLACP@MNXC3 + 1 MNXM3@MNXC3 + 0.05 TRANSKETOMEROACYLACP@MNXC3 + 0.05 TRANSMETHOXYMEROACYLACP@MNXC3 --> 1 MEROACYLAMP@MNXC3 + 1 MNXM925@MNXC3 + 1 PI@MNXC3	Rv3801c	0	100000	0	Initializing	0
Initial Reaction		PIMS-602		0.082 AC2PIM1@MNXC3 + 0.082 AC2PIM2@MNXC3 + 0.082 AC3PIM5@MNXC3 + 0.082 AC4PIM6@MNXC3 + 0.082 AC4PIM7@MNXC3 --> 1 PIMS@MNXC3		0	100000	0	Initializing	0
Initial Reaction		SM_MOL-667		0.163 COA@MNXC3 + 0.001 FE2@MNXC3 + 0.001 FE3@MNXC3 + 0.001 FERI@MNXC3 + 0.001 FERO@MNXC3 + 0.01 HEMEFE2@MNXC3 + 0.01 HEMEFE3@MNXC3 + 0.012 LIPO@MNXC3 + 0.163 MAS@MNXC3 + 0.012 MBTHOLO@MNXC3 + 0.146 MK@MNXC3 + 0.274 MNXM119@MNXC3 + 0.168 MNXM5@MNXC3 + 0.188 MNXM8@MNXC3 + 0.012 MNXM925@MNXC3 + 0.159 MNXM96415@MNXC3 + 0.01 MTR1P@MNXC3 + 0.01 SPRMD@MNXC3 --> 0.433 MNXM1@MNXC3 + 1 SMALLMOLECULES@MNXC3		0	100000	0	Initializing	0
Initial Reaction		LM-568		0.2 AC3PIM2@MNXC3 + 3.6 PPM@MNXC3 --> 3.6 DPP@MNXC3 + 1 LM@MNXC3		0	100000	0	Initializing	0
Initial Reaction		PGL-111		0.259 DTDP@MNXC3 + 0.259 GDPFUC@MNXC3 + 0.259 MYCOSIDE@MNXC3 + 0.778 SAM@MNXC3 --> 1 PGLTB@MNXC3 + 0.778 SAH@MNXC3	Rv2957	0	100000	0	Initializing	0
Initial Reaction		TMM-467		0.48 MNXM3@MNXC3 + 0.48 TREHALOSEMONOMYCOLATECY@MNXC3 --> 0.48 MNXM7@MNXC3 + 0.48 PI@MNXC3 + 1 TREHALOSEMONOMYCOLATE@MNXC3	Rv0194;Rv1272c+Rv1273c;Rv1348+Rv1349;Rv1686c+Rv1687c;Rv1747;Rv1819c	0	100000	0	Initializing	0
Initial Reaction		TDM-668		0.522 TRE@MNXC3 + 1 TREHALOSEDIMYCOLATE@MNXC3 <-- 0.522 TREHALOSEMONOMYCOLATECY@MNXC3	Rv0129c+Rv1886c+Rv3804c	-100000	0	0	Initializing	0
Initial Reaction		CL-209		0.647 CDPDG@MNXC3 + 0.647 PG@MNXC3 --> 1 CL@MNXC3 + 0.647 MNXM31@MNXC3	Rv1822	0	100000	0	Initializing	0
Initial Reaction		RD003DAD7_RL-707		0.65 COA@MNXC3 + 1 SL@MNXC3 <-- 0.325 HYDROXYPHTHIOCERANOYLCOA@MNXC3 + 0.325 PTHIOCERANOYLCOA@MNXC3 + 0.325 SL1278WALL@MNXC3		-100000	0	0	Initializing	0
Initial Reaction		R594-603		1 A160GL3P@MNXC3 + 1 MNXM925@MNXC3 <-- 1 GL3P@MNXC3 + 1 HEXADECANOYLACP@MNXC3	Rv2482c	-100000	0	0	Initializing	0
Initial Reaction		R595-348		1 A160GL3P@MNXC3 + 1 TUBERCULOSTEROYLACP@MNXC3 --> 1 MNXM925@MNXC3 + 1 PATBA@MNXC3	Rv2182c;Rv2483c	0	100000	0	Initializing	0
Initial Reaction		R383-66		1 A6RP5P2@MNXC3 + 1 MNXM5@MNXC3 <-- 1 A6RP5P@MNXC3 + 1 MNXM6@MNXC3	Rv1409;Rv2671	-100000	0	0	Initializing	0
Initial Reaction		R384-611		1 A6RP5P2@MNXC3 --> 1 A6RP@MNXC3 + 1 PI@MNXC3		0	100000	0	Initializing	0
Initial Reaction		R382-429		1 A6RP5P@MNXC3 + 1 NH3@MNXC3 <-- 1 D6RP5P@MNXC3	Rv1409;Rv2671	-100000	0	0	Initializing	0
Initial Reaction		R386-11		1 A6RP@MNXC3 + 1 DB4P@MNXC3 --> 1 D8RL@MNXC3 + 1 PI@MNXC3	Rv1416	0	100000	0	Initializing	0
Initial Reaction		R387-457		1 A6RP@MNXC3 + 1 RIBFLAV@MNXC3 <-- 2 D8RL@MNXC3	Rv1412	-100000	0	0	Initializing	0
Initial Reaction		R166-749		1 AACCOA@MNXC3 + 1 MNXM11@MNXC3 + 1 MNXM14@MNXC3 <-- 1 ACTAC@MNXC3 + 1 COA@MNXC3 + 1 MNXM3@MNXC3		-100000	0	0	Initializing	0
Initial Reaction		R167-483		1 AACCOA@MNXC3 + 1 SUCC@MNXC3 <==> 1 ACTAC@MNXC3 + 1 SUCCOA@MNXC3	Rv2503c+Rv2504c	-100000	100000	0	Initializing	0
Initial Reaction		R216-397		1 ABUT@MNXC3 + 1 CO2@MNXC3 <-- 1 PYR@MNXC3 + 1 OBUT@MNXC3	Rv1820;Rv3002c+Rv3470c;Rv3003c;Rv3509c	-100000	0	0	Initializing	0
Initial Reaction		R217-402		1 ABUT@MNXC3 + 1 MNXM6@MNXC3 --> 1 DIHYDROXYMETHYLPENTANOATE@MNXC3 + 1 MNXM5@MNXC3	Rv3001c	0	100000	0	Initializing	0
Initial Reaction		R602-36		1 AC1PIM1@MNXC3 + 1 GDPMAN@MNXC3 --> 1 AC1PIM2@MNXC3 + 1 MNXM30@MNXC3	Rv0557	0	100000	0	Initializing	0
Initial Reaction		R599-324		1 AC1PIM1@MNXC3 + 1 HEXADECANOYLACP@MNXC3 <==> 1 AC2PIM1@MNXC3 + 1 MNXM925@MNXC3	Rv2611c	-100000	100000	0	Initializing	0
Initial Reaction		R598-589		1 AC1PIM1@MNXC3 + 1 MNXM30@MNXC3 <-- 1 GDPMAN@MNXC3 + 1 PITBA@MNXC3	Rv2610c	-100000	0	0	Initializing	0
Initial Reaction		R606-5		1 AC1PIM2@MNXC3 + 1 GDPMAN@MNXC3 --> 1 AC1PIM3@MNXC3 + 1 MNXM30@MNXC3		0	100000	0	Initializing	0
Initial Reaction		R603-484		1 AC1PIM2@MNXC3 + 1 HEXADECANOYLACP@MNXC3 <==> 1 AC2PIM2@MNXC3 + 1 MNXM925@MNXC3	Rv2611c	-100000	100000	0	Initializing	0
Initial Reaction		R607-670		1 AC1PIM3@MNXC3 + 1 HEXADECANOYLACP@MNXC3 <==> 1 AC2PIM3@MNXC3 + 1 MNXM925@MNXC3	Rv2611c	-100000	100000	0	Initializing	0
Initial Reaction		R600-524		1 AC2PIM1@MNXC3 + 1 HEXADECANOYLACP@MNXC3 <==> 1 AC3PIM1@MNXC3 + 1 MNXM925@MNXC3	Rv2611c	-100000	100000	0	Initializing	0
Initial Reaction		R604-345		1 AC2PIM2@MNXC3 + 1 HEXADECANOYLACP@MNXC3 <==> 1 AC3PIM2@MNXC3 + 1 MNXM925@MNXC3	Rv2611c	-100000	100000	0	Initializing	0
Initial Reaction		R608-160		1 AC2PIM3@MNXC3 + 1 HEXADECANOYLACP@MNXC3 <==> 1 AC3PIM3@MNXC3 + 1 MNXM925@MNXC3	Rv2611c	-100000	100000	0	Initializing	0
Initial Reaction		R601-597		1 AC3PIM1@MNXC3 + 1 HEXADECANOYLACP@MNXC3 <==> 1 AC4PIM1@MNXC3 + 1 MNXM925@MNXC3	Rv2611c	-100000	100000	0	Initializing	0
Initial Reaction		R605-281		1 AC3PIM2@MNXC3 + 1 HEXADECANOYLACP@MNXC3 <==> 1 AC4PIM2@MNXC3 + 1 MNXM925@MNXC3	Rv2611c	-100000	100000	0	Initializing	0
Initial Reaction		R609-620		1 AC3PIM3@MNXC3 + 1 HEXADECANOYLACP@MNXC3 <==> 1 AC4PIM3@MNXC3 + 1 MNXM925@MNXC3	Rv2611c	-100000	100000	0	Initializing	0
Initial Reaction		R610-67		1 AC3PIM3@MNXC3 + 1 PPM@MNXC3 --> 1 AC3PIM4@MNXC3 + 1 DPP@MNXC3		0	100000	0	Initializing	0
Initial Reaction		R611-248		1 AC3PIM4@MNXC3 + 1 PPM@MNXC3 --> 1 AC3PIM5@MNXC3 + 1 DPP@MNXC3		0	100000	0	Initializing	0
Initial Reaction		R612-176		1 AC3PIM5@MNXC3 + 1 HEXADECANOYLACP@MNXC3 <==> 1 AC4PIM5@MNXC3 + 1 MNXM925@MNXC3	Rv2611c	-100000	100000	0	Initializing	0
Initial Reaction		R613-181		1 AC4PIM5@MNXC3 + 1 PPM@MNXC3 --> 1 AC4PIM6@MNXC3 + 1 DPP@MNXC3	Rv1500	0	100000	0	Initializing	0
Initial Reaction		R614-862		1 AC4PIM6@MNXC3 + 1 PPM@MNXC3 --> 1 AC4PIM7@MNXC3 + 1 DPP@MNXC3		0	100000	0	Initializing	0
Initial Reaction		R67-510		1 AC@MNXC3 + 1 COA@MNXC3 + 1 MNXM3@MNXC3 --> 1 MNXM11@MNXC3 + 1 MNXM14@MNXC3 + 1 MNXM2@MNXC3	Rv3667	0	100000	0	Initializing	0
Initial Reaction		R254-532		1 AC@MNXC3 + 1 HCYS@MNXC3 <-- 1 H2S@MNXC3 + 1 OAHSER@MNXC3	Rv1079	-100000	0	0	Initializing	0
Initial Reaction		R253-69		1 AC@MNXC3 + 1 LLCT@MNXC3 <-- 1 MNXM55@MNXC3 + 1 OAHSER@MNXC3	Rv1079	-100000	0	0	Initializing	0
Initial Reaction		R68-590		1 AC@MNXC3 + 1 MNXM10@MNXC3 <-- 1 ACAL@MNXC3 + 1 MNXM8@MNXC3	Rv0458	-100000	0	0	Initializing	0
Initial Reaction		R75-189		1 AC@MNXC3 + 1 MNXM3@MNXC3 --> 1 ACETYLP@MNXC3 + 1 MNXM7@MNXC3	Rv0409	0	100000	0	Initializing	0
Initial Reaction		R251-425		1 AC@MNXC3 + 1 MNXM55@MNXC3 <-- 1 ASER@MNXC3 + 1 H2S@MNXC3	Rv1336;Rv2334	-100000	0	0	Initializing	0
Initial Reaction		R481-581		1 AC@MNXC3 + 1 NGINS@MNXC3 <-- 1 NAGINS@MNXC3	Rv1170	-100000	0	0	Initializing	0
Initial Reaction		R66-359		1 AC@MNXC3 + 1 OA@MNXC3 <-- 1 MNXM131@MNXC3	Rv3075c	-100000	0	0	Initializing	0
Initial Reaction		R77-723		1 AC@MNXC3 + 1 PI@MNXC3 <-- 1 ACETYLP@MNXC3	Rv2922A	-100000	0	0	Initializing	0
Initial Reaction		R445-231		1 AC@MNXC3 + 1 PRECORIN6X@MNXC3 + 1 SAH@MNXC3 <-- 1 PRECORIN@MNXC3 + 1 SAM@MNXC3		-100000	0	0	Initializing	0
Initial Reaction		R844-206		<-- 1 H@MNXC3		-1	0	0	Initializing	0
Initial Reaction		R496-713		1 ACACP@MNXC3 + 1 COA@MNXC3 <==> 1 MNXM2@MNXC3 + 1 MNXM925@MNXC3	Rv0649+Rv2244;Rv2243+Rv2244	-100000	100000	0	Initializing	0
Initial Reaction		R504-605		1 ACACP@MNXC3 + 10 MALACP@MNXC3 + 20 MNXM6@MNXC3 --> 10 CO2@MNXC3 + 1 DOCOSANOYLACP@MNXC3 + 20 MNXM5@MNXC3 + 10 MNXM925@MNXC3	Rv2524c	0	100000	0	Initializing	0
Initial Reaction		R505-675		1 ACACP@MNXC3 + 11 MALACP@MNXC3 + 22 MNXM6@MNXC3 --> 11 CO2@MNXC3 + 22 MNXM5@MNXC3 + 11 MNXM925@MNXC3 + 1 TETRACOSANOYLACP@MNXC3	Rv2524c	0	100000	0	Initializing	0
Initial Reaction		R506-167		1 ACACP@MNXC3 + 12 MALACP@MNXC3 + 24 MNXM6@MNXC3 --> 12 CO2@MNXC3 + 1 HEXACOSANOYLACP@MNXC3 + 24 MNXM5@MNXC3 + 12 MNXM925@MNXC3	Rv2524c	0	100000	0	Initializing	0
Initial Reaction		R507-756		1 ACACP@MNXC3 + 13 MALACP@MNXC3 + 26 MNXM6@MNXC3 --> 13 CO2@MNXC3 + 26 MNXM5@MNXC3 + 13 MNXM925@MNXC3 + 1 OCTACOSANOYLACP@MNXC3	Rv2524c	0	100000	0	Initializing	0
Initial Reaction		R497-697		1 ACACP@MNXC3 + 2 MALACP@MNXC3 + 4 MNXM6@MNXC3 --> 2 CO2@MNXC3 + 1 HEXANOYLACP@MNXC3 + 4 MNXM5@MNXC3 + 2 MNXM925@MNXC3	Rv2524c	0	100000	0	Initializing	0
Initial Reaction		R497b-376		1 ACACP@MNXC3 + 4 MALACP@MNXC3 + 8 MNXM6@MNXC3 --> 4 CO2@MNXC3 + 8 MNXM5@MNXC3 + 4 MNXM925@MNXC3 + 1 OCTANOYLACP@MNXC3	Rv2524c	0	100000	0	Initializing	0
Initial Reaction		R498-688		1 ACACP@MNXC3 + 6 MALACP@MNXC3 + 12 MNXM6@MNXC3 --> 6 CO2@MNXC3 + 12 MNXM5@MNXC3 + 6 MNXM925@MNXC3 + 1 TETRADECANOYLACP@MNXC3	Rv2524c	0	100000	0	Initializing	0
Initial Reaction		R500-307		1 ACACP@MNXC3 + 7 MALACP@MNXC3 + 13 MNXM6@MNXC3 --> 1 9HEXADECENOYLACP@MNXC3 + 7 CO2@MNXC3 + 13 MNXM5@MNXC3 + 7 MNXM925@MNXC3	Rv2524c	0	100000	0	Initializing	0
Initial Reaction		R499-719		1 ACACP@MNXC3 + 7 MALACP@MNXC3 + 14 MNXM6@MNXC3 --> 7 CO2@MNXC3 + 1 HEXADECANOYLACP@MNXC3 + 14 MNXM5@MNXC3 + 7 MNXM925@MNXC3	Rv2524c	0	100000	0	Initializing	0
Initial Reaction		R502-770		1 ACACP@MNXC3 + 8 MALACP@MNXC3 + 15 MNXM6@MNXC3 --> 1 9OCTADECENOYLACP@MNXC3 + 8 CO2@MNXC3 + 15 MNXM5@MNXC3 + 8 MNXM925@MNXC3	Rv2524c	0	100000	0	Initializing	0
Initial Reaction		R501-819		1 ACACP@MNXC3 + 8 MALACP@MNXC3 + 16 MNXM6@MNXC3 --> 8 CO2@MNXC3 + 16 MNXM5@MNXC3 + 8 MNXM925@MNXC3 + 1 OCTADECANOYLACP@MNXC3	Rv2524c	0	100000	0	Initializing	0
Initial Reaction		R503-26		1 ACACP@MNXC3 + 9 MALACP@MNXC3 + 18 MNXM6@MNXC3 --> 9 CO2@MNXC3 + 1 EICOSANOYLACP@MNXC3 + 18 MNXM5@MNXC3 + 9 MNXM925@MNXC3	Rv2524c	0	100000	0	Initializing	0
Initial Reaction		R73-332		1 ACAL@MNXC3 + 1 MNXM10@MNXC3 <==> 1 ETH@MNXC3 + 1 MNXM8@MNXC3	Rv0162c;Rv0761c;Rv1530;Rv1862	-100000	100000	0	Initializing	0
Initial Reaction		R99-835		1 ACAL@MNXC3 + 1 MNXM126@MNXC3 <-- 1 DR5P@MNXC3	Rv0478	-100000	0	0	Initializing	0
Initial Reaction		R74-126		1 ACAL@MNXC3 + 1 MNXM6@MNXC3 <==> 1 ETH@MNXC3 + 1 MNXM5@MNXC3	Rv3045	-100000	100000	0	Initializing	0
Initial Reaction		R76-828		1 ACETYLP@MNXC3 + 1 COA@MNXC3 <==> 1 MNXM2@MNXC3 + 1 PI@MNXC3	Rv0408	-100000	100000	0	Initializing	0
Initial Reaction		R211-163		1 ACLAC@MNXC3 + 1 CO2@MNXC3 <-- 2 PYR@MNXC3 + 0.001 THI@MNXC3	Rv3002c+Rv3003c	-100000	0	0	Initializing	0
Initial Reaction		R212-362		1 ACLAC@MNXC3 + 1 MNXM6@MNXC3 --> 1 DHMVA@MNXC3 + 1 MNXM5@MNXC3	Rv3001c	0	100000	0	Initializing	0
Initial Reaction		R86-240		1 ACRCOA@MNXC3 + 1 MKH2@MNXC3 <-- 1 MK@MNXC3 + 1 PROPIONYLCOA@MNXC3	Rv3140	-100000	0	0	Initializing	0
Initial Reaction		R165-201		1 ACTAC@MNXC3 + 1 MNXM2@MNXC3 <-- 1 HMGLUTCOA@MNXC3		-100000	0	0	Initializing	0
Initial Reaction		R194-392		1 ACTAC@MNXC3 + 1 MNXM93@MNXC3 <-- 1 FUACAC@MNXC3		-100000	0	0	Initializing	0
Initial Reaction		R644-180		1 ACYLMAS@MNXC3 + 1 MNXM925@MNXC3 <-- 0.25 DOCOSANOYLACP@MNXC3 + 0.25 EICOSANOYLACP@MNXC3 + 1 MAS@MNXC3 + 0.25 OCTACOSANOYLACP@MNXC3 + 0.25 TETRACOSANOYLACP@MNXC3	Rv2941	-100000	0	0	Initializing	0
Initial Reaction		R645-15		1 ACYLMAS@MNXC3 + 8 MNXM6@MNXC3 + 4 SMMALONYLCOA@MNXC3 --> 4 CO2@MNXC3 + 4 COA@MNXC3 + 8 MNXM5@MNXC3 + 1 MYCOCEROSOYLMAS@MNXC3	Rv2940c	0	100000	0	Initializing	0
Initial Reaction		R670-870		1 ACYLTRESCOA@MNXC3 + 1 HYDROXYPHTHIOCERANOYLCOA@MNXC3 --> 2 COA@MNXC3 + 1 SL1278CYTO@MNXC3		0	100000	0	Initializing	0
Initial Reaction		R669-405		1 ACYLTRESCOA@MNXC3 <-- 0.333 EICOSANOYLCOA@MNXC3 + 0.333 HEXADECANOYLCOA@MNXC3 + 0.333 OCTADECANOYLCOA@MNXC3 + 1 TRE@MNXC3		-100000	0	0	Initializing	0
Initial Reaction		R338-784		1 AD@MNXC3 + 1 DR1P@MNXC3 <==> 1 DA@MNXC3 + 1 PI@MNXC3	Rv3307	-100000	100000	0	Initializing	0
Initial Reaction		R333-341		1 AD@MNXC3 + 1 MNXM91@MNXC3 --> 1 MNXM11@MNXC3 + 1 MNXM14@MNXC3	Rv2584c	0	100000	0	Initializing	0
Initial Reaction		R332-272		1 AD@MNXC3 + 1 MTR1P@MNXC3 <-- 1 5MTA@MNXC3 + 1 PI@MNXC3	Rv0535	-100000	0	0	Initializing	0
Initial Reaction		R340-447		1 AD@MNXC3 + 1 R1P@MNXC3 <==> 1 ADN@MNXC3 + 1 PI@MNXC3	Rv3307	-100000	100000	0	Initializing	0
Initial Reaction		R845-837		<-- 1 H@MNXC3		-1	0	0	Initializing	0
Initial Reaction		R403-790		1 ADCHOR@MNXC3 + 1 GLU@MNXC3 <-- 1 CHOR@MNXC3 + 1 MNXM37@MNXC3	Rv0013	-100000	0	0	Initializing	0
Initial Reaction		R404-672		1 ADCHOR@MNXC3 --> 1 PYR@MNXC3 + 1 PABA@MNXC3	Rv0812	0	100000	0	Initializing	0
Initial Reaction		R456-340		1 ADENOSYLCOBINAMIDEGDP@MNXC3 + 1 MNXM11@MNXC3 <-- 1 ADENOSYLCOBINIMIDE@MNXC3 + 1 MNXM51@MNXC3		-100000	0	0	Initializing	0
Initial Reaction		R457-73		1 ADENOSYLCOBINAMIDEGDP@MNXC3 --> 1 COB@MNXC3 + 1 MNXM113@MNXC3	Rv2208	0	100000	0	Initializing	0
Initial Reaction		R455-700		1 ADENOSYLCOBINIMIDE@MNXC3 + 1 MNXM7@MNXC3 <-- 1 MNXM3@MNXC3 + 1 MNXM629@MNXC3	Rv0254c	-100000	0	0	Initializing	0
Initial Reaction		R453-480		1 ADENOSYLCOBRATE@MNXC3 + 4 GLU@MNXC3 + 4 MNXM7@MNXC3 + 4 PI@MNXC3 <-- 1 ADENOSYLCOBRINICACIDACDIAMIDE@MNXC3 + 4 MNXM37@MNXC3 + 4 MNXM3@MNXC3	Rv0255c	-100000	0	0	Initializing	0
Initial Reaction		R452-134		1 ADENOSYLCOBRINICACIDACDIAMIDE@MNXC3 + 1 MNXM11@MNXC3 <-- 1 COBIRINICACIDACDIAMIDE@MNXC3 + 1 MNXM3@MNXC3	Rv2849c	-100000	0	0	Initializing	0
Initial Reaction		R52-144		1 ADLIPO@MNXC3 + 1 CO2@MNXC3 <-- 1 LIPO@MNXC3 + 1 PYR@MNXC3 + 0.001 THI@MNXC3	Rv2241	-100000	0	0	Initializing	0
Initial Reaction		R53-136		1 ADLIPO@MNXC3 + 1 COA@MNXC3 <==> 1 DLIPO@MNXC3 + 1 MNXM2@MNXC3	Rv2215	-100000	100000	0	Initializing	0
Initial Reaction		R260-450		1 ADN@MNXC3 + 1 HCYS@MNXC3 <-- 1 SAH@MNXC3	Rv3248c	-100000	0	0	Initializing	0
Initial Reaction		R351b-753		1 ADN@MNXC3 + 1 MNXM3@MNXC3 <==> 1 MNXM14@MNXC3 + 1 MNXM7@MNXC3	Rv2202c	-100000	100000	0	Initializing	0
Initial Reaction		R344-211		1 ADN@MNXC3 --> 1 INS@MNXC3 + 1 NH3@MNXC3	Rv3313c	0	100000	0	Initializing	0
Initial Reaction		R846-698		<-- 1 H@MNXC3		-1	0	0	Initializing	0
Initial Reaction		R583-60		1 AGL3P@MNXC3 + 1 COA@MNXC3 <-- 0.1 9HEXADECENOYLCOA@MNXC3 + 0.1 9OCTADECENOYLCOA@MNXC3 + 0.1 EICOSANOYLCOA@MNXC3 + 1 GL3P@MNXC3 + 0.1 HEXACOSANOYLCOA@MNXC3 + 0.2 HEXADECANOYLCOA@MNXC3 + 0.1 NONADECANOYLCOA@MNXC3 + 0.1 OCTADECANOYLCOA@MNXC3 + 0.1 PENTADECANOYLCOA@MNXC3 + 0.1 TETRACOSANOYLCOA@MNXC3	Rv1551;Rv2482c	-100000	0	0	Initializing	0
Initial Reaction		R402-845		1 AHHMD@MNXC3 + 1 MNXM14@MNXC3 <-- 1 AHHMP@MNXC3 + 1 MNXM3@MNXC3	Rv3606c	-100000	0	0	Initializing	0
Initial Reaction		R405-527		1 AHHMD@MNXC3 + 1 PABA@MNXC3 --> 1 DHPT@MNXC3 + 1 MNXM11@MNXC3	Rv1207;Rv3608c	0	100000	0	Initializing	0
Initial Reaction		R401-617		1 AHHMP@MNXC3 + 1 GLAL@MNXC3 <-- 1 DHP@MNXC3	Rv3607c	-100000	0	0	Initializing	0
Initial Reaction		R406-760		1 AHHMP@MNXC3 + 1 PABA@MNXC3 --> 1 DHPT@MNXC3	Rv1207;Rv3608c	0	100000	0	Initializing	0
Initial Reaction		R474-125		1 AHMMP@MNXC3 + 1 HEMT@MNXC3 <-- 1 THI@MNXC3		-100000	0	0	Initializing	0
Initial Reaction		R468-182		1 AHMMP@MNXC3 + 1 MNXM3@MNXC3 --> 1 AMPMP@MNXC3 + 1 MNXM7@MNXC3	Rv0422c	0	100000	0	Initializing	0
Initial Reaction		R467-807		1 AHMMP@MNXC3 <-- 1 AIR@MNXC3	Rv0423c	-100000	0	0	Initializing	0
Initial Reaction		R399-169		1 AHTD@MNXC3 + 1 FOR@MNXC3 <-- 1 MNXM51@MNXC3	Rv3609c	-100000	0	0	Initializing	0
Initial Reaction		R400-157		1 AHTD@MNXC3 --> 1 DHP@MNXC3 + 3 PI@MNXC3	Rv0757+Rv0758	0	100000	0	Initializing	0
Initial Reaction		R318-184		1 AIR@MNXC3 + 1 MNXM3@MNXC3 + 1 MNXM60@MNXC3 --> 1 CAIR@MNXC3 + 1 MNXM7@MNXC3 + 1 PI@MNXC3	Rv3276c	0	100000	0	Initializing	0
Initial Reaction		R317-485		1 AIR@MNXC3 + 1 MNXM7@MNXC3 + 1 PI@MNXC3 <-- 1 FGAM@MNXC3 + 1 MNXM3@MNXC3	Rv0809	-100000	0	0	Initializing	0
Initial Reaction		R225-622		1 AKG@MNXC3 + 1 ASP@MNXC3 <==> 1 GLU@MNXC3 + 1 OA@MNXC3	Rv0337c;Rv3565	-100000	100000	0	Initializing	0
Initial Reaction		R58-811		1 AKG@MNXC3 + 1 CO2@MNXC3 + 1 MNXM6@MNXC3 <-- 1 ICIT@MNXC3 + 1 MNXM5@MNXC3	Rv0066c;Rv3339c	-100000	0	0	Initializing	0
Initial Reaction		R136-789		1 AKG@MNXC3 + 1 GABA@MNXC3 <==> 1 GLU@MNXC3 + 1 SUCCSAL@MNXC3	Rv2589	-100000	100000	0	Initializing	0
Initial Reaction		R267-839		1 AKG@MNXC3 + 1 HISOLP@MNXC3 <==> 1 GLU@MNXC3 + 1 IMACP@MNXC3	Rv1600;Rv3772	-100000	100000	0	Initializing	0
Initial Reaction		R140-460		1 AKG@MNXC3 + 1 HYDROXYGLU@MNXC3 --> 1 GLU@MNXC3 + 1 HYDROXYAKG@MNXC3		0	100000	0	Initializing	0
Initial Reaction		R413-349		1 AKG@MNXC3 + 1 ICHOR@MNXC3 --> 1 CO2@MNXC3 + 1 PYR@MNXC3 + 1 SHCHC@MNXC3	Rv0555	0	100000	0	Initializing	0
Initial Reaction		R197-806		1 AKG@MNXC3 + 1 MNXM10@MNXC3 + 1 MNXM37@MNXC3 <==> 2 GLU@MNXC3 + 1 MNXM8@MNXC3	Rv3858c+Rv3859c	-100000	100000	0	Initializing	0
Initial Reaction		R224-779		1 AKG@MNXC3 + 1 MNXM140@MNXC3 <==> 1 GLU@MNXC3 + 1 MOP@MNXC3	Rv2210c	-100000	100000	0	Initializing	0
Initial Reaction		R214-151		1 AKG@MNXC3 + 1 MNXM199@MNXC3 <==> 1 GLU@MNXC3 + 1 OMVAL@MNXC3	Rv2210c	-100000	100000	0	Initializing	0
Initial Reaction		R149-135		1 AKG@MNXC3 + 1 MNXM231@MNXC3 <==> 1 GLU@MNXC3 + 1 OMVAL@MNXC3	Rv2210c	-100000	100000	0	Initializing	0
Initial Reaction		R219-734		1 AKG@MNXC3 + 1 MNXM231@MNXC3 <==> 1 GLU@MNXC3 + 1 OXOMETHYLPENTANOATE@MNXC3	Rv2210c	-100000	100000	0	Initializing	0
Initial Reaction		R198-548		1 AKG@MNXC3 + 1 MNXM6@MNXC3 + 1 NH3@MNXC3 <==> 1 GLU@MNXC3 + 1 MNXM5@MNXC3	Rv2476c	-100000	100000	0	Initializing	0
Initial Reaction		R286__R190-179		1 AKG@MNXC3 + 1 MNXM76@MNXC3 <==> 1 4HPP@MNXC3 + 1 GLU@MNXC3	Rv0337c;Rv3565	-200000	200000	0	Initializing	0
Initial Reaction		R284__R195-826		1 AKG@MNXC3 + 1 MNXM97@MNXC3 <==> 1 GLU@MNXC3 + 1 PHPYR@MNXC3	Rv0337c;Rv3565	-200000	200000	0	Initializing	0
Initial Reaction		R206-101		1 AKG@MNXC3 + 1 NAORN@MNXC3 <-- 1 GLU@MNXC3 + 1 NAGLUS@MNXC3	Rv1655	-100000	0	0	Initializing	0
Initial Reaction		R144-815		1 AKG@MNXC3 + 1 ORN@MNXC3 --> 1 GLU@MNXC3 + 1 GLUGSAL@MNXC3	Rv2321c;Rv2322c	0	100000	0	Initializing	0
Initial Reaction		R235-145		1 AKG@MNXC3 + 1 SDAPIM@MNXC3 <==> 1 GLU@MNXC3 + 1 SAOPIM@MNXC3	Rv0858c;Rv1655	-100000	100000	0	Initializing	0
Initial Reaction		R61-323		1 AKG@MNXC3 --> 1 CO2@MNXC3 + 1 SUCCSAL@MNXC3	Rv0555;Rv1248c	0	100000	0	Initializing	0
Initial Reaction		R847-188		<-- 1 H@MNXC3		-1	0	0	Initializing	0
Initial Reaction		R391-693		1 AKP@MNXC3 + 1 MNXM6@MNXC3 --> 1 MNXM5@MNXC3 + 1 PANT@MNXC3	Rv2573	0	100000	0	Initializing	0
Initial Reaction		R390-437		1 AKP@MNXC3 + 1 MNXM79@MNXC3 <-- 1 METTHF@MNXC3 + 1 OMVAL@MNXC3	Rv2225	-100000	0	0	Initializing	0
Initial Reaction		R411-677		1 ALA@MNXC3 + 1 FERO@MNXC3 <-- 1 FE2@MNXC3 + 1 MNXM55@MNXC3	Rv1464;Rv3025c	-100000	0	0	Initializing	0
Initial Reaction		R723-261		1 ALA@MNXC3 + 1 MNXM3@MNXC3 + 0.3 UDPNAM@MNXC3 + 0.7 UDPNGM@MNXC3 <==> 1 MNXM7@MNXC3 + 1 PI@MNXC3 + 1 UDPNANGALA@MNXC3	Rv2152c	-100000	100000	0	Initializing	0
Initial Reaction		R246-805		1 ALA@MNXC3 + 1 MNXM8@MNXC3 <==> 1 MNXM10@MNXC3 + 1 PYR@MNXC3 + 1 NH3@MNXC3	Rv2780	-100000	100000	0	Initializing	0
Initial Reaction		R420-640		1 ALA@MNXC3 + 1 PIMELOYLCOA@MNXC3 --> 1 8AMINO7OXONONANOATE@MNXC3 + 1 CO2@MNXC3 + 1 COA@MNXC3	Rv0032+Rv1569	0	100000	0	Initializing	0
Initial Reaction		R698-848		1 ALA@MNXC3 <==> 1 DALA@MNXC3	Rv3423c	-100000	100000	0	Initializing	0
Initial Reaction		R726-818		1 ALAALA@MNXC3 + 1 MNXM3@MNXC3 + 1 UDPNANGAGMDAPIM@MNXC3 --> 1 MNXM7@MNXC3 + 1 PI@MNXC3 + 1 UDPNANGAGMDAPIMAA@MNXC3	Rv2157c	0	100000	0	Initializing	0
Initial Reaction		R699-736		1 ALAALA@MNXC3 + 1 MNXM7@MNXC3 + 1 PI@MNXC3 <-- 2 DALA@MNXC3 + 1 MNXM3@MNXC3	Rv2981c	-100000	0	0	Initializing	0
Initial Reaction		R179-93		1 AMINOACETONE@MNXC3 + 1 CO2@MNXC3 <-- 1 2A3KB@MNXC3		-100000	0	0	Initializing	0
Initial Reaction		R180-696		1 AMINOACETONE@MNXC3 + 1 MNXM10@MNXC3 --> 1 1AMINOPROPAN2OL@MNXC3 + 1 MNXM8@MNXC3		0	100000	0	Initializing	0
Initial Reaction		R469-235		1 AMPMP@MNXC3 + 1 MNXM3@MNXC3 --> 1 MAHMPPP@MNXC3 + 1 MNXM7@MNXC3	Rv0422c	0	100000	0	Initializing	0
Initial Reaction		R277-690		1 AN@MNXC3 + 1 GLU@MNXC3 + 1 PYR@MNXC3 <-- 1 CHOR@MNXC3 + 1 MNXM37@MNXC3	Rv1609	-100000	0	0	Initializing	0
Initial Reaction		R278-2		1 AN@MNXC3 + 1 MNXM91@MNXC3 --> 1 MNXM11@MNXC3 + 1 NPRAN@MNXC3	Rv2192c	0	100000	0	Initializing	0
Initial Reaction		R427b-787		1 APOLIPO@MNXC3 + 1 MNXM925@MNXC3 <-- 1 OCTANOYLACP@MNXC3	Rv2217	-100000	0	0	Initializing	0
Initial Reaction		R427c-374		1 APOLIPO@MNXC3 + 2 H2S@MNXC3 + 2 SAM@MNXC3 --> 2 DA@MNXC3 + 1 LIPO@MNXC3 + 2 MNXM61@MNXC3	Rv2218	0	100000	0	Initializing	0
Initial Reaction		R731-738		1 ARABINOGALACTANDPP@MNXC3 + 30 PEPTIDOGLYCAN@MNXC3 --> 1 ARABINOGALACTANPEPTIDOGLYCAN@MNXC3 + 1 DPP@MNXC3		0	100000	0	Initializing	0
Initial Reaction		R706-276		1 ARABINOGALACTANDPP@MNXC3 + 70 DPP@MNXC3 <==> 70 ARAFDPP@MNXC3 + 1 ARA1GALACTANDPP@MNXC3	Rv3794;Rv3795	-100000	100000	0	Initializing	0
Initial Reaction		R705-509		1 ARAFDPP@MNXC3 + 1 GALACTANDPP@MNXC3 <==> 1 ARA1GALACTANDPP@MNXC3 + 1 DPP@MNXC3	Rv3792	-100000	100000	0	Initializing	0
Initial Reaction		R697-148		1 ARAFDPP@MNXC3 <-- 1 DPPR@MNXC3	Rv3790+Rv3791	-100000	0	0	Initializing	0
Initial Reaction		R209-222		1 ARGSUCC@MNXC3 + 1 MNXM11@MNXC3 + 1 MNXM14@MNXC3 <-- 1 ASP@MNXC3 + 1 CITR@MNXC3 + 1 MNXM3@MNXC3	Rv1658	-100000	0	0	Initializing	0
Initial Reaction		R210-90		1 ARGSUCC@MNXC3 --> 1 MNXM70@MNXC3 + 1 MNXM93@MNXC3	Rv1659	0	100000	0	Initializing	0
Initial Reaction		R250-46		1 ASER@MNXC3 + 1 COA@MNXC3 <==> 1 MNXM2@MNXC3 + 1 MNXM53@MNXC3	Rv2335	-100000	100000	0	Initializing	0
Initial Reaction		R228-711		1 ASP4P@MNXC3 + 1 MNXM6@MNXC3 --> 1 ASPSA@MNXC3 + 1 MNXM5@MNXC3 + 1 PI@MNXC3	Rv3708c	0	100000	0	Initializing	0
Initial Reaction		R227-774		1 ASP4P@MNXC3 + 1 MNXM7@MNXC3 <-- 1 ASP@MNXC3 + 1 MNXM3@MNXC3	Rv3709c	-100000	0	0	Initializing	0
Initial Reaction		R319-57		1 ASP@MNXC3 + 1 CAIR@MNXC3 + 1 MNXM3@MNXC3 --> 1 MNXM7@MNXC3 + 1 PI@MNXC3 + 1 SAICAR@MNXC3	Rv0780	0	100000	0	Initializing	0
Initial Reaction		R288-795		1 ASP@MNXC3 + 1 CAP@MNXC3 --> 1 CAASP@MNXC3 + 1 PI@MNXC3	Rv1380	0	100000	0	Initializing	0
Initial Reaction		R349-302		1 ASP@MNXC3 + 1 MNXM125@MNXC3 + 1 MNXM51@MNXC3 --> 1 ASUC@MNXC3 + 1 MNXM30@MNXC3 + 1 PI@MNXC3	Rv0357c	0	100000	0	Initializing	0
Initial Reaction		R226-783		1 ASP@MNXC3 + 1 MNXM37@MNXC3 + 1 MNXM3@MNXC3 --> 1 GLU@MNXC3 + 1 MNXM11@MNXC3 + 1 MNXM147@MNXC3 + 1 MNXM14@MNXC3	Rv2201	0	100000	0	Initializing	0
Initial Reaction		R362-311		1 ASP@MNXC3 + 1 MNXM93@MNXC3 --> 1 ISUCC@MNXC3 + 1 SUCC@MNXC3	Rv1595	0	100000	0	Initializing	0
Initial Reaction		R177-735		1 ASP@MNXC3 + 1 NH3@MNXC3 <-- 1 MNXM147@MNXC3	Rv1538c	-100000	0	0	Initializing	0
Initial Reaction		R363-849		1 ASP@MNXC3 + 1 O2@MNXC3 --> 1 H2O2@MNXC3 + 1 ISUCC@MNXC3	Rv1595	0	100000	0	Initializing	0
Initial Reaction		R176-866		1 ASP@MNXC3 --> 1 CO2@MNXC3 + 1 bALA@MNXC3	Rv3601c	0	100000	0	Initializing	0
Initial Reaction		R848-634		<-- 1 H@MNXC3		-1	0	0	Initializing	0
Initial Reaction		R849-428		<-- 2 H@MNXC3		-1	0	0	Initializing	0
Initial Reaction		R850-506		<-- 3 H@MNXC3		-1	0	0	Initializing	0
Initial Reaction		R232-626		1 ASPSA@MNXC3 + 1 PYR@MNXC3 --> 1 DIHYDRODIPICOLINATE@MNXC3	Rv2753c	0	100000	0	Initializing	0
Initial Reaction		R229-440		1 ASPSA@MNXC3 + 1 MNXM6@MNXC3 --> 1 HSER@MNXC3 + 1 MNXM5@MNXC3	Rv1294	0	100000	0	Initializing	0
Initial Reaction		R350-193		1 ASUC@MNXC3 <==> 1 MNXM14@MNXC3 + 1 MNXM93@MNXC3	Rv0777	-100000	100000	0	Initializing	0
Initial Reaction		R620-479		1 BETAKETOC22ACYLACP@MNXC3 + 1 CO2@MNXC3 + 1 COA@MNXC3 <-- 1 EICOSANOYLCOA@MNXC3 + 1 MALACP@MNXC3	Rv0533c	-100000	0	0	Initializing	0
Initial Reaction		R621-317		1 BETAKETOC22ACYLACP@MNXC3 + 1 MNXM6@MNXC3 --> 1 D3HYDROXYC22ACYLACP@MNXC3 + 1 MNXM5@MNXC3	Rv0242c;Rv1350;Rv1483;Rv2002;Rv2766c	0	100000	0	Initializing	0
Initial Reaction		R426-705		1 BIOTINBCCP@MNXC3 + 1 MNXM11@MNXC3 + 1 MNXM14@MNXC3 <-- 1 MNXM304@MNXC3 + 1 MNXM3@MNXC3	Rv3279c	-100000	0	0	Initializing	0
Initial Reaction		R427-496		1 BIOTINBCCP@MNXC3 + 1 MNXM3@MNXC3 + 1 MNXM60@MNXC3 --> 1 BIOTINCO2@MNXC3 + 1 MNXM7@MNXC3 + 1 PI@MNXC3	Rv0973c;Rv2501c;Rv3285	0	100000	0	Initializing	0
Initial Reaction		R508-373		1 BIOTINCO2@MNXC3 + 1 HEXACOSANOYLCOA@MNXC3 --> 1 HEXACOSANOYLCOACO2@MNXC3 + 1 MNXM304@MNXC3	Rv3280+Rv3285+Rv3799c	0	100000	0	Initializing	0
Initial Reaction		R100-313		1 BIOTINCO2@MNXC3 + 1 PYR@MNXC3 --> 0.999 MNXM304@MNXC3 + 1 OA@MNXC3	Rv2967c	0	100000	0	Initializing	0
Initial Reaction		R495-804		1 BIOTINCO2@MNXC3 + 1 MNXM2@MNXC3 --> 1 MALCOA@MNXC3 + 0.999 MNXM304@MNXC3	Rv0904c;Rv0974c;Rv2247;Rv2502c;Rv3280;Rv3799c	0	100000	0	Initializing	0
Initial Reaction		R156-44		1 BIOTINCO2@MNXC3 + 1 PROPIONYLCOA@MNXC3 --> 0.999 MNXM304@MNXC3 + 1 SMMALONYLCOA@MNXC3	Rv0904c;Rv0974c;Rv2247;Rv2502c;Rv3280;Rv3799c	0	100000	0	Initializing	0
Initial Reaction		R564-508		1 BUTANOYLCOA@MNXC3 + 1 COA@MNXC3 + 1 MNXM8@MNXC3 + 1 MNXM96415@MNXC3 --> 1 MNXM10@MNXC3 + 1 MNXM1@MNXC3 + 2 MNXM2@MNXC3 + 1 MNXM38@MNXC3	COMPLEX	0	100000	0	Initializing	0
Initial Reaction		R563-858		1 BUTANOYLCOA@MNXC3 + 1 MNXM10@MNXC3 + 1 MNXM1@MNXC3 + 1 MNXM2@MNXC3 + 1 MNXM38@MNXC3 <-- 1 COA@MNXC3 + 1 HEXANOYLCOA@MNXC3 + 1 MNXM8@MNXC3 + 1 MNXM96415@MNXC3	COMPLEX	-100000	0	0	Initializing	0
Initial Reaction		R640-755		1 C78MYCOLATEENZ@MNXC3 + 1 PPM@MNXC3 --> 1 C78MYCOLATEPP@MNXC3	Rv3802c	0	100000	0	Initializing	0
Initial Reaction		R639-464		1 C78MYCOLATEENZ@MNXC3 <-- 1 C783OXYMYCOLATEENZ@MNXC3 + 1 MNXM6@MNXC3		-100000	0	0	Initializing	0
Initial Reaction		R641-353		1 C78MYCOLATEPP@MNXC3 + 1 TRE6P@MNXC3 --> 1 PPM@MNXC3 + 1 TREHALOSEMONOMYCOLATE@MNXC3	Rv0519c;Rv0774c;Rv1288	0	100000	0	Initializing	0
Initial Reaction		R638-267		1 C783OXYMYCOLATEENZ@MNXC3 + 1 CO2@MNXC3 + 1 COA@MNXC3 + 1 MNXM14@MNXC3 <-- 1 HEXACOSANOYLCOACO2@MNXC3 + 1 MEROACYLAMP@MNXC3	Rv3800c	-100000	0	0	Initializing	0
Initial Reaction		R289-395		1 CAASP@MNXC3 <==> 1 DOROA@MNXC3	Rv1381	-100000	100000	0	Initializing	0
Initial Reaction		R182-549		1 CADA@MNXC3 + 1 CO2@MNXC3 <-- 1 MNXM78@MNXC3	Rv2531c	-100000	0	0	Initializing	0
Initial Reaction		R903-624		<-- 1 H@MNXC3		-1	0	0	Initializing	0
Initial Reaction		R208-329		1 CAP@MNXC3 + 1 GLU@MNXC3 + 2 MNXM7@MNXC3 + 1 PI@MNXC3 <-- 1 CO2@MNXC3 + 1 MNXM37@MNXC3 + 2 MNXM3@MNXC3	Rv1383+Rv1384	-100000	0	0	Initializing	0
Initial Reaction		R145-367		1 CAP@MNXC3 + 1 ORN@MNXC3 --> 1 CITR@MNXC3 + 1 PI@MNXC3	Rv1656	0	100000	0	Initializing	0
Initial Reaction		R222-708		1 CBHCAP@MNXC3 + 1 MNXM8@MNXC3 --> 1 MNXM10@MNXC3 + 1 OICAP@MNXC3	Rv2995c	0	100000	0	Initializing	0
Initial Reaction		R221-409		1 CBHCAP@MNXC3 <==> 1 IPPMAL@MNXC3	Rv2987c+Rv2988c	-100000	100000	0	Initializing	0
Initial Reaction		R597-788		1 CDPDAGTBA@MNXC3 + 1 MI@MNXC3 --> 1 MNXM31@MNXC3 + 1 PITBA@MNXC3	Rv2612c	0	100000	0	Initializing	0
Initial Reaction		R596-674		1 CDPDAGTBA@MNXC3 + 1 MNXM11@MNXC3 <-- 1 MNXM63@MNXC3 + 1 PATBA@MNXC3	Rv2881c	-100000	0	0	Initializing	0
Initial Reaction		R592-21		1 CDPDG@MNXC3 + 1 GL3P@MNXC3 <==> 1 MNXM31@MNXC3 + 1 PGP@MNXC3	Rv2746c	-100000	100000	0	Initializing	0
Initial Reaction		R588-769		1 CDPDG@MNXC3 + 1 MNXM11@MNXC3 <==> 1 MNXM63@MNXC3 + 1 PA@MNXC3	Rv2881c	-100000	100000	0	Initializing	0
Initial Reaction		R589-37		1 CDPDG@MNXC3 + 1 MNXM53@MNXC3 <==> 1 MNXM31@MNXC3 + 1 PS@MNXC3	Rv0436c	-100000	100000	0	Initializing	0
Initial Reaction		R680-407		1 CDPMDE@MNXC3 + 1 MNXM11@MNXC3 <-- 1 MDE4P@MNXC3 + 1 MNXM63@MNXC3	Rv3582c	-100000	0	0	Initializing	0
Initial Reaction		R681-564		1 CDPMDE@MNXC3 + 1 MNXM3@MNXC3 --> 1 2PCDPMDE@MNXC3 + 1 MNXM7@MNXC3	Rv1011	0	100000	0	Initializing	0
Initial Reaction		R26-99		1 CELB@MNXC3 --> 2 TETRADECANOYLCOA@MNXC3	Rv0186	0	100000	0	Initializing	0
Initial Reaction		R276-455		1 CHOR@MNXC3 + 1 PI@MNXC3 <-- 1 3PSME@MNXC3	Rv2540c	-100000	0	0	Initializing	0
Initial Reaction		R650-847		1 CHOR@MNXC3 --> 1 HBA@MNXC3 + 1 PYR@MNXC3	Rv2949c	0	100000	0	Initializing	0
Initial Reaction		R412-800		1 CHOR@MNXC3 <==> 1 ICHOR@MNXC3	Rv2386c;Rv3215	-100000	100000	0	Initializing	0
Initial Reaction		R282-141		1 CHOR@MNXC3 <==> 1 PHEN@MNXC3	Rv0948c;Rv1885c	-100000	100000	0	Initializing	0
Initial Reaction		R57-476		1 CISACONITATE@MNXC3 <==> 1 ICIT@MNXC3	Rv1475c	-100000	100000	0	Initializing	0
Initial Reaction		R56-298		1 CISACONITATE@MNXC3 <==> 1 MNXM131@MNXC3	Rv1475c	-100000	100000	0	Initializing	0
Initial Reaction		R625-822		1 CISDELTA13ENOYLC32ACYLACP@MNXC3 + 1 MALACP@MNXC3 + 1 MNXM6@MNXC3 --> 1 CISDELTA2315ENOYLC34ACYLACP@MNXC3 + 1 CO2@MNXC3 + 1 MNXM5@MNXC3 + 1 MNXM925@MNXC3	Rv0098+Rv0242c+Rv1141c+Rv2245;Rv0098+Rv0242c+Rv1141c+Rv2246;Rv0098+Rv0242c+Rv1142c+Rv2245;Rv0098+Rv0242c+Rv1142c+Rv2246;Rv0098+Rv1141c+Rv1350+Rv2245;Rv0098+Rv1141c+Rv1350+Rv2246;Rv0098+Rv1141c+Rv1483+Rv2245;Rv0098+Rv1141c+Rv1483+Rv2246;Rv0098+Rv1141c+Rv2002+Rv2245;Rv0098+Rv1141c+Rv2002+Rv2246;Rv0098+Rv1141c+Rv2245+Rv2766c;Rv0098+Rv1141c+Rv2246+Rv2766c;Rv0098+Rv1142c+Rv1350+Rv2245;Rv0098+Rv1142c+R…	0	100000	0	Initializing	0
Initial Reaction		R624-704		1 CISDELTA13ENOYLC32ACYLACP@MNXC3 + 5 CO2@MNXC3 + 10 MNXM5@MNXC3 + 5 MNXM925@MNXC3 <-- 1 CISDELTA3ENOYLC22ACYLACP@MNXC3 + 5 MALACP@MNXC3 + 10 MNXM6@MNXC3	Rv0098+Rv0242c+Rv1484+Rv2245;Rv0098+Rv0242c+Rv1484+Rv2246;Rv0098+Rv1350+Rv1484+Rv2245;Rv0098+Rv1350+Rv1484+Rv2246;Rv0098+Rv1483+Rv1484+Rv2245;Rv0098+Rv1483+Rv1484+Rv2246;Rv0098+Rv1484+Rv2002+Rv2245;Rv0098+Rv1484+Rv2002+Rv2246;Rv0098+Rv1484+Rv2245+Rv2766c;Rv0098+Rv1484+Rv2246+Rv2766c;Rv0130+Rv0242c+Rv1484+Rv2245;Rv0130+Rv0242c+Rv1484+Rv2246;Rv0130+Rv1350+Rv1484+Rv2245;Rv0130+Rv1350+Rv1484+Rv2246;R…	-100000	0	0	Initializing	0
Initial Reaction		R629-833		1 CISDELTA19ENOYLC38ACYLACP@MNXC3 + 1 MALACP@MNXC3 + 1 MNXM6@MNXC3 --> 1 CISDELTA2321ENOYLC40ACYLACP@MNXC3 + 1 CO2@MNXC3 + 1 MNXM5@MNXC3 + 1 MNXM925@MNXC3	Rv0098+Rv0242c+Rv1141c+Rv2245;Rv0098+Rv0242c+Rv1141c+Rv2246;Rv0098+Rv0242c+Rv1142c+Rv2245;Rv0098+Rv0242c+Rv1142c+Rv2246;Rv0098+Rv1141c+Rv1350+Rv2245;Rv0098+Rv1141c+Rv1350+Rv2246;Rv0098+Rv1141c+Rv1483+Rv2245;Rv0098+Rv1141c+Rv1483+Rv2246;Rv0098+Rv1141c+Rv2002+Rv2245;Rv0098+Rv1141c+Rv2002+Rv2246;Rv0098+Rv1141c+Rv2245+Rv2766c;Rv0098+Rv1141c+Rv2246+Rv2766c;Rv0098+Rv1142c+Rv1350+Rv2245;Rv0098+Rv1142c+R…	0	100000	0	Initializing	0
Initial Reaction		R628-124		1 CISDELTA19ENOYLC38ACYLACP@MNXC3 + 8 CO2@MNXC3 + 16 MNXM5@MNXC3 + 8 MNXM925@MNXC3 <-- 1 CISDELTA3ENOYLC22ACYLACP@MNXC3 + 8 MALACP@MNXC3 + 16 MNXM6@MNXC3	Rv0098+Rv0242c+Rv1484+Rv2245;Rv0098+Rv0242c+Rv1484+Rv2246;Rv0098+Rv1350+Rv1484+Rv2245;Rv0098+Rv1350+Rv1484+Rv2246;Rv0098+Rv1483+Rv1484+Rv2245;Rv0098+Rv1483+Rv1484+Rv2246;Rv0098+Rv1484+Rv2002+Rv2245;Rv0098+Rv1484+Rv2002+Rv2246;Rv0098+Rv1484+Rv2245+Rv2766c;Rv0098+Rv1484+Rv2246+Rv2766c;Rv0130+Rv0242c+Rv1484+Rv2245;Rv0130+Rv0242c+Rv1484+Rv2246;Rv0130+Rv1350+Rv1484+Rv2245;Rv0130+Rv1350+Rv1484+Rv2246;R…	-100000	0	0	Initializing	0
Initial Reaction		R627-310		1 CISDELTA21931ENOYLC50ACYLACP@MNXC3 + 2 MNXM5@MNXC3 + 2 SAM@MNXC3 --> 1 CYCLOPROPYLMEROACYLACP@MNXC3 + 2 MNXM6@MNXC3 + 2 SAH@MNXC3	Rv0503c+Rv0643c	0	100000	0	Initializing	0
Initial Reaction		R626-494		1 CISDELTA21931ENOYLC50ACYLACP@MNXC3 + 8 CO2@MNXC3 + 16 MNXM5@MNXC3 + 8 MNXM925@MNXC3 <-- 1 CISDELTA2315ENOYLC34ACYLACP@MNXC3 + 8 MALACP@MNXC3 + 16 MNXM6@MNXC3	Rv0098+Rv0242c+Rv1484+Rv2245;Rv0098+Rv0242c+Rv1484+Rv2246;Rv0098+Rv1350+Rv1484+Rv2245;Rv0098+Rv1350+Rv1484+Rv2246;Rv0098+Rv1483+Rv1484+Rv2245;Rv0098+Rv1483+Rv1484+Rv2246;Rv0098+Rv1484+Rv2002+Rv2245;Rv0098+Rv1484+Rv2002+Rv2246;Rv0098+Rv1484+Rv2245+Rv2766c;Rv0098+Rv1484+Rv2246+Rv2766c;Rv0130+Rv0242c+Rv1484+Rv2245;Rv0130+Rv0242c+Rv1484+Rv2246;Rv0130+Rv1350+Rv1484+Rv2245;Rv0130+Rv1350+Rv1484+Rv2246;R…	-100000	0	0	Initializing	0
Initial Reaction		R631-419		1 CISDELTA21937ENOYLC56ACYLACP@MNXC3 + 1 SAM@MNXC3 --> 1 CISDELTA37ENOYLMETHYHYDROXYC56ACYLACP@MNXC3 + 1 SAH@MNXC3	Rv0642c	0	100000	0	Initializing	0
Initial Reaction		R630-726		1 CISDELTA21937ENOYLC56ACYLACP@MNXC3 + 8 CO2@MNXC3 + 16 MNXM5@MNXC3 + 8 MNXM925@MNXC3 <-- 1 CISDELTA2321ENOYLC40ACYLACP@MNXC3 + 8 MALACP@MNXC3 + 16 MNXM6@MNXC3	Rv0098+Rv0242c+Rv1484+Rv2245;Rv0098+Rv0242c+Rv1484+Rv2246;Rv0098+Rv1350+Rv1484+Rv2245;Rv0098+Rv1350+Rv1484+Rv2246;Rv0098+Rv1483+Rv1484+Rv2245;Rv0098+Rv1483+Rv1484+Rv2246;Rv0098+Rv1484+Rv2002+Rv2245;Rv0098+Rv1484+Rv2002+Rv2246;Rv0098+Rv1484+Rv2245+Rv2766c;Rv0098+Rv1484+Rv2246+Rv2766c;Rv0130+Rv0242c+Rv1484+Rv2245;Rv0130+Rv0242c+Rv1484+Rv2246;Rv0130+Rv1350+Rv1484+Rv2245;Rv0130+Rv1350+Rv1484+Rv2246;R…	-100000	0	0	Initializing	0
Initial Reaction		R634-652		1 CISDELTA37ENOYLDIMETHYHYDROXYC56ACYLACP@MNXC3 + 1 MNXM6@MNXC3 + 1 SAH@MNXC3 <-- 1 CISDELTA37ENOYLMETHYHYDROXYC56ACYLACP@MNXC3 + 1 MNXM5@MNXC3 + 1 SAM@MNXC3	Rv0645c	-100000	0	0	Initializing	0
Initial Reaction		R636-18		1 CISDELTA37ENOYLDIMETHYHYDROXYC56ACYLACP@MNXC3 + 2 MNXM5@MNXC3 + 1 SAM@MNXC3 --> 2 MNXM6@MNXC3 + 1 SAH@MNXC3 + 1 TRANSKETOMEROACYLACP@MNXC3	Rv0503c	0	100000	0	Initializing	0
Initial Reaction		R635-195		1 CISDELTA37ENOYLDIMETHYHYDROXYC56ACYLACP@MNXC3 + 2 MNXM5@MNXC3 + 2 SAM@MNXC3 --> 2 MNXM6@MNXC3 + 2 SAH@MNXC3 + 1 TRANSMETHOXYMEROACYLACP@MNXC3	Rv0503c+Rv0643c	0	100000	0	Initializing	0
Initial Reaction		R633-107		1 CISDELTA37ENOYLMETHYHYDROXYC56ACYLACP@MNXC3 + 2 MNXM5@MNXC3 + 1 SAM@MNXC3 --> 1 CISKETOMEROACYLACP@MNXC3 + 2 MNXM6@MNXC3 + 1 SAH@MNXC3	Rv0644c	0	100000	0	Initializing	0
Initial Reaction		R632-651		1 CISDELTA37ENOYLMETHYHYDROXYC56ACYLACP@MNXC3 + 2 MNXM5@MNXC3 + 2 SAM@MNXC3 --> 1 CISMETHOXYMEROACYLACP@MNXC3 + 2 MNXM6@MNXC3 + 2 SAH@MNXC3	Rv0643c+Rv0644c	0	100000	0	Initializing	0
Initial Reaction		R567-177		1 CISDELTA3DODECANOYLCOA@MNXC3 + 1 MNXM10@MNXC3 + 1 MNXM1@MNXC3 + 1 MNXM2@MNXC3 + 1 MNXM38@MNXC3 <-- 1 CISDELTA5TETRADECANOYLCOA@MNXC3 + 1 COA@MNXC3 + 1 MNXM8@MNXC3 + 1 MNXM96415@MNXC3	COMPLEX	-100000	0	0	Initializing	0
Initial Reaction		R568-279		1 CISDELTA3DODECANOYLCOA@MNXC3 --> 1 TRANSDELTA2DODECANOYLCOA@MNXC3	COMPLEX	0	100000	0	Initializing	0
Initial Reaction		R623-682		1 CISDELTA3ENOYLC22ACYLACP@MNXC3 <-- 1 TRANSDELTA2ENOYLC22ACYLACP@MNXC3	Rv1141c;Rv1142	-100000	0	0	Initializing	0
Initial Reaction		R566-236		1 CISDELTA5TETRADECANOYLCOA@MNXC3 + 1 MNXM10@MNXC3 + 1 MNXM1@MNXC3 + 1 MNXM2@MNXC3 + 1 MNXM38@MNXC3 <-- 1 9HEXADECENOYLCOA@MNXC3 + 1 COA@MNXC3 + 1 MNXM8@MNXC3 + 1 MNXM96415@MNXC3	COMPLEX	-100000	0	0	Initializing	0
Initial Reaction		R143-76		1 CITR@MNXC3 + 1 NH3@MNXC3 <-- 1 MNXM70@MNXC3	Rv1001	-100000	0	0	Initializing	0
Initial Reaction		R649-369		1 CO2@MNXC3 + 1 COA@MNXC3 + 2 MNXM5@MNXC3 + 1 TUBERCULOSTEROYLACP@MNXC3 <-- 1 HEXADECANOYLACP@MNXC3 + 2 MNXM6@MNXC3 + 1 SMMALONYLCOA@MNXC3	Rv2940c	-100000	0	0	Initializing	0
Initial Reaction		R417-197		1 CO2@MNXC3 + 1 DMK@MNXC3 + 1 MNXM11@MNXC3 <-- 1 DHN@MNXC3 + 1 NPP@MNXC3	Rv0534c	-100000	0	0	Initializing	0
Initial Reaction		R678-399		1 CO2@MNXC3 + 1 DX5P@MNXC3 <-- 1 MNXM126@MNXC3 + 1 PYR@MNXC3	Rv2682c;Rv3379c	-100000	0	0	Initializing	0
Initial Reaction		R135-834		1 CO2@MNXC3 + 1 GABA@MNXC3 <-- 1 GLU@MNXC3	Rv3432c	-100000	0	0	Initializing	0
Initial Reaction		R535-446		1 CO2@MNXC3 + 1 HEPTADECANOYLACP@MNXC3 + 2 MNXM5@MNXC3 + 1 MNXM925@MNXC3 <-- 1 MALACP@MNXC3 + 2 MNXM6@MNXC3 + 1 PENTADECANOYLACP@MNXC3	Rv2524c	-100000	0	0	Initializing	0
Initial Reaction		R191-722		1 CO2@MNXC3 + 1 HOMOGEN@MNXC3 <-- 1 4HPP@MNXC3 + 1 O2@MNXC3	MT1364	-100000	0	0	Initializing	0
Initial Reaction		R168-370		1 CO2@MNXC3 + 1 IBUTLIPO@MNXC3 <-- 1 LIPO@MNXC3 + 1 OMVAL@MNXC3	Rv2496c+Rv2497c	-100000	0	0	Initializing	0
Initial Reaction		R280-650		1 CO2@MNXC3 + 1 IGP@MNXC3 <-- 1 CPAD5P@MNXC3	Rv1611	-100000	0	0	Initializing	0
Initial Reaction		R72-574		1 CO2@MNXC3 + 1 MNXM10@MNXC3 + 1 PYR@MNXC3 <-- 1 MNXM8@MNXC3 + 1 MNXM98@MNXC3	Rv2332	-100000	0	0	Initializing	0
Initial Reaction		R174-507		1 CO2@MNXC3 + 1 MNXM10@MNXC3 + 1 PROPIONYLCOA@MNXC3 <-- 1 COA@MNXC3 + 1 METHYMALONATE@MNXC3 + 1 MNXM8@MNXC3	Rv0753c	-100000	0	0	Initializing	0
Initial Reaction		R32-562		1 CO2@MNXC3 + 1 MNXM10@MNXC3 <-- 1 FOR@MNXC3 + 1 MNXM8@MNXC3	Rv2900c	-100000	0	0	Initializing	0
Initial Reaction		R365-637		1 CO2@MNXC3 + 1 MNXM11@MNXC3 + 1 NACN@MNXC3 <-- 1 MNXM91@MNXC3 + 1 QA@MNXC3	Rv1596	-100000	0	0	Initializing	0
Initial Reaction		R101-223		1 CO2@MNXC3 + 1 MNXM30@MNXC3 + 1 PEP@MNXC3 <==> 1 MNXM51@MNXC3 + 1 OA@MNXC3	Rv0211	-100000	100000	0	Initializing	0
Initial Reaction		R89-729		1 CO2@MNXC3 + 1 MNXM6@MNXC3 + 1 RL5P@MNXC3 <-- 1 D6PGC@MNXC3 + 1 MNXM5@MNXC3	Rv1122;Rv1844c	-100000	0	0	Initializing	0
Initial Reaction		R238-647		1 CO2@MNXC3 + 1 MNXM78@MNXC3 <-- 1 MDAPIM@MNXC3	Rv1293	-100000	0	0	Initializing	0
Initial Reaction		R292-638		1 CO2@MNXC3 + 1 MNXM80@MNXC3 <-- 1 OMP@MNXC3	Rv1385	-100000	0	0	Initializing	0
Initial Reaction		R223-663		1 CO2@MNXC3 + 1 MOP@MNXC3 <-- 1 OICAP@MNXC3		-100000	0	0	Initializing	0
Initial Reaction		R148-809		1 CO2@MNXC3 + 1 NH3@MNXC3 <-- 1 MNXM117@MNXC3	Rv1848+Rv1849+Rv1850+Rv1851+Rv1852+Rv1853	-100000	0	0	Initializing	0
Initial Reaction		R283-764		1 CO2@MNXC3 + 1 PHPYR@MNXC3 <-- 1 PHEN@MNXC3	Rv3838c	-100000	0	0	Initializing	0
Initial Reaction		R447-205		1 CO2@MNXC3 + 1 PRECORIN8X@MNXC3 + 2 SAH@MNXC3 <-- 1 PRECORIN6Y@MNXC3 + 2 SAM@MNXC3	Rv2072c	-100000	0	0	Initializing	0
Initial Reaction		R80-257		1 CO2@MNXC3 + 1 PROPIONYLCOA@MNXC3 <-- 1 SMMALONYLCOA@MNXC3	Rv0974c;Rv3280	-100000	0	0	Initializing	0
Initial Reaction		R183-544		1 CO2@MNXC3 + 1 PROPIONYLP@MNXC3 <-- 1 O2@MNXC3 + 1 OBUT@MNXC3 + 1 PI@MNXC3		-100000	0	0	Initializing	0
Initial Reaction		R146-665		1 CO2@MNXC3 + 1 PTRSC@MNXC3 <-- 1 ORN@MNXC3	Rv2531c	-100000	0	0	Initializing	0
Initial Reaction		R186-716		1 CO2@MNXC3 + 1 SAP@MNXC3 <-- 1 LIPOYLPROTEIN@MNXC3 + 1 MNXM29@MNXC3	Rv1832	-100000	0	0	Initializing	0
Initial Reaction		R536-258		1 CO2@MNXC3 + 2 MNXM5@MNXC3 + 1 MNXM925@MNXC3 + 1 NONADECANOYLACP@MNXC3 <-- 1 HEPTADECANOYLACP@MNXC3 + 1 MALACP@MNXC3 + 2 MNXM6@MNXC3	Rv2524c	-100000	0	0	Initializing	0
Initial Reaction		R425-94		1 CO2@MNXC3 --> 1 MNXM60@MNXC3	Rv1284;Rv3588c	0	100000	0	Initializing	0
Initial Reaction		R538		1 COA@MNXC3 + 1 DECANOATE@MNXC3 + 1 MNXM3@MNXC3 --> 1 DECANOYLCOA@MNXC3 + 1 MNXM11@MNXC3 + 1 MNXM14@MNXC3		-99999	99999	0	Initializing	0
Initial Reaction		R561-403		1 COA@MNXC3 + 1 DECANOYLCOA@MNXC3 + 1 MNXM8@MNXC3 + 1 MNXM96415@MNXC3 --> 1 MNXM10@MNXC3 + 1 MNXM1@MNXC3 + 1 MNXM2@MNXC3 + 1 MNXM38@MNXC3 + 1 OCTANOYLCOA@MNXC3	COMPLEX	0	100000	0	Initializing	0
Initial Reaction		R416-1		1 COA@MNXC3 + 1 DHN@MNXC3 <-- 1 OSBCOA@MNXC3	Rv0548c	-100000	0	0	Initializing	0
Initial Reaction		R516-695		1 COA@MNXC3 + 1 DOCOSANOYLACP@MNXC3 <==> 1 DOCOSANOYLCOA@MNXC3 + 1 MNXM925@MNXC3	Rv0649+Rv2244;Rv2243+Rv2244	-100000	100000	0	Initializing	0
Initial Reaction		R555-867		1 COA@MNXC3 + 1 DOCOSANOYLCOA@MNXC3 + 1 MNXM8@MNXC3 + 1 MNXM96415@MNXC3 --> 1 EICOSANOYLCOA@MNXC3 + 1 MNXM10@MNXC3 + 1 MNXM1@MNXC3 + 1 MNXM2@MNXC3 + 1 MNXM38@MNXC3	COMPLEX	0	100000	0	Initializing	0
Initial Reaction		R545-487		1 COA@MNXC3 + 1 EICOSANOATE@MNXC3 + 1 MNXM3@MNXC3 --> 1 EICOSANOYLCOA@MNXC3 + 1 MNXM11@MNXC3 + 1 MNXM14@MNXC3	Rv0035;Rv0099;Rv0119;Rv0166;Rv0214;Rv0270;Rv0275c;Rv0404;Rv0551c;Rv0852;Rv1058;Rv1185c;Rv1193;Rv1206;Rv1345;Rv1427c;Rv1521;Rv1529;Rv1750c;Rv1925;Rv2187;Rv2505c;Rv2590;Rv2930;Rv2941;Rv2948c;Rv2950c;Rv3089;Rv3506;Rv3513c;Rv3515c;Rv3561;Rv3801c;Rv3826	0	100000	0	Initializing	0
Initial Reaction		R515		1 COA@MNXC3 + 1 EICOSANOYLACP@MNXC3 <==> 1 EICOSANOYLCOA@MNXC3 + 1 MNXM925@MNXC3		-99999	99999	0	Initializing	0
Initial Reaction		R556-654		1 COA@MNXC3 + 1 EICOSANOYLCOA@MNXC3 + 1 MNXM8@MNXC3 + 1 MNXM96415@MNXC3 --> 1 MNXM10@MNXC3 + 1 MNXM1@MNXC3 + 1 MNXM2@MNXC3 + 1 MNXM38@MNXC3 + 1 OCTADECANOYLCOA@MNXC3	COMPLEX	0	100000	0	Initializing	0
Initial Reaction		R550-829		1 COA@MNXC3 + 1 HEPTADECANOATE@MNXC3 + 1 MNXM3@MNXC3 --> 1 HEPTADECANOYLCOA@MNXC3 + 1 MNXM11@MNXC3 + 1 MNXM14@MNXC3	Rv0035;Rv0099;Rv0119;Rv0166;Rv0214;Rv0270;Rv0275c;Rv0404;Rv0551c;Rv0852;Rv1058;Rv1185c;Rv1193;Rv1206;Rv1345;Rv1427c;Rv1521;Rv1529;Rv1750c;Rv1925;Rv2187;Rv2505c;Rv2590;Rv2930;Rv2941;Rv2948c;Rv2950c;Rv3089;Rv3506;Rv3513c;Rv3515c;Rv3561;Rv3801c;Rv3826	0	100000	0	Initializing	0
Initial Reaction		R521-309		1 COA@MNXC3 + 1 HEPTADECANOYLACP@MNXC3 <==> 1 HEPTADECANOYLCOA@MNXC3 + 1 MNXM925@MNXC3	Rv0649+Rv2244;Rv2243+Rv2244	-100000	100000	0	Initializing	0
Initial Reaction		R576-490		1 COA@MNXC3 + 1 HEPTADECANOYLCOA@MNXC3 + 1 MNXM8@MNXC3 + 1 MNXM96415@MNXC3 --> 1 MNXM10@MNXC3 + 1 MNXM1@MNXC3 + 1 MNXM2@MNXC3 + 1 MNXM38@MNXC3 + 1 PENTADECANOYLCOA@MNXC3	COMPLEX	0	100000	0	Initializing	0
Initial Reaction		R581-463		1 COA@MNXC3 + 1 HEPTANOYLCOA@MNXC3 + 1 MNXM8@MNXC3 + 1 MNXM96415@MNXC3 --> 1 MNXM10@MNXC3 + 1 MNXM1@MNXC3 + 1 MNXM2@MNXC3 + 1 MNXM38@MNXC3 + 1 PENTANOYLCOA@MNXC3	COMPLEX	0	100000	0	Initializing	0
Initial Reaction		R548-662		1 COA@MNXC3 + 1 HEXACOSANOATE@MNXC3 + 1 MNXM3@MNXC3 --> 1 HEXACOSANOYLCOA@MNXC3 + 1 MNXM11@MNXC3 + 1 MNXM14@MNXC3	Rv0035;Rv0099;Rv0119;Rv0166;Rv0214;Rv0270;Rv0275c;Rv0404;Rv0551c;Rv0852;Rv1058;Rv1185c;Rv1193;Rv1206;Rv1345;Rv1427c;Rv1521;Rv1529;Rv1750c;Rv1925;Rv2187;Rv2505c;Rv2590;Rv2930;Rv2941;Rv2948c;Rv2950c;Rv3089;Rv3506;Rv3513c;Rv3515c;Rv3561;Rv3801c;Rv3826	0	100000	0	Initializing	0
Initial Reaction		R518-390		1 COA@MNXC3 + 1 HEXACOSANOYLACP@MNXC3 <==> 1 HEXACOSANOYLCOA@MNXC3 + 1 MNXM925@MNXC3	Rv0649+Rv2244;Rv2243+Rv2244	-100000	100000	0	Initializing	0
Initial Reaction		R553-655		1 COA@MNXC3 + 1 HEXACOSANOYLCOA@MNXC3 + 1 MNXM8@MNXC3 + 1 MNXM96415@MNXC3 --> 1 MNXM10@MNXC3 + 1 MNXM1@MNXC3 + 1 MNXM2@MNXC3 + 1 MNXM38@MNXC3 + 1 TETRACOSANOYLCOA@MNXC3	COMPLEX	0	100000	0	Initializing	0
Initial Reaction		R541-844		1 COA@MNXC3 + 1 HEXADECANOATE@MNXC3 + 1 MNXM3@MNXC3 --> 1 HEXADECANOYLCOA@MNXC3 + 1 MNXM11@MNXC3 + 1 MNXM14@MNXC3	Rv0035;Rv0099;Rv0119;Rv0166;Rv0214;Rv0270;Rv0275c;Rv0404;Rv0551c;Rv0852;Rv1058;Rv1185c;Rv1193;Rv1206;Rv1345;Rv1427c;Rv1521;Rv1529;Rv1750c;Rv1925;Rv2187;Rv2505c;Rv2590;Rv2930;Rv2941;Rv2948c;Rv2950c;Rv3089;Rv3506;Rv3513c;Rv3515c;Rv3561;Rv3801c;Rv3826	0	100000	0	Initializing	0
Initial Reaction		R511-203		1 COA@MNXC3 + 1 HEXADECANOYLACP@MNXC3 <==> 1 HEXADECANOYLCOA@MNXC3 + 1 MNXM925@MNXC3	Rv0649+Rv2244;Rv2243+Rv2244	-100000	100000	0	Initializing	0
Initial Reaction		R558-686		1 COA@MNXC3 + 1 HEXADECANOYLCOA@MNXC3 + 1 MNXM8@MNXC3 + 1 MNXM96415@MNXC3 --> 1 MNXM10@MNXC3 + 1 MNXM1@MNXC3 + 1 MNXM2@MNXC3 + 1 MNXM38@MNXC3 + 1 TETRADECANOYLCOA@MNXC3	COMPLEX	0	100000	0	Initializing	0
Initial Reaction		R646-53		1 COA@MNXC3 + 1 HEXADECANOYLMAS@MNXC3 <-- 1 HEXADECANOYLCOA@MNXC3 + 1 MAS@MNXC3	Rv2940c	-100000	0	0	Initializing	0
Initial Reaction		R509-243		1 COA@MNXC3 + 1 HEXANOYLACP@MNXC3 <==> 1 HEXANOYLCOA@MNXC3 + 1 MNXM925@MNXC3	Rv0649+Rv2244;Rv2243+Rv2244	-100000	100000	0	Initializing	0
Initial Reaction		R172-7		1 COA@MNXC3 + 1 HIBUT@MNXC3 <-- 1 HIBUTCOA@MNXC3		-100000	0	0	Initializing	0
Initial Reaction		R169-752		1 COA@MNXC3 + 1 IBUTLIPO@MNXC3 <==> 1 DLIPO@MNXC3 + 1 IBUTCOA@MNXC3	Rv2495c	-100000	100000	0	Initializing	0
Initial Reaction		R220-232		1 COA@MNXC3 + 1 IPPMAL@MNXC3 <-- 1 MNXM2@MNXC3 + 1 OMVAL@MNXC3	Rv3710	-100000	0	0	Initializing	0
Initial Reaction		R155-187		1 COA@MNXC3 + 1 MAACCOA@MNXC3 <==> 1 MNXM2@MNXC3 + 1 PROPIONYLCOA@MNXC3	Rv1074c	-100000	100000	0	Initializing	0
Initial Reaction		R618-642		1 COA@MNXC3 + 1 MALACP@MNXC3 <-- 1 MALCOA@MNXC3 + 1 MNXM925@MNXC3	Rv0649+Rv2244;Rv2243+Rv2244	-100000	0	0	Initializing	0
Initial Reaction		R55-301		1 COA@MNXC3 + 1 MNXM131@MNXC3 <-- 1 MNXM2@MNXC3 + 1 OA@MNXC3	Rv0889c;Rv0896;Rv1131	-100000	0	0	Initializing	0
Initial Reaction		R560-448		1 COA@MNXC3 + 1 DODECANOYLCOA@MNXC3 + 1 MNXM8@MNXC3 + 1 MNXM96415@MNXC3 --> 1 DECANOYLCOA@MNXC3 + 1 MNXM10@MNXC3 + 1 MNXM1@MNXC3 + 1 MNXM2@MNXC3 + 1 MNXM38@MNXC3	COMPLEX	0	100000	0	Initializing	0
Initial Reaction		R537		1 COA@MNXC3 + 1 MNXM1653@MNXC3 + 1 MNXM3@MNXC3 --> 1 HEXANOYLCOA@MNXC3 + 1 MNXM11@MNXC3 + 1 MNXM14@MNXC3		-99999	99999	0	Initializing	0
Initial Reaction		R547-521		1 COA@MNXC3 + 1 MNXM3297@MNXC3 + 1 MNXM3@MNXC3 --> 1 MNXM11@MNXC3 + 1 MNXM14@MNXC3 + 1 TETRACOSANOYLCOA@MNXC3	Rv0035;Rv0099;Rv0119;Rv0166;Rv0214;Rv0270;Rv0275c;Rv0404;Rv0551c;Rv0852;Rv1058;Rv1185c;Rv1193;Rv1206;Rv1345;Rv1427c;Rv1521;Rv1529;Rv1750c;Rv1925;Rv2187;Rv2505c;Rv2590;Rv2930;Rv2941;Rv2948c;Rv2950c;Rv3089;Rv3506;Rv3513c;Rv3515c;Rv3561;Rv3801c;Rv3826	0	100000	0	Initializing	0
Initial Reaction		R539-472		1 COA@MNXC3 + 1 MNXM3@MNXC3 + 1 MNXM402@MNXC3 --> 1 MNXM11@MNXC3 + 1 DODECANOYLCOA@MNXC3 + 1 MNXM14@MNXC3	Rv0035;Rv0099;Rv0119;Rv0166;Rv0214;Rv0270;Rv0275c;Rv0404;Rv0551c;Rv0852;Rv1058;Rv1185c;Rv1193;Rv1206;Rv1345;Rv1427c;Rv1521;Rv1529;Rv1750c;Rv1925;Rv2187;Rv2505c;Rv2590;Rv2930;Rv2941;Rv2948c;Rv2950c;Rv3089;Rv3506;Rv3513c;Rv3515c;Rv3561;Rv3801c;Rv3826	0	100000	0	Initializing	0
Initial Reaction		R546-65		1 COA@MNXC3 + 1 MNXM3@MNXC3 + 1 MNXM7102@MNXC3 --> 1 DOCOSANOYLCOA@MNXC3 + 1 MNXM11@MNXC3 + 1 MNXM14@MNXC3	Rv0035;Rv0099;Rv0119;Rv0166;Rv0214;Rv0270;Rv0275c;Rv0404;Rv0551c;Rv0852;Rv1058;Rv1185c;Rv1193;Rv1206;Rv1345;Rv1427c;Rv1521;Rv1529;Rv1750c;Rv1925;Rv2187;Rv2505c;Rv2590;Rv2930;Rv2941;Rv2948c;Rv2950c;Rv3089;Rv3506;Rv3513c;Rv3515c;Rv3561;Rv3801c;Rv3826	0	100000	0	Initializing	0
Initial Reaction		R551-387		1 COA@MNXC3 + 1 MNXM3@MNXC3 + 1 NONADECANOATE@MNXC3 --> 1 MNXM11@MNXC3 + 1 MNXM14@MNXC3 + 1 NONADECANOYLCOA@MNXC3	Rv0035;Rv0099;Rv0119;Rv0166;Rv0214;Rv0270;Rv0275c;Rv0404;Rv0551c;Rv0852;Rv1058;Rv1185c;Rv1193;Rv1206;Rv1345;Rv1427c;Rv1521;Rv1529;Rv1750c;Rv1925;Rv2187;Rv2505c;Rv2590;Rv2930;Rv2941;Rv2948c;Rv2950c;Rv3089;Rv3506;Rv3513c;Rv3515c;Rv3561;Rv3801c;Rv3826	0	100000	0	Initializing	0
Initial Reaction		R543-436		1 COA@MNXC3 + 1 MNXM3@MNXC3 + 1 OCTADECANOATE@MNXC3 --> 1 MNXM11@MNXC3 + 1 MNXM14@MNXC3 + 1 OCTADECANOYLCOA@MNXC3	Rv0035;Rv0099;Rv0119;Rv0166;Rv0214;Rv0270;Rv0275c;Rv0404;Rv0551c;Rv0852;Rv1058;Rv1185c;Rv1193;Rv1206;Rv1345;Rv1427c;Rv1521;Rv1529;Rv1750c;Rv1925;Rv2187;Rv2505c;Rv2590;Rv2930;Rv2941;Rv2948c;Rv2950c;Rv3089;Rv3506;Rv3513c;Rv3515c;Rv3561;Rv3801c;Rv3826	0	100000	0	Initializing	0
Initial Reaction		R415-571		1 COA@MNXC3 + 1 MNXM3@MNXC3 + 1 OSB@MNXC3 --> 1 MNXM11@MNXC3 + 1 MNXM14@MNXC3 + 1 OSBCOA@MNXC3	Rv0542c+Rv0553	0	100000	0	Initializing	0
Initial Reaction		R549-55		1 COA@MNXC3 + 1 MNXM3@MNXC3 + 1 PENTADECANOATE@MNXC3 --> 1 MNXM11@MNXC3 + 1 MNXM14@MNXC3 + 1 PENTADECANOYLCOA@MNXC3	Rv0035;Rv0099;Rv0119;Rv0166;Rv0214;Rv0270;Rv0275c;Rv0404;Rv0551c;Rv0852;Rv1058;Rv1185c;Rv1193;Rv1206;Rv1345;Rv1427c;Rv1521;Rv1529;Rv1750c;Rv1925;Rv2187;Rv2505c;Rv2590;Rv2930;Rv2941;Rv2948c;Rv2950c;Rv3089;Rv3506;Rv3513c;Rv3515c;Rv3561;Rv3801c;Rv3826	0	100000	0	Initializing	0
Initial Reaction		R81-314		1 COA@MNXC3 + 1 MNXM3@MNXC3 + 1 PROPANOATE@MNXC3 --> 1 MNXM11@MNXC3 + 1 MNXM14@MNXC3 + 1 PROPIONYLCOA@MNXC3	Rv3667	0	100000	0	Initializing	0
Initial Reaction		R63-230		1 COA@MNXC3 + 1 MNXM3@MNXC3 + 1 SUCC@MNXC3 <==> 1 MNXM7@MNXC3 + 1 PI@MNXC3 + 1 SUCCOA@MNXC3	Rv0951+Rv0952	-100000	100000	0	Initializing	0
Initial Reaction		R540-416		1 COA@MNXC3 + 1 MNXM3@MNXC3 + 1 TETRADECANOATE@MNXC3 --> 1 MNXM11@MNXC3 + 1 MNXM14@MNXC3 + 1 TETRADECANOYLCOA@MNXC3	Rv0035;Rv0099;Rv0119;Rv0166;Rv0214;Rv0270;Rv0275c;Rv0404;Rv0551c;Rv0852;Rv1058;Rv1185c;Rv1193;Rv1206;Rv1345;Rv1427c;Rv1521;Rv1529;Rv1750c;Rv1925;Rv2187;Rv2505c;Rv2590;Rv2930;Rv2941;Rv2948c;Rv2950c;Rv3089;Rv3506;Rv3513c;Rv3515c;Rv3561;Rv3801c;Rv3826	0	100000	0	Initializing	0
Initial Reaction		R397-478		1 COA@MNXC3 + 1 MNXM7@MNXC3 <-- 1 DPCOA@MNXC3 + 1 MNXM3@MNXC3	Rv1631	-100000	0	0	Initializing	0
Initial Reaction		R559-869		1 COA@MNXC3 + 1 TETRADECANOYLCOA@MNXC3 + 1 MNXM8@MNXC3 + 1 MNXM96415@MNXC3 --> 1 MNXM10@MNXC3 + 1 DODECANOYLCOA@MNXC3 + 1 MNXM1@MNXC3 + 1 MNXM2@MNXC3 + 1 MNXM38@MNXC3	COMPLEX	0	100000	0	Initializing	0
Initial Reaction		R575-443		1 COA@MNXC3 + 1 MNXM8@MNXC3 + 1 MNXM96415@MNXC3 + 1 NONADECANOYLCOA@MNXC3 --> 1 HEPTADECANOYLCOA@MNXC3 + 1 MNXM10@MNXC3 + 1 MNXM1@MNXC3 + 1 MNXM2@MNXC3 + 1 MNXM38@MNXC3	COMPLEX	0	100000	0	Initializing	0
Initial Reaction		R580-768		1 COA@MNXC3 + 1 MNXM8@MNXC3 + 1 MNXM96415@MNXC3 + 1 NONANOYLCOA@MNXC3 --> 1 HEPTANOYLCOA@MNXC3 + 1 MNXM10@MNXC3 + 1 MNXM1@MNXC3 + 1 MNXM2@MNXC3 + 1 MNXM38@MNXC3	COMPLEX	0	100000	0	Initializing	0
Initial Reaction		R552-569		1 COA@MNXC3 + 1 MNXM8@MNXC3 + 1 MNXM96415@MNXC3 + 1 OCTACOSANOYLCOA@MNXC3 --> 1 HEXACOSANOYLCOA@MNXC3 + 1 MNXM10@MNXC3 + 1 MNXM1@MNXC3 + 1 MNXM2@MNXC3 + 1 MNXM38@MNXC3	COMPLEX	0	100000	0	Initializing	0
Initial Reaction		R557-812		1 COA@MNXC3 + 1 MNXM8@MNXC3 + 1 MNXM96415@MNXC3 + 1 OCTADECANOYLCOA@MNXC3 --> 1 HEXADECANOYLCOA@MNXC3 + 1 MNXM10@MNXC3 + 1 MNXM1@MNXC3 + 1 MNXM2@MNXC3 + 1 MNXM38@MNXC3	COMPLEX	0	100000	0	Initializing	0
Initial Reaction		R562-631		1 COA@MNXC3 + 1 MNXM8@MNXC3 + 1 MNXM96415@MNXC3 + 1 OCTANOYLCOA@MNXC3 --> 1 HEXANOYLCOA@MNXC3 + 1 MNXM10@MNXC3 + 1 MNXM1@MNXC3 + 1 MNXM2@MNXC3 + 1 MNXM38@MNXC3	COMPLEX	0	100000	0	Initializing	0
Initial Reaction		R577-514		1 COA@MNXC3 + 1 MNXM8@MNXC3 + 1 MNXM96415@MNXC3 + 1 PENTADECANOYLCOA@MNXC3 --> 1 MNXM10@MNXC3 + 1 MNXM1@MNXC3 + 1 MNXM2@MNXC3 + 1 MNXM38@MNXC3 + 1 TRIDECANOYLCOA@MNXC3	COMPLEX	0	100000	0	Initializing	0
Initial Reaction		R582-68		1 COA@MNXC3 + 1 MNXM8@MNXC3 + 1 MNXM96415@MNXC3 + 1 PENTANOYLCOA@MNXC3 --> 1 MNXM10@MNXC3 + 1 MNXM1@MNXC3 + 1 MNXM2@MNXC3 + 1 MNXM38@MNXC3 + 1 PROPIONYLCOA@MNXC3	COMPLEX	0	100000	0	Initializing	0
Initial Reaction		R554-355		1 COA@MNXC3 + 1 MNXM8@MNXC3 + 1 MNXM96415@MNXC3 + 1 TETRACOSANOYLCOA@MNXC3 --> 1 DOCOSANOYLCOA@MNXC3 + 1 MNXM10@MNXC3 + 1 MNXM1@MNXC3 + 1 MNXM2@MNXC3 + 1 MNXM38@MNXC3	COMPLEX	0	100000	0	Initializing	0
Initial Reaction		R578-350		1 COA@MNXC3 + 1 MNXM8@MNXC3 + 1 MNXM96415@MNXC3 + 1 TRIDECANOYLCOA@MNXC3 --> 1 MNXM10@MNXC3 + 1 MNXM1@MNXC3 + 1 MNXM2@MNXC3 + 1 MNXM38@MNXC3 + 1 UNDECANOYLCOA@MNXC3	COMPLEX	0	100000	0	Initializing	0
Initial Reaction		R579-274		1 COA@MNXC3 + 1 MNXM8@MNXC3 + 1 MNXM96415@MNXC3 + 1 UNDECANOYLCOA@MNXC3 --> 1 MNXM10@MNXC3 + 1 MNXM1@MNXC3 + 1 MNXM2@MNXC3 + 1 MNXM38@MNXC3 + 1 NONANOYLCOA@MNXC3	COMPLEX	0	100000	0	Initializing	0
Initial Reaction		R103-765		1 COA@MNXC3 + 1 MNXM98@MNXC3 <-- 1 GLX@MNXC3 + 1 MNXM2@MNXC3	Rv1837c	-100000	0	0	Initializing	0
Initial Reaction		R483-808		1 COA@MNXC3 + 1 MYCOTHIOL@MNXC3 <-- 1 CYSNGINS@MNXC3 + 1 MNXM2@MNXC3	Rv0819	-100000	0	0	Initializing	0
Initial Reaction		R716-200		1 COA@MNXC3 + 1 NAGA1P@MNXC3 <==> 1 GA1P@MNXC3 + 1 MNXM2@MNXC3		-100000	100000	0	Initializing	0
Initial Reaction		R203-226		1 COA@MNXC3 + 1 NAGLU@MNXC3 <==> 1 GLU@MNXC3 + 1 MNXM2@MNXC3	Rv2747	-100000	100000	0	Initializing	0
Initial Reaction		R520-293		1 COA@MNXC3 + 1 NONADECANOYLACP@MNXC3 <==> 1 MNXM925@MNXC3 + 1 NONADECANOYLCOA@MNXC3	Rv0649+Rv2244;Rv2243+Rv2244	-100000	100000	0	Initializing	0
Initial Reaction		R252-513		1 COA@MNXC3 + 1 OAHSER@MNXC3 <==> 1 HSER@MNXC3 + 1 MNXM2@MNXC3	Rv3341	-100000	100000	0	Initializing	0
Initial Reaction		R519-613		1 COA@MNXC3 + 1 OCTACOSANOYLACP@MNXC3 <==> 1 MNXM925@MNXC3 + 1 OCTACOSANOYLCOA@MNXC3	Rv0649+Rv2244;Rv2243+Rv2244	-100000	100000	0	Initializing	0
Initial Reaction		R513-156		1 COA@MNXC3 + 1 OCTADECANOYLACP@MNXC3 <==> 1 MNXM925@MNXC3 + 1 OCTADECANOYLCOA@MNXC3	Rv0649+Rv2244;Rv2243+Rv2244	-100000	100000	0	Initializing	0
Initial Reaction		R239-400		1 COA@MNXC3 + 1 OSLHSER@MNXC3 <==> 1 HSER@MNXC3 + 1 SUCCOA@MNXC3		-100000	100000	0	Initializing	0
Initial Reaction		R587-411		1 COA@MNXC3 + 1 PA@MNXC3 <-- 0.1 9HEXADECENOYLCOA@MNXC3 + 0.1 9OCTADECENOYLCOA@MNXC3 + 1 AGL3P@MNXC3 + 0.1 EICOSANOYLCOA@MNXC3 + 0.1 HEXACOSANOYLCOA@MNXC3 + 0.2 HEXADECANOYLCOA@MNXC3 + 0.1 NONADECANOYLCOA@MNXC3 + 0.1 OCTADECANOYLCOA@MNXC3 + 0.1 PENTADECANOYLCOA@MNXC3 + 0.1 TETRACOSANOYLCOA@MNXC3	Rv2182c;Rv2483c	-100000	0	0	Initializing	0
Initial Reaction		R522-278		1 COA@MNXC3 + 1 PENTADECANOYLACP@MNXC3 <==> 1 MNXM925@MNXC3 + 1 PENTADECANOYLCOA@MNXC3	Rv0649+Rv2244;Rv2243+Rv2244	-100000	100000	0	Initializing	0
Initial Reaction		R616-354		1 COA@MNXC3 + 1 PENTAMETHYLTRICONTANOYL@MNXC3 --> 1 PENTAMETHYLTRICONTANOYLCOA@MNXC3	Rv2048c	0	100000	0	Initializing	0
Initial Reaction		R533-3		1 COA@MNXC3 + 1 PROPIONYLACP@MNXC3 <-- 1 MNXM925@MNXC3 + 1 PROPIONYLCOA@MNXC3	Rv0649+Rv2244;Rv2243+Rv2244	-100000	0	0	Initializing	0
Initial Reaction		R78-114		1 COA@MNXC3 + 1 PROPIONYLP@MNXC3 <==> 1 PI@MNXC3 + 1 PROPIONYLCOA@MNXC3	Rv0408	-100000	100000	0	Initializing	0
Initial Reaction		R619-285		1 COA@MNXC3 + 1 RMMALONYLACP@MNXC3 <-- 1 MNXM925@MNXC3 + 1 SMMALONYLCOA@MNXC3	Rv0649+Rv2244;Rv2243+Rv2244	-100000	0	0	Initializing	0
Initial Reaction		R234-394		1 COA@MNXC3 + 1 SAOPIM@MNXC3 <-- 1 SUCCOA@MNXC3 + 1 TETRAHYDRODIPICOLINATE@MNXC3	Rv1201c	-100000	0	0	Initializing	0
Initial Reaction		R517-664		1 COA@MNXC3 + 1 TETRACOSANOYLACP@MNXC3 <==> 1 MNXM925@MNXC3 + 1 TETRACOSANOYLCOA@MNXC3	Rv0649+Rv2244;Rv2243+Rv2244	-100000	100000	0	Initializing	0
Initial Reaction		R510-198		1 COA@MNXC3 + 1 TETRADECANOYLACP@MNXC3 <==> 1 TETRADECANOYLCOA@MNXC3 + 1 MNXM925@MNXC3	Rv0649+Rv2244;Rv2243+Rv2244	-100000	100000	0	Initializing	0
Initial Reaction		R643-138		1 COA@MNXC3 --> 1 MAS@MNXC3		0	100000	0	Initializing	0
Initial Reaction		R398-384		1 COA@MNXC3 --> 1 MNXM925@MNXC3	Rv2523c;Rv2794c	0	100000	0	Initializing	0
Initial Reaction		R458-830		1 COB@MNXC3 + 1 MNXM8@MNXC3 <==> 1 COBII@MNXC3 + 1 MNXM10@MNXC3		-100000	100000	0	Initializing	0
Initial Reaction		R459-759		1 COBII@MNXC3 + 1 MNXM8@MNXC3 <==> 1 COBIII@MNXC3 + 1 MNXM10@MNXC3		-100000	100000	0	Initializing	0
Initial Reaction		R451-115		1 COBIIRINICACIDACDIAMIDE@MNXC3 + 1 MNXM10@MNXC3 --> 1 COBIRINICACIDACDIAMIDE@MNXC3 + 1 MNXM8@MNXC3		0	100000	0	Initializing	0
Initial Reaction		R450-504		1 COBIIRINICACIDACDIAMIDE@MNXC3 + 1 MNXM7@MNXC3 + 1 PI@MNXC3 <-- 1 COII@MNXC3 + 1 HYDROGENOBYRINATEACDIAMIDE@MNXC3 + 1 MNXM3@MNXC3		-100000	0	0	Initializing	0
Initial Reaction		R279-742		1 CPAD5P@MNXC3 <-- 1 NPRAN@MNXC3	Rv1603	-100000	0	0	Initializing	0
Initial Reaction		R482-701		1 CYSNGINS@MNXC3 + 1 MNXM11@MNXC3 + 1 MNXM14@MNXC3 <-- 1 MNXM3@MNXC3 + 1 MNXM55@MNXC3 + 1 NGINS@MNXC3	Rv2130	-100000	0	0	Initializing	0
Initial Reaction		R88-442		1 D6PGC@MNXC3 <-- 1 D6PGL@MNXC3	Rv1445c	-100000	0	0	Initializing	0
Initial Reaction		R87-782		1 D6PGL@MNXC3 + 1 MNXM6@MNXC3 <-- 0.001 F420@MNXC3 + 1 G6P@MNXC3 + 1 MNXM5@MNXC3	Rv1121;Rv1447c	-100000	0	0	Initializing	0
Initial Reaction		R381-477		1 D6RP5P@MNXC3 + 1 FOR@MNXC3 + 1 MNXM11@MNXC3 <-- 1 MNXM51@MNXC3	Rv1415;Rv1940	-100000	0	0	Initializing	0
Initial Reaction		R424-122		1 DA@MNXC3 + 1 MNXM304@MNXC3 <-- 1 H2S@MNXC3 + 1 MNXM1020@MNXC3 + 1 SAM@MNXC3	Rv1589	-100000	0	0	Initializing	0
Initial Reaction		R345-475		1 DA@MNXC3 --> 1 DIN@MNXC3 + 1 NH3@MNXC3	Rv3313c	0	100000	0	Initializing	0
Initial Reaction		R852-33		<-- 1 H@MNXC3		-1	0	0	Initializing	0
Initial Reaction		R571-59		1 DAG@MNXC3 + 1 PI@MNXC3 <-- 1 PA@MNXC3		-100000	0	0	Initializing	0
Initial Reaction		R573-861		1 DAG@MNXC3 --> 0.1 9OCTADECENOATE@MNXC3 + 0.1 EICOSANOATE@MNXC3 + 0.1 HEXACOSANOATE@MNXC3 + 0.2 HEXADECANOATE@MNXC3 + 1 MAG@MNXC3 + 0.1 MNXM3297@MNXC3 + 0.1 NONADECANOATE@MNXC3 + 0.1 OCTADECANOATE@MNXC3 + 0.1 PENTADECANOATE@MNXC3		0	100000	0	Initializing	0
Initial Reaction		R590-396		1 DAG@MNXC3 <-- 1 MNXM297@MNXC3	Rv0217c;Rv0220;Rv0646c;Rv1076;Rv1104;Rv1105;Rv1399c;Rv1400c;Rv1426c;Rv1497;Rv1755c;Rv1900c;Rv1923;Rv2045c;Rv2284;Rv2349c;Rv2350c;Rv2351c;Rv2385;Rv2463;Rv2485c;Rv2970c;Rv3084;Rv3176c;Rv3203;Rv3487c;Rv3775	-100000	0	0	Initializing	0
Initial Reaction		R853-553		<-- 1 H@MNXC3		-1	0	0	Initializing	0
Initial Reaction		R236-709		1 DAPIM@MNXC3 + 1 SUCC@MNXC3 <-- 1 SDAPIM@MNXC3	Rv1202	-100000	0	0	Initializing	0
Initial Reaction		R237-186		1 DAPIM@MNXC3 <==> 1 MDAPIM@MNXC3	Rv2726c	-100000	100000	0	Initializing	0
Initial Reaction		R385-360		1 DB4P@MNXC3 + 1 FOR@MNXC3 <-- 1 RL5P@MNXC3	Rv1940	-100000	0	0	Initializing	0
Initial Reaction		R854-117		<-- 1 H@MNXC3		-1	0	0	Initializing	0
Initial Reaction		R724-871		1 DGLU@MNXC3 + 1 MNXM3@MNXC3 + 1 UDPNANGALA@MNXC3 --> 1 MNXM7@MNXC3 + 1 PI@MNXC3 + 1 UDPNANGALAGLU@MNXC3	Rv2155c	0	100000	0	Initializing	0
Initial Reaction		R713-43		1 DGLU@MNXC3 <-- 1 GLU@MNXC3	Rv1338	-100000	0	0	Initializing	0
Initial Reaction		R5-385		1 DGLYCERATE@MNXC3 + 1 MNXM10@MNXC3 <-- 1 T3@MNXC3 + 1 MNXM8@MNXC3	Rv0458;Rv2858c	-100000	0	0	Initializing	0
Initial Reaction		R6-449		1 DGLYCERATE@MNXC3 + 1 MNXM3@MNXC3 --> 1 3PG@MNXC3 + 1 MNXM7@MNXC3	Rv2205c	0	100000	0	Initializing	0
Initial Reaction		R364-777		1 DHAP@MNXC3 + 1 ISUCC@MNXC3 --> 1 PI@MNXC3 + 1 QA@MNXC3	Rv1594	0	100000	0	Initializing	0
Initial Reaction		R4-23		1 DHAP@MNXC3 + 1 MKH2@MNXC3 <-- 1 GL3P@MNXC3 + 1 MK@MNXC3	Rv2249c;Rv3302c	-100000	0	0	Initializing	0
Initial Reaction		R591-244		1 DHAP@MNXC3 + 1 MNXM10@MNXC3 <==> 1 GL3P@MNXC3 + 1 MNXM8@MNXC3	Rv0564;Rv2982c	-100000	100000	0	Initializing	0
Initial Reaction		R44-452		1 DHAP@MNXC3 + 1 MNXM126@MNXC3 <==> 1 FDP@MNXC3	Rv0363c	-100000	100000	0	Initializing	0
Initial Reaction		R8-528		1 DHAP@MNXC3 + 1 T3@MNXC3 <-- 1 F1P@MNXC3	Rv0363c	-100000	0	0	Initializing	0
Initial Reaction		R45-426		1 DHAP@MNXC3 <==> 1 MNXM126@MNXC3	Rv1438	-100000	100000	0	Initializing	0
Initial Reaction		R303-591		1 DHF@MNXC3 + 1 DTMP@MNXC3 <==> 1 METTHF@MNXC3 + 1 MNXM234@MNXC3	Rv2764c	-100000	100000	0	Initializing	0
Initial Reaction		R408-259		1 DHF@MNXC3 + 1 MNXM6@MNXC3 --> 1 MNXM5@MNXC3 + 1 MNXM79@MNXC3	Rv2763c	0	100000	0	Initializing	0
Initial Reaction		R407-210		1 DHF@MNXC3 + 1 MNXM7@MNXC3 + 1 PI@MNXC3 <-- 1 DHPT@MNXC3 + 1 GLU@MNXC3 + 1 MNXM3@MNXC3	Rv2447c	-100000	0	0	Initializing	0
Initial Reaction		R184-48		1 DHLIPOYLPROTEIN@MNXC3 + 1 METTHF@MNXC3 + 1 NH3@MNXC3 <-- 1 MNXM79@MNXC3 + 1 SAP@MNXC3	Rv2211c	-100000	0	0	Initializing	0
Initial Reaction		R187-741		1 DHLIPOYLPROTEIN@MNXC3 + 1 MNXM8@MNXC3 <==> 1 LIPOYLPROTEIN@MNXC3 + 1 MNXM10@MNXC3	Rv0462;Rv3303c	-100000	100000	0	Initializing	0
Initial Reaction		R213-45		1 DHMVA@MNXC3 --> 1 OMVAL@MNXC3	Rv0189c	0	100000	0	Initializing	0
Initial Reaction		R273-224		1 DHSK@MNXC3 + 1 MNXM6@MNXC3 --> 1 MNXM5@MNXC3 + 1 SME@MNXC3	Rv2552c	0	100000	0	Initializing	0
Initial Reaction		R272-841		1 DHSK@MNXC3 <-- 1 DQT@MNXC3	Rv2537c	-100000	0	0	Initializing	0
Initial Reaction		DAT-628		1 DIACYLTREHALOSE@MNXC3 + 1.38 MNXM925@MNXC3 <-- 1.38 MYCOLIPENOYLACP@MNXC3 + 0.69 TRE6P@MNXC3		-100000	0	0	Initializing	0
Initial Reaction		R218-821		1 DIHYDROXYMETHYLPENTANOATE@MNXC3 --> 1 OXOMETHYLPENTANOATE@MNXC3	Rv0189c	0	100000	0	Initializing	0
Initial Reaction		DIM-731		1 DIM@MNXC3 <-- 0.436 DICYTO@MNXC3	Rv2936+Rv2937+Rv2938+Rv2942	-100000	0	0	Initializing	0
Initial Reaction		R265-852		1 DIMGP@MNXC3 + 1 GLU@MNXC3 + 1 MNXM365@MNXC3 <-- 1 MNXM37@MNXC3 + 1 PRLP@MNXC3	Rv1602	-100000	0	0	Initializing	0
Initial Reaction		R266-339		1 DIMGP@MNXC3 --> 1 IMACP@MNXC3	Rv1601	0	100000	0	Initializing	0
Initial Reaction		R654-41		1 DICYTO@MNXC3 + 2 MAS@MNXC3 <-- 2 MYCOCEROSOYLMAS@MNXC3 + 1 PTC@MNXC3	Rv2939	-100000	0	0	Initializing	0
Initial Reaction		R337-283		1 DIN@MNXC3 + 1 PI@MNXC3 <==> 1 DR1P@MNXC3 + 1 HYXN@MNXC3	Rv3307	-100000	100000	0	Initializing	0
Initial Reaction		R855-673		<-- 1 H@MNXC3		-1	0	0	Initializing	0
Initial Reaction		R54-214		1 DLIPO@MNXC3 + 1 MNXM8@MNXC3 <==> 1 LIPO@MNXC3 + 1 MNXM10@MNXC3	Rv0462	-100000	100000	0	Initializing	0
Initial Reaction		R418-196		1 DMK@MNXC3 + 1 SAM@MNXC3 --> 1 MKH2@MNXC3 + 1 SAH@MNXC3		0	100000	0	Initializing	0
Initial Reaction		R686-531		1 DMPP@MNXC3 + 1 IPP@MNXC3 --> 1 GPP@MNXC3 + 1 MNXM11@MNXC3	Rv2173;Rv3383c;Rv3398c	0	100000	0	Initializing	0
Initial Reaction		R685-229		1 DMPP@MNXC3 <==> 1 IPP@MNXC3	Rv1745c	-100000	100000	0	Initializing	0
Initial Reaction		DNA-77		1 DNA@MNXC3 + 3.24 MNXM11@MNXC3 + 4.44 MNXM7@MNXC3 + 4.44 PI@MNXC3 <-- 0.557 DTTP@MNXC3 + 0.557 MNXM286@MNXC3 + 1.061 MNXM344@MNXC3 + 1.061 MNXM360@MNXC3 + 4.44 MNXM3@MNXC3		-100000	0	0	Initializing	0
Initial Reaction		R290-643		1 DOROA@MNXC3 + 1 O2@MNXC3 --> 1 H2O2@MNXC3 + 1 OROA@MNXC3	Rv2139	0	100000	0	Initializing	0
Initial Reaction		R396-414		1 DPCOA@MNXC3 + 1 MNXM11@MNXC3 <-- 1 4PPNTE@MNXC3 + 1 MNXM3@MNXC3	Rv2965c	-100000	0	0	Initializing	0
Initial Reaction		R14-739		1 DPP@MNXC3 + 1 GDPMAN@MNXC3 --> 1 MNXM30@MNXC3 + 1 PPM@MNXC3	Rv2051c	0	100000	0	Initializing	0
Initial Reaction		R695-746		1 DPP@MNXC3 + 1 MNXM91@MNXC3 --> 1 DPPPR@MNXC3 + 1 MNXM11@MNXC3	Rv3806c	0	100000	0	Initializing	0
Initial Reaction		R730-465		1 DPP@MNXC3 + 1 PEPTIDOGLYCAN@MNXC3 <-- 1 LIPID2AMIDATED@MNXC3		-100000	0	0	Initializing	0
Initial Reaction		R700-290		1 DPP@MNXC3 + 1 UDPNAG@MNXC3 --> 1 MNXM80@MNXC3 + 1 NAGDPP@MNXC3		0	100000	0	Initializing	0
Initial Reaction		R727-725		1 DPP@MNXC3 + 1 UDPNANGAGMDAPIMAA@MNXC3 <==> 1 LIPID1@MNXC3 + 1 MNXM80@MNXC3	Rv2156c	-100000	100000	0	Initializing	0
Initial Reaction		R694-864		1 DPP@MNXC3 <-- 1 FPP@MNXC3 + 7 IPP@MNXC3	Rv2361c	-100000	0	0	Initializing	0
Initial Reaction		R696-838		1 DPPPR@MNXC3 --> 1 DPPR@MNXC3 + 1 PI@MNXC3		0	100000	0	Initializing	0
Initial Reaction		R271-843		1 DQT@MNXC3 + 1 PI@MNXC3 <-- 1 3DDAH7P@MNXC3	Rv2538c	-100000	0	0	Initializing	0
Initial Reaction		R338b-58		1 DR1P@MNXC3 <==> 1 R5P@MNXC3	Rv3068c	-100000	100000	0	Initializing	0
Initial Reaction		R98-536		1 DR5P@MNXC3 + 1 MNXM7@MNXC3 <-- 1 MNXM3@MNXC3 + 1 RIB@MNXC3	Rv2436	-100000	0	0	Initializing	0
Initial Reaction		R856-578		<-- 1 H@MNXC3		-1	0	0	Initializing	0
Initial Reaction		R709-595		1 DTDP4DH6DGLC@MNXC3 --> 1 DTDP4DH6DMAN@MNXC3	Rv3465	0	100000	0	Initializing	0
Initial Reaction		R708-153		1 DTDP4DH6DGLC@MNXC3 <==> 1 DTDPGLC@MNXC3	Rv3464;Rv3468;Rv3634c;Rv3784	-100000	100000	0	Initializing	0
Initial Reaction		R710-190		1 DTDP4DH6DMAN@MNXC3 + 1 MNXM6@MNXC3 --> 1 DTDPRHAM@MNXC3 + 1 MNXM5@MNXC3	Rv3260c	0	100000	0	Initializing	0
Initial Reaction		R305-780		1 DTDP@MNXC3 + 1 MNXM3@MNXC3 <==> 1 DTTP@MNXC3 + 1 MNXM7@MNXC3	Rv2445c	-100000	100000	0	Initializing	0
Initial Reaction		R304-814		1 DTDP@MNXC3 + 1 MNXM7@MNXC3 <==> 1 DTMP@MNXC3 + 1 MNXM3@MNXC3	Rv3247c	-100000	100000	0	Initializing	0
Initial Reaction		R661-221		1 DTDP@MNXC3 + 1 PHDIMRHAM1@MNXC3 <-- 1 DTDPRHAM@MNXC3 + 1 PHDIM@MNXC3	Rv2962c	-100000	0	0	Initializing	0
Initial Reaction		R662-143		1 DTDP@MNXC3 + 1 PHDIMRHAM2@MNXC3 <-- 1 DTDPRHAM@MNXC3 + 1 PHDIMRHAM1@MNXC3	Rv2958c	-100000	0	0	Initializing	0
Initial Reaction		R701-158		1 DTDP@MNXC3 + 1 RHAMNAGDPP@MNXC3 <-- 1 DTDPRHAM@MNXC3 + 1 NAGDPP@MNXC3	Rv1525;Rv3265c	-100000	0	0	Initializing	0
Initial Reaction		R707-519		1 DTDPGLC@MNXC3 + 1 MNXM11@MNXC3 <-- 1 DTTP@MNXC3 + 1 G1P@MNXC3	Rv0334	-100000	0	0	Initializing	0
Initial Reaction		R302-730		1 DTMP@MNXC3 + 1 MNXM79@MNXC3 + 1 MNXM96415@MNXC3 <==> 1 METTHF@MNXC3 + 1 MNXM1@MNXC3 + 1 MNXM234@MNXC3 + 1 MNXM38@MNXC3	Rv2754c	-100000	100000	0	Initializing	0
Initial Reaction		R857-287		<-- 1 H@MNXC3		-1	0	0	Initializing	0
Initial Reaction		R679-430		1 DX5P@MNXC3 + 1 MNXM6@MNXC3 --> 1 MDE4P@MNXC3 + 1 MNXM5@MNXC3	Rv2870c	0	100000	0	Initializing	0
Initial Reaction		R470-342		1 DX5P@MNXC3 + 1 TSCOSHTYR@MNXC3 --> 1 HEMT@MNXC3 + 1 TSPROTEIN@MNXC3	Rv0417	0	100000	0	Initializing	0
Initial Reaction		R622-555		1 D3HYDROXYC22ACYLACP@MNXC3 --> 1 TRANSDELTA2ENOYLC22ACYLACP@MNXC3	Rv0098;Rv0130	0	100000	0	Initializing	0
Initial Reaction		R95-546		1 E4P@MNXC3 + 0.001 THI@MNXC3 + 1 X5P@MNXC3 --> 1 F6P@MNXC3 + 1 MNXM126@MNXC3	Rv1449c	0	100000	0	Initializing	0
Initial Reaction		R97-791		1 E4P@MNXC3 + 1 F6P@MNXC3 <==> 1 MNXM126@MNXC3 + 1 S7P@MNXC3	Rv1448c	-100000	100000	0	Initializing	0
Initial Reaction		R270-489		1 E4P@MNXC3 + 1 PEP@MNXC3 --> 1 3DDAH7P@MNXC3 + 1 PI@MNXC3	Rv2178c	0	100000	0	Initializing	0
Initial Reaction		R96-96		1 E4P@MNXC3 + 1 X5P@MNXC3 <-- 1 F6P@MNXC3 + 1 MNXM126@MNXC3 + 0.001 THI@MNXC3	Rv1449c	-100000	0	0	Initializing	0
Initial Reaction		R484-245		1 ELECTROPHILE@MNXC3 + 1 MYCOTHIOL@MNXC3 --> 1 H2X@MNXC3 + 1 MYCOTHIOLSCONJUGATE@MNXC3		0	100000	0	Initializing	0
Initial Reaction		R858-786		<-- 1 H@MNXC3		-1	0	0	Initializing	0
Initial Reaction		R900-191		1 F1P@MNXC3 + 1 PYR@MNXC3 <-- 1 MNXM1380@MNXC3 + 1 PEP@MNXC3		-1	0	0	Initializing	0
Initial Reaction		R479-646		<-- 5 GLU@MNXC3 + 5 MNXM3@MNXC3	Rv3261+Rv3263	-100000	0	0	Initializing	0
Initial Reaction		R478-388		1 F420@MNXC3 + 1 MNXM113@MNXC3 <-- 1 FO@MNXC3 + 1 LPPG@MNXC3	Rv3261+Rv3262	-100000	0	0	Initializing	0
Initial Reaction		R899-282		1 F6P@MNXC3 + 1 PYR@MNXC3 <-- 1 MNXM1380@MNXC3 + 1 PEP@MNXC3		-1	0	0	Initializing	0
Initial Reaction		R712-389		1 F6P@MNXC3 + 1 MNXM37@MNXC3 <==> 1 GA6P@MNXC3 + 1 GLU@MNXC3	Rv3436c	-100000	100000	0	Initializing	0
Initial Reaction		R42__R41-635		1 F6P@MNXC3 + 1 MNXM3@MNXC3 --> 1 FDP@MNXC3 + 1 MNXM7@MNXC3	Rv2029c	0	100000	0	Initializing	0
Initial Reaction		R42__R41-636		1 F6P@MNXC3 + 1 MNXM3@MNXC3 --> 1 FDP@MNXC3 + 1 MNXM7@MNXC3	Rv2029c;Rv3010c	0	100000	0	Initializing	0
Initial Reaction		R714-427		1 F6P@MNXC3 + 1 NH3@MNXC3 <==> 1 GA6P@MNXC3		-100000	100000	0	Initializing	0
Initial Reaction		R43-497		1 F6P@MNXC3 + 1 PI@MNXC3 <-- 1 FDP@MNXC3	Rv1099c	-100000	0	0	Initializing	0
Initial Reaction		R40-178		1 F6P@MNXC3 <==> 1 G6P@MNXC3	Rv0946c	-100000	100000	0	Initializing	0
Initial Reaction		R11-593		1 F6P@MNXC3 <==> 1 MAN6P@MNXC3	Rv3255c	-100000	100000	0	Initializing	0
Initial Reaction		R39-641		1 F6P@MNXC3 <==> 1 bDG6P@MNXC3	Rv0946c	-100000	100000	0	Initializing	0
Initial Reaction		R124-458		1 FE2@MNXC3 + 1 MNXM5@MNXC3 <==> 1 FE3@MNXC3 + 1 MNXM6@MNXC3	Rv3106	-100000	100000	0	Initializing	0
Initial Reaction		R438-516		1 FE2@MNXC3 + 1 PROTOPORPHYRINIX@MNXC3 --> 1 PROTOHEMEFE2@MNXC3	Rv1485	0	100000	0	Initializing	0
Initial Reaction		R316-164		1 FGAM@MNXC3 + 1 GLU@MNXC3 + 1 MNXM7@MNXC3 + 1 PI@MNXC3 <-- 1 FGAR@MNXC3 + 1 MNXM37@MNXC3 + 1 MNXM3@MNXC3	Rv0803	-100000	0	0	Initializing	0
Initial Reaction		R315-468		1 FGAR@MNXC3 + 1 MNXM79@MNXC3 <-- 1 FTHF@MNXC3 + 1 GAR@MNXC3	Rv0956	-100000	0	0	Initializing	0
Initial Reaction		R477-453		1 FO@MNXC3 + 1 NH3@MNXC3 <-- 1 4HPP@MNXC3 + 1 A6RP@MNXC3	Rv1173	-100000	0	0	Initializing	0
Initial Reaction		R688-526		1 FPP@MNXC3 + 1 IPP@MNXC3 --> 1 GGPP@MNXC3 + 1 MNXM11@MNXC3	Rv3398c	0	100000	0	Initializing	0
Initial Reaction		R687-813		1 FPP@MNXC3 + 1 MNXM11@MNXC3 <-- 1 GPP@MNXC3 + 1 IPP@MNXC3	Rv1086	-100000	0	0	Initializing	0
Initial Reaction		R439-792		1 FPP@MNXC3 + 1 PROTOHEMEFE2@MNXC3 --> 1 HEMEFE2@MNXC3 + 1 MNXM11@MNXC3		0	100000	0	Initializing	0
Initial Reaction		R321-296		1 FTHF@MNXC3 + 1 MNXM365@MNXC3 <==> 1 MNXM79@MNXC3 + 1 PRFICA@MNXC3	Rv0957	-100000	100000	0	Initializing	0
Initial Reaction		R107-249		1 FTHF@MNXC3 <==> 1 METHF@MNXC3	Rv3356c	-100000	100000	0	Initializing	0
Initial Reaction		R193-608		1 FUACAC@MNXC3 <==> 1 MACAC@MNXC3		-100000	100000	0	Initializing	0
Initial Reaction		R21-10		1 G1P@MNXC3 + 1 MNXM121@MNXC3 --> 1 MNXM11@MNXC3 + 1 UDPG@MNXC3	Rv0993	0	100000	0	Initializing	0
Initial Reaction		R38-503		1 G1P@MNXC3 <==> 1 G6P@MNXC3	Rv3068c	-100000	100000	0	Initializing	0
Initial Reaction		R33-316		1 G6P@MNXC3 + 1 MNXM7@MNXC3 <-- 1 MNXM105@MNXC3 + 1 MNXM3@MNXC3	Rv0650	-100000	0	0	Initializing	0
Initial Reaction		R27-576		1 G6P@MNXC3 + 1 UDPG@MNXC3 --> 1 MNXM17@MNXC3 + 1 TRE6P@MNXC3	Rv3490	0	100000	0	Initializing	0
Initial Reaction		R35-585		1 G6P@MNXC3 + 1 n1POLYP@MNXC3 <-- 1 MNXM105@MNXC3 + 1 nPOLYP@MNXC3	Rv2702	-100000	0	0	Initializing	0
Initial Reaction		R37-334		1 G6P@MNXC3 <==> 1 bDG6P@MNXC3	Rv0946c	-100000	100000	0	Initializing	0
Initial Reaction		R715-250		1 GA1P@MNXC3 <==> 1 GA6P@MNXC3	Rv3068c	-100000	100000	0	Initializing	0
Initial Reaction		R861-159		<-- 1 H@MNXC3		-1	0	0	Initializing	0
Initial Reaction		R19-102		1 GAL1P@MNXC3 + 1 MNXM121@MNXC3 --> 1 MNXM11@MNXC3 + 1 UDPGAL@MNXC3	Rv0618;Rv0619	0	100000	0	Initializing	0
Initial Reaction		R18-270		1 GAL1P@MNXC3 + 1 MNXM7@MNXC3 <-- 1 GLAC@MNXC3 + 1 MNXM3@MNXC3	Rv0620	-100000	0	0	Initializing	0
Initial Reaction		R702-539		1 GALACTANDPP@MNXC3 + 30 MNXM17@MNXC3 <==> 1 RHAMNAGDPP@MNXC3 + 30 UDPGALF@MNXC3	Rv3808c	-100000	100000	0	Initializing	0
Initial Reaction		R314-473		1 GAR@MNXC3 + 1 MNXM7@MNXC3 + 1 PI@MNXC3 <-- 1 MNXM29@MNXC3 + 1 MNXM3@MNXC3 + 1 PRAM@MNXC3	Rv0772	-100000	0	0	Initializing	0
Initial Reaction		R17-215		1 GDPDHDOGAL@MNXC3 + 1 MNXM6@MNXC3 --> 1 GDPFUC@MNXC3 + 1 MNXM5@MNXC3	Rv1512	0	100000	0	Initializing	0
Initial Reaction		R16-754		1 GDPDHDOGAL@MNXC3 <-- 1 GDPDHDOMAN@MNXC3	Rv1512	-100000	0	0	Initializing	0
Initial Reaction		R15-851		1 GDPDHDOMAN@MNXC3 <-- 1 GDPMAN@MNXC3	Rv0112;Rv1511	-100000	0	0	Initializing	0
Initial Reaction		R13-175		1 GDPMAN@MNXC3 + 1 PI@MNXC3 <-- 1 MAN1P@MNXC3 + 1 MNXM51@MNXC3	Rv3264c	-100000	0	0	Initializing	0
Initial Reaction		R689-13		1 GGPP@MNXC3 + 1 IPP@MNXC3 --> 1 MNXM11@MNXC3 + 1 PPPP@MNXC3	Rv3398c	0	100000	0	Initializing	0
Initial Reaction		R1-253		1 GL3P@MNXC3 + 1 MNXM7@MNXC3 <-- 1 GL@MNXC3 + 1 MNXM3@MNXC3	Rv3696c	-100000	0	0	Initializing	0
Initial Reaction		R862-434		<-- 1 H@MNXC3		-1	0	0	Initializing	0
Initial Reaction		R104-644		1 GLAL@MNXC3 + 1 MNXM8@MNXC3 --> 1 GLYCOLATE@MNXC3 + 1 MNXM10@MNXC3		0	100000	0	Initializing	0
Initial Reaction		R429-444		1 GLU1SEMIALD@MNXC3 + 1 MNXM5@MNXC3 <-- 1 MNXM6@MNXC3 + 1 TRNAGLU@MNXC3	Rv0509	-100000	0	0	Initializing	0
Initial Reaction		R430-242		1 GLU1SEMIALD@MNXC3 --> 1 5AMINOLEVULINATE@MNXC3	Rv0524	0	100000	0	Initializing	0
Initial Reaction		R142-380		1 GLU@MNXC3 + 1 MNXM10@MNXC3 <-- 1 MNXM8@MNXC3 + 1 P5C@MNXC3	Rv1187	-100000	0	0	Initializing	0
Initial Reaction		R356-776		1 GLU@MNXC3 + 1 MNXM113@MNXC3 + 1 MNXM11@MNXC3 + 1 MNXM14@MNXC3 <-- 1 MNXM37@MNXC3 + 1 MNXM3@MNXC3 + 1 XMP@MNXC3	Rv3396c	-100000	0	0	Initializing	0
Initial Reaction		R370-110		1 GLU@MNXC3 + 1 MNXM11@MNXC3 + 1 MNXM14@MNXC3 + 1 MNXM8@MNXC3 <-- 1 MNXM37@MNXC3 + 1 MNXM3@MNXC3 + 1 NAAD@MNXC3	Rv2438c	-100000	0	0	Initializing	0
Initial Reaction		R313-294		1 GLU@MNXC3 + 1 MNXM11@MNXC3 + 1 PRAM@MNXC3 <-- 1 MNXM37@MNXC3 + 1 MNXM91@MNXC3	Rv0808	-100000	0	0	Initializing	0
Initial Reaction		R409-131		1 GLU@MNXC3 + 1 MNXM3@MNXC3 + 1 MNXM79@MNXC3 --> 1 MNXM7@MNXC3 + 1 PI@MNXC3 + 1 THFG@MNXC3	Rv2447c	0	100000	0	Initializing	0
Initial Reaction		R196-541		1 GLU@MNXC3 + 1 MNXM3@MNXC3 + 1 NH3@MNXC3 --> 1 MNXM37@MNXC3 + 1 MNXM7@MNXC3 + 1 PI@MNXC3	Rv1878;Rv2220;Rv2860c	0	100000	0	Initializing	0
Initial Reaction		R199-120		1 GLU@MNXC3 + 1 MNXM3@MNXC3 --> 1 GLUP@MNXC3 + 1 MNXM7@MNXC3	Rv2439c	0	100000	0	Initializing	0
Initial Reaction		R428-797		1 GLU@MNXC3 + 1 MNXM3@MNXC3 --> 1 MNXM11@MNXC3 + 1 MNXM14@MNXC3 + 1 TRNAGLU@MNXC3	Rv2992c	0	100000	0	Initializing	0
Initial Reaction		R295-358		1 GLU@MNXC3 + 1 MNXM63@MNXC3 + 1 MNXM7@MNXC3 + 1 PI@MNXC3 <-- 1 MNXM121@MNXC3 + 1 MNXM37@MNXC3 + 1 MNXM3@MNXC3	Rv1699	-100000	0	0	Initializing	0
Initial Reaction		R410-142		1 GLU@MNXC3 + 1 MNXM79@MNXC3 <-- 1 THFG@MNXC3		-100000	0	0	Initializing	0
Initial Reaction		R207-155		1 GLU@MNXC3 + 1 NAORN@MNXC3 <==> 1 NAGLU@MNXC3 + 1 ORN@MNXC3	Rv1653	-100000	100000	0	Initializing	0
Initial Reaction		R248-573		1 GLU@MNXC3 + 1 PHP@MNXC3 <==> 1 3PSER@MNXC3 + 1 AKG@MNXC3	Rv0884c	-100000	100000	0	Initializing	0
Initial Reaction		R864-724		<-- 1 H@MNXC3		-1	0	0	Initializing	0
Initial Reaction		R865-88		<-- 1 H@MNXC3		-1	0	0	Initializing	0
Initial Reaction		GLUCAN-575		1 GLUCAN@MNXC3 <-- 5.5 MNXM105@MNXC3		-100000	0	0	Initializing	0
Initial Reaction		R200-64		1 GLUGSAL@MNXC3 + 1 MNXM5@MNXC3 + 1 PI@MNXC3 <-- 1 GLUP@MNXC3 + 1 MNXM6@MNXC3	Rv2427c	-100000	0	0	Initializing	0
Initial Reaction		R201-860		1 GLUGSAL@MNXC3 <==> 1 P5C@MNXC3		-100000	100000	0	Initializing	0
Initial Reaction		R105-252		1 GLYCOLATE@MNXC3 + 1 O2@MNXC3 --> 1 H2O2@MNXC3 + 1 GLX@MNXC3	Rv1257c	0	100000	0	Initializing	0
Initial Reaction		R334-872		1 GN@MNXC3 + 1 MNXM91@MNXC3 --> 1 MNXM113@MNXC3 + 1 MNXM11@MNXC3	Rv3624c	0	100000	0	Initializing	0
Initial Reaction		R341-129		1 GN@MNXC3 + 1 R1P@MNXC3 <==> 1 GSN@MNXC3 + 1 PI@MNXC3	Rv3307	-100000	100000	0	Initializing	0
Initial Reaction		R867-149		<-- 1 H@MNXC3		-1	0	0	Initializing	0
Initial Reaction		R189-525		1 H2S@MNXC3 + 1 PYR@MNXC3 + 1 NH3@MNXC3 <-- 1 MNXM55@MNXC3	Rv1464	-100000	0	0	Initializing	0
Initial Reaction		R255-61		1 H2S@MNXC3 + 1 OSLHSER@MNXC3 --> 1 HCYS@MNXC3 + 1 SUCC@MNXC3	Rv1079	0	100000	0	Initializing	0
Initial Reaction		R872-50		1 H@MNXC3 -->		0	1	0	Initializing	0
Initial Reaction		R873-263		1 H@MNXC3 -->		0	1	0	Initializing	0
Initial Reaction		R876-113		1 H@MNXC3 -->		0	1	0	Initializing	0
Initial Reaction		R863-361		1 H@MNXC3 -->		0	1	0	Initializing	0
Initial Reaction		R883__R884-343		1 H@MNXC3 <==>		-1	0	0	Initializing	0
Initial Reaction		R883__R884-344		1 H@MNXC3 <==>	Rv2281	0	1	0	Initializing	0
Initial Reaction		R868__R869-121		1 H@MNXC3 <==>		-1	1	0	Initializing	0
Initial Reaction		R874__R875-599		1 H@MNXC3 <==>		-1	1	0	Initializing	0
Initial Reaction		R891__R892-863		1 H@MNXC3 <==>		-1	1	0	Initializing	0
Initial Reaction		R897__R898-40		1 H@MNXC3 <==>		-1	1	0	Initializing	0
Initial Reaction		R885-601		1 H@MNXC3 -->		0	1	0	Initializing	0
Initial Reaction		R870__R871-799		1 H@MNXC3 <==>		-1	1	0	Initializing	0
Initial Reaction		R866-505		1 H@MNXC3 -->		0	1	0	Initializing	0
Initial Reaction		R886__R887-588		1 H@MNXC3 <==>		-1	1	0	Initializing	0
Initial Reaction		R894-586		1 H@MNXC3 -->		0	1	0	Initializing	0
Initial Reaction		R877__R878-486		1 H@MNXC3 <==>		-1	1	0	Initializing	0
Initial Reaction		R893-199		1 H@MNXC3 -->		0	1	0	Initializing	0
Initial Reaction		R881-432		1 H@MNXC3 -->		0	1	0	Initializing	0
Initial Reaction		R802-239		1 H@MNXC3 -->	Rv1737c	0	1	0	Initializing	0
Initial Reaction		R801-366		1 H@MNXC3 -->	Rv1737c	0	1	0	Initializing	0
Initial Reaction		R882-241		1 H@MNXC3 -->		0	1	0	Initializing	0
Initial Reaction		R890-391		1 H@MNXC3 <--		-1	0	0	Initializing	0
Initial Reaction		R895-127		1 H@MNXC3 -->		0	1	0	Initializing	0
Initial Reaction		R896-56		1 H@MNXC3 -->		0	1	0	Initializing	0
Initial Reaction		R131-75		1 H@MNXC3 + 2 PI@MNXC3 <-- 1 MNXM11@MNXC3	Rv3628	-100000	0	0	Initializing	0
Initial Reaction		R241-619		1 HCYS@MNXC3 + 1 PYR@MNXC3 + 1 NH3@MNXC3 <-- 1 LLCT@MNXC3	MT3443	-100000	0	0	Initializing	0
Initial Reaction		R257-260		1 HCYS@MNXC3 + 1 MNXM53@MNXC3 --> 1 LLCT@MNXC3	Rv1077	0	100000	0	Initializing	0
Initial Reaction		R245-459		1 HCYS@MNXC3 + 1 MTHF@MNXC3 <==> 1 MNXM61@MNXC3 + 1 MNXM79@MNXC3	Rv1133c	-100000	100000	0	Initializing	0
Initial Reaction		R242-386		1 HCYS@MNXC3 + 1 SAM@MNXC3 --> 1 MNXM61@MNXC3 + 1 SAH@MNXC3	Rv2458	0	100000	0	Initializing	0
Initial Reaction		R471-147		1 HEMT@MNXC3 + 1 MNXM3@MNXC3 --> 1 MNXM7@MNXC3 + 1 MPET@MNXC3		0	100000	0	Initializing	0
Initial Reaction		R692-614		1 HEPPP@MNXC3 + 1 IPP@MNXC3 --> 1 MNXM11@MNXC3 + 1 OPP@MNXC3		0	100000	0	Initializing	0
Initial Reaction		R691-621		1 HEPPP@MNXC3 + 1 MNXM11@MNXC3 <-- 1 HPPP@MNXC3 + 1 IPP@MNXC3	Rv0562	-100000	0	0	Initializing	0
Initial Reaction		R173-357		1 HIBUT@MNXC3 + 1 MNXM8@MNXC3 --> 1 METHYMALONATE@MNXC3 + 1 MNXM10@MNXC3	Rv0751c;Rv1144	0	100000	0	Initializing	0
Initial Reaction		R171-6		1 HIBUTCOA@MNXC3 <-- 1 MACRCOA@MNXC3	Rv0905;Rv1070c;Rv1472;Rv2486	-100000	0	0	Initializing	0
Initial Reaction		R268-609		1 HISOL@MNXC3 + 1 PI@MNXC3 <-- 1 HISOLP@MNXC3	Rv1601	-100000	0	0	Initializing	0
Initial Reaction		R269-566		1 HISOL@MNXC3 + 2 MNXM8@MNXC3 --> 2 MNXM10@MNXC3 + 1 MNXM134@MNXC3	Rv1599	0	100000	0	Initializing	0
Initial Reaction		R684-615		1 HMB4PP@MNXC3 + 1 MNXM10@MNXC3 --> 1 IPP@MNXC3 + 1 MNXM8@MNXC3	Rv1110;Rv3382c	0	100000	0	Initializing	0
Initial Reaction		R683-618		1 HMB4PP@MNXC3 + 1 MNXM8@MNXC3 <-- 1 MDECPP@MNXC3 + 1 MNXM10@MNXC3	Rv2868c	-100000	0	0	Initializing	0
Initial Reaction		R154-680		1 HMBUTCOA@MNXC3 + 1 MNXM8@MNXC3 --> 1 MAACCOA@MNXC3 + 1 MNXM10@MNXC3	Rv1144;Rv3774	0	100000	0	Initializing	0
Initial Reaction		R153-592		1 HMBUTCOA@MNXC3 <-- 1 2MBECOA@MNXC3	Rv0905;Rv1070c;Rv1472;Rv2486	-100000	0	0	Initializing	0
Initial Reaction		R164		1 HMGLUTCOA@MNXC3 <-- 1 MGLUTCOA@MNXC3		-99999	99999	0	Initializing	0
Initial Reaction		R192-112		1 HOMOGEN@MNXC3 + 1 O2@MNXC3 --> 1 MACAC@MNXC3		0	100000	0	Initializing	0
Initial Reaction		R690-493		1 HPPP@MNXC3 + 1 MNXM11@MNXC3 <-- 1 IPP@MNXC3 + 1 PPPP@MNXC3		-100000	0	0	Initializing	0
Initial Reaction		R230-368		1 HSER@MNXC3 + 1 MNXM3@MNXC3 --> 1 MNXM7@MNXC3 + 1 PHSER@MNXC3	Rv1296	0	100000	0	Initializing	0
Initial Reaction		R448-853		1 HYDROGENOBYRINATE@MNXC3 <-- 1 PRECORIN8X@MNXC3	Rv2065	-100000	0	0	Initializing	0
Initial Reaction		R141-565		1 HYDROXYAKG@MNXC3 <==> 1 GLX@MNXC3 + 1 PYR@MNXC3	Rv1223	-100000	100000	0	Initializing	0
Initial Reaction		R139-271		1 HYDROXYGLU@MNXC3 + 1 MNXM10@MNXC3 <-- 1 MNXM8@MNXC3 + 1 P5C@MNXC3	Rv1187	-100000	0	0	Initializing	0
Initial Reaction		R335-9		1 HYXN@MNXC3 + 1 MNXM91@MNXC3 --> 1 MNXM11@MNXC3 + 1 MNXM125@MNXC3	Rv3624c	0	100000	0	Initializing	0
Initial Reaction		R339-171		1 HYXN@MNXC3 + 1 R1P@MNXC3 <==> 1 INS@MNXC3 + 1 PI@MNXC3	Rv3307	-100000	100000	0	Initializing	0
Initial Reaction		R170-30		1 IBUTCOA@MNXC3 + 1 MK@MNXC3 --> 1 MACRCOA@MNXC3 + 1 MKH2@MNXC3	Rv3140	0	100000	0	Initializing	0
Initial Reaction		R485-606		1 ICHOR@MNXC3 --> 1 PYR@MNXC3 + 1 SAL@MNXC3		0	100000	0	Initializing	0
Initial Reaction		R102-584		1 ICIT@MNXC3 --> 1 GLX@MNXC3 + 1 SUCC@MNXC3	Rv0467;Rv1915+Rv1916	0	100000	0	Initializing	0
Initial Reaction		R281-803		1 IGP@MNXC3 + 1 MNXM53@MNXC3 --> 1 MNXM126@MNXC3 + 1 MNXM94@MNXC3	Rv1612+Rv1613	0	100000	0	Initializing	0
Initial Reaction		R480-751		1 IP@MNXC3 + 1 UDPNAG@MNXC3 --> 1 MNXM17@MNXC3 + 1 NAGINS@MNXC3 + 1 PI@MNXC3	Rv0486	0	100000	0	Initializing	0
Initial Reaction		R23-62		1 IP@MNXC3 --> 1 MI@MNXC3 + 1 PI@MNXC3	Rv2701c	0	100000	0	Initializing	0
Initial Reaction		R22-610		1 IP@MNXC3 <==> 1 bDG6P@MNXC3	Rv0046c;Rv1822+Rv2612c	-100000	100000	0	Initializing	0
Initial Reaction		R693-817		1 IPP@MNXC3 + 1 OPP@MNXC3 --> 1 MNXM11@MNXC3 + 1 NPP@MNXC3		0	100000	0	Initializing	0
Initial Reaction		R175-773		1 ISUCC@MNXC3 --> 1 NH3@MNXC3 + 1 OA@MNXC3		0	100000	0	Initializing	0
Initial Reaction		R70-720		1 LAC@MNXC3 + 1 MNXM8@MNXC3 <==> 1 MNXM10@MNXC3 + 1 PYR@MNXC3	Rv0728c	-100000	100000	0	Initializing	0
Initial Reaction		R728-435		1 LIPID1@MNXC3 + 1 UDPNAG@MNXC3 --> 1 LIPID2@MNXC3 + 1 MNXM17@MNXC3	Rv2153c	0	100000	0	Initializing	0
Initial Reaction		R729-721		1 LIPID2@MNXC3 + 1 MNXM3@MNXC3 + 1 NH3@MNXC3 --> 1 LIPID2AMIDATED@MNXC3 + 1 MNXM7@MNXC3 + 1 PI@MNXC3		0	100000	0	Initializing	0
Initial Reaction		R160-303		1 LIPO@MNXC3 + 1 MOP@MNXC3 --> 1 3MBUTLIPO@MNXC3 + 1 CO2@MNXC3	Rv2496c+Rv2497c	0	100000	0	Initializing	0
Initial Reaction		R150-579		1 LIPO@MNXC3 + 1 OXOMETHYLPENTANOATE@MNXC3 --> 1 2MBUTLIPO@MNXC3 + 1 CO2@MNXC3	Rv2496c+Rv2497c	0	100000	0	Initializing	0
Initial Reaction		R475-133		1 LLAC@MNXC3 + 1 MNXM51@MNXC3 --> 1 2PHOSPHOLLACTATE@MNXC3 + 1 MNXM30@MNXC3		0	100000	0	Initializing	0
Initial Reaction		R71-699		1 LLAC@MNXC3 + 1 MNXM8@MNXC3 <==> 1 MNXM10@MNXC3 + 1 PYR@MNXC3	Rv0694;Rv1872c	-100000	100000	0	Initializing	0
Initial Reaction		R240-47		1 LLCT@MNXC3 + 1 SUCC@MNXC3 <-- 1 MNXM55@MNXC3 + 1 OSLHSER@MNXC3	Rv1079	-100000	0	0	Initializing	0
Initial Reaction		R258__R181-522		1 LLCT@MNXC3 <==> 1 MNXM55@MNXC3 + 1 NH3@MNXC3 + 1 OBUT@MNXC3	Rv1079	-100000	100000	0	Initializing	0
Initial Reaction		R476-275		1 LPPG@MNXC3 + 1 MNXM11@MNXC3 <-- 1 2PHOSPHOLLACTATE@MNXC3 + 1 MNXM51@MNXC3		-100000	0	0	Initializing	0
Initial Reaction		R574-582		1 MAG@MNXC3 --> 0.1 9OCTADECENOATE@MNXC3 + 0.1 EICOSANOATE@MNXC3 + 0.1 HEXACOSANOATE@MNXC3 + 0.2 HEXADECANOATE@MNXC3 + 1 GL@MNXC3 + 0.1 MNXM3297@MNXC3 + 0.1 NONADECANOATE@MNXC3 + 0.1 OCTADECANOATE@MNXC3 + 0.1 PENTADECANOATE@MNXC3	Rv0183;Rv2854	0	100000	0	Initializing	0
Initial Reaction		R472-234		1 MAHMPPP@MNXC3 + 1 MPET@MNXC3 --> 1 MNXM11@MNXC3 + 1 THIP@MNXC3	Rv0414c	0	100000	0	Initializing	0
Initial Reaction		R12-273		1 MAN1P@MNXC3 <==> 1 MAN6P@MNXC3	Rv3257c;Rv3308	-100000	100000	0	Initializing	0
Initial Reaction		R901-517		1 MAN6P@MNXC3 + 1 PYR@MNXC3 <-- 1 MAN@MNXC3 + 1 PEP@MNXC3		-1	0	0	Initializing	0
Initial Reaction		R10-683		1 MAN@MNXC3 <==> 1 MNXM1380@MNXC3		-100000	100000	0	Initializing	0
Initial Reaction		R492-91		1 MBT@MNXC3 + 5 MBTHOLO@MNXC3 <-- 1 MBTASAL@MNXC3 + 1 MBTBSER@MNXC3 + 1 MBTCDHBA@MNXC3 + 1 MBTELYS@MNXC3 + 1 MBTFLYS@MNXC3		-100000	0	0	Initializing	0
Initial Reaction		R487-300		1 MBTASAL@MNXC3 + 1 MNXM11@MNXC3 + 1 MNXM14@MNXC3 <-- 1 MBTHOLO@MNXC3 + 1 MNXM3@MNXC3 + 1 SAL@MNXC3	Rv2384	-100000	0	0	Initializing	0
Initial Reaction		R488-540		1 MBTBSER@MNXC3 + 1 MNXM11@MNXC3 + 1 MNXM14@MNXC3 <-- 1 MBTHOLO@MNXC3 + 1 MNXM3@MNXC3 + 1 MNXM53@MNXC3	Rv2383c	-100000	0	0	Initializing	0
Initial Reaction		R489-150		1 MBTELYS@MNXC3 + 1 MNXM11@MNXC3 + 1 MNXM14@MNXC3 <-- 1 MBTHOLO@MNXC3 + 1 MNXM3@MNXC3 + 1 MNXM78@MNXC3	Rv2380c	-100000	0	0	Initializing	0
Initial Reaction		R490-412		1 MBTFLYS@MNXC3 + 1 MNXM11@MNXC3 + 1 MNXM14@MNXC3 <-- 1 MBTHOLO@MNXC3 + 1 MNXM3@MNXC3 + 1 MNXM78@MNXC3	Rv2380c	-100000	0	0	Initializing	0
Initial Reaction		R725-831		1 MDAPIM@MNXC3 + 1 MNXM3@MNXC3 + 1 UDPNANGALAGLU@MNXC3 --> 1 MNXM7@MNXC3 + 1 PI@MNXC3 + 1 UDPNANGAGMDAPIM@MNXC3	Rv2158c	0	100000	0	Initializing	0
Initial Reaction		R682-462		1 MDECPP@MNXC3 + 1 MNXM31@MNXC3 <-- 1 2PCDPMDE@MNXC3	Rv3581c	-100000	0	0	Initializing	0
Initial Reaction		R106-351		1 METHF@MNXC3 + 1 MNXM6@MNXC3 <==> 1 METTHF@MNXC3 + 1 MNXM5@MNXC3	Rv3356c	-100000	100000	0	Initializing	0
Initial Reaction		R85-326		1 METHYLISOCITRATE@MNXC3 --> 1 PYR@MNXC3 + 1 SUCC@MNXC3	Rv0467;Rv1915+Rv1916	0	100000	0	Initializing	0
Initial Reaction		R84-802		1 METHYLISOCITRATE@MNXC3 <-- 1 2METHYLCISACONITATE@MNXC3	Rv1475c	-100000	0	0	Initializing	0
Initial Reaction		R108-352		1 METTHF@MNXC3 + 1 MNXM1@MNXC3 + 1 MNXM38@MNXC3 --> 1 MNXM96415@MNXC3 + 1 MTHF@MNXC3		0	100000	0	Initializing	0
Initial Reaction		R185-545		1 METTHF@MNXC3 + 1 MNXM29@MNXC3 <==> 1 MNXM53@MNXC3 + 1 MNXM79@MNXC3	Rv0070c;Rv1093	-100000	100000	0	Initializing	0
Initial Reaction		R163-212		1 MGLUTCOA@MNXC3 + 0.999 MNXM304@MNXC3 <-- 1 3MBECOA@MNXC3 + 1 BIOTINCO2@MNXC3	Rv0904c;Rv0974c;Rv2247;Rv2502c;Rv3280;Rv3799c	-100000	0	0	Initializing	0
Initial Reaction		R120-227		1 MK@MNXC3 + 1 MNXM10@MNXC3 --> 1 MKH2@MNXC3 + 1 MNXM8@MNXC3	Rv0392c;Rv1854c	0	100000	0	Initializing	0
Initial Reaction		R121-824		1 MK@MNXC3 + 1 MNXM6@MNXC3 --> 1 MKH2@MNXC3 + 1 MNXM5@MNXC3	Rv3303c	0	100000	0	Initializing	0
Initial Reaction		R122-247		1 MK@MNXC3 + 1 SUCC@MNXC3 <==> 1 MKH2@MNXC3 + 1 MNXM93@MNXC3	Rv3316+Rv3317+Rv3318+Rv3319	-100000	100000	0	Initializing	0
Initial Reaction		R28-130		1 MLT@MNXC3 + 1 PI@MNXC3 --> 1 TETRADECANOYLCOA@MNXC3 + 1 bDG1P@MNXC3	Rv3401	0	100000	0	Initializing	0
Initial Reaction		R24-836		1 MLT@MNXC3 --> 2 MNXM105@MNXC3	Rv2471	0	100000	0	Initializing	0
Initial Reaction		R30-194		1 MLT@MNXC3 <==> 1 TRE@MNXC3		-100000	100000	0	Initializing	0
Initial Reaction		R423-80		1 MNXM1020@MNXC3 + 1 MNXM7@MNXC3 <-- 1 78DIAMINONONANOATE@MNXC3 + 1 CO2@MNXC3 + 1 MNXM3@MNXC3	Rv1570	-100000	0	0	Initializing	0
Initial Reaction		R111-537		1 MNXM105630@MNXC3 + 1 MNXM14@MNXC3 + 1 OTHIO@MNXC3 <-- 1 MNXM287@MNXC3 + 1 RTHIO@MNXC3	Rv2392	-100000	0	0	Initializing	0
Initial Reaction		R25-161		1 MNXM105@MNXC3 + 1 MNXM1380@MNXC3 <-- 1 MNXM25@MNXC3	Rv2471	-100000	0	0	Initializing	0
Initial Reaction		R9-703		1 MNXM105@MNXC3 <==> 1 MNXM1380@MNXC3		-100000	100000	0	Initializing	0
Initial Reaction		R570-793		1 MNXM10@MNXC3 + 1 DODECANOYLCOA@MNXC3 <-- 1 MNXM8@MNXC3 + 1 TRANSDELTA2HYDROXYDODECANOYLCOA@MNXC3	COMPLEX	-100000	0	0	Initializing	0
Initial Reaction		R3-625		1 MNXM10@MNXC3 + 1 T3@MNXC3 <==> 1 GL@MNXC3 + 1 MNXM8@MNXC3	Rv0162c	-100000	100000	0	Initializing	0
Initial Reaction		R379__R376-336		1 MNXM10@MNXC3 + 1 MNXM5@MNXC3 <==> 1 MNXM6@MNXC3 + 1 MNXM8@MNXC3	Rv0155+Rv0156+Rv0157	-100000	100000	0	Initializing	0
Initial Reaction		R379__R376-337		1 MNXM10@MNXC3 + 1 MNXM5@MNXC3 <==> 1 MNXM6@MNXC3 + 1 MNXM8@MNXC3	Rv2713;Rv3303c	-100000	0	0	Initializing	0
Initial Reaction		R202-220		1 MNXM10@MNXC3 + 1 MNXM6@MNXC3 + 2 P5C@MNXC3 <==> 2 MNXM114@MNXC3 + 1 MNXM5@MNXC3 + 1 MNXM8@MNXC3	Rv0500	-100000	100000	0	Initializing	0
Initial Reaction		R65-445		1 MNXM10@MNXC3 + 1 OA@MNXC3 <==> 1 MNXM8@MNXC3 + 1 MNXM98@MNXC3	Rv1240	-100000	100000	0	Initializing	0
Initial Reaction		R247-747		1 MNXM10@MNXC3 + 1 PHP@MNXC3 <-- 1 3PG@MNXC3 + 1 MNXM8@MNXC3	Rv2996c	-100000	0	0	Initializing	0
Initial Reaction		R355-438		1 MNXM10@MNXC3 + 1 XMP@MNXC3 <-- 1 MNXM125@MNXC3 + 1 MNXM8@MNXC3	Rv1843c+Rv3410c+Rv3411c	-100000	0	0	Initializing	0
Initial Reaction		R328-451		1 MNXM113@MNXC3 + 1 MNXM286@MNXC3 <==> 1 MNXM30@MNXC3 + 1 MNXM374@MNXC3	Rv1389	-100000	100000	0	Initializing	0
Initial Reaction		R357-204		1 MNXM113@MNXC3 + 1 MNXM3@MNXC3 <==> 1 MNXM30@MNXC3 + 1 MNXM7@MNXC3	Rv1389	-100000	100000	0	Initializing	0
Initial Reaction		R326-761		1 MNXM113@MNXC3 <-- 1 MNXM665@MNXC3		-100000	0	0	Initializing	0
Initial Reaction		R138-105		1 MNXM114@MNXC3 + 1 MNXM96415@MNXC3 --> 1 MNXM1@MNXC3 + 1 MNXM38@MNXC3 + 1 P5C@MNXC3	Rv1188	0	100000	0	Initializing	0
Initial Reaction		R389-456		1 MNXM119@MNXC3 + 1 MNXM1@MNXC3 + 1 MNXM3@MNXC3 --> 1 MNXM11@MNXC3 + 1 MNXM96415@MNXC3	Rv2786c	0	100000	0	Initializing	0
Initial Reaction		R388-70		1 MNXM119@MNXC3 + 1 MNXM7@MNXC3 <-- 1 MNXM1@MNXC3 + 1 MNXM3@MNXC3 + 1 RIBFLAV@MNXC3	Rv2786c	-100000	0	0	Initializing	0
Initial Reaction		R460-277		1 MNXM11@MNXC3 + 1 MNXM14@MNXC3 + 1 MNXM53@MNXC3 + 1 MOADCOSH@MNXC3 <-- 1 MNXM3@MNXC3 + 1 MNXM55@MNXC3 + 1 MOADCOOH@MNXC3	Rv3025c+Rv3206c	-100000	0	0	Initializing	0
Initial Reaction		R369-288		1 MNXM11@MNXC3 + 1 MNXM14@MNXC3 + 1 MNXM8@MNXC3 <-- 1 MNXM3@MNXC3 + 1 NAAD@MNXC3 + 1 NH3@MNXC3	Rv2438c	-100000	0	0	Initializing	0
Initial Reaction		R69-604		1 MNXM11@MNXC3 + 1 MNXM14@MNXC3 + 1 PEP@MNXC3 <-- 1 PYR@MNXC3 + 1 MNXM3@MNXC3 + 1 PI@MNXC3	Rv1127c	-100000	0	0	Initializing	0
Initial Reaction		R392-743		1 MNXM11@MNXC3 + 1 MNXM14@MNXC3 + 1 PNTO@MNXC3 <-- 1 MNXM3@MNXC3 + 1 PANT@MNXC3 + 1 bALA@MNXC3	Rv3602c	-100000	0	0	Initializing	0
Initial Reaction		R301-289		1 MNXM11@MNXC3 + 1 MNXM234@MNXC3 <-- 1 MNXM452@MNXC3	Rv2697c	-100000	0	0	Initializing	0
Initial Reaction		R323-331		1 MNXM11@MNXC3 + 1 MNXM243@MNXC3 <-- 1 MNXM3@MNXC3	Rv1625c	-100000	0	0	Initializing	0
Initial Reaction		R308-868		1 MNXM11@MNXC3 + 1 MNXM266@MNXC3 <-- 1 MNXM360@MNXC3		-100000	0	0	Initializing	0
Initial Reaction		R109-382		1 MNXM11@MNXC3 + 1 MNXM287@MNXC3 <-- 1 MNXM3@MNXC3 + 1 SLF@MNXC3	Rv1285	-100000	0	0	Initializing	0
Initial Reaction		R348-533		1 MNXM11@MNXC3 + 1 MNXM30@MNXC3 <-- 1 ppGpp@MNXC3	Rv2583c	-100000	0	0	Initializing	0
Initial Reaction		R346-645		1 MNXM11@MNXC3 + 1 MNXM546@MNXC3 <-- 1 MNXM344@MNXC3		-100000	0	0	Initializing	0
Initial Reaction		R324-424		1 MNXM11@MNXC3 + 1 MNXM665@MNXC3 <-- 1 MNXM51@MNXC3	Rv2435c	-100000	0	0	Initializing	0
Initial Reaction		R311__R312-534		1 MNXM11@MNXC3 + 1 MNXM80@MNXC3 <==> 1 MNXM91@MNXC3 + 1 URA@MNXC3	Rv3309c	-100000	100000	0	Initializing	0
Initial Reaction		R375-559		1 MNXM11@MNXC3 + 1 MNXM8@MNXC3 <-- 1 MNXM3@MNXC3 + 1 NAMN@MNXC3	Rv2421c	-100000	0	0	Initializing	0
Initial Reaction		R464-219		1 MNXM11@MNXC3 + 1 MOLYBDOPTERINGDP@MNXC3 <-- 1 MNXM51@MNXC3 + 1 MOLYBDENUM@MNXC3	Rv2453c	-100000	0	0	Initializing	0
Initial Reaction		R368-321		1 MNXM11@MNXC3 + 1 NAAD@MNXC3 <-- 1 MNXM3@MNXC3 + 1 NACN@MNXC3	Rv2421c	-100000	0	0	Initializing	0
Initial Reaction		R367-706		1 MNXM11@MNXC3 + 1 NACN@MNXC3 <-- 1 MNXM91@MNXC3 + 1 NAC@MNXC3	Rv0573c	-100000	0	0	Initializing	0
Initial Reaction		R291-781		1 MNXM11@MNXC3 + 1 OMP@MNXC3 <-- 1 MNXM91@MNXC3 + 1 OROA@MNXC3	Rv0382c	-100000	0	0	Initializing	0
Initial Reaction		R259-772		1 MNXM11@MNXC3 + 1 PI@MNXC3 + 1 SAM@MNXC3 <-- 1 MNXM3@MNXC3 + 1 MNXM61@MNXC3	Rv1392	-100000	0	0	Initializing	0
Initial Reaction		R262-20		1 MNXM11@MNXC3 + 1 PRBAMP@MNXC3 <-- 1 PRBATP@MNXC3	Rv2122c	-100000	0	0	Initializing	0
Initial Reaction		R261-563		1 MNXM11@MNXC3 + 1 PRBATP@MNXC3 <-- 1 MNXM3@MNXC3 + 1 MNXM91@MNXC3	Rv2121c	-100000	0	0	Initializing	0
Initial Reaction		R461-406		1 MNXM11@MNXC3 + 1 PRECURSOR@MNXC3 <-- 1 MNXM51@MNXC3	Rv3109+Rv3111+Rv3116	-100000	0	0	Initializing	0
Initial Reaction		R717-492		1 MNXM11@MNXC3 + 1 UDPNAG@MNXC3 <-- 1 MNXM121@MNXC3 + 1 NAGA1P@MNXC3	Rv1018c	-100000	0	0	Initializing	0
Initial Reaction		R336-63		1 MNXM11@MNXC3 + 1 XMP@MNXC3 <-- 1 MNXM91@MNXC3 + 1 XAN@MNXC3		-100000	0	0	Initializing	0
Initial Reaction		R130-552		1 MNXM11@MNXC3 --> 2 PI@MNXC3	Rv3628	0	100000	0	Initializing	0
Initial Reaction		R296-499		1 MNXM121@MNXC3 + 1 MNXM3@MNXC3 + 1 NH3@MNXC3 --> 1 MNXM63@MNXC3 + 1 MNXM7@MNXC3 + 1 PI@MNXC3	Rv1699	0	100000	0	Initializing	0
Initial Reaction		R294-740		1 MNXM121@MNXC3 + 1 MNXM7@MNXC3 <==> 1 MNXM17@MNXC3 + 1 MNXM3@MNXC3	Rv2445c	-100000	100000	0	Initializing	0
Initial Reaction		R322-85		1 MNXM125@MNXC3 <==> 1 PRFICA@MNXC3	Rv0957	-100000	100000	0	Initializing	0
Initial Reaction		R46-333		1 MNXM126@MNXC3 + 1 MNXM8@MNXC3 + 1 PI@MNXC3 <==> 1 13PDG@MNXC3 + 1 MNXM10@MNXC3	Rv1436	-100000	100000	0	Initializing	0
Initial Reaction		R94-109		1 MNXM126@MNXC3 + 1 S7P@MNXC3 + 0.001 THI@MNXC3 --> 1 R5P@MNXC3 + 1 X5P@MNXC3	Rv1449c	0	100000	0	Initializing	0
Initial Reaction		R93		1 MNXM126@MNXC3 + 1 S7P@MNXC3 <-- 1 R5P@MNXC3 + 0.001 THI@MNXC3 + 1 X5P@MNXC3		-99999	99999	0	Initializing	0
Initial Reaction		R178-95		1 MNXM142@MNXC3 + 1 MNXM8@MNXC3 --> 1 2A3KB@MNXC3 + 1 MNXM10@MNXC3	Rv2259	0	100000	0	Initializing	0
Initial Reaction		R231-714		1 MNXM142@MNXC3 + 1 PI@MNXC3 <-- 1 PHSER@MNXC3	Rv1295	-100000	0	0	Initializing	0
Initial Reaction		R215-225		1 MNXM142@MNXC3 --> 1 NH3@MNXC3 + 1 OBUT@MNXC3	Rv1559	0	100000	0	Initializing	0
Initial Reaction		R351-104		1 MNXM14@MNXC3 + 1 MNXM3@MNXC3 <==> 2 MNXM7@MNXC3	Rv0733	-100000	100000	0	Initializing	0
Initial Reaction		R287-413		1 MNXM14@MNXC3 + 1 MNXM91@MNXC3 <==> 1 MNXM3@MNXC3 + 1 R5P@MNXC3	Rv1017c	-100000	100000	0	Initializing	0
Initial Reaction		R380-648		1 MNXM14@MNXC3 + 1 NAMN@MNXC3 <-- 1 MNXM8@MNXC3	Rv3199c	-100000	0	0	Initializing	0
Initial Reaction		R113-216		1 MNXM14@MNXC3 + 1 PI@MNXC3 <-- 1 PAP@MNXC3		-100000	0	0	Initializing	0
Initial Reaction		R347-325		1 MNXM14@MNXC3 + 1 ppGpp@MNXC3 <-- 1 MNXM3@MNXC3 + 1 MNXM51@MNXC3	Rv2583c	-100000	0	0	Initializing	0
Initial Reaction		R325-408		1 MNXM14@MNXC3 <-- 1 MNXM243@MNXC3		-100000	0	0	Initializing	0
Initial Reaction		R34-550		1 bDG6P@MNXC3 + 1 MNXM7@MNXC3 <-- 1 MNXM3@MNXC3 + 1 TETRADECANOYLCOA@MNXC3	Rv0650	-100000	0	0	Initializing	0
Initial Reaction		R36-35		1 bDG6P@MNXC3 + 1 n1POLYP@MNXC3 <-- 1 TETRADECANOYLCOA@MNXC3 + 1 nPOLYP@MNXC3	Rv2702	-100000	0	0	Initializing	0
Initial Reaction		R29-39		1 bDG6P@MNXC3 <==> 1 bDG1P@MNXC3	Rv3400	-100000	100000	0	Initializing	0
Initial Reaction		R293-106		1 MNXM17@MNXC3 + 1 MNXM7@MNXC3 <==> 1 MNXM3@MNXC3 + 1 MNXM80@MNXC3	Rv1712	-100000	100000	0	Initializing	0
Initial Reaction		R330-567		1 MNXM17@MNXC3 + 1 O2@MNXC3 + 1 RTHIO@MNXC3 --> 1 MNXM572@MNXC3 + 1 OTHIO@MNXC3	Rv3048c+Rv3051c	0	100000	0	Initializing	0
Initial Reaction		R123-687		1 MNXM1@MNXC3 + 1 MNXM38@MNXC3 + 1 MNXM93@MNXC3 <==> 1 MNXM96415@MNXC3 + 1 SUCC@MNXC3	Rv1552+Rv1553+Rv1554+Rv1555;Rv3316+Rv3317+Rv3318+Rv3319	-100000	100000	0	Initializing	0
Initial Reaction		R110-657		1 MNXM1@MNXC3 + 1 MNXM49@MNXC3 + 1 MNXM7@MNXC3 <-- 1 MNXM287@MNXC3 + 1 MNXM3@MNXC3	Rv1286	-100000	0	0	Initializing	0
Initial Reaction		R377-185		1 MNXM1@MNXC3 + 1 MNXM5@MNXC3 + 1 MNXM7@MNXC3 <-- 1 MNXM3@MNXC3 + 1 MNXM8@MNXC3	Rv1695	-100000	0	0	Initializing	0
Initial Reaction		R51-174		1 PYR@MNXC3 + 1 MNXM3@MNXC3 <-- 1 MNXM7@MNXC3 + 1 PEP@MNXC3	Rv1617	-100000	0	0	Initializing	0
Initial Reaction		R188-422		1 PYR@MNXC3 + 1 NH3@MNXC3 <-- 1 MNXM53@MNXC3	Rv0069c	-100000	0	0	Initializing	0
Initial Reaction		R902-538		1 PYR@MNXC3 + 1 TRE6P@MNXC3 <-- 1 PEP@MNXC3 + 1 TRE@MNXC3		-1	0	0	Initializing	0
Initial Reaction		R306-165		1 MNXM220@MNXC3 + 1 MNXM3@MNXC3 <==> 1 MNXM63@MNXC3 + 1 MNXM7@MNXC3	Rv2445c	-100000	100000	0	Initializing	0
Initial Reaction		R307-87		1 MNXM220@MNXC3 + 1 MNXM7@MNXC3 <==> 1 MNXM31@MNXC3 + 1 MNXM3@MNXC3	Rv1712	-100000	100000	0	Initializing	0
Initial Reaction		R297-855		1 MNXM220@MNXC3 + 1 O2@MNXC3 + 1 RTHIO@MNXC3 --> 1 MNXM411@MNXC3 + 1 OTHIO@MNXC3	Rv3048c+Rv3051c	0	100000	0	Initializing	0
Initial Reaction		R2-639		1 GL@MNXC3 + 1 MNXM5@MNXC3 <==> 1 T3@MNXC3 + 1 MNXM6@MNXC3	Rv0564;Rv2982c;Rv3045	-100000	100000	0	Initializing	0
Initial Reaction		R309-649		1 MNXM266@MNXC3 + 1 MNXM3@MNXC3 <==> 1 MNXM411@MNXC3 + 1 MNXM7@MNXC3	Rv1712	-100000	100000	0	Initializing	0
Initial Reaction		R354-286		1 MNXM286@MNXC3 + 1 MNXM7@MNXC3 <==> 1 MNXM374@MNXC3 + 1 MNXM3@MNXC3	Rv2445c	-100000	100000	0	Initializing	0
Initial Reaction		R358-52		1 MNXM30@MNXC3 + 1 MNXM3@MNXC3 <==> 1 MNXM51@MNXC3 + 1 MNXM7@MNXC3	Rv2445c	-100000	100000	0	Initializing	0
Initial Reaction		R359-551		1 MNXM30@MNXC3 + 1 O2@MNXC3 + 1 RTHIO@MNXC3 --> 1 MNXM436@MNXC3 + 1 OTHIO@MNXC3	Rv3048c+Rv3051c	0	100000	0	Initializing	0
Initial Reaction		R361-542		1 MNXM344@MNXC3 + 1 MNXM7@MNXC3 <==> 1 MNXM3@MNXC3 + 1 MNXM436@MNXC3	Rv2445c	-100000	100000	0	Initializing	0
Initial Reaction		R437-172		1 MNXM351@MNXC3 + 1.5 O2@MNXC3 --> 1 PROTOPORPHYRINIX@MNXC3	Rv1300;Rv2677	0	100000	0	Initializing	0
Initial Reaction		R299-32		1 MNXM360@MNXC3 + 1 MNXM7@MNXC3 <-- 1 MNXM3@MNXC3 + 1 MNXM411@MNXC3	Rv2445c	-100000	0	0	Initializing	0
Initial Reaction		R300-854		1 MNXM360@MNXC3 --> 1 MNXM452@MNXC3 + 1 NH3@MNXC3	Rv0321	0	100000	0	Initializing	0
Initial Reaction		R320-312		1 MNXM365@MNXC3 + 1 MNXM93@MNXC3 <==> 1 SAICAR@MNXC3	Rv0777	-100000	100000	0	Initializing	0
Initial Reaction		R352-717		1 MNXM374@MNXC3 + 1 OTHIO@MNXC3 <-- 1 MNXM7@MNXC3 + 1 O2@MNXC3 + 1 RTHIO@MNXC3	Rv3048c+Rv3051c	-100000	0	0	Initializing	0
Initial Reaction		R327-431		1 MNXM3@MNXC3 + 1 MNXM546@MNXC3 <==> 1 MNXM436@MNXC3 + 1 MNXM7@MNXC3	Rv1389	-100000	100000	0	Initializing	0
Initial Reaction		R329-454		1 MNXM3@MNXC3 + 1 MNXM572@MNXC3 <==> 1 MNXM452@MNXC3 + 1 MNXM7@MNXC3	Rv2445c	-100000	100000	0	Initializing	0
Initial Reaction		R373-84		1 MNXM3@MNXC3 + 1 NACD@MNXC3 --> 1 MNXM7@MNXC3 + 1 NACN@MNXC3	Rv0410c	0	100000	0	Initializing	0
Initial Reaction		R204-139		1 MNXM3@MNXC3 + 1 NAGLU@MNXC3 --> 1 MNXM7@MNXC3 + 1 NAGLUP@MNXC3	Rv1654	0	100000	0	Initializing	0
Initial Reaction		R374-318		1 MNXM3@MNXC3 + 1 NAMD@MNXC3 --> 1 MNXM7@MNXC3 + 1 NAMN@MNXC3		0	100000	0	Initializing	0
Initial Reaction		R617-710		1 MNXM3@MNXC3 + 1 PENTAMETHYLTRICONTANOYLCOA@MNXC3 --> 1 MNXM7@MNXC3 + 1 PHOSPHOPENTAMETHYLTRICONTANOYLCOA@MNXC3		0	100000	0	Initializing	0
Initial Reaction		R393-415		1 MNXM3@MNXC3 + 1 PNTO@MNXC3 --> 1 4PPNTO@MNXC3 + 1 MNXM7@MNXC3	Rv1092c	0	100000	0	Initializing	0
Initial Reaction		R79-423		1 MNXM3@MNXC3 + 1 PROPANOATE@MNXC3 --> 1 MNXM7@MNXC3 + 1 PROPIONYLP@MNXC3	Rv0409	0	100000	0	Initializing	0
Initial Reaction		R7-488		1 MNXM3@MNXC3 + 1 RIB@MNXC3 --> 1 MNXM7@MNXC3 + 1 R5P@MNXC3	Rv2436	0	100000	0	Initializing	0
Initial Reaction		R274-383		1 MNXM3@MNXC3 + 1 SME@MNXC3 --> 1 MNXM7@MNXC3 + 1 SME3P@MNXC3	Rv2539c	0	100000	0	Initializing	0
Initial Reaction		R132-12		1 MNXM3@MNXC3 + 1 n1POLYP@MNXC3 <==> 1 MNXM7@MNXC3 + 1 nPOLYP@MNXC3	Rv2984	-100000	100000	0	Initializing	0
Initial Reaction		R820-481		1 MNXM3@MNXC3 --> 1 MNXM7@MNXC3		0	1	0	Initializing	0
Initial Reaction		R843__R842__R841__R840__R839__R838__R837__R836__R835__R834__R833__R832__R831__R830__R829__R828__R827__R826__R825__R824__R823__R822__R821__R129-873		1 MNXM3@MNXC3 --> 1 MNXM7@MNXC3 + 1 PI@MNXC3		0	15	0	Initializing	0
Initial Reaction		R843__R842__R841__R840__R839__R838__R837__R836__R835__R834__R833__R832__R831__R830__R829__R828__R827__R826__R825__R824__R823__R822__R821__R129-874		1 MNXM3@MNXC3 --> 1 MNXM7@MNXC3 + 1 PI@MNXC3	Rv0411c	0	1	0	Initializing	0
Initial Reaction		R843__R842__R841__R840__R839__R838__R837__R836__R835__R834__R833__R832__R831__R830__R829__R828__R827__R826__R825__R824__R823__R822__R821__R129-875		1 MNXM3@MNXC3 --> 1 MNXM7@MNXC3 + 1 PI@MNXC3	Rv0411c+Rv2565	0	1	0	Initializing	0
Initial Reaction		R843__R842__R841__R840__R839__R838__R837__R836__R835__R834__R833__R832__R831__R830__R829__R828__R827__R826__R825__R824__R823__R822__R821__R129-876		1 MNXM3@MNXC3 --> 1 MNXM7@MNXC3 + 1 PI@MNXC3	Rv0928+Rv0930+Rv0933;Rv0929+Rv0930+Rv0932c+Rv0933;Rv0933+Rv0934+Rv0935+Rv0936	0	1	0	Initializing	0
Initial Reaction		R843__R842__R841__R840__R839__R838__R837__R836__R835__R834__R833__R832__R831__R830__R829__R828__R827__R826__R825__R824__R823__R822__R821__R129-877		1 MNXM3@MNXC3 --> 1 MNXM7@MNXC3 + 1 PI@MNXC3	Rv0933+Rv0934+Rv0935+Rv0936	0	1	0	Initializing	0
Initial Reaction		R843__R842__R841__R840__R839__R838__R837__R836__R835__R834__R833__R832__R831__R830__R829__R828__R827__R826__R825__R824__R823__R822__R821__R129-878		1 MNXM3@MNXC3 --> 1 MNXM7@MNXC3 + 1 PI@MNXC3	Rv1811	1	1.000100e+00	0	Initializing	0
Initial Reaction		R668-556		1 MNXM49@MNXC3 --> 1 PAP@MNXC3	Rv1373;Rv2267c;Rv3529c	0	100000	0	Initializing	0
Initial Reaction		R249-846		1 MNXM53@MNXC3 + 1 PI@MNXC3 <-- 1 3PSER@MNXC3	Rv3042c	-100000	0	0	Initializing	0
Initial Reaction		R432-535		1 MNXM547@MNXC3 + 4 NH3@MNXC3 <-- 4 PORPHOBILILOGIN@MNXC3	Rv0510	-100000	0	0	Initializing	0
Initial Reaction		R433-71		1 MNXM547@MNXC3 --> 1 UROPORPHYRINOGENIII@MNXC3	Rv0511	0	100000	0	Initializing	0
Initial Reaction		R205-292		1 MNXM5@MNXC3 + 1 NAGLUS@MNXC3 + 1 PI@MNXC3 <-- 1 MNXM6@MNXC3 + 1 NAGLUP@MNXC3	Rv1652	-100000	0	0	Initializing	0
Initial Reaction		R657-560		1 MNXM5@MNXC3 + 1 PPTT@MNXC3 <-- 1 MNXM6@MNXC3 + 1 PHENOLPHTHIODIOLONE@MNXC3	Rv2951c	-100000	0	0	Initializing	0
Initial Reaction		R446-92		1 MNXM5@MNXC3 + 1 PRECORIN6Y@MNXC3 <-- 1 MNXM6@MNXC3 + 1 PRECORIN6X@MNXC3	Rv2070c	-100000	0	0	Initializing	0
Initial Reaction		R652-659		1 MNXM5@MNXC3 + 1 PTT@MNXC3 <-- 1 MNXM6@MNXC3 + 1 PHTHIODIOLONE@MNXC3	Rv2951c	-100000	0	0	Initializing	0
Initial Reaction		R137-441		1 MNXM5@MNXC3 + 1 SUCCSAL@MNXC3 --> 1 MNXM6@MNXC3 + 1 SUCC@MNXC3	Rv0234c;Rv1731	0	100000	0	Initializing	0
Initial Reaction		R719-689		1 MNXM5@MNXC3 + 1 UDPNAM@MNXC3 <-- 1 MNXM6@MNXC3 + 1 UDPNAGPEE@MNXC3	Rv0482	-100000	0	0	Initializing	0
Initial Reaction		R722-233		1 MNXM5@MNXC3 + 1 UDPNGM@MNXC3 <-- 1 MNXM6@MNXC3 + 1 UDPNAM@MNXC3	Rv3818	-100000	0	0	Initializing	0
Initial Reaction		R378-49		1 MNXM5@MNXC3 --> 1 MNXM8@MNXC3 + 1 PI@MNXC3		0	100000	0	Initializing	0
Initial Reaction		R454-254		1 MNXM629@MNXC3 <-- 1 1AMINOPROPAN2OL@MNXC3 + 1 ADENOSYLCOBRATE@MNXC3	Rv2231c	-100000	0	0	Initializing	0
Initial Reaction		R310-801		1 MNXM6@MNXC3 + 1 OTHIO@MNXC3 --> 1 MNXM8@MNXC3 + 1 RTHIO@MNXC3	Rv3913	0	100000	0	Initializing	0
Initial Reaction		R465-583		1 MNXM76@MNXC3 --> 1 TSCOSHTYR@MNXC3		0	100000	0	Initializing	0
Initial Reaction		R285-97		1 MNXM8@MNXC3 + 1 PHEN@MNXC3 --> 1 4HPP@MNXC3 + 1 CO2@MNXC3 + 1 MNXM10@MNXC3	Rv3754	0	100000	0	Initializing	0
Initial Reaction		R64-744		1 MNXM93@MNXC3 <==> 1 MNXM98@MNXC3	Rv1098c	-100000	100000	0	Initializing	0
Initial Reaction		R463-767		1 MO2@MNXC3 + 1 MOLYBDOPTERIN@MNXC3 --> 1 MOLYBDENUM@MNXC3	Rv0438;Rv0994	0	100000	0	Initializing	0
Initial Reaction		R462-24		1 MOADCOOH@MNXC3 + 1 MOLYBDOPTERIN@MNXC3 <-- 1 MOADCOSH@MNXC3 + 1 PRECURSOR@MNXC3	Rv0866+Rv3322c;Rv3119+Rv3322c	-100000	0	0	Initializing	0
Initial Reaction		R663-466		1 MYCOSIDE@MNXC3 + 1 SAH@MNXC3 <-- 1 PHDIMRHAM2@MNXC3 + 1 SAM@MNXC3	Rv2959c	-100000	0	0	Initializing	0
Initial Reaction		R484b-28		1 MYCOTHIOLSCONJUGATE@MNXC3 --> 0.999 NGINS@MNXC3 + 1 NACETYLSCONJUGATE@MNXC3	Rv1082	0	100000	0	Initializing	0
Initial Reaction		R366-439		1 NAC@MNXC3 + 1 NH3@MNXC3 <==> 1 NAM@MNXC3	Rv2043c	-100000	100000	0	Initializing	0
Initial Reaction		R371-255		1 NAC@MNXC3 + 1 R1P@MNXC3 --> 1 NACD@MNXC3 + 1 PI@MNXC3	Rv3307	0	100000	0	Initializing	0
Initial Reaction		R372-629		1 NAM@MNXC3 + 1 R1P@MNXC3 --> 1 NAMD@MNXC3 + 1 PI@MNXC3	Rv3307	0	100000	0	Initializing	0
Initial Reaction		R256-771		1 NH3@MNXC3 + 1 OBUT@MNXC3 + 1 SUCC@MNXC3 <-- 1 OSLHSER@MNXC3	Rv1079	-100000	0	0	Initializing	0
Initial Reaction		R442-89		1 O2@MNXC3 + 1 PRECORIN3A@MNXC3 --> 1 PRECORIN3B@MNXC3	Rv2064	0	100000	0	Initializing	0
Initial Reaction		R82-737		1 OA@MNXC3 + 1 PROPIONYLCOA@MNXC3 --> 1 2METHYLCITRATE@MNXC3 + 1 COA@MNXC3	Rv1131	0	100000	0	Initializing	0
Initial Reaction		R414-256		1 OSB@MNXC3 <-- 1 SHCHC@MNXC3		-100000	0	0	Initializing	0
Initial Reaction		R275-295		1 PEP@MNXC3 + 1 SME3P@MNXC3 --> 1 3PSME@MNXC3 + 1 PI@MNXC3	Rv3227	0	100000	0	Initializing	0
Initial Reaction		R718-596		1 PEP@MNXC3 + 1 UDPNAG@MNXC3 <==> 1 UDPNAGPEE@MNXC3	Rv1315	-100000	100000	0	Initializing	0
Initial Reaction		R50-491		1 PEP@MNXC3 <==> 1 2PG@MNXC3	Rv1023	-100000	100000	0	Initializing	0
Initial Reaction		R593-630		1 PG@MNXC3 + 1 PI@MNXC3 <-- 1 PGP@MNXC3		-100000	0	0	Initializing	0
Initial Reaction		R660-798		1 PHDIM@MNXC3 <-- 1 PHDICYTO@MNXC3	Rv2936+Rv2937+Rv2938+Rv2942	-100000	0	0	Initializing	0
Initial Reaction		R473-100		1 PI@MNXC3 + 1 THI@MNXC3 <-- 1 THIP@MNXC3		-100000	0	0	Initializing	0
Initial Reaction		R31-482		1 PI@MNXC3 + 1 TRE@MNXC3 <-- 1 TRE6P@MNXC3	Rv3372	-100000	0	0	Initializing	0
Initial Reaction		R642-393		1 PI@MNXC3 + 1 TREHALOSEMONOMYCOLATECY@MNXC3 <-- 1 TREHALOSEMONOMYCOLATE@MNXC3	Rv2006;Rv3400	-100000	0	0	Initializing	0
Initial Reaction		R342-745		1 PI@MNXC3 + 1 XTSINE@MNXC3 <==> 1 R1P@MNXC3 + 1 XAN@MNXC3	Rv3307	-100000	100000	0	Initializing	0
Initial Reaction		R431-116		1 PORPHOBILILOGIN@MNXC3 <-- 2 5AMINOLEVULINATE@MNXC3	Rv0512	-100000	0	0	Initializing	0
Initial Reaction		R658-632		1 PPTC@MNXC3 + 1 SAH@MNXC3 <-- 1 PPTT@MNXC3 + 1 SAM@MNXC3	Rv2952	-100000	0	0	Initializing	0
Initial Reaction		R263-669		1 PRBAMP@MNXC3 --> 1 PRFP@MNXC3	Rv1606	0	100000	0	Initializing	0
Initial Reaction		R441-474		1 PRECORIN@MNXC3 + 1 SAM@MNXC3 --> 1 PRECORIN3A@MNXC3 + 1 SAH@MNXC3	Rv2066	0	100000	0	Initializing	0
Initial Reaction		R440-748		1 PRECORIN@MNXC3 + 2 SAH@MNXC3 <-- 2 SAM@MNXC3 + 1 UROPORPHYRINOGENIII@MNXC3	Rv0511;Rv2847c	-100000	0	0	Initializing	0
Initial Reaction		R443-377		1 PRECORIN3B@MNXC3 + 1 SAM@MNXC3 --> 1 PRECORIN4B@MNXC3 + 1 SAH@MNXC3	Rv2066	0	100000	0	Initializing	0
Initial Reaction		R444-338		1 PRECORIN4B@MNXC3 + 1 SAM@MNXC3 --> 1 PRECORIN@MNXC3 + 1 SAH@MNXC3	Rv2071c	0	100000	0	Initializing	0
Initial Reaction		R264-379		1 PRFP@MNXC3 --> 1 PRLP@MNXC3	Rv1603	0	100000	0	Initializing	0
Initial Reaction		R653-128		1 PTC@MNXC3 + 1 SAH@MNXC3 <-- 1 PTT@MNXC3 + 1 SAM@MNXC3	Rv2952	-100000	0	0	Initializing	0
Initial Reaction		R147-840		1 PTRSC@MNXC3 + 1 SAM@MNXC3 --> 1 5MTA@MNXC3 + 1 SPRMD@MNXC3	Rv2601	0	100000	0	Initializing	0
Initial Reaction		R92-859		1 R1P@MNXC3 <==> 1 R5P@MNXC3	Rv3068c	-100000	100000	0	Initializing	0
Initial Reaction		R91-82		1 R5P@MNXC3 <==> 1 RL5P@MNXC3	Rv2465c	-100000	100000	0	Initializing	0
Initial Reaction		R343-684		1 RIB@MNXC3 + 1 XAN@MNXC3 <-- 1 XTSINE@MNXC3		-100000	0	0	Initializing	0
Initial Reaction		R90-335		1 RL5P@MNXC3 <==> 1 X5P@MNXC3	Rv1408	-100000	100000	0	Initializing	0
Initial Reaction		R157-119		1 RMMALONYLCOA@MNXC3 <==> 1 SMMALONYLCOA@MNXC3		-100000	100000	0	Initializing	0
Initial Reaction		R422-22		1 SAM@MNXC3 <-- 1 SA2OXOBUTANOATE@MNXC3		-100000	0	0	Initializing	0
Initial Reaction		R671-306		1 SL1278CYTO@MNXC3 --> 1 SL1278WALL@MNXC3	Rv3823c	0	100000	0	Initializing	0
Initial Reaction		R921-42		1 TAG@MNXC3 --> 1 TAGcat@MNXC3		0	1	0	Initializing	0
Initial Reaction		R571b-715		1 TAGbio@MNXC3 <==> 1.16 TAGcat@MNXC3		-100000	100000	0	Initializing	0
Initial Reaction		R572-269		1 TAGcat@MNXC3 --> 0.1 9OCTADECENOATE@MNXC3 + 1 DAG@MNXC3 + 0.1 EICOSANOATE@MNXC3 + 0.1 HEXACOSANOATE@MNXC3 + 0.2 HEXADECANOATE@MNXC3 + 0.1 MNXM3297@MNXC3 + 0.1 NONADECANOATE@MNXC3 + 0.1 OCTADECANOATE@MNXC3 + 0.1 PENTADECANOATE@MNXC3	Rv3097c	0	100000	0	Initializing	0
Initial Reaction		R569-816		1 TRANSDELTA2DODECANOYLCOA@MNXC3 --> 1 TRANSDELTA2HYDROXYDODECANOYLCOA@MNXC3	COMPLEX	0	100000	0	Initializing	0
Initial Reaction		R466-856		1 TSCOSHTYR@MNXC3 <-- 1 TSPROTEIN@MNXC3		-100000	0	0	Initializing	0
Initial Reaction		R20-365		1 UDPG@MNXC3 <==> 1 UDPGAL@MNXC3	Rv0501;Rv0536;Rv3634c	-100000	100000	0	Initializing	0
Initial Reaction		R711-750		1 UDPGAL@MNXC3 --> 1 UDPGALF@MNXC3	Rv3809c	0	100000	0	Initializing	0
Initial Reaction		R48-401		1 13PDG@MNXC3 + 1 MNXM7@MNXC3 <==> 1 3PG@MNXC3 + 1 MNXM3@MNXC3	Rv1437	-100000	100000	0	Initializing	0
Initial Reaction		R152-346		1 2MBECOA@MNXC3 + 1 MKH2@MNXC3 <-- 1 2MBUTCOA@MNXC3 + 1 MK@MNXC3	Rv3140	-100000	0	0	Initializing	0
Initial Reaction		R151-262		1 2MBUTCOA@MNXC3 + 1 DLIPO@MNXC3 <==> 1 2MBUTLIPO@MNXC3 + 1 COA@MNXC3	Rv2495c	-100000	100000	0	Initializing	0
Initial Reaction		R83-322		1 2METHYLCISACONITATE@MNXC3 <-- 1 2METHYLCITRATE@MNXC3	Rv1130	-100000	0	0	Initializing	0
Initial Reaction		R49-305		1 2PG@MNXC3 <==> 1 3PG@MNXC3	Rv0489;Rv3214	-100000	100000	0	Initializing	0
Initial Reaction		R162-266		1 3MBECOA@MNXC3 + 1 MKH2@MNXC3 <-- 1 3MBUTCOA@MNXC3 + 1 MK@MNXC3	Rv3140	-100000	0	0	Initializing	0
Initial Reaction		R161-653		1 3MBUTCOA@MNXC3 + 1 DLIPO@MNXC3 <==> 1 3MBUTLIPO@MNXC3 + 1 COA@MNXC3	Rv2495c	-100000	100000	0	Initializing	0
Initial Reaction		R394-192		1 4PPNCYS@MNXC3 + 1 MNXM11@MNXC3 + 1 MNXM31@MNXC3 <-- 1 4PPNTO@MNXC3 + 1 MNXM55@MNXC3 + 1 MNXM63@MNXC3	Rv1391	-100000	0	0	Initializing	0
Initial Reaction		R395-208		1 4PPNCYS@MNXC3 --> 1 4PPNTE@MNXC3 + 1 CO2@MNXC3	Rv1391	0	100000	0	Initializing	0
Initial Reaction		R421-264		1 78DIAMINONONANOATE@MNXC3 + 1 SA2OXOBUTANOATE@MNXC3 <-- 1 8AMINO7OXONONANOATE@MNXC3 + 1 SAM@MNXC3	Rv1568	-100000	0	0	Initializing	0
Initial Reaction		R542-421		1 9HEXADECENOATE@MNXC3 + 1 COA@MNXC3 + 1 MNXM3@MNXC3 --> 1 9HEXADECENOYLCOA@MNXC3 + 1 MNXM11@MNXC3 + 1 MNXM14@MNXC3	Rv0035;Rv0099;Rv0119;Rv0166;Rv0214;Rv0270;Rv0275c;Rv0404;Rv0551c;Rv0852;Rv1058;Rv1185c;Rv1193;Rv1206;Rv1345;Rv1427c;Rv1521;Rv1529;Rv1750c;Rv1925;Rv2187;Rv2505c;Rv2590;Rv2930;Rv2941;Rv2948c;Rv2950c;Rv3089;Rv3506;Rv3513c;Rv3515c;Rv3561;Rv3801c;Rv3826	0	100000	0	Initializing	0
Initial Reaction		R512-328		1 9HEXADECENOYLACP@MNXC3 + 1 COA@MNXC3 <==> 1 9HEXADECENOYLCOA@MNXC3 + 1 MNXM925@MNXC3	Rv0649+Rv2244;Rv2243+Rv2244	-100000	100000	0	Initializing	0
Initial Reaction		R565-529		1 9HEXADECENOYLCOA@MNXC3 + 1 MNXM10@MNXC3 + 1 MNXM1@MNXC3 + 1 MNXM2@MNXC3 + 1 MNXM38@MNXC3 <-- 1 9OCTADECENOYLCOA@MNXC3 + 1 COA@MNXC3 + 1 MNXM8@MNXC3 + 1 MNXM96415@MNXC3	COMPLEX	-100000	0	0	Initializing	0
Initial Reaction		R544-315		1 9OCTADECENOATE@MNXC3 + 1 COA@MNXC3 + 1 MNXM3@MNXC3 --> 1 9OCTADECENOYLCOA@MNXC3 + 1 MNXM11@MNXC3 + 1 MNXM14@MNXC3	Rv0035;Rv0099;Rv0119;Rv0166;Rv0214;Rv0270;Rv0275c;Rv0404;Rv0551c;Rv0852;Rv1058;Rv1185c;Rv1193;Rv1206;Rv1345;Rv1427c;Rv1521;Rv1529;Rv1750c;Rv1925;Rv2187;Rv2505c;Rv2590;Rv2930;Rv2941;Rv2948c;Rv2950c;Rv3089;Rv3506;Rv3513c;Rv3515c;Rv3561;Rv3801c;Rv3826	0	100000	0	Initializing	0
Initial Reaction		R514-207		1 9OCTADECENOYLACP@MNXC3 + 1 COA@MNXC3 <==> 1 9OCTADECENOYLCOA@MNXC3 + 1 MNXM925@MNXC3	Rv0649+Rv2244;Rv2243+Rv2244	-100000	100000	0	Initializing	0
Initial Reaction		MPD-727		1.01 COA@MNXC3 + 1.01 MNXM30@MNXC3 + 1 MPD@MNXC3 <-- 1.01 GDPMAN@MNXC3 + 1.01 PHOSPHOPENTAMETHYLTRICONTANOYLCOA@MNXC3		-100000	0	0	Initializing	0
Initial Reaction		TAG-461		1.1 COA@MNXC3 + 1.1 PI@MNXC3 + 1 TAGbio@MNXC3 <-- 0.11 9HEXADECENOYLCOA@MNXC3 + 0.11 9OCTADECENOYLCOA@MNXC3 + 1.16 DAG@MNXC3 + 0.11 EICOSANOYLCOA@MNXC3 + 0.11 HEXACOSANOYLCOA@MNXC3 + 0.22 HEXADECANOYLCOA@MNXC3 + 0.11 NONADECANOYLCOA@MNXC3 + 0.11 OCTADECANOYLCOA@MNXC3 + 0.11 PENTADECANOYLCOA@MNXC3 + 0.11 TETRACOSANOYLCOA@MNXC3		-100000	0	0	Initializing	0
Initial Reaction		PE-671		1.23 CO2@MNXC3 + 1 PE@MNXC3 <-- 1.23 PS@MNXC3	Rv0437c	-100000	0	0	Initializing	0
Initial Reaction		PROT-694		1.324 ALA@MNXC3 + 0.537 ASP@MNXC3 + 0.429 GLU@MNXC3 + 0.56 MNXM114@MNXC3 + 0.208 MNXM134@MNXC3 + 0.899 MNXM140@MNXC3 + 0.556 MNXM142@MNXC3 + 0.213 MNXM147@MNXC3 + 0.832 MNXM199@MNXC3 + 0.389 MNXM231@MNXC3 + 0.958 MNXM29@MNXC3 + 0.283 MNXM37@MNXC3 + 40.74 MNXM3@MNXC3 + 0.541 MNXM53@MNXC3 + 0.094 MNXM55@MNXC3 + 0.173 MNXM61@MNXC3 + 0.696 MNXM70@MNXC3 + 0.187 MNXM76@MNXC3 + 0.192 MNXM78@MNXC3 + 0.13…		0	100000	0	Initializing	0
Initial Reaction		PAT-728		1.67 MNXM925@MNXC3 + 1 POLYACYLTREHALOSE@MNXC3 <-- 0.334 MYCOLIPANOICACP@MNXC3 + 0.668 MYCOLIPDIENOYLACP@MNXC3 + 0.668 MYCOLIPENOYLACP@MNXC3 + 0.334 TRE6P@MNXC3		-100000	0	0	Initializing	0
Initial Reaction		R615-832		10 CO2@MNXC3 + 11 COA@MNXC3 + 20 MNXM5@MNXC3 + 1 PENTAMETHYLTRICONTANOYL@MNXC3 <-- 1 HEXANOYLCOA@MNXC3 + 5 MALCOA@MNXC3 + 20 MNXM6@MNXC3 + 5 SMMALONYLCOA@MNXC3	Rv2048c	-100000	0	0	Initializing	0
Initial Reaction		R436-137		2 CO2@MNXC3 + 1 MNXM351@MNXC3 + 2 MNXM61@MNXC3 <-- 1 COPROPORPHYRINOGENIII@MNXC3 + 2 SAM@MNXC3	Rv2388C	-100000	0	0	Initializing	0
Initial Reaction		R435-778		2 CO2@MNXC3 + 2 H2O2@MNXC3 + 1 MNXM351@MNXC3 <-- 1 COPROPORPHYRINOGENIII@MNXC3 + 2 O2@MNXC3		-100000	0	0	Initializing	0
Initial Reaction		R491-572		2 COA@MNXC3 + 1 MBTCDHBA@MNXC3 <-- 1 MALCOA@MNXC3 + 1 MBTHOLO@MNXC3 + 1 MNXM2@MNXC3	Rv2381c+Rv2382c	-100000	0	0	Initializing	0
Initial Reaction		R493-561		2 COA@MNXC3 + 1 MBTSEC@MNXC3 + 2 MNXM5@MNXC3 <-- 1 MBT@MNXC3 + 2 MNXM2@MNXC3 + 2 MNXM6@MNXC3		-100000	0	0	Initializing	0
Initial Reaction		R486-607		2 COA@MNXC3 --> 1 MBTHOLO@MNXC3	Rv2523c	0	100000	0	Initializing	0
Initial Reaction		R233-471		2 DIHYDRODIPICOLINATE@MNXC3 + 1 MNXM10@MNXC3 + 1 MNXM6@MNXC3 --> 1 MNXM5@MNXC3 + 1 MNXM8@MNXC3 + 2 TETRAHYDRODIPICOLINATE@MNXC3	Rv2773c	0	100000	0	Initializing	0
Initial Reaction		R133-633		2 FERI@MNXC3 + 1 MNXM6@MNXC3 <==> 2 FERO@MNXC3 + 1 MNXM5@MNXC3	Rv0886;Rv3106	-100000	100000	0	Initializing	0
Initial Reaction		R449-356		2 GLU@MNXC3 + 1 HYDROGENOBYRINATEACDIAMIDE@MNXC3 + 2 MNXM7@MNXC3 + 2 PI@MNXC3 <-- 1 HYDROGENOBYRINATE@MNXC3 + 2 MNXM37@MNXC3 + 2 MNXM3@MNXC3	Rv2848c	-100000	0	0	Initializing	0
Initial Reaction		R134-570		2 H2O2@MNXC3 --> 1 O2@MNXC3	Rv1908c	0	100000	0	Initializing	0
Initial Reaction		R114-691		2 H@MNXC3 + 1 MK@MNXC3 + 1 NO2@MNXC3 <-- 1 MKH2@MNXC3 + 0.001 MOLYBDENUM@MNXC3 + 1 NO3@MNXC3	Rv1161+Rv1162+Rv1163+Rv1164;Rv1736c	-100000	0	0	Initializing	0
Initial Reaction		R859-304		2 H@MNXC3 -->		0	1	0	Initializing	0
Initial Reaction		R879-681		2 H@MNXC3 -->		0	1	0	Initializing	0
Initial Reaction		R888-520		2 H@MNXC3 -->		0	1	0	Initializing	0
Initial Reaction		R127-17		2 H@MNXC3 + 2 HEMEFE3@MNXC3 <-- 2 HEMEFE2@MNXC3 + 0.5 O2@MNXC3	Rv1622c+Rv1623c	-100000	0	0	Initializing	0
Initial Reaction		R125-363		2 HEMEFE2@MNXC3 + 1 MK@MNXC3 <==> 2 HEMEFE3@MNXC3 + 1 MKH2@MNXC3	Rv1451+Rv1456c+Rv1622c+Rv1623c+Rv2193+Rv2194+Rv2195+Rv2196+Rv2200c+Rv3028c+Rv3029c+Rv3043c;Rv1622c+Rv1623c	-100000	100000	0	Initializing	0
Initial Reaction		R659-103		2 MAS@MNXC3 + 1 PHDICYTO@MNXC3 <-- 2 MYCOCEROSOYLMAS@MNXC3 + 1 PPTC@MNXC3	Rv2939	-100000	0	0	Initializing	0
Initial Reaction		R674-132		3 CO2@MNXC3 + 1 COA@MNXC3 + 4 MNXM5@MNXC3 + 2 MNXM925@MNXC3 + 1 MYCOLIPDIENOYLACP@MNXC3 <-- 4 MNXM6@MNXC3 + 1 OCTADECANOYLCOA@MNXC3 + 3 RMMALONYLACP@MNXC3	Rv1180+Rv1183	-100000	0	0	Initializing	0
Initial Reaction		R673-594		3 CO2@MNXC3 + 1 COA@MNXC3 + 5 MNXM5@MNXC3 + 2 MNXM925@MNXC3 + 1 MYCOLIPENOYLACP@MNXC3 <-- 5 MNXM6@MNXC3 + 1 OCTADECANOYLCOA@MNXC3 + 3 RMMALONYLACP@MNXC3	Rv1180+Rv1182	-100000	0	0	Initializing	0
Initial Reaction		R672-38		3 CO2@MNXC3 + 1 COA@MNXC3 + 6 MNXM5@MNXC3 + 2 MNXM925@MNXC3 + 1 MYCOLIPANOICACP@MNXC3 <-- 6 MNXM6@MNXC3 + 1 OCTADECANOYLCOA@MNXC3 + 3 RMMALONYLACP@MNXC3	Rv1180+Rv1181	-100000	0	0	Initializing	0
Initial Reaction		R419-580		3 COA@MNXC3 + 1 PIMELOYLCOA@MNXC3 <-- 4 MNXM2@MNXC3		-100000	0	0	Initializing	0
Initial Reaction		R851-558		3 H@MNXC3 -->		0	1	0	Initializing	0
Initial Reaction		R860-676		3 H@MNXC3 -->		0	1	0	Initializing	0
Initial Reaction		R880-327		3 H@MNXC3 -->		0	1	0	Initializing	0
Initial Reaction		R889-375		3 H@MNXC3 -->		0	1	0	Initializing	0
Initial Reaction		RNA-420		3.21 MNXM11@MNXC3 + 1.25 MNXM7@MNXC3 + 1.25 PI@MNXC3 + 1 RNA@MNXC3 <-- 0.641 MNXM121@MNXC3 + 1.98 MNXM3@MNXC3 + 1.13 MNXM51@MNXC3 + 0.708 MNXM63@MNXC3		-100000	0	0	Initializing	0
Initial Reaction		R434-775		4 CO2@MNXC3 + 1 COPROPORPHYRINOGENIII@MNXC3 <-- 1 UROPORPHYRINOGENIII@MNXC3	Rv2678c	-100000	0	0	Initializing	0
Initial Reaction		R119-587		4 H@MNXC3 + 1 MKH2@MNXC3 + 1 MNXM8@MNXC3 <-- 1 MK@MNXC3 + 1 MNXM10@MNXC3	Rv3145+Rv3146+Rv3147+Rv3148+Rv3149+Rv3150+Rv3151+Rv3152+Rv3153+Rv3154+Rv3155+Rv3156+Rv3157+Rv3158	-100000	0	0	Initializing	0
Initial Reaction		R128-168		4 H@MNXC3 + 1 MNXM7@MNXC3 + 1 PI@MNXC3 <==> 1 MNXM3@MNXC3	Rv1304+Rv1305+Rv1306+Rv1307+Rv1308+Rv1309+Rv1310+Rv1311	-10000000	10000000	0	Initializing	0
Initial Reaction		LAM-398		4.5 ARAFDPP@MNXC3 + 0.064 LM@MNXC3 --> 4.5 DPP@MNXC3 + 1 LAM@MNXC3	Rv3793	0	100000	0	Initializing	0
Initial Reaction		R651		5 CO2@MNXC3 + 1 MNXM11@MNXC3 + 1 MNXM14@MNXC3 + 5 MNXM5@MNXC3 + 1 PHTHIODIOLONE@MNXC3 <-- 1 DOCOSANOYLCOA@MNXC3 + 3 MALCOA@MNXC3 + 1 MNXM3@MNXC3 + 5 MNXM6@MNXC3 + 2 SMMALONYLCOA@MNXC3		-99999	99999	0	Initializing	0
Initial Reaction		R656-733		5 CO2@MNXC3 + 5 COA@MNXC3 + 1 PHENOLPHTHIODIOLONE@MNXC3 <-- 3 MALCOA@MNXC3 + 1 PHPAACOA@MNXC3 + 2 SMMALONYLCOA@MNXC3	Rv1661+Rv2930+Rv2931+Rv2932+Rv2933+Rv2934+Rv2935+Rv2941	-100000	0	0	Initializing	0
Initial Reaction		R534-29		6 CO2@MNXC3 + 12 MNXM5@MNXC3 + 6 MNXM925@MNXC3 + 1 PENTADECANOYLACP@MNXC3 <-- 6 MALACP@MNXC3 + 12 MNXM6@MNXC3 + 1 PROPIONYLACP@MNXC3	Rv2524c	-100000	0	0	Initializing	0
Initial Reaction		R647-850		6 CO2@MNXC3 + 5 COA@MNXC3 + 1 MAS@MNXC3 + 12 MNXM5@MNXC3 + 1 PTHIOCERANOYLCOA@MNXC3 <-- 1 HEXADECANOYLMAS@MNXC3 + 12 MNXM6@MNXC3 + 6 SMMALONYLCOA@MNXC3	Rv3825c	-100000	0	0	Initializing	0
Initial Reaction		R112-27		6 FERI@MNXC3 + 1 H2S@MNXC3 <==> 6 FERO@MNXC3 + 1 MNXM105630@MNXC3	Rv2391	-100000	100000	0	Initializing	0
Initial Reaction		R126-820		6 H@MNXC3 + 2 HEMEFE3@MNXC3 <-- 2 HEMEFE2@MNXC3 + 0.5 O2@MNXC3	Rv1451+Rv1456c+Rv1622c+Rv1623c+Rv2193+Rv2194+Rv2195+Rv2196+Rv2200c+Rv3028c+Rv3029c+Rv3043c	-100000	0	0	Initializing	0
Initial Reaction		R648-140		8 CO2@MNXC3 + 7 COA@MNXC3 + 1 HYDROXYPHTHIOCERANOYLCOA@MNXC3 + 1 MAS@MNXC3 + 15 MNXM5@MNXC3 <-- 1 HEXADECANOYLMAS@MNXC3 + 15 MNXM6@MNXC3 + 8 SMMALONYLCOA@MNXC3	Rv3825c	-100000	0	0	Initializing	0
Initial Reaction		R655-758		9 CO2@MNXC3 + 7 COA@MNXC3 + 1 MNXM11@MNXC3 + 1 MNXM14@MNXC3 + 1 PHPAACOA@MNXC3 <-- 1 HBA@MNXC3 + 8 MALCOA@MNXC3 + 1 MNXM3@MNXC3 + 16 MNXM6@MNXC3	Rv2946c+Rv2947c	-100000	0	0	Initializing	0
Initial Reaction		R494-623		9 COA@MNXC3 + 1 MBTWALL@MNXC3 + 18 MNXM5@MNXC3 <-- 1 MBT@MNXC3 + 9 MNXM2@MNXC3 + 18 MNXM6@MNXC3		-100000	0	0	Initializing	0
Initial Reaction		__R808-14		1 AC@MNXC3 <--		-10000000	0	0	Initializing	1
Initial Reaction		R809-74		1 ACAL@MNXC3 <--		-1	0	0	Initializing	1
Initial Reaction		R3F8B2EAF_RL-183		1 AD@MNXC3 <--		-10000000	0	0	Initializing	1
Initial Reaction		R518C2451_RL-251		1 ADN@MNXC3 <--		-10000000	0	0	Initializing	1
Initial Reaction		R9C02E07A_RL-523		1 AKG@MNXC3 <--		-10000000	0	0	Initializing	1
Initial Reaction		R552C1E89_B-268		1 ALA@MNXC3 <==>		-10000000	10000000	0	Initializing	1
Initial Reaction		R810-495		1 AN@MNXC3 <--		-1	0	0	Initializing	1
Initial Reaction		RA32202E4_B-547		1 ASP@MNXC3 <==>		-10000000	10000000	0	Initializing	1
Initial Reaction		BXT-218		1 BIOMASS@MNXC3 -->		0	100000	0	Initializing	1
Initial Reaction		R5DE82B90_LR-297		1 CADA@MNXC3 -->		0	10000000	0	Initializing	1
Initial Reaction		RE64FED53_RL-785		1 CELB@MNXC3 <--		-10000000	0	0	Initializing	1
Initial Reaction		R811-308		1 CITR@MNXC3 <--		-1	0	0	Initializing	1
Initial Reaction		R805-530		1 CO2@MNXC3 <==>		-100000	100000	0	Initializing	1
Initial Reaction		R926-469		1 COII@MNXC3 <--		-1	0	0	Initializing	1
Initial Reaction		R3B4AA315_RL-166		1 DA@MNXC3 <--		-10000000	0	0	Initializing	1
Initial Reaction		R22D58D5D_RL-79		1 DALA@MNXC3 <--		-10000000	0	0	Initializing	1
Initial Reaction		REA00E5F0_RL-796		1 DAPIM@MNXC3 <--		-10000000	0	0	Initializing	1
Initial Reaction		RAFD95575_RL-598		1 DC@MNXC3 <--		-10000000	0	0	Initializing	1
Initial Reaction		R4DF919A6_RL-238		1 DGLU@MNXC3 <--		-10000000	0	0	Initializing	1
Initial Reaction		RC896B1A1_RL-692		1 DIN@MNXC3 <--		-10000000	0	0	Initializing	1
Initial Reaction		RFCEC1422_RL		1 DT@MNXC3 <--		-99999	99999	0	Initializing	1
Initial Reaction		RB6A5EF12_RL-627		1 DU@MNXC3 <--		-10000000	0	0	Initializing	1
Initial Reaction		R912-16		1 EICOSANOATE@MNXC3 <--		-1	0	0	Initializing	1
Initial Reaction		R929-299		1 ELECTROPHILE@MNXC3 <--		-1	0	0	Initializing	1
Initial Reaction		R961F2932_RL-501		1 ETH@MNXC3 <--		-10000000	0	0	Initializing	1
Initial Reaction		RF455653B_RL-842		1 FE3@MNXC3 <--		-10000000	0	0	Initializing	1
Initial Reaction		R806-515		1 FOR@MNXC3 <--		-1	0	0	Initializing	1
Initial Reaction		R81DB092B_RL-433		1 GABA@MNXC3 <--		-10000000	0	0	Initializing	1
Initial Reaction		R3D3694E_RL-173		1 GL3P@MNXC3 <--		-10000000	0	0	Initializing	1
Initial Reaction		RC710F10B_RL-685		1 GLAC@MNXC3 <--		-10000000	0	0	Initializing	1
Initial Reaction		R112E5913_B-8		1 GLU@MNXC3 <==>		-10000000	10000000	0	Initializing	1
Initial Reaction		RC4B763E6_RL-679		1 GLUC@MNXC3 <--		-10000000	0	0	Initializing	1
Initial Reaction		R807-320		1 GLYCOLATE@MNXC3 <--		-1	0	0	Initializing	1
Initial Reaction		R814-202		1 GN@MNXC3 <--		-1	0	0	Initializing	1
Initial Reaction		RB061B364_RL-600		1 GSN@MNXC3 <--		-10000000	0	0	Initializing	1
Initial Reaction		R930-500		1 H2X@MNXC3 <--		-1	0	0	Initializing	1
Initial Reaction		R914-34		1 HEPTADECANOATE@MNXC3 <--		-1	0	0	Initializing	1
Initial Reaction		R909-152		1 HEXACOSANOATE@MNXC3 <--		-1	0	0	Initializing	1
Initial Reaction		R916-54		1 HEXADECANOATE@MNXC3 <--		-1	0	0	Initializing	1
Initial Reaction		R815-612		1 HYXN@MNXC3 <--		-1	0	0	Initializing	1
Initial Reaction		R47B84E1E_RL-213		1 INS@MNXC3 <--		-10000000	0	0	Initializing	1
Initial Reaction		RD62A8E3D_RL-732		1 LAC@MNXC3 <--		-10000000	0	0	Initializing	1
Initial Reaction		R5C0E75B1_RL-291		1 LLAC@MNXC3 <--		-10000000	0	0	Initializing	1
Initial Reaction		R2164A90A_RL-72		1 MAN@MNXC3 <--		-10000000	0	0	Initializing	1
Initial Reaction		RFD026E09_RL		1 MLT@MNXC3 <--		-99999	99999	0	Initializing	1
Initial Reaction		RA3FB0E08_RL-554		1 MNXM105@MNXC3 <--		-10000000	0	0	Initializing	1
Initial Reaction		RBF30B12F_B-660		1 MNXM114@MNXC3 <==>		-10000000	10000000	0	Initializing	1
Initial Reaction		R818-4		1 MNXM117@MNXC3 <--		-1	0	0	Initializing	1
Initial Reaction		RD1597D20_RL-712		1 MNXM131@MNXC3 <--		-10000000	0	0	Initializing	1
Initial Reaction		RFA93D94C_B-865		1 MNXM134@MNXC3 <==>		-10000000	10000000	0	Initializing	1
Initial Reaction		R58EF1C0F_RL-280		1 MNXM1380@MNXC3 <--		-10000000	0	0	Initializing	1
Initial Reaction		R3777AA2_B-154		1 MNXM140@MNXC3 <==>		-10000000	10000000	0	Initializing	1
Initial Reaction		R7F436C8F_B-417		1 MNXM142@MNXC3 <==>		-10000000	10000000	0	Initializing	1
Initial Reaction		R5489C8E3_B-265		1 MNXM147@MNXC3 <==>		-10000000	10000000	0	Initializing	1
Initial Reaction		R908-410		1 MNXM1653@MNXC3 <--		-1	0	0	Initializing	1
Initial Reaction		R72A7EC7B_B-371		1 MNXM199@MNXC3 <==>		-10000000	10000000	0	Initializing	1
Initial Reaction		RF13096C5_RL-827		1 PYR@MNXC3 <--		-10000000	0	0	Initializing	1
Initial Reaction		R6FD8A76F_B-364		1 MNXM231@MNXC3 <==>		-10000000	10000000	0	Initializing	1
Initial Reaction		R812-658		1 GL@MNXC3 <--		-1	0	0	Initializing	1
Initial Reaction		R2370E674_RL-86		1 MNXM25@MNXC3 <--		-10000000	0	0	Initializing	1
Initial Reaction		R922-319		1 MNXM297@MNXC3 <--		-1	0	0	Initializing	1
Initial Reaction		RC0FEA189_B-666		1 MNXM29@MNXC3 <==>		-10000000	10000000	0	Initializing	1
Initial Reaction		R925-557		1 MNXM304@MNXC3 <--		-1	0	0	Initializing	1
Initial Reaction		R910-98		1 MNXM3297@MNXC3 <--		-1	0	0	Initializing	1
Initial Reaction		R817-702		1 T3@MNXC3 <--		-1	0	0	Initializing	1
Initial Reaction		R1C64B8C9_B-51		1 MNXM37@MNXC3 <==>		-10000000	10000000	0	Initializing	1
Initial Reaction		R920-810		1 MNXM402@MNXC3 <--		-1	0	0	Initializing	1
Initial Reaction		R2316FA11_B-83		1 MNXM53@MNXC3 <==>		-10000000	10000000	0	Initializing	1
Initial Reaction		RBF695ACF_B-661		1 MNXM55@MNXC3 <==>		-10000000	10000000	0	Initializing	1
Initial Reaction		R3CAFDB7D_B-170		1 MNXM61@MNXC3 <==>		-10000000	10000000	0	Initializing	1
Initial Reaction		R4D8455AF_B-237		1 MNXM70@MNXC3 <==>		-10000000	10000000	0	Initializing	1
Initial Reaction		RD1FBF571_B-718		1 MNXM76@MNXC3 <==>		-10000000	10000000	0	Initializing	1
Initial Reaction		RF08FD0F9_B-825		1 MNXM78@MNXC3 <==>		-10000000	10000000	0	Initializing	1
Initial Reaction		RE0F9FAF7_RL-766		1 MNXM93@MNXC3 <--		-10000000	0	0	Initializing	1
Initial Reaction		RF043E833_B-823		1 MNXM94@MNXC3 <==>		-10000000	10000000	0	Initializing	1
Initial Reaction		RBE7C385C_B-656		1 MNXM97@MNXC3 <==>		-10000000	10000000	0	Initializing	1
Initial Reaction		R13CDAFCE_RL-19		1 MNXM98@MNXC3 <--		-10000000	0	0	Initializing	1
Initial Reaction		R927-418		1 MO2@MNXC3 <--		-1	0	0	Initializing	1
Initial Reaction		R816-162		1 NAC@MNXC3 <--		-1	0	0	Initializing	1
Initial Reaction		R800-857		1 NH3@MNXC3 <--		-1	0	0	Initializing	1
Initial Reaction		R803__-543		1 NO2@MNXC3 <--		-10000000	0	0	Initializing	1
Initial Reaction		R2C343A1_RL-123		1 NO3@MNXC3 <--		-10000000	0	0	Initializing	1
Initial Reaction		R915-78		1 NONADECANOATE@MNXC3 <--		-1	0	0	Initializing	1
Initial Reaction		R931-404		1 NACETYLSCONJUGATE@MNXC3 <--		-1	0	0	Initializing	1
Initial Reaction		R804-678		1 O2@MNXC3 <--		-1	0	0	Initializing	1
Initial Reaction		R14C0E9F3_RL-25		1 ORN@MNXC3 <--		-10000000	0	0	Initializing	1
Initial Reaction		R919__R913-470		1 PENTADECANOATE@MNXC3 <--		-2	0	0	Initializing	1
Initial Reaction		R9A7F0AB9_B-511		1 PI@MNXC3 <==>		-10000000	10000000	0	Initializing	1
Initial Reaction		R907-498		1 PROPANOATE@MNXC3 <--		-1	0	0	Initializing	1
Initial Reaction		R50D17DCF_RL-246		1 RIB@MNXC3 <--		-10000000	0	0	Initializing	1
Initial Reaction		R9724265F_RL-502		1 SLF@MNXC3 <--		-10000000	0	0	Initializing	1
Initial Reaction		RB3648870_B-616		1 SUCC@MNXC3 <==>		-10000000	10000000	0	Initializing	1
Initial Reaction		RE9B11AA3_RL-794		1 TAG@MNXC3 <--		-10000000	0	0	Initializing	1
Initial Reaction		R911-372		1 TETRADECANOATE@MNXC3 <--		-1	0	0	Initializing	1
Initial Reaction		R22FAA5AD_RL-81		1 TRE@MNXC3 <--		-10000000	0	0	Initializing	1
Initial Reaction		R9B95227B_RL-518		1 URA@MNXC3 <--		-10000000	0	0	Initializing	1
Initial Reaction		RDD6B4F33_RL-757		1 URI@MNXC3 <--		-10000000	0	0	Initializing	1
Initial Reaction		R819-577		1 XAN@MNXC3 <--		-1	0	0	Initializing	1
Initial Reaction		R917-228		1 9HEXADECENOATE@MNXC3 <--		-1	0	0	Initializing	1
Initial Reaction		R918-512		1 9OCTADECENOATE@MNXC3 <--		-1	0	0	Initializing	1
Initial Reaction		BIOMASS1-378		0.007 CL@MNXC3 + 0.001 DIACYLTREHALOSE@MNXC3 + 0.002 DIM@MNXC3 + 0.022 DNA@MNXC3 + 0.1 GLUCAN@MNXC3 + 0.186 LAM@MNXC3 + 0.054 LM@MNXC3 + 0.208 MAPC@MNXC3 + 47 MNXM3@MNXC3 + 0.0001 MPD@MNXC3 + 0.006 PE@MNXC3 + 0.029 PGLTB@MNXC3 + 0.04 PIMS@MNXC3 + 0.001 POLYACYLTREHALOSE@MNXC3 + 0.214 PROTEIN@MNXC3 + 0.035 PLGLX@MNXC3 + 0.036 RNA@MNXC3 + 0.005 SL@MNXC3 + 0.05 SMALLMOLECULES@MNXC3 + 0.016 TAGbio@MN…		0	100000	0	Initializing	0
Initial Reaction		R_DMATT-741		1 MNXM100@MNXC3 + 1 MNXM11@MNXC3 <-- 1 MNXM132@MNXC3 + 1 MNXM83@MNXC3	Rv3398c	-999999	0	0	Initializing	0
Initial Reaction		R_GRTT-264		1 MNXM100@MNXC3 + 1 MNXM83@MNXC3 --> 1 MNXM11@MNXC3 + 1 MNXM34@MNXC3	Rv1086	0	999999	0	Initializing	0
Initial Reaction		R_ACHBS-696		1 MNXM1010@MNXC3 + 1 MNXM13@MNXC3 <-- 1 MNXM159@MNXC3 + 1 MNXM1@MNXC3 + 1 MNXM23@MNXC3		-999999	0	0	Initializing	0
Initial Reaction		R_KARA2i-847		1 MNXM1010@MNXC3 + 1 MNXM1@MNXC3 + 1 MNXM6@MNXC3 --> 1 MNXM1202@MNXC3 + 1 MNXM5@MNXC3	Rv3001c	0	999999	0	Initializing	0
Initial Reaction		R_BTS2-879		1 MNXM1020@MNXC3 + 1 MNXM55@MNXC3 <==> 2 MNXM1@MNXC3 + 1 MNXM304@MNXC3 + 1 MNXM32@MNXC3	Rv1589	-999999	999999	0	Initializing	0
Initial Reaction		R_BTS3r-360		1 MNXM1020@MNXC3 + 2 MNXM89@MNXC3 <==> 1 MNXM1@MNXC3 + 1 MNXM304@MNXC3 + 1 MNXM89582@MNXC3	Rv1589	-999999	999999	0	Initializing	0
Initial Reaction		R_DBTSr-254		1 MNXM1020@MNXC3 + 3 MNXM1@MNXC3 + 1 MNXM7@MNXC3 + 1 MNXM9@MNXC3 <==> 1 MNXM1140@MNXC3 + 1 MNXM13@MNXC3 + 1 MNXM3@MNXC3	Rv1570	-999999	999999	0	Initializing	0
Initial Reaction		R_R05224-178		1 MNXM1022@MNXC3 + 1 MNXM11@MNXC3 + 1 MNXM1@MNXC3 + 2 MNXM7@MNXC3 + 2 MNXM89557@MNXC3 <-- 1 MNXM1279@MNXC3 + 1 MNXM2@MNXC3 + 2 MNXM37@MNXC3 + 2 MNXM3@MNXC3	Rv2848c	-999999	0	0	Initializing	0
Initial Reaction		R_COCHL-694		1 MNXM1022@MNXC3 + 1 MNXM2@MNXC3 + 1 MNXM3@MNXC3 + 1 MNXM711@MNXC3 --> 2 MNXM1@MNXC3 + 1 MNXM7@MNXC3 + 1 MNXM91520@MNXC3 + 1 MNXM9@MNXC3	Rv2062c	0	999999	0	Initializing	0
Initial Reaction		R_PDHcr__R_PDHc-237		1 MNXM1024@MNXC3 + 1 MNXM10@MNXC3 + 1 MNXM1@MNXC3 <==> 1 MNXM1277@MNXC3 + 1 MNXM8@MNXC3	Rv0462;Rv0843	-999999	0	0	Initializing	0
Initial Reaction		R_PDHcr__R_PDHc-238		1 MNXM1024@MNXC3 + 1 MNXM10@MNXC3 + 1 MNXM1@MNXC3 <==> 1 MNXM1277@MNXC3 + 1 MNXM8@MNXC3	Rv0794c+Rv3303c	-999999	999999	0	Initializing	0
Initial Reaction		R_PDHa-665		1 MNXM1024@MNXC3 + 1 MNXM1@MNXC3 + 1 MNXM23@MNXC3 --> 1 MNXM13@MNXC3 + 1 MNXM4815@MNXC3	Rv0462;Rv0843;Rv2496c+Rv2497c	0	999999	0	Initializing	0
Initial Reaction		R_FAS100-745		1 MNXM1043@MNXC3 + 1 MNXM12@MNXC3 + 1 MNXM13@MNXC3 + 1 MNXM2@MNXC3 + 2 MNXM5@MNXC3 <-- 3 MNXM1@MNXC3 + 1 MNXM40@MNXC3 + 2 MNXM6@MNXC3 + 1 MNXM750@MNXC3	Rv1350+Rv1484+Rv2524c+Rv2947c	-999999	0	0	Initializing	0
Initial Reaction		R_FAS120-365		1 MNXM1043@MNXC3 + 3 MNXM1@MNXC3 + 1 MNXM40@MNXC3 + 2 MNXM6@MNXC3 --> 1 MNXM12@MNXC3 + 1 MNXM13@MNXC3 + 1 MNXM2@MNXC3 + 1 MNXM402@MNXC3 + 2 MNXM5@MNXC3	Rv1350+Rv1484+Rv2524c+Rv2947c	0	999999	0	Initializing	0
Initial Reaction		R_PAPR-81		1 MNXM105630@MNXC3 + 1 MNXM148@MNXC3 + 2 MNXM1@MNXC3 + 1 MNXM45@MNXC3 <==> 1 MNXM155@MNXC3 + 1 MNXM49@MNXC3	Rv2392	-999999	999999	0	Initializing	0
Initial Reaction		R_CYANST__R_THSFST-743		1 MNXM105630@MNXC3 + 1 MNXM1@MNXC3 + 1 MNXM762@MNXC3 <==> 1 MNXM254@MNXC3 + 1 MNXM323@MNXC3	Rv2291	-999999	999999	0	Initializing	0
Initial Reaction		R_CYANST__R_THSFST-744		1 MNXM105630@MNXC3 + 1 MNXM1@MNXC3 + 1 MNXM762@MNXC3 <==> 1 MNXM254@MNXC3 + 1 MNXM323@MNXC3	Rv3283	-999999	0	0	Initializing	0
Initial Reaction		R_SULR-838		1 MNXM105630@MNXC3 + 4 MNXM1@MNXC3 + 3 MNXM6@MNXC3 <==> 3 MNXM2@MNXC3 + 3 MNXM5@MNXC3 + 1 MNXM89582@MNXC3		-999999	999999	0	Initializing	0
Initial Reaction		R_G16MTM5-225		1 MNXM10580@MNXC3 + 1 MNXM90505@MNXC3 <-- 1 MNXM5384@MNXC3 + 1 MNXM7025@MNXC3		-999999	0	0	Initializing	0
Initial Reaction		R_AGPR-772		1 MNXM1062@MNXC3 + 1 MNXM5@MNXC3 + 1 MNXM9@MNXC3 <==> 1 MNXM1384@MNXC3 + 1 MNXM1@MNXC3 + 1 MNXM6@MNXC3	Rv1652	-999999	999999	0	Initializing	0
Initial Reaction		R_ACOTA-656		1 MNXM1062@MNXC3 + 1 MNXM89557@MNXC3 <==> 1 MNXM20@MNXC3 + 1 MNXM817@MNXC3	Rv1655	-999999	999999	0	Initializing	0
Initial Reaction		R_DURIPP-15		1 MNXM1063@MNXC3 + 1 MNXM158@MNXC3 <==> 1 MNXM492@MNXC3 + 1 MNXM9@MNXC3		-999999	999999	0	Initializing	0
Initial Reaction		R_PUNP2-19		1 MNXM1063@MNXC3 + 1 MNXM168@MNXC3 <==> 1 MNXM625@MNXC3 + 1 MNXM9@MNXC3	Rv3307	-999999	999999	0	Initializing	0
Initial Reaction		R_PUNP6-28		1 MNXM1063@MNXC3 + 1 MNXM213@MNXC3 <==> 1 MNXM935@MNXC3 + 1 MNXM9@MNXC3	Rv3307	-999999	999999	0	Initializing	0
Initial Reaction		R_PUNP4-317		1 MNXM1063@MNXC3 + 1 MNXM259@MNXC3 <==> 1 MNXM647@MNXC3 + 1 MNXM9@MNXC3	Rv3307	-999999	999999	0	Initializing	0
Initial Reaction		R_TMDPP-1008		1 MNXM1063@MNXC3 + 1 MNXM386@MNXC3 <==> 1 MNXM420@MNXC3 + 1 MNXM9@MNXC3	Rv3314c	-999999	999999	0	Initializing	0
Initial Reaction		R_FASm1601-849		1 MNXM106625@MNXC3 + 1 MNXM12@MNXC3 + 1 MNXM13@MNXC3 + 1 MNXM2@MNXC3 + 2 MNXM5@MNXC3 <-- 1 MNXM108@MNXC3 + 1 MNXM190@MNXC3 + 4 MNXM1@MNXC3 + 2 MNXM6@MNXC3	Rv1662+Rv1663	-999999	0	0	Initializing	0
Initial Reaction		R_FASm1801-376		1 MNXM106625@MNXC3 + 1 MNXM190@MNXC3 + 2 MNXM1@MNXC3 + 2 MNXM6@MNXC3 --> 1 MNXM12@MNXC3 + 1 MNXM13@MNXC3 + 1 MNXM2@MNXC3 + 2 MNXM5@MNXC3 + 1 MNXM7282@MNXC3	Rv1662+Rv1663	0	999999	0	Initializing	0
Initial Reaction		R_AFE-889		1 MNXM10733@MNXC3 + 1 MNXM2@MNXC3 <-- 1 MNXM7081@MNXC3 + 1 MNXM7082@MNXC3	Rv3793+Rv3794+Rv3795	-999999	0	0	Initializing	0
Initial Reaction		R_THZPSN-90		1 MNXM107505@MNXC3 + 1 MNXM11@MNXC3 + 1 MNXM13@MNXC3 + 1 MNXM14@MNXC3 + 1 MNXM1@MNXC3 + 1 MNXM2@MNXC3 + 1 MNXM32@MNXC3 + 1 MNXM960@MNXC3 <-- 1 MNXM3@MNXC3 + 1 MNXM55@MNXC3 + 1 MNXM622@MNXC3 + 1 MNXM76@MNXC3	Rv0417	-999999	0	0	Initializing	0
Initial Reaction		R_THZSN-788		1 MNXM107505@MNXC3 + 1 MNXM13@MNXC3 + 1 MNXM15@MNXC3 + 1 MNXM1@MNXC3 + 1 MNXM23@MNXC3 + 1 MNXM2@MNXC3 + 1 MNXM962@MNXC3 <-- 1 MNXM2454@MNXC3 + 1 MNXM55@MNXC3 + 1 MNXM76@MNXC3	Rv0417	-999999	0	0	Initializing	0
Initial Reaction		R_G16MTM6-334		1 MNXM107973@MNXC3 + 1 MNXM1@MNXC3 + 1 MNXM30@MNXC3 <-- 1 MNXM5894@MNXC3 + 1 MNXM82@MNXC3		-999999	0	0	Initializing	0
Initial Reaction		R_G16MTM7-603		1 MNXM107973@MNXC3 + 1 MNXM82@MNXC3 --> 1 MNXM1@MNXC3 + 1 MNXM30@MNXC3 + 1 MNXM7657@MNXC3		0	999999	0	Initializing	0
Initial Reaction		R_MANAT2-579		1 MNXM107973@MNXC3 + 1 MNXM88@MNXC3 --> 1 MNXM12@MNXC3 + 1 MNXM4431@MNXC3	Rv2611c	0	999999	0	Initializing	0
Initial Reaction		R_NO3t7-1011		1 MNXM107@MNXC2 + 1 MNXM207@MNXC3 <-- 1 MNXM107@MNXC3 + 1 MNXM207@MNXC2	Rv1737c	-999999	0	0	Initializing	0
Initial Reaction		R_NARK-20		1 MNXM107@MNXC2 <-- 1 MNXM107@MNXC3	Rv0261c;Rv0267;Rv1737c+Rv2329c	-999999	0	0	Initializing	0
Initial Reaction		R_NO3R1-143		1 MNXM107@MNXC3 + 2 MNXM1@MNXC2 + 1 MNXM232@MNXC3 + 1 MNXM2@MNXC3 <-- 1 MNXM191@MNXC3 + 2 MNXM1@MNXC3 + 1 MNXM207@MNXC3	Rv1161+Rv1162+Rv1163+Rv1164	-999999	0	0	Initializing	0
Initial Reaction		R_NO3R2-533		1 MNXM107@MNXC3 + 2 MNXM1@MNXC2 + 1 MNXM2@MNXC3 + 1 MNXM509@MNXC3 <-- 2 MNXM1@MNXC3 + 1 MNXM207@MNXC3 + 1 MNXM223@MNXC3	Rv1161+Rv1162+Rv1163+Rv1164	-999999	0	0	Initializing	0
Initial Reaction		R_NTRIRx-923		1 MNXM107@MNXC3 + 3 MNXM10@MNXC3 + 4 MNXM1@MNXC3 --> 1 MNXM114187@MNXC3 + 1 MNXM2@MNXC3 + 3 MNXM8@MNXC3	Rv0252+Rv0253+Rv2391	0	999999	0	Initializing	0
Initial Reaction		R_NTRIR2x-373		1 MNXM107@MNXC3 + 3 MNXM10@MNXC3 + 5 MNXM1@MNXC3 --> 1 MNXM15@MNXC3 + 2 MNXM2@MNXC3 + 3 MNXM8@MNXC3	Rv0252+Rv0253+Rv2391	0	999999	0	Initializing	0
Initial Reaction		R_NTRIRy-898		1 MNXM107@MNXC3 + 4 MNXM1@MNXC3 + 3 MNXM6@MNXC3 --> 1 MNXM114187@MNXC3 + 1 MNXM2@MNXC3 + 3 MNXM5@MNXC3	Rv0252+Rv0253+Rv2391	0	999999	0	Initializing	0
Initial Reaction		R_CLPNS160190-370		1 MNXM10889@MNXC3 + 1 MNXM89612@MNXC3 <==> 2 MNXM7649@MNXC3		-999999	999999	0	Initializing	0
Initial Reaction		R_HDCAt2-956		1 MNXM108@MNXC2 + 1 MNXM1@MNXC2 --> 1 MNXM108@MNXC3 + 1 MNXM1@MNXC3		0	999999	0	Initializing	0
Initial Reaction		R_FAS160-949		1 MNXM108@MNXC3 + 1 MNXM12@MNXC3 + 1 MNXM13@MNXC3 + 1 MNXM2@MNXC3 + 2 MNXM5@MNXC3 <-- 3 MNXM1@MNXC3 + 1 MNXM314@MNXC3 + 1 MNXM40@MNXC3 + 2 MNXM6@MNXC3	Rv1350+Rv1484+Rv2524c+Rv2947c	-999999	0	0	Initializing	0
Initial Reaction		R_FACOAE160-508		1 MNXM108@MNXC3 + 1 MNXM12@MNXC3 + 1 MNXM1@MNXC3 <-- 1 MNXM2@MNXC3 + 1 MNXM88@MNXC3	Rv1618	-999999	0	0	Initializing	0
Initial Reaction		R_FACOAL160-96		1 MNXM108@MNXC3 + 1 MNXM12@MNXC3 + 1 MNXM3@MNXC3 <==> 1 MNXM11@MNXC3 + 1 MNXM14@MNXC3 + 1 MNXM88@MNXC3	Rv1185c;Rv1529;Rv2590;Rv3826	-999999	999999	0	Initializing	0
Initial Reaction		R_TATS-871		1 MNXM108@MNXC3 + 1 MNXM198@MNXC3 + 4 MNXM1@MNXC3 + 1 MNXM4611@MNXC3 + 2 MNXM4754@MNXC3 --> 4 MNXM2@MNXC3 + 1 MNXM83730@MNXC3		0	999999	0	Initializing	0
Initial Reaction		R_PLIPA1E160-366		1 MNXM108@MNXC3 + 1 MNXM1@MNXC3 + 1 MNXM34810@MNXC3 <-- 1 MNXM2@MNXC3 + 1 MNXM32178@MNXC3		-999999	0	0	Initializing	0
Initial Reaction		R_LPLIPAL2E160-681		1 MNXM108@MNXC3 + 1 MNXM1@MNXC3 + 1 MNXM368@MNXC3 <-- 1 MNXM2@MNXC3 + 1 MNXM34810@MNXC3	Rv0183	-999999	0	0	Initializing	0
Initial Reaction		R_2AGPEAT160-162		1 MNXM108@MNXC3 + 1 MNXM34810@MNXC3 + 1 MNXM3@MNXC3 --> 1 MNXM11@MNXC3 + 1 MNXM14@MNXC3 + 1 MNXM32178@MNXC3		0	999999	0	Initializing	0
Initial Reaction		R_AACPS3-410		1 MNXM108@MNXC3 + 1 MNXM3@MNXC3 + 1 MNXM925@MNXC3 --> 1 MNXM11@MNXC3 + 1 MNXM14@MNXC3 + 1 MNXM2026@MNXC3		0	999999	0	Initializing	0
Initial Reaction		R_FAS180-1010		1 MNXM108@MNXC3 + 3 MNXM1@MNXC3 + 1 MNXM40@MNXC3 + 2 MNXM6@MNXC3 --> 1 MNXM12@MNXC3 + 1 MNXM13@MNXC3 + 1 MNXM236@MNXC3 + 1 MNXM2@MNXC3 + 2 MNXM5@MNXC3	Rv1350+Rv1484+Rv2524c+Rv2947c	0	999999	0	Initializing	0
Initial Reaction		R_TATSO-398		1 MNXM108@MNXC3 + 4 MNXM1@MNXC3 + 1 MNXM40917@MNXC3 + 1 MNXM4611@MNXC3 + 2 MNXM4754@MNXC3 --> 4 MNXM2@MNXC3 + 1 MNXM83045@MNXC3		0	999999	0	Initializing	0
Initial Reaction		R_FAS181-93		1 MNXM108@MNXC3 + 5 MNXM1@MNXC3 + 1 MNXM40@MNXC3 + 1 MNXM4@MNXC3 + 3 MNXM6@MNXC3 --> 1 MNXM12@MNXC3 + 1 MNXM13@MNXC3 + 3 MNXM2@MNXC3 + 3 MNXM5@MNXC3 + 1 MNXM65309@MNXC3	Rv1350+Rv1484+Rv2524c+Rv2947c	0	999999	0	Initializing	0
Initial Reaction		R_FAO2-1007		1 MNXM108@MNXC3 + 8 MNXM12@MNXC3 + 7 MNXM2@MNXC3 + 1 MNXM3@MNXC3 + 7 MNXM8@MNXC3 + 7 MNXM96415@MNXC3 --> 7 MNXM10@MNXC3 + 1 MNXM11@MNXC3 + 1 MNXM14@MNXC3 + 7 MNXM1@MNXC3 + 8 MNXM21@MNXC3 + 7 MNXM38@MNXC3	Rv0468+Rv0859+Rv0860+Rv1323	0	999999	0	Initializing	0
Initial Reaction		R_G5SD2-58		1 MNXM10@MNXC3 + 1 MNXM1280@MNXC3 + 1 MNXM1@MNXC3 --> 1 MNXM245@MNXC3 + 1 MNXM8@MNXC3 + 1 MNXM9@MNXC3	Rv2427c	0	999999	0	Initializing	0
Initial Reaction		R_PPND-340		1 MNXM10@MNXC3 + 1 MNXM13@MNXC3 + 1 MNXM153@MNXC3 <-- 1 MNXM503@MNXC3 + 1 MNXM8@MNXC3	Rv3754	-999999	0	0	Initializing	0
Initial Reaction		R_GLYCL-901		1 MNXM10@MNXC3 + 1 MNXM13@MNXC3 + 1 MNXM15@MNXC3 + 1 MNXM183@MNXC3 <-- 1 MNXM29@MNXC3 + 1 MNXM79@MNXC3 + 1 MNXM8@MNXC3	Rv1826	-999999	0	0	Initializing	0
Initial Reaction		R_PDH-896		1 MNXM10@MNXC3 + 1 MNXM13@MNXC3 + 1 MNXM21@MNXC3 <-- 1 MNXM12@MNXC3 + 1 MNXM23@MNXC3 + 1 MNXM8@MNXC3	Rv0462+Rv2215+Rv2241;Rv0843+Rv2215+Rv2241	-999999	0	0	Initializing	0
Initial Reaction		R_MMSAD3-695		1 MNXM10@MNXC3 + 1 MNXM13@MNXC3 + 1 MNXM21@MNXC3 <-- 1 MNXM12@MNXC3 + 1 MNXM244@MNXC3 + 1 MNXM8@MNXC3	Rv0753c	-999999	0	0	Initializing	0
Initial Reaction		R_ME1-501		1 MNXM10@MNXC3 + 1 MNXM13@MNXC3 + 1 MNXM23@MNXC3 <-- 1 MNXM8@MNXC3 + 1 MNXM98@MNXC3	Rv2332	-999999	0	0	Initializing	0
Initial Reaction		R_MMSAD1-327		1 MNXM10@MNXC3 + 1 MNXM13@MNXC3 + 1 MNXM86@MNXC3 <-- 1 MNXM12@MNXC3 + 1 MNXM305@MNXC3 + 1 MNXM8@MNXC3	Rv0753c	-999999	0	0	Initializing	0
Initial Reaction		R_FDH-988		1 MNXM10@MNXC3 + 1 MNXM13@MNXC3 <-- 1 MNXM39@MNXC3 + 1 MNXM8@MNXC3	Rv2899c+Rv2900c	-999999	0	0	Initializing	0
Initial Reaction		R_E4PD-810		1 MNXM10@MNXC3 + 1 MNXM1407@MNXC3 + 2 MNXM1@MNXC3 <==> 1 MNXM258@MNXC3 + 1 MNXM2@MNXC3 + 1 MNXM8@MNXC3		-999999	999999	0	Initializing	0
Initial Reaction		R_PERD-684		1 MNXM10@MNXC3 + 1 MNXM1514@MNXC3 + 1 MNXM1@MNXC3 <==> 1 MNXM1407@MNXC3 + 1 MNXM8@MNXC3		-999999	999999	0	Initializing	0
Initial Reaction		R_BDH-397		1 MNXM10@MNXC3 + 1 MNXM154@MNXC3 + 1 MNXM1@MNXC3 <==> 1 MNXM663@MNXC3 + 1 MNXM8@MNXC3		-999999	999999	0	Initializing	0
Initial Reaction		R_GLUDx-831		1 MNXM10@MNXC3 + 1 MNXM15@MNXC3 + 1 MNXM1@MNXC3 + 1 MNXM20@MNXC3 <==> 1 MNXM2@MNXC3 + 1 MNXM89557@MNXC3 + 1 MNXM8@MNXC3	Rv2476c	-999999	999999	0	Initializing	0
Initial Reaction		R_ALAD_L-122		1 MNXM10@MNXC3 + 1 MNXM15@MNXC3 + 1 MNXM1@MNXC3 + 1 MNXM23@MNXC3 <-- 1 MNXM2@MNXC3 + 1 MNXM32@MNXC3 + 1 MNXM8@MNXC3	Rv2780	-999999	0	0	Initializing	0
Initial Reaction		R_IPMD-229		1 MNXM10@MNXC3 + 1 MNXM1602@MNXC3 + 1 MNXM1@MNXC3 <-- 1 MNXM891@MNXC3 + 1 MNXM8@MNXC3	Rv2995c	-999999	0	0	Initializing	0
Initial Reaction		R_P5CRx-5		1 MNXM10@MNXC3 + 1 MNXM1617@MNXC3 + 2 MNXM1@MNXC3 --> 1 MNXM114@MNXC3 + 1 MNXM8@MNXC3	Rv0500	0	999999	0	Initializing	0
Initial Reaction		R_SGSAD-916		1 MNXM10@MNXC3 + 1 MNXM1757@MNXC3 + 2 MNXM1@MNXC3 <-- 1 MNXM1763@MNXC3 + 1 MNXM2@MNXC3 + 1 MNXM8@MNXC3		-999999	0	0	Initializing	0
Initial Reaction		R_NADH2r-776		1 MNXM10@MNXC3 + 1 MNXM176@MNXC3 + 1 MNXM1@MNXC3 <==> 1 MNXM8@MNXC3 + 1 MNXM90307@MNXC3	Rv0082+Rv3145+Rv3146+Rv3147+Rv3148+Rv3149+Rv3150+Rv3152+Rv3153+Rv3154+Rv3155+Rv3156+Rv3157+Rv3158	-999999	999999	0	Initializing	0
Initial Reaction		R_MTHFR2-437		1 MNXM10@MNXC3 + 1 MNXM183@MNXC3 + 1 MNXM1@MNXC3 --> 1 MNXM318@MNXC3 + 1 MNXM8@MNXC3		0	999999	0	Initializing	0
Initial Reaction		R_NADH9-126		1 MNXM10@MNXC3 + 1 MNXM1@MNXC3 + 1 MNXM2178@MNXC3 --> 1 MNXM558@MNXC3 + 1 MNXM8@MNXC3	Rv0082+Rv3145+Rv3146+Rv3147+Rv3148+Rv3149+Rv3150+Rv3152+Rv3153+Rv3154+Rv3155+Rv3156+Rv3157+Rv3158	0	999999	0	Initializing	0
Initial Reaction		R_ACALDi-201		1 MNXM10@MNXC3 + 1 MNXM1@MNXC3 + 1 MNXM21@MNXC3 <-- 1 MNXM12@MNXC3 + 1 MNXM75@MNXC3 + 1 MNXM8@MNXC3	Rv3535c	-999999	0	0	Initializing	0
Initial Reaction		R_NADH5-295		1 MNXM10@MNXC3 + 1 MNXM1@MNXC3 + 1 MNXM232@MNXC3 --> 1 MNXM191@MNXC3 + 1 MNXM8@MNXC3	Rv0082+Rv3145+Rv3146+Rv3147+Rv3148+Rv3149+Rv3150+Rv3152+Rv3153+Rv3154+Rv3155+Rv3156+Rv3157+Rv3158	0	999999	0	Initializing	0
Initial Reaction		R_LDH_L-7		1 MNXM10@MNXC3 + 1 MNXM1@MNXC3 + 1 MNXM23@MNXC3 <==> 1 MNXM179@MNXC3 + 1 MNXM8@MNXC3	Rv0694	-999999	999999	0	Initializing	0
Initial Reaction		R_GAPD-118		1 MNXM10@MNXC3 + 1 MNXM1@MNXC3 + 1 MNXM261@MNXC3 <==> 1 MNXM2378@MNXC3 + 1 MNXM8@MNXC3 + 1 MNXM9@MNXC3	Rv1436	-999999	999999	0	Initializing	0
Initial Reaction		R_IMPD-954		1 MNXM10@MNXC3 + 1 MNXM1@MNXC3 + 1 MNXM298@MNXC3 <-- 1 MNXM125@MNXC3 + 1 MNXM2@MNXC3 + 1 MNXM8@MNXC3	Rv1843c+Rv3410c+Rv3411c	-999999	0	0	Initializing	0
Initial Reaction		R_DGC3D-289		1 MNXM10@MNXC3 + 1 MNXM1@MNXC3 + 1 MNXM3482@MNXC3 <-- 1 MNXM3460@MNXC3 + 1 MNXM8@MNXC3	Rv1714;Rv1928c	-999999	0	0	Initializing	0
Initial Reaction		R_HSDx-448		1 MNXM10@MNXC3 + 1 MNXM1@MNXC3 + 1 MNXM361@MNXC3 <==> 1 MNXM353@MNXC3 + 1 MNXM8@MNXC3	Rv1294	-999999	999999	0	Initializing	0
Initial Reaction		R_CHOLD-722		1 MNXM10@MNXC3 + 1 MNXM1@MNXC3 + 1 MNXM457@MNXC3 <-- 1 MNXM8@MNXC3 + 1 MNXM90@MNXC3		-999999	0	0	Initializing	0
Initial Reaction		R_MDH-336		1 MNXM10@MNXC3 + 1 MNXM1@MNXC3 + 1 MNXM46@MNXC3 <==> 1 MNXM8@MNXC3 + 1 MNXM98@MNXC3	Rv1240	-999999	999999	0	Initializing	0
Initial Reaction		R_NADH10-174		1 MNXM10@MNXC3 + 1 MNXM1@MNXC3 + 1 MNXM509@MNXC3 --> 1 MNXM223@MNXC3 + 1 MNXM8@MNXC3	Rv0082+Rv3145+Rv3146+Rv3147+Rv3148+Rv3149+Rv3150+Rv3152+Rv3153+Rv3154+Rv3155+Rv3156+Rv3157+Rv3158	0	999999	0	Initializing	0
Initial Reaction		R_PGCD-382		1 MNXM10@MNXC3 + 1 MNXM1@MNXC3 + 1 MNXM541@MNXC3 <-- 1 MNXM126@MNXC3 + 1 MNXM8@MNXC3	Rv0728c;Rv2996c	-999999	0	0	Initializing	0
Initial Reaction		R_DMPPS-97		1 MNXM10@MNXC3 + 1 MNXM1@MNXC3 + 1 MNXM606@MNXC3 --> 1 MNXM132@MNXC3 + 1 MNXM2@MNXC3 + 1 MNXM8@MNXC3		0	999999	0	Initializing	0
Initial Reaction		R_IPDPS-218		1 MNXM10@MNXC3 + 1 MNXM1@MNXC3 + 1 MNXM606@MNXC3 --> 1 MNXM2@MNXC3 + 1 MNXM83@MNXC3 + 1 MNXM8@MNXC3		0	999999	0	Initializing	0
Initial Reaction		R_G3PD1-736		1 MNXM10@MNXC3 + 1 MNXM1@MNXC3 + 1 MNXM77@MNXC3 <==> 1 MNXM66@MNXC3 + 1 MNXM8@MNXC3	Rv0564c;Rv2249c;Rv2982c;Rv3302c	-999999	999999	0	Initializing	0
Initial Reaction		R_MMSAD2-16		1 MNXM10@MNXC3 + 1 MNXM1@MNXC3 + 1 MNXM86@MNXC3 <-- 1 MNXM12@MNXC3 + 1 MNXM821@MNXC3 + 1 MNXM8@MNXC3	Rv0753c	-999999	0	0	Initializing	0
Initial Reaction		R_P5CD-219		1 MNXM10@MNXC3 + 1 MNXM1@MNXC3 + 1 MNXM89557@MNXC3 <-- 1 MNXM1617@MNXC3 + 2 MNXM2@MNXC3 + 1 MNXM8@MNXC3	Rv1187	-999999	0	0	Initializing	0
Initial Reaction		R_MDFDH-74		1 MNXM10@MNXC3 + 1 MNXM1@MNXC3 + 1 MNXM97253@MNXC3 <==> 1 MNXM8@MNXC3 + 1 MNXM97575@MNXC3	Rv1895	-999999	999999	0	Initializing	0
Initial Reaction		R_GCCc-298		1 MNXM10@MNXC3 + 1 MNXM1@MNXC3 + 1 MNXM998@MNXC3 <-- 1 MNXM1663@MNXC3 + 1 MNXM8@MNXC3	Rv0794c+Rv3303c	-999999	0	0	Initializing	0
Initial Reaction		R_MTHFD2-281		1 MNXM10@MNXC3 + 1 MNXM511@MNXC3 <==> 1 MNXM183@MNXC3 + 1 MNXM8@MNXC3	Rv3356c	-999999	999999	0	Initializing	0
Initial Reaction		R_THD1__R_NADTRHD-378		1 MNXM10@MNXC3 + 1 MNXM5@MNXC3 <==> 1 MNXM6@MNXC3 + 1 MNXM8@MNXC3	Rv0155+Rv0156+Rv0157	-999999	0	0	Initializing	0
Initial Reaction		R_THD1__R_NADTRHD-379		1 MNXM10@MNXC3 + 1 MNXM5@MNXC3 <==> 1 MNXM6@MNXC3 + 1 MNXM8@MNXC3	Rv2713	-999999	999999	0	Initializing	0
Initial Reaction		R_SSALx-953		1 MNXM10@MNXC3 + 2 MNXM1@MNXC3 + 1 MNXM25@MNXC3 <-- 1 MNXM172@MNXC3 + 1 MNXM2@MNXC3 + 1 MNXM8@MNXC3	Rv0234c+Rv1731	-999999	0	0	Initializing	0
Initial Reaction		R_ALDD2x-17		1 MNXM10@MNXC3 + 2 MNXM1@MNXC3 + 1 MNXM26@MNXC3 <-- 1 MNXM2@MNXC3 + 1 MNXM75@MNXC3 + 1 MNXM8@MNXC3	Rv0147;Rv0768+Rv3293	-999999	0	0	Initializing	0
Initial Reaction		R_BETALDHx-867		1 MNXM10@MNXC3 + 2 MNXM1@MNXC3 + 1 MNXM289@MNXC3 <-- 1 MNXM2@MNXC3 + 1 MNXM457@MNXC3 + 1 MNXM8@MNXC3		-999999	0	0	Initializing	0
Initial Reaction		R_GLXO1-394		1 MNXM10@MNXC3 + 2 MNXM1@MNXC3 + 1 MNXM291@MNXC3 <-- 1 MNXM2@MNXC3 + 1 MNXM69@MNXC3 + 1 MNXM8@MNXC3		-999999	0	0	Initializing	0
Initial Reaction		R_ALDD1-781		1 MNXM10@MNXC3 + 2 MNXM1@MNXC3 + 1 MNXM39@MNXC3 <-- 1 MNXM2@MNXC3 + 1 MNXM56@MNXC3 + 1 MNXM8@MNXC3	Rv1895;Rv2259;Rv3045	-999999	0	0	Initializing	0
Initial Reaction		R_ALDD19x-265		1 MNXM10@MNXC3 + 2 MNXM1@MNXC3 + 1 MNXM497@MNXC3 <-- 1 MNXM2@MNXC3 + 1 MNXM473@MNXC3 + 1 MNXM8@MNXC3	Rv2858c	-999999	0	0	Initializing	0
Initial Reaction		R_SHCHD3-968		1 MNXM10@MNXC3 + 2 MNXM1@MNXC3 + 1 MNXM7770@MNXC3 <-- 1 MNXM672@MNXC3 + 1 MNXM8@MNXC3	Rv2847c	-999999	0	0	Initializing	0
Initial Reaction		R_SHCHD2-504		1 MNXM10@MNXC3 + 2 MNXM1@MNXC3 + 1 MNXM863@MNXC3 <-- 1 MNXM672@MNXC3 + 1 MNXM8@MNXC3	Rv2847c	-999999	0	0	Initializing	0
Initial Reaction		R_PHTHCLR1-955		1 MNXM10@MNXC3 + 2 MNXM1@MNXC3 + 1 MNXM91274@MNXC3 <==> 1 MNXM5900@MNXC3 + 1 MNXM8@MNXC3		-999999	999999	0	Initializing	0
Initial Reaction		R_CYRDAR-446		1 MNXM10@MNXC3 + 2 MNXM91520@MNXC3 --> 1 MNXM1@MNXC3 + 1 MNXM8@MNXC3 + 2 MNXM92189@MNXC3	Rv0306	0	999999	0	Initializing	0
Initial Reaction		R_ACBIPGT-816		1 MNXM1105@MNXC3 + 1 MNXM11@MNXC3 <-- 1 MNXM1@MNXC3 + 1 MNXM51@MNXC3 + 1 MNXM856@MNXC3	Rv0254c	-999999	0	0	Initializing	0
Initial Reaction		R_ADOCBLS-173		1 MNXM1105@MNXC3 + 1 MNXM1539@MNXC3 --> 1 MNXM113@MNXC3 + 1 MNXM1@MNXC3 + 1 MNXM489@MNXC3	Rv2208	0	999999	0	Initializing	0
Initial Reaction		R_FE2abc-812		1 MNXM111@MNXC2 + 1 MNXM2@MNXC3 + 1 MNXM3@MNXC3 --> 1 MNXM111@MNXC3 + 1 MNXM1@MNXC3 + 1 MNXM7@MNXC3 + 1 MNXM9@MNXC3	Rv1348+Rv1349	0	999999	0	Initializing	0
Initial Reaction		R_FCLT-663		1 MNXM111@MNXC3 + 1 MNXM346@MNXC3 --> 1 MNXM78362@MNXC3	Rv1485	0	999999	0	Initializing	0
Initial Reaction		R_FETRANS-658		1 MNXM111@MNXC3 + 1 MNXM62700@MNXC3 <==> 1 MNXM5791@MNXC3		-999999	999999	0	Initializing	0
Initial Reaction		R_SHCHF2-962		1 MNXM111@MNXC3 + 1 MNXM7770@MNXC3 --> 2 MNXM1@MNXC3 + 1 MNXM82173@MNXC3	Rv2847c	0	999999	0	Initializing	0
Initial Reaction		R_SHCHF-643		1 MNXM111@MNXC3 + 1 MNXM863@MNXC3 --> 2 MNXM1@MNXC3 + 1 MNXM82173@MNXC3	Rv2847c	0	999999	0	Initializing	0
Initial Reaction		R_UPPDC2-495		1 MNXM1123@MNXC3 + 4 MNXM1@MNXC3 --> 1 MNXM1322@MNXC3 + 4 MNXM13@MNXC3	Rv2678c	0	999999	0	Initializing	0
Initial Reaction		R_DCPT-591		1 MNXM11307@MNXC3 + 1 MNXM11@MNXC3 <-- 1 MNXM90505@MNXC3 + 1 MNXM91@MNXC3	Rv3806c	-999999	0	0	Initializing	0
Initial Reaction		R_DCPDPP-800		1 MNXM11307@MNXC3 + 1 MNXM2@MNXC3 --> 1 MNXM92250@MNXC3 + 1 MNXM9@MNXC3		0	999999	0	Initializing	0
Initial Reaction		R_MANAT3-726		1 MNXM11348@MNXC3 + 1 MNXM12@MNXC3 <-- 1 MNXM4431@MNXC3 + 1 MNXM88@MNXC3		-999999	0	0	Initializing	0
Initial Reaction		R_TMPPP-136		1 MNXM1135@MNXC3 + 1 MNXM1@MNXC3 + 1 MNXM960@MNXC3 --> 1 MNXM11@MNXC3 + 1 MNXM662@MNXC3	Rv0414c	0	999999	0	Initializing	0
Initial Reaction		R_PMPK-485		1 MNXM1135@MNXC3 + 1 MNXM7@MNXC3 <-- 1 MNXM3@MNXC3 + 1 MNXM790@MNXC3	Rv0422c	-999999	0	0	Initializing	0
Initial Reaction		R_GMPS2-414		1 MNXM113@MNXC3 + 1 MNXM11@MNXC3 + 1 MNXM14@MNXC3 + 2 MNXM1@MNXC3 + 1 MNXM89557@MNXC3 <-- 1 MNXM298@MNXC3 + 1 MNXM2@MNXC3 + 1 MNXM37@MNXC3 + 1 MNXM3@MNXC3	Rv3396c	-999999	0	0	Initializing	0
Initial Reaction		R_NTPP2-522		1 MNXM113@MNXC3 + 1 MNXM11@MNXC3 + 1 MNXM1@MNXC3 <-- 1 MNXM2@MNXC3 + 1 MNXM51@MNXC3		-999999	0	0	Initializing	0
Initial Reaction		R_GUAPRT-769		1 MNXM113@MNXC3 + 1 MNXM11@MNXC3 <-- 1 MNXM259@MNXC3 + 1 MNXM91@MNXC3		-999999	0	0	Initializing	0
Initial Reaction		R_GSNK-53		1 MNXM113@MNXC3 + 1 MNXM1@MNXC3 + 1 MNXM7@MNXC3 <-- 1 MNXM3@MNXC3 + 1 MNXM401@MNXC3		-999999	0	0	Initializing	0
Initial Reaction		R_PDE4-432		1 MNXM113@MNXC3 + 1 MNXM1@MNXC3 <-- 1 MNXM2@MNXC3 + 1 MNXM665@MNXC3	Rv0805	-999999	0	0	Initializing	0
Initial Reaction		R_NTD9-630		1 MNXM113@MNXC3 + 1 MNXM2@MNXC3 --> 1 MNXM401@MNXC3 + 1 MNXM9@MNXC3		0	999999	0	Initializing	0
Initial Reaction		R_GK1-226		1 MNXM113@MNXC3 + 1 MNXM3@MNXC3 <==> 1 MNXM30@MNXC3 + 1 MNXM7@MNXC3	Rv1389	-999999	999999	0	Initializing	0
Initial Reaction		R_GTPH1-763		1 MNXM113@MNXC3 + 2 MNXM1@MNXC3 + 2 MNXM9@MNXC3 <-- 2 MNXM2@MNXC3 + 1 MNXM51@MNXC3	Rv2583c	-999999	0	0	Initializing	0
Initial Reaction		R_CYSTL-243		1 MNXM114070@MNXC3 + 1 MNXM15@MNXC3 + 1 MNXM23@MNXC3 <-- 1 MNXM2@MNXC3 + 1 MNXM319@MNXC3	Rv3340	-999999	0	0	Initializing	0
Initial Reaction		R_HCYSMT-105		1 MNXM114070@MNXC3 + 1 MNXM16@MNXC3 --> 1 MNXM19@MNXC3 + 1 MNXM1@MNXC3 + 1 MNXM61@MNXC3	Rv0511;Rv2458	0	999999	0	Initializing	0
Initial Reaction		R_AHC-63		1 MNXM114070@MNXC3 + 1 MNXM212@MNXC3 <==> 1 MNXM19@MNXC3 + 1 MNXM2@MNXC3	Rv3248c	-999999	999999	0	Initializing	0
Initial Reaction		R_MHPGLUT-617		1 MNXM114070@MNXC3 + 1 MNXM2623@MNXC3 --> 1 MNXM2563@MNXC3 + 1 MNXM61@MNXC3	Rv1133c	0	999999	0	Initializing	0
Initial Reaction		R_METS-195		1 MNXM114070@MNXC3 + 1 MNXM318@MNXC3 --> 1 MNXM61@MNXC3 + 1 MNXM79@MNXC3	Rv2124c	0	999999	0	Initializing	0
Initial Reaction		R_CYSTS-36		1 MNXM114070@MNXC3 + 1 MNXM53@MNXC3 --> 1 MNXM2@MNXC3 + 1 MNXM319@MNXC3	Rv1077	0	999999	0	Initializing	0
Initial Reaction		R_ACLS-417		1 MNXM114079@MNXC3 + 1 MNXM13@MNXC3 <-- 1 MNXM1@MNXC3 + 2 MNXM23@MNXC3	Rv1820+Rv3002c;Rv3002c+Rv3003c;Rv3002c+Rv3470c;Rv3002c+Rv3509c	-999999	0	0	Initializing	0
Initial Reaction		R_KARA1i-84		1 MNXM114079@MNXC3 + 1 MNXM1@MNXC3 + 1 MNXM6@MNXC3 --> 1 MNXM114097@MNXC3 + 1 MNXM5@MNXC3	Rv3001c	0	999999	0	Initializing	0
Initial Reaction		R_DHAD1-611		1 MNXM114097@MNXC3 --> 1 MNXM238@MNXC3 + 1 MNXM2@MNXC3	Rv0189c	0	999999	0	Initializing	0
Initial Reaction		R_AMAOTr-35		1 MNXM1140@MNXC3 + 1 MNXM3090@MNXC3 <==> 1 MNXM1141@MNXC3 + 1 MNXM16@MNXC3	Rv1568	-999999	999999	0	Initializing	0
Initial Reaction		R_SELCYSLY-467		1 MNXM114118@MNXC3 + 1 MNXM4221@MNXC3 --> 1 MNXM2578@MNXC3 + 1 MNXM32@MNXC3 + 1 MNXM926@MNXC3	Rv1464	0	999999	0	Initializing	0
Initial Reaction		R_NH4OHDs-561		1 MNXM114187@MNXC3 + 1 MNXM1@MNXC3 <==> 1 MNXM15@MNXC3 + 1 MNXM2@MNXC3		-999999	999999	0	Initializing	0
Initial Reaction		R_AOXSr-430		1 MNXM1141@MNXC3 + 1 MNXM12@MNXC3 + 1 MNXM13@MNXC3 <==> 1 MNXM1@MNXC3 + 1 MNXM32@MNXC3 + 1 MNXM951@MNXC3	Rv0032;Rv1569	-999999	999999	0	Initializing	0
Initial Reaction		R_MSHS-439		1 MNXM114216@MNXC3 + 1 MNXM12@MNXC3 + 1 MNXM1@MNXC3 <-- 1 MNXM21@MNXC3 + 1 MNXM92226@MNXC3	Rv0819	-999999	0	0	Initializing	0
Initial Reaction		R_MSHOXH-583		1 MNXM114216@MNXC3 + 1 MNXM1@MNXC3 + 1 MNXM39@MNXC3 <-- 1 MNXM2@MNXC3 + 1 MNXM97253@MNXC3		-999999	0	0	Initializing	0
Initial Reaction		R_BMNMSHS-914		1 MNXM114216@MNXC3 + 1 MNXM7132@MNXC3 --> 2 MNXM1@MNXC3 + 1 MNXM7133@MNXC3		0	999999	0	Initializing	0
Initial Reaction		R_METSOXR2-56		1 MNXM114252@MNXC3 + 1 MNXM155@MNXC3 --> 1 MNXM148@MNXC3 + 1 MNXM2@MNXC3 + 1 MNXM61@MNXC3	Rv2674	0	999999	0	Initializing	0
Initial Reaction		R_METOX2s-935		1 MNXM114252@MNXC3 + 1 MNXM2@MNXC3 <-- 1 MNXM22@MNXC3 + 1 MNXM61@MNXC3		-999999	0	0	Initializing	0
Initial Reaction		R_DHNPA2-490		1 MNXM114305@MNXC3 + 1 MNXM349@MNXC3 <-- 1 MNXM39043@MNXC3	Rv3607c	-999999	0	0	Initializing	0
Initial Reaction		R_HPPK2-375		1 MNXM114305@MNXC3 + 1 MNXM3@MNXC3 --> 1 MNXM14@MNXC3 + 1 MNXM91459@MNXC3		0	999999	0	Initializing	0
Initial Reaction		R_FAS240_L-214		1 MNXM114383@MNXC3 + 3 MNXM12@MNXC3 + 3 MNXM13@MNXC3 + 3 MNXM2@MNXC3 + 6 MNXM5@MNXC3 <-- 9 MNXM1@MNXC3 + 1 MNXM236@MNXC3 + 3 MNXM40@MNXC3 + 6 MNXM6@MNXC3	Rv1350+Rv1484+Rv2524c+Rv2947c	-999999	0	0	Initializing	0
Initial Reaction		R_FAS260-911		1 MNXM114383@MNXC3 + 3 MNXM1@MNXC3 + 1 MNXM40@MNXC3 + 2 MNXM6@MNXC3 --> 1 MNXM12@MNXC3 + 1 MNXM13@MNXC3 + 1 MNXM2@MNXC3 + 1 MNXM46158@MNXC3 + 2 MNXM5@MNXC3	Rv1350+Rv1484+Rv2524c+Rv2947c	0	999999	0	Initializing	0
Initial Reaction		R_PROt2r-107		1 MNXM114@MNXC2 + 1 MNXM1@MNXC2 <==> 1 MNXM114@MNXC3 + 1 MNXM1@MNXC3		-999999	999999	0	Initializing	0
Initial Reaction		R_PROabc-891		1 MNXM114@MNXC2 + 1 MNXM2@MNXC3 + 1 MNXM3@MNXC3 --> 1 MNXM114@MNXC3 + 1 MNXM1@MNXC3 + 1 MNXM7@MNXC3 + 1 MNXM9@MNXC3	Rv3756c+Rv3757c+Rv3758c+Rv3759c	0	999999	0	Initializing	0
Initial Reaction		R_P5CR-272		1 MNXM114@MNXC3 + 1 MNXM5@MNXC3 <-- 1 MNXM1617@MNXC3 + 2 MNXM1@MNXC3 + 1 MNXM6@MNXC3	Rv0500	-999999	0	0	Initializing	0
Initial Reaction		R_PROD2-158		1 MNXM114@MNXC3 + 1 MNXM96415@MNXC3 --> 1 MNXM1617@MNXC3 + 1 MNXM1@MNXC3 + 1 MNXM38@MNXC3	Rv1188	0	999999	0	Initializing	0
Initial Reaction		R_SADH-38		1 MNXM1152@MNXC3 + 1 MNXM13@MNXC3 + 2 MNXM15@MNXC3 <-- 1 MNXM1756@MNXC3 + 2 MNXM1@MNXC3 + 2 MNXM2@MNXC3		-999999	0	0	Initializing	0
Initial Reaction		R_SOTA-723		1 MNXM1152@MNXC3 + 1 MNXM20@MNXC3 --> 1 MNXM1763@MNXC3 + 1 MNXM89557@MNXC3		0	999999	0	Initializing	0
Initial Reaction		R_PNCDC-175		1 MNXM1154@MNXC3 + 1 MNXM13@MNXC3 <-- 1 MNXM1@MNXC3 + 1 MNXM3059@MNXC3	Rv1092c	-999999	0	0	Initializing	0
Initial Reaction		R_HPPK-712		1 MNXM1160@MNXC3 + 1 MNXM14@MNXC3 + 1 MNXM1@MNXC3 <-- 1 MNXM3@MNXC3 + 1 MNXM937@MNXC3	Rv3606c	-999999	0	0	Initializing	0
Initial Reaction		R_FOLD3-30		1 MNXM1160@MNXC3 + 1 MNXM421@MNXC3 --> 1 MNXM11@MNXC3 + 1 MNXM965@MNXC3	Rv1207;Rv3608c	0	999999	0	Initializing	0
Initial Reaction		R_MECDPDH-733		1 MNXM1168@MNXC3 + 1 MNXM1@MNXC3 --> 1 MNXM2@MNXC3 + 1 MNXM606@MNXC3		0	999999	0	Initializing	0
Initial Reaction		R_MECDPS-511		1 MNXM1168@MNXC3 + 1 MNXM31@MNXC3 <-- 1 MNXM1641@MNXC3	Rv3581c	-999999	0	0	Initializing	0
Initial Reaction		R_HOPNTAL-851		1 MNXM1176@MNXC3 --> 1 MNXM23@MNXC3 + 1 MNXM75@MNXC3	Rv3469c;Rv3534c	0	999999	0	Initializing	0
Initial Reaction		R_ASAD		1 MNXM1177@MNXC3 + 1 MNXM1@MNXC3 + 1 MNXM6@MNXC3 <==> 1 MNXM361@MNXC3 + 1 MNXM5@MNXC3 + 1 MNXM9@MNXC3		-99999	99999	0	Initializing	0
Initial Reaction		R_ASPK-69		1 MNXM1177@MNXC3 + 1 MNXM7@MNXC3 <==> 1 MNXM3@MNXC3 + 1 MNXM42@MNXC3	Rv3709c	-999999	999999	0	Initializing	0
Initial Reaction		R_PMDPHT-140		1 MNXM1178@MNXC3 + 1 MNXM2@MNXC3 --> 1 MNXM791@MNXC3 + 1 MNXM9@MNXC3		0	999999	0	Initializing	0
Initial Reaction		R_APRAUR-449		1 MNXM1178@MNXC3 + 1 MNXM5@MNXC3 <-- 1 MNXM1532@MNXC3 + 1 MNXM1@MNXC3 + 1 MNXM6@MNXC3	Rv2671	-999999	0	0	Initializing	0
Initial Reaction		R_AGMT-241		1 MNXM117@MNXC3 + 1 MNXM118@MNXC3 <-- 1 MNXM2@MNXC3 + 1 MNXM328@MNXC3		-999999	0	0	Initializing	0
Initial Reaction		R_UREA-844		1 MNXM117@MNXC3 + 2 MNXM1@MNXC3 + 1 MNXM2@MNXC3 --> 1 MNXM13@MNXC3 + 2 MNXM15@MNXC3	Rv1848+Rv1849+Rv1850	0	999999	0	Initializing	0
Initial Reaction		R_SPMS-85		1 MNXM118@MNXC3 + 1 MNXM321@MNXC3 --> 1 MNXM124@MNXC3 + 1 MNXM150@MNXC3 + 1 MNXM1@MNXC3	Rv2601	0	999999	0	Initializing	0
Initial Reaction		R_CMCBTFU-129		1 MNXM11903@MNXC3 --> 1 MNXM196@MNXC3 + 1 MNXM8372@MNXC3		0	999999	0	Initializing	0
Initial Reaction		R_CMCBTFL-246		1 MNXM11903@MNXC3 <-- 1 MNXM196@MNXC2 + 1 MNXM8372@MNXC3		-999999	0	0	Initializing	0
Initial Reaction		R_ACCC-732		1 MNXM1190@MNXC3 + 1 MNXM13@MNXC3 --> 1 MNXM2219@MNXC3 + 1 MNXM2@MNXC3	Rv3280	0	999999	0	Initializing	0
Initial Reaction		R_ACChex-669		1 MNXM1190@MNXC3 + 1 MNXM2@MNXC3 <-- 1 MNXM12@MNXC3 + 1 MNXM1@MNXC3 + 1 MNXM46158@MNXC3	Rv3280	-999999	0	0	Initializing	0
Initial Reaction		R_FMNAT-523		1 MNXM119@MNXC3 + 1 MNXM1@MNXC3 + 1 MNXM3@MNXC3 --> 1 MNXM11@MNXC3 + 1 MNXM96415@MNXC3	Rv2786c	0	999999	0	Initializing	0
Initial Reaction		R_RBFK-435		1 MNXM119@MNXC3 + 1 MNXM1@MNXC3 + 1 MNXM7@MNXC3 <-- 1 MNXM270@MNXC3 + 1 MNXM3@MNXC3	Rv2786c	-999999	0	0	Initializing	0
Initial Reaction		R_ACP1_FMN-260		1 MNXM119@MNXC3 + 1 MNXM2@MNXC3 --> 1 MNXM270@MNXC3 + 1 MNXM9@MNXC3	Rv3310	0	999999	0	Initializing	0
Initial Reaction		R_HXPRT-299		1 MNXM11@MNXC3 + 1 MNXM125@MNXC3 <-- 1 MNXM213@MNXC3 + 1 MNXM91@MNXC3	Rv3624c	-999999	0	0	Initializing	0
Initial Reaction		R_ATPPRT-8		1 MNXM11@MNXC3 + 1 MNXM1351@MNXC3 <-- 1 MNXM3@MNXC3 + 1 MNXM91@MNXC3	Rv2121c	-999999	0	0	Initializing	0
Initial Reaction		R_G1PTT-101		1 MNXM11@MNXC3 + 1 MNXM1376@MNXC3 <-- 1 MNXM1@MNXC3 + 1 MNXM394@MNXC3 + 1 MNXM89588@MNXC3	Rv0334	-999999	0	0	Initializing	0
Initial Reaction		R_NNDPR-328		1 MNXM11@MNXC3 + 1 MNXM13@MNXC3 + 1 MNXM194@MNXC3 <-- 2 MNXM1@MNXC3 + 1 MNXM555@MNXC3 + 1 MNXM91@MNXC3	Rv1596	-999999	0	0	Initializing	0
Initial Reaction		R_DHNAOT-729		1 MNXM11@MNXC3 + 1 MNXM13@MNXC3 + 1 MNXM1@MNXC3 + 1 MNXM2178@MNXC3 <-- 1 MNXM552@MNXC3 + 1 MNXM811@MNXC3	Rv0534c	-999999	0	0	Initializing	0
Initial Reaction		R_DHNAOT2-297		1 MNXM11@MNXC3 + 1 MNXM13@MNXC3 + 1 MNXM1@MNXC3 + 1 MNXM6065@MNXC3 <-- 1 MNXM552@MNXC3 + 1 MNXM811@MNXC3	Rv0534c	-999999	0	0	Initializing	0
Initial Reaction		R_ASNS1-364		1 MNXM11@MNXC3 + 1 MNXM147@MNXC3 + 1 MNXM14@MNXC3 + 1 MNXM1@MNXC3 + 1 MNXM89557@MNXC3 <-- 1 MNXM2@MNXC3 + 1 MNXM37@MNXC3 + 1 MNXM3@MNXC3 + 1 MNXM42@MNXC3	Rv2201	-999999	0	0	Initializing	0
Initial Reaction		R_ANPRT-4		1 MNXM11@MNXC3 + 1 MNXM1489@MNXC3 <-- 1 MNXM188@MNXC3 + 1 MNXM91@MNXC3	Rv2192c	-999999	0	0	Initializing	0
Initial Reaction		R_PANTS-859		1 MNXM11@MNXC3 + 1 MNXM14@MNXC3 + 1 MNXM1@MNXC3 + 1 MNXM364@MNXC3 <-- 1 MNXM144@MNXC3 + 1 MNXM3@MNXC3 + 1 MNXM593@MNXC3	Rv3602c	-999999	0	0	Initializing	0
Initial Reaction		R_PPNCL3-648		1 MNXM11@MNXC3 + 1 MNXM14@MNXC3 + 1 MNXM1@MNXC3 + 1 MNXM483@MNXC3 <-- 1 MNXM3@MNXC3 + 1 MNXM415@MNXC3 + 1 MNXM55@MNXC3	Rv1391	-999999	0	0	Initializing	0
Initial Reaction		R_ARGSS-57		1 MNXM11@MNXC3 + 1 MNXM14@MNXC3 + 1 MNXM1@MNXC3 + 1 MNXM550@MNXC3 <-- 1 MNXM211@MNXC3 + 1 MNXM3@MNXC3 + 1 MNXM42@MNXC3	Rv1658	-999999	0	0	Initializing	0
Initial Reaction		R_FACOAL181-384		1 MNXM11@MNXC3 + 1 MNXM14@MNXC3 + 1 MNXM1@MNXC3 + 1 MNXM686@MNXC3 <==> 1 MNXM12@MNXC3 + 1 MNXM3@MNXC3 + 1 MNXM65309@MNXC3	Rv1529;Rv1618;Rv3826	-999999	999999	0	Initializing	0
Initial Reaction		R_PPDK-459		1 MNXM11@MNXC3 + 1 MNXM14@MNXC3 + 1 MNXM1@MNXC3 + 1 MNXM73@MNXC3 <-- 1 MNXM23@MNXC3 + 1 MNXM3@MNXC3 + 1 MNXM9@MNXC3	Rv1127c	-999999	0	0	Initializing	0
Initial Reaction		R_NADS2-206		1 MNXM11@MNXC3 + 1 MNXM14@MNXC3 + 1 MNXM1@MNXC3 + 1 MNXM89557@MNXC3 + 1 MNXM8@MNXC3 <-- 1 MNXM2@MNXC3 + 1 MNXM309@MNXC3 + 1 MNXM37@MNXC3 + 1 MNXM3@MNXC3	Rv2438c	-999999	0	0	Initializing	0
Initial Reaction		R_CIGAMS-3		1 MNXM11@MNXC3 + 1 MNXM14@MNXC3 + 1 MNXM1@MNXC3 + 1 MNXM92226@MNXC3 <-- 1 MNXM3@MNXC3 + 1 MNXM55@MNXC3 + 1 MNXM90771@MNXC3	Rv2130c	-999999	0	0	Initializing	0
Initial Reaction		R_ACS-155		1 MNXM11@MNXC3 + 1 MNXM14@MNXC3 + 1 MNXM21@MNXC3 <-- 1 MNXM12@MNXC3 + 1 MNXM26@MNXC3 + 1 MNXM3@MNXC3	Rv3667	-999999	0	0	Initializing	0
Initial Reaction		R_FACOAL140-433		1 MNXM11@MNXC3 + 1 MNXM14@MNXC3 + 1 MNXM224@MNXC3 <==> 1 MNXM12@MNXC3 + 1 MNXM314@MNXC3 + 1 MNXM3@MNXC3	Rv1529;Rv3826	-999999	999999	0	Initializing	0
Initial Reaction		R_FACOAL180-345		1 MNXM11@MNXC3 + 1 MNXM14@MNXC3 + 1 MNXM272@MNXC3 <==> 1 MNXM12@MNXC3 + 1 MNXM236@MNXC3 + 1 MNXM3@MNXC3	Rv1529;Rv3826	-999999	999999	0	Initializing	0
Initial Reaction		R_2AGPEAT180-909		1 MNXM11@MNXC3 + 1 MNXM14@MNXC3 + 1 MNXM31536@MNXC3 <-- 1 MNXM236@MNXC3 + 1 MNXM34811@MNXC3 + 1 MNXM3@MNXC3		-999999	0	0	Initializing	0
Initial Reaction		R_FACOAL200-815		1 MNXM11@MNXC3 + 1 MNXM14@MNXC3 + 1 MNXM3215@MNXC3 <==> 1 MNXM12@MNXC3 + 1 MNXM2976@MNXC3 + 1 MNXM3@MNXC3	Rv1529;Rv3826	-999999	999999	0	Initializing	0
Initial Reaction		R_FACOAL80-784		1 MNXM11@MNXC3 + 1 MNXM14@MNXC3 + 1 MNXM342@MNXC3 <==> 1 MNXM12@MNXC3 + 1 MNXM3@MNXC3 + 1 MNXM750@MNXC3	Rv1185c;Rv1529;Rv2590;Rv3826	-999999	999999	0	Initializing	0
Initial Reaction		R_AACPS10-284		1 MNXM11@MNXC3 + 1 MNXM14@MNXC3 + 1 MNXM3431@MNXC3 <-- 1 MNXM3@MNXC3 + 1 MNXM6627@MNXC3 + 1 MNXM925@MNXC3	Rv3815c	-999999	0	0	Initializing	0
Initial Reaction		R_FACOAL161-602		1 MNXM11@MNXC3 + 1 MNXM14@MNXC3 + 1 MNXM56353@MNXC3 <==> 1 MNXM12@MNXC3 + 4 MNXM1@MNXC3 + 1 MNXM3@MNXC3 + 1 MNXM950@MNXC3	Rv1529;Rv3826	-999999	999999	0	Initializing	0
Initial Reaction		R_FORMCOAL-252		1 MNXM11@MNXC3 + 1 MNXM14@MNXC3 + 1 MNXM563@MNXC3 <==> 1 MNXM12@MNXC3 + 1 MNXM39@MNXC3 + 1 MNXM3@MNXC3		-999999	999999	0	Initializing	0
Initial Reaction		R_OXACOAL-821		1 MNXM11@MNXC3 + 1 MNXM14@MNXC3 + 1 MNXM618@MNXC3 <==> 1 MNXM12@MNXC3 + 1 MNXM291@MNXC3 + 1 MNXM3@MNXC3		-999999	999999	0	Initializing	0
Initial Reaction		R_AACPS11-405		1 MNXM11@MNXC3 + 1 MNXM14@MNXC3 + 1 MNXM6883@MNXC3 <-- 1 MNXM164@MNXC3 + 1 MNXM3@MNXC3 + 1 MNXM925@MNXC3		-999999	0	0	Initializing	0
Initial Reaction		R_ACS2-540		1 MNXM11@MNXC3 + 1 MNXM14@MNXC3 + 1 MNXM86@MNXC3 <-- 1 MNXM12@MNXC3 + 1 MNXM356@MNXC3 + 1 MNXM3@MNXC3	Rv3667	-999999	0	0	Initializing	0
Initial Reaction		R_SUCBZL-597		1 MNXM11@MNXC3 + 1 MNXM14@MNXC3 + 1 MNXM8955@MNXC3 <-- 1 MNXM1212@MNXC3 + 1 MNXM12@MNXC3 + 1 MNXM3@MNXC3	Rv0542c	-999999	0	0	Initializing	0
Initial Reaction		R_ALATRS-157		1 MNXM11@MNXC3 + 1 MNXM14@MNXC3 + 1 MNXM89815@MNXC3 <-- 1 MNXM32@MNXC3 + 1 MNXM3@MNXC3 + 1 MNXM89576@MNXC3	Rv2992c	-999999	0	0	Initializing	0
Initial Reaction		R_FACOALPHDCA-337		1 MNXM11@MNXC3 + 1 MNXM14@MNXC3 + 1 MNXM92553@MNXC3 <==> 1 MNXM12@MNXC3 + 1 MNXM1@MNXC3 + 1 MNXM3@MNXC3 + 1 MNXM7638@MNXC3		-999999	999999	0	Initializing	0
Initial Reaction		R_FACOALPREPH-599		1 MNXM11@MNXC3 + 1 MNXM14@MNXC3 + 1 MNXM92591@MNXC3 <==> 1 MNXM12@MNXC3 + 1 MNXM1@MNXC3 + 1 MNXM3@MNXC3 + 1 MNXM5898@MNXC3	Rv2930	-999999	999999	0	Initializing	0
Initial Reaction		R_ADPT-799		1 MNXM11@MNXC3 + 1 MNXM14@MNXC3 <-- 1 MNXM168@MNXC3 + 1 MNXM91@MNXC3	Rv2584c	-999999	0	0	Initializing	0
Initial Reaction		R_PRATPP-210		1 MNXM11@MNXC3 + 1 MNXM1515@MNXC3 + 1 MNXM1@MNXC3 <-- 1 MNXM1351@MNXC3 + 1 MNXM2@MNXC3	Rv2122c	-999999	0	0	Initializing	0
Initial Reaction		R_MEPCT-492		1 MNXM11@MNXC3 + 1 MNXM1642@MNXC3 <-- 1 MNXM1626@MNXC3 + 1 MNXM1@MNXC3 + 1 MNXM63@MNXC3	Rv3582c	-999999	0	0	Initializing	0
Initial Reaction		R_DNTPPA-875		1 MNXM11@MNXC3 + 1 MNXM1645@MNXC3 + 1 MNXM1@MNXC3 <-- 1 MNXM2@MNXC3 + 1 MNXM397@MNXC3		-999999	0	0	Initializing	0
Initial Reaction		R_METAT-106		1 MNXM11@MNXC3 + 1 MNXM16@MNXC3 + 1 MNXM9@MNXC3 <-- 1 MNXM2@MNXC3 + 1 MNXM3@MNXC3 + 1 MNXM61@MNXC3	Rv1392	-999999	0	0	Initializing	0
Initial Reaction		R_NAPRTr-878		1 MNXM11@MNXC3 + 1 MNXM194@MNXC3 <==> 1 MNXM1@MNXC3 + 1 MNXM274@MNXC3 + 1 MNXM91@MNXC3	Rv0573c	-999999	999999	0	Initializing	0
Initial Reaction		R_DUTPDP-502		1 MNXM11@MNXC3 + 1 MNXM1@MNXC3 + 1 MNXM234@MNXC3 <-- 1 MNXM2@MNXC3 + 1 MNXM452@MNXC3	Rv2697c	-999999	0	0	Initializing	0
Initial Reaction		R_NTPP7-399		1 MNXM11@MNXC3 + 1 MNXM1@MNXC3 + 1 MNXM257@MNXC3 <-- 1 MNXM2@MNXC3 + 1 MNXM394@MNXC3		-999999	0	0	Initializing	0
Initial Reaction		R_NTPP3-456		1 MNXM11@MNXC3 + 1 MNXM1@MNXC3 + 1 MNXM266@MNXC3 <-- 1 MNXM2@MNXC3 + 1 MNXM360@MNXC3		-999999	0	0	Initializing	0
Initial Reaction		R_PPNCL2-796		1 MNXM11@MNXC3 + 1 MNXM1@MNXC3 + 1 MNXM31@MNXC3 + 1 MNXM483@MNXC3 <-- 1 MNXM415@MNXC3 + 1 MNXM55@MNXC3 + 1 MNXM63@MNXC3	Rv1391	-999999	0	0	Initializing	0
Initial Reaction		R_NTPP4-674		1 MNXM11@MNXC3 + 1 MNXM1@MNXC3 + 1 MNXM31@MNXC3 <-- 1 MNXM2@MNXC3 + 1 MNXM63@MNXC3		-999999	0	0	Initializing	0
Initial Reaction		R_NTPP5-549		1 MNXM11@MNXC3 + 1 MNXM1@MNXC3 + 1 MNXM432@MNXC3 <-- 1 MNXM286@MNXC3 + 1 MNXM2@MNXC3		-999999	0	0	Initializing	0
Initial Reaction		R_NTPP8-771		1 MNXM11@MNXC3 + 1 MNXM1@MNXC3 + 1 MNXM80@MNXC3 <-- 1 MNXM121@MNXC3 + 1 MNXM2@MNXC3		-999999	0	0	Initializing	0
Initial Reaction		R_DCPT2-538		1 MNXM11@MNXC3 + 1 MNXM1@MNXC3 + 1 MNXM92248@MNXC3 <-- 1 MNXM90505@MNXC3 + 1 MNXM92033@MNXC3		-999999	0	0	Initializing	0
Initial Reaction		R_DHPS2-641		1 MNXM11@MNXC3 + 1 MNXM1@MNXC3 + 1 MNXM965@MNXC3 <-- 1 MNXM421@MNXC3 + 1 MNXM91459@MNXC3	Rv1207;Rv3608c	-999999	0	0	Initializing	0
Initial Reaction		R_BACCL-576		1 MNXM11@MNXC3 + 1 MNXM2351@MNXC3 <-- 1 MNXM1@MNXC3 + 1 MNXM304@MNXC3 + 1 MNXM3@MNXC3	Rv3279c	-999999	0	0	Initializing	0
Initial Reaction		R_ADNCYC-371		1 MNXM11@MNXC3 + 1 MNXM243@MNXC3 <-- 1 MNXM3@MNXC3	Rv1264;Rv1318c+Rv1319c+Rv1320c;Rv1625c;Rv1647;Rv2435c	-999999	0	0	Initializing	0
Initial Reaction		R_SADT2-840		1 MNXM11@MNXC3 + 1 MNXM287@MNXC3 + 1 MNXM30@MNXC3 + 1 MNXM9@MNXC3 <-- 1 MNXM2@MNXC3 + 1 MNXM3@MNXC3 + 1 MNXM51@MNXC3 + 1 MNXM58@MNXC3	Rv1285+Rv1286	-999999	0	0	Initializing	0
Initial Reaction		R_SADT-717		1 MNXM11@MNXC3 + 1 MNXM287@MNXC3 <-- 1 MNXM1@MNXC3 + 1 MNXM3@MNXC3 + 1 MNXM58@MNXC3	Rv1285+Rv1286	-999999	0	0	Initializing	0
Initial Reaction		R_XPPT-353		1 MNXM11@MNXC3 + 1 MNXM298@MNXC3 <-- 1 MNXM174@MNXC3 + 1 MNXM91@MNXC3		-999999	0	0	Initializing	0
Initial Reaction		R_PPA-929		1 MNXM11@MNXC3 + 1 MNXM2@MNXC3 --> 1 MNXM1@MNXC3 + 2 MNXM9@MNXC3	Rv3628	0	999999	0	Initializing	0
Initial Reaction		R_NNAT-436		1 MNXM11@MNXC3 + 1 MNXM309@MNXC3 <-- 1 MNXM194@MNXC3 + 1 MNXM1@MNXC3 + 1 MNXM3@MNXC3	Rv2421c	-999999	0	0	Initializing	0
Initial Reaction		R_DASYN160-780		1 MNXM11@MNXC3 + 1 MNXM3232@MNXC3 <-- 1 MNXM63@MNXC3 + 1 MNXM90433@MNXC3	Rv2881c	-999999	0	0	Initializing	0
Initial Reaction		R_DASYN160190-545		1 MNXM11@MNXC3 + 1 MNXM3560@MNXC3 <-- 1 MNXM5402@MNXC3 + 1 MNXM63@MNXC3	Rv2881c	-999999	0	0	Initializing	0
Initial Reaction		R_PPK2-746		1 MNXM11@MNXC3 + 1 MNXM3@MNXC3 --> 1 MNXM332@MNXC3 + 1 MNXM7@MNXC3	Rv2984	0	999999	0	Initializing	0
Initial Reaction		R_DASYN190190-612		1 MNXM11@MNXC3 + 1 MNXM4506@MNXC3 <-- 1 MNXM1@MNXC3 + 1 MNXM5402@MNXC3 + 1 MNXM63@MNXC3	Rv2881c	-999999	0	0	Initializing	0
Initial Reaction		R_UAGDP-24		1 MNXM11@MNXC3 + 1 MNXM47@MNXC3 <-- 1 MNXM121@MNXC3 + 1 MNXM1@MNXC3 + 1 MNXM340@MNXC3	Rv1018c	-999999	0	0	Initializing	0
Initial Reaction		R_PTPATi-765		1 MNXM11@MNXC3 + 1 MNXM481@MNXC3 <-- 1 MNXM1@MNXC3 + 1 MNXM373@MNXC3 + 1 MNXM3@MNXC3	Rv2965c	-999999	0	0	Initializing	0
Initial Reaction		R_UDPDPS-598		1 MNXM11@MNXC3 + 1 MNXM5043@MNXC3 <-- 1 MNXM1721@MNXC3 + 1 MNXM83@MNXC3	Rv2361c	-999999	0	0	Initializing	0
Initial Reaction		R_UDPDPS2-857		1 MNXM11@MNXC3 + 1 MNXM5043@MNXC3 <-- 1 MNXM7936@MNXC3 + 1 MNXM83@MNXC3	Rv2361c	-999999	0	0	Initializing	0
Initial Reaction		R_ORPT-49		1 MNXM11@MNXC3 + 1 MNXM519@MNXC3 <==> 1 MNXM235@MNXC3 + 1 MNXM91@MNXC3	Rv0382c	-999999	999999	0	Initializing	0
Initial Reaction		R_GALUi-1017		1 MNXM11@MNXC3 + 1 MNXM52@MNXC3 <-- 1 MNXM121@MNXC3 + 1 MNXM1@MNXC3 + 1 MNXM89588@MNXC3	Rv0993	-999999	0	0	Initializing	0
Initial Reaction		R_GLGC-400		1 MNXM11@MNXC3 + 1 MNXM561@MNXC3 <-- 1 MNXM1@MNXC3 + 1 MNXM3@MNXC3 + 1 MNXM89588@MNXC3	Rv1213	-999999	0	0	Initializing	0
Initial Reaction		R_GUACYC-475		1 MNXM11@MNXC3 + 1 MNXM665@MNXC3 <-- 1 MNXM51@MNXC3	Rv2435c	-999999	0	0	Initializing	0
Initial Reaction		R_ADK2-895		1 MNXM11@MNXC3 + 1 MNXM7@MNXC3 <==> 1 MNXM14@MNXC3 + 1 MNXM332@MNXC3	Rv0733	-999999	999999	0	Initializing	0
Initial Reaction		R_UPPRT-928		1 MNXM11@MNXC3 + 1 MNXM80@MNXC3 <-- 1 MNXM158@MNXC3 + 1 MNXM91@MNXC3	Rv3309c	-999999	0	0	Initializing	0
Initial Reaction		R_MAN1PT-40		1 MNXM11@MNXC3 + 1 MNXM82@MNXC3 <-- 1 MNXM1@MNXC3 + 1 MNXM51@MNXC3 + 1 MNXM721@MNXC3	Rv3264c	-999999	0	0	Initializing	0
Initial Reaction		R_GLUPRT-779		1 MNXM11@MNXC3 + 1 MNXM89557@MNXC3 + 1 MNXM90003@MNXC3 <-- 1 MNXM2@MNXC3 + 1 MNXM37@MNXC3 + 1 MNXM91@MNXC3	Rv0808;Rv1602	-999999	0	0	Initializing	0
Initial Reaction		R_GALT-870		1 MNXM11@MNXC3 + 1 MNXM89795@MNXC3 <==> 1 MNXM121@MNXC3 + 1 MNXM1@MNXC3 + 1 MNXM336@MNXC3	Rv0618+Rv0619	-999999	999999	0	Initializing	0
Initial Reaction		R_GTPCII2-639		1 MNXM11@MNXC3 + 2 MNXM1@MNXC3 + 1 MNXM39@MNXC3 + 1 MNXM648@MNXC3 <-- 3 MNXM2@MNXC3 + 1 MNXM51@MNXC3		-999999	0	0	Initializing	0
Initial Reaction		R_GTPCII-309		1 MNXM11@MNXC3 + 2 MNXM1@MNXC3 + 1 MNXM39@MNXC3 + 1 MNXM90906@MNXC3 <-- 3 MNXM2@MNXC3 + 1 MNXM51@MNXC3	Rv1415;Rv1940	-999999	0	0	Initializing	0
Initial Reaction		R_DHAD2-168		1 MNXM1202@MNXC3 --> 1 MNXM2@MNXC3 + 1 MNXM439@MNXC3		0	999999	0	Initializing	0
Initial Reaction		R_SUCBZS-428		1 MNXM1212@MNXC3 + 1 MNXM2@MNXC3 <-- 1 MNXM1249@MNXC3	Rv0553	-999999	0	0	Initializing	0
Initial Reaction		R_MOTH-905		1 MNXM12187@MNXC3 + 1 MNXM2@MNXC3 --> 1 MNXM198@MNXC3 + 1 MNXM61032@MNXC3	Rv1562c	0	999999	0	Initializing	0
Initial Reaction		R_MOTS-18		1 MNXM12187@MNXC3 <-- 1 MNXM61025@MNXC3	Rv1563c	-999999	0	0	Initializing	0
Initial Reaction		R_DDPA-737		1 MNXM1219@MNXC3 + 1 MNXM9@MNXC3 <-- 1 MNXM258@MNXC3 + 1 MNXM2@MNXC3 + 1 MNXM73@MNXC3	Rv2178c	-999999	0	0	Initializing	0
Initial Reaction		R_DHQS-608		1 MNXM1219@MNXC3 --> 1 MNXM478@MNXC3 + 1 MNXM9@MNXC3	Rv2538c	0	999999	0	Initializing	0
Initial Reaction		R_RNTR4-412		1 MNXM121@MNXC3 + 1 MNXM155@MNXC3 --> 1 MNXM148@MNXC3 + 1 MNXM2@MNXC3 + 1 MNXM452@MNXC3		0	999999	0	Initializing	0
Initial Reaction		R_CTPS1-710		1 MNXM121@MNXC3 + 1 MNXM15@MNXC3 + 1 MNXM3@MNXC3 --> 2 MNXM1@MNXC3 + 1 MNXM63@MNXC3 + 1 MNXM7@MNXC3 + 1 MNXM9@MNXC3	Rv1699	0	999999	0	Initializing	0
Initial Reaction		R_DCTPD2-747		1 MNXM121@MNXC3 + 1 MNXM15@MNXC3 <-- 1 MNXM1@MNXC3 + 1 MNXM2@MNXC3 + 1 MNXM63@MNXC3	Rv0321	-999999	0	0	Initializing	0
Initial Reaction		R_CTPS2-528		1 MNXM121@MNXC3 + 1 MNXM2@MNXC3 + 1 MNXM37@MNXC3 + 1 MNXM3@MNXC3 --> 2 MNXM1@MNXC3 + 1 MNXM63@MNXC3 + 1 MNXM7@MNXC3 + 1 MNXM89557@MNXC3 + 1 MNXM9@MNXC3	Rv1699	0	999999	0	Initializing	0
Initial Reaction		R_NDPK2-862		1 MNXM121@MNXC3 + 1 MNXM7@MNXC3 <==> 1 MNXM17@MNXC3 + 1 MNXM3@MNXC3	Rv2445c	-999999	999999	0	Initializing	0
Initial Reaction		R_HMPK3-132		1 MNXM121@MNXC3 + 1 MNXM874@MNXC3 --> 1 MNXM17@MNXC3 + 1 MNXM1@MNXC3 + 1 MNXM790@MNXC3	Rv0422c	0	999999	0	Initializing	0
Initial Reaction		R_AMMQT6-622		1 MNXM12235@MNXC3 + 1 MNXM19@MNXC3 + 1 MNXM1@MNXC3 <-- 1 MNXM16@MNXC3 + 1 MNXM6065@MNXC3		-999999	0	0	Initializing	0
Initial Reaction		R_DHORD3-98		1 MNXM12235@MNXC3 + 1 MNXM252@MNXC3 <==> 1 MNXM235@MNXC3 + 1 MNXM7517@MNXC3	Rv2139	-999999	999999	0	Initializing	0
Initial Reaction		R_FRD5-274		1 MNXM12235@MNXC3 + 1 MNXM25@MNXC3 <==> 1 MNXM7517@MNXC3 + 1 MNXM93@MNXC3	Rv1552+Rv1553+Rv1554+Rv1555	-999999	999999	0	Initializing	0
Initial Reaction		R_NNDMBRT-426		1 MNXM1224@MNXC3 + 1 MNXM1@MNXC3 + 1 MNXM274@MNXC3 <-- 1 MNXM1531@MNXC3 + 1 MNXM194@MNXC3	Rv2207	-999999	0	0	Initializing	0
Initial Reaction		R_RZ5PP-654		1 MNXM1224@MNXC3 + 1 MNXM2@MNXC3 --> 1 MNXM1539@MNXC3 + 1 MNXM9@MNXC3	Rv3113	0	999999	0	Initializing	0
Initial Reaction		R_GLNSP3-6		1 MNXM1242@MNXC3 + 1 MNXM15@MNXC3 + 1 MNXM3@MNXC3 --> 1 MNXM1@MNXC3 + 1 MNXM7@MNXC3 + 1 MNXM9212@MNXC3 + 1 MNXM9@MNXC3	Rv1878+Rv2220+Rv2222c+Rv2860c	0	999999	0	Initializing	0
Initial Reaction		R_UAGPT3-277		1 MNXM1242@MNXC3 + 1 MNXM17@MNXC3 + 1 MNXM1@MNXC3 <-- 1 MNXM2264@MNXC3 + 1 MNXM47@MNXC3	Rv2153c	-999999	0	0	Initializing	0
Initial Reaction		R_PPTGS-865		1 MNXM1242@MNXC3 --> 1 MNXM1@MNXC3 + 1 MNXM4770@MNXC3 + 1 MNXM5043@MNXC3	Rv2163c	0	999999	0	Initializing	0
Initial Reaction		R_SHCHCS2-688		1 MNXM1249@MNXC3 + 1 MNXM1@MNXC3 + 1 MNXM23@MNXC3 + 1 MNXM256@MNXC3 <-- 1 MNXM799@MNXC3 + 1 MNXM92663@MNXC3	Rv0555	-999999	0	0	Initializing	0
Initial Reaction		R_SHCHCS-516		1 MNXM1249@MNXC3 + 1 MNXM23@MNXC3 <-- 1 MNXM172@MNXC3 + 1 MNXM799@MNXC3	Rv0555	-999999	0	0	Initializing	0
Initial Reaction		R_FASm3001-585		1 MNXM12508@MNXC3 + 1 MNXM12@MNXC3 + 1 MNXM13@MNXC3 + 1 MNXM2@MNXC3 + 2 MNXM5@MNXC3 <-- 1 MNXM190@MNXC3 + 3 MNXM1@MNXC3 + 1 MNXM4611@MNXC3 + 2 MNXM6@MNXC3	Rv2940c	-999999	0	0	Initializing	0
Initial Reaction		R_INSK-170		1 MNXM125@MNXC3 + 1 MNXM1@MNXC3 + 1 MNXM7@MNXC3 <-- 1 MNXM334@MNXC3 + 1 MNXM3@MNXC3		-999999	0	0	Initializing	0
Initial Reaction		R_NTD11-515		1 MNXM125@MNXC3 + 1 MNXM2@MNXC3 --> 1 MNXM334@MNXC3 + 1 MNXM9@MNXC3		0	999999	0	Initializing	0
Initial Reaction		R_IMPC-102		1 MNXM125@MNXC3 + 1 MNXM2@MNXC3 <==> 1 MNXM456@MNXC3	Rv0957	-999999	999999	0	Initializing	0
Initial Reaction		R_ADSS-441		1 MNXM125@MNXC3 + 1 MNXM42@MNXC3 + 1 MNXM51@MNXC3 --> 2 MNXM1@MNXC3 + 1 MNXM30@MNXC3 + 1 MNXM565@MNXC3 + 1 MNXM9@MNXC3	Rv0357c	0	999999	0	Initializing	0
Initial Reaction		R_PGLS-249		1 MNXM12630@MNXC3 + 4 MNXM19@MNXC3 + 4 MNXM1@MNXC3 <-- 4 MNXM16@MNXC3 + 1 MNXM7363@MNXC3		-999999	0	0	Initializing	0
Initial Reaction		R_CDPPT160-488		1 MNXM12650@MNXC3 + 1 MNXM1@MNXC3 + 1 MNXM31@MNXC3 <-- 1 MNXM127@MNXC3 + 1 MNXM3232@MNXC3	Rv2612c	-999999	0	0	Initializing	0
Initial Reaction		R_PLCD-11		1 MNXM12650@MNXC3 + 1 MNXM2@MNXC3 --> 1 MNXM1@MNXC3 + 1 MNXM3132@MNXC3 + 1 MNXM646@MNXC3	Rv1755c	0	999999	0	Initializing	0
Initial Reaction		R_PGPP190-1019		1 MNXM12653@MNXC3 + 1 MNXM1@MNXC3 + 1 MNXM9@MNXC3 <-- 1 MNXM2@MNXC3 + 1 MNXM92563@MNXC3		-999999	0	0	Initializing	0
Initial Reaction		R_SHKK-34		1 MNXM1265@MNXC3 + 1 MNXM1@MNXC3 + 1 MNXM7@MNXC3 <-- 1 MNXM3@MNXC3 + 1 MNXM602@MNXC3	Rv2539c	-999999	0	0	Initializing	0
Initial Reaction		R_PSCVT-342		1 MNXM1265@MNXC3 + 1 MNXM73@MNXC3 <==> 1 MNXM1365@MNXC3 + 1 MNXM9@MNXC3	Rv3227	-999999	999999	0	Initializing	0
Initial Reaction		R_GLYCK-374		1 MNXM126@MNXC3 + 1 MNXM1@MNXC3 + 1 MNXM7@MNXC3 <-- 1 MNXM189@MNXC3 + 1 MNXM3@MNXC3	Rv2205c	-999999	0	0	Initializing	0
Initial Reaction		R_PGK-1016		1 MNXM126@MNXC3 + 1 MNXM3@MNXC3 <==> 1 MNXM261@MNXC3 + 1 MNXM7@MNXC3	Rv1437	-999999	999999	0	Initializing	0
Initial Reaction		R_PGM-215		1 MNXM126@MNXC3 <==> 1 MNXM275@MNXC3	Rv0489	-999999	999999	0	Initializing	0
Initial Reaction		R_GCC2-852		1 MNXM1277@MNXC3 + 1 MNXM15@MNXC3 + 1 MNXM183@MNXC3 <-- 1 MNXM79@MNXC3 + 1 MNXM81220@MNXC3	Rv2211c	-999999	0	0	Initializing	0
Initial Reaction		R_PDHbr-125		1 MNXM1277@MNXC3 + 1 MNXM21@MNXC3 <==> 1 MNXM12@MNXC3 + 1 MNXM4815@MNXC3	Rv2495c	-999999	999999	0	Initializing	0
Initial Reaction		R_AKGDb-882		1 MNXM1277@MNXC3 + 1 MNXM92@MNXC3 <-- 1 MNXM12@MNXC3 + 1 MNXM81337@MNXC3	Rv2215	-999999	0	0	Initializing	0
Initial Reaction		R_PC8XM-212		1 MNXM1279@MNXC3 <-- 1 MNXM1589@MNXC3 + 3 MNXM1@MNXC3	Rv2065	-999999	0	0	Initializing	0
Initial Reaction		R_CDPPT160190-67		1 MNXM127@MNXC3 + 1 MNXM3560@MNXC3 --> 1 MNXM1@MNXC3 + 1 MNXM31@MNXC3 + 1 MNXM7647@MNXC3	Rv2612c	0	999999	0	Initializing	0
Initial Reaction		R_MI4PP-213		1 MNXM127@MNXC3 + 1 MNXM9@MNXC3 <-- 1 MNXM2063@MNXC3 + 1 MNXM2@MNXC3	Rv1604	-999999	0	0	Initializing	0
Initial Reaction		R_MI3PP-980		1 MNXM127@MNXC3 + 1 MNXM9@MNXC3 <-- 1 MNXM2@MNXC3 + 1 MNXM540@MNXC3	Rv1604	-999999	0	0	Initializing	0
Initial Reaction		R_MI1PP-682		1 MNXM127@MNXC3 + 1 MNXM9@MNXC3 <-- 1 MNXM2@MNXC3 + 1 MNXM646@MNXC3	Rv1604;Rv2701c	-999999	0	0	Initializing	0
Initial Reaction		R_G5SD-333		1 MNXM1280@MNXC3 + 1 MNXM1@MNXC3 + 1 MNXM6@MNXC3 --> 1 MNXM245@MNXC3 + 1 MNXM5@MNXC3 + 1 MNXM9@MNXC3	Rv2427c	0	999999	0	Initializing	0
Initial Reaction		R_GLU5K-731		1 MNXM1280@MNXC3 + 1 MNXM7@MNXC3 <-- 1 MNXM3@MNXC3 + 1 MNXM89557@MNXC3	Rv2439c	-999999	0	0	Initializing	0
Initial Reaction		R_HISTP-974		1 MNXM1281@MNXC3 + 1 MNXM9@MNXC3 <-- 1 MNXM1482@MNXC3 + 1 MNXM2@MNXC3		-999999	0	0	Initializing	0
Initial Reaction		R_CAt4-548		1 MNXM128@MNXC2 + 1 MNXM1@MNXC3 <==> 1 MNXM128@MNXC3 + 1 MNXM1@MNXC2	Rv1607	-999999	999999	0	Initializing	0
Initial Reaction		R_PC20M-892		1 MNXM1290@MNXC3 + 1 MNXM19@MNXC3 + 1 MNXM1@MNXC3 <-- 1 MNXM16@MNXC3 + 1 MNXM672@MNXC3	Rv2066	-999999	0	0	Initializing	0
Initial Reaction		R_R05217-166		1 MNXM1290@MNXC3 + 1 MNXM1@MNXC3 + 0.5 MNXM4@MNXC3 --> 1 MNXM90864@MNXC3	Rv2064	0	999999	0	Initializing	0
Initial Reaction		R_COAt-950		1 MNXM12@MNXC2 <==> 1 MNXM12@MNXC3		-999999	999999	0	Initializing	0
Initial Reaction		R_CS-462		1 MNXM12@MNXC3 + 1 MNXM131@MNXC3 + 1 MNXM1@MNXC3 <-- 1 MNXM21@MNXC3 + 1 MNXM2@MNXC3 + 1 MNXM46@MNXC3	Rv0889c;Rv0896;Rv1131	-999999	0	0	Initializing	0
Initial Reaction		R_ACACT1r-216		1 MNXM12@MNXC3 + 1 MNXM133@MNXC3 <==> 2 MNXM21@MNXC3	Rv1323	-999999	999999	0	Initializing	0
Initial Reaction		R_MYCON5-858		1 MNXM12@MNXC3 + 1 MNXM13@MNXC3 + 1 MNXM14@MNXC3 + 2 MNXM1@MNXC3 + 1 MNXM5196@MNXC3 <-- 1 MNXM2219@MNXC3 + 2 MNXM2@MNXC3 + 1 MNXM7227@MNXC3	Rv3800c	-999999	0	0	Initializing	0
Initial Reaction		R_MYCON1-479		1 MNXM12@MNXC3 + 1 MNXM13@MNXC3 + 1 MNXM14@MNXC3 + 2 MNXM1@MNXC3 + 1 MNXM62714@MNXC3 <-- 1 MNXM2219@MNXC3 + 2 MNXM2@MNXC3 + 1 MNXM7219@MNXC3	Rv3800c	-999999	0	0	Initializing	0
Initial Reaction		R_MYCON3-263		1 MNXM12@MNXC3 + 1 MNXM13@MNXC3 + 1 MNXM14@MNXC3 + 2 MNXM1@MNXC3 + 1 MNXM7466@MNXC3 <-- 1 MNXM2219@MNXC3 + 2 MNXM2@MNXC3 + 1 MNXM7222@MNXC3	Rv3800c	-999999	0	0	Initializing	0
Initial Reaction		R_MYCON4-981		1 MNXM12@MNXC3 + 1 MNXM13@MNXC3 + 1 MNXM14@MNXC3 + 2 MNXM1@MNXC3 + 1 MNXM7521@MNXC3 <-- 1 MNXM2219@MNXC3 + 2 MNXM2@MNXC3 + 1 MNXM7229@MNXC3	Rv3800c	-999999	0	0	Initializing	0
Initial Reaction		R_MYCON2-768		1 MNXM12@MNXC3 + 1 MNXM13@MNXC3 + 1 MNXM14@MNXC3 + 2 MNXM1@MNXC3 + 1 MNXM7522@MNXC3 <-- 1 MNXM2219@MNXC3 + 2 MNXM2@MNXC3 + 1 MNXM7225@MNXC3	Rv3800c	-999999	0	0	Initializing	0
Initial Reaction		R_FAS200-349		1 MNXM12@MNXC3 + 1 MNXM13@MNXC3 + 1 MNXM2976@MNXC3 + 1 MNXM2@MNXC3 + 2 MNXM5@MNXC3 <-- 3 MNXM1@MNXC3 + 1 MNXM236@MNXC3 + 1 MNXM40@MNXC3 + 2 MNXM6@MNXC3	Rv1350+Rv1484+Rv2524c+Rv2947c	-999999	0	0	Initializing	0
Initial Reaction		R_FAS140-288		1 MNXM12@MNXC3 + 1 MNXM13@MNXC3 + 1 MNXM2@MNXC3 + 1 MNXM314@MNXC3 + 2 MNXM5@MNXC3 <-- 3 MNXM1@MNXC3 + 1 MNXM402@MNXC3 + 1 MNXM40@MNXC3 + 2 MNXM6@MNXC3	Rv0533c;Rv1350+Rv1484+Rv2524c+Rv2947c	-999999	0	0	Initializing	0
Initial Reaction		R_FASm2801-806		1 MNXM12@MNXC3 + 1 MNXM13@MNXC3 + 1 MNXM2@MNXC3 + 1 MNXM4611@MNXC3 + 2 MNXM5@MNXC3 <-- 1 MNXM190@MNXC3 + 3 MNXM1@MNXC3 + 2 MNXM6@MNXC3 + 1 MNXM7420@MNXC3	Rv2940c	-999999	0	0	Initializing	0
Initial Reaction		R_FASm340-228		1 MNXM12@MNXC3 + 1 MNXM13@MNXC3 + 1 MNXM2@MNXC3 + 1 MNXM4754@MNXC3 + 2 MNXM5@MNXC3 <-- 1 MNXM190@MNXC3 + 3 MNXM1@MNXC3 + 2 MNXM6@MNXC3 + 1 MNXM7414@MNXC3	Rv2940c	-999999	0	0	Initializing	0
Initial Reaction		R_FASm2402-247		1 MNXM12@MNXC3 + 1 MNXM13@MNXC3 + 1 MNXM2@MNXC3 + 1 MNXM4851@MNXC3 + 2 MNXM5@MNXC3 <-- 1 MNXM190@MNXC3 + 3 MNXM1@MNXC3 + 1 MNXM6237@MNXC3 + 2 MNXM6@MNXC3	Rv2940c	-999999	0	0	Initializing	0
Initial Reaction		R_FASm2201-552		1 MNXM12@MNXC3 + 1 MNXM13@MNXC3 + 1 MNXM2@MNXC3 + 1 MNXM4851@MNXC3 + 2 MNXM5@MNXC3 <-- 1 MNXM190@MNXC3 + 3 MNXM1@MNXC3 + 1 MNXM6457@MNXC3 + 2 MNXM6@MNXC3	Rv2940c	-999999	0	0	Initializing	0
Initial Reaction		R_FASm280-547		1 MNXM12@MNXC3 + 1 MNXM13@MNXC3 + 1 MNXM2@MNXC3 + 1 MNXM5940@MNXC3 + 2 MNXM5@MNXC3 <-- 1 MNXM190@MNXC3 + 3 MNXM1@MNXC3 + 2 MNXM6@MNXC3 + 1 MNXM7836@MNXC3	Rv2940c	-999999	0	0	Initializing	0
Initial Reaction		R_FASm2202-76		1 MNXM12@MNXC3 + 1 MNXM13@MNXC3 + 1 MNXM2@MNXC3 + 2 MNXM5@MNXC3 + 1 MNXM6237@MNXC3 <-- 1 MNXM190@MNXC3 + 3 MNXM1@MNXC3 + 2 MNXM6@MNXC3 + 1 MNXM7524@MNXC3	Rv2940c	-999999	0	0	Initializing	0
Initial Reaction		R_FASm2401-109		1 MNXM12@MNXC3 + 1 MNXM13@MNXC3 + 1 MNXM2@MNXC3 + 2 MNXM5@MNXC3 + 1 MNXM6374@MNXC3 <-- 1 MNXM190@MNXC3 + 3 MNXM1@MNXC3 + 1 MNXM4851@MNXC3 + 2 MNXM6@MNXC3	Rv2940c	-999999	0	0	Initializing	0
Initial Reaction		R_FASm2602-416		1 MNXM12@MNXC3 + 1 MNXM13@MNXC3 + 1 MNXM2@MNXC3 + 2 MNXM5@MNXC3 + 1 MNXM6448@MNXC3 <-- 1 MNXM190@MNXC3 + 3 MNXM1@MNXC3 + 1 MNXM4851@MNXC3 + 2 MNXM6@MNXC3	Rv2940c	-999999	0	0	Initializing	0
Initial Reaction		R_FASm2001-607		1 MNXM12@MNXC3 + 1 MNXM13@MNXC3 + 1 MNXM2@MNXC3 + 2 MNXM5@MNXC3 + 1 MNXM6457@MNXC3 <-- 1 MNXM190@MNXC3 + 3 MNXM1@MNXC3 + 2 MNXM6@MNXC3 + 1 MNXM7282@MNXC3	Rv1662+Rv1663	-999999	0	0	Initializing	0
Initial Reaction		R_FASm240-1009		1 MNXM12@MNXC3 + 1 MNXM13@MNXC3 + 1 MNXM2@MNXC3 + 2 MNXM5@MNXC3 + 1 MNXM7310@MNXC3 <-- 1 MNXM190@MNXC3 + 3 MNXM1@MNXC3 + 2 MNXM6@MNXC3 + 1 MNXM7525@MNXC3	Rv2940c	-999999	0	0	Initializing	0
Initial Reaction		R_FASm320-719		1 MNXM12@MNXC3 + 1 MNXM13@MNXC3 + 1 MNXM2@MNXC3 + 2 MNXM5@MNXC3 + 1 MNXM7414@MNXC3 <-- 1 MNXM190@MNXC3 + 3 MNXM1@MNXC3 + 2 MNXM6@MNXC3 + 1 MNXM7421@MNXC3	Rv2940c	-999999	0	0	Initializing	0
Initial Reaction		R_FASm2601-683		1 MNXM12@MNXC3 + 1 MNXM13@MNXC3 + 1 MNXM2@MNXC3 + 2 MNXM5@MNXC3 + 1 MNXM7420@MNXC3 <-- 1 MNXM190@MNXC3 + 3 MNXM1@MNXC3 + 1 MNXM6374@MNXC3 + 2 MNXM6@MNXC3	Rv2940c	-999999	0	0	Initializing	0
Initial Reaction		R_FASm300-486		1 MNXM12@MNXC3 + 1 MNXM13@MNXC3 + 1 MNXM2@MNXC3 + 2 MNXM5@MNXC3 + 1 MNXM7421@MNXC3 <-- 1 MNXM190@MNXC3 + 3 MNXM1@MNXC3 + 2 MNXM6@MNXC3 + 1 MNXM7626@MNXC3	Rv2940c	-999999	0	0	Initializing	0
Initial Reaction		R_FASm2002-621		1 MNXM12@MNXC3 + 1 MNXM13@MNXC3 + 1 MNXM2@MNXC3 + 2 MNXM5@MNXC3 + 1 MNXM7524@MNXC3 <-- 1 MNXM190@MNXC3 + 3 MNXM1@MNXC3 + 1 MNXM236@MNXC3 + 2 MNXM6@MNXC3	Rv1662+Rv1663	-999999	0	0	Initializing	0
Initial Reaction		R_FASm220-440		1 MNXM12@MNXC3 + 1 MNXM13@MNXC3 + 1 MNXM2@MNXC3 + 2 MNXM5@MNXC3 + 1 MNXM7525@MNXC3 <-- 1 MNXM190@MNXC3 + 3 MNXM1@MNXC3 + 1 MNXM2976@MNXC3 + 2 MNXM6@MNXC3	Rv2940c	-999999	0	0	Initializing	0
Initial Reaction		R_FASm2802-347		1 MNXM12@MNXC3 + 1 MNXM13@MNXC3 + 1 MNXM2@MNXC3 + 2 MNXM5@MNXC3 + 1 MNXM7626@MNXC3 <-- 1 MNXM190@MNXC3 + 3 MNXM1@MNXC3 + 1 MNXM6448@MNXC3 + 2 MNXM6@MNXC3	Rv2940c	-999999	0	0	Initializing	0
Initial Reaction		R_FASm260-346		1 MNXM12@MNXC3 + 1 MNXM13@MNXC3 + 1 MNXM2@MNXC3 + 2 MNXM5@MNXC3 + 1 MNXM7836@MNXC3 <-- 1 MNXM190@MNXC3 + 3 MNXM1@MNXC3 + 2 MNXM6@MNXC3 + 1 MNXM7310@MNXC3	Rv2940c	-999999	0	0	Initializing	0
Initial Reaction		R_MCBTS3-987		1 MNXM12@MNXC3 + 1 MNXM13@MNXC3 + 2 MNXM1@MNXC3 + 5 MNXM2@MNXC3 + 2 MNXM6@MNXC3 + 1 MNXM7@MNXC3 + 1 MNXM8372@MNXC3 + 1 MNXM9@MNXC3 <-- 1 MNXM342@MNXC3 + 1 MNXM378@MNXC3 + 1 MNXM3@MNXC3 + 3.5 MNXM4@MNXC3 + 1 MNXM53@MNXC3 + 2 MNXM5@MNXC3 + 1 MNXM663@MNXC3 + 2 MNXM78@MNXC3	Rv2378c+Rv2379c+Rv2380c+Rv2381c+Rv2382c+Rv2383c+Rv2384	-999999	0	0	Initializing	0
Initial Reaction		R_FAS161-29		1 MNXM12@MNXC3 + 1 MNXM13@MNXC3 + 3 MNXM2@MNXC3 + 3 MNXM5@MNXC3 + 1 MNXM950@MNXC3 <-- 4 MNXM1@MNXC3 + 1 MNXM314@MNXC3 + 1 MNXM40@MNXC3 + 1 MNXM4@MNXC3 + 3 MNXM6@MNXC3	Rv1350+Rv1484+Rv2524c+Rv2947c	-999999	0	0	Initializing	0
Initial Reaction		R_MCBTS-191		1 MNXM12@MNXC3 + 1 MNXM13@MNXC3 + 5 MNXM2@MNXC3 + 1 MNXM62699@MNXC3 + 1 MNXM7@MNXC3 + 1 MNXM9@MNXC3 <-- 1 MNXM142@MNXC3 + 1 MNXM1@MNXC3 + 1 MNXM378@MNXC3 + 1 MNXM3@MNXC3 + 2 MNXM4@MNXC3 + 1 MNXM663@MNXC3 + 1 MNXM686@MNXC3 + 2 MNXM78@MNXC3	Rv2378c+Rv2379c+Rv2380c+Rv2381c+Rv2382c+Rv2383c+Rv2384	-999999	0	0	Initializing	0
Initial Reaction		R_MCBTS2-476		1 MNXM12@MNXC3 + 1 MNXM13@MNXC3 + 5 MNXM2@MNXC3 + 1 MNXM62700@MNXC3 + 1 MNXM7@MNXC3 + 1 MNXM9@MNXC3 <-- 1 MNXM1@MNXC3 + 1 MNXM378@MNXC3 + 1 MNXM3@MNXC3 + 2 MNXM4@MNXC3 + 1 MNXM53@MNXC3 + 1 MNXM663@MNXC3 + 1 MNXM686@MNXC3 + 2 MNXM78@MNXC3	Rv2378c+Rv2379c+Rv2380c+Rv2381c+Rv2382c+Rv2383c+Rv2384	-999999	0	0	Initializing	0
Initial Reaction		R_THDPS		1 MNXM12@MNXC3 + 1 MNXM1563@MNXC3 <-- 1 MNXM2@MNXC3 + 1 MNXM480@MNXC3 + 1 MNXM92@MNXC3		-99999	99999	0	Initializing	0
Initial Reaction		R_AST-750		1 MNXM12@MNXC3 + 1 MNXM1756@MNXC3 + 1 MNXM1@MNXC3 <-- 1 MNXM70@MNXC3 + 1 MNXM92@MNXC3		-999999	0	0	Initializing	0
Initial Reaction		R_MCOATA-372		1 MNXM12@MNXC3 + 1 MNXM184@MNXC3 <==> 1 MNXM1@MNXC3 + 1 MNXM40@MNXC3 + 1 MNXM925@MNXC3	Rv0649;Rv2243	-999999	999999	0	Initializing	0
Initial Reaction		R_FACOAE180-256		1 MNXM12@MNXC3 + 1 MNXM1@MNXC3 + 1 MNXM236@MNXC3 <-- 1 MNXM272@MNXC3 + 1 MNXM2@MNXC3	Rv1618	-999999	0	0	Initializing	0
Initial Reaction		R_FACOAE140-141		1 MNXM12@MNXC3 + 1 MNXM1@MNXC3 + 1 MNXM314@MNXC3 <-- 1 MNXM224@MNXC3 + 1 MNXM2@MNXC3	Rv1618	-999999	0	0	Initializing	0
Initial Reaction		R_G1PACT-922		1 MNXM12@MNXC3 + 1 MNXM1@MNXC3 + 1 MNXM340@MNXC3 <-- 1 MNXM21@MNXC3 + 1 MNXM969@MNXC3	Rv1018c	-999999	0	0	Initializing	0
Initial Reaction		R_FCOAH2-671		1 MNXM12@MNXC3 + 1 MNXM1@MNXC3 + 1 MNXM39@MNXC3 <-- 1 MNXM2@MNXC3 + 1 MNXM563@MNXC3	Rv2605c	-999999	0	0	Initializing	0
Initial Reaction		R_ACGS-960		1 MNXM12@MNXC3 + 1 MNXM1@MNXC3 + 1 MNXM730@MNXC3 <-- 1 MNXM21@MNXC3 + 1 MNXM89557@MNXC3	Rv1653	-999999	0	0	Initializing	0
Initial Reaction		R_DPCOAK-483		1 MNXM12@MNXC3 + 1 MNXM1@MNXC3 + 1 MNXM7@MNXC3 <-- 1 MNXM3@MNXC3 + 1 MNXM481@MNXC3	Rv1631	-999999	0	0	Initializing	0
Initial Reaction		R_IPPS-753		1 MNXM12@MNXC3 + 1 MNXM1@MNXC3 + 1 MNXM985@MNXC3 <-- 1 MNXM21@MNXC3 + 1 MNXM238@MNXC3 + 1 MNXM2@MNXC3	Rv3710	-999999	0	0	Initializing	0
Initial Reaction		R_MALS-296		1 MNXM12@MNXC3 + 1 MNXM1@MNXC3 + 1 MNXM98@MNXC3 <-- 1 MNXM21@MNXC3 + 1 MNXM2@MNXC3 + 1 MNXM69@MNXC3	Rv1837c	-999999	0	0	Initializing	0
Initial Reaction		R_ACPS1-964		1 MNXM12@MNXC3 + 1 MNXM2214@MNXC3 --> 1 MNXM1@MNXC3 + 1 MNXM45@MNXC3 + 1 MNXM925@MNXC3	Rv2523c	0	999999	0	Initializing	0
Initial Reaction		R_PFL-580		1 MNXM12@MNXC3 + 1 MNXM23@MNXC3 --> 1 MNXM21@MNXC3 + 1 MNXM39@MNXC3		0	999999	0	Initializing	0
Initial Reaction		R_SUCOAS-269		1 MNXM12@MNXC3 + 1 MNXM25@MNXC3 + 1 MNXM3@MNXC3 <==> 1 MNXM7@MNXC3 + 1 MNXM92@MNXC3 + 1 MNXM9@MNXC3	Rv0951+Rv0952	-999999	999999	0	Initializing	0
Initial Reaction		R_PTAr-932		1 MNXM12@MNXC3 + 1 MNXM280@MNXC3 <==> 1 MNXM21@MNXC3 + 1 MNXM9@MNXC3	Rv0408	-999999	999999	0	Initializing	0
Initial Reaction		R_SERAT-344		1 MNXM12@MNXC3 + 1 MNXM418@MNXC3 <==> 1 MNXM21@MNXC3 + 1 MNXM53@MNXC3	Rv2335	-999999	999999	0	Initializing	0
Initial Reaction		R_NPHS-89		1 MNXM12@MNXC3 + 1 MNXM552@MNXC3 <-- 1 MNXM8955@MNXC3	Rv0548c	-999999	0	0	Initializing	0
Initial Reaction		R_PHDCATA-250		1 MNXM12@MNXC3 + 1 MNXM5890@MNXC3 <==> 1 MNXM92553@MNXC3 + 1 MNXM925@MNXC3		-999999	999999	0	Initializing	0
Initial Reaction		R_PREPTTA-139		1 MNXM12@MNXC3 + 1 MNXM5899@MNXC3 <==> 1 MNXM92591@MNXC3 + 1 MNXM925@MNXC3		-999999	999999	0	Initializing	0
Initial Reaction		R_HSERTA-512		1 MNXM12@MNXC3 + 1 MNXM699@MNXC3 <==> 1 MNXM21@MNXC3 + 1 MNXM353@MNXC3	Rv3341	-999999	999999	0	Initializing	0
Initial Reaction		R_MANAT1-700		1 MNXM12@MNXC3 + 1 MNXM7024@MNXC3 <-- 1 MNXM5894@MNXC3 + 1 MNXM88@MNXC3	Rv2611c	-999999	0	0	Initializing	0
Initial Reaction		R_HSST-606		1 MNXM12@MNXC3 + 1 MNXM820@MNXC3 <-- 1 MNXM353@MNXC3 + 1 MNXM92@MNXC3		-999999	0	0	Initializing	0
Initial Reaction		R_ARACHTA-524		1 MNXM12@MNXC3 + 1 MNXM96035@MNXC3 <==> 1 MNXM3215@MNXC3 + 1 MNXM925@MNXC3		-999999	999999	0	Initializing	0
Initial Reaction		R_TMHAS1-930		1 MNXM13010@MNXC3 + 2 MNXM2@MNXC3 <-- 1 MNXM198@MNXC3 + 1 MNXM3107@MNXC3 + 1 MNXM7827@MNXC3		-999999	0	0	Initializing	0
Initial Reaction		R_TMHAS2-160		1 MNXM13011@MNXC3 + 2 MNXM2@MNXC3 <-- 1 MNXM198@MNXC3 + 1 MNXM3107@MNXC3 + 1 MNXM4123@MNXC3		-999999	0	0	Initializing	0
Initial Reaction		R_TMHAS3-564		1 MNXM13012@MNXC3 + 2 MNXM2@MNXC3 <-- 1 MNXM198@MNXC3 + 1 MNXM3107@MNXC3 + 1 MNXM7826@MNXC3		-999999	0	0	Initializing	0
Initial Reaction		R_TMHAS4-319		1 MNXM13013@MNXC3 + 2 MNXM2@MNXC3 <-- 1 MNXM198@MNXC3 + 1 MNXM4123@MNXC3 + 1 MNXM7827@MNXC3		-999999	0	0	Initializing	0
Initial Reaction		R_TMHAS5-900		1 MNXM13014@MNXC3 + 2 MNXM2@MNXC3 <-- 1 MNXM198@MNXC3 + 1 MNXM7826@MNXC3 + 1 MNXM7827@MNXC3		-999999	0	0	Initializing	0
Initial Reaction		R_TMHAS6-253		1 MNXM13015@MNXC3 + 2 MNXM2@MNXC3 <-- 1 MNXM198@MNXC3 + 1 MNXM4123@MNXC3 + 1 MNXM7826@MNXC3		-999999	0	0	Initializing	0
Initial Reaction		R_RBFSa-605		1 MNXM1313@MNXC3 + 2 MNXM2@MNXC3 + 1 MNXM9@MNXC3 <-- 1 MNXM2887@MNXC3 + 1 MNXM791@MNXC3	Rv1412+Rv1416	-999999	0	0	Initializing	0
Initial Reaction		R_CITabc-636		1 MNXM131@MNXC2 + 1 MNXM2@MNXC3 + 1 MNXM3@MNXC3 --> 1 MNXM131@MNXC3 + 1 MNXM1@MNXC3 + 1 MNXM7@MNXC3 + 1 MNXM9@MNXC3		0	999999	0	Initializing	0
Initial Reaction		R_CITLr__R_CITL-331		1 MNXM131@MNXC3 <==> 1 MNXM26@MNXC3 + 1 MNXM46@MNXC3		0	0	0	Initializing	0
Initial Reaction		R_CITLr__R_CITL-332		1 MNXM131@MNXC3 <==> 1 MNXM26@MNXC3 + 1 MNXM46@MNXC3	Rv2075c;Rv2498c	-999999	999999	0	Initializing	0
Initial Reaction		R_ACONT-958		1 MNXM131@MNXC3 <==> 1 MNXM89661@MNXC3	Rv1475c	-999999	999999	0	Initializing	0
Initial Reaction		R_UGMAS-233		1 MNXM13225@MNXC3 + 1 MNXM1@MNXC3 + 1 MNXM7@MNXC3 + 1 MNXM9@MNXC3 <-- 1 MNXM32@MNXC3 + 1 MNXM3@MNXC3 + 1 MNXM7867@MNXC3	Rv2152c	-999999	0	0	Initializing	0
Initial Reaction		R_UGMAGS-1004		1 MNXM13225@MNXC3 + 1 MNXM331@MNXC3 + 1 MNXM3@MNXC3 --> 1 MNXM1@MNXC3 + 1 MNXM7869@MNXC3 + 1 MNXM7@MNXC3 + 1 MNXM9@MNXC3	Rv2155c	0	999999	0	Initializing	0
Initial Reaction		R_UGGPT3-946		1 MNXM13230@MNXC3 + 1 MNXM17@MNXC3 + 1 MNXM1@MNXC3 <-- 1 MNXM47@MNXC3 + 1 MNXM7873@MNXC3	Rv2153c	-999999	0	0	Initializing	0
Initial Reaction		R_IPDDI-259		1 MNXM132@MNXC3 <==> 1 MNXM83@MNXC3	Rv1745c	-999999	999999	0	Initializing	0
Initial Reaction		R_ACGAMT-350		1 MNXM1333@MNXC3 + 1 MNXM80@MNXC3 <-- 1 MNXM47@MNXC3 + 1 MNXM89653@MNXC3	Rv1302	-999999	0	0	Initializing	0
Initial Reaction		R_O16RHAT-322		1 MNXM1333@MNXC3 + 1 MNXM899@MNXC3 --> 1 MNXM152@MNXC3 + 1 MNXM1@MNXC3 + 1 MNXM80754@MNXC3	Rv3265c	0	999999	0	Initializing	0
Initial Reaction		R_HSK-78		1 MNXM1334@MNXC3 + 1 MNXM1@MNXC3 + 1 MNXM7@MNXC3 <-- 1 MNXM353@MNXC3 + 1 MNXM3@MNXC3	Rv1296	-999999	0	0	Initializing	0
Initial Reaction		R_THRS-973		1 MNXM1334@MNXC3 + 1 MNXM2@MNXC3 --> 1 MNXM142@MNXC3 + 1 MNXM9@MNXC3	Rv1295	0	999999	0	Initializing	0
Initial Reaction		R_OCOAT1r-60		1 MNXM133@MNXC3 + 1 MNXM25@MNXC3 <==> 1 MNXM154@MNXC3 + 1 MNXM92@MNXC3	Rv2503c+Rv2504c	-999999	999999	0	Initializing	0
Initial Reaction		R_ACACCT-978		1 MNXM133@MNXC3 + 1 MNXM26@MNXC3 <-- 1 MNXM154@MNXC3 + 1 MNXM21@MNXC3		-999999	0	0	Initializing	0
Initial Reaction		R_GLNSP2-572		1 MNXM1344@MNXC3 + 1 MNXM15@MNXC3 + 1 MNXM3@MNXC3 --> 1 MNXM1@MNXC3 + 1 MNXM3113@MNXC3 + 1 MNXM7@MNXC3 + 1 MNXM9@MNXC3	Rv1878+Rv2220+Rv2222c+Rv2860c	0	999999	0	Initializing	0
Initial Reaction		R_UAGPT2-542		1 MNXM1344@MNXC3 + 1 MNXM17@MNXC3 + 1 MNXM1@MNXC3 <-- 1 MNXM1955@MNXC3 + 1 MNXM47@MNXC3	Rv2153c	-999999	0	0	Initializing	0
Initial Reaction		R_PPTGS_TB2-678		1 MNXM1344@MNXC3 --> 1 MNXM1@MNXC3 + 1 MNXM5043@MNXC3 + 1 MNXM7631@MNXC3	Rv2163c	0	999999	0	Initializing	0
Initial Reaction		R_HISt2r-692		1 MNXM134@MNXC2 + 1 MNXM1@MNXC2 <==> 1 MNXM134@MNXC3 + 1 MNXM1@MNXC3		-999999	999999	0	Initializing	0
Initial Reaction		R_CHORS-667		1 MNXM1365@MNXC3 --> 1 MNXM337@MNXC3 + 1 MNXM9@MNXC3	Rv2540c	0	999999	0	Initializing	0
Initial Reaction		R_TDPGDH-759		1 MNXM1376@MNXC3 --> 1 MNXM2@MNXC3 + 1 MNXM7331@MNXC3	Rv3464;Rv3468c;Rv3784	0	999999	0	Initializing	0
Initial Reaction		R_ACGK-912		1 MNXM1384@MNXC3 + 1 MNXM7@MNXC3 <-- 1 MNXM3@MNXC3 + 1 MNXM730@MNXC3	Rv1654	-999999	0	0	Initializing	0
Initial Reaction		R_ASPCT-535		1 MNXM138@MNXC3 + 1 MNXM42@MNXC3 --> 1 MNXM1@MNXC3 + 1 MNXM465@MNXC3 + 1 MNXM9@MNXC3	Rv1380	0	999999	0	Initializing	0
Initial Reaction		R_OCBT-419		1 MNXM138@MNXC3 + 1 MNXM89689@MNXC3 <==> 1 MNXM1@MNXC3 + 1 MNXM211@MNXC3 + 1 MNXM9@MNXC3	Rv1656	-999999	999999	0	Initializing	0
Initial Reaction		R_CBPS-470		1 MNXM138@MNXC3 + 2 MNXM1@MNXC3 + 2 MNXM7@MNXC3 + 1 MNXM89557@MNXC3 + 1 MNXM9@MNXC3 <-- 1 MNXM2@MNXC3 + 1 MNXM37@MNXC3 + 2 MNXM3@MNXC3 + 1 MNXM60@MNXC3	Rv1383	-999999	0	0	Initializing	0
Initial Reaction		R_FOMETR-647		1 MNXM1392@MNXC3 + 1 MNXM1@MNXC3 <==> 1 MNXM2@MNXC3 + 1 MNXM511@MNXC3	Rv2211c	-999999	999999	0	Initializing	0
Initial Reaction		R_FTHFCL-625		1 MNXM1392@MNXC3 + 1 MNXM3@MNXC3 --> 1 MNXM511@MNXC3 + 1 MNXM7@MNXC3 + 1 MNXM9@MNXC3		0	999999	0	Initializing	0
Initial Reaction		R_PRMICIi-88		1 MNXM1397@MNXC3 --> 1 MNXM1408@MNXC3	Rv1603	0	999999	0	Initializing	0
Initial Reaction		R_PRAMPC-117		1 MNXM1397@MNXC3 <-- 1 MNXM1515@MNXC3 + 1 MNXM2@MNXC3	Rv1606	-999999	0	0	Initializing	0
Initial Reaction		R_CO2t-670		1 MNXM13@MNXC2 <==> 1 MNXM13@MNXC3		-999999	999999	0	Initializing	0
Initial Reaction		R_ASP1DC-471		1 MNXM13@MNXC3 + 1 MNXM144@MNXC3 <-- 1 MNXM1@MNXC3 + 1 MNXM42@MNXC3	Rv3601c	-999999	0	0	Initializing	0
Initial Reaction		R_GND-894		1 MNXM13@MNXC3 + 1 MNXM145@MNXC3 + 1 MNXM6@MNXC3 <-- 1 MNXM325@MNXC3 + 1 MNXM5@MNXC3	Rv1122;Rv1844c	-999999	0	0	Initializing	0
Initial Reaction		R_PC6YM-575		1 MNXM13@MNXC3 + 1 MNXM1589@MNXC3 + 2 MNXM19@MNXC3 + 3 MNXM1@MNXC3 <-- 1 MNXM1497@MNXC3 + 2 MNXM16@MNXC3	Rv2072c	-999999	0	0	Initializing	0
Initial Reaction		R_OXGDC-566		1 MNXM13@MNXC3 + 1 MNXM172@MNXC3 <-- 1 MNXM1@MNXC3 + 1 MNXM20@MNXC3	Rv1248c	-999999	0	0	Initializing	0
Initial Reaction		R_GLUDC-672		1 MNXM13@MNXC3 + 1 MNXM192@MNXC3 <-- 1 MNXM1@MNXC3 + 1 MNXM89557@MNXC3	Rv3432c	-999999	0	0	Initializing	0
Initial Reaction		R_FHL-61		1 MNXM13@MNXC3 + 1 MNXM195@MNXC3 <-- 1 MNXM1@MNXC3 + 1 MNXM39@MNXC3	Rv0084	-999999	0	0	Initializing	0
Initial Reaction		R_ICDHy-640		1 MNXM13@MNXC3 + 1 MNXM20@MNXC3 + 1 MNXM6@MNXC3 <-- 1 MNXM5@MNXC3 + 1 MNXM89661@MNXC3	Rv0066c;Rv3339c	-999999	0	0	Initializing	0
Initial Reaction		R_PPNDH-499		1 MNXM13@MNXC3 + 1 MNXM210@MNXC3 + 1 MNXM2@MNXC3 <-- 1 MNXM1@MNXC3 + 1 MNXM503@MNXC3	Rv3838c	-999999	0	0	Initializing	0
Initial Reaction		R_MCD-984		1 MNXM13@MNXC3 + 1 MNXM21@MNXC3 <-- 1 MNXM1@MNXC3 + 1 MNXM40@MNXC3	Rv1347c	-999999	0	0	Initializing	0
Initial Reaction		R_LO-343		1 MNXM13@MNXC3 + 1 MNXM26@MNXC3 + 1 MNXM2@MNXC3 <-- 1 MNXM179@MNXC3 + 1 MNXM4@MNXC3		-999999	0	0	Initializing	0
Initial Reaction		R_IGPS-623		1 MNXM13@MNXC3 + 1 MNXM2@MNXC3 + 1 MNXM866@MNXC3 <-- 1 MNXM1455@MNXC3 + 1 MNXM1@MNXC3	Rv1611	-999999	0	0	Initializing	0
Initial Reaction		R_HCO3E__R_H2CO3D-326		1 MNXM13@MNXC3 + 1 MNXM2@MNXC3 <==> 1 MNXM1@MNXC3 + 1 MNXM60@MNXC3	Rv3273;Rv3588c	-999999	999999	0	Initializing	0
Initial Reaction		R_PEPCK_re-631		1 MNXM13@MNXC3 + 1 MNXM30@MNXC3 + 1 MNXM73@MNXC3 <==> 1 MNXM46@MNXC3 + 1 MNXM51@MNXC3	Rv0211	-999999	999999	0	Initializing	0
Initial Reaction		R_PSD180-33		1 MNXM13@MNXC3 + 1 MNXM31536@MNXC3 <-- 1 MNXM1@MNXC3 + 1 MNXM75116@MNXC3	Rv0437c	-999999	0	0	Initializing	0
Initial Reaction		R_PSD160-884		1 MNXM13@MNXC3 + 1 MNXM32178@MNXC3 <-- 1 MNXM1@MNXC3 + 1 MNXM32181@MNXC3	Rv0437c	-999999	0	0	Initializing	0
Initial Reaction		R_ADMDCr-402		1 MNXM13@MNXC3 + 1 MNXM321@MNXC3 <==> 1 MNXM16@MNXC3 + 1 MNXM1@MNXC3		-999999	999999	0	Initializing	0
Initial Reaction		R_ARGDC-593		1 MNXM13@MNXC3 + 1 MNXM328@MNXC3 <-- 1 MNXM1@MNXC3 + 1 MNXM70@MNXC3	Rv2531c	-999999	0	0	Initializing	0
Initial Reaction		R_PPCDC-390		1 MNXM13@MNXC3 + 1 MNXM373@MNXC3 <-- 1 MNXM1@MNXC3 + 1 MNXM483@MNXC3	Rv1391	-999999	0	0	Initializing	0
Initial Reaction		R_AIRCr-601		1 MNXM13@MNXC3 + 1 MNXM388@MNXC3 <==> 1 MNXM1@MNXC3 + 1 MNXM507@MNXC3	Rv3257c+Rv3276c;Rv3275c+Rv3276c	-999999	999999	0	Initializing	0
Initial Reaction		R_OMCDC-832		1 MNXM13@MNXC3 + 1 MNXM404@MNXC3 <-- 1 MNXM1602@MNXC3 + 1 MNXM1@MNXC3		-999999	0	0	Initializing	0
Initial Reaction		R_INDPYRD-395		1 MNXM13@MNXC3 + 1 MNXM518@MNXC3 <==> 1 MNXM1@MNXC3 + 1 MNXM315@MNXC3	Rv0853c	-999999	999999	0	Initializing	0
Initial Reaction		R_OXCDC-846		1 MNXM13@MNXC3 + 1 MNXM563@MNXC3 <-- 1 MNXM1@MNXC3 + 1 MNXM618@MNXC3	Rv0118c	-999999	0	0	Initializing	0
Initial Reaction		R_DXPS-872		1 MNXM13@MNXC3 + 1 MNXM622@MNXC3 <-- 1 MNXM1@MNXC3 + 1 MNXM2378@MNXC3 + 1 MNXM23@MNXC3	Rv2682c;Rv3379c	-999999	0	0	Initializing	0
Initial Reaction		R_PHYCBOXL-321		1 MNXM13@MNXC3 + 1 MNXM660@MNXC3 <-- 1 MNXM1@MNXC3 + 1 MNXM97@MNXC3	Rv2531c	-999999	0	0	Initializing	0
Initial Reaction		R_PPCKr-999		1 MNXM13@MNXC3 + 1 MNXM73@MNXC3 + 1 MNXM7@MNXC3 <==> 1 MNXM3@MNXC3 + 1 MNXM46@MNXC3	Rv0211	-999999	999999	0	Initializing	0
Initial Reaction		R_PYRDC-387		1 MNXM13@MNXC3 + 1 MNXM75@MNXC3 <-- 1 MNXM1@MNXC3 + 1 MNXM23@MNXC3	Rv0162c	-999999	0	0	Initializing	0
Initial Reaction		R_PHTHDLS2-841		1 MNXM13@MNXC3 + 1 MNXM7642@MNXC3 <-- 1 MNXM1@MNXC3 + 1 MNXM7640@MNXC3		-999999	0	0	Initializing	0
Initial Reaction		R_PHTHDLS-99		1 MNXM13@MNXC3 + 1 MNXM7676@MNXC3 <-- 1 MNXM1@MNXC3 + 1 MNXM5898@MNXC3		-999999	0	0	Initializing	0
Initial Reaction		R_DAPDC-985		1 MNXM13@MNXC3 + 1 MNXM78@MNXC3 <-- 1 MNXM1@MNXC3 + 1 MNXM529@MNXC3	Rv1293	-999999	0	0	Initializing	0
Initial Reaction		R_OMPDC-423		1 MNXM13@MNXC3 + 1 MNXM80@MNXC3 <-- 1 MNXM1@MNXC3 + 1 MNXM519@MNXC3	Rv1385	-999999	0	0	Initializing	0
Initial Reaction		R_GCCa-866		1 MNXM13@MNXC3 + 1 MNXM81221@MNXC3 <-- 1 MNXM29@MNXC3 + 1 MNXM998@MNXC3	Rv1832	-999999	0	0	Initializing	0
Initial Reaction		R_CMLDC-714		1 MNXM13@MNXC3 + 1 MNXM829@MNXC3 <-- 1 MNXM1521@MNXC3 + 1 MNXM1@MNXC3	Rv0771	-999999	0	0	Initializing	0
Initial Reaction		R_MMCD-221		1 MNXM13@MNXC3 + 1 MNXM86@MNXC3 <-- 1 MNXM190@MNXC3 + 1 MNXM1@MNXC3		-999999	0	0	Initializing	0
Initial Reaction		R_OXGDC2-183		1 MNXM13@MNXC3 + 1 MNXM92663@MNXC3 <-- 2 MNXM1@MNXC3 + 1 MNXM20@MNXC3 + 1 MNXM256@MNXC3	Rv0555	-999999	0	0	Initializing	0
Initial Reaction		R_CPC6MT-996		1 MNXM13@MNXC3 + 2 MNXM19@MNXC3 + 1 MNXM1@MNXC3 + 1 MNXM2995@MNXC3 <-- 2 MNXM16@MNXC3 + 1 MNXM2653@MNXC3	Rv2072c	-999999	0	0	Initializing	0
Initial Reaction		R_CODH2r-403		1 MNXM13@MNXC3 + 3 MNXM1@MNXC3 + 2 MNXM96998@MNXC3 <==> 1 MNXM299@MNXC3 + 1 MNXM2@MNXC3 + 2 MNXM96997@MNXC3	Rv0373c+Rv0374c+Rv0375c	-999999	999999	0	Initializing	0
Initial Reaction		R_IG3PS-481		1 MNXM1408@MNXC3 + 1 MNXM37@MNXC3 --> 1 MNXM1422@MNXC3 + 1 MNXM1@MNXC3 + 1 MNXM365@MNXC3 + 1 MNXM89557@MNXC3	Rv1605	0	999999	0	Initializing	0
Initial Reaction		R_AIRC3-554		1 MNXM1409@MNXC3 + 1 MNXM1@MNXC3 <==> 1 MNXM507@MNXC3		-999999	999999	0	Initializing	0
Initial Reaction		R_AIRC2-144		1 MNXM1409@MNXC3 + 2 MNXM1@MNXC3 + 1 MNXM7@MNXC3 + 1 MNXM9@MNXC3 <-- 1 MNXM388@MNXC3 + 1 MNXM3@MNXC3 + 1 MNXM60@MNXC3		-999999	0	0	Initializing	0
Initial Reaction		R_LEUt2r-907		1 MNXM140@MNXC2 + 1 MNXM1@MNXC2 <==> 1 MNXM140@MNXC3 + 1 MNXM1@MNXC3		-999999	999999	0	Initializing	0
Initial Reaction		R_LEUTA-169		1 MNXM140@MNXC3 + 1 MNXM20@MNXC3 <==> 1 MNXM404@MNXC3 + 1 MNXM89557@MNXC3	Rv2210c	-999999	999999	0	Initializing	0
Initial Reaction		R_IGPDH-568		1 MNXM1422@MNXC3 --> 1 MNXM1456@MNXC3 + 1 MNXM2@MNXC3	Rv1601	0	999999	0	Initializing	0
Initial Reaction		R_THRt2r-860		1 MNXM142@MNXC2 + 1 MNXM1@MNXC2 <==> 1 MNXM142@MNXC3 + 1 MNXM1@MNXC3	Rv3737	-999999	999999	0	Initializing	0
Initial Reaction		R_THRD_Lr-697		1 MNXM142@MNXC3 <==> 1 MNXM159@MNXC3 + 1 MNXM15@MNXC3	Rv1559	-999999	999999	0	Initializing	0
Initial Reaction		R_IACGAMS-220		1 MNXM143@MNXC3 + 1 MNXM646@MNXC3 --> 1 MNXM91058@MNXC3 + 1 MNXM9@MNXC3	Rv0486	0	999999	0	Initializing	0
Initial Reaction		R_PC11M-496		1 MNXM1441@MNXC3 + 1 MNXM16@MNXC3 --> 1 MNXM1588@MNXC3 + 1 MNXM19@MNXC3 + 1 MNXM1@MNXC3	Rv2071c	0	999999	0	Initializing	0
Initial Reaction		R_PC17M-494		1 MNXM1441@MNXC3 + 1 MNXM19@MNXC3 + 2 MNXM1@MNXC3 <-- 1 MNXM16@MNXC3 + 1 MNXM90864@MNXC3	Rv2066	-999999	0	0	Initializing	0
Initial Reaction		R_UAAGDS-276		1 MNXM1446@MNXC3 + 1 MNXM1@MNXC3 + 1 MNXM7@MNXC3 + 1 MNXM9@MNXC3 <-- 1 MNXM3@MNXC3 + 1 MNXM529@MNXC3 + 1 MNXM955@MNXC3	Rv2158c	-999999	0	0	Initializing	0
Initial Reaction		R_UGMDDS-848		1 MNXM1446@MNXC3 + 1 MNXM3@MNXC3 + 1 MNXM669@MNXC3 --> 1 MNXM1954@MNXC3 + 1 MNXM1@MNXC3 + 1 MNXM7@MNXC3 + 1 MNXM9@MNXC3	Rv2157c	0	999999	0	Initializing	0
Initial Reaction		R_BALAt2r-586		1 MNXM144@MNXC2 + 1 MNXM1@MNXC2 <==> 1 MNXM144@MNXC3 + 1 MNXM1@MNXC3	Rv0522	-999999	999999	0	Initializing	0
Initial Reaction		R_APATr-172		1 MNXM144@MNXC3 + 1 MNXM23@MNXC3 <==> 1 MNXM244@MNXC3 + 1 MNXM32@MNXC3		-999999	999999	0	Initializing	0
Initial Reaction		R_GLUTRR-55		1 MNXM1453@MNXC3 + 1 MNXM5@MNXC3 + 1 MNXM90886@MNXC3 <-- 1 MNXM1@MNXC3 + 1 MNXM6@MNXC3 + 1 MNXM89752@MNXC3	Rv0509	-999999	0	0	Initializing	0
Initial Reaction		R_G1SATi-537		1 MNXM1453@MNXC3 --> 1 MNXM405@MNXC3	Rv0524	0	999999	0	Initializing	0
Initial Reaction		R_PRAIi-41		1 MNXM1455@MNXC3 <-- 1 MNXM1489@MNXC3	Rv1603	-999999	0	0	Initializing	0
Initial Reaction		R_HSTPT-830		1 MNXM1456@MNXC3 + 1 MNXM89557@MNXC3 --> 1 MNXM1482@MNXC3 + 1 MNXM20@MNXC3	Rv1600;Rv2231c;Rv3772	0	999999	0	Initializing	0
Initial Reaction		R_ADCS-977		1 MNXM1458@MNXC3 + 1 MNXM89557@MNXC3 <-- 1 MNXM337@MNXC3 + 1 MNXM37@MNXC3	Rv0013+Rv1005c	-999999	0	0	Initializing	0
Initial Reaction		R_ADCL-380		1 MNXM1458@MNXC3 --> 1 MNXM1@MNXC3 + 1 MNXM23@MNXC3 + 1 MNXM421@MNXC3	Rv0812	0	999999	0	Initializing	0
Initial Reaction		R_RBK_Dr-567		1 MNXM145@MNXC3 + 1 MNXM1@MNXC3 + 1 MNXM7@MNXC3 <==> 1 MNXM3@MNXC3 + 1 MNXM633@MNXC3		-999999	999999	0	Initializing	0
Initial Reaction		R_DB4PS-976		1 MNXM145@MNXC3 --> 1 MNXM1@MNXC3 + 1 MNXM2887@MNXC3 + 1 MNXM39@MNXC3		0	999999	0	Initializing	0
Initial Reaction		R_RPI-824		1 MNXM145@MNXC3 <==> 1 MNXM15900@MNXC3	Rv2465c	-999999	999999	0	Initializing	0
Initial Reaction		R_RPE-92		1 MNXM145@MNXC3 <==> 1 MNXM186@MNXC3	Rv1408	-999999	999999	0	Initializing	0
Initial Reaction		R_ASNt2r-290		1 MNXM147@MNXC2 + 1 MNXM1@MNXC2 <==> 1 MNXM147@MNXC3 + 1 MNXM1@MNXC3	Rv0346c;Rv2127	-999999	999999	0	Initializing	0
Initial Reaction		R_ASNN-188		1 MNXM147@MNXC3 + 1 MNXM2@MNXC3 --> 1 MNXM15@MNXC3 + 1 MNXM42@MNXC3	Rv1538c	0	999999	0	Initializing	0
Initial Reaction		R_SDPTA-176		1 MNXM1488@MNXC3 + 1 MNXM20@MNXC3 <==> 1 MNXM1563@MNXC3 + 1 MNXM89557@MNXC3	Rv0858c	-999999	999999	0	Initializing	0
Initial Reaction		R_SDPDS-242		1 MNXM1488@MNXC3 + 1 MNXM2@MNXC3 --> 1 MNXM25@MNXC3 + 1 MNXM644@MNXC3	Rv1202	0	999999	0	Initializing	0
Initial Reaction		R_TRDR-54		1 MNXM148@MNXC3 + 1 MNXM1@MNXC3 + 1 MNXM6@MNXC3 --> 1 MNXM155@MNXC3 + 1 MNXM5@MNXC3	Rv3913	0	999999	0	Initializing	0
Initial Reaction		R_RNDR1-532		1 MNXM148@MNXC3 + 1 MNXM2@MNXC3 + 1 MNXM374@MNXC3 <-- 1 MNXM155@MNXC3 + 1 MNXM7@MNXC3	Rv0570+Rv1981c	-999999	0	0	Initializing	0
Initial Reaction		R_RNDR3-73		1 MNXM148@MNXC3 + 1 MNXM2@MNXC3 + 1 MNXM411@MNXC3 <-- 1 MNXM155@MNXC3 + 1 MNXM220@MNXC3	Rv3048c+Rv3051c	-999999	0	0	Initializing	0
Initial Reaction		R_RNDR2-65		1 MNXM148@MNXC3 + 1 MNXM2@MNXC3 + 1 MNXM436@MNXC3 <-- 1 MNXM155@MNXC3 + 1 MNXM30@MNXC3	Rv3048c+Rv3051c	-999999	0	0	Initializing	0
Initial Reaction		R_RNDR4-676		1 MNXM148@MNXC3 + 1 MNXM2@MNXC3 + 1 MNXM572@MNXC3 <-- 1 MNXM155@MNXC3 + 1 MNXM17@MNXC3	Rv0570+Rv1981c	-999999	0	0	Initializing	0
Initial Reaction		R_METSOXR1-971		1 MNXM148@MNXC3 + 1 MNXM2@MNXC3 + 1 MNXM61@MNXC3 <-- 1 MNXM155@MNXC3 + 1 MNXM2246@MNXC3	Rv0137c	-999999	0	0	Initializing	0
Initial Reaction		R_R05219-145		1 MNXM1496@MNXC3 + 1 MNXM19@MNXC3 + 2 MNXM1@MNXC3 + 1 MNXM26@MNXC3 <-- 1 MNXM1588@MNXC3 + 1 MNXM16@MNXC3 + 1 MNXM2@MNXC3		-999999	0	0	Initializing	0
Initial Reaction		R_PC6AR-774		1 MNXM1496@MNXC3 + 2 MNXM1@MNXC3 + 1 MNXM6@MNXC3 --> 1 MNXM1497@MNXC3 + 1 MNXM5@MNXC3	Rv2070c	0	999999	0	Initializing	0
Initial Reaction		R_GTPDPK-82		1 MNXM14@MNXC3 + 1 MNXM1561@MNXC3 <-- 1 MNXM3@MNXC3 + 1 MNXM51@MNXC3	Rv2583c	-999999	0	0	Initializing	0
Initial Reaction		R_ADNK3-460		1 MNXM14@MNXC3 + 1 MNXM1@MNXC3 + 1 MNXM30@MNXC3 <-- 1 MNXM212@MNXC3 + 1 MNXM51@MNXC3	Rv2202c	-999999	0	0	Initializing	0
Initial Reaction		R_ADNK4-587		1 MNXM14@MNXC3 + 1 MNXM1@MNXC3 + 1 MNXM436@MNXC3 <-- 1 MNXM212@MNXC3 + 1 MNXM344@MNXC3	Rv2202c	-999999	0	0	Initializing	0
Initial Reaction		R_FAMPL3-675		1 MNXM14@MNXC3 + 1 MNXM1@MNXC3 + 1 MNXM7221@MNXC3 --> 1 MNXM7222@MNXC3 + 1 MNXM925@MNXC3	Rv3801c	0	999999	0	Initializing	0
Initial Reaction		R_FAMPL2-165		1 MNXM14@MNXC3 + 1 MNXM1@MNXC3 + 1 MNXM7224@MNXC3 --> 1 MNXM7225@MNXC3 + 1 MNXM925@MNXC3	Rv3801c	0	999999	0	Initializing	0
Initial Reaction		R_FAMPL5-300		1 MNXM14@MNXC3 + 1 MNXM1@MNXC3 + 1 MNXM7226@MNXC3 --> 1 MNXM7227@MNXC3 + 1 MNXM925@MNXC3	Rv3801c	0	999999	0	Initializing	0
Initial Reaction		R_FAMPL4-497		1 MNXM14@MNXC3 + 1 MNXM1@MNXC3 + 1 MNXM7228@MNXC3 --> 1 MNXM7229@MNXC3 + 1 MNXM925@MNXC3	Rv3801c	0	999999	0	Initializing	0
Initial Reaction		R_ADNK1-685		1 MNXM14@MNXC3 + 1 MNXM1@MNXC3 + 1 MNXM7@MNXC3 <-- 1 MNXM212@MNXC3 + 1 MNXM3@MNXC3	Rv2202c	-999999	0	0	Initializing	0
Initial Reaction		R_PRPPS-123		1 MNXM14@MNXC3 + 1 MNXM1@MNXC3 + 1 MNXM91@MNXC3 <==> 1 MNXM15900@MNXC3 + 1 MNXM3@MNXC3	Rv1017c	-999999	999999	0	Initializing	0
Initial Reaction		R_FAMPL1-39		1 MNXM14@MNXC3 + 1 MNXM1@MNXC3 + 1 MNXM92224@MNXC3 --> 1 MNXM7219@MNXC3 + 1 MNXM925@MNXC3	Rv3801c	0	999999	0	Initializing	0
Initial Reaction		R_PDE1-454		1 MNXM14@MNXC3 + 1 MNXM1@MNXC3 <-- 1 MNXM243@MNXC3 + 1 MNXM2@MNXC3	Rv0805	-999999	0	0	Initializing	0
Initial Reaction		R_NTD7-757		1 MNXM14@MNXC3 + 1 MNXM2@MNXC3 --> 1 MNXM212@MNXC3 + 1 MNXM9@MNXC3		0	999999	0	Initializing	0
Initial Reaction		R_ADK1-111		1 MNXM14@MNXC3 + 1 MNXM3@MNXC3 <==> 2 MNXM7@MNXC3	Rv0733	-999999	999999	0	Initializing	0
Initial Reaction		R_ADK4-927		1 MNXM14@MNXC3 + 1 MNXM423@MNXC3 <==> 1 MNXM495@MNXC3 + 1 MNXM7@MNXC3	Rv0733	-999999	999999	0	Initializing	0
Initial Reaction		R_ADK3-735		1 MNXM14@MNXC3 + 1 MNXM51@MNXC3 <==> 1 MNXM30@MNXC3 + 1 MNXM7@MNXC3	Rv0733	-999999	999999	0	Initializing	0
Initial Reaction		R_ADSL1r-525		1 MNXM14@MNXC3 + 1 MNXM93@MNXC3 <==> 1 MNXM565@MNXC3	Rv0777	-999999	999999	0	Initializing	0
Initial Reaction		R_BPNT-662		1 MNXM14@MNXC3 + 1 MNXM9@MNXC3 <-- 1 MNXM2@MNXC3 + 1 MNXM45@MNXC3		-999999	0	0	Initializing	0
Initial Reaction		R_MTAN-32		1 MNXM150@MNXC3 + 1 MNXM2@MNXC3 --> 1 MNXM168@MNXC3 + 1 MNXM38297@MNXC3	Rv0091	0	999999	0	Initializing	0
Initial Reaction		R_OHPBAT-711		1 MNXM1514@MNXC3 + 1 MNXM89557@MNXC3 <==> 1 MNXM20@MNXC3 + 1 MNXM759@MNXC3	Rv0884c	-999999	999999	0	Initializing	0
Initial Reaction		R_GTHOr-638		1 MNXM151@MNXC3 + 1 MNXM1@MNXC3 + 1 MNXM6@MNXC3 <==> 2 MNXM57@MNXC3 + 1 MNXM5@MNXC3	Rv2855	-999999	999999	0	Initializing	0
Initial Reaction		R_RPPDIMAS-534		1 MNXM152@MNXC3 + 1 MNXM1@MNXC3 + 1 MNXM7741@MNXC3 <-- 1 MNXM5891@MNXC3 + 1 MNXM899@MNXC3	Rv2962c	-999999	0	0	Initializing	0
Initial Reaction		R_RRPPDIMAS-480		1 MNXM152@MNXC3 + 1 MNXM1@MNXC3 + 1 MNXM7742@MNXC3 <-- 1 MNXM7741@MNXC3 + 1 MNXM899@MNXC3	Rv2958c	-999999	0	0	Initializing	0
Initial Reaction		R_NDPK4-232		1 MNXM152@MNXC3 + 1 MNXM3@MNXC3 <==> 1 MNXM394@MNXC3 + 1 MNXM7@MNXC3	Rv2445c	-999999	999999	0	Initializing	0
Initial Reaction		R_DTMPK-51		1 MNXM152@MNXC3 + 1 MNXM7@MNXC3 <==> 1 MNXM257@MNXC3 + 1 MNXM3@MNXC3	Rv3247c	-999999	999999	0	Initializing	0
Initial Reaction		R_DHPPDA2-948		1 MNXM1532@MNXC3 + 1 MNXM15@MNXC3 <-- 1 MNXM1@MNXC3 + 1 MNXM2@MNXC3 + 1 MNXM648@MNXC3	Rv1409	-999999	0	0	Initializing	0
Initial Reaction		R_DHPPDA-704		1 MNXM1532@MNXC3 + 1 MNXM15@MNXC3 <-- 1 MNXM1@MNXC3 + 1 MNXM2@MNXC3 + 1 MNXM90906@MNXC3	Rv1409	-999999	0	0	Initializing	0
Initial Reaction		R_TYRTA-474		1 MNXM153@MNXC3 + 1 MNXM89557@MNXC3 <==> 1 MNXM20@MNXC3 + 1 MNXM76@MNXC3		-999999	999999	0	Initializing	0
Initial Reaction		R_DALAt2r-945		1 MNXM156@MNXC2 + 1 MNXM1@MNXC2 <==> 1 MNXM156@MNXC3 + 1 MNXM1@MNXC3	Rv1704c	-999999	999999	0	Initializing	0
Initial Reaction		R_DALAOX-594		1 MNXM156@MNXC3 + 1 MNXM2@MNXC3 + 1 MNXM4@MNXC3 --> 1 MNXM15@MNXC3 + 1 MNXM22@MNXC3 + 1 MNXM23@MNXC3	Rv1905c	0	999999	0	Initializing	0
Initial Reaction		R_ALAR-75		1 MNXM156@MNXC3 <==> 1 MNXM32@MNXC3	Rv3423c	-999999	999999	0	Initializing	0
Initial Reaction		R_MEOHt2-314		1 MNXM157@MNXC2 <==> 1 MNXM157@MNXC3		-999999	999999	0	Initializing	0
Initial Reaction		R_PRDX-650		1 MNXM157@MNXC3 + 1 MNXM22@MNXC3 --> 2 MNXM2@MNXC3 + 1 MNXM56@MNXC3	Rv1908c	0	999999	0	Initializing	0
Initial Reaction		R_YUMPS-386		1 MNXM158@MNXC3 + 1 MNXM15900@MNXC3 <==> 1 MNXM2276@MNXC3 + 1 MNXM2@MNXC3	Rv2793c+Rv3455c	-999999	999999	0	Initializing	0
Initial Reaction		R_TKT1-154		1 MNXM15900@MNXC3 + 1 MNXM186@MNXC3 <==> 1 MNXM2378@MNXC3 + 1 MNXM271@MNXC3	Rv1449c	-999999	999999	0	Initializing	0
Initial Reaction		R_RBK-348		1 MNXM15900@MNXC3 + 1 MNXM1@MNXC3 + 1 MNXM7@MNXC3 <-- 1 MNXM242@MNXC3 + 1 MNXM3@MNXC3	Rv2436	-999999	0	0	Initializing	0
Initial Reaction		R_SHSL4r-120		1 MNXM159@MNXC3 + 1 MNXM15@MNXC3 + 1 MNXM1@MNXC3 + 1 MNXM25@MNXC3 <==> 1 MNXM2@MNXC3 + 1 MNXM820@MNXC3	Rv0391+Rv1079	-999999	999999	0	Initializing	0
Initial Reaction		R_CYSTGL-142		1 MNXM159@MNXC3 + 1 MNXM15@MNXC3 + 1 MNXM55@MNXC3 <-- 1 MNXM2@MNXC3 + 1 MNXM319@MNXC3		-999999	0	0	Initializing	0
Initial Reaction		R_NH4t-963		1 MNXM15@MNXC2 <==> 1 MNXM15@MNXC3	Rv2920c	-999999	999999	0	Initializing	0
Initial Reaction		R_PYAM5PO-234		1 MNXM15@MNXC3 + 1 MNXM161@MNXC3 + 1 MNXM22@MNXC3 <-- 1 MNXM2@MNXC3 + 1 MNXM366@MNXC3 + 1 MNXM4@MNXC3	Rv2607	-999999	0	0	Initializing	0
Initial Reaction		R_GCCb-245		1 MNXM15@MNXC3 + 1 MNXM1663@MNXC3 + 1 MNXM183@MNXC3 <-- 1 MNXM1@MNXC3 + 1 MNXM79@MNXC3 + 1 MNXM81221@MNXC3	Rv2211c	-999999	0	0	Initializing	0
Initial Reaction		R_GUAD-1000		1 MNXM15@MNXC3 + 1 MNXM174@MNXC3 <-- 1 MNXM1@MNXC3 + 1 MNXM259@MNXC3 + 1 MNXM2@MNXC3		-999999	0	0	Initializing	0
Initial Reaction		R_ARGDr-311		1 MNXM15@MNXC3 + 1 MNXM211@MNXC3 <==> 1 MNXM2@MNXC3 + 1 MNXM70@MNXC3	Rv1001	-999999	999999	0	Initializing	0
Initial Reaction		R_ASPO1-801		1 MNXM15@MNXC3 + 1 MNXM22@MNXC3 + 1 MNXM46@MNXC3 <-- 1 MNXM2@MNXC3 + 1 MNXM42@MNXC3 + 1 MNXM4@MNXC3	Rv1595	-999999	0	0	Initializing	0
Initial Reaction		R_PEAMNO-926		1 MNXM15@MNXC3 + 1 MNXM22@MNXC3 + 1 MNXM473@MNXC3 <-- 1 MNXM2@MNXC3 + 1 MNXM4@MNXC3 + 1 MNXM660@MNXC3		-999999	0	0	Initializing	0
Initial Reaction		R_SERD_L-536		1 MNXM15@MNXC3 + 1 MNXM23@MNXC3 <-- 1 MNXM53@MNXC3	Rv0069c	-999999	0	0	Initializing	0
Initial Reaction		R_SERD_D-938		1 MNXM15@MNXC3 + 1 MNXM23@MNXC3 <-- 1 MNXM694@MNXC3	Rv0069c	-999999	0	0	Initializing	0
Initial Reaction		R_AMID4-156		1 MNXM15@MNXC3 + 1 MNXM26@MNXC3 <-- 1 MNXM2@MNXC3 + 1 MNXM4428@MNXC3	Rv2363	-999999	0	0	Initializing	0
Initial Reaction		R_NNAM-1001		1 MNXM15@MNXC3 + 1 MNXM274@MNXC3 <-- 1 MNXM216@MNXC3 + 1 MNXM2@MNXC3	Rv2043c	-999999	0	0	Initializing	0
Initial Reaction		R_CYTD-1013		1 MNXM15@MNXC3 + 1 MNXM288@MNXC3 <-- 1 MNXM1@MNXC3 + 1 MNXM2@MNXC3 + 1 MNXM338@MNXC3	Rv3315c	-999999	0	0	Initializing	0
Initial Reaction		R_ADA-491		1 MNXM15@MNXC3 + 1 MNXM334@MNXC3 <-- 1 MNXM1@MNXC3 + 1 MNXM212@MNXC3 + 1 MNXM2@MNXC3	Rv3313c	-999999	0	0	Initializing	0
Initial Reaction		R_GLNSP1-818		1 MNXM15@MNXC3 + 1 MNXM3@MNXC3 + 1 MNXM5328@MNXC3 --> 1 MNXM1@MNXC3 + 1 MNXM7@MNXC3 + 1 MNXM9211@MNXC3 + 1 MNXM9@MNXC3	Rv1878+Rv2220+Rv2222c+Rv2860c	0	999999	0	Initializing	0
Initial Reaction		R_GLNS-119		1 MNXM15@MNXC3 + 1 MNXM3@MNXC3 + 1 MNXM89557@MNXC3 --> 1 MNXM1@MNXC3 + 1 MNXM37@MNXC3 + 1 MNXM7@MNXC3 + 1 MNXM9@MNXC3	Rv1878+Rv2220+Rv2222c+Rv2860c	0	999999	0	Initializing	0
Initial Reaction		R_DCTPD-789		1 MNXM15@MNXC3 + 1 MNXM452@MNXC3 <-- 1 MNXM1@MNXC3 + 1 MNXM2@MNXC3 + 1 MNXM360@MNXC3	Rv0321	-999999	0	0	Initializing	0
Initial Reaction		R_DCYTD-869		1 MNXM15@MNXC3 + 1 MNXM492@MNXC3 <-- 1 MNXM1@MNXC3 + 1 MNXM2@MNXC3 + 1 MNXM704@MNXC3		-999999	0	0	Initializing	0
Initial Reaction		R_DADA-251		1 MNXM15@MNXC3 + 1 MNXM935@MNXC3 <-- 1 MNXM1@MNXC3 + 1 MNXM2@MNXC3 + 1 MNXM625@MNXC3		-999999	0	0	Initializing	0
Initial Reaction		R_PYDXO-37		1 MNXM15@MNXC3 + 2 MNXM2@MNXC3 + 1 MNXM311@MNXC3 + 0.5 MNXM4@MNXC3 <==> 2 MNXM22@MNXC3 + 1 MNXM548@MNXC3	Rv2607	-999999	999999	0	Initializing	0
Initial Reaction		R_HEX1-834		1 MNXM160@MNXC3 + 1 MNXM1@MNXC3 + 1 MNXM7@MNXC3 <-- 1 MNXM3@MNXC3 + 1 MNXM41@MNXC3	Rv0650	-999999	0	0	Initializing	0
Initial Reaction		R_PPGKr-268		1 MNXM160@MNXC3 + 1 MNXM2@MNXC3 <==> 1 MNXM41@MNXC3 + 1 MNXM9@MNXC3	Rv2702	-999999	999999	0	Initializing	0
Initial Reaction		R_TRE6PS-150		1 MNXM160@MNXC3 + 1 MNXM52@MNXC3 --> 1 MNXM17@MNXC3 + 1 MNXM1@MNXC3 + 1 MNXM448@MNXC3	Rv3490	0	999999	0	Initializing	0
Initial Reaction		R_G6PDH2-100		1 MNXM160@MNXC3 + 1 MNXM5@MNXC3 --> 1 MNXM1@MNXC3 + 1 MNXM429@MNXC3 + 1 MNXM6@MNXC3	Rv1121;Rv1447c	0	999999	0	Initializing	0
Initial Reaction		R_MI1PS-45		1 MNXM160@MNXC3 --> 1 MNXM646@MNXC3	Rv0046c	0	999999	0	Initializing	0
Initial Reaction		R_PGI-200		1 MNXM160@MNXC3 <==> 1 MNXM68@MNXC3	Rv0946c	-999999	999999	0	Initializing	0
Initial Reaction		R_PGMT-994		1 MNXM160@MNXC3 <==> 1 MNXM89588@MNXC3	Rv3068c	-999999	999999	0	Initializing	0
Initial Reaction		R_G5SADs-921		1 MNXM1617@MNXC3 + 1 MNXM1@MNXC3 + 1 MNXM2@MNXC3 <-- 1 MNXM245@MNXC3		-999999	0	0	Initializing	0
Initial Reaction		R_PDX5PO-406		1 MNXM161@MNXC3 + 1 MNXM22@MNXC3 <==> 1 MNXM454@MNXC3 + 1 MNXM4@MNXC3	Rv2607	-999999	999999	0	Initializing	0
Initial Reaction		R_DXPRIi-137		1 MNXM1626@MNXC3 + 1 MNXM5@MNXC3 <-- 1 MNXM1@MNXC3 + 1 MNXM622@MNXC3 + 1 MNXM6@MNXC3	Rv2870c	-999999	0	0	Initializing	0
Initial Reaction		R_CDPMEK-560		1 MNXM1641@MNXC3 + 1 MNXM1@MNXC3 + 1 MNXM7@MNXC3 <-- 1 MNXM1642@MNXC3 + 1 MNXM3@MNXC3	Rv1011	-999999	0	0	Initializing	0
Initial Reaction		R_DNMPPA-415		1 MNXM1645@MNXC3 + 1 MNXM2@MNXC3 --> 1 MNXM39043@MNXC3 + 1 MNXM9@MNXC3		0	999999	0	Initializing	0
Initial Reaction		R_CHRPL-543		1 MNXM164@MNXC3 + 1 MNXM23@MNXC3 <-- 1 MNXM337@MNXC3	Rv2949c	-999999	0	0	Initializing	0
Initial Reaction		R_UAPGR-506		1 MNXM1688@MNXC3 + 1 MNXM1@MNXC3 + 1 MNXM6@MNXC3 --> 1 MNXM5@MNXC3 + 1 MNXM785@MNXC3	Rv0482	0	999999	0	Initializing	0
Initial Reaction		R_UAGCVT-477		1 MNXM1688@MNXC3 + 1 MNXM9@MNXC3 <-- 1 MNXM47@MNXC3 + 1 MNXM73@MNXC3	Rv1315	-999999	0	0	Initializing	0
Initial Reaction		R_AHCYSNS-582		1 MNXM168@MNXC3 + 1 MNXM1777@MNXC3 <-- 1 MNXM19@MNXC3 + 1 MNXM2@MNXC3	Rv0091	-999999	0	0	Initializing	0
Initial Reaction		R_PUNP1-223		1 MNXM168@MNXC3 + 1 MNXM295@MNXC3 <==> 1 MNXM212@MNXC3 + 1 MNXM9@MNXC3	Rv3307	-999999	999999	0	Initializing	0
Initial Reaction		R_ADCPS2-393		1 MNXM1697@MNXC3 + 1 MNXM3@MNXC3 + 1 MNXM877@MNXC3 --> 1 MNXM1@MNXC3 + 1 MNXM7@MNXC3 + 1 MNXM856@MNXC3 + 1 MNXM9@MNXC3	Rv0254c;Rv2236c	0	999999	0	Initializing	0
Initial Reaction		R_FRDOr-571		1 MNXM169@MNXC3 + 1 MNXM5@MNXC3 <==> 1 MNXM1@MNXC3 + 1 MNXM35@MNXC3 + 1 MNXM6@MNXC3	Rv2454c+Rv2455c	-999999	999999	0	Initializing	0
Initial Reaction		R_AMMQT8-164		1 MNXM16@MNXC3 + 1 MNXM1@MNXC3 + 1 MNXM2178@MNXC3 --> 1 MNXM19@MNXC3 + 1 MNXM223@MNXC3	Rv0558	0	999999	0	Initializing	0
Initial Reaction		R_AMMQT8_2-633		1 MNXM16@MNXC3 + 1 MNXM2178@MNXC3 --> 1 MNXM19@MNXC3 + 1 MNXM1@MNXC3 + 1 MNXM509@MNXC3		0	999999	0	Initializing	0
Initial Reaction		R_CPC4MT-196		1 MNXM16@MNXC3 + 1 MNXM2361@MNXC3 --> 1 MNXM19@MNXC3 + 1 MNXM1@MNXC3 + 1 MNXM47436@MNXC3	Rv2071c	0	999999	0	Initializing	0
Initial Reaction		R_MYC1M1-383		1 MNXM16@MNXC3 + 1 MNXM2@MNXC3 + 1 MNXM5821@MNXC3 --> 1 MNXM19@MNXC3 + 1 MNXM1@MNXC3 + 1 MNXM7527@MNXC3	Rv0503c;Rv0642c;Rv0644c;Rv0645c	0	999999	0	Initializing	0
Initial Reaction		R_MYC1M2-185		1 MNXM16@MNXC3 + 1 MNXM2@MNXC3 + 1 MNXM91621@MNXC3 --> 1 MNXM19@MNXC3 + 1 MNXM1@MNXC3 + 1 MNXM7526@MNXC3	Rv0503c;Rv0642c;Rv0644c;Rv0645c	0	999999	0	Initializing	0
Initial Reaction		R_MYC1CYC2-235		1 MNXM16@MNXC3 + 1 MNXM5821@MNXC3 --> 1 MNXM19@MNXC3 + 1 MNXM1@MNXC3 + 1 MNXM7223@MNXC3	Rv0470c	0	999999	0	Initializing	0
Initial Reaction		R_PHTHS2-666		1 MNXM16@MNXC3 + 1 MNXM6@MNXC3 + 1 MNXM7642@MNXC3 --> 1 MNXM19@MNXC3 + 1 MNXM5@MNXC3 + 1 MNXM7643@MNXC3		0	999999	0	Initializing	0
Initial Reaction		R_PHTHS-702		1 MNXM16@MNXC3 + 1 MNXM6@MNXC3 + 1 MNXM7676@MNXC3 --> 1 MNXM19@MNXC3 + 1 MNXM5@MNXC3 + 1 MNXM75251@MNXC3		0	999999	0	Initializing	0
Initial Reaction		R_MYC1CYC1-581		1 MNXM16@MNXC3 + 1 MNXM7052@MNXC3 --> 1 MNXM19@MNXC3 + 1 MNXM1@MNXC3 + 1 MNXM92223@MNXC3	Rv0470c	0	999999	0	Initializing	0
Initial Reaction		R_MYC2CYC3-77		1 MNXM16@MNXC3 + 1 MNXM7220@MNXC3 --> 1 MNXM19@MNXC3 + 1 MNXM1@MNXC3 + 1 MNXM7221@MNXC3	Rv0644c	0	999999	0	Initializing	0
Initial Reaction		R_MYC2CYC2-982		1 MNXM16@MNXC3 + 1 MNXM7223@MNXC3 --> 1 MNXM19@MNXC3 + 1 MNXM1@MNXC3 + 1 MNXM7224@MNXC3	Rv0644c	0	999999	0	Initializing	0
Initial Reaction		R_MYC1CYC5-325		1 MNXM16@MNXC3 + 1 MNXM7526@MNXC3 --> 1 MNXM19@MNXC3 + 1 MNXM1@MNXC3 + 1 MNXM7226@MNXC3	Rv0503c;Rv0644c	0	999999	0	Initializing	0
Initial Reaction		R_MYC1CYC4-443		1 MNXM16@MNXC3 + 1 MNXM7527@MNXC3 --> 1 MNXM19@MNXC3 + 1 MNXM1@MNXC3 + 1 MNXM7228@MNXC3	Rv0503c;Rv0644c	0	999999	0	Initializing	0
Initial Reaction		R_MYC1CYC3-754		1 MNXM16@MNXC3 + 1 MNXM91621@MNXC3 --> 1 MNXM19@MNXC3 + 1 MNXM1@MNXC3 + 1 MNXM7220@MNXC3	Rv0470c	0	999999	0	Initializing	0
Initial Reaction		R_CPC2MT-578		1 MNXM16@MNXC3 + 1 MNXM92203@MNXC3 --> 1 MNXM19@MNXC3 + 1 MNXM92204@MNXC3	Rv2066	0	999999	0	Initializing	0
Initial Reaction		R_CPC3MT-698		1 MNXM16@MNXC3 + 1 MNXM92204@MNXC3 --> 1 MNXM19@MNXC3 + 1 MNXM2361@MNXC3	Rv2066	0	999999	0	Initializing	0
Initial Reaction		R_MYC2CYC1-886		1 MNXM16@MNXC3 + 1 MNXM92223@MNXC3 --> 1 MNXM19@MNXC3 + 1 MNXM1@MNXC3 + 1 MNXM92224@MNXC3	Rv0644c	0	999999	0	Initializing	0
Initial Reaction		R_IPPMIa-798		1 MNXM1706@MNXC3 + 1 MNXM2@MNXC3 <==> 1 MNXM891@MNXC3	Rv2987c+Rv2988c	-999999	999999	0	Initializing	0
Initial Reaction		R_IPPMIb-899		1 MNXM1706@MNXC3 + 1 MNXM2@MNXC3 <==> 1 MNXM985@MNXC3	Rv2987c+Rv2988c	-999999	999999	0	Initializing	0
Initial Reaction		R_SSALy-411		1 MNXM172@MNXC3 + 1 MNXM2@MNXC3 + 1 MNXM5@MNXC3 --> 2 MNXM1@MNXC3 + 1 MNXM25@MNXC3 + 1 MNXM6@MNXC3	Rv0234c;Rv0234c+Rv1731;Rv1731	0	999999	0	Initializing	0
Initial Reaction		R_ABTA-493		1 MNXM172@MNXC3 + 1 MNXM89557@MNXC3 <-- 1 MNXM192@MNXC3 + 1 MNXM20@MNXC3	Rv2589;Rv3290c	-999999	0	0	Initializing	0
Initial Reaction		R_CRNabc-699		1 MNXM173@MNXC2 + 1 MNXM2@MNXC3 + 1 MNXM3@MNXC3 --> 1 MNXM173@MNXC3 + 1 MNXM1@MNXC3 + 1 MNXM7@MNXC3 + 1 MNXM9@MNXC3	Rv3756c+Rv3757c+Rv3758c+Rv3759c	0	999999	0	Initializing	0
Initial Reaction		R_FCLPA-429		1 MNXM1749@MNXC3 <==> 1 MNXM512@MNXC3 + 1 MNXM77@MNXC3	Rv0727c	-999999	999999	0	Initializing	0
Initial Reaction		R_PUNP7-708		1 MNXM174@MNXC3 + 1 MNXM295@MNXC3 <==> 1 MNXM687@MNXC3 + 1 MNXM9@MNXC3	Rv3307	-999999	999999	0	Initializing	0
Initial Reaction		R_SGDS-404		1 MNXM1757@MNXC3 + 1 MNXM2@MNXC3 --> 1 MNXM25@MNXC3 + 1 MNXM89557@MNXC3		0	999999	0	Initializing	0
Initial Reaction		R_QRr-184		1 MNXM176@MNXC3 + 1 MNXM1@MNXC3 + 1 MNXM6@MNXC3 <==> 1 MNXM5@MNXC3 + 1 MNXM90307@MNXC3	Rv3777	-999999	999999	0	Initializing	0
Initial Reaction		R_L_LACt2r-147		1 MNXM179@MNXC2 + 1 MNXM1@MNXC2 <==> 1 MNXM179@MNXC3 + 1 MNXM1@MNXC3	Rv1902c	-999999	999999	0	Initializing	0
Initial Reaction		R_L_LACt3-766		1 MNXM179@MNXC2 + 1 MNXM1@MNXC3 <-- 1 MNXM179@MNXC3 + 1 MNXM1@MNXC2	Rv0191	-999999	0	0	Initializing	0
Initial Reaction		R_L_LACD2-62		1 MNXM179@MNXC3 + 1 MNXM232@MNXC3 --> 1 MNXM191@MNXC3 + 1 MNXM23@MNXC3	Rv1872c	0	999999	0	Initializing	0
Initial Reaction		R_L_LACD3-207		1 MNXM179@MNXC3 + 1 MNXM509@MNXC3 --> 1 MNXM223@MNXC3 + 1 MNXM23@MNXC3	Rv1872c	0	999999	0	Initializing	0
Initial Reaction		R_UAGPT1-908		1 MNXM17@MNXC3 + 1 MNXM1@MNXC3 + 1 MNXM5328@MNXC3 <-- 1 MNXM47@MNXC3 + 1 MNXM88515@MNXC3	Rv2153c	-999999	0	0	Initializing	0
Initial Reaction		R_UMPK__R_URIDK1-112		1 MNXM17@MNXC3 + 1 MNXM7@MNXC3 <==> 1 MNXM3@MNXC3 + 1 MNXM80@MNXC3	Rv1712	-999999	999999	0	Initializing	0
Initial Reaction		R_UMPK__R_URIDK1-113		1 MNXM17@MNXC3 + 1 MNXM7@MNXC3 <==> 1 MNXM3@MNXC3 + 1 MNXM80@MNXC3	Rv2883c	-999999	0	0	Initializing	0
Initial Reaction		R_4HTHRS-613		1 MNXM1802@MNXC3 + 1 MNXM9@MNXC3 <-- 1 MNXM2@MNXC3 + 1 MNXM759@MNXC3	Rv1295	-999999	0	0	Initializing	0
Initial Reaction		R_MN6PP-307		1 MNXM182@MNXC3 + 1 MNXM9@MNXC3 <-- 1 MNXM2@MNXC3 + 1 MNXM427@MNXC3	Rv1692	-999999	0	0	Initializing	0
Initial Reaction		R_TMDS-854		1 MNXM183@MNXC3 + 1 MNXM234@MNXC3 --> 1 MNXM257@MNXC3 + 1 MNXM281@MNXC3	Rv2754c;Rv2764c	0	999999	0	Initializing	0
Initial Reaction		R_MOHMT-434		1 MNXM183@MNXC3 + 1 MNXM238@MNXC3 + 1 MNXM2@MNXC3 --> 1 MNXM79@MNXC3 + 1 MNXM959@MNXC3	Rv2225	0	999999	0	Initializing	0
Initial Reaction		R_GHMT2-569		1 MNXM183@MNXC3 + 1 MNXM29@MNXC3 + 1 MNXM2@MNXC3 <-- 1 MNXM53@MNXC3 + 1 MNXM79@MNXC3	Rv0070c;Rv1093	-999999	0	0	Initializing	0
Initial Reaction		R_MTHFD-287		1 MNXM183@MNXC3 + 1 MNXM5@MNXC3 <==> 1 MNXM511@MNXC3 + 1 MNXM6@MNXC3	Rv3356c	-999999	999999	0	Initializing	0
Initial Reaction		R_XYLK-943		1 MNXM186@MNXC3 + 1 MNXM1@MNXC3 + 1 MNXM7@MNXC3 <-- 1 MNXM3@MNXC3 + 1 MNXM597@MNXC3	Rv0729	-999999	0	0	Initializing	0
Initial Reaction		R_TKT2-969		1 MNXM186@MNXC3 + 1 MNXM258@MNXC3 <==> 1 MNXM2378@MNXC3 + 1 MNXM68@MNXC3	Rv1449c	-999999	999999	0	Initializing	0
Initial Reaction		R_ADCPS1-1		1 MNXM18844@MNXC3 + 1 MNXM3@MNXC3 + 1 MNXM877@MNXC3 --> 1 MNXM1@MNXC3 + 1 MNXM629@MNXC3 + 1 MNXM7@MNXC3 + 1 MNXM9@MNXC3	Rv2236c	0	999999	0	Initializing	0
Initial Reaction		R_ANS-755		1 MNXM188@MNXC3 + 1 MNXM1@MNXC3 + 1 MNXM23@MNXC3 + 1 MNXM89557@MNXC3 <-- 1 MNXM337@MNXC3 + 1 MNXM37@MNXC3	Rv1609;Rv2859c	-999999	0	0	Initializing	0
Initial Reaction		R_PPCOAC-864		1 MNXM190@MNXC3 + 1 MNXM1@MNXC3 + 1 MNXM7@MNXC3 + 1 MNXM9@MNXC3 <-- 1 MNXM3@MNXC3 + 1 MNXM60@MNXC3 + 1 MNXM86@MNXC3	Rv0973c+Rv0974c;Rv0973c+Rv2502c;Rv0974c+Rv3285;Rv2247+Rv2501c	-999999	0	0	Initializing	0
Initial Reaction		R_MME-782		1 MNXM190@MNXC3 <==> 1 MNXM608@MNXC3	Rv0855	-999999	999999	0	Initializing	0
Initial Reaction		R_DHORD2-616		1 MNXM191@MNXC3 + 1 MNXM235@MNXC3 <-- 1 MNXM232@MNXC3 + 1 MNXM252@MNXC3	Rv2139	-999999	0	0	Initializing	0
Initial Reaction		R_GLYCTO2-356		1 MNXM191@MNXC3 + 1 MNXM69@MNXC3 <-- 1 MNXM222@MNXC3 + 1 MNXM232@MNXC3	Rv1257c	-999999	0	0	Initializing	0
Initial Reaction		R_CYTBD-407		1 MNXM191@MNXC3 + 2 MNXM1@MNXC3 + 0.5 MNXM4@MNXC3 --> 2 MNXM1@MNXC2 + 1 MNXM232@MNXC3 + 1 MNXM2@MNXC3	Rv1620c+Rv1621c+Rv1622c+Rv1623c	0	999999	0	Initializing	0
Initial Reaction		R_MYCFLUX5-271		1 MNXM1934@MNXC3 <-- 1 MNXM5196@MNXC3		-999999	0	0	Initializing	0
Initial Reaction		R_MYCFLUX1-920		1 MNXM1934@MNXC3 <-- 1 MNXM62714@MNXC3		-999999	0	0	Initializing	0
Initial Reaction		R_MYCFLUX3-558		1 MNXM1934@MNXC3 <-- 1 MNXM7466@MNXC3		-999999	0	0	Initializing	0
Initial Reaction		R_MYCFLUX4-775		1 MNXM1934@MNXC3 <-- 1 MNXM7521@MNXC3		-999999	0	0	Initializing	0
Initial Reaction		R_MYCFLUX2-979		1 MNXM1934@MNXC3 <-- 1 MNXM7522@MNXC3		-999999	0	0	Initializing	0
Initial Reaction		R_UAMAS-163		1 MNXM1953@MNXC3 + 1 MNXM1@MNXC3 + 1 MNXM7@MNXC3 + 1 MNXM9@MNXC3 <-- 1 MNXM32@MNXC3 + 1 MNXM3@MNXC3 + 1 MNXM785@MNXC3	Rv2152c	-999999	0	0	Initializing	0
Initial Reaction		R_UAMAGS-876		1 MNXM1953@MNXC3 + 1 MNXM331@MNXC3 + 1 MNXM3@MNXC3 --> 1 MNXM1@MNXC3 + 1 MNXM7@MNXC3 + 1 MNXM955@MNXC3 + 1 MNXM9@MNXC3	Rv2155c	0	999999	0	Initializing	0
Initial Reaction		R_PAPPT3-853		1 MNXM1954@MNXC3 + 1 MNXM89653@MNXC3 --> 1 MNXM2264@MNXC3 + 1 MNXM80@MNXC3	Rv2156c	0	999999	0	Initializing	0
Initial Reaction		R_PAPPT2-1014		1 MNXM1955@MNXC3 + 1 MNXM80@MNXC3 <-- 1 MNXM7865@MNXC3 + 1 MNXM89653@MNXC3	Rv2156c	-999999	0	0	Initializing	0
Initial Reaction		R_H2td-255		1 MNXM195@MNXC2 <==> 1 MNXM195@MNXC3		-999999	999999	0	Initializing	0
Initial Reaction		R_ECHH_0-43		1 MNXM195@MNXC3 + 2 MNXM96997@MNXC3 <==> 2 MNXM1@MNXC3 + 2 MNXM96998@MNXC3		-999999	999999	0	Initializing	0
Initial Reaction		R_FE3abc-209		1 MNXM196@MNXC2 + 1 MNXM2@MNXC3 + 1 MNXM3@MNXC3 --> 1 MNXM196@MNXC3 + 1 MNXM1@MNXC3 + 1 MNXM7@MNXC3 + 1 MNXM9@MNXC3	Rv1348+Rv1349	0	999999	0	Initializing	0
Initial Reaction		R_TREabc-286		1 MNXM198@MNXC2 + 1 MNXM2@MNXC3 + 1 MNXM3@MNXC3 --> 1 MNXM198@MNXC3 + 1 MNXM1@MNXC3 + 1 MNXM7@MNXC3 + 1 MNXM9@MNXC3	Rv1236+Rv1237+Rv1238	0	999999	0	Initializing	0
Initial Reaction		R_TRESULT-786		1 MNXM198@MNXC3 + 1 MNXM49@MNXC3 --> 1 MNXM1@MNXC3 + 1 MNXM40917@MNXC3 + 1 MNXM45@MNXC3	Rv0295c;Rv1373	0	999999	0	Initializing	0
Initial Reaction		R_TRE6PP-541		1 MNXM198@MNXC3 + 1 MNXM9@MNXC3 <-- 1 MNXM2@MNXC3 + 1 MNXM448@MNXC3	Rv2006+Rv3372	-999999	0	0	Initializing	0
Initial Reaction		R_TDMS3-794		1 MNXM198@MNXC3 + 2 MNXM1@MNXC3 + 1 MNXM5196@MNXC3 + 1 MNXM62714@MNXC3 --> 2 MNXM2@MNXC3 + 1 MNXM4123@MNXC3		0	999999	0	Initializing	0
Initial Reaction		R_TDMS4-527		1 MNXM198@MNXC3 + 2 MNXM1@MNXC3 + 1 MNXM62714@MNXC3 + 1 MNXM7466@MNXC3 --> 2 MNXM2@MNXC3 + 1 MNXM7826@MNXC3		0	999999	0	Initializing	0
Initial Reaction		R_TDMS2-367		1 MNXM198@MNXC3 + 2 MNXM1@MNXC3 + 1 MNXM62714@MNXC3 + 1 MNXM7521@MNXC3 --> 2 MNXM2@MNXC3 + 1 MNXM7827@MNXC3		0	999999	0	Initializing	0
Initial Reaction		R_TDMS1		1 MNXM198@MNXC3 + 2 MNXM1@MNXC3 + 1 MNXM62714@MNXC3 + 1 MNXM7522@MNXC3 --> 2 MNXM2@MNXC3 + 1 MNXM3107@MNXC3		-99999	99999	0	Initializing	0
Initial Reaction		R_TRIATS-381		1 MNXM198@MNXC3 + 3 MNXM1@MNXC3 + 2 MNXM236@MNXC3 + 1 MNXM4851@MNXC3 --> 3 MNXM2@MNXC3 + 1 MNXM9169@MNXC3		0	999999	0	Initializing	0
Initial Reaction		R_PATS-937		1 MNXM198@MNXC3 + 5 MNXM1@MNXC3 + 1 MNXM236@MNXC3 + 4 MNXM4851@MNXC3 --> 5 MNXM2@MNXC3 + 1 MNXM8996@MNXC3		0	999999	0	Initializing	0
Initial Reaction		R_MTI-787		1 MNXM198@MNXC3 <==> 1 MNXM89735@MNXC3	Rv0126	-999999	999999	0	Initializing	0
Initial Reaction		R_VALt2r-359		1 MNXM199@MNXC2 + 1 MNXM1@MNXC2 <==> 1 MNXM199@MNXC3 + 1 MNXM1@MNXC3		-999999	999999	0	Initializing	0
Initial Reaction		R_VALTA-27		1 MNXM199@MNXC3 + 1 MNXM20@MNXC3 <==> 1 MNXM238@MNXC3 + 1 MNXM89557@MNXC3	Rv2210c	-999999	999999	0	Initializing	0
Initial Reaction		R_ILEt2r-408		1 MNXM1@MNXC2 + 1 MNXM231@MNXC2 <==> 1 MNXM1@MNXC3 + 1 MNXM231@MNXC3		-999999	999999	0	Initializing	0
Initial Reaction		R_OCDCAt2-644		1 MNXM1@MNXC2 + 1 MNXM236@MNXC2 --> 1 MNXM1@MNXC3 + 1 MNXM236@MNXC3		0	999999	0	Initializing	0
Initial Reaction		R_PYRt2r-874		1 MNXM1@MNXC2 + 1 MNXM23@MNXC2 <==> 1 MNXM1@MNXC3 + 1 MNXM23@MNXC3	Rv1902c	-999999	999999	0	Initializing	0
Initial Reaction		R_SUCCt2r-813		1 MNXM1@MNXC2 + 1 MNXM25@MNXC2 <==> 1 MNXM1@MNXC3 + 1 MNXM25@MNXC3	Rv2443	-999999	999999	0	Initializing	0
Initial Reaction		R_NAt3_1-80		1 MNXM1@MNXC2 + 1 MNXM27@MNXC3 <==> 1 MNXM1@MNXC3 + 1 MNXM27@MNXC2	Rv2287	-999999	999999	0	Initializing	0
Initial Reaction		R_GLYt2r-931		1 MNXM1@MNXC2 + 1 MNXM29@MNXC2 <==> 1 MNXM1@MNXC3 + 1 MNXM29@MNXC3	Rv1704c	-999999	999999	0	Initializing	0
Initial Reaction		R_TTDCAt2-66		1 MNXM1@MNXC2 + 1 MNXM314@MNXC2 --> 1 MNXM1@MNXC3 + 1 MNXM314@MNXC3		0	999999	0	Initializing	0
Initial Reaction		R_ALAt2r-279		1 MNXM1@MNXC2 + 1 MNXM32@MNXC2 <==> 1 MNXM1@MNXC3 + 1 MNXM32@MNXC3		-999999	999999	0	Initializing	0
Initial Reaction		R_CYTDt2r-330		1 MNXM1@MNXC2 + 1 MNXM338@MNXC2 <==> 1 MNXM1@MNXC3 + 1 MNXM338@MNXC3		-999999	999999	0	Initializing	0
Initial Reaction		R_ASPt2r-292		1 MNXM1@MNXC2 + 1 MNXM42@MNXC2 <==> 1 MNXM1@MNXC3 + 1 MNXM42@MNXC3		-999999	999999	0	Initializing	0
Initial Reaction		R_ARBt2r-655		1 MNXM1@MNXC2 + 1 MNXM461@MNXC2 <==> 1 MNXM1@MNXC3 + 1 MNXM461@MNXC3		-999999	999999	0	Initializing	0
Initial Reaction		R_PACt2r-453		1 MNXM1@MNXC2 + 1 MNXM497@MNXC2 <==> 1 MNXM1@MNXC3 + 1 MNXM497@MNXC3		-999999	999999	0	Initializing	0
Initial Reaction		R_SERt2r-863		1 MNXM1@MNXC2 + 1 MNXM53@MNXC2 <==> 1 MNXM1@MNXC3 + 1 MNXM53@MNXC3	Rv1704c	-999999	999999	0	Initializing	0
Initial Reaction		R_SKMt2-855		1 MNXM1@MNXC2 + 1 MNXM602@MNXC2 <==> 1 MNXM1@MNXC3 + 1 MNXM602@MNXC3	Rv1200	-999999	999999	0	Initializing	0
Initial Reaction		R_DSERt2r-261		1 MNXM1@MNXC2 + 1 MNXM694@MNXC2 <==> 1 MNXM1@MNXC3 + 1 MNXM694@MNXC3	Rv1704c	-999999	999999	0	Initializing	0
Initial Reaction		R_TYRt2r-1002		1 MNXM1@MNXC2 + 1 MNXM76@MNXC2 <==> 1 MNXM1@MNXC3 + 1 MNXM76@MNXC3		-999999	999999	0	Initializing	0
Initial Reaction		R_GLUt2r-804		1 MNXM1@MNXC2 + 1 MNXM89557@MNXC2 <==> 1 MNXM1@MNXC3 + 1 MNXM89557@MNXC3		-999999	999999	0	Initializing	0
Initial Reaction		R_GALt2-270		1 MNXM1@MNXC2 + 1 MNXM89602@MNXC2 --> 1 MNXM1@MNXC3 + 1 MNXM89602@MNXC3	Rv3331	0	999999	0	Initializing	0
Initial Reaction		R_FUMt2r-50		1 MNXM1@MNXC2 + 1 MNXM93@MNXC2 <==> 1 MNXM1@MNXC3 + 1 MNXM93@MNXC3	Rv2443	-999999	999999	0	Initializing	0
Initial Reaction		R_TRPt2r-531		1 MNXM1@MNXC2 + 1 MNXM94@MNXC2 <==> 1 MNXM1@MNXC3 + 1 MNXM94@MNXC3		-999999	999999	0	Initializing	0
Initial Reaction		R_Kt3r-952		1 MNXM1@MNXC2 + 1 MNXM95@MNXC3 <==> 1 MNXM1@MNXC3 + 1 MNXM95@MNXC2	Rv3236c	-999999	999999	0	Initializing	0
Initial Reaction		R_PHEt2r-23		1 MNXM1@MNXC2 + 1 MNXM97@MNXC2 <==> 1 MNXM1@MNXC3 + 1 MNXM97@MNXC3		-999999	999999	0	Initializing	0
Initial Reaction		R_MALt2r-138		1 MNXM1@MNXC2 + 1 MNXM98@MNXC2 <==> 1 MNXM1@MNXC3 + 1 MNXM98@MNXC3	Rv2443	-999999	999999	0	Initializing	0
Initial Reaction		R_GLUSy-498		1 MNXM1@MNXC3 + 1 MNXM20@MNXC3 + 1 MNXM37@MNXC3 + 1 MNXM6@MNXC3 --> 1 MNXM5@MNXC3 + 2 MNXM89557@MNXC3	Rv3858c+Rv3859c	0	999999	0	Initializing	0
Initial Reaction		R_GPDDA2-385		1 MNXM1@MNXC3 + 1 MNXM218@MNXC3 + 1 MNXM66@MNXC3 <-- 1 MNXM2@MNXC3 + 1 MNXM368@MNXC3	Rv0317c;Rv3842c	-999999	0	0	Initializing	0
Initial Reaction		R_PPNCL-833		1 MNXM1@MNXC3 + 1 MNXM220@MNXC3 + 1 MNXM483@MNXC3 + 1 MNXM9@MNXC3 <-- 1 MNXM415@MNXC3 + 1 MNXM55@MNXC3 + 1 MNXM63@MNXC3	Rv1391	-999999	0	0	Initializing	0
Initial Reaction		R_HMPK2-761		1 MNXM1@MNXC3 + 1 MNXM220@MNXC3 + 1 MNXM790@MNXC3 <-- 1 MNXM63@MNXC3 + 1 MNXM874@MNXC3	Rv0422c	-999999	0	0	Initializing	0
Initial Reaction		R_DURIK1-627		1 MNXM1@MNXC3 + 1 MNXM234@MNXC3 + 1 MNXM7@MNXC3 <-- 1 MNXM3@MNXC3 + 1 MNXM492@MNXC3		-999999	0	0	Initializing	0
Initial Reaction		R_PLIPA1E180-885		1 MNXM1@MNXC3 + 1 MNXM236@MNXC3 + 1 MNXM34811@MNXC3 <-- 1 MNXM2@MNXC3 + 1 MNXM31536@MNXC3		-999999	0	0	Initializing	0
Initial Reaction		R_LPLIPAL2E180-262		1 MNXM1@MNXC3 + 1 MNXM236@MNXC3 + 1 MNXM368@MNXC3 <-- 1 MNXM2@MNXC3 + 1 MNXM34811@MNXC3	Rv0183	-999999	0	0	Initializing	0
Initial Reaction		R_TDPDRR-152		1 MNXM1@MNXC3 + 1 MNXM2371@MNXC3 + 1 MNXM6@MNXC3 --> 1 MNXM5@MNXC3 + 1 MNXM899@MNXC3	Rv3266c	0	999999	0	Initializing	0
Initial Reaction		R_MTHFC-570		1 MNXM1@MNXC3 + 1 MNXM237@MNXC3 <==> 1 MNXM2@MNXC3 + 1 MNXM511@MNXC3	Rv3356c	-999999	999999	0	Initializing	0
Initial Reaction		R_RIBabc-128		1 MNXM1@MNXC3 + 1 MNXM242@MNXC3 + 1 MNXM7@MNXC3 + 1 MNXM9@MNXC3 <-- 1 MNXM242@MNXC2 + 1 MNXM2@MNXC3 + 1 MNXM3@MNXC3	Rv1236+Rv1237+Rv1238	-999999	0	0	Initializing	0
Initial Reaction		R_TMDK1-198		1 MNXM1@MNXC3 + 1 MNXM257@MNXC3 + 1 MNXM7@MNXC3 <-- 1 MNXM3@MNXC3 + 1 MNXM420@MNXC3		-999999	0	0	Initializing	0
Initial Reaction		R_SHSL1r-825		1 MNXM1@MNXC3 + 1 MNXM25@MNXC3 + 1 MNXM319@MNXC3 <==> 1 MNXM55@MNXC3 + 1 MNXM820@MNXC3	Rv0391+Rv1079	-999999	999999	0	Initializing	0
Initial Reaction		R_DESAT18-192		1 MNXM1@MNXC3 + 1 MNXM272@MNXC3 + 1 MNXM4@MNXC3 + 1 MNXM6@MNXC3 --> 2 MNXM2@MNXC3 + 1 MNXM5@MNXC3 + 1 MNXM686@MNXC3	Rv0824c;Rv1094	0	999999	0	Initializing	0
Initial Reaction		R_DHFR-278		1 MNXM1@MNXC3 + 1 MNXM281@MNXC3 + 1 MNXM6@MNXC3 <==> 1 MNXM5@MNXC3 + 1 MNXM79@MNXC3	Rv2763c	-999999	999999	0	Initializing	0
Initial Reaction		R_DHFS-526		1 MNXM1@MNXC3 + 1 MNXM281@MNXC3 + 1 MNXM7@MNXC3 + 1 MNXM9@MNXC3 <-- 1 MNXM3@MNXC3 + 1 MNXM89557@MNXC3 + 1 MNXM965@MNXC3	Rv2447c	-999999	0	0	Initializing	0
Initial Reaction		R_GLYBabc-626		1 MNXM1@MNXC3 + 1 MNXM289@MNXC3 + 1 MNXM7@MNXC3 + 1 MNXM9@MNXC3 <-- 1 MNXM289@MNXC2 + 1 MNXM2@MNXC3 + 1 MNXM3@MNXC3	Rv3756c+Rv3757c+Rv3758c+Rv3759c	-999999	0	0	Initializing	0
Initial Reaction		R_CYTDK2-790		1 MNXM1@MNXC3 + 1 MNXM30@MNXC3 + 1 MNXM31@MNXC3 <-- 1 MNXM338@MNXC3 + 1 MNXM51@MNXC3		-999999	0	0	Initializing	0
Initial Reaction		R_G16MTM2-881		1 MNXM1@MNXC3 + 1 MNXM30@MNXC3 + 1 MNXM4431@MNXC3 <-- 1 MNXM7024@MNXC3 + 1 MNXM82@MNXC3	Rv0557	-999999	0	0	Initializing	0
Initial Reaction		R_GMT1-819		1 MNXM1@MNXC3 + 1 MNXM30@MNXC3 + 1 MNXM5384@MNXC3 <-- 1 MNXM82@MNXC3 + 1 MNXM90505@MNXC3	Rv2051c	-999999	0	0	Initializing	0
Initial Reaction		R_G16MTM1-596		1 MNXM1@MNXC3 + 1 MNXM30@MNXC3 + 1 MNXM5894@MNXC3 <-- 1 MNXM7647@MNXC3 + 1 MNXM82@MNXC3	Rv2610c	-999999	0	0	Initializing	0
Initial Reaction		R_MAN1PT2-873		1 MNXM1@MNXC3 + 1 MNXM30@MNXC3 + 1 MNXM721@MNXC3 --> 1 MNXM82@MNXC3 + 1 MNXM9@MNXC3	Rv3264c	0	999999	0	Initializing	0
Initial Reaction		R_FRRPPDIMAS-211		1 MNXM1@MNXC3 + 1 MNXM30@MNXC3 + 1 MNXM7363@MNXC3 <-- 1 MNXM7742@MNXC3 + 1 MNXM90541@MNXC3	Rv2957	-999999	0	0	Initializing	0
Initial Reaction		R_G16MTM9-324		1 MNXM1@MNXC3 + 1 MNXM30@MNXC3 + 1 MNXM7655@MNXC3 <-- 1 MNXM7656@MNXC3 + 1 MNXM82@MNXC3		-999999	0	0	Initializing	0
Initial Reaction		R_G16MTM8-903		1 MNXM1@MNXC3 + 1 MNXM30@MNXC3 + 1 MNXM7656@MNXC3 <-- 1 MNXM7657@MNXC3 + 1 MNXM82@MNXC3		-999999	0	0	Initializing	0
Initial Reaction		R_G16MTM10-64		1 MNXM1@MNXC3 + 1 MNXM30@MNXC3 + 1 MNXM76599@MNXC3 <-- 1 MNXM7655@MNXC3 + 1 MNXM82@MNXC3		-999999	0	0	Initializing	0
Initial Reaction		R_HMPK4-338		1 MNXM1@MNXC3 + 1 MNXM30@MNXC3 + 1 MNXM790@MNXC3 <-- 1 MNXM51@MNXC3 + 1 MNXM874@MNXC3	Rv0422c	-999999	0	0	Initializing	0
Initial Reaction		R_URIK2-194		1 MNXM1@MNXC3 + 1 MNXM30@MNXC3 + 1 MNXM80@MNXC3 <-- 1 MNXM288@MNXC3 + 1 MNXM51@MNXC3		-999999	0	0	Initializing	0
Initial Reaction		R_PAPA160-275		1 MNXM1@MNXC3 + 1 MNXM3132@MNXC3 + 1 MNXM9@MNXC3 <-- 1 MNXM2@MNXC3 + 1 MNXM90433@MNXC3	Rv1755c	-999999	0	0	Initializing	0
Initial Reaction		R_THFGLUS-115		1 MNXM1@MNXC3 + 1 MNXM317@MNXC3 + 1 MNXM7@MNXC3 + 1 MNXM9@MNXC3 <==> 1 MNXM3@MNXC3 + 1 MNXM79@MNXC3 + 1 MNXM89557@MNXC3	Rv2447c	-999999	999999	0	Initializing	0
Initial Reaction		R_PGSA160-445		1 MNXM1@MNXC3 + 1 MNXM31@MNXC3 + 1 MNXM32180@MNXC3 <-- 1 MNXM3232@MNXC3 + 1 MNXM66@MNXC3	Rv1822;Rv2746c	-999999	0	0	Initializing	0
Initial Reaction		R_PSSA160-577		1 MNXM1@MNXC3 + 1 MNXM31@MNXC3 + 1 MNXM32181@MNXC3 <-- 1 MNXM3232@MNXC3 + 1 MNXM53@MNXC3	Rv0436c	-999999	0	0	Initializing	0
Initial Reaction		R_CDAPPA160190-472		1 MNXM1@MNXC3 + 1 MNXM31@MNXC3 + 1 MNXM5402@MNXC3 <-- 1 MNXM2@MNXC3 + 1 MNXM3560@MNXC3	Rv2289	-999999	0	0	Initializing	0
Initial Reaction		R_PSSA180-562		1 MNXM1@MNXC3 + 1 MNXM31@MNXC3 + 1 MNXM75116@MNXC3 <-- 1 MNXM45856@MNXC3 + 1 MNXM53@MNXC3	Rv0436c	-999999	0	0	Initializing	0
Initial Reaction		R_CDAPPA160-767		1 MNXM1@MNXC3 + 1 MNXM31@MNXC3 + 1 MNXM90433@MNXC3 <-- 1 MNXM2@MNXC3 + 1 MNXM3232@MNXC3	Rv2289	-999999	0	0	Initializing	0
Initial Reaction		R_THMDP-116		1 MNXM1@MNXC3 + 1 MNXM322@MNXC3 + 2 MNXM9@MNXC3 <-- 1 MNXM256@MNXC3 + 2 MNXM2@MNXC3	Rv3113	-999999	0	0	Initializing	0
Initial Reaction		R_TSULabc-518		1 MNXM1@MNXC3 + 1 MNXM323@MNXC3 + 1 MNXM7@MNXC3 + 1 MNXM9@MNXC3 <-- 1 MNXM2@MNXC3 + 1 MNXM323@MNXC2 + 1 MNXM3@MNXC3	Rv1739c;Rv2397c+Rv2398c+Rv2399c+Rv2400c	-999999	0	0	Initializing	0
Initial Reaction		R_PGL-182		1 MNXM1@MNXC3 + 1 MNXM325@MNXC3 <-- 1 MNXM2@MNXC3 + 1 MNXM429@MNXC3	Rv1445c	-999999	0	0	Initializing	0
Initial Reaction		R_GALKr-797		1 MNXM1@MNXC3 + 1 MNXM336@MNXC3 + 1 MNXM7@MNXC3 <==> 1 MNXM3@MNXC3 + 1 MNXM89602@MNXC3	Rv0620	-999999	999999	0	Initializing	0
Initial Reaction		R_HSDy-306		1 MNXM1@MNXC3 + 1 MNXM361@MNXC3 + 1 MNXM6@MNXC3 <==> 1 MNXM353@MNXC3 + 1 MNXM5@MNXC3	Rv1294	-999999	999999	0	Initializing	0
Initial Reaction		R_LCTSabc-998		1 MNXM1@MNXC3 + 1 MNXM362@MNXC3 + 1 MNXM7@MNXC3 + 1 MNXM9@MNXC3 <-- 1 MNXM2@MNXC3 + 1 MNXM362@MNXC2 + 1 MNXM3@MNXC3	Rv2316+Rv2317+Rv2318	-999999	0	0	Initializing	0
Initial Reaction		R_GTPCI-845		1 MNXM1@MNXC3 + 1 MNXM397@MNXC3 + 1 MNXM39@MNXC3 <-- 1 MNXM2@MNXC3 + 1 MNXM51@MNXC3	Rv3609c	-999999	0	0	Initializing	0
Initial Reaction		R_FTHFD-409		1 MNXM1@MNXC3 + 1 MNXM39@MNXC3 + 1 MNXM79@MNXC3 <-- 1 MNXM237@MNXC3 + 1 MNXM2@MNXC3	Rv2964	-999999	0	0	Initializing	0
Initial Reaction		R_CBIAT-131		1 MNXM1@MNXC3 + 1 MNXM3@MNXC3 + 1 MNXM47455@MNXC3 <==> 1 MNXM332@MNXC3 + 1 MNXM629@MNXC3	Rv2849c	-999999	999999	0	Initializing	0
Initial Reaction		R_CYRDAAT-301		1 MNXM1@MNXC3 + 1 MNXM3@MNXC3 + 1 MNXM92189@MNXC3 --> 1 MNXM332@MNXC3 + 1 MNXM40300@MNXC3	Rv2849c	0	999999	0	Initializing	0
Initial Reaction		R_ACCOACr-47		1 MNXM1@MNXC3 + 1 MNXM40@MNXC3 + 1 MNXM7@MNXC3 + 1 MNXM9@MNXC3 <==> 1 MNXM21@MNXC3 + 1 MNXM3@MNXC3 + 1 MNXM60@MNXC3	Rv0904c+Rv3280;Rv3280+Rv3281	-999999	999999	0	Initializing	0
Initial Reaction		R_GLUCYS-839		1 MNXM1@MNXC3 + 1 MNXM412@MNXC3 + 1 MNXM7@MNXC3 + 1 MNXM9@MNXC3 <-- 1 MNXM3@MNXC3 + 1 MNXM55@MNXC3 + 1 MNXM89557@MNXC3	Rv3704c	-999999	0	0	Initializing	0
Initial Reaction		R_PNTK-620		1 MNXM1@MNXC3 + 1 MNXM415@MNXC3 + 1 MNXM7@MNXC3 <-- 1 MNXM364@MNXC3 + 1 MNXM3@MNXC3	Rv1092c	-999999	0	0	Initializing	0
Initial Reaction		R_GLCabc-478		1 MNXM1@MNXC3 + 1 MNXM41@MNXC3 + 1 MNXM7@MNXC3 + 1 MNXM9@MNXC3 <-- 1 MNXM2@MNXC3 + 1 MNXM3@MNXC3 + 1 MNXM41@MNXC2	Rv1236+Rv1237+Rv1238	-999999	0	0	Initializing	0
Initial Reaction		R_GARFT-649		1 MNXM1@MNXC3 + 1 MNXM453@MNXC3 + 1 MNXM79@MNXC3 <==> 1 MNXM237@MNXC3 + 1 MNXM463@MNXC3	Rv0389;Rv0956	-999999	999999	0	Initializing	0
Initial Reaction		R_ARBabc-149		1 MNXM1@MNXC3 + 1 MNXM461@MNXC3 + 1 MNXM7@MNXC3 + 1 MNXM9@MNXC3 <-- 1 MNXM2@MNXC3 + 1 MNXM3@MNXC3 + 1 MNXM461@MNXC2		-999999	0	0	Initializing	0
Initial Reaction		R_PRAGSr-725		1 MNXM1@MNXC3 + 1 MNXM463@MNXC3 + 1 MNXM7@MNXC3 + 1 MNXM9@MNXC3 <==> 1 MNXM29@MNXC3 + 1 MNXM3@MNXC3 + 1 MNXM90003@MNXC3	Rv0772	-999999	999999	0	Initializing	0
Initial Reaction		R_DHORTS-809		1 MNXM1@MNXC3 + 1 MNXM465@MNXC3 <==> 1 MNXM252@MNXC3 + 1 MNXM2@MNXC3	Rv1381	-999999	999999	0	Initializing	0
Initial Reaction		R_PC-425		1 MNXM1@MNXC3 + 1 MNXM46@MNXC3 + 1 MNXM7@MNXC3 + 1 MNXM9@MNXC3 <-- 1 MNXM23@MNXC3 + 1 MNXM3@MNXC3 + 1 MNXM60@MNXC3	Rv2697c;Rv2967c	-999999	0	0	Initializing	0
Initial Reaction		R_CPC6R-2		1 MNXM1@MNXC3 + 1 MNXM47441@MNXC3 + 1 MNXM6@MNXC3 --> 1 MNXM2653@MNXC3 + 1 MNXM5@MNXC3	Rv2070c	0	999999	0	Initializing	0
Initial Reaction		R_FAH4-730		1 MNXM1@MNXC3 + 1 MNXM4754@MNXC3 + 1 MNXM4@MNXC3 + 1 MNXM6@MNXC3 --> 1 MNXM2@MNXC3 + 1 MNXM5@MNXC3 + 1 MNXM9649@MNXC3		0	999999	0	Initializing	0
Initial Reaction		R_ADSK-749		1 MNXM1@MNXC3 + 1 MNXM49@MNXC3 + 1 MNXM7@MNXC3 <-- 1 MNXM287@MNXC3 + 1 MNXM3@MNXC3	Rv1285+Rv1286	-999999	0	0	Initializing	0
Initial Reaction		R_UAMRH-942		1 MNXM1@MNXC3 + 1 MNXM4@MNXC3 + 1 MNXM6@MNXC3 + 1 MNXM785@MNXC3 --> 1 MNXM2@MNXC3 + 1 MNXM5@MNXC3 + 1 MNXM7867@MNXC3	Rv3818	0	999999	0	Initializing	0
Initial Reaction		R_PFK-503		1 MNXM1@MNXC3 + 1 MNXM500@MNXC3 + 1 MNXM7@MNXC3 <-- 1 MNXM3@MNXC3 + 1 MNXM68@MNXC3	Rv2029c+Rv3010c	-999999	0	0	Initializing	0
Initial Reaction		R_PPTGS_TB1-236		1 MNXM1@MNXC3 + 1 MNXM5043@MNXC3 + 1 MNXM7631@MNXC3 <-- 1 MNXM5328@MNXC3	Rv2163c	-999999	0	0	Initializing	0
Initial Reaction		R_GFUCS-941		1 MNXM1@MNXC3 + 1 MNXM516@MNXC3 + 1 MNXM6@MNXC3 --> 1 MNXM5@MNXC3 + 1 MNXM90541@MNXC3	Rv1512	0	999999	0	Initializing	0
Initial Reaction		R_UGLDDS1-856		1 MNXM1@MNXC3 + 1 MNXM5326@MNXC3 + 1 MNXM7@MNXC3 + 1 MNXM9@MNXC3 <-- 1 MNXM3@MNXC3 + 1 MNXM6465@MNXC3 + 1 MNXM669@MNXC3	Rv2157c	-999999	0	0	Initializing	0
Initial Reaction		R_GTHS-686		1 MNXM1@MNXC3 + 1 MNXM57@MNXC3 + 1 MNXM7@MNXC3 + 1 MNXM9@MNXC3 <-- 1 MNXM29@MNXC3 + 1 MNXM3@MNXC3 + 1 MNXM412@MNXC3		-999999	0	0	Initializing	0
Initial Reaction		R_PREPHACPH-803		1 MNXM1@MNXC3 + 1 MNXM5898@MNXC3 + 1 MNXM925@MNXC3 <-- 1 MNXM2@MNXC3 + 1 MNXM5899@MNXC3	Rv2928	-999999	0	0	Initializing	0
Initial Reaction		R_SULabc-550		1 MNXM1@MNXC3 + 1 MNXM58@MNXC3 + 1 MNXM7@MNXC3 + 1 MNXM9@MNXC3 <-- 1 MNXM2@MNXC3 + 1 MNXM3@MNXC3 + 1 MNXM58@MNXC2	Rv1739c;Rv2397c+Rv2398c+Rv2399c+Rv2400c	-999999	0	0	Initializing	0
Initial Reaction		R_NADK-197		1 MNXM1@MNXC3 + 1 MNXM5@MNXC3 + 1 MNXM7@MNXC3 <-- 1 MNXM3@MNXC3 + 1 MNXM8@MNXC3	Rv1695	-999999	0	0	Initializing	0
Initial Reaction		R_MALTHPabc-843		1 MNXM1@MNXC3 + 1 MNXM61025@MNXC3 + 1 MNXM7@MNXC3 + 1 MNXM9@MNXC3 <-- 1 MNXM2@MNXC3 + 1 MNXM3@MNXC3 + 1 MNXM61025@MNXC2	Rv1236+Rv1237+Rv1238	-999999	0	0	Initializing	0
Initial Reaction		R_SHK3Dr-791		1 MNXM1@MNXC3 + 1 MNXM611@MNXC3 + 1 MNXM6@MNXC3 <==> 1 MNXM5@MNXC3 + 1 MNXM602@MNXC3	Rv2552c	-999999	999999	0	Initializing	0
Initial Reaction		R_FOLR2-814		1 MNXM1@MNXC3 + 1 MNXM617@MNXC3 + 1 MNXM6@MNXC3 --> 1 MNXM281@MNXC3 + 1 MNXM5@MNXC3	Rv2763c	0	999999	0	Initializing	0
Initial Reaction		R_METabc-595		1 MNXM1@MNXC3 + 1 MNXM61@MNXC3 + 1 MNXM7@MNXC3 + 1 MNXM9@MNXC3 <-- 1 MNXM2@MNXC3 + 1 MNXM3@MNXC3 + 1 MNXM61@MNXC2		-999999	0	0	Initializing	0
Initial Reaction		R_Cut1-447		1 MNXM1@MNXC3 + 1 MNXM632@MNXC2 + 1 MNXM7@MNXC3 + 1 MNXM9@MNXC3 <-- 1 MNXM2@MNXC3 + 1 MNXM3@MNXC3 + 1 MNXM632@MNXC3	Rv0103c	-999999	0	0	Initializing	0
Initial Reaction		R_Cuabc-748		1 MNXM1@MNXC3 + 1 MNXM632@MNXC3 + 1 MNXM7@MNXC3 + 1 MNXM9@MNXC3 <-- 1 MNXM2@MNXC3 + 1 MNXM3@MNXC3 + 1 MNXM632@MNXC2	Rv0103c	-999999	0	0	Initializing	0
Initial Reaction		R_UAAGLS1-826		1 MNXM1@MNXC3 + 1 MNXM6465@MNXC3 + 1 MNXM7@MNXC3 + 1 MNXM9@MNXC3 <-- 1 MNXM3@MNXC3 + 1 MNXM78@MNXC3 + 1 MNXM955@MNXC3		-999999	0	0	Initializing	0
Initial Reaction		R_GLYC3Pabc-589		1 MNXM1@MNXC3 + 1 MNXM66@MNXC3 + 1 MNXM7@MNXC3 + 1 MNXM9@MNXC3 <-- 1 MNXM2@MNXC3 + 1 MNXM3@MNXC3 + 1 MNXM66@MNXC2	Rv2832c+Rv2833c+Rv2834c+Rv2835c	-999999	0	0	Initializing	0
Initial Reaction		R_GLYK-557		1 MNXM1@MNXC3 + 1 MNXM66@MNXC3 + 1 MNXM7@MNXC3 <-- 1 MNXM3@MNXC3 + 1 MNXM89612@MNXC3	Rv3696c	-999999	0	0	Initializing	0
Initial Reaction		R_DHDPRy-559		1 MNXM1@MNXC3 + 1 MNXM6@MNXC3 + 1 MNXM807@MNXC3 --> 1 MNXM480@MNXC3 + 1 MNXM5@MNXC3	Rv2773c	0	999999	0	Initializing	0
Initial Reaction		R_DPR-1012		1 MNXM1@MNXC3 + 1 MNXM6@MNXC3 + 1 MNXM959@MNXC3 --> 1 MNXM593@MNXC3 + 1 MNXM5@MNXC3	Rv2573	0	999999	0	Initializing	0
Initial Reaction		R_5DGLCNR-897		1 MNXM1@MNXC3 + 1 MNXM6@MNXC3 + 1 MNXM963@MNXC3 <==> 1 MNXM341@MNXC3 + 1 MNXM5@MNXC3	Rv2573	-999999	999999	0	Initializing	0
Initial Reaction		R_PYK-48		1 MNXM1@MNXC3 + 1 MNXM73@MNXC3 + 1 MNXM7@MNXC3 --> 1 MNXM23@MNXC3 + 1 MNXM3@MNXC3	Rv1617	0	999999	0	Initializing	0
Initial Reaction		R_PREPPACPH-835		1 MNXM1@MNXC3 + 1 MNXM7640@MNXC3 + 1 MNXM925@MNXC3 <-- 1 MNXM2@MNXC3 + 1 MNXM7641@MNXC3	Rv2928	-999999	0	0	Initializing	0
Initial Reaction		R_PGPP160190-610		1 MNXM1@MNXC3 + 1 MNXM7649@MNXC3 + 1 MNXM9@MNXC3 <-- 1 MNXM2@MNXC3 + 1 MNXM92564@MNXC3		-999999	0	0	Initializing	0
Initial Reaction		R_UAAGLS2-450		1 MNXM1@MNXC3 + 1 MNXM7864@MNXC3 + 1 MNXM7@MNXC3 + 1 MNXM9@MNXC3 <-- 1 MNXM3@MNXC3 + 1 MNXM78@MNXC3 + 1 MNXM955@MNXC3		-999999	0	0	Initializing	0
Initial Reaction		R_UGLDDS2-507		1 MNXM1@MNXC3 + 1 MNXM7865@MNXC3 + 1 MNXM7@MNXC3 + 1 MNXM9@MNXC3 <-- 1 MNXM3@MNXC3 + 1 MNXM669@MNXC3 + 1 MNXM7864@MNXC3	Rv2157c	-999999	0	0	Initializing	0
Initial Reaction		R_UGAGDS-186		1 MNXM1@MNXC3 + 1 MNXM7868@MNXC3 + 1 MNXM7@MNXC3 + 1 MNXM9@MNXC3 <-- 1 MNXM3@MNXC3 + 1 MNXM529@MNXC3 + 1 MNXM7869@MNXC3	Rv2158c	-999999	0	0	Initializing	0
Initial Reaction		R_UGMDDS2-513		1 MNXM1@MNXC3 + 1 MNXM7870@MNXC3 + 1 MNXM7@MNXC3 + 1 MNXM9@MNXC3 <-- 1 MNXM3@MNXC3 + 1 MNXM669@MNXC3 + 1 MNXM7868@MNXC3	Rv2157c	-999999	0	0	Initializing	0
Initial Reaction		R_HMPK1-693		1 MNXM1@MNXC3 + 1 MNXM790@MNXC3 + 1 MNXM7@MNXC3 <-- 1 MNXM3@MNXC3 + 1 MNXM874@MNXC3	Rv0422c	-999999	0	0	Initializing	0
Initial Reaction		R_FMETTRS-983		1 MNXM1@MNXC3 + 1 MNXM79@MNXC3 + 1 MNXM95381@MNXC3 <-- 1 MNXM237@MNXC3 + 1 MNXM28@MNXC3	Rv1406	-999999	0	0	Initializing	0
Initial Reaction		R_ADOCBIK-315		1 MNXM1@MNXC3 + 1 MNXM7@MNXC3 + 1 MNXM856@MNXC3 <-- 1 MNXM3@MNXC3 + 1 MNXM629@MNXC3	Rv0254c	-999999	0	0	Initializing	0
Initial Reaction		R_OPAH-466		1 MNXM1@MNXC3 + 1 MNXM7@MNXC3 + 1 MNXM89557@MNXC3 + 1 MNXM9@MNXC3 <==> 2 MNXM2@MNXC3 + 1 MNXM38283@MNXC3 + 1 MNXM3@MNXC3	Rv0266c	-999999	999999	0	Initializing	0
Initial Reaction		R_MALTabc-645		1 MNXM1@MNXC3 + 1 MNXM7@MNXC3 + 1 MNXM89735@MNXC3 + 1 MNXM9@MNXC3 <-- 1 MNXM2@MNXC3 + 1 MNXM3@MNXC3 + 1 MNXM89735@MNXC2	Rv1236+Rv1237+Rv1238	-999999	0	0	Initializing	0
Initial Reaction		R_RBK_L1r-86		1 MNXM1@MNXC3 + 1 MNXM7@MNXC3 + 1 MNXM901@MNXC3 <==> 1 MNXM3@MNXC3 + 1 MNXM685@MNXC3		-999999	999999	0	Initializing	0
Initial Reaction		R_ARB_Dabc-925		1 MNXM1@MNXC3 + 1 MNXM7@MNXC3 + 1 MNXM90811@MNXC3 + 1 MNXM9@MNXC3 <-- 1 MNXM2@MNXC3 + 1 MNXM3@MNXC3 + 1 MNXM90811@MNXC2		-999999	0	0	Initializing	0
Initial Reaction		R_XYLabc-203		1 MNXM1@MNXC3 + 1 MNXM7@MNXC3 + 1 MNXM90941@MNXC3 + 1 MNXM9@MNXC3 <-- 1 MNXM2@MNXC3 + 1 MNXM3@MNXC3 + 1 MNXM90941@MNXC2	Rv1236+Rv1237+Rv1238	-999999	0	0	Initializing	0
Initial Reaction		R_CHLabc-361		1 MNXM1@MNXC3 + 1 MNXM7@MNXC3 + 1 MNXM90@MNXC3 + 1 MNXM9@MNXC3 <-- 1 MNXM2@MNXC3 + 1 MNXM3@MNXC3 + 1 MNXM90@MNXC2	Rv3756c+Rv3757c+Rv3758c+Rv3759c	-999999	0	0	Initializing	0
Initial Reaction		R_GLCS1-933		1 MNXM1@MNXC3 + 1 MNXM7@MNXC3 + 1 MNXM95017@MNXC3 <-- 1 MNXM561@MNXC3		-999999	0	0	Initializing	0
Initial Reaction		R_Kabc-1005		1 MNXM1@MNXC3 + 1 MNXM7@MNXC3 + 1 MNXM95@MNXC3 + 1 MNXM9@MNXC3 <-- 1 MNXM2@MNXC3 + 1 MNXM3@MNXC3 + 1 MNXM95@MNXC2	Rv1029+Rv1030+Rv1031	-999999	0	0	Initializing	0
Initial Reaction		R_PIabc-335		1 MNXM1@MNXC3 + 1 MNXM7@MNXC3 + 2 MNXM9@MNXC3 <-- 1 MNXM2@MNXC3 + 1 MNXM3@MNXC3 + 1 MNXM9@MNXC2	Rv0820;Rv0936	-999999	0	0	Initializing	0
Initial Reaction		R_TMN-822		1 MNXM1@MNXC3 + 1 MNXM874@MNXC3 + 1 MNXM962@MNXC3 <-- 1 MNXM2@MNXC3 + 1 MNXM322@MNXC3		-999999	0	0	Initializing	0
Initial Reaction		R_UDCPDP-418		1 MNXM1@MNXC3 + 1 MNXM89653@MNXC3 + 1 MNXM9@MNXC3 <-- 1 MNXM2@MNXC3 + 1 MNXM5043@MNXC3	Rv2136c	-999999	0	0	Initializing	0
Initial Reaction		R_DCPDPP2-25		1 MNXM1@MNXC3 + 1 MNXM97075@MNXC3 + 1 MNXM9@MNXC3 <-- 1 MNXM2@MNXC3 + 1 MNXM92248@MNXC3		-999999	0	0	Initializing	0
Initial Reaction		R_PPBNGS-738		1 MNXM1@MNXC3 + 2 MNXM2@MNXC3 + 1 MNXM554@MNXC3 <-- 2 MNXM405@MNXC3	Rv0512	-999999	0	0	Initializing	0
Initial Reaction		R_QULNS-705		1 MNXM1@MNXC3 + 2 MNXM2@MNXC3 + 1 MNXM555@MNXC3 + 1 MNXM9@MNXC3 <-- 1 MNXM599@MNXC3 + 1 MNXM77@MNXC3	Rv1594	-999999	0	0	Initializing	0
Initial Reaction		R_DHDPS-438		1 MNXM1@MNXC3 + 2 MNXM2@MNXC3 + 1 MNXM807@MNXC3 <-- 1 MNXM23@MNXC3 + 1 MNXM361@MNXC3	Rv2753c	-999999	0	0	Initializing	0
Initial Reaction		R_G3PAT160-1015		1 MNXM2026@MNXC3 + 1 MNXM66@MNXC3 --> 1 MNXM90586@MNXC3 + 1 MNXM925@MNXC3	Rv1551	0	999999	0	Initializing	0
Initial Reaction		R_AGPAT160-1006		1 MNXM2026@MNXC3 + 1 MNXM90586@MNXC3 --> 1 MNXM90433@MNXC3 + 1 MNXM925@MNXC3	Rv2182c;Rv2483c	0	999999	0	Initializing	0
Initial Reaction		R_PGLYCP-396		1 MNXM2074@MNXC3 + 1 MNXM2@MNXC3 --> 1 MNXM222@MNXC3 + 1 MNXM9@MNXC3	Rv2233	0	999999	0	Initializing	0
Initial Reaction		R_NO-773		1 MNXM207@MNXC3 <-- 1 MNXM228@MNXC3 + 1 MNXM330@MNXC3		-999999	0	0	Initializing	0
Initial Reaction		R_ILETA-553		1 MNXM20@MNXC3 + 1 MNXM231@MNXC3 <==> 1 MNXM439@MNXC3 + 1 MNXM89557@MNXC3	Rv2210c	-999999	999999	0	Initializing	0
Initial Reaction		R_ALATA_L-588		1 MNXM20@MNXC3 + 1 MNXM32@MNXC3 <==> 1 MNXM23@MNXC3 + 1 MNXM89557@MNXC3		-999999	999999	0	Initializing	0
Initial Reaction		R_PSERT-689		1 MNXM20@MNXC3 + 1 MNXM379@MNXC3 <-- 1 MNXM541@MNXC3 + 1 MNXM89557@MNXC3	Rv0884c	-999999	0	0	Initializing	0
Initial Reaction		R_ASPTA-305		1 MNXM20@MNXC3 + 1 MNXM42@MNXC3 <==> 1 MNXM46@MNXC3 + 1 MNXM89557@MNXC3	Rv0337c;Rv3565	-999999	999999	0	Initializing	0
Initial Reaction		R_ORNTA-10		1 MNXM20@MNXC3 + 1 MNXM89689@MNXC3 --> 1 MNXM245@MNXC3 + 1 MNXM89557@MNXC3	Rv2321c+Rv2322c	0	999999	0	Initializing	0
Initial Reaction		R_TRPTA-391		1 MNXM20@MNXC3 + 1 MNXM94@MNXC3 <==> 1 MNXM315@MNXC3 + 1 MNXM89557@MNXC3		-999999	999999	0	Initializing	0
Initial Reaction		R_PHETA1-742		1 MNXM20@MNXC3 + 1 MNXM97@MNXC3 <==> 1 MNXM210@MNXC3 + 1 MNXM89557@MNXC3		-999999	999999	0	Initializing	0
Initial Reaction		R_INSH-995		1 MNXM213@MNXC3 + 1 MNXM242@MNXC3 <-- 1 MNXM2@MNXC3 + 1 MNXM334@MNXC3	Rv3393	-999999	0	0	Initializing	0
Initial Reaction		R_PUNP5-266		1 MNXM213@MNXC3 + 1 MNXM295@MNXC3 <==> 1 MNXM334@MNXC3 + 1 MNXM9@MNXC3	Rv3307	-999999	999999	0	Initializing	0
Initial Reaction		R_UDPGALM-997		1 MNXM2158@MNXC3 <-- 1 MNXM89795@MNXC3	Rv3809c	-999999	0	0	Initializing	0
Initial Reaction		R_GLYCTO4-918		1 MNXM2178@MNXC3 + 1 MNXM222@MNXC3 --> 1 MNXM558@MNXC3 + 1 MNXM69@MNXC3	Rv1257c	0	999999	0	Initializing	0
Initial Reaction		R_FRD3-637		1 MNXM2178@MNXC3 + 1 MNXM25@MNXC3 <-- 1 MNXM558@MNXC3 + 1 MNXM93@MNXC3	Rv0247c+Rv3316+Rv3317+Rv3318;Rv0248c+Rv3316+Rv3317+Rv3318;Rv3316+Rv3317+Rv3318+Rv3319	-999999	0	0	Initializing	0
Initial Reaction		R_ETHAt-632		1 MNXM218@MNXC2 <==> 1 MNXM218@MNXC3		-999999	999999	0	Initializing	0
Initial Reaction		R_NDPK3-177		1 MNXM220@MNXC3 + 1 MNXM3@MNXC3 <==> 1 MNXM63@MNXC3 + 1 MNXM7@MNXC3	Rv2445c	-999999	999999	0	Initializing	0
Initial Reaction		R_CYTK1-87		1 MNXM220@MNXC3 + 1 MNXM7@MNXC3 <==> 1 MNXM31@MNXC3 + 1 MNXM3@MNXC3	Rv1712	-999999	999999	0	Initializing	0
Initial Reaction		R_GLYCTO1-424		1 MNXM222@MNXC3 + 1 MNXM4@MNXC3 --> 1 MNXM22@MNXC3 + 1 MNXM69@MNXC3	Rv1257c	0	999999	0	Initializing	0
Initial Reaction		R_GLYCTO3-280		1 MNXM222@MNXC3 + 1 MNXM509@MNXC3 --> 1 MNXM223@MNXC3 + 1 MNXM69@MNXC3	Rv1257c	0	999999	0	Initializing	0
Initial Reaction		R_DHORD5-604		1 MNXM223@MNXC3 + 1 MNXM235@MNXC3 <-- 1 MNXM252@MNXC3 + 1 MNXM509@MNXC3	Rv2139	-999999	0	0	Initializing	0
Initial Reaction		R_FRD2-811		1 MNXM223@MNXC3 + 1 MNXM93@MNXC3 --> 1 MNXM25@MNXC3 + 1 MNXM509@MNXC3	Rv0247c+Rv3316+Rv3317+Rv3318;Rv0248c+Rv3316+Rv3317+Rv3318;Rv3316+Rv3317+Rv3318+Rv3319	0	999999	0	Initializing	0
Initial Reaction		R_METOX1s-770		1 MNXM2246@MNXC3 + 1 MNXM2@MNXC3 <-- 1 MNXM22@MNXC3 + 1 MNXM61@MNXC3		-999999	0	0	Initializing	0
Initial Reaction		R_NOt-127		1 MNXM228@MNXC2 <==> 1 MNXM228@MNXC3		-999999	999999	0	Initializing	0
Initial Reaction		R_PYDXNO-965		1 MNXM22@MNXC3 + 1 MNXM311@MNXC3 <==> 1 MNXM419@MNXC3 + 1 MNXM4@MNXC3	Rv2607	-999999	999999	0	Initializing	0
Initial Reaction		R_DRPA-760		1 MNXM2320@MNXC3 --> 1 MNXM2378@MNXC3 + 1 MNXM75@MNXC3	Rv0478	0	999999	0	Initializing	0
Initial Reaction		R_NTD1-530		1 MNXM234@MNXC3 + 1 MNXM2@MNXC3 --> 1 MNXM492@MNXC3 + 1 MNXM9@MNXC3		0	999999	0	Initializing	0
Initial Reaction		R_URIDK2r-318		1 MNXM234@MNXC3 + 1 MNXM3@MNXC3 <==> 1 MNXM572@MNXC3 + 1 MNXM7@MNXC3		-999999	999999	0	Initializing	0
Initial Reaction		R_TDPDRE-452		1 MNXM2371@MNXC3 <-- 1 MNXM7331@MNXC3	Rv3465	-999999	0	0	Initializing	0
Initial Reaction		R_TALA-351		1 MNXM2378@MNXC3 + 1 MNXM271@MNXC3 <==> 1 MNXM258@MNXC3 + 1 MNXM68@MNXC3	Rv1448c	-999999	999999	0	Initializing	0
Initial Reaction		R_TRPS1-762		1 MNXM2378@MNXC3 + 1 MNXM2@MNXC3 + 1 MNXM94@MNXC3 <-- 1 MNXM53@MNXC3 + 1 MNXM866@MNXC3	Rv1612+Rv1613	-999999	0	0	Initializing	0
Initial Reaction		R_TRPS3-690		1 MNXM2378@MNXC3 + 1 MNXM377@MNXC3 <-- 1 MNXM866@MNXC3	Rv1612+Rv1613	-999999	0	0	Initializing	0
Initial Reaction		R_FBA-970		1 MNXM2378@MNXC3 + 1 MNXM77@MNXC3 <==> 1 MNXM500@MNXC3	Rv0363c	-999999	999999	0	Initializing	0
Initial Reaction		R_TPI-936		1 MNXM2378@MNXC3 <==> 1 MNXM77@MNXC3	Rv1438	-999999	999999	0	Initializing	0
Initial Reaction		R_AICART-282		1 MNXM237@MNXC3 + 1 MNXM365@MNXC3 <==> 1 MNXM456@MNXC3 + 1 MNXM79@MNXC3	Rv0957	-999999	999999	0	Initializing	0
Initial Reaction		R_FTHFL-915		1 MNXM237@MNXC3 + 1 MNXM7@MNXC3 + 1 MNXM9@MNXC3 <==> 1 MNXM39@MNXC3 + 1 MNXM3@MNXC3 + 1 MNXM79@MNXC3		-999999	999999	0	Initializing	0
Initial Reaction		R_PHTHCLS-657		1 MNXM2397@MNXC3 + 1 MNXM4@MNXC3 + 1 MNXM6@MNXC3 --> 1 MNXM2@MNXC3 + 1 MNXM5@MNXC3 + 1 MNXM91274@MNXC3		0	999999	0	Initializing	0
Initial Reaction		R_SALCS-420		1 MNXM23@MNXC3 + 1 MNXM378@MNXC3 <-- 1 MNXM337@MNXC3	Rv2386c	-999999	0	0	Initializing	0
Initial Reaction		R_TMPKr-294		1 MNXM256@MNXC3 + 1 MNXM7@MNXC3 <==> 1 MNXM3@MNXC3 + 1 MNXM662@MNXC3	Rv2977c	-999999	999999	0	Initializing	0
Initial Reaction		R_NTD5-505		1 MNXM257@MNXC3 + 1 MNXM2@MNXC3 --> 1 MNXM420@MNXC3 + 1 MNXM9@MNXC3		0	999999	0	Initializing	0
Initial Reaction		R_PUNP3-291		1 MNXM259@MNXC3 + 1 MNXM295@MNXC3 <==> 1 MNXM401@MNXC3 + 1 MNXM9@MNXC3	Rv3307	-999999	999999	0	Initializing	0
Initial Reaction		R_TARTRt7-829		1 MNXM25@MNXC2 + 1 MNXM816@MNXC3 <==> 1 MNXM25@MNXC3 + 1 MNXM816@MNXC2	Rv1672c	-999999	999999	0	Initializing	0
Initial Reaction		R_ASPO5		1 MNXM25@MNXC3 + 1 MNXM599@MNXC3 <-- 1 MNXM42@MNXC3 + 1 MNXM93@MNXC3		-99999	99999	0	Initializing	0
Initial Reaction		R_ICL-758		1 MNXM25@MNXC3 + 1 MNXM69@MNXC3 <-- 1 MNXM89661@MNXC3	Rv0467;Rv1915+Rv1916	-999999	0	0	Initializing	0
Initial Reaction		R_PPCSCT-473		1 MNXM25@MNXC3 + 1 MNXM86@MNXC3 --> 1 MNXM356@MNXC3 + 1 MNXM92@MNXC3		0	999999	0	Initializing	0
Initial Reaction		R_SUCD1i__R_FRD-302		1 MNXM25@MNXC3 + 1 MNXM96415@MNXC3 <==> 1 MNXM38@MNXC3 + 1 MNXM93@MNXC3	Rv0247c+Rv3316+Rv3317+Rv3318;Rv0248c+Rv3316+Rv3317+Rv3318;Rv3316+Rv3317+Rv3318+Rv3319	0	999999	0	Initializing	0
Initial Reaction		R_SUCD1i__R_FRD-303		1 MNXM25@MNXC3 + 1 MNXM96415@MNXC3 <==> 1 MNXM38@MNXC3 + 1 MNXM93@MNXC3	Rv1552+Rv1553+Rv1554+Rv1555	-999999	0	0	Initializing	0
Initial Reaction		R_NTD3-500		1 MNXM266@MNXC3 + 1 MNXM2@MNXC3 --> 1 MNXM704@MNXC3 + 1 MNXM9@MNXC3		0	999999	0	Initializing	0
Initial Reaction		R_CYTK2-740		1 MNXM266@MNXC3 + 1 MNXM3@MNXC3 <==> 1 MNXM411@MNXC3 + 1 MNXM7@MNXC3	Rv1712	-999999	999999	0	Initializing	0
Initial Reaction		R_AGDC-739		1 MNXM26@MNXC3 + 1 MNXM370@MNXC3 <-- 1 MNXM2@MNXC3 + 1 MNXM313@MNXC3	Rv3332	-999999	0	0	Initializing	0
Initial Reaction		R_ACKr-190		1 MNXM26@MNXC3 + 1 MNXM3@MNXC3 <==> 1 MNXM280@MNXC3 + 1 MNXM7@MNXC3	Rv0409	-999999	999999	0	Initializing	0
Initial Reaction		R_CYSS-624		1 MNXM26@MNXC3 + 1 MNXM55@MNXC3 <-- 1 MNXM418@MNXC3 + 1 MNXM89582@MNXC3	Rv0848;Rv1336;Rv2334	-999999	0	0	Initializing	0
Initial Reaction		R_ACODA-890		1 MNXM26@MNXC3 + 1 MNXM89689@MNXC3 <-- 1 MNXM2@MNXC3 + 1 MNXM817@MNXC3		-999999	0	0	Initializing	0
Initial Reaction		R_IGAMD-463		1 MNXM26@MNXC3 + 1 MNXM90771@MNXC3 <-- 1 MNXM2@MNXC3 + 1 MNXM91058@MNXC3	Rv1170	-999999	0	0	Initializing	0
Initial Reaction		R_ENO-828		1 MNXM275@MNXC3 <==> 1 MNXM2@MNXC3 + 1 MNXM73@MNXC3	Rv1023	-999999	999999	0	Initializing	0
Initial Reaction		R_NAKtr-388		1 MNXM27@MNXC2 + 1 MNXM95@MNXC3 <==> 1 MNXM27@MNXC3 + 1 MNXM95@MNXC2	Rv3236c	-999999	999999	0	Initializing	0
Initial Reaction		R_NDPK8-313		1 MNXM286@MNXC3 + 1 MNXM7@MNXC3 <==> 1 MNXM374@MNXC3 + 1 MNXM3@MNXC3	Rv2445c	-999999	999999	0	Initializing	0
Initial Reaction		R_NTD2-661		1 MNXM288@MNXC3 + 1 MNXM9@MNXC3 <-- 1 MNXM2@MNXC3 + 1 MNXM80@MNXC3		-999999	0	0	Initializing	0
Initial Reaction		R_NTD10-124		1 MNXM298@MNXC3 + 1 MNXM2@MNXC3 --> 1 MNXM687@MNXC3 + 1 MNXM9@MNXC3		0	999999	0	Initializing	0
Initial Reaction		R_CPC8MM-134		1 MNXM2995@MNXC3 <==> 1 MNXM92210@MNXC3	Rv2065	-999999	999999	0	Initializing	0
Initial Reaction		R_COt-706		1 MNXM299@MNXC2 <==> 1 MNXM299@MNXC3		-999999	999999	0	Initializing	0
Initial Reaction		R_AMPTASECG-362		1 MNXM29@MNXC3 + 1 MNXM55@MNXC3 <-- 1 MNXM2@MNXC3 + 1 MNXM683@MNXC3	Rv2467	-999999	0	0	Initializing	0
Initial Reaction		R_H2Ot-687		1 MNXM2@MNXC2 <==> 1 MNXM2@MNXC3		-999999	999999	0	Initializing	0
Initial Reaction		R_NTD4-906		1 MNXM2@MNXC3 + 1 MNXM31@MNXC3 --> 1 MNXM338@MNXC3 + 1 MNXM9@MNXC3		0	999999	0	Initializing	0
Initial Reaction		R_PGPP160-660		1 MNXM2@MNXC3 + 1 MNXM32180@MNXC3 --> 1 MNXM32179@MNXC3 + 1 MNXM9@MNXC3		0	999999	0	Initializing	0
Initial Reaction		R_NTPTP1-609		1 MNXM2@MNXC3 + 1 MNXM344@MNXC3 --> 1 MNXM332@MNXC3 + 1 MNXM647@MNXC3	Rv2344c	0	999999	0	Initializing	0
Initial Reaction		R_LACZ-529		1 MNXM2@MNXC3 + 1 MNXM362@MNXC3 --> 1 MNXM41@MNXC3 + 1 MNXM89602@MNXC3		0	999999	0	Initializing	0
Initial Reaction		R_PSP_L-837		1 MNXM2@MNXC3 + 1 MNXM379@MNXC3 --> 1 MNXM53@MNXC3 + 1 MNXM9@MNXC3	Rv0505c;Rv3042c	0	999999	0	Initializing	0
Initial Reaction		R_UPP3S-204		1 MNXM2@MNXC3 + 1 MNXM414@MNXC3 <-- 1 MNXM547@MNXC3	Rv0511	-999999	0	0	Initializing	0
Initial Reaction		R_NTD6-455		1 MNXM2@MNXC3 + 1 MNXM432@MNXC3 --> 1 MNXM625@MNXC3 + 1 MNXM9@MNXC3		0	999999	0	Initializing	0
Initial Reaction		R_TARTD-46		1 MNXM2@MNXC3 + 1 MNXM46@MNXC3 <-- 1 MNXM816@MNXC3		-999999	0	0	Initializing	0
Initial Reaction		R_FBP-629		1 MNXM2@MNXC3 + 1 MNXM500@MNXC3 --> 1 MNXM68@MNXC3 + 1 MNXM9@MNXC3	Rv1099c	0	999999	0	Initializing	0
Initial Reaction		R_GMAND-114		1 MNXM2@MNXC3 + 1 MNXM516@MNXC3 <-- 1 MNXM82@MNXC3	Rv0112;Rv1511	-999999	0	0	Initializing	0
Initial Reaction		R_NTPTP2-805		1 MNXM2@MNXC3 + 1 MNXM51@MNXC3 --> 1 MNXM332@MNXC3 + 1 MNXM401@MNXC3	Rv2344c	0	999999	0	Initializing	0
Initial Reaction		R_NTD8-574		1 MNXM2@MNXC3 + 1 MNXM546@MNXC3 --> 1 MNXM647@MNXC3 + 1 MNXM9@MNXC3		0	999999	0	Initializing	0
Initial Reaction		R_DHQD-634		1 MNXM2@MNXC3 + 1 MNXM611@MNXC3 <==> 1 MNXM478@MNXC3	Rv2537c	-999999	999999	0	Initializing	0
Initial Reaction		R_MSHAMID-990		1 MNXM2@MNXC3 + 1 MNXM7133@MNXC3 --> 1 MNXM7016@MNXC3 + 1 MNXM90771@MNXC3	Rv1082	0	999999	0	Initializing	0
Initial Reaction		R_DCPDP-222		1 MNXM2@MNXC3 + 1 MNXM7936@MNXC3 --> 1 MNXM90505@MNXC3 + 1 MNXM9@MNXC3	Rv2136c	0	999999	0	Initializing	0
Initial Reaction		R_MALT-401		1 MNXM2@MNXC3 + 1 MNXM89735@MNXC3 --> 2 MNXM41@MNXC3	Rv2471	0	999999	0	Initializing	0
Initial Reaction		R_FUM-951		1 MNXM2@MNXC3 + 1 MNXM93@MNXC3 <==> 1 MNXM98@MNXC3	Rv1098c	-999999	999999	0	Initializing	0
Initial Reaction		R_TRPS2-635		1 MNXM2@MNXC3 + 1 MNXM94@MNXC3 <-- 1 MNXM377@MNXC3 + 1 MNXM53@MNXC3	Rv1612+Rv1613	-999999	0	0	Initializing	0
Initial Reaction		R_NDPK1-52		1 MNXM30@MNXC3 + 1 MNXM3@MNXC3 <==> 1 MNXM51@MNXC3 + 1 MNXM7@MNXC3	Rv2445c	-999999	999999	0	Initializing	0
Initial Reaction		R_DAGK160-339		1 MNXM3132@MNXC3 + 1 MNXM3@MNXC3 --> 1 MNXM7@MNXC3 + 1 MNXM90433@MNXC3	Rv0499	0	999999	0	Initializing	0
Initial Reaction		R_ACGAMPM-217		1 MNXM313@MNXC3 <==> 1 MNXM340@MNXC3	Rv3441c	-999999	999999	0	Initializing	0
Initial Reaction		R_PGSA190-181		1 MNXM31@MNXC3 + 1 MNXM92563@MNXC3 <-- 1 MNXM4506@MNXC3 + 1 MNXM66@MNXC3	Rv1822;Rv2746c	-999999	0	0	Initializing	0
Initial Reaction		R_PGSA160190-957		1 MNXM31@MNXC3 + 1 MNXM92564@MNXC3 <-- 1 MNXM3560@MNXC3 + 1 MNXM66@MNXC3	Rv1822;Rv2746c	-999999	0	0	Initializing	0
Initial Reaction		R_GGLUCT2-44		1 MNXM32@MNXC3 + 1 MNXM38283@MNXC3 <-- 1 MNXM59390@MNXC3		-999999	0	0	Initializing	0
Initial Reaction		R_GTMLT-673		1 MNXM32@MNXC3 + 1 MNXM57@MNXC3 --> 1 MNXM59390@MNXC3 + 1 MNXM683@MNXC3	Rv0773c+Rv2394	0	999999	0	Initializing	0
Initial Reaction		R_GLUR-108		1 MNXM331@MNXC3 <==> 1 MNXM89557@MNXC3	Rv1338	-999999	999999	0	Initializing	0
Initial Reaction		R_CBLAT-991		1 MNXM332@MNXC3 + 1 MNXM489@MNXC3 <==> 1 MNXM3@MNXC3 + 1 MNXM47414@MNXC3	Rv2849c	-999999	999999	0	Initializing	0
Initial Reaction		R_CHORM-913		1 MNXM337@MNXC3 --> 1 MNXM503@MNXC3	Rv1885c	0	999999	0	Initializing	0
Initial Reaction		R_ICHORSi-427		1 MNXM337@MNXC3 --> 1 MNXM799@MNXC3	Rv3215	0	999999	0	Initializing	0
Initial Reaction		R_G3PAT190-421		1 MNXM3431@MNXC3 + 1 MNXM66@MNXC3 --> 1 MNXM91355@MNXC3 + 1 MNXM925@MNXC3	Rv1551	0	999999	0	Initializing	0
Initial Reaction		R_AGPAT160190-888		1 MNXM3431@MNXC3 + 1 MNXM90586@MNXC3 --> 1 MNXM5402@MNXC3 + 1 MNXM925@MNXC3	Rv2182c;Rv2483c	0	999999	0	Initializing	0
Initial Reaction		R_AGPAT190-517		1 MNXM3431@MNXC3 + 1 MNXM91355@MNXC3 --> 1 MNXM5402@MNXC3 + 1 MNXM925@MNXC3	Rv2182c;Rv2483c	0	999999	0	Initializing	0
Initial Reaction		R_NDPK5-628		1 MNXM344@MNXC3 + 1 MNXM7@MNXC3 <==> 1 MNXM3@MNXC3 + 1 MNXM436@MNXC3	Rv2445c	-999999	999999	0	Initializing	0
Initial Reaction		R_DHNPA-369		1 MNXM349@MNXC3 + 1 MNXM937@MNXC3 <-- 1 MNXM39043@MNXC3	Rv3607c	-999999	0	0	Initializing	0
Initial Reaction		R_PPAtr-457		1 MNXM356@MNXC2 <==> 1 MNXM356@MNXC3		-999999	999999	0	Initializing	0
Initial Reaction		R_NDPK7-26		1 MNXM360@MNXC3 + 1 MNXM7@MNXC3 <==> 1 MNXM3@MNXC3 + 1 MNXM411@MNXC3	Rv2445c	-999999	999999	0	Initializing	0
Initial Reaction		R_AICART2-546		1 MNXM365@MNXC3 + 1 MNXM39@MNXC3 + 1 MNXM3@MNXC3 <==> 1 MNXM456@MNXC3 + 1 MNXM7@MNXC3 + 1 MNXM9@MNXC3		-999999	999999	0	Initializing	0
Initial Reaction		R_ADSL2r-563		1 MNXM365@MNXC3 + 1 MNXM93@MNXC3 <==> 1 MNXM607@MNXC3	Rv0777	-999999	999999	0	Initializing	0
Initial Reaction		R_GF6PTAr-592		1 MNXM370@MNXC3 + 1 MNXM89557@MNXC3 <==> 1 MNXM37@MNXC3 + 1 MNXM68@MNXC3	Rv3436c	-999999	999999	0	Initializing	0
Initial Reaction		R_PGAMT-716		1 MNXM370@MNXC3 <==> 1 MNXM969@MNXC3		-999999	999999	0	Initializing	0
Initial Reaction		R_DADK-823		1 MNXM374@MNXC3 + 1 MNXM7@MNXC3 <==> 1 MNXM3@MNXC3 + 1 MNXM432@MNXC3		-999999	999999	0	Initializing	0
Initial Reaction		R_PRAIS-785		1 MNXM388@MNXC3 + 1 MNXM7@MNXC3 + 1 MNXM9@MNXC3 <-- 1 MNXM3@MNXC3 + 1 MNXM568@MNXC3	Rv0809	-999999	0	0	Initializing	0
Initial Reaction		R_NDPK9-993		1 MNXM3@MNXC3 + 1 MNXM495@MNXC3 <==> 1 MNXM423@MNXC3 + 1 MNXM7@MNXC3	Rv2445c	-999999	999999	0	Initializing	0
Initial Reaction		R_DGK1-484		1 MNXM3@MNXC3 + 1 MNXM546@MNXC3 <==> 1 MNXM436@MNXC3 + 1 MNXM7@MNXC3	Rv1389	-999999	999999	0	Initializing	0
Initial Reaction		R_NDPK6-519		1 MNXM3@MNXC3 + 1 MNXM572@MNXC3 <==> 1 MNXM452@MNXC3 + 1 MNXM7@MNXC3	Rv2445c	-999999	999999	0	Initializing	0
Initial Reaction		R_MAN6PI		1 MNXM427@MNXC3 <==> 1 MNXM68@MNXC3		-99999	99999	0	Initializing	0
Initial Reaction		R_PMANM-961		1 MNXM427@MNXC3 <==> 1 MNXM721@MNXC3	Rv3257c;Rv3308;Rv3441c	-999999	999999	0	Initializing	0
Initial Reaction		R_Clt-940		1 MNXM43@MNXC2 <==> 1 MNXM43@MNXC3	Rv0143c	-999999	999999	0	Initializing	0
Initial Reaction		R_G16MTM4-904		1 MNXM4431@MNXC3 + 1 MNXM5384@MNXC3 --> 1 MNXM7025@MNXC3 + 1 MNXM90505@MNXC3		0	999999	0	Initializing	0
Initial Reaction		R_ARAI-110		1 MNXM461@MNXC3 <==> 1 MNXM685@MNXC3		-999999	999999	0	Initializing	0
Initial Reaction		R_O2t-652		1 MNXM4@MNXC2 <==> 1 MNXM4@MNXC3		-999999	999999	0	Initializing	0
Initial Reaction		R_ID3ACALDt-148		1 MNXM518@MNXC2 <==> 1 MNXM518@MNXC3		-999999	999999	0	Initializing	0
Initial Reaction		R_DAPE-422		1 MNXM529@MNXC3 <==> 1 MNXM644@MNXC3	Rv2726c	-999999	999999	0	Initializing	0
Initial Reaction		R_UDPG4E-103		1 MNXM52@MNXC3 <==> 1 MNXM89795@MNXC3	Rv0501;Rv0536;Rv3634c	-999999	999999	0	Initializing	0
Initial Reaction		R_PAPPT1-91		1 MNXM5326@MNXC3 + 1 MNXM89653@MNXC3 --> 1 MNXM80@MNXC3 + 1 MNXM88515@MNXC3	Rv2156c	0	999999	0	Initializing	0
Initial Reaction		R_ARGSL-79		1 MNXM550@MNXC3 <==> 1 MNXM70@MNXC3 + 1 MNXM93@MNXC3	Rv1659	-999999	999999	0	Initializing	0
Initial Reaction		R_GTHRDt2-584		1 MNXM57@MNXC2 --> 1 MNXM57@MNXC3		0	999999	0	Initializing	0
Initial Reaction		R_PPDIMAT-13		1 MNXM5891@MNXC2 <-- 1 MNXM5891@MNXC3	Rv2945c	-999999	0	0	Initializing	0
Initial Reaction		R_MMM2r-817		1 MNXM608@MNXC3 <==> 1 MNXM92@MNXC3	Rv1492+Rv1493	-999999	999999	0	Initializing	0
Initial Reaction		R_H2CO3TP-720		1 MNXM60@MNXC2 <==> 1 MNXM60@MNXC3		-999999	999999	0	Initializing	0
Initial Reaction		R_ARABI		1 MNXM633@MNXC3 <==> 1 MNXM90811@MNXC3		-99999	99999	0	Initializing	0
Initial Reaction		R_MGt5-310		1 MNXM653@MNXC2 <==> 1 MNXM653@MNXC3	Rv1239c	-999999	999999	0	Initializing	0
Initial Reaction		R_ACYSBMNt-151		1 MNXM7016@MNXC2 <==> 1 MNXM7016@MNXC3		-999999	999999	0	Initializing	0
Initial Reaction		R_AFTA-468		1 MNXM7082@MNXC3 + 1 MNXM90505@MNXC3 <-- 1 MNXM7366@MNXC3 + 1 MNXM97075@MNXC3	Rv3792	-999999	0	0	Initializing	0
Initial Reaction		R_ARGt5r-21		1 MNXM70@MNXC2 <==> 1 MNXM70@MNXC3	Rv2320c	-999999	999999	0	Initializing	0
Initial Reaction		R_COBALTt5-902		1 MNXM711@MNXC2 <==> 1 MNXM711@MNXC3	Rv1239c	-999999	999999	0	Initializing	0
Initial Reaction		R_BMNt-377		1 MNXM7132@MNXC2 <==> 1 MNXM7132@MNXC3		-999999	999999	0	Initializing	0
Initial Reaction		R_ORNTAC-989		1 MNXM730@MNXC3 + 1 MNXM89689@MNXC3 <==> 1 MNXM817@MNXC3 + 1 MNXM89557@MNXC3	Rv1653	-999999	999999	0	Initializing	0
Initial Reaction		R_HAS-510		1 MNXM7419@MNXC3 + 5 MNXM90505@MNXC3 <-- 1 MNXM90811@MNXC3 + 5 MNXM97075@MNXC3		-999999	0	0	Initializing	0
Initial Reaction		R_PHDCAt-12		1 MNXM7638@MNXC2 <==> 1 MNXM7638@MNXC3		-999999	999999	0	Initializing	0
Initial Reaction		R_PDIMAT-802		1 MNXM7674@MNXC2 <-- 1 MNXM7674@MNXC3	Rv2945c	-999999	0	0	Initializing	0
Initial Reaction		R_TAS-354		1 MNXM7795@MNXC3 + 3 MNXM90505@MNXC3 <-- 1 MNXM90811@MNXC3 + 3 MNXM97075@MNXC3		-999999	0	0	Initializing	0
Initial Reaction		R_PGPPT3-986		1 MNXM7870@MNXC3 + 1 MNXM89653@MNXC3 --> 1 MNXM7873@MNXC3 + 1 MNXM80@MNXC3	Rv2156c	0	999999	0	Initializing	0
Initial Reaction		R_LYSt5r-431		1 MNXM78@MNXC2 <==> 1 MNXM78@MNXC3	Rv2320c	-999999	999999	0	Initializing	0
Initial Reaction		R_H2St1-680		1 MNXM89582@MNXC2 <-- 1 MNXM89582@MNXC3		-999999	0	0	Initializing	0
Initial Reaction		R_GLCP-659		1 MNXM89588@MNXC3 <-- 1 MNXM95017@MNXC3 + 1 MNXM9@MNXC3	Rv1328	-999999	0	0	Initializing	0
Initial Reaction		R_GLYCt-615		1 MNXM89612@MNXC2 <==> 1 MNXM89612@MNXC3		-999999	999999	0	Initializing	0
Initial Reaction		R_ORNt-539		1 MNXM89689@MNXC2 <==> 1 MNXM89689@MNXC3	Rv2320c	-999999	999999	0	Initializing	0
Initial Reaction		R_DCPE-734		1 MNXM92250@MNXC3 <==> 1 MNXM97075@MNXC3	Rv3790+Rv3791	-999999	999999	0	Initializing	0
Initial Reaction		R_PIt-703		1 MNXM9@MNXC2 <==> 1 MNXM9@MNXC3	Rv0545c+Rv2281	-999999	999999	0	Initializing	0
Initial Reaction		R_MYCSacp50-917		12 MNXM13@MNXC3 + 13 MNXM2@MNXC3 + 24 MNXM5@MNXC3 + 1 MNXM7052@MNXC3 + 11 MNXM925@MNXC3 <-- 12 MNXM184@MNXC3 + 33 MNXM1@MNXC3 + 1 MNXM46158@MNXC3 + 24 MNXM6@MNXC3	Rv0098+Rv2245+Rv2246;Rv1483+Rv2245+Rv2246	-999999	0	0	Initializing	0
Initial Reaction		R_MYCSacp56-133		15 MNXM13@MNXC3 + 16 MNXM2@MNXC3 + 1 MNXM5821@MNXC3 + 30 MNXM5@MNXC3 + 14 MNXM925@MNXC3 <-- 15 MNXM184@MNXC3 + 42 MNXM1@MNXC3 + 1 MNXM46158@MNXC3 + 30 MNXM6@MNXC3	Rv0098+Rv2245+Rv2246;Rv1483+Rv2245+Rv2246	-999999	0	0	Initializing	0
Initial Reaction		R_MYCSacp58-619		16 MNXM13@MNXC3 + 17 MNXM2@MNXC3 + 30 MNXM5@MNXC3 + 1 MNXM91621@MNXC3 + 15 MNXM925@MNXC3 <-- 16 MNXM184@MNXC3 + 47 MNXM1@MNXC3 + 1 MNXM46158@MNXC3 + 30 MNXM6@MNXC3	Rv0098+Rv2245+Rv2246;Rv1483+Rv2245+Rv2246	-999999	0	0	Initializing	0
Initial Reaction		R_HISTD-820		2 MNXM10@MNXC3 + 1 MNXM134@MNXC3 + 3 MNXM1@MNXC3 <-- 1 MNXM1281@MNXC3 + 1 MNXM2@MNXC3 + 2 MNXM8@MNXC3	Rv1599	-999999	0	0	Initializing	0
Initial Reaction		R_FRDO3r-709		2 MNXM10@MNXC3 + 1 MNXM96475@MNXC3 <==> 1 MNXM804@MNXC3 + 2 MNXM8@MNXC3	Rv0886;Rv3106	-999999	999999	0	Initializing	0
Initial Reaction		R_MNDNS2-159		2 MNXM10@MNXC3 + 3 MNXM1@MNXC3 + 1 MNXM552@MNXC3 --> 1 MNXM2397@MNXC3 + 2 MNXM2@MNXC3 + 2 MNXM8@MNXC3		0	999999	0	Initializing	0
Initial Reaction		R_UDPGD-691		2 MNXM10@MNXC3 + 3 MNXM1@MNXC3 + 1 MNXM87@MNXC3 <-- 1 MNXM2@MNXC3 + 1 MNXM52@MNXC3 + 2 MNXM8@MNXC3	Rv0322	-999999	0	0	Initializing	0
Initial Reaction		R_FE3Ri-827		2 MNXM111@MNXC3 + 2 MNXM1@MNXC3 + 1 MNXM96415@MNXC3 <-- 2 MNXM196@MNXC3 + 1 MNXM38@MNXC3		-999999	0	0	Initializing	0
Initial Reaction		R_L_LACD-944		2 MNXM114072@MNXC3 + 1 MNXM179@MNXC3 --> 2 MNXM1@MNXC3 + 1 MNXM23@MNXC3 + 2 MNXM537@MNXC3	Rv0694	0	999999	0	Initializing	0
Initial Reaction		R_CYO1b-947		2 MNXM114072@MNXC3 + 1 MNXM2@MNXC3 <-- 2 MNXM1@MNXC3 + 0.5 MNXM4@MNXC3 + 2 MNXM537@MNXC3	Rv1451+Rv2193+Rv2200c+Rv3043c	-999999	0	0	Initializing	0
Initial Reaction		R_CYO1a-179		2 MNXM114072@MNXC3 + 2 MNXM1@MNXC3 + 1 MNXM90307@MNXC3 --> 1 MNXM176@MNXC3 + 2 MNXM1@MNXC2 + 2 MNXM537@MNXC3	Rv2194+Rv2195+Rv2196	0	999999	0	Initializing	0
Initial Reaction		R_MYCTR2-9		2 MNXM114216@MNXC3 + 1 MNXM151@MNXC3 <==> 1 MNXM12305@MNXC3 + 2 MNXM57@MNXC3	Rv2855	-999999	999999	0	Initializing	0
Initial Reaction		R_MYCTR-239		2 MNXM114216@MNXC3 + 1 MNXM5@MNXC3 <==> 1 MNXM12305@MNXC3 + 1 MNXM1@MNXC3 + 1 MNXM6@MNXC3	Rv2855	-999999	999999	0	Initializing	0
Initial Reaction		R_CAATPS-180		2 MNXM128@MNXC2 + 1 MNXM1@MNXC2 + 1 MNXM7@MNXC3 + 1 MNXM9@MNXC3 <-- 2 MNXM128@MNXC3 + 1 MNXM2@MNXC3 + 1 MNXM3@MNXC3	Rv0107c	-999999	0	0	Initializing	0
Initial Reaction		R_RBFSb-877		2 MNXM1313@MNXC3 --> 1 MNXM270@MNXC3 + 1 MNXM791@MNXC3	Rv1412+Rv1416	0	999999	0	Initializing	0
Initial Reaction		R_CPPPGO-590		2 MNXM13@MNXC3 + 2 MNXM2@MNXC3 + 1 MNXM351@MNXC3 <-- 2 MNXM1@MNXC3 + 1 MNXM410@MNXC3 + 1 MNXM4@MNXC3	Rv2388c	-999999	0	0	Initializing	0
Initial Reaction		R_CODH3-756		2 MNXM13@MNXC3 + 4 MNXM1@MNXC3 + 1 MNXM804@MNXC3 <-- 2 MNXM299@MNXC3 + 2 MNXM2@MNXC3 + 1 MNXM96475@MNXC3	Rv0373c+Rv0374c+Rv0375c	-999999	0	0	Initializing	0
Initial Reaction		R_ALAALAr-752		2 MNXM156@MNXC3 + 1 MNXM3@MNXC3 <==> 1 MNXM1@MNXC3 + 1 MNXM669@MNXC3 + 1 MNXM7@MNXC3 + 1 MNXM9@MNXC3	Rv2981c	-999999	999999	0	Initializing	0
Initial Reaction		R_ALAALAD-868		2 MNXM156@MNXC3 <-- 1 MNXM2@MNXC3 + 1 MNXM669@MNXC3	Rv3330	-999999	0	0	Initializing	0
Initial Reaction		R_UPP3MT-171		2 MNXM16@MNXC3 + 1 MNXM414@MNXC3 --> 2 MNXM19@MNXC3 + 1 MNXM1@MNXC3 + 1 MNXM672@MNXC3	Rv2847c	0	999999	0	Initializing	0
Initial Reaction		R_CYTBD2-316		2 MNXM1@MNXC2 + 1 MNXM2@MNXC3 + 1 MNXM509@MNXC3 <-- 2 MNXM1@MNXC3 + 1 MNXM223@MNXC3 + 0.5 MNXM4@MNXC3	Rv1620c+Rv1621c+Rv1622c+Rv1623c	-999999	0	0	Initializing	0
Initial Reaction		R_ATPS1-600		2 MNXM1@MNXC2 + 1 MNXM7@MNXC3 + 1 MNXM9@MNXC3 <-- 1 MNXM1@MNXC3 + 1 MNXM2@MNXC3 + 1 MNXM3@MNXC3	Rv1304+Rv1305+Rv1306+Rv1307+Rv1308+Rv1309+Rv1310+Rv1311	-999999	0	0	Initializing	0
Initial Reaction		R_CDAPPA190-267		2 MNXM1@MNXC3 + 1 MNXM31@MNXC3 + 1 MNXM5402@MNXC3 <-- 1 MNXM2@MNXC3 + 1 MNXM4506@MNXC3	Rv2289	-999999	0	0	Initializing	0
Initial Reaction		R_AHMMPS-893		2 MNXM1@MNXC3 + 1 MNXM388@MNXC3 --> 1 MNXM349@MNXC3 + 1 MNXM874@MNXC3 + 1 MNXM9@MNXC3	Rv0423c	0	999999	0	Initializing	0
Initial Reaction		R_PRFGS-967		2 MNXM1@MNXC3 + 1 MNXM568@MNXC3 + 1 MNXM7@MNXC3 + 1 MNXM89557@MNXC3 + 1 MNXM9@MNXC3 <-- 1 MNXM2@MNXC3 + 1 MNXM37@MNXC3 + 1 MNXM3@MNXC3 + 1 MNXM453@MNXC3	Rv0788+Rv0803	-999999	0	0	Initializing	0
Initial Reaction		R_PRASCS-135		2 MNXM1@MNXC3 + 1 MNXM607@MNXC3 + 1 MNXM7@MNXC3 + 1 MNXM9@MNXC3 <==> 1 MNXM3@MNXC3 + 1 MNXM42@MNXC3 + 1 MNXM507@MNXC3	Rv0780	-999999	999999	0	Initializing	0
Initial Reaction		R_FCLT2-329		2 MNXM1@MNXC3 + 1 MNXM62700@MNXC3 + 1 MNXM78362@MNXC3 <-- 1 MNXM346@MNXC3 + 1 MNXM5791@MNXC3		-999999	0	0	Initializing	0
Initial Reaction		R_PHTHCLR2-642		2 MNXM1@MNXC3 + 1 MNXM6@MNXC3 + 1 MNXM91274@MNXC3 <==> 1 MNXM5900@MNXC3 + 1 MNXM5@MNXC3		-999999	999999	0	Initializing	0
Initial Reaction		R_ARI-715		2 MNXM1@MNXC3 + 1 MNXM91@MNXC3 <==> 1 MNXM92033@MNXC3		-999999	999999	0	Initializing	0
Initial Reaction		R_SPODM-451		2 MNXM1@MNXC3 + 2 MNXM330@MNXC3 --> 1 MNXM22@MNXC3 + 1 MNXM4@MNXC3	Rv0432;Rv1908c;Rv3846	0	999999	0	Initializing	0
Initial Reaction		R_PDIMAS-677		2 MNXM1@MNXC3 + 2 MNXM5940@MNXC3 + 1 MNXM75251@MNXC3 --> 2 MNXM2@MNXC3 + 1 MNXM7674@MNXC3	Rv2941	0	999999	0	Initializing	0
Initial Reaction		R_PPDIMAS-713		2 MNXM1@MNXC3 + 2 MNXM5940@MNXC3 + 1 MNXM7643@MNXC3 --> 2 MNXM2@MNXC3 + 1 MNXM5891@MNXC3	Rv2941	0	999999	0	Initializing	0
Initial Reaction		R_CAT-1003		2 MNXM22@MNXC3 --> 2 MNXM2@MNXC3 + 1 MNXM4@MNXC3	Rv1908c	0	999999	0	Initializing	0
Initial Reaction		R_FRDO2r-193		2 MNXM5@MNXC3 + 1 MNXM804@MNXC3 <==> 2 MNXM6@MNXC3 + 1 MNXM96475@MNXC3	Rv0886;Rv3106	-999999	999999	0	Initializing	0
Initial Reaction		R_MPML-934		3 MNXM1@MNXC3 + 1 MNXM2254@MNXC3 + 1 MNXM7@MNXC3 + 1 MNXM9@MNXC3 <==> 1 MNXM2@MNXC3 + 1 MNXM346@MNXC3 + 1 MNXM3@MNXC3 + 1 MNXM653@MNXC3	Rv0958	-999999	999999	0	Initializing	0
Initial Reaction		R_MNDNS1-70		3 MNXM1@MNXC3 + 1 MNXM552@MNXC3 + 2 MNXM6@MNXC3 --> 1 MNXM2397@MNXC3 + 2 MNXM2@MNXC3 + 2 MNXM5@MNXC3		0	999999	0	Initializing	0
Initial Reaction		R_SHCHF3-573		3 MNXM1@MNXC3 + 1 MNXM62700@MNXC3 + 1 MNXM82173@MNXC3 <-- 1 MNXM5791@MNXC3 + 1 MNXM863@MNXC3		-999999	0	0	Initializing	0
Initial Reaction		R_PHTO-104		3 MNXM1@MNXC3 + 2 MNXM330@MNXC3 + 1 MNXM91274@MNXC3 <-- 2 MNXM4@MNXC3 + 1 MNXM5900@MNXC3		-999999	0	0	Initializing	0
Initial Reaction		R_GMT2-357		3 MNXM1@MNXC3 + 3 MNXM30@MNXC3 + 1 MNXM7514@MNXC3 <-- 1 MNXM7419@MNXC3 + 3 MNXM82@MNXC3	Rv2051c	-999999	0	0	Initializing	0
Initial Reaction		R_GALFT-355		30 MNXM17@MNXC3 + 30 MNXM1@MNXC3 + 1 MNXM7366@MNXC3 <-- 30 MNXM2158@MNXC3 + 1 MNXM2@MNXC3 + 1 MNXM80754@MNXC3	Rv3808c	-999999	0	0	Initializing	0
Initial Reaction		R_ARABF-14		32 MNXM2@MNXC3 + 1 MNXM7081@MNXC3 <-- 8 MNXM7514@MNXC3 + 12 MNXM7795@MNXC3 + 12 MNXM90811@MNXC3		-999999	0	0	Initializing	0
Initial Reaction		R_PREPTHS-783		4 MNXM12@MNXC3 + 2 MNXM13@MNXC3 + 5 MNXM2@MNXC3 + 1 MNXM5899@MNXC3 + 10 MNXM5@MNXC3 <-- 2 MNXM190@MNXC3 + 14 MNXM1@MNXC3 + 2 MNXM40@MNXC3 + 10 MNXM6@MNXC3 + 1 MNXM96035@MNXC3	Rv2931+Rv2932+Rv2933+Rv2934+Rv2935	-999999	0	0	Initializing	0
Initial Reaction		R_PREPTHS2-482		4 MNXM12@MNXC3 + 2 MNXM13@MNXC3 + 5 MNXM2@MNXC3 + 10 MNXM5@MNXC3 + 1 MNXM7641@MNXC3 <-- 2 MNXM190@MNXC3 + 14 MNXM1@MNXC3 + 2 MNXM40@MNXC3 + 1 MNXM5890@MNXC3 + 10 MNXM6@MNXC3	Rv2931+Rv2932+Rv2933+Rv2934+Rv2935	-999999	0	0	Initializing	0
Initial Reaction		R_FAS80_L-807		4 MNXM12@MNXC3 + 3 MNXM13@MNXC3 + 2 MNXM2@MNXC3 + 6 MNXM5@MNXC3 + 1 MNXM750@MNXC3 <-- 8 MNXM1@MNXC3 + 1 MNXM21@MNXC3 + 3 MNXM40@MNXC3 + 6 MNXM6@MNXC3	Rv1350+Rv1484+Rv2524c+Rv2947c	-999999	0	0	Initializing	0
Initial Reaction		R_UPPDC1-231		4 MNXM13@MNXC3 + 1 MNXM410@MNXC3 <-- 4 MNXM1@MNXC3 + 1 MNXM414@MNXC3	Rv2678c	-999999	0	0	Initializing	0
Initial Reaction		R_HMBS-68		4 MNXM15@MNXC3 + 1 MNXM547@MNXC3 <-- 1 MNXM2@MNXC3 + 4 MNXM554@MNXC3	Rv0510	-999999	0	0	Initializing	0
Initial Reaction		R_ATPS4r-521		4 MNXM1@MNXC2 + 1 MNXM7@MNXC3 + 1 MNXM9@MNXC3 <==> 3 MNXM1@MNXC3 + 1 MNXM2@MNXC3 + 1 MNXM3@MNXC3	Rv1304+Rv1305+Rv1306+Rv1307+Rv1308+Rv1309+Rv1310+Rv1311	-999999	999999	0	Initializing	0
Initial Reaction		R_OCTDPS-707		5 MNXM11@MNXC3 + 1 MNXM811@MNXC3 <-- 1 MNXM34@MNXC3 + 5 MNXM83@MNXC3		-999999	0	0	Initializing	0
Initial Reaction		R_FASm180-187		5 MNXM12@MNXC3 + 5 MNXM13@MNXC3 + 5 MNXM2@MNXC3 + 10 MNXM5@MNXC3 + 1 MNXM6627@MNXC3 <-- 1 MNXM190@MNXC3 + 15 MNXM1@MNXC3 + 4 MNXM40@MNXC3 + 10 MNXM6@MNXC3 + 1 MNXM750@MNXC3	Rv1662+Rv1663	-999999	0	0	Initializing	0
Initial Reaction		R_DESAT16-777		5 MNXM1@MNXC3 + 1 MNXM4@MNXC3 + 1 MNXM6@MNXC3 + 1 MNXM88@MNXC3 --> 2 MNXM2@MNXC3 + 1 MNXM56353@MNXC3 + 1 MNXM5@MNXC3	Rv3229c	0	999999	0	Initializing	0
Initial Reaction		R_FAO1-257		6 MNXM10@MNXC3 + 1 MNXM11@MNXC3 + 1 MNXM14@MNXC3 + 6 MNXM1@MNXC3 + 7 MNXM21@MNXC3 + 6 MNXM38@MNXC3 <-- 7 MNXM12@MNXC3 + 6 MNXM2@MNXC3 + 1 MNXM314@MNXC3 + 1 MNXM3@MNXC3 + 6 MNXM8@MNXC3 + 6 MNXM96415@MNXC3	Rv0468+Rv0859+Rv0860+Rv1323	-999999	0	0	Initializing	0
Initial Reaction		R_ENTCS-565		6 MNXM14@MNXC3 + 7 MNXM1@MNXC3 + 1 MNXM883@MNXC3 <-- 3 MNXM1978@MNXC3 + 3 MNXM2533@MNXC3	Rv3214	-999999	0	0	Initializing	0
Initial Reaction		R_PPPGO-308		6 MNXM2@MNXC3 + 2 MNXM346@MNXC3 <-- 2 MNXM351@MNXC3 + 3 MNXM4@MNXC3	Rv2677c	-999999	0	0	Initializing	0
Initial Reaction		R_FAO11-285		7 MNXM10@MNXC3 + 1 MNXM11@MNXC3 + 1 MNXM14@MNXC3 + 7 MNXM1@MNXC3 + 8 MNXM21@MNXC3 + 6 MNXM38@MNXC3 <-- 8 MNXM12@MNXC3 + 7 MNXM2@MNXC3 + 1 MNXM3@MNXC3 + 7 MNXM8@MNXC3 + 1 MNXM950@MNXC3 + 6 MNXM96415@MNXC3	Rv0468+Rv0859+Rv0860+Rv1323	-999999	0	0	Initializing	0
Initial Reaction		R_DPPS-320		7 MNXM11@MNXC3 + 1 MNXM1721@MNXC3 <-- 1 MNXM34@MNXC3 + 7 MNXM83@MNXC3		-999999	0	0	Initializing	0
Initial Reaction		R_DCPDPS-778		7 MNXM11@MNXC3 + 1 MNXM7936@MNXC3 <-- 1 MNXM34@MNXC3 + 7 MNXM83@MNXC3		-999999	0	0	Initializing	0
Initial Reaction		R_FAO3-544		8 MNXM10@MNXC3 + 1 MNXM11@MNXC3 + 1 MNXM14@MNXC3 + 8 MNXM1@MNXC3 + 9 MNXM21@MNXC3 + 8 MNXM38@MNXC3 <-- 9 MNXM12@MNXC3 + 1 MNXM236@MNXC3 + 8 MNXM2@MNXC3 + 1 MNXM3@MNXC3 + 8 MNXM8@MNXC3 + 8 MNXM96415@MNXC3	Rv0468+Rv0859+Rv0860+Rv1323	-999999	0	0	Initializing	0
Initial Reaction		R_FAO10-764		8 MNXM10@MNXC3 + 1 MNXM11@MNXC3 + 1 MNXM14@MNXC3 + 9 MNXM1@MNXC3 + 9 MNXM21@MNXC3 + 7 MNXM38@MNXC3 <-- 9 MNXM12@MNXC3 + 8 MNXM2@MNXC3 + 1 MNXM3@MNXC3 + 1 MNXM65309@MNXC3 + 8 MNXM8@MNXC3 + 7 MNXM96415@MNXC3	Rv0468+Rv0859+Rv0860+Rv1323	-999999	0	0	Initializing	0
Initial Reaction		R_UDCPDPS-880		8 MNXM11@MNXC3 + 1 MNXM5043@MNXC3 <-- 1 MNXM34@MNXC3 + 8 MNXM83@MNXC3		-999999	0	0	Initializing	0
Initial Reaction		R_FASPHDCA-668		8 MNXM13@MNXC3 + 8 MNXM2@MNXC3 + 1 MNXM5890@MNXC3 + 16 MNXM5@MNXC3 + 8 MNXM925@MNXC3 <-- 8 MNXM184@MNXC3 + 16 MNXM1@MNXC3 + 1 MNXM6883@MNXC3 + 16 MNXM6@MNXC3		-999999	0	0	Initializing	0
Initial Reaction		R_ADCYRS-751		9 MNXM1@MNXC3 + 4 MNXM7@MNXC3 + 1 MNXM877@MNXC3 + 4 MNXM89557@MNXC3 + 4 MNXM9@MNXC3 <-- 4 MNXM2@MNXC3 + 4 MNXM37@MNXC3 + 4 MNXM3@MNXC3 + 1 MNXM40300@MNXC3	Rv0255c+Rv3713;Rv2848c	-999999	0	0	Initializing	0
Initial Reaction		R48E37591_LR-240		1 BIOMASS@MNXC3 -->		0	999999	0	Initializing	1
Initial Reaction		R_EX_no2_LPAREN_e_RPAREN_-341		1 MNXM107@MNXC2 -->		0	999999	0	Initializing	1
Initial Reaction		R_EX_hdca_LPAREN_e_RPAREN_-83		1 MNXM108@MNXC2 -->		0	999999	0	Initializing	1
Initial Reaction		R_EX_fe2_LPAREN_e_RPAREN_-22		1 MNXM111@MNXC2 -->		0	999999	0	Initializing	1
Initial Reaction		R_EX_pro_L_LPAREN_e_RPAREN_-189		1 MNXM114@MNXC2 -->		0	999999	0	Initializing	1
Initial Reaction		R_EX_ca2_LPAREN_e_RPAREN_-368		1 MNXM128@MNXC2 <==>		-1	999999	0	Initializing	1
Initial Reaction		R_EX_coa_LPAREN_e_RPAREN_-442		1 MNXM12@MNXC2 -->		0	999999	0	Initializing	1
Initial Reaction		R_EX_cit_LPAREN_e_RPAREN_-273		1 MNXM131@MNXC2 <==>		-1	999999	0	Initializing	1
Initial Reaction		R_EX_his_L_LPAREN_e_RPAREN_-465		1 MNXM134@MNXC2 -->		0	999999	0	Initializing	1
Initial Reaction		R_EX_co2_LPAREN_e_RPAREN_-992		1 MNXM13@MNXC2 -->		0	999999	0	Initializing	1
Initial Reaction		R_EX_leu_L_LPAREN_e_RPAREN_-487		1 MNXM140@MNXC2 -->		0	999999	0	Initializing	1
Initial Reaction		R_EX_thr_L_LPAREN_e_RPAREN_-1018		1 MNXM142@MNXC2 -->		0	999999	0	Initializing	1
Initial Reaction		R_EX_ala_B_LPAREN_e_RPAREN_-458		1 MNXM144@MNXC2 -->		0	999999	0	Initializing	1
Initial Reaction		R_EX_asn_L_LPAREN_e_RPAREN_-836		1 MNXM147@MNXC2 -->		0	999999	0	Initializing	1
Initial Reaction		R_EX_ala_D_LPAREN_e_RPAREN_-793		1 MNXM156@MNXC2 -->		0	999999	0	Initializing	1
Initial Reaction		R_EX_meoh_LPAREN_e_RPAREN_-42		1 MNXM157@MNXC2 -->		0	999999	0	Initializing	1
Initial Reaction		R_EX_nh4_LPAREN_e_RPAREN_-358		1 MNXM15@MNXC2 <==>		-1	999999	0	Initializing	1
Initial Reaction		R_EX_crn_LPAREN_e_RPAREN_-651		1 MNXM173@MNXC2 -->		0	999999	0	Initializing	1
Initial Reaction		R_EX_lac_L_LPAREN_e_RPAREN_-966		1 MNXM179@MNXC2 -->		0	999999	0	Initializing	1
Initial Reaction		R_EX_h2_LPAREN_e_RPAREN_-72		1 MNXM195@MNXC2 -->		0	999999	0	Initializing	1
Initial Reaction		R_EX_fe3_LPAREN_e_RPAREN_-551		1 MNXM196@MNXC2 <==>		-1	999999	0	Initializing	1
Initial Reaction		R_EX_tre_LPAREN_e_RPAREN_-71		1 MNXM198@MNXC2 -->		0	999999	0	Initializing	1
Initial Reaction		R_EX_val_L_LPAREN_e_RPAREN_-972		1 MNXM199@MNXC2 -->		0	999999	0	Initializing	1
Initial Reaction		R_EX_h_LPAREN_e_RPAREN_-230		1 MNXM1@MNXC2 <==>		-1	999999	0	Initializing	1
Initial Reaction		R_EX_no3_LPAREN_e_RPAREN_-887		1 MNXM207@MNXC2 -->		0	999999	0	Initializing	1
Initial Reaction		R_EX_etha_LPAREN_e_RPAREN_-283		1 MNXM218@MNXC2 -->		0	999999	0	Initializing	1
Initial Reaction		R_EX_no_LPAREN_e_RPAREN_-861		1 MNXM228@MNXC2 -->		0	999999	0	Initializing	1
Initial Reaction		R_EX_ile_L_LPAREN_e_RPAREN_-959		1 MNXM231@MNXC2 -->		0	999999	0	Initializing	1
Initial Reaction		R_EX_ocdca_LPAREN_e_RPAREN_-727		1 MNXM236@MNXC2 -->		0	999999	0	Initializing	1
Initial Reaction		R_EX_pyr_LPAREN_e_RPAREN_-94		1 MNXM23@MNXC2 -->		0	999999	0	Initializing	1
Initial Reaction		R_EX_rib_D_LPAREN_e_RPAREN_-205		1 MNXM242@MNXC2 -->		0	999999	0	Initializing	1
Initial Reaction		R_EX_succ_LPAREN_e_RPAREN_-721		1 MNXM25@MNXC2 -->		0	999999	0	Initializing	1
Initial Reaction		R_EX_na1_LPAREN_e_RPAREN_-461		1 MNXM27@MNXC2 <==>		-1	999999	0	Initializing	1
Initial Reaction		R_EX_glyb_LPAREN_e_RPAREN_-489		1 MNXM289@MNXC2 -->		0	999999	0	Initializing	1
Initial Reaction		R_EX_co_LPAREN_e_RPAREN_-258		1 MNXM299@MNXC2 <==>		0	0	0	Initializing	1
Initial Reaction		R_EX_gly_LPAREN_e_RPAREN_-323		1 MNXM29@MNXC2 -->		0	999999	0	Initializing	1
Initial Reaction		R_EX_h2o_LPAREN_e_RPAREN_-679		1 MNXM2@MNXC2 <==>		-1	999999	0	Initializing	1
Initial Reaction		R_EX_ttdca_LPAREN_e_RPAREN_-939		1 MNXM314@MNXC2 -->		0	999999	0	Initializing	1
Initial Reaction		R_EX_tsul_LPAREN_e_RPAREN_-161		1 MNXM323@MNXC2 -->		0	999999	0	Initializing	1
Initial Reaction		R_EX_ala_L_LPAREN_e_RPAREN_-293		1 MNXM32@MNXC2 -->		0	999999	0	Initializing	1
Initial Reaction		R_EX_cytd_LPAREN_e_RPAREN_-469		1 MNXM338@MNXC2 -->		0	999999	0	Initializing	1
Initial Reaction		R_EX_ppa_LPAREN_e_RPAREN_-59		1 MNXM356@MNXC2 -->		0	999999	0	Initializing	1
Initial Reaction		R_EX_lcts_LPAREN_e_RPAREN_-413		1 MNXM362@MNXC2 -->		0	999999	0	Initializing	1
Initial Reaction		R_EX_atp_LPAREN_e_RPAREN_-202		1 MNXM3@MNXC2 -->		0	999999	0	Initializing	1
Initial Reaction		R_DM_atp_c-304		1 MNXM3@MNXC3 -->		0	0	0	Initializing	1
Initial Reaction		R_EX_glc_LPAREN_e_RPAREN_-514		1 MNXM41@MNXC2 <==>		-1	999999	0	Initializing	1
Initial Reaction		R_EX_asp_L_LPAREN_e_RPAREN_-792		1 MNXM42@MNXC2 -->		0	999999	0	Initializing	1
Initial Reaction		R_EX_cl_LPAREN_e_RPAREN_-227		1 MNXM43@MNXC2 <==>		-1	999999	0	Initializing	1
Initial Reaction		R_EX_arab_L_LPAREN_e_RPAREN_-795		1 MNXM461@MNXC2 -->		0	999999	0	Initializing	1
Initial Reaction		R_EX_pac_LPAREN_e_RPAREN_-224		1 MNXM497@MNXC2 -->		0	999999	0	Initializing	1
Initial Reaction		R_EX_o2_LPAREN_e_RPAREN_-646		1 MNXM4@MNXC2 <==>		-9.800000e-01	999999	0	Initializing	1
Initial Reaction		R_EX_id3acald_LPAREN_e_RPAREN_-618		1 MNXM518@MNXC2 -->		0	999999	0	Initializing	1
Initial Reaction		R_EX_ser_L_LPAREN_e_RPAREN_-724		1 MNXM53@MNXC2 -->		0	999999	0	Initializing	1
Initial Reaction		R_EX_gthrd_LPAREN_e_RPAREN_-910		1 MNXM57@MNXC2 -->		0	999999	0	Initializing	1
Initial Reaction		R_EX_ppdima_LPAREN_e_RPAREN_-167		1 MNXM5891@MNXC2 -->		0	999999	0	Initializing	1
Initial Reaction		R_EX_so4_LPAREN_e_RPAREN_-248		1 MNXM58@MNXC2 <==>		-1	999999	0	Initializing	1
Initial Reaction		R_EX_skm_LPAREN_e_RPAREN_-728		1 MNXM602@MNXC2 -->		0	999999	0	Initializing	1
Initial Reaction		R_EX_h2co3_LPAREN_e_RPAREN_-121		1 MNXM60@MNXC2 <==>		-999999	999999	0	Initializing	1
Initial Reaction		R_EX_malthp_LPAREN_e_RPAREN_-883		1 MNXM61025@MNXC2 -->		0	999999	0	Initializing	1
Initial Reaction		R_EX_met_L_LPAREN_e_RPAREN_-653		1 MNXM61@MNXC2 -->		0	999999	0	Initializing	1
Initial Reaction		R_EX_cu2_LPAREN_e_RPAREN_-146		1 MNXM632@MNXC2 <==>		-1	999999	0	Initializing	1
Initial Reaction		R_EX_mg2_LPAREN_e_RPAREN_-130		1 MNXM653@MNXC2 -->		0	999999	0	Initializing	1
Initial Reaction		R_EX_glyc3p_LPAREN_e_RPAREN_-718		1 MNXM66@MNXC2 -->		0	999999	0	Initializing	1
Initial Reaction		R_EX_ser_D_LPAREN_e_RPAREN_-199		1 MNXM694@MNXC2 -->		0	999999	0	Initializing	1
Initial Reaction		R_EX_acysbmn_LPAREN_e_RPAREN_-924		1 MNXM7016@MNXC2 -->		0	999999	0	Initializing	1
Initial Reaction		R_EX_arg_L_LPAREN_e_RPAREN_-842		1 MNXM70@MNXC2 -->		0	999999	0	Initializing	1
Initial Reaction		R_EX_cobalt2_LPAREN_e_RPAREN_-701		1 MNXM711@MNXC2 -->		0	999999	0	Initializing	1
Initial Reaction		R_EX_bmn_LPAREN_e_RPAREN_-31		1 MNXM7132@MNXC2 -->		0	999999	0	Initializing	1
Initial Reaction		R_EX_phdca_LPAREN_e_RPAREN_-614		1 MNXM7638@MNXC2 -->		0	999999	0	Initializing	1
Initial Reaction		R_EX_pdima_LPAREN_e_RPAREN_-555		1 MNXM7674@MNXC2 -->		0	999999	0	Initializing	1
Initial Reaction		R_EX_tyr_L_LPAREN_e_RPAREN_-244		1 MNXM76@MNXC2 -->		0	999999	0	Initializing	1
Initial Reaction		R_EX_lys_L_LPAREN_e_RPAREN_-392		1 MNXM78@MNXC2 -->		0	999999	0	Initializing	1
Initial Reaction		R_EX_tartr_L_LPAREN_e_RPAREN_-808		1 MNXM816@MNXC2 -->		0	999999	0	Initializing	1
Initial Reaction		R_EX_glu_L_LPAREN_e_RPAREN_-509		1 MNXM89557@MNXC2 <==>		-1	999999	0	Initializing	1
Initial Reaction		R_EX_h2s_LPAREN_e_RPAREN_-664		1 MNXM89582@MNXC2 -->		0	999999	0	Initializing	1
Initial Reaction		R_EX_gal_LPAREN_e_RPAREN_-363		1 MNXM89602@MNXC2 -->		0	999999	0	Initializing	1
Initial Reaction		R_EX_glyc_LPAREN_e_RPAREN_-556		1 MNXM89612@MNXC2 <==>		-1	999999	0	Initializing	1
Initial Reaction		R_EX_orn_LPAREN_e_RPAREN_-352		1 MNXM89689@MNXC2 -->		0	999999	0	Initializing	1
Initial Reaction		R_EX_malt_LPAREN_e_RPAREN_-208		1 MNXM89735@MNXC2 -->		0	999999	0	Initializing	1
Initial Reaction		R_EX_arab_D_LPAREN_e_RPAREN_-975		1 MNXM90811@MNXC2 -->		0	999999	0	Initializing	1
Initial Reaction		R_EX_xyl_D_LPAREN_e_RPAREN_-850		1 MNXM90941@MNXC2 -->		0	999999	0	Initializing	1
Initial Reaction		R_EX_chol_LPAREN_e_RPAREN_-153		1 MNXM90@MNXC2 -->		0	999999	0	Initializing	1
Initial Reaction		R_EX_fum_LPAREN_e_RPAREN_-464		1 MNXM93@MNXC2 -->		0	999999	0	Initializing	1
Initial Reaction		R_EX_trp_L_LPAREN_e_RPAREN_-389		1 MNXM94@MNXC2 -->		0	999999	0	Initializing	1
Initial Reaction		R_EX_k_LPAREN_e_RPAREN_-919		1 MNXM95@MNXC2 <==>		-1	999999	0	Initializing	1
Initial Reaction		R_EX_phe_L_LPAREN_e_RPAREN_-95		1 MNXM97@MNXC2 -->		0	999999	0	Initializing	1
Initial Reaction		R_EX_mal_L_LPAREN_e_RPAREN_-520		1 MNXM98@MNXC2 -->		0	999999	0	Initializing	1
Initial Reaction		R_EX_pi_LPAREN_e_RPAREN_-312		1 MNXM9@MNXC2 <==>		-1	999999	0	Initializing	1
Initial Reaction		R_biomass_Mtb_9_60atp-444		0.001211 MNXM10580@MNXC3 + 0.000731 MNXM10733@MNXC3 + 0.00179 MNXM107973@MNXC3 + 0.005859 MNXM10889@MNXC3 + 0.235152 MNXM108@MNXC3 + 0.001274 MNXM11348@MNXC3 + 0.243651 MNXM113@MNXC3 + 0.138034 MNXM114@MNXC3 + 0.001498 MNXM11903@MNXC3 + 0.000986 MNXM1242@MNXC3 + 0.001184 MNXM12630@MNXC3 + 0.00581 MNXM12653@MNXC3 + 0.001106 MNXM13010@MNXC3 + 0.0011 MNXM13011@MNXC3 + 0.001104 MNXM13012@MNXC3 + 0.00…		0	999999	0	Initializing	0
Removed	R338-784							2	Similar Species
SpecModified	R338-784	R338-784_SpecAD_ChangedTo_MNXM168		1 DR1P@MNXC3 + 1 MNXM168@MNXC3 <==> 1 DA@MNXC3 + 1 PI@MNXC3	Rv3307	-100000	100000	2	Similar Species	0
Removed	R333-341							2	Similar Species
SpecModified	R333-341	R333-341_SpecAD_ChangedTo_MNXM168		1 MNXM168@MNXC3 + 1 MNXM91@MNXC3 --> 1 MNXM11@MNXC3 + 1 MNXM14@MNXC3	Rv2584c	0	100000	2	Similar Species	0
Removed	R332-272							2	Similar Species
SpecModified	R332-272	R332-272_SpecAD_ChangedTo_MNXM168		1 MNXM168@MNXC3 + 1 MTR1P@MNXC3 <-- 1 5MTA@MNXC3 + 1 PI@MNXC3	Rv0535	-100000	0	2	Similar Species	0
Removed	R340-447							2	Similar Species
SpecModified	R340-447	R340-447_SpecAD_ChangedTo_MNXM168		1 MNXM168@MNXC3 + 1 R1P@MNXC3 <==> 1 ADN@MNXC3 + 1 PI@MNXC3	Rv3307	-100000	100000	2	Similar Species	0
Removed	R3F8B2EAF_RL-183							2	Similar Species
SpecModified	R3F8B2EAF_RL-183	R3F8B2EAF_RL-183_SpecAD_ChangedTo_MNXM168		1 MNXM168@MNXC3 <--		-10000000	0	2	Similar Species	1
Removed	R456-340							2	Similar Species
SpecModified	R456-340	R456-340_SpecADENOSYLCOBINIMIDE_ChangedTo_MNXM856		1 ADENOSYLCOBINAMIDEGDP@MNXC3 + 1 MNXM11@MNXC3 <-- 1 MNXM51@MNXC3 + 1 MNXM856@MNXC3		-100000	0	2	Similar Species	0
Removed	R455-700							2	Similar Species
SpecModified	R455-700	R455-700_SpecADENOSYLCOBINIMIDE_ChangedTo_MNXM856		1 MNXM7@MNXC3 + 1 MNXM856@MNXC3 <-- 1 MNXM3@MNXC3 + 1 MNXM629@MNXC3	Rv0254c	-100000	0	2	Similar Species	0
Removed	R260-450							2	Similar Species
SpecModified	R260-450	R260-450_SpecADN_ChangedTo_MNXM212		1 HCYS@MNXC3 + 1 MNXM212@MNXC3 <-- 1 SAH@MNXC3	Rv3248c	-100000	0	2	Similar Species	0
Removed	R351b-753							2	Similar Species
SpecModified	R351b-753	R351b-753_SpecADN_ChangedTo_MNXM212		1 MNXM212@MNXC3 + 1 MNXM3@MNXC3 <==> 1 MNXM14@MNXC3 + 1 MNXM7@MNXC3	Rv2202c	-100000	100000	2	Similar Species	0
Removed	R344-211							2	Similar Species
SpecModified	R344-211	R344-211_SpecADN_ChangedTo_MNXM212		1 MNXM212@MNXC3 --> 1 INS@MNXC3 + 1 NH3@MNXC3	Rv3313c	0	100000	2	Similar Species	0
Removed	R518C2451_RL-251							2	Similar Species
SpecModified	R518C2451_RL-251	R518C2451_RL-251_SpecADN_ChangedTo_MNXM212		1 MNXM212@MNXC3 <--		-10000000	0	2	Similar Species	1
Removed	R340-447_SpecAD_ChangedTo_MNXM168							2	Similar Species
SpecModified	R340-447_SpecAD_ChangedTo_MNXM168	R340-447_SpecAD_ChangedTo_MNXM168_SpecADN_ChangedTo_MNXM212		1 MNXM168@MNXC3 + 1 R1P@MNXC3 <==> 1 MNXM212@MNXC3 + 1 PI@MNXC3	Rv3307	-100000	100000	2	Similar Species	0
Removed	R209-222							2	Similar Species
SpecModified	R209-222	R209-222_SpecARGSUCC_ChangedTo_MNXM550		1 MNXM11@MNXC3 + 1 MNXM14@MNXC3 + 1 MNXM550@MNXC3 <-- 1 ASP@MNXC3 + 1 CITR@MNXC3 + 1 MNXM3@MNXC3	Rv1658	-100000	0	2	Similar Species	0
Removed	R210-90							2	Similar Species
SpecModified	R210-90	R210-90_SpecARGSUCC_ChangedTo_MNXM550		1 MNXM550@MNXC3 --> 1 MNXM70@MNXC3 + 1 MNXM93@MNXC3	Rv1659	0	100000	2	Similar Species	0
Removed	R928-284							2	Similar Species
SpecModified	R928-284	R928-284_SpecASP_ChangedTo_MNXM42		0.05 ALA@MNXC3 + 0.05 GLU@MNXC3 + 0.05 MNXM114@MNXC3 + 0.05 MNXM134@MNXC3 + 0.05 MNXM140@MNXC3 + 0.05 MNXM142@MNXC3 + 0.05 MNXM147@MNXC3 + 0.05 MNXM199@MNXC3 + 0.05 MNXM231@MNXC3 + 0.05 MNXM29@MNXC3 + 0.05 MNXM37@MNXC3 + 0.05 MNXM42@MNXC3 + 0.05 MNXM53@MNXC3 + 0.05 MNXM55@MNXC3 + 0.05 MNXM61@MNXC3 + 0.05 MNXM70@MNXC3 + 0.05 MNXM76@MNXC3 + 0.05 MNXM78@MNXC3 + 0.05 MNXM94@MNXC3 + 0.05 MNXM97@MNXC3 …		-1	0	2	Similar Species	0
Removed	R225-622							2	Similar Species
SpecModified	R225-622	R225-622_SpecASP_ChangedTo_MNXM42		1 AKG@MNXC3 + 1 MNXM42@MNXC3 <==> 1 GLU@MNXC3 + 1 OA@MNXC3	Rv0337c;Rv3565	-100000	100000	2	Similar Species	0
Removed	R227-774							2	Similar Species
SpecModified	R227-774	R227-774_SpecASP_ChangedTo_MNXM42		1 ASP4P@MNXC3 + 1 MNXM7@MNXC3 <-- 1 MNXM3@MNXC3 + 1 MNXM42@MNXC3	Rv3709c	-100000	0	2	Similar Species	0
Removed	R319-57							2	Similar Species
SpecModified	R319-57	R319-57_SpecASP_ChangedTo_MNXM42		1 CAIR@MNXC3 + 1 MNXM3@MNXC3 + 1 MNXM42@MNXC3 --> 1 MNXM7@MNXC3 + 1 PI@MNXC3 + 1 SAICAR@MNXC3	Rv0780	0	100000	2	Similar Species	0
Removed	R288-795							2	Similar Species
SpecModified	R288-795	R288-795_SpecASP_ChangedTo_MNXM42		1 CAP@MNXC3 + 1 MNXM42@MNXC3 --> 1 CAASP@MNXC3 + 1 PI@MNXC3	Rv1380	0	100000	2	Similar Species	0
Removed	R349-302							2	Similar Species
SpecModified	R349-302	R349-302_SpecASP_ChangedTo_MNXM42		1 MNXM125@MNXC3 + 1 MNXM42@MNXC3 + 1 MNXM51@MNXC3 --> 1 ASUC@MNXC3 + 1 MNXM30@MNXC3 + 1 PI@MNXC3	Rv0357c	0	100000	2	Similar Species	0
Removed	R226-783							2	Similar Species
SpecModified	R226-783	R226-783_SpecASP_ChangedTo_MNXM42		1 MNXM37@MNXC3 + 1 MNXM3@MNXC3 + 1 MNXM42@MNXC3 --> 1 GLU@MNXC3 + 1 MNXM11@MNXC3 + 1 MNXM147@MNXC3 + 1 MNXM14@MNXC3	Rv2201	0	100000	2	Similar Species	0
Removed	R362-311							2	Similar Species
SpecModified	R362-311	R362-311_SpecASP_ChangedTo_MNXM42		1 MNXM42@MNXC3 + 1 MNXM93@MNXC3 --> 1 ISUCC@MNXC3 + 1 SUCC@MNXC3	Rv1595	0	100000	2	Similar Species	0
Removed	R177-735							2	Similar Species
SpecModified	R177-735	R177-735_SpecASP_ChangedTo_MNXM42		1 MNXM42@MNXC3 + 1 NH3@MNXC3 <-- 1 MNXM147@MNXC3	Rv1538c	-100000	0	2	Similar Species	0
Removed	R363-849							2	Similar Species
SpecModified	R363-849	R363-849_SpecASP_ChangedTo_MNXM42		1 MNXM42@MNXC3 + 1 O2@MNXC3 --> 1 H2O2@MNXC3 + 1 ISUCC@MNXC3	Rv1595	0	100000	2	Similar Species	0
Removed	R176-866							2	Similar Species
SpecModified	R176-866	R176-866_SpecASP_ChangedTo_MNXM42		1 MNXM42@MNXC3 --> 1 CO2@MNXC3 + 1 bALA@MNXC3	Rv3601c	0	100000	2	Similar Species	0
Removed	PROT-694							2	Similar Species
SpecModified	PROT-694	PROT-694_SpecASP_ChangedTo_MNXM42		1.324 ALA@MNXC3 + 0.429 GLU@MNXC3 + 0.56 MNXM114@MNXC3 + 0.208 MNXM134@MNXC3 + 0.899 MNXM140@MNXC3 + 0.556 MNXM142@MNXC3 + 0.213 MNXM147@MNXC3 + 0.832 MNXM199@MNXC3 + 0.389 MNXM231@MNXC3 + 0.958 MNXM29@MNXC3 + 0.283 MNXM37@MNXC3 + 40.74 MNXM3@MNXC3 + 0.537 MNXM42@MNXC3 + 0.541 MNXM53@MNXC3 + 0.094 MNXM55@MNXC3 + 0.173 MNXM61@MNXC3 + 0.696 MNXM70@MNXC3 + 0.187 MNXM76@MNXC3 + 0.192 MNXM78@MNXC3 + 0…		0	100000	2	Similar Species	0
Removed	RA32202E4_B-547							2	Similar Species
SpecModified	RA32202E4_B-547	RA32202E4_B-547_SpecASP_ChangedTo_MNXM42		1 MNXM42@MNXC3 <==>		-10000000	10000000	2	Similar Species	1
Removed	R209-222_SpecARGSUCC_ChangedTo_MNXM550							2	Similar Species
SpecModified	R209-222_SpecARGSUCC_ChangedTo_MNXM550	R209-222_SpecARGSUCC_ChangedTo_MNXM550_SpecASP_ChangedTo_MNXM42		1 MNXM11@MNXC3 + 1 MNXM14@MNXC3 + 1 MNXM550@MNXC3 <-- 1 CITR@MNXC3 + 1 MNXM3@MNXC3 + 1 MNXM42@MNXC3	Rv1658	-100000	0	2	Similar Species	0
Removed	R350-193							2	Similar Species
SpecModified	R350-193	R350-193_SpecASUC_ChangedTo_MNXM565		1 MNXM565@MNXC3 <==> 1 MNXM14@MNXC3 + 1 MNXM93@MNXC3	Rv0777	-100000	100000	2	Similar Species	0
Removed	R349-302_SpecASP_ChangedTo_MNXM42							2	Similar Species
SpecModified	R349-302_SpecASP_ChangedTo_MNXM42	R349-302_SpecASP_ChangedTo_MNXM42_SpecASUC_ChangedTo_MNXM565		1 MNXM125@MNXC3 + 1 MNXM42@MNXC3 + 1 MNXM51@MNXC3 --> 1 MNXM30@MNXC3 + 1 MNXM565@MNXC3 + 1 PI@MNXC3	Rv0357c	0	100000	2	Similar Species	0
Removed	R216-397							2	Similar Species
SpecModified	R216-397	R216-397_SpecCO2_ChangedTo_MNXM13		1 ABUT@MNXC3 + 1 MNXM13@MNXC3 <-- 1 OBUT@MNXC3 + 1 PYR@MNXC3	Rv1820;Rv3002c+Rv3470c;Rv3003c;Rv3509c	-100000	0	2	Similar Species	0
Removed	R504-605							2	Similar Species
SpecModified	R504-605	R504-605_SpecCO2_ChangedTo_MNXM13		1 ACACP@MNXC3 + 10 MALACP@MNXC3 + 20 MNXM6@MNXC3 --> 1 DOCOSANOYLACP@MNXC3 + 10 MNXM13@MNXC3 + 20 MNXM5@MNXC3 + 10 MNXM925@MNXC3	Rv2524c	0	100000	2	Similar Species	0
Removed	R505-675							2	Similar Species
SpecModified	R505-675	R505-675_SpecCO2_ChangedTo_MNXM13		1 ACACP@MNXC3 + 11 MALACP@MNXC3 + 22 MNXM6@MNXC3 --> 11 MNXM13@MNXC3 + 22 MNXM5@MNXC3 + 11 MNXM925@MNXC3 + 1 TETRACOSANOYLACP@MNXC3	Rv2524c	0	100000	2	Similar Species	0
Removed	R506-167							2	Similar Species
SpecModified	R506-167	R506-167_SpecCO2_ChangedTo_MNXM13		1 ACACP@MNXC3 + 12 MALACP@MNXC3 + 24 MNXM6@MNXC3 --> 1 HEXACOSANOYLACP@MNXC3 + 12 MNXM13@MNXC3 + 24 MNXM5@MNXC3 + 12 MNXM925@MNXC3	Rv2524c	0	100000	2	Similar Species	0
Removed	R507-756							2	Similar Species
SpecModified	R507-756	R507-756_SpecCO2_ChangedTo_MNXM13		1 ACACP@MNXC3 + 13 MALACP@MNXC3 + 26 MNXM6@MNXC3 --> 13 MNXM13@MNXC3 + 26 MNXM5@MNXC3 + 13 MNXM925@MNXC3 + 1 OCTACOSANOYLACP@MNXC3	Rv2524c	0	100000	2	Similar Species	0
Removed	R497-697							2	Similar Species
SpecModified	R497-697	R497-697_SpecCO2_ChangedTo_MNXM13		1 ACACP@MNXC3 + 2 MALACP@MNXC3 + 4 MNXM6@MNXC3 --> 1 HEXANOYLACP@MNXC3 + 2 MNXM13@MNXC3 + 4 MNXM5@MNXC3 + 2 MNXM925@MNXC3	Rv2524c	0	100000	2	Similar Species	0
Removed	R497b-376							2	Similar Species
SpecModified	R497b-376	R497b-376_SpecCO2_ChangedTo_MNXM13		1 ACACP@MNXC3 + 4 MALACP@MNXC3 + 8 MNXM6@MNXC3 --> 4 MNXM13@MNXC3 + 8 MNXM5@MNXC3 + 4 MNXM925@MNXC3 + 1 OCTANOYLACP@MNXC3	Rv2524c	0	100000	2	Similar Species	0
Removed	R498-688							2	Similar Species
SpecModified	R498-688	R498-688_SpecCO2_ChangedTo_MNXM13		1 ACACP@MNXC3 + 6 MALACP@MNXC3 + 12 MNXM6@MNXC3 --> 6 MNXM13@MNXC3 + 12 MNXM5@MNXC3 + 6 MNXM925@MNXC3 + 1 TETRADECANOYLACP@MNXC3	Rv2524c	0	100000	2	Similar Species	0
Removed	R500-307							2	Similar Species
SpecModified	R500-307	R500-307_SpecCO2_ChangedTo_MNXM13		1 ACACP@MNXC3 + 7 MALACP@MNXC3 + 13 MNXM6@MNXC3 --> 1 9HEXADECENOYLACP@MNXC3 + 7 MNXM13@MNXC3 + 13 MNXM5@MNXC3 + 7 MNXM925@MNXC3	Rv2524c	0	100000	2	Similar Species	0
Removed	R499-719							2	Similar Species
SpecModified	R499-719	R499-719_SpecCO2_ChangedTo_MNXM13		1 ACACP@MNXC3 + 7 MALACP@MNXC3 + 14 MNXM6@MNXC3 --> 1 HEXADECANOYLACP@MNXC3 + 7 MNXM13@MNXC3 + 14 MNXM5@MNXC3 + 7 MNXM925@MNXC3	Rv2524c	0	100000	2	Similar Species	0
Removed	R502-770							2	Similar Species
SpecModified	R502-770	R502-770_SpecCO2_ChangedTo_MNXM13		1 ACACP@MNXC3 + 8 MALACP@MNXC3 + 15 MNXM6@MNXC3 --> 1 9OCTADECENOYLACP@MNXC3 + 8 MNXM13@MNXC3 + 15 MNXM5@MNXC3 + 8 MNXM925@MNXC3	Rv2524c	0	100000	2	Similar Species	0
Removed	R501-819							2	Similar Species
SpecModified	R501-819	R501-819_SpecCO2_ChangedTo_MNXM13		1 ACACP@MNXC3 + 8 MALACP@MNXC3 + 16 MNXM6@MNXC3 --> 8 MNXM13@MNXC3 + 16 MNXM5@MNXC3 + 8 MNXM925@MNXC3 + 1 OCTADECANOYLACP@MNXC3	Rv2524c	0	100000	2	Similar Species	0
Removed	R503-26							2	Similar Species
SpecModified	R503-26	R503-26_SpecCO2_ChangedTo_MNXM13		1 ACACP@MNXC3 + 9 MALACP@MNXC3 + 18 MNXM6@MNXC3 --> 1 EICOSANOYLACP@MNXC3 + 9 MNXM13@MNXC3 + 18 MNXM5@MNXC3 + 9 MNXM925@MNXC3	Rv2524c	0	100000	2	Similar Species	0
Removed	R211-163							2	Similar Species
SpecModified	R211-163	R211-163_SpecCO2_ChangedTo_MNXM13		1 ACLAC@MNXC3 + 1 MNXM13@MNXC3 <-- 2 PYR@MNXC3 + 0.001 THI@MNXC3	Rv3002c+Rv3003c	-100000	0	2	Similar Species	0
Removed	R645-15							2	Similar Species
SpecModified	R645-15	R645-15_SpecCO2_ChangedTo_MNXM13		1 ACYLMAS@MNXC3 + 8 MNXM6@MNXC3 + 4 SMMALONYLCOA@MNXC3 --> 4 COA@MNXC3 + 4 MNXM13@MNXC3 + 8 MNXM5@MNXC3 + 1 MYCOCEROSOYLMAS@MNXC3	Rv2940c	0	100000	2	Similar Species	0
Removed	R52-144							2	Similar Species
[truncated: 4,611 more rows]
