# Supplementary material for: Efficient Reconstruction of Predictive Consensus Metabolic Network Models
Source: PLoS Comput Biol. 2016 Aug 26;12(8):e1005085. doi: 10.1371/journal.pcbi.1005085 (PMC5001716; doi:10.1371/journal.pcbi.1005085)
Supplement: S1 Dataset — This file contains the original models, the input models, the BCMs, and the RCMs for COMMGEN as well as an overview of the changes made between original and input models. (ZIP) [file pcbi.1005085.s001.zip › S4-Models/ACM/Mtuberculosis/ACM_GSMN_TB_in_vivo_COMMGEN/TrackSpec.tsv]

Relation	OldSpecID	OldSpecName	NewSpecID	NewSpecID	Comment	ChemForm	mass	charge	refs	Phase	Tool
Initial			13PDG	13PDG				0		0	Initializing
Initial			1AMINOPROPAN2OL	1__AMINO__PROPAN__2__OL				0		0	Initializing
Initial			2A3KB	2A3KB				0		0	Initializing
Initial			2MBECOA	2MBECOA				0		0	Initializing
Initial			2MBUTCOA	2MBUTCOA				0		0	Initializing
Initial			2MBUTLIPO	2MBUTLIPO				0		0	Initializing
Initial			2METHYLCISACONITATE	2METHYLCISACONITATE				0		0	Initializing
Initial			2METHYLCITRATE	2METHYLCITRATE				0		0	Initializing
Initial			2PCDPMDE	2PCDPMDE				0		0	Initializing
Initial			2PG	2PG				0		0	Initializing
Initial			2PHOSPHOLLACTATE	2__PHOSPHO__L__LACTATE				0		0	Initializing
Initial			3DDAH7P	3DDAH7P				0		0	Initializing
Initial			3MBECOA	3MBECOA				0		0	Initializing
Initial			3MBUTCOA	3MBUTCOA				0		0	Initializing
Initial			3MBUTLIPO	3MBUTLIPO				0		0	Initializing
Initial			3PG	3PG				0		0	Initializing
Initial			3PSER	3PSER				0		0	Initializing
Initial			3PSME	3PSME				0		0	Initializing
Initial			4HPP	4HPP				0		0	Initializing
Initial			4PPNCYS	4PPNCYS				0		0	Initializing
Initial			4PPNTE	4PPNTE				0		0	Initializing
Initial			4PPNTO	4PPNTO				0		0	Initializing
Initial			5AMINOLEVULINATE	5__AMINO__LEVULINATE				0		0	Initializing
Initial			5MTA	5MTA				0		0	Initializing
Initial			78DIAMINONONANOATE	7__8__DIAMINONONANOATE				0		0	Initializing
Initial			8AMINO7OXONONANOATE	8__AMINO7__OXONONANOATE				0		0	Initializing
Initial			9HEXADECENOATE	9__HEXADECENOATE				0		0	Initializing
Initial			9HEXADECENOYLACP	9__HEXADECENOYL__ACP				0		0	Initializing
Initial			9HEXADECENOYLCOA	9__HEXADECENOYL__COA				0		0	Initializing
Initial			9OCTADECENOATE	9__OCTADECENOATE				0		0	Initializing
Initial			9OCTADECENOYLACP	9__OCTADECENOYL__ACP				0		0	Initializing
Initial			9OCTADECENOYLCOA	9__OCTADECENOYL__COA				0		0	Initializing
Initial			A160GL3P	A160GL3P				0		0	Initializing
Initial			A6RP	A6RP				0		0	Initializing
Initial			A6RP5P	A6RP5P				0		0	Initializing
Initial			A6RP5P2	A6RP5P2				0		0	Initializing
Initial			AACCOA	AACCOA				0		0	Initializing
Initial			ABUT	ABUT				0		0	Initializing
Initial			AC	AC				0		0	Initializing
Initial			AC1PIM1	AC1PIM1				0		0	Initializing
Initial			AC1PIM2	AC1PIM2				0		0	Initializing
Initial			AC1PIM3	AC1PIM3				0		0	Initializing
Initial			AC2PIM1	AC2PIM1				0		0	Initializing
Initial			AC2PIM2	AC2PIM2				0		0	Initializing
Initial			AC2PIM3	AC2PIM3				0		0	Initializing
Initial			AC3PIM1	AC3PIM1				0		0	Initializing
Initial			AC3PIM2	AC3PIM2				0		0	Initializing
Initial			AC3PIM3	AC3PIM3				0		0	Initializing
Initial			AC3PIM4	AC3PIM4				0		0	Initializing
Initial			AC3PIM5	AC3PIM5				0		0	Initializing
Initial			AC4PIM1	AC4PIM1				0		0	Initializing
Initial			AC4PIM2	AC4PIM2				0		0	Initializing
Initial			AC4PIM3	AC4PIM3				0		0	Initializing
Initial			AC4PIM5	AC4PIM5				0		0	Initializing
Initial			AC4PIM6	AC4PIM6				0		0	Initializing
Initial			AC4PIM7	AC4PIM7				0		0	Initializing
Initial			ACACP	ACACP				0		0	Initializing
Initial			ACAL	ACAL				0		0	Initializing
Initial			ACETYLP	ACETYLP				0		0	Initializing
Initial			ACLAC	ACLAC				0		0	Initializing
Initial			ACRCOA	ACRCOA				0		0	Initializing
Initial			ACTAC	ACTAC				0		0	Initializing
Initial			ACYLMAS	ACYL__MAS				0		0	Initializing
Initial			ACYLTRESCOA	ACYL__TRE__S__COA				0		0	Initializing
Initial			AD	AD				0		0	Initializing
Initial			ADCHOR	ADCHOR				0		0	Initializing
Initial			ADENOSYLCOBINAMIDEGDP	ADENOSYLCOBINAMIDE__GDP				0		0	Initializing
Initial			ADENOSYLCOBINIMIDE	ADENOSYLCOBINIMIDE__P				0		0	Initializing
Initial			ADENOSYLCOBRATE	ADENOSYL__COBRATE				0		0	Initializing
Initial			ADENOSYLCOBRINICACIDACDIAMIDE	ADENOSYL__COBRINICACID__A__C__DIAMIDE				0		0	Initializing
Initial			ADLIPO	ADLIPO				0		0	Initializing
Initial			ADN	ADN				0		0	Initializing
Initial			AGL3P	AGL3P				0		0	Initializing
Initial			AHHMD	AHHMD				0		0	Initializing
Initial			AHHMP	AHHMP				0		0	Initializing
Initial			AHMMP	AHMMP				0		0	Initializing
Initial			AHTD	AHTD				0		0	Initializing
Initial			AIR	AIR				0		0	Initializing
Initial			AKG	AKG				0		0	Initializing
Initial			AKP	AKP				0		0	Initializing
Initial			ALA	ALA				0		0	Initializing
Initial			ALAALA	ALAALA				0		0	Initializing
Initial			AMINOACETONE	AMINOACETONE				0		0	Initializing
Initial			AMPMP	AMPMP				0		0	Initializing
Initial			AN	AN				0		0	Initializing
Initial			APOLIPO	APO__LIPO				0		0	Initializing
Initial			ARA1GALACTANDPP	ARA__1__GALACTANDPP				0		0	Initializing
Initial			ARABINOGALACTANDPP	ARABINOGALACTANDPP				0		0	Initializing
Initial			ARABINOGALACTANPEPTIDOGLYCAN	ARABINOGALACTAN_PEPTIDOGLYCAN				0		0	Initializing
Initial			ARAFDPP	ARAFDPP				0		0	Initializing
Initial			ARGSUCC	ARGSUCC				0		0	Initializing
Initial			ASER	ASER				0		0	Initializing
Initial			ASP	ASP				0		0	Initializing
Initial			ASP4P	ASP4P				0		0	Initializing
Initial			ASPSA	ASPSA				0		0	Initializing
Initial			ASUC	ASUC				0		0	Initializing
Initial			BETAKETOC22ACYLACP	BETA__KETO__C22__ACYL__ACP				0		0	Initializing
Initial			BIOMASS	Biomass					BIOMASS;Biomass;biomass;seed:cpd11416	0	Initializing
Initial			BIOTINBCCP	BIOTIN__BCCP				0		0	Initializing
Initial			BIOTINCO2	BIOTIN__CO2				0		0	Initializing
Initial			BSA	BSA				0		0	Initializing
Initial			BUTANOYLCOA	BUTANOYL__COA				0		0	Initializing
Initial			C783OXYMYCOLATEENZ	C78__3__OXY__MYCOLATE__ENZ				0		0	Initializing
Initial			C78MYCOLATEENZ	C78MYCOLATE__ENZ				0		0	Initializing
Initial			C78MYCOLATEPP	C78MYCOLATE__PP				0		0	Initializing
Initial			CAASP	CAASP				0		0	Initializing
Initial			CADA	CADA				0		0	Initializing
Initial			CAIR	CAIR				0		0	Initializing
Initial			CAP	CAP				0		0	Initializing
Initial			CBHCAP	CBHCAP				0		0	Initializing
Initial			CDPDAGTBA	CDPDAG__TBA				0		0	Initializing
Initial			CDPDG	CDPDG				0		0	Initializing
Initial			CDPMDE	CDPMDE				0		0	Initializing
Initial			CELB	CELB				0		0	Initializing
Initial			CHOR	CHOR				0		0	Initializing
Initial			CISACONITATE	CISACONITATE				0		0	Initializing
Initial			CISDELTA13ENOYLC32ACYLACP	CIS__DELTA__13__ENOYL__C32__ACYL__ACP				0		0	Initializing
Initial			CISDELTA19ENOYLC38ACYLACP	CIS__DELTA__19__ENOYL__C38__ACYL__ACP				0		0	Initializing
Initial			CISDELTA21931ENOYLC50ACYLACP	CIS__DELTA__2__19__31__ENOYL__C50__ACYL__ACP				0		0	Initializing
Initial			CISDELTA21937ENOYLC56ACYLACP	CIS__DELTA__2__19__37__ENOYL__C56__ACYL__ACP				0		0	Initializing
Initial			CISDELTA2315ENOYLC34ACYLACP	CIS__DELTA__2__3__15__ENOYL__C34__ACYL__ACP				0		0	Initializing
Initial			CISDELTA2321ENOYLC40ACYLACP	CIS__DELTA__2__3__21__ENOYL__C40__ACYL__ACP				0		0	Initializing
Initial			CISDELTA37ENOYLDIMETHYHYDROXYC56ACYLACP	CIS__DELTA__37__ENOYL__DIMETHY__HYDROXY__C56__ACYL__ACP				0		0	Initializing
Initial			CISDELTA37ENOYLMETHYHYDROXYC56ACYLACP	CIS__DELTA__37__ENOYL__METHY__HYDROXY__C56__ACYL__ACP				0		0	Initializing
Initial			CISDELTA3DODECANOYLCOA	CIS__DELTA__3__DODECANOYL__COA				0		0	Initializing
Initial			CISDELTA3ENOYLC22ACYLACP	CIS__DELTA__3__ENOYL__C22__ACYL__ACP				0		0	Initializing
Initial			CISDELTA5TETRADECANOYLCOA	CIS__DELTA__5__TETRADECANOYL__COA				0		0	Initializing
Initial			CISKETOMEROACYLACP	CIS__KETO__MEROACYL__ACP				0		0	Initializing
Initial			CISMETHOXYMEROACYLACP	CIS__METHOXY__MEROACYL__ACP				0		0	Initializing
Initial			CITR	CITR				0		0	Initializing
Initial			CL	CL				0		0	Initializing
Initial			CO2	CO2				0		0	Initializing
Initial			COA	COA				0		0	Initializing
Initial			COB	COB__I				0		0	Initializing
Initial			COBII	COB__II				0		0	Initializing
Initial			COBIII	COB__III				0		0	Initializing
Initial			COBIIRINICACIDACDIAMIDE	COB__II__RINICACID__A__C__DIAMIDE				0		0	Initializing
Initial			COBIRINICACIDACDIAMIDE	COB__I__RINICACID__A__C__DIAMIDE				0		0	Initializing
Initial			COII	CO__II				0		0	Initializing
Initial			COPROPORPHYRINOGENIII	COPROPORPHYRINOGEN__III				0		0	Initializing
Initial			CPAD5P	CPAD5P				0		0	Initializing
Initial			CYCLOPROPYLMEROACYLACP	CYCLOPROPYL__MEROACYL__ACP				0		0	Initializing
Initial			CYSNGINS	CYS__NG__INS				0		0	Initializing
Initial			D3HYDROXYC22ACYLACP	D__3__HYDROXY__C22__ACYL__ACP				0		0	Initializing
Initial			D6PGC	D6PGC				0		0	Initializing
Initial			D6PGL	D6PGL				0		0	Initializing
Initial			D6RP5P	D6RP5P				0		0	Initializing
Initial			D8RL	D8RL				0		0	Initializing
Initial			DA	DA				0		0	Initializing
Initial			DAG	DAG				0		0	Initializing
Initial			DALA	DALA				0		0	Initializing
Initial			DAPIM	DAPIM				0		0	Initializing
Initial			DB4P	DB4P				0		0	Initializing
Initial			DC	DC				0		0	Initializing
Initial			DECANOATE	DECANOATE				0		0	Initializing
Initial			DECANOYLCOA	DECANOYL__COA				0		0	Initializing
Initial			DGLU	DGLU				0		0	Initializing
Initial			DGLYCERATE	DGLYCERATE				0		0	Initializing
Initial			DHAP	DHAP				0		0	Initializing
Initial			DHF	DHF				0		0	Initializing
Initial			DHLIPOYLPROTEIN	DHLIPOYLPROTEIN				0		0	Initializing
Initial			DHMVA	DHMVA				0		0	Initializing
Initial			DHN	DHN				0		0	Initializing
Initial			DHP	DHP				0		0	Initializing
Initial			DHPT	DHPT				0		0	Initializing
Initial			DHSK	DHSK				0		0	Initializing
Initial			DIACYLTREHALOSE	DIACYLTREHALOSE				0		0	Initializing
Initial			DICYTO	DIM__CYTO				0		0	Initializing
Initial			DIHYDRODIPICOLINATE	DIHYDRODIPICOLINATE				0		0	Initializing
Initial			DIHYDROXYMETHYLPENTANOATE	DIHYDROXYMETHYLPENTANOATE				0		0	Initializing
Initial			DIM	DIM				0		0	Initializing
Initial			DIMGP	DIMGP				0		0	Initializing
Initial			DIN	DIN				0		0	Initializing
Initial			DLIPO	DLIPO				0		0	Initializing
Initial			DMK	DMK				0		0	Initializing
Initial			DMPP	DMPP				0		0	Initializing
Initial			DNA	DNA				0		0	Initializing
Initial			DOCOSANOYLACP	DOCOSANOYL__ACP				0		0	Initializing
Initial			DOCOSANOYLCOA	DOCOSANOYL__COA				0		0	Initializing
Initial			DODECANOYLCOA	DODECANOYL__COA						0	Initializing
Initial			DOROA	DOROA				0		0	Initializing
Initial			DPCOA	DPCOA				0		0	Initializing
Initial			DPP	DPP				0		0	Initializing
Initial			DPPPR	DPPPR				0		0	Initializing
Initial			DPPR	DPPR				0		0	Initializing
Initial			DQT	DQT				0		0	Initializing
Initial			DR1P	DR1P				0		0	Initializing
Initial			DR5P	DR5P				0		0	Initializing
Initial			DT	DT				0		0	Initializing
Initial			DTDP	DTDP				0		0	Initializing
Initial			DTDP4DH6DGLC	DTDP4DH6DGLC				0		0	Initializing
Initial			DTDP4DH6DMAN	DTDP4DH6DMAN				0		0	Initializing
Initial			DTDPGLC	DTDPGLC				0		0	Initializing
Initial			DTDPRHAM	DTDPRHAM				0		0	Initializing
Initial			DTMP	DTMP				0		0	Initializing
Initial			DTTP	DTTP				0		0	Initializing
Initial			DU	DU				0		0	Initializing
Initial			DX5P	DX5P				0		0	Initializing
Initial			E4P	E4P				0		0	Initializing
Initial			EICOSANOATE	EICOSANOATE				0		0	Initializing
Initial			EICOSANOYLACP	EICOSANOYL__ACP				0		0	Initializing
Initial			EICOSANOYLCOA	EICOSANOYL__COA				0		0	Initializing
Initial			ELECTROPHILE	ELECTROPHILE__X				0		0	Initializing
Initial			ETH	ETH				0		0	Initializing
Initial			F1P	F1P				0		0	Initializing
Initial			F420	F420				0		0	Initializing
Initial			F6P	F6P				0		0	Initializing
Initial			FDP	FDP				0		0	Initializing
Initial			FE2	FE2				0		0	Initializing
Initial			FE3	FE3				0		0	Initializing
Initial			FERI	FERI				0		0	Initializing
Initial			FERO	FERO				0		0	Initializing
Initial			FGAM	FGAM				0		0	Initializing
Initial			FGAR	FGAR				0		0	Initializing
Initial			FO	FO				0		0	Initializing
Initial			FOR	FOR				0		0	Initializing
Initial			FPP	FPP				0		0	Initializing
Initial			FTHF	FTHF				0		0	Initializing
Initial			FUACAC	FUACAC				0		0	Initializing
Initial			G1P	G1P				0		0	Initializing
Initial			G6P	G6P				0		0	Initializing
Initial			GA1P	GA1P				0		0	Initializing
Initial			GA6P	GA6P				0		0	Initializing
Initial			GABA	GABA				0		0	Initializing
Initial			GAL1P	GAL1P				0		0	Initializing
Initial			GALACTANDPP	GALACTANDPP				0		0	Initializing
Initial			GAR	GAR				0		0	Initializing
Initial			GDPDHDOGAL	GDPDHDOGAL				0		0	Initializing
Initial			GDPDHDOMAN	GDPDHDOMAN				0		0	Initializing
Initial			GDPFUC	GDPFUC				0		0	Initializing
Initial			GDPMAN	GDPMAN				0		0	Initializing
Initial			GGPP	GGPP				0		0	Initializing
Initial			GL	GL						0	Initializing
Initial			GL3P	GL3P				0		0	Initializing
Initial			GLAC	GLAC				0		0	Initializing
Initial			GLAL	GLAL				0		0	Initializing
Initial			GLU	GLU				0		0	Initializing
Initial			GLU1SEMIALD	GLU1SEMIALD				0		0	Initializing
Initial			GLUC	GLUC				0		0	Initializing
Initial			GLUCAN	GLUCAN				0		0	Initializing
Initial			GLUGSAL	GLUGSAL				0		0	Initializing
Initial			GLUP	GLUP				0		0	Initializing
Initial			GLX	GLX						0	Initializing
Initial			GLYCOLATE	GLYCOLATE				0		0	Initializing
Initial			GN	GN				0		0	Initializing
Initial			GPP	GPP				0		0	Initializing
Initial			GSN	GSN				0		0	Initializing
Initial			H	H				0		0	Initializing
Initial			H2O2	H2O2				0		0	Initializing
Initial			H2S	H2S				0		0	Initializing
Initial			H2X	H2X				0		0	Initializing
Initial			HBA	HBA				0		0	Initializing
Initial			HCYS	HCYS				0		0	Initializing
Initial			HEMEFE2	HEME__FE2				0		0	Initializing
Initial			HEMEFE3	HEME__FE3				0		0	Initializing
Initial			HEMT	HEMT				0		0	Initializing
Initial			HEPPP	HEPPP				0		0	Initializing
Initial			HEPTADECANOATE	HEPTADECANOATE				0		0	Initializing
Initial			HEPTADECANOYLACP	HEPTADECANOYL__ACP				0		0	Initializing
Initial			HEPTADECANOYLCOA	HEPTADECANOYL__COA				0		0	Initializing
Initial			HEPTANOYLCOA	HEPTANOYL__COA				0		0	Initializing
Initial			HEXACOSANOATE	HEXACOSANOATE				0		0	Initializing
Initial			HEXACOSANOYLACP	HEXACOSANOYL__ACP				0		0	Initializing
Initial			HEXACOSANOYLCOA	HEXACOSANOYL__COA				0		0	Initializing
Initial			HEXACOSANOYLCOACO2	HEXACOSANOYL__COA__CO2				0		0	Initializing
Initial			HEXADECANOATE	HEXADECANOATE				0		0	Initializing
Initial			HEXADECANOYLACP	HEXADECANOYL__ACP				0		0	Initializing
Initial			HEXADECANOYLCOA	HEXADECANOYL__COA				0		0	Initializing
Initial			HEXADECANOYLMAS	HEXADECANOYL__MAS				0		0	Initializing
Initial			HEXANOYLACP	HEXANOYL__ACP				0		0	Initializing
Initial			HEXANOYLCOA	HEXANOYL__COA				0		0	Initializing
Initial			HIBUT	HIBUT				0		0	Initializing
Initial			HIBUTCOA	HIBUTCOA				0		0	Initializing
Initial			HISOL	HISOL				0		0	Initializing
Initial			HISOLP	HISOLP				0		0	Initializing
Initial			HMB4PP	HMB4PP				0		0	Initializing
Initial			HMBUTCOA	HMBUTCOA				0		0	Initializing
Initial			HMGLUTCOA	HMGLUTCOA				0		0	Initializing
Initial			HOMOGEN	HOMOGEN				0		0	Initializing
Initial			HPPP	HPPP				0		0	Initializing
Initial			HSER	HSER				0		0	Initializing
Initial			HYDROGENOBYRINATE	HYDROGENOBYRINATE				0		0	Initializing
Initial			HYDROGENOBYRINATEACDIAMIDE	HYDROGENOBYRINATE__A__C__DIAMIDE				0		0	Initializing
Initial			HYDROXYAKG	HYDROXYAKG				0		0	Initializing
Initial			HYDROXYGLU	HYDROXYGLU				0		0	Initializing
Initial			HYDROXYPHTHIOCERANOYLCOA	HYDROXYPHTHIOCERANOYL__COA				0		0	Initializing
Initial			HYXN	HYXN				0		0	Initializing
Initial			IBUTCOA	IBUTCOA				0		0	Initializing
Initial			IBUTLIPO	IBUTLIPO				0		0	Initializing
Initial			ICHOR	ICHOR				0		0	Initializing
Initial			ICIT	ICIT				0		0	Initializing
Initial			IGP	IGP				0		0	Initializing
Initial			IMACP	IMACP				0		0	Initializing
Initial			INS	INS				0		0	Initializing
Initial			IP	IP				0		0	Initializing
Initial			IPP	IPP				0		0	Initializing
Initial			IPPMAL	IPPMAL				0		0	Initializing
Initial			ISUCC	ISUCC				0		0	Initializing
Initial			LAC	LAC				0		0	Initializing
Initial			LAM	LAM				0		0	Initializing
Initial			LIPID1	LIPID1				0		0	Initializing
Initial			LIPID2	LIPID2				0		0	Initializing
Initial			LIPID2AMIDATED	LIPID2__AMIDATED				0		0	Initializing
Initial			LIPO	LIPO				0		0	Initializing
Initial			LIPOYLPROTEIN	LIPOYLPROTEIN				0		0	Initializing
Initial			LLAC	LLAC				0		0	Initializing
Initial			LLCT	LLCT				0		0	Initializing
Initial			LM	LM				0		0	Initializing
Initial			LPPG	LPPG				0		0	Initializing
Initial			MAACCOA	MAACCOA				0		0	Initializing
Initial			MACAC	MACAC				0		0	Initializing
Initial			MACRCOA	MACRCOA				0		0	Initializing
Initial			MAG	MAG				0		0	Initializing
Initial			MAHMPPP	MAHMPPP				0		0	Initializing
Initial			MALACP	MALACP				0		0	Initializing
Initial			MALCOA	MALCOA				0		0	Initializing
Initial			MAN	MAN				0		0	Initializing
Initial			MAN1P	MAN1P				0		0	Initializing
Initial			MAN6P	MAN6P				0		0	Initializing
Initial			MAPC	MAPC				0		0	Initializing
Initial			MAS	MAS				0		0	Initializing
Initial			MBT	MBT				0		0	Initializing
Initial			MBTASAL	MBTA__SAL				0		0	Initializing
Initial			MBTBSER	MBTB__SER				0		0	Initializing
Initial			MBTCDHBA	MBTCD__HBA				0		0	Initializing
Initial			MBTELYS	MBTE__LYS				0		0	Initializing
Initial			MBTFLYS	MBTF__LYS				0		0	Initializing
Initial			MBTHOLO	MBT__HOLO				0		0	Initializing
Initial			MBTSEC	MBTSEC				0		0	Initializing
Initial			MBTWALL	MBTWALL				0		0	Initializing
Initial			MDAPIM	MDAPIM				0		0	Initializing
Initial			MDE4P	MDE4P				0		0	Initializing
Initial			MDECPP	MDECPP				0		0	Initializing
Initial			MEROACYLAMP	MEROACYL__AMP				0		0	Initializing
Initial			METHF	METHF				0		0	Initializing
Initial			METHYLISOCITRATE	METHYLISOCITRATE				0		0	Initializing
Initial			METHYMALONATE	METHYMALONATE				0		0	Initializing
Initial			METTHF	METTHF				0		0	Initializing
Initial			MGLUTCOA	MGLUTCOA				0		0	Initializing
Initial			MI	MI				0		0	Initializing
Initial			MK	MK				0		0	Initializing
Initial			MKH2	MKH2				0		0	Initializing
Initial			MLT	MLT				0		0	Initializing
Initial			MNXM1	H(+)		H	1.008	1	bigg:h;biopath:Proton;bnice:C3;brenda:BG79440;cas:12408-02-5;chebi:15378;chebi:24636;chemspider:1010;ec:1.1.1.1;ec:1.1.1.10;ec:1.1.1.101;ec:1.1.1.102;ec:1.1.1.103;ec:1.1.1.104;ec:1.1.1.106;ec:1.1.1.107;ec:1.1.1.108;ec:1.1.1.11;ec:1.1.1.110;ec:1.1.1.111;ec:1.1.1.112;ec:1.1.1.113;ec:1.1.1.114;ec:1.1.1.115;ec:1.1.1.116;ec:1.1.1.117;ec:1.1.1.118;ec:1.1.1.119;ec:1.1.1.12;ec:1.1.1.120;ec:1.1.1.123;ec:1…	0	Initializing
Initial			MNXM10	NADH(2-)		C21H27N7O14P2	663.425	-2	3dmet:B01127;beilstein:3869564;beilstein:79324;bigg:nadh;biopath:NADH;bnice:C1;brenda:BG11384;cas:58-68-4;cas:606-68-8;chebi:16908;chebi:57945;chemspider:10239197;chemspider:388299;chemspider:903;come:MOL000027;drugbank:DB00157;ec:1.1.1.1;ec:1.1.1.103;ec:1.1.1.104;ec:1.1.1.106;ec:1.1.1.107;ec:1.1.1.108;ec:1.1.1.11;ec:1.1.1.110;ec:1.1.1.111;ec:1.1.1.112;ec:1.1.1.114;ec:1.1.1.116;ec:1.1.1.117;ec:1.…	0	Initializing
Initial			MNXM100	geranyl diphosphate		C10H17O7P2	311.185	-3	3dmet:B00091;beilstein:1915690;beilstein:4549979;bigg:grdp;biopath:Geranyl_diphosphate;brenda:BG1817;cas:763-10-0;chebi:17211;chebi:58057;chemspider:14211068;chemspider:393471;drugbank:DB02552;ec:2.1.1.255;ec:2.1.1.n6;ec:2.5.1.1;ec:2.5.1.10;ec:2.5.1.102;ec:2.5.1.68;ec:2.5.1.84;ec:2.5.1.93;ec:3.1.7.11;ec:4.2.3.10;ec:4.2.3.105;ec:4.2.3.106;ec:4.2.3.107;ec:4.2.3.108;ec:4.2.3.109;ec:4.2.3.11;ec:4.2.3…	0	Initializing
Initial			MNXM1010	(S)-2-hydroxy-2-ethyl-3-oxobutanoate		C6H9O4	145.133	-1	3dmet:B01948;beilstein:3604112;bigg:2ahbut;biopath:(S)-2-Aceto-2-hydroxybutanoate;brenda:BG29188;chebi:27681;chebi:49256;chemspider:389708;ec:1.1.1.86;ec:2.2.1.6;ec:5.4.99.3;foodb:FDB024147;hmdb:HMDB06900;kegg:C06006;lipidmaps:LMFA01050383;metacyc:CPD-15103;nikkaji:J372.593F;nugowiki:6025;pubchem:440875;pubchem:8279;pubchem:85291311;upa:UPC06006	0	Initializing
Initial			MNXM1020	dethiobiotin(1-)		C10H17N2O3	213.254	-1	3dmet:B04822;beilstein:177518;beilstein:84958;beilstein:958698;beilstein:958699;bigg:dtbt;brenda:BG65888;cas:533-48-2;chebi:16691;chebi:36998;chebi:37000;chebi:42280;chebi:57861;chemspider:392787;ec:2.8.1.6;ec:6.3.3.3;foodb:FDB023201;het:DTB;hmdb:HMDB03581;kegg:C01909;knapsack:C00000757;metacyc:DETHIOBIOTIN;metlin:3351;nikkaji:J9.406D;nugowiki:3162;pubchem:25244917;pubchem:445027;pubchem:5017;see…	0	Initializing
Initial			MNXM1022	hydrogenobyrinic acid a,c-diamide(4-)		C45H60N6O12	876.991	-2	3dmet:B05208;beilstein:5227717;bigg:hgbam;brenda:BG33969;chebi:27914;chebi:58536;ec:6.3.5.9;ec:6.6.1.2;kegg:C06503;metacyc:CPD-688;nikkaji:J2.762.431F;pubchem:25244717;pubchem:8734;seed:cpd03913;upa:UPC06503	0	Initializing
Initial			MNXM1024	lipoamide		C8H15NOS2	205.341	0	beilstein:122470;bigg:lpam;brenda:BG26072;cas:940-69-2;cas:None;chebi:17460;chemspider:5360246;chemspider:840;drugbank:DB00166;foodb:FDB022340;gmelin:1126642;hmdb:HMDB00962;kegg:C00248;ligandbox:D00048;lipidmaps:LMFA08010006;metacyc:LIPOAMIDE;metlin:3372;nikkaji:J25.390A;nugowiki:866;pubchem:3547;pubchem:6992093;pubchem:7847116;pubchem:85291984;pubchem:863;seed:cpd00213;upa:UPC00248	0	Initializing
Initial			MNXM1043	caprate		C10H19O2	171.257	-1	3dmet:B01466;beilstein:1754556;beilstein:3538146;bigg:dca;brenda:BG1795;cas:334-48-5;chebi:27689;chebi:30813;chemspider:2863;chemspider:3866366;drugbank:DB03600;foodb:FDB012027;gmelin:330643;gmelin:69184;het:DKA;hmdb:HMDB00511;kegg:C01571;knapsack:C00001213;lipid:LMFA01010010;lipidbank:DFA0010;lipidmaps:LMFA01010010;metacyc:CPD-3617;metlin:336;nikkaji:J2.575E;nugowiki:430;pdb-ccd:DKA;pdbechem:DKA…	0	Initializing
Initial			MNXM105	beta-D-glucose		C6H12O6	180.156	0	3dmet:B01193;beilstein:1281607;brenda:BG22343;cas:492-61-5;cas:50-99-7;chebi:15903;chemspider:18802415;chemspider:58238;drugbank:DB02379;ec:1.1.1.47;ec:1.1.3.4;ec:1.1.3.5;ec:2.3.1.213;ec:3.2.1.175;ec:3.2.1.28;ec:4.3.3.5;ec:5.1.3.3;foodb:FDB011824;gmelin:648637;het:BGC;hmdb:HMDB00516;kegg:C00221;metacyc:GLC;metlin:3755;nikkaji:J44.213E;nugowiki:435;pdb-ccd:BGC;pdbechem:BGC;pubchem:3521;pubchem:646…	0	Initializing
Initial			MNXM105630	sulfite		O3S	80.063	-2	37;3dmet:B00024;bigg:so3;biopath:Hydrogen_sulfite;biopath:Sulfite;brenda:BG28704;brenda:BG91992;brenda:BG93037;cas:14265-45-3;cas:15181-46-1;cas:7782-99-2;chebi:17137;chebi:17359;chebi:48854;chemspider:10605811;chemspider:1068;chemspider:1069;chemspider:94559;ec:1.13.11.18;ec:1.13.11.55;ec:1.14.11.17;ec:1.14.12.8;ec:1.14.13.111;ec:1.14.14.6;ec:1.8.1.2;ec:1.8.3.1;ec:1.8.4.10;ec:1.8.4.8;ec:1.8.4.9;…	0	Initializing
Initial			MNXM10580	acyl phosphatidylinositol mannoside tetra-mannose (tuberculosis)		C84H154O34P	1739.075	-1	bigg:Ac1PIM4;seed:cpd15918	0	Initializing
Initial			MNXM1062	2-acetamido-5-oxopentanoate		C7H10NO4	172.159	-1	3dmet:B00264;bigg:acg5sa;biopath:N-Acetyl-L-glutamate_5-semialdehyde;brenda:BG24033;cas:13074-21-0;cas:None;chebi:16319;chebi:29123;chemspider:167387;chemspider:5256773;ec:1.2.1.38;ec:2.6.1.11;foodb:FDB023938;hmdb:HMDB06488;kegg:C01250;metacyc:CPD-469;nikkaji:J37.498I;nugowiki:5613;pubchem:192878;pubchem:4470;pubchem:6857435;seed:cpd00918;upa:UPC01250	0	Initializing
Initial			MNXM1063	2-deoxy-D-ribose 1-phosphate		C5H9O7P	212.095	-2	3dmet:B04713;beilstein:1285902;bigg:2dr1p;biopath:2-prime-Deoxyribose_1-phosphate;brenda:BG20571;cas:17210-42-3;chebi:28542;chebi:58576;chemspider:388420;foodb:FDB022571;hmdb:HMDB01351;kegg:C00672;metlin:6182;nikkaji:J1.011.725I;nugowiki:1213;pubchem:3941;pubchem:439287;seed:cpd00509;upa:UPX00050	0	Initializing
Initial			MNXM106625	Methyl stearate		C19H38O2	298.504	0	bigg:m1ocdca;cas:112-61-8;chebi:69188;chemspider:7909;foodb:FDB012437;hmdb:HMDB34154;knapsack:C00030759;lipidmaps:LMFA07010474;nugowiki:32812;pubchem:135636813;pubchem:8201;seed:cpd15969	0	Initializing
Initial			MNXM107	nitrite		NO2	46.006	-1	3dmet:B00022;bigg:no2;brenda:BG92000;cas:14797-65-0;cas:7697-37-2;cas:7782-77-6;chebi:16301;chebi:25567;chebi:37766;chemspider:921;ec:1.13.11.64;ec:1.13.12.16;ec:1.14.13.166;ec:1.14.13.167;ec:1.14.13.31;ec:1.7.1.1;ec:1.7.1.2;ec:1.7.1.3;ec:1.7.1.4;ec:1.7.3.4;ec:1.7.3.5;ec:1.7.6.1;ec:1.7.99.4;ec:3.5.99.9;foodb:FDB023064;gmelin:977;gmelin:983;het:NO2;hmdb:HMDB02786;kegg:C00088;metacyc:NITRITE;metlin…	0	Initializing
Initial			MNXM10733	arabinan-arabinofuranose-galactofuranosyl(30)-rhamanosyl-N-acetylglucosamyl-undecaprenyl diphosphate (M tb)		C938H1525NO722P2	24430.666	-2	bigg:arabinanagalfragund;seed:cpd15929	0	Initializing
Initial			MNXM107505	p-hydroxybenzyl alcohol		C7H8O2	124.137	0	bigg:4hba;brenda:BG25262;cas:623-05-2;chebi:67410;chemspider:122;foodb:FDB012553;hmdb:HMDB11724;kegg:C17467;knapsack:C00029533;metacyc:4-HYDROXY-BENZYL-ALCOHOL;nci:227926;nikkaji:J6.843H;nugowiki:10449;pubchem:125;pubchem:96023815;seed:cpd15378;seed:cpd17595	0	Initializing
Initial			MNXM107973	PIM2		C56H104O23P	1176.385	-1	bigg:PIM2;chebi:68562;seed:cpd15921	0	Initializing
Initial			MNXM108	palmitate		C16H31O2	255.416	-1	3dmet:B00071;beilstein:3589907;beilstein:607489;bigg:hdca;biopath:Palmitate;brenda:BG36211;cas:143-20-4;cas:57-10-3;chebi:15756;chebi:7896;chemspider:440215;chemspider:960;drugbank:DB03796;ec:1.11.1.3;ec:3.1.1.21;ec:3.1.1.63;ec:3.1.1.64;ec:3.1.2.2;foodb:FDB011679;gmelin:190200;gmelin:344266;het:PLM;hmdb:HMDB00220;kegg:C00249;knapsack:C00001233;knapsack:C00030479;ligandbox:D05341;lipid:LMFA0101000…	0	Initializing
Initial			MNXM10889	cardiolipin (dihexadecanoyl, dimethylstearoyl)		C79H152O17P2	1435.99	-2	bigg:clpn160190;seed:cpd15939	0	Initializing
Initial			MNXM11	diphosphate(3-)		HO7P2	174.951	-3	3dmet:B00003;beilstein:185088;bigg:ppi;biopath:Pyrophosphate;brenda:BG28761;cas:14000-31-8;cas:2466-09-3;chebi:18361;chebi:29888;chebi:33019;chemspider:559142;chemspider:996;drugbank:DB04160;ec:1.13.12.7;ec:1.3.1.96;ec:1.3.1.97;ec:2.4.2.10;ec:2.4.2.11;ec:2.4.2.12;ec:2.4.2.14;ec:2.4.2.17;ec:2.4.2.18;ec:2.4.2.19;ec:2.4.2.22;ec:2.4.2.45;ec:2.4.2.49;ec:2.4.2.7;ec:2.4.2.8;ec:2.4.2.9;ec:2.5.1.1;ec:2.5.…	0	Initializing
Initial			MNXM1105	adenosylcobinamide-GDP		C68H95CoN21O21P2	1663.491	-1	bigg:agdpcbi;biopath:Adenosine-GDP-cobinamide;brenda:BL144244;chebi:2479;chebi:60487;ec:2.7.7.62;ec:2.7.8.26;foodb:FDB028838;hmdb:HMDB12185;kegg:C06510;metacyc:ADENOSYLCOBINAMIDE-GDP;nugowiki:10910;pubchem:51351658;pubchem:8741;seed:cpd03920;upa:UPC06510	0	Initializing
Initial			MNXM111	Fe(2+)		Fe	55.845	2	36; 462;bigg:fe2;biopath:Fe2+;brenda:BG91981;cas:15438-31-0;cas:None;chebi:29033;chemspider:25394;drugbank:DB01592;ec:1.13.11.54;ec:1.14.11.25;ec:1.14.11.27;ec:1.14.11.28;ec:1.14.11.8;ec:1.14.12.10;ec:1.16.1.7;ec:1.16.1.9;ec:1.16.3.1;ec:1.16.5.1;ec:1.3.1.53;ec:3.5.1.88;ec:3.5.4.8;ec:4.4.1.21;ec:4.4.1.24;ec:4.99.1.1;foodb:FDB016251;gmelin:6845;het:FE2;hmdb:HMDB00692;kegg:C14818;metacyc:FE+2;metage…	0	Initializing
Initial			MNXM1123	uroporphyrinogen I		C40H36N4O16	828.731	-8	3dmet:B00837;beilstein:605191;bigg:uppg1;biopath:Uroporphyrinogen_I;cas:1867-62-5;chebi:28766;chebi:62626;chemspider:389644;foodb:FDB022910;hmdb:HMDB02211;kegg:C05766;metacyc:CPD-11444;metagene:CONGENITAL ERYTHTOPOIETIC PORPHYRIA (CEP, G NTHER DISEASE): 417;metlin:6550;nikkaji:J39.042I;nugowiki:1794;pubchem:440775;pubchem:8061;reactome:190157;reactome:REACT_9880;reactome_database_id_release_44:19…	0	Initializing
Initial			MNXM113	GMP(3-)		C10H12N5O8P	361.205	-2	3dmet:B01172;bigg:gmp;biopath:Guanosine-5-prime-phosphate;brenda:BG1070;cas:85-32-5;chebi:17345;chebi:58115;chemspider:1413162;chemspider:6545;drugbank:DB01972;ec:1.7.1.7;ec:2.4.2.8;ec:2.7.4.8;ec:2.7.8.26;ec:2.7.8.28;ec:3.1.4.35;ec:3.6.1.17;ec:3.6.1.42;ec:6.3.4.1;ec:6.3.5.2;foodb:FDB012390;het:5GP;hmdb:HMDB01397;kegg:C00144;knapsack:C00019635;metacyc:GMP;metlin:6216;nikkaji:J10.615A;nugowiki:1259…	0	Initializing
Initial			MNXM11307	trans,octacis-decaprenylphospho-beta-D-ribofuranose 5-phosphate		C55H89O11P2	988.236	-3	bigg:decdpr_tb;chebi:66937;chebi:67117;ec:2.4.2.45;kegg:C20352;metacyc:CPD-12039;pubchem:45479292;seed:cpd15947	0	Initializing
Initial			MNXM11348	di-acyl phosphatidylinositol mannoside di-mannose (tuberculosis)		C88H164O25P	1653.203	-1	bigg:Ac2PIM2;seed:cpd15919	0	Initializing
Initial			MNXM1135	4-amino-2-methyl-5-diphosphonatomethylpyrimidine(3-)		C6H8N3O7P2	296.091	-3	3dmet:B01785;beilstein:7229943;bigg:2mahmp;brenda:BG21933;cas:745-65-3;cas:841-01-0;chebi:16629;chebi:57841;ec:2.5.1.3;ec:2.7.4.7;kegg:C04752;knapsack:C00007609;metacyc:AMINO-HYDROXYMETHYL-METHYLPYRIMIDINE-PP;nikkaji:J852.283I;pubchem:25245586;pubchem:7322;seed:cpd02894;upa:UPC04752	0	Initializing
Initial			MNXM114	L-proline		C5H9NO2	115.13	0	3dmet:B01173;beilstein:4307988;beilstein:80810;bigg:pro-L;biopath:L-Proline;brenda:BG21286;brenda:BL218637;cas:147-85-3;chebi:17203;chebi:32862;chebi:32864;chebi:60039;chemspider:128566;drugbank:DB00172;ec:1.14.11.28;ec:1.14.11.n3;ec:1.5.1.1;ec:1.5.1.2;ec:1.5.99.8;ec:3.5.1.101;ec:4.3.1.12;ec:5.1.1.4;ec:6.1.1.15;foodb:FDB000570;gmelin:363493;gmelin:50152;gmelin:82610;het:PRO;hmdb:HMDB00162;kegg:C0…	0	Initializing
Initial			MNXM1140	7,8-diaminononanoate cation		C9H21N2O2	189.275	1	3dmet:B04758;beilstein:1767544;beilstein:6843830;bigg:dann;brenda:BG28020;brenda:BG59911;cas:21738-21-6;chebi:17830;chebi:2247;chebi:42085;chebi:58500;drugbank:DB01715;ec:2.6.1.62;ec:6.3.3.3;kegg:C01037;knapsack:C00000759;metacyc:DIAMINONONANOATE;nikkaji:J511.020C;pdbechem:DNN;pubchem:25245451;pubchem:4280;seed:cpd00764;upa:UPC01037	0	Initializing
Initial			MNXM114070	L-homocysteine zwitterion		C4H9NO2S	135.185	0	3dmet:B01174;bigg:hcys-L;biopath:L-Homocysteine;cas:454-28-4;cas:6027-13-0;chebi:17588;chebi:58199;chebi:63072;drugbank:DB04422;ec:2.1.1.10;ec:2.1.1.13;ec:2.1.1.14;ec:2.1.1.3;ec:2.1.1.5;ec:3.3.1.1;ec:4.2.1.22;ec:4.4.1.2;ec:4.4.1.21;ec:4.4.1.8;kegg:C00155;knapsack:C00001365;metacyc:HOMO-CYS;nikkaji:J228C;pdb-ccd:HCS;pubchem:3455;pubchem:6971015;reaxys:6965804;upa:UPC00155	0	Initializing
Initial			MNXM114072	ferricytochrome c		C42H44FeN8O8S2R4			bigg:ficytC;bigg:ficytc;brenda:BG54924;cas:None;chebi:15991;kegg:C00125;nikkaji:J209.145C;pubchem:3425;seed:cpd00109;upa:UPC00125	0	Initializing
Initial			MNXM114079	(S)-2-acetolactate		C5H7O4	131.107	-1	3dmet:B01949;beilstein:3604088;bigg:alac-S;biopath:(S)-2-Acetolactate;brenda:BG29088;chebi:18409;chebi:58476;chemspider:19951073;chemspider:389710;ec:1.1.1.86;ec:2.2.1.6;ec:4.1.1.5;foodb:FDB024120;hmdb:HMDB06855;kegg:C06010;metacyc:2-ACETO-LACTATE;nikkaji:J2.362.063D;nugowiki:5980;pubchem:13999770;pubchem:440878;pubchem:8282;seed:cpd00668;upa:UPC06010	0	Initializing
Initial			MNXM114097	(R)-2,3-dihydroxy-3-methylbutanoate		C5H9O4	133.123	-1	3dmet:B01729;beilstein:1722372;bigg:23dhmb;biopath:2,3-Dihydroxyisovalerate;brenda:BG20392;chebi:15684;chebi:49072;chemspider:19951355;chemspider:389255;ec:1.1.1.86;foodb:FDB028799;hmdb:HMDB12141;kegg:C04272;metacyc:CPD-13357;nikkaji:J57.649B;nugowiki:10866;pubchem:23615351;pubchem:440279;pubchem:6935;seed:cpd02498;upa:UPC04272	0	Initializing
Initial			MNXM1141	8-amino-7-oxononanoic acid zwitterion		C9H17NO3	187.236	0	3dmet:B04764;bigg:8aonn;brenda:BG27848;chebi:12266;chebi:15830;chebi:57532;ec:2.6.1.62;kegg:C01092;knapsack:C00000758;lipid:LMFA01060168;lipidmaps:LMFA01060168;metacyc:8-AMINO-7-OXONONANOATE;nikkaji:J511.019J;pubchem:24701146;pubchem:25244029;pubchem:4327;seed:cpd00800;upa:UPC01092	0	Initializing
Initial			MNXM114118	selenocysteine		C3H7NO2Se	168.053	0	beilstein:2498377;bigg:selcys;cas:3614-08-2;cas:4408-78-0;chebi:32752;chebi:32754;chebi:9093;chemspider:23436;drugbank:DB02345;foodb:FDB002262;het:CSE;hmdb:HMDB03288;knapsack:C00034230;metacyc:CPD0-1561;metacyc:L-SELENOCYSTEINE;metlin:3292;nugowiki:2871;pubchem:25076;pubchem:25245418;pubchem:44123429;reaxys:2498377;seed:cpd03389	0	Initializing
Initial			MNXM114187	ammonium hydroxide		H4N.HO	35.046	0	bigg:nh4oh;brenda:BG28734;cas:1336-21-6;chebi:18219;chemspider:14218;foodb:FDB013396;hmdb:HMDB34832;kegg:C01358;metacyc:NH4OH;nikkaji:J95.838G;nugowiki:33490;pubchem:14923;pubchem:4561;pubchem:47206438;seed:cpd00985	0	Initializing
Initial			MNXM114216	mycothiol (reduced)		C17H30N2O12S	486.491	0	bigg:msh;cas:486-25-9;seed:cpd15996	0	Initializing
Initial			MNXM114252	L-methionine-R-sulfoxide		C5H11NO3S	165.211	0	bigg:metsox-R-L;seed:cpd15497	0	Initializing
Initial			MNXM114305	6-hydroxymethyl dihydropterin		C7H9N5O2	195.179	0	bigg:6hmhpt;seed:cpd00954	0	Initializing
Initial			MNXM114383	tetracosanoate (n-C24:0)		C24H47O2	367.629	-1	bigg:ttc	0	Initializing
Initial			MNXM1152	N(2)-succinyl-L-ornithinate(1-)		C9H15N2O5	231.226	-1	3dmet:B00582;bigg:sucorn;brenda:BG27745;cas:80102-04-1;cas:899816-95-6;chebi:27574;chebi:58514;chemspider:113025;ec:2.1.3.11;ec:2.6.1.81;ec:3.5.3.23;foodb:FDB022485;het:SUO;hmdb:HMDB01199;kegg:C03415;metacyc:N2-SUCCINYLORNITHINE;metlin:6075;nikkaji:J2.742.381G;nugowiki:1077;pdb-ccd:SUO;pdbechem:SUO;pubchem:127370;pubchem:25244550;pubchem:6244;seed:cpd02160;upa:UPC03415	0	Initializing
Initial			MNXM1154	pantetheine		C11H22N2O4S	278.368	0	3dmet:B00185;bigg:ptth;biopath:Pantetheine;brenda:BG2930;cas:496-65-1;chebi:16753;chemspider:388453;chemspider:466;ec:2.7.1.34;ec:3.5.1.92;ec:4.1.1.30;foodb:FDB023172;hmdb:HMDB03426;kegg:C00831;metacyc:CPD-511;metlin:6928;nikkaji:J15.187D;nugowiki:3007;pdb-ccd:PNY;pubchem:4089;pubchem:439322;pubchem:479;reaxys:1714196;seed:cpd00620;wikipedia:Pantetheine	0	Initializing
Initial			MNXM1160	(2-amino-4-hydroxy-7,8-dihydropteridin-6-yl)methyl diphosphate(3-)		C7H8N5O8P2	352.115	-3	3dmet:B01792;beilstein:8397629;bigg:2ahhmd;biopath:2-Amino-4-hydroxy-6-hydroxymethyl-dihydropteridine_pyrophosphate;brenda:BG24019;brenda:BL286340;cas:3545-84-4;cas:70608-72-9;chebi:15998;chebi:57602;chebi:72950;ec:2.5.1.15;ec:2.7.6.3;kegg:C04807;metacyc:DIHYDROPTERIN-CH2OH-PP;nikkaji:J843.576F;pdb-ccd:2PH;pubchem:25244074;pubchem:7369;seed:cpd16760;upa:UPC04807	0	Initializing
Initial			MNXM1168	2-C-methyl-D-erythritol 2,4-cyclic diphosphate(2-)		C5H10O9P2	276.075	-2	3dmet:B04266;beilstein:9070121;bigg:2mecdp;brenda:BG20711;cas:143488-44-2;chebi:18425;chebi:58483;chemspider:10241147;ec:1.17.4.3;ec:4.6.1.12;kegg:C11453;knapsack:C00007295;metacyc:2C-METH-D-ERYTHRITOL-CYCLODIPHOSPHATE;nikkaji:J726.915C;pdb-ccd:CDI;pubchem:13625;pubchem:21605869;seed:cpd08301;upa:UPC11453	0	Initializing
Initial			MNXM117	urea		CH4N2O	60.055	0	CARBAMOYL PHOSPHATE SYNTHETASE DEFICIENCY (CPS): 77; HYPERORNITHINEMIA-HYPERAMMONEMIA-HOMOCITRULLINURIA [HHH-SYNDROME]: 215; ORNITHINE TRANSCARBAMYLASE DEFICIENCY (OTC): 189;3dmet:B00021;beilstein:1700364;beilstein:635724;beilstein:773698;bigg:urea;biopath:Urea;brenda:BG28535;cas:4744-36-9;cas:57-13-6;cas:58069-82-2;chebi:16199;chebi:32285;chebi:48376;chemspider:1143;drugbank:DB03904;ec:3.5.1.5;e…	0	Initializing
Initial			MNXM1176	4-hydroxy-2-oxopentanoate		C5H7O4	131.107	-1	3dmet:B04904;bigg:4h2opntn;bigg:4h2oxov;biopath:4-Hydroxy-2-oxo-valerate;brenda:BG21197;cas:111844-33-8;cas:3318-73-8;chebi:17655;chebi:58222;ec:4.1.3.39;ec:4.2.1.80;kegg:C03589;metacyc:4-HYDROXY-2-KETOVALERATE;nikkaji:J609.509G;pubchem:25245144;pubchem:6380;seed:cpd02258;um-bbd-cpd:c0101;um-bbd:c0101;upa:UPC03589	0	Initializing
Initial			MNXM1177	4-phosphonato-L-aspartic acid(2-)		C4H6NO7P	211.067	-2	3dmet:B01629;bigg:4pasp;biopath:4-Phospho-L-aspartate;brenda:BG19642;cas:22138-53-0;chebi:15836;chebi:30407;chebi:57535;chemspider:10123241;chemspider:809;ec:1.2.1.11;ec:2.7.2.4;foodb:FDB028892;hmdb:HMDB12250;kegg:C03082;knapsack:C00007471;metacyc:L-BETA-ASPARTYL-P;nikkaji:J37.493H;nugowiki:10975;pdb-ccd:PHD;pubchem:11948925;pubchem:5980;pubchem:832;seed:cpd01977;upa:UPC03082	0	Initializing
Initial			MNXM1178	5-amino-6-(5-phospho-D-ribitylamino)uracil		C9H15N4O9P	354.211	-2	3dmet:B04942;beilstein:6445473;bigg:5aprbu;brenda:BG27834;chebi:18247;chebi:58421;chemspider:326;ec:1.1.1.193;foodb:FDB023235;hmdb:HMDB03841;kegg:C04454;metacyc:CPD-1086;nikkaji:J1.722.458A;nugowiki:3422;pubchem:25245125;pubchem:333;pubchem:7081;seed:cpd02720;upa:UPC04454	0	Initializing
Initial			MNXM118	putrescine		C4H14N2	90.167	2	3dmet:B00037;beilstein:605282;bigg:ptrc;biopath:Putrescine;brenda:BG19160;cas:110-60-1;chebi:17148;chebi:326268;chemspider:13837702;chemspider:2695170;drugbank:DB01917;ec:1.4.3.10;ec:1.5.1.43;ec:1.5.3.13;ec:1.5.3.17;ec:2.1.1.53;ec:2.1.3.6;ec:2.3.1.138;ec:2.3.1.57;ec:2.5.1.16;ec:2.5.1.44;ec:2.5.1.45;ec:2.6.1.82;ec:3.5.1.53;ec:3.5.1.62;ec:3.5.3.11;ec:4.1.1.17;ec:6.3.1.11;foodb:FDB001494;gmelin:1715…	0	Initializing
Initial			MNXM119	FMN		C17H19N4O9P	454.328	-2	3dmet:B04626;beilstein:68086;bigg:fmn;brenda:BG36301;cas:146-17-8;chebi:17621;chebi:24041;chebi:58210;chemspider:559060;come:MOL000043;drugbank:DB03247;ec:1.1.2.3;ec:1.1.3.15;ec:1.1.99.27;ec:1.12.1.2;ec:1.13.11.32;ec:1.13.12.16;ec:1.13.12.4;ec:1.14.12.7;ec:1.14.12.8;ec:1.14.13.162;ec:1.14.13.39;ec:1.14.13.58;ec:1.14.14.10;ec:1.14.14.12;ec:1.14.14.n1;ec:1.14.99.24;ec:1.14.99.46;ec:1.16.1.8;ec:1.16…	0	Initializing
Initial			MNXM1190	hexacosanoyl-CoA		C47H82N7O17P3S	1142.177	-4	bigg:hexccoa;brenda:BG84780;chebi:52966;chebi:64868;chemspider:28184701;foodb:FDB023919;hmdb:HMDB06459;lipidmaps:LMFA07050054;metacyc:CPD1G-277;nugowiki:5584;pubchem:123060481;pubchem:25202335;reactome:390260;reactome:390394;reactome:REACT_17364;reactome:REACT_17913;reactome_database_id_release_44:390260;reactome_database_id_release_44:390394;reaxys:20717346;seed:cpd15241	0	Initializing
Initial			MNXM11903	iron(III) chelated carboxymycobactin T (R=8 carbon, final carbon is carboxyl group)		C33H44N5O12	702.729	-1	bigg:fcmcbtt;seed:cpd15952	0	Initializing
Initial			MNXM12	CoA		C21H32N7O16P3S	763.502	-4	3dmet:B04618;beilstein:11604429;beilstein:77809;bigg:coa;biopath:CoA-SH;bnice:C8;brenda:BG11741;cas:85-61-0;chebi:15346;chebi:57287;chemspider:6557;drugbank:DB01992;ec:1.1.1.34;ec:1.1.1.88;ec:1.2.1.10;ec:1.2.1.17;ec:1.2.1.18;ec:1.2.1.25;ec:1.2.1.27;ec:1.2.1.42;ec:1.2.1.44;ec:1.2.1.51;ec:1.2.1.52;ec:1.2.1.57;ec:1.2.1.58;ec:1.2.1.75;ec:1.2.1.76;ec:1.2.1.81;ec:1.2.1.n2;ec:1.2.3.6;ec:1.2.7.7;ec:1.8.1…	0	Initializing
Initial			MNXM1202	(2R,3R)-2,3-dihydroxy-3-methylpentanoate		C6H11O4	147.149	-1	3dmet:B05146;beilstein:1704353;bigg:23dhmp;biopath:2,3-Dihydroxy-3-methylvalerate;brenda:BG22263;cas:562-43-6;chebi:27512;chebi:49258;chemspider:13641636;chemspider:395044;ec:1.1.1.86;foodb:FDB028798;het:DMV;hmdb:HMDB12140;kegg:C04104;kegg:C06007;metacyc:1-KETO-2-METHYLVALERATE;nikkaji:J2.364.785K;nikkaji:J2.760.883C;nugowiki:10865;pdb-ccd:DMV;pubchem:21263701;pubchem:448154;pubchem:6795;pubchem:…	0	Initializing
Initial			MNXM121	UTP		C9H11N2O15P3	480.109	-4	3dmet:B01149;beilstein:3807363;beilstein:5204708;beilstein:71520;bigg:utp;biopath:Uridine-5-prime-triphosphate;brenda:BG27658;cas:63-39-8;chebi:15713;chebi:46398;chebi:57481;chemspider:5414500;chemspider:5903;drugbank:DB04005;ec:2.7.4.6;ec:2.7.7.10;ec:2.7.7.11;ec:2.7.7.23;ec:2.7.7.44;ec:2.7.7.83;ec:2.7.7.9;ec:6.3.4.2;foodb:FDB021929;gmelin:307896;gmelin:336589;het:UTP;hmdb:HMDB00285;kegg:C00075;m…	0	Initializing
Initial			MNXM1212	2-succinatobenzoate		C11H8O5	220.178	-2	3dmet:B00493;beilstein:2696599;bigg:sucbz;biopath:2-Succinylbenzoate;brenda:BG2125;cas:27415-09-4;chebi:18325;chebi:44788;chemspider:4573649;drugbank:DB02251;ec:4.2.1.113;ec:6.2.1.26;kegg:C02730;knapsack:C00000743;metacyc:O-SUCCINYLBENZOATE;nikkaji:J387.833C;pdb-ccd:OSB;pdbechem:OSB;pubchem:5459922;pubchem:5692;seed:cpd01772;upa:UPC02730	0	Initializing
Initial			MNXM12187	a maltooligosyl-trehalose		C42H72O36	1152.999	0	bigg:motre;metacyc:MALTOOLIGOSYLTREHALOSE;seed:cpd15993	0	Initializing
Initial			MNXM1219	7-phospho-2-dehydro-3-deoxy-D-arabino-heptonate		C7H10O10P	285.122	-3	3dmet:B01776;beilstein:9347056;bigg:2dda7p;biopath:2-Dehydro-3-deoxy-D-arabino-heptonate_7-phosphate;brenda:BG24306;brenda:BG66315;cas:2627-73-8;chebi:18150;chebi:58394;ec:2.5.1.54;ec:4.2.3.4;kegg:C04691;knapsack:C00007497;metacyc:3-DEOXY-D-ARABINO-HEPTULOSONATE-7-P;nikkaji:J1.124.411D;pubchem:5460215;pubchem:7271;reaxys:9149659;seed:cpd02857;upa:UPC04691	0	Initializing
Initial			MNXM12235	menaquinone-6		C41H56O2	580.882	0	bigg:mqn6;chemspider:4446660;foodb:FDB001310;hmdb:HMDB30017;lipidbank:VVK0001;lipidmaps:LMPR02030001;metacyc:CPD-9724;nugowiki:28675;pubchem:4266327;pubchem:5283547;seed:cpd15995	0	Initializing
Initial			MNXM1224	alpha-ribazole 5'-phosphate(2-)		C14H17N2O7P	356.268	-2	beilstein:627989;bigg:5prdmbz;brenda:BG5314;cas:975-91-7;chebi:16837;chebi:57918;chemspider:392720;drugbank:DB02030;ec:2.4.2.21;ec:2.7.8.26;ec:3.1.3.73;foodb:FDB023243;het:RBZ;hmdb:HMDB03882;kegg:C04778;metacyc:ALPHA-RIBAZOLE-5-P;nikkaji:J863.623K;nugowiki:3463;pdb-ccd:RBZ;pdbechem:RBZ;pdbechem:RIC;pubchem:25244046;pubchem:444941;pubchem:7342;seed:cpd02904;upa:UPC04778	0	Initializing
Initial			MNXM12305	mycothiol (oxidized - dimer)		C34H58N4O24S	938.902	0	bigg:mssg;seed:cpd15999	0	Initializing
Initial			MNXM124	spermidine(3+)		C7H22N3	148.27	3	3dmet:B01214;beilstein:1698591;bigg:spmd;biopath:Spermidine;brenda:BG24682;cas:124-20-9;chebi:16610;chebi:57834;chemspider:1071;chemspider:5360248;drugbank:DB03566;ec:1.5.3.13;ec:1.5.3.14;ec:1.5.3.16;ec:1.5.3.17;ec:1.5.99.6;ec:2.5.1.16;ec:2.5.1.22;ec:2.5.1.44;ec:2.5.1.45;ec:2.5.1.46;ec:2.5.1.79;ec:3.5.1.48;ec:3.5.1.78;ec:4.1.1.96;ec:6.3.1.8;foodb:FDB012039;gmelin:454510;het:SPD;hmdb:HMDB01257;keg…	0	Initializing
Initial			MNXM1242	N-acetylmuramoyl-L-alanyl-D-glutamyl-meso-2,6-diaminopimelyl-D-alanyl-D-alanine-diphosphoundecaprenyl-N-acetylglucosamine		C95H152N8O28P2	1916.208	-4	3dmet:B05134;bigg:uaagmda;chebi:28138;chebi:61388;kegg:C05898;lipidmaps:LMPR03030003;metacyc:C6;nikkaji:J2.760.508G;pubchem:4266331;pubchem:52940208;pubchem:8186;seed:cpd03495	0	Initializing
Initial			MNXM1249	(1R,6R)-2-(3-carboxylatopropanoyl)-6-hydroxycyclohexa-2,4-diene-1-carboxylate		C11H10O6	238.194	-2	3dmet:B05119;bigg:2shchc;biopath:SHCHC_asterisk;brenda:BG37743;brenda:BG56515;chebi:11656;chebi:1277;chebi:39564;chebi:57272;chebi:58689;drugbank:DB06864;ec:4.2.1.113;ec:4.2.99.20;kegg:C05817;metacyc:CPD-9923;metacyc:SUCCINYL-OH-CYCLOHEXADIENE-COOH;nikkaji:J2.759.808K;pdb-ccd:164;pdbechem:164;pubchem:25244834;pubchem:25246102;pubchem:8112;seed:cpd03451;upa:UPC05817	0	Initializing
Initial			MNXM125	IMP(2-)		C10H11N4O8P	346.19	-2	3dmet:B01168;beilstein:630517;bigg:imp;biopath:Inosine-5-prime-phosphate;brenda:BG1203;cas:131-99-7;chebi:17202;chebi:58053;chemspider:5482599;chemspider:8264;drugbank:DB04566;ec:1.1.1.205;ec:1.7.1.7;ec:2.4.2.8;ec:2.7.1.73;ec:3.2.2.12;ec:3.5.4.10;ec:3.5.4.17;ec:3.5.4.6;ec:3.6.1.64;ec:6.3.4.4;foodb:FDB021901;gmelin:528845;het:IMP;hmdb:HMDB00175;kegg:C00130;knapsack:C00007224;metacyc:IMP;metlin:519…	0	Initializing
Initial			MNXM12508	octa-methyl dotriacontanoic acid (C32:0 with 7 methyl branches)		C40H79O2	592.054	-1	bigg:omdtria;seed:cpd16002	0	Initializing
Initial			MNXM126	3-phospho-D-glycerate		C3H4O7P	183.033	-3	3dmet:B01185;bigg:3pg;biopath:3-Phospho-D-glycerate;brenda:BG17979;brenda:BG17981;cas:820-11-1;chebi:17050;chebi:17794;chebi:57998;chebi:58272;chemspider:704;drugbank:DB04510;ec:1.1.1.95;ec:1.2.1.9;ec:2.4.1.217;ec:2.4.1.266;ec:2.7.1.106;ec:2.7.1.31;ec:2.7.2.10;ec:2.7.2.3;ec:3.1.3.13;ec:3.1.3.38;ec:4.1.1.39;ec:5.4.2.1;foodb:FDB022255;het:13PK;hmdb:HMDB00807;kegg:C00197;kegg:C00597;knapsack:C000072…	0	Initializing
Initial			MNXM12630	phenolic glycolipid (Mtb)		C121H226O18	1969.078	0	bigg:mfrrppdima;seed:cpd15977	0	Initializing
Initial			MNXM1265	3-phosphoshikimate		C7H8O8P	251.107	-3	3dmet:B01636;beilstein:4882573;bigg:skm5p;biopath:Shikimate_3-phosphate;brenda:BG49801;chebi:145989;chebi:17052;drugbank:DB04328;ec:2.5.1.19;ec:2.7.1.71;kegg:C03175;knapsack:C00000002;metacyc:SHIKIMATE-5P;nikkaji:J746.034A;pdb-ccd:S3P;pubchem:14506806;pubchem:6057;reactome:964859;reactome:REACT_27334;reactome_database_id_release_44:964859;seed:cpd02030;upa:UPC03175	0	Initializing
Initial			MNXM12650	phosphatidyl-1D-myo-inositol-C160		C41H78O13P	810.024	-1	bigg:ptd1ino160;reactome:1524146;reactome:1806195;reactome:1806199;reactome:426639;reactome:426658;reactome:REACT_122034;reactome:REACT_123561;reactome:REACT_123880;reactome:REACT_125114;reactome:REACT_125178;reactome_database_id_release_44:1524146;reactome_database_id_release_44:1806195;reactome_database_id_release_44:1806199;reactome_database_id_release_44:426639;reactome_database_id_release_44…	0	Initializing
Initial			MNXM12653	Phosphatidylglycerol (dimethylstearoyl, C19:0)		C44H86O10P	806.121	-1	bigg:pg190;seed:cpd16010	0	Initializing
Initial			MNXM127	myo-inositol		C6H12O6	180.156	0	3dmet:B00038;beilstein:1907329;bigg:inost;biopath:myo-Inositol;brenda:BG82786;cas:551-72-4;cas:6917-35-7;cas:87-89-8;chebi:17268;chebi:27374;chemspider:10199754;chemspider:10239179;chemspider:868;drugbank:DB03106;ec:1.1.1.18;ec:1.1.5.n1;ec:1.13.99.1;ec:2.1.1.129;ec:2.1.1.39;ec:2.1.1.40;ec:2.3.1.72;ec:2.4.1.123;ec:2.4.1.67;ec:2.4.1.82;ec:2.7.1.64;ec:2.7.8.11;ec:3.1.4.44;foodb:FDB010547;foodb:FDB01…	0	Initializing
Initial			MNXM1277	(R)-dihydrolipoamide		C8H17NOS2	207.357	0	beilstein:1763332;bigg:dhlam;brenda:BG26250;brenda:BG49271;cas:3884-47-7;chebi:17694;chebi:43711;chemspider:392881;chemspider:643;drugbank:DB08120;foodb:FDB022352;gmelin:675797;hmdb:HMDB00985;kegg:C00579;metacyc:DIHYDROLIPOAMIDE;metlin:5920;nikkaji:J704.623E;nugowiki:886;pdbechem:LPM;pubchem:3858;pubchem:445160;pubchem:663;seed:cpd00449;upa:UPC00579	0	Initializing
Initial			MNXM1279	hydrogenobyrinate(6-)		C45H56N4O14	876.945	-4	3dmet:B05190;beilstein:4227766;bigg:hgbyr;brenda:BG33971;cas:23599-55-5;chebi:17926;chebi:58323;drugbank:DB02460;ec:5.4.1.2;ec:6.3.5.9;kegg:C06399;metacyc:CPD-687;nikkaji:J2.144.750A;pubchem:25244979;pubchem:8635;seed:cpd03832;upa:UPC06399	0	Initializing
Initial			MNXM128	Ca(2+)		Ca	40.078	2	118; 300; 302; 412; 436; 512; 62;bigg:ca2;biopath:Ca2+;brenda:BG28466;cas:14127-61-8;cas:7440-70-2;chebi:29108;chebi:39123;chemspider:266;drugbank:DB01373;ec:3.6.3.8;foodb:FDB003513;gmelin:6850;het:CA;hmdb:HMDB00464;kegg:C00076;metacyc:CA+2;metagene:408;nikkaji:J3.736B;nugowiki:383;pdb-ccd:CA;pdbechem:CA;pubchem:271;pubchem:3376;reactome:111875;reactome:139827;reactome:1606834;reactome:167012;rea…	0	Initializing
Initial			MNXM1280	L-gamma-glutamyl phosphate(2-)		C5H8NO7P	225.093	-2	3dmet:B01646;bigg:glu5p;biopath:L-Glutamyl_5-phosphate;brenda:BG20319;cas:13254-53-0;chebi:17798;chebi:50164;chebi:50166;chebi:58274;chemspider:167893;ec:1.2.1.41;ec:2.7.2.11;foodb:FDB022500;hmdb:HMDB01228;kegg:C03287;metacyc:L-GLUTAMATE-5-P;metlin:6093;nikkaji:J40.070J;nugowiki:1101;pdbechem:RGP;pubchem:193475;pubchem:25246118;pubchem:6144;seed:cpd02097;upa:UPC03287	0	Initializing
Initial			MNXM1281	L-histidinol(1+)		C6H12N3O	142.179	1	3dmet:B01345;bigg:histd;biopath:L-Histidinol;brenda:BG21922;cas:4836-52-6;cas:501-28-0;cas:None;chebi:16255;chebi:57699;chemspider:144886;ec:1.1.1.23;ec:3.1.3.15;foodb:FDB023173;hmdb:HMDB03431;kegg:C00860;knapsack:C00007479;metacyc:HISTIDINOL;metlin:3267;nikkaji:J80.912H;nugowiki:3012;pubchem:165271;pubchem:25244116;pubchem:4117;seed:cpd00641;upa:UPC00860	0	Initializing
Initial			MNXM1290	precorrin-3A(7-)		C43H43N4O16	871.819	-7	3dmet:B01891;beilstein:7070339;bigg:pre3a;biopath:Precorrin_3;brenda:BG18490;brenda:BG44304;chebi:28307;chebi:58561;ec:1.14.13.83;ec:2.1.1.130;kegg:C05772;metacyc:CPD-642;pubchem:25245613;pubchem:8067;seed:cpd03420;upa:UPC05772	0	Initializing
Initial			MNXM13	CO(2)		CO2	44.01	0	3dmet:B01131;beilstein:1900390;bigg:co2;biopath:Carbon_dioxide;bnice:C5;brenda:BG28651;cas:124-38-9;chebi:16526;chemspider:274;ec:1.1.1.103;ec:1.1.1.262;ec:1.1.1.286;ec:1.1.1.305;ec:1.1.1.343;ec:1.1.1.38;ec:1.1.1.39;ec:1.1.1.40;ec:1.1.1.41;ec:1.1.1.42;ec:1.1.1.44;ec:1.1.1.83;ec:1.1.1.84;ec:1.1.1.85;ec:1.1.1.87;ec:1.1.1.92;ec:1.1.1.n1;ec:1.1.1.n5;ec:1.1.3.19;ec:1.1.99.33;ec:1.11.1.3;ec:1.13.11.23;…	0	Initializing
Initial			MNXM13010	tetramycolyl hexaarabinoside (tdm1 + tdm2 +tre) (Mtb)		C360H684O40	5653.259	0	bigg:tmha1;seed:cpd16044	0	Initializing
Initial			MNXM13011	tetramycolyl hexaarabinoside (tdm1 + tdm3 + tre) (Mtb)		C362H688O40	5681.312	0	bigg:tmha2;seed:cpd16045	0	Initializing
Initial			MNXM13012	tetramycolyl hexaarabinoside (tdm1 + tdm4 + tre) (Mtb)		C362H686O39	5663.297	0	bigg:tmha3;seed:cpd16046	0	Initializing
Initial			MNXM13013	tetramycolyl hexaarabinoside (tdm2 + tdm3 + tre) (Mtb)		C362H690O41	5699.327	0	bigg:tmha4;seed:cpd16047	0	Initializing
Initial			MNXM13014	tetramycolyl hexaarabinoside (tdm2 + tdm4 + tre) (Mtb)		C362H688O40	5681.312	0	bigg:tmha5;seed:cpd16048	0	Initializing
Initial			MNXM13015	tetramycolyl hexaarabinoside (tdm3 + tdm4 + tre) (Mtb)		C364H692O40	5709.365	0	bigg:tmha6;seed:cpd16049	0	Initializing
Initial			MNXM131	citrate		C6H5O7	189.1	-3	ARTEFACTS-PHARMACEUTICAL PRODUCTS, INTERFERENCE IN AMINOACID AND ORGANIC ACID ANALYSIS [DD]: 347; BIOTINIDASE DEFICIENCY: 73; FEEDING: AMINO ACID FORMULA [DD]: 341; METHYLMALONIC ACIDURIA (MMA): 15; METHYLMALONIC ACIDURIA, cblA TYPE: 328; MULTIPLE CARBOXYLASE DEFICIENCY, NEONATAL OR EARLY ONSET FORM: 79;3dmet:B00046;beilstein:1884707;beilstein:3673370;beilstein:4748248;beilstein:782061;bigg:cit;b…	0	Initializing
Initial			MNXM1313	6,7-dimethyl-8-(1-D-ribityl)lumazine		C13H18N4O6	326.305	0	3dmet:B04936;beilstein:47879;bigg:dmlz;brenda:BG4659;brenda:BG97362;cas:5118-16-1;chebi:17601;chebi:58201;chemspider:652;ec:2.5.1.78;ec:2.5.1.9;foodb:FDB023230;hmdb:HMDB03826;kegg:C04332;knapsack:C00019640;metacyc:DIMETHYL-D-RIBITYL-LUMAZINE;nikkaji:J643.571H;nugowiki:3407;pdb-ccd:DLZ;pubchem:25244683;pubchem:672;pubchem:6983;seed:cpd02656;upa:UPC04332	0	Initializing
Initial			MNXM132	prenyl diphosphate(3-)		C5H9O7P2	243.068	-3	3dmet:B01196;beilstein:1713791;beilstein:5288443;bigg:dmpp;biopath:Dimethylallyl_diphosphate;brenda:BG20704;cas:358-71-4;cas:358-72-5;chebi:16057;chebi:57623;chemspider:13115336;chemspider:627;drugbank:DB01785;ec:1.17.1.2;ec:2.5.1.1;ec:2.5.1.100;ec:2.5.1.27;ec:2.5.1.28;ec:2.5.1.34;ec:2.5.1.35;ec:2.5.1.36;ec:2.5.1.67;ec:2.5.1.69;ec:2.5.1.70;ec:2.5.1.71;ec:2.5.1.80;ec:2.5.1.92;ec:3.1.7.1;ec:4.2.3.2…	0	Initializing
Initial			MNXM1322	coproporphyrinogen I		C36H40N4O8	656.725	-4	3dmet:B00839;beilstein:1208396;bigg:cpppg1;biopath:Coproporphyrinogen_I;cas:31110-56-2;chebi:28607;chebi:62631;chemspider:20171594;chemspider:389645;foodb:FDB022874;het:1CP;hmdb:HMDB02158;kegg:C05768;metacyc:COPROPORPHYRINOGEN_I;metlin:6516;nikkaji:J357.100I;nugowiki:1741;pdb-ccd:1CP;pdbechem:1CP;pubchem:20849147;pubchem:440776;pubchem:8063;reactome:190128;reactome:REACT_9818;reactome_database_id…	0	Initializing
Initial			MNXM13225	UDP-N-glycolylmuramoyl-L-alanine		C20H28N3O20P2	692.392	-3	bigg:ugma;seed:cpd16057	0	Initializing
Initial			MNXM13230	Undecaprenyl-diphospho-N-glycolylmuramoyl-(N-acetylglucosamine)-L-ala-D-glu-meso-2,6-diaminopimeloyl-D-ala-D-ala		C95H152N8O29P2	1932.207	-4	bigg:ugagmda;seed:cpd16053	0	Initializing
Initial			MNXM133	acetoacetyl-CoA(4-)		C25H36N7O18P3S	847.576	-4	3dmet:B04671;bigg:aacoa;biopath:Acetoacetyl-CoA;brenda:BG13538;cas:1420-36-6;chebi:15345;chebi:57286;chemspider:388353;drugbank:DB03059;ec:1.1.1.157;ec:2.3.1.194;ec:2.3.1.9;ec:2.3.3.10;ec:2.8.3.5;ec:2.8.3.9;ec:3.1.2.11;ec:6.2.1.16;foodb:FDB022648;hmdb:HMDB01484;kegg:C00332;knapsack:C00007269;lipid:LMFA07050030;lipidmaps:LMFA07050030;metacyc:ACETOACETYL-COA;metlin:449;nikkaji:J298.605A;nugowiki:13…	0	Initializing
Initial			MNXM1333	N-acetyl-alpha-D-glucosaminyl-1-diphospho-ditrans,octacis-undecaprenol		C63H103NO12P2	1128.439	-2	3dmet:B01434;bigg:unaga;brenda:BG21480;chebi:62958;chebi:62959;ec:2.4.1.180;kegg:C01289;metacyc:ACETYL-D-GLUCOSAMINYLDIPHOSPHO-UNDECAPRE;nikkaji:J2.732.416I;pubchem:44229162;pubchem:4508;seed:cpd00946	0	Initializing
Initial			MNXM1334	O-phosphonato-L-homoserine(2-)		C4H8NO6P	197.083	-2	3dmet:B01380;bigg:phom;biopath:O-Phospho-L-homoserine;brenda:BG19063;cas:4210-66-6;chebi:15961;chebi:57590;chemspider:133252;ec:2.7.1.39;ec:4.2.3.1;foodb:FDB023182;hmdb:HMDB03484;kegg:C01102;knapsack:C00007385;metacyc:O-PHOSPHO-L-HOMOSERINE;nikkaji:J2.731.281K;nugowiki:3065;pubchem:151187;pubchem:4336;pubchem:46878406;seed:cpd00809;upa:UPC01102	0	Initializing
Initial			MNXM134	L-histidine zwitterion		C6H9N3O2	155.155	0	3dmet:B01171;beilstein:5434027;beilstein:5436298;beilstein:84088;bigg:his-L;biopath:L-Histidine;brenda:BG23731;cas:71-00-1;chebi:15971;chebi:32510;chebi:32511;chebi:32512;chebi:32513;chebi:57595;chemspider:6038;drugbank:DB00117;ec:1.1.1.23;ec:2.3.1.33;ec:2.6.1.38;ec:4.1.1.22;ec:4.3.1.3;ec:6.1.1.21;ec:6.3.2.11;foodb:FDB011856;gmelin:1151903;gmelin:1245285;gmelin:328379;gmelin:364419;gmelin:663322;…	0	Initializing
Initial			MNXM1344	undecaprenyldiphosphonato-N-acetyl-(N-acetylglucosaminyl)muramoyl-L-alanyl-gamma-D-glutamyl-L-lysyl-D-alanyl-D-alanine		C94H153N8O26P2	1873.206	-3	3dmet:B05130;beilstein:9039417;bigg:uaaGgla;brenda:BG34400;brenda:BG85259;chebi:27692;chebi:60033;ec:2.4.1.227;kegg:C05893;metacyc:NAcMur-Peptide-NAcGlc-Undecaprenols;nikkaji:J2.760.261D;pubchem:8181;seed:cpd03491	0	Initializing
Initial			MNXM1351	1-(5-phospho-D-ribosyl)-ATP		C15H19N5O20P4	713.228	-6	3dmet:B04862;bigg:prbatp;biopath:Phosphoribosyl-ATP;brenda:BG89532;chebi:18263;chebi:58424;chemspider:984;drugbank:DB01661;ec:2.4.2.17;ec:3.6.1.31;foodb:FDB023212;hmdb:HMDB03665;kegg:C02739;knapsack:C00007351;metacyc:PHOSPHORIBOSYL-ATP;nikkaji:J608.031F;nugowiki:3246;pubchem:1009;pubchem:49859690;pubchem:5699;seed:cpd01775;upa:UPC02739	0	Initializing
Initial			MNXM1365	5-O-(1-carboxylatovinyl)-3-phosphonatoshikimate		C10H9O10P	320.146	-4	3dmet:B01429;bigg:3psme;biopath:5-O-(1-Carboxyvinyl)-3-phosphoshikimate;brenda:BG946;brenda:BG947;brenda:BG99150;chebi:16257;chebi:57701;ec:2.5.1.19;ec:4.2.3.5;kegg:C01269;knapsack:C00007627;metacyc:3-ENOLPYRUVYL-SHIKIMATE-5P;nikkaji:J630.842B;pdb-ccd:EPS;pubchem:14506801;pubchem:4488;reactome:964900;reactome:REACT_27363;reactome_database_id_release_44:964900;seed:cpd00932;upa:UPC01269	0	Initializing
Initial			MNXM1376	dTDP-alpha-D-glucose		C16H24N2O16P2	562.313	-2	3dmet:B04735;beilstein:7403915;bigg:dtdpglu;biopath:dTDP-D-Glucose;brenda:BG7358;cas:2009-24-7;cas:2196-62-5;chebi:15700;chebi:35248;chebi:57477;chemspider:388455;ec:2.7.7.24;ec:4.2.1.46;foodb:FDB022557;hmdb:HMDB01328;kegg:C00842;knapsack:C00007456;metacyc:DTDP-D-GLUCOSE;metlin:6163;nikkaji:J631.152K;nugowiki:1190;pdb-ccd:DAU;pubchem:25202390;pubchem:25245397;pubchem:4099;pubchem:439324;reaxys:68…	0	Initializing
Initial			MNXM138	carbamoyl phosphate(2-)		CH2NO5P	139.004	-2	3dmet:B00050;bigg:cbp;biopath:Carbamoylphosphate;brenda:BG28540;cas:590-55-6;cas:63082-13-3;chebi:17672;chebi:58228;chemspider:2666990;chemspider:272;ec:2.1.3.11;ec:2.1.3.2;ec:2.1.3.3;ec:2.1.3.5;ec:2.1.3.6;ec:2.1.3.8;ec:2.1.3.9;ec:2.7.2.2;ec:6.3.4.16;ec:6.3.5.5;foodb:FDB022424;het:CP;hmdb:HMDB01096;kegg:C00169;knapsack:C00007513;metacyc:CARBAMOYL-P;metlin:6002;nikkaji:J39.574I;nugowiki:986;pdb-cc…	0	Initializing
Initial			MNXM1380	keto-D-fructose		C6H12O6	180.156	0	FRUCTOSE INTOLERANCE, HEREDITARY: 129; FRUCTOSURIA: 130; GLYCEROL INTOLERANCE SYNDROM: 153;3dmet:B04631;beilstein:1239004;beilstein:5732297;bigg:fru;biopath:D-Fructose;brenda:BG22357;cas:53188-23-1;cas:57-48-7;chebi:15824;chebi:48095;chemspider:388775;drugbank:DB04173;foodb:FDB012528;gmelin:185251;het:FRU;hmdb:HMDB00660;kegg:C00095;kegg:C10906;knapsack:C00001117;knapsack:C00033848;ligandbox:D0011…	0	Initializing
Initial			MNXM1384	N-acetyl-L-gamma-glutamyl phosphate(3-)		C7H9NO8P	266.122	-3	3dmet:B00683;bigg:acg5p;biopath:N-Acetyl-L-glutamate_5-phosphate;brenda:BG24111;cas:15383-57-0;chebi:16878;chebi:57936;chemspider:389220;ec:1.2.1.38;ec:2.7.2.8;foodb:FDB023917;het:X2W;hmdb:HMDB06456;kegg:C04133;metlin:3396;nikkaji:J37.496B;nugowiki:5581;pdb-ccd:X2W;pubchem:440236;pubchem:6819;seed:cpd16822;upa:UPC04133	0	Initializing
Initial			MNXM1392	(6S)-5-formyltetrahydrofolate(2-)		C20H21N7O7	471.423	-2	3dmet:B04899;beilstein:3923649;bigg:5fthf;brenda:BG10133;brenda:BG72307;cas:54353-24-1;cas:58-05-9;cas:68538-85-2;chebi:15640;chebi:57457;chebi:63606;chebi:65340;chemspider:140;chemspider:49292;chemspider:5028014;drugbank:DB00650;drugbank:DB03256;ec:2.1.2.5;ec:6.3.3.2;foodb:FDB022689;foodb:FDB022864;het:1KL2;hmdb:HMDB01562;hmdb:HMDB02140;kegg:C03479;ligandbox:D07986;metacyc:5-FORMYL-THF;metlin:63…	0	Initializing
Initial			MNXM1397	1-(5-phospho-D-ribosyl)-5-[(5-phospho-D-ribosylamino)methylideneamino]imidazole-4-carboxamide(4-)		C15H21N5O15P2	573.299	-4	3dmet:B01802;bigg:prfp;biopath:Phosphoribosylformimino-AICAR-phosphate;brenda:BG6498;chebi:18302;chebi:58435;chemspider:987;ec:3.5.4.19;ec:5.3.1.16;foodb:FDB028909;hmdb:HMDB12277;kegg:C04896;metacyc:PHOSPHORIBOSYL-FORMIMINO-AICAR-P;nikkaji:J574.865H;nugowiki:11002;pubchem:1012;pubchem:45266644;pubchem:7447;seed:cpd02979;upa:UPC04896	0	Initializing
Initial			MNXM14	AMP		C10H12N5O7P	345.205	-2	3dmet:B01133;beilstein:54612;bigg:amp;biopath:Adenosine-5-prime-phosphate;brenda:BG147;cas:29984-33-6;cas:61-19-8;chebi:16027;chebi:40721;chebi:456215;chemspider:10239183;chemspider:1400553;chemspider:2723285;chemspider:5858;come:MOL000174;drugbank:DB00131;drugbank:DB00194;ec:1.13.12.7;ec:1.8.4.10;ec:1.8.4.9;ec:1.8.99.2;ec:2.10.1.1;ec:2.4.2.7;ec:2.5.1.27;ec:2.7.1.146;ec:2.7.1.147;ec:2.7.1.20;ec:2…	0	Initializing
Initial			MNXM140	L-leucine zwitterion		C6H13NO2	131.173	0	HARTNUP DISEASE. BEHAVIORAL DISTURBANCES, REVERSIBLE: 175; MAPLE SYRUP URINE DISEASE. BRANCHED-CHAIN ALPHA-KETO ACID DEHYDROGENASE DEFICIENCY (MSUD): 1; PYRUVATE DEHYDROGENASE DEFICIENCY (E3): 333;3dmet:B00034;beilstein:1721722;beilstein:3537983;bigg:leu-L;biopath:L-Leucine;brenda:BG22465;cas:61-90-5;chebi:15603;chebi:32619;chebi:32620;chebi:57427;chemspider:5880;drugbank:DB00149;ec:1.4.1.9;ec:2.…	0	Initializing
Initial			MNXM1407	4-O-phosphonato-D-erythronate(3-)		C4H6O8P	213.059	-3	3dmet:B04893;beilstein:10165248;beilstein:1878433;beilstein:5566997;bigg:4per;brenda:BG37179;chebi:41917;chebi:49003;chebi:49055;chebi:49056;chebi:49069;chebi:58766;chemspider:4440680;drugbank:DB03108;ec:1.1.1.290;ec:1.2.1.72;kegg:C03393;metacyc:ERYTHRONATE-4P;nikkaji:J1.988.006K;pdb-ccd:DEZ;pdbechem:DER;pdbechem:DEZ;pubchem:5276738;pubchem:6224;seed:cpd02147;upa:UPC03393	0	Initializing
Initial			MNXM1408	5-[(5-phospho-1-deoxy-D-ribulos-1-ylimino)methylamino]-1-(5-phospho-D-ribosyl)imidazole-4-carboxamide		C15H21N5O15P2	573.299	-4	3dmet:B01804;bigg:prlp;biopath:Phosphoribulosylformimino-AICAR-phosphate;brenda:BG6501;chebi:27735;chebi:58525;ec:5.3.1.16;foodb:FDB028910;hmdb:HMDB12278;kegg:C04916;metacyc:PHOSPHORIBULOSYL-FORMIMINO-AICAR-P;nikkaji:J2.760.456K;nugowiki:11003;pdb-ccd:2ER;pubchem:45266672;pubchem:53481398;pubchem:7464;seed:cpd02991;upa:UPC04916	0	Initializing
Initial			MNXM1409	5-carboxylatoamino-1-(5-O-phosphonato-D-ribosyl)imidazole(3-)		C9H11N3O9P	336.172	-3	beilstein:11853632;bigg:5caiz;brenda:BG38839;chebi:48000;chebi:58730;ec:5.4.99.18;ec:6.3.4.18;kegg:C15667;metacyc:CPD-9005;nikkaji:J2.795.736F;pubchem:25202011;pubchem:47204994;seed:cpd11310;upa:UPC15667	0	Initializing
Initial			MNXM142	L-threonine zwitterion		C4H9NO3	119.119	0	3dmet:B01182;beilstein:1721646;beilstein:4376295;beilstein:6565321;bigg:thr-L;biopath:L-Threonine;brenda:BG19816;cas:144-98-9;cas:72-19-5;chebi:16857;chebi:32820;chebi:32822;chebi:38262;chebi:57926;chemspider:6051;drugbank:DB00156;ec:1.1.1.103;ec:2.2.1.8;ec:2.7.1.177;ec:4.1.2.48;ec:4.1.2.5;ec:4.2.3.1;ec:4.3.1.19;ec:5.1.1.6;ec:6.1.1.3;foodb:FDB011999;gmelin:2506280;gmelin:464365;gmelin:82510;het:T…	0	Initializing
Initial			MNXM1422	D-erythro-1-(imidazol-4-yl)glycerol 3-phosphate(2-)		C6H9N2O6P	236.119	-2	3dmet:B01771;bigg:eig3p;biopath:D-erythro-Imidazoleglycerol_phosphate;brenda:BG21909;cas:36244-87-8;chebi:17805;chebi:58278;chemspider:389372;chemspider:4573672;ec:4.2.1.19;foodb:FDB028853;hmdb:HMDB12208;kegg:C04666;knapsack:C00007478;metacyc:D-ERYTHRO-IMIDAZOLE-GLYCEROL-P;nikkaji:J721.046I;nugowiki:10933;pubchem:440431;pubchem:5459954;pubchem:7249;seed:cpd02843;upa:UPC04666	0	Initializing
Initial			MNXM143	N-acetyl-D-glucosamine		C8H15NO6	221.208	0	3dmet:B04639;beilstein:1913592;bigg:acgam;biopath:N-Acetyl-D-glucosamine;brenda:BG26054;cas:7512-17-6;chebi:506227;chemspider:1376695;chemspider:388319;drugbank:DB00141;ec:1.1.3.29;ec:2.3.1.3;ec:2.4.1.211;ec:2.4.1.280;ec:2.4.1.90;ec:2.7.1.59;ec:3.2.2.11;ec:3.5.1.33;foodb:FDB008032;het:NGZ;hmdb:HMDB00215;hmdb:HMDB14288;kegg:C00140;metacyc:N-acetyl-D-glucosamine;metlin:3356;nikkaji:J81.413J;nugowik…	0	Initializing
Initial			MNXM144	beta-alanine zwitterion		C3H7NO2	89.093	0	3dmet:B00025;beilstein:906793;bigg:ala-B;biopath:beta-Alanine;bnice:C42;brenda:BG17918;cas:107-95-9;chebi:16958;chebi:57966;chebi:63070;chemspider:234;drugbank:DB03107;ec:1.5.1.26;ec:2.6.1.18;ec:3.5.1.100;ec:3.5.1.21;ec:3.5.1.22;ec:3.5.1.6;ec:3.5.3.17;ec:4.1.1.11;ec:6.3.2.1;ec:6.3.2.11;ec:6.3.2.23;ec:6.3.2.36;ec:6.3.2.n5;foodb:FDB002253;gmelin:454332;gmelin:49614;het:BAL;hmdb:HMDB00056;kegg:C0009…	0	Initializing
Initial			MNXM1441	precorrin-4		C44H45N4O17	901.845	-7	3dmet:B05191;beilstein:7070412;bigg:pre4;biopath:Precorrin_4;brenda:BG18560;chebi:16430;chebi:57769;ec:2.1.1.131;ec:2.1.1.133;kegg:C06407;metacyc:CPD-651;nikkaji:J2.763.145B;pubchem:25245369;pubchem:8642;seed:cpd03834;upa:UPC06407	0	Initializing
Initial			MNXM1446	UDP-N-acetylmuramoyl-L-alanyl-D-gamma-glutamyl-meso-2,6-diaminoheptanedioate(4-)		C35H51N7O26P2	1047.758	-4	3dmet:B04971;bigg:ugmd;brenda:BG16946;chebi:28639;chebi:58582;ec:6.3.2.13;kegg:C04877;metacyc:UDP-AAGM-DIAMINOHEPTANEDIOATE;nikkaji:J2.757.188C;pubchem:25243985;pubchem:7429;seed:cpd02964	0	Initializing
Initial			MNXM145	D-ribulose 5-phosphate(2-)		C5H9O8P	228.094	-2	3dmet:B01187;beilstein:5752092;bigg:ru5p-D;biopath:D-Ribulose_5-phosphate;brenda:BG20587;cas:4151-19-3;cas:551-85-9;chebi:17363;chebi:58121;chemspider:20015724;drugbank:DB04034;ec:1.1.1.137;ec:1.1.1.343;ec:1.1.1.44;ec:2.7.1.16;ec:2.7.1.19;ec:2.7.1.47;ec:4.1.2.43;ec:4.1.99.12;ec:5.1.3.1;ec:5.3.1.13;ec:5.3.1.6;foodb:FDB022145;hmdb:HMDB00618;kegg:C00199;metacyc:RIBULOSE-5P;metlin:5591;nikkaji:J275.2…	0	Initializing
Initial			MNXM1453	(S)-4-amino-5-oxopentanoic acid zwitterion		C5H9NO3	131.13	0	3dmet:B00630;bigg:glu1sa;biopath:L-Glutamate_1-semialdehyde;brenda:BG21311;cas:68462-55-5;cas:None;chebi:11022;chebi:15757;chebi:57501;ec:1.2.1.70;ec:5.4.3.8;kegg:C03741;knapsack:C00007379;metacyc:GLUTAMATE-1-SEMIALDEHYDE;nikkaji:J1.256.054K;pdbechem:GLQ;pubchem:25244684;pubchem:6504;seed:cpd02345;upa:UPC03741	0	Initializing
Initial			MNXM1455	1-(2-carboxylatophenylamino)-1-deoxy-D-ribulose 5-phosphate(3-)		C12H13NO9P	346.207	-3	3dmet:B04792;bigg:2cpr5p;biopath:1-(2-Carboxyphenylamino)-1-prime-deoxyribulose-5-prime-phosphate;brenda:BG61340;cas:5962-18-5;chebi:29112;chebi:58613;ec:4.1.1.48;ec:5.3.1.24;kegg:C01302;kegg:C10528;knapsack:C00007450;metacyc:CARBOXYPHENYLAMINO-DEOXYRIBULOSE-P;nikkaji:J2.634.852H;nikkaji:J2.770.118C;pubchem:12711;pubchem:4520;pubchem:45266701;seed:cpd00956;upa:UPC01302	0	Initializing
Initial			MNXM1456	3-(imidazol-4-yl)-2-oxopropyl phosphate(2-)		C6H7N2O5P	218.104	-2	3dmet:B00269;bigg:imacp;biopath:3-(Imidazol-4-yl)-2-oxopropyl_phosphate;brenda:BG23723;cas:99979-59-6;chebi:16426;chebi:57766;chemspider:770;ec:2.6.1.9;ec:4.2.1.19;foodb:FDB028879;hmdb:HMDB12236;kegg:C01267;knapsack:C00007308;metacyc:IMIDAZOLE-ACETOL-P;nikkaji:J670.555C;nugowiki:10961;pubchem:25244516;pubchem:4486;pubchem:792;seed:cpd00930;upa:UPC01267	0	Initializing
Initial			MNXM1458	4-amino-4-deoxychorismate(1-)		C10H10NO5	224.19	-1	3dmet:B04223;bigg:4adcho;brenda:BG3460;cas:97279-79-3;chebi:18198;chebi:35181;chebi:58406;ec:2.6.1.85;ec:4.1.3.38;kegg:C11355;knapsack:C00000730;metacyc:4-AMINO-4-DEOXYCHORISMATE;nikkaji:J1.639.267G;pubchem:13530;pubchem:25244713;reaxys:21082541;reaxys:4317064;seed:cpd08210;upa:UPC11355	0	Initializing
Initial			MNXM147	L-asparagine zwitterion		C4H8N2O3	132.118	0	3dmet:B00043;beilstein:1723527;beilstein:6115348;bigg:asn-L;biopath:L-Asparagine;brenda:BG19609;cas:70-47-3;chebi:17196;chebi:32650;chebi:32651;chebi:58048;chemspider:6031;drugbank:DB00174;ec:1.14.11.n1;ec:2.3.2.7;ec:3.2.2.11;ec:3.5.1.1;ec:3.5.1.38;ec:3.5.5.4;ec:4.2.1.65;ec:6.1.1.22;ec:6.3.1.1;ec:6.3.1.4;ec:6.3.5.4;foodb:FDB000787;gmelin:327371;gmelin:3334;het:ASN;hmdb:HMDB00168;kegg:C00152;knaps…	0	Initializing
Initial			MNXM148	thioredoxin disulfide		C10H12N4O4S2R4			bigg:trdox;biopath:Thioredoxin_(oxidized,simplified);brenda:BG93236;chebi:18191;kegg:C00343;metacyc:Ox-Thioredoxin;pubchem:3636;reactome:2142833;reactome:REACT_150508;reactome_database_id_release_44:2142833;seed:cpd11420;upa:UPC00343	0	Initializing
Initial			MNXM1482	L-histidinol phosphate(1-)		C6H11N3O4P	220.143	-1	3dmet:B01378;beilstein:792319;bigg:hisp;biopath:L-Histidinol_phosphate;brenda:BG29977;cas:25679-93-0;chebi:16996;chebi:57980;drugbank:DB03997;ec:2.6.1.9;ec:3.1.3.15;kegg:C01100;knapsack:C00007480;metacyc:L-HISTIDINOL-P;nikkaji:J540.521A;pdb-ccd:HSA;pdbechem:HSA;pubchem:25245017;pubchem:4334;seed:cpd00807;upa:UPC01100	0	Initializing
Initial			MNXM1488	N-(3-carboxylatopropionyl)-LL-2,6-diaminopimelate(2-)		C11H16N2O7	288.254	-2	3dmet:B01743;bigg:sl26da;biopath:N-Succinyl-LL-2,6-diaminoheptanedioate;brenda:BG2740;cas:26605-36-7;chebi:17279;chebi:58087;ec:2.6.1.17;ec:3.5.1.18;foodb:FDB028905;hmdb:HMDB12267;kegg:C04421;knapsack:C00007597;metacyc:N-SUCCINYLLL-2-6-DIAMINOPIMELATE;nikkaji:J978.287G;nugowiki:10992;pubchem:25202447;pubchem:25245299;pubchem:7053;seed:cpd02698;upa:UPC04421	0	Initializing
Initial			MNXM1489	N-(5-phosphonato-beta-D-ribosyl)anthranilate		C12H13NO9P	346.207	-3	3dmet:B01733;bigg:pran;biopath:N-(5-prime-phosphoribosyl)-anthranilate;brenda:BG31401;cas:4220-99-9;cas:None;chebi:18277;chebi:7091;ec:2.4.2.18;ec:5.3.1.24;kegg:C04302;knapsack:C00007384;metacyc:N-5-PHOSPHORIBOSYL-ANTHRANILATE;nikkaji:J1.544.460F;pubchem:25245690;pubchem:6961;seed:cpd02642;upa:UPC04302	0	Initializing
Initial			MNXM1496	precorrin-6A		C44H47N4O16	887.861	-7	3dmet:B02010;beilstein:4901842;bigg:pre6a;biopath:Precorrin_6X;brenda:BG18564;chebi:27513;chebi:58513;ec:1.3.1.54;ec:2.1.1.152;kegg:C06320;metacyc:CPD-675;nikkaji:J2.760.996A;pubchem:25245479;pubchem:8556;seed:cpd03761;upa:UPC06320	0	Initializing
Initial			MNXM1497	precorrin-6B		C44H50N4O16	890.885	-6	3dmet:B05183;beilstein:4901795;bigg:pre6b;brenda:BG18570;cas:139663-55-1;chebi:27858;chebi:58532;ec:1.3.1.54;ec:2.1.1.132;kegg:C06319;metacyc:CPD-679;nikkaji:J2.760.995C;pubchem:25243924;pubchem:8555;seed:cpd03760;upa:UPC06319	0	Initializing
Initial			MNXM15	NH4(+)		H4N	18.038	1	10; 109; 15; 18; 189; 19; 215; 243; 25; 263; 264; 268; 27; 282; 303; 308; 31; 324; 328; 333; 338; 342; 39; 4; 40; 411; 431; 448; 459; 460; 474; 5; 517; 60; 61; 73; 77; 79; 9; 92; 94;3dmet:B00004;beilstein:3587154;bigg:nh3;bigg:nh4;biopath:Ammonia;biopath:Ammonium-ion;bnice:C6;brenda:BG28736;brenda:BG91971;cas:14798-03-9;cas:34819-78-8;cas:7664-41-7;chebi:16134;chebi:28938;chebi:29240;chebi:29337;…	0	Initializing
Initial			MNXM150	5'-S-methyl-5'-thioadenosine		C11H15N5O3S	297.334	0	3dmet:B01178;beilstein:42420;bigg:5mta;biopath:5-prime-Methylthioadenosine;brenda:BG2531;cas:2457-80-9;chebi:17509;chemspider:388321;drugbank:DB02282;ec:2.4.2.28;ec:2.5.1.16;ec:2.5.1.22;ec:2.5.1.23;ec:2.5.1.24;ec:2.5.1.38;ec:2.5.1.4;ec:2.5.1.43;ec:2.5.1.79;ec:3.2.2.16;ec:3.2.2.9;ec:3.3.1.2;ec:3.5.4.31;ec:3.5.4.n1;ec:4.4.1.14;foodb:FDB022465;het:MTA;hmdb:HMDB01173;kegg:C00170;metacyc:5-METHYLTHIOA…	0	Initializing
Initial			MNXM151	glutathione disulfide(2-)		C20H30N6O12S2	610.615	-2	3dmet:B01166;bigg:gthox;biopath:Glutathione_(oxidized);brenda:BG47962;cas:27025-41-8;chebi:17858;chebi:58297;chemspider:950;drugbank:DB03310;ec:1.11.1.9;ec:1.20.4.2;ec:1.8.1.7;ec:1.8.3.3;ec:1.8.4.1;ec:1.8.4.2;ec:1.8.4.3;ec:1.8.4.4;ec:1.8.4.9;ec:1.8.5.1;ec:2.8.1.3;foodb:FDB023147;hmdb:HMDB03337;kegg:C00127;ligandbox:D00031;metacyc:OXIDIZED-GLUTATHIONE;metlin:6893;nikkaji:J415.688I;nugowiki:2918;pd…	0	Initializing
Initial			MNXM1514	(R)-3-hydroxy-2-oxo-4-(phosphonatoooxy)butanoate		C4H4O8P	211.044	-3	3dmet:B01959;bigg:ohpb;brenda:BG19573;brenda:BG37197;chebi:27951;chebi:58538;ec:1.1.1.290;ec:2.6.1.52;foodb:FDB024087;hmdb:HMDB06801;kegg:C06054;metacyc:3OH-4P-OH-ALPHA-KETOBUTYRATE;nikkaji:J2.761.015C;nugowiki:5926;pubchem:21145142;pubchem:25245610;pubchem:8324;seed:cpd03606;upa:UPC06054	0	Initializing
Initial			MNXM1515	1-(5-phosphoribosyl)-5'-AMP		C15H19N5O14P2	555.284	-4	3dmet:B04863;beilstein:7064825;bigg:prbamp;biopath:Phosphoribosyl-AMP;brenda:BG32859;brenda:BG6388;chebi:18374;chebi:59457;ec:3.5.4.19;ec:3.6.1.31;foodb:FDB028908;hmdb:HMDB12276;kegg:C02741;knapsack:C00007241;metacyc:PHOSPHORIBOSYL-AMP;nugowiki:11001;pubchem:25244977;pubchem:439795;pubchem:5701;seed:cpd01777;upa:UPC02741	0	Initializing
Initial			MNXM152	dTDP(3-)		C10H13N2O11P2	399.165	-3	3dmet:B01229;beilstein:64132;bigg:dtdp;biopath:2-prime-Deoxythymidine-5-prime-diphosphate;brenda:BG1308;cas:491-97-4;chebi:18075;chebi:58369;chemspider:144320;chemspider:19989845;drugbank:DB03103;ec:2.4.1.277;ec:2.4.1.278;ec:2.4.1.289;ec:2.4.2.27;ec:2.7.4.12;ec:2.7.4.9;ec:3.6.1.39;het:TYD;hmdb:HMDB01274;kegg:C00363;knapsack:C00019696;metacyc:TDP;metagene:.;metlin:6129;nikkaji:J247.693B;nugowiki:1…	0	Initializing
Initial			MNXM1521	2-(carboxylatomethyl)-5-oxo-2,5-dihydro-2-furoate(2-)		C7H4O6	184.103	-2	beilstein:1373472;bigg:2c25dho;brenda:BG24997;cas:13249-46-2;chebi:16993;chebi:57979;ec:5.5.1.2;kegg:C01278;nikkaji:J1.705.604B;pubchem:4497;upa:UPC01278	0	Initializing
Initial			MNXM153	3-(4-hydroxyphenyl)pyruvate		C9H7O4	179.149	-1	Hawkinsinuria: 176; Tyrosinemia I: 49; Tyrosinemia II: 66; Tyrosinemia, Transient, of the Newborn: 318;3dmet:B00254;beilstein:2691632;beilstein:3950858;bigg:34hpp;biopath:3-(4-Hydroxyphenyl)pyruvate;brenda:BG46206;cas:156-39-8;chebi:15999;chebi:36242;chemspider:5341947;chemspider:954;drugbank:DB07718;ec:1.1.1.222;ec:1.1.1.237;ec:1.13.11.27;ec:1.13.11.46;ec:1.2.3.13;ec:1.3.1.12;ec:1.3.1.13;ec:2.5.…	0	Initializing
Initial			MNXM1531	5,6-dimethylbenzimidazole		C9H10N2	146.189	0	3dmet:B00544;beilstein:116595;bigg:dmbzid;brenda:BG26927;cas:582-60-5;chebi:15890;chebi:23809;chemspider:655;drugbank:DB02591;ec:1.14.99.40;ec:2.4.2.21;foodb:FDB023216;gmelin:279255;het:DMD;hmdb:HMDB03701;kegg:C03114;metacyc:DIMETHYLBENZIMIDAZOLE;nikkaji:J69.209C;nugowiki:3282;pdb-ccd:DMD;pdbechem:DMD;pubchem:6009;pubchem:675;seed:cpd01997;upa:UPC03114	0	Initializing
Initial			MNXM1532	5-amino-6-(5-phospho-D-ribosylamino)uracil		C9H13N4O9P	352.195	-2	3dmet:B01428;bigg:5apru;brenda:BG88676;chebi:18337;chebi:58453;ec:1.1.1.193;ec:3.5.4.26;kegg:C01268;knapsack:C00019665;metacyc:CPD-602;nikkaji:J1.722.459J;pdb-ccd:AOF;pubchem:25245199;pubchem:4487;seed:cpd00931;upa:UPC01268	0	Initializing
Initial			MNXM1539	alpha-ribazole		C14H18N2O4	278.304	0	3dmet:B05111;beilstein:91101;bigg:rdmbzi;biopath:alpha-Ribazole;brenda:BG46663;cas:132-13-8;chebi:10329;chemspider:389646;ec:2.7.8.26;ec:3.1.3.73;foodb:FDB027894;hmdb:HMDB11112;kegg:C05775;metacyc:ALPHA-RIBAZOLE;nikkaji:J10.013G;nugowiki:9842;pubchem:440780;pubchem:8070;seed:cpd03423;upa:UPC05775	0	Initializing
Initial			MNXM154	acetoacetate		C4H5O3	101.081	-1	BETA-KETOTHIOLASE DEFICIENCY: 5;3dmet:B00047;beilstein:1747690;beilstein:4128534;beilstein:4653987;bigg:acac;biopath:Acetoacetate;brenda:BG48725;cas:141-81-1;cas:541-50-4;chebi:13705;chebi:15344;chebi:38871;chemspider:5341896;chemspider:94;drugbank:DB01762;ec:1.1.1.30;ec:1.1.99.24;ec:1.8.1.5;ec:2.8.3.5;ec:2.8.3.9;ec:3.1.2.11;ec:3.7.1.2;ec:4.1.1.4;ec:4.1.3.4;ec:6.2.1.16;ec:6.4.1.6;foodb:FDB021801;…	0	Initializing
Initial			MNXM155	thioredoxin		C10H14N4O4S2R4			bigg:trdrd;biopath:Thioredoxin_(reduced,simplified);brenda:BG94255;cas:52500-60-4;chebi:15033;chebi:15967;kegg:C00342;metacyc:Red-Thioredoxin;pubchem:3635;reactome:2142774;reactome:REACT_152150;reactome_database_id_release_44:2142774;seed:cpd11421;upa:UPC00342	0	Initializing
Initial			MNXM156	D-alanine zwitterion		C3H7NO2	89.093	0	3dmet:B00036;beilstein:1720249;beilstein:4781244;bigg:ala-D;biopath:D-Alanine;brenda:BG17909;cas:338-69-2;chebi:15570;chebi:32435;chebi:32436;chebi:57416;chemspider:64234;drugbank:DB01786;ec:1.4.3.19;ec:2.1.2.7;ec:2.3.2.14;ec:2.6.1.21;ec:3.4.13.22;ec:5.1.1.1;ec:6.3.2.35;ec:6.3.2.4;foodb:FDB022546;gmelin:745914;gmelin:82157;het:DAL;hmdb:HMDB01310;kegg:C00133;knapsack:C00019654;metacyc:D-ALANINE;me…	0	Initializing
Initial			MNXM1561	guanosine 3'-diphosphate 5'-triphosphate(6-)		C10H12N5O20P5	677.093	-6	3dmet:B01748;beilstein:1205996;bigg:gdptp;brenda:BG1619;cas:38918-96-6;chebi:16690;chebi:60028;chebi:71477;ec:2.7.6.5;ec:3.6.1.40;kegg:C04494;metacyc:GDP-TP;nikkaji:J40.057B;pdb-ccd:0O2;pubchem:46173549;pubchem:7111;reaxys:6888426;seed:cpd02740;upa:UPC04494	0	Initializing
Initial			MNXM1563	L-2-succinylamino-6-oxoheptanedioate(3-)		C11H12NO8	286.215	-3	3dmet:B00719;bigg:sl2a6o;biopath:N-Succinyl-2-L-amino-6-oxoheptanedioate;brenda:BG2582;brenda:BG2583;chebi:15685;chebi:35266;chemspider:389314;chemspider:4925347;ec:2.3.1.117;ec:2.6.1.17;foodb:FDB028904;hmdb:HMDB12266;kegg:C04462;kegg:C05537;knapsack:C00007598;metacyc:N-SUCCINYL-2-AMINO-6-KETOPIMELATE;nikkaji:J2.756.198E;nikkaji:J788.069C;nugowiki:10991;pubchem:440349;pubchem:6419713;pubchem:7087…	0	Initializing
Initial			MNXM157	methanol		CH4O	32.042	0	3dmet:B01170;beilstein:1098229;bigg:meoh;biopath:Methanol;brenda:BG76996;cas:67-56-1;chebi:17790;chebi:52090;chemspider:864;ec:1.1.1.244;ec:1.1.99.37;ec:1.14.13.25;ec:1.2.99.4;ec:3.1.1.44;ec:3.1.1.59;ec:3.1.1.78;ec:3.1.1.82;ec:3.1.6.16;foodb:FDB008124;gmelin:449;het:MOH;hmdb:HMDB01875;kegg:C00132;ligandbox:D02309;metacyc:METOH;metlin:4201;nikkaji:J2.364G;nugowiki:1466;pdb-ccd:MOH;pdbechem:MOH;pub…	0	Initializing
Initial			MNXM158	uracil		C4H4N2O2	112.087	0	ARGININEMIA. HYPERARGININEMIA, ARGINASE DEFICIENCY: 60; BETA-KETOTHIOLASE DEFICIENCY: 5; CARBAMOYL PHOSPHATE SYNTHETASE DEFICIENCY (CPS): 77; DIHYDROPYRIMIDINASE (DHPA): 410; DIHYDROPYRIMIDINE DEHYDROGENASE DEFICIENCY (DHPD): 334; ORNITHINE TRANSCARBAMYLASE DEFICIENCY (OTC): 189;3dmet:B00026;beilstein:606623;bigg:ura;biopath:Uracil;brenda:BG19237;cas:66-22-8;chebi:17568;chemspider:1141;drugbank:D…	0	Initializing
Initial			MNXM1588	precorrin-5		C45H47N4O17	915.871	-7	3dmet:B05193;bigg:pre5;biopath:Precorrin_5;brenda:BG34006;chebi:27630;chebi:58518;ec:2.1.1.133;ec:2.1.1.152;kegg:C06416;metacyc:CPD-662;nikkaji:J2.763.198C;pubchem:25246147;pubchem:8651;seed:cpd03839;upa:UPC06416	0	Initializing
Initial			MNXM1589	precorrin-8X(7-)		C45H53N4O14	873.921	-7	3dmet:B05192;bigg:pre8;biopath:Precorrin_8X;brenda:BG33973;cas:139663-56-2;chebi:28629;chebi:58581;ec:2.1.1.132;ec:5.4.1.2;kegg:C06408;metacyc:CPD-686;nikkaji:J2.763.156H;pubchem:25245131;pubchem:8643;seed:cpd03835;upa:UPC06408	0	Initializing
Initial			MNXM159	2-oxobutanoate		C4H5O3	101.081	-1	3dmet:B00028;beilstein:1700514;beilstein:3601760;bigg:2obut;biopath:2-Oxobutanoate;brenda:BG89122;cas:600-18-0;chebi:16763;chebi:30831;chemspider:2829426;chemspider:57;drugbank:DB04553;ec:1.1.1.n5;ec:2.2.1.6;ec:2.3.3.6;ec:3.5.99.7;ec:4.3.1.19;ec:4.4.1.1;ec:4.4.1.11;ec:4.4.1.2;foodb:FDB003359;gmelin:601216;gmelin:899148;het:2KT;hmdb:HMDB00005;kegg:C00109;knapsack:C00019675;lipid:LMFA01060002;lipid…	0	Initializing
Initial			MNXM15900	alpha-D-ribose 5-phosphate		C5H9O8P	228.094	-2	bigg:r5p;biopath:alpha-D-Ribose_5-phosphate;brenda:BG81798;cas:4300-28-1;chebi:18189;chebi:52742;kegg:C03736;nikkaji:J1.011.724K;pdb-ccd:HSX;pubchem:6499;reaxys:1728061;wikipedia:D-ribose-5-P	0	Initializing
Initial			MNXM16	S-adenosyl-L-methionine		C15H23N6O5S	399.445	1	3dmet:B04620;beilstein:3576439;beilstein:9671724;beilstein:9671725;bigg:amet;biopath:S-Adenosyl-L-methionine;brenda:BG39932;brenda:BG39935;brenda:BG6347;cas:29908-03-0;chebi:15414;chebi:33440;chebi:33442;chebi:59789;chebi:67040;come:MOL000172;drugbank:DB00118;ec:1.1.99.38;ec:1.3.99.22;ec:1.3.99.n2;ec:2.1.1.1;ec:2.1.1.10;ec:2.1.1.101;ec:2.1.1.102;ec:2.1.1.103;ec:2.1.1.104;ec:2.1.1.105;ec:2.1.1.106…	0	Initializing
Initial			MNXM160	D-glucopyranose 6-phosphate		C6H11O9P	258.12	-2	3dmet:B04630;beilstein:1649252;bigg:g6p;brenda:BG22626;cas:299-31-0;cas:56-73-5;chebi:14314;chebi:4170;chebi:61548;chemspider:5743;drugbank:DB03581;ec:1.1.1.49;ec:2.4.1.15;ec:2.4.1.216;ec:2.4.1.36;ec:2.7.1.142;ec:2.7.1.147;ec:2.7.1.2;ec:3.1.3.58;ec:3.1.3.9;ec:3.2.1.122;ec:3.2.1.86;ec:3.2.1.93;ec:4.2.3.124;ec:5.5.1.4;foodb:FDB021818;het:1JXA;hmdb:HMDB01401;kegg:C00092;knapsack:C00007306;metacyc:D-…	0	Initializing
Initial			MNXM1602	(2S)-2-isopropyl-3-oxosuccinate(2-)		C7H8O5	172.135	-2	3dmet:B01725;bigg:3c4mop;brenda:BG37061;chebi:1467;chebi:17214;chemspider:4575347;ec:1.1.1.85;foodb:FDB028806;hmdb:HMDB12149;kegg:C04236;metacyc:CPD-7100;nikkaji:J2.747.832H;nugowiki:10874;pubchem:25245894;pubchem:5462259;pubchem:6905;reaxys:1723841;seed:cpd02605;upa:UPC04236	0	Initializing
Initial			MNXM161	pyridoxal 5'-phosphate		C8H8NO6P	245.126	-2	3dmet:B00005;beilstein:234749;bigg:pydx5p;biopath:Pyridoxal-phosphate;brenda:BG25540;cas:54-47-7;chebi:18405;chebi:597326;chemspider:1022;chemspider:559203;come:MOL000108;drugbank:DB00114;ec:1.4.3.5;ec:1.4.4.2;ec:2.1.2.1;ec:2.1.2.5;ec:2.2.1.8;ec:2.3.1.29;ec:2.3.1.37;ec:2.3.1.47;ec:2.3.1.50;ec:2.5.1.47;ec:2.5.1.48;ec:2.5.1.65;ec:2.5.1.76;ec:2.6.1.1;ec:2.6.1.11;ec:2.6.1.12;ec:2.6.1.13;ec:2.6.1.14;e…	0	Initializing
Initial			MNXM1617	1-pyrroline-5-carboxylate		C5H6NO2	112.107	-1	beilstein:111941;bigg:1pyr5c;brenda:BG79308;cas:2906-39-0;chebi:1372;chebi:15893;chemspider:10140206;chemspider:1159;ec:1.5.1.2;ec:2.6.1.68;foodb:FDB022542;hmdb:HMDB01301;kegg:C04322;knapsack:C00007606;metacyc:CPD-478;metlin:6145;nikkaji:J426.575K;nugowiki:1163;pubchem:1196;pubchem:11966213;pubchem:6977;reactome:113590;reactome:REACT_5452;reactome_database_id_release_44:113590;seed:cpd02431;seed:…	0	Initializing
Initial			MNXM1626	2-C-methyl-D-erythritol 4-phosphate(2-)		C5H11O7P	214.11	-2	3dmet:B04262;bigg:2me4p;brenda:BG65605;chebi:17764;chebi:58262;chemspider:10645747;ec:1.1.1.267;ec:2.7.7.60;kegg:C11434;knapsack:C00007297;metacyc:2-C-METHYL-D-ERYTHRITOL-4-PHOSPHATE;nikkaji:J865.583I;pubchem:13606;pubchem:21896402;reaxys:11127453;seed:cpd08286;upa:UPC11434	0	Initializing
Initial			MNXM164	4-hydroxybenzoate		C7H5O3	137.113	-1	3dmet:B00045;beilstein:3589159;beilstein:970950;bigg:4hbz;biopath:4-Hydroxybenzoate;brenda:BG36353;cas:456-23-5;cas:99-96-7;chebi:17879;chebi:30763;chemspider:132;drugbank:DB04242;ec:1.13.11.41;ec:1.14.13.12;ec:1.14.13.2;ec:1.14.13.33;ec:1.14.13.64;ec:1.14.99.15;ec:1.2.1.64;ec:2.4.1.194;ec:2.5.1.39;ec:2.5.1.93;ec:3.1.2.23;ec:3.8.1.6;ec:4.1.1.61;ec:4.1.3.40;ec:6.2.1.27;ec:6.2.1.n1;foodb:FDB010508;…	0	Initializing
Initial			MNXM1641	4-CDP-2-C-methyl-D-erythritol 2-phosphate		C14H22N3O17P3	597.256	-4	3dmet:B04264;beilstein:8528909;bigg:2p4c2me;brenda:BG5658;chebi:16840;chebi:57919;ec:2.7.1.148;ec:4.6.1.12;kegg:C11436;knapsack:C00007621;metacyc:2-PHOSPHO-4-CYTIDINE-5-DIPHOSPHO-2-C-MET;nikkaji:J1.304.453H;pdb-ccd:SUD;pubchem:13608;pubchem:46878430;seed:cpd08288;upa:UPC11436	0	Initializing
Initial			MNXM1642	4-CDP-2-C-methyl-D-erythritol(2-)		C14H23N3O14P2	519.292	-2	3dmet:B04263;beilstein:9372838;bigg:4c2me;brenda:BG5592;chebi:16578;chebi:57823;ec:2.7.1.148;ec:2.7.7.60;kegg:C11435;knapsack:C00007620;metacyc:4-CYTIDINE-5-DIPHOSPHO-2-C;nikkaji:J1.231.800F;pdb-ccd:CDM;pubchem:13607;pubchem:24970669;seed:cpd08287;upa:UPC11435	0	Initializing
Initial			MNXM1645	7,8-dihydroneopterin 3'-phosphate		C9H12N5O7P	333.195	-2	3dmet:B05140;beilstein:2313670;bigg:dhpmp;chebi:48954;chebi:58762;chemspider:21865614;ec:3.6.1.n4;foodb:FDB024104;hmdb:HMDB06824;kegg:C05925;metacyc:DIHYDRONEOPTERIN-P;nikkaji:J2.760.636I;nugowiki:5949;pubchem:24771767;pubchem:25245170;pubchem:8213;seed:cpd03521;upa:UPC05925	0	Initializing
Initial			MNXM1653	caproate		C6H11O2	115.15	-1	MAPLE SYRUP URINE DISEASE. BRANCHED-CHAIN ALPHA-KETO ACID DEHYDROGENASE DEFICIENCY (MSUD): 1; PYRUVATE DEHYDROGENASE DEFICIENCY (E3): 333;3dmet:B00324;beilstein:3601453;beilstein:773837;bigg:hxa;brenda:BG22202;cas:142-62-1;cas:151-33-7;chebi:17120;chebi:30776;chemspider:3599616;chemspider:8552;ec:3.5.1.39;foodb:FDB013897;gmelin:185066;gmelin:326340;het:6NA;hmdb:HMDB00535;kegg:C01585;knapsack:C000…	0	Initializing
Initial			MNXM1663	dihydrolipoylprotein		C8H16NOS2R			bigg:dhlpro;brenda:BG94163;brenda:BG95078;chebi:16194;kegg:C02972;pubchem:5884;seed:cpd12225	0	Initializing
Initial			MNXM168	adenine		C5H5N5	135.127	0	3dmet:B00041;beilstein:608603;bigg:ade;biopath:Adenine;brenda:BG20886;cas:73-24-5;chebi:16708;chemspider:185;drugbank:DB00173;ec:1.5.99.12;ec:2.4.2.28;ec:2.4.2.7;ec:2.7.8.25;ec:2.7.8.37;ec:3.2.2.16;ec:3.2.2.4;ec:3.2.2.7;ec:3.2.2.9;ec:3.5.4.2;foodb:FDB012266;gmelin:3903;het:ADE;hmdb:HMDB00034;kegg:C00147;knapsack:C00001490;ligandbox:D00034;metacyc:ADENINE;metacyc:ADENINE-RING;metagene:ADENINE PHOS…	0	Initializing
Initial			MNXM1688	UDP-N-acetyl-3-O-(1-carboxylatovinyl)-alpha-D-glucosamine		C20H26N3O19P2	674.377	-3	3dmet:B01767;bigg:uaccg;biopath:UDP-N-Acetyl-3-(1-carboxyvinyl)-D-glucosamine;brenda:BG10399;cas:70222-94-5;chebi:16435;chebi:57771;chebi:68483;chebi:68507;ec:1.1.1.158;ec:1.3.1.98;ec:2.5.1.7;kegg:C04631;knapsack:C00019554;metacyc:UDP-ACETYL-CARBOXYVINYL-GLUCOSAMINE;nikkaji:J711.509A;pdb-ccd:EPU;pubchem:25244881;pubchem:7220;reaxys:77170;seed:cpd02820	0	Initializing
Initial			MNXM169	reduced ferredoxin		Fe2R4S6		4	bigg:fdxrd;biopath:Ferredoxin_(reduced);brenda:BG94253;chebi:17513;kegg:C00138;metacyc:Reduced-ferredoxins;pubchem:3438;seed:cpd11620;upa:UPC00138	0	Initializing
Initial			MNXM1697	(R)-1-ammoniopropan-2-yl phosphate(1-)		C3H9NO4P	154.082	-1	3dmet:B01719;bigg:applp;brenda:BG17596;brenda:BG17597;cas:483-34-1;chebi:19029;chebi:28293;chebi:28390;chebi:58563;ec:4.1.1.81;ec:6.3.1.10;kegg:C04122;kegg:C04126;metacyc:R-1-AMINOPROPAN-2-YL-PHOSPHATE;nikkaji:J2.746.922A;nikkaji:J933.541B;pubchem:25244089;pubchem:6809;pubchem:6812;seed:cpd02547;seed:cpd02549	0	Initializing
Initial			MNXM17	UDP		C9H11N2O12P2	401.137	-3	3dmet:B01132;beilstein:64707;bigg:udp;biopath:Uridine-5-prime-diphosphate;brenda:BG27564;cas:58-98-0;chebi:17659;chebi:58223;chemspider:16739715;chemspider:5809;drugbank:DB03435;ec:2.4.1.101;ec:2.4.1.102;ec:2.4.1.103;ec:2.4.1.104;ec:2.4.1.105;ec:2.4.1.106;ec:2.4.1.111;ec:2.4.1.114;ec:2.4.1.116;ec:2.4.1.117;ec:2.4.1.118;ec:2.4.1.120;ec:2.4.1.121;ec:2.4.1.123;ec:2.4.1.126;ec:2.4.1.127;ec:2.4.1.128;…	0	Initializing
Initial			MNXM1706	2-isopropylmaleate(2-)		C7H8O4	156.136	-2	3dmet:B00468;bigg:2ippm;biopath:2-Isopropylmaleate;brenda:BG23950;chebi:17275;chebi:58085;chemspider:10710392;chemspider:4444164;ec:4.2.1.33;foodb:FDB028883;hmdb:HMDB12241;kegg:C02631;metacyc:CPD-9451;nikkaji:J867.346B;nugowiki:10966;pubchem:21954611;pubchem:5280533;pubchem:5611;seed:cpd01710;upa:UPC02631	0	Initializing
Initial			MNXM172	4-oxobutanoate		C4H5O3	101.081	-1	3dmet:B00065;beilstein:1745187;bigg:sucsal;biopath:Succinate_semialdehyde;brenda:BG19443;cas:692-29-5;chebi:16265;chebi:26805;chebi:57706;chemspider:1080;chemspider:7822211;ec:1.1.1.61;ec:1.1.1.n11;ec:1.1.99.24;ec:1.14.13.163;ec:1.2.1.16;ec:1.2.1.24;ec:1.2.1.76;ec:1.2.1.79;ec:1.5.3.21;ec:2.6.1.19;ec:2.6.1.96;ec:3.5.1.29;ec:4.1.1.71;ec:4.1.2.n4;foodb:FDB022516;het:SSN;hmdb:HMDB01259;kegg:C00232;kn…	0	Initializing
Initial			MNXM1721	all-trans-decaprenyl diphosphate		C50H81O7P2	856.121	-3	bigg:decdp;biopath:Decaprenyl_diphosphate;brenda:BG19933;brenda:BG87995;chebi:53043;chebi:60721;chebi:61011;chemspider:4575322;ec:2.5.1.91;foodb:FDB023878;hmdb:HMDB06288;hmdb:HMDB59616;kegg:C17432;lipidmaps:LMPR03030011;metacyc:CPD-9610;nugowiki:5413;nugowiki:58013;pubchem:123067445;pubchem:25245574;pubchem:5462210;pubchem:96023782;seed:cpd02746	0	Initializing
Initial			MNXM173	(R)-carnitine		C7H15NO3	161.199	0	2,4-DIENOYL-CoA REDUCTASE DEFICIENCY: 437; 3-HYDROXY-3-METHYLGLUTARYL-CoA LYASE DEFICIENCY: 4; 3-HYDROXYISOBUTYRIC ACIDURIA: 307; 3-METHYL-CROTONYL-GLYCINURIA: 27; 3-METHYLGLUTACONIC ACIDURIA, X-LINKED (TYPE II): 24; ASPHYXIA [DD]: 408; BETA-KETOTHIOLASE DEFICIENCY: 5; BIOTINIDASE DEFICIENCY: 73; CARNITINE DEFICIENCY, MYOPATHIC: 282; CARNITINE PALMITOYL TRANSFERASE DEFICIENCY (I): 263; CARNITINE …	0	Initializing
Initial			MNXM174	9H-xanthine		C5H4N4O2	152.111	0	MOLYBDENIUM CO-FACTOR DEFICIENCY. SULFITE OXIDASE DEFICIENCY: 116; XANTHINURIA TYPE I: 59; XANTHINURIA TYPE II: 483;3dmet:B00099;beilstein:609330;beilstein:8733;bigg:xan;biopath:Xanthine;brenda:BG20843;cas:69-89-6;chebi:15318;chebi:17712;chebi:48517;chemspider:1151;drugbank:DB02134;ec:1.14.13.128;ec:1.17.1.4;ec:1.17.3.2;ec:2.4.2.22;ec:3.5.4.3;foodb:FDB001977;gmelin:142613;gmelin:913730;het:XAN;hm…	0	Initializing
Initial			MNXM1749	L-fuculose 1-phosphate(2-)		C6H11O8P	242.121	-2	3dmet:B01377;beilstein:1881578;bigg:fc1p;brenda:BG30123;cas:92418-41-2;cas:None;chebi:16647;chebi:57846;ec:2.7.1.51;ec:4.1.2.17;kegg:C01099;knapsack:C00019651;metacyc:FUCULOSE-1P;nikkaji:J1.419.302B;pubchem:25245598;pubchem:4333;seed:cpd00806;upa:UPC01099	0	Initializing
Initial			MNXM1756	N(2)-(3-carboxylatopropionyl)-L-arginine(1-)		C10H17N4O5	273.266	-1	3dmet:B00575;beilstein:6977334;bigg:sucarg;brenda:BG1606;cas:1758-80-1;cas:2478-02-6;chebi:17705;chebi:58241;chemspider:450;drugbank:DB01008;ec:2.3.1.109;ec:3.5.3.23;foodb:FDB010731;hmdb:HMDB32764;kegg:C03296;metacyc:CPD-421;nikkaji:J2.741.529F;nugowiki:31422;pdb-ccd:SUG;pubchem:25245674;pubchem:463;pubchem:6152;seed:cpd02103;upa:UPC03296	0	Initializing
Initial			MNXM1757	N-(3-carboxylatopropanoyl)-L-glutamate(3-)		C9H10NO7	244.178	-3	3dmet:B00877;beilstein:1715224;bigg:sucglu;brenda:BG37817;cas:33981-72-5;chebi:48957;chebi:58763;ec:1.2.1.71;ec:3.5.1.96;kegg:C05931;metacyc:N2-SUCCINYLGLUTAMATE;nikkaji:J347.295G;pubchem:25244383;pubchem:8219;seed:cpd03525;upa:UPC05931	0	Initializing
Initial			MNXM176	a ubiquinone		C9H10O4(C5H8)n		0	bigg:q;biopath:Ubiquinone;cas:1339-63-5;chebi:16389;ec:1.1.5.2;ec:1.1.5.5;ec:1.10.3.10;ec:1.10.3.11;ec:1.2.5.1;ec:1.3.5.1;ec:1.3.5.2;ec:1.6.5.3;ec:1.6.5.9;kegg:C00399;lipidbank:VCQ0001;metacyc:Ubiquinones;nikkaji:J11.403K;pubchem:3689;upa:UPC00399	0	Initializing
Initial			MNXM1763	N-succinyl-L-glutamic 5-semialdehyde(2-)		C9H11NO6	229.187	-2	3dmet:B00878;bigg:sucgsa;brenda:BG27543;chebi:27657;chebi:58520;chemspider:389690;ec:1.2.1.71;ec:2.6.1.81;foodb:FDB022470;hmdb:HMDB01180;kegg:C05932;metacyc:CPD-822;metlin:6061;nikkaji:J2.760.759D;nugowiki:1058;pubchem:25244043;pubchem:440848;pubchem:8220;seed:cpd03526;upa:UPC05932	0	Initializing
Initial			MNXM1777	S-(5-deoxy-D-ribos-5-yl)-L-homocysteine zwitterion		C9H17NO6S	267.299	0	3dmet:B01667;bigg:rhcys;brenda:BG87897;cas:37558-16-0;chebi:17575;chebi:58195;ec:3.2.2.9;ec:4.4.1.21;kegg:C03539;knapsack:C00019629;metacyc:CPD-564;nikkaji:J1.589.202A;pdb-ccd:RHC;pubchem:25245776;pubchem:6343;seed:cpd02227	0	Initializing
Initial			MNXM179	(S)-lactate		C3H5O3	89.07	-1	3dmet:B01180;beilstein:1720251;beilstein:4655977;bigg:lac-L;biopath:L-Lactate;bnice:C15;brenda:BG82779;cas:79-33-4;chebi:16651;chebi:422;chemspider:4573803;chemspider:96860;ec:1.1.1.27;ec:1.1.99.7;ec:1.13.12.4;ec:1.2.1.22;ec:4.1.2.36;ec:5.1.2.1;foodb:FDB003294;gmelin:324523;gmelin:362717;het:2OP;hmdb:HMDB00190;kegg:C00186;knapsack:C00001191;lipidbank:DFA0268;metacyc:L-LACTATE;metlin:5205;nikkaji:…	0	Initializing
Initial			MNXM1802	4-hydroxy-L-threonine		C4H9NO4	135.119	0	3dmet:B01961;beilstein:1722829;bigg:4hthr;cas:21768-44-5;cas:21768-45-6;chebi:28330;chebi:60904;chemspider:167988;chemspider:3137512;foodb:FDB000470;hmdb:HMDB29389;kegg:C06056;metacyc:CPD0-2189;metacyc:CPD0-2375;nikkaji:J694.566J;nugowiki:28047;pdb-ccd:TH6;pubchem:193577;pubchem:3914727;pubchem:50986103;pubchem:8326;reaxys:1722829;seed:cpd03608	0	Initializing
Initial			MNXM182	D-mannopyranose		C6H12O6	180.156	0	3dmet:B04642;beilstein:1423215;bigg:man;brenda:BG22341;brenda:BG22365;cas:3458-28-4;cas:530-26-7;chebi:16024;chebi:4208;chemspider:17893;drugbank:DB02944;ec:1.1.1.255;ec:2.7.1.7;ec:3.1.4.49;ec:5.3.1.7;foodb:FDB001202;gmelin:83255;hmdb:HMDB00169;kegg:C00159;knapsack:C00001126;metacyc:MANNOSE;nikkaji:J82.111J;nugowiki:119;pdb-ccd:BMA;pubchem:18950;pubchem:3459;reactome:964752;reactome:REACT_26142;r…	0	Initializing
Initial			MNXM183	(6R)-5,10-methylenetetrahydrofolate		C20H21N7O6	455.424	-2	3dmet:B04640;beilstein:5467239;beilstein:5468618;beilstein:72305;bigg:mlthf;biopath:5,10-Methylenetetrahydrofolate;brenda:BG10127;brenda:BG36393;cas:31690-11-6;cas:3432-99-3;chebi:12071;chebi:15636;chebi:1989;chebi:20502;chemspider:388320;chemspider:7827491;ec:1.5.1.15;ec:1.5.1.20;ec:1.5.1.5;ec:2.1.1.148;ec:2.1.1.45;ec:2.1.1.54;ec:2.1.2.1;ec:2.1.2.10;ec:2.1.2.11;ec:2.1.2.7;ec:2.1.2.8;foodb:FDB022…	0	Initializing
Initial			MNXM184	carboxyacetyl-[acyl-carrier protein]		C3H3O3SR		0	bigg:malACP;brenda:BG93827;brenda:BG93828;cas:None;chebi:17330;chebi:58107;ec:2.3.1.180;kegg:C01209;metacyc:MALONYL-ACP;pubchem:4431;seed:cpd11492	0	Initializing
Initial			MNXM186	D-xylulose 5-phosphate(2-)		C5H9O8P	228.094	-2	3dmet:B01195;beilstein:1913425;beilstein:5752091;bigg:xu5p-D;biopath:D-Xylulose_5-phosphate;brenda:BG29847;cas:4212-65-1;cas:60802-29-1;cas:None;chebi:16332;chebi:27354;chebi:57737;chemspider:20015725;chemspider:388330;ec:1.1.1.301;ec:1.1.1.n10;ec:2.2.1.1;ec:2.2.1.3;ec:2.7.1.17;ec:4.1.2.9;ec:5.1.3.1;ec:5.1.3.4;foodb:FDB022290;het:5SP;hmdb:HMDB00868;kegg:C00231;knapsack:C00019693;metacyc:XYLULOSE-…	0	Initializing
Initial			MNXM188	anthranilate		C7H6NO2	136.128	-1	3dmet:B00027;beilstein:3904977;beilstein:471803;bigg:anth;biopath:Anthranilate;brenda:BG36537;cas:118-92-3;chebi:16567;chebi:30754;chemspider:222;chemspider:4573598;drugbank:DB04166;ec:1.13.11.23;ec:1.14.12.1;ec:1.14.13.35;ec:1.14.14.8;ec:1.14.16.3;ec:2.1.1.111;ec:2.3.1.113;ec:2.3.1.144;ec:2.4.2.18;ec:2.7.7.55;ec:3.7.1.13;ec:3.7.1.3;ec:4.1.1.24;ec:4.1.3.27;ec:6.2.1.32;foodb:FDB000896;gmelin:13107…	0	Initializing
Initial			MNXM18844	1-amino-propan-2-ol		C3H10NO	76.118	1	bigg:appl;biopath:1-Aminopropan-2-ol;cas:1867-62-5;cas:78-96-6;chebi:19030;chemspider:3;chemspider:3821890;drugbank:DB02576;foodb:FDB008936;hmdb:HMDB12136;kegg:C05771;metacyc:1-AMINO-PROPAN-2-OL;nikkaji:J1.961E;nugowiki:10861;pubchem:4;pubchem:4631415;pubchem:8066;seed:cpd02039	0	Initializing
Initial			MNXM189	D-glycerate		C3H5O4	105.069	-1	D-GLYCERIC ACIDURA: 114;3dmet:B00076;beilstein:1721417;beilstein:1721418;beilstein:6114954;bigg:glyc-R;biopath:D-Glycerate;brenda:BG17862;brenda:BG28971;cas:28305-26-2;cas:473-81-4;cas:6000-40-4;chebi:16659;chebi:22299;chebi:32398;chebi:33508;chebi:33871;chebi:71671;chemspider:388334;chemspider:4573914;chemspider:4885497;chemspider:732;ec:1.1.1.29;ec:1.1.1.60;ec:1.1.1.81;ec:1.1.1.92;ec:2.4.1.268;…	0	Initializing
Initial			MNXM19	S-adenosyl-L-homocysteine		C14H20N6O5S	384.411	0	3dmet:B01134;beilstein:99188;bigg:ahcys;biopath:S-Adenosyl-L-homocysteine;brenda:BG5433;cas:979-92-0;chebi:16680;chebi:57856;chebi:67009;chemspider:388301;drugbank:DB01752;ec:2.1.1.1;ec:2.1.1.10;ec:2.1.1.101;ec:2.1.1.102;ec:2.1.1.103;ec:2.1.1.104;ec:2.1.1.105;ec:2.1.1.106;ec:2.1.1.107;ec:2.1.1.108;ec:2.1.1.109;ec:2.1.1.11;ec:2.1.1.110;ec:2.1.1.111;ec:2.1.1.114;ec:2.1.1.115;ec:2.1.1.116;ec:2.1.1.1…	0	Initializing
Initial			MNXM190	(S)-methylmalonyl-CoA(5-)		C25H35N7O19P3S	862.567	-5	3dmet:B04716;bigg:mmcoa-S;biopath:(S)-2-Methyl-3-oxopropanoyl-CoA;brenda:BG48324;cas:104809-02-1;cas:73173-91-8;chebi:15466;chebi:57327;chemspider:13628334;ec:2.1.3.1;ec:2.3.1.94;ec:3.1.2.17;ec:4.1.1.41;ec:5.1.99.1;ec:6.4.1.3;foodb:FDB022959;hmdb:HMDB02310;kegg:C00683;metacyc:D-METHYL-MALONYL-COA;metlin:6609;nikkaji:J921.435F;nugowiki:1893;pubchem:21252287;pubchem:3952;pubchem:44229126;reactome:7…	0	Initializing
Initial			MNXM191	ubiquinol-8		C49H76O4	729.125	0	bigg:q8h2;brenda:BG79801;cas:56275-39-9;chebi:61682;chemspider:17216048;ec:1.3.5.2;foodb:FDB022399;hmdb:HMDB01060;metacyc:CPD-9956;metlin:5974;nugowiki:953;pubchem:22833558;pubchem:25074411;reaxys:14244780;seed:cpd15561	0	Initializing
Initial			MNXM192	4-aminobutanoate		C4H9NO2	103.12	0	3dmet:B00090;beilstein:3536873;beilstein:906818;bigg:4abut;biopath:4-Aminobutanoate;brenda:BG19799;cas:56-12-2;chebi:16865;chebi:30566;chebi:59888;chemspider:116;drugbank:DB02530;ec:1.2.1.19;ec:1.5.3.19;ec:2.6.1.19;ec:2.6.1.96;ec:3.5.1.63;ec:3.5.1.94;ec:3.5.3.7;ec:4.1.1.15;foodb:FDB008937;gmelin:1041559;gmelin:49775;gmelin:559138;het:ABU;hmdb:HMDB00112;kegg:C00334;knapsack:C00001337;ligandbox:D00…	0	Initializing
Initial			MNXM1934	mycolate compounds (all)		CMRY		-1	bigg:rmyc;seed:cpd16031	0	Initializing
Initial			MNXM194	nicotinate beta-D-ribonucleotide		C11H12NO9P	333.188	-2	3dmet:B01404;bigg:nicrnt;biopath:Nicotinic_acid_mononucleotide;brenda:BG2459;cas:321-02-8;chebi:15763;chebi:57502;ec:2.4.2.11;ec:2.4.2.19;ec:2.4.2.21;ec:2.7.1.173;ec:2.7.1.n4;ec:2.7.7.18;ec:3.5.1.42;hmdb:HMDB59646;kegg:C01185;knapsack:C00007447;metacyc:NICOTINATE_NUCLEOTIDE;nikkaji:J1.028.429E;nugowiki:58043;pdb-ccd:NCN;pdbechem:NCN;pubchem:25245903;pubchem:4411;reactome:197220;reactome:200492;re…	0	Initializing
Initial			MNXM195	dihydrogen		H2	2.016	0	113; 116; 150; 212; 240; 263; 268; 284; 308; 343; 344; 377; 38; 39; 392; 393; 40; 408; 459; 52; 61; 8; 94;bigg:h2;biopath:Hydrogen;brenda:BG45998;cas:1333-74-0;chebi:18276;chebi:29299;chemspider:762;ec:1.12.1.2;ec:1.12.1.3;ec:1.12.1.5;ec:1.12.5.1;ec:1.12.98.1;ec:1.12.98.2;ec:1.12.98.3;ec:1.12.98.4;ec:1.12.99.6;foodb:FDB016247;gmelin:3;hmdb:HMDB01362;kegg:C00282;metacyc:HYDROGEN-MOLECULE;metagene:…	0	Initializing
Initial			MNXM1953	UDP-N-acetylmuramoyl-L-alaninate(3-)		C23H33N4O20P2	747.47	-3	3dmet:B04782;beilstein:8249201;bigg:uama;brenda:BG12592;brenda:BG74764;chebi:16932;chebi:57953;ec:6.3.2.8;ec:6.3.2.9;kegg:C01212;knapsack:C00019344;metacyc:CPD0-1456;nikkaji:J890.604A;pdb-ccd:UMA;pubchem:25245974;pubchem:25246252;pubchem:4434;seed:cpd00890	0	Initializing
Initial			MNXM1954	UDP-N-acetylmuramoyl-L-alanyl-D-glutamyl-6-carboxy-L-lysyl-D-alanyl-D-alanine		C41H61N9O28P2	1189.914	-4	3dmet:B04972;bigg:ugmda;chebi:18199;chebi:61386;kegg:C04882;metacyc:C1;nikkaji:J2.754.729J;pubchem:25244658;pubchem:7434;reaxys:10760092;seed:cpd02968	0	Initializing
Initial			MNXM1955	undecaprenyldiphosphonato-N-acetylmuramoyl-L-alanyl-D-gamma-glutamyl-L-lysyl-D-alanyl-D-alanine		C86H140N7O21P2	1670.014	-3	3dmet:B04969;beilstein:9039256;bigg:uaGgla;brenda:BG55915;chebi:37738;chebi:60032;ec:2.4.1.227;ec:2.7.8.13;kegg:C04851;metacyc:C4;nikkaji:J2.756.131D;pubchem:46173369;pubchem:7408;seed:cpd02948	0	Initializing
Initial			MNXM196	Fe(3+)		Fe	55.845	3	bigg:fe3;biopath:Fe3+;brenda:BG91982;cas:20074-52-6;cas:7439-89-6;cas:None;chebi:29034;chemspider:27815;ec:1.16.1.7;ec:1.16.1.9;ec:1.16.3.1;ec:1.16.5.1;ec:3.6.3.30;foodb:FDB029221;gmelin:15986;het:FE;hmdb:HMDB12943;kegg:C14819;metacyc:FE+3;nikkaji:J300.942D;nugowiki:11667;pdb-ccd:FE;pdbechem:FE;pubchem:17395817;pubchem:29936;reactome:111736;reactome:912516;reactome:912519;reactome:917943;reactome…	0	Initializing
Initial			MNXM1978	2,3-dihydroxybenzoyl 5'-adenylate(1-)		C17H17N5O10P	482.318	-1	bigg:23dhba;brenda:BG7701;chebi:15572;chebi:57417;chemspider:552208;ec:2.7.7.58;kegg:C04030;metacyc:CPD-62;nikkaji:J2.745.371F;pubchem:636431;pubchem:6734;seed:cpd02494	0	Initializing
Initial			MNXM198	alpha,alpha-trehalose		C12H22O11	342.296	0	3dmet:B01375;beilstein:1292766;beilstein:1351187;beilstein:1435358;beilstein:6572855;bigg:tre;brenda:BG39582;cas:585-91-1;cas:99-20-7;chebi:16551;chebi:27082;chebi:39244;chebi:39245;chemspider:1111;chemspider:7149;chemspider:9046871;ec:2.3.1.122;ec:2.4.1.231;ec:2.4.1.245;ec:2.4.1.64;ec:3.1.3.12;ec:3.2.1.28;ec:5.4.99.16;foodb:FDB001114;foodb:FDB001115;gmelin:2145829;het:TRE;hmdb:HMDB00975;hmdb:HMD…	0	Initializing
Initial			MNXM199	L-valine zwitterion		C5H11NO2	117.146	0	Hartnup Disease. Behavioral Disturbances, Reversible: 234500; Hypervalinemia: 277100; Pyruvate Dehydrogenase Deficiency (E3): 246900; Sotos Syndrome: 117550;3dmet:B00054;beilstein:1721136;beilstein:3933569;bigg:val-L;biopath:L-Valine;brenda:BG20495;cas:72-18-4;chebi:16414;chebi:32851;chebi:32852;chebi:57762;chemspider:6050;drugbank:DB00161;ec:1.14.13.117;ec:1.14.13.118;ec:1.4.1.23;ec:1.4.1.8;ec:2…	0	Initializing
Initial			MNXM2	H2O		H2O	18.015	0	3dmet:B01124;beilstein:3587155;bigg:h2o;bigg:oh1;biopath:OH-;biopath:Water;bnice:C7;brenda:BG89181;brenda:BG92002;cas:14280-30-9;cas:3352-57-6;cas:7732-18-5;chebi:15377;chebi:16234;chemspider:936;chemspider:937;ec:1.1.1.115;ec:1.1.1.132;ec:1.1.1.136;ec:1.1.1.186;ec:1.1.1.203;ec:1.1.1.205;ec:1.1.1.22;ec:1.1.1.23;ec:1.1.1.240;ec:1.1.1.246;ec:1.1.1.308;ec:1.1.1.314;ec:1.1.1.336;ec:1.1.1.n3;ec:1.1.3.…	0	Initializing
Initial			MNXM20	2-oxoglutarate		C5H4O5	144.082	-2	2-HYDROXYGLUTARIC ACIDURIA (D): 281; 2-KETOGLUTARATE DEHYDROGENASE COMPLEX DEFICIENCY: 401; 3-METHYLGLUTACONIC ACIDURIA (TYPE IV): 338; ARTEFACTS-BACTERIAL CONTAMINATION, EXCRETION OF ORGANIC ACIDS (ARTEFACTS) [DD]: 348; FUMARIC ACIDURIA: 31; HYPERINSULINISM-HYPERAMMONEMIA SYNDROME: 459; NEWBORNS, PREMATURE INFANTS, TRANSIENT IMMATURITY OF TRANSPORT SYSTEMS OR ENZYMES: 340; PYRUVATE CARBOXYLASE D…	0	Initializing
Initial			MNXM2026	Palmitoyl-ACP		C27H51N2O8PRS		-1	bigg:palmACP;seed:cpd15277	0	Initializing
Initial			MNXM2063	1D-myo-inositol 4-phosphate(2-)		C6H11O9P	258.12	-2	3dmet:B01669;bigg:mi4p-D;biopath:1D-myo-Inositol_4-phosphate;brenda:BG22596;cas:46495-39-0;chebi:18384;chebi:58469;chemspider:17216102;ec:3.1.3.57;foodb:FDB022548;hmdb:HMDB01313;kegg:C03546;metacyc:D-MYO-INOSITOL-4-PHOSPHATE;metlin:6151;nikkaji:J392.708C;nugowiki:1175;pubchem:25200523;pubchem:6349;seed:cpd02230	0	Initializing
Initial			MNXM207	nitrate		NO3	62.005	-1	3dmet:B00068;beilstein:3587575;bigg:no3;biopath:Nitrate;brenda:BG28865;cas:14797-55-8;cas:7697-37-2;chebi:17632;chebi:48107;chemspider:918;ec:1.14.12.17;ec:1.7.1.1;ec:1.7.1.2;ec:1.7.1.3;ec:1.7.6.1;ec:1.7.99.4;ec:3.6.3.26;foodb:FDB003811;gmelin:1574;gmelin:1576;het:NO3;hmdb:HMDB02878;kegg:C00244;ligandbox:D02313;metacyc:CPD-15028;metacyc:NITRATE;metlin:3208;nikkaji:J2.734K;nugowiki:2461;pdbechem:N…	0	Initializing
Initial			MNXM2074	2-phosphonatoglycolate(3-)		C2H2O6P	153.007	-3	3dmet:B00215;bigg:2pglyc;brenda:BG15506;cas:13147-57-4;chebi:17150;chebi:19763;chebi:58033;chemspider:514;drugbank:DB02726;ec:3.1.3.18;foodb:FDB022263;het:PGA;hmdb:HMDB00816;kegg:C00988;knapsack:C00007561;metacyc:CPD-67;metlin:5780;nikkaji:J631.157A;nugowiki:734;pdb-ccd:PGA;pubchem:24916760;pubchem:4234;pubchem:529;reaxys:3667187;seed:cpd00727;upa:UPC00988	0	Initializing
Initial			MNXM21	acetyl-CoA(4-)		C23H34N7O17P3S	805.539	-4	3dmet:B04621;beilstein:8468140;bigg:accoa;biopath:Acetyl-CoA;brenda:BG36329;cas:72-89-9;chebi:15351;chebi:57288;chemspider:392413;ec:1.2.1.10;ec:1.2.1.18;ec:1.2.1.51;ec:1.2.3.6;ec:2.3.1.1;ec:2.3.1.10;ec:2.3.1.102;ec:2.3.1.105;ec:2.3.1.107;ec:2.3.1.11;ec:2.3.1.150;ec:2.3.1.155;ec:2.3.1.157;ec:2.3.1.16;ec:2.3.1.160;ec:2.3.1.161;ec:2.3.1.162;ec:2.3.1.163;ec:2.3.1.165;ec:2.3.1.167;ec:2.3.1.17;ec:2.3.…	0	Initializing
Initial			MNXM210	keto-phenylpyruvate		C9H7O3	163.15	-1	HAWKINSINURIA: 176; PHENYLKETONURIA (PKU): 135; TYROSINEMIA I: 49; TYROSINEMIA II: 66; TYROSINEMIA, TRANSIENT, OF THE NEWBORN: 318;3dmet:B00048;3dmet:B00496;beilstein:2207312;beilstein:2413207;beilstein:3944391;bigg:phpyr;biopath:Phenylpyruvate;brenda:BG28296;brenda:BG89230;cas:156-06-9;cas:5801-57-0;chebi:16815;chebi:18005;chebi:30851;chebi:32815;chemspider:20058468;chemspider:3784710;chemspider…	0	Initializing
Initial			MNXM211	L-citrulline zwitterion		C6H13N3O3	175.186	0	CARBAMOYL PHOSPHATE SYNTHETASE DEFICIENCY (CPS): 77; CITRULLINEMIA TYPE I. ASS: 92; CITRULLINEMIA TYPE II, ADULT-ONSET: 448; DELTA-PYRROLIDINE-5-CARBOXYLATE SYNTHASE DEFICIENCY: 474; HYPERLYSINEMIA II OR SACCHAROPINURIA: 424; HYPERORNITHINEMIA-HYPERAMMONEMIA-HOMOCITRULLINURIA [HHH-SYNDROME]: 215; N-ACETYLGLUTAMATE SYNTHETASE DEFICIENCY. NAGS DEFICIENCY: 243; NARP SYNDROME: 447; ORNITHINE TRANSCAR…	0	Initializing
Initial			MNXM212	adenosine		C10H13N5O4	267.241	0	3dmet:B01189;beilstein:624881;beilstein:93029;bigg:adn;biopath:Adenosine;brenda:BG850;cas:5536-17-4;cas:58-61-7;chebi:16335;chebi:45327;chemspider:18660726;chemspider:54923;drugbank:DB00194;drugbank:DB00640;ec:1.1.3.39;ec:2.7.1.20;ec:3.2.2.7;ec:3.3.1.1;ec:3.5.4.4;foodb:FDB003554;gmelin:53385;het:ADN;hmdb:HMDB00050;kegg:C00212;kegg:D06298;knapsack:C00007444;ligandbox:D00045;ligandbox:D06298;metacy…	0	Initializing
Initial			MNXM213	hypoxanthine		C5H4N4O	136.111	0	ASPHYXIA [DD]: 408; MOLYBDENIUM CO-FACTOR DEFICIENCY. SULFITE OXIDASE DEFICIENCY: 116; XANTHINURIA TYPE II: 483;3dmet:B00078;beilstein:5811;bigg:hxan;biopath:Hypoxanthine;brenda:BG20837;cas:68-94-0;chebi:17368;chemspider:768;drugbank:DB04076;ec:1.17.1.4;ec:2.4.2.44;ec:2.4.2.8;ec:3.2.2.12;ec:3.2.2.2;ec:3.2.2.26;ec:3.5.4.2;foodb:FDB003949;gmelin:464558;het:HPA;hmdb:HMDB00157;kegg:C00262;knapsack:C0…	0	Initializing
Initial			MNXM2158	UDP-alpha-D-galactofuranose		C15H22N2O17P2	564.286	-2	bigg:udpgalfur;brenda:BG41771;brenda:BG6426;cas:638-23-3;chebi:18251;chebi:58423;chebi:66915;chebi:67118;ec:2.4.1.287;ec:2.4.1.288;ec:5.4.99.9;kegg:C03733;metacyc:UDP-D-GALACTO-14-FURANOSE;nikkaji:J794.314H;pubchem:25244316;pubchem:6496;reaxys:8528173;reaxys:8745675;seed:cpd02338	0	Initializing
Initial			MNXM216	nicotinamide		C6H6N2O	122.125	0	3dmet:B00044;beilstein:383619;bigg:ncam;biopath:Nicotinamide;brenda:BG23463;cas:98-92-0;chebi:17154;chemspider:911;drugbank:DB02701;ec:2.1.1.1;ec:2.4.2.12;ec:3.2.2.14;ec:3.2.2.5;ec:3.2.2.6;ec:3.5.1.19;foodb:FDB012485;gmelin:3336;het:NCA;hmdb:HMDB01406;kegg:C00153;knapsack:C00000209;ligandbox:D00036;metacyc:NIACINAMIDE;metlin:1497;nikkaji:J3.988H;nugowiki:1268;pdb-ccd:NCA;pdbechem:NCA;pubchem:3453…	0	Initializing
Initial			MNXM2178	2-demethylmenaquinone-8		C50H70O2	703.09	0	beilstein:1899159;bigg:2dmmq8;cas:29790-47-4;chebi:48455;chemspider:4525368;lipidmaps:LMPR02030027;metacyc:DEMETHYLMENAQUINONE;pubchem:5376004;pubchem:85297380;seed:cpd15352	0	Initializing
Initial			MNXM218	ethanolamine		C2H8NO	62.091	1	ETHANOLAMINOSIS: 132;3dmet:B01183;beilstein:505944;bigg:etha;biopath:Ethanolamine;brenda:BG15562;cas:141-43-5;chebi:16000;chebi:57603;chemspider:13835336;chemspider:392552;drugbank:DB03994;ec:1.4.3.8;ec:2.7.1.82;ec:2.7.8.29;ec:3.1.3.75;ec:3.5.1.99;ec:4.3.1.7;foodb:FDB000769;gmelin:1650;het:ETA;hmdb:HMDB00149;kegg:C00189;knapsack:C00007279;ligandbox:D05074;metacyc:ETHANOL-AMINE;metagene:HYPOPHOSPH…	0	Initializing
Initial			MNXM22	hydrogen peroxide		H2O2	34.015	0	beilstein:3587191;bigg:h2o2;biopath:Hydrogen_peroxide;brenda:BG28703;cas:14691-59-9;cas:7722-84-1;chebi:16240;chebi:29192;chebi:44785;chemspider:763;ec:1.1.3.10;ec:1.1.3.11;ec:1.1.3.12;ec:1.1.3.13;ec:1.1.3.15;ec:1.1.3.16;ec:1.1.3.17;ec:1.1.3.18;ec:1.1.3.19;ec:1.1.3.21;ec:1.1.3.23;ec:1.1.3.27;ec:1.1.3.29;ec:1.1.3.3;ec:1.1.3.37;ec:1.1.3.38;ec:1.1.3.39;ec:1.1.3.4;ec:1.1.3.40;ec:1.1.3.41;ec:1.1.3.42;…	0	Initializing
Initial			MNXM220	CDP(3-)		C9H12N3O11P2	400.153	-3	3dmet:B01162;bigg:cdp;biopath:Cytidine-5-prime-diphosphate;brenda:BG27664;cas:63-38-7;chebi:17239;chebi:58069;chemspider:16740259;chemspider:5902;drugbank:DB04555;ec:2.4.1.60;ec:2.7.1.108;ec:2.7.1.161;ec:2.7.1.174;ec:2.7.1.n5;ec:2.7.4.14;ec:2.7.4.25;ec:2.7.4.6;foodb:FDB022683;het:CDP;hmdb:HMDB01546;kegg:C00112;metacyc:CDP;metlin:6313;nikkaji:J150.290E;nugowiki:1400;pdb-ccd:CDP;pdbechem:CDF;pubche…	0	Initializing
Initial			MNXM2214	apo-[acyl-carrier protein]		HOR		0	bigg:apoACP;brenda:BG94274;chebi:16139;kegg:C03688;metacyc:Myelin-proteolipids;pubchem:6463;seed:cpd12370	0	Initializing
Initial			MNXM2219	carboxy hexacosanoyl-CoA		C48H82N7O19P3S	1186.186	-4	bigg:chexccoa;seed:cpd15937	0	Initializing
Initial			MNXM222	glycolate		C2H3O3	75.043	-1	3dmet:B01175;bigg:glyclt;biopath:Glycolate;brenda:BG15456;cas:666-14-8;cas:79-14-1;chebi:17497;chebi:29805;chemspider:4573887;chemspider:737;drugbank:DB03085;ec:1.1.1.26;ec:1.1.1.79;ec:1.1.3.15;ec:1.1.99.14;ec:1.2.1.21;ec:3.1.3.18;ec:3.8.1.3;ec:4.2.99.12;foodb:FDB003298;het:GOA;hmdb:HMDB00115;kegg:C00160;knapsack:C00007461;lipid:LMFA01050148;lipidbank:DFA0267;metacyc:GLYCOLLATE;metagene:PRIMARY H…	0	Initializing
Initial			MNXM223	menaquinol-8		C51H74O2	719.132	0	bigg:mql8;chebi:61684;ec:2.1.1.163;metacyc:REDUCED-MENAQUINONE;pubchem:45479636;seed:cpd15499	0	Initializing
Initial			MNXM224	myristoyl-CoA(4-)		C35H58N7O17P3S	973.858	-4	3dmet:B04857;bigg:tdcoa;biopath:Myristyl-CoA;brenda:BG16979;brenda:BG16981;cas:3130-72-1;chebi:15532;chebi:57385;chemspider:58623;drugbank:DB02180;ec:1.14.99.31;ec:1.14.99.32;ec:2.3.1.155;foodb:FDB022670;het:1IIC;hmdb:HMDB01521;kegg:C02593;lipid:LMFA07050008;lipidmaps:LMFA07050008;metacyc:TETRADECANOYL-COA;metlin:3707;nikkaji:J589.553G;nugowiki:1379;pubchem:24701373;pubchem:25244582;pubchem:5585;…	0	Initializing
Initial			MNXM2246	L-methionine S-oxide		C5H11NO3S	165.211	0	3dmet:B04873;beilstein:1723793;beilstein:1723794;beilstein:2206690;bigg:metsox-S-L;biopath:L-Methioninesulfoxide;brenda:BG36215;cas:3226-65-1;cas:62697-73-8;chebi:17016;chebi:49033;chebi:49034;chemspider:824;drugbank:DB02235;foodb:FDB022789;hmdb:HMDB02005;kegg:C02989;metacyc:CPD0-1959;metacyc:L-Methionine-sulfoxides;metlin:6428;nikkaji:J231.856C;nugowiki:1588;pdb-ccd:MHO;pubchem:5898;pubchem:847;…	0	Initializing
Initial			MNXM2254	Mg-protoporphyrin IX		C34H30MgN4O4	582.931	-2	3dmet:B01666;beilstein:6365239;bigg:mppp9;brenda:BG36464;cas:14947-11-6;cas:15985-39-4;chebi:15431;chebi:60492;ec:2.1.1.11;ec:6.6.1.1;kegg:C03516;knapsack:C00007369;metacyc:MG-PROTOPORPHYRIN;pdbechem:HEG;pubchem:44229120;pubchem:6325;seed:cpd02216	0	Initializing
Initial			MNXM2264	N-acetylmuramoyl-L-alanyl-D-glutamyl-meso-2,6-diaminopimelyl-D-alanyl-D-alanine-diphosphoundecaprenol		C87H139N7O23P2	1713.015	-4	3dmet:B05133;bigg:uagmda;chebi:61387;chebi:61543;kegg:C05897;metacyc:C5;nikkaji:J2.760.323H;pubchem:52940090;pubchem:8185;seed:cpd03494	0	Initializing
Initial			MNXM2276	pseudouridine 5'-phosphate(2-)		C9H11N2O9P	322.165	-2	3dmet:B01399;bigg:psd5p;brenda:BG84652;cas:1157-60-4;chebi:18116;chebi:58380;chemspider:388535;ec:2.7.1.83;ec:4.2.1.70;foodb:FDB022525;het:PSU;hmdb:HMDB01271;kegg:C01168;metacyc:PSEUDOURIDINE-5-P;nikkaji:J2.731.765K;nugowiki:1139;pdb-ccd:PSU;pubchem:25245232;pubchem:439424;pubchem:4395;seed:cpd00859	0	Initializing
Initial			MNXM228	nitric oxide		NO	30.006	0	3dmet:B00122;bigg:no;biopath:Nitric_oxide;brenda:BG36252;cas:10102-43-9;chebi:16480;chemspider:127983;chemspider:2272768;drugbank:DB00435;ec:1.14.12.17;ec:1.14.13.165;ec:1.14.13.39;ec:1.7.1.14;ec:1.7.5.2;ec:1.7.6.1;ec:1.7.99.7;foodb:FDB021825;gmelin:451;hmdb:HMDB03378;kegg:C00533;ligandbox:D00074;metacyc:NITRIC-OXIDE;metlin:6912;molbase:943;nikkaji:J161.349I;nugowiki:2959;pdbechem:NO;pubchem:1450…	0	Initializing
Initial			MNXM23	pyruvate		C3H3O3	87.054	-1	100; 109; 113; 135; 176; 181; 24; 318; 319; 333; 374; 383; 49; 510; 66;3dmet:B00006;beilstein:3587721;beilstein:506211;bigg:pyr;biopath:Pyruvate;bnice:C14;brenda:BG17694;cas:127-17-3;cas:57-60-3;chebi:15361;chebi:32816;chemspider:1031;chemspider:96901;drugbank:DB00119;ec:1.1.1.27;ec:1.1.1.28;ec:1.1.1.38;ec:1.1.1.39;ec:1.1.1.40;ec:1.1.1.83;ec:1.1.99.6;ec:1.1.99.7;ec:1.2.1.51;ec:1.2.3.3;ec:1.2.3.6;…	0	Initializing
Initial			MNXM231	L-isoleucine zwitterion		C6H13NO2	131.173	0	3dmet:B01236;beilstein:1721792;beilstein:4660432;bigg:ile-L;biopath:L-Isoleucine;brenda:BG22459;cas:73-32-5;chebi:17191;chebi:32604;chebi:32605;chebi:58045;chemspider:6067;drugbank:DB00167;ec:1.14.13.117;ec:1.14.13.118;ec:2.6.1.32;ec:2.6.1.42;ec:6.1.1.5;foodb:FDB012397;gmelin:1064207;gmelin:486381;het:ILE;hmdb:HMDB00172;kegg:C00407;knapsack:C00001374;ligandbox:D00065;lipidmaps:LMFA01100047;metacy…	0	Initializing
Initial			MNXM232	ubiquinone-8		C49H74O4	727.109	0	bigg:q8;brenda:BG18990;cas:1339-63-5;cas:2394-68-5;chebi:61683;chemspider:4446659;ec:1.3.5.2;kegg:C17569;lipidbank:VCQ0005;lipidmaps:LMPR02010005;metacyc:UBIQUINONE-8;nikkaji:J34.208D;pdb-ccd:UQ8;pubchem:5283546;pubchem:7850616;pubchem:96023914;seed:cpd15560	0	Initializing
Initial			MNXM2320	2-deoxy-D-ribose 5-phosphate(2-)		C5H9O7P	212.095	-2	3dmet:B04714;beilstein:3670922;bigg:2dr5p;brenda:BG34541;cas:102916-66-5;chebi:16132;chebi:57651;ec:4.1.2.4;ec:5.4.2.7;kegg:C00673;metacyc:DEOXY-RIBOSE-5P;nikkaji:J993.340I;pdb-ccd:AAB;pdbechem:DRZ;pubchem:3942;upa:UPC00673	0	Initializing
Initial			MNXM234	dUMP		C9H11N2O8P	306.166	-2	3dmet:B01231;beilstein:4011255;bigg:dump;biopath:2-prime-Deoxyuridine-5-prime-phosphate;brenda:BG27436;cas:964-26-1;chebi:17622;chebi:246422;chemspider:18555972;chemspider:58574;drugbank:DB03800;ec:2.1.1.148;ec:2.1.1.45;ec:3.5.4.12;ec:3.5.4.30;ec:3.6.1.23;foodb:FDB022604;gmelin:338416;het:DU;hmdb:HMDB01409;kegg:C00365;knapsack:C00019282;metacyc:DUMP;metlin:6225;nikkaji:J298.569A;nugowiki:1271;pdb…	0	Initializing
Initial			MNXM235	orotate		C5H3N2O4	155.088	-1	126; 17; 189; 215; 243; 25; 383; 60; 61; 92;3dmet:B00083;beilstein:3651747;beilstein:383901;bigg:orot;biopath:Orotate;brenda:BG20827;cas:65-86-1;cas:73-97-2;chebi:16742;chebi:30839;chemspider:942;drugbank:DB02262;ec:1.3.1.14;ec:1.3.1.15;ec:1.3.3.1;ec:1.3.5.2;ec:1.3.98.1;ec:1.3.99.11;ec:2.4.2.10;foodb:FDB012327;gmelin:101990;gmelin:464718;het:ORO;hmdb:HMDB00226;kegg:C00295;knapsack:C00007300;knaps…	0	Initializing
Initial			MNXM2351	biotinyl-5'-AMP		C20H27N7O9PS	572.509	-1	3dmet:B05138;bigg:btamp;brenda:BG10349;cas:4130-20-5;chebi:3110;chebi:62414;chemspider:389681;foodb:FDB023336;hmdb:HMDB04220;kegg:C05921;metacyc:BIO-5-AMP;nikkaji:J734.022B;nugowiki:3801;pdb-ccd:BT5;pubchem:25203451;pubchem:440839;pubchem:8209;reaxys:20733000;seed:cpd03517	0	Initializing
Initial			MNXM236	stearate		C18H35O2	283.469	-1	3dmet:B01462;beilstein:3590530;beilstein:608585;bigg:ocdca;cas:57-11-4;cas:646-29-7;chebi:25629;chebi:28842;chemspider:2298422;chemspider:5091;drugbank:DB03193;foodb:FDB002941;gmelin:11738;gmelin:344065;het:STE;hmdb:HMDB00827;kegg:C01530;knapsack:C00001238;knapsack:C00032087;ligandbox:D00119;lipid:LMFA01010018;lipidbank:DFA0018;lipidmaps:LMFA01010018;metacyc:STEARIC_ACID;metlin:189;nikkaji:J1.379…	0	Initializing
Initial			MNXM2361	cobalt-precorrin-4		C44H43CoN4O16	942.763	-7	3dmet:B05537;bigg:copre4;brenda:BG59337;chebi:3792;chebi:60061;kegg:C11540;metacyc:CPD-9041;pubchem:13707;pubchem:52940191;seed:cpd08370;upa:UPC11540	0	Initializing
Initial			MNXM237	10-formyltetrahydrofolate		C20H21N7O7	471.423	-2	3dmet:B04652;beilstein:101559;bigg:10fthf;biopath:10-Formyl-5,6,7,8-tetrahydrofolate;brenda:BG36253;cas:2800-34-2;chebi:15637;chebi:57454;chemspider:109092;ec:1.5.1.6;ec:2.1.2.13;ec:2.1.2.2;ec:2.1.2.3;ec:2.1.2.n1;ec:3.5.1.10;ec:3.5.4.9;ec:6.3.4.3;foodb:FDB022345;hmdb:HMDB00972;kegg:C00234;knapsack:C00007251;metacyc:10-FORMYL-THF;metlin:5912;nikkaji:J356.348K;nugowiki:873;pubchem:122347;pubchem:35…	0	Initializing
Initial			MNXM2371	dTDP-4-dehydro-6-deoxy-beta-L-mannose		C16H22N2O15P2	544.298	-2	3dmet:B04717;bigg:dtdp4d6dm;brenda:BG32828;chebi:15744;chebi:45868;chebi:57494;chebi:62830;ec:1.1.1.133;ec:1.1.1.134;ec:1.1.1.339;ec:1.1.1.344;ec:5.1.3.13;kegg:C00688;metacyc:DTDP-DEOH-DEOXY-MANNOSE;nikkaji:J1.118.397B;pdb-ccd:TDO;pdbechem:TDO;pubchem:25244324;pubchem:3957;seed:cpd00522	0	Initializing
Initial			MNXM2378	glyceraldehyde 3-phosphate(2-)		C3H5O6P	168.042	-2	beilstein:1725008;bigg:g3p;brenda:BG17970;cas:142-10-9;cas:591-59-3;chebi:17138;chebi:58027;drugbank:DB02263;ec:2.2.1.3;ec:4.2.1.20;kegg:C00661;knapsack:C00007285;nikkaji:J476.203G;pubchem:3930;reaxys:1876301;seed:cpd00102;upa:UPC00661	0	Initializing
Initial			MNXM238	3-methyl-2-oxobutanoate		C5H7O3	115.107	-1	3dmet:B00039;bigg:3mob;biopath:3-Methyl-2-oxobutanoate;brenda:BG36337;cas:759-05-7;chebi:11851;chebi:16530;chemspider:4375810;chemspider:48;drugbank:DB04074;ec:1.1.1.84;ec:1.2.1.25;ec:1.4.1.23;ec:1.4.1.8;ec:2.1.2.11;ec:2.3.3.13;ec:2.6.1.32;ec:2.6.1.42;ec:2.6.1.66;ec:4.1.2.12;ec:4.2.1.9;foodb:FDB012250;het:KIV;hmdb:HMDB00019;kegg:C00141;knapsack:C00007623;lipid:LMFA01020274;lipidbank:DFA0388;lipid…	0	Initializing
Initial			MNXM2397	menadione		C11H8O2	172.18	0	3dmet:B01850;bigg:mndn;brenda:BG2997;cas:57414-02-5;cas:58-27-5;chebi:28869;chemspider:3915;drugbank:DB00170;foodb:FDB000953;het:VK3;hmdb:HMDB01892;kegg:C05377;ligandbox:D02335;lipidbank:VVK0025;metacyc:CPD-3766;metlin:3910;nikkaji:J4.591H;nugowiki:1483;pdb-ccd:VK3;pdbechem:VK3;pubchem:4055;pubchem:7751;pubchem:7849394;seed:cpd03185;wikipedia:Menadione	0	Initializing
Initial			MNXM242	D-ribose		C5H10O5	150.13	0	3dmet:B04636;beilstein:1904878;beilstein:1904879;beilstein:1904880;beilstein:1904882;beilstein:8977514;bigg:rib-D;biopath:alpha-D-Ribofuranose;brenda:BG20410;brenda:BG20411;cas:13221-22-2;cas:50-69-1;chebi:16988;chebi:46997;chebi:47000;chebi:47004;chebi:47005;chebi:47013;chebi:6178;chemspider:389751;chemspider:5341884;chemspider:5360181;chemspider:5575;chemspider:8172289;drugbank:DB01936;ec:1.1.1…	0	Initializing
Initial			MNXM243	3',5'-cyclic AMP(1-)		C10H11N5O6P	328.198	-1	3dmet:B01289;beilstein:52645;bigg:camp;biopath:Adenosine-3-prime,5-prime-monophosphate_(cyclic);brenda:BG664;cas:60-92-4;chebi:17489;chebi:58165;chemspider:5415746;chemspider:5851;drugbank:DB02527;ec:3.1.4.53;ec:4.6.1.1;foodb:FDB001497;het:CMP;hmdb:HMDB00058;kegg:C00575;knapsack:C00001497;metacyc:CAMP;metlin:5120;nikkaji:J4.811I;nugowiki:42;pdb-ccd:CMP;pdbechem:CMP;pubchem:3854;pubchem:6076;pubch…	0	Initializing
Initial			MNXM244	3-oxopropanoate		C3H3O3	87.054	-1	3dmet:B00062;beilstein:1741700;bigg:msa;biopath:3-Oxopropanoate;bnice:C38;brenda:BG17697;cas:926-61-4;cas:None;chebi:17960;chebi:33190;chemspider:14087608;chemspider:7822115;chemspider:845;ec:1.1.1.298;ec:1.1.1.59;ec:1.2.1.15;ec:1.2.1.18;ec:1.2.1.75;ec:1.7.3.5;ec:2.6.1.18;ec:4.1.2.29;ec:4.2.1.27;foodb:FDB027893;gmelin:164397;gmelin:1997238;hmdb:HMDB11111;kegg:C00222;kegg:C12069;metacyc:CPD-1135;m…	0	Initializing
Initial			MNXM245	L-glutamic 5-semialdehyde zwitterion		C5H9NO3	131.13	0	3dmet:B00252;beilstein:1704370;bigg:glu5sa;biopath:L-Glutamate_5-semialdehyde;brenda:BG21312;cas:496-92-4;cas:None;chebi:17232;chebi:58066;chemspider:167744;ec:1.2.1.41;ec:2.6.1.13;foodb:FDB022847;hmdb:HMDB02104;kegg:C01165;knapsack:C00007475;metacyc:L-GLUTAMATE_GAMMA-SEMIALDEHYDE;metlin:6488;nikkaji:J40.076I;nugowiki:1687;pubchem:193305;pubchem:25245270;pubchem:4392;reactome:31339;reactome:REACT…	0	Initializing
Initial			MNXM2454	1-deoxy-D-xylulose		C5H10O4	134.13	0	bigg:dxyl;brenda:BG20389;cas:60299-43-6;chebi:28354;chemspider:17216098;chemspider:330;foodb:FDB022537;hmdb:HMDB01292;kegg:C06257;knapsack:C00018095;metacyc:CPD-1093;metlin:6138;nikkaji:J1.514.952C;nugowiki:1155;pubchem:12444984;pubchem:337;pubchem:8496;seed:cpd03738	0	Initializing
Initial			MNXM25	succinate(2-)		C4H4O4	116.072	-2	FEEDING: AMINO ACID FORMULA [DD]: 341; SHORT CHAIN ACYL-COA DEHYDROGENASE DEFICIENCY (SCAD): 40;3dmet:B00012;beilstein:1754069;beilstein:1863859;beilstein:3904279;bigg:succ;biopath:Succinate;brenda:BG19270;cas:110-15-6;cas:56-14-4;chebi:15741;chebi:30031;chebi:30779;chemspider:1078;chemspider:140973;drugbank:DB00139;ec:1.14.11.1;ec:1.14.11.10;ec:1.14.11.11;ec:1.14.11.12;ec:1.14.11.13;ec:1.14.11.1…	0	Initializing
Initial			MNXM252	(S)-dihydroorotate		C5H5N2O4	157.104	-1	3dmet:B01220;beilstein:83957;bigg:dhor-S;biopath:(S)-4,5-Dihydroorotate;brenda:BG20956;cas:155-54-4;cas:5988-19-2;chebi:17025;chebi:30864;chemspider:388355;chemspider:4573876;ec:1.3.1.14;ec:1.3.1.15;ec:1.3.3.1;ec:1.3.5.2;ec:1.3.98.1;ec:1.3.99.11;ec:3.5.2.3;foodb:FDB023149;gmelin:1473795;gmelin:1484350;het:DOR;hmdb:HMDB03349;kegg:C00337;knapsack:C00007302;metacyc:DI-H-OROTATE;metlin:6899;nikkaji:J…	0	Initializing
Initial			MNXM2533	L-seryl-AMP		C13H18N6O9P	433.291	-1	bigg:seramp;cas:52435-67-3;chebi:61231;chebi:61645;metacyc:SERYL-AMP;pubchem:25244014;reaxys:68350;seed:cpd15564	0	Initializing
Initial			MNXM254	hydrogen cyanide		CHN	27.025	0	3dmet:B00275;3dmet:B01179;beilstein:1900509;beilstein:2069401;bigg:cyan;biopath:Hydrogen_cyanide;brenda:BG28587;cas:57-12-5;cas:6914-07-4;cas:74-90-8;chebi:17514;chebi:18407;chebi:36856;chemspider:748;ec:1.14.17.4;ec:1.16.1.6;ec:1.4.99.5;ec:2.8.1.1;ec:2.8.1.2;ec:4.1.2.10;ec:4.1.2.11;ec:4.1.2.37;ec:4.1.2.46;ec:4.2.1.66;ec:4.4.1.9;foodb:FDB006696;foodb:FDB014486;gmelin:113;gmelin:89;hmdb:HMDB02084;…	0	Initializing
Initial			MNXM256	thiamine diphosphate		C12H16N4O7P2S	422.291	-2	3dmet:B01146;beilstein:3577792;beilstein:4168438;bigg:thmpp;biopath:Thiamine_diphosphate;brenda:BG3706;cas:136-09-4;cas:154-87-0;chebi:45931;chebi:58937;chebi:9532;chemspider:1100;chemspider:13082024;ec:1.2.1.58;ec:1.2.2.2;ec:1.2.3.3;ec:1.2.4.1;ec:1.2.4.2;ec:1.2.4.4;ec:1.2.7.1;ec:1.2.7.10;ec:1.2.7.3;ec:1.2.7.8;ec:1.2.7.9;ec:2.2.1.1;ec:2.2.1.3;ec:2.2.1.4;ec:2.2.1.5;ec:2.2.1.6;ec:2.2.1.7;ec:2.3.3.1…	0	Initializing
Initial			MNXM2563	tetrahydropteroyltri-L-glutamate(4-)		C29H33N9O12	699.625	-4	bigg:hpglu;bigg:thglu;brenda:BG15105;brenda:BG88660;chebi:17420;chebi:26920;chebi:58140;chemspider:17625690;ec:2.1.1.14;foodb:FDB028919;hmdb:HMDB12290;kegg:C04144;metacyc:CPD-1301;metacyc:CPD-9021;nikkaji:J2.747.003C;nugowiki:11015;pubchem:16722112;pubchem:45479706;pubchem:6829;seed:cpd02555;upa:UPC04144	0	Initializing
Initial			MNXM257	dTMP		C10H13N2O8P	320.193	-2	3dmet:B01230;beilstein:3916216;beilstein:4159138;beilstein:47541;beilstein:764603;beilstein:7727735;bigg:dtmp;biopath:2-prime-Deoxythymidine-5-prime-phosphate;brenda:BG1170;brenda:BG1171;brenda:BG73743;cas:365-07-1;chebi:17013;chebi:26999;chebi:42112;chebi:46960;chemspider:10239189;chemspider:9319;drugbank:DB01643;ec:2.1.1.148;ec:2.1.1.45;ec:2.7.1.21;ec:2.7.4.12;ec:2.7.4.9;ec:3.1.3.35;foodb:FDB02…	0	Initializing
Initial			MNXM2578	(4R,5R)-1,2-dithiane-4,5-diol		C4H8O2S2	152.235	0	beilstein:4125743;beilstein:5726667;bigg:dttOX;brenda:BG45971;cas:14193-38-5;cas:51621-02-4;chebi:16912;chebi:42147;chemspider:388524;drugbank:DB01822;hmdb:HMDB59664;kegg:C01119;metacyc:OXIDIZED-DITHIOTHREITOL;nikkaji:J37.430J;nugowiki:58061;pdb-ccd:DTD;pdbechem:DTD;pubchem:4350;pubchem:439407;seed:cpd00823	0	Initializing
Initial			MNXM258	D-erythrose 4-phosphate(2-)		C4H7O7P	198.068	-2	3dmet:B04660;beilstein:1710821;beilstein:9129751;bigg:e4p;biopath:D-Erythrose_4-phosphate;brenda:BG59851;brenda:BG91980;cas:585-18-2;chebi:16897;chebi:27508;chebi:48153;chemspider:109096;chemspider:4573609;drugbank:DB03937;ec:1.14.99.40;ec:1.2.1.72;ec:2.2.1.1;ec:2.2.1.2;ec:2.5.1.54;ec:4.1.2.22;foodb:FDB001614;het:E4P;hmdb:HMDB01321;kegg:C00279;kegg:C03109;knapsack:C00007472;metacyc:ERYTHROSE-4P;m…	0	Initializing
Initial			MNXM259	guanine		C5H5N5O	151.126	0	3dmet:B00067;beilstein:147911;bigg:gua;biopath:Guanine;brenda:BG20891;cas:73-40-5;chebi:16235;chemspider:744;drugbank:DB02377;ec:2.4.2.15;ec:2.4.2.8;ec:3.5.4.3;ec:3.6.3.37;foodb:FDB004222;gmelin:431879;het:GUN;hmdb:HMDB00132;kegg:C00242;knapsack:C00001501;metacyc:GUANINE;metagene:48;metlin:315;nikkaji:J9.344K;nugowiki:92;pdb-ccd:GUN;pdbechem:GUN;pubchem:3541;pubchem:764;reactome:83956;reactome:RE…	0	Initializing
Initial			MNXM26	acetate		C2H3O2	59.044	-1	AROMATIC L-AMINO ACID DECARBOXYLASE DEFICIENCY: 354; ARTEFACTS-BACTERIAL CONTAMINATION, EXCRETION OF ORGANIC ACIDS (ARTEFACTS) [DD]: 348; BETA-KETOTHIOLASE DEFICIENCY: 5; BLUE DIAPER SYNDROME: 300; DOPA-RESPONSIVE DYSTONIA: 451; HARTNUP DISEASE. BEHAVIORAL DISTURBANCES, REVERSIBLE: 175; HAWKINSINURIA: 176; HYPERPHENYLALANIEMIA DUE TO GUANOSINE TRIPHOSPHATE CYCLOHYDROLASE DEFICIENCY: 355; HYPERPHE…	0	Initializing
Initial			MNXM261	3-phosphonato-D-glyceroyl phosphate(4-)		C3H4O10P2	262.005	-4	3dmet:B01197;bigg:13dpg;biopath:1,3-Diphospho-D-glycerate;brenda:BG18032;brenda:BG87317;cas:1981-49-3;cas:38168-82-0;cas:None;chebi:16001;chebi:57604;chemspider:19698372;chemspider:663;ec:1.2.1.12;ec:1.2.1.13;ec:1.2.1.59;ec:2.7.1.106;ec:2.7.2.10;ec:2.7.2.3;ec:5.4.2.4;foodb:FDB022524;hmdb:HMDB01270;kegg:C00236;knapsack:C00019552;metacyc:DPG;nikkaji:J40.060B;nugowiki:1138;pdb-ccd:X15;pubchem:234056…	0	Initializing
Initial			MNXM2623	5-methyltetrahydropteroyltri-L-glutamate(4-)		C30H35N9O12	713.652	-4	bigg:5mthglu;bigg:mhpglu;brenda:BG15698;chebi:17614;chebi:58207;chebi:63907;chemspider:17625689;ec:2.1.1.14;foodb:FDB028831;hmdb:HMDB12177;kegg:C04489;metacyc:CPD-1302;nikkaji:J2.751.522C;nugowiki:10902;pubchem:16722111;pubchem:7108;seed:cpd02738;upa:UPC04489	0	Initializing
Initial			MNXM2653	cobalt-precorrin-6B		C44H47CoN4O16	946.794	-7	3dmet:B04273;bigg:codhpre6;chebi:3789;chebi:72780;kegg:C11543;metacyc:CPD-9044;pubchem:13710;pubchem:52940238;seed:cpd08373;upa:UPC11543	0	Initializing
Initial			MNXM266	dCMP(2-)		C9H12N3O7P	305.181	-2	3dmet:B01198;beilstein:4271949;bigg:dcmp;biopath:2-prime-Deoxycytidine-5-prime-phosphate;brenda:BG27589;brenda:BG27590;cas:1032-65-1;chebi:15918;chebi:57566;chemspider:13343;chemspider:5414501;drugbank:DB03798;ec:2.1.1.54;ec:2.1.2.8;ec:2.7.1.74;ec:2.7.4.14;ec:2.7.4.25;ec:3.5.4.12;ec:3.6.1.12;foodb:FDB022488;gmelin:538196;het:DC;hmdb:HMDB01202;kegg:C00239;metacyc:DCMP;metlin:6078;nikkaji:J14.407J;…	0	Initializing
Initial			MNXM27	Na(+)		Na	22.99	1	103; 235; 239; 284; 296; 321; 408; 414; 420; 421; 428; 444; 45; 458; 47; 486; 487; 95; 96; 98;bigg:na1;brenda:BG28856;cas:17341-25-2;cas:7440-23-5;chebi:29101;chemspider:899;ec:3.6.3.15;ec:3.6.3.7;ec:3.6.3.9;foodb:FDB003523;gmelin:15196;het:NA;hmdb:HMDB00588;kegg:C01330;metacyc:NA+;metagene:131;metlin:3192;nikkaji:J1.292K;nugowiki:507;pdb-ccd:NA;pdbechem:NA;pubchem:4541;pubchem:923;reactome:28724…	0	Initializing
Initial			MNXM270	riboflavin		C17H20N4O6	376.364	0	3dmet:B01201;beilstein:4924198;beilstein:97831;bigg:ribflv;brenda:BG7793;cas:83-88-5;chebi:17015;chebi:57986;chemspider:108964;chemspider:431981;drugbank:DB00140;ec:1.5.1.30;ec:1.5.1.41;ec:1.6.5.8;ec:2.5.1.9;ec:2.7.1.161;ec:2.7.1.26;ec:2.7.1.42;ec:3.5.99.1;foodb:FDB012160;het:RBF;hmdb:HMDB00244;kegg:C00255;knapsack:C00001552;ligandbox:D00050;metacyc:RIBOFLAVIN;metlin:5249;nikkaji:J3.876H;nugowiki…	0	Initializing
Initial			MNXM271	sedoheptulose 7-phosphate(2-)		C7H13O10P	288.146	-2	3dmet:B05013;beilstein:5106241;bigg:s7p;biopath:D-Sedoheptulose_7-phosphate;brenda:BG24563;cas:2646-35-7;cas:None;chebi:15721;chebi:57483;chemspider:17216052;ec:2.2.1.1;ec:2.2.1.2;ec:2.7.1.14;ec:3.1.3.37;ec:5.3.1.28;foodb:FDB022407;hmdb:HMDB01068;kegg:C05382;knapsack:C00019575;metacyc:D-SEDOHEPTULOSE-7-P;metlin:5980;nikkaji:J604.570G;nugowiki:961;pdb-ccd:I22;pubchem:22833559;pubchem:46878379;pubc…	0	Initializing
Initial			MNXM272	stearoyl-CoA		C39H66N7O17P3S	1029.964	-4	3dmet:B04680;bigg:stcoa;brenda:BG17548;cas:362-66-3;chebi:15541;chebi:57394;chemspider:388366;ec:2.3.1.119;foodb:FDB022431;hmdb:HMDB01114;kegg:C00412;lipidmaps:LMFA07050004;metacyc:STEAROYL-COA;metlin:4242;nikkaji:J426.067H;nugowiki:1001;pubchem:24701369;pubchem:25245778;pubchem:3702;pubchem:439229;reaxys:8033851;seed:cpd16825	0	Initializing
Initial			MNXM274	nicotinate		C6H4NO2	122.101	-1	3dmet:B00073;beilstein:109591;beilstein:3539722;bigg:nac;biopath:Nicotinate;brenda:BG36382;cas:59-67-6;chebi:15940;chebi:32544;chemspider:912;chemspider:913;drugbank:DB00627;ec:1.17.1.5;ec:2.1.1.7;ec:2.4.1.196;ec:2.4.2.11;ec:2.4.2.21;ec:3.5.1.19;foodb:FDB001014;gmelin:327384;gmelin:3340;het:NIO;hmdb:HMDB01488;kegg:C00253;knapsack:C00000208;ligandbox:D00049;metacyc:NIACINE;metlin:6272;nikkaji:J2.8…	0	Initializing
Initial			MNXM275	2-phospho-D-glycerate		C3H4O7P	183.033	-3	3dmet:B01295;bigg:2pg;biopath:2-Phospho-D-glycerate;brenda:BG17975;brenda:BG17976;cas:2553-59-5;chebi:17835;chebi:24344;chebi:58289;chemspider:388411;chemspider:58;drugbank:DB01709;drugbank:DB03465;ec:2.7.1.165;ec:3.1.3.20;ec:3.1.3.80;ec:4.2.1.11;ec:5.4.2.1;foodb:FDB001407;foodb:FDB023161;het:1EQJ;het:2PG;hmdb:HMDB00362;hmdb:HMDB03391;kegg:C00631;knapsack:C00000123;metacyc:2-PG;metlin:5351;metlin…	0	Initializing
Initial			MNXM28	Met-tRNA(Met)		C20H30N6O11PSR(C5H8O6PR)n			bigg:mettrna;biopath:L-Methionyl-tRNA;brenda:BG93151;brenda:BG93797;chebi:13145;chebi:16635;kegg:C02430;metacyc:Charged-MET-tRNAs;metacyc:L-methionyl-tRNAfmet;pubchem:5457;reactome:379780;reactome:379794;reactome:REACT_15919;reactome:REACT_18004;reactome_database_id_release_44:379780;reactome_database_id_release_44:379794;seed:cpd12105	0	Initializing
Initial			MNXM280	acetyl phosphate(2-)		C2H3O5P	138.016	-2	3dmet:B00063;beilstein:1764251;beilstein:3589395;bigg:actp;biopath:Acetyl_phosphate;brenda:BG15501;cas:19926-71-7;cas:590-54-5;chebi:13711;chebi:15350;chebi:22191;chemspider:181;chemspider:3394205;drugbank:DB02897;ec:1.2.3.3;ec:1.21.4.2;ec:1.21.4.3;ec:1.21.4.4;ec:2.3.1.32;ec:2.3.1.8;ec:2.3.3.15;ec:2.7.2.1;ec:2.7.2.12;ec:4.1.2.22;ec:4.1.2.9;foodb:FDB022653;gmelin:325632;het:UVW;hmdb:HMDB01494;kegg…	0	Initializing
Initial			MNXM281	dihydrofolate(2-)		C19H19N7O6	441.397	-2	3dmet:B01240;bigg:dhf;biopath:7,8-Dihydrofolate;brenda:BG9244;cas:4033-27-6;chebi:15633;chebi:57451;chemspider:89228;drugbank:DB02015;ec:1.5.1.3;ec:2.1.1.45;ec:2.1.1.54;ec:6.3.2.12;ec:6.3.4.17;foodb:FDB022395;het:DHF;hmdb:HMDB01056;kegg:C00415;knapsack:C00007248;metacyc:DIHYDROFOLATE;metlin:5970;nikkaji:J373.767E;nugowiki:949;pdb-ccd:DHF;pubchem:3705;pubchem:40480038;pubchem:98792;reactome:73604;…	0	Initializing
Initial			MNXM286	dATP		C10H12N5O12P3	487.15	-4	3dmet:B01169;bigg:datp;biopath:2-prime-Deoxyadenosine-5-prime-triphosphate;brenda:BG1369;cas:1927-31-7;chebi:16284;chebi:495505;chebi:61404;chemspider:15194;drugbank:DB03222;foodb:FDB022674;gmelin:2691379;het:DTP;hmdb:HMDB01532;kegg:C00131;metacyc:DATP;metlin:6303;nikkaji:J90.479A;nugowiki:1388;pdb-ccd:DTP;pubchem:15993;pubchem:25320183;pubchem:3431;reactome:110644;reactome:REACT_5673;reactome_da…	0	Initializing
Initial			MNXM287	adenosine 5'-phosphosulfate		C10H12N5O10PS	425.269	-2	3dmet:B01194;bigg:aps;biopath:Adenylylsulfate;brenda:BG1024;cas:485-84-7;chebi:17709;chebi:58243;chemspider:9821;drugbank:DB03708;ec:1.8.4.10;ec:1.8.4.9;ec:1.8.99.2;ec:2.7.1.25;ec:2.7.7.4;ec:2.7.7.5;ec:2.7.7.51;ec:3.6.2.1;foodb:FDB022362;het:ADX;hmdb:HMDB01003;kegg:C00224;knapsack:C00007445;metacyc:APS;metlin:5933;nikkaji:J37.502K;nugowiki:901;pdb-ccd:ADX;pdbechem:ADX;pubchem:10238;pubchem:252460…	0	Initializing
Initial			MNXM288	uridine		C9H12N2O6	244.201	0	3dmet:B01210;beilstein:754904;bigg:uri;biopath:Uridine;brenda:BG27316;cas:3083-77-0;cas:58-96-8;chebi:16704;chebi:68346;chemspider:5807;drugbank:DB02745;ec:1.14.11.3;ec:2.4.2.3;ec:2.7.1.48;ec:3.2.2.3;ec:3.5.4.5;foodb:FDB007411;gmelin:397474;het:URI;hmdb:HMDB00296;kegg:C00299;kegg:C16745;knapsack:C00019674;metacyc:URIDINE;metagene:GALACTOSEMIA III: 139;metlin:90;nikkaji:J14.430D;nikkaji:J4.593D;nu…	0	Initializing
Initial			MNXM2887	(2S)-2-hydroxy-3-oxobutyl phosphate		C4H7O6P	182.069	-2	beilstein:11408093;beilstein:5929311;beilstein:8764138;bigg:db4p;brenda:BG19867;brenda:BG19868;cas:130971-02-7;chebi:50606;chebi:50608;chebi:58830;chemspider:10739351;ec:2.5.1.78;ec:4.1.99.12;kegg:C15556;metacyc:DIHYDROXY-BUTANONE-P;nikkaji:J1.171.796I;pubchem:17396548;pubchem:21983291;seed:cpd11225;upa:UPC15556	0	Initializing
Initial			MNXM289	betaine		C5H11NO2	117.146	0	3dmet:B01318;beilstein:1758492;beilstein:3537113;bigg:glyb;biopath:Betaine;brenda:BG65234;cas:107-43-7;chebi:17750;chebi:41139;chemspider:242;chemspider:243;drugbank:DB04455;ec:1.1.3.17;ec:1.2.1.8;ec:1.21.4.4;ec:2.1.1.157;ec:2.1.1.161;ec:2.1.1.162;ec:2.1.1.5;foodb:FDB009020;gmelin:26434;gmelin:324712;hmdb:HMDB00043;hmdb:HMDB59606;kegg:C00719;knapsack:C00007291;ligandbox:D07523;metacyc:BETAINE;met…	0	Initializing
Initial			MNXM29	glycine		C2H5NO2	75.067	0	2-METHYL-3-HYDROXYBUTYRYL-CoA DEHYDROGENASE DEFICIENCY: 457; 3-HYDROXY-3-METHYLGLUTARYL-CoA LYASE DEFICIENCY: 4; 3-METHYL-CROTONYL-GLYCINURIA: 27; 3-PHOSPHOGLYCERATE DEHYDROGENASE DEFICIENCY: 377; 4-HYDROXYBUTYRIC ACIDURIA: 7; AMINOACYLASE I DEFICIENCY: 516; ARGININOSUCCINIC ACIDURIA (ASL): 25; ARTEFACTS-PHARMACEUTICAL PRODUCTS, INTERFERENCE IN AMINOACID AND ORGANIC ACID ANALYSIS [DD]: 347; BETA-…	0	Initializing
Initial			MNXM291	oxalate(2-)		C2O4	88.019	-2	3dmet:B00059;beilstein:1905970;beilstein:3601755;beilstein:385686;bigg:oxa;biopath:Oxalate;brenda:BG15379;cas:144-62-7;cas:338-70-5;chebi:16995;chebi:30623;chebi:46904;chemspider:64235;chemspider:946;drugbank:DB03902;ec:1.13.11.13;ec:1.2.3.4;ec:1.2.3.5;ec:2.5.1.77;ec:2.8.3.16;ec:2.8.3.2;ec:3.7.1.1;ec:4.1.1.2;ec:6.2.1.8;foodb:FDB003357;gmelin:2207;gmelin:2208;gmelin:49515;het:OXD;hmdb:HMDB02329;ke…	0	Initializing
Initial			MNXM295	alpha-D-ribose 1-phosphate(2-)		C5H9O8P	228.094	-2	3dmet:B04706;beilstein:6893776;bigg:r1p;biopath:alpha-D-Ribose_1-phosphate;brenda:BG20581;cas:14075-00-4;cas:58459-37-3;chebi:16300;chebi:57720;chemspider:19951495;chemspider:388373;drugbank:DB03101;ec:2.4.2.1;ec:2.4.2.15;ec:2.4.2.16;ec:2.4.2.3;ec:5.4.2.7;foodb:FDB022650;het:R1P;hmdb:HMDB01489;kegg:C00620;metacyc:RIBOSE-1P;metlin:6273;nikkaji:J292.493E;nugowiki:1351;pdb-ccd:R1P;pdbechem:R1P;pdbec…	0	Initializing
Initial			MNXM297	phosphatidylcholine		C10H19NO8PR2			bigg:pc_SC;biopath:Lecithin;brenda:BG93156;cas:8002-43-5;chebi:49183;chebi:61995;kegg:C00157;lipidbank:PGP2001;metacyc:PHOSPHATIDYLCHOLINE;pubchem:3457;reactome:1524075;reactome:426925;reactome:429785;reactome:429802;reactome:REACT_123796;reactome:REACT_19536;reactome:REACT_20218;reactome:REACT_20271;reactome_database_id_release_44:1524075;reactome_database_id_release_44:426925;reactome_database_…	0	Initializing
Initial			MNXM2976	arachidate		C20H39O2	311.522	-1	3dmet:B02020;beilstein:1788211;bigg:arach;brenda:BG10912;cas:506-30-9;chebi:28822;chebi:32360;chemspider:10035;chemspider:4574395;foodb:FDB002927;gmelin:346191;gmelin:854866;het:DCR;hmdb:HMDB02212;kegg:C06425;knapsack:C00001209;lipid:LMFA01010020;lipidbank:DFA0020;lipidmaps:LMFA01010020;metacyc:ARACHIDIC_ACID;metlin:401;nikkaji:J2.607G;nugowiki:1795;pdb-ccd:DCR;pubchem:10467;pubchem:5461017;pubch…	0	Initializing
Initial			MNXM298	5'-xanthylate(2-)		C10H11N4O9P	362.19	-2	3dmet:B01300;beilstein:11352170;bigg:xmp;biopath:Xanthosine-5-prime-phosphate;brenda:BG819;cas:523-98-8;chebi:15652;chebi:53012;chebi:57464;chemspider:3859309;chemspider:66054;ec:1.1.1.205;ec:2.4.2.22;ec:6.3.4.1;ec:6.3.5.2;foodb:FDB022687;gmelin:1082168;hmdb:HMDB01554;kegg:C00655;knapsack:C00007396;metacyc:XANTHOSINE-5-PHOSPHATE;nikkaji:J29.066A;nugowiki:1408;pdb-ccd:XMP;pubchem:3925;pubchem:4670…	0	Initializing
Initial			MNXM299	carbon monoxide(1+)		CHO	29.018	1	176; 284; 296;beilstein:1900508;beilstein:3535285;beilstein:3587264;bigg:co;biopath:Carbon_monoxide;brenda:BG36567;cas:10456-04-9;cas:124-38-9;cas:630-08-0;chebi:17245;chebi:58072;chemspider:275;ec:1.13.11.24;ec:1.13.11.47;ec:1.13.11.48;ec:1.13.11.53;ec:1.2.99.2;ec:4.1.99.17;foodb:FDB022578;gmelin:421;het:CMO;hmdb:HMDB01361;kegg:C00237;kegg:D03398;metacyc:CARBON-MONOXIDE;metagene:98;molbase:753;n…	0	Initializing
Initial			MNXM2995	cobalt-precorrin-8X		C45H52CoN4O14	931.846	-6	3dmet:B05538;bigg:copre8;brenda:BG55649;chebi:3795;chebi:70792;ec:2.1.1.196;kegg:C11545;metacyc:CPD-9045;pubchem:13712;pubchem:44229179;seed:cpd08375;upa:UPC11545	0	Initializing
Initial			MNXM3	ATP		C10H12N5O13P3	503.149	-4	3dmet:B01125;beilstein:3581767;beilstein:73010;beilstein:9535056;bigg:atp;biopath:Adenosine-5-prime-triphosphate;bnice:C10;brenda:BG1395;cas:56-65-5;chebi:15422;chebi:30616;chebi:57299;chemspider:4574455;chemspider:5742;drugbank:DB00171;ec:1.13.12.7;ec:1.3.7.8;ec:1.3.99.15;ec:1.3.99.n1;ec:2.3.3.8;ec:2.4.2.17;ec:2.5.1.17;ec:2.5.1.6;ec:2.7.1.1;ec:2.7.1.10;ec:2.7.1.100;ec:2.7.1.101;ec:2.7.1.102;ec:2…	0	Initializing
Initial			MNXM30	GDP		C10H12N5O11P2	440.177	-3	3dmet:B01135;bigg:gdp;biopath:Guanosine-5-prime-diphosphate;brenda:BG36200;cas:146-91-8;chebi:17552;chebi:58189;chebi:65180;chemspider:10239187;chemspider:8630;drugbank:DB04315;ec:2.4.1.131;ec:2.4.1.132;ec:2.4.1.214;ec:2.4.1.217;ec:2.4.1.246;ec:2.4.1.251;ec:2.4.1.252;ec:2.4.1.257;ec:2.4.1.266;ec:2.4.1.269;ec:2.4.1.270;ec:2.4.1.36;ec:2.4.1.54;ec:2.4.1.65;ec:2.4.1.68;ec:2.4.1.69;ec:2.4.1.83;ec:2.7.…	0	Initializing
Initial			MNXM304	biotin		C10H15N2O3S	243.303	-1	3dmet:B01165;beilstein:10186323;beilstein:86838;bigg:btn;brenda:BG1318;cas:58-85-5;chebi:15956;chebi:57586;chemspider:149962;chemspider:5028036;come:MOL000144;drugbank:DB00121;ec:2.1.3.1;ec:2.8.1.6;ec:3.5.1.12;ec:4.1.1.3;ec:4.1.1.41;ec:4.1.1.70;ec:6.2.1.11;ec:6.3.4.6;ec:6.4.1.1;ec:6.4.1.2;ec:6.4.1.3;ec:6.4.1.4;ec:6.4.1.5;ec:6.4.1.7;foodb:FDB014510;gmelin:1918703;het:BTN;hmdb:HMDB00030;kegg:C00120…	0	Initializing
Initial			MNXM305	2-methyl-3-oxopropanoate		C4H5O3	101.081	-1	bigg:2mop;brenda:BG19435;cas:6236-08-4;chebi:16256;chebi:57700;chemspider:290;ec:1.1.1.31;ec:1.2.1.27;ec:2.6.1.22;ec:2.6.1.40;foodb:FDB022464;hmdb:HMDB01172;kegg:C00349;lipidmaps:LMFA01060193;metacyc:CPD-12179;metlin:6053;nikkaji:J707.628B;nugowiki:1050;pubchem:296;pubchem:3642;pubchem:85291356;reactome:30004;reactome:REACT_3476;reactome_database_id_release_44:30004;seed:cpd00287	0	Initializing
Initial			MNXM3059	N-[(R)-pantothenoyl]-L-cysteinate		C12H21N2O6S	321.37	-1	3dmet:B01715;beilstein:6584591;bigg:ptcys;biopath:N-Pantothenoyl-L-cysteine;brenda:BG38535;brenda:BG3901;chebi:18416;chebi:58480;chemspider:389202;ec:4.1.1.30;foodb:FDB024110;hmdb:HMDB06834;kegg:C04079;metacyc:CPD-46;metacyc:N-PANTOTHENOYL-CYSTEINE;nikkaji:J2.746.251K;nugowiki:5959;pubchem:25201296;pubchem:25203462;pubchem:440217;pubchem:6773;seed:cpd02524	0	Initializing
Initial			MNXM309	deamido-NAD(2-)		C21H24N6O15P2	662.394	-2	3dmet:B01343;beilstein:3865990;bigg:dnad;biopath:Nicotinic_acid_adenine_dinucleotide;brenda:BG11215;brenda:BG33376;brenda:BG71250;cas:6450-77-7;chebi:14105;chebi:18304;chebi:37584;chebi:58437;chemspider:145043;drugbank:DB04099;ec:2.7.7.18;ec:6.3.1.5;ec:6.3.5.1;foodb:FDB022469;het:NXX;hmdb:HMDB01179;kegg:C00857;metacyc:DEAMIDO-NAD;metlin:4234;nugowiki:1057;pdb-ccd:NXX;pubchem:165491;pubchem:252461…	0	Initializing
Initial			MNXM3090	S-adenosyl-4-methylthio-2-oxobutanoate		C15H19N5O6S	397.406	0	beilstein:9665212;bigg:amob;brenda:BG6230;brenda:BL295788;chebi:16490;chebi:8944;chemspider:4573603;ec:2.6.1.62;kegg:C04425;metacyc:S-ADENOSYL-4-METHYLTHIO-2-OXOBUTANOATE;nikkaji:J2.751.123F;pubchem:5459852;pubchem:7057;reaxys:9665212;seed:cpd02701;upa:UPC04425	0	Initializing
Initial			MNXM31	CMP		C9H12N3O8P	321.181	-2	3dmet:B01141;bigg:cmp;biopath:Cytidine-5-prime-phosphate;brenda:BG27594;brenda:BG31072;brenda:BG36522;cas:63-37-6;cas:84-52-6;chebi:17361;chebi:60377;chemspider:5414497;chemspider:5901;drugbank:DB03403;ec:2.4.99.1;ec:2.4.99.10;ec:2.4.99.11;ec:2.4.99.12;ec:2.4.99.13;ec:2.4.99.14;ec:2.4.99.15;ec:2.4.99.2;ec:2.4.99.4;ec:2.4.99.5;ec:2.4.99.6;ec:2.4.99.7;ec:2.4.99.8;ec:2.4.99.9;ec:2.7.1.48;ec:2.7.4.14…	0	Initializing
Initial			MNXM3107	trehalose dimycolate (alpha mycolate + methoxymycolate)		C174H336O16	2684.52	0	bigg:tdm1;seed:cpd16041	0	Initializing
Initial			MNXM311	pyridoxal		C8H9NO3	167.162	0	3dmet:B00072;beilstein:383768;bigg:pydx;brenda:BG89197;cas:66-72-8;chebi:17310;chemspider:1021;drugbank:DB00147;ec:1.1.1.107;ec:1.1.1.65;ec:1.1.3.12;ec:1.2.3.8;ec:2.6.1.30;ec:2.6.1.31;ec:2.7.1.35;ec:3.1.3.74;foodb:FDB011169;gmelin:218674;het:PXL;hmdb:HMDB01545;kegg:C00250;knapsack:C00007509;metacyc:PYRIDOXAL;metlin:6312;nikkaji:J2.361B;nugowiki:1399;pdb-ccd:PXL;pdbechem:PXL;pubchem:1050;pubchem:3…	0	Initializing
Initial			MNXM3113	undecaprenyldiphospho-N-acetyl-(N-acetylglucosaminyl)muramoyl-L-alanyl-D-isoglutaminyl-L-lysyl-D-alanyl-D-alanine		C94H155N9O25P2	1873.229	-2	3dmet:B05131;bigg:uaaGgtla;chebi:27811;chebi:62233;kegg:C05894;metacyc:CPD-12298;nikkaji:J2.760.275D;pubchem:46173262;pubchem:8182;seed:cpd03492	0	Initializing
Initial			MNXM313	N-acetyl-D-glucosamine 6-phosphate		C8H14NO9P	299.172	-2	3dmet:B01225;beilstein:5355763;bigg:acgam6p;biopath:N-Acetyl-D-glucosamine_6-phosphate;brenda:BG30762;cas:102029-88-9;chebi:15784;chebi:57513;chemspider:389821;drugbank:DB03951;ec:2.3.1.4;ec:2.7.1.59;ec:3.5.1.25;ec:4.2.1.126;ec:4.2.1.n1;ec:5.1.3.9;ec:5.4.2.3;foodb:FDB022401;het:1FRZ;hmdb:HMDB01062;kegg:C00357;knapsack:C00019661;metacyc:N-ACETYL-D-GLUCOSAMINE-6-P;metlin:5975;nikkaji:J1.734.828K;nu…	0	Initializing
Initial			MNXM3132	1,2-Diacyl-sn-glycerol dihexadecanoyl		C35H68O5	568.911	0	bigg:12dgr160;seed:cpd15309	0	Initializing
Initial			MNXM314	myristate		C14H27O2	227.363	-1	3dmet:B02019;beilstein:3589340;beilstein:508624;bigg:ttdca;brenda:BG5715;cas:544-63-8;chebi:28875;chebi:30807;chemspider:10539;chemspider:3290116;drugbank:DB08231;foodb:FDB002890;gmelin:242115;gmelin:335122;het:MYR;hmdb:HMDB00806;kegg:C06424;knapsack:C00001228;lipid:LMFA01010014;lipidbank:DFA0014;lipidmaps:LMFA01010014;metacyc:CPD-7836;metlin:196;nikkaji:J4.411C;nugowiki:724;pdb-ccd:MYR;pdbechem:…	0	Initializing
Initial			MNXM315	3-(indol-3-yl)pyruvate		C11H8NO3	202.186	-1	3dmet:B00089;bigg:indpyr;biopath:Indole-3-pyruvate;brenda:BG3036;cas:35656-49-6;cas:392-12-1;chebi:17640;chebi:29750;chemspider:4573902;ec:1.1.1.110;ec:1.14.13.168;ec:1.4.1.19;ec:2.1.1.47;ec:2.6.1.27;ec:2.6.1.28;ec:2.6.1.99;ec:4.1.1.74;kegg:C00331;knapsack:C00007571;metacyc:INDOLE_PYRUVATE;nikkaji:J39.033J;pdb-ccd:3IO;pubchem:3625;pubchem:5460337;reactome:893599;reactome:REACT_25923;reactome_data…	0	Initializing
Initial			MNXM31536	(R)-1,2-distearoylphosphatidylethanolamine zwitterion		C41H82NO8P	748.065	0	beilstein:1730641;beilstein:1730642;beilstein:1811185;bigg:pe180;cas:1069-79-0;cas:4537-76-2;chebi:39934;chebi:44887;chebi:47764;chebi:47766;chebi:47767;chebi:47768;chebi:47769;chemspider:394271;foodb:FDB026181;het:3PE;hmdb:HMDB08991;lipid:LMGP02010025;lipid:LMGP02010097;lipidmaps:LMGP02010097;metacyc:CPD-12818;nugowiki:8115;pdbechem:PEE;pdbechem:PEH;pubchem:14714058;pubchem:15061530;pubchem:4470…	0	Initializing
Initial			MNXM317	5,6,7,8-tetrahydrofolyl-L-glutamic acid		C24H27N8O9	571.519	-3	3dmet:B05350;bigg:thfglu;biopath:Tetrahydrofolate-L-glutamate;biopath:Tetrahydrofolylpolyglutamate_(THF);brenda:BG42605;chebi:27650;chemspider:390680;foodb:FDB024105;hmdb:HMDB06825;kegg:C09332;metacyc:THF-GLU-N;nikkaji:J2.769.210I;nugowiki:5950;pubchem:11523;pubchem:442163;seed:cpd06227	0	Initializing
Initial			MNXM318	5-methyltetrahydrofolate(2-)		C20H23N7O6	457.44	-2	3dmet:B04681;beilstein:10132446;bigg:5mthf;biopath:5-Methyltetrahydrofolate;brenda:BG10222;brenda:BG10224;cas:134-35-0;cas:31690-09-2;chebi:15641;chebi:18608;chebi:20612;chebi:25345;chemspider:143;chemspider:388371;drugbank:DB04789;ec:1.5.1.20;ec:2.1.1.13;ec:2.1.1.19;foodb:FDB022600;hmdb:HMDB01396;kegg:C00440;kegg:D09353;knapsack:C00007252;ligandbox:D09353;metacyc:5-METHYL-THF;metacyc:CPD0-2045;m…	0	Initializing
Initial			MNXM319	L-cystathionine dizwitterion		C7H14N2O4S	222.262	0	gamma-CYSTATHIONASE DEFICIENCY (CTH): 102;3dmet:B01559;bigg:cyst-L;biopath:L-Cystathionine;brenda:BG24373;cas:535-34-2;cas:56-88-2;chebi:17482;chebi:58161;chemspider:388392;chemspider:8280480;ec:2.5.1.48;ec:4.2.1.22;ec:4.4.1.1;ec:4.4.1.8;foodb:FDB001976;foodb:FDB022055;hmdb:HMDB00099;hmdb:HMDB00455;kegg:C02291;knapsack:C00007498;metacyc:L-CYSTATHIONINE;metagene:HOMOCYSTINURIA. CYSTATHIONINE BETA-…	0	Initializing
Initial			MNXM32	L-alanine zwitterion		C3H7NO2	89.093	0	3dmet:B00011;beilstein:1720248;beilstein:4126899;bigg:ala-L;biopath:L-Alanine;bnice:C16;brenda:BG17908;cas:56-41-7;chebi:16977;chebi:32431;chebi:32432;chebi:57972;chemspider:5735;drugbank:DB00160;ec:1.4.1.1;ec:1.5.1.17;ec:2.6.1.12;ec:2.6.1.15;ec:2.6.1.18;ec:2.6.1.2;ec:2.6.1.30;ec:2.6.1.37;ec:2.6.1.40;ec:2.6.1.41;ec:2.6.1.43;ec:2.6.1.44;ec:2.6.1.46;ec:2.6.1.47;ec:2.6.1.51;ec:2.6.1.56;ec:2.6.1.58;e…	0	Initializing
Initial			MNXM321	S-adenosylmethioninaminium		C14H24N6O3S	356.444	2	3dmet:B04775;beilstein:4161053;bigg:ametam;biopath:S-Adenosyl-L-methioninamine;brenda:BG5554;cas:22365-13-5;chebi:15625;chebi:57443;chemspider:388529;ec:2.5.1.16;ec:2.5.1.22;ec:2.5.1.23;ec:2.5.1.79;ec:4.1.1.50;foodb:FDB022353;hmdb:HMDB00988;kegg:C01137;metacyc:S-ADENOSYLMETHIONINAMINE;metlin:3501;nikkaji:J39.567F;nugowiki:887;pubchem:25203490;pubchem:4368;pubchem:439415;reactome:353113;reactome:R…	0	Initializing
Initial			MNXM3215	arachidyl coenzyme A		C41H70N7O17P3S	1058.017	-4	bigg:arachcoa;seed:cpd15931	0	Initializing
Initial			MNXM32178	1,2-dipalmitoyl-phosphatidyl-ethanolamine		C37H74NO8P	691.959	0	bigg:pe160;chemspider:393103;foodb:FDB026113;het:PEF;hmdb:HMDB08923;lipidmaps:LMGP02010037;metacyc:CPD-12819;nugowiki:8047;pubchem:11802774;pubchem:14713998;pubchem:445468;seed:cpd15531	0	Initializing
Initial			MNXM32179	1,2-dihexadecanoyl-sn-glycero-3-phospho-(1'-sn-glycerol)		C38H74O10P	721.962	-1	bigg:pg160;chebi:72829;chemspider:393791;foodb:FDB027720;het:LHG;hmdb:HMDB10570;lipid:LMGP04010986;lipidmaps:LMGP04010986;metacyc:CPD-8260;nugowiki:9664;pubchem:123064811;pubchem:446440;pubchem:49859575;seed:cpd15538	0	Initializing
Initial			MNXM32180	1,2-dipalmitoyl-phosphatidylglycerol-phosphate		C38H73O13P2	799.926	-3	bigg:pgp160;foodb:FDB029472;hmdb:HMDB13472;lipidmaps:LMGP04030007;metacyc:CPD-12821;nugowiki:12135;pubchem:123064911;pubchem:49859597;pubchem:49859598;seed:cpd15545	0	Initializing
Initial			MNXM32181	1,2-dipalmitoyl-phosphatidylserine		C38H73NO10P	734.961	-1	bigg:ps160;cas:3036-82-6;chemspider:2338998;foodb:FDB022144;hmdb:HMDB00614;lipidmaps:LMGP03010029;metacyc:CPD-12817;metlin:5587;nugowiki:533;pubchem:14714366;pubchem:3081382;pubchem:49859737;seed:cpd15555	0	Initializing
Initial			MNXM322	thiamine(1+)		C12H17N4OS	265.355	1	3dmet:B00096;beilstein:3595616;beilstein:3627364;bigg:thm;brenda:BG36399;cas:59-43-8;cas:67-03-8;chebi:18385;chebi:26948;chebi:49107;chemspider:1098;drugbank:DB00152;ec:1.1.3.23;ec:2.5.1.2;ec:2.7.1.89;ec:2.7.6.2;ec:3.5.99.2;foodb:FDB008425;gmelin:334462;gmelin:677220;het:VIB;hmdb:HMDB00235;kegg:C00378;knapsack:C00000775;metacyc:THIAMINE;metlin:5242;nikkaji:J203.781E;nugowiki:170;pdb-ccd:VIB;pdbec…	0	Initializing
Initial			MNXM323	trioxidosulfanidosulfate(1-)		HO3S2	113.136	-1	3dmet:B00787;3dmet:B01216;bigg:tsul;biopath:Thiosulfate;brenda:BG92018;cas:14383-50-7;chebi:16094;chebi:26977;chebi:29279;chebi:33539;chebi:33540;chebi:33542;chebi:5587;chemspider:1054;chemspider:388348;ec:1.8.5.2;ec:2.8.1.1;ec:2.8.1.3;ec:2.8.1.5;ec:3.12.1.1;ec:3.6.3.25;foodb:FDB021921;gmelin:184563;gmelin:2031;gmelin:239829;gmelin:239830;gmelin:239831;het:THJ;hmdb:HMDB00257;kegg:C00320;kegg:C055…	0	Initializing
Initial			MNXM3232	CDP-1,2-dihexadecanoylglycerol		C44H79N3O15P2	952.057	-2	bigg:cdpdhdecg;seed:cpd15419	0	Initializing
Initial			MNXM325	6-phosphonatooxy-D-gluconate		C6H10O10P	273.111	-3	3dmet:B01221;beilstein:1729373;beilstein:3912778;bigg:6pgc;biopath:6-Phospho-D-gluconate;brenda:BG22563;cas:921-62-0;chebi:16863;chebi:48928;chebi:58759;chemspider:82615;drugbank:DB02076;ec:1.1.1.343;ec:1.1.1.43;ec:1.1.1.44;ec:2.7.1.12;ec:3.1.1.31;ec:4.2.1.12;foodb:FDB022550;het:6PG;hmdb:HMDB01316;kegg:C00345;metacyc:CPD-2961;metlin:367;nikkaji:J1.343.743B;nugowiki:1178;pdb-ccd:6PG;pubchem:3638;p…	0	Initializing
Initial			MNXM328	agmatinium(2+)		C5H16N4	132.207	2	3dmet:B00052;bigg:agm;biopath:Agmatine;brenda:BG20769;cas:306-60-5;chebi:17431;chebi:58145;chemspider:194;chemspider:4422891;ec:2.3.1.64;ec:2.7.3.10;ec:3.5.1.40;ec:3.5.3.11;ec:3.5.3.12;ec:3.5.3.20;ec:4.1.1.19;foodb:FDB008310;het:AG2;hmdb:HMDB01432;kegg:C00179;knapsack:C00001400;metacyc:AGMATHINE;metlin:3523;nikkaji:J11.608D;nugowiki:1294;pdb-ccd:AG2;pubchem:199;pubchem:3479;pubchem:5257176;reacto…	0	Initializing
Initial			MNXM3297	lignocerate		C24H47O2	367.629	-1	3dmet:B02164;beilstein:1728237;bigg:lgnc;brenda:BG13261;cas:557-59-5;chebi:28866;chebi:31014;chemspider:10724;chemspider:4574397;foodb:FDB021823;gmelin:107095;gmelin:373325;hmdb:HMDB02003;kegg:C08320;knapsack:C00001223;lipid:LMFA01010024;lipidbank:DFA0024;lipidmaps:LMFA01010024;metacyc:TETRACOSANOATE;metlin:6427;nikkaji:J11.350F;nugowiki:1586;pubchem:10518;pubchem:11197;pubchem:5461021;pubchem:78…	0	Initializing
Initial			MNXM330	superoxide		O2	31.999	-1	bigg:o2s;brenda:BG92001;cas:11062-77-4;cas:3170-83-0;cas:60593-56-8;chebi:18421;chebi:25935;chebi:30492;chemspider:4514331;ec:1.15.1.1;foodb:FDB022880;gmelin:1244811;gmelin:1244812;gmelin:487;gmelin:506;gmelin:873352;hmdb:HMDB02168;kegg:C00704;metacyc:SUPER-OXIDE;nugowiki:1751;pubchem:25202496;pubchem:3971;pubchem:5359597;reactome:1222424;reactome:1222461;reactome:1470070;reactome:1475048;reactom…	0	Initializing
Initial			MNXM331	D-glutamate		C5H8NO4	146.121	-1	3dmet:B01192;beilstein:1723800;beilstein:8143000;beilstein:8319427;bigg:glu-D;brenda:BG21362;cas:6893-26-1;chebi:15966;chebi:29986;chebi:29989;chemspider:21814;drugbank:DB02517;ec:1.4.3.15;ec:1.4.3.7;ec:1.5.1.12;ec:2.3.2.1;ec:2.6.1.21;ec:2.6.1.54;ec:2.6.1.74;ec:3.5.1.35;ec:3.5.1.82;ec:4.2.1.48;ec:5.1.1.3;ec:6.3.2.9;foodb:FDB023148;gmelin:201189;gmelin:327904;het:DGL;hmdb:HMDB03339;kegg:C00217;kna…	0	Initializing
Initial			MNXM332	triphosphate(4-)		HO10P3	253.923	-4	HYPERPHENYLALANIEMIA DUE TO GUANOSINE TRIPHOSPHATE CYCLOHYDROLASE DEFICIENCY: 355;3dmet:B00124;bigg:pppi;biopath:Triphosphate;brenda:BG36438;cas:10380-08-2;cas:14127-68-5;chebi:18036;chebi:39949;chebi:48313;chebi:48314;chebi:48315;chebi:48316;chemspider:2683694;chemspider:958;ec:2.5.1.17;ec:3.1.5.1;ec:3.6.1.2;ec:3.6.1.25;ec:4.1.2.50;ec:4.2.3.12;foodb:FDB023159;foodb:FDB028913;gmelin:1007259;gmeli…	0	Initializing
Initial			MNXM334	inosine		C10H12N4O5	268.226	0	3dmet:B01208;beilstein:624889;bigg:ins;biopath:Inosine;brenda:BG645;cas:58-63-9;cas:7013-16-3;chebi:17596;chemspider:24654354;chemspider:5799;drugbank:DB04335;ec:1.1.3.28;ec:2.7.1.73;ec:3.2.2.2;ec:3.5.4.4;foodb:FDB011802;foodb:FDB023100;gmelin:489332;het:NOS;hmdb:HMDB00195;hmdb:HMDB03040;kegg:C00294;knapsack:C00019692;ligandbox:D00054;metacyc:INOSINE;metagene:PURINE NUCLEOSIDE PHOSPHORYLASE DIFIC…	0	Initializing
Initial			MNXM336	alpha-D-galactose 1-phosphate(2-)		C6H11O9P	258.12	-2	3dmet:B01244;beilstein:6371662;bigg:gal1p;biopath:alpha-D-Galactose_1-phosphate;brenda:BG22599;brenda:BG22600;cas:2255-14-3;chebi:17973;chebi:37480;chebi:58336;chemspider:110443;chemspider:5447153;drugbank:DB02317;ec:2.4.1.211;ec:2.4.1.247;ec:2.7.1.6;ec:2.7.7.10;ec:2.7.7.12;ec:2.7.7.32;foodb:FDB001159;het:GL1;hmdb:HMDB00645;kegg:C00446;kegg:C03384;knapsack:C00007391;metacyc:GALACTOSE-1P;metlin:56…	0	Initializing
Initial			MNXM337	chorismate(2-)		C10H8O6	224.167	-2	3dmet:B01200;beilstein:2217365;beilstein:5038108;beilstein:6278304;bigg:chor;biopath:Chorismate;brenda:BG30147;cas:55508-12-8;cas:617-12-9;chebi:17333;chebi:29748;chemspider:11542;chemspider:4573889;ec:2.6.1.85;ec:2.6.1.86;ec:4.1.3.27;ec:4.1.3.40;ec:4.2.3.5;ec:5.4.4.2;ec:5.4.99.5;foodb:FDB028846;het:ISJ;hmdb:HMDB12199;kegg:C00251;knapsack:C00000733;metacyc:CHORISMATE;nikkaji:J7.035A;nugowiki:1092…	0	Initializing
Initial			MNXM338	cytidine		C9H13N3O5	243.217	0	3dmet:B01256;beilstein:89173;beilstein:89175;bigg:cytd;biopath:Cytidine;brenda:BG27471;brenda:BG27472;brenda:BG30421;brenda:BG79598;cas:147-94-4;cas:65-46-3;chebi:17562;chebi:28680;chemspider:576;chemspider:5940;chemspider:6017;drugbank:DB00987;drugbank:DB02097;ec:2.7.1.48;ec:3.5.4.5;foodb:FDB001979;foodb:FDB021809;gmelin:84763;het:AR3;het:CTN;hmdb:HMDB00089;hmdb:HMDB15122;hmdb:HMDB30167;kegg:C00…	0	Initializing
Initial			MNXM34	(2E,6E)-farnesyl diphosphate		C15H25O7P2	379.302	-3	3dmet:B01245;beilstein:1892961;beilstein:2482197;bigg:frdp;biopath:Farnesyl_diphosphate;brenda:BG6615;brenda:BG6616;cas:13058-04-3;cas:372-97-4;chebi:17407;chebi:175763;chebi:50277;chemspider:11633047;chemspider:393270;drugbank:DB07780;ec:2.5.1.10;ec:2.5.1.103;ec:2.5.1.21;ec:2.5.1.29;ec:2.5.1.30;ec:2.5.1.31;ec:2.5.1.83;ec:2.5.1.86;ec:2.5.1.90;ec:2.5.1.91;ec:2.5.1.96;ec:2.7.4.18;ec:3.1.7.6;ec:3.1.…	0	Initializing
Initial			MNXM340	N-acetyl-alpha-D-glucosamine 1-phosphate(2-)		C8H14NO9P	299.172	-2	3dmet:B01749;beilstein:1352735;beilstein:3702875;beilstein:39843;beilstein:8433854;bigg:acgam1p;biopath:N-Acetyl-D-glucosamine_1-phosphate;brenda:BG26142;brenda:BG26148;cas:6866-69-9;cas:901851-43-2;cas:None;chebi:16446;chebi:21519;chebi:47984;chebi:57776;chebi:7125;chemspider:389248;ec:2.3.1.157;ec:2.4.1.280;ec:2.7.7.23;ec:5.4.2.3;foodb:FDB022581;hmdb:HMDB01367;kegg:C04256;kegg:C04501;knapsack:C…	0	Initializing
Initial			MNXM341	D-gluconate		C6H11O7	195.147	-1	3dmet:B04655;beilstein:1726055;beilstein:3906521;bigg:glcn;biopath:D-Gluconate;brenda:BG22387;cas:526-95-4;chebi:18391;chebi:24265;chebi:24266;chebi:33198;chemspider:10240;chemspider:4925340;drugbank:DB04304;ec:1.1.1.215;ec:1.1.1.69;ec:1.1.99.3;ec:2.7.1.12;ec:3.1.1.17;ec:4.2.1.39;foodb:FDB001980;gmelin:83544;gmelin:83545;het:GCO;hmdb:HMDB00625;kegg:C00257;knapsack:C00007303;metacyc:GLUCONATE;metl…	0	Initializing
Initial			MNXM342	octanoyl-CoA(4-)		C29H46N7O17P3S	889.699	-4	3dmet:B04826;beilstein:6562085;bigg:occoa;biopath:Octanoyl-CoA;brenda:BG15295;cas:1264-52-4;chebi:15533;chebi:57386;chemspider:371;drugbank:DB02910;ec:2.3.1.137;foodb:FDB022409;hmdb:HMDB01070;kegg:C01944;metacyc:CPD-196;metlin:5982;nikkaji:J358.061J;nugowiki:963;pdb-ccd:CO8;pubchem:25245711;pubchem:380;pubchem:5048;reactome:390303;reactome:77337;reactome:REACT_17860;reactome:REACT_5128;reactome_d…	0	Initializing
Initial			MNXM3431	10methyl stearyoyl-ACP		C30H57N2O8PRS		-1	bigg:mstrACP;seed:cpd16000	0	Initializing
Initial			MNXM344	dGTP		C10H12N5O13P3	503.149	-4	3dmet:B01207;bigg:dgtp;biopath:2-prime-Deoxyguanosine-5-prime-triphosphate;brenda:BG84634;cas:2564-35-4;chebi:16497;chebi:57794;chebi:61429;chemspider:58613;drugbank:DB02181;ec:3.1.5.1;foodb:FDB022623;het:DGT;hmdb:HMDB01440;kegg:C00286;knapsack:C00019346;metacyc:DGTP;metlin:6248;nikkaji:J192.065K;nugowiki:1302;pdb-ccd:DGT;pubchem:25246112;pubchem:3581;pubchem:65103;reaxys:8956855;seed:cpd00241	0	Initializing
Initial			MNXM346	protoporphyrin(2-)		C34H32N4O4	560.642	-2	3dmet:B00399;beilstein:3897489;beilstein:635160;beilstein:635161;beilstein:9313467;bigg:ppp9;biopath:Protoporphyrin_IX;brenda:BG16645;cas:553-12-8;chebi:15430;chebi:36159;chebi:57306;chemspider:10469486;chemspider:20171337;drugbank:DB02285;ec:1.3.3.4;ec:1.3.5.3;ec:4.99.1.1;ec:6.6.1.1;foodb:FDB004277;gmelin:251232;gmelin:735458;het:1HBG;hmdb:HMDB00241;kegg:C02191;knapsack:C00007370;metacyc:PROTOPO…	0	Initializing
Initial			MNXM3460	2-deoxy-D-gluconate		C6H11O6	179.148	-1	bigg:2dglcn;brenda:BG22372;cas:3442-69-1;chebi:16138;chebi:57653;ec:1.1.1.125;kegg:C02782;metacyc:DE-O-GLUCONATE;nikkaji:J22.599A;pubchem:52940108;pubchem:5733;seed:cpd01795	0	Initializing
Initial			MNXM34810	2-acyl-sn-glycero-3-phosphoethanolamine (n-C16:0)		C21H44NO7P	453.55	0	bigg:2agpe160;chemspider:24769354;foodb:FDB028189;hmdb:HMDB11473;metacyc:CPD0-2177;nugowiki:10198;pubchem:46173130;pubchem:53480922;seed:cpd15339	0	Initializing
Initial			MNXM34811	2-acyl-sn-glycero-3-phosphoethanolamine (n-C18:0)		C23H48NO7P	481.603	0	bigg:2agpe180;chemspider:24769218;foodb:FDB027908;hmdb:HMDB11129;metacyc:CPD0-2223;nugowiki:9859;pubchem:46173362;pubchem:53480667;seed:cpd15341	0	Initializing
Initial			MNXM3482	3-dehydro-2-deoxy-D-gluconate		C6H9O6	177.132	-1	bigg:3ddgc;brenda:BG21847;cas:91446-99-0;chebi:16622;chebi:57839;ec:1.1.1.125;kegg:C03926;metacyc:DE-O-K-GLUCONATE;nikkaji:J2.744.745G;pubchem:46931102;pubchem:6654;seed:cpd02441	0	Initializing
Initial			MNXM349	glycolaldehyde		C2H4O2	60.052	0	3dmet:B00079;beilstein:506029;bigg:gcald;biopath:Glycolaldehyde;brenda:BG15449;cas:141-46-8;chebi:17071;chemspider:736;ec:1.2.1.21;ec:1.4.3.8;ec:4.1.1.40;ec:4.1.2.18;ec:4.1.2.25;ec:4.1.2.28;foodb:FDB003297;hmdb:HMDB03344;kegg:C00266;knapsack:C00007457;metacyc:GLYCOLALDEHYDE;metlin:3205;nikkaji:J2.537B;nugowiki:2925;pubchem:3564;pubchem:756;reaxys:506029;seed:cpd00229;upa:UPC00266;wikipedia:Glycol…	0	Initializing
Initial			MNXM35	A		R			bigg:fdxox;biopath:Flavinmononucleotide_(FMN)_(oxidized,_linked_with_enzyme);brenda:BG94313;chebi:13193;chebi:17908;kegg:C00028;kegg:C00139;metacyc:Oxidized-ferredoxins;pubchem:3330;pubchem:3439;seed:cpd11609;seed:cpd11621;upa:UPC00028;upa:UPC00139	0	Initializing
Initial			MNXM351	protoporphyrinogen(2-)		C34H38N4O4	566.69	-2	3dmet:B00236;beilstein:1201533;bigg:pppg9;biopath:Protoporphyrinogen_IX;brenda:BG36407;cas:7412-77-3;chebi:15435;chebi:57307;chemspider:108741;chemspider:20171538;ec:1.3.3.3;ec:1.3.3.4;ec:1.3.5.3;ec:1.3.99.22;foodb:FDB022425;hmdb:HMDB01097;kegg:C01079;knapsack:C00007371;metacyc:PROTOPORPHYRINOGEN;metlin:6003;nikkaji:J1.944.003F;nugowiki:987;pubchem:121893;pubchem:20849104;pubchem:4317;reactome:18…	0	Initializing
Initial			MNXM353	L-homoserine zwitterion		C4H9NO3	119.119	0	3dmet:B01202;beilstein:1721680;beilstein:1721681;beilstein:1721682;bigg:hom-L;biopath:L-Homoserine;brenda:BG19833;cas:1927-25-9;cas:498-19-1;cas:6027-21-0;cas:672-15-1;chebi:15699;chebi:30653;chebi:30654;chebi:57476;chebi:62980;chemspider:12126;drugbank:DB04193;ec:1.1.1.3;ec:2.3.1.31;ec:2.3.1.46;ec:2.7.1.39;ec:3.3.1.2;ec:4.4.1.1;foodb:FDB000522;het:HSE;hmdb:HMDB00719;kegg:C00263;knapsack:C0000136…	0	Initializing
Initial			MNXM356	propionate		C3H5O2	73.071	-1	15; 18; 307; 324; 348; 485; 73; 79;3dmet:B01176;beilstein:3587503;beilstein:506071;bigg:ppa;biopath:Propanoate;brenda:BG17828;cas:72-03-7;cas:79-09-4;chebi:17272;chebi:30768;chemspider:1005;chemspider:94556;drugbank:DB03766;ec:2.7.2.15;ec:2.8.3.1;ec:4.1.3.32;ec:6.2.1.17;foodb:FDB008285;gmelin:1820;gmelin:1821;het:PPI;hmdb:HMDB00237;kegg:C00163;knapsack:C00044287;ligandbox:D02310;lipid:LMFA0101000…	0	Initializing
Initial			MNXM3560	cdp diacylglycerol (C16:0, C19:0)		C47H85N3O15P2	994.136	-2	bigg:cdpc16c19g;seed:cpd15935	0	Initializing
Initial			MNXM360	dCTP		C9H12N3O13P3	463.125	-4	3dmet:B01248;bigg:dctp;biopath:2-prime-Deoxycytidine-5-prime-triphosphate;brenda:BG27759;cas:2056-98-6;chebi:16311;chebi:57724;chebi:61481;chemspider:58601;drugbank:DB03258;ec:3.5.4.13;ec:3.5.4.30;ec:3.6.1.12;foodb:FDB022359;het:DCP;hmdb:HMDB00998;kegg:C00458;metacyc:DCTP;metlin:5929;nikkaji:J247.702E;nugowiki:897;pdb-ccd:DCP;pubchem:25244665;pubchem:3742;pubchem:65091;reaxys:7844312;seed:cpd0035…	0	Initializing
Initial			MNXM361	L-aspartate 4-semialdehyde		C4H7NO3	117.103	0	3dmet:B00117;bigg:aspsa;biopath:L-Aspartate_4-semialdehyde;brenda:BG19547;cas:15106-57-7;cas:None;chebi:13086;chebi:18051;chebi:537519;chemspider:388372;ec:1.1.1.3;ec:1.2.1.11;ec:1.5.1.43;ec:2.2.1.10;ec:2.6.1.46;ec:2.6.1.76;ec:4.1.2.n5;ec:4.2.1.52;ec:4.3.3.7;foodb:FDB028891;hmdb:HMDB12249;kegg:C00441;knapsack:C00007469;metacyc:L-ASPARTATE-SEMIALDEHYDE;nikkaji:J457.019G;nugowiki:10974;pdbechem:AS2…	0	Initializing
Initial			MNXM362	lactose		C12H22O11	342.296	0	FANCONI-BICKEL SYNDROME: 436; GALACTOSEMIA II (GALK): 134; GALACTOSEMIA III: 139; GALACTOSEMIA: 136; GLUCOSE-GALACTOSE MALABSORPTION: 150; LACTASE DEFICIENCY, CONGENITAL: 62; PATENT DUCTUS VENOSUS: 460;3dmet:B01199;beilstein:1292745;beilstein:5758726;beilstein:90842;bigg:lcts;biopath:Lactose;brenda:BG3975;cas:63-42-3;chebi:17716;chebi:36219;chemspider:76293;drugbank:DB04465;ec:2.4.1.22;ec:3.2.1.1…	0	Initializing
Initial			MNXM364	(R)-pantothenate		C9H16NO5	218.227	-1	3dmet:B00193;beilstein:1727062;beilstein:1727064;bigg:pnto-R;biopath:(R)-Pantothenate;brenda:BG27869;cas:20938-62-9;cas:599-54-2;cas:79-83-4;chebi:16454;chebi:29032;chebi:46905;chebi:7916;chemspider:146912;chemspider:963;drugbank:DB01783;ec:2.7.1.33;ec:3.5.1.22;ec:3.5.1.92;ec:6.3.2.1;ec:6.3.2.n5;foodb:FDB011817;gmelin:775395;hmdb:HMDB00210;kegg:C00864;knapsack:C00001550;ligandbox:D07413;metacyc:P…	0	Initializing
Initial			MNXM365	5-amino-1-(5-phospho-D-ribosyl)imidazole-4-carboxamide(2-)		C9H13N4O8P	336.195	-2	3dmet:B01774;beilstein:6669264;bigg:aicar;biopath:5-prime-Phosphoribosyl-5-amino-4-imidazole_carboxamide;brenda:BG27683;cas:3031-94-5;chebi:18406;chebi:58475;chemspider:58620;drugbank:DB01700;ec:2.1.2.3;ec:4.3.2.2;foodb:FDB001213;het:AMZ;hmdb:HMDB01517;kegg:C04677;knapsack:C00007383;metacyc:AICAR;metlin:6294;nikkaji:J7.665A;nugowiki:1376;pdb-ccd:AMZ;pubchem:50986073;pubchem:65110;pubchem:7258;rea…	0	Initializing
Initial			MNXM366	pyridoxamine 5'-phosphate(1-)		C8H12N2O5P	247.165	-1	3dmet:B00154;beilstein:233653;bigg:pyam5p;biopath:Pyridoxamine_phosphate;brenda:BG25798;cas:529-96-4;chebi:18335;chebi:58451;chemspider:1024;come:MOL000123;ec:1.4.3.5;ec:2.6.1.54;ec:2.7.1.35;ec:3.1.3.74;foodb:FDB021821;het:PMP;hmdb:HMDB01555;kegg:C00647;knapsack:C00007506;metacyc:PYRIDOXAMINE-5P;nikkaji:J11.364F;nugowiki:1409;pdb-ccd:PMP;pdbechem:PMP;pubchem:1053;pubchem:25246271;pubchem:3919;rea…	0	Initializing
Initial			MNXM368	sn-glycero-3-phosphoethanolamine zwitterion		C5H14NO6P	215.142	0	3dmet:B04786;beilstein:1785319;bigg:g3pe;biopath:sn-Glycero-3-phosphoethanolamine;brenda:BG20781;cas:1190-00-7;chebi:16929;chebi:36314;chebi:52330;chebi:57952;chemspider:4573608;hmdb:HMDB59660;kegg:C01233;metacyc:L-1-GLYCEROPHOSPHORYLETHANOL-AMINE;nikkaji:J247.900A;nugowiki:58057;pdb-ccd:GPE;pubchem:25200464;pubchem:4454;pubchem:5459861;reactome:1524023;reactome:REACT_124601;reactome_database_id_…	0	Initializing
Initial			MNXM37	L-glutamine zwitterion		C5H10N2O3	146.144	0	Argininosuccinic Aciduria (ASL): 207900; Carbamoyl Phosphate Synthetase Deficiency (cps): 237300; Hyperdibasic Aminoaciduria II. Lysinuric Protein Intolerance: 222700; Hyperinsulinism-hyperammonemia Syndrome: 606762; Hyperornithinemia with Gyrate Atrophy (hoga): 258870; Hyperornithinemia-hyperammonemia-homocitrullinuria [HHH-syndrome]: 238970; Propionic Acidemia. Ketotic Hyperglycinemia (PA): 606…	0	Initializing
Initial			MNXM370	2-ammonio-2-deoxy-D-glucopyranose 6-phosphate(1-)		C6H13NO8P	258.143	-1	3dmet:B01222;beilstein:2334881;bigg:gam6p;biopath:D-Glucosamine_6-phosphate;brenda:BG22727;cas:3616-42-0;chebi:12962;chebi:15873;chebi:47987;chebi:58725;chemspider:388356;drugbank:DB02657;ec:2.3.1.4;ec:2.6.1.16;ec:2.7.1.8;ec:3.5.1.25;ec:3.5.99.6;ec:5.4.2.10;foodb:FDB022515;het:GLP;hmdb:HMDB01254;kegg:C00352;knapsack:C00019580;metacyc:CPD-13469;metacyc:D-GLUCOSAMINE-6-P;metagene:.;metlin:6111;nikk…	0	Initializing
Initial			MNXM373	D-pantetheine 4'-phosphate		C11H21N2O7PS	356.332	-2	3dmet:B04774;bigg:pan4p;biopath:(R)-Pantetheine-4-prime-phosphate;brenda:BG2954;cas:2226-71-3;chebi:16858;chebi:26073;chebi:4222;chebi:47942;chebi:61723;chemspider:962;drugbank:DB03912;ec:2.7.1.34;ec:2.7.7.3;ec:4.1.1.36;foodb:FDB022609;het:1H1T;hmdb:HMDB01416;kegg:C01134;knapsack:C00007448;metacyc:PANTETHEINE-P;metacyc:PHOSPHOPANTOTHEINE-GROUP;nikkaji:J1.112.929C;nugowiki:1278;pdb-ccd:PNS;pdbeche…	0	Initializing
Initial			MNXM374	dADP(3-)		C10H12N5O9P2	408.178	-3	3dmet:B01188;beilstein:11523262;bigg:dadp;biopath:2-prime-Deoxyadenosine-5-prime-diphosphate;brenda:BG1869;cas:2793-06-8;cas:None;chebi:16174;chebi:57667;chemspider:19992628;ec:2.7.4.11;foodb:FDB022662;hmdb:HMDB01508;kegg:C00206;metacyc:DADP;metlin:6286;nikkaji:J247.700I;nugowiki:1367;pdb-ccd:DAT;pdbechem:DAT;pubchem:21125569;pubchem:3506;pubchem:53477733;reactome:500087;reactome:REACT_21649;reac…	0	Initializing
Initial			MNXM377	indole		C8H7N	117.148	0	BLUE DIAPER SYNDROME: 300;3dmet:B01251;beilstein:107688;beilstein:107693;bigg:indole;biopath:Indole;brenda:BG26505;cas:120-72-9;cas:271-26-1;chebi:16881;chebi:35579;chebi:35581;chemspider:776;drugbank:DB04532;ec:1.13.11.17;ec:1.14.13.137;ec:4.1.1.92;ec:4.1.2.8;ec:4.1.99.1;ec:4.2.1.122;foodb:FDB012008;gmelin:2037578;gmelin:3477;het:IND;hmdb:HMDB00738;kegg:C00463;knapsack:C00001418;metacyc:INDOLE;m…	0	Initializing
Initial			MNXM378	salicylate		C7H5O3	137.113	-1	3dmet:B00179;beilstein:3605209;beilstein:774890;bigg:salc;brenda:BG36387;cas:63-36-5;cas:69-72-7;chebi:16914;chebi:30762;chemspider:331;chemspider:4964;drugbank:DB00936;ec:1.14.13.1;ec:1.2.1.65;ec:3.1.1.55;ec:4.1.1.91;ec:4.2.99.21;foodb:FDB000882;gmelin:3417;gmelin:3418;het:SAL;hmdb:HMDB01895;kegg:C00805;knapsack:C00000206;ligandbox:D00097;metacyc:CPD-110;metlin:616;nikkaji:J2.370A;nugowiki:1486;…	0	Initializing
Initial			MNXM379	O-phospho-L-serine		C3H6NO6P	183.057	-2	3dmet:B01366;beilstein:1726826;bigg:pser-L;biopath:O-Phospho-L-serine;brenda:BG36327;cas:17885-08-4;cas:407-41-0;chebi:15811;chebi:57524;chemspider:5415612;chemspider:62074;ec:2.5.1.65;ec:2.5.1.76;ec:2.6.1.52;ec:2.7.1.80;ec:3.1.3.3;foodb:FDB021926;gmelin:675662;het:SEP;hmdb:HMDB00272;kegg:C01005;knapsack:C00007287;metacyc:3-P-SERINE;metlin:5270;nikkaji:J136.545B;nugowiki:200;pdb-ccd:SEP;pubchem:4…	0	Initializing
Initial			MNXM38	FADH2		C27H33N9O15P2	785.55	-2	beilstein:1208989;bigg:fadh2;biopath:FADH2;brenda:BG14279;cas:1910-41-4;chebi:17877;chebi:58307;chemspider:393487;ec:1.1.98.3;ec:1.14.14.11;ec:1.14.14.7;ec:1.14.14.8;ec:1.14.14.9;ec:1.14.20.2;ec:1.17.99.5;ec:1.3.8.2;ec:1.5.1.37;ec:1.5.1.45;ec:5.2.1.13;foodb:FDB022483;het:FDA;hmdb:HMDB01197;kegg:C01352;metacyc:FADH2;metlin:6073;nikkaji:J792.632D;nugowiki:1075;pdb-ccd:FDA;pdbechem:FDA;pubchem:25244…	0	Initializing
Initial			MNXM38283	5-oxoprolinate		C5H6NO3	128.106	-1	beilstein:4135383;beilstein:82131;bigg:5oxpro;cas:149-87-1;cas:4042-36-8;cas:98-79-3;chebi:16010;chebi:57606;chemspider:4451146;chemspider:485;ec:4.3.2.6;foodb:FDB022254;gmelin:327019;hmdb:HMDB00805;metacyc:5-OXOPROLINE;metlin:5769;nugowiki:723;pubchem:499;pubchem:5289118;reaxys:82131;seed:cpd01293;wikipedia:Pyroglutamic_acid	0	Initializing
Initial			MNXM38297	5-S-methyl-5-thio-alpha-D-ribofuranose		C6H12O4S	180.222	0	3dmet:B01630;bigg:5mtr;brenda:BG34490;cas:23656-67-9;chebi:45738;chemspider:388938;foodb:FDB022418;hmdb:HMDB01087;kegg:C03089;metlin:5995;nikkaji:J1.615.621C;nugowiki:978;pdbechem:SR1;pubchem:439904;pubchem:5987;reaxys:21337395;seed:cpd01981;upa:UPC03089	0	Initializing
Initial			MNXM386	thymine		C5H6N2O2	126.113	0	DIHYDROPYRIMIDINASE (DHPA): 410;3dmet:B00051;beilstein:607626;bigg:thym;biopath:Thymine;brenda:BG20937;cas:65-71-4;chebi:17821;chemspider:1103;drugbank:DB03462;ec:1.14.11.6;ec:1.14.14.n1;ec:1.14.99.46;ec:1.17.99.4;ec:1.3.1.1;ec:2.4.2.4;foodb:FDB021922;gmelin:278790;het:TDR;hmdb:HMDB00262;kegg:C00178;knapsack:C00001511;metacyc:THYMINE;metagene:DIHYDROPYRIMIDINE DEHYDROGENASE DEFICIENCY (DHPD): 334…	0	Initializing
Initial			MNXM388	5-amino-1-(5-phosphonato-D-ribosyl)imidazol-3-ium		C8H13N3O7P	294.178	-1	3dmet:B01653;bigg:air;biopath:5-prime-Phosphoribosyl-5-aminoimidazole;brenda:BG25911;cas:25635-88-5;chebi:28843;chebi:58592;chemspider:141854;ec:4.1.1.21;ec:4.1.99.17;ec:6.3.3.1;ec:6.3.4.18;foodb:FDB022504;het:AIR;hmdb:HMDB01235;kegg:C03373;knapsack:C00019655;metacyc:5-PHOSPHORIBOSYL-5-AMINOIMIDAZOLE;metlin:6097;nikkaji:J17.002J;nugowiki:1106;pdb-ccd:AIR;pubchem:161500;pubchem:44229244;pubchem:62…	0	Initializing
Initial			MNXM39	formate		CHO2	45.017	-1	3dmet:B01142;beilstein:1209246;beilstein:1901205;bigg:for;biopath:Formate;brenda:BG28488;cas:64-18-6;cas:71-47-6;chebi:15740;chebi:30751;chemspider:277;chemspider:278;drugbank:DB01942;ec:1.1.99.33;ec:1.13.11.41;ec:1.13.11.53;ec:1.13.11.54;ec:1.13.11.72;ec:1.14.13.70;ec:1.14.99.21;ec:1.2.1.2;ec:1.2.1.43;ec:1.2.1.46;ec:1.2.99.4;ec:2.3.1.54;ec:2.7.2.6;ec:2.8.3.16;ec:3.1.2.10;ec:3.1.2.12;ec:3.5.1.10;…	0	Initializing
Initial			MNXM39043	7,8-Dihydroneopterin		C9H13N5O4	255.231	0	3dmet:B04970;beilstein:2291612;beilstein:7096689;beilstein:8572370;bigg:dhnpt;biopath:Dihydroneopterin;brenda:BG27500;cas:1218-98-0;chebi:17001;chebi:71175;chemspider:58584;chemspider:639;drugbank:DB04425;ec:4.1.2.25;foodb:FDB022940;hmdb:HMDB02275;kegg:C04874;knapsack:C00007312;metacyc:CPD-11770;metacyc:DIHYDRO-NEO-PTERIN;metlin:6588;nikkaji:J976.376G;nugowiki:1858;pdbechem:NPR;pubchem:45479435;p…	0	Initializing
Initial			MNXM394	dTTP		C10H13N2O14P3	478.137	-4	3dmet:B01249;beilstein:4284328;beilstein:4628471;beilstein:71453;bigg:dttp;biopath:2-prime-Deoxythymidine-5-prime-triphosphate;brenda:BG1479;cas:365-08-2;chebi:18077;chebi:37568;chebi:58370;chemspider:10160750;chemspider:58493;drugbank:DB02452;ec:2.7.7.24;ec:2.7.7.32;ec:3.6.1.39;foodb:FDB022565;het:TTP;hmdb:HMDB01342;kegg:C00459;knapsack:C00019695;metacyc:TTP;nikkaji:J193.870C;nugowiki:1204;pdb-c…	0	Initializing
Initial			MNXM397	7,8-dihydroneopterin 3'-triphosphate(4-)		C9H12N5O13P3	491.139	-4	3dmet:B01801;bigg:ahdt;biopath:Dihydroneopterin_triphosphate;brenda:BG27775;cas:20574-65-6;chebi:18372;chebi:58462;chemspider:108735;ec:3.5.4.16;ec:3.6.1.n4;ec:4.1.2.50;ec:4.2.3.12;foodb:FDB022349;hmdb:HMDB00980;kegg:C04895;knapsack:C00007510;metacyc:DIHYDRONEOPTERIN-P3;metlin:5917;nikkaji:J642.224A;nugowiki:881;pubchem:121885;pubchem:25201779;pubchem:7446;seed:cpd02978;upa:UPC04895	0	Initializing
Initial			MNXM4	O2		O2	31.999	0	3dmet:B00001;bigg:o2;biopath:Oxygen;brenda:BG36249;cas:7782-44-7;chebi:15379;chebi:26689;chebi:27140;chebi:29793;chemspider:952;ec:1.1.3.10;ec:1.1.3.11;ec:1.1.3.12;ec:1.1.3.13;ec:1.1.3.14;ec:1.1.3.15;ec:1.1.3.16;ec:1.1.3.17;ec:1.1.3.18;ec:1.1.3.19;ec:1.1.3.21;ec:1.1.3.23;ec:1.1.3.27;ec:1.1.3.28;ec:1.1.3.29;ec:1.1.3.3;ec:1.1.3.37;ec:1.1.3.38;ec:1.1.3.39;ec:1.1.3.4;ec:1.1.3.40;ec:1.1.3.41;ec:1.1.3.…	0	Initializing
Initial			MNXM40	malonyl-CoA(5-)		C24H33N7O19P3S	848.541	-5	3dmet:B04627;bigg:malcoa;biopath:Malonyl-CoA;brenda:BG13046;cas:524-14-1;chebi:15531;chebi:57384;chemspider:10213;drugbank:DB04524;ec:1.2.1.75;ec:2.1.1.197;ec:2.3.1.112;ec:2.3.1.113;ec:2.3.1.114;ec:2.3.1.115;ec:2.3.1.116;ec:2.3.1.119;ec:2.3.1.146;ec:2.3.1.151;ec:2.3.1.156;ec:2.3.1.159;ec:2.3.1.161;ec:2.3.1.165;ec:2.3.1.170;ec:2.3.1.172;ec:2.3.1.177;ec:2.3.1.194;ec:2.3.1.206;ec:2.3.1.208;ec:2.3.1.…	0	Initializing
Initial			MNXM401	guanosine		C10H13N5O5	283.241	0	HYPERPHENYLALANIEMIA DUE TO GUANOSINE TRIPHOSPHATE CYCLOHYDROLASE DEFICIENCY: 355; PURINE NUCLEOSIDE PHOSPHORYLASE DIFICIENCY: 403;3dmet:B01233;beilstein:625911;bigg:gsn;biopath:Guanosine;brenda:BG85516;cas:118-00-3;chebi:16750;chemspider:6544;drugbank:DB02857;ec:2.4.2.15;ec:3.5.4.15;foodb:FDB003632;gmelin:55323;het:GMP;hmdb:HMDB00133;kegg:C00387;knapsack:C00019679;metacyc:CPD-15142;metacyc:GUANO…	0	Initializing
Initial			MNXM402	laurate		C12H23O2	199.31	-1	3dmet:B00483;beilstein:1099477;beilstein:3588839;bigg:ddca;brenda:BG4161;cas:143-07-7;chebi:18262;chebi:30805;chemspider:3361474;chemspider:3756;drugbank:DB03017;foodb:FDB003010;gmelin:103520;gmelin:333430;het:DAO;hmdb:HMDB00638;kegg:C02679;knapsack:C00001221;lipid:LMFA01010012;lipidbank:DFA0012;lipidmaps:LMFA01010012;metacyc:DODECANOATE;metlin:5611;nci:5026;nikkaji:J2.548H;nugowiki:557;pdb-ccd:D…	0	Initializing
Initial			MNXM40300	Adenosyl cobyrinic acid a,c diamide		C55H73CoN11O15	1187.166	1	bigg:adcobdam;brenda:BG45108;foodb:FDB022414;hmdb:HMDB01083;kegg:C06506;metacyc:CPD-690;metlin:5991;nugowiki:974;pubchem:44229110;pubchem:8737;seed:cpd03916;upa:UPC06507	0	Initializing
Initial			MNXM404	4-methyl-2-oxopentanoate		C6H9O3	129.134	-1	3dmet:B00066;beilstein:3904096;bigg:4mop;biopath:4-Methyl-2-oxopentanoate;brenda:BG21707;brenda:BL311188;cas:816-66-0;chebi:17865;chebi:48430;chemspider:2766269;chemspider:69;drugbank:DB03229;ec:1.1.1.85;ec:1.2.1.25;ec:1.4.1.9;ec:2.6.1.42;ec:2.6.1.6;foodb:FDB012607;het:COI;hmdb:HMDB00695;kegg:C00233;knapsack:C00019677;metacyc:2K-4CH3-PENTANOATE;metlin:5663;nikkaji:J39.557I;nugowiki:614;pdb-ccd:CO…	0	Initializing
Initial			MNXM405	5-aminolevulinate		C5H9NO3	131.13	0	3dmet:B00110;beilstein:1759139;beilstein:3937762;bigg:5aop;biopath:5-Aminolevulinate;brenda:BG48824;cas:106-60-5;chebi:12109;chebi:17549;chebi:356416;chemspider:134;drugbank:DB00855;ec:2.3.1.37;ec:2.6.1.43;ec:4.2.1.24;ec:5.4.3.8;foodb:FDB022452;hmdb:HMDB01149;kegg:C00430;knapsack:C00007378;ligandbox:D07567;lipidmaps:LMFA01100055;metacyc:5-AMINO-LEVULINATE;metlin:6037;nikkaji:J38.537I;nugowiki:103…	0	Initializing
Initial			MNXM40917	alpha,alpha-trehalose-2-sulfate(1-)		C12H21O14S	421.352	-1	beilstein:1668481;bigg:tres;cas:141923-45-7;chebi:60091;chebi:60114;seed:cpd16051	0	Initializing
Initial			MNXM41	D-glucopyranose		C6H12O6	180.156	0	2-KETOGLUTARATE DEHYDROGENASE COMPLEX DEFICIENCY: 401; 21-HYDROXYLASE DEFICIENCY (CYP21): 235; 3-BETA-HYDROXYSTEROID DEHYDROGENASE DEFICIENCY: 95; 3-HYDROXY-3-METHYLGLUTARYL-CoA LYASE DEFICIENCY: 4; 3-METHYL-CROTONYL-GLYCINURIA: 27; 3-METHYLGLUTACONIC ACIDURIA (TYPE I): 23; ACTH DEFICIENCY, ISOLATED: 47; ADRENAL HYPOPLASIA. ADDISON DISEASE, X-LINKED: 45; ASPHYXIA [DD]: 408; BECKWITH-WIEDEMANN SYN…	0	Initializing
Initial			MNXM410	coproporphyrinogen III(4-)		C36H40N4O8	656.725	-4	3dmet:B00571;beilstein:1208502;bigg:cpppg3;biopath:Coproporphyrinogen_III;brenda:BG36549;cas:2624-63-7;chebi:15439;chebi:57309;chemspider:20171552;chemspider:315;ec:1.3.3.3;ec:1.3.99.22;ec:4.1.1.37;foodb:FDB022518;het:CP3;hmdb:HMDB01261;kegg:C03263;knapsack:C00007284;metacyc:COPROPORPHYRINOGEN_III;metlin:6116;nikkaji:J313.191B;nugowiki:1129;pdb-ccd:CP3;pdbechem:CP3;pubchem:20849114;pubchem:321;pu…	0	Initializing
Initial			MNXM411	dCDP(3-)		C9H12N3O10P2	384.153	-3	3dmet:B01317;beilstein:11523255;bigg:dcdp;biopath:2-prime-Deoxycytidine-5-prime-diphosphate;brenda:BG27662;brenda:BG27663;cas:800-73-7;cas:None;chebi:28846;chebi:58593;chemspider:132961;chemspider:19986689;ec:2.7.4.14;ec:2.7.4.25;foodb:FDB022510;het:YYY;hmdb:HMDB01245;kegg:C00705;metacyc:DCDP;metlin:6105;nikkaji:J247.701G;nugowiki:1114;pdb-ccd:YYY;pubchem:150855;pubchem:21122964;pubchem:3972;seed…	0	Initializing
Initial			MNXM412	L-gamma-glutamyl-L-cysteinate(1-)		C8H13N2O5S	249.264	-1	3dmet:B01305;bigg:glucys;biopath:gamma-L-Glutamyl-L-cysteine;brenda:BG25900;cas:636-58-8;cas:686-58-8;chebi:17515;chebi:24195;chebi:58173;chemspider:110467;drugbank:DB03408;ec:1.8.1.13;ec:6.3.2.2;ec:6.3.2.23;ec:6.3.2.3;foodb:FDB003603;het:3GC;hmdb:HMDB01049;kegg:C00669;knapsack:C00007507;metacyc:L-GAMMA-GLUTAMYLCYSTEINE;metlin:5966;nikkaji:J40.069F;nugowiki:943;pdb-ccd:3GC;pubchem:123938;pubchem:…	0	Initializing
Initial			MNXM4123	trehalose dimycolate (alpha mycolate + ketomycolate)		C176H338O16	2710.557	0	bigg:tdm3;seed:cpd16042	0	Initializing
Initial			MNXM414	uroporphyrinogen III(8-)		C40H36N4O16	828.731	-8	3dmet:B00231;beilstein:605190;bigg:uppg3;biopath:Uroporphyrinogen_III;brenda:BG18132;cas:1976-85-8;chebi:15437;chebi:57308;chemspider:1146;ec:2.1.1.107;ec:4.1.1.37;ec:4.2.1.75;foodb:FDB022417;gmelin:1166130;het:UP2;hmdb:HMDB01086;kegg:C01051;knapsack:C00007373;metacyc:UROPORPHYRINOGEN-III;metagene:CONGENITAL ERYTHTOPOIETIC PORPHYRIA (CEP, G NTHER DISEASE): 417;metlin:79;nikkaji:J39.044E;nugowiki:…	0	Initializing
Initial			MNXM415	(R)-4'-phosphopantothenate		C9H15NO8P	296.191	-3	3dmet:B00592;beilstein:4754999;beilstein:9284851;bigg:4ppan;biopath:(R)-4-prime-Phosphopantothenate;brenda:BG27939;cas:5875-50-3;chebi:10986;chebi:12886;chebi:15905;chebi:20891;chemspider:128;ec:2.7.1.33;ec:6.3.2.36;ec:6.3.2.5;foodb:FDB022373;hmdb:HMDB01016;kegg:C03492;knapsack:C00019685;metacyc:4-P-PANTOTHENATE;metlin:3427;nikkaji:J1.877.906D;nugowiki:914;pdb-ccd:PAZ;pubchem:131;pubchem:16755653…	0	Initializing
Initial			MNXM418	O-acetyl-L-serine zwitterion		C5H9NO4	147.129	0	3dmet:B00213;bigg:acser;biopath:O-Acetyl-L-serine;brenda:BG21345;cas:5147-00-2;cas:66638-22-0;chebi:17981;chebi:58340;chemspider:89874;drugbank:DB01837;ec:2.3.1.30;ec:2.5.1.47;ec:2.5.1.50;ec:2.5.1.51;ec:2.5.1.52;ec:2.5.1.53;foodb:FDB023094;het:OAS;hmdb:HMDB03011;kegg:C00979;knapsack:C00007459;metacyc:ACETYLSERINE;metlin:3270;nikkaji:J37.500D;nugowiki:2594;pdb-ccd:OAS;pubchem:25245438;pubchem:4228…	0	Initializing
Initial			MNXM419	pyridoxine		C8H11NO3	169.178	0	3dmet:B00087;beilstein:139854;bigg:pydxn;brenda:BG25696;cas:65-23-6;chebi:16709;chemspider:1025;drugbank:DB00165;ec:1.1.1.65;ec:1.1.3.12;ec:1.1.99.9;ec:2.4.1.160;ec:2.7.1.35;ec:3.1.3.74;foodb:FDB000574;gmelin:563676;hmdb:HMDB00239;kegg:C00314;knapsack:C00001551;ligandbox:D08454;metacyc:PYRIDOXINE;metlin:5245;nikkaji:J2.356F;nugowiki:174;pubchem:1054;pubchem:3608;pubchem:96025140;reactome:965053;r…	0	Initializing
Initial			MNXM42	L-aspartate(1-)		C4H6NO4	132.095	-1	3dmet:B00015;beilstein:1723530;beilstein:4133557;bigg:asp-L;biopath:L-Aspartate;brenda:BG19556;cas:56-84-8;chebi:17053;chebi:29991;chebi:29993;chemspider:4573879;chemspider:5745;drugbank:DB00128;ec:1.4.1.21;ec:1.4.3.15;ec:1.4.3.16;ec:2.1.3.2;ec:2.3.1.17;ec:2.6.1.1;ec:2.6.1.31;ec:2.6.1.35;ec:2.6.1.70;ec:2.6.1.78;ec:2.7.2.4;ec:3.5.1.1;ec:3.5.1.15;ec:3.5.1.26;ec:3.5.1.38;ec:3.5.1.7;ec:3.5.1.8;ec:3.5…	0	Initializing
Initial			MNXM420	thymidine		C10H14N2O5	242.229	0	3dmet:B01191;beilstein:89285;bigg:thymd;biopath:Thymidine;brenda:BG991;brenda:BG992;cas:3424-98-4;cas:50-89-5;chebi:17748;chebi:63624;chemspider:1102;chemspider:140081;chemspider:5585;drugbank:DB01265;drugbank:DB04485;ec:2.4.2.4;ec:2.7.1.21;ec:3.1.3.35;foodb:FDB012757;gmelin:282610;het:LLT;het:THM;hmdb:HMDB00273;hmdb:HMDB15394;kegg:C00214;kegg:D06675;knapsack:C00019698;ligandbox:D06675;metacyc:TH…	0	Initializing
Initial			MNXM421	4-aminobenzoate		C7H6NO2	136.128	-1	3dmet:B00134;beilstein:3904778;beilstein:471605;bigg:4abz;biopath:4-Aminobenzoate;brenda:BG25104;cas:150-13-0;cas:2906-28-7;chebi:17836;chebi:30753;chemspider:4710;chemspider:953;drugbank:DB02362;ec:1.14.13.27;ec:2.5.1.15;ec:4.1.1.24;ec:4.1.3.38;foodb:FDB001037;gmelin:50150;gmelin:82609;het:PAB;hmdb:HMDB01392;kegg:C00568;knapsack:C00001401;ligandbox:D02456;metacyc:P-AMINO-BENZOATE;metlin:3261;nik…	0	Initializing
Initial			MNXM4221	1,4-dithiothreitol		C4H10O2S2	154.251	0	beilstein:2036371;beilstein:8141671;beilstein:8144556;bigg:dtt;brenda:BG19087;cas:16096-97-2;cas:3483-12-3;cas:7634-42-6;chebi:18320;chebi:25189;chebi:42106;chemspider:388336;drugbank:DB04447;ec:1.1.4.1;ec:1.1.4.2;foodb:FDB029593;gmelin:2859;het:DTT;hmdb:HMDB13593;kegg:C00265;metacyc:DITHIOTHREITOL;nikkaji:J388.818E;nugowiki:12256;pdb-ccd:DTT;pdbechem:DTT;pubchem:3563;pubchem:439196;seed:cpd00228…	0	Initializing
Initial			MNXM423	ITP		C10H11N4O14P3	504.134	-4	3dmet:B01153;beilstein:4344695;bigg:itp;brenda:BG1200;cas:132-06-9;chebi:16039;chebi:57614;chebi:61402;chemspider:8265;ec:3.5.4.18;foodb:FDB021902;het:ITT;hmdb:HMDB00189;kegg:C00081;metacyc:ITP;metlin:5204;nikkaji:J38.562J;nugowiki:132;pdb-ccd:ITT;pubchem:3381;pubchem:44275035;pubchem:8583;reactome:2509836;reactome:REACT_151581;reactome_database_id_release_44:2509836;reaxys:5209456;reaxys:600524;…	0	Initializing
Initial			MNXM427	D-mannopyranose 6-phosphate(2-)		C6H11O9P	258.12	-2	3dmet:B01204;beilstein:2056781;beilstein:4704942;bigg:man6p;brenda:BG22644;cas:3672-15-9;cas:None;chebi:17369;chebi:48066;chebi:58735;ec:1.1.1.224;ec:2.7.1.7;ec:5.3.1.8;ec:5.4.2.8;kegg:C00275;knapsack:C00007307;nikkaji:J817.412A;pdb-ccd:M6D;pubchem:3572;reactome:532562;reactome:REACT_22559;reactome_database_id_release_44:532562;seed:cpd00235;upa:UPC00275;wikipedia:Mannose_6-phosphate	0	Initializing
Initial			MNXM429	6-O-phosphono-D-glucono-1,5-lactone		C6H9O9P	256.104	-2	3dmet:B01420;beilstein:7176900;bigg:6pgl;biopath:D-Glucono-1,5-lactone_6-phosphate;brenda:BG22089;cas:2641-81-8;cas:None;chebi:16938;chebi:57955;chemspider:388559;ec:1.1.1.49;ec:1.1.98.2;ec:1.1.99.34;ec:3.1.1.31;foodb:FDB022440;hmdb:HMDB01127;kegg:C01236;knapsack:C00019542;metacyc:D-6-P-GLUCONO-DELTA-LACTONE;metagene:.;metlin:6022;nikkaji:J40.067J;nugowiki:1014;pubchem:439452;pubchem:4457;pubchem…	0	Initializing
Initial			MNXM43	Cl(-)		Cl	35.453	-1	1; 103; 135; 136; 181; 23; 302; 320; 427; 49; 53; 96;beilstein:3587171;bigg:cl;brenda:BG28618;cas:16887-00-6;cas:7647-01-0;chebi:17883;chebi:17996;chemspider:306;chemspider:307;chemspider:4514529;ec:1.11.2.2;ec:1.13.11.49;ec:1.14.12.13;ec:1.14.12.9;ec:1.14.13.50;ec:1.14.14.7;ec:1.3.1.63;ec:1.97.1.8;ec:2.1.1.165;ec:2.5.1.94;ec:3.6.3.11;ec:3.8.1.1;ec:3.8.1.3;ec:3.8.1.5;ec:3.8.1.6;ec:3.8.1.7;ec:3.8.…	0	Initializing
Initial			MNXM432	dAMP		C10H12N5O6P	329.206	-2	3dmet:B01226;beilstein:3573917;bigg:damp;biopath:2-prime-Deoxyadenosine-5-prime-phosphate;brenda:BG1037;cas:653-63-4;chebi:17713;chebi:58245;chemspider:12079;chemspider:18735032;ec:2.7.1.76;ec:2.7.4.11;foodb:FDB022311;het:D5M;hmdb:HMDB00905;kegg:C00360;metacyc:DAMP;metlin:3461;nikkaji:J205.943F;nugowiki:817;pdb-ccd:D5M;pdbechem:D5M;pubchem:12599;pubchem:22848660;pubchem:3651;reactome:109386;react…	0	Initializing
Initial			MNXM436	dGDP(2-)		C10H12N5O10P2	424.177	-3	3dmet:B01227;beilstein:11523263;bigg:dgdp;biopath:2-prime-Deoxyguanosine-5-prime-diphosphate;brenda:BG52410;cas:102783-74-4;cas:3493-09-2;chebi:28862;chebi:58595;chemspider:388359;drugbank:DB03491;ec:2.7.4.12;foodb:FDB022338;het:DGI;hmdb:HMDB00960;kegg:C00361;knapsack:C00019355;metacyc:DGDP;metlin:5906;nikkaji:J366.498H;nugowiki:864;pdb-ccd:DGI;pubchem:25245673;pubchem:3652;pubchem:439220;reactom…	0	Initializing
Initial			MNXM439	(S)-3-methyl-2-oxovalerate		C6H9O3	129.134	-1	3dmet:B00887;3dmet:B01307;beilstein:1098987;beilstein:1722135;beilstein:1722136;beilstein:3904281;beilstein:3904283;bigg:3mop;biopath:(S)-3-Methyl-2-oxopentanoate;brenda:BG21699;brenda:BG21700;cas:1460-34-0;chebi:15614;chebi:28379;chebi:28654;chebi:35146;chebi:35932;chemspider:19951083;chemspider:46;ec:2.6.1.32;ec:2.6.1.42;ec:4.1.1.72;foodb:FDB021447;gmelin:971983;hmdb:HMDB00491;kegg:C00671;kegg:…	0	Initializing
Initial			MNXM4428	acetamide		C2H5NO	59.067	0	3dmet:B00928;beilstein:1071207;beilstein:2231425;bigg:ad;brenda:BG15484;cas:60-35-5;chebi:27856;chebi:49028;chemspider:173;drugbank:DB02736;foodb:FDB008298;gmelin:1500;het:ACM;hmdb:HMDB31645;kegg:C06244;metacyc:ACETAMIDE;nikkaji:J2.339F;nugowiki:30303;pdb-ccd:ACM;pdbechem:ACM;pubchem:178;pubchem:8483;seed:cpd03734;um-bbd:c0658	0	Initializing
Initial			MNXM4431	acyl phosphatidylinositol mannoside di-mannose (tuberculosis)		C72H134O24P	1414.794	-1	bigg:Ac1PIM2;seed:cpd15916	0	Initializing
Initial			MNXM448	alpha,alpha-trehalose 6-phosphate(2-)		C12H21O14P	420.261	-2	3dmet:B01312;beilstein:3744918;beilstein:59815;bigg:tre6p;brenda:BG4113;cas:4484-88-2;chebi:18283;chebi:58429;chemspider:109086;drugbank:DB02430;ec:2.4.1.15;ec:2.4.1.216;ec:2.4.1.36;ec:3.1.3.12;ec:3.2.1.93;foodb:FDB022437;hmdb:HMDB01124;kegg:C00689;knapsack:C00007451;metacyc:TREHALOSE-6P;metlin:6019;nikkaji:J741.923F;nugowiki:1011;pubchem:122336;pubchem:25246105;pubchem:3958;reactome:868701;react…	0	Initializing
Initial			MNXM45	adenosine 3',5'-bisphosphate		C10H11N5O10P2	423.169	-4	3dmet:B01140;bigg:pap;biopath:Adenosine-3-prime,5-prime-diphosphate(PAP);brenda:BG40172;cas:1053-73-2;chebi:17985;chebi:58343;chemspider:140102;chemspider:19951095;ec:1.8.4.8;ec:2.8.2.10;ec:2.8.2.11;ec:2.8.2.14;ec:2.8.2.16;ec:2.8.2.17;ec:2.8.2.18;ec:2.8.2.19;ec:2.8.2.24;ec:2.8.2.25;ec:2.8.2.26;ec:2.8.2.27;ec:2.8.2.28;ec:2.8.2.31;ec:2.8.2.32;ec:2.8.2.33;ec:2.8.2.34;ec:2.8.2.4;ec:2.8.2.6;ec:2.8.2.7…	0	Initializing
Initial			MNXM4506	cdp diacylglycerol (C19:0, C19:0)		C50H91N3O15P2	1036.216	-2	bigg:cdpc19c19g;seed:cpd15936	0	Initializing
Initial			MNXM452	dUTP		C9H11N2O14P3	464.11	-4	3dmet:B01250;bigg:dutp;biopath:2-prime-Deoxyuridine-5-prime-triphosphate;brenda:BG27654;cas:1173-82-6;chebi:17625;chebi:58212;chebi:61555;chemspider:58580;ec:3.5.4.13;ec:3.6.1.23;foodb:FDB022478;het:DUT;hmdb:HMDB01191;kegg:C00460;knapsack:C00019636;metacyc:DUTP;metlin:6069;nikkaji:J315.490D;nugowiki:1069;pdb-ccd:DUT;pubchem:25244408;pubchem:3744;pubchem:65070;reactome:500739;reactome:REACT_22071;…	0	Initializing
Initial			MNXM453	N(2)-formyl-N(1)-(5-phospho-D-ribosyl)glycinamide(2-)		C8H13N2O9P	312.171	-2	3dmet:B04939;bigg:fgam;biopath:5-prime-Phosphoribosyl-N-formylglycinamide;brenda:BG25983;cas:349-34-8;chebi:18272;chebi:58426;chemspider:115687;ec:2.1.2.2;ec:6.3.5.3;foodb:FDB022544;het:FGR;hmdb:HMDB01308;kegg:C04376;knapsack:C00019642;metacyc:5-P-RIBOSYL-N-FORMYLGLYCINEAMIDE;nikkaji:J40.075K;nugowiki:1170;pdb-ccd:FGR;pubchem:130805;pubchem:25245380;pubchem:7017;reactome:111354;reactome:REACT_339…	0	Initializing
Initial			MNXM454	pyridoxine 5'-phosphate(2-)		C8H10NO6P	247.142	-2	3dmet:B00148;beilstein:233737;bigg:pdx5p;brenda:BG25768;cas:447-05-2;chebi:28803;chebi:58589;chemspider:1026;drugbank:DB02209;ec:1.4.3.5;ec:2.6.99.2;ec:2.7.1.35;ec:3.1.3.74;foodb:FDB022552;het:PXP;hmdb:HMDB01319;kegg:C00627;knapsack:C00007505;metacyc:PYRIDOXINE-5P;metlin:6156;nikkaji:J196.145D;nugowiki:1181;pdb-ccd:PXP;pdbechem:PXP;pubchem:1055;pubchem:24794348;pubchem:3900;reactome:964952;reacto…	0	Initializing
Initial			MNXM456	5-formamido-1-(5-phospho-D-ribosyl)imidazole-4-carboxamide(2-)		C10H13N4O9P	364.205	-2	3dmet:B01781;beilstein:58077;bigg:fprica;biopath:5-prime-Phosphoribosyl-5-formamido-4-imidazole_carboxamide;brenda:BG1206;chebi:18381;chebi:58467;chemspider:145893;ec:2.1.2.3;ec:3.5.4.10;foodb:FDB022622;het:FAI;hmdb:HMDB01439;kegg:C04734;metacyc:PHOSPHORIBOSYL-FORMAMIDO-CARBOXAMIDE;metlin:6247;nikkaji:J602.393B;nugowiki:1301;pdb-ccd:FAI;pubchem:166760;pubchem:25244918;pubchem:7305;reactome:111427…	0	Initializing
Initial			MNXM457	betaine aldehyde		C5H12NO	102.155	1	3dmet:B00136;beilstein:1748566;bigg:betald;biopath:Betaine_aldehyde;brenda:BG20652;cas:7418-61-3;chebi:15710;chemspider:244;drugbank:DB04401;ec:1.1.3.17;ec:1.1.99.1;ec:1.2.1.8;foodb:FDB022513;het:BTL;hmdb:HMDB01252;kegg:C00576;metacyc:BETAINE_ALDEHYDE;metlin:278;nikkaji:J413.989E;nugowiki:1121;pdb-ccd:BTL;pdbechem:BTL;pubchem:249;pubchem:3855;seed:cpd00447;upa:UPC00576	0	Initializing
Initial			MNXM45856	CDP-1,2-dioctadecanoylglycerol		C48H87N3O15P2	1008.163	-2	bigg:cdpdodecg;chemspider:24765818;foodb:FDB024172;hmdb:HMDB06978;metacyc:CPD-12814;nugowiki:6102;pubchem:49859559;pubchem:53477922;seed:cpd15421	0	Initializing
Initial			MNXM46	oxaloacetate		C4H2O5	130.056	-2	3dmet:B00010;beilstein:1705475;beilstein:3605372;bigg:oaa;biopath:Oxaloacetate;bnice:C20;brenda:BG19271;cas:149-63-3;cas:328-42-7;chebi:16452;chebi:30744;chemspider:144251;chemspider:945;ec:1.1.1.299;ec:1.1.1.37;ec:1.1.1.38;ec:1.1.1.40;ec:1.1.1.82;ec:1.1.3.3;ec:1.1.5.4;ec:1.1.99.16;ec:1.1.99.7;ec:1.4.1.21;ec:1.4.3.1;ec:1.4.3.15;ec:2.1.3.1;ec:2.3.3.1;ec:2.3.3.2;ec:2.3.3.3;ec:2.3.3.5;ec:2.3.3.8;ec:…	0	Initializing
Initial			MNXM461	L-arabinopyranose		C5H10O5	150.13	0	3dmet:B04656;beilstein:1680037;bigg:arab-L;biopath:L-Arabinose;brenda:BG20418;cas:147-81-9;cas:5328-37-0;cas:87-72-9;chebi:17535;chebi:30849;chemspider:388335;drugbank:DB03246;ec:1.1.1.46;ec:2.7.1.46;ec:5.3.1.4;foodb:FDB012306;gmelin:82843;hmdb:HMDB00646;kegg:C00259;kegg:C11476;knapsack:C00041349;metacyc:L-ARABINOSE;metlin:5474;nikkaji:J14.786I;nikkaji:J231.471A;nugowiki:565;pdb-ccd:ARA;pdb-ccd:L…	0	Initializing
Initial			MNXM4611	hepta-methyl triacontanoic acid (C30:0, plus 7 methyl branches)		C37H73O2	549.974	-1	bigg:hpmtria;seed:cpd15961	0	Initializing
Initial			MNXM46158	cerotate		C26H51O2	395.682	-1	beilstein:1799681;bigg:hexc;cas:506-46-7;chebi:31009;chebi:31013;chemspider:10037;chemspider:4574398;foodb:FDB003045;gmelin:374171;gmelin:374172;hmdb:HMDB02356;knapsack:C00035114;lipid:LMFA01010026;lipidbank:DFA0026;lipidmaps:LMFA01010026;metacyc:CPD-7832;metlin:6642;nugowiki:1939;pubchem:10469;pubchem:5461023;pubchem:7849679;reaxys:1799681;seed:cpd15240	0	Initializing
Initial			MNXM463	N(1)-(5-phospho-D-ribosyl)glycinamide(1-)		C7H14N2O8P	285.168	-1	3dmet:B04915;bigg:gar;biopath:5-prime-Phosphoribosyl-glycinamide;brenda:BG24489;cas:10074-18-7;chebi:18349;chebi:58457;chemspider:141370;drugbank:DB02236;ec:2.1.2.2;ec:6.3.4.13;foodb:FDB022801;hmdb:HMDB02022;kegg:C03838;knapsack:C00007395;metacyc:5-PHOSPHO-RIBOSYL-GLYCINEAMIDE;nikkaji:J372.863C;nugowiki:1605;pdb-ccd:GAR;pubchem:160913;pubchem:25244572;pubchem:6578;reactome:111338;reactome:REACT_5…	0	Initializing
Initial			MNXM465	N-carbamoyl-L-aspartate(2-)		C5H6N2O5	174.112	-2	3dmet:B00115;beilstein:1726860;bigg:cbasp;biopath:N-Carbamoyl-L-aspartate;brenda:BG21131;cas:13184-27-5;cas:16649-79-9;cas:923-37-5;chebi:15859;chebi:32814;chebi:64850;chebi:64852;chemspider:10718031;chemspider:84022;drugbank:DB04252;ec:2.1.3.2;ec:3.5.1.7;ec:3.5.2.3;ec:3.5.2.4;foodb:FDB022269;het:NCD;hmdb:HMDB00828;kegg:C00438;knapsack:C00007265;metacyc:CARBAMYUL-L-ASPARTATE;metlin:5791;nikkaji:J…	0	Initializing
Initial			MNXM47	UDP-N-acetyl-alpha-D-glucosamine(2-)		C17H25N3O17P2	605.338	-2	3dmet:B04624;beilstein:4286654;bigg:uacgam;biopath:UDP-N-Acetyl-D-glucosamine;brenda:BG58801;cas:528-04-1;chebi:16264;chebi:57705;chemspider:17600409;chemspider:393240;ec:1.1.1.136;ec:2.4.1.101;ec:2.4.1.102;ec:2.4.1.138;ec:2.4.1.143;ec:2.4.1.144;ec:2.4.1.146;ec:2.4.1.147;ec:2.4.1.148;ec:2.4.1.149;ec:2.4.1.150;ec:2.4.1.153;ec:2.4.1.155;ec:2.4.1.163;ec:2.4.1.164;ec:2.4.1.198;ec:2.4.1.201;ec:2.4.1.2…	0	Initializing
Initial			MNXM473	phenylacetaldehyde		C8H8O	120.149	0	3dmet:B00145;beilstein:385791;bigg:pacald;brenda:BG26616;cas:122-78-1;chebi:16424;chemspider:13876539;drugbank:DB02178;ec:1.2.1.39;ec:1.4.3.21;ec:4.1.1.43;ec:5.3.99.7;foodb:FDB012238;het:HY1;hmdb:HMDB06236;kegg:C00601;knapsack:C00007535;metacyc:PHENYLACETALDEHYDE;nikkaji:J2.494E;nugowiki:5361;pdb-ccd:HY1;pdbechem:HY1;pubchem:3876;pubchem:998;reactome:500607;reactome:REACT_22006;reactome_database_…	0	Initializing
Initial			MNXM47414	cob(I)alamin		C62H89CoN13O14P	1330.356	0	336;bigg:cbl1;brenda:BG45993;cas:13408-78-1;cas:18534-66-2;chebi:15982;chebi:30411;chebi:60488;chemspider:4573816;chemspider:4942647;come:MOL000034;come:MOL000036;ec:1.16.1.4;ec:1.16.1.6;ec:2.1.1.13;ec:4.2.1.28;ec:4.2.1.30;ec:4.3.1.2;ec:4.3.1.7;ec:5.4.3.3;ec:5.4.3.4;ec:5.4.3.5;ec:5.4.3.7;ec:5.4.99.1;ec:5.4.99.2;ec:5.4.99.4;foodb:FDB021826;foodb:FDB022886;gmelin:887721;hmdb:HMDB02174;hmdb:HMDB0342…	0	Initializing
Initial			MNXM47436	cobalt-precorrin-5		C45H53CoN4O16	964.853	0	bigg:copre5;brenda:BG55679;chebi:3793;kegg:C11541;pubchem:13708;seed:cpd08371;upa:UPC11541	0	Initializing
Initial			MNXM47441	cobalt-precorrin-6A		C44H45CoN4O16	944.778	-7	3dmet:B04272;bigg:copre6;brenda:BG74956;chebi:3794;chebi:60064;ec:2.1.1.195;kegg:C11542;metacyc:CPD-9043;pubchem:13709;pubchem:52940121;seed:cpd08372;upa:UPC11542	0	Initializing
Initial			MNXM47455	cobinamide		C48H72CoN11O8	990.087	2	beilstein:4122727;bigg:cbi;brenda:BG71814;cas:13497-85-3;cas:1867-62-5;chebi:28956;chemspider:9702912;foodb:FDB024149;gmelin:1018261;hmdb:HMDB06902;kegg:C05774;metacyc:COBINAMIDE;nugowiki:6027;pubchem:11528127;pubchem:25245428;pubchem:8069;seed:cpd03422	0	Initializing
Initial			MNXM4754	octa-methyl tetracontatricosanoic acid (C34:0, 8 methyl-branched carbons)		C42H83O2	620.107	-1	bigg:omtta;seed:cpd16003	0	Initializing
Initial			MNXM4770	PeptidoglycansubunitofEscherichiacoli		C40H62N8O21	990.961	-2	bigg:peptido_EC;seed:cpd15654	0	Initializing
Initial			MNXM478	(-)-3-dehydroquinate		C7H9O6	189.143	-1	3dmet:B01356;bigg:3dhq;biopath:3-Dehydroquinate;brenda:BG36375;brenda:BL285585;cas:10534-44-8;chebi:17947;chebi:32364;chemspider:388474;chemspider:4573866;drugbank:DB03868;ec:1.1.1.24;ec:1.1.1.282;ec:1.1.5.8;ec:1.1.99.25;ec:1.4.1.24;ec:4.2.1.10;ec:4.2.3.4;foodb:FDB029168;het:DQA;hmdb:HMDB12710;kegg:C00944;knapsack:C00019664;metacyc:DEHYDROQUINATE;nikkaji:J93.942K;nugowiki:11434;pdb-ccd:DQA;pubche…	0	Initializing
Initial			MNXM480	(S)-2,3,4,5-tetrahydrodipicolinate(2-)		C7H7NO4	169.135	-2	3dmet:B01707;beilstein:391974;beilstein:8684703;beilstein:8979116;bigg:thdp;biopath:delta1-Piperidine-2,6-dicarboxylate;brenda:BG25395;brenda:BG25396;cas:2353-17-5;cas:52-52-8;chebi:10965;chebi:11408;chebi:16845;chebi:32975;chebi:32976;chebi:864;chemspider:4573939;chemspider:612;ec:1.17.1.8;ec:1.3.1.26;ec:2.3.1.117;ec:2.3.1.89;ec:2.6.1.83;foodb:FDB028918;hmdb:HMDB12289;kegg:C03972;knapsack:C00007…	0	Initializing
Initial			MNXM481	3'-dephospho-CoA(2-)		C21H33N7O13P2S	685.538	-2	3dmet:B04743;bigg:dpcoa;biopath:Dephospho-CoA;brenda:BG11718;cas:3633-59-8;chebi:15468;chebi:57328;chemspider:388463;drugbank:DB03170;ec:2.7.1.24;ec:2.7.7.3;ec:2.7.8.25;foodb:FDB022585;hmdb:HMDB01373;kegg:C00882;knapsack:C00007257;metacyc:DEPHOSPHO-COA;metlin:3689;nugowiki:1235;pdb-ccd:COD;pubchem:4138;pubchem:439335;pubchem:45266562;reactome:196778;reactome:REACT_11629;reactome_database_id_relea…	0	Initializing
Initial			MNXM4815	S-acetyldihydrolipoamide		C10H19NO2S2	249.393	0	3dmet:B00246;bigg:adhlam;brenda:BG1735;cas:None;chebi:16807;chemspider:1046;foodb:FDB022671;hmdb:HMDB01526;kegg:C01136;metacyc:S-ACETYLDIHYDROLIPOAMIDE;metlin:6299;nikkaji:J2.731.632H;nugowiki:1382;pubchem:1076;pubchem:4367;seed:cpd00836	0	Initializing
Initial			MNXM483	N-[(R)-4-phosphonatopantothenoyl]-L-cysteinate		C12H20N2O9PS	399.334	-3	3dmet:B01735;bigg:4ppcys;biopath:(R)-4-prime-Phosphopantothenoyl-L-cysteine;brenda:BG4069;cas:7196-09-0;chebi:15769;chebi:59458;chemspider:389278;ec:4.1.1.36;ec:6.3.2.5;foodb:FDB022432;hmdb:HMDB01117;kegg:C04352;knapsack:C00019633;metacyc:R-4-PHOSPHOPANTOTHENOYL-L-CYSTEINE;nikkaji:J1.572.366A;nugowiki:1004;pubchem:25245609;pubchem:440304;pubchem:7001;reactome:196834;reactome:REACT_11378;reactome_…	0	Initializing
Initial			MNXM4851	tri-methyl lignoceric acid		C28H55O2	423.735	-1	bigg:tamlgnc;bigg:tmlgnc;seed:cpd16037	0	Initializing
Initial			MNXM489	adenosylcobalamin		C72H100CoN18O17P	1579.582	0	beilstein:4122932;bigg:adocbl;biopath:5-prime-Deoxyadenosylcobalamin(coenzyme_B12,Co+);cas:13870-90-1;chebi:18408;ec:2.7.8.26;ec:3.1.3.73;foodb:FDB022837;gmelin:439994;hmdb:HMDB02086;kegg:C00194;metacyc:ADENOSYLCOBALAMIN;nikkaji:J2.221.278H;nugowiki:1669;pubchem:3494;pubchem:46926217;pubchem:7847110;seed:cpd00166;upa:UPC00194	0	Initializing
Initial			MNXM49	3'-phosphoadenosine-5'-phosphosulfate		C10H11N5O13P2S	503.233	-4	3dmet:B01139;bigg:paps;biopath:3-prime-Phosphoadenylylsulfate(PAPS);brenda:BG1240;cas:482-67-7;chebi:17980;chebi:58339;chemspider:9799;ec:1.8.4.8;ec:2.7.1.25;ec:2.8.2.10;ec:2.8.2.11;ec:2.8.2.14;ec:2.8.2.16;ec:2.8.2.17;ec:2.8.2.18;ec:2.8.2.19;ec:2.8.2.24;ec:2.8.2.25;ec:2.8.2.26;ec:2.8.2.27;ec:2.8.2.28;ec:2.8.2.31;ec:2.8.2.32;ec:2.8.2.33;ec:2.8.2.34;ec:2.8.2.4;ec:2.8.2.6;ec:2.8.2.7;ec:2.8.2.9;ec:3.…	0	Initializing
Initial			MNXM492	2'-deoxyuridine		C9H12N2O5	228.202	0	3dmet:B01281;bigg:duri;biopath:2-prime-Deoxyuridine;brenda:BG27308;cas:951-78-0;chebi:16450;chemspider:13118;drugbank:DB02256;ec:1.14.11.10;ec:1.14.11.3;ec:2.4.2.23;ec:3.5.4.14;foodb:FDB021870;het:DUR;hmdb:HMDB00012;kegg:C00526;knapsack:C00019697;metacyc:DEOXYURIDINE;metlin:5086;nikkaji:J7.186B;nugowiki:7;pdb-ccd:DUR;pubchem:13712;pubchem:3809;reactome:500430;reactome:REACT_21686;reactome_databas…	0	Initializing
Initial			MNXM495	IDP		C10H11N4O11P2	425.162	-3	3dmet:B01160;beilstein:5786306;bigg:idp;brenda:BG1009;cas:86-04-4;chebi:17808;chebi:58280;chemspider:3279691;chemspider:559208;ec:3.5.4.7;ec:3.6.1.64;foodb:FDB023146;hmdb:HMDB03335;kegg:C00104;metacyc:IDP;metlin:6892;nikkaji:J38.561A;nugowiki:2916;pdb-ccd:IDP;pdbechem:IDP;pubchem:3404;pubchem:4064322;pubchem:644173;reactome:2509811;reactome:REACT_151969;reactome_database_id_release_44:2509811;see…	0	Initializing
Initial			MNXM497	phenylacetate		C8H7O2	135.14	-1	PHENYLKETONURIA (PKU): 135; TYROSINEMIA I: 49; TYROSINEMIA II: 66; TYROSINEMIA III: 319; TYROSINEMIA, TRANSIENT, OF THE NEWBORN: 318;3dmet:B00128;3dmet:B02106;beilstein:1099647;beilstein:3539899;beilstein:636458;bigg:pac;biopath:Phenylacetate;brenda:BG85306;cas:103-82-2;cas:122-79-2;chebi:18401;chebi:30745;chebi:8082;chemspider:10181341;chemspider:28969;chemspider:3610724;ec:1.2.1.39;ec:6.2.1.30;…	0	Initializing
Initial			MNXM5	NADP(+)		C21H25N7O17P3	740.381	-3	3dmet:B01129;beilstein:3645734;beilstein:3885115;bigg:nadp;biopath:NADP;brenda:BG48210;cas:53-59-8;chebi:18009;chebi:25523;chebi:25524;chebi:44409;chebi:58349;chemspider:10239198;chemspider:5675;come:MOL000029;ec:1.1.1.10;ec:1.1.1.101;ec:1.1.1.102;ec:1.1.1.111;ec:1.1.1.112;ec:1.1.1.113;ec:1.1.1.115;ec:1.1.1.117;ec:1.1.1.119;ec:1.1.1.120;ec:1.1.1.123;ec:1.1.1.124;ec:1.1.1.126;ec:1.1.1.128;ec:1.1.1…	0	Initializing
Initial			MNXM500	D-fructose 1,6-bisphosphate		C6H10O12P2	336.084	-4	3dmet:B04673;beilstein:4820637;bigg:fdp;brenda:BG22767;cas:488-69-7;chebi:16905;chebi:39731;chebi:49093;kegg:C00354;knapsack:C00007386;nikkaji:J15.941G;pdb-ccd:AFP;pdbechem:2FP;pubchem:3647;reactome:30014;reactome:REACT_3740;reactome_database_id_release_44:30014;seed:cpd00290;upa:UPC00354	0	Initializing
Initial			MNXM503	prephenate		C10H8O6	224.167	-2	3dmet:B00074;beilstein:2698270;beilstein:3682733;beilstein:5288208;bigg:pphn;biopath:Prephenate;brenda:BG452;cas:126-49-8;chebi:16666;chebi:29934;chebi:57852;chemspider:1001;chemspider:4573884;drugbank:DB08427;ec:1.3.1.12;ec:1.3.1.13;ec:2.6.1.78;ec:2.6.1.79;ec:4.2.1.51;ec:5.4.99.5;foodb:FDB028914;hmdb:HMDB12283;kegg:C00254;knapsack:C00019632;metacyc:PREPHENATE;nikkaji:J38.009A;nugowiki:11008;pdb-…	0	Initializing
Initial			MNXM5043	all-trans-undecaprenyl diphosphate(3-)		C55H89O7P2	924.238	-3	beilstein:2407845;bigg:udcpdp;brenda:BG20129;cas:23-13-2;cas:31867-59-1;chebi:17047;chebi:53042;chebi:57995;chemspider:4444213;foodb:FDB022641;hmdb:HMDB01469;lipid:LMPR03030004;lipidmaps:LMPR03030004;metacyc:CPD-9649;metlin:3706;nugowiki:1331;pubchem:25244309;pubchem:5280604;pubchem:85297390	0	Initializing
Initial			MNXM507	5-amino-1-(5-phosphonato-D-ribosyl)imidazole-4-carboxylate		C9H12N3O9P	337.18	-2	3dmet:B01784;bigg:5aizc;biopath:1-(5-Phospho-D-ribosyl)-5-amino-4-imidazolecarboxylate;brenda:BG27601;chebi:28413;chebi:58564;chemspider:144983;ec:4.1.1.21;ec:5.4.99.18;ec:6.3.2.6;foodb:FDB023871;het:C2R;hmdb:HMDB06273;kegg:C04751;metacyc:PHOSPHORIBOSYL-CARBOXY-AMINOIMIDAZOLE;nikkaji:J38.129B;nugowiki:5398;pdb-ccd:C2R;pubchem:165388;pubchem:24916886;pubchem:7321;reactome:111395;reactome:REACT_311…	0	Initializing
Initial			MNXM509	menaquinone-8		C51H72O2	717.116	0	bigg:mqn8;cas:523-38-6;cas:84-81-1;chebi:44027;chemspider:4525761;metacyc:CPD-9728;pdbechem:MQ8;pubchem:5376507;reaxys:1899230;reaxys:2514221;seed:cpd15500	0	Initializing
Initial			MNXM51	GTP		C10H12N5O14P3	519.149	-4	391;3dmet:B01137;beilstein:1201437;beilstein:4285687;beilstein:5211792;beilstein:74004;bigg:gtp;biopath:Guanosine-5-prime-triphosphate;brenda:BG32483;cas:86-01-1;chebi:15996;chebi:37565;chebi:57600;chemspider:5414499;chemspider:6569;drugbank:DB04137;ec:2.7.1.156;ec:2.7.1.81;ec:2.7.2.10;ec:2.7.6.5;ec:2.7.7.13;ec:2.7.7.30;ec:2.7.7.34;ec:2.7.7.45;ec:2.7.7.62;ec:2.7.7.65;ec:2.7.7.68;ec:2.7.7.71;ec:2.…	0	Initializing
Initial			MNXM511	(6R)-5,10-methenyltetrahydrofolate		C20H20N7O6	454.416	-1	3dmet:B04682;beilstein:6184059;bigg:methf;brenda:BG36347;cas:7444-29-3;chebi:15638;chebi:57455;chemspider:559356;ec:1.5.1.15;ec:1.5.1.5;ec:3.5.4.9;ec:4.1.99.3;ec:4.3.1.4;ec:6.3.3.2;foodb:FDB022573;hmdb:HMDB01354;kegg:C00445;knapsack:C00019687;metacyc:5-10-METHENYL-THF;metlin:6185;nikkaji:J1.213.619F;nugowiki:1216;pubchem:3733;pubchem:46878371;pubchem:644350;seed:cpd00347	0	Initializing
Initial			MNXM512	(S)-lactaldehyde		C3H6O2	74.079	0	3dmet:B01242;bigg:lald-L;brenda:BG17834;cas:3913-64-2;cas:598-35-6;chebi:18041;chemspider:388368;drugbank:DB03776;ec:1.1.1.55;ec:1.1.1.77;ec:1.2.1.22;ec:4.1.2.17;ec:4.1.2.19;kegg:C00424;knapsack:C00019649;metacyc:LACTALD;nikkaji:J2.715D;pubchem:3714;pubchem:439231;seed:cpd00334;upa:UPC00424	0	Initializing
Initial			MNXM516	GDP-4-dehydro-6-deoxy-alpha-D-mannose(2-)		C16H21N5O15P2	585.31	-2	3dmet:B01413;bigg:gdpddman;brenda:BG7246;cas:18186-48-6;chebi:16955;chebi:57964;chemspider:388554;ec:1.1.1.135;ec:1.1.1.187;ec:1.1.1.271;ec:1.1.1.281;ec:4.2.1.47;foodb:FDB022568;foodb:FDB022598;hmdb:HMDB01346;hmdb:HMDB01391;kegg:C01222;knapsack:C00007244;metacyc:GDP-4-DEHYDRO-6-DEOXY-D-MANNOSE;metlin:6180;nikkaji:J945.361J;nugowiki:1208;nugowiki:1253;pubchem:25243979;pubchem:439446;pubchem:4444;p…	0	Initializing
Initial			MNXM518	indole-3-acetaldehyde		C10H9NO	159.185	0	3dmet:B00152;beilstein:121586;bigg:id3acald;biopath:Indole-3-acetaldehyde;brenda:BG2034;cas:2591-98-2;chebi:18086;chebi:24823;chemspider:778;ec:1.1.1.190;ec:1.1.1.191;ec:1.2.3.7;ec:4.1.1.74;foodb:FDB013950;hmdb:HMDB01190;kegg:C00637;knapsack:C00000109;metacyc:INDOLE_ACETALDEHYDE;metlin:6068;nikkaji:J398.271H;nugowiki:1068;pubchem:3910;pubchem:800;seed:cpd00486	0	Initializing
Initial			MNXM519	orotidine 5'-phosphate(3-)		C10H10N2O11P	365.167	-3	3dmet:B01381;beilstein:10604117;bigg:orot5p;biopath:Orotidine-5-prime-phosphate;brenda:BG783;cas:2149-82-8;chebi:15842;chebi:57538;chemspider:141140;drugbank:DB02957;ec:2.4.2.10;ec:4.1.1.23;foodb:FDB012321;gmelin:492529;het:OMP;hmdb:HMDB00218;kegg:C01103;knapsack:C00007583;metacyc:OROTIDINE-5-PHOSPHATE;metlin:5228;nikkaji:J13.801K;nugowiki:156;pdb-ccd:OMP;pubchem:160617;pubchem:25245207;pubchem:4…	0	Initializing
Initial			MNXM5196	keto mycolate (1 cyclopropanated rings)		C86H168O4	1266.252	-1	bigg:mkmycolate;seed:cpd15982	0	Initializing
Initial			MNXM52	UDP-alpha-D-glucose(2-)		C15H22N2O17P2	564.286	-2	3dmet:B04622;beilstein:3827329;bigg:udpg;cas:133-89-1;chebi:52249;chebi:58885;chemspider:10239191;ec:1.1.1.22;ec:2.4.1.116;ec:2.4.1.202;ec:2.4.1.238;ec:2.4.1.241;ec:2.4.1.284;ec:2.4.1.286;ec:2.4.1.293;ec:2.4.1.295;ec:2.4.1.296;ec:2.4.1.297;ec:2.4.1.298;ec:2.4.1.n2;ec:2.7.7.12;ec:2.7.8.31;ec:3.13.1.1;ec:5.1.3.2;kegg:C00029;knapsack:C00001514;metacyc:CPD-12575;nikkaji:J9.610E;pdb-ccd:GUD;pubchem:16…	0	Initializing
Initial			MNXM529	meso-2,6-diaminopimelic acid dizwitterion		C7H14N2O4	190.197	0	3dmet:B01309;beilstein:8218693;bigg:26dap-M;biopath:meso-2,6-Diaminoheptanedioate;brenda:BG83247;cas:922-54-3;cas:None;chebi:16488;chebi:30308;chebi:57791;ec:1.4.1.16;ec:4.1.1.20;ec:5.1.1.7;ec:6.3.2.13;kegg:C00680;knapsack:C00007595;metacyc:MESO-DIAMINOPIMELATE;nikkaji:J407.120D;pdb-ccd:6CL;pubchem:1549101;pubchem:3949;seed:cpd00516;upa:UPC00680	0	Initializing
Initial			MNXM53	L-serine		C3H7NO3	105.093	0	3dmet:B01145;beilstein:1721404;beilstein:4372751;bigg:ser-L;biopath:L-Serine;brenda:BG17936;cas:56-45-1;chebi:17115;chebi:32836;chebi:32837;chebi:33384;chemspider:5736;drugbank:DB00133;ec:1.1.1.276;ec:1.4.1.7;ec:2.1.2.1;ec:2.3.1.30;ec:2.3.1.50;ec:2.6.1.45;ec:2.6.1.51;ec:2.7.1.80;ec:2.7.8.29;ec:2.7.8.38;ec:2.7.8.4;ec:2.7.8.8;ec:3.1.3.3;ec:3.1.4.46;ec:3.2.1.110;ec:3.2.1.97;ec:3.5.1.61;ec:4.2.1.122;…	0	Initializing
Initial			MNXM5326	UDP-N-acetylmuramoyl-L-alanyl-D-glutamyl-L-lysyl-D-alanyl-D-alanine		C40H62N9O26P2	1146.913	-3	bigg:uAgla;seed:cpd02943	0	Initializing
Initial			MNXM5328	Undecaprenyl-diphospho-N-acetylmuramoyl-(N-acetylglucosamine)-L-alanyl-D-glutamyl-L-lysyl-D-alanyl-D-alanine		C94H153N8O26P2	1873.206	-3	bigg:uaaAgla;seed:cpd03487	0	Initializing
Initial			MNXM537	ferrocytochrome c		C42H44FeN8O8S2R4			bigg:focytC;bigg:focytc;brenda:BG91985;cas:None;chebi:16928;kegg:C00126;metacyc:Cytochromes-C-Reduced;nikkaji:J209.145C;pubchem:3426;seed:cpd00110;upa:UPC00126	0	Initializing
Initial			MNXM5384	(E,E,E,E,E,E,E,Z,Z) decaprenyl mannose phosphate		C56H92O9P	940.298	-1	bigg:decdman1p_tb;seed:cpd15943	0	Initializing
Initial			MNXM540	1D-myo-inositol 3-phosphate(2-)		C6H11O9P	258.12	-2	3dmet:B01710;beilstein:11180720;beilstein:2622083;bigg:mi3p-D;biopath:1D-myo-Inositol_3-phosphate;cas:2831-74-5;cas:434-13-9;cas:573-35-3;chebi:18169;chebi:58401;chemspider:16744087;chemspider:17215924;chemspider:389182;ec:2.4.1.250;ec:2.4.1.n3;ec:2.7.1.64;ec:2.7.7.74;ec:2.7.8.34;ec:5.5.1.4;foodb:FDB021907;foodb:FDB024095;hmdb:HMDB00213;hmdb:HMDB06814;kegg:C04006;metacyc:1-L-MYO-INOSITOL-1-P;metl…	0	Initializing
Initial			MNXM5402	1,2-sn-glycerol 3-phosphate		C38H74O8P	689.963	-1	bigg:pa160190;bigg:pa190190;seed:cpd16004	0	Initializing
Initial			MNXM541	3-phospho-hydroxypyruvate		C3H2O7P	181.018	-3	3dmet:B00565;beilstein:4246841;bigg:3php;biopath:3-Phosphohydroxypyruvate;brenda:BG17784;cas:3913-50-6;chebi:18110;chebi:30933;chemspider:103;chemspider:4573923;ec:1.1.1.95;ec:2.6.1.52;foodb:FDB022377;het:HPV;hmdb:HMDB01024;kegg:C03232;knapsack:C00019657;metacyc:3-P-HYDROXYPYRUVATE;metlin:484;nikkaji:J2.180.747H;nugowiki:922;pdb-ccd:HPV;pdbechem:HPV;pubchem:105;pubchem:5460375;pubchem:6103;reacto…	0	Initializing
Initial			MNXM546	dGMP(2-)		C10H12N5O7P	345.205	-2	3dmet:B01228;beilstein:1231121;beilstein:3575246;beilstein:7349077;bigg:dgmp;biopath:2-prime-Deoxyguanosine-5-prime-phosphate;brenda:BG1047;cas:902-04-5;chebi:16192;chebi:41945;chebi:57673;chemspider:5362940;chemspider:58570;drugbank:DB04457;ec:2.7.1.113;ec:2.7.4.12;foodb:FDB022388;gmelin:358375;het:DG;hmdb:HMDB01044;kegg:C00362;knapsack:C00019356;metacyc:DGMP;nikkaji:J195.198J;nugowiki:938;pdb-c…	0	Initializing
Initial			MNXM547	preuroporphyrinogen(8-)		C40H38N4O17	846.746	-8	3dmet:B00223;beilstein:1209089;bigg:hmbil;biopath:Hydroxymethylbilane;brenda:BG18138;cas:71861-60-4;cas:73023-76-4;chebi:16645;chebi:57845;chemspider:767;ec:2.5.1.61;ec:4.2.1.75;foodb:FDB022446;hmdb:HMDB01137;kegg:C01024;knapsack:C00007374;metacyc:HYDROXYMETHYLBILANE;metlin:3699;nikkaji:J618.630K;nugowiki:1022;pubchem:25202903;pubchem:4269;pubchem:788;reactome:189449;reactome:REACT_9601;reactome_…	0	Initializing
Initial			MNXM548	pyridoxaminium(1+)		C8H13N2O2	169.201	1	3dmet:B00123;beilstein:6993;bigg:pydam;brenda:BG25723;cas:85-87-0;chebi:16410;chebi:57761;chemspider:1023;ec:2.6.1.30;ec:2.6.1.31;ec:2.7.1.35;ec:3.1.3.74;foodb:FDB021819;gmelin:774473;het:PXM;hmdb:HMDB01431;kegg:C00534;knapsack:C00007504;metacyc:PYRIDOXAMINE;metlin:238;nikkaji:J3.891A;nugowiki:1293;pdb-ccd:PXM;pdbechem:PXM;pubchem:1052;pubchem:25245492;pubchem:3816;reactome:964945;reactome:REACT_…	0	Initializing
Initial			MNXM55	L-cysteine zwitterion		C3H7NO2S	121.158	0	Beta-mercaptolactate-cysteine Disulfiduria: 26; Cystinuria: 107; Cystinuria: 220100; Gamma-glutamyl-transpeptidase Deficiency: 231950; Gamma-glutamyl-transpeptidase Deficiency: 499;3dmet:B01159;beilstein:1721408;beilstein:4128886;beilstein:5921923;bigg:cys-L;biopath:L-Cysteine;brenda:BG17926;cas:4371-52-2;cas:52-90-4;chebi:17561;chebi:32442;chebi:32443;chebi:32445;chebi:35235;chemspider:5653;drug…	0	Initializing
Initial			MNXM550	(N(omega)-L-arginino)succinate(1-)		C10H17N4O6	289.265	-1	3dmet:B04894;bigg:argsuc;biopath:N-(L-Arginino)succinate;brenda:BG87894;cas:2387-71-5;cas:None;chebi:15682;chebi:57472;chemspider:16059;ec:4.3.2.1;ec:6.3.4.5;foodb:FDB021885;hmdb:HMDB00052;kegg:C03406;knapsack:C00019688;metacyc:L-ARGININO-SUCCINATE;metlin:5115;nikkaji:J37.380J;nugowiki:37;pubchem:16950;pubchem:25245925;pubchem:6235;reactome:34575;reactome:REACT_5577;reactome_database_id_release_4…	0	Initializing
Initial			MNXM552	1,4-dihydroxy-2-naphthoate		C11H7O4	203.171	-1	3dmet:B00613;beilstein:2111226;bigg:dhna;biopath:1,4-Dihydroxy-2-naphthoate;brenda:BG3008;cas:31519-22-9;chebi:11173;chebi:18094;chemspider:5324583;ec:2.5.1.74;ec:3.1.2.28;ec:3.1.2.n1;kegg:C03657;knapsack:C00000736;metacyc:DIHYDROXYNAPHTHOATE;nikkaji:J27.838F;pdb-ccd:DNA;pubchem:54706667;pubchem:6435;seed:cpd02295;upa:UPC03657	0	Initializing
Initial			MNXM554	porphobilinogen(1-)		C10H13N2O4	225.221	-1	ACUTE INTERMITTEND PORPHYRIA (AIP): 414;3dmet:B00202;beilstein:220051;bigg:ppbng;biopath:Porphobilinogen;brenda:BG987;cas:487-90-1;chebi:17381;chebi:58126;chemspider:5296496;chemspider:995;drugbank:DB02272;ec:2.5.1.61;ec:4.2.1.24;foodb:FDB021916;het:PBG;hmdb:HMDB00245;kegg:C00931;knapsack:C00007339;metacyc:PORPHOBILINOGEN;metagene:VARIEGATE PORPHYRIA: 421;metlin:76;nikkaji:J6.026G;nugowiki:179;pd…	0	Initializing
Initial			MNXM555	quinolinate(2-)		C7H3NO4	165.103	-2	3dmet:B00627;beilstein:137110;bigg:quln;biopath:Pyridine-2,3-dicarboxylate;brenda:BG24851;cas:89-00-9;chebi:16675;chebi:29959;chebi:46828;chebi:46832;chebi:46833;chemspider:1037;chemspider:4573883;drugbank:DB01796;ec:2.4.2.19;ec:2.5.1.72;foodb:FDB021913;gmelin:201344;gmelin:329233;gmelin:329234;gmelin:562526;het:NTM;hmdb:HMDB00232;kegg:C03722;knapsack:C00007381;metacyc:QUINOLINATE;metlin:330;nikk…	0	Initializing
Initial			MNXM558	2-demethylmenaquinol-8		C50H72O2	705.105	0	bigg:2dmmql8;chebi:61873;ec:2.1.1.163;ec:2.5.1.74;metacyc:CPD-12115;metacyc:CPD0-2129;pubchem:45479277;pubchem:45479644;seed:cpd15353	0	Initializing
Initial			MNXM56	formaldehyde		CH2O	30.026	0	3dmet:B00018;beilstein:1209228;bigg:fald;biopath:Formaldehyde;brenda:BG36227;cas:50-00-0;chebi:16842;chemspider:692;drugbank:DB03843;ec:1.1.1.244;ec:1.1.1.306;ec:1.1.99.37;ec:1.14.11.31;ec:1.14.11.32;ec:1.14.13.111;ec:1.14.13.128;ec:1.14.13.131;ec:1.14.13.82;ec:1.14.14.6;ec:1.14.99.15;ec:1.2.1.46;ec:1.2.1.66;ec:1.2.99.4;ec:1.5.3.1;ec:1.5.3.10;ec:1.5.3.19;ec:1.5.3.4;ec:1.5.8.3;ec:1.5.8.4;ec:1.5.99…	0	Initializing
Initial			MNXM561	ADP-D-glucose		C16H23N5O15P2	587.326	-2	3dmet:B01269;bigg:adpglc;biopath:ADP-D-Glucose;brenda:BG7320;cas:2140-58-1;chebi:15751;chebi:57498;chemspider:15642;drugbank:DB01774;ec:2.4.1.213;ec:2.4.1.245;ec:2.4.1.266;ec:2.4.1.268;ec:2.7.7.27;foodb:FDB001211;het:ADQ;hmdb:HMDB06557;kegg:C00498;knapsack:C00007354;nikkaji:J14.393F;nugowiki:5682;pdb-ccd:ADQ;pdbechem:ADQ;pubchem:16500;pubchem:3781;seed:cpd00387;seed:cpd16136	0	Initializing
Initial			MNXM563	formyl-CoA(4-)		C22H32N7O17P3S	791.512	-4	3dmet:B04726;bigg:forcoa;bigg:formcoa;biopath:Formyl-CoA;brenda:BG12265;cas:13131-49-2;chebi:15522;chebi:57376;chemspider:388444;ec:2.8.3.16;ec:3.1.2.10;ec:4.1.1.8;ec:4.1.2.n2;foodb:FDB023169;hmdb:HMDB03419;kegg:C00798;metacyc:FORMYL-COA;nikkaji:J838.103H;nugowiki:3000;pdb-ccd:FYN;pdbechem:FYN;pubchem:25245450;pubchem:4056;pubchem:439313;reactome:389578;reactome:REACT_17536;reactome_database_id_r…	0	Initializing
Initial			MNXM56353	hexadecenoyl-CoA		C37H64N7O17P3S	1003.927		bigg:hdcoa;chebi:24549;seed:cpd15238	0	Initializing
Initial			MNXM565	N(6)-(1,2-dicarboxylatoethyl)-AMP(4-)		C14H14N5O11P	459.262	-4	3dmet:B04914;bigg:dcamp;biopath:Adenylosuccinate;brenda:BG5285;cas:19046-78-7;cas:19240-42-7;chebi:15919;chebi:57567;chemspider:389122;chemspider:394323;drugbank:DB04418;ec:4.3.2.2;ec:6.3.4.4;foodb:FDB022101;hmdb:HMDB00536;hmdb:HMDB59653;kegg:C03794;knapsack:C00007229;metacyc:ADENYLOSUCC;metlin:5521;nikkaji:J37.503I;nugowiki:455;nugowiki:58050;pdb-ccd:2SA;pubchem:25245432;pubchem:440122;pubchem:4…	0	Initializing
Initial			MNXM568	2-formamido-N(1)-(5-O-phosphonato-D-ribosyl)acetamidine		C8H14N3O8P	311.186	-2	3dmet:B01768;bigg:fpram;biopath:2-(Formamido)-N1-(5-prime-phosphoribosyl)acetamidine;brenda:BG26126;cas:37721-04-3;cas:6157-85-3;chebi:18413;chebi:58478;chemspider:149;chemspider:17216355;chemspider:7830994;ec:6.3.3.1;ec:6.3.5.3;foodb:FDB022360;foodb:FDB022957;foodb:FDB023837;hmdb:HMDB00999;hmdb:HMDB02305;hmdb:HMDB06211;kegg:C04640;metacyc:5-PHOSPHORIBOSYL-N-FORMYLGLYCINEAMIDINE;metlin:3442;metli…	0	Initializing
Initial			MNXM57	glutathione		C10H16N3O6S	306.316	-1	GLUTATHIONE SYNTHETASE DEFICIENCY: 19;3dmet:B01138;bigg:gthrd;biopath:Glutathione_(reduced);brenda:BG1508;cas:70-18-8;cas:98726-08-0;chebi:16856;chebi:57925;chebi:60836;chemspider:111188;chemspider:19589806;drugbank:DB00143;ec:1.11.1.9;ec:1.13.11.18;ec:1.14.16.5;ec:1.20.4.2;ec:1.8.1.10;ec:1.8.1.7;ec:1.8.3.3;ec:1.8.4.1;ec:1.8.4.2;ec:1.8.4.3;ec:1.8.4.4;ec:1.8.4.9;ec:1.8.5.1;ec:2.1.1.41;ec:2.8.1.3;e…	0	Initializing
Initial			MNXM572	dUDP		C9H11N2O11P2	385.138	-3	3dmet:B01441;bigg:dudp;biopath:2-prime-Deoxyuridine-5-prime-diphosphate;brenda:BG27561;cas:4208-67-7;chebi:28850;chebi:60471;chemspider:128553;foodb:FDB022361;het:DUD;hmdb:HMDB01000;kegg:C01346;metacyc:DUDP;metlin:5931;nikkaji:J699.272B;nugowiki:899;pdb-ccd:DUD;pubchem:145729;pubchem:25246037;pubchem:4551;seed:cpd00978	0	Initializing
Initial			MNXM5791	Iron(II) mycobactin T		C43FeH71N5O10	873.896	4	bigg:fmcbtt;seed:cpd15953	0	Initializing
Initial			MNXM58	sulfate		O4S	96.063	-2	116; 209; 210; 216; 222; 223; 224; 229; 230; 231; 232; 30; 332; 37;3dmet:B00016;beilstein:3648446;bigg:so4;biopath:Sulfate;biopath:Sulfate_(protonated);brenda:BG28716;cas:14808-79-8;cas:73020-09-4;cas:7664-93-9;chebi:16189;chebi:26836;chebi:45696;chemspider:1085;chemspider:1086;chemspider:55666;ec:1.8.3.1;ec:2.7.7.4;ec:2.7.7.5;ec:2.7.7.51;ec:3.1.6.10;ec:3.1.6.11;ec:3.1.6.16;ec:3.1.6.17;ec:3.1.6.2…	0	Initializing
Initial			MNXM5821	methoxy meroacid ACP		C67H127N2O8PRS		-1	bigg:mmeroacidACP;seed:cpd15983	0	Initializing
Initial			MNXM5890	phenol palmitic acid ACP		C34H57N2O9PRS		-1	bigg:phdcaACP;seed:cpd16014	0	Initializing
Initial			MNXM5891	phenol phthiocerol dimycocerosate (Mtb)		C99H188O6	1474.548	0	bigg:ppdima;seed:cpd16022	0	Initializing
Initial			MNXM5894	phosphatidylinositol mannoside (tuberculosis)		C50H94O18P	1014.244	-1	bigg:PIM1;seed:cpd15920	0	Initializing
Initial			MNXM5898	phthiocerol precursor		C32H61O5	525.824	-1	bigg:prephth;seed:cpd16025	0	Initializing
Initial			MNXM5899	phthiocerol precursor bound ACP		C43H81N2O11PRS		-1	bigg:prephthACP;seed:cpd16026	0	Initializing
Initial			MNXM5900	phthiocol (reduced)		C11H10O3	190.195	0	bigg:phthclh2;seed:cpd16017	0	Initializing
Initial			MNXM593	(R)-pantoate		C6H11O4	147.149	-1	3dmet:B00120;beilstein:1722601;bigg:pant-R;biopath:(R)-Pantoate;brenda:BG36770;brenda:BG85517;cas:470-29-1;chebi:14737;chebi:15980;chebi:18697;chemspider:4451134;drugbank:DB01930;ec:1.1.1.106;ec:1.1.1.169;ec:2.7.1.169;ec:3.5.1.22;ec:6.3.2.1;ec:6.3.2.n5;kegg:C00522;knapsack:C00007622;metacyc:L-PANTOATE;nikkaji:J23.325K;pdb-ccd:PAF;pdbechem:PAF;pubchem:3805;pubchem:5289105;seed:cpd00408;upa:UPC00522	0	Initializing
Initial			MNXM59390	L-gamma-glutamyl-L-amino acid		C8H13N2O5	217.199	-1	beilstein:1728785;bigg:gluala;cas:5875-41-2;chebi:50619;chebi:71304;chemspider:389104;foodb:FDB023860;hmdb:HMDB06248;nugowiki:5373;pubchem:440103;seed:cpd15236	0	Initializing
Initial			MNXM5940	tetra-methyl octacosanoate		C32H63O2	479.841	-1	bigg:tamocta;seed:cpd16038	0	Initializing
Initial			MNXM597	D-xylulose		C5H10O5	150.13	0	3dmet:B04663;bigg:xylu-D;biopath:D-Xylulose;brenda:BG20412;cas:551-84-8;chebi:17140;chemspider:4451524;drugbank:DB03947;ec:1.1.1.11;ec:1.1.1.287;ec:1.1.1.9;ec:2.7.1.17;ec:5.3.1.15;ec:5.3.1.5;foodb:FDB022698;het:XUL;hmdb:HMDB01644;kegg:C00310;knapsack:C00019684;metacyc:D-XYLULOSE;metlin:6333;nikkaji:J14.195J;nugowiki:1424;pdb-ccd:XLF;pubchem:3604;pubchem:5289590;seed:cpd00259;upa:UPC00310	0	Initializing
Initial			MNXM599	iminosuccinate		C4H4NO4	130.079	-1	3dmet:B00865;bigg:iasp;biopath:Iminoaspartate;brenda:BG19324;cas:79067-61-1;chebi:50616;chebi:58831;chemspider:13628208;chemspider:19951415;ec:1.4.3.16;ec:2.5.1.72;foodb:FDB022443;hmdb:HMDB01131;kegg:C05840;knapsack:C00007565;lipidmaps:LMFA01170110;metacyc:IMINOASPARTATE;metlin:6025;nikkaji:J1.894.303D;nugowiki:1017;pubchem:23615393;pubchem:796;pubchem:8133;pubchem:85291439;seed:cpd03470;upa:UPC0…	0	Initializing
Initial			MNXM6	NADPH		C21H26N7O17P3	741.389	-4	3dmet:B01128;beilstein:10411862;beilstein:77911;bigg:nadph;biopath:NADPH;brenda:BG48213;cas:2646-71-1;cas:53-57-6;chebi:16474;chebi:57783;chemspider:10239199;chemspider:17215925;come:MOL000028;ec:1.1.1.10;ec:1.1.1.101;ec:1.1.1.102;ec:1.1.1.111;ec:1.1.1.112;ec:1.1.1.113;ec:1.1.1.115;ec:1.1.1.117;ec:1.1.1.119;ec:1.1.1.120;ec:1.1.1.123;ec:1.1.1.124;ec:1.1.1.126;ec:1.1.1.128;ec:1.1.1.130;ec:1.1.1.131…	0	Initializing
Initial			MNXM60	bicarbonate		CHO3	61.017	-1	3dmet:B00080;3dmet:B00276;beilstein:3600898;beilstein:3903504;bigg:h2co3;bigg:hco3;biopath:Hydrogen_carbonate;bnice:C4;brenda:BG28931;cas:144-55-8;cas:3812-32-6;cas:463-79-6;cas:71-52-3;chebi:17544;chebi:28976;chebi:41609;chemspider:18519;chemspider:747;chemspider:749;ec:1.13.11.73;ec:1.2.1.27;ec:4.1.1.31;ec:4.1.1.93;ec:4.2.1.1;ec:4.2.1.104;ec:6.3.4.18;ec:6.3.4.6;ec:6.3.5.5;ec:6.4.1.1;ec:6.4.1.2;…	0	Initializing
Initial			MNXM602	shikimate		C7H9O5	173.143	-1	3dmet:B01267;beilstein:2210055;bigg:skm;biopath:Shikimate;brenda:BG23975;cas:138-59-0;chebi:16119;chebi:36208;chemspider:5414360;chemspider:8412;ec:1.1.1.25;ec:1.1.1.282;ec:2.3.1.133;ec:2.7.1.71;foodb:FDB003991;het:SKM;hmdb:HMDB03070;kegg:C00493;knapsack:C00001203;metacyc:SHIKIMATE;metlin:338;nikkaji:J3.267K;nugowiki:2653;pdb-ccd:SKM;pdbechem:SKM;pubchem:3776;pubchem:7057976;pubchem:8742;reactome…	0	Initializing
Initial			MNXM606	(2E)-4-hydroxy-3-methylbut-2-enyl diphosphate		C5H9O8P2	259.068	-3	3dmet:B04320;beilstein:9060574;beilstein:9274408;bigg:h2mb4p;brenda:BG16538;brenda:BL316338;chebi:128753;chebi:15664;chemspider:10224038;ec:1.17.1.2;ec:1.17.4.3;kegg:C11811;knapsack:C00007567;lipidmaps:LMPR01010009;metacyc:HYDROXY-METHYL-BUTENYL-DIP;nikkaji:J1.669.907A;pdb-ccd:H6P;pubchem:13975;pubchem:21597501;pubchem:85297114;seed:cpd08615;upa:UPC11811	0	Initializing
Initial			MNXM6065	2-Demethylmenaquinone6		C40H54O2	566.856	0	bigg:2dmmq6;seed:cpd15913	0	Initializing
Initial			MNXM607	(2S)-2-[5-amino-1-(5-O-phosphonato-beta-D-ribosyl)imidazole-4-carboxamido]succinate		C13H15N4O12P	450.252	-4	3dmet:B04963;bigg:25aics;biopath:5-prime-Phosphoribosyl-4-N-(succino-carboxamide)-5-aminoimidazole;brenda:BG4597;cas:3031-95-6;chebi:18319;chebi:58443;chemspider:141175;ec:4.3.2.2;ec:6.3.2.6;foodb:FDB022251;hmdb:HMDB00797;kegg:C04823;metacyc:P-RIBOSYL-4-SUCCCARB-AMINOIMIDAZOLE;metlin:5762;nikkaji:J7.666J;nugowiki:715;pubchem:160666;pubchem:45266647;pubchem:7384;reactome:111399;reactome:REACT_3661…	0	Initializing
Initial			MNXM608	(R)-methylmalonyl-CoA(5-)		C25H35N7O19P3S	862.567	-5	3dmet:B04783;bigg:mmcoa-R;biopath:(R)-2-Methyl-3-oxopropanoyl-CoA;brenda:BG76392;cas:73173-92-9;chebi:15465;chebi:57326;chemspider:17216177;drugbank:DB04045;ec:5.1.99.1;ec:5.4.99.2;foodb:FDB022930;hmdb:HMDB02255;kegg:C01213;metacyc:METHYL-MALONYL-COA;metlin:6577;nikkaji:J890.616E;nugowiki:1838;pdb-ccd:MCA;pdbechem:MCA;pubchem:22833590;pubchem:25244768;pubchem:4435;reactome:71009;reactome:REACT_55…	0	Initializing
Initial			MNXM61	L-methionine zwitterion		C5H11NO2S	149.211	0	Glycine N-methyltransferase Deficiency: 606664; Homocystinuria DUE TO Defect OF N(5,10)-methylene THF Deficiency: 236250; Homocystinuria. Cystathionine Beta-synthase Deficiency: 236200; Hypermethioninemia , Familial: 180960; Hypermethioninemia: 250850; Methylcobalamin Synthesis Deficiency (cbl E, cbl G): 236270; Tyrosinemia I: 276700;3dmet:B01148;beilstein:4740675;bigg:met-L;biopath:L-Methionine;…	0	Initializing
Initial			MNXM61025	maltoheptaose		C42H72O36	1152.999	0	bigg:malthp;brenda:BG18444;brenda:BG76492;cas:34620-77-4;cas:34620-78-5;chebi:62010;foodb:FDB010908;hmdb:HMDB13000;metacyc:CPD0-1133;nugowiki:11724;pubchem:13908996;pubchem:53481574;reaxys:79716;seed:cpd15494	0	Initializing
Initial			MNXM61032	maltopentaose		C30H52O26	828.718	0	bigg:maltpt;brenda:BG15929;cas:34620-76-3;chebi:62006;chemspider:18509779;chemspider:2006584;foodb:FDB001192;het:CEX;hmdb:HMDB12254;metacyc:MALTOPENTAOSE;nugowiki:10979;pubchem:13489094;pubchem:2724445;reaxys:79498;seed:cpd15495	0	Initializing
Initial			MNXM611	3-dehydroshikimate		C7H7O5	171.127	-1	3dmet:B01592;beilstein:2099598;beilstein:2938338;bigg:3dhsk;biopath:3-Dehydroshikimate;brenda:BG49176;chebi:16630;chebi:30918;chemspider:4573915;drugbank:DB04347;ec:1.1.1.25;ec:1.1.1.282;ec:4.2.1.10;ec:4.2.1.118;kegg:C02637;knapsack:C00019663;metacyc:3-DEHYDRO-SHIKIMATE;nikkaji:J412.314J;pdb-ccd:3DS;pubchem:5460360;pubchem:5617;reactome:964941;reactome:REACT_27527;reactome_database_id_release_44:…	0	Initializing
Initial			MNXM617	folate		C19H17N7O6	439.382	-2	3dmet:B01273;beilstein:100781;bigg:fol;biopath:Folate;brenda:BG9174;cas:59-30-3;chebi:27470;chebi:62501;chemspider:1266060;chemspider:5815;drugbank:DB00158;foodb:FDB014504;het:FOL;hmdb:HMDB00121;kegg:C00504;knapsack:C00001539;ligandbox:D00070;metacyc:CPD-12826;metlin:246;nikkaji:J1.392G;nugowiki:82;pdb-ccd:FOL;pdbechem:FOL;pubchem:1549092;pubchem:3787;pubchem:6037;pubchem:7847138;seed:cpd00393;up…	0	Initializing
Initial			MNXM618	oxalyl-CoA(5-)		C23H31N7O19P3S	834.514	-5	3dmet:B04666;bigg:oxalcoa;biopath:Oxalyl-CoA;brenda:BG12608;chebi:15535;chebi:57388;ec:1.2.1.17;ec:2.3.1.58;ec:2.8.3.16;ec:2.8.3.2;ec:4.1.1.8;ec:6.2.1.8;kegg:C00313;metacyc:OXALYL-COA;nikkaji:J2.729.378F;pdb-ccd:OXK;pubchem:25201721;pubchem:3607;reaxys:15648689;seed:cpd00262;upa:UPC00313	0	Initializing
Initial			MNXM622	1-deoxy-D-xylulose 5-phosphate		C5H9O7P	212.095	-2	3dmet:B04265;beilstein:11127452;bigg:dxyl5p;brenda:BG37157;cas:190079-18-6;chebi:16493;chebi:57792;chemspider:10462373;chemspider:391473;drugbank:DB02496;ec:1.1.1.267;ec:2.2.1.7;ec:2.6.99.2;ec:2.8.1.10;foodb:FDB022494;het:DXP;hmdb:HMDB01213;kegg:C11437;knapsack:C00007292;metacyc:DEOXYXYLULOSE-5P;metlin:6085;nikkaji:J866.535D;nugowiki:1089;pdb-ccd:DXP;pubchem:13609;pubchem:23420274;pubchem:443201;…	0	Initializing
Initial			MNXM6237	di-methyl behenic acid		C24H47O2	367.629	-1	bigg:dmbhn;seed:cpd15950	0	Initializing
Initial			MNXM625	2'-deoxyadenosine		C10H13N5O3	251.242	0	3dmet:B01287;beilstein:91015;bigg:dad-2;biopath:2-prime-Deoxyadenosine;brenda:BG66294;brenda:BG836;cas:958-09-8;chebi:17256;chemspider:13135;ec:2.7.1.76;foodb:FDB021894;gmelin:283189;het:3D1;hmdb:HMDB00101;kegg:C00559;knapsack:C00019281;metacyc:DEOXYADENOSINE;metlin:3382;nikkaji:J80.042B;nugowiki:70;pdb-ccd:3D1;pdbechem:3D1;pubchem:13730;pubchem:3839;reaxys:91015;seed:cpd00438;wikipedia:Deoxyaden…	0	Initializing
Initial			MNXM62699	mycobactin S		C44H69N5O10	828.046	0	bigg:mcbts;cas:26769-11-9;chemspider:5020190;kegg:C12216;metacyc:CPD-12071;nikkaji:J846.465K;pubchem:14361;pubchem:6536775;seed:cpd08995	0	Initializing
Initial			MNXM62700	mycobactin T		C47H77N5O10	872.142	0	bigg:mcbtt;metacyc:CPD-12068;pubchem:11707760;seed:cpd15972	0	Initializing
Initial			MNXM62714	mycolate		C78H151O3	1137.032	-1	bigg:mycolate;chebi:25436;chebi:25438;seed:cpd16001;upa:UPX00046	0	Initializing
Initial			MNXM629	adenosylcobinamide		C58H84CoN16O11	1240.321	1	beilstein:9471192;bigg:adocbi;biopath:Adenosyl_cobinamide;brenda:BG34373;chebi:2480;ec:2.5.1.17;ec:2.7.1.156;ec:3.5.1.90;ec:6.3.1.10;foodb:FDB024150;hmdb:HMDB06903;kegg:C06508;metacyc:ADENOSYLCOBINAMIDE;nugowiki:6028;pubchem:25244139;pubchem:8739;seed:cpd03918;upa:UPC06508	0	Initializing
Initial			MNXM63	CTP		C9H12N3O14P3	479.125	-4	3dmet:B01144;beilstein:4732530;beilstein:71190;bigg:ctp;biopath:Cytidine-5-prime-triphosphate;brenda:BG27764;cas:65-47-4;chebi:17677;chebi:37563;chebi:58231;chemspider:5414498;chemspider:5941;drugbank:DB02431;ec:2.7.1.108;ec:2.7.1.161;ec:2.7.1.174;ec:2.7.1.n5;ec:2.7.4.6;ec:2.7.7.14;ec:2.7.7.15;ec:2.7.7.33;ec:2.7.7.38;ec:2.7.7.39;ec:2.7.7.40;ec:2.7.7.41;ec:2.7.7.43;ec:2.7.7.57;ec:2.7.7.60;ec:2.7.7…	0	Initializing
Initial			MNXM632	Cu(2+)		Cu	63.546	2	13; 178; 358; 462;bigg:cu2;brenda:BG79313;cas:15158-11-9;cas:7440-50-8;chebi:28694;chebi:29036;chebi:30052;chebi:52630;chemspider:25221;ec:1.1.3.5;ec:1.1.3.9;ec:1.10.3.1;ec:1.10.3.10;ec:1.10.3.12;ec:1.10.3.2;ec:1.10.3.3;ec:1.10.3.4;ec:1.13.11.17;ec:1.13.11.24;ec:1.14.17.1;ec:1.14.17.3;ec:1.14.18.1;ec:1.14.18.3;ec:1.14.99.39;ec:1.15.1.1;ec:1.16.3.1;ec:1.21.3.6;ec:1.3.99.8;ec:1.4.3.6;ec:1.5.3.12;ec…	0	Initializing
Initial			MNXM633	D-ribulose		C5H10O5	150.13	0	3dmet:B04662;bigg:rbl-D;biopath:D-Ribulose;brenda:BG20414;cas:488-84-6;cas:5556-48-9;chebi:17173;chemspider:133316;ec:1.1.1.250;ec:1.1.1.287;ec:1.1.1.56;ec:2.7.1.16;ec:2.7.1.47;ec:5.3.1.20;ec:5.3.1.3;foodb:FDB004270;hmdb:HMDB00621;kegg:C00309;knapsack:C00001131;metacyc:D-RIBULOSE;metlin:5594;nikkaji:J6.034H;nugowiki:540;pubchem:151261;pubchem:3603;seed:cpd00258	0	Initializing
Initial			MNXM6374	penta-methyl hexacosanoate		C31H61O2	465.815	-1	bigg:pmhexc;seed:cpd16020	0	Initializing
Initial			MNXM644	(2S,6S)-2,6-diaminopimelic acid dizwitterion		C7H14N2O4	190.197	0	3dmet:B01303;beilstein:1726901;bigg:26dap-LL;biopath:LL-2,6-Diaminoheptanedioate;brenda:BG24367;cas:14289-34-0;cas:583-93-7;chebi:16026;chebi:47031;chebi:57609;chemspider:388416;ec:2.6.1.83;ec:3.5.1.18;ec:3.5.1.47;ec:5.1.1.7;foodb:FDB022583;hmdb:HMDB01370;kegg:C00666;knapsack:C00007596;lipidmaps:LMFA01170102;metacyc:LL-DIAMINOPIMELATE;metlin:352;nikkaji:J81.742B;nugowiki:1232;pubchem:1549100;pubc…	0	Initializing
Initial			MNXM6448	tetra-methyl hexacosanoate		C30H59O2	451.788	-1	bigg:tamhexc;seed:cpd16036	0	Initializing
Initial			MNXM6457	tri-methyl behenic acid		C25H49O2	381.655	-1	bigg:tmbhn;seed:cpd16043	0	Initializing
Initial			MNXM646	1D-myo-inositol 1-phosphate(2-)		C6H11O9P	258.12	-2	3dmet:B01403;beilstein:2056776;bigg:mi1p-D;brenda:BG22588;brenda:BG56436;brenda:BG83243;cas:15421-51-9;chebi:18297;chebi:58433;chemspider:16744063;drugbank:DB03542;ec:3.1.4.43;kegg:C01177;knapsack:C00007483;metacyc:D-MYO-INOSITOL-1-MONOPHOSPHATE;nikkaji:J6.548J;pdb-ccd:IPD;pdbechem:IPD;pubchem:4404;pubchem:5288642;reactome:870330;reactome:REACT_27390;reactome_database_id_release_44:870330;reaxys:…	0	Initializing
Initial			MNXM6465	UDP-N-acetylmuramoyl-L-alanyl-D-alpha-glutamyl-L-lysinate(3-)		C34H52N7O24P2	1004.757	-3	3dmet:B04953;bigg:uAgl;brenda:BG16782;chebi:28289;chebi:58559;chebi:9837;ec:6.3.2.7;kegg:C04700;nikkaji:J2.753.047H;pubchem:7276;seed:cpd02861	0	Initializing
Initial			MNXM647	2'-deoxyguanosine		C10H13N5O4	267.241	0	3dmet:B01219;bigg:dgsn;biopath:2-prime-Deoxyguanosine;brenda:BG842;cas:961-07-9;chebi:17172;chemspider:163230;chemspider:618;ec:2.7.1.113;ec:3.1.5.1;foodb:FDB012064;het:GNG;hmdb:HMDB00085;kegg:C00330;metacyc:DEOXYGUANOSINE;metlin:3395;nikkaji:J13.863K;nugowiki:60;pdb-ccd:GNG;pubchem:187790;pubchem:3624;pubchem:638;seed:cpd00277	0	Initializing
Initial			MNXM648	2,5-diamino-4-hydroxy-6-(5-phosphonatoribosylamino)pyrimidine(3-)		C9H14N5O8P	351.21	-2	3dmet:B01437;bigg:25drapp;brenda:BG27778;brenda:BG51502;chebi:29114;chebi:58614;chebi:59545;chebi:59546;ec:1.1.1.302;ec:3.5.1.102;ec:3.5.4.25;ec:3.5.4.26;kegg:C01304;metacyc:DIAMINO-OH-PHOSPHORIBOSYLAMINO-PYR;nikkaji:J1.557.013J;pubchem:25244331;pubchem:4522;seed:cpd00957;upa:UPC01304	0	Initializing
Initial			MNXM653	Mg(2+)		Mg	24.305	2	129; 412;bigg:mg2;biopath:Mg2+;brenda:BG79317;cas:22537-22-0;cas:7439-95-4;chebi:18420;chebi:39127;chemspider:865;ec:3.6.3.2;ec:6.6.1.1;foodb:FDB003518;gmelin:6857;het:MG;hmdb:HMDB00547;kegg:C00305;metacyc:MG+2;metagene:512;nikkaji:J3.728A;nugowiki:466;pdb-ccd:MG;pdbechem:MG;pubchem:3599;pubchem:888;reactome:114632;reactome:29926;reactome:REACT_2525;reactome:REACT_5401;reactome_database_id_releas…	0	Initializing
Initial			MNXM65309	octadecenoic acid		C18H34O2	282.461		bigg:ocdcea;chebi:25634;seed:cpd15269	0	Initializing
Initial			MNXM66	sn-glycerol 3-phosphate(2-)		C3H7O6P	170.058	-2	3dmet:B01157;beilstein:1723975;beilstein:6115564;bigg:glyc3p;biopath:sn-Glycerol_3-phosphate;brenda:BG84411;cas:17989-41-2;cas:57-03-4;chebi:15978;chebi:57597;chemspider:2939444;chemspider:388308;ec:1.1.1.177;ec:1.1.1.8;ec:1.1.1.94;ec:1.1.3.21;ec:1.1.5.3;ec:1.1.99.5;ec:2.3.1.15;ec:2.3.1.198;ec:2.4.1.137;ec:2.4.1.213;ec:2.4.1.96;ec:2.7.1.142;ec:2.7.1.30;ec:2.7.7.39;ec:2.7.8.5;ec:3.1.4.2;ec:3.1.4.4…	0	Initializing
Initial			MNXM660	phenylethylamine		C8H12N	122.188	1	3dmet:B00766;beilstein:3539103;beilstein:507488;bigg:peamn;brenda:BG89162;cas:64-04-0;chebi:18397;chebi:225237;chebi:50048;chemspider:13856352;chemspider:395457;drugbank:DB04325;ec:1.4.3.21;ec:3.5.1.85;ec:4.1.1.53;foodb:FDB010580;gmelin:50120;hmdb:HMDB12275;kegg:C05332;knapsack:C00001426;metacyc:PHENYLETHYLAMINE;nikkaji:J4.833J;nugowiki:11000;pdb-ccd:PEA;pdbechem:PEA;pubchem:1001;pubchem:448751;p…	0	Initializing
Initial			MNXM662	thiamine(1+) monophosphate(2-)		C12H16N4O4PS	343.319	-1	3dmet:B00237;beilstein:3916670;beilstein:3917125;beilstein:7232643;bigg:thmmp;brenda:BG3637;cas:495-23-8;cas:532-40-1;chebi:26945;chebi:37574;chebi:37575;chebi:9533;chemspider:13085545;chemspider:2627905;ec:2.3.1.190;ec:2.5.1.3;ec:2.7.1.89;ec:2.7.4.16;foodb:FDB023043;gmelin:1056035;gmelin:1063443;hmdb:HMDB02666;kegg:C01081;knapsack:C00019628;metacyc:THIAMINE-P;metlin:3488;nikkaji:J221.489J;nugowi…	0	Initializing
Initial			MNXM6627	10-methylstearic acid		C19H37O2	297.496	-1	bigg:mocdca;seed:cpd15992	0	Initializing
Initial			MNXM663	(R)-3-hydroxybutanoate		C4H7O3	103.097	-1	3dmet:B00239;beilstein:6114857;bigg:bhb;biopath:(R)-3-Hydroxybutanoate;brenda:BG19700;cas:625-72-9;chebi:10983;chebi:17066;chemspider:5341936;chemspider:83181;ec:1.1.1.30;ec:3.1.1.22;foodb:FDB021869;het:3HR;hmdb:HMDB00011;kegg:C01089;lipid:LMFA01050243;lipidbank:DFA0271;lipidmaps:LMFA01050243;metacyc:CPD-335;nikkaji:J5.217E;nugowiki:6;pdb-ccd:3HR;pubchem:4324;pubchem:6971058;pubchem:7982613;pubch…	0	Initializing
Initial			MNXM665	3',5'-cyclic GMP(1-)		C10H11N5O7P	344.197	-1	3dmet:B01354;beilstein:4030890;beilstein:7235136;bigg:35cgmp;biopath:Guanosine-3-prime,5-prime-monophosphate_(cyclic);brenda:BG670;cas:7665-99-8;chebi:16356;chebi:57746;chemspider:20559156;chemspider:22734;drugbank:DB02315;ec:3.1.4.35;ec:4.6.1.2;foodb:FDB022549;gmelin:1336501;het:35G;hmdb:HMDB01314;kegg:C00942;knapsack:C00019673;metacyc:CGMP;metlin:6152;nikkaji:J8.958C;nugowiki:1176;pdb-ccd:35G;p…	0	Initializing
Initial			MNXM669	D-alanyl-D-alanine		C6H12N2O3	160.171	0	3dmet:B01365;beilstein:1724814;bigg:alaala;brenda:BG22134;cas:1948-31-8;cas:923-16-0;chebi:16576;chebi:57822;chebi:72816;chemspider:4573916;ec:3.4.13.22;ec:6.3.2.10;ec:6.3.2.4;foodb:FDB006399;hmdb:HMDB03459;hmdb:HMDB28680;kegg:C00993;knapsack:C00019576;metacyc:D-ALA-D-ALA;metlin:6937;nikkaji:J80.011B;nugowiki:27338;nugowiki:3040;pubchem:4239;pubchem:5460362;pubchem:6992112;reaxys:1724813;reaxys:1…	0	Initializing
Initial			MNXM672	precorrin-2(7-)		C42H41N4O16	857.792	-7	3dmet:B01575;bigg:dscl;bigg:pre2;biopath:Precorrin_2;brenda:BG18385;cas:65207-12-7;cas:82542-92-5;chebi:50602;chebi:58827;ec:1.3.1.76;ec:2.1.1.107;ec:2.1.1.130;kegg:C02463;knapsack:C00007375;metacyc:DIHYDROSIROHYDROCHLORIN;nikkaji:J966.387H;pubchem:25245987;pubchem:5480;seed:cpd01620;upa:UPC02463	0	Initializing
Initial			MNXM68	D-fructose 6-phosphate(2-)		C6H11O9P	258.12	-2	3dmet:B04628;beilstein:3911050;bigg:f6p;brenda:BG56501;cas:643-13-0;chebi:15946;chebi:57579;chemspider:10239172;chemspider:62713;drugbank:DB04493;ec:5.3.1.9;foodb:FDB021896;het:F6R;hmdb:HMDB00124;kegg:C00085;knapsack:C00007305;metacyc:FRUCTOSE-6P;metlin:5159;nikkaji:J92.807K;nugowiki:85;pdb-ccd:F6P;pubchem:21604863;pubchem:3385;pubchem:69507;reactome:29512;reactome:REACT_2663;reactome_database_id…	0	Initializing
Initial			MNXM683	L-cysteinylglycine		C5H10N2O3S	178.21	0	3dmet:B01448;beilstein:1724689;bigg:cgly;biopath:L-Cysteinylglycine;brenda:BG20292;cas:19246-18-5;chebi:4047;chebi:61694;chemspider:388596;ec:3.4.19.13;foodb:FDB021891;gmelin:83158;hmdb:HMDB00078;hmdb:HMDB28775;kegg:C01419;metacyc:CYS-GLY;metlin:5134;nikkaji:J36.789C;nugowiki:27433;nugowiki:57;pubchem:25244227;pubchem:439498;pubchem:4606;reactome:1247904;reactome:REACT_76013;reactome_database_id_…	0	Initializing
Initial			MNXM685	L-ribulose		C5H10O5	150.13	0	3dmet:B04690;bigg:rbl-L;biopath:L-Ribulose;cas:2042-27-5;cas:488-84-6;chebi:16880;chemspider:388344;chemspider:559151;ec:1.1.1.13;ec:2.7.1.16;ec:5.3.1.4;foodb:FDB023156;hmdb:HMDB03371;kegg:C00508;knapsack:C00019634;metacyc:L-RIBULOSE;metlin:6908;nikkaji:J14.173I;nugowiki:2952;pubchem:3791;pubchem:439204;pubchem:644111;seed:cpd00397;upa:UPC00508	0	Initializing
Initial			MNXM686	oleoyl-CoA		C39H64N7O17P3S	1027.948	-4	3dmet:B04691;bigg:odecoa;biopath:Oleyl-CoA;brenda:BG71806;cas:1716-06-9;chebi:15534;chebi:57387;chemspider:4444057;foodb:FDB022554;hmdb:HMDB01322;kegg:C00510;lipidmaps:LMFA07050055;metacyc:CPD-10270;metacyc:CPD-10278;metacyc:OLEOYL-COA;metlin:6159;nikkaji:J203.108F;nugowiki:1184;pubchem:123060482;pubchem:25244920;pubchem:25244993;pubchem:25245426;pubchem:3793;pubchem:5280355;reaxys:604341;seed:cp…	0	Initializing
Initial			MNXM687	xanthosine		C10H12N4O6	284.225	0	3dmet:B01495;bigg:xtsn;biopath:Xanthosine;brenda:BG652;cas:146-80-5;chebi:18107;chemspider:1152;chemspider:58484;ec:2.1.1.158;ec:3.5.4.15;foodb:FDB001604;hmdb:HMDB00299;kegg:C01762;knapsack:C00007222;metacyc:XANTHOSINE;metlin:3408;nikkaji:J9.367J;nugowiki:218;pubchem:1189;pubchem:4895;pubchem:64959;reaxys:625906;seed:cpd01217;upa:UPC01762;wikipedia:Xanthosine	0	Initializing
Initial			MNXM6883	4-hydroxybenzoyl ACP		C18H25N2O9PRS		-1	bigg:4hbzACP;seed:cpd15914	0	Initializing
Initial			MNXM69	glyoxylate		C2HO3	73.028	-1	3dmet:B00014;beilstein:3903641;beilstein:741891;bigg:glx;biopath:Glyoxalate;brenda:BG15375;cas:298-12-4;chebi:16891;chebi:36655;chemspider:740;drugbank:DB04343;ec:1.1.1.26;ec:1.1.1.79;ec:1.1.3.15;ec:1.1.99.14;ec:1.14.14.10;ec:1.2.1.17;ec:1.2.3.5;ec:1.4.1.10;ec:1.4.3.19;ec:1.5.3.20;ec:2.2.1.5;ec:2.3.3.11;ec:2.3.3.12;ec:2.3.3.7;ec:2.3.3.9;ec:2.6.1.35;ec:2.6.1.4;ec:2.6.1.44;ec:2.6.1.45;ec:2.6.1.63;e…	0	Initializing
Initial			MNXM694	D-serine zwitterion		C3H7NO3	105.093	0	3dmet:B00163;beilstein:1721403;bigg:ser-D;brenda:BG17937;cas:312-84-5;chebi:16523;chebi:32840;chebi:32841;chebi:35247;chemspider:64231;drugbank:DB03929;ec:3.1.3.3;ec:4.3.1.18;ec:5.1.1.18;ec:6.3.2.35;foodb:FDB023164;gmelin:1041392;gmelin:745975;het:DSN;hmdb:HMDB03406;kegg:C00740;metacyc:D-SERINE;metlin:6920;nikkaji:J1.196G;nugowiki:2987;pdb-ccd:DSN;pdbechem:DSN;pubchem:4003;pubchem:6857549;pubchem…	0	Initializing
Initial			MNXM699	O-acetyl-L-homoserine zwitterion		C6H11NO4	161.156	0	3dmet:B01374;beilstein:1724342;bigg:achms;brenda:BG22022;cas:7540-67-2;chebi:16288;chebi:57716;ec:2.3.1.31;ec:2.5.1.49;kegg:C01077;knapsack:C00019570;metacyc:CPD-667;nikkaji:J37.499G;pubchem:25244888;pubchem:4315;seed:cpd00790;upa:UPC01077	0	Initializing
Initial			MNXM7	ADP		C10H12N5O10P2	424.177	-3	3dmet:B01130;beilstein:3783669;beilstein:67722;bigg:adp;biopath:Adenosine-5-prime-diphosphate;bnice:C11;brenda:BG1228;cas:20398-34-9;cas:58-64-0;chebi:16761;chebi:456216;chemspider:5414423;chemspider:5800;come:MOL000173;drugbank:DB03431;ec:1.3.7.8;ec:1.3.99.15;ec:1.3.99.n1;ec:2.3.3.8;ec:2.4.1.213;ec:2.4.1.245;ec:2.4.1.266;ec:2.4.1.268;ec:2.7.1.1;ec:2.7.1.10;ec:2.7.1.100;ec:2.7.1.101;ec:2.7.1.102;…	0	Initializing
Initial			MNXM70	L-argininium(1+)		C6H15N4O2	175.209	1	Argininemia. Hyperargininemia, Arginase Deficiency: 207800; Argininemia. Hyperargininemia, Arginase Deficiency: 60; Argininosuccinic Aciduria (ASL): 25; Cystinuria: 107; Cystinuria: 220100; Delta-pyrrolidine-5-carboxylate Synthase Deficiency: 138250; Delta-pyrrolidine-5-carboxylate Synthase Deficiency: 474; Hyperdibasic Aminoaciduria I: 206; Hyperdibasic Aminoaciduria I: 222690; Hyperdibasic Amin…	0	Initializing
Initial			MNXM7016	acetyl-cystine-bimane		C15H18N3O5S	352.386	-1	bigg:acysbmn;seed:cpd15926	0	Initializing
Initial			MNXM7024	acyl phosphatidylinositol mannoside (tuberculosis)		C66H124O19P	1252.653	-1	bigg:Ac1PIM1;seed:cpd15915	0	Initializing
Initial			MNXM7025	acyl phosphatidylinositol mannoside tri-mannose (tuberculosis)		C78H144O29P	1576.934	-1	bigg:Ac1PIM3;seed:cpd15917	0	Initializing
Initial			MNXM704	2'-deoxycytidine		C9H13N3O4	227.217	0	3dmet:B01347;beilstein:87567;bigg:dcyt;biopath:2-prime-Deoxycytidine;brenda:BG27466;cas:40093-94-5;cas:951-77-9;chebi:15698;chemspider:13117;drugbank:DB02594;ec:2.7.1.74;ec:3.5.4.14;foodb:FDB021871;gmelin:1321747;het:DCZ;hmdb:HMDB00014;kegg:C00881;kegg:D06196;ligandbox:D06196;metacyc:DEOXYCYTIDINE;metlin:3367;nikkaji:J14.406A;nugowiki:8;pdb-ccd:DCZ;pdb-ccd:LDC;pdbechem:DCZ;pubchem:13711;pubchem:4…	0	Initializing
Initial			MNXM7052	alpha meroacid ACP		C61H115N2O8PRS		-1	bigg:meroacidACP;seed:cpd15973	0	Initializing
Initial			MNXM7081	arabinan complex (Mtb)		C684H1104O552	18159.753	0	bigg:arabinan;seed:cpd15928	0	Initializing
Initial			MNXM7082	arabinofuranose-galactofuranosyl(30)-rhamanosyl-N-acetylglucosamyl-undecaprenyl diphosphate (M tb)		C254H423NO171P2	6288.928	-2	bigg:agalfragund;seed:cpd15927	0	Initializing
Initial			MNXM7102	behenate		C22H43O2	339.576	-1	3dmet:B02157;beilstein:1792887;cas:112-85-6;chebi:23858;chebi:28941;chemspider:4574151;chemspider:7923;foodb:FDB021815;gmelin:232293;gmelin:351197;hmdb:HMDB00944;kegg:C08281;knapsack:C00001211;lipid:LMFA01010022;lipidbank:DFA0022;lipidmaps:LMFA01010022;metacyc:DOCOSANOATE;metlin:260;nikkaji:J2.461I;nugowiki:850;pubchem:10479;pubchem:5460660;pubchem:7849675;pubchem:8215;reaxys:1792887;seed:cpd05196	0	Initializing
Initial			MNXM711	Co(2+)		Co	58.933	2	bigg:cobalt2;biopath:Co2+;brenda:BG28649;cas:22541-53-3;cas:7440-48-4;chebi:48828;chemspider:94546;ec:4.99.1.3;ec:6.6.1.2;gmelin:6853;kegg:C00175;metacyc:CO+2;nikkaji:J2.510.576A;pdb-ccd:CO;pdbechem:CO;pubchem:104729;pubchem:3475;seed:cpd00149;upa:UPC00175	0	Initializing
Initial			MNXM7132	1-Isothiocyanato-4-methylpentane		C7H13NS	143.25	0	bigg:bmn;cas:17608-07-0;chemspider:453098;foodb:FDB017793;hmdb:HMDB38435;nugowiki:37092;pubchem:519452;seed:cpd15933	0	Initializing
Initial			MNXM7133	bimane conjugated mycothiol (mtb)		C27H40N4O14S	676.69	0	bigg:bmnmsh;seed:cpd15934	0	Initializing
Initial			MNXM721	alpha-D-mannose 1-phosphate(2-)		C6H11O9P	258.12	-2	3dmet:B01296;beilstein:3911528;bigg:man1p;brenda:BG22602;brenda:BG56456;cas:27251-84-9;chebi:18205;chebi:35374;chebi:58409;chemspider:559210;drugbank:DB02867;ec:2.4.1.281;ec:2.7.7.13;ec:2.7.7.22;ec:5.4.2.8;foodb:FDB023892;hmdb:HMDB06330;kegg:C00636;knapsack:C00007389;metacyc:MANNOSE-1P;metlin:6245;nikkaji:J313.724D;nugowiki:5455;pdb-ccd:M1P;pubchem:25245607;pubchem:3909;pubchem:644175;reactome:53…	0	Initializing
Initial			MNXM7219	cyclopropanated alpha meroacid AMP (2 cyclopropane rings)		C62H111N5O8P	1085.547	-1	bigg:meroacidcyc2AMP;seed:cpd15976	0	Initializing
Initial			MNXM7220	cyclopropanated keto-meroacid ACP (1 cyclopropane ring)		C70H133N2O8PRS		-1	bigg:kmeroacidcyc1ACP;seed:cpd15965	0	Initializing
Initial			MNXM7221	cyclopropanated keto-meroacid ACP (2 cyclopropane rings)		C71H135N2O8PRS		-1	bigg:kmeroacidcyc2ACP;seed:cpd15966	0	Initializing
Initial			MNXM7222	cyclopropanated keto-meroacid AMP (2 cyclopropane rings)		C70H127N5O8P	1197.76	-1	bigg:kmeroacidcyc2AMP;seed:cpd15967	0	Initializing
Initial			MNXM7223	cyclopropanated methoxy-meroacid ACP (1 cyclopropane ring)		C68H129N2O8PRS		-1	bigg:mmeroacidcyc1ACP;seed:cpd15984	0	Initializing
Initial			MNXM7224	cyclopropanated methoxy-meroacid ACP (2 cyclopropane rings)		C69H131N2O8PRS		-1	bigg:mmeroacidcyc2ACP;seed:cpd15985	0	Initializing
Initial			MNXM7225	cyclopropanated methoxy-meroacid AMP (2 cyclopropane rings)		C68H123N5O8P	1169.707	-1	bigg:mmeroacidcyc2AMP;seed:cpd15986	0	Initializing
Initial			MNXM7226	cyclopropanated methyl hydroxy keto meroacid ACP (1 cyclopropane ring)		C71H137N2O9PRS		-1	bigg:mkmeroacidcyc1ACP;seed:cpd15980	0	Initializing
Initial			MNXM7227	cyclopropanated methyl hydroxy keto meroacid AMP (1 cyclopropane ring)		C70H129N5O9P	1215.775	-1	bigg:mkmeroacidcyc1AMP;seed:cpd15981	0	Initializing
Initial			MNXM7228	cyclopropanated methyl hydroxy methoxy meroacid ACP (1 cyclopropane ring)		C69H133N2O9PRS		-1	bigg:mmmeroacidcyc1ACP;seed:cpd15988	0	Initializing
Initial			MNXM7229	cyclopropanated methyl hydroxy methoxy meroacid AMP (1 cyclopropane ring)		C68H125N5O9P	1187.722	-1	bigg:mmmeroacidcyc1AMP;seed:cpd15989	0	Initializing
Initial			MNXM7282	di-methyl arachic acid		C22H43O2	339.576	-1	bigg:dmarach;seed:cpd15949	0	Initializing
Initial			MNXM73	phosphoenolpyruvate		C3H2O6P	165.018	-3	3dmet:B00019;beilstein:3951723;bigg:pep;biopath:Phosphoenolpyruvate;brenda:BG17779;cas:138-08-9;cas:73-89-2;chebi:18021;chebi:44897;chebi:58702;chemspider:2907208;chemspider:980;drugbank:DB01819;ec:2.5.1.101;ec:2.5.1.19;ec:2.5.1.54;ec:2.5.1.55;ec:2.5.1.56;ec:2.5.1.57;ec:2.5.1.7;ec:2.5.1.95;ec:2.5.1.97;ec:2.7.1.121;ec:2.7.1.40;ec:2.7.9.1;ec:2.7.9.2;ec:3.1.3.60;ec:4.1.1.31;ec:4.1.1.32;ec:4.1.1.38;e…	0	Initializing
Initial			MNXM730	N-acetyl-L-glutamate(2-)		C7H9NO5	187.15	-2	3dmet:B00147;bigg:acglu;biopath:N-Acetyl-L-glutamate;brenda:BG24046;brenda:BG24047;cas:1188-37-0;chebi:17533;chebi:21549;chebi:44337;chemspider:1266066;chemspider:180;drugbank:DB04075;ec:2.3.1.1;ec:2.3.1.35;ec:2.7.2.8;foodb:FDB022447;het:1GS5;hmdb:HMDB01138;kegg:C00624;metacyc:ACETYL-GLU;metlin:6031;nikkaji:J37.497K;nugowiki:1023;pdb-ccd:NLG;pdbechem:NLG;pubchem:1549099;pubchem:185;pubchem:3897;r…	0	Initializing
Initial			MNXM7310	dimethyl lignoceric acid		C26H51O2	395.682	-1	bigg:dmlgnc;seed:cpd15951	0	Initializing
Initial			MNXM7331	dTDP-4-dehydro-6-deoxy-D-galactose		C16H22N2O15P2	544.298	-2	3dmet:B05569;beilstein:7737591;bigg:dtdp4d6dg;biopath:dTDP-4-Dehydro-6-deoxy-D-glucose;brenda:BG36303;chebi:16620;chebi:57837;ec:2.6.1.59;kegg:C11926;metacyc:DTDP-4-DEHYDRO-6-DEOXY-D-GALACTOSE;nikkaji:J2.777.805D;pubchem:14087;seed:cpd08723	0	Initializing
Initial			MNXM7363	fucose rhamnose rhamnose phenol phthiocerol dimycocerosate (Mtb)		C117H218O18	1912.972	0	bigg:frrppdima;seed:cpd15954	0	Initializing
Initial			MNXM7366	galactofuranosyl(30)-rhamanosyl-N-acetylglucosamyl-undecaprenyl diphosphate (M tb)		C249H415NO167P2	6156.813	-2	bigg:galfragund;seed:cpd15955	0	Initializing
Initial			MNXM7414	hepta-methyl dotriacontanoic acid (7 methyl branches)		C39H77O2	578.027	-1	bigg:hpmdtria;seed:cpd15960	0	Initializing
Initial			MNXM7419	hexa arabinofuranoside		C30H50O25	810.703	0	bigg:harab-D;seed:cpd15956	0	Initializing
Initial			MNXM7420	hexa-methyl octacosanoate		C34H67O2	507.895	-1	bigg:hmocta;seed:cpd15957	0	Initializing
Initial			MNXM7421	hexa-methyl triacontanoic acid (C30:0, plus 6 methyl branches)		C36H71O2	535.948	-1	bigg:hmtria;seed:cpd15958	0	Initializing
Initial			MNXM7466	keto mycolate (2 cyclopropanated rings)		C86H167O3	1249.244	-1	bigg:kmycolate;seed:cpd15968	0	Initializing
Initial			MNXM75	acetaldehyde		C2H4O	44.053	0	3dmet:B01155;beilstein:505984;bigg:acald;biopath:Acetaldehyde;brenda:BG15435;brenda:BG89392;cas:75-07-0;chebi:15343;chemspider:172;ec:1.1.5.5;ec:1.1.99.36;ec:1.13.12.16;ec:1.2.1.10;ec:2.2.1.4;ec:2.2.1.8;ec:2.3.1.190;ec:3.11.1.1;ec:4.1.2.30;ec:4.1.2.33;ec:4.1.2.36;ec:4.1.2.4;ec:4.1.2.42;ec:4.1.2.48;ec:4.1.2.49;ec:4.1.2.5;ec:4.1.2.50;ec:4.1.3.39;ec:4.2.1.112;ec:4.2.3.2;ec:4.3.1.7;ec:4.3.99.4;foodb:…	0	Initializing
Initial			MNXM750	octanoate		C8H15O2	143.204	-1	3dmet:B02018;beilstein:1747180;beilstein:3588079;bigg:octa;brenda:BG26171;cas:124-07-2;cas:74-81-7;chebi:25646;chebi:28837;chemspider:106634;chemspider:370;drugbank:DB04519;foodb:FDB003336;gmelin:142966;gmelin:329219;het:OCA;hmdb:HMDB00482;kegg:C06423;knapsack:C00001231;ligandbox:D05220;lipid:LMFA01010008;lipidbank:DFA0008;lipidmaps:LMFA01010008;metacyc:CPD-195;metlin:5469;nci:5024;nikkaji:J2.013…	0	Initializing
Initial			MNXM75116	phosphatidylserine (dioctadecanoyl, n-C18:0)		C42H81NO10P	791.067	-1	bigg:ps180;chebi:72064;chemspider:7826046;foodb:FDB028996;hmdb:HMDB12378;lipidmaps:LMGP03010036;metacyc:CPD-12816;nugowiki:11103;pubchem:14714373;pubchem:49859635;pubchem:9547096;seed:cpd15557	0	Initializing
Initial			MNXM7514	mannose capped hexa arabinofuranoside		C48H80O40	1297.125	0	bigg:mharab-D;seed:cpd15978	0	Initializing
Initial			MNXM7517	menaquinol-6		C41H58O2	582.898	0	bigg:mql6;chemspider:4945264;metacyc:CPD-12124;pubchem:6441040;seed:cpd15994	0	Initializing
Initial			MNXM7521	methoxy mycolate (1 cyclopropanated ring)		C84H165O4	1239.206	-1	bigg:mmmycolate;seed:cpd15990	0	Initializing
Initial			MNXM7522	methoxy mycolate (2 cyclopropanated rings)		C84H163O3	1221.191	-1	bigg:mmycolate;seed:cpd15991	0	Initializing
Initial			MNXM7524	methyl arachidic acid		C21H41O2	325.549	-1	bigg:marach;seed:cpd15970	0	Initializing
Initial			MNXM7525	methyl behenic acid		C23H45O2	353.602	-1	bigg:mbhn;seed:cpd15971	0	Initializing
Initial			MNXM75251	phthiocerol		C31H64O3	484.838	0	bigg:phthiocerol;chebi:59240;seed:cpd16019	0	Initializing
Initial			MNXM7526	methyl hydroxy keto meroacid ACP (1 cyclopropane ring)		C70H135N2O9PRS		-1	bigg:mkmeroacidACP;seed:cpd15979	0	Initializing
Initial			MNXM7527	methyl hydroxy methoxy meroacid ACP		C68H131N2O9PRS		-1	bigg:mmmeroacidACP;seed:cpd15987	0	Initializing
Initial			MNXM759	4-(phosphonooxy)-L-threonine		C4H8NO7P	213.083	-2	3dmet:B01960;bigg:phthr;brenda:BG36516;chebi:18336;chebi:58452;chemspider:389731;ec:1.1.1.262;ec:2.6.1.52;foodb:FDB024088;het:4TP;hmdb:HMDB06802;kegg:C06055;metacyc:4-PHOSPHONOOXY-THREONINE;metacyc:CPD0-1427;nikkaji:J695.803F;nugowiki:5927;pdb-ccd:4TP;pubchem:25245557;pubchem:440901;pubchem:45480653;pubchem:8325;seed:cpd03607;upa:UPC06055	0	Initializing
Initial			MNXM76	L-tyrosine zwitterion		C9H11NO3	181.189	0	3dmet:B01154;beilstein:392441;beilstein:4784244;beilstein:5339596;bigg:tyr-L;biopath:L-Tyrosine;brenda:BG27212;cas:60-18-4;chebi:17895;chebi:32760;chebi:32761;chebi:32762;chebi:58315;chemspider:5833;drugbank:DB00135;ec:1.14.13.41;ec:1.14.16.1;ec:1.14.16.2;ec:1.14.18.1;ec:1.22.1.1;ec:1.3.1.43;ec:1.3.1.78;ec:1.3.1.79;ec:1.3.99.n2;ec:2.6.1.5;ec:4.1.1.25;ec:4.1.99.19;ec:4.1.99.2;ec:4.3.1.23;ec:4.3.1.…	0	Initializing
Initial			MNXM762	isothiocyanic acid		CHNS	59.09	0	3dmet:B00344;beilstein:1900391;beilstein:1901207;bigg:tcynt;biopath:Hydrogen_thiocyanate;brenda:BG28599;cas:302-04-5;cas:3129-90-6;cas:463-56-9;chebi:18022;chebi:24928;chebi:29200;chemspider:8961;ec:2.1.1.n4;ec:2.8.1.1;ec:2.8.1.2;ec:3.5.5.8;foodb:FDB013883;gmelin:1089;gmelin:130289;gmelin:25178;het:SCN;hmdb:HMDB01453;kegg:C01755;metacyc:HSCN;nikkaji:J402B;nugowiki:1315;pdb-ccd:SCN;pdbechem:SCN;pu…	0	Initializing
Initial			MNXM7626	penta-methyl octacosanoate		C33H65O2	493.868	-1	bigg:pmocta;seed:cpd16021	0	Initializing
Initial			MNXM7631	peptidoglycan subunit (for Mycobacterium tuberculosis)		C39H63N8O19	947.96	-1	bigg:peptido_TB1;bigg:peptido_TB2;seed:cpd16008	0	Initializing
Initial			MNXM7638	phenol palmitic acid		C23H37O3	361.538	-1	bigg:phdca;seed:cpd16013	0	Initializing
Initial			MNXM7640	phenolic phthiocerol precursor		C35H59O6	575.839	-1	bigg:prepphth;seed:cpd16028	0	Initializing
Initial			MNXM7641	phenolic phthiocerol precursor bound ACP		C46H79N2O12PRS		-1	bigg:prepphthACP;seed:cpd16029	0	Initializing
Initial			MNXM7642	phenolic phthiodiolone		C34H60O4	532.838	0	bigg:pphthdl;seed:cpd16023	0	Initializing
Initial			MNXM7643	phenolphtiocerol		C35H64O4	548.88	0	bigg:pphthiocerol;seed:cpd16024	0	Initializing
Initial			MNXM7647	phosphatidyl 1D myo inositol (C16:0, C19:0)		C44H84O13P	852.104	-1	bigg:ptd1ino160190;seed:cpd16030	0	Initializing
Initial			MNXM7649	Phosphatidylglycerol (hexadecanoyl, methylstearoyl)		C41H80O10P	764.042	-1	bigg:pg160190;seed:cpd16009	0	Initializing
Initial			MNXM7655	phosphatidylinositol mannoside penta-mannose (tuberculosis)		C74H134O38P	1662.807	-1	bigg:PIM5;seed:cpd15924	0	Initializing
Initial			MNXM7656	phosphatidylinositol mannoside tetra-mannose (tuberculosis)		C68H124O33P	1500.666	-1	bigg:PIM4;seed:cpd15923	0	Initializing
Initial			MNXM7657	phosphatidylinositol mannoside tri-mannose (tuberculosis)		C62H114O28P	1338.526	-1	bigg:PIM3;seed:cpd15922	0	Initializing
Initial			MNXM76599	PIM6		C81H146O43P	1838.974	-1	bigg:PIM6;chebi:59636;seed:cpd15925	0	Initializing
Initial			MNXM7674	phthiocerol dimycocerosate A (Mtb)		C96H190O5	1424.533	0	bigg:pdima;seed:cpd16007	0	Initializing
Initial			MNXM7676	phthiodolone		C31H62O3	482.822	0	bigg:phthdl;seed:cpd16018	0	Initializing
Initial			MNXM77	glycerone phosphate		C3H5O6P	168.042	-2	3dmet:B00029;beilstein:1708891;beilstein:4428349;bigg:dhap;biopath:2-Glycerone_phosphate;brenda:BG89172;cas:57-04-5;chebi:16108;chebi:57642;chemspider:3833110;chemspider:648;drugbank:DB04326;ec:1.1.1.261;ec:1.1.1.8;ec:1.1.1.94;ec:1.1.3.21;ec:1.1.5.3;ec:1.1.99.5;ec:2.3.1.42;ec:2.5.1.72;ec:2.7.1.121;ec:2.7.1.29;ec:4.1.2.13;ec:4.1.2.17;ec:4.1.2.19;ec:4.1.2.2;ec:4.1.2.29;ec:4.1.2.40;ec:4.2.3.3;ec:5.3…	0	Initializing
Initial			MNXM7741	rhamnose phenol phthiocerol dimycocerosate (Mtb)		C105H198O10	1620.69	0	bigg:rppdima;seed:cpd16032	0	Initializing
Initial			MNXM7742	rhamnose rhamnose phenol phthiocerol dimycocerosate (Mtb)		C111H208O14	1766.831	0	bigg:rrppdima;seed:cpd16033	0	Initializing
Initial			MNXM7770	sirohydrochlorin 2		C42H38N4O16	854.768	-8	bigg:scl2;seed:cpd16034	0	Initializing
Initial			MNXM7795	tetra-arabinofuranoside		C20H34O17	546.474	0	bigg:tarab-D;seed:cpd16039	0	Initializing
Initial			MNXM78	L-lysinium(1+)		C6H15N2O2	147.196	1	3dmet:B00013;beilstein:1722531;beilstein:4383108;bigg:lys-L;biopath:L-Lysine;brenda:BG22685;cas:56-87-1;chebi:18019;chebi:32550;chebi:32551;chebi:32552;chemspider:5747;drugbank:DB00123;ec:1.13.12.2;ec:1.14.13.59;ec:1.4.1.15;ec:1.4.1.18;ec:1.4.3.14;ec:1.4.3.20;ec:1.5.1.16;ec:1.5.1.7;ec:1.5.1.8;ec:1.5.3.4;ec:2.1.3.8;ec:2.3.1.32;ec:2.6.1.36;ec:2.6.1.71;ec:3.5.1.17;ec:3.5.2.11;ec:3.6.3.21;ec:4.1.1.18…	0	Initializing
Initial			MNXM7826	trehalose dimycolate (alpha mycolate + methoxymycolate)		C176H336O15	2692.542	0	bigg:tdm4	0	Initializing
Initial			MNXM7827	trehalose dimycolate (alpha mycolate + methoxymycolate)		C174H334O16	2682.504	0	bigg:tdm2	0	Initializing
Initial			MNXM7836	tri-methyl hexacosanoate		C29H57O2	437.762	-1	bigg:tmhexc;seed:cpd16050	0	Initializing
Initial			MNXM78362	protoheme IX		C34H32FeN4O4	616.487	0	beilstein:953574;biopath:Protoheme(HEME);cas:14875-96-8;chebi:17627;chebi:26355;chebi:30413;chemspider:24604415;come:MOL000013;come:MOL000025;drugbank:DB03014;ec:1.1.2.3;ec:1.13.11.49;ec:4.99.1.5;foodb:FDB016272;gmelin:95291;hmdb:HMDB03178;kegg:C00032;metacyc:PROTOHEME;metlin:3680;nugowiki:2761;pdb:3KS0;pdbechem:HEM;pubchem:3334;pubchem:44229124;reactome:71185;reactome:917877;reactome:REACT_25643…	0	Initializing
Initial			MNXM785	UDP-N-acetyl-alpha-D-muramate		C20H28N3O19P2	676.393	-3	3dmet:B04759;bigg:uamr;biopath:UDP-N-Acetylmuramate;brenda:BG10536;chebi:17882;chebi:58309;chebi:70757;chebi:70765;chemspider:1136;ec:1.1.1.158;ec:1.3.1.98;ec:6.3.2.8;foodb:FDB028404;hmdb:HMDB11720;kegg:C01050;knapsack:C00019555;metacyc:CPD0-1338;metacyc:UDP-N-ACETYLMURAMATE;nikkaji:J710.466I;nugowiki:10445;pdb-ccd:EPZ;pdbechem:EPZ;pubchem:1169;pubchem:24772978;pubchem:25245789;pubchem:4292;reaxy…	0	Initializing
Initial			MNXM7864	UDP-N-acetylmuramoyl-L-alanyl-D-gamma-glutamyl-L-lysine(3-)		C34H52N7O24P2	1004.757	-3	3dmet:B05129;bigg:uGgl;brenda:BG16780;chebi:16329;chebi:57736;ec:6.3.2.10;kegg:C05892;metacyc:CPD-209;nikkaji:J2.760.227D;pubchem:46173306;pubchem:8180;seed:cpd03490	0	Initializing
Initial			MNXM7865	UDP-N-acetyl-alpha-D-muramoyl-L-alanyl-gamma-D-glutamyl-L-lysyl-D-alanyl-D-alanine		C40H62N9O26P2	1146.913	-3	3dmet:B04954;bigg:uGgla;brenda:BG18328;chebi:17277;chebi:58086;chebi:70758;chebi:70768;ec:2.3.2.10;kegg:C04702;nikkaji:J2.755.974C;pubchem:7277;reaxys:7913082;seed:cpd02862	0	Initializing
Initial			MNXM7867	UDP-N-glycolylmuramate		C20H28N3O20P2	692.392	-3	bigg:ugmr;seed:cpd16059	0	Initializing
Initial			MNXM7868	UDP-N-glycolylmuramoyl-L-alanyl-D-gamma-glutamyl-meso-2,6-diaminopimelate		C35H51N7O27P2	1063.758	-4	bigg:uggmd;seed:cpd16055	0	Initializing
Initial			MNXM7869	UDP-N-glycolylmuramoyl-L-alanyl-D-glutamate		C28H39N5O24P2	891.576	-4	bigg:ugmag;seed:cpd16058	0	Initializing
Initial			MNXM7870	UDP-N-glycolylmuramoyl-L-alanyl-D-glutamyl-meso-2,6-diaminopimeloyl-D-alanyl-D-alanine		C41H61N9O29P2	1205.913	-4	bigg:uggmda;seed:cpd16056	0	Initializing
Initial			MNXM7873	Undecaprenyl-diphospho-N-glycolylmuramoyl-L-alanyl-D-glutamyl-meso-2,6-diaminopimeloyl-D-alanyl-D-alanine		C87H139N7O24P2	1729.015	-4	bigg:ugggmda;seed:cpd16054	0	Initializing
Initial			MNXM79	(6S)-5,6,7,8-tetrahydrofolate		C19H21N7O6	443.413	-2	3dmet:B04633;beilstein:101189;beilstein:101190;beilstein:10223255;bigg:thf;biopath:Tetrahydrofolate;brenda:BG9334;brenda:BG9336;brenda:BG9337;cas:135-16-0;cas:29347-89-5;chebi:15635;chebi:20506;chebi:26907;chebi:57453;chebi:67016;chebi:68437;chemspider:82572;drugbank:DB00116;drugbank:DB02031;ec:1.5.1.3;ec:1.5.1.6;ec:2.1.1.13;ec:2.1.1.148;ec:2.1.1.19;ec:2.1.2.1;ec:2.1.2.10;ec:2.1.2.11;ec:2.1.2.13;…	0	Initializing
Initial			MNXM790	4-amino-2-methyl-5-phosphonatomethylpyrimidine(2-)		C6H8N3O4P	217.119	-2	3dmet:B00732;bigg:4ampm;brenda:BG21646;chebi:18032;chebi:58354;ec:2.7.1.49;ec:2.7.4.7;ec:4.1.99.17;kegg:C04556;knapsack:C00007607;metacyc:AMINO-HYDROXYMETHYL-METHYL-PYR-P;nikkaji:J1.028.201B;pdb-ccd:MP5;pubchem:25244846;pubchem:7161;seed:cpd02775;upa:UPC04556	0	Initializing
Initial			MNXM791	5-amino-6-(D-ribitylamino)uracil		C9H16N4O6	276.247	0	3dmet:B04958;beilstein:33063;bigg:4r5au;brenda:BG27771;cas:17014-74-3;chebi:15934;chemspider:216;ec:2.5.1.77;ec:2.5.1.78;ec:2.5.1.9;foodb:FDB027889;hmdb:HMDB11106;kegg:C04732;metacyc:AMINO-RIBOSYLAMINO-1H-3H-PYR-DIONE;nikkaji:J642.641G;nugowiki:9836;pubchem:14056325;pubchem:221;pubchem:7303;seed:cpd02882;upa:UPC04732	0	Initializing
Initial			MNXM7936	(E,E,E,E,E,E,E,Z,Z) Decaprenyl diphosphate		C50H81O7P2	856.121	-3	bigg:decdp_tb	0	Initializing
Initial			MNXM799	isochorismate(2-)		C10H8O6	224.167	-2	3dmet:B01348;beilstein:2943868;beilstein:8334070;bigg:ichor;biopath:Isochorismate;brenda:BG447;cas:22642-82-6;chebi:17582;chebi:29780;chemspider:4574080;drugbank:DB02793;ec:2.2.1.9;ec:3.3.2.1;ec:4.2.99.21;ec:5.4.4.2;kegg:C00885;knapsack:C00000734;metacyc:ISOCHORISMATE;nikkaji:J389.211E;pdb-ccd:ISC;pubchem:4141;pubchem:5460580;seed:cpd00658;upa:UPC00885	0	Initializing
Initial			MNXM8	NAD(+)		C21H26N7O14P2	662.417	-1	3dmet:B01126;beilstein:3584133;beilstein:3868403;beilstein:4120619;bigg:nad;biopath:NAD;bnice:C2;brenda:BG11259;cas:53-84-9;chebi:13389;chebi:15846;chebi:44215;chebi:57540;chemspider:10239196;chemspider:5682;come:MOL000026;drugbank:DB01907;ec:1.1.1.1;ec:1.1.1.103;ec:1.1.1.104;ec:1.1.1.106;ec:1.1.1.107;ec:1.1.1.108;ec:1.1.1.11;ec:1.1.1.110;ec:1.1.1.111;ec:1.1.1.112;ec:1.1.1.114;ec:1.1.1.116;ec:1.1…	0	Initializing
Initial			MNXM80	UMP(2-)		C9H11N2O9P	322.165	-2	3dmet:B01161;beilstein:3570858;beilstein:47486;bigg:ump;biopath:Uridine-5-prime-phosphate;brenda:BG27452;cas:58-97-9;chebi:16695;chebi:57865;chemspider:1399139;chemspider:5808;drugbank:DB03685;ec:2.4.2.9;ec:2.7.1.48;ec:2.7.4.14;ec:2.7.4.22;ec:2.7.8.13;ec:2.7.8.15;ec:2.7.8.18;ec:2.7.8.31;ec:2.7.8.32;ec:2.7.8.33;ec:2.7.8.35;ec:2.7.8.36;ec:2.7.8.6;ec:3.6.1.54;ec:3.6.1.n5;ec:4.1.1.23;foodb:FDB007508;…	0	Initializing
Initial			MNXM804	reduced adrenal ferredoxin		UKH2	279.143	0	bigg:adfdRD;brenda:BG94252;chebi:16906;kegg:C00662;metacyc:Reduced-adrenal-ferredoxins;pubchem:3931;seed:cpd11723	0	Initializing
Initial			MNXM807	(S)-2,3-dihydrodipicolinate		C7H5NO4	167.119	-2	3dmet:B01652;bigg:23dhdp;biopath:2,3-Dihydrodipicolinate;brenda:BG25158;brenda:BG25159;cas:16052-12-3;chebi:11421;chebi:14148;chebi:18042;chebi:23741;chebi:30620;chebi:48052;chemspider:16;chemspider:4573840;ec:1.3.1.26;ec:4.2.1.52;foodb:FDB028889;hmdb:HMDB12247;kegg:C03340;knapsack:C00007500;metacyc:2-3-DIHYDRODIPICOLINATE;nikkaji:J1.558.475K;nugowiki:10972;pubchem:17;pubchem:5460228;pubchem:6183…	0	Initializing
Initial			MNXM80754	rhamanosyl-N-acetylglucosamyl-undecaprenyl diphosphate		C69H113NO16P2	1274.58	-2	bigg:ragund;metacyc:CPD0-2289;pubchem:46173416;seed:cpd15562	0	Initializing
Initial			MNXM811	all-trans-octaprenyl diphosphate		C40H65O7P2	719.887	-3	3dmet:B01721;bigg:octdp;brenda:BG18256;chebi:16275;chebi:53045;chebi:57711;chemspider:4444251;ec:2.5.1.11;ec:2.5.1.74;ec:2.5.1.90;foodb:FDB022423;het:OTP;hmdb:HMDB01094;kegg:C04146;lipid:LMPR01070226;lipidbank:IIP0016;lipidmaps:LMPR01070226;metacyc:OCTAPRENYL-DIPHOSPHATE;metlin:6000;nikkaji:J2.167.537G;nugowiki:984;pdb-ccd:OTP;pdbechem:OTP;pubchem:24702032;pubchem:25245331;pubchem:5280651;pubchem…	0	Initializing
Initial			MNXM81220	S(8)-aminomethyldihydrolipoamide		C9H21N2OS2	237.406	1	bigg:alpam;chebi:50622;chemspider:21238679;foodb:FDB023853;hmdb:HMDB06239;nugowiki:5364;pubchem:24906333;seed:cpd15217	0	Initializing
Initial			MNXM81221	S(8)-aminomethyldihydrolipoylprotein		C9H19N2OS2R			bigg:alpro;brenda:BG28023;chebi:16882;kegg:C01242;pubchem:4463;seed:cpd11830	0	Initializing
Initial			MNXM81337	S-succinyl-dihydrolipoamide		C12H20NO4S2	306.422	-1	bigg:sdhlam;brenda:BG3888;cas:None;chebi:17432;chemspider:388536;foodb:FDB022467;hmdb:HMDB01177;kegg:C01169;metacyc:CPD0-341;metlin:6058;nikkaji:J2.731.766I;nugowiki:1055;pubchem:25244841;pubchem:439425;pubchem:4396;seed:cpd00860	0	Initializing
Initial			MNXM816	L-tartrate		C4H4O6	148.071	-2	3dmet:B04747;beilstein:1725147;beilstein:1725148;beilstein:3906378;beilstein:4231301;beilstein:6270431;bigg:tartr-L;brenda:BG19476;cas:133-37-9;cas:526-83-0;cas:87-69-4;chebi:15671;chebi:26849;chebi:30924;chebi:35398;chemspider:106644;chemspider:392277;ec:1.1.1.93;ec:4.1.1.73;ec:4.2.1.32;ec:5.1.2.5;foodb:FDB001113;gmelin:305937;gmelin:82690;gmelin:82691;het:TLA;hmdb:HMDB00956;kegg:C00898;knapsack…	0	Initializing
Initial			MNXM817	N(2)-acetyl-L-ornithine zwitterion		C7H14N2O3	174.198	0	3dmet:B00114;beilstein:1725555;bigg:acorn;biopath:N-2-Acetyl-L-ornithine;brenda:BG24348;cas:6205-08-9;cas:None;chebi:16543;chebi:57805;chemspider:388369;ec:2.1.3.9;ec:2.3.1.35;ec:2.6.1.11;ec:3.5.1.16;foodb:FDB023152;het:AOR;hmdb:HMDB03357;kegg:C00437;metacyc:N-ALPHA-ACETYLORNITHINE;nikkaji:J37.495D;nugowiki:2938;pdb-ccd:AOR;pubchem:3726;pubchem:439232;pubchem:6992102;seed:cpd00342;upa:UPC00437	0	Initializing
Initial			MNXM82	GDP-alpha-D-mannose		C16H23N5O16P2	603.325	-2	3dmet:B01158;beilstein:6630718;bigg:gdpmann;brenda:BG36265;brenda:BG7334;cas:18441-12-8;cas:3123-67-9;chebi:15820;chebi:21168;chebi:57527;chemspider:17372;ec:1.1.1.132;ec:2.4.1.131;ec:2.4.1.132;ec:2.4.1.217;ec:2.4.1.246;ec:2.4.1.251;ec:2.4.1.252;ec:2.4.1.257;ec:2.4.1.269;ec:2.4.1.270;ec:2.4.1.54;ec:2.4.1.83;ec:2.7.7.13;ec:2.7.7.22;ec:4.2.1.47;ec:5.1.3.18;foodb:FDB012326;het:GDD;hmdb:HMDB01163;keg…	0	Initializing
Initial			MNXM820	O-succinyl-L-homoserinate(1-)		C8H12NO6	218.184	-1	3dmet:B01386;bigg:suchms;biopath:O-Succinyl-L-homoserine;brenda:BG25856;cas:1492-23-5;chebi:16160;chebi:57661;ec:2.3.1.46;ec:2.5.1.48;kegg:C01118;knapsack:C00019621;metacyc:O-SUCCINYL-L-HOMOSERINE;nikkaji:J1.770.210F;pubchem:25244127;pubchem:4349;seed:cpd00822;upa:UPC01118	0	Initializing
Initial			MNXM821	propanal		C3H6O	58.079	0	3dmet:B01258;bigg:ppal;brenda:BG89190;cas:123-38-6;chebi:17153;chemspider:512;ec:4.1.2.35;ec:4.2.1.28;foodb:FDB012083;het:CBG;hmdb:HMDB03366;kegg:C00479;metacyc:CPD-665;metlin:6906;nikkaji:J2.497J;nugowiki:2947;pdb-ccd:CBG;pdbechem:CBG;pubchem:3762;pubchem:527;reaxys:506010;seed:cpd00371;um-bbd:c0207;wikipedia:Propanal	0	Initializing
Initial			MNXM82173	siroheme		C42H36FeN4O16	908.597	-8	3dmet:B01324;bigg:sheme;biopath:Siroheme;brenda:BG18384;cas:52553-42-1;chebi:28599;chebi:60052;come:MOL000015;drugbank:DB02832;ec:1.7.1.4;ec:1.7.7.1;ec:1.8.99.3;kegg:C00748;knapsack:C00007626;metacyc:SIROHEME;pdbechem:SRM;pubchem:4010;pubchem:46878598;seed:cpd00557;upa:UPC00748;wikipedia:Siroheme	0	Initializing
Initial			MNXM829	5-oxo-4,5-dihydro-2-furylacetate		C6H5O4	141.102	-1	3dmet:B00608;beilstein:6197268;bigg:5odhf2a;biopath:2-Oxo-2,3-dihydrofuran-5-acetate;brenda:BG76995;cas:111844-33-8;chebi:18267;chebi:58425;chemspider:19951100;ec:3.1.1.24;ec:4.1.1.44;ec:5.3.3.4;kegg:C03586;knapsack:C00007489;metacyc:3-OXOADIPATE-ENOL-LACTONE;nikkaji:J937.928B;pubchem:23615198;pubchem:6377;seed:cpd02255;upa:UPC03586	0	Initializing
Initial			MNXM83	isopentenyl diphosphate		C5H9O7P2	243.068	-3	3dmet:B00035;beilstein:1713792;beilstein:1824090;bigg:ipdp;biopath:delta(3)-Isopentenyl-pyrophosphate;brenda:BG89187;cas:358-71-4;chebi:128769;chebi:16584;chemspider:1158;chemspider:13115335;drugbank:DB04714;ec:1.17.1.2;ec:2.5.1.1;ec:2.5.1.10;ec:2.5.1.11;ec:2.5.1.28;ec:2.5.1.29;ec:2.5.1.30;ec:2.5.1.31;ec:2.5.1.33;ec:2.5.1.68;ec:2.5.1.81;ec:2.5.1.82;ec:2.5.1.83;ec:2.5.1.84;ec:2.5.1.85;ec:2.5.1.86;…	0	Initializing
Initial			MNXM83045	sulfolipid-1(1-)		C148H285O20S	2416.9	-1	bigg:sl1;cas:53580-08-8;chebi:26828;chebi:60094;seed:cpd16035	0	Initializing
Initial			MNXM8372	carboxymycobactin T (R=8 carbon, final carbon is carboxyl group)		C33H46N5O12	704.745	-1	bigg:cmcbtt;seed:cpd15940	0	Initializing
Initial			MNXM83730	Tetanus antitoxin		C149H288O15	2319.872	0	bigg:tat;cas:93384-51-1;kegg:D06088;pubchem:47207746;seed:cpd16040	0	Initializing
Initial			MNXM856	adenosylcobinamide phosphate(1-)		C58H83CoN16O14P	1318.285	-1	bigg:adocbip;brenda:BG34319;chebi:2481;chebi:58502;ec:2.7.1.156;ec:2.7.7.62;ec:6.3.1.10;foodb:FDB028837;hmdb:HMDB12184;kegg:C06509;metacyc:ADENOSYLCOBINAMIDE-P;nugowiki:10909;pubchem:25245159;pubchem:8740;seed:cpd03919;upa:UPC06509	0	Initializing
Initial			MNXM86	propionyl-CoA(4-)		C24H36N7O17P3S	819.566	-4	3dmet:B04632;bigg:ppcoa;biopath:Propanoyl-CoA;brenda:BG36287;cas:317-66-8;chebi:15539;chebi:26296;chebi:57392;chemspider:388310;drugbank:DB02912;ec:1.2.1.27;ec:1.3.1.84;ec:1.3.1.95;ec:2.1.3.1;ec:2.3.1.154;ec:2.3.1.176;ec:2.3.1.222;ec:2.3.1.94;ec:2.3.1.n10;ec:2.3.3.11;ec:2.3.3.5;ec:2.8.3.1;ec:4.1.1.41;ec:6.2.1.17;ec:6.4.1.3;foodb:FDB022529;hmdb:HMDB01275;kegg:C00100;metacyc:PROPIONYL-COA;metlin:61…	0	Initializing
Initial			MNXM863	sirohydrochlorin(8-)		C42H38N4O16	854.768	-8	3dmet:B01893;bigg:scl;brenda:BG18386;cas:65207-12-7;chebi:18023;chebi:58351;ec:1.3.1.76;ec:4.99.1.3;kegg:C05778;knapsack:C00007315;metacyc:SIROHYDROCHLORIN;nikkaji:J18.481K;pubchem:25245154;pubchem:8073;seed:cpd03426;upa:UPC05778	0	Initializing
Initial			MNXM866	(1S,2R)-1-C-(indol-3-yl)glycerol 3-phosphate(2-)		C11H12NO6P	285.19	-2	3dmet:B04900;beilstein:289763;bigg:3ig3p;biopath:(3-Indolyl)-glycerol-phosphate;brenda:BG2453;brenda:BG2454;cas:4220-97-7;chebi:18299;chebi:51793;chebi:58866;chebi:60820;ec:4.1.1.48;ec:4.1.2.8;ec:4.2.1.20;kegg:C03506;knapsack:C00007226;metacyc:INDOLE-3-GLYCEROL-P;nikkaji:J39.032A;pdb-ccd:IGP;pubchem:46878464;pubchem:6317;seed:cpd02210;upa:UPC03506	0	Initializing
Initial			MNXM87	UDP-alpha-D-glucuronate(3-)		C15H19N2O18P2	577.261	-3	3dmet:B01177;beilstein:78881;bigg:udpglcur;biopath:UDP-D-Glucuronate;brenda:BG36564;cas:2616-64-0;chebi:17200;chebi:58052;chemspider:16522;ec:1.1.1.22;ec:1.1.1.305;ec:1.1.1.n1;ec:2.4.1.189;ec:2.4.1.190;ec:2.4.1.191;ec:2.4.1.253;ec:2.4.1.254;ec:2.4.1.262;ec:2.4.1.264;ec:2.7.7.44;ec:4.1.1.35;ec:5.1.3.12;ec:5.1.3.6;foodb:FDB022325;het:UGA;hmdb:HMDB00935;kegg:C00167;knapsack:C00007238;metacyc:UDP-GLU…	0	Initializing
Initial			MNXM874	4-amino-5-hydroxymethyl-2-methylpyrimidine		C6H9N3O	139.155	0	3dmet:B00273;bigg:4ahmmp;brenda:BG23725;cas:73-67-6;chebi:16892;chemspider:756;drugbank:DB02022;ec:2.7.1.49;ec:3.5.99.2;kegg:C01279;knapsack:C00007494;metacyc:HMP;nikkaji:J544.797F;pdb-ccd:HMH;pubchem:4498;pubchem:777;seed:cpd00939;upa:UPC01279	0	Initializing
Initial			MNXM877	adenosylcobyrate		C55H76CoN15O11	1182.219	0	bigg:adcobhex;brenda:BG18693;chebi:2483;chebi:58504;ec:3.5.1.90;ec:6.3.1.10;ec:6.3.5.10;kegg:C06507;metacyc:CPD-691;pubchem:44229119;pubchem:8738;seed:cpd03917	0	Initializing
Initial			MNXM88	palmitoyl-CoA		C37H62N7O17P3S	1001.911	-4	3dmet:B04641;beilstein:78534;bigg:pmtcoa;biopath:Palmitoyl-CoA;brenda:BG17277;cas:1763-10-6;chebi:15525;chebi:24544;chebi:57379;chemspider:14902;ec:1.2.1.42;ec:1.2.1.n2;ec:2.3.1.139;ec:2.3.1.21;ec:2.3.1.50;ec:3.1.2.2;foodb:FDB022562;hmdb:HMDB01338;hmdb:HMDB59623;kegg:C00154;knapsack:C00007462;lipidmaps:LMFA07050002;metacyc:PALMITYL-COA;metlin:6172;nikkaji:J207.891K;nugowiki:1200;nugowiki:58020;pu…	0	Initializing
Initial			MNXM883	enterobactin		C30H26N3O15	668.539	-1	beilstein:1420020;bigg:enter;brenda:BG15614;cas:28384-96-5;chebi:28855;chebi:38150;chemspider:31543;chemspider:672;ec:6.3.2.14;foodb:FDB009167;gmelin:2491631;gmelin:781435;het:EB4;hmdb:HMDB32199;kegg:C05821;knapsack:C00000735;metacyc:ENTEROBACTIN;nikkaji:J17.543I;nugowiki:30857;pdb-ccd:EB4;pubchem:34231;pubchem:692;pubchem:8116;seed:cpd03453;upa:UPC05821	0	Initializing
Initial			MNXM88515	undecaprenyldiphospho-N-acetylmuramoyl-L-alanyl-D-glutamyl-L-lysyl-D-alanyl-D-alanine		C86H140N7O21P2	1670.014	-3	bigg:uaAgla;chebi:28274;seed:cpd03486	0	Initializing
Initial			MNXM89	sulfur		S	32.065	0	3dmet:B04617;bigg:s;cas:13965-97-4;cas:13981-57-2;cas:14257-58-0;cas:14682-80-5;cas:15117-53-0;cas:15753-06-7;cas:15759-21-4;cas:7704-34-9;chebi:26833;chebi:29918;chebi:37979;chebi:37980;chebi:37981;chebi:37982;chebi:37983;chebi:37984;chebi:37985;chemspider:4515054;ec:1.12.98.4;ec:1.13.11.18;ec:1.13.11.55;foodb:FDB003717;hmdb:HMDB31433;kegg:C00087;nikkaji:J3.750H;nugowiki:30091;pubchem:3387;pubch…	0	Initializing
Initial			MNXM891	(2R,3S)-3-isopropylmalate(2-)		C7H10O5	174.151	-2	3dmet:B01741;bigg:3c2hmp;biopath:3-Isopropylmalate;brenda:BG24170;brenda:BG24174;brenda:BG37031;cas:921-28-8;chebi:15592;chebi:35114;chebi:35121;chebi:43468;chemspider:4575349;chemspider:5256741;drugbank:DB04279;ec:1.1.1.85;ec:4.2.1.33;foodb:FDB028813;het:IPM;hmdb:HMDB12156;kegg:C04411;knapsack:C00019691;metacyc:2-D-THREO-HYDROXY-3-CARBOXY-ISOCAPROATE;nikkaji:J1.641.400J;nugowiki:10881;pdb-ccd:IP…	0	Initializing
Initial			MNXM8955	O-Succinylbenzoyl-CoA		C32H39N7O20P3S	966.673	-5	bigg:sbzcoa;brenda:BG16306	0	Initializing
Initial			MNXM89557	L-glutamate		C5H8NO4	146.121	-1	Dicarboxylic Aminoaciduria. Glutamate-aspartate Transport Defect: 222730;3dmet:B00007;beilstein:1723801;bigg:glu-L;biopath:L-Glutamate;bnice:C13;brenda:BG21361;cas:11070-68-1;cas:56-86-0;chebi:16015;chebi:29985;chebi:29988;chemspider:30572;chemspider:4573882;drugbank:DB00142;ec:1.4.1.13;ec:1.4.1.14;ec:1.4.1.2;ec:1.4.1.3;ec:1.4.1.4;ec:1.4.3.11;ec:1.4.7.1;ec:1.5.1.10;ec:1.5.1.12;ec:1.5.1.9;ec:1.5.3…	0	Initializing
Initial			MNXM89576	tRNA(Ala)		C10H12N5O3R		0	bigg:trnaala;chebi:29170;kegg:C01635;metacyc:ALA-tRNAs;pubchem:4784;reactome:379729;reactome:379731;reactome:REACT_15767;reactome:REACT_17504;reactome_database_id_release_44:379729;reactome_database_id_release_44:379731;seed:cpd11906	0	Initializing
Initial			MNXM89582	hydrogen sulfide		HS	33.073	-1	3dmet:B01206;beilstein:3535004;bigg:h2s;biopath:Hydrogen_sulfide;brenda:BG76383;brenda:BG92016;cas:15035-72-0;cas:18496-25-8;cas:7783-06-4;chebi:15138;chebi:16136;chebi:29919;chemspider:27079;chemspider:391;ec:1.12.98.4;ec:1.13.11.55;ec:1.8.1.2;ec:1.8.3.4;ec:1.8.99.1;ec:2.1.1.251;ec:2.3.1.10;ec:2.5.1.47;ec:2.5.1.65;ec:2.8.1.10;ec:2.8.1.3;ec:2.8.1.5;ec:2.8.1.6;ec:4.4.1.1;ec:4.4.1.10;ec:4.4.1.15;ec…	0	Initializing
Initial			MNXM89588	alpha-D-glucose 1-phosphate(2-)		C6H11O9P	258.12	-2	3dmet:B04634;beilstein:3560164;beilstein:87853;bigg:g1p;biopath:alpha-D-Glucose_1-phosphate;brenda:BG22605;brenda:BG22606;cas:59-56-3;chebi:29042;chebi:58601;chemspider:5441206;drugbank:DB02843;ec:2.4.1.139;ec:2.4.1.20;ec:2.4.1.231;ec:2.4.1.31;ec:2.4.1.7;ec:2.7.1.10;ec:2.7.1.106;ec:2.7.1.42;ec:2.7.7.12;ec:2.7.7.24;ec:2.7.7.27;ec:2.7.7.33;ec:2.7.7.34;ec:2.7.7.78;ec:2.7.7.9;ec:3.1.3.10;ec:5.4.2.2;e…	0	Initializing
Initial			MNXM89602	D-galactopyranose		C6H12O6	180.156	0	GALACTOSEMIA II (GALK): 134; GALACTOSEMIA III: 139; GALACTOSEMIA: 136; GLUCOSE-GALACTOSE MALABSORPTION: 150; PATENT DUCTUS VENOSUS: 460;3dmet:B04637;beilstein:1281605;beilstein:1281612;bigg:gal;biopath:alpha-D-Galactopyranose;cas:10257-28-0;cas:59-23-4;chebi:12936;chebi:37692;chebi:4139;chemspider:388480;ec:1.1.1.120;ec:1.1.1.48;ec:1.1.3.9;ec:2.7.1.6;ec:3.2.1.108;ec:3.2.1.46;ec:3.2.1.47;foodb:FDB…	0	Initializing
Initial			MNXM89612	glycerol		C3H8O3	92.094	0	ARTEFACTS-PHARMACEUTICAL PRODUCTS, INTERFERENCE IN AMINOACID AND ORGANIC ACID ANALYSIS [DD]: 347; GLYCEROL KINASE DEFICIENCY: 154;3dmet:B00032;beilstein:635685;bigg:glyc;biopath:Glycerol;brenda:BG18046;cas:56-81-5;chebi:17754;chemspider:733;drugbank:DB04077;ec:1.1.1.156;ec:1.1.1.6;ec:1.1.1.72;ec:1.1.99.22;ec:2.7.1.142;ec:2.7.1.30;ec:2.7.1.79;ec:3.1.1.79;ec:3.1.3.19;ec:3.1.3.21;ec:3.1.4.38;ec:3.1.…	0	Initializing
Initial			MNXM89653	ditrans,octacis-undecaprenyl phosphate		C55H89O4P	845.267	-2	bigg:udcpp;brenda:BG55571;chebi:27193;chebi:60392;chebi:60468;ec:2.4.1.54;ec:2.4.2.43;ec:2.7.1.66;ec:2.7.8.13;ec:2.7.8.30;ec:2.7.8.31;ec:2.7.8.33;ec:3.6.1.27;kegg:C17556;lipidmaps:LMPR03020001;metacyc:CPD-9646;nikkaji:J2.167.536I;pubchem:25245635;pubchem:4266328;pubchem:96023901;seed:cpd00286;upa:UPC00348;upa:UPC17556	0	Initializing
Initial			MNXM89661	isocitrate(3-)		C6H5O7	189.1	-3	3dmet:B04664;beilstein:1727945;beilstein:3971277;bigg:icit;brenda:BG23698;cas:30810-51-6;cas:320-77-4;chebi:16087;chebi:30887;chebi:36453;chebi:36454;chemspider:1161;drugbank:DB01727;ec:1.1.1.286;ec:1.1.1.41;ec:1.1.1.42;ec:2.3.1.126;ec:4.1.3.1;ec:4.2.1.3;foodb:FDB003281;gmelin:329802;het:1B0J;hmdb:HMDB00193;kegg:C00311;knapsack:C00001188;metlin:3328;nikkaji:J95.796H;nugowiki:136;pubchem:1198;pubc…	0	Initializing
Initial			MNXM89689	ornithinium(1+)		C5H13N2O2	133.169	1	CYSTINURIA: 107; DELTA-PYRROLIDINE-5-CARBOXYLATE SYNTHASE DEFICIENCY: 474; HOMOCYSTINURIA. CYSTATHIONINE BETA-SYNTHASE DEFICIENCY: 185; HYPERDIBASIC AMINOACIDURIA I: 206; HYPERDIBASIC AMINOACIDURIA II. LYSINURIC PROTEIN INTOLERANCE: 61; HYPERORNITHINEMIA WITH GYRATE ATROPHY (HOGA): 174; HYPERORNITHINEMIA-HYPERAMMONEMIA-HOMOCITRULLINURIA [HHH-SYNDROME]: 215; N-ACETYLGLUTAMATE SYNTHETASE DEFICIENCY…	0	Initializing
Initial			MNXM89735	beta-maltose		C12H22O11	342.296	0	beilstein:5758727;beilstein:90844;brenda:BG57270;cas:133-99-3;cas:69-79-4;chebi:18147;chemspider:6019;ec:5.1.3.21;gmelin:1617409;kegg:C01971;knapsack:C00001140;metacyc:MALTOSE;patent:CN101484460;patent:EP2045255;patent:KR20090026341;patent:US2009292116;pubchem:5072;pubchem:6255;reaxys:90844;seed:cpd01355;wikipedia:Maltose	0	Initializing
Initial			MNXM89752	L-glutamyl-tRNA(Glu)		C20H28N6O13PR(C5H8O6PR)n			bigg:glutrna;cas:None;chebi:29157;kegg:C02987;metacyc:Charged-GLT-tRNAs;pubchem:5896;reactome:379744;reactome:379751;reactome:REACT_15607;reactome:REACT_16052;reactome_database_id_release_44:379744;reactome_database_id_release_44:379751;seed:cpd12227;upa:UPC02987	0	Initializing
Initial			MNXM89795	UDP-alpha-D-galactose		C15H22N2O17P2	564.286	-2	3dmet:B04625;beilstein:773447;beilstein:8529445;bigg:udpgal;biopath:UDP-D-Galactose;brenda:BG6428;cas:2956-16-3;chebi:18307;chebi:58439;chebi:66914;chebi:67119;chemspider:17069;drugbank:DB03501;ec:2.4.1.123;ec:2.4.1.137;ec:2.4.1.156;ec:2.4.1.167;ec:2.4.1.179;ec:2.4.1.22;ec:2.4.1.228;ec:2.4.1.23;ec:2.4.1.272;ec:2.4.1.274;ec:2.4.1.275;ec:2.4.1.294;ec:2.4.1.37;ec:2.4.1.38;ec:2.4.1.44;ec:2.4.1.45;ec:…	0	Initializing
Initial			MNXM89815	Ala-tRNA(Ala)		C13H22NO11PR2(C5H8O6PR)n			bigg:alatrna;biopath:L-Alanyl-tRNA;brenda:BG94299;chebi:17732;kegg:C00886;metacyc:Charged-ALA-tRNAs;pubchem:4142;reactome:379700;reactome:379730;reactome:REACT_15557;reactome:REACT_17687;reactome_database_id_release_44:379700;reactome_database_id_release_44:379730;seed:cpd11770	0	Initializing
Initial			MNXM899	dTDP-6-deoxy-beta-L-mannose		C16H24N2O15P2	546.314	-2	3dmet:B04888;beilstein:4078636;bigg:dtdprmn;biopath:dTDP-alpha-L-Rhamnose;brenda:BG32829;cas:2147-59-3;cas:572-96-3;chebi:15774;chebi:35452;chebi:57510;chebi:61119;chemspider:388998;ec:1.1.1.133;ec:2.4.1.289;ec:5.1.3.25;foodb:FDB023902;hmdb:HMDB06354;kegg:C03319;knapsack:C00007662;metacyc:DTDP-RHAMNOSE;nikkaji:J818.234E;nugowiki:5479;pdb-ccd:TRH;pubchem:25245982;pubchem:439975;pubchem:6171;reaxys…	0	Initializing
Initial			MNXM8996	penta-acyl trehalose		C138H264O16	2179.563	0	bigg:pat;seed:cpd16006	0	Initializing
Initial			MNXM9	phosphate		HO4P	95.979	-2	3dmet:B00002;beilstein:1921286;beilstein:3903772;bigg:pi;biopath:Phosphate;bnice:C9;brenda:BG92038;cas:14066-19-4;cas:14265-44-2;cas:7664-38-2;chebi:18367;chebi:26078;chebi:43474;chemspider:1032;chemspider:2913859;chemspider:979;ec:1.2.1.11;ec:1.2.1.12;ec:1.2.1.13;ec:1.2.1.38;ec:1.2.1.41;ec:1.2.1.59;ec:1.2.3.3;ec:1.20.1.1;ec:1.21.4.2;ec:1.21.4.3;ec:1.21.4.4;ec:1.3.7.8;ec:1.3.99.15;ec:1.3.99.n1;ec…	0	Initializing
Initial			MNXM90	choline		C5H14NO	104.171	1	3dmet:B00031;beilstein:1736748;bigg:chol;biopath:Choline;brenda:BG36437;cas:123-41-1;cas:62-49-7;cas:94793-58-5;chebi:15354;chebi:72322;chemspider:299;drugbank:DB00122;ec:1.1.3.17;ec:1.1.99.1;ec:2.3.1.6;ec:2.3.1.91;ec:2.7.1.32;ec:2.7.8.24;ec:2.8.2.6;ec:3.1.1.49;ec:3.1.1.7;ec:3.1.1.8;ec:3.1.3.75;ec:3.1.4.2;ec:3.1.4.4;ec:3.1.4.41;ec:3.1.6.6;ec:4.3.99.4;foodb:FDB000710;gmelin:324597;het:CHT;hmdb:HMD…	0	Initializing
Initial			MNXM90003	5-phospho-beta-D-ribosylaminium(1-)		C5H11NO7P	228.117	-1	3dmet:B01631;bigg:pram;biopath:5-prime-Phospho-beta-D-ribosylamine;brenda:BG20660;chebi:37737;chebi:58681;chemspider:388939;ec:2.4.2.14;foodb:FDB022441;het:GRF;hmdb:HMDB01128;kegg:C03090;knapsack:C00007377;metacyc:5-P-BETA-D-RIBOSYL-AMINE;metlin:6023;nikkaji:J40.074B;nugowiki:1015;pdb-ccd:GRF;pubchem:25245171;pubchem:439905;pubchem:5988;reactome:111292;reactome:REACT_4144;reactome_database_id_rel…	0	Initializing
Initial			MNXM901	L-ribulose 5-phosphate(2-)		C5H9O8P	228.094	-2	3dmet:B01379;beilstein:6862306;bigg:ru5p-L;biopath:L-Ribulose_5-phosphate;brenda:BG29978;cas:2922-69-2;cas:4151-19-3;chebi:17666;chebi:58226;chemspider:20015750;ec:2.7.1.16;ec:5.1.3.22;ec:5.1.3.4;kegg:C01101;knapsack:C00019543;metacyc:L-RIBULOSE-5-P;nikkaji:J974.176C;pdb-ccd:HMS;pubchem:21145006;pubchem:4335;seed:cpd00808;upa:UPC01101	0	Initializing
Initial			MNXM90307	Ubiquinol		C14H20O4(C5H8)n		0	bigg:qh2;biopath:Ubiquinol;brenda:BG33899;cas:56275-39-9;chebi:17976;ec:1.1.5.2;ec:1.1.5.5;ec:1.10.3.10;ec:1.10.3.11;ec:1.2.5.1;ec:1.3.5.1;ec:1.3.5.2;ec:1.6.5.3;ec:1.6.5.9;kegg:C00390;metacyc:Ubiquinols;nikkaji:J28.660E;pubchem:3680;upa:UPC00390	0	Initializing
Initial			MNXM90433	1,2-dihexadecanoyl-sn-glycerol 3-phosphate		C35H68O8P	647.883	-1	bigg:pa160;seed:cpd15524	0	Initializing
Initial			MNXM90505	(E,E,E,E,E,E,E,Z,Z) decaprenyl phosphate		C50H82O4P	778.157	-1	bigg:decd_tb;seed:cpd15941	0	Initializing
Initial			MNXM90541	GDP-L-fucose(2-)		C16H23N5O15P2	587.326	-2	3dmet:B04668;bigg:gdpfuc;brenda:BG58753;brenda:BG76397;cas:15839-70-0;chebi:17009;chebi:57984;chebi:64608;chemspider:388350;ec:1.1.1.271;ec:2.7.7.30;foodb:FDB021816;hmdb:HMDB01095;kegg:C00325;knapsack:C00007245;metacyc:GUANOSINE_DIPHOSPHATE_FUCOSE;metlin:6001;nikkaji:J272.491J;nugowiki:985;pubchem:3619;pubchem:439211;reactome:1463452;reactome:205683;reactome:742368;reactome:REACT_119248;reactome:…	0	Initializing
Initial			MNXM90586	1-hexadecanoyl-sn-glycerol 3-phosphate		C19H38O7P	409.475	-1	bigg:1hdecg3p;seed:cpd15327	0	Initializing
Initial			MNXM90771	1D-myo-inositol 2-deoxy-D-glucopyranoside		C12H24NO10	342.32	1	bigg:igam;seed:cpd15963	0	Initializing
Initial			MNXM90811	D-arabinose		C5H10O5	150.13	0	3dmet:B04650;bigg:arab-D;brenda:BG20419;cas:10323-20-3;chebi:17108;kegg:C00216;metacyc:D-ARABINOSE;nikkaji:J15.056H;pubchem:3516;seed:cpd00185;upa:UPC00216	0	Initializing
Initial			MNXM90864	precorrin-3B		C43H44N4O17	888.826	-6	3dmet:B02013;beilstein:6365776;bigg:pre3b;brenda:BG35942;brenda:BG44362;chebi:27711;chebi:58522;ec:1.14.13.83;ec:2.1.1.131;kegg:C06406;metacyc:CPD-643;nikkaji:J2.767.299J;pubchem:25245266;pubchem:8641;seed:cpd03833;upa:UPC06406	0	Initializing
Initial			MNXM90886	tRNA(Glu)		C10H12N5O3R		0	bigg:trnaglu;cas:None;chebi:29175;kegg:C01641;metacyc:GLT-tRNAs;pubchem:4790;reactome:379754;reactome:379778;reactome:REACT_15650;reactome:REACT_16086;reactome_database_id_release_44:379754;reactome_database_id_release_44:379778;seed:cpd11912;upa:UPC01641	0	Initializing
Initial			MNXM90906	2,5-Diamino-6-hydroxy-4-(5'-phosphoribosylamino)-pyrimidine		C9H14N5O8P	351.21	-2	bigg:25dhpp	0	Initializing
Initial			MNXM90941	aldehydo-D-xylose		C5H10O5	150.13	0	3dmet:B04643;beilstein:1562108;bigg:xyl-D;biopath:D-Xylose;brenda:BG20416;cas:58-86-6;chebi:15936;chemspider:119104;foodb:FDB001136;gmelin:486611;hmdb:HMDB00098;kegg:C00181;knapsack:C00007290;ligandbox:D06346;metacyc:D-Xylose;metlin:314;nikkaji:J2.806A;nugowiki:68;pdb-ccd:XYP;pubchem:135191;pubchem:3481;pubchem:47208003	0	Initializing
Initial			MNXM91	5-phospho-alpha-D-ribose 1-diphosphate		C5H8O14P3	385.03	-5	3dmet:B01164;beilstein:1273542;beilstein:60403;beilstein:6879552;bigg:prpp;biopath:alpha-D-Ribose_1-diphosphate-5-phosphate;brenda:BG20749;cas:13270-65-0;cas:7540-64-9;cas:97-55-2;chebi:17111;chebi:48955;chebi:48956;chebi:58017;chemspider:20171339;chemspider:7062;drugbank:DB01632;ec:2.4.2.10;ec:2.4.2.11;ec:2.4.2.12;ec:2.4.2.14;ec:2.4.2.17;ec:2.4.2.18;ec:2.4.2.19;ec:2.4.2.22;ec:2.4.2.45;ec:2.4.2.4…	0	Initializing
Initial			MNXM91058	1D-myo-inositol 2-Acetamido-2-deoxy-D-glucopyranoside		C14H25NO11	383.348	0	bigg:iacgam;seed:cpd15962	0	Initializing
Initial			MNXM91274	phthiocol (oxidized)		C11H7O3	187.171	-1	bigg:phthcl;seed:cpd16016	0	Initializing
Initial			MNXM91355	1-Acyl-sn-glycerol 3-phosphate (branched C19:0)		C22H44O7P	451.554	-1	bigg:1msg3p;seed:cpd15912	0	Initializing
Initial			MNXM91459	7,8-Dihydropterin pyrophosphate		C7H9N5O8P2	353.123	-2	bigg:6hmhptpp;seed:cpd02920	0	Initializing
Initial			MNXM91520	cob(II)yrinate a,c-diamide		C45H56N6O12Co	931.892	0	3dmet:B02038;bigg:co2dam;biopath:Cob(I)yrinate_a,c_diamide;brenda:BG92086;cas:7625-23-2;chebi:27937;chebi:58537;ec:1.16.8.1;ec:6.3.5.11;ec:6.6.1.2;kegg:C06504;metacyc:CPD-689;pubchem:44229093;pubchem:8735;seed:cpd03914;upa:UPC06504	0	Initializing
Initial			MNXM91621	keto meroacid ACP		C69H132N2O8PS	1180.834	-1	bigg:kmeroacidACP;seed:cpd15964	0	Initializing
Initial			MNXM9169	tri-acyl trehalose		C75H142O14	1267.922	0	bigg:triat;seed:cpd16052	0	Initializing
Initial			MNXM92	succinyl-CoA(5-)		C25H35N7O19P3S	862.567	-5	3dmet:B04629;bigg:succoa;biopath:Succinyl-CoA;brenda:BG55439;cas:604-98-8;chebi:15380;chebi:57292;chemspider:388307;drugbank:DB03699;ec:1.2.1.52;ec:1.2.1.76;ec:2.3.1.109;ec:2.3.1.117;ec:2.3.1.174;ec:2.3.1.37;ec:2.3.1.46;ec:2.8.3.13;ec:2.8.3.15;ec:2.8.3.2;ec:2.8.3.5;ec:2.8.3.6;ec:2.8.3.7;ec:3.1.2.3;ec:5.4.99.2;ec:6.2.1.4;ec:6.2.1.5;foodb:FDB022375;hmdb:HMDB01022;kegg:C00091;knapsack:C00019546;meta…	0	Initializing
Initial			MNXM92033	5-phosphoarabinose pyrophosphate		C5H10O14P3	387.046	-3	bigg:arpp;seed:cpd15932	0	Initializing
Initial			MNXM9211	Undecaprenyl-diphospho-N-acetylmuramoyl-(N-acetylglucosamine)-L-alanyl-D-glutaminyl-L-lysyl-D-alanyl-D-alanine		C94H155N9O25P2	1873.229	-2	bigg:uaaAgtla;seed:cpd03488	0	Initializing
Initial			MNXM9212	Undecaprenyl-diphospho-N-acetylmuramoyl-(N-acetylglucosamine)-L-alanyl-D-glutaminyl-meso-2,6-diaminopimeloyl-D-alanyl-D-alanine		C95H154N9O27P2	1916.231	-3	bigg:uaagtmda;seed:cpd03496	0	Initializing
Initial			MNXM92189	cob(I)yrinate a,c-diamide		C45H56N6O12Co	931.892	-1	bigg:co1dam;brenda:BG84405;chebi:28531;chebi:58575;ec:1.16.8.1;ec:2.5.1.17;foodb:FDB024151;hmdb:HMDB06904;kegg:C06505;metacyc:CPD-694;nugowiki:6029;pubchem:44229219;pubchem:8736;seed:cpd03915;upa:UPC06505	0	Initializing
Initial			MNXM92203	cobalt-precorrin-2		C42H37N4O16Co	912.694	-5	bigg:copre2;chebi:3790;chebi:60053;ec:2.1.1.151;metacyc:CPD-9039;pubchem:52940240;seed:cpd08368;upa:UPC11538	0	Initializing
Initial			MNXM92204	cobalt-precorrin-3		C43H40N4O16Co	927.728	-4	3dmet:B05536;bigg:copre3;chebi:3791;chebi:60060;ec:2.1.1.151;kegg:C11539;metacyc:CPD-9040;pubchem:13706;pubchem:52940122;seed:cpd08369;upa:UPC11539	0	Initializing
Initial			MNXM92210	cobyrinate		C45H53N4O14Co	932.854	-1	3dmet:B01892;bigg:cobya;brenda:BG18784;chebi:52500;kegg:C05773;metacyc:CPD-9049;pubchem:44229205;pubchem:8068;seed:cpd03421	0	Initializing
Initial			MNXM92223	cyclopropanated alpha meroacid ACP (1 cyclopropane ring)		C62H117N2O7PRS		-1	bigg:meroacidcyc1ACP;seed:cpd15974	0	Initializing
Initial			MNXM92224	cyclopropanated alpha meroacid ACP (2 cyclopropane rings)		C63H119N2O7PRS		-1	bigg:meroacidcyc2ACP;seed:cpd15975	0	Initializing
Initial			MNXM92226	cys-1D-myo-inositol 2-deoxy-D-glucopyranoside		C15H29N2O11S	445.463	1	bigg:cigam;seed:cpd15938	0	Initializing
Initial			MNXM92248	decaprenylphosphoryl-beta-D-5-phosphoarabinofuranose		C55H90O11P2	989.244	-2	bigg:decdpa_tb;seed:cpd15946	0	Initializing
Initial			MNXM92250	decaprenylphosphoryl-beta-D-5-ribose		C55H90O8P	910.272	-1	bigg:decdr_tb;seed:cpd15948	0	Initializing
Initial			MNXM925	holo-[acyl-carrier protein]		HSR			bigg:ACP;biopath:ACP-Enzyme;biopath:ACP-SH;brenda:BG92946;brenda:BG92948;chebi:18359;kegg:C00229;kegg:C04298;metacyc:ACP;pubchem:3528;pubchem:6957;seed:cpd11493;seed:cpd12512;upa:UPC00229	0	Initializing
Initial			MNXM92553	phenol palmitic coenzyme A		C44H69N7O18P3S	1109.041	-3	bigg:phdcacoa;seed:cpd16015	0	Initializing
Initial			MNXM92563	Phosphatidylglycerophosphate (dituberculostearoyl, C19:0)		C44H86O13P2	885.093	-2	bigg:pgp190;seed:cpd16012	0	Initializing
Initial			MNXM92564	Phosphatidylglycerophosphate (hexadecanoyl, tuberculostearoyl, C16:0, C19:0)		C41H80O13P2	843.014	-2	bigg:pgp160190;seed:cpd16011	0	Initializing
Initial			MNXM92591	phthiocerol precursor bound coenzyme A		C53H93N7O20P3S	1273.327	-3	bigg:prephthcoa;seed:cpd16027	0	Initializing
Initial			MNXM926	hydrogen selenide		H2Se	80.976	0	3dmet:B01460;bigg:seln;biopath:Selenide;brenda:BG28731;cas:22541-48-6;cas:531-44-2;cas:7783-07-5;chebi:15076;chebi:16503;chemspider:4885617;chemspider:518;chemspider:96846;ec:2.7.9.3;ec:4.4.1.16;foodb:FDB027892;gmelin:85522;het:SE;hmdb:HMDB11110;kegg:C01528;metacyc:CPD-678;metacyc:SE-2;nugowiki:9840;pdb-ccd:SE;pubchem:107674;pubchem:4690;pubchem:533;pubchem:6326970;seed:cpd01078;um-bbd:c0745	0	Initializing
Initial			MNXM92663	Succinatesemialdehyde-thiamindiphosphateanion		C16H22N4O10P2S	524.379	-2	bigg:ssaltpp;seed:cpd03450	0	Initializing
Initial			MNXM93	fumarate(2-)		C4H2O4	114.056	-2	FUMARIC ACIDURIA: 31; PYRUVATE CARBOXYLASE DEFICIENCY: 109;3dmet:B00033;beilstein:1861276;beilstein:1906438;beilstein:5244783;beilstein:605763;beilstein:8132074;bigg:fum;biopath:Fumarate;brenda:BG19266;cas:110-17-8;cas:142-42-7;chebi:18012;chebi:22958;chebi:29806;chebi:36180;chebi:37154;chebi:37155;chemspider:10197150;chemspider:4573886;drugbank:DB01677;ec:1.3.1.6;ec:1.3.5.1;ec:1.3.5.4;ec:1.3.98.…	0	Initializing
Initial			MNXM935	2'-deoxyinosine		C10H12N4O4	252.227	0	3dmet:B01869;bigg:din;biopath:2-prime-Deoxyinosine;brenda:BG635;cas:890-38-0;chebi:28997;chemspider:58569;chemspider:619;drugbank:DB02380;foodb:FDB012323;het:2ND;hmdb:HMDB00071;kegg:C05512;metacyc:DEOXYINOSINE;metlin:3383;nikkaji:J128.131C;nugowiki:52;pdb-ccd:2ND;pubchem:639;pubchem:65058;pubchem:7859;seed:cpd03279	0	Initializing
Initial			MNXM937	2-amino-6-(hydroxymethyl)-7,8-dihydropteridin-4-ol		C7H9N5O2	195.179	0	3dmet:B00274;bigg:2ahhmp;biopath:2-Amino-4-hydroxy-6-hydroxymethyl-dihydropteridine;brenda:BG25368;chebi:17083;chemspider:213;ec:2.7.6.3;ec:4.1.2.25;kegg:C01300;knapsack:C00007501;metacyc:AMINO-OH-HYDROXYMETHYL-DIHYDROPTERIDINE;nikkaji:J976.377E;pdb-ccd:PH2;pubchem:218;pubchem:4518;seed:cpd16763;upa:UPC01300	0	Initializing
Initial			MNXM94	L-tryptophan zwitterion		C11H12N2O2	204.225	0	3dmet:B01150;beilstein:4144998;beilstein:86197;bigg:trp-L;biopath:L-Tryptophan;brenda:BG2198;cas:6912-86-3;cas:73-22-3;chebi:16828;chebi:32702;chebi:32704;chebi:57912;chemspider:6066;drugbank:DB00150;ec:1.13.11.11;ec:1.13.11.52;ec:1.13.12.3;ec:1.13.99.3;ec:1.14.13.125;ec:1.14.14.7;ec:1.14.16.4;ec:1.3.3.10;ec:1.4.1.19;ec:2.1.1.106;ec:2.5.1.34;ec:2.5.1.80;ec:2.6.1.27;ec:2.6.1.28;ec:2.6.1.99;ec:3.5.…	0	Initializing
Initial			MNXM95	K(+)		K	39.098	1	112; 235; 239; 302; 320; 321; 428; 436; 45; 458; 47; 486; 487; 95; 96;bigg:k;brenda:BG28805;cas:24203-36-9;cas:7440-09-7;chebi:29103;chemspider:791;drugbank:DB01345;ec:3.6.3.10;ec:3.6.3.12;ec:3.6.3.9;foodb:FDB003521;gmelin:15203;hmdb:HMDB00586;kegg:C00238;metacyc:K+;metagene:104;metlin:3197;nikkaji:J3.099F;nugowiki:505;pdb-ccd:K;pdbechem:K;pubchem:3537;pubchem:813;pubchem:96025089;reactome:29804;…	0	Initializing
Initial			MNXM950	palmitoleate		C16H29O2	253.4	-1	3dmet:B02171;beilstein:1725389;beilstein:1725390;beilstein:6394065;bigg:hdcea;brenda:BG7456;cas:10030-73-6;cas:373-49-9;chebi:28716;chebi:32372;chebi:59265;chebi:71449;chebi:72004;chemspider:393216;chemspider:4445872;chemspider:4574392;drugbank:DB04257;foodb:FDB011675;foodb:FDB028947;gmelin:1789543;het:PAM;hmdb:HMDB03229;hmdb:HMDB12328;kegg:C08362;knapsack:C00001234;knapsack:C00029354;lipid:LMFA0…	0	Initializing
Initial			MNXM95017	a glycogen		C24H42O21	666.578	0	165;bigg:glycogen;brenda:BG13201;cas:9005-79-2;chebi:28087;chemspider:388322;foodb:FDB022227;hmdb:HMDB00757;kegg:C00182;metacyc:Glycogens;metagene:172;metlin:160;nikkaji:J98.335G;nugowiki:676;pubchem:3482;pubchem:439177;seed:cpd00155;upa:UPC00182	0	Initializing
Initial			MNXM951	pimeloyl-CoA(5-)		C28H41N7O19P3S	904.647	-5	3dmet:B04761;bigg:pmcoa;brenda:BG14915;cas:18907-20-5;chebi:15504;chebi:57360;ec:1.3.1.62;ec:6.2.1.14;kegg:C01063;knapsack:C00019680;metacyc:CPD-558;nikkaji:J1.074.430J;pubchem:25244818;pubchem:4302;reaxys:11263685;seed:cpd00782;um-bbd:c0218;upa:UPC01063	0	Initializing
Initial			MNXM95381	N-formylmethionyl-tRNA(fMet)		C21H30N6O12PSR(C5H8O6PR)n			bigg:fmettrna;brenda:BG93872;chebi:17119;kegg:C03294;metacyc:N-formyl-L-methionyl-tRNAfmet;pubchem:6151;seed:cpd12285	0	Initializing
Initial			MNXM955	UDP-N-acetylmuramoyl-L-alanyl-D-glutamate(4-)		C28H39N5O23P2	875.576	-4	3dmet:B04718;beilstein:8250679;bigg:uamag;brenda:BG14855;chebi:16970;chebi:46143;chebi:57968;drugbank:DB02314;ec:6.3.2.13;ec:6.3.2.37;ec:6.3.2.7;ec:6.3.2.9;ec:6.3.2.n1;kegg:C00692;knapsack:C00019578;metacyc:UDP-AA-GLUTAMATE;nikkaji:J2.730.233E;pdb-ccd:UAG;pdbechem:UAG;pubchem:25243858;pubchem:3960;seed:cpd00525	0	Initializing
Initial			MNXM959	2-dehydropantoate		C6H9O4	145.133	-1	3dmet:B01362;beilstein:2242422;bigg:2dhp;biopath:2-Dehydropantoate;brenda:BG89120;chebi:11561;chebi:17094;chemspider:14649571;drugbank:DB03795;ec:1.1.1.169;ec:2.1.2.11;ec:4.1.2.12;kegg:C00966;knapsack:C00007477;metacyc:2-DEHYDROPANTOATE;nikkaji:J934.784D;pdb-ccd:KPL;pubchem:16755619;pubchem:4217;reaxys:2242422;seed:cpd00712;upa:UPC00966	0	Initializing
Initial			MNXM960	4-methyl-5-(2-phosphonatooxyethyl)thiazole(2-)		C6H8NO4PS	221.171	-2	3dmet:B00702;beilstein:195538;bigg:4mpetz;brenda:BG21657;chebi:17857;chebi:58296;drugbank:DB03145;ec:2.5.1.3;ec:2.7.1.50;kegg:C04327;knapsack:C00007608;metacyc:THZ-P;nikkaji:J870.164D;pdb-ccd:TZP;pdbechem:THQ;pdbechem:TZP;pubchem:25245616;pubchem:6980;reaxys:4915737;seed:cpd02654;upa:UPC04327	0	Initializing
Initial			MNXM96035	eicosanoyl-ACP		C31H59N2O8PRS		-1	bigg:arachACP;seed:cpd15930	0	Initializing
Initial			MNXM962	5-(2-hydroxyethyl)-4-methylthiazole		C6H9NOS	143.207	0	3dmet:B00700;bigg:4mhetz;brenda:BG48822;cas:137-00-8;chebi:17957;chemspider:1104;drugbank:DB02969;ec:2.5.1.2;ec:2.7.1.50;ec:3.5.99.2;foodb:FDB010974;het:TZE;hmdb:HMDB32985;kegg:C04294;knapsack:C00007610;metacyc:THZ;nikkaji:J5.626J;nugowiki:31643;pdb-ccd:TZE;pubchem:1136;pubchem:6954;seed:cpd02636;upa:UPC04294	0	Initializing
Initial			MNXM963	5-dehydro-D-gluconate		C6H9O7	193.131	-1	bigg:5dglcn;brenda:BG21864;cas:3470-36-8;chebi:17426;chebi:58143;chemspider:152;ec:1.1.1.128;ec:1.1.1.264;ec:1.1.1.69;ec:1.1.1.n8;foodb:FDB028411;hmdb:HMDB11731;kegg:C01062;metacyc:5-DEHYDROGLUCONATE;nikkaji:J92.813E;nugowiki:10456;pubchem:157;pubchem:24802254;pubchem:4301;seed:cpd00781	0	Initializing
Initial			MNXM96415	FAD		C27H31N9O15P2	783.534	-2	3dmet:B04619;beilstein:1208946;bigg:fad;biopath:FAD;brenda:BG14245;brenda:BG33700;cas:146-14-5;chebi:16238;chebi:57692;chemspider:13082029;chemspider:559059;come:MOL000039;drugbank:DB03147;ec:1.1.1.158;ec:1.1.2.4;ec:1.1.3.10;ec:1.1.3.12;ec:1.1.3.13;ec:1.1.3.17;ec:1.1.3.19;ec:1.1.3.21;ec:1.1.3.23;ec:1.1.3.24;ec:1.1.3.3;ec:1.1.3.37;ec:1.1.3.38;ec:1.1.3.39;ec:1.1.3.4;ec:1.1.3.41;ec:1.1.3.43;ec:1.1.3…	0	Initializing
Initial			MNXM96475	Oxidized adrenal ferredoxin		UK	277.127	2	bigg:adfdOX;kegg:C00667;pubchem:3936	0	Initializing
Initial			MNXM9649	10 hydroxy octa-methyl tetracontatricosanoic acid (C34:0, 8 methyl-branched carbons, 1 hydroxylated carbon)		C42H83O3	636.107	-1	bigg:homtta;seed:cpd15959	0	Initializing
Initial			MNXM965	7,8-dihydropteroate		C14H13N6O3	313.291	-1	3dmet:B01352;beilstein:1226443;bigg:dhpt;biopath:7,8-Dihydropteroate;brenda:BG5107;cas:2134-76-1;chebi:17839;chebi:4581;chemspider:165;chemspider:4573669;ec:2.5.1.15;ec:6.3.2.12;foodb:FDB022607;het:78H;hmdb:HMDB01412;kegg:C00921;knapsack:C00007228;metacyc:7-8-DIHYDROPTEROATE;metlin:6228;nikkaji:J670.934F;nugowiki:1274;pdb-ccd:78H;pubchem:170;pubchem:4175;pubchem:5459950;reaxys:1226443;seed:cpd006…	0	Initializing
Initial			MNXM969	alpha-D-glucosamine 1-phosphate(1-)		C6H13NO8P	258.143	-1	3dmet:B01976;beilstein:22947;bigg:gam1p;brenda:BG22720;cas:2152-75-2;chebi:27625;chebi:58516;chemspider:8140645;drugbank:DB03111;ec:2.3.1.157;ec:5.4.2.10;foodb:FDB022429;hmdb:HMDB01109;kegg:C06156;knapsack:C00019579;metacyc:GLUCOSAMINE-1P;metlin:6009;nikkaji:J1.531.908I;nugowiki:997;pdb-ccd:GP1;pdbechem:GP1;pubchem:25243931;pubchem:8412;pubchem:9965052;seed:cpd03671;upa:UPC06156	0	Initializing
Initial			MNXM96997	ferredoxin (oxidized) 2[4Fe-4S]		Fe8S8X	703.28	3	bigg:fdox;seed:cpd15876	0	Initializing
Initial			MNXM96998	ferredoxin (reduced) 2[4Fe-4S]		Fe8S8X	703.28	2	bigg:fdred;seed:cpd15877	0	Initializing
Initial			MNXM97	L-phenylalanine		C9H11NO2	165.189	0	3dmet:B01151;beilstein:1910408;beilstein:4136718;bigg:phe-L;biopath:L-Phenylalanine;brenda:BG27187;cas:63-91-2;chebi:17295;chebi:32486;chebi:32487;chebi:58095;chemspider:5910;drugbank:DB00120;ec:1.13.12.9;ec:1.14.13.124;ec:1.14.16.1;ec:1.4.1.20;ec:2.3.1.53;ec:2.6.1.28;ec:2.6.1.5;ec:2.6.1.58;ec:2.6.1.64;ec:2.6.1.70;ec:2.7.7.54;ec:3.4.17.23;ec:4.1.1.53;ec:4.2.1.91;ec:4.3.1.24;ec:4.3.1.25;ec:4.3.1.5…	0	Initializing
Initial			MNXM97075	trans,octacis-decaprenylphospho-beta-D-arabinofuranose		C55H90O8P	910.272	-1	bigg:decda_tb;chebi:65066;chebi:65096;ec:1.1.1.333;kegg:C20370;metacyc:CPD-14550;pubchem:45479346;reaxys:10516958;seed:cpd15942	0	Initializing
Initial			MNXM97253	mycothiol conjugated aldehyde		C18H30N2O13S	514.501	0	bigg:mshfaldox;seed:cpd15998	0	Initializing
Initial			MNXM97575	mycothiol conjugated methanol		C18H32N2O13S	516.517	0	bigg:mshfald;seed:cpd15997	0	Initializing
Initial			MNXM98	(S)-malate		C4H4O5	132.072	-2	3dmet:B00042;beilstein:1723541;beilstein:4133558;bigg:mal-L;biopath:(S)-Malate;bnice:C27;brenda:BG19469;cas:6915-15-7;cas:97-67-6;chebi:15589;chebi:30797;chemspider:193317;chemspider:4573566;ec:1.1.1.299;ec:1.1.1.37;ec:1.1.1.38;ec:1.1.1.39;ec:1.1.1.40;ec:1.1.1.82;ec:1.1.3.3;ec:1.1.5.4;ec:1.1.99.16;ec:1.1.99.7;ec:2.3.1.92;ec:2.3.3.9;ec:4.2.1.2;ec:6.2.1.9;foodb:FDB001044;het:LMR;hmdb:HMDB00156;kegg…	0	Initializing
Initial			MNXM985	(2S)-2-isopropylmalate(2-)		C7H10O5	174.151	-2	3dmet:B01581;bigg:3c3hmp;biopath:3-Carboxy-3-hydroxyisocaproate;brenda:BG34535;cas:3237-44-3;cas:49601-06-1;chebi:1178;chebi:28107;chebi:28635;chebi:35128;chemspider:4444155;chemspider:4925359;ec:2.3.3.13;ec:4.2.1.33;foodb:FDB011983;hmdb:HMDB00402;kegg:C02504;knapsack:C00019690;lipid:LMFA01170083;lipidmaps:LMFA01170083;metacyc:3-CARBOXY-3-HYDROXY-ISOCAPROATE;metlin:339;nikkaji:J319.987H;nugowiki:…	0	Initializing
Initial			MNXM998	lipoylprotein		C8H14NOS2R			bigg:lpro;chebi:15804;kegg:C02051;metacyc:Lipoyl-Protein;pubchem:5140;seed:cpd12005	0	Initializing
Initial			MO2	MO2				0		0	Initializing
Initial			MOADCOOH	MOAD__COOH				0		0	Initializing
Initial			MOADCOSH	MOAD__COSH				0		0	Initializing
Initial			MOLYBDENUM	MOLYBDENUM				0		0	Initializing
Initial			MOLYBDOPTERIN	MOLYBDOPTERIN				0		0	Initializing
Initial			MOLYBDOPTERINGDP	MOLYBDOPTERIN__GDP				0		0	Initializing
Initial			MOP	MOP				0		0	Initializing
Initial			MPD	MPD				0		0	Initializing
Initial			MPET	MPET				0		0	Initializing
Initial			MTHF	MTHF				0		0	Initializing
Initial			MTR1P	MTR1P				0		0	Initializing
Initial			MYCOCEROSOYLMAS	MYCOCEROSOYL__MAS				0		0	Initializing
Initial			MYCOLIPANOICACP	MYCOLIPANOIC__ACP				0		0	Initializing
Initial			MYCOLIPDIENOYLACP	MYCOLIPDIENOYL__ACP				0		0	Initializing
Initial			MYCOLIPENOYLACP	MYCOLIPENOYL__ACP				0		0	Initializing
Initial			MYCOSIDE	MYCOSIDE_B				0		0	Initializing
Initial			MYCOTHIOL	MYCOTHIOL				0		0	Initializing
Initial			MYCOTHIOLSCONJUGATE	MYCOTHIOL__S__CONJUGATE				0		0	Initializing
Initial			NAAD	NAAD				0		0	Initializing
Initial			NAC	NAC				0		0	Initializing
Initial			NACD	NACD				0		0	Initializing
Initial			NACETYLSCONJUGATE	N__ACETYL__S__CONJUGATE				0		0	Initializing
Initial			NACN	NACN				0		0	Initializing
Initial			NAGA1P	NAGA1P				0		0	Initializing
Initial			NAGDPP	NAGDPP				0		0	Initializing
Initial			NAGINS	NAG__INS				0		0	Initializing
Initial			NAGLU	NAGLU				0		0	Initializing
Initial			NAGLUP	NAGLUP				0		0	Initializing
Initial			NAGLUS	NAGLUS				0		0	Initializing
Initial			NAM	NAM				0		0	Initializing
Initial			NAMD	NAMD				0		0	Initializing
Initial			NAMN	NAMN				0		0	Initializing
Initial			NAORN	NAORN				0		0	Initializing
Initial			NGINS	NG__INS				0		0	Initializing
Initial			NH3	NH3				0		0	Initializing
Initial			NO2	NO2				0		0	Initializing
Initial			NO3	NO3				0		0	Initializing
Initial			NONADECANOATE	NONADECANOATE				0		0	Initializing
Initial			NONADECANOYLACP	NONADECANOYL__ACP				0		0	Initializing
Initial			NONADECANOYLCOA	NONADECANOYL__COA				0		0	Initializing
Initial			NONANOYLCOA	NONANOYL__COA				0		0	Initializing
Initial			NPP	NPP				0		0	Initializing
Initial			NPRAN	NPRAN				0		0	Initializing
Initial			O2	O2				0		0	Initializing
Initial			OA	OA				0		0	Initializing
Initial			OAHSER	OAHSER				0		0	Initializing
Initial			OBUT	OBUT				0		0	Initializing
Initial			OCTACOSANOYLACP	OCTACOSANOYL__ACP				0		0	Initializing
Initial			OCTACOSANOYLCOA	OCTACOSANOYL__COA				0		0	Initializing
Initial			OCTADECANOATE	OCTADECANOATE				0		0	Initializing
Initial			OCTADECANOYLACP	OCTADECANOYL__ACP				0		0	Initializing
Initial			OCTADECANOYLCOA	OCTADECANOYL__COA				0		0	Initializing
Initial			OCTANOYLACP	OCTANOYL__ACP				0		0	Initializing
Initial			OCTANOYLCOA	OCTANOYL__COA				0		0	Initializing
Initial			OICAP	OICAP				0		0	Initializing
Initial			OMP	OMP				0		0	Initializing
Initial			OMVAL	OMVAL				0		0	Initializing
Initial			OPP	OPP				0		0	Initializing
Initial			ORN	ORN				0		0	Initializing
Initial			OROA	OROA				0		0	Initializing
Initial			OSB	OSB				0		0	Initializing
Initial			OSBCOA	OSBCOA				0		0	Initializing
Initial			OSLHSER	OSLHSER				0		0	Initializing
Initial			OTHIO	OTHIO				0		0	Initializing
Initial			OXOMETHYLPENTANOATE	OXOMETHYLPENTANOATE				0		0	Initializing
Initial			P5C	P5C				0		0	Initializing
Initial			PA	PA				0		0	Initializing
Initial			PABA	PABA				0		0	Initializing
Initial			PANT	PANT				0		0	Initializing
Initial			PAP	PAP				0		0	Initializing
Initial			PATBA	PA__TBA				0		0	Initializing
Initial			PE	PE				0		0	Initializing
Initial			PENTADECANOATE	PENTADECANOATE				0		0	Initializing
Initial			PENTADECANOYLACP	PENTADECANOYL__ACP				0		0	Initializing
Initial			PENTADECANOYLCOA	PENTADECANOYL__COA				0		0	Initializing
Initial			PENTAMETHYLTRICONTANOYL	PENTA__METHYL__TRICONTANOYL				0		0	Initializing
Initial			PENTAMETHYLTRICONTANOYLCOA	PENTA__METHYL__TRICONTANOYL__COA				0		0	Initializing
Initial			PENTANOYLCOA	PENTANOYL__COA				0		0	Initializing
Initial			PEP	PEP				0		0	Initializing
Initial			PEPTIDOGLYCAN	PEPTIDOGLYCAN				0		0	Initializing
Initial			PG	PG				0		0	Initializing
Initial			PGLTB	PGL__TB				0		0	Initializing
Initial			PGP	PGP				0		0	Initializing
Initial			PHDICYTO	PHDIM__CYTO				0		0	Initializing
Initial			PHDIM	PHDIM				0		0	Initializing
Initial			PHDIMRHAM1	PHDIMRHAM1				0		0	Initializing
Initial			PHDIMRHAM2	PHDIMRHAM2				0		0	Initializing
Initial			PHEN	PHEN				0		0	Initializing
Initial			PHENOLPHTHIODIOLONE	PHENOLPHTHIODIOLONE__A				0		0	Initializing
Initial			PHOSPHOPENTAMETHYLTRICONTANOYLCOA	PHOSPHO__PENTA__METHYL__TRICONTANOYL__COA				0		0	Initializing
Initial			PHP	PHP				0		0	Initializing
Initial			PHPAACOA	PHPAA__COA				0		0	Initializing
Initial			PHPYR	PHPYR				0		0	Initializing
Initial			PHSER	PHSER				0		0	Initializing
Initial			PHTHIODIOLONE	PHTHIODIOLONE__A				0		0	Initializing
Initial			PI	PI				0		0	Initializing
Initial			PIMELOYLCOA	PIMELOYL__COA				0		0	Initializing
Initial			PIMS	PIMS				0		0	Initializing
Initial			PITBA	PI__TBA				0		0	Initializing
Initial			PLGLX	P__L__GLX				0		0	Initializing
Initial			PNTO	PNTO				0		0	Initializing
Initial			POLYACYLTREHALOSE	POLYACYLTREHALOSE				0		0	Initializing
Initial			PORPHOBILILOGIN	PORPHOBILILOGIN				0		0	Initializing
Initial			PPM	PPM				0		0	Initializing
Initial			PPPP	PPPP				0		0	Initializing
Initial			PPTC	PPTC				0		0	Initializing
Initial			PPTT	PPTT				0		0	Initializing
Initial			PRAM	PRAM				0		0	Initializing
Initial			PRBAMP	PRBAMP				0		0	Initializing
Initial			PRBATP	PRBATP				0		0	Initializing
Initial			PRECORIN	PRECORIN__2				0		0	Initializing
Initial			PRECORIN3A	PRECORIN__3A				0		0	Initializing
Initial			PRECORIN3B	PRECORIN__3B				0		0	Initializing
Initial			PRECORIN4B	PRECORIN__4B				0		0	Initializing
Initial			PRECORIN6X	PRECORIN__6X				0		0	Initializing
Initial			PRECORIN6Y	PRECORIN__6Y				0		0	Initializing
Initial			PRECORIN8X	PRECORIN__8X				0		0	Initializing
Initial			PRECURSOR	PRECURSOR__Z				0		0	Initializing
Initial			PRFICA	PRFICA				0		0	Initializing
Initial			PRFP	PRFP				0		0	Initializing
Initial			PRLP	PRLP				0		0	Initializing
Initial			PROPANOATE	PROPANOATE				0		0	Initializing
Initial			PROPIONYLACP	PROPIONYLACP				0		0	Initializing
Initial			PROPIONYLCOA	PROPIONYLCOA				0		0	Initializing
Initial			PROPIONYLP	PROPIONYLP				0		0	Initializing
Initial			PROTEIN	PROTEIN				0		0	Initializing
Initial			PROTOHEMEFE2	PROTOHEME__FE2				0		0	Initializing
Initial			PROTOPORPHYRINIX	PROTOPORPHYRIN__IX				0		0	Initializing
Initial			PS	PS				0		0	Initializing
Initial			PTC	PTC				0		0	Initializing
Initial			PTHIOCERANOYLCOA	PTHIOCERANOYL__COA				0		0	Initializing
Initial			PTRSC	PTRSC				0		0	Initializing
Initial			PTT	PTT				0		0	Initializing
Initial			PYR	PYR						0	Initializing
Initial			QA	QA				0		0	Initializing
Initial			R1P	R1P				0		0	Initializing
Initial			R5P	R5P				0		0	Initializing
Initial			RHAMNAGDPP	RHAMNAGDPP				0		0	Initializing
Initial			RIB	RIB				0		0	Initializing
Initial			RIBFLAV	RIBFLAV				0		0	Initializing
Initial			RL5P	RL5P				0		0	Initializing
Initial			RMMALONYLACP	RMMALONYLACP				0		0	Initializing
Initial			RMMALONYLCOA	RMMALONYLCOA				0		0	Initializing
Initial			RNA	RNA				0		0	Initializing
Initial			RTHIO	RTHIO				0		0	Initializing
Initial			S7P	S7P				0		0	Initializing
Initial			SA2OXOBUTANOATE	SAM__2__OXOBUTANOATE				0		0	Initializing
Initial			SAH	SAH				0		0	Initializing
Initial			SAICAR	SAICAR				0		0	Initializing
Initial			SAL	SAL				0		0	Initializing
Initial			SAM	SAM				0		0	Initializing
Initial			SAOPIM	SAOPIM				0		0	Initializing
Initial			SAP	SAP				0		0	Initializing
Initial			SDAPIM	SDAPIM				0		0	Initializing
Initial			SHCHC	SHCHC				0		0	Initializing
Initial			SL	SL__1				0		0	Initializing
Initial			SL1278CYTO	SL1278__CYTO				0		0	Initializing
Initial			SL1278WALL	SL1278__WALL				0		0	Initializing
Initial			SLF	SLF				0		0	Initializing
Initial			SMALLMOLECULES	SMALLMOLECULES				0		0	Initializing
Initial			SME	SME				0		0	Initializing
Initial			SME3P	SME3P				0		0	Initializing
Initial			SMMALONYLCOA	SMMALONYLCOA				0		0	Initializing
Initial			SPRMD	SPRMD				0		0	Initializing
Initial			SUCC	SUCC				0		0	Initializing
Initial			SUCCOA	SUCCOA				0		0	Initializing
Initial			SUCCSAL	SUCCSAL				0		0	Initializing
Initial			T3	T3						0	Initializing
Initial			TAG	TAG				0		0	Initializing
Initial			TAGbio	TAGbio				0		0	Initializing
Initial			TAGcat	TAGcat				0		0	Initializing
Initial			TETRACOSANOYLACP	TETRACOSANOYL__ACP				0		0	Initializing
Initial			TETRACOSANOYLCOA	TETRACOSANOYL__COA				0		0	Initializing
Initial			TETRADECANOATE	TETRADECANOATE				0		0	Initializing
Initial			TETRADECANOYLACP	TETRADECANOYL__ACP				0		0	Initializing
Initial			TETRADECANOYLCOA	TETRADECANOYL__COA						0	Initializing
Initial			TETRAHYDRODIPICOLINATE	TETRAHYDRODIPICOLINATE				0		0	Initializing
Initial			THFG	THFG				0		0	Initializing
Initial			THI	THI				0		0	Initializing
Initial			THIP	THIP				0		0	Initializing
Initial			TRANSDELTA2DODECANOYLCOA	TRANS__DELTA__2__DODECANOYL__COA				0		0	Initializing
Initial			TRANSDELTA2ENOYLC22ACYLACP	TRANS__DELTA__2__ENOYL__C22__ACYL__ACP				0		0	Initializing
Initial			TRANSDELTA2HYDROXYDODECANOYLCOA	TRANS__DELTA__2__HYDROXY__DODECANOYL__COA				0		0	Initializing
Initial			TRANSKETOMEROACYLACP	TRANS__KETO__MEROACYL__ACP				0		0	Initializing
Initial			TRANSMETHOXYMEROACYLACP	TRANS__METHOXY__MEROACYL__ACP				0		0	Initializing
Initial			TRE	TRE				0		0	Initializing
Initial			TRE6P	TRE6P				0		0	Initializing
Initial			TREHALOSEDIMYCOLATE	TREHALOSEDIMYCOLATE				0		0	Initializing
Initial			TREHALOSEMONOMYCOLATE	TREHALOSEMONOMYCOLATE				0		0	Initializing
Initial			TREHALOSEMONOMYCOLATECY	TREHALOSEMONOMYCOLATE__CY__				0		0	Initializing
Initial			TRIDECANOYLCOA	TRIDECANOYL__COA				0		0	Initializing
Initial			TRNAGLU	TRNA__GLU				0		0	Initializing
Initial			TSCOSHTYR	TS__COSH__TYR				0		0	Initializing
Initial			TSPROTEIN	TS__PROTEIN				0		0	Initializing
Initial			TUBERCULOSTEROYLACP	TUBERCULOSTEROYL__ACP				0		0	Initializing
Initial			UDPG	UDPG				0		0	Initializing
Initial			UDPGAL	UDPGAL				0		0	Initializing
Initial			UDPGALF	UDPGALF				0		0	Initializing
Initial			UDPNAG	UDPNAG				0		0	Initializing
Initial			UDPNAGPEE	UDPNAGPEE				0		0	Initializing
Initial			UDPNAM	UDPNAM				0		0	Initializing
Initial			UDPNANGAGMDAPIM	UDP__NAM__NGM__AGMDAPIM				0		0	Initializing
Initial			UDPNANGAGMDAPIMAA	UDP__NAM__NGM__AGMDAPIMAA				0		0	Initializing
Initial			UDPNANGALA	UDP__NAM__NGM__ALA				0		0	Initializing
Initial			UDPNANGALAGLU	UDP__NAM__NGM__ALAGLU				0		0	Initializing
Initial			UDPNGM	UDPNGM				0		0	Initializing
Initial			UNDECANOYLCOA	UNDECANOYL__COA				0		0	Initializing
Initial			URA	URA				0		0	Initializing
Initial			URI	URI				0		0	Initializing
Initial			UROPORPHYRINOGENIII	UROPORPHYRINOGEN__III				0		0	Initializing
Initial			X5P	X5P				0		0	Initializing
Initial			XAN	XAN				0		0	Initializing
Initial			XMP	XMP				0		0	Initializing
Initial			XTSINE	XTSINE				0		0	Initializing
Initial			bALA	bALA				0		0	Initializing
Initial			bDG1P	bDG1P				0		0	Initializing
Initial			bDG6P	bDG6P						0	Initializing
Initial			bDGLC	bDGLC						0	Initializing
Initial			n1POLYP	_n__1__POLYP				0		0	Initializing
Initial			nPOLYP	_n__POLYP				0		0	Initializing
Initial			ppGpp	ppGpp				0		0	Initializing
ChangedForm			MNXM176	a ubiquinone				0	bigg:q;biopath:Ubiquinone;cas:1339-63-5;chebi:16389;ec:1.1.5.2;ec:1.1.5.5;ec:1.10.3.10;ec:1.10.3.11;ec:1.2.5.1;ec:1.3.5.1;ec:1.3.5.2;ec:1.6.5.3;ec:1.6.5.9;kegg:C00399;lipidbank:VCQ0001;metacyc:Ubiquinones;nikkaji:J11.403K;pubchem:3689;upa:UPC00399	0	Initializing
ChangedForm			MNXM28	Met-tRNA(Met)					bigg:mettrna;biopath:L-Methionyl-tRNA;brenda:BG93151;brenda:BG93797;chebi:13145;chebi:16635;kegg:C02430;metacyc:Charged-MET-tRNAs;metacyc:L-methionyl-tRNAfmet;pubchem:5457;reactome:379780;reactome:379794;reactome:REACT_15919;reactome:REACT_18004;reactome_database_id_release_44:379780;reactome_database_id_release_44:379794;seed:cpd12105	0	Initializing
ChangedForm			MNXM89752	L-glutamyl-tRNA(Glu)					bigg:glutrna;cas:None;chebi:29157;kegg:C02987;metacyc:Charged-GLT-tRNAs;pubchem:5896;reactome:379744;reactome:379751;reactome:REACT_15607;reactome:REACT_16052;reactome_database_id_release_44:379744;reactome_database_id_release_44:379751;seed:cpd12227;upa:UPC02987	0	Initializing
ChangedForm			MNXM89815	Ala-tRNA(Ala)					bigg:alatrna;biopath:L-Alanyl-tRNA;brenda:BG94299;chebi:17732;kegg:C00886;metacyc:Charged-ALA-tRNAs;pubchem:4142;reactome:379700;reactome:379730;reactome:REACT_15557;reactome:REACT_17687;reactome_database_id_release_44:379700;reactome_database_id_release_44:379730;seed:cpd11770	0	Initializing
ChangedForm			MNXM90307	Ubiquinol				0	bigg:qh2;biopath:Ubiquinol;brenda:BG33899;cas:56275-39-9;chebi:17976;ec:1.1.5.2;ec:1.1.5.5;ec:1.10.3.10;ec:1.10.3.11;ec:1.2.5.1;ec:1.3.5.1;ec:1.3.5.2;ec:1.6.5.3;ec:1.6.5.9;kegg:C00390;metacyc:Ubiquinols;nikkaji:J28.660E;pubchem:3680;upa:UPC00390	0	Initializing
ChangedForm			MNXM95381	N-formylmethionyl-tRNA(fMet)					bigg:fmettrna;brenda:BG93872;chebi:17119;kegg:C03294;metacyc:N-formyl-L-methionyl-tRNAfmet;pubchem:6151;seed:cpd12285	0	Initializing
Merged	AD		MNXM168	adenine		C5H5N5	135.127	0	3dmet:B00041;beilstein:608603;bigg:ade;biopath:Adenine;brenda:BG20886;cas:73-24-5;chebi:16708;chemspider:185;drugbank:DB00173;ec:1.5.99.12;ec:2.4.2.28;ec:2.4.2.7;ec:2.7.8.25;ec:2.7.8.37;ec:3.2.2.16;ec:3.2.2.4;ec:3.2.2.7;ec:3.2.2.9;ec:3.5.4.2;foodb:FDB012266;gmelin:3903;het:ADE;hmdb:HMDB00034;kegg:C00147;knapsack:C00001490;ligandbox:D00034;metacyc:ADENINE;metacyc:ADENINE-RING;metagene:ADENINE PHOS…	2	Similar Species
Merged	ADENOSYLCOBINIMIDE		MNXM856	adenosylcobinamide phosphate(1-)		C58H83CoN16O14P	1318.285	-1	bigg:adocbip;brenda:BG34319;chebi:2481;chebi:58502;ec:2.7.1.156;ec:2.7.7.62;ec:6.3.1.10;foodb:FDB028837;hmdb:HMDB12184;kegg:C06509;metacyc:ADENOSYLCOBINAMIDE-P;nugowiki:10909;pubchem:25245159;pubchem:8740;seed:cpd03919;upa:UPC06509	2	Similar Species
Merged	ADN		MNXM212	adenosine		C10H13N5O4	267.241	0	3dmet:B01189;beilstein:624881;beilstein:93029;bigg:adn;biopath:Adenosine;brenda:BG850;cas:5536-17-4;cas:58-61-7;chebi:16335;chebi:45327;chemspider:18660726;chemspider:54923;drugbank:DB00194;drugbank:DB00640;ec:1.1.3.39;ec:2.7.1.20;ec:3.2.2.7;ec:3.3.1.1;ec:3.5.4.4;foodb:FDB003554;gmelin:53385;het:ADN;hmdb:HMDB00050;kegg:C00212;kegg:D06298;knapsack:C00007444;ligandbox:D00045;ligandbox:D06298;metacy…	2	Similar Species
Merged	ARGSUCC		MNXM550	(N(omega)-L-arginino)succinate(1-)		C10H17N4O6	289.265	-1	3dmet:B04894;bigg:argsuc;biopath:N-(L-Arginino)succinate;brenda:BG87894;cas:2387-71-5;cas:None;chebi:15682;chebi:57472;chemspider:16059;ec:4.3.2.1;ec:6.3.4.5;foodb:FDB021885;hmdb:HMDB00052;kegg:C03406;knapsack:C00019688;metacyc:L-ARGININO-SUCCINATE;metlin:5115;nikkaji:J37.380J;nugowiki:37;pubchem:16950;pubchem:25245925;pubchem:6235;reactome:34575;reactome:REACT_5577;reactome_database_id_release_4…	2	Similar Species
Merged	ASP		MNXM42	L-aspartate(1-)		C4H6NO4	132.095	-1	3dmet:B00015;beilstein:1723530;beilstein:4133557;bigg:asp-L;biopath:L-Aspartate;brenda:BG19556;cas:56-84-8;chebi:17053;chebi:29991;chebi:29993;chemspider:4573879;chemspider:5745;drugbank:DB00128;ec:1.4.1.21;ec:1.4.3.15;ec:1.4.3.16;ec:2.1.3.2;ec:2.3.1.17;ec:2.6.1.1;ec:2.6.1.31;ec:2.6.1.35;ec:2.6.1.70;ec:2.6.1.78;ec:2.7.2.4;ec:3.5.1.1;ec:3.5.1.15;ec:3.5.1.26;ec:3.5.1.38;ec:3.5.1.7;ec:3.5.1.8;ec:3.5…	2	Similar Species
Merged	ASUC		MNXM565	N(6)-(1,2-dicarboxylatoethyl)-AMP(4-)		C14H14N5O11P	459.262	-4	3dmet:B04914;bigg:dcamp;biopath:Adenylosuccinate;brenda:BG5285;cas:19046-78-7;cas:19240-42-7;chebi:15919;chebi:57567;chemspider:389122;chemspider:394323;drugbank:DB04418;ec:4.3.2.2;ec:6.3.4.4;foodb:FDB022101;hmdb:HMDB00536;hmdb:HMDB59653;kegg:C03794;knapsack:C00007229;metacyc:ADENYLOSUCC;metlin:5521;nikkaji:J37.503I;nugowiki:455;nugowiki:58050;pdb-ccd:2SA;pubchem:25245432;pubchem:440122;pubchem:4…	2	Similar Species
Merged	CO2		MNXM13	CO(2)		CO2	44.01	0	3dmet:B01131;beilstein:1900390;bigg:co2;biopath:Carbon_dioxide;bnice:C5;brenda:BG28651;cas:124-38-9;chebi:16526;chemspider:274;ec:1.1.1.103;ec:1.1.1.262;ec:1.1.1.286;ec:1.1.1.305;ec:1.1.1.343;ec:1.1.1.38;ec:1.1.1.39;ec:1.1.1.40;ec:1.1.1.41;ec:1.1.1.42;ec:1.1.1.44;ec:1.1.1.83;ec:1.1.1.84;ec:1.1.1.85;ec:1.1.1.87;ec:1.1.1.92;ec:1.1.1.n1;ec:1.1.1.n5;ec:1.1.3.19;ec:1.1.99.33;ec:1.11.1.3;ec:1.13.11.23;…	2	Similar Species
Merged	DALA		MNXM156	D-alanine zwitterion		C3H7NO2	89.093	0	3dmet:B00036;beilstein:1720249;beilstein:4781244;bigg:ala-D;biopath:D-Alanine;brenda:BG17909;cas:338-69-2;chebi:15570;chebi:32435;chebi:32436;chebi:57416;chemspider:64234;drugbank:DB01786;ec:1.4.3.19;ec:2.1.2.7;ec:2.3.2.14;ec:2.6.1.21;ec:3.4.13.22;ec:5.1.1.1;ec:6.3.2.35;ec:6.3.2.4;foodb:FDB022546;gmelin:745914;gmelin:82157;het:DAL;hmdb:HMDB01310;kegg:C00133;knapsack:C00019654;metacyc:D-ALANINE;me…	2	Similar Species
Merged	DHF		MNXM281	dihydrofolate(2-)		C19H19N7O6	441.397	-2	3dmet:B01240;bigg:dhf;biopath:7,8-Dihydrofolate;brenda:BG9244;cas:4033-27-6;chebi:15633;chebi:57451;chemspider:89228;drugbank:DB02015;ec:1.5.1.3;ec:2.1.1.45;ec:2.1.1.54;ec:6.3.2.12;ec:6.3.4.17;foodb:FDB022395;het:DHF;hmdb:HMDB01056;kegg:C00415;knapsack:C00007248;metacyc:DIHYDROFOLATE;metlin:5970;nikkaji:J373.767E;nugowiki:949;pdb-ccd:DHF;pubchem:3705;pubchem:40480038;pubchem:98792;reactome:73604;…	2	Similar Species
Merged	GLU		MNXM89557	L-glutamate		C5H8NO4	146.121	-1	Dicarboxylic Aminoaciduria. Glutamate-aspartate Transport Defect: 222730;3dmet:B00007;beilstein:1723801;bigg:glu-L;biopath:L-Glutamate;bnice:C13;brenda:BG21361;cas:11070-68-1;cas:56-86-0;chebi:16015;chebi:29985;chebi:29988;chemspider:30572;chemspider:4573882;drugbank:DB00142;ec:1.4.1.13;ec:1.4.1.14;ec:1.4.1.2;ec:1.4.1.3;ec:1.4.1.4;ec:1.4.3.11;ec:1.4.7.1;ec:1.5.1.10;ec:1.5.1.12;ec:1.5.1.9;ec:1.5.3…	2	Similar Species
Merged	HISOL		MNXM1281	L-histidinol(1+)		C6H12N3O	142.179	1	3dmet:B01345;bigg:histd;biopath:L-Histidinol;brenda:BG21922;cas:4836-52-6;cas:501-28-0;cas:None;chebi:16255;chebi:57699;chemspider:144886;ec:1.1.1.23;ec:3.1.3.15;foodb:FDB023173;hmdb:HMDB03431;kegg:C00860;knapsack:C00007479;metacyc:HISTIDINOL;metlin:3267;nikkaji:J80.912H;nugowiki:3012;pubchem:165271;pubchem:25244116;pubchem:4117;seed:cpd00641;upa:UPC00860	2	Similar Species
Merged	HYXN		MNXM213	hypoxanthine		C5H4N4O	136.111	0	ASPHYXIA [DD]: 408; MOLYBDENIUM CO-FACTOR DEFICIENCY. SULFITE OXIDASE DEFICIENCY: 116; XANTHINURIA TYPE II: 483;3dmet:B00078;beilstein:5811;bigg:hxan;biopath:Hypoxanthine;brenda:BG20837;cas:68-94-0;chebi:17368;chemspider:768;drugbank:DB04076;ec:1.17.1.4;ec:2.4.2.44;ec:2.4.2.8;ec:3.2.2.12;ec:3.2.2.2;ec:3.2.2.26;ec:3.5.4.2;foodb:FDB003949;gmelin:464558;het:HPA;hmdb:HMDB00157;kegg:C00262;knapsack:C0…	2	Similar Species
Merged	METTHF		MNXM183	(6R)-5,10-methylenetetrahydrofolate		C20H21N7O6	455.424	-2	3dmet:B04640;beilstein:5467239;beilstein:5468618;beilstein:72305;bigg:mlthf;biopath:5,10-Methylenetetrahydrofolate;brenda:BG10127;brenda:BG36393;cas:31690-11-6;cas:3432-99-3;chebi:12071;chebi:15636;chebi:1989;chebi:20502;chemspider:388320;chemspider:7827491;ec:1.5.1.15;ec:1.5.1.20;ec:1.5.1.5;ec:2.1.1.148;ec:2.1.1.45;ec:2.1.1.54;ec:2.1.2.1;ec:2.1.2.10;ec:2.1.2.11;ec:2.1.2.7;ec:2.1.2.8;foodb:FDB022…	2	Similar Species
Merged	PRBATP		MNXM1351	1-(5-phospho-D-ribosyl)-ATP		C15H19N5O20P4	713.228	-6	3dmet:B04862;bigg:prbatp;biopath:Phosphoribosyl-ATP;brenda:BG89532;chebi:18263;chebi:58424;chemspider:984;drugbank:DB01661;ec:2.4.2.17;ec:3.6.1.31;foodb:FDB023212;hmdb:HMDB03665;kegg:C02739;knapsack:C00007351;metacyc:PHOSPHORIBOSYL-ATP;nikkaji:J608.031F;nugowiki:3246;pubchem:1009;pubchem:49859690;pubchem:5699;seed:cpd01775;upa:UPC02739	2	Similar Species
Merged	NH3		MNXM15	NH4(+)		H4N	18.038	1	10; 109; 15; 18; 189; 19; 215; 243; 25; 263; 264; 268; 27; 282; 303; 308; 31; 324; 328; 333; 338; 342; 39; 4; 40; 411; 431; 448; 459; 460; 474; 5; 517; 60; 61; 73; 77; 79; 9; 92; 94;3dmet:B00004;beilstein:3587154;bigg:nh3;bigg:nh4;biopath:Ammonia;biopath:Ammonium-ion;bnice:C6;brenda:BG28736;brenda:BG91971;cas:14798-03-9;cas:34819-78-8;cas:7664-41-7;chebi:16134;chebi:28938;chebi:29240;chebi:29337;…	2	Similar Species
Merged	ppGpp		MNXM1561	guanosine 3'-diphosphate 5'-triphosphate(6-)		C10H12N5O20P5	677.093	-6	3dmet:B01748;beilstein:1205996;bigg:gdptp;brenda:BG1619;cas:38918-96-6;chebi:16690;chebi:60028;chebi:71477;ec:2.7.6.5;ec:3.6.1.40;kegg:C04494;metacyc:GDP-TP;nikkaji:J40.057B;pdb-ccd:0O2;pubchem:46173549;pubchem:7111;reaxys:6888426;seed:cpd02740;upa:UPC04494	2	Similar Species
Merged	URA		MNXM158	uracil		C4H4N2O2	112.087	0	ARGININEMIA. HYPERARGININEMIA, ARGINASE DEFICIENCY: 60; BETA-KETOTHIOLASE DEFICIENCY: 5; CARBAMOYL PHOSPHATE SYNTHETASE DEFICIENCY (CPS): 77; DIHYDROPYRIMIDINASE (DHPA): 410; DIHYDROPYRIMIDINE DEHYDROGENASE DEFICIENCY (DHPD): 334; ORNITHINE TRANSCARBAMYLASE DEFICIENCY (OTC): 189;3dmet:B00026;beilstein:606623;bigg:ura;biopath:Uracil;brenda:BG19237;cas:66-22-8;chebi:17568;chemspider:1141;drugbank:D…	2	Similar Species
Merged	R5P		MNXM15900	alpha-D-ribose 5-phosphate		C5H9O8P	228.094	-2	bigg:r5p;biopath:alpha-D-Ribose_5-phosphate;brenda:BG81798;cas:4300-28-1;chebi:18189;chebi:52742;kegg:C03736;nikkaji:J1.011.724K;pdb-ccd:HSX;pubchem:6499;reaxys:1728061;wikipedia:D-ribose-5-P	2	Similar Species
Merged	P5C		MNXM1617	1-pyrroline-5-carboxylate		C5H6NO2	112.107	-1	beilstein:111941;bigg:1pyr5c;brenda:BG79308;cas:2906-39-0;chebi:1372;chebi:15893;chemspider:10140206;chemspider:1159;ec:1.5.1.2;ec:2.6.1.68;foodb:FDB022542;hmdb:HMDB01301;kegg:C04322;knapsack:C00007606;metacyc:CPD-478;metlin:6145;nikkaji:J426.575K;nugowiki:1163;pubchem:1196;pubchem:11966213;pubchem:6977;reactome:113590;reactome:REACT_5452;reactome_database_id_release_44:113590;seed:cpd02431;seed:…	2	Similar Species
Merged	PYR		MNXM23	pyruvate		C3H3O3	87.054	-1	100; 109; 113; 135; 176; 181; 24; 318; 319; 333; 374; 383; 49; 510; 66;3dmet:B00006;beilstein:3587721;beilstein:506211;bigg:pyr;biopath:Pyruvate;bnice:C14;brenda:BG17694;cas:127-17-3;cas:57-60-3;chebi:15361;chebi:32816;chemspider:1031;chemspider:96901;drugbank:DB00119;ec:1.1.1.27;ec:1.1.1.28;ec:1.1.1.38;ec:1.1.1.39;ec:1.1.1.40;ec:1.1.1.83;ec:1.1.99.6;ec:1.1.99.7;ec:1.2.1.51;ec:1.2.3.3;ec:1.2.3.6;…	2	Similar Species
Merged	RIBFLAV		MNXM270	riboflavin		C17H20N4O6	376.364	0	3dmet:B01201;beilstein:4924198;beilstein:97831;bigg:ribflv;brenda:BG7793;cas:83-88-5;chebi:17015;chebi:57986;chemspider:108964;chemspider:431981;drugbank:DB00140;ec:1.5.1.30;ec:1.5.1.41;ec:1.6.5.8;ec:2.5.1.9;ec:2.7.1.161;ec:2.7.1.26;ec:2.7.1.42;ec:3.5.99.1;foodb:FDB012160;het:RBF;hmdb:HMDB00244;kegg:C00255;knapsack:C00001552;ligandbox:D00050;metacyc:RIBOFLAVIN;metlin:5249;nikkaji:J3.876H;nugowiki…	2	Similar Species
Merged	XMP		MNXM298	5'-xanthylate(2-)		C10H11N4O9P	362.19	-2	3dmet:B01300;beilstein:11352170;bigg:xmp;biopath:Xanthosine-5-prime-phosphate;brenda:BG819;cas:523-98-8;chebi:15652;chebi:53012;chebi:57464;chemspider:3859309;chemspider:66054;ec:1.1.1.205;ec:2.4.2.22;ec:6.3.4.1;ec:6.3.5.2;foodb:FDB022687;gmelin:1082168;hmdb:HMDB01554;kegg:C00655;knapsack:C00007396;metacyc:XANTHOSINE-5-PHOSPHATE;nikkaji:J29.066A;nugowiki:1408;pdb-ccd:XMP;pubchem:3925;pubchem:4670…	2	Similar Species
Merged	UROPORPHYRINOGENIII		MNXM414	uroporphyrinogen III(8-)		C40H36N4O16	828.731	-8	3dmet:B00231;beilstein:605190;bigg:uppg3;biopath:Uroporphyrinogen_III;brenda:BG18132;cas:1976-85-8;chebi:15437;chebi:57308;chemspider:1146;ec:2.1.1.107;ec:4.1.1.37;ec:4.2.1.75;foodb:FDB022417;gmelin:1166130;het:UP2;hmdb:HMDB01086;kegg:C01051;knapsack:C00007373;metacyc:UROPORPHYRINOGEN-III;metagene:CONGENITAL ERYTHTOPOIETIC PORPHYRIA (CEP, G NTHER DISEASE): 417;metlin:79;nikkaji:J39.044E;nugowiki:…	2	Similar Species
Merged	PRFICA		MNXM456	5-formamido-1-(5-phospho-D-ribosyl)imidazole-4-carboxamide(2-)		C10H13N4O9P	364.205	-2	3dmet:B01781;beilstein:58077;bigg:fprica;biopath:5-prime-Phosphoribosyl-5-formamido-4-imidazole_carboxamide;brenda:BG1206;chebi:18381;chebi:58467;chemspider:145893;ec:2.1.2.3;ec:3.5.4.10;foodb:FDB022622;het:FAI;hmdb:HMDB01439;kegg:C04734;metacyc:PHOSPHORIBOSYL-FORMAMIDO-CARBOXAMIDE;metlin:6247;nikkaji:J602.393B;nugowiki:1301;pdb-ccd:FAI;pubchem:166760;pubchem:25244918;pubchem:7305;reactome:111427…	2	Similar Species
Merged	OA		MNXM46	oxaloacetate		C4H2O5	130.056	-2	3dmet:B00010;beilstein:1705475;beilstein:3605372;bigg:oaa;biopath:Oxaloacetate;bnice:C20;brenda:BG19271;cas:149-63-3;cas:328-42-7;chebi:16452;chebi:30744;chemspider:144251;chemspider:945;ec:1.1.1.299;ec:1.1.1.37;ec:1.1.1.38;ec:1.1.1.40;ec:1.1.1.82;ec:1.1.3.3;ec:1.1.5.4;ec:1.1.99.16;ec:1.1.99.7;ec:1.4.1.21;ec:1.4.3.1;ec:1.4.3.15;ec:2.1.3.1;ec:2.3.3.1;ec:2.3.3.2;ec:2.3.3.3;ec:2.3.3.5;ec:2.3.3.8;ec:…	2	Similar Species
Merged	SLF		MNXM58	sulfate		O4S	96.063	-2	116; 209; 210; 216; 222; 223; 224; 229; 230; 231; 232; 30; 332; 37;3dmet:B00016;beilstein:3648446;bigg:so4;biopath:Sulfate;biopath:Sulfate_(protonated);brenda:BG28716;cas:14808-79-8;cas:73020-09-4;cas:7664-93-9;chebi:16189;chebi:26836;chebi:45696;chemspider:1085;chemspider:1086;chemspider:55666;ec:1.8.3.1;ec:2.7.7.4;ec:2.7.7.5;ec:2.7.7.51;ec:3.1.6.10;ec:3.1.6.11;ec:3.1.6.16;ec:3.1.6.17;ec:3.1.6.2…	2	Similar Species
Merged	SAICAR		MNXM607	(2S)-2-[5-amino-1-(5-O-phosphonato-beta-D-ribosyl)imidazole-4-carboxamido]succinate		C13H15N4O12P	450.252	-4	3dmet:B04963;bigg:25aics;biopath:5-prime-Phosphoribosyl-4-N-(succino-carboxamide)-5-aminoimidazole;brenda:BG4597;cas:3031-95-6;chebi:18319;chebi:58443;chemspider:141175;ec:4.3.2.2;ec:6.3.2.6;foodb:FDB022251;hmdb:HMDB00797;kegg:C04823;metacyc:P-RIBOSYL-4-SUCCCARB-AMINOIMIDAZOLE;metlin:5762;nikkaji:J7.666J;nugowiki:715;pubchem:160666;pubchem:45266647;pubchem:7384;reactome:111399;reactome:REACT_3661…	2	Similar Species
Merged	NACETYLSCONJUGATE		MNXM7016	acetyl-cystine-bimane		C15H18N3O5S	352.386	-1	bigg:acysbmn;seed:cpd15926	2	Similar Species
Merged	ORN		MNXM89689	ornithinium(1+)		C5H13N2O2	133.169	1	CYSTINURIA: 107; DELTA-PYRROLIDINE-5-CARBOXYLATE SYNTHASE DEFICIENCY: 474; HOMOCYSTINURIA. CYSTATHIONINE BETA-SYNTHASE DEFICIENCY: 185; HYPERDIBASIC AMINOACIDURIA I: 206; HYPERDIBASIC AMINOACIDURIA II. LYSINURIC PROTEIN INTOLERANCE: 61; HYPERORNITHINEMIA WITH GYRATE ATROPHY (HOGA): 174; HYPERORNITHINEMIA-HYPERAMMONEMIA-HOMOCITRULLINURIA [HHH-SYNDROME]: 215; N-ACETYLGLUTAMATE SYNTHETASE DEFICIENCY…	2	Similar Species
Merged	PI		MNXM9	phosphate		HO4P	95.979	-2	3dmet:B00002;beilstein:1921286;beilstein:3903772;bigg:pi;biopath:Phosphate;bnice:C9;brenda:BG92038;cas:14066-19-4;cas:14265-44-2;cas:7664-38-2;chebi:18367;chebi:26078;chebi:43474;chemspider:1032;chemspider:2913859;chemspider:979;ec:1.2.1.11;ec:1.2.1.12;ec:1.2.1.13;ec:1.2.1.38;ec:1.2.1.41;ec:1.2.1.59;ec:1.2.3.3;ec:1.20.1.1;ec:1.21.4.2;ec:1.21.4.3;ec:1.21.4.4;ec:1.3.7.8;ec:1.3.99.15;ec:1.3.99.n1;ec…	2	Similar Species
Merged	3PSER		MNXM379	O-phospho-L-serine		C3H6NO6P	183.057	-2	3dmet:B01366;beilstein:1726826;bigg:pser-L;biopath:O-Phospho-L-serine;brenda:BG36327;cas:17885-08-4;cas:407-41-0;chebi:15811;chebi:57524;chemspider:5415612;chemspider:62074;ec:2.5.1.65;ec:2.5.1.76;ec:2.6.1.52;ec:2.7.1.80;ec:3.1.3.3;foodb:FDB021926;gmelin:675662;het:SEP;hmdb:HMDB00272;kegg:C01005;knapsack:C00007287;metacyc:3-P-SERINE;metlin:5270;nikkaji:J136.545B;nugowiki:200;pdb-ccd:SEP;pubchem:4…	2	Similar Species
Merged	AC		MNXM26	acetate		C2H3O2	59.044	-1	AROMATIC L-AMINO ACID DECARBOXYLASE DEFICIENCY: 354; ARTEFACTS-BACTERIAL CONTAMINATION, EXCRETION OF ORGANIC ACIDS (ARTEFACTS) [DD]: 348; BETA-KETOTHIOLASE DEFICIENCY: 5; BLUE DIAPER SYNDROME: 300; DOPA-RESPONSIVE DYSTONIA: 451; HARTNUP DISEASE. BEHAVIORAL DISTURBANCES, REVERSIBLE: 175; HAWKINSINURIA: 176; HYPERPHENYLALANIEMIA DUE TO GUANOSINE TRIPHOSPHATE CYCLOHYDROLASE DEFICIENCY: 355; HYPERPHE…	2	Similar Species
Merged	ADENOSYLCOBINAMIDEGDP		MNXM1105	adenosylcobinamide-GDP		C68H95CoN21O21P2	1663.491	-1	bigg:agdpcbi;biopath:Adenosine-GDP-cobinamide;brenda:BL144244;chebi:2479;chebi:60487;ec:2.7.7.62;ec:2.7.8.26;foodb:FDB028838;hmdb:HMDB12185;kegg:C06510;metacyc:ADENOSYLCOBINAMIDE-GDP;nugowiki:10910;pubchem:51351658;pubchem:8741;seed:cpd03920;upa:UPC06510	2	Similar Species
Merged	AKG		MNXM20	2-oxoglutarate		C5H4O5	144.082	-2	2-HYDROXYGLUTARIC ACIDURIA (D): 281; 2-KETOGLUTARATE DEHYDROGENASE COMPLEX DEFICIENCY: 401; 3-METHYLGLUTACONIC ACIDURIA (TYPE IV): 338; ARTEFACTS-BACTERIAL CONTAMINATION, EXCRETION OF ORGANIC ACIDS (ARTEFACTS) [DD]: 348; FUMARIC ACIDURIA: 31; HYPERINSULINISM-HYPERAMMONEMIA SYNDROME: 459; NEWBORNS, PREMATURE INFANTS, TRANSIENT IMMATURITY OF TRANSPORT SYSTEMS OR ENZYMES: 340; PYRUVATE CARBOXYLASE D…	2	Similar Species
Merged	ALAALA		MNXM669	D-alanyl-D-alanine		C6H12N2O3	160.171	0	3dmet:B01365;beilstein:1724814;bigg:alaala;brenda:BG22134;cas:1948-31-8;cas:923-16-0;chebi:16576;chebi:57822;chebi:72816;chemspider:4573916;ec:3.4.13.22;ec:6.3.2.10;ec:6.3.2.4;foodb:FDB006399;hmdb:HMDB03459;hmdb:HMDB28680;kegg:C00993;knapsack:C00019576;metacyc:D-ALA-D-ALA;metlin:6937;nikkaji:J80.011B;nugowiki:27338;nugowiki:3040;pubchem:4239;pubchem:5460362;pubchem:6992112;reaxys:1724813;reaxys:1…	2	Similar Species
Merged	ASP4P		MNXM1177	4-phosphonato-L-aspartic acid(2-)		C4H6NO7P	211.067	-2	3dmet:B01629;bigg:4pasp;biopath:4-Phospho-L-aspartate;brenda:BG19642;cas:22138-53-0;chebi:15836;chebi:30407;chebi:57535;chemspider:10123241;chemspider:809;ec:1.2.1.11;ec:2.7.2.4;foodb:FDB028892;hmdb:HMDB12250;kegg:C03082;knapsack:C00007471;metacyc:L-BETA-ASPARTYL-P;nikkaji:J37.493H;nugowiki:10975;pdb-ccd:PHD;pubchem:11948925;pubchem:5980;pubchem:832;seed:cpd01977;upa:UPC03082	2	Similar Species
Merged	CAIR		MNXM507	5-amino-1-(5-phosphonato-D-ribosyl)imidazole-4-carboxylate		C9H12N3O9P	337.18	-2	3dmet:B01784;bigg:5aizc;biopath:1-(5-Phospho-D-ribosyl)-5-amino-4-imidazolecarboxylate;brenda:BG27601;chebi:28413;chebi:58564;chemspider:144983;ec:4.1.1.21;ec:5.4.99.18;ec:6.3.2.6;foodb:FDB023871;het:C2R;hmdb:HMDB06273;kegg:C04751;metacyc:PHOSPHORIBOSYL-CARBOXY-AMINOIMIDAZOLE;nikkaji:J38.129B;nugowiki:5398;pdb-ccd:C2R;pubchem:165388;pubchem:24916886;pubchem:7321;reactome:111395;reactome:REACT_311…	2	Similar Species
Merged	CITR		MNXM211	L-citrulline zwitterion		C6H13N3O3	175.186	0	CARBAMOYL PHOSPHATE SYNTHETASE DEFICIENCY (CPS): 77; CITRULLINEMIA TYPE I. ASS: 92; CITRULLINEMIA TYPE II, ADULT-ONSET: 448; DELTA-PYRROLIDINE-5-CARBOXYLATE SYNTHASE DEFICIENCY: 474; HYPERLYSINEMIA II OR SACCHAROPINURIA: 424; HYPERORNITHINEMIA-HYPERAMMONEMIA-HOMOCITRULLINURIA [HHH-SYNDROME]: 215; N-ACETYLGLUTAMATE SYNTHETASE DEFICIENCY. NAGS DEFICIENCY: 243; NARP SYNDROME: 447; ORNITHINE TRANSCAR…	2	Similar Species
Merged	COPROPORPHYRINOGENIII		MNXM410	coproporphyrinogen III(4-)		C36H40N4O8	656.725	-4	3dmet:B00571;beilstein:1208502;bigg:cpppg3;biopath:Coproporphyrinogen_III;brenda:BG36549;cas:2624-63-7;chebi:15439;chebi:57309;chemspider:20171552;chemspider:315;ec:1.3.3.3;ec:1.3.99.22;ec:4.1.1.37;foodb:FDB022518;het:CP3;hmdb:HMDB01261;kegg:C03263;knapsack:C00007284;metacyc:COPROPORPHYRINOGEN_III;metlin:6116;nikkaji:J313.191B;nugowiki:1129;pdb-ccd:CP3;pdbechem:CP3;pubchem:20849114;pubchem:321;pu…	2	Similar Species
Merged	DGLU		MNXM331	D-glutamate		C5H8NO4	146.121	-1	3dmet:B01192;beilstein:1723800;beilstein:8143000;beilstein:8319427;bigg:glu-D;brenda:BG21362;cas:6893-26-1;chebi:15966;chebi:29986;chebi:29989;chemspider:21814;drugbank:DB02517;ec:1.4.3.15;ec:1.4.3.7;ec:1.5.1.12;ec:2.3.2.1;ec:2.6.1.21;ec:2.6.1.54;ec:2.6.1.74;ec:3.5.1.35;ec:3.5.1.82;ec:4.2.1.48;ec:5.1.1.3;ec:6.3.2.9;foodb:FDB023148;gmelin:201189;gmelin:327904;het:DGL;hmdb:HMDB03339;kegg:C00217;kna…	2	Similar Species
Merged	DHPT		MNXM965	7,8-dihydropteroate		C14H13N6O3	313.291	-1	3dmet:B01352;beilstein:1226443;bigg:dhpt;biopath:7,8-Dihydropteroate;brenda:BG5107;cas:2134-76-1;chebi:17839;chebi:4581;chemspider:165;chemspider:4573669;ec:2.5.1.15;ec:6.3.2.12;foodb:FDB022607;het:78H;hmdb:HMDB01412;kegg:C00921;knapsack:C00007228;metacyc:7-8-DIHYDROPTEROATE;metlin:6228;nikkaji:J670.934F;nugowiki:1274;pdb-ccd:78H;pubchem:170;pubchem:4175;pubchem:5459950;reaxys:1226443;seed:cpd006…	2	Similar Species
Merged	FTHF		MNXM237	10-formyltetrahydrofolate		C20H21N7O7	471.423	-2	3dmet:B04652;beilstein:101559;bigg:10fthf;biopath:10-Formyl-5,6,7,8-tetrahydrofolate;brenda:BG36253;cas:2800-34-2;chebi:15637;chebi:57454;chemspider:109092;ec:1.5.1.6;ec:2.1.2.13;ec:2.1.2.2;ec:2.1.2.3;ec:2.1.2.n1;ec:3.5.1.10;ec:3.5.4.9;ec:6.3.4.3;foodb:FDB022345;hmdb:HMDB00972;kegg:C00234;knapsack:C00007251;metacyc:10-FORMYL-THF;metlin:5912;nikkaji:J356.348K;nugowiki:873;pubchem:122347;pubchem:35…	2	Similar Species
Merged	GABA		MNXM192	4-aminobutanoate		C4H9NO2	103.12	0	3dmet:B00090;beilstein:3536873;beilstein:906818;bigg:4abut;biopath:4-Aminobutanoate;brenda:BG19799;cas:56-12-2;chebi:16865;chebi:30566;chebi:59888;chemspider:116;drugbank:DB02530;ec:1.2.1.19;ec:1.5.3.19;ec:2.6.1.19;ec:2.6.1.96;ec:3.5.1.63;ec:3.5.1.94;ec:3.5.3.7;ec:4.1.1.15;foodb:FDB008937;gmelin:1041559;gmelin:49775;gmelin:559138;het:ABU;hmdb:HMDB00112;kegg:C00334;knapsack:C00001337;ligandbox:D00…	2	Similar Species
Merged	GLUGSAL		MNXM245	L-glutamic 5-semialdehyde zwitterion		C5H9NO3	131.13	0	3dmet:B00252;beilstein:1704370;bigg:glu5sa;biopath:L-Glutamate_5-semialdehyde;brenda:BG21312;cas:496-92-4;cas:None;chebi:17232;chebi:58066;chemspider:167744;ec:1.2.1.41;ec:2.6.1.13;foodb:FDB022847;hmdb:HMDB02104;kegg:C01165;knapsack:C00007475;metacyc:L-GLUTAMATE_GAMMA-SEMIALDEHYDE;metlin:6488;nikkaji:J40.076I;nugowiki:1687;pubchem:193305;pubchem:25245270;pubchem:4392;reactome:31339;reactome:REACT…	2	Similar Species
Merged	GLUP		MNXM1280	L-gamma-glutamyl phosphate(2-)		C5H8NO7P	225.093	-2	3dmet:B01646;bigg:glu5p;biopath:L-Glutamyl_5-phosphate;brenda:BG20319;cas:13254-53-0;chebi:17798;chebi:50164;chebi:50166;chebi:58274;chemspider:167893;ec:1.2.1.41;ec:2.7.2.11;foodb:FDB022500;hmdb:HMDB01228;kegg:C03287;metacyc:L-GLUTAMATE-5-P;metlin:6093;nikkaji:J40.070J;nugowiki:1101;pdbechem:RGP;pubchem:193475;pubchem:25246118;pubchem:6144;seed:cpd02097;upa:UPC03287	2	Similar Species
Merged	INS		MNXM334	inosine		C10H12N4O5	268.226	0	3dmet:B01208;beilstein:624889;bigg:ins;biopath:Inosine;brenda:BG645;cas:58-63-9;cas:7013-16-3;chebi:17596;chemspider:24654354;chemspider:5799;drugbank:DB04335;ec:1.1.3.28;ec:2.7.1.73;ec:3.2.2.2;ec:3.5.4.4;foodb:FDB011802;foodb:FDB023100;gmelin:489332;het:NOS;hmdb:HMDB00195;hmdb:HMDB03040;kegg:C00294;knapsack:C00019692;ligandbox:D00054;metacyc:INOSINE;metagene:PURINE NUCLEOSIDE PHOSPHORYLASE DIFIC…	2	Similar Species
Merged	LLAC		MNXM179	(S)-lactate		C3H5O3	89.07	-1	3dmet:B01180;beilstein:1720251;beilstein:4655977;bigg:lac-L;biopath:L-Lactate;bnice:C15;brenda:BG82779;cas:79-33-4;chebi:16651;chebi:422;chemspider:4573803;chemspider:96860;ec:1.1.1.27;ec:1.1.99.7;ec:1.13.12.4;ec:1.2.1.22;ec:4.1.2.36;ec:5.1.2.1;foodb:FDB003294;gmelin:324523;gmelin:362717;het:2OP;hmdb:HMDB00190;kegg:C00186;knapsack:C00001191;lipidbank:DFA0268;metacyc:L-LACTATE;metlin:5205;nikkaji:…	2	Similar Species
Merged	MDAPIM		MNXM529	meso-2,6-diaminopimelic acid dizwitterion		C7H14N2O4	190.197	0	3dmet:B01309;beilstein:8218693;bigg:26dap-M;biopath:meso-2,6-Diaminoheptanedioate;brenda:BG83247;cas:922-54-3;cas:None;chebi:16488;chebi:30308;chebi:57791;ec:1.4.1.16;ec:4.1.1.20;ec:5.1.1.7;ec:6.3.2.13;kegg:C00680;knapsack:C00007595;metacyc:MESO-DIAMINOPIMELATE;nikkaji:J407.120D;pdb-ccd:6CL;pubchem:1549101;pubchem:3949;seed:cpd00516;upa:UPC00680	2	Similar Species
Merged	PHSER		MNXM1334	O-phosphonato-L-homoserine(2-)		C4H8NO6P	197.083	-2	3dmet:B01380;bigg:phom;biopath:O-Phospho-L-homoserine;brenda:BG19063;cas:4210-66-6;chebi:15961;chebi:57590;chemspider:133252;ec:2.7.1.39;ec:4.2.3.1;foodb:FDB023182;hmdb:HMDB03484;kegg:C01102;knapsack:C00007385;metacyc:O-PHOSPHO-L-HOMOSERINE;nikkaji:J2.731.281K;nugowiki:3065;pubchem:151187;pubchem:4336;pubchem:46878406;seed:cpd00809;upa:UPC01102	2	Similar Species
Merged	bALA		MNXM144	beta-alanine zwitterion		C3H7NO2	89.093	0	3dmet:B00025;beilstein:906793;bigg:ala-B;biopath:beta-Alanine;bnice:C42;brenda:BG17918;cas:107-95-9;chebi:16958;chebi:57966;chebi:63070;chemspider:234;drugbank:DB03107;ec:1.5.1.26;ec:2.6.1.18;ec:3.5.1.100;ec:3.5.1.21;ec:3.5.1.22;ec:3.5.1.6;ec:3.5.3.17;ec:4.1.1.11;ec:6.3.2.1;ec:6.3.2.11;ec:6.3.2.23;ec:6.3.2.36;ec:6.3.2.n5;foodb:FDB002253;gmelin:454332;gmelin:49614;het:BAL;hmdb:HMDB00056;kegg:C0009…	2	Similar Species
Merged	RL5P		MNXM145	D-ribulose 5-phosphate(2-)		C5H9O8P	228.094	-2	3dmet:B01187;beilstein:5752092;bigg:ru5p-D;biopath:D-Ribulose_5-phosphate;brenda:BG20587;cas:4151-19-3;cas:551-85-9;chebi:17363;chebi:58121;chemspider:20015724;drugbank:DB04034;ec:1.1.1.137;ec:1.1.1.343;ec:1.1.1.44;ec:2.7.1.16;ec:2.7.1.19;ec:2.7.1.47;ec:4.1.2.43;ec:4.1.99.12;ec:5.1.3.1;ec:5.3.1.13;ec:5.3.1.6;foodb:FDB022145;hmdb:HMDB00618;kegg:C00199;metacyc:RIBULOSE-5P;metlin:5591;nikkaji:J275.2…	2	Similar Species
Merged	PRBAMP		MNXM1515	1-(5-phosphoribosyl)-5'-AMP		C15H19N5O14P2	555.284	-4	3dmet:B04863;beilstein:7064825;bigg:prbamp;biopath:Phosphoribosyl-AMP;brenda:BG32859;brenda:BG6388;chebi:18374;chebi:59457;ec:3.5.4.19;ec:3.6.1.31;foodb:FDB028908;hmdb:HMDB12276;kegg:C02741;knapsack:C00007241;metacyc:PHOSPHORIBOSYL-AMP;nugowiki:11001;pubchem:25244977;pubchem:439795;pubchem:5701;seed:cpd01777;upa:UPC02741	2	Similar Species
Merged	XAN		MNXM174	9H-xanthine		C5H4N4O2	152.111	0	MOLYBDENIUM CO-FACTOR DEFICIENCY. SULFITE OXIDASE DEFICIENCY: 116; XANTHINURIA TYPE I: 59; XANTHINURIA TYPE II: 483;3dmet:B00099;beilstein:609330;beilstein:8733;bigg:xan;biopath:Xanthine;brenda:BG20843;cas:69-89-6;chebi:15318;chebi:17712;chebi:48517;chemspider:1151;drugbank:DB02134;ec:1.14.13.128;ec:1.17.1.4;ec:1.17.3.2;ec:2.4.2.22;ec:3.5.4.3;foodb:FDB001977;gmelin:142613;gmelin:913730;het:XAN;hm…	2	Similar Species
Merged	NAAD		MNXM309	deamido-NAD(2-)		C21H24N6O15P2	662.394	-2	3dmet:B01343;beilstein:3865990;bigg:dnad;biopath:Nicotinic_acid_adenine_dinucleotide;brenda:BG11215;brenda:BG33376;brenda:BG71250;cas:6450-77-7;chebi:14105;chebi:18304;chebi:37584;chebi:58437;chemspider:145043;drugbank:DB04099;ec:2.7.7.18;ec:6.3.1.5;ec:6.3.5.1;foodb:FDB022469;het:NXX;hmdb:HMDB01179;kegg:C00857;metacyc:DEAMIDO-NAD;metlin:4234;nugowiki:1057;pdb-ccd:NXX;pubchem:165491;pubchem:252461…	2	Similar Species
Merged	THFG		MNXM317	5,6,7,8-tetrahydrofolyl-L-glutamic acid		C24H27N8O9	571.519	-3	3dmet:B05350;bigg:thfglu;biopath:Tetrahydrofolate-L-glutamate;biopath:Tetrahydrofolylpolyglutamate_(THF);brenda:BG42605;chebi:27650;chemspider:390680;foodb:FDB024105;hmdb:HMDB06825;kegg:C09332;metacyc:THF-GLU-N;nikkaji:J2.769.210I;nugowiki:5950;pubchem:11523;pubchem:442163;seed:cpd06227	2	Similar Species
Merged	OMP		MNXM519	orotidine 5'-phosphate(3-)		C10H10N2O11P	365.167	-3	3dmet:B01381;beilstein:10604117;bigg:orot5p;biopath:Orotidine-5-prime-phosphate;brenda:BG783;cas:2149-82-8;chebi:15842;chebi:57538;chemspider:141140;drugbank:DB02957;ec:2.4.2.10;ec:4.1.1.23;foodb:FDB012321;gmelin:492529;het:OMP;hmdb:HMDB00218;kegg:C01103;knapsack:C00007583;metacyc:OROTIDINE-5-PHOSPHATE;metlin:5228;nikkaji:J13.801K;nugowiki:156;pdb-ccd:OMP;pubchem:160617;pubchem:25245207;pubchem:4…	2	Similar Species
Merged	PORPHOBILILOGIN		MNXM554	porphobilinogen(1-)		C10H13N2O4	225.221	-1	ACUTE INTERMITTEND PORPHYRIA (AIP): 414;3dmet:B00202;beilstein:220051;bigg:ppbng;biopath:Porphobilinogen;brenda:BG987;cas:487-90-1;chebi:17381;chebi:58126;chemspider:5296496;chemspider:995;drugbank:DB02272;ec:2.5.1.61;ec:4.2.1.24;foodb:FDB021916;het:PBG;hmdb:HMDB00245;kegg:C00931;knapsack:C00007339;metacyc:PORPHOBILINOGEN;metagene:VARIEGATE PORPHYRIA: 421;metlin:76;nikkaji:J6.026G;nugowiki:179;pd…	2	Similar Species
Merged	PEP		MNXM73	phosphoenolpyruvate		C3H2O6P	165.018	-3	3dmet:B00019;beilstein:3951723;bigg:pep;biopath:Phosphoenolpyruvate;brenda:BG17779;cas:138-08-9;cas:73-89-2;chebi:18021;chebi:44897;chebi:58702;chemspider:2907208;chemspider:980;drugbank:DB01819;ec:2.5.1.101;ec:2.5.1.19;ec:2.5.1.54;ec:2.5.1.55;ec:2.5.1.56;ec:2.5.1.57;ec:2.5.1.7;ec:2.5.1.95;ec:2.5.1.97;ec:2.7.1.121;ec:2.7.1.40;ec:2.7.9.1;ec:2.7.9.2;ec:3.1.3.60;ec:4.1.1.31;ec:4.1.1.32;ec:4.1.1.38;e…	2	Similar Species
Merged	5AMINOLEVULINATE		MNXM405	5-aminolevulinate		C5H9NO3	131.13	0	3dmet:B00110;beilstein:1759139;beilstein:3937762;bigg:5aop;biopath:5-Aminolevulinate;brenda:BG48824;cas:106-60-5;chebi:12109;chebi:17549;chebi:356416;chemspider:134;drugbank:DB00855;ec:2.3.1.37;ec:2.6.1.43;ec:4.2.1.24;ec:5.4.3.8;foodb:FDB022452;hmdb:HMDB01149;kegg:C00430;knapsack:C00007378;ligandbox:D07567;lipidmaps:LMFA01100055;metacyc:5-AMINO-LEVULINATE;metlin:6037;nikkaji:J38.537I;nugowiki:103…	2	Similar Species
Merged	ACETYLP		MNXM280	acetyl phosphate(2-)		C2H3O5P	138.016	-2	3dmet:B00063;beilstein:1764251;beilstein:3589395;bigg:actp;biopath:Acetyl_phosphate;brenda:BG15501;cas:19926-71-7;cas:590-54-5;chebi:13711;chebi:15350;chebi:22191;chemspider:181;chemspider:3394205;drugbank:DB02897;ec:1.2.3.3;ec:1.21.4.2;ec:1.21.4.3;ec:1.21.4.4;ec:2.3.1.32;ec:2.3.1.8;ec:2.3.3.15;ec:2.7.2.1;ec:2.7.2.12;ec:4.1.2.22;ec:4.1.2.9;foodb:FDB022653;gmelin:325632;het:UVW;hmdb:HMDB01494;kegg…	2	Similar Species
Merged	ASPSA		MNXM361	L-aspartate 4-semialdehyde		C4H7NO3	117.103	0	3dmet:B00117;bigg:aspsa;biopath:L-Aspartate_4-semialdehyde;brenda:BG19547;cas:15106-57-7;cas:None;chebi:13086;chebi:18051;chebi:537519;chemspider:388372;ec:1.1.1.3;ec:1.2.1.11;ec:1.5.1.43;ec:2.2.1.10;ec:2.6.1.46;ec:2.6.1.76;ec:4.1.2.n5;ec:4.2.1.52;ec:4.3.3.7;foodb:FDB028891;hmdb:HMDB12249;kegg:C00441;knapsack:C00007469;metacyc:L-ASPARTATE-SEMIALDEHYDE;nikkaji:J457.019G;nugowiki:10974;pdbechem:AS2…	2	Similar Species
Merged	CAP		MNXM138	carbamoyl phosphate(2-)		CH2NO5P	139.004	-2	3dmet:B00050;bigg:cbp;biopath:Carbamoylphosphate;brenda:BG28540;cas:590-55-6;cas:63082-13-3;chebi:17672;chebi:58228;chemspider:2666990;chemspider:272;ec:2.1.3.11;ec:2.1.3.2;ec:2.1.3.3;ec:2.1.3.5;ec:2.1.3.6;ec:2.1.3.8;ec:2.1.3.9;ec:2.7.2.2;ec:6.3.4.16;ec:6.3.5.5;foodb:FDB022424;het:CP;hmdb:HMDB01096;kegg:C00169;knapsack:C00007513;metacyc:CARBAMOYL-P;metlin:6002;nikkaji:J39.574I;nugowiki:986;pdb-cc…	2	Similar Species
Merged	D6PGC		MNXM325	6-phosphonatooxy-D-gluconate		C6H10O10P	273.111	-3	3dmet:B01221;beilstein:1729373;beilstein:3912778;bigg:6pgc;biopath:6-Phospho-D-gluconate;brenda:BG22563;cas:921-62-0;chebi:16863;chebi:48928;chebi:58759;chemspider:82615;drugbank:DB02076;ec:1.1.1.343;ec:1.1.1.43;ec:1.1.1.44;ec:2.7.1.12;ec:3.1.1.31;ec:4.2.1.12;foodb:FDB022550;het:6PG;hmdb:HMDB01316;kegg:C00345;metacyc:CPD-2961;metlin:367;nikkaji:J1.343.743B;nugowiki:1178;pdb-ccd:6PG;pubchem:3638;p…	2	Similar Species
Merged	DAPIM		MNXM644	(2S,6S)-2,6-diaminopimelic acid dizwitterion		C7H14N2O4	190.197	0	3dmet:B01303;beilstein:1726901;bigg:26dap-LL;biopath:LL-2,6-Diaminoheptanedioate;brenda:BG24367;cas:14289-34-0;cas:583-93-7;chebi:16026;chebi:47031;chebi:57609;chemspider:388416;ec:2.6.1.83;ec:3.5.1.18;ec:3.5.1.47;ec:5.1.1.7;foodb:FDB022583;hmdb:HMDB01370;kegg:C00666;knapsack:C00007596;lipidmaps:LMFA01170102;metacyc:LL-DIAMINOPIMELATE;metlin:352;nikkaji:J81.742B;nugowiki:1232;pubchem:1549100;pubc…	2	Similar Species
Merged	HSER		MNXM353	L-homoserine zwitterion		C4H9NO3	119.119	0	3dmet:B01202;beilstein:1721680;beilstein:1721681;beilstein:1721682;bigg:hom-L;biopath:L-Homoserine;brenda:BG19833;cas:1927-25-9;cas:498-19-1;cas:6027-21-0;cas:672-15-1;chebi:15699;chebi:30653;chebi:30654;chebi:57476;chebi:62980;chemspider:12126;drugbank:DB04193;ec:1.1.1.3;ec:2.3.1.31;ec:2.3.1.46;ec:2.7.1.39;ec:3.3.1.2;ec:4.4.1.1;foodb:FDB000522;het:HSE;hmdb:HMDB00719;kegg:C00263;knapsack:C0000136…	2	Similar Species
Merged	ICIT		MNXM89661	isocitrate(3-)		C6H5O7	189.1	-3	3dmet:B04664;beilstein:1727945;beilstein:3971277;bigg:icit;brenda:BG23698;cas:30810-51-6;cas:320-77-4;chebi:16087;chebi:30887;chebi:36453;chebi:36454;chemspider:1161;drugbank:DB01727;ec:1.1.1.286;ec:1.1.1.41;ec:1.1.1.42;ec:2.3.1.126;ec:4.1.3.1;ec:4.2.1.3;foodb:FDB003281;gmelin:329802;het:1B0J;hmdb:HMDB00193;kegg:C00311;knapsack:C00001188;metlin:3328;nikkaji:J95.796H;nugowiki:136;pubchem:1198;pubc…	2	Similar Species
Merged	PRFP		MNXM1397	1-(5-phospho-D-ribosyl)-5-[(5-phospho-D-ribosylamino)methylideneamino]imidazole-4-carboxamide(4-)		C15H21N5O15P2	573.299	-4	3dmet:B01802;bigg:prfp;biopath:Phosphoribosylformimino-AICAR-phosphate;brenda:BG6498;chebi:18302;chebi:58435;chemspider:987;ec:3.5.4.19;ec:5.3.1.16;foodb:FDB028909;hmdb:HMDB12277;kegg:C04896;metacyc:PHOSPHORIBOSYL-FORMIMINO-AICAR-P;nikkaji:J574.865H;nugowiki:11002;pubchem:1012;pubchem:45266644;pubchem:7447;seed:cpd02979;upa:UPC04896	2	Similar Species
Merged	SUCCSAL		MNXM172	4-oxobutanoate		C4H5O3	101.081	-1	3dmet:B00065;beilstein:1745187;bigg:sucsal;biopath:Succinate_semialdehyde;brenda:BG19443;cas:692-29-5;chebi:16265;chebi:26805;chebi:57706;chemspider:1080;chemspider:7822211;ec:1.1.1.61;ec:1.1.1.n11;ec:1.1.99.24;ec:1.14.13.163;ec:1.2.1.16;ec:1.2.1.24;ec:1.2.1.76;ec:1.2.1.79;ec:1.5.3.21;ec:2.6.1.19;ec:2.6.1.96;ec:3.5.1.29;ec:4.1.1.71;ec:4.1.2.n4;foodb:FDB022516;het:SSN;hmdb:HMDB01259;kegg:C00232;kn…	2	Similar Species
Merged	X5P		MNXM186	D-xylulose 5-phosphate(2-)		C5H9O8P	228.094	-2	3dmet:B01195;beilstein:1913425;beilstein:5752091;bigg:xu5p-D;biopath:D-Xylulose_5-phosphate;brenda:BG29847;cas:4212-65-1;cas:60802-29-1;cas:None;chebi:16332;chebi:27354;chebi:57737;chemspider:20015725;chemspider:388330;ec:1.1.1.301;ec:1.1.1.n10;ec:2.2.1.1;ec:2.2.1.3;ec:2.7.1.17;ec:4.1.2.9;ec:5.1.3.1;ec:5.1.3.4;foodb:FDB022290;het:5SP;hmdb:HMDB00868;kegg:C00231;knapsack:C00019693;metacyc:XYLULOSE-…	2	Similar Species
Merged	NACN		MNXM194	nicotinate beta-D-ribonucleotide		C11H12NO9P	333.188	-2	3dmet:B01404;bigg:nicrnt;biopath:Nicotinic_acid_mononucleotide;brenda:BG2459;cas:321-02-8;chebi:15763;chebi:57502;ec:2.4.2.11;ec:2.4.2.19;ec:2.4.2.21;ec:2.7.1.173;ec:2.7.1.n4;ec:2.7.7.18;ec:3.5.1.42;hmdb:HMDB59646;kegg:C01185;knapsack:C00007447;metacyc:NICOTINATE_NUCLEOTIDE;nikkaji:J1.028.429E;nugowiki:58043;pdb-ccd:NCN;pdbechem:NCN;pubchem:25245903;pubchem:4411;reactome:197220;reactome:200492;re…	2	Similar Species
Merged	OROA		MNXM235	orotate		C5H3N2O4	155.088	-1	126; 17; 189; 215; 243; 25; 383; 60; 61; 92;3dmet:B00083;beilstein:3651747;beilstein:383901;bigg:orot;biopath:Orotate;brenda:BG20827;cas:65-86-1;cas:73-97-2;chebi:16742;chebi:30839;chemspider:942;drugbank:DB02262;ec:1.3.1.14;ec:1.3.1.15;ec:1.3.3.1;ec:1.3.5.2;ec:1.3.98.1;ec:1.3.99.11;ec:2.4.2.10;foodb:FDB012327;gmelin:101990;gmelin:464718;het:ORO;hmdb:HMDB00226;kegg:C00295;knapsack:C00007300;knaps…	2	Similar Species
Merged	OMVAL		MNXM238	3-methyl-2-oxobutanoate		C5H7O3	115.107	-1	3dmet:B00039;bigg:3mob;biopath:3-Methyl-2-oxobutanoate;brenda:BG36337;cas:759-05-7;chebi:11851;chebi:16530;chemspider:4375810;chemspider:48;drugbank:DB04074;ec:1.1.1.84;ec:1.2.1.25;ec:1.4.1.23;ec:1.4.1.8;ec:2.1.2.11;ec:2.3.3.13;ec:2.6.1.32;ec:2.6.1.42;ec:2.6.1.66;ec:4.1.2.12;ec:4.2.1.9;foodb:FDB012250;het:KIV;hmdb:HMDB00019;kegg:C00141;knapsack:C00007623;lipid:LMFA01020274;lipidbank:DFA0388;lipid…	2	Similar Species
Merged	AKP		MNXM959	2-dehydropantoate		C6H9O4	145.133	-1	3dmet:B01362;beilstein:2242422;bigg:2dhp;biopath:2-Dehydropantoate;brenda:BG89120;chebi:11561;chebi:17094;chemspider:14649571;drugbank:DB03795;ec:1.1.1.169;ec:2.1.2.11;ec:4.1.2.12;kegg:C00966;knapsack:C00007477;metacyc:2-DEHYDROPANTOATE;nikkaji:J934.784D;pdb-ccd:KPL;pubchem:16755619;pubchem:4217;reaxys:2242422;seed:cpd00712;upa:UPC00966	2	Similar Species
Merged	CAASP		MNXM465	N-carbamoyl-L-aspartate(2-)		C5H6N2O5	174.112	-2	3dmet:B00115;beilstein:1726860;bigg:cbasp;biopath:N-Carbamoyl-L-aspartate;brenda:BG21131;cas:13184-27-5;cas:16649-79-9;cas:923-37-5;chebi:15859;chebi:32814;chebi:64850;chebi:64852;chemspider:10718031;chemspider:84022;drugbank:DB04252;ec:2.1.3.2;ec:3.5.1.7;ec:3.5.2.3;ec:3.5.2.4;foodb:FDB022269;het:NCD;hmdb:HMDB00828;kegg:C00438;knapsack:C00007265;metacyc:CARBAMYUL-L-ASPARTATE;metlin:5791;nikkaji:J…	2	Similar Species
Merged	D6PGL		MNXM429	6-O-phosphono-D-glucono-1,5-lactone		C6H9O9P	256.104	-2	3dmet:B01420;beilstein:7176900;bigg:6pgl;biopath:D-Glucono-1,5-lactone_6-phosphate;brenda:BG22089;cas:2641-81-8;cas:None;chebi:16938;chebi:57955;chemspider:388559;ec:1.1.1.49;ec:1.1.98.2;ec:1.1.99.34;ec:3.1.1.31;foodb:FDB022440;hmdb:HMDB01127;kegg:C01236;knapsack:C00019542;metacyc:D-6-P-GLUCONO-DELTA-LACTONE;metagene:.;metlin:6022;nikkaji:J40.067J;nugowiki:1014;pubchem:439452;pubchem:4457;pubchem…	2	Similar Species
Merged	DHMVA		MNXM114097	(R)-2,3-dihydroxy-3-methylbutanoate		C5H9O4	133.123	-1	3dmet:B01729;beilstein:1722372;bigg:23dhmb;biopath:2,3-Dihydroxyisovalerate;brenda:BG20392;chebi:15684;chebi:49072;chemspider:19951355;chemspider:389255;ec:1.1.1.86;foodb:FDB028799;hmdb:HMDB12141;kegg:C04272;metacyc:CPD-13357;nikkaji:J57.649B;nugowiki:10866;pubchem:23615351;pubchem:440279;pubchem:6935;seed:cpd02498;upa:UPC04272	2	Similar Species
Merged	DIHYDRODIPICOLINATE		MNXM807	(S)-2,3-dihydrodipicolinate		C7H5NO4	167.119	-2	3dmet:B01652;bigg:23dhdp;biopath:2,3-Dihydrodipicolinate;brenda:BG25158;brenda:BG25159;cas:16052-12-3;chebi:11421;chebi:14148;chebi:18042;chebi:23741;chebi:30620;chebi:48052;chemspider:16;chemspider:4573840;ec:1.3.1.26;ec:4.2.1.52;foodb:FDB028889;hmdb:HMDB12247;kegg:C03340;knapsack:C00007500;metacyc:2-3-DIHYDRODIPICOLINATE;nikkaji:J1.558.475K;nugowiki:10972;pubchem:17;pubchem:5460228;pubchem:6183…	2	Similar Species
Merged	GLU1SEMIALD		MNXM1453	(S)-4-amino-5-oxopentanoic acid zwitterion		C5H9NO3	131.13	0	3dmet:B00630;bigg:glu1sa;biopath:L-Glutamate_1-semialdehyde;brenda:BG21311;cas:68462-55-5;cas:None;chebi:11022;chebi:15757;chebi:57501;ec:1.2.1.70;ec:5.4.3.8;kegg:C03741;knapsack:C00007379;metacyc:GLUTAMATE-1-SEMIALDEHYDE;nikkaji:J1.256.054K;pdbechem:GLQ;pubchem:25244684;pubchem:6504;seed:cpd02345;upa:UPC03741	2	Similar Species
Merged	NAC		MNXM274	nicotinate		C6H4NO2	122.101	-1	3dmet:B00073;beilstein:109591;beilstein:3539722;bigg:nac;biopath:Nicotinate;brenda:BG36382;cas:59-67-6;chebi:15940;chebi:32544;chemspider:912;chemspider:913;drugbank:DB00627;ec:1.17.1.5;ec:2.1.1.7;ec:2.4.1.196;ec:2.4.2.11;ec:2.4.2.21;ec:3.5.1.19;foodb:FDB001014;gmelin:327384;gmelin:3340;het:NIO;hmdb:HMDB01488;kegg:C00253;knapsack:C00000208;ligandbox:D00049;metacyc:NIACINE;metlin:6272;nikkaji:J2.8…	2	Similar Species
Merged	QA		MNXM555	quinolinate(2-)		C7H3NO4	165.103	-2	3dmet:B00627;beilstein:137110;bigg:quln;biopath:Pyridine-2,3-dicarboxylate;brenda:BG24851;cas:89-00-9;chebi:16675;chebi:29959;chebi:46828;chebi:46832;chebi:46833;chemspider:1037;chemspider:4573883;drugbank:DB01796;ec:2.4.2.19;ec:2.5.1.72;foodb:FDB021913;gmelin:201344;gmelin:329233;gmelin:329234;gmelin:562526;het:NTM;hmdb:HMDB00232;kegg:C03722;knapsack:C00007381;metacyc:QUINOLINATE;metlin:330;nikk…	2	Similar Species
Merged	DOROA		MNXM252	(S)-dihydroorotate		C5H5N2O4	157.104	-1	3dmet:B01220;beilstein:83957;bigg:dhor-S;biopath:(S)-4,5-Dihydroorotate;brenda:BG20956;cas:155-54-4;cas:5988-19-2;chebi:17025;chebi:30864;chemspider:388355;chemspider:4573876;ec:1.3.1.14;ec:1.3.1.15;ec:1.3.3.1;ec:1.3.5.2;ec:1.3.98.1;ec:1.3.99.11;ec:3.5.2.3;foodb:FDB023149;gmelin:1473795;gmelin:1484350;het:DOR;hmdb:HMDB03349;kegg:C00337;knapsack:C00007302;metacyc:DI-H-OROTATE;metlin:6899;nikkaji:J…	2	Similar Species
Merged	NAM		MNXM216	nicotinamide		C6H6N2O	122.125	0	3dmet:B00044;beilstein:383619;bigg:ncam;biopath:Nicotinamide;brenda:BG23463;cas:98-92-0;chebi:17154;chemspider:911;drugbank:DB02701;ec:2.1.1.1;ec:2.4.2.12;ec:3.2.2.14;ec:3.2.2.5;ec:3.2.2.6;ec:3.5.1.19;foodb:FDB012485;gmelin:3336;het:NCA;hmdb:HMDB01406;kegg:C00153;knapsack:C00000209;ligandbox:D00036;metacyc:NIACINAMIDE;metlin:1497;nikkaji:J3.988H;nugowiki:1268;pdb-ccd:NCA;pdbechem:NCA;pubchem:3453…	2	Similar Species
Merged	PANT		MNXM593	(R)-pantoate		C6H11O4	147.149	-1	3dmet:B00120;beilstein:1722601;bigg:pant-R;biopath:(R)-Pantoate;brenda:BG36770;brenda:BG85517;cas:470-29-1;chebi:14737;chebi:15980;chebi:18697;chemspider:4451134;drugbank:DB01930;ec:1.1.1.106;ec:1.1.1.169;ec:2.7.1.169;ec:3.5.1.22;ec:6.3.2.1;ec:6.3.2.n5;kegg:C00522;knapsack:C00007622;metacyc:L-PANTOATE;nikkaji:J23.325K;pdb-ccd:PAF;pdbechem:PAF;pubchem:3805;pubchem:5289105;seed:cpd00408;upa:UPC00522	2	Similar Species
Merged	PNTO		MNXM364	(R)-pantothenate		C9H16NO5	218.227	-1	3dmet:B00193;beilstein:1727062;beilstein:1727064;bigg:pnto-R;biopath:(R)-Pantothenate;brenda:BG27869;cas:20938-62-9;cas:599-54-2;cas:79-83-4;chebi:16454;chebi:29032;chebi:46905;chebi:7916;chemspider:146912;chemspider:963;drugbank:DB01783;ec:2.7.1.33;ec:3.5.1.22;ec:3.5.1.92;ec:6.3.2.1;ec:6.3.2.n5;foodb:FDB011817;gmelin:775395;hmdb:HMDB00210;kegg:C00864;knapsack:C00001550;ligandbox:D07413;metacyc:P…	2	Similar Species
Merged	4PPNTO		MNXM415	(R)-4'-phosphopantothenate		C9H15NO8P	296.191	-3	3dmet:B00592;beilstein:4754999;beilstein:9284851;bigg:4ppan;biopath:(R)-4-prime-Phosphopantothenate;brenda:BG27939;cas:5875-50-3;chebi:10986;chebi:12886;chebi:15905;chebi:20891;chemspider:128;ec:2.7.1.33;ec:6.3.2.36;ec:6.3.2.5;foodb:FDB022373;hmdb:HMDB01016;kegg:C03492;knapsack:C00019685;metacyc:4-P-PANTOTHENATE;metlin:3427;nikkaji:J1.877.906D;nugowiki:914;pdb-ccd:PAZ;pubchem:131;pubchem:16755653…	2	Similar Species
Merged	2PG		MNXM275	2-phospho-D-glycerate		C3H4O7P	183.033	-3	3dmet:B01295;bigg:2pg;biopath:2-Phospho-D-glycerate;brenda:BG17975;brenda:BG17976;cas:2553-59-5;chebi:17835;chebi:24344;chebi:58289;chemspider:388411;chemspider:58;drugbank:DB01709;drugbank:DB03465;ec:2.7.1.165;ec:3.1.3.20;ec:3.1.3.80;ec:4.2.1.11;ec:5.4.2.1;foodb:FDB001407;foodb:FDB023161;het:1EQJ;het:2PG;hmdb:HMDB00362;hmdb:HMDB03391;kegg:C00631;knapsack:C00000123;metacyc:2-PG;metlin:5351;metlin…	2	Similar Species
Merged	4PPNCYS		MNXM483	N-[(R)-4-phosphonatopantothenoyl]-L-cysteinate		C12H20N2O9PS	399.334	-3	3dmet:B01735;bigg:4ppcys;biopath:(R)-4-prime-Phosphopantothenoyl-L-cysteine;brenda:BG4069;cas:7196-09-0;chebi:15769;chebi:59458;chemspider:389278;ec:4.1.1.36;ec:6.3.2.5;foodb:FDB022432;hmdb:HMDB01117;kegg:C04352;knapsack:C00019633;metacyc:R-4-PHOSPHOPANTOTHENOYL-L-CYSTEINE;nikkaji:J1.572.366A;nugowiki:1004;pubchem:25245609;pubchem:440304;pubchem:7001;reactome:196834;reactome:REACT_11378;reactome_…	2	Similar Species
Merged	ACAL		MNXM75	acetaldehyde		C2H4O	44.053	0	3dmet:B01155;beilstein:505984;bigg:acald;biopath:Acetaldehyde;brenda:BG15435;brenda:BG89392;cas:75-07-0;chebi:15343;chemspider:172;ec:1.1.5.5;ec:1.1.99.36;ec:1.13.12.16;ec:1.2.1.10;ec:2.2.1.4;ec:2.2.1.8;ec:2.3.1.190;ec:3.11.1.1;ec:4.1.2.30;ec:4.1.2.33;ec:4.1.2.36;ec:4.1.2.4;ec:4.1.2.42;ec:4.1.2.48;ec:4.1.2.49;ec:4.1.2.5;ec:4.1.2.50;ec:4.1.3.39;ec:4.2.1.112;ec:4.2.3.2;ec:4.3.1.7;ec:4.3.99.4;foodb:…	2	Similar Species
Merged	DTMP		MNXM257	dTMP		C10H13N2O8P	320.193	-2	3dmet:B01230;beilstein:3916216;beilstein:4159138;beilstein:47541;beilstein:764603;beilstein:7727735;bigg:dtmp;biopath:2-prime-Deoxythymidine-5-prime-phosphate;brenda:BG1170;brenda:BG1171;brenda:BG73743;cas:365-07-1;chebi:17013;chebi:26999;chebi:42112;chebi:46960;chemspider:10239189;chemspider:9319;drugbank:DB01643;ec:2.1.1.148;ec:2.1.1.45;ec:2.7.1.21;ec:2.7.4.12;ec:2.7.4.9;ec:3.1.3.35;foodb:FDB02…	2	Similar Species
Merged	FOR		MNXM39	formate		CHO2	45.017	-1	3dmet:B01142;beilstein:1209246;beilstein:1901205;bigg:for;biopath:Formate;brenda:BG28488;cas:64-18-6;cas:71-47-6;chebi:15740;chebi:30751;chemspider:277;chemspider:278;drugbank:DB01942;ec:1.1.99.33;ec:1.13.11.41;ec:1.13.11.53;ec:1.13.11.54;ec:1.13.11.72;ec:1.14.13.70;ec:1.14.99.21;ec:1.2.1.2;ec:1.2.1.43;ec:1.2.1.46;ec:1.2.99.4;ec:2.3.1.54;ec:2.7.2.6;ec:2.8.3.16;ec:3.1.2.10;ec:3.1.2.12;ec:3.5.1.10;…	2	Similar Species
Merged	HISOLP		MNXM1482	L-histidinol phosphate(1-)		C6H11N3O4P	220.143	-1	3dmet:B01378;beilstein:792319;bigg:hisp;biopath:L-Histidinol_phosphate;brenda:BG29977;cas:25679-93-0;chebi:16996;chebi:57980;drugbank:DB03997;ec:2.6.1.9;ec:3.1.3.15;kegg:C01100;knapsack:C00007480;metacyc:L-HISTIDINOL-P;nikkaji:J540.521A;pdb-ccd:HSA;pdbechem:HSA;pubchem:25245017;pubchem:4334;seed:cpd00807;upa:UPC01100	2	Similar Species
Merged	SAM		MNXM16	S-adenosyl-L-methionine		C15H23N6O5S	399.445	1	3dmet:B04620;beilstein:3576439;beilstein:9671724;beilstein:9671725;bigg:amet;biopath:S-Adenosyl-L-methionine;brenda:BG39932;brenda:BG39935;brenda:BG6347;cas:29908-03-0;chebi:15414;chebi:33440;chebi:33442;chebi:59789;chebi:67040;come:MOL000172;drugbank:DB00118;ec:1.1.99.38;ec:1.3.99.22;ec:1.3.99.n2;ec:2.1.1.1;ec:2.1.1.10;ec:2.1.1.101;ec:2.1.1.102;ec:2.1.1.103;ec:2.1.1.104;ec:2.1.1.105;ec:2.1.1.106…	2	Similar Species
Merged	PHP		MNXM541	3-phospho-hydroxypyruvate		C3H2O7P	181.018	-3	3dmet:B00565;beilstein:4246841;bigg:3php;biopath:3-Phosphohydroxypyruvate;brenda:BG17784;cas:3913-50-6;chebi:18110;chebi:30933;chemspider:103;chemspider:4573923;ec:1.1.1.95;ec:2.6.1.52;foodb:FDB022377;het:HPV;hmdb:HMDB01024;kegg:C03232;knapsack:C00019657;metacyc:3-P-HYDROXYPYRUVATE;metlin:484;nikkaji:J2.180.747H;nugowiki:922;pdb-ccd:HPV;pdbechem:HPV;pubchem:105;pubchem:5460375;pubchem:6103;reacto…	2	Similar Species
Merged	PRAM		MNXM90003	5-phospho-beta-D-ribosylaminium(1-)		C5H11NO7P	228.117	-1	3dmet:B01631;bigg:pram;biopath:5-prime-Phospho-beta-D-ribosylamine;brenda:BG20660;chebi:37737;chebi:58681;chemspider:388939;ec:2.4.2.14;foodb:FDB022441;het:GRF;hmdb:HMDB01128;kegg:C03090;knapsack:C00007377;metacyc:5-P-BETA-D-RIBOSYL-AMINE;metlin:6023;nikkaji:J40.074B;nugowiki:1015;pdb-ccd:GRF;pubchem:25245171;pubchem:439905;pubchem:5988;reactome:111292;reactome:REACT_4144;reactome_database_id_rel…	2	Similar Species
Merged	4HPP		MNXM153	3-(4-hydroxyphenyl)pyruvate		C9H7O4	179.149	-1	Hawkinsinuria: 176; Tyrosinemia I: 49; Tyrosinemia II: 66; Tyrosinemia, Transient, of the Newborn: 318;3dmet:B00254;beilstein:2691632;beilstein:3950858;bigg:34hpp;biopath:3-(4-Hydroxyphenyl)pyruvate;brenda:BG46206;cas:156-39-8;chebi:15999;chebi:36242;chemspider:5341947;chemspider:954;drugbank:DB07718;ec:1.1.1.222;ec:1.1.1.237;ec:1.13.11.27;ec:1.13.11.46;ec:1.2.3.13;ec:1.3.1.12;ec:1.3.1.13;ec:2.5.…	2	Similar Species
Merged	4PPNTE		MNXM373	D-pantetheine 4'-phosphate		C11H21N2O7PS	356.332	-2	3dmet:B04774;bigg:pan4p;biopath:(R)-Pantetheine-4-prime-phosphate;brenda:BG2954;cas:2226-71-3;chebi:16858;chebi:26073;chebi:4222;chebi:47942;chebi:61723;chemspider:962;drugbank:DB03912;ec:2.7.1.34;ec:2.7.7.3;ec:4.1.1.36;foodb:FDB022609;het:1H1T;hmdb:HMDB01416;kegg:C01134;knapsack:C00007448;metacyc:PANTETHEINE-P;metacyc:PHOSPHOPANTOTHEINE-GROUP;nikkaji:J1.112.929C;nugowiki:1278;pdb-ccd:PNS;pdbeche…	2	Similar Species
Merged	ACLAC		MNXM114079	(S)-2-acetolactate		C5H7O4	131.107	-1	3dmet:B01949;beilstein:3604088;bigg:alac-S;biopath:(S)-2-Acetolactate;brenda:BG29088;chebi:18409;chebi:58476;chemspider:19951073;chemspider:389710;ec:1.1.1.86;ec:2.2.1.6;ec:4.1.1.5;foodb:FDB024120;hmdb:HMDB06855;kegg:C06010;metacyc:2-ACETO-LACTATE;nikkaji:J2.362.063D;nugowiki:5980;pubchem:13999770;pubchem:440878;pubchem:8282;seed:cpd00668;upa:UPC06010	2	Similar Species
Merged	AHTD		MNXM397	7,8-dihydroneopterin 3'-triphosphate(4-)		C9H12N5O13P3	491.139	-4	3dmet:B01801;bigg:ahdt;biopath:Dihydroneopterin_triphosphate;brenda:BG27775;cas:20574-65-6;chebi:18372;chebi:58462;chemspider:108735;ec:3.5.4.16;ec:3.6.1.n4;ec:4.1.2.50;ec:4.2.3.12;foodb:FDB022349;hmdb:HMDB00980;kegg:C04895;knapsack:C00007510;metacyc:DIHYDRONEOPTERIN-P3;metlin:5917;nikkaji:J642.224A;nugowiki:881;pubchem:121885;pubchem:25201779;pubchem:7446;seed:cpd02978;upa:UPC04895	2	Similar Species
Merged	DB4P		MNXM2887	(2S)-2-hydroxy-3-oxobutyl phosphate		C4H7O6P	182.069	-2	beilstein:11408093;beilstein:5929311;beilstein:8764138;bigg:db4p;brenda:BG19867;brenda:BG19868;cas:130971-02-7;chebi:50606;chebi:50608;chebi:58830;chemspider:10739351;ec:2.5.1.78;ec:4.1.99.12;kegg:C15556;metacyc:DIHYDROXY-BUTANONE-P;nikkaji:J1.171.796I;pubchem:17396548;pubchem:21983291;seed:cpd11225;upa:UPC15556	2	Similar Species
Merged	GAR		MNXM463	N(1)-(5-phospho-D-ribosyl)glycinamide(1-)		C7H14N2O8P	285.168	-1	3dmet:B04915;bigg:gar;biopath:5-prime-Phosphoribosyl-glycinamide;brenda:BG24489;cas:10074-18-7;chebi:18349;chebi:58457;chemspider:141370;drugbank:DB02236;ec:2.1.2.2;ec:6.3.4.13;foodb:FDB022801;hmdb:HMDB02022;kegg:C03838;knapsack:C00007395;metacyc:5-PHOSPHO-RIBOSYL-GLYCINEAMIDE;nikkaji:J372.863C;nugowiki:1605;pdb-ccd:GAR;pubchem:160913;pubchem:25244572;pubchem:6578;reactome:111338;reactome:REACT_5…	2	Similar Species
Merged	IMACP		MNXM1456	3-(imidazol-4-yl)-2-oxopropyl phosphate(2-)		C6H7N2O5P	218.104	-2	3dmet:B00269;bigg:imacp;biopath:3-(Imidazol-4-yl)-2-oxopropyl_phosphate;brenda:BG23723;cas:99979-59-6;chebi:16426;chebi:57766;chemspider:770;ec:2.6.1.9;ec:4.2.1.19;foodb:FDB028879;hmdb:HMDB12236;kegg:C01267;knapsack:C00007308;metacyc:IMIDAZOLE-ACETOL-P;nikkaji:J670.555C;nugowiki:10961;pubchem:25244516;pubchem:4486;pubchem:792;seed:cpd00930;upa:UPC01267	2	Similar Species
Merged	METHF		MNXM511	(6R)-5,10-methenyltetrahydrofolate		C20H20N7O6	454.416	-1	3dmet:B04682;beilstein:6184059;bigg:methf;brenda:BG36347;cas:7444-29-3;chebi:15638;chebi:57455;chemspider:559356;ec:1.5.1.15;ec:1.5.1.5;ec:3.5.4.9;ec:4.1.99.3;ec:4.3.1.4;ec:6.3.3.2;foodb:FDB022573;hmdb:HMDB01354;kegg:C00445;knapsack:C00019687;metacyc:5-10-METHENYL-THF;metlin:6185;nikkaji:J1.213.619F;nugowiki:1216;pubchem:3733;pubchem:46878371;pubchem:644350;seed:cpd00347	2	Similar Species
Merged	PRLP		MNXM1408	5-[(5-phospho-1-deoxy-D-ribulos-1-ylimino)methylamino]-1-(5-phospho-D-ribosyl)imidazole-4-carboxamide		C15H21N5O15P2	573.299	-4	3dmet:B01804;bigg:prlp;biopath:Phosphoribulosylformimino-AICAR-phosphate;brenda:BG6501;chebi:27735;chebi:58525;ec:5.3.1.16;foodb:FDB028910;hmdb:HMDB12278;kegg:C04916;metacyc:PHOSPHORIBULOSYL-FORMIMINO-AICAR-P;nikkaji:J2.760.456K;nugowiki:11003;pdb-ccd:2ER;pubchem:45266672;pubchem:53481398;pubchem:7464;seed:cpd02991;upa:UPC04916	2	Similar Species
Merged	OBUT		MNXM159	2-oxobutanoate		C4H5O3	101.081	-1	3dmet:B00028;beilstein:1700514;beilstein:3601760;bigg:2obut;biopath:2-Oxobutanoate;brenda:BG89122;cas:600-18-0;chebi:16763;chebi:30831;chemspider:2829426;chemspider:57;drugbank:DB04553;ec:1.1.1.n5;ec:2.2.1.6;ec:2.3.3.6;ec:3.5.99.7;ec:4.3.1.19;ec:4.4.1.1;ec:4.4.1.11;ec:4.4.1.2;foodb:FDB003359;gmelin:601216;gmelin:899148;het:2KT;hmdb:HMDB00005;kegg:C00109;knapsack:C00019675;lipid:LMFA01060002;lipid…	2	Similar Species
Merged	PHPYR		MNXM210	keto-phenylpyruvate		C9H7O3	163.15	-1	HAWKINSINURIA: 176; PHENYLKETONURIA (PKU): 135; TYROSINEMIA I: 49; TYROSINEMIA II: 66; TYROSINEMIA, TRANSIENT, OF THE NEWBORN: 318;3dmet:B00048;3dmet:B00496;beilstein:2207312;beilstein:2413207;beilstein:3944391;bigg:phpyr;biopath:Phenylpyruvate;brenda:BG28296;brenda:BG89230;cas:156-06-9;cas:5801-57-0;chebi:16815;chebi:18005;chebi:30851;chebi:32815;chemspider:20058468;chemspider:3784710;chemspider…	2	Similar Species
Merged	R1P		MNXM295	alpha-D-ribose 1-phosphate(2-)		C5H9O8P	228.094	-2	3dmet:B04706;beilstein:6893776;bigg:r1p;biopath:alpha-D-Ribose_1-phosphate;brenda:BG20581;cas:14075-00-4;cas:58459-37-3;chebi:16300;chebi:57720;chemspider:19951495;chemspider:388373;drugbank:DB03101;ec:2.4.2.1;ec:2.4.2.15;ec:2.4.2.16;ec:2.4.2.3;ec:5.4.2.7;foodb:FDB022650;het:R1P;hmdb:HMDB01489;kegg:C00620;metacyc:RIBOSE-1P;metlin:6273;nikkaji:J292.493E;nugowiki:1351;pdb-ccd:R1P;pdbechem:R1P;pdbec…	2	Similar Species
Merged	MOP		MNXM404	4-methyl-2-oxopentanoate		C6H9O3	129.134	-1	3dmet:B00066;beilstein:3904096;bigg:4mop;biopath:4-Methyl-2-oxopentanoate;brenda:BG21707;brenda:BL311188;cas:816-66-0;chebi:17865;chebi:48430;chemspider:2766269;chemspider:69;drugbank:DB03229;ec:1.1.1.85;ec:1.2.1.25;ec:1.4.1.9;ec:2.6.1.42;ec:2.6.1.6;foodb:FDB012607;het:COI;hmdb:HMDB00695;kegg:C00233;knapsack:C00019677;metacyc:2K-4CH3-PENTANOATE;metlin:5663;nikkaji:J39.557I;nugowiki:614;pdb-ccd:CO…	2	Similar Species
Merged	OXOMETHYLPENTANOATE		MNXM439	(S)-3-methyl-2-oxovalerate		C6H9O3	129.134	-1	3dmet:B00887;3dmet:B01307;beilstein:1098987;beilstein:1722135;beilstein:1722136;beilstein:3904281;beilstein:3904283;bigg:3mop;biopath:(S)-3-Methyl-2-oxopentanoate;brenda:BG21699;brenda:BG21700;cas:1460-34-0;chebi:15614;chebi:28379;chebi:28654;chebi:35146;chebi:35932;chemspider:19951083;chemspider:46;ec:2.6.1.32;ec:2.6.1.42;ec:4.1.1.72;foodb:FDB021447;gmelin:971983;hmdb:HMDB00491;kegg:C00671;kegg:…	2	Similar Species
Merged	PAP		MNXM45	adenosine 3',5'-bisphosphate		C10H11N5O10P2	423.169	-4	3dmet:B01140;bigg:pap;biopath:Adenosine-3-prime,5-prime-diphosphate(PAP);brenda:BG40172;cas:1053-73-2;chebi:17985;chebi:58343;chemspider:140102;chemspider:19951095;ec:1.8.4.8;ec:2.8.2.10;ec:2.8.2.11;ec:2.8.2.14;ec:2.8.2.16;ec:2.8.2.17;ec:2.8.2.18;ec:2.8.2.19;ec:2.8.2.24;ec:2.8.2.25;ec:2.8.2.26;ec:2.8.2.27;ec:2.8.2.28;ec:2.8.2.31;ec:2.8.2.32;ec:2.8.2.33;ec:2.8.2.34;ec:2.8.2.4;ec:2.8.2.6;ec:2.8.2.7…	2	Similar Species
Merged	GN		MNXM259	guanine		C5H5N5O	151.126	0	3dmet:B00067;beilstein:147911;bigg:gua;biopath:Guanine;brenda:BG20891;cas:73-40-5;chebi:16235;chemspider:744;drugbank:DB02377;ec:2.4.2.15;ec:2.4.2.8;ec:3.5.4.3;ec:3.6.3.37;foodb:FDB004222;gmelin:431879;het:GUN;hmdb:HMDB00132;kegg:C00242;knapsack:C00001501;metacyc:GUANINE;metagene:48;metlin:315;nikkaji:J9.344K;nugowiki:92;pdb-ccd:GUN;pdbechem:GUN;pubchem:3541;pubchem:764;reactome:83956;reactome:RE…	2	Similar Species
Merged	ALA		MNXM32	L-alanine zwitterion		C3H7NO2	89.093	0	3dmet:B00011;beilstein:1720248;beilstein:4126899;bigg:ala-L;biopath:L-Alanine;bnice:C16;brenda:BG17908;cas:56-41-7;chebi:16977;chebi:32431;chebi:32432;chebi:57972;chemspider:5735;drugbank:DB00160;ec:1.4.1.1;ec:1.5.1.17;ec:2.6.1.12;ec:2.6.1.15;ec:2.6.1.18;ec:2.6.1.2;ec:2.6.1.30;ec:2.6.1.37;ec:2.6.1.40;ec:2.6.1.41;ec:2.6.1.43;ec:2.6.1.44;ec:2.6.1.46;ec:2.6.1.47;ec:2.6.1.51;ec:2.6.1.56;ec:2.6.1.58;e…	2	Similar Species
Merged	TETRADECANOATE		MNXM314	myristate		C14H27O2	227.363	-1	3dmet:B02019;beilstein:3589340;beilstein:508624;bigg:ttdca;brenda:BG5715;cas:544-63-8;chebi:28875;chebi:30807;chemspider:10539;chemspider:3290116;drugbank:DB08231;foodb:FDB002890;gmelin:242115;gmelin:335122;het:MYR;hmdb:HMDB00806;kegg:C06424;knapsack:C00001228;lipid:LMFA01010014;lipidbank:DFA0014;lipidmaps:LMFA01010014;metacyc:CPD-7836;metlin:196;nikkaji:J4.411C;nugowiki:724;pdb-ccd:MYR;pdbechem:…	2	Similar Species
Merged	COII		MNXM711	Co(2+)		Co	58.933	2	bigg:cobalt2;biopath:Co2+;brenda:BG28649;cas:22541-53-3;cas:7440-48-4;chebi:48828;chemspider:94546;ec:4.99.1.3;ec:6.6.1.2;gmelin:6853;kegg:C00175;metacyc:CO+2;nikkaji:J2.510.576A;pdb-ccd:CO;pdbechem:CO;pubchem:104729;pubchem:3475;seed:cpd00149;upa:UPC00175	2	Similar Species
Merged	HEXADECANOATE		MNXM108	palmitate		C16H31O2	255.416	-1	3dmet:B00071;beilstein:3589907;beilstein:607489;bigg:hdca;biopath:Palmitate;brenda:BG36211;cas:143-20-4;cas:57-10-3;chebi:15756;chebi:7896;chemspider:440215;chemspider:960;drugbank:DB03796;ec:1.11.1.3;ec:3.1.1.21;ec:3.1.1.63;ec:3.1.1.64;ec:3.1.2.2;foodb:FDB011679;gmelin:190200;gmelin:344266;het:PLM;hmdb:HMDB00220;kegg:C00249;knapsack:C00001233;knapsack:C00030479;ligandbox:D05341;lipid:LMFA0101000…	2	Similar Species
Merged	O2		MNXM4	O2		O2	31.999	0	3dmet:B00001;bigg:o2;biopath:Oxygen;brenda:BG36249;cas:7782-44-7;chebi:15379;chebi:26689;chebi:27140;chebi:29793;chemspider:952;ec:1.1.3.10;ec:1.1.3.11;ec:1.1.3.12;ec:1.1.3.13;ec:1.1.3.14;ec:1.1.3.15;ec:1.1.3.16;ec:1.1.3.17;ec:1.1.3.18;ec:1.1.3.19;ec:1.1.3.21;ec:1.1.3.23;ec:1.1.3.27;ec:1.1.3.28;ec:1.1.3.29;ec:1.1.3.3;ec:1.1.3.37;ec:1.1.3.38;ec:1.1.3.39;ec:1.1.3.4;ec:1.1.3.40;ec:1.1.3.41;ec:1.1.3.…	2	Similar Species
Merged	D6RP5P		MNXM648	2,5-diamino-4-hydroxy-6-(5-phosphonatoribosylamino)pyrimidine(3-)		C9H14N5O8P	351.21	-2	3dmet:B01437;bigg:25drapp;brenda:BG27778;brenda:BG51502;chebi:29114;chebi:58614;chebi:59545;chebi:59546;ec:1.1.1.302;ec:3.5.1.102;ec:3.5.4.25;ec:3.5.4.26;kegg:C01304;metacyc:DIAMINO-OH-PHOSPHORIBOSYLAMINO-PYR;nikkaji:J1.557.013J;pubchem:25244331;pubchem:4522;seed:cpd00957;upa:UPC01304	2	Similar Species
Merged	D6RP5P		MNXM90906	2,5-Diamino-6-hydroxy-4-(5'-phosphoribosylamino)-pyrimidine		C9H14N5O8P	351.21	-2	bigg:25dhpp	2	Similar Species
Merged	D6RP5P		13PDG	13PDG				0		2	Similar Species
Merged	D6RP5P		1AMINOPROPAN2OL	1__AMINO__PROPAN__2__OL				0		2	Similar Species
Merged	D6RP5P		2A3KB	2A3KB				0		2	Similar Species
Merged	DTDP		MNXM152	dTDP(3-)		C10H13N2O11P2	399.165	-3	3dmet:B01229;beilstein:64132;bigg:dtdp;biopath:2-prime-Deoxythymidine-5-prime-diphosphate;brenda:BG1308;cas:491-97-4;chebi:18075;chebi:58369;chemspider:144320;chemspider:19989845;drugbank:DB03103;ec:2.4.1.277;ec:2.4.1.278;ec:2.4.1.289;ec:2.4.2.27;ec:2.7.4.12;ec:2.7.4.9;ec:3.6.1.39;het:TYD;hmdb:HMDB01274;kegg:C00363;knapsack:C00019696;metacyc:TDP;metagene:.;metlin:6129;nikkaji:J247.693B;nugowiki:1…	2	Similar Species
Merged	NO2		MNXM107	nitrite		NO2	46.006	-1	3dmet:B00022;bigg:no2;brenda:BG92000;cas:14797-65-0;cas:7697-37-2;cas:7782-77-6;chebi:16301;chebi:25567;chebi:37766;chemspider:921;ec:1.13.11.64;ec:1.13.12.16;ec:1.14.13.166;ec:1.14.13.167;ec:1.14.13.31;ec:1.7.1.1;ec:1.7.1.2;ec:1.7.1.3;ec:1.7.1.4;ec:1.7.3.4;ec:1.7.3.5;ec:1.7.6.1;ec:1.7.99.4;ec:3.5.99.9;foodb:FDB023064;gmelin:977;gmelin:983;het:NO2;hmdb:HMDB02786;kegg:C00088;metacyc:NITRITE;metlin…	2	Similar Species
Merged	GL		MNXM89612	glycerol		C3H8O3	92.094	0	ARTEFACTS-PHARMACEUTICAL PRODUCTS, INTERFERENCE IN AMINOACID AND ORGANIC ACID ANALYSIS [DD]: 347; GLYCEROL KINASE DEFICIENCY: 154;3dmet:B00032;beilstein:635685;bigg:glyc;biopath:Glycerol;brenda:BG18046;cas:56-81-5;chebi:17754;chemspider:733;drugbank:DB04077;ec:1.1.1.156;ec:1.1.1.6;ec:1.1.1.72;ec:1.1.99.22;ec:2.7.1.142;ec:2.7.1.30;ec:2.7.1.79;ec:3.1.1.79;ec:3.1.3.19;ec:3.1.3.21;ec:3.1.4.38;ec:3.1.…	2	Similar Species
Merged	GLAC		MNXM89602	D-galactopyranose		C6H12O6	180.156	0	GALACTOSEMIA II (GALK): 134; GALACTOSEMIA III: 139; GALACTOSEMIA: 136; GLUCOSE-GALACTOSE MALABSORPTION: 150; PATENT DUCTUS VENOSUS: 460;3dmet:B04637;beilstein:1281605;beilstein:1281612;bigg:gal;biopath:alpha-D-Galactopyranose;cas:10257-28-0;cas:59-23-4;chebi:12936;chebi:37692;chebi:4139;chemspider:388480;ec:1.1.1.120;ec:1.1.1.48;ec:1.1.3.9;ec:2.7.1.6;ec:3.2.1.108;ec:3.2.1.46;ec:3.2.1.47;foodb:FDB…	2	Similar Species
Merged	RIB		MNXM242	D-ribose		C5H10O5	150.13	0	3dmet:B04636;beilstein:1904878;beilstein:1904879;beilstein:1904880;beilstein:1904882;beilstein:8977514;bigg:rib-D;biopath:alpha-D-Ribofuranose;brenda:BG20410;brenda:BG20411;cas:13221-22-2;cas:50-69-1;chebi:16988;chebi:46997;chebi:47000;chebi:47004;chebi:47005;chebi:47013;chebi:6178;chemspider:389751;chemspider:5341884;chemspider:5360181;chemspider:5575;chemspider:8172289;drugbank:DB01936;ec:1.1.1…	2	Similar Species
Merged	PROPANOATE		MNXM356	propionate		C3H5O2	73.071	-1	15; 18; 307; 324; 348; 485; 73; 79;3dmet:B01176;beilstein:3587503;beilstein:506071;bigg:ppa;biopath:Propanoate;brenda:BG17828;cas:72-03-7;cas:79-09-4;chebi:17272;chebi:30768;chemspider:1005;chemspider:94556;drugbank:DB03766;ec:2.7.2.15;ec:2.8.3.1;ec:4.1.3.32;ec:6.2.1.17;foodb:FDB008285;gmelin:1820;gmelin:1821;het:PPI;hmdb:HMDB00237;kegg:C00163;knapsack:C00044287;ligandbox:D02310;lipid:LMFA0101000…	2	Similar Species
Merged	A6RP5P		MNXM1532	5-amino-6-(5-phospho-D-ribosylamino)uracil		C9H13N4O9P	352.195	-2	3dmet:B01428;bigg:5apru;brenda:BG88676;chebi:18337;chebi:58453;ec:1.1.1.193;ec:3.5.4.26;kegg:C01268;knapsack:C00019665;metacyc:CPD-602;nikkaji:J1.722.459J;pdb-ccd:AOF;pubchem:25245199;pubchem:4487;seed:cpd00931;upa:UPC01268	2	Similar Species
Merged	ABUT		MNXM1010	(S)-2-hydroxy-2-ethyl-3-oxobutanoate		C6H9O4	145.133	-1	3dmet:B01948;beilstein:3604112;bigg:2ahbut;biopath:(S)-2-Aceto-2-hydroxybutanoate;brenda:BG29188;chebi:27681;chebi:49256;chemspider:389708;ec:1.1.1.86;ec:2.2.1.6;ec:5.4.99.3;foodb:FDB024147;hmdb:HMDB06900;kegg:C06006;lipidmaps:LMFA01050383;metacyc:CPD-15103;nikkaji:J372.593F;nugowiki:6025;pubchem:440875;pubchem:8279;pubchem:85291311;upa:UPC06006	2	Similar Species
Merged	DIHYDROXYMETHYLPENTANOATE		MNXM1202	(2R,3R)-2,3-dihydroxy-3-methylpentanoate		C6H11O4	147.149	-1	3dmet:B05146;beilstein:1704353;bigg:23dhmp;biopath:2,3-Dihydroxy-3-methylvalerate;brenda:BG22263;cas:562-43-6;chebi:27512;chebi:49258;chemspider:13641636;chemspider:395044;ec:1.1.1.86;foodb:FDB028798;het:DMV;hmdb:HMDB12140;kegg:C04104;kegg:C06007;metacyc:1-KETO-2-METHYLVALERATE;nikkaji:J2.364.785K;nikkaji:J2.760.883C;nugowiki:10865;pdb-ccd:DMV;pubchem:21263701;pubchem:448154;pubchem:6795;pubchem:…	2	Similar Species
Merged	DIMGP		MNXM1422	D-erythro-1-(imidazol-4-yl)glycerol 3-phosphate(2-)		C6H9N2O6P	236.119	-2	3dmet:B01771;bigg:eig3p;biopath:D-erythro-Imidazoleglycerol_phosphate;brenda:BG21909;cas:36244-87-8;chebi:17805;chebi:58278;chemspider:389372;chemspider:4573672;ec:4.2.1.19;foodb:FDB028853;hmdb:HMDB12208;kegg:C04666;knapsack:C00007478;metacyc:D-ERYTHRO-IMIDAZOLE-GLYCEROL-P;nikkaji:J721.046I;nugowiki:10933;pubchem:440431;pubchem:5459954;pubchem:7249;seed:cpd02843;upa:UPC04666	2	Similar Species
Merged	DPCOA		MNXM481	3'-dephospho-CoA(2-)		C21H33N7O13P2S	685.538	-2	3dmet:B04743;bigg:dpcoa;biopath:Dephospho-CoA;brenda:BG11718;cas:3633-59-8;chebi:15468;chebi:57328;chemspider:388463;drugbank:DB03170;ec:2.7.1.24;ec:2.7.7.3;ec:2.7.8.25;foodb:FDB022585;hmdb:HMDB01373;kegg:C00882;knapsack:C00007257;metacyc:DEPHOSPHO-COA;metlin:3689;nugowiki:1235;pdb-ccd:COD;pubchem:4138;pubchem:439335;pubchem:45266562;reactome:196778;reactome:REACT_11629;reactome_database_id_relea…	2	Similar Species
Merged	DTTP		MNXM394	dTTP		C10H13N2O14P3	478.137	-4	3dmet:B01249;beilstein:4284328;beilstein:4628471;beilstein:71453;bigg:dttp;biopath:2-prime-Deoxythymidine-5-prime-triphosphate;brenda:BG1479;cas:365-08-2;chebi:18077;chebi:37568;chebi:58370;chemspider:10160750;chemspider:58493;drugbank:DB02452;ec:2.7.7.24;ec:2.7.7.32;ec:3.6.1.39;foodb:FDB022565;het:TTP;hmdb:HMDB01342;kegg:C00459;knapsack:C00019695;metacyc:TTP;nikkaji:J193.870C;nugowiki:1204;pdb-c…	2	Similar Species
Merged	FGAR		MNXM453	N(2)-formyl-N(1)-(5-phospho-D-ribosyl)glycinamide(2-)		C8H13N2O9P	312.171	-2	3dmet:B04939;bigg:fgam;biopath:5-prime-Phosphoribosyl-N-formylglycinamide;brenda:BG25983;cas:349-34-8;chebi:18272;chebi:58426;chemspider:115687;ec:2.1.2.2;ec:6.3.5.3;foodb:FDB022544;het:FGR;hmdb:HMDB01308;kegg:C04376;knapsack:C00019642;metacyc:5-P-RIBOSYL-N-FORMYLGLYCINEAMIDE;nikkaji:J40.075K;nugowiki:1170;pdb-ccd:FGR;pubchem:130805;pubchem:25245380;pubchem:7017;reactome:111354;reactome:REACT_339…	2	Similar Species
Merged	GAL1P		MNXM336	alpha-D-galactose 1-phosphate(2-)		C6H11O9P	258.12	-2	3dmet:B01244;beilstein:6371662;bigg:gal1p;biopath:alpha-D-Galactose_1-phosphate;brenda:BG22599;brenda:BG22600;cas:2255-14-3;chebi:17973;chebi:37480;chebi:58336;chemspider:110443;chemspider:5447153;drugbank:DB02317;ec:2.4.1.211;ec:2.4.1.247;ec:2.7.1.6;ec:2.7.7.10;ec:2.7.7.12;ec:2.7.7.32;foodb:FDB001159;het:GL1;hmdb:HMDB00645;kegg:C00446;kegg:C03384;knapsack:C00007391;metacyc:GALACTOSE-1P;metlin:56…	2	Similar Species
Merged	GSN		MNXM401	guanosine		C10H13N5O5	283.241	0	HYPERPHENYLALANIEMIA DUE TO GUANOSINE TRIPHOSPHATE CYCLOHYDROLASE DEFICIENCY: 355; PURINE NUCLEOSIDE PHOSPHORYLASE DIFICIENCY: 403;3dmet:B01233;beilstein:625911;bigg:gsn;biopath:Guanosine;brenda:BG85516;cas:118-00-3;chebi:16750;chemspider:6544;drugbank:DB02857;ec:2.4.2.15;ec:3.5.4.15;foodb:FDB003632;gmelin:55323;het:GMP;hmdb:HMDB00133;kegg:C00387;knapsack:C00019679;metacyc:CPD-15142;metacyc:GUANO…	2	Similar Species
Merged	H2O2		MNXM22	hydrogen peroxide		H2O2	34.015	0	beilstein:3587191;bigg:h2o2;biopath:Hydrogen_peroxide;brenda:BG28703;cas:14691-59-9;cas:7722-84-1;chebi:16240;chebi:29192;chebi:44785;chemspider:763;ec:1.1.3.10;ec:1.1.3.11;ec:1.1.3.12;ec:1.1.3.13;ec:1.1.3.15;ec:1.1.3.16;ec:1.1.3.17;ec:1.1.3.18;ec:1.1.3.19;ec:1.1.3.21;ec:1.1.3.23;ec:1.1.3.27;ec:1.1.3.29;ec:1.1.3.3;ec:1.1.3.37;ec:1.1.3.38;ec:1.1.3.39;ec:1.1.3.4;ec:1.1.3.40;ec:1.1.3.41;ec:1.1.3.42;…	2	Similar Species
Merged	LLCT		MNXM319	L-cystathionine dizwitterion		C7H14N2O4S	222.262	0	gamma-CYSTATHIONASE DEFICIENCY (CTH): 102;3dmet:B01559;bigg:cyst-L;biopath:L-Cystathionine;brenda:BG24373;cas:535-34-2;cas:56-88-2;chebi:17482;chebi:58161;chemspider:388392;chemspider:8280480;ec:2.5.1.48;ec:4.2.1.22;ec:4.4.1.1;ec:4.4.1.8;foodb:FDB001976;foodb:FDB022055;hmdb:HMDB00099;hmdb:HMDB00455;kegg:C02291;knapsack:C00007498;metacyc:L-CYSTATHIONINE;metagene:HOMOCYSTINURIA. CYSTATHIONINE BETA-…	2	Similar Species
Merged	OICAP		MNXM1602	(2S)-2-isopropyl-3-oxosuccinate(2-)		C7H8O5	172.135	-2	3dmet:B01725;bigg:3c4mop;brenda:BG37061;chebi:1467;chebi:17214;chemspider:4575347;ec:1.1.1.85;foodb:FDB028806;hmdb:HMDB12149;kegg:C04236;metacyc:CPD-7100;nikkaji:J2.747.832H;nugowiki:10874;pubchem:25245894;pubchem:5462259;pubchem:6905;reaxys:1723841;seed:cpd02605;upa:UPC04236	2	Similar Species
Merged	PROTOPORPHYRINIX		MNXM346	protoporphyrin(2-)		C34H32N4O4	560.642	-2	3dmet:B00399;beilstein:3897489;beilstein:635160;beilstein:635161;beilstein:9313467;bigg:ppp9;biopath:Protoporphyrin_IX;brenda:BG16645;cas:553-12-8;chebi:15430;chebi:36159;chebi:57306;chemspider:10469486;chemspider:20171337;drugbank:DB02285;ec:1.3.3.4;ec:1.3.5.3;ec:4.99.1.1;ec:6.6.1.1;foodb:FDB004277;gmelin:251232;gmelin:735458;het:1HBG;hmdb:HMDB00241;kegg:C02191;knapsack:C00007370;metacyc:PROTOPO…	2	Similar Species
Merged	PHEN		MNXM503	prephenate		C10H8O6	224.167	-2	3dmet:B00074;beilstein:2698270;beilstein:3682733;beilstein:5288208;bigg:pphn;biopath:Prephenate;brenda:BG452;cas:126-49-8;chebi:16666;chebi:29934;chebi:57852;chemspider:1001;chemspider:4573884;drugbank:DB08427;ec:1.3.1.12;ec:1.3.1.13;ec:2.6.1.78;ec:2.6.1.79;ec:4.2.1.51;ec:5.4.99.5;foodb:FDB028914;hmdb:HMDB12283;kegg:C00254;knapsack:C00019632;metacyc:PREPHENATE;nikkaji:J38.009A;nugowiki:11008;pdb-…	2	Similar Species
Merged	XTSINE		MNXM687	xanthosine		C10H12N4O6	284.225	0	3dmet:B01495;bigg:xtsn;biopath:Xanthosine;brenda:BG652;cas:146-80-5;chebi:18107;chemspider:1152;chemspider:58484;ec:2.1.1.158;ec:3.5.4.15;foodb:FDB001604;hmdb:HMDB00299;kegg:C01762;knapsack:C00007222;metacyc:XANTHOSINE;metlin:3408;nikkaji:J9.367J;nugowiki:218;pubchem:1189;pubchem:4895;pubchem:64959;reaxys:625906;seed:cpd01217;upa:UPC01762;wikipedia:Xanthosine	2	Similar Species
Merged	GL3P		MNXM66	sn-glycerol 3-phosphate(2-)		C3H7O6P	170.058	-2	3dmet:B01157;beilstein:1723975;beilstein:6115564;bigg:glyc3p;biopath:sn-Glycerol_3-phosphate;brenda:BG84411;cas:17989-41-2;cas:57-03-4;chebi:15978;chebi:57597;chemspider:2939444;chemspider:388308;ec:1.1.1.177;ec:1.1.1.8;ec:1.1.1.94;ec:1.1.3.21;ec:1.1.5.3;ec:1.1.99.5;ec:2.3.1.15;ec:2.3.1.198;ec:2.4.1.137;ec:2.4.1.213;ec:2.4.1.96;ec:2.7.1.142;ec:2.7.1.30;ec:2.7.7.39;ec:2.7.8.5;ec:3.1.4.2;ec:3.1.4.4…	2	Similar Species
Merged	A6RP5P2		MNXM1178	5-amino-6-(5-phospho-D-ribitylamino)uracil		C9H15N4O9P	354.211	-2	3dmet:B04942;beilstein:6445473;bigg:5aprbu;brenda:BG27834;chebi:18247;chebi:58421;chemspider:326;ec:1.1.1.193;foodb:FDB023235;hmdb:HMDB03841;kegg:C04454;metacyc:CPD-1086;nikkaji:J1.722.458A;nugowiki:3422;pubchem:25245125;pubchem:333;pubchem:7081;seed:cpd02720;upa:UPC04454	2	Similar Species
Merged	CBHCAP		MNXM891	(2R,3S)-3-isopropylmalate(2-)		C7H10O5	174.151	-2	3dmet:B01741;bigg:3c2hmp;biopath:3-Isopropylmalate;brenda:BG24170;brenda:BG24174;brenda:BG37031;cas:921-28-8;chebi:15592;chebi:35114;chebi:35121;chebi:43468;chemspider:4575349;chemspider:5256741;drugbank:DB04279;ec:1.1.1.85;ec:4.2.1.33;foodb:FDB028813;het:IPM;hmdb:HMDB12156;kegg:C04411;knapsack:C00019691;metacyc:2-D-THREO-HYDROXY-3-CARBOXY-ISOCAPROATE;nikkaji:J1.641.400J;nugowiki:10881;pdb-ccd:IP…	2	Similar Species
Merged	CHOR		MNXM337	chorismate(2-)		C10H8O6	224.167	-2	3dmet:B01200;beilstein:2217365;beilstein:5038108;beilstein:6278304;bigg:chor;biopath:Chorismate;brenda:BG30147;cas:55508-12-8;cas:617-12-9;chebi:17333;chebi:29748;chemspider:11542;chemspider:4573889;ec:2.6.1.85;ec:2.6.1.86;ec:4.1.3.27;ec:4.1.3.40;ec:4.2.3.5;ec:5.4.4.2;ec:5.4.99.5;foodb:FDB028846;het:ISJ;hmdb:HMDB12199;kegg:C00251;knapsack:C00000733;metacyc:CHORISMATE;nikkaji:J7.035A;nugowiki:1092…	2	Similar Species
Merged	COA		MNXM12	CoA		C21H32N7O16P3S	763.502	-4	3dmet:B04618;beilstein:11604429;beilstein:77809;bigg:coa;biopath:CoA-SH;bnice:C8;brenda:BG11741;cas:85-61-0;chebi:15346;chebi:57287;chemspider:6557;drugbank:DB01992;ec:1.1.1.34;ec:1.1.1.88;ec:1.2.1.10;ec:1.2.1.17;ec:1.2.1.18;ec:1.2.1.25;ec:1.2.1.27;ec:1.2.1.42;ec:1.2.1.44;ec:1.2.1.51;ec:1.2.1.52;ec:1.2.1.57;ec:1.2.1.58;ec:1.2.1.75;ec:1.2.1.76;ec:1.2.1.81;ec:1.2.1.n2;ec:1.2.3.6;ec:1.2.7.7;ec:1.8.1…	2	Similar Species
Merged	DHAP		MNXM77	glycerone phosphate		C3H5O6P	168.042	-2	3dmet:B00029;beilstein:1708891;beilstein:4428349;bigg:dhap;biopath:2-Glycerone_phosphate;brenda:BG89172;cas:57-04-5;chebi:16108;chebi:57642;chemspider:3833110;chemspider:648;drugbank:DB04326;ec:1.1.1.261;ec:1.1.1.8;ec:1.1.1.94;ec:1.1.3.21;ec:1.1.5.3;ec:1.1.99.5;ec:2.3.1.42;ec:2.5.1.72;ec:2.7.1.121;ec:2.7.1.29;ec:4.1.2.13;ec:4.1.2.17;ec:4.1.2.19;ec:4.1.2.2;ec:4.1.2.29;ec:4.1.2.40;ec:4.2.3.3;ec:5.3…	2	Similar Species
Merged	FGAM		MNXM568	2-formamido-N(1)-(5-O-phosphonato-D-ribosyl)acetamidine		C8H14N3O8P	311.186	-2	3dmet:B01768;bigg:fpram;biopath:2-(Formamido)-N1-(5-prime-phosphoribosyl)acetamidine;brenda:BG26126;cas:37721-04-3;cas:6157-85-3;chebi:18413;chebi:58478;chemspider:149;chemspider:17216355;chemspider:7830994;ec:6.3.3.1;ec:6.3.5.3;foodb:FDB022360;foodb:FDB022957;foodb:FDB023837;hmdb:HMDB00999;hmdb:HMDB02305;hmdb:HMDB06211;kegg:C04640;metacyc:5-PHOSPHORIBOSYL-N-FORMYLGLYCINEAMIDINE;metlin:3442;metli…	2	Similar Species
Merged	HCYS		MNXM114070	L-homocysteine zwitterion		C4H9NO2S	135.185	0	3dmet:B01174;bigg:hcys-L;biopath:L-Homocysteine;cas:454-28-4;cas:6027-13-0;chebi:17588;chebi:58199;chebi:63072;drugbank:DB04422;ec:2.1.1.10;ec:2.1.1.13;ec:2.1.1.14;ec:2.1.1.3;ec:2.1.1.5;ec:3.3.1.1;ec:4.2.1.22;ec:4.4.1.2;ec:4.4.1.21;ec:4.4.1.8;kegg:C00155;knapsack:C00001365;metacyc:HOMO-CYS;nikkaji:J228C;pdb-ccd:HCS;pubchem:3455;pubchem:6971015;reaxys:6965804;upa:UPC00155	2	Similar Species
Merged	UDPGAL		MNXM89795	UDP-alpha-D-galactose		C15H22N2O17P2	564.286	-2	3dmet:B04625;beilstein:773447;beilstein:8529445;bigg:udpgal;biopath:UDP-D-Galactose;brenda:BG6428;cas:2956-16-3;chebi:18307;chebi:58439;chebi:66914;chebi:67119;chemspider:17069;drugbank:DB03501;ec:2.4.1.123;ec:2.4.1.137;ec:2.4.1.156;ec:2.4.1.167;ec:2.4.1.179;ec:2.4.1.22;ec:2.4.1.228;ec:2.4.1.23;ec:2.4.1.272;ec:2.4.1.274;ec:2.4.1.275;ec:2.4.1.294;ec:2.4.1.37;ec:2.4.1.38;ec:2.4.1.44;ec:2.4.1.45;ec:…	2	Similar Species
Merged	3PSME		MNXM1365	5-O-(1-carboxylatovinyl)-3-phosphonatoshikimate		C10H9O10P	320.146	-4	3dmet:B01429;bigg:3psme;biopath:5-O-(1-Carboxyvinyl)-3-phosphoshikimate;brenda:BG946;brenda:BG947;brenda:BG99150;chebi:16257;chebi:57701;ec:2.5.1.19;ec:4.2.3.5;kegg:C01269;knapsack:C00007627;metacyc:3-ENOLPYRUVYL-SHIKIMATE-5P;nikkaji:J630.842B;pdb-ccd:EPS;pubchem:14506801;pubchem:4488;reactome:964900;reactome:REACT_27363;reactome_database_id_release_44:964900;seed:cpd00932;upa:UPC01269	2	Similar Species
Merged	A6RP		MNXM791	5-amino-6-(D-ribitylamino)uracil		C9H16N4O6	276.247	0	3dmet:B04958;beilstein:33063;bigg:4r5au;brenda:BG27771;cas:17014-74-3;chebi:15934;chemspider:216;ec:2.5.1.77;ec:2.5.1.78;ec:2.5.1.9;foodb:FDB027889;hmdb:HMDB11106;kegg:C04732;metacyc:AMINO-RIBOSYLAMINO-1H-3H-PYR-DIONE;nikkaji:J642.641G;nugowiki:9836;pubchem:14056325;pubchem:221;pubchem:7303;seed:cpd02882;upa:UPC04732	2	Similar Species
Merged	ADCHOR		MNXM1458	4-amino-4-deoxychorismate(1-)		C10H10NO5	224.19	-1	3dmet:B04223;bigg:4adcho;brenda:BG3460;cas:97279-79-3;chebi:18198;chebi:35181;chebi:58406;ec:2.6.1.85;ec:4.1.3.38;kegg:C11355;knapsack:C00000730;metacyc:4-AMINO-4-DEOXYCHORISMATE;nikkaji:J1.639.267G;pubchem:13530;pubchem:25244713;reaxys:21082541;reaxys:4317064;seed:cpd08210;upa:UPC11355	2	Similar Species
Merged	AIR		MNXM388	5-amino-1-(5-phosphonato-D-ribosyl)imidazol-3-ium		C8H13N3O7P	294.178	-1	3dmet:B01653;bigg:air;biopath:5-prime-Phosphoribosyl-5-aminoimidazole;brenda:BG25911;cas:25635-88-5;chebi:28843;chebi:58592;chemspider:141854;ec:4.1.1.21;ec:4.1.99.17;ec:6.3.3.1;ec:6.3.4.18;foodb:FDB022504;het:AIR;hmdb:HMDB01235;kegg:C03373;knapsack:C00019655;metacyc:5-PHOSPHORIBOSYL-5-AMINOIMIDAZOLE;metlin:6097;nikkaji:J17.002J;nugowiki:1106;pdb-ccd:AIR;pubchem:161500;pubchem:44229244;pubchem:62…	2	Similar Species
Merged	AN		MNXM188	anthranilate		C7H6NO2	136.128	-1	3dmet:B00027;beilstein:3904977;beilstein:471803;bigg:anth;biopath:Anthranilate;brenda:BG36537;cas:118-92-3;chebi:16567;chebi:30754;chemspider:222;chemspider:4573598;drugbank:DB04166;ec:1.13.11.23;ec:1.14.12.1;ec:1.14.13.35;ec:1.14.14.8;ec:1.14.16.3;ec:2.1.1.111;ec:2.3.1.113;ec:2.3.1.144;ec:2.4.2.18;ec:2.7.7.55;ec:3.7.1.13;ec:3.7.1.3;ec:4.1.1.24;ec:4.1.3.27;ec:6.2.1.32;foodb:FDB000896;gmelin:13107…	2	Similar Species
Merged	HEXADECANOYLCOA		MNXM88	palmitoyl-CoA		C37H62N7O17P3S	1001.911	-4	3dmet:B04641;beilstein:78534;bigg:pmtcoa;biopath:Palmitoyl-CoA;brenda:BG17277;cas:1763-10-6;chebi:15525;chebi:24544;chebi:57379;chemspider:14902;ec:1.2.1.42;ec:1.2.1.n2;ec:2.3.1.139;ec:2.3.1.21;ec:2.3.1.50;ec:3.1.2.2;foodb:FDB022562;hmdb:HMDB01338;hmdb:HMDB59623;kegg:C00154;knapsack:C00007462;lipidmaps:LMFA07050002;metacyc:PALMITYL-COA;metlin:6172;nikkaji:J207.891K;nugowiki:1200;nugowiki:58020;pu…	2	Similar Species
Merged	ICHOR		MNXM799	isochorismate(2-)		C10H8O6	224.167	-2	3dmet:B01348;beilstein:2943868;beilstein:8334070;bigg:ichor;biopath:Isochorismate;brenda:BG447;cas:22642-82-6;chebi:17582;chebi:29780;chemspider:4574080;drugbank:DB02793;ec:2.2.1.9;ec:3.3.2.1;ec:4.2.99.21;ec:5.4.4.2;kegg:C00885;knapsack:C00000734;metacyc:ISOCHORISMATE;nikkaji:J389.211E;pdb-ccd:ISC;pubchem:4141;pubchem:5460580;seed:cpd00658;upa:UPC00885	2	Similar Species
Merged	IPPMAL		MNXM1706	2-isopropylmaleate(2-)		C7H8O4	156.136	-2	3dmet:B00468;bigg:2ippm;biopath:2-Isopropylmaleate;brenda:BG23950;chebi:17275;chebi:58085;chemspider:10710392;chemspider:4444164;ec:4.2.1.33;foodb:FDB028883;hmdb:HMDB12241;kegg:C02631;metacyc:CPD-9451;nikkaji:J867.346B;nugowiki:10966;pubchem:21954611;pubchem:5280533;pubchem:5611;seed:cpd01710;upa:UPC02631	2	Similar Species
Merged	ISUCC		MNXM599	iminosuccinate		C4H4NO4	130.079	-1	3dmet:B00865;bigg:iasp;biopath:Iminoaspartate;brenda:BG19324;cas:79067-61-1;chebi:50616;chebi:58831;chemspider:13628208;chemspider:19951415;ec:1.4.3.16;ec:2.5.1.72;foodb:FDB022443;hmdb:HMDB01131;kegg:C05840;knapsack:C00007565;lipidmaps:LMFA01170110;metacyc:IMINOASPARTATE;metlin:6025;nikkaji:J1.894.303D;nugowiki:1017;pubchem:23615393;pubchem:796;pubchem:8133;pubchem:85291439;seed:cpd03470;upa:UPC0…	2	Similar Species
Merged	SAH		MNXM19	S-adenosyl-L-homocysteine		C14H20N6O5S	384.411	0	3dmet:B01134;beilstein:99188;bigg:ahcys;biopath:S-Adenosyl-L-homocysteine;brenda:BG5433;cas:979-92-0;chebi:16680;chebi:57856;chebi:67009;chemspider:388301;drugbank:DB01752;ec:2.1.1.1;ec:2.1.1.10;ec:2.1.1.101;ec:2.1.1.102;ec:2.1.1.103;ec:2.1.1.104;ec:2.1.1.105;ec:2.1.1.106;ec:2.1.1.107;ec:2.1.1.108;ec:2.1.1.109;ec:2.1.1.11;ec:2.1.1.110;ec:2.1.1.111;ec:2.1.1.114;ec:2.1.1.115;ec:2.1.1.116;ec:2.1.1.1…	2	Similar Species
Merged	TETRADECANOYLCOA		MNXM224	myristoyl-CoA(4-)		C35H58N7O17P3S	973.858	-4	3dmet:B04857;bigg:tdcoa;biopath:Myristyl-CoA;brenda:BG16979;brenda:BG16981;cas:3130-72-1;chebi:15532;chebi:57385;chemspider:58623;drugbank:DB02180;ec:1.14.99.31;ec:1.14.99.32;ec:2.3.1.155;foodb:FDB022670;het:1IIC;hmdb:HMDB01521;kegg:C02593;lipid:LMFA07050008;lipidmaps:LMFA07050008;metacyc:TETRADECANOYL-COA;metlin:3707;nikkaji:J589.553G;nugowiki:1379;pubchem:24701373;pubchem:25244582;pubchem:5585;…	2	Similar Species
Merged	MTHF		MNXM318	5-methyltetrahydrofolate(2-)		C20H23N7O6	457.44	-2	3dmet:B04681;beilstein:10132446;bigg:5mthf;biopath:5-Methyltetrahydrofolate;brenda:BG10222;brenda:BG10224;cas:134-35-0;cas:31690-09-2;chebi:15641;chebi:18608;chebi:20612;chebi:25345;chemspider:143;chemspider:388371;drugbank:DB04789;ec:1.5.1.20;ec:2.1.1.13;ec:2.1.1.19;foodb:FDB022600;hmdb:HMDB01396;kegg:C00440;kegg:D09353;knapsack:C00007252;ligandbox:D09353;metacyc:5-METHYL-THF;metacyc:CPD0-2045;m…	2	Similar Species
Merged	PROPIONYLCOA		MNXM86	propionyl-CoA(4-)		C24H36N7O17P3S	819.566	-4	3dmet:B04632;bigg:ppcoa;biopath:Propanoyl-CoA;brenda:BG36287;cas:317-66-8;chebi:15539;chebi:26296;chebi:57392;chemspider:388310;drugbank:DB02912;ec:1.2.1.27;ec:1.3.1.84;ec:1.3.1.95;ec:2.1.3.1;ec:2.3.1.154;ec:2.3.1.176;ec:2.3.1.222;ec:2.3.1.94;ec:2.3.1.n10;ec:2.3.3.11;ec:2.3.3.5;ec:2.8.3.1;ec:4.1.1.41;ec:6.2.1.17;ec:6.4.1.3;foodb:FDB022529;hmdb:HMDB01275;kegg:C00100;metacyc:PROPIONYL-COA;metlin:61…	2	Similar Species
Merged	HBA		MNXM164	4-hydroxybenzoate		C7H5O3	137.113	-1	3dmet:B00045;beilstein:3589159;beilstein:970950;bigg:4hbz;biopath:4-Hydroxybenzoate;brenda:BG36353;cas:456-23-5;cas:99-96-7;chebi:17879;chebi:30763;chemspider:132;drugbank:DB04242;ec:1.13.11.41;ec:1.14.13.12;ec:1.14.13.2;ec:1.14.13.33;ec:1.14.13.64;ec:1.14.99.15;ec:1.2.1.64;ec:2.4.1.194;ec:2.5.1.39;ec:2.5.1.93;ec:3.1.2.23;ec:3.8.1.6;ec:4.1.1.61;ec:4.1.3.40;ec:6.2.1.27;ec:6.2.1.n1;foodb:FDB010508;…	2	Similar Species
Merged	UDPGALF		MNXM2158	UDP-alpha-D-galactofuranose		C15H22N2O17P2	564.286	-2	bigg:udpgalfur;brenda:BG41771;brenda:BG6426;cas:638-23-3;chebi:18251;chebi:58423;chebi:66915;chebi:67118;ec:2.4.1.287;ec:2.4.1.288;ec:5.4.99.9;kegg:C03733;metacyc:UDP-D-GALACTO-14-FURANOSE;nikkaji:J794.314H;pubchem:25244316;pubchem:6496;reaxys:8528173;reaxys:8745675;seed:cpd02338	2	Similar Species
Merged	UDPG		MNXM52	UDP-alpha-D-glucose(2-)		C15H22N2O17P2	564.286	-2	3dmet:B04622;beilstein:3827329;bigg:udpg;cas:133-89-1;chebi:52249;chebi:58885;chemspider:10239191;ec:1.1.1.22;ec:2.4.1.116;ec:2.4.1.202;ec:2.4.1.238;ec:2.4.1.241;ec:2.4.1.284;ec:2.4.1.286;ec:2.4.1.293;ec:2.4.1.295;ec:2.4.1.296;ec:2.4.1.297;ec:2.4.1.298;ec:2.4.1.n2;ec:2.7.7.12;ec:2.7.8.31;ec:3.13.1.1;ec:5.1.3.2;kegg:C00029;knapsack:C00001514;metacyc:CPD-12575;nikkaji:J9.610E;pdb-ccd:GUD;pubchem:16…	2	Similar Species
Merged	D8RL		MNXM1313	6,7-dimethyl-8-(1-D-ribityl)lumazine		C13H18N4O6	326.305	0	3dmet:B04936;beilstein:47879;bigg:dmlz;brenda:BG4659;brenda:BG97362;cas:5118-16-1;chebi:17601;chebi:58201;chemspider:652;ec:2.5.1.78;ec:2.5.1.9;foodb:FDB023230;hmdb:HMDB03826;kegg:C04332;knapsack:C00019640;metacyc:DIMETHYL-D-RIBITYL-LUMAZINE;nikkaji:J643.571H;nugowiki:3407;pdb-ccd:DLZ;pubchem:25244683;pubchem:672;pubchem:6983;seed:cpd02656;upa:UPC04332	2	Similar Species
Merged	G1P		MNXM89588	alpha-D-glucose 1-phosphate(2-)		C6H11O9P	258.12	-2	3dmet:B04634;beilstein:3560164;beilstein:87853;bigg:g1p;biopath:alpha-D-Glucose_1-phosphate;brenda:BG22605;brenda:BG22606;cas:59-56-3;chebi:29042;chebi:58601;chemspider:5441206;drugbank:DB02843;ec:2.4.1.139;ec:2.4.1.20;ec:2.4.1.231;ec:2.4.1.31;ec:2.4.1.7;ec:2.7.1.10;ec:2.7.1.106;ec:2.7.1.42;ec:2.7.7.12;ec:2.7.7.24;ec:2.7.7.27;ec:2.7.7.33;ec:2.7.7.34;ec:2.7.7.78;ec:2.7.7.9;ec:3.1.3.10;ec:5.4.2.2;e…	2	Similar Species
Merged	METHYMALONATE		MNXM305	2-methyl-3-oxopropanoate		C4H5O3	101.081	-1	bigg:2mop;brenda:BG19435;cas:6236-08-4;chebi:16256;chebi:57700;chemspider:290;ec:1.1.1.31;ec:1.2.1.27;ec:2.6.1.22;ec:2.6.1.40;foodb:FDB022464;hmdb:HMDB01172;kegg:C00349;lipidmaps:LMFA01060193;metacyc:CPD-12179;metlin:6053;nikkaji:J707.628B;nugowiki:1050;pubchem:296;pubchem:3642;pubchem:85291356;reactome:30004;reactome:REACT_3476;reactome_database_id_release_44:30004;seed:cpd00287	2	Similar Species
Merged	SME3P		MNXM1265	3-phosphoshikimate		C7H8O8P	251.107	-3	3dmet:B01636;beilstein:4882573;bigg:skm5p;biopath:Shikimate_3-phosphate;brenda:BG49801;chebi:145989;chebi:17052;drugbank:DB04328;ec:2.5.1.19;ec:2.7.1.71;kegg:C03175;knapsack:C00000002;metacyc:SHIKIMATE-5P;nikkaji:J746.034A;pdb-ccd:S3P;pubchem:14506806;pubchem:6057;reactome:964859;reactome:REACT_27334;reactome_database_id_release_44:964859;seed:cpd02030;upa:UPC03175	2	Similar Species
Merged	NPRAN		MNXM1489	N-(5-phosphonato-beta-D-ribosyl)anthranilate		C12H13NO9P	346.207	-3	3dmet:B01733;bigg:pran;biopath:N-(5-prime-phosphoribosyl)-anthranilate;brenda:BG31401;cas:4220-99-9;cas:None;chebi:18277;chebi:7091;ec:2.4.2.18;ec:5.3.1.24;kegg:C04302;knapsack:C00007384;metacyc:N-5-PHOSPHORIBOSYL-ANTHRANILATE;nikkaji:J1.544.460F;pubchem:25245690;pubchem:6961;seed:cpd02642;upa:UPC04302	2	Similar Species
Merged	SMMALONYLCOA		MNXM190	(S)-methylmalonyl-CoA(5-)		C25H35N7O19P3S	862.567	-5	3dmet:B04716;bigg:mmcoa-S;biopath:(S)-2-Methyl-3-oxopropanoyl-CoA;brenda:BG48324;cas:104809-02-1;cas:73173-91-8;chebi:15466;chebi:57327;chemspider:13628334;ec:2.1.3.1;ec:2.3.1.94;ec:3.1.2.17;ec:4.1.1.41;ec:5.1.99.1;ec:6.4.1.3;foodb:FDB022959;hmdb:HMDB02310;kegg:C00683;metacyc:D-METHYL-MALONYL-COA;metlin:6609;nikkaji:J921.435F;nugowiki:1893;pubchem:21252287;pubchem:3952;pubchem:44229126;reactome:7…	2	Similar Species
Merged	PABA		MNXM421	4-aminobenzoate		C7H6NO2	136.128	-1	3dmet:B00134;beilstein:3904778;beilstein:471605;bigg:4abz;biopath:4-Aminobenzoate;brenda:BG25104;cas:150-13-0;cas:2906-28-7;chebi:17836;chebi:30753;chemspider:4710;chemspider:953;drugbank:DB02362;ec:1.14.13.27;ec:2.5.1.15;ec:4.1.1.24;ec:4.1.3.38;foodb:FDB001037;gmelin:50150;gmelin:82609;het:PAB;hmdb:HMDB01392;kegg:C00568;knapsack:C00001401;ligandbox:D02456;metacyc:P-AMINO-BENZOATE;metlin:3261;nik…	2	Similar Species
Merged	PRECORIN		MNXM672	precorrin-2(7-)		C42H41N4O16	857.792	-7	3dmet:B01575;bigg:dscl;bigg:pre2;biopath:Precorrin_2;brenda:BG18385;cas:65207-12-7;cas:82542-92-5;chebi:50602;chebi:58827;ec:1.3.1.76;ec:2.1.1.107;ec:2.1.1.130;kegg:C02463;knapsack:C00007375;metacyc:DIHYDROSIROHYDROCHLORIN;nikkaji:J966.387H;pubchem:25245987;pubchem:5480;seed:cpd01620;upa:UPC02463	2	Similar Species
Merged	CPAD5P		MNXM1455	1-(2-carboxylatophenylamino)-1-deoxy-D-ribulose 5-phosphate(3-)		C12H13NO9P	346.207	-3	3dmet:B04792;bigg:2cpr5p;biopath:1-(2-Carboxyphenylamino)-1-prime-deoxyribulose-5-prime-phosphate;brenda:BG61340;cas:5962-18-5;chebi:29112;chebi:58613;ec:4.1.1.48;ec:5.3.1.24;kegg:C01302;kegg:C10528;knapsack:C00007450;metacyc:CARBOXYPHENYLAMINO-DEOXYRIBULOSE-P;nikkaji:J2.634.852H;nikkaji:J2.770.118C;pubchem:12711;pubchem:4520;pubchem:45266701;seed:cpd00956;upa:UPC01302	2	Similar Species
Merged	DTDPGLC		MNXM1376	dTDP-alpha-D-glucose		C16H24N2O16P2	562.313	-2	3dmet:B04735;beilstein:7403915;bigg:dtdpglu;biopath:dTDP-D-Glucose;brenda:BG7358;cas:2009-24-7;cas:2196-62-5;chebi:15700;chebi:35248;chebi:57477;chemspider:388455;ec:2.7.7.24;ec:4.2.1.46;foodb:FDB022557;hmdb:HMDB01328;kegg:C00842;knapsack:C00007456;metacyc:DTDP-D-GLUCOSE;metlin:6163;nikkaji:J631.152K;nugowiki:1190;pdb-ccd:DAU;pubchem:25202390;pubchem:25245397;pubchem:4099;pubchem:439324;reaxys:68…	2	Similar Species
Merged	G6P		MNXM160	D-glucopyranose 6-phosphate		C6H11O9P	258.12	-2	3dmet:B04630;beilstein:1649252;bigg:g6p;brenda:BG22626;cas:299-31-0;cas:56-73-5;chebi:14314;chebi:4170;chebi:61548;chemspider:5743;drugbank:DB03581;ec:1.1.1.49;ec:2.4.1.15;ec:2.4.1.216;ec:2.4.1.36;ec:2.7.1.142;ec:2.7.1.147;ec:2.7.1.2;ec:3.1.3.58;ec:3.1.3.9;ec:3.2.1.122;ec:3.2.1.86;ec:3.2.1.93;ec:4.2.3.124;ec:5.5.1.4;foodb:FDB021818;het:1JXA;hmdb:HMDB01401;kegg:C00092;knapsack:C00007306;metacyc:D-…	2	Similar Species
Merged	SME		MNXM602	shikimate		C7H9O5	173.143	-1	3dmet:B01267;beilstein:2210055;bigg:skm;biopath:Shikimate;brenda:BG23975;cas:138-59-0;chebi:16119;chebi:36208;chemspider:5414360;chemspider:8412;ec:1.1.1.25;ec:1.1.1.282;ec:2.3.1.133;ec:2.7.1.71;foodb:FDB003991;het:SKM;hmdb:HMDB03070;kegg:C00493;knapsack:C00001203;metacyc:SHIKIMATE;metlin:338;nikkaji:J3.267K;nugowiki:2653;pdb-ccd:SKM;pdbechem:SKM;pubchem:3776;pubchem:7057976;pubchem:8742;reactome…	2	Similar Species
Merged	RMMALONYLCOA		MNXM608	(R)-methylmalonyl-CoA(5-)		C25H35N7O19P3S	862.567	-5	3dmet:B04783;bigg:mmcoa-R;biopath:(R)-2-Methyl-3-oxopropanoyl-CoA;brenda:BG76392;cas:73173-92-9;chebi:15465;chebi:57326;chemspider:17216177;drugbank:DB04045;ec:5.1.99.1;ec:5.4.99.2;foodb:FDB022930;hmdb:HMDB02255;kegg:C01213;metacyc:METHYL-MALONYL-COA;metlin:6577;nikkaji:J890.616E;nugowiki:1838;pdb-ccd:MCA;pdbechem:MCA;pubchem:22833590;pubchem:25244768;pubchem:4435;reactome:71009;reactome:REACT_55…	2	Similar Species
Merged	AHHMD		MNXM1160	(2-amino-4-hydroxy-7,8-dihydropteridin-6-yl)methyl diphosphate(3-)		C7H8N5O8P2	352.115	-3	3dmet:B01792;beilstein:8397629;bigg:2ahhmd;biopath:2-Amino-4-hydroxy-6-hydroxymethyl-dihydropteridine_pyrophosphate;brenda:BG24019;brenda:BL286340;cas:3545-84-4;cas:70608-72-9;chebi:15998;chebi:57602;chebi:72950;ec:2.5.1.15;ec:2.7.6.3;kegg:C04807;metacyc:DIHYDROPTERIN-CH2OH-PP;nikkaji:J843.576F;pdb-ccd:2PH;pubchem:25244074;pubchem:7369;seed:cpd16760;upa:UPC04807	2	Similar Species
Merged	PRECORIN3A		MNXM1290	precorrin-3A(7-)		C43H43N4O16	871.819	-7	3dmet:B01891;beilstein:7070339;bigg:pre3a;biopath:Precorrin_3;brenda:BG18490;brenda:BG44304;chebi:28307;chebi:58561;ec:1.14.13.83;ec:2.1.1.130;kegg:C05772;metacyc:CPD-642;pubchem:25245613;pubchem:8067;seed:cpd03420;upa:UPC05772	2	Similar Species
Merged	AHHMP		MNXM937	2-amino-6-(hydroxymethyl)-7,8-dihydropteridin-4-ol		C7H9N5O2	195.179	0	3dmet:B00274;bigg:2ahhmp;biopath:2-Amino-4-hydroxy-6-hydroxymethyl-dihydropteridine;brenda:BG25368;chebi:17083;chemspider:213;ec:2.7.6.3;ec:4.1.2.25;kegg:C01300;knapsack:C00007501;metacyc:AMINO-OH-HYDROXYMETHYL-DIHYDROPTERIDINE;nikkaji:J976.377E;pdb-ccd:PH2;pubchem:218;pubchem:4518;seed:cpd16763;upa:UPC01300	2	Similar Species
Merged	DHSK		MNXM611	3-dehydroshikimate		C7H7O5	171.127	-1	3dmet:B01592;beilstein:2099598;beilstein:2938338;bigg:3dhsk;biopath:3-Dehydroshikimate;brenda:BG49176;chebi:16630;chebi:30918;chemspider:4573915;drugbank:DB04347;ec:1.1.1.25;ec:1.1.1.282;ec:4.2.1.10;ec:4.2.1.118;kegg:C02637;knapsack:C00019663;metacyc:3-DEHYDRO-SHIKIMATE;nikkaji:J412.314J;pdb-ccd:3DS;pubchem:5460360;pubchem:5617;reactome:964941;reactome:REACT_27527;reactome_database_id_release_44:…	2	Similar Species
Merged	DTDP4DH6DGLC		MNXM7331	dTDP-4-dehydro-6-deoxy-D-galactose		C16H22N2O15P2	544.298	-2	3dmet:B05569;beilstein:7737591;bigg:dtdp4d6dg;biopath:dTDP-4-Dehydro-6-deoxy-D-glucose;brenda:BG36303;chebi:16620;chebi:57837;ec:2.6.1.59;kegg:C11926;metacyc:DTDP-4-DEHYDRO-6-DEOXY-D-GALACTOSE;nikkaji:J2.777.805D;pubchem:14087;seed:cpd08723	2	Similar Species
Merged	IGP		MNXM866	(1S,2R)-1-C-(indol-3-yl)glycerol 3-phosphate(2-)		C11H12NO6P	285.19	-2	3dmet:B04900;beilstein:289763;bigg:3ig3p;biopath:(3-Indolyl)-glycerol-phosphate;brenda:BG2453;brenda:BG2454;cas:4220-97-7;chebi:18299;chebi:51793;chebi:58866;chebi:60820;ec:4.1.1.48;ec:4.1.2.8;ec:4.2.1.20;kegg:C03506;knapsack:C00007226;metacyc:INDOLE-3-GLYCEROL-P;nikkaji:J39.032A;pdb-ccd:IGP;pubchem:46878464;pubchem:6317;seed:cpd02210;upa:UPC03506	2	Similar Species
Merged	MNXM105		MNXM41	D-glucopyranose		C6H12O6	180.156	0	2-KETOGLUTARATE DEHYDROGENASE COMPLEX DEFICIENCY: 401; 21-HYDROXYLASE DEFICIENCY (CYP21): 235; 3-BETA-HYDROXYSTEROID DEHYDROGENASE DEFICIENCY: 95; 3-HYDROXY-3-METHYLGLUTARYL-CoA LYASE DEFICIENCY: 4; 3-METHYL-CROTONYL-GLYCINURIA: 27; 3-METHYLGLUTACONIC ACIDURIA (TYPE I): 23; ACTH DEFICIENCY, ISOLATED: 47; ADRENAL HYPOPLASIA. ADDISON DISEASE, X-LINKED: 45; ASPHYXIA [DD]: 408; BECKWITH-WIEDEMANN SYN…	2	Similar Species
Merged	TRE6P		MNXM448	alpha,alpha-trehalose 6-phosphate(2-)		C12H21O14P	420.261	-2	3dmet:B01312;beilstein:3744918;beilstein:59815;bigg:tre6p;brenda:BG4113;cas:4484-88-2;chebi:18283;chebi:58429;chemspider:109086;drugbank:DB02430;ec:2.4.1.15;ec:2.4.1.216;ec:2.4.1.36;ec:3.1.3.12;ec:3.2.1.93;foodb:FDB022437;hmdb:HMDB01124;kegg:C00689;knapsack:C00007451;metacyc:TREHALOSE-6P;metlin:6019;nikkaji:J741.923F;nugowiki:1011;pubchem:122336;pubchem:25246105;pubchem:3958;reactome:868701;react…	2	Similar Species
Merged	PRECORIN3B		MNXM90864	precorrin-3B		C43H44N4O17	888.826	-6	3dmet:B02013;beilstein:6365776;bigg:pre3b;brenda:BG35942;brenda:BG44362;chebi:27711;chebi:58522;ec:1.14.13.83;ec:2.1.1.131;kegg:C06406;metacyc:CPD-643;nikkaji:J2.767.299J;pubchem:25245266;pubchem:8641;seed:cpd03833;upa:UPC06406	2	Similar Species
Merged	F6P		MNXM68	D-fructose 6-phosphate(2-)		C6H11O9P	258.12	-2	3dmet:B04628;beilstein:3911050;bigg:f6p;brenda:BG56501;cas:643-13-0;chebi:15946;chebi:57579;chemspider:10239172;chemspider:62713;drugbank:DB04493;ec:5.3.1.9;foodb:FDB021896;het:F6R;hmdb:HMDB00124;kegg:C00085;knapsack:C00007305;metacyc:FRUCTOSE-6P;metlin:5159;nikkaji:J92.807K;nugowiki:85;pdb-ccd:F6P;pubchem:21604863;pubchem:3385;pubchem:69507;reactome:29512;reactome:REACT_2663;reactome_database_id…	2	Similar Species
Merged	DQT		MNXM478	(-)-3-dehydroquinate		C7H9O6	189.143	-1	3dmet:B01356;bigg:3dhq;biopath:3-Dehydroquinate;brenda:BG36375;brenda:BL285585;cas:10534-44-8;chebi:17947;chebi:32364;chemspider:388474;chemspider:4573866;drugbank:DB03868;ec:1.1.1.24;ec:1.1.1.282;ec:1.1.5.8;ec:1.1.99.25;ec:1.4.1.24;ec:4.2.1.10;ec:4.2.3.4;foodb:FDB029168;het:DQA;hmdb:HMDB12710;kegg:C00944;knapsack:C00019664;metacyc:DEHYDROQUINATE;nikkaji:J93.942K;nugowiki:11434;pdb-ccd:DQA;pubche…	2	Similar Species
Merged	DTDP4DH6DMAN		MNXM2371	dTDP-4-dehydro-6-deoxy-beta-L-mannose		C16H22N2O15P2	544.298	-2	3dmet:B04717;bigg:dtdp4d6dm;brenda:BG32828;chebi:15744;chebi:45868;chebi:57494;chebi:62830;ec:1.1.1.133;ec:1.1.1.134;ec:1.1.1.339;ec:1.1.1.344;ec:5.1.3.13;kegg:C00688;metacyc:DTDP-DEOH-DEOXY-MANNOSE;nikkaji:J1.118.397B;pdb-ccd:TDO;pdbechem:TDO;pubchem:25244324;pubchem:3957;seed:cpd00522	2	Similar Species
Merged	FDP		MNXM500	D-fructose 1,6-bisphosphate		C6H10O12P2	336.084	-4	3dmet:B04673;beilstein:4820637;bigg:fdp;brenda:BG22767;cas:488-69-7;chebi:16905;chebi:39731;chebi:49093;kegg:C00354;knapsack:C00007386;nikkaji:J15.941G;pdb-ccd:AFP;pdbechem:2FP;pubchem:3647;reactome:30014;reactome:REACT_3740;reactome_database_id_release_44:30014;seed:cpd00290;upa:UPC00354	2	Similar Species
Merged	GA6P		MNXM370	2-ammonio-2-deoxy-D-glucopyranose 6-phosphate(1-)		C6H13NO8P	258.143	-1	3dmet:B01222;beilstein:2334881;bigg:gam6p;biopath:D-Glucosamine_6-phosphate;brenda:BG22727;cas:3616-42-0;chebi:12962;chebi:15873;chebi:47987;chebi:58725;chemspider:388356;drugbank:DB02657;ec:2.3.1.4;ec:2.6.1.16;ec:2.7.1.8;ec:3.5.1.25;ec:3.5.99.6;ec:5.4.2.10;foodb:FDB022515;het:GLP;hmdb:HMDB01254;kegg:C00352;knapsack:C00019580;metacyc:CPD-13469;metacyc:D-GLUCOSAMINE-6-P;metagene:.;metlin:6111;nikk…	2	Similar Species
Merged	MAN6P		MNXM427	D-mannopyranose 6-phosphate(2-)		C6H11O9P	258.12	-2	3dmet:B01204;beilstein:2056781;beilstein:4704942;bigg:man6p;brenda:BG22644;cas:3672-15-9;cas:None;chebi:17369;chebi:48066;chebi:58735;ec:1.1.1.224;ec:2.7.1.7;ec:5.3.1.8;ec:5.4.2.8;kegg:C00275;knapsack:C00007307;nikkaji:J817.412A;pdb-ccd:M6D;pubchem:3572;reactome:532562;reactome:REACT_22559;reactome_database_id_release_44:532562;seed:cpd00235;upa:UPC00275;wikipedia:Mannose_6-phosphate	2	Similar Species
Merged	PRECORIN4B		MNXM1441	precorrin-4		C44H45N4O17	901.845	-7	3dmet:B05191;beilstein:7070412;bigg:pre4;biopath:Precorrin_4;brenda:BG18560;chebi:16430;chebi:57769;ec:2.1.1.131;ec:2.1.1.133;kegg:C06407;metacyc:CPD-651;nikkaji:J2.763.145B;pubchem:25245369;pubchem:8642;seed:cpd03834;upa:UPC06407	2	Similar Species
Merged	TRE		MNXM198	alpha,alpha-trehalose		C12H22O11	342.296	0	3dmet:B01375;beilstein:1292766;beilstein:1351187;beilstein:1435358;beilstein:6572855;bigg:tre;brenda:BG39582;cas:585-91-1;cas:99-20-7;chebi:16551;chebi:27082;chebi:39244;chebi:39245;chemspider:1111;chemspider:7149;chemspider:9046871;ec:2.3.1.122;ec:2.4.1.231;ec:2.4.1.245;ec:2.4.1.64;ec:3.1.3.12;ec:3.2.1.28;ec:5.4.99.16;foodb:FDB001114;foodb:FDB001115;gmelin:2145829;het:TRE;hmdb:HMDB00975;hmdb:HMD…	2	Similar Species
Merged	3DDAH7P		MNXM1219	7-phospho-2-dehydro-3-deoxy-D-arabino-heptonate		C7H10O10P	285.122	-3	3dmet:B01776;beilstein:9347056;bigg:2dda7p;biopath:2-Dehydro-3-deoxy-D-arabino-heptonate_7-phosphate;brenda:BG24306;brenda:BG66315;cas:2627-73-8;chebi:18150;chebi:58394;ec:2.5.1.54;ec:4.2.3.4;kegg:C04691;knapsack:C00007497;metacyc:3-DEOXY-D-ARABINO-HEPTULOSONATE-7-P;nikkaji:J1.124.411D;pubchem:5460215;pubchem:7271;reaxys:9149659;seed:cpd02857;upa:UPC04691	2	Similar Species
Merged	DTDPRHAM		MNXM899	dTDP-6-deoxy-beta-L-mannose		C16H24N2O15P2	546.314	-2	3dmet:B04888;beilstein:4078636;bigg:dtdprmn;biopath:dTDP-alpha-L-Rhamnose;brenda:BG32829;cas:2147-59-3;cas:572-96-3;chebi:15774;chebi:35452;chebi:57510;chebi:61119;chemspider:388998;ec:1.1.1.133;ec:2.4.1.289;ec:5.1.3.25;foodb:FDB023902;hmdb:HMDB06354;kegg:C03319;knapsack:C00007662;metacyc:DTDP-RHAMNOSE;nikkaji:J818.234E;nugowiki:5479;pdb-ccd:TRH;pubchem:25245982;pubchem:439975;pubchem:6171;reaxys…	2	Similar Species
Merged	GA1P		MNXM969	alpha-D-glucosamine 1-phosphate(1-)		C6H13NO8P	258.143	-1	3dmet:B01976;beilstein:22947;bigg:gam1p;brenda:BG22720;cas:2152-75-2;chebi:27625;chebi:58516;chemspider:8140645;drugbank:DB03111;ec:2.3.1.157;ec:5.4.2.10;foodb:FDB022429;hmdb:HMDB01109;kegg:C06156;knapsack:C00019579;metacyc:GLUCOSAMINE-1P;metlin:6009;nikkaji:J1.531.908I;nugowiki:997;pdb-ccd:GP1;pdbechem:GP1;pubchem:25243931;pubchem:8412;pubchem:9965052;seed:cpd03671;upa:UPC06156	2	Similar Species
Merged	MAN1P		MNXM721	alpha-D-mannose 1-phosphate(2-)		C6H11O9P	258.12	-2	3dmet:B01296;beilstein:3911528;bigg:man1p;brenda:BG22602;brenda:BG56456;cas:27251-84-9;chebi:18205;chebi:35374;chebi:58409;chemspider:559210;drugbank:DB02867;ec:2.4.1.281;ec:2.7.7.13;ec:2.7.7.22;ec:5.4.2.8;foodb:FDB023892;hmdb:HMDB06330;kegg:C00636;knapsack:C00007389;metacyc:MANNOSE-1P;metlin:6245;nikkaji:J313.724D;nugowiki:5455;pdb-ccd:M1P;pubchem:25245607;pubchem:3909;pubchem:644175;reactome:53…	2	Similar Species
Merged	E4P		MNXM258	D-erythrose 4-phosphate(2-)		C4H7O7P	198.068	-2	3dmet:B04660;beilstein:1710821;beilstein:9129751;bigg:e4p;biopath:D-Erythrose_4-phosphate;brenda:BG59851;brenda:BG91980;cas:585-18-2;chebi:16897;chebi:27508;chebi:48153;chemspider:109096;chemspider:4573609;drugbank:DB03937;ec:1.14.99.40;ec:1.2.1.72;ec:2.2.1.1;ec:2.2.1.2;ec:2.5.1.54;ec:4.1.2.22;foodb:FDB001614;het:E4P;hmdb:HMDB01321;kegg:C00279;kegg:C03109;knapsack:C00007472;metacyc:ERYTHROSE-4P;m…	2	Similar Species
Merged	GPP		MNXM100	geranyl diphosphate		C10H17O7P2	311.185	-3	3dmet:B00091;beilstein:1915690;beilstein:4549979;bigg:grdp;biopath:Geranyl_diphosphate;brenda:BG1817;cas:763-10-0;chebi:17211;chebi:58057;chemspider:14211068;chemspider:393471;drugbank:DB02552;ec:2.1.1.255;ec:2.1.1.n6;ec:2.5.1.1;ec:2.5.1.10;ec:2.5.1.102;ec:2.5.1.68;ec:2.5.1.84;ec:2.5.1.93;ec:3.1.7.11;ec:4.2.3.10;ec:4.2.3.105;ec:4.2.3.106;ec:4.2.3.107;ec:4.2.3.108;ec:4.2.3.109;ec:4.2.3.11;ec:4.2.3…	2	Similar Species
Merged	13PDG		MNXM261	3-phosphonato-D-glyceroyl phosphate(4-)		C3H4O10P2	262.005	-4	3dmet:B01197;bigg:13dpg;biopath:1,3-Diphospho-D-glycerate;brenda:BG18032;brenda:BG87317;cas:1981-49-3;cas:38168-82-0;cas:None;chebi:16001;chebi:57604;chemspider:19698372;chemspider:663;ec:1.2.1.12;ec:1.2.1.13;ec:1.2.1.59;ec:2.7.1.106;ec:2.7.2.10;ec:2.7.2.3;ec:5.4.2.4;foodb:FDB022524;hmdb:HMDB01270;kegg:C00236;knapsack:C00019552;metacyc:DPG;nikkaji:J40.060B;nugowiki:1138;pdb-ccd:X15;pubchem:234056…	2	Similar Species
Merged	2PCDPMDE		MNXM1641	4-CDP-2-C-methyl-D-erythritol 2-phosphate		C14H22N3O17P3	597.256	-4	3dmet:B04264;beilstein:8528909;bigg:2p4c2me;brenda:BG5658;chebi:16840;chebi:57919;ec:2.7.1.148;ec:4.6.1.12;kegg:C11436;knapsack:C00007621;metacyc:2-PHOSPHO-4-CYTIDINE-5-DIPHOSPHO-2-C-MET;nikkaji:J1.304.453H;pdb-ccd:SUD;pubchem:13608;pubchem:46878430;seed:cpd08288;upa:UPC11436	2	Similar Species
Merged	8AMINO7OXONONANOATE		MNXM1141	8-amino-7-oxononanoic acid zwitterion		C9H17NO3	187.236	0	3dmet:B04764;bigg:8aonn;brenda:BG27848;chebi:12266;chebi:15830;chebi:57532;ec:2.6.1.62;kegg:C01092;knapsack:C00000758;lipid:LMFA01060168;lipidmaps:LMFA01060168;metacyc:8-AMINO-7-OXONONANOATE;nikkaji:J511.019J;pubchem:24701146;pubchem:25244029;pubchem:4327;seed:cpd00800;upa:UPC01092	2	Similar Species
Merged	ASER		MNXM418	O-acetyl-L-serine zwitterion		C5H9NO4	147.129	0	3dmet:B00213;bigg:acser;biopath:O-Acetyl-L-serine;brenda:BG21345;cas:5147-00-2;cas:66638-22-0;chebi:17981;chebi:58340;chemspider:89874;drugbank:DB01837;ec:2.3.1.30;ec:2.5.1.47;ec:2.5.1.50;ec:2.5.1.51;ec:2.5.1.52;ec:2.5.1.53;foodb:FDB023094;het:OAS;hmdb:HMDB03011;kegg:C00979;knapsack:C00007459;metacyc:ACETYLSERINE;metlin:3270;nikkaji:J37.500D;nugowiki:2594;pdb-ccd:OAS;pubchem:25245438;pubchem:4228…	2	Similar Species
Merged	CDPMDE		MNXM1642	4-CDP-2-C-methyl-D-erythritol(2-)		C14H23N3O14P2	519.292	-2	3dmet:B04263;beilstein:9372838;bigg:4c2me;brenda:BG5592;chebi:16578;chebi:57823;ec:2.7.1.148;ec:2.7.7.60;kegg:C11435;knapsack:C00007620;metacyc:4-CYTIDINE-5-DIPHOSPHO-2-C;nikkaji:J1.231.800F;pdb-ccd:CDM;pubchem:13607;pubchem:24970669;seed:cpd08287;upa:UPC11435	2	Similar Species
Merged	CYSNGINS		MNXM92226	cys-1D-myo-inositol 2-deoxy-D-glucopyranoside		C15H29N2O11S	445.463	1	bigg:cigam;seed:cpd15938	2	Similar Species
Merged	GALACTANDPP		MNXM7366	galactofuranosyl(30)-rhamanosyl-N-acetylglucosamyl-undecaprenyl diphosphate (M tb)		C249H415NO167P2	6156.813	-2	bigg:galfragund;seed:cpd15955	2	Similar Species
Merged	MAHMPPP		MNXM1135	4-amino-2-methyl-5-diphosphonatomethylpyrimidine(3-)		C6H8N3O7P2	296.091	-3	3dmet:B01785;beilstein:7229943;bigg:2mahmp;brenda:BG21933;cas:745-65-3;cas:841-01-0;chebi:16629;chebi:57841;ec:2.5.1.3;ec:2.7.4.7;kegg:C04752;knapsack:C00007609;metacyc:AMINO-HYDROXYMETHYL-METHYLPYRIMIDINE-PP;nikkaji:J852.283I;pubchem:25245586;pubchem:7322;seed:cpd02894;upa:UPC04752	2	Similar Species
Merged	MDE4P		MNXM1626	2-C-methyl-D-erythritol 4-phosphate(2-)		C5H11O7P	214.11	-2	3dmet:B04262;bigg:2me4p;brenda:BG65605;chebi:17764;chebi:58262;chemspider:10645747;ec:1.1.1.267;ec:2.7.7.60;kegg:C11434;knapsack:C00007297;metacyc:2-C-METHYL-D-ERYTHRITOL-4-PHOSPHATE;nikkaji:J865.583I;pubchem:13606;pubchem:21896402;reaxys:11127453;seed:cpd08286;upa:UPC11434	2	Similar Species
Merged	NAGLUS		MNXM1062	2-acetamido-5-oxopentanoate		C7H10NO4	172.159	-1	3dmet:B00264;bigg:acg5sa;biopath:N-Acetyl-L-glutamate_5-semialdehyde;brenda:BG24033;cas:13074-21-0;cas:None;chebi:16319;chebi:29123;chemspider:167387;chemspider:5256773;ec:1.2.1.38;ec:2.6.1.11;foodb:FDB023938;hmdb:HMDB06488;kegg:C01250;metacyc:CPD-469;nikkaji:J37.498I;nugowiki:5613;pubchem:192878;pubchem:4470;pubchem:6857435;seed:cpd00918;upa:UPC01250	2	Similar Species
Merged	NAGLUP		MNXM1384	N-acetyl-L-gamma-glutamyl phosphate(3-)		C7H9NO8P	266.122	-3	3dmet:B00683;bigg:acg5p;biopath:N-Acetyl-L-glutamate_5-phosphate;brenda:BG24111;cas:15383-57-0;chebi:16878;chebi:57936;chemspider:389220;ec:1.2.1.38;ec:2.7.2.8;foodb:FDB023917;het:X2W;hmdb:HMDB06456;kegg:C04133;metlin:3396;nikkaji:J37.496B;nugowiki:5581;pdb-ccd:X2W;pubchem:440236;pubchem:6819;seed:cpd16822;upa:UPC04133	2	Similar Species
Merged	PITBA		MNXM7647	phosphatidyl 1D myo inositol (C16:0, C19:0)		C44H84O13P	852.104	-1	bigg:ptd1ino160190;seed:cpd16030	2	Similar Species
Merged	PHDIMRHAM1		MNXM7741	rhamnose phenol phthiocerol dimycocerosate (Mtb)		C105H198O10	1620.69	0	bigg:rppdima;seed:cpd16032	2	Similar Species
Merged	UDPNANGALAGLU		MNXM7869	UDP-N-glycolylmuramoyl-L-alanyl-D-glutamate		C28H39N5O24P2	891.576	-4	bigg:ugmag;seed:cpd16058	2	Similar Species
Merged	RHAMNAGDPP		MNXM80754	rhamanosyl-N-acetylglucosamyl-undecaprenyl diphosphate		C69H113NO16P2	1274.58	-2	bigg:ragund;metacyc:CPD0-2289;pubchem:46173416;seed:cpd15562	2	Similar Species
Merged	SAP		MNXM81221	S(8)-aminomethyldihydrolipoylprotein		C9H19N2OS2R			bigg:alpro;brenda:BG28023;chebi:16882;kegg:C01242;pubchem:4463;seed:cpd11830	2	Similar Species
Merged	NGINS		MNXM90771	1D-myo-inositol 2-deoxy-D-glucopyranoside		C12H24NO10	342.32	1	bigg:igam;seed:cpd15963	2	Similar Species
Merged	PRECORIN6Y		MNXM1497	precorrin-6B		C44H50N4O16	890.885	-6	3dmet:B05183;beilstein:4901795;bigg:pre6b;brenda:BG18570;cas:139663-55-1;chebi:27858;chebi:58532;ec:1.3.1.54;ec:2.1.1.132;kegg:C06319;metacyc:CPD-679;nikkaji:J2.760.995C;pubchem:25243924;pubchem:8555;seed:cpd03760;upa:UPC06319	2	Similar Species
Merged	PRECORIN8X		MNXM1589	precorrin-8X(7-)		C45H53N4O14	873.921	-7	3dmet:B05192;bigg:pre8;biopath:Precorrin_8X;brenda:BG33973;cas:139663-56-2;chebi:28629;chebi:58581;ec:2.1.1.132;ec:5.4.1.2;kegg:C06408;metacyc:CPD-686;nikkaji:J2.763.156H;pubchem:25245131;pubchem:8643;seed:cpd03835;upa:UPC06408	2	Similar Species
Merged	PS		MNXM75116	phosphatidylserine (dioctadecanoyl, n-C18:0)		C42H81NO10P	791.067	-1	bigg:ps180;chebi:72064;chemspider:7826046;foodb:FDB028996;hmdb:HMDB12378;lipidmaps:LMGP03010036;metacyc:CPD-12816;nugowiki:11103;pubchem:14714373;pubchem:49859635;pubchem:9547096;seed:cpd15557	2	Similar Species
Merged	UDPNANGAGMDAPIM		MNXM7868	UDP-N-glycolylmuramoyl-L-alanyl-D-gamma-glutamyl-meso-2,6-diaminopimelate		C35H51N7O27P2	1063.758	-4	bigg:uggmd;seed:cpd16055	2	Similar Species
Merged	UDPNANGALA		MNXM1953	UDP-N-acetylmuramoyl-L-alaninate(3-)		C23H33N4O20P2	747.47	-3	3dmet:B04782;beilstein:8249201;bigg:uama;brenda:BG12592;brenda:BG74764;chebi:16932;chebi:57953;ec:6.3.2.8;ec:6.3.2.9;kegg:C01212;knapsack:C00019344;metacyc:CPD0-1456;nikkaji:J890.604A;pdb-ccd:UMA;pubchem:25245974;pubchem:25246252;pubchem:4434;seed:cpd00890	2	Similar Species
Merged	AMPMP		MNXM790	4-amino-2-methyl-5-phosphonatomethylpyrimidine(2-)		C6H8N3O4P	217.119	-2	3dmet:B00732;bigg:4ampm;brenda:BG21646;chebi:18032;chebi:58354;ec:2.7.1.49;ec:2.7.4.7;ec:4.1.99.17;kegg:C04556;knapsack:C00007607;metacyc:AMINO-HYDROXYMETHYL-METHYL-PYR-P;nikkaji:J1.028.201B;pdb-ccd:MP5;pubchem:25244846;pubchem:7161;seed:cpd02775;upa:UPC04556	2	Similar Species
Merged	CAIR		MNXM1409	5-carboxylatoamino-1-(5-O-phosphonato-D-ribosyl)imidazole(3-)		C9H11N3O9P	336.172	-3	beilstein:11853632;bigg:5caiz;brenda:BG38839;chebi:48000;chebi:58730;ec:5.4.99.18;ec:6.3.4.18;kegg:C15667;metacyc:CPD-9005;nikkaji:J2.795.736F;pubchem:25202011;pubchem:47204994;seed:cpd11310;upa:UPC15667	2	Similar Species
Merged	CDPDG		MNXM45856	CDP-1,2-dioctadecanoylglycerol		C48H87N3O15P2	1008.163	-2	bigg:cdpdodecg;chemspider:24765818;foodb:FDB024172;hmdb:HMDB06978;metacyc:CPD-12814;nugowiki:6102;pubchem:49859559;pubchem:53477922;seed:cpd15421	2	Similar Species
Merged	DHLIPOYLPROTEIN		MNXM1663	dihydrolipoylprotein		C8H16NOS2R			bigg:dhlpro;brenda:BG94163;brenda:BG95078;chebi:16194;kegg:C02972;pubchem:5884;seed:cpd12225	2	Similar Species
[truncated: 119 more rows]
