# Supplementary material for: Efficient Reconstruction of Predictive Consensus Metabolic Network Models
Source: PLoS Comput Biol. 2016 Aug 26;12(8):e1005085. doi: 10.1371/journal.pcbi.1005085 (PMC5001716; doi:10.1371/journal.pcbi.1005085)
Supplement: S1 Dataset — This file contains the original models, the input models, the BCMs, and the RCMs for COMMGEN as well as an overview of the changes made between original and input models. (ZIP) [file pcbi.1005085.s001.zip › S4-Models/ACM/Mtuberculosis/ACM_iNJ661_COMMGEN/enzymes.tsv]

PIMS-602		0	100000
R595-348	Rv2182c;Rv2483c	0	100000
R600-524	Rv2611c	-100000	100000
R604-345	Rv2611c	-100000	100000
R608-160	Rv2611c	-100000	100000
R601-597	Rv2611c	-100000	100000
R605-281	Rv2611c	-100000	100000
R609-620	Rv2611c	-100000	100000
R612-176	Rv2611c	-100000	100000
R644-180	Rv2941	-100000	0
R427b-787	Rv2217	-100000	0
R621-317	Rv0242c;Rv1350;Rv1483;Rv2002;Rv2766c	0	100000
R426-705	Rv3279c	-100000	0
R639-464		-100000	0
R56-298	Rv1475c	-100000	100000
R568-279	COMPLEX	0	100000
R623-682	Rv1141c;Rv1142	-100000	0
R458-830		-100000	100000
R459-759		-100000	100000
R590-396	Rv0217c;Rv0220;Rv0646c;Rv1076;Rv1104;Rv1105;Rv1399c;Rv1400c;Rv1426c;Rv1497;Rv1755c;Rv1900c;Rv1923;Rv2045c;Rv2284;Rv2349c;Rv2350c;Rv2351c;Rv2385;Rv2463;Rv2485c;Rv2970c;Rv3084;Rv3176c;Rv3203;Rv3487c;Rv3775	-100000	0
DIM-731	Rv2936+Rv2937+Rv2938+Rv2942	-100000	0
R622-555	Rv0098;Rv0130	0	100000
R478-388	Rv3261+Rv3262	-100000	0
R193-608		-100000	100000
R171-6	Rv0905;Rv1070c;Rv1472;Rv2486	-100000	0
R154-680	Rv1144;Rv3774	0	100000
R153-592	Rv0905;Rv1070c;Rv1472;Rv2486	-100000	0
R164		-99999	99999
R476-275		-100000	0
R10-683		-100000	100000
R84-802	Rv1475c	-100000	0
R163-212	Rv0904c;Rv0974c;Rv2247;Rv2502c;Rv3280;Rv3799c	-100000	0
R570-793	COMPLEX	-100000	0
R328-451	Rv1389	-100000	100000
R460-277	Rv3025c+Rv3206c	-100000	0
R346-645		-100000	0
R375-559	Rv2421c	-100000	0
R464-219	Rv2453c	-100000	0
R461-406	Rv3109+Rv3111+Rv3116	-100000	0
R178-95	Rv2259	0	100000
R380-648	Rv3199c	-100000	0
R29-39	Rv3400	-100000	100000
R374-318		0	100000
R617-710		0	100000
R132-12	Rv2984	-100000	100000
R820-481		0	1
R465-583		0	100000
R463-767	Rv0438;Rv0994	0	100000
R462-24	Rv0866+Rv3322c;Rv3119+Rv3322c	-100000	0
R671-306	Rv3823c	0	100000
R921-42		0	1
R571b-715		-100000	100000
R569-816	COMPLEX	0	100000
R466-856		-100000	0
R83-322	Rv1130	-100000	0
R5DE82B90_LR-297		0	10000000
RE64FED53_RL-785		-10000000	0
R3B4AA315_RL-166		-10000000	0
RAFD95575_RL-598		-10000000	0
RC896B1A1_RL-692		-10000000	0
RFCEC1422_RL		-99999	99999
RB6A5EF12_RL-627		-10000000	0
R912-16		-1	0
R929-299		-1	0
R961F2932_RL-501		-10000000	0
RF455653B_RL-842		-10000000	0
RC4B763E6_RL-679		-10000000	0
R930-500		-1	0
R914-34		-1	0
R909-152		-1	0
RD62A8E3D_RL-732		-10000000	0
R2164A90A_RL-72		-10000000	0
RBF30B12F_B-660		-10000000	10000000
R818-4		-1	0
RD1597D20_RL-712		-10000000	0
RFA93D94C_B-865		-10000000	10000000
R58EF1C0F_RL-280		-10000000	0
R3777AA2_B-154		-10000000	10000000
R7F436C8F_B-417		-10000000	10000000
R5489C8E3_B-265		-10000000	10000000
R908-410		-1	0
R72A7EC7B_B-371		-10000000	10000000
R6FD8A76F_B-364		-10000000	10000000
R922-319		-1	0
RC0FEA189_B-666		-10000000	10000000
R925-557		-1	0
R910-98		-1	0
R817-702		-1	0
R1C64B8C9_B-51		-10000000	10000000
R920-810		-1	0
R2316FA11_B-83		-10000000	10000000
RBF695ACF_B-661		-10000000	10000000
R3CAFDB7D_B-170		-10000000	10000000
RD1FBF571_B-718		-10000000	10000000
RE0F9FAF7_RL-766		-10000000	0
RF043E833_B-823		-10000000	10000000
RBE7C385C_B-656		-10000000	10000000
R13CDAFCE_RL-19		-10000000	0
R927-418		-1	0
R915-78		-1	0
R919__R913-470		-2	0
RE9B11AA3_RL-794		-10000000	0
RDD6B4F33_RL-757		-10000000	0
R917-228		-1	0
R918-512		-1	0
R_BTS2-879	Rv1589	-999999	999999
R_BTS3r-360	Rv1589	-999999	999999
R_DBTSr-254	Rv1570	-999999	999999
R_R05224-178	Rv2848c	-999999	0
R_COCHL-694	Rv2062c	0	999999
R_PDHa-665	Rv0462;Rv0843;Rv2496c+Rv2497c	0	999999
R_FAS100-745	Rv1350+Rv1484+Rv2524c+Rv2947c	-999999	0
R_FAS120-365	Rv1350+Rv1484+Rv2524c+Rv2947c	0	999999
R_PAPR-81	Rv2392	-999999	999999
R_SULR-838		-999999	999999
R_G16MTM5-225		-999999	0
R_DURIPP-15		-999999	999999
R_PUNP2-19	Rv3307	-999999	999999
R_PUNP6-28	Rv3307	-999999	999999
R_PUNP4-317	Rv3307	-999999	999999
R_TMDPP-1008	Rv3314c	-999999	999999
R_FASm1601-849	Rv1662+Rv1663	-999999	0
R_FASm1801-376	Rv1662+Rv1663	0	999999
R_AFE-889	Rv3793+Rv3794+Rv3795	-999999	0
R_THZPSN-90	Rv0417	-999999	0
R_THZSN-788	Rv0417	-999999	0
R_MANAT2-579	Rv2611c	0	999999
R_NO3t7-1011	Rv1737c	-999999	0
R_NO3R1-143	Rv1161+Rv1162+Rv1163+Rv1164	-999999	0
R_NO3R2-533	Rv1161+Rv1162+Rv1163+Rv1164	-999999	0
R_NTRIRx-923	Rv0252+Rv0253+Rv2391	0	999999
R_NTRIR2x-373	Rv0252+Rv0253+Rv2391	0	999999
R_NTRIRy-898	Rv0252+Rv0253+Rv2391	0	999999
R_CLPNS160190-370		-999999	999999
R_HDCAt2-956		0	999999
R_FAS160-949	Rv1350+Rv1484+Rv2524c+Rv2947c	-999999	0
R_FACOAE160-508	Rv1618	-999999	0
R_TATS-871		0	999999
R_PLIPA1E160-366		-999999	0
R_LPLIPAL2E160-681	Rv0183	-999999	0
R_2AGPEAT160-162		0	999999
R_AACPS3-410		0	999999
R_FAS180-1010	Rv1350+Rv1484+Rv2524c+Rv2947c	0	999999
R_TATSO-398		0	999999
R_FAS181-93	Rv1350+Rv1484+Rv2524c+Rv2947c	0	999999
R_FAO2-1007	Rv0468+Rv0859+Rv0860+Rv1323	0	999999
R_G5SD2-58	Rv2427c	0	999999
R_GLYCL-901	Rv1826	-999999	0
R_PDH-896	Rv0462+Rv2215+Rv2241;Rv0843+Rv2215+Rv2241	-999999	0
R_MMSAD3-695	Rv0753c	-999999	0
R_E4PD-810		-999999	999999
R_PERD-684		-999999	999999
R_BDH-397		-999999	999999
R_GLUDx-831	Rv2476c	-999999	999999
R_P5CRx-5	Rv0500	0	999999
R_SGSAD-916		-999999	0
R_NADH2r-776	Rv0082+Rv3145+Rv3146+Rv3147+Rv3148+Rv3149+Rv3150+Rv3152+Rv3153+Rv3154+Rv3155+Rv3156+Rv3157+Rv3158	-999999	999999
R_MTHFR2-437		0	999999
R_NADH9-126	Rv0082+Rv3145+Rv3146+Rv3147+Rv3148+Rv3149+Rv3150+Rv3152+Rv3153+Rv3154+Rv3155+Rv3156+Rv3157+Rv3158	0	999999
R_ACALDi-201	Rv3535c	-999999	0
R_GAPD-118	Rv1436	-999999	999999
R_DGC3D-289	Rv1714;Rv1928c	-999999	0
R_HSDx-448	Rv1294	-999999	999999
R_CHOLD-722		-999999	0
R_NADH10-174	Rv0082+Rv3145+Rv3146+Rv3147+Rv3148+Rv3149+Rv3150+Rv3152+Rv3153+Rv3154+Rv3155+Rv3156+Rv3157+Rv3158	0	999999
R_PGCD-382	Rv0728c;Rv2996c	-999999	0
R_DMPPS-97		0	999999
R_MMSAD2-16	Rv0753c	-999999	0
R_MDFDH-74	Rv1895	-999999	999999
R_GCCc-298	Rv0794c+Rv3303c	-999999	0
R_MTHFD2-281	Rv3356c	-999999	999999
R_SSALx-953	Rv0234c+Rv1731	-999999	0
R_BETALDHx-867		-999999	0
R_GLXO1-394		-999999	0
R_ALDD1-781	Rv1895;Rv2259;Rv3045	-999999	0
R_ALDD19x-265	Rv2858c	-999999	0
R_SHCHD3-968	Rv2847c	-999999	0
R_SHCHD2-504	Rv2847c	-999999	0
R_PHTHCLR1-955		-999999	999999
R_ADOCBLS-173	Rv2208	0	999999
R_FE2abc-812	Rv1348+Rv1349	0	999999
R_FCLT-663	Rv1485	0	999999
R_FETRANS-658		-999999	999999
R_SHCHF2-962	Rv2847c	0	999999
R_SHCHF-643	Rv2847c	0	999999
R_UPPDC2-495	Rv2678c	0	999999
R_MANAT3-726		-999999	0
R_NTPP2-522		-999999	0
R_GSNK-53		-999999	0
R_NTD9-630		0	999999
R_GTPH1-763	Rv2583c	-999999	0
R_MHPGLUT-617	Rv1133c	0	999999
R_ACLS-417	Rv1820+Rv3002c;Rv3002c+Rv3003c;Rv3002c+Rv3470c;Rv3002c+Rv3509c	-999999	0
R_SELCYSLY-467	Rv1464	0	999999
R_NH4OHDs-561		-999999	999999
R_MSHS-439	Rv0819	-999999	0
R_MSHOXH-583		-999999	0
R_BMNMSHS-914		0	999999
R_METSOXR2-56	Rv2674	0	999999
R_METOX2s-935		-999999	0
R_DHNPA2-490	Rv3607c	-999999	0
R_HPPK2-375		0	999999
R_FAS240_L-214	Rv1350+Rv1484+Rv2524c+Rv2947c	-999999	0
R_FAS260-911	Rv1350+Rv1484+Rv2524c+Rv2947c	0	999999
R_PROt2r-107		-999999	999999
R_PROabc-891	Rv3756c+Rv3757c+Rv3758c+Rv3759c	0	999999
R_P5CR-272	Rv0500	-999999	0
R_SADH-38		-999999	0
R_SOTA-723		0	999999
R_PNCDC-175	Rv1092c	-999999	0
R_MECDPDH-733		0	999999
R_HOPNTAL-851	Rv3469c;Rv3534c	0	999999
R_AGMT-241		-999999	0
R_SPMS-85	Rv2601	0	999999
R_CMCBTFU-129		0	999999
R_CMCBTFL-246		-999999	0
R_ACCC-732	Rv3280	0	999999
R_ACChex-669	Rv3280	-999999	0
R_ACP1_FMN-260	Rv3310	0	999999
R_DHNAOT-729	Rv0534c	-999999	0
R_DHNAOT2-297	Rv0534c	-999999	0
R_PPNCL3-648	Rv1391	-999999	0
R_FACOAL181-384	Rv1529;Rv1618;Rv3826	-999999	999999
R_ACS-155	Rv3667	-999999	0
R_FACOAL180-345	Rv1529;Rv3826	-999999	999999
R_2AGPEAT180-909		-999999	0
R_FACOAL200-815	Rv1529;Rv3826	-999999	999999
R_FACOAL80-784	Rv1185c;Rv1529;Rv2590;Rv3826	-999999	999999
R_AACPS10-284	Rv3815c	-999999	0
R_FACOAL161-602	Rv1529;Rv3826	-999999	999999
R_FORMCOAL-252		-999999	999999
R_OXACOAL-821		-999999	999999
R_AACPS11-405		-999999	0
R_ALATRS-157	Rv2992c	-999999	0
R_FACOALPHDCA-337		-999999	999999
R_FACOALPREPH-599	Rv2930	-999999	999999
R_DNTPPA-875		-999999	0
R_NTPP7-399		-999999	0
R_NTPP4-674		-999999	0
R_NTPP5-549		-999999	0
R_NTPP8-771		-999999	0
R_DCPT2-538		-999999	0
R_DHPS2-641	Rv1207;Rv3608c	-999999	0
R_BACCL-576	Rv3279c	-999999	0
R_SADT2-840	Rv1285+Rv1286	-999999	0
R_DASYN160-780	Rv2881c	-999999	0
R_DASYN160190-545	Rv2881c	-999999	0
R_PPK2-746	Rv2984	0	999999
R_DASYN190190-612	Rv2881c	-999999	0
R_UDPDPS-598	Rv2361c	-999999	0
R_UDPDPS2-857	Rv2361c	-999999	0
R_GLGC-400	Rv1213	-999999	0
R_ADK2-895	Rv0733	-999999	999999
R_MAN1PT-40	Rv3264c	-999999	0
R_GTPCII-309	Rv1415;Rv1940	-999999	0
R_MOTH-905	Rv1562c	0	999999
R_MOTS-18	Rv1563c	-999999	0
R_RNTR4-412		0	999999
R_DCTPD2-747	Rv0321	-999999	0
R_HMPK3-132	Rv0422c	0	999999
R_AMMQT6-622		-999999	0
R_DHORD3-98	Rv2139	-999999	999999
R_FRD5-274	Rv1552+Rv1553+Rv1554+Rv1555	-999999	999999
R_NNDMBRT-426	Rv2207	-999999	0
R_RZ5PP-654	Rv3113	0	999999
R_GLNSP3-6	Rv1878+Rv2220+Rv2222c+Rv2860c	0	999999
R_UAGPT3-277	Rv2153c	-999999	0
R_PPTGS-865	Rv2163c	0	999999
R_SHCHCS2-688	Rv0555	-999999	0
R_SHCHCS-516	Rv0555	-999999	0
R_FASm3001-585	Rv2940c	-999999	0
R_INSK-170		-999999	0
R_NTD11-515		0	999999
R_PGLS-249		-999999	0
R_CDPPT160-488	Rv2612c	-999999	0
R_PLCD-11	Rv1755c	0	999999
R_GLYCK-374	Rv2205c	-999999	0
R_PGK-1016	Rv1437	-999999	999999
R_PGM-215	Rv0489	-999999	999999
R_GCC2-852	Rv2211c	-999999	0
R_PDHbr-125	Rv2495c	-999999	999999
R_AKGDb-882	Rv2215	-999999	0
R_MI3PP-980	Rv1604	-999999	0
R_MI1PP-682	Rv1604;Rv2701c	-999999	0
R_CAt4-548	Rv1607	-999999	999999
R_R05217-166	Rv2064	0	999999
R_COAt-950		-999999	999999
R_CS-462	Rv0889c;Rv0896;Rv1131	-999999	0
R_ACACT1r-216	Rv1323	-999999	999999
R_MYCON5-858	Rv3800c	-999999	0
R_MYCON1-479	Rv3800c	-999999	0
R_MYCON3-263	Rv3800c	-999999	0
R_MYCON4-981	Rv3800c	-999999	0
R_MYCON2-768	Rv3800c	-999999	0
R_FAS200-349	Rv1350+Rv1484+Rv2524c+Rv2947c	-999999	0
R_FAS140-288	Rv0533c;Rv1350+Rv1484+Rv2524c+Rv2947c	-999999	0
R_FASm2801-806	Rv2940c	-999999	0
R_FASm340-228	Rv2940c	-999999	0
R_FASm2402-247	Rv2940c	-999999	0
R_FASm2201-552	Rv2940c	-999999	0
R_FASm280-547	Rv2940c	-999999	0
R_FASm2202-76	Rv2940c	-999999	0
R_FASm2401-109	Rv2940c	-999999	0
R_FASm2602-416	Rv2940c	-999999	0
R_FASm2001-607	Rv1662+Rv1663	-999999	0
R_FASm240-1009	Rv2940c	-999999	0
R_FASm320-719	Rv2940c	-999999	0
R_FASm2601-683	Rv2940c	-999999	0
R_FASm300-486	Rv2940c	-999999	0
R_FASm2002-621	Rv1662+Rv1663	-999999	0
R_FASm220-440	Rv2940c	-999999	0
R_FASm2802-347	Rv2940c	-999999	0
R_FASm260-346	Rv2940c	-999999	0
R_MCBTS3-987	Rv2378c+Rv2379c+Rv2380c+Rv2381c+Rv2382c+Rv2383c+Rv2384	-999999	0
R_FAS161-29	Rv1350+Rv1484+Rv2524c+Rv2947c	-999999	0
R_MCBTS-191	Rv2378c+Rv2379c+Rv2380c+Rv2381c+Rv2382c+Rv2383c+Rv2384	-999999	0
R_MCBTS2-476	Rv2378c+Rv2379c+Rv2380c+Rv2381c+Rv2382c+Rv2383c+Rv2384	-999999	0
R_AST-750		-999999	0
R_MCOATA-372	Rv0649;Rv2243	-999999	999999
R_FACOAE180-256	Rv1618	-999999	0
R_FACOAE140-141	Rv1618	-999999	0
R_G1PACT-922	Rv1018c	-999999	0
R_FCOAH2-671	Rv2605c	-999999	0
R_ACGS-960	Rv1653	-999999	0
R_IPPS-753	Rv3710	-999999	0
R_MALS-296	Rv1837c	-999999	0
R_ACPS1-964	Rv2523c	0	999999
R_PFL-580		0	999999
R_PTAr-932	Rv0408	-999999	999999
R_SERAT-344	Rv2335	-999999	999999
R_PHDCATA-250		-999999	999999
R_PREPTTA-139		-999999	999999
R_HSERTA-512	Rv3341	-999999	999999
R_MANAT1-700	Rv2611c	-999999	0
R_ARACHTA-524		-999999	999999
R_TMHAS1-930		-999999	0
R_TMHAS2-160		-999999	0
R_TMHAS3-564		-999999	0
R_TMHAS4-319		-999999	0
R_TMHAS5-900		-999999	0
R_TMHAS6-253		-999999	0
R_CITabc-636		0	999999
R_ACONT-958	Rv1475c	-999999	999999
R_UGMAS-233	Rv2152c	-999999	0
R_UGMAGS-1004	Rv2155c	0	999999
R_ACGAMT-350	Rv1302	-999999	0
R_ACACCT-978		-999999	0
R_GLNSP2-572	Rv1878+Rv2220+Rv2222c+Rv2860c	0	999999
R_UAGPT2-542	Rv2153c	-999999	0
R_PPTGS_TB2-678	Rv2163c	0	999999
R_HISt2r-692		-999999	999999
R_CBPS-470	Rv1383	-999999	0
R_FOMETR-647	Rv2211c	-999999	999999
R_FTHFCL-625		0	999999
R_FHL-61	Rv0084	-999999	0
R_MCD-984	Rv1347c	-999999	0
R_LO-343		-999999	0
R_PSD180-33	Rv0437c	-999999	0
R_PSD160-884	Rv0437c	-999999	0
R_ADMDCr-402		-999999	999999
R_ARGDC-593	Rv2531c	-999999	0
R_AIRCr-601	Rv3257c+Rv3276c;Rv3275c+Rv3276c	-999999	999999
R_INDPYRD-395	Rv0853c	-999999	999999
R_OXCDC-846	Rv0118c	-999999	0
R_DXPS-872	Rv2682c;Rv3379c	-999999	0
R_PHYCBOXL-321	Rv2531c	-999999	0
R_PPCKr-999	Rv0211	-999999	999999
R_PYRDC-387	Rv0162c	-999999	0
R_PHTHDLS2-841		-999999	0
R_PHTHDLS-99		-999999	0
R_CMLDC-714	Rv0771	-999999	0
R_OXGDC2-183	Rv0555	-999999	0
R_CPC6MT-996	Rv2072c	-999999	0
R_CODH2r-403	Rv0373c+Rv0374c+Rv0375c	-999999	999999
R_AIRC3-554		-999999	999999
R_LEUt2r-907		-999999	999999
R_THRt2r-860	Rv3737	-999999	999999
R_IACGAMS-220	Rv0486	0	999999
R_PC11M-496	Rv2071c	0	999999
R_UAAGDS-276	Rv2158c	-999999	0
R_UGMDDS-848	Rv2157c	0	999999
R_BALAt2r-586	Rv0522	-999999	999999
R_APATr-172		-999999	999999
R_GLUTRR-55	Rv0509	-999999	0
R_RBK_Dr-567		-999999	999999
R_ASNt2r-290	Rv0346c;Rv2127	-999999	999999
R_TRDR-54	Rv3913	0	999999
R_RNDR1-532	Rv0570+Rv1981c	-999999	0
R_RNDR3-73	Rv3048c+Rv3051c	-999999	0
R_RNDR2-65	Rv3048c+Rv3051c	-999999	0
R_RNDR4-676	Rv0570+Rv1981c	-999999	0
R_METSOXR1-971	Rv0137c	-999999	0
R_R05219-145		-999999	0
R_ADNK3-460	Rv2202c	-999999	0
R_ADNK4-587	Rv2202c	-999999	0
R_FAMPL3-675	Rv3801c	0	999999
R_FAMPL2-165	Rv3801c	0	999999
R_FAMPL5-300	Rv3801c	0	999999
R_FAMPL4-497	Rv3801c	0	999999
R_FAMPL1-39	Rv3801c	0	999999
R_NTD7-757		0	999999
R_ADK4-927	Rv0733	-999999	999999
R_ADK3-735	Rv0733	-999999	999999
R_MTAN-32	Rv0091	0	999999
R_OHPBAT-711	Rv0884c	-999999	999999
R_GTHOr-638	Rv2855	-999999	999999
R_DHPPDA-704	Rv1409	-999999	0
R_DALAt2r-945	Rv1704c	-999999	999999
R_DALAOX-594	Rv1905c	0	999999
R_MEOHt2-314		-999999	999999
R_PRDX-650	Rv1908c	0	999999
R_YUMPS-386	Rv2793c+Rv3455c	-999999	999999
R_TKT1-154	Rv1449c	-999999	999999
R_PYAM5PO-234	Rv2607	-999999	0
R_GCCb-245	Rv2211c	-999999	0
R_GUAD-1000		-999999	0
R_ASPO1-801	Rv1595	-999999	0
R_PEAMNO-926		-999999	0
R_SERD_D-938	Rv0069c	-999999	0
R_AMID4-156	Rv2363	-999999	0
R_CYTD-1013	Rv3315c	-999999	0
R_GLNSP1-818	Rv1878+Rv2220+Rv2222c+Rv2860c	0	999999
R_DCYTD-869		-999999	0
R_DADA-251		-999999	0
R_PYDXO-37	Rv2607	-999999	999999
R_PPGKr-268	Rv2702	-999999	999999
R_G6PDH2-100	Rv1121;Rv1447c	0	999999
R_MI1PS-45	Rv0046c	0	999999
R_PDX5PO-406	Rv2607	-999999	999999
R_DNMPPA-415		0	999999
R_UAGCVT-477	Rv1315	-999999	0
R_AHCYSNS-582	Rv0091	-999999	0
R_ADCPS2-393	Rv0254c;Rv2236c	0	999999
R_FRDOr-571	Rv2454c+Rv2455c	-999999	999999
R_AMMQT8-164	Rv0558	0	999999
R_AMMQT8_2-633		0	999999
R_CPC4MT-196	Rv2071c	0	999999
R_MYC1M1-383	Rv0503c;Rv0642c;Rv0644c;Rv0645c	0	999999
R_MYC1M2-185	Rv0503c;Rv0642c;Rv0644c;Rv0645c	0	999999
R_MYC1CYC2-235	Rv0470c	0	999999
R_PHTHS2-666		0	999999
R_PHTHS-702		0	999999
R_MYC1CYC1-581	Rv0470c	0	999999
R_MYC2CYC3-77	Rv0644c	0	999999
R_MYC2CYC2-982	Rv0644c	0	999999
R_MYC1CYC5-325	Rv0503c;Rv0644c	0	999999
R_MYC1CYC4-443	Rv0503c;Rv0644c	0	999999
R_MYC1CYC3-754	Rv0470c	0	999999
R_CPC2MT-578	Rv2066	0	999999
R_CPC3MT-698	Rv2066	0	999999
R_MYC2CYC1-886	Rv0644c	0	999999
R_IPPMIb-899	Rv2987c+Rv2988c	-999999	999999
R_CRNabc-699	Rv3756c+Rv3757c+Rv3758c+Rv3759c	0	999999
R_FCLPA-429	Rv0727c	-999999	999999
R_SGDS-404		0	999999
R_QRr-184	Rv3777	-999999	999999
R_L_LACt2r-147	Rv1902c	-999999	999999
R_L_LACt3-766	Rv0191	-999999	0
R_L_LACD2-62	Rv1872c	0	999999
R_L_LACD3-207	Rv1872c	0	999999
R_UAGPT1-908	Rv2153c	-999999	0
R_4HTHRS-613	Rv1295	-999999	0
R_MN6PP-307	Rv1692	-999999	0
R_XYLK-943	Rv0729	-999999	0
R_TKT2-969	Rv1449c	-999999	999999
R_ADCPS1-1	Rv2236c	0	999999
R_PPCOAC-864	Rv0973c+Rv0974c;Rv0973c+Rv2502c;Rv0974c+Rv3285;Rv2247+Rv2501c	-999999	0
R_DHORD2-616	Rv2139	-999999	0
R_GLYCTO2-356	Rv1257c	-999999	0
R_CYTBD-407	Rv1620c+Rv1621c+Rv1622c+Rv1623c	0	999999
R_MYCFLUX5-271		-999999	0
R_MYCFLUX1-920		-999999	0
R_MYCFLUX3-558		-999999	0
R_MYCFLUX4-775		-999999	0
R_MYCFLUX2-979		-999999	0
R_UAMAS-163	Rv2152c	-999999	0
R_UAMAGS-876	Rv2155c	0	999999
R_PAPPT3-853	Rv2156c	0	999999
R_PAPPT2-1014	Rv2156c	-999999	0
R_H2td-255		-999999	999999
R_ECHH_0-43		-999999	999999
R_FE3abc-209	Rv1348+Rv1349	0	999999
R_TREabc-286	Rv1236+Rv1237+Rv1238	0	999999
R_TRESULT-786	Rv0295c;Rv1373	0	999999
R_TDMS3-794		0	999999
R_TDMS4-527		0	999999
R_TDMS2-367		0	999999
R_TDMS1		-99999	99999
R_TRIATS-381		0	999999
R_PATS-937		0	999999
R_VALt2r-359		-999999	999999
R_ILEt2r-408		-999999	999999
R_OCDCAt2-644		0	999999
R_PYRt2r-874	Rv1902c	-999999	999999
R_SUCCt2r-813	Rv2443	-999999	999999
R_NAt3_1-80	Rv2287	-999999	999999
R_GLYt2r-931	Rv1704c	-999999	999999
R_TTDCAt2-66		0	999999
R_ALAt2r-279		-999999	999999
R_CYTDt2r-330		-999999	999999
R_ASPt2r-292		-999999	999999
R_ARBt2r-655		-999999	999999
R_PACt2r-453		-999999	999999
R_SERt2r-863	Rv1704c	-999999	999999
R_SKMt2-855	Rv1200	-999999	999999
R_DSERt2r-261	Rv1704c	-999999	999999
R_TYRt2r-1002		-999999	999999
R_GLUt2r-804		-999999	999999
R_GALt2-270	Rv3331	0	999999
R_FUMt2r-50	Rv2443	-999999	999999
R_TRPt2r-531		-999999	999999
R_Kt3r-952	Rv3236c	-999999	999999
R_PHEt2r-23		-999999	999999
R_MALt2r-138	Rv2443	-999999	999999
R_GLUSy-498	Rv3858c+Rv3859c	0	999999
R_GPDDA2-385	Rv0317c;Rv3842c	-999999	0
R_PPNCL-833	Rv1391	-999999	0
R_HMPK2-761	Rv0422c	-999999	0
R_DURIK1-627		-999999	0
R_PLIPA1E180-885		-999999	0
R_LPLIPAL2E180-262	Rv0183	-999999	0
R_RIBabc-128	Rv1236+Rv1237+Rv1238	-999999	0
R_TMDK1-198		-999999	0
R_DESAT18-192	Rv0824c;Rv1094	0	999999
R_GLYBabc-626	Rv3756c+Rv3757c+Rv3758c+Rv3759c	-999999	0
R_CYTDK2-790		-999999	0
R_G16MTM2-881	Rv0557	-999999	0
R_MAN1PT2-873	Rv3264c	0	999999
R_FRRPPDIMAS-211	Rv2957	-999999	0
R_G16MTM9-324		-999999	0
R_G16MTM8-903		-999999	0
R_G16MTM10-64		-999999	0
R_HMPK4-338	Rv0422c	-999999	0
R_URIK2-194		-999999	0
R_PAPA160-275	Rv1755c	-999999	0
R_PGSA160-445	Rv1822;Rv2746c	-999999	0
R_PSSA160-577	Rv0436c	-999999	0
R_CDAPPA160190-472	Rv2289	-999999	0
R_CDAPPA160-767	Rv2289	-999999	0
R_THMDP-116	Rv3113	-999999	0
R_TSULabc-518	Rv1739c;Rv2397c+Rv2398c+Rv2399c+Rv2400c	-999999	0
R_LCTSabc-998	Rv2316+Rv2317+Rv2318	-999999	0
R_FTHFD-409	Rv2964	-999999	0
R_CBIAT-131	Rv2849c	-999999	999999
R_CYRDAAT-301	Rv2849c	0	999999
R_ACCOACr-47	Rv0904c+Rv3280;Rv3280+Rv3281	-999999	999999
R_GLUCYS-839	Rv3704c	-999999	0
R_GLCabc-478	Rv1236+Rv1237+Rv1238	-999999	0
R_ARBabc-149		-999999	0
R_PC-425	Rv2697c;Rv2967c	-999999	0
R_CPC6R-2	Rv2070c	0	999999
R_FAH4-730		0	999999
R_UAMRH-942	Rv3818	0	999999
R_PPTGS_TB1-236	Rv2163c	-999999	0
R_GFUCS-941	Rv1512	0	999999
R_UGLDDS1-856	Rv2157c	-999999	0
R_GTHS-686		-999999	0
R_PREPHACPH-803	Rv2928	-999999	0
R_SULabc-550	Rv1739c;Rv2397c+Rv2398c+Rv2399c+Rv2400c	-999999	0
R_MALTHPabc-843	Rv1236+Rv1237+Rv1238	-999999	0
R_FOLR2-814	Rv2763c	0	999999
R_METabc-595		-999999	0
R_Cut1-447	Rv0103c	-999999	0
R_Cuabc-748	Rv0103c	-999999	0
R_UAAGLS1-826		-999999	0
R_GLYC3Pabc-589	Rv2832c+Rv2833c+Rv2834c+Rv2835c	-999999	0
R_DHDPRy-559	Rv2773c	0	999999
R_5DGLCNR-897	Rv2573	-999999	999999
R_PREPPACPH-835	Rv2928	-999999	0
R_PGPP160190-610		-999999	0
R_UAAGLS2-450		-999999	0
R_UGLDDS2-507	Rv2157c	-999999	0
R_FMETTRS-983	Rv1406	-999999	0
R_OPAH-466	Rv0266c	-999999	999999
R_MALTabc-645	Rv1236+Rv1237+Rv1238	-999999	0
R_RBK_L1r-86		-999999	999999
R_ARB_Dabc-925		-999999	0
R_XYLabc-203	Rv1236+Rv1237+Rv1238	-999999	0
R_CHLabc-361	Rv3756c+Rv3757c+Rv3758c+Rv3759c	-999999	0
R_GLCS1-933		-999999	0
R_Kabc-1005	Rv1029+Rv1030+Rv1031	-999999	0
R_PIabc-335	Rv0820;Rv0936	-999999	0
R_UDCPDP-418	Rv2136c	-999999	0
R_DCPDPP2-25		-999999	0
R_G3PAT160-1015	Rv1551	0	999999
R_AGPAT160-1006	Rv2182c;Rv2483c	0	999999
R_PGLYCP-396	Rv2233	0	999999
R_NO-773		-999999	0
R_ALATA_L-588		-999999	999999
R_TRPTA-391		-999999	999999
R_INSH-995	Rv3393	-999999	0
R_GLYCTO4-918	Rv1257c	0	999999
R_FRD3-637	Rv0247c+Rv3316+Rv3317+Rv3318;Rv0248c+Rv3316+Rv3317+Rv3318;Rv3316+Rv3317+Rv3318+Rv3319	-999999	0
R_ETHAt-632		-999999	999999
R_GLYCTO3-280	Rv1257c	0	999999
R_DHORD5-604	Rv2139	-999999	0
R_FRD2-811	Rv0247c+Rv3316+Rv3317+Rv3318;Rv0248c+Rv3316+Rv3317+Rv3318;Rv3316+Rv3317+Rv3318+Rv3319	0	999999
R_METOX1s-770		-999999	0
R_NOt-127		-999999	999999
R_PYDXNO-965	Rv2607	-999999	999999
R_DRPA-760	Rv0478	0	999999
R_NTD1-530		0	999999
R_URIDK2r-318		-999999	999999
R_TALA-351	Rv1448c	-999999	999999
R_TRPS1-762	Rv1612+Rv1613	-999999	0
R_TRPS3-690	Rv1612+Rv1613	-999999	0
R_FBA-970	Rv0363c	-999999	999999
R_TPI-936	Rv1438	-999999	999999
R_FTHFL-915		-999999	999999
R_PHTHCLS-657		0	999999
R_SALCS-420	Rv2386c	-999999	0
R_TMPKr-294	Rv2977c	-999999	999999
R_NTD5-505		0	999999
R_TARTRt7-829	Rv1672c	-999999	999999
R_PPCSCT-473		0	999999
R_NTD3-500		0	999999
R_AGDC-739	Rv3332	-999999	0
R_ACODA-890		-999999	0
R_NAKtr-388	Rv3236c	-999999	999999
R_NTD2-661		-999999	0
R_NTD10-124		0	999999
R_CPC8MM-134	Rv2065	-999999	999999
R_COt-706		-999999	999999
R_AMPTASECG-362	Rv2467	-999999	0
R_H2Ot-687		-999999	999999
R_NTD4-906		0	999999
R_PGPP160-660		0	999999
R_NTPTP1-609	Rv2344c	0	999999
R_LACZ-529		0	999999
R_NTD6-455		0	999999
R_TARTD-46		-999999	0
R_NTPTP2-805	Rv2344c	0	999999
R_NTD8-574		0	999999
R_MSHAMID-990	Rv1082	0	999999
R_DCPDP-222	Rv2136c	0	999999
R_TRPS2-635	Rv1612+Rv1613	-999999	0
R_DAGK160-339	Rv0499	0	999999
R_ACGAMPM-217	Rv3441c	-999999	999999
R_PGSA190-181	Rv1822;Rv2746c	-999999	0
R_PGSA160190-957	Rv1822;Rv2746c	-999999	0
R_GGLUCT2-44		-999999	0
R_GTMLT-673	Rv0773c+Rv2394	0	999999
R_CBLAT-991	Rv2849c	-999999	999999
R_G3PAT190-421	Rv1551	0	999999
R_AGPAT160190-888	Rv2182c;Rv2483c	0	999999
R_AGPAT190-517	Rv2182c;Rv2483c	0	999999
R_AICART2-546		-999999	999999
R_DADK-823		-999999	999999
R_NDPK9-993	Rv2445c	-999999	999999
R_Clt-940	Rv0143c	-999999	999999
R_G16MTM4-904		0	999999
R_ARAI-110		-999999	999999
R_ID3ACALDt-148		-999999	999999
R_PAPPT1-91	Rv2156c	0	999999
R_GTHRDt2-584		0	999999
R_PPDIMAT-13	Rv2945c	-999999	0
R_MMM2r-817	Rv1492+Rv1493	-999999	999999
R_H2CO3TP-720		-999999	999999
R_ARABI		-99999	99999
R_MGt5-310	Rv1239c	-999999	999999
R_BMNt-377		-999999	999999
R_HAS-510		-999999	0
R_PHDCAt-12		-999999	999999
R_PDIMAT-802	Rv2945c	-999999	0
R_TAS-354		-999999	0
R_PGPPT3-986	Rv2156c	0	999999
R_H2St1-680		-999999	0
R_GLCP-659	Rv1328	-999999	0
R_MYCSacp50-917	Rv0098+Rv2245+Rv2246;Rv1483+Rv2245+Rv2246	-999999	0
R_MYCSacp56-133	Rv0098+Rv2245+Rv2246;Rv1483+Rv2245+Rv2246	-999999	0
R_MYCSacp58-619	Rv0098+Rv2245+Rv2246;Rv1483+Rv2245+Rv2246	-999999	0
R_FRDO3r-709	Rv0886;Rv3106	-999999	999999
R_MNDNS2-159		0	999999
R_UDPGD-691	Rv0322	-999999	0
R_FE3Ri-827		-999999	0
R_L_LACD-944	Rv0694	0	999999
R_CYO1b-947	Rv1451+Rv2193+Rv2200c+Rv3043c	-999999	0
R_CYO1a-179	Rv2194+Rv2195+Rv2196	0	999999
R_MYCTR2-9	Rv2855	-999999	999999
R_MYCTR-239	Rv2855	-999999	999999
R_CAATPS-180	Rv0107c	-999999	0
R_CPPPGO-590	Rv2388c	-999999	0
R_CODH3-756	Rv0373c+Rv0374c+Rv0375c	-999999	0
R_ALAALAD-868	Rv3330	-999999	0
R_CYTBD2-316	Rv1620c+Rv1621c+Rv1622c+Rv1623c	-999999	0
R_ATPS1-600	Rv1304+Rv1305+Rv1306+Rv1307+Rv1308+Rv1309+Rv1310+Rv1311	-999999	0
R_CDAPPA190-267	Rv2289	-999999	0
R_AHMMPS-893	Rv0423c	0	999999
R_FCLT2-329		-999999	0
R_PHTHCLR2-642		-999999	999999
R_ARI-715		-999999	999999
R_SPODM-451	Rv0432;Rv1908c;Rv3846	0	999999
R_PDIMAS-677	Rv2941	0	999999
R_PPDIMAS-713	Rv2941	0	999999
R_MPML-934	Rv0958	-999999	999999
R_MNDNS1-70		0	999999
R_SHCHF3-573		-999999	0
R_PHTO-104		-999999	0
R_GMT2-357	Rv2051c	-999999	0
R_ARABF-14		-999999	0
R_PREPTHS-783	Rv2931+Rv2932+Rv2933+Rv2934+Rv2935	-999999	0
R_PREPTHS2-482	Rv2931+Rv2932+Rv2933+Rv2934+Rv2935	-999999	0
R_FAS80_L-807	Rv1350+Rv1484+Rv2524c+Rv2947c	-999999	0
R_ATPS4r-521	Rv1304+Rv1305+Rv1306+Rv1307+Rv1308+Rv1309+Rv1310+Rv1311	-999999	999999
R_OCTDPS-707		-999999	0
R_FASm180-187	Rv1662+Rv1663	-999999	0
R_DESAT16-777	Rv3229c	0	999999
R_FAO1-257	Rv0468+Rv0859+Rv0860+Rv1323	-999999	0
R_ENTCS-565	Rv3214	-999999	0
R_PPPGO-308	Rv2677c	-999999	0
R_FAO11-285	Rv0468+Rv0859+Rv0860+Rv1323	-999999	0
R_DPPS-320		-999999	0
R_DCPDPS-778		-999999	0
R_FAO3-544	Rv0468+Rv0859+Rv0860+Rv1323	-999999	0
R_FAO10-764	Rv0468+Rv0859+Rv0860+Rv1323	-999999	0
R_UDCPDPS-880		-999999	0
R_FASPHDCA-668		-999999	0
R_EX_fe2_LPAREN_e_RPAREN_-22		0	999999
R_EX_ca2_LPAREN_e_RPAREN_-368		-1	999999
R_EX_coa_LPAREN_e_RPAREN_-442		0	999999
R_EX_ala_B_LPAREN_e_RPAREN_-458		0	999999
R_EX_meoh_LPAREN_e_RPAREN_-42		0	999999
R_EX_crn_LPAREN_e_RPAREN_-651		0	999999
R_EX_h2_LPAREN_e_RPAREN_-72		0	999999
R_EX_fe3_LPAREN_e_RPAREN_-551		-1	999999
R_EX_h_LPAREN_e_RPAREN_-230		-1	999999
R_EX_etha_LPAREN_e_RPAREN_-283		0	999999
R_EX_no_LPAREN_e_RPAREN_-861		0	999999
R_EX_ocdca_LPAREN_e_RPAREN_-727		0	999999
R_EX_na1_LPAREN_e_RPAREN_-461		-1	999999
R_EX_glyb_LPAREN_e_RPAREN_-489		0	999999
R_EX_co_LPAREN_e_RPAREN_-258		0	0
R_EX_h2o_LPAREN_e_RPAREN_-679		-1	999999
R_EX_tsul_LPAREN_e_RPAREN_-161		0	999999
R_EX_cytd_LPAREN_e_RPAREN_-469		0	999999
R_EX_lcts_LPAREN_e_RPAREN_-413		0	999999
R_DM_atp_c-304		0	0
R_EX_cl_LPAREN_e_RPAREN_-227		-1	999999
R_EX_arab_L_LPAREN_e_RPAREN_-795		0	999999
R_EX_pac_LPAREN_e_RPAREN_-224		0	999999
R_EX_id3acald_LPAREN_e_RPAREN_-618		0	999999
R_EX_gthrd_LPAREN_e_RPAREN_-910		0	999999
R_EX_ppdima_LPAREN_e_RPAREN_-167		0	999999
R_EX_skm_LPAREN_e_RPAREN_-728		0	999999
R_EX_h2co3_LPAREN_e_RPAREN_-121		-999999	999999
R_EX_malthp_LPAREN_e_RPAREN_-883		0	999999
R_EX_cu2_LPAREN_e_RPAREN_-146		-1	999999
R_EX_mg2_LPAREN_e_RPAREN_-130		0	999999
R_EX_ser_D_LPAREN_e_RPAREN_-199		0	999999
R_EX_bmn_LPAREN_e_RPAREN_-31		0	999999
R_EX_phdca_LPAREN_e_RPAREN_-614		0	999999
R_EX_pdima_LPAREN_e_RPAREN_-555		0	999999
R_EX_tartr_L_LPAREN_e_RPAREN_-808		0	999999
R_EX_h2s_LPAREN_e_RPAREN_-664		0	999999
R_EX_arab_D_LPAREN_e_RPAREN_-975		0	999999
R_EX_xyl_D_LPAREN_e_RPAREN_-850		0	999999
R_EX_chol_LPAREN_e_RPAREN_-153		0	999999
R_EX_k_LPAREN_e_RPAREN_-919		-1	999999
R_biomass_Mtb_9_60atp-444		0	999999
R3F8B2EAF_RL-183_SpecAD_ChangedTo_MNXM168		-10000000	0
R518C2451_RL-251_SpecADN_ChangedTo_MNXM212		-10000000	0
RA32202E4_B-547_SpecASP_ChangedTo_MNXM42		-10000000	10000000
R504-605_SpecCO2_ChangedTo_MNXM13	Rv2524c	0	100000
R505-675_SpecCO2_ChangedTo_MNXM13	Rv2524c	0	100000
R506-167_SpecCO2_ChangedTo_MNXM13	Rv2524c	0	100000
R507-756_SpecCO2_ChangedTo_MNXM13	Rv2524c	0	100000
R497-697_SpecCO2_ChangedTo_MNXM13	Rv2524c	0	100000
R497b-376_SpecCO2_ChangedTo_MNXM13	Rv2524c	0	100000
R498-688_SpecCO2_ChangedTo_MNXM13	Rv2524c	0	100000
R500-307_SpecCO2_ChangedTo_MNXM13	Rv2524c	0	100000
R499-719_SpecCO2_ChangedTo_MNXM13	Rv2524c	0	100000
R502-770_SpecCO2_ChangedTo_MNXM13	Rv2524c	0	100000
R501-819_SpecCO2_ChangedTo_MNXM13	Rv2524c	0	100000
R503-26_SpecCO2_ChangedTo_MNXM13	Rv2524c	0	100000
R179-93_SpecCO2_ChangedTo_MNXM13		-100000	0
R182-549_SpecCO2_ChangedTo_MNXM13	Rv2531c	-100000	0
R625-822_SpecCO2_ChangedTo_MNXM13	Rv0098+Rv0242c+Rv1141c+Rv2245;Rv0098+Rv0242c+Rv1141c+Rv2246;Rv0098+Rv0242c+Rv1142c+Rv2245;Rv0098+Rv0242c+Rv1142c+Rv2246;Rv0098+Rv1141c+Rv1350+Rv2245;Rv0098+Rv1141c+Rv1350+Rv2246;Rv0098+Rv1141c+Rv1483+Rv2245;Rv0098+Rv1141c+Rv1483+Rv2246;Rv0098+Rv1141c+Rv2002+Rv2245;Rv0098+Rv1141c+Rv2002+Rv2246;Rv0098+Rv1141c+Rv2245+Rv2766c;Rv0098+Rv1141c+Rv2246+Rv2766c;Rv0098+Rv1142c+Rv1350+Rv2245;Rv0098+Rv1142c+R…	0	100000
R624-704_SpecCO2_ChangedTo_MNXM13	Rv0098+Rv0242c+Rv1484+Rv2245;Rv0098+Rv0242c+Rv1484+Rv2246;Rv0098+Rv1350+Rv1484+Rv2245;Rv0098+Rv1350+Rv1484+Rv2246;Rv0098+Rv1483+Rv1484+Rv2245;Rv0098+Rv1483+Rv1484+Rv2246;Rv0098+Rv1484+Rv2002+Rv2245;Rv0098+Rv1484+Rv2002+Rv2246;Rv0098+Rv1484+Rv2245+Rv2766c;Rv0098+Rv1484+Rv2246+Rv2766c;Rv0130+Rv0242c+Rv1484+Rv2245;Rv0130+Rv0242c+Rv1484+Rv2246;Rv0130+Rv1350+Rv1484+Rv2245;Rv0130+Rv1350+Rv1484+Rv2246;R…	-100000	0
R629-833_SpecCO2_ChangedTo_MNXM13	Rv0098+Rv0242c+Rv1141c+Rv2245;Rv0098+Rv0242c+Rv1141c+Rv2246;Rv0098+Rv0242c+Rv1142c+Rv2245;Rv0098+Rv0242c+Rv1142c+Rv2246;Rv0098+Rv1141c+Rv1350+Rv2245;Rv0098+Rv1141c+Rv1350+Rv2246;Rv0098+Rv1141c+Rv1483+Rv2245;Rv0098+Rv1141c+Rv1483+Rv2246;Rv0098+Rv1141c+Rv2002+Rv2245;Rv0098+Rv1141c+Rv2002+Rv2246;Rv0098+Rv1141c+Rv2245+Rv2766c;Rv0098+Rv1141c+Rv2246+Rv2766c;Rv0098+Rv1142c+Rv1350+Rv2245;Rv0098+Rv1142c+R…	0	100000
R628-124_SpecCO2_ChangedTo_MNXM13	Rv0098+Rv0242c+Rv1484+Rv2245;Rv0098+Rv0242c+Rv1484+Rv2246;Rv0098+Rv1350+Rv1484+Rv2245;Rv0098+Rv1350+Rv1484+Rv2246;Rv0098+Rv1483+Rv1484+Rv2245;Rv0098+Rv1483+Rv1484+Rv2246;Rv0098+Rv1484+Rv2002+Rv2245;Rv0098+Rv1484+Rv2002+Rv2246;Rv0098+Rv1484+Rv2245+Rv2766c;Rv0098+Rv1484+Rv2246+Rv2766c;Rv0130+Rv0242c+Rv1484+Rv2245;Rv0130+Rv0242c+Rv1484+Rv2246;Rv0130+Rv1350+Rv1484+Rv2245;Rv0130+Rv1350+Rv1484+Rv2246;R…	-100000	0
R630-726_SpecCO2_ChangedTo_MNXM13	Rv0098+Rv0242c+Rv1484+Rv2245;Rv0098+Rv0242c+Rv1484+Rv2246;Rv0098+Rv1350+Rv1484+Rv2245;Rv0098+Rv1350+Rv1484+Rv2246;Rv0098+Rv1483+Rv1484+Rv2245;Rv0098+Rv1483+Rv1484+Rv2246;Rv0098+Rv1484+Rv2002+Rv2245;Rv0098+Rv1484+Rv2002+Rv2246;Rv0098+Rv1484+Rv2245+Rv2766c;Rv0098+Rv1484+Rv2246+Rv2766c;Rv0130+Rv0242c+Rv1484+Rv2245;Rv0130+Rv0242c+Rv1484+Rv2246;Rv0130+Rv1350+Rv1484+Rv2245;Rv0130+Rv1350+Rv1484+Rv2246;R…	-100000	0
R535-446_SpecCO2_ChangedTo_MNXM13	Rv2524c	-100000	0
R536-258_SpecCO2_ChangedTo_MNXM13	Rv2524c	-100000	0
R534-29_SpecCO2_ChangedTo_MNXM13	Rv2524c	-100000	0
R22D58D5D_RL-79_SpecDALA_ChangedTo_MNXM156		0	10000000
R479-646_SpecGLU_ChangedTo_MNXM89557	Rv3261+Rv3263	-100000	0
R112E5913_B-8_SpecGLU_ChangedTo_MNXM89557		-10000000	10000000
R815-612_SpecHYXN_ChangedTo_MNXM213		-1	0
R345-475_SpecNH3_ChangedTo_MNXM15	Rv3313c	0	100000
R348-533_SpecppGpp_ChangedTo_MNXM1561	Rv2583c	-100000	0
R9B95227B_RL-518_SpecURA_ChangedTo_MNXM158		-10000000	0
R338b-58_SpecR5P_ChangedTo_MNXM15900	Rv3068c	-100000	100000
R139-271_SpecP5C_ChangedTo_MNXM1617	Rv1187	-100000	0
R202-220_SpecP5C_ChangedTo_MNXM1617	Rv0500	-100000	100000
RF13096C5_RL-827_SpecPYR_ChangedTo_MNXM23		0	10000000
R100-313_SpecPYR_ChangedTo_MNXM23_SpecOA_ChangedTo_MNXM46	Rv2967c	0	100000
R9724265F_RL-502_SpecSLF_ChangedTo_MNXM58		-10000000	0
R923-381_SpecPI_ChangedTo_MNXM9		0	1
TMM-467_SpecPI_ChangedTo_MNXM9	Rv0194;Rv1272c+Rv1273c;Rv1348+Rv1349;Rv1686c+Rv1687c;Rv1747;Rv1819c	0	100000
R427-496_SpecPI_ChangedTo_MNXM9	Rv0973c;Rv2501c;Rv3285	0	100000
R571-59_SpecPI_ChangedTo_MNXM9		-100000	0
R378-49_SpecPI_ChangedTo_MNXM9		0	100000
R642-393_SpecPI_ChangedTo_MNXM9	Rv2006;Rv3400	-100000	0
RNA-420_SpecPI_ChangedTo_MNXM9		-100000	0
R338-784_SpecAD_ChangedTo_MNXM168_SpecPI_ChangedTo_MNXM9	Rv3307	-100000	100000
R337-283_SpecHYXN_ChangedTo_MNXM213_SpecPI_ChangedTo_MNXM9	Rv3307	-100000	100000
__R808-14_SpecAC_ChangedTo_MNXM26		-10000000	0
R457-73_SpecADENOSYLCOBINAMIDEGDP_ChangedTo_MNXM1105	Rv2208	0	100000
R9C02E07A_RL-523_SpecAKG_ChangedTo_MNXM20		-10000000	0
R140-460_SpecGLU_ChangedTo_MNXM89557_SpecAKG_ChangedTo_MNXM20		0	100000
R197-806_SpecGLU_ChangedTo_MNXM89557_SpecAKG_ChangedTo_MNXM20	Rv3858c+Rv3859c	-100000	100000
R198-548_SpecGLU_ChangedTo_MNXM89557_SpecNH3_ChangedTo_MNXM15_SpecAKG_ChangedTo_MNXM20	Rv2476c	-100000	100000
R811-308_SpecCITR_ChangedTo_MNXM211		-1	0
R4DF919A6_RL-238_SpecDGLU_ChangedTo_MNXM331		-10000000	0
R81DB092B_RL-433_SpecGABA_ChangedTo_MNXM192		-10000000	0
R47B84E1E_RL-213_SpecINS_ChangedTo_MNXM334		-10000000	0
R475-133_SpecLLAC_ChangedTo_MNXM179		0	100000
R5C0E75B1_RL-291_SpecLLAC_ChangedTo_MNXM179		0	10000000
R819-577_SpecXAN_ChangedTo_MNXM174		-1	0
R369-288_SpecNH3_ChangedTo_MNXM15_SpecNAAD_ChangedTo_MNXM309	Rv2438c	-100000	0
R410-142_SpecGLU_ChangedTo_MNXM89557_SpecTHFG_ChangedTo_MNXM317		-100000	0
R900-191_SpecPYR_ChangedTo_MNXM23_SpecPEP_ChangedTo_MNXM73		-1	0
R77-723_SpecPI_ChangedTo_MNXM9_SpecAC_ChangedTo_MNXM26_SpecACETYLP_ChangedTo_MNXM280	Rv2922A	-100000	0
R208-329_SpecCO2_ChangedTo_MNXM13_SpecGLU_ChangedTo_MNXM89557_SpecPI_ChangedTo_MNXM9_SpecCAP_ChangedTo_MNXM138	Rv1383+Rv1384	-100000	0
REA00E5F0_RL-796_SpecDAPIM_ChangedTo_MNXM644		-10000000	0
R57-476_SpecICIT_ChangedTo_MNXM89661	Rv1475c	-100000	100000
R373-84_SpecNACN_ChangedTo_MNXM194	Rv0410c	0	100000
R149-135_SpecGLU_ChangedTo_MNXM89557_SpecAKG_ChangedTo_MNXM20_SpecOMVAL_ChangedTo_MNXM238	Rv2210c	-100000	100000
R816-162_SpecNAC_ChangedTo_MNXM274		-1	0
R49-305_Spec2PG_ChangedTo_MNXM275	Rv0489;Rv3214	-100000	100000
R73-332_SpecACAL_ChangedTo_MNXM75	Rv0162c;Rv0761c;Rv1530;Rv1862	-100000	100000
R74-126_SpecACAL_ChangedTo_MNXM75	Rv3045	-100000	100000
R809-74_SpecACAL_ChangedTo_MNXM75		-1	0
R302-730_SpecMETTHF_ChangedTo_MNXM183_SpecDTMP_ChangedTo_MNXM257	Rv2754c	-100000	100000
R806-515_SpecFOR_ChangedTo_MNXM39		-1	0
R436-137_SpecCO2_ChangedTo_MNXM13_SpecCOPROPORPHYRINOGENIII_ChangedTo_MNXM410_SpecSAM_ChangedTo_MNXM16	Rv2388C	-100000	0
R247-747_SpecPHP_ChangedTo_MNXM541	Rv2996c	-100000	0
R92-859_SpecR5P_ChangedTo_MNXM15900_SpecR1P_ChangedTo_MNXM295	Rv3068c	-100000	100000
R371-255_SpecPI_ChangedTo_MNXM9_SpecNAC_ChangedTo_MNXM274_SpecR1P_ChangedTo_MNXM295	Rv3307	0	100000
R372-629_SpecPI_ChangedTo_MNXM9_SpecNAM_ChangedTo_MNXM216_SpecR1P_ChangedTo_MNXM295	Rv3307	0	100000
R668-556_SpecPAP_ChangedTo_MNXM45	Rv1373;Rv2267c;Rv3529c	0	100000
R814-202_SpecGN_ChangedTo_MNXM259		-1	0
R552C1E89_B-268_SpecALA_ChangedTo_MNXM32		-10000000	10000000
R928-284_SpecASP_ChangedTo_MNXM42_SpecDALA_ChangedTo_MNXM156_SpecGLU_ChangedTo_MNXM89557_SpecALAALA_ChangedTo_MNXM669_SpecbALA_ChangedTo_MNXM144_SpecALA_ChangedTo_MNXM32		-1	0
R911-372_SpecTETRADECANOATE_ChangedTo_MNXM314		0	1
R573-861_SpecHEXADECANOATE_ChangedTo_MNXM108		0	100000
R572-269_SpecHEXADECANOATE_ChangedTo_MNXM108	Rv3097c	0	100000
R916-54_SpecHEXADECANOATE_ChangedTo_MNXM108		0	1
R192-112_SpecO2_ChangedTo_MNXM4		0	100000
R191-722_SpecCO2_ChangedTo_MNXM13_Spec4HPP_ChangedTo_MNXM153_SpecO2_ChangedTo_MNXM4	MT1364	-100000	0
R183-544_SpecCO2_ChangedTo_MNXM13_SpecPI_ChangedTo_MNXM9_SpecOBUT_ChangedTo_MNXM159_SpecO2_ChangedTo_MNXM4		-100000	0
R3-625_SpecGL_ChangedTo_MNXM89612	Rv0162c	-100000	100000
R2-639_SpecGL_ChangedTo_MNXM89612	Rv0564;Rv2982c;Rv3045	-100000	100000
R574-582_SpecHEXADECANOATE_ChangedTo_MNXM108_SpecGL_ChangedTo_MNXM89612	Rv0183;Rv2854	0	100000
RC710F10B_RL-685_SpecGLAC_ChangedTo_MNXM89602		0	10000000
R70-720_SpecPYR_ChangedTo_MNXM23_SpecLLAC_ChangedTo_MNXM179_SpecACLAC_ChangedTo_MNXM114079_SpecGLAC_ChangedTo_MNXM89602	Rv0728c	-100000	100000
R50D17DCF_RL-246_SpecRIB_ChangedTo_MNXM242		-10000000	0
R79-423_SpecPROPANOATE_ChangedTo_MNXM356	Rv0409	0	100000
DNA-77_SpecPI_ChangedTo_MNXM9_SpecDTTP_ChangedTo_MNXM394		-100000	0
RB061B364_RL-600_SpecGSN_ChangedTo_MNXM401		-10000000	0
R435-778_SpecCO2_ChangedTo_MNXM13_SpecCOPROPORPHYRINOGENIII_ChangedTo_MNXM410_SpecO2_ChangedTo_MNXM4_SpecH2O2_ChangedTo_MNXM22		-100000	0
R290-643_SpecOROA_ChangedTo_MNXM235_SpecDOROA_ChangedTo_MNXM252_SpecO2_ChangedTo_MNXM4_SpecH2O2_ChangedTo_MNXM22	Rv2139	0	100000
R437-172_SpecO2_ChangedTo_MNXM4_SpecPROTOPORPHYRINIX_ChangedTo_MNXM346	Rv1300;Rv2677	-100000	0
R343-684_SpecXAN_ChangedTo_MNXM174_SpecRIB_ChangedTo_MNXM242_SpecXTSINE_ChangedTo_MNXM687		-100000	0
R594-603_SpecGL3P_ChangedTo_MNXM66	Rv2482c	-100000	0
R3D3694E_RL-173_SpecGL3P_ChangedTo_MNXM66		-10000000	0
RD003DAD7_RL-707_SpecCOA_ChangedTo_MNXM12		-100000	0
R496-713_SpecCOA_ChangedTo_MNXM12	Rv0649+Rv2244;Rv2243+Rv2244	-100000	100000
R670-870_SpecCOA_ChangedTo_MNXM12		0	100000
R564-508_SpecCOA_ChangedTo_MNXM12	COMPLEX	0	100000
R563-858_SpecCOA_ChangedTo_MNXM12	COMPLEX	-100000	0
R567-177_SpecCOA_ChangedTo_MNXM12	COMPLEX	-100000	0
R566-236_SpecCOA_ChangedTo_MNXM12	COMPLEX	-100000	0
R516-695_SpecCOA_ChangedTo_MNXM12	Rv0649+Rv2244;Rv2243+Rv2244	-100000	100000
R555-867_SpecCOA_ChangedTo_MNXM12	COMPLEX	0	100000
R545-487_SpecCOA_ChangedTo_MNXM12	Rv0035;Rv0099;Rv0119;Rv0166;Rv0214;Rv0270;Rv0275c;Rv0404;Rv0551c;Rv0852;Rv1058;Rv1185c;Rv1193;Rv1206;Rv1345;Rv1427c;Rv1521;Rv1529;Rv1750c;Rv1925;Rv2187;Rv2505c;Rv2590;Rv2930;Rv2941;Rv2948c;Rv2950c;Rv3089;Rv3506;Rv3513c;Rv3515c;Rv3561;Rv3801c;Rv3826	0	100000
R515_SpecCOA_ChangedTo_MNXM12		-99999	99999
R556-654_SpecCOA_ChangedTo_MNXM12	COMPLEX	0	100000
R550-829_SpecCOA_ChangedTo_MNXM12	Rv0035;Rv0099;Rv0119;Rv0166;Rv0214;Rv0270;Rv0275c;Rv0404;Rv0551c;Rv0852;Rv1058;Rv1185c;Rv1193;Rv1206;Rv1345;Rv1427c;Rv1521;Rv1529;Rv1750c;Rv1925;Rv2187;Rv2505c;Rv2590;Rv2930;Rv2941;Rv2948c;Rv2950c;Rv3089;Rv3506;Rv3513c;Rv3515c;Rv3561;Rv3801c;Rv3826	0	100000
R521-309_SpecCOA_ChangedTo_MNXM12	Rv0649+Rv2244;Rv2243+Rv2244	-100000	100000
R576-490_SpecCOA_ChangedTo_MNXM12	COMPLEX	0	100000
R581-463_SpecCOA_ChangedTo_MNXM12	COMPLEX	0	100000
R548-662_SpecCOA_ChangedTo_MNXM12	Rv0035;Rv0099;Rv0119;Rv0166;Rv0214;Rv0270;Rv0275c;Rv0404;Rv0551c;Rv0852;Rv1058;Rv1185c;Rv1193;Rv1206;Rv1345;Rv1427c;Rv1521;Rv1529;Rv1750c;Rv1925;Rv2187;Rv2505c;Rv2590;Rv2930;Rv2941;Rv2948c;Rv2950c;Rv3089;Rv3506;Rv3513c;Rv3515c;Rv3561;Rv3801c;Rv3826	0	100000
R518-390_SpecCOA_ChangedTo_MNXM12	Rv0649+Rv2244;Rv2243+Rv2244	-100000	100000
R553-655_SpecCOA_ChangedTo_MNXM12	COMPLEX	0	100000
R509-243_SpecCOA_ChangedTo_MNXM12	Rv0649+Rv2244;Rv2243+Rv2244	-100000	100000
R172-7_SpecCOA_ChangedTo_MNXM12		-100000	0
R537_SpecCOA_ChangedTo_MNXM12		-99999	99999
R547-521_SpecCOA_ChangedTo_MNXM12	Rv0035;Rv0099;Rv0119;Rv0166;Rv0214;Rv0270;Rv0275c;Rv0404;Rv0551c;Rv0852;Rv1058;Rv1185c;Rv1193;Rv1206;Rv1345;Rv1427c;Rv1521;Rv1529;Rv1750c;Rv1925;Rv2187;Rv2505c;Rv2590;Rv2930;Rv2941;Rv2948c;Rv2950c;Rv3089;Rv3506;Rv3513c;Rv3515c;Rv3561;Rv3801c;Rv3826	0	100000
R539-472_SpecCOA_ChangedTo_MNXM12	Rv0035;Rv0099;Rv0119;Rv0166;Rv0214;Rv0270;Rv0275c;Rv0404;Rv0551c;Rv0852;Rv1058;Rv1185c;Rv1193;Rv1206;Rv1345;Rv1427c;Rv1521;Rv1529;Rv1750c;Rv1925;Rv2187;Rv2505c;Rv2590;Rv2930;Rv2941;Rv2948c;Rv2950c;Rv3089;Rv3506;Rv3513c;Rv3515c;Rv3561;Rv3801c;Rv3826	0	100000
R546-65_SpecCOA_ChangedTo_MNXM12	Rv0035;Rv0099;Rv0119;Rv0166;Rv0214;Rv0270;Rv0275c;Rv0404;Rv0551c;Rv0852;Rv1058;Rv1185c;Rv1193;Rv1206;Rv1345;Rv1427c;Rv1521;Rv1529;Rv1750c;Rv1925;Rv2187;Rv2505c;Rv2590;Rv2930;Rv2941;Rv2948c;Rv2950c;Rv3089;Rv3506;Rv3513c;Rv3515c;Rv3561;Rv3801c;Rv3826	0	100000
R551-387_SpecCOA_ChangedTo_MNXM12	Rv0035;Rv0099;Rv0119;Rv0166;Rv0214;Rv0270;Rv0275c;Rv0404;Rv0551c;Rv0852;Rv1058;Rv1185c;Rv1193;Rv1206;Rv1345;Rv1427c;Rv1521;Rv1529;Rv1750c;Rv1925;Rv2187;Rv2505c;Rv2590;Rv2930;Rv2941;Rv2948c;Rv2950c;Rv3089;Rv3506;Rv3513c;Rv3515c;Rv3561;Rv3801c;Rv3826	0	100000
R543-436_SpecCOA_ChangedTo_MNXM12	Rv0035;Rv0099;Rv0119;Rv0166;Rv0214;Rv0270;Rv0275c;Rv0404;Rv0551c;Rv0852;Rv1058;Rv1185c;Rv1193;Rv1206;Rv1345;Rv1427c;Rv1521;Rv1529;Rv1750c;Rv1925;Rv2187;Rv2505c;Rv2590;Rv2930;Rv2941;Rv2948c;Rv2950c;Rv3089;Rv3506;Rv3513c;Rv3515c;Rv3561;Rv3801c;Rv3826	0	100000
R549-55_SpecCOA_ChangedTo_MNXM12	Rv0035;Rv0099;Rv0119;Rv0166;Rv0214;Rv0270;Rv0275c;Rv0404;Rv0551c;Rv0852;Rv1058;Rv1185c;Rv1193;Rv1206;Rv1345;Rv1427c;Rv1521;Rv1529;Rv1750c;Rv1925;Rv2187;Rv2505c;Rv2590;Rv2930;Rv2941;Rv2948c;Rv2950c;Rv3089;Rv3506;Rv3513c;Rv3515c;Rv3561;Rv3801c;Rv3826	0	100000
R575-443_SpecCOA_ChangedTo_MNXM12	COMPLEX	0	100000
R580-768_SpecCOA_ChangedTo_MNXM12	COMPLEX	0	100000
R552-569_SpecCOA_ChangedTo_MNXM12	COMPLEX	0	100000
R562-631_SpecCOA_ChangedTo_MNXM12	COMPLEX	0	100000
R577-514_SpecCOA_ChangedTo_MNXM12	COMPLEX	0	100000
R554-355_SpecCOA_ChangedTo_MNXM12	COMPLEX	0	100000
R578-350_SpecCOA_ChangedTo_MNXM12	COMPLEX	0	100000
R579-274_SpecCOA_ChangedTo_MNXM12	COMPLEX	0	100000
R520-293_SpecCOA_ChangedTo_MNXM12	Rv0649+Rv2244;Rv2243+Rv2244	-100000	100000
R519-613_SpecCOA_ChangedTo_MNXM12	Rv0649+Rv2244;Rv2243+Rv2244	-100000	100000
R513-156_SpecCOA_ChangedTo_MNXM12	Rv0649+Rv2244;Rv2243+Rv2244	-100000	100000
R522-278_SpecCOA_ChangedTo_MNXM12	Rv0649+Rv2244;Rv2243+Rv2244	-100000	100000
R616-354_SpecCOA_ChangedTo_MNXM12	Rv2048c	0	100000
R517-664_SpecCOA_ChangedTo_MNXM12	Rv0649+Rv2244;Rv2243+Rv2244	-100000	100000
R643-138_SpecCOA_ChangedTo_MNXM12		0	100000
R398-384_SpecCOA_ChangedTo_MNXM12	Rv2523c;Rv2794c	0	100000
R542-421_SpecCOA_ChangedTo_MNXM12	Rv0035;Rv0099;Rv0119;Rv0166;Rv0214;Rv0270;Rv0275c;Rv0404;Rv0551c;Rv0852;Rv1058;Rv1185c;Rv1193;Rv1206;Rv1345;Rv1427c;Rv1521;Rv1529;Rv1750c;Rv1925;Rv2187;Rv2505c;Rv2590;Rv2930;Rv2941;Rv2948c;Rv2950c;Rv3089;Rv3506;Rv3513c;Rv3515c;Rv3561;Rv3801c;Rv3826	0	100000
R512-328_SpecCOA_ChangedTo_MNXM12	Rv0649+Rv2244;Rv2243+Rv2244	-100000	100000
R565-529_SpecCOA_ChangedTo_MNXM12	COMPLEX	-100000	0
R544-315_SpecCOA_ChangedTo_MNXM12	Rv0035;Rv0099;Rv0119;Rv0166;Rv0214;Rv0270;Rv0275c;Rv0404;Rv0551c;Rv0852;Rv1058;Rv1185c;Rv1193;Rv1206;Rv1345;Rv1427c;Rv1521;Rv1529;Rv1750c;Rv1925;Rv2187;Rv2505c;Rv2590;Rv2930;Rv2941;Rv2948c;Rv2950c;Rv3089;Rv3506;Rv3513c;Rv3515c;Rv3561;Rv3801c;Rv3826	0	100000
R514-207_SpecCOA_ChangedTo_MNXM12	Rv0649+Rv2244;Rv2243+Rv2244	-100000	100000
R493-561_SpecCOA_ChangedTo_MNXM12		-100000	0
R494-623_SpecCOA_ChangedTo_MNXM12		-100000	0
R620-479_SpecCO2_ChangedTo_MNXM13_SpecDPCOA_ChangedTo_MNXM481_SpecCOA_ChangedTo_MNXM12	Rv0533c	-100000	0
R674-132_SpecCO2_ChangedTo_MNXM13_SpecDPCOA_ChangedTo_MNXM481_SpecCOA_ChangedTo_MNXM12	Rv1180+Rv1183	-100000	0
R673-594_SpecCO2_ChangedTo_MNXM13_SpecDPCOA_ChangedTo_MNXM481_SpecCOA_ChangedTo_MNXM12	Rv1180+Rv1182	-100000	0
R672-38_SpecCO2_ChangedTo_MNXM13_SpecDPCOA_ChangedTo_MNXM481_SpecCOA_ChangedTo_MNXM12	Rv1180+Rv1181	-100000	0
R55-301_SpecOA_ChangedTo_MNXM46_SpecDPCOA_ChangedTo_MNXM481_SpecCOA_ChangedTo_MNXM12	Rv0889c;Rv0896;Rv1131	-100000	0
R67-510_SpecAC_ChangedTo_MNXM26_SpecDPCOA_ChangedTo_MNXM481_SpecCOA_ChangedTo_MNXM12	Rv3667	0	100000
R76-828_SpecPI_ChangedTo_MNXM9_SpecACETYLP_ChangedTo_MNXM280_SpecDPCOA_ChangedTo_MNXM481_SpecCOA_ChangedTo_MNXM12	Rv0408	-100000	100000
R8-528_SpecDHAP_ChangedTo_MNXM77	Rv0363c	-100000	0
R45-426_SpecDHAP_ChangedTo_MNXM77	Rv1438	-100000	100000
R477-453_SpecNH3_ChangedTo_MNXM15_Spec4HPP_ChangedTo_MNXM153_SpecA6RP_ChangedTo_MNXM791	Rv1173	-100000	0
R810-495_SpecAN_ChangedTo_MNXM188		-1	0
R511-203_SpecCOA_ChangedTo_MNXM12_SpecHEXADECANOYLCOA_ChangedTo_MNXM88	Rv0649+Rv2244;Rv2243+Rv2244	-100000	100000
R646-53_SpecCOA_ChangedTo_MNXM12_SpecHEXADECANOYLCOA_ChangedTo_MNXM88	Rv2940c	-100000	0
R557-812_SpecCOA_ChangedTo_MNXM12_SpecHEXADECANOYLCOA_ChangedTo_MNXM88	COMPLEX	0	100000
TAG-461_SpecPI_ChangedTo_MNXM9_SpecDPCOA_ChangedTo_MNXM481_SpecCOA_ChangedTo_MNXM12_SpecHEXADECANOYLCOA_ChangedTo_MNXM88		-100000	0
R485-606_SpecPYR_ChangedTo_MNXM23_SpecGLUGSAL_ChangedTo_MNXM245_SpecSUCCSAL_ChangedTo_MNXM172_SpecICHOR_ChangedTo_MNXM799		0	100000
R220-232_SpecOMVAL_ChangedTo_MNXM238_SpecDPCOA_ChangedTo_MNXM481_SpecCOA_ChangedTo_MNXM12_SpecIPPMAL_ChangedTo_MNXM1706	Rv3710	-100000	0
R175-773_SpecNH3_ChangedTo_MNXM15_SpecOA_ChangedTo_MNXM46_SpecISUCC_ChangedTo_MNXM599		0	100000
R363-849_SpecASP_ChangedTo_MNXM42_SpecCO2_ChangedTo_MNXM13_SpecO2_ChangedTo_MNXM4_SpecH2O2_ChangedTo_MNXM22_SpecISUCC_ChangedTo_MNXM599	Rv1595	0	100000
R631-419_SpecSAM_ChangedTo_MNXM16_SpecSAH_ChangedTo_MNXM19	Rv0642c	0	100000
R634-652_SpecSAM_ChangedTo_MNXM16_SpecSAH_ChangedTo_MNXM19	Rv0645c	-100000	0
R636-18_SpecSAM_ChangedTo_MNXM16_SpecSAH_ChangedTo_MNXM19	Rv0503c	0	100000
R635-195_SpecSAM_ChangedTo_MNXM16_SpecSAH_ChangedTo_MNXM19	Rv0503c+Rv0643c	0	100000
R633-107_SpecSAM_ChangedTo_MNXM16_SpecSAH_ChangedTo_MNXM19	Rv0644c	0	100000
R26-99_SpecTETRADECANOYLCOA_ChangedTo_MNXM224	Rv0186	0	100000
R34-550_SpecTETRADECANOYLCOA_ChangedTo_MNXM224	Rv0650	-100000	0
R36-35_SpecTETRADECANOYLCOA_ChangedTo_MNXM224	Rv2702	-100000	0
R559-869_SpecCOA_ChangedTo_MNXM12_SpecTETRADECANOYLCOA_ChangedTo_MNXM224	COMPLEX	0	100000
R510-198_SpecCOA_ChangedTo_MNXM12_SpecTETRADECANOYLCOA_ChangedTo_MNXM224	Rv0649+Rv2244;Rv2243+Rv2244	-100000	100000
R538_SpecCOA_ChangedTo_MNXM12_SpecHEXADECANOYLCOA_ChangedTo_MNXM88_SpecTETRADECANOYLCOA_ChangedTo_MNXM224		-99999	99999
R561-403_SpecCOA_ChangedTo_MNXM12_SpecHEXADECANOYLCOA_ChangedTo_MNXM88_SpecTETRADECANOYLCOA_ChangedTo_MNXM224	COMPLEX	0	100000
R558-686_SpecCOA_ChangedTo_MNXM12_SpecHEXADECANOYLCOA_ChangedTo_MNXM88_SpecTETRADECANOYLCOA_ChangedTo_MNXM224	COMPLEX	0	100000
R560-448_SpecCOA_ChangedTo_MNXM12_SpecHEXADECANOYLCOA_ChangedTo_MNXM88_SpecTETRADECANOYLCOA_ChangedTo_MNXM224	COMPLEX	0	100000
R108-352_SpecMETTHF_ChangedTo_MNXM183_SpecMTHF_ChangedTo_MNXM318		0	100000
R243-146_SpecHCYS_ChangedTo_MNXM114070_SpecMTHF_ChangedTo_MNXM318	Rv2124c	0	100000
R244-217_SpecHCYS_ChangedTo_MNXM114070_SpecMTHF_ChangedTo_MNXM318	Rv2124c	-100000	0
R155-187_SpecCOA_ChangedTo_MNXM12_SpecPROPIONYLCOA_ChangedTo_MNXM86	Rv1074c	-100000	100000
R582-68_SpecCOA_ChangedTo_MNXM12_SpecPROPIONYLCOA_ChangedTo_MNXM86	COMPLEX	0	100000
R533-3_SpecCOA_ChangedTo_MNXM12_SpecPROPIONYLCOA_ChangedTo_MNXM86	Rv0649+Rv2244;Rv2243+Rv2244	-100000	0
R82-737_SpecOA_ChangedTo_MNXM46_SpecDPCOA_ChangedTo_MNXM481_SpecCOA_ChangedTo_MNXM12_SpecPROPIONYLCOA_ChangedTo_MNXM86	Rv1131	0	100000
R78-114_SpecPI_ChangedTo_MNXM9_SpecDPCOA_ChangedTo_MNXM481_SpecCOA_ChangedTo_MNXM12_SpecPROPIONYLCOA_ChangedTo_MNXM86	Rv0408	-100000	100000
R173-357_SpecMETHYMALONATE_ChangedTo_MNXM305	Rv0751c;Rv1144	0	100000
R619-285_SpecCOA_ChangedTo_MNXM12_SpecSMMALONYLCOA_ChangedTo_MNXM190	Rv0649+Rv2244;Rv2243+Rv2244	-100000	0
R645-15_SpecCO2_ChangedTo_MNXM13_SpecDPCOA_ChangedTo_MNXM481_SpecCOA_ChangedTo_MNXM12_SpecSMMALONYLCOA_ChangedTo_MNXM190	Rv2940c	0	100000
R649-369_SpecCO2_ChangedTo_MNXM13_SpecDPCOA_ChangedTo_MNXM481_SpecCOA_ChangedTo_MNXM12_SpecSMMALONYLCOA_ChangedTo_MNXM190	Rv2940c	-100000	0
R647-850_SpecCO2_ChangedTo_MNXM13_SpecDPCOA_ChangedTo_MNXM481_SpecCOA_ChangedTo_MNXM12_SpecSMMALONYLCOA_ChangedTo_MNXM190	Rv3825c	-100000	0
R648-140_SpecCO2_ChangedTo_MNXM13_SpecDPCOA_ChangedTo_MNXM481_SpecCOA_ChangedTo_MNXM12_SpecSMMALONYLCOA_ChangedTo_MNXM190	Rv3825c	-100000	0
R156-44_SpecPROPIONYLCOA_ChangedTo_MNXM86_SpecSMMALONYLCOA_ChangedTo_MNXM190	Rv0904c;Rv0974c;Rv2247;Rv2502c;Rv3280;Rv3799c	0	100000
R37-334_SpecG6P_ChangedTo_MNXM160	Rv0946c	-100000	100000
R87-782_SpecD6PGL_ChangedTo_MNXM429_SpecG6P_ChangedTo_MNXM160	Rv1121;Rv1447c	-100000	0
R406-760_SpecDHPT_ChangedTo_MNXM965_SpecPABA_ChangedTo_MNXM421_SpecAHHMP_ChangedTo_MNXM937	Rv1207;Rv3608c	0	100000
R281-803_SpecIGP_ChangedTo_MNXM866	Rv1612+Rv1613	0	100000
GLUCAN-575_SpecMNXM105_ChangedTo_MNXM41		-100000	0
R25-161_SpecMNXM105_ChangedTo_MNXM41	Rv2471	-100000	0
R9-703_SpecMNXM105_ChangedTo_MNXM41		-100000	100000
RA3FB0E08_RL-554_SpecMNXM105_ChangedTo_MNXM41		-10000000	0
R35-585_SpecG6P_ChangedTo_MNXM160_SpecMNXM105_ChangedTo_MNXM41	Rv2702	-100000	0
DAT-628_SpecTRE6P_ChangedTo_MNXM448		-100000	0
PAT-728_SpecTRE6P_ChangedTo_MNXM448		-100000	0
R442-89_SpecO2_ChangedTo_MNXM4_SpecPRECORIN3A_ChangedTo_MNXM1290_SpecPRECORIN3B_ChangedTo_MNXM90864	Rv2064	0	100000
R39-641_SpecF6P_ChangedTo_MNXM68	Rv0946c	-100000	100000
R899-282_SpecPYR_ChangedTo_MNXM23_SpecPEP_ChangedTo_MNXM73_SpecF6P_ChangedTo_MNXM68		-1	0
R44-452_SpecDHAP_ChangedTo_MNXM77_SpecFDP_ChangedTo_MNXM500	Rv0363c	-100000	100000
R714-427_SpecNH3_ChangedTo_MNXM15_SpecF6P_ChangedTo_MNXM68_SpecGA6P_ChangedTo_MNXM370		-100000	100000
R444-338_SpecSAM_ChangedTo_MNXM16_SpecSAH_ChangedTo_MNXM19_SpecPRECORIN_ChangedTo_MNXM672_SpecPRECORIN4B_ChangedTo_MNXM1441	Rv2071c	0	100000
MAPC-347_SpecTRE_ChangedTo_MNXM198	Rv0129c+Rv1886c+Rv3804c	0	100000
TDM-668_SpecTRE_ChangedTo_MNXM198	Rv0129c+Rv1886c+Rv3804c	-100000	0
R22FAA5AD_RL-81_SpecTRE_ChangedTo_MNXM198		-10000000	0
R669-405_SpecHEXADECANOYLCOA_ChangedTo_MNXM88_SpecTRE_ChangedTo_MNXM198		-100000	0
R902-538_SpecPYR_ChangedTo_MNXM23_SpecPEP_ChangedTo_MNXM73_SpecTRE6P_ChangedTo_MNXM448_SpecTRE_ChangedTo_MNXM198		-1	0
R48-401_Spec13PDG_ChangedTo_MNXM261	Rv1437	-100000	100000
R46-333_SpecPI_ChangedTo_MNXM9_Spec13PDG_ChangedTo_MNXM261	Rv1436	-100000	100000
R250-46_SpecCOA_ChangedTo_MNXM12_SpecASER_ChangedTo_MNXM418	Rv2335	-100000	100000
R724-871_SpecPI_ChangedTo_MNXM9_SpecDGLU_ChangedTo_MNXM331_SpecUDPNANGALAGLU_ChangedTo_MNXM7869_SpecUDPNANGALA_ChangedTo_MNXM1953	Rv2155c	0	100000
R588-769_SpecCDPDG_ChangedTo_MNXM45856	Rv2881c	-100000	100000
R184-48_SpecMETTHF_ChangedTo_MNXM183_SpecNH3_ChangedTo_MNXM15_SpecSAP_ChangedTo_MNXM81221_SpecDHLIPOYLPROTEIN_ChangedTo_MNXM1663	Rv2211c	-100000	0
R678-399_SpecCO2_ChangedTo_MNXM13_SpecPYR_ChangedTo_MNXM23_SpecDX5P_ChangedTo_MNXM622	Rv2682c;Rv3379c	-100000	0
R187-741_SpecDHLIPOYLPROTEIN_ChangedTo_MNXM1663_SpecLIPOYLPROTEIN_ChangedTo_MNXM998	Rv0462;Rv3303c	-100000	100000
PROT-694_SpecASP_ChangedTo_MNXM42_SpecDALA_ChangedTo_MNXM156_SpecGLU_ChangedTo_MNXM89557_SpecALAALA_ChangedTo_MNXM669_SpecbALA_ChangedTo_MNXM144_SpecALA_ChangedTo_MNXM32_SpecDHLIPOYLPROTEIN_ChangedTo_MNXM1663_SpecLIPOYLPROTEIN_ChangedTo_MNXM998		0	100000
R445-231_SpecAC_ChangedTo_MNXM26_SpecSAM_ChangedTo_MNXM16_SpecSAH_ChangedTo_MNXM19_SpecPRECORIN_ChangedTo_MNXM672_SpecPRECORIN6X_ChangedTo_MNXM1496		-100000	0
PE-671_SpecCO2_ChangedTo_MNXM13_SpecPS_ChangedTo_MNXM75116_SpecPE_ChangedTo_MNXM31536	Rv0437c	-100000	0
R484b-28_SpecNACETYLSCONJUGATE_ChangedTo_MNXM7016_SpecCYSNGINS_ChangedTo_MNXM92226_SpecNGINS_ChangedTo_MNXM90771_SpecMYCOTHIOLSCONJUGATE_ChangedTo_MNXM7133	Rv1082	0	100000
R203-226_SpecGLU_ChangedTo_MNXM89557_SpecDPCOA_ChangedTo_MNXM481_SpecCOA_ChangedTo_MNXM12_SpecNAGLU_ChangedTo_MNXM730	Rv2747	-100000	100000
R158-763_SpecRMMALONYLCOA_ChangedTo_MNXM608_SpecSUCCOA_ChangedTo_MNXM92	Rv1492+Rv1493	0	100000
R159-31_SpecRMMALONYLCOA_ChangedTo_MNXM608_SpecSUCCOA_ChangedTo_MNXM92	Rv1492+Rv1493	-100000	0
R419-580_SpecCOA_ChangedTo_MNXM12_SpecPIMELOYLCOA_ChangedTo_MNXM951		-100000	0
R660-798_SpecPHDIM_ChangedTo_MNXM5891	Rv2936+Rv2937+Rv2938+Rv2942	-100000	0
R189-525_SpecNH3_ChangedTo_MNXM15_SpecPYR_ChangedTo_MNXM23_SpecH2S_ChangedTo_MNXM89582	Rv1464	-100000	0
R424-122_SpecSAM_ChangedTo_MNXM16_SpecH2S_ChangedTo_MNXM89582	Rv1589	-100000	0
R663-466_SpecSAM_ChangedTo_MNXM16_SpecSAH_ChangedTo_MNXM19_SpecPHDIMRHAM2_ChangedTo_MNXM7742	Rv2959c	-100000	0
R467-807_SpecAIR_ChangedTo_MNXM388_SpecAHMMP_ChangedTo_MNXM874	Rv0423c	-100000	0
RFD026E09_RL_SpecMLT_ChangedTo_MNXM89735		-99999	99999
R28-130_SpecPI_ChangedTo_MNXM9_SpecTETRADECANOYLCOA_ChangedTo_MNXM224_SpecMLT_ChangedTo_MNXM89735	Rv3401	0	100000
R170-30_SpecMK_ChangedTo_MNXM232_SpecMKH2_ChangedTo_MNXM191	Rv3140	0	100000
R121-824_SpecMK_ChangedTo_MNXM232_SpecMKH2_ChangedTo_MNXM191	Rv3303c	0	100000
R152-346_SpecMK_ChangedTo_MNXM232_SpecMKH2_ChangedTo_MNXM191	Rv3140	-100000	0
R162-266_SpecMK_ChangedTo_MNXM232_SpecMKH2_ChangedTo_MNXM191	Rv3140	-100000	0
R4-23_SpecGL3P_ChangedTo_MNXM66_SpecDHAP_ChangedTo_MNXM77_SpecMK_ChangedTo_MNXM232_SpecMKH2_ChangedTo_MNXM191	Rv2249c;Rv3302c	-100000	0
R86-240_SpecPROPIONYLCOA_ChangedTo_MNXM86_SpecMK_ChangedTo_MNXM232_SpecMKH2_ChangedTo_MNXM191	Rv3140	-100000	0
R2C343A1_RL-123_SpecNO3_ChangedTo_MNXM207		-10000000	0
R128-168_SpecPI_ChangedTo_MNXM9_SpecSAH_ChangedTo_MNXM19_SpecH_ChangedTo_MNXM1	Rv1304+Rv1305+Rv1306+Rv1307+Rv1308+Rv1309+Rv1310+Rv1311	-10000000	10000000
R114-691_SpecNO2_ChangedTo_MNXM107_SpecSAH_ChangedTo_MNXM19_SpecMK_ChangedTo_MNXM232_SpecMKH2_ChangedTo_MNXM191_SpecNO3_ChangedTo_MNXM207_SpecH_ChangedTo_MNXM1	Rv1161+Rv1162+Rv1163+Rv1164;Rv1736c	-100000	0
R111-537_SpecRTHIO_ChangedTo_MNXM155_SpecOTHIO_ChangedTo_MNXM148	Rv2392	-100000	0
R310-801_SpecRTHIO_ChangedTo_MNXM155_SpecOTHIO_ChangedTo_MNXM148	Rv3913	0	100000
R330-567_SpecO2_ChangedTo_MNXM4_SpecRTHIO_ChangedTo_MNXM155_SpecOTHIO_ChangedTo_MNXM148	Rv3048c+Rv3051c	0	100000
R297-855_SpecO2_ChangedTo_MNXM4_SpecRTHIO_ChangedTo_MNXM155_SpecOTHIO_ChangedTo_MNXM148	Rv3048c+Rv3051c	0	100000
R359-551_SpecO2_ChangedTo_MNXM4_SpecRTHIO_ChangedTo_MNXM155_SpecOTHIO_ChangedTo_MNXM148	Rv3048c+Rv3051c	0	100000
R352-717_SpecO2_ChangedTo_MNXM4_SpecRTHIO_ChangedTo_MNXM155_SpecOTHIO_ChangedTo_MNXM148	Rv3048c+Rv3051c	-100000	0
R85-326_SpecPYR_ChangedTo_MNXM23_SpecISUCC_ChangedTo_MNXM599_SpecSUCC_ChangedTo_MNXM25	Rv0467;Rv1915+Rv1916	0	100000
R255-61_SpecHCYS_ChangedTo_MNXM114070_SpecISUCC_ChangedTo_MNXM599_SpecH2S_ChangedTo_MNXM89582_SpecOSLHSER_ChangedTo_MNXM820_SpecSUCC_ChangedTo_MNXM25	Rv1079	0	100000
R122-247_SpecMK_ChangedTo_MNXM232_SpecMKH2_ChangedTo_MNXM191_SpecSUCC_ChangedTo_MNXM25	Rv3316+Rv3317+Rv3318+Rv3319	-100000	100000
R141-565_SpecPYR_ChangedTo_MNXM23_SpecGLX_ChangedTo_MNXM69	Rv1223	-100000	100000
R103-765_SpecCOA_ChangedTo_MNXM12_SpecGLX_ChangedTo_MNXM69	Rv1837c	-100000	0
R807-320_SpecGLYCOLATE_ChangedTo_MNXM222		-1	0
R233-471_SpecDIHYDRODIPICOLINATE_ChangedTo_MNXM807_SpecTETRAHYDRODIPICOLINATE_ChangedTo_MNXM480	Rv2773c	0	100000
R165-201_SpecACTAC_ChangedTo_MNXM154		-100000	0
R194-392_SpecACTAC_ChangedTo_MNXM154		-100000	0
R166-749_SpecCOA_ChangedTo_MNXM12_SpecACTAC_ChangedTo_MNXM154_SpecAACCOA_ChangedTo_MNXM133		-100000	0
R626-494_SpecCO2_ChangedTo_MNXM13_SpecCISDELTA21931ENOYLC50ACYLACP_ChangedTo_MNXM5821	Rv0098+Rv0242c+Rv1484+Rv2245;Rv0098+Rv0242c+Rv1484+Rv2246;Rv0098+Rv1350+Rv1484+Rv2245;Rv0098+Rv1350+Rv1484+Rv2246;Rv0098+Rv1483+Rv1484+Rv2245;Rv0098+Rv1483+Rv1484+Rv2246;Rv0098+Rv1484+Rv2002+Rv2245;Rv0098+Rv1484+Rv2002+Rv2246;Rv0098+Rv1484+Rv2245+Rv2766c;Rv0098+Rv1484+Rv2246+Rv2766c;Rv0130+Rv0242c+Rv1484+Rv2245;Rv0130+Rv0242c+Rv1484+Rv2246;Rv0130+Rv1350+Rv1484+Rv2245;Rv0130+Rv1350+Rv1484+Rv2246;R…	-100000	0
R627-310_SpecSAM_ChangedTo_MNXM16_SpecSAH_ChangedTo_MNXM19_SpecCISDELTA21931ENOYLC50ACYLACP_ChangedTo_MNXM5821	Rv0503c+Rv0643c	0	100000
R423-80_SpecCO2_ChangedTo_MNXM13_Spec78DIAMINONONANOATE_ChangedTo_MNXM1140	Rv1570	-100000	0
R16-754_SpecGDPDHDOMAN_ChangedTo_MNXM516	Rv1512	-100000	0
MPD-727_SpecCOA_ChangedTo_MNXM12_SpecGDPMAN_ChangedTo_MNXM82		-100000	0
R13-175_SpecPI_ChangedTo_MNXM9_SpecMAN1P_ChangedTo_MNXM721_SpecGDPMAN_ChangedTo_MNXM82	Rv3264c	-100000	0
R901-517_SpecPYR_ChangedTo_MNXM23_SpecPEP_ChangedTo_MNXM73_SpecDTDP4DH6DMAN_ChangedTo_MNXM2371_SpecMAN6P_ChangedTo_MNXM427_SpecGDPDHDOMAN_ChangedTo_MNXM516_SpecGDPMAN_ChangedTo_MNXM82		-1	0
R683-618_SpecMDECPP_ChangedTo_MNXM1168_SpecHMB4PP_ChangedTo_MNXM606	Rv2868c	-100000	0
R449-356_SpecGLU_ChangedTo_MNXM89557_SpecPI_ChangedTo_MNXM9_SpecHYDROGENOBYRINATE_ChangedTo_MNXM1279_SpecHYDROGENOBYRINATEACDIAMIDE_ChangedTo_MNXM1022	Rv2848c	-100000	0
R450-504_SpecPI_ChangedTo_MNXM9_SpecCOII_ChangedTo_MNXM711_SpecCOBIIRINICACIDACDIAMIDE_ChangedTo_MNXM91520_SpecHYDROGENOBYRINATEACDIAMIDE_ChangedTo_MNXM1022		0	100000
R689-13_SpecIPP_ChangedTo_MNXM83	Rv3398c	0	100000
R692-614_SpecIPP_ChangedTo_MNXM83		0	100000
R691-621_SpecIPP_ChangedTo_MNXM83	Rv0562	-100000	0
R690-493_SpecIPP_ChangedTo_MNXM83		-100000	0
R483-808_SpecCOA_ChangedTo_MNXM12_SpecCYSNGINS_ChangedTo_MNXM92226_SpecMYCOTHIOL_ChangedTo_MNXM114216	Rv0819	-100000	0
R484-245_SpecMYCOTHIOLSCONJUGATE_ChangedTo_MNXM7133_SpecMYCOTHIOL_ChangedTo_MNXM114216		0	100000
R97-791_SpecF6P_ChangedTo_MNXM68_SpecE4P_ChangedTo_MNXM258_SpecS7P_ChangedTo_MNXM271	Rv1448c	-100000	100000
R422-22_SpecSAM_ChangedTo_MNXM16_SpecSA2OXOBUTANOATE_ChangedTo_MNXM3090		-100000	0
R587-411_SpecCOA_ChangedTo_MNXM12_SpecHEXADECANOYLCOA_ChangedTo_MNXM88_SpecAGL3P_ChangedTo_MNXM91355	Rv2182c;Rv2483c	-100000	0
R583-60_SpecGL3P_ChangedTo_MNXM66_SpecCOA_ChangedTo_MNXM12_SpecHEXADECANOYLCOA_ChangedTo_MNXM88_SpecAGL3P_ChangedTo_MNXM91355	Rv1551;Rv2482c	-100000	0
R657-560_SpecPHENOLPHTHIODIOLONE_ChangedTo_MNXM7641	Rv2951c	-100000	0
R332-272_SpecAD_ChangedTo_MNXM168_SpecPI_ChangedTo_MNXM9_Spec5MTA_ChangedTo_MNXM150	Rv0535	-100000	0
R637-108_SpecPI_ChangedTo_MNXM9_SpecCISMETHOXYMEROACYLACP_ChangedTo_MNXM7224	Rv3801c	0	100000
R632-651_SpecSAM_ChangedTo_MNXM16_SpecSAH_ChangedTo_MNXM19_SpecCISMETHOXYMEROACYLACP_ChangedTo_MNXM7224	Rv0643c+Rv0644c	0	100000
R438-516_SpecPROTOPORPHYRINIX_ChangedTo_MNXM346_SpecFE2_ChangedTo_MNXM111	Rv1485	0	100000
R730-465_SpecDPP_ChangedTo_MNXM90505		-100000	0
R727-725_SpecUDPNANGAGMDAPIMAA_ChangedTo_MNXM7870_SpecNAGDPP_ChangedTo_MNXM1333_SpecRHAMNAGDPP_ChangedTo_MNXM80754_SpecLIPID1_ChangedTo_MNXM7873_SpecDPP_ChangedTo_MNXM90505	Rv2156c	-100000	100000
R596-674_SpecCDPDAGTBA_ChangedTo_MNXM3560	Rv2881c	-100000	0
R718-596_SpecPEP_ChangedTo_MNXM73_SpecUDPNAGPEE_ChangedTo_MNXM1688_SpecUDPNAG_ChangedTo_MNXM47	Rv1315	-100000	100000
R700-290_SpecNAGDPP_ChangedTo_MNXM1333_SpecRHAMNAGDPP_ChangedTo_MNXM80754_SpecDPP_ChangedTo_MNXM90505_SpecUDPNAG_ChangedTo_MNXM47		0	100000
R716-200_SpecCOA_ChangedTo_MNXM12_SpecGA1P_ChangedTo_MNXM969_SpecNAGA1P_ChangedTo_MNXM340		-100000	100000
R729-721_SpecNH3_ChangedTo_MNXM15_SpecPI_ChangedTo_MNXM9_SpecLIPID2_ChangedTo_MNXM13230		0	100000
LAM-398_SpecDPP_ChangedTo_MNXM90505_SpecARAFDPP_ChangedTo_MNXM97075	Rv3793	0	100000
R495-804_SpecMALCOA_ChangedTo_MNXM40	Rv0904c;Rv0974c;Rv2247;Rv2502c;Rv3280;Rv3799c	0	100000
R618-642_SpecCOA_ChangedTo_MNXM12_SpecMALCOA_ChangedTo_MNXM40	Rv0649+Rv2244;Rv2243+Rv2244	-100000	0
R615-832_SpecCO2_ChangedTo_MNXM13_SpecDPCOA_ChangedTo_MNXM481_SpecCOA_ChangedTo_MNXM12_SpecSMMALONYLCOA_ChangedTo_MNXM190_SpecMALCOA_ChangedTo_MNXM40	Rv2048c	-100000	0
R655-758_SpecCO2_ChangedTo_MNXM13_SpecDPCOA_ChangedTo_MNXM481_SpecCOA_ChangedTo_MNXM12_SpecHBA_ChangedTo_MNXM164_SpecMALCOA_ChangedTo_MNXM40_SpecPHPAACOA_ChangedTo_MNXM5890	Rv2946c+Rv2947c	-100000	0
R656-733_SpecCO2_ChangedTo_MNXM13_SpecDPCOA_ChangedTo_MNXM481_SpecCOA_ChangedTo_MNXM12_SpecSMMALONYLCOA_ChangedTo_MNXM190_SpecPHENOLPHTHIODIOLONE_ChangedTo_MNXM7641_SpecMALCOA_ChangedTo_MNXM40_SpecPHPAACOA_ChangedTo_MNXM5890	Rv1661+Rv2930+Rv2931+Rv2932+Rv2933+Rv2934+Rv2935+Rv2941	-100000	0
R599-324_SpecAC1PIM1_ChangedTo_MNXM5894	Rv2611c	-100000	100000
R688-526_SpecIPP_ChangedTo_MNXM83_SpecFPP_ChangedTo_MNXM34	Rv3398c	0	100000
R694-864_SpecIPP_ChangedTo_MNXM83_SpecDPP_ChangedTo_MNXM90505_SpecFPP_ChangedTo_MNXM34	Rv2361c	-100000	0
R413-349_SpecCO2_ChangedTo_MNXM13_SpecPYR_ChangedTo_MNXM23_SpecAKG_ChangedTo_MNXM20_SpecICHOR_ChangedTo_MNXM799_SpecSHCHC_ChangedTo_MNXM1249	Rv0555	0	100000
R640-755_SpecPPM_ChangedTo_MNXM5384	Rv3802c	0	100000
R641-353_SpecTRE6P_ChangedTo_MNXM448_SpecPPM_ChangedTo_MNXM5384	Rv0519c;Rv0774c;Rv1288	0	100000
LM-568_SpecDPP_ChangedTo_MNXM90505_SpecPPM_ChangedTo_MNXM5384		0	100000
R610-67_SpecDPP_ChangedTo_MNXM90505_SpecPPM_ChangedTo_MNXM5384		0	100000
R611-248_SpecDPP_ChangedTo_MNXM90505_SpecPPM_ChangedTo_MNXM5384		0	100000
R613-181_SpecDPP_ChangedTo_MNXM90505_SpecPPM_ChangedTo_MNXM5384	Rv1500	0	100000
R614-862_SpecDPP_ChangedTo_MNXM90505_SpecPPM_ChangedTo_MNXM5384		0	100000
R22-610_SpecIP_ChangedTo_MNXM2063	Rv0046c;Rv1822+Rv2612c	-100000	100000
R480-751_SpecPI_ChangedTo_MNXM9_SpecNAGINS_ChangedTo_MNXM91058_SpecTHIP_ChangedTo_MNXM662_SpecUDPNAG_ChangedTo_MNXM47_SpecIP_ChangedTo_MNXM2063	Rv0486	0	100000
R603-484_SpecAC1PIM2_ChangedTo_MNXM107973	Rv2611c	-100000	100000
R607-670_SpecAC1PIM3_ChangedTo_MNXM7657	Rv2611c	-100000	100000
R452-134_SpecCOBIRINICACIDACDIAMIDE_ChangedTo_MNXM92189_SpecADENOSYLCOBRINICACIDACDIAMIDE_ChangedTo_MNXM40300	Rv2849c	-100000	0
R492-91_SpecMBTHOLO_ChangedTo_MNXM8372		-100000	0
R487-300_SpecMBTHOLO_ChangedTo_MNXM8372	Rv2384	-100000	0
R488-540_SpecMBTHOLO_ChangedTo_MNXM8372	Rv2383c	-100000	0
R489-150_SpecMBTHOLO_ChangedTo_MNXM8372	Rv2380c	-100000	0
R490-412_SpecMBTHOLO_ChangedTo_MNXM8372	Rv2380c	-100000	0
R486-607_SpecCOA_ChangedTo_MNXM12_SpecMBTHOLO_ChangedTo_MNXM8372	Rv2523c	0	100000
R491-572_SpecCOA_ChangedTo_MNXM12_SpecMALCOA_ChangedTo_MNXM40_SpecMBTHOLO_ChangedTo_MNXM8372	Rv2381c+Rv2382c	-100000	0
R253-69_SpecAC_ChangedTo_MNXM26_SpecLLCT_ChangedTo_MNXM319_SpecOAHSER_ChangedTo_MNXM699	Rv1079	-100000	0
R252-513_SpecHSER_ChangedTo_MNXM353_SpecDPCOA_ChangedTo_MNXM481_SpecCOA_ChangedTo_MNXM12_SpecOAHSER_ChangedTo_MNXM699	Rv3341	-100000	100000
R254-532_SpecAC_ChangedTo_MNXM26_SpecHCYS_ChangedTo_MNXM114070_SpecH2S_ChangedTo_MNXM89582_SpecOAHSER_ChangedTo_MNXM699	Rv1079	-100000	0
R146-665_SpecCO2_ChangedTo_MNXM13_SpecORN_ChangedTo_MNXM89689_SpecPTRSC_ChangedTo_MNXM118	Rv2531c	-100000	0
R124-458_SpecFE2_ChangedTo_MNXM111_SpecHEMEFE3_ChangedTo_MNXM114072	Rv3106	-100000	100000
R659-103_SpecPPTC_ChangedTo_MNXM7642	Rv2939	-100000	0
R658-632_SpecSAM_ChangedTo_MNXM16_SpecSAH_ChangedTo_MNXM19_SpecPPTC_ChangedTo_MNXM7642	Rv2952	-100000	0
R693-817_SpecIPP_ChangedTo_MNXM83_SpecNPP_ChangedTo_MNXM811		0	100000
R147-840_SpecSAM_ChangedTo_MNXM16_Spec5MTA_ChangedTo_MNXM150_SpecPTRSC_ChangedTo_MNXM118_SpecSPRMD_ChangedTo_MNXM124	Rv2601	0	100000
R428-797_SpecGLU_ChangedTo_MNXM89557_SpecTRNAGLU_ChangedTo_MNXM90886	Rv2992c	0	100000
R429-444_SpecGLU1SEMIALD_ChangedTo_MNXM1453_SpecTRNAGLU_ChangedTo_MNXM90886	Rv0509	-100000	0
R654-41_SpecPTC_ChangedTo_MNXM7676	Rv2939	-100000	0
R418-196_SpecSAM_ChangedTo_MNXM16_SpecSAH_ChangedTo_MNXM19_SpecMKH2_ChangedTo_MNXM191_SpecDMK_ChangedTo_MNXM6065		0	100000
R417-197_SpecCO2_ChangedTo_MNXM13_SpecDHN_ChangedTo_MNXM552_SpecNPP_ChangedTo_MNXM811_SpecDMK_ChangedTo_MNXM6065	Rv0534c	-100000	0
R653-128_SpecSAM_ChangedTo_MNXM16_SpecSAH_ChangedTo_MNXM19_SpecPPTC_ChangedTo_MNXM7642_SpecPTC_ChangedTo_MNXM7676_SpecPTT_ChangedTo_MNXM5898	Rv2952	-100000	0
R651_SpecCO2_ChangedTo_MNXM13_SpecSMMALONYLCOA_ChangedTo_MNXM190_SpecPHENOLPHTHIODIOLONE_ChangedTo_MNXM7641_SpecMALCOA_ChangedTo_MNXM40_SpecPHTHIODIOLONE_ChangedTo_MNXM92591		-99999	99999
R652-659_SpecPTT_ChangedTo_MNXM5898_SpecPHTHIODIOLONE_ChangedTo_MNXM92591	Rv2951c	-100000	0
R731-738_SpecDPP_ChangedTo_MNXM90505_SpecARABINOGALACTANDPP_ChangedTo_MNXM10733		0	100000
R706-276_SpecDPP_ChangedTo_MNXM90505_SpecARAFDPP_ChangedTo_MNXM97075_SpecARA1GALACTANDPP_ChangedTo_MNXM7082_SpecARABINOGALACTANDPP_ChangedTo_MNXM10733	Rv3794;Rv3795	-100000	100000
R99-835_SpecACAL_ChangedTo_MNXM75_SpecDR5P_ChangedTo_MNXM2320	Rv0478	-100000	0
R98-536_SpecRIB_ChangedTo_MNXM242_SpecDR5P_ChangedTo_MNXM2320	Rv2436	-100000	0
R439-792_SpecPROTOHEMEFE2_ChangedTo_MNXM78362_SpecFPP_ChangedTo_MNXM34_SpecHEMEFE2_ChangedTo_MNXM537		0	100000
R125-363_SpecMK_ChangedTo_MNXM232_SpecMKH2_ChangedTo_MNXM191_SpecPROTOHEMEFE2_ChangedTo_MNXM78362_SpecHEMEFE3_ChangedTo_MNXM114072_SpecHEMEFE2_ChangedTo_MNXM537	Rv1451+Rv1456c+Rv1622c+Rv1623c+Rv2193+Rv2194+Rv2195+Rv2196+Rv2200c+Rv3028c+Rv3029c+Rv3043c;Rv1622c+Rv1623c	-100000	100000
R127-17_SpecO2_ChangedTo_MNXM4_SpecSAH_ChangedTo_MNXM19_SpecH_ChangedTo_MNXM1_SpecPROTOHEMEFE2_ChangedTo_MNXM78362_SpecHEMEFE3_ChangedTo_MNXM114072_SpecHEMEFE2_ChangedTo_MNXM537	Rv1622c+Rv1623c	-100000	0
R126-820_SpecO2_ChangedTo_MNXM4_SpecSAH_ChangedTo_MNXM19_SpecH_ChangedTo_MNXM1_SpecPROTOHEMEFE2_ChangedTo_MNXM78362_SpecHEMEFE3_ChangedTo_MNXM114072_SpecHEMEFE2_ChangedTo_MNXM537	Rv1451+Rv1456c+Rv1622c+Rv1623c+Rv2193+Rv2194+Rv2195+Rv2196+Rv2200c+Rv3028c+Rv3029c+Rv3043c	-100000	0
R508-373_SpecHEXACOSANOYLCOACO2_ChangedTo_MNXM2219	Rv3280+Rv3285+Rv3799c	0	100000
R638-267_SpecCO2_ChangedTo_MNXM13_SpecDPCOA_ChangedTo_MNXM481_SpecCOA_ChangedTo_MNXM12_SpecHEXACOSANOYLCOACO2_ChangedTo_MNXM2219	Rv3800c	-100000	0
R722-233_SpecUDPNAM_ChangedTo_MNXM785_SpecUDPNGM_ChangedTo_MNXM7867	Rv3818	-100000	0
R723-261_SpecPI_ChangedTo_MNXM9_SpecALAALA_ChangedTo_MNXM669_SpecbALA_ChangedTo_MNXM144_SpecALA_ChangedTo_MNXM32_SpecUDPNANGALA_ChangedTo_MNXM1953_SpecUDPNAM_ChangedTo_MNXM785_SpecUDPNGM_ChangedTo_MNXM7867	Rv2152c	-100000	100000
R17-215_SpecGDPFUC_ChangedTo_MNXM90541	Rv1512	0	100000
PGL-111_SpecSAM_ChangedTo_MNXM16_SpecDTDP_ChangedTo_MNXM152_SpecSAH_ChangedTo_MNXM19_SpecGDPFUC_ChangedTo_MNXM90541	Rv2957	0	100000
R5-385_SpecDGLYCERATE_ChangedTo_MNXM189	Rv0458;Rv2858c	-100000	0
R6-449_SpecDGLYCERATE_ChangedTo_MNXM189	Rv2205c	0	100000
R400-157_SpecPI_ChangedTo_MNXM9_SpecAHTD_ChangedTo_MNXM397_SpecDHP_ChangedTo_MNXM39043	Rv0757+Rv0758	0	100000
R53-136_SpecCOA_ChangedTo_MNXM12_SpecDLIPO_ChangedTo_MNXM1277	Rv2215	-100000	100000
R169-752_SpecCOA_ChangedTo_MNXM12_SpecDLIPO_ChangedTo_MNXM1277	Rv2495c	-100000	100000
R151-262_SpecCOA_ChangedTo_MNXM12_SpecDLIPO_ChangedTo_MNXM1277	Rv2495c	-100000	100000
R161-653_SpecCOA_ChangedTo_MNXM12_SpecDLIPO_ChangedTo_MNXM1277	Rv2495c	-100000	100000
R470-342_SpecDX5P_ChangedTo_MNXM622_SpecHEMT_ChangedTo_MNXM962	Rv0417	0	100000
R471-147_SpecMPET_ChangedTo_MNXM960_SpecHEMT_ChangedTo_MNXM962		0	100000
R592-21_SpecGL3P_ChangedTo_MNXM66_SpecCDPDG_ChangedTo_MNXM45856_SpecPGP_ChangedTo_MNXM92563	Rv2746c	-100000	100000
R411-677_SpecALA_ChangedTo_MNXM32_SpecPROTOHEMEFE2_ChangedTo_MNXM78362_SpecFE2_ChangedTo_MNXM111_SpecFERO_ChangedTo_MNXM804	Rv1464;Rv3025c	-100000	0
R112-27_SpecH2S_ChangedTo_MNXM89582_SpecFERI_ChangedTo_MNXM96475_SpecFERO_ChangedTo_MNXM804	Rv2391	-100000	100000
R180-696_Spec1AMINOPROPAN2OL_ChangedTo_MNXM18844		0	100000
R454-254_SpecADENOSYLCOBRATE_ChangedTo_MNXM877_Spec1AMINOPROPAN2OL_ChangedTo_MNXM18844	Rv2231c	-100000	0
R104-644_SpecGLYCOLATE_ChangedTo_MNXM222_SpecGLAL_ChangedTo_MNXM349		0	100000
R168-370_SpecCO2_ChangedTo_MNXM13_SpecOMVAL_ChangedTo_MNXM238_SpecDLIPO_ChangedTo_MNXM1277_SpecLIPO_ChangedTo_MNXM1024	Rv2496c+Rv2497c	-100000	0
R160-303_SpecCO2_ChangedTo_MNXM13_SpecMOP_ChangedTo_MNXM404_SpecDLIPO_ChangedTo_MNXM1277_SpecLIPO_ChangedTo_MNXM1024	Rv2496c+Rv2497c	0	100000
R150-579_SpecCO2_ChangedTo_MNXM13_SpecOXOMETHYLPENTANOATE_ChangedTo_MNXM439_SpecDLIPO_ChangedTo_MNXM1277_SpecLIPO_ChangedTo_MNXM1024	Rv2496c+Rv2497c	0	100000
R427c-374_SpecSAM_ChangedTo_MNXM16_SpecH2S_ChangedTo_MNXM89582_SpecDLIPO_ChangedTo_MNXM1277_SpecLIPO_ChangedTo_MNXM1024	Rv2218	0	100000
SM_MOL-667_SpecCOA_ChangedTo_MNXM12_SpecMK_ChangedTo_MNXM232_SpecPROTOHEMEFE2_ChangedTo_MNXM78362_SpecFE2_ChangedTo_MNXM111_SpecMBTHOLO_ChangedTo_MNXM8372_SpecHEMEFE3_ChangedTo_MNXM114072_SpecSPRMD_ChangedTo_MNXM124_SpecHEMEFE2_ChangedTo_MNXM537_SpecDLIPO_ChangedTo_MNXM1277_SpecFERI_ChangedTo_MNXM96475_SpecFERO_ChangedTo_MNXM804_SpecLIPO_ChangedTo_MNXM1024		0	100000
CL-209_SpecCDPDG_ChangedTo_MNXM45856_SpecPG_ChangedTo_MNXM12653	Rv1822	0	100000
R211-163_SpecCO2_ChangedTo_MNXM13_SpecPYR_ChangedTo_MNXM23_SpecACLAC_ChangedTo_MNXM114079_SpecTHI_ChangedTo_MNXM322	Rv3002c+Rv3003c	-100000	0
R95-546_SpecX5P_ChangedTo_MNXM186_SpecF6P_ChangedTo_MNXM68_SpecE4P_ChangedTo_MNXM258_SpecTHI_ChangedTo_MNXM322	Rv1449c	0	100000
R96-96_SpecX5P_ChangedTo_MNXM186_SpecF6P_ChangedTo_MNXM68_SpecE4P_ChangedTo_MNXM258_SpecTHI_ChangedTo_MNXM322	Rv1449c	-100000	0
R94-109_SpecR5P_ChangedTo_MNXM15900_SpecX5P_ChangedTo_MNXM186_SpecS7P_ChangedTo_MNXM271_SpecTHI_ChangedTo_MNXM322	Rv1449c	0	100000
R93_SpecR5P_ChangedTo_MNXM15900_SpecX5P_ChangedTo_MNXM186_SpecS7P_ChangedTo_MNXM271_SpecTHI_ChangedTo_MNXM322		-99999	99999
R473-100_SpecPI_ChangedTo_MNXM9_SpecTHIP_ChangedTo_MNXM662_SpecTHI_ChangedTo_MNXM322		-100000	0
R52-144_SpecCO2_ChangedTo_MNXM13_SpecPYR_ChangedTo_MNXM23_SpecDLIPO_ChangedTo_MNXM1277_SpecLIPO_ChangedTo_MNXM1024_SpecTHI_ChangedTo_MNXM322	Rv2241	-100000	0
CADAEXCHANGE		-10000000	10000000
CELBEXCHANGE		-10000000	10000000
DAEXCHANGE		-10000000	10000000
DCEXCHANGE		-10000000	10000000
DINEXCHANGE		-10000000	10000000
DTEXCHANGE		-10000000	10000000
DUEXCHANGE		-10000000	10000000
EICOSANOATEEXCHANGE		-10000000	10000000
ELECTROPHILEEXCHANGE		-10000000	10000000
ETHEXCHANGE		-10000000	10000000
FE3EXCHANGE		-10000000	10000000
GLUCEXCHANGE		-10000000	10000000
H2XEXCHANGE		-10000000	10000000
HEPTADECANOATEEXCHANGE		-10000000	10000000
HEXACOSANOATEEXCHANGE		-10000000	10000000
LACEXCHANGE		-10000000	10000000
MANEXCHANGE		-10000000	10000000
MNXM117EXCHANGE		-10000000	10000000
MNXM1380EXCHANGE		-10000000	10000000
MNXM1653EXCHANGE		-10000000	10000000
MNXM297EXCHANGE		-10000000	10000000
MNXM304EXCHANGE		-10000000	10000000
MNXM3297EXCHANGE		-10000000	10000000
T3EXCHANGE		-10000000	10000000
MNXM37EXCHANGE		-10000000	10000000
MNXM402EXCHANGE		-10000000	10000000
MNXM55EXCHANGE		-10000000	10000000
MO2EXCHANGE		-10000000	10000000
NONADECANOATEEXCHANGE		-10000000	10000000
PENTADECANOATEEXCHANGE		-10000000	10000000
TAGEXCHANGE		-10000000	10000000
URIEXCHANGE		-10000000	10000000
9HEXADECENOATEEXCHANGE		-10000000	10000000
9OCTADECENOATEEXCHANGE		-10000000	10000000
MNXM168EXCHANGE		-10000000	10000000
MNXM212EXCHANGE		-10000000	10000000
MNXM213EXCHANGE		-10000000	10000000
MNXM158EXCHANGE		-10000000	10000000
MNXM26EXCHANGE		-10000000	10000000
MNXM20EXCHANGE		-10000000	10000000
MNXM211EXCHANGE		-10000000	10000000
MNXM331EXCHANGE		-10000000	10000000
MNXM192EXCHANGE		-10000000	10000000
MNXM334EXCHANGE		-10000000	10000000
MNXM174EXCHANGE		-10000000	10000000
MNXM644EXCHANGE		-10000000	10000000
MNXM274EXCHANGE		-10000000	10000000
MNXM75EXCHANGE		-10000000	10000000
MNXM39EXCHANGE		-10000000	10000000
MNXM259EXCHANGE		-10000000	10000000
MNXM401EXCHANGE		-10000000	10000000
MNXM188EXCHANGE		-10000000	10000000
MNXM222EXCHANGE		-10000000	10000000
BIOMASSEXCHANGE		0	0
R850-506_SpecH_ChangedTo_MNXM1___R851-558_SpecH_ChangedTo_MNXM1___R860-676_SpecH_ChangedTo_MNXM1___R880-327_SpecH_ChangedTo_MNXM1___R889-375_SpecH_ChangedTo_MNXM1		0	0
R849-428_SpecH_ChangedTo_MNXM1___R859-304_SpecH_ChangedTo_MNXM1___R879-681_SpecH_ChangedTo_MNXM1___R888-520_SpecH_ChangedTo_MNXM1		0	0
R801-366_SpecH_ChangedTo_MNXM1___R802-239_SpecH_ChangedTo_MNXM1___R844-206_SpecH_ChangedTo_MNXM1___R845-837_SpecH_ChangedTo_MNXM1___R846-698_SpecH_ChangedTo_MNXM1___R847-188_SpecH_ChangedTo_MNXM1___R848-634_SpecH_ChangedTo_MNXM1___R852-33_SpecH_ChangedTo_MNXM1___R853-553_SpecH_ChangedTo_MNXM1___R854-117_SpecH_ChangedTo_MNXM1___R855-673_SpecH_ChangedTo_MNXM1___R856-578_SpecH_ChangedTo_MNXM1___R857…	Rv1737c;Rv2281	0	0
R843__R842__R841__R840__R839__R838__R837__R836__R835__R834__R833__R832__R831__R830__R829__R828__R827__R826__R825__R824__R823__R822__R821__R129-873_SpecPI_ChangedTo_MNXM9___R843__R842__R841__R840__R839__R838__R837__R836__R835__R834__R833__R832__R831__R830__R829__R828__R827__R826__R825__R824__R823__R822__R821__R129-874_SpecPI_ChangedTo_MNXM9___R843__R842__R841__R840__R839__R838__R837__R836__R835__R…	Rv0411c;Rv0411c+Rv2565;Rv0928+Rv0930+Rv0933;Rv0929+Rv0930+Rv0932c+Rv0933;Rv0933+Rv0934+Rv0935+Rv0936;Rv1811	-10000000	0
MNXM9EXCHANGE___R_EX_pi_LPAREN_e_RPAREN_-312		0	0
MNXM98EXCHANGE___R_EX_mal_L_LPAREN_e_RPAREN_-520		0	0
MNXM97EXCHANGE___R_EX_phe_L_LPAREN_e_RPAREN_-95		0	0
MNXM94EXCHANGE___R_EX_trp_L_LPAREN_e_RPAREN_-389		0	0
MNXM93EXCHANGE___R_EX_fum_LPAREN_e_RPAREN_-464		0	0
MNXM89735EXCHANGE___R_EX_malt_LPAREN_e_RPAREN_-208		0	0
MNXM89689EXCHANGE___R_EX_orn_LPAREN_e_RPAREN_-352		0	0
MNXM89612EXCHANGE___R_EX_glyc_LPAREN_e_RPAREN_-556		0	0
MNXM89602EXCHANGE___R_EX_gal_LPAREN_e_RPAREN_-363		0	0
MNXM89557EXCHANGE___R_EX_glu_L_LPAREN_e_RPAREN_-509		0	0
MNXM78EXCHANGE___R_EX_lys_L_LPAREN_e_RPAREN_-392		0	0
MNXM76EXCHANGE___R_EX_tyr_L_LPAREN_e_RPAREN_-244		0	0
MNXM711EXCHANGE___R_EX_cobalt2_LPAREN_e_RPAREN_-701		0	0
MNXM70EXCHANGE___R_EX_arg_L_LPAREN_e_RPAREN_-842		0	0
MNXM7016EXCHANGE___R_EX_acysbmn_LPAREN_e_RPAREN_-924		0	0
MNXM66EXCHANGE___R_EX_glyc3p_LPAREN_e_RPAREN_-718		0	0
MNXM61EXCHANGE___R_EX_met_L_LPAREN_e_RPAREN_-653		0	0
MNXM58EXCHANGE___R_EX_so4_LPAREN_e_RPAREN_-248		0	0
MNXM53EXCHANGE___R_EX_ser_L_LPAREN_e_RPAREN_-724		0	0
MNXM4EXCHANGE___R_EX_o2_LPAREN_e_RPAREN_-646		0	0
MNXM42EXCHANGE___R_EX_asp_L_LPAREN_e_RPAREN_-792		0	0
MNXM41EXCHANGE___R_EX_glc_LPAREN_e_RPAREN_-514		0	0
MNXM3EXCHANGE___R_EX_atp_LPAREN_e_RPAREN_-202		0	0
MNXM356EXCHANGE___R_EX_ppa_LPAREN_e_RPAREN_-59		0	0
MNXM32EXCHANGE___R_EX_ala_L_LPAREN_e_RPAREN_-293		0	0
MNXM314EXCHANGE___R_EX_ttdca_LPAREN_e_RPAREN_-939		0	0
MNXM29EXCHANGE___R_EX_gly_LPAREN_e_RPAREN_-323		0	0
MNXM25EXCHANGE___MNXM25EXCHANGE___R_EX_succ_LPAREN_e_RPAREN_-721		0	0
MNXM242EXCHANGE___R_EX_rib_D_LPAREN_e_RPAREN_-205		0	0
MNXM23EXCHANGE___R_EX_pyr_LPAREN_e_RPAREN_-94		0	0
MNXM231EXCHANGE___R_EX_ile_L_LPAREN_e_RPAREN_-959		0	0
MNXM207EXCHANGE___R_EX_no3_LPAREN_e_RPAREN_-887		0	0
MNXM199EXCHANGE___R_EX_val_L_LPAREN_e_RPAREN_-972		0	0
MNXM198EXCHANGE___R_EX_tre_LPAREN_e_RPAREN_-71		0	0
MNXM179EXCHANGE___R_EX_lac_L_LPAREN_e_RPAREN_-966		0	0
MNXM15EXCHANGE___R_EX_nh4_LPAREN_e_RPAREN_-358		0	0
MNXM156EXCHANGE___R_EX_ala_D_LPAREN_e_RPAREN_-793		0	0
MNXM147EXCHANGE___R_EX_asn_L_LPAREN_e_RPAREN_-836		0	0
MNXM142EXCHANGE___R_EX_thr_L_LPAREN_e_RPAREN_-1018		0	0
MNXM140EXCHANGE___R_EX_leu_L_LPAREN_e_RPAREN_-487		0	0
MNXM13EXCHANGE___R_EX_co2_LPAREN_e_RPAREN_-992		0	0
MNXM134EXCHANGE___R_EX_his_L_LPAREN_e_RPAREN_-465		0	0
MNXM131EXCHANGE___R_EX_cit_LPAREN_e_RPAREN_-273		0	0
MNXM114EXCHANGE___R_EX_pro_L_LPAREN_e_RPAREN_-189		0	0
MNXM108EXCHANGE___R_EX_hdca_LPAREN_e_RPAREN_-83		0	0
MNXM107EXCHANGE___R_EX_no2_LPAREN_e_RPAREN_-341		0	0
R387-457_SpecRIBFLAV_ChangedTo_MNXM270_SpecA6RP_ChangedTo_MNXM791_SpecD8RL_ChangedTo_MNXM1313___R_RBFSb-877	Rv1412;Rv1412+Rv1416	0	10000000
R9A7F0AB9_B-511_SpecPI_ChangedTo_MNXM9___R_PIt-703	Rv0545c+Rv2281	-10000000	10000000
R697-148_SpecDPPR_ChangedTo_MNXM92250_SpecARAFDPP_ChangedTo_MNXM97075___R_DCPE-734	Rv3790+Rv3791	-10000000	10000000
R14C0E9F3_RL-25_SpecORN_ChangedTo_MNXM89689___R_ORNt-539	Rv2320c	-10000000	10000000
R812-658_SpecGL_ChangedTo_MNXM89612___R_GLYCt-615		-10000000	10000000
R207-155_SpecGLU_ChangedTo_MNXM89557_SpecORN_ChangedTo_MNXM89689_SpecNAGLU_ChangedTo_MNXM730_SpecNAORN_ChangedTo_MNXM817___R_ORNTAC-989	Rv1653	-10000000	10000000
R926-469_SpecCOII_ChangedTo_MNXM711___R_COBALTt5-902	Rv1239c	-10000000	10000000
R705-509_SpecGALACTANDPP_ChangedTo_MNXM7366_SpecRHAMNAGDPP_ChangedTo_MNXM80754_SpecNAGDPP_ChangedTo_MNXM1333_SpecRHAMNAGDPP_ChangedTo_MNXM80754_SpecDPP_ChangedTo_MNXM90505_SpecARAFDPP_ChangedTo_MNXM97075_SpecARA1GALACTANDPP_ChangedTo_MNXM7082___R_AFTA-468	Rv3792	-10000000	10000000
R931-404_SpecNACETYLSCONJUGATE_ChangedTo_MNXM7016___R_ACYSBMNt-151		-10000000	10000000
R210-90_SpecARGSUCC_ChangedTo_MNXM550___R_ARGSL-79	Rv1659	-10000000	10000000
R20-365_SpecUDPGAL_ChangedTo_MNXM89795_SpecUDPG_ChangedTo_MNXM52___R_UDPG4E-103	Rv0501;Rv0536;Rv3634c	-10000000	10000000
R237-186_SpecMDAPIM_ChangedTo_MNXM529_SpecDAPIM_ChangedTo_MNXM644___R_DAPE-422	Rv2726c	-10000000	10000000
R804-678_SpecO2_ChangedTo_MNXM4___R_O2t-652		-10000000	10000000
R12-273_SpecMAN6P_ChangedTo_MNXM427_SpecMAN1P_ChangedTo_MNXM721___R_PMANM-961	Rv3257c;Rv3308;Rv3441c	-10000000	10000000
R11-593_SpecF6P_ChangedTo_MNXM68_SpecMAN6P_ChangedTo_MNXM427___R_MAN6PI	Rv3255c	-10000000	10000000
R317-485_SpecPI_ChangedTo_MNXM9_SpecCAIR_ChangedTo_MNXM507_SpecFGAM_ChangedTo_MNXM568_SpecAIR_ChangedTo_MNXM388___R_PRAIS-785	Rv0809	-10000000	0
R715-250_SpecGA6P_ChangedTo_MNXM370_SpecGA1P_ChangedTo_MNXM969___R_PGAMT-716	Rv3068c	-10000000	10000000
R712-389_SpecGLU_ChangedTo_MNXM89557_SpecF6P_ChangedTo_MNXM68_SpecGA6P_ChangedTo_MNXM370___R_GF6PTAr-592	Rv3436c	-10000000	10000000
R320-312_SpecSAICAR_ChangedTo_MNXM607___R_ADSL2r-563	Rv0777	-10000000	10000000
R907-498_SpecPROPANOATE_ChangedTo_MNXM356___R_PPAtr-457		-10000000	10000000
R401-617_SpecAHHMP_ChangedTo_MNXM937_SpecDHP_ChangedTo_MNXM39043_SpecGLAL_ChangedTo_MNXM349___R_DHNPA-369	Rv3607c	-10000000	0
R412-800_SpecCHOR_ChangedTo_MNXM337_SpecICHOR_ChangedTo_MNXM799___R_ICHORSi-427	Rv2386c;Rv3215	-10000000	10000000
R282-141_SpecPHEN_ChangedTo_MNXM503_SpecCHOR_ChangedTo_MNXM337___R_CHORM-913	Rv0948c;Rv1885c	-10000000	10000000
R713-43_SpecGLU_ChangedTo_MNXM89557_SpecDGLU_ChangedTo_MNXM331___R_GLUR-108	Rv1338	-10000000	10000000
R251-425_SpecAC_ChangedTo_MNXM26_SpecASER_ChangedTo_MNXM418_SpecH2S_ChangedTo_MNXM89582___R_CYSS-624	Rv0848;Rv1336;Rv2334	-10000000	0
R75-189_SpecAC_ChangedTo_MNXM26_SpecACETYLP_ChangedTo_MNXM280___R_ACKr-190	Rv0409	-10000000	10000000
R102-584_SpecICIT_ChangedTo_MNXM89661_SpecISUCC_ChangedTo_MNXM599_SpecSUCC_ChangedTo_MNXM25_SpecGLX_ChangedTo_MNXM69___R_ICL-758	Rv0467;Rv1915+Rv1916	-10000000	0
R362-311_SpecASP_ChangedTo_MNXM42_SpecISUCC_ChangedTo_MNXM599_SpecSUCC_ChangedTo_MNXM25___R_ASPO5	Rv1595	-10000000	0
R341-129_SpecPI_ChangedTo_MNXM9_SpecR1P_ChangedTo_MNXM295_SpecGN_ChangedTo_MNXM259_SpecGSN_ChangedTo_MNXM401___R_PUNP3-291	Rv3307	-10000000	10000000
R321-296_SpecPRFICA_ChangedTo_MNXM456_SpecFTHF_ChangedTo_MNXM237___R_AICART-282	Rv0957	-10000000	10000000
R709-595_SpecDTDP4DH6DGLC_ChangedTo_MNXM7331_SpecDTDP4DH6DMAN_ChangedTo_MNXM2371___R_TDPDRE-452	Rv3465	-10000000	0
R105-252_SpecO2_ChangedTo_MNXM4_SpecH2O2_ChangedTo_MNXM22_SpecGLX_ChangedTo_MNXM69_SpecGLYCOLATE_ChangedTo_MNXM222___R_GLYCTO1-424	Rv1257c	0	10000000
R711-750_SpecUDPGAL_ChangedTo_MNXM89795_SpecUDPGALF_ChangedTo_MNXM2158___R_UDPGALM-997	Rv3809c	-10000000	0
R339-171_SpecHYXN_ChangedTo_MNXM213_SpecPI_ChangedTo_MNXM9_SpecINS_ChangedTo_MNXM334_SpecR1P_ChangedTo_MNXM295___R_PUNP5-266	Rv3307	-10000000	10000000
R284__R195-826_SpecGLU_ChangedTo_MNXM89557_SpecAKG_ChangedTo_MNXM20_SpecPHPYR_ChangedTo_MNXM210___R_PHETA1-742	Rv0337c;Rv3565	-10000000	10000000
R144-815_SpecGLU_ChangedTo_MNXM89557_SpecORN_ChangedTo_MNXM89689_SpecAKG_ChangedTo_MNXM20_SpecGLUGSAL_ChangedTo_MNXM245___R_ORNTA-10	Rv2321c;Rv2321c+Rv2322c;Rv2322c	0	10000000
R225-622_SpecASP_ChangedTo_MNXM42_SpecGLU_ChangedTo_MNXM89557_SpecOA_ChangedTo_MNXM46_SpecAKG_ChangedTo_MNXM20___R_ASPTA-305	Rv0337c;Rv3565	-10000000	10000000
R248-573_SpecGLU_ChangedTo_MNXM89557_Spec3PSER_ChangedTo_MNXM379_SpecAKG_ChangedTo_MNXM20_SpecPHP_ChangedTo_MNXM541___R_PSERT-689	Rv0884c	-10000000	10000000
R219-734_SpecGLU_ChangedTo_MNXM89557_SpecAKG_ChangedTo_MNXM20_SpecOXOMETHYLPENTANOATE_ChangedTo_MNXM439___R_ILETA-553	Rv2210c	-10000000	10000000
R214-151_SpecGLU_ChangedTo_MNXM89557_SpecAKG_ChangedTo_MNXM20_SpecOMVAL_ChangedTo_MNXM238___R_VALTA-27	Rv2210c	-10000000	10000000
R30-194_SpecTRE_ChangedTo_MNXM198_SpecMLT_ChangedTo_MNXM89735___R_MTI-787	Rv0126	-10000000	10000000
R157-119_SpecSMMALONYLCOA_ChangedTo_MNXM190_SpecRMMALONYLCOA_ChangedTo_MNXM608___R_MME-782	Rv0855	-10000000	10000000
R106-351_SpecMETTHF_ChangedTo_MNXM183_SpecMETHF_ChangedTo_MNXM511___R_MTHFD-287	Rv3356c	-10000000	10000000
R303-591_SpecDHF_ChangedTo_MNXM281_SpecMETTHF_ChangedTo_MNXM183_SpecDTMP_ChangedTo_MNXM257___R_TMDS-854	Rv2754c;Rv2764c	-10000000	10000000
R342-745_SpecPI_ChangedTo_MNXM9_SpecXAN_ChangedTo_MNXM174_SpecR1P_ChangedTo_MNXM295_SpecXTSINE_ChangedTo_MNXM687___R_PUNP7-708	Rv3307	-10000000	10000000
R136-789_SpecGLU_ChangedTo_MNXM89557_SpecAKG_ChangedTo_MNXM20_SpecGABA_ChangedTo_MNXM192_SpecSUCCSAL_ChangedTo_MNXM172___R_ABTA-493	Rv2589;Rv3290c	-10000000	10000000
R340-447_SpecAD_ChangedTo_MNXM168_SpecADN_ChangedTo_MNXM212_SpecPI_ChangedTo_MNXM9_SpecR1P_ChangedTo_MNXM295___R_PUNP1-223	Rv3307	-10000000	10000000
R650-847_SpecPYR_ChangedTo_MNXM23_SpecCHOR_ChangedTo_MNXM337_SpecHBA_ChangedTo_MNXM164___R_CHRPL-543	Rv2949c	-10000000	0
R38-503_SpecG1P_ChangedTo_MNXM89588_SpecG6P_ChangedTo_MNXM160___R_PGMT-994	Rv3068c	-10000000	10000000
R40-178_SpecG6P_ChangedTo_MNXM160_SpecF6P_ChangedTo_MNXM68___R_PGI-200	Rv0946c	-10000000	10000000
R188-422_SpecNH3_ChangedTo_MNXM15_SpecPYR_ChangedTo_MNXM23___R_SERD_L-536	Rv0069c	-10000000	0
R800-857_SpecNH3_ChangedTo_MNXM15___R_NH4t-963	Rv2920c	-10000000	10000000
R698-848_SpecDALA_ChangedTo_MNXM156_SpecALAALA_ChangedTo_MNXM669_SpecbALA_ChangedTo_MNXM144_SpecALA_ChangedTo_MNXM32___R_ALAR-75	Rv3423c	-10000000	10000000
R286__R190-179_SpecGLU_ChangedTo_MNXM89557_SpecAKG_ChangedTo_MNXM20_Spec4HPP_ChangedTo_MNXM153___R_TYRTA-474	Rv0337c;Rv3565	-10000000	10000000
R304-814_SpecDTMP_ChangedTo_MNXM257_SpecDTDP_ChangedTo_MNXM152___R_DTMPK-51	Rv3247c	-10000000	10000000
R305-780_SpecDTDP_ChangedTo_MNXM152_SpecDTTP_ChangedTo_MNXM394___R_NDPK4-232	Rv2445c	-10000000	10000000
R350-193_SpecASUC_ChangedTo_MNXM565___R_ADSL1r-525	Rv0777	-10000000	10000000
R347-325_SpecppGpp_ChangedTo_MNXM1561___R_GTPDPK-82	Rv2583c	-10000000	0
R235-145_SpecGLU_ChangedTo_MNXM89557_SpecAKG_ChangedTo_MNXM20_SpecSDAPIM_ChangedTo_MNXM1488_SpecSAOPIM_ChangedTo_MNXM1563___R_SDPTA-176	Rv0858c;Rv1655	-10000000	10000000
R90-335_SpecRL5P_ChangedTo_MNXM145_SpecX5P_ChangedTo_MNXM186___R_RPE-92	Rv1408	-10000000	10000000
R91-82_SpecR5P_ChangedTo_MNXM15900_SpecRL5P_ChangedTo_MNXM145___R_RPI-824	Rv2465c	-10000000	10000000
R403-790_SpecGLU_ChangedTo_MNXM89557_SpecCHOR_ChangedTo_MNXM337_SpecADCHOR_ChangedTo_MNXM1458___R_ADCS-977	Rv0013;Rv0013+Rv1005c	-10000000	0
R267-839_SpecGLU_ChangedTo_MNXM89557_SpecAKG_ChangedTo_MNXM20_SpecHISOLP_ChangedTo_MNXM1482_SpecIMACP_ChangedTo_MNXM1456___R_HSTPT-830	Rv1600;Rv2231c;Rv3772	-10000000	10000000
R279-742_SpecNPRAN_ChangedTo_MNXM1489_SpecCPAD5P_ChangedTo_MNXM1455___R_PRAIi-41	Rv1603	-10000000	0
R430-242_Spec5AMINOLEVULINATE_ChangedTo_MNXM405_SpecGLU1SEMIALD_ChangedTo_MNXM1453___R_G1SATi-537	Rv0524	0	10000000
R215-225_SpecNH3_ChangedTo_MNXM15_SpecOBUT_ChangedTo_MNXM159___R_THRD_Lr-697	Rv1559	-10000000	10000000
R224-779_SpecGLU_ChangedTo_MNXM89557_SpecAKG_ChangedTo_MNXM20_SpecMOP_ChangedTo_MNXM404___R_LEUTA-169	Rv2210c	-10000000	10000000
R186-716_SpecCO2_ChangedTo_MNXM13_SpecSAP_ChangedTo_MNXM81221_SpecDHLIPOYLPROTEIN_ChangedTo_MNXM1663_SpecLIPOYLPROTEIN_ChangedTo_MNXM998___R_GCCa-866	Rv1832	-10000000	0
R101-223_SpecCO2_ChangedTo_MNXM13_SpecOA_ChangedTo_MNXM46_SpecPEP_ChangedTo_MNXM73___R_PEPCK_re-631	Rv0211	-10000000	10000000
R58-811_SpecCO2_ChangedTo_MNXM13_SpecAKG_ChangedTo_MNXM20_SpecICIT_ChangedTo_MNXM89661___R_ICDHy-640	Rv0066c;Rv3339c	-10000000	0
R89-729_SpecCO2_ChangedTo_MNXM13_SpecRL5P_ChangedTo_MNXM145_SpecD6PGC_ChangedTo_MNXM325___R_GND-894	Rv1122;Rv1844c	-10000000	0
R805-530_SpecCO2_ChangedTo_MNXM13___R_CO2t-670		-10000000	10000000
R264-379_SpecPRFP_ChangedTo_MNXM1397_SpecPRLP_ChangedTo_MNXM1408___R_PRMICIi-88	Rv1603	0	10000000
R204-139_SpecNAGLUP_ChangedTo_MNXM1384_SpecNAGLU_ChangedTo_MNXM730___R_ACGK-912	Rv1654	-10000000	0
R276-455_SpecPI_ChangedTo_MNXM9_SpecCHOR_ChangedTo_MNXM337_Spec3PSME_ChangedTo_MNXM1365___R_CHORS-667	Rv2540c	0	10000000
R167-483_SpecSUCCOA_ChangedTo_MNXM92_SpecSUCC_ChangedTo_MNXM25_SpecACTAC_ChangedTo_MNXM154_SpecAACCOA_ChangedTo_MNXM133___R_OCOAT1r-60	Rv2503c+Rv2504c	-10000000	10000000
R685-229_SpecDMPP_ChangedTo_MNXM132_SpecIPP_ChangedTo_MNXM83___R_IPDDI-259	Rv1745c	-10000000	10000000
R66-359_SpecOA_ChangedTo_MNXM46_SpecAC_ChangedTo_MNXM26___R_CITLr__R_CITL-331___R_CITLr__R_CITL-332	Rv2075c;Rv2498c;Rv3075c	-10000000	10000000
R239-400_SpecHSER_ChangedTo_MNXM353_SpecDPCOA_ChangedTo_MNXM481_SpecCOA_ChangedTo_MNXM12_SpecSUCCOA_ChangedTo_MNXM92_SpecOSLHSER_ChangedTo_MNXM820___R_HSST-606		-10000000	10000000
R416-1_SpecCOA_ChangedTo_MNXM12_SpecDHN_ChangedTo_MNXM552_SpecOSBCOA_ChangedTo_MNXM8955___R_NPHS-89	Rv0548c	-10000000	0
R63-230_SpecPI_ChangedTo_MNXM9_SpecDPCOA_ChangedTo_MNXM481_SpecCOA_ChangedTo_MNXM12_SpecISUCC_ChangedTo_MNXM599_SpecSUCCOA_ChangedTo_MNXM92_SpecSUCC_ChangedTo_MNXM25___R_SUCOAS-269	Rv0951+Rv0952	-10000000	10000000
R199-120_SpecGLU_ChangedTo_MNXM89557_SpecGLUP_ChangedTo_MNXM1280___R_GLU5K-731	Rv2439c	-10000000	0
R275-295_SpecPI_ChangedTo_MNXM9_SpecPEP_ChangedTo_MNXM73_Spec3PSME_ChangedTo_MNXM1365_SpecSME3P_ChangedTo_MNXM1265___R_PSCVT-342	Rv3227	-10000000	10000000
R271-843_SpecPI_ChangedTo_MNXM9_SpecDQT_ChangedTo_MNXM478_Spec3DDAH7P_ChangedTo_MNXM1219___R_DHQS-608	Rv2538c	0	10000000
R311__R312-534_SpecURA_ChangedTo_MNXM158___R_UPPRT-928	Rv3309c	-10000000	10000000
R291-781_SpecOMP_ChangedTo_MNXM519_SpecOROA_ChangedTo_MNXM235___R_ORPT-49	Rv0382c	-10000000	10000000
R336-63_SpecXMP_ChangedTo_MNXM298_SpecXAN_ChangedTo_MNXM174___R_XPPT-353		-10000000	0
R333-341_SpecAD_ChangedTo_MNXM168___R_ADPT-799	Rv2584c	-10000000	0
R415-571_SpecCOA_ChangedTo_MNXM12_SpecOSB_ChangedTo_MNXM1212_SpecOSBCOA_ChangedTo_MNXM8955___R_SUCBZL-597	Rv0542c;Rv0542c+Rv0553	-10000000	0
R81-314_SpecPROPANOATE_ChangedTo_MNXM356_SpecDPCOA_ChangedTo_MNXM481_SpecCOA_ChangedTo_MNXM12_SpecPROPIONYLCOA_ChangedTo_MNXM86___R_ACS2-540	Rv3667	-10000000	0
R540-416_SpecTETRADECANOATE_ChangedTo_MNXM314_SpecDPCOA_ChangedTo_MNXM481_SpecCOA_ChangedTo_MNXM12_SpecTETRADECANOYLCOA_ChangedTo_MNXM224___R_FACOAL140-433	Rv0035;Rv0099;Rv0119;Rv0166;Rv0214;Rv0270;Rv0275c;Rv0404;Rv0551c;Rv0852;Rv1058;Rv1185c;Rv1193;Rv1206;Rv1345;Rv1427c;Rv1521;Rv1529;Rv1750c;Rv1925;Rv2187;Rv2505c;Rv2590;Rv2930;Rv2941;Rv2948c;Rv2950c;Rv3089;Rv3506;Rv3513c;Rv3515c;Rv3561;Rv3801c;Rv3826	-10000000	10000000
R278-2_SpecAN_ChangedTo_MNXM188_SpecNPRAN_ChangedTo_MNXM1489___R_ANPRT-4	Rv2192c	-10000000	0
R261-563_SpecPRBATP_ChangedTo_MNXM1351___R_ATPPRT-8	Rv2121c	-10000000	0
R335-9_SpecHYXN_ChangedTo_MNXM213___R_HXPRT-299	Rv3624c	-10000000	0
R227-774_SpecASP_ChangedTo_MNXM42_SpecASP4P_ChangedTo_MNXM1177___R_ASPK-69	Rv3709c	-10000000	10000000
R682-462_Spec2PCDPMDE_ChangedTo_MNXM1641_SpecMDECPP_ChangedTo_MNXM1168___R_MECDPS-511	Rv3581c	-10000000	0
R405-527_SpecDHPT_ChangedTo_MNXM965_SpecPABA_ChangedTo_MNXM421_SpecAHHMD_ChangedTo_MNXM1160___R_FOLD3-30	Rv1207;Rv3608c	0	10000000
R138-105_SpecP5C_ChangedTo_MNXM1617___R_PROD2-158	Rv1188	0	10000000
R421-264_SpecSAM_ChangedTo_MNXM16_Spec8AMINO7OXONONANOATE_ChangedTo_MNXM1141_Spec78DIAMINONONANOATE_ChangedTo_MNXM1140_SpecSA2OXOBUTANOATE_ChangedTo_MNXM3090___R_AMAOTr-35	Rv1568	-10000000	10000000
R245-459_SpecHCYS_ChangedTo_MNXM114070_SpecMTHF_ChangedTo_MNXM318___R_METS-195	Rv1133c;Rv2124c	-10000000	10000000
R334-872_SpecGN_ChangedTo_MNXM259___R_GUAPRT-769	Rv3624c	-10000000	0
R469-235_SpecMAHMPPP_ChangedTo_MNXM1135_SpecAMPMP_ChangedTo_MNXM790___R_PMPK-485	Rv0422c	-10000000	0
R695-746_SpecDPPPR_ChangedTo_MNXM11307_SpecDPP_ChangedTo_MNXM90505___R_DCPT-591	Rv3806c	-10000000	0
R32-562_SpecCO2_ChangedTo_MNXM13_SpecFOR_ChangedTo_MNXM39___R_FDH-988	Rv2899c+Rv2900c;Rv2900c	-10000000	0
R174-507_SpecCO2_ChangedTo_MNXM13_SpecDPCOA_ChangedTo_MNXM481_SpecCOA_ChangedTo_MNXM12_SpecPROPIONYLCOA_ChangedTo_MNXM86_SpecMETHYMALONATE_ChangedTo_MNXM305___R_MMSAD1-327	Rv0753c	-10000000	0
R72-574_SpecCO2_ChangedTo_MNXM13_SpecPYR_ChangedTo_MNXM23___R_ME1-501	Rv2332	-10000000	0
R285-97_SpecCO2_ChangedTo_MNXM13_Spec4HPP_ChangedTo_MNXM153_SpecPHEN_ChangedTo_MNXM503___R_PPND-340	Rv3754	-10000000	0
R541-844_SpecHEXADECANOATE_ChangedTo_MNXM108_SpecDPCOA_ChangedTo_MNXM481_SpecCOA_ChangedTo_MNXM12_SpecHEXADECANOYLCOA_ChangedTo_MNXM88___R_FACOAL160-96	Rv0035;Rv0099;Rv0119;Rv0166;Rv0214;Rv0270;Rv0275c;Rv0404;Rv0551c;Rv0852;Rv1058;Rv1185c;Rv1193;Rv1206;Rv1345;Rv1427c;Rv1521;Rv1529;Rv1750c;Rv1925;Rv2187;Rv2505c;Rv2590;Rv2930;Rv2941;Rv2948c;Rv2950c;Rv3089;Rv3506;Rv3513c;Rv3515c;Rv3561;Rv3801c;Rv3826	-10000000	10000000
R803__-543_SpecNO2_ChangedTo_MNXM107___R_NARK-20	Rv0261c;Rv0267;Rv1737c+Rv2329c	-10000000	10000000
R206-101_SpecGLU_ChangedTo_MNXM89557_SpecAKG_ChangedTo_MNXM20_SpecNAGLUS_ChangedTo_MNXM1062_SpecNAORN_ChangedTo_MNXM817___R_ACOTA-656	Rv1655	-10000000	10000000
R_CYANST__R_THSFST-743___R_CYANST__R_THSFST-744	Rv2291;Rv3283	-10000000	10000000
R687-813_SpecGPP_ChangedTo_MNXM100_SpecIPP_ChangedTo_MNXM83_SpecFPP_ChangedTo_MNXM34___R_GRTT-264	Rv1086	0	10000000
R686-531_SpecGPP_ChangedTo_MNXM100_SpecDMPP_ChangedTo_MNXM132_SpecIPP_ChangedTo_MNXM83___R_DMATT-741	Rv2173;Rv3383c;Rv3398c	-10000000	0
RF08FD0F9_B-825___R_LYSt5r-431	Rv2320c	-10000000	10000000
R4D8455AF_B-237___R_ARGt5r-21	Rv2320c	-10000000	10000000
R2370E674_RL-86___RB3648870_B-616_SpecSUCC_ChangedTo_MNXM25		-10000000	10000000
BXT-218___R48E37591_LR-240		0	10000000
R329-454___R_NDPK6-519	Rv2445c	-10000000	10000000
R327-431___R_DGK1-484	Rv1389	-10000000	10000000
R299-32___R_NDPK7-26	Rv2445c	-10000000	10000000
R361-542___R_NDPK5-628	Rv2445c	-10000000	10000000
R358-52___R_NDPK1-52	Rv2445c	-10000000	10000000
R354-286___R_NDPK8-313	Rv2445c	-10000000	10000000
R309-649___R_CYTK2-740	Rv1712	-10000000	10000000
R307-87___R_CYTK1-87	Rv1712	-10000000	10000000
R306-165___R_NDPK3-177	Rv2445c	-10000000	10000000
R377-185___R_NADK-197	Rv1695	-10000000	0
R110-657___R_ADSK-749	Rv1285+Rv1286;Rv1286	-10000000	0
R293-106___R_UMPK__R_URIDK1-112___R_UMPK__R_URIDK1-113	Rv1712;Rv2883c	-10000000	10000000
R351-104___R_ADK1-111	Rv0733	-10000000	10000000
R294-740___R_NDPK2-862	Rv2445c	-10000000	10000000
R324-424___R_GUACYC-475	Rv2435c	-10000000	0
R323-331___R_ADNCYC-371	Rv1264;Rv1318c+Rv1319c+Rv1320c;Rv1625c;Rv1647;Rv2435c	-10000000	0
R389-456___R_FMNAT-523	Rv2786c	0	10000000
R357-204___R_GK1-226	Rv1389	-10000000	10000000
R379__R376-336___R379__R376-337___R_THD1__R_NADTRHD-378___R_THD1__R_NADTRHD-379	Rv0155+Rv0156+Rv0157;Rv2713;Rv3303c	-10000000	10000000
R322-85_SpecPRFICA_ChangedTo_MNXM456___R_IMPC-102	Rv0957	-10000000	10000000
R397-478_SpecDPCOA_ChangedTo_MNXM481_SpecCOA_ChangedTo_MNXM12___R_DPCOAK-483	Rv1631	-10000000	0
R325-408___R_PDE1-454	Rv0805	-10000000	0
R143-76_SpecNH3_ChangedTo_MNXM15_SpecCITR_ChangedTo_MNXM211___R_ARGDr-311	Rv1001	-10000000	10000000
R212-362_SpecDHMVA_ChangedTo_MNXM114097_SpecACLAC_ChangedTo_MNXM114079___R_KARA1i-84	Rv3001c	0	10000000
R707-519_SpecDTTP_ChangedTo_MNXM394_SpecG1P_ChangedTo_MNXM89588_SpecDTDPGLC_ChangedTo_MNXM1376___R_G1PTT-101	Rv0334	-10000000	0
R661-221_SpecDTDP_ChangedTo_MNXM152_SpecDTDPRHAM_ChangedTo_MNXM899_SpecPHDIMRHAM1_ChangedTo_MNXM7741_SpecPHDIM_ChangedTo_MNXM5891___R_RPPDIMAS-534	Rv2962c	-10000000	0
R266-339_SpecIMACP_ChangedTo_MNXM1456_SpecDIMGP_ChangedTo_MNXM1422___R_IGPDH-568	Rv1601	0	10000000
R468-182_SpecAMPMP_ChangedTo_MNXM790_SpecAHMMP_ChangedTo_MNXM874___R_HMPK1-693	Rv0422c	-10000000	0
R710-190_SpecDTDP4DH6DMAN_ChangedTo_MNXM2371_SpecDTDPRHAM_ChangedTo_MNXM899___R_TDPDRR-152	Rv3260c;Rv3266c	0	10000000
R591-244_SpecGL3P_ChangedTo_MNXM66_SpecDHAP_ChangedTo_MNXM77___R_G3PD1-736	Rv0564;Rv0564c;Rv2249c;Rv2982c;Rv3302c	-10000000	10000000
R399-169_SpecFOR_ChangedTo_MNXM39_SpecAHTD_ChangedTo_MNXM397___R_GTPCI-845	Rv3609c	-10000000	0
R308-868___R_NTPP3-456		-10000000	0
R287-413_SpecR5P_ChangedTo_MNXM15900___R_PRPPS-123	Rv1017c	-10000000	10000000
R481-581_SpecAC_ChangedTo_MNXM26_SpecCYSNGINS_ChangedTo_MNXM92226_SpecNGINS_ChangedTo_MNXM90771_SpecNAGINS_ChangedTo_MNXM91058___R_IGAMD-463	Rv1170	-10000000	0
R472-234_SpecMAHMPPP_ChangedTo_MNXM1135_SpecTHIP_ChangedTo_MNXM662_SpecMPET_ChangedTo_MNXM960___R_TMPPP-136	Rv0414c	0	10000000
R133-633_SpecFERI_ChangedTo_MNXM96475_SpecFERO_ChangedTo_MNXM804___R_FRDO2r-193	Rv0886;Rv3106	-10000000	10000000
R246-805_SpecNH3_ChangedTo_MNXM15_SpecPYR_ChangedTo_MNXM23_SpecALAALA_ChangedTo_MNXM669_SpecbALA_ChangedTo_MNXM144_SpecALA_ChangedTo_MNXM32___R_ALAD_L-122	Rv2780	-10000000	10000000
R404-672_SpecPYR_ChangedTo_MNXM23_SpecADCHOR_ChangedTo_MNXM1458_SpecPABA_ChangedTo_MNXM421___R_ADCL-380	Rv0812	0	10000000
R14-739_SpecGDPMAN_ChangedTo_MNXM82_SpecDPP_ChangedTo_MNXM90505_SpecPPM_ChangedTo_MNXM5384___R_GMT1-819	Rv2051c	-10000000	0
R148-809_SpecCO2_ChangedTo_MNXM13_SpecNH3_ChangedTo_MNXM15___R_UREA-844	Rv1848+Rv1849+Rv1850;Rv1848+Rv1849+Rv1850+Rv1851+Rv1852+Rv1853	0	10000000
R223-663_SpecCO2_ChangedTo_MNXM13_SpecMOP_ChangedTo_MNXM404_SpecOICAP_ChangedTo_MNXM1602___R_OMCDC-832		-10000000	0
R319-57_SpecASP_ChangedTo_MNXM42_SpecSAICAR_ChangedTo_MNXM607_SpecPI_ChangedTo_MNXM9_SpecCAIR_ChangedTo_MNXM507___R_PRASCS-135	Rv0780	-10000000	10000000
R51-174_SpecPYR_ChangedTo_MNXM23_SpecPEP_ChangedTo_MNXM73___R_PYK-48	Rv1617	0	10000000
R123-687_SpecSUCC_ChangedTo_MNXM25___R_SUCD1i__R_FRD-302___R_SUCD1i__R_FRD-303	Rv0247c+Rv3316+Rv3317+Rv3318;Rv0248c+Rv3316+Rv3317+Rv3318;Rv1552+Rv1553+Rv1554+Rv1555;Rv3316+Rv3317+Rv3318+Rv3319	-10000000	10000000
R145-367_SpecORN_ChangedTo_MNXM89689_SpecPI_ChangedTo_MNXM9_SpecCITR_ChangedTo_MNXM211_SpecCAP_ChangedTo_MNXM138___R_OCBT-419	Rv1656	-10000000	10000000
R441-474_SpecSAM_ChangedTo_MNXM16_SpecSAH_ChangedTo_MNXM19_SpecPRECORIN_ChangedTo_MNXM672_SpecPRECORIN3A_ChangedTo_MNXM1290___R_PC20M-892	Rv2066	-10000000	0
R249-846_SpecPI_ChangedTo_MNXM9_Spec3PSER_ChangedTo_MNXM379___R_PSP_L-837	Rv0505c;Rv3042c	0	10000000
R391-693_SpecAKP_ChangedTo_MNXM959_SpecPANT_ChangedTo_MNXM593___R_DPR-1012	Rv2573	0	10000000
R268-609_SpecHISOL_ChangedTo_MNXM1281_SpecPI_ChangedTo_MNXM9_SpecHISOLP_ChangedTo_MNXM1482___R_HISTP-974	Rv1601	-10000000	0
R280-650_SpecCO2_ChangedTo_MNXM13_SpecCPAD5P_ChangedTo_MNXM1455_SpecIGP_ChangedTo_MNXM866___R_IGPS-623	Rv1611	-10000000	0
R589-37_SpecPS_ChangedTo_MNXM75116_SpecCDPDG_ChangedTo_MNXM45856___R_PSSA180-562	Rv0436c	-10000000	10000000
R31-482_SpecPI_ChangedTo_MNXM9_SpecTRE6P_ChangedTo_MNXM448_SpecTRE_ChangedTo_MNXM198___R_TRE6PP-541	Rv2006+Rv3372;Rv3372	-10000000	0
R234-394_SpecCOA_ChangedTo_MNXM12_SpecSUCCOA_ChangedTo_MNXM92_SpecSAOPIM_ChangedTo_MNXM1563_SpecTETRAHYDRODIPICOLINATE_ChangedTo_MNXM480___R_THDPS	Rv1201c	-10000000	0
R21-10_SpecUDPG_ChangedTo_MNXM52_SpecG1P_ChangedTo_MNXM89588___R_GALUi-1017	Rv0993	-10000000	0
R728-435_SpecLIPID1_ChangedTo_MNXM7873_SpecUDPNAG_ChangedTo_MNXM47_SpecLIPID2_ChangedTo_MNXM13230___R_UGGPT3-946	Rv2153c	-10000000	0
R351b-753_SpecADN_ChangedTo_MNXM212___R_ADNK1-685	Rv2202c	-10000000	10000000
R451-115_SpecCOBIIRINICACIDACDIAMIDE_ChangedTo_MNXM91520_SpecCOBIRINICACIDACDIAMIDE_ChangedTo_MNXM92189___R_CYRDAR-446	Rv0306	0	10000000
R263-669_SpecPRBAMP_ChangedTo_MNXM1515_SpecPRFP_ChangedTo_MNXM1397___R_PRAMPC-117	Rv1606	-10000000	0
R474-125_SpecAHMMP_ChangedTo_MNXM874_SpecHEMT_ChangedTo_MNXM962_SpecTHI_ChangedTo_MNXM322___R_TMN-822		-10000000	0
R719-689_SpecUDPNAM_ChangedTo_MNXM785_SpecUDPNAGPEE_ChangedTo_MNXM1688___R_UAPGR-506	Rv0482	0	10000000
R289-395_SpecCAASP_ChangedTo_MNXM465_SpecDOROA_ChangedTo_MNXM252___R_DHORTS-809	Rv1381	-10000000	10000000
R273-224_SpecSME_ChangedTo_MNXM602_SpecDHSK_ChangedTo_MNXM611___R_SHK3Dr-791	Rv2552c	-10000000	10000000
R344-211_SpecADN_ChangedTo_MNXM212_SpecNH3_ChangedTo_MNXM15_SpecINS_ChangedTo_MNXM334___R_ADA-491	Rv3313c	-10000000	0
R407-210_SpecDHF_ChangedTo_MNXM281_SpecGLU_ChangedTo_MNXM89557_SpecPI_ChangedTo_MNXM9_SpecDHPT_ChangedTo_MNXM965___R_DHFS-526	Rv2447c	-10000000	0
R408-259_SpecDHF_ChangedTo_MNXM281___R_DHFR-278	Rv2763c	-10000000	10000000
R88-442_SpecD6PGC_ChangedTo_MNXM325_SpecD6PGL_ChangedTo_MNXM429___R_PGL-182	Rv1445c	-10000000	0
R43-497_SpecPI_ChangedTo_MNXM9_SpecF6P_ChangedTo_MNXM68_SpecFDP_ChangedTo_MNXM500___R_FBP-629	Rv1099c	0	10000000
R130-552_SpecPI_ChangedTo_MNXM9___R131-75_SpecPI_ChangedTo_MNXM9_SpecSAH_ChangedTo_MNXM19_SpecH_ChangedTo_MNXM1___R_PPA-929	Rv3628	0	10000000
R434-775_SpecCO2_ChangedTo_MNXM13_SpecUROPORPHYRINOGENIII_ChangedTo_MNXM414_SpecCOPROPORPHYRINOGENIII_ChangedTo_MNXM410___R_UPPDC1-231	Rv2678c	-10000000	0
R364-777_SpecPI_ChangedTo_MNXM9_SpecQA_ChangedTo_MNXM555_SpecDHAP_ChangedTo_MNXM77_SpecISUCC_ChangedTo_MNXM599___R_QULNS-705	Rv1594	-10000000	0
R370-110_SpecGLU_ChangedTo_MNXM89557_SpecNAAD_ChangedTo_MNXM309___R_NADS2-206	Rv2438c	-10000000	0
R196-541_SpecGLU_ChangedTo_MNXM89557_SpecNH3_ChangedTo_MNXM15_SpecPI_ChangedTo_MNXM9___R_GLNS-119	Rv1878;Rv1878+Rv2220+Rv2222c+Rv2860c;Rv2220;Rv2860c	0	10000000
R258__R181-522_SpecNH3_ChangedTo_MNXM15_SpecOBUT_ChangedTo_MNXM159_SpecLLCT_ChangedTo_MNXM319___R_CYSTGL-142	Rv1079	-10000000	10000000
R80-257_SpecCO2_ChangedTo_MNXM13_SpecPROPIONYLCOA_ChangedTo_MNXM86_SpecSMMALONYLCOA_ChangedTo_MNXM190___R_MMCD-221	Rv0974c;Rv3280	-10000000	0
R65-445_SpecOA_ChangedTo_MNXM46___R_MDH-336	Rv1240	-10000000	10000000
R602-36_SpecGDPMAN_ChangedTo_MNXM82_SpecAC1PIM1_ChangedTo_MNXM5894_SpecAC1PIM2_ChangedTo_MNXM107973___R_G16MTM6-334	Rv0557	-10000000	0
R231-714_SpecPI_ChangedTo_MNXM9_SpecPHSER_ChangedTo_MNXM1334___R_THRS-973	Rv1295	0	10000000
R443-377_SpecSAM_ChangedTo_MNXM16_SpecSAH_ChangedTo_MNXM19_SpecPRECORIN3B_ChangedTo_MNXM90864_SpecPRECORIN4B_ChangedTo_MNXM1441___R_PC17M-494	Rv2066	-10000000	0
R384-611_SpecPI_ChangedTo_MNXM9_SpecA6RP5P2_ChangedTo_MNXM1178_SpecA6RP_ChangedTo_MNXM791___R_PMDPHT-140		0	10000000
R27-576_SpecUDPG_ChangedTo_MNXM52_SpecG6P_ChangedTo_MNXM160_SpecTRE6P_ChangedTo_MNXM448___R_TRE6PS-150	Rv3490	0	10000000
R15-851_SpecGDPDHDOMAN_ChangedTo_MNXM516_SpecGDPMAN_ChangedTo_MNXM82___R_GMAND-114	Rv0112;Rv1511	-10000000	0
R137-441_SpecSUCCSAL_ChangedTo_MNXM172_SpecISUCC_ChangedTo_MNXM599_SpecSUCC_ChangedTo_MNXM25___R_SSALy-411	Rv0234c;Rv0234c+Rv1731;Rv1731	0	10000000
R349-302_SpecASP_ChangedTo_MNXM42_SpecASUC_ChangedTo_MNXM565_SpecPI_ChangedTo_MNXM9___R_ADSS-441	Rv0357c	0	10000000
R717-492_SpecUDPNAG_ChangedTo_MNXM47_SpecNAGA1P_ChangedTo_MNXM340___R_UAGDP-24	Rv1018c	-10000000	0
R24-836_SpecMNXM105_ChangedTo_MNXM41_SpecMLT_ChangedTo_MNXM89735___R_MALT-401	Rv2471	0	10000000
R232-626_SpecPYR_ChangedTo_MNXM23_SpecASPSA_ChangedTo_MNXM361_SpecDIHYDRODIPICOLINATE_ChangedTo_MNXM807___R_DHDPS-438	Rv2753c	-10000000	0
R381-477_SpecFOR_ChangedTo_MNXM39_SpecD6RP5P_ChangedTo_MNXM648___R_GTPCII2-639	Rv1415;Rv1940	-10000000	0
R315-468_SpecFTHF_ChangedTo_MNXM237_SpecGAR_ChangedTo_MNXM463_SpecFGAR_ChangedTo_MNXM453___R_GARFT-649	Rv0389;Rv0956	-10000000	10000000
R606-5_SpecGDPMAN_ChangedTo_MNXM82_SpecAC1PIM2_ChangedTo_MNXM107973_SpecAC1PIM3_ChangedTo_MNXM7657___R_G16MTM7-603		0	10000000
R708-153_SpecDTDPGLC_ChangedTo_MNXM1376_SpecDTDP4DH6DGLC_ChangedTo_MNXM7331___R_TDPGDH-759	Rv3464;Rv3468;Rv3468c;Rv3634c;Rv3784	-10000000	10000000
R699-736_SpecDALA_ChangedTo_MNXM156_SpecPI_ChangedTo_MNXM9_SpecALAALA_ChangedTo_MNXM669___R_ALAALAr-752	Rv2981c	-10000000	10000000
R296-499_SpecNH3_ChangedTo_MNXM15_SpecPI_ChangedTo_MNXM9___R_CTPS1-710	Rv1699	0	10000000
R355-438_SpecXMP_ChangedTo_MNXM298___R_IMPD-954	Rv1843c+Rv3410c+Rv3411c	-10000000	0
R432-535_SpecNH3_ChangedTo_MNXM15_SpecPORPHOBILILOGIN_ChangedTo_MNXM554___R_HMBS-68	Rv0510	-10000000	0
R382-429_SpecNH3_ChangedTo_MNXM15_SpecD6RP5P_ChangedTo_MNXM648_SpecA6RP5P_ChangedTo_MNXM1532___R_DHPPDA2-948	Rv1409;Rv2671	-10000000	0
R456-340_SpecADENOSYLCOBINIMIDE_ChangedTo_MNXM856_SpecADENOSYLCOBINAMIDEGDP_ChangedTo_MNXM1105___R_ACBIPGT-816	Rv0254c	-10000000	0
R316-164_SpecGLU_ChangedTo_MNXM89557_SpecPI_ChangedTo_MNXM9_SpecFGAR_ChangedTo_MNXM453_SpecFGAM_ChangedTo_MNXM568___R_PRFGS-967	Rv0788+Rv0803;Rv0803	-10000000	0
R213-45_SpecOMVAL_ChangedTo_MNXM238_SpecDHMVA_ChangedTo_MNXM114097___R_DHAD1-611	Rv0189c	0	10000000
R236-709_SpecDAPIM_ChangedTo_MNXM644_SpecISUCC_ChangedTo_MNXM599_SpecSUCC_ChangedTo_MNXM25_SpecSDAPIM_ChangedTo_MNXM1488___R_SDPDS-242	Rv1202	0	10000000
R366-439_SpecNH3_ChangedTo_MNXM15_SpecNAC_ChangedTo_MNXM274_SpecNAM_ChangedTo_MNXM216___R_NNAM-1001	Rv2043c	-10000000	10000000
R446-92_SpecPRECORIN6Y_ChangedTo_MNXM1497_SpecPRECORIN6X_ChangedTo_MNXM1496___R_PC6AR-774	Rv2070c	0	10000000
R209-222_SpecARGSUCC_ChangedTo_MNXM550_SpecASP_ChangedTo_MNXM42_SpecCITR_ChangedTo_MNXM211___R_ARGSS-57	Rv1658	-10000000	0
R696-838_SpecPI_ChangedTo_MNXM9_SpecDPPPR_ChangedTo_MNXM11307_SpecDPPR_ChangedTo_MNXM92250___R_DCPDPP-800		0	10000000
R433-71_SpecUROPORPHYRINOGENIII_ChangedTo_MNXM414___R_UPP3S-204	Rv0511	-10000000	0
R318-184_SpecPI_ChangedTo_MNXM9_SpecAIR_ChangedTo_MNXM388_SpecCAIR_ChangedTo_MNXM1409___R_AIRC2-144	Rv3276c	-10000000	0
R185-545_SpecMETTHF_ChangedTo_MNXM183___R_GHMT2-569	Rv0070c;Rv1093	-10000000	10000000
R414-256_SpecOSB_ChangedTo_MNXM1212_SpecSHCHC_ChangedTo_MNXM1249___R_SUCBZS-428	Rv0553	-10000000	0
R482-701_SpecCYSNGINS_ChangedTo_MNXM92226_SpecNGINS_ChangedTo_MNXM90771___R_CIGAMS-3	Rv2130;Rv2130c	-10000000	0
R395-208_SpecCO2_ChangedTo_MNXM13_Spec4PPNCYS_ChangedTo_MNXM483_Spec4PPNTE_ChangedTo_MNXM373___R_PPCDC-390	Rv1391	-10000000	0
R394-192_Spec4PPNTO_ChangedTo_MNXM415_Spec4PPNCYS_ChangedTo_MNXM483___R_PPNCL2-796	Rv1391	-10000000	0
R109-382_SpecSLF_ChangedTo_MNXM58___R_SADT-717	Rv1285;Rv1285+Rv1286	-10000000	0
R201-860_SpecP5C_ChangedTo_MNXM1617_SpecGLUGSAL_ChangedTo_MNXM245___R_G5SADs-921		-10000000	10000000
R1-253_SpecGL_ChangedTo_MNXM89612_SpecGL3P_ChangedTo_MNXM66___R_GLYK-557	Rv3696c	-10000000	0
R242-386_SpecSAM_ChangedTo_MNXM16_SpecHCYS_ChangedTo_MNXM114070_SpecSAH_ChangedTo_MNXM19___R_HCYSMT-105	Rv0511;Rv2458	0	10000000
R107-249_SpecFTHF_ChangedTo_MNXM237_SpecMETHF_ChangedTo_MNXM511___R_MTHFC-570	Rv3356c	-10000000	10000000
R54-214_SpecDLIPO_ChangedTo_MNXM1277_SpecLIPO_ChangedTo_MNXM1024___R_PDHcr__R_PDHc-237___R_PDHcr__R_PDHc-238	Rv0462;Rv0794c+Rv3303c;Rv0843	-10000000	10000000
R269-566_SpecHISOL_ChangedTo_MNXM1281___R_HISTD-820	Rv1599	-10000000	0
R61-323_SpecCO2_ChangedTo_MNXM13_SpecAKG_ChangedTo_MNXM20_SpecSUCCSAL_ChangedTo_MNXM172___R_OXGDC-566	Rv0555;Rv1248c	-10000000	0
R680-407_SpecCDPMDE_ChangedTo_MNXM1642_SpecMDE4P_ChangedTo_MNXM1626___R_MEPCT-492	Rv3582c	-10000000	0
R681-564_Spec2PCDPMDE_ChangedTo_MNXM1641_SpecCDPMDE_ChangedTo_MNXM1642___R_CDPMEK-560	Rv1011	-10000000	0
R238-647_SpecCO2_ChangedTo_MNXM13_SpecMDAPIM_ChangedTo_MNXM529___R_DAPDC-985	Rv1293	-10000000	0
R684-615_SpecHMB4PP_ChangedTo_MNXM606_SpecIPP_ChangedTo_MNXM83___R_IPDPS-218	Rv1110;Rv3382c	0	10000000
R313-294_SpecGLU_ChangedTo_MNXM89557_SpecPRAM_ChangedTo_MNXM90003___R_GLUPRT-779	Rv0808;Rv1602	-10000000	0
R222-708_SpecOICAP_ChangedTo_MNXM1602_SpecCBHCAP_ChangedTo_MNXM891___R_IPMD-229	Rv2995c	-10000000	0
R229-440_SpecASPSA_ChangedTo_MNXM361_SpecHSER_ChangedTo_MNXM353___R_HSDy-306	Rv1294	-10000000	10000000
R393-415_SpecPNTO_ChangedTo_MNXM364_Spec4PPNTO_ChangedTo_MNXM415___R_PNTK-620	Rv1092c	-10000000	0
R367-706_SpecNACN_ChangedTo_MNXM194_SpecNAC_ChangedTo_MNXM274___R_NAPRTr-878	Rv0573c	-10000000	10000000
R19-102_SpecGAL1P_ChangedTo_MNXM336_SpecUDPGAL_ChangedTo_MNXM89795___R_GALT-870	Rv0618;Rv0618+Rv0619;Rv0619	-10000000	10000000
R33-316_SpecG6P_ChangedTo_MNXM160_SpecMNXM105_ChangedTo_MNXM41___R_HEX1-834	Rv0650	-10000000	0
R176-866_SpecASP_ChangedTo_MNXM42_SpecCO2_ChangedTo_MNXM13_SpecbALA_ChangedTo_MNXM144___R_ASP1DC-471	Rv3601c	-10000000	0
R431-116_SpecPORPHOBILILOGIN_ChangedTo_MNXM554_Spec5AMINOLEVULINATE_ChangedTo_MNXM405___R_PPBNGS-738	Rv0512	-10000000	0
R288-795_SpecASP_ChangedTo_MNXM42_SpecPI_ChangedTo_MNXM9_SpecCAP_ChangedTo_MNXM138_SpecCAASP_ChangedTo_MNXM465___R_ASPCT-535	Rv1380	0	10000000
R701-158_SpecDTDP_ChangedTo_MNXM152_SpecDTDPRHAM_ChangedTo_MNXM899_SpecNAGDPP_ChangedTo_MNXM1333_SpecRHAMNAGDPP_ChangedTo_MNXM80754___R_O16RHAT-322	Rv1525;Rv3265c	0	10000000
R300-854_SpecNH3_ChangedTo_MNXM15___R_DCTPD-789	Rv0321	-10000000	0
R356-776_SpecGLU_ChangedTo_MNXM89557_SpecXMP_ChangedTo_MNXM298___R_GMPS2-414	Rv3396c	-10000000	0
R23-62_SpecPI_ChangedTo_MNXM9_SpecMI_ChangedTo_MNXM127_SpecTHIP_ChangedTo_MNXM662_SpecIP_ChangedTo_MNXM2063___R_MI4PP-213	Rv1604;Rv2701c	-10000000	0
R301-289___R_DUTPDP-502	Rv2697c	-10000000	0
R113-216_SpecPI_ChangedTo_MNXM9_SpecPAP_ChangedTo_MNXM45___R_BPNT-662		-10000000	0
R598-589_SpecPITBA_ChangedTo_MNXM7647_SpecGDPMAN_ChangedTo_MNXM82_SpecAC1PIM1_ChangedTo_MNXM5894___R_G16MTM1-596	Rv2610c	-10000000	0
R368-321_SpecNAAD_ChangedTo_MNXM309_SpecNACN_ChangedTo_MNXM194___R_NNAT-436	Rv2421c	-10000000	0
R134-570_SpecO2_ChangedTo_MNXM4_SpecH2O2_ChangedTo_MNXM22___R_CAT-1003	Rv1908c	0	10000000
R597-788_SpecPITBA_ChangedTo_MNXM7647_SpecMI_ChangedTo_MNXM127_SpecCDPDAGTBA_ChangedTo_MNXM3560___R_CDPPT160190-67	Rv2612c	0	10000000
R383-66_SpecA6RP5P_ChangedTo_MNXM1532_SpecA6RP5P2_ChangedTo_MNXM1178___R_APRAUR-449	Rv1409;Rv2671	-10000000	0
R68-590_SpecAC_ChangedTo_MNXM26_SpecACAL_ChangedTo_MNXM75___R_ALDD2x-17	Rv0147;Rv0458;Rv0768+Rv3293	-10000000	0
R440-748_SpecUROPORPHYRINOGENIII_ChangedTo_MNXM414_SpecSAM_ChangedTo_MNXM16_SpecSAH_ChangedTo_MNXM19_SpecPRECORIN_ChangedTo_MNXM672___R_UPP3MT-171	Rv0511;Rv2847c	0	10000000
R262-20_SpecPRBATP_ChangedTo_MNXM1351_SpecPRBAMP_ChangedTo_MNXM1515___R_PRATPP-210	Rv2122c	-10000000	0
R217-402_SpecABUT_ChangedTo_MNXM1010_SpecDIHYDROXYMETHYLPENTANOATE_ChangedTo_MNXM1202___R_KARA2i-847	Rv3001c	0	10000000
R270-489_SpecPI_ChangedTo_MNXM9_SpecPEP_ChangedTo_MNXM73_Spec3DDAH7P_ChangedTo_MNXM1219_SpecE4P_ChangedTo_MNXM258___R_DDPA-737	Rv2178c	-10000000	0
R216-397_SpecCO2_ChangedTo_MNXM13_SpecPYR_ChangedTo_MNXM23_SpecOBUT_ChangedTo_MNXM159_SpecABUT_ChangedTo_MNXM1010___R_ACHBS-696	Rv1820;Rv3002c+Rv3470c;Rv3003c;Rv3509c	-10000000	0
R392-743_SpecbALA_ChangedTo_MNXM144_SpecPANT_ChangedTo_MNXM593_SpecPNTO_ChangedTo_MNXM364___R_PANTS-859	Rv3602c	-10000000	0
R218-821_SpecOXOMETHYLPENTANOATE_ChangedTo_MNXM439_SpecDIHYDROXYMETHYLPENTANOATE_ChangedTo_MNXM1202___R_DHAD2-168	Rv0189c	0	10000000
R314-473_SpecPI_ChangedTo_MNXM9_SpecPRAM_ChangedTo_MNXM90003_SpecGAR_ChangedTo_MNXM463___R_PRAGSr-725	Rv0772	-10000000	10000000
R177-735_SpecASP_ChangedTo_MNXM42_SpecNH3_ChangedTo_MNXM15___R_ASNN-188	Rv1538c	0	10000000
R453-480_SpecGLU_ChangedTo_MNXM89557_SpecPI_ChangedTo_MNXM9_SpecADENOSYLCOBRINICACIDACDIAMIDE_ChangedTo_MNXM40300_SpecADENOSYLCOBRATE_ChangedTo_MNXM877___R_ADCYRS-751	Rv0255c;Rv0255c+Rv3713;Rv2848c	-10000000	0
R702-539_SpecUDPGALF_ChangedTo_MNXM2158_SpecGALACTANDPP_ChangedTo_MNXM7366_SpecRHAMNAGDPP_ChangedTo_MNXM80754___R_GALFT-355	Rv3808c	-10000000	10000000
R447-205_SpecCO2_ChangedTo_MNXM13_SpecSAM_ChangedTo_MNXM16_SpecSAH_ChangedTo_MNXM19_SpecPRECORIN6Y_ChangedTo_MNXM1497_SpecPRECORIN8X_ChangedTo_MNXM1589___R_PC6YM-575	Rv2072c	-10000000	0
R283-764_SpecCO2_ChangedTo_MNXM13_SpecPHPYR_ChangedTo_MNXM210_SpecPHEN_ChangedTo_MNXM503___R_PPNDH-499	Rv3838c	-10000000	0
R425-94_SpecCO2_ChangedTo_MNXM13___R_HCO3E__R_H2CO3D-326	Rv1284;Rv3273;Rv3588c	-10000000	10000000
R64-744___R_FUM-951	Rv1098c	-10000000	10000000
R725-831_SpecPI_ChangedTo_MNXM9_SpecMDAPIM_ChangedTo_MNXM529_SpecUDPNANGALAGLU_ChangedTo_MNXM7869_SpecUDPNANGAGMDAPIM_ChangedTo_MNXM7868___R_UGAGDS-186	Rv2158c	-10000000	0
R18-270_SpecGLAC_ChangedTo_MNXM89602_SpecGAL1P_ChangedTo_MNXM336___R_GALKr-797	Rv0620	-10000000	10000000
R200-64_SpecPI_ChangedTo_MNXM9_SpecGLUGSAL_ChangedTo_MNXM245_SpecGLUP_ChangedTo_MNXM1280___R_G5SD-333	Rv2427c	0	10000000
R593-630_SpecPI_ChangedTo_MNXM9_Spec2PG_ChangedTo_MNXM275_SpecUDPG_ChangedTo_MNXM52_SpecPGP_ChangedTo_MNXM92563_SpecPG_ChangedTo_MNXM12653___R_PGPP190-1019		-10000000	0
R388-70_SpecRIBFLAV_ChangedTo_MNXM270___R_RBFK-435	Rv2786c	-10000000	0
R365-637_SpecCO2_ChangedTo_MNXM13_SpecNACN_ChangedTo_MNXM194_SpecQA_ChangedTo_MNXM555___R_NNDPR-328	Rv1596	-10000000	0
R135-834_SpecCO2_ChangedTo_MNXM13_SpecGLU_ChangedTo_MNXM89557_SpecGABA_ChangedTo_MNXM192___R_GLUDC-672	Rv3432c	-10000000	0
R230-368_SpecPHSER_ChangedTo_MNXM1334_SpecHSER_ChangedTo_MNXM353___R_HSK-78	Rv1296	-10000000	0
R274-383_SpecSME3P_ChangedTo_MNXM1265_SpecSME_ChangedTo_MNXM602___R_SHKK-34	Rv2539c	-10000000	0
R679-430_SpecMDE4P_ChangedTo_MNXM1626_SpecDX5P_ChangedTo_MNXM622___R_DXPRIi-137	Rv2870c	-10000000	0
R259-772_SpecPI_ChangedTo_MNXM9_SpecSAM_ChangedTo_MNXM16___R_METAT-106	Rv1392	-10000000	0
R295-358_SpecGLU_ChangedTo_MNXM89557_SpecPI_ChangedTo_MNXM9___R_CTPS2-528	Rv1699	0	10000000
R205-292_SpecPI_ChangedTo_MNXM9_SpecNAGLUS_ChangedTo_MNXM1062_SpecNAGLUP_ChangedTo_MNXM1384___R_AGPR-772	Rv1652	-10000000	10000000
R265-852_SpecGLU_ChangedTo_MNXM89557_SpecPRLP_ChangedTo_MNXM1408_SpecDIMGP_ChangedTo_MNXM1422___R_IG3PS-481	Rv1602;Rv1605	0	10000000
R662-143_SpecDTDP_ChangedTo_MNXM152_SpecDTDPRHAM_ChangedTo_MNXM899_SpecPHDIMRHAM1_ChangedTo_MNXM7741_SpecPHDIMRHAM2_ChangedTo_MNXM7742___R_RRPPDIMAS-480	Rv2958c	-10000000	0
R226-783_SpecASP_ChangedTo_MNXM42_SpecGLU_ChangedTo_MNXM89557___R_ASNS1-364	Rv2201	-10000000	0
R402-845_SpecAHHMD_ChangedTo_MNXM1160_SpecAHHMP_ChangedTo_MNXM937___R_HPPK-712	Rv3606c	-10000000	0
R221-409_SpecCBHCAP_ChangedTo_MNXM891_SpecIPPMAL_ChangedTo_MNXM1706___R_IPPMIa-798	Rv2987c+Rv2988c	-10000000	10000000
R256-771_SpecNH3_ChangedTo_MNXM15_SpecOBUT_ChangedTo_MNXM159_SpecISUCC_ChangedTo_MNXM599_SpecOSLHSER_ChangedTo_MNXM820_SpecSUCC_ChangedTo_MNXM25___R_SHSL4r-120	Rv0391+Rv1079;Rv1079	-10000000	10000000
R385-360_SpecRL5P_ChangedTo_MNXM145_SpecFOR_ChangedTo_MNXM39_SpecDB4P_ChangedTo_MNXM2887___R_DB4PS-976	Rv1940	0	10000000
R71-699_SpecPYR_ChangedTo_MNXM23_SpecLLAC_ChangedTo_MNXM179___R_LDH_L-7	Rv0694;Rv1872c	-10000000	10000000
R292-638_SpecCO2_ChangedTo_MNXM13_SpecOMP_ChangedTo_MNXM519___R_OMPDC-423	Rv1385	-10000000	0
R42__R41-635_SpecF6P_ChangedTo_MNXM68_SpecFDP_ChangedTo_MNXM500___R42__R41-636_SpecF6P_ChangedTo_MNXM68_SpecFDP_ChangedTo_MNXM500___R_PFK-503	Rv2029c;Rv2029c+Rv3010c;Rv3010c	-10000000	0
R260-450_SpecADN_ChangedTo_MNXM212_SpecHCYS_ChangedTo_MNXM114070_SpecSAH_ChangedTo_MNXM19___R_AHC-63	Rv3248c	-10000000	10000000
R228-711_SpecPI_ChangedTo_MNXM9_SpecASP4P_ChangedTo_MNXM1177_SpecASPSA_ChangedTo_MNXM361___R_ASAD	Rv3708c	-10000000	10000000
R386-11_SpecPI_ChangedTo_MNXM9_SpecDB4P_ChangedTo_MNXM2887_SpecA6RP_ChangedTo_MNXM791_SpecD8RL_ChangedTo_MNXM1313___R_RBFSa-605	Rv1412+Rv1416;Rv1416	-10000000	0
R409-131_SpecGLU_ChangedTo_MNXM89557_SpecPI_ChangedTo_MNXM9_SpecTHFG_ChangedTo_MNXM317___R_THFGLUS-115	Rv2447c	-10000000	10000000
R326-761___R_PDE4-432	Rv0805	-10000000	0
R50-491_SpecPEP_ChangedTo_MNXM73_Spec2PG_ChangedTo_MNXM275___R_ENO-828	Rv1023	-10000000	10000000
R119-587_SpecMK_ChangedTo_MNXM232_SpecMKH2_ChangedTo_MNXM191_SpecH_ChangedTo_MNXM1___R120-227_SpecMK_ChangedTo_MNXM232_SpecMKH2_ChangedTo_MNXM191___R_NADH5-295	Rv0082+Rv3145+Rv3146+Rv3147+Rv3148+Rv3149+Rv3150+Rv3152+Rv3153+Rv3154+Rv3155+Rv3156+Rv3157+Rv3158;Rv0392c;Rv1854c;Rv3145+Rv3146+Rv3147+Rv3148+Rv3149+Rv3150+Rv3151+Rv3152+Rv3153+Rv3154+Rv3155+Rv3156+Rv3157+Rv3158	0	10000000
R448-853_SpecPRECORIN8X_ChangedTo_MNXM1589_SpecHYDROGENOBYRINATE_ChangedTo_MNXM1279___R_PC8XM-212	Rv2065	-10000000	0
R277-690_SpecGLU_ChangedTo_MNXM89557_SpecPYR_ChangedTo_MNXM23_SpecXAN_ChangedTo_MNXM174_SpecCHOR_ChangedTo_MNXM337_SpecAN_ChangedTo_MNXM188___R_ANS-755	Rv1609;Rv2859c	-10000000	0
R455-700_SpecADENOSYLCOBINIMIDE_ChangedTo_MNXM856___R_ADOCBIK-315	Rv0254c	-10000000	0
R7-488_SpecR5P_ChangedTo_MNXM15900_SpecRIB_ChangedTo_MNXM242___R_RBK-348	Rv2436	-10000000	0
R420-640_SpecCO2_ChangedTo_MNXM13_SpecDALA_ChangedTo_MNXM156_SpecALAALA_ChangedTo_MNXM669_SpecbALA_ChangedTo_MNXM144_SpecALA_ChangedTo_MNXM32_SpecDPCOA_ChangedTo_MNXM481_SpecCOA_ChangedTo_MNXM12_Spec8AMINO7OXONONANOATE_ChangedTo_MNXM1141_SpecPIMELOYLCOA_ChangedTo_MNXM951___R_AOXSr-430	Rv0032;Rv0032+Rv1569;Rv1569	-10000000	10000000
R69-604_SpecPYR_ChangedTo_MNXM23_SpecPI_ChangedTo_MNXM9_SpecPEP_ChangedTo_MNXM73___R_PPDK-459	Rv1127c	-10000000	0
R240-47_SpecLLCT_ChangedTo_MNXM319_SpecISUCC_ChangedTo_MNXM599_SpecOSLHSER_ChangedTo_MNXM820_SpecSUCC_ChangedTo_MNXM25___R_SHSL1r-825	Rv0391+Rv1079;Rv1079	-10000000	10000000
R142-380_SpecGLU_ChangedTo_MNXM89557_SpecP5C_ChangedTo_MNXM1617___R_P5CD-219	Rv1187	-10000000	0
R241-619_SpecNH3_ChangedTo_MNXM15_SpecPYR_ChangedTo_MNXM23_SpecLLCT_ChangedTo_MNXM319_SpecHCYS_ChangedTo_MNXM114070___R_CYSTL-243	MT3443;Rv3340	-10000000	0
R257-260_SpecLLCT_ChangedTo_MNXM319_SpecHCYS_ChangedTo_MNXM114070___R_CYSTS-36	Rv1077	0	10000000
R390-437_SpecMETTHF_ChangedTo_MNXM183_SpecOMVAL_ChangedTo_MNXM238_SpecAKP_ChangedTo_MNXM959___R_MOHMT-434	Rv2225	0	10000000
R396-414_Spec4PPNTE_ChangedTo_MNXM373_SpecDPCOA_ChangedTo_MNXM481___R_PTPATi-765	Rv2965c	-10000000	0
R272-841_SpecDHSK_ChangedTo_MNXM611_SpecDQT_ChangedTo_MNXM478___R_DHQD-634	Rv2537c	-10000000	10000000
R726-818_SpecPI_ChangedTo_MNXM9_SpecALAALA_ChangedTo_MNXM669_SpecUDPNANGAGMDAPIM_ChangedTo_MNXM7868_SpecUDPNANGAGMDAPIMAA_ChangedTo_MNXM7870___R_UGMDDS2-513	Rv2157c	-10000000	0
