# Supplementary material for: Efficient Reconstruction of Predictive Consensus Metabolic Network Models
Source: PLoS Comput Biol. 2016 Aug 26;12(8):e1005085. doi: 10.1371/journal.pcbi.1005085 (PMC5001716; doi:10.1371/journal.pcbi.1005085)
Supplement: S1 Dataset — This file contains the original models, the input models, the BCMs, and the RCMs for COMMGEN as well as an overview of the changes made between original and input models. (ZIP) [file pcbi.1005085.s001.zip › S4-Models/ACM/Pputida/ACM_iJP962_COMMGEN/enzymes.tsv]

RDC1A94EE_RL-911		-1000	0
R48C5B5BE_B-244	PP4187;PP5366	-1000	1000
R50EAF180_B-264	PP4189	-1000	1000
RAAB58B26_LR-667	PP0339	0	1000
R42CAB5AB_LR-214	PP4188	0	1000
RC2B2A846_LR-786	PP1675+PP1676	0	1000
RB5B4D21D_LR-713	PP2213;PP4549;PP4550	0	1000
R3D32621D_B-187		-1000	1000
R1E82F6F3_RL-69	pWW0099	-1000	0
R4763B165_LR-237	pWW0097	0	1000
R974EC863_B-576		-1000	1000
RDE542819_LR-918	PP2213;PP4549;PP4550	0	1000
R68A0A331_B-353		-1000	1000
RE8F109A2_RL-963	PP5278	-1000	0
R8E96D239_RL-537	pWW0099	-1000	0
RC9B0EEA6_RL-818	PP0402+PP1436	-1000	0
R2494D2C3_RL-97		-1000	0
R6F1F18E8_RL-392	PP3357	-1000	0
R403786BA_B-203	pWW0093	-1000	1000
RF84F5097_LR-1028	pWW0129+pWW0130	0	1000
RD15974D9_LR-848	pWW0100+pWW0101+pWW0102	0	1000
R787A6EA1_B-423	PP1470	-1000	1000
RBCDA54FE_LR-755	pWW0129+pWW0130	0	1000
RFAE47999_RL-1043	pWW0128	-1000	0
R9132403C_RL-544	pWW0128	-1000	0
RE26D494D_RL-936	pWW0128	-1000	0
RB8039D34_RL-727	PP5064	-1000	0
R8D8251C1_LR-532	pWW0100+pWW0101+pWW0102	0	1000
RE0B2F5C_B-924	PP4299	-1000	1000
RF22ECCF4_LR-1006	pWW0129+pWW0130	0	1000
RB912C30F_RL-733	pWW0096	-1000	0
RAC563E38_RL-678		-1000	0
R621D99CA_RL-331		-1000	0
RB890C84_RL-731	PP4947	-1000	0
RC9AFA79B_RL-817	pWW0096	-1000	0
R8818EA04_RL-499	PP3999	-1000	0
RC339DFD_RL-790	PP4922	-1000	0
R941CBBDE_B-563	PP5314	-1000	1000
R57F8AE75_RL-298	PP3357	-1000	0
R5A5142F5_RL-306	pWW0131	-1000	0
R91FE295F_RL-550		-1000	0
R7DDBE233_RL-449	pWW0131	-1000	0
R697BD511_RL-360	pWW0131	-1000	0
R91AA9DC9_LR-548	PP3944	0	1000
R66EDB74_RL-343	PP5120	-1000	0
RD0CCBB_RL-846	PP3357	-1000	0
R53518CB3_LR-277	PP1674	0	1000
RAE13C32F_LR-686	PP4119+PP4120+PP4121+PP4122+PP4123+PP4124+PP4125+PP4126+PP4127+PP4128+PP4129+PP4130+PP4131	0	1000
R8429EC36_LR-476	PP0626	0	1000
R421233E2_RL-212	pWW0097	-1000	0
RC5ABA914_LR-799	pWW0095	0	1000
RCFB894DF_RL-841	PP1678	-1000	0
R726B7F0_B-406_Comp_MNXC2_ChangedTo_MNXC19		-1000	1000
R6E238425_LR-384	PP3999	0	1000
R432859D4_LR-217	PP1414	0	1000
R565E6587_LR-290	PP2914;PP5031	0	1000
RBD50C63_B-758	PP5250	-1000	1000
RBB4195D6_LR-742	PP1205	0	1000
REED3E889_LR-994	PP4947	0	1000
RB84E9B93_LR-728	PP4481	0	1000
RD7F35508_LR-887	pWW0092	0	1000
R5DF83D31_RL-317	pWW0094	-1000	0
RC70D7A8B_B-802		-1000	1000
RDBF7A578_RL-910	PP0520	-1000	0
R7AB4D268_RL-437	PP0520	-1000	0
RD4E3CB6C_RL-872	PP2213;PP4549;PP4550	-1000	0
R57A7D15A_RL-296	PP1097	-1000	0
RCD84587C_RL-829	PP2213;PP4549;PP4550	-1000	0
R445059CA_RL-226	PP2213;PP4549;PP4550	-1000	0
R43603FEA_RL-219	PP2213;PP4549;PP4550	-1000	0
R6E67D94D_RL-386	PP4794	-1000	0
R40F0124E_RL-208	PP4869	-1000	0
R652F2D15_RL-337	PP0060+PP0061	-1000	0
RF2355A1A_RL-1007	PP2469+PP2470	-1000	0
RE14DA1C5_RL-927	PP4000	-1000	0
R1B5B2789_RL-50	PP2904	-1000	0
RA3D4E688_RL-633	PP4474	-1000	0
RE204027D_RL-933	PP0436	-1000	0
R7D5E13BB_RL-447	PP0854	-1000	0
R951AF2A8_RL-565	PP0603	-1000	0
RC79045EC_RL-804	PP2465	-1000	0
RE1A88F94_RL-929	PP0977	-1000	0
R6D599001_RL-377	PP3356	-1000	0
R9FFE521C_RL-614	PP3356	-1000	0
R31E83768_RL-151	PP3356	-1000	0
R8CD08AB3_RL-529	PP2351	-1000	0
RB56EFB51_RL-710	PP2905	-1000	0
RD437D0AE_RL-865	PP5089	-1000	0
RA3D05AAC_RL-632	PP4868	-1000	0
R51F1F362_RL-272	PP1596	-1000	0
RBB4512EA_RL-743	PP1596	-1000	0
R74FE1175_RL-415	PP1596	-1000	0
RA677CE0D_RL-648	PP1596	-1000	0
RC169E3C6_RL-777	PP1596	-1000	0
R4D491C79_RL-257	PP1673	-1000	0
R2A5B0BFE_B-121		-1000	1000
RB08DAA7D_RL-695	PP4379	-1000	0
RA8497557_LR-656	PP1680	0	1000
R485A5F40_RL-242	PP3941	-1000	0
R29E43110_B-115	PP3942	-1000	1000
RD3FD3578_RL-864		-1000	0
RD072B213_LR-844		0	1000
R205260EC_B-78		-1000	1000
R4F682028_LR-262	PP1414	0	1000
R15538ABD_LR-25	PP1377;PP3280	0	1000
RF09BEF23_RL-1000	PP3951+PP3952	-1000	0
RA183C210_RL-622	PP3282+PP3284	-1000	0
RA15AFF86_RL-620	PP4175	-1000	0
R2DA81553_B-136	PP0338	-1000	1000
RA9CBEC2A_RL-661	PP4189	-1000	0
R36A323A8_B-161	PP4188	-1000	1000
R30F04FA7_LR-149	PP5029	0	1000
RDE890339_LR-919	PP4829	0	1000
R68663034_LR-351	PP3270+PP3280+PP3283	0	1000
RDAA59F98_B-903	PP1419	-1000	1000
REEB83731_B-993	PP2112;PP2339	-1000	1000
R4D22A370_B-256	PP0565	-1000	1000
RC045A175_RL-773	PP0520	-1000	0
R15A030E4_RL-26	PP0520	-1000	0
R8FFFB956_B-540	PP0799	-1000	1000
RA4CE9AC_B-635	PP0999	-1000	1000
RA5364193_B-641		-1000	1000
R520662EB_RL-273	pWW0091	-1000	0
R8ABFDCA9_RL-516	PP4908	-1000	0
RE67EB5DB_RL-953	PP1394	-1000	0
RAC97DA3F_RL-680	PP0567	-1000	0
R2E1FF53_RL-138	PP4908	-1000	0
R4745D269_RL-236	PP4908	-1000	0
R5595C239_RL-286	PP4908	-1000	0
R769A0FA8_RL-421	PP4908	-1000	0
RA2A6744D_RL-628	pWW0091	-1000	0
R85C46995_B-482		-1000	1000
R8383C6E2_RL-468	PP3274+PP3275+PP3276+PP3277+PP3278	-1000	0
R11308286_B-6		-1000	1000
R8FF821CE_RL-539		-1000	0
RC5CC490E_RL-800	pWW0095	-1000	0
R5F3DCD0C_LR-323	pWW0094	0	1000
RC34DE13E_RL-791	PP2329	-1000	0
R86D6FB41_LR-491	PP0516;PP0530;PP3813	0	1000
RA52CF21_RL-640		-1000	0
RA4F38F91_RL-637		-1000	0
RF8780318_LR-1030	PP0231+PP0232+PP0233;PP0237+PP0239+PP0240	0	1000
R37AAF298_B-165	PP0234	-1000	1000
RC4D696CC_B-797		-1000	1000
R2073FE38_B-80	PP3989	-1000	1000
R7E2E7140_LR-450	PP1414	0	1000
R282CE56B_B-109		-1000	1000
RCEE9E7C2_LR-839	PP2514	0	1000
R50FA8042_RL-265	PP2515	-1000	0
RF2FBC8D7_LR-1009	PP0075+PP0076;PP0868+PP0869+PP0870;PP0868+PP0870+PP0871	0	1000
RE1FC2A05_B-932	PP1654	-1000	1000
RAE16A35B_LR-687	PP0077	0	1000
R8B2DDE47_B-517	PP3590	-1000	1000
REAE813B9_B-973	PP4038	-1000	1000
RFB2F9386_B-1047		-1000	1000
R38D3980D_RL-171	PP1308	-1000	0
R7ABF296E_B-438		-1000	1000
R266F0806_LR-101	PP5357	0	1000
R803B1A50_LR-455	PP0231+PP0232+PP0233;PP0237+PP0239+PP0240	0	1000
R437FB8A1_B-222	PP0234	-1000	1000
RF8D9D411_LR-1031	PP0238	0	1000
RF3760CC7_B-1010		-1000	1000
R98B28AE7_B-582		-1000	1000
R6C24FF7D_LR-374	PP1675+PP1676	0	1000
R7C8EBED6_RL-443	PP4935	-1000	0
RD2FBF340_RL-856	PP0520	-1000	0
RBECE8A40_RL-764	PP0520	-1000	0
R547F8320_RL-281	PP0520	-1000	0
R9CBC1424_RL-603	PP0520	-1000	0
RCEC0BC87_RL-837	PP0520	-1000	0
R650E1F6_RL-336	PP0520	-1000	0
R37C1553C_B-166		-1000	1000
R1DF2BA20_LR-65	PP4736	0	1000
R8C1B2D00_B-523		-1000	1000
RFB1C1D96_B-1044		-1000	1000
RCE2DA31D_LR-834	PP4977	0	1000
R82AAC820_LR-463	PP3342+PP3343+PP3344+PP3345+PP3346	0	1000
R52F4C04F_B-276		-1000	1000
RF22150E0_RL-1005	PP1672	-1000	0
RC91944F4_LR-814	PP1677	0	1000
RB8932306_RL-732	PP1444	-1000	0
R6DCEFAF9_RL-380	PP0751;PP1251;PP2925	-1000	0
R8F408C9D_RL-538	PP4190+PP4191+PP4192+PP4193	-1000	0
R1080E900_B-2		-1000	1000
R2567910_RL-98	PP4935	-1000	0
R1DF65235_B-66		-1000	1000
RCD3CA92C_B-827	PP1376	-1000	1000
R8C645CFE_B-525	PP4735	-1000	1000
R1BF97553_B-55	PP3940	-1000	1000
R8E60D0E8_B-536	PP4735	-1000	1000
RB32753F2_B-704		-1000	1000
R3EAD89C9_B-194	PP2519	-1000	1000
R70C656C2_B-397	PP1378	-1000	1000
RD4889226_B-869	PP3740	-1000	1000
R581C9766_B-300	PP0147;PP2057;PP2703	-1000	1000
RD7BEA53A_B-885	PP3740	-1000	1000
R44F95782_RL-228	PP3945	-1000	0
RD55701CD_RL-874	PP4935	-1000	0
RD4E6B7F9_RL-873	PP5285	-1000	0
RB160E9AF_RL-697	PP0238	-1000	0
RAC281D20_RL-677	PP4935	-1000	0
R8A999C68_RL-515	pWW0095	-1000	0
R99080AE_RL-585	PP4935	-1000	0
RA5D476C6_RL-643	pWW0097	-1000	0
REBFFC77F_B-976	PP1297+PP1298+PP1299+PP1300	-1000	1000
RCD90C514_RL-830	PP0238	-1000	0
R2645C8D3_RL-99	PP0238	-1000	0
RC063F645_LR-774		0	1000
R11CAE0A7_RL-10	PP4097	-1000	0
R5149C322_RL-269	PP4097	-1000	0
RA5623CA1_RL-642	PP4097	-1000	0
RB31C0A88_RL-702	PP4097	-1000	0
R85062167_RL-478	PP4097	-1000	0
R883712FA_RL-500	PP3664;PP4677	-1000	0
R5408CC6D_RL-279	PP3664;PP4677	-1000	0
RC3539F63_RL-792	PP3664;PP4677	-1000	0
R4970FF93_RL-247	PP3664;PP4677	-1000	0
R1C451E48_RL-56	PP3664;PP4677	-1000	0
REA2210A2_LR-970		0	1000
R9A59975E_LR-592		0	1000
R93E9F69E_LR-561		0	1000
RCC29C57D_RL-824	PP3943	-1000	0
R8960331B_B-507	PP4678	-1000	1000
RDB1BF211_RL-904	PP1022	-1000	0
R215486E3_RL-84	PP0231+PP0232+PP0233;PP0237+PP0239+PP0240	-1000	0
R9E174981_RL-607	PP4935	-1000	0
R69AE582C_RL-361	PP4935	-1000	0
R121EB2C0_RL-11	PP4935	-1000	0
RE5A7A36D_RL-948	PP4935	-1000	0
R6A8240E8_RL-366	PP4935	-1000	0
R6F0EEB4E_RL-391	PP0231+PP0232+PP0233;PP0237+PP0239+PP0240	-1000	0
R49068BFA_LR-245		0	1000
RD9660EAE_LR-899		0	1000
R5CE5CB54_B-311	PP1914	-1000	1000
RB409EF4B_LR-707	PP1914	0	1000
R560DDCA4_LR-288	PP1914	0	1000
R8412ECAC_B-473	PP1914	-1000	1000
R9685B357_B-572	PP1914	-1000	1000
R4B3176BC_B-251	PP1914	-1000	1000
R5D46FAC_B-315	PP1914	-1000	1000
RF5BE9824_LR-1017		0	1000
R5A3D582F_RL-305	PP1678	-1000	0
R3E8D0048_RL-192		-1000	0
RA0E50722_RL-618	PP0930+PP0931+PP0932	-1000	0
RE1CA5644_RL-930		-1000	0
RD954CC04_B-898	PP1382	-1000	1000
RAB1B7609_B-671		-1000	1000
R45CF0804_B-232	PP3168	-1000	1000
RD617D98D_RL-877	PP3358	-1000	0
R1E2BD790_RL-67	PP3358	-1000	0
R9C114D49_RL-598	PP3358	-1000	0
R3B124245_B-182		-1000	1000
RA7898645_B-651		-1000	1000
R88C03567_LR-502	PP0067	0	1000
R1111FCDD_B-5	PP3721	-1000	1000
RFE0DE465_RL-1055	pWW0092	-1000	0
RFC200308_LR-1051	PP1602;PP4174	0	1000
R615D6278_LR-329	PP1414	0	1000
RF6EE29AA_B-1022		-1000	1000
R26A3540D_LR-102	PP1414	0	1000
R74921EF4_B-411		-1000	1000
R3E60B554_LR-190		0	1000
R21F7CCA0_B-86	PP3939	-1000	1000
R5F5F35BC_LR-325	PP3947+PP3948	0	1000
R1D9709E5_LR-62		0	1000
R825FDCF6_B-461	PP3272	-1000	1000
RBC690E01_B-750		-1000	1000
RC2012967_B-781	PP0234	-1000	1000
R3AFE4BA_B-179		-1000	1000
R40C94460_RL-206	PP1414	-1000	0
RCF779252_B-840		-1000	1000
R3FF3A2D6_B-202	PP1777	-1000	1000
R41DF454E_LR-211	PP1414	0	1000
R928DFE11_B-555	PP0883	-1000	1000
RE4782928_LR-942	PP1414	0	1000
R85F605B7_LR-485	PP1414	0	1000
RF6B64CF0_LR-1020	PP1414	0	1000
RFA57815A_B-1041		-1000	1000
R40B2620_LR-205	PP5357	0	1000
R116941BB_RL-8	PP1602;PP4174	-1000	0
RBC8E5E5A_RL-751	PP1602;PP4174	-1000	0
RA28EF8C0_RL-627	PP0083	-1000	0
R499D6FD2_RL-248	PP0103+PP0104+PP0105+PP0106;PP4250+PP4251+PP4252+PP4253;PP4255+PP4256+PP4257+PP4258	-1000	0
R5DE2E2F5_B-316		-1000	1000
RB7CB43A7_B-726		-1000	1000
R2C83AC21_B-128		-1000	1000
RCA8E49A8_B-819		-1000	1000
RBD89793E_B-760		-1000	1000
R743171AA_B-410		-1000	1000
R1A3265CD_B-45		-1000	1000
R38A3D694_B-169		-1000	1000
R4FA4E602_B-263		-1000	1000
RF57A71A3_RL-1016	PP4469	-1000	0
R4560C4CA_B-230		-1000	1000
RA0336135_B-615	PP1019;PP1445	-1000	1000
R224F566B_B-90		-1000	1000
RAF496598_B-689		-1000	1000
RD84E550E_B-890	PP1076	-1000	1000
R9C0DE224_B-597	pWW0090	-1000	1000
RDBAFFF1A_B-907	PP3570	-1000	1000
RB9EF4E52_LR-735	PP3569	0	1000
RC2AEE5A9_B-785	PP3271	-1000	1000
RA65969D1_B-647		-1000	1000
RAFD5FE5C_B-692		-1000	1000
RD8D2CECA_B-894		-1000	1000
R895F78E0_B-506	PP1808	-1000	1000
RFD956428_B-1053	PP0234	-1000	1000
R27ABBB1D_B-107		-1000	1000
RF822D3E0_B-1025		-1000	1000
R311AC58C_B-150		-1000	1000
R461DF51A_B-233		-1000	1000
RE55F5E10_B-947	PP0234	-1000	1000
R54BA14AE_B-283		-1000	1000
RE1DE4E5A_B-931	pWW0090	-1000	1000
RE17D9C72_B-928		-1000	1000
R7F00C1EB_B-451	PP2517	-1000	1000
RE4997104_B-943	PP1206	-1000	1000
RD3D02981_LR-861	PP2955	0	1000
RA4D71917_B-636		-1000	1000
R6579D4CA_B-339		-1000	1000
RD0318395_B-843		-1000	1000
R22A953F2_B-91	PP3739	-1000	1000
R3B1019F9_B-181	PP3630	-1000	1000
R15F4E9E9_B-27	PP1206	-1000	1000
R62CE8AEC_B-332	PP1419	-1000	1000
R69EA27B0_B-364	PP1019;PP1445	-1000	1000
R836C90FB_B-467		-1000	1000
RF46BA06D_B-1015		-1000	1000
R1AEEC0DD_B-48	pWW0127	-1000	1000
R6DE9F04B_B-381		-1000	1000
R2CC14941_B-130		-1000	1000
R5BC679D7_B-310		-1000	1000
R9E184AC4_B-608	PP0883	-1000	1000
R19BF3F24_B-41	PP1419	-1000	1000
R53E3B831_B-278		-1000	1000
RF005C1A4_B-998		-1000	1000
R8702F132_B-492		-1000	1000
R54B5E76E_B-282	PP2513	-1000	1000
RF9008590_B-1032		-1000	1000
R7B7CB2CE_B-441		-1000	1000
R20979F09_B-81		-1000	1000
REE72FD98_B-992		-1000	1000
R3C838CA3_B-186	PP3739	-1000	1000
R86D1D7D_B-490		-1000	1000
R5F2E15E4_B-322		-1000	1000
RAE38371F_B-688	PP5364	-1000	1000
R4E11542E_B-259	PP5364	-1000	1000
R8C29940F_RL-524	PP4264	-1000	0
R973B1DA_LR-575	PP2734	0	1000
R4556E678_LR-229	PP2734	0	1000
R8DAA18A4_LR-534	PP2734	0	1000
R912CEEC6_LR-543	PP2734	0	1000
R9B7CF357_LR-595	PP2090;PP3999	0	1000
R726F9A41_B-407	PP5364	-1000	1000
R3039B2C5_B-145	PP5364	-1000	1000
R18C21576_B-37	PP5364	-1000	1000
R33C44D5E_LR-153	PP1188	0	1000
R411DB97B_LR-209	PP1188	0	1000
R1884F285_LR-36	PP0236	0	1000
RB38076D8_LR-705	PP3591	0	1000
R1E6FE08A_RL-68	PP2518	-1000	0
R2B73E04_B-125_Comp_MNXC2_ChangedTo_MNXC19	PP3931	-1000	1000
R2B254C1B_RL-123		-1000	0
R2DD573AB_B-137		-1000	1000
R917C6992_RL-546		-1000	0
RABF2F2C6_RL-674		-1000	0
RB8858795_RL-730_Comp_MNXC2_ChangedTo_MNXC19		-1000	0
R97EB07BF_RL-578		-1000	0
R13020D46_B-16_Comp_MNXC2_ChangedTo_MNXC19		-1000	1000
REC3951EE_B-978_Comp_MNXC2_ChangedTo_MNXC19		-1000	1000
RF90378B5_RL-1033		-1000	0
RC4D94A50_RL-798		-1000	0
R69397706_RL-357		-1000	0
R9EA61721_RL-610		-1000	0
RBB16BA4E_B-741_Comp_MNXC2_ChangedTo_MNXC19		-1000	1000
R8991CD04_RL-511		-1000	0
R55353EE9_RL-285		-1000	0
RA7B02EB9_B-652_Comp_MNXC2_ChangedTo_MNXC19		-1000	1000
R43F9EABC_RL-224_Comp_MNXC2_ChangedTo_MNXC19		-1000	0
RE04D973C_RL-922		-1000	0
R7747ADC7_RL-422		-1000	0
R6BF88B68_RL-371		-1000	0
R6917A12D_RL-355		-1000	0
R2152BDC8_RL-83		-1000	0
R99097C8E_RL-586		-1000	0
R85F22F56_RL-484		-1000	0
R68D08670_RL-354		-1000	0
RD57955D1_RL-875		-1000	0
R4D12C372_RL-254		-1000	0
R7CBEDAAB_RL-444		-1000	0
R13D6A909_RL-20		-1000	0
R9C37CC3F_RL-599		-1000	0
RDB36452D_RL-905		-1000	0
R5D12D21C_RL-312		-1000	0
R918F05D6_B-547_Comp_MNXC2_ChangedTo_MNXC19		-1000	1000
R44F0644B_RL-227_Comp_MNXC2_ChangedTo_MNXC19		-1000	0
REC60872E_RL-980_Comp_MNXC2_ChangedTo_MNXC19		-1000	0
R6F3BCBA1_RL-393_Comp_MNXC2_ChangedTo_MNXC19		-1000	0
RC7AB28C4_RL-806_Comp_MNXC2_ChangedTo_MNXC19		-1000	0
R93F37BC9_B-562_Comp_MNXC2_ChangedTo_MNXC19		-1000	1000
R5EED4ED2_RL-320		-1000	0
RB2E15B50_RL-701		-1000	0
RE7A689E4_B-959		0	0
RE26A21D7_RL-935		-1000	0
R92DDC76D_B-557_Comp_MNXC2_ChangedTo_MNXC19		-1000	1000
RA902F2CF_RL-659		-1000	0
RACFC2BF0_RL-682_Comp_MNXC2_ChangedTo_MNXC19		-1000	0
RDBE56331_RL-908_Comp_MNXC2_ChangedTo_MNXC19		-1000	0
RF92540DF_RL-1034_Comp_MNXC2_ChangedTo_MNXC19		-1000	0
R51B5A3BA_RL-270_Comp_MNXC2_ChangedTo_MNXC19		-1000	0
RBADC7838_RL-740		-1000	0
R2B52C0E2_B-124		0	0
R78919077_RL-426		-1000	0
RAA64E013_RL-664		-1000	0
R755F425A_RL-417_Comp_MNXC2_ChangedTo_MNXC19		-1000	0
RF95AA17C_B-1037		-1000	100
RB323BEE8_RL-703		-1000	0
RF27D001B_RL-1020	PP2795;PP3553	-1000	0
R6A52C715_RL-403	PP0581;PP1914;PP2783	-1000	0
REFB648CD_LR-1010	PP1602;PP4147	0	1000
R2819ABFE_RL-124	PP0581;PP1914;PP2783	-1000	0
R59E954A2_LR-337	PP1602;PP4147	0	1000
R2685174A_RL-120	PP4175	-1000	0
R4EDB3AD6_RL-291	PP4175	-1000	0
R7A89A762_RL-479		-1000	0
R4A5F6605_B-277	PP1777;PP5288	-1000	1000
R12DDDE8C_B-18	PP1277	-1000	1000
RD864092B_LR-920	PP0362	0	1000
R4C5AABE7_B-286	PP0366	-1000	1000
R5660A5A6_LR-320_Comp_MNXC2_ChangedTo_MNXC19		0	1000
R53E3F481_LR-311_Comp_MNXC2_ChangedTo_MNXC19	PP3828+PP3829+PP3830	0	1000
R396E8F24_B-205	PP1675	-1000	1000
R2FD6ADA3_RL-162_Comp_MNXC2_ChangedTo_MNXC19	PP0044+PP0045+PP2410	-1000	0
R5F55D7CA_RL-365_Comp_MNXC2_ChangedTo_MNXC19	PP0586	-1000	0
R39C16469_RL-207_Comp_MNXC2_ChangedTo_MNXC19	PP1284	-1000	0
R869FC8DB_RL-536	PP1278;PP1279;PP1280	-1000	0
RA88595E7_B-698	PP1408	-1000	1000
R184182FC_B-47	PP2136	-1000	1000
R258040A3_LR-113_Comp_MNXC2_ChangedTo_MNXC19	PP0147	0	1000
R280D2D5_LR-123_Comp_MNXC2_ChangedTo_MNXC19	PP2645	0	1000
RF429707_LR-1028	PP3505+PP3506	0	1000
RB54FE421_LR-750_Comp_MNXC2_ChangedTo_MNXC19	PP3801+PP3802+PP3803	0	1000
R1337A794_LR-21_Comp_MNXC2_ChangedTo_MNXC19	PP4147+PP4148+PP4149+PP4150	0	1000
RE115511D_B-950	PP3601	-1000	1000
R3FD8A28D_B-233_Comp_MNXC2_ChangedTo_MNXC19	PP4507	0	0
RE79B005C_B-981_Comp_MNXC2_ChangedTo_MNXC19	PP5246	-1000	1000
R89A53CF9_RL-555	PP1636;PP2973	-1000	0
RD0525EF5_LR-871	PP2460	0	1000
R2EE43E29_RL-157	PP1414;PP1620;PP2531	-1000	0
R52B36B3D_B-306	PP2009	-1000	1000
R67E5E520_RL-390	PP2102	-1000	0
R3767A957_RL-196_Comp_MNXC2_ChangedTo_MNXC19	PP0117+PP0118+PP0120	-1000	0
RDEDC0FB8_RL-940_Comp_MNXC2_ChangedTo_MNXC19	PP0044+PP0045+PP2410	-1000	0
RD499D05C_LR-895_Comp_MNXC2_ChangedTo_MNXC19	PP0117+PP0118+PP0120	-1000	0
R18C19F4_B-51	PP4984	-1000	1000
R736E5B86_RL-453	PP0363	-1000	0
RAA2F281A_RL-705	PP1282;PP1283;PP1285	-1000	0
RF5CBC131_B-1036	PP1638	-1000	1000
R1D130CA6_B-72_Comp_MNXC2_ChangedTo_MNXC19	PP4302	-1000	1000
RAB49C375_LR-713	PP1611;PP1807	0	1000
RA9375844_B-701	PP0957	-1000	1000
RA557F008_B-686_Comp_MNXC2_ChangedTo_MNXC19	PP1229;PP2586;PP2802	-1000	1000
RCAF4B249_LR-850	PP5182	0	1000
R7AD3EBD8_RL-481	PP2518	-1000	0
R5C7A3778_RL-351	PP3787;PP4379;PP4545	-1000	0
R8675AE30_LR-535	PP3352	0	1000
RAA59AE89_RL-706	PP5029	-1000	0
RE8984C2C_RL-983	PP4897	-1000	0
R17AF74BF_B-45		-1000	1000
R3FCD1873_RL-232	PP0266	-1000	0
R52301C37_LR-302	PP4144	0	1000
RF191F672_B-1017	PP3766	-1000	1000
RAA0C2E94_RL-704	PP0665+PP3443	-1000	0
R5ABA460F_RL-342	PP4928	-1000	0
R6C7B32D9_LR-413	PP4928	0	1000
R5BB1B41E_LR-348	PP1604	0	1000
R5FFBAC3C_RL-368	PP2902	-1000	0
R42E6364C_RL-249	PP0838	-1000	0
RF57BB247_RL-1035	PP0838	-1000	0
R99EB1F00_RL-631	PP0838	-1000	0
R104E126B_LR-2	PP1900	0	1000
RC5B97616_B-826	PP4011+PP4012	-1000	1000
R54EC72A7_RL-315	PP4960	-1000	0
R5DB904EE_LR-357	PP1183	0	1000
R6789159F_B-388	PP1997	-1000	1000
RC107B988_RL-808	PP1343	-1000	0
R8CCEDD2D_LR-572	PP1601	0	1000
R32492DBF_RL-179	PP1603	-1000	0
R9E04537C_RL-646	PP1811	-1000	0
RB348CE4E_RL-743	PP0794	-1000	0
R903AC31_B-582	PP0849	-1000	1000
R30D26A78_B-172	PP0823	-1000	1000
R8D1D2817_B-573	PP1337	-1000	1000
R928F7AC6_LR-593	PP2552	0	1000
R7F23AF1F_LR-496	PP1785	0	1000
R260C8903_LR-116	PP4944	0	1000
R64824B5_RL-378	PP0999	-1000	0
R7D04639E_RL-488		-1000	0
RF52D4DB4_RL-1034	PP0548;PP5213	-1000	0
RDF98A813_RL-941_Comp_MNXC2_ChangedTo_MNXC19	PP0490+PP0491+PP2185	-1000	0
R596AEB61_RL-334	PP2552	-1000	0
RD0C00BAA_RL-875	PP2554;PP3433	-1000	0
R80B84F85_RL-503	PP2334	-1000	0
R2D0224AA_LR-149	PP5335+PP5336	0	1000
R496438E0_B-274	PP3599	-1000	1000
RE3D88BA8_RL-961	PP1769	-1000	0
R938D28CC_RL-596	PP2552	-1000	0
R7AADF2B_RL-480	PP2552	-1000	0
R59B5EEF3_RL-336	PP1916;PP4175	-1000	0
R63C02648_RL-375	PP1916;PP4175	-1000	0
R206EB9D7_RL-88	PP1916;PP4175	-1000	0
RC76CA6E5_RL-832	PP2552	-1000	0
R5B3044B_RL-345	PP2552	-1000	0
R7BF56C76_RL-484	PP2552	-1000	0
RB44E9526_RL-746	PP1916;PP4175	-1000	0
RB96614_RL-767	PP1916;PP4175	-1000	0
R2925E2AB_RL-132	PP1916;PP4175	-1000	0
R29E5F92A_RL-136	PP4288	-1000	0
R1387E308_B-22	PP5336	-1000	1000
RE630D36D_LR-974_Comp_MNXC2_ChangedTo_MNXC19	PP4184	0	1000
RDDFBFAC7_RL-939		-1000	0
RC936064E_RL-843	PP1972	-1000	0
R41EED2E6_RL-242		-1000	0
R23CEE250_LR-107		0	1000
R982D637B_LR-619_Comp_MNXC2_ChangedTo_MNXC19		0	1000
RFF68E75D_B-1067	PP0214	-1000	1000
R39EB37F1_B-208	PP0596	-1000	1000
R22890923_RL-101	PP1972	-1000	0
RF4F5126C_RL-1031	PP2329	-1000	0
R471D60F6_RL-262	PP1972	-1000	0
R4F3C3ADE_LR-293_Comp_MNXC2_ChangedTo_MNXC19	PP1297	0	1000
RAA82755_RL-708	PP0261	-1000	0
R40981087_RL-239	PP4919	-1000	0
R1781A0_LR-43	PP3254	0	1000
RECD550D8_B-997_Comp_MNXC2_ChangedTo_MNXC19	PP1059;PP5031	-1000	1000
R86C450F7_B-538		-1000	1000
RA70CD209_LR-691	PP0115;PP0235;PP0481;PP2887;PP3668	0	1000
R2646D128_LR-117	PP2674	0	1000
R82F654B5_B-510_Comp_MNXC2_ChangedTo_MNXC19	PP3187	-1000	1000
R7E405B57_LR-492	PP4286	0	1000
R51FD58E9_B-301_Comp_MNXC2_ChangedTo_MNXC19	PP0745;PP3992;PP4290;PP4643;PP4653	-1000	1000
R47F94982_RL-268	PP4594	-1000	0
R47BD1A4_RL-267	PP1129	-1000	0
R8348ECA3_LR-515	PP4594	0	1000
RA9594F3_B-703	PP1129	-1000	1000
R331FAE93_RL-180	PP4594	-1000	0
R4E7DE35C_RL-290	PP2453	-1000	0
R5ED32650_RL-361	PP1100;PP3189	-1000	0
R1872D5AE_RL-49	PP0542+PP0543	-1000	0
RAC909E93_LR-720_Comp_MNXC2_ChangedTo_MNXC19	PP1167+PP1168+PP1169;PP1168+PP1169+PP2056	0	1000
R68B67625_RL-396	PP5357	-1000	0
R6CB49F55_LR-416	PP1765	0	1000
R9E6EEABB_B-648	PP4678	-1000	1000
R4AF355AC_B-280	PP4678	-1000	1000
RE1050778_LR-948	PP0956	0	1000
R8D67B95F_B-574	PP5317	-1000	1000
RBBC9F21E_LR-782	PP4059	0	1000
RF8E7B223_RL-1044	PP2460	-1000	0
R6C9171D6_B-415	PP2209	-1000	1000
RA32EB253_LR-676	PP1675;PP1676	0	1000
RF1E22A2C_LR-1019	PP5011	0	1000
R70504203_LR-437	PP1765	0	1000
RD15ABA50_B-878	PP1765	-1000	1000
R3710C32E_LR-192	PP5011	0	1000
R6165A8F4_B-371	PP4826	-1000	1000
RE419E9A9_B-962	PP3410	-1000	1000
R12BF3304_LR-15	PP5199	0	1000
R76C68B26_B-465	PP0545;PP2589;PP2680;PP2694;PP3357;PP3463;PP5258;PP5278	-1000	1000
R592613A_RL-332	PP4934	-1000	0
R6FA3BC82_LR-435	PP0059	0	1000
RB0CC4454_B-731	PP1323	-1000	1000
R1C292FB2_B-65_Comp_MNXC2_ChangedTo_MNXC19	PP3600	-1000	1000
RB38EA58D_LR-745	PP4736	0	1000
RE4ADEE31_B-965	PP1811	-1000	1000
R5B86316D_RL-347	PP1337	-1000	0
R6CB5D57B_RL-417	PP0343	-1000	0
RC835351B_RL-837	PP4943	-1000	0
R8D8422CD_RL-575		-1000	0
RED9D23C7_RL-1002		-1000	0
RCEF4881F_RL-864	PP2518	-1000	0
R841C589C_RL-523	PP2674	-1000	0
R4A88A966_LR-278	PP1802	0	1000
R8B76DD66_LR-564	PP1801	0	1000
R6C5C79F1_LR-412	PP1780	0	1000
R55F33AC_B-317	PP1800	-1000	1000
R4257B96E_RL-244		-1000	0
R5EB12655_LR-360_Comp_MNXC2_ChangedTo_MNXC19	PP0076+PP0294+PP0295;PP0076+PP0294+PP2774;PP0076+PP0294+PP3559;PP0076+PP0295+PP2774;PP0076+PP2774;PP0076+PP2774+PP3559;PP0294+PP0295+PP0296;PP0294+PP0295+PP0304;PP0294+PP0295+PP1741;PP0294+PP0295+PP2775;PP0294+PP0295+PP3558;PP0294+PP0296+PP2774;PP0294+PP0296+PP3559;PP0294+PP0304+PP2774;PP0294+PP0304+PP3559;PP0294+PP1741+PP2774;PP0294+PP1741+PP3559;PP0294+PP2774+PP2775;PP0294+PP2774+PP3558;PP0294+…	0	1000
R3EFE3830_B-227	PP1414;PP1620;PP2531	-1000	1000
RB1FD713D_RL-737	PP1444	-1000	0
RA347771_LR-678_Comp_MNXC2_ChangedTo_MNXC19	PP1137+PP1139+PP1141;PP1137+PP1140+PP1141;PP1138+PP1139+PP1141;PP1138+PP1140+PP1141	0	1000
R79FE6DB1_RL-478	PP0545;PP2589;PP2680;PP2694;PP3357;PP3463;PP5258;PP5278	-1000	0
RFCFAA9E0_LR-1058	PP2901	0	1000
R73BF6B8B_LR-454	PP2426	0	1000
RB4540E4D_LR-747_Comp_MNXC2_ChangedTo_MNXC19	PP2092	0	1000
R6E6A4469_LR-426_Comp_MNXC2_ChangedTo_MNXC19	PP4184	0	1000
RDD0BDF9A_B-932_Comp_MNXC2_ChangedTo_MNXC19		-1000	1000
RCEACFC46_RL-861_Comp_MNXC2_ChangedTo_MNXC19	PP1188;PP2255	-1000	0
RFBAF2331_B-1053_Comp_MNXC2_ChangedTo_MNXC19		-1000	1000
RE9E2BBFE_B-988_Comp_MNXC2_ChangedTo_MNXC19	PP4840	-1000	1000
R51FCA6A5_B-300_Comp_MNXC2_ChangedTo_MNXC19	PP4840	-1000	1000
RAAB899B2_RL-709		-1000	0
R5533691C_B-316_Comp_MNXC2_ChangedTo_MNXC19	PP0137;PP1167+PP1168+PP1169;PP1168+PP1169+PP2056	-1000	1000
R6AA8265F_B-404_Comp_MNXC2_ChangedTo_MNXC19	PP3600	-1000	1000
RAEC85517_LR-726_Comp_MNXC2_ChangedTo_MNXC19	PP0709;PP3187;PP3641;PP3655;PP4035;PP4309;PP4921	0	1000
RCC30C545_B-855_Comp_MNXC2_ChangedTo_MNXC19	PP0137	-1000	1000
R1C5965DA_B-67_Comp_MNXC2_ChangedTo_MNXC19	PP1188;PP2255	-1000	1000
R8B0C95C_B-562_Comp_MNXC2_ChangedTo_MNXC19	PP0927;PP4495	-1000	1000
RCD9783A4_LR-859_Comp_MNXC2_ChangedTo_MNXC19	PP0709;PP3187;PP3655;PP4035;PP4309	0	1000
R668497C4_RL-386_Comp_MNXC2_ChangedTo_MNXC19	PP0207+PP0208+PP0209;PP0207+PP0208+PP3637;PP0207+PP0209+PP3635;PP0207+PP3635+PP3637;PP0208+PP0209+PP3636;PP0208+PP3636+PP3637;PP0209+PP3635+PP3636;PP3635+PP3636+PP3637	-1000	0
R667C48E7_RL-385	PP0341	-1000	0
R5D6827A6_B-353	PP2458	-1000	1000
R6EDCB93D_B-430	PP2008	-1000	1000
R5D693F52_RL-354	PP0516;PP0530;PP3813	-1000	0
R9B75249_RL-634	PP1362;PP4301	-1000	0
RB5D58F10_B-753	PP1784	-1000	1000
RD3518BB2_RL-888	PP0659	-1000	0
RC7067291_RL-830	PP2528	-1000	0
RCD54B15C_RL-858	PP1832	-1000	0
R31A2D181_RL-177	PP1832	-1000	0
RD1E8890A_RL-880	PP1177+PP1179	-1000	0
R215518C7_RL-93	PP0427	-1000	0
RA302B082_LR-672		0	1000
R990B0A70_B-624	PP1227;PP1776	-1000	1000
R416AA34A_RL-240_Comp_MNXC2_ChangedTo_MNXC19	PP1137+PP1138+PP1139+PP1140+PP1141	-1000	0
R90C15A82_RL-585	PP2341	-1000	0
RC3EBE013_RL-817_Comp_MNXC2_ChangedTo_MNXC19	PP1444	-1000	0
R580F11A7_B-329	PP1470	-1000	1000
R718431EF_RL-446	PP5357	-1000	0
RB3012443_LR-742	PP1362;PP4301	0	1000
R3BC0E0C_RL-216_Comp_MNXC2_ChangedTo_MNXC19	PP0656+PP1071+PP5022;PP0656+PP4486+PP5022;PP0656+PP5022+PP5024;PP1069+PP1071+PP5022;PP1069+PP4486+PP5022;PP1069+PP5022+PP5024;PP1071+PP5022+PP5023;PP4486+PP5022+PP5023;PP5022+PP5023+PP5024	-1000	0
R4C39756A_RL-285		-1000	0
R4245374E_LR-243	PP1362;PP4301	0	1000
R74E65BB2_RL-458	PP5357	-1000	0
RCCAE6364_RL-857	PP2901	-1000	0
R8468AE10_B-524	PP4832	-1000	1000
RBECD7378_RL-796	PP1304	-1000	0
RD86E6B26_RL-921	PP1333	-1000	0
R4F16FF66_LR-292	PP1784	0	1000
R929B3C67_RL-594_Comp_MNXC2_ChangedTo_MNXC19	PP3382+PP3383+PP3384	-1000	0
RCEC5530D_B-862	PP5132	-1000	1000
R94914FED_RL-603_Comp_MNXC2_ChangedTo_MNXC19	PP0076+PP0294+PP0295;PP0076+PP0294+PP2774;PP0076+PP0294+PP3559;PP0076+PP0295+PP2774;PP0076+PP2774;PP0076+PP2774+PP3559;PP0294+PP0295+PP0296;PP0294+PP0295+PP0304;PP0294+PP0295+PP1741;PP0294+PP0295+PP2775;PP0294+PP0295+PP3558;PP0294+PP0296+PP2774;PP0294+PP0296+PP3559;PP0294+PP0304+PP2774;PP0294+PP0304+PP3559;PP0294+PP1741+PP2774;PP0294+PP1741+PP3559;PP0294+PP2774+PP2775;PP0294+PP2774+PP3558;PP0294+…	-1000	0
R260A473B_RL-115_Comp_MNXC2_ChangedTo_MNXC19	PP4147+PP4148+PP4150;PP4147+PP4149+PP4150	-1000	0
R7358338A_RL-452	PP3378	-1000	0
RBA3DDB9_B-770	PP2008	-1000	1000
RCB8C4D1A_RL-853_Comp_MNXC2_ChangedTo_MNXC19	PP0824+PP0825+PP0826;PP0824+PP0825+PP0827	-1000	0
R21B37E7A_RL-94	PP2208	-1000	0
R86162241_RL-533	PP1333	-1000	0
R74F61158_RL-459	PP0342	-1000	0
R5DE91DD_RL-358	PP4050	-1000	0
RF190F892_RL-1016_Comp_MNXC2_ChangedTo_MNXC19		-1000	0
RBA50F991_RL-772_Comp_MNXC2_ChangedTo_MNXC19	PP1778+PP1779	-1000	0
R589521F9_LR-331	PP2834	0	1000
RFF28BC7A_B-1065	PP0596	-1000	1000
RBE96F887_LR-795		0	1000
RC5C44F7D_RL-827	PP0072	-1000	0
R310A4D5E_RL-174	PP0416;PP1764	-1000	0
RBCEF17D2_LR-789	PP0336	0	1000
RF0863A66_B-1014	PP1129	-1000	1000
R8AF28A29_LR-561	PP1414;PP1620;PP2531	0	1000
R5A65F96F_B-339	PP1593	-1000	1000
RDFA32C16_RL-942	PP2095	0	0
RD833DF17_LR-917	PP0067	0	1000
R61B276FD_B-372	PP1024	-1000	1000
RC9831C99_B-847	PP0265;PP1782	-1000	1000
RC4996A0C_B-821	PP1645;PP2716	-1000	1000
R8EB9D73A_B-578	PP4491	-1000	1000
R1A4E6F02_B-57	PP4491	-1000	1000
RFBFA960D_LR-1055	PP1602;PP4147	0	1000
R8AA86ADA_RL-560	PP2674	-1000	0
RE7A43992_RL-982	PP2674	-1000	0
R4064484A_B-238	PP4828	-1000	1000
R661E3BB4_RL-383	PP2017	-1000	0
RE0719E9C_RL-946	PP4936	-1000	0
RF631CAA7_LR-1039	PP1403	0	1000
R990F7C37_LR-625		0	1000
R28E1DF48_RL-130	PP1799	-1000	0
R30BB8F90_LR-171	PP3535;PP4659	0	1000
R890F089B_B-551	PP1412;PP1845;PP2136;PP4030;PP4066	-1000	1000
RE4767C03_B-964	PP4757	-1000	1000
RAE5CA862_RL-725	PP1805	-1000	0
R6C8CAA86_RL-414		-1000	0
R44E7C78A_B-258	PP2876	-1000	1000
R6847F716_B-393_Comp_MNXC2_ChangedTo_MNXC19		-1000	1000
R5130B2DE_B-297_Comp_MNXC2_ChangedTo_MNXC19		-1000	1000
R908A67D4_B-583	PP0519	-1000	1000
R44AD742C_B-256	PP0849	-1000	1000
RF3F26333_B-1026	PP1766	-1000	1000
R11E1BC33_LR-10	PP1972;PP3590	0	1000
R30735D01_B-168	PP1811	-1000	1000
R53754596_LR-309	PP2518	0	1000
RE107DA39_B-949	PP3129	-1000	1000
R776FD8E0_LR-467		0	1000
R34F94184_B-187_Comp_MNXC2_ChangedTo_MNXC19		-1000	1000
R42CC54D8_RL-248		-1000	0
R84E23671_RL-527	PP5041	-1000	0
R2E14424_RL-155		-1000	0
RBCBFEAAB_RL-787	PP1403	-1000	0
R33B95962_LR-182	PP4264;PP5101	0	1000
R128355A8_LR-12_Comp_MNXC2_ChangedTo_MNXC19	PP4613	0	1000
RDD95D44F_RL-937	PP2145	-1000	0
R42918F17_LR-247	PP0188;PP2090;PP3999	0	1000
RD0365F15_RL-869_Comp_MNXC2_ChangedTo_MNXC19		-1000	0
RD324BDDB_B-887		-1000	1000
R8886398F_LR-548	PP2943	0	1000
RFF6DCEFF_RL-1068	PP1664	-1000	0
R78E921A2_LR-471	PP0915;PP0946	0	1000
R44E491CA_RL-257	PP1673	-1000	0
R30EEC14F_RL-173	PP2423;PP4570	-1000	0
R7E3B2B21_RL-491	PP5197	-1000	0
R1975F141_LR-55	PP1286;PP1287	0	1000
RF072B132_LR-1012	PP4922	0	1000
RB5E63CD2_LR-755	PP1735	0	1000
REE63FAC0_LR-1005		4.980000e+00	1000
R2B500C6F_RL-142	PP0344;PP0345	-1000	0
R22B35676_LR-102	PP1677	0	1000
R8C98057D_RL-569	PP4908	-1000	0
R759EF18C_RL-461	PP3264;PP5364	-1000	0
RB294A5F9_RL-741	PP4677	-1000	0
R99408C05_LR-628	PP0520	0	1000
R79A072A5_RL_Comp_MNXC2_ChangedTo_MNXC19		-1000	0
R940CB7A1_RL-599		-1000	0
R791C1318_RL-473		-1000	0
RCF5A2595_RL-867		-1000	0
RD52B557B_RL-899		-1000	0
RC961617A_RL-846		-1000	0
R3760E384_RL-194		-1000	0
R20C77F93_RL-90		-1000	0
R5AB83F59_RL-341		-1000	0
R78A55A96_RL-470		-1000	0
RBBD0FA7B_RL-783		-1000	0
R12A3DD59_RL-13		-1000	0
R1A72A72D_RL-58		-1000	0
R6F3B98A8_RL-433		-1000	0
R3761985B_RL-195		-1000	0
RD5E66C2_RL-901		-1000	0
RD66AB737_RL-902		-1000	0
RC7994DE3_RL-836		-1000	0
R2A8049B7_RL-139		-1000	0
RE43016E2_RL-963		-1000	0
R2C6E68D8_RL-146		-1000	0
R207C016C_RL-89		-1000	0
RA4F2777A_RL-684		-1000	0
R1D13CB8_RL-73		-1000	0
RC311B8B6_RL-813		-1000	0
RB1E8511F_RL-736		-1000	0
RBA710179_RL-774		-1000	0
R98039257_RL-617		-1000	0
RF719D22E_RL-1040		-1000	0
RC9E77429_RL-848		-1000	0
R70B65BB6_RL-438		-1000	0
RC018B2F9_RL-803		-1000	0
R2027C998_RL-87		-1000	0
RD171C821_RL-879		-1000	0
RE0165FC8_RL-943		-1000	0
RB28E6706_RL-740		-1000	0
R6B947841_RL-408		-1000	0
RC3D88995_RL-816		-1000	0
R6BCF16AB_RL-409		-1000	0
R94C69DFF_RL-604		-1000	0
RFBCA3A57_RL-1054_SpecMNXM103953_ChangedTo_MNXM711_Comp_MNXC2_ChangedTo_MNXC19	PP0044+PP0045+PP2410	-1000	0
R3CC8EE08_LR-222_SpecMNXM105788_ChangedTo_MNXM111	PP3999	0	1000
R63F8B33D_B-376_SpecMNXM88503_ChangedTo_MNXM251	PP1334	-1000	1000
R83404E23_RL-514_SpecMNXM88503_ChangedTo_MNXM251	PP2862	-1000	0
R4A2C7AC2_RL-276_SpecMNXM88503_ChangedTo_MNXM251	PP1804	-1000	0
RC02D6143_B-804_SpecMNXM88503_ChangedTo_MNXM251	PP1334	-1000	1000
R56C3491E_B-291_SpecMNXM89689_ChangedTo_MNXM101		-1000	1000
R13FEC2D4_B-26_SpecMNXM109100_ChangedTo_MNXM81	PP2328	-1000	1000
RAD7B5BE8_RL-723_SpecMNXM113534_ChangedTo_MNXM323_SpecMNXM109100_ChangedTo_MNXM81	PP0398;PP4907	-1000	0
R390260_B-173_SpecMNXM1981_ChangedTo_MNXM582	PP3382+PP3383	-1000	1000
R27835E10_B-105_SpecMNXM1981_ChangedTo_MNXM582		-1000	1000
RA413F47F_RL-681_SpecMNXM682_ChangedTo_MNXM66	PP2152	-1000	0
RB784E874_RL-762_SpecMNXM682_ChangedTo_MNXM66	PP2152	-1000	0
RED32C90E_LR-1000_SpecMNXM682_ChangedTo_MNXM66	PP0058;PP1520	0	1000
R3430299C_RL-186_SpecMNXM682_ChangedTo_MNXM66	PP4097	-1000	0
RA470C33E_B-683_SpecMNXM108377_ChangedTo_MNXM11	PP1783	-1000	1000
R12A78BD7_B-14_SpecMNXM108377_ChangedTo_MNXM11_Comp_MNXC2_ChangedTo_MNXC19	PP1689+PP4549;PP1689+PP4550	-1000	1000
R7730AC12_RL-466_SpecMNXM108377_ChangedTo_MNXM11	PP1205	0	1000
RD69F4CD1_RL-905_SpecMNXM108377_ChangedTo_MNXM11	PP1097	-1000	0
R38AEF60C_RL-201_SpecMNXM108377_ChangedTo_MNXM11	PP4794	-1000	0
R38AB1BC8_B-200_SpecMNXM108377_ChangedTo_MNXM11	PP1689+PP4549;PP1689+PP4550	-1000	1000
R64A2953C_RL-379_SpecMNXM108377_ChangedTo_MNXM11	PP0060+PP0061	-1000	0
RF3B8E233_RL-1024_SpecMNXM108377_ChangedTo_MNXM11	PP2469+PP2470	-1000	0
RE0C019EC_RL-947_SpecMNXM108377_ChangedTo_MNXM11	PP4000	-1000	0
R70D7E75C_RL-439_SpecMNXM108377_ChangedTo_MNXM11	PP1311	-1000	0
RA2595EA1_B-668_SpecMNXM108377_ChangedTo_MNXM11	PP4474	-1000	1000
RE389BA54_RL-959_SpecMNXM108377_ChangedTo_MNXM11	PP0436	-1000	0
R3FED066F_RL-236_SpecMNXM108377_ChangedTo_MNXM11	PP0854	-1000	0
RD7A9E77C_RL-915_SpecMNXM108377_ChangedTo_MNXM11	PP0603	-1000	0
R2DF5B0AC_RL-154_SpecMNXM108377_ChangedTo_MNXM11	PP5089	-1000	0
R85235038_RL-528_SpecMNXM108377_ChangedTo_MNXM11	PP2465	-1000	0
R4564ADF5_RL-259_SpecMNXM108377_ChangedTo_MNXM11	PP2905	-1000	0
RA31B9A40_RL-674_SpecMNXM108377_ChangedTo_MNXM11	PP0977	-1000	0
RDD51BA6D_RL-933_SpecMNXM108377_ChangedTo_MNXM11	PP2904	-1000	0
R179AB1D0_RL-44_SpecMNXM108377_ChangedTo_MNXM11	PP1097	-1000	0
R2DCFFB62_B-153_SpecMNXM108377_ChangedTo_MNXM11	PP4868	-1000	1000
R49407E3E_RL-272_SpecMNXM108377_ChangedTo_MNXM11	PP5285	-1000	0
R1F36AFF4_RL-83_SpecMNXM108377_ChangedTo_MNXM11	PP5318	-1000	0
R2DB154E8_RL-152_SpecMNXM108377_ChangedTo_MNXM11	PP0437	-1000	0
RB277F24C_RL-739_SpecMNXM108377_ChangedTo_MNXM11	PP1595	-1000	0
RC6BC3A09_B-829_SpecMNXM108377_ChangedTo_MNXM11	PP1672	-1000	1000
R56C9E2E2_RL-321_SpecMNXM108377_ChangedTo_MNXM11	PP1672	-1000	0
R3F2D59D5_B-229_SpecMNXM108377_ChangedTo_MNXM11	PP2213;PP2351;PP4487;PP4702	-1000	1000
R8FCEFB79_RL-581_SpecMNXM108377_ChangedTo_MNXM11	PP1902	-1000	0
R48777951_RL-269_SpecMNXM108377_ChangedTo_MNXM11		-1000	0
R837858B9_RL-517_SpecMNXM108377_ChangedTo_MNXM11	PP1348;PP4783	-1000	0
R70F4B6BD_RL-440_SpecMNXM108377_ChangedTo_MNXM11	PP5222	-1000	0
R1038C47D_RL-1_SpecMNXM108377_ChangedTo_MNXM11	PP4934	-1000	0
R5D99CB05_RL-356_SpecMNXM108377_ChangedTo_MNXM11	PP1277	-1000	0
REEE5BF28_RL-1006_SpecMNXM108377_ChangedTo_MNXM11	PP1595	-1000	0
R3A1B685C_RL-210_SpecMNXM108377_ChangedTo_MNXM11	PP1672	-1000	0
R21DBA9E4_RL-96_SpecMNXM108377_ChangedTo_MNXM11	PP0687	-1000	0
RF6165038_RL-1037_SpecMNXM108377_ChangedTo_MNXM11	PP1596	-1000	0
RBB74423D_RL-777_SpecMNXM40046_ChangedTo_MNXM133_SpecMNXM108377_ChangedTo_MNXM11	PP3071	-1000	0
R6F3F0DE8_B-434_SpecMNXM113964_ChangedTo_MNXM174_Comp_MNXC2_ChangedTo_MNXC19	PP0745;PP3992;PP4290;PP4643;PP4653	-1000	1000
R52AFD977_RL-305_SpecMNXM113964_ChangedTo_MNXM174		-1000	0
RED5E5885_LR-985_SpecMNXM3106_ChangedTo_MNXM1469		0	1000
R74B080AB_B-413_SpecMNXM1478_ChangedTo_MNXM60_Comp_MNXC2_ChangedTo_MNXC19		-1000	1000
R97F010DD_B-579_SpecMNXM1478_ChangedTo_MNXM60		-1000	1000
R36DA5F0F_B-162_SpecMNXM1478_ChangedTo_MNXM60		-1000	100
R56FEE139_B-324_SpecMNXM108377_ChangedTo_MNXM11_SpecMNXM113964_ChangedTo_MNXM174_SpecMNXM89160_ChangedTo_MNXM298	PP0747	-1000	1000
R2CF3B5C7_LR-148_SpecMNXM89762_ChangedTo_MNXM38	PP4947	0	1000
RA1DCE3EB_B-666_SpecMNXM89762_ChangedTo_MNXM38	PP4190+PP4191+PP4192+PP4193	-1000	1000
R9804C859_LR-618_SpecMNXM89762_ChangedTo_MNXM38	PP3382+PP3383+PP3384	0	1000
RA00CD134_RL-655_SpecMNXM89762_ChangedTo_MNXM38	PP5064	-1000	0
RFDA3E25E_RL-1060_SpecMNXM89762_ChangedTo_MNXM38	PP0751;PP1251;PP2925	-1000	0
R222AA63E_LR-99_SpecMNXM89762_ChangedTo_MNXM38	PP2437;PP2793	0	1000
RBBA0C990_LR-781_SpecMNXM89762_ChangedTo_MNXM38	PP4947	0	1000
RACA0DD28_LR-681_SpecMNXM97009_ChangedTo_MNXM56	PP0238	0	1000
RCFD4EBF0_B-842_SpecMNXM97009_ChangedTo_MNXM56		-1000	1000
R1FCC7A7D_RL-76_SpecMNXM97009_ChangedTo_MNXM56	PP2674	-1000	0
R996ABEB5_RL-588_SpecMNXM97009_ChangedTo_MNXM56_Comp_MNXC2_ChangedTo_MNXC19		-1000	0
RE1314BE5_B-951_SpecMNXM90055_ChangedTo_MNXM743	PP4960	-1000	1000
RA02007CE_LR-656_SpecMNXM91005_ChangedTo_MNXM8	PP2795;PP3553	0	1000
RFE6B40F_LR-1063_SpecMNXM91005_ChangedTo_MNXM8	PP0545;PP2589;PP2680;PP2694;PP3357;PP3463;PP5258;PP5278	0	1000
R19097C8A_RL-52_SpecMNXM91005_ChangedTo_MNXM8	PP1703	-1000	0
R282F995A_LR-126_SpecMNXM91005_ChangedTo_MNXM8	PP3944	0	1000
RE1E5252A_RL-953_SpecMNXM91005_ChangedTo_MNXM8	PP0545;PP2589;PP2680;PP2694;PP3357;PP3463;PP5258;PP5278	-1000	0
RB1BBEFA8_RL-734_SpecMNXM91005_ChangedTo_MNXM8	PP0402	-1000	0
R3CAEFC31_LR-220_SpecMNXM91005_ChangedTo_MNXM8	PP4829	0	1000
RA337A036_RL-677_SpecMNXM91005_ChangedTo_MNXM8	PP3999	-1000	0
RBB6A4E2F_LR-776_SpecMNXM91005_ChangedTo_MNXM8		0	1000
R777C380D_LR-468_SpecMNXM91005_ChangedTo_MNXM8		0	1000
R9D7D5315_RL-644_SpecMNXM91005_ChangedTo_MNXM8	PP0545;PP2589;PP2680;PP2694;PP3357;PP3463;PP5258;PP5278	-1000	0
RA111B37D_RL-661_SpecMNXM91005_ChangedTo_MNXM8	PP0597;PP4667	-1000	0
RF5242CDA_RL-1032_SpecMNXM91005_ChangedTo_MNXM8	PP4189	-1000	0
R29A12E11_LR-134_SpecMNXM91005_ChangedTo_MNXM8		0	1000
R4955B41E_RL-273_SpecMNXM91005_ChangedTo_MNXM8	PP0545;PP2589;PP2680;PP2694;PP3357;PP3463;PP5258;PP5278	-1000	0
RE51AB17D_RL-968_SpecMNXM91005_ChangedTo_MNXM8	PP0545;PP2589;PP2680;PP2694;PP3357;PP3463;PP5258;PP5278	-1000	0
R9CABF419_LR-640_SpecMNXM91005_ChangedTo_MNXM8		0	1000
RA57CC508_RL-687_SpecMNXM91005_ChangedTo_MNXM8	PP0545;PP2589;PP2680;PP2694;PP3357;PP3463;PP5258;PP5278	-1000	0
R4DF6CD72_B-288_SpecMNXM91005_ChangedTo_MNXM8	PP4617	-1000	1000
RD854F913_B-919_SpecMNXM91005_ChangedTo_MNXM8	PP4617	-1000	1000
R1D7D3363_B-76_SpecMNXM91005_ChangedTo_MNXM8	PP4617	-1000	1000
R1860FB3A_RL-48_SpecMNXM91005_ChangedTo_MNXM8	PP4617	-1000	0
RF428C075_B-1027_SpecMNXM91005_ChangedTo_MNXM8	PP0545;PP2589;PP2680;PP2694;PP3357;PP3463;PP5258;PP5278	-1000	1000
R9C4A76A1_B-638_SpecMNXM91005_ChangedTo_MNXM8	PP0545;PP2589;PP2680;PP2694;PP3357;PP3463;PP5258;PP5278	-1000	1000
R336B4455_LR-181_SpecMNXM91005_ChangedTo_MNXM8	PP4977	0	1000
RE6DDAD5F_RL-976_SpecMNXM91005_ChangedTo_MNXM8	PP0545;PP2589;PP2680;PP2694;PP3357;PP3463;PP5258;PP5278	-1000	0
RBA2D11CC_RL-769_SpecMNXM91005_ChangedTo_MNXM8	PP0545;PP2589;PP2680;PP2694;PP3357;PP3463;PP5258;PP5278	-1000	0
RF82B246F_RL-1042_SpecMNXM91005_ChangedTo_MNXM8	PP0545;PP2589;PP2680;PP2694;PP3357;PP3463;PP5258;PP5278	-1000	0
RC07F9121_RL-805_SpecMNXM91005_ChangedTo_MNXM8	PP0545;PP2589;PP2680;PP2694;PP3357;PP3463;PP5258;PP5278	-1000	0
RA874DECD_RL-697_SpecMNXM91005_ChangedTo_MNXM8	PP0545;PP2589;PP2680;PP2694;PP3357;PP3463;PP5258;PP5278	-1000	0
R299D5A2_LR-133_SpecMNXM91005_ChangedTo_MNXM8	PP4947	0	1000
R63188E7B_RL-374_SpecMNXM91005_ChangedTo_MNXM8	PP4947	-1000	0
R992AD06F_LR-627_SpecMNXM91005_ChangedTo_MNXM8		0	1000
RA259BFC0_LR-669_SpecMNXM91005_ChangedTo_MNXM8		0	1000
R6B8B2335_LR-407_SpecMNXM91005_ChangedTo_MNXM8		0	1000
R8C7D3CA8_RL-568_SpecMNXM91005_ChangedTo_MNXM8	PP0545;PP2589;PP2680;PP2694;PP3357;PP3463;PP5258;PP5278	-1000	0
RC332C66A_LR-814_SpecMNXM91005_ChangedTo_MNXM8		0	1000
RE5EFDE1E_LR-972_SpecMNXM91005_ChangedTo_MNXM8		0	1000
RE5FF6419_LR-973_SpecMNXM91005_ChangedTo_MNXM8	PP3944	0	1000
RDD71F4C0_RL-936_SpecMNXM91005_ChangedTo_MNXM8	PP0545;PP2589;PP2680;PP2694;PP3357;PP3463;PP5258;PP5278	-1000	0
REBDB1FFA_RL-994_SpecMNXM91005_ChangedTo_MNXM8		-1000	0
R5249BE2A_LR-303_SpecMNXM91005_ChangedTo_MNXM8		0	1000
RE39C0421_B-960_SpecMNXM91005_ChangedTo_MNXM8	PP0606	-1000	1000
R6DBE01EF_RL-421_SpecMNXM91005_ChangedTo_MNXM8	PP0545;PP2589;PP2680;PP2694;PP3357;PP3463;PP5258;PP5278	-1000	0
R9161A227_B-588_SpecMNXM91005_ChangedTo_MNXM8	PP0552	-1000	1000
R320F7687_B-178_SpecMNXM91005_ChangedTo_MNXM8	PP0762	-1000	1000
RB8B250CB_RL-765_SpecMNXM91005_ChangedTo_MNXM8	PP0545;PP2589;PP2680;PP2694;PP3357;PP3463;PP5258;PP5278	-1000	0
RA8630ABC_B-696_SpecMNXM91005_ChangedTo_MNXM8		-1000	1000
R2FA4D708_LR-161_SpecMNXM91005_ChangedTo_MNXM8	PP1803	0	1000
R12523A0E_LR-11_SpecMNXM91005_ChangedTo_MNXM8	PP3591	0	1000
RA32D2750_RL-675_SpecMNXM91005_ChangedTo_MNXM8	PP0328	-1000	0
R493A4F8C_RL-271_SpecMNXM91005_ChangedTo_MNXM8	PP4947	-1000	0
R94750649_RL-601_SpecMNXM91005_ChangedTo_MNXM8	PP0545;PP2589;PP2680;PP2694;PP3357;PP3463;PP5258;PP5278	-1000	0
RF42D77F_RL-1029_SpecMNXM91005_ChangedTo_MNXM8	PP1288	-1000	0
RECC86FA6_RL-996_SpecMNXM91005_ChangedTo_MNXM8	PP2926	-1000	0
RCAEF6703_LR-849_SpecMNXM91005_ChangedTo_MNXM8_Comp_MNXC2_ChangedTo_MNXC19	PP4119+PP4120+PP4121+PP4122+PP4123+PP4124+PP4125+PP4126+PP4127+PP4128+PP4129+PP4130+PP4131	0	1000
RE5D25A5_RL-970_SpecMNXM108377_ChangedTo_MNXM11_SpecMNXM91005_ChangedTo_MNXM8	PP4869	-1000	0
R9BFF54BF_B-636_SpecMNXM108377_ChangedTo_MNXM11_SpecMNXM91005_ChangedTo_MNXM8	PP4810	-1000	1000
RC95E03AF_RL-845_SpecMNXM40046_ChangedTo_MNXM133_SpecMNXM89762_ChangedTo_MNXM38_SpecMNXM91005_ChangedTo_MNXM8	PP2047;PP2136;PP2214	-1000	0
R68C5FFBB_LR-397_SpecMNXM97015_ChangedTo_MNXM86	PP0774	0	1000
RD8D979E7_B-924_SpecMNXM97015_ChangedTo_MNXM86	PP2213;PP2351;PP4487;PP4702	-1000	1000
R416F0AF6_RL-241_SpecMNXM97015_ChangedTo_MNXM86	PP1607+PP1996;PP4065+PP4067	-1000	0
R5C1A775D_B-349_SpecMNXM89762_ChangedTo_MNXM38_SpecMNXM97015_ChangedTo_MNXM86	PP2437;PP2793	-1000	1000
R2D4D318D_LR-134_SpecMNXM925_ChangedTo_MNXM89734	PP1844	0	1000
RA7C974F1_LR-653_SpecMNXM925_ChangedTo_MNXM89734	PP1520	0	1000
R71BE547_RL-402_SpecMNXM925_ChangedTo_MNXM89734	PP4175	-1000	0
RD90F5BC3_B-895_SpecMNXM925_ChangedTo_MNXM89734	PP1408	-1000	1000
R2E6C727_B-139_SpecMNXM925_ChangedTo_MNXM89734	PP1408	-1000	1000
RCD52FAA5_B-828_SpecMNXM925_ChangedTo_MNXM89734	PP1408	-1000	1000
R61AB5B6_B-330_SpecMNXM925_ChangedTo_MNXM89734	PP1408	-1000	1000
RF92CD813_B-1035_SpecMNXM925_ChangedTo_MNXM89734	PP1408	-1000	1000
R428B1195_B-213_SpecMNXM925_ChangedTo_MNXM89734	PP1408	-1000	1000
RC2C92F36_B-787_SpecMNXM925_ChangedTo_MNXM89734	PP1408	-1000	1000
R18CCAFB5_RL-38_SpecMNXM925_ChangedTo_MNXM89734	PP1916;PP4175	-1000	0
R59E64765_RL-304_SpecMNXM925_ChangedTo_MNXM89734	PP1916;PP4175	-1000	0
R1297B88B_RL-12_SpecMNXM925_ChangedTo_MNXM89734	PP1916;PP4175	-1000	0
R47662CA2_RL-238_SpecMNXM925_ChangedTo_MNXM89734	PP4175	-1000	0
RA31339C3_RL-630_SpecMNXM925_ChangedTo_MNXM89734	PP4175	-1000	0
RE98B15F6_RL-966_SpecMNXM925_ChangedTo_MNXM89734	PP1844	-1000	0
RC6296FF3_RL-801_SpecMNXM925_ChangedTo_MNXM89734	PP1844	-1000	0
R75A6DC88_RL-419_SpecMNXM925_ChangedTo_MNXM89734	PP1844	-1000	0
R930338CA_RL-558_SpecMNXM925_ChangedTo_MNXM89734	PP1844	-1000	0
RAAE42544_LR-669_SpecMNXM925_ChangedTo_MNXM89734	PP1520	0	1000
R3FC48C9B_LR-199_SpecMNXM925_ChangedTo_MNXM89734	PP1520	0	1000
RD88DE805_RL-893_SpecMNXM925_ChangedTo_MNXM89734	PP1520	-1000	0
RB6C69449_RL-720_SpecMNXM925_ChangedTo_MNXM89734	PP1520	-1000	0
R2238EAF0_RL-88_SpecMNXM3489_ChangedTo_MNXM91971_SpecMNXM925_ChangedTo_MNXM89734	PP1916;PP4175	-1000	0
R2CD54C77_RL-131_SpecMNXM4345_ChangedTo_MNXM92952_SpecMNXM925_ChangedTo_MNXM89734	PP1916;PP4175	-1000	0
R694847C0_RL-399_SpecMNXM97014_ChangedTo_MNXM92	PP5097	-1000	0
RA0B5B72_LR-659_SpecMNXM97014_ChangedTo_MNXM92	PP1377;PP2137;PP3280	0	1000
RD0A26254_B-874_SpecMNXM97014_ChangedTo_MNXM92	PP3122+PP3123;PP3951+PP3952	-1000	1000
RD3069AB8_LR-884_SpecMNXM56012_ChangedTo_MNXM249_SpecMNXM108377_ChangedTo_MNXM11_SpecMNXM91005_ChangedTo_MNXM8_SpecMNXM97014_ChangedTo_MNXM92_Comp_MNXC2_ChangedTo_MNXC19		0	1000
RAAE41C7C_LR-710_SpecMNXM91005_ChangedTo_MNXM8_SpecMNXM12509_ChangedTo_MNXM90663		0	1000
R35F29636_RL-190_SpecMNXM1597_ChangedTo_MNXM441	PP3099	-1000	0
R8D3A2296_LR-530_SpecMNXM3617_ChangedTo_MNXM18360		0	1000
RF19B5671_RL-1004_SpecMNXM4344_ChangedTo_MNXM92953_SpecMNXM925_ChangedTo_MNXM89734_SpecMNXM3617_ChangedTo_MNXM18360	PP1916;PP4175	-1000	0
R141141CC_B-28_SpecMNXM97280_ChangedTo_MNXM389	PP1412;PP1845;PP2136;PP4030;PP4066	-1000	1000
R1D97BBCF_RL-78_SpecMNXM89811_ChangedTo_MNXM91624	PP0930+PP0931+PP0932	-1000	0
R11492E43_RL-4_SpecMNXM108377_ChangedTo_MNXM11_SpecMNXM89811_ChangedTo_MNXM91624	PP1213	-1000	0
RE057E0C1_RL-945_SpecMNXM91005_ChangedTo_MNXM8_SpecMNXM11119_ChangedTo_MNXM5958		-1000	0
R1AD0727C_B-59_SpecMNXM108859_ChangedTo_MNXM27_Comp_MNXC2_ChangedTo_MNXC19	PP1587;PP4974;PP5066	-1000	1000
RE369117E_B-958_SpecMNXM108859_ChangedTo_MNXM27_Comp_MNXC2_ChangedTo_MNXC19	PP0496;PP1748	-1000	1000
R56D4E3C3_B-322_SpecMNXM108859_ChangedTo_MNXM27_Comp_MNXC2_ChangedTo_MNXC19	PP0496;PP1748	-1000	1000
RF525EF4D_LR-1033_SpecMNXM108859_ChangedTo_MNXM27_Comp_MNXC2_ChangedTo_MNXC19	PP0996	0	1000
R5D1B59DB_RL-313_SpecMNXM148_ChangedTo_MNXM89759_SpecMNXM155_ChangedTo_MNXM89760	PP2328	-1000	0
R1E8BF0DA_RL-70_SpecMNXM148_ChangedTo_MNXM89759_SpecMNXM155_ChangedTo_MNXM89760	PP1177+PP1179	-1000	0
MNXM12224EXCHANGE		-1000	1000
MNXM14908EXCHANGE		-1000	1000
MNXM14920EXCHANGE		-1000	1000
MNXM1841EXCHANGE		-1000	1000
MNXM22020EXCHANGE		-1000	1000
MNXM2212EXCHANGE		-1000	1000
MNXM601EXCHANGE		-1000	1000
MNXM6198EXCHANGE		-1000	1000
MNXM6199EXCHANGE		-1000	1000
MNXM6200EXCHANGE		-1000	1000
MNXM6201EXCHANGE		-1000	1000
MNXM634EXCHANGE		-1000	1000
MNXM765EXCHANGE		-1000	1000
MNXM821EXCHANGE		-1000	1000
MNXM8355EXCHANGE		-1000	1000
MNXM8356EXCHANGE		-1000	1000
MNXM8357EXCHANGE		-1000	1000
MNXM9001EXCHANGE		-1000	1000
MNXM56EXCHANGE		-1000	1000
Free_Trans_MNXM111_MNXC2%MNXC19		-1000	1000
Free_Trans_MNXM1542_MNXC2%MNXC19		-1000	1000
Free_Trans_BIOMASS_MNXC2%MNXC19		-1000	1000
Free_Trans_MNXM12224_MNXC2%MNXC19		-1000	1000
Free_Trans_MNXM14908_MNXC2%MNXC19		-1000	1000
Free_Trans_MNXM14920_MNXC2%MNXC19		-1000	1000
Free_Trans_MNXM1841_MNXC2%MNXC19		-1000	1000
Free_Trans_MNXM22020_MNXC2%MNXC19		-1000	1000
Free_Trans_MNXM2212_MNXC2%MNXC19		-1000	1000
Free_Trans_MNXM316_MNXC2%MNXC19		-1000	1000
Free_Trans_MNXM601_MNXC2%MNXC19		-1000	1000
Free_Trans_MNXM6198_MNXC2%MNXC19		-1000	1000
Free_Trans_MNXM6199_MNXC2%MNXC19		-1000	1000
Free_Trans_MNXM6200_MNXC2%MNXC19		-1000	1000
Free_Trans_MNXM6201_MNXC2%MNXC19		-1000	1000
Free_Trans_MNXM634_MNXC2%MNXC19		-1000	1000
Free_Trans_MNXM765_MNXC2%MNXC19		-1000	1000
Free_Trans_MNXM821_MNXC2%MNXC19		-1000	1000
Free_Trans_MNXM8355_MNXC2%MNXC19		-1000	1000
Free_Trans_MNXM8356_MNXC2%MNXC19		-1000	1000
Free_Trans_MNXM8357_MNXC2%MNXC19		-1000	1000
Free_Trans_MNXM9001_MNXC2%MNXC19		-1000	1000
Free_Trans_MNXM1021_MNXC2%MNXC19		-1000	1000
Free_Trans_MNXM1026_MNXC2%MNXC19		-1000	1000
Free_Trans_MNXM103370_MNXC2%MNXC19		-1000	1000
Free_Trans_MNXM104030_MNXC2%MNXC19		-1000	1000
Free_Trans_MNXM10555_MNXC2%MNXC19		-1000	1000
Free_Trans_MNXM106383_MNXC2%MNXC19		-1000	1000
Free_Trans_MNXM106436_MNXC2%MNXC19		-1000	1000
Free_Trans_MNXM107233_MNXC2%MNXC19		-1000	1000
Free_Trans_MNXM108129_MNXC2%MNXC19		-1000	1000
Free_Trans_MNXM114034_MNXC2%MNXC19		-1000	1000
Free_Trans_MNXM117_MNXC2%MNXC19		-1000	1000
Free_Trans_MNXM144_MNXC2%MNXC19		-1000	1000
Free_Trans_MNXM147_MNXC2%MNXC19		-1000	1000
Free_Trans_MNXM156_MNXC2%MNXC19		-1000	1000
Free_Trans_MNXM15824_MNXC2%MNXC19		-1000	1000
Free_Trans_MNXM158_MNXC2%MNXC19		-1000	1000
Free_Trans_MNXM1608_MNXC2%MNXC19		-1000	1000
Free_Trans_MNXM1734_MNXC2%MNXC19		-1000	1000
Free_Trans_MNXM18941_MNXC2%MNXC19		-1000	1000
Free_Trans_MNXM207_MNXC2%MNXC19		-1000	1000
Free_Trans_MNXM23_MNXC2%MNXC19		-1000	1000
Free_Trans_MNXM2757_MNXC2%MNXC19		-1000	1000
Free_Trans_MNXM744_MNXC2%MNXC19		-1000	1000
Free_Trans_MNXM761_MNXC2%MNXC19		-1000	1000
Free_Trans_MNXM94_MNXC2%MNXC19		-1000	1000
Free_Trans_MNXM97013_MNXC2%MNXC19		-1000	1000
Free_Trans_MNXM339_MNXC2%MNXC19		-1000	1000
Free_Trans_MNXM37_MNXC2%MNXC19		-1000	1000
Free_Trans_MNXM626_MNXC2%MNXC19		-1000	1000
Free_Trans_MNXM639_MNXC2%MNXC19		-1000	1000
Free_Trans_MNXM75154_MNXC2%MNXC19		-1000	1000
Free_Trans_C9581_MNXC2%MNXC19		-1000	1000
Free_Trans_C9587_MNXC2%MNXC19		-1000	1000
Free_Trans_MNXM303_MNXC2%MNXC19		-1000	1000
Free_Trans_MNXM349_MNXC2%MNXC19		-1000	1000
Free_Trans_MNXM724_MNXC2%MNXC19		-1000	1000
Free_Trans_MNXM196_MNXC2%MNXC19		-1000	1000
Free_Trans_MNXM174_MNXC2%MNXC19		-1000	1000
Free_Trans_MNXM60_MNXC2%MNXC19		-1000	1000
Free_Trans_MNXM56_MNXC2%MNXC19		-1000	1000
Free_Trans_C9598_MNXC2%MNXC19		-1000	1000
Free_Trans_MNXM331_MNXC2%MNXC19		-1000	1000
R5FBDBB73_RL-367_SpecMNXM10766_ChangedTo_MNXM6837___RBD50FBD0_RL-759_SpecMNXM7186_ChangedTo_MNXM5086_SpecMNXM925_ChangedTo_MNXM89734	PP4175	-1000	0
R3FBF886A_RL-198_SpecMNXM925_ChangedTo_MNXM89734___RC3F5B6CD_RL-818_SpecMNXM11121_ChangedTo_MNXM6840	PP4175	-1000	0
RB91DCF1B_B-766_SpecMNXM97008_ChangedTo_MNXM40___REE674EE6_B-991_SpecMNXM925_ChangedTo_MNXM89734	PP1913	-1000	1000
RB1412D6E_RL-733_SpecMNXM97280_ChangedTo_MNXM389___RC83377B2_LR-809_SpecMNXM1478_ChangedTo_MNXM60	PP4065+PP4067	0	1000
R6E174D03_B-425_SpecMNXM97008_ChangedTo_MNXM40___R8963E55F_B-509_SpecMNXM1478_ChangedTo_MNXM60	PP0558+PP0559+PP1607+PP1996	-1000	1000
RA5CA346F_RL-688_SpecMNXM108377_ChangedTo_MNXM11___RBAB400F8_RL-739_SpecMNXM89922_ChangedTo_MNXM93524	PP1496	-1000	0
R1C666001_RL-69_SpecMNXM108377_ChangedTo_MNXM11___REC2E33C5_RL-977_SpecMNXM89811_ChangedTo_MNXM91624	PP1213	-1000	0
R9F3D4156_RL-651_SpecMNXM108377_ChangedTo_MNXM11___RB9D38C7E_RL-734_SpecMNXM89752_ChangedTo_MNXM91627	PP1977;PP4694	-1000	0
RA3638E81_B-679_SpecMNXM89676_ChangedTo_MNXM417___REC6B4866_B-981_SpecMNXM2378_ChangedTo_MNXM74	PP4960	-1000	1000
R2A308102_B-118_SpecMNXM2378_ChangedTo_MNXM74___R75FD1D8A_B-462_SpecMNXM91005_ChangedTo_MNXM8	PP1009	-1000	1000
R62E7298D_RL-373_SpecMNXM90564_ChangedTo_MNXM1496___REC508C6F_LR-979_SpecMNXM90303_ChangedTo_MNXM1497	PP4832	-1000	0
R28A93559_RL-111_SpecMNXM1981_ChangedTo_MNXM582___RC7896382_RL-834		0	0
MNXM316EXCHANGE___R9E871076_RL-649		0	0
R3A7C4A1C_RL-211___RB5DF6BE1_RL-714_SpecMNXM89689_ChangedTo_MNXM101		0	0
BIOMASSEXCHANGE___R613D9260_B-370		0	0
RCF4BA379_RL-865_Comp_MNXC2_ChangedTo_MNXC19___RCF4BA379_RL-866_Comp_MNXC2_ChangedTo_MNXC19	PP4250+PP4251+PP4252+PP4253;PP4255+PP4256+PP4257+PP4258;PP0103+PP0104+PP0105+PP0106+PP0107+PP0108+PP0109+PP0110	-1000	0
R9FED80B1_B-654___REAC05C92_B-972_SpecMNXM2378_ChangedTo_MNXM74	PP4715	-1000	1000
R166F3A71_B-37___RB0507495_B-694_SpecMNXM2378_ChangedTo_MNXM74	PP0082;PP0082+PP0083	-1000	1000
R14957F70_RL-31___RC2EE6799_B-788_SpecMNXM2378_ChangedTo_MNXM74	PP0082+PP0083	-1000	0
R6D640049_RL-419___R8B3F3C76_RL-518_SpecMNXM148_ChangedTo_MNXM89759_SpecMNXM155_ChangedTo_MNXM89760	PP1177+PP1179	-1000	0
R4ADAF215_RL-279___R961C014D_RL-569_SpecMNXM4175_ChangedTo_MNXM92755	PP1602;PP4147;PP4174	-1000	0
R6D9E7702_B-379_SpecMNXM7186_ChangedTo_MNXM5086___R7E10B37C_LR-490	PP4174	-1000	1000
R15C9D23E_B-34___R7D04B53B_B-445_SpecMNXM2378_ChangedTo_MNXM74	PP2168	-1000	1000
R6BE75EA_B-411___RBC6177F5_RL-749_SpecMNXM2378_ChangedTo_MNXM74	PP1024	-1000	1000
R560ADF48_RL-287_SpecMNXM97009_ChangedTo_MNXM56___RD6795C13_RL-903	PP3775;PP0323+PP0324+PP0325+PP0326	-1000	0
R206F4BDE_RL-79_SpecMNXM148_ChangedTo_MNXM89759_SpecMNXM155_ChangedTo_MNXM89760___R807F4C5B_LR-500	PP1177+PP1179	0	1000
R148F8864_LR-30___R60AB96EC_B-328_SpecMNXM4344_ChangedTo_MNXM92953	PP0581;PP1914;PP2783	0	1000
R11C299E4_LR-9___R851D3181_B-479_SpecMNXM4345_ChangedTo_MNXM92952	PP0581;PP1914;PP2783	0	1000
RA091710E_LR-658___RB8616F78_B-729_SpecMNXM3489_ChangedTo_MNXM91971	PP0581;PP1914;PP2783	0	1000
R1D12A39_LR-58_SpecMNXM148_ChangedTo_MNXM89759_SpecMNXM155_ChangedTo_MNXM89760___R2B18B2AE_LR-141	PP0786;PP5069	0	1000
R726C5D38_B-451___RE85BB257_LR-960_SpecMNXM1478_ChangedTo_MNXM60	PP5347;PP5348+PP5437	-1000	0
R1A5F9725_LR-47_SpecMNXM1981_ChangedTo_MNXM582___R87F56CF7_LR-546_Comp_MNXC2_ChangedTo_MNXC19	PP3377	0	1000
R796E000F_B-430_SpecMNXM2378_ChangedTo_MNXM74___RE042A128_B-944	PP4965	-1000	1000
R865B974C_B-534___R9A854611_B-593_SpecMNXM2378_ChangedTo_MNXM74	PP4965	-1000	1000
R847C35E8_LR-525___RADAB18C1_RL-683_SpecMNXM148_ChangedTo_MNXM89759_SpecMNXM155_ChangedTo_MNXM89760	PP1177+PP1179	0	1000
R1D4F4F2_RL-59_SpecMNXM89752_ChangedTo_MNXM91627___R9C0B593B_RL-637	PP0732	-1000	0
RACF9C0DF_RL-721___RE651D3CF_RL-952_SpecMNXM925_ChangedTo_MNXM89734	PP1916;PP4175	-1000	0
R1D0E6BA2_RL-71___RDBE60336_RL-909_SpecMNXM2378_ChangedTo_MNXM74	PP0527	-1000	0
R2A4BC09_B-119_SpecMNXM1478_ChangedTo_MNXM60___R5C2F31DB_B-350	PP0100	-1000	1000
R394D990C_RL-174_SpecMNXM1478_ChangedTo_MNXM60___R7CA35F41_RL-486	PP4723+PP4724	-1000	0
R9D739CBB_LR-643___RC7FE3812_LR-807_SpecMNXM3106_ChangedTo_MNXM1469	PP1602;PP4147;PP4174	0	1000
RB36B9DE7_RL-744___RDE46A37E_B-917_SpecMNXM925_ChangedTo_MNXM89734	PP1916;PP3303;PP4175;PP4379;PP4545	-1000	1000
R15F8C459_LR-28_SpecMNXM6376_ChangedTo_MNXM4770___R2F317052_LR-158		0	1000
R9882731E_B-581_SpecMNXM4175_ChangedTo_MNXM92755___RD0E7B855_LR-876	PP0581;PP1914;PP2783	0	1000
RDA15934D_RL-901_SpecMNXM89689_ChangedTo_MNXM101___REE2ABCE2_LR-1004	PP3190 ; PP3533 ; PP4431	0	1000
R874FBEBC_B-542___RF718443E_B-1023_SpecMNXM89689_ChangedTo_MNXM101	PP1346	-1000	1000
R2109D891_RL-92___RE11D7E70_RL-925_SpecMNXM89689_ChangedTo_MNXM101	PP3571;PP5186	-1000	0
RA760988D_RL-650_SpecMNXM89689_ChangedTo_MNXM101___RD436331C_LR-891	PP0864	0	1000
R70ADAFAA_B-396_SpecMNXM89689_ChangedTo_MNXM101___R92A78930_B-595	PP1000 ; PP1079	-1000	1000
R2FE5051D_B-142_SpecMNXM89689_ChangedTo_MNXM101___R44A3C847_B-255_Comp_MNXC2_ChangedTo_MNXC19	PP1002	-1000	1000
R158FEB5D_LR-33_Comp_MNXC2_ChangedTo_MNXC19___R19CFFD43_RL-43_SpecMNXM89689_ChangedTo_MNXM101	PP4484+PP4486;PP4485+PP4486;PP4483+PP4484+PP4485+PP4486	0	1000
R79D25E69_B-433___R79D25E69_B-477		0	0
R8C9CAA01_RL-526___R8C9CAA01_RL-570		0	0
R266E16F7_B-100___R266E16F7_RL-119		0	0
RC4CE647D_RL-796___RC4CE647D_RL-823		0	0
R854F5035_RL-480___R854F5035_RL-529		0	0
R11AF21C4_RL-8___R11AF21C4_RL-9		0	0
RDDA74507_RL-916___RDDA74507_RL-938		0	0
R168BB7F_B-30___R168BB7F_RL-38		0	0
R87345600_RL-495___R87345600_RL-541		0	0
R2822EC02_B-108___R2822EC02_RL-125		0	0
R47A08264_B-240___R47A08264_RL-265		0	0
RB5A22946_RL-752_SpecMNXM103953_ChangedTo_MNXM711___RC264CCE6_B-783		0	0
RB51167C7_B-709___RB51167C7_RL-749		0	0
R80AB56C1_B-456___R80AB56C1_RL-501		0	0
R12C62D6F_B-14___R12C62D6F_B-16		0	0
RE9A432F8_B-967___RE9A432F8_RL-986		0	0
R1B15D75B_B-49___R1B15D75B_RL-60		0	0
R12C8DE28_B-17___R12C8DE28_LR-15		0	0
R2EAFE65D_B-140___R2EAFE65D_RL-156		0	0
RBA4F97AC_B-737___RBA4F97AC_B-771		0	0
R939AC231_RL-559___R939AC231_RL-597		0	0
R9148467C_B-545___R9148467C_RL-587		0	0
R82FC34E_RL-511_SpecMNXM113534_ChangedTo_MNXM323___R9CFB6E69_RL-604		0	0
RE98020E0_RL-965_Comp_MNXC2_ChangedTo_MNXC19___RF8AD5536_B-1043_Comp_MNXC2_ChangedTo_MNXC19		-1000	1000
R71D9C74F_RL-404___R71D9C74F_RL-449		0	0
R74A4E55C_B-412___R74A4E55C_B-457		0	0
R68515FDE_B-349___R68515FDE_RL-394		0	0
R65AD733D_RL-340___R65AD733D_RL-381		0	0
R1B7D1CDE_RL-51___R1B7D1CDE_RL-61		0	0
R2497E49B_RL-111_SpecMNXM108859_ChangedTo_MNXM27___R7D331B8_B-446		0	0
RC2A3E328_RL-784___RC2A3E328_RL-811		0	0
R564392D9_RL-289___R564392D9_RL-319		0	0
R574940F6_B-293___R574940F6_RL-325		0	0
RE231E923_RL-934___RE231E923_RL-954		0	0
R3012068B_RL-144___R3012068B_RL-165		0	0
R6ED886B2_B-388___R6ED886B2_B-428		0	0
R5772AF08_B-295___R5772AF08_RL-327		0	0
R29A2C0EB_RL-114___R29A2C0EB_RL-135		0	0
R13978954_RL-18___R13978954_RL-23		0	0
R459871F2_RL-231___R459871F2_RL-260		0	0
R9C6DB022_B-600___R9C6DB022_B-639		0	0
R95FF6FAE_RL-608_SpecMNXM1273_ChangedTo_MNXM1542___R9E431C87_RL-609		0	0
RF0E0D827_B-1001___RF0E0D827_RL-1015		0	0
R1FBE0F1E_B-75___R1FBE0F1E_RL-86		0	0
R6EDC5581_B-389___R6EDC5581_RL-429		0	0
R38003403_B-167___R38003403_RL-197		0	0
RA7DB748C_RL-654___RA7DB748C_RL-693		0	0
RFA4DDC4C_RL-1040___RFA4DDC4C_RL-1047		0	0
R69BF1A89_RL-362___R69BF1A89_RL-401		0	0
R67EAE2DC_B-348___R67EAE2DC_RL-391		0	0
R583445E1_B-330_SpecMNXM105788_ChangedTo_MNXM111___RF831A253_B-1026		0	0
RD0EE3516_RL-847___RD0EE3516_RL-877		0	0
R527CFE3F_B-274___R8900FA08_B-550_Comp_MNXC2_ChangedTo_MNXC19	PP5412+PP5413+PP5414+PP5415+PP5416+PP5417+PP5418+PP5419	-1000	1000
R1F7067FD_RL-73___R71803059_RL-445_SpecMNXM90725_ChangedTo_MNXM547	PP0186	-1000	0
R4799A1CC_RL-239___R4799A1CC_RL-264	PP5074	-1000	0
R1DDBF05B_RL-64___R1DDBF05B_RL-79	PP0189 ; PP0734	-1000	0
R7B62E24_RL-483_SpecMNXM108859_ChangedTo_MNXM27_Comp_MNXC2_ChangedTo_MNXC19___RC91C6223_LR-815	PP4031	-1000	0
R6AB5E322_RL-369___R6AB5E322_RL-405	PP1231	-1000	0
RFB293AAE_LR-1046___RFB293AAE_LR-1052	PP0115;PP0481;PP2887;PP3668	0	1000
R1D4F1AA5_RL-74_SpecMNXM108859_ChangedTo_MNXM27_Comp_MNXC2_ChangedTo_MNXC19___RCE52881_LR-836	PP1132;PP3958	-1000	0
RC2F62DBB_LR-789___RD0422835_LR-870_Comp_MNXC2_ChangedTo_MNXC19	PP1188;PP1167+PP1168+PP1169;PP1168+PP1169+PP2056	0	1000
RBEF6EB74_B-766___RBEF6EB74_B-797	PP1339 ; PP4346	-1000	1000
R992725A5_RL-587___R992725A5_RL-626	PP0073	-1000	0
R3FEF861F_LR-201___R3FEF861F_LR-237	PP0515;PP2916	0	1000
R68226151_RL-392_SpecMNXM91005_ChangedTo_MNXM8___RD15AD32E_RL-849	PP0966	-1000	0
R1EED1726_B-72___R437F8EE9_B-251_Comp_MNXC2_ChangedTo_MNXC19	PP1076	-1000	1000
RB57A2DFA_B-711___RB57A2DFA_B-751		-1000	1000
R1199D95A_LR-7_SpecMNXM97281_ChangedTo_MNXM708___R4D1DE9FC_LR-255	PP4619	0	1000
R22135C3D_B-87___R22135C3D_B-98	PP0184	-1000	1000
R7177CB18_B-399___R7177CB18_B-443	PP3790 ; PP5228	-1000	1000
R1E4A65FC_B-80_SpecMNXM104218_ChangedTo_MNXM508___RD817A311_B-888	PP1808;PP4701	-1000	1000
R239F0022_B-105_SpecMNXM104218_ChangedTo_MNXM508___RE5C2C6CF_B-949	PP1777;PP3578;PP5288	-1000	1000
RA7D59D67_B-692_Comp_MNXC2_ChangedTo_MNXC19___RD15E5947_B-850		-1000	1000
R815BFA1D_B-459___R815BFA1D_B-505	PP5296	-1000	1000
R987F2BD6_B-580___R987F2BD6_LR-620	PP4298;PP4473	-1000	1000
R1FD1864A_RL-77___RA900AF5C_B-700_SpecMNXM89762_ChangedTo_MNXM38_SpecMNXM4932_ChangedTo_MNXM569	PP2216 ; PP2437 ; PP3725 ; PP4064 ; PP4948	-1000	0
RD1F58F26_B-852___RD1F58F26_B-881	PP1506	-1000	1000
RB731764F_B-723___RB731764F_B-761	PP4716	-1000	1000
RCED98FAD_RL-838___RCED98FAD_RL-863	PP5409	-1000	0
R93B51B78_B-560___R93B51B78_B-598	PP4016	-1000	1000
R921DD530_RL-551___R921DD530_RL-589	PP0392	-1000	0
RE7186160_LR-956___RE7186160_LR-978	PP1769	0	1000
R27A5E88F_B-106___R27A5E88F_B-122	PP0736	-1000	1000
RBF093D91_LR-767___RBF093D91_LR-798	PP2674	0	1000
R3BA7DB5F_RL-183___R3BA7DB5F_RL-214	PP4717	-1000	0
RD880C326_LR-892___RD880C326_LR-923	PP1412 ; PP1845 ; PP2136 ; PP4030 ; PP4066	0	1000
RED78552D_B-1001___RED78552D_B-987	PP0897 ; PP0944 ; PP1755	-1000	1000
R744A9F7_RL-456_SpecMNXM12509_ChangedTo_MNXM90663___RC810C4FF_RL-808	PP1602;PP4147;PP4174	-1000	0
R79C39036_B-432___R79C39036_B-476	PP2112;PP2336;PP2339	-1000	1000
R67BB47C9_B-345___R9E658771_B-647_SpecMNXM31845_ChangedTo_MNXM766	PP1412;PP1845;PP2136;PP2217;PP4030;PP4066	-1000	1000
R975BEC99_B-577___R975BEC99_B-616	PP1412;PP1845;PP2136;PP2217;PP4030;PP4066	-1000	1000
RA80674D8_B-655___RA80674D8_B-694	PP1412;PP1845;PP2136;PP2217;PP4030;PP4066	-1000	1000
R2AC56194_RL-122___R2AC56194_RL-140	PP1010	-1000	0
RA945FE75_B-660___RA945FE75_B-702	PP1412;PP1845;PP2136;PP2217;PP4030;PP4066	-1000	1000
RA273BC1A_B-626___RA273BC1A_B-670	PP0560 ; PP2407 ; PP3003	-1000	1000
RC794E782_B-835___RC794E782_LR-805	PP1412 ; PP1845 ; PP2136 ; PP4030 ; PP4066	0	1000
R801D4EAF_LR-497_SpecMNXM10765_ChangedTo_MNXM5389___RE1497A6F_RL-926	PP1602;PP4147;PP4174	-1000	0
RB3EB2B77_RL-706___RF4947366_RL-1030_SpecMNXM12841_ChangedTo_MNXM6557_SpecMNXM11119_ChangedTo_MNXM5958	PP1602;PP4147;PP4174	-1000	0
RC4625E33_B-794___RC4625E33_B-820	PP1412;PP1845;PP2136;PP2217;PP4030;PP4066	-1000	1000
R8CBB9B30_B-527___RB7140138_B-760_SpecMNXM31843_ChangedTo_MNXM674	PP1412;PP1845;PP2136;PP2217;PP4030;PP4066	-1000	1000
R96A43781_LR-573___R96A43781_LR-614	PP1414;PP1620;PP2531	0	1000
R797FEAF7_LR-431___R797FEAF7_LR-475	PP1414;PP1620;PP2531	0	1000
R8946722C_LR-505___R941E8349_LR-600_SpecMNXM89676_ChangedTo_MNXM417	PP5040	0	1000
R40D1D1F_RL-207___R9DE0B6E7_RL-645_SpecMNXM90725_ChangedTo_MNXM547	PP0187	-1000	0
RD5D4BE96_LR-876___RD5D4BE96_LR-900	PP4909	0	1000
R7944041D_RL-429___R7944041D_RL-474	PP1602;PP4147;PP4174	-1000	0
R2CDD7D4F_RL-132___R2CDD7D4F_RL-147	PP1602;PP4147;PP4174	-1000	0
RA1C9FE37_RL-623___RA1C9FE37_RL-665	PP1602;PP4147;PP4174	-1000	0
R1328FCCE_RL-20_SpecMNXM16131_ChangedTo_MNXM338___RE6030202_LR-951	PP1414;PP1620;PP2531	0	1000
R8D50B1CC_B-531___RAFDEC4FB_B-729_Comp_MNXC2_ChangedTo_MNXC19		-1000	1000
R2CA2C0F9_LR-129___RC0827521_LR-806_SpecMNXM89160_ChangedTo_MNXM298	PP1414;PP1620;PP2531	0	1000
RAA59B1A1_RL-663___RAA59B1A1_RL-707	PP1414;PP1620;PP2531	-1000	0
R59B1EB02_B-303___R59B1EB02_B-335	PP0849	-1000	1000
RC1B1BF31_LR-780___RFE59C332_LR-1062_SpecMNXM108859_ChangedTo_MNXM27_Comp_MNXC2_ChangedTo_MNXC19	PP0996	0	1000
RD3DAA704_B-862___RD3DAA704_B-890	PP1612	-1000	1000
RA0B9C5E6_RL-617___RA0B9C5E6_RL-660	PP1654 ; PP4571	-1000	0
RBCD1B1DF_B-752___RBCD1B1DF_B-788	PP1771	-1000	1000
R841AA44A_LR-474___R841AA44A_LR-522	PP1414;PP1620;PP2531	0	1000
RC196FD81_RL-779___RC196FD81_RL-810	PP4116	-1000	0
R22438520_RL-100___R22438520_RL-89	PP2460	-1000	0
R85D9EFA4_LR-483___R85D9EFA4_LR-531	PP1414;PP1620;PP2531	0	1000
R2BD76415_LR-126___R2BD76415_LR-144	PP1602;PP4147;PP4174	0	1000
R8E4F3111_RL-535___R8E4F3111_RL-577	PP5128	-1000	0
R52A90450_B-275___R52A90450_B-304	PP4822	-1000	1000
RB4FF37A1_B-708___RB4FF37A1_RL-748	PP2095	-1000	0
R72045B55_LR-405___R72045B55_LR-450	PP3745;PP3745+PP3746+PP3747	0	1000
R238B1509_B-104___R238B1509_B-93	PP1771	-1000	1000
RECFA0596_B-984___RECFA0596_B-999	PP1412;PP1845;PP2136;PP2217;PP4030;PP4066	-1000	1000
R82BCF5A1_RL-464___R82BCF5A1_RL-508	PP2460	-1000	0
R1723CBEB_B-32___R1723CBEB_B-41	PP0321	-1000	1000
RBCF0DD64_B-757___RBCF0DD64_B-790	PP0967;PP1972;PP3590	-1000	1000
RD6EB0372_B-880___RD6EB0372_LR-907	PP1972;PP3590	-1000	1000
R1BC7F65A_B-53___R1BC7F65A_B-62	PP2800;PP4223;PP2800+PP4223	-1000	1000
R2F995547_B-160___R2F995547_RL-141	PP1972 ; PP3590	-1000	1000
R57BBA729_B-297___R57BBA729_B-328	PP3721	-1000	1000
RB032AF38_B-693___RB032AF38_B-730	PP1768	-1000	1000
R98D4EF19_B-583___R98D4EF19_B-622	PP1872	-1000	1000
R47B7A297_B-241___R47B7A297_LR-266		-1000	1000
R910B980C_B-542___R910B980C_B-586	PP3511	-1000	1000
R65632598_B-380___R65632598_RL-338	PP0560;PP2407;PP2554;PP3003	-1000	1000
R754DC5_RL-416___R754DC5_RL-460	PP1237;PP1257;PP2036	-1000	0
RBC32739D_RL-747___RBC32739D_RL-785	PP2913 ; PP3322	-1000	0
R5DF35FE1_RL-359_Comp_MNXC2_ChangedTo_MNXC19___R717A15F7_RL-400	PP2656+PP2657+PP2658+PP2659;PP5326+PP5327+PP5328+PP5329	-1000	0
RB59003FF_RL-712___RD6AFEF18_RL-906_Comp_MNXC2_ChangedTo_MNXC19	PP2454+PP2455+PP2456;PP2454+PP2455+PP2456+PP2459	-1000	0
R14F2EE95_RL-24___R65D1FBB9_RL-382_Comp_MNXC2_ChangedTo_MNXC19	PP0076+PP2774;PP0296+PP2774;PP0304+PP2774;PP1741+PP2774;PP2774+PP2775;PP2774+PP3558;PP0076+PP0294+PP0295;PP0294+PP0295+PP0296;PP0294+PP0295+PP0304;PP0294+PP0295+PP1741;PP0868+PP0869+PP0870;PP0868+PP0870+PP0871;PP0076+PP0294+PP2774;PP0076+PP0295+PP2774;PP0294+PP0295+PP2775;PP0294+PP0296+PP2774;PP0295+PP0296+PP2774;PP0294+PP0304+PP2774;PP0295+PP0304+PP2774;PP0076+PP0294+PP3559;PP0294+PP0295+PP3558;…	-1000	0
R4CFF20EC_RL-253___R539384_RL-310_Comp_MNXC2_ChangedTo_MNXC19	PP0076+PP2774;PP0296+PP2774;PP0304+PP2774;PP1741+PP2774;PP2774+PP2775;PP2774+PP3558;PP0076+PP0294+PP0295;PP0294+PP0295+PP0296;PP0294+PP0295+PP0304;PP0294+PP0295+PP1741;PP0868+PP0869+PP0870;PP0868+PP0870+PP0871;PP0076+PP0294+PP2774;PP0076+PP0295+PP2774;PP0294+PP0295+PP2775;PP0294+PP0296+PP2774;PP0295+PP0296+PP2774;PP0294+PP0304+PP2774;PP0295+PP0304+PP2774;PP0076+PP0294+PP3559;PP0294+PP0295+PP3558;…	-1000	0
R9634AA10_B-571___R9634AA10_RL-611	PP2458	-1000	0
R5FE5D134_RL-327___R763A1D9C_RL-463_Comp_MNXC2_ChangedTo_MNXC19	PP1068+PP1069+PP1070+PP1071;PP1297+PP1298+PP1299+PP1300	-1000	0
RB0F95BA6_RL-696___RB0F95BA6_RL-732	PP4782	-1000	0
R964EE8AD_RL-613_Comp_MNXC2_ChangedTo_MNXC19___REDBA5FB_RL-989	PP4486+PP4493;PP4484+PP4486+PP4493;PP0280+PP0281+PP0282+PP0283;PP3593+PP3594+PP3596+PP3597;PP4483+PP4484+PP4485+PP4486	-1000	0
R1BD8A58B_LR-54___R1BD8A58B_LR-63	PP1362 ; PP4301	0	1000
R8918A789_B-552___R8918A789_RL-504	PP1380	-1000	1000
R6940FDDB_RL-358___RD05C0436_RL-872_Comp_MNXC2_ChangedTo_MNXC19	PP0280+PP0282+PP0283;PP0281+PP0282+PP0283;PP0280+PP0282+PP4483;PP0281+PP0282+PP4483;PP0280+PP0283+PP4486;PP0282+PP0283+PP4484;PP0281+PP0283+PP4486;PP0282+PP0283+PP4485;PP0280+PP4483+PP4486;PP0282+PP4483+PP4484;PP0281+PP4483+PP4486;PP0282+PP4483+PP4485;PP0283+PP4484+PP4486;PP0283+PP4485+PP4486;PP4483+PP4484+PP4486;PP4483+PP4485+PP4486;PP1297+PP1298+PP1299+PP1300;PP4483+PP4484+PP4485+PP4486	-1000	0
RFD287F73_B-1059___RFD287F73_LR-1052	PP1351 ; PP2325 ; PP2998	0	1000
R95A83BC1_B-566___R95A83BC1_LR-605	PP0581;PP1914;PP2783	0	1000
R9268CF81_LR-553___R9268CF81_LR-591	PP4725	0	1000
R42D0EFCB_B-215___RBE5BC256_B-792_SpecMNXM682_ChangedTo_MNXM66	PP4169	-1000	1000
RFBFD2C92_RL-1050___RFBFD2C92_RL-1056	PP4621	-1000	0
R7093D75E_LR-395___RFED474BC_LR-1064_SpecMNXM11121_ChangedTo_MNXM6840_SpecMNXM12841_ChangedTo_MNXM6557	PP0581;PP1914;PP2783	0	1000
R21B8C259_RL-95_SpecMNXM10765_ChangedTo_MNXM5389_SpecMNXM10766_ChangedTo_MNXM6837___R5766EBCD_LR-294	PP0581;PP1914;PP2783	0	1000
R1C2930F2_RL-66_SpecMNXM682_ChangedTo_MNXM66___R921FB3E0_RL-552	PP1075	-1000	0
R62D2A1AD_RL-333___R99DF53F9_RL-630_Comp_MNXC2_ChangedTo_MNXC19	PP1297+PP1298+PP1299+PP1300	-1000	0
RC94E05B9_B-816___RC94E05B9_B-844	PP0074;PP2406;PP3002;PP3768	-1000	1000
R2D71820E_B-135___R2D71820E_B-151	PP1240	-1000	1000
R3FB7A5C0_RL-197___RA29C0166_RL-671_SpecMNXM91005_ChangedTo_MNXM8	PP2012	-1000	0
R19CB1F_RL-42___R8FA83EA5_RL-580_Comp_MNXC2_ChangedTo_MNXC19	PP4305+PP5168+PP5169;PP4305+PP5168+PP5170;PP5168+PP5169+PP5171;PP5168+PP5170+PP5171;PP5168+PP5169+PP5170+PP5171	-1000	0
RAFB654F_RL-691___RAFB654F_RL-728	PP4993	-1000	0
R9A55B9C0_RL-591___R9A55B9C0_RL-632	PP1037	-1000	0
R427B1B98_RL-246_Comp_MNXC2_ChangedTo_MNXC19___R58BC542B_RL-301	PP0225+PP0226+PP0227	-1000	0
R11642096_RL-5___R11642096_RL-7	PP0602	-1000	0
RAB0EED55_B-670___RAB0EED55_B-711	PP0849	-1000	1000
R696BDE09_RL-359___RC8DE76A5_RL-842_SpecMNXM104218_ChangedTo_MNXM508	PP1011	-1000	0
R88FBF252_B-503___R88FBF252_LR-549	PP0581;PP1914;PP2783	0	1000
RCDB19324_B-831___RCDB19324_B-860	PP1086	-1000	1000
R3967AB48_B-204___R3967AB48_RL-175	PP4823	-1000	0
R7D814745_RL-448___R7D814745_RL-489	PP1457	-1000	0
RA6E23FBB_B-649___RA6E23FBB_B-690	PP1664	-1000	1000
R4FA9C0AC_RL-294_Comp_MNXC2_ChangedTo_MNXC19___R79057245_RL-427	PP1068+PP1069+PP1070+PP1071;PP1297+PP1298+PP1299+PP1300	-1000	0
R66960C2A_RL-341___R766646D_B-464_SpecMNXM104218_ChangedTo_MNXM508	PP1022;PP4042;PP5351	-1000	1000
R6C10CF49_RL-372___R803985F1_RL-499_Comp_MNXC2_ChangedTo_MNXC19	PP1015+PP1016+PP1018;PP1015+PP1017+PP1018;PP1015+PP1016+PP1017+PP1018	-1000	0
R87830EF0_B-496___RC4EAB48A_RL-824_SpecMNXM89676_ChangedTo_MNXM417_SpecMNXM90055_ChangedTo_MNXM743	PP0794	-1000	0
R9F90B4F7_RL-613___R9F90B4F7_RL-653	PP0438	-1000	0
RD6890A99_RL-879___RD6890A99_RL-904	PP0243	-1000	0
R8988E565_B-510___R8988E565_B-554	PP0849	-1000	1000
RE73F1AF9_B-957___RE73F1AF9_B-980	PP0849	-1000	1000
R6402C101_B-334___R6402C101_B-377	PP0849	-1000	1000
R6EAB6651_RL-387___R6EAB6651_RL-427	PP0327 ; PP1367 ; PP1943	-1000	0
RD7523EED_RL-883___RD7523EED_RL-910	PP1823 ; PP2512	-1000	0
RBF36F871_LR-800_SpecMNXM682_ChangedTo_MNXM66_SpecMNXM89762_ChangedTo_MNXM38___RD4588711_RL-867	PP1073	-1000	0
R8C0A51F8_B-567_SpecMNXM89762_ChangedTo_MNXM38_SpecMNXM97129_ChangedTo_MNXM553___R9B067434_B-594	PP1893;PP2216;PP2437;PP4948	-1000	1000
R7ACA698D_B-439___RE7238F3C_RL-979_SpecMNXM89762_ChangedTo_MNXM38	PP1893;PP2216;PP2437	-1000	0
RAA8CC850_B-665___RC73B9B3D_LR-831_SpecMNXM89762_ChangedTo_MNXM38	PP1893;PP2216;PP2437	-1000	0
RB7A6DF9C_RL-725___RF9606CC5_LR-1046_SpecMNXM89762_ChangedTo_MNXM38_SpecMNXM97280_ChangedTo_MNXM389	PP1893;PP2216;PP2437;PP4064	-1000	0
RD87F9A67_RL-891___RD87F9A67_RL-922	PP1665	-1000	0
R9D5AEFCF_B-606___R9D5AEFCF_LR-642	PP0581;PP1914;PP2783	0	1000
R3DFD411C_LR-224_SpecMNXM89762_ChangedTo_MNXM38___RE333DAC6_B-939	PP1893;PP2216;PP2437	0	1000
R793F003_B-428___RAEE10D7F_LR-727_SpecMNXM89762_ChangedTo_MNXM38	PP1893;PP2216;PP2437	0	1000
R3BABACC5_RL-184___R3BABACC5_RL-215	PP1023	-1000	0
RF3924393_RL-1011___RF3924393_RL-1021	PP3416	-1000	0
R4893A121_RL-243___RC2E1B472_LR-812_SpecMNXM113534_ChangedTo_MNXM323_Comp_MNXC2_ChangedTo_MNXC19	PP5168+PP5169+PP5171;PP5168+PP5170+PP5171;PP5168+PP5169+PP5170+PP5171	-1000	0
RD4D8D547_B-871___RD4D8D547_B-898	PP1972 ; PP3590	-1000	1000
R10C5F771_LR-3	PP5030	0	1000
R3414EAEA_B-156___R3414EAEA_B-184		-1000	1000
RB6F47E0A_LR-722___RB6F47E0A_LR-759	PP5033	0	1000
R46E3D594_B-235___R46E3D594_B-261		-1000	1000
RA1805785_RL-663_Comp_MNXC2_ChangedTo_MNXC19___RDEA96F56_RL-920	PP0076+PP2774;PP0296+PP2774;PP0304+PP2774;PP1741+PP2774;PP2774+PP2775;PP2774+PP3558;PP0076+PP0294+PP0295;PP0294+PP0295+PP0296;PP0294+PP0295+PP0304;PP0294+PP0295+PP1741;PP0868+PP0869+PP0870;PP0868+PP0870+PP0871;PP0076+PP0294+PP2774;PP0076+PP0295+PP2774;PP0294+PP0295+PP2775;PP0294+PP0296+PP2774;PP0295+PP0296+PP2774;PP0294+PP0304+PP2774;PP0295+PP0304+PP2774;PP0076+PP0294+PP3559;PP0294+PP0295+PP3558;…	-1000	0
R3E9922FA_RL-193___R4424E58F_RL-253_Comp_MNXC2_ChangedTo_MNXC19	PP0231+PP0232+PP0233;PP0237+PP0239+PP0240	-1000	0
R8A06DB82_RL-512___R8A06DB82_RL-556	PP1997	-1000	0
R5148B89F_B-268___R5148B89F_B-299	PP5132	-1000	1000
R357950E2_B-157___R35E4AEFC_B-189_SpecMNXM89762_ChangedTo_MNXM38	PP4190+PP4191+PP4192+PP4193	-1000	1000
RD23C2F74_RL-854___RD23C2F74_RL-882	PP0659;PP4594	-1000	0
R110DE088_RL-4___R1C665E49_B-68_SpecMNXM88503_ChangedTo_MNXM251	PP2862	-1000	0
R96290CDA_B-570___R96290CDA_B-610	PP1945 ; PP2265	-1000	1000
REC150E37_RL-995_Comp_MNXC2_ChangedTo_MNXC19___RFB8B28AF_RL-1048	PP1137+PP1139+PP1141;PP1137+PP1140+PP1141;PP1138+PP1139+PP1141;PP1138+PP1140+PP1141;PP1137+PP1141+PP4842;PP1137+PP1141+PP4843;PP1138+PP1141+PP4842;PP1138+PP1141+PP4843;PP1139+PP1141+PP4844;PP1139+PP1141+PP4845;PP1140+PP1141+PP4844;PP1140+PP1141+PP4845;PP1137+PP1139+PP4867;PP1137+PP1141+PP4865;PP1139+PP1141+PP4863;PP1137+PP1140+PP4867;PP1137+PP1141+PP4866;PP1138+PP1139+PP4867;PP1138+PP1141+PP4865;…	-1000	0
R686BCB95_RL-352___R686BCB95_RL-395	PP5257	-1000	0
RF3D9D8C7_RL-1014___RF3D9D8C7_RL-1025	PP1426	-1000	0
RBDA8CDC1_B-761___REB44A79_LR-993_SpecMNXM89762_ChangedTo_MNXM38	PP1893;PP2216;PP2437	0	1000
R140CB6B1_B-21___R140CB6B1_B-27	PP0849	-1000	1000
RBE76D2DE_RL-793_SpecMNXM89762_ChangedTo_MNXM38___RCC1C036_B-823	PP1893;PP2216;PP2437	-1000	0
R83ED5B3_LR-471___R83ED5B3_LR-520	PP5075+PP5076	0	1000
R1889FDC1_B-50_Comp_MNXC2_ChangedTo_MNXC19___R3699C60E_B-160	PP1373 ; PP4103	-1000	1000
R16358B2_B-35_Comp_MNXC2_ChangedTo_MNXC19___R7A7E4F74_B-436	PP0927;PP4492;PP4495	-1000	1000
R158AF434_B-32_Comp_MNXC2_ChangedTo_MNXC19___RB1D3B75A_LR-698	PP0229;PP2692;PP3628;PP3957;PP5061;PP5374	0	1000
RF850F414_B-1029___RFB2489A_B-1051_Comp_MNXC2_ChangedTo_MNXC19	PP0927;PP4492;PP4495	-1000	1000
R3C30875C_B-185___RD9C41023_B-927_Comp_MNXC2_ChangedTo_MNXC19	PP3589	-1000	1000
R12BF75B8_B-13___R69AD851_LR-400_Comp_MNXC2_ChangedTo_MNXC19	PP0652;PP3417	-1000	1000
R3238239A_LR-152___RC77F6DA8_B-833_Comp_MNXC2_ChangedTo_MNXC19	PP1188	0	1000
R52D636B1_B-307_Comp_MNXC2_ChangedTo_MNXC19___RED90D3C5_B-988	PP1188;PP3165	-1000	1000
R18F126FB_B-39___RD4D84E74_B-897_Comp_MNXC2_ChangedTo_MNXC19	PP1378;PP1400;PP4461	-1000	1000
R16FBD0E6_B-31___R16FBD0E6_B-40	PP3511	-1000	1000
R302C79DD_LR-166_Comp_MNXC2_ChangedTo_MNXC19___R7A2D4773_LR-435	PP1137+PP1139+PP1141;PP1137+PP1140+PP1141;PP1138+PP1139+PP1141;PP1138+PP1140+PP1141;PP1137+PP1141+PP4842;PP1137+PP1141+PP4843;PP1138+PP1141+PP4842;PP1138+PP1141+PP4843;PP1139+PP1141+PP4844;PP1139+PP1141+PP4845;PP1140+PP1141+PP4844;PP1140+PP1141+PP4845;PP1137+PP1139+PP4867;PP1137+PP1141+PP4865;PP1139+PP1141+PP4863;PP1137+PP1140+PP4867;PP1137+PP1141+PP4866;PP1138+PP1139+PP4867;PP1138+PP1141+PP4865;…	0	1000
RAC13BE4D_B-717___RAC13BE4D_RL-676	PP4066	-1000	0
R5B80770_B-346_SpecMNXM88503_ChangedTo_MNXM251___RE5CA148A_LR-950	PP1334	-1000	1000
RDD6DBEE0_LR-915___RDD6DBEE0_LR-935	PP1335	0	1000
R385725AA_RL-168___R385725AA_RL-198	PP1338	-1000	0
R54461FAC_B-314_Comp_MNXC2_ChangedTo_MNXC19___RECF93C7_LR-983	PP0284;PP2543;PP2911;PP4106;PP4407	0	1000
R3E8AD977_LR-191___R8A33D8CC_LR-557_Comp_MNXC2_ChangedTo_MNXC19	PP1317+PP1318+PP1319	0	1000
RF19980FE_RL-1003___RF19980FE_RL-1018	PP0072;PP3606;PP3720	-1000	0
RC0BC5E81_RL-775___RC0BC5E81_RL-807	PP0417+PP0420	-1000	0
R543D9FD7_B-280___R543D9FD7_B-313	PP1945 ; PP2265	-1000	1000
R95F08F4D_B-568___R95F08F4D_B-607	PP0322 ; PP0671	-1000	1000
R740CEADC_LR-409___R740CEADC_LR-455	PP4699	0	1000
RD838F4FB_LR-889___RD838F4FB_LR-918	PP5141	0	1000
R9EABBC0D_RL-611___R9EABBC0D_RL-650	PP0662;PP1471	-1000	0
R28BF4A7E_B-112___R28BF4A7E_B-129	PP1593 ; PP1771	-1000	1000
R342F609C_LR-185_Comp_MNXC2_ChangedTo_MNXC19___R764E68EC_B-420	PP4735	-1000	1000
R6DF305B9_LR-382___R6DF305B9_LR-423	PP4475	0	1000
R2D3B4E7_RL-133___REF8425_RL-1009_SpecMNXM113964_ChangedTo_MNXM174	PP2460	-1000	0
R835EDBFE_B-466___R835EDBFE_B-516	PP0214;PP4108	-1000	1000
R6EF38510_B-390___R6EF38510_LR-431	PP0213;PP2488	0	1000
RE4B00DB4_B-944___RE4B00DB4_B-966	PP1985+PP1986	-1000	1000
RCB2E3D7A_B-821___RCB2E3D7A_B-852	PP1985+PP1986	-1000	1000
RBBF437E1_B-746___RBBF437E1_B-784	PP2334	-1000	1000
R3B1017EE_B-180___R3B1017EE_B-213	PP2336	-1000	1000
R802C2BCE_B-498___R802C2BCE_RL-454	PP0964	-1000	0
R85F6B42C_LR-486___R85F6B42C_LR-532	PP1904	0	1000
REA8C0A73_LR-971___REA8C0A73_LR-991	PP3537	0	1000
RD3E7FF22_B-863___RFC0B42B_B-1057_Comp_MNXC2_ChangedTo_MNXC19	PP1376	-1000	1000
R5F97F972_LR-326___R5F97F972_LR-366	PP4261 ; PP5139	0	1000
R926E7B95_RL-554___R926E7B95_RL-592	PP0723	-1000	0
R2FF6DBB2_RL-143___R2FF6DBB2_RL-163	PP1597	-1000	0
R6E1602BC_B-424___R6E1602BC_RL-383	PP1129	-1000	0
R90B66DB3_RL-541___R90B66DB3_RL-584	PP5338	-1000	0
R4BA51054_RL-252___R4BA51054_RL-281	PP0591	-1000	0
R1D91677F_RL-61___R1D91677F_RL-77	PP2453	-1000	0
R3722F8A_RL-163___R3722F8A_RL-193	PP0382	-1000	0
RC8AE5CC9_RL-812___RC8AE5CC9_RL-840	PP1100	-1000	0
R2A514FF5_LR-120___R2A514FF5_LR-138	PP3148;PP4399;PP4547;PP5046;PP5183;PP5184;PP5299	0	1000
R83113D03_RL-465___R83113D03_RL-512	PP0591	-1000	0
R8B7D9DD0_B-520___R8B7D9DD0_B-521___R8B7D9DD0_RL-565	PP0297;PP0987;PP2930;PP3144;PP3191;PP3446;PP4430;PP5149	-1000	0
RCBE45683_RL-822___RCBE45683_RL-854	PP1426	-1000	0
R59690FF8_RL-302___R59690FF8_RL-333	PP1001	-1000	0
R1303F642_B-17___R1303F642_B-19	PP0675	-1000	1000
R2B5D708A_RL-143_SpecMNXM113964_ChangedTo_MNXM174___RFA7D7587_RL-1042	PP4281	-1000	0
RDB819F8_B-906___RF03E5809_B-1011_Comp_MNXC2_ChangedTo_MNXC19	PP2106;PP5233	-1000	1000
RE8E2473C_B-962___RE8E2473C_RL-985	PP0659;PP4594	-1000	0
R30A69BD5_LR-170___R30A69BD5_RL-148	PP0659;PP4594	-1000	1000
RBB81A9EB_RL-744___RBB81A9EB_RL-779	PP3189	-1000	0
REB2C74BF_LR-974___REB2C74BF_LR-992	PP4828	0	1000
R20F27F8B_B-82___R20F27F8B_B-91	PP3722;PP5269	-1000	1000
R4D39AB13_LR-287_SpecMNXM89762_ChangedTo_MNXM38___RFE696C03_LR-1056	PP4434 ; PP5270	0	1000
RD082C506_RL-845___RD082C506_RL-873	PP3540	-1000	0
R5510729B_LR-284_Comp_MNXC2_ChangedTo_MNXC19___R5ACEE073_LR-343_SpecMNXM90055_ChangedTo_MNXM743_SpecMNXM1273_ChangedTo_MNXM1542_Comp_MNXC2_ChangedTo_MNXC19	PP0793+PP0795	0	1000
R7F0E3AF7_B-452___R7F0E3AF7_B-495	PP0967;PP1972;PP3590	-1000	1000
RECEF8C0E_RL-982___RECEF8C0E_RL-998	PP0514	-1000	0
R1CA49BF6_B-57___R1CA49BF6_B-70	PP3363	-1000	1000
R84C16387_B-477___R84C16387_B-526	PP0849	-1000	1000
RF77F3F23_B-1024___RF77F3F23_RL-1041	PP0777 ; PP1686 ; PP1874	-1000	1000
RA30FADDE_B-673___RA30FADDE_LR-629	PP3819	0	1000
RB62274B5_B-716___RB62274B5_B-756	PP1768	-1000	1000
R6D92F1B0_RL-378___R6D92F1B0_RL-420	PP2082	-1000	0
R896353BD_B-508___R896353BD_B-553	PP4016	-1000	1000
R28766662_B-110___R28766662_B-127	PP1506	-1000	1000
RC16F2CB0_LR-778___RC16F2CB0_LR-809	PP1414;PP1620;PP2531	0	1000
RD6F6B70_LR-881___RD6F6B70_LR-908	PP4779	0	1000
R2408F468_B-108___R2408F468_B-95	PP0722	-1000	1000
R98E38730_RL-584___R98E38730_RL-623	PP1656	-1000	0
R49A140F5_LR-249___R49A140F5_LR-275	PP1525	0	1000
R3AA50A02_B-178___R3AA50A02_B-212	PP1588	-1000	1000
R3DEA5779_LR-188___R3DEA5779_LR-223	PP0495;PP1160;PP2453	0	1000
R5AB5E60A_LR-307___R5AB5E60A_LR-340	PP4490	0	1000
RD94EEA8C_B-897___RD94EEA8C_B-926	PP5150	-1000	1000
R243773E7_B-109___R243773E7_B-96	PP0415	-1000	1000
R6933A465_LR-356___R6933A465_LR-398	PP1917	0	1000
RD462190A_B-868___RD462190A_B-894	PP0967	-1000	1000
R19DC042B_B-44___R19DC042B_RL-56	PP1995	-1000	1000
R8B9B0F03_LR-522___R8B9B0F03_LR-566	PP4784	0	1000
RD7E153F2_LR-886___RD7E153F2_LR-916	PP1333	0	1000
R512B0D6_RL-266___R512B0D6_RL-296	PP1332	-1000	0
R83E58A6_LR-470___R83E58A6_LR-519	PP3410	0	1000
R1E93863E_B-71___R1E93863E_B-81	PP0321;PP0322;PP0671	-1000	1000
RB20AD28A_LR-700___RB20AD28A_LR-738	PP3191;PP3446;PP4430;PP5149	0	1000
R603D611D_LR-369_Comp_MNXC2_ChangedTo_MNXC19___RBE58BF0C_LR-762	PP1137+PP1138+PP1139+PP1140+PP1141	0	1000
R95E42B97_LR-567___R95E42B97_LR-606	PP0289	0	1000
RFB242488_B-1045___RFB242488_RL-1050	PP0214	-1000	1000
R39997F27_B-176___R39997F27_B-206	PP3511	-1000	1000
RA8081349_LR-695_Comp_MNXC2_ChangedTo_MNXC19___RADBB5E1D_LR-685	PP1137+PP1139+PP1141;PP1137+PP1140+PP1141;PP1138+PP1139+PP1141;PP1138+PP1140+PP1141;PP1137+PP1141+PP4842;PP1137+PP1141+PP4843;PP1138+PP1141+PP4842;PP1138+PP1141+PP4843;PP1139+PP1141+PP4844;PP1139+PP1141+PP4845;PP1140+PP1141+PP4844;PP1140+PP1141+PP4845;PP1137+PP1139+PP4867;PP1137+PP1141+PP4865;PP1139+PP1141+PP4863;PP1137+PP1140+PP4867;PP1137+PP1141+PP4866;PP1138+PP1139+PP4867;PP1138+PP1141+PP4865;…	0	1000
R80B031E6_LR-457___R80B031E6_LR-502	PP0290+PP0293	0	1000
RC856C6A_RL-810___RC856C6A_RL-838	PP4140	-1000	0
RB6E7869D_B-758___RB6E7869D_RL-721	PP1381;PP3648	-1000	1000
R717C6589_RL-401___R717C6589_RL-444	PP1815	-1000	0
RF617B30E_RL-1019___RF617B30E_RL-1038	PP2077 ; PP5227	-1000	0
RABC253CB_RL-673___RABC253CB_RL-715	PP4297	-1000	0
R33EEA25A_RL-155___R33EEA25A_RL-183	PP1157+PP4679;PP1394+PP4679;PP3365+PP4679;PP4679+PP4680	-1000	0
RD4C83789_RL-870___RD4C83789_RL-896		-1000	0
R885EB6CF_B-501___R885EB6CF_B-547	PP5335+PP5336	-1000	1000
R6B776E30_RL-370___R6B776E30_RL-406	PP5285	-1000	0
R13BF81AA_RL-19___R13BF81AA_RL-24	PP2554;PP3433	-1000	0
R99B31807_RL-590___R99B31807_RL-629	PP0567	-1000	0
R8CBC4E4B_B-528___R8CBC4E4B_LR-571	PP0100	-1000	1000
RA063A812_RL-616___RA063A812_RL-657	PP0422	-1000	0
RE9BEE912_LR-968___RE9BEE912_LR-987	PP1505	0	1000
RF07C7ED_RL-1013___RF07C7ED_RL-999	PP1389;PP5346	-1000	0
R83F6DCD7_RL-472___R83F6DCD7_RL-521	PP1769	-1000	0
RA43CA1FF_B-634___RA43CA1FF_B-682	PP4011;PP4012;PP4011+PP4012	-1000	1000
RCC9AB260_RL-825___RCC9AB260_RL-856	PP0383	-1000	0
R69E67A1B_RL-363___R7F0DF33F_RL-494_SpecMNXM89762_ChangedTo_MNXM38	PP0158	-1000	0
RE3198A0B_RL-938___RE3198A0B_RL-956	PP4043	-1000	0
RA6046011_RL-646___RA6046011_RL-689	PP0614;PP4034	-1000	0
RAC30B082_B-718_Comp_MNXC2_ChangedTo_MNXC19___RD2317105_B-853		-1000	1000
R2A242E9B_RL-116___R2A242E9B_RL-137	PP5014	-1000	0
R23B5E05B_LR-106___R23B5E05B_LR-94	PP0292	0	1000
R8B72B85E_LR-519___R8B72B85E_LR-563	PP4998;PP4998+PP4999	0	1000
RE6ED2E76_RL-954___RE6ED2E76_RL-977	PP5289	-1000	0
RAB311DE2_LR-672___RAB311DE2_LR-712	PP1830	0	1000
RBC34FA4D_B-786___RBC34FA4D_LR-748	PP5032	0	1000
R8D9FC36E_LR-576_Comp_MNXC2_ChangedTo_MNXC19___RED71BBA3_LR-986	PP4484+PP4486;PP4485+PP4486;PP1297+PP1298+PP1299+PP1300	0	1000
R1DB58FAD_RL-63___RE6AABDFF_B-975_SpecMNXM40046_ChangedTo_MNXM133_SpecMNXM97014_ChangedTo_MNXM92	PP3122+PP3123	-1000	1000
RF3AD9ECA_LR-1012___RF3AD9ECA_LR-1022	PP0662;PP1471	0	1000
R21F3DFF8_RL-85___R21F3DFF8_RL-97	PP0121	-1000	0
RCB2584A5_B-820___RCB2584A5_B-851	PP2112;PP2336;PP2339	-1000	1000
R3CBEA851_B-221_Comp_MNXC2_ChangedTo_MNXC19___RF2855BEC_B-1008	PP0147;PP2057;PP2703	-1000	1000
R5ADCCE58_RL-308___R5ADCCE58_RL-344	PP0517	-1000	0
RD3453493_B-858___RD3453493_B-859	PP5003;PP5004;PP5005	-1000	1000
R6AAD2E9A_B-367___R6AAD2E9A_B-368	PP5003;PP5004;PP5005	-1000	1000
RBCD76BDD_B-753___RBCD76BDD_B-754	PP5003;PP5004;PP5005	-1000	1000
R8A69C2F0_B-559___R8A69C2F0_LR-514	PP2137;PP3280	-1000	1000
R43D1C646_B-252___R43D1C646_LR-223	PP2137;PP2215;PP3280	-1000	1000
RBFDCF42D_B-802___RBFDCF42D_LR-772	PP2137;PP3280	-1000	1000
R3145DBFD_B-176_SpecMNXM97129_ChangedTo_MNXM553___R6861B226_LR-350	PP2137;PP3280	-1000	1000
RC85FD4B5_B-839___RC85FD4B5_LR-811	PP2137;PP3280	-1000	1000
R872A45AB_B-494___R872A45AB_B-540	PP5097;PP5097+PP5098	-1000	1000
R878F6B8F_B-543_SpecMNXM97404_ChangedTo_MNXM677___RF847B611_LR-1027	PP2137;PP3280	-1000	1000
RB67AD4E5_B-718___RB67AD4E5_B-719	PP5003;PP5004;PP5005	-1000	1000
R86319ACD_B-487___R86319ACD_B-488	PP5003;PP5004;PP5005	-1000	1000
RA5FC4DE2_B-644___RA5FC4DE2_B-645	PP5003;PP5004;PP5005	-1000	1000
R9CBA3DDA_B-601___R9CBA3DDA_B-602	PP5003;PP5004;PP5005	-1000	1000
R39135A7D_B-203_SpecMNXM97015_ChangedTo_MNXM86___RD9A71B34_LR-900	PP2137 ; PP3280	-1000	1000
R5F46211E_B-324___R5F46211E_RL-363	PP0228;PP0840	-1000	1000
REA1C9317_B-969___REA1C9317_B-989	PP0774	-1000	1000
R4ED73537_B-261___R8567EEDB_B-530_SpecMNXM97014_ChangedTo_MNXM92	PP4185+PP4186	-1000	1000
R56D4FB79_RL-292___R56D4FB79_RL-323	PP0356	-1000	0
RBF1BC307_RL-769___RBF1BC307_RL-799	PP1025	-1000	0
R7C093A0F_RL-442___R7C093A0F_RL-485	PP5411	-1000	0
R8149F79B_RL-458___R8149F79B_RL-504	PP0631	-1000	0
REF6E1A18_RL-1008___REF6E1A18_RL-995	PP1346 ; PP5185	-1000	0
RAC0608E7_RL-675___RAC0608E7_RL-716		-1000	0
RBEEDC538_RL-765___RD7A9976F_B-914_SpecMNXM97014_ChangedTo_MNXM92	PP4479;PP4480;PP4479+PP4480	-1000	0
RB7ADA295_RL-763_SpecMNXM97014_ChangedTo_MNXM92___RFFDD1B42_RL-1059	PP1530	-1000	0
R43732CB3_B-220___R43732CB3_B-221___R6F0A83FF_B-432_SpecMNXM40046_ChangedTo_MNXM133	PP0582;PP2051;PP2137;PP2215;PP3280;PP3754;PP4636	-1000	1000
R7B007A06_RL-440___R7B007A06_RL-482	PP4194	-1000	0
R71CD7CDF_B-403___R71CD7CDF_RL-447	PP0581;PP1914;PP2783	-1000	0
R3FDA3D55_LR-200___R3FDA3D55_LR-234	PP4826	0	1000
R4E015DC_RL-258___R4E015DC_RL-289	PP4827	-1000	0
RBF9973C8_B-801___RBF9973C8_RL-770	PP5036	-1000	0
RF3AF94EC_RL-1013___RF3AF94EC_RL-1023	PP0059	-1000	0
RBA1EB653_RL-736___RBA1EB653_RL-768	PP0691	-1000	0
R5D3D40E0_B-352___R5D3D40E0_LR-314	PP4811	0	1000
R435A649E_B-218___R435A649E_B-250	PP5056	-1000	1000
RFDE90BF1_B-1054___RFDE90BF1_B-1061	PP4963	-1000	1000
R67D3D8EC_RL-347___R67D3D8EC_RL-389	PP3178	-1000	0
R5F01904_B-321___R5F01904_B-362	PP1770	-1000	1000
R17F3A914_RL-35___R17F3A914_RL-46	PP5079	-1000	0
R26F0C5C0_B-103___R26F0C5C0_RL-121	PP4822	-1000	1000
R8796A875_LR-497___R8796A875_LR-544	PP1414;PP1620;PP2531	0	1000
RE8AF5D8F_LR-961___RE8AF5D8F_LR-984	PP4889	0	1000
R3598D90A_LR-158___R56401001_LR-318_Comp_MNXC2_ChangedTo_MNXC19	PP0411+PP0412+PP0413+PP0414;PP0411+PP0412+PP0413+PP1482;PP0412+PP0413+PP0414+PP1484;PP0411+PP0412+PP0413+PP1723;PP0412+PP0413+PP0414+PP1722;PP0411+PP0413+PP0414+PP2195;PP0412+PP0413+PP1482+PP1484;PP0412+PP0413+PP1482+PP1722;PP0412+PP0413+PP1484+PP1723;PP0412+PP0413+PP1722+PP1723;PP0411+PP0413+PP1482+PP2195;PP0413+PP0414+PP1484+PP2195;PP0411+PP0413+PP1723+PP2195;PP0413+PP0414+PP1722+PP2195;PP0413+…	0	1000
R5141F0EC_RL-267___R5141F0EC_RL-298	PP1337	-1000	0
RD2EBF8F3_B-855___RD2EBF8F3_LR-883	PP2375	-1000	1000
RA528EB55_B-639___RA528EB55_RL-685	PP0659;PP2528	-1000	0
R8261C1C5_B-462___R8261C1C5_RL-507	PP0659;PP2001;PP4594	-1000	0
R245630E8_LR-110_SpecMNXM83932_ChangedTo_MNXM22020___R79E52CE9_B-434	PP2698;PP4637	-1000	1000
R1EC05CC9_RL-82_SpecMNXM50981_ChangedTo_MNXM1531___R72CB002_RL-408	PP1679	-1000	0
RDD534A01_B-914___RDD534A01_B-934	PP0849	-1000	1000
R8A4BE0D1_LR-513___R8A4BE0D1_LR-558	PP1610	0	1000
RBE969E8F_RL-763___RBE969E8F_RL-794	PP1100	-1000	0
R9D1B4549_LR-605___R9D1B4549_LR-641	PP5078	0	1000
RBB8DB4B7_RL-745___RBB8DB4B7_RL-780	PP1866;PP2324;PP3080	-1000	0
R17525509_B-34___R17525509_LR-42	PP3376	0	1000
R38D3B430_LR-172___R38D3B430_LR-202	PP5128	0	1000
RA32CA962_RL-631___REDB62DF7_RL-1003_SpecMNXM108377_ChangedTo_MNXM11	PP0516 ; PP0522 ; PP3813	-1000	0
R86A6E675_RL-537_SpecMNXM108377_ChangedTo_MNXM11___RF5C6B3A1_RL-1018	PP0602	-1000	0
R6C853368_RL-375___RE53F252B_B-969_SpecMNXM108377_ChangedTo_MNXM11	PP0746;PP4997	-1000	0
R16FB148E_B-39_SpecMNXM108377_ChangedTo_MNXM11___RF9A7BEB2_B-1038	PP5291	-1000	1000
R1463F2DA_RL-29_SpecMNXM108377_ChangedTo_MNXM11___RCCCFED30_RL-826	PP2000	-1000	0
R8798D007_B-545_SpecMNXM108377_ChangedTo_MNXM11___RC3CE61B2_B-793	PP5123	-1000	1000
R194DD2C0_RL-54_SpecMNXM108377_ChangedTo_MNXM11___RA50E8547_RL-638	PP5411	-1000	0
R1A49FA27_B-46___R35C9DA0A_B-188_SpecMNXM108377_ChangedTo_MNXM11	PP4266	-1000	1000
R30960E2C_B-169_SpecMNXM108377_ChangedTo_MNXM11___R74C0BF99_B-414	PP4810	-1000	1000
R7EBC88FA_LR-493_SpecMNXM108377_ChangedTo_MNXM11___RE97914BB_LR-964	PP0538	0	1000
RB74BCE1A_RL-724___RE5D70876_RL-971_SpecMNXM108377_ChangedTo_MNXM11	PP1303+PP1304	-1000	0
R67B253B0_RL-344___R9BD41587_RL-635_SpecMNXM108377_ChangedTo_MNXM11	PP5222	-1000	0
R8646BD66_B-489___RAD25DF8D_B-722_SpecMNXM108377_ChangedTo_MNXM11	PP5217	-1000	1000
R4C002986_RL-283_SpecMNXM108377_ChangedTo_MNXM11___R8569833_RL-481	PP5286	-1000	0
R276A6E5E_RL-104___R443E2F59_RL-254_SpecMNXM108377_ChangedTo_MNXM11	PP4967	-1000	0
R666A9B14_RL-384_SpecMNXM108377_ChangedTo_MNXM11___RDD258AA6_RL-913	PP4261 ; PP5139	-1000	0
R1B8193E7_RL-52___R923B85A4_B-590_SpecMNXM108377_ChangedTo_MNXM11	PP4266	-1000	0
R2C653894_RL-145_SpecMNXM108377_ChangedTo_MNXM11_SpecMNXM92554_ChangedTo_MNXM497___R42F7A6B0_B-216	PP3279	-1000	0
R3662C7FC_B-159___R78F84369_RL-472_SpecMNXM108377_ChangedTo_MNXM11	PP2213;PP4487;PP4702	-1000	0
R1D585BDD_RL-60___RD90F66CA_RL-925_SpecMNXM108377_ChangedTo_MNXM11	PP1088	-1000	0
R5A3B0800_RL-338_SpecMNXM108377_ChangedTo_MNXM11___RD92CDAFA_RL-896	PP4700	-1000	0
RD43FB1EC_B-892_SpecMNXM108377_ChangedTo_MNXM11___RFBBF91C1_RL-1049	PP0421	-1000	0
R669F0256_RL-342___R6BE2BEBB_RL-410_SpecMNXM108377_ChangedTo_MNXM11	PP1750	-1000	0
R5813BEE8_RL-299___RBDB06849_RL-791_SpecMNXM108377_ChangedTo_MNXM11	PP0787	-1000	0
RA118F652_B-662_SpecMNXM108377_ChangedTo_MNXM11_SpecMNXM91694_ChangedTo_MNXM1351___RE3DD0223_B-941	PP0965	-1000	1000
R3070E7BD_RL-147___R948CEFB9_RL-602_SpecMNXM56012_ChangedTo_MNXM249_SpecMNXM108377_ChangedTo_MNXM11	PP0110 ; PP0816	-1000	0
R3C574CE7_B-218_SpecMNXM108377_ChangedTo_MNXM11___RD30BE6DB_RL-857	PP0747	-1000	1000
R231CFDAF_LR-103___R231CFDAF_LR-92		0	1000
R3C7D44CA_LR-219_Comp_MNXC2_ChangedTo_MNXC19___REF9A3ED6_LR-997	PP0411+PP0412+PP0413+PP0414;PP0411+PP0412+PP0413+PP1482;PP0412+PP0413+PP0414+PP1484;PP0411+PP0412+PP0413+PP1723;PP0412+PP0413+PP0414+PP1722;PP0411+PP0413+PP0414+PP2195;PP0412+PP0413+PP1482+PP1484;PP0412+PP0413+PP1482+PP1722;PP0412+PP0413+PP1484+PP1723;PP0412+PP0413+PP1722+PP1723;PP0411+PP0413+PP1482+PP2195;PP0413+PP0414+PP1484+PP2195;PP0411+PP0413+PP1723+PP2195;PP0413+PP0414+PP1722+PP2195;PP0413+…	0	1000
R71585B9F_B-398___R71585B9F_B-442	PP5216	-1000	1000
RD74F6AC5_LR-882___RD74F6AC5_LR-909	PP2843+PP2844+PP2845	0	1000
R3F8608DC_B-231___R3F8608DC_RL-195	PP4523	-1000	0
R4938DB0B_RL-246___R4938DB0B_RL-270	PP2196;PP4523	-1000	0
R788748E2_RL-425___R788748E2_RL-469	PP0514	-1000	0
R304892D8_LR-146___R304892D8_LR-167	PP4565	0	1000
R1F73F81_B-84___R1F73F81_RL-74	PP4473	-1000	0
RFF5F1C5A_B-1066___RFF5F1C5A_LR-1057	PP1989;PP1992	0	1000
R870CDBC7_RL-493___R870CDBC7_RL-539	PP1618	-1000	0
RBA514694_LR-738___RBA514694_LR-773	PP0853	0	1000
R173C6447_LR-33___RC383BE4A_RL-815_SpecMNXM108377_ChangedTo_MNXM11	PP4717	0	1000
RB630AADB_RL-717___RB630AADB_RL-757	PP0393;PP4698	-1000	0
R190EC224_RL-40___R190EC224_RL-53	PP4477	-1000	0
RD396D457_RL-860___RD396D457_RL-889	PP5095	-1000	0
R87D278B0_LR-498___RE15163F1_LR-952_Comp_MNXC2_ChangedTo_MNXC19	PP0076+PP2774;PP0296+PP2774;PP0304+PP2774;PP1741+PP2774;PP2774+PP2775;PP2774+PP3558;PP0076+PP0294+PP0295;PP0294+PP0295+PP0296;PP0294+PP0295+PP0304;PP0294+PP0295+PP1741;PP0868+PP0869+PP0870;PP0868+PP0870+PP0871;PP0076+PP0294+PP2774;PP0076+PP0295+PP2774;PP0294+PP0295+PP2775;PP0294+PP0296+PP2774;PP0295+PP0296+PP2774;PP0294+PP0304+PP2774;PP0295+PP0304+PP2774;PP0076+PP0294+PP3559;PP0294+PP0295+PP3558;…	0	1000
R166ADD79_LR-36_SpecMNXM108859_ChangedTo_MNXM27_Comp_MNXC2_ChangedTo_MNXC19___RA136C28C_LR-619	PP4946	0	1000
R3E0A31BF_RL-189___R3E0A31BF_RL-225	PP3166;PP3713	-1000	0
RA22B3905_LR-625___RA22B3905_LR-667	PP1414;PP1620;PP2531	0	1000
RAC8E1885_B-679___RAC8E1885_B-719	PP5296	-1000	1000
R757DFCDD_RL-418___RCFAF50E0_B-868_SpecMNXM108377_ChangedTo_MNXM11	PP0747	-1000	0
R6F4460A7_RL-394___R832D41A9_RL-513_SpecMNXM108377_ChangedTo_MNXM11_SpecMNXM89160_ChangedTo_MNXM298	PP1032;PP1842	-1000	0
R81D753DC_RL-460___R81D753DC_RL-506	PP4782	-1000	0
R2D58F8F5_B-150_SpecMNXM14529_ChangedTo_MNXM1134___RF93E51_LR-1036	PP1379	-1000	1000
R83DF2584_LR-469___R83DF2584_LR-518	PP5074	0	1000
RAA52CB1E_LR-662___RFB1C5BFF_LR-1049_SpecMNXM105788_ChangedTo_MNXM111_SpecMNXM56012_ChangedTo_MNXM249	PP0744	0	1000
R6D0C0EA3_LR-418_SpecMNXM105788_ChangedTo_MNXM111_Comp_MNXC2_ChangedTo_MNXC19___RCE503832_LR-835_Comp_MNXC2_ChangedTo_MNXC19	PP1078+PP4881+PP4882;PP1078+PP4881+PP5195;PP1078+PP4882+PP5196;PP1078+PP5195+PP5196	0	1000
R39EC1BD6_LR-177___R39EC1BD6_LR-209	PP1681	0	1000
R9F46504_B-612___R9F46504_B-652	PP3714	-1000	1000
RADBA693A_B-684___RADBA693A_B-724	PP3715	-1000	1000
R4C04D03C_RL-284_SpecMNXM91005_ChangedTo_MNXM8___RDA51DCF7_RL-902	PP0545;PP2589;PP2680;PP2694;PP3357;PP3463;PP5063;PP5258;PP5278	-1000	0
R1463504D_B-22___R1463504D_B-23___R474827E0_RL-263_SpecMNXM91005_ChangedTo_MNXM8	PP0545;PP2589;PP2680;PP2694;PP3357;PP3463;PP5258;PP5278	-1000	0
R53078516_B-308_SpecMNXM91005_ChangedTo_MNXM8___RD44AB465_RL-866	PP1143;PP2047;PP2136;PP2214;PP4666	-1000	0
R82E1DE7B_B-509_SpecMNXM91005_ChangedTo_MNXM8___R96A45519_LR-574	PP0545;PP2589;PP2680;PP2694;PP3357;PP3463;PP3839;PP5258;PP5278	-1000	1000
R96422027_B-612_SpecMNXM91005_ChangedTo_MNXM8___RCE1237B1_RL-833	PP0302;PP2047;PP2136;PP2214	-1000	0
R50BE9181_B-295_SpecMNXM91005_ChangedTo_MNXM8___RFF91B74F_RL-1058	PP0302;PP2047;PP2136;PP2214	-1000	0
R6FD17A7A_B-436_SpecMNXM91005_ChangedTo_MNXM8___R8DA72605_RL-533	PP0302;PP2047;PP2136;PP2214	-1000	0
R1D76AFBE_B-75_SpecMNXM31845_ChangedTo_MNXM766_SpecMNXM91005_ChangedTo_MNXM8___R51C73A2A_RL-271	PP0302;PP2047;PP2136;PP2214	-1000	0
RDB000E9C_B-929_SpecMNXM91005_ChangedTo_MNXM8___REBFF9118_RL-975	PP0302;PP2047;PP2136;PP2214	-1000	0
RAAA26B73_RL-666___RB8796D14_B-764_SpecMNXM31843_ChangedTo_MNXM674_SpecMNXM97404_ChangedTo_MNXM677_SpecMNXM91005_ChangedTo_MNXM8	PP0302;PP2047;PP2136;PP2214	-1000	0
R2886CC8E_B-128_SpecMNXM91005_ChangedTo_MNXM8___R4401ED9C_LR-225	PP0606	-1000	1000
R1FB6566_B-85_SpecMNXM91005_ChangedTo_MNXM8___RF9C633BE_B-1039	PP2151	-1000	1000
R69EDB922_B-365___R98A93DE_B-621_SpecMNXM91005_ChangedTo_MNXM8	PP5155	-1000	1000
RD1693B3F_B-851___RD31DB583_B-885_SpecMNXM91005_ChangedTo_MNXM8	PP0302 ; PP2047 ; PP2136 ; PP2214	-1000	1000
R5D76B90C_B-355_SpecMNXM91005_ChangedTo_MNXM8___R5E0D38AD_B-318	PP0654;PP3591	-1000	1000
R2A2FFB1B_RL-117___R4BDA5283_RL-282_SpecMNXM113964_ChangedTo_MNXM174_SpecMNXM91005_ChangedTo_MNXM8_SpecMNXM1597_ChangedTo_MNXM441	PP4278;PP4279;PP4278+PP4279	-1000	0
RC243EA68_B-782___RE2595069_B-955_SpecMNXM91005_ChangedTo_MNXM8	PP0545 ; PP2589 ; PP2680 ; PP2694 ; PP3357 ; PP3463 ; PP5258 ; PP5278	-1000	1000
RAAC16887_B-668___RC428DD4A_B-819_SpecMNXM91005_ChangedTo_MNXM8	PP0762;PP4300	-1000	1000
R6A38353D_RL-402_SpecMNXM89160_ChangedTo_MNXM298_SpecMNXM91005_ChangedTo_MNXM8___REE257C1E_RL-990	PP1031	-1000	0
RA1DFEB80_LR-624___RF91FA67D_LR-1045_SpecMNXM91005_ChangedTo_MNXM8	PP2432;PP3173	0	1000
R3701D0C3_B-191_SpecMNXM91005_ChangedTo_MNXM8___RC7796262_B-803	PP1649	-1000	1000
R40AF03A7_B-204___R9B391BFA_RL-633_SpecMNXM91005_ChangedTo_MNXM8	PP0545 ; PP2589 ; PP2680 ; PP2694 ; PP3357 ; PP3463 ; PP5258 ; PP5278	-1000	0
R1BF897A1_B-64_SpecMNXM91005_ChangedTo_MNXM8___RE79F7AEC_RL-958	PP4478	-1000	0
R427190EB_RL-245_SpecMNXM113964_ChangedTo_MNXM174_SpecMNXM91005_ChangedTo_MNXM8___REF7B6AB4_RL-996	PP4278+PP4279	-1000	0
R46C2C51E_B-234___R575140C7_B-326_SpecMNXM91005_ChangedTo_MNXM8	PP1988	-1000	1000
R66890DC3_B-387_SpecMNXM91005_ChangedTo_MNXM8___R6CE177AA_B-376	PP3073	-1000	1000
R8F4D591F_B-579_SpecMNXM91005_ChangedTo_MNXM8___RAF528F90_B-690	PP2117	-1000	1000
RCDF97E1B_B-832___REF5C1494_B-1007_SpecMNXM91005_ChangedTo_MNXM8	PP4964	-1000	1000
R265FCA9D_RL-118_SpecMNXM91005_ChangedTo_MNXM8___RF6B79438_RL-1021	PP0490+PP0491;PP0490+PP0491+PP0492;PP2183+PP2184+PP2185+PP2186	-1000	0
R4AB610A3_RL-250___REA7F3F95_RL-990_SpecMNXM91005_ChangedTo_MNXM8_SpecMNXM97014_ChangedTo_MNXM92	PP4187+PP4188+PP4189	-1000	0
R29337EA3_RL-113___RFA9EA620_RL-1048_SpecMNXM91005_ChangedTo_MNXM8_SpecMNXM4932_ChangedTo_MNXM569	PP4401+PP4402+PP4403+PP4404	-1000	0
R5F54C3A_RL-364_SpecMNXM91005_ChangedTo_MNXM8___RC1441998_B-776	PP4401+PP4402+PP4403+PP4404	-1000	0
R38B7B02C_RL-170___RBABC0BDE_RL-775_SpecMNXM91005_ChangedTo_MNXM8	PP4401+PP4402+PP4404;PP4401+PP4402+PP4403+PP4404	-1000	0
R71281B65_RL-441_SpecMNXM91005_ChangedTo_MNXM8___R841CD691_RL-475	PP5085	-1000	0
RDB0E4AF5_RL-930_SpecMNXM91005_ChangedTo_MNXM8___RE3ABD960_RL-940	PP0338+PP0339+PP4187 ; PP0338+PP0339+PP5366	-1000	0
RAB8EA38B_B-714_SpecMNXM91005_ChangedTo_MNXM8___RE55038BE_B-945___RE55038BE_B-946	PP0986;PP5194;PP0986+PP0988+PP4187;PP4187+PP5192+PP5194;PP0986+PP0988+PP0989+PP4187;PP4187+PP5192+PP5193+PP5194	-1000	1000
R3F51B898_RL-230_SpecMNXM91005_ChangedTo_MNXM8___R5EDF42A7_RL-319	PP1770	-1000	0
R3FDC4389_B-235_SpecMNXM40046_ChangedTo_MNXM133_SpecMNXM91005_ChangedTo_MNXM8___RA87CE4C8_RL-657	PP0302;PP2047;PP2136;PP2214	-1000	0
R2603B6E0_B-114_SpecMNXM66267_ChangedTo_MNXM1089___RBF0F60BE_LR-768	PP0399	0	1000
R67C6108A_LR-346___RC63414B5_LR-828_SpecMNXM91005_ChangedTo_MNXM8	PP1705+PP1706	0	1000
R91D20EAC_B-549___RA1B6FCB4_LR-664_Comp_MNXC2_ChangedTo_MNXC19	PP1156;PP2092	-1000	1000
RA8F9802D_B-658___RA8F9802D_B-699	PP0372;PP4481	-1000	1000
RC49AA482_B-795___RC49AA482_B-822	PP0432;PP3633	-1000	1000
RC8CFAE33_LR-813___RC8CFAE33_LR-841	PP2338	0	1000
R99A1D374_RL-589___RA3C92F8E_RL-680_SpecMNXM97015_ChangedTo_MNXM86	PP2335	-1000	0
RDC6C400A_LR-912___RDC6C400A_LR-931		0	1000
R10059220_B-1___R28E54228_RL-131_SpecMNXM91005_ChangedTo_MNXM8	PP0213	-1000	0
RD78642BA_B-884___RD78642BA_LR-913	PP4678	0	1000
RB1D6FC7F_RL-699___RB1D6FC7F_RL-735	PP1157+PP4679;PP1394+PP4679;PP3365+PP4679;PP4679+PP4680	-1000	0
R3C0F3D02_LR-217_SpecMNXM108377_ChangedTo_MNXM11___R4E5FD3D5_LR-260	PP0528	0	1000
RBCEFD4FC_RL-756___RC57D4093_RL-825_SpecMNXM108377_ChangedTo_MNXM11	PP0528	-1000	0
R11829E00_LR-6_SpecMNXM103953_ChangedTo_MNXM711___RBF99B73A_RL-771	PP3507	-1000	0
R2F89F021_RL-159_SpecMNXM108377_ChangedTo_MNXM11_SpecMNXM91694_ChangedTo_MNXM1351___R41B15CAA_RL-210	PP5015	-1000	0
R13C8A1A1_B-25_SpecMNXM109100_ChangedTo_MNXM81___R6E552D32_LR-385	PP0860+PP2371	0	1000
R6C22A0BB_LR-373___RD75BF56B_LR-911_Comp_MNXC2_ChangedTo_MNXC19___RD75BF56B_LR-912_Comp_MNXC2_ChangedTo_MNXC19___RE6FE0E90_LR-955	PP4650+PP4651;PP0812+PP0813+PP0814+PP0815;PP0812+PP0813+PP0814+PP0815+PP0816	0	1000
R33CD572C_RL-154___R388B0E5C_LR-199_SpecMNXM90564_ChangedTo_MNXM1496	PP3763	-1000	0
R53F85FFF_RL-312_SpecMNXM109100_ChangedTo_MNXM81___RB5F58D05_RL-715	PP0169;PP0230	-1000	0
R7F85E117_RL-453_SpecMNXM90303_ChangedTo_MNXM1497___R96B089B6_RL-615	PP4830	-1000	0
R5B6C537B_RL-309___RBB792C0E_RL-778_SpecMNXM14529_ChangedTo_MNXM1134	PP4655+PP4656	-1000	0
R3FB74381_RL-196___RE5174E2_LR-967_SpecMNXM113534_ChangedTo_MNXM323	PP1654	-1000	0
R2C5EB10B_RL-127___R3E8B286B_RL-226_SpecMNXM91005_ChangedTo_MNXM8	PP0545;PP2589;PP2680;PP2694;PP3357;PP3463;PP5258;PP5278	-1000	0
R2FFE8EE4_LR-164_Comp_MNXC2_ChangedTo_MNXC19___R31105A97_LR-175_Comp_MNXC2_ChangedTo_MNXC19___RDF224B97_LR-921	PP1188;PP1167+PP1168+PP1169;PP1168+PP1169+PP2056	0	1000
RDA8F063B_RL-928_SpecMNXM108377_ChangedTo_MNXM11___RE0A403E4_RL-923	PP4967	-1000	0
R641747A7_RL-335___RD322914B_RL-886_SpecMNXM91005_ChangedTo_MNXM8_SpecMNXM97015_ChangedTo_MNXM86	PP0597 ; PP4667	-1000	0
R3F1BD851_RL-228_SpecMNXM108377_ChangedTo_MNXM11___R788268AB_RL-424	PP1614	-1000	0
RE29383BB_B-937___RE33809F6_B-957_SpecMNXM108377_ChangedTo_MNXM11	PP3821	-1000	1000
R71D6A339_RL-448_SpecMNXM97281_ChangedTo_MNXM708___R95139C11_RL-564	PP4620	-1000	0
R24E117D5_RL-112_SpecMNXM91005_ChangedTo_MNXM8___RA166E429_RL-621	PP3164;pWW0099	-1000	0
R373FF9_LR-164___R9602000B_B-609_SpecMNXM108377_ChangedTo_MNXM11	PP5302	0	1000
R92A2E676_RL-556_SpecMNXM1981_ChangedTo_MNXM582___RD44165DB_RL-893	PP3378	-1000	0
R7CEC3318_LR-487_SpecMNXM91005_ChangedTo_MNXM8___RD67F723D_LR-878	PP3161+PP3162+PP3163;pWW0100+pWW0101+pWW0102	0	1000
R9B987630_LR-596_SpecMNXM97009_ChangedTo_MNXM56___RB5E48A17_LR-754_SpecMNXM91005_ChangedTo_MNXM8	PP3736+PP3737	0	1000
