# Supplementary material for: Efficient Reconstruction of Predictive Consensus Metabolic Network Models
Source: PLoS Comput Biol. 2016 Aug 26;12(8):e1005085. doi: 10.1371/journal.pcbi.1005085 (PMC5001716; doi:10.1371/journal.pcbi.1005085)
Supplement: S1 Dataset — This file contains the original models, the input models, the BCMs, and the RCMs for COMMGEN as well as an overview of the changes made between original and input models. (ZIP) [file pcbi.1005085.s001.zip › S4-Models/ACM/Pputida/ACM_iJP962_COMMGEN/reactions.tsv]

RDC1A94EE_RL-911	1 MNXM1000@MNXC3 + 1 MNXM5@MNXC3 <-- 1 MNXM1@MNXC3 + 1 MNXM5958@MNXC3 + 1 MNXM6@MNXC3	R_RDC1A94EE_RL		MNXR1842	MNXC3	1.3.1.10	bigg:EAR181y;ec:1.3.1.10;iaf1260:EAR181y;ijn746:EAR181y;seed:rxn08399	-1000	0			0	0
R48C5B5BE_B-244	1 MNXM1024@MNXC3 + 1 MNXM10@MNXC3 + 1 MNXM1@MNXC3 <==> 1 MNXM1277@MNXC3 + 1 MNXM8@MNXC3	R_R48C5B5BE_B	PP4187;PP5366	MNXR55548	MNXC3	1.8.1.4	bigg:GCC2cm;bigg:PDHc;bigg:PDHcm;bigg:PDHcr;brenda:BS260072;ec:1.8.1.4;iao358:rll_311;iin800:LPD1;ijn746:PDHcr;imeo21:PDHc;imm904:GCC2cm;imm904:PDHcm;imo1053-pao1:PDHe3c;imo1056:PDHe3c;ind750:GCC2cm;ind750:PDHcm;inj661:PDHc;inj661:PDHcr;isb619:PDHcr;kegg:R01698;metacyc:DIHYDLIPOXN-RXN;obsolete:rxn07442;obsolete:rxn09497;rhea:33059;rhea:33060;rhea:33061;rhea:33062;seed:rxn01241	-1000	1000			0	0
R50EAF180_B-264	1 MNXM1024@MNXC3 + 1 MNXM1@MNXC3 + 1 MNXM20@MNXC3 <==> 1 MNXM13@MNXC3 + 1 MNXM90660@MNXC3	R_R50EAF180_B	PP4189	MNXR30672	MNXC3	1.2.4.2	bigg:AKGDa;bigg:AKGDam;ec:1.2.4.2;ijn746:AKGDa;imm904:AKGDam;ind750:AKGDam;isb619:AKGDa;obsolete:rxn06029;seed:rxn01243	-1000	1000			0	0
RAAB58B26_LR-667	1 MNXM1024@MNXC3 + 1 MNXM1@MNXC3 + 1 MNXM23@MNXC3 --> 1 MNXM13@MNXC3 + 1 MNXM4815@MNXC3	R_RAAB58B26_LR	PP0339	MNXR4134	MNXC3	1.2.4.1	bigg:PDHa;brenda:BS231856;ec:1.2.4.1;iao358:rll_308;iao358:rll_309;iin800:PDA1;ijn746:PDHa;imeo21:PDHa;inj661:PDHa;obsolete:rxn06028;seed:rxn01242	0	1000			0	0
R42CAB5AB_LR-214	1 MNXM1024@MNXC3 + 1 MNXM1@MNXC3 + 1 MNXM263@MNXC3 --> 1 MNXM13@MNXC3 + 1 MNXM91300@MNXC3	R_R42CAB5AB_LR	PP4188	MNXR32060	MNXC3	1.2.4.2	aragem.45632:R01940_c;bigg:OXOADLR;ec:1.2.4.2;ijn746:OXOADLR;seed:rxn01424	0	1000			0	0
RC2B2A846_LR-786	1 MNXM1029@MNXC3 + 1 MNXM3@MNXC3 + 1 MNXM877@MNXC3 --> 1 MNXM1@MNXC3 + 1 MNXM629@MNXC3 + 1 MNXM7@MNXC3 + 1 MNXM9@MNXC3	R_RC2B2A846_LR	PP1675+PP1676	MNXR468	MNXC3	6.3.1.10	bigg:ADCPS1;ec:6.3.1.10;ijn746:ADCPS1;imeo21:ADCPS1;inj661:ADCPS1;intenz:11117;kegg:R07302;obsolete:rxn10627;rhea:12572;rhea:12573;rhea:12574;rhea:12575;seed:rxn05054	0	1000			0	0
RB5B4D21D_LR-713	1 MNXM1043@MNXC19 + 1 MNXM12@MNXC3 + 1 MNXM3@MNXC3 --> 1 MNXM11@MNXC3 + 1 MNXM14@MNXC3 + 1 MNXM486@MNXC3	R_RB5B4D21D_LR	PP2213;PP4549;PP4550	MNXR1994	MNXC19%MNXC3	6.2.1.3	bigg:FACOAL100p;ec:6.2.1.3;iabaylyiv4:0-COATRANSFERASE-RXN;iabaylyiv4:C10;iaf1260:FACOAL100t2pp;iin800:FAA2_1;ijn746:FACOAL100t2pp;imm904:FACOAL100p;ind750:FACOAL100p;metacyc:RXN-13614;pubmed:8206942;rhea:33627;rhea:33628;rhea:33629;rhea:33630;seed:rxn08448;seed:rxn09453	0	1000			0	0
R3D32621D_B-187	1 MNXM1043@MNXC19 <==> 1 MNXM1043@MNXC2	R_R3D32621D_B		MNXR1456	MNXC19%MNXC2		bigg:DCAtex;bigg:FA100tp;iaf1260:DCAtex;iin800:Uc10;ijn746:DCAtex;imm904:FA100tp;ind750:FA100tp;seed:rxn08314;seed:rxn09855;seed:rxn13159	-1000	1000			0	0
R1E82F6F3_RL-69	1 MNXM1064@MNXC3 + 1 MNXM10@MNXC3 + 1 MNXM13@MNXC3 <-- 1 MNXM8@MNXC3 + 1 MNXM91043@MNXC3	R_R1E82F6F3_RL	pWW0099	MNXR55216	MNXC3	1.3.1.-	bigg:DH3MCHCDH;ec:1.3.1.-;ijn746:DH3MCHCDH;kegg:R05309;seed:rxn03620	-1000	0			0	0
R4763B165_LR-237	1 MNXM1064@MNXC3 + 1 MNXM4@MNXC3 --> 1 MNXM1@MNXC3 + 1 MNXM3948@MNXC3	R_R4763B165_LR	pWW0097	MNXR54912	MNXC3	1.13.11.-;1.13.11.2	bigg:3MCAT23DOX;ec:1.13.11.-;ec:1.13.11.2;kegg:R04089;metacyc:CATECHOL-2-3-DIOXYGENASE-RXN	0	1000			0	0
R974EC863_B-576	1 MNXM107@MNXC19 <==> 1 MNXM107@MNXC2	R_R974EC863_B		MNXR3781	MNXC19%MNXC2		bigg:NARK;bigg:NO2tex;iabaylyiv4:TRANS-RXN-1-BIS;iaf1260:NO2tex;iit341:NARK;ijn746:NO2tex;imeo21:NARK;inj661:NARK;obsolete:rxn10956r;seed:rxn08999;seed:rxn10823	-1000	1000			0	0
RDE542819_LR-918	1 MNXM108@MNXC19 + 1 MNXM12@MNXC3 + 1 MNXM3@MNXC3 --> 1 MNXM11@MNXC3 + 1 MNXM14@MNXC3 + 1 MNXM88@MNXC3	R_RDE542819_LR	PP2213;PP4549;PP4550	MNXR2003	MNXC19%MNXC3	6.2.1.12;6.2.1.3	bigg:FACOAL160;bigg:FACOAL160i;bigg:FACOAL160p;brenda:BS368999;ec:6.2.1.12;ec:6.2.1.3;iabaylyiv4:0-COATRANSFERASE-RXN;iabaylyiv4:C16;iaf1260:FACOAL160t2pp;iin800:FAA1_3;iin800:FAA3_1;iin800:FAA4_1;iin800:FAT1_1;ijn746:FACOAL160t2pp;imeo21:FACOAL160;imm904:FACOAL160;imm904:FACOAL160p;imo1053-pao1:FACOAL160t;imo1056:FACOAL160t;ind750:FACOAL160;ind750:FACOAL160p;inj661:FACOAL160;isb619:FACOAL160;iyo…	0	1000			0	0
R68A0A331_B-353	1 MNXM108@MNXC19 <==> 1 MNXM108@MNXC2	R_R68A0A331_B		MNXR1964	MNXC19%MNXC2		bigg:FA160tp;bigg:HDCAt;bigg:HDCAter;bigg:HDCAtex;bigg:HDCAtexi;bigg:HDCAtr;iaf1260:HDCAtexi;iao358:rll_527;iin800:U209;ijn746:HDCAtex;imm904:FA160tp;imm904:HDCAt;ind750:FA160tp;ind750:HDCAt;irs1563.45632:cxTrasport_C00249_p;seed:rxn08704;seed:rxn09676;seed:rxn09848	-1000	1000			0	0
RE8F109A2_RL-963	1 MNXM10@MNXC3 + 1 MNXM1312@MNXC3 + 2 MNXM1@MNXC3 <-- 1 MNXM1895@MNXC3 + 1 MNXM2@MNXC3 + 1 MNXM8@MNXC3	R_RE8F109A2_RL	PP5278	MNXR2580	MNXC3	1.2.1.54	bigg:GDBTALDH;brenda:BR29413;brenda:BS189270;ec:1.2.1.54;ijn746:GDBTALDH;intenz:1397;kegg:R03177;metacyc:1.2.1.54-RXN;rhea:14381;rhea:14382;rhea:14383;rhea:14384;seed:rxn02273	-1000	0			0	0
R8E96D239_RL-537	1 MNXM10@MNXC3 + 1 MNXM13@MNXC3 + 1 MNXM961@MNXC3 <-- 1 MNXM2571@MNXC3 + 1 MNXM8@MNXC3	R_R8E96D239_RL	pWW0099	MNXR55217	MNXC3	1.3.1.67	bigg:DH4MCHCDH;ec:1.3.1.67;ijn746:DH4MCHCDH;kegg:R05292;seed:rxn03604	-1000	0			0	0
RC9B0EEA6_RL-818	1 MNXM10@MNXC3 + 1 MNXM13@MNXC3 + 1 MNXM1@MNXC3 + 2 MNXM2@MNXC3 + 1 MNXM454@MNXC3 + 1 MNXM9@MNXC3 <-- 1 MNXM622@MNXC3 + 1 MNXM759@MNXC3 + 1 MNXM8@MNXC3	R_RC9B0EEA6_RL	PP0402+PP1436	MNXR4140	MNXC3		bigg:PDX5PS;iaf1260:PDX5PS;ijn746:PDX5PS;ijr904.45632:PDX5PS;ijr904:PDX5PS;iso783:PDX5PS;seed:rxn09072	-1000	0			0	0
R2494D2C3_RL-97	1 MNXM10@MNXC3 + 1 MNXM13@MNXC3 + 1 MNXM86@MNXC3 <-- 1 MNXM12@MNXC3 + 1 MNXM159@MNXC3 + 1 MNXM8@MNXC3	R_R2494D2C3_RL		MNXR3937	MNXC3	1.2.7.2	bigg:OBDHc;ec:1.2.7.2;ijn746:OBDHc;imm904:OBDHm;rhea:33223;rhea:33224;rhea:33225;rhea:33226;seed:rxn12777	-1000	0			0	0
R6F1F18E8_RL-392	1 MNXM10@MNXC3 + 1 MNXM164@MNXC3 + 2 MNXM1@MNXC3 <-- 1 MNXM2@MNXC3 + 1 MNXM577@MNXC3 + 1 MNXM8@MNXC3	R_R6F1F18E8_RL	PP3357	MNXR5337	MNXC3	1.17.1.4;1.2.1.28;1.2.1.64;1.2.1.67	bigg:VNDH-2;brenda:BR29420;brenda:BS189293;ec:1.17.1.4;ec:1.2.1.28;ec:1.2.1.64;ec:1.2.1.67;iabaylyiv4:HYDROXYBENZALDEHYDE-OXIDATION-NAD-RXN;ijn746:VNDH-2;intenz:1407;kegg:R01293;metacyc:HYDROXYBENZALDEHYDE-OXIDATION-NAD-RXN;rhea:20305;rhea:20306;rhea:20307;rhea:20308;seed:rxn00957	-1000	0			0	0
R403786BA_B-203	1 MNXM10@MNXC3 + 1 MNXM1@MNXC3 + 1 MNXM21@MNXC3 <==> 1 MNXM12@MNXC3 + 1 MNXM75@MNXC3 + 1 MNXM8@MNXC3	R_R403786BA_B	pWW0093	MNXR353	MNXC3	1.2.1.10	bigg:ACALD;bigg:ACALDi;brenda:BR36771;brenda:BS5610;ec:1.2.1.10;ecocyc:ACETALD-DEHYDROG-RXN;iabaylyiv4:ACETALD-DEHYDROG-RXN;iaf1260:ACALD;iao358:rll_10;ijn746:ACALD;ijr904.45632:ACALDi;ijr904:ACALDi;imeo21:ACALDi;inj661:ACALDi;intenz:16669;isb619:ACALDi;iso783:ACALDi;kegg:R00228;metacyc:ACETALD-DEHYDROG-RXN;obsolete:rxn08031;rhea:23288;rhea:23289;rhea:23290;rhea:23291;seed:rxn00171;upa:UCR00228;u…	-1000	1000			0	0
RF84F5097_LR-1028	1 MNXM10@MNXC3 + 1 MNXM1@MNXC3 + 1 MNXM3300@MNXC3 + 1 MNXM4@MNXC3 --> 1 MNXM2@MNXC3 + 1 MNXM3486@MNXC3 + 1 MNXM8@MNXC3	R_RF84F5097_LR	pWW0129+pWW0130	MNXR3658	MNXC3	1.14.15.-	bigg:MXMO;ec:1.14.15.-;kegg:R05443;metacyc:RXN-8578	0	1000			0	0
RD15974D9_LR-848	1 MNXM10@MNXC3 + 1 MNXM1@MNXC3 + 1 MNXM3331@MNXC3 + 1 MNXM4@MNXC3 --> 1 MNXM2571@MNXC3 + 1 MNXM8@MNXC3	R_RD15974D9_LR	pWW0100+pWW0101+pWW0102	MNXR55868	MNXC3	1.14.12.-;1.14.12.10	bigg:PTOLDOX;ec:1.14.12.-;ec:1.14.12.10;kegg:R05290	0	1000			0	0
R787A6EA1_B-423	1 MNXM10@MNXC3 + 1 MNXM1@MNXC3 + 1 MNXM361@MNXC3 <==> 1 MNXM353@MNXC3 + 1 MNXM8@MNXC3	R_R787A6EA1_B	PP1470	MNXR3044	MNXC3	1.1.1.3	bigg:HSDx;bigg:HSDxi;biopath:RXN00870;ec:1.1.1.3;ecocyc:HOMOSERDEHYDROG-RXN;iin800:HOM6_1;ijn746:HSDx;imeo21:HSDx;imm904:HSDxi;ind750:HSDxi;inj661:HSDx;intenz:1002;kegg:R01773;obsolete:rxn09494r;rhea:15757;rhea:15758;rhea:15759;rhea:15760;seed:rxn01301;upa:UCR01773;upa:UER00949	-1000	1000			0	0
RBCDA54FE_LR-755	1 MNXM10@MNXC3 + 1 MNXM1@MNXC3 + 1 MNXM3685@MNXC3 + 1 MNXM4@MNXC3 --> 1 MNXM2@MNXC3 + 1 MNXM3500@MNXC3 + 1 MNXM8@MNXC3	R_RBCDA54FE_LR	pWW0129+pWW0130	MNXR4531	MNXC3	1.14.15.-	bigg:PXMO;ec:1.14.15.-;kegg:R05288;metacyc:RXN-8579	0	1000			0	0
RFAE47999_RL-1043	1 MNXM10@MNXC3 + 1 MNXM1@MNXC3 + 1 MNXM371@MNXC3 <-- 1 MNXM562@MNXC3 + 1 MNXM8@MNXC3	R_RFAE47999_RL	pWW0128	MNXR987	MNXC3	1.1.1.1;1.1.1.245;1.1.1.90	bigg:BZALDH;brenda:BS186879;brenda:BS383083_WOP;brenda:BS402505_WOP;ec:1.1.1.1;ec:1.1.1.245;ec:1.1.1.90;iabaylyiv4:BENZYL-ALC-DEHYDROGENASE-RXN;ijn746:BZALDH;kegg:R01487;kegg:R01763;metacyc:BENZYL-ALC-DEHYDROGENASE-RXN;seed:rxn01293;seed:rxn14095	-1000	0			0	0
R9132403C_RL-544	1 MNXM10@MNXC3 + 1 MNXM1@MNXC3 + 1 MNXM4040@MNXC3 <-- 1 MNXM3486@MNXC3 + 1 MNXM8@MNXC3	R_R9132403C_RL	pWW0128	MNXR169	MNXC3	1.1.1.90	bigg:3MBZALDH;ec:1.1.1.90;ijn746:3MBZALDH;kegg:R05347;metacyc:RXN-8580;seed:rxn03649	-1000	0			0	0
RE26D494D_RL-936	1 MNXM10@MNXC3 + 1 MNXM1@MNXC3 + 1 MNXM4077@MNXC3 <-- 1 MNXM3500@MNXC3 + 1 MNXM8@MNXC3	R_RE26D494D_RL	pWW0128	MNXR242	MNXC3	1.1.1.90	bigg:4MBZALDH;ec:1.1.1.90;ijn746:4MBZALDH;kegg:R05282;metacyc:RXN-8581;seed:rxn03594	-1000	0			0	0
RB8039D34_RL-727	1 MNXM10@MNXC3 + 1 MNXM1@MNXC3 + 1 MNXM457@MNXC3 <-- 1 MNXM8@MNXC3 + 1 MNXM90@MNXC3	R_RB8039D34_RL	PP5064	MNXR1151	MNXC3	1.1.1;1.1.1.1;1.1.99.1	bigg:CHOLD;ec:1.1.1;ec:1.1.1.1;ec:1.1.99.1;ijn746:CHOLD;imeo21:CHOLD;inj661:CHOLD;isb619:CHOLD;kegg:R08557;metacyc:RXN-6021;rhea:33051;rhea:33052;rhea:33053;rhea:33054;seed:rxn10770;upa:UCY00017;upa:UER00587	-1000	0			0	0
R8D8251C1_LR-532	1 MNXM10@MNXC3 + 1 MNXM1@MNXC3 + 1 MNXM4661@MNXC3 + 1 MNXM4@MNXC3 --> 1 MNXM8@MNXC3 + 1 MNXM91043@MNXC3	R_R8D8251C1_LR	pWW0100+pWW0101+pWW0102	MNXR31928	MNXC3	1.14.12.-;1.14.12.10	bigg:MTOLDOX;ec:1.14.12.-;ec:1.14.12.10;kegg:R05665	0	1000			0	0
RE0B2F5C_B-924	1 MNXM10@MNXC3 + 1 MNXM1@MNXC3 + 1 MNXM475@MNXC3 <==> 1 MNXM189@MNXC3 + 1 MNXM8@MNXC3	R_RE0B2F5C_B	PP4299	MNXR5147	MNXC3	1.1.1;1.1.1.60	bigg:TRSAR;bigg:TRSARr;biopath:RXN00327;ec:1.1.1;ec:1.1.1.60;ecocyc:RXN0-5289;ecocyc:TSA-REDUCT-RXN;iaf1260:TRSARr;ijn746:TRSARr;ijr904.45632:TRSAR;ijr904:TRSAR;intenz:1059;iso783:HOXPRx;iyo844:HOXPRx;kegg:R01745;metacyc:RXN0-5289;obsolete:rxn09328r;rhea:18845;rhea:18846;rhea:18847;rhea:18848;seed:rxn01280;upa:UCR01745;upa:UER00973	-1000	1000			0	0
RF22ECCF4_LR-1006	1 MNXM10@MNXC3 + 1 MNXM1@MNXC3 + 1 MNXM4@MNXC3 + 1 MNXM889@MNXC3 --> 1 MNXM2@MNXC3 + 1 MNXM562@MNXC3 + 1 MNXM8@MNXC3	R_RF22ECCF4_LR	pWW0129+pWW0130	MNXR5353	MNXC3	1.14.13	bigg:XMO;ec:1.14.13;metacyc:TOLUENE-SIDE-CHAIN-MONOOXYGENASE-RXN	0	1000			0	0
RB912C30F_RL-733	1 MNXM10@MNXC3 + 1 MNXM1@MNXC3 + 1 MNXM6068@MNXC3 <-- 1 MNXM1102@MNXC3 + 1 MNXM2@MNXC3 + 1 MNXM8@MNXC3	R_RB912C30F_RL	pWW0096	MNXR55632	MNXC3	1.2.1;1.2.1.32;1.2.1.85	bigg:HMSD;brenda:BS258087;ec:1.2.1;ec:1.2.1.32;ec:1.2.1.85;ijn746:HMSD;intenz:19258;kegg:R02762;metacyc:RXN-8527;pubmed:17090920;pubmed:7868591;rhea:34219;rhea:34220;rhea:34221;rhea:34222;seed:rxn01993	-1000	0			0	0
RAC563E38_RL-678	1 MNXM10@MNXC3 + 1 MNXM1@MNXC3 + 1 MNXM792@MNXC3 <-- 1 MNXM1438@MNXC3 + 2 MNXM2@MNXC3 + 1 MNXM8@MNXC3	R_RAC563E38_RL		MNXR4413	MNXC3	1.5.1	bigg:PPRDNDH;ec:1.5.1;ijn746:PPRDNDH;metacyc:RXN-10854;seed:rxn12742	-1000	0			0	0
R621D99CA_RL-331	1 MNXM10@MNXC3 + 1 MNXM1@MNXC3 + 1 MNXM858@MNXC3 <-- 1 MNXM880@MNXC3 + 1 MNXM8@MNXC3	R_R621D99CA_RL		MNXR1226	MNXC3		bigg:COALCDH;ijn746:COALCDH;seed:rxn12675	-1000	0			0	0
RB890C84_RL-731	1 MNXM10@MNXC3 + 1 MNXM1@MNXC3 + 1 MNXM89557@MNXC3 <-- 2 MNXM2@MNXC3 + 1 MNXM301@MNXC3 + 1 MNXM8@MNXC3	R_RB890C84_RL	PP4947	MNXR32068	MNXC3	1.5.1;1.5.1.12	bigg:P5CD;bigg:P5CDm;biopath:RXN01013;ec:1.5.1;ec:1.5.1.12;ecocyc:PYRROLINECARBDEHYDROG-RXN;iabaylyiv4:PYRROLINECARBDEHYDROG-RXN;iaf1260:P5CD;iag612:rbs_10;iag612:rbs_11;iin800:U41;iit341:P5CD;ijn746:P5CD;ijr904.45632:P5CD;ijr904:P5CD;imeo21:P5CD;imm904:P5CDm;ind750:P5CDm;inj661:P5CD;intenz:17441;isb619:P5CD;iso783:P5CD;iyo844:P5CD;kegg:R00707;metacyc:PYRROLINECARBDEHYDROG-RXN;obsolete:rxn09051;r…	-1000	0			0	0
RC9AFA79B_RL-817	1 MNXM10@MNXC3 + 1 MNXM1@MNXC3 + 1 MNXM91067@MNXC3 <-- 1 MNXM2927@MNXC3 + 1 MNXM2@MNXC3 + 1 MNXM8@MNXC3	R_RC9AFA79B_RL	pWW0096	MNXR55633	MNXC3	1.2.1.32	bigg:HMSD2;ec:1.2.1.32;ijn746:HMSD2;kegg:R05353;seed:rxn03654	-1000	0			0	0
R8818EA04_RL-499	1 MNXM10@MNXC3 + 1 MNXM1@MNXC3 + 1 MNXM91734@MNXC3 <-- 1 MNXM8@MNXC3 + 1 MNXM90976@MNXC3	R_R8818EA04_RL	PP3999	MNXR32398	MNXC3	1.3.1.76;2.1.1.107	bigg:SHCHD2;brenda:BR47985;ec:1.3.1.76;ec:2.1.1.107;iabaylyiv4:DIMETHUROPORDEHYDROG-RXN;iaf1260:SHCHD2;iaf692:SHCHD2;igt196:SHCHD2;ijn746:SHCHD2;imeo21:SHCHD2;imo1053-pao1:SHCHD2;imo1056:SHCHD2;inj661:SHCHD2;isb619:SHCHD2;iso783:SHCHD2;kegg:R03947;obsolete:rxn09252;seed:rxn02774;upa:UCR03947;upa:UER00222	-1000	0			0	0
RC339DFD_RL-790	1 MNXM10@MNXC3 + 1 MNXM1@MNXC3 + 2 MNXM39@MNXC3 + 1 MNXM790@MNXC3 <-- 1 MNXM2@MNXC3 + 1 MNXM388@MNXC3 + 1 MNXM8@MNXC3	R_RC339DFD_RL	PP4922	MNXR716	MNXC3		bigg:AMPMS2;iaf1260:AMPMS2;ijn746:AMPMS2;seed:rxn08131	-1000	0			0	0
R941CBBDE_B-563	1 MNXM10@MNXC3 + 1 MNXM93746@MNXC3 <==> 1 MNXM1@MNXC3 + 1 MNXM8@MNXC3 + 1 MNXM93886@MNXC3	R_R941CBBDE_B	PP5314	MNXR32336	MNXC3	1.18.1.1	bigg:RNADRr;ec:1.18.1.1	-1000	1000			0	0
R57F8AE75_RL-298	1 MNXM10@MNXC3 + 2 MNXM1@MNXC3 + 1 MNXM204@MNXC3 <-- 1 MNXM2779@MNXC3 + 1 MNXM2@MNXC3 + 1 MNXM8@MNXC3	R_R57F8AE75_RL	PP3357	MNXR5338	MNXC3	1.2.1.67	bigg:VNDH-3;ec:1.2.1.67;ijn746:VNDH-3;seed:rxn12681	-1000	0			0	0
R5A5142F5_RL-306	1 MNXM10@MNXC3 + 2 MNXM1@MNXC3 + 1 MNXM217@MNXC3 <-- 1 MNXM2@MNXC3 + 1 MNXM371@MNXC3 + 1 MNXM8@MNXC3	R_R5A5142F5_RL	pWW0131	MNXR988	MNXC3	1.17.1.4;1.2.1.21;1.2.1.24;1.2.1.28;1.2.1.29;1.2.1.3;1.2.1.36;1.2.1.39;1.2.1.5;1.2.1.64;1.5.1.12	bigg:BZDH;brenda:BR36777;brenda:BS189181;ec:1.17.1.4;ec:1.2.1.21;ec:1.2.1.24;ec:1.2.1.28;ec:1.2.1.29;ec:1.2.1.3;ec:1.2.1.36;ec:1.2.1.39;ec:1.2.1.5;ec:1.2.1.64;ec:1.5.1.12;iabaylyiv4:BENZALDEHYDE-DEHYDROGENASE-(NAD+)-RXN;ijn746:BZDH;intenz:1371;kegg:R01419;kegg:R01486;metacyc:BENZALDEHYDE-DEHYDROGENASE-NAD+-RXN;rhea:11840;rhea:11841;rhea:11842;rhea:11843;seed:rxn01032;seed:rxn06006;upa:UCR01419;up…	-1000	0			0	0
R91FE295F_RL-550	1 MNXM10@MNXC3 + 2 MNXM1@MNXC3 + 1 MNXM222@MNXC3 <-- 1 MNXM2@MNXC3 + 1 MNXM349@MNXC3 + 1 MNXM8@MNXC3	R_R91FE295F_RL		MNXR2565	MNXC3	1.2.1.21	bigg:GCALDD;bigg:GCALDDm;bigg:GCALDDr;brenda:BR36774;ec:1.2.1.21;ecocyc:GLYCOLALD-DEHYDROG-RXN;iabaylyiv4:GLYCOLALD-DEHYDROG-RXN;iaf1260:GCALDD;iit341:GCALDDr;ijn746:GCALDD;ijr904.45632:GCALDD;ijr904:GCALDD;intenz:1364;isb619:GCALDD;iso783:GCALDD;iyo844:GCALDD;kegg:R01333;metacyc:GLYCOLALD-DEHYDROG-RXN;obsolete:rxn08596;rhea:20001;rhea:20002;rhea:20003;rhea:20004;seed:rxn00979	-1000	0			0	0
R7DDBE233_RL-449	1 MNXM10@MNXC3 + 2 MNXM1@MNXC3 + 1 MNXM3331@MNXC3 <-- 1 MNXM2@MNXC3 + 1 MNXM4077@MNXC3 + 1 MNXM8@MNXC3	R_R7DDBE233_RL	pWW0131	MNXR243	MNXC3	1.2.1.7	bigg:4MBZDH;ec:1.2.1.7;ijn746:4MBZDH;metacyc:RXN-8582;seed:rxn12782	-1000	0			0	0
R697BD511_RL-360	1 MNXM10@MNXC3 + 2 MNXM1@MNXC3 + 1 MNXM4661@MNXC3 <-- 1 MNXM2@MNXC3 + 1 MNXM4040@MNXC3 + 1 MNXM8@MNXC3	R_R697BD511_RL	pWW0131	MNXR170	MNXC3	1.2.1.7	bigg:3MBZDH;ec:1.2.1.7;ijn746:3MBZDH;metacyc:RXN-8583;seed:rxn12781	-1000	0			0	0
R91AA9DC9_LR-548	1 MNXM10@MNXC3 + 2 MNXM1@MNXC3 + 1 MNXM4@MNXC3 + 1 MNXM773@MNXC3 --> 1 MNXM13@MNXC3 + 1 MNXM2@MNXC3 + 1 MNXM888@MNXC3 + 1 MNXM8@MNXC3	R_R91AA9DC9_LR	PP3944	MNXR285	MNXC3	1.14.13.114	bigg:6HNACMO;brenda:BR49148;ec:1.14.13.114;intenz:18086;kegg:R08764;metacyc:RXN-7573;pubmed:10091591;pubmed:18678916;rhea:27333;rhea:27334;rhea:27335;rhea:27336	0	1000			0	0
R66EDB74_RL-343	1 MNXM10@MNXC3 + 2 MNXM1@MNXC3 + 1 MNXM573@MNXC3 <-- 1 MNXM2@MNXC3 + 1 MNXM858@MNXC3 + 1 MNXM8@MNXC3	R_R66EDB74_RL	PP5120	MNXR1227	MNXC3	1.2.1.68	bigg:COALDDH;brenda:BS189306;ec:1.2.1.68;iabaylyiv4:RXN-1241;ijn746:COALDDH;intenz:1411;iso783:CONFALDD;kegg:R05700;rhea:23968;rhea:23969;rhea:23970;rhea:23971;seed:rxn03970	-1000	0			0	0
RD0CCBB_RL-846	1 MNXM10@MNXC3 + 2 MNXM1@MNXC3 + 1 MNXM982@MNXC3 <-- 1 MNXM2@MNXC3 + 1 MNXM754@MNXC3 + 1 MNXM8@MNXC3	R_RD0CCBB_RL	PP3357	MNXR5336	MNXC3	1.2.1.67	bigg:VNDH;brenda:BR22618;brenda:BS139573;ec:1.2.1.67;iabaylyiv4:1.2.1.67-RXN;ijn746:VNDH;intenz:1410;kegg:R05699;metacyc:1.2.1.67-RXN;rhea:13309;rhea:13310;rhea:13311;rhea:13312;seed:rxn03969	-1000	0			0	0
R53518CB3_LR-277	1 MNXM10@MNXC3 + 2 MNXM944@MNXC3 --> 1 MNXM1@MNXC3 + 1 MNXM8@MNXC3 + 2 MNXM92188@MNXC3	R_R53518CB3_LR	PP1674	MNXR30957	MNXC3		bigg:CYRDAR;iaf692:CYRDAR;ijn746:CYRDAR;imeo21:CYRDAR;inj661:CYRDAR;seed:rxn10482	0	1000			0	0
RAE13C32F_LR-686	1 MNXM10@MNXC3 + 5 MNXM1@MNXC3 + 1 MNXM232@MNXC3 --> 1 MNXM191@MNXC3 + 4 MNXM1@MNXC19 + 1 MNXM8@MNXC3	R_RAE13C32F_LR	PP4119+PP4120+PP4121+PP4122+PP4123+PP4124+PP4125+PP4126+PP4127+PP4128+PP4129+PP4130+PP4131	MNXR55742	MNXC19%MNXC3	1.6.5.3	bigg:NADH5;ec:1.6.5.3;iabaylyiv4:NADH-DEHYDROG-A-RXN;iabaylyiv4:NADH-DEHYDROGENASE-RXN;iaf1260:NADH16pp;iaf1260:NADH5;igt196:NADH6pp;ijn746:NADH16pp;ijn746:NADH5;ijr904.45632:NADH5;ijr904.45632:NADH6;ijr904:NADH5;ijr904:NADH6;imeo21:NADH5;inj661:NADH5;isb619:NADH5;isb619:NADH6;iso783:NADH11;iso783:NADH12;pubmed:17274631;pubmed:20505720;rhea:29095;rhea:29096;rhea:29097;rhea:29098;rhea:29107;rhea:2…	0	1000			0	0
R8429EC36_LR-476	1 MNXM10@MNXC3 + 1 MNXM232@MNXC3 --> 1 MNXM191@MNXC3 + 1 MNXM8@MNXC3	R_R8429EC36_LR	PP0626	MNXR55742	MNXC3	1.6.5.3	bigg:NADH5;ec:1.6.5.3;iabaylyiv4:NADH-DEHYDROG-A-RXN;iabaylyiv4:NADH-DEHYDROGENASE-RXN;iaf1260:NADH16pp;iaf1260:NADH5;igt196:NADH6pp;ijn746:NADH16pp;ijn746:NADH5;ijr904.45632:NADH5;ijr904.45632:NADH6;ijr904:NADH5;ijr904:NADH6;imeo21:NADH5;inj661:NADH5;isb619:NADH5;isb619:NADH6;iso783:NADH11;iso783:NADH12;pubmed:17274631;pubmed:20505720;rhea:29095;rhea:29096;rhea:29097;rhea:29098;rhea:29107;rhea:2…	0	1000			0	0
R421233E2_RL-212	1 MNXM1102@MNXC3 <-- 1 MNXM181@MNXC3 + 1 MNXM4@MNXC3	R_R421233E2_RL	pWW0097	MNXR55134	MNXC3	1.13.11.2	bigg:CAT23DOX;biopath:RXN00565;brenda:BR40485;ec:1.13.11.2;intenz:1798;kegg:R00816;macie:M0034;metacyc:CATECHOL-23-DIOXYGENASE-RXN;rhea:17337;rhea:17338;rhea:17339;rhea:17340	-1000	0			0	0
RC5ABA914_LR-799	1 MNXM1102@MNXC3 + 1 MNXM2@MNXC3 --> 1 MNXM1@MNXC3 + 1 MNXM39@MNXC3 + 1 MNXM9829@MNXC3	R_RC5ABA914_LR	pWW0095	MNXR55634	MNXC3	3.7.1.9	bigg:HMSH;ec:3.7.1.9;ijn746:HMSH;intenz:4477;kegg:R02604;metacyc:3.7.1.9-RXN;rhea:14549;rhea:14550;rhea:14551;rhea:14552;seed:rxn01896	0	1000			0	0
RCFB894DF_RL-841	1 MNXM1105@MNXC3 + 1 MNXM11@MNXC3 <-- 1 MNXM1@MNXC3 + 1 MNXM51@MNXC3 + 1 MNXM856@MNXC3	R_RCFB894DF_RL	PP1678	MNXR356	MNXC3	2.7.7.62	bigg:ACBIPGT;ec:2.7.7.62;ecocyc:COBINPGUANYLYLTRANS-RXN;iaf1260:ACBIPGT;iaf692:ACBIPGT;ijn746:ACBIPGT;ijr904.45632:ACBIPGT;ijr904:ACBIPGT;imeo21:ACBIPGT;inj661:ACBIPGT;intenz:11105;iso783:ACBIPGT;kegg:R05222;metacyc:COBINPGUANYLYLTRANS-RXN;rhea:22712;rhea:22713;rhea:22714;rhea:22715;seed:rxn03537;upa:UCR05222;upa:UER00237	-1000	0			0	0
R726B7F0_B-406_Comp_MNXC2_ChangedTo_MNXC19	1 MNXM111@MNXC19 <==> 1 MNXM111@MNXC3	R_R726B7F0_B		MNXR2212	MNXC19%MNXC3		bigg:FE2t;bigg:FE2t1;bigg:FE2tex;bigg:FE2tpp;iabaylyiv4:TRANS-RXN-FE+2;iaf1260:FE2tex;iaf1260:FE2tpp;ijn746:FE2t1;imm904:FE2t;imm904:FE2utm;imm904:FEtm;seed:rxn08475;seed:rxn08476;seed:rxn10963;seed:rxn12420;seed:rxn13286	-1000	1000			0	0
R6E238425_LR-384	1 MNXM111@MNXC3 + 1 MNXM91734@MNXC3 --> 2 MNXM1@MNXC3 + 1 MNXM82173@MNXC3	R_R6E238425_LR	PP3999	MNXR55914	MNXC3	4.99.1.4	bigg:SHCHF;ec:4.99.1.4;iabaylyiv4:SIROHEME-FERROCHELAT-RXN;iaf1260:SHCHF;iaf692:SHCHF;igt196:SHCHF;ijn746:SHCHF;imeo21:SHCHF;imm904:SHCHF;imo1053-pao1:SHCHF;imo1056:SHCHF;inj661:SHCHF;isb619:SHCHF;iso783:SHCHF;kegg:R02864;metacyc:SIROHEME-FERROCHELAT-RXN;obsolete:rxn09253r;seed:rxn02056;seed:rxn12221;upa:UCR02864;upa:UER00376	0	1000			0	0
R432859D4_LR-217	1 MNXM113@MNXC19 + 1 MNXM2@MNXC19 --> 1 MNXM401@MNXC19 + 1 MNXM9@MNXC19	R_R432859D4_LR	PP1414	MNXR3882	MNXC19	3.1.3.1;3.1.3.2;3.1.3.25;3.1.3.31;3.1.3.5;3.1.3.6;3.6.1.11	bigg:NTD9;bigg:NTD9e;bigg:NTD9l;bigg:NTD9pp;biopath:RXN01476;brenda:BS64638;ec:3.1.3.1;ec:3.1.3.2;ec:3.1.3.25;ec:3.1.3.31;ec:3.1.3.5;ec:3.1.3.6;ec:3.6.1.11;ecocyc:RXN-7609;iabaylyiv4:RXN-7609;iaf1260:NTD9;iaf1260:NTD9pp;iao358:rll_296;iin800:U31;ijn746:NTD9;ijn746:NTD9pp;ijr904.45632:NTD9;ijr904:NTD9;imeo21:NTD9;imm904:NTD9;imo1053-pao1:NTD9;imo1056:NTD9;ind750:NTD9;inj661:NTD9;irs1563.45632:R012…	0	1000			0	0
R565E6587_LR-290	1 MNXM114@MNXC19 + 1 MNXM1@MNXC19 --> 1 MNXM114@MNXC3 + 1 MNXM1@MNXC3	R_R565E6587_LR	PP2914;PP5031	MNXR4454	MNXC19%MNXC3		bigg:PROt2;bigg:PROt2pp;bigg:PROt2r;bigg:PROt2rL;bigg:PROt2rpp;ecocyc:TRANS-RXN-29;iabaylyiv4:TRANS-RXN-PRO;iaf1260:PROt2rpp;iaf692:PROt2;iin800:GAP1_14;iin800:PUT4_3;iit341:PROt2r;ijn746:PROt2pp;ijr904.45632:PROt2r;ijr904:PROt2r;imeo21:PROt2r;imm904:PROt2r;ind750:PROt2r;inj661:PROt2r;ips189:PROt2;iyo844:PROt2;rhea:28963;rhea:28964;rhea:28965;rhea:28966;seed:rxn05638;seed:rxn09191;seed:rxn12451	0	1000			0	0
RBD50C63_B-758	1 MNXM114@MNXC19 <==> 1 MNXM114@MNXC2	R_RBD50C63_B	PP5250	MNXR4457	MNXC19%MNXC2		bigg:PROtex;bigg:PROtm;iabaylyiv4:TRANS-RXNIM-5747-BIS;iaf1260:PROtex;iin800:U120;ijn746:PROtex;imm904:PROtm;ind750:PROtm;seed:rxn09193;seed:rxn09720;seed:rxn10945	-1000	1000			0	0
RBB4195D6_LR-742	1 MNXM114@MNXC3 + 1 MNXM3@MNXC3 + 1 MNXM90667@MNXC3 --> 1 MNXM11@MNXC3 + 1 MNXM14@MNXC3 + 1 MNXM1@MNXC3 + 1 MNXM247@MNXC3	R_RBB4195D6_LR	PP1205	MNXR39691	MNXC3	6.1.1.15	bigg:PROTRS;ec:6.1.1.15;ecocyc:PROLINE--TRNA-LIGASE-RXN;iabaylyiv4:PROLINE--TRNA-LIGASE-RXN;iaf1260:PROTRS;iaf692:PROTRS;iag612:rbs_420;iin800:YER087W;iin800:YHR020W;ijn746:PROTRS;imm904:PROTRS;imo1053-pao1:PROTRS;imo1056:PROTRS;ind750:PROTRS;intenz:5051;ips189:PROTRS;iso783:PROTRS;kegg:R03661;metacyc:PROLINE--TRNA-LIGASE-RXN;pubmed:15779907;pubmed:8188258;reactome:REACT_100367;reactome:REACT_105…	0	1000			0	0
REED3E889_LR-994	1 MNXM114@MNXC3 + 1 MNXM90822@MNXC3 --> 1 MNXM1@MNXC3 + 1 MNXM301@MNXC3 + 1 MNXM38@MNXC3	R_REED3E889_LR	PP4947	MNXR55857	MNXC3	1.5.99.8	bigg:PROD2;bigg:PROD2m;ec:1.5.99.8;ecocyc:RXN-821;iabaylyiv4:PROLDEHYDROG-RXN;iaf1260:PROD2;iit341:PROD2;ijn746:PROD2;ijr904.45632:PROD2;ijr904:PROD2;imeo21:PROD2;inj661:PROD2;isb619:PROD2;obsolete:rxn11936;pubmed:15662599;pubmed:7966312;reactome:REACT_101312;reactome:REACT_103832;reactome:REACT_127204;reactome:REACT_129886;reactome:REACT_131292;reactome:REACT_135816;reactome:REACT_1563;reactome:…	0	1000			0	0
RB84E9B93_LR-728	1 MNXM1152@MNXC3 + 1 MNXM20@MNXC3 --> 1 MNXM1763@MNXC3 + 1 MNXM89557@MNXC3	R_RB84E9B93_LR	PP4481	MNXR32423	MNXC3	2.6.1.81	bigg:SOTA;brenda:BR48672;ec:2.6.1.81;ecocyc:SUCCORNTRANSAM-RXN;iabaylyiv4:SUCCORNTRANSAM-RXN;iaf1260:SOTA;ijn746:SOTA;ijr904.45632:SOTA;ijr904:SOTA;imeo21:SOTA;inj661:SOTA;intenz:16579;iso783:SOTA;kegg:R04217;metacyc:SUCCORNTRANSAM-RXN;obsolete:rxn09262;rhea:16953;rhea:16954;rhea:16955;rhea:16956;seed:rxn02944;upa:UCR04217;upa:UER00281	0	1000			0	0
RD7F35508_LR-887	1 MNXM1176@MNXC3 --> 1 MNXM23@MNXC3 + 1 MNXM75@MNXC3	R_RD7F35508_LR	pWW0092	MNXR2997	MNXC3	4.1.3.39	bigg:HOPNTAL;bigg:HOPNTAL3;biopath:RXN01058;brenda:BR48692;ec:4.1.3.39;ecocyc:MHPELY-RXN;iaf1260:HOPNTAL;ijn746:HOPNTAL;ijn746:HOPNTAL3;ijr904.45632:HOPNTAL;ijr904:HOPNTAL;imeo21:HOPNTAL;inj661:HOPNTAL;intenz:16640;kegg:R00750;metacyc:MHPELY-RXN;pubmed:9098055;rhea:22624;rhea:22625;rhea:22626;rhea:22627;seed:rxn00540;upa:UCR00750;upa:UER00797;upa:UER00907	0	1000			0	0
R5DF83D31_RL-317	1 MNXM1176@MNXC3 <-- 1 MNXM2@MNXC3 + 1 MNXM9829@MNXC3	R_R5DF83D31_RL	pWW0094	MNXR3976	MNXC3	4.2.1;4.2.1.80	bigg:OP4ENH;bigg:OP4ENH3;ec:4.2.1;ec:4.2.1.80;ecocyc:2-OXOPENT-4-ENOATE-HYDRATASE-RXN;iaf1260:OP4ENH;ijn746:OP4ENH;ijn746:OP4ENH3;ijr904.45632:OP4ENH;ijr904:OP4ENH;intenz:4741;irs1563.45632:R02601_c;kegg:R02601;metacyc:2-OXOPENT-4-ENOATE-HYDRATASE-RXN;metacyc:RXN-13458;rhea:22580;rhea:22581;rhea:22582;rhea:22583;seed:rxn01893;upa:UCR02601;upa:UER00796;upa:UER00906	-1000	0			0	0
RC70D7A8B_B-802	1 MNXM118@MNXC19 <==> 1 MNXM118@MNXC2	R_RC70D7A8B_B		MNXR4521	MNXC19%MNXC2		bigg:PTRCtex;iaf1260:PTRCtex;ijn746:PTRCtex;imm904:PTRCtex2;seed:rxn09216;seed:rxn13393	-1000	1000			0	0
RDBF7A578_RL-910	1 MNXM1196@MNXC19 + 1 MNXM9@MNXC19 <-- 1 MNXM2@MNXC19 + 1 MNXM5268@MNXC19	R_RDBF7A578_RL	PP0520	MNXR4207	MNXC19	3.1.3.27	bigg:PGPP160;bigg:PGPP160pp;ec:3.1.3.27;iaf1260:PGPP160;iaf1260:PGPP160pp;ijn746:PGPP160;ijn746:PGPP160pp;imeo21:PGPP160;inj661:PGPP160;seed:rxn09104	-1000	0			0	0
R7AB4D268_RL-437	1 MNXM1196@MNXC3 + 1 MNXM9@MNXC3 <-- 1 MNXM2@MNXC3 + 1 MNXM5268@MNXC3	R_R7AB4D268_RL	PP0520	MNXR4207	MNXC3	3.1.3.27	bigg:PGPP160;bigg:PGPP160pp;ec:3.1.3.27;iaf1260:PGPP160;iaf1260:PGPP160pp;ijn746:PGPP160;ijn746:PGPP160pp;imeo21:PGPP160;inj661:PGPP160;seed:rxn09104	-1000	0			0	0
RD4E3CB6C_RL-872	1 MNXM11@MNXC3 + 1 MNXM14@MNXC3 + 1 MNXM1@MNXC3 + 1 MNXM224@MNXC3 <-- 1 MNXM12@MNXC3 + 1 MNXM1@MNXC19 + 1 MNXM314@MNXC19 + 1 MNXM3@MNXC3	R_RD4E3CB6C_RL	PP2213;PP4549;PP4550	MNXR1999	MNXC19%MNXC3	6.2.1.3	bigg:FACOAL140t2pp;ec:6.2.1.3	-1000	0			0	0
R57A7D15A_RL-296	1 MNXM11@MNXC3 + 1 MNXM14@MNXC3 + 1 MNXM1@MNXC3 + 1 MNXM28@MNXC3 <-- 1 MNXM3@MNXC3 + 1 MNXM61@MNXC3 + 1 MNXM90882@MNXC3	R_R57A7D15A_RL	PP1097	MNXR48613	MNXC3	6.1.1.10	bigg:METTRS;bigg:METTRSm;ec:6.1.1.10;ecocyc:METHIONINE--TRNA-LIGASE-RXN;iabaylyiv4:METHIONINE--TRNA-LIGASE-RXN;iaf1260:METTRS;iaf692:METTRS;iag612:rbs_415;iin800:MES1;iin800:MSM1;ijn746:METTRS;imm904:METTRS;imm904:METTRSm;imo1053-pao1:METTRS;imo1056:METTRS;ind750:METTRS;ind750:METTRSm;intenz:10548;ips189:METTRS;isb619:METTRS;iso783:METTRS;iyo844:METTRS;kegg:R03659;metacyc:METHIONINE--TRNA-LIGASE-…	-1000	0			0	0
RCD84587C_RL-829	1 MNXM11@MNXC3 + 1 MNXM14@MNXC3 + 1 MNXM1@MNXC3 + 1 MNXM342@MNXC3 <-- 1 MNXM12@MNXC3 + 1 MNXM1@MNXC19 + 1 MNXM3@MNXC3 + 1 MNXM750@MNXC19	R_RCD84587C_RL	PP2213;PP4549;PP4550	MNXR2042	MNXC19%MNXC3	6.2.1.3	bigg:FACOAL80t2pp;ec:6.2.1.3	-1000	0			0	0
R445059CA_RL-226	1 MNXM11@MNXC3 + 1 MNXM14@MNXC3 + 1 MNXM1@MNXC3 + 1 MNXM363@MNXC3 <-- 1 MNXM12@MNXC3 + 1 MNXM1@MNXC19 + 1 MNXM3@MNXC3 + 1 MNXM402@MNXC19	R_R445059CA_RL	PP2213;PP4549;PP4550	MNXR1997	MNXC19%MNXC3	6.2.1.3	bigg:FACOAL120t2pp;ec:6.2.1.3	-1000	0			0	0
R43603FEA_RL-219	1 MNXM11@MNXC3 + 1 MNXM14@MNXC3 + 1 MNXM1@MNXC3 + 1 MNXM553@MNXC3 <-- 1 MNXM12@MNXC3 + 1 MNXM1653@MNXC19 + 1 MNXM1@MNXC19 + 1 MNXM3@MNXC3	R_R43603FEA_RL	PP2213;PP4549;PP4550	MNXR2040	MNXC19%MNXC3	6.2.1.3	bigg:FACOAL60t2pp;ec:6.2.1.3	-1000	0			0	0
R6E67D94D_RL-386	1 MNXM11@MNXC3 + 1 MNXM14@MNXC3 + 1 MNXM1@MNXC3 + 1 MNXM697@MNXC3 <-- 1 MNXM140@MNXC3 + 1 MNXM3@MNXC3 + 1 MNXM90880@MNXC3	R_R6E67D94D_RL	PP4794	MNXR48611	MNXC3	6.1.1.4	bigg:LEUTRS;bigg:LEUTRSm;ec:6.1.1.4;ecocyc:LEUCINE--TRNA-LIGASE-RXN;iabaylyiv4:LEUCINE--TRNA-LIGASE-RXN;iaf1260:LEUTRS;iaf692:LEUTRS;iag612:rbs_412;iin800:CDC60;iin800:NAM2;ijn746:LEUTRS;imm904:LEUTRS;imm904:LEUTRSm;imo1053-pao1:LEUTRS;imo1056:LEUTRS;ind750:LEUTRS;ind750:LEUTRSm;intenz:5040;ips189:LEUTRS;iso783:LEUTRS;kegg:R03657;metacyc:LEUCINE--TRNA-LIGASE-RXN;pubmed:10684970;pubmed:16055448;re…	-1000	0			0	0
R40F0124E_RL-208	1 MNXM11@MNXC3 + 1 MNXM14@MNXC3 + 1 MNXM1@MNXC3 + 1 MNXM89557@MNXC3 + 1 MNXM8@MNXC3 <-- 1 MNXM2@MNXC3 + 1 MNXM309@MNXC3 + 1 MNXM37@MNXC3 + 1 MNXM3@MNXC3	R_R40F0124E_RL	PP4869	MNXR33034	MNXC3	6.3.1.5;6.3.5.1	bigg:NADS2;biopath:RXN00979;brenda:BR147;brenda:BS369021;ec:6.3.1.5;ec:6.3.5.1;ecocyc:NAD-SYNTH-GLN-RXN;iabaylyiv4:NAD-SYNTH-GLN-RXN;iaf692:NADS2;iao358:rll_270;ijn746:NADS2;imeo21:NADS2;imo1053-pao1:NADS2i;imo1056:NADS2i;inj661:NADS2;intenz:5147;kegg:R00257;metacyc:NAD-SYNTH-GLN-RXN;pubmed:12547821;reactome:REACT_100897;reactome:REACT_101777;reactome:REACT_102466;reactome:REACT_106358;reactome:R…	-1000	0			0	0
R652F2D15_RL-337	1 MNXM11@MNXC3 + 1 MNXM14@MNXC3 + 1 MNXM1@MNXC3 + 1 MNXM89763@MNXC3 <-- 1 MNXM29@MNXC3 + 1 MNXM3@MNXC3 + 1 MNXM90340@MNXC3	R_R652F2D15_RL	PP0060+PP0061	MNXR48608	MNXC3	6.1.1.14	bigg:GLYTRS;ec:6.1.1.14;ecocyc:GLYCINE--TRNA-LIGASE-RXN;iabaylyiv4:GLYCINE--TRNA-LIGASE-RXN;iaf1260:GLYTRS;iaf692:GLYTRS;iin800:GRS1;iin800:GRS2;ijn746:GLYTRS;imm904:GLYTRS;imo1053-pao1:GLYTRS;imo1056:GLYTRS;ind750:GLYTRS;intenz:5050;ips189:GLYTRS;isb619:GLYTRS;iso783:GLYTRS;kegg:R03654;metacyc:GLYCINE--TRNA-LIGASE-RXN;pubmed:12690580;reactome:REACT_100440;reactome:REACT_104151;reactome:REACT_108…	-1000	0			0	0
RF2355A1A_RL-1007	1 MNXM11@MNXC3 + 1 MNXM14@MNXC3 + 1 MNXM1@MNXC3 + 1 MNXM89802@MNXC3 <-- 1 MNXM3@MNXC3 + 1 MNXM90753@MNXC3 + 1 MNXM97@MNXC3	R_RF2355A1A_RL	PP2469+PP2470	MNXR48614	MNXC3	6.1.1.20	bigg:PHETRS;bigg:PHETRSm;ec:6.1.1.20;ecocyc:PHENYLALANINE--TRNA-LIGASE-RXN;iabaylyiv4:PHENYLALANINE--TRNA-LIGASE-RXN;iaf1260:PHETRS;iaf692:PHETRS;iag612:rbs_419;iin800:FRS1;iin800:FRS2;iin800:MSF1;ijn746:PHETRS;imm904:PHETRS;imm904:PHETRSm;imo1053-pao1:PHETRS;imo1056:PHETRS;ind750:PHETRS;ind750:PHETRSm;intenz:11040;ips189:PHETRS;iso783:PHETRS;kegg:R03660;metacyc:PHENYLALANINE--TRNA-LIGASE-RXN;pub…	-1000	0			0	0
RE14DA1C5_RL-927	1 MNXM11@MNXC3 + 1 MNXM14@MNXC3 + 1 MNXM1@MNXC3 + 1 MNXM89803@MNXC3 <-- 1 MNXM3@MNXC3 + 1 MNXM53@MNXC3 + 1 MNXM91028@MNXC3	R_RE14DA1C5_RL	PP4000	MNXR48615	MNXC3	6.1.1.11	bigg:SERTRS;ec:6.1.1.11;ecocyc:SERINE--TRNA-LIGASE-RXN;iabaylyiv4:SERINE--TRNA-LIGASE-RXN;iaf1260:SERTRS;iaf692:SERTRS;iag612:rbs_425;iin800:DIA1;iin800:SES1;ijn746:SERTRS;imm904:SERTRS;imo1053-pao1:SERTRS;imo1056:SERTRS;ind750:SERTRS;intenz:10550;ips189:SERTRS;isb619:SERTRS;iso783:SERTRS;kegg:R03662;metacyc:SERINE--TRNA-LIGASE-RXN;pubmed:10764807;pubmed:7540217;pubmed:9431993;reactome:REACT_1001…	-1000	0			0	0
R1B5B2789_RL-50	1 MNXM11@MNXC3 + 1 MNXM14@MNXC3 + 1 MNXM1@MNXC3 + 1 MNXM89810@MNXC3 <-- 1 MNXM37@MNXC3 + 1 MNXM3@MNXC3 + 1 MNXM71@MNXC3	R_R1B5B2789_RL	PP2904	MNXR35885	MNXC3	6.1.1.18	bigg:GLNTRS;ec:6.1.1.18;ecocyc:GLUTAMINE--TRNA-LIGASE-RXN;iabaylyiv4:GLUTAMINE--TRNA-LIGASE-RXN;iaf1260:GLNTRS;ijn746:GLNTRS;imm904:GLNTRS;ind750:GLNTRS;intenz:5054;iso783:GLNTRS;kegg:R03652;metacyc:GLUTAMINE--TRNA-LIGASE-RXN;pubmed:8078941;reactome:REACT_100055;reactome:REACT_102537;reactome:REACT_108577;reactome:REACT_109271;reactome:REACT_15361;reactome:REACT_15363;reactome:REACT_157078;reacto…	-1000	0			0	0
RA3D4E688_RL-633	1 MNXM11@MNXC3 + 1 MNXM14@MNXC3 + 1 MNXM1@MNXC3 + 1 MNXM89815@MNXC3 <-- 1 MNXM32@MNXC3 + 1 MNXM3@MNXC3 + 1 MNXM89576@MNXC3	R_RA3D4E688_RL	PP4474	MNXR39686	MNXC3	6.1.1.7	bigg:ALATRS;ec:6.1.1.7;ecocyc:ALANINE--TRNA-LIGASE-RXN;iabaylyiv4:ALANINE--TRNA-LIGASE-RXN;iaf1260:ALATRS;iaf692:ALATRS;iin800:ALA1;ijn746:ALATRS;imeo21:ALATRS;imm904:ALATRS;imo1053-pao1:ALATRS;imo1056:ALATRS;ind750:ALATRS;inj661:ALATRS;intenz:5043;ips189:ALATRS;isb619:ALATRS;iso783:ALATRS;kegg:R03038;metacyc:ALANINE--TRNA-LIGASE-RXN;rhea:12540;rhea:12541;rhea:12542;rhea:12543;seed:rxn06300	-1000	0			0	0
RE204027D_RL-933	1 MNXM11@MNXC3 + 1 MNXM14@MNXC3 + 1 MNXM1@MNXC3 + 1 MNXM89822@MNXC3 <-- 1 MNXM3@MNXC3 + 1 MNXM76@MNXC3 + 1 MNXM90668@MNXC3	R_RE204027D_RL	PP0436	MNXR39679	MNXC3	6.1.1.1	bigg:TYRTRS;bigg:TYRTRSm;ec:6.1.1.1;ecocyc:TYROSINE--TRNA-LIGASE-RXN;iabaylyiv4:TYROSINE--TRNA-LIGASE-RXN;iaf1260:TYRTRS;iaf692:TYRTRS;iag612:rbs_432;iag612:rbs_433;iin800:MSY1;iin800:TYS1;ijn746:TYRTRS;imm904:TYRTRS;imm904:TYRTRSm;imo1053-pao1:TYRTRS;imo1056:TYRTRS;ind750:TYRTRS;ind750:TYRTRSm;intenz:10383;ips189:TYRTRS;iso783:TYRTRS;kegg:R02918;metacyc:TYROSINE--TRNA-LIGASE-RXN;pubmed:14671330;…	-1000	0			0	0
R7D5E13BB_RL-447	1 MNXM11@MNXC3 + 1 MNXM14@MNXC3 + 1 MNXM1@MNXC3 + 1 MNXM89831@MNXC3 <-- 1 MNXM134@MNXC3 + 1 MNXM3@MNXC3 + 1 MNXM90878@MNXC3	R_R7D5E13BB_RL	PP0854	MNXR48609	MNXC3	6.1.1.21	bigg:HISTRS;bigg:HISTRSm;ec:6.1.1.21;ecocyc:HISTIDINE--TRNA-LIGASE-RXN;iabaylyiv4:HISTIDINE--TRNA-LIGASE-RXN;iaf1260:HISTRS;iaf692:HISTRS;iag612:rbs_402;iin800:HTS1;ijn746:HISTRS;imm904:HISTRS;imm904:HISTRSm;imo1053-pao1:HISTRS;imo1056:HISTRS;ind750:HISTRS;ind750:HISTRSm;intenz:5057;ips189:HISTRS;iso783:HISTRS;kegg:R03655;metacyc:HISTIDINE--TRNA-LIGASE-RXN;pubmed:11829477;pubmed:7755634;reactome:…	-1000	0			0	0
R951AF2A8_RL-565	1 MNXM11@MNXC3 + 1 MNXM14@MNXC3 + 1 MNXM1@MNXC3 + 1 MNXM89832@MNXC3 <-- 1 MNXM231@MNXC3 + 1 MNXM3@MNXC3 + 1 MNXM90879@MNXC3	R_R951AF2A8_RL	PP0603	MNXR48610	MNXC3	6.1.1.5	bigg:ILETRS;bigg:ILETRSm;ec:6.1.1.5;ecocyc:ISOLEUCINE--TRNA-LIGASE-RXN;iabaylyiv4:ISOLEUCINE--TRNA-LIGASE-RXN;iaf1260:ILETRS;iaf692:ILETRS;iag612:rbs_410;iin800:ILS1;iin800:ISM1;ijn746:ILETRS;imm904:ILETRS;imm904:ILETRSm;imo1053-pao1:ILETRS;imo1056:ILETRS;ind750:ILETRS;ind750:ILETRSm;intenz:5041;ips189:ILETRS;isb619:ILETRS;iso783:ILETRS;kegg:R03656;metacyc:ISOLEUCINE--TRNA-LIGASE-RXN;pubmed:80526…	-1000	0			0	0
RC79045EC_RL-804	1 MNXM11@MNXC3 + 1 MNXM14@MNXC3 + 1 MNXM1@MNXC3 + 1 MNXM89895@MNXC3 <-- 1 MNXM142@MNXC3 + 1 MNXM3@MNXC3 + 1 MNXM90883@MNXC3	R_RC79045EC_RL	PP2465	MNXR48616	MNXC3	6.1.1.3	bigg:THRTRS;bigg:THRTRSm;ec:6.1.1.3;ecocyc:THREONINE--TRNA-LIGASE-RXN;iabaylyiv4:THREONINE--TRNA-LIGASE-RXN;iaf1260:THRTRS;iaf692:THRTRS;iag612:rbs_427;iag612:rbs_428;iin800:MST1;iin800:THS1;ijn746:THRTRS;imm904:THRTRS;imm904:THRTRSm;imo1053-pao1:THRTRS;imo1056:THRTRS;ind750:THRTRS;ind750:THRTRSm;intenz:5039;ips189:THRTRS;isb619:THRTRS;iso783:THRTRS;kegg:R03663;metacyc:THREONINE--TRNA-LIGASE-RXN;…	-1000	0			0	0
RE1A88F94_RL-929	1 MNXM11@MNXC3 + 1 MNXM14@MNXC3 + 1 MNXM1@MNXC3 + 1 MNXM90110@MNXC3 <-- 1 MNXM199@MNXC3 + 1 MNXM3@MNXC3 + 1 MNXM90885@MNXC3	R_RE1A88F94_RL	PP0977	MNXR50045	MNXC3	6.1.1.9	bigg:VALTRS;bigg:VALTRSm;ec:6.1.1.9;ecocyc:VALINE--TRNA-LIGASE-RXN;iabaylyiv4:VALINE--TRNA-LIGASE-RXN;iaf1260:VALTRS;iaf692:VALTRS;iag612:rbs_434;iin800:VAS1;ijn746:VALTRS;imm904:VALTRS;imm904:VALTRSm;imo1053-pao1:VALTRS;imo1056:VALTRS;ind750:VALTRS;ind750:VALTRSm;intenz:5045;ips189:VALTRS;iso783:VALTRS;kegg:R03665;metacyc:VALINE--TRNA-LIGASE-RXN;pubmed:15779907;pubmed:8428657;reactome:REACT_1064…	-1000	0			0	0
R6D599001_RL-377	1 MNXM11@MNXC3 + 1 MNXM14@MNXC3 + 1 MNXM264@MNXC3 <-- 1 MNXM12@MNXC3 + 1 MNXM3@MNXC3 + 1 MNXM505@MNXC3	R_R6D599001_RL	PP3356	MNXR227	MNXC3	6.2.1.12	bigg:4CMCOAS;bigg:COUCOAFm;brenda:BR63;ec:6.2.1.12;ecocyc:4-COUMARATE--COA-LIGASE-RXN;iabaylyiv4:4-COUMARATE--COA-LIGASE-RXN;ijn746:4CMCOAS;imm904:COUCOAFm;intenz:5070;kegg:R01616;metacyc:4-COUMARATE--COA-LIGASE-RXN;rhea:19641;rhea:19642;rhea:19643;rhea:19644;seed:rxn01182;upa:UCR01616;upa:UER00547	-1000	0			0	0
R9FFE521C_RL-614	1 MNXM11@MNXC3 + 1 MNXM14@MNXC3 + 1 MNXM406@MNXC3 <-- 1 MNXM12@MNXC3 + 1 MNXM3@MNXC3 + 1 MNXM573@MNXC3	R_R9FFE521C_RL	PP3356	MNXR2251	MNXC3	6.2.1.12;6.2.1.34	bigg:FERULCOAS;ec:6.2.1.12;ec:6.2.1.34;iabaylyiv4:6.2.1.34-RXN;ijn746:FERULCOAS;kegg:R02194;metacyc:6.2.1.34-RXN;seed:rxn01571	-1000	0			0	0
R31E83768_RL-151	1 MNXM11@MNXC3 + 1 MNXM14@MNXC3 + 1 MNXM443@MNXC3 <-- 1 MNXM12@MNXC3 + 1 MNXM3@MNXC3 + 1 MNXM890@MNXC3	R_R31E83768_RL	PP3356	MNXR1041	MNXC3	6.2.1.12	bigg:CAFFCOA;ec:6.2.1.12;iabaylyiv4:RXN-1126;ijn746:CAFFCOA;irs1563.45632:R01943_c;kegg:R01943;metacyc:RXN-1126;seed:rxn01427	-1000	0			0	0
R8CD08AB3_RL-529	1 MNXM11@MNXC3 + 1 MNXM14@MNXC3 + 1 MNXM86@MNXC3 <-- 1 MNXM12@MNXC3 + 1 MNXM356@MNXC3 + 1 MNXM3@MNXC3	R_R8CD08AB3_RL	PP2351	MNXR360	MNXC3	6.2.1.1;6.2.1.17	bigg:ACCOALm;bigg:ACS2;brenda:BR68;ec:6.2.1.1;ec:6.2.1.17;ecocyc:PROPIONATE--COA-LIGASE-RXN;iabaylyiv4:PROPIONATE--COA-LIGASE-RXN;iaf692:ACS2;ijn746:ACS2;imeo21:ACS2;inj661:ACS2;intenz:5075;iyo844:ACS2;kegg:R00925;rhea:20373;rhea:20374;rhea:20375;rhea:20376;seed:rxn00674	-1000	0			0	0
RB56EFB51_RL-710	1 MNXM11@MNXC3 + 1 MNXM14@MNXC3 + 1 MNXM90012@MNXC3 <-- 1 MNXM1@MNXC3 + 1 MNXM3@MNXC3 + 1 MNXM55@MNXC3 + 1 MNXM90666@MNXC3	R_RB56EFB51_RL	PP2905	MNXR55176	MNXC3	6.1.1.16	bigg:CYSTRS;ec:6.1.1.16;iabaylyiv4:CYSTEINE--TRNA-LIGASE-RXN;iaf1260:CYSTRS;iaf692:CYSTRS;iag612:rbs_380;iin800:YGR012W_1;iin800:YNL247W;ijn746:CYSTRS;imm904:CYSTRS;imo1053-pao1:CYSTRS;imo1056:CYSTRS;ind750:CYSTRS;ips189:CYSTRS;isb619:CYSTRS;iso783:CYSTRS;kegg:R03650;metacyc:CYSTEINE--TRNA-LIGASE-RXN;pubmed:11347887;pubmed:15779907;reactome:REACT_101343;reactome:REACT_101649;reactome:REACT_101870…	-1000	0			0	0
RD437D0AE_RL-865	1 MNXM11@MNXC3 + 1 MNXM14@MNXC3 + 2 MNXM1@MNXC3 + 1 MNXM89870@MNXC3 <-- 1 MNXM3@MNXC3 + 1 MNXM70@MNXC3 + 1 MNXM90751@MNXC3	R_RD437D0AE_RL	PP5089	MNXR48603	MNXC3	6.1.1.19	bigg:ARGTRS;bigg:ARGTRSm;ec:6.1.1.19;ecocyc:ARGININE--TRNA-LIGASE-RXN;iabaylyiv4:ARGININE--TRNA-LIGASE-RXN;iaf1260:ARGTRS;iaf692:ARGTRS;iag612:rbs_367;iin800:MSR1;iin800:YDR341C;ijn746:ARGTRS;imm904:ARGTRS;imm904:ARGTRSm;imo1053-pao1:ARGTRS;imo1056:ARGTRS;ind750:ARGTRS;ind750:ARGTRSm;intenz:5055;ips189:ARGTRS;isb619:ARGTRS;iso783:ARGTRS;kegg:R03646;metacyc:ARGININE--TRNA-LIGASE-RXN;pubmed:1605544…	-1000	0			0	0
RA3D05AAC_RL-632	1 MNXM11@MNXC3 + 1 MNXM194@MNXC3 + 1 MNXM7@MNXC3 + 1 MNXM9@MNXC3 <-- 1 MNXM274@MNXC3 + 1 MNXM2@MNXC3 + 1 MNXM38291@MNXC3 + 1 MNXM3@MNXC3	R_RA3D05AAC_RL	PP4868	MNXR55748	MNXC3	2.4.2.11	bigg:NAMNPP;ec:2.4.2.11;iabaylyiv4:NICOTINATEPRIBOSYLTRANS-RXN;iaf1260:NAMNPP;igt196:NAMNPP;ijn746:NAMNPP;ijr904.45632:NAMNPP;ijr904:NAMNPP;ips189:NAMNPP;seed:rxn08981	-1000	0			0	0
R51F1F362_RL-272	1 MNXM11@MNXC3 + 1 MNXM3232@MNXC3 <-- 1 MNXM1876@MNXC3 + 1 MNXM63@MNXC3	R_R51F1F362_RL	PP1596	MNXR1442	MNXC3	2.7.7.41	bigg:DASYN160;ec:2.7.7.41;iaf1260:DASYN160;ijn746:DASYN160;imeo21:DASYN160;inj661:DASYN160;seed:rxn08309	-1000	0			0	0
RBB4512EA_RL-743	1 MNXM11@MNXC3 + 1 MNXM4507@MNXC3 <-- 1 MNXM1969@MNXC3 + 1 MNXM63@MNXC3	R_RBB4512EA_RL	PP1596	MNXR1439	MNXC3	2.7.7.41	bigg:DASYN120;ec:2.7.7.41;iaf1260:DASYN120;ijn746:DASYN120;seed:rxn08306	-1000	0			0	0
R74FE1175_RL-415	1 MNXM11@MNXC3 + 1 MNXM4508@MNXC3 <-- 1 MNXM1970@MNXC3 + 1 MNXM63@MNXC3	R_R74FE1175_RL	PP1596	MNXR1444	MNXC3	2.7.7.41	bigg:DASYN161;ec:2.7.7.41;iaf1260:DASYN161;ijn746:DASYN161;seed:rxn08310	-1000	0			0	0
RA677CE0D_RL-648	1 MNXM11@MNXC3 + 1 MNXM4509@MNXC3 <-- 1 MNXM1971@MNXC3 + 1 MNXM63@MNXC3	R_RA677CE0D_RL	PP1596	MNXR1446	MNXC3	2.7.7.41	bigg:DASYN181;ec:2.7.7.41;iaf1260:DASYN181;ijn746:DASYN181;seed:rxn08312	-1000	0			0	0
RC169E3C6_RL-777	1 MNXM11@MNXC3 + 1 MNXM4510@MNXC3 <-- 1 MNXM1877@MNXC3 + 1 MNXM63@MNXC3	R_RC169E3C6_RL	PP1596	MNXR1445	MNXC3	2.7.7.41	bigg:DASYN180;ec:2.7.7.41;iaf1260:DASYN180;ijn746:DASYN180;seed:rxn08311	-1000	0			0	0
R4D491C79_RL-257	1 MNXM11@MNXC3 + 1 MNXM1@MNXC3 + 2 MNXM7@MNXC3 + 2 MNXM89557@MNXC3 + 1 MNXM90295@MNXC3 <-- 1 MNXM2@MNXC3 + 2 MNXM37@MNXC3 + 2 MNXM3@MNXC3 + 1 MNXM90238@MNXC3	R_R4D491C79_RL	PP1673	MNXR51047	MNXC3		bigg:R05224;imo1053-pao1:HGBAMS;imo1056:HGBAMS;seed:rxn11544	-1000	0			0	0
R2A5B0BFE_B-121	1 MNXM12224@MNXC3 <==> 1 MNXM6198@MNXC3 + 1 MNXM6199@MNXC3 + 1 MNXM6200@MNXC3 + 1 MNXM6201@MNXC3	R_R2A5B0BFE_B		MNXR4233	MNXC3		bigg:PHA;ijn746:PHA;seed:rxn12766	-1000	1000			0	0
RB08DAA7D_RL-695	1 MNXM1223@MNXC3 + 1 MNXM12@MNXC3 + 1 MNXM13@MNXC3 <-- 1 MNXM184@MNXC3 + 1 MNXM21@MNXC3	R_RB08DAA7D_RL	PP4379	MNXR3153	MNXC3	2.3.1.180	bigg:KAS15;ec:2.3.1.180;iaf1260:KAS15;iit341:KAS15;ijn746:KAS15;ijr904.45632:KAS15;ijr904:KAS15;imo1053-pao1:KAS15;imo1056:KAS15;intenz:16520;isb619:KAS15;iso783:KAS15;rhea:12080;rhea:12081;rhea:12082;rhea:12083;seed:rxn08766	-1000	0			0	0
RA8497557_LR-656	1 MNXM1224@MNXC3 + 1 MNXM2@MNXC3 --> 1 MNXM1539@MNXC3 + 1 MNXM9@MNXC3	R_RA8497557_LR	PP1680	MNXR4671	MNXC3	3.1.3.73	bigg:RZ5PP;brenda:BR47999;ec:3.1.3.73;ecocyc:RIBAZOLEPHOSPHAT-RXN;iaf1260:RZ5PP;ijn746:RZ5PP;ijr904.45632:RZ5PP;ijr904:RZ5PP;imeo21:RZ5PP;inj661:RZ5PP;intenz:18464;iso783:RBZP;kegg:R04594;metacyc:RIBAZOLEPHOSPHAT-RXN;rhea:24456;rhea:24457;rhea:24458;rhea:24459;seed:rxn03150;upa:UCR04594;upa:UER00517	0	1000			0	0
R485A5F40_RL-242	1 MNXM1239@MNXC3 + 1 MNXM15@MNXC3 <-- 1 MNXM2@MNXC3 + 1 MNXM902@MNXC3	R_R485A5F40_RL	PP3941	MNXR3386	MNXC3	3.5.1.107	bigg:MALMDA;bigg:PYRZAM;biopath:RXN01310;brenda:BR49201;ec:3.5.1.107;ijn746:MALMDA;intenz:18089;isb619:PYRZAM;kegg:R03540;metacyc:RXN-646;pubmed:18678916;rhea:27385;rhea:27386;rhea:27387;rhea:27388;seed:rxn02523	-1000	0			0	0
R29E43110_B-115	1 MNXM1239@MNXC3 <==> 1 MNXM93@MNXC3	R_R29E43110_B	PP3942	MNXR3385	MNXC3	5.2.1.1	bigg:MALEI;biopath:RXN00271;brenda:BR208;ec:5.2.1.1;ijn746:MALEI;intenz:4928;irs1563.45632:R01087_c;kegg:R01087;metacyc:MALEATE-ISOMERASE-RXN;rhea:13169;rhea:13170;rhea:13171;rhea:13172;seed:rxn00803	-1000	1000			0	0
RD3FD3578_RL-864	1 MNXM123@MNXC3 + 1 MNXM15@MNXC3 + 1 MNXM23@MNXC3 <-- 1 MNXM2@MNXC3 + 1 MNXM319@MNXC3	R_RD3FD3578_RL		MNXR1361	MNXC3	4.4.1.8	bigg:CYSTL;bigg:CYSTLp;biopath:RXN00195;brenda:BR3446;ec:4.4.1.8;ecocyc:CYSTATHIONINE-BETA-LYASE-RXN;iabaylyiv4:CYSTATHIONINE-BETA-LYASE-RXN;iaf1260:CYSTL;iag612:rbs_212;iag612:rbs_213;iao358:rll_248;iin800:YFR055W;ijn746:CYSTL;ijr904.45632:CYSTL;ijr904:CYSTL;imeo21:CYSTL;imm904:CYSTL;imm904:CYSTLp;imo1053-pao1:CYSTLr;imo1056:CYSTLr;ind750:CYSTL;ind750:CYSTLp;inj661:CYSTL;intenz:4852;irs1563.4563…	-1000	0			0	0
RD072B213_LR-844	1 MNXM123@MNXC3 + 1 MNXM289@MNXC3 --> 1 MNXM464@MNXC3 + 1 MNXM61@MNXC3	R_RD072B213_LR		MNXR949	MNXC3	2.1.1.5	bigg:BHMT;biopath:RXN00871;brenda:BR40558;ec:2.1.1.5;ijn746:BHMT;imo1053-pao1:GLYBTM;imo1056:GLYBTM;intenz:2104;kegg:R02821;metacyc:2.1.1.5-RXN;pubmed:18457970;reactome:REACT_115861;reactome:REACT_126906;reactome:REACT_130550;reactome:REACT_131192;reactome:REACT_135304;reactome:REACT_135960;reactome:REACT_137951;reactome:REACT_144417;reactome:REACT_145010;reactome:REACT_147363;rhea:22336;rhea:223…	0	1000			0	0
R205260EC_B-78	1 MNXM124@MNXC19 <==> 1 MNXM124@MNXC2	R_R205260EC_B		MNXR4891	MNXC19%MNXC2		bigg:SPMDtex;iaf1260:SPMDtex;ijn746:SPMDtex;imm904:SPMDtex2;seed:rxn09266;seed:rxn13397	-1000	1000			0	0
R4F682028_LR-262	1 MNXM125@MNXC19 + 1 MNXM2@MNXC19 --> 1 MNXM334@MNXC19 + 1 MNXM9@MNXC19	R_R4F682028_LR	PP1414	MNXR3873	MNXC19	3.1.3.1;3.1.3.31;3.1.3.5	bigg:NTD11;bigg:NTD11pp;biopath:RXN00833;brenda:BS64634;ec:3.1.3.1;ec:3.1.3.31;ec:3.1.3.5;ecocyc:RXN-7607;iabaylyiv4:RXN-7607;iaf1260:NTD11;iaf1260:NTD11pp;iao358:rll_294;iin800:U32;ijn746:NTD11;ijn746:NTD11pp;ijr904.45632:NTD11;ijr904:NTD11;imeo21:NTD11;imm904:NTD11;imo1053-pao1:NTD11;imo1056:NTD11;ind750:NTD11;inj661:NTD11;irs1563.45632:R01126_c;iso783:NTD11;kegg:R01126;metacyc:RXN-7607;reactom…	0	1000			0	0
R15538ABD_LR-25	1 MNXM1264@MNXC3 + 1 MNXM12@MNXC3 --> 1 MNXM21@MNXC3 + 1 MNXM92@MNXC3	R_R15538ABD_LR	PP1377;PP3280	MNXR209	MNXC3	2.3.1.-;2.3.1.16;2.3.1.174	bigg:3OXCOAT;biopath:RXN00946;brenda:BR48623;ec:2.3.1.-;ec:2.3.1.16;ec:2.3.1.174;ecocyc:RXN-3641;iabaylyiv4:RXN-3641;ijn746:3OXCOAT;imo1053-pao1:3OXACOA;imo1056:3OXACOA;intenz:15776;irs1563.45632:R00829_c;kegg:R00829;rhea:19481;rhea:19482;rhea:19483;rhea:19484;seed:rxn00598	0	1000			0	0
RF09BEF23_RL-1000	1 MNXM1264@MNXC3 + 1 MNXM25@MNXC3 <-- 1 MNXM716@MNXC3 + 1 MNXM92@MNXC3	R_RF09BEF23_RL	PP3951+PP3952	MNXR184	MNXC3	2.8.3.6	bigg:3OADPCOAT;biopath:RXN01488;brenda:BR48131;ec:2.8.3.6;iabaylyiv4:3-OXOADIPATE-COA-TRANSFERASE-RXN;ijn746:3OADPCOAT;imo1053-pao1:PCAIJ;imo1056:PCAIJ;intenz:3165;kegg:R02990;rhea:12048;rhea:12049;rhea:12050;rhea:12051;seed:rxn02143	-1000	0			0	0
RA183C210_RL-622	1 MNXM1264@MNXC3 + 1 MNXM90545@MNXC3 <-- 1 MNXM2784@MNXC3	R_RA183C210_RL	PP3282+PP3284	MNXR55618	MNXC3		bigg:HADPCOADH;ijn746:HADPCOADH;seed:rxn12773	-1000	0			0	0
RA15AFF86_RL-620	1 MNXM1269@MNXC3 + 1 MNXM13@MNXC3 <-- 1 MNXM184@MNXC3	R_RA15AFF86_RL	PP4175	MNXR3381	MNXC3	4.1.1.87	bigg:MACPD;brenda:BR48970;ec:4.1.1.87;iabaylyiv4:MALONYL-ACPDECARBOX-RXN;iaf1260:MACPD;ijn746:MACPD;ijr904.45632:MACPD;ijr904:MACPD;imo1053-pao1:MACPD;imo1056:MACPD;isb619:MACPD;iso783:MACPD;kegg:R09482;seed:rxn08861	-1000	0			0	0
R2DA81553_B-136	1 MNXM1277@MNXC3 + 1 MNXM21@MNXC3 <==> 1 MNXM12@MNXC3 + 1 MNXM4815@MNXC3	R_R2DA81553_B	PP0338	MNXR55828	MNXC3	2.3.1.12	bigg:PDHbr;brenda:BS320377;ec:2.3.1.12;iao358:rll_310;iin800:LAT1;ijn746:PDHbr;imeo21:PDHbr;inj661:PDHbr;metacyc:DIHYDLIPACETRANS-RXN;obsolete:rxn06179;rhea:33151;rhea:33152;rhea:33153;rhea:33154;seed:rxn01871	-1000	1000			0	0
RA9CBEC2A_RL-661	1 MNXM1277@MNXC3 + 1 MNXM382@MNXC3 <-- 1 MNXM12@MNXC3 + 1 MNXM91300@MNXC3	R_RA9CBEC2A_RL	PP4189	MNXR55588	MNXC3	2.3.1.61	bigg:GLCOASYNT;ec:2.3.1.61;ijn746:GLCOASYNT;seed:rxn01873	-1000	0			0	0
R36A323A8_B-161	1 MNXM1277@MNXC3 + 1 MNXM92@MNXC3 <==> 1 MNXM12@MNXC3 + 1 MNXM90660@MNXC3	R_R36A323A8_B	PP4188	MNXR55017	MNXC3	2.3.1.61	bigg:AKGDb;bigg:AKGDbm;bigg:AKGDbr;ec:2.3.1.61;ijn746:AKGDbr;imeo21:AKGDb;imm904:AKGDbm;ind750:AKGDbm;inj661:AKGDb;isb619:AKGDb;obsolete:rxn06180;seed:rxn01872	-1000	1000			0	0
R30F04FA7_LR-149	1 MNXM1287@MNXC3 + 1 MNXM2@MNXC3 --> 1 MNXM39@MNXC3 + 1 MNXM89557@MNXC3	R_R30F04FA7_LR	PP5029	MNXR31971	MNXC3	3.5.1.68	bigg:NFORGLUAH;brenda:BR22707;ec:3.5.1.68;ijn746:NFORGLUAH;intenz:4252;kegg:R00525;metacyc:N-FORMYLGLUTAMATE-DEFORMYLASE-RXN;rhea:12476;rhea:12477;rhea:12478;rhea:12479;seed:rxn00375;upa:UCR00525;upa:UER00554	0	1000			0	0
RDE890339_LR-919	1 MNXM1290@MNXC3 + 1 MNXM1@MNXC3 + 0.5 MNXM4@MNXC3 --> 1 MNXM1291@MNXC3	R_RDE890339_LR	PP4829		MNXC3			0	1000			0	0
R68663034_LR-351	1 MNXM12@MNXC3 + 1 MNXM14168@MNXC3 + 2 MNXM2@MNXC3 --> 1 MNXM1@MNXC3 + 1 MNXM21@MNXC3 + 1 MNXM2784@MNXC3 + 1 MNXM90545@MNXC3	R_R68663034_LR	PP3270+PP3280+PP3283		MNXC3			0	1000			0	0
RDAA59F98_B-903	1 MNXM131@MNXC19 <==> 1 MNXM131@MNXC2	R_RDAA59F98_B	PP1419	MNXR1183	MNXC19%MNXC2		bigg:CITtex;iaf1260:CITtex;ijn746:CITtex;seed:rxn08217;seed:rxn10946	-1000	1000			0	0
REEB83731_B-993	1 MNXM131@MNXC3 <==> 1 MNXM89661@MNXC3	R_REEB83731_B	PP2112;PP2339	MNXR30608	MNXC3	4.2.1.3	bigg:ACONT;bigg:ACONTm;ec:4.2.1.3;iaf692:ACONT;iag612:rbs_208;iao358:rll_93;iin800:ACO1;iin800:YJL200C;iit341:ACONT;ijn746:ACONT;ijr904.45632:ACONT;ijr904:ACONT;imeo21:ACONT;imm904:ACONT;imm904:ACONTm;imo1053-pao1:ACONT;imo1056:ACONT;ind750:ACONT;ind750:ACONTm;inj661:ACONT;intenz:10764;irs1563.45632:R01324_c;irs1563.45632:R01324_m;isb619:ACONT;iso783:ACONT;iyo844:ACONT;kegg:R01324;pubmed:13126098…	-1000	1000			0	0
R4D22A370_B-256	1 MNXM132@MNXC3 <==> 1 MNXM83@MNXC3	R_R4D22A370_B	PP0565	MNXR55657	MNXC3	5.3.3.2	bigg:IPDDI;bigg:IPDDIi;bigg:IPDDIx;biopath:RXN01114;brenda:BR247;ec:5.3.3.2;ecocyc:IPPISOM-RXN;iaf1260:IPDDI;iao358:rll_473;iin800:IDI1;ijn746:IPDDI;ijr904.45632:IPDDIi;ijr904:IPDDIi;imeo21:IPDDI;imm904:IPDDI;ind750:IPDDI;inj661:IPDDI;intenz:4968;irs1563.45632:R01123_c;irs1563.45632:R01123_p;isb619:IPDDI;iyo844:IPDDI;kegg:R01123;metacyc:IPPISOM-RXN;pubmed:8806705;reactome:REACT_102787;reactome:RE…	-1000	1000			0	0
RC045A175_RL-773	1 MNXM1335@MNXC19 + 1 MNXM9@MNXC19 <-- 1 MNXM2@MNXC19 + 1 MNXM5270@MNXC19	R_RC045A175_RL	PP0520	MNXR4210	MNXC19	3.1.3.27	bigg:PGPP180;bigg:PGPP180pp;ec:3.1.3.27;iaf1260:PGPP180;iaf1260:PGPP180pp;ijn746:PGPP180;ijn746:PGPP180pp;obsolete:rxn12726;seed:rxn09106	-1000	0			0	0
R15A030E4_RL-26	1 MNXM1335@MNXC3 + 1 MNXM9@MNXC3 <-- 1 MNXM2@MNXC3 + 1 MNXM5270@MNXC3	R_R15A030E4_RL	PP0520	MNXR4210	MNXC3	3.1.3.27	bigg:PGPP180;bigg:PGPP180pp;ec:3.1.3.27;iaf1260:PGPP180;iaf1260:PGPP180pp;ijn746:PGPP180;ijn746:PGPP180pp;obsolete:rxn12726;seed:rxn09106	-1000	0			0	0
R8FFFB956_B-540	1 MNXM134@MNXC19 <==> 1 MNXM134@MNXC2	R_R8FFFB956_B	PP0799	MNXR2975	MNXC19%MNXC2		bigg:HIStex;bigg:HIStiDF;iaf1260:HIStex;ijn746:HIStex;seed:rxn08721;seed:rxn10932	-1000	1000			0	0
RA4CE9AC_B-635	1 MNXM138@MNXC3 + 2 MNXM1@MNXC3 + 1 MNXM7@MNXC3 <==> 1 MNXM13@MNXC3 + 1 MNXM15@MNXC3 + 1 MNXM3@MNXC3	R_RA4CE9AC_B	PP0999	MNXR1064	MNXC3	2.7.2.2	bigg:CBMK;bigg:CBMKr;brenda:BR47825;ec:2.7.2.2;ecocyc:CARBAMATE-KINASE-RXN;iaf1260:CBMKr;iao358:rll_39;iao358:rll_40;iao358:rll_41;ijn746:CBMKr;ijr904.45632:CBMK;ijr904:CBMK;imo1053-pao1:CBMK2;imo1056:CBMK2;intenz:2980;isb619:CBMK;kegg:R00150;metacyc:CARBAMATE-KINASE-RXN;rhea:10152;rhea:10153;rhea:10154;rhea:10155;seed:rxn00114;upa:UCR00150;upa:UER00366	-1000	1000			0	0
RA5364193_B-641	1 MNXM13@MNXC19 <==> 1 MNXM13@MNXC2	R_RA5364193_B		MNXR1225	MNXC19%MNXC2		aragem.45632:R_TCM17;bigg:CO2t;bigg:CO2ter;bigg:CO2tex;bigg:CO2tg;bigg:CO2tm;bigg:CO2tn;bigg:CO2tp;bigg:CO2tpp;bigg:CO2tv;iabaylyiv4:TRANS-RXN-CARBON-DIOXIDE;iaf1260:CO2tex;iaf1260:CO2tpp;iaf692:CO2t;iao358:rll_529;iin800:U110;iin800:U228;iit341:CO2t;ijn746:CO2tex;ijn746:CO2tpp;ijr904.45632:CO2t;ijr904:CO2t;imeo21:CO2t;imm904:CO2t;imm904:CO2tg;imm904:CO2tm;imm904:CO2tn;imm904:CO2tp;imm904:CO2tv;i…	-1000	1000			0	0
R520662EB_RL-273	1 MNXM13@MNXC3 + 1 MNXM1448@MNXC3 <-- 1 MNXM1@MNXC3 + 1 MNXM4398@MNXC3	R_R520662EB_RL	pWW0091	MNXR54922	MNXC3	4.1.1.77	bigg:4OD2;ec:4.1.1.77;ijn746:4OD2;kegg:R05374;seed:rxn03675	-1000	0			0	0
R8ABFDCA9_RL-516	1 MNXM13@MNXC3 + 1 MNXM1770@MNXC3 <-- 1 MNXM1@MNXC3 + 1 MNXM7661@MNXC3	R_R8ABFDCA9_RL	PP4908	MNXR4468	MNXC3	4.1.1.65	bigg:PSD160;ec:4.1.1.65;iaf1260:PSD160;ijn746:PSD160;imeo21:PSD160;inj661:PSD160;seed:rxn09200	-1000	0			0	0
RE67EB5DB_RL-953	1 MNXM13@MNXC3 + 1 MNXM1895@MNXC3 <-- 1 MNXM1@MNXC3 + 1 MNXM6072@MNXC3	R_RE67EB5DB_RL	PP1394	MNXR3936	MNXC3		aragem.45632:R04008_c;bigg:OARGDC;ijn746:OARGDC;seed:rxn02817	-1000	0			0	0
RAC97DA3F_RL-680	1 MNXM13@MNXC3 + 1 MNXM192@MNXC3 <-- 1 MNXM1@MNXC3 + 1 MNXM89557@MNXC3	R_RAC97DA3F_RL	PP0567	MNXR31600	MNXC3	4.1.1.15;4.1.1.19	bigg:GLUDC;biopath:RXN01408;brenda:BR275;ec:4.1.1.15;ec:4.1.1.19;ecocyc:GLUTDECARBOX-RXN;iaf1260:GLUDC;iaf692:GLUDC;iao358:rll_151;iin800:GAD1;iit341:GLUDC;ijn746:GLUDC;ijr904.45632:GLUDC;ijr904:GLUDC;imeo21:GLUDC;imm904:GLUDC;ind750:GLUDC;inj661:GLUDC;intenz:4509;kegg:R00261;metacyc:GLUTDECARBOX-RXN;reactome:REACT_23866.1;reactome:REACT_23937.1;rhea:17785;rhea:17786;rhea:17787;rhea:17788;seed:rx…	-1000	0			0	0
R2E1FF53_RL-138	1 MNXM13@MNXC3 + 1 MNXM1945@MNXC3 <-- 1 MNXM1@MNXC3 + 1 MNXM7660@MNXC3	R_R2E1FF53_RL	PP4908	MNXR4469	MNXC3	4.1.1.65	bigg:PSD161;ec:4.1.1.65;iaf1260:PSD161;ijn746:PSD161;obsolete:rxn12733;seed:rxn09201	-1000	0			0	0
R4745D269_RL-236	1 MNXM13@MNXC3 + 1 MNXM2150@MNXC3 <-- 1 MNXM1@MNXC3 + 1 MNXM7662@MNXC3	R_R4745D269_RL	PP4908	MNXR4471	MNXC3	4.1.1.65	bigg:PSD181;ec:4.1.1.65;iaf1260:PSD181;ijn746:PSD181;obsolete:rxn12734;seed:rxn09203	-1000	0			0	0
R5595C239_RL-286	1 MNXM13@MNXC3 + 1 MNXM2274@MNXC3 <-- 1 MNXM1@MNXC3 + 1 MNXM7663@MNXC3	R_R5595C239_RL	PP4908	MNXR4470	MNXC3	4.1.1.65	bigg:PSD180;ec:4.1.1.65;iaf1260:PSD180;ijn746:PSD180;imeo21:PSD180;inj661:PSD180;seed:rxn09202	-1000	0			0	0
R769A0FA8_RL-421	1 MNXM13@MNXC3 + 1 MNXM2858@MNXC3 <-- 1 MNXM1@MNXC3 + 1 MNXM7659@MNXC3	R_R769A0FA8_RL	PP4908	MNXR4465	MNXC3	4.1.1.65	bigg:PSD120;ec:4.1.1.65;iaf1260:PSD120;ijn746:PSD120;obsolete:rxn12732;seed:rxn09197	-1000	0			0	0
RA2A6744D_RL-628	1 MNXM13@MNXC3 + 1 MNXM9829@MNXC3 <-- 1 MNXM1@MNXC3 + 1 MNXM90682@MNXC3	R_RA2A6744D_RL	pWW0091	MNXR54921	MNXC3	4.1.1.77	bigg:4OD;ec:4.1.1.77;ijn746:4OD;seed:rxn01894	-1000	0			0	0
R85C46995_B-482	1 MNXM140@MNXC19 <==> 1 MNXM140@MNXC2	R_R85C46995_B		MNXR3225	MNXC19%MNXC2		bigg:LEUt5m;bigg:LEUtec;bigg:LEUtex;iaf1260:LEUtex;ijn746:LEUtex;metacyc:RXN66-447;seed:rxn08786;seed:rxn11003	-1000	1000			0	0
R8383C6E2_RL-468	1 MNXM14168@MNXC3 <-- 1 MNXM4@MNXC3 + 1 MNXM502@MNXC3 + 1 MNXM90545@MNXC3	R_R8383C6E2_RL	PP3274+PP3275+PP3276+PP3277+PP3278	MNXR55833	MNXC3			-1000	0			0	0
R11308286_B-6	1 MNXM142@MNXC19 <==> 1 MNXM142@MNXC2	R_R11308286_B		MNXR5069	MNXC19%MNXC2		bigg:THRtex;iaf1260:THRtex;iin800:U128;ijn746:THRtex;seed:rxn09307;seed:rxn10898;seed:rxn13117	-1000	1000			0	0
R8FF821CE_RL-539	1 MNXM1438@MNXC3 + 1 MNXM1@MNXC3 + 1 MNXM2@MNXC3 + 1 MNXM89557@MNXC3 <-- 1 MNXM20@MNXC3 + 1 MNXM943@MNXC3	R_R8FF821CE_RL		MNXR30999	MNXC3		bigg:DAPAT;ijn746:DAPAT;seed:rxn12741	-1000	0			0	0
RC5CC490E_RL-800	1 MNXM1448@MNXC3 + 1 MNXM1@MNXC3 + 1 MNXM39@MNXC3 <-- 1 MNXM2927@MNXC3 + 1 MNXM2@MNXC3	R_RC5CC490E_RL	pWW0095	MNXR55635	MNXC3	3.7.1.9	bigg:HMSH2;ec:3.7.1.9;ijn746:HMSH2;kegg:R05296;kegg:R05865;seed:rxn03608;seed:rxn04096	-1000	0			0	0
R5F3DCD0C_LR-323	1 MNXM1448@MNXC3 + 1 MNXM2@MNXC3 --> 1 MNXM2488@MNXC3	R_R5F3DCD0C_LR	pWW0094	MNXR55808	MNXC3	4.2.1.132;4.2.1.80	bigg:OP4ENH2;ec:4.2.1.132;ec:4.2.1.80;ijn746:OP4ENH2;intenz:19028;kegg:R05297;kegg:R05864;kegg:R09960;metacyc:RXN-12734;pubmed:16151114;rhea:32535;rhea:32536;rhea:32537;rhea:32538;seed:rxn03609;seed:rxn04095	0	1000			0	0
RC34DE13E_RL-791	1 MNXM1458@MNXC3 + 1 MNXM2@MNXC3 <-- 1 MNXM15@MNXC3 + 1 MNXM337@MNXC3	R_RC34DE13E_RL	PP2329	MNXR4070	MNXC3		bigg:PABB;iit341:PABB;ijn746:PABB;kegg:R05552;seed:rxn03840;upa:UCR05552	-1000	0			0	0
R86D6FB41_LR-491	1 MNXM145@MNXC3 --> 1 MNXM1@MNXC3 + 1 MNXM2323@MNXC3 + 1 MNXM39@MNXC3	R_R86D6FB41_LR	PP0516;PP0530;PP3813	MNXR55201	MNXC3	4.1.99.12	bigg:DB4PS;brenda:BR48836;ec:4.1.99.12;iabaylyiv4:DIOHBUTANONEPSYN-RXN;iaf1260:DB4PS;iaf692:DB4PS;igt196:DB4PS;iin800:U79;iit341:DB4PS;ijn746:DB4PS;ijr904.45632:DB4PS;ijr904:DB4PS;imeo21:DB4PS;imm904:DB4PS;ind750:DB4PS;inj661:DB4PS;isb619:DB4PS;iso783:DB4PS;iyo844:DB4PS;kegg:R07281;metacyc:DIOHBUTANONEPSYN-RXN;seed:rxn05040;upa:UCR07281;upa:UER00399	0	1000			0	0
RA52CF21_RL-640	1 MNXM1469@MNXC3 + 1 MNXM5@MNXC3 <-- 1 MNXM1@MNXC3 + 1 MNXM5960@MNXC3 + 1 MNXM6@MNXC3	R_RA52CF21_RL		MNXR1834	MNXC3	1.3.1.10	bigg:EAR141y;ec:1.3.1.10;iaf1260:EAR141y;ijn746:EAR141y;obsolete:rxn12697;seed:rxn08391	-1000	0			0	0
RA4F38F91_RL-637	1 MNXM1473@MNXC3 + 1 MNXM5@MNXC3 <-- 1 MNXM1@MNXC3 + 1 MNXM2737@MNXC3 + 1 MNXM6@MNXC3	R_RA4F38F91_RL		MNXR1826	MNXC3	1.3.1.10;2.3.1.85	bigg:EAR100y;ec:1.3.1.10;ec:2.3.1.85;iaf1260:EAR100y;iin800:ETR1_4;iin800:FAS1_4_2;ijn746:EAR100y;kegg:R04962;obsolete:rxn08383r;obsolete:rxn12695;seed:rxn05356	-1000	0			0	0
RF8780318_LR-1030	1 MNXM1485@MNXC19 + 1 MNXM2@MNXC3 + 1 MNXM3@MNXC3 --> 1 MNXM1485@MNXC3 + 1 MNXM1@MNXC3 + 1 MNXM7@MNXC3 + 1 MNXM9@MNXC3	R_RF8780318_LR	PP0231+PP0232+PP0233;PP0237+PP0239+PP0240	MNXR3635	MNXC19%MNXC3		bigg:MSO3abcpp;iaf1260:MSO3abcpp;ijn746:MSO3abcpp;imo1053-pao1:MSO3abc;imo1056:MSO3abc;iyo844:MSO3abc;seed:rxn05621;seed:rxn08959	0	1000			0	0
R37AAF298_B-165	1 MNXM1485@MNXC19 <==> 1 MNXM1485@MNXC2	R_R37AAF298_B	PP0234	MNXR3636	MNXC19%MNXC2		bigg:MSO3tex;iaf1260:MSO3tex;ijn746:MSO3tex;seed:rxn08960	-1000	1000			0	0
RC4D696CC_B-797	1 MNXM1485@MNXC3 + 4 MNXM1@MNXC3 + 3 MNXM6@MNXC3 <==> 3 MNXM2@MNXC3 + 3 MNXM5@MNXC3 + 1 MNXM652@MNXC3	R_RC4D696CC_B		MNXR3637	MNXC3	1.8.2.2	bigg:MSULR;ec:1.8.2.2;ijn746:MSULR;seed:rxn12780	-1000	1000			0	0
R2073FE38_B-80	1 MNXM14908@MNXC3 + 1 MNXM19@MNXC3 <==> 1 MNXM16@MNXC3 + 1 MNXM634@MNXC3	R_R2073FE38_B	PP3989	MNXR55243	MNXC3	2.1.1.37	bigg:DNAMTn;bigg:DNAMTn2r;brenda:BR43894;ec:2.1.1.37;ijn746:DNAMTn2r;kegg:R00380;seed:rxn05821	-1000	1000			0	0
R7E2E7140_LR-450	1 MNXM14@MNXC19 + 1 MNXM2@MNXC19 --> 1 MNXM212@MNXC19 + 1 MNXM9@MNXC19	R_R7E2E7140_LR	PP1414	MNXR3880	MNXC19	3.1.3.1;3.1.3.2;3.1.3.31;3.1.3.5;3.1.3.6;3.6.1.11;3.6.1.5;3.6.1.9	bigg:NTD7;bigg:NTD7e;bigg:NTD7l;bigg:NTD7pp;biopath:RXN01372;brenda:BS64616;ec:3.1.3.1;ec:3.1.3.2;ec:3.1.3.31;ec:3.1.3.5;ec:3.1.3.6;ec:3.6.1.11;ec:3.6.1.5;ec:3.6.1.9;ecocyc:AMP-DEPHOSPHORYLATION-RXN;iabaylyiv4:AMP-DEPHOSPHORYLATION-RXN;iaf1260:NTD7;iaf1260:NTD7pp;iao358:rll_291;iin800:U30;ijn746:NTD7;ijn746:NTD7pp;ijr904.45632:NTD7;ijr904:NTD7;imeo21:NTD7;imm904:NTD7;imo1053-pao1:NTD7;imo1056:NTD…	0	1000			0	0
R282CE56B_B-109	1 MNXM151@MNXC3 + 1 MNXM55@MNXC3 + 1 MNXM81@MNXC3 <==> 1 MNXM2428@MNXC3 + 2 MNXM57@MNXC3	R_R282CE56B_B		MNXR4791	MNXC3		bigg:SCYSSL;ijn746:SCYSSL;seed:rxn12682	-1000	1000			0	0
RCEE9E7C2_LR-839	1 MNXM1522@MNXC3 --> 1 MNXM23@MNXC3 + 1 MNXM46@MNXC3	R_RCEE9E7C2_LR	PP2514	MNXR3939	MNXC3	4.1.3.17;4.1.3.B3	bigg:OCAALD;brenda:BR49932;ec:4.1.3.17;ec:4.1.3.B3;ijn746:OCAALD;intenz:19216;kegg:R00350;metacyc:RXN-2464;pubmed:21219457;rhea:28935;rhea:28936;rhea:28937;rhea:28938;seed:rxn00255;seed:rxn12707	0	1000			0	0
R50FA8042_RL-265	1 MNXM1522@MNXC3 <-- 1 MNXM2@MNXC3 + 1 MNXM90601@MNXC3	R_R50FA8042_RL	PP2515	MNXR32041	MNXC3	4.2.1.80	bigg:OMAHY;ec:4.2.1.80;ijn746:OMAHY;seed:rxn12708	-1000	0			0	0
RF2FBC8D7_LR-1009	1 MNXM1547@MNXC19 + 1 MNXM2@MNXC3 + 1 MNXM3@MNXC3 --> 1 MNXM1547@MNXC3 + 1 MNXM1@MNXC3 + 1 MNXM7@MNXC3 + 1 MNXM9@MNXC3	R_RF2FBC8D7_LR	PP0075+PP0076;PP0868+PP0869+PP0870;PP0868+PP0870+PP0871	MNXR1157	MNXC19%MNXC3		bigg:CHOLSabc;ijn746:CHOLSabc;iyo844:CHOLSabc;seed:rxn05184;seed:rxn12738	0	1000			0	0
RE1FC2A05_B-932	1 MNXM1547@MNXC19 <==> 1 MNXM1547@MNXC2	R_RE1FC2A05_B	PP1654	MNXR1155	MNXC19%MNXC2		bigg:CHOLS(ex);ijn746:CHOLS(ex);seed:rxn12791	-1000	1000			0	0
RAE16A35B_LR-687	1 MNXM1547@MNXC3 + 1 MNXM2@MNXC3 --> 1 MNXM1@MNXC3 + 1 MNXM58@MNXC3 + 1 MNXM90@MNXC3	R_RAE16A35B_LR	PP0077	MNXR1156	MNXC3	3.1.6.6	bigg:CHOLSH;ec:3.1.6.6;ijn746:CHOLSH;intenz:3402;kegg:R01028;metacyc:CHOLINE-SULFATASE-RXN;rhea:20820;rhea:20821;rhea:20822;rhea:20823;seed:rxn00756;upa:UCR01028;upa:UER00431	0	1000			0	0
R8B2DDE47_B-517	1 MNXM156@MNXC3 + 1 MNXM916@MNXC3 <==> 1 MNXM23@MNXC3 + 1 MNXM975@MNXC3	R_R8B2DDE47_B	PP3590	MNXR1620	MNXC3		bigg:DLYSPYRAT;ijn746:DLYSPYRAT;seed:rxn12744	-1000	1000			0	0
REAE813B9_B-973	1 MNXM158@MNXC3 + 1 MNXM1@MNXC3 + 1 MNXM6@MNXC3 <==> 1 MNXM506@MNXC3 + 1 MNXM5@MNXC3	R_REAE813B9_B	PP4038	MNXR1810	MNXC3	1.3.1.1;1.3.1.2	bigg:DURAD;biopath:RXN00652;brenda:BR33762;brenda:BS231908;ec:1.3.1.1;ec:1.3.1.2;ecocyc:1.3.1.2-RXN;ijn746:DURAD;intenz:1443;kegg:R00978;metacyc:1.3.1.2-RXN;pubmed:8083224;reactome:REACT_102683;reactome:REACT_102856;reactome:REACT_104406;reactome:REACT_106968;reactome:REACT_107377;reactome:REACT_129231;reactome:REACT_31473;reactome:REACT_546;reactome:REACT_546.5;reactome:REACT_80891;reactome:REAC…	-1000	1000			0	0
RFB2F9386_B-1047	1 MNXM158@MNXC3 + 1 MNXM295@MNXC3 <==> 1 MNXM288@MNXC3 + 1 MNXM9@MNXC3	R_RFB2F9386_B		MNXR4548	MNXC3	2.4.2.2;2.4.2.3	bigg:PYNP2r;brenda:BR47549;ec:2.4.2.2;ec:2.4.2.3;ecocyc:URPHOS-RXN;iaf1260:PYNP2r;iag612:rbs_586;iao358:rll_441;iin800:U22;ijn746:PYNP2r;ijr904.45632:PYNP2r;ijr904:PYNP2r;imm904:PYNP2r;ind750:PYNP2r;intenz:2660;ips189:PYNP2;irs1563.45632:R01876_c;iso783:PYNP2;iyo844:PYNP2;kegg:R01876;metacyc:URPHOS-RXN;pubmed:12499542;pubmed:15003451;rhea:24388;rhea:24389;rhea:24390;rhea:24391;seed:rxn01366;upa:U…	-1000	1000			0	0
R38D3980D_RL-171	1 MNXM159@MNXC3 + 1 MNXM15@MNXC3 + 1 MNXM652@MNXC3 <-- 1 MNXM2@MNXC3 + 1 MNXM61@MNXC3	R_R38D3980D_RL	PP1308	MNXR3491	MNXC3	4.4.1.11	bigg:METGL;brenda:BR3437;ec:4.4.1.11;iaf692:METGL;iao358:rll_582;ijn746:METGL;intenz:4855;iso783:METGL;kegg:R00654;metacyc:METHIONINE-GAMMA-LYASE-RXN;pubmed:4720797;rhea:23800;rhea:23801;rhea:23802;rhea:23803;rhea:24750;seed:rxn00456	-1000	0			0	0
R7ABF296E_B-438	1 MNXM15@MNXC19 <==> 1 MNXM15@MNXC2	R_R7ABF296E_B		MNXR3814	MNXC19%MNXC2		bigg:NH4t;bigg:NH4tex;bigg:NH4tm;bigg:NH4tn;bigg:NH4tp;bigg:NH4tpp;iabaylyiv4:TRANS-RXNIM-5720;iaf1260:NH4tex;iaf1260:NH4tpp;iaf692:NH4t;iag612:rbs_490;iao358:rll_17;iin800:MEP1;iin800:MEP2;iin800:MEP3;iin800:U112;iit341:NH4t;ijn746:NH4tex;ijn746:NH4tpp;ijr904.45632:NH3t;ijr904:NH3t;imeo21:NH4t;imm904:NH4t;imm904:NH4ti;imm904:NH4tm;imm904:NH4tn;imm904:NH4tp;imo1053-pao1:NH4t;imo1056:NH4t;ind750:N…	-1000	1000			0	0
R266F0806_LR-101	1 MNXM161@MNXC3 + 1 MNXM2@MNXC3 --> 1 MNXM311@MNXC3 + 1 MNXM9@MNXC3	R_R266F0806_LR	PP5357	MNXR4543	MNXC3	3.1.3.74	bigg:PYDXPP;brenda:BR48524;ec:3.1.3.74;ecocyc:3.1.3.74-RXN;iaf1260:PYDXPP;ijn746:PYDXPP;ijr904.45632:PYDXPP;ijr904:PYDXPP;intenz:11257;kegg:R00173;metacyc:3.1.3.74-RXN;rhea:20533;rhea:20534;rhea:20535;rhea:20536;seed:rxn00123;upa:UCR00173;upa:UER00301	0	1000			0	0
R803B1A50_LR-455	1 MNXM1630@MNXC19 + 1 MNXM2@MNXC3 + 1 MNXM3@MNXC3 --> 1 MNXM1630@MNXC3 + 1 MNXM1@MNXC3 + 1 MNXM7@MNXC3 + 1 MNXM9@MNXC3	R_R803B1A50_LR	PP0231+PP0232+PP0233;PP0237+PP0239+PP0240	MNXR3136	MNXC19%MNXC3		bigg:ISETACabcpp;iaf1260:ISETACabcpp;ijn746:ISETACabcpp;iyo844:ISTNTabc;seed:rxn05594;seed:rxn08758	0	1000			0	0
R437FB8A1_B-222	1 MNXM1630@MNXC19 <==> 1 MNXM1630@MNXC2	R_R437FB8A1_B	PP0234	MNXR3137	MNXC19%MNXC2		bigg:ISETACtex;iaf1260:ISETACtex;ijn746:ISETACtex;seed:rxn08759	-1000	1000			0	0
RF8D9D411_LR-1031	1 MNXM1630@MNXC3 + 1 MNXM208@MNXC3 + 1 MNXM4@MNXC3 --> 1 MNXM1@MNXC3 + 1 MNXM2@MNXC3 + 1 MNXM349@MNXC3 + 1 MNXM53407@MNXC3 + 1 MNXM81@MNXC3	R_RF8D9D411_LR	PP0238	MNXR55404	MNXC3	1.14.14.5	bigg:FDMO;ec:1.14.14.5;metacyc:RXN-13418;pubmed:10480865;rhea:29715;rhea:29716;rhea:29717;rhea:29718	0	1000			0	0
RF3760CC7_B-1010	1 MNXM164@MNXC19 <==> 1 MNXM164@MNXC2	R_RF3760CC7_B		MNXR233	MNXC19%MNXC2		bigg:4HBZtex;bigg:4HBZtm;ijn746:4HBZte;imm904:4HBZtm;ind750:4HBZtm;seed:rxn09792;seed:rxn12787	-1000	1000			0	0
R98B28AE7_B-582	1 MNXM1653@MNXC19 <==> 1 MNXM1653@MNXC2	R_R98B28AE7_B		MNXR3057	MNXC19%MNXC2		bigg:HXAtex;iaf1260:HXAtex;ijn746:HXAtex;obsolete:rxn12801;seed:rxn08732	-1000	1000			0	0
R6C24FF7D_LR-374	1 MNXM1697@MNXC3 + 1 MNXM3@MNXC3 + 1 MNXM877@MNXC3 --> 1 MNXM1@MNXC3 + 1 MNXM7@MNXC3 + 1 MNXM856@MNXC3 + 1 MNXM9@MNXC3	R_R6C24FF7D_LR	PP1675+PP1676	MNXR469	MNXC3	6.3.1.10	bigg:ADCPS2;ec:6.3.1.10;iaf692:ADCPS2;ijn746:ADCPS2;imeo21:ADCPS2;inj661:ADCPS2;intenz:11117;kegg:R06529;metacyc:RXN-6261;rhea:21896;rhea:21897;rhea:21898;rhea:21899;seed:rxn04384	0	1000			0	0
R7C8EBED6_RL-443	1 MNXM1770@MNXC19 + 1 MNXM1@MNXC3 + 1 MNXM7@MNXC3 + 1 MNXM9@MNXC3 <-- 1 MNXM1770@MNXC3 + 1 MNXM2@MNXC3 + 1 MNXM3@MNXC3	R_R7C8EBED6_RL	PP4935	MNXR4145	MNXC19%MNXC3		bigg:PE160abcpp;iaf1260:PE160abcpp;ijn746:PE160abcpp;seed:rxn09076	-1000	0			0	0
RD2FBF340_RL-856	1 MNXM1771@MNXC19 + 1 MNXM9@MNXC19 <-- 1 MNXM2@MNXC19 + 1 MNXM5266@MNXC19	R_RD2FBF340_RL	PP0520	MNXR4204	MNXC19	3.1.3.27	bigg:PGPP120;bigg:PGPP120pp;ec:3.1.3.27;iaf1260:PGPP120;iaf1260:PGPP120pp;ijn746:PGPP120;ijn746:PGPP120pp;obsolete:rxn12724;seed:rxn09101	-1000	0			0	0
RBECE8A40_RL-764	1 MNXM1771@MNXC3 + 1 MNXM9@MNXC3 <-- 1 MNXM2@MNXC3 + 1 MNXM5266@MNXC3	R_RBECE8A40_RL	PP0520	MNXR4204	MNXC3	3.1.3.27	bigg:PGPP120;bigg:PGPP120pp;ec:3.1.3.27;iaf1260:PGPP120;iaf1260:PGPP120pp;ijn746:PGPP120;ijn746:PGPP120pp;obsolete:rxn12724;seed:rxn09101	-1000	0			0	0
R547F8320_RL-281	1 MNXM1772@MNXC19 + 1 MNXM9@MNXC19 <-- 1 MNXM2@MNXC19 + 1 MNXM5267@MNXC19	R_R547F8320_RL	PP0520	MNXR4209	MNXC19	3.1.3.27	bigg:PGPP161;bigg:PGPP161pp;ec:3.1.3.27;iaf1260:PGPP161;iaf1260:PGPP161pp;ijn746:PGPP161;ijn746:PGPP161pp;obsolete:rxn12725;seed:rxn09105	-1000	0			0	0
R9CBC1424_RL-603	1 MNXM1772@MNXC3 + 1 MNXM9@MNXC3 <-- 1 MNXM2@MNXC3 + 1 MNXM5267@MNXC3	R_R9CBC1424_RL	PP0520	MNXR4209	MNXC3	3.1.3.27	bigg:PGPP161;bigg:PGPP161pp;ec:3.1.3.27;iaf1260:PGPP161;iaf1260:PGPP161pp;ijn746:PGPP161;ijn746:PGPP161pp;obsolete:rxn12725;seed:rxn09105	-1000	0			0	0
RCEC0BC87_RL-837	1 MNXM1773@MNXC19 + 1 MNXM9@MNXC19 <-- 1 MNXM2@MNXC19 + 1 MNXM5269@MNXC19	R_RCEC0BC87_RL	PP0520	MNXR4211	MNXC19	3.1.3.27	bigg:PGPP181;bigg:PGPP181pp;ec:3.1.3.27;iaf1260:PGPP181;iaf1260:PGPP181pp;ijn746:PGPP181;ijn746:PGPP181pp;obsolete:rxn12727;seed:rxn09107	-1000	0			0	0
R650E1F6_RL-336	1 MNXM1773@MNXC3 + 1 MNXM9@MNXC3 <-- 1 MNXM2@MNXC3 + 1 MNXM5269@MNXC3	R_R650E1F6_RL	PP0520	MNXR4211	MNXC3	3.1.3.27	bigg:PGPP181;bigg:PGPP181pp;ec:3.1.3.27;iaf1260:PGPP181;iaf1260:PGPP181pp;ijn746:PGPP181;ijn746:PGPP181pp;obsolete:rxn12727;seed:rxn09107	-1000	0			0	0
R37C1553C_B-166	1 MNXM179@MNXC19 <==> 1 MNXM179@MNXC2	R_R37C1553C_B		MNXR3195	MNXC19%MNXC2		bigg:L-LACtcm;bigg:L-LACtex;iabaylyiv4:TRANS-RXN-L-LACTATE;iaf1260:L-LACtex;ijn746:L-LACtex;seed:rxn08795;seed:rxn11016	-1000	1000			0	0
R1DF2BA20_LR-65	1 MNXM179@MNXC3 + 1 MNXM232@MNXC3 --> 1 MNXM191@MNXC3 + 1 MNXM23@MNXC3	R_R1DF2BA20_LR	PP4736	MNXR55668	MNXC3	1.1.2.3	bigg:L-LACD2;ec:1.1.2.3;iabaylyiv4:L-LACTDEHYDROGFMN-RXN;iaf1260:L-LACD2;ijn746:L-LACD2;ijr904.45632:L-LACD2;ijr904:L-LACD2;imeo21:L_LACD2;inj661:L-LACD2;iso783:L-LACD2;seed:rxn08792	0	1000			0	0
R8C1B2D00_B-523	1 MNXM181@MNXC19 <==> 1 MNXM181@MNXC2	R_R8C1B2D00_B		MNXR1049	MNXC19%MNXC2		bigg:CATECHOLtex;bigg:CATECHOLtpp;ijn746:CATECHOLtex;ijn746:CATECHOLtpp;seed:rxn12789;seed:rxn12790	-1000	1000			0	0
RFB1C1D96_B-1044	1 MNXM181@MNXC19 <==> 1 MNXM181@MNXC3	R_RFB1C1D96_B		MNXR1049	MNXC19%MNXC3		bigg:CATECHOLtex;bigg:CATECHOLtpp;ijn746:CATECHOLtex;ijn746:CATECHOLtpp;seed:rxn12789;seed:rxn12790	-1000	1000			0	0
RCE2DA31D_LR-834	1 MNXM183@MNXC3 + 1 MNXM1@MNXC3 + 1 MNXM6@MNXC3 --> 1 MNXM318@MNXC3 + 1 MNXM5@MNXC3	R_RCE2DA31D_LR	PP4977	MNXR3645	MNXC3	1.5.1.20;1.7.99.5	bigg:MTHFR3;brenda:BR36896;brenda:BS259230;ec:1.5.1.20;ec:1.7.99.5;iaf692:MTHFR3;iin800:MET12;iin800:MET13;ijn746:MTHFR3;imm904:MTHFR3;ind750:MTHFR3;intenz:15840;iyo844:MTHFR1;kegg:R01224;macie:M0120;obsolete:rxn09481r;rhea:19817;rhea:19818;rhea:19819;rhea:19820;seed:rxn00910	0	1000			0	0
R82AAC820_LR-463	1 MNXM1847@MNXC19 + 1 MNXM2@MNXC3 + 1 MNXM3@MNXC3 --> 1 MNXM1847@MNXC3 + 1 MNXM1@MNXC3 + 1 MNXM7@MNXC3 + 1 MNXM9@MNXC3	R_R82AAC820_LR	PP3342+PP3343+PP3344+PP3345+PP3346	MNXR3818	MNXC19%MNXC3		bigg:NI2abcpp;bigg:NI2uabcpp;bigg:NIabc;iaf1260:NI2abcpp;iaf1260:NI2uabcpp;iaf692:NIabc;iit341:NIabc;ijn746:NI2uabcpp;imo1053-pao1:NIabc;imo1056:NIabc;ips189:NIabc;isb619:NIabc;seed:rxn05174;seed:rxn08989;seed:rxn08993	0	1000			0	0
R52F4C04F_B-276	1 MNXM1847@MNXC19 <==> 1 MNXM1847@MNXC2	R_R52F4C04F_B		MNXR3820	MNXC19%MNXC2		bigg:NI2tex;bigg:NI2tpp;bigg:NIt5;iaf1260:NI2tex;iaf1260:NI2tpp;iaf692:NIt5;ijn746:NI2tex;imo1053-pao1:NIt5;imo1056:NIt5;obsolete:rxn10903r;seed:rxn08991;seed:rxn08992;seed:rxn10581	-1000	1000			0	0
RF22150E0_RL-1005	1 MNXM1907@MNXC3 + 1 MNXM332@MNXC3 <-- 1 MNXM1@MNXC3 + 1 MNXM3@MNXC3 + 1 MNXM92188@MNXC3	R_RF22150E0_RL	PP1672	MNXR55175	MNXC3	2.5.1.17	bigg:CYRDAAT;ec:2.5.1.17;iaf692:CYRDAAT;ijn746:CYRDAAT;imeo21:CYRDAAT;inj661:CYRDAAT;kegg:R05220;seed:rxn03535;upa:UCR05220;upa:UER00233	-1000	0			0	0
RC91944F4_LR-814	1 MNXM1907@MNXC3 + 4 MNXM2@MNXC3 + 4 MNXM37@MNXC3 + 4 MNXM3@MNXC3 --> 4 MNXM1@MNXC3 + 4 MNXM7@MNXC3 + 1 MNXM877@MNXC3 + 4 MNXM89557@MNXC3 + 4 MNXM9@MNXC3	R_RC91944F4_LR	PP1677	MNXR36170	MNXC3	6.3.5.10	bigg:ADCYRS;ec:6.3.5.10;iaf692:ADCYRS;ijn746:ADCYRS;imeo21:ADCYRS;imo1053-pao1:ADCOBHEXS;imo1056:ADCOBHEXS;inj661:ADCYRS;intenz:11119;isb619:ADCYRS;iso783:ADCOBHEXS;kegg:R05225;metacyc:R345-RXN;rhea:23256;rhea:23257;rhea:23258;rhea:23259;seed:rxn03540;upa:UCR05225;upa:UER00234	0	1000			0	0
RB8932306_RL-732	1 MNXM191@MNXC3 + 1 MNXM1@MNXC19 + 1 MNXM341@MNXC19 <-- 1 MNXM232@MNXC3 + 1 MNXM2@MNXC19 + 1 MNXM41@MNXC19	R_RB8932306_RL	PP1444	MNXR55580	MNXC19%MNXC3		iaf1260:GLCDpp;ijn746:GLCDpp;ijr904.45632:GLCDe;ijr904:GLCDe;seed:rxn08608;seed:rxn10116	-1000	0			0	0
R6DCEFAF9_RL-380	1 MNXM191@MNXC3 + 1 MNXM46@MNXC3 <-- 1 MNXM232@MNXC3 + 1 MNXM98@MNXC3	R_R6DCEFAF9_RL	PP0751;PP1251;PP2925	MNXR55697	MNXC3	1.1.99.16	bigg:MDH2;ec:1.1.99.16;iabaylyiv4:MALATE-DEHYDROGENASE-(ACCEPTOR)-RXN;iaf1260:MDH2;ijn746:MDH2;ijr904.45632:MDH2;ijr904:MDH2;isb619:MDH2;pubmed:11092847;pubmed:9660197;rhea:29083;rhea:29084;rhea:29085;rhea:29086;seed:rxn08900	-1000	0			0	0
R8F408C9D_RL-538	1 MNXM191@MNXC3 + 1 MNXM93@MNXC3 <-- 1 MNXM232@MNXC3 + 1 MNXM25@MNXC3	R_R8F408C9D_RL	PP4190+PP4191+PP4192+PP4193	MNXR55431	MNXC3	1.3.99.1	bigg:FRD7;bigg:SUCDi;ec:1.3.99.1;iabaylyiv4:SUCC-FUM-OXRED-RXN;iaf1260:SUCDi;ijn746:SUCDi;iso783:SUCD7;rhea:29187;rhea:29188;rhea:29189;rhea:29190;seed:rxn09272	-1000	0			0	0
R1080E900_B-2	1 MNXM192@MNXC19 <==> 1 MNXM192@MNXC2	R_R1080E900_B		MNXR224	MNXC19%MNXC2		bigg:4ABUTtm;bigg:ABUTtex;iaf1260:ABUTtex;iao358:rll_536;ijn746:ABUTtex;imm904:4ABUTtm;ind750:4ABUTtm;seed:rxn08028;seed:rxn09795;seed:rxn11326	-1000	1000			0	0
R2567910_RL-98	1 MNXM1945@MNXC19 + 1 MNXM1@MNXC3 + 1 MNXM7@MNXC3 + 1 MNXM9@MNXC3 <-- 1 MNXM1945@MNXC3 + 1 MNXM2@MNXC3 + 1 MNXM3@MNXC3	R_R2567910_RL	PP4935	MNXR4146	MNXC19%MNXC3		bigg:PE161abcpp;iaf1260:PE161abcpp;ijn746:PE161abcpp;obsolete:rxn12718;seed:rxn09077	-1000	0			0	0
R1DF65235_B-66	1 MNXM199@MNXC19 <==> 1 MNXM199@MNXC2	R_R1DF65235_B		MNXR5325	MNXC19%MNXC2		bigg:VALt5m;bigg:VALtec;bigg:VALtex;iaf1260:VALtex;ijn746:VALtex;obsolete:rxn10938;seed:rxn05245;seed:rxn09375	-1000	1000			0	0
RCD3CA92C_B-827	1 MNXM1@MNXC19 + 1 MNXM204@MNXC19 <==> 1 MNXM1@MNXC3 + 1 MNXM204@MNXC3	R_RCD3CA92C_B	PP1376	MNXR108	MNXC19%MNXC3		bigg:3,4DHBZ1t(pp);ijn746:3;seed:rxn12671	-1000	1000			0	0
R8C645CFE_B-525	1 MNXM1@MNXC19 + 1 MNXM222@MNXC19 <==> 1 MNXM1@MNXC3 + 1 MNXM222@MNXC3	R_R8C645CFE_B	PP4735	MNXR2761	MNXC19%MNXC3		bigg:GLYCLTt2r;bigg:GLYCLTt2rpp;iabaylyiv4:TRANS-RXN-105;iaf1260:GLYCLTt2rpp;ijn746:GLYCLTt2rpp;ijr904.45632:GLYCLTt2r;ijr904:GLYCLTt2r;iso783:GLYCLTt2r;iyo844:GLYCLTt2r;seed:rxn05470;seed:rxn08651;seed:rxn12367	-1000	1000			0	0
R1BF97553_B-55	1 MNXM1@MNXC19 + 1 MNXM274@MNXC19 <==> 1 MNXM1@MNXC3 + 1 MNXM274@MNXC3	R_R1BF97553_B	PP3940	MNXR3744	MNXC19%MNXC3		bigg:NACt1pp;ijn746:NACt1pp;seed:rxn12806	-1000	1000			0	0
R8E60D0E8_B-536	1 MNXM1@MNXC19 + 1 MNXM285@MNXC19 <==> 1 MNXM1@MNXC3 + 1 MNXM285@MNXC3	R_R8E60D0E8_B	PP4735	MNXR1398	MNXC19%MNXC3		bigg:D-LACt2;bigg:D-LACt2pp;bigg:D-LACtm;iabaylyiv4:TRANS-RXN-104-BIS;iaf1260:D-LACt2pp;ijn746:D-LACt2pp;ijr904.45632:D-LACt2;ijr904:D-LACt2;imm904:D-LACt2;imm904:D-LACtm;ind750:D-LACtm;isb619:D-LACt2;iso783:D-LACt2;seed:rxn08350;seed:rxn09772;seed:rxn10171;seed:rxn12366	-1000	1000			0	0
RB32753F2_B-704	1 MNXM1@MNXC19 + 1 MNXM474@MNXC19 <==> 1 MNXM1@MNXC3 + 1 MNXM474@MNXC3	R_RB32753F2_B		MNXR4560	MNXC19%MNXC3		bigg:QUINtpp;ijn746:QUINtpp;seed:rxn12571;seed:rxn12810	-1000	1000			0	0
R3EAD89C9_B-194	1 MNXM1@MNXC19 + 1 MNXM670@MNXC19 <==> 1 MNXM1@MNXC3 + 1 MNXM670@MNXC3	R_R3EAD89C9_B	PP2519	MNXR2559	MNXC19%MNXC3		bigg:GAt2pp;ijn746:GAt2pp;seed:rxn12798	-1000	1000			0	0
R70C656C2_B-397	1 MNXM1@MNXC19 + 1 MNXM716@MNXC19 <==> 1 MNXM1@MNXC3 + 1 MNXM716@MNXC3	R_R70C656C2_B	PP1378	MNXR211	MNXC19%MNXC3		bigg:3OXOADPt(pp);ijn746:3OXOADPt(pp);seed:rxn12673	-1000	1000			0	0
RD4889226_B-869	1 MNXM1@MNXC19 + 1 MNXM754@MNXC19 <==> 1 MNXM1@MNXC3 + 1 MNXM754@MNXC3	R_RD4889226_B	PP3740	MNXR5339	MNXC19%MNXC3		bigg:VNLNpp;ijn746:VNLNpp;seed:rxn12819	-1000	1000			0	0
R581C9766_B-300	1 MNXM1@MNXC19 + 1 MNXM89661@MNXC19 <==> 1 MNXM1@MNXC3 + 1 MNXM89661@MNXC3	R_R581C9766_B	PP0147;PP2057;PP2703	MNXR31731	MNXC19%MNXC3		bigg:ICITt-kt;ijn746:ICITt-kt;iyo844:ICITt2;seed:rxn05590;seed:rxn12802	-1000	1000			0	0
RD7BEA53A_B-885	1 MNXM1@MNXC19 + 1 MNXM982@MNXC19 <==> 1 MNXM1@MNXC3 + 1 MNXM982@MNXC3	R_RD7BEA53A_B	PP3740	MNXR5326	MNXC19%MNXC3		bigg:VANKpp;iabaylyiv4:TRANS-RXNIM-5837;ijn746:VANKpp;seed:rxn12438;seed:rxn12816	-1000	1000			0	0
R44F95782_RL-228	1 MNXM1@MNXC3 + 1 MNXM2024@MNXC3 <-- 1 MNXM4@MNXC3 + 1 MNXM888@MNXC3	R_R44F95782_RL	PP3945	MNXR4551	MNXC3	1.13.11.9	bigg:PYRDOX;brenda:BR37124;ec:1.13.11.9;intenz:18156;kegg:R09125;metacyc:1.13.11.9-RXN;pubmed:18678916;rhea:27522;rhea:27523;rhea:27524;rhea:27525	-1000	0			0	0
RD55701CD_RL-874	1 MNXM1@MNXC3 + 1 MNXM2150@MNXC19 + 1 MNXM7@MNXC3 + 1 MNXM9@MNXC3 <-- 1 MNXM2150@MNXC3 + 1 MNXM2@MNXC3 + 1 MNXM3@MNXC3	R_RD55701CD_RL	PP4935	MNXR4148	MNXC19%MNXC3		bigg:PE181abcpp;iaf1260:PE181abcpp;ijn746:PE181abcpp;obsolete:rxn12719;seed:rxn09079	-1000	0			0	0
RD4E6B7F9_RL-873	1 MNXM1@MNXC3 + 1 MNXM220@MNXC3 + 1 MNXM483@MNXC3 + 1 MNXM9@MNXC3 <-- 1 MNXM415@MNXC3 + 1 MNXM55@MNXC3 + 1 MNXM63@MNXC3	R_RD4E6B7F9_RL	PP5285	MNXR55845	MNXC3	6.3.2.5	bigg:PPNCL;ec:6.3.2.5;ijn746:PPNCL;imeo21:PPNCL;inj661:PPNCL;iso783:PPNCL;iyo844:PPNCL;seed:rxn10003	-1000	0			0	0
RB160E9AF_RL-697	1 MNXM1@MNXC3 + 1 MNXM2212@MNXC3 + 1 MNXM2@MNXC3 + 1 MNXM53407@MNXC3 + 1 MNXM81@MNXC3 <-- 1 MNXM208@MNXC3 + 1 MNXM282@MNXC3 + 1 MNXM4@MNXC3	R_RB160E9AF_RL	PP0238	MNXR55410	MNXC3			-1000	0			0	0
RAC281D20_RL-677	1 MNXM1@MNXC3 + 1 MNXM2274@MNXC19 + 1 MNXM7@MNXC3 + 1 MNXM9@MNXC3 <-- 1 MNXM2274@MNXC3 + 1 MNXM2@MNXC3 + 1 MNXM3@MNXC3	R_RAC281D20_RL	PP4935	MNXR4147	MNXC19%MNXC3		bigg:PE180abcpp;iaf1260:PE180abcpp;ijn746:PE180abcpp;seed:rxn09078	-1000	0			0	0
R8A999C68_RL-515	1 MNXM1@MNXC3 + 1 MNXM26@MNXC3 + 1 MNXM9829@MNXC3 <-- 1 MNXM2@MNXC3 + 1 MNXM3948@MNXC3	R_R8A999C68_RL	pWW0095	MNXR55636	MNXC3	3.7.1;3.7.1.-	bigg:HMSH3;ec:3.7.1;ec:3.7.1.-;ijn746:HMSH3;kegg:R05138;metacyc:2-OH-6-OXOHEPTA-2-4-DIENOATE-HYDR-RXN;seed:rxn03486	-1000	0			0	0
R99080AE_RL-585	1 MNXM1@MNXC3 + 1 MNXM2858@MNXC19 + 1 MNXM7@MNXC3 + 1 MNXM9@MNXC3 <-- 1 MNXM2858@MNXC3 + 1 MNXM2@MNXC3 + 1 MNXM3@MNXC3	R_R99080AE_RL	PP4935	MNXR4142	MNXC19%MNXC3		bigg:PE120abcpp;iaf1260:PE120abcpp;ijn746:PE120abcpp;obsolete:rxn12717;seed:rxn09073	-1000	0			0	0
RA5D476C6_RL-643	1 MNXM1@MNXC3 + 1 MNXM2927@MNXC3 <-- 1 MNXM4@MNXC3 + 1 MNXM961@MNXC3	R_RA5D476C6_RL	pWW0097	MNXR54920	MNXC3	1.13.11.2	bigg:4MCAT23DOX;ec:1.13.11.2;kegg:R05295;metacyc:RXN-11219	-1000	0			0	0
REBFFC77F_B-976	1 MNXM1@MNXC3 + 1 MNXM29@MNXC3 + 1 MNXM7@MNXC3 + 1 MNXM9@MNXC3 <==> 1 MNXM29@MNXC19 + 1 MNXM2@MNXC3 + 1 MNXM3@MNXC3	R_REBFFC77F_B	PP1297+PP1298+PP1299+PP1300	MNXR2777	MNXC19%MNXC3		bigg:GLYabc;bigg:GLYabcpp;ijn746:GLYabcpp;isb619:GLYabc;seed:rxn10862;seed:rxn12799	-1000	1000			0	0
RCD90C514_RL-830	1 MNXM1@MNXC3 + 1 MNXM2@MNXC3 + 1 MNXM53407@MNXC3 + 1 MNXM75@MNXC3 + 1 MNXM81@MNXC3 <-- 1 MNXM208@MNXC3 + 1 MNXM4@MNXC3 + 1 MNXM5151@MNXC3	R_RCD90C514_RL	PP0238	MNXR55406	MNXC3			-1000	0			0	0
R2645C8D3_RL-99	1 MNXM1@MNXC3 + 1 MNXM2@MNXC3 + 1 MNXM53407@MNXC3 + 1 MNXM81@MNXC3 + 1 MNXM9001@MNXC3 <-- 1 MNXM208@MNXC3 + 1 MNXM4@MNXC3 + 1 MNXM5885@MNXC3	R_R2645C8D3_RL	PP0238	MNXR55408	MNXC3			-1000	0			0	0
RC063F645_LR-774	1 MNXM1@MNXC3 + 1 MNXM3105@MNXC3 + 1 MNXM6@MNXC3 --> 1 MNXM2026@MNXC3 + 1 MNXM5@MNXC3	R_RC063F645_LR		MNXR47361	MNXC3	1.3.1.10	bigg:EAR160y;ec:1.3.1.10;iaf1260:EAR160y;ijn746:EAR160y;seed:rxn08393	0	1000			0	0
R11CAE0A7_RL-10	1 MNXM1@MNXC3 + 1 MNXM31@MNXC3 + 1 MNXM5266@MNXC3 <-- 1 MNXM4507@MNXC3 + 1 MNXM66@MNXC3	R_R11CAE0A7_RL	PP4097	MNXR4221	MNXC3	2.7.8.5	bigg:PGSA120;ec:2.7.8.5;iaf1260:PGSA120;ijn746:PGSA120;obsolete:rxn12728;seed:rxn09108	-1000	0			0	0
R5149C322_RL-269	1 MNXM1@MNXC3 + 1 MNXM31@MNXC3 + 1 MNXM5267@MNXC3 <-- 1 MNXM4508@MNXC3 + 1 MNXM66@MNXC3	R_R5149C322_RL	PP4097	MNXR4226	MNXC3	2.7.8.5	bigg:PGSA161;ec:2.7.8.5;iaf1260:PGSA161;ijn746:PGSA161;obsolete:rxn12729;seed:rxn09112	-1000	0			0	0
RA5623CA1_RL-642	1 MNXM1@MNXC3 + 1 MNXM31@MNXC3 + 1 MNXM5268@MNXC3 <-- 1 MNXM3232@MNXC3 + 1 MNXM66@MNXC3	R_RA5623CA1_RL	PP4097	MNXR4224	MNXC3	2.7.8.5	bigg:PGSA160;ec:2.7.8.5;iaf1260:PGSA160;ijn746:PGSA160;imeo21:PGSA160;inj661:PGSA160;seed:rxn09111	-1000	0			0	0
RB31C0A88_RL-702	1 MNXM1@MNXC3 + 1 MNXM31@MNXC3 + 1 MNXM5269@MNXC3 <-- 1 MNXM4509@MNXC3 + 1 MNXM66@MNXC3	R_RB31C0A88_RL	PP4097	MNXR4228	MNXC3	2.7.8.5	bigg:PGSA181;ec:2.7.8.5;iaf1260:PGSA181;ijn746:PGSA181;obsolete:rxn12731;seed:rxn09114	-1000	0			0	0
R85062167_RL-478	1 MNXM1@MNXC3 + 1 MNXM31@MNXC3 + 1 MNXM5270@MNXC3 <-- 1 MNXM4510@MNXC3 + 1 MNXM66@MNXC3	R_R85062167_RL	PP4097	MNXR4227	MNXC3	2.7.8.5	bigg:PGSA180;ec:2.7.8.5;iaf1260:PGSA180;ijn746:PGSA180;obsolete:rxn12730;seed:rxn09113	-1000	0			0	0
R883712FA_RL-500	1 MNXM1@MNXC3 + 1 MNXM31@MNXC3 + 1 MNXM7659@MNXC3 <-- 1 MNXM4507@MNXC3 + 1 MNXM53@MNXC3	R_R883712FA_RL	PP3664;PP4677	MNXR4487	MNXC3	2.7.8.8	bigg:PSSA120;ec:2.7.8.8;iaf1260:PSSA120;ijn746:PSSA120;obsolete:rxn12735;seed:rxn09205	-1000	0			0	0
R5408CC6D_RL-279	1 MNXM1@MNXC3 + 1 MNXM31@MNXC3 + 1 MNXM7660@MNXC3 <-- 1 MNXM4508@MNXC3 + 1 MNXM53@MNXC3	R_R5408CC6D_RL	PP3664;PP4677	MNXR4491	MNXC3	2.7.8.8	bigg:PSSA161;ec:2.7.8.8;iaf1260:PSSA161;ijn746:PSSA161;obsolete:rxn12736;seed:rxn09209	-1000	0			0	0
RC3539F63_RL-792	1 MNXM1@MNXC3 + 1 MNXM31@MNXC3 + 1 MNXM7661@MNXC3 <-- 1 MNXM3232@MNXC3 + 1 MNXM53@MNXC3	R_RC3539F63_RL	PP3664;PP4677	MNXR4490	MNXC3	2.7.8.8	bigg:PSSA160;ec:2.7.8.8;iaf1260:PSSA160;ijn746:PSSA160;imeo21:PSSA160;inj661:PSSA160;seed:rxn09208	-1000	0			0	0
R4970FF93_RL-247	1 MNXM1@MNXC3 + 1 MNXM31@MNXC3 + 1 MNXM7662@MNXC3 <-- 1 MNXM4509@MNXC3 + 1 MNXM53@MNXC3	R_R4970FF93_RL	PP3664;PP4677	MNXR4493	MNXC3	2.7.8.8	bigg:PSSA181;ec:2.7.8.8;iaf1260:PSSA181;ijn746:PSSA181;obsolete:rxn12737;seed:rxn09211	-1000	0			0	0
R1C451E48_RL-56	1 MNXM1@MNXC3 + 1 MNXM31@MNXC3 + 1 MNXM7663@MNXC3 <-- 1 MNXM4510@MNXC3 + 1 MNXM53@MNXC3	R_R1C451E48_RL	PP3664;PP4677	MNXR4492	MNXC3	2.7.8.8	bigg:PSSA180;ec:2.7.8.8;iaf1260:PSSA180;ijn746:PSSA180;imeo21:PSSA180;inj661:PSSA180;seed:rxn09210	-1000	0			0	0
REA2210A2_LR-970	1 MNXM1@MNXC3 + 1 MNXM3229@MNXC3 + 1 MNXM6@MNXC3 --> 1 MNXM2645@MNXC3 + 1 MNXM5@MNXC3	R_REA2210A2_LR		MNXR1844	MNXC3	1.3.1.10	bigg:EAR40y;ec:1.3.1.10;iaf1260:EAR40y;ijn746:EAR40y;kegg:R04430;obsolete:rxn08401r;obsolete:rxn12699;seed:rxn05353	0	1000			0	0
R9A59975E_LR-592	1 MNXM1@MNXC3 + 1 MNXM3374@MNXC3 + 1 MNXM6@MNXC3 --> 1 MNXM5723@MNXC3 + 1 MNXM5@MNXC3	R_R9A59975E_LR		MNXR55309	MNXC3	1.3.1.10;2.3.1.85	bigg:EAR120y;ec:1.3.1.10;ec:2.3.1.85;iaf1260:EAR120y;iin800:ETR1_5;iin800:FAS1_5_2;ijn746:EAR120y;kegg:R04725;obsolete:rxn08385r;seed:rxn05355	0	1000			0	0
R93E9F69E_LR-561	1 MNXM1@MNXC3 + 1 MNXM3720@MNXC3 + 1 MNXM6@MNXC3 --> 1 MNXM5@MNXC3 + 1 MNXM979@MNXC3	R_R93E9F69E_LR		MNXR1848	MNXC3	1.3.1.10;2.3.1.85	bigg:EAR80y;ec:1.3.1.10;ec:2.3.1.85;iaf1260:EAR80y;iin800:ETR1_3;iin800:FAS1_3_2;ijn746:EAR80y;kegg:R04959;obsolete:rxn08405r;obsolete:rxn12701;seed:rxn05352	0	1000			0	0
RCC29C57D_RL-824	1 MNXM1@MNXC3 + 1 MNXM39@MNXC3 + 1 MNXM902@MNXC3 <-- 1 MNXM2024@MNXC3 + 1 MNXM2@MNXC3	R_RCC29C57D_RL	PP3943	MNXR3811	MNXC3	3.5.1.106	bigg:NFMLDF;brenda:BR49200;ec:3.5.1.106;ijn746:NFMLDF;kegg:R09126;metacyc:RXN-11318;pubmed:18678916;rhea:30843;rhea:30844;rhea:30845;rhea:30846;seed:rxn12748	-1000	0			0	0
R8960331B_B-507	1 MNXM1@MNXC3 + 1 MNXM426@MNXC3 + 1 MNXM6@MNXC3 <==> 1 MNXM5@MNXC3 + 1 MNXM734@MNXC3	R_R8960331B_B	PP4678	MNXR3145	MNXC3	1.1.1.86	bigg:KARA1;bigg:KARA1i;bigg:KARA1im;biopath:RXN01210;brenda:BR47598;brenda:BS370490;brenda:BS370774;ec:1.1.1.86;ecocyc:ACETOLACTREDUCTOISOM-RXN;iabaylyiv4:ACETOLACTREDUCTOISOM-RXN;iaf1260:KARA1;iaf692:KARA1;iao358:rll_208;igt196:KARA1;iit341:KARA1i;ijn746:KARA1;ijr904.45632:KARA1i;ijr904:KARA1i;imeo21:KARA1i;imm904:KARA1im;imo1053-pao1:AHAI;imo1056:AHAI;ind750:KARA1im;inj661:KARA1i;intenz:1085;is…	-1000	1000			0	0
RDB1BF211_RL-904	1 MNXM1@MNXC3 + 1 MNXM429@MNXC3 + 1 MNXM6@MNXC3 <-- 1 MNXM5@MNXC3 + 1 MNXM90401@MNXC3	R_RDB1BF211_RL	PP1022	MNXR55517	MNXC3	1.1.1.49	bigg:G6PBDH;ec:1.1.1.49;ijn746:G6PBDH;seed:rxn01975	-1000	0			0	0
R215486E3_RL-84	1 MNXM1@MNXC3 + 1 MNXM5151@MNXC3 + 1 MNXM7@MNXC3 + 1 MNXM9@MNXC3 <-- 1 MNXM2@MNXC3 + 1 MNXM3@MNXC3 + 1 MNXM5151@MNXC19	R_R215486E3_RL	PP0231+PP0232+PP0233;PP0237+PP0239+PP0240	MNXR1927	MNXC19%MNXC3		bigg:ETHSO3abcpp;iabaylyiv4:TRANS-RXN-ETHANESULFONATE;iaf1260:ETHSO3abcpp;ijn746:ETHSO3abcpp;imo1053-pao1:ETHSabc;imo1056:ETHSabc;iyo844:ETHSabc;seed:rxn05552;seed:rxn08425	-1000	0			0	0
R9E174981_RL-607	1 MNXM1@MNXC3 + 1 MNXM5266@MNXC19 + 1 MNXM7@MNXC3 + 1 MNXM9@MNXC3 <-- 1 MNXM2@MNXC3 + 1 MNXM3@MNXC3 + 1 MNXM5266@MNXC3	R_R9E174981_RL	PP4935	MNXR4197	MNXC19%MNXC3		bigg:PGP120abcpp;iaf1260:PGP120abcpp;ijn746:PGP120abcpp;obsolete:rxn12720;seed:rxn09094	-1000	0			0	0
R69AE582C_RL-361	1 MNXM1@MNXC3 + 1 MNXM5267@MNXC19 + 1 MNXM7@MNXC3 + 1 MNXM9@MNXC3 <-- 1 MNXM2@MNXC3 + 1 MNXM3@MNXC3 + 1 MNXM5267@MNXC3	R_R69AE582C_RL	PP4935	MNXR4201	MNXC19%MNXC3		bigg:PGP161abcpp;iaf1260:PGP161abcpp;ijn746:PGP161abcpp;obsolete:rxn12721;seed:rxn09098	-1000	0			0	0
R121EB2C0_RL-11	1 MNXM1@MNXC3 + 1 MNXM5268@MNXC19 + 1 MNXM7@MNXC3 + 1 MNXM9@MNXC3 <-- 1 MNXM2@MNXC3 + 1 MNXM3@MNXC3 + 1 MNXM5268@MNXC3	R_R121EB2C0_RL	PP4935	MNXR4200	MNXC19%MNXC3		bigg:PGP160abcpp;iaf1260:PGP160abcpp;ijn746:PGP160abcpp;seed:rxn09097	-1000	0			0	0
RE5A7A36D_RL-948	1 MNXM1@MNXC3 + 1 MNXM5269@MNXC19 + 1 MNXM7@MNXC3 + 1 MNXM9@MNXC3 <-- 1 MNXM2@MNXC3 + 1 MNXM3@MNXC3 + 1 MNXM5269@MNXC3	R_RE5A7A36D_RL	PP4935	MNXR4203	MNXC19%MNXC3		bigg:PGP181abcpp;iaf1260:PGP181abcpp;ijn746:PGP181abcpp;obsolete:rxn12723;seed:rxn09100	-1000	0			0	0
R6A8240E8_RL-366	1 MNXM1@MNXC3 + 1 MNXM5270@MNXC19 + 1 MNXM7@MNXC3 + 1 MNXM9@MNXC3 <-- 1 MNXM2@MNXC3 + 1 MNXM3@MNXC3 + 1 MNXM5270@MNXC3	R_R6A8240E8_RL	PP4935	MNXR4202	MNXC19%MNXC3		bigg:PGP180abcpp;iaf1260:PGP180abcpp;ijn746:PGP180abcpp;obsolete:rxn12722;seed:rxn09099	-1000	0			0	0
R6F0EEB4E_RL-391	1 MNXM1@MNXC3 + 1 MNXM5885@MNXC3 + 1 MNXM7@MNXC3 + 1 MNXM9@MNXC3 <-- 1 MNXM2@MNXC3 + 1 MNXM3@MNXC3 + 1 MNXM5885@MNXC19	R_R6F0EEB4E_RL	PP0231+PP0232+PP0233;PP0237+PP0239+PP0240	MNXR5402	MNXC19%MNXC3		bigg:pentso3abcpp;ijn746:pentso3abcpp;seed:rxn12820	-1000	0			0	0
R49068BFA_LR-245	1 MNXM1@MNXC3 + 1 MNXM5959@MNXC3 + 1 MNXM6@MNXC3 --> 1 MNXM5679@MNXC3 + 1 MNXM5@MNXC3	R_R49068BFA_LR		MNXR1830	MNXC3	1.3.1.10	bigg:EAR121y;ec:1.3.1.10;iaf1260:EAR121y;ijn746:EAR121y;obsolete:rxn12696;seed:rxn08387	0	1000			0	0
RD9660EAE_LR-899	1 MNXM1@MNXC3 + 1 MNXM5961@MNXC3 + 1 MNXM6@MNXC3 --> 1 MNXM5@MNXC3 + 1 MNXM89949@MNXC3	R_RD9660EAE_LR		MNXR31139	MNXC3	1.3.1.10	bigg:EAR161y;ec:1.3.1.10;iaf1260:EAR161y;ijn746:EAR161y;obsolete:rxn12698;seed:rxn08395	0	1000			0	0
R5CE5CB54_B-311	1 MNXM1@MNXC3 + 1 MNXM677@MNXC3 + 1 MNXM6@MNXC3 <==> 1 MNXM4928@MNXC3 + 1 MNXM5@MNXC3	R_R5CE5CB54_B	PP1914	MNXR4617	MNXC3	1.1.1.36	bigg:RHACOAR100;ec:1.1.1.36;ijn746:RHACOAR100;seed:rxn12767	-1000	1000			0	0
RB409EF4B_LR-707	1 MNXM1@MNXC3 + 1 MNXM6838@MNXC3 + 1 MNXM6@MNXC3 --> 1 MNXM5390@MNXC3 + 1 MNXM5@MNXC3	R_RB409EF4B_LR	PP1914	MNXR189	MNXC3	1.1.1.100	bigg:3OAR141;ec:1.1.1.100;iaf1260:3OAR141;ijn746:3OAR141;seed:rxn07989	0	1000			0	0
R560DDCA4_LR-288	1 MNXM1@MNXC3 + 1 MNXM6839@MNXC3 + 1 MNXM6@MNXC3 --> 1 MNXM5@MNXC3 + 1 MNXM6556@MNXC3	R_R560DDCA4_LR	PP1914	MNXR191	MNXC3	1.1.1.100	bigg:3OAR161;ec:1.1.1.100;iaf1260:3OAR161;ijn746:3OAR161;seed:rxn07991	0	1000			0	0
R8412ECAC_B-473	1 MNXM1@MNXC3 + 1 MNXM6@MNXC3 + 1 MNXM705@MNXC3 <==> 1 MNXM4926@MNXC3 + 1 MNXM5@MNXC3	R_R8412ECAC_B	PP1914	MNXR4618	MNXC3	1.1.1.36	bigg:RHACOAR120;ec:1.1.1.36;ijn746:RHACOAR120;seed:rxn12768	-1000	1000			0	0
R9685B357_B-572	1 MNXM1@MNXC3 + 1 MNXM6@MNXC3 + 1 MNXM706@MNXC3 <==> 1 MNXM4930@MNXC3 + 1 MNXM5@MNXC3	R_R9685B357_B	PP1914	MNXR4621	MNXC3	1.1.1.36	bigg:RHACOAR80;ec:1.1.1.36;ijn746:RHACOAR80;seed:rxn12771	-1000	1000			0	0
R4B3176BC_B-251	1 MNXM1@MNXC3 + 1 MNXM6@MNXC3 + 1 MNXM707@MNXC3 <==> 1 MNXM4927@MNXC3 + 1 MNXM5@MNXC3	R_R4B3176BC_B	PP1914	MNXR4619	MNXC3	1.1.1.36	bigg:RHACOAR140;ec:1.1.1.36;ijn746:RHACOAR140;seed:rxn12769	-1000	1000			0	0
R5D46FAC_B-315	1 MNXM1@MNXC3 + 1 MNXM6@MNXC3 + 1 MNXM717@MNXC3 <==> 1 MNXM4929@MNXC3 + 1 MNXM5@MNXC3	R_R5D46FAC_B	PP1914	MNXR4620	MNXC3	1.1.1.36	bigg:RHACOAR60;ec:1.1.1.36;ijn746:RHACOAR60;seed:rxn12770	-1000	1000			0	0
RF5BE9824_LR-1017	1 MNXM1@MNXC3 + 1 MNXM6@MNXC3 + 1 MNXM90663@MNXC3 --> 1 MNXM3075@MNXC3 + 1 MNXM5@MNXC3	R_RF5BE9824_LR		MNXR31141	MNXC3	1.3.1.10	bigg:EAR180y;ec:1.3.1.10;iaf1260:EAR180y;ijn746:EAR180y;seed:rxn08397	0	1000			0	0
R5A3D582F_RL-305	1 MNXM1@MNXC3 + 1 MNXM7@MNXC3 + 1 MNXM856@MNXC3 <-- 1 MNXM3@MNXC3 + 1 MNXM629@MNXC3	R_R5A3D582F_RL	PP1678	MNXR495	MNXC3	2.7.1.156	bigg:ADOCBIK;ec:2.7.1.156;ecocyc:COBINAMIDEKIN-RXN;iaf1260:ADOCBIK;ijn746:ADOCBIK;ijr904.45632:ADOCBIK;ijr904:ADOCBIK;imeo21:ADOCBIK;inj661:ADOCBIK;intenz:11104;iso783:ADCOBAK;kegg:R05221;metacyc:COBINAMIDEKIN-RXN;rhea:15769;rhea:15770;rhea:15771;rhea:15772;seed:rxn03536;upa:UCR05221;upa:UER00953	-1000	0			0	0
R3E8D0048_RL-192	1 MNXM1@MNXC3 + 1 MNXM7@MNXC3 + 1 MNXM881@MNXC3 <-- 1 MNXM295@MNXC3 + 1 MNXM3@MNXC3	R_R3E8D0048_RL		MNXR55873	MNXC3		bigg:R1PK;ecocyc:RXN0-1402;iaf1260:R1PK;ijn746:R1PK;metacyc:RXN0-1402;pubmed:12700258;rhea:29775;rhea:29776;rhea:29777;rhea:29778;seed:rxn09221	-1000	0			0	0
RA0E50722_RL-618	1 MNXM1@MNXC3 + 1 MNXM7@MNXC3 + 1 MNXM89557@MNXC3 + 1 MNXM89810@MNXC3 + 1 MNXM9@MNXC3 <-- 1 MNXM2@MNXC3 + 1 MNXM37@MNXC3 + 1 MNXM3@MNXC3 + 1 MNXM92415@MNXC3	R_RA0E50722_RL	PP0930+PP0931+PP0932	MNXR55595	MNXC3			-1000	0			0	0
RE1CA5644_RL-930	1 MNXM1@MNXC3 + 1 MNXM802@MNXC3 <-- 1 MNXM2@MNXC3 + 1 MNXM506@MNXC3	R_RE1CA5644_RL		MNXR1580	MNXC3	3.5.2.2	bigg:DHPM1;biopath:RXN01531;brenda:BR22718;ec:3.5.2.2;iaf692:DHPM1;ijn746:DHPM1;imo1053-pao1:DIHYP;imo1056:DIHYP;intenz:4274;kegg:R02269;metacyc:DIHYDROPYRIMIDINASE-RXN;pubmed:9718352;reactome:REACT_101446;reactome:REACT_105429;reactome:REACT_109169;reactome:REACT_154712;reactome:REACT_154717;reactome:REACT_2169;reactome:REACT_2169.4;reactome:REACT_81062;reactome:REACT_82327;reactome:REACT_85710;…	-1000	0			0	0
RD954CC04_B-898	1 MNXM204@MNXC19 <==> 1 MNXM204@MNXC2	R_RD954CC04_B	PP1382	MNXR109	MNXC19%MNXC2		bigg:3,4DHBZt2;iabaylyiv4:TRANS-RXN-3;ijn746:3;seed:rxn12246;seed:rxn12672	-1000	1000			0	0
RAB1B7609_B-671	1 MNXM20@MNXC19 <==> 1 MNXM20@MNXC2	R_RAB1B7609_B		MNXR601	MNXC19%MNXC2		bigg:AKGtex;bigg:AKGtp;iabaylyiv4:TRANS-RXNIM-5794;iaf1260:AKGtex;ijn746:AKGtex;imm904:AKGtp;seed:rxn08096;seed:rxn10923;seed:rxn13220	-1000	1000			0	0
R45CF0804_B-232	1 MNXM217@MNXC19 <==> 1 MNXM217@MNXC2	R_R45CF0804_B	PP3168	MNXR990	MNXC19%MNXC2		bigg:BZt;bigg:BZtex;bigg:BZtr;iabaylyiv4:TRANS-RXNIM-5808;ijn746:BZt3;seed:rxn12436	-1000	1000			0	0
RD617D98D_RL-877	1 MNXM21@MNXC3 + 1 MNXM2779@MNXC3 <-- 1 MNXM2@MNXC3 + 1 MNXM443@MNXC3	R_RD617D98D_RL	PP3358	MNXR1039	MNXC3		bigg:CACOAHA;ijn746:CACOAHA;seed:rxn12674	-1000	0			0	0
R1E2BD790_RL-67	1 MNXM21@MNXC3 + 1 MNXM577@MNXC3 <-- 1 MNXM264@MNXC3 + 1 MNXM2@MNXC3	R_R1E2BD790_RL	PP3358	MNXR1234	MNXC3	4.2.1.101	bigg:COCOAHA;brenda:BS368233;ec:4.2.1.101;ijn746:COCOAHA;seed:rxn12676	-1000	0			0	0
R9C114D49_RL-598	1 MNXM21@MNXC3 + 1 MNXM754@MNXC3 <-- 1 MNXM2@MNXC3 + 1 MNXM406@MNXC3	R_R9C114D49_RL	PP3358	MNXR2199	MNXC3	4.1.2.41;4.2.1.101	bigg:FCOAHA;brenda:BS370712;ec:4.1.2.41;ec:4.2.1.101;ijn746:FCOAHA;seed:rxn12677	-1000	0			0	0
R3B124245_B-182	1 MNXM222@MNXC19 <==> 1 MNXM222@MNXC2	R_R3B124245_B		MNXR2763	MNXC19%MNXC2		bigg:GLYCLTtex;bigg:GLYCLTtp;iabaylyiv4:TRANS-RXN-GLYCOLLATE-OUT;iaf1260:GLYCLTtex;ijn746:GLYCLTtex;seed:rxn08653;seed:rxn12426	-1000	1000			0	0
RA7898645_B-651	1 MNXM231@MNXC19 <==> 1 MNXM231@MNXC2	R_RA7898645_B		MNXR3097	MNXC19%MNXC2		bigg:ILEt5m;bigg:ILEtec;bigg:ILEtex;iaf1260:ILEtex;ijn746:ILEtex;imm904:ILEtmi;seed:rxn08747;seed:rxn10933;seed:rxn13323	-1000	1000			0	0
R88C03567_LR-502	1 MNXM237@MNXC3 + 1 MNXM28@MNXC3 --> 1 MNXM79@MNXC3 + 1 MNXM95381@MNXC3	R_R88C03567_LR	PP0067	MNXR55425	MNXC3	2.1.2.9	bigg:FMETTRS;bigg:FMETTRSm;ec:2.1.2.9;iaf1260:FMETTRS;iaf692:FMETTRS;iin800:FMT1;ijn746:FMETTRS;imeo21:FMETTRS;imm904:FMETTRSm;ind750:FMETTRSm;inj661:FMETTRS;ips189:FMETTRS;iso783:FMETTRS;iyo844:FMETTRS;kegg:R03940;obsolete:rxn12949;seed:rxn06538	0	1000			0	0
R1111FCDD_B-5	1 MNXM23@MNXC3 + 1 MNXM70@MNXC3 <==> 1 MNXM32@MNXC3 + 1 MNXM6072@MNXC3	R_R1111FCDD_B	PP3721	MNXR831	MNXC3		bigg:ARUH;ijn746:ARUH;seed:rxn12670	-1000	1000			0	0
RFE0DE465_RL-1055	1 MNXM23@MNXC3 + 1 MNXM821@MNXC3 <-- 1 MNXM2488@MNXC3	R_RFE0DE465_RL	pWW0092	MNXR2998	MNXC3	4.1.3;4.1.3.39	bigg:HOPNTAL2;ec:4.1.3;ec:4.1.3.39;ijn746:HOPNTAL2;kegg:R05298;metacyc:RXN-12735;seed:rxn03610	-1000	0			0	0
RFC200308_LR-1051	1 MNXM2576@MNXC3 --> 1 MNXM2@MNXC3 + 1 MNXM3105@MNXC3	R_RFC200308_LR	PP1602;PP4174	MNXR146	MNXC3	2.3.1.85;2.3.1.86;4.2.1.59;4.2.1.61	bigg:3HAD160;ec:2.3.1.85;ec:2.3.1.86;ec:4.2.1.59;ec:4.2.1.61;iabaylyiv4:0-3HYDROXYACP-DEHYDRATASE-RXN;iabaylyiv4:C16;iaf1260:3HAD160;ijn746:3HAD160;kegg:R04544;seed:rxn05332	0	1000			0	0
R615D6278_LR-329	1 MNXM257@MNXC19 + 1 MNXM2@MNXC19 --> 1 MNXM420@MNXC19 + 1 MNXM9@MNXC19	R_R615D6278_LR	PP1414	MNXR3878	MNXC19	3.1.3.35;3.1.3.5	bigg:NTD5;bigg:NTD5l;bigg:NTD5m;bigg:NTD5pp;brenda:BR10688;ec:3.1.3.35;ec:3.1.3.5;iabaylyiv4:THYMIDYLATE-5'-PHOSPHATASE-RXN;iaf1260:NTD5;iaf1260:NTD5pp;iao358:rll_299;iin800:U25;ijn746:NTD5;ijn746:NTD5pp;ijr904.45632:NTD5;ijr904:NTD5;imeo21:NTD5;imm904:NTD5;imo1053-pao1:NTD5;imo1056:NTD5;ind750:NTD5;inj661:NTD5;intenz:3310;iso783:NTD5;iyo844:NTD5;kegg:R01569;metacyc:THYMIDYLATE-5-PHOSPHATASE-RXN;…	0	1000			0	0
RF6EE29AA_B-1022	1 MNXM25@MNXC19 <==> 1 MNXM25@MNXC2	R_RF6EE29AA_B		MNXR4953	MNXC19%MNXC2		bigg:SUCCtex;bigg:SUCCtp;iaf1260:SUCCtex;ijn746:SUCCtex;seed:rxn09271;seed:rxn10952	-1000	1000			0	0
R26A3540D_LR-102	1 MNXM266@MNXC19 + 1 MNXM2@MNXC19 --> 1 MNXM704@MNXC19 + 1 MNXM9@MNXC19	R_R26A3540D_LR	PP1414	MNXR3876	MNXC19	3.1.3;3.1.3.5	bigg:NTD3;bigg:NTD3l;bigg:NTD3pp;biopath:RXN00066;ec:3.1.3;ec:3.1.3.5;ecocyc:RXN0-5292;iabaylyiv4:DCMP-NUCLEOTIDASE-RXN;iaf1260:NTD3;iaf1260:NTD3pp;iao358:rll_301;iin800:U28;ijn746:NTD3;ijn746:NTD3pp;ijr904.45632:NTD3;ijr904:NTD3;imeo21:NTD3;imm904:NTD3;imo1053-pao1:NTD3;imo1056:NTD3;ind750:NTD3;inj661:NTD3;irs1563.45632:R01664_c;iso783:NTD3;iyo844:NTD3;kegg:R01664;metacyc:RXN0-5292;pubmed:154895…	0	1000			0	0
R74921EF4_B-411	1 MNXM26@MNXC19 <==> 1 MNXM26@MNXC2	R_R74921EF4_B		MNXR465	MNXC19%MNXC2		bigg:ACtex;bigg:ACtg;bigg:ACtm;bigg:ACtp;iabaylyiv4:TRANS-RXN-ACET;iaf1260:ACtex;iin800:U122;ijn746:ACtex;imeo21:ACtr;imm904:ACtm;imm904:ACtp;imm904:ACtr;ind750:ACtm;ind750:ACtp;irs1563.45632:cmTrasport_C00033_x;seed:rxn08063;seed:rxn09787;seed:rxn09866;seed:rxn10904	-1000	1000			0	0
R3E60B554_LR-190	1 MNXM26@MNXC3 + 1 MNXM3@MNXC3 --> 1 MNXM280@MNXC3 + 1 MNXM7@MNXC3	R_R3E60B554_LR		MNXR390	MNXC3	2.7.2.1;2.7.2.15	bigg:ACKr;biopath:RXN00036;brenda:BR47820;ec:2.7.2.1;ec:2.7.2.15;ecocyc:ACETATEKIN-RXN;iabaylyiv4:ACETATEKIN-RXN;iaf1260:ACKr;iaf692:ACKr;iag612:rbs_133;iao358:rll_3;iao358:rll_4;igt196:ACKr;iit341:ACKr;ijn746:ACKr;ijr904.45632:ACKr;ijr904:ACKr;imeo21:ACKr;imo1053-pao1:ACKr;imo1056:ACKr;inj661:ACKr;intenz:15979;ips189:ACKr;isb619:ACKr;iso783:ACKr;iyo844:ACKr;kegg:R00315;metacyc:ACETATEKIN-RXN;met…	0	1000			0	0
R21F7CCA0_B-86	1 MNXM274@MNXC19 <==> 1 MNXM274@MNXC2	R_R21F7CCA0_B	PP3939	MNXR3743	MNXC19%MNXC2		bigg:NACUP;bigg:NACtex;bigg:NACtpp;iaf1260:NACtex;iaf1260:NACtpp;iaf692:NACUP;ijn746:NACtex;ijr904.45632:NACUP;ijr904:NACUP;imm904:NACt;ips189:NACUP;isb619:NACUP;iyo844:NACUP;seed:rxn05310;seed:rxn08969;seed:rxn08970	-1000	1000			0	0
R5F5F35BC_LR-325	1 MNXM274@MNXC3 + 0.5 MNXM4@MNXC3 --> 1 MNXM773@MNXC3	R_R5F5F35BC_LR	PP3947+PP3948		MNXC3			0	1000			0	0
R1D9709E5_LR-62	1 MNXM27@MNXC19 + 1 MNXM356@MNXC19 --> 1 MNXM27@MNXC3 + 1 MNXM356@MNXC3	R_R1D9709E5_LR		MNXR4379	MNXC19%MNXC3		bigg:PPAt4pp;iaf1260:PPAt4pp;ijn746:PPAt4pp;seed:rxn09171	0	1000			0	0
R825FDCF6_B-461	1 MNXM27@MNXC19 + 1 MNXM497@MNXC19 <==> 1 MNXM27@MNXC3 + 1 MNXM497@MNXC3	R_R825FDCF6_B	PP3272	MNXR4077	MNXC19%MNXC3		bigg:PACt3;ijn746:PACt3;seed:rxn12775	-1000	1000			0	0
RBC690E01_B-750	1 MNXM27@MNXC19 <==> 1 MNXM27@MNXC2	R_RBC690E01_B		MNXR3782	MNXC19%MNXC2		bigg:NAt;bigg:NAtex;bigg:NAtx;iaf1260:NAtex;ijn746:NAtex;metacyc:TRANS-RXN-189;seed:rxn08985;seed:rxn10899	-1000	1000			0	0
RC2012967_B-781	1 MNXM282@MNXC19 <==> 1 MNXM282@MNXC2	R_RC2012967_B	PP0234	MNXR4991	MNXC19%MNXC2		bigg:TAURtex;iaf1260:TAURtex;ijn746:TAURtex;imm904:TAURt;seed:rxn09286;seed:rxn13402	-1000	1000			0	0
R3AFE4BA_B-179	1 MNXM285@MNXC19 <==> 1 MNXM285@MNXC2	R_R3AFE4BA_B		MNXR1399	MNXC19%MNXC2		bigg:D-LACtex;iaf1260:D-LACtex;ijn746:D-LACtex;seed:rxn08351	-1000	1000			0	0
R40C94460_RL-206	1 MNXM288@MNXC19 + 1 MNXM9@MNXC19 <-- 1 MNXM2@MNXC19 + 1 MNXM80@MNXC19	R_R40C94460_RL	PP1414	MNXR3875	MNXC19	3.1.3.1;3.1.3.2;3.1.3.25;3.1.3.31;3.1.3.5;3.1.4.16	bigg:NTD2;bigg:NTD2e;bigg:NTD2l;bigg:NTD2m;bigg:NTD2pp;biopath:RXN01318;brenda:BS64618;ec:3.1.3.1;ec:3.1.3.2;ec:3.1.3.25;ec:3.1.3.31;ec:3.1.3.5;ec:3.1.4.16;iabaylyiv4:5'-NUCLEOTID-RXN;iaf1260:NTD2;iaf1260:NTD2pp;iao358:rll_298;iin800:U34;ijn746:NTD2;ijn746:NTD2pp;ijr904.45632:NTD2;ijr904:NTD2;imeo21:NTD2;imm904:NTD2;imo1053-pao1:NTD2;imo1056:NTD2;ind750:NTD2;inj661:NTD2;irs1563.45632:R00963_c;iso…	-1000	0			0	0
RCF779252_B-840	1 MNXM289@MNXC19 <==> 1 MNXM289@MNXC2	R_RCF779252_B		MNXR2747	MNXC19%MNXC2		bigg:GLYBtex;bigg:GLYBtm;iabaylyiv4:TRANS-RXNIM-5747;iaf1260:GLYBtex;ijn746:GLYBtex;seed:rxn08639;seed:rxn12430	-1000	1000			0	0
R3FF3A2D6_B-202	1 MNXM295@MNXC3 <==> 1 MNXM89643@MNXC3	R_R3FF3A2D6_B	PP1777	MNXR55844	MNXC3	5.4.2.2;5.4.2.7	bigg:PPM;brenda:BR23;ec:5.4.2.2;ec:5.4.2.7;iaf1260:PPM;iag612:rbs_277;iao358:rll_112;iin800:PGM1_1;iin800:PGM2_1;iit341:PPM;ijn746:PPM;ijr904.45632:PPM;ijr904:PPM;imm904:PPM;ind750:PPM;isb619:PPM;iso783:PPM;iyo844:PPM;kegg:R01057;metacyc:PPENTOMUT-RXN;obsolete:rxn01651;seed:rxn00778;upa:UCR01057;upa:UER00173	-1000	1000			0	0
R41DF454E_LR-211	1 MNXM298@MNXC19 + 1 MNXM2@MNXC19 --> 1 MNXM687@MNXC19 + 1 MNXM9@MNXC19	R_R41DF454E_LR	PP1414	MNXR3872	MNXC19	3.1.3.5	bigg:NTD10;bigg:NTD10pp;biopath:RXN01499;brenda:BS383410;ec:3.1.3.5;ecocyc:XMPXAN-RXN;iabaylyiv4:XMPXAN-RXN;iaf1260:NTD10;iaf1260:NTD10pp;iao358:rll_295;iin800:U33;ijn746:NTD10;ijn746:NTD10pp;ijr904.45632:NTD10;ijr904:NTD10;imeo21:NTD10;imm904:NTD10;imo1053-pao1:NTD10;imo1056:NTD10;ind750:NTD10;inj661:NTD10;irs1563.45632:R02719_c;iso783:NTD10;iyo844:NTD10;kegg:R02719;metacyc:XMPXAN-RXN;rhea:28530…	0	1000			0	0
R928DFE11_B-555	1 MNXM29@MNXC19 <==> 1 MNXM29@MNXC2	R_R928DFE11_B	PP0883	MNXR2782	MNXC19%MNXC2		bigg:GLYtex;bigg:GLYtm;bigg:GLYtp;iaf1260:GLYtex;iin800:U117;ijn746:GLYtex;obsolete:rxn10922;pubmed:15121838;pubmed:16125675;reactome:REACT_101191;reactome:REACT_109453;reactome:REACT_112502;reactome:REACT_13677;reactome:REACT_138559;reactome:REACT_144704;reactome:REACT_78528;reactome:REACT_86102;reactome:REACT_91122;reactome:REACT_99040;seed:rxn05218;seed:rxn08662;seed:rxn13111	-1000	1000			0	0
RE4782928_LR-942	1 MNXM2@MNXC19 + 1 MNXM31@MNXC19 --> 1 MNXM338@MNXC19 + 1 MNXM9@MNXC19	R_RE4782928_LR	PP1414	MNXR3877	MNXC19	3.1.3.1;3.1.3.2;3.1.3.5	bigg:NTD4;bigg:NTD4e;bigg:NTD4l;bigg:NTD4pp;brenda:BS93282;ec:3.1.3.1;ec:3.1.3.2;ec:3.1.3.5;iaf1260:NTD4;iaf1260:NTD4pp;iao358:rll_297;iin800:U29;ijn746:NTD4;ijn746:NTD4pp;ijr904.45632:NTD4;ijr904:NTD4;imeo21:NTD4;imm904:NTD4;imo1053-pao1:NTD4;imo1056:NTD4;ind750:NTD4;inj661:NTD4;irs1563.45632:R00511_c;iso783:NTD4;iyo844:NTD4;kegg:R00511;pubmed:15489502;reactome:REACT_1236.4;rhea:29367;rhea:29368…	0	1000			0	0
R85F605B7_LR-485	1 MNXM2@MNXC19 + 1 MNXM432@MNXC19 --> 1 MNXM625@MNXC19 + 1 MNXM9@MNXC19	R_R85F605B7_LR	PP1414	MNXR3879	MNXC19	3.1.3.5	bigg:NTD6;bigg:NTD6l;bigg:NTD6pp;biopath:RXN00095;ec:3.1.3.5;iabaylyiv4:DAMP-NUCLEOTIDASE-RXN;iaf1260:NTD6;iaf1260:NTD6pp;iao358:rll_292;iin800:U26;ijn746:NTD6;ijn746:NTD6pp;ijr904.45632:NTD6;ijr904:NTD6;imeo21:NTD6;imm904:NTD6;imo1053-pao1:NTD6;imo1056:NTD6;ind750:NTD6;inj661:NTD6;irs1563.45632:R02088_c;iso783:NTD6;iyo844:NTD6;kegg:R02088;pubmed:15489502;rhea:29371;rhea:29372;rhea:29373;rhea:293…	0	1000			0	0
RF6B64CF0_LR-1020	1 MNXM2@MNXC19 + 1 MNXM546@MNXC19 --> 1 MNXM647@MNXC19 + 1 MNXM9@MNXC19	R_RF6B64CF0_LR	PP1414	MNXR3881	MNXC19	3.1.3.2;3.1.3.31;3.1.3.5;3.1.3.6;3.6.1.11	bigg:NTD8;bigg:NTD8l;bigg:NTD8pp;biopath:RXN01381;brenda:BS64635;ec:3.1.3.2;ec:3.1.3.31;ec:3.1.3.5;ec:3.1.3.6;ec:3.6.1.11;iabaylyiv4:DGMP-NUCLEOTIDASE-RXN;iaf1260:NTD8;iaf1260:NTD8pp;iao358:rll_293;iin800:U27;ijn746:NTD8;ijn746:NTD8pp;ijr904.45632:NTD8;ijr904:NTD8;imeo21:NTD8;imm904:NTD8;imo1053-pao1:NTD8;imo1056:NTD8;ind750:NTD8;inj661:NTD8;irs1563.45632:R01968_c;iso783:NTD8;iyo844:NTD8;kegg:R01…	0	1000			0	0
RFA57815A_B-1041	1 MNXM2@MNXC19 <==> 1 MNXM2@MNXC2	R_RFA57815A_B		MNXR2865	MNXC19%MNXC2		bigg:H2Ot;bigg:H2Oter;bigg:H2Otex;bigg:H2Otg;bigg:H2Otly;bigg:H2Otm;bigg:H2Otn;bigg:H2Otp;bigg:H2Otpp;bigg:H2Otv;iabaylyiv4:TRANS-RXN-WATER;iabaylyiv4:TRANS-RXN-WATER-PERIP;iaf1260:H2Otex;iaf1260:H2Otpp;iaf692:H2Ot;iit341:H2Ot;ijn746:H2Otex;ijn746:H2Otpp;ijr904.45632:H2Ot;ijr904:H2Ot;imeo21:H2Ot;imm904:H2Ot;imm904:H2Oter;imm904:H2Otm;imm904:H2Otn;imm904:H2Otp;imm904:H2Otv;imo1053-pao1:H2Ot5;imo10…	-1000	1000			0	0
R40B2620_LR-205	1 MNXM2@MNXC3 + 1 MNXM454@MNXC3 --> 1 MNXM419@MNXC3 + 1 MNXM9@MNXC3	R_R40B2620_LR	PP5357	MNXR4141	MNXC3	3.1.3.74	bigg:PDXPP;ec:3.1.3.74;iaf1260:PDXPP;ijn746:PDXPP;ijr904.45632:PDXPP;ijr904:PDXPP;imo1053-pao1:PDXPP;imo1056:PDXPP;intenz:11257;kegg:R01911;rhea:25112;rhea:25113;rhea:25114;rhea:25115;seed:rxn01398;upa:UCR01911;upa:UER00303	0	1000			0	0
R116941BB_RL-8	1 MNXM2@MNXC3 + 1 MNXM5960@MNXC3 <-- 1 MNXM5390@MNXC3	R_R116941BB_RL	PP1602;PP4174	MNXR145	MNXC3	4.2.1.61	bigg:3HAD141;ec:4.2.1.61;iaf1260:3HAD141;ijn746:3HAD141;seed:rxn07977	-1000	0			0	0
RBC8E5E5A_RL-751	1 MNXM2@MNXC3 + 1 MNXM5961@MNXC3 <-- 1 MNXM6556@MNXC3	R_RBC8E5E5A_RL	PP1602;PP4174	MNXR147	MNXC3	4.2.1.61	bigg:3HAD161;ec:4.2.1.61;iaf1260:3HAD161;ijn746:3HAD161;seed:rxn07978	-1000	0			0	0
RA28EF8C0_RL-627	1 MNXM2@MNXC3 + 1 MNXM94@MNXC3 <-- 1 MNXM377@MNXC3 + 1 MNXM53@MNXC3	R_RA28EF8C0_RL	PP0083	MNXR5140	MNXC3	4.2.1.122;4.2.1.20	bigg:TRPS2;biopath:RXN00501;brenda:BR49621;ec:4.2.1.122;ec:4.2.1.20;ecocyc:RXN0-2382;iaf1260:TRPS2;iaf692:TRPS2;iag612:rbs_426;iao358:rll_427;iit341:TRPS2;ijn746:TRPS2;ijr904.45632:TRPS2;ijr904:TRPS2;imeo21:TRPS2;inj661:TRPS2;intenz:18550;iso783:TRPS2;kegg:R00674;metacyc:RXN0-2382;pubmed:11756459;rhea:26434;rhea:26435;rhea:26436;rhea:26437;seed:rxn00474;upa:UCR00674	-1000	0			0	0
R499D6FD2_RL-248	1 MNXM2@MNXC3 + 2 MNXM91192@MNXC3 <-- 0.5 MNXM4@MNXC3 + 2 MNXM91194@MNXC3	R_R499D6FD2_RL	PP0103+PP0104+PP0105+PP0106;PP4250+PP4251+PP4252+PP4253;PP4255+PP4256+PP4257+PP4258		MNXC3			-1000	0			0	0
R5DE2E2F5_B-316	1 MNXM314@MNXC19 <==> 1 MNXM314@MNXC2	R_R5DE2E2F5_B		MNXR1956	MNXC19%MNXC2		bigg:FA140tp;bigg:TTDCAt;bigg:TTDCAtex;bigg:TTDCAtexi;iaf1260:TTDCAtexi;iin800:U208;ijn746:TTDCAtex;imm904:FA140tp;imm904:TTDCAtr;ind750:FA140tp;ind750:TTDCAt;seed:rxn09331;seed:rxn09654;seed:rxn09852	-1000	1000			0	0
RB7CB43A7_B-726	1 MNXM323@MNXC19 <==> 1 MNXM323@MNXC2	R_RB7CB43A7_B		MNXR5158	MNXC19%MNXC2		bigg:TSULtex;iaf1260:TSULtex;ijn746:TSULtex;seed:rxn09330	-1000	1000			0	0
R2C83AC21_B-128	1 MNXM32@MNXC19 <==> 1 MNXM32@MNXC2	R_R2C83AC21_B		MNXR639	MNXC19%MNXC2		bigg:ALAtex;iaf1260:ALAtex;ijn746:ALAtex;imm904:ALAtmi;seed:rxn08104;seed:rxn10921;seed:rxn13221	-1000	1000			0	0
RCA8E49A8_B-819	1 MNXM3300@MNXC19 <==> 1 MNXM3300@MNXC2	R_RCA8E49A8_B		MNXR3362	MNXC19%MNXC2		bigg:M-XYLtpp;bigg:M-Xylt1;ijn746:M-XYLtpp;ijn746:M-Xylt1;seed:rxn12804;seed:rxn12805	-1000	1000			0	0
RBD89793E_B-760	1 MNXM3300@MNXC19 <==> 1 MNXM3300@MNXC3	R_RBD89793E_B		MNXR3362	MNXC19%MNXC3		bigg:M-XYLtpp;bigg:M-Xylt1;ijn746:M-XYLtpp;ijn746:M-Xylt1;seed:rxn12804;seed:rxn12805	-1000	1000			0	0
R743171AA_B-410	1 MNXM341@MNXC19 <==> 1 MNXM341@MNXC2	R_R743171AA_B		MNXR2668	MNXC19%MNXC2		bigg:GLCNtex;iabaylyiv4:TRANS-RXN-GLUCONATE;iaf1260:GLCNtex;ijn746:GLCNtex;seed:rxn08610;seed:rxn12424	-1000	1000			0	0
R1A3265CD_B-45	1 MNXM356@MNXC19 <==> 1 MNXM356@MNXC2	R_R1A3265CD_B		MNXR4378	MNXC19%MNXC2		bigg:PPAt;bigg:PPAtex;bigg:PPAtm;bigg:PPAtr;iabaylyiv4:TRANS-RXN-PROPIONATE;iaf1260:PPAtex;ijn746:PPAtex;imeo21:PPAtr;inj661:PPAtr;seed:rxn09172;seed:rxn10836	-1000	1000			0	0
R38A3D694_B-169	1 MNXM3685@MNXC19 <==> 1 MNXM3685@MNXC2	R_R38A3D694_B		MNXR4010	MNXC19%MNXC2		bigg:P-XYLtpp;bigg:P-Xylt1;ijn746:P-XYLtpp;ijn746:P-Xylt1;seed:rxn12807;seed:rxn12808	-1000	1000			0	0
R4FA4E602_B-263	1 MNXM3685@MNXC19 <==> 1 MNXM3685@MNXC3	R_R4FA4E602_B		MNXR4010	MNXC19%MNXC3		bigg:P-XYLtpp;bigg:P-Xylt1;ijn746:P-XYLtpp;ijn746:P-Xylt1;seed:rxn12807;seed:rxn12808	-1000	1000			0	0
RF57A71A3_RL-1016	1 MNXM38291@MNXC3 + 1 MNXM7@MNXC3 <-- 1 MNXM3@MNXC3 + 1 MNXM881@MNXC3	R_RF57A71A3_RL	PP4469	MNXR55872	MNXC3	2.7.4.23	bigg:R15BPK;brenda:BR48750;ec:2.7.4.23;ecocyc:RXN0-1401;iaf1260:R15BPK;ijn746:R15BPK;intenz:16761;kegg:R06836;metacyc:RXN0-1401;rhea:20109;rhea:20110;rhea:20111;rhea:20112;seed:rxn04651;upa:UCR06836;upa:UER00175	-1000	0			0	0
R4560C4CA_B-230	1 MNXM402@MNXC19 <==> 1 MNXM402@MNXC2	R_R4560C4CA_B		MNXR1481	MNXC19%MNXC2		bigg:DDCAtex;bigg:DDCAtexi;bigg:FA120tp;iaf1260:DDCAtexi;iin800:Uc12;ijn746:DDCAtex;imm904:FA120tp;ind750:FA120tp;seed:rxn08318;seed:rxn09854;seed:rxn13160	-1000	1000			0	0
RA0336135_B-615	1 MNXM41@MNXC19 <==> 1 MNXM41@MNXC2	R_RA0336135_B	PP1019;PP1445	MNXR2651	MNXC19%MNXC2		bigg:GLCMter;bigg:GLCt1;bigg:GLCt1r;bigg:GLCter;bigg:GLCtex;bigg:GLCtexi;bigg:GLCtg;bigg:GLCtly;bigg:GLCtv;iabaylyiv4:RXNIM-3877;iaf1260:GLCtex;iaf1260:GLCtexi;iin800:GAL2_1;iin800:HXT10_1;iin800:HXT11_1;iin800:HXT11_2;iin800:HXT13_1;iin800:HXT15_1;iin800:HXT16_1;iin800:HXT17_1;iin800:HXT1_1;iin800:HXT2_1;iin800:HXT3_1;iin800:HXT4_1;iin800:HXT4_2;iin800:HXT5_1;iin800:HXT6_1;iin800:HXT7_1;iin800:H…	-1000	1000			0	0
R224F566B_B-90	1 MNXM42@MNXC19 <==> 1 MNXM42@MNXC2	R_R224F566B_B		MNXR877	MNXC19%MNXC2		bigg:ASPtex;iaf1260:ASPtex;ijn746:ASPtex;imm904:ASPt5n;seed:rxn08170;seed:rxn10906;seed:rxn13232	-1000	1000			0	0
RAF496598_B-689	1 MNXM435@MNXC19 <==> 1 MNXM435@MNXC2	R_RAF496598_B		MNXR2741	MNXC19%MNXC2		bigg:GLYALDt;bigg:GLYALDtex;bigg:GLYALDtpp;iaf1260:GLYALDtex;iaf1260:GLYALDtpp;iaf692:GLYALDt;ijn746:GLYALDtex;ijn746:GLYALDtpp;ijr904.45632:GLYALDt;ijr904:GLYALDt;isb619:GLYALDt;seed:rxn08635;seed:rxn08636;seed:rxn10164	-1000	1000			0	0
RD84E550E_B-890	1 MNXM435@MNXC19 <==> 1 MNXM435@MNXC3	R_RD84E550E_B	PP1076	MNXR2741	MNXC19%MNXC3		bigg:GLYALDt;bigg:GLYALDtex;bigg:GLYALDtpp;iaf1260:GLYALDtex;iaf1260:GLYALDtpp;iaf692:GLYALDt;ijn746:GLYALDtex;ijn746:GLYALDtpp;ijr904.45632:GLYALDt;ijr904:GLYALDt;isb619:GLYALDt;seed:rxn08635;seed:rxn08636;seed:rxn10164	-1000	1000			0	0
R9C0DE224_B-597	1 MNXM4398@MNXC3 <==> 1 MNXM91067@MNXC3	R_R9C0DE224_B	pWW0090	MNXR30526	MNXC3	5.3.2.-	bigg:4OT2;ec:5.3.2.-;ijn746:4OT2;kegg:R05389;seed:rxn03690	-1000	1000			0	0
RDBAFFF1A_B-907	1 MNXM474@MNXC19 <==> 1 MNXM474@MNXC2	R_RDBAFFF1A_B	PP3570	MNXR4559	MNXC19%MNXC2		bigg:QUINtex;iabaylyiv4:TRANS-RXN-QUINATE;ijn746:QUINtex;seed:rxn12452	-1000	1000			0	0
RB9EF4E52_LR-735	1 MNXM474@MNXC3 + 1 MNXM601@MNXC3 --> 1 MNXM478@MNXC3 + 1 MNXM765@MNXC3	R_RB9EF4E52_LR	PP3569	MNXR4557	MNXC3	1.1.5.8;1.1.99.25	bigg:QUIDH;brenda:BS371141;ec:1.1.5.8;ec:1.1.99.25;iabaylyiv4:1.1.99.25-RXN;ijn746:QUIDH;intenz:18317;kegg:R01873;obsolete:rxn12243;rhea:23672;rhea:23673;rhea:23674;rhea:23675;seed:rxn01364;upa:UCR01873;upa:UER00177	0	1000			0	0
RC2AEE5A9_B-785	1 MNXM497@MNXC19 <==> 1 MNXM497@MNXC2	R_RC2AEE5A9_B	PP3271	MNXR4078	MNXC19%MNXC2		bigg:PACtex;iao358:rll_554;ijn746:PACt1;seed:rxn11336;seed:rxn12774	-1000	1000			0	0
RA65969D1_B-647	1 MNXM4@MNXC19 <==> 1 MNXM4@MNXC2	R_RA65969D1_B		MNXR3931	MNXC19%MNXC2		bigg:O2t;bigg:O2t5i;bigg:O2ter;bigg:O2tex;bigg:O2tm;bigg:O2tn;bigg:O2tp;bigg:O2tpp;iaf1260:O2Stex;seed:rxn09030	-1000	1000			0	0
RAFD5FE5C_B-692	1 MNXM505@MNXC19 <==> 1 MNXM505@MNXC2	R_RAFD5FE5C_B		MNXR4973	MNXC19%MNXC2		bigg:T4HCINNMtex;bigg:T4HCINNMtpp;ijn746:T4HCINNMtex;ijn746:T4HCINNMtpp;seed:rxn12812;seed:rxn12813	-1000	1000			0	0
RD8D2CECA_B-894	1 MNXM505@MNXC19 <==> 1 MNXM505@MNXC3	R_RD8D2CECA_B		MNXR4973	MNXC19%MNXC3		bigg:T4HCINNMtex;bigg:T4HCINNMtpp;ijn746:T4HCINNMtex;ijn746:T4HCINNMtpp;seed:rxn12812;seed:rxn12813	-1000	1000			0	0
R895F78E0_B-506	1 MNXM508@MNXC3 <==> 1 MNXM90401@MNXC3	R_R895F78E0_B	PP1808	MNXR55519	MNXC3	5.1.3.15;5.3.1.9	bigg:G6PI;ec:5.1.3.15;ec:5.3.1.9;iao358:rll_320;iin800:PGI1_2;ijn746:G6PI;imm904:G6PI;imo1053-pao1:G6PI;imo1056:G6PI;ind750:G6PI;ips189:G6PI;iyo844:G6PI;obsolete:rxn09503;seed:rxn01977	-1000	1000			0	0
RFD956428_B-1053	1 MNXM5151@MNXC19 <==> 1 MNXM5151@MNXC2	R_RFD956428_B	PP0234	MNXR1928	MNXC19%MNXC2		bigg:ETHSO3tex;iaf1260:ETHSO3tex;ijn746:ETHSO3tex;seed:rxn08426	-1000	1000			0	0
R27ABBB1D_B-107	1 MNXM53@MNXC19 <==> 1 MNXM53@MNXC2	R_R27ABBB1D_B		MNXR4825	MNXC19%MNXC2		bigg:SERtex;bigg:SERtp;iaf1260:SERtex;iin800:U116;ijn746:SERtex;seed:rxn09248;seed:rxn10999;seed:rxn13110	-1000	1000			0	0
RF822D3E0_B-1025	1 MNXM55@MNXC19 <==> 1 MNXM55@MNXC2	R_RF822D3E0_B		MNXR1369	MNXC19%MNXC2		bigg:CYStec;bigg:CYStex;bigg:CYStpp;iaf1260:CYStex;iaf1260:CYStpp;ijn746:CYStex;seed:rxn08284;seed:rxn08286;seed:rxn10998	-1000	1000			0	0
R311AC58C_B-150	1 MNXM573@MNXC19 <==> 1 MNXM573@MNXC2	R_R311AC58C_B		MNXR2252	MNXC19%MNXC2		bigg:FERtex;bigg:FERtpp;ijn746:FERtex;ijn746:FERtpp;seed:rxn12795;seed:rxn12796	-1000	1000			0	0
R461DF51A_B-233	1 MNXM573@MNXC19 <==> 1 MNXM573@MNXC3	R_R461DF51A_B		MNXR2252	MNXC19%MNXC3		bigg:FERtex;bigg:FERtpp;ijn746:FERtex;ijn746:FERtpp;seed:rxn12795;seed:rxn12796	-1000	1000			0	0
RE55F5E10_B-947	1 MNXM5885@MNXC19 <==> 1 MNXM5885@MNXC2	R_RE55F5E10_B	PP0234	MNXR4153	MNXC19%MNXC2		bigg:PENTSOtex;ijn746:PENTSOtex;seed:rxn12809	-1000	1000			0	0
R54BA14AE_B-283	1 MNXM58@MNXC19 <==> 1 MNXM58@MNXC2	R_R54BA14AE_B		MNXR4873	MNXC19%MNXC2		bigg:SO4tex;bigg:SO4ti;iaf1260:SO4tex;iao358:rll_464;iin800:SUL1;iin800:SUL2;iin800:YGR125W;ijn746:SO4tex;imm904:SO4ti;ind750:SO4ti;irs1563.45632:Ex7_c;obsolete:rxn10950;seed:rxn05238;seed:rxn09261	-1000	1000			0	0
RE1DE4E5A_B-931	1 MNXM6068@MNXC3 <==> 1 MNXM90682@MNXC3	R_RE1DE4E5A_B	pWW0090	MNXR54923	MNXC3		aragem.45632:R03966_c;bigg:4OT;ijn746:4OT;seed:rxn02788	-1000	1000			0	0
RE17D9C72_B-928	1 MNXM61@MNXC19 <==> 1 MNXM61@MNXC2	R_RE17D9C72_B		MNXR3506	MNXC19%MNXC2		bigg:METtec;bigg:METtex;iaf1260:METtex;ijn746:METtex;seed:rxn08920;seed:rxn10976	-1000	1000			0	0
R7F00C1EB_B-451	1 MNXM670@MNXC19 <==> 1 MNXM670@MNXC2	R_R7F00C1EB_B	PP2517	MNXR2558	MNXC19%MNXC2		bigg:GAt1;ijn746:GAt1;metacyc:RXN-12132;seed:rxn12797	-1000	1000			0	0
RE4997104_B-943	1 MNXM70@MNXC19 <==> 1 MNXM70@MNXC2	R_RE4997104_B	PP1206	MNXR788	MNXC19%MNXC2		bigg:ARGt5r;bigg:ARGtex;bigg:ARGtiDF;iabaylyiv4:TRANS-RXNIM-5839-BIS;iaf1260:ARGtex;ijn746:ARGtex;imeo21:ARGt5r;inj661:ARGt5r;metacyc:RXN66-448;obsolete:rxn10931;pubmed:18195088;pubmed:9174363;reactome:REACT_106268;reactome:REACT_109819;reactome:REACT_112624;reactome:REACT_113003;reactome:REACT_14848;reactome:REACT_30829;reactome:REACT_31163;reactome:REACT_31616;reactome:REACT_34079;reactome:REAC…	-1000	1000			0	0
RD3D02981_LR-861	1 MNXM711@MNXC19 --> 1 MNXM711@MNXC3	R_RD3D02981_LR	PP2955	MNXR1231	MNXC19%MNXC3		bigg:COBALT2tex;bigg:COBALT2tpp;bigg:COBALTt5;iaf1260:COBALT2tex;iaf1260:COBALT2tpp;iaf692:COBALTt5;ijn746:COBALT2tex;ijn746:COBALT2tpp;imeo21:COBALTt5;imo1053-pao1:COBALTt5;imo1053-pao1:COBALTt5i;imo1056:COBALTt5;imo1056:COBALTt5i;inj661:COBALTt5;iso783:COBALTt5;seed:rxn08241;seed:rxn08242;seed:rxn10474	0	1000			0	0
RA4D71917_B-636	1 MNXM711@MNXC19 <==> 1 MNXM711@MNXC2	R_RA4D71917_B		MNXR1231	MNXC19%MNXC2		bigg:COBALT2tex;bigg:COBALT2tpp;bigg:COBALTt5;iaf1260:COBALT2tex;iaf1260:COBALT2tpp;iaf692:COBALTt5;ijn746:COBALT2tex;ijn746:COBALT2tpp;imeo21:COBALTt5;imo1053-pao1:COBALTt5;imo1053-pao1:COBALTt5i;imo1056:COBALTt5;imo1056:COBALTt5i;inj661:COBALTt5;iso783:COBALTt5;seed:rxn08241;seed:rxn08242;seed:rxn10474	-1000	1000			0	0
R6579D4CA_B-339	1 MNXM716@MNXC19 <==> 1 MNXM716@MNXC2	R_R6579D4CA_B		MNXR210	MNXC19%MNXC2		bigg:3OXOADPt(ex);ijn746:3OXOADPt(ex);seed:rxn12786	-1000	1000			0	0
RD0318395_B-843	1 MNXM750@MNXC19 <==> 1 MNXM750@MNXC2	R_RD0318395_B		MNXR1983	MNXC19%MNXC2		bigg:FA80tp;bigg:OCTAt;bigg:OCTAtex;iaf1260:OCTAtex;ijn746:OCTAtex;imm904:FA80tp;ind750:FA80tp;seed:rxn09036;seed:rxn09840	-1000	1000			0	0
R22A953F2_B-91	1 MNXM754@MNXC19 <==> 1 MNXM754@MNXC2	R_R22A953F2_B	PP3739	MNXR5327	MNXC19%MNXC2		bigg:VANLNtex;ijn746:VANLNtex;seed:rxn12817	-1000	1000			0	0
R3B1019F9_B-181	1 MNXM76@MNXC19 <==> 1 MNXM76@MNXC2	R_R3B1019F9_B	PP3630	MNXR5179	MNXC19%MNXC2		bigg:TYRt;bigg:TYRtex;iaf1260:TYRtex;ijn746:TYRtex;metacyc:RXN66-446;seed:rxn09339;seed:rxn10974	-1000	1000			0	0
R15F4E9E9_B-27	1 MNXM78@MNXC19 <==> 1 MNXM78@MNXC2	R_R15F4E9E9_B	PP1206	MNXR3357	MNXC19%MNXC2		bigg:LYSt5r;bigg:LYStex;bigg:LYStiDF;bigg:LYStip;bigg:LYStn;iabaylyiv4:TRANS-RXNIM-5839;iaf1260:LYStex;ijn746:LYStex;imeo21:LYSt5r;inj661:LYSt5r;obsolete:rxn10912;seed:rxn08856;seed:rxn10834	-1000	1000			0	0
R62CE8AEC_B-332	1 MNXM813@MNXC19 <==> 1 MNXM813@MNXC2	R_R62CE8AEC_B	PP1419	MNXR439	MNXC19%MNXC2		bigg:ACONCtex;ijn746:ACONCtex;seed:rxn12788	-1000	1000			0	0
R69EA27B0_B-364	1 MNXM85@MNXC19 <==> 1 MNXM85@MNXC2	R_R69EA27B0_B	PP1019;PP1445	MNXR2768	MNXC19%MNXC2		bigg:GLYCt;bigg:GLYCtex;bigg:GLYCtm;bigg:GLYCtpp;iabaylyiv4:TRANS-RXN-GLYCEROL-OUT;iaf1260:GLYCtex;iaf1260:GLYCtpp;iaf692:GLYCt;iag612:rbs_309;iao358:rll_165;iao358:rll_166;iin800:FPS1;ijn746:GLYCtex;ijn746:GLYCtpp;ijr904.45632:GLYCt;ijr904:GLYCt;imeo21:GLYCt;imm904:GLYCt;imo1053-pao1:GLYCt5;imo1056:GLYCt5;ind750:GLYCt;inj661:GLYCt;ips189:GLYCt;isb619:GLYCt;iyo844:GLYCt5;metacyc:TRANS-RXN-131;pub…	-1000	1000			0	0
R836C90FB_B-467	1 MNXM880@MNXC19 <==> 1 MNXM880@MNXC2	R_R836C90FB_B		MNXR1242	MNXC19%MNXC2		bigg:CONFRLtex;bigg:CONFRLtpp;ijn746:CONFRLtex;ijn746:CONFRLtpp;seed:rxn12793;seed:rxn12794	-1000	1000			0	0
RF46BA06D_B-1015	1 MNXM880@MNXC19 <==> 1 MNXM880@MNXC3	R_RF46BA06D_B		MNXR1242	MNXC19%MNXC3		bigg:CONFRLtex;bigg:CONFRLtpp;ijn746:CONFRLtex;ijn746:CONFRLtpp;seed:rxn12793;seed:rxn12794	-1000	1000			0	0
R1AEEC0DD_B-48	1 MNXM889@MNXC19 <==> 1 MNXM889@MNXC2	R_R1AEEC0DD_B	pWW0127	MNXR5114	MNXC19%MNXC2		bigg:TOLtex;bigg:TOLtpp;ijn746:TOLt1;ijn746:TOLtpp;seed:rxn12814;seed:rxn12815	-1000	1000			0	0
R6DE9F04B_B-381	1 MNXM889@MNXC19 <==> 1 MNXM889@MNXC3	R_R6DE9F04B_B		MNXR5114	MNXC19%MNXC3		bigg:TOLtex;bigg:TOLtpp;ijn746:TOLt1;ijn746:TOLtpp;seed:rxn12814;seed:rxn12815	-1000	1000			0	0
R2CC14941_B-130	1 MNXM890@MNXC19 <==> 1 MNXM890@MNXC2	R_R2CC14941_B		MNXR110	MNXC19%MNXC2		bigg:34DHCINMtex;bigg:34DHCINMtpp;iabaylyiv4:TRANS-RXN-CAFFEATE;ijn746:34DHCINMtex;ijn746:34DHCINMtpp;seed:rxn12396;seed:rxn12785	-1000	1000			0	0
R5BC679D7_B-310	1 MNXM890@MNXC19 <==> 1 MNXM890@MNXC3	R_R5BC679D7_B		MNXR110	MNXC19%MNXC3		bigg:34DHCINMtex;bigg:34DHCINMtpp;iabaylyiv4:TRANS-RXN-CAFFEATE;ijn746:34DHCINMtex;ijn746:34DHCINMtpp;seed:rxn12396;seed:rxn12785	-1000	1000			0	0
R9E184AC4_B-608	1 MNXM89557@MNXC19 <==> 1 MNXM89557@MNXC2	R_R9E184AC4_B	PP0883	MNXR31619	MNXC19%MNXC2		bigg:GLUt7l;bigg:GLUtex;bigg:GLUtr;iaf1260:GLUtex;iin800:AGP1_1;iin800:AGP3_1;iin800:DIP5_1;iin800:GAP1_1;iin800:STL1_3;iin800:STL1_4;ijn746:GLUtex;imm904:GLUt7m;metacyc:TRANS-RXN-232;metacyc:TRANS-RXN-234;pubmed:14730707;pubmed:16212990;reactome:REACT_102832;reactome:REACT_106540;reactome:REACT_106800;reactome:REACT_107775;reactome:REACT_110021;reactome:REACT_110256;reactome:REACT_112482;reactom…	-1000	1000			0	0
R19BF3F24_B-41	1 MNXM89661@MNXC19 <==> 1 MNXM89661@MNXC2	R_R19BF3F24_B	PP1419	MNXR31732	MNXC19%MNXC2		bigg:ICITtex;ijn746:ICITtex;seed:rxn12803	-1000	1000			0	0
R53E3B831_B-278	1 MNXM89948@MNXC19 <==> 1 MNXM89948@MNXC2	R_R53E3B831_B		MNXR50826	MNXC19%MNXC2		bigg:CRNt;bigg:CRNtex;bigg:CRNtim;bigg:CRNtp;bigg:CRNtuIR;iaf1260:CRNtex;iin800:AGP2;iin800:U124;imm904:CRNt;imm904:CRNtim;imm904:CRNtp;ind750:CRNt;ind750:CRNtim;ind750:CRNtp;seed:rxn08265;seed:rxn09691;seed:rxn09773;seed:rxn09858	-1000	1000			0	0
RF005C1A4_B-998	1 MNXM90545@MNXC19 <==> 1 MNXM90545@MNXC2	R_RF005C1A4_B		MNXR55614	MNXC19%MNXC2		bigg:H2td;bigg:H2tex;bigg:H2tpp;iaf1260:H2tex;iaf1260:H2tpp;iaf692:H2td;ijn746:H2tex;ijn746:H2tpp;imeo21:H2td;inj661:H2td;obsolete:rxn10959r;seed:rxn08691;seed:rxn08692;seed:rxn10542	-1000	1000			0	0
R8702F132_B-492	1 MNXM90545@MNXC19 <==> 1 MNXM90545@MNXC3	R_R8702F132_B		MNXR55614	MNXC19%MNXC3		bigg:H2td;bigg:H2tex;bigg:H2tpp;iaf1260:H2tex;iaf1260:H2tpp;iaf692:H2td;ijn746:H2tex;ijn746:H2tpp;imeo21:H2td;inj661:H2td;obsolete:rxn10959r;seed:rxn08691;seed:rxn08692;seed:rxn10542	-1000	1000			0	0
R54B5E76E_B-282	1 MNXM90601@MNXC3 <==> 1 MNXM97039@MNXC3	R_R54B5E76E_B	PP2513	MNXR55807	MNXC3	5.3.3.10	bigg:OMAIS;ec:5.3.3.10;ijn746:OMAIS;seed:rxn03092;seed:rxn12709	-1000	1000			0	0
RF9008590_B-1032	1 MNXM90@MNXC19 <==> 1 MNXM90@MNXC2	R_RF9008590_B		MNXR1147	MNXC19%MNXC2		bigg:CHLtex;bigg:CHLtm;bigg:CHOLtg;bigg:CHOLtn;bigg:CHOLtr;bigg:CHOLtu;iaf1260:CHLtex;ijn746:CHLtex;pubmed:10677542;pubmed:11068039;pubmed:11698453;pubmed:14973250;pubmed:15715662;reactome:REACT_126107;reactome:REACT_128955;reactome:REACT_130957;reactome:REACT_132630;reactome:REACT_133116;reactome:REACT_134227;reactome:REACT_137006;reactome:REACT_138661;reactome:REACT_139600;reactome:REACT_140212…	-1000	1000			0	0
R7B7CB2CE_B-441	1 MNXM93@MNXC19 <==> 1 MNXM93@MNXC2	R_R7B7CB2CE_B		MNXR2346	MNXC19%MNXC2		bigg:FUMtex;iaf1260:FUMtex;ijn746:FUMtex;seed:rxn08544;seed:rxn11013	-1000	1000			0	0
R20979F09_B-81	1 MNXM97011@MNXC19 <==> 1 MNXM97011@MNXC2	R_R20979F09_B		MNXR55884	MNXC19%MNXC2		bigg:RIBt;bigg:RIBtex;iaf1260:RIBtex;ijn746:RIBtex;seed:rxn09228	-1000	1000			0	0
REE72FD98_B-992	1 MNXM97@MNXC19 <==> 1 MNXM97@MNXC2	R_REE72FD98_B		MNXR4248	MNXC19%MNXC2		bigg:PHEtec;bigg:PHEtex;iaf1260:PHEtex;ijn746:PHEtex;metacyc:RXN66-445;seed:rxn09118;seed:rxn11018	-1000	1000			0	0
R3C838CA3_B-186	1 MNXM982@MNXC19 <==> 1 MNXM982@MNXC2	R_R3C838CA3_B	PP3739	MNXR5328	MNXC19%MNXC2		bigg:VANLTtex;ijn746:VANLTtex;seed:rxn12818	-1000	1000			0	0
R86D1D7D_B-490	1 MNXM98@MNXC19 <==> 1 MNXM98@MNXC2	R_R86D1D7D_B		MNXR3410	MNXC19%MNXC2		bigg:MALtex;iaf1260:MALtex;iao358:rll_252;ijn746:MALtex;metacyc:TRANS-RXN-224;metacyc:TRANS-RXN-225;obsolete:rxn11248;seed:rxn08868;seed:rxn10967	-1000	1000			0	0
R5F2E15E4_B-322	1 MNXM9@MNXC19 <==> 1 MNXM9@MNXC2	R_R5F2E15E4_B		MNXR4294	MNXC19%MNXC2		bigg:PIt;bigg:PIter;bigg:PItex;bigg:PItg;bigg:PItn;bigg:PItx;iaf1260:PItex;iin800:YER053C;ijn746:PItex;imeo21:PIt;inj661:PIt;irs1563.45632:Ex13_e;irs1563.45632:cmTrasport_C00009_m;obsolete:rxn10982r;seed:rxn09121;seed:rxn10838;seed:rxn13178	-1000	1000			0	0
RAE38371F_B-688	2 MNXM1196@MNXC19 <==> 1 MNXM4502@MNXC19 + 1 MNXM85@MNXC19	R_RAE38371F_B	PP5364	MNXR1208	MNXC19		bigg:CLPNS160pp;iaf1260:CLPNS160pp;ijn746:CLPNS160pp;obsolete:rxn12712;seed:rxn08229	-1000	1000			0	0
R4E11542E_B-259	2 MNXM1335@MNXC19 <==> 1 MNXM5079@MNXC19 + 1 MNXM85@MNXC19	R_R4E11542E_B	PP5364	MNXR1210	MNXC19		bigg:CLPNS180pp;iaf1260:CLPNS180pp;ijn746:CLPNS180pp;obsolete:rxn12714;seed:rxn08231	-1000	1000			0	0
R8C29940F_RL-524	2 MNXM13@MNXC3 + 2 MNXM316@MNXC3 + 1 MNXM351@MNXC3 + 2 MNXM61@MNXC3 <-- 2 MNXM16@MNXC3 + 1 MNXM410@MNXC3	R_R8C29940F_RL	PP4264	MNXR1273	MNXC3	1.3.99.22	bigg:CPPPGO2;brenda:BR48612;ec:1.3.99.22;ecocyc:HEMN-RXN;iaf1260:CPPPGO2;ijn746:CPPPGO2;intenz:11278;kegg:R06895;metacyc:HEMN-RXN;rhea:15425;rhea:15426;rhea:15427;rhea:15428;seed:rxn04704;upa:UCR06895;upa:UER00323	-1000	0			0	0
R973B1DA_LR-575	2 MNXM16@MNXC3 + 1 MNXM1772@MNXC3 --> 2 MNXM19@MNXC3 + 2 MNXM1@MNXC3 + 1 MNXM6231@MNXC3	R_R973B1DA_LR	PP2734	MNXR1127	MNXC3	2.1.1.79	bigg:CFAS160G;ec:2.1.1.79;iaf1260:CFAS160G;ijn746:CFAS160G;obsolete:rxn12692;seed:rxn08207	0	1000			0	0
R4556E678_LR-229	2 MNXM16@MNXC3 + 1 MNXM1773@MNXC3 --> 2 MNXM19@MNXC3 + 2 MNXM1@MNXC3 + 1 MNXM6232@MNXC3	R_R4556E678_LR	PP2734	MNXR1129	MNXC3	2.1.1.79	bigg:CFAS180G;ec:2.1.1.79;iaf1260:CFAS180G;ijn746:CFAS180G;obsolete:rxn12694;seed:rxn08209	0	1000			0	0
R8DAA18A4_LR-534	2 MNXM16@MNXC3 + 1 MNXM1945@MNXC3 --> 2 MNXM19@MNXC3 + 2 MNXM1@MNXC3 + 1 MNXM6229@MNXC3	R_R8DAA18A4_LR	PP2734	MNXR1126	MNXC3	2.1.1.79	bigg:CFAS160E;ec:2.1.1.79;iaf1260:CFAS160E;ijn746:CFAS160E;obsolete:rxn12691;seed:rxn08206	0	1000			0	0
R912CEEC6_LR-543	2 MNXM16@MNXC3 + 1 MNXM2150@MNXC3 --> 2 MNXM19@MNXC3 + 2 MNXM1@MNXC3 + 1 MNXM6230@MNXC3	R_R912CEEC6_LR	PP2734	MNXR1128	MNXC3	2.1.1.79	bigg:CFAS180E;ec:2.1.1.79;iaf1260:CFAS180E;ijn746:CFAS180E;obsolete:rxn12693;seed:rxn08208	0	1000			0	0
R9B7CF357_LR-595	2 MNXM16@MNXC3 + 1 MNXM414@MNXC3 --> 2 MNXM19@MNXC3 + 1 MNXM1@MNXC3 + 1 MNXM90976@MNXC3	R_R9B7CF357_LR	PP2090;PP3999	MNXR32574	MNXC3	2.1.1.107	bigg:UPP3MT;brenda:BS319582;ec:2.1.1.107;iabaylyiv4:UROPORIIIMETHYLTRANSA-RXN;iaf1260:UPP3MT;iaf692:UPP3MT;igt196:UPP3MT;ijn746:UPP3MT;imeo21:UPP3MT;imm904:UPP3MT;imo1053-pao1:UPP3MT;imo1056:UPP3MT;inj661:UPP3MT;isb619:UPP3MT;iso783:UPP3MT;kegg:R03194;seed:rxn02287;upa:UCR03194;upa:UER00211	0	1000			0	0
R726F9A41_B-407	2 MNXM1771@MNXC19 <==> 1 MNXM5078@MNXC19 + 1 MNXM85@MNXC19	R_R726F9A41_B	PP5364	MNXR1204	MNXC19		bigg:CLPNS120pp;iaf1260:CLPNS120pp;ijn746:CLPNS120pp;obsolete:rxn12711;seed:rxn08226	-1000	1000			0	0
R3039B2C5_B-145	2 MNXM1772@MNXC19 <==> 1 MNXM4501@MNXC19 + 1 MNXM85@MNXC19	R_R3039B2C5_B	PP5364	MNXR1209	MNXC19		bigg:CLPNS161pp;iaf1260:CLPNS161pp;ijn746:CLPNS161pp;obsolete:rxn12713;seed:rxn08230	-1000	1000			0	0
R18C21576_B-37	2 MNXM1773@MNXC19 <==> 1 MNXM4503@MNXC19 + 1 MNXM85@MNXC19	R_R18C21576_B	PP5364	MNXR1211	MNXC19		bigg:CLPNS181pp;iaf1260:CLPNS181pp;ijn746:CLPNS181pp;obsolete:rxn12715;seed:rxn08232	-1000	1000			0	0
R33C44D5E_LR-153	2 MNXM1@MNXC19 + 1 MNXM42@MNXC19 --> 2 MNXM1@MNXC3 + 1 MNXM42@MNXC3	R_R33C44D5E_LR	PP1188	MNXR874	MNXC19%MNXC3		bigg:ASPt2_2;bigg:ASPt2_2pp;iaf1260:ASPt2_2pp;iaf1260:ASPt2_3pp;iaf1260:ASPt2pp;ijn746:ASPt2_2pp;ijr904.45632:ASPt2_2;ijr904:ASPt2_2;seed:rxn08169;seed:rxn10151	0	1000			0	0
R411DB97B_LR-209	2 MNXM1@MNXC19 + 1 MNXM93@MNXC19 --> 2 MNXM1@MNXC3 + 1 MNXM93@MNXC3	R_R411DB97B_LR	PP1188	MNXR2343	MNXC19%MNXC3		bigg:FUMt2_2;bigg:FUMt2_2pp;iaf1260:FUMt2_2pp;ijn746:FUMt2_2pp;ijr904.45632:FUMt2_2;ijr904:FUMt2_2;iso783:FUMt2_2;seed:rxn08542;seed:rxn10152	0	1000			0	0
R1884F285_LR-36	2 MNXM1@MNXC3 + 1 MNXM53407@MNXC3 + 1 MNXM6@MNXC3 --> 1 MNXM208@MNXC3 + 1 MNXM5@MNXC3	R_R1884F285_LR	PP0236	MNXR55424	MNXC3	1.5.1.-;1.5.1.29;1.5.1.38;1.5.1.39	bigg:FLDO;bigg:FMNRx2;ec:1.5.1.-;ec:1.5.1.29;ec:1.5.1.38;ec:1.5.1.39;ecocyc:FMNREDUCT-RXN;iaf1260:FMNRx2;igt196:FMNRED;iit341:FLDO;ijn746:FMNRx2;imm904:FMNRx2;intenz:18676;intenz:18677;isb619:FLDO;iyo844:FMNRy;kegg:R05706;metacyc:FMNREDUCT-RXN;metacyc:RXN-12444;obsolete:rxn05738r;obsolete:rxn08523r;obsolete:rxn10047r;rhea:21624;rhea:21625;rhea:21626;rhea:21627;seed:rxn03975;seed:rxn13930;seed:rxn…	0	1000			0	0
RB38076D8_LR-705	2 MNXM1@MNXC3 + 1 MNXM6@MNXC3 + 1 MNXM911@MNXC3 --> 1 MNXM5@MNXC3 + 1 MNXM684@MNXC3	R_RB38076D8_LR	PP3591	MNXR22	MNXC3	1.5.1.1;1.5.1.21	bigg:1PPDCRc;biopath:RXN01360;brenda:BR36897;brenda:BS259181;brenda:BS259181_WOP;ec:1.5.1.1;ec:1.5.1.21;ijn746:1PPDCRc;intenz:1612;kegg:R02203;metacyc:RXN-8166;rhea:12524;rhea:12525;rhea:12526;rhea:12527;seed:rxn01579	0	1000			0	0
R1E6FE08A_RL-68	2 MNXM1@MNXC3 + 1 MNXM97039@MNXC3 <-- 1 MNXM4@MNXC3 + 1 MNXM670@MNXC3	R_R1E6FE08A_RL	PP2518	MNXR55524	MNXC3	1.13.11.57	bigg:GADOX;brenda:BR49586;ec:1.13.11.57	-1000	0			0	0
R2B73E04_B-125_Comp_MNXC2_ChangedTo_MNXC19	2 MNXM27@MNXC19 + 1 MNXM58@MNXC19 <==> 2 MNXM27@MNXC3 + 1 MNXM58@MNXC3	R_R2B73E04_B	PP3931	MNXR4871	MNXC19%MNXC3		bigg:SO4t4_2;ijn746:SO4t4_2;pubmed:10535998;pubmed:15607730;reactome:REACT_104377;reactome:REACT_106233;reactome:REACT_20550;reactome:REACT_29432;reactome:REACT_32147;reactome:REACT_34023;reactome:REACT_80461;reactome:REACT_82376;reactome:REACT_83524;reactome:REACT_84435;reactome:REACT_86411;reactome:REACT_87136;reactome:REACT_91517;reactome:REACT_95438;reactome:REACT_98771;seed:rxn12811	-1000	1000			0	0
R2B254C1B_RL-123	2 MNXM2@MNXC3 + 2 MNXM947@MNXC3 <-- 2 MNXM470@MNXC3 + 1 MNXM4@MNXC3	R_R2B254C1B_RL		MNXR428	MNXC3	1.3.99.2	bigg:ACOADH2;ec:1.3.99.2	-1000	0			0	0
R2DD573AB_B-137	210 MNXM1@MNXC19 <==> 210 MNXM1@MNXC2	R_RB0FD664E_B			MNXC19%MNXC2			-1000	1000			0	0
R917C6992_RL-546	<-- 1 MNXM1043@MNXC2	R_R917C6992_RL		MNXR1456	boundary		bigg:DCAtex;bigg:FA100tp;iaf1260:DCAtex;iin800:Uc10;ijn746:DCAtex;imm904:FA100tp;ind750:FA100tp;seed:rxn08314;seed:rxn09855;seed:rxn13159	-1000	0			0	1
RABF2F2C6_RL-674	<-- 1 MNXM108@MNXC2	R_RABF2F2C6_RL		MNXR1964	boundary		bigg:FA160tp;bigg:HDCAt;bigg:HDCAter;bigg:HDCAtex;bigg:HDCAtexi;bigg:HDCAtr;iaf1260:HDCAtexi;iao358:rll_527;iin800:U209;ijn746:HDCAtex;imm904:FA160tp;imm904:HDCAt;ind750:FA160tp;ind750:HDCAt;irs1563.45632:cxTrasport_C00249_p;seed:rxn08704;seed:rxn09676;seed:rxn09848	-1000	0			0	1
RB8858795_RL-730_Comp_MNXC2_ChangedTo_MNXC19	1 MNXM12224@MNXC19 <-- 1 MNXM12224@MNXC3	R_RB8858795_RL			MNXC19%MNXC3			-1000	0			0	0
R97EB07BF_RL-578	<-- 1 MNXM1485@MNXC2	R_R97EB07BF_RL		MNXR3636	boundary		bigg:MSO3tex;iaf1260:MSO3tex;ijn746:MSO3tex;seed:rxn08960	-1000	0			0	1
R13020D46_B-16_Comp_MNXC2_ChangedTo_MNXC19	1 MNXM14908@MNXC19 <==> 1 MNXM14908@MNXC3	R_R13020D46_B			MNXC19%MNXC3			-1000	1000			0	0
REC3951EE_B-978_Comp_MNXC2_ChangedTo_MNXC19	1 MNXM14920@MNXC19 <==> 1 MNXM14920@MNXC3	R_REC3951EE_B			MNXC19%MNXC3			-1000	1000			0	0
RF90378B5_RL-1033	<-- 1 MNXM1547@MNXC2	R_RF90378B5_RL		MNXR1155	boundary		bigg:CHOLS(ex);ijn746:CHOLS(ex);seed:rxn12791	-1000	0			0	1
RC4D94A50_RL-798	<-- 1 MNXM1630@MNXC2	R_RC4D94A50_RL		MNXR3137	boundary		bigg:ISETACtex;iaf1260:ISETACtex;ijn746:ISETACtex;seed:rxn08759	-1000	0			0	1
R69397706_RL-357	<-- 1 MNXM1653@MNXC2	R_R69397706_RL		MNXR3057	boundary		bigg:HXAtex;iaf1260:HXAtex;ijn746:HXAtex;obsolete:rxn12801;seed:rxn08732	-1000	0			0	1
R9EA61721_RL-610	<-- 1 MNXM181@MNXC2	R_R9EA61721_RL		MNXR1049	boundary		bigg:CATECHOLtex;bigg:CATECHOLtpp;ijn746:CATECHOLtex;ijn746:CATECHOLtpp;seed:rxn12789;seed:rxn12790	-1000	0			0	1
RBB16BA4E_B-741_Comp_MNXC2_ChangedTo_MNXC19	1 MNXM1841@MNXC19 <==> 1 MNXM1841@MNXC3	R_RBB16BA4E_B			MNXC19%MNXC3			-1000	1000			0	0
R8991CD04_RL-511	<-- 1 MNXM1847@MNXC2	R_R8991CD04_RL		MNXR3820	boundary		bigg:NI2tex;bigg:NI2tpp;bigg:NIt5;iaf1260:NI2tex;iaf1260:NI2tpp;iaf692:NIt5;ijn746:NI2tex;imo1053-pao1:NIt5;imo1056:NIt5;obsolete:rxn10903r;seed:rxn08991;seed:rxn08992;seed:rxn10581	-1000	0			0	1
R55353EE9_RL-285	<-- 1 MNXM204@MNXC2	R_R55353EE9_RL		MNXR109	boundary		bigg:3,4DHBZt2;iabaylyiv4:TRANS-RXN-3;ijn746:3;seed:rxn12246;seed:rxn12672	-1000	0			0	1
RA7B02EB9_B-652_Comp_MNXC2_ChangedTo_MNXC19	1 MNXM22020@MNXC19 <==> 1 MNXM22020@MNXC3	R_RA7B02EB9_B			MNXC19%MNXC3			-1000	1000			0	0
R43F9EABC_RL-224_Comp_MNXC2_ChangedTo_MNXC19	1 MNXM2212@MNXC19 <-- 1 MNXM2212@MNXC3	R_R43F9EABC_RL		MNXR1642	MNXC19%MNXC3			-1000	0			0	0
RE04D973C_RL-922	<-- 1 MNXM222@MNXC2	R_RE04D973C_RL		MNXR2763	boundary		bigg:GLYCLTtex;bigg:GLYCLTtp;iabaylyiv4:TRANS-RXN-GLYCOLLATE-OUT;iaf1260:GLYCLTtex;ijn746:GLYCLTtex;seed:rxn08653;seed:rxn12426	-1000	0			0	1
R7747ADC7_RL-422	<-- 1 MNXM274@MNXC2	R_R7747ADC7_RL		MNXR3743	boundary		bigg:NACUP;bigg:NACtex;bigg:NACtpp;iaf1260:NACtex;iaf1260:NACtpp;iaf692:NACUP;ijn746:NACtex;ijr904.45632:NACUP;ijr904:NACUP;imm904:NACt;ips189:NACUP;isb619:NACUP;iyo844:NACUP;seed:rxn05310;seed:rxn08969;seed:rxn08970	-1000	0			0	1
R6BF88B68_RL-371	<-- 1 MNXM285@MNXC2	R_R6BF88B68_RL		MNXR1399	boundary		bigg:D-LACtex;iaf1260:D-LACtex;ijn746:D-LACtex;seed:rxn08351	-1000	0			0	1
R6917A12D_RL-355	<-- 1 MNXM3300@MNXC2	R_R6917A12D_RL		MNXR3362	boundary		bigg:M-XYLtpp;bigg:M-Xylt1;ijn746:M-XYLtpp;ijn746:M-Xylt1;seed:rxn12804;seed:rxn12805	-1000	0			0	1
R2152BDC8_RL-83	<-- 1 MNXM356@MNXC2	R_R2152BDC8_RL		MNXR4378	boundary		bigg:PPAt;bigg:PPAtex;bigg:PPAtm;bigg:PPAtr;iabaylyiv4:TRANS-RXN-PROPIONATE;iaf1260:PPAtex;ijn746:PPAtex;imeo21:PPAtr;inj661:PPAtr;seed:rxn09172;seed:rxn10836	-1000	0			0	1
R99097C8E_RL-586	<-- 1 MNXM3685@MNXC2	R_R99097C8E_RL		MNXR4010	boundary		bigg:P-XYLtpp;bigg:P-Xylt1;ijn746:P-XYLtpp;ijn746:P-Xylt1;seed:rxn12807;seed:rxn12808	-1000	0			0	1
R85F22F56_RL-484	<-- 1 MNXM402@MNXC2	R_R85F22F56_RL		MNXR1481	boundary		bigg:DDCAtex;bigg:DDCAtexi;bigg:FA120tp;iaf1260:DDCAtexi;iin800:Uc12;ijn746:DDCAtex;imm904:FA120tp;ind750:FA120tp;seed:rxn08318;seed:rxn09854;seed:rxn13160	-1000	0			0	1
R68D08670_RL-354	<-- 1 MNXM435@MNXC2	R_R68D08670_RL		MNXR2741	boundary		bigg:GLYALDt;bigg:GLYALDtex;bigg:GLYALDtpp;iaf1260:GLYALDtex;iaf1260:GLYALDtpp;iaf692:GLYALDt;ijn746:GLYALDtex;ijn746:GLYALDtpp;ijr904.45632:GLYALDt;ijr904:GLYALDt;isb619:GLYALDt;seed:rxn08635;seed:rxn08636;seed:rxn10164	-1000	0			0	1
RD57955D1_RL-875	<-- 1 MNXM440@MNXC2	R_RD57955D1_RL		MNXR1484	boundary		bigg:DDGLCNtex;iaf1260:DDGLCNtex;seed:rxn08320	-1000	0			0	1
R4D12C372_RL-254	<-- 1 MNXM474@MNXC2	R_R4D12C372_RL		MNXR4559	boundary		bigg:QUINtex;iabaylyiv4:TRANS-RXN-QUINATE;ijn746:QUINtex;seed:rxn12452	-1000	0			0	1
R7CBEDAAB_RL-444	<-- 1 MNXM497@MNXC2	R_R7CBEDAAB_RL		MNXR4078	boundary		bigg:PACtex;iao358:rll_554;ijn746:PACt1;seed:rxn11336;seed:rxn12774	-1000	0			0	1
R13D6A909_RL-20	<-- 1 MNXM505@MNXC2	R_R13D6A909_RL		MNXR4973	boundary		bigg:T4HCINNMtex;bigg:T4HCINNMtpp;ijn746:T4HCINNMtex;ijn746:T4HCINNMtpp;seed:rxn12812;seed:rxn12813	-1000	0			0	1
R9C37CC3F_RL-599	<-- 1 MNXM5151@MNXC2	R_R9C37CC3F_RL		MNXR1928	boundary		bigg:ETHSO3tex;iaf1260:ETHSO3tex;ijn746:ETHSO3tex;seed:rxn08426	-1000	0			0	1
RDB36452D_RL-905	<-- 1 MNXM573@MNXC2	R_RDB36452D_RL		MNXR2252	boundary		bigg:FERtex;bigg:FERtpp;ijn746:FERtex;ijn746:FERtpp;seed:rxn12795;seed:rxn12796	-1000	0			0	1
R5D12D21C_RL-312	<-- 1 MNXM5885@MNXC2	R_R5D12D21C_RL		MNXR4153	boundary		bigg:PENTSOtex;ijn746:PENTSOtex;seed:rxn12809	-1000	0			0	1
R918F05D6_B-547_Comp_MNXC2_ChangedTo_MNXC19	1 MNXM601@MNXC19 <==> 1 MNXM601@MNXC3	R_R918F05D6_B			MNXC19%MNXC3			-1000	1000			0	0
R44F0644B_RL-227_Comp_MNXC2_ChangedTo_MNXC19	1 MNXM6198@MNXC19 <-- 1 MNXM6198@MNXC3	R_R44F0644B_RL			MNXC19%MNXC3			-1000	0			0	0
REC60872E_RL-980_Comp_MNXC2_ChangedTo_MNXC19	1 MNXM6199@MNXC19 <-- 1 MNXM6199@MNXC3	R_REC60872E_RL			MNXC19%MNXC3			-1000	0			0	0
R6F3BCBA1_RL-393_Comp_MNXC2_ChangedTo_MNXC19	1 MNXM6200@MNXC19 <-- 1 MNXM6200@MNXC3	R_R6F3BCBA1_RL			MNXC19%MNXC3			-1000	0			0	0
RC7AB28C4_RL-806_Comp_MNXC2_ChangedTo_MNXC19	1 MNXM6201@MNXC19 <-- 1 MNXM6201@MNXC3	R_RC7AB28C4_RL			MNXC19%MNXC3			-1000	0			0	0
R93F37BC9_B-562_Comp_MNXC2_ChangedTo_MNXC19	1 MNXM634@MNXC19 <==> 1 MNXM634@MNXC3	R_R93F37BC9_B			MNXC19%MNXC3			-1000	1000			0	0
R5EED4ED2_RL-320	<-- 1 MNXM670@MNXC2	R_R5EED4ED2_RL		MNXR2558	boundary		bigg:GAt1;ijn746:GAt1;metacyc:RXN-12132;seed:rxn12797	-1000	0			0	1
RB2E15B50_RL-701	<-- 1 MNXM716@MNXC2	R_RB2E15B50_RL		MNXR210	boundary		bigg:3OXOADPt(ex);ijn746:3OXOADPt(ex);seed:rxn12786	-1000	0			0	1
RE7A689E4_B-959	<==> 1 MNXM750@MNXC2	R_RE7A689E4_B		MNXR1983	boundary		bigg:FA80tp;bigg:OCTAt;bigg:OCTAtex;iaf1260:OCTAtex;ijn746:OCTAtex;imm904:FA80tp;ind750:FA80tp;seed:rxn09036;seed:rxn09840	0	0			0	1
RE26A21D7_RL-935	<-- 1 MNXM754@MNXC2	R_RE26A21D7_RL		MNXR5327	boundary		bigg:VANLNtex;ijn746:VANLNtex;seed:rxn12817	-1000	0			0	1
R92DDC76D_B-557_Comp_MNXC2_ChangedTo_MNXC19	1 MNXM765@MNXC19 <==> 1 MNXM765@MNXC3	R_R92DDC76D_B			MNXC19%MNXC3			-1000	1000			0	0
RA902F2CF_RL-659	<-- 1 MNXM813@MNXC2	R_RA902F2CF_RL		MNXR439	boundary		bigg:ACONCtex;ijn746:ACONCtex;seed:rxn12788	-1000	0			0	1
RACFC2BF0_RL-682_Comp_MNXC2_ChangedTo_MNXC19	1 MNXM821@MNXC19 <-- 1 MNXM821@MNXC3	R_RACFC2BF0_RL		MNXR4376	MNXC19%MNXC3		bigg:PPALtex;bigg:PPALtpp;iaf1260:PPALtex;iaf1260:PPALtpp;seed:rxn09169;seed:rxn09170	-1000	0			0	0
RDBE56331_RL-908_Comp_MNXC2_ChangedTo_MNXC19	1 MNXM8355@MNXC19 <-- 1 MNXM8355@MNXC3	R_RDBE56331_RL			MNXC19%MNXC3			-1000	0			0	0
RF92540DF_RL-1034_Comp_MNXC2_ChangedTo_MNXC19	1 MNXM8356@MNXC19 <-- 1 MNXM8356@MNXC3	R_RF92540DF_RL			MNXC19%MNXC3			-1000	0			0	0
R51B5A3BA_RL-270_Comp_MNXC2_ChangedTo_MNXC19	1 MNXM8357@MNXC19 <-- 1 MNXM8357@MNXC3	R_R51B5A3BA_RL			MNXC19%MNXC3			-1000	0			0	0
RBADC7838_RL-740	<-- 1 MNXM880@MNXC2	R_RBADC7838_RL		MNXR1242	boundary		bigg:CONFRLtex;bigg:CONFRLtpp;ijn746:CONFRLtex;ijn746:CONFRLtpp;seed:rxn12793;seed:rxn12794	-1000	0			0	1
R2B52C0E2_B-124	<==> 1 MNXM889@MNXC2	R_R2B52C0E2_B		MNXR5114	boundary		bigg:TOLtex;bigg:TOLtpp;ijn746:TOLt1;ijn746:TOLtpp;seed:rxn12814;seed:rxn12815	0	0			0	1
R78919077_RL-426	<-- 1 MNXM890@MNXC2	R_R78919077_RL		MNXR110	boundary		bigg:34DHCINMtex;bigg:34DHCINMtpp;iabaylyiv4:TRANS-RXN-CAFFEATE;ijn746:34DHCINMtex;ijn746:34DHCINMtpp;seed:rxn12396;seed:rxn12785	-1000	0			0	1
RAA64E013_RL-664	<-- 1 MNXM89661@MNXC2	R_RAA64E013_RL		MNXR31732	boundary		bigg:ICITtex;ijn746:ICITtex;seed:rxn12803	-1000	0			0	1
R755F425A_RL-417_Comp_MNXC2_ChangedTo_MNXC19	1 MNXM9001@MNXC19 <-- 1 MNXM9001@MNXC3	R_R755F425A_RL			MNXC19%MNXC3			-1000	0			0	0
RF95AA17C_B-1037	<==> 1 MNXM90545@MNXC2	R_RF95AA17C_B		MNXR55614	boundary		bigg:H2td;bigg:H2tex;bigg:H2tpp;iaf1260:H2tex;iaf1260:H2tpp;iaf692:H2td;ijn746:H2tex;ijn746:H2tpp;imeo21:H2td;inj661:H2td;obsolete:rxn10959r;seed:rxn08691;seed:rxn08692;seed:rxn10542	-1000	100			0	1
RB323BEE8_RL-703	<-- 1 MNXM982@MNXC2	R_RB323BEE8_RL		MNXR5328	boundary		bigg:VANLTtex;ijn746:VANLTtex;seed:rxn12818	-1000	0			0	1
RF27D001B_RL-1020	1 MNXM1000@MNXC3 + 1 MNXM2@MNXC3 <-- 1 MNXM6417@MNXC3	R_RF27D001B_RL	PP2795;PP3553		MNXC3			-1000	0			0	0
R6A52C715_RL-403	1 MNXM10017@MNXC3 + 1 MNXM5@MNXC3 <-- 1 MNXM10095@MNXC3 + 1 MNXM1@MNXC3 + 1 MNXM6@MNXC3	R_R6A52C715_RL	PP0581;PP1914;PP2783	MNXR20965	MNXC3	1.1.1.100	ec:1.1.1.100;metacyc:RXN-10655	-1000	0			0	0
REFB648CD_LR-1010	1 MNXM10017@MNXC3 --> 1 MNXM13133@MNXC3 + 1 MNXM2@MNXC3	R_REFB648CD_LR	PP1602;PP4147	MNXR20966	MNXC3	4.2.1.59	ec:4.2.1.59;metacyc:RXN-10656	0	1000			0	0
R2819ABFE_RL-124	1 MNXM10018@MNXC3 + 1 MNXM5@MNXC3 <-- 1 MNXM10096@MNXC3 + 1 MNXM1@MNXC3 + 1 MNXM6@MNXC3	R_R2819ABFE_RL	PP0581;PP1914;PP2783	MNXR20969	MNXC3	1.1.1.100	ec:1.1.1.100;metacyc:RXN-10659	-1000	0			0	0
R59E954A2_LR-337	1 MNXM10018@MNXC3 --> 1 MNXM13134@MNXC3 + 1 MNXM2@MNXC3	R_R59E954A2_LR	PP1602;PP4147	MNXR20970	MNXC3	4.2.1.59	ec:4.2.1.59;metacyc:RXN-10660	0	1000			0	0
R2685174A_RL-120	1 MNXM10095@MNXC3 + 1 MNXM13@MNXC3 + 1 MNXM89734@MNXC3 <-- 1 MNXM11092@MNXC3 + 1 MNXM184@MNXC3 + 1 MNXM1@MNXC3	R_R2685174A_RL	PP4175		MNXC3			-1000	0			0	0
R4EDB3AD6_RL-291	1 MNXM10096@MNXC3 + 1 MNXM13@MNXC3 + 1 MNXM1@MNXC3 + 1 MNXM89734@MNXC3 <-- 1 MNXM11097@MNXC3 + 1 MNXM184@MNXC3	R_R4EDB3AD6_RL	PP4175		MNXC3			-1000	0			0	0
R7A89A762_RL-479	1 MNXM1019@MNXC3 + 1 MNXM1@MNXC3 + 1 MNXM7@MNXC3 <-- 1 MNXM182@MNXC3 + 1 MNXM3@MNXC3	R_R7A89A762_RL			MNXC3			-1000	0			0	0
R4A5F6605_B-277	1 MNXM1019@MNXC3 <==> 1 MNXM721@MNXC3	R_R4A5F6605_B	PP1777;PP5288		MNXC3			-1000	1000			0	0
R12DDDE8C_B-18	1 MNXM1019@MNXC3 <==> 1 MNXM89621@MNXC3	R_R12DDDE8C_B	PP1277		MNXC3			-1000	1000			0	0
RD864092B_LR-920	1 MNXM1020@MNXC3 + 1 MNXM16@MNXC3 + 1 MNXM89@MNXC3 --> 1 MNXM1@MNXC3 + 1 MNXM304@MNXC3 + 1 MNXM316@MNXC3 + 1 MNXM61@MNXC3	R_RD864092B_LR	PP0362	MNXR30816	MNXC3	2.8.1.6	bigg:BTS4;ec:2.8.1.6;iaf1260:BTS4;seed:rxn05927;seed:rxn08180	0	1000			0	0
R4C5AABE7_B-286	1 MNXM1020@MNXC3 + 3 MNXM1@MNXC3 + 1 MNXM7@MNXC3 + 1 MNXM9@MNXC3 <==> 1 MNXM1140@MNXC3 + 1 MNXM13@MNXC3 + 1 MNXM3@MNXC3	R_R4C5AABE7_B	PP0366	MNXR1455	MNXC3	6.3.3.3	bigg:DBTS;bigg:DBTSr;brenda:BR128;ec:6.3.3.3;ecocyc:DETHIOBIOTIN-SYN-RXN;iabaylyiv4:DETHIOBIOTIN-SYN-RXN;iaf1260:DBTS;iaf692:DBTSr;igt196:DBTS;iin800:BIO4;iit341:DBTSr;ijr904.45632:DBTSr;ijr904:DBTSr;imeo21:DBTSr;imm904:DBTSr;imo1053-pao1:DBTSr;imo1056:DBTSr;ind750:DBTSr;inj661:DBTSr;intenz:5129;isb619:DBTSr;iso783:DBTSr;iyo844:DBTS;kegg:R03182;macie:M0074;metacyc:DETHIOBIOTIN-SYN-RXN;rhea:15805;…	-1000	1000			0	0
R5660A5A6_LR-320_Comp_MNXC2_ChangedTo_MNXC19	1 MNXM1021@MNXC19 + 1 MNXM1@MNXC19 --> 1 MNXM1021@MNXC3 + 1 MNXM1@MNXC3	R_R5660A5A6_LR		MNXR29439	MNXC19%MNXC3		iabaylyiv4:TRANS-RXN-GLUTARATE;imo1053-pao1:GLUTARt;imo1056:GLUTARt;seed:rxn12425;seed:rxn13837	0	1000			0	0
R53E3F481_LR-311_Comp_MNXC2_ChangedTo_MNXC19	1 MNXM1026@MNXC19 + 1 MNXM2@MNXC3 + 1 MNXM3@MNXC3 --> 1 MNXM1026@MNXC3 + 1 MNXM1@MNXC3 + 1 MNXM7@MNXC3 + 1 MNXM9@MNXC3	R_R53E3F481_LR	PP3828+PP3829+PP3830	MNXR3623	MNXC19%MNXC3	3.6.3.29	bigg:MOBDabc;bigg:MOBDabcpp;ec:3.6.3.29;ecocyc:ABC-19-RXN;iaf1260:MOBDabcpp;iaf692:MOBDabc;imo1053-pao1:MOBDabc;imo1056:MOBDabc;intenz:4433;ips189:MOBDabc;isb619:MOBDabc;iso783:MOBDabc;iyo844:MOBDabc;metacyc:3.6.3.29-RXN;rhea:22020;rhea:22021;rhea:22022;rhea:22023;seed:rxn05619;seed:rxn08955	0	1000			0	0
R396E8F24_B-205	1 MNXM1029@MNXC3 + 1 MNXM91123@MNXC3 <==> 1 MNXM1@MNXC3 + 1 MNXM2@MNXC3 + 1 MNXM40298@MNXC3	R_R396E8F24_B	PP1675		MNXC3			-1000	1000			0	0
R2FD6ADA3_RL-162_Comp_MNXC2_ChangedTo_MNXC19	1 MNXM103370@MNXC19 + 1 MNXM1@MNXC3 <-- 1 MNXM103370@MNXC3 + 1 MNXM1@MNXC19	R_R2FD6ADA3_RL	PP0044+PP0045+PP2410		MNXC19%MNXC3			-1000	0			0	0
R5F55D7CA_RL-365_Comp_MNXC2_ChangedTo_MNXC19	1 MNXM104030@MNXC19 + 1 MNXM1@MNXC3 + 1 MNXM7@MNXC3 + 1 MNXM9@MNXC3 <-- 1 MNXM104030@MNXC3 + 1 MNXM2@MNXC3 + 1 MNXM3@MNXC3	R_R5F55D7CA_RL	PP0586		MNXC19%MNXC3			-1000	0			0	0
R39C16469_RL-207_Comp_MNXC2_ChangedTo_MNXC19	1 MNXM10555@MNXC19 <-- 1 MNXM10555@MNXC3	R_R39C16469_RL	PP1284	MNXR30297	MNXC19%MNXC3		imo1053-pao1:ALGE;imo1056:ALGE;seed:rxn13920	-1000	0			0	0
R869FC8DB_RL-536	1 MNXM10555@MNXC3 + 1 MNXM89734@MNXC3 <-- 1 MNXM11495@MNXC3 + 1 MNXM1269@MNXC3	R_R869FC8DB_RL	PP1278;PP1279;PP1280		MNXC3			-1000	0			0	0
RA88595E7_B-698	1 MNXM1058@MNXC3 + 1 MNXM89734@MNXC3 <==> 1 MNXM12@MNXC3 + 1 MNXM92755@MNXC3	R_RA88595E7_B	PP1408		MNXC3			-1000	1000			0	0
R184182FC_B-47	1 MNXM1058@MNXC3 <==> 1 MNXM446@MNXC3	R_R184182FC_B	PP2136	MNXR6494	MNXC3	5.1.2.3	brenda:BR180;ec:5.1.2.3;intenz:4900;kegg:R03276;metacyc:5.1.2.3-RXN;rhea:21760;rhea:21761;rhea:21762;rhea:21763;seed:rxn02345	-1000	1000			0	0
R258040A3_LR-113_Comp_MNXC2_ChangedTo_MNXC19	1 MNXM106383@MNXC19 + 1 MNXM131@MNXC19 + 1 MNXM1@MNXC19 --> 1 MNXM106383@MNXC3 + 1 MNXM131@MNXC3 + 1 MNXM1@MNXC3	R_R258040A3_LR	PP0147		MNXC19%MNXC3			0	1000			0	0
R280D2D5_LR-123_Comp_MNXC2_ChangedTo_MNXC19	1 MNXM106383@MNXC19 + 1 MNXM2@MNXC3 + 1 MNXM3@MNXC3 --> 1 MNXM106383@MNXC3 + 1 MNXM1@MNXC3 + 1 MNXM7@MNXC3 + 1 MNXM9@MNXC3	R_R280D2D5_LR	PP2645		MNXC19%MNXC3			0	1000			0	0
RF429707_LR-1028	1 MNXM106383@MNXC3 + 1 MNXM2@MNXC3 + 1 MNXM3@MNXC3 + 1 MNXM89855@MNXC3 --> 1 MNXM1@MNXC3 + 1 MNXM7@MNXC3 + 1 MNXM97571@MNXC3 + 1 MNXM9@MNXC3	R_RF429707_LR	PP3505+PP3506		MNXC3			0	1000			0	0
RB54FE421_LR-750_Comp_MNXC2_ChangedTo_MNXC19	1 MNXM106436@MNXC19 + 1 MNXM2@MNXC3 + 1 MNXM3@MNXC3 --> 1 MNXM106436@MNXC3 + 1 MNXM1@MNXC3 + 1 MNXM7@MNXC3 + 1 MNXM9@MNXC3	R_RB54FE421_LR	PP3801+PP3802+PP3803		MNXC19%MNXC3			0	1000			0	0
R1337A794_LR-21_Comp_MNXC2_ChangedTo_MNXC19	1 MNXM107233@MNXC19 + 1 MNXM2@MNXC3 + 1 MNXM3@MNXC3 --> 1 MNXM107233@MNXC3 + 1 MNXM1@MNXC3 + 1 MNXM7@MNXC3 + 1 MNXM9@MNXC3	R_R1337A794_LR	PP4147+PP4148+PP4149+PP4150		MNXC19%MNXC3			0	1000			0	0
RE115511D_B-950	1 MNXM1080@MNXC3 <==> 1 MNXM2@MNXC3 + 1 MNXM854@MNXC3	R_RE115511D_B	PP3601	MNXR2498	MNXC3	4.2.1.42	bigg:GALCTD;brenda:BR421;ec:4.2.1.42;ecocyc:GALACTARDEHYDRA-RXN;iabaylyiv4:GALACTARDEHYDRA-RXN;iaf1260:GALCTD;ijr904.45632:GALCTD;ijr904:GALCTD;intenz:4703;iyo844:GALCTD;kegg:R05608;metacyc:GALACTARDEHYDRA-RXN;rhea:16005;rhea:16006;rhea:16007;rhea:16008;seed:rxn03887;upa:UCR05608;upa:UER00629	-1000	1000			0	0
R3FD8A28D_B-233_Comp_MNXC2_ChangedTo_MNXC19	1 MNXM108129@MNXC19 + 1 MNXM1@MNXC19 <==> 1 MNXM108129@MNXC3 + 1 MNXM1@MNXC3	R_R3FD8A28D_B	PP4507		MNXC19%MNXC3			0	0			0	0
RE79B005C_B-981_Comp_MNXC2_ChangedTo_MNXC19	1 MNXM108129@MNXC19 + 1 MNXM1@MNXC3 <==> 1 MNXM108129@MNXC3 + 1 MNXM1@MNXC19	R_RE79B005C_B	PP5246		MNXC19%MNXC3			-1000	1000			0	0
R89A53CF9_RL-555	1 MNXM109@MNXC3 + 50 MNXM1@MNXC3 + 50 MNXM7@MNXC3 <-- 50 MNXM3@MNXC3 + 1 C9599@MNXC3	R_R89A53CF9_RL	PP1636;PP2973		MNXC3			-1000	0			0	0
RD0525EF5_LR-871	1 MNXM1115@MNXC3 + 1 MNXM2@MNXC3 --> 1 MNXM1@MNXC3 + 1 MNXM216@MNXC3 + 1 MNXM97011@MNXC3	R_RD0525EF5_LR	PP2460	MNXR65880	MNXC3	3.2.2.1	ec:3.2.2.1;seed:rxn00942	0	1000			0	0
R2EE43E29_RL-157	1 MNXM1115@MNXC3 + 1 MNXM9@MNXC3 <-- 1 MNXM2@MNXC3 + 1 MNXM355@MNXC3	R_R2EE43E29_RL	PP1414;PP1620;PP2531	MNXR15016	MNXC3	3.1.3.5	ec:3.1.3.5;irs1563.45632:R02323_c;iyo844:NIRP;kegg:R02323;metacyc:RXN-5841;rhea:30815;rhea:30816;rhea:30817;rhea:30818;seed:rxn01670	-1000	0			0	0
R52B36B3D_B-306	1 MNXM1128@MNXC3 + 1 MNXM2@MNXC3 <==> 1 MNXM159@MNXC3 + 1 MNXM15@MNXC3	R_R52B36B3D_B	PP2009	MNXR8529	MNXC3	3.5.99.7	brenda:BR48306;ec:3.5.99.7;intenz:10837;irs1563.45632:R00997_c;kegg:R00997;metacyc:4.1.99.4-RXN;rhea:16933;rhea:16934;rhea:16935;rhea:16936;seed:rxn00738	-1000	1000			0	0
R67E5E520_RL-390	1 MNXM113736@MNXC3 + 1 MNXM647@MNXC3 <-- 4 MNXM1@MNXC3 + 1 MNXM2@MNXC3 + 1 MNXM344@MNXC3	R_R67E5E520_RL	PP2102		MNXC3			-1000	0			0	0
R3767A957_RL-196_Comp_MNXC2_ChangedTo_MNXC19	1 MNXM114034@MNXC19 + 1 MNXM1@MNXC3 + 1 MNXM7@MNXC3 + 1 MNXM9@MNXC3 <-- 1 MNXM114034@MNXC3 + 1 MNXM2@MNXC3 + 1 MNXM3@MNXC3	R_R3767A957_RL	PP0117+PP0118+PP0120		MNXC19%MNXC3			-1000	0			0	0
RDEDC0FB8_RL-940_Comp_MNXC2_ChangedTo_MNXC19	1 MNXM114034@MNXC19 + 1 MNXM1@MNXC3 <-- 1 MNXM114034@MNXC3 + 1 MNXM1@MNXC19	R_RDEDC0FB8_RL	PP0044+PP0045+PP2410		MNXC19%MNXC3			-1000	0			0	0
RD499D05C_LR-895_Comp_MNXC2_ChangedTo_MNXC19	1 MNXM114034@MNXC3 + 1 MNXM1@MNXC3 + 1 MNXM7@MNXC3 + 1 MNXM9@MNXC3 <-- 1 MNXM114034@MNXC19 + 1 MNXM2@MNXC3 + 1 MNXM3@MNXC3	R_RD499D05C_LR	PP0117+PP0118+PP0120		MNXC19%MNXC3			-1000	0			0	0
R18C19F4_B-51	1 MNXM1140@MNXC3 + 1 MNXM3090@MNXC3 <==> 1 MNXM1141@MNXC3 + 1 MNXM16@MNXC3	R_R18C19F4_B	PP4984	MNXR700	MNXC3	2.6.1.62	aragem.45632:R03231_c;bigg:AMAOTr;brenda:BR47441;brenda:BS378733;ec:2.6.1.62;ecocyc:DAPASYN-RXN;iabaylyiv4:DAPASYN-RXN;iaf1260:AMAOTr;iaf692:AMAOTr;igt196:AMAOTr;iin800:BIO3;iit341:AMAOTr;ijr904.45632:AMAOTr;ijr904:AMAOTr;imeo21:AMAOTr;imm904:AMAOTr;imo1053-pao1:AMAOT;imo1056:AMAOT;ind750:AMAOTr;inj661:AMAOTr;intenz:2813;isb619:AMAOTr;iso783:AMAOT;iyo844:AMAOT;kegg:R03231;macie:M0249;metacyc:DAPA…	-1000	1000			0	0
R736E5B86_RL-453	1 MNXM1141@MNXC3 + 1 MNXM12@MNXC3 + 1 MNXM13@MNXC3 <-- 1 MNXM1@MNXC3 + 1 MNXM32@MNXC3 + 1 MNXM951@MNXC3	R_R736E5B86_RL	PP0363	MNXR733	MNXC3	2.3.1.47	bigg:AOXSr;brenda:BR44048;ec:2.3.1.47;ecocyc:7KAPSYN-RXN;iabaylyiv4:7KAPSYN-RXN;iaf1260:AOXSr;iaf692:AOXSr;iin800:U86;iit341:AOXSr;ijr904.45632:AOXSr;ijr904:AOXSr;imeo21:AOXSr;imo1053-pao1:AOXS;imo1056:AOXS;inj661:AOXSr;intenz:2315;isb619:AOXSr;iso783:AOXS;iyo844:AOXSir;kegg:R03210;metacyc:7KAPSYN-RXN;rhea:20712;rhea:20713;rhea:20714;rhea:20715;seed:rxn02297;upa:UCR03210;upa:UER00159	-1000	0			0	0
RAA2F281A_RL-705	1 MNXM11495@MNXC3 <-- 1 MNXM3533@MNXC3	R_RAA2F281A_RL	PP1282;PP1283;PP1285		MNXC3			-1000	0			0	0
RF5CBC131_B-1036	1 MNXM11560@MNXC3 + 1 MNXM6@MNXC3 <==> 1 MNXM11561@MNXC3 + 1 MNXM1@MNXC3 + 1 MNXM5@MNXC3	R_RF5CBC131_B	PP1638	MNXR30131	MNXC3	1.18.1.2	ec:1.18.1.2;imo1053-pao1:FNOR;imo1056:FNOR;iso783:FN_or;seed:rxn13705	-1000	1000			0	0
R1D130CA6_B-72_Comp_MNXC2_ChangedTo_MNXC19	1 MNXM117@MNXC19 + 2 MNXM1@MNXC19 <==> 1 MNXM117@MNXC3 + 2 MNXM1@MNXC3	R_R1D130CA6_B	PP4302	MNXR5298	MNXC19%MNXC3		bigg:UREA2t2;iin800:DUR3;imm904:UREA2t2;imo1053-pao1:UREA2t2;imo1056:UREA2t2;ind750:UREA2t2;seed:rxn09653	-1000	1000			0	0
RAB49C375_LR-713	1 MNXM1184@MNXC3 + 1 MNXM2@MNXC3 + 1 MNXM73@MNXC3 --> 1 MNXM1647@MNXC3 + 1 MNXM9@MNXC3	R_RAB49C375_LR	PP1611;PP1807	MNXR3176	MNXC3	2.5.1.55;4.1.2.16	bigg:KDOPS;brenda:BR47464;ec:2.5.1.55;ec:4.1.2.16;ecocyc:KDO-8PSYNTH-RXN;iabaylyiv4:KDO-8PSYNTH-RXN;iaf1260:KDOPS;iit341:KDOPS;ijr904.45632:KDOPS;ijr904:KDOPS;imo1053-pao1:KDOPS;imo1056:KDOPS;intenz:10226;irs1563.45632:R03254_c;iso783:KDOPS;kegg:R03254;metacyc:KDO-8PSYNTH-RXN;rhea:14053;rhea:14054;rhea:14055;rhea:14056;seed:rxn02331;upa:UCR03254;upa:UER00474	0	1000			0	0
RA9375844_B-701	1 MNXM1184@MNXC3 <==> 1 MNXM145@MNXC3	R_RA9375844_B	PP0957	MNXR300	MNXC3	5.3.1.13	bigg:A5PISO;brenda:BR222;ec:5.3.1.13;ecocyc:DARAB5PISOM-RXN;iabaylyiv4:DARAB5PISOM-RXN;iaf1260:A5PISO;iit341:A5PISO;ijr904.45632:A5PISO;ijr904:A5PISO;imo1053-pao1:A5PISO;imo1056:A5PISO;intenz:4951;irs1563.45632:R01530_c;iso783:A5PISO;kegg:R01530;metacyc:DARAB5PISOM-RXN;pubmed:16199563;rhea:23104;rhea:23105;rhea:23106;rhea:23107;seed:rxn01117;upa:UCR01530;upa:UER00473	-1000	1000			0	0
RA557F008_B-686_Comp_MNXC2_ChangedTo_MNXC19	1 MNXM118@MNXC19 + 1 MNXM1@MNXC19 <==> 1 MNXM118@MNXC3 + 1 MNXM1@MNXC3	R_RA557F008_B	PP1229;PP2586;PP2802	MNXR4520	MNXC19%MNXC3		bigg:PTRCt2;bigg:PTRCt2pp;bigg:PTRCt2r;iaf1260:PTRCt2pp;iin800:U171;ijr904.45632:PTRCt2r;ijr904:PTRCt2r;imm904:PTRCt3i;ind750:PTRCt2;ips189:PTRCt2;iso783:PTRCt2;obsolete:rxn05702;seed:rxn05687;seed:rxn09215;seed:rxn13392	-1000	1000			0	0
RCAF4B249_LR-850	1 MNXM118@MNXC3 + 1 MNXM20@MNXC3 --> 1 MNXM422@MNXC3 + 1 MNXM89557@MNXC3	R_RCAF4B249_LR	PP5182	MNXR32288	MNXC3	2.6.1.29;2.6.1.82	bigg:PTRCTA;brenda:BR48746;ec:2.6.1.29;ec:2.6.1.82;ecocyc:PUTTRANSAM-RXN;iaf1260:PTRCTA;ijr904.45632:PTRCTA;ijr904:PTRCTA;imo1053-pao1:PTRCTA;imo1056:PTRCTA;intenz:16748;irs1563.45632:R01155_c;kegg:R01155;metacyc:PUTTRANSAM-RXN;rhea:23816;rhea:23817;rhea:23818;rhea:23819;seed:rxn00856;upa:UCR01155;upa:UER00290	0	1000			0	0
R7AD3EBD8_RL-481	1 MNXM1211@MNXC3 + 1 MNXM157@MNXC3 <-- 1 MNXM36717@MNXC3 + 1 MNXM4@MNXC3	R_R7AD3EBD8_RL	PP2518		MNXC3			-1000	0			0	0
R5C7A3778_RL-351	1 MNXM1223@MNXC3 + 1 MNXM13@MNXC3 + 1 MNXM89734@MNXC3 <-- 1 MNXM1269@MNXC3 + 1 MNXM184@MNXC3 + 1 MNXM1@MNXC3	R_R5C7A3778_RL	PP3787;PP4379;PP4545		MNXC3			-1000	0			0	0
R8675AE30_LR-535	1 MNXM1230@MNXC3 + 1 MNXM2@MNXC3 --> 1 MNXM1@MNXC3 + 1 MNXM327@MNXC3 + 1 MNXM58@MNXC3	R_R8675AE30_LR	PP3352	MNXR4941	MNXC3	3.1.6.1;3.1.6.2	bigg:STS2;bigg:STS2r;brenda:BS93856;ec:3.1.6.1;ec:3.1.6.2;kegg:R03980;rhea:31055;rhea:31056;rhea:31057;rhea:31058;seed:rxn02798	0	1000			0	0
RAA59AE89_RL-706	1 MNXM1231@MNXC3 + 1 MNXM89557@MNXC3 <-- 1 MNXM2@MNXC3 + 1 MNXM496@MNXC3	R_RAA59AE89_RL	PP5029	MNXR33152	MNXC3	3.5.3.8	bigg:FGLU;brenda:BR26109;ec:3.5.3.8;iag612:rbs_488;imo1053-pao1:FGLU;imo1056:FGLU;intenz:4296;isb619:FGLU;iso783:FGLU;iyo844:FGLU;kegg:R02285;metacyc:FORMIMINOGLUTAMASE-RXN;rhea:22492;rhea:22493;rhea:22494;rhea:22495;seed:rxn01639;upa:UCR02285;upa:UER00552	-1000	0			0	0
RE8984C2C_RL-983	1 MNXM12354@MNXC3 + 1 MNXM32@MNXC3 <-- 1 MNXM2@MNXC3 + 1 MNXM4053@MNXC3	R_RE8984C2C_RL	PP4897	MNXR691	MNXC3	3.5.1.28	bigg:AMAA;ec:3.5.1.28;iit341:AMAA;imo1053-pao1:AMAA;imo1056:AMAA;isb619:AMAA;iso783:AMAA;iyo844:AMAA;seed:rxn02875	-1000	0			0	0
R17AF74BF_B-45	1 MNXM123@MNXC3 + 1 MNXM212@MNXC3 <==> 1 MNXM19@MNXC3 + 1 MNXM2@MNXC3	R_R17AF74BF_B		MNXR578	MNXC3	3.3.1.1	bigg:AHC;bigg:AHCi;biopath:RXN00127;brenda:BR16046;ec:3.3.1.1;iabaylyiv4:ADENOSYLHOMOCYSTEINASE-RXN;iaf692:AHC;iao358:rll_581;iin800:SAH1;ijr904.45632:AHC;ijr904:AHC;imeo21:AHC;imm904:AHCi;imo1053-pao1:AHC;imo1056:AHC;ind750:AHCi;inj661:AHC;intenz:11259;irs1563.45632:R00192_c;kegg:R00192;macie:M0090;metacyc:ADENOSYLHOMOCYSTEINASE-RXN;obsolete:rxn13082;reactome:REACT_102024;reactome:REACT_107160;r…	-1000	1000			0	0
R3FCD1873_RL-232	1 MNXM1243@MNXC3 + 1 MNXM15@MNXC3 <-- 1 MNXM2@MNXC3 + 1 MNXM328@MNXC3	R_R3FCD1873_RL	PP0266	MNXR6639	MNXC3	3.5.3.12	brenda:BR22722;ec:3.5.3.12;imo1053-pao1:AGMTNDMN;imo1056:AGMTNDMN;intenz:4300;kegg:R01416;metacyc:AGMATINE-DEIMINASE-RXN;rhea:18037;rhea:18038;rhea:18039;rhea:18040;seed:rxn01029;upa:UCR01416;upa:UER00285	-1000	0			0	0
R52301C37_LR-302	1 MNXM1253@MNXC3 + 1 MNXM2@MNXC3 --> 1 MNXM1@MNXC3 + 1 MNXM285@MNXC3 + 1 MNXM57@MNXC3	R_R52301C37_LR	PP4144	MNXR2772	MNXC3	3.1.2.6	bigg:GLYOX;bigg:GLYOXm;biopath:RXN00831;ec:3.1.2.6;iabaylyiv4:GLYOXII-RXN;iaf1260:GLYOX;ijr904.45632:GLYOX;ijr904:GLYOX;imm904:GLYOX;imm904:GLYOXm;ind750:GLYOX;ind750:GLYOXm;intenz:3257;iso783:GLYOX;kegg:R01736;macie:M0157;metacyc:GLYOXII-RXN;rhea:25245;rhea:25246;rhea:25247;rhea:25248;seed:rxn01274;upa:UCR01736;upa:UER00676	0	1000			0	0
RF191F672_B-1017	1 MNXM1253@MNXC3 <==> 1 MNXM310@MNXC3 + 1 MNXM57@MNXC3	R_RF191F672_B	PP3766	MNXR3231	MNXC3	4.4.1.5	aragem.45632:R02530_c;bigg:LGTHL;biopath:RXN00567;ec:4.4.1.5;ecocyc:GLYOXI-RXN;iabaylyiv4:GLYOXI-RXN;iaf1260:LGTHL;iin800:GLO1;ijr904.45632:LGTHL;ijr904:LGTHL;imm904:LGTHL;imo1053-pao1:LGTHL;imo1056:LGTHL;ind750:LGTHL;intenz:4849;iso783:LGTHL;kegg:R02530;macie:M0032;metacyc:GLYOXI-RXN;rhea:19069;rhea:19070;rhea:19071;rhea:19072;seed:rxn01834;upa:UCR02530;upa:UER00675	-1000	1000			0	0
RAA0C2E94_RL-704	1 MNXM126@MNXC3 + 2 MNXM1@MNXC3 + 1 MNXM6@MNXC3 <-- 1 MNXM2@MNXC3 + 1 MNXM5@MNXC3 + 1 MNXM74@MNXC3	R_RAA0C2E94_RL	PP0665+PP3443	MNXR6972	MNXC3	1.2.1.9	brenda:BR29425;ec:1.2.1.9;intenz:1352;kegg:R01058;metacyc:1.2.1.9-RXN;rhea:14669;rhea:14670;rhea:14671;rhea:14672	-1000	0			0	0
R5ABA460F_RL-342	1 MNXM12797@MNXC3 + 1 MNXM1@MNXC3 + 1 MNXM31@MNXC3 <-- 1 MNXM535@MNXC3 + 1 MNXM9062@MNXC3	R_R5ABA460F_RL	PP4928	MNXR30261	MNXC3		imo1053-pao1:PA_MOAT;imo1056:PA_MOAT;seed:rxn13878	-1000	0			0	0
R6C7B32D9_LR-413	1 MNXM12797@MNXC3 + 1 MNXM535@MNXC3 --> 1 MNXM1@MNXC3 + 1 MNXM21385@MNXC3 + 1 MNXM31@MNXC3	R_R6C7B32D9_LR	PP4928	MNXR30262	MNXC3		imo1053-pao1:PA_MOAT2;imo1056:PA_MOAT2;seed:rxn13879	0	1000			0	0
R5BB1B41E_LR-348	1 MNXM12798@MNXC3 + 1 MNXM9203@MNXC3 --> 1 MNXM12804@MNXC3 + 1 MNXM17@MNXC3 + 1 MNXM1@MNXC3	R_R5BB1B41E_LR	PP1604	MNXR67969	MNXC3		imo1053-pao1:PA_LPADSS;imo1056:PA_LPADSS;seed:rxn13874	0	1000			0	0
R5FFBAC3C_RL-368	1 MNXM12798@MNXC3 + 2 MNXM1@MNXC3 + 1 MNXM80@MNXC3 <-- 1 MNXM2@MNXC3 + 1 MNXM9203@MNXC3	R_R5FFBAC3C_RL	PP2902	MNXR30267	MNXC3		imo1053-pao1:PA_USHD;imo1056:PA_USHD;seed:rxn13884	-1000	0			0	0
R42E6364C_RL-249	1 MNXM127@MNXC3 + 1 MNXM9@MNXC3 <-- 1 MNXM2063@MNXC3 + 1 MNXM2@MNXC3	R_R42E6364C_RL	PP0838	MNXR3547	MNXC3	3.1.3.25	bigg:MI4PP;ec:3.1.3.25;imeo21:MI4PP;inj661:MI4PP;irs1563.45632:R01186_c;kegg:R01186;metacyc:RXN-10952;pubmed:17068342;reactome:REACT_150193;reactome:REACT_150193.1;reactome:REACT_152896;reactome:REACT_152930;reactome:REACT_153117;reactome:REACT_154590;reactome:REACT_154983;reactome:REACT_155135;reactome:REACT_156142;reactome:REACT_157343;reactome:REACT_157599;reactome:REACT_158056;reactome:REACT_…	-1000	0			0	0
RF57BB247_RL-1035	1 MNXM127@MNXC3 + 1 MNXM9@MNXC3 <-- 1 MNXM2@MNXC3 + 1 MNXM540@MNXC3	R_RF57BB247_RL	PP0838	MNXR3546	MNXC3	3.1.3.25	bigg:MI3PP;brenda:BR26031;ec:3.1.3.25;iin800:INM1;iin800:YDR287W;imeo21:MI3PP;inj661:MI3PP;irs1563.45632:R01187_c;kegg:R01187;metacyc:MYO-INOSITOL-1OR-4-MONOPHOSPHATASE-RXN;pubmed:17068342;reactome:REACT_150231;reactome:REACT_150231.1;reactome:REACT_153212;reactome:REACT_153388;reactome:REACT_153420;reactome:REACT_154000;reactome:REACT_154429;reactome:REACT_154580;reactome:REACT_154765;reactome:R…	-1000	0			0	0
R99EB1F00_RL-631	1 MNXM127@MNXC3 + 1 MNXM9@MNXC3 <-- 1 MNXM2@MNXC3 + 1 MNXM97122@MNXC3	R_R99EB1F00_RL	PP0838		MNXC3			-1000	0			0	0
R104E126B_LR-2	1 MNXM12804@MNXC3 + 1 MNXM3@MNXC3 --> 1 MNXM1@MNXC3 + 1 MNXM7@MNXC3 + 1 MNXM9063@MNXC3	R_R104E126B_LR	PP1900	MNXR30263	MNXC3		imo1053-pao1:PA_TDSK;imo1056:PA_TDSK;seed:rxn13880	0	1000			0	0
RC5B97616_B-826	1 MNXM1289@MNXC3 + 1 MNXM1@MNXC3 + 1 MNXM6@MNXC3 <==> 1 MNXM5@MNXC3 + 1 MNXM89661@MNXC3	R_RC5B97616_B	PP4011+PP4012	MNXR35657	MNXC3	1.1.1.42	ec:1.1.1.42;iin800:IDP1_1;iin800:IDP2_1;iin800:IDP3_1;intenz:15912;kegg:R01899;rhea:25588;rhea:25589;rhea:25590;rhea:25591;seed:rxn01387	-1000	1000			0	0
R54EC72A7_RL-315	1 MNXM1294@MNXC3 <-- 1 MNXM258@MNXC3 + 1 MNXM77@MNXC3	R_R54EC72A7_RL	PP4960	MNXR2186	MNXC3	4.1.2;4.1.2.13	bigg:FBA3;biopath:RXN00156;ec:4.1.2;ec:4.1.2.13;ecocyc:SEDOBISALDOL-RXN;imm904:FBA3;ind750:FBA3;irs1563.45632:R01829_c;irs1563.45632:R01829_p;kegg:R01829;metacyc:SEDOBISALDOL-RXN;obsolete:rxn09504;rhea:30167;rhea:30168;rhea:30169;rhea:30170;seed:rxn01334	-1000	0			0	0
R5DB904EE_LR-357	1 MNXM12@MNXC3 + 1 MNXM2214@MNXC3 --> 1 MNXM1@MNXC3 + 1 MNXM45@MNXC3 + 1 MNXM89734@MNXC3	R_R5DB904EE_LR	PP1183		MNXC3			0	1000			0	0
R6789159F_B-388	1 MNXM13027@MNXC3 + 1 MNXM7@MNXC3 + 1 MNXM9@MNXC3 <==> 1 MNXM3@MNXC3 + 1 MNXM79@MNXC3 + 1 MNXM89557@MNXC3	R_R6789159F_B	PP1997	MNXR55940	MNXC3	6.3.2.17	bigg:THFGLUS;biopath:RXN01155;ec:6.3.2.17;iin800:FOL3;iin800:MET7;iin800:RMA1;imeo21:THFGLUS;imm904:THFGLUS;imo1053-pao1:THFGLUS;imo1056:THFGLUS;ind750:THFGLUS;inj661:THFGLUS;isb619:THFGLUS;kegg:R00942;obsolete:rxn12956;pubmed:1409616;pubmed:8662720;reactome:REACT_101002;reactome:REACT_101642;reactome:REACT_102351;reactome:REACT_104258;reactome:REACT_104550;reactome:REACT_104661;reactome:REACT_10…	-1000	1000			0	0
RC107B988_RL-808	1 MNXM13214@MNXC3 + 1 MNXM26@MNXC3 <-- 1 MNXM13215@MNXC3 + 1 MNXM2@MNXC3	R_RC107B988_RL	PP1343	MNXR30266	MNXC3		imo1053-pao1:PA_UHGADA;imo1056:PA_UHGADA;seed:rxn13883	-1000	0			0	0
R8CCEDD2D_LR-572	1 MNXM13214@MNXC3 + 1 MNXM3407@MNXC3 --> 1 MNXM89734@MNXC3 + 1 MNXM9203@MNXC3	R_R8CCEDD2D_LR	PP1601		MNXC3			0	1000			0	0
R32492DBF_RL-179	1 MNXM13215@MNXC3 + 1 MNXM89734@MNXC3 <-- 1 MNXM2575@MNXC3 + 1 MNXM47@MNXC3	R_R32492DBF_RL	PP1603		MNXC3			-1000	0			0	0
R9E04537C_RL-646	1 MNXM13224@MNXC3 <-- 1 MNXM5974@MNXC3	R_R9E04537C_RL	PP1811		MNXC3			-1000	0			0	0
RB348CE4E_RL-743	1 MNXM1324@MNXC3 + 1 MNXM1@MNXC3 + 1 MNXM7@MNXC3 <-- 1 MNXM3@MNXC3 + 1 MNXM795@MNXC3	R_RB348CE4E_RL	PP0794	MNXR4173	MNXC3	2.7.1.11;2.7.1.144;2.7.1.145;2.7.1.56	bigg:PFK_2;brenda:BR47754;ec:2.7.1.11;ec:2.7.1.144;ec:2.7.1.145;ec:2.7.1.56;ecocyc:TAGAKIN-RXN;iaf1260:PFK_2;iao358:rll_220;ijr904.45632:PFK_2;ijr904:PFK_2;imm904:PFK_2;imo1053-pao1:PFK_2;imo1056:PFK_2;ind750:PFK_2;intenz:2974;isb619:PFK_2;iyo844:PFK_2;kegg:R03236;metacyc:TAGAKIN-RXN;obsolete:rxn09084;rhea:12420;rhea:12421;rhea:12422;rhea:12423;seed:rxn02314;upa:UCR03236;upa:UER00715	-1000	0			0	0
R903AC31_B-582	1 MNXM1325@MNXC3 + 1 MNXM7@MNXC3 <==> 1 MNXM2174@MNXC3 + 1 MNXM3@MNXC3	R_R903AC31_B	PP0849	MNXR55758	MNXC3	2.7.4.6	bigg:NDPK10;bigg:NDPK10m;bigg:NDPK10n;ec:2.7.4.6;irs1563.45632:R03530_c;kegg:R03530;rhea:30939;rhea:30940;rhea:30941;rhea:30942;seed:rxn02517	-1000	1000			0	0
R30D26A78_B-172	1 MNXM1339@MNXC3 + 1 MNXM14@MNXC3 + 1 MNXM1@MNXC3 + 1 MNXM9@MNXC3 <==> 1 MNXM2@MNXC3 + 1 MNXM3@MNXC3 + 1 MNXM926@MNXC3	R_R30D26A78_B	PP0823	MNXR4805	MNXC3	2.7.9.3	bigg:SELNPS;brenda:BR48098;ec:2.7.9.3;ecocyc:2.7.9.3-RXN;iaf1260:SELNPS;ijr904.45632:SELNPS;ijr904:SELNPS;imo1053-pao1:SELNPSr;imo1056:SELNPSr;intenz:3123;iso783:SELNPS;kegg:R03595;metacyc:2.7.9.3-RXN;rhea:18737;rhea:18738;rhea:18739;rhea:18740;seed:rxn02569	-1000	1000			0	0
R8D1D2817_B-573	1 MNXM1344@MNXC3 + 1 MNXM17@MNXC3 + 1 MNXM1@MNXC3 <==> 1 MNXM1955@MNXC3 + 1 MNXM47@MNXC3	R_R8D1D2817_B	PP1337	MNXR55984	MNXC3	2.4.1.227	aragem.45632:R05662_c;bigg:UAGPT2;brenda:BR44201;ec:2.4.1.227;imeo21:UAGPT2;inj661:UAGPT2;intenz:10458;kegg:R05662;kegg:R06173;metacyc:RXN-8976;rhea:23192;rhea:23193;rhea:23194;rhea:23195;seed:rxn03933	-1000	1000			0	0
R928F7AC6_LR-593	1 MNXM134@MNXC3 + 1 MNXM1@MNXC3 --> 1 MNXM13@MNXC3 + 1 MNXM635@MNXC3	R_R928F7AC6_LR	PP2552	MNXR2964	MNXC3	4.1.1.22;4.1.1.28	aragem.45632:R01167_c;bigg:HISDC;biopath:RXN00455;brenda:BR283;ec:4.1.1.22;ec:4.1.1.28;go:0001694;iaf692:HISDC;intenz:4516;irs1563.45632:R01167_c;kegg:R01167;macie:M0049;metacyc:HISTIDINE-DECARBOXYLASE-RXN;pubmed:1425659;reactome:REACT_115661;reactome:REACT_115661.1;reactome:REACT_127364;reactome:REACT_130479;reactome:REACT_131907;reactome:REACT_132708;reactome:REACT_134167;reactome:REACT_134195;…	0	1000			0	0
R7F23AF1F_LR-496	1 MNXM1376@MNXC3 --> 1 MNXM2@MNXC3 + 1 MNXM451@MNXC3	R_R7F23AF1F_LR	PP1785	MNXR5009	MNXC3	4.2.1.46	bigg:TDPGDH;brenda:BR425;ec:4.2.1.46;ecocyc:DTDPGLUCDEHYDRAT-RXN;iabaylyiv4:DTDPGLUCDEHYDRAT-RXN;iaf1260:TDPGDH;iaf692:TDPGDH;iao358:rll_401;ijr904.45632:TDPGDH;ijr904:TDPGDH;imeo21:TDPGDH;imo1053-pao1:TDPGDH;imo1056:TDPGDH;inj661:TDPGDH;intenz:4707;irs1563.45632:R06513_c;iso783:TDPGDH;kegg:R06513;metacyc:DTDPGLUCDEHYDRAT-RXN;obsolete:rxn04371;rhea:17221;rhea:17222;rhea:17223;rhea:17224;seed:rxn0…	0	1000			0	0
R260C8903_LR-116	1 MNXM138@MNXC3 + 1 MNXM21386@MNXC3 --> 1 MNXM9@MNXC3 + 1 C9575@MNXC3	R_R260C8903_LR	PP4944		MNXC3			0	1000			0	0
R64824B5_RL-378	1 MNXM138@MNXC3 + 1 MNXM7@MNXC3 <-- 1 MNXM3@MNXC3 + 1 MNXM742@MNXC3	R_R64824B5_RL	PP0999	MNXR5992	MNXC3	2.7.2.2;6.3.4.16	biopath:RXN01086;ec:2.7.2.2;ec:6.3.4.16;kegg:R01395;rhea:30755;rhea:30756;rhea:30757;rhea:30758;seed:rxn01016	-1000	0			0	0
R7D04639E_RL-488	1 MNXM13@MNXC3 + 1 MNXM144@MNXC3 <-- 1 MNXM1@MNXC3 + 1 MNXM42@MNXC3	R_R7D04639E_RL		MNXR855	MNXC3	4.1.1.11;4.1.1.15	bigg:ASP1DC;biopath:RXN00901;brenda:BR272;ec:4.1.1.11;ec:4.1.1.15;ecocyc:ASPDECARBOX-RXN;iabaylyiv4:ASPDECARBOX-RXN;iaf1260:ASP1DC;iaf692:ASP1DC;iag612:rbs_376;iin800:U98;iit341:ASP1DC;ijr904.45632:ASP1DC;ijr904:ASP1DC;imeo21:ASP1DC;imo1053-pao1:ASP1DC;imo1056:ASP1DC;ind750:ASP1DC;inj661:ASP1DC;intenz:4505;isb619:ASP1DC;iso783:ASP1DC;iyo844:ASP1DC;kegg:R00489;metacyc:ASPDECARBOX-RXN;rhea:19497;rh…	-1000	0			0	0
RF52D4DB4_RL-1034	1 MNXM13@MNXC3 + 1 MNXM1886@MNXC3 <-- 1 MNXM1@MNXC3 + 1 MNXM2195@MNXC3	R_RF52D4DB4_RL	PP0548;PP5213	MNXR3978	MNXC3	4.1.1;4.1.1.-	bigg:OPHBDC;ec:4.1.1;ec:4.1.1.-;ecocyc:3-OCTAPRENYL-4-OHBENZOATE-DECARBOX-RXN;iabaylyiv4:3-OCTAPRENYL-4-OHBENZOATE-DECARBOX-RXN;iaf1260:OPHBDC;iit341:OPHBDC;ijr904.45632:OPHBDC;ijr904:OPHBDC;imo1053-pao1:OPHBDC;imo1056:OPHBDC;iso783:OPHBDC;kegg:R04986;metacyc:3-OCTAPRENYL-4-OHBENZOATE-DECARBOX-RXN;rhea:27778;rhea:27779;rhea:27780;rhea:27781;seed:rxn03393	-1000	0			0	0
RDF98A813_RL-941_Comp_MNXC2_ChangedTo_MNXC19	1 MNXM13@MNXC3 + 1 MNXM191@MNXC3 + 1 MNXM1@MNXC19 <-- 2 MNXM1@MNXC3 + 1 MNXM232@MNXC3 + 1 MNXM39@MNXC3	R_RDF98A813_RL	PP0490+PP0491+PP2185	MNXR65516	MNXC19%MNXC3	1.2.2.1	ec:1.2.2.1;iaf1260:FDH4pp;ijr904.45632:FDH2;ijr904:FDH2;pubmed:7747941;rhea:29075;rhea:29076;rhea:29077;rhea:29078;seed:rxn08465;seed:rxn10114;seed:rxn13639	-1000	0			0	0
R596AEB61_RL-334	1 MNXM13@MNXC3 + 1 MNXM205@MNXC3 <-- 1 MNXM1@MNXC3 + 1 MNXM279@MNXC3	R_R596AEB61_RL	PP2552	MNXR159	MNXC3	4.1.1.25;4.1.1.28	aragem.45632:R02080_c;bigg:3HLYTCL;biopath:RXN01452;brenda:BR287;ec:4.1.1.25;ec:4.1.1.28;intenz:4522;irs1563.45632:R02080_c;kegg:R02080;metacyc:RXN66-221;pubmed:10691773;pubmed:1540578;pubmed:2590185;reactome:REACT_104253;reactome:REACT_113504;reactome:REACT_128467;reactome:REACT_144069;reactome:REACT_15382;reactome:REACT_15382.1;reactome:REACT_30693;reactome:REACT_32861;reactome:REACT_40024;reac…	-1000	0			0	0
RD0C00BAA_RL-875	1 MNXM13@MNXC3 + 1 MNXM2160@MNXC3 <-- 1 MNXM210@MNXC3 + 1 MNXM4@MNXC3	R_RD0C00BAA_RL	PP2554;PP3433	MNXR4405	MNXC3	1.13.11.27	bigg:PPOR;ec:1.13.11.27;kegg:R01372;metacyc:RXN-10815;rhea:31107;rhea:31108;rhea:31109;rhea:31110	-1000	0			0	0
R80B84F85_RL-503	1 MNXM13@MNXC3 + 1 MNXM2328@MNXC3 <-- 1 MNXM1@MNXC3 + 1 MNXM2588@MNXC3	R_R80B84F85_RL	PP2334	MNXR8335	MNXC3	2.7.8.23	brenda:BR47910;ec:2.7.8.23;imo1053-pao1:CVXCXPPM;imo1056:CVXCXPPM;intenz:3119;kegg:R05165;metacyc:2.7.8.23-RXN;rhea:14045;rhea:14046;rhea:14047;rhea:14048;seed:rxn03501;seed:rxn13819	-1000	0			0	0
R2D0224AA_LR-149	1 MNXM13@MNXC3 + 1 MNXM2@MNXC3 + 1 MNXM388@MNXC3 + 1 MNXM3@MNXC3 --> 1 MNXM1@MNXC3 + 1 MNXM507@MNXC3 + 1 MNXM7@MNXC3 + 1 MNXM9@MNXC3	R_R2D0224AA_LR	PP5335+PP5336	MNXR28629	MNXC3		imo1053-pao1:AIRC1;imo1056:AIRC1;iyo844:AIRC1;seed:rxn10053	0	1000			0	0
R496438E0_B-274	1 MNXM13@MNXC3 + 1 MNXM2@MNXC3 + 1 MNXM770@MNXC3 <==> 1 MNXM1@MNXC3 + 1 MNXM854@MNXC3	R_R496438E0_B	PP3599	MNXR7639	MNXC3	4.2.1.41	brenda:BR420;ec:4.2.1.41;iabaylyiv4:4.2.1.41-RXN;intenz:4702;iyo844:D4DGCD;kegg:R02279;metacyc:4.2.1.41-RXN;rhea:24608;rhea:24609;rhea:24610;rhea:24611;seed:rxn01634;upa:UCR02279;upa:UER00628	-1000	1000			0	0
RE3D88BA8_RL-961	1 MNXM13@MNXC3 + 1 MNXM2@MNXC3 + 1 MNXM97@MNXC3 <-- 1 MNXM1@MNXC3 + 1 MNXM696@MNXC3	R_RE3D88BA8_RL	PP1769	MNXR8552	MNXC3	4.2.1.51;4.2.1.91	brenda:BR48340;ec:4.2.1.51;ec:4.2.1.91;intenz:15825;kegg:R00691;metacyc:CARBOXYCYCLOHEXADIENYL-DEHYDRATASE-RXN;rhea:12536;rhea:12537;rhea:12538;rhea:12539;seed:rxn00490;upa:UCR00691;upa:UER00344	-1000	0			0	0
R938D28CC_RL-596	1 MNXM13@MNXC3 + 1 MNXM3508@MNXC3 <-- 1 MNXM1@MNXC3 + 1 MNXM2621@MNXC3	R_R938D28CC_RL	PP2552	MNXR279	MNXC3	4.1.1.28	bigg:5HXKYNDCL;ec:4.1.1.28;kegg:R04909;rhea:31219;rhea:31220;rhea:31221;rhea:31222;seed:rxn03360	-1000	0			0	0
R7AADF2B_RL-480	1 MNXM13@MNXC3 + 1 MNXM357@MNXC3 <-- 1 MNXM1@MNXC3 + 1 MNXM570@MNXC3	R_R7AADF2B_RL	PP2552	MNXR272	MNXC3	4.1.1.28	bigg:5HLTDL;biopath:RXN01260;brenda:BR49520;ec:4.1.1.28;intenz:4522;irs1563.45632:R02701_c;kegg:R02701;metacyc:RXN3DJ-170;pubmed:1540578;pubmed:2590185;reactome:REACT_102788;reactome:REACT_104092;reactome:REACT_107239;reactome:REACT_142887;reactome:REACT_147219;reactome:REACT_15546;reactome:REACT_15546.1;reactome:REACT_32557;reactome:REACT_32559;reactome:REACT_85160;reactome:REACT_85734;reactome:…	-1000	0			0	0
R59B5EEF3_RL-336	1 MNXM13@MNXC3 + 1 MNXM3854@MNXC3 + 1 MNXM89734@MNXC3 <-- 1 MNXM184@MNXC3 + 1 MNXM1@MNXC3 + 1 MNXM979@MNXC3	R_R59B5EEF3_RL	PP1916;PP4175		MNXC3			-1000	0			0	0
R63C02648_RL-375	1 MNXM13@MNXC3 + 1 MNXM4993@MNXC3 + 1 MNXM89734@MNXC3 <-- 1 MNXM184@MNXC3 + 1 MNXM1@MNXC3 + 1 MNXM2645@MNXC3	R_R63C02648_RL	PP1916;PP4175		MNXC3			-1000	0			0	0
R206EB9D7_RL-88	1 MNXM13@MNXC3 + 1 MNXM4994@MNXC3 + 1 MNXM89734@MNXC3 <-- 1 MNXM184@MNXC3 + 1 MNXM1@MNXC3 + 1 MNXM5723@MNXC3	R_R206EB9D7_RL	PP1916;PP4175		MNXC3			-1000	0			0	0
RC76CA6E5_RL-832	1 MNXM13@MNXC3 + 1 MNXM603@MNXC3 <-- 1 MNXM1@MNXC3 + 1 MNXM76@MNXC3	R_RC76CA6E5_RL	PP2552	MNXR5171	MNXC3	4.1.1.25;4.1.1.28	aragem.45632:R00736_c;bigg:TYRCBOX;biopath:RXN01032;brenda:BR286;ec:4.1.1.25;ec:4.1.1.28;intenz:4519;irs1563.45632:R00736_c;irs1563.45632:R00736_p;kegg:R00736;metacyc:TYROSINE-DECARBOXYLASE-RXN;rhea:14345;rhea:14346;rhea:14347;rhea:14348;seed:rxn00529	-1000	0			0	0
R5B3044B_RL-345	1 MNXM13@MNXC3 + 1 MNXM660@MNXC3 <-- 1 MNXM1@MNXC3 + 1 MNXM97@MNXC3	R_R5B3044B_RL	PP2552	MNXR4257	MNXC3	4.1.1.28;4.1.1.53	bigg:PHYCBOXL;brenda:BR313;ec:4.1.1.28;ec:4.1.1.53;imeo21:PHYCBOXL;inj661:PHYCBOXL;intenz:4547;irs1563.45632:R00699_c;kegg:R00699;metacyc:PHENYLALANINE-DECARBOXYLASE-RXN;rhea:19717;rhea:19718;rhea:19719;rhea:19720;seed:rxn00497;upa:UCR00699;upa:UER00722	-1000	0			0	0
R7BF56C76_RL-484	1 MNXM13@MNXC3 + 1 MNXM806@MNXC3 <-- 1 MNXM1@MNXC3 + 1 MNXM94@MNXC3	R_R7BF56C76_RL	PP2552	MNXR3344	MNXC3	4.1.1.28	bigg:LTDCL;biopath:RXN01421;brenda:BS1370;ec:4.1.1.28;intenz:4522;irs1563.45632:R00685_c;kegg:R00685;metacyc:AROMATIC-L-AMINO-ACID-DECARBOXYLASE-RXN;rhea:30339;rhea:30340;rhea:30341;rhea:30342;seed:rxn00484	-1000	0			0	0
RB44E9526_RL-746	1 MNXM13@MNXC3 + 1 MNXM89734@MNXC3 + 1 MNXM91971@MNXC3 <-- 1 MNXM1473@MNXC3 + 1 MNXM184@MNXC3 + 1 MNXM1@MNXC3	R_RB44E9526_RL	PP1916;PP4175		MNXC3			-1000	0			0	0
RB96614_RL-767	1 MNXM13@MNXC3 + 1 MNXM89734@MNXC3 + 1 MNXM92952@MNXC3 <-- 1 MNXM184@MNXC3 + 1 MNXM1@MNXC3 + 1 MNXM564@MNXC3	R_RB96614_RL	PP1916;PP4175		MNXC3			-1000	0			0	0
R2925E2AB_RL-132	1 MNXM13@MNXC3 + 1 MNXM89734@MNXC3 + 1 MNXM92953@MNXC3 <-- 1 MNXM18360@MNXC3 + 1 MNXM184@MNXC3 + 1 MNXM1@MNXC3	R_R2925E2AB_RL	PP1916;PP4175		MNXC3			-1000	0			0	0
R29E5F92A_RL-136	1 MNXM13@MNXC3 + 2 MNXM15@MNXC3 + 1 MNXM69@MNXC3 <-- 2 MNXM1@MNXC3 + 1 MNXM2@MNXC3 + 1 MNXM490@MNXC3	R_R29E5F92A_RL	PP4288	MNXR5248	MNXC3	3.5.3.19	bigg:UGLYCH;bigg:UGLYCHr;brenda:BR29521;brenda:BS190021;ec:3.5.3.19;iabaylyiv4:UREIDOGLYCOLATE-HYDROLASE-RXN;iaf1260:UGLYCH;iin800:DAL3;ijr904.45632:UGLYCH;ijr904:UGLYCH;imm904:UGLYCHr;imo1053-pao1:UGLYCH;imo1056:UGLYCH;ind750:UGLYCHr;intenz:4307;iyo844:UGLYCHr;kegg:R00469;metacyc:UREIDOGLYCOLATE-HYDROLASE-RXN;rhea:19809;rhea:19810;rhea:19811;rhea:19812;seed:rxn00327;upa:UCR00469;upa:UER00656	-1000	0			0	0
R1387E308_B-22	1 MNXM1409@MNXC3 <==> 1 MNXM507@MNXC3	R_R1387E308_B	PP5336	MNXR591	MNXC3	5.4.99.18	bigg:AIRC3;brenda:BR48707;ec:5.4.99.18;ecocyc:RXN0-743;iabaylyiv4:RXN0-743;iaf1260:AIRC3;iaf692:AIRC3;iit341:AIRC3;ijr904.45632:AIRC3;ijr904:AIRC3;imeo21:AIRC3;inj661:AIRC3;intenz:16664;isb619:AIRC3;iso783:AIRC3;kegg:R07405;metacyc:5.4.99.18-RXN;metacyc:RXN0-743;obsolete:rxn08093r;rhea:13193;rhea:13194;rhea:13195;rhea:13196;seed:rxn05115;upa:UCR07405;upa:UER00943	-1000	1000			0	0
RE630D36D_LR-974_Comp_MNXC2_ChangedTo_MNXC19	1 MNXM140@MNXC19 + 1 MNXM1@MNXC19 --> 1 MNXM140@MNXC3 + 1 MNXM1@MNXC3	R_RE630D36D_LR	PP4184	MNXR3223	MNXC19%MNXC3		bigg:LEUt2r;bigg:LEUt2rpp;iaf1260:LEUt2rpp;iaf692:LEUt2r;iin800:AGP1_7;iin800:BAP2_3;iin800:BAP3_3;iin800:GAP1_11;iin800:GNP1_4;iin800:TAT1_2;iin800:VAP1_4;ijr904.45632:LEUt2r;ijr904:LEUt2r;imeo21:LEUt2r;imm904:LEUt2r;imm904:LEUt6;imm904:LEUt7;imo1053-pao1:LEUt2;imo1056:LEUt2;ind750:LEUt2r;inj661:LEUt2r;ips189:LEUt6;isb619:LEUt2r;iyo844:LEUt6;obsolete:rxn05600;seed:rxn05243;seed:rxn08785;seed:rxn…	0	1000			0	0
RDDFBFAC7_RL-939	1 MNXM1423@MNXC3 <-- 1 MNXM693@MNXC3	R_RDDFBFAC7_RL		MNXR2850	MNXC3	5.3.1.12	ec:5.3.1.12;metacyc:GALACTUROISOM-RXN	-1000	0			0	0
RC936064E_RL-843	1 MNXM14327@MNXC3 + 1 MNXM61@MNXC3 <-- 1 MNXM276@MNXC3 + 1 MNXM97@MNXC3	R_RC936064E_RL	PP1972	MNXR30294	MNXC3		imo1053-pao1:UNK4;imo1056:UNK4;seed:rxn13915	-1000	0			0	0
R41EED2E6_RL-242	1 MNXM1438@MNXC3 + 1 MNXM15@MNXC3 + 1 MNXM1@MNXC3 + 1 MNXM22@MNXC3 <-- 1 MNXM4@MNXC3 + 1 MNXM943@MNXC3	R_R41EED2E6_RL			MNXC3			-1000	0			0	0
R23CEE250_LR-107	1 MNXM1438@MNXC3 + 2 MNXM2@MNXC3 --> 1 MNXM792@MNXC3	R_R23CEE250_LR			MNXC3			0	1000			0	0
R982D637B_LR-619_Comp_MNXC2_ChangedTo_MNXC19	1 MNXM144@MNXC19 + 1 MNXM1@MNXC19 --> 1 MNXM144@MNXC3 + 1 MNXM1@MNXC3	R_R982D637B_LR		MNXR936	MNXC19%MNXC3		bigg:BALAt2pp;bigg:BALAt2r;iaf1260:BALAt2pp;imeo21:BALAt2r;imo1053-pao1:ala-Bt2;imo1056:ala-Bt2;inj661:BALAt2r;iyo844:ala-Bt2;seed:rxn05495;seed:rxn08174	0	1000			0	0
RFF68E75D_B-1067	1 MNXM144@MNXC3 + 1 MNXM20@MNXC3 <==> 1 MNXM244@MNXC3 + 1 MNXM89557@MNXC3	R_RFF68E75D_B	PP0214	MNXR32735	MNXC3	2.6.1.19;2.6.1.55	bigg:APAT2rm;ec:2.6.1.19;ec:2.6.1.55;kegg:R00908;metacyc:RXN-2901;rhea:30699;rhea:30700;rhea:30701;rhea:30702;seed:rxn00657	-1000	1000			0	0
R39EB37F1_B-208	1 MNXM144@MNXC3 + 1 MNXM23@MNXC3 <==> 1 MNXM244@MNXC3 + 1 MNXM32@MNXC3	R_R39EB37F1_B	PP0596	MNXR738	MNXC3	2.6.1.18	bigg:APATr;brenda:BR47385;ec:2.6.1.18;imeo21:APATr;imo1053-pao1:BALAAT;imo1056:BALAAT;inj661:APATr;intenz:2769;irs1563.45632:R00907_c;kegg:R00907;metacyc:2.6.1.18-RXN;pubmed:20018850;pubmed:2158891;pubmed:7592550;reactome:REACT_100437;reactome:REACT_126528;reactome:REACT_128018;reactome:REACT_128701;reactome:REACT_130049;reactome:REACT_130304;reactome:REACT_131853;reactome:REACT_140736;reactome:R…	-1000	1000			0	0
R22890923_RL-101	1 MNXM14501@MNXC3 + 1 MNXM61@MNXC3 <-- 1 MNXM276@MNXC3 + 1 MNXM76@MNXC3	R_R22890923_RL	PP1972	MNXR30295	MNXC3		imo1053-pao1:UNK6;imo1056:UNK6;seed:rxn13916	-1000	0			0	0
RF4F5126C_RL-1031	1 MNXM1458@MNXC3 + 1 MNXM89557@MNXC3 <-- 1 MNXM337@MNXC3 + 1 MNXM37@MNXC3	R_RF4F5126C_RL	PP2329	MNXR30623	MNXC3	2.6.1.85	bigg:ADCS;brenda:BR47979;ec:2.6.1.85;ecocyc:PABASYN-RXN;iabaylyiv4:PABASYN-RXN;iaf1260:ADCS;iin800:ABZ1;ijr904.45632:ADCS;ijr904:ADCS;imeo21:ADCS;imm904:ADCS;imo1053-pao1:ADCS;imo1056:ADCS;ind750:ADCS;inj661:ADCS;intenz:17346;irs1563.45632:R01716_c;isb619:ADCS;iso783:ADCS;iyo844:ADCS;kegg:R01716;macie:M0283;metacyc:PABASYN-RXN;rhea:11672;rhea:11673;rhea:11674;rhea:11675;seed:rxn01257	-1000	0			0	0
R471D60F6_RL-262	1 MNXM14724@MNXC3 + 1 MNXM61@MNXC3 <-- 1 MNXM276@MNXC3 + 1 MNXM37@MNXC3	R_R471D60F6_RL	PP1972	MNXR30296	MNXC3		imo1053-pao1:UNK7;imo1056:UNK7;seed:rxn13917	-1000	0			0	0
R4F3C3ADE_LR-293_Comp_MNXC2_ChangedTo_MNXC19	1 MNXM147@MNXC19 + 1 MNXM2@MNXC3 + 1 MNXM3@MNXC3 --> 1 MNXM147@MNXC3 + 1 MNXM1@MNXC3 + 1 MNXM7@MNXC3 + 1 MNXM9@MNXC3	R_R4F3C3ADE_LR	PP1297	MNXR848	MNXC19%MNXC3		bigg:ASNabc;bigg:ASNabcpp;iaf1260:ASNabcpp;iit341:ASNabc;ijr904.45632:ASNabc;ijr904:ASNabc;imo1053-pao1:ASNabc;imo1056:ASNabc;seed:rxn08160;seed:rxn10144	0	1000			0	0
RAA82755_RL-708	1 MNXM14@MNXC3 + 1 MNXM9@MNXC3 <-- 1 MNXM2@MNXC3 + 1 MNXM45@MNXC3	R_RAA82755_RL	PP0261	MNXR965	MNXC3	3.1.3.7	bigg:BPNT;brenda:BR10692;ec:3.1.3.7;ecocyc:325-BISPHOSPHATE-NUCLEOTIDASE-RXN;go:0050427;iaf1260:BPNT;iao358:rll_620;igt196:BPNT;iin800:MET22;iit341:BPNT;ijr904.45632:BPNT;ijr904:BPNT;imeo21:BPNT;imm904:BPNT;imo1053-pao1:BPNT;imo1056:BPNT;ind750:BPNT;inj661:BPNT;intenz:3282;irs1563.45632:R00188_c;isb619:BPNT;iso783:BPNT;kegg:R00188;metacyc:325-BISPHOSPHATE-NUCLEOTIDASE-RXN;pubmed:10224133;reactome…	-1000	0			0	0
R40981087_RL-239	1 MNXM14@MNXC3 + 2 MNXM1@MNXC3 + 1 MNXM89643@MNXC3 <-- 1 MNXM2@MNXC3 + 1 MNXM527@MNXC3	R_R40981087_RL	PP4919	MNXR54983	MNXC3	3.6.1.-;3.6.1.13;3.6.1.21;3.6.1.53	bigg:ADPRDP;bigg:ADPRDPm;brenda:BR22753;ec:3.6.1.-;ec:3.6.1.13;ec:3.6.1.21;ec:3.6.1.53;iaf1260:ADPRDP;isb619:ADPRDP;iyo844:ADPRDP;kegg:R01054;metacyc:RXN-9925;metacyc:RXN0-1441;obsolete:rxn08072;seed:rxn00775	-1000	0			0	0
R1781A0_LR-43	1 MNXM150@MNXC3 + 1 MNXM2@MNXC3 --> 1 MNXM168@MNXC3 + 1 MNXM38297@MNXC3	R_R1781A0_LR	PP3254	MNXR55735	MNXC3	3.2.2.16;3.2.2.9	bigg:MTAN;brenda:BR19228;ec:3.2.2.16;ec:3.2.2.9;iaf1260:MTAN;iag612:rbs_469;igt196:MTAN;iit341:MTAN;ijr904.45632:MTAN;ijr904:MTAN;imeo21:MTAN;inj661:MTAN;irs1563.45632:R01401_c;isb619:MTAN;iso783:MTAN;iyo844:MTAN;kegg:R01401;metacyc:METHYLTHIOADENOSINE-NUCLEOSIDASE-RXN;seed:rxn01021;upa:UCR01401;upa:UER00871	0	1000			0	0
RECD550D8_B-997_Comp_MNXC2_ChangedTo_MNXC19	1 MNXM156@MNXC19 + 1 MNXM1@MNXC19 <==> 1 MNXM156@MNXC3 + 1 MNXM1@MNXC3	R_RECD550D8_B	PP1059;PP5031	MNXR1424	MNXC19%MNXC3		bigg:DALAt2;bigg:DALAt2pp;bigg:DALAt2r;bigg:DALAt2rL;iaf1260:DALAt2pp;iit341:DALAt2;ijr904.45632:DALAt2r;ijr904:DALAt2r;imeo21:DALAt2r;imo1053-pao1:ALA_Dt6;imo1056:ALA_Dt6;inj661:DALAt2r;isb619:DALAt2r;iyo844:ALA_Dt2;seed:rxn05494;seed:rxn08301	-1000	1000			0	0
R86C450F7_B-538	1 MNXM157@MNXC3 + 1 MNXM1@MNXC3 + 1 MNXM39@MNXC3 <==> 1 MNXM2@MNXC3 + 2 MNXM56@MNXC3	R_R86C450F7_B		MNXR7229	MNXC3	1.2.99.4	brenda:BR36794;ec:1.2.99.4;intenz:1439;kegg:R00614;metacyc:RXN-11453;rhea:19221;rhea:19222;rhea:19223;rhea:19224	-1000	1000			0	0
RA70CD209_LR-691	1 MNXM157@MNXC3 + 1 MNXM22@MNXC3 --> 2 MNXM2@MNXC3 + 1 MNXM56@MNXC3	R_RA70CD209_LR	PP0115;PP0235;PP0481;PP2887;PP3668	MNXR4427	MNXC3	1.11.1.21;1.11.1.6;1.11.1.7	ec:1.11.1.21;ec:1.11.1.6;ec:1.11.1.7;kegg:R00602;rhea:30691;rhea:30692;rhea:30693;rhea:30694	0	1000			0	0
R2646D128_LR-117	1 MNXM157@MNXC3 + 1 MNXM601@MNXC3 --> 1 MNXM56@MNXC3 + 1 MNXM765@MNXC3	R_R2646D128_LR	PP2674	MNXR5563	MNXC3	1.1.99.8	biopath:RXN00308;ec:1.1.99.8	0	1000			0	0
R82F654B5_B-510_Comp_MNXC2_ChangedTo_MNXC19	1 MNXM15824@MNXC19 + 1 MNXM1@MNXC19 <==> 1 MNXM15824@MNXC3 + 1 MNXM1@MNXC3	R_R82F654B5_B	PP3187		MNXC19%MNXC3			-1000	1000			0	0
R7E405B57_LR-492	1 MNXM15824@MNXC3 + 1 MNXM2@MNXC3 --> 1 MNXM584@MNXC3	R_R7E405B57_LR	PP4286	MNXR57682	MNXC3	3.5.2.5	brenda:BS165245;ec:3.5.2.5	0	1000			0	0
R51FD58E9_B-301_Comp_MNXC2_ChangedTo_MNXC19	1 MNXM158@MNXC19 + 1 MNXM1@MNXC19 <==> 1 MNXM158@MNXC3 + 1 MNXM1@MNXC3	R_R51FD58E9_B	PP0745;PP3992;PP4290;PP4643;PP4653	MNXR5294	MNXC19%MNXC3		bigg:URAt2;bigg:URAt2pp;bigg:URAt2r;bigg:URAt2rpp;iabaylyiv4:TRANS-RXN-132;iaf1260:URAt2pp;iaf1260:URAt2rpp;iag612:rbs_581;iao358:rll_388;iin800:FUR4;iit341:URAt2;ijr904.45632:URAt2;ijr904.45632:URAt2r;ijr904:URAt2;ijr904:URAt2r;imm904:URAt2;imo1053-pao1:URAt6;imo1056:URAt6;ind750:URAt2;ips189:URAt2;isb619:URAt2;iso783:URAt6;iyo844:URAt6;obsolete:rxn05666;seed:rxn05197;seed:rxn09365;seed:rxn12368	-1000	1000			0	0
R47F94982_RL-268	1 MNXM159@MNXC3 + 1 MNXM15@MNXC3 + 1 MNXM727@MNXC3 <-- 1 MNXM1837@MNXC3 + 1 MNXM2@MNXC3	R_R47F94982_RL	PP4594	MNXR4802	MNXC3	4.4.1.1	bigg:SELCYSTGL;ec:4.4.1.1;kegg:R04930;rhea:31151;rhea:31152;rhea:31153;rhea:31154;seed:rxn03374	-1000	0			0	0
R47BD1A4_RL-267	1 MNXM15@MNXC3 + 1 MNXM161@MNXC3 + 1 MNXM22@MNXC3 <-- 1 MNXM2@MNXC3 + 1 MNXM366@MNXC3 + 1 MNXM4@MNXC3	R_R47BD1A4_RL	PP1129	MNXR4532	MNXC3	1.4.3.5	bigg:PYAM5PO;bigg:PYAM5POr;brenda:BR36881;ec:1.4.3.5;ecocyc:PMPOXI-RXN;intenz:16460;kegg:R00277;metacyc:PMPOXI-RXN;pubmed:15182361;reactome:REACT_125943;reactome:REACT_126986;reactome:REACT_132960;reactome:REACT_134149;reactome:REACT_135289;reactome:REACT_137479;reactome:REACT_138043;reactome:REACT_139265;reactome:REACT_140401;reactome:REACT_145402;reactome:REACT_145562;reactome:REACT_147541;reac…	-1000	0			0	0
R8348ECA3_LR-515	1 MNXM15@MNXC3 + 1 MNXM1@MNXC3 + 1 MNXM23@MNXC3 + 1 MNXM89582@MNXC3 --> 1 MNXM2@MNXC3 + 1 MNXM55@MNXC3	R_R8348ECA3_LR	PP4594	MNXR32753	MNXC3	4.1.99.1;4.4.1.1;4.4.1.8	bigg:CYSDS;biopath:RXN00582;brenda:BS410878;ec:4.1.99.1;ec:4.4.1.1;ec:4.4.1.8;ecocyc:LCYSDESULF-RXN;iaf1260:CYSDS;iaf692:CYSDS;iag612:rbs_381;iag612:rbs_382;iag612:rbs_383;iag612:rbs_384;ijr904.45632:TRPAS1;ijr904:TRPAS1;intenz:4845;irs1563.45632:R00782_c;iyo844:TRPAS1;kegg:R00782;metacyc:LCYSDESULF-RXN;rhea:24931;rhea:24932;rhea:24933;rhea:24934;seed:rxn00566	0	1000			0	0
RA9594F3_B-703	1 MNXM15@MNXC3 + 1 MNXM22@MNXC3 + 1 MNXM311@MNXC3 <==> 1 MNXM2@MNXC3 + 1 MNXM4@MNXC3 + 1 MNXM548@MNXC3	R_RA9594F3_B	PP1129	MNXR14875	MNXC3	1.4.3.5	ec:1.4.3.5;kegg:R01710;rhea:30775;rhea:30776;rhea:30777;rhea:30778	-1000	1000			0	0
R331FAE93_RL-180	1 MNXM15@MNXC3 + 1 MNXM23@MNXC3 + 1 MNXM3840@MNXC3 <-- 1 MNXM2@MNXC3 + 1 MNXM927@MNXC3	R_R331FAE93_RL	PP4594	MNXR1351	MNXC3	4.4.1.1;4.4.1.8	bigg:CYSLYSL;biopath:RXN00515;ec:4.4.1.1;ec:4.4.1.8;intenz:4845;kegg:R02408;rhea:24927;rhea:24928;rhea:24929;rhea:24930;seed:rxn01735	-1000	0			0	0
R4E7DE35C_RL-290	1 MNXM15@MNXC3 + 1 MNXM331@MNXC3 <-- 1 MNXM1819@MNXC3 + 1 MNXM2@MNXC3	R_R4E7DE35C_RL	PP2453	MNXR6613	MNXC3	3.5.1.2;3.5.1.35;3.5.1.38	brenda:BR22687;ec:3.5.1.2;ec:3.5.1.35;ec:3.5.1.38;intenz:4219;kegg:R01579;metacyc:D-GLUTAMINASE-RXN;rhea:22840;rhea:22841;rhea:22842;rhea:22843;seed:rxn01153	-1000	0			0	0
R5ED32650_RL-361	1 MNXM15@MNXC3 + 1 MNXM386@MNXC3 <-- 1 MNXM1@MNXC3 + 1 MNXM2@MNXC3 + 1 MNXM3509@MNXC3	R_R5ED32650_RL	PP1100;PP3189	MNXR9867	MNXC3	3.5.4.1	brenda:BS140966;ec:3.5.4.1;iyo844:MCSNAH1r;kegg:R01411;rhea:30759;rhea:30760;rhea:30761;rhea:30762;seed:rxn01025	-1000	0			0	0
R1872D5AE_RL-49	1 MNXM15@MNXC3 + 1 MNXM75@MNXC3 <-- 1 MNXM218@MNXC3	R_R1872D5AE_RL	PP0542+PP0543	MNXR1921	MNXC3	4.3.1.7	bigg:ETHAAL;brenda:BR3429;ec:4.3.1.7;ecocyc:ETHAMLY-RXN;iaf1260:ETHAAL;ijr904.45632:ETHAAL;ijr904:ETHAAL;imo1053-pao1:ETHAAL;imo1056:ETHAAL;intenz:4821;iyo844:ETHAAL;kegg:R00749;metacyc:ETHAMLY-RXN;rhea:15313;rhea:15314;rhea:15315;rhea:15316;seed:rxn00539	-1000	0			0	0
RAC909E93_LR-720_Comp_MNXC2_ChangedTo_MNXC19	1 MNXM1608@MNXC19 + 1 MNXM1@MNXC19 --> 1 MNXM1608@MNXC3 + 1 MNXM1@MNXC3	R_RAC909E93_LR	PP1167+PP1168+PP1169;PP1168+PP1169+PP2056	MNXR27802	MNXC19%MNXC3		imo1053-pao1:MAL_Dt2;imo1056:MAL_Dt2;iyo844:MAL_Dt2;seed:rxn05603	0	1000			0	0
R68B67625_RL-396	1 MNXM161@MNXC3 + 1 MNXM1@MNXC3 + 1 MNXM7@MNXC3 <-- 1 MNXM311@MNXC3 + 1 MNXM3@MNXC3	R_R68B67625_RL	PP5357	MNXR4538	MNXC3	2.7.1.35	bigg:PYDXK;brenda:BR47774;ec:2.7.1.35;ecocyc:PYRIDOXKIN-RXN;iaf1260:PYDXK;iin800:U83;ijr904.45632:PYDXK;ijr904:PYDXK;imm904:PYDXK;imo1053-pao1:PYDXK;imo1056:PYDXK;ind750:PYDXK;intenz:2865;ips189:PYDXK;kegg:R00174;metacyc:PYRIDOXKIN-RXN;pubmed:10987144;pubmed:15249053;reactome:REACT_127273;reactome:REACT_127733;reactome:REACT_127910;reactome:REACT_128226;reactome:REACT_132437;reactome:REACT_134003…	-1000	0			0	0
R6CB49F55_LR-416	1 MNXM1635@MNXC3 + 1 MNXM16@MNXC3 --> 1 MNXM1707@MNXC3 + 1 MNXM19@MNXC3 + 1 MNXM1@MNXC3	R_R6CB49F55_LR	PP1765	MNXR3953	MNXC3	2.1.1.222;2.1.1.64	bigg:OHPHM;ec:2.1.1.222;ec:2.1.1.64;ecocyc:2-OCTAPRENYL-6-OHPHENOL-METHY-RXN;iabaylyiv4:2-OCTAPRENYL-6-OHPHENOL-METHY-RXN;iaf1260:OHPHM;ijr904.45632:OHPHM;ijr904:OHPHM;imo1053-pao1:OHPHM;imo1056:OHPHM;intenz:18697;ips189:OHPHM;irs1563.45632:R04988_c;iso783:OHPHM;kegg:R04988;metacyc:2-OCTAPRENYL-6-OHPHENOL-METHY-RXN;rhea:27770;rhea:27771;rhea:27772;rhea:27773;seed:rxn03395	0	1000			0	0
R9E6EEABB_B-648	1 MNXM1638@MNXC3 + 1 MNXM1@MNXC3 + 1 MNXM6@MNXC3 <==> 1 MNXM5@MNXC3 + 1 MNXM734@MNXC3	R_R9E6EEABB_B	PP4678	MNXR15675	MNXC3	1.1.1.86	ec:1.1.1.86;kegg:R04440;rhea:31139;rhea:31140;rhea:31141;rhea:31142;seed:rxn03068;upa:UCR04440	-1000	1000			0	0
R4AF355AC_B-280	1 MNXM1638@MNXC3 <==> 1 MNXM426@MNXC3	R_R4AF355AC_B	PP4678	MNXR6714	MNXC3	1.1.1.86;5.4.99.3	brenda:BR250;ec:1.1.1.86;ec:5.4.99.3;intenz:5009;irs1563.45632:R05071_c;kegg:R03052;kegg:R05071;metacyc:2-ACETOLACTATE-MUTASE-RXN;obsolete:rxn03438;rhea:16361;rhea:16362;rhea:16363;rhea:16364;rhea:31255;rhea:31256;rhea:31257;rhea:31258;seed:rxn02187;upa:UCR05071	-1000	1000			0	0
RE1050778_LR-948	1 MNXM1647@MNXC3 + 1 MNXM2@MNXC3 --> 1 MNXM989@MNXC3 + 1 MNXM9@MNXC3	R_RE1050778_LR	PP0956	MNXR3175	MNXC3	3.1.3.45	bigg:KDOPP;ec:3.1.3.45;ecocyc:KDO-8PPHOSPHAT-RXN;iabaylyiv4:KDO-8PPHOSPHAT-RXN;iaf1260:KDOPP;iit341:KDOPP;ijr904.45632:KDOPP;ijr904:KDOPP;imo1053-pao1:KDOPP;imo1056:KDOPP;intenz:3320;irs1563.45632:R03350_c;iso783:KDOPP;kegg:R03350;metacyc:KDO-8PPHOSPHAT-RXN;rhea:11500;rhea:11501;rhea:11502;rhea:11503;seed:rxn02404;upa:UCR03350;upa:UER00475	0	1000			0	0
R8D67B95F_B-574	1 MNXM164@MNXC3 + 1 MNXM23@MNXC3 <==> 1 MNXM337@MNXC3	R_R8D67B95F_B	PP5317	MNXR1161	MNXC3	4.1.3.40	bigg:CHRPL;biopath:RXN00162;brenda:BR48792;ec:4.1.3.40;ecocyc:CHORPYRLY-RXN;iabaylyiv4:CHORPYRLY-RXN;iaf1260:CHRPL;iin800:TRP2_2;iin800:TRP3_3;ijr904.45632:CHRPL;ijr904:CHRPL;imeo21:CHRPL;imm904:CHRPL;imo1053-pao1:CHRPL;imo1056:CHRPL;ind750:CHRPL;inj661:CHRPL;intenz:17220;irs1563.45632:R01302_c;iso783:CHRPL;kegg:R01302;metacyc:CHORPYRLY-RXN;rhea:16505;rhea:16506;rhea:16507;rhea:16508;seed:rxn00966	-1000	1000			0	0
RBBC9F21E_LR-782	1 MNXM165@MNXC3 --> 1 MNXM198@MNXC3	R_RBBC9F21E_LR	PP4059	MNXR3648	MNXC3	5.4.99.16;5.4.99.6	bigg:MTI;ec:5.4.99.16;ec:5.4.99.6;imeo21:MTI;imo1053-pao1:TREHS;imo1056:TREHS;inj661:MTI;intenz:5022;kegg:R01557;kegg:R06218;pubmed:10658666;reactome:REACT_27236;rhea:15145;rhea:15146;rhea:15147;rhea:15148;seed:rxn01134	0	1000			0	0
RF8E7B223_RL-1044	1 MNXM168@MNXC3 + 1 MNXM97011@MNXC3 <-- 1 MNXM212@MNXC3 + 1 MNXM2@MNXC3	R_RF8E7B223_RL	PP2460	MNXR54981	MNXC3	3.2.2.1;3.2.2.7;3.2.2.8	bigg:ADNUC;ec:3.2.2.1;ec:3.2.2.7;ec:3.2.2.8;iabaylyiv4:ADENOSINE-NUCLEOSIDASE-RXN;iaf1260:ADNUC;iin800:URH1_2;iit341:ADNUC;imm904:ADNUC;imo1053-pao1:PNS1;imo1056:PNS1;ind750:ADNUC;seed:rxn00927	-1000	0			0	0
R6C9171D6_B-415	1 MNXM1692@MNXC3 + 1 MNXM23@MNXC3 <==> 1 MNXM32@MNXC3 + 1 MNXM803@MNXC3	R_R6C9171D6_B	PP2209	MNXR8053	MNXC3	2.6.1.37	brenda:BR47396;ec:2.6.1.37;imo1053-pao1:2AEPPNAT;imo1056:2AEPPNAT;intenz:2788;kegg:R04152;metacyc:2.6.1.37-RXN;rhea:17021;rhea:17022;rhea:17023;rhea:17024;seed:rxn02900	-1000	1000			0	0
RA32EB253_LR-676	1 MNXM1697@MNXC3 + 1 MNXM3@MNXC3 + 1 MNXM91123@MNXC3 --> 5 MNXM1@MNXC3 + 1 MNXM40299@MNXC3 + 1 MNXM7@MNXC3 + 1 MNXM9@MNXC3	R_RA32EB253_LR	PP1675;PP1676		MNXC3			0	1000			0	0
RF1E22A2C_LR-1019	1 MNXM16@MNXC3 + 1 MNXM1903@MNXC3 --> 1 MNXM19@MNXC3 + 1 MNXM1@MNXC3 + 1 MNXM90440@MNXC3	R_RF1E22A2C_LR	PP5011	MNXR56039	MNXC3	2.1.1.163;2.1.1.201	aragem.45632:R04990_c;bigg:URFGTT;ec:2.1.1.163;ec:2.1.1.201;iabaylyiv4:2-OCTAPRENYL-METHOXY-BENZOQ-METH-RXN;intenz:17863;irs1563.45632:R04990_c;isb619:URFGTT;kegg:R04990;pubmed:1444716;rhea:26462;rhea:26463;rhea:26464;rhea:26465;seed:rxn03397	0	1000			0	0
R70504203_LR-437	1 MNXM16@MNXC3 + 1 MNXM2187@MNXC3 --> 1 MNXM191@MNXC3 + 1 MNXM19@MNXC3 + 1 MNXM1@MNXC3	R_R70504203_LR	PP1765	MNXR1632	MNXC3	2.1.1.64	bigg:DMQMT;ec:2.1.1.64;ecocyc:DHHB-METHYLTRANSFER-RXN;iaf1260:DMQMT;ijr904.45632:DMQMT;ijr904:DMQMT;imo1053-pao1:DMQMT;imo1056:DMQMT;iso783:DMQMT;metacyc:DHHB-METHYLTRANSFER-RXN;pubmed:11583838;rhea:28679;rhea:28680;rhea:28681;rhea:28682;seed:rxn08353	0	1000			0	0
RD15ABA50_B-878	1 MNXM16@MNXC3 + 1 MNXM4985@MNXC3 <==> 1 MNXM19@MNXC3 + 1 MNXM1@MNXC3 + 1 MNXM2440@MNXC3	R_RD15ABA50_B	PP1765	MNXR60376	MNXC3	2.1.1.64	ec:2.1.1.64;imo1053-pao1:3DMUBQ9MT;imo1056:3DMUBQ9MT;kegg:R07235;seed:rxn05003	-1000	1000			0	0
R3710C32E_LR-192	1 MNXM16@MNXC3 + 1 MNXM558@MNXC3 --> 1 MNXM19@MNXC3 + 1 MNXM1@MNXC3 + 1 MNXM223@MNXC3	R_R3710C32E_LR	PP5011	MNXR710	MNXC3	2.1.1.163	bigg:AMMQT8_2;ec:2.1.1.163;ecocyc:ADOMET-DMK-METHYLTRANSFER-RXN;ijr904.45632:AMMQT8_2;ijr904:AMMQT8_2;imeo21:AMMQT8_2;inj661:AMMQT8_2;intenz:17863;metacyc:ADOMET-DMK-METHYLTRANSFER-RXN;rhea:30063;rhea:30064;rhea:30065;rhea:30066;seed:rxn10094	0	1000			0	0
R6165A8F4_B-371	1 MNXM16@MNXC3 + 1 MNXM92194@MNXC3 <==> 1 MNXM19@MNXC3 + 1 MNXM92195@MNXC3	R_R6165A8F4_B	PP4826	MNXR30917	MNXC3	2.1.1.131	bigg:CPC3MT;ec:2.1.1.131;iaf692:CPC3MT;imeo21:CPC3MT;inj661:CPC3MT;kegg:R05809;seed:rxn04047;upa:UCR05809;upa:UER00225	-1000	1000			0	0
RE419E9A9_B-962	1 MNXM16@MNXC3 + 1 MNXM92195@MNXC3 <==> 1 MNXM19@MNXC3 + 1 MNXM1@MNXC3 + 1 MNXM92197@MNXC3	R_RE419E9A9_B	PP3410	MNXR30918	MNXC3	2.1.1.133	bigg:CPC4MT;ec:2.1.1.133;iaf692:CPC4MT;imeo21:CPC4MT;inj661:CPC4MT;kegg:R05810;obsolete:rxn06978;seed:rxn04048;upa:UCR05810;upa:UER00226	-1000	1000			0	0
R12BF3304_LR-15	1 MNXM1707@MNXC3 + 1 MNXM4@MNXC3 + 1 MNXM6@MNXC3 --> 1 MNXM1903@MNXC3 + 1 MNXM2@MNXC3 + 1 MNXM5@MNXC3	R_R12BF3304_LR	PP5199	MNXR36135	MNXC3	1.14.13.-	ec:1.14.13.-;kegg:R04989	0	1000			0	0
R76C68B26_B-465	1 MNXM17108@MNXC3 + 1 MNXM2@MNXC3 <==> 1 MNXM1@MNXC3 + 1 MNXM97018@MNXC3	R_R76C68B26_B	PP0545;PP2589;PP2680;PP2694;PP3357;PP3463;PP5258;PP5278		MNXC3			-1000	1000			0	0
R592613A_RL-332	1 MNXM17112@MNXC3 + 1 MNXM1@MNXC3 + 1 MNXM7@MNXC3 <-- 1 MNXM17114@MNXC3 + 1 MNXM3@MNXC3	R_R592613A_RL	PP4934		MNXC3			-1000	0			0	0
R6FA3BC82_LR-435	1 MNXM17112@MNXC3 + 1 MNXM2@MNXC3 --> 1 MNXM48519@MNXC3 + 1 MNXM9@MNXC3	R_R6FA3BC82_LR	PP0059		MNXC3			0	1000			0	0
RB0CC4454_B-731	1 MNXM17114@MNXC3 <==> 1 MNXM271@MNXC3	R_RB0CC4454_B	PP1323	MNXR19002	MNXC3	5.3.1.28	brenda:BR49208;ec:5.3.1.28;kegg:R09768;metacyc:RXN0-4301	-1000	1000			0	0
R1C292FB2_B-65_Comp_MNXC2_ChangedTo_MNXC19	1 MNXM1734@MNXC19 + 1 MNXM1@MNXC19 <==> 1 MNXM1734@MNXC3 + 1 MNXM1@MNXC3	R_R1C292FB2_B	PP3600	MNXR2503	MNXC19%MNXC3		bigg:GALCTNt2pp;bigg:GALCTNt2r;iaf1260:GALCTNt2pp;ijr904.45632:GALCTNt2r;ijr904:GALCTNt2r;seed:rxn08578;seed:rxn10160	-1000	1000			0	0
RB38EA58D_LR-745	1 MNXM179@MNXC3 + 2 MNXM91192@MNXC3 --> 2 MNXM1@MNXC3 + 1 MNXM23@MNXC3 + 2 MNXM91194@MNXC3	R_RB38EA58D_LR	PP4736	MNXR55667	MNXC3	1.1.2.3	bigg:L-LACD;bigg:L-LACDm;ec:1.1.2.3;iin800:CYB2;imeo21:L_LACD;imm904:L-LACD2cm;ind750:L-LACDm;inj661:L-LACD;seed:rxn00145;seed:rxn13333	0	1000			0	0
RE4ADEE31_B-965	1 MNXM17@MNXC3 + 1 MNXM1@MNXC3 + 1 MNXM2403@MNXC3 <==> 1 MNXM2@MNXC3 + 1 MNXM47@MNXC3	R_RE4ADEE31_B	PP1811	MNXR65542	MNXC3	3.2.1.183	ec:3.2.1.183;intenz:19331;rhea:30683;rhea:30684;rhea:30685;rhea:30686	-1000	1000			0	0
R5B86316D_RL-347	1 MNXM17@MNXC3 + 1 MNXM1@MNXC3 + 1 MNXM5328@MNXC3 <-- 1 MNXM47@MNXC3 + 1 MNXM6467@MNXC3	R_R5B86316D_RL	PP1337	MNXR55983	MNXC3	2.4.1.227	aragem.45632:R05027_c;bigg:UAGPT1;ec:2.4.1.227;imeo21:UAGPT1;inj661:UAGPT1;irs1563.45632:R05027_c;seed:rxn03405	-1000	0			0	0
R6CB5D57B_RL-417	1 MNXM17@MNXC3 + 1 MNXM1@MNXC3 + 1 C9577@MNXC3 <-- 1 MNXM89795@MNXC3 + 1 C9576@MNXC3	R_R6CB5D57B_RL	PP0343		MNXC3			-1000	0			0	0
RC835351B_RL-837	1 MNXM17@MNXC3 + 1 MNXM1@MNXC3 + 1 C9578@MNXC3 <-- 1 MNXM50@MNXC3 + 1 C9577@MNXC3	R_RC835351B_RL	PP4943		MNXC3			-1000	0			0	0
R8D8422CD_RL-575	1 MNXM17@MNXC3 + 1 MNXM1@MNXC3 + 1 C9580@MNXC3 <-- 1 MNXM50@MNXC3 + 1 C9579@MNXC3	R_R8D8422CD_RL			MNXC3			-1000	0			0	0
RED9D23C7_RL-1002	1 MNXM17@MNXC3 + 1 MNXM1@MNXC3 + 1 C9581@MNXC3 <-- 1 MNXM50@MNXC3 + 1 C9580@MNXC3	R_RED9D23C7_RL			MNXC3			-1000	0			0	0
RCEF4881F_RL-864	1 MNXM1800@MNXC3 + 1 MNXM1@MNXC3 <-- 1 MNXM204@MNXC3 + 1 MNXM4@MNXC3	R_RCEF4881F_RL	PP2518	MNXR56771	MNXC3	1.13.11.8	brenda:BR40467;ec:1.13.11.8;intenz:1804;kegg:R01632;metacyc:PROTOCATECHUATE-45-DIOXYGENASE-RXN;rhea:24044;rhea:24045;rhea:24046;rhea:24047	-1000	0			0	0
R841C589C_RL-523	1 MNXM1816@MNXC3 + 1 MNXM765@MNXC3 <-- 1 MNXM2318@MNXC3 + 1 MNXM601@MNXC3	R_R841C589C_RL	PP2674	MNXR27338	MNXC3	1.1.99.8	ec:1.1.99.8;seed:rxn03597	-1000	0			0	0
R4A88A966_LR-278	1 MNXM1829@MNXC3 + 1 MNXM3061@MNXC3 --> 1 MNXM1@MNXC3 + 1 MNXM30@MNXC3 + 1 MNXM41260@MNXC3	R_R4A88A966_LR	PP1802		MNXC3			0	1000			0	0
R8B76DD66_LR-564	1 MNXM1829@MNXC3 + 1 MNXM41258@MNXC3 --> 1 MNXM1@MNXC3 + 1 MNXM30@MNXC3 + 1 MNXM41259@MNXC3	R_R8B76DD66_LR	PP1801		MNXC3			0	1000			0	0
R6C5C79F1_LR-412	1 MNXM1829@MNXC3 + 1 MNXM41260@MNXC3 --> 1 MNXM1@MNXC3 + 1 MNXM30@MNXC3 + 1 MNXM41258@MNXC3	R_R6C5C79F1_LR	PP1780		MNXC3			0	1000			0	0
R55F33AC_B-317	1 MNXM1829@MNXC3 + 1 MNXM5@MNXC3 <==> 1 MNXM1@MNXC3 + 1 MNXM516@MNXC3 + 1 MNXM6@MNXC3	R_R55F33AC_B	PP1800	MNXR7166	MNXC3	1.1.1.187;1.1.1.281	brenda:BR36695;brenda:BR36695_WOP;brenda:BS257027;brenda:BS257027_WOP;ec:1.1.1.187;ec:1.1.1.281;imo1053-pao1:GDPMR;imo1056:GDPMR;intenz:11087;intenz:1185;kegg:R03399;metacyc:1.1.1.281-RXN;metacyc:GDP-4-DEHYDRO-D-RHAMNOSE-REDUCTASE-RXN;rhea:13829;rhea:13830;rhea:13831;rhea:13832;seed:rxn02440	-1000	1000			0	0
R4257B96E_RL-244	1 MNXM1880@MNXC3 + 1 MNXM2@MNXC3 <-- 1 MNXM422@MNXC3	R_R4257B96E_RL		MNXR8758	MNXC3	1.4.3.10;1.5.99.6;2.6.1.82	brenda:BR48747;ec:1.4.3.10;ec:1.5.99.6;ec:2.6.1.82;imo1053-pao1:4ABUTNC;imo1056:4ABUTNC;intenz:1577;intenz:1639;intenz:16748;kegg:R07408;metacyc:RXN-6423;rhea:22588;rhea:22589;rhea:22590;rhea:22591;seed:rxn05118	-1000	0			0	0
R5EB12655_LR-360_Comp_MNXC2_ChangedTo_MNXC19	1 MNXM18941@MNXC19 + 1 MNXM2@MNXC3 + 1 MNXM3@MNXC3 --> 1 MNXM18941@MNXC3 + 1 MNXM1@MNXC3 + 1 MNXM7@MNXC3 + 1 MNXM9@MNXC3	R_R5EB12655_LR	PP0076+PP0294+PP0295;PP0076+PP0294+PP2774;PP0076+PP0294+PP3559;PP0076+PP0295+PP2774;PP0076+PP2774;PP0076+PP2774+PP3559;PP0294+PP0295+PP0296;PP0294+PP0295+PP0304;PP0294+PP0295+PP1741;PP0294+PP0295+PP2775;PP0294+PP0295+PP3558;PP0294+PP0296+PP2774;PP0294+PP0296+PP3559;PP0294+PP0304+PP2774;PP0294+PP0304+PP3559;PP0294+PP1741+PP2774;PP0294+PP1741+PP3559;PP0294+PP2774+PP2775;PP0294+PP2774+PP3558;PP0294+…	MNXR28638	MNXC19%MNXC3		imo1053-pao1:PROLBabc;imo1056:PROLBabc;iyo844:PROLBabc;seed:rxn10073	0	1000			0	0
R3EFE3830_B-227	1 MNXM1915@MNXC3 + 1 MNXM9@MNXC3 <==> 1 MNXM194@MNXC3 + 1 MNXM2@MNXC3	R_R3EFE3830_B	PP1414;PP1620;PP2531	MNXR3870	MNXC3	3.1.3.5	bigg:NT5C;ec:3.1.3.5;irs1563.45632:R03346_c;kegg:R03346;rhea:30935;rhea:30936;rhea:30937;rhea:30938;seed:rxn02400	-1000	1000			0	0
RB1FD713D_RL-737	1 MNXM191@MNXC3 + 1 MNXM339@MNXC3 <-- 1 MNXM232@MNXC3 + 1 MNXM41@MNXC3	R_RB1FD713D_RL	PP1444		MNXC3			-1000	0			0	0
RA347771_LR-678_Comp_MNXC2_ChangedTo_MNXC19	1 MNXM192@MNXC19 + 1 MNXM2@MNXC3 + 1 MNXM3@MNXC3 --> 1 MNXM192@MNXC3 + 1 MNXM1@MNXC3 + 1 MNXM7@MNXC3 + 1 MNXM9@MNXC3	R_RA347771_LR	PP1137+PP1139+PP1141;PP1137+PP1140+PP1141;PP1138+PP1139+PP1141;PP1138+PP1140+PP1141	MNXR30199	MNXC19%MNXC3		imo1053-pao1:3ABUTabc;imo1056:3ABUTabc;seed:rxn13794	0	1000			0	0
R79FE6DB1_RL-478	1 MNXM192@MNXC3 + 2 MNXM1@MNXC3 + 1 MNXM6@MNXC3 <-- 1 MNXM2@MNXC3 + 1 MNXM422@MNXC3 + 1 MNXM5@MNXC3	R_R79FE6DB1_RL	PP0545;PP2589;PP2680;PP2694;PP3357;PP3463;PP5258;PP5278	MNXR14923	MNXC3	1.2.1.3	ec:1.2.1.3;kegg:R01986;rhea:30803;rhea:30804;rhea:30805;rhea:30806;seed:rxn01459	-1000	0			0	0
RFCFAA9E0_LR-1058	1 MNXM19542@MNXC3 + 1 MNXM2@MNXC3 --> 1 MNXM3172@MNXC3 + 1 MNXM7437@MNXC3	R_RFCFAA9E0_LR	PP2901		MNXC3			0	1000			0	0
R73BF6B8B_LR-454	1 MNXM1994@MNXC3 + 1 MNXM5@MNXC3 --> 1 MNXM1@MNXC3 + 1 MNXM40316@MNXC3 + 1 MNXM6@MNXC3	R_R73BF6B8B_LR	PP2426		MNXC3			0	1000			0	0
RB4540E4D_LR-747_Comp_MNXC2_ChangedTo_MNXC19	1 MNXM1@MNXC19 + 1 MNXM207@MNXC19 --> 1 MNXM1@MNXC3 + 1 MNXM207@MNXC3	R_RB4540E4D_LR	PP2092	MNXR3846	MNXC19%MNXC3		bigg:NO3t2;bigg:NO3t3;iabaylyiv4:TRANS-RXNIM-5773;iag612:rbs_491;iit341:NO3t2;iit341:NO3t3;imo1053-pao1:NO3t2;imo1056:NO3t2;iyo844:NO3t2;seed:rxn05627;seed:rxn10977;seed:rxn12431	0	1000			0	0
R6E6A4469_LR-426_Comp_MNXC2_ChangedTo_MNXC19	1 MNXM1@MNXC19 + 1 MNXM231@MNXC19 --> 1 MNXM1@MNXC3 + 1 MNXM231@MNXC3	R_R6E6A4469_LR	PP4184	MNXR3095	MNXC19%MNXC3		bigg:ILEt2r;bigg:ILEt2rpp;iaf1260:ILEt2rpp;iaf692:ILEt2r;iin800:AGP1_6;iin800:BAP2_2;iin800:BAP3_2;iin800:GAP1_10;iin800:TAT1_1;iin800:VAP1_3;ijr904.45632:ILEt2r;ijr904:ILEt2r;imeo21:ILEt2r;imm904:ILEt2r;imm904:ILEt6;imm904:ILEt7;imo1053-pao1:ILEt2;imo1056:ILEt2;ind750:ILEt2r;inj661:ILEt2r;ips189:ILEt2;isb619:ILEt2r;iyo844:ILEt2;obsolete:rxn05591;seed:rxn05244;seed:rxn08746;seed:rxn13321;seed:rxn…	0	1000			0	0
RDD0BDF9A_B-932_Comp_MNXC2_ChangedTo_MNXC19	1 MNXM1@MNXC19 + 1 MNXM23@MNXC19 <==> 1 MNXM1@MNXC3 + 1 MNXM23@MNXC3	R_RDD0BDF9A_B		MNXR4552	MNXC19%MNXC3		bigg:PYRt2;bigg:PYRt2m;bigg:PYRt2p;bigg:PYRt2r;bigg:PYRt2rpp;iaf1260:PYRt2rpp;iaf692:PYRt2;iao358:rll_559;iin800:JEN1_2;iin800:U133;iit341:PYRt2r;ijr904.45632:PYRt2r;ijr904:PYRt2r;imeo21:PYRt2r;imm904:PYRt2;imm904:PYRt2m;imm904:PYRt2p;imo1053-pao1:PYRt2;imo1056:PYRt2;ind750:PYRt2;ind750:PYRt2m;ind750:PYRt2p;inj661:PYRt2r;iso783:PYRt2;iyo844:PYRt2;obsolete:rxn05642;pubmed:11945601;pubmed:22628558;…	-1000	1000			0	0
RCEACFC46_RL-861_Comp_MNXC2_ChangedTo_MNXC19	1 MNXM1@MNXC19 + 1 MNXM25@MNXC19 <-- 1 MNXM1@MNXC3 + 1 MNXM25@MNXC3	R_RCEACFC46_RL	PP1188;PP2255	MNXR4949	MNXC19%MNXC3		bigg:SUCCt2b;bigg:SUCCt2r;bigg:SUCCt3;bigg:SUCCt3pp;iabaylyiv4:TRANS-RXN-SUC;iaf1260:SUCCt3pp;iag612:rbs_552;iin800:U205;iit341:SUCCt2r;ijr904.45632:SUCCt2b;ijr904:SUCCt2b;imeo21:SUCCt2r;imm904:SUCCt2r;imo1053-pao1:SUCCt2b;imo1056:SUCCt2b;ind750:SUCCt2r;inj661:SUCCt2r;iyo844:SUCCt6;seed:rxn05654;seed:rxn09270;seed:rxn12455	-1000	0			0	0
RFBAF2331_B-1053_Comp_MNXC2_ChangedTo_MNXC19	1 MNXM1@MNXC19 + 1 MNXM2757@MNXC19 <==> 1 MNXM1@MNXC3 + 1 MNXM2757@MNXC3	R_RFBAF2331_B		MNXR27762	MNXC19%MNXC3		imo1053-pao1:BTDt6-RR;imo1056:BTDt6-RR;iyo844:BTDt6-RR;seed:rxn05511	-1000	1000			0	0
RE9E2BBFE_B-988_Comp_MNXC2_ChangedTo_MNXC19	1 MNXM1@MNXC19 + 1 MNXM29@MNXC19 <==> 1 MNXM1@MNXC3 + 1 MNXM29@MNXC3	R_RE9E2BBFE_B	PP4840	MNXR2778	MNXC19%MNXC3		bigg:GLYt2;bigg:GLYt2m;bigg:GLYt2pp;bigg:GLYt2r;bigg:GLYt2rL;iabaylyiv4:TRANS-RXN-62B;iaf1260:GLYt2pp;iao358:rll_539;iin800:DIP5_5;iin800:GAP1_7;iin800:PUT4_2;iin800:TAT2_3;iit341:GLYt2;ijr904.45632:GLYt2r;ijr904:GLYt2r;imeo21:GLYt2r;imm904:GLYt2m;imm904:GLYt2r;ind750:GLYt2m;ind750:GLYt2r;inj661:GLYt2r;iyo844:GLYt6;seed:rxn05582;seed:rxn08660;seed:rxn09748;seed:rxn12379	-1000	1000			0	0
R51FCA6A5_B-300_Comp_MNXC2_ChangedTo_MNXC19	1 MNXM1@MNXC19 + 1 MNXM32@MNXC19 <==> 1 MNXM1@MNXC3 + 1 MNXM32@MNXC3	R_R51FCA6A5_B	PP4840	MNXR636	MNXC19%MNXC3		bigg:ALAt2;bigg:ALAt2pp;bigg:ALAt2r;bigg:ALAt2rL;iaf1260:ALAt2pp;iao358:rll_520;iin800:AGP1_2;iin800:DIP5_2;iin800:GAP1_2;iin800:PUT4_1;iin800:TAT2_1;iit341:ALAt2;ijr904.45632:ALAt2r;ijr904:ALAt2r;imeo21:ALAt2r;imm904:ALAt2r;ind750:ALAt2r;inj661:ALAt2r;isb619:ALAt2r;iyo844:ALAt2;seed:rxn05496;seed:rxn08101	-1000	1000			0	0
RAAB899B2_RL-709	1 MNXM1@MNXC2 + 1 MNXM341@MNXC2 <-- 1 MNXM2@MNXC2 + 1 MNXM339@MNXC2	R_RAAB899B2_RL		MNXR5689	MNXC2	3.1.1.17	biopath:RXN00528;brenda:BR10647;ec:3.1.1.17;ecocyc:GLUCONOLACT-RXN;iabaylyiv4:GLUCONOLACT-RXN;iag612:rbs_255;imo1053-pao1:GLCLCT;imo1056:GLCLCT;intenz:3191;kegg:R01519;metacyc:GLUCONOLACT-RXN;rhea:10440;rhea:10441;rhea:10442;rhea:10443;seed:rxn01107;seed:rxn12197;seed:rxn13836;upa:UCR01519;upa:UER00785	-1000	0			0	0
R5533691C_B-316_Comp_MNXC2_ChangedTo_MNXC19	1 MNXM1@MNXC19 + 1 MNXM42@MNXC19 <==> 1 MNXM1@MNXC3 + 1 MNXM42@MNXC3	R_R5533691C_B	PP0137;PP1167+PP1168+PP1169;PP1168+PP1169+PP2056	MNXR873	MNXC19%MNXC3		bigg:ASPt2;bigg:ASPt2m;bigg:ASPt2n;bigg:ASPt2pp;bigg:ASPt2r;iabaylyiv4:TRANS-RXN-L-ASPARTATE;iabaylyiv4:TRANS-RXNIM-5855;iag612:rbs_164;iao358:rll_523;iin800:AGC1_2;iin800:AGP3_2;iin800:DIP5_4;iin800:GAP1_5;iit341:ASPt2r;ijr904.45632:ASPt2;ijr904:ASPt2;imeo21:ASPt2r;imm904:ASPt2m;imm904:ASPt2n;imm904:ASPt2r;imm904:ASPt7;imo1053-pao1:ASPt6;imo1056:ASPt6;ind750:ASPt2m;ind750:ASPt2n;ind750:ASPt2r;in…	-1000	1000			0	0
R6AA8265F_B-404_Comp_MNXC2_ChangedTo_MNXC19	1 MNXM1@MNXC19 + 1 MNXM744@MNXC19 <==> 1 MNXM1@MNXC3 + 1 MNXM744@MNXC3	R_R6AA8265F_B	PP3600	MNXR2676	MNXC19%MNXC3		bigg:GLCRt2r;bigg:GLCRt2rpp;iaf1260:GLCRt2rpp;ijr904.45632:GLCRt2r;ijr904:GLCRt2r;iyo844:GLCRt2;seed:rxn05572;seed:rxn08613	-1000	1000			0	0
RAEC85517_LR-726_Comp_MNXC2_ChangedTo_MNXC19	1 MNXM1@MNXC19 + 1 MNXM761@MNXC19 --> 1 MNXM1@MNXC3 + 1 MNXM761@MNXC3	R_RAEC85517_LR	PP0709;PP3187;PP3641;PP3655;PP4035;PP4309;PP4921	MNXR1308	MNXC19%MNXC3		bigg:CSNt2;bigg:CSNt2pp;iabaylyiv4:TRANS-RXNIM-5736;iaf1260:CSNt2pp;iao358:rll_531;iin800:FCY21_1;iin800:FCY22_1;iin800:FCY2_1;iin800:YGL186C_1;ijr904.45632:CSNt2;ijr904:CSNt2;imm904:CSNt2;imo1053-pao1:CSNt2;imo1056:CSNt2;ind750:CSNt2;ips189:CSNt2;isb619:CSNt2;iyo844:CSNt2;metacyc:TRANS-RXN-199;seed:rxn05527;seed:rxn08266;seed:rxn12428	0	1000			0	0
RCC30C545_B-855_Comp_MNXC2_ChangedTo_MNXC19	1 MNXM1@MNXC19 + 1 MNXM89557@MNXC19 <==> 1 MNXM1@MNXC3 + 1 MNXM89557@MNXC3	R_RCC30C545_B	PP0137	MNXR31615	MNXC19%MNXC3		bigg:GLUt2;bigg:GLUt2m;bigg:GLUt2n;bigg:GLUt2r;bigg:GLUt2rpp;iabaylyiv4:TRANS-RXN-162;iaf1260:GLUt2rpp;iaf692:GLUt2r;iag612:rbs_310;iin800:AGC1_1;iit341:GLUt2r;ijr904.45632:GLUt2r;ijr904:GLUt2r;imeo21:GLUt2r;imm904:GLUt2n;imm904:GLUt2r;imm904:GLUt7;imo1053-pao1:GLUt2;imo1053-pao1:GLUt6;imo1056:GLUt2;imo1056:GLUt6;ind750:GLUt2m;ind750:GLUt2n;ind750:GLUt2r;inj661:GLUt2r;ips189:GLUt6;isb619:GLUt2;is…	-1000	1000			0	0
R1C5965DA_B-67_Comp_MNXC2_ChangedTo_MNXC19	1 MNXM1@MNXC19 + 1 MNXM93@MNXC19 <==> 1 MNXM1@MNXC3 + 1 MNXM93@MNXC3	R_R1C5965DA_B	PP1188;PP2255	MNXR2345	MNXC19%MNXC3		bigg:FUMt2r;bigg:FUMt3;iabaylyiv4:TRANS-RXN-FUM;iag612:rbs_301;iin800:U207;iit341:FUMt3;imeo21:FUMt2r;imm904:FUMt2r;imo1053-pao1:FUMt6;imo1056:FUMt6;ind750:FUMt2r;inj661:FUMt2r;iyo844:FUMt6;seed:rxn05561;seed:rxn10901;seed:rxn12423	-1000	1000			0	0
R8B0C95C_B-562_Comp_MNXC2_ChangedTo_MNXC19	1 MNXM1@MNXC19 + 1 MNXM94@MNXC19 <==> 1 MNXM1@MNXC3 + 1 MNXM94@MNXC3	R_R8B0C95C_B	PP0927;PP4495	MNXR5145	MNXC19%MNXC3		bigg:TRPt2m;bigg:TRPt2r;bigg:TRPt2rpp;iabaylyiv4:TRANS-RXN-TRP;iaf1260:TRPt2rpp;iag612:rbs_570;iao358:rll_569;iin800:BAP2_6;iin800:BAP3_6;iin800:GAP1_15;iin800:TAT1_3;iin800:TAT2_5;iin800:VAP1_5;iit341:TRPt2r;ijr904.45632:TRPt2r;ijr904:TRPt2r;imeo21:TRPt2r;imm904:TRPt2m;imm904:TRPt2r;imo1053-pao1:TRPt2;imo1056:TRPt2;ind750:TRPt2m;ind750:TRPt2r;inj661:TRPt2r;ips189:TRPt2;isb619:TRPt2r;iso783:TRPt6…	-1000	1000			0	0
RCD9783A4_LR-859_Comp_MNXC2_ChangedTo_MNXC19	1 MNXM1@MNXC19 + 1 MNXM97013@MNXC19 --> 1 MNXM1@MNXC3 + 1 MNXM97013@MNXC3	R_RCD9783A4_LR	PP0709;PP3187;PP3655;PP4035;PP4309	MNXR55947	MNXC19%MNXC3		bigg:THMt2;bigg:THMt2m;bigg:THMt3;iao358:rll_565;iin800:THI7;iin800:YOR071C;iin800:YOR192C;imm904:THMt2;imo1053-pao1:THM2t2;imo1056:THM2t2;ind750:THMt2;ips189:THM2t2;seed:rxn09657	0	1000			0	0
R668497C4_RL-386_Comp_MNXC2_ChangedTo_MNXC19	1 MNXM1@MNXC3 + 1 MNXM207@MNXC3 + 1 MNXM7@MNXC3 + 1 MNXM9@MNXC3 <-- 1 MNXM207@MNXC19 + 1 MNXM2@MNXC3 + 1 MNXM3@MNXC3	R_R668497C4_RL	PP0207+PP0208+PP0209;PP0207+PP0208+PP3637;PP0207+PP0209+PP3635;PP0207+PP3635+PP3637;PP0208+PP0209+PP3636;PP0208+PP3636+PP3637;PP0209+PP3635+PP3636;PP3635+PP3636+PP3637	MNXR19979	MNXC19%MNXC3	3.6.3.26	ec:3.6.3.26;iabaylyiv4:TRANS-RXNIM-5771;imo1053-pao1:NO3abc;imo1056:NO3abc;intenz:4430;metacyc:3.6.3.26-RXN;rhea:13181;rhea:13182;rhea:13183;rhea:13184;seed:rxn05171	-1000	0			0	0
R667C48E7_RL-385	1 MNXM1@MNXC3 + 1 MNXM21386@MNXC3 + 1 MNXM7@MNXC3 <-- 1 MNXM79613@MNXC3 + 1 MNXM857@MNXC3	R_R667C48E7_RL	PP0341		MNXC3			-1000	0			0	0
R5D6827A6_B-353	1 MNXM1@MNXC3 + 1 MNXM2179@MNXC3 + 1 MNXM7@MNXC3 <==> 1 MNXM3@MNXC3 + 1 MNXM90412@MNXC3	R_R5D6827A6_B	PP2458	MNXR34453	MNXC3	2.7.1.15	bigg:DRBK;brenda:BS357297;ec:2.7.1.15;iin800:RBK1_2;imm904:DRBK;ind750:DRBK;isb619:DRBK;iso783:DRBK;iyo844:DRBKr;kegg:R02750;seed:rxn01987	-1000	1000			0	0
R6EDCB93D_B-430	1 MNXM1@MNXC3 + 1 MNXM22107@MNXC3 + 1 MNXM6@MNXC3 <==> 1 MNXM22111@MNXC3 + 1 MNXM5@MNXC3	R_R6EDCB93D_B	PP2008	MNXR30288	MNXC3		imo1053-pao1:TTDA8COAR;imo1056:TTDA8COAR;seed:rxn13909	-1000	1000			0	0
R5D693F52_RL-354	1 MNXM1@MNXC3 + 1 MNXM2323@MNXC3 + 1 MNXM39@MNXC3 <-- 1 MNXM89643@MNXC3	R_R5D693F52_RL	PP0516;PP0530;PP3813	MNXR67979	MNXC3		imo1053-pao1:RIBB;imo1056:RIBB;seed:rxn13905	-1000	0			0	0
R9B75249_RL-634	1 MNXM23@MNXC3 + 1 MNXM51@MNXC3 <-- 1 MNXM30@MNXC3 + 1 MNXM73@MNXC3	R_R9B75249_RL	PP1362;PP4301	MNXR59149	MNXC3	2.7.1.40	ec:2.7.1.40;kegg:R00430;rhea:30295;rhea:30296;rhea:30297;rhea:30298;seed:rxn00304	-1000	0			0	0
RB5D58F10_B-753	1 MNXM1@MNXC3 + 1 MNXM2521@MNXC3 + 1 MNXM6@MNXC3 <==> 1 MNXM5@MNXC3 + 1 MNXM899@MNXC3	R_RB5D58F10_B	PP1784	MNXR19172	MNXC3	1.1.1.133;1.1.1.134	bigg:TDPDRR;brenda:BR29200;brenda:BR36696;brenda:BS383135;ec:1.1.1.133;ec:1.1.1.134;ecocyc:DTDPDEHYRHAMREDUCT-RXN;iabaylyiv4:DTDPDEHYRHAMREDUCT-RXN;iaf1260:TDPDRR;iaf692:TDPDRR;iao358:rll_402;ijr904.45632:TDPDRR;ijr904:TDPDRR;imeo21:TDPDRR;imo1053-pao1:TDPDRR;imo1056:TDPDRR;inj661:TDPDRR;intenz:1132;intenz:1133;iso783:TDPDRR;kegg:R02776;kegg:R02777;metacyc:1.1.1.134-RXN;metacyc:DTDPDEHYRHAMREDUCT…	-1000	1000			0	0
RD3518BB2_RL-888	1 MNXM1@MNXC3 + 1 MNXM26@MNXC3 + 1 MNXM319@MNXC3 <-- 1 MNXM55@MNXC3 + 1 MNXM699@MNXC3	R_RD3518BB2_RL	PP0659	MNXR3488	MNXC3	2.5.1.48;2.5.1.49;4.2.99.9	bigg:METB1;bigg:METB1r;ec:2.5.1.48;ec:2.5.1.49;ec:4.2.99.9;iabaylyiv4:RXNIM-6092;iag612:rbs_497;iit341:METB1r;imm904:METB1;imo1053-pao1:SHSL5;imo1056:SHSL5;ind750:METB1;kegg:R03217;metacyc:RXN-721;rhea:30931;rhea:30932;rhea:30933;rhea:30934;seed:rxn02302;upa:UCR03217;upa:UER00448	-1000	0			0	0
RC7067291_RL-830	1 MNXM1@MNXC3 + 1 MNXM26@MNXC3 + 1 MNXM61@MNXC3 <-- 1 MNXM652@MNXC3 + 1 MNXM699@MNXC3	R_RC7067291_RL	PP2528	MNXR585	MNXC3	2.5.1.49;4.2.99.10	bigg:AHSERL;brenda:BR47497;ec:2.5.1.49;ec:4.2.99.10;iao358:rll_101;iin800:MET17_1;imm904:AHSERL;imo1053-pao1:AHSERL;imo1056:AHSERL;ind750:AHSERL;intenz:10203;iso783:AHSERL;kegg:R00651;metacyc:O-ACETYLHOMOSERINE-THIOL-LYASE-RXN;rhea:10048;rhea:10049;rhea:10050;rhea:10051;seed:rxn00453	-1000	0			0	0
RCD54B15C_RL-858	1 MNXM1@MNXC3 + 1 MNXM276@MNXC3 + 1 MNXM39@MNXC3 <-- 1 MNXM494@MNXC3 + 1 MNXM4@MNXC3	R_RCD54B15C_RL	PP1832	MNXR57228	MNXC3	1.13.11.54	brenda:BR48660;ec:1.13.11.54;intenz:16486;kegg:R07364;metacyc:R147-RXN;pubmed:17786183;reactome:REACT_128382;reactome:REACT_129058;reactome:REACT_130214;reactome:REACT_130757;reactome:REACT_132843;reactome:REACT_135182;reactome:REACT_137980;reactome:REACT_143616;reactome:REACT_144789;reactome:REACT_146651;reactome:REACT_147624;reactome:REACT_155122;reactome:REACT_157508;reactome:REACT_75861;rhea:…	-1000	0			0	0
R31A2D181_RL-177	1 MNXM1@MNXC3 + 1 MNXM2782@MNXC3 + 1 MNXM39@MNXC3 + 1 MNXM90082@MNXC3 <-- 1 MNXM494@MNXC3 + 1 MNXM4@MNXC3	R_R31A2D181_RL	PP1832	MNXR57227	MNXC3	1.13.11.53	brenda:BR48659;ec:1.13.11.53;metacyc:R146-RXN	-1000	0			0	0
RD1E8890A_RL-880	1 MNXM1@MNXC3 + 1 MNXM2@MNXC3 + 1 MNXM436@MNXC3 + 1 MNXM89759@MNXC3 <-- 1 MNXM30@MNXC3 + 1 MNXM89760@MNXC3	R_RD1E8890A_RL	PP1177+PP1179	MNXR58677	MNXC3	1.17.4.1	brenda:BS394860;ec:1.17.4.1	-1000	0			0	0
R215518C7_RL-93	1 MNXM2@MNXC3 + 1 MNXM5@MNXC3 + 1 MNXM91066@MNXC3 <-- 1 MNXM4@MNXC3 + 1 MNXM6067@MNXC3 + 1 MNXM6@MNXC3	R_R215518C7_RL	PP0427	MNXR59753	MNXC3	1.14.13.-	ec:1.14.13.-;kegg:R04984	-1000	0			0	0
RA302B082_LR-672	1 MNXM2@MNXC3 + 1 MNXM91105@MNXC3 --> 1 MNXM494@MNXC3 + 1 MNXM9@MNXC3	R_RA302B082_LR		MNXR66695	MNXC3	3.1.3.77	ec:3.1.3.77;imo1053-pao1:ENPHE1;imo1056:ENPHE1;irs1563.45632:R07395_c;seed:rxn05107	0	1000			0	0
R990B0A70_B-624	1 MNXM30@MNXC3 + 1 MNXM721@MNXC3 <==> 1 MNXM82@MNXC3 + 1 MNXM9@MNXC3	R_R990B0A70_B	PP1227;PP1776	MNXR55693	MNXC3	2.7.7.22	bigg:MAN1PT2;bigg:MAN1PT2r;brenda:BR47869;ec:2.7.7.22;iabaylyiv4:MANNPGUANYLTRANGDP-RXN;iaf1260:MAN1PT2;iaf692:MAN1PT2r;iit341:MAN1PT2r;ijr904.45632:MAN1PT2;ijr904:MAN1PT2;imeo21:MAN1PT2;imo1053-pao1:MAN1PT2_r;imo1056:MAN1PT2_r;inj661:MAN1PT2;intenz:3058;kegg:R00883;metacyc:MANNPGUANYLTRANGDP-RXN;rhea:12905;rhea:12906;rhea:12907;rhea:12908;seed:rxn00640;upa:UCR00883;upa:UER00425	-1000	1000			0	0
R416AA34A_RL-240_Comp_MNXC2_ChangedTo_MNXC19	1 MNXM1@MNXC3 + 1 MNXM32@MNXC3 + 1 MNXM7@MNXC3 + 1 MNXM9@MNXC3 <-- 1 MNXM2@MNXC3 + 1 MNXM32@MNXC19 + 1 MNXM3@MNXC3	R_R416AA34A_RL	PP1137+PP1138+PP1139+PP1140+PP1141	MNXR635	MNXC19%MNXC3		bigg:ALAabc;bigg:ALAabcpp;iaf1260:ALAabcpp;ijr904.45632:ALAabc;ijr904:ALAabc;imo1053-pao1:ALAabc;imo1056:ALAabc;isb619:ALAabc;seed:rxn08097;seed:rxn10170	-1000	0			0	0
R90C15A82_RL-585	1 MNXM332@MNXC3 + 1 MNXM467@MNXC3 <-- 1 MNXM397@MNXC3	R_R90C15A82_RL	PP2341	MNXR4511	MNXC3	4.2.3.12	bigg:PTHPS;bigg:PTHPSn;brenda:BR48350;ec:4.2.3.12;iaf692:PTHPS;imo1053-pao1:PTHPS;imo1056:PTHPS;intenz:4791;isb619:PTHPS;iyo844:PTHPS;kegg:R04286;macie:M0084;metacyc:4.2.3.12-RXN;obsolete:rxn10004;rhea:22048;rhea:22049;rhea:22050;rhea:22051;seed:rxn02986;upa:UCR04286;upa:UER00819	-1000	0			0	0
RC3EBE013_RL-817_Comp_MNXC2_ChangedTo_MNXC19	1 MNXM1@MNXC3 + 1 MNXM339@MNXC19 + 1 MNXM6@MNXC3 <-- 1 MNXM41@MNXC19 + 1 MNXM5@MNXC3	R_RC3EBE013_RL	PP1444	MNXR6827	MNXC19%MNXC3	1.1.1.119	brenda:BR29184;ec:1.1.1.119;iag612:rbs_257;iag612:rbs_258;imo1053-pao1:G1Dy2;imo1056:G1Dy2;intenz:1118;kegg:R07147;rhea:14405;rhea:14406;rhea:14407;rhea:14408;seed:rxn04945;seed:rxn13834	-1000	0			0	0
R580F11A7_B-329	1 MNXM1@MNXC3 + 1 MNXM361@MNXC3 + 1 MNXM6@MNXC3 <==> 1 MNXM353@MNXC3 + 1 MNXM5@MNXC3	R_R580F11A7_B	PP1470	MNXR3045	MNXC3	1.1.1.3	bigg:HSDy;bigg:HSDyi;biopath:RXN01170;brenda:BR26051;brenda:BR26051_WOP;brenda:BS165091;brenda:BS165091_WOP;ec:1.1.1.3;ecocyc:HOMOSERDEHYDROG-RXN;iabaylyiv4:HOMOSERDEHYDROG-RXN;iaf1260:HSDy;iaf692:HSDy;iag612:rbs_377;iao358:rll_199;igt196:HSDy;iin800:HOM6_2;iit341:HSDy;ijr904.45632:HSDy;ijr904:HSDy;imeo21:HSDy;imm904:HSDyi;imo1053-pao1:HSDy;imo1056:HSDy;ind750:HSDyi;inj661:HSDy;intenz:1002;isb619…	-1000	1000			0	0
R718431EF_RL-446	1 MNXM1@MNXC3 + 1 MNXM366@MNXC3 + 1 MNXM7@MNXC3 <-- 1 MNXM3@MNXC3 + 1 MNXM548@MNXC3	R_R718431EF_RL	PP5357	MNXR4534	MNXC3	2.7.1.35	bigg:PYDAMK;ec:2.7.1.35;ecocyc:PYRAMKIN-RXN;iaf1260:PYDAMK;iin800:U82;ijr904.45632:PYDAMK;ijr904:PYDAMK;imm904:PYDAMK;imo1053-pao1:PYDAMK;imo1056:PYDAMK;ind750:PYDAMK;intenz:2865;kegg:R02493;metacyc:PYRAMKIN-RXN;pubmed:10987144;pubmed:15249053;reactome:REACT_127540;reactome:REACT_131617;reactome:REACT_133923;reactome:REACT_134179;reactome:REACT_134423;reactome:REACT_134461;reactome:REACT_134943;r…	-1000	0			0	0
RB3012443_LR-742	1 MNXM1@MNXC3 + 1 MNXM374@MNXC3 + 1 MNXM73@MNXC3 --> 1 MNXM23@MNXC3 + 1 MNXM286@MNXC3	R_RB3012443_LR	PP1362;PP4301	MNXR59224	MNXC3	2.7.1.40	ec:2.7.1.40;kegg:R01138;rhea:30727;rhea:30728;rhea:30729;rhea:30730;seed:rxn00840	0	1000			0	0
R3BC0E0C_RL-216_Comp_MNXC2_ChangedTo_MNXC19	1 MNXM1@MNXC3 + 1 MNXM37@MNXC3 + 1 MNXM7@MNXC3 + 1 MNXM9@MNXC3 <-- 1 MNXM2@MNXC3 + 1 MNXM37@MNXC19 + 1 MNXM3@MNXC3	R_R3BC0E0C_RL	PP0656+PP1071+PP5022;PP0656+PP4486+PP5022;PP0656+PP5022+PP5024;PP1069+PP1071+PP5022;PP1069+PP4486+PP5022;PP1069+PP5022+PP5024;PP1071+PP5022+PP5023;PP4486+PP5022+PP5023;PP5022+PP5023+PP5024	MNXR2704	MNXC19%MNXC3		bigg:GLNabc;bigg:GLNabcpp;ecocyc:ABC-12-RXN;iaf1260:GLNabcpp;iit341:GLNabc;ijr904.45632:GLNabc;ijr904:GLNabc;imo1053-pao1:GLNabc;imo1056:GLNabc;iyo844:GLNabc;rhea:29895;rhea:29896;rhea:29897;rhea:29898;seed:rxn05155;seed:rxn08624	-1000	0			0	0
R4C39756A_RL-285	1 MNXM1@MNXC3 + 1 MNXM407@MNXC3 + 1 MNXM7@MNXC3 <-- 1 MNXM38297@MNXC3 + 1 MNXM3@MNXC3	R_R4C39756A_RL		MNXR55736	MNXC3	2.7.1.100	bigg:MTRK;brenda:BR47714;brenda:BS356940;ec:2.7.1.100;iaf1260:MTRK;iag612:rbs_470;iit341:MTRK;ijr904.45632:MTRK;ijr904:MTRK;isb619:MTRK;iso783:MTRK;iyo844:MTRK;kegg:R04143;metacyc:5-METHYLTHIORIBOSE-KINASE-RXN;obsolete:rxn08964;obsolete:rxn11153;seed:rxn02894;upa:UCR04143;upa:UER00872	-1000	0			0	0
R4245374E_LR-243	1 MNXM1@MNXC3 + 1 MNXM436@MNXC3 + 1 MNXM73@MNXC3 --> 1 MNXM23@MNXC3 + 1 MNXM344@MNXC3	R_R4245374E_LR	PP1362;PP4301	MNXR59293	MNXC3	2.7.1.40	ec:2.7.1.40;kegg:R01858;rhea:30791;rhea:30792;rhea:30793;rhea:30794;seed:rxn01354	0	1000			0	0
R74E65BB2_RL-458	1 MNXM1@MNXC3 + 1 MNXM454@MNXC3 + 1 MNXM7@MNXC3 <-- 1 MNXM3@MNXC3 + 1 MNXM419@MNXC3	R_R74E65BB2_RL	PP5357	MNXR4539	MNXC3	2.7.1;2.7.1.35	bigg:PYDXNK;ec:2.7.1;ec:2.7.1.35;ecocyc:PNKIN-RXN;iaf1260:PYDXNK;iin800:U81;ijr904.45632:PYDXNK;ijr904:PYDXNK;imm904:PYDXNK;imo1053-pao1:PYDXNK;imo1056:PYDXNK;ind750:PYDXNK;intenz:2865;kegg:R01909;metacyc:PNKIN-RXN;pubmed:10987144;pubmed:15249053;reactome:REACT_127287;reactome:REACT_127539;reactome:REACT_128007;reactome:REACT_129155;reactome:REACT_129633;reactome:REACT_130116;reactome:REACT_13216…	-1000	0			0	0
RCCAE6364_RL-857	1 MNXM1@MNXC3 + 1 MNXM458@MNXC3 + 1 MNXM7437@MNXC3 <-- 1 MNXM2@MNXC3 + 1 MNXM63693@MNXC3	R_RCCAE6364_RL	PP2901	MNXR67953	MNXC3		imo1053-pao1:C4HLA;imo1056:C4HLA;seed:rxn13813	-1000	0			0	0
R8468AE10_B-524	1 MNXM1@MNXC3 + 1 MNXM47441@MNXC3 + 1 MNXM6@MNXC3 <==> 1 MNXM5@MNXC3 + 1 MNXM92192@MNXC3	R_R8468AE10_B	PP4832	MNXR55165	MNXC3	1.3.1.54	bigg:CPC6R;ec:1.3.1.54;iaf692:CPC6R;imeo21:CPC6R;inj661:CPC6R;kegg:R05812;seed:rxn04050;upa:UCR05812;upa:UER00228	-1000	1000			0	0
RBECD7378_RL-796	1 MNXM1@MNXC3 + 1 MNXM49@MNXC3 + 1 MNXM7@MNXC3 <-- 1 MNXM287@MNXC3 + 1 MNXM3@MNXC3	R_RBECD7378_RL	PP1304	MNXR513	MNXC3	2.7.1.25	bigg:ADSK;biopath:RXN01225;brenda:BR47764;ec:2.7.1.25;ecocyc:ADENYLYLSULFKIN-RXN;iaf1260:ADSK;iag612:rbs_128;iag612:rbs_129;iao358:rll_617;igt196:ADSK;iin800:MET14;iit341:ADSK;ijr904.45632:ADSK;ijr904:ADSK;imeo21:ADSK;imm904:ADSK;imo1053-pao1:ADSK;imo1056:ADSK;ind750:ADSK;inj661:ADSK;intenz:2855;isb619:ADSK;iso783:ADSK;iyo844:ADSKr;kegg:R00509;metacyc:ADENYLYLSULFKIN-RXN;pubmed:9576487;pubmed:966…	-1000	0			0	0
RD86E6B26_RL-921	1 MNXM1@MNXC3 + 1 MNXM5326@MNXC3 + 1 MNXM7@MNXC3 + 1 MNXM9@MNXC3 <-- 1 MNXM3@MNXC3 + 1 MNXM6465@MNXC3 + 1 MNXM669@MNXC3	R_RD86E6B26_RL	PP1333	MNXR56011	MNXC3	6.3.2.10;6.3.2.19	bigg:UGLDDS1;brenda:BS401;ec:6.3.2.10;ec:6.3.2.19;iao358:rll_266;imeo21:UGLDDS1;inj661:UGLDDS1;seed:rxn03140;seed:rxn11254	-1000	0			0	0
R4F16FF66_LR-292	1 MNXM1@MNXC3 + 1 MNXM54800@MNXC3 + 1 MNXM6@MNXC3 --> 1 MNXM54802@MNXC3 + 1 MNXM5@MNXC3	R_R4F16FF66_LR	PP1784		MNXC3			0	1000			0	0
R929B3C67_RL-594_Comp_MNXC2_ChangedTo_MNXC19	1 MNXM1@MNXC3 + 1 MNXM582@MNXC19 + 1 MNXM6@MNXC3 <-- 1 MNXM341@MNXC19 + 1 MNXM5@MNXC3	R_R929B3C67_RL	PP3382+PP3383+PP3384	MNXR6884	MNXC19%MNXC3	1.1.1.215	brenda:BR29257;brenda:BS187797;ec:1.1.1.215;ecocyc:1.1.1.215-RXN;intenz:1213;kegg:R01739;metacyc:1.1.1.215-RXN;rhea:16653;rhea:16654;rhea:16655;rhea:16656;seed:rxn14160	-1000	0			0	0
RCEC5530D_B-862	1 MNXM1@MNXC3 + 1 MNXM617@MNXC3 + 1 MNXM6@MNXC3 <==> 1 MNXM281@MNXC3 + 1 MNXM5@MNXC3	R_RCEC5530D_B	PP5132	MNXR2269	MNXC3	1.5.1.3	bigg:FOLR2;biopath:RXN00869;ec:1.5.1.3;iaf692:FOLR2;iao358:rll_120;imeo21:FOLR2;inj661:FOLR2;ips189:DHFOR2;iyo844:DHFOR2;kegg:R02236;obsolete:rxn09999;pubmed:2248959;pubmed:6323448;reactome:REACT_100229;reactome:REACT_104075;reactome:REACT_104901;reactome:REACT_108795;reactome:REACT_109109;reactome:REACT_112030;reactome:REACT_11204;reactome:REACT_11204.1;reactome:REACT_114371;reactome:REACT_15357…	-1000	1000			0	0
R94914FED_RL-603_Comp_MNXC2_ChangedTo_MNXC19	1 MNXM1@MNXC3 + 1 MNXM626@MNXC3 + 1 MNXM7@MNXC3 + 1 MNXM9@MNXC3 <-- 1 MNXM2@MNXC3 + 1 MNXM3@MNXC3 + 1 MNXM626@MNXC19	R_R94914FED_RL	PP0076+PP0294+PP0295;PP0076+PP0294+PP2774;PP0076+PP0294+PP3559;PP0076+PP0295+PP2774;PP0076+PP2774;PP0076+PP2774+PP3559;PP0294+PP0295+PP0296;PP0294+PP0295+PP0304;PP0294+PP0295+PP1741;PP0294+PP0295+PP2775;PP0294+PP0295+PP3558;PP0294+PP0296+PP2774;PP0294+PP0296+PP3559;PP0294+PP0304+PP2774;PP0294+PP0304+PP3559;PP0294+PP1741+PP2774;PP0294+PP1741+PP3559;PP0294+PP2774+PP2775;PP0294+PP2774+PP3558;PP0294+…	MNXR27793	MNXC19%MNXC3		imo1053-pao1:GBBTNabc;imo1056:GBBTNabc;iyo844:GBBTNabc;obsolete:rxn10072;seed:rxn05570	-1000	0			0	0
R260A473B_RL-115_Comp_MNXC2_ChangedTo_MNXC19	1 MNXM1@MNXC3 + 1 MNXM639@MNXC3 + 1 MNXM7@MNXC3 + 1 MNXM9@MNXC3 <-- 1 MNXM2@MNXC3 + 1 MNXM3@MNXC3 + 1 MNXM639@MNXC19	R_R260A473B_RL	PP4147+PP4148+PP4150;PP4147+PP4149+PP4150	MNXR65427	MNXC19%MNXC3	3.6.3.43	ec:3.6.3.43;imo1053-pao1:PEPDabc;imo1056:PEPDabc;intenz:4447;rhea:14429;rhea:14430;rhea:14431;rhea:14432;seed:rxn13886	-1000	0			0	0
R7358338A_RL-452	1 MNXM1@MNXC3 + 1 MNXM649@MNXC3 + 1 MNXM7@MNXC3 <-- 1 MNXM3@MNXC3 + 1 MNXM440@MNXC3	R_R7358338A_RL	PP3378	MNXR1485	MNXC3	2.7.1.45	bigg:DDGLK;biopath:RXN01439;brenda:BR47415;ec:2.7.1.45;ecocyc:DEOXYGLUCONOKIN-RXN;iaf1260:DDGLK;iag612:rbs_39;iao358:rll_218;ijr904.45632:DDGLK;ijr904:DDGLK;intenz:2875;iyo844:DDGLK;kegg:R01541;metacyc:DEOXYGLUCONOKIN-RXN;rhea:14797;rhea:14798;rhea:14799;rhea:14800;seed:rxn01123;upa:UCR01541;upa:UER00828	-1000	0			0	0
RBA3DDB9_B-770	1 MNXM1@MNXC3 + 1 MNXM6@MNXC3 + 1 MNXM9145@MNXC3 <==> 1 MNXM22110@MNXC3 + 1 MNXM5@MNXC3	R_RBA3DDB9_B	PP2008		MNXC3			-1000	1000			0	0
RCB8C4D1A_RL-853_Comp_MNXC2_ChangedTo_MNXC19	1 MNXM1@MNXC3 + 1 MNXM75154@MNXC3 + 1 MNXM7@MNXC3 + 1 MNXM9@MNXC3 <-- 1 MNXM2@MNXC3 + 1 MNXM3@MNXC3 + 1 MNXM75154@MNXC19	R_RCB8C4D1A_RL	PP0824+PP0825+PP0826;PP0824+PP0825+PP0827		MNXC19%MNXC3			-1000	0			0	0
R21B37E7A_RL-94	1 MNXM1@MNXC3 + 1 MNXM75@MNXC3 + 1 MNXM9@MNXC3 <-- 1 MNXM2@MNXC3 + 1 MNXM803@MNXC3	R_R21B37E7A_RL	PP2208	MNXR6727	MNXC3	3.11.1.1	brenda:BR26094;ec:3.11.1.1;imo1053-pao1:PPACAH;imo1056:PPACAH;intenz:4491;kegg:R00747;macie:M0181;metacyc:PHOSPHONOACETALDEHYDE-HYDROLASE-RXN;rhea:18905;rhea:18906;rhea:18907;rhea:18908;seed:rxn00537	-1000	0			0	0
R86162241_RL-533	1 MNXM1@MNXC3 + 1 MNXM7865@MNXC3 + 1 MNXM7@MNXC3 + 1 MNXM9@MNXC3 <-- 1 MNXM3@MNXC3 + 1 MNXM669@MNXC3 + 1 MNXM7864@MNXC3	R_R86162241_RL	PP1333	MNXR56012	MNXC3	6.3.2.10	bigg:UGLDDS2;brenda:BR102;ec:6.3.2.10;imeo21:UGLDDS2;inj661:UGLDDS2;kegg:R04573;seed:rxn03141	-1000	0			0	0
R74F61158_RL-459	1 MNXM1@MNXC3 + 1 MNXM79613@MNXC3 + 1 MNXM7@MNXC3 <-- 1 MNXM21385@MNXC3 + 1 MNXM857@MNXC3	R_R74F61158_RL	PP0342		MNXC3			-1000	0			0	0
R5DE91DD_RL-358	1 MNXM1@MNXC3 + 1 MNXM7@MNXC3 + 1 MNXM90720@MNXC3 <-- 1 MNXM561@MNXC3	R_R5DE91DD_RL	PP4050	MNXR50942	MNXC3	2.4.1.21	bigg:GLCS1;ec:2.4.1.21	-1000	0			0	0
RF190F892_RL-1016_Comp_MNXC2_ChangedTo_MNXC19	1 MNXM1@MNXC3 + 1 MNXM7@MNXC3 + 1 MNXM9@MNXC3 + 1 C9581@MNXC19 <-- 1 MNXM2@MNXC3 + 1 MNXM3@MNXC3 + 1 C9581@MNXC3	R_RF190F892_RL			MNXC19%MNXC3			-1000	0			0	0
RBA50F991_RL-772_Comp_MNXC2_ChangedTo_MNXC19	1 MNXM1@MNXC3 + 1 MNXM7@MNXC3 + 1 MNXM9@MNXC3 + 1 C9587@MNXC19 <-- 1 MNXM2@MNXC3 + 1 MNXM3@MNXC3 + 1 C9587@MNXC3	R_RBA50F991_RL	PP1778+PP1779		MNXC19%MNXC3			-1000	0			0	0
R589521F9_LR-331	1 MNXM2011@MNXC3 --> 1 MNXM2@MNXC3 + 1 MNXM440@MNXC3	R_R589521F9_LR	PP2834	MNXR686	MNXC3	4.2.1.7	bigg:ALTRH;brenda:BR3405;ec:4.2.1.7;ecocyc:ALTRODEHYDRAT-RXN;iaf1260:ALTRH;iag612:rbs_225;ijr904.45632:ALTRH;ijr904:ALTRH;intenz:4668;iyo844:ALTRH;kegg:R01540;metacyc:ALTRODEHYDRAT-RXN;rhea:15957;rhea:15958;rhea:15959;rhea:15960;seed:rxn01122	0	1000			0	0
RFF28BC7A_B-1065	1 MNXM2053@MNXC3 + 1 MNXM23@MNXC3 <==> 1 MNXM32@MNXC3 + 1 MNXM933@MNXC3	R_RFF28BC7A_B	PP0596	MNXR6030	MNXC3	2.6.1.18	ec:2.6.1.18;kegg:R04187;rhea:31071;rhea:31072;rhea:31073;rhea:31074;seed:rxn02925	-1000	1000			0	0
RBE96F887_LR-795	1 MNXM20@MNXC3 + 1 MNXM2489@MNXC3 --> 1 MNXM89557@MNXC3 + 1 MNXM97048@MNXC3	R_RBE96F887_LR		MNXR59766	MNXC3	2.6.1.1;2.6.1.23	ec:2.6.1.1;ec:2.6.1.23;kegg:R05052;rhea:31235;rhea:31236;rhea:31237;rhea:31238	0	1000			0	0
RC5C44F7D_RL-827	1 MNXM21715@MNXC3 + 1 MNXM5@MNXC3 <-- 1 MNXM232@MNXC3 + 1 MNXM6@MNXC3	R_RC5C44F7D_RL	PP0072		MNXC3			-1000	0			0	0
R310A4D5E_RL-174	1 MNXM222@MNXC3 + 1 MNXM9@MNXC3 <-- 1 MNXM2@MNXC3 + 1 MNXM35428@MNXC3	R_R310A4D5E_RL	PP0416;PP1764		MNXC3			-1000	0			0	0
RBCEF17D2_LR-789	1 MNXM2246@MNXC3 + 1 MNXM89760@MNXC3 --> 1 MNXM2@MNXC3 + 1 MNXM61@MNXC3 + 1 MNXM89759@MNXC3	R_RBCEF17D2_LR	PP0336	MNXR33355	MNXC3	1.8.4.5	brenda:BR36934;ec:1.8.4.5	0	1000			0	0
RF0863A66_B-1014	1 MNXM22@MNXC3 + 1 MNXM311@MNXC3 <==> 1 MNXM419@MNXC3 + 1 MNXM4@MNXC3	R_RF0863A66_B	PP1129	MNXR4540	MNXC3	1.1.3.12;1.4.3.5	bigg:PYDXNO;brenda:BR36730;ec:1.1.3.12;ec:1.4.3.5;intenz:1284;kegg:R01711;metacyc:PYRIDOXINE-4-OXIDASE-RXN;pubmed:12092811;rhea:15033;rhea:15034;rhea:15035;rhea:15036;upa:UCR01711;upa:UER00590	-1000	1000			0	0
R8AF28A29_LR-561	1 MNXM234@MNXC3 + 1 MNXM2@MNXC3 --> 1 MNXM492@MNXC3 + 1 MNXM9@MNXC3	R_R8AF28A29_LR	PP1414;PP1620;PP2531	MNXR3871	MNXC3	3.1.3.2;3.1.3.31;3.1.3.5	bigg:NTD1;bigg:NTD1m;bigg:NTD1pp;brenda:BS64627;ec:3.1.3.2;ec:3.1.3.31;ec:3.1.3.5;iabaylyiv4:DUMP-NUCLEOTIDASE-RXN;iaf1260:NTD1;iaf1260:NTD1pp;iao358:rll_300;iin800:U24;ijr904.45632:NTD1;ijr904:NTD1;imeo21:NTD1;imm904:NTD1;imo1053-pao1:NTD1;imo1056:NTD1;ind750:NTD1;inj661:NTD1;iso783:NTD1;iyo844:NTD1;kegg:R02102;pubmed:15489502;rhea:29355;rhea:29356;rhea:29357;rhea:29358;seed:rxn01521	0	1000			0	0
R5A65F96F_B-339	1 MNXM234@MNXC3 + 1 MNXM3@MNXC3 <==> 1 MNXM572@MNXC3 + 1 MNXM7@MNXC3	R_R5A65F96F_B	PP1593	MNXR56041	MNXC3	2.7.4.14;2.7.4.22;2.7.4.25;2.7.4.4;2.7.4.9;2.7.4.B1	bigg:URIDK2m;bigg:URIDK2r;bigg:URIDK2rn;biopath:RXN00793;brenda:BS359746;ec:2.7.4.14;ec:2.7.4.22;ec:2.7.4.25;ec:2.7.4.4;ec:2.7.4.9;ec:2.7.4.B1;iaf1260:URIDK2r;iaf692:URIDK2r;iag612:rbs_289;iao358:rll_469;iin800:URA6_3;iit341:URIDK2r;ijr904.45632:URIDK2r;ijr904:URIDK2r;imeo21:URIDK2r;imm904:URIDK2r;imm904:URIDK2rn;imo1053-pao1:URIDK3;imo1056:URIDK3;ind750:URIDK2r;ind750:URIDK2rn;inj661:URIDK2r;ips…	-1000	1000			0	0
RDFA32C16_RL-942	1 MNXM235@MNXC3 + 1 MNXM25@MNXC3 <-- 1 MNXM252@MNXC3 + 1 MNXM93@MNXC3	R_RDFA32C16_RL	PP2095	MNXR9364	MNXC3	1.3.98.1	brenda:BR49571;ec:1.3.98.1;imm904:DHORDfum;intenz:18503;kegg:R01867;metacyc:RXN-9929;pubmed:12732650;pubmed:17617217;pubmed:18808149;pubmed:9655329;rhea:30059;rhea:30060;rhea:30061;rhea:30062;seed:rxn13251;upa:UCR01867;upa:UER00118	0	0			0	0
RD833DF17_LR-917	1 MNXM237@MNXC3 + 1 MNXM95173@MNXC3 --> 1 MNXM79@MNXC3 + 1 MNXM95381@MNXC3	R_RD833DF17_LR	PP0067	MNXR62026	MNXC3	2.1.2.9	ec:2.1.2.9;metacyc:METHIONYL-TRNA-FORMYLTRANSFERASE-RXN	0	1000			0	0
R61B276FD_B-372	1 MNXM23@MNXC3 + 1 MNXM69@MNXC3 <==> 1 MNXM97048@MNXC3	R_R61B276FD_B	PP1024	MNXR56317	MNXC3	4.1.1.3;4.1.2.14;4.1.3.16	biopath:RXN01105;ec:4.1.1.3;ec:4.1.2.14;ec:4.1.3.16;kegg:R00471;rhea:30687;rhea:30688;rhea:30689;rhea:30690	-1000	1000			0	0
RC9831C99_B-847	1 MNXM2521@MNXC3 <==> 1 MNXM451@MNXC3	R_RC9831C99_B	PP0265;PP1782	MNXR20325	MNXC3	5.1.3.13	bigg:TDPDRE;brenda:BR188;ec:5.1.3.13;ecocyc:DTDPDEHYDRHAMEPIM-RXN;iabaylyiv4:DTDPDEHYDRHAMEPIM-RXN;iaf1260:TDPDRE;iaf692:TDPDRE;iao358:rll_100;ijr904.45632:TDPDRE;ijr904:TDPDRE;imeo21:TDPDRE;imo1053-pao1:TDPDRE;imo1056:TDPDRE;inj661:TDPDRE;intenz:4916;iso783:TDPDRE;kegg:R06514;metacyc:DTDPDEHYDRHAMEPIM-RXN;obsolete:rxn04372;rhea:16969;rhea:16970;rhea:16971;rhea:16972;seed:rxn02000	-1000	1000			0	0
RC4996A0C_B-821	1 MNXM2525@MNXC3 + 1 MNXM658@MNXC3 <==> 1 MNXM42639@MNXC3 + 1 MNXM90833@MNXC3	R_RC4996A0C_B	PP1645;PP2716		MNXC3			-1000	1000			0	0
R8EB9D73A_B-578	1 MNXM253@MNXC3 + 1 MNXM2@MNXC3 <==> 1 MNXM31340@MNXC3	R_R8EB9D73A_B	PP4491		MNXC3			-1000	1000			0	0
R1A4E6F02_B-57	1 MNXM253@MNXC3 + 1 MNXM2@MNXC3 <==> 1 MNXM380@MNXC3	R_R1A4E6F02_B	PP4491	MNXR5032	MNXC3	4.2.1.96	biopath:RXN01323;brenda:BR468;ec:4.2.1.96;imo1053-pao1:4AHD2;imo1056:4AHD2;intenz:4757;kegg:R04734;pubmed:7744010;pubmed:8352282;pubmed:8444860;reactome:REACT_103762;reactome:REACT_106786;reactome:REACT_145970;reactome:REACT_154431;reactome:REACT_2236;reactome:REACT_29622;reactome:REACT_29819;reactome:REACT_30878;reactome:REACT_77816;reactome:REACT_78306;reactome:REACT_94673;rhea:11920;rhea:11921…	-1000	1000			0	0
RFBFA960D_LR-1055	1 MNXM2576@MNXC3 --> 1 MNXM2@MNXC3 + 1 MNXM89949@MNXC3	R_RFBFA960D_LR	PP1602;PP4147	MNXR48163	MNXC3		imo1053-pao1:HHDHL7;imo1056:HHDHL7;seed:rxn13840	0	1000			0	0
R8AA86ADA_RL-560	1 MNXM2644@MNXC3 + 1 MNXM765@MNXC3 <-- 1 MNXM5647@MNXC3 + 1 MNXM601@MNXC3	R_R8AA86ADA_RL	PP2674	MNXR59790	MNXC3	1.1.99.8	ec:1.1.99.8;kegg:R05121;rhea:31263;rhea:31264;rhea:31265;rhea:31266;seed:rxn03470	-1000	0			0	0
RE7A43992_RL-982	1 MNXM2716@MNXC3 + 1 MNXM765@MNXC3 <-- 1 MNXM5904@MNXC3 + 1 MNXM601@MNXC3	R_RE7A43992_RL	PP2674	MNXR15891	MNXC3	1.1.2.8;1.1.99.8	ec:1.1.2.8;ec:1.1.99.8;kegg:R05062;rhea:31247;rhea:31248;rhea:31249;rhea:31250;seed:rxn03431	-1000	0			0	0
R4064484A_B-238	1 MNXM2995@MNXC3 <==> 1 MNXM97305@MNXC3	R_R4064484A_B	PP4828		MNXC3			-1000	1000			0	0
R661E3BB4_RL-383	1 MNXM29@MNXC3 + 1 MNXM55@MNXC3 <-- 1 MNXM2@MNXC3 + 1 MNXM683@MNXC3	R_R661E3BB4_RL	PP2017	MNXR718	MNXC3	3.4.11.1;3.4.11.2;3.4.11.23;3.4.13.-;3.4.13.18;3.4.13.3	bigg:AMPTASECG;bigg:AMPTASECGe;biopath:RXN00091;brenda:BS364761;ec:3.4.11.1;ec:3.4.11.2;ec:3.4.11.23;ec:3.4.13.-;ec:3.4.13.18;ec:3.4.13.3;iaf1260:AMPTASECG;imeo21:AMPTASECG;inj661:AMPTASECG;ips189:TRIA;irs1563.45632:R00899_c;kegg:R00899;metacyc:RXN-6622;pubmed:11157967;reactome:REACT_75845.1;rhea:28783;rhea:28784;rhea:28785;rhea:28786;seed:rxn00650	-1000	0			0	0
RE0719E9C_RL-946	1 MNXM2@MNXC2 + 1 C9598@MNXC2 <-- 1 C9581@MNXC2 + 1 C9587@MNXC2	R_RE0719E9C_RL	PP4936		MNXC2			-1000	0			0	0
RF631CAA7_LR-1039	1 MNXM2@MNXC3 + 1 MNXM3238@MNXC3 --> 1 MNXM3237@MNXC3 + 1 MNXM41@MNXC3	R_RF631CAA7_LR	PP1403	MNXR942	MNXC3	3.2.1.21	bigg:BDG2HCGHD;ec:3.2.1.21;irs1563.45632:R04998_c;kegg:R04998;seed:rxn03402	0	1000			0	0
R990F7C37_LR-625	1 MNXM2@MNXC3 + 1 MNXM41259@MNXC3 --> 1 MNXM3061@MNXC3 + 1 C9587@MNXC3	R_R990F7C37_LR			MNXC3			0	1000			0	0
R28E1DF48_RL-130	1 MNXM2@MNXC3 + 1 MNXM516@MNXC3 <-- 1 MNXM82@MNXC3	R_R28E1DF48_RL	PP1799	MNXR2783	MNXC3	4.2.1.47	bigg:GMAND;brenda:BR426;ec:4.2.1.47;ecocyc:GDPMANDEHYDRA-RXN;iaf1260:GMAND;iaf692:GMAND;iit341:GMAND;ijr904.45632:GMAND;ijr904:GMAND;imeo21:GMAND;imo1053-pao1:GDPMD;imo1056:GDPMD;inj661:GMAND;intenz:11111;irs1563.45632:R00888_c;kegg:R00888;metacyc:GDPMANDEHYDRA-RXN;rhea:23820;rhea:23821;rhea:23822;rhea:23823;seed:rxn00642;upa:UCR00888;upa:UER00190	-1000	0			0	0
R30BB8F90_LR-171	1 MNXM2@MNXC3 + 1 MNXM57@MNXC3 --> 1 MNXM683@MNXC3 + 1 MNXM89557@MNXC3	R_R30BB8F90_LR	PP3535;PP4659	MNXR31648	MNXC3	2.3.2.2;3.4.11.4;3.4.19.13	bigg:GTHRDHpp;ec:2.3.2.2;ec:3.4.11.4;ec:3.4.19.13;iaf1260:GTHRDHpp;intenz:18851;irs1563.45632:R00494_c;iyo844:GGTAe2;kegg:R00494;metacyc:RXN-12618;pubmed:8099811;pubmed:8104180;rhea:28807;rhea:28808;rhea:28809;rhea:28810;seed:rxn00350	0	1000			0	0
R890F089B_B-551	1 MNXM2@MNXC3 + 1 MNXM78210@MNXC3 <==> 1 MNXM97397@MNXC3	R_R890F089B_B	PP1412;PP1845;PP2136;PP4030;PP4066		MNXC3			-1000	1000			0	0
RE4767C03_B-964	1 MNXM2@MNXC3 + 1 MNXM854@MNXC3 <==> 1 MNXM744@MNXC3	R_RE4767C03_B	PP4757	MNXR2675	MNXC3	4.2.1.40	bigg:GLCRD;brenda:BR3394;ec:4.2.1.40;ecocyc:GLUCARDEHYDRA-RXN;iabaylyiv4:GLUCARDEHYDRA-RXN;iaf1260:GLCRD;ijr904.45632:GLCRD;ijr904:GLCRD;intenz:4701;iyo844:GLCRD;kegg:R02752;metacyc:GLUCARDEHYDRA-RXN;rhea:14573;rhea:14574;rhea:14575;rhea:14576;seed:rxn01989;upa:UCR02752;upa:UER00627	-1000	1000			0	0
RAE5CA862_RL-725	1 MNXM2@MNXC3 + 1 MNXM90308@MNXC3 <-- 1 MNXM47@MNXC3	R_RAE5CA862_RL	PP1805	MNXR39745	MNXC3	4.2.1;4.2.1.135	ec:4.2.1;ec:4.2.1.135;intenz:19341;metacyc:RXN-13252;pubmed:15778500;rhea:30823;rhea:30824;rhea:30825;rhea:30826	-1000	0			0	0
R6C8CAA86_RL-414	1 MNXM2@MNXC3 + 1 MNXM91105@MNXC3 <-- 1 MNXM522@MNXC3	R_R6C8CAA86_RL		MNXR50983	MNXC3	4.2.1.109	bigg:MDRPD;bigg:MDRPDr;ec:4.2.1.109;iaf1260:MDRPD;iag612:rbs_472;iit341:MDRPDr;ijr904.45632:MDRPD;ijr904:MDRPD;imm904:MDRPD;imo1053-pao1:MDRPD;imo1056:MDRPD;isb619:MDRPD;iso783:MDRPD;iyo844:MDRPD;obsolete:rxn08902;seed:rxn05104;upa:UCR07392;upa:UER00875	-1000	0			0	0
R44E7C78A_B-258	1 MNXM2@MNXC3 + 1 MNXM96383@MNXC3 <==> 1 MNXM96384@MNXC3	R_R44E7C78A_B	PP2876	MNXR60099	MNXC3	3.5.2.6	ec:3.5.2.6;imo1053-pao1:BLACT;imo1056:BLACT;iyo844:BLACT;kegg:R06363;seed:rxn07099	-1000	1000			0	0
R6847F716_B-393_Comp_MNXC2_ChangedTo_MNXC19	1 MNXM303@MNXC19 <==> 1 MNXM303@MNXC3	R_R6847F716_B		MNXR1930	MNXC19%MNXC3		bigg:ETOHt;bigg:ETOHtex;bigg:ETOHtm;bigg:ETOHtx;iabaylyiv4:TRANS-RXN-ETOH;iaf1260:ETOHtex;iao358:rll_533;iin800:U111;iin800:U204;imm904:ETOHt;imm904:ETOHtm;imo1053-pao1:ETOHt1;imo1056:ETOHt1;ind750:ETOHt;ind750:ETOHtm;isb619:ETOHt;iso783:ETOHt1;obsolete:rxn10961;seed:rxn08428;seed:rxn09683;seed:rxn09764	-1000	1000			0	0
R5130B2DE_B-297_Comp_MNXC2_ChangedTo_MNXC19	1 MNXM349@MNXC19 <==> 1 MNXM349@MNXC3	R_R5130B2DE_B		MNXR2566	MNXC19%MNXC3		bigg:GCALDt;bigg:GCALDtm;iaf692:GCALDt;iin800:U215;imeo21:GCALDt;imm904:GCALDt;imm904:GCALDtm;imo1053-pao1:GCALDt;imo1056:GCALDt;ind750:GCALDt;ind750:GCALDtm;obsolete:rxn13780r;seed:rxn09680;seed:rxn09752	-1000	1000			0	0
R908A67D4_B-583	1 MNXM3@MNXC3 + 1 MNXM662@MNXC3 <==> 1 MNXM7@MNXC3 + 1 MNXM89911@MNXC3	R_R908A67D4_B	PP0519	MNXR55959	MNXC3	2.7.4.16	bigg:TMPK;bigg:TMPKr;brenda:BR47844;ec:2.7.4.16;ecocyc:THI-P-KIN-RXN;iabaylyiv4:THI-P-KIN-RXN;iaf1260:TMPK;iaf692:TMPKr;igt196:TMPK;iin800:U76;ijr904.45632:TMPKr;ijr904:TMPKr;imeo21:TMPKr;imm904:TMPKr;imo1053-pao1:TMPKr;imo1056:TMPKr;ind750:TMPKr;inj661:TMPKr;intenz:3020;iso783:TMPKr;iyo844:TMPK;kegg:R00617;metacyc:THI-P-KIN-RXN;rhea:15913;rhea:15914;rhea:15915;rhea:15916;seed:rxn00438;upa:UCR006…	-1000	1000			0	0
R44AD742C_B-256	1 MNXM3@MNXC3 + 1 MNXM97242@MNXC3 <==> 1 MNXM423@MNXC3 + 1 MNXM7@MNXC3	R_R44AD742C_B	PP0849		MNXC3			-1000	1000			0	0
RF3F26333_B-1026	1 MNXM407@MNXC3 <==> 1 MNXM522@MNXC3	R_RF3F26333_B	PP1766	MNXR3650	MNXC3	5.3.1.23	bigg:MTRI;brenda:BR230;ec:5.3.1.23;iaf1260:MTRI;iag612:rbs_471;iit341:MTRI;ijr904.45632:MTRI;ijr904:MTRI;imm904:MTRI;imo1053-pao1:MTRI;imo1056:MTRI;intenz:4961;isb619:MTRI;iso783:MTRI;iyo844:MTRI;kegg:R04420;metacyc:5.3.1.23-RXN;obsolete:rxn08963;obsolete:rxn11154;pubmed:19620624;reactome:REACT_125929;reactome:REACT_126527;reactome:REACT_127505;reactome:REACT_129010;reactome:REACT_129096;reactome…	-1000	1000			0	0
R11E1BC33_LR-10	1 MNXM42@MNXC3 + 1 MNXM503@MNXC3 --> 1 MNXM46@MNXC3 + 1 MNXM696@MNXC3	R_R11E1BC33_LR	PP1972;PP3590	MNXR8691	MNXC3	2.6.1.57;2.6.1.78	brenda:BR48629;ec:2.6.1.57;ec:2.6.1.78;intenz:15882;kegg:R01731;metacyc:PREPHENATE-ASP-TRANSAMINE-RXN;rhea:20445;rhea:20446;rhea:20447;rhea:20448;seed:rxn01270;upa:UCR01731;upa:UER00342	0	1000			0	0
R30735D01_B-168	1 MNXM47@MNXC3 <==> 1 MNXM88440@MNXC3	R_R30735D01_B	PP1811		MNXC3			-1000	1000			0	0
R53754596_LR-309	1 MNXM4@MNXC3 + 1 MNXM670@MNXC3 --> 1 MNXM90601@MNXC3	R_R53754596_LR	PP2518		MNXC3			0	1000			0	0
RE107DA39_B-949	1 MNXM50@MNXC3 <==> 1 MNXM89795@MNXC3	R_RE107DA39_B	PP3129	MNXR55998	MNXC3	5.1.3.2	aragem.45632:R00291_c;bigg:UDPG4E;biopath:RXN00692;brenda:BR195;ec:5.1.3.2;ecocyc:UDPGLUCEPIM-RXN;iabaylyiv4:UDPGLUCEPIM-RXN;iaf1260:UDPG4E;iaf692:UDPG4E;iag612:rbs_573;iao358:rll_153;iao358:rll_465;iin800:GAL10;iit341:UDPG4E;ijr904.45632:UDPG4E;ijr904:UDPG4E;imeo21:UDPG4E;imm904:UDPG4E;imo1053-pao1:UDPG4E;imo1056:UDPG4E;ind750:UDPG4E;inj661:UDPG4E;intenz:4905;ips189:UDPG4E;irs1563.45632:R00291_c…	-1000	1000			0	0
R776FD8E0_LR-467	1 MNXM7029@MNXC3 --> 1 MNXM857@MNXC3	R_R776FD8E0_LR		MNXR55011	MNXC3	5.1.3.20	bigg:AGMHE;brenda:BR196;ec:5.1.3.20;iaf1260:AGMHE;iit341:AGMHE;ijr904.45632:AGMHE;ijr904:AGMHE;imo1053-pao1:AGMHE;isb619:AGMHE;kegg:R05176;metacyc:5.1.3.20-RXN;seed:rxn03511;upa:UCR05176;upa:UER00440	0	1000			0	0
R34F94184_B-187_Comp_MNXC2_ChangedTo_MNXC19	1 MNXM724@MNXC19 <==> 1 MNXM724@MNXC3	R_R34F94184_B		MNXR3686	MNXC19%MNXC3		bigg:N2tr;iaf692:N2tr;imo1053-pao1:N2t;imo1056:N2t;seed:rxn10577	-1000	1000			0	0
R42CC54D8_RL-248	1 MNXM89576@MNXC3 + 1 C9579@MNXC3 <-- 1 MNXM89815@MNXC3 + 1 C9578@MNXC3	R_R42CC54D8_RL			MNXC3			-1000	0			0	0
R84E23671_RL-527	1 MNXM89588@MNXC3 <-- 1 MNXM90720@MNXC3 + 1 MNXM9@MNXC3	R_R84E23671_RL	PP5041	MNXR50940	MNXC3	2.4.1.1	bigg:GLCP;ec:2.4.1.1	-1000	0			0	0
R2E14424_RL-155	15909 MNXM1@MNXC3 + 10606 MNXM30@MNXC3 + 14 MNXM39@MNXC3 + 289 MNXM71@MNXC3 + 14 MNXM88204@MNXC3 + 617 MNXM89576@MNXC3 + 517 MNXM90340@MNXC3 + 251 MNXM90665@MNXC3 + 91 MNXM90666@MNXC3 + 244 MNXM90667@MNXC3 + 148 MNXM90668@MNXC3 + 263 MNXM90751@MNXC3 + 251 MNXM90752@MNXC3 + 205 MNXM90753@MNXC3 + 57 MNXM90755@MNXC3 + 101 MNXM90878@MNXC3 + 211 MNXM90879@MNXC3 + 488 MNXM90880@MNXC3 + 139 MNXM90882@MN…	R_R2E14424_RL			MNXC3			-1000	0			0	0
RBCBFEAAB_RL-787	2 MNXM105@MNXC3 <-- 1 MNXM2@MNXC3 + 1 MNXM776@MNXC3	R_RBCBFEAAB_RL	PP1403	MNXR14507	MNXC3	3.2.1.21	ec:3.2.1.21;iao358:rll_74;irs1563.45632:R00026_c;kegg:R00026;rhea:30679;rhea:30680;rhea:30681;rhea:30682;seed:rxn00020	-1000	0			0	0
R33B95962_LR-182	2 MNXM11560@MNXC3 + 2 MNXM16@MNXC3 + 1 MNXM410@MNXC3 + 2 MNXM6@MNXC3 --> 2 MNXM11561@MNXC3 + 2 MNXM13@MNXC3 + 2 MNXM1@MNXC3 + 2 MNXM316@MNXC3 + 1 MNXM351@MNXC3 + 2 MNXM5@MNXC3 + 2 MNXM61@MNXC3	R_R33B95962_LR	PP4264;PP5101	MNXR30113	MNXC3		imo1053-pao1:CPPPGOAN;imo1056:CPPPGOAN;iso783:CPPPGOAN;seed:rxn13682	0	1000			0	0
R128355A8_LR-12_Comp_MNXC2_ChangedTo_MNXC19	2 MNXM131@MNXC19 + 1 MNXM196@MNXC19 + 1 MNXM2@MNXC3 + 1 MNXM3@MNXC3 --> 2 MNXM131@MNXC3 + 1 MNXM196@MNXC3 + 1 MNXM1@MNXC3 + 1 MNXM7@MNXC3 + 1 MNXM9@MNXC3	R_R128355A8_LR	PP4613	MNXR2236	MNXC19%MNXC3		bigg:FEDCabc;iaf692:FEDCabc;iit341:FEDCabc;imo1053-pao1:FEDCabc;imo1056:FEDCabc;iyo844:FEDCabc;seed:rxn05557	0	1000			0	0
RDD95D44F_RL-937	2 MNXM143@MNXC3 <-- 1 MNXM2@MNXC3 + 1 MNXM46302@MNXC3	R_RDD95D44F_RL	PP2145		MNXC3			-1000	0			0	0
R42918F17_LR-247	2 MNXM16@MNXC3 + 1 MNXM414@MNXC3 --> 2 MNXM19@MNXC3 + 4 MNXM1@MNXC3 + 1 MNXM91734@MNXC3	R_R42918F17_LR	PP0188;PP2090;PP3999	MNXR67359	MNXC3	2.1.1.107	ec:2.1.1.107;iin800:MET1;ijr904.45632:UPP3MT;ijr904:UPP3MT;ind750:UPP3MT;iyo844:UPP3MT;seed:rxn09557;seed:rxn13026	0	1000			0	0
RD0365F15_RL-869_Comp_MNXC2_ChangedTo_MNXC19	2 MNXM191@MNXC3 + 7 MNXM1@MNXC19 + 2 MNXM601@MNXC3 <-- 7 MNXM1@MNXC3 + 2 MNXM232@MNXC3 + 2 MNXM765@MNXC3	R_RD0365F15_RL			MNXC19%MNXC3			-1000	0			0	0
RD324BDDB_B-887	2 MNXM1@MNXC3 + 1 MNXM20@MNXC3 + 1 MNXM6@MNXC3 <==> 1 MNXM2@MNXC3 + 1 MNXM5@MNXC3 + 1 MNXM770@MNXC3	R_RD324BDDB_B		MNXR5727	MNXC3	1.2.1;1.2.1.26;1.2.1.3	biopath:RXN00593;brenda:BR29396;brenda:BS189182;brenda:BS189182_WOP;ec:1.2.1;ec:1.2.1.26;ec:1.2.1.3;iabaylyiv4:2;intenz:1369;kegg:R00264;metacyc:25-DIOXOVALERATE-DEHYDROGENASE-RXN;metacyc:RXN-8775;rhea:11296;rhea:11297;rhea:11298;rhea:11299;seed:rxn00196;upa:UCR00264;upa:UER00573	-1000	1000			0	0
R8886398F_LR-548	2 MNXM1@MNXC3 + 1 MNXM22@MNXC3 + 2 MNXM91194@MNXC3 --> 2 MNXM2@MNXC3 + 2 MNXM91192@MNXC3	R_R8886398F_LR	PP2943	MNXR50806	MNXC3	1.11.1.5	bigg:CCP;ec:1.11.1.5;iit341:CCP;imm904:CCP2m;imo1053-pao1:CYCPO;imo1056:CYCPO;iso783:CYCPOe;obsolete:rxn11021;seed:rxn00014;seed:rxn13687	0	1000			0	0
RFF6DCEFF_RL-1068	2 MNXM1@MNXC3 + 1 MNXM453@MNXC3 + 1 MNXM79@MNXC3 <-- 1 MNXM2@MNXC3 + 1 MNXM463@MNXC3 + 1 MNXM511@MNXC3	R_RFF6DCEFF_RL	PP1664	MNXR15637	MNXC3	2.1.2.2	ec:2.1.2.2;kegg:R04326;rhea:31131;rhea:31132;rhea:31133;rhea:31134;seed:rxn03005	-1000	0			0	0
R78E921A2_LR-471	2 MNXM1@MNXC3 + 2 MNXM330@MNXC3 --> 1 MNXM22@MNXC3 + 1 MNXM4@MNXC3	R_R78E921A2_LR	PP0915;PP0946	MNXR4893	MNXC3	1.15.1.1	bigg:SPODM;bigg:SPODMe;bigg:SPODMm;bigg:SPODMn;bigg:SPODMpp;bigg:SPODMx;brenda:BR40380;ec:1.15.1.1;ecocyc:SUPEROX-DISMUT-RXN;intenz:2045;kegg:R00275;macie:M0138;metacyc:SUPEROX-DISMUT-RXN;pubmed:1904126;pubmed:9849904;reactome:REACT_120864;reactome:REACT_120864.1;reactome:REACT_120864.2;reactome:REACT_121151;reactome:REACT_121151.1;reactome:REACT_121151.2;rhea:20696;rhea:20697;rhea:20698;rhea:206…	0	1000			0	0
R44E491CA_RL-257	2 MNXM1@MNXC3 + 2 MNXM7@MNXC3 + 2 MNXM89557@MNXC3 + 1 MNXM90295@MNXC3 + 2 MNXM9@MNXC3 <-- 2 MNXM2@MNXC3 + 2 MNXM37@MNXC3 + 2 MNXM3@MNXC3 + 1 MNXM90238@MNXC3	R_R44E491CA_RL	PP1673	MNXR36169	MNXC3	6.3.5.9	ec:6.3.5.9;imeo21:COBB;kegg:R05224;metacyc:R341-RXN;seed:rxn06887;upa:UCR05224;upa:UER00220	-1000	0			0	0
R30EEC14F_RL-173	2 MNXM21648@MNXC3 <-- 1 MNXM4@MNXC3 + 2 MNXM564@MNXC3	R_R30EEC14F_RL	PP2423;PP4570		MNXC3			-1000	0			0	0
R7E3B2B21_RL-491	2 MNXM2187@MNXC3 <-- 1 MNXM4@MNXC3 + 2 MNXM90440@MNXC3	R_R7E3B2B21_RL	PP5197		MNXC3			-1000	0			0	0
R1975F141_LR-55	2 MNXM2233@MNXC3 --> 2 MNXM30@MNXC3 + 1 MNXM3533@MNXC3	R_R1975F141_LR	PP1286;PP1287		MNXC3			0	1000			0	0
RF072B132_LR-1012	2 MNXM2@MNXC3 + 2 MNXM388@MNXC3 --> 2 MNXM349@MNXC3 + 1 MNXM4@MNXC3 + 2 MNXM874@MNXC3 + 2 MNXM9@MNXC3	R_RF072B132_LR	PP4922		MNXC3			0	1000			0	0
RB5E63CD2_LR-755	2 MNXM5723@MNXC3 + 1 MNXM9063@MNXC3 --> 2 MNXM89734@MNXC3 + 1 MNXM9062@MNXC3	R_RB5E63CD2_LR	PP1735		MNXC3			0	1000			0	0
REE63FAC0_LR-1005	1 MNXM2@MNXC3 + 1 MNXM3@MNXC3 --> 1 MNXM7@MNXC3 + 1 MNXM9@MNXC3	R_REE63FAC0_LR		MNXR896	MNXC3	3.6.3.14	bigg:ATPS4m;bigg:ATPS4r;bigg:ATPS4rpp;bigg:ATPasel;ec:3.6.3.14;metacyc:ATPSYN-RXN	4.980000e+00	1000			0	0
R2B500C6F_RL-142	3 MNXM1@MNXC3 + 3 MNXM7@MNXC3 + 1 C9576@MNXC3 <-- 3 MNXM3@MNXC3 + 1 C9575@MNXC3	R_R2B500C6F_RL	PP0344;PP0345		MNXC3			-1000	0			0	0
R22B35676_LR-102	4 MNXM2@MNXC3 + 4 MNXM37@MNXC3 + 4 MNXM3@MNXC3 + 1 MNXM97091@MNXC3 --> 4 MNXM7@MNXC3 + 4 MNXM89557@MNXC3 + 1 MNXM91123@MNXC3 + 4 MNXM9@MNXC3	R_R22B35676_LR	PP1677	MNXR57125	MNXC3	6.3.5.10	brenda:BR48011;ec:6.3.5.10	0	1000			0	0
R8C98057D_RL-569	50 MNXM13@MNXC3 + 1 C9572@MNXC3 <-- 50 MNXM1@MNXC3 + 1 C9571@MNXC3	R_R8C98057D_RL	PP4908		MNXC3			-1000	0			0	0
R759EF18C_RL-461	50 MNXM1@MNXC3 + 50 MNXM31@MNXC3 + 1 C9570@MNXC3 <-- 1 C9567@MNXC3 + 1 C9569@MNXC3	R_R759EF18C_RL	PP3264;PP5364		MNXC3			-1000	0			0	0
RB294A5F9_RL-741	50 MNXM1@MNXC3 + 50 MNXM31@MNXC3 + 1 C9571@MNXC3 <-- 50 MNXM53@MNXC3 + 1 C9567@MNXC3	R_RB294A5F9_RL	PP4677		MNXC3			-1000	0			0	0
R99408C05_LR-628	50 MNXM2@MNXC3 + 1 C9568@MNXC3 --> 50 MNXM9@MNXC3 + 1 C9569@MNXC3	R_R99408C05_LR	PP0520		MNXC3			0	1000			0	0
R79A072A5_RL_Comp_MNXC2_ChangedTo_MNXC19	1038000 MNXM1@MNXC3 + 1038000 MNXM7@MNXC3 + 1038000 MNXM9@MNXC3 + 10000 BIOMASS@MNXC19 <-- 10000 BIOMASS@MNXC3 + 1038000 MNXM3@MNXC3 + 1038000 MNXM2@MNXC3	R79A072A5_RL			MNXC19%MNXC3			-1000	0			0	0
R940CB7A1_RL-599	<-- 1 MNXM1021@MNXC2	R_R940CB7A1_RL			boundary			-1000	0			0	1
R791C1318_RL-473	<-- 1 MNXM1026@MNXC2	R_R791C1318_RL		MNXR3624	boundary		bigg:MOBDtex;iaf1260:MOBDtex;seed:rxn08956	-1000	0			0	1
RCF5A2595_RL-867	<-- 1 MNXM103370@MNXC2	R_RCF5A2595_RL			boundary			-1000	0			0	1
RD52B557B_RL-899	<-- 1 MNXM104030@MNXC2	R_RD52B557B_RL			boundary			-1000	0			0	1
RC961617A_RL-846	<-- 1 MNXM10555@MNXC2	R_RC961617A_RL		MNXR30297	boundary		imo1053-pao1:ALGE;imo1056:ALGE;seed:rxn13920	-1000	0			0	1
R3760E384_RL-194	<-- 1 MNXM106383@MNXC2	R_R3760E384_RL			boundary			-1000	0			0	1
R20C77F93_RL-90	<-- 1 MNXM106436@MNXC2	R_R20C77F93_RL			boundary			-1000	0			0	1
R5AB83F59_RL-341	<-- 1 MNXM107233@MNXC2	R_R5AB83F59_RL			boundary			-1000	0			0	1
R78A55A96_RL-470	<-- 1 MNXM108129@MNXC2	R_R78A55A96_RL			boundary			-1000	0			0	1
RBBD0FA7B_RL-783	<-- 1 MNXM114034@MNXC2	R_RBBD0FA7B_RL			boundary			-1000	0			0	1
R12A3DD59_RL-13	<-- 1 MNXM117@MNXC2	R_R12A3DD59_RL		MNXR5300	boundary		bigg:UREAt;bigg:UREAtex;bigg:UREAtm;bigg:UREAtpp;iabaylyiv4:TRANS-RXN-UREA;iaf1260:UREAtex;iaf1260:UREAtpp;iaf692:UREAt;iit341:UREAt;ijr904.45632:UREAt;ijr904:UREAt;isb619:UREAt;iyo844:UREAt;obsolete:rxn10940;pubmed:10564231;pubmed:11027599;pubmed:11573934;pubmed:12084581;pubmed:18678926;pubmed:18762715;pubmed:19590626;pubmed:7989337;pubmed:8647271;reactome:REACT_126693;reactome:REACT_126755;reac…	-1000	0			0	1
R1A72A72D_RL-58	<-- 1 MNXM144@MNXC2	R_R1A72A72D_RL		MNXR937	boundary		bigg:BALAtex;bigg:BALAtmr;iaf1260:BALAtex;pubmed:10989446;reactome:REACT_24921;reactome:REACT_25324;seed:rxn08175	-1000	0			0	1
R6F3B98A8_RL-433	<-- 1 MNXM147@MNXC2	R_R6F3B98A8_RL		MNXR852	boundary		bigg:ASNtex;bigg:ASNtm;iabaylyiv4:TRANS-RXN-ASN;iaf1260:ASNtex;obsolete:rxn10962;seed:rxn05220;seed:rxn08162	-1000	0			0	1
R3761985B_RL-195	<-- 1 MNXM156@MNXC2	R_R3761985B_RL		MNXR1425	boundary		bigg:DALAtex;bigg:DALAxt;iabaylyiv4:TRANS-RXNIM-5733;iaf1260:DALAtex;seed:rxn08302;seed:rxn10991	-1000	0			0	1
RD5E66C2_RL-901	<-- 1 MNXM15824@MNXC2	R_RD5E66C2_RL			boundary			-1000	0			0	1
RD66AB737_RL-902	<-- 1 MNXM158@MNXC2	R_RD66AB737_RL		MNXR5293	boundary		bigg:URAt;bigg:URAtex;iaf1260:URAtex;seed:rxn09366;seed:rxn10993	-1000	0			0	1
RC7994DE3_RL-836	<-- 1 MNXM1608@MNXC2	R_RC7994DE3_RL		MNXR3384	boundary		bigg:MALDtex;iaf1260:MALDtex;seed:rxn08864	-1000	0			0	1
R2A8049B7_RL-139	<-- 1 MNXM1734@MNXC2	R_R2A8049B7_RL		MNXR2504	boundary		bigg:GALCTNtex;iaf1260:GALCTNtex;seed:rxn08579	-1000	0			0	1
RE43016E2_RL-963	<-- 1 MNXM18941@MNXC2	R_RE43016E2_RL			boundary			-1000	0			0	1
R2C6E68D8_RL-146	<-- 1 MNXM196@MNXC2	R_R2C6E68D8_RL		MNXR2228	boundary		bigg:FE3tex;iaf1260:FE3tex;iyo844:FE3t4;obsolete:rxn05556;obsolete:rxn10958;pubmed:15692071;pubmed:17486601;pubmed:19452451;reactome:REACT_127898;reactome:REACT_135321;reactome:REACT_138146;reactome:REACT_141576;reactome:REACT_144241;reactome:REACT_145719;reactome:REACT_145851;reactome:REACT_20531;seed:rxn05292;seed:rxn08492	-1000	0			0	1
R207C016C_RL-89	<-- 1 MNXM207@MNXC2	R_R207C016C_RL		MNXR3848	boundary		bigg:NO3tex;iaf1260:NO3tex;irs1563.45632:Ex4_e;seed:rxn09005;seed:rxn10935	-1000	0			0	1
RA4F2777A_RL-684	<-- 1 MNXM23@MNXC2	R_RA4F2777A_RL		MNXR4553	boundary		bigg:PYRtex;iabaylyiv4:TRANS-RXN-PYRUVATE;iaf1260:PYRtex;imm904:PYRt;seed:rxn09218;seed:rxn10929	-1000	0			0	1
R1D13CB8_RL-73	<-- 1 MNXM2757@MNXC2	R_R1D13CB8_RL		MNXR29110	boundary		iabaylyiv4:TRANS-RXN-BUTANEDIOL;iao358:rll_524;imm904:BTDt-RR;seed:rxn11322	-1000	0			0	1
RC311B8B6_RL-813	<-- 1 MNXM303@MNXC2	R_RC311B8B6_RL		MNXR1930	boundary		bigg:ETOHt;bigg:ETOHtex;bigg:ETOHtm;bigg:ETOHtx;iabaylyiv4:TRANS-RXN-ETOH;iaf1260:ETOHtex;iao358:rll_533;iin800:U111;iin800:U204;imm904:ETOHt;imm904:ETOHtm;imo1053-pao1:ETOHt1;imo1056:ETOHt1;ind750:ETOHt;ind750:ETOHtm;isb619:ETOHt;iso783:ETOHt1;obsolete:rxn10961;seed:rxn08428;seed:rxn09683;seed:rxn09764	-1000	0			0	1
RB1E8511F_RL-736	<-- 1 MNXM331@MNXC2	R_RB1E8511F_RL			boundary			-1000	0			0	1
RBA710179_RL-774	<-- 1 MNXM339@MNXC2	R_RBA710179_RL			boundary			-1000	0			0	1
R98039257_RL-617	<-- 1 MNXM349@MNXC2	R_R98039257_RL		MNXR2566	boundary		bigg:GCALDt;bigg:GCALDtm;iaf692:GCALDt;iin800:U215;imeo21:GCALDt;imm904:GCALDt;imm904:GCALDtm;imo1053-pao1:GCALDt;imo1056:GCALDt;ind750:GCALDt;ind750:GCALDtm;obsolete:rxn13780r;seed:rxn09680;seed:rxn09752	-1000	0			0	1
RF719D22E_RL-1040	<-- 1 MNXM37@MNXC2	R_RF719D22E_RL		MNXR2708	boundary		bigg:GLNtex;bigg:GLNtm;iabaylyiv4:TRANS-RXN-GLN;iaf1260:GLNtex;metacyc:TRANS-RXN-233;pubmed:16516348;reactome:REACT_100806;reactome:REACT_13703;reactome:REACT_13773;reactome:REACT_156329;reactome:REACT_159584;reactome:REACT_77585;reactome:REACT_83491;reactome:REACT_88370;reactome:REACT_93773;seed:rxn08625;seed:rxn10928	-1000	0			0	1
RC9E77429_RL-848	<-- 1 MNXM626@MNXC2	R_RC9E77429_RL		MNXR2561	boundary		bigg:GBBTNtex;iaf1260:GBBTNtex;seed:rxn08595	-1000	0			0	1
R70B65BB6_RL-438	<-- 1 MNXM639@MNXC2	R_R70B65BB6_RL		MNXR61796	boundary	3.4.22.54;3.4.22.55;3.4.22.56;3.4.22.57;3.4.22.58;3.4.22.59;3.4.22.60;3.4.22.61;3.4.22.62;3.4.22.63;3.4.22.64;3.4.22.65	ec:3.4.22.54;ec:3.4.22.55;ec:3.4.22.56;ec:3.4.22.57;ec:3.4.22.58;ec:3.4.22.59;ec:3.4.22.60;ec:3.4.22.61;ec:3.4.22.62;ec:3.4.22.63;ec:3.4.22.64;ec:3.4.22.65;metacyc:3.4.22.54-RXN;metacyc:3.4.22.55-RXN;metacyc:3.4.22.56-RXN;metacyc:3.4.22.57-RXN;metacyc:3.4.22.58-RXN;metacyc:3.4.22.59-RXN;metacyc:3.4.22.60-RXN;metacyc:3.4.22.61-RXN;metacyc:3.4.22.62-RXN;metacyc:3.4.22.63-RXN;metacyc:3.4.22.64-RXN;m…	-1000	0			0	1
RC018B2F9_RL-803	<-- 1 MNXM724@MNXC2	R_RC018B2F9_RL		MNXR3686	boundary		bigg:N2tr;iaf692:N2tr;imo1053-pao1:N2t;imo1056:N2t;seed:rxn10577	-1000	0			0	1
R2027C998_RL-87	<-- 1 MNXM744@MNXC2	R_R2027C998_RL		MNXR2677	boundary		bigg:GLCRtex;iabaylyiv4:TRANS-RXNIM-5876-BIS;iaf1260:GLCRtex;seed:rxn08614;seed:rxn12442	-1000	0			0	1
RD171C821_RL-879	<-- 1 MNXM75154@MNXC2	R_RD171C821_RL			boundary			-1000	0			0	1
RE0165FC8_RL-943	<-- 1 MNXM761@MNXC2	R_RE0165FC8_RL		MNXR1307	boundary		bigg:CSNt;bigg:CSNtex;iaf1260:CSNtex;seed:rxn08267	-1000	0			0	1
RB28E6706_RL-740	<-- 1 MNXM94@MNXC2	R_RB28E6706_RL		MNXR5144	boundary		bigg:TRPt;bigg:TRPtex;iaf1260:TRPtex;metacyc:RXN66-449;obsolete:rxn10934;seed:rxn05222;seed:rxn09327	-1000	0			0	1
R6B947841_RL-408	<-- 1 MNXM97013@MNXC2	R_R6B947841_RL		MNXR55948	boundary		bigg:THMtex;iaf1260:THMtex;seed:rxn09300;seed:rxn11006	-1000	0			0	1
RC3D88995_RL-816	<-- 1 C9581@MNXC2	R_RC3D88995_RL			boundary			-1000	0			0	1
R6BCF16AB_RL-409	<-- 1 C9587@MNXC2	R_R6BCF16AB_RL			boundary			-1000	0			0	1
R94C69DFF_RL-604	<-- 1 C9598@MNXC2	R_R94C69DFF_RL			boundary			-1000	0			0	1
RFBCA3A57_RL-1054_SpecMNXM103953_ChangedTo_MNXM711_Comp_MNXC2_ChangedTo_MNXC19	1 MNXM1@MNXC3 + 1 MNXM711@MNXC19 <-- 1 MNXM1@MNXC19 + 1 MNXM711@MNXC3	R_RFBCA3A57_RL	PP0044+PP0045+PP2410		MNXC19%MNXC3			-1000	0			0	0
R3CC8EE08_LR-222_SpecMNXM105788_ChangedTo_MNXM111	1 MNXM111@MNXC3 + 1 MNXM12943@MNXC3 --> 3 MNXM1@MNXC3 + 1 MNXM21764@MNXC3	R_R3CC8EE08_LR	PP3999		MNXC3			0	1000			0	0
R63F8B33D_B-376_SpecMNXM88503_ChangedTo_MNXM251	1 MNXM1955@MNXC3 + 1 MNXM80@MNXC3 <==> 1 MNXM251@MNXC3 + 1 MNXM7865@MNXC3	R_R63F8B33D_B	PP1334		MNXC3			-1000	1000			0	0
R83404E23_RL-514_SpecMNXM88503_ChangedTo_MNXM251	1 MNXM1@MNXC3 + 1 MNXM251@MNXC3 + 1 MNXM7@MNXC3 <-- 1 MNXM3@MNXC3 + 1 MNXM95981@MNXC3	R_R83404E23_RL	PP2862		MNXC3			-1000	0			0	0
R4A2C7AC2_RL-276_SpecMNXM88503_ChangedTo_MNXM251	1 MNXM3061@MNXC3 + 1 MNXM80@MNXC3 <-- 1 MNXM251@MNXC3 + 1 MNXM47@MNXC3	R_R4A2C7AC2_RL	PP1804		MNXC3			-1000	0			0	0
RC02D6143_B-804_SpecMNXM88503_ChangedTo_MNXM251	1 MNXM251@MNXC3 + 1 MNXM5326@MNXC3 <==> 1 MNXM6467@MNXC3 + 1 MNXM80@MNXC3	R_RC02D6143_B	PP1334		MNXC3			-1000	1000			0	0
R56C3491E_B-291_SpecMNXM89689_ChangedTo_MNXM101	1 MNXM101@MNXC19 <==> 1 MNXM101@MNXC2	R_R56C3491E_B		MNXR32053	MNXC19%MNXC2		bigg:ORNt;bigg:ORNtex;bigg:ORNtiDF;iabaylyiv4:TRANS-RXNIM-5812-BIS;iaf1260:ORNtex;ijn746:ORNtex;imeo21:ORNt;inj661:ORNt;obsolete:rxn10914;seed:rxn09048;seed:rxn10824	-1000	1000			0	0
R13FEC2D4_B-26_SpecMNXM109100_ChangedTo_MNXM81	2 MNXM1@MNXC3 + 1 MNXM45@MNXC3 + 1 MNXM81@MNXC3 + 1 MNXM89759@MNXC3 <==> 1 MNXM49@MNXC3 + 1 MNXM89760@MNXC3	R_R13FEC2D4_B	PP2328		MNXC3			-1000	1000			0	0
RAD7B5BE8_RL-723_SpecMNXM113534_ChangedTo_MNXM323_SpecMNXM109100_ChangedTo_MNXM81	1 MNXM113517@MNXC3 + 1 MNXM1@MNXC3 + 1 MNXM81@MNXC3 <-- 1 MNXM323@MNXC3 + 1 MNXM47950@MNXC3	R_RAD7B5BE8_RL	PP0398;PP4907		MNXC3			-1000	0			0	0
R390260_B-173_SpecMNXM1981_ChangedTo_MNXM582	1 MNXM38@MNXC3 + 1 MNXM582@MNXC19 <==> 1 MNXM341@MNXC19 + 1 MNXM90822@MNXC3	R_R390260_B	PP3382+PP3383	MNXR55525	MNXC19%MNXC3			-1000	1000			0	0
R27835E10_B-105_SpecMNXM1981_ChangedTo_MNXM582	1 MNXM582@MNXC19 <==> 1 MNXM582@MNXC2	R_R27835E10_B		MNXR93	MNXC19%MNXC2		bigg:2DHGLCNtex;ijn746:2DHGLCNtex;imo1053-pao1:2DHGLCNti;imo1056:2DHGLCNti;seed:rxn12784;seed:rxn13791	-1000	1000			0	0
RA413F47F_RL-681_SpecMNXM682_ChangedTo_MNXM66	1 MNXM1@MNXC3 + 1 MNXM218@MNXC3 + 1 MNXM66@MNXC3 <-- 1 MNXM2@MNXC3 + 1 MNXM368@MNXC3	R_RA413F47F_RL	PP2152	MNXR10720	MNXC3	3.1.4.46	brenda:BS360971;ec:3.1.4.46	-1000	0			0	0
RB784E874_RL-762_SpecMNXM682_ChangedTo_MNXM66	1 MNXM1@MNXC3 + 1 MNXM66@MNXC3 + 1 MNXM90@MNXC3 <-- 1 MNXM2@MNXC3 + 1 MNXM367@MNXC3	R_RB784E874_RL	PP2152		MNXC3			-1000	0			0	0
RED32C90E_LR-1000_SpecMNXM682_ChangedTo_MNXM66	17 MNXM1000@MNXC3 + 29 MNXM2026@MNXC3 + 7 MNXM2575@MNXC3 + 6 MNXM3407@MNXC3 + 9 MNXM5723@MNXC3 + 50 MNXM66@MNXC3 + 32 MNXM89949@MNXC3 --> 1 MNXM109@MNXC3 + 100 MNXM89734@MNXC3	R_RED32C90E_LR	PP0058;PP1520		MNXC3			0	1000			0	0
R3430299C_RL-186_SpecMNXM682_ChangedTo_MNXM66	1 C9568@MNXC3 + 50 MNXM1@MNXC3 + 50 MNXM31@MNXC3 <-- 1 C9567@MNXC3 + 50 MNXM66@MNXC3	R_R3430299C_RL	PP4097		MNXC3			-1000	0			0	0
RA470C33E_B-683_SpecMNXM108377_ChangedTo_MNXM11	1 MNXM11@MNXC3 + 1 MNXM1376@MNXC3 <==> 1 MNXM1@MNXC3 + 1 MNXM394@MNXC3 + 1 MNXM89588@MNXC3	R_RA470C33E_B	PP1783		MNXC3			-1000	1000			0	0
R12A78BD7_B-14_SpecMNXM108377_ChangedTo_MNXM11_Comp_MNXC2_ChangedTo_MNXC19	1 MNXM11@MNXC3 + 1 MNXM14@MNXC3 + 1 MNXM224@MNXC3 <==> 1 MNXM12@MNXC3 + 1 MNXM314@MNXC19 + 1 MNXM3@MNXC3	R_R12A78BD7_B	PP1689+PP4549;PP1689+PP4550		MNXC19%MNXC3			-1000	1000			0	0
R7730AC12_RL-466_SpecMNXM108377_ChangedTo_MNXM11	1 MNXM114@MNXC3 + 1 MNXM3@MNXC3 + 1 MNXM90667@MNXC3 --> 1 MNXM11@MNXC3 + 1 MNXM14@MNXC3 + 1 MNXM247@MNXC3	R_R7730AC12_RL	PP1205		MNXC3			0	1000			0	0
RD69F4CD1_RL-905_SpecMNXM108377_ChangedTo_MNXM11	1 MNXM11@MNXC3 + 1 MNXM14@MNXC3 + 1 MNXM28@MNXC3 <-- 1 MNXM3@MNXC3 + 1 MNXM61@MNXC3 + 1 MNXM90882@MNXC3	R_RD69F4CD1_RL	PP1097		MNXC3			-1000	0			0	0
R38AEF60C_RL-201_SpecMNXM108377_ChangedTo_MNXM11	1 MNXM11@MNXC3 + 1 MNXM14@MNXC3 + 1 MNXM697@MNXC3 <-- 1 MNXM140@MNXC3 + 1 MNXM3@MNXC3 + 1 MNXM90880@MNXC3	R_R38AEF60C_RL	PP4794		MNXC3			-1000	0			0	0
R38AB1BC8_B-200_SpecMNXM108377_ChangedTo_MNXM11	1 MNXM11@MNXC3 + 1 MNXM14@MNXC3 + 1 MNXM88@MNXC3 <==> 1 MNXM108@MNXC3 + 1 MNXM12@MNXC3 + 1 MNXM3@MNXC3	R_R38AB1BC8_B	PP1689+PP4549;PP1689+PP4550		MNXC3			-1000	1000			0	0
R64A2953C_RL-379_SpecMNXM108377_ChangedTo_MNXM11	1 MNXM11@MNXC3 + 1 MNXM14@MNXC3 + 1 MNXM89763@MNXC3 <-- 1 MNXM29@MNXC3 + 1 MNXM3@MNXC3 + 1 MNXM90340@MNXC3	R_R64A2953C_RL	PP0060+PP0061		MNXC3			-1000	0			0	0
RF3B8E233_RL-1024_SpecMNXM108377_ChangedTo_MNXM11	1 MNXM11@MNXC3 + 1 MNXM14@MNXC3 + 1 MNXM89802@MNXC3 <-- 1 MNXM3@MNXC3 + 1 MNXM90753@MNXC3 + 1 MNXM97@MNXC3	R_RF3B8E233_RL	PP2469+PP2470		MNXC3			-1000	0			0	0
RE0C019EC_RL-947_SpecMNXM108377_ChangedTo_MNXM11	1 MNXM11@MNXC3 + 1 MNXM14@MNXC3 + 1 MNXM89803@MNXC3 <-- 1 MNXM3@MNXC3 + 1 MNXM53@MNXC3 + 1 MNXM91028@MNXC3	R_RE0C019EC_RL	PP4000		MNXC3			-1000	0			0	0
R70D7E75C_RL-439_SpecMNXM108377_ChangedTo_MNXM11	1 MNXM11@MNXC3 + 1 MNXM14@MNXC3 + 1 MNXM89804@MNXC3 <-- 1 MNXM3@MNXC3 + 1 MNXM90755@MNXC3 + 1 MNXM94@MNXC3	R_R70D7E75C_RL	PP1311		MNXC3			-1000	0			0	0
RA2595EA1_B-668_SpecMNXM108377_ChangedTo_MNXM11	1 MNXM11@MNXC3 + 1 MNXM14@MNXC3 + 1 MNXM89815@MNXC3 <==> 1 MNXM32@MNXC3 + 1 MNXM3@MNXC3 + 1 MNXM89576@MNXC3	R_RA2595EA1_B	PP4474		MNXC3			-1000	1000			0	0
RE389BA54_RL-959_SpecMNXM108377_ChangedTo_MNXM11	1 MNXM11@MNXC3 + 1 MNXM14@MNXC3 + 1 MNXM89822@MNXC3 <-- 1 MNXM3@MNXC3 + 1 MNXM76@MNXC3 + 1 MNXM90668@MNXC3	R_RE389BA54_RL	PP0436		MNXC3			-1000	0			0	0
R3FED066F_RL-236_SpecMNXM108377_ChangedTo_MNXM11	1 MNXM11@MNXC3 + 1 MNXM14@MNXC3 + 1 MNXM89831@MNXC3 <-- 1 MNXM134@MNXC3 + 1 MNXM3@MNXC3 + 1 MNXM90878@MNXC3	R_R3FED066F_RL	PP0854		MNXC3			-1000	0			0	0
RD7A9E77C_RL-915_SpecMNXM108377_ChangedTo_MNXM11	1 MNXM11@MNXC3 + 1 MNXM14@MNXC3 + 1 MNXM89832@MNXC3 <-- 1 MNXM231@MNXC3 + 1 MNXM3@MNXC3 + 1 MNXM90879@MNXC3	R_RD7A9E77C_RL	PP0603		MNXC3			-1000	0			0	0
R2DF5B0AC_RL-154_SpecMNXM108377_ChangedTo_MNXM11	1 MNXM11@MNXC3 + 1 MNXM14@MNXC3 + 1 MNXM89870@MNXC3 <-- 1 MNXM3@MNXC3 + 1 MNXM70@MNXC3 + 1 MNXM90751@MNXC3	R_R2DF5B0AC_RL	PP5089		MNXC3			-1000	0			0	0
R85235038_RL-528_SpecMNXM108377_ChangedTo_MNXM11	1 MNXM11@MNXC3 + 1 MNXM14@MNXC3 + 1 MNXM89895@MNXC3 <-- 1 MNXM142@MNXC3 + 1 MNXM3@MNXC3 + 1 MNXM90883@MNXC3	R_R85235038_RL	PP2465		MNXC3			-1000	0			0	0
R4564ADF5_RL-259_SpecMNXM108377_ChangedTo_MNXM11	1 MNXM11@MNXC3 + 1 MNXM14@MNXC3 + 1 MNXM90012@MNXC3 <-- 1 MNXM3@MNXC3 + 1 MNXM55@MNXC3 + 1 MNXM90666@MNXC3	R_R4564ADF5_RL	PP2905		MNXC3			-1000	0			0	0
RA31B9A40_RL-674_SpecMNXM108377_ChangedTo_MNXM11	1 MNXM11@MNXC3 + 1 MNXM14@MNXC3 + 1 MNXM90110@MNXC3 <-- 1 MNXM199@MNXC3 + 1 MNXM3@MNXC3 + 1 MNXM90885@MNXC3	R_RA31B9A40_RL	PP0977		MNXC3			-1000	0			0	0
RDD51BA6D_RL-933_SpecMNXM108377_ChangedTo_MNXM11	1 MNXM11@MNXC3 + 1 MNXM14@MNXC3 + 1 MNXM92412@MNXC3 <-- 1 MNXM37@MNXC3 + 1 MNXM3@MNXC3 + 1 MNXM71@MNXC3	R_RDD51BA6D_RL	PP2904		MNXC3			-1000	0			0	0
R179AB1D0_RL-44_SpecMNXM108377_ChangedTo_MNXM11	1 MNXM11@MNXC3 + 1 MNXM14@MNXC3 + 1 MNXM95173@MNXC3 <-- 1 MNXM3@MNXC3 + 1 MNXM61@MNXC3 + 1 MNXM88204@MNXC3	R_R179AB1D0_RL	PP1097		MNXC3			-1000	0			0	0
R2DCFFB62_B-153_SpecMNXM108377_ChangedTo_MNXM11	1 MNXM11@MNXC3 + 1 MNXM194@MNXC3 <==> 1 MNXM1@MNXC3 + 1 MNXM274@MNXC3 + 1 MNXM38291@MNXC3	R_R2DCFFB62_B	PP4868		MNXC3			-1000	1000			0	0
R49407E3E_RL-272_SpecMNXM108377_ChangedTo_MNXM11	1 MNXM11@MNXC3 + 1 MNXM1@MNXC3 + 1 MNXM31@MNXC3 + 1 MNXM483@MNXC3 <-- 1 MNXM415@MNXC3 + 1 MNXM55@MNXC3 + 1 MNXM63@MNXC3	R_R49407E3E_RL	PP5285		MNXC3			-1000	0			0	0
R1F36AFF4_RL-83_SpecMNXM108377_ChangedTo_MNXM11	1 MNXM11@MNXC3 + 1 MNXM2195@MNXC3 <-- 1 MNXM164@MNXC3 + 1 MNXM811@MNXC3	R_R1F36AFF4_RL	PP5318		MNXC3			-1000	0			0	0
R2DB154E8_RL-152_SpecMNXM108377_ChangedTo_MNXM11	1 MNXM11@MNXC3 + 1 MNXM2351@MNXC3 <-- 1 MNXM1@MNXC3 + 1 MNXM304@MNXC3 + 1 MNXM3@MNXC3	R_R2DB154E8_RL	PP0437		MNXC3			-1000	0			0	0
RB277F24C_RL-739_SpecMNXM108377_ChangedTo_MNXM11	1 MNXM11@MNXC3 + 1 MNXM326@MNXC3 <-- 1 MNXM15816@MNXC3 + 1 MNXM83@MNXC3	R_RB277F24C_RL	PP1595		MNXC3			-1000	0			0	0
RC6BC3A09_B-829_SpecMNXM108377_ChangedTo_MNXM11	1 MNXM11@MNXC3 + 1 MNXM40298@MNXC3 + 1 MNXM9@MNXC3 <==> 2 MNXM1@MNXC3 + 1 MNXM2@MNXC3 + 1 MNXM3@MNXC3 + 1 MNXM91527@MNXC3	R_RC6BC3A09_B	PP1672		MNXC3			-1000	1000			0	0
R56C9E2E2_RL-321_SpecMNXM108377_ChangedTo_MNXM11	1 MNXM11@MNXC3 + 1 MNXM489@MNXC3 + 1 MNXM9@MNXC3 <-- 1 MNXM2@MNXC3 + 1 MNXM3@MNXC3 + 1 MNXM90163@MNXC3	R_R56C9E2E2_RL	PP1672		MNXC3			-1000	0			0	0
R3F2D59D5_B-229_SpecMNXM108377_ChangedTo_MNXM11	1 MNXM11@MNXC3 + 1 MNXM5283@MNXC3 <==> 2 MNXM1@MNXC3 + 1 MNXM356@MNXC3 + 1 MNXM3@MNXC3	R_R3F2D59D5_B	PP2213;PP2351;PP4487;PP4702		MNXC3			-1000	1000			0	0
R8FCEFB79_RL-581_SpecMNXM108377_ChangedTo_MNXM11	1 MNXM11@MNXC3 + 1 MNXM535@MNXC3 <-- 1 MNXM63@MNXC3 + 1 MNXM989@MNXC3	R_R8FCEFB79_RL	PP1902		MNXC3			-1000	0			0	0
R48777951_RL-269_SpecMNXM108377_ChangedTo_MNXM11	1 MNXM11@MNXC3 + 1 MNXM561@MNXC3 <-- 1 MNXM1@MNXC3 + 1 MNXM3@MNXC3 + 1 MNXM89588@MNXC3	R_R48777951_RL			MNXC3			-1000	0			0	0
R837858B9_RL-517_SpecMNXM108377_ChangedTo_MNXM11	1 MNXM11@MNXC3 + 1 MNXM662@MNXC3 <-- 1 MNXM1135@MNXC3 + 1 MNXM1@MNXC3 + 1 MNXM960@MNXC3	R_R837858B9_RL	PP1348;PP4783		MNXC3			-1000	0			0	0
R70F4B6BD_RL-440_SpecMNXM108377_ChangedTo_MNXM11	1 MNXM11@MNXC3 + 1 MNXM665@MNXC3 <-- 1 MNXM1@MNXC3 + 1 MNXM51@MNXC3	R_R70F4B6BD_RL	PP5222		MNXC3			-1000	0			0	0
R1038C47D_RL-1_SpecMNXM108377_ChangedTo_MNXM11	1 MNXM11@MNXC3 + 1 MNXM7029@MNXC3 <-- 1 MNXM1@MNXC3 + 1 MNXM3@MNXC3 + 1 MNXM48519@MNXC3	R_R1038C47D_RL	PP4934		MNXC3			-1000	0			0	0
R5D99CB05_RL-356_SpecMNXM108377_ChangedTo_MNXM11	1 MNXM11@MNXC3 + 1 MNXM82@MNXC3 <-- 1 MNXM1@MNXC3 + 1 MNXM51@MNXC3 + 1 MNXM721@MNXC3	R_R5D99CB05_RL	PP1277		MNXC3			-1000	0			0	0
REEE5BF28_RL-1006_SpecMNXM108377_ChangedTo_MNXM11	1 MNXM11@MNXC3 + 1 MNXM9159@MNXC3 <-- 3 MNXM1@MNXC3 + 1 MNXM34@MNXC3 + 1 MNXM83@MNXC3	R_REEE5BF28_RL	PP1595		MNXC3			-1000	0			0	0
R3A1B685C_RL-210_SpecMNXM108377_ChangedTo_MNXM11	1 MNXM11@MNXC3 + 1 MNXM97091@MNXC3 + 1 MNXM9@MNXC3 <-- 1 MNXM2@MNXC3 + 1 MNXM3@MNXC3 + 1 MNXM92188@MNXC3	R_R3A1B685C_RL	PP1672		MNXC3			-1000	0			0	0
R21DBA9E4_RL-96_SpecMNXM108377_ChangedTo_MNXM11	5 MNXM11@MNXC3 + 1 MNXM811@MNXC3 <-- 1 MNXM34@MNXC3 + 5 MNXM83@MNXC3	R_R21DBA9E4_RL	PP0687		MNXC3			-1000	0			0	0
RF6165038_RL-1037_SpecMNXM108377_ChangedTo_MNXM11	1 C9567@MNXC3 + 50 MNXM11@MNXC3 <-- 1 MNXM109@MNXC3 + 50 MNXM1@MNXC3 + 50 MNXM63@MNXC3	R_RF6165038_RL	PP1596		MNXC3			-1000	0			0	0
RBB74423D_RL-777_SpecMNXM40046_ChangedTo_MNXM133_SpecMNXM108377_ChangedTo_MNXM11	1 MNXM11@MNXC3 + 1 MNXM133@MNXC3 + 1 MNXM14@MNXC3 <-- 1 MNXM12@MNXC3 + 1 MNXM154@MNXC3 + 1 MNXM3@MNXC3	R_RBB74423D_RL	PP3071		MNXC3			-1000	0			0	0
R6F3F0DE8_B-434_SpecMNXM113964_ChangedTo_MNXM174_Comp_MNXC2_ChangedTo_MNXC19	1 MNXM174@MNXC19 + 1 MNXM1@MNXC19 <==> 1 MNXM174@MNXC3 + 1 MNXM1@MNXC3	R_R6F3F0DE8_B	PP0745;PP3992;PP4290;PP4643;PP4653		MNXC19%MNXC3			-1000	1000			0	0
R52AFD977_RL-305_SpecMNXM113964_ChangedTo_MNXM174	<-- 1 MNXM174@MNXC2	R_R52AFD977_RL			boundary			-1000	0			0	1
RED5E5885_LR-985_SpecMNXM3106_ChangedTo_MNXM1469	1 MNXM1469@MNXC3 + 1 MNXM1@MNXC3 + 1 MNXM6@MNXC3 --> 1 MNXM564@MNXC3 + 1 MNXM5@MNXC3	R_RED5E5885_LR		MNXR1832	MNXC3	1.3.1.10;2.3.1.85	bigg:EAR140y;ec:1.3.1.10;ec:2.3.1.85;iaf1260:EAR140y;iin800:ETR1_6;iin800:FAS1_6_2;ijn746:EAR140y;kegg:R04967;obsolete:rxn08389r;seed:rxn05351	0	1000			0	0
R74B080AB_B-413_SpecMNXM1478_ChangedTo_MNXM60_Comp_MNXC2_ChangedTo_MNXC19	1 MNXM27@MNXC19 + 1 MNXM60@MNXC19 <==> 1 MNXM27@MNXC3 + 1 MNXM60@MNXC3	R_R74B080AB_B		MNXR31681	MNXC19%MNXC3		bigg:HCO3_NAt;ijn746:HCO3_NAt;imeo21:HCO3T;seed:rxn12800	-1000	1000			0	0
R97F010DD_B-579_SpecMNXM1478_ChangedTo_MNXM60	1 MNXM1@MNXC3 + 1 MNXM60@MNXC3 <==> 1 MNXM96530@MNXC3	R_R97F010DD_B		MNXR55613	MNXC3		bigg:H2CO3D2;bigg:H2CO3D2m	-1000	1000			0	0
R36DA5F0F_B-162_SpecMNXM1478_ChangedTo_MNXM60	<==> 1 MNXM60@MNXC2	R_R36DA5F0F_B		MNXR45587	boundary		iit341:H2CO3TP;imm904:HCO3tn;inj661:H2CO3TP;obsolete:rxn10971;seed:rxn10826;seed:rxn13310	-1000	100			0	1
R56FEE139_B-324_SpecMNXM108377_ChangedTo_MNXM11_SpecMNXM113964_ChangedTo_MNXM174_SpecMNXM89160_ChangedTo_MNXM298	1 MNXM11@MNXC3 + 1 MNXM298@MNXC3 <==> 1 MNXM174@MNXC3 + 1 MNXM38291@MNXC3	R_R56FEE139_B	PP0747		MNXC3			-1000	1000			0	0
R2CF3B5C7_LR-148_SpecMNXM89762_ChangedTo_MNXM38	1 MNXM114@MNXC3 + 1 MNXM2@MNXC3 + 1 MNXM90822@MNXC3 --> 1 MNXM245@MNXC3 + 1 MNXM38@MNXC3	R_R2CF3B5C7_LR	PP4947		MNXC3			0	1000			0	0
RA1DCE3EB_B-666_SpecMNXM89762_ChangedTo_MNXM38	1 MNXM191@MNXC3 + 1 MNXM90822@MNXC3 <==> 1 MNXM232@MNXC3 + 1 MNXM38@MNXC3	R_RA1DCE3EB_B	PP4190+PP4191+PP4192+PP4193		MNXC3			-1000	1000			0	0
R9804C859_LR-618_SpecMNXM89762_ChangedTo_MNXM38	1 MNXM341@MNXC3 + 1 MNXM90822@MNXC3 --> 1 MNXM38@MNXC3 + 1 MNXM582@MNXC3	R_R9804C859_LR	PP3382+PP3383+PP3384	MNXR58236	MNXC3	1.1.99.3	brenda:BS370913;ec:1.1.99.3	0	1000			0	0
RA00CD134_RL-655_SpecMNXM89762_ChangedTo_MNXM38	1 MNXM38@MNXC3 + 1 MNXM457@MNXC3 <-- 1 MNXM90822@MNXC3 + 1 MNXM90@MNXC3	R_RA00CD134_RL	PP5064		MNXC3			-1000	0			0	0
RFDA3E25E_RL-1060_SpecMNXM89762_ChangedTo_MNXM38	1 MNXM38@MNXC3 + 1 MNXM46@MNXC3 <-- 1 MNXM90822@MNXC3 + 1 MNXM98@MNXC3	R_RFDA3E25E_RL	PP0751;PP1251;PP2925		MNXC3			-1000	0			0	0
R222AA63E_LR-99_SpecMNXM89762_ChangedTo_MNXM38	1 MNXM470@MNXC3 + 1 MNXM90822@MNXC3 --> 1 MNXM38@MNXC3 + 1 MNXM947@MNXC3	R_R222AA63E_LR	PP2437;PP2793		MNXC3			0	1000			0	0
RBBA0C990_LR-781_SpecMNXM89762_ChangedTo_MNXM38	1 MNXM805@MNXC3 + 1 MNXM90822@MNXC3 --> 1 MNXM38@MNXC3 + 1 MNXM848@MNXC3	R_RBBA0C990_LR	PP4947		MNXC3			0	1000			0	0
RACA0DD28_LR-681_SpecMNXM97009_ChangedTo_MNXM56	1 MNXM1485@MNXC3 + 1 MNXM208@MNXC3 + 1 MNXM4@MNXC3 --> 1 MNXM1@MNXC3 + 1 MNXM2@MNXC3 + 1 MNXM53407@MNXC3 + 1 MNXM56@MNXC3 + 1 MNXM81@MNXC3	R_RACA0DD28_LR	PP0238	MNXR55405	MNXC3			0	1000			0	0
RCFD4EBF0_B-842_SpecMNXM97009_ChangedTo_MNXM56	1 MNXM2@MNXC3 + 1 MNXM464@MNXC3 + 1 MNXM90822@MNXC3 <==> 1 MNXM300@MNXC3 + 1 MNXM38@MNXC3 + 1 MNXM56@MNXC3	R_RCFD4EBF0_B		MNXR55240	MNXC3	1.5.99.2	bigg:DMGDH;bigg:DMGDHm;ec:1.5.99.2;ijn746:DMGDH;seed:rxn12739	-1000	1000			0	0
R1FCC7A7D_RL-76_SpecMNXM97009_ChangedTo_MNXM56	2 MNXM1@MNXC3 + 2 MNXM39@MNXC3 + 2 MNXM91157@MNXC3 <-- 1 MNXM4@MNXC3 + 2 MNXM56@MNXC3 + 2 MNXM91194@MNXC3	R_R1FCC7A7D_RL	PP2674	MNXR55360	MNXC3	1.1.99.8	bigg:FALDDH;ec:1.1.99.8	-1000	0			0	0
R996ABEB5_RL-588_SpecMNXM97009_ChangedTo_MNXM56_Comp_MNXC2_ChangedTo_MNXC19	1 MNXM56@MNXC19 <-- 1 MNXM56@MNXC3	R_R996ABEB5_RL		MNXR55362	MNXC19%MNXC3		bigg:FALDtex;bigg:FALDtly;bigg:FALDtm;bigg:FALDtpp;iaf1260:FALDtex;iaf1260:FALDtpp;seed:rxn08461;seed:rxn08462	-1000	0			0	0
RE1314BE5_B-951_SpecMNXM90055_ChangedTo_MNXM743	1 MNXM435@MNXC3 + 1 MNXM77@MNXC3 <==> 1 MNXM743@MNXC3	R_RE1314BE5_B	PP4960	MNXR64360	MNXC3	4.1.2.13	ec:4.1.2.13;pubmed:11679716;pubmed:2649152;pubmed:8535439;reactome:REACT_104551;reactome:REACT_105453;reactome:REACT_109373;reactome:REACT_114201;reactome:REACT_2013;reactome:REACT_28530;reactome:REACT_29075;reactome:REACT_34216;reactome:REACT_34557;reactome:REACT_80109;reactome:REACT_80843;reactome:REACT_88404;reactome:REACT_89933;reactome:REACT_98113;reactome:REACT_98707	-1000	1000			0	0
RA02007CE_LR-656_SpecMNXM91005_ChangedTo_MNXM8	1 MNXM1000@MNXC3 + 1 MNXM10@MNXC3 + 1 MNXM1@MNXC3 --> 1 MNXM3075@MNXC3 + 1 MNXM8@MNXC3	R_RA02007CE_LR	PP2795;PP3553		MNXC3			0	1000			0	0
RFE6B40F_LR-1063_SpecMNXM91005_ChangedTo_MNXM8	1 MNXM1057@MNXC3 + 1 MNXM2@MNXC3 + 1 MNXM8@MNXC3 --> 1 MNXM10@MNXC3 + 1 MNXM1961@MNXC3 + 1 MNXM1@MNXC3	R_RFE6B40F_LR	PP0545;PP2589;PP2680;PP2694;PP3357;PP3463;PP5258;PP5278		MNXC3			0	1000			0	0
R19097C8A_RL-52_SpecMNXM91005_ChangedTo_MNXM8	1 MNXM107@MNXC3 + 1 MNXM2@MNXC3 + 1 MNXM8@MNXC3 <-- 1 MNXM10@MNXC3 + 1 MNXM1@MNXC3 + 1 MNXM207@MNXC3	R_R19097C8A_RL	PP1703		MNXC3			-1000	0			0	0
R282F995A_LR-126_SpecMNXM91005_ChangedTo_MNXM8	1 MNXM10@MNXC3 + 1 MNXM1129@MNXC3 + 1 MNXM1@MNXC3 + 1 MNXM4@MNXC3 --> 1 MNXM13@MNXC3 + 1 MNXM2@MNXC3 + 1 MNXM842@MNXC3 + 1 MNXM8@MNXC3	R_R282F995A_LR	PP3944		MNXC3			0	1000			0	0
RE1E5252A_RL-953_SpecMNXM91005_ChangedTo_MNXM8	1 MNXM10@MNXC3 + 1 MNXM1174@MNXC3 + 1 MNXM1@MNXC3 <-- 1 MNXM1138@MNXC3 + 1 MNXM8@MNXC3	R_RE1E5252A_RL	PP0545;PP2589;PP2680;PP2694;PP3357;PP3463;PP5258;PP5278		MNXC3			-1000	0			0	0
RB1BBEFA8_RL-734_SpecMNXM91005_ChangedTo_MNXM8	1 MNXM10@MNXC3 + 1 MNXM1213@MNXC3 + 1 MNXM13@MNXC3 <-- 1 MNXM1@MNXC3 + 1 MNXM759@MNXC3 + 1 MNXM8@MNXC3	R_RB1BBEFA8_RL	PP0402		MNXC3			-1000	0			0	0
R3CAEFC31_LR-220_SpecMNXM91005_ChangedTo_MNXM8	1 MNXM10@MNXC3 + 1 MNXM1290@MNXC3 + 2 MNXM1@MNXC3 + 1 MNXM4@MNXC3 --> 1 MNXM1291@MNXC3 + 1 MNXM2@MNXC3 + 1 MNXM8@MNXC3	R_R3CAEFC31_LR	PP4829		MNXC3			0	1000			0	0
RA337A036_RL-677_SpecMNXM91005_ChangedTo_MNXM8	1 MNXM10@MNXC3 + 1 MNXM12943@MNXC3 + 1 MNXM1@MNXC3 <-- 1 MNXM8@MNXC3 + 1 MNXM91734@MNXC3	R_RA337A036_RL	PP3999		MNXC3			-1000	0			0	0
RBB6A4E2F_LR-776_SpecMNXM91005_ChangedTo_MNXM8	1 MNXM10@MNXC3 + 1 MNXM13133@MNXC3 + 1 MNXM1@MNXC3 --> 1 MNXM11097@MNXC3 + 1 MNXM8@MNXC3	R_RBB6A4E2F_LR			MNXC3			0	1000			0	0
R777C380D_LR-468_SpecMNXM91005_ChangedTo_MNXM8	1 MNXM10@MNXC3 + 1 MNXM13134@MNXC3 + 1 MNXM1@MNXC3 --> 1 MNXM89949@MNXC3 + 1 MNXM8@MNXC3	R_R777C380D_LR			MNXC3			0	1000			0	0
R9D7D5315_RL-644_SpecMNXM91005_ChangedTo_MNXM8	1 MNXM10@MNXC3 + 1 MNXM1330@MNXC3 + 1 MNXM1@MNXC3 <-- 1 MNXM1745@MNXC3 + 1 MNXM2@MNXC3 + 1 MNXM8@MNXC3	R_R9D7D5315_RL	PP0545;PP2589;PP2680;PP2694;PP3357;PP3463;PP5258;PP5278		MNXC3			-1000	0			0	0
RA111B37D_RL-661_SpecMNXM91005_ChangedTo_MNXM8	1 MNXM10@MNXC3 + 1 MNXM13@MNXC3 + 1 MNXM21@MNXC3 <-- 1 MNXM12@MNXC3 + 1 MNXM244@MNXC3 + 1 MNXM8@MNXC3	R_RA111B37D_RL	PP0597;PP4667		MNXC3			-1000	0			0	0
RF5242CDA_RL-1032_SpecMNXM91005_ChangedTo_MNXM8	1 MNXM10@MNXC3 + 1 MNXM13@MNXC3 + 2 MNXM1@MNXC3 + 1 MNXM382@MNXC3 <-- 1 MNXM12@MNXC3 + 1 MNXM263@MNXC3 + 1 MNXM8@MNXC3	R_RF5242CDA_RL	PP4189		MNXC3			-1000	0			0	0
R29A12E11_LR-134_SpecMNXM91005_ChangedTo_MNXM8	1 MNXM10@MNXC3 + 1 MNXM1423@MNXC3 + 1 MNXM1@MNXC3 --> 1 MNXM2011@MNXC3 + 1 MNXM8@MNXC3	R_R29A12E11_LR			MNXC3			0	1000			0	0
R4955B41E_RL-273_SpecMNXM91005_ChangedTo_MNXM8	1 MNXM10@MNXC3 + 1 MNXM144@MNXC3 + 1 MNXM1@MNXC3 <-- 1 MNXM2@MNXC3 + 1 MNXM43758@MNXC3 + 1 MNXM8@MNXC3	R_R4955B41E_RL	PP0545;PP2589;PP2680;PP2694;PP3357;PP3463;PP5258;PP5278		MNXC3			-1000	0			0	0
RE51AB17D_RL-968_SpecMNXM91005_ChangedTo_MNXM8	1 MNXM10@MNXC3 + 1 MNXM1468@MNXC3 + 1 MNXM1@MNXC3 <-- 1 MNXM1816@MNXC3 + 1 MNXM2@MNXC3 + 1 MNXM8@MNXC3	R_RE51AB17D_RL	PP0545;PP2589;PP2680;PP2694;PP3357;PP3463;PP5258;PP5278		MNXC3			-1000	0			0	0
R9CABF419_LR-640_SpecMNXM91005_ChangedTo_MNXM8	1 MNXM10@MNXC3 + 1 MNXM1469@MNXC3 + 1 MNXM1@MNXC3 --> 1 MNXM564@MNXC3 + 1 MNXM8@MNXC3	R_R9CABF419_LR			MNXC3			0	1000			0	0
RA57CC508_RL-687_SpecMNXM91005_ChangedTo_MNXM8	1 MNXM10@MNXC3 + 1 MNXM1572@MNXC3 + 1 MNXM1@MNXC3 <-- 1 MNXM2@MNXC3 + 1 MNXM8@MNXC3 + 1 MNXM933@MNXC3	R_RA57CC508_RL	PP0545;PP2589;PP2680;PP2694;PP3357;PP3463;PP5258;PP5278		MNXC3			-1000	0			0	0
R4DF6CD72_B-288_SpecMNXM91005_ChangedTo_MNXM8	1 MNXM10@MNXC3 + 1 MNXM15@MNXC3 + 1 MNXM1@MNXC3 + 1 MNXM238@MNXC3 <==> 1 MNXM199@MNXC3 + 1 MNXM2@MNXC3 + 1 MNXM8@MNXC3	R_R4DF6CD72_B	PP4617		MNXC3			-1000	1000			0	0
RD854F913_B-919_SpecMNXM91005_ChangedTo_MNXM8	1 MNXM10@MNXC3 + 1 MNXM15@MNXC3 + 1 MNXM1@MNXC3 + 1 MNXM404@MNXC3 <==> 1 MNXM140@MNXC3 + 1 MNXM2@MNXC3 + 1 MNXM8@MNXC3	R_RD854F913_B	PP4617		MNXC3			-1000	1000			0	0
R1D7D3363_B-76_SpecMNXM91005_ChangedTo_MNXM8	1 MNXM10@MNXC3 + 1 MNXM15@MNXC3 + 1 MNXM1@MNXC3 + 1 MNXM439@MNXC3 <==> 1 MNXM231@MNXC3 + 1 MNXM2@MNXC3 + 1 MNXM8@MNXC3	R_R1D7D3363_B	PP4617		MNXC3			-1000	1000			0	0
R1860FB3A_RL-48_SpecMNXM91005_ChangedTo_MNXM8	1 MNXM10@MNXC3 + 1 MNXM15@MNXC3 + 1 MNXM3851@MNXC3 <-- 1 MNXM2297@MNXC3 + 1 MNXM2@MNXC3 + 1 MNXM8@MNXC3	R_R1860FB3A_RL	PP4617		MNXC3			-1000	0			0	0
RF428C075_B-1027_SpecMNXM91005_ChangedTo_MNXM8	1 MNXM10@MNXC3 + 1 MNXM1633@MNXC3 + 1 MNXM1@MNXC3 <==> 1 MNXM2931@MNXC3 + 1 MNXM8@MNXC3	R_RF428C075_B	PP0545;PP2589;PP2680;PP2694;PP3357;PP3463;PP5258;PP5278		MNXC3			-1000	1000			0	0
R9C4A76A1_B-638_SpecMNXM91005_ChangedTo_MNXM8	1 MNXM10@MNXC3 + 1 MNXM179@MNXC3 + 2 MNXM1@MNXC3 <==> 1 MNXM2@MNXC3 + 1 MNXM512@MNXC3 + 1 MNXM8@MNXC3	R_R9C4A76A1_B	PP0545;PP2589;PP2680;PP2694;PP3357;PP3463;PP5258;PP5278		MNXC3			-1000	1000			0	0
R336B4455_LR-181_SpecMNXM91005_ChangedTo_MNXM8	1 MNXM10@MNXC3 + 1 MNXM183@MNXC3 + 1 MNXM1@MNXC3 --> 1 MNXM318@MNXC3 + 1 MNXM8@MNXC3	R_R336B4455_LR	PP4977		MNXC3			0	1000			0	0
RE6DDAD5F_RL-976_SpecMNXM91005_ChangedTo_MNXM8	1 MNXM10@MNXC3 + 1 MNXM192@MNXC3 + 1 MNXM1@MNXC3 <-- 1 MNXM1880@MNXC3 + 2 MNXM2@MNXC3 + 1 MNXM8@MNXC3	R_RE6DDAD5F_RL	PP0545;PP2589;PP2680;PP2694;PP3357;PP3463;PP5258;PP5278		MNXC3			-1000	0			0	0
RBA2D11CC_RL-769_SpecMNXM91005_ChangedTo_MNXM8	1 MNXM10@MNXC3 + 1 MNXM192@MNXC3 + 2 MNXM1@MNXC3 <-- 1 MNXM2@MNXC3 + 1 MNXM422@MNXC3 + 1 MNXM8@MNXC3	R_RBA2D11CC_RL	PP0545;PP2589;PP2680;PP2694;PP3357;PP3463;PP5258;PP5278		MNXC3			-1000	0			0	0
RF82B246F_RL-1042_SpecMNXM91005_ChangedTo_MNXM8	1 MNXM10@MNXC3 + 1 MNXM1@MNXC3 + 1 MNXM2083@MNXC3 <-- 1 MNXM1527@MNXC3 + 1 MNXM2@MNXC3 + 1 MNXM8@MNXC3	R_RF82B246F_RL	PP0545;PP2589;PP2680;PP2694;PP3357;PP3463;PP5258;PP5278		MNXC3			-1000	0			0	0
RC07F9121_RL-805_SpecMNXM91005_ChangedTo_MNXM8	1 MNXM10@MNXC3 + 1 MNXM1@MNXC3 + 1 MNXM2414@MNXC3 <-- 1 MNXM2149@MNXC3 + 1 MNXM2@MNXC3 + 1 MNXM8@MNXC3	R_RC07F9121_RL	PP0545;PP2589;PP2680;PP2694;PP3357;PP3463;PP5258;PP5278		MNXC3			-1000	0			0	0
RA874DECD_RL-697_SpecMNXM91005_ChangedTo_MNXM8	1 MNXM10@MNXC3 + 1 MNXM1@MNXC3 + 1 MNXM2422@MNXC3 <-- 1 MNXM2716@MNXC3 + 1 MNXM2@MNXC3 + 1 MNXM8@MNXC3	R_RA874DECD_RL	PP0545;PP2589;PP2680;PP2694;PP3357;PP3463;PP5258;PP5278		MNXC3			-1000	0			0	0
R299D5A2_LR-133_SpecMNXM91005_ChangedTo_MNXM8	1 MNXM10@MNXC3 + 1 MNXM1@MNXC3 + 1 MNXM2489@MNXC3 --> 1 MNXM2687@MNXC3 + 1 MNXM2@MNXC3 + 1 MNXM8@MNXC3	R_R299D5A2_LR	PP4947		MNXC3			0	1000			0	0
R63188E7B_RL-374_SpecMNXM91005_ChangedTo_MNXM8	1 MNXM10@MNXC3 + 1 MNXM1@MNXC3 + 1 MNXM2489@MNXC3 <-- 2 MNXM2@MNXC3 + 1 MNXM848@MNXC3 + 1 MNXM8@MNXC3	R_R63188E7B_RL	PP4947		MNXC3			-1000	0			0	0
R992AD06F_LR-627_SpecMNXM91005_ChangedTo_MNXM8	1 MNXM10@MNXC3 + 1 MNXM1@MNXC3 + 1 MNXM2737@MNXC3 --> 1 MNXM1473@MNXC3 + 1 MNXM8@MNXC3	R_R992AD06F_LR			MNXC3			0	1000			0	0
RA259BFC0_LR-669_SpecMNXM91005_ChangedTo_MNXM8	1 MNXM10@MNXC3 + 1 MNXM1@MNXC3 + 1 MNXM3229@MNXC3 --> 1 MNXM2645@MNXC3 + 1 MNXM8@MNXC3	R_RA259BFC0_LR			MNXC3			0	1000			0	0
R6B8B2335_LR-407_SpecMNXM91005_ChangedTo_MNXM8	1 MNXM10@MNXC3 + 1 MNXM1@MNXC3 + 1 MNXM3374@MNXC3 --> 1 MNXM5723@MNXC3 + 1 MNXM8@MNXC3	R_R6B8B2335_LR			MNXC3			0	1000			0	0
R8C7D3CA8_RL-568_SpecMNXM91005_ChangedTo_MNXM8	1 MNXM10@MNXC3 + 1 MNXM1@MNXC3 + 1 MNXM3479@MNXC3 <-- 1 MNXM2644@MNXC3 + 1 MNXM2@MNXC3 + 1 MNXM8@MNXC3	R_R8C7D3CA8_RL	PP0545;PP2589;PP2680;PP2694;PP3357;PP3463;PP5258;PP5278		MNXC3			-1000	0			0	0
RC332C66A_LR-814_SpecMNXM91005_ChangedTo_MNXM8	1 MNXM10@MNXC3 + 1 MNXM1@MNXC3 + 1 MNXM3719@MNXC3 --> 1 MNXM18360@MNXC3 + 1 MNXM8@MNXC3	R_RC332C66A_LR			MNXC3			0	1000			0	0
RE5EFDE1E_LR-972_SpecMNXM91005_ChangedTo_MNXM8	1 MNXM10@MNXC3 + 1 MNXM1@MNXC3 + 1 MNXM3720@MNXC3 --> 1 MNXM8@MNXC3 + 1 MNXM979@MNXC3	R_RE5EFDE1E_LR			MNXC3			0	1000			0	0
RE5FF6419_LR-973_SpecMNXM91005_ChangedTo_MNXM8	1 MNXM10@MNXC3 + 1 MNXM1@MNXC3 + 1 MNXM378@MNXC3 + 1 MNXM4@MNXC3 --> 1 MNXM13@MNXC3 + 1 MNXM181@MNXC3 + 1 MNXM2@MNXC3 + 1 MNXM8@MNXC3	R_RE5FF6419_LR	PP3944		MNXC3			0	1000			0	0
RDD71F4C0_RL-936_SpecMNXM91005_ChangedTo_MNXM8	1 MNXM10@MNXC3 + 1 MNXM1@MNXC3 + 1 MNXM383@MNXC3 <-- 1 MNXM2@MNXC3 + 1 MNXM518@MNXC3 + 1 MNXM8@MNXC3	R_RDD71F4C0_RL	PP0545;PP2589;PP2680;PP2694;PP3357;PP3463;PP5258;PP5278		MNXC3			-1000	0			0	0
REBDB1FFA_RL-994_SpecMNXM91005_ChangedTo_MNXM8	1 MNXM10@MNXC3 + 1 MNXM1@MNXC3 + 1 MNXM478@MNXC3 <-- 1 MNXM80458@MNXC3 + 1 MNXM8@MNXC3	R_REBDB1FFA_RL			MNXC3			-1000	0			0	0
R5249BE2A_LR-303_SpecMNXM91005_ChangedTo_MNXM8	1 MNXM10@MNXC3 + 1 MNXM1@MNXC3 + 1 MNXM5959@MNXC3 --> 1 MNXM11092@MNXC3 + 1 MNXM8@MNXC3	R_R5249BE2A_LR			MNXC3			0	1000			0	0
RE39C0421_B-960_SpecMNXM91005_ChangedTo_MNXM8	1 MNXM10@MNXC3 + 1 MNXM1@MNXC3 + 1 MNXM606@MNXC3 <==> 1 MNXM132@MNXC3 + 1 MNXM2@MNXC3 + 1 MNXM8@MNXC3	R_RE39C0421_B	PP0606		MNXC3			-1000	1000			0	0
R6DBE01EF_RL-421_SpecMNXM91005_ChangedTo_MNXM8	1 MNXM10@MNXC3 + 1 MNXM1@MNXC3 + 1 MNXM626@MNXC3 <-- 1 MNXM2@MNXC3 + 1 MNXM8@MNXC3 + 1 MNXM940@MNXC3	R_R6DBE01EF_RL	PP0545;PP2589;PP2680;PP2694;PP3357;PP3463;PP5258;PP5278		MNXC3			-1000	0			0	0
R9161A227_B-588_SpecMNXM91005_ChangedTo_MNXM8	1 MNXM10@MNXC3 + 1 MNXM1@MNXC3 + 1 MNXM664@MNXC3 <==> 1 MNXM2757@MNXC3 + 1 MNXM8@MNXC3	R_R9161A227_B	PP0552		MNXC3			-1000	1000			0	0
R320F7687_B-178_SpecMNXM91005_ChangedTo_MNXM8	1 MNXM10@MNXC3 + 1 MNXM1@MNXC3 + 1 MNXM69@MNXC3 <==> 1 MNXM222@MNXC3 + 1 MNXM8@MNXC3	R_R320F7687_B	PP0762		MNXC3			-1000	1000			0	0
RB8B250CB_RL-765_SpecMNXM91005_ChangedTo_MNXM8	1 MNXM10@MNXC3 + 1 MNXM1@MNXC3 + 1 MNXM89916@MNXC3 <-- 1 MNXM1174@MNXC3 + 1 MNXM2@MNXC3 + 1 MNXM8@MNXC3	R_RB8B250CB_RL	PP0545;PP2589;PP2680;PP2694;PP3357;PP3463;PP5258;PP5278		MNXC3			-1000	0			0	0
RA8630ABC_B-696_SpecMNXM91005_ChangedTo_MNXM8	1 MNXM10@MNXC3 + 1 MNXM1@MNXC3 + 1 MNXM89949@MNXC3 <==> 1 MNXM2026@MNXC3 + 1 MNXM8@MNXC3	R_RA8630ABC_B			MNXC3			-1000	1000			0	0
R2FA4D708_LR-161_SpecMNXM91005_ChangedTo_MNXM8	1 MNXM10@MNXC3 + 1 MNXM1@MNXC3 + 1 MNXM90308@MNXC3 --> 1 MNXM13220@MNXC3 + 1 MNXM8@MNXC3	R_R2FA4D708_LR	PP1803		MNXC3			0	1000			0	0
R12523A0E_LR-11_SpecMNXM91005_ChangedTo_MNXM8	1 MNXM10@MNXC3 + 1 MNXM1@MNXC3 + 1 MNXM911@MNXC3 --> 1 MNXM684@MNXC3 + 1 MNXM8@MNXC3	R_R12523A0E_LR	PP3591		MNXC3			0	1000			0	0
RA32D2750_RL-675_SpecMNXM91005_ChangedTo_MNXM8	1 MNXM10@MNXC3 + 2 MNXM1@MNXC3 + 1 MNXM39@MNXC3 <-- 1 MNXM2@MNXC3 + 1 MNXM56@MNXC3 + 1 MNXM8@MNXC3	R_RA32D2750_RL	PP0328		MNXC3			-1000	0			0	0
R493A4F8C_RL-271_SpecMNXM91005_ChangedTo_MNXM8	1 MNXM10@MNXC3 + 2 MNXM1@MNXC3 + 1 MNXM89557@MNXC3 <-- 1 MNXM245@MNXC3 + 1 MNXM2@MNXC3 + 1 MNXM8@MNXC3	R_R493A4F8C_RL	PP4947		MNXC3			-1000	0			0	0
R94750649_RL-601_SpecMNXM91005_ChangedTo_MNXM8	1 MNXM10@MNXC3 + 3 MNXM1@MNXC3 + 1 MNXM744@MNXC3 <-- 1 MNXM17108@MNXC3 + 2 MNXM2@MNXC3 + 1 MNXM8@MNXC3	R_R94750649_RL	PP0545;PP2589;PP2680;PP2694;PP3357;PP3463;PP5258;PP5278		MNXC3			-1000	0			0	0
RF42D77F_RL-1029_SpecMNXM91005_ChangedTo_MNXM8	2 MNXM10@MNXC3 + 3 MNXM1@MNXC3 + 1 MNXM2233@MNXC3 <-- 1 MNXM2@MNXC3 + 1 MNXM82@MNXC3 + 2 MNXM8@MNXC3	R_RF42D77F_RL	PP1288		MNXC3			-1000	0			0	0
RECC86FA6_RL-996_SpecMNXM91005_ChangedTo_MNXM8	2 MNXM10@MNXC3 + 3 MNXM1@MNXC3 + 1 MNXM87@MNXC3 <-- 1 MNXM2@MNXC3 + 1 MNXM50@MNXC3 + 2 MNXM8@MNXC3	R_RECC86FA6_RL	PP2926		MNXC3			-1000	0			0	0
RCAEF6703_LR-849_SpecMNXM91005_ChangedTo_MNXM8_Comp_MNXC2_ChangedTo_MNXC19	2 MNXM10@MNXC3 + 9 MNXM1@MNXC3 + 2 MNXM232@MNXC3 --> 2 MNXM191@MNXC3 + 7 MNXM1@MNXC19 + 2 MNXM8@MNXC3	R_RCAEF6703_LR	PP4119+PP4120+PP4121+PP4122+PP4123+PP4124+PP4125+PP4126+PP4127+PP4128+PP4129+PP4130+PP4131		MNXC19%MNXC3			0	1000			0	0
RE5D25A5_RL-970_SpecMNXM108377_ChangedTo_MNXM11_SpecMNXM91005_ChangedTo_MNXM8	1 MNXM11@MNXC3 + 1 MNXM14@MNXC3 + 1 MNXM1@MNXC3 + 1 MNXM8@MNXC3 <-- 1 MNXM15@MNXC3 + 1 MNXM309@MNXC3 + 1 MNXM3@MNXC3	R_RE5D25A5_RL	PP4869		MNXC3			-1000	0			0	0
R9BFF54BF_B-636_SpecMNXM108377_ChangedTo_MNXM11_SpecMNXM91005_ChangedTo_MNXM8	1 MNXM11@MNXC3 + 1 MNXM8@MNXC3 <==> 1 MNXM1@MNXC3 + 1 MNXM355@MNXC3 + 1 MNXM3@MNXC3	R_R9BFF54BF_B	PP4810		MNXC3			-1000	1000			0	0
RC95E03AF_RL-845_SpecMNXM40046_ChangedTo_MNXM133_SpecMNXM89762_ChangedTo_MNXM38_SpecMNXM91005_ChangedTo_MNXM8	1 MNXM10@MNXC3 + 1 MNXM133@MNXC3 + 1 MNXM1@MNXC3 + 1 MNXM38@MNXC3 <-- 1 MNXM233@MNXC3 + 1 MNXM2@MNXC3 + 1 MNXM8@MNXC3 + 1 MNXM90822@MNXC3	R_RC95E03AF_RL	PP2047;PP2136;PP2214		MNXC3			-1000	0			0	0
R68C5FFBB_LR-397_SpecMNXM97015_ChangedTo_MNXM86	1 MNXM12@MNXC3 + 1 MNXM1499@MNXC3 --> 1 MNXM86@MNXC3 + 1 MNXM9@MNXC3	R_R68C5FFBB_LR	PP0774	MNXR62082	MNXC3	2.3.1	ec:2.3.1;metacyc:PTAALT-RXN	0	1000			0	0
RD8D979E7_B-924_SpecMNXM97015_ChangedTo_MNXM86	1 MNXM12@MNXC3 + 1 MNXM5283@MNXC3 <==> 1 MNXM14@MNXC3 + 2 MNXM1@MNXC3 + 1 MNXM86@MNXC3	R_RD8D979E7_B	PP2213;PP2351;PP4487;PP4702		MNXC3			-1000	1000			0	0
R416F0AF6_RL-241_SpecMNXM97015_ChangedTo_MNXM86	1 MNXM190@MNXC3 + 1 MNXM1@MNXC3 + 1 MNXM7@MNXC3 + 1 MNXM9@MNXC3 <-- 1 MNXM3@MNXC3 + 1 MNXM60@MNXC3 + 1 MNXM86@MNXC3	R_R416F0AF6_RL	PP1607+PP1996;PP4065+PP4067		MNXC3			-1000	0			0	0
R5C1A775D_B-349_SpecMNXM89762_ChangedTo_MNXM38_SpecMNXM97015_ChangedTo_MNXM86	4 MNXM1@MNXC3 + 1 MNXM86@MNXC3 + 1 MNXM90822@MNXC3 <==> 1 MNXM38@MNXC3 + 1 MNXM78210@MNXC3	R_R5C1A775D_B	PP2437;PP2793		MNXC3			-1000	1000			0	0
R2D4D318D_LR-134_SpecMNXM925_ChangedTo_MNXM89734	1 MNXM1000@MNXC3 + 1 MNXM4240@MNXC3 --> 1 MNXM1971@MNXC3 + 1 MNXM89734@MNXC3	R_R2D4D318D_LR	PP1844	MNXR47342	MNXC3	2.3.1.51	bigg:AGPAT181;ec:2.3.1.51;iaf1260:AGPAT181;ijn746:AGPAT181;seed:rxn08089	0	1000			0	0
RA7C974F1_LR-653_SpecMNXM925_ChangedTo_MNXM89734	1 MNXM1000@MNXC3 + 1 MNXM66@MNXC3 --> 1 MNXM4240@MNXC3 + 1 MNXM89734@MNXC3	R_RA7C974F1_LR	PP1520	MNXR47394	MNXC3	2.3.1.15	bigg:G3PAT181;ec:2.3.1.15;iaf1260:G3PAT181;ijn746:G3PAT181;seed:rxn08552	0	1000			0	0
R71BE547_RL-402_SpecMNXM925_ChangedTo_MNXM89734	1 MNXM1223@MNXC3 + 1 MNXM13@MNXC3 + 1 MNXM89734@MNXC3 <-- 1 MNXM1269@MNXC3 + 1 MNXM184@MNXC3	R_R71BE547_RL	PP4175	MNXR36022	MNXC3	2.3.1.179;2.3.1.180;2.3.1.41;2.3.1.85;2.3.1.86	bigg:KAS14;ec:2.3.1.179;ec:2.3.1.180;ec:2.3.1.41;ec:2.3.1.85;ec:2.3.1.86;iabaylyiv4:0-3OXOACP-SYNTHASE-RXN;iabaylyiv4:C4;iaf1260:KAS14;iin800:CEM1_1;iin800:FAS2_1_1;iit341:KAS14;ijn746:KAS14;ijr904.45632:KAS14;ijr904:KAS14;imo1053-pao1:ACMAT1;imo1056:ACMAT1;isb619:KAS14;iso783:ACMAT1;kegg:R04355;obsolete:rxn08765;obsolete:rxn12870;seed:rxn05347	-1000	0			0	0
RD90F5BC3_B-895_SpecMNXM925_ChangedTo_MNXM89734	1 MNXM1298@MNXC3 + 1 MNXM12@MNXC3 <==> 1 MNXM4927@MNXC3 + 1 MNXM89734@MNXC3	R_RD90F5BC3_B	PP1408	MNXR47315	MNXC3		bigg:3HAACOAT140;ijn746:3HAACOAT140;seed:rxn12755	-1000	1000			0	0
R2E6C727_B-139_SpecMNXM925_ChangedTo_MNXM89734	1 MNXM12@MNXC3 + 1 MNXM2575@MNXC3 <==> 1 MNXM4928@MNXC3 + 1 MNXM89734@MNXC3	R_R2E6C727_B	PP1408	MNXR47312	MNXC3		bigg:3HAACOAT100;ijn746:3HAACOAT100;seed:rxn12752	-1000	1000			0	0
RCD52FAA5_B-828_SpecMNXM925_ChangedTo_MNXM89734	1 MNXM12@MNXC3 + 1 MNXM3407@MNXC3 <==> 1 MNXM4926@MNXC3 + 1 MNXM89734@MNXC3	R_RCD52FAA5_B	PP1408	MNXR47313	MNXC3		bigg:3HAACOAT120;ijn746:3HAACOAT120;seed:rxn12753	-1000	1000			0	0
R61AB5B6_B-330_SpecMNXM925_ChangedTo_MNXM89734	1 MNXM12@MNXC3 + 1 MNXM3746@MNXC3 <==> 1 MNXM4930@MNXC3 + 1 MNXM89734@MNXC3	R_R61AB5B6_B	PP1408	MNXR47318	MNXC3		bigg:3HAACOAT80;ijn746:3HAACOAT80;seed:rxn12758	-1000	1000			0	0
RF92CD813_B-1035_SpecMNXM925_ChangedTo_MNXM89734	1 MNXM12@MNXC3 + 1 MNXM4199@MNXC3 <==> 1 MNXM4929@MNXC3 + 1 MNXM89734@MNXC3	R_RF92CD813_B	PP1408	MNXR47317	MNXC3		bigg:3HAACOAT60;ijn746:3HAACOAT60;seed:rxn12757	-1000	1000			0	0
R428B1195_B-213_SpecMNXM925_ChangedTo_MNXM89734	1 MNXM12@MNXC3 + 1 MNXM5389@MNXC3 <==> 1 MNXM6020@MNXC3 + 1 MNXM89734@MNXC3	R_R428B1195_B	PP1408	MNXR47314	MNXC3		bigg:3HAACOAT121;ijn746:3HAACOAT121;seed:rxn12754	-1000	1000			0	0
RC2C92F36_B-787_SpecMNXM925_ChangedTo_MNXM89734	1 MNXM12@MNXC3 + 1 MNXM5390@MNXC3 <==> 1 MNXM6018@MNXC3 + 1 MNXM89734@MNXC3	R_RC2C92F36_B	PP1408	MNXR47316	MNXC3		bigg:3HAACOAT141;ijn746:3HAACOAT141;seed:rxn12756	-1000	1000			0	0
R18CCAFB5_RL-38_SpecMNXM925_ChangedTo_MNXM89734	1 MNXM13@MNXC3 + 1 MNXM3854@MNXC3 + 1 MNXM89734@MNXC3 <-- 1 MNXM184@MNXC3 + 1 MNXM979@MNXC3	R_R18CCAFB5_RL	PP1916;PP4175	MNXR36127	MNXC3	2.3.1.179;2.3.1.180;2.3.1.41;2.3.1.85;2.3.1.86	bigg:3OAS100;ec:2.3.1.179;ec:2.3.1.180;ec:2.3.1.41;ec:2.3.1.85;ec:2.3.1.86;iabaylyiv4:0-3OXOACP-SYNTHASE-RXN;iabaylyiv4:C10;iaf1260:3OAS100;iin800:CEM1_4;iin800:FAS2_4_1;ijn746:3OAS100;imo1053-pao1:MCMAT4;imo1056:MCMAT4;kegg:R04960;obsolete:rxn12683;obsolete:rxn12873;seed:rxn05343	-1000	0			0	0
R59E64765_RL-304_SpecMNXM925_ChangedTo_MNXM89734	1 MNXM13@MNXC3 + 1 MNXM4993@MNXC3 + 1 MNXM89734@MNXC3 <-- 1 MNXM184@MNXC3 + 1 MNXM2645@MNXC3	R_R59E64765_RL	PP1916;PP4175	MNXR36125	MNXC3	2.3.1.179;2.3.1.180;2.3.1.41;2.3.1.85;2.3.1.86	bigg:3OAS60;ec:2.3.1.179;ec:2.3.1.180;ec:2.3.1.41;ec:2.3.1.85;ec:2.3.1.86;iabaylyiv4:0-3OXOACP-SYNTHASE-RXN;iabaylyiv4:C6;iaf1260:3OAS60;iin800:CEM1_2;iin800:FAS2_2_1;ijn746:3OAS60;imo1053-pao1:MCMAT2;imo1056:MCMAT2;kegg:R04952;obsolete:rxn12689;obsolete:rxn12871;seed:rxn05346	-1000	0			0	0
R1297B88B_RL-12_SpecMNXM925_ChangedTo_MNXM89734	1 MNXM13@MNXC3 + 1 MNXM4994@MNXC3 + 1 MNXM89734@MNXC3 <-- 1 MNXM184@MNXC3 + 1 MNXM5723@MNXC3	R_R1297B88B_RL	PP1916;PP4175	MNXR54913	MNXC3	2.3.1.179;2.3.1.180;2.3.1.41;2.3.1.85;2.3.1.86	bigg:3OAS140;ec:2.3.1.179;ec:2.3.1.180;ec:2.3.1.41;ec:2.3.1.85;ec:2.3.1.86;iabaylyiv4:0-3OXOACP-SYNTHASE-RXN;iabaylyiv4:C14;iaf1260:3OAS140;iin800:CEM1_6;iin800:FAS2_6_1;ijn746:3OAS140;imo1053-pao1:MCMAT6;imo1056:MCMAT6;kegg:R04726;obsolete:rxn12875;seed:rxn05345	-1000	0			0	0
R47662CA2_RL-238_SpecMNXM925_ChangedTo_MNXM89734	1 MNXM13@MNXC3 + 1 MNXM6838@MNXC3 + 1 MNXM89734@MNXC3 <-- 1 MNXM184@MNXC3 + 1 MNXM1@MNXC3 + 1 MNXM5679@MNXC3	R_R47662CA2_RL	PP4175	MNXR47320	MNXC3	2.3.1.41	bigg:3OAS141;ec:2.3.1.41;iaf1260:3OAS141;ijn746:3OAS141;obsolete:rxn12686;seed:rxn07998	-1000	0			0	0
RA31339C3_RL-630_SpecMNXM925_ChangedTo_MNXM89734	1 MNXM13@MNXC3 + 1 MNXM6839@MNXC3 + 1 MNXM89734@MNXC3 <-- 1 MNXM1469@MNXC3 + 1 MNXM184@MNXC3 + 1 MNXM1@MNXC3	R_RA31339C3_RL	PP4175	MNXR47321	MNXC3	2.3.1.41	bigg:3OAS161;ec:2.3.1.41;iaf1260:3OAS161;ijn746:3OAS161;obsolete:rxn12687;seed:rxn08000	-1000	0			0	0
RE98B15F6_RL-966_SpecMNXM925_ChangedTo_MNXM89734	1 MNXM1876@MNXC3 + 1 MNXM89734@MNXC3 <-- 1 MNXM2026@MNXC3 + 1 MNXM2763@MNXC3	R_RE98B15F6_RL	PP1844	MNXR47338	MNXC3	2.3.1.51	bigg:AGPAT160;ec:2.3.1.51;iaf1260:AGPAT160;ijn746:AGPAT160;imeo21:AGPAT160;inj661:AGPAT160;seed:rxn08086	-1000	0			0	0
RC6296FF3_RL-801_SpecMNXM925_ChangedTo_MNXM89734	1 MNXM1877@MNXC3 + 1 MNXM89734@MNXC3 <-- 1 MNXM3075@MNXC3 + 1 MNXM3425@MNXC3	R_RC6296FF3_RL	PP1844	MNXR47341	MNXC3	2.3.1.51	bigg:AGPAT180;ec:2.3.1.51;iaf1260:AGPAT180;ijn746:AGPAT180;seed:rxn08088	-1000	0			0	0
R75A6DC88_RL-419_SpecMNXM925_ChangedTo_MNXM89734	1 MNXM1969@MNXC3 + 1 MNXM89734@MNXC3 <-- 1 MNXM4232@MNXC3 + 1 MNXM5723@MNXC3	R_R75A6DC88_RL	PP1844	MNXR55012	MNXC3	2.3.1.51	bigg:AGPAT120;ec:2.3.1.51;iaf1260:AGPAT120;ijn746:AGPAT120;seed:rxn08083	-1000	0			0	0
R930338CA_RL-558_SpecMNXM925_ChangedTo_MNXM89734	1 MNXM1970@MNXC3 + 1 MNXM89734@MNXC3 <-- 1 MNXM4233@MNXC3 + 1 MNXM89949@MNXC3	R_R930338CA_RL	PP1844	MNXR47340	MNXC3	2.3.1.51	bigg:AGPAT161;ec:2.3.1.51;iaf1260:AGPAT161;ijn746:AGPAT161;obsolete:rxn12710;seed:rxn08087	-1000	0			0	0
RAAE42544_LR-669_SpecMNXM925_ChangedTo_MNXM89734	1 MNXM2026@MNXC3 + 1 MNXM66@MNXC3 --> 1 MNXM2763@MNXC3 + 1 MNXM89734@MNXC3	R_RAAE42544_LR	PP1520	MNXR47391	MNXC3	2.3.1.15	bigg:G3PAT160;ec:2.3.1.15;iaf1260:G3PAT160;ijn746:G3PAT160;imeo21:G3PAT160;inj661:G3PAT160;seed:rxn08549	0	1000			0	0
R3FC48C9B_LR-199_SpecMNXM925_ChangedTo_MNXM89734	1 MNXM3075@MNXC3 + 1 MNXM66@MNXC3 --> 1 MNXM3425@MNXC3 + 1 MNXM89734@MNXC3	R_R3FC48C9B_LR	PP1520	MNXR47393	MNXC3	2.3.1.15	bigg:G3PAT180;ec:2.3.1.15;iaf1260:G3PAT180;ijn746:G3PAT180;seed:rxn08551	0	1000			0	0
RD88DE805_RL-893_SpecMNXM925_ChangedTo_MNXM89734	1 MNXM4232@MNXC3 + 1 MNXM89734@MNXC3 <-- 1 MNXM5723@MNXC3 + 1 MNXM66@MNXC3	R_RD88DE805_RL	PP1520	MNXR55513	MNXC3	2.3.1.15	bigg:G3PAT120;ec:2.3.1.15;iaf1260:G3PAT120;ijn746:G3PAT120;seed:rxn08546	-1000	0			0	0
RB6C69449_RL-720_SpecMNXM925_ChangedTo_MNXM89734	1 MNXM4233@MNXC3 + 1 MNXM89734@MNXC3 <-- 1 MNXM66@MNXC3 + 1 MNXM89949@MNXC3	R_RB6C69449_RL	PP1520	MNXR47392	MNXC3	2.3.1.15	bigg:G3PAT161;ec:2.3.1.15;iaf1260:G3PAT161;ijn746:G3PAT161;obsolete:rxn12716;seed:rxn08550	-1000	0			0	0
R2238EAF0_RL-88_SpecMNXM3489_ChangedTo_MNXM91971_SpecMNXM925_ChangedTo_MNXM89734	1 MNXM13@MNXC3 + 1 MNXM89734@MNXC3 + 1 MNXM91971@MNXC3 <-- 1 MNXM1473@MNXC3 + 1 MNXM184@MNXC3	R_R2238EAF0_RL	PP1916;PP4175	MNXR36128	MNXC3	2.3.1.179;2.3.1.180;2.3.1.41;2.3.1.85;2.3.1.86	bigg:3OAS120;ec:2.3.1.179;ec:2.3.1.180;ec:2.3.1.41;ec:2.3.1.85;ec:2.3.1.86;iabaylyiv4:0-3OXOACP-SYNTHASE-RXN;iabaylyiv4:C12;iaf1260:3OAS120;iin800:CEM1_5;iin800:FAS2_5_1;ijn746:3OAS120;imo1053-pao1:MCMAT5;imo1056:MCMAT5;kegg:R04963;obsolete:rxn12684;obsolete:rxn12874;seed:rxn05348	-1000	0			0	0
R2CD54C77_RL-131_SpecMNXM4345_ChangedTo_MNXM92952_SpecMNXM925_ChangedTo_MNXM89734	1 MNXM13@MNXC3 + 1 MNXM89734@MNXC3 + 1 MNXM92952@MNXC3 <-- 1 MNXM184@MNXC3 + 1 MNXM564@MNXC3	R_R2CD54C77_RL	PP1916;PP4175	MNXR36129	MNXC3	2.3.1.179;2.3.1.180;2.3.1.41;2.3.1.85;2.3.1.86	bigg:3OAS160;ec:2.3.1.179;ec:2.3.1.180;ec:2.3.1.41;ec:2.3.1.85;ec:2.3.1.86;iabaylyiv4:0-3OXOACP-SYNTHASE-RXN;iabaylyiv4:C16;iaf1260:3OAS160;iin800:CEM1_7;iin800:FAS2_7_1;ijn746:3OAS160;imo1053-pao1:MCMAT7;imo1056:MCMAT7;kegg:R04968;obsolete:rxn07999;obsolete:rxn12876;seed:rxn05344	-1000	0			0	0
R694847C0_RL-399_SpecMNXM97014_ChangedTo_MNXM92	1 MNXM12@MNXC3 + 1 MNXM820@MNXC3 <-- 1 MNXM353@MNXC3 + 1 MNXM92@MNXC3	R_R694847C0_RL	PP5097	MNXR61980	MNXC3	2.3.1.46	ec:2.3.1.46;metacyc:HOMSUCTRAN-RXN	-1000	0			0	0
RA0B5B72_LR-659_SpecMNXM97014_ChangedTo_MNXM92	1 MNXM12@MNXC3 + 1 MNXM91093@MNXC3 --> 1 MNXM21@MNXC3 + 1 MNXM92@MNXC3	R_RA0B5B72_LR	PP1377;PP2137;PP3280		MNXC3			0	1000			0	0
RD0A26254_B-874_SpecMNXM97014_ChangedTo_MNXM92	1 MNXM25@MNXC3 + 1 MNXM91093@MNXC3 <==> 1 MNXM716@MNXC3 + 1 MNXM92@MNXC3	R_RD0A26254_B	PP3122+PP3123;PP3951+PP3952		MNXC3			-1000	1000			0	0
RD3069AB8_LR-884_SpecMNXM56012_ChangedTo_MNXM249_SpecMNXM108377_ChangedTo_MNXM11_SpecMNXM91005_ChangedTo_MNXM8_SpecMNXM97014_ChangedTo_MNXM92_Comp_MNXC2_ChangedTo_MNXC19	86 C9569@MNXC3 + 209 C9570@MNXC3 + 1354 C9572@MNXC3 + 5335 C9598@MNXC19 + 1000 C9610@MNXC3 + 50 MNXM10@MNXC3 + 30009 MNXM118@MNXC3 + 151176 MNXM121@MNXC3 + 6 MNXM12@MNXC3 + 1000 MNXM14@MNXC3 + 450 MNXM1@MNXC3 + 50 MNXM21@MNXC3 + 1 MNXM249@MNXC3 + 18114 MNXM286@MNXC3 + 44298 MNXM318@MNXC3 + 28964 MNXM344@MNXC3 + 28964 MNXM360@MNXC3 + 18114 MNXM394@MNXC3 + 190082 MNXM3@MNXC3 + 27600 MNXM4770@MNXC3 …	R_RD3069AB8_LR			MNXC19%MNXC3			0	1000			1	0
RAAE41C7C_LR-710_SpecMNXM91005_ChangedTo_MNXM8_SpecMNXM12509_ChangedTo_MNXM90663	1 MNXM10@MNXC3 + 1 MNXM1@MNXC3 + 1 MNXM90663@MNXC3 --> 1 MNXM3075@MNXC3 + 1 MNXM8@MNXC3	R_RAAE41C7C_LR			MNXC3			0	1000			0	0
R35F29636_RL-190_SpecMNXM1597_ChangedTo_MNXM441	1 MNXM13@MNXC3 + 1 MNXM15824@MNXC3 + 1 MNXM22@MNXC3 <-- 2 MNXM2@MNXC3 + 1 MNXM441@MNXC3 + 1 MNXM4@MNXC3	R_R35F29636_RL	PP3099		MNXC3			-1000	0			0	0
R8D3A2296_LR-530_SpecMNXM3617_ChangedTo_MNXM18360	1 MNXM1@MNXC3 + 1 MNXM3719@MNXC3 + 1 MNXM6@MNXC3 --> 1 MNXM18360@MNXC3 + 1 MNXM5@MNXC3	R_R8D3A2296_LR		MNXR1846	MNXC3	1.3.1.10;2.3.1.85	bigg:EAR60y;ec:1.3.1.10;ec:2.3.1.85;iaf1260:EAR60y;iin800:ETR1_2;iin800:FAS1_2_2;ijn746:EAR60y;kegg:R04956;obsolete:rxn08403r;obsolete:rxn12700;seed:rxn05357	0	1000			0	0
RF19B5671_RL-1004_SpecMNXM4344_ChangedTo_MNXM92953_SpecMNXM925_ChangedTo_MNXM89734_SpecMNXM3617_ChangedTo_MNXM18360	1 MNXM13@MNXC3 + 1 MNXM89734@MNXC3 + 1 MNXM92953@MNXC3 <-- 1 MNXM18360@MNXC3 + 1 MNXM184@MNXC3	R_RF19B5671_RL	PP1916;PP4175	MNXR36126	MNXC3	2.3.1.179;2.3.1.180;2.3.1.41;2.3.1.85;2.3.1.86	bigg:3OAS80;ec:2.3.1.179;ec:2.3.1.180;ec:2.3.1.41;ec:2.3.1.85;ec:2.3.1.86;iabaylyiv4:0-3OXOACP-SYNTHASE-RXN;iabaylyiv4:C8;iaf1260:3OAS80;iin800:CEM1_3;iin800:FAS2_3_1;ijn746:3OAS80;imo1053-pao1:MCMAT3;imo1056:MCMAT3;kegg:R04957;obsolete:rxn12690;obsolete:rxn12872;seed:rxn05350	-1000	0			0	0
R141141CC_B-28_SpecMNXM97280_ChangedTo_MNXM389	1 MNXM101840@MNXC3 <==> 1 MNXM2@MNXC3 + 1 MNXM389@MNXC3	R_R141141CC_B	PP1412;PP1845;PP2136;PP4030;PP4066		MNXC3			-1000	1000			0	0
R1D97BBCF_RL-78_SpecMNXM89811_ChangedTo_MNXM91624	1 MNXM1@MNXC3 + 1 MNXM7@MNXC3 + 1 MNXM89557@MNXC3 + 1 MNXM91623@MNXC3 + 1 MNXM9@MNXC3 <-- 1 MNXM2@MNXC3 + 1 MNXM37@MNXC3 + 1 MNXM3@MNXC3 + 1 MNXM91624@MNXC3	R_R1D97BBCF_RL	PP0930+PP0931+PP0932		MNXC3			-1000	0			0	0
R11492E43_RL-4_SpecMNXM108377_ChangedTo_MNXM11_SpecMNXM89811_ChangedTo_MNXM91624	1 MNXM11@MNXC3 + 1 MNXM14@MNXC3 + 1 MNXM91624@MNXC3 <-- 1 MNXM3@MNXC3 + 1 MNXM42@MNXC3 + 1 MNXM90665@MNXC3	R_R11492E43_RL	PP1213		MNXC3			-1000	0			0	0
RE057E0C1_RL-945_SpecMNXM91005_ChangedTo_MNXM8_SpecMNXM11119_ChangedTo_MNXM5958	1 MNXM1000@MNXC3 + 1 MNXM8@MNXC3 <-- 1 MNXM10@MNXC3 + 1 MNXM1@MNXC3 + 1 MNXM5958@MNXC3	R_RE057E0C1_RL			MNXC3			-1000	0			0	0
R1AD0727C_B-59_SpecMNXM108859_ChangedTo_MNXM27_Comp_MNXC2_ChangedTo_MNXC19	1 MNXM1@MNXC3 + 1 MNXM27@MNXC19 <==> 1 MNXM1@MNXC19 + 1 MNXM27@MNXC3	R_R1AD0727C_B	PP1587;PP4974;PP5066		MNXC19%MNXC3			-1000	1000			0	0
RE369117E_B-958_SpecMNXM108859_ChangedTo_MNXM27_Comp_MNXC2_ChangedTo_MNXC19	1 MNXM27@MNXC19 + 1 MNXM29@MNXC19 <==> 1 MNXM27@MNXC3 + 1 MNXM29@MNXC3	R_RE369117E_B	PP0496;PP1748		MNXC19%MNXC3			-1000	1000			0	0
R56D4E3C3_B-322_SpecMNXM108859_ChangedTo_MNXM27_Comp_MNXC2_ChangedTo_MNXC19	1 MNXM27@MNXC19 + 1 MNXM32@MNXC19 <==> 1 MNXM27@MNXC3 + 1 MNXM32@MNXC3	R_R56D4E3C3_B	PP0496;PP1748		MNXC19%MNXC3			-1000	1000			0	0
RF525EF4D_LR-1033_SpecMNXM108859_ChangedTo_MNXM27_Comp_MNXC2_ChangedTo_MNXC19	1 MNXM27@MNXC19 + 1 MNXM331@MNXC19 --> 1 MNXM27@MNXC3 + 1 MNXM331@MNXC3	R_RF525EF4D_LR	PP0996		MNXC19%MNXC3			0	1000			0	0
R5D1B59DB_RL-313_SpecMNXM148_ChangedTo_MNXM89759_SpecMNXM155_ChangedTo_MNXM89760	1 MNXM14@MNXC3 + 1 MNXM1@MNXC3 + 1 MNXM81@MNXC3 + 1 MNXM89759@MNXC3 <-- 1 MNXM287@MNXC3 + 1 MNXM89760@MNXC3	R_R5D1B59DB_RL	PP2328	MNXR748	MNXC3	1.8.4.10	bigg:APSR;ec:1.8.4.10;iabaylyiv4:ADENYLYLSULFATE-REDUCTASE-RXN;iag612:rbs_130;iag612:rbs_131;ijn746:APSR;intenz:10831;iyo844:APSPTi;kegg:R07176;metacyc:RXN-12019;rhea:21976;rhea:21977;rhea:21978;rhea:21979;seed:rxn05256;seed:rxn11051	-1000	0			0	0
R1E8BF0DA_RL-70_SpecMNXM148_ChangedTo_MNXM89759_SpecMNXM155_ChangedTo_MNXM89760	1 MNXM2@MNXC3 + 1 MNXM436@MNXC3 + 1 MNXM89759@MNXC3 <-- 1 MNXM30@MNXC3 + 1 MNXM89760@MNXC3	R_R1E8BF0DA_RL	PP1177+PP1179	MNXR55888	MNXC3	1.17.4.1	bigg:RNDR2;bigg:RNDR2n;ec:1.17.4.1;ecocyc:GDPREDUCT-RXN;iabaylyiv4:GDPREDUCT-RXN;iaf1260:RNDR2;iaf692:RNDR2;iag612:rbs_539;iao358:rll_284;iao358:rll_288;igt196:RNDR2;iin800:RNR1_2;iit341:RNDR2;ijn746:RNDR2;ijr904.45632:RNDR2;ijr904:RNDR2;imeo21:RNDR2;imm904:RNDR2;imm904:RNDR2n;imo1053-pao1:RNDR2;imo1056:RNDR2;ind750:RNDR2;ind750:RNDR2n;inj661:RNDR2;ips189:RNDR2;irs1563.45632:R02019_c;isb619:RNDR2…	-1000	0			0	0
MNXM12224EXCHANGE	1 MNXM12224@MNXC2 <==>				boundary			-1000	1000			0	1
MNXM14908EXCHANGE	1 MNXM14908@MNXC2 <==>				boundary			-1000	1000			0	1
MNXM14920EXCHANGE	1 MNXM14920@MNXC2 <==>				boundary			-1000	1000			0	1
MNXM1841EXCHANGE	1 MNXM1841@MNXC2 <==>				boundary			-1000	1000			0	1
MNXM22020EXCHANGE	1 MNXM22020@MNXC2 <==>				boundary			-1000	1000			0	1
MNXM2212EXCHANGE	1 MNXM2212@MNXC2 <==>				boundary			-1000	1000			0	1
MNXM601EXCHANGE	1 MNXM601@MNXC2 <==>				boundary			-1000	1000			0	1
MNXM6198EXCHANGE	1 MNXM6198@MNXC2 <==>				boundary			-1000	1000			0	1
MNXM6199EXCHANGE	1 MNXM6199@MNXC2 <==>				boundary			-1000	1000			0	1
MNXM6200EXCHANGE	1 MNXM6200@MNXC2 <==>				boundary			-1000	1000			0	1
MNXM6201EXCHANGE	1 MNXM6201@MNXC2 <==>				boundary			-1000	1000			0	1
MNXM634EXCHANGE	1 MNXM634@MNXC2 <==>				boundary			-1000	1000			0	1
MNXM765EXCHANGE	1 MNXM765@MNXC2 <==>				boundary			-1000	1000			0	1
MNXM821EXCHANGE	1 MNXM821@MNXC2 <==>				boundary			-1000	1000			0	1
MNXM8355EXCHANGE	1 MNXM8355@MNXC2 <==>				boundary			-1000	1000			0	1
MNXM8356EXCHANGE	1 MNXM8356@MNXC2 <==>				boundary			-1000	1000			0	1
MNXM8357EXCHANGE	1 MNXM8357@MNXC2 <==>				boundary			-1000	1000			0	1
MNXM9001EXCHANGE	1 MNXM9001@MNXC2 <==>				boundary			-1000	1000			0	1
MNXM56EXCHANGE	1 MNXM56@MNXC2 <==>				boundary			-1000	1000			0	1
Free_Trans_MNXM111_MNXC2%MNXC19	1 MNXM111@MNXC2 <==> 1 MNXM111@MNXC19				MNXC19%MNXC2			-1000	1000			0	0
Free_Trans_MNXM1542_MNXC2%MNXC19	1 MNXM1542@MNXC2 <==> 1 MNXM1542@MNXC19				MNXC19%MNXC2			-1000	1000			0	0
Free_Trans_BIOMASS_MNXC2%MNXC19	1 BIOMASS@MNXC2 <==> 1 BIOMASS@MNXC19				MNXC19%MNXC2			-1000	1000			0	0
Free_Trans_MNXM12224_MNXC2%MNXC19	1 MNXM12224@MNXC2 <==> 1 MNXM12224@MNXC19				MNXC19%MNXC2			-1000	1000			0	0
Free_Trans_MNXM14908_MNXC2%MNXC19	1 MNXM14908@MNXC2 <==> 1 MNXM14908@MNXC19				MNXC19%MNXC2			-1000	1000			0	0
Free_Trans_MNXM14920_MNXC2%MNXC19	1 MNXM14920@MNXC2 <==> 1 MNXM14920@MNXC19				MNXC19%MNXC2			-1000	1000			0	0
Free_Trans_MNXM1841_MNXC2%MNXC19	1 MNXM1841@MNXC2 <==> 1 MNXM1841@MNXC19				MNXC19%MNXC2			-1000	1000			0	0
Free_Trans_MNXM22020_MNXC2%MNXC19	1 MNXM22020@MNXC2 <==> 1 MNXM22020@MNXC19				MNXC19%MNXC2			-1000	1000			0	0
Free_Trans_MNXM2212_MNXC2%MNXC19	1 MNXM2212@MNXC2 <==> 1 MNXM2212@MNXC19				MNXC19%MNXC2			-1000	1000			0	0
Free_Trans_MNXM316_MNXC2%MNXC19	1 MNXM316@MNXC2 <==> 1 MNXM316@MNXC19				MNXC19%MNXC2			-1000	1000			0	0
Free_Trans_MNXM601_MNXC2%MNXC19	1 MNXM601@MNXC2 <==> 1 MNXM601@MNXC19				MNXC19%MNXC2			-1000	1000			0	0
Free_Trans_MNXM6198_MNXC2%MNXC19	1 MNXM6198@MNXC2 <==> 1 MNXM6198@MNXC19				MNXC19%MNXC2			-1000	1000			0	0
Free_Trans_MNXM6199_MNXC2%MNXC19	1 MNXM6199@MNXC2 <==> 1 MNXM6199@MNXC19				MNXC19%MNXC2			-1000	1000			0	0
Free_Trans_MNXM6200_MNXC2%MNXC19	1 MNXM6200@MNXC2 <==> 1 MNXM6200@MNXC19				MNXC19%MNXC2			-1000	1000			0	0
Free_Trans_MNXM6201_MNXC2%MNXC19	1 MNXM6201@MNXC2 <==> 1 MNXM6201@MNXC19				MNXC19%MNXC2			-1000	1000			0	0
Free_Trans_MNXM634_MNXC2%MNXC19	1 MNXM634@MNXC2 <==> 1 MNXM634@MNXC19				MNXC19%MNXC2			-1000	1000			0	0
Free_Trans_MNXM765_MNXC2%MNXC19	1 MNXM765@MNXC2 <==> 1 MNXM765@MNXC19				MNXC19%MNXC2			-1000	1000			0	0
Free_Trans_MNXM821_MNXC2%MNXC19	1 MNXM821@MNXC2 <==> 1 MNXM821@MNXC19				MNXC19%MNXC2			-1000	1000			0	0
Free_Trans_MNXM8355_MNXC2%MNXC19	1 MNXM8355@MNXC2 <==> 1 MNXM8355@MNXC19				MNXC19%MNXC2			-1000	1000			0	0
Free_Trans_MNXM8356_MNXC2%MNXC19	1 MNXM8356@MNXC2 <==> 1 MNXM8356@MNXC19				MNXC19%MNXC2			-1000	1000			0	0
Free_Trans_MNXM8357_MNXC2%MNXC19	1 MNXM8357@MNXC2 <==> 1 MNXM8357@MNXC19				MNXC19%MNXC2			-1000	1000			0	0
Free_Trans_MNXM9001_MNXC2%MNXC19	1 MNXM9001@MNXC2 <==> 1 MNXM9001@MNXC19				MNXC19%MNXC2			-1000	1000			0	0
Free_Trans_MNXM1021_MNXC2%MNXC19	1 MNXM1021@MNXC2 <==> 1 MNXM1021@MNXC19				MNXC19%MNXC2			-1000	1000			0	0
Free_Trans_MNXM1026_MNXC2%MNXC19	1 MNXM1026@MNXC2 <==> 1 MNXM1026@MNXC19				MNXC19%MNXC2			-1000	1000			0	0
Free_Trans_MNXM103370_MNXC2%MNXC19	1 MNXM103370@MNXC2 <==> 1 MNXM103370@MNXC19				MNXC19%MNXC2			-1000	1000			0	0
Free_Trans_MNXM104030_MNXC2%MNXC19	1 MNXM104030@MNXC2 <==> 1 MNXM104030@MNXC19				MNXC19%MNXC2			-1000	1000			0	0
Free_Trans_MNXM10555_MNXC2%MNXC19	1 MNXM10555@MNXC2 <==> 1 MNXM10555@MNXC19				MNXC19%MNXC2			-1000	1000			0	0
Free_Trans_MNXM106383_MNXC2%MNXC19	1 MNXM106383@MNXC2 <==> 1 MNXM106383@MNXC19				MNXC19%MNXC2			-1000	1000			0	0
Free_Trans_MNXM106436_MNXC2%MNXC19	1 MNXM106436@MNXC2 <==> 1 MNXM106436@MNXC19				MNXC19%MNXC2			-1000	1000			0	0
Free_Trans_MNXM107233_MNXC2%MNXC19	1 MNXM107233@MNXC2 <==> 1 MNXM107233@MNXC19				MNXC19%MNXC2			-1000	1000			0	0
Free_Trans_MNXM108129_MNXC2%MNXC19	1 MNXM108129@MNXC2 <==> 1 MNXM108129@MNXC19				MNXC19%MNXC2			-1000	1000			0	0
Free_Trans_MNXM114034_MNXC2%MNXC19	1 MNXM114034@MNXC2 <==> 1 MNXM114034@MNXC19				MNXC19%MNXC2			-1000	1000			0	0
Free_Trans_MNXM117_MNXC2%MNXC19	1 MNXM117@MNXC2 <==> 1 MNXM117@MNXC19				MNXC19%MNXC2			-1000	1000			0	0
Free_Trans_MNXM144_MNXC2%MNXC19	1 MNXM144@MNXC2 <==> 1 MNXM144@MNXC19				MNXC19%MNXC2			-1000	1000			0	0
Free_Trans_MNXM147_MNXC2%MNXC19	1 MNXM147@MNXC2 <==> 1 MNXM147@MNXC19				MNXC19%MNXC2			-1000	1000			0	0
Free_Trans_MNXM156_MNXC2%MNXC19	1 MNXM156@MNXC2 <==> 1 MNXM156@MNXC19				MNXC19%MNXC2			-1000	1000			0	0
Free_Trans_MNXM15824_MNXC2%MNXC19	1 MNXM15824@MNXC2 <==> 1 MNXM15824@MNXC19				MNXC19%MNXC2			-1000	1000			0	0
Free_Trans_MNXM158_MNXC2%MNXC19	1 MNXM158@MNXC2 <==> 1 MNXM158@MNXC19				MNXC19%MNXC2			-1000	1000			0	0
Free_Trans_MNXM1608_MNXC2%MNXC19	1 MNXM1608@MNXC2 <==> 1 MNXM1608@MNXC19				MNXC19%MNXC2			-1000	1000			0	0
Free_Trans_MNXM1734_MNXC2%MNXC19	1 MNXM1734@MNXC2 <==> 1 MNXM1734@MNXC19				MNXC19%MNXC2			-1000	1000			0	0
Free_Trans_MNXM18941_MNXC2%MNXC19	1 MNXM18941@MNXC2 <==> 1 MNXM18941@MNXC19				MNXC19%MNXC2			-1000	1000			0	0
Free_Trans_MNXM207_MNXC2%MNXC19	1 MNXM207@MNXC2 <==> 1 MNXM207@MNXC19				MNXC19%MNXC2			-1000	1000			0	0
Free_Trans_MNXM23_MNXC2%MNXC19	1 MNXM23@MNXC2 <==> 1 MNXM23@MNXC19				MNXC19%MNXC2			-1000	1000			0	0
Free_Trans_MNXM2757_MNXC2%MNXC19	1 MNXM2757@MNXC2 <==> 1 MNXM2757@MNXC19				MNXC19%MNXC2			-1000	1000			0	0
Free_Trans_MNXM744_MNXC2%MNXC19	1 MNXM744@MNXC2 <==> 1 MNXM744@MNXC19				MNXC19%MNXC2			-1000	1000			0	0
Free_Trans_MNXM761_MNXC2%MNXC19	1 MNXM761@MNXC2 <==> 1 MNXM761@MNXC19				MNXC19%MNXC2			-1000	1000			0	0
Free_Trans_MNXM94_MNXC2%MNXC19	1 MNXM94@MNXC2 <==> 1 MNXM94@MNXC19				MNXC19%MNXC2			-1000	1000			0	0
Free_Trans_MNXM97013_MNXC2%MNXC19	1 MNXM97013@MNXC2 <==> 1 MNXM97013@MNXC19				MNXC19%MNXC2			-1000	1000			0	0
Free_Trans_MNXM339_MNXC2%MNXC19	1 MNXM339@MNXC2 <==> 1 MNXM339@MNXC19				MNXC19%MNXC2			-1000	1000			0	0
Free_Trans_MNXM37_MNXC2%MNXC19	1 MNXM37@MNXC2 <==> 1 MNXM37@MNXC19				MNXC19%MNXC2			-1000	1000			0	0
Free_Trans_MNXM626_MNXC2%MNXC19	1 MNXM626@MNXC2 <==> 1 MNXM626@MNXC19				MNXC19%MNXC2			-1000	1000			0	0
Free_Trans_MNXM639_MNXC2%MNXC19	1 MNXM639@MNXC2 <==> 1 MNXM639@MNXC19				MNXC19%MNXC2			-1000	1000			0	0
Free_Trans_MNXM75154_MNXC2%MNXC19	1 MNXM75154@MNXC2 <==> 1 MNXM75154@MNXC19				MNXC19%MNXC2			-1000	1000			0	0
Free_Trans_C9581_MNXC2%MNXC19	1 C9581@MNXC2 <==> 1 C9581@MNXC19				MNXC19%MNXC2			-1000	1000			0	0
Free_Trans_C9587_MNXC2%MNXC19	1 C9587@MNXC2 <==> 1 C9587@MNXC19				MNXC19%MNXC2			-1000	1000			0	0
Free_Trans_MNXM303_MNXC2%MNXC19	1 MNXM303@MNXC2 <==> 1 MNXM303@MNXC19				MNXC19%MNXC2			-1000	1000			0	0
Free_Trans_MNXM349_MNXC2%MNXC19	1 MNXM349@MNXC2 <==> 1 MNXM349@MNXC19				MNXC19%MNXC2			-1000	1000			0	0
Free_Trans_MNXM724_MNXC2%MNXC19	1 MNXM724@MNXC2 <==> 1 MNXM724@MNXC19				MNXC19%MNXC2			-1000	1000			0	0
Free_Trans_MNXM196_MNXC2%MNXC19	1 MNXM196@MNXC2 <==> 1 MNXM196@MNXC19				MNXC19%MNXC2			-1000	1000			0	0
Free_Trans_MNXM174_MNXC2%MNXC19	1 MNXM174@MNXC2 <==> 1 MNXM174@MNXC19				MNXC19%MNXC2			-1000	1000			0	0
Free_Trans_MNXM60_MNXC2%MNXC19	1 MNXM60@MNXC2 <==> 1 MNXM60@MNXC19				MNXC19%MNXC2			-1000	1000			0	0
Free_Trans_MNXM56_MNXC2%MNXC19	1 MNXM56@MNXC2 <==> 1 MNXM56@MNXC19				MNXC19%MNXC2			-1000	1000			0	0
Free_Trans_C9598_MNXC2%MNXC19	1 C9598@MNXC2 <==> 1 C9598@MNXC19				MNXC19%MNXC2			-1000	1000			0	0
Free_Trans_MNXM331_MNXC2%MNXC19	1 MNXM331@MNXC2 <==> 1 MNXM331@MNXC19				MNXC19%MNXC2			-1000	1000			0	0
R5FBDBB73_RL-367_SpecMNXM10766_ChangedTo_MNXM6837___RBD50FBD0_RL-759_SpecMNXM7186_ChangedTo_MNXM5086_SpecMNXM925_ChangedTo_MNXM89734	1 MNXM13@MNXC3 + 1 MNXM6837@MNXC3 + 1 MNXM89734@MNXC3 <-- 1 MNXM184@MNXC3 + 1 MNXM1@MNXC3 + 1 MNXM5086@MNXC3	R_R5FBDBB73_RL;R_RBD50FBD0_RL	PP4175		MNXC3	;2.3.1.41		-1000	0			0	0
R3FBF886A_RL-198_SpecMNXM925_ChangedTo_MNXM89734___RC3F5B6CD_RL-818_SpecMNXM11121_ChangedTo_MNXM6840	1 MNXM13@MNXC3 + 1 MNXM6840@MNXC3 + 1 MNXM89734@MNXC3 <-- 1 MNXM184@MNXC3 + 1 MNXM1@MNXC3 + 1 MNXM89949@MNXC3	R_R3FBF886A_RL;R_RC3F5B6CD_RL	PP4175		MNXC3	;2.3.1.41		-1000	0			0	0
RB91DCF1B_B-766_SpecMNXM97008_ChangedTo_MNXM40___REE674EE6_B-991_SpecMNXM925_ChangedTo_MNXM89734	1 MNXM12@MNXC3 + 1 MNXM184@MNXC3 <==> 1 MNXM40@MNXC3 + 1 MNXM89734@MNXC3	R_RB91DCF1B_B;R_REE674EE6_B	PP1913		MNXC3	;2.3.1.0;2.3.1.39;2.3.1.85;2.3.1.86		-1000	1000			0	0
RB1412D6E_RL-733_SpecMNXM97280_ChangedTo_MNXM389___RC83377B2_LR-809_SpecMNXM1478_ChangedTo_MNXM60	1 MNXM389@MNXC3 + 1 MNXM3@MNXC3 + 1 MNXM60@MNXC3 --> 1 MNXM1@MNXC3 + 1 MNXM7@MNXC3 + 1 MNXM90282@MNXC3 + 1 MNXM9@MNXC3	R_RB1412D6E_RL;R_RC83377B2_LR	PP4065+PP4067		MNXC3	;6.4.1.4		0	1000			0	0
R6E174D03_B-425_SpecMNXM97008_ChangedTo_MNXM40___R8963E55F_B-509_SpecMNXM1478_ChangedTo_MNXM60	1 MNXM21@MNXC3 + 1 MNXM3@MNXC3 + 1 MNXM60@MNXC3 <==> 1 MNXM1@MNXC3 + 1 MNXM40@MNXC3 + 1 MNXM7@MNXC3 + 1 MNXM9@MNXC3	R_R6E174D03_B;R_R8963E55F_B	PP0558+PP0559+PP1607+PP1996		MNXC3	;6.4.1.2		-1000	1000			0	0
RA5CA346F_RL-688_SpecMNXM108377_ChangedTo_MNXM11___RBAB400F8_RL-739_SpecMNXM89922_ChangedTo_MNXM93524	1 MNXM11@MNXC3 + 1 MNXM14@MNXC3 + 1 MNXM93524@MNXC3 <-- 1 MNXM3@MNXC3 + 1 MNXM78@MNXC3 + 1 MNXM91319@MNXC3	R_RA5CA346F_RL;R_RBAB400F8_RL	PP1496		MNXC3			-1000	0			0	0
R1C666001_RL-69_SpecMNXM108377_ChangedTo_MNXM11___REC2E33C5_RL-977_SpecMNXM89811_ChangedTo_MNXM91624	1 MNXM11@MNXC3 + 1 MNXM14@MNXC3 + 1 MNXM91624@MNXC3 <-- 1 MNXM3@MNXC3 + 1 MNXM42@MNXC3 + 1 MNXM90752@MNXC3	R_R1C666001_RL;R_REC2E33C5_RL	PP1213		MNXC3	;6.1.1.12;6.1.1.23		-1000	0			0	0
R9F3D4156_RL-651_SpecMNXM108377_ChangedTo_MNXM11___RB9D38C7E_RL-734_SpecMNXM89752_ChangedTo_MNXM91627	1 MNXM11@MNXC3 + 1 MNXM14@MNXC3 + 1 MNXM91627@MNXC3 <-- 1 MNXM3@MNXC3 + 1 MNXM89557@MNXC3 + 1 MNXM90886@MNXC3	R_R9F3D4156_RL;R_RB9D38C7E_RL	PP1977;PP4694		MNXC3	;6.1.1.17;6.1.1.24		-1000	0			0	0
RA3638E81_B-679_SpecMNXM89676_ChangedTo_MNXM417___REC6B4866_B-981_SpecMNXM2378_ChangedTo_MNXM74	1 MNXM74@MNXC3 + 1 MNXM77@MNXC3 <==> 1 MNXM417@MNXC3	R_RA3638E81_B;R_REC6B4866_B	PP4960		MNXC3	;4.1.2.13		-1000	1000			0	0
R2A308102_B-118_SpecMNXM2378_ChangedTo_MNXM74___R75FD1D8A_B-462_SpecMNXM91005_ChangedTo_MNXM8	1 MNXM10@MNXC3 + 1 MNXM1@MNXC3 + 1 MNXM261@MNXC3 <==> 1 MNXM74@MNXC3 + 1 MNXM8@MNXC3 + 1 MNXM9@MNXC3	R_R2A308102_B;R_R75FD1D8A_B	PP1009		MNXC3	;1.2.1.12;1.2.1.13;1.2.1.59		-1000	1000			0	0
R62E7298D_RL-373_SpecMNXM90564_ChangedTo_MNXM1496___REC508C6F_LR-979_SpecMNXM90303_ChangedTo_MNXM1497	1 MNXM1497@MNXC3 + 1 MNXM5@MNXC3 <-- 1 MNXM1496@MNXC3 + 1 MNXM1@MNXC3 + 1 MNXM6@MNXC3	R_R62E7298D_RL;R_REC508C6F_LR	PP4832		MNXC3	;1.3.1.54		-1000	0			0	0
R28A93559_RL-111_SpecMNXM1981_ChangedTo_MNXM582___RC7896382_RL-834	<==> 1 MNXM582@MNXC2	R_R28A93559_RL;R_RC7896382_RL			boundary			0	0			0	1
MNXM316EXCHANGE___R9E871076_RL-649	<==> 1 MNXM316@MNXC2	;R_R9E871076_RL			boundary			0	0			0	1
R3A7C4A1C_RL-211___RB5DF6BE1_RL-714_SpecMNXM89689_ChangedTo_MNXM101	<==> 1 MNXM101@MNXC2	R_R3A7C4A1C_RL;R_RB5DF6BE1_RL			boundary			0	0			0	1
BIOMASSEXCHANGE___R613D9260_B-370	<==> 1 BIOMASS@MNXC2	;R_R613D9260_B			boundary			0	0			0	1
RCF4BA379_RL-865_Comp_MNXC2_ChangedTo_MNXC19___RCF4BA379_RL-866_Comp_MNXC2_ChangedTo_MNXC19	6 MNXM1@MNXC19 + 2 MNXM2@MNXC3 + 4 MNXM91192@MNXC3 <-- 6 MNXM1@MNXC3 + 1 MNXM4@MNXC3 + 4 MNXM91194@MNXC3	R_RCF4BA379_RL96;R_RCF4BA379_RL97	PP4250+PP4251+PP4252+PP4253;PP4255+PP4256+PP4257+PP4258;PP0103+PP0104+PP0105+PP0106+PP0107+PP0108+PP0109+PP0110		MNXC19%MNXC3	;1.9.3.1		-1000	0			0	0
R9FED80B1_B-654___REAC05C92_B-972_SpecMNXM2378_ChangedTo_MNXM74	1 MNXM74@MNXC3 <==> 1 MNXM77@MNXC3	R_R9FED80B1_B;R_REAC05C92_B	PP4715		MNXC3	;5.3.1.1		-1000	1000			0	0
R166F3A71_B-37___RB0507495_B-694_SpecMNXM2378_ChangedTo_MNXM74	1 MNXM377@MNXC3 + 1 MNXM74@MNXC3 <==> 1 MNXM866@MNXC3	R_R166F3A71_B;R_RB0507495_B	PP0082;PP0082+PP0083		MNXC3	;4.1.2.8;4.2.1.20		-1000	1000			0	0
R14957F70_RL-31___RC2EE6799_B-788_SpecMNXM2378_ChangedTo_MNXM74	1 MNXM2@MNXC3 + 1 MNXM74@MNXC3 + 1 MNXM94@MNXC3 <-- 1 MNXM53@MNXC3 + 1 MNXM866@MNXC3	R_R14957F70_RL;R_RC2EE6799_B	PP0082+PP0083		MNXC3	;4.2.1.20		-1000	0			0	0
R6D640049_RL-419___R8B3F3C76_RL-518_SpecMNXM148_ChangedTo_MNXM89759_SpecMNXM155_ChangedTo_MNXM89760	1 MNXM2@MNXC3 + 1 MNXM374@MNXC3 + 1 MNXM89759@MNXC3 <-- 1 MNXM7@MNXC3 + 1 MNXM89760@MNXC3	R_R6D640049_RL;R_R8B3F3C76_RL	PP1177+PP1179		MNXC3	;1.17.4.1		-1000	0			0	0
R4ADAF215_RL-279___R961C014D_RL-569_SpecMNXM4175_ChangedTo_MNXM92755	1 MNXM2@MNXC3 + 1 MNXM3229@MNXC3 <-- 1 MNXM92755@MNXC3	R_R4ADAF215_RL;R_R961C014D_RL	PP1602;PP4147;PP4174		MNXC3	;4.2.1.58		-1000	0			0	0
R6D9E7702_B-379_SpecMNXM7186_ChangedTo_MNXM5086___R7E10B37C_LR-490	1 MNXM2737@MNXC3 <==> 1 MNXM5086@MNXC3	R_R6D9E7702_B;R_R7E10B37C_LR	PP4174		MNXC3	;5.3.3.14		-1000	1000			0	0
R15C9D23E_B-34___R7D04B53B_B-445_SpecMNXM2378_ChangedTo_MNXM74	1 MNXM258@MNXC3 + 1 MNXM89621@MNXC3 <==> 1 MNXM271@MNXC3 + 1 MNXM74@MNXC3	R_R15C9D23E_B;R_R7D04B53B_B	PP2168		MNXC3	;2.2.1.2		-1000	1000			0	0
R6BE75EA_B-411___RBC6177F5_RL-749_SpecMNXM2378_ChangedTo_MNXM74	1 MNXM23@MNXC3 + 1 MNXM74@MNXC3 <==> 1 MNXM649@MNXC3	R_R6BE75EA_B;R_RBC6177F5_RL	PP1024		MNXC3	;4.1.2.-;4.1.2.14		-1000	1000			0	0
R560ADF48_RL-287_SpecMNXM97009_ChangedTo_MNXM56___RD6795C13_RL-903	1 MNXM22@MNXC3 + 1 MNXM29@MNXC3 + 1 MNXM56@MNXC3 <-- 1 MNXM2@MNXC3 + 1 MNXM300@MNXC3 + 1 MNXM4@MNXC3	R_R560ADF48_RL;R_RD6795C13_RL	PP3775;PP0323+PP0324+PP0325+PP0326		MNXC3	;1.5.3.1		-1000	0			0	0
R206F4BDE_RL-79_SpecMNXM148_ChangedTo_MNXM89759_SpecMNXM155_ChangedTo_MNXM89760___R807F4C5B_LR-500	1 MNXM220@MNXC3 + 1 MNXM89760@MNXC3 --> 1 MNXM2@MNXC3 + 1 MNXM411@MNXC3 + 1 MNXM89759@MNXC3	R_R206F4BDE_RL;R_R807F4C5B_LR	PP1177+PP1179		MNXC3	;1.17.4.1		0	1000			0	0
R148F8864_LR-30___R60AB96EC_B-328_SpecMNXM4344_ChangedTo_MNXM92953	1 MNXM1@MNXC3 + 1 MNXM6@MNXC3 + 1 MNXM92953@MNXC3 --> 1 MNXM3746@MNXC3 + 1 MNXM5@MNXC3	R_R148F8864_LR;R_R60AB96EC_B	PP0581;PP1914;PP2783		MNXC3	;1.1.1.100;2.3.1.85;2.3.1.86		0	1000			0	0
R11C299E4_LR-9___R851D3181_B-479_SpecMNXM4345_ChangedTo_MNXM92952	1 MNXM1@MNXC3 + 1 MNXM6@MNXC3 + 1 MNXM92952@MNXC3 --> 1 MNXM2576@MNXC3 + 1 MNXM5@MNXC3	R_R11C299E4_LR;R_R851D3181_B	PP0581;PP1914;PP2783		MNXC3	;1.1.1.100;2.3.1.85;2.3.1.86		0	1000			0	0
RA091710E_LR-658___RB8616F78_B-729_SpecMNXM3489_ChangedTo_MNXM91971	1 MNXM1@MNXC3 + 1 MNXM6@MNXC3 + 1 MNXM91971@MNXC3 --> 1 MNXM3407@MNXC3 + 1 MNXM5@MNXC3	R_RA091710E_LR;R_RB8616F78_B	PP0581;PP1914;PP2783		MNXC3	;1.1.1.100;2.3.1.85;2.3.1.86		0	1000			0	0
R1D12A39_LR-58_SpecMNXM148_ChangedTo_MNXM89759_SpecMNXM155_ChangedTo_MNXM89760___R2B18B2AE_LR-141	1 MNXM1@MNXC3 + 1 MNXM6@MNXC3 + 1 MNXM89759@MNXC3 --> 1 MNXM5@MNXC3 + 1 MNXM89760@MNXC3	R_R1D12A39_LR;R_R2B18B2AE_LR	PP0786;PP5069		MNXC3	;1.6.4.5;1.8.1.9		0	1000			0	0
R726C5D38_B-451___RE85BB257_LR-960_SpecMNXM1478_ChangedTo_MNXM60	1 MNXM1@MNXC3 + 1 MNXM46@MNXC3 + 1 MNXM7@MNXC3 + 1 MNXM9@MNXC3 <-- 1 MNXM23@MNXC3 + 1 MNXM3@MNXC3 + 1 MNXM60@MNXC3	R_R726C5D38_B;R_RE85BB257_LR	PP5347;PP5348+PP5437		MNXC3	;6.4.1.1		-1000	0			0	0
R1A5F9725_LR-47_SpecMNXM1981_ChangedTo_MNXM582___R87F56CF7_LR-546_Comp_MNXC2_ChangedTo_MNXC19	1 MNXM1@MNXC19 + 1 MNXM582@MNXC19 --> 1 MNXM1@MNXC3 + 1 MNXM582@MNXC3	R_R1A5F9725_LR;R_R87F56CF7_LR	PP3377		MNXC19%MNXC3			0	1000			0	0
R796E000F_B-430_SpecMNXM2378_ChangedTo_MNXM74___RE042A128_B-944	1 MNXM186@MNXC3 + 1 MNXM89643@MNXC3 <==> 1 MNXM271@MNXC3 + 1 MNXM74@MNXC3	R_R796E000F_B;R_RE042A128_B	PP4965		MNXC3	;2.2.1.1		-1000	1000			0	0
R865B974C_B-534___R9A854611_B-593_SpecMNXM2378_ChangedTo_MNXM74	1 MNXM186@MNXC3 + 1 MNXM258@MNXC3 <==> 1 MNXM74@MNXC3 + 1 MNXM89621@MNXC3	R_R865B974C_B;R_R9A854611_B	PP4965		MNXC3	;2.2.1.1		-1000	1000			0	0
R847C35E8_LR-525___RADAB18C1_RL-683_SpecMNXM148_ChangedTo_MNXM89759_SpecMNXM155_ChangedTo_MNXM89760	1 MNXM17@MNXC3 + 1 MNXM89760@MNXC3 --> 1 MNXM2@MNXC3 + 1 MNXM572@MNXC3 + 1 MNXM89759@MNXC3	R_R847C35E8_LR;R_RADAB18C1_RL	PP1177+PP1179		MNXC3	;1.17.4.1		0	1000			0	0
R1D4F4F2_RL-59_SpecMNXM89752_ChangedTo_MNXM91627___R9C0B593B_RL-637	1 MNXM1453@MNXC3 + 1 MNXM5@MNXC3 + 1 MNXM90886@MNXC3 <-- 1 MNXM1@MNXC3 + 1 MNXM6@MNXC3 + 1 MNXM91627@MNXC3	R_R1D4F4F2_RL;R_R9C0B593B_RL	PP0732		MNXC3	;1.2.1.70		-1000	0			0	0
RACF9C0DF_RL-721___RE651D3CF_RL-952_SpecMNXM925_ChangedTo_MNXM89734	1 MNXM13@MNXC3 + 1 MNXM89734@MNXC3 + 1 MNXM91095@MNXC3 <-- 1 MNXM184@MNXC3 + 1 MNXM1@MNXC3 + 1 MNXM2026@MNXC3	R_RACF9C0DF_RL;R_RE651D3CF_RL	PP1916;PP4175		MNXC3	;2.3.1.41		-1000	0			0	0
R1D0E6BA2_RL-71___RDBE60336_RL-909_SpecMNXM2378_ChangedTo_MNXM74	1 MNXM13@MNXC3 + 1 MNXM622@MNXC3 <-- 1 MNXM1@MNXC3 + 1 MNXM23@MNXC3 + 1 MNXM74@MNXC3	R_R1D0E6BA2_RL;R_RDBE60336_RL	PP0527		MNXC3	;2.2.1.7		-1000	0			0	0
R2A4BC09_B-119_SpecMNXM1478_ChangedTo_MNXM60___R5C2F31DB_B-350	1 MNXM13@MNXC3 + 1 MNXM2@MNXC3 <==> 1 MNXM1@MNXC3 + 1 MNXM60@MNXC3	R_R2A4BC09_B;R_R5C2F31DB_B	PP0100		MNXC3	;1.6.5.4;4.2.1.1		-1000	1000			0	0
R394D990C_RL-174_SpecMNXM1478_ChangedTo_MNXM60___R7CA35F41_RL-486	1 MNXM138@MNXC3 + 2 MNXM1@MNXC3 + 2 MNXM7@MNXC3 + 1 MNXM89557@MNXC3 + 1 MNXM9@MNXC3 <-- 1 MNXM2@MNXC3 + 1 MNXM37@MNXC3 + 2 MNXM3@MNXC3 + 1 MNXM60@MNXC3	R_R394D990C_RL;R_R7CA35F41_RL	PP4723+PP4724		MNXC3	;6.3.5.5		-1000	0			0	0
R9D739CBB_LR-643___RC7FE3812_LR-807_SpecMNXM3106_ChangedTo_MNXM1469	1 MNXM1298@MNXC3 --> 1 MNXM1469@MNXC3 + 1 MNXM2@MNXC3	R_R9D739CBB_LR;R_RC7FE3812_LR	PP1602;PP4147;PP4174		MNXC3	;2.3.1.85;2.3.1.86;4.2.1.59;4.2.1.61		0	1000			0	0
RB36B9DE7_RL-744___RDE46A37E_B-917_SpecMNXM925_ChangedTo_MNXM89734	1 MNXM1269@MNXC3 + 1 MNXM12@MNXC3 <==> 1 MNXM21@MNXC3 + 1 MNXM89734@MNXC3	R_RB36B9DE7_RL;R_RDE46A37E_B	PP1916;PP3303;PP4175;PP4379;PP4545		MNXC3	;2.3.1.179;2.3.1.180;2.3.1.38;2.3.1.41;2.3.1.85;2.3.1.86		-1000	1000			0	0
R15F8C459_LR-28_SpecMNXM6376_ChangedTo_MNXM4770___R2F317052_LR-158	1 MNXM1242@MNXC3 --> 1 MNXM1@MNXC3 + 1 MNXM326@MNXC3 + 1 MNXM4770@MNXC3	R_R15F8C459_LR;R_R2F317052_LR			MNXC3			0	1000			0	0
R9882731E_B-581_SpecMNXM4175_ChangedTo_MNXM92755___RD0E7B855_LR-876	1 MNXM1223@MNXC3 + 1 MNXM1@MNXC3 + 1 MNXM6@MNXC3 --> 1 MNXM5@MNXC3 + 1 MNXM92755@MNXC3	R_R9882731E_B;R_RD0E7B855_LR	PP0581;PP1914;PP2783		MNXC3	;1.1.1.100		0	1000			0	0
RDA15934D_RL-901_SpecMNXM89689_ChangedTo_MNXM101___REE2ABCE2_LR-1004	1 MNXM101@MNXC3 --> 1 MNXM114@MNXC3 + 1 MNXM15@MNXC3	R_RDA15934D_RL;R_REE2ABCE2_LR	PP3190 ; PP3533 ; PP4431		MNXC3	;4.3.1.12		0	1000			0	0
R874FBEBC_B-542___RF718443E_B-1023_SpecMNXM89689_ChangedTo_MNXM101	1 MNXM101@MNXC3 + 1 MNXM730@MNXC3 <==> 1 MNXM817@MNXC3 + 1 MNXM89557@MNXC3	R_R874FBEBC_B;R_RF718443E_B	PP1346		MNXC3	;2.3.1.35		-1000	1000			0	0
R2109D891_RL-92___RE11D7E70_RL-925_SpecMNXM89689_ChangedTo_MNXM101	1 MNXM101@MNXC3 + 1 MNXM26@MNXC3 <-- 1 MNXM2@MNXC3 + 1 MNXM817@MNXC3	R_R2109D891_RL;R_RE11D7E70_RL	PP3571;PP5186		MNXC3	;3.5.1.14;3.5.1.16		-1000	0			0	0
RA760988D_RL-650_SpecMNXM89689_ChangedTo_MNXM101___RD436331C_LR-891	1 MNXM101@MNXC3 + 1 MNXM1@MNXC3 --> 1 MNXM118@MNXC3 + 1 MNXM13@MNXC3	R_RA760988D_RL;R_RD436331C_LR	PP0864		MNXC3	;4.1.1.17		0	1000			0	0
R70ADAFAA_B-396_SpecMNXM89689_ChangedTo_MNXM101___R92A78930_B-595	1 MNXM101@MNXC3 + 1 MNXM138@MNXC3 <==> 1 MNXM1@MNXC3 + 1 MNXM211@MNXC3 + 1 MNXM9@MNXC3	R_R70ADAFAA_B;R_R92A78930_B	PP1000 ; PP1079		MNXC3	;2.1.3.3		-1000	1000			0	0
R2FE5051D_B-142_SpecMNXM89689_ChangedTo_MNXM101___R44A3C847_B-255_Comp_MNXC2_ChangedTo_MNXC19	1 MNXM101@MNXC19 + 1 MNXM70@MNXC3 <==> 1 MNXM101@MNXC3 + 1 MNXM70@MNXC19	R_R2FE5051D_B;R_R44A3C847_B	PP1002		MNXC19%MNXC3			-1000	1000			0	0
R158FEB5D_LR-33_Comp_MNXC2_ChangedTo_MNXC19___R19CFFD43_RL-43_SpecMNXM89689_ChangedTo_MNXM101	1 MNXM101@MNXC19 + 1 MNXM2@MNXC3 + 1 MNXM3@MNXC3 --> 1 MNXM101@MNXC3 + 1 MNXM1@MNXC3 + 1 MNXM7@MNXC3 + 1 MNXM9@MNXC3	R_R158FEB5D_LR;R_R19CFFD43_RL	PP4484+PP4486;PP4485+PP4486;PP4483+PP4484+PP4485+PP4486		MNXC19%MNXC3	;3.6.3.21		0	1000			0	0
R79D25E69_B-433___R79D25E69_B-477	<==> 1 MNXM9@MNXC2	R_R79D25E69_B			boundary			0	0			0	1
R8C9CAA01_RL-526___R8C9CAA01_RL-570	<-- 1 MNXM98@MNXC2	R_R8C9CAA01_RL			boundary			0	0			0	1
R266E16F7_B-100___R266E16F7_RL-119	<==> 1 MNXM97@MNXC2	R_R266E16F7_B;R_R266E16F7_RL			boundary			0	0			0	1
RC4CE647D_RL-796___RC4CE647D_RL-823	<-- 1 MNXM97011@MNXC2	R_RC4CE647D_RL			boundary			0	0			0	1
R854F5035_RL-480___R854F5035_RL-529	<-- 1 MNXM93@MNXC2	R_R854F5035_RL			boundary			0	0			0	1
R11AF21C4_RL-8___R11AF21C4_RL-9	<-- 1 MNXM90@MNXC2	R_R11AF21C4_RL			boundary			0	0			0	1
RDDA74507_RL-916___RDDA74507_RL-938	<-- 1 MNXM89948@MNXC2	R_RDDA74507_RL			boundary			0	0			0	1
R168BB7F_B-30___R168BB7F_RL-38	<==> 1 MNXM89557@MNXC2	R_R168BB7F_B;R_R168BB7F_RL			boundary			0	0			0	1
R87345600_RL-495___R87345600_RL-541	<-- 1 MNXM85@MNXC2	R_R87345600_RL			boundary			0	0			0	1
R2822EC02_B-108___R2822EC02_RL-125	<==> 1 MNXM78@MNXC2	R_R2822EC02_B;R_R2822EC02_RL			boundary			0	0			0	1
R47A08264_B-240___R47A08264_RL-265	<==> 1 MNXM76@MNXC2	R_R47A08264_B;R_R47A08264_RL			boundary			0	0			0	1
RB5A22946_RL-752_SpecMNXM103953_ChangedTo_MNXM711___RC264CCE6_B-783	<==> 1 MNXM711@MNXC2	R_RB5A22946_RL;R_RC264CCE6_B			boundary			0	0			0	1
RB51167C7_B-709___RB51167C7_RL-749	<==> 1 MNXM70@MNXC2	R_RB51167C7_B;R_RB51167C7_RL			boundary			0	0			0	1
R80AB56C1_B-456___R80AB56C1_RL-501	<==> 1 MNXM61@MNXC2	R_R80AB56C1_B;R_R80AB56C1_RL			boundary			0	0			0	1
R12C62D6F_B-14___R12C62D6F_B-16	<==> 1 MNXM58@MNXC2	R_R12C62D6F_B			boundary			0	0			0	1
RE9A432F8_B-967___RE9A432F8_RL-986	<==> 1 MNXM55@MNXC2	R_RE9A432F8_B;R_RE9A432F8_RL			boundary			0	0			0	1
R1B15D75B_B-49___R1B15D75B_RL-60	<==> 1 MNXM53@MNXC2	R_R1B15D75B_B;R_R1B15D75B_RL			boundary			0	0			0	1
R12C8DE28_B-17___R12C8DE28_LR-15	<==> 1 MNXM4@MNXC2	R_R12C8DE28_B;R_R12C8DE28_LR			boundary			0	0			0	1
R2EAFE65D_B-140___R2EAFE65D_RL-156	<==> 1 MNXM42@MNXC2	R_R2EAFE65D_B;R_R2EAFE65D_RL			boundary			0	0			0	1
RBA4F97AC_B-737___RBA4F97AC_B-771	<==> 1 MNXM41@MNXC2	R_RBA4F97AC_B			boundary			0	0			0	1
R939AC231_RL-559___R939AC231_RL-597	<-- 1 MNXM341@MNXC2	R_R939AC231_RL			boundary			0	0			0	1
R9148467C_B-545___R9148467C_RL-587	<==> 1 MNXM32@MNXC2	R_R9148467C_B;R_R9148467C_RL			boundary			0	0			0	1
R82FC34E_RL-511_SpecMNXM113534_ChangedTo_MNXM323___R9CFB6E69_RL-604	<==> 1 MNXM323@MNXC2	R_R82FC34E_RL;R_R9CFB6E69_RL			boundary			0	0			0	1
RE98020E0_RL-965_Comp_MNXC2_ChangedTo_MNXC19___RF8AD5536_B-1043_Comp_MNXC2_ChangedTo_MNXC19	1 MNXM316@MNXC19 <==> 1 MNXM316@MNXC3	R_RE98020E0_RL;R_RF8AD5536_B			MNXC19%MNXC3			-1000	1000			0	0
R71D9C74F_RL-404___R71D9C74F_RL-449	<-- 1 MNXM314@MNXC2	R_R71D9C74F_RL			boundary			0	0			0	1
R74A4E55C_B-412___R74A4E55C_B-457	<==> 1 MNXM2@MNXC2	R_R74A4E55C_B			boundary			0	0			0	1
R68515FDE_B-349___R68515FDE_RL-394	<==> 1 MNXM29@MNXC2	R_R68515FDE_B;R_R68515FDE_RL			boundary			0	0			0	1
R65AD733D_RL-340___R65AD733D_RL-381	<-- 1 MNXM289@MNXC2	R_R65AD733D_RL			boundary			0	0			0	1
R1B7D1CDE_RL-51___R1B7D1CDE_RL-61	<-- 1 MNXM282@MNXC2	R_R1B7D1CDE_RL			boundary			0	0			0	1
R2497E49B_RL-111_SpecMNXM108859_ChangedTo_MNXM27___R7D331B8_B-446	<==> 1 MNXM27@MNXC2	R_R2497E49B_RL;R_R7D331B8_B			boundary			0	0			0	1
RC2A3E328_RL-784___RC2A3E328_RL-811	<-- 1 MNXM26@MNXC2	R_RC2A3E328_RL			boundary			0	0			0	1
R564392D9_RL-289___R564392D9_RL-319	<-- 1 MNXM25@MNXC2	R_R564392D9_RL			boundary			0	0			0	1
R574940F6_B-293___R574940F6_RL-325	<==> 1 MNXM231@MNXC2	R_R574940F6_B;R_R574940F6_RL			boundary			0	0			0	1
RE231E923_RL-934___RE231E923_RL-954	<-- 1 MNXM217@MNXC2	R_RE231E923_RL			boundary			0	0			0	1
R3012068B_RL-144___R3012068B_RL-165	<-- 1 MNXM20@MNXC2	R_R3012068B_RL			boundary			0	0			0	1
R6ED886B2_B-388___R6ED886B2_B-428	<==> 210 MNXM1@MNXC2	R_R94FF49DA_B			boundary			0	0			0	1
R5772AF08_B-295___R5772AF08_RL-327	<==> 1 MNXM199@MNXC2	R_R5772AF08_B;R_R5772AF08_RL			boundary			0	0			0	1
R29A2C0EB_RL-114___R29A2C0EB_RL-135	<-- 1 MNXM192@MNXC2	R_R29A2C0EB_RL			boundary			0	0			0	1
R13978954_RL-18___R13978954_RL-23	<-- 1 MNXM179@MNXC2	R_R13978954_RL			boundary			0	0			0	1
R459871F2_RL-231___R459871F2_RL-260	<-- 1 MNXM164@MNXC2	R_R459871F2_RL			boundary			0	0			0	1
R9C6DB022_B-600___R9C6DB022_B-639	<==> 1 MNXM15@MNXC2	R_R9C6DB022_B			boundary			0	0			0	1
R95FF6FAE_RL-608_SpecMNXM1273_ChangedTo_MNXM1542___R9E431C87_RL-609	<==> 1 MNXM1542@MNXC2	R_R95FF6FAE_RL;R_R9E431C87_RL			boundary			0	0			0	1
RF0E0D827_B-1001___RF0E0D827_RL-1015	<==> 1 MNXM142@MNXC2	R_RF0E0D827_B;R_RF0E0D827_RL			boundary			0	0			0	1
R1FBE0F1E_B-75___R1FBE0F1E_RL-86	<==> 1 MNXM140@MNXC2	R_R1FBE0F1E_B;R_R1FBE0F1E_RL			boundary			0	0			0	1
R6EDC5581_B-389___R6EDC5581_RL-429	<==> 1 MNXM13@MNXC2	R_R6EDC5581_B;R_R6EDC5581_RL			boundary			0	0			0	1
R38003403_B-167___R38003403_RL-197	<==> 1 MNXM134@MNXC2	R_R38003403_B;R_R38003403_RL			boundary			0	0			0	1
RA7DB748C_RL-654___RA7DB748C_RL-693	<-- 1 MNXM131@MNXC2	R_RA7DB748C_RL			boundary			0	0			0	1
RFA4DDC4C_RL-1040___RFA4DDC4C_RL-1047	<-- 1 MNXM124@MNXC2	R_RFA4DDC4C_RL			boundary			0	0			0	1
R69BF1A89_RL-362___R69BF1A89_RL-401	<-- 1 MNXM118@MNXC2	R_R69BF1A89_RL			boundary			0	0			0	1
R67EAE2DC_B-348___R67EAE2DC_RL-391	<==> 1 MNXM114@MNXC2	R_R67EAE2DC_B;R_R67EAE2DC_RL			boundary			0	0			0	1
R583445E1_B-330_SpecMNXM105788_ChangedTo_MNXM111___RF831A253_B-1026	<==> 1 MNXM111@MNXC2	R_R583445E1_B;R_RF831A253_B			boundary			0	0			0	1
RD0EE3516_RL-847___RD0EE3516_RL-877	<-- 1 MNXM107@MNXC2	R_RD0EE3516_RL			boundary			0	0			0	1
R527CFE3F_B-274___R8900FA08_B-550_Comp_MNXC2_ChangedTo_MNXC19	3 MNXM1@MNXC3 + 1 MNXM2@MNXC3 + 1 MNXM3@MNXC3 <==> 4 MNXM1@MNXC19 + 1 MNXM7@MNXC3 + 1 MNXM9@MNXC3	R_R527CFE3F_B;R_R8900FA08_B	PP5412+PP5413+PP5414+PP5415+PP5416+PP5417+PP5418+PP5419		MNXC19%MNXC3	;3.6.3.14		-1000	1000			0	0
R1F7067FD_RL-73___R71803059_RL-445_SpecMNXM90725_ChangedTo_MNXM547	4 MNXM15@MNXC3 + 1 MNXM547@MNXC3 <-- 1 MNXM2@MNXC3 + 4 MNXM554@MNXC3	R_R1F7067FD_RL;R_R71803059_RL	PP0186		MNXC3	;2.5.1.61;4.2.1.24;4.3.1.8		-1000	0			0	0
R4799A1CC_RL-239___R4799A1CC_RL-264	4 MNXM13@MNXC3 + 1 MNXM410@MNXC3 <-- 4 MNXM1@MNXC3 + 1 MNXM414@MNXC3	R_R4799A1CC_RL	PP5074		MNXC3	;4.1.1.37		-1000	0			0	0
R1DDBF05B_RL-64___R1DDBF05B_RL-79	3 MNXM2@MNXC3 + 1 MNXM89855@MNXC3 <-- 1 MNXM351@MNXC3 + 1.5 MNXM4@MNXC3	R_R1DDBF05B_RL	PP0189 ; PP0734		MNXC3			-1000	0			0	0
R7B62E24_RL-483_SpecMNXM108859_ChangedTo_MNXM27_Comp_MNXC2_ChangedTo_MNXC19___RC91C6223_LR-815	3 MNXM1@MNXC3 + 2 MNXM27@MNXC19 <-- 3 MNXM1@MNXC19 + 2 MNXM27@MNXC3	R_R7B62E24_RL;R_RC91C6223_LR	PP4031		MNXC19%MNXC3			-1000	0			0	0
R6AB5E322_RL-369___R6AB5E322_RL-405	2 MNXM2@MNXC3 + 1 MNXM555@MNXC3 + 1 MNXM9@MNXC3 <-- 1 MNXM599@MNXC3 + 1 MNXM77@MNXC3	R_R6AB5E322_RL	PP1231		MNXC3	;2.5.1.72		-1000	0			0	0
RFB293AAE_LR-1046___RFB293AAE_LR-1052	2 MNXM22@MNXC3 --> 2 MNXM2@MNXC3 + 1 MNXM4@MNXC3	R_RFB293AAE_LR	PP0115;PP0481;PP2887;PP3668		MNXC3	;1.11.1.21;1.11.1.6		0	1000			0	0
R1D4F1AA5_RL-74_SpecMNXM108859_ChangedTo_MNXM27_Comp_MNXC2_ChangedTo_MNXC19___RCE52881_LR-836	2 MNXM1@MNXC3 + 1 MNXM27@MNXC19 <-- 2 MNXM1@MNXC19 + 1 MNXM27@MNXC3	R_R1D4F1AA5_RL;R_RCE52881_LR	PP1132;PP3958		MNXC19%MNXC3			-1000	0			0	0
RC2F62DBB_LR-789___RD0422835_LR-870_Comp_MNXC2_ChangedTo_MNXC19	2 MNXM1@MNXC19 + 1 MNXM25@MNXC19 --> 2 MNXM1@MNXC3 + 1 MNXM25@MNXC3	R_RC2F62DBB_LR;R_RD0422835_LR	PP1188;PP1167+PP1168+PP1169;PP1168+PP1169+PP2056		MNXC19%MNXC3			0	1000			0	0
RBEF6EB74_B-766___RBEF6EB74_B-797	2 MNXM156@MNXC3 + 1 MNXM3@MNXC3 <==> 1 MNXM1@MNXC3 + 1 MNXM669@MNXC3 + 1 MNXM7@MNXC3 + 1 MNXM9@MNXC3	R_RBEF6EB74_B	PP1339 ; PP4346		MNXC3	;6.3.2.4		-1000	1000			0	0
R992725A5_RL-587___R992725A5_RL-626	2 MNXM13@MNXC3 + 2 MNXM2@MNXC3 + 1 MNXM351@MNXC3 <-- 2 MNXM1@MNXC3 + 1 MNXM410@MNXC3 + 1 MNXM4@MNXC3	R_R992725A5_RL	PP0073		MNXC3	;1.3.3.3		-1000	0			0	0
R3FEF861F_LR-201___R3FEF861F_LR-237	2 MNXM1313@MNXC3 --> 1 MNXM270@MNXC3 + 1 MNXM791@MNXC3	R_R3FEF861F_LR	PP0515;PP2916		MNXC3	;2.5.1.9		0	1000			0	0
R68226151_RL-392_SpecMNXM91005_ChangedTo_MNXM8___RD15AD32E_RL-849	2 MNXM10@MNXC3 + 1 MNXM134@MNXC3 + 3 MNXM1@MNXC3 <-- 1 MNXM1281@MNXC3 + 1 MNXM2@MNXC3 + 2 MNXM8@MNXC3	R_R68226151_RL;R_RD15AD32E_RL	PP0966		MNXC3	;1.1.1.23		-1000	0			0	0
R1EED1726_B-72___R437F8EE9_B-251_Comp_MNXC2_ChangedTo_MNXC19	1 MNXM85@MNXC19 <==> 1 MNXM85@MNXC3	R_R1EED1726_B;R_R437F8EE9_B	PP1076		MNXC19%MNXC3			-1000	1000			0	0
RB57A2DFA_B-711___RB57A2DFA_B-751	1 MNXM78@MNXC3 <==> 1 MNXM975@MNXC3	R_RB57A2DFA_B			MNXC3	;5.1.1.5;5.1.1.9		-1000	1000			0	0
R1199D95A_LR-7_SpecMNXM97281_ChangedTo_MNXM708___R4D1DE9FC_LR-255	1 MNXM691@MNXC3 --> 1 MNXM708@MNXC3	R_R1199D95A_LR;R_R4D1DE9FC_LR	PP4619		MNXC3	;5.2.1.2		0	1000			0	0
R22135C3D_B-87___R22135C3D_B-98	1 MNXM550@MNXC3 <==> 1 MNXM70@MNXC3 + 1 MNXM93@MNXC3	R_R22135C3D_B	PP0184		MNXC3	;4.3.2.1		-1000	1000			0	0
R7177CB18_B-399___R7177CB18_B-443	1 MNXM529@MNXC3 <==> 1 MNXM644@MNXC3	R_R7177CB18_B	PP3790 ; PP5228		MNXC3	;5.1.1.7		-1000	1000			0	0
R1E4A65FC_B-80_SpecMNXM104218_ChangedTo_MNXM508___RD817A311_B-888	1 MNXM508@MNXC3 <==> 1 MNXM89621@MNXC3	R_R1E4A65FC_B;R_RD817A311_B	PP1808;PP4701		MNXC3	;5.3.1.9		-1000	1000			0	0
R239F0022_B-105_SpecMNXM104218_ChangedTo_MNXM508___RE5C2C6CF_B-949	1 MNXM508@MNXC3 <==> 1 MNXM89588@MNXC3	R_R239F0022_B;R_RE5C2C6CF_B	PP1777;PP3578;PP5288		MNXC3	;5.4.2.2;5.4.2.5		-1000	1000			0	0
RA7D59D67_B-692_Comp_MNXC2_ChangedTo_MNXC19___RD15E5947_B-850	1 MNXM4@MNXC19 <==> 1 MNXM4@MNXC3	R_RA7D59D67_B;R_RD15E5947_B			MNXC19%MNXC3			-1000	1000			0	0
R815BFA1D_B-459___R815BFA1D_B-505	1 MNXM3@MNXC3 + 1 MNXM546@MNXC3 <==> 1 MNXM436@MNXC3 + 1 MNXM7@MNXC3	R_R815BFA1D_B	PP5296		MNXC3	;2.7.4.12;2.7.4.8		-1000	1000			0	0
R987F2BD6_B-580___R987F2BD6_LR-620	1 MNXM392@MNXC3 <==> 1 MNXM475@MNXC3	R_R987F2BD6_B;R_R987F2BD6_LR	PP4298;PP4473		MNXC3	;5.3.1.22		-1000	1000			0	0
R1FD1864A_RL-77___RA900AF5C_B-700_SpecMNXM89762_ChangedTo_MNXM38_SpecMNXM4932_ChangedTo_MNXM569	1 MNXM38@MNXC3 + 1 MNXM609@MNXC3 <-- 1 MNXM569@MNXC3 + 1 MNXM90822@MNXC3	R_R1FD1864A_RL;R_RA900AF5C_B	PP2216 ; PP2437 ; PP3725 ; PP4064 ; PP4948		MNXC3	;1.3.99.12;1.3.99.2;1.3.99.3		-1000	0			0	0
RD1F58F26_B-852___RD1F58F26_B-881	1 MNXM374@MNXC3 + 1 MNXM7@MNXC3 <==> 1 MNXM3@MNXC3 + 1 MNXM432@MNXC3	R_RD1F58F26_B	PP1506		MNXC3	;2.7.4.11;2.7.4.3		-1000	1000			0	0
RB731764F_B-723___RB731764F_B-761	1 MNXM370@MNXC3 <==> 1 MNXM969@MNXC3	R_RB731764F_B	PP4716		MNXC3	;5.4.2.10;5.4.2.2		-1000	1000			0	0
RCED98FAD_RL-838___RCED98FAD_RL-863	1 MNXM370@MNXC3 + 1 MNXM89557@MNXC3 <-- 1 MNXM37@MNXC3 + 1 MNXM89621@MNXC3	R_RCED98FAD_RL	PP5409		MNXC3	;2.6.1.16		-1000	0			0	0
R93B51B78_B-560___R93B51B78_B-598	1 MNXM365@MNXC3 + 1 MNXM93@MNXC3 <==> 1 MNXM607@MNXC3	R_R93B51B78_B	PP4016		MNXC3	;4.3.2.2		-1000	1000			0	0
R921DD530_RL-551___R921DD530_RL-589	1 MNXM349@MNXC3 + 1 MNXM937@MNXC3 <-- 1 MNXM993@MNXC3	R_R921DD530_RL	PP0392		MNXC3	;4.1.2.25		-1000	0			0	0
RE7186160_LR-956___RE7186160_LR-978	1 MNXM337@MNXC3 --> 1 MNXM503@MNXC3	R_RE7186160_LR	PP1769		MNXC3	;5.4.99.5		0	1000			0	0
R27A5E88F_B-106___R27A5E88F_B-122	1 MNXM331@MNXC3 <==> 1 MNXM89557@MNXC3	R_R27A5E88F_B	PP0736		MNXC3	;5.1.1.3		-1000	1000			0	0
RBF093D91_LR-767___RBF093D91_LR-798	1 MNXM303@MNXC3 + 1 MNXM601@MNXC3 --> 1 MNXM75@MNXC3 + 1 MNXM765@MNXC3	R_RBF093D91_LR	PP2674		MNXC3	;1.1.1.1;1.1.99.8		0	1000			0	0
R3BA7DB5F_RL-183___R3BA7DB5F_RL-214	1 MNXM2@MNXC3 + 1 MNXM965@MNXC3 <-- 1 MNXM421@MNXC3 + 1 MNXM937@MNXC3	R_R3BA7DB5F_RL	PP4717		MNXC3	;2.5.1.15		-1000	0			0	0
RD880C326_LR-892___RD880C326_LR-923	1 MNXM2@MNXC3 + 1 MNXM947@MNXC3 --> 1 MNXM90341@MNXC3	R_RD880C326_LR	PP1412 ; PP1845 ; PP2136 ; PP4030 ; PP4066		MNXC3	;4.2.1.17		0	1000			0	0
RED78552D_B-1001___RED78552D_B-987	1 MNXM2@MNXC3 + 1 MNXM93@MNXC3 <==> 1 MNXM98@MNXC3	R_RED78552D_B	PP0897 ; PP0944 ; PP1755		MNXC3	;4.2.1.2		-1000	1000			0	0
R744A9F7_RL-456_SpecMNXM12509_ChangedTo_MNXM90663___RC810C4FF_RL-808	1 MNXM2@MNXC3 + 1 MNXM90663@MNXC3 <-- 1 MNXM6417@MNXC3	R_R744A9F7_RL;R_RC810C4FF_RL	PP1602;PP4147;PP4174		MNXC3	;4.2.1.61		-1000	0			0	0
R79C39036_B-432___R79C39036_B-476	1 MNXM2@MNXC3 + 1 MNXM813@MNXC3 <==> 1 MNXM89661@MNXC3	R_R79C39036_B	PP2112;PP2336;PP2339		MNXC3	;4.2.1.3		-1000	1000			0	0
R67BB47C9_B-345___R9E658771_B-647_SpecMNXM31845_ChangedTo_MNXM766	1 MNXM2@MNXC3 + 1 MNXM784@MNXC3 <==> 1 MNXM766@MNXC3	R_R67BB47C9_B;R_R9E658771_B	PP1412;PP1845;PP2136;PP2217;PP4030;PP4066		MNXC3	;4.2.1.17;4.2.1.74		-1000	1000			0	0
R975BEC99_B-577___R975BEC99_B-616	1 MNXM2@MNXC3 + 1 MNXM753@MNXC3 <==> 1 MNXM757@MNXC3	R_R975BEC99_B	PP1412;PP1845;PP2136;PP2217;PP4030;PP4066		MNXC3	;4.2.1;4.2.1.17;4.2.1.74		-1000	1000			0	0
RA80674D8_B-655___RA80674D8_B-694	1 MNXM2@MNXC3 + 1 MNXM654@MNXC3 <==> 1 MNXM767@MNXC3	R_RA80674D8_B	PP1412;PP1845;PP2136;PP2217;PP4030;PP4066		MNXC3	;4.2.1.17;4.2.1.74		-1000	1000			0	0
R2AC56194_RL-122___R2AC56194_RL-140	1 MNXM2@MNXC3 + 1 MNXM649@MNXC3 <-- 1 MNXM325@MNXC3	R_R2AC56194_RL	PP1010		MNXC3	;4.2.1.12		-1000	0			0	0
RA945FE75_B-660___RA945FE75_B-702	1 MNXM2@MNXC3 + 1 MNXM642@MNXC3 <==> 1 MNXM733@MNXC3	R_RA945FE75_B	PP1412;PP1845;PP2136;PP2217;PP4030;PP4066		MNXC3	;4.2.1.17;4.2.1.74		-1000	1000			0	0
RA273BC1A_B-626___RA273BC1A_B-670	1 MNXM2@MNXC3 + 1 MNXM611@MNXC3 <==> 1 MNXM478@MNXC3	R_RA273BC1A_B	PP0560 ; PP2407 ; PP3003		MNXC3	;4.2.1.10		-1000	1000			0	0
RC794E782_B-835___RC794E782_LR-805	1 MNXM2@MNXC3 + 1 MNXM609@MNXC3 --> 1 MNXM701@MNXC3	R_RC794E782_B;R_RC794E782_LR	PP1412 ; PP1845 ; PP2136 ; PP4030 ; PP4066		MNXC3	;4.2.1.17		0	1000			0	0
R801D4EAF_LR-497_SpecMNXM10765_ChangedTo_MNXM5389___RE1497A6F_RL-926	1 MNXM2@MNXC3 + 1 MNXM5959@MNXC3 <-- 1 MNXM5389@MNXC3	R_R801D4EAF_LR;R_RE1497A6F_RL	PP1602;PP4147;PP4174		MNXC3	;4.2.1.61		-1000	0			0	0
RB3EB2B77_RL-706___RF4947366_RL-1030_SpecMNXM12841_ChangedTo_MNXM6557_SpecMNXM11119_ChangedTo_MNXM5958	1 MNXM2@MNXC3 + 1 MNXM5958@MNXC3 <-- 1 MNXM6557@MNXC3	R_RB3EB2B77_RL;R_RF4947366_RL	PP1602;PP4147;PP4174		MNXC3	;4.2.1.59;4.2.1.61		-1000	0			0	0
RC4625E33_B-794___RC4625E33_B-820	1 MNXM2@MNXC3 + 1 MNXM581@MNXC3 <==> 1 MNXM825@MNXC3	R_RC4625E33_B	PP1412;PP1845;PP2136;PP2217;PP4030;PP4066		MNXC3	;4.2.1.17;4.2.1.74		-1000	1000			0	0
R8CBB9B30_B-527___RB7140138_B-760_SpecMNXM31843_ChangedTo_MNXM674	1 MNXM2@MNXC3 + 1 MNXM580@MNXC3 <==> 1 MNXM674@MNXC3	R_R8CBB9B30_B;R_RB7140138_B	PP1412;PP1845;PP2136;PP2217;PP4030;PP4066		MNXC3	;4.2.1.17;4.2.1.74		-1000	1000			0	0
R96A43781_LR-573___R96A43781_LR-614	1 MNXM2@MNXC3 + 1 MNXM546@MNXC3 --> 1 MNXM647@MNXC3 + 1 MNXM9@MNXC3	R_R96A43781_LR	PP1414;PP1620;PP2531		MNXC3	;3.1.3.2;3.1.3.31;3.1.3.5;3.1.3.6;3.6.1.11		0	1000			0	0
R797FEAF7_LR-431___R797FEAF7_LR-475	1 MNXM2@MNXC3 + 1 MNXM432@MNXC3 --> 1 MNXM625@MNXC3 + 1 MNXM9@MNXC3	R_R797FEAF7_LR	PP1414;PP1620;PP2531		MNXC3	;3.1.3.5		0	1000			0	0
R8946722C_LR-505___R941E8349_LR-600_SpecMNXM89676_ChangedTo_MNXM417	1 MNXM2@MNXC3 + 1 MNXM417@MNXC3 --> 1 MNXM89621@MNXC3 + 1 MNXM9@MNXC3	R_R8946722C_LR;R_R941E8349_LR	PP5040		MNXC3	;3.1.3.11		0	1000			0	0
R40D1D1F_RL-207___R9DE0B6E7_RL-645_SpecMNXM90725_ChangedTo_MNXM547	1 MNXM2@MNXC3 + 1 MNXM414@MNXC3 <-- 1 MNXM547@MNXC3	R_R40D1D1F_RL;R_R9DE0B6E7_RL	PP0187		MNXC3	;4.2.1.75		-1000	0			0	0
RD5D4BE96_LR-876___RD5D4BE96_LR-900	1 MNXM2@MNXC3 + 1 MNXM379@MNXC3 --> 1 MNXM53@MNXC3 + 1 MNXM9@MNXC3	R_RD5D4BE96_LR	PP4909		MNXC3	;3.1.3.2;3.1.3.26;3.1.3.3;3.1.3.8		0	1000			0	0
R7944041D_RL-429___R7944041D_RL-474	1 MNXM2@MNXC3 + 1 MNXM3720@MNXC3 <-- 1 MNXM3746@MNXC3	R_R7944041D_RL	PP1602;PP4147;PP4174		MNXC3	;2.3.1.85;2.3.1.86;4.2.1.58;4.2.1.59;4.2.1.61		-1000	0			0	0
R2CDD7D4F_RL-132___R2CDD7D4F_RL-147	1 MNXM2@MNXC3 + 1 MNXM3719@MNXC3 <-- 1 MNXM4199@MNXC3	R_R2CDD7D4F_RL	PP1602;PP4147;PP4174		MNXC3	;2.3.1.85;2.3.1.86;4.2.1.58;4.2.1.59		-1000	0			0	0
RA1C9FE37_RL-623___RA1C9FE37_RL-665	1 MNXM2@MNXC3 + 1 MNXM3374@MNXC3 <-- 1 MNXM3407@MNXC3	R_RA1C9FE37_RL	PP1602;PP4147;PP4174		MNXC3	;2.3.1.85;2.3.1.86;4.2.1.58;4.2.1.59;4.2.1.60;4.2.1.61		-1000	0			0	0
R1328FCCE_RL-20_SpecMNXM16131_ChangedTo_MNXM338___RE6030202_LR-951	1 MNXM2@MNXC3 + 1 MNXM31@MNXC3 --> 1 MNXM338@MNXC3 + 1 MNXM9@MNXC3	R_R1328FCCE_RL;R_RE6030202_LR	PP1414;PP1620;PP2531		MNXC3	;3.1.3.1;3.1.3.2;3.1.3.5		0	1000			0	0
R8D50B1CC_B-531___RAFDEC4FB_B-729_Comp_MNXC2_ChangedTo_MNXC19	1 MNXM2@MNXC19 <==> 1 MNXM2@MNXC3	R_R8D50B1CC_B;R_RAFDEC4FB_B			MNXC19%MNXC3			-1000	1000			0	0
R2CA2C0F9_LR-129___RC0827521_LR-806_SpecMNXM89160_ChangedTo_MNXM298	1 MNXM298@MNXC3 + 1 MNXM2@MNXC3 --> 1 MNXM687@MNXC3 + 1 MNXM9@MNXC3	R_R2CA2C0F9_LR;R_RC0827521_LR	PP1414;PP1620;PP2531		MNXC3	;3.1.3.5		0	1000			0	0
RAA59B1A1_RL-663___RAA59B1A1_RL-707	1 MNXM288@MNXC3 + 1 MNXM9@MNXC3 <-- 1 MNXM2@MNXC3 + 1 MNXM80@MNXC3	R_RAA59B1A1_RL	PP1414;PP1620;PP2531		MNXC3	;3.1.3.1;3.1.3.2;3.1.3.25;3.1.3.31;3.1.3.5;3.1.4.16		-1000	0			0	0
R59B1EB02_B-303___R59B1EB02_B-335	1 MNXM286@MNXC3 + 1 MNXM7@MNXC3 <==> 1 MNXM374@MNXC3 + 1 MNXM3@MNXC3	R_R59B1EB02_B	PP0849		MNXC3	;2.7.4.6		-1000	1000			0	0
RC1B1BF31_LR-780___RFE59C332_LR-1062_SpecMNXM108859_ChangedTo_MNXM27_Comp_MNXC2_ChangedTo_MNXC19	1 MNXM27@MNXC19 + 1 MNXM89557@MNXC19 --> 1 MNXM27@MNXC3 + 1 MNXM89557@MNXC3	R_RC1B1BF31_LR;R_RFE59C332_LR	PP0996		MNXC19%MNXC3			0	1000			0	0
RD3DAA704_B-862___RD3DAA704_B-890	1 MNXM275@MNXC3 <==> 1 MNXM2@MNXC3 + 1 MNXM73@MNXC3	R_RD3DAA704_B	PP1612		MNXC3	;4.2.1.11		-1000	1000			0	0
RA0B9C5E6_RL-617___RA0B9C5E6_RL-660	1 MNXM26@MNXC3 + 1 MNXM55@MNXC3 <-- 1 MNXM418@MNXC3 + 1 MNXM89582@MNXC3	R_RA0B9C5E6_RL	PP1654 ; PP4571		MNXC3	;2.5.1.47;2.5.1.49;2.5.1.65;4.2.99.8		-1000	0			0	0
RBCD1B1DF_B-752___RBCD1B1DF_B-788	1 MNXM266@MNXC3 + 1 MNXM3@MNXC3 <==> 1 MNXM411@MNXC3 + 1 MNXM7@MNXC3	R_RBCD1B1DF_B	PP1771		MNXC3	;2.7.4.14;2.7.4.25;2.7.4.B1		-1000	1000			0	0
R841AA44A_LR-474___R841AA44A_LR-522	1 MNXM266@MNXC3 + 1 MNXM2@MNXC3 --> 1 MNXM704@MNXC3 + 1 MNXM9@MNXC3	R_R841AA44A_LR	PP1414;PP1620;PP2531		MNXC3	;3.1.3;3.1.3.5		0	1000			0	0
RC196FD81_RL-779___RC196FD81_RL-810	1 MNXM25@MNXC3 + 1 MNXM69@MNXC3 <-- 1 MNXM89661@MNXC3	R_RC196FD81_RL	PP4116		MNXC3	;4.1.3.1		-1000	0			0	0
R22438520_RL-100___R22438520_RL-89	1 MNXM259@MNXC3 + 1 MNXM97011@MNXC3 <-- 1 MNXM2@MNXC3 + 1 MNXM401@MNXC3	R_R22438520_RL	PP2460		MNXC3	;3.2.2.1;3.2.2.8		-1000	0			0	0
R85D9EFA4_LR-483___R85D9EFA4_LR-531	1 MNXM257@MNXC3 + 1 MNXM2@MNXC3 --> 1 MNXM420@MNXC3 + 1 MNXM9@MNXC3	R_R85D9EFA4_LR	PP1414;PP1620;PP2531		MNXC3	;3.1.3.35;3.1.3.5		0	1000			0	0
R2BD76415_LR-126___R2BD76415_LR-144	1 MNXM2575@MNXC3 --> 1 MNXM2737@MNXC3 + 1 MNXM2@MNXC3	R_R2BD76415_LR	PP1602;PP4147;PP4174		MNXC3	;2.3.1.85;2.3.1.86;4.2.1.58;4.2.1.59;4.2.1.60;4.2.1.61		0	1000			0	0
R8E4F3111_RL-535___R8E4F3111_RL-577	1 MNXM238@MNXC3 + 1 MNXM2@MNXC3 <-- 1 MNXM734@MNXC3	R_R8E4F3111_RL	PP5128		MNXC3	;4.2.1.9		-1000	0			0	0
R52A90450_B-275___R52A90450_B-304	1 MNXM237@MNXC3 + 1 MNXM365@MNXC3 <==> 1 MNXM456@MNXC3 + 1 MNXM79@MNXC3	R_R52A90450_B	PP4822		MNXC3	;2.1.2.3		-1000	1000			0	0
RB4FF37A1_B-708___RB4FF37A1_RL-748	1 MNXM22@MNXC3 + 1 MNXM235@MNXC3 <-- 1 MNXM252@MNXC3 + 1 MNXM4@MNXC3	R_RB4FF37A1_B;R_RB4FF37A1_RL	PP2095		MNXC3	;1.3.3.1;1.3.5.2;1.3.98.1;1.3.99.11		-1000	0			0	0
R72045B55_LR-405___R72045B55_LR-450	1 MNXM222@MNXC3 + 1 MNXM4@MNXC3 --> 1 MNXM22@MNXC3 + 1 MNXM69@MNXC3	R_R72045B55_LR	PP3745;PP3745+PP3746+PP3747		MNXC3	;1.1.3;1.1.3.15		0	1000			0	0
R238B1509_B-104___R238B1509_B-93	1 MNXM220@MNXC3 + 1 MNXM7@MNXC3 <==> 1 MNXM31@MNXC3 + 1 MNXM3@MNXC3	R_R238B1509_B	PP1771		MNXC3	;2.7.4.14;2.7.4.25;2.7.4.3		-1000	1000			0	0
RECFA0596_B-984___RECFA0596_B-999	1 MNXM214@MNXC3 + 1 MNXM2@MNXC3 <==> 1 MNXM446@MNXC3	R_RECFA0596_B	PP1412;PP1845;PP2136;PP2217;PP4030;PP4066		MNXC3	;4.2.1;4.2.1.116;4.2.1.17;4.2.1.55		-1000	1000			0	0
R82BCF5A1_RL-464___R82BCF5A1_RL-508	1 MNXM213@MNXC3 + 1 MNXM97011@MNXC3 <-- 1 MNXM2@MNXC3 + 1 MNXM334@MNXC3	R_R82BCF5A1_RL	PP2460		MNXC3	;3.2.2.1;3.2.2.2;3.2.2.8		-1000	0			0	0
R1723CBEB_B-32___R1723CBEB_B-41	1 MNXM2125@MNXC3 <==> 1 MNXM29@MNXC3 + 1 MNXM75@MNXC3	R_R1723CBEB_B	PP0321		MNXC3	;4.1.2.48;4.1.2.49;4.1.2.5		-1000	1000			0	0
RBCF0DD64_B-757___RBCF0DD64_B-790	1 MNXM20@MNXC3 + 1 MNXM97@MNXC3 <==> 1 MNXM210@MNXC3 + 1 MNXM89557@MNXC3	R_RBCF0DD64_B	PP0967;PP1972;PP3590		MNXC3	;2.6.1.1;2.6.1.24;2.6.1.42;2.6.1.5;2.6.1.57;2.6.1.58;2.6.1.60;2.6.1.7;2.6.1.9		-1000	1000			0	0
RD6EB0372_B-880___RD6EB0372_LR-907	1 MNXM20@MNXC3 + 1 MNXM975@MNXC3 <==> 1 MNXM331@MNXC3 + 1 MNXM916@MNXC3	R_RD6EB0372_B;R_RD6EB0372_LR	PP1972;PP3590		MNXC3			-1000	1000			0	0
R1BC7F65A_B-53___R1BC7F65A_B-62	1 MNXM20@MNXC3 + 1 MNXM840@MNXC3 <==> 1 MNXM361@MNXC3 + 1 MNXM89557@MNXC3	R_R1BC7F65A_B	PP2800;PP4223;PP2800+PP4223		MNXC3	;2.6.1.-;2.6.1.76		-1000	1000			0	0
R2F995547_B-160___R2F995547_RL-141	1 MNXM20@MNXC3 + 1 MNXM61@MNXC3 <==> 1 MNXM276@MNXC3 + 1 MNXM89557@MNXC3	R_R2F995547_B;R_R2F995547_RL	PP1972 ; PP3590		MNXC3	;2.6.1.2;2.6.1.42;2.6.1.5;2.6.1.57;2.6.1.6;2.6.1.73		-1000	1000			0	0
R57BBA729_B-297___R57BBA729_B-328	1 MNXM20@MNXC3 + 1 MNXM42@MNXC3 <==> 1 MNXM46@MNXC3 + 1 MNXM89557@MNXC3	R_R57BBA729_B	PP3721		MNXC3	;2.6.1.1		-1000	1000			0	0
RB032AF38_B-693___RB032AF38_B-730	1 MNXM20@MNXC3 + 1 MNXM379@MNXC3 <==> 1 MNXM541@MNXC3 + 1 MNXM89557@MNXC3	R_RB032AF38_B	PP1768		MNXC3	;2.6.1.52		-1000	1000			0	0
R98D4EF19_B-583___R98D4EF19_B-622	1 MNXM20@MNXC3 + 1 MNXM32@MNXC3 <==> 1 MNXM23@MNXC3 + 1 MNXM89557@MNXC3	R_R98D4EF19_B	PP1872		MNXC3	;2.6.1.2		-1000	1000			0	0
R47B7A297_B-241___R47B7A297_LR-266	1 MNXM20@MNXC3 + 1 MNXM268@MNXC3 <==> 1 MNXM263@MNXC3 + 1 MNXM89557@MNXC3	R_R47B7A297_B;R_R47B7A297_LR			MNXC3	;2.6.1.39		-1000	1000			0	0
R910B980C_B-542___R910B980C_B-586	1 MNXM20@MNXC3 + 1 MNXM231@MNXC3 <==> 1 MNXM439@MNXC3 + 1 MNXM89557@MNXC3	R_R910B980C_B	PP3511		MNXC3	;2.6.1.42;2.6.1.67		-1000	1000			0	0
R65632598_B-380___R65632598_RL-338	1 MNXM204@MNXC3 + 1 MNXM2@MNXC3 <==> 1 MNXM611@MNXC3	R_R65632598_B;R_R65632598_RL	PP0560;PP2407;PP2554;PP3003		MNXC3	;4.2.1.118		-1000	1000			0	0
R754DC5_RL-416___R754DC5_RL-460	1 MNXM1@MNXC3 + 2 MNXM2@MNXC3 + 1 MNXM807@MNXC3 <-- 1 MNXM23@MNXC3 + 1 MNXM361@MNXC3	R_R754DC5_RL	PP1237;PP1257;PP2036		MNXC3	;4.2.1.52		-1000	0			0	0
RBC32739D_RL-747___RBC32739D_RL-785	1 MNXM1@MNXC3 + 2 MNXM2@MNXC3 + 1 MNXM554@MNXC3 <-- 2 MNXM405@MNXC3	R_RBC32739D_RL	PP2913 ; PP3322		MNXC3	;4.2.1.24		-1000	0			0	0
R5DF35FE1_RL-359_Comp_MNXC2_ChangedTo_MNXC19___R717A15F7_RL-400	1 MNXM1@MNXC3 + 1 MNXM7@MNXC3 + 2 MNXM9@MNXC3 <-- 1 MNXM2@MNXC3 + 1 MNXM3@MNXC3 + 1 MNXM9@MNXC19	R_R5DF35FE1_RL;R_R717A15F7_RL	PP2656+PP2657+PP2658+PP2659;PP5326+PP5327+PP5328+PP5329		MNXC19%MNXC3	;3.6.3.27		-1000	0			0	0
RB59003FF_RL-712___RD6AFEF18_RL-906_Comp_MNXC2_ChangedTo_MNXC19	1 MNXM1@MNXC3 + 1 MNXM7@MNXC3 + 1 MNXM97011@MNXC3 + 1 MNXM9@MNXC3 <-- 1 MNXM2@MNXC3 + 1 MNXM3@MNXC3 + 1 MNXM97011@MNXC19	R_RB59003FF_RL;R_RD6AFEF18_RL	PP2454+PP2455+PP2456;PP2454+PP2455+PP2456+PP2459		MNXC19%MNXC3			-1000	0			0	0
R14F2EE95_RL-24___R65D1FBB9_RL-382_Comp_MNXC2_ChangedTo_MNXC19	1 MNXM1@MNXC3 + 1 MNXM7@MNXC3 + 1 MNXM90@MNXC3 + 1 MNXM9@MNXC3 <-- 1 MNXM2@MNXC3 + 1 MNXM3@MNXC3 + 1 MNXM90@MNXC19	R_R14F2EE95_RL;R_R65D1FBB9_RL	PP0076+PP2774;PP0296+PP2774;PP0304+PP2774;PP1741+PP2774;PP2774+PP2775;PP2774+PP3558;PP0076+PP0294+PP0295;PP0294+PP0295+PP0296;PP0294+PP0295+PP0304;PP0294+PP0295+PP1741;PP0868+PP0869+PP0870;PP0868+PP0870+PP0871;PP0076+PP0294+PP2774;PP0076+PP0295+PP2774;PP0294+PP0295+PP2775;PP0294+PP0296+PP2774;PP0295+PP0296+PP2774;PP0294+PP0304+PP2774;PP0295+PP0304+PP2774;PP0076+PP0294+PP3559;PP0294+PP0295+PP3558;…		MNXC19%MNXC3			-1000	0			0	0
R4CFF20EC_RL-253___R539384_RL-310_Comp_MNXC2_ChangedTo_MNXC19	1 MNXM1@MNXC3 + 1 MNXM7@MNXC3 + 1 MNXM89948@MNXC3 + 1 MNXM9@MNXC3 <-- 1 MNXM2@MNXC3 + 1 MNXM3@MNXC3 + 1 MNXM89948@MNXC19	R_R4CFF20EC_RL;R_R539384_RL	PP0076+PP2774;PP0296+PP2774;PP0304+PP2774;PP1741+PP2774;PP2774+PP2775;PP2774+PP3558;PP0076+PP0294+PP0295;PP0294+PP0295+PP0296;PP0294+PP0295+PP0304;PP0294+PP0295+PP1741;PP0868+PP0869+PP0870;PP0868+PP0870+PP0871;PP0076+PP0294+PP2774;PP0076+PP0295+PP2774;PP0294+PP0295+PP2775;PP0294+PP0296+PP2774;PP0295+PP0296+PP2774;PP0294+PP0304+PP2774;PP0295+PP0304+PP2774;PP0076+PP0294+PP3559;PP0294+PP0295+PP3558;…		MNXC19%MNXC3			-1000	0			0	0
R9634AA10_B-571___R9634AA10_RL-611	1 MNXM1@MNXC3 + 1 MNXM7@MNXC3 + 1 MNXM89643@MNXC3 <-- 1 MNXM3@MNXC3 + 1 MNXM97011@MNXC3	R_R9634AA10_B;R_R9634AA10_RL	PP2458		MNXC3	;2.7.1.15		-1000	0			0	0
R5FE5D134_RL-327___R763A1D9C_RL-463_Comp_MNXC2_ChangedTo_MNXC19	1 MNXM1@MNXC3 + 1 MNXM7@MNXC3 + 1 MNXM89557@MNXC3 + 1 MNXM9@MNXC3 <-- 1 MNXM2@MNXC3 + 1 MNXM3@MNXC3 + 1 MNXM89557@MNXC19	R_R5FE5D134_RL;R_R763A1D9C_RL	PP1068+PP1069+PP1070+PP1071;PP1297+PP1298+PP1299+PP1300		MNXC19%MNXC3			-1000	0			0	0
RB0F95BA6_RL-696___RB0F95BA6_RL-732	1 MNXM1@MNXC3 + 1 MNXM790@MNXC3 + 1 MNXM7@MNXC3 <-- 1 MNXM3@MNXC3 + 1 MNXM874@MNXC3	R_RB0F95BA6_RL	PP4782		MNXC3	;2.7.1.49		-1000	0			0	0
R964EE8AD_RL-613_Comp_MNXC2_ChangedTo_MNXC19___REDBA5FB_RL-989	1 MNXM1@MNXC3 + 1 MNXM78@MNXC3 + 1 MNXM7@MNXC3 + 1 MNXM9@MNXC3 <-- 1 MNXM2@MNXC3 + 1 MNXM3@MNXC3 + 1 MNXM78@MNXC19	R_R964EE8AD_RL;R_REDBA5FB_RL	PP4486+PP4493;PP4484+PP4486+PP4493;PP0280+PP0281+PP0282+PP0283;PP3593+PP3594+PP3596+PP3597;PP4483+PP4484+PP4485+PP4486		MNXC19%MNXC3	;3.6.3.21		-1000	0			0	0
R1BD8A58B_LR-54___R1BD8A58B_LR-63	1 MNXM1@MNXC3 + 1 MNXM73@MNXC3 + 1 MNXM7@MNXC3 --> 1 MNXM23@MNXC3 + 1 MNXM3@MNXC3	R_R1BD8A58B_LR	PP1362 ; PP4301		MNXC3	;2.7.1.40		0	1000			0	0
R8918A789_B-552___R8918A789_RL-504	1 MNXM1@MNXC3 + 1 MNXM716@MNXC3 <==> 1 MNXM2@MNXC3 + 1 MNXM829@MNXC3	R_R8918A789_B;R_R8918A789_RL	PP1380		MNXC3	;3.1.1.24		-1000	1000			0	0
R6940FDDB_RL-358___RD05C0436_RL-872_Comp_MNXC2_ChangedTo_MNXC19	1 MNXM1@MNXC3 + 1 MNXM70@MNXC3 + 1 MNXM7@MNXC3 + 1 MNXM9@MNXC3 <-- 1 MNXM2@MNXC3 + 1 MNXM3@MNXC3 + 1 MNXM70@MNXC19	R_R6940FDDB_RL;R_RD05C0436_RL	PP0280+PP0282+PP0283;PP0281+PP0282+PP0283;PP0280+PP0282+PP4483;PP0281+PP0282+PP4483;PP0280+PP0283+PP4486;PP0282+PP0283+PP4484;PP0281+PP0283+PP4486;PP0282+PP0283+PP4485;PP0280+PP4483+PP4486;PP0282+PP4483+PP4484;PP0281+PP4483+PP4486;PP0282+PP4483+PP4485;PP0283+PP4484+PP4486;PP0283+PP4485+PP4486;PP4483+PP4484+PP4486;PP4483+PP4485+PP4486;PP1297+PP1298+PP1299+PP1300;PP4483+PP4484+PP4485+PP4486		MNXC19%MNXC3	;3.6.3.21		-1000	0			0	0
RFD287F73_B-1059___RFD287F73_LR-1052	1 MNXM1@MNXC3 + 1 MNXM6@MNXC3 + 1 MNXM959@MNXC3 --> 1 MNXM593@MNXC3 + 1 MNXM5@MNXC3	R_RFD287F73_B;R_RFD287F73_LR	PP1351 ; PP2325 ; PP2998		MNXC3	;1.1.1.169		0	1000			0	0
R95A83BC1_B-566___R95A83BC1_LR-605	1 MNXM1@MNXC3 + 1 MNXM6@MNXC3 + 1 MNXM91095@MNXC3 --> 1 MNXM5@MNXC3 + 1 MNXM6417@MNXC3	R_R95A83BC1_B;R_R95A83BC1_LR	PP0581;PP1914;PP2783		MNXC3	;1.1.1.100		0	1000			0	0
R9268CF81_LR-553___R9268CF81_LR-591	1 MNXM1@MNXC3 + 1 MNXM6@MNXC3 + 1 MNXM807@MNXC3 --> 1 MNXM480@MNXC3 + 1 MNXM5@MNXC3	R_R9268CF81_LR	PP4725		MNXC3	;1.3.1.26		0	1000			0	0
R42D0EFCB_B-215___RBE5BC256_B-792_SpecMNXM682_ChangedTo_MNXM66	1 MNXM1@MNXC3 + 1 MNXM6@MNXC3 + 1 MNXM77@MNXC3 <==> 1 MNXM5@MNXC3 + 1 MNXM66@MNXC3	R_R42D0EFCB_B;R_RBE5BC256_B	PP4169		MNXC3	;1.1.1.261;1.1.1.94		-1000	1000			0	0
RFBFD2C92_RL-1050___RFBFD2C92_RL-1056	1 MNXM1@MNXC3 + 1 MNXM691@MNXC3 <-- 1 MNXM345@MNXC3 + 1 MNXM4@MNXC3	R_RFBFD2C92_RL	PP4621		MNXC3	;1.13.11.5		-1000	0			0	0
R7093D75E_LR-395___RFED474BC_LR-1064_SpecMNXM11121_ChangedTo_MNXM6840_SpecMNXM12841_ChangedTo_MNXM6557	1 MNXM1@MNXC3 + 1 MNXM6840@MNXC3 + 1 MNXM6@MNXC3 --> 1 MNXM5@MNXC3 + 1 MNXM6557@MNXC3	R_R7093D75E_LR;R_RFED474BC_LR	PP0581;PP1914;PP2783		MNXC3	;1.1.1.100		0	1000			0	0
R21B8C259_RL-95_SpecMNXM10765_ChangedTo_MNXM5389_SpecMNXM10766_ChangedTo_MNXM6837___R5766EBCD_LR-294	1 MNXM1@MNXC3 + 1 MNXM6837@MNXC3 + 1 MNXM6@MNXC3 --> 1 MNXM5389@MNXC3 + 1 MNXM5@MNXC3	R_R21B8C259_RL;R_R5766EBCD_LR	PP0581;PP1914;PP2783		MNXC3	;1.1.1.100		0	1000			0	0
R1C2930F2_RL-66_SpecMNXM682_ChangedTo_MNXM66___R921FB3E0_RL-552	1 MNXM1@MNXC3 + 1 MNXM66@MNXC3 + 1 MNXM7@MNXC3 <-- 1 MNXM3@MNXC3 + 1 MNXM85@MNXC3	R_R1C2930F2_RL;R_R921FB3E0_RL	PP1075		MNXC3	;2.7.1.30		-1000	0			0	0
R62D2A1AD_RL-333___R99DF53F9_RL-630_Comp_MNXC2_ChangedTo_MNXC19	1 MNXM1@MNXC3 + 1 MNXM61@MNXC3 + 1 MNXM7@MNXC3 + 1 MNXM9@MNXC3 <-- 1 MNXM2@MNXC3 + 1 MNXM3@MNXC3 + 1 MNXM61@MNXC19	R_R62D2A1AD_RL;R_R99DF53F9_RL	PP1297+PP1298+PP1299+PP1300		MNXC19%MNXC3			-1000	0			0	0
RC94E05B9_B-816___RC94E05B9_B-844	1 MNXM1@MNXC3 + 1 MNXM611@MNXC3 + 1 MNXM6@MNXC3 <==> 1 MNXM5@MNXC3 + 1 MNXM602@MNXC3	R_RC94E05B9_B	PP0074;PP2406;PP3002;PP3768		MNXC3	;1.1.1.25;1.1.1.282		-1000	1000			0	0
R2D71820E_B-135___R2D71820E_B-151	1 MNXM1@MNXC3 + 1 MNXM607@MNXC3 + 1 MNXM7@MNXC3 + 1 MNXM9@MNXC3 <==> 1 MNXM3@MNXC3 + 1 MNXM42@MNXC3 + 1 MNXM507@MNXC3	R_R2D71820E_B	PP1240		MNXC3	;6.3.2.6		-1000	1000			0	0
R3FB7A5C0_RL-197___RA29C0166_RL-671_SpecMNXM91005_ChangedTo_MNXM8	1 MNXM1@MNXC3 + 1 MNXM5@MNXC3 + 1 MNXM7@MNXC3 <-- 1 MNXM3@MNXC3 + 1 MNXM8@MNXC3	R_R3FB7A5C0_RL;R_RA29C0166_RL	PP2012		MNXC3	;2.7.1.23		-1000	0			0	0
R19CB1F_RL-42___R8FA83EA5_RL-580_Comp_MNXC2_ChangedTo_MNXC19	1 MNXM1@MNXC3 + 1 MNXM58@MNXC3 + 1 MNXM7@MNXC3 + 1 MNXM9@MNXC3 <-- 1 MNXM2@MNXC3 + 1 MNXM3@MNXC3 + 1 MNXM58@MNXC19	R_R19CB1F_RL;R_R8FA83EA5_RL	PP4305+PP5168+PP5169;PP4305+PP5168+PP5170;PP5168+PP5169+PP5171;PP5168+PP5170+PP5171;PP5168+PP5169+PP5170+PP5171		MNXC19%MNXC3	;3.6.3.25		-1000	0			0	0
RAFB654F_RL-691___RAFB654F_RL-728	1 MNXM1@MNXC3 + 1 MNXM57@MNXC3 + 1 MNXM7@MNXC3 + 1 MNXM9@MNXC3 <-- 1 MNXM29@MNXC3 + 1 MNXM3@MNXC3 + 1 MNXM412@MNXC3	R_RAFB654F_RL	PP4993		MNXC3	;6.3.2.3		-1000	0			0	0
R9A55B9C0_RL-591___R9A55B9C0_RL-632	1 MNXM1@MNXC3 + 1 MNXM568@MNXC3 + 1 MNXM7@MNXC3 + 1 MNXM89557@MNXC3 + 1 MNXM9@MNXC3 <-- 1 MNXM2@MNXC3 + 1 MNXM37@MNXC3 + 1 MNXM3@MNXC3 + 1 MNXM453@MNXC3	R_R9A55B9C0_RL	PP1037		MNXC3	;6.3.5.3		-1000	0			0	0
R427B1B98_RL-246_Comp_MNXC2_ChangedTo_MNXC19___R58BC542B_RL-301	1 MNXM1@MNXC3 + 1 MNXM55@MNXC3 + 1 MNXM7@MNXC3 + 1 MNXM9@MNXC3 <-- 1 MNXM2@MNXC3 + 1 MNXM3@MNXC3 + 1 MNXM55@MNXC19	R_R427B1B98_RL;R_R58BC542B_RL	PP0225+PP0226+PP0227		MNXC19%MNXC3			-1000	0			0	0
R11642096_RL-5___R11642096_RL-7	1 MNXM1@MNXC3 + 1 MNXM53407@MNXC3 + 1 MNXM7@MNXC3 <-- 1 MNXM270@MNXC3 + 1 MNXM3@MNXC3	R_R11642096_RL	PP0602		MNXC3	;2.7.1.26		-1000	0			0	0
RAB0EED55_B-670___RAB0EED55_B-711	1 MNXM1@MNXC3 + 1 MNXM51@MNXC3 + 1 MNXM7@MNXC3 <==> 1 MNXM30@MNXC3 + 1 MNXM3@MNXC3	R_RAB0EED55_B	PP0849		MNXC3	;2.7.4.6;2.7.4.8		-1000	1000			0	0
R696BDE09_RL-359___RC8DE76A5_RL-842_SpecMNXM104218_ChangedTo_MNXM508	1 MNXM1@MNXC3 + 1 MNXM508@MNXC3 + 1 MNXM7@MNXC3 <-- 1 MNXM3@MNXC3 + 1 MNXM41@MNXC3	R_R696BDE09_RL;R_RC8DE76A5_RL	PP1011		MNXC3	;2.7.1.1;2.7.1.2		-1000	0			0	0
R88FBF252_B-503___R88FBF252_LR-549	1 MNXM1@MNXC3 + 1 MNXM4993@MNXC3 + 1 MNXM6@MNXC3 --> 1 MNXM4199@MNXC3 + 1 MNXM5@MNXC3	R_R88FBF252_B;R_R88FBF252_LR	PP0581;PP1914;PP2783		MNXC3	;1.1.1.100;2.3.1.85;2.3.1.86		0	1000			0	0
RCDB19324_B-831___RCDB19324_B-860	1 MNXM1@MNXC3 + 1 MNXM465@MNXC3 <==> 1 MNXM252@MNXC3 + 1 MNXM2@MNXC3	R_RCDB19324_B	PP1086		MNXC3	;3.5.2.3		-1000	1000			0	0
R3967AB48_B-204___R3967AB48_RL-175	1 MNXM1@MNXC3 + 1 MNXM463@MNXC3 + 1 MNXM7@MNXC3 + 1 MNXM9@MNXC3 <-- 1 MNXM29@MNXC3 + 1 MNXM3@MNXC3 + 1 MNXM488@MNXC3	R_R3967AB48_B;R_R3967AB48_RL	PP4823		MNXC3	;6.3.4.13		-1000	0			0	0
R7D814745_RL-448___R7D814745_RL-489	1 MNXM1@MNXC3 + 1 MNXM453@MNXC3 + 1 MNXM7@MNXC3 + 1 MNXM9@MNXC3 <-- 1 MNXM39@MNXC3 + 1 MNXM3@MNXC3 + 1 MNXM463@MNXC3	R_R7D814745_RL	PP1457		MNXC3	;2.1.2;2.1.2.-		-1000	0			0	0
RA6E23FBB_B-649___RA6E23FBB_B-690	1 MNXM1@MNXC3 + 1 MNXM453@MNXC3 + 1 MNXM79@MNXC3 <==> 1 MNXM237@MNXC3 + 1 MNXM463@MNXC3	R_RA6E23FBB_B	PP1664		MNXC3	;2.1.2.2		-1000	1000			0	0
R4FA9C0AC_RL-294_Comp_MNXC2_ChangedTo_MNXC19___R79057245_RL-427	1 MNXM1@MNXC3 + 1 MNXM42@MNXC3 + 1 MNXM7@MNXC3 + 1 MNXM9@MNXC3 <-- 1 MNXM2@MNXC3 + 1 MNXM3@MNXC3 + 1 MNXM42@MNXC19	R_R4FA9C0AC_RL;R_R79057245_RL	PP1068+PP1069+PP1070+PP1071;PP1297+PP1298+PP1299+PP1300		MNXC19%MNXC3			-1000	0			0	0
R66960C2A_RL-341___R766646D_B-464_SpecMNXM104218_ChangedTo_MNXM508	1 MNXM1@MNXC3 + 1 MNXM429@MNXC3 + 1 MNXM6@MNXC3 <==> 1 MNXM508@MNXC3 + 1 MNXM5@MNXC3	R_R66960C2A_RL;R_R766646D_B	PP1022;PP4042;PP5351		MNXC3	;1.1.1.49		-1000	1000			0	0
R6C10CF49_RL-372___R803985F1_RL-499_Comp_MNXC2_ChangedTo_MNXC19	1 MNXM1@MNXC3 + 1 MNXM41@MNXC3 + 1 MNXM7@MNXC3 + 1 MNXM9@MNXC3 <-- 1 MNXM2@MNXC3 + 1 MNXM3@MNXC3 + 1 MNXM41@MNXC19	R_R6C10CF49_RL;R_R803985F1_RL	PP1015+PP1016+PP1018;PP1015+PP1017+PP1018;PP1015+PP1016+PP1017+PP1018		MNXC19%MNXC3			-1000	0			0	0
R87830EF0_B-496___RC4EAB48A_RL-824_SpecMNXM89676_ChangedTo_MNXM417_SpecMNXM90055_ChangedTo_MNXM743	1 MNXM1@MNXC3 + 1 MNXM417@MNXC3 + 1 MNXM7@MNXC3 <-- 1 MNXM3@MNXC3 + 1 MNXM743@MNXC3	R_R87830EF0_B;R_RC4EAB48A_RL	PP0794		MNXC3	;2.7.1.56		-1000	0			0	0
R9F90B4F7_RL-613___R9F90B4F7_RL-653	1 MNXM1@MNXC3 + 1 MNXM415@MNXC3 + 1 MNXM7@MNXC3 <-- 1 MNXM364@MNXC3 + 1 MNXM3@MNXC3	R_R9F90B4F7_RL	PP0438		MNXC3	;2.7.1.33		-1000	0			0	0
RD6890A99_RL-879___RD6890A99_RL-904	1 MNXM1@MNXC3 + 1 MNXM412@MNXC3 + 1 MNXM7@MNXC3 + 1 MNXM9@MNXC3 <-- 1 MNXM3@MNXC3 + 1 MNXM55@MNXC3 + 1 MNXM89557@MNXC3	R_RD6890A99_RL	PP0243		MNXC3	;6.3.2.2		-1000	0			0	0
R8988E565_B-510___R8988E565_B-554	1 MNXM1@MNXC3 + 1 MNXM3@MNXC3 + 1 MNXM572@MNXC3 <==> 1 MNXM452@MNXC3 + 1 MNXM7@MNXC3	R_R8988E565_B	PP0849		MNXC3	;2.7.4.6		-1000	1000			0	0
RE73F1AF9_B-957___RE73F1AF9_B-980	1 MNXM1@MNXC3 + 1 MNXM3@MNXC3 + 1 MNXM436@MNXC3 <==> 1 MNXM344@MNXC3 + 1 MNXM7@MNXC3	R_RE73F1AF9_B	PP0849		MNXC3	;2.7.4.6		-1000	1000			0	0
R6402C101_B-334___R6402C101_B-377	1 MNXM1@MNXC3 + 1 MNXM3@MNXC3 + 1 MNXM411@MNXC3 <==> 1 MNXM360@MNXC3 + 1 MNXM7@MNXC3	R_R6402C101_B	PP0849		MNXC3	;2.7.4.6		-1000	1000			0	0
R6EAB6651_RL-387___R6EAB6651_RL-427	1 MNXM1@MNXC3 + 1 MNXM39@MNXC3 + 1 MNXM79@MNXC3 <-- 1 MNXM237@MNXC3 + 1 MNXM2@MNXC3	R_R6EAB6651_RL	PP0327 ; PP1367 ; PP1943		MNXC3	;3.5.1.10		-1000	0			0	0
RD7523EED_RL-883___RD7523EED_RL-910	1 MNXM1@MNXC3 + 1 MNXM397@MNXC3 + 1 MNXM39@MNXC3 <-- 1 MNXM2@MNXC3 + 1 MNXM51@MNXC3	R_RD7523EED_RL	PP1823 ; PP2512		MNXC3	;3.5.4.16		-1000	0			0	0
RBF36F871_LR-800_SpecMNXM682_ChangedTo_MNXM66_SpecMNXM89762_ChangedTo_MNXM38___RD4588711_RL-867	1 MNXM38@MNXC3 + 1 MNXM77@MNXC3 <-- 1 MNXM66@MNXC3 + 1 MNXM90822@MNXC3	R_RBF36F871_LR;R_RD4588711_RL	PP1073		MNXC3	;1.1.5.3;1.1.99.5		-1000	0			0	0
R8C0A51F8_B-567_SpecMNXM89762_ChangedTo_MNXM38_SpecMNXM97129_ChangedTo_MNXM553___R9B067434_B-594	1 MNXM38@MNXC3 + 1 MNXM753@MNXC3 <==> 1 MNXM553@MNXC3 + 1 MNXM90822@MNXC3	R_R8C0A51F8_B;R_R9B067434_B	PP1893;PP2216;PP2437;PP4948		MNXC3	;1.3.3.6;1.3.8.1;1.3.8.7;1.3.8.8;1.3.99.-;1.3.99.13;1.3.99.2;1.3.99.3		-1000	1000			0	0
R7ACA698D_B-439___RE7238F3C_RL-979_SpecMNXM89762_ChangedTo_MNXM38	1 MNXM38@MNXC3 + 1 MNXM581@MNXC3 <-- 1 MNXM88@MNXC3 + 1 MNXM90822@MNXC3	R_R7ACA698D_B;R_RE7238F3C_RL	PP1893;PP2216;PP2437		MNXC3	;1.3.3.6;1.3.8.7;1.3.8.8;1.3.8.9;1.3.99.-;1.3.99.13;1.3.99.3		-1000	0			0	0
RAA8CC850_B-665___RC73B9B3D_LR-831_SpecMNXM89762_ChangedTo_MNXM38	1 MNXM38@MNXC3 + 1 MNXM580@MNXC3 <-- 1 MNXM486@MNXC3 + 1 MNXM90822@MNXC3	R_RAA8CC850_B;R_RC73B9B3D_LR	PP1893;PP2216;PP2437		MNXC3	;1.3.3.6;1.3.8.7;1.3.8.8;1.3.99.-;1.3.99.13;1.3.99.3		-1000	0			0	0
RB7A6DF9C_RL-725___RF9606CC5_LR-1046_SpecMNXM89762_ChangedTo_MNXM38_SpecMNXM97280_ChangedTo_MNXM389	1 MNXM389@MNXC3 + 1 MNXM38@MNXC3 <-- 1 MNXM471@MNXC3 + 1 MNXM90822@MNXC3	R_RB7A6DF9C_RL;R_RF9606CC5_LR	PP1893;PP2216;PP2437;PP4064		MNXC3	;1.3.8.4;1.3.8.7;1.3.99.10;1.3.99.3		-1000	0			0	0
RD87F9A67_RL-891___RD87F9A67_RL-922	1 MNXM388@MNXC3 + 1 MNXM7@MNXC3 + 1 MNXM9@MNXC3 <-- 1 MNXM3@MNXC3 + 1 MNXM568@MNXC3	R_RD87F9A67_RL	PP1665		MNXC3	;6.3.3.1		-1000	0			0	0
R9D5AEFCF_B-606___R9D5AEFCF_LR-642	1 MNXM1@MNXC3 + 1 MNXM3854@MNXC3 + 1 MNXM6@MNXC3 --> 1 MNXM2575@MNXC3 + 1 MNXM5@MNXC3	R_R9D5AEFCF_B;R_R9D5AEFCF_LR	PP0581;PP1914;PP2783		MNXC3	;1.1.1.100;2.3.1.85;2.3.1.86		0	1000			0	0
R3DFD411C_LR-224_SpecMNXM89762_ChangedTo_MNXM38___RE333DAC6_B-939	1 MNXM363@MNXC3 + 1 MNXM90822@MNXC3 --> 1 MNXM38@MNXC3 + 1 MNXM642@MNXC3	R_R3DFD411C_LR;R_RE333DAC6_B	PP1893;PP2216;PP2437		MNXC3	;1.3.3.6;1.3.8.7;1.3.8.8;1.3.99.-;1.3.99.13;1.3.99.3		0	1000			0	0
R793F003_B-428___RAEE10D7F_LR-727_SpecMNXM89762_ChangedTo_MNXM38	1 MNXM342@MNXC3 + 1 MNXM90822@MNXC3 --> 1 MNXM38@MNXC3 + 1 MNXM784@MNXC3	R_R793F003_B;R_RAEE10D7F_LR	PP1893;PP2216;PP2437		MNXC3	;1.3.3.6;1.3.8.7;1.3.8.8;1.3.99.-;1.3.99.13;1.3.99.3		0	1000			0	0
R3BABACC5_RL-184___R3BABACC5_RL-215	1 MNXM1@MNXC3 + 1 MNXM325@MNXC3 <-- 1 MNXM2@MNXC3 + 1 MNXM429@MNXC3	R_R3BABACC5_RL	PP1023		MNXC3	;3.1.1.31		-1000	0			0	0
RF3924393_RL-1011___RF3924393_RL-1021	1 MNXM1@MNXC3 + 1 MNXM325@MNXC3 + 1 MNXM7@MNXC3 <-- 1 MNXM341@MNXC3 + 1 MNXM3@MNXC3	R_RF3924393_RL	PP3416		MNXC3	;2.7.1.12		-1000	0			0	0
R4893A121_RL-243___RC2E1B472_LR-812_SpecMNXM113534_ChangedTo_MNXM323_Comp_MNXC2_ChangedTo_MNXC19	1 MNXM1@MNXC3 + 1 MNXM323@MNXC3 + 1 MNXM7@MNXC3 + 1 MNXM9@MNXC3 <-- 1 MNXM2@MNXC3 + 1 MNXM323@MNXC19 + 1 MNXM3@MNXC3	R_R4893A121_RL;R_RC2E1B472_LR	PP5168+PP5169+PP5171;PP5168+PP5170+PP5171;PP5168+PP5169+PP5170+PP5171		MNXC19%MNXC3	;3.6.3.25		-1000	0			0	0
RD4D8D547_B-871___RD4D8D547_B-898	1 MNXM1@MNXC3 + 1 MNXM2@MNXC3 + 1 MNXM911@MNXC3 <==> 1 MNXM916@MNXC3	R_RD4D8D547_B	PP1972 ; PP3590		MNXC3			-1000	1000			0	0
R10C5F771_LR-3	1 MNXM2@MNXC3 + 1 MNXM90394@MNXC3 --> 1 MNXM496@MNXC3	R_R10C5F771_LR	PP5030		MNXC3	;3.5.2.7		0	1000			0	0
R3414EAEA_B-156___R3414EAEA_B-184	1 MNXM1@MNXC3 + 1 MNXM2@MNXC3 + 1 MNXM748@MNXC3 <==> 1 MNXM219@MNXC3	R_R3414EAEA_B			MNXC3	;1.4.1.18		-1000	1000			0	0
RB6F47E0A_LR-722___RB6F47E0A_LR-759	1 MNXM2@MNXC3 + 1 MNXM700@MNXC3 --> 1 MNXM90394@MNXC3	R_RB6F47E0A_LR	PP5033		MNXC3	;4.2.1.49		0	1000			0	0
R46E3D594_B-235___R46E3D594_B-261	1 MNXM1@MNXC3 + 1 MNXM2@MNXC3 + 1 MNXM301@MNXC3 <==> 1 MNXM245@MNXC3	R_R46E3D594_B			MNXC3			-1000	1000			0	0
RA1805785_RL-663_Comp_MNXC2_ChangedTo_MNXC19___RDEA96F56_RL-920	1 MNXM1@MNXC3 + 1 MNXM289@MNXC3 + 1 MNXM7@MNXC3 + 1 MNXM9@MNXC3 <-- 1 MNXM289@MNXC19 + 1 MNXM2@MNXC3 + 1 MNXM3@MNXC3	R_RA1805785_RL;R_RDEA96F56_RL	PP0076+PP2774;PP0296+PP2774;PP0304+PP2774;PP1741+PP2774;PP2774+PP2775;PP2774+PP3558;PP0076+PP0294+PP0295;PP0294+PP0295+PP0296;PP0294+PP0295+PP0304;PP0294+PP0295+PP1741;PP0868+PP0869+PP0870;PP0868+PP0870+PP0871;PP0076+PP0294+PP2774;PP0076+PP0295+PP2774;PP0294+PP0295+PP2775;PP0294+PP0296+PP2774;PP0295+PP0296+PP2774;PP0294+PP0304+PP2774;PP0295+PP0304+PP2774;PP0076+PP0294+PP3559;PP0294+PP0295+PP3558;…		MNXC19%MNXC3			-1000	0			0	0
R3E9922FA_RL-193___R4424E58F_RL-253_Comp_MNXC2_ChangedTo_MNXC19	1 MNXM1@MNXC3 + 1 MNXM282@MNXC3 + 1 MNXM7@MNXC3 + 1 MNXM9@MNXC3 <-- 1 MNXM282@MNXC19 + 1 MNXM2@MNXC3 + 1 MNXM3@MNXC3	R_R3E9922FA_RL;R_R4424E58F_RL	PP0231+PP0232+PP0233;PP0237+PP0239+PP0240		MNXC19%MNXC3	;3.6.3.36		-1000	0			0	0
R8A06DB82_RL-512___R8A06DB82_RL-556	1 MNXM1@MNXC3 + 1 MNXM281@MNXC3 + 1 MNXM7@MNXC3 + 1 MNXM9@MNXC3 <-- 1 MNXM3@MNXC3 + 1 MNXM89557@MNXC3 + 1 MNXM965@MNXC3	R_R8A06DB82_RL	PP1997		MNXC3	;6.3.2.12;6.3.2.17		-1000	0			0	0
R5148B89F_B-268___R5148B89F_B-299	1 MNXM1@MNXC3 + 1 MNXM281@MNXC3 + 1 MNXM6@MNXC3 <==> 1 MNXM5@MNXC3 + 1 MNXM79@MNXC3	R_R5148B89F_B	PP5132		MNXC3	;1.5.1.3		-1000	1000			0	0
R357950E2_B-157___R35E4AEFC_B-189_SpecMNXM89762_ChangedTo_MNXM38	1 MNXM25@MNXC3 + 1 MNXM90822@MNXC3 <==> 1 MNXM38@MNXC3 + 1 MNXM93@MNXC3	R_R357950E2_B;R_R35E4AEFC_B	PP4190+PP4191+PP4192+PP4193		MNXC3	;1.3.5.1;1.3.99.1		-1000	1000			0	0
RD23C2F74_RL-854___RD23C2F74_RL-882	1 MNXM1@MNXC3 + 1 MNXM25@MNXC3 + 1 MNXM319@MNXC3 <-- 1 MNXM55@MNXC3 + 1 MNXM820@MNXC3	R_RD23C2F74_RL	PP0659;PP4594		MNXC3	;2.5.1.48;4.2.99.9		-1000	0			0	0
R110DE088_RL-4___R1C665E49_B-68_SpecMNXM88503_ChangedTo_MNXM251	1 MNXM1@MNXC3 + 1 MNXM251@MNXC3 + 1 MNXM9@MNXC3 <-- 1 MNXM2@MNXC3 + 1 MNXM326@MNXC3	R_R110DE088_RL;R_R1C665E49_B	PP2862		MNXC3	;3.6.1.27		-1000	0			0	0
R96290CDA_B-570___R96290CDA_B-610	1 MNXM1@MNXC3 + 1 MNXM237@MNXC3 <==> 1 MNXM2@MNXC3 + 1 MNXM511@MNXC3	R_R96290CDA_B	PP1945 ; PP2265		MNXC3	;3.5.4.9;6.3.4.3		-1000	1000			0	0
REC150E37_RL-995_Comp_MNXC2_ChangedTo_MNXC19___RFB8B28AF_RL-1048	1 MNXM1@MNXC3 + 1 MNXM231@MNXC3 + 1 MNXM7@MNXC3 + 1 MNXM9@MNXC3 <-- 1 MNXM231@MNXC19 + 1 MNXM2@MNXC3 + 1 MNXM3@MNXC3	R_REC150E37_RL;R_RFB8B28AF_RL	PP1137+PP1139+PP1141;PP1137+PP1140+PP1141;PP1138+PP1139+PP1141;PP1138+PP1140+PP1141;PP1137+PP1141+PP4842;PP1137+PP1141+PP4843;PP1138+PP1141+PP4842;PP1138+PP1141+PP4843;PP1139+PP1141+PP4844;PP1139+PP1141+PP4845;PP1140+PP1141+PP4844;PP1140+PP1141+PP4845;PP1137+PP1139+PP4867;PP1137+PP1141+PP4865;PP1139+PP1141+PP4863;PP1137+PP1140+PP4867;PP1137+PP1141+PP4866;PP1138+PP1139+PP4867;PP1138+PP1141+PP4865;…		MNXC19%MNXC3			-1000	0			0	0
R686BCB95_RL-352___R686BCB95_RL-395	1 MNXM1@MNXC3 + 1 MNXM22@MNXC3 + 1 MNXM748@MNXC3 <-- 1 MNXM4@MNXC3 + 1 MNXM684@MNXC3	R_R686BCB95_RL	PP5257		MNXC3	;1.5.3.7		-1000	0			0	0
RF3D9D8C7_RL-1014___RF3D9D8C7_RL-1025	1 MNXM1@MNXC3 + 1 MNXM22@MNXC3 + 1 MNXM599@MNXC3 <-- 1 MNXM42@MNXC3 + 1 MNXM4@MNXC3	R_RF3D9D8C7_RL	PP1426		MNXC3	;1.4.3.16		-1000	0			0	0
RBDA8CDC1_B-761___REB44A79_LR-993_SpecMNXM89762_ChangedTo_MNXM38	1 MNXM224@MNXC3 + 1 MNXM90822@MNXC3 --> 1 MNXM38@MNXC3 + 1 MNXM654@MNXC3	R_RBDA8CDC1_B;R_REB44A79_LR	PP1893;PP2216;PP2437		MNXC3	;1.3.3.6;1.3.8.7;1.3.8.8;1.3.8.9;1.3.99.-;1.3.99.13;1.3.99.3		0	1000			0	0
R140CB6B1_B-21___R140CB6B1_B-27	1 MNXM1@MNXC3 + 1 MNXM220@MNXC3 + 1 MNXM3@MNXC3 <==> 1 MNXM63@MNXC3 + 1 MNXM7@MNXC3	R_R140CB6B1_B	PP0849		MNXC3	;2.7.4.3;2.7.4.6		-1000	1000			0	0
RBE76D2DE_RL-793_SpecMNXM89762_ChangedTo_MNXM38___RCC1C036_B-823	1 MNXM214@MNXC3 + 1 MNXM38@MNXC3 <-- 1 MNXM233@MNXC3 + 1 MNXM90822@MNXC3	R_RBE76D2DE_RL;R_RCC1C036_B	PP1893;PP2216;PP2437		MNXC3	;1.3.3.6;1.3.8.1;1.3.8.7;1.3.99.-;1.3.99.2;1.3.99.3		-1000	0			0	0
R83ED5B3_LR-471___R83ED5B3_LR-520	1 MNXM1@MNXC3 + 1 MNXM20@MNXC3 + 1 MNXM37@MNXC3 + 1 MNXM6@MNXC3 --> 1 MNXM5@MNXC3 + 2 MNXM89557@MNXC3	R_R83ED5B3_LR	PP5075+PP5076		MNXC3	;1.4.1.13		0	1000			0	0
R1889FDC1_B-50_Comp_MNXC2_ChangedTo_MNXC19___R3699C60E_B-160	1 MNXM1@MNXC19 + 1 MNXM9@MNXC19 <==> 1 MNXM1@MNXC3 + 1 MNXM9@MNXC3	R_R1889FDC1_B;R_R3699C60E_B	PP1373 ; PP4103		MNXC19%MNXC3			-1000	1000			0	0
R16358B2_B-35_Comp_MNXC2_ChangedTo_MNXC19___R7A7E4F74_B-436	1 MNXM1@MNXC19 + 1 MNXM97@MNXC19 <==> 1 MNXM1@MNXC3 + 1 MNXM97@MNXC3	R_R16358B2_B;R_R7A7E4F74_B	PP0927;PP4492;PP4495		MNXC19%MNXC3			-1000	1000			0	0
R158AF434_B-32_Comp_MNXC2_ChangedTo_MNXC19___RB1D3B75A_LR-698	1 MNXM1@MNXC19 + 1 MNXM90@MNXC19 --> 1 MNXM1@MNXC3 + 1 MNXM90@MNXC3	R_R158AF434_B;R_RB1D3B75A_LR	PP0229;PP2692;PP3628;PP3957;PP5061;PP5374		MNXC19%MNXC3			0	1000			0	0
RF850F414_B-1029___RFB2489A_B-1051_Comp_MNXC2_ChangedTo_MNXC19	1 MNXM1@MNXC19 + 1 MNXM76@MNXC19 <==> 1 MNXM1@MNXC3 + 1 MNXM76@MNXC3	R_RF850F414_B;R_RFB2489A_B	PP0927;PP4492;PP4495		MNXC19%MNXC3			-1000	1000			0	0
R3C30875C_B-185___RD9C41023_B-927_Comp_MNXC2_ChangedTo_MNXC19	1 MNXM1@MNXC19 + 1 MNXM53@MNXC19 <==> 1 MNXM1@MNXC3 + 1 MNXM53@MNXC3	R_R3C30875C_B;R_RD9C41023_B	PP3589		MNXC19%MNXC3			-1000	1000			0	0
R12BF75B8_B-13___R69AD851_LR-400_Comp_MNXC2_ChangedTo_MNXC19	1 MNXM1@MNXC19 + 1 MNXM341@MNXC19 <==> 1 MNXM1@MNXC3 + 1 MNXM341@MNXC3	R_R12BF75B8_B;R_R69AD851_LR	PP0652;PP3417		MNXC19%MNXC3			-1000	1000			0	0
R3238239A_LR-152___RC77F6DA8_B-833_Comp_MNXC2_ChangedTo_MNXC19	1 MNXM1@MNXC19 + 1 MNXM26@MNXC19 --> 1 MNXM1@MNXC3 + 1 MNXM26@MNXC3	R_R3238239A_LR;R_RC77F6DA8_B	PP1188		MNXC19%MNXC3			0	1000			0	0
R52D636B1_B-307_Comp_MNXC2_ChangedTo_MNXC19___RED90D3C5_B-988	1 MNXM1@MNXC19 + 1 MNXM217@MNXC19 <==> 1 MNXM1@MNXC3 + 1 MNXM217@MNXC3	R_R52D636B1_B;R_RED90D3C5_B	PP1188;PP3165		MNXC19%MNXC3			-1000	1000			0	0
R18F126FB_B-39___RD4D84E74_B-897_Comp_MNXC2_ChangedTo_MNXC19	1 MNXM1@MNXC19 + 1 MNXM20@MNXC19 <==> 1 MNXM1@MNXC3 + 1 MNXM20@MNXC3	R_R18F126FB_B;R_RD4D84E74_B	PP1378;PP1400;PP4461		MNXC19%MNXC3			-1000	1000			0	0
R16FBD0E6_B-31___R16FBD0E6_B-40	1 MNXM199@MNXC3 + 1 MNXM20@MNXC3 <==> 1 MNXM238@MNXC3 + 1 MNXM89557@MNXC3	R_R16FBD0E6_B	PP3511		MNXC3	;2.6.1.42;2.6.1.6		-1000	1000			0	0
R302C79DD_LR-166_Comp_MNXC2_ChangedTo_MNXC19___R7A2D4773_LR-435	1 MNXM199@MNXC19 + 1 MNXM2@MNXC3 + 1 MNXM3@MNXC3 --> 1 MNXM199@MNXC3 + 1 MNXM1@MNXC3 + 1 MNXM7@MNXC3 + 1 MNXM9@MNXC3	R_R302C79DD_LR;R_R7A2D4773_LR	PP1137+PP1139+PP1141;PP1137+PP1140+PP1141;PP1138+PP1139+PP1141;PP1138+PP1140+PP1141;PP1137+PP1141+PP4842;PP1137+PP1141+PP4843;PP1138+PP1141+PP4842;PP1138+PP1141+PP4843;PP1139+PP1141+PP4844;PP1139+PP1141+PP4845;PP1140+PP1141+PP4844;PP1140+PP1141+PP4845;PP1137+PP1139+PP4867;PP1137+PP1141+PP4865;PP1139+PP1141+PP4863;PP1137+PP1140+PP4867;PP1137+PP1141+PP4866;PP1138+PP1139+PP4867;PP1138+PP1141+PP4865;…		MNXC19%MNXC3			0	1000			0	0
RAC13BE4D_B-717___RAC13BE4D_RL-676	1 MNXM197@MNXC3 <-- 1 MNXM2@MNXC3 + 1 MNXM90282@MNXC3	R_RAC13BE4D_B;R_RAC13BE4D_RL	PP4066		MNXC3	;4.2.1.18		-1000	0			0	0
R5B80770_B-346_SpecMNXM88503_ChangedTo_MNXM251___RE5CA148A_LR-950	1 MNXM1954@MNXC3 + 1 MNXM251@MNXC3 <==> 1 MNXM2264@MNXC3 + 1 MNXM80@MNXC3	R_R5B80770_B;R_RE5CA148A_LR	PP1334		MNXC3	;2.7.8.13		-1000	1000			0	0
RDD6DBEE0_LR-915___RDD6DBEE0_LR-935	1 MNXM1953@MNXC3 + 1 MNXM331@MNXC3 + 1 MNXM3@MNXC3 --> 1 MNXM1@MNXC3 + 1 MNXM7@MNXC3 + 1 MNXM955@MNXC3 + 1 MNXM9@MNXC3	R_RDD6DBEE0_LR	PP1335		MNXC3	;6.3.2.9		0	1000			0	0
R385725AA_RL-168___R385725AA_RL-198	1 MNXM1953@MNXC3 + 1 MNXM1@MNXC3 + 1 MNXM7@MNXC3 + 1 MNXM9@MNXC3 <-- 1 MNXM32@MNXC3 + 1 MNXM3@MNXC3 + 1 MNXM785@MNXC3	R_R385725AA_RL	PP1338		MNXC3	;6.3.2.8		-1000	0			0	0
R54461FAC_B-314_Comp_MNXC2_ChangedTo_MNXC19___RECF93C7_LR-983	1 MNXM192@MNXC19 + 1 MNXM1@MNXC19 --> 1 MNXM192@MNXC3 + 1 MNXM1@MNXC3	R_R54461FAC_B;R_RECF93C7_LR	PP0284;PP2543;PP2911;PP4106;PP4407		MNXC19%MNXC3			0	1000			0	0
R3E8AD977_LR-191___R8A33D8CC_LR-557_Comp_MNXC2_ChangedTo_MNXC19	1 MNXM191@MNXC3 + 2 MNXM1@MNXC3 + 2 MNXM91192@MNXC3 --> 2 MNXM1@MNXC19 + 1 MNXM232@MNXC3 + 2 MNXM91194@MNXC3	R_R3E8AD977_LR;R_R8A33D8CC_LR	PP1317+PP1318+PP1319		MNXC19%MNXC3	;1.10.2.2		0	1000			0	0
RF19980FE_RL-1003___RF19980FE_RL-1018	1 MNXM191@MNXC3 + 1 MNXM5@MNXC3 <-- 1 MNXM1@MNXC3 + 1 MNXM232@MNXC3 + 1 MNXM6@MNXC3	R_RF19980FE_RL	PP0072;PP3606;PP3720		MNXC3	;1.6.99.6		-1000	0			0	0
RC0BC5E81_RL-775___RC0BC5E81_RL-807	1 MNXM188@MNXC3 + 1 MNXM1@MNXC3 + 1 MNXM23@MNXC3 + 1 MNXM89557@MNXC3 <-- 1 MNXM337@MNXC3 + 1 MNXM37@MNXC3	R_RC0BC5E81_RL	PP0417+PP0420		MNXC3	;4.1.3.27		-1000	0			0	0
R543D9FD7_B-280___R543D9FD7_B-313	1 MNXM183@MNXC3 + 1 MNXM5@MNXC3 <==> 1 MNXM511@MNXC3 + 1 MNXM6@MNXC3	R_R543D9FD7_B	PP1945 ; PP2265		MNXC3	;1.5.1.5		-1000	1000			0	0
R95F08F4D_B-568___R95F08F4D_B-607	1 MNXM183@MNXC3 + 1 MNXM29@MNXC3 + 1 MNXM2@MNXC3 <==> 1 MNXM53@MNXC3 + 1 MNXM79@MNXC3	R_R95F08F4D_B	PP0322 ; PP0671		MNXC3	;2.1.2.1		-1000	1000			0	0
R740CEADC_LR-409___R740CEADC_LR-455	1 MNXM183@MNXC3 + 1 MNXM238@MNXC3 + 1 MNXM2@MNXC3 --> 1 MNXM79@MNXC3 + 1 MNXM959@MNXC3	R_R740CEADC_LR	PP4699		MNXC3	;2.1.2.11		0	1000			0	0
RD838F4FB_LR-889___RD838F4FB_LR-918	1 MNXM183@MNXC3 + 1 MNXM234@MNXC3 --> 1 MNXM257@MNXC3 + 1 MNXM281@MNXC3	R_RD838F4FB_LR	PP5141		MNXC3	;2.1.1.45		0	1000			0	0
R9EABBC0D_RL-611___R9EABBC0D_RL-650	1 MNXM1802@MNXC3 + 1 MNXM9@MNXC3 <-- 1 MNXM2@MNXC3 + 1 MNXM759@MNXC3	R_R9EABBC0D_RL	PP0662;PP1471		MNXC3	;4.2.3.1		-1000	0			0	0
R28BF4A7E_B-112___R28BF4A7E_B-129	1 MNXM17@MNXC3 + 1 MNXM7@MNXC3 <==> 1 MNXM3@MNXC3 + 1 MNXM80@MNXC3	R_R28BF4A7E_B	PP1593 ; PP1771		MNXC3	;2.7.4.14;2.7.4.22;2.7.4.25;2.7.4.4		-1000	1000			0	0
R342F609C_LR-185_Comp_MNXC2_ChangedTo_MNXC19___R764E68EC_B-420	1 MNXM179@MNXC19 + 1 MNXM1@MNXC19 <==> 1 MNXM179@MNXC3 + 1 MNXM1@MNXC3	R_R342F609C_LR;R_R764E68EC_B	PP4735		MNXC19%MNXC3			-1000	1000			0	0
R6DF305B9_LR-382___R6DF305B9_LR-423	1 MNXM1757@MNXC3 + 1 MNXM2@MNXC3 --> 1 MNXM25@MNXC3 + 1 MNXM89557@MNXC3	R_R6DF305B9_LR	PP4475		MNXC3	;3.5.1.96		0	1000			0	0
R2D3B4E7_RL-133___REF8425_RL-1009_SpecMNXM113964_ChangedTo_MNXM174	1 MNXM174@MNXC3 + 1 MNXM97011@MNXC3 <-- 1 MNXM2@MNXC3 + 1 MNXM687@MNXC3	R_R2D3B4E7_RL;R_REF8425_RL	PP2460		MNXC3	;3.2.2.1;3.2.2.8		-1000	0			0	0
R835EDBFE_B-466___R835EDBFE_B-516	1 MNXM172@MNXC3 + 1 MNXM89557@MNXC3 <==> 1 MNXM192@MNXC3 + 1 MNXM20@MNXC3	R_R835EDBFE_B	PP0214;PP4108		MNXC3	;2.6.1.19		-1000	1000			0	0
R6EF38510_B-390___R6EF38510_LR-431	1 MNXM172@MNXC3 + 1 MNXM2@MNXC3 + 1 MNXM5@MNXC3 --> 2 MNXM1@MNXC3 + 1 MNXM25@MNXC3 + 1 MNXM6@MNXC3	R_R6EF38510_B;R_R6EF38510_LR	PP0213;PP2488		MNXC3	;1.2.1.16;1.2.1.79		0	1000			0	0
RE4B00DB4_B-944___RE4B00DB4_B-966	1 MNXM1706@MNXC3 + 1 MNXM2@MNXC3 <==> 1 MNXM985@MNXC3	R_RE4B00DB4_B	PP1985+PP1986		MNXC3	;4.2.1.33		-1000	1000			0	0
RCB2E3D7A_B-821___RCB2E3D7A_B-852	1 MNXM1706@MNXC3 + 1 MNXM2@MNXC3 <==> 1 MNXM891@MNXC3	R_RCB2E3D7A_B	PP1985+PP1986		MNXC3	;4.2.1.33		-1000	1000			0	0
RBBF437E1_B-746___RBBF437E1_B-784	1 MNXM1694@MNXC3 <==> 1 MNXM23@MNXC3 + 1 MNXM25@MNXC3	R_RBBF437E1_B	PP2334		MNXC3	;4.1.3.30		-1000	1000			0	0
R3B1017EE_B-180___R3B1017EE_B-213	1 MNXM1694@MNXC3 <==> 1 MNXM1792@MNXC3 + 1 MNXM2@MNXC3	R_R3B1017EE_B	PP2336		MNXC3	;4.2.1.99		-1000	1000			0	0
R802C2BCE_B-498___R802C2BCE_RL-454	1 MNXM1688@MNXC3 + 1 MNXM9@MNXC3 <-- 1 MNXM47@MNXC3 + 1 MNXM73@MNXC3	R_R802C2BCE_B;R_R802C2BCE_RL	PP0964		MNXC3	;2.5.1.7		-1000	0			0	0
R85F6B42C_LR-486___R85F6B42C_LR-532	1 MNXM1688@MNXC3 + 1 MNXM1@MNXC3 + 1 MNXM6@MNXC3 --> 1 MNXM5@MNXC3 + 1 MNXM785@MNXC3	R_R85F6B42C_LR	PP1904		MNXC3	;1.1.1.158		0	1000			0	0
REA8C0A73_LR-971___REA8C0A73_LR-991	1 MNXM164@MNXC3 + 1 MNXM1@MNXC3 + 1 MNXM4@MNXC3 + 1 MNXM6@MNXC3 --> 1 MNXM204@MNXC3 + 1 MNXM2@MNXC3 + 1 MNXM5@MNXC3	R_REA8C0A73_LR	PP3537		MNXC3	;1.14.13.2;1.14.13.33		0	1000			0	0
RD3E7FF22_B-863___RFC0B42B_B-1057_Comp_MNXC2_ChangedTo_MNXC19	1 MNXM164@MNXC19 + 1 MNXM1@MNXC19 <==> 1 MNXM164@MNXC3 + 1 MNXM1@MNXC3	R_RD3E7FF22_B;R_RFC0B42B_B	PP1376		MNXC19%MNXC3			-1000	1000			0	0
R5F97F972_LR-326___R5F97F972_LR-366	1 MNXM1645@MNXC3 + 1 MNXM2@MNXC3 --> 1 MNXM993@MNXC3 + 1 MNXM9@MNXC3	R_R5F97F972_LR	PP4261 ; PP5139		MNXC3	;3.6.1;3.6.1.-		0	1000			0	0
R926E7B95_RL-554___R926E7B95_RL-592	1 MNXM1641@MNXC3 + 1 MNXM1@MNXC3 + 1 MNXM7@MNXC3 <-- 1 MNXM1642@MNXC3 + 1 MNXM3@MNXC3	R_R926E7B95_RL	PP0723		MNXC3	;2.7.1.148		-1000	0			0	0
R2FF6DBB2_RL-143___R2FF6DBB2_RL-163	1 MNXM1626@MNXC3 + 1 MNXM5@MNXC3 <-- 1 MNXM1@MNXC3 + 1 MNXM622@MNXC3 + 1 MNXM6@MNXC3	R_R2FF6DBB2_RL	PP1597		MNXC3	;1.1.1.267		-1000	0			0	0
R6E1602BC_B-424___R6E1602BC_RL-383	1 MNXM161@MNXC3 + 1 MNXM22@MNXC3 <-- 1 MNXM454@MNXC3 + 1 MNXM4@MNXC3	R_R6E1602BC_B;R_R6E1602BC_RL	PP1129		MNXC3	;1.4.3.5		-1000	0			0	0
R90B66DB3_RL-541___R90B66DB3_RL-584	1 MNXM15@MNXC3 + 1 MNXM93@MNXC3 <-- 1 MNXM42@MNXC3	R_R90B66DB3_RL	PP5338		MNXC3	;3.5.1.38;4.3.1.1		-1000	0			0	0
R4BA51054_RL-252___R4BA51054_RL-281	1 MNXM15@MNXC3 + 1 MNXM935@MNXC3 <-- 1 MNXM1@MNXC3 + 1 MNXM2@MNXC3 + 1 MNXM625@MNXC3	R_R4BA51054_RL	PP0591		MNXC3	;3.5.4.17;3.5.4.4		-1000	0			0	0
R1D91677F_RL-61___R1D91677F_RL-77	1 MNXM15@MNXC3 + 1 MNXM89557@MNXC3 <-- 1 MNXM2@MNXC3 + 1 MNXM37@MNXC3	R_R1D91677F_RL	PP2453		MNXC3	;1.4.1.13;1.4.7.1;3.5.1.2;3.5.1.38;4.3.3.6;6.3.5.4;6.3.5.5		-1000	0			0	0
R3722F8A_RL-163___R3722F8A_RL-193	1 MNXM15@MNXC3 + 1 MNXM792@MNXC3 <-- 1 MNXM2090@MNXC3 + 1 MNXM2@MNXC3	R_R3722F8A_RL	PP0382		MNXC3	;3.5.1.30		-1000	0			0	0
RC8AE5CC9_RL-812___RC8AE5CC9_RL-840	1 MNXM15@MNXC3 + 1 MNXM452@MNXC3 <-- 1 MNXM1@MNXC3 + 1 MNXM2@MNXC3 + 1 MNXM360@MNXC3	R_RC8AE5CC9_RL	PP1100		MNXC3	;3.5.4.13;3.5.4.14		-1000	0			0	0
R2A514FF5_LR-120___R2A514FF5_LR-138	1 MNXM15@MNXC3 + 1 MNXM3@MNXC3 + 1 MNXM89557@MNXC3 --> 1 MNXM1@MNXC3 + 1 MNXM37@MNXC3 + 1 MNXM7@MNXC3 + 1 MNXM9@MNXC3	R_R2A514FF5_LR	PP3148;PP4399;PP4547;PP5046;PP5183;PP5184;PP5299		MNXC3	;6.3.1.2		0	1000			0	0
R83113D03_RL-465___R83113D03_RL-512	1 MNXM15@MNXC3 + 1 MNXM334@MNXC3 <-- 1 MNXM1@MNXC3 + 1 MNXM212@MNXC3 + 1 MNXM2@MNXC3	R_R83113D03_RL	PP0591		MNXC3	;3.5.4.4		-1000	0			0	0
R8B7D9DD0_B-520___R8B7D9DD0_B-521___R8B7D9DD0_RL-565	1 MNXM15@MNXC3 + 1 MNXM23@MNXC3 <-- 1 MNXM53@MNXC3	R_R8B7D9DD0_B96;R_R8B7D9DD0_B97;R_R8B7D9DD0_RL	PP0297;PP0987;PP2930;PP3144;PP3191;PP3446;PP4430;PP5149		MNXC3	;4.2.1.13;4.3.1.15;4.3.1.17;4.3.1.19		-1000	0			0	0
RCBE45683_RL-822___RCBE45683_RL-854	1 MNXM15@MNXC3 + 1 MNXM22@MNXC3 + 1 MNXM46@MNXC3 <-- 1 MNXM2@MNXC3 + 1 MNXM42@MNXC3 + 1 MNXM4@MNXC3	R_RCBE45683_RL	PP1426		MNXC3	;1.4.3.15;1.4.3.16;1.4.3.2		-1000	0			0	0
R59690FF8_RL-302___R59690FF8_RL-333	1 MNXM15@MNXC3 + 1 MNXM211@MNXC3 <-- 1 MNXM2@MNXC3 + 1 MNXM70@MNXC3	R_R59690FF8_RL	PP1001		MNXC3	;3.5.3.15;3.5.3.6		-1000	0			0	0
R1303F642_B-17___R1303F642_B-19	1 MNXM15@MNXC3 + 1 MNXM1@MNXC3 + 1 MNXM20@MNXC3 + 1 MNXM6@MNXC3 <==> 1 MNXM2@MNXC3 + 1 MNXM5@MNXC3 + 1 MNXM89557@MNXC3	R_R1303F642_B	PP0675		MNXC3	;1.4.1.13;1.4.1.2;1.4.1.3;1.4.1.4		-1000	1000			0	0
R2B5D708A_RL-143_SpecMNXM113964_ChangedTo_MNXM174___RFA7D7587_RL-1042	1 MNXM15@MNXC3 + 1 MNXM174@MNXC3 <-- 1 MNXM1@MNXC3 + 1 MNXM259@MNXC3 + 1 MNXM2@MNXC3	R_R2B5D708A_RL;R_RFA7D7587_RL	PP4281		MNXC3	;3.5.4.3		-1000	0			0	0
RDB819F8_B-906___RF03E5809_B-1011_Comp_MNXC2_ChangedTo_MNXC19	1 MNXM15@MNXC19 <==> 1 MNXM15@MNXC3	R_RDB819F8_B;R_RF03E5809_B	PP2106;PP5233		MNXC19%MNXC3			-1000	1000			0	0
RE8E2473C_B-962___RE8E2473C_RL-985	1 MNXM159@MNXC3 + 1 MNXM15@MNXC3 + 1 MNXM25@MNXC3 <-- 1 MNXM2@MNXC3 + 1 MNXM820@MNXC3	R_RE8E2473C_B;R_RE8E2473C_RL	PP0659;PP4594		MNXC3	;2.5.1.48;4.2.99.9		-1000	0			0	0
R30A69BD5_LR-170___R30A69BD5_RL-148	1 MNXM159@MNXC3 + 1 MNXM15@MNXC3 + 1 MNXM55@MNXC3 <==> 1 MNXM2@MNXC3 + 1 MNXM319@MNXC3	R_R30A69BD5_LR;R_R30A69BD5_RL	PP0659;PP4594		MNXC3	;4.4.1.1		-1000	1000			0	0
RBB81A9EB_RL-744___RBB81A9EB_RL-779	1 MNXM158@MNXC3 + 1 MNXM15@MNXC3 <-- 1 MNXM1@MNXC3 + 1 MNXM2@MNXC3 + 1 MNXM761@MNXC3	R_RBB81A9EB_RL	PP3189		MNXC3	;3.5.4.1		-1000	0			0	0
REB2C74BF_LR-974___REB2C74BF_LR-992	1 MNXM1589@MNXC3 + 1 MNXM1@MNXC3 --> 1 MNXM90238@MNXC3	R_REB2C74BF_LR	PP4828		MNXC3	;5.4.1.2		0	1000			0	0
R20F27F8B_B-82___R20F27F8B_B-91	1 MNXM156@MNXC3 <==> 1 MNXM32@MNXC3	R_R20F27F8B_B	PP3722;PP5269		MNXC3	;5.1.1.1		-1000	1000			0	0
R4D39AB13_LR-287_SpecMNXM89762_ChangedTo_MNXM38___RFE696C03_LR-1056	1 MNXM156@MNXC3 + 1 MNXM2@MNXC3 + 1 MNXM90822@MNXC3 --> 1 MNXM15@MNXC3 + 1 MNXM23@MNXC3 + 1 MNXM38@MNXC3	R_R4D39AB13_LR;R_RFE696C03_LR	PP4434 ; PP5270		MNXC3	;1.4.99.1		0	1000			0	0
RD082C506_RL-845___RD082C506_RL-873	1 MNXM154@MNXC3 + 1 MNXM21@MNXC3 <-- 1 MNXM197@MNXC3	R_RD082C506_RL	PP3540		MNXC3	;4.1.3.4		-1000	0			0	0
R5510729B_LR-284_Comp_MNXC2_ChangedTo_MNXC19___R5ACEE073_LR-343_SpecMNXM90055_ChangedTo_MNXM743_SpecMNXM1273_ChangedTo_MNXM1542_Comp_MNXC2_ChangedTo_MNXC19	1 MNXM1542@MNXC19 + 1 MNXM73@MNXC3 --> 1 MNXM23@MNXC3 + 1 MNXM743@MNXC3	R_R5510729B_LR;R_R5ACEE073_LR	PP0793+PP0795		MNXC19%MNXC3			0	1000			0	0
R7F0E3AF7_B-452___R7F0E3AF7_B-495	1 MNXM153@MNXC3 + 1 MNXM89557@MNXC3 <==> 1 MNXM20@MNXC3 + 1 MNXM76@MNXC3	R_R7F0E3AF7_B	PP0967;PP1972;PP3590		MNXC3	;2.6.1.1;2.6.1.5;2.6.1.57;2.6.1.9		-1000	1000			0	0
RECEF8C0E_RL-982___RECEF8C0E_RL-998	1 MNXM1532@MNXC3 + 1 MNXM15@MNXC3 <-- 1 MNXM1@MNXC3 + 1 MNXM2@MNXC3 + 1 MNXM648@MNXC3	R_RECEF8C0E_RL	PP0514		MNXC3	;3.5.4.26		-1000	0			0	0
R1CA49BF6_B-57___R1CA49BF6_B-70	1 MNXM152@MNXC3 + 1 MNXM7@MNXC3 <==> 1 MNXM257@MNXC3 + 1 MNXM3@MNXC3	R_R1CA49BF6_B	PP3363		MNXC3	;2.7.4.12;2.7.4.9		-1000	1000			0	0
R84C16387_B-477___R84C16387_B-526	1 MNXM152@MNXC3 + 1 MNXM1@MNXC3 + 1 MNXM3@MNXC3 <==> 1 MNXM394@MNXC3 + 1 MNXM7@MNXC3	R_R84C16387_B	PP0849		MNXC3	;2.7.4.6		-1000	1000			0	0
RF77F3F23_B-1024___RF77F3F23_RL-1041	1 MNXM151@MNXC3 + 2 MNXM2@MNXC3 <==> 1 MNXM22@MNXC3 + 2 MNXM57@MNXC3	R_RF77F3F23_B;R_RF77F3F23_RL	PP0777 ; PP1686 ; PP1874		MNXC3	;1.11.1.9		-1000	1000			0	0
RA30FADDE_B-673___RA30FADDE_LR-629	1 MNXM151@MNXC3 + 1 MNXM1@MNXC3 + 1 MNXM6@MNXC3 --> 2 MNXM57@MNXC3 + 1 MNXM5@MNXC3	R_RA30FADDE_B;R_RA30FADDE_LR	PP3819		MNXC3	;1.6.4.2;1.8.1.7		0	1000			0	0
RB62274B5_B-716___RB62274B5_B-756	1 MNXM1514@MNXC3 + 1 MNXM89557@MNXC3 <==> 1 MNXM20@MNXC3 + 1 MNXM759@MNXC3	R_RB62274B5_B	PP1768		MNXC3	;2.6.1.52		-1000	1000			0	0
R6D92F1B0_RL-378___R6D92F1B0_RL-420	1 MNXM14@MNXC3 + 2 MNXM1@MNXC3 + 1 MNXM73@MNXC3 + 1 MNXM9@MNXC3 <-- 1 MNXM23@MNXC3 + 1 MNXM2@MNXC3 + 1 MNXM3@MNXC3	R_R6D92F1B0_RL	PP2082		MNXC3	;2.7.9.2		-1000	0			0	0
R896353BD_B-508___R896353BD_B-553	1 MNXM14@MNXC3 + 1 MNXM93@MNXC3 <==> 1 MNXM565@MNXC3	R_R896353BD_B	PP4016		MNXC3	;4.3.2.2		-1000	1000			0	0
R28766662_B-110___R28766662_B-127	1 MNXM14@MNXC3 + 1 MNXM3@MNXC3 <==> 2 MNXM7@MNXC3	R_R28766662_B	PP1506		MNXC3	;2.7.4.3		-1000	1000			0	0
RC16F2CB0_LR-778___RC16F2CB0_LR-809	1 MNXM14@MNXC3 + 1 MNXM2@MNXC3 --> 1 MNXM212@MNXC3 + 1 MNXM9@MNXC3	R_RC16F2CB0_LR	PP1414;PP1620;PP2531		MNXC3	;3.1.3.1;3.1.3.2;3.1.3.31;3.1.3.5;3.1.3.6;3.6.1.11;3.6.1.5;3.6.1.9		0	1000			0	0
RD6F6B70_LR-881___RD6F6B70_LR-908	1 MNXM14@MNXC3 + 1 MNXM2@MNXC3 --> 1 MNXM168@MNXC3 + 1 MNXM89643@MNXC3	R_RD6F6B70_LR	PP4779		MNXC3	;3.2.2.4		0	1000			0	0
R2408F468_B-108___R2408F468_B-95	1 MNXM14@MNXC3 + 1 MNXM1@MNXC3 + 1 MNXM38291@MNXC3 <==> 1 MNXM3@MNXC3 + 1 MNXM89643@MNXC3	R_R2408F468_B	PP0722		MNXC3	;2.7.6.1		-1000	1000			0	0
R98E38730_RL-584___R98E38730_RL-623	1 MNXM14@MNXC3 + 1 MNXM1561@MNXC3 + 1 MNXM1@MNXC3 <-- 1 MNXM3@MNXC3 + 1 MNXM51@MNXC3	R_R98E38730_RL	PP1656		MNXC3	;2.7.6.5		-1000	0			0	0
R49A140F5_LR-249___R49A140F5_LR-275	1 MNXM1488@MNXC3 + 1 MNXM2@MNXC3 --> 1 MNXM25@MNXC3 + 1 MNXM644@MNXC3	R_R49A140F5_LR	PP1525		MNXC3	;3.5.1.18		0	1000			0	0
R3AA50A02_B-178___R3AA50A02_B-212	1 MNXM1488@MNXC3 + 1 MNXM20@MNXC3 <==> 1 MNXM1563@MNXC3 + 1 MNXM89557@MNXC3	R_R3AA50A02_B	PP1588		MNXC3	;2.6.1.17		-1000	1000			0	0
R3DEA5779_LR-188___R3DEA5779_LR-223	1 MNXM147@MNXC3 + 1 MNXM2@MNXC3 --> 1 MNXM15@MNXC3 + 1 MNXM42@MNXC3	R_R3DEA5779_LR	PP0495;PP1160;PP2453		MNXC3	;3.5.1.1;3.5.1.38;3.5.5.4		0	1000			0	0
R5AB5E60A_LR-307___R5AB5E60A_LR-340	1 MNXM146@MNXC3 + 1 MNXM4@MNXC3 + 1 MNXM97@MNXC3 --> 1 MNXM253@MNXC3 + 1 MNXM2@MNXC3 + 1 MNXM76@MNXC3	R_R5AB5E60A_LR	PP4490		MNXC3	;1.14.16.1		0	1000			0	0
RD94EEA8C_B-897___RD94EEA8C_B-926	1 MNXM145@MNXC3 <==> 1 MNXM89643@MNXC3	R_RD94EEA8C_B	PP5150		MNXC3	;5.3.1.20;5.3.1.6		-1000	1000			0	0
R243773E7_B-109___R243773E7_B-96	1 MNXM145@MNXC3 <==> 1 MNXM186@MNXC3	R_R243773E7_B	PP0415		MNXC3	;5.1.3.1		-1000	1000			0	0
R6933A465_LR-356___R6933A465_LR-398	1 MNXM1458@MNXC3 --> 1 MNXM1@MNXC3 + 1 MNXM23@MNXC3 + 1 MNXM421@MNXC3	R_R6933A465_LR	PP1917		MNXC3	;4.1.3.38		0	1000			0	0
RD462190A_B-868___RD462190A_B-894	1 MNXM1456@MNXC3 + 1 MNXM89557@MNXC3 <==> 1 MNXM1482@MNXC3 + 1 MNXM20@MNXC3	R_RD462190A_B	PP0967		MNXC3	;2.6.1.9		-1000	1000			0	0
R19DC042B_B-44___R19DC042B_RL-56	1 MNXM1455@MNXC3 <==> 1 MNXM1489@MNXC3	R_R19DC042B_B;R_R19DC042B_RL	PP1995		MNXC3	;5.3.1.24		-1000	1000			0	0
R8B9B0F03_LR-522___R8B9B0F03_LR-566	1 MNXM1453@MNXC3 --> 1 MNXM405@MNXC3	R_R8B9B0F03_LR	PP4784		MNXC3	;5.4.3.8		0	1000			0	0
RD7E153F2_LR-886___RD7E153F2_LR-916	1 MNXM1446@MNXC3 + 1 MNXM3@MNXC3 + 1 MNXM669@MNXC3 --> 1 MNXM1954@MNXC3 + 1 MNXM1@MNXC3 + 1 MNXM7@MNXC3 + 1 MNXM9@MNXC3	R_RD7E153F2_LR	PP1333		MNXC3	;6.3.2.10;6.3.2.15		0	1000			0	0
R512B0D6_RL-266___R512B0D6_RL-296	1 MNXM1446@MNXC3 + 1 MNXM1@MNXC3 + 1 MNXM7@MNXC3 + 1 MNXM9@MNXC3 <-- 1 MNXM3@MNXC3 + 1 MNXM529@MNXC3 + 1 MNXM955@MNXC3	R_R512B0D6_RL	PP1332		MNXC3	;6.3.2.13		-1000	0			0	0
R83E58A6_LR-470___R83E58A6_LR-519	1 MNXM1441@MNXC3 + 1 MNXM16@MNXC3 --> 1 MNXM1588@MNXC3 + 1 MNXM19@MNXC3 + 1 MNXM1@MNXC3	R_R83E58A6_LR	PP3410		MNXC3	;2.1.1.133		0	1000			0	0
R1E93863E_B-71___R1E93863E_B-81	1 MNXM142@MNXC3 <==> 1 MNXM29@MNXC3 + 1 MNXM75@MNXC3	R_R1E93863E_B	PP0321;PP0322;PP0671		MNXC3	;4.1.2.48;4.1.2.5		-1000	1000			0	0
RB20AD28A_LR-700___RB20AD28A_LR-738	1 MNXM142@MNXC3 --> 1 MNXM159@MNXC3 + 1 MNXM15@MNXC3	R_RB20AD28A_LR	PP3191;PP3446;PP4430;PP5149		MNXC3	;4.3.1.19		0	1000			0	0
R603D611D_LR-369_Comp_MNXC2_ChangedTo_MNXC19___RBE58BF0C_LR-762	1 MNXM142@MNXC19 + 1 MNXM2@MNXC3 + 1 MNXM3@MNXC3 --> 1 MNXM142@MNXC3 + 1 MNXM1@MNXC3 + 1 MNXM7@MNXC3 + 1 MNXM9@MNXC3	R_R603D611D_LR;R_RBE58BF0C_LR	PP1137+PP1138+PP1139+PP1140+PP1141		MNXC19%MNXC3			0	1000			0	0
R95E42B97_LR-567___R95E42B97_LR-606	1 MNXM1422@MNXC3 --> 1 MNXM1456@MNXC3 + 1 MNXM2@MNXC3	R_R95E42B97_LR	PP0289		MNXC3	;4.2.1.19		0	1000			0	0
RFB242488_B-1045___RFB242488_RL-1050	1 MNXM1410@MNXC3 + 1 MNXM89557@MNXC3 <==> 1 MNXM20@MNXC3 + 1 MNXM792@MNXC3	R_RFB242488_B;R_RFB242488_RL	PP0214		MNXC3	;2.6.1.48		-1000	1000			0	0
R39997F27_B-176___R39997F27_B-206	1 MNXM140@MNXC3 + 1 MNXM20@MNXC3 <==> 1 MNXM404@MNXC3 + 1 MNXM89557@MNXC3	R_R39997F27_B	PP3511		MNXC3	;2.6.1.42;2.6.1.6;2.6.1.67		-1000	1000			0	0
RA8081349_LR-695_Comp_MNXC2_ChangedTo_MNXC19___RADBB5E1D_LR-685	1 MNXM140@MNXC19 + 1 MNXM2@MNXC3 + 1 MNXM3@MNXC3 --> 1 MNXM140@MNXC3 + 1 MNXM1@MNXC3 + 1 MNXM7@MNXC3 + 1 MNXM9@MNXC3	R_RA8081349_LR;R_RADBB5E1D_LR	PP1137+PP1139+PP1141;PP1137+PP1140+PP1141;PP1138+PP1139+PP1141;PP1138+PP1140+PP1141;PP1137+PP1141+PP4842;PP1137+PP1141+PP4843;PP1138+PP1141+PP4842;PP1138+PP1141+PP4843;PP1139+PP1141+PP4844;PP1139+PP1141+PP4845;PP1140+PP1141+PP4844;PP1140+PP1141+PP4845;PP1137+PP1139+PP4867;PP1137+PP1141+PP4865;PP1139+PP1141+PP4863;PP1137+PP1140+PP4867;PP1137+PP1141+PP4866;PP1138+PP1139+PP4867;PP1138+PP1141+PP4865;…		MNXC19%MNXC3			0	1000			0	0
R80B031E6_LR-457___R80B031E6_LR-502	1 MNXM1408@MNXC3 + 1 MNXM37@MNXC3 --> 1 MNXM1422@MNXC3 + 1 MNXM1@MNXC3 + 1 MNXM365@MNXC3 + 1 MNXM89557@MNXC3	R_R80B031E6_LR	PP0290+PP0293		MNXC3	;2.4.2;2.4.2.-;4.1.3.-		0	1000			0	0
RC856C6A_RL-810___RC856C6A_RL-838	1 MNXM13@MNXC3 + 1 MNXM943@MNXC3 <-- 1 MNXM1@MNXC3 + 1 MNXM78@MNXC3	R_RC856C6A_RL	PP4140		MNXC3	;4.1.1.18		-1000	0			0	0
RB6E7869D_B-758___RB6E7869D_RL-721	1 MNXM13@MNXC3 + 1 MNXM829@MNXC3 <==> 1 MNXM1521@MNXC3 + 1 MNXM1@MNXC3	R_RB6E7869D_B;R_RB6E7869D_RL	PP1381;PP3648		MNXC3	;4.1.1.44		-1000	1000			0	0
R717C6589_RL-401___R717C6589_RL-444	1 MNXM13@MNXC3 + 1 MNXM80@MNXC3 <-- 1 MNXM1@MNXC3 + 1 MNXM519@MNXC3	R_R717C6589_RL	PP1815		MNXC3	;4.1.1.23		-1000	0			0	0
RF617B30E_RL-1019___RF617B30E_RL-1038	1 MNXM13@MNXC3 + 1 MNXM78@MNXC3 <-- 1 MNXM1@MNXC3 + 1 MNXM529@MNXC3	R_RF617B30E_RL	PP2077 ; PP5227		MNXC3	;4.1.1.20		-1000	0			0	0
RABC253CB_RL-673___RABC253CB_RL-715	1 MNXM13@MNXC3 + 1 MNXM475@MNXC3 <-- 1 MNXM1@MNXC3 + 2 MNXM69@MNXC3	R_RABC253CB_RL	PP4297		MNXC3	;4.1.1.47		-1000	0			0	0
R33EEA25A_RL-155___R33EEA25A_RL-183	1 MNXM13@MNXC3 + 1 MNXM426@MNXC3 <-- 1 MNXM1@MNXC3 + 2 MNXM23@MNXC3	R_R33EEA25A_RL	PP1157+PP4679;PP1394+PP4679;PP3365+PP4679;PP4679+PP4680		MNXC3	;2.2.1.6;4.1.3.18		-1000	0			0	0
RD4C83789_RL-870___RD4C83789_RL-896	1 MNXM13@MNXC3 + 1 MNXM404@MNXC3 <-- 1 MNXM1602@MNXC3 + 1 MNXM1@MNXC3	R_RD4C83789_RL			MNXC3	;1.1.1.85		-1000	0			0	0
R885EB6CF_B-501___R885EB6CF_B-547	1 MNXM13@MNXC3 + 1 MNXM388@MNXC3 <==> 2 MNXM1@MNXC3 + 1 MNXM507@MNXC3	R_R885EB6CF_B	PP5335+PP5336		MNXC3	;4.1.1.21		-1000	1000			0	0
R6B776E30_RL-370___R6B776E30_RL-406	1 MNXM13@MNXC3 + 1 MNXM373@MNXC3 <-- 1 MNXM1@MNXC3 + 1 MNXM483@MNXC3	R_R6B776E30_RL	PP5285		MNXC3	;4.1.1.36		-1000	0			0	0
R13BF81AA_RL-19___R13BF81AA_RL-24	1 MNXM13@MNXC3 + 1 MNXM345@MNXC3 <-- 1 MNXM153@MNXC3 + 1 MNXM4@MNXC3	R_R13BF81AA_RL	PP2554;PP3433		MNXC3	;1.13.11.27		-1000	0			0	0
R99B31807_RL-590___R99B31807_RL-629	1 MNXM13@MNXC3 + 1 MNXM328@MNXC3 <-- 1 MNXM1@MNXC3 + 1 MNXM70@MNXC3	R_R99B31807_RL	PP0567		MNXC3	;4.1.1.19		-1000	0			0	0
R8CBC4E4B_B-528___R8CBC4E4B_LR-571	1 MNXM13@MNXC3 + 1 MNXM2@MNXC3 <==> 1 MNXM96530@MNXC3	R_R8CBC4E4B_B;R_R8CBC4E4B_LR	PP0100		MNXC3	;4.2.1.1		-1000	1000			0	0
RA063A812_RL-616___RA063A812_RL-657	1 MNXM13@MNXC3 + 1 MNXM2@MNXC3 + 1 MNXM866@MNXC3 <-- 1 MNXM1455@MNXC3 + 1 MNXM1@MNXC3	R_RA063A812_RL	PP0422		MNXC3	;4.1.1.48		-1000	0			0	0
RE9BEE912_LR-968___RE9BEE912_LR-987	1 MNXM13@MNXC3 + 1 MNXM2@MNXC3 + 1 MNXM73@MNXC3 --> 1 MNXM1@MNXC3 + 1 MNXM46@MNXC3 + 1 MNXM9@MNXC3	R_RE9BEE912_LR	PP1505		MNXC3	;4.1.1.31		0	1000			0	0
RF07C7ED_RL-1013___RF07C7ED_RL-999	1 MNXM13@MNXC3 + 1 MNXM23@MNXC3 <-- 1 MNXM1@MNXC3 + 1 MNXM46@MNXC3	R_RF07C7ED_RL	PP1389;PP5346		MNXC3	;1.1.1.38;1.1.1.40;4.1.1.-;4.1.1.3		-1000	0			0	0
R83F6DCD7_RL-472___R83F6DCD7_RL-521	1 MNXM13@MNXC3 + 1 MNXM210@MNXC3 + 1 MNXM2@MNXC3 <-- 1 MNXM1@MNXC3 + 1 MNXM503@MNXC3	R_R83F6DCD7_RL	PP1769		MNXC3	;1.3.1.12;4.2.1.51;4.2.1.91		-1000	0			0	0
RA43CA1FF_B-634___RA43CA1FF_B-682	1 MNXM13@MNXC3 + 1 MNXM20@MNXC3 + 1 MNXM6@MNXC3 <==> 1 MNXM5@MNXC3 + 1 MNXM89661@MNXC3	R_RA43CA1FF_B	PP4011;PP4012;PP4011+PP4012		MNXC3	;1.1.1.42		-1000	1000			0	0
RCC9AB260_RL-825___RCC9AB260_RL-856	1 MNXM13@MNXC3 + 1 MNXM2090@MNXC3 + 1 MNXM2@MNXC3 <-- 1 MNXM4@MNXC3 + 1 MNXM78@MNXC3	R_RCC9AB260_RL	PP0383		MNXC3	;1.13.12.2		-1000	0			0	0
R69E67A1B_RL-363___R7F0DF33F_RL-494_SpecMNXM89762_ChangedTo_MNXM38	1 MNXM13@MNXC3 + 1 MNXM214@MNXC3 + 1 MNXM38@MNXC3 <-- 1 MNXM382@MNXC3 + 1 MNXM90822@MNXC3	R_R69E67A1B_RL;R_R7F0DF33F_RL	PP0158		MNXC3	;1.3.8.6;1.3.99.7		-1000	0			0	0
RE3198A0B_RL-938___RE3198A0B_RL-956	1 MNXM13@MNXC3 + 1 MNXM145@MNXC3 + 1 MNXM6@MNXC3 <-- 1 MNXM325@MNXC3 + 1 MNXM5@MNXC3	R_RE3198A0B_RL	PP4043		MNXC3	;1.1.1;1.1.1.44		-1000	0			0	0
RA6046011_RL-646___RA6046011_RL-689	1 MNXM13@MNXC3 + 1 MNXM144@MNXC3 + 1 MNXM15@MNXC3 <-- 2 MNXM1@MNXC3 + 1 MNXM2@MNXC3 + 1 MNXM802@MNXC3	R_RA6046011_RL	PP0614;PP4034		MNXC3	;3.5.1.6		-1000	0			0	0
RAC30B082_B-718_Comp_MNXC2_ChangedTo_MNXC19___RD2317105_B-853	1 MNXM13@MNXC19 <==> 1 MNXM13@MNXC3	R_RAC30B082_B;R_RD2317105_B			MNXC19%MNXC3			-1000	1000			0	0
R2A242E9B_RL-116___R2A242E9B_RL-137	1 MNXM1397@MNXC3 <-- 1 MNXM1515@MNXC3 + 1 MNXM2@MNXC3	R_R2A242E9B_RL	PP5014		MNXC3	;3.5.4.19		-1000	0			0	0
R23B5E05B_LR-106___R23B5E05B_LR-94	1 MNXM1397@MNXC3 --> 1 MNXM1408@MNXC3	R_R23B5E05B_LR	PP0292		MNXC3	;5.3.1.16		0	1000			0	0
R8B72B85E_LR-519___R8B72B85E_LR-563	1 MNXM138@MNXC3 + 1 MNXM42@MNXC3 --> 1 MNXM1@MNXC3 + 1 MNXM465@MNXC3 + 1 MNXM9@MNXC3	R_R8B72B85E_LR	PP4998;PP4998+PP4999		MNXC3	;2.1.3.2		0	1000			0	0
RE6ED2E76_RL-954___RE6ED2E76_RL-977	1 MNXM1384@MNXC3 + 1 MNXM7@MNXC3 <-- 1 MNXM3@MNXC3 + 1 MNXM730@MNXC3	R_RE6ED2E76_RL	PP5289		MNXC3	;2.7.2.8		-1000	0			0	0
RAB311DE2_LR-672___RAB311DE2_LR-712	1 MNXM1365@MNXC3 --> 1 MNXM337@MNXC3 + 1 MNXM9@MNXC3	R_RAB311DE2_LR	PP1830		MNXC3	;4.2.3.5		0	1000			0	0
RBC34FA4D_B-786___RBC34FA4D_LR-748	1 MNXM134@MNXC3 --> 1 MNXM15@MNXC3 + 1 MNXM700@MNXC3	R_RBC34FA4D_B;R_RBC34FA4D_LR	PP5032		MNXC3	;4.3.1.3		0	1000			0	0
R8D9FC36E_LR-576_Comp_MNXC2_ChangedTo_MNXC19___RED71BBA3_LR-986	1 MNXM134@MNXC19 + 1 MNXM2@MNXC3 + 1 MNXM3@MNXC3 --> 1 MNXM134@MNXC3 + 1 MNXM1@MNXC3 + 1 MNXM7@MNXC3 + 1 MNXM9@MNXC3	R_R8D9FC36E_LR;R_RED71BBA3_LR	PP4484+PP4486;PP4485+PP4486;PP1297+PP1298+PP1299+PP1300		MNXC19%MNXC3			0	1000			0	0
R1DB58FAD_RL-63___RE6AABDFF_B-975_SpecMNXM40046_ChangedTo_MNXM133_SpecMNXM97014_ChangedTo_MNXM92	1 MNXM133@MNXC3 + 1 MNXM25@MNXC3 <==> 1 MNXM154@MNXC3 + 1 MNXM92@MNXC3	R_R1DB58FAD_RL;R_RE6AABDFF_B	PP3122+PP3123		MNXC3	;2.8.3.5		-1000	1000			0	0
RF3AD9ECA_LR-1012___RF3AD9ECA_LR-1022	1 MNXM1334@MNXC3 + 1 MNXM2@MNXC3 --> 1 MNXM142@MNXC3 + 1 MNXM9@MNXC3	R_RF3AD9ECA_LR	PP0662;PP1471		MNXC3	;4.2.3.1;4.2.99.2		0	1000			0	0
R21F3DFF8_RL-85___R21F3DFF8_RL-97	1 MNXM1334@MNXC3 + 1 MNXM1@MNXC3 + 1 MNXM7@MNXC3 <-- 1 MNXM353@MNXC3 + 1 MNXM3@MNXC3	R_R21F3DFF8_RL	PP0121		MNXC3	;2.7.1.39		-1000	0			0	0
RCB2584A5_B-820___RCB2584A5_B-851	1 MNXM131@MNXC3 <==> 1 MNXM2@MNXC3 + 1 MNXM813@MNXC3	R_RCB2584A5_B	PP2112;PP2336;PP2339		MNXC3	;4.2.1.3;4.2.1.4		-1000	1000			0	0
R3CBEA851_B-221_Comp_MNXC2_ChangedTo_MNXC19___RF2855BEC_B-1008	1 MNXM131@MNXC19 + 1 MNXM1@MNXC19 <==> 1 MNXM131@MNXC3 + 1 MNXM1@MNXC3	R_R3CBEA851_B;R_RF2855BEC_B	PP0147;PP2057;PP2703		MNXC19%MNXC3			-1000	1000			0	0
R5ADCCE58_RL-308___R5ADCCE58_RL-344	1 MNXM1313@MNXC3 + 2 MNXM2@MNXC3 + 1 MNXM9@MNXC3 <-- 1 MNXM2323@MNXC3 + 1 MNXM791@MNXC3	R_R5ADCCE58_RL	PP0517		MNXC3	;2.5.1.78;2.5.1.9		-1000	0			0	0
RD3453493_B-858___RD3453493_B-859	1 MNXM12@MNXC3 + 1 MNXM8357@MNXC3 <==> 1 MNXM1841@MNXC3 + 1 MNXM6018@MNXC3	R_RD3453493_B96;R_RD3453493_B97	PP5003;PP5004;PP5005		MNXC3			-1000	1000			0	0
R6AAD2E9A_B-367___R6AAD2E9A_B-368	1 MNXM12@MNXC3 + 1 MNXM8356@MNXC3 <==> 1 MNXM1841@MNXC3 + 1 MNXM4927@MNXC3	R_R6AAD2E9A_B96;R_R6AAD2E9A_B97	PP5003;PP5004;PP5005		MNXC3			-1000	1000			0	0
RBCD76BDD_B-753___RBCD76BDD_B-754	1 MNXM12@MNXC3 + 1 MNXM8355@MNXC3 <==> 1 MNXM1841@MNXC3 + 1 MNXM6020@MNXC3	R_RBCD76BDD_B96;R_RBCD76BDD_B97	PP5003;PP5004;PP5005		MNXC3			-1000	1000			0	0
R8A69C2F0_B-559___R8A69C2F0_LR-514	1 MNXM12@MNXC3 + 1 MNXM738@MNXC3 <==> 1 MNXM21@MNXC3 + 1 MNXM224@MNXC3	R_R8A69C2F0_B;R_R8A69C2F0_LR	PP2137;PP3280		MNXC3	;2.3.1.155;2.3.1.16;2.3.1.9		-1000	1000			0	0
R43D1C646_B-252___R43D1C646_LR-223	1 MNXM12@MNXC3 + 1 MNXM717@MNXC3 <==> 1 MNXM21@MNXC3 + 1 MNXM233@MNXC3	R_R43D1C646_B;R_R43D1C646_LR	PP2137;PP2215;PP3280		MNXC3	;2.3.1.155;2.3.1.16;2.3.1.9		-1000	1000			0	0
RBFDCF42D_B-802___RBFDCF42D_LR-772	1 MNXM12@MNXC3 + 1 MNXM707@MNXC3 <==> 1 MNXM21@MNXC3 + 1 MNXM363@MNXC3	R_RBFDCF42D_B;R_RBFDCF42D_LR	PP2137;PP3280		MNXC3	;2.3.1.155;2.3.1.16;2.3.1.9		-1000	1000			0	0
R3145DBFD_B-176_SpecMNXM97129_ChangedTo_MNXM553___R6861B226_LR-350	1 MNXM12@MNXC3 + 1 MNXM706@MNXC3 <==> 1 MNXM21@MNXC3 + 1 MNXM553@MNXC3	R_R3145DBFD_B;R_R6861B226_LR	PP2137;PP3280		MNXC3	;2.3.1.155;2.3.1.16;2.3.1.9		-1000	1000			0	0
RC85FD4B5_B-839___RC85FD4B5_LR-811	1 MNXM12@MNXC3 + 1 MNXM705@MNXC3 <==> 1 MNXM21@MNXC3 + 1 MNXM486@MNXC3	R_RC85FD4B5_B;R_RC85FD4B5_LR	PP2137;PP3280		MNXC3	;2.3.1.155;2.3.1.16;2.3.1.9		-1000	1000			0	0
R872A45AB_B-494___R872A45AB_B-540	1 MNXM12@MNXC3 + 1 MNXM699@MNXC3 <==> 1 MNXM21@MNXC3 + 1 MNXM353@MNXC3	R_R872A45AB_B	PP5097;PP5097+PP5098		MNXC3	;2.3.1.31		-1000	1000			0	0
R878F6B8F_B-543_SpecMNXM97404_ChangedTo_MNXM677___RF847B611_LR-1027	1 MNXM12@MNXC3 + 1 MNXM677@MNXC3 <==> 1 MNXM21@MNXC3 + 1 MNXM342@MNXC3	R_R878F6B8F_B;R_RF847B611_LR	PP2137;PP3280		MNXC3	;2.3.1.155;2.3.1.16;2.3.1.9		-1000	1000			0	0
RB67AD4E5_B-718___RB67AD4E5_B-719	1 MNXM12@MNXC3 + 1 MNXM6201@MNXC3 <==> 1 MNXM1841@MNXC3 + 1 MNXM4930@MNXC3	R_RB67AD4E5_B96;R_RB67AD4E5_B97	PP5003;PP5004;PP5005		MNXC3			-1000	1000			0	0
R86319ACD_B-487___R86319ACD_B-488	1 MNXM12@MNXC3 + 1 MNXM6200@MNXC3 <==> 1 MNXM1841@MNXC3 + 1 MNXM4929@MNXC3	R_R86319ACD_B96;R_R86319ACD_B97	PP5003;PP5004;PP5005		MNXC3			-1000	1000			0	0
RA5FC4DE2_B-644___RA5FC4DE2_B-645	1 MNXM12@MNXC3 + 1 MNXM6199@MNXC3 <==> 1 MNXM1841@MNXC3 + 1 MNXM4926@MNXC3	R_RA5FC4DE2_B96;R_RA5FC4DE2_B97	PP5003;PP5004;PP5005		MNXC3			-1000	1000			0	0
R9CBA3DDA_B-601___R9CBA3DDA_B-602	1 MNXM12@MNXC3 + 1 MNXM6198@MNXC3 <==> 1 MNXM1841@MNXC3 + 1 MNXM4928@MNXC3	R_R9CBA3DDA_B96;R_R9CBA3DDA_B97	PP5003;PP5004;PP5005		MNXC3			-1000	1000			0	0
R39135A7D_B-203_SpecMNXM97015_ChangedTo_MNXM86___RD9A71B34_LR-900	1 MNXM12@MNXC3 + 1 MNXM524@MNXC3 <==> 1 MNXM21@MNXC3 + 1 MNXM86@MNXC3	R_R39135A7D_B;R_RD9A71B34_LR	PP2137 ; PP3280		MNXC3	;2.3.1.16;2.3.1.9		-1000	1000			0	0
R5F46211E_B-324___R5F46211E_RL-363	1 MNXM12@MNXC3 + 1 MNXM418@MNXC3 <==> 1 MNXM21@MNXC3 + 1 MNXM53@MNXC3	R_R5F46211E_B;R_R5F46211E_RL	PP0228;PP0840		MNXC3	;2.3.1.30		-1000	1000			0	0
REA1C9317_B-969___REA1C9317_B-989	1 MNXM12@MNXC3 + 1 MNXM280@MNXC3 <==> 1 MNXM21@MNXC3 + 1 MNXM9@MNXC3	R_REA1C9317_B	PP0774		MNXC3	;2.3.1.8		-1000	1000			0	0
R4ED73537_B-261___R8567EEDB_B-530_SpecMNXM97014_ChangedTo_MNXM92	1 MNXM12@MNXC3 + 1 MNXM25@MNXC3 + 1 MNXM3@MNXC3 <==> 1 MNXM7@MNXC3 + 1 MNXM92@MNXC3 + 1 MNXM9@MNXC3	R_R4ED73537_B;R_R8567EEDB_B	PP4185+PP4186		MNXC3	;6.2.1.4;6.2.1.5		-1000	1000			0	0
R56D4FB79_RL-292___R56D4FB79_RL-323	1 MNXM12@MNXC3 + 1 MNXM1@MNXC3 + 1 MNXM98@MNXC3 <-- 1 MNXM21@MNXC3 + 1 MNXM2@MNXC3 + 1 MNXM69@MNXC3	R_R56D4FB79_RL	PP0356		MNXC3	;2.3.3.9;4.1.3.2		-1000	0			0	0
RBF1BC307_RL-769___RBF1BC307_RL-799	1 MNXM12@MNXC3 + 1 MNXM1@MNXC3 + 1 MNXM985@MNXC3 <-- 1 MNXM21@MNXC3 + 1 MNXM238@MNXC3 + 1 MNXM2@MNXC3	R_RBF1BC307_RL	PP1025		MNXC3	;2.3.3.13;4.1.3.12		-1000	0			0	0
R7C093A0F_RL-442___R7C093A0F_RL-485	1 MNXM12@MNXC3 + 1 MNXM1@MNXC3 + 1 MNXM89939@MNXC3 <-- 1 MNXM21@MNXC3 + 1 MNXM969@MNXC3	R_R7C093A0F_RL	PP5411		MNXC3	;2.3.1.157;2.3.1.4		-1000	0			0	0
R8149F79B_RL-458___R8149F79B_RL-504	1 MNXM12@MNXC3 + 1 MNXM1@MNXC3 + 1 MNXM7@MNXC3 <-- 1 MNXM3@MNXC3 + 1 MNXM481@MNXC3	R_R8149F79B_RL	PP0631		MNXC3	;2.7.1.24		-1000	0			0	0
REF6E1A18_RL-1008___REF6E1A18_RL-995	1 MNXM12@MNXC3 + 1 MNXM1@MNXC3 + 1 MNXM730@MNXC3 <-- 1 MNXM21@MNXC3 + 1 MNXM89557@MNXC3	R_REF6E1A18_RL	PP1346 ; PP5185		MNXC3	;2.1.4.1;2.3.1.1		-1000	0			0	0
RAC0608E7_RL-675___RAC0608E7_RL-716	1 MNXM12@MNXC3 + 1 MNXM1@MNXC3 + 1 MNXM396@MNXC3 <-- 1 MNXM2@MNXC3 + 1 MNXM90341@MNXC3	R_RAC0608E7_RL			MNXC3	;3.1.2.4		-1000	0			0	0
RBEEDC538_RL-765___RD7A9976F_B-914_SpecMNXM97014_ChangedTo_MNXM92	1 MNXM12@MNXC3 + 1 MNXM1756@MNXC3 + 1 MNXM1@MNXC3 <-- 1 MNXM70@MNXC3 + 1 MNXM92@MNXC3	R_RBEEDC538_RL;R_RD7A9976F_B	PP4479;PP4480;PP4479+PP4480		MNXC3	;2.3.1.109		-1000	0			0	0
RB7ADA295_RL-763_SpecMNXM97014_ChangedTo_MNXM92___RFFDD1B42_RL-1059	1 MNXM12@MNXC3 + 1 MNXM1563@MNXC3 <-- 1 MNXM2@MNXC3 + 1 MNXM480@MNXC3 + 1 MNXM92@MNXC3	R_RB7ADA295_RL;R_RFFDD1B42_RL	PP1530		MNXC3	;2.3.1.117		-1000	0			0	0
R43732CB3_B-220___R43732CB3_B-221___R6F0A83FF_B-432_SpecMNXM40046_ChangedTo_MNXM133	1 MNXM12@MNXC3 + 1 MNXM133@MNXC3 <==> 2 MNXM21@MNXC3	R_R43732CB3_B96;R_R43732CB3_B97;R_R6F0A83FF_B	PP0582;PP2051;PP2137;PP2215;PP3280;PP3754;PP4636		MNXC3	;2.3.1.16;2.3.1.9		-1000	1000			0	0
R7B007A06_RL-440___R7B007A06_RL-482	1 MNXM12@MNXC3 + 1 MNXM131@MNXC3 + 1 MNXM1@MNXC3 <-- 1 MNXM21@MNXC3 + 1 MNXM2@MNXC3 + 1 MNXM46@MNXC3	R_R7B007A06_RL	PP4194		MNXC3	;2.3.3.1;2.3.3.3;4.1.3.7		-1000	0			0	0
R71CD7CDF_B-403___R71CD7CDF_RL-447	1 MNXM1298@MNXC3 + 1 MNXM5@MNXC3 <-- 1 MNXM1@MNXC3 + 1 MNXM4994@MNXC3 + 1 MNXM6@MNXC3	R_R71CD7CDF_B;R_R71CD7CDF_RL	PP0581;PP1914;PP2783		MNXC3	;1.1.1.100;2.3.1.85;2.3.1.86		-1000	0			0	0
R3FDA3D55_LR-200___R3FDA3D55_LR-234	1 MNXM1291@MNXC3 + 1 MNXM16@MNXC3 --> 1 MNXM1441@MNXC3 + 1 MNXM19@MNXC3 + 2 MNXM1@MNXC3	R_R3FDA3D55_LR	PP4826		MNXC3	;2.1.1.131		0	1000			0	0
R4E015DC_RL-258___R4E015DC_RL-289	1 MNXM1290@MNXC3 + 1 MNXM19@MNXC3 + 1 MNXM1@MNXC3 <-- 1 MNXM16@MNXC3 + 1 MNXM90976@MNXC3	R_R4E015DC_RL	PP4827		MNXC3	;2.1.1.130		-1000	0			0	0
RBF9973C8_B-801___RBF9973C8_RL-770	1 MNXM1287@MNXC3 + 1 MNXM15@MNXC3 <-- 1 MNXM2@MNXC3 + 1 MNXM496@MNXC3	R_RBF9973C8_B;R_RBF9973C8_RL	PP5036		MNXC3	;3.5.3.13		-1000	0			0	0
RF3AF94EC_RL-1013___RF3AF94EC_RL-1023	1 MNXM1281@MNXC3 + 1 MNXM9@MNXC3 <-- 1 MNXM1482@MNXC3 + 1 MNXM2@MNXC3	R_RF3AF94EC_RL	PP0059		MNXC3	;3.1.3.15		-1000	0			0	0
RBA1EB653_RL-736___RBA1EB653_RL-768	1 MNXM1280@MNXC3 + 1 MNXM7@MNXC3 <-- 1 MNXM3@MNXC3 + 1 MNXM89557@MNXC3	R_RBA1EB653_RL	PP0691		MNXC3	;2.7.2.11		-1000	0			0	0
R5D3D40E0_B-352___R5D3D40E0_LR-314	1 MNXM1280@MNXC3 + 1 MNXM1@MNXC3 + 1 MNXM6@MNXC3 --> 1 MNXM245@MNXC3 + 1 MNXM5@MNXC3 + 1 MNXM9@MNXC3	R_R5D3D40E0_B;R_R5D3D40E0_LR	PP4811		MNXC3	;1.2.1.41		0	1000			0	0
R435A649E_B-218___R435A649E_B-250	1 MNXM126@MNXC3 <==> 1 MNXM275@MNXC3	R_R435A649E_B	PP5056		MNXC3	;5.4.2.1;5.4.2.4		-1000	1000			0	0
RFDE90BF1_B-1054___RFDE90BF1_B-1061	1 MNXM126@MNXC3 + 1 MNXM3@MNXC3 <==> 1 MNXM261@MNXC3 + 1 MNXM7@MNXC3	R_RFDE90BF1_B	PP4963		MNXC3	;2.7.2.3		-1000	1000			0	0
R67D3D8EC_RL-347___R67D3D8EC_RL-389	1 MNXM126@MNXC3 + 1 MNXM1@MNXC3 + 1 MNXM7@MNXC3 <-- 1 MNXM189@MNXC3 + 1 MNXM3@MNXC3	R_R67D3D8EC_RL	PP3178		MNXC3	;2.7.1.31		-1000	0			0	0
R5F01904_B-321___R5F01904_B-362	1 MNXM1265@MNXC3 + 1 MNXM73@MNXC3 <==> 1 MNXM1365@MNXC3 + 1 MNXM9@MNXC3	R_R5F01904_B	PP1770		MNXC3	;2.5.1.19		-1000	1000			0	0
R17F3A914_RL-35___R17F3A914_RL-46	1 MNXM1265@MNXC3 + 1 MNXM1@MNXC3 + 1 MNXM7@MNXC3 <-- 1 MNXM3@MNXC3 + 1 MNXM602@MNXC3	R_R17F3A914_RL	PP5079		MNXC3	;2.7.1.71		-1000	0			0	0
R26F0C5C0_B-103___R26F0C5C0_RL-121	1 MNXM125@MNXC3 + 1 MNXM2@MNXC3 <==> 1 MNXM456@MNXC3	R_R26F0C5C0_B;R_R26F0C5C0_RL	PP4822		MNXC3	;2.1.2.3;3.5.4.10		-1000	1000			0	0
R8796A875_LR-497___R8796A875_LR-544	1 MNXM125@MNXC3 + 1 MNXM2@MNXC3 --> 1 MNXM334@MNXC3 + 1 MNXM9@MNXC3	R_R8796A875_LR	PP1414;PP1620;PP2531		MNXC3	;3.1.3.1;3.1.3.31;3.1.3.5		0	1000			0	0
RE8AF5D8F_LR-961___RE8AF5D8F_LR-984	1 MNXM125@MNXC3 + 1 MNXM42@MNXC3 + 1 MNXM51@MNXC3 --> 1 MNXM30@MNXC3 + 1 MNXM565@MNXC3 + 1 MNXM9@MNXC3	R_RE8AF5D8F_LR	PP4889		MNXC3	;6.3.4.4		0	1000			0	0
R3598D90A_LR-158___R56401001_LR-318_Comp_MNXC2_ChangedTo_MNXC19	1 MNXM124@MNXC19 + 1 MNXM2@MNXC3 + 1 MNXM3@MNXC3 --> 1 MNXM124@MNXC3 + 1 MNXM1@MNXC3 + 1 MNXM7@MNXC3 + 1 MNXM9@MNXC3	R_R3598D90A_LR;R_R56401001_LR	PP0411+PP0412+PP0413+PP0414;PP0411+PP0412+PP0413+PP1482;PP0412+PP0413+PP0414+PP1484;PP0411+PP0412+PP0413+PP1723;PP0412+PP0413+PP0414+PP1722;PP0411+PP0413+PP0414+PP2195;PP0412+PP0413+PP1482+PP1484;PP0412+PP0413+PP1482+PP1722;PP0412+PP0413+PP1484+PP1723;PP0412+PP0413+PP1722+PP1723;PP0411+PP0413+PP1482+PP2195;PP0413+PP0414+PP1484+PP2195;PP0411+PP0413+PP1723+PP2195;PP0413+PP0414+PP1722+PP2195;PP0413+…		MNXC19%MNXC3			0	1000			0	0
R5141F0EC_RL-267___R5141F0EC_RL-298	1 MNXM1242@MNXC3 + 1 MNXM17@MNXC3 + 1 MNXM1@MNXC3 <-- 1 MNXM2264@MNXC3 + 1 MNXM47@MNXC3	R_R5141F0EC_RL	PP1337		MNXC3	;2.4.1.227		-1000	0			0	0
RD2EBF8F3_B-855___RD2EBF8F3_LR-883	1 MNXM123@MNXC3 + 1 MNXM318@MNXC3 <==> 1 MNXM61@MNXC3 + 1 MNXM79@MNXC3	R_RD2EBF8F3_B;R_RD2EBF8F3_LR	PP2375		MNXC3	;2.1.1.13;2.1.1.14		-1000	1000			0	0
RA528EB55_B-639___RA528EB55_RL-685	1 MNXM123@MNXC3 + 1 MNXM26@MNXC3 <-- 1 MNXM699@MNXC3 + 1 MNXM89582@MNXC3	R_RA528EB55_B;R_RA528EB55_RL	PP0659;PP2528		MNXC3	;2.5.1.49;4.2.99.10;4.2.99.8		-1000	0			0	0
R8261C1C5_B-462___R8261C1C5_RL-507	1 MNXM123@MNXC3 + 1 MNXM25@MNXC3 <-- 1 MNXM820@MNXC3 + 1 MNXM89582@MNXC3	R_R8261C1C5_B;R_R8261C1C5_RL	PP0659;PP2001;PP4594		MNXC3	;2.5.1.-;2.5.1.48;4.2.99.9		-1000	0			0	0
R245630E8_LR-110_SpecMNXM83932_ChangedTo_MNXM22020___R79E52CE9_B-434	1 MNXM123@MNXC3 + 1 MNXM14920@MNXC3 <==> 1 MNXM22020@MNXC3 + 1 MNXM61@MNXC3	R_R245630E8_LR;R_R79E52CE9_B	PP2698;PP4637		MNXC3	;2.1.1.14		-1000	1000			0	0
R1EC05CC9_RL-82_SpecMNXM50981_ChangedTo_MNXM1531___R72CB002_RL-408	1 MNXM1224@MNXC3 + 1 MNXM1@MNXC3 + 1 MNXM274@MNXC3 <-- 1 MNXM1531@MNXC3 + 1 MNXM194@MNXC3	R_R1EC05CC9_RL;R_R72CB002_RL	PP1679		MNXC3	;2.4.2.21		-1000	0			0	0
RDD534A01_B-914___RDD534A01_B-934	1 MNXM121@MNXC3 + 1 MNXM7@MNXC3 <==> 1 MNXM17@MNXC3 + 1 MNXM1@MNXC3 + 1 MNXM3@MNXC3	R_RDD534A01_B	PP0849		MNXC3	;2.7.4.6		-1000	1000			0	0
R8A4BE0D1_LR-513___R8A4BE0D1_LR-558	1 MNXM121@MNXC3 + 1 MNXM2@MNXC3 + 1 MNXM37@MNXC3 + 1 MNXM3@MNXC3 --> 2 MNXM1@MNXC3 + 1 MNXM63@MNXC3 + 1 MNXM7@MNXC3 + 1 MNXM89557@MNXC3 + 1 MNXM9@MNXC3	R_R8A4BE0D1_LR	PP1610		MNXC3	;6.3.4.2		0	1000			0	0
RBE969E8F_RL-763___RBE969E8F_RL-794	1 MNXM121@MNXC3 + 1 MNXM15@MNXC3 <-- 1 MNXM1@MNXC3 + 1 MNXM2@MNXC3 + 1 MNXM63@MNXC3	R_RBE969E8F_RL	PP1100		MNXC3	;3.5.4.13		-1000	0			0	0
R9D1B4549_LR-605___R9D1B4549_LR-641	1 MNXM1219@MNXC3 --> 1 MNXM478@MNXC3 + 1 MNXM9@MNXC3	R_R9D1B4549_LR	PP5078		MNXC3	;4.2.3.4;4.6.1.3		0	1000			0	0
RBB8DB4B7_RL-745___RBB8DB4B7_RL-780	1 MNXM1219@MNXC3 + 1 MNXM9@MNXC3 <-- 1 MNXM258@MNXC3 + 1 MNXM2@MNXC3 + 1 MNXM73@MNXC3	R_RBB8DB4B7_RL	PP1866;PP2324;PP3080		MNXC3	;2.5.1.54;4.1.2.15		-1000	0			0	0
R17525509_B-34___R17525509_LR-42	1 MNXM1218@MNXC3 + 1 MNXM1@MNXC3 + 1 MNXM6@MNXC3 --> 1 MNXM325@MNXC3 + 1 MNXM5@MNXC3	R_R17525509_B;R_R17525509_LR	PP3376		MNXC3	;1.1.1.43		0	1000			0	0
R38D3B430_LR-172___R38D3B430_LR-202	1 MNXM1202@MNXC3 --> 1 MNXM2@MNXC3 + 1 MNXM439@MNXC3	R_R38D3B430_LR	PP5128		MNXC3	;4.2.1.9		0	1000			0	0
RA32CA962_RL-631___REDB62DF7_RL-1003_SpecMNXM108377_ChangedTo_MNXM11	1 MNXM11@MNXC3 + 2 MNXM1@MNXC3 + 1 MNXM39@MNXC3 + 1 MNXM648@MNXC3 <-- 3 MNXM2@MNXC3 + 1 MNXM51@MNXC3	R_RA32CA962_RL;R_REDB62DF7_RL	PP0516 ; PP0522 ; PP3813		MNXC3	;3.5.4.25		-1000	0			0	0
R86A6E675_RL-537_SpecMNXM108377_ChangedTo_MNXM11___RF5C6B3A1_RL-1018	1 MNXM11@MNXC3 + 1 MNXM90822@MNXC3 <-- 1 MNXM1@MNXC3 + 1 MNXM3@MNXC3 + 1 MNXM53407@MNXC3	R_R86A6E675_RL;R_RF5C6B3A1_RL	PP0602		MNXC3	;2.7.7.2		-1000	0			0	0
R6C853368_RL-375___RE53F252B_B-969_SpecMNXM108377_ChangedTo_MNXM11	1 MNXM11@MNXC3 + 1 MNXM80@MNXC3 <-- 1 MNXM158@MNXC3 + 1 MNXM38291@MNXC3	R_R6C853368_RL;R_RE53F252B_B	PP0746;PP4997		MNXC3	;2.4.2.9		-1000	0			0	0
R16FB148E_B-39_SpecMNXM108377_ChangedTo_MNXM11___RF9A7BEB2_B-1038	1 MNXM11@MNXC3 + 1 MNXM519@MNXC3 <==> 1 MNXM235@MNXC3 + 1 MNXM38291@MNXC3	R_R16FB148E_B;R_RF9A7BEB2_B	PP5291		MNXC3	;2.4.2.10		-1000	1000			0	0
R1463F2DA_RL-29_SpecMNXM108377_ChangedTo_MNXM11___RCCCFED30_RL-826	1 MNXM11@MNXC3 + 1 MNXM488@MNXC3 + 1 MNXM89557@MNXC3 <-- 1 MNXM2@MNXC3 + 1 MNXM37@MNXC3 + 1 MNXM38291@MNXC3	R_R1463F2DA_RL;R_RCCCFED30_RL	PP2000		MNXC3	;2.4.2.14		-1000	0			0	0
R8798D007_B-545_SpecMNXM108377_ChangedTo_MNXM11___RC3CE61B2_B-793	1 MNXM11@MNXC3 + 1 MNXM481@MNXC3 <==> 1 MNXM1@MNXC3 + 1 MNXM373@MNXC3 + 1 MNXM3@MNXC3	R_R8798D007_B;R_RC3CE61B2_B	PP5123		MNXC3	;2.7.7.3		-1000	1000			0	0
R194DD2C0_RL-54_SpecMNXM108377_ChangedTo_MNXM11___RA50E8547_RL-638	1 MNXM11@MNXC3 + 1 MNXM47@MNXC3 <-- 1 MNXM121@MNXC3 + 1 MNXM1@MNXC3 + 1 MNXM89939@MNXC3	R_R194DD2C0_RL;R_RA50E8547_RL	PP5411		MNXC3	;2.7.7.23		-1000	0			0	0
R1A49FA27_B-46___R35C9DA0A_B-188_SpecMNXM108377_ChangedTo_MNXM11	1 MNXM11@MNXC3 + 1 MNXM365@MNXC3 <==> 1 MNXM38291@MNXC3 + 1 MNXM4388@MNXC3	R_R1A49FA27_B;R_R35C9DA0A_B	PP4266		MNXC3	;2.4.2.7		-1000	1000			0	0
R30960E2C_B-169_SpecMNXM108377_ChangedTo_MNXM11___R74C0BF99_B-414	1 MNXM11@MNXC3 + 1 MNXM309@MNXC3 <==> 1 MNXM194@MNXC3 + 1 MNXM1@MNXC3 + 1 MNXM3@MNXC3	R_R30960E2C_B;R_R74C0BF99_B	PP4810		MNXC3	;2.7.7.1;2.7.7.18		-1000	1000			0	0
R7EBC88FA_LR-493_SpecMNXM108377_ChangedTo_MNXM11___RE97914BB_LR-964	1 MNXM11@MNXC3 + 1 MNXM2@MNXC3 --> 1 MNXM1@MNXC3 + 2 MNXM9@MNXC3	R_R7EBC88FA_LR;R_RE97914BB_LR	PP0538		MNXC3	;3.6.1.1		0	1000			0	0
RB74BCE1A_RL-724___RE5D70876_RL-971_SpecMNXM108377_ChangedTo_MNXM11	1 MNXM11@MNXC3 + 1 MNXM287@MNXC3 <-- 1 MNXM1@MNXC3 + 1 MNXM3@MNXC3 + 1 MNXM58@MNXC3	R_RB74BCE1A_RL;R_RE5D70876_RL	PP1303+PP1304		MNXC3	;2.7.7.4		-1000	0			0	0
R67B253B0_RL-344___R9BD41587_RL-635_SpecMNXM108377_ChangedTo_MNXM11	1 MNXM11@MNXC3 + 1 MNXM243@MNXC3 <-- 1 MNXM3@MNXC3	R_R67B253B0_RL;R_R9BD41587_RL	PP5222		MNXC3	;4.6.1.1		-1000	0			0	0
R8646BD66_B-489___RAD25DF8D_B-722_SpecMNXM108377_ChangedTo_MNXM11	1 MNXM11@MNXC3 + 1 MNXM3@MNXC3 <==> 1 MNXM332@MNXC3 + 1 MNXM7@MNXC3	R_R8646BD66_B;R_RAD25DF8D_B	PP5217		MNXC3	;2.7.4.1		-1000	1000			0	0
R4C002986_RL-283_SpecMNXM108377_ChangedTo_MNXM11___R8569833_RL-481	1 MNXM11@MNXC3 + 1 MNXM1@MNXC3 + 1 MNXM234@MNXC3 <-- 1 MNXM2@MNXC3 + 1 MNXM452@MNXC3	R_R4C002986_RL;R_R8569833_RL	PP5286		MNXC3	;3.6.1.19;3.6.1.23		-1000	0			0	0
R276A6E5E_RL-104___R443E2F59_RL-254_SpecMNXM108377_ChangedTo_MNXM11	1 MNXM11@MNXC3 + 1 MNXM16@MNXC3 + 1 MNXM9@MNXC3 <-- 1 MNXM2@MNXC3 + 1 MNXM3@MNXC3 + 1 MNXM61@MNXC3	R_R276A6E5E_RL;R_R443E2F59_RL	PP4967		MNXC3	;2.5.1.6		-1000	0			0	0
R666A9B14_RL-384_SpecMNXM108377_ChangedTo_MNXM11___RDD258AA6_RL-913	1 MNXM11@MNXC3 + 1 MNXM1645@MNXC3 + 1 MNXM1@MNXC3 <-- 1 MNXM2@MNXC3 + 1 MNXM397@MNXC3	R_R666A9B14_RL;R_RDD258AA6_RL	PP4261 ; PP5139		MNXC3	;3.6.1;3.6.1.-;3.6.1.n4		-1000	0			0	0
R1B8193E7_RL-52___R923B85A4_B-590_SpecMNXM108377_ChangedTo_MNXM11	1 MNXM11@MNXC3 + 1 MNXM14@MNXC3 <-- 1 MNXM168@MNXC3 + 1 MNXM38291@MNXC3	R_R1B8193E7_RL;R_R923B85A4_B	PP4266		MNXC3	;2.4.2.7;2.4.2.8		-1000	0			0	0
R2C653894_RL-145_SpecMNXM108377_ChangedTo_MNXM11_SpecMNXM92554_ChangedTo_MNXM497___R42F7A6B0_B-216	1 MNXM11@MNXC3 + 1 MNXM14@MNXC3 + 1 MNXM502@MNXC3 <-- 1 MNXM12@MNXC3 + 1 MNXM3@MNXC3 + 1 MNXM497@MNXC3	R_R2C653894_RL;R_R42F7A6B0_B	PP3279		MNXC3	;6.2.1;6.2.1.30		-1000	0			0	0
R3662C7FC_B-159___R78F84369_RL-472_SpecMNXM108377_ChangedTo_MNXM11	1 MNXM11@MNXC3 + 1 MNXM14@MNXC3 + 1 MNXM21@MNXC3 <-- 1 MNXM12@MNXC3 + 1 MNXM26@MNXC3 + 1 MNXM3@MNXC3	R_R3662C7FC_B;R_R78F84369_RL	PP2213;PP4487;PP4702		MNXC3	;6.2.1.1		-1000	0			0	0
R1D585BDD_RL-60___RD90F66CA_RL-925_SpecMNXM108377_ChangedTo_MNXM11	1 MNXM11@MNXC3 + 1 MNXM14@MNXC3 + 1 MNXM1@MNXC3 + 1 MNXM550@MNXC3 <-- 1 MNXM211@MNXC3 + 1 MNXM3@MNXC3 + 1 MNXM42@MNXC3	R_R1D585BDD_RL;R_RD90F66CA_RL	PP1088		MNXC3	;6.3.4.5		-1000	0			0	0
R5A3B0800_RL-338_SpecMNXM108377_ChangedTo_MNXM11___RD92CDAFA_RL-896	1 MNXM11@MNXC3 + 1 MNXM14@MNXC3 + 1 MNXM1@MNXC3 + 1 MNXM364@MNXC3 <-- 1 MNXM144@MNXC3 + 1 MNXM3@MNXC3 + 1 MNXM593@MNXC3	R_R5A3B0800_RL;R_RD92CDAFA_RL	PP4700		MNXC3	;6.3.2.1		-1000	0			0	0
RD43FB1EC_B-892_SpecMNXM108377_ChangedTo_MNXM11___RFBBF91C1_RL-1049	1 MNXM11@MNXC3 + 1 MNXM1489@MNXC3 <-- 1 MNXM188@MNXC3 + 1 MNXM38291@MNXC3	R_RD43FB1EC_B;R_RFBBF91C1_RL	PP0421		MNXC3	;2.4.2.18		-1000	0			0	0
R669F0256_RL-342___R6BE2BEBB_RL-410_SpecMNXM108377_ChangedTo_MNXM11	1 MNXM11@MNXC3 + 1 MNXM147@MNXC3 + 1 MNXM14@MNXC3 + 1 MNXM1@MNXC3 + 1 MNXM89557@MNXC3 <-- 1 MNXM2@MNXC3 + 1 MNXM37@MNXC3 + 1 MNXM3@MNXC3 + 1 MNXM42@MNXC3	R_R669F0256_RL;R_R6BE2BEBB_RL	PP1750		MNXC3	;6.3.5.4		-1000	0			0	0
R5813BEE8_RL-299___RBDB06849_RL-791_SpecMNXM108377_ChangedTo_MNXM11	1 MNXM11@MNXC3 + 1 MNXM13@MNXC3 + 1 MNXM194@MNXC3 <-- 2 MNXM1@MNXC3 + 1 MNXM38291@MNXC3 + 1 MNXM555@MNXC3	R_R5813BEE8_RL;R_RBDB06849_RL	PP0787		MNXC3	;2.4.2.19		-1000	0			0	0
RA118F652_B-662_SpecMNXM108377_ChangedTo_MNXM11_SpecMNXM91694_ChangedTo_MNXM1351___RE3DD0223_B-941	1 MNXM11@MNXC3 + 1 MNXM1351@MNXC3 <==> 1 MNXM38291@MNXC3 + 1 MNXM3@MNXC3	R_RA118F652_B;R_RE3DD0223_B	PP0965		MNXC3	;2.4.2.17		-1000	1000			0	0
R3070E7BD_RL-147___R948CEFB9_RL-602_SpecMNXM56012_ChangedTo_MNXM249_SpecMNXM108377_ChangedTo_MNXM11	1 MNXM11@MNXC3 + 1 MNXM1278@MNXC3 <-- 1 MNXM249@MNXC3 + 1 MNXM2@MNXC3 + 1 MNXM34@MNXC3	R_R3070E7BD_RL;R_R948CEFB9_RL	PP0110 ; PP0816		MNXC3	;2.5.1;2.5.1.-		-1000	0			0	0
R3C574CE7_B-218_SpecMNXM108377_ChangedTo_MNXM11___RD30BE6DB_RL-857	1 MNXM11@MNXC3 + 1 MNXM125@MNXC3 <==> 1 MNXM213@MNXC3 + 1 MNXM38291@MNXC3	R_R3C574CE7_B;R_RD30BE6DB_RL	PP0747		MNXC3	;2.4.2.8		-1000	1000			0	0
R231CFDAF_LR-103___R231CFDAF_LR-92	1 MNXM118@MNXC3 + 1 MNXM321@MNXC3 --> 1 MNXM124@MNXC3 + 1 MNXM150@MNXC3 + 1 MNXM1@MNXC3	R_R231CFDAF_LR			MNXC3	;2.5.1.16		0	1000			0	0
R3C7D44CA_LR-219_Comp_MNXC2_ChangedTo_MNXC19___REF9A3ED6_LR-997	1 MNXM118@MNXC19 + 1 MNXM2@MNXC3 + 1 MNXM3@MNXC3 --> 1 MNXM118@MNXC3 + 1 MNXM1@MNXC3 + 1 MNXM7@MNXC3 + 1 MNXM9@MNXC3	R_R3C7D44CA_LR;R_REF9A3ED6_LR	PP0411+PP0412+PP0413+PP0414;PP0411+PP0412+PP0413+PP1482;PP0412+PP0413+PP0414+PP1484;PP0411+PP0412+PP0413+PP1723;PP0412+PP0413+PP0414+PP1722;PP0411+PP0413+PP0414+PP2195;PP0412+PP0413+PP1482+PP1484;PP0412+PP0413+PP1482+PP1722;PP0412+PP0413+PP1484+PP1723;PP0412+PP0413+PP1722+PP1723;PP0411+PP0413+PP1482+PP2195;PP0413+PP0414+PP1484+PP2195;PP0411+PP0413+PP1723+PP2195;PP0413+PP0414+PP1722+PP2195;PP0413+…		MNXC19%MNXC3			0	1000			0	0
R71585B9F_B-398___R71585B9F_B-442	1 MNXM1189@MNXC3 + 1 MNXM9@MNXC3 <==> 1 MNXM1561@MNXC3 + 1 MNXM2@MNXC3	R_R71585B9F_B	PP5216		MNXC3	;3.6.1.11;3.6.1.40		-1000	1000			0	0
RD74F6AC5_LR-882___RD74F6AC5_LR-909	1 MNXM117@MNXC3 + 2 MNXM1@MNXC3 + 1 MNXM2@MNXC3 --> 1 MNXM13@MNXC3 + 2 MNXM15@MNXC3	R_RD74F6AC5_LR	PP2843+PP2844+PP2845		MNXC3	;3.5.1.5		0	1000			0	0
R3F8608DC_B-231___R3F8608DC_RL-195	1 MNXM117@MNXC3 + 1 MNXM192@MNXC3 <-- 1 MNXM1312@MNXC3 + 1 MNXM2@MNXC3	R_R3F8608DC_B;R_R3F8608DC_RL	PP4523		MNXC3	;3.5.3.7		-1000	0			0	0
R4938DB0B_RL-246___R4938DB0B_RL-270	1 MNXM117@MNXC3 + 1 MNXM118@MNXC3 <-- 1 MNXM2@MNXC3 + 1 MNXM328@MNXC3	R_R4938DB0B_RL	PP2196;PP4523		MNXC3	;3.5.3.11		-1000	0			0	0
R788748E2_RL-425___R788748E2_RL-469	1 MNXM1178@MNXC3 + 1 MNXM5@MNXC3 <-- 1 MNXM1532@MNXC3 + 1 MNXM1@MNXC3 + 1 MNXM6@MNXC3	R_R788748E2_RL	PP0514		MNXC3	;1.1.1.193		-1000	0			0	0
R304892D8_LR-146___R304892D8_LR-167	1 MNXM1178@MNXC3 + 1 MNXM2@MNXC3 --> 1 MNXM791@MNXC3 + 1 MNXM9@MNXC3	R_R304892D8_LR	PP4565		MNXC3	;3.1.3.-		0	1000			0	0
R1F73F81_B-84___R1F73F81_RL-74	1 MNXM1177@MNXC3 + 1 MNXM7@MNXC3 <-- 1 MNXM3@MNXC3 + 1 MNXM42@MNXC3	R_R1F73F81_B;R_R1F73F81_RL	PP4473		MNXC3	;2.7.2.4		-1000	0			0	0
RFF5F1C5A_B-1066___RFF5F1C5A_LR-1057	1 MNXM1177@MNXC3 + 1 MNXM1@MNXC3 + 1 MNXM6@MNXC3 --> 1 MNXM361@MNXC3 + 1 MNXM5@MNXC3 + 1 MNXM9@MNXC3	R_RFF5F1C5A_B;R_RFF5F1C5A_LR	PP1989;PP1992		MNXC3	;1.2.1.11		0	1000			0	0
R870CDBC7_RL-493___R870CDBC7_RL-539	1 MNXM1168@MNXC3 + 1 MNXM31@MNXC3 <-- 1 MNXM1641@MNXC3	R_R870CDBC7_RL	PP1618		MNXC3	;4.6.1.12		-1000	0			0	0
RBA514694_LR-738___RBA514694_LR-773	1 MNXM1168@MNXC3 + 1 MNXM1@MNXC3 --> 1 MNXM2@MNXC3 + 1 MNXM606@MNXC3	R_RBA514694_LR	PP0853		MNXC3			0	1000			0	0
R173C6447_LR-33___RC383BE4A_RL-815_SpecMNXM108377_ChangedTo_MNXM11	1 MNXM1160@MNXC3 + 1 MNXM421@MNXC3 --> 1 MNXM11@MNXC3 + 1 MNXM965@MNXC3	R_R173C6447_LR;R_RC383BE4A_RL	PP4717		MNXC3	;2.5.1.15		0	1000			0	0
RB630AADB_RL-717___RB630AADB_RL-757	1 MNXM1160@MNXC3 + 1 MNXM14@MNXC3 + 1 MNXM1@MNXC3 <-- 1 MNXM3@MNXC3 + 1 MNXM937@MNXC3	R_RB630AADB_RL	PP0393;PP4698		MNXC3	;2.7.6.3		-1000	0			0	0
R190EC224_RL-40___R190EC224_RL-53	1 MNXM1152@MNXC3 + 1 MNXM13@MNXC3 + 2 MNXM15@MNXC3 <-- 1 MNXM1756@MNXC3 + 2 MNXM1@MNXC3 + 2 MNXM2@MNXC3	R_R190EC224_RL	PP4477		MNXC3	;2.6.1.69;3.5.3.23		-1000	0			0	0
RD396D457_RL-860___RD396D457_RL-889	1 MNXM114@MNXC3 + 1 MNXM5@MNXC3 <-- 2 MNXM1@MNXC3 + 1 MNXM301@MNXC3 + 1 MNXM6@MNXC3	R_RD396D457_RL	PP5095		MNXC3	;1.5.1.2		-1000	0			0	0
R87D278B0_LR-498___RE15163F1_LR-952_Comp_MNXC2_ChangedTo_MNXC19	1 MNXM114@MNXC19 + 1 MNXM2@MNXC3 + 1 MNXM3@MNXC3 --> 1 MNXM114@MNXC3 + 1 MNXM1@MNXC3 + 1 MNXM7@MNXC3 + 1 MNXM9@MNXC3	R_R87D278B0_LR;R_RE15163F1_LR	PP0076+PP2774;PP0296+PP2774;PP0304+PP2774;PP1741+PP2774;PP2774+PP2775;PP2774+PP3558;PP0076+PP0294+PP0295;PP0294+PP0295+PP0296;PP0294+PP0295+PP0304;PP0294+PP0295+PP1741;PP0868+PP0869+PP0870;PP0868+PP0870+PP0871;PP0076+PP0294+PP2774;PP0076+PP0295+PP2774;PP0294+PP0295+PP2775;PP0294+PP0296+PP2774;PP0295+PP0296+PP2774;PP0294+PP0304+PP2774;PP0295+PP0304+PP2774;PP0076+PP0294+PP3559;PP0294+PP0295+PP3558;…		MNXC19%MNXC3			0	1000			0	0
R166ADD79_LR-36_SpecMNXM108859_ChangedTo_MNXM27_Comp_MNXC2_ChangedTo_MNXC19___RA136C28C_LR-619	1 MNXM114@MNXC19 + 1 MNXM27@MNXC19 --> 1 MNXM114@MNXC3 + 1 MNXM27@MNXC3	R_R166ADD79_LR;R_RA136C28C_LR	PP4946		MNXC19%MNXC3			0	1000			0	0
R3E0A31BF_RL-189___R3E0A31BF_RL-225	1 MNXM1144@MNXC3 + 2 MNXM1@MNXC3 <-- 1 MNXM181@MNXC3 + 1 MNXM4@MNXC3	R_R3E0A31BF_RL	PP3166;PP3713		MNXC3	;1.13.11.1		-1000	0			0	0
RA22B3905_LR-625___RA22B3905_LR-667	1 MNXM113@MNXC3 + 1 MNXM2@MNXC3 --> 1 MNXM401@MNXC3 + 1 MNXM9@MNXC3	R_RA22B3905_LR	PP1414;PP1620;PP2531		MNXC3	;3.1.3.1;3.1.3.2;3.1.3.25;3.1.3.31;3.1.3.5;3.1.3.6;3.6.1.11		0	1000			0	0
RAC8E1885_B-679___RAC8E1885_B-719	1 MNXM113@MNXC3 + 1 MNXM1@MNXC3 + 1 MNXM3@MNXC3 <==> 1 MNXM30@MNXC3 + 1 MNXM7@MNXC3	R_RAC8E1885_B	PP5296		MNXC3	;2.7.4.8		-1000	1000			0	0
R757DFCDD_RL-418___RCFAF50E0_B-868_SpecMNXM108377_ChangedTo_MNXM11	1 MNXM113@MNXC3 + 1 MNXM11@MNXC3 <-- 1 MNXM259@MNXC3 + 1 MNXM38291@MNXC3	R_R757DFCDD_RL;R_RCFAF50E0_B	PP0747		MNXC3	;2.4.2.22;2.4.2.7;2.4.2.8		-1000	0			0	0
R6F4460A7_RL-394___R832D41A9_RL-513_SpecMNXM108377_ChangedTo_MNXM11_SpecMNXM89160_ChangedTo_MNXM298	1 MNXM113@MNXC3 + 1 MNXM11@MNXC3 + 1 MNXM14@MNXC3 + 2 MNXM1@MNXC3 + 1 MNXM89557@MNXC3 <-- 1 MNXM298@MNXC3 + 1 MNXM2@MNXC3 + 1 MNXM37@MNXC3 + 1 MNXM3@MNXC3	R_R6F4460A7_RL;R_R832D41A9_RL	PP1032;PP1842		MNXC3	;6.3.4.1;6.3.5.2		-1000	0			0	0
R81D753DC_RL-460___R81D753DC_RL-506	1 MNXM1135@MNXC3 + 1 MNXM7@MNXC3 <-- 1 MNXM3@MNXC3 + 1 MNXM790@MNXC3	R_R81D753DC_RL	PP4782		MNXC3	;2.7.4.7		-1000	0			0	0
R2D58F8F5_B-150_SpecMNXM14529_ChangedTo_MNXM1134___RF93E51_LR-1036	1 MNXM1134@MNXC3 + 1 MNXM1@MNXC3 <==> 1 MNXM1521@MNXC3	R_R2D58F8F5_B;R_RF93E51_LR	PP1379		MNXC3	;5.5.1.2		-1000	1000			0	0
R83DF2584_LR-469___R83DF2584_LR-518	1 MNXM1123@MNXC3 + 4 MNXM1@MNXC3 --> 1 MNXM1322@MNXC3 + 4 MNXM13@MNXC3	R_R83DF2584_LR	PP5074		MNXC3	;4.1.1.37		0	1000			0	0
RAA52CB1E_LR-662___RFB1C5BFF_LR-1049_SpecMNXM105788_ChangedTo_MNXM111_SpecMNXM56012_ChangedTo_MNXM249	1 MNXM111@MNXC3 + 1 MNXM89855@MNXC3 --> 2 MNXM1@MNXC3 + 1 MNXM249@MNXC3	R_RAA52CB1E_LR;R_RFB1C5BFF_LR	PP0744		MNXC3	;4.99.1.1		0	1000			0	0
R6D0C0EA3_LR-418_SpecMNXM105788_ChangedTo_MNXM111_Comp_MNXC2_ChangedTo_MNXC19___RCE503832_LR-835_Comp_MNXC2_ChangedTo_MNXC19	1 MNXM111@MNXC19 + 1 MNXM2@MNXC3 + 1 MNXM3@MNXC3 --> 1 MNXM111@MNXC3 + 1 MNXM1@MNXC3 + 1 MNXM7@MNXC3 + 1 MNXM9@MNXC3	R_R6D0C0EA3_LR;R_RCE503832_LR	PP1078+PP4881+PP4882;PP1078+PP4881+PP5195;PP1078+PP4882+PP5196;PP1078+PP5195+PP5196		MNXC19%MNXC3			0	1000			0	0
R39EC1BD6_LR-177___R39EC1BD6_LR-209	1 MNXM1105@MNXC3 + 1 MNXM1539@MNXC3 --> 1 MNXM113@MNXC3 + 1 MNXM1@MNXC3 + 1 MNXM489@MNXC3	R_R39EC1BD6_LR	PP1681		MNXC3	;2.7.8.26		0	1000			0	0
R9F46504_B-612___R9F46504_B-652	1 MNXM1104@MNXC3 <==> 1 MNXM829@MNXC3	R_R9F46504_B	PP3714		MNXC3	;5.3.3.4		-1000	1000			0	0
RADBA693A_B-684___RADBA693A_B-724	1 MNXM1104@MNXC3 <==> 1 MNXM1144@MNXC3 + 1 MNXM1@MNXC3	R_RADBA693A_B	PP3715		MNXC3	;5.5.1.1		-1000	1000			0	0
R4C04D03C_RL-284_SpecMNXM91005_ChangedTo_MNXM8___RDA51DCF7_RL-902	1 MNXM10@MNXC3 + 2 MNXM1@MNXC3 + 1 MNXM289@MNXC3 <-- 1 MNXM2@MNXC3 + 1 MNXM457@MNXC3 + 1 MNXM8@MNXC3	R_R4C04D03C_RL;R_RDA51DCF7_RL	PP0545;PP2589;PP2680;PP2694;PP3357;PP3463;PP5063;PP5258;PP5278		MNXC3	;1.2.1.3;1.2.1.8		-1000	0			0	0
R1463504D_B-22___R1463504D_B-23___R474827E0_RL-263_SpecMNXM91005_ChangedTo_MNXM8	1 MNXM10@MNXC3 + 2 MNXM1@MNXC3 + 1 MNXM26@MNXC3 <-- 1 MNXM2@MNXC3 + 1 MNXM75@MNXC3 + 1 MNXM8@MNXC3	R_R1463504D_B96;R_R1463504D_B97;R_R474827E0_RL	PP0545;PP2589;PP2680;PP2694;PP3357;PP3463;PP5258;PP5278		MNXC3	;1.17.1.4;1.2.1.18;1.2.1.19;1.2.1.21;1.2.1.22;1.2.1.24;1.2.1.28;1.2.1.3;1.2.1.31;1.2.1.32;1.2.1.36;1.2.1.39;1.2.1.41;1.2.1.46;1.2.1.47;1.2.1.48;1.2.1.5;1.2.1.69;1.2.1.8;1.5.1.12		-1000	0			0	0
R53078516_B-308_SpecMNXM91005_ChangedTo_MNXM8___RD44AB465_RL-866	1 MNXM10@MNXC3 + 1 MNXM1@MNXC3 + 1 MNXM933@MNXC3 <-- 1 MNXM396@MNXC3 + 1 MNXM8@MNXC3	R_R53078516_B;R_RD44AB465_RL	PP1143;PP2047;PP2136;PP2214;PP4666		MNXC3	;1.1.1.31;1.1.1.35		-1000	0			0	0
R82E1DE7B_B-509_SpecMNXM91005_ChangedTo_MNXM8___R96A45519_LR-574	1 MNXM10@MNXC3 + 1 MNXM1@MNXC3 + 1 MNXM75@MNXC3 <==> 1 MNXM303@MNXC3 + 1 MNXM8@MNXC3	R_R82E1DE7B_B;R_R96A45519_LR	PP0545;PP2589;PP2680;PP2694;PP3357;PP3463;PP3839;PP5258;PP5278		MNXC3	;1.1.1.1;1.1.1.6;1.1.1.71;1.1.1.78		-1000	1000			0	0
R96422027_B-612_SpecMNXM91005_ChangedTo_MNXM8___RCE1237B1_RL-833	1 MNXM10@MNXC3 + 1 MNXM1@MNXC3 + 1 MNXM738@MNXC3 <-- 1 MNXM825@MNXC3 + 1 MNXM8@MNXC3	R_R96422027_B;R_RCE1237B1_RL	PP0302;PP2047;PP2136;PP2214		MNXC3	;1.1.1.211;1.1.1.35		-1000	0			0	0
R50BE9181_B-295_SpecMNXM91005_ChangedTo_MNXM8___RFF91B74F_RL-1058	1 MNXM10@MNXC3 + 1 MNXM1@MNXC3 + 1 MNXM717@MNXC3 <-- 1 MNXM757@MNXC3 + 1 MNXM8@MNXC3	R_R50BE9181_B;R_RFF91B74F_RL	PP0302;PP2047;PP2136;PP2214		MNXC3	;1.1.1.211;1.1.1.35		-1000	0			0	0
R6FD17A7A_B-436_SpecMNXM91005_ChangedTo_MNXM8___R8DA72605_RL-533	1 MNXM10@MNXC3 + 1 MNXM1@MNXC3 + 1 MNXM707@MNXC3 <-- 1 MNXM767@MNXC3 + 1 MNXM8@MNXC3	R_R6FD17A7A_B;R_R8DA72605_RL	PP0302;PP2047;PP2136;PP2214		MNXC3	;1.1.1.211;1.1.1.35		-1000	0			0	0
R1D76AFBE_B-75_SpecMNXM31845_ChangedTo_MNXM766_SpecMNXM91005_ChangedTo_MNXM8___R51C73A2A_RL-271	1 MNXM10@MNXC3 + 1 MNXM1@MNXC3 + 1 MNXM706@MNXC3 <-- 1 MNXM766@MNXC3 + 1 MNXM8@MNXC3	R_R1D76AFBE_B;R_R51C73A2A_RL	PP0302;PP2047;PP2136;PP2214		MNXC3	;1.1.1.211;1.1.1.35		-1000	0			0	0
RDB000E9C_B-929_SpecMNXM91005_ChangedTo_MNXM8___REBFF9118_RL-975	1 MNXM10@MNXC3 + 1 MNXM1@MNXC3 + 1 MNXM705@MNXC3 <-- 1 MNXM733@MNXC3 + 1 MNXM8@MNXC3	R_RDB000E9C_B;R_REBFF9118_RL	PP0302;PP2047;PP2136;PP2214		MNXC3	;1.1.1.211;1.1.1.35		-1000	0			0	0
RAAA26B73_RL-666___RB8796D14_B-764_SpecMNXM31843_ChangedTo_MNXM674_SpecMNXM97404_ChangedTo_MNXM677_SpecMNXM91005_ChangedTo_MNXM8	1 MNXM10@MNXC3 + 1 MNXM1@MNXC3 + 1 MNXM677@MNXC3 <-- 1 MNXM674@MNXC3 + 1 MNXM8@MNXC3	R_RAAA26B73_RL;R_RB8796D14_B	PP0302;PP2047;PP2136;PP2214		MNXC3	;1.1.1.211;1.1.1.35		-1000	0			0	0
R2886CC8E_B-128_SpecMNXM91005_ChangedTo_MNXM8___R4401ED9C_LR-225	1 MNXM10@MNXC3 + 1 MNXM1@MNXC3 + 1 MNXM606@MNXC3 <==> 1 MNXM2@MNXC3 + 1 MNXM83@MNXC3 + 1 MNXM8@MNXC3	R_R2886CC8E_B;R_R4401ED9C_LR	PP0606		MNXC3	;1.17.1.2		-1000	1000			0	0
R1FB6566_B-85_SpecMNXM91005_ChangedTo_MNXM8___RF9C633BE_B-1039	1 MNXM10@MNXC3 + 1 MNXM5@MNXC3 <==> 1 MNXM6@MNXC3 + 1 MNXM8@MNXC3	R_R1FB6566_B;R_RF9C633BE_B	PP2151		MNXC3	;1.6.1.1;1.6.1.2		-1000	1000			0	0
R69EDB922_B-365___R98A93DE_B-621_SpecMNXM91005_ChangedTo_MNXM8	1 MNXM10@MNXC3 + 1 MNXM1@MNXC3 + 1 MNXM541@MNXC3 <==> 1 MNXM126@MNXC3 + 1 MNXM8@MNXC3	R_R69EDB922_B;R_R98A93DE_B	PP5155		MNXC3	;1.1.1.95		-1000	1000			0	0
RD1693B3F_B-851___RD31DB583_B-885_SpecMNXM91005_ChangedTo_MNXM8	1 MNXM10@MNXC3 + 1 MNXM1@MNXC3 + 1 MNXM524@MNXC3 <==> 1 MNXM701@MNXC3 + 1 MNXM8@MNXC3	R_RD1693B3F_B;R_RD31DB583_B	PP0302 ; PP2047 ; PP2136 ; PP2214		MNXC3	;1.1.1.178;1.1.1.35		-1000	1000			0	0
R5D76B90C_B-355_SpecMNXM91005_ChangedTo_MNXM8___R5E0D38AD_B-318	1 MNXM10@MNXC3 + 1 MNXM1@MNXC3 + 1 MNXM46@MNXC3 <==> 1 MNXM8@MNXC3 + 1 MNXM98@MNXC3	R_R5D76B90C_B;R_R5E0D38AD_B	PP0654;PP3591		MNXC3	;1.1.1.299;1.1.1.37;1.1.1.38		-1000	1000			0	0
R2A2FFB1B_RL-117___R4BDA5283_RL-282_SpecMNXM113964_ChangedTo_MNXM174_SpecMNXM91005_ChangedTo_MNXM8_SpecMNXM1597_ChangedTo_MNXM441	1 MNXM10@MNXC3 + 1 MNXM1@MNXC3 + 1 MNXM441@MNXC3 <-- 1 MNXM174@MNXC3 + 1 MNXM2@MNXC3 + 1 MNXM8@MNXC3	R_R2A2FFB1B_RL;R_R4BDA5283_RL	PP4278;PP4279;PP4278+PP4279		MNXC3	;1.1.1.204;1.17.1.4		-1000	0			0	0
RC243EA68_B-782___RE2595069_B-955_SpecMNXM91005_ChangedTo_MNXM8	1 MNXM10@MNXC3 + 1 MNXM1@MNXC3 + 1 MNXM435@MNXC3 <==> 1 MNXM85@MNXC3 + 1 MNXM8@MNXC3	R_RC243EA68_B;R_RE2595069_B	PP0545 ; PP2589 ; PP2680 ; PP2694 ; PP3357 ; PP3463 ; PP5258 ; PP5278		MNXC3	;1.1.1.1;1.1.1.2;1.1.1.21;1.1.1.6;1.1.1.72		-1000	1000			0	0
RAAC16887_B-668___RC428DD4A_B-819_SpecMNXM91005_ChangedTo_MNXM8	1 MNXM10@MNXC3 + 1 MNXM1@MNXC3 + 1 MNXM392@MNXC3 <==> 1 MNXM189@MNXC3 + 1 MNXM8@MNXC3	R_RAAC16887_B;R_RC428DD4A_B	PP0762;PP4300		MNXC3	;1.1.1.26;1.1.1.29;1.1.1.79;1.1.1.81		-1000	1000			0	0
R6A38353D_RL-402_SpecMNXM89160_ChangedTo_MNXM298_SpecMNXM91005_ChangedTo_MNXM8___REE257C1E_RL-990	1 MNXM10@MNXC3 + 1 MNXM1@MNXC3 + 1 MNXM298@MNXC3 <-- 1 MNXM125@MNXC3 + 1 MNXM2@MNXC3 + 1 MNXM8@MNXC3	R_R6A38353D_RL;R_REE257C1E_RL	PP1031		MNXC3	;1.1.1.205		-1000	0			0	0
RA1DFEB80_LR-624___RF91FA67D_LR-1045_SpecMNXM91005_ChangedTo_MNXM8	1 MNXM10@MNXC3 + 1 MNXM1@MNXC3 + 1 MNXM253@MNXC3 --> 1 MNXM146@MNXC3 + 1 MNXM8@MNXC3	R_RA1DFEB80_LR;R_RF91FA67D_LR	PP2432;PP3173		MNXC3	;1.5.1.34		0	1000			0	0
R3701D0C3_B-191_SpecMNXM91005_ChangedTo_MNXM8___RC7796262_B-803	1 MNXM10@MNXC3 + 1 MNXM1@MNXC3 + 1 MNXM23@MNXC3 <==> 1 MNXM285@MNXC3 + 1 MNXM8@MNXC3	R_R3701D0C3_B;R_RC7796262_B	PP1649		MNXC3	;1.1.1.28		-1000	1000			0	0
R40AF03A7_B-204___R9B391BFA_RL-633_SpecMNXM91005_ChangedTo_MNXM8	1 MNXM10@MNXC3 + 1 MNXM189@MNXC3 + 2 MNXM1@MNXC3 <-- 1 MNXM2@MNXC3 + 1 MNXM435@MNXC3 + 1 MNXM8@MNXC3	R_R40AF03A7_B;R_R9B391BFA_RL	PP0545 ; PP2589 ; PP2680 ; PP2694 ; PP3357 ; PP3463 ; PP5258 ; PP5278		MNXC3	;1.2.1.3		-1000	0			0	0
R1BF897A1_B-64_SpecMNXM91005_ChangedTo_MNXM8___RE79F7AEC_RL-958	1 MNXM10@MNXC3 + 1 MNXM1757@MNXC3 + 2 MNXM1@MNXC3 <-- 1 MNXM1763@MNXC3 + 1 MNXM2@MNXC3 + 1 MNXM8@MNXC3	R_R1BF897A1_B;R_RE79F7AEC_RL	PP4478		MNXC3	;1.2.1.71		-1000	0			0	0
R427190EB_RL-245_SpecMNXM113964_ChangedTo_MNXM174_SpecMNXM91005_ChangedTo_MNXM8___REF7B6AB4_RL-996	1 MNXM10@MNXC3 + 1 MNXM174@MNXC3 + 1 MNXM1@MNXC3 <-- 1 MNXM213@MNXC3 + 1 MNXM2@MNXC3 + 1 MNXM8@MNXC3	R_R427190EB_RL;R_REF7B6AB4_RL	PP4278+PP4279		MNXC3	;1.1.1.204;1.17.1.4		-1000	0			0	0
R46C2C51E_B-234___R575140C7_B-326_SpecMNXM91005_ChangedTo_MNXM8	1 MNXM10@MNXC3 + 1 MNXM1602@MNXC3 + 1 MNXM1@MNXC3 <==> 1 MNXM891@MNXC3 + 1 MNXM8@MNXC3	R_R46C2C51E_B;R_R575140C7_B	PP1988		MNXC3	;1.1.1.85		-1000	1000			0	0
R66890DC3_B-387_SpecMNXM91005_ChangedTo_MNXM8___R6CE177AA_B-376	1 MNXM10@MNXC3 + 1 MNXM154@MNXC3 + 1 MNXM1@MNXC3 <==> 1 MNXM663@MNXC3 + 1 MNXM8@MNXC3	R_R66890DC3_B;R_R6CE177AA_B	PP3073		MNXC3	;1.1.1.30		-1000	1000			0	0
R8F4D591F_B-579_SpecMNXM91005_ChangedTo_MNXM8___RAF528F90_B-690	1 MNXM10@MNXC3 + 1 MNXM1514@MNXC3 + 1 MNXM1@MNXC3 <==> 1 MNXM1407@MNXC3 + 1 MNXM8@MNXC3	R_R8F4D591F_B;R_RAF528F90_B	PP2117		MNXC3	;1.1.1.290		-1000	1000			0	0
RCDF97E1B_B-832___REF5C1494_B-1007_SpecMNXM91005_ChangedTo_MNXM8	1 MNXM10@MNXC3 + 1 MNXM1407@MNXC3 + 2 MNXM1@MNXC3 <==> 1 MNXM258@MNXC3 + 1 MNXM2@MNXC3 + 1 MNXM8@MNXC3	R_RCDF97E1B_B;R_REF5C1494_B	PP4964		MNXC3	;1.2.1.72		-1000	1000			0	0
R265FCA9D_RL-118_SpecMNXM91005_ChangedTo_MNXM8___RF6B79438_RL-1021	1 MNXM10@MNXC3 + 1 MNXM13@MNXC3 <-- 1 MNXM39@MNXC3 + 1 MNXM8@MNXC3	R_R265FCA9D_RL;R_RF6B79438_RL	PP0490+PP0491;PP0490+PP0491+PP0492;PP2183+PP2184+PP2185+PP2186		MNXC3	;1.2.1.2		-1000	0			0	0
R4AB610A3_RL-250___REA7F3F95_RL-990_SpecMNXM91005_ChangedTo_MNXM8_SpecMNXM97014_ChangedTo_MNXM92	1 MNXM10@MNXC3 + 1 MNXM13@MNXC3 + 1 MNXM92@MNXC3 <-- 1 MNXM12@MNXC3 + 1 MNXM20@MNXC3 + 1 MNXM8@MNXC3	R_R4AB610A3_RL;R_REA7F3F95_RL	PP4187+PP4188+PP4189		MNXC3	;1.2.1.52;1.2.4.2;1.8.1.4;2.3.1.61		-1000	0			0	0
R29337EA3_RL-113___RFA9EA620_RL-1048_SpecMNXM91005_ChangedTo_MNXM8_SpecMNXM4932_ChangedTo_MNXM569	1 MNXM10@MNXC3 + 1 MNXM13@MNXC3 + 1 MNXM569@MNXC3 <-- 1 MNXM12@MNXC3 + 1 MNXM439@MNXC3 + 1 MNXM8@MNXC3	R_R29337EA3_RL;R_RFA9EA620_RL	PP4401+PP4402+PP4403+PP4404		MNXC3	;1.2.1.25		-1000	0			0	0
R5F54C3A_RL-364_SpecMNXM91005_ChangedTo_MNXM8___RC1441998_B-776	1 MNXM10@MNXC3 + 1 MNXM13@MNXC3 + 1 MNXM471@MNXC3 <-- 1 MNXM12@MNXC3 + 1 MNXM404@MNXC3 + 1 MNXM8@MNXC3	R_R5F54C3A_RL;R_RC1441998_B	PP4401+PP4402+PP4403+PP4404		MNXC3	;1.2.1.25;1.2.4.4		-1000	0			0	0
R38B7B02C_RL-170___RBABC0BDE_RL-775_SpecMNXM91005_ChangedTo_MNXM8	1 MNXM10@MNXC3 + 1 MNXM13@MNXC3 + 1 MNXM470@MNXC3 <-- 1 MNXM12@MNXC3 + 1 MNXM238@MNXC3 + 1 MNXM8@MNXC3	R_R38B7B02C_RL;R_RBABC0BDE_RL	PP4401+PP4402+PP4404;PP4401+PP4402+PP4403+PP4404		MNXC3	;1.2.1.25		-1000	0			0	0
R71281B65_RL-441_SpecMNXM91005_ChangedTo_MNXM8___R841CD691_RL-475	1 MNXM10@MNXC3 + 1 MNXM13@MNXC3 + 1 MNXM23@MNXC3 <-- 1 MNXM8@MNXC3 + 1 MNXM98@MNXC3	R_R71281B65_RL;R_R841CD691_RL	PP5085		MNXC3	;1.1.1.38;1.1.1.39;1.1.1.40;4.1.1.3		-1000	0			0	0
RDB0E4AF5_RL-930_SpecMNXM91005_ChangedTo_MNXM8___RE3ABD960_RL-940	1 MNXM10@MNXC3 + 1 MNXM13@MNXC3 + 1 MNXM21@MNXC3 <-- 1 MNXM12@MNXC3 + 1 MNXM23@MNXC3 + 1 MNXM8@MNXC3	R_RDB0E4AF5_RL;R_RE3ABD960_RL	PP0338+PP0339+PP4187 ; PP0338+PP0339+PP5366		MNXC3	;1.2.1;1.2.1.-;1.2.1.51;1.2.4.1;1.8.1.4;2.3.1.12		-1000	0			0	0
RAB8EA38B_B-714_SpecMNXM91005_ChangedTo_MNXM8___RE55038BE_B-945___RE55038BE_B-946	1 MNXM10@MNXC3 + 1 MNXM13@MNXC3 + 1 MNXM15@MNXC3 + 1 MNXM183@MNXC3 <==> 1 MNXM29@MNXC3 + 1 MNXM79@MNXC3 + 1 MNXM8@MNXC3	R_RAB8EA38B_B;R_RE55038BE_B96;R_RE55038BE_B97	PP0986;PP5194;PP0986+PP0988+PP4187;PP4187+PP5192+PP5194;PP0986+PP0988+PP0989+PP4187;PP4187+PP5192+PP5193+PP5194		MNXC3	;1.4.4.2;1.8.1.4;2.1.2.10		-1000	1000			0	0
R3F51B898_RL-230_SpecMNXM91005_ChangedTo_MNXM8___R5EDF42A7_RL-319	1 MNXM10@MNXC3 + 1 MNXM13@MNXC3 + 1 MNXM153@MNXC3 <-- 1 MNXM503@MNXC3 + 1 MNXM8@MNXC3	R_R3F51B898_RL;R_R5EDF42A7_RL	PP1770		MNXC3	;1.3.1.12;1.3.1.43;1.3.1.52		-1000	0			0	0
R3FDC4389_B-235_SpecMNXM40046_ChangedTo_MNXM133_SpecMNXM91005_ChangedTo_MNXM8___RA87CE4C8_RL-657	1 MNXM10@MNXC3 + 1 MNXM133@MNXC3 + 1 MNXM1@MNXC3 <-- 1 MNXM446@MNXC3 + 1 MNXM8@MNXC3	R_R3FDC4389_B;R_RA87CE4C8_RL	PP0302;PP2047;PP2136;PP2214		MNXC3	;1.1.1.157;1.1.1.211;1.1.1.35		-1000	0			0	0
R2603B6E0_B-114_SpecMNXM66267_ChangedTo_MNXM1089___RBF0F60BE_LR-768	1 MNXM1089@MNXC3 + 1 MNXM2@MNXC3 --> 2 MNXM1@MNXC3 + 2 MNXM7@MNXC3	R_R2603B6E0_B;R_RBF0F60BE_LR	PP0399		MNXC3	;3.6.1.41		0	1000			0	0
R67C6108A_LR-346___RC63414B5_LR-828_SpecMNXM91005_ChangedTo_MNXM8	1 MNXM107@MNXC3 + 3 MNXM10@MNXC3 + 5 MNXM1@MNXC3 --> 1 MNXM15@MNXC3 + 2 MNXM2@MNXC3 + 3 MNXM8@MNXC3	R_R67C6108A_LR;R_RC63414B5_LR	PP1705+PP1706		MNXC3	;1.6.6;1.7.1.4		0	1000			0	0
R91D20EAC_B-549___RA1B6FCB4_LR-664_Comp_MNXC2_ChangedTo_MNXC19	1 MNXM107@MNXC19 + 1 MNXM1@MNXC19 <==> 1 MNXM107@MNXC3 + 1 MNXM1@MNXC3	R_R91D20EAC_B;R_RA1B6FCB4_LR	PP1156;PP2092		MNXC19%MNXC3			-1000	1000			0	0
RA8F9802D_B-658___RA8F9802D_B-699	1 MNXM1062@MNXC3 + 1 MNXM89557@MNXC3 <==> 1 MNXM20@MNXC3 + 1 MNXM817@MNXC3	R_RA8F9802D_B	PP0372;PP4481		MNXC3	;2.6.1.11		-1000	1000			0	0
RC49AA482_B-795___RC49AA482_B-822	1 MNXM1062@MNXC3 + 1 MNXM5@MNXC3 + 1 MNXM9@MNXC3 <==> 1 MNXM1384@MNXC3 + 1 MNXM1@MNXC3 + 1 MNXM6@MNXC3	R_RC49AA482_B	PP0432;PP3633		MNXC3	;1.2.1.38		-1000	1000			0	0
RC8CFAE33_LR-813___RC8CFAE33_LR-841	1 MNXM1030@MNXC3 --> 1 MNXM1792@MNXC3 + 1 MNXM2@MNXC3	R_RC8CFAE33_LR	PP2338		MNXC3	;4.2.1.79		0	1000			0	0
R99A1D374_RL-589___RA3C92F8E_RL-680_SpecMNXM97015_ChangedTo_MNXM86	1 MNXM1030@MNXC3 + 1 MNXM12@MNXC3 + 1 MNXM1@MNXC3 <-- 1 MNXM2@MNXC3 + 1 MNXM46@MNXC3 + 1 MNXM86@MNXC3	R_R99A1D374_RL;R_RA3C92F8E_RL	PP2335		MNXC3	;2.3.3.5;4.1.3.31		-1000	0			0	0
RDC6C400A_LR-912___RDC6C400A_LR-931	1 MNXM1021@MNXC3 + 1 MNXM12@MNXC3 + 1 MNXM3@MNXC3 --> 1 MNXM382@MNXC3 + 1 MNXM7@MNXC3 + 1 MNXM9@MNXC3	R_RDC6C400A_LR			MNXC3	;6.2.1.6		0	1000			0	0
R10059220_B-1___R28E54228_RL-131_SpecMNXM91005_ChangedTo_MNXM8	1 MNXM1021@MNXC3 + 1 MNXM10@MNXC3 + 2 MNXM1@MNXC3 <-- 1 MNXM1410@MNXC3 + 1 MNXM2@MNXC3 + 1 MNXM8@MNXC3	R_R10059220_B;R_R28E54228_RL	PP0213		MNXC3	;1.2.1.20		-1000	0			0	0
RD78642BA_B-884___RD78642BA_LR-913	1 MNXM1010@MNXC3 + 1 MNXM1@MNXC3 + 1 MNXM6@MNXC3 --> 1 MNXM1202@MNXC3 + 1 MNXM5@MNXC3	R_RD78642BA_B;R_RD78642BA_LR	PP4678		MNXC3	;1.1.1.86		0	1000			0	0
RB1D6FC7F_RL-699___RB1D6FC7F_RL-735	1 MNXM1010@MNXC3 + 1 MNXM13@MNXC3 <-- 1 MNXM159@MNXC3 + 1 MNXM1@MNXC3 + 1 MNXM23@MNXC3	R_RB1D6FC7F_RL	PP1157+PP4679;PP1394+PP4679;PP3365+PP4679;PP4679+PP4680		MNXC3	;2.2.1.6;4.1.3.18		-1000	0			0	0
R3C0F3D02_LR-217_SpecMNXM108377_ChangedTo_MNXM11___R4E5FD3D5_LR-260	1 MNXM100@MNXC3 + 1 MNXM83@MNXC3 --> 1 MNXM11@MNXC3 + 1 MNXM34@MNXC3	R_R3C0F3D02_LR;R_R4E5FD3D5_LR	PP0528		MNXC3	;2.5.1.1;2.5.1.10;2.5.1.29		0	1000			0	0
RBCEFD4FC_RL-756___RC57D4093_RL-825_SpecMNXM108377_ChangedTo_MNXM11	1 MNXM100@MNXC3 + 1 MNXM11@MNXC3 <-- 1 MNXM132@MNXC3 + 1 MNXM83@MNXC3	R_RBCEFD4FC_RL;R_RC57D4093_RL	PP0528		MNXC3	;2.5.1.1;2.5.1.10;2.5.1.29		-1000	0			0	0
R11829E00_LR-6_SpecMNXM103953_ChangedTo_MNXM711___RBF99B73A_RL-771	3 MNXM1@MNXC3 + 1 MNXM7@MNXC3 + 1 MNXM944@MNXC3 + 1 MNXM9@MNXC3 <-- 1 MNXM2@MNXC3 + 1 MNXM3@MNXC3 + 1 MNXM711@MNXC3 + 1 MNXM90295@MNXC3	R_R11829E00_LR;R_RBF99B73A_RL	PP3507		MNXC3	;6.6.1.2		-1000	0			0	0
R2F89F021_RL-159_SpecMNXM108377_ChangedTo_MNXM11_SpecMNXM91694_ChangedTo_MNXM1351___R41B15CAA_RL-210	1 MNXM11@MNXC3 + 1 MNXM1515@MNXC3 + 1 MNXM1@MNXC3 <-- 1 MNXM1351@MNXC3 + 1 MNXM2@MNXC3	R_R2F89F021_RL;R_R41B15CAA_RL	PP5015		MNXC3	;3.6.1.31		-1000	0			0	0
R13C8A1A1_B-25_SpecMNXM109100_ChangedTo_MNXM81___R6E552D32_LR-385	3 MNXM1@MNXC3 + 3 MNXM6@MNXC3 + 1 MNXM81@MNXC3 --> 3 MNXM2@MNXC3 + 3 MNXM5@MNXC3 + 1 MNXM89582@MNXC3	R_R13C8A1A1_B;R_R6E552D32_LR	PP0860+PP2371		MNXC3	;1.8.1.2;1.8.2.2		0	1000			0	0
R6C22A0BB_LR-373___RD75BF56B_LR-911_Comp_MNXC2_ChangedTo_MNXC19___RD75BF56B_LR-912_Comp_MNXC2_ChangedTo_MNXC19___RE6FE0E90_LR-955	1 MNXM191@MNXC3 + 2 MNXM1@MNXC3 + 0.5 MNXM4@MNXC3 --> 2 MNXM1@MNXC19 + 1 MNXM232@MNXC3 + 1 MNXM2@MNXC3	R_R6C22A0BB_LR;R_RD75BF56B_LR96;R_RD75BF56B_LR97;R_RE6FE0E90_LR	PP4650+PP4651;PP0812+PP0813+PP0814+PP0815;PP0812+PP0813+PP0814+PP0815+PP0816		MNXC19%MNXC3			0	1000			0	0
R33CD572C_RL-154___R388B0E5C_LR-199_SpecMNXM90564_ChangedTo_MNXM1496	1 MNXM1496@MNXC3 + 1 MNXM19@MNXC3 + 2 MNXM1@MNXC3 + 1 MNXM26@MNXC3 <-- 1 MNXM1588@MNXC3 + 1 MNXM16@MNXC3 + 1 MNXM2@MNXC3	R_R33CD572C_RL;R_R388B0E5C_LR	PP3763		MNXC3	;2.1.1.152		-1000	0			0	0
R53F85FFF_RL-312_SpecMNXM109100_ChangedTo_MNXM81___RB5F58D05_RL-715	1 MNXM13@MNXC3 + 1 MNXM2212@MNXC3 + 1 MNXM25@MNXC3 + 1 MNXM81@MNXC3 <-- 1 MNXM20@MNXC3 + 1 MNXM282@MNXC3 + 1 MNXM4@MNXC3	R_R53F85FFF_RL;R_RB5F58D05_RL	PP0169;PP0230		MNXC3	;1.14.11.17		-1000	0			0	0
R7F85E117_RL-453_SpecMNXM90303_ChangedTo_MNXM1497___R96B089B6_RL-615	1 MNXM13@MNXC3 + 1 MNXM1589@MNXC3 + 2 MNXM19@MNXC3 + 3 MNXM1@MNXC3 <-- 1 MNXM1497@MNXC3 + 2 MNXM16@MNXC3	R_R7F85E117_RL;R_R96B089B6_RL	PP4830		MNXC3	;2.1.1.132		-1000	0			0	0
R5B6C537B_RL-309___RBB792C0E_RL-778_SpecMNXM14529_ChangedTo_MNXM1134	1 MNXM1134@MNXC3 + 2 MNXM1@MNXC3 <-- 1 MNXM204@MNXC3 + 1 MNXM4@MNXC3	R_R5B6C537B_RL;R_RBB792C0E_RL	PP4655+PP4656		MNXC3	;1.13.11.3		-1000	0			0	0
R3FB74381_RL-196___RE5174E2_LR-967_SpecMNXM113534_ChangedTo_MNXM323	1 MNXM1@MNXC3 + 1 MNXM2428@MNXC3 + 1 MNXM26@MNXC3 <-- 1 MNXM323@MNXC3 + 1 MNXM418@MNXC3	R_R3FB74381_RL;R_RE5174E2_LR	PP1654		MNXC3	;2.5.1.47;2.5.1.48		-1000	0			0	0
R2C5EB10B_RL-127___R3E8B286B_RL-226_SpecMNXM91005_ChangedTo_MNXM8	1 MNXM10@MNXC3 + 2 MNXM1@MNXC3 + 1 MNXM268@MNXC3 <-- 1 MNXM219@MNXC3 + 1 MNXM2@MNXC3 + 1 MNXM8@MNXC3	R_R2C5EB10B_RL;R_R3E8B286B_RL	PP0545;PP2589;PP2680;PP2694;PP3357;PP3463;PP5258;PP5278		MNXC3	;1.2.1;1.2.1.31		-1000	0			0	0
R2FFE8EE4_LR-164_Comp_MNXC2_ChangedTo_MNXC19___R31105A97_LR-175_Comp_MNXC2_ChangedTo_MNXC19___RDF224B97_LR-921	1 MNXM1@MNXC19 + 1 MNXM98@MNXC19 --> 1 MNXM1@MNXC3 + 1 MNXM98@MNXC3	R_R2FFE8EE4_LR;R_R31105A97_LR;R_RDF224B97_LR	PP1188;PP1167+PP1168+PP1169;PP1168+PP1169+PP2056		MNXC19%MNXC3			0	1000			0	0
RDA8F063B_RL-928_SpecMNXM108377_ChangedTo_MNXM11___RE0A403E4_RL-923	1 MNXM11@MNXC3 + 1 MNXM3291@MNXC3 + 1 MNXM9@MNXC3 <-- 1 MNXM1676@MNXC3 + 1 MNXM2@MNXC3 + 1 MNXM3@MNXC3	R_RDA8F063B_RL;R_RE0A403E4_RL	PP4967		MNXC3	;2.5.1.6		-1000	0			0	0
[truncated: 9 more rows]
