# Supplementary material for: Efficient Reconstruction of Predictive Consensus Metabolic Network Models
Source: PLoS Comput Biol. 2016 Aug 26;12(8):e1005085. doi: 10.1371/journal.pcbi.1005085 (PMC5001716; doi:10.1371/journal.pcbi.1005085)
Supplement: S1 Dataset — This file contains the original models, the input models, the BCMs, and the RCMs for COMMGEN as well as an overview of the changes made between original and input models. (ZIP) [file pcbi.1005085.s001.zip › S4-Models/ACM/Scerevisiae/ACM_iIN800_COMMGEN/compartments.tsv]

BOUNDARY	model boundary	boundary
MNXC11	ER	r
MNXC13	prx	x
MNXC15	Gol	g
MNXC2	ext	e
MNXC3	cyt	c
MNXC4	mit	m
MNXC6	nuc	n
MNXC9	vac	v
UNKCOMP	UNKCOMP
