# Supplementary material for: Efficient Reconstruction of Predictive Consensus Metabolic Network Models
Source: PLoS Comput Biol. 2016 Aug 26;12(8):e1005085. doi: 10.1371/journal.pcbi.1005085 (PMC5001716; doi:10.1371/journal.pcbi.1005085)
Supplement: S1 Dataset — This file contains the original models, the input models, the BCMs, and the RCMs for COMMGEN as well as an overview of the changes made between original and input models. (ZIP) [file pcbi.1005085.s001.zip › S4-Models/ACM/Scerevisiae/ACM_iMM904_COMMGEN/enzymes.tsv]

R458B2931_LR-344		0	999999
R68D3CF9B_LR-593		0	999999
RF843B460_B-1494	FAS2_YEAST	-999999	999999
R7CBF0681_LR-696	FAS1_YEAST	0	999999
RF14F62BD_B-1442	FABG_YEAST	-999999	999999
R94620B8C_LR-841	HTD2_YEAST	0	999999
R1B39B0FA_RL-64	FAS2_YEAST	-999999	0
R4774485E_B-352	FAS2_YEAST	-999999	999999
RC1F55E0B_RL-1114	CEM1_YEAST	-999999	0
RBEE1AFC8_B-1099	FABG_YEAST	-999999	999999
R9449B3C0_B-839	ORT1_YEAST	-999999	999999
RAD0E274E_B-983	BIOB_YEAST	-999999	999999
RDA8B156B_B-1307		-999999	999999
R4B624143_LR-378	ODPA_YEAST	0	999999
R340FBC84_B-227	GCSP_YEAST	-999999	999999
R9BC3ADEC_LR-877	FAB1_YEAST	0	999999
R92C39783_LR-827		0	999999
R2E3B11BC_LR-190	LCF2_YEAST	0	999999
R4BDFCF43_RL-385	FAS1_YEAST	-999999	0
RDF7A6332_RL-1334	APA1_YEAST	-999999	0
R1C9C02D3_RL-84	FAS1_YEAST	-999999	0
REAFD3B25_B-1414	CDS1_YEAST	-999999	999999
R1FEB0852_RL-103	SPO14_YEAST	-999999	0
RAB13A189_B-968		-999999	999999
R1F8D8952_LR-100	DPP1_YEAST	0	999999
RADCBD3CA_B-993	CDS1_YEAST	-999999	999999
RE55038BE_RL-1378	GCST_YEAST	-999999	0
R12884316_RL-13	LEU3_YEAST	-999999	0
RFF91B74F_RL-1541	FOX2_YEAST	-999999	0
RF3527F33_RL-1451		-999999	0
RC18F9A69_RL-1107	FOX2_YEAST	-999999	0
R50C73560_RL-408	FOX2_YEAST	-999999	0
R897F3DE9_RL-755	FOX2_YEAST	-999999	0
RDDAABF56_RL-1324	FOX2_YEAST	-999999	0
RE1150815_RL-1342	FOX2_YEAST	-999999	0
R326D9B1B_RL-219	FOX2_YEAST	-999999	0
R3FDBF0F3_RL-311		-999999	0
RF5582887_RL-1475	GCST_YEAST	-999999	0
RCB233A4D_B-1187	LYS12_YEAST	-999999	999999
RAE74FD1_RL-996	ODO1_YEAST	-999999	0
R6574F650_B-570	AUS1_YEAST	-999999	999999
R64218196_LR-559	ERG4_YEAST	0	999999
R72AF6560_B-659	DUR1_YEAST	-999999	999999
RFE11F7F2_LR-1532		0	999999
R659695C1_B-571		-999999	999999
R736E5B86_B-663		-999999	999999
RAFCC5321_B-1006		-999999	999999
R70149433_LR-644	SYPM_YEAST	0	999999
R72A1CEF4_RL-658	PSD2_YEAST	-999999	0
R4FE196A0_B-402	EPT1_YEAST	-999999	999999
RB630AADB_RL-1045	FOL1_YEAST	-999999	0
R173C6447_LR-46	FOL1_YEAST	0	999999
R5E3C8169_LR-509	SPEE_YEAST	0	999999
R84B5BBE5_LR-732	PPAB_YEAST	0	999999
R915A08C1_RL-816	SYMC_YEAST	-999999	0
R30A7F637_RL-201	SYLC_YEAST	-999999	0
R41EE4F95_RL-326	SYEC_YEAST	-999999	0
R4D98FB8C_RL-393	SYWC_YEAST	-999999	0
R135646B5_RL-18	SYQ_YEAST	-999999	0
R51803C0A_RL-413	SYA_YEAST	-999999	0
RB1575D4A_RL-1021	SYH_YEAST	-999999	0
R2BFC799C_RL-186	SYIC_YEAST	-999999	0
RF2E78992_RL-1449	SYTC_YEAST	-999999	0
RB56EFB51_RL-1040	SYC_YEAST	-999999	0
RB8EFDAFE_RL-1062	SYV_YEAST	-999999	0
R2033CD71_RL-108	SYDC_YEAST	-999999	0
R270D0D9_RL-148	SYMM_YEAST	-999999	0
R41CF6320_RL-325	SYLM_YEAST	-999999	0
R62F35308_RL-551	SYTM_YEAST	-999999	0
R6F5AC9D8_RL-641	FDFT_YEAST	-999999	0
RAF9E143F_RL-1004	FDFT_YEAST	-999999	0
R9BF9A353_RL-880	CYSK_YEAST	-999999	0
R7A0CF0F5_RL-686	SYFM_YEAST	-999999	0
R44124084_RL-339	SYIM_YEAST	-999999	0
R7EE27CE4_RL-702	SYDM_YEAST	-999999	0
REF490992_RL-1432	SYYM_YEAST	-999999	0
RCFA21E70_RL-1207	NMA1_YEAST	-999999	0
RB236FD43_LR-1027		0	999999
RB2C7787C_LR-1032	MSS4_YEAST	0	999999
R15156D7C_B-25	FAS1_YEAST	-999999	999999
RB84E1C35_RL-1058	FAS1_YEAST	-999999	0
R2D565032_B-189	ETR1_YEAST	-999999	999999
R43F3B7D6_RL-338	HTD2_YEAST	-999999	0
RF3AE4E_LR-1453	FAS2_YEAST	0	999999
RC61AC7F0_B-1150		-999999	999999
R40ABD781_LR-313	CEM1_YEAST	0	999999
R30AD6958_RL-202	ODP2_YEAST	-999999	0
R2BB87EF8_LR-185	PIS_YEAST	0	999999
RE5F766ED_LR-1380	IPK1_YEAST	0	999999
R85C05AD8_RL-737	IDHP_YEAST	-999999	0
R36121054_LR-237	IDHP_YEAST	0	999999
R5A730851_RL-490	CISY2_YEAST	-999999	0
RE0BE340C_RL-1339	ELO1_YEAST	-999999	0
R91EE8368_RL-819	ELO1_YEAST	-999999	0
R92ACAE3_B-826	FAS1_YEAST	-999999	999999
RAA5F3C20_B-966	FAS1_YEAST	-999999	999999
RA8313C9_B-961	FAS1_YEAST	-999999	999999
R9410E5E_B-837	FAS1_YEAST	-999999	999999
R43D1C646_LR-336	THIK_YEAST	0	999999
R9B819913_LR-875	THIK_YEAST	0	999999
R91FFD15B_LR-820	THIK_YEAST	0	999999
R7D7A48CA_LR-699	THIK_YEAST	0	999999
R3E60A3E9_LR-300	THIK_YEAST	0	999999
RD3C9C71E_LR-1229	THIK_YEAST	0	999999
RCF0A4F3_RL-1204	DGAT2_YEAST	-999999	0
R976CDE73_LR-858	THIK_YEAST	0	999999
RAE6E9A04_RL-995	PTE1_YEAST	-999999	0
RC5DDA343_B-1148	TXTP_YEAST	-999999	999999
R43C33F67_B-335	ACAC_YEAST	-999999	999999
R69BB0F1C_B-598	HFA1_YEAST	-999999	999999
R61EA5EB2_RL-540		-999999	0
R805BFEA9_RL-709	FAS2_YEAST	-999999	0
R2B4EF9FA_RL-182	FAS2_YEAST	-999999	0
R1F1614EE_RL-98	FAS2_YEAST	-999999	0
RECEBE4AF_RL-1426	FAS2_YEAST	-999999	0
RA36CD38E_RL-926	FAS2_YEAST	-999999	0
R130C8FB7_RL-16	FAS2_YEAST	-999999	0
R8EF7D89A_RL-796		-999999	0
R5847CE6_RL-461	CEM1_YEAST	-999999	0
R1C8D791D_RL-83	CEM1_YEAST	-999999	0
R28D59409_RL-169	CEM1_YEAST	-999999	0
R3975390_RL-253	CEM1_YEAST	-999999	0
R4C1064B1_RL-386	CEM1_YEAST	-999999	0
RFC703888_RL-1522	CEM1_YEAST	-999999	0
RCB66919E_B-1191		-999999	999999
R9E0D7623_RL-894		-999999	0
R26EF65AE_RL-146		-999999	0
RB02C435_RL-1010		-999999	0
R35C14761_RL-235	RIR1_YEAST	-999999	0
R6AAA0687_RL-606	RIR1_YEAST	-999999	0
RD98AEE9C_RL-1292	RIR1_YEAST	-999999	0
RA8AACC5A_LR-963		0	999999
RD9F004E0_B-1300		-999999	999999
R9B36DD44_B-873		-999999	999999
RD51602B3_B-1242		-999999	999999
RC1C13EE6_LR-1112	PEM2_YEAST	0	999999
R73B1E62B_LR-664	SUMT_YEAST	0	999999
RBC5AFC51_RL-1088		-999999	0
RD8198CB1_RL-1275	SGPL_YEAST	-999999	0
RCB137D73_RL-1184	SGPL_YEAST	-999999	0
R8F0D230_B-797		-999999	999999
R4028EDAB_LR-312		0	999999
RA5C7BC47_LR-937		0	999999
R11430EE4_LR-5		0	999999
R1EE70B2E_LR-97		0	999999
R17096A5B_B-45		-999999	999999
R6ACD8E1C_LR-609		0	999999
R213D0982_LR-112		0	999999
RF5493091_LR-1473		0	999999
R81C94BC0_LR-717	PTR2_YEAST	0	999999
RE456DFB0_LR-1374		0	999999
R6FA2A80_B-642		-999999	999999
R90036D4F_LR-804	PTR2_YEAST	0	999999
RBC132A7E_LR-1087	PTR2_YEAST	0	999999
RC813B6B5_RL-1158	PLC1_YEAST	-999999	0
R5540F934_RL-441	FAS1_YEAST	-999999	0
R9F75C1E7_B-902	FAS1_YEAST	-999999	999999
R7A163DB9_LR-687		0	999999
RA5465A3D_B-932	FAS1_YEAST	-999999	999999
R2FBEFD7C_B-193	FAS2_YEAST	-999999	999999
RD3572BD4_B-1227		-999999	999999
R65D05B2B_LR-573	DIC1_YEAST	0	999999
R81E7E544_LR-719		0	999999
R7F1B10CF_B-707		-999999	999999
R2D352823_B-188	FAS1_YEAST	-999999	999999
RE3FADAA9_B-1372	FAS2_YEAST	-999999	999999
R68F015C2_B-594	FAS1_YEAST	-999999	999999
R9C0D3F9D_RL-882		-999999	0
RD99D563C_RL-1293	FAS1_YEAST	-999999	0
R28513824_LR-163		0	999999
RD6C5D0EF_B-1249		-999999	999999
RFD583E48_RL-1526	FAS1_YEAST	-999999	0
R8363C522_LR-729	UGA4_YEAST	0	999999
RCF427C53_LR-1206		0	999999
RC21790B0_B-1116		-999999	999999
REDB0B309_B-1427		-999999	999999
R1A78C91E_B-60	FAS2_YEAST	-999999	999999
R48173157_B-357	PIC2_YEAST	-999999	999999
R654C5971_B-568	ETR1_YEAST	-999999	999999
R56DFF777_LR-447		0	999999
R5F7FC2AB_B-526	ETR1_YEAST	-999999	999999
RD58765EA_B-1243	FABG_YEAST	-999999	999999
RD70CB0B5_B-1252	ETR1_YEAST	-999999	999999
R19C3423F_B-56	FABG_YEAST	-999999	999999
R92C98D54_B-828	ETR1_YEAST	-999999	999999
R45A927F0_B-348	PGPS1_YEAST	-999999	999999
R43F32C30_LR-337	FRDS_YEAST	0	999999
R9ECF2C55_B-898	FABG_YEAST	-999999	999999
R267B6ABF_B-143		-999999	999999
R6A8FFB5B_B-605		-999999	999999
RCE2AEAF7_LR-1197	FMT_YEAST	0	999999
R3235F5F6_RL-218	FAS1_YEAST	-999999	0
RDAE8F8FB_RL-1313	HTD2_YEAST	-999999	0
R6A283447_B-603		-999999	999999
RFB7C53C6_RL-1514	FAS1_YEAST	-999999	0
RC1F825_RL-1115	HTD2_YEAST	-999999	0
RAB66BF02_RL-975	FAS1_YEAST	-999999	0
R43BBB20F_RL-334	HTD2_YEAST	-999999	0
RC84A09D3_B-1161		-999999	999999
R3B222373_LR-278	HTD2_YEAST	0	999999
RDA985B71_B-1308		-999999	999999
RF24B4B8D_RL-1445	FAS1_YEAST	-999999	0
R9F6E06E_RL-901	HTD2_YEAST	-999999	0
R574EACC2_LR-453	CPT1_YEAST	0	999999
R1C46B7EC_B-81		-999999	999999
R8E3B0DDA_B-795		-999999	999999
RF01B7A96_LR-1435	ECM38_YEAST	0	999999
RE5A8E1EF_B-1379		-999999	999999
R672F3859_RL-586	FOL1_YEAST	-999999	0
R9E00B4B1_B-893	AUS1_YEAST	-999999	999999
REBF85BE8_B-1420		-999999	999999
R32E3E7D6_RL-221	GPDM_YEAST	-999999	0
RE88CFD57_B-1394		-999999	999999
R88B5D1A7_LR-750	TPN1_YEAST	0	999999
R2AD1CA50_LR-179	FOL1_YEAST	0	999999
R5174CD24_B-412	AGC1_YEAST	-999999	999999
R8FAF7FE9_B-802	OAC1_YEAST	-999999	999999
RB2387BD8_B-1028		-999999	999999
R1741EF66_LR-47		0	999999
RB8A84140_B-1061		-999999	999999
RB916577D_B-1064		-999999	999999
R2A45646E_LR-175	FAS1_YEAST	0	999999
RA7745341_LR-953	HTD2_YEAST	0	999999
RB9AAF84D_B-1072		-999999	999999
R8505D20_B-734	LEUC_YEAST	-999999	999999
R58A5F7E1_B-465	AUS1_YEAST	-999999	999999
RFDB9A01E_B-1528	MPCP_YEAST	-999999	999999
R50927583_LR-406		0	999999
R3DCA4C77_LR-293		0	999999
RECD9356_LR-1425		0	999999
R9C659841_LR-884		0	999999
RC093D73A_B-1101		-999999	999999
R454B48FE_LR-342		0	999999
R8F745171_LR-799		0	999999
R6F0E24BF_LR-638	SPS19_YEAST	0	999999
RC9792F0B_LR-1169	SPS19_YEAST	0	999999
RCDE1185_LR-1195	SPS19_YEAST	0	999999
R5EE63E22_RL-516	DCI1_YEAST	-999999	0
R9F5E828E_LR-900	SPS19_YEAST	0	999999
RC8B92651_LR-1163	SPS19_YEAST	0	999999
RC4DEEF23_LR-1141	SPS19_YEAST	0	999999
R38EFBEA3_LR-250	NCPR_YEAST	0	999999
RF646F9C1_RL-1486		-999999	0
R8464D706_LR-731		0	999999
RE225EF97_RL-1346	ISC1_YEAST	-999999	0
R9488C605_RL-844		-999999	0
RC6E7C2F6_B-1153		-999999	999999
RE07919F_LR-1336		0	999999
R82F0E8A0_RL-725		-999999	0
RAB23B1AC_B-969		-999999	999999
R40EC8BA6_LR-316		0	999999
R60FD1599_LR-530		0	999999
RA79FE1A4_B-954		-999999	999999
R62E9B90F_B-550		-999999	999999
RE3338868_B-1353	FAS2_YEAST	-999999	999999
R98978B8F_B-865	FAS1_YEAST	-999999	999999
RE97594CB_RL-1402	ACOX_YEAST	-999999	0
R62B5F28D_B-545	FAS1_YEAST	-999999	999999
R149D8ECB_B-20	FAS1_YEAST	-999999	999999
R5862FF80_RL-462	ERG27_YEAST	-999999	0
R185F5D4C_B-50	FAS2_YEAST	-999999	999999
RE7093916_B-1389	FAS2_YEAST	-999999	999999
RBA294BFE_RL-1073	MKAR_YEAST	-999999	0
R25ADC71A_RL-136	MKAR_YEAST	-999999	0
R398FC8B9_RL-256	MKAR_YEAST	-999999	0
R4B547684_RL-375	MKAR_YEAST	-999999	0
R2B348F52_RL-181	MKAR_YEAST	-999999	0
R1500FA_RL-24	FAS1_YEAST	-999999	0
R731069C2_RL-661	MKAR_YEAST	-999999	0
R6F326661_RL-639	MKAR_YEAST	-999999	0
R8170938E_RL-716	TSC13_YEAST	-999999	0
R5F0929B5_RL-520	TSC13_YEAST	-999999	0
R2AE7DA1B_RL-180	TSC13_YEAST	-999999	0
R1AB85890_RL-61	TSC13_YEAST	-999999	0
R18836801_LR-51		0	999999
R501CF093_RL-403	ACOX_YEAST	-999999	0
R72DB321C_RL-660	ACOX_YEAST	-999999	0
R30B0E48_RL-205	ACOX_YEAST	-999999	0
R9BDDB33_RL-878	ACOX_YEAST	-999999	0
R587DE0AC_B-464	FABG_YEAST	-999999	999999
RDAB46C6B_B-1309	ETR1_YEAST	-999999	999999
RB95E436B_RL-1068	ATPA_YEAST	-999999	0
RAA71A8E2_B-967	ETR1_YEAST	-999999	999999
RAFD3E60F_B-1007	ETR1_YEAST	-999999	999999
R623F0440_B-543	FABG_YEAST	-999999	999999
R9D69601A_B-889	FABG_YEAST	-999999	999999
R199F4D06_B-54		-999999	999999
RC912F359_RL-1166	TSC13_YEAST	-999999	0
R714FF419_RL-650	TSC13_YEAST	-999999	0
RA0A063FA_B-906		-999999	999999
RE3591245_B-1369		-999999	999999
RC134113F_B-1105		-999999	999999
RFBB325D_B-1516		-999999	999999
RF459D2E8_B-1457		-999999	999999
R9DA74134_B-890		-999999	999999
R268D4601_B-144		-999999	999999
R5EC42F7F_B-514		-999999	999999
R21BAA724_B-114		-999999	999999
R37B13A98_B-247		-999999	999999
RBD8085BB_B-1094		-999999	999999
R986766D7_B-861		-999999	999999
R8CF324E3_B-777		-999999	999999
R1E9CF257_B-96		-999999	999999
R45156163_B-341		-999999	999999
R35A3A2A9_B-233		-999999	999999
RC5F1FA36_B-1149		-999999	999999
RA4FD1B1D_B-930		-999999	999999
R59AE64C6_B-487		-999999	999999
RA417E13_B-927		-999999	999999
R9A46C4B5_B-870		-999999	999999
R65AB8930_B-572		-999999	999999
RDEC5BB54_LR-1353	ARE1_YEAST	0	999999
R9D09F47_LR-937	ARE1_YEAST	0	999999
R94188482_LR-872	ARE1_YEAST	0	999999
R8277A81B_LR-746	ARE1_YEAST	0	999999
R9698FE1_LR-890	ARE1_YEAST;ARE2_YEAST	0	999999
RA1E0E5C5_LR-972	ISC1_YEAST	0	999999
RD1C61E6_LR-1266	ISC1_YEAST	0	999999
R2B4B3EA4_LR-196	ISC1_YEAST	0	999999
RB0D6C27A_LR-1071	ISC1_YEAST	0	999999
REE6A9F73_LR-1458	ISC1_YEAST	0	999999
R6BB51AB_LR-613	ISC1_YEAST	0	999999
R8293225F_RL-749	PLB1_YEAST;PLB2_YEAST	-999999	0
R4C554FCD_RL-382	NTE1_YEAST	-999999	0
RCA611E99_RL-1236	YEH2_YEAST	-999999	0
RD77A1261_RL-1303	YEH2_YEAST	-999999	0
R538F30D0_RL-448	YEH2_YEAST	-999999	0
R896B8E90_RL-801	YEH2_YEAST	-999999	0
R9AFD0A91_RL-921	YEH2_YEAST	-999999	0
R5550829_RL-464	TGL1_YEAST;YEH1_YEAST	-999999	0
RB2F0BD25_RL-1086	TGL1_YEAST;YEH1_YEAST	-999999	0
RE076847A_RL-1360	TGL1_YEAST;YEH1_YEAST	-999999	0
RC41A3C5F_RL-1194	TGL1_YEAST;YEH1_YEAST	-999999	0
R6DDA9EFE_RL-626	TGL1_YEAST;YEH1_YEAST	-999999	0
R9CCE1CBE_RL-936	CP51_YEAST+CYB5_YEAST+MCR1_YEAST;CP51_YEAST+CYB5_YEAST+NCB5R_YEAST	-999999	0
R6DCBEFB0_RL-624	PTE1_YEAST	-999999	0
R755137F3_RL-676	SSU1_YEAST	-999999	0
R9DDFFFF4_RL-942	JLP1_YEAST	-999999	0
R126F2A4E_RL-17	COQ1_YEAST	-999999	0
R1BC3D241_RL-74	PTE1_YEAST	-999999	0
R24477073_LR-143	ELO1_YEAST	0	999999
RE1ADADA6_LR-1366	RIB2_YEAST	0	999999
RB9EB6759_LR-1129	CYB5_YEAST+ERG1_YEAST+MCR1_YEAST;CYB5_YEAST+ERG1_YEAST+NCB5R_YEAST	0	999999
R271E14DA_LR-164	LOT6_YEAST	0	999999
R6F0C23A6_RL-633	ALDH2_YEAST;ALDH3_YEAST	-999999	0
R53D6ED7A_B-450		-999999	999999
RFEBA4046_RL-1566		-999999	0
R851B5C4D_LR-763	ADH1_YEAST;ADH2_YEAST;ADH4_YEAST;ADH5_YEAST;FADH_YEAST	0	999999
RD367976B_LR-1278	CYB5_YEAST+ERG5_YEAST+MCR1_YEAST;CYB5_YEAST+ERG5_YEAST+NCB5R_YEAST	0	999999
R28E307FC_LR-180	ADH1_YEAST;ADH2_YEAST;ADH4_YEAST;ADH5_YEAST;FADH_YEAST	0	999999
R99637B65_B-912	BDH1_YEAST	-999999	999999
RBD404AB9_LR-1156	ADH1_YEAST;ADH2_YEAST;ADH4_YEAST;ADH5_YEAST;FADH_YEAST	0	999999
RFCB886C9_LR-1546	ADH1_YEAST;ADH2_YEAST;ADH4_YEAST;ADH5_YEAST;FADH_YEAST	0	999999
R15317776_LR-27	ADH1_YEAST;ADH2_YEAST;ADH4_YEAST;ADH5_YEAST;FADH_YEAST	0	999999
R8A46E6C7_RL-808		-999999	0
R5800A34F_LR-487		0	999999
RD78A83C0_RL-1305		-999999	0
R44AB0CA_LR-337	ADH3_YEAST	0	999999
RA9B2EB7B_LR-1023	ADH3_YEAST	0	999999
RC05DC8E_LR-1173	ADH3_YEAST	0	999999
R4DFD10FE_LR-399	ADH3_YEAST	0	999999
RC52AF1E9_LR-1199	ADH3_YEAST	0	999999
R98889D89_LR-905	ADRO_YEAST+ADRX_YEAST+COX15_YEAST	0	999999
R1133AFE0_RL-7		-999999	0
R6128505_LR-542		0	999999
R82F4B32D_LR-752	NRK1_YEAST	0	999999
R871545EC_B-776		-999999	999999
R726B7F0_LR-657	FET4_YEAST	0	999999
RA52020E4_LR-990	MET8_YEAST	0	999999
R698A1CD_B-596		-999999	999999
RAF73B75B_LR-1058	GMT1_YEAST	0	999999
RC38B4BC5_RL-1189	YND1_YEAST	-999999	0
RACB5E6D6_LR-1042		0	999999
RACFB7218_B-1043	YM71_YEAST	-999999	999999
RD26FA80E_LR-1275		0	999999
R823F03D_RL-744	PTE1_YEAST	-999999	0
R52A0D781_LR-441	TPO1_YEAST;TPO4_YEAST	0	999999
R3EB03FE8_RL-297	TPO5_YEAST	-999999	0
R3ECA5490_B-299		-999999	999999
R610CD7EB_LR-540	LOT6_YEAST	0	999999
R5CA28D78_RL-516	GGPPS_YEAST	-999999	0
R96FE455A_RL-896	BPL1_YEAST	-999999	0
R6A71999D_RL-605		-999999	0
RA5240FC7_RL-991		-999999	0
REE6668A9_RL-1457	COX10_YEAST	-999999	0
R3F12E8BA_RL-300	NADE_YEAST	-999999	0
R5DB65060_LR-524	RIM2_YEAST	0	999999
R39A96FDB_LR-270	YND1_YEAST	0	999999
RC9D3B43_LR-1229	TPO1_YEAST;TPO4_YEAST	0	999999
RD682E897_RL-1297	TPO5_YEAST	-999999	0
RD7BDBBC0_RL-1307	FMS1_YEAST	-999999	0
R6BE38675_RL-614	PTE1_YEAST	-999999	0
RDD6117AA_RL-1342	PTE1_YEAST	-999999	0
RAC655FD5_RL-1039	PTE1_YEAST	-999999	0
RE094553F_RL-1361	PTE1_YEAST	-999999	0
RCEC205CF_LR-1255	PCD1_YEAST	0	999999
R5780CE12_RL-482	TAZ1_YEAST	-999999	0
R206CACB8_RL-115	ELO1_YEAST	-999999	0
R1733AF53_RL-45	ELO1_YEAST	-999999	0
RA18AC2B9_RL-968	ATF1_YEAST;ATF2_YEAST	-999999	0
RAB061259_RL-1029	ATF1_YEAST;ATF2_YEAST	-999999	0
R4C9860DB_RL-387	ATF1_YEAST;ATF2_YEAST	-999999	0
R74A19964_RL-671	ATF1_YEAST;ATF2_YEAST	-999999	0
R2BAC047E_RL-201	ATF1_YEAST;ATF2_YEAST	-999999	0
R1659B344_LR-38	LEU5_YEAST	0	999999
RF857D268_B-1517		-999999	999999
R18E9BBAF_RL-55		-999999	0
R5C32BAC_RL-512	ACH1_YEAST	-999999	0
RA5BE572E_RL-994	CISY3_YEAST	-999999	0
R7AAF0A64_LR-709	VBA1_YEAST;VBA2_YEAST;VBA3_YEAST	0	999999
RA7814861_LR-1009		0	999999
R2A8FD58_LR-193	TMT1_YEAST	0	999999
REACAC36A_RL-1432	ARO10_YEAST;PDC1_YEAST;PDC5_YEAST;PDC6_YEAST	-999999	0
R8A0C4CCF_RL-807	PDC1_YEAST;PDC5_YEAST;PDC6_YEAST	-999999	0
RC712B9E9_RL-1209	ARO10_YEAST;PDC1_YEAST;PDC5_YEAST;PDC6_YEAST;THI3_YEAST	-999999	0
RBB5F7667_RL-1139	PDC1_YEAST;PDC5_YEAST;PDC6_YEAST	-999999	0
R15FB3316_RL-34	ARO10_YEAST;THI3_YEAST	-999999	0
RB7107350_RL-1109		-999999	0
RCAE14274_RL-1239	AVT3_YEAST;AVT4_YEAST	-999999	0
R2C032E6B_LR-202	AVT1_YEAST	0	999999
R79CDC54C_RL-703	AVT3_YEAST;AVT4_YEAST	-999999	0
R9F2FA953_LR-953	AVT1_YEAST	0	999999
R41E6856A_B-320	AHP1_YEAST+TRX1_YEAST;AHP1_YEAST+TRX2_YEAST	-999999	999999
RDB5F787_B-1332		-999999	999999
R12B9018D_RL-18	TRX1_YEAST+TSA2_YEAST;TRX2_YEAST+TSA2_YEAST	-999999	0
R7FD33F64_B-731	PRX1_YEAST+TRX3_YEAST	-999999	999999
R57229B22_RL-480	DOT5_YEAST+TRX1_YEAST;DOT5_YEAST+TRX2_YEAST	-999999	0
R6F764D48_RL-639	YND1_YEAST	-999999	0
R746FA0FC_RL-669	YND1_YEAST	-999999	0
RA4593AE3_B-989		-999999	999999
RE0C10638_B-1363		-999999	999999
R9FDF1009_LR-956	YLR017W	0	999999
R679F5B92_LR-580	GLRX5_YEAST+GSHR_YEAST	0	999999
R1F7DDEBD_B-106	GLRX5_YEAST	-999999	999999
RC902AE7C_B-1224		-999999	999999
R7568C3AE_B-677		-999999	999999
RFA7D7587_RL-1530	GUAD_YEAST	-999999	0
RE53397C0_B-1389		-999999	999999
RA08BAE22_RL-961	IPMK_YEAST	-999999	0
RFCB427EF_LR-1545	IPMK_YEAST	0	999999
RF08CC1F9_LR-1472	ACEB_YEAST	0	999999
RB121DC03_B-1073	PRPD_YEAST	-999999	999999
R591EAD1E_LR-495	NNT1_YEAST	0	999999
RE15BFC99_LR-1364	TMT1_YEAST	0	999999
R2770FAC4_LR-168	DDP1_YEAST	0	999999
R8725D731_RL-778	KCS1_YEAST	-999999	0
R74F12E2A_B-675		-999999	999999
R519CE218_LR-427	YND1_YEAST	0	999999
R3BA91201_LR-282	BCA1_YEAST	0	999999
RE261A636_RL-1370	TPO1_YEAST;TPO2_YEAST;TPO3_YEAST;TPO4_YEAST	-999999	0
R1A9A5F2A_B-66		-999999	999999
RFC4E2EC0_LR-1541	GUP1_YEAST;GUP2_YEAST	0	999999
R75C81CD7_B-681	YM71_YEAST	-999999	999999
RDD0D34C_LR-1339	YBT1_YEAST	0	999999
R5159120C_RL-426	AVT3_YEAST;AVT4_YEAST	-999999	0
RB7BB7E13_RL-1115	AVT1_YEAST	0	999999
RDBEE18F6_LR-1333	CPD1_YEAST	0	999999
R563888E1_RL-472	IAH1_YEAST	-999999	0
R936D352E_RL-864	IAH1_YEAST	-999999	0
R4F634C26_RL-410	IAH1_YEAST	-999999	0
R9C3A994C_LR-933	GGC1_YEAST	0	999999
RB144AF15_LR-1075	GRE2_YEAST;GRE3_YEAST	0	999999
R52705CD2_RL-439	AVT3_YEAST;AVT4_YEAST	-999999	0
R3395AB89_RL-245	AVT1_YEAST	0	999999
R4CCB2159_RL-391	AVT6_YEAST	-999999	0
RA58D97D8_RL-992	GCY_YEAST	-999999	0
R4278BB2F_LR-323	ADH6_YEAST;CSG2_YEAST	0	999999
R55F71B47_RL-471	ISC1_YEAST	-999999	0
R7FAC9C81_RL-729	ISC1_YEAST	-999999	0
REF113A85_RL-1463	ISC1_YEAST	-999999	0
RBC7DCA74_RL-1148	ISC1_YEAST	-999999	0
R320BBD5A_RL-233	ISC1_YEAST	-999999	0
RB1307DF4_RL-1074	ISC1_YEAST	-999999	0
R61A8F5D4_LR-544	ADH6_YEAST;CSG2_YEAST;YPR1_YEAST	0	999999
R205039A4_LR-114	ADH6_YEAST;CSG2_YEAST	0	999999
R2B83D558_LR-199	ADH6_YEAST;CSG2_YEAST	0	999999
RDAB447EC_LR-1325	CP56_YEAST+NCPR_YEAST	0	999999
R6408D458_RL-557	VBA2_YEAST	-999999	0
R164A00DF_RL-36	AVT3_YEAST;AVT4_YEAST	-999999	0
R77AFF784_RL-689	AVT1_YEAST;VBA2_YEAST	0	999999
R5E7CAE88_RL-528	VBA1_YEAST;VBA2_YEAST;VBA3_YEAST	-999999	0
R61CBB5EA_RL-545	DIT1_YEAST	-999999	0
RCA162A08_RL-1232	AVT6_YEAST	-999999	0
R196F950D_RL-59	DDP1_YEAST	-999999	0
R3C6A9E7E_RL-286	ERS1_YEAST	-999999	0
RFA1BE4FA_B-1526	HFA1_YEAST	-999999	999999
RB05D5D42_RL-1066	IPK1_YEAST	-999999	0
RAC395A08_RL-1037	IPMK_YEAST	-999999	0
RB3608EE_RL-1088	IPMK_YEAST	-999999	0
R7046CC8_RL-644	YCFI_YEAST	-999999	0
R71F77A3E_B-654		-999999	999999
R8B09E6A1_B-814		-999999	999999
R2F995547_RL-216		-999999	0
R6BB169EB_B-612	ARO8_YEAST;ARO9_YEAST	-999999	999999
R1723CBEB_LR-44	GLY1_YEAST	0	999999
RA2356841_B-974		-999999	999999
R6F30F2D_B-635		-999999	999999
RFAD61EFD_B-1532	ALO_YEAST	-999999	999999
RC54CF848_B-1200		-999999	999999
RDB530B23_RL-1330		-999999	0
RDFA32C16_RL-1358	PYRD_YEAST	-999999	0
R912B9AA2_RL-852		-999999	0
R461B1AB5_B-344		-999999	999999
RE9A854C_B-1425	ADY2_YEAST	-999999	999999
R585B833_B-490	TNA1_YEAST	-999999	999999
RA8AD9D9_B-1017		-999999	999999
RE55B1C08_LR-1390	DS1P1_YEAST;DS1P2_YEAST	0	999999
R77E47C01_LR-692	DS1P1_YEAST;DS1P2_YEAST	0	999999
R8E66B4BE_LR-835	PGLR_YEAST	0	999999
R5CA060AC_RL-515		-999999	0
RBA7C5FAA_LR-1131	DOG1_YEAST;DOG2_YEAST	0	999999
R50168641_LR-417	AMYG_YEAST	0	999999
R9B1FDC10_RL-922		-999999	0
R896482BB_RL-800		-999999	0
RF9254AF6_RL-1520		-999999	0
RD56A6A30_B-1290		-999999	999999
R3E9ABF89_B-296	GIT1_YEAST	-999999	999999
RCD5CF533_LR-1247	KCS1_YEAST	0	999999
RF3F26333_B-1496		-999999	999999
RF589498E_B-1505		-999999	999999
R9316F361_RL-862	AGC1_YEAST	-999999	0
RBF7AAC08_B-1168		-999999	999999
RC9FB2CE0_B-1230		-999999	999999
R74ACD10C_B-672		-999999	999999
RF08C6928_B-1471		-999999	999999
RF1327F15_B-1477		-999999	999999
R3FF605F3_RL-309		-999999	0
R4822CD06_B-356		-999999	999999
R34320C35_B-248		-999999	999999
R97E067F0_LR-902	OPT1_YEAST	0	999999
RA42906DD_B-986		-999999	999999
RA292C7B1_B-976		-999999	999999
R84A09ED1_B-759		-999999	999999
RFFBC5901_B-1576		-999999	999999
R7F847A7C_B-728		-999999	999999
R73ADFC36_B-662		-999999	999999
RBFA9FFDB_RL-1169	PDC1_YEAST;PDC5_YEAST;PDC6_YEAST	-999999	0
R9033C680_B-846		-999999	999999
R710BA2AC_B-647		-999999	999999
RE472C887_B-1380		-999999	999999
RB989ACE_RL-1126	HUT1_YEAST	-999999	0
R104B5A88_B-1		-999999	999999
RA98EFC9A_LR-1021		0	999999
R947991C2_B-875		-999999	999999
RA6E47BD5_RL-1004		-999999	0
R28688B30_B-171		-999999	999999
R7992095B_B-702		-999999	999999
RAEDBE980_B-1051		-999999	999999
RFF216BEB_B-1568		-999999	999999
R28792A5_B-173		-999999	999999
R537D10CE_B-446		-999999	999999
R3819F37C_B-264		-999999	999999
R330DB24A_B-240		-999999	999999
RCC045CCC_B-1243		-999999	999999
R9DFEDEA7_B-944		-999999	999999
R136A98F1_RL-22	DTR1_YEAST	-999999	0
RD9ADCD6B_RL-1317		-999999	0
R354D4D09_B-251		-999999	999999
RC3E1F6F9_RL-1191		-999999	0
RB439744F_B-1092		-999999	999999
REDFB0DA_B-1454		-999999	999999
RBD8AC166_RL-1158		-999999	0
R1DDA8E51_B-97		-999999	999999
R4C200C3A_B-381		-999999	999999
R8BB0D4F_B-821		-999999	999999
R3AF4C79_B-278		-999999	999999
R32F19675_B-238		-999999	999999
R251B8BE2_RL-150		-999999	0
RC21C9EA0_LR-1182	CYB2_YEAST+CYC1_YEAST;CYB2_YEAST+CYC7_YEAST	0	999999
R50012B9E_LR-416	CYC1_YEAST+DLD1_YEAST;CYC1_YEAST+DLD3_YEAST;CYC7_YEAST+DLD1_YEAST;CYC7_YEAST+DLD3_YEAST	0	999999
RF431F284_RL-1497	CCPR_YEAST+CYC1_YEAST;CCPR_YEAST+CYC7_YEAST	-999999	0
RA385DC05_LR-981	RIM2_YEAST	0	999999
RF2193DDA_RL-1482	MET8_YEAST	-999999	0
R435C1B64_RL-331	YEL038W+YMR009W	-999999	0
RE27BB29B_LR-1371		0	999999
R15DF7064_B-33		-999999	999999
R535D7CE8_LR-445		0	999999
R4E71B6E2_LR-403		0	999999
R65DA4EC_LR-566		0	999999
RE2FE3791_LR-1373		0	999999
R44F1562D_LR-338		0	999999
R87E64786_LR-785		0	999999
R632E2E62_LR-554		0	999999
R31628A20_LR-230		0	999999
R97CB5CBC_LR-901		0	999999
RBFFDB67C_LR-1170		0	999999
R21326CB3_LR-121		0	999999
R9F5087F2_LR-954		0	999999
RE6E0D26E_LR-1401		0	999999
R482B271C_LR-359		0	999999
R681A3A9E_LR-583		0	999999
R1AD7B4FF_LR-68		0	999999
RA3A8E48_LR-982		0	999999
R397CCF10_LR-266		0	999999
R66E7F363_LR-574		0	999999
RA61AE6E6_LR-998		0	999999
R368ADFA3_LR-259		0	999999
RDF833583_LR-1357		0	999999
R50440798_LR-418		0	999999
R796B2F91_LR-699		0	999999
R4B23EC7F_LR-373		0	999999
R9BF989EE_LR-931		0	999999
RBAE6E82C_LR-1135		0	999999
RD4599D0A_LR-1282		0	999999
R4A75267_LR-368		0	999999
RF66C6278_LR-1509		0	999999
RB6024082_LR-1103		0	999999
R4A44852F_LR-367		0	999999
R77EA74A4_LR-695		0	999999
R4B49608D_LR-374		0	999999
R6966DFCE_LR-594		0	999999
RD94F754F_LR-1316		0	999999
R21E632B6_LR-125		0	999999
RFBF13562_LR-1539		0	999999
RE661B4A2_LR-1117		0	999999
R654825B_LR-459	COQ6_YEAST	0	999999
RFA3EFAB4_RL-1224		-999999	0
RF1F64CB5_LR-1185	PYR1_YEAST	0	999999
RFD7AD909_RL-1247	PYR1_YEAST	-999999	0
R5F2E9D69_RL-431	PAD1_YEAST	-999999	0
R268C60A5_B-130		-999999	999999
R92CCC535_LR-699	COQ3_YEAST	0	999999
RBC470D3F_LR-914	COQ5_YEAST	0	999999
RD5DC08CB_LR-1037	DIM1_YEAST	0	999999
R5D2E46D6_B-419		-999999	999999
R3DDCBB0B_B-236		-999999	999999
R1C76D8E6_B-65		-999999	999999
RDDBB5D7_B-1078	PYR1_YEAST	-999999	999999
RE4A4D71D_RL-1101	ACEB_YEAST	-999999	0
R74F25A98_B-544		-999999	999999
RF0DC3952_B-1181		-999999	999999
R1ED2587E_B-83		-999999	999999
RAFA35A6A_LR-844		0	999999
R60BBDCCD_B-439		-999999	999999
RC91673BA_B-978		-999999	999999
R492B358C_B-294		-999999	999999
R9C79F37F_RL-885_SpecMNXM60326_ChangedTo_MNXM1504		-999999	0
RAD2B85A5_RL-1044_SpecMNXM91267_ChangedTo_MNXM102_SpecmaranasiMM904ptd135bpSC_ChangedTo_MNXM170	FAB1_YEAST	0	999999
R68753024_LR-587_SpecMNXM91267_ChangedTo_MNXM102_SpecmaranasiMM904ptd135bpSC_ChangedTo_MNXM170	INP52_YEAST;INP53_YEAST;SAC1_YEAST	0	999999
R2C7BA6DF_RL-204_SpecMNXM646_ChangedTo_MNXM540	ISC1_YEAST	-999999	0
R4390063E_RL-335_SpecMNXM646_ChangedTo_MNXM540	ISC1_YEAST	-999999	0
R523E64F5_RL-437_SpecMNXM646_ChangedTo_MNXM540	ISC1_YEAST	-999999	0
REA002D2E_RL-1429_SpecMNXM646_ChangedTo_MNXM540	ISC1_YEAST	-999999	0
R4A9A12BF_RL-370_SpecMNXM646_ChangedTo_MNXM540	ISC1_YEAST	-999999	0
R9C014E93_RL-932_SpecMNXM646_ChangedTo_MNXM540	ISC1_YEAST	-999999	0
R71883638_RL-652_SpecMNXM90906_ChangedTo_MNXM648	RIB7_YEAST	-999999	0
RC6D1C2FF_LR-1152_SpecMNXM78362_ChangedTo_MNXM97148	HEMH_YEAST	0	999999
RF9F5C68E_RL-1525_SpecMNXM90650_ChangedTo_MNXM109	SPO14_YEAST	-999999	0
RFDE180D4_LR-1529_SpecMNXM89948_ChangedTo_MNXM173	CRC1_YEAST	0	999999
R2C76250B_B-187_SpecMNXM89948_ChangedTo_MNXM173	AGP2_YEAST	-999999	999999
RFC3038A8_RL-1519_SpecMNXM89948_ChangedTo_MNXM173		-999999	0
RFBBC0CA5_B-1517_SpecMNXM82334_ChangedTo_MNXM27	NAH1_YEAST	-999999	999999
R39B0C980_B-259_SpecMNXM90553_ChangedTo_MNXM98		-999999	999999
RDB0BD318_B-1314_SpecMNXM90553_ChangedTo_MNXM98	DIC1_YEAST	-999999	999999
R70C4A6A4_RL-647_SpecMNXM91319_ChangedTo_MNXM90665	SYNC_YEAST	-999999	0
RC512EF13_RL-1142_SpecMNXM91319_ChangedTo_MNXM90665	PMP1_YEAST	-999999	0
R14A3603_RL-21_SpecMNXM91319_ChangedTo_MNXM90665	SYWM_YEAST	-999999	0
R1F76DF3E_LR-105_SpecMNXM91268_ChangedTo_MNXM122	INP51_YEAST;INP52_YEAST;INP53_YEAST;INP54_YEAST	0	999999
R34557131_LR-228_SpecisoiIN800723_ChangedTo_MNXM272		0	999999
RF55F8541_RL-1476_SpecisoiIN800723_ChangedTo_MNXM272		-999999	0
R12D1EECF_B-15_SpecisoiIN800723_ChangedTo_MNXM272	FAS1_YEAST	-999999	999999
R73195322_RL-662_SpecisoiIN800723_ChangedTo_MNXM272	TSC13_YEAST	-999999	0
R300FAA97_RL-196_SpecisoiIN800482_ChangedTo_MNXM367	PDAT_YEAST	-999999	0
R7A97E0D2_LR-688_SpecisoiIN800482_ChangedTo_MNXM367	NTE1_YEAST	0	999999
R9BE8F1CD_B-879_SpecisoiIN800482_ChangedTo_MNXM367	GIT1_YEAST	-999999	999999
R9563C0BD_LR-846_SpecisoiIN800482_ChangedTo_MNXM367	SPO22_YEAST	0	999999
RE40AFE5F_RL-1375_SpecMNXM52_ChangedTo_MNXM50	KRE6_YEAST;SKN1_YEAST	-999999	0
RED0BE60E_RL-1449_SpecMNXM52_ChangedTo_MNXM50	ATG26_YEAST	-999999	0
RC0B62624_RL-1102_SpecisoiIN800411_ChangedTo_MNXM91575	DPM1_YEAST	-999999	0
R5113760D_RL-409_SpecisoiIN800411_ChangedTo_MNXM91575	YM13C_YEAST	-999999	0
R3960BAFC_B-251_SpecMNXM426_ChangedTo_MNXM114079		-999999	999999
R122EA05F_RL-12_SpecisoiIN800395_ChangedTo_MNXM2903	LPP1_YEAST	-999999	0
R2EC33597_RL-213_SpecMNXM96694_ChangedTo_MNXM62	PLB1_YEAST;PLB2_YEAST;PLB3_YEAST	-999999	0
RE5980778_LR-1393_SpecMNXM96694_ChangedTo_MNXM62		0	999999
RF0A172F5_LR-1474_SpecMNXM90650_ChangedTo_MNXM109_SpecMNXM96694_ChangedTo_MNXM62		0	999999
R9DB4E41F_RL-940_SpecMNXM90149_ChangedTo_MNXM308	TGL2_YEAST;TGL3_YEAST	-999999	0
R22395814_RL-130_SpecMNXM90149_ChangedTo_MNXM308	PDAT_YEAST	-999999	0
R6C887514_LR-619_SpecisoiIN800335_ChangedTo_MNXM64020_SpecisoiIN800534_ChangedTo_MNXM8736	AUR1_YEAST	0	999999
RE9279400_RL-1399_SpecisoiIN800335_ChangedTo_MNXM64020_SpecisoiIN800534_ChangedTo_MNXM8736	ISC1_YEAST	-999999	0
RB0898A42_RL-1011_SpecisoiIN800335_ChangedTo_MNXM64020_SpecisoiIN800534_ChangedTo_MNXM8736	ISC1_YEAST	-999999	0
RC19D91CA_LR-1111_SpecisoiIN800746_ChangedTo_MNXM64019_SpecisoiIN800535_ChangedTo_MNXM8738	AUR1_YEAST	0	999999
R6916C9CB_LR-595_SpecisoiIN800746_ChangedTo_MNXM64019_SpecisoiIN800535_ChangedTo_MNXM8738	ISC1_YEAST	0	999999
R1D9C6E9C_RL-91_SpecisoiIN800746_ChangedTo_MNXM64019_SpecisoiIN800535_ChangedTo_MNXM8738	ISC1_YEAST	-999999	0
RC3AEB080_LR-1132_SpecisoiIN80074_ChangedTo_MNXM6753_SpecisoiIN80072_ChangedTo_MNXM6754	COQ5_YEAST	0	999999
RD199FE75_RL-1216_SpecisoiIN800538_ChangedTo_MNXM8744_SpecisoiIN800537_ChangedTo_MNXM7449	ERG26_YEAST	-999999	0
RA5A2C0E1_LR-936_SpecisoiIN800649_ChangedTo_MNXM8858	IPT1_YEAST	0	999999
R66F5B9F1_LR-585_SpecisoiIN800650_ChangedTo_MNXM8860	IPT1_YEAST	0	999999
RC5345DD9_RL-1143_SpecisoiIN800539_ChangedTo_MNXM91328	ERG26_YEAST	-999999	0
R9DF1E5E1_RL-892_SpecisoiIN800291_ChangedTo_MNXM114383	FAT1_YEAST	-999999	0
R3145EFDC_RL-211_SpecisoiIN800291_ChangedTo_MNXM114383		-999999	0
RFD4CDDC1_RL-1524_SpecisoiIN800294_ChangedTo_MNXM46158	FAT1_YEAST	-999999	0
RCE5D4C79_RL-1199_SpecisoiIN800294_ChangedTo_MNXM46158		-999999	0
R33C7388D_RL-225_SpecisoiIN80077_ChangedTo_MNXM6755	PAD1_YEAST	-999999	0
RD470DD9F_LR-1237_SpecisoiIN80073_ChangedTo_MNXM5483	DIM1_YEAST	0	999999
R213987BE_LR-122_SpecmaranasiMM9043dh5hpb_ChangedTo_MNXM6755	YDR204W+CAT5_YEAST+COQ3_YEAST+COQ5_YEAST+COQ6_YEAST+COQ8_YEAST+COQ9_YEAST	0	999999
R2F04A174_LR-214_SpecmaranasiMM9043dh5hpb_ChangedTo_MNXM6755		0	999999
R2377245F_B-136_SpecmaranasiMM9043dh5hpb_ChangedTo_MNXM6755		-999999	999999
R4F17B6F4_RL-401_SpecMNXM15706_ChangedTo_MNXM226	PLSC_YEAST	-999999	0
RB89E22D7_RL-1060_SpecMNXM15706_ChangedTo_MNXM226	AYR1_YEAST	-999999	0
R93F920C6_RL-835_SpecisoiIN800127_ChangedTo_MNXM513	FOX2_YEAST	-999999	0
R27482776_LR-157_SpecisoiIN800127_ChangedTo_MNXM513	THIK_YEAST	0	999999
R3FFA72C5_RL-310_SpecmaranasiMM9042hp6mbq_ChangedTo_MNXM6754	YDR204W+CAT5_YEAST+COQ3_YEAST+COQ5_YEAST+COQ6_YEAST+COQ8_YEAST+COQ9_YEAST	-999999	0
R1858A1D3_B-38_SpecMNXM1310_ChangedTo_MNXM717	FOX2_YEAST	-999999	999999
RBC8A9EA3_LR-915_SpecMNXM1310_ChangedTo_MNXM717	THIK_YEAST	0	999999
RFD11B8D_LR-1549_SpecmaranasiMM9042hp6mbq_ChangedTo_MNXM6754_SpecmaranasiMM9042hpmmbq_ChangedTo_MNXM6753	YDR204W+CAT5_YEAST+COQ3_YEAST+COQ5_YEAST+COQ6_YEAST+COQ8_YEAST+COQ9_YEAST	0	999999
RB8124AA3_RL-1056_SpecMNXM18_ChangedTo_MNXM89557	SYEM_YEAST	-999999	0
R296BAEAA_RL-174_SpecMNXM18_ChangedTo_MNXM89557		0	999999
RB7EE3ADA_LR-1053_SpecMNXM90307_ChangedTo_MNXM5319	COQ3_YEAST	0	999999
RE25A986D_LR-1348_SpecMNXM2440_ChangedTo_MNXM1783_SpecMNXM90307_ChangedTo_MNXM5319	DHYS_YEAST	0	999999
RC3DF73BD_LR-1134_SpecMNXM2440_ChangedTo_MNXM1783_SpecMNXM90307_ChangedTo_MNXM5319	UCRI_YEAST	0	999999
R7473C27F_LR-667_SpecMNXM66139_ChangedTo_MNXM4		0	999999
R7BC52334_RL-693_SpecMNXM66139_ChangedTo_MNXM4	ERG1_YEAST	-999999	0
RBBCAC1D0_B-1086_SpecMNXM66139_ChangedTo_MNXM4	PDX3_YEAST	-999999	999999
R476285C2_RL-351_SpecMNXM66139_ChangedTo_MNXM4	ACOX_YEAST	-999999	0
R1B5737E1_RL-66_SpecMNXM66139_ChangedTo_MNXM4	ACOX_YEAST	-999999	0
RFF5D4E66_RL-1538_SpecMNXM66139_ChangedTo_MNXM4	ACOX_YEAST	-999999	0
R80A4D6B_RL-710_SpecMNXM66139_ChangedTo_MNXM4	ACOX_YEAST	-999999	0
R12A7DB14_RL-14_SpecMNXM66139_ChangedTo_MNXM4	ACOX_YEAST	-999999	0
R5EF6C148_RL-517_SpecMNXM66139_ChangedTo_MNXM4	ACOX_YEAST	-999999	0
RF5FC406A_RL-1484_SpecMNXM66139_ChangedTo_MNXM4	PPOX_YEAST	-999999	0
R18E55CEB_RL-53_SpecMNXM66139_ChangedTo_MNXM4	COX1_YEAST	-999999	0
RC346A191_LR-1131_SpecMNXM66139_ChangedTo_MNXM4	ACOX_YEAST	0	999999
R410F41AB_LR-321_SpecMNXM66139_ChangedTo_MNXM4	ACO1_YEAST	0	999999
R35F2875A_LR-236_SpecMNXM66139_ChangedTo_MNXM4	ACOX_YEAST	0	999999
RB4002A99_LR-1037_SpecMNXM66139_ChangedTo_MNXM4	ACOX_YEAST	0	999999
REA741265_LR-1412_SpecMNXM66139_ChangedTo_MNXM4	ACOX_YEAST	0	999999
RAD201F16_LR-984_SpecMNXM66139_ChangedTo_MNXM4	ACOX_YEAST	0	999999
R655C3509_LR-569_SpecMNXM66139_ChangedTo_MNXM4	ACO1_YEAST	0	999999
R9E5E2FDE_RL-895_SpecisoiIN800723_ChangedTo_MNXM272_SpecMNXM66139_ChangedTo_MNXM4	ACOX_YEAST	-999999	0
R653790F3_LR-561_SpecisoiIN800723_ChangedTo_MNXM272_SpecMNXM66139_ChangedTo_MNXM4	ACO1_YEAST	0	999999
REEEB6044_LR-1430_SpecisoiIN800746_ChangedTo_MNXM64019_SpecisoiIN800335_ChangedTo_MNXM64020_SpecMNXM66139_ChangedTo_MNXM4	SCS7_YEAST	0	999999
RDE2244F7_RL-1329_SpecisoiIN800152_ChangedTo_MNXM1036_SpecMNXM66139_ChangedTo_MNXM4	YH007_YEAST	-999999	0
RFC470A1B_RL-1520_SpecisoiIN80072_ChangedTo_MNXM6754_SpecMNXM66139_ChangedTo_MNXM4	COQ6_YEAST	-999999	0
R71CB8209_LR-655_SpecisoiIN800537_ChangedTo_MNXM7449_SpecMNXM66139_ChangedTo_MNXM4	MSMO_YEAST	0	999999
RE22A809D_LR-1347_SpecisoiIN800539_ChangedTo_MNXM91328_SpecMNXM66139_ChangedTo_MNXM4	MSMO_YEAST	0	999999
R3A93B1C1_LR-273_SpecisoiIN80074_ChangedTo_MNXM6753_SpecisoiIN80076_ChangedTo_MNXM4300_SpecMNXM66139_ChangedTo_MNXM4		0	999999
RB2A21DE9_LR-1030_SpecisoiIN80077_ChangedTo_MNXM6755_SpecisoiIN80073_ChangedTo_MNXM5483_SpecMNXM66139_ChangedTo_MNXM4		0	999999
RC2EB7EB0_RL-1123_SpecMNXM5738_ChangedTo_MNXM52460_SpecMNXM66139_ChangedTo_MNXM4	ERG5_YEAST	-999999	0
R7736F45E_RL-678_SpecMNXM5738_ChangedTo_MNXM52460_SpecMNXM66139_ChangedTo_MNXM4	ERG3_YEAST	-999999	0
R37022639_RL-245_SpecMNXM426_ChangedTo_MNXM114079_SpecisoiIN800_ChangedTo_MNXM238	ILV5_YEAST	-999999	0
R7DECAD2C_RL-583_SpecMNXM15817_ChangedTo_MNXM1067	FNTA_YEAST+FNTB_YEAST;FNTA_YEAST+PGTB1_YEAST;PGTA_YEAST+PGTB2_YEAST;RER2_YEAST;SRT1_YEAST	-999999	0
R177ABF9A_LR-46_SpecmaranasiMM9042hpmhmbq_ChangedTo_MNXM6752	YDR204W+CAT5_YEAST+COQ3_YEAST+COQ5_YEAST+COQ6_YEAST+COQ8_YEAST+COQ9_YEAST	0	999999
R4B5729BE_LR-376_SpecmaranasiMM9042hpmmbq_ChangedTo_MNXM6753_SpecmaranasiMM9042hpmhmbq_ChangedTo_MNXM6752	YDR204W+CAT5_YEAST+COQ3_YEAST+COQ5_YEAST+COQ6_YEAST+COQ8_YEAST+COQ9_YEAST	0	999999
R331BEEFF_RL-199_SpecMNXM52_ChangedTo_MNXM50_SpecMNXM99_ChangedTo_MNXM41___R331BEEFF_RL-241_SpecMNXM52_ChangedTo_MNXM50_SpecMNXM99_ChangedTo_MNXM41	(GLG1_YEAST+GYS1_YEAST;(GYS1_YEAST;GLG1_YEAST+GYS2_YEAST;GLG2_YEAST+GYS1_YEAST;GLG2_YEAST+GYS2_YEAST);GYS2_YEAST)	-999999	0
RC2AA49E1_LR-1119_SpecMNXM99_ChangedTo_MNXM41___RC2AA49E1_LR-1120_SpecMNXM99_ChangedTo_MNXM41___RC2AA49E1_LR-1121_SpecMNXM99_ChangedTo_MNXM41___RC2AA49E1_LR-1122_SpecMNXM99_ChangedTo_MNXM41	(BGL2_YEAST);(EXG1_YEAST);(EXG2_YEAST);(SPR1_YEAST)	0	999999
R334E2E8B_RL-222_SpecMNXM46301_ChangedTo_MNXM92167___R334E2E8B_RL-223_SpecMNXM46301_ChangedTo_MNXM92167	(CDA1_YEAST);(CDA2_YEAST)	-999999	0
R24466A9D_RL-116_SpecMNXM2026_ChangedTo_MNXM25932___R24466A9D_RL-142_SpecMNXM2026_ChangedTo_MNXM25932	(ACPM_YEAST+CEM1_YEAST+ETR1_YEAST+FABD_YEAST+FABG_YEAST+HTD2_YEAST);(ACPM_YEAST+CEM1_YEAST+FABD_YEAST+FABG_YEAST)	-999999	0
R79DBEE10_RL-565_SpecMNXM2026_ChangedTo_MNXM25932___R79DBEE10_RL-704_SpecMNXM2026_ChangedTo_MNXM25932	(ACPM_YEAST+CEM1_YEAST+ETR1_YEAST+FABD_YEAST+FABG_YEAST+HTD2_YEAST);(ACPM_YEAST+CEM1_YEAST+FABD_YEAST+FABG_YEAST)	-999999	0
RE16276F0_RL-1090_SpecMNXM2026_ChangedTo_MNXM25932___RE16276F0_RL-1365_SpecMNXM2026_ChangedTo_MNXM25932	(ACPM_YEAST+CEM1_YEAST+ETR1_YEAST+FABD_YEAST+FABG_YEAST+HTD2_YEAST);(ACPM_YEAST+CEM1_YEAST+FABD_YEAST+FABG_YEAST)	-999999	0
R51EB7C3B_B-351_SpecMNXM2026_ChangedTo_MNXM25932___R51EB7C3B_B-433_SpecMNXM2026_ChangedTo_MNXM25932	FAS1_YEAST+FAS2_YEAST	-999999	999999
R1FE969E9_RL-109_SpecMNXM2026_ChangedTo_MNXM25932___R1FE969E9_RL-90_SpecMNXM2026_ChangedTo_MNXM25932	(ACPM_YEAST+CEM1_YEAST+ETR1_YEAST+FABD_YEAST+FABG_YEAST+HTD2_YEAST);(ACPM_YEAST+CEM1_YEAST+FABD_YEAST+FABG_YEAST)	-999999	0
R8C620FFE_RL-772_SpecMNXM15706_ChangedTo_MNXM226___R8C620FFE_RL-773_SpecMNXM15706_ChangedTo_MNXM226	(GPT1_YEAST);(GPT2_YEAST)	-999999	0
RC7DC5CBC_LR-1215_SpecMNXM114177_ChangedTo_MNXM913___RC7DC5CBC_LR-970_SpecMNXM114177_ChangedTo_MNXM913	MSMO_YEAST	0	999999
R4B55F6F2_LR-376_SpecisoiIN800535_ChangedTo_MNXM8738_SpecisoiIN800650_ChangedTo_MNXM8860___R4B55F6F2_LR-377_SpecisoiIN800535_ChangedTo_MNXM8738_SpecisoiIN800650_ChangedTo_MNXM8860	(CSG2_YEAST);(SUR1_YEAST)	0	999999
R8717672A_LR-743_SpecisoiIN800534_ChangedTo_MNXM8736_SpecisoiIN800649_ChangedTo_MNXM8858___R8717672A_LR-744_SpecisoiIN800534_ChangedTo_MNXM8736_SpecisoiIN800649_ChangedTo_MNXM8858	(CSG2_YEAST);(SUR1_YEAST)	0	999999
RC836434A_LR-1219_SpecMNXM91820_ChangedTo_MNXM1700___RC836434A_LR-973_SpecMNXM91820_ChangedTo_MNXM1700	AYR1_YEAST	0	999999
R3E5EC630_RL-239_SpecMNXM91820_ChangedTo_MNXM1700___R3E5EC630_RL-292_SpecMNXM91820_ChangedTo_MNXM1700	GPT1_YEAST;GPT2_YEAST	-999999	0
RE9AA2A4B_LR-1141_SpecMNXM96694_ChangedTo_MNXM62_SpecMNXM90149_ChangedTo_MNXM308___RE9AA2A4B_LR-1426_SpecMNXM96694_ChangedTo_MNXM62_SpecMNXM90149_ChangedTo_MNXM308	AUR1_YEAST	0	999999
RFD2AFADB_LR-1243_SpecMNXM96694_ChangedTo_MNXM62_SpecMNXM90149_ChangedTo_MNXM308___RFD2AFADB_LR-1551_SpecMNXM96694_ChangedTo_MNXM62_SpecMNXM90149_ChangedTo_MNXM308	AUR1_YEAST	0	999999
R4D243049_LR-321_SpecMNXM96694_ChangedTo_MNXM62_SpecMNXM90149_ChangedTo_MNXM308___R4D243049_LR-395_SpecMNXM96694_ChangedTo_MNXM62_SpecMNXM90149_ChangedTo_MNXM308	AUR1_YEAST	0	999999
R6DC01468_LR-507_SpecMNXM96694_ChangedTo_MNXM62_SpecMNXM90149_ChangedTo_MNXM308___R6DC01468_LR-622_SpecMNXM96694_ChangedTo_MNXM62_SpecMNXM90149_ChangedTo_MNXM308	AUR1_YEAST	0	999999
R5BC277AF_LR-409_SpecMNXM96694_ChangedTo_MNXM62_SpecMNXM90149_ChangedTo_MNXM308___R5BC277AF_LR-507_SpecMNXM96694_ChangedTo_MNXM62_SpecMNXM90149_ChangedTo_MNXM308	AUR1_YEAST	0	999999
RDED559C3_LR-1085_SpecMNXM96694_ChangedTo_MNXM62_SpecMNXM90149_ChangedTo_MNXM308___RDED559C3_LR-1354_SpecMNXM96694_ChangedTo_MNXM62_SpecMNXM90149_ChangedTo_MNXM308	AUR1_YEAST	0	999999
R2E68EC2C_RL-175_SpecMNXM96694_ChangedTo_MNXM62_SpecMNXM90149_ChangedTo_MNXM308___R2E68EC2C_RL-211_SpecMNXM96694_ChangedTo_MNXM62_SpecMNXM90149_ChangedTo_MNXM308	IPT1_YEAST	-999999	0
RCD0E82E6_RL-1245_SpecMNXM96694_ChangedTo_MNXM62_SpecMNXM90149_ChangedTo_MNXM308___RCD0E82E6_RL-993_SpecMNXM96694_ChangedTo_MNXM62_SpecMNXM90149_ChangedTo_MNXM308	IPT1_YEAST	-999999	0
R22F1E237_RL-109_SpecMNXM96694_ChangedTo_MNXM62_SpecMNXM90149_ChangedTo_MNXM308___R22F1E237_RL-134_SpecMNXM96694_ChangedTo_MNXM62_SpecMNXM90149_ChangedTo_MNXM308	IPT1_YEAST	-999999	0
RDF7E5E25_RL-1087_SpecMNXM96694_ChangedTo_MNXM62_SpecMNXM90149_ChangedTo_MNXM308___RDF7E5E25_RL-1356_SpecMNXM96694_ChangedTo_MNXM62_SpecMNXM90149_ChangedTo_MNXM308	IPT1_YEAST	-999999	0
RE05F0DDA_RL-1088_SpecMNXM96694_ChangedTo_MNXM62_SpecMNXM90149_ChangedTo_MNXM308___RE05F0DDA_RL-1359_SpecMNXM96694_ChangedTo_MNXM62_SpecMNXM90149_ChangedTo_MNXM308	IPT1_YEAST	-999999	0
R1DD0B1C8_RL-79_SpecMNXM96694_ChangedTo_MNXM62_SpecMNXM90149_ChangedTo_MNXM308___R1DD0B1C8_RL-96_SpecMNXM96694_ChangedTo_MNXM62_SpecMNXM90149_ChangedTo_MNXM308	IPT1_YEAST	-999999	0
R8D06C7A0_LR-669_SpecMNXM90650_ChangedTo_MNXM109_SpecMNXM90149_ChangedTo_MNXM308___R8D06C7A0_LR-830_SpecMNXM90650_ChangedTo_MNXM109_SpecMNXM90149_ChangedTo_MNXM308	DPP1_YEAST;LPP1_YEAST	0	999999
RCDBA0270_RL-1250_SpecMNXM90149_ChangedTo_MNXM308___RCDBA0270_RL-997_SpecMNXM90149_ChangedTo_MNXM308	PLC1_YEAST	-999999	0
R81A9E70B_RL-596_SpecMNXM90149_ChangedTo_MNXM308___R81A9E70B_RL-739_SpecMNXM90149_ChangedTo_MNXM308	CPT1_YEAST;EPT1_YEAST	0	999999
R4A09C37B_RL-298_SpecMNXM90149_ChangedTo_MNXM308___R4A09C37B_RL-364_SpecMNXM90149_ChangedTo_MNXM308	ARE1_YEAST;ARE2_YEAST;DGAT2_YEAST	-999999	0
R4CAACCE6_B-316_SpecMNXM90149_ChangedTo_MNXM308___R4CAACCE6_B-389_SpecMNXM90149_ChangedTo_MNXM308	EPT1_YEAST	-999999	999999
R7E2D73A6_RL-584_SpecMNXM91268_ChangedTo_MNXM122_SpecMNXM96694_ChangedTo_MNXM62___R7E2D73A6_RL-724_SpecMNXM91268_ChangedTo_MNXM122_SpecMNXM96694_ChangedTo_MNXM62	PIK1_YEAST	-999999	0
R414F3A87_RL-258_SpecMNXM91268_ChangedTo_MNXM122_SpecMNXM96694_ChangedTo_MNXM62___R414F3A87_RL-318_SpecMNXM91268_ChangedTo_MNXM122_SpecMNXM96694_ChangedTo_MNXM62	PIK1_YEAST;STT4_YEAST	-999999	0
RC7A4DC32_RL-1214_SpecMNXM91267_ChangedTo_MNXM102_SpecMNXM96694_ChangedTo_MNXM62___RC7A4DC32_RL-969_SpecMNXM91267_ChangedTo_MNXM102_SpecMNXM96694_ChangedTo_MNXM62	TOR1_YEAST;TOR2_YEAST;VPS34_YEAST	-999999	0
R31202D9E_B-191_SpecMNXM96694_ChangedTo_MNXM62___R31202D9E_B-229_SpecMNXM96694_ChangedTo_MNXM62		-999999	999999
R35559DD6_LR-205_SpecMNXM96694_ChangedTo_MNXM62___R35559DD6_LR-252_SpecMNXM96694_ChangedTo_MNXM62	PIS_YEAST	0	999999
R49611405_LR-362_SpecisoiIN800411_ChangedTo_MNXM91575___R49611405_LR-363_SpecisoiIN800411_ChangedTo_MNXM91575___R49611405_LR-364_SpecisoiIN800411_ChangedTo_MNXM91575___R49611405_LR-365_SpecisoiIN800411_ChangedTo_MNXM91575___R49611405_LR-366_SpecisoiIN800411_ChangedTo_MNXM91575___R49611405_LR-367_SpecisoiIN800411_ChangedTo_MNXM91575	(PMT1_YEAST);(PMT2_YEAST);(PMT3_YEAST);(PMT4_YEAST);(PMT5_YEAST);(PMT6_YEAST)	0	999999
RA99CCB16_RL-1022_SpecMNXM89588_ChangedTo_MNXM96___RA99CCB16_RL-816_SpecMNXM89588_ChangedTo_MNXM96	PHSG_YEAST	-999999	0
RD4B5C6CA_B-1238_SpecMNXM215_ChangedTo_MNXM160___RD4B5C6CA_B-1239_SpecMNXM215_ChangedTo_MNXM160___RF9C3EA19_B-1222_SpecMNXM89588_ChangedTo_MNXM96___RF9C3EA19_B-1524_SpecMNXM89588_ChangedTo_MNXM96	(PGM1_YEAST;(PGM1_YEAST);(PGM2_YEAST);PGM2_YEAST)	-999999	999999
R3B779B2_LR-279_SpecisoiIN800335_ChangedTo_MNXM64020___R3B779B2_LR-280_SpecisoiIN800335_ChangedTo_MNXM64020	(YDC1_YEAST);(YPC1_YEAST)	0	999999
RD9107AC9_LR-1280_SpecisoiIN800746_ChangedTo_MNXM64019___RD9107AC9_LR-1281_SpecisoiIN800746_ChangedTo_MNXM64019	(YDC1_YEAST);(YPC1_YEAST)	0	999999
R5CBC33F9_RL-416_SpecMNXM52_ChangedTo_MNXM50___R5CBC33F9_RL-518_SpecMNXM52_ChangedTo_MNXM50	(GLG1_YEAST+GYS1_YEAST;(GYS1_YEAST;GLG1_YEAST+GYS2_YEAST;GLG2_YEAST+GYS1_YEAST;GLG2_YEAST+GYS2_YEAST);GYS2_YEAST)	-999999	0
R831A22F0_RL-607_SpecMNXM52_ChangedTo_MNXM50___R831A22F0_RL-754_SpecMNXM52_ChangedTo_MNXM50	(ELO2_YEAST+FKS1_YEAST+GAS1_YEAST;(ELO2_YEAST+FKS2_YEAST;ELO2_YEAST+FKS1_YEAST+GAS2_YEAST;ELO2_YEAST+FKS1_YEAST+GAS3_YEAST;ELO2_YEAST+FKS1_YEAST+GAS4_YEAST;ELO2_YEAST+FKS1_YEAST+GAS5_YEAST;ELO2_YEAST+FKS2_YEAST+GAS1_YEAST;ELO2_YEAST+FKS2_YEAST+GAS2_YEAST;ELO2_YEAST+FKS2_YEAST+GAS3_YEAST;ELO2_YEAST+FKS2_YEAST+GAS4_YEAST;ELO2_YEAST+FKS2_YEAST+GAS5_YEAST;ELO2_YEAST+FKS3_YEAST;ELO2_YEAST+FKS3_YEAST+G…	-999999	0
R346C3A71_LR-203_SpecMNXM52_ChangedTo_MNXM50___R346C3A71_LR-249_SpecMNXM52_ChangedTo_MNXM50___RA3394F0D_RL-923_SpecMNXM215_ChangedTo_MNXM160___RA3394F0D_RL-924_SpecMNXM215_ChangedTo_MNXM160___RA3394F0D_RL-925_SpecMNXM215_ChangedTo_MNXM160	(TPS1_YEAST);(TPS1_YEAST+TPS2_YEAST+TPS3_YEAST;(TPS3_YEAST);(YM100_YEAST);TPS1_YEAST+TPS2_YEAST+TSL1_YEAST)	0	999999
R1B97B703_RL-69_SpecMNXM89621_ChangedTo_MNXM68___R1B97B703_RL-70_SpecMNXM89621_ChangedTo_MNXM68___R857DEAFC_RL-618_SpecMNXM500_ChangedTo_MNXM417___R857DEAFC_RL-767_SpecMNXM500_ChangedTo_MNXM417	(K6PF1_YEAST+K6PF2_YEAST);(K6PF2_YEAST);(K6PF2_YEAST+YG240_YEAST);(YG240_YEAST)	-999999	0
RBEB65B4_RL-1095_SpecisoiIN800482_ChangedTo_MNXM367___RBEB65B4_RL-1096_SpecisoiIN800482_ChangedTo_MNXM367___RBEB65B4_RL-1097_SpecisoiIN800482_ChangedTo_MNXM367	(PLB1_YEAST);(PLB2_YEAST);(PLB3_YEAST)	-999999	0
R25C6CF9_RL-137_SpecisoiIN800723_ChangedTo_MNXM272___R25C6CF9_RL-138_SpecisoiIN800723_ChangedTo_MNXM272	(ELO2_YEAST);(ELO3_YEAST)	-999999	0
R677CBEA8_B-473_SpecMNXM91268_ChangedTo_MNXM122___R677CBEA8_B-579_SpecMNXM91268_ChangedTo_MNXM122		-999999	999999
R8AAEE26B_RL-656_SpecMNXM91268_ChangedTo_MNXM122___R8AAEE26B_RL-812_SpecMNXM91268_ChangedTo_MNXM122	(FAB1_YEAST;(MSS4_YEAST);MSS4_YEAST)	0	999999
RE7E0E79F_B-1129_SpecMNXM15900_ChangedTo_MNXM116___RE7E0E79F_B-1412_SpecMNXM15900_ChangedTo_MNXM116___RE8BDAB89_B-1395_SpecMNXM17136_ChangedTo_MNXM295___RE8BDAB89_B-1396_SpecMNXM17136_ChangedTo_MNXM295	(PGM1_YEAST;(PGM1_YEAST);(PGM2_YEAST);PGM2_YEAST)	-999999	999999
RC75DBE74_RL-1210_SpecMNXM15900_ChangedTo_MNXM116___RC75DBE74_RL-965_SpecMNXM15900_ChangedTo_MNXM116		-999999	0
R2B4B41F9_B-164_SpecMNXM92566_ChangedTo_MNXM871___R2B4B41F9_B-197_SpecMNXM92566_ChangedTo_MNXM871	PGPS1_YEAST	-999999	999999
R53FBB19_RL-362_SpecMNXM92566_ChangedTo_MNXM871___R53FBB19_RL-451_SpecMNXM92566_ChangedTo_MNXM871		-999999	0
R15C9D23E_B-32_SpecMNXM89621_ChangedTo_MNXM68___R15C9D23E_B-33_SpecMNXM89621_ChangedTo_MNXM68___R624C55EA_B-445_SpecMNXM2378_ChangedTo_MNXM74___R624C55EA_B-548_SpecMNXM2378_ChangedTo_MNXM74	(TAL1_YEAST;(TAL1_YEAST);(TAL2_YEAST);TAL2_YEAST)	-999999	999999
R865B974C_B-738_SpecMNXM89621_ChangedTo_MNXM68___R865B974C_B-739_SpecMNXM89621_ChangedTo_MNXM68___RF1FC7F85_B-1186_SpecMNXM2378_ChangedTo_MNXM74___RF1FC7F85_B-1481_SpecMNXM2378_ChangedTo_MNXM74	(TKT1_YEAST;(TKT1_YEAST);(TKT2_YEAST);TKT2_YEAST)	-999999	999999
RE34F48A7_LR-1354_SpecMNXM919_ChangedTo_MNXM182___RE34F48A7_LR-1355_SpecMNXM919_ChangedTo_MNXM182___RE34F48A7_LR-1356_SpecMNXM919_ChangedTo_MNXM182___RE34F48A7_LR-1357_SpecMNXM919_ChangedTo_MNXM182___RE34F48A7_LR-1358_SpecMNXM919_ChangedTo_MNXM182___RE34F48A7_LR-1359_SpecMNXM919_ChangedTo_MNXM182___RE34F48A7_LR-1360_SpecMNXM919_ChangedTo_MNXM182___RE34F48A7_LR-1361_SpecMNXM919_ChangedTo_MNXM182__…	(HXT10_YEAST);(HXT12_YEAST);(HXT13_YEAST);(HXT15_YEAST);(HXT16_YEAST);(HXT17_YEAST);(HXT1_YEAST);(HXT2_YEAST);(HXT3_YEAST);(HXT4_YEAST);(HXT5_YEAST);(HXT6_YEAST);(HXT7_YEAST);(HXT8_YEAST);(HXT9_YEAST)	0	999999
RA604EA66_B-796_SpecMNXM90650_ChangedTo_MNXM109___RA604EA66_B-997_SpecMNXM90650_ChangedTo_MNXM109		-999999	999999
R19B571D6_RL-46_SpecMNXM90650_ChangedTo_MNXM109___R19B571D6_RL-61_SpecMNXM90650_ChangedTo_MNXM109	DPP1_YEAST;LPP1_YEAST	-999999	0
RDB594412_RL-1067_SpecMNXM90650_ChangedTo_MNXM109___RDB594412_RL-1331_SpecMNXM90650_ChangedTo_MNXM109	(ATC6_YEAST;(PLSC_YEAST);PLSC_YEAST)	-999999	0
R4CC4B698_B-317_SpecMNXM90650_ChangedTo_MNXM109___R4CC4B698_B-390_SpecMNXM90650_ChangedTo_MNXM109	CDS1_YEAST	-999999	999999
R872E3A15_B-629_SpecMNXM90650_ChangedTo_MNXM109___R872E3A15_B-780_SpecMNXM90650_ChangedTo_MNXM109	CDS1_YEAST	-999999	999999
RDDA879A0_RL-1077_SpecMNXM90650_ChangedTo_MNXM109___RDDA879A0_RL-1344_SpecMNXM90650_ChangedTo_MNXM109		-999999	0
R57F4C2E7_B-391_SpecMNXM114070_ChangedTo_MNXM123___R57F4C2E7_B-486_SpecMNXM114070_ChangedTo_MNXM123		-999999	999999
RBB11121A_RL-1136_SpecMNXM114070_ChangedTo_MNXM123___RBB11121A_RL-904_SpecMNXM114070_ChangedTo_MNXM123	STR3_YEAST	-999999	0
R1B5F815F_LR-54_SpecMNXM646_ChangedTo_MNXM540___R1B5F815F_LR-71_SpecMNXM646_ChangedTo_MNXM540___REFCE609B_LR-1434_SpecMNXM215_ChangedTo_MNXM160	INO1_YEAST	0	999999
R250D4B30_RL-120_SpecMNXM91267_ChangedTo_MNXM102___R250D4B30_RL-147_SpecMNXM91267_ChangedTo_MNXM102		-999999	0
R3A97A0CC_RL-274_SpecMNXM18_ChangedTo_MNXM89557___R5F7D4B9D_RL-434_SpecMNXM89689_ChangedTo_MNXM101___R5F7D4B9D_RL-535_SpecMNXM89689_ChangedTo_MNXM101	(ARGJ_YEAST);(YMR062C)	-999999	0
R89A0B9B4_B-648_SpecMNXM89689_ChangedTo_MNXM101___R89A0B9B4_B-802_SpecMNXM89689_ChangedTo_MNXM101	ORT1_YEAST	-999999	999999
RBCF9480F_B-1093_SpecMNXM90553_ChangedTo_MNXM98___REBB7160A_B-1151	DIC1_YEAST	-999999	999999
R4A1F828E_B-300___R946B1A83_B-843_SpecMNXM89621_ChangedTo_MNXM68		-999999	999999
R74CEDA42_B-672_SpecMNXM90553_ChangedTo_MNXM98___R88BE451A_LR-639___R88BE451A_LR-791		0	0
RD931FBCB_B-1283_SpecMNXM77881_ChangedTo_MNXM95___RE7F5B0FD_B-1413___RE7F5B0FD_LR-1130		0	0
RA8236A3E_LR-1013___RA8236A3E_LR-809		0	0
R55D14C1A_LR-380___R55D14C1A_LR-470		0	0
R77C89AD1_LR-556___R77C89AD1_LR-691		0	0
R30CD9E2B_LR-190___R30CD9E2B_LR-228		0	0
RA2B3FD78_LR-784___RA2B3FD78_LR-977		0	0
R71E1EE16_LR-529___R71E1EE16_LR-653		0	0
RB4F1D907_LR-1095___RB4F1D907_LR-870		0	0
R611E271B_B-531_SpecMNXM66139_ChangedTo_MNXM4___RA65CB13F_B-797___RA65CB13F_B-999		0	0
R2701C9B5_LR-133___R2701C9B5_LR-160		0	0
RCA09740_LR-1231___RCA09740_LR-983		0	0
R47BF700_B-355_SpecMNXM99_ChangedTo_MNXM41___R87714E78_B-632___R87714E78_B-783		0	0
R7A9C4E7_LR-568___R7A9C4E7_LR-708		0	0
RB20F1F72_LR-1080___RB20F1F72_LR-857		0	0
RAEFECF36_B-1052___RAEFECF36_B-838		0	0
R684391EA_B-590_SpecMNXM82334_ChangedTo_MNXM27___R7AF96ED5_B-711___R7AF96ED5_LR-570		0	0
R77E6C8AC_LR-557___R77E6C8AC_LR-693		0	0
RB8DC7EA3_LR-1122___RB8DC7EA3_LR-894___RDB666C3B_B-1317_SpecMNXM919_ChangedTo_MNXM182		0	0
RF09B9634_LR-1179___RF09B9634_LR-1473		0	0
RA70EDEEC_LR-1006___RA70EDEEC_LR-803___RB3085D03_B-1034_SpecMNXM89948_ChangedTo_MNXM173		0	0
R410BA066_B-320_SpecMNXM89735_ChangedTo_MNXM165___REC3BD38A_LR-1157___REC3BD38A_LR-1443		0	0
R252D7049_B-130_SpecisoiIN800493_ChangedTo_MNXM1517___R79EC5FE_LR-705		0	0
R3E7E2E91_LR-240___R3E7E2E91_LR-293		0	0
R219A5B9C_RL-101___R219A5B9C_RL-124	ACOX_YEAST+DCI1_YEAST+FOX2_YEAST+THIK_YEAST;ACOX_YEAST+ECI1_YEAST+FOX2_YEAST+THIK_YEAST	-999999	0
RBE4C1282_RL-1163___RBE4C1282_RL-928	ACOX_YEAST+DCI1_YEAST+FOX2_YEAST+THIK_YEAST;ACOX_YEAST+ECI1_YEAST+FOX2_YEAST+THIK_YEAST	-999999	0
RA14CB608_RL-777___RA14CB608_RL-965___RA14CB608_RL-966	(ACOX_YEAST+DCI1_YEAST+ECI1_YEAST+FOX2_YEAST+SPS19_YEAST+THIK_YEAST;(ACOX_YEAST+DCI1_YEAST+FOX2_YEAST+SPS19_YEAST+THIK_YEAST;ACOX_YEAST+DCI1_YEAST+FOX2_YEAST+SPS19_YEAST+THIK_YEAST;ACOX_YEAST+ECI1_YEAST+FOX2_YEAST+SPS19_YEAST+THIK_YEAST)	-999999	0
RE4E54A6D_RL-1105___RE4E54A6D_RL-1385	ACOX_YEAST+DCI1_YEAST+ECI1_YEAST+FOX2_YEAST+SPS19_YEAST+THIK_YEAST;ACOX_YEAST+DCI1_YEAST+FOX2_YEAST+SPS19_YEAST+THIK_YEAST;ACOX_YEAST+ECI1_YEAST+FOX2_YEAST+SPS19_YEAST+THIK_YEAST	-999999	0
RC52690B8_RL-1198___RC52690B8_RL-956	ACOX_YEAST+DCI1_YEAST+FOX2_YEAST+THIK_YEAST;ACOX_YEAST+ECI1_YEAST+FOX2_YEAST+THIK_YEAST	-999999	0
RB5307DB1_RL-1098___RB5307DB1_RL-873	ACOX_YEAST+DCI1_YEAST+ECI1_YEAST+FOX2_YEAST+SPS19_YEAST+THIK_YEAST;ACOX_YEAST+DCI1_YEAST+FOX2_YEAST+SPS19_YEAST+THIK_YEAST;ACOX_YEAST+ECI1_YEAST+FOX2_YEAST+SPS19_YEAST+THIK_YEAST	-999999	0
R3C93D042_RL-233___R3C93D042_RL-287	PPOX_YEAST	-999999	0
R6263DA99_RL-447___R6263DA99_RL-550	ACOX_YEAST+DCI1_YEAST+FOX2_YEAST+THIK_YEAST;ACOX_YEAST+ECI1_YEAST+FOX2_YEAST+THIK_YEAST	-999999	0
R9B225A36_RL-747___R9B225A36_RL-923	ACOX_YEAST+DCI1_YEAST+ECI1_YEAST+FOX2_YEAST+SPS19_YEAST+THIK_YEAST;ACOX_YEAST+DCI1_YEAST+FOX2_YEAST+SPS19_YEAST+THIK_YEAST;ACOX_YEAST+ECI1_YEAST+FOX2_YEAST+SPS19_YEAST+THIK_YEAST	-999999	0
RC61948EF_LR-1205___RC61948EF_LR-961	ACO1_YEAST	0	999999
RCD4639E8_RL-1246___RCD4639E8_RL-994	ACAC_YEAST+ACBP_YEAST+FAS1_YEAST+FAS2_YEAST	-999999	0
R611BD6B0_RL-441___R611BD6B0_RL-541	(COX12_YEAST+COX13_YEAST+COX1_YEAST+COX2_YEAST+COX3_YEAST+COX4_YEAST+COX5A_YEAST+COX6_YEAST+COX7_YEAST+COX8_YEAST+COX9_YEAST;(COX12_YEAST+COX13_YEAST+COX1_YEAST+COX2_YEAST+COX3_YEAST+COX4_YEAST+COX5A_YEAST+COX6_YEAST+COX7_YEAST+COX8_YEAST+COX9_YEAST+CYC1_YEAST;COX12_YEAST+COX13_YEAST+COX1_YEAST+COX2_YEAST+COX3_YEAST+COX4_YEAST+COX5A_YEAST+COX6_YEAST+COX7_YEAST+COX8_YEAST+COX9_YEAST+CYC7_YEAST;COX…	-999999	0
RCFDA09CA_LR-1006___RCFDA09CA_LR-1259	VA0D_YEAST+VATA_YEAST+VATB_YEAST+VATC_YEAST+VATD_YEAST+VATE_YEAST+VATF_YEAST+VATG_YEAST+VATH_YEAST+VATL1_YEAST+VATL2_YEAST+VATO_YEAST+VPH1_YEAST	0	999999
RF5917EBE_LR-1207___RF5917EBE_LR-1506	ATIF_YEAST+ATP14_YEAST+ATP18_YEAST+ATP19_YEAST+ATP5E_YEAST+ATP6_YEAST+ATP7_YEAST+ATP8_YEAST+ATP9_YEAST+ATPA_YEAST+ATPB_YEAST+ATPD_YEAST+ATPF_YEAST+ATPG_YEAST+ATPJ_YEAST+ATPK_YEAST+ATPN_YEAST+ATPO_YEAST;ATIF_YEAST+ATP14_YEAST+ATP18_YEAST+ATP5E_YEAST+ATP6_YEAST+ATP7_YEAST+ATP8_YEAST+ATP9_YEAST+ATPA_YEAST+ATPB_YEAST+ATPD_YEAST+ATPF_YEAST+ATPG_YEAST+ATPK_YEAST+ATPO_YEAST	-999999	0
R288FE2E8_LR-144___R288FE2E8_LR-174	PXA1_YEAST+PXA2_YEAST	0	999999
R5D8D6A13_RL-421___R5D8D6A13_RL-522	ACAC_YEAST+ACBP_YEAST+FAS1_YEAST+FAS2_YEAST	-999999	0
R15886DAF_RL-24___R15886DAF_RL-30	ACOX_YEAST+FOX2_YEAST+THIK_YEAST	-999999	0
RED4C391C_RL-1164___RED4C391C_RL-1451	ACOX_YEAST+FOX2_YEAST+THIK_YEAST	-999999	0
R2708BDA7_LR-135___R2708BDA7_LR-162	CATA_YEAST	0	999999
R8CE73DCC_RL-667___R8CE73DCC_RL-828	ALDH4_YEAST;ALDH5_YEAST	-999999	0
R499B3792_LR-296___R499B3792_LR-362		0	999999
R23BA6860_RL-113___R23BA6860_RL-139	ALDH6_YEAST	-999999	0
RBA8C5757_LR-1133___RBA8C5757_LR-902		0	999999
RC92661A6_RL-1225___RC92661A6_RL-979	STV1_YEAST+VA0D_YEAST+VATA_YEAST+VATB_YEAST+VATC_YEAST+VATD_YEAST+VATE_YEAST+VATF_YEAST+VATG_YEAST+VATH_YEAST+VATL1_YEAST+VATL2_YEAST+VATO_YEAST	-999999	0
R39E1485B_LR-220___R39E1485B_LR-271	SUMT_YEAST	0	999999
RDD9E53E_LR-1076___RDD9E53E_LR-1343	RISA_YEAST	0	999999
R8F7876E0_RL-678___R8F7876E0_RL-839	FDFT_YEAST	-999999	0
R2BA6B339_LR-166___R2BA6B339_LR-200	(CY1_YEAST+CYB_YEAST+CYC1_YEAST+QCR10_YEAST+QCR1_YEAST+QCR2_YEAST+QCR6_YEAST+QCR7_YEAST+QCR8_YEAST+QCR9_YEAST+UCRI_YEAST;(CY1_YEAST+CYB_YEAST+QCR10_YEAST+QCR1_YEAST+QCR2_YEAST+QCR6_YEAST+QCR7_YEAST+QCR8_YEAST+QCR9_YEAST+UCRI_YEAST);CY1_YEAST+CYB_YEAST+CYC7_YEAST+QCR10_YEAST+QCR1_YEAST+QCR2_YEAST+QCR6_YEAST+QCR7_YEAST+QCR8_YEAST+QCR9_YEAST+UCRI_YEAST)	0	999999
R955AF184_B-713___R955AF184_B-879	DIC1_YEAST	-999999	999999
R885E736B_B-635___R885E736B_B-787		-999999	999999
R606CA414_B-438___R606CA414_B-538		-999999	999999
R58443A31_LR-393___R58443A31_LR-489		0	999999
R1FF634AB_RL-110___R1FF634AB_RL-91		-999999	0
RD54AE118_B-1032___RD54AE118_B-1289		-999999	999999
RD46329B5_B-1027___RD46329B5_B-1284		-999999	999999
R9765DE61_B-729___R9765DE61_B-899		-999999	999999
RC481891E_B-1196___RC481891E_B-954		-999999	999999
R971B16CC_RL-727___R971B16CC_RL-897		-999999	0
R262727F5_B-139_SpecMNXM18_ChangedTo_MNXM89557___RA2C78DE4_LR-978	AGC1_YEAST	-999999	999999
RE45FA7EE_B-1099___RE45FA7EE_B-1379		-999999	999999
R6868A1BB_B-478___R6868A1BB_B-586		-999999	999999
RC9C35ECE_B-1228___RC9C35ECE_B-982		-999999	999999
R3FF1B9C5_B-250___R3FF1B9C5_B-308		-999999	999999
RAB41E0AE_B-1031___RAB41E0AE_B-823		-999999	999999
RF3DEF8EA_RL-1199___RF3DEF8EA_RL-1495		-999999	0
R6600BB08_RL-462___R6600BB08_RL-567		-999999	0
R30029437_B-181___R30029437_B-220		-999999	999999
R10924E16_LR-3___R10924E16_LR-4		0	999999
R98D746E6_B-735___R98D746E6_B-908		-999999	999999
R900DE59D_B-683___R900DE59D_B-844		-999999	999999
RD7868752_RL-1045___RD7868752_RL-1304		-999999	0
R358C1A08_B-206___R358C1A08_B-253		-999999	999999
RC55F94D8_B-1201___RC55F94D8_B-957		-999999	999999
RAF8F5ADC_B-1059___RD817A311_B-1048_SpecMNXM89621_ChangedTo_MNXM68___RD817A311_B-1274_SpecMNXM89621_ChangedTo_MNXM68	G6PI_YEAST	-999999	999999
RC62DE7C4_B-1151_SpecMNXM66139_ChangedTo_MNXM4___REE53889C_B-1168___REE53889C_B-1456		-999999	999999
RA7D59D67_B-1011___RA7D59D67_B-807___RC33A98B3_B-1130_SpecMNXM66139_ChangedTo_MNXM4		-999999	999999
RD8FF44C2_B-1053___RD8FF44C2_B-1313		-999999	999999
RC338C42D_B-1187___RC338C42D_B-948		-999999	999999
R86792BED_B-625___R86792BED_B-774		-999999	999999
RDAA8B47_B-1061___RDAA8B47_B-1323		-999999	999999
REB232856_B-1149___REB232856_B-1436		-999999	999999
R7714B300_B-553___R7714B300_B-687		-999999	999999
R29091708_RL-152___R29091708_RL-183	FAT1_YEAST	-999999	0
R4C10888C_B-310___R4C10888C_B-380		-999999	999999
RB7132669_B-1110___RB7132669_B-883		-999999	999999
RC054BB14_B-1172___RC054BB14_B-934		-999999	999999
R4DEA5C7A_B-324___R4DEA5C7A_B-398		-999999	999999
R9EC9F32A_B-766___R9EC9F32A_B-949		-999999	999999
RF28B41CF_B-1446_SpecMNXM89621_ChangedTo_MNXM68___RFEC8C7D9_B-1259___RFEC8C7D9_B-1567	MPI_YEAST	-999999	999999
R764B68ED_B-550___R764B68ED_B-684		-999999	999999
RF4375FB3_B-1200___RF4375FB3_B-1498		-999999	999999
REC7A46FC_B-1161___REC7A46FC_B-1447		-999999	999999
R59444420_LR-468_SpecMNXM99_ChangedTo_MNXM41___R59444420_LR-469_SpecMNXM99_ChangedTo_MNXM41___R59444420_LR-470_SpecMNXM99_ChangedTo_MNXM41___R59444420_LR-471_SpecMNXM99_ChangedTo_MNXM41___R59444420_LR-472_SpecMNXM99_ChangedTo_MNXM41___R59444420_LR-473_SpecMNXM99_ChangedTo_MNXM41___R59444420_LR-474_SpecMNXM99_ChangedTo_MNXM41___R59444420_LR-475_SpecMNXM99_ChangedTo_MNXM41___R59444420_LR-476_SpecMN…	(GAL2_YEAST;(GAL2_YEAST);(HXT10_YEAST);(HXT12_YEAST);(HXT13_YEAST);(HXT15_YEAST);(HXT16_YEAST);(HXT17_YEAST);(HXT1_YEAST);(HXT2_YEAST);(HXT3_YEAST);(HXT4_YEAST);(HXT5_YEAST);(HXT6_YEAST);(HXT7_YEAST);(HXT8_YEAST);(HXT9_YEAST);(STL1_YEAST);HXT10_YEAST;HXT11_YEAST;HXT12_YEAST;HXT13_YEAST;HXT15_YEAST;HXT16_YEAST;HXT17_YEAST;HXT1_YEAST;HXT2_YEAST;HXT3_YEAST;HXT4_YEAST;HXT5_YEAST;HXT6_YEAST;HXT7_YEAST…	0	999999
R96683E5B_B-722___R96683E5B_B-888		-999999	999999
RCA3058D4_LR-1233___RCA3058D4_LR-984		0	999999
R2077EDA2_B-117___R2077EDA2_B-96		-999999	999999
RF351FC57_RL-1194___RF351FC57_RL-1490		-999999	0
R2C1D1605_RL-167___R2C1D1605_RL-203		-999999	0
R6C6081C0_B-502___R6C6081C0_B-617		-999999	999999
R9A1091E2_B-744___R9A1091E2_B-918		-999999	999999
RA13992D9_RL-776___RA13992D9_RL-964	GPDM_YEAST	-999999	0
RB7B31276_B-1114___RB7B31276_B-887		-999999	999999
R9E490245_B-763___R9E490245_B-946		-999999	999999
R67351B61_B-470___R67351B61_B-576		-999999	999999
R9963A7CF_RL-739___R9963A7CF_RL-913___RCED98FAD_RL-1202_SpecMNXM89621_ChangedTo_MNXM68	(GFA1_YEAST;(GFA1_YEAST);YM084_YEAST;YM085_YEAST)	-999999	0
RE4F73A02_B-1106___RE4F73A02_B-1386		-999999	999999
R6CFCC18D_B-504___R6CFCC18D_B-619		-999999	999999
R7A07CCF0_RL-566___R7A07CCF0_RL-706	FOL1_YEAST	-999999	0
R508EA4E3_B-341___R508EA4E3_B-421		-999999	999999
RAC9CED86_LR-1041___RAC9CED86_LR-831	ECM38_YEAST	0	999999
R80C95A29_B-592___R80C95A29_B-735		-999999	999999
RFA204249_B-1223___RFA204249_B-1527		-999999	999999
RB22A729D_B-1082___RB22A729D_LR-859		-999999	999999
REBD3DA68_RL-1154___REBD3DA68_RL-1440		-999999	0
RE5BFB9D1_B-1111___RE5BFB9D1_B-1394		-999999	999999
R9667CE95_RL-721___R9667CE95_RL-887	FOL1_YEAST	-999999	0
R98E9ADBD_B-736___R98E9ADBD_B-909		-999999	999999
R856B02C_B-617___R856B02C_B-766		-999999	999999
RE658D100_B-1116___RE658D100_B-1399		-999999	999999
R185D6C51_LR-51___RB0B737E7_RL-1070_SpecMNXM99_ChangedTo_MNXM41___RB0B737E7_RL-852_SpecMNXM99_ChangedTo_MNXM41	(GDE_YEAST);(GLGB_YEAST)	0	999999
RBBC99A85_LR-1146___RBBC99A85_LR-912	BGL2_YEAST	0	999999
RAFDEC4FB_B-1061___RAFDEC4FB_B-846	AQY1_YEAST;AQY2_YEAST	-999999	999999
R1D777845_LR-77___R1D777845_LR-94	PPA3_YEAST	0	999999
RE7209AFC_LR-1122___RE7209AFC_LR-1405	EXG1_YEAST;EXG2_YEAST;SPR1_YEAST	0	999999
RF045AAB8_B-1176___RF045AAB8_B-1468		-999999	999999
R64A2ED68_B-455___R64A2ED68_B-560	FOX2_YEAST	-999999	999999
R77E954C_B-558___R77E954C_B-694	FOX2_YEAST	-999999	999999
R58B4133B_B-395___R58B4133B_B-492	FOX2_YEAST	-999999	999999
RA347BF7D_B-786___RA347BF7D_B-980	FOX2_YEAST	-999999	999999
R84F1AC49_B-614___R84F1AC49_B-762		-999999	999999
R3F59C93D_B-245___R3F59C93D_B-303		-999999	999999
R9135E158_B-690___R9135E158_B-853		-999999	999999
R54808E5C_B-370___R54808E5C_B-459		-999999	999999
RDE562B85_RL-1082___RDE562B85_RL-1350		-999999	0
R428800AF_LR-263___R428800AF_LR-324	DIC1_YEAST	0	999999
R829830BE_RL-604___R829830BE_RL-750	FRDS_YEAST	0	999999
RE9ED9407_B-1143___RE9ED9407_B-1428		-999999	999999
R552B9837_B-373___R552B9837_B-462___RE3B03206_B-1371_SpecMNXM17136_ChangedTo_MNXM295	PNPH_YEAST	-999999	999999
R211684F2_B-120___R211684F2_B-99		-999999	999999
RCD9F6516_LR-1248___RCD9F6516_LR-995		0	999999
R6EC9D7C8_B-512___R6EC9D7C8_B-630	UMPK_YEAST	-999999	999999
R68A835AC_B-479___R68A835AC_B-588		-999999	999999
RD43F644D_B-1233_SpecMNXM66139_ChangedTo_MNXM4___RF0863A66_B-1178___RF0863A66_B-1470	PDX3_YEAST	-999999	999999
RB4FF37A1_B-871___RB4FF37A1_RL-1096___RB8316697_B-1057_SpecMNXM66139_ChangedTo_MNXM4	PYRD_YEAST	-999999	0
R81977D04_RL-595___R81977D04_RL-738	ACOX_YEAST	-999999	0
R99DBE227_RL-741___R99DBE227_RL-915	ACOX_YEAST	-999999	0
R133DB2F1_RL-16___R133DB2F1_RL-20	ACOX_YEAST	-999999	0
R4531F064_RL-276___R4531F064_RL-341	ACOX_YEAST	-999999	0
RBD9B05E4_LR-1159___RBD9B05E4_LR-924	ACOX_YEAST	0	999999
R68FD8A1D_B-483___R68FD8A1D_B-592		-999999	999999
R164CF6A0_B-28___R164CF6A0_B-37		-999999	999999
R482862A4_B-291___R482862A4_B-357		-999999	999999
R30B98779_B-189___R30B98779_B-227		-999999	999999
R4EA4F2F7_B-330___R4EA4F2F7_B-406___R9D5A9DA4_B-888_SpecMNXM17136_ChangedTo_MNXM295	PNPH_YEAST	-999999	999999
R68EC9E96_LR-481___R68EC9E96_LR-590	AATM_YEAST	0	999999
R115178B9_B-6___R115178B9_B-8___R8351FBFA_B-727_SpecMNXM18_ChangedTo_MNXM89557	AATM_YEAST	-999999	999999
RDE3E3089_B-1080___RDE3E3089_B-1348___RF54948F9_B-1474_SpecMNXM18_ChangedTo_MNXM89557	ALAM_YEAST	-999999	999999
R56E86DC5_B-384___R56E86DC5_B-477___R8E25A717_B-794_SpecMNXM18_ChangedTo_MNXM89557	BCA1_YEAST	-999999	999999
RAF0F6B5F_LR-1053___RAF0F6B5F_LR-839	AATC_YEAST	0	999999
R9AD672BD_RL-872_SpecMNXM4752_ChangedTo_MNXM379___RB032AF38_RL-1065___RB032AF38_RL-848	SERC_YEAST	-999999	0
R69C443A8_B-486___R69C443A8_B-597	ODC1_YEAST;ODC2_YEAST	-999999	999999
RF755AFD8_B-1212___RF755AFD8_B-1512		-999999	999999
RB54EADA_LR-1100___RB54EADA_LR-875	AATC_YEAST	0	999999
R74596068_B-539___R74596068_B-667	AATC_YEAST	-999999	999999
RA93F571_B-1019___RA93F571_B-814		-999999	999999
RD161C93D_RL-1010___RD161C93D_RL-1263	FMT_YEAST	0	999999
RCFD02FDD_B-1005___RCFD02FDD_B-1258		-999999	999999
R99ED0199_B-743___R99ED0199_B-917		-999999	999999
RA3DFF072_B-787___RA3DFF072_B-983	MPCP_YEAST	-999999	999999
R9581A3A1_B-714___R9581A3A1_B-880		-999999	999999
R9C52324F_B-755___R9C52324F_B-934		-999999	999999
RBCEF3226_B-1152___RBCEF3226_B-919	FAS1_YEAST+FAS2_YEAST	-999999	999999
R16BCB8B7_B-31___R16BCB8B7_B-41		-999999	999999
RD17E6E9_RL-1011___RD17E6E9_RL-1264		-999999	0
RA70C4A2F_RL-1005___RA70C4A2F_RL-802		0	999999
R659A090C_RL-461___R659A090C_RL-565	PXA1_YEAST+PXA2_YEAST	-999999	0
RD1AC1F41_RL-1012___RD1AC1F41_RL-1265	PXA1_YEAST+PXA2_YEAST	-999999	0
RB283EA85_B-1083___RB283EA85_B-860		-999999	999999
R9B50B389_B-749___R9B50B389_B-925		-999999	999999
R88F79055_B-640___R88F79055_B-792		-999999	999999
R124534A0_LR-13___R124534A0_LR-15	GRE3_YEAST	0	999999
R5CB264CB_RL-415___R5CB264CB_RL-517___RD8D3417B_RL-1278_SpecMNXM89621_ChangedTo_MNXM68___RD8D3417B_RL-1279_SpecMNXM89621_ChangedTo_MNXM68	(GENE6P21_YEAST;(GENE6P21_YEAST);(GENE6P22_YEAST);GENE6P22_YEAST)	-999999	0
R400E96A_B-251___R400E96A_B-311		-999999	999999
R96561B98_LR-720___R96561B98_LR-886	ERG27_YEAST	-999999	0
R1C93F93A_RL-66___R1C93F93A_RL-83		-999999	0
R4D26EB30_B-322___R4D26EB30_B-396		-999999	999999
R649DB126_LR-453___R649DB126_LR-558	APA1_YEAST	0	999999
R696BDE09_RL-485___R696BDE09_RL-595___RE0BE6BDC_LR-1340_SpecMNXM105_ChangedTo_MNXM41	HXKG_YEAST	-999999	0
R5F7E57_LR-435___R5F7E57_LR-536	SUR2_YEAST	0	999999
R9243E734_LR-697___R9243E734_LR-860	SCS7_YEAST	0	999999
RF7F49D8B_LR-1216___RF7F49D8B_LR-1516	SCS7_YEAST	0	999999
R9DD69105_LR-760___R9DD69105_LR-941	SUR2_YEAST	0	999999
R7C482703_LR-576___R7C482703_LR-717	SCS7_YEAST	0	999999
R28B38DD0_LR-147___R28B38DD0_LR-177	SCS7_YEAST	0	999999
RD03E054_LR-1007___RD03E054_LR-1260	ERG3_YEAST	-999999	0
RDCEBAF67_B-1071___RDCEBAF67_B-1336	OAC1_YEAST	-999999	999999
R726C5D38_RL-531___R726C5D38_RL-658	PYC1_YEAST;PYC2_YEAST	-999999	0
RD257FDA6_LR-1019___RD257FDA6_LR-1273	GRE3_YEAST	0	999999
R81CC6292_RL-597___R81CC6292_RL-740		-999999	0
RF7E38329_LR-1215___RF7E38329_LR-1515	(GRE3_YEAST;(GRE3_YEAST);YPR1_YEAST)	0	999999
R2A0B98A0_B-155___R2A0B98A0_B-186		-999999	999999
RC1D1920F_B-1180___RC1D1920F_B-941		-999999	999999
RAA95AD0D_LR-1028___RAA95AD0D_LR-821		0	999999
R8214A0A7_LR-599___R8214A0A7_LR-742	GRE3_YEAST	0	999999
R1BD00C68_B-57___R1BD00C68_B-75	ACAC_YEAST	-999999	999999
R705F7DA2_B-523___R705F7DA2_B-645	FAS1_YEAST+FAS2_YEAST	-999999	999999
R3308F0A6_B-198___R3308F0A6_B-239	FAS1_YEAST+FAS2_YEAST	-999999	999999
RE4B8356B_B-1103___RE4B8356B_B-1383		-999999	999999
RAD606307_LR-1045___RAD606307_LR-832	ADT1_YEAST;ADT2_YEAST;ADT3_YEAST	0	999999
RFF9A6DA4_LR-1265___RFF9A6DA4_LR-1575		0	999999
R34B0E52B_B-204___R34B0E52B_B-250		-999999	999999
RA5C0A3F4_B-794___RA5C0A3F4_B-995		-999999	999999
R245A2D6E_B-117___R245A2D6E_B-144	FAS1_YEAST+FAS2_YEAST	-999999	999999
R7772F60B_RL-554___R7772F60B_RL-688		-999999	0
READCF73B_RL-1146___READCF73B_RL-1433	(CSG2_YEAST;(CSG2_YEAST+CSH1_YEAST;CSG2_YEAST+SUR1_YEAST);SUR1_YEAST)	-999999	0
R711A1053_RL-525___R711A1053_RL-648	(CSG2_YEAST;(CSG2_YEAST+CSH1_YEAST;CSG2_YEAST+SUR1_YEAST);SUR1_YEAST)	-999999	0
RA89569FD_RL-1015___RA89569FD_RL-811	(CSG2_YEAST;(CSG2_YEAST+CSH1_YEAST;CSG2_YEAST+SUR1_YEAST);SUR1_YEAST)	-999999	0
R33538E95_RL-200___R33538E95_RL-242	(CSG2_YEAST;(CSG2_YEAST+CSH1_YEAST;CSG2_YEAST+SUR1_YEAST);SUR1_YEAST)	-999999	0
R84CD0575_RL-612___R84CD0575_RL-760	(CSG2_YEAST;(CSG2_YEAST+CSH1_YEAST;CSG2_YEAST+SUR1_YEAST);SUR1_YEAST)	-999999	0
R1F0BE21D_RL-102___R1F0BE21D_RL-85	(CSG2_YEAST;(CSG2_YEAST+CSH1_YEAST;CSG2_YEAST+SUR1_YEAST);SUR1_YEAST)	-999999	0
R748D0F8_B-541___R748D0F8_B-670	PIC2_YEAST	-999999	999999
R7A4D798C_LR-567___R7A4D798C_LR-707		0	999999
R7D0040ED_B-580___R7D0040ED_B-721		-999999	999999
R82909691_B-603___R82909691_B-748		-999999	999999
R3F3F03FA_LR-243___R3F3F03FA_LR-301	ACO1_YEAST	0	999999
R6722E49B_RL-469___R6722E49B_RL-575	CDA1_YEAST;CDA2_YEAST	-999999	0
RD3518BB2_RL-1022___RD3518BB2_RL-1277	MET7_YEAST	-999999	0
RD23C2F74_RL-1017___RD23C2F74_RL-1271		-999999	0
R49E92489_B-297___R49E92489_B-363		-999999	999999
R591DFD2B_B-397___R591DFD2B_B-494	FAS1_YEAST+FAS2_YEAST	-999999	999999
RD0E7DD8F_RL-1008___RD0E7DD8F_RL-1261	(SEC59_YEAST);(YM13C_YEAST)	-999999	0
RABE0BFC8_B-1035___RABE0BFC8_B-827		-999999	999999
R1889FDC1_B-40___R1889FDC1_B-53	(GIT1_YEAST;(PHO84_YEAST;PHO84_YEAST;PHO87_YEAST;PHO89_YEAST;PHO90_YEAST;PHO91_YEAST;PHO91_YEAST);YB296_YEAST)	-999999	999999
R2FFE8EE4_B-180___R2FFE8EE4_B-219___R62381DC1_B-542_SpecMNXM90553_ChangedTo_MNXM98	MAL31_YEAST	-999999	999999
RCE2CC9B4_B-1198_SpecMNXM77881_ChangedTo_MNXM95___RFFE4606_B-1267___RFFE4606_B-1578	TRK1_YEAST	-999999	999999
R4F2DB5CD_LR-333___R4F2DB5CD_LR-409	(GAL2_YEAST;HXT10_YEAST;HXT11_YEAST;HXT12_YEAST;HXT14_YEAST;HXT9_YEAST;STL1_YEAST)	0	999999
RCC30C545_B-1244___RCC30C545_B-992	AGP1_YEAST;AGP3_YEAST;DIP5_YEAST;GAP1_YEAST;STL1_YEAST	-999999	999999
R2A4DAE77_RL-159___R2A4DAE77_RL-190	PMA1_YEAST+PMP1_YEAST+PMP2_YEAST;PMA2_YEAST+PMP1_YEAST+PMP2_YEAST	0	999999
R26611196_B-129___R26611196_B-157	GAP1_YEAST;LYP1_YEAST	-999999	999999
R1C156B46_B-62___R1C156B46_B-80	ALP1_YEAST;CAN1_YEAST;GAP1_YEAST	-999999	999999
RB6540B6A_RL-1107___RB6540B6A_RL-881		-999999	0
RB6AE4DEA_LR-1108___RB6AE4DEA_LR-882	PTR2_YEAST	0	999999
RA1607632_LR-778___RA1607632_LR-967	UGA4_YEAST	0	999999
R4FFF3660_B-338___R4FFF3660_B-415		-999999	999999
RD3691913_LR-1023___RD3691913_LR-1279		0	999999
RFD912EAF_RL-1248___RFD912EAF_RL-1555	PPA3_YEAST	-999999	0
R224606F1_B-106___R224606F1_B-131	NAH1_YEAST	-999999	999999
RA3E45654_LR-788___RA3E45654_LR-984		0	999999
R68EF7F80_B-482___R68EF7F80_B-591		-999999	999999
RA84A3781_RL-1014___RA84A3781_RL-810	KRE2_YEAST;KTR1_YEAST;KTR2_YEAST;KTR3_YEAST;KTR4_YEAST;KTR5_YEAST;KTR6_YEAST;YUR1_YEAST	-999999	0
RD3BCE425_RL-1024___RD3BCE425_RL-1280		-999999	0
RBDC5085D_RL-1161___RBDC5085D_RL-926	KRE2_YEAST;KTR1_YEAST;KTR2_YEAST;KTR3_YEAST;KTR4_YEAST;KTR5_YEAST;KTR6_YEAST;YUR1_YEAST	-999999	0
R9F09B7BC_RL-768___R9F09B7BC_RL-951		-999999	0
R938D5A2A_B-702___R938D5A2A_B-866		-999999	999999
RAB78FAF6_LR-1034___RAB78FAF6_LR-826		0	999999
R725C44B7_RL-530___R725C44B7_RL-656	PXA1_YEAST+PXA2_YEAST	-999999	0
R7706F48D_B-552___R7706F48D_B-686		-999999	999999
RC5E667FC_RL-1204___RC5E667FC_RL-960	PXA1_YEAST+PXA2_YEAST	-999999	0
RC06A6067_LR-1174___RC06A6067_LR-935	ANT1_YEAST	0	999999
RF0D9A4E6_B-1180___RF0D9A4E6_B-1475		-999999	999999
R8DF31073_RL-674___R8DF31073_RL-834	PXA1_YEAST+PXA2_YEAST	-999999	0
R6F7B27F2_B-519___R6F7B27F2_B-640		-999999	999999
RFCBF5B8_RL-1240___RFCBF5B8_RL-1547	PXA1_YEAST+PXA2_YEAST	-999999	0
R5CF50E4F_B-417___R5CF50E4F_B-519		-999999	999999
R25920618_B-127___R25920618_B-155		-999999	999999
R9368A55B_LR-700___R9368A55B_LR-863	ATH1_YEAST	0	999999
RBBA23692_B-1144___RBBA23692_B-911		-999999	999999
R75B3A6D_B-546___R75B3A6D_B-679		-999999	999999
R5AAE65CE_B-404___R5AAE65CE_B-502		-999999	999999
R7ADABDB9_RL-569___R7ADABDB9_RL-710		-999999	0
R54461FAC_B-455___R54461FAC_LR-366	PUT4_YEAST;UGA4_YEAST	0	999999
R6E9CDED8_RL-511___R6E9CDED8_RL-629	SGPL_YEAST	-999999	0
R1CA69D37_RL-68___R1CA69D37_RL-85	SGPL_YEAST	-999999	0
RCE2DA31D_LR-1251___RCE2DA31D_LR-999	MTHR1_YEAST;MTHR2_YEAST	0	999999
R27D41198_RL-160_SpecMNXM919_ChangedTo_MNXM182___R27D41198_RL-161_SpecMNXM919_ChangedTo_MNXM182___R27D41198_RL-162_SpecMNXM919_ChangedTo_MNXM182___RDB362C33_LR-1065___RDB362C33_LR-1328	(HXKA_YEAST;(HXKA_YEAST);(HXKB_YEAST);(HXKG_YEAST);HXKB_YEAST)	0	999999
R1FB0F404_LR-108___R1FB0F404_LR-89	(HXT10_YEAST;HXT11_YEAST;HXT12_YEAST;HXT13_YEAST;HXT15_YEAST;HXT16_YEAST;HXT17_YEAST;HXT1_YEAST;HXT2_YEAST;HXT3_YEAST;HXT4_YEAST;HXT5_YEAST;HXT6_YEAST;HXT7_YEAST;HXT8_YEAST;HXT9_YEAST)	0	999999
RA7A0DECE_LR-1010___RA7A0DECE_LR-806	MSMO_YEAST	0	999999
R481596C_B-289___R481596C_B-354	UMPK_YEAST	-999999	999999
R342F609C_B-202___R342F609C_B-247	JEN1_YEAST	-999999	999999
R275D3749_B-138___R275D3749_B-166	DHSA_YEAST+DHSB_YEAST+DHSD_YEAST+SDH3_YEAST;DHSA_YEAST+DHSB_YEAST+DHSD_YEAST+YM07_YEAST;DHSA_YEAST+DHSB_YEAST+SDH3_YEAST+YL164_YEAST;DHSB_YEAST+DHSD_YEAST+DHSX_YEAST+SDH3_YEAST	-999999	999999
R5F5581A_B-525_SpecMNXM2440_ChangedTo_MNXM1783_SpecMNXM90307_ChangedTo_MNXM5319___RD845929C_B-1050___RD845929C_LR-1310	PYRD_YEAST	0	999999
RB5189393_B-1097___RB5189393_B-872___RF2ABC283_B-1447_SpecMNXM17136_ChangedTo_MNXM295	PNPH_YEAST	-999999	999999
RB2E0A5EA_LR-1085___RB2E0A5EA_LR-862	PMT1_YEAST+PMT2_YEAST;PMT3_YEAST;PMT4_YEAST;PMT5_YEAST;PMT6_YEAST	0	999999
RAE75BAFE_RL-1048___RAE75BAFE_RL-835	DPM1_YEAST	-999999	0
R8FCC81AF_RL-680___R8FCC81AF_RL-841		-999999	0
R8E729792_B-675___R8E729792_B-836	AGP2_YEAST	-999999	999999
R2B44203D_RL-163___R2B44203D_RL-195		-999999	0
RCB2E3D7A_B-1241___RCB2E3D7A_B-990	LEUC_YEAST	-999999	999999
R3072247B_LR-186___R3072247B_LR-224	PEM2_YEAST	0	999999
R44757C01_B-273___R44757C01_B-336___RFE062F5B_B-1531_SpecMNXM17136_ChangedTo_MNXM295	PNPH_YEAST	-999999	999999
R265DEA55_LR-140_SpecMNXM89735_ChangedTo_MNXM165___R265DEA55_LR-141_SpecMNXM89735_ChangedTo_MNXM165___R265DEA55_LR-142_SpecMNXM89735_ChangedTo_MNXM165___RFDFF5B0E_LR-1250___RFDFF5B0E_LR-1557	(MAL11_YEAST;(MAL11_YEAST);(MPH2_YEAST);(MPH3_YEAST);MAL31_YEAST;MPH2_YEAST;MPH3_YEAST)	0	999999
R55A10424_B-378___R55A10424_B-468		-999999	999999
R6E1602BC_B-509___R6E1602BC_B-627___RD158BDC1_B-1214_SpecMNXM66139_ChangedTo_MNXM4	PDX3_YEAST	-999999	999999
R4028DED3_B-253___R4028DED3_B-313___R5675A479_B-446_SpecMNXM215_ChangedTo_MNXM160_SpecMNXM89621_ChangedTo_MNXM68	G6PI_YEAST	-999999	999999
R586B2006_B-463_SpecMNXM215_ChangedTo_MNXM160___RF6A7C83D_B-1210___RF6A7C83D_B-1510	G6PI_YEAST	-999999	999999
R2579B3B7_LR-125___R2579B3B7_LR-153___RB2759DC4_B-1029_SpecMNXM215_ChangedTo_MNXM160	G6PD_YEAST	-999999	999999
R306562E5_RL-197_SpecMNXM215_ChangedTo_MNXM160_SpecMNXM99_ChangedTo_MNXM41___R306562E5_RL-198_SpecMNXM215_ChangedTo_MNXM160_SpecMNXM99_ChangedTo_MNXM41___R306562E5_RL-199_SpecMNXM215_ChangedTo_MNXM160_SpecMNXM99_ChangedTo_MNXM41___R345DFA32_LR-229_SpecMNXM105_ChangedTo_MNXM41_SpecMNXM215_ChangedTo_MNXM160___R345DFA32_LR-230_SpecMNXM105_ChangedTo_MNXM41_SpecMNXM215_ChangedTo_MNXM160___RD51F1513_RL…	(HXKA_YEAST;(HXKA_YEAST);(HXKB_YEAST);(HXKG_YEAST);HXKB_YEAST;HXKG_YEAST)	-999999	0
R531BE540_B-359___R531BE540_B-444		-999999	999999
R2E4EE2FE_LR-172___R2E4EE2FE_LR-209		0	999999
R300D78F7_B-182___R300D78F7_B-221		-999999	999999
R4CA9D605_RL-315___R4CA9D605_RL-388	DLDH_YEAST+GCSH_YEAST+GCSP_YEAST+GCST_YEAST	-999999	0
RB3DF6EC_B-1091___RB3DF6EC_B-866		-999999	999999
R190B999C_B-43___R190B999C_B-57	PDX3_YEAST	-999999	999999
RF03E5809_B-1174___RF03E5809_B-1465___RF03E5809_B-1466	(ATO3_YEAST);(MEP1_YEAST;MEP2_YEAST;MEP3_YEAST)	-999999	999999
R5AADB9C6_B-403___R5AADB9C6_B-501		-999999	999999
RA2F96F3_B-920_SpecMNXM17136_ChangedTo_MNXM295___RFB2F9386_B-1231___RFB2F9386_B-1536		-999999	999999
RB73F93B4_B-1112___RB73F93B4_B-885	ALF_YEAST	-999999	999999
R7F22F3D3_B-587___R7F22F3D3_LR-726	AATM_YEAST	-999999	999999
R2029415D_B-113___R2029415D_B-94		-999999	999999
R7FD0A91F_B-589___R7FD0A91F_LR-730	AATC_YEAST	-999999	999999
R5E5F9654_B-425___R5E5F9654_B-527		-999999	999999
R85BB4D7E_LR-619___R85BB4D7E_LR-768		0	999999
R3E9A6F3D_B-295___R597F8187_B-486_SpecisoiIN800481_ChangedTo_MNXM1517_SpecisoiIN800493_ChangedTo_MNXM1517	GIT1_YEAST	-999999	999999
R1CE4249E_RL-71___R1CE4249E_RL-88	NPY1_YEAST	-999999	0
RE64AE38C_LR-1115___RE64AE38C_LR-1398	ANT1_YEAST	0	999999
RFF77C68C_RL-1263___RFF77C68C_RL-1573	(RIR1_YEAST+RIR4_YEAST);(RIR1_YEAST+RIR4_YEAST+TRX1_YEAST;RIR1_YEAST+RIR4_YEAST+TRX2_YEAST)	-999999	0
R4C572E97_RL-311___R4C572E97_RL-383	(RIR1_YEAST+RIR4_YEAST);(RIR1_YEAST+RIR4_YEAST+TRX1_YEAST;RIR1_YEAST+RIR4_YEAST+TRX2_YEAST)	-999999	0
R254DAAE7_RL-124___R254DAAE7_RL-152	(RIR1_YEAST+RIR4_YEAST);(RIR1_YEAST+RIR4_YEAST+TRX1_YEAST;RIR1_YEAST+RIR4_YEAST+TRX2_YEAST)	-999999	0
R4F69B34F_RL-334___R4F69B34F_RL-411	(RIR1_YEAST+RIR4_YEAST;(RIR1_YEAST+RIR4_YEAST+TRX1_YEAST;RIR1_YEAST+RIR4_YEAST+TRX2_YEAST;RIR3_YEAST+RIR4_YEAST);RIR3_YEAST+RIR4_YEAST+TRX1_YEAST;RIR3_YEAST+RIR4_YEAST+TRX2_YEAST)	-999999	0
RADAB18C1_RL-1046___RADAB18C1_RL-833	(RIR1_YEAST+RIR2_YEAST);(RIR1_YEAST+RIR2_YEAST+TRX1_YEAST;RIR1_YEAST+RIR2_YEAST+TRX2_YEAST)	-999999	0
R1E8BF0DA_RL-81___R1E8BF0DA_RL-99	(RIR1_YEAST+RIR2_YEAST);(RIR1_YEAST+RIR2_YEAST+TRX1_YEAST;RIR1_YEAST+RIR2_YEAST+TRX2_YEAST)	-999999	0
R206F4BDE_RL-116___R206F4BDE_RL-95	(RIR1_YEAST+RIR2_YEAST);(RIR1_YEAST+RIR2_YEAST+TRX1_YEAST;RIR1_YEAST+RIR2_YEAST+TRX2_YEAST)	-999999	0
R8B3F3C76_RL-660___R8B3F3C76_RL-817	(RIR1_YEAST+RIR2_YEAST;(RIR1_YEAST+RIR2_YEAST+TRX1_YEAST;RIR1_YEAST+RIR2_YEAST+TRX2_YEAST;RIR2_YEAST+RIR3_YEAST);RIR2_YEAST+RIR3_YEAST+TRX1_YEAST;RIR2_YEAST+RIR3_YEAST+TRX2_YEAST)	-999999	0
R7F233268_RL-588___R7F233268_RL-727	TRX1_YEAST;TRX2_YEAST	-999999	0
R52CE93F3_RL-358___R52CE93F3_RL-443	TRX1_YEAST;TRX2_YEAST	-999999	0
R6B3CA264_RL-498___R6B3CA264_RL-610	TRX1_YEAST;TRX2_YEAST	-999999	0
R15C21AE3_B-26___R15C21AE3_B-32		-999999	999999
R5B977650_LR-408___R5B977650_LR-506	(ASP21_YEAST;ASP22_YEAST;ASP23_YEAST;ASP24_YEAST;ASP24_YEAST);YD15A_YEAST)	0	999999
R3C42F44A_RL-232___R3C42F44A_RL-285		-999999	0
RFE3717B2_B-1252___RFE3717B2_B-1559	FAS1_YEAST+FAS2_YEAST	-999999	999999
R99E045D0_B-742___R99E045D0_B-916		-999999	999999
R14CBBDC0_B-21___R14CBBDC0_B-26___R3C9E09E4_B-286_SpecMNXM18_ChangedTo_MNXM89557	BCA1_YEAST	-999999	999999
R701122C9_B-522___R701122C9_B-643		-999999	999999
RD7BAF23F_RL-1046___RD7BAF23F_RL-1306	(ACPM_YEAST+CEM1_YEAST+ETR1_YEAST+FABD_YEAST+FABG_YEAST+HTD2_YEAST);(ACPM_YEAST+CEM1_YEAST+FABD_YEAST+FABG_YEAST)	-999999	0
R370BDF0B_B-213___R370BDF0B_B-261	DLDH_YEAST+GCSH_YEAST+GCSP_YEAST+GCST_YEAST	-999999	999999
R2C8D5868_RL-168___R2C8D5868_RL-205	BCA1_YEAST	-999999	0
RB9C27F17_B-1127___RB9C27F17_B-898		-999999	999999
RAF51BB97_RL-1056___RAF51BB97_RL-842	(ACPM_YEAST+CEM1_YEAST+ETR1_YEAST+FABD_YEAST+FABG_YEAST+HTD2_YEAST);(ACPM_YEAST+CEM1_YEAST+FABD_YEAST+FABG_YEAST)	-999999	0
R966F8625_RL-723___R966F8625_RL-889	(ACPM_YEAST+CEM1_YEAST+ETR1_YEAST+FABD_YEAST+FABG_YEAST+HTD2_YEAST);(ACPM_YEAST+CEM1_YEAST+FABD_YEAST+FABG_YEAST)	-999999	0
R67760B97_RL-472___R67760B97_RL-578	(ACPM_YEAST+CEM1_YEAST+ETR1_YEAST+FABD_YEAST+FABG_YEAST+HTD2_YEAST);(ACPM_YEAST+CEM1_YEAST+FABD_YEAST+FABG_YEAST)	-999999	0
R940FA4A2_RL-707___R940FA4A2_RL-871___RE8F82040_RL-1398_SpecMNXM90553_ChangedTo_MNXM98	MAOM_YEAST	-999999	0
R73A92904_RL-534___R73A92904_RL-661	IDHP_YEAST	-999999	0
RA921C07_RL-1018___RA921C07_RL-813	(ACPM_YEAST+CEM1_YEAST+ETR1_YEAST+FABD_YEAST+FABG_YEAST+HTD2_YEAST);(ACPM_YEAST+CEM1_YEAST+FABD_YEAST+FABG_YEAST)	-999999	0
R298262DA_B-153___R298262DA_B-184		-999999	999999
RB93D7F4B_B-1125___RB93D7F4B_B-897		-999999	999999
R6CD7E798_B-503___R6CD7E798_B-618	(ARO10_YEAST;(ARO10_YEAST);PDC1_YEAST;PDC5_YEAST;PDC6_YEAST)	-999999	999999
RD4C83789_RL-1029___RD4C83789_RL-1286	BCA2_YEAST	-999999	0
R13BF81AA_RL-18___R13BF81AA_RL-23___R16281A7A_RL-35_SpecMNXM66139_ChangedTo_MNXM4		-999999	0
R5C2F31DB_B-412___R5C2F31DB_B-511		-999999	999999
RA43CA1FF_RL-791___RA43CA1FF_RL-988	IDHC_YEAST	-999999	0
R216CA009_RL-100___R216CA009_RL-123		-999999	0
R1074CEE_B-1___R1074CEE_B-2		-999999	999999
R8524D13B_B-615___R8524D13B_B-764		-999999	999999
RE1AE97B0_RL-1091___RE1AE97B0_RL-1367	IDHH_YEAST	-999999	0
R7B1A9039_LR-571___R7B1A9039_LR-712		0	999999
RE5C35E35_RL-1112___RE5C35E35_RL-1395	GCSH_YEAST+GCSP_YEAST+GCST_YEAST+ODPA_YEAST+ODPB_YEAST	-999999	0
RA0C2E339_LR-775___RA0C2E339_LR-963	FTHC_YEAST	0	999999
RDF1A8D1E_LR-1086___RDF1A8D1E_LR-1355		0	999999
R904EB5BE_B-685___R904EB5BE_B-847		-999999	999999
R7CA35F41_RL-579___R7CA35F41_RL-720	(CARA_YEAST+CARB_YEAST;(CARA_YEAST+CARB_YEAST);PYR1_YEAST)	-999999	0
R8608EBF_LR-623___R8608EBF_LR-772___RF4F2B0CB_LR-1470_SpecMNXM89621_ChangedTo_MNXM68___RF4F2B0CB_LR-1471_SpecMNXM89621_ChangedTo_MNXM68	(HXKA_YEAST;(HXKA_YEAST);(HXKB_YEAST);HXKB_YEAST)	0	999999
R9B545ECA_LR-750___R9B545ECA_LR-926	(HXT10_YEAST;HXT11_YEAST;HXT12_YEAST;HXT13_YEAST;HXT15_YEAST;HXT16_YEAST;HXT17_YEAST;HXT1_YEAST;HXT2_YEAST;HXT3_YEAST;HXT4_YEAST;HXT5_YEAST;HXT6_YEAST;HXT7_YEAST;HXT8_YEAST;HXT9_YEAST)	0	999999
R9467B7E5_RL-842_SpecMNXM66139_ChangedTo_MNXM4___RB38AE1EC_RL-1090___RB38AE1EC_RL-865	(GENE3HAO_YEAST);(YJR025C)	-999999	0
RF042B9D4_B-1175___RF042B9D4_B-1467		-999999	999999
REEB83731_B-1170___REEB83731_B-1460	ACON_YEAST	-999999	999999
R1D441982_B-74___R1D441982_B-91___RE2928E46_B-1349_SpecMNXM90553_ChangedTo_MNXM98	(ATC6_YEAST;(TXTP_YEAST);TXTP_YEAST)	-999999	999999
R9DF17E30_B-761___R9DF17E30_B-943	TXTP_YEAST	-999999	999999
R93F60B1B_B-706___R93F60B1B_B-870		-999999	999999
RB5A8708F_B-1101___RB5A8708F_B-876		-999999	999999
R2F9250D1_B-177___R2F9250D1_B-215		-999999	999999
RE8E0B672_RL-1135___RE8E0B672_RL-1418	(ERG1_YEAST);(ERG1_YEAST+NCPR_YEAST)	-999999	0
R32545EE0_B-196___R32545EE0_B-236	FOX2_YEAST	-999999	999999
R58E9F8A7_RL-396___R58E9F8A7_RL-493	HOSC_YEAST;HOSM_YEAST	-999999	0
RCE73F080_LR-1001___RCE73F080_LR-1253	PPT2_YEAST	0	999999
R14887E4E_RL-20___R14887E4E_RL-25___RDE0D639C_RL-1326_SpecMNXM18_ChangedTo_MNXM89557	(ARGJ_YEAST;(ARGJ_YEAST);(NAGS_YEAST;NAGS_YEAST);YMR062C)	-999999	0
RB0757847_B-1067___RB0757847_B-849	HMCS_YEAST	-999999	999999
R2A0BE2AF_RL-156___R2A0BE2AF_RL-187	THIL_YEAST	-999999	0
RBF1BC307_RL-1166___RBF1BC307_RL-931	LEU1_YEAST;LEU9_YEAST	-999999	0
R6A25DFE3_RL-491___R6A25DFE3_RL-602	NAT1_YEAST;NAT2_YEAST	-999999	0
RC79EFB7A_RL-1213___RC79EFB7A_RL-968	ACAC_YEAST+ACBP_YEAST+FAS1_YEAST+FAS2_YEAST	-999999	0
RE661FAD2_RL-1118___RE661FAD2_RL-1400	ACAC_YEAST+ACBP_YEAST+FAS1_YEAST+FAS2_YEAST	-999999	0
R481C8256_RL-290___R481C8256_RL-355	ACAC_YEAST+ACBP_YEAST+FAS1_YEAST+FAS2_YEAST	-999999	0
R545C96EB_RL-367___R545C96EB_RL-456	ACAC_YEAST+ACBP_YEAST+FAS1_YEAST+FAS2_YEAST	-999999	0
R91A3D67_RL-692___R91A3D67_RL-855	ACAC_YEAST+ACBP_YEAST+FAS1_YEAST+FAS2_YEAST	-999999	0
R8CBD91C3_RL-664___R8CBD91C3_RL-823	ACAC_YEAST+ACBP_YEAST+FAS1_YEAST+FAS2_YEAST	-999999	0
R3B133B84_RL-228___R3B133B84_RL-280	GPT1_YEAST;GPT2_YEAST	-999999	0
R452FC019_LR-275___R452FC019_LR-340	THIK_YEAST	0	999999
RFC91E5F1_LR-1237___RFC91E5F1_LR-1543	THIK_YEAST	0	999999
R3A9C826E_LR-225___R3A9C826E_LR-276	THIK_YEAST	0	999999
R8A905A2B_LR-654___R8A905A2B_LR-810	THIK_YEAST	0	999999
RE78D0371_LR-1126___RE78D0371_LR-1409	THIK_YEAST	0	999999
R37937B79_LR-215___R37937B79_LR-263	THIK_YEAST	0	999999
RD3110085_RL-1021___RD3110085_RL-1276	MASY_YEAST;MASZ_YEAST	-999999	0
R116116A1_RL-7___R116116A1_RL-9	CISY2_YEAST	-999999	0
R8CDEEFF1_B-826___R8CDEEFF1_B-827	(LAC1_YEAST;(YDC1_YEAST);LAG1_YEAST;YDC1_YEAST)	-999999	999999
R33750CA3_B-243___R33750CA3_B-244	(LAC1_YEAST;(YDC1_YEAST;LAG1_YEAST;YPC1_YEAST)	-999999	999999
R54EC72A7_B-371___R54EC72A7_B-460	ALF_YEAST	-999999	999999
R1BD5C67E_RL-72_SpecMNXM66139_ChangedTo_MNXM4___R88629BB_RL-636___R88629BB_RL-788	I23O_YEAST	-999999	0
RBA1EB653_RL-1130___RBA1EB653_RL-900___REE1D02E7_LR-1429_SpecMNXM8487_ChangedTo_MNXM1280	PROB_YEAST	-999999	0
R5D3D40E0_LR-420___R5D3D40E0_LR-521___R79217DFB_LR-683_SpecMNXM8487_ChangedTo_MNXM1280	PROA_YEAST	0	999999
R99D53D63_RL-740___R99D53D63_RL-914	DLDH_YEAST+ODO1_YEAST+ODO2_YEAST	-999999	0
R6D6D44EA_RL-505___R6D6D44EA_RL-620	DLDH_YEAST+GCSH_YEAST+GCSP_YEAST+GCST_YEAST	-999999	0
R43421187_LR-268___R43421187_LR-329	(ACPM_YEAST+CEM1_YEAST+ETR1_YEAST+FABD_YEAST+FABG_YEAST+HTD2_YEAST);(ACPM_YEAST+CEM1_YEAST+FABD_YEAST+FABG_YEAST)	0	999999
RF24E59CA_B-1188___RF24E59CA_B-1484	(ACPM_YEAST+CEM1_YEAST+ETR1_YEAST+FABD_YEAST+FABG_YEAST+HTD2_YEAST);(CEM1_YEAST)	-999999	999999
R8B260E8C_LR-659___R8B260E8C_LR-816	DHYS_YEAST	0	999999
R6F0E357A_LR-515___R6F0E357A_LR-634	TRX1_YEAST;TRX2_YEAST	0	999999
R6A736FA0_RL-494___R6A736FA0_RL-606	AROF_YEAST	-999999	0
R3EB9C754_B-242___R3EB9C754_B-298		-999999	999999
R681D93D5_RL-476___R681D93D5_RL-584	NMA1_YEAST	-999999	0
R2AB345B1_RL-162___R2AB345B1_RL-194	SYDM_YEAST	-999999	0
R3C9B6170_RL-234___R3C9B6170_RL-288	SYV_YEAST	-999999	0
R1AA3AB08_RL-51___R1AA3AB08_RL-67	SYTM_YEAST	-999999	0
R4EC54EC0_RL-331___R4EC54EC0_RL-407	SYRM_YEAST	-999999	0
R48291C4C_RL-292___R48291C4C_RL-358	SYIM_YEAST	-999999	0
RA06DFD5F_RL-773___RA06DFD5F_RL-960	SYH_YEAST	-999999	0
R9B2E950C_RL-748___R9B2E950C_RL-924	SYWM_YEAST	-999999	0
R18419063_RL-37___R18419063_RL-50	SYFM_YEAST	-999999	0
REC4D5634_RL-1159___REC4D5634_RL-1445	(SYNM_YEAST);(YC204_YEAST)	-999999	0
R262D90CC_RL-128___R262D90CC_RL-156	SYEM_YEAST	-999999	0
RBDA5D032_RL-1160___RBDA5D032_RL-925	SYLM_YEAST	-999999	0
RBD329434_RL-1155___RBD329434_RL-922	SYMM_YEAST	-999999	0
R7633988E_RL-549___R7633988E_RL-683	ACS1_YEAST	-999999	0
R9BB3999_RL-753___R9BB3999_RL-929	SYYM_YEAST	-999999	0
R30517FB7_RL-185___R30517FB7_RL-223	NMA2_YEAST	-999999	0
RE8B78B75_RL-1133___RE8B78B75_RL-1416	SYDC_YEAST	-999999	0
R4FA4AF9E_B-335___R4FA4AF9E_B-412	LCF1_YEAST;LCF3_YEAST;LCF4_YEAST	-999999	999999
R7BB785AA_RL-575___R7BB785AA_RL-716	SYV_YEAST	-999999	0
RE4509D5D_RL-1098___RE4509D5D_RL-1378	SYC_YEAST	-999999	0
R5D8F4FD2_RL-422___R5D8F4FD2_RL-523	SYTC_YEAST	-999999	0
RF05F896_RL-1177___RF05F896_RL-1469	SYIC_YEAST	-999999	0
RE7411985_RL-1125___RE7411985_RL-1408	SYH_YEAST	-999999	0
R36D6E09_RL-212___R36D6E09_RL-260	(SYA_YEAST);(YOR335C)	-999999	0
R2E8EE742_RL-176___R2E8EE742_RL-212	SYQ_YEAST	-999999	0
RD1E3D7F4_RL-1013___RD1E3D7F4_RL-1267	SYWC_YEAST	-999999	0
R41F42944_RL-261___R41F42944_RL-321	SYSC_YEAST;SYSM_YEAST	-999999	0
R528CD29B_RL-356___R528CD29B_RL-440	SYFA_YEAST+SYFB_YEAST	-999999	0
RC596A594_RL-1203___RC596A594_RL-959	(SYG2_YEAST;SYG_YEAST);YB121_YEAST)	-999999	0
RAB61B2EE_RL-1032___RAB61B2EE_RL-824	SYNC_YEAST	-999999	0
RB9D38C7E_RL-1128___RB9D38C7E_RL-899	SYEC_YEAST	-999999	0
RE519F8E6_B-1108___RE519F8E6_B-1388	LCF1_YEAST;LCF3_YEAST;LCF4_YEAST	-999999	999999
RDD0D20AD_RL-1073___RDD0D20AD_RL-1338	SYLC_YEAST	-999999	0
R9B779842_B-752___R9B779842_B-928	LCF1_YEAST;LCF3_YEAST;LCF4_YEAST	-999999	999999
R62721191_RL-448___R62721191_RL-551	SYMC_YEAST	-999999	0
R6A5D04EE_B-493___R6A5D04EE_B-604	LCF1_YEAST;LCF3_YEAST;LCF4_YEAST	-999999	999999
R85EBA3E2_B-622___R85EBA3E2_B-771	LCF2_YEAST	-999999	999999
R5639E9BD_B-381___R5639E9BD_B-473	LCF2_YEAST	-999999	999999
R4FABE78F_B-336___R4FABE78F_B-413	LCF2_YEAST	-999999	999999
RF9BE90A6_B-1221___RF9BE90A6_B-1523	LCF2_YEAST	-999999	999999
R632CD28C_B-450___R632CD28C_B-553	LCF2_YEAST	-999999	999999
R73FD9A77_RL-537___R73FD9A77_RL-665	ACS1_YEAST	-999999	0
R4308FC63_LR-266___R4308FC63_LR-327	(PPA5_YEAST;(PPAB_YEAST);PPAB_YEAST)	0	999999
RA7747612_LR-1008___RA7747612_LR-805	LAC1_YEAST;LAG1_YEAST	0	999999
R64A105C0_LR-454___R64A105C0_LR-559	LAC1_YEAST;LAG1_YEAST	0	999999
RCF0E8F2E_B-1003___RCF0E8F2E_B-1256	FAT1_YEAST	-999999	999999
RDE04C2CA_B-1346___RDE04C2CA_B-1347	(LAC1_YEAST;(YDC1_YEAST;LAG1_YEAST;YPC1_YEAST)	-999999	999999
RB01421EB_B-1062___RB01421EB_B-1063	(LAC1_YEAST;(YDC1_YEAST);LAG1_YEAST;YDC1_YEAST)	-999999	999999
R231CFDAF_LR-110___R231CFDAF_LR-135	SPEE_YEAST	0	999999
R85D5FCA6_LR-620___R85D5FCA6_LR-769	FOL1_YEAST	0	999999
RA061653A_RL-771___RA061653A_RL-958	FOL1_YEAST	-999999	0
RE730A743_RL-1124___RE730A743_RL-1407	PSD2_YEAST	-999999	0
RED279226_B-1163___RED279226_B-1450		-999999	999999
R9396EE9B_B-703___R9396EE9B_B-867		-999999	999999
REC1BC791_B-1156___REC1BC791_B-1442		-999999	999999
R6FFA954E_RL-521___R6FFA954E_RL-642	PSD2_YEAST	-999999	0
R340E3679_LR-201___R340E3679_LR-246		0	999999
RE6E61E6E_LR-1119___RE6E61E6E_LR-1402	(ELO2_YEAST+ELO3_YEAST+TSC13_YEAST);(ELO3_YEAST)	0	999999
R433FA57C_RL-267___R433FA57C_RL-328	(ELO2_YEAST);(ELO2_YEAST+ELO3_YEAST+TSC13_YEAST)	-999999	0
R436E810F_RL-270___R436E810F_RL-332	FAT1_YEAST	-999999	0
RCE4B7509_B-1000___RCE4B7509_B-1252	FAT1_YEAST	-999999	999999
RE7CBC67F_RL-1128___RE7CBC67F_RL-1411	ACOX_YEAST	-999999	0
R1EDD4782_B-101___R1EDD4782_B-84	FOX2_YEAST	-999999	999999
R73B34B10_B-535___R73B34B10_B-663		-999999	999999
R547D9AB5_RL-369___R547D9AB5_RL-458	PUT2_YEAST	-999999	0
R89F4FAFF_B-649___R89F4FAFF_B-803		-999999	999999
RCA3997A9_LR-1234___RCA3997A9_LR-985	ILV5_YEAST	0	999999
R146C42F6_RL-19_SpecMNXM426_ChangedTo_MNXM114079___REF0D568B_RL-1172___REF0D568B_RL-1462	(ILV6_YEAST+ILVB_YEAST);(ILVB_YEAST)	-999999	0
REBCE2974_RL-1152___REBCE2974_RL-1438	YND1_YEAST	-999999	0
R5BCB626A_RL-410___R5BCB626A_RL-508	GDA1_YEAST	-999999	0
R11B7DE7C_B-10___R11B7DE7C_B-12	DUR1_YEAST	-999999	999999
R7979813C_LR-563___R7979813C_LR-700	HEMH_YEAST	0	999999
R2518ED17_RL-122___R2518ED17_RL-149	(ERG5_YEAST);(ERG5_YEAST+NCPR_YEAST)	-999999	0
RE8A4E9D5_RL-1132___RE8A4E9D5_RL-1415		-999999	0
R53802267_B-360___R53802267_B-447		-999999	999999
R190DF1C9_LR-44___R190DF1C9_LR-58	ERG4_YEAST	0	999999
RB3712495_B-1089___RB3712495_B-864	PUT2_YEAST	-999999	999999
RB1E154B9_RL-1077___RB1E154B9_RL-854	ALDH4_YEAST	-999999	0
R1F898F1_B-107___R1F898F1_B-88	DLDH_YEAST+GCSH_YEAST+GCSP_YEAST+GCST_YEAST	-999999	999999
RFEB55333_RL-1258___RFEB55333_RL-1565	PUT2_YEAST	-999999	0
RBCD454D0_LR-1150___RBCD454D0_LR-917	GPD2_YEAST	0	999999
R9804EC32_B-731___R9804EC32_B-903___RBA998439_B-1074_SpecMNXM90553_ChangedTo_MNXM98	MDHM_YEAST	-999999	999999
R3A6E339_B-224___R3A6E339_B-275	LYS12_YEAST	-999999	999999
R51DFD2E9_RL-348___R51DFD2E9_RL-431	MAOM_YEAST	-999999	0
RA3FA8612_RL-789___RA3FA8612_RL-985	(DLDH_YEAST+ODP2_YEAST+ODPA_YEAST+ODPB_YEAST);(DLDH_YEAST+ODP2_YEAST+ODPA_YEAST+ODPB_YEAST+ODPX_YEAST)	-999999	0
R64D077DF_RL-456___R64D077DF_RL-561	DLDH_YEAST+GCSH_YEAST+GCSP_YEAST+GCST_YEAST	-999999	0
R3BD81859_RL-231___R3BD81859_RL-284	PUT2_YEAST	-999999	0
R4E60AE4A_RL-327___R4E60AE4A_RL-402	ALDH2_YEAST;ALDH3_YEAST	-999999	0
REBCE776C_RL-1153___REBCE776C_RL-1439		-999999	0
R6625046B_RL-463___R6625046B_RL-568	XYL2_YEAST	-999999	0
R27CA30FC_RL-142___R27CA30FC_RL-170	DHSO1_YEAST	-999999	0
R5E0D38AD_B-423___R5E0D38AD_B-525___RD3ED6E97_B-1230_SpecMNXM90553_ChangedTo_MNXM98___RD3ED6E97_B-1231_SpecMNXM90553_ChangedTo_MNXM98	(MDHC_YEAST);(MDHP_YEAST)	-999999	999999
R46C2C51E_RL-282___R46C2C51E_RL-347	LEU3_YEAST	-999999	0
R22189A2C_RL-105___R22189A2C_RL-129	ERG26_YEAST	-999999	0
RE0ACA938_RL-1089___RE0ACA938_RL-1362	ERG26_YEAST	-999999	0
R1D65FA72_LR-76___R1D65FA72_LR-93___RBFBDC0AF_LR-1100_SpecMNXM8487_ChangedTo_MNXM1280	PROA_YEAST	0	999999
R1BE82C89_B-59___R1BE82C89_B-77	FOX2_YEAST	-999999	999999
RF7CEA202_B-1214___RF7CEA202_B-1514	FOX2_YEAST	-999999	999999
RA438B80_B-790___RA438B80_B-987	FOX2_YEAST	-999999	999999
RC3E4C614_B-1192___RC3E4C614_B-951	FOX2_YEAST	-999999	999999
R4E905AA3_B-328___R4E905AA3_B-404	FOX2_YEAST	-999999	999999
R46320183_B-280___R46320183_B-345	FOX2_YEAST	-999999	999999
REAC18450_B-1145___REAC18450_B-1431	MDHP_YEAST	-999999	999999
RFCEC91E2_LR-1241___RFCEC91E2_LR-1548	ACAC_YEAST+ACBP_YEAST+FAS1_YEAST+FAS2_YEAST	0	999999
RECF6556B_RL-1162___RECF6556B_RL-1448	ACAC_YEAST+ACBP_YEAST+FAS1_YEAST+FAS2_YEAST	-999999	0
RDE919BAC_RL-1084___RDE919BAC_RL-1352		-999999	0
RF318BB0E_B-1191___RF318BB0E_B-1487	LCF2_YEAST	-999999	999999
RBF0F60BE_B-1165___RBF0F60BE_B-930	HNT2_YEAST	-999999	999999
R45EAE90E_RL-279_SpecMNXM15817_ChangedTo_MNXM1067___R7DA19503_LR-723	(COQ1_YEAST;(COQ2_YEAST);COQ2_YEAST;COX10_YEAST)	0	999999
RC801B49D_B-1216___RCDFE042B_B-998_SpecMNXM15817_ChangedTo_MNXM1067		-999999	999999
R45DF4B51_LR-278___R45DF4B51_LR-343___RF877195B_LR-1497_SpecMNXM18_ChangedTo_MNXM89557	ARGD_YEAST	0	999999
R66CD65EB_LR-468___R66CD65EB_LR-573	ACAC_YEAST+ACBP_YEAST+FAS1_YEAST+FAS2_YEAST	0	999999
RBDC8EAED_RL-1162___RBDC8EAED_RL-927	ACAC_YEAST+ACBP_YEAST+FAS1_YEAST+FAS2_YEAST	-999999	0
RDD26BD0B_RL-1075___RDD26BD0B_RL-1341		-999999	0
R6FB683B4_B-520___R6FB683B4_B-641	LCF2_YEAST	-999999	999999
RE58FD0C7_RL-1110___RE58FD0C7_RL-1392	(CP51_YEAST+NCPR_YEAST);(YH007_YEAST)	-999999	0
R2B778F4E_LR-183_SpecMNXM89948_ChangedTo_MNXM173___R2E6206DB_B-173___R2E6206DB_B-174___R2E6206DB_B-210	(CACM_YEAST);(CACP_YEAST)	-999999	999999
RFF62A761_LR-1261___RFF62A761_LR-1571	CRC1_YEAST	0	999999
R6D9D50DE_RL-620_SpecMNXM89948_ChangedTo_MNXM173___R6D9D50DE_RL-621_SpecMNXM89948_ChangedTo_MNXM173___RA97A7D40_B-1020___RA97A7D40_RL-815	(CACM_YEAST;(CACP_YEAST);(YAT2_YEAST);YAT2_YEAST)	-999999	999999
R9BD80488_LR-754___R9BD80488_LR-930		0	999999
RBD40CD05_LR-1157___RBD40CD05_LR-923		0	999999
R107875F7_B-3___R107875F7_RL-2	CACP_YEAST	-999999	999999
R7C7B1078_B-577___R7C7B1078_B-718	DLDH_YEAST+GCSH_YEAST+GCSP_YEAST+GCST_YEAST	-999999	999999
R556A71A2_B-377___R556A71A2_B-467	DLDH_YEAST+ODO1_YEAST+ODO2_YEAST	-999999	999999
R4A3A9C6D_B-301___R4A3A9C6D_B-366	BIOB_YEAST	-999999	999999
R5EA1A05E_RL-426___R5EA1A05E_RL-529		-999999	0
R9AB90819_B-746___R9AB90819_B-920	FAS1_YEAST+FAS2_YEAST	-999999	999999
R596FDB0E_B-398___R596FDB0E_B-485___R596FDB0E_B-496		0	0
R250FD288_B-129___R250FD288_LR-121___R250FD288_LR-148		0	0
R6B3002E7_B-614___R6B3002E7_LR-497___R6B3002E7_LR-609		0	0
R7B8A1023_B-691___R7B8A1023_LR-573___R7B8A1023_LR-714		0	0
R4D0C76F7_B-389___R4D0C76F7_LR-318___R4D0C76F7_LR-392		0	0
RD59BF3A7_B-1245___RD59BF3A7_LR-1034___RD59BF3A7_LR-1292		0	0
R3A9D1F56_B-276___R3A9D1F56_LR-226___R3A9D1F56_LR-277		0	0
R35B5C04C_B-234___R35B5C04C_LR-207___R35B5C04C_LR-254		0	0
RD7E2CEF1_B-1258___RD7E2CEF1_LR-1047___RD7E2CEF1_LR-1308		0	0
RF4AAACD5_B-1461___RF4AAACD5_LR-1202___RF4AAACD5_LR-1500		0	0
R91EC2CF4_B-818___R91EC2CF4_LR-694___R91EC2CF4_LR-857		0	0
R669063C7_B-582___R669063C7_LR-465___R669063C7_LR-570		0	0
R869EE9D4_B-741___R869EE9D4_LR-626___R869EE9D4_LR-775		0	0
R6BFC3A2D_B-617___R6BFC3A2D_LR-500___R6BFC3A2D_LR-615		0	0
R4A881FA5_B-370___R4A881FA5_LR-302___R4A881FA5_LR-369		0	0
RB2214D0F_B-1026___RB2214D0F_LR-1081___RB2214D0F_LR-858		0	0
R4B7CFCA_B-379___R4B7CFCA_LR-307___R4B7CFCA_LR-377		0	0
RD6F7BF7B_B-1251___RD6F7BF7B_LR-1041___RD6F7BF7B_LR-1299		0	0
R570E51C6_B-450___R570E51C6_LR-385___R570E51C6_LR-478		0	0
R5F1B21D5_B-521___R5F1B21D5_LR-429___R5F1B21D5_LR-532		0	0
R19A156DE_B-55___R19A156DE_LR-45___R19A156DE_LR-60		0	0
RB7D0BDE8_B-1052___RB7D0BDE8_LR-1116___RB7D0BDE8_LR-888		0	0
RAB70F856_B-976___RAB70F856_LR-1033___RAB70F856_LR-825		0	0
RA7DC31A9_B-960___RA7DC31A9_LR-1012___RA7DC31A9_LR-808		0	0
R4B5145FC_B-306___R4B5145FC_B-374___R4B5145FC_B-375		0	0
R4E0C6581_B-395___R4E0C6581_LR-325___R4E0C6581_LR-400		0	0
R827C4DF8_B-723___R827C4DF8_LR-602___R827C4DF8_LR-747		0	0
R241AB01B_B-123___R241AB01B_LR-114___R241AB01B_LR-140		0	0
RB86510C5_B-1059___RB86510C5_LR-1120___RB86510C5_LR-892		0	0
R804ECD74_B-708___R804ECD74_LR-732		0	0
R6F462122_B-640___R6F462122_LR-517___R6F462122_LR-637		0	0
RA02F1633_B-905___RA02F1633_LR-957		0	0
R4E993300_B-397___R4E993300_LR-329___R4E993300_LR-405		0	0
RD9F48CD3_B-1301___RD9F48CD3_LR-1059___RD9F48CD3_LR-1321		0	0
RC94E9E17_B-1168___RC94E9E17_LR-1227___RC94E9E17_LR-981		0	0
R5444CFB0_B-431___R5444CFB0_LR-365___R5444CFB0_LR-454		0	0
R3A46F926_B-268___R3A46F926_LR-223___R3A46F926_LR-274		0	0
R3A2D03BF_B-265___R3A2D03BF_LR-222___R3A2D03BF_LR-273		0	0
R6DD3B1FE_B-624___R6DD3B1FE_LR-625		0	0
RC2452FE5_B-1117___RC2452FE5_LR-1183___RC2452FE5_LR-944		0	0
RA6637795_B-941___RA6637795_LR-1000___RA6637795_LR-798		0	0
R2717E04F_B-149___R2717E04F_LR-136___R2717E04F_LR-163		0	0
R944AC173_B-840___R944AC173_LR-709___R944AC173_LR-874		0	0
R8717521D_B-742___R8717521D_LR-627___R8717521D_LR-777		0	0
RDC66D37D_B-1318___RDC66D37D_LR-1070___RDC66D37D_LR-1335		0	0
REB67C836_B-1417___REB67C836_LR-1150___REB67C836_LR-1437		0	0
RAEAF5ACC_B-997___RAEAF5ACC_LR-1049___RAEAF5ACC_LR-836		0	0
R7C815D4E_B-695___R7C815D4E_LR-578___R7C815D4E_LR-719		0	0
RAF482FE1_B-1002___RAF482FE1_LR-1055___RAF482FE1_LR-841		0	0
R555722AC_B-444___R555722AC_LR-376___R555722AC_LR-466		0	0
RE47D2287_B-1375___RE47D2287_LR-1100___RE47D2287_LR-1381		0	0
REAEB4782_B-1413___REAEB4782_LR-1147___REAEB4782_LR-1434		0	0
R25827093_B-135___R25827093_LR-126___R25827093_LR-154		0	0
R727CC2D2_B-657___R727CC2D2_LR-532___R727CC2D2_LR-659		0	0
R5B8D4B5D_B-495___R5B8D4B5D_LR-407___R5B8D4B5D_LR-505		0	0
R51C8EC34_B-416___R51C8EC34_LR-347___R51C8EC34_LR-430		0	0
R51A316AD_B-414___R51A316AD_LR-428		0	0
RB6199AB8_B-1043___RB6199AB8_LR-1104___RB6199AB8_LR-878		0	0
RF63CDCCF_B-1485___RF63CDCCF_LR-1209___RF63CDCCF_LR-1508		0	0
RB8030CA0_B-1055___RB8030CA0_LR-1118___RB8030CA0_LR-890		0	0
RBB92418_B-1085___RBB92418_LR-1143___RBB92418_LR-910		0	0
R40E7D3E7_B-315___R40E7D3E7_LR-257___R40E7D3E7_LR-317		0	0
R247CAC7E_B-127___R247CAC7E_LR-118___R247CAC7E_LR-145		0	0
RB9037009_B-1063___RB9037009_LR-1123___RB9037009_LR-895		0	0
REEFDC248_B-1431___REEFDC248_LR-1171___REEFDC248_LR-1461		0	0
RD76ABC06_B-1257___RD76ABC06_LR-1044___RD76ABC06_LR-1302		0	0
R4C83430_B-388___R4C83430_LR-314___R4C83430_LR-386		0	0
R6A437C11_B-604___R6A437C11_LR-492___R6A437C11_LR-603		0	0
R63A7C5CC_B-452___R63A7C5CC_B-554___R63A7C5CC_B-556		0	0
R47177312_B-348___R47177312_B-350___R47177312_LR-283		0	0
RF382895C_B-1452___RF382895C_LR-1195___RF382895C_LR-1491		0	0
R2020016A_B-107___R2020016A_LR-112___R2020016A_LR-93		0	0
R77B549B2_B-679___R77B549B2_LR-555___R77B549B2_LR-690		0	0
RF0F06CAD_B-1441___RF0F06CAD_LR-1182___RF0F06CAD_LR-1476		0	0
R5C09CBE4_B-497___R5C09CBE4_LR-510		0	0
R2B7F9FD6_B-184___R2B7F9FD6_LR-165___R2B7F9FD6_LR-198		0	0
REC502913_B-1424___REC502913_LR-1160___REC502913_LR-1446		0	0
R900FC5A7_B-805___R900FC5A7_LR-684___R900FC5A7_LR-845		0	0
R65404FB9_B-458___R65404FB9_B-562___R65404FB9_B-563		0	0
R669A7661_B-583___R669A7661_LR-466___R669A7661_LR-571		0	0
R9E99A0A2_B-897___R9E99A0A2_LR-764___R9E99A0A2_LR-947		0	0
RD5ACADC4_B-1246___RD5ACADC4_LR-1035___RD5ACADC4_LR-1293		0	0
R327F2FC6_B-220___R327F2FC6_LR-197___R327F2FC6_LR-237		0	0
RFE6609A8_B-1533___RFE6609A8_LR-1253___RFE6609A8_LR-1560		0	0
R82521F85_B-721___R82521F85_LR-601___R82521F85_LR-745		0	0
RF93FEF67_B-1498___RF93FEF67_LR-1219___RF93FEF67_LR-1521		0	0
RFD648C01_B-1527___RFD648C01_LR-1246___RFD648C01_LR-1554		0	0
R7BB6BC6B_B-692___R7BB6BC6B_LR-574___R7BB6BC6B_LR-715		0	0
R507C1807_B-405___R507C1807_LR-340___R507C1807_LR-420		0	0
R1B491561_B-65___R1B491561_LR-52___R1B491561_LR-69		0	0
RB4DF8B7A_B-1038___RB4DF8B7A_LR-1094___RB4DF8B7A_LR-869		0	0
REDDCA6A7_B-1428___REDDCA6A7_LR-1166___REDDCA6A7_LR-1453		0	0
R91834A13_B-817___R91834A13_LR-691___R91834A13_LR-854		0	0
R3E15D408_B-296___R3E15D408_LR-238___R3E15D408_LR-291		0	0
R51B0C2E_B-415___R51B0C2E_LR-346___R51B0C2E_LR-429		0	0
RE43E8FC1_B-1373___RE43E8FC1_LR-1097___RE43E8FC1_LR-1377		0	0
R90F4B990_B-813___R90F4B990_LR-687___R90F4B990_LR-849		0	0
R22B591B6_B-119___R22B591B6_LR-108___R22B591B6_LR-133		0	0
RB176D12D_B-1022___RB176D12D_LR-1076		0	0
R625DC447_LR-446_SpecMNXM89689_ChangedTo_MNXM101___R625DC447_LR-549_SpecMNXM89689_ChangedTo_MNXM101___RDAB64775_B-1310		0	0
BIOMASSEXCHANGE___BIOMASSEXCHANGE___RC9C610B6_B-1170		0	0
R45A8AB2_RL-346___R45A8AB2_RL-347	(GLGB_YEAST);(PHSG_YEAST)	-999999	0
RA6F27EEF_RL-946___RA6F27EEF_RL-947___RA6F27EEF_RL-948___RA6F27EEF_RL-949___RA6F27EEF_RL-950___RA6F27EEF_RL-951___RA6F27EEF_RL-952	(KRE2_YEAST);(KTR1_YEAST);(KTR2_YEAST);(KTR3_YEAST);(KTR4_YEAST);(KTR6_YEAST);(YUR1_YEAST)	-999999	0
RB962BF6F_LR-1069___RB962BF6F_LR-1070	(YEA6_YEAST);(YIA6_YEAST)	0	999999
R2FD92936_B-178___R2FD92936_B-194___R2FD92936_B-217	PUR7_YEAST	-999999	999999
R12211C42_LR-11___R12211C42_LR-12___R12211C42_LR-14	(CYC1_YEAST+DLD2_YEAST;(DLD1_YEAST);CYC7_YEAST+DLD2_YEAST)	0	999999
R9C62E796_LR-756___R9C62E796_LR-883	YM054_YEAST	0	999999
R986ECC4A_RL-862___R986ECC4A_RL-863	(DCI1_YEAST);(ECI1_YEAST)	-999999	0
RAC595DAF_RL-980___RAC595DAF_RL-981	(DCI1_YEAST);(ECI1_YEAST)	-999999	0
RFA7EF02A_RL-1505___RFA7EF02A_RL-1506	(DCI1_YEAST);(ECI1_YEAST)	-999999	0
RA632942C_B-939___RA632942C_B-940	ACOX_YEAST	-999999	999999
R554DFEFB_B-442___R554DFEFB_B-443	ACOX_YEAST	-999999	999999
R3F786497_B-305___R3F786497_B-306	ACOX_YEAST	-999999	999999
R95C787FF_B-716___R95C787FF_B-848___R95C787FF_B-882		-999999	999999
R1C0FE7D0_B-61___R1C0FE7D0_B-76___R1C0FE7D0_B-79	(AUS1_YEAST;(AUS1_YEAST);PDR11_YEAST)	-999999	999999
R5C9C142B_LR-414___R5C9C142B_LR-499___R5C9C142B_LR-514	DAL4_YEAST	0	999999
R1698B779_B-29___R1698B779_B-39___R1698B779_B-42		-999999	999999
R8A072AA7_B-651___R8A072AA7_B-757___R8A072AA7_B-805		-999999	999999
R9EEDE1AD_B-767___R9EEDE1AD_B-899___R9EEDE1AD_B-950	FPS1_YEAST	-999999	999999
R6E27023B_LR-625___R6E27023B_LR-626___R6E27023B_LR-627___R6E27023B_LR-628___R6E27023B_LR-629___R6E27023B_LR-630	(GAL2_YEAST);(HXT10_YEAST);(HXT12_YEAST);(HXT14_YEAST);(HXT9_YEAST);(STL1_YEAST)	0	999999
RA7D0F293_B-955___RA7D0F293_B-956___RA7D0F293_B-957___RA7D0F293_B-958___RA7D0F293_B-959	(AGP1_YEAST);(AGP3_YEAST);(DIP5_YEAST);(GAP1_YEAST);(STL1_YEAST)	-999999	999999
R8A080C49_B-652___R8A080C49_B-758___R8A080C49_B-806		-999999	999999
R9FED80B1_B-904___REAC05C92_B-1144_SpecMNXM2378_ChangedTo_MNXM74___REAC05C92_B-1430_SpecMNXM2378_ChangedTo_MNXM74	TPIS_YEAST	-999999	999999
R4D1DE9FC_LR-319___R4D1DE9FC_LR-390___R4D1DE9FC_LR-393		0	999999
R8AA0C095_B-761___R8AA0C095_RL-655___R8AA0C095_RL-811		-999999	999999
REC424183_LR-1158___REC424183_LR-1421___REC424183_LR-1422___REC424183_LR-1423___REC424183_LR-1444	(SUL1_YEAST;(SUL1_YEAST);(SUL2_YEAST);(YG35_YEAST);SUL2_YEAST;YG35_YEAST)	0	999999
R4304D550_LR-265___R4304D550_LR-326___R4304D550_LR-327	DAL5_YEAST	0	999999
R9382DC47_B-701___R9382DC47_B-830___R9382DC47_B-865	(AUS1_YEAST;(AUS1_YEAST);PDR11_YEAST)	-999999	999999
R57AC783D_LR-456___R57AC783D_LR-457___R57AC783D_LR-458	(TGL1_YEAST);(YEH1_YEAST);(YEH2_YEAST)	0	999999
RA8ACF1E_B-964___RA8ACF1E_RL-1016___RA8ACF1E_RL-812		-999999	999999
R5F2337F9_B-522___R5F2337F9_RL-430___R5F2337F9_RL-533		-999999	999999
R1B8927C8_B-55___R1B8927C8_B-68___R1B8927C8_B-72		-999999	999999
R22135C3D_B-104___R22135C3D_B-117___R22135C3D_B-128	ARLY_YEAST	-999999	999999
RF186A098_B-1443___RF186A098_B-1479	(AUS1_YEAST;(AUS1_YEAST);PDR11_YEAST)	-999999	999999
R27086871_B-134_SpecMNXM52_ChangedTo_MNXM50___R27086871_B-161_SpecMNXM52_ChangedTo_MNXM50___RE107DA39_B-1341	GAL10_YEAST	-999999	999999
RE8F170CA_B-1397___RE8F170CA_B-1419	(AUS1_YEAST;(AUS1_YEAST);PDR11_YEAST)	-999999	999999
RC8453ADD_B-1160___RC8453ADD_B-1220___RC8453ADD_B-974		-999999	999999
REF87AB12_B-1173___REF87AB12_B-1433___REF87AB12_B-1464	PMM_YEAST	-999999	999999
RAFECFB27_B-1008___RF21D6235_B-1187_SpecMNXM2378_ChangedTo_MNXM74_SpecMNXM500_ChangedTo_MNXM417___RF21D6235_B-1483_SpecMNXM2378_ChangedTo_MNXM74_SpecMNXM500_ChangedTo_MNXM417	ALF_YEAST	-999999	999999
R8D513CD1_LR-670___R8D513CD1_LR-782		-999999	0
RD25D32D0_RL-1220___RD25D32D0_RL-1221___RD25D32D0_RL-1222	(ADT1_YEAST);(ADT2_YEAST);(ADT3_YEAST)	-999999	0
R887C9CD5_B-637___R887C9CD5_B-749___R887C9CD5_B-789	NDK_YEAST	-999999	999999
RFE6D1461_LR-1254___RFE6D1461_LR-1534___RFE6D1461_LR-1561	ERG8_YEAST	0	999999
R815BFA1D_B-594___R815BFA1D_B-715___R815BFA1D_B-737	KGUA_YEAST	-999999	999999
RF94BFB87_B-1220___RF94BFB87_B-1499___RF94BFB87_B-1522	NDK_YEAST	-999999	999999
RD71EB8E0_B-1042___RD71EB8E0_B-1253___RD71EB8E0_B-1300		-999999	999999
RC78F3BA2_RL-1157___RC78F3BA2_RL-1212___RC78F3BA2_RL-967	PUR2_YEAST	-999999	0
RD1F58F26_B-1015___RD1F58F26_B-1217___RD1F58F26_B-1269		-999999	999999
RB731764F_B-1048___RB731764F_B-1111___RB731764F_B-884	AGM1_YEAST	-999999	999999
R93B51B78_B-704___R93B51B78_B-831___R93B51B78_B-868	PUR8_YEAST	-999999	999999
R16AA0DCC_B-30___R16AA0DCC_B-40___R16AA0DCC_B-43	NDK_YEAST	-999999	999999
R5130B2DE_B-344___R5130B2DE_B-410___R5130B2DE_B-424		-999999	999999
RA1BF3EE5_B-780___RA1BF3EE5_B-914___RA1BF3EE5_B-970	NDK_YEAST	-999999	999999
RE7186160_LR-1121___RE7186160_LR-1390___RE7186160_LR-1404	CHMU_YEAST	0	999999
R34C29F7A_B-232___R4759C5B1_B-284_SpecMNXM52_ChangedTo_MNXM50_SpecMNXM89588_ChangedTo_MNXM96___R4759C5B1_B-349_SpecMNXM52_ChangedTo_MNXM50_SpecMNXM89588_ChangedTo_MNXM96	GAL7_YEAST	-999999	999999
R4ADB75DE_B-305___R4ADB75DE_B-373		-999999	999999
R438A9DF2_B-272___R438A9DF2_B-333___R438A9DF2_B-334	AGM1_YEAST	-999999	999999
R1CAEBB71_B-69___R1CAEBB71_B-86___R1CAEBB71_B-86	NDK_YEAST	-999999	999999
R69F9E12B_B-489___R69F9E12B_B-600___R69F9E12B_B-601		-999999	999999
R6847F716_B-477___R6847F716_B-585___R6847F716_B-591		-999999	999999
R59B1EB02_B-399___R59B1EB02_B-488___R59B1EB02_B-497	NDK_YEAST	-999999	999999
R8948F8BA_B-646___R8948F8BA_B-753___R8948F8BA_B-798		-999999	999999
RF5992BA9_B-1208___RF5992BA9_B-1483___RF5992BA9_B-1507		-999999	999999
RA0B9C5E6_RL-774___RA0B9C5E6_RL-907___RA0B9C5E6_RL-962	CYSK_YEAST	-999999	0
RBCD1B1DF_B-1089___RBCD1B1DF_B-1149___RBCD1B1DF_B-916		-999999	999999
R57A89A21_B-388___R57A89A21_B-389___R57A89A21_B-454___R57A89A21_B-455___R57A89A21_B-483___R57A89A21_B-484	(DHSA_YEAST+DHSB_YEAST+DHSD_YEAST+SDH3_YEAST;(OSM1_YEAST);(SDH3_YEAST);DHSA_YEAST+DHSB_YEAST+DHSD_YEAST+YM07_YEAST;DHSA_YEAST+DHSB_YEAST+SDH3_YEAST+YL164_YEAST;DHSB_YEAST+DHSD_YEAST+DHSX_YEAST+SDH3_YEAST)	-999999	999999
R7588E4E6_LR-545___R7588E4E6_LR-674___R7588E4E6_LR-678	(DIC1_YEAST;(SFC1_YEAST);SFC1_YEAST)	0	999999
RC196FD81_RL-1108___RC196FD81_RL-1109___RC196FD81_RL-1179___RC196FD81_RL-940	(ACEA_YEAST);(ACEB_YEAST)	-999999	0
R31E50170_B-193___R31E50170_B-213___R31E50170_B-232	PNPH_YEAST	-999999	999999
R44F8AC6F_RL-274_SpecMNXM2026_ChangedTo_MNXM25932___R44F8AC6F_RL-339_SpecMNXM2026_ChangedTo_MNXM25932___R4A227A92_B-369		-999999	999999
RFF274E2_LR-1536___RFF274E2_LR-1569	TPC1_YEAST	0	999999
R5660F446_B-382___R5660F446_B-445___R5660F446_B-474		-999999	999999
R619A5478_LR-535___R619A5478_LR-536___R619A5478_LR-537___R619A5478_LR-538	(TGL2_YEAST);(TGL3_YEAST);(TGL4_YEAST);(TGL5_YEAST)	0	999999
RB54E9D3D_B-1039___RB54E9D3D_B-874___RB54E9D3D_RL-1099	AGX1_YEAST	-999999	999999
RE2C5833B_B-1094___RE2C5833B_B-1350___RE2C5833B_B-1372___REB6BE40F_B-1418_SpecisoiIN800_ChangedTo_MNXM238		-999999	999999
RB0222F2C_B-847___RB0222F2C_RL-1009___RB0222F2C_RL-1064	C1TM_YEAST	-999999	0
RE79178DF_B-1127___RE79178DF_RL-1392___RE79178DF_RL-1410	C1TC_YEAST	-999999	0
R52A90450_B-357___R52A90450_B-425___R52A90450_B-426___R52A90450_B-442	(PUR91_YEAST;(PUR91_YEAST);(PUR92_YEAST);PUR92_YEAST)	-999999	999999
R5A65F96F_B-402___R5A65F96F_B-489___R5A65F96F_B-500	UMPK_YEAST	-999999	999999
R238B1509_B-111___R238B1509_B-121___R238B1509_B-137		-999999	999999
R3B0400F0_B-227___R3B0400F0_B-277___R3B0400F0_B-279	NDK_YEAST	-999999	999999
RBCF0DD64_B-1092___RBCF0DD64_B-1154___RBCF0DD64_B-921	(ARO8_YEAST;(ARO9_YEAST);ARO9_YEAST)	-999999	999999
R57BBA729_B-390___R57BBA729_B-459___R57BBA729_B-485	AATC_YEAST	-999999	999999
R98D4EF19_B-734___R98D4EF19_B-867___R98D4EF19_B-907	ALAT_YEAST	-999999	999999
R47B7A297_B-287___R47B7A297_B-352___R47B7A297_B-354		-999999	999999
R910B980C_B-688___R910B980C_B-814___R910B980C_B-850	BCA2_YEAST	-999999	999999
RF2D8F46F_LR-1190___RF2D8F46F_LR-1448___RF2D8F46F_LR-1486	ILV5_YEAST	0	999999
R8D0440A3_RL-668___R8D0440A3_RL-778___R8D0440A3_RL-779___R8D0440A3_RL-780___R8D0440A3_RL-829	(POS5_YEAST;(POS5_YEAST);(UTR1_YEAST);(YEF1_YEAST);UTR1_YEAST;YEF1_YEAST)	-999999	0
RE1E65903_LR-1092___RE1E65903_LR-1344___RE1E65903_LR-1368	DYR_YEAST	0	999999
RFFBFD22B_B-1266___RFFBFD22B_B-1542___RFFBFD22B_B-1577	PSS_YEAST	-999999	999999
RD2B70E52_B-1223___RD2B70E52_B-1224___RD2B70E52_B-1225	(PHO84_YEAST);(PHO90_YEAST);(PHO91_YEAST)	-999999	999999
R36162E58_B-209___R36162E58_B-238___R36162E58_B-256	PMG1_YEAST	-999999	999999
R973E9D4F_RL-728___R973E9D4F_RL-857___R973E9D4F_RL-898	THI6_YEAST	-999999	0
RA6C72DA8_RL-1002___RA6C72DA8_RL-800___RA6C72DA8_RL-944	URK1_YEAST	-999999	0
RB0F95BA6_RL-1017___RB0F95BA6_RL-1018___RB0F95BA6_RL-1019___RB0F95BA6_RL-1072___RB0F95BA6_RL-853	(THI20_YEAST;(THI20_YEAST);(THI21_YEAST);(THI22_YEAST);THI21_YEAST;THI22_YEAST)	-999999	0
R58B9A1D7_B-466___R58B9A1D7_B-467	(GAP1_YEAST);(LYP1_YEAST)	-999999	999999
R5B0688D8_RL-405___R5B0688D8_RL-492___R5B0688D8_RL-493___R5B0688D8_RL-503	(DAK1_YEAST;(DAK1_YEAST);(DAK2_YEAST);DAK2_YEAST)	-999999	0
R1BD8A58B_LR-58___R1BD8A58B_LR-73___R1BD8A58B_LR-74___R1BD8A58B_LR-76	(KPYK1_YEAST;(KPYK1_YEAST);(KPYK2_YEAST);KPYK2_YEAST)	0	999999
R62CDDB07_B-547___R62CDDB07_B-548___R62CDDB07_B-549	(ALP1_YEAST);(CAN1_YEAST);(GAP1_YEAST)	-999999	999999
RFD287F73_LR-1242___RFD287F73_LR-1523___RFD287F73_LR-1550	PANE_YEAST	0	999999
RF56A87AE_RL-1206___RF56A87AE_RL-1477___RF56A87AE_RL-1504	ARA1_YEAST	-999999	0
R923AD9F1_RL-696___R923AD9F1_RL-822___R923AD9F1_RL-859	GLPK_YEAST	-999999	0
RC94E05B9_LR-1167___RC94E05B9_LR-1226___RC94E05B9_LR-980	(ARO1_YEAST);(YDR127W)	0	999999
R3FB7A5C0_RL-248___R3FB7A5C0_RL-306___R3FB7A5C0_RL-307___R3FB7A5C0_RL-308___R3FB7A5C0_RL-309	(POS5_YEAST;(POS5_YEAST);(UTR1_YEAST);(YEF1_YEAST);UTR1_YEAST;YEF1_YEAST)	-999999	0
RB922A748_B-1065___RB922A748_B-1124___RB922A748_B-896	APA1_YEAST	-999999	999999
RAFB654F_RL-1005___RAFB654F_RL-1060___RAFB654F_RL-845	GSHB_YEAST	-999999	0
RB7F63292_RL-1054___RB7F63292_RL-1117___RB7F63292_RL-889	KIME_YEAST	-999999	0
R84061E12_LR-610___R84061E12_LR-730___R84061E12_LR-757	TSC10_YEAST	0	999999
RBECD7378_RL-1098___RBECD7378_RL-1164___RBECD7378_RL-929	KAPS_YEAST	-999999	0
R3A057A8D_RL-221___R3A057A8D_RL-260___R3A057A8D_RL-261___R3A057A8D_RL-272	(LCB4_YEAST;(LCB4_YEAST);(LCB5_YEAST);LCB5_YEAST)	-999999	0
R3967AB48_B-252___RB87F9B6_B-1121_SpecMNXM90003_ChangedTo_MNXM488___RB87F9B6_B-893_SpecMNXM90003_ChangedTo_MNXM488	PUR2_YEAST	-999999	999999
R74E65BB2_RL-543___R74E65BB2_RL-673___R74E65BB2_RL-674		-999999	0
RA6E23FBB_RL-1003___RA6E23FBB_RL-801___RA6E23FBB_RL-945	PUR3_YEAST	-999999	0
R9F90B4F7_RL-770___R9F90B4F7_RL-903___R9F90B4F7_RL-955	PANK_YEAST	-999999	0
RD6890A99_RL-1040___RD6890A99_RL-1248___RD6890A99_RL-1298	GSH1_YEAST	-999999	0
R718431EF_RL-528___R718431EF_RL-651___R718431EF_RL-652		-999999	0
R580F11A7_LR-392___R580F11A7_LR-460___R580F11A7_LR-488	DHOM_YEAST	0	999999
RCAB83328_RL-1183___RCAB83328_RL-1238___RCAB83328_RL-988	GAL1_YEAST	-999999	0
R3B9BA720_RL-229___R3B9BA720_RL-281___R3B9BA720_RL-281___R3B9BA720_RL-282	(LCB4_YEAST;(LCB4_YEAST);(LCB5_YEAST);LCB5_YEAST)	-999999	0
R3F42BDA9_RL-244___R3F42BDA9_RL-302___R3F42BDA9_RL-304	URK1_YEAST	-999999	0
R6C083F85_RL-501___R6C083F85_RL-616___R6C083F85_RL-618	KIME_YEAST	-999999	0
RC8BC298A_RL-1164___RC8BC298A_RL-1223___RC8BC298A_RL-977	URK1_YEAST	-999999	0
R8A06DB82_RL-650___R8A06DB82_RL-756___R8A06DB82_RL-804		-999999	0
R5148B89F_LR-345___R5148B89F_LR-411___R5148B89F_LR-425	DYR_YEAST	0	999999
RC7067291_RL-1154___RC7067291_RL-1208___RC7067291_RL-964	MET17_YEAST	-999999	0
R3FBBF52_RL-249___R3FBBF52_RL-307___R3FBBF52_RL-310		-999999	0
RA1A091DF_RL-779___RA1A091DF_RL-913___RA1A091DF_RL-969		-999999	0
R3C831745_RL-285___RDAACB128_RL-1062_SpecMNXM90412_ChangedTo_MNXM2474___RDAACB128_RL-1324_SpecMNXM90412_ChangedTo_MNXM2474	RBSK_YEAST	-999999	0
RD5EF6773_RL-1039___RD5EF6773_RL-1247___RD5EF6773_RL-1296	KICH_YEAST	-999999	0
RD2513759_B-1018___RD2513759_B-1219___RD2513759_B-1272	PSS_YEAST	-999999	999999
R8BBD5532_RL-663___R8BBD5532_RL-771___R8BBD5532_RL-822	KIME_YEAST	-999999	0
RB7A2E4E6_B-1050___RB7A2E4E6_B-1051	(ODC1_YEAST);(ODC2_YEAST)	-999999	999999
R16358B2_B-27___R16358B2_B-35___R16358B2_B-36___R16358B2_B-37___R16358B2_B-38___R16358B2_B-39___R16358B2_B-40	(AGP1_YEAST;(AGP1_YEAST);(BAP2_YEAST);(BAP3_YEAST);(GAP1_YEAST);(TAT2_YEAST);BAP2_YEAST;BAP3_YEAST;GAP1_YEAST;TAT2_YEAST)	-999999	999999
R8B0C95C_B-658___R8B0C95C_B-763___R8B0C95C_B-764___R8B0C95C_B-765___R8B0C95C_B-766___R8B0C95C_B-767___R8B0C95C_B-815	(BAP2_YEAST;(BAP2_YEAST);(BAP3_YEAST);(GAP1_YEAST);(TAT1_YEAST);(TAT2_YEAST);BAP3_YEAST;GAP1_YEAST;TAT1_YEAST;TAT2_YEAST)	-999999	999999
R1C5965DA_B-64___R1C5965DA_B-82___R1C5965DA_B-82		-999999	999999
RFC630C38_LR-1236___RFC630C38_LR-1521___RFC630C38_LR-1542		0	999999
R158AF434_LR-25___R158AF434_LR-28___R158AF434_LR-31	HNM1_YEAST	0	999999
R5CA8974A_RL-500___R5CA8974A_RL-501___R5CA8974A_RL-502___R5CA8974A_RL-503	(PMA1_YEAST);(PMA2_YEAST);(PMP2_YEAST);(YCR024C_A)	0	999999
RFB2489A_B-1228___RFB2489A_B-1507___RFB2489A_B-1508___RFB2489A_B-1509___RFB2489A_B-1510___RFB2489A_B-1511___RFB2489A_B-1512___RFB2489A_B-1533	(AGP1_YEAST;(AGP1_YEAST);(BAP2_YEAST);(BAP3_YEAST);(GAP1_YEAST);(TAT1_YEAST);(TAT2_YEAST);BAP2_YEAST;BAP3_YEAST;GAP1_YEAST;TAT1_YEAST;TAT2_YEAST)	-999999	999999
RAEC85517_LR-1000___RAEC85517_LR-1001___RAEC85517_LR-1050___RAEC85517_LR-837___RAEC85517_LR-998___RAEC85517_LR-999	(FCY21_YEAST;(FCY21_YEAST);(FCY22_YEAST);(FCY2_YEAST);(TPN1_YEAST);FCY22_YEAST;FCY2_YEAST;TPN1_YEAST)	0	999999
R4642C92D_LR-281___R4642C92D_LR-346___R4642C92D_LR-349		0	999999
R53A62A56_LR-361___R53A62A56_LR-428___R53A62A56_LR-449		0	999999
R26991BC0_LR-131___R26991BC0_LR-145___R26991BC0_LR-158		0	999999
R5BE7FD4_LR-411___R5BE7FD4_LR-496___R5BE7FD4_LR-509		0	999999
R90E21279_B-686___R90E21279_B-806___R90E21279_B-807___R90E21279_B-808___R90E21279_B-809___R90E21279_B-810___R90E21279_B-811___R90E21279_B-812___R90E21279_B-848	(AGP1_YEAST;(AGP1_YEAST);(BAP2_YEAST);(BAP3_YEAST);(GAP1_YEAST);(GNP1_YEAST);(MUP1_YEAST);(MUP3_YEAST);BAP2_YEAST;BAP3_YEAST;GAP1_YEAST;GNP1_YEAST;MUP1_YEAST;MUP3_YEAST)	-999999	999999
RCA6333FF_B-1173___RCA6333FF_B-1174___RCA6333FF_B-1175___RCA6333FF_B-1176___RCA6333FF_B-1177___RCA6333FF_B-1178___RCA6333FF_B-1237___RCA6333FF_B-987	(BAP2_YEAST;(BAP2_YEAST);(BAP3_YEAST);(GAP1_YEAST);(GNP1_YEAST);(TAT1_YEAST);(TAT2_YEAST);BAP3_YEAST;GAP1_YEAST;GNP1_YEAST;TAT1_YEAST;TAT2_YEAST)	-999999	999999
RD9C41023_B-1057___RD9C41023_B-1295___RD9C41023_B-1296___RD9C41023_B-1297___RD9C41023_B-1298___RD9C41023_B-1299___RD9C41023_B-1319	(AGP1_YEAST;(AGP1_YEAST);(AGP3_YEAST);(DIP5_YEAST);(GAP1_YEAST);(GNP1_YEAST);AGP3_YEAST;DIP5_YEAST;GAP1_YEAST;GNP1_YEAST)	-999999	999999
RD59A6804_LR-1033___RD59A6804_LR-1244___RD59A6804_LR-1291		0	999999
R5533691C_B-374___R5533691C_B-438___R5533691C_B-439___R5533691C_B-440___R5533691C_B-463	(AGP3_YEAST;(AGP3_YEAST);(DIP5_YEAST);(GAP1_YEAST);DIP5_YEAST;GAP1_YEAST)	-999999	999999
R6500057A_LR-457___R6500057A_LR-560___R6500057A_LR-562		0	999999
R92118F8C_LR-695___R92118F8C_LR-821___R92118F8C_LR-858		0	999999
R4B881497_B-308___R4B881497_B-378___R4B881497_B-380___R4B881497_B-381___R4B881497_B-382___R4B881497_B-383	(AGP1_YEAST;(AGP1_YEAST);(DIP5_YEAST);(GAP1_YEAST);(GNP1_YEAST);DIP5_YEAST;GAP1_YEAST;GNP1_YEAST)	-999999	999999
RC2FAAB19_B-1125___RC2FAAB19_B-1186___RC2FAAB19_B-947	FEN2_YEAST	-999999	999999
R5D007655_LR-418___R5D007655_LR-508___R5D007655_LR-520	FUN26_YEAST	0	999999
R8927C97_LR-643___R8927C97_LR-751___R8927C97_LR-795		0	999999
R51FCA6A5_B-352___R51FCA6A5_B-418___R51FCA6A5_B-419___R51FCA6A5_B-420___R51FCA6A5_B-421___R51FCA6A5_B-422___R51FCA6A5_B-434	(AGP1_YEAST;(AGP1_YEAST);(DIP5_YEAST);(GAP1_YEAST);(PUT4_YEAST);(TAT2_YEAST);DIP5_YEAST;GAP1_YEAST;PUT4_YEAST;TAT2_YEAST)	-999999	999999
RC4D9410A_LR-1138___RC4D9410A_LR-1139___RC4D9410A_LR-1140___RC4D9410A_LR-1197___RC4D9410A_LR-955	(NRT1_YEAST;(NRT1_YEAST);(THI7_YEAST);(YO192_YEAST);THI72_YEAST;THI7_YEAST;THI7_YEAST);YO192_YEAST)	0	999999
RF86533D2_B-1495___RF86533D2_B-1496___RF86533D2_LR-1217___RF86533D2_LR-1518	(BIO5_YEAST;(BIO5_YEAST);(VHT1_YEAST);VHT1_YEAST)	0	999999
RE9E2BBFE_B-1142___RE9E2BBFE_B-1405___RE9E2BBFE_B-1406___RE9E2BBFE_B-1407___RE9E2BBFE_B-1408___RE9E2BBFE_B-1427	(DIP5_YEAST;(DIP5_YEAST);(GAP1_YEAST);(PUT4_YEAST);(TAT2_YEAST);GAP1_YEAST;PUT4_YEAST;TAT2_YEAST)	-999999	999999
R40CFDBFB_LR-255___R40CFDBFB_LR-314___R40CFDBFB_LR-315	(FUI1_YEAST;(FUI1_YEAST);FUN26_YEAST)	0	999999
RF4392C76_B-1455___RF4392C76_B-1499	JEN1_YEAST	-999999	999999
RC77F6DA8_B-1155___RC77F6DA8_B-1156___RC77F6DA8_B-1211___RC77F6DA8_B-966	(ADY2_YEAST);(BPH1_YEAST)	-999999	999999
RCEACFC46_B-1002___RCEACFC46_B-1201___RCEACFC46_B-1254		-999999	999999
R32162FDE_B-194___R32162FDE_B-214___R32162FDE_B-215___R32162FDE_B-216___R32162FDE_B-217___R32162FDE_B-234	(FCY21_YEAST;(FCY21_YEAST);(FCY22_YEAST);(FCY2_YEAST);(TPN1_YEAST);FCY22_YEAST;FCY2_YEAST;TPN1_YEAST)	-999999	999999
R4AABE5CE_LR-303___R4AABE5CE_LR-371___R4AABE5CE_LR-371		0	999999
RDD0BDF9A_B-1321___RDD0BDF9A_LR-1072___RDD0BDF9A_LR-1337	JEN1_YEAST	0	999999
R6E6A4469_B-510___R6E6A4469_B-628___R6E6A4469_B-631___R6E6A4469_B-632___R6E6A4469_B-633___R6E6A4469_B-634___R6E6A4469_B-635	(AGP1_YEAST;(AGP1_YEAST);(BAP2_YEAST);(BAP3_YEAST);(GAP1_YEAST);(TAT1_YEAST);BAP2_YEAST;BAP3_YEAST;GAP1_YEAST;TAT1_YEAST)	-999999	999999
R61A7CF0F_B-442___R61A7CF0F_B-539___R61A7CF0F_B-543		-999999	999999
R80C33240_LR-591___R80C33240_LR-712___R80C33240_LR-734	FUN26_YEAST	0	999999
RB32027FA_B-1035___RB32027FA_B-1087___RB32027FA_B-863		-999999	999999
R654C48AE_B-460___R654C48AE_B-563___R654C48AE_B-564___R654C48AE_B-564___R654C48AE_B-565___R654C48AE_B-566___R654C48AE_B-567	(AGP1_YEAST;(AGP1_YEAST);(BAP2_YEAST);(BAP3_YEAST);(GAP1_YEAST);(TAT1_YEAST);BAP2_YEAST;BAP3_YEAST;GAP1_YEAST;TAT1_YEAST)	-999999	999999
R9773A78B_LR-730___R9773A78B_LR-859___R9773A78B_LR-900		0	999999
RD4B608B3_LR-1240___RD4B608B3_LR-1241	(PUT4_YEAST);(UGA4_YEAST)	0	999999
RC0BC5E81_RL-1103___RC0BC5E81_RL-1104___RC0BC5E81_RL-1176___RC0BC5E81_RL-937	(TRPE_YEAST;(TRPE_YEAST);(TRPE_YEAST+TRPG_YEAST);(TRPG_YEAST);TRPG_YEAST)	-999999	0
R8FCE224_RL-681___R8FCE224_RL-803___R8FCE224_RL-842	EKI1_YEAST	-999999	0
REBE3C8D4_RL-1155___REBE3C8D4_RL-1419___REBE3C8D4_RL-1441	XKS1_YEAST	-999999	0
R7D830866_B-582___R7D830866_B-700___R7D830866_B-722	C1TM_YEAST	-999999	999999
RA11A4B1B_LR-911___RA11A4B1B_LR-912	(MTHR1_YEAST);(MTHR2_YEAST)	0	999999
R5F4A88B8_B-433___R5F4A88B8_B-524		-999999	999999
R543D9FD7_B-364___R543D9FD7_B-430___R543D9FD7_B-453	C1TC_YEAST	-999999	999999
RD838F4FB_LR-1049___RD838F4FB_LR-1276___RD838F4FB_LR-1309	TYSY_YEAST	0	999999
RCD6B4B58_RL-1192___RCD6B4B58_RL-1193	(GYS1_YEAST);(GYS2_YEAST)	-999999	0
R28BF4A7E_B-149___R28BF4A7E_B-168___R28BF4A7E_B-179	UMPK_YEAST	-999999	999999
REA59A49C_RL-1409___REA59A49C_RL-1410___REA59A49C_RL-1411	(FKS2_YEAST);(FKS3_YEAST);(YL342_YEAST)	-999999	0
R9900EF9A_B-737___R9900EF9A_B-869___R9900EF9A_B-910		-999999	999999
R50B33767_LR-342___R50B33767_LR-407___R50B33767_LR-422	ERG2_YEAST	0	999999
R72480F4E_B-655___R72480F4E_B-656	(AUS1_YEAST;(AUS1_YEAST);PDR11_YEAST)	-999999	999999
R835EDBFE_RL-608___R835EDBFE_RL-728___R835EDBFE_RL-755	GABAT_YEAST	-999999	0
REB11C7EB_LR-1148___REB11C7EB_LR-1415___REB11C7EB_LR-1435	CRD1_YEAST	0	999999
RC8820189_B-1162___RC8820189_B-1221___RC8820189_B-975	PET8_YEAST	-999999	999999
R30865333_LR-187___R30865333_LR-200___R30865333_LR-225	ERG6_YEAST	0	999999
R8841F8EA_LR-634___R8841F8EA_LR-748___R8841F8EA_LR-786	DPH5_YEAST	0	999999
R3E88AD6E_LR-241___R3E88AD6E_LR-294___R3E88AD6E_LR-301	PEM2_YEAST	0	999999
RB2048376_LR-1024___RB2048376_LR-1078___RB2048376_LR-855	SAM3_YEAST	0	999999
R20BBE546_B-110___R20BBE546_B-118___R20BBE546_B-97	PNPH_YEAST	-999999	999999
R31C2D39F_B-192___R31C2D39F_B-212___R31C2D39F_B-231		-999999	999999
R8DE66411_LR-673___R8DE66411_LR-790___R8DE66411_LR-791___R8DE66411_LR-792___R8DE66411_LR-793___R8DE66411_LR-833	(FCY21_YEAST;(FCY21_YEAST);(FCY22_YEAST);(FCY2_YEAST);(TPN1_YEAST);FCY22_YEAST;FCY2_YEAST;TPN1_YEAST)	0	999999
RC2F18305_LR-1124___RC2F18305_LR-1185___RC2F18305_LR-946		0	999999
R8D67B95F_RL-671___R8D67B95F_RL-783___R8D67B95F_RL-784___R8D67B95F_RL-831	(TRPE_YEAST;(TRPE_YEAST);(TRPG_YEAST);TRPG_YEAST)	-999999	0
R68B67625_RL-480___R68B67625_RL-589___R68B67625_RL-592		-999999	0
R2A514FF5_LR-160___R2A514FF5_LR-176___R2A514FF5_LR-191	GLNA_YEAST	0	999999
R8B7D9DD0_RL-662___R8B7D9DD0_RL-769___R8B7D9DD0_RL-770___R8B7D9DD0_RL-820	(SDH1_YEAST);(STDH_YEAST;(STDH_YEAST);YI168_YEAST)	-999999	0
RF9DF4EFD_B-1500___RF9DF4EFD_B-1501___RF9DF4EFD_B-1502	(MEP1_YEAST);(MEP2_YEAST);(MEP3_YEAST)	-999999	999999
R51FD58E9_LR-353___R51FD58E9_LR-423___R51FD58E9_LR-435	FUR4_YEAST	0	999999
RE7234787_RL-1123___RE7234787_RL-1391___RE7234787_RL-1406	APA1_YEAST	-999999	0
R1BB04AE8_LR-56_SpecMNXM500_ChangedTo_MNXM417___R1BB04AE8_LR-73_SpecMNXM500_ChangedTo_MNXM417___R49A7276F_LR-368		0	999999
R7F0E3AF7_B-585___R7F0E3AF7_B-586___R7F0E3AF7_B-703___R7F0E3AF7_B-704___R7F0E3AF7_B-705___R7F0E3AF7_B-706___R7F0E3AF7_LR-725	(AATC_YEAST;(AATC_YEAST);(AATM_YEAST);(ARO8_YEAST;(ARO8_YEAST);(ARO9_YEAST);ARO8_YEAST;ARO9_YEAST)	-999999	999999
R1CA49BF6_B-67___R1CA49BF6_B-84___R1CA49BF6_B-85	KTHY_YEAST	-999999	999999
R47B0699A_B-286___R47B0699A_B-351___R47B0699A_B-353	NDK_YEAST	-999999	999999
RA30FADDE_LR-785___RA30FADDE_LR-921___RA30FADDE_LR-979	(GLRX1_YEAST+GSHR_YEAST;(GSHR_YEAST);GLRX2_YEAST+GSHR_YEAST;GLRX3_YEAST+GSHR_YEAST;GLRX4_YEAST+GSHR_YEAST)	0	999999
RB62274B5_B-1044___RB62274B5_B-1105___RB62274B5_B-879	SERC_YEAST	-999999	999999
RFA745391_B-1226___RFA745391_B-1504___RFA745391_B-1529	KAD2_YEAST	-999999	999999
R8D949993_B-672___R8D949993_B-787___R8D949993_B-832	KAD2_YEAST	-999999	999999
RFF651531_B-1262___RFF651531_B-1540___RFF651531_B-1572	KAD2_YEAST	-999999	999999
R896353BD_B-647___R896353BD_B-754___R896353BD_B-799	PUR8_YEAST	-999999	999999
RBB488E96_B-1081___RBB488E96_B-1138___RBB488E96_B-906	KAD1_YEAST	-999999	999999
RE95A00D4_B-1137___RE95A00D4_B-1400___RE95A00D4_B-1421	KAD1_YEAST	-999999	999999
R28766662_B-143___R28766662_B-164___R28766662_B-172	KAD1_YEAST	-999999	999999
RAF733053_RL-1003___RAF733053_RL-1057___RAF733053_RL-843	ADK_YEAST	-999999	0
RB2AD3158_RL-1031___RB2AD3158_RL-1084___RB2AD3158_RL-861	THI80_YEAST	-999999	0
R6EE6C23F_LR-513___R6EE6C23F_LR-631___R6EE6C23F_LR-637	(TRX3_YEAST+TRXB2_YEAST);(TRXB2_YEAST)	0	999999
R1B1BFBF5_RL-62___R1B1BFBF5_RL-63	(RIR1_YEAST);(RIR3_YEAST)	-999999	0
R1D12A39_LR-72___R1D12A39_LR-88___R1D12A39_LR-89	(TRX1_YEAST;(TRXB1_YEAST);TRX2_YEAST+TRXB1_YEAST;TRXB1_YEAST)	0	999999
R551C5455_B-372___R551C5455_B-434___R551C5455_B-435___R551C5455_B-436___R551C5455_B-437___R551C5455_B-461	(AGP1_YEAST;(AGP1_YEAST);(DIP5_YEAST);(GAP1_YEAST);(GNP1_YEAST);DIP5_YEAST;GAP1_YEAST;GNP1_YEAST)	-999999	999999
R243773E7_B-115___R243773E7_B-126___R243773E7_B-141	RPE_YEAST	-999999	999999
RF4C310B0_LR-1203___RF4C310B0_LR-1462___RF4C310B0_LR-1501	RIB3_YEAST	0	999999
R6933A465_LR-484___R6933A465_LR-593___R6933A465_LR-596	PABC_YEAST	0	999999
RF4F5126C_RL-1204___RF4F5126C_RL-1472___RF4F5126C_RL-1502	PABS_YEAST	-999999	0
RD462190A_LR-1026___RD462190A_LR-1236___RD462190A_LR-1283	HIS8_YEAST	0	999999
R19DC042B_RL-49___R19DC042B_RL-58___R19DC042B_RL-64	TRPF_YEAST	-999999	0
R2899BF30_LR-145___R2899BF30_LR-165___R2899BF30_LR-175		0	999999
RDB18B061_LR-1064___RDB18B061_LR-1315___RDB18B061_LR-1327	THDH_YEAST	0	999999
R1E93863E_LR-100___R1E93863E_RL-82___R1E93863E_RL-95	GLY1_YEAST	-999999	999999
RB20AD28A_LR-1025___RB20AD28A_LR-1079___RB20AD28A_LR-856	(SRY1_YEAST;(STDH_YEAST);STDH_YEAST)	0	999999
RD93E0B66_B-1055___RD93E0B66_B-1284___RD93E0B66_B-1285___RD93E0B66_B-1286___RD93E0B66_B-1287___RD93E0B66_B-1315	(AGP1_YEAST;(AGP1_YEAST);(GAP1_YEAST);(GNP1_YEAST);(TAT1_YEAST);GAP1_YEAST;GNP1_YEAST;TAT1_YEAST)	-999999	999999
R39997F27_B-218___R39997F27_B-257___R39997F27_B-268	BCA2_YEAST	-999999	999999
RE630D36D_B-1114___RE630D36D_B-1382___RE630D36D_B-1383___RE630D36D_B-1384___RE630D36D_B-1385___RE630D36D_B-1386___RE630D36D_B-1387___RE630D36D_B-1397	(AGP1_YEAST;(AGP1_YEAST);(BAP2_YEAST);(BAP3_YEAST);(GAP1_YEAST);(GNP1_YEAST);(TAT1_YEAST);BAP2_YEAST;BAP3_YEAST;GAP1_YEAST;GNP1_YEAST;TAT1_YEAST)	-999999	999999
R80B031E6_LR-590___R80B031E6_LR-711___R80B031E6_LR-733	HIS5_YEAST	0	999999
RB0936AF7_B-1012___RB0936AF7_B-1068___RB0936AF7_B-850		-999999	999999
R57331E67_B-387___R57331E67_B-452___R57331E67_B-481		-999999	999999
R717C6589_RL-527___R717C6589_RL-650___R717C6589_RL-651	PYRF_YEAST	-999999	0
R24EB301D_RL-119___R24EB301D_RL-128___R24EB301D_RL-146	MVD1_YEAST	-999999	0
R6B0ADC7D_RL-496___R6B0ADC7D_RL-608___R6B0ADC7D_RL-610___R6B0ADC7D_RL-611___R6B0ADC7D_RL-612	(PDC1_YEAST;(PDC1_YEAST);(PDC5_YEAST);(PDC6_YEAST);PDC5_YEAST;PDC6_YEAST)	-999999	0
RFA58399F_RL-1225___RFA58399F_RL-1503___RFA58399F_RL-1528	PCKA_YEAST	-999999	0
R9B768FBC_B-751___R9B768FBC_B-874___R9B768FBC_B-927	PUR6_YEAST	-999999	999999
R6B776E30_RL-499___R6B776E30_RL-611___R6B776E30_RL-615		-999999	0
R6DBD8E18_B-622___R6DBD8E18_RL-506___R6DBD8E18_RL-621	DCAM_YEAST	-999999	0
R2A6AC427_LR-177___R2A6AC427_LR-178	(PYC1_YEAST);(PYC2_YEAST)	0	999999
RAC97DA3F_RL-1040___RAC97DA3F_RL-830___RAC97DA3F_RL-982	DCE_YEAST	-999999	0
RDA39CC30_RL-1060___RDA39CC30_RL-1305___RDA39CC30_RL-1322	TYR1_YEAST	-999999	0
RE3198A0B_RL-1095___RE3198A0B_RL-1351___RE3198A0B_RL-1352___RE3198A0B_RL-1374	(GENE6PGD1_YEAST;(GENE6PGD1_YEAST);(GENE6PGD2_YEAST);GENE6PGD2_YEAST)	-999999	0
R7D04639E_RL-581___R7D04639E_RL-697		-999999	0
RAC30B082_B-1036___RAC30B082_B-828___RAC30B082_B-977		-999999	999999
R23B5E05B_LR-112___R23B5E05B_LR-122___R23B5E05B_LR-138	HIS4_YEAST	0	999999
R8B72B85E_LR-768___R8B72B85E_LR-819	PYR1_YEAST	0	999999
R1E7EC1F1_RL-92___R1E7EC1F1_RL-93	(CARB_YEAST);(PYR1_YEAST)	-999999	0
RA5FF4EC7_RL-795___RA5FF4EC7_RL-938___RA5FF4EC7_RL-996	ARG56_YEAST	-999999	0
RD7F896F7_LR-1259___RD7F896F7_LR-1260___RD7F896F7_LR-1261___RD7F896F7_LR-1262___RD7F896F7_LR-1263___RD7F896F7_LR-1264___RD7F896F7_LR-1265___RD7F896F7_LR-1266___RD7F896F7_LR-1267___RD7F896F7_LR-1268___RD7F896F7_LR-1269___RD7F896F7_LR-1270___RD7F896F7_LR-1271___RD7F896F7_LR-1272___RD7F896F7_LR-1273	(HXT10_YEAST);(HXT12_YEAST);(HXT13_YEAST);(HXT15_YEAST);(HXT16_YEAST);(HXT17_YEAST);(HXT1_YEAST);(HXT2_YEAST);(HXT3_YEAST);(HXT4_YEAST);(HXT5_YEAST);(HXT6_YEAST);(HXT7_YEAST);(HXT8_YEAST);(HXT9_YEAST)	0	999999
RC1E4BF43_LR-1113___RC1E4BF43_LR-942		0	999999
RAB311DE2_LR-1030___RAB311DE2_LR-822___RAB311DE2_LR-970	AROC_YEAST	0	999999
RC81B6C71_LR-1159___RC81B6C71_LR-1217___RC81B6C71_LR-971	HMT1_YEAST	0	999999
RB09CF762_B-1013___RB09CF762_B-1014___RB09CF762_B-1015___RB09CF762_B-1016___RB09CF762_B-1069___RB09CF762_B-851	(AGP1_YEAST;(AGP1_YEAST);(GAP1_YEAST);(HIP1_YEAST);(TAT1_YEAST);GAP1_YEAST;HIP1_YEAST;TAT1_YEAST)	-999999	999999
R6DC02F2F_RL-508___R6DC02F2F_RL-623___R6DC02F2F_RL-623	THI80_YEAST	-999999	0
R21F3DFF8_RL-102___R21F3DFF8_RL-115___R21F3DFF8_RL-126	KHSE_YEAST	-999999	0
R4D22A370_B-320___R4D22A370_B-391___R4D22A370_B-394	IDI1_YEAST	-999999	999999
R6653A3C_B-464___R6653A3C_B-569___R6653A3C_B-580___R6653A3C_B-581	(ACON2_YEAST;(ACON2_YEAST);(ACON_YEAST);ACON_YEAST)	-999999	999999
R958C34F5_B-715___R958C34F5_B-847___R958C34F5_B-881	TXTP_YEAST	-999999	999999
R3CBEA851_B-235___R3CBEA851_B-289___R3CBEA851_B-289		-999999	999999
R912B91EC_LR-689___R912B91EC_LR-815___R912B91EC_LR-851	(ERG7_YEAST);(NOP10_YEAST)	0	999999
R1BFD4017_B-60___R1BFD4017_B-75___R1BFD4017_B-78	(SUCA_YEAST+SUCB_YEAST);(SUCB_YEAST);(SUCB_YEAST+YO12B_YEAST)	-999999	999999
R84D2E89D_RL-613___R84D2E89D_RL-733___R84D2E89D_RL-761		-999999	0
R17F3EE9A_B-36___R17F3EE9A_B-49___R17F3EE9A_B-49	(ACPM_YEAST+CEM1_YEAST+ETR1_YEAST+FABD_YEAST+FABG_YEAST+HTD2_YEAST);(FABD_YEAST)	-999999	999999
R1195710D_B-11___R1195710D_B-7___R1195710D_B-9	(SUCA_YEAST+SUCB_YEAST);(SUCB_YEAST+YO12B_YEAST);(YO12B_YEAST)	-999999	999999
RE984810_RL-1140___RE984810_RL-1403___RE984810_RL-1424	HEM1_YEAST	-999999	0
R8DAA0065_RL-788___R8DAA0065_RL-789	(NAT1_YEAST);(NAT2_YEAST)	-999999	0
R3F164FFE_RL-302___R3F164FFE_RL-303	(ARE1_YEAST);(ARE2_YEAST)	-999999	0
R74BD7FE6_RL-669___R74BD7FE6_RL-670	(HOSC_YEAST);(HOSM_YEAST)	-999999	0
R872A45AB_B-628___R872A45AB_B-745___R872A45AB_B-779	MET2_YEAST	-999999	999999
R6775D43D_RL-471___R6775D43D_RL-577___R6775D43D_RL-587	NMT_YEAST	-999999	0
R5F46211E_RL-432___R5F46211E_RL-523___R5F46211E_RL-534		-999999	0
RBAA3CF4C_B-1075___RBAA3CF4C_B-1076___RBAA3CF4C_B-1134___RBAA3CF4C_B-903	(HMDH1_YEAST;(HMDH1_YEAST);(HMDH2_YEAST);HMDH2_YEAST)	-999999	999999
R8149F79B_RL-593___R8149F79B_RL-714___R8149F79B_RL-736		-999999	0
RC149C949_RL-1106___RC149C949_RL-1177___RC149C949_RL-938		-999999	0
R1A72708A_B-50___R1A72708A_B-59___R1A72708A_B-65	GNA1_YEAST	-999999	999999
R67B33977_B-475___R67B33977_B-582___R67B33977_B-589	(FAS1_YEAST);(FAS1_YEAST+FAS2_YEAST)	-999999	999999
R3D867318_RL-290___R3D867318_RL-291	(GPT1_YEAST);(GPT2_YEAST)	-999999	0
R30BFEE97_RL-206___R30BFEE97_RL-207	(ELO2_YEAST);(ELO3_YEAST)	-999999	0
RD9F84FFF_RL-1302___RD9F84FFF_RL-1303	(ELO2_YEAST);(ELO3_YEAST)	-999999	0
R3A3DA71_RL-266___R3A3DA71_RL-267	(ELO2_YEAST);(ELO3_YEAST)	-999999	0
R79245C30_RL-684___R79245C30_RL-685	(ELO2_YEAST);(ELO3_YEAST)	-999999	0
RC339D5F7_RL-1128___RC339D5F7_RL-1129___RC339D5F7_RL-1188___RC339D5F7_RL-949	(LCB1_YEAST);(LCB1_YEAST+LCB2_YEAST);(LCB1_YEAST+LCB2_YEAST+TSC3_YEAST);(LCB2_YEAST)	-999999	0
R43732CB3_B-332___R43732CB3_RL-271___R43732CB3_RL-333	THIL_YEAST	-999999	0
R1FFDF741_RL-106___R1FFDF741_RL-111___R1FFDF741_RL-92	(K6PF1_YEAST+K6PF2_YEAST);(K6PF2_YEAST+YG240_YEAST);(YG240_YEAST)	-999999	0
RDE10F1CA_LR-1327___RDE10F1CA_LR-1328	(IDHC_YEAST);(IDHH_YEAST)	0	999999
RC5B97616_RL-1146___RC5B97616_RL-1147	(IDHC_YEAST);(IDHH_YEAST)	-999999	0
R365B2BE4_LR-210___R365B2BE4_LR-239___R365B2BE4_LR-240___R365B2BE4_LR-257	(ITR1_YEAST;(ITR1_YEAST);(ITR2_YEAST);ITR2_YEAST)	0	999999
R435A649E_B-269___R435A649E_B-329___R435A649E_B-330___R435A649E_B-330___R435A649E_B-331	(PMG1_YEAST;(PMG1_YEAST);(PMG2_YEAST);(PMG3_YEAST);PMG2_YEAST;PMG3_YEAST)	-999999	999999
RFDE90BF1_B-1249___RFDE90BF1_B-1530___RFDE90BF1_B-1556	PGK_YEAST	-999999	999999
RDE46A37E_B-1081___RDE46A37E_B-1330___RDE46A37E_B-1349	(FAS1_YEAST);(FAS1_YEAST+FAS2_YEAST)	-999999	999999
R5F01904_LR-428___R5F01904_LR-519___R5F01904_LR-531	(ARO1_YEAST);(YDR127W)	0	999999
R17F3A914_RL-35___R17F3A914_RL-48___R17F3A914_RL-48	(ARO1_YEAST);(YDR127W)	-999999	0
R75E08CB8_LR-548___R75E08CB8_LR-677___R75E08CB8_LR-682	(PURA_YEAST);(YNL220W)	0	999999
R39A22DA0_RL-219___R39A22DA0_RL-258___R39A22DA0_RL-269		-999999	0
RF191F672_B-1444___RF191F672_RL-1184___RF191F672_RL-1480	LGUL_YEAST	-999999	999999
RBCDC2C62_LR-1090___RBCDC2C62_LR-1151___RBCDC2C62_LR-918	SPSY_YEAST	0	999999
R1349EF6C_LR-17___R1349EF6C_LR-17___R1349EF6C_LR-21		0	999999
RFB6A1CCA_LR-1232___RFB6A1CCA_LR-1513		0	999999
R3F5AA716_LR-246_SpecMNXM114070_ChangedTo_MNXM123___R3F5AA716_LR-304_SpecMNXM114070_ChangedTo_MNXM123___RD2EBF8F3_LR-1226	(METE_YEAST);(YE091_YEAST)	0	999999
R8B443B72_RL-661_SpecMNXM114070_ChangedTo_MNXM123___R8B443B72_RL-818_SpecMNXM114070_ChangedTo_MNXM123___RA528EB55_RL-931	MET17_YEAST	-999999	0
R9F2A844F_LR-769_SpecMNXM114070_ChangedTo_MNXM123___R9F2A844F_LR-952_SpecMNXM114070_ChangedTo_MNXM123___RB1465468_LR-1020	(METE_YEAST);(YE091_YEAST)	0	999999
R2748510F_LR-137_SpecMNXM114070_ChangedTo_MNXM123___R2748510F_LR-165_SpecMNXM114070_ChangedTo_MNXM123___RC556360C_LR-1144___RC556360C_LR-1145	(MHT1_YEAST;(MHT1_YEAST);(SAM4_YEAST);SAM4_YEAST)	0	999999
R3A2CDAA_LR-262___R3A2CDAA_LR-263___R3A2CDAA_LR-264	(INP52_YEAST);(INP53_YEAST);(SAC1_YEAST)	0	999999
R5E912660_RL-510___R5E912660_RL-511___R5E912660_RL-512___R5E912660_RL-513	(INP51_YEAST);(INP52_YEAST);(INP53_YEAST);(INP54_YEAST)	0	999999
RF4A5DEF2_RL-1458___RF4A5DEF2_RL-1459___RF4A5DEF2_RL-1460	(LSB6_YEAST);(PIK1_YEAST);(STT4_YEAST)	-999999	0
RD9B8313F_B-1056___RD9B8313F_B-1294___RD9B8313F_B-1318	NDK_YEAST	-999999	999999
R98B641F9_LR-733___R98B641F9_LR-866___R98B641F9_LR-906	KIME_YEAST	0	999999
RB5D6709_LR-1041___RB5D6709_LR-1042___RB5D6709_LR-1102___RB5D6709_LR-877	(URA7_YEAST;(URA8_YEAST;(URA8_YEAST);(YB39A_YEAST);URA8_YEAST);YB39A_YEAST)	0	999999
R9D1B4549_LR-758___R9D1B4549_LR-887___R9D1B4549_LR-938	(ARO1_YEAST);(YDR127W)	0	999999
RB635E03C_RL-1046___RB635E03C_RL-1106___RB635E03C_RL-880		-999999	0
R82AFA175_RL-605___R82AFA175_RL-724___R82AFA175_RL-751	NMA1_YEAST	-999999	0
R6A15878_RL-490___R6A15878_RL-601___R6A15878_RL-602	NPT1_YEAST	-999999	0
R39876E93_RL-217___R39876E93_RL-255___R39876E93_RL-267	SYKM_YEAST	-999999	0
RF44DA39_RL-1201___RF44DA39_RL-1456	NADE_YEAST	-999999	0
R60CE75FB_RL-440___R60CE75FB_RL-529___R60CE75FB_RL-539	NADC_YEAST	-999999	0
RDB434C7E_B-1066___RDB434C7E_B-1316___RDB434C7E_B-1329	GAL7_YEAST	-999999	999999
R19CF7AB0_RL-48___R19CF7AB0_RL-57___R19CF7AB0_RL-63	MPG1_YEAST	-999999	0
RE96CC037_RL-1138___RE96CC037_RL-1401___RE96CC037_RL-1422	UPP_YEAST	-999999	0
R1C260C6A_B-63___R1C260C6A_B-78___R1C260C6A_B-79___R1C260C6A_B-81	(PYRE_YEAST;(PYRE_YEAST);(PYRX_YEAST);PYRX_YEAST)	-999999	999999
R3845F580_B-248___R3845F580_B-249___RFE1D8BC9_B-1251_SpecMNXM52_ChangedTo_MNXM50_SpecMNXM89588_ChangedTo_MNXM96___RFE1D8BC9_B-1558_SpecMNXM52_ChangedTo_MNXM50_SpecMNXM89588_ChangedTo_MNXM96	(UGPA1_YEAST;(UGPA1_YEAST);(UGPA2_YEAST);UGPA2_YEAST)	-999999	999999
RC3CE61B2_RL-1133___RC3CE61B2_RL-1190___RC3CE61B2_RL-950		-999999	0
R9A5B4A7A_RL-745___R9A5B4A7A_RL-871___R9A5B4A7A_RL-919	ECT1_YEAST	-999999	0
R74C0BF99_RL-542___R74C0BF99_RL-671___R74C0BF99_RL-673	NMA1_YEAST	-999999	0
R62A6333_RL-449___R62A6333_RL-544___R62A6333_RL-552	XPT1_YEAST	-999999	0
RB74BCE1A_RL-1049___RB74BCE1A_RL-1113___RB74BCE1A_RL-886	(MET3_YEAST);(YJR010W)	-999999	0
R2730C992_RL-150___R2730C992_RL-151___R2730C992_RL-152___R2730C992_RL-153___R2730C992_RL-154___R2730C992_RL-155___R2730C992_RL-156	(COQ1_YEAST);(COQ2_YEAST);(COX10_YEAST);(FNTB_YEAST);(PGTB2_YEAST);(RER2_YEAST);(SRT1_YEAST)	-999999	0
R926FD88C_RL-698___R926FD88C_RL-824___R926FD88C_RL-861	PCY1_YEAST	-999999	0
R67B253B0_RL-474___R67B253B0_RL-581___R67B253B0_RL-588	CYAA_YEAST	-999999	0
R375B567_B-214___R375B567_B-246___R375B567_B-262	UAP1_YEAST	-999999	999999
RCA57ACC4_RL-1172___RCA57ACC4_RL-1235___RCA57ACC4_RL-986		-999999	0
RDDF10EBA_RL-1079___RDDF10EBA_RL-1325___RDDF10EBA_RL-1345	NPT1_YEAST	-999999	0
RCB51EE07_RL-1189___RCB51EE07_RL-1190___RCB51EE07_RL-1242___RCB51EE07_RL-991	(APT1_YEAST;(APT1_YEAST);(APT2_YEAST);APT2_YEAST)	-999999	0
R96B72207_RL-855___R96B72207_RL-856	(FAT1_YEAST);(LCF4_YEAST)	-999999	0
RF4D0C0B0_RL-1463___RF4D0C0B0_RL-1464	(FAT1_YEAST);(LCF4_YEAST)	-999999	0
R65DC0E7A_RL-574___R65DC0E7A_RL-575	(FAT1_YEAST);(LCF4_YEAST)	-999999	0
RFB83A057_RL-1233___RFB83A057_RL-1515___RFB83A057_RL-1537	SYKC_YEAST	-999999	0
R8CC18004_RL-665___R8CC18004_RL-775___R8CC18004_RL-776___R8CC18004_RL-824	(SYRC_YEAST);(SYRM_YEAST)	-999999	0
R6AB05575_RL-607___R6AB05575_RL-608	(DIA1_YEAST);(SYSC_YEAST)	-999999	0
R2428A5D3_RL-124___R2428A5D3_RL-125	(SYFA_YEAST);(SYFB_YEAST)	-999999	0
RB942290F_RL-1066___RB942290F_RL-1067	(SYG2_YEAST);(YB121_YEAST)	-999999	0
R93BFBF1F_RL-705___R93BFBF1F_RL-832___R93BFBF1F_RL-869	(LYS2_YEAST);(LYS2_YEAST+LYS5_YEAST)	-999999	0
R1037F9D2_RL-1___R1037F9D2_RL-2	(LCF1_YEAST);(LCF2_YEAST)	-999999	0
R73E23768_B-536___R73E23768_B-664___R73E23768_RL-665	(LCF1_YEAST;(LCF1_YEAST);LCF3_YEAST;LCF4_YEAST)	-999999	0
R3662C7FC_RL-211___R3662C7FC_RL-241___R3662C7FC_RL-242___R3662C7FC_RL-258	(ACS1_YEAST);(ACS2_YEAST)	-999999	0
RAA2D17DD_RL-1024___RAA2D17DD_RL-817___RAA2D17DD_RL-965	NADE_YEAST	-999999	0
RE204027D_RL-1093___RE204027D_RL-1345___RE204027D_RL-1369	SYYC_YEAST	-999999	0
R1D585BDD_B-75___R1D585BDD_B-90___R1D585BDD_B-92	ASSY_YEAST	-999999	999999
RD92CDAFA_RL-1054___RD92CDAFA_RL-1282___RD92CDAFA_RL-1314	PANC_YEAST	-999999	0
R10DA26CA_RL-3___R10DA26CA_RL-4___R10DA26CA_RL-5	TRPD_YEAST	-999999	0
R5C5A25C0_RL-413___R5C5A25C0_RL-498___R5C5A25C0_RL-513	NADC_YEAST	-999999	0
R11895B3D_RL-10___R11895B3D_RL-6___R11895B3D_RL-8	HIS1_YEAST	-999999	0
R5714A26_RL-386___R5714A26_RL-451___R5714A26_RL-479	HPRT_YEAST	-999999	0
R1B59887D_RL-53___R1B59887D_RL-67___R1B59887D_RL-70	RIFK_YEAST	-999999	0
R28BB7BF8_LR-148___R28BB7BF8_LR-167___R28BB7BF8_LR-178		0	999999
RDE6A03E8_RL-1083___RDE6A03E8_RL-1331___RDE6A03E8_RL-1351	FLX1_YEAST	-999999	0
R746E607B_RL-540___R746E607B_RL-666___R746E607B_RL-668	RIFK_YEAST	-999999	0
R893C561F_LR-645___R893C561F_LR-752___R893C561F_LR-797	FAD1_YEAST	0	999999
RA557F008_LR-792___RA557F008_LR-934		0	999999
R1D130CA6_B-73___R1D130CA6_B-89___R1D130CA6_B-90	DUR3_YEAST	-999999	999999
R788748E2_RL-561___R788748E2_RL-682	RIB7_YEAST	-999999	0
R1F73F81_RL-104___R1F73F81_RL-87___R1F73F81_RL-99	AK_YEAST	-999999	0
RFF5F1C5A_LR-1260___RFF5F1C5A_LR-1539___RFF5F1C5A_LR-1570	DHAS_YEAST	0	999999
RD224EF31_B-1016_SpecMNXM15900_ChangedTo_MNXM116___RD224EF31_B-1270_SpecMNXM15900_ChangedTo_MNXM116___RF686589F_B-1487	RPIA_YEAST	-999999	999999
R2C930A68_B-169_SpecMNXM15900_ChangedTo_MNXM116___R2C930A68_B-206_SpecMNXM15900_ChangedTo_MNXM116___RF5975624_B-1478___RF5975624_B-1479___RF5975624_B-1480___RF5975624_B-1481___RF5975624_B-1482	(KPR1_YEAST;(KPR1_YEAST);(KPR2_YEAST);(KPR3_YEAST);(KPR4_YEAST);(KPR5_YEAST);KPR2_YEAST;KPR3_YEAST;KPR4_YEAST;KPR5_YEAST)	-999999	999999
R61FE1BCC_RL-443_SpecMNXM15900_ChangedTo_MNXM116___R61FE1BCC_RL-546_SpecMNXM15900_ChangedTo_MNXM116___RD6DF6346_RL-1250	RBSK_YEAST	-999999	0
R12163F30_B-10___R12163F30_B-9___R35C13EF7_B-208_SpecMNXM2378_ChangedTo_MNXM74_SpecMNXM15900_ChangedTo_MNXM116___R35C13EF7_B-255_SpecMNXM2378_ChangedTo_MNXM74_SpecMNXM15900_ChangedTo_MNXM116	(TKT1_YEAST;(TKT1_YEAST);(TKT2_YEAST);TKT2_YEAST)	-999999	999999
R96B1E5C1_RL-726___R96B1E5C1_RL-854___R96B1E5C1_RL-895	PSD1_YEAST	-999999	0
R4956EB89_LR-295___R4956EB89_LR-361___R4956EB89_LR-361	CHO2_YEAST	0	999999
R5B6DFE6E_B-406___R5B6DFE6E_B-494___R5B6DFE6E_B-504		-999999	999999
R504918B7_RL-339_SpecMNXM1617_ChangedTo_MNXM301___R504918B7_RL-419_SpecMNXM1617_ChangedTo_MNXM301___RD396D457_RL-1228	P5CR_YEAST	-999999	0
RBB4195D6_LR-1080___RBB4195D6_LR-1137___RBB4195D6_LR-905	(SYPM_YEAST;(YHI0_YEAST);YHI0_YEAST)	0	999999
R27712032_B-141___R27712032_B-158___R27712032_B-159___R27712032_B-169	(GAP1_YEAST;(GAP1_YEAST);(PUT4_YEAST);PUT4_YEAST)	-999999	999999
R22132F4B_B-103___R22132F4B_B-116___R22132F4B_B-127	BIO5_YEAST	-999999	999999
R18C19F4_B-41___R18C19F4_B-52___R18C19F4_B-54	BIOA_YEAST	-999999	999999
R51E685B3_LR-349___R51E685B3_LR-417___R51E685B3_LR-432	P5CR_YEAST	0	999999
R455A49C3_B-277___R455A49C3_B-342___R455A49C3_B-343	KGUA_YEAST	-999999	999999
R875B8CAF_B-631___R875B8CAF_B-746___R875B8CAF_B-782	KGUA_YEAST	-999999	999999
R1CB10AA5_RL-70___R1CB10AA5_RL-87___R1CB10AA5_RL-87		-999999	0
RC409E6B2_RL-1135___RC409E6B2_RL-1193___RC409E6B2_RL-952	HPRT_YEAST	-999999	0
R81D753DC_RL-598___R81D753DC_RL-718___R81D753DC_RL-741	(THI20_YEAST;(THI20_YEAST);THI21_YEAST)	-999999	0
R2FED05A7_LR-179___R2FED05A7_LR-195___R2FED05A7_LR-218	THI6_YEAST	0	999999
R7B2983AA_LR-572___R7B2983AA_LR-689___R7B2983AA_LR-713	MMP1_YEAST	0	999999
R48107EF4_RL-356___RC44B7D0E_RL-1195_SpecMNXM1617_ChangedTo_MNXM301___RC44B7D0E_RL-953_SpecMNXM1617_ChangedTo_MNXM301	PUT1_YEAST	-999999	0
R4D5B267C_B-323___R4D5B267C_B-392___R4D5B267C_LR-397	ADH3_YEAST	0	999999
R75BEF945_RL-547___R75BEF945_RL-675___R75BEF945_RL-680	(IDH1_YEAST);(IDH1_YEAST+IDH2_YEAST)	-999999	0
R52460234_RL-355___R52460234_RL-424___R52460234_RL-438	MTD1_YEAST	-999999	0
RF74AA4C7_RL-1491___RF74AA4C7_RL-1492	(ALDH2_YEAST);(ALDH3_YEAST)	-999999	0
R8FA63A1F_B-679___R8FA63A1F_B-800___R8FA63A1F_B-840	FADH_YEAST	-999999	999999
RBB61F660_LR-1082___RBB61F660_LR-1083___RBB61F660_LR-1140___RBB61F660_LR-907	(GPD1_YEAST);(GPD2_YEAST)	0	999999
R60549E9D_RL-437___R60549E9D_RL-527	ARA1_YEAST	-999999	0
R96A45519_B-725___R96A45519_B-849___R96A45519_B-850___R96A45519_B-851___R96A45519_B-852___R96A45519_B-853___R96A45519_B-892___R96A45519_B-893___R96A45519_B-894	(ADH1_YEAST;(ADH1_YEAST);(ADH2_YEAST);(ADH4_YEAST);(ADH5_YEAST);(FADH_YEAST);ADH2_YEAST;ADH4_YEAST;ADH5_YEAST;ADH5_YEAST);FADH_YEAST)	-999999	999999
R69EDB922_RL-488___R69EDB922_RL-599___R69EDB922_RL-599___R69EDB922_RL-600	(SER33_YEAST;(SER33_YEAST);(SERA_YEAST);SERA_YEAST)	-999999	0
R787A6EA1_LR-560___R787A6EA1_LR-681___R787A6EA1_LR-697	DHOM_YEAST	0	999999
RFD4FA0A0_LR-1245___RFD4FA0A0_LR-1525___RFD4FA0A0_LR-1553	(LYS2_YEAST);(LYS2_YEAST+LYS5_YEAST)	0	999999
R2A308102_B-158_SpecMNXM2378_ChangedTo_MNXM74___R2A308102_B-189_SpecMNXM2378_ChangedTo_MNXM74___R30C8426A_B-208___R30C8426A_B-209___R30C8426A_B-210	(G3P1_YEAST;(G3P1_YEAST);(G3P2_YEAST);(G3P3_YEAST);G3P2_YEAST;G3P3_YEAST)	-999999	999999
RF3406A26_LR-1193___RF3406A26_LR-1450___RF3406A26_LR-1489	GLT1_YEAST	0	999999
RF6B79438_RL-1211___RF6B79438_RL-1488___RF6B79438_RL-1489___RF6B79438_RL-1490___RF6B79438_RL-1511	(FDH1_YEAST;(FDH1_YEAST);(FDH2_YEAST);(YP276_YEAST);FDH2_YEAST;YP276_YEAST)	-999999	0
R5EDF42A7_RL-427___R5EDF42A7_RL-515___R5EDF42A7_RL-530		-999999	0
R11E04BE0_RL-11___R11E04BE0_RL-13___R11E04BE0_RL-8	DHSO1_YEAST	-999999	0
RCB1A23AA_LR-1185___RCB1A23AA_LR-1240___RCB1A23AA_LR-989	P5CR_YEAST	0	999999
R25475DA9_B-123___R25475DA9_B-151___R25475DA9_LR-131___R25475DA9_LR-132___R25475DA9_LR-133___R25475DA9_LR-134	(FAT1_YEAST);(LCF1_YEAST;(LCF1_YEAST);(LCF3_YEAST);(LCF4_YEAST);LCF3_YEAST;LCF4_YEAST)	0	999999
RF3AFC26B_LR-1198___RF3AFC26B_LR-1454___RF3AFC26B_LR-1494		0	999999
R9435ABB7_RL-708___R9435ABB7_RL-838___R9435ABB7_RL-873	APA2_YEAST	-999999	0
RD864DF75_RL-1051___RD864DF75_RL-1277___RD864DF75_RL-1311	ARG56_YEAST	-999999	0
R224E6657_RL-107___R224E6657_RL-118___R224E6657_RL-132	(MET16_YEAST);(MET16_YEAST+TRX1_YEAST;MET16_YEAST+TRX2_YEAST)	-999999	0
RD13AC648_LR-1210___RD13AC648_LR-1211___RD13AC648_LR-1212___RD13AC648_LR-1213	(INP52_YEAST);(INP53_YEAST);(SAC1_YEAST);(YMR1_YEAST)	0	999999
R3A62E817_RL-269___R3A62E817_RL-270___R3A62E817_RL-271___R3A62E817_RL-272	(FIG4_YEAST);(INP52_YEAST);(INP53_YEAST);(SAC1_YEAST)	0	999999
RD7695789_RL-1254___RD7695789_RL-1255___RD7695789_RL-1256	(TOR1_YEAST);(TOR2_YEAST);(VPS34_YEAST)	-999999	0
RE4CBB3E4_LR-1104___RE4CBB3E4_LR-1376___RE4CBB3E4_LR-1384		0	999999
R8F2DEF23_B-676___R8F2DEF23_B-677___R8F2DEF23_B-837___R8F2DEF23_B-838___R8F2DEF23_RL-798	(DLDH_YEAST);(DLDH_YEAST+GCSH_YEAST+GCSP_YEAST+GCST_YEAST);(DLDH_YEAST+ODO1_YEAST+ODO2_YEAST)	-999999	0
R4C5AABE7_B-312___R4C5AABE7_B-384___R4C5AABE7_B-387	BIOD_YEAST	-999999	999999
R12515662_LR-14_SpecMNXM89689_ChangedTo_MNXM101___R12515662_LR-16_SpecMNXM89689_ChangedTo_MNXM101___R21AC2C45_LR-113	OAT_YEAST	0	999999
RA760988D_RL-1007_SpecMNXM89689_ChangedTo_MNXM101___RA760988D_RL-804_SpecMNXM89689_ChangedTo_MNXM101___RD436331C_LR-1232	DCOR_YEAST	0	999999
R70ADAFAA_LR-524_SpecMNXM89689_ChangedTo_MNXM101___R70ADAFAA_LR-646_SpecMNXM89689_ChangedTo_MNXM101___R92A78930_LR-825	OTC_YEAST	0	999999
RE0A594A9_B-1337___RE0A594A9_B-1338___RF54C05AA_B-1205_SpecMNXM89689_ChangedTo_MNXM101___RF54C05AA_B-1503_SpecMNXM89689_ChangedTo_MNXM101	(CAN1_YEAST;(CAN1_YEAST);(GAP1_YEAST);GAP1_YEAST)	-999999	999999
R4E5FD3D5_LR-326___R4E5FD3D5_LR-396___R4E5FD3D5_LR-401	FPPS_YEAST	0	999999
RBCEFD4FC_RL-1091___RBCEFD4FC_RL-1153___RBCEFD4FC_RL-920	FPPS_YEAST	-999999	0
R48E37591_LR-293___R48E37591_LR-360___R82436F11_RL-720		-999999	0
R85B37BD_LR-736___RC16F2CB0_LR-1178___RC16F2CB0_LR-939		0	999999
R9EABBC0D_RL-765___R9EABBC0D_RL-948___RB689DBFC_RL-1047	THRC_YEAST	-999999	0
RB819D409_B-1119___RB819D409_B-891___RC8DE4BFB_B-1165	LYS4_YEAST	-999999	999999
R36AD7778_RL-243___RE7019475_RL-1120___RE7019475_RL-1403	ALDH4_YEAST	-999999	0
R14D112A_RL-23___R4BA51054_RL-309___R4BA51054_RL-379	((ADE_YEAST);(ADE_YEAST);(YNL141W))	-999999	0
R10F23D30_RL-5___R10F23D30_RL-6___RA106E40E_RL-908_SpecMNXM46301_ChangedTo_MNXM92167___RA106E40E_RL-909_SpecMNXM46301_ChangedTo_MNXM92167___RA106E40E_RL-910_SpecMNXM46301_ChangedTo_MNXM92167	((CHS1_YEAST);(CHS1_YEAST;(CHS2_YEAST);(CHS3_YEAST));CHS2_YEAST;CHS3_YEAST)	-999999	0
R7B352EEE_B-690_SpecMNXM90553_ChangedTo_MNXM98___RA66A0FC2_B-1001___RA66A0FC2_B-799	FUMH_YEAST	-999999	999999
R3C3DA4C8_RL-284___RC63EFB16_RL-1206_SpecMNXM90003_ChangedTo_MNXM488___RC63EFB16_RL-962_SpecMNXM90003_ChangedTo_MNXM488	PUR1_YEAST	-999999	0
R1E73B13F_RL-80_SpecMNXM114070_ChangedTo_MNXM123___R1E73B13F_RL-98_SpecMNXM114070_ChangedTo_MNXM123___RD45A27A5_RL-1234	SAHH_YEAST	-999999	0
R73A39F16_RL-533___R73A39F16_RL-660___R85684875_RL-735	PDE2_YEAST	-999999	0
R9BFC3093_RL-881___RC5866E6_RL-1202_SpecMNXM15900_ChangedTo_MNXM116___RC5866E6_RL-958_SpecMNXM15900_ChangedTo_MNXM116		-999999	0
R95139C11_RL-712___R95139C11_RL-878___R98F60E03_RL-868		-999999	0
R2CA2C0F9_LR-170___R2CA2C0F9_LR-207___RA2A7C84D_LR-919		0	999999
R5EFB283F_RL-518___RD47BD493_RL-1028___RD47BD493_RL-1285	DHE2_YEAST	-999999	0
R304892D8_LR-184___R304892D8_LR-222___R3CBDD1B2_LR-288		0	999999
R1906FBC8_LR-42_SpecMNXM114070_ChangedTo_MNXM123___R1906FBC8_LR-56_SpecMNXM114070_ChangedTo_MNXM123___RAE6734F1_LR-994	CBS_YEAST	0	999999
R3BABACC5_RL-230___R3BABACC5_RL-283___RCA9BE68F_RL-1179___RCA9BE68F_RL-1180___RCA9BE68F_RL-1181___RCA9BE68F_RL-1182	((SOL1_YEAST;((SOL2_YEAST);(SOL2_YEAST;(SOL3_YEAST);(SOL4_YEAST);(YN034_YEAST));SOL2_YEAST;SOL3_YEAST;SOL4_YEAST;SOL4_YEAST);YN034_YEAST))	-999999	0
R5E559A63_RL-424___R5E559A63_RL-526___RBB6D16A0_RL-1084_SpecisoiIN80052_ChangedTo_MNXM1010	(ILV6_YEAST+ILVB_YEAST);(ILVB_YEAST)	-999999	0
R8CD42A12_RL-666___R8CD42A12_RL-825___RA4F64DE3_RL-929	(TPS1_YEAST+TPS2_YEAST+TPS3_YEAST;(TPS2_YEAST);TPS1_YEAST+TPS2_YEAST+TSL1_YEAST)	-999999	0
R56D4FB79_RL-475___R635D02BB_RL-552_SpecMNXM90553_ChangedTo_MNXM98___R635D02BB_RL-553_SpecMNXM90553_ChangedTo_MNXM98	((MASY_YEAST);(MASY_YEAST;(MASZ_YEAST));MASZ_YEAST)	-999999	0
RB1B62D06_LR-1023___RB47E9088_RL-1093___RB47E9088_RL-868		0	999999
R6241F4F8_B-444___R6241F4F8_B-547___RC41D9A04_B-1136	LYS1_YEAST	-999999	999999
RB98B1536_B-1071___RE8370F12_B-1131_SpecMNXM1617_ChangedTo_MNXM301___RE8370F12_B-1414_SpecMNXM1617_ChangedTo_MNXM301		-999999	999999
R1F9178C7_LR-101___R6F56E735_LR-518___R6F56E735_LR-638	((GET3_YEAST);(GET3_YEAST);(YDL100C))	0	999999
RAA59B1A1_RL-1026___RAA59B1A1_RL-819___RFEC5E946_LR-1535	SDT1_YEAST	0	999999
R59F25312_LR-400___R59F25312_LR-498___RA287112D_LR-916_SpecMNXM99_ChangedTo_MNXM41___RA287112D_LR-917_SpecMNXM99_ChangedTo_MNXM41	((MALX2_YEAST);(YB34_YEAST);(YB34_YEAST))	0	999999
R10F3E0C0_LR-4___R96A43781_LR-724___R96A43781_LR-891		0	999999
R29E5F92A_B-154___R29E5F92A_B-185___R6B9ED10E_B-616	ALLA_YEAST	-999999	999999
R207910D1_RL-109_SpecisoiIN80052_ChangedTo_MNXM1010___R2E13A52C_LR-171___R2E13A52C_LR-208	ILV5_YEAST	-999999	0
R4BAE2F7D_LR-384_SpecMNXM66139_ChangedTo_MNXM4___RFBFD2C92_RL-1235___RFBFD2C92_RL-1540		0	999999
R8AF28A29_LR-657___R8AF28A29_LR-813___RA56BDBA2_LR-935		0	999999
R979B50D7_LR-860_SpecMNXM4752_ChangedTo_MNXM379___RD5D4BE96_LR-1036___RD5D4BE96_LR-1294	SERB_YEAST	0	999999
R83113D03_RL-606___R83113D03_RL-753___RD02188CE_RL-1209	((ADE_YEAST);(ADE_YEAST);(YNL141W))	-999999	0
R8880DC5E_LR-638___R8880DC5E_LR-790___RAC405D6F_LR-978_SpecMNXM2440_ChangedTo_MNXM1783_SpecMNXM90307_ChangedTo_MNXM5319___RAC405D6F_LR-979_SpecMNXM2440_ChangedTo_MNXM1783_SpecMNXM90307_ChangedTo_MNXM5319	((NDH1_YEAST);(NDH1_YEAST;(NDH2_YEAST));NDH2_YEAST)	0	999999
R501D0694_RL-404_SpecisoiIN800482_ChangedTo_MNXM367___RBBC1C40B_RL-1145	GDE1_YEAST	-999999	0
R16BA13C4_RL-44___R40D1D1F_RL-256___R40D1D1F_RL-316	HEM4_YEAST	-999999	0
R1D91677F_RL-78___R1D91677F_RL-95___R458FCE57_RL-345		-999999	0
R36D8D96D_LR-244___R85D9EFA4_LR-621___R85D9EFA4_LR-770		0	999999
R5AEE35A5_RL-491_SpecMNXM2440_ChangedTo_MNXM1783_SpecMNXM90307_ChangedTo_MNXM5319___RFBA80C6F_RL-1234___RFBA80C6F_RL-1538		-999999	0
R17032A89_B-33___R17032A89_B-43___RE9D635B3_B-1404_SpecMNXM35028_ChangedTo_MNXM1063	PNPH_YEAST	-999999	999999
R1F7067FD_RL-103___R1F7067FD_RL-86___R1FE59A3B_RL-102	HEM3_YEAST	-999999	0
R4014EFE6_RL-252___R4014EFE6_RL-312___R41958BFE_LR-324	PPB_YEAST	0	999999
R614621D7_LR-532___RA273BC1A_RL-783___RA273BC1A_RL-975	((ARO1_YEAST);(ARO1_YEAST);(YDR127W))	0	999999
R1869F0AB_LR-39___R1869F0AB_LR-52___RD45D1C20_RL-1235_SpecMNXM14566_ChangedTo_MNXM576_SpecMNXM66139_ChangedTo_MNXM4	((KMO_YEAST);(KMO_YEAST);(YBL098W))	-999999	0
R2F586519_B-191___RFA88E909_B-1227___RFA88E909_B-1531	PNC1_YEAST	-999999	999999
RC339162_B-1127___RE4B00DB4_B-1102___RE4B00DB4_B-1382	LEUC_YEAST	-999999	999999
R1303F642_B-15___R1303F642_LR-19___RDAC09413_LR-1311___RDAC09413_LR-1312	((DHE4_YEAST);(DHE4_YEAST;(DHE5_YEAST));DHE5_YEAST)	-999999	999999
R4E0806CD_B-394___R88FC62B0_B-641_SpecMNXM1617_ChangedTo_MNXM301___R88FC62B0_B-793_SpecMNXM1617_ChangedTo_MNXM301		-999999	999999
R868A3354_LR-740___RC2EE6799_RL-1184_SpecMNXM2378_ChangedTo_MNXM74___RC2EE6799_RL-945_SpecMNXM2378_ChangedTo_MNXM74	TRP_YEAST	0	999999
R6E7754AB_RL-636___RBB81A9EB_RL-1141___RBB81A9EB_RL-908	FCY1_YEAST	-999999	0
R6B1F2208_LR-613___RA22B3905_LR-782___RA22B3905_LR-973		0	999999
R1FEBE5B5_RL-104___R6F4460A7_RL-516___R6F4460A7_RL-636	GUAA_YEAST	-999999	0
R3DEF2DB7_RL-294___R3DEF2DB7_RL-295___RBB8DB4B7_RL-1142___RBB8DB4B7_RL-909	((AROF_YEAST);(AROF_YEAST;(AROG_YEAST));AROG_YEAST)	-999999	0
R1E8379CF_RL-94___R9C795DB9_RL-757___R9C795DB9_RL-935	(RIB4_YEAST);(RISA_YEAST)	-999999	0
R93FC44B5_RL-836___RFE83FAF9_RL-1255___RFE83FAF9_RL-1562	HOSC_YEAST	-999999	0
R69B2023B_RL-597___RDB71D3DF_RL-1068		-999999	0
R2701D2BA_RL-147___RE8BA55F5_RL-1134___RE8BA55F5_RL-1417	YB34_YEAST	-999999	0
R276A6E5E_RL-140___R276A6E5E_RL-167___R8D8C7263_RL-785___R8D8C7263_RL-786	((METK1_YEAST);(METK1_YEAST;(METK2_YEAST));METK2_YEAST)	-999999	0
R822C2259_RL-600___R822C2259_RL-743___RD01C1400_RL-1208	((ADE_YEAST);(ADE_YEAST);(YNL141W))	-999999	0
R4799A1CC_RL-285___R4799A1CC_RL-350___RA2A43B39_RL-918_SpecisoiIN800323_ChangedTo_MNXM410	DCUP_YEAST	-999999	0
R96290CDA_B-719___R96290CDA_B-885___RDF2AA9F3_B-1332	C1TC_YEAST	-999999	999999
RE4E301B3_RL-1377___RFD334FED_RL-1244___RFD334FED_RL-1552	CDD_YEAST	-999999	0
R15750D06_RL-23___R15750D06_RL-29___R780B4F7F_RL-680	AMDY_YEAST	-999999	0
R616D9E10_LR-533___R616D9E10_LR-534___RC0860CB7_RL-1175___RC0860CB7_RL-936	((ALDH4_YEAST;((ALDH4_YEAST);(ALDH4_YEAST);(ALDH5_YEAST));ALDH5_YEAST))	-999999	0
RD94FFB94_RL-1288___RD94FFB94_RL-1289___RE92783BC_RL-1136___RE92783BC_RL-1420	((CISY1_YEAST);(CISY1_YEAST;(CISY3_YEAST));CISY3_YEAST)	-999999	0
R38210217_LR-216_SpecMNXM114177_ChangedTo_MNXM913___R38210217_LR-265_SpecMNXM114177_ChangedTo_MNXM913___R54B234DA_RL-432_SpecisoiIN800152_ChangedTo_MNXM1036	ERG24_YEAST	-999999	0
R797FEAF7_LR-564___R797FEAF7_LR-701___RFF283DB6_LR-1537		0	999999
R4FED40D2_LR-337___R4FED40D2_LR-414___RC1979696_LR-1110	IPYR2_YEAST	0	999999
R70CDC50A_LR-648_SpecMNXM66139_ChangedTo_MNXM4___R70CDC50A_LR-649_SpecMNXM66139_ChangedTo_MNXM4___RFB293AAE_LR-1229___RFB293AAE_LR-1534	((CATA_YEAST);(CATT_YEAST);(CATT_YEAST))	0	999999
R9BA96700_B-876_SpecMNXM2440_ChangedTo_MNXM1783_SpecMNXM90307_ChangedTo_MNXM5319___RE589429E_B-1109___RE589429E_B-1391	(DHSA_YEAST+DHSB_YEAST+DHSD_YEAST+SDH3_YEAST;(SDH3_YEAST);DHSA_YEAST+DHSB_YEAST+DHSD_YEAST+YM07_YEAST;DHSA_YEAST+DHSB_YEAST+SDH3_YEAST+YL164_YEAST;DHSB_YEAST+DHSD_YEAST+DHSX_YEAST+SDH3_YEAST)	-999999	999999
R63893AEF_RL-451_SpecMNXM1617_ChangedTo_MNXM301___R63893AEF_RL-555_SpecMNXM1617_ChangedTo_MNXM301___RDFA6DF01_RL-1335_SpecMNXM18_ChangedTo_MNXM89557		-999999	0
R156511C_B-22___R156511C_B-28___R8AF9363E_B-762_SpecMNXM35028_ChangedTo_MNXM1063	PNPH_YEAST	-999999	999999
R15C26F57_B-29_SpecMNXM131102_ChangedTo_MNXM317___R15C26F57_B-30_SpecMNXM131102_ChangedTo_MNXM317___R15C26F57_B-31_SpecMNXM131102_ChangedTo_MNXM317___R29011D12_B-150___R29011D12_B-181	((FOLC_YEAST);(FOLC_YEAST;(FOLD_YEAST);(FOLE_YEAST));FOLD_YEAST;FOLE_YEAST)	-999999	999999
R3A9985C7_LR-275___RF3AD9ECA_LR-1196___RF3AD9ECA_LR-1492	THRC_YEAST	0	999999
RAD8ABB7C_LR-991_SpecMNXM66139_ChangedTo_MNXM4___RE500758F_RL-1107___RE500758F_RL-1387	FMS1_YEAST	0	999999
R28B1C183_B-146___R28B1C183_B-176___R2F73D995_B-192	GLYM_YEAST	-999999	999999
R6605FA0_LR-576_SpecMNXM99_ChangedTo_MNXM41___R6605FA0_LR-577_SpecMNXM99_ChangedTo_MNXM41___R6605FA0_LR-578_SpecMNXM99_ChangedTo_MNXM41___RA598F23E_LR-793___RA598F23E_LR-993	((ATH1_YEAST);(TREA_YEAST;(TREA_YEAST);(TREB_YEAST));TREB_YEAST)	0	999999
R4EF470AB_B-399___RE42CCD78_B-1096___RE42CCD78_B-1376	YB34_YEAST	-999999	999999
R9D4E83B7_B-759___R9D4E83B7_B-939___RCE8DD718_B-1200		-999999	999999
R8260D6AF_RL-722___RC008C075_RL-1171___RC008C075_RL-933	((NIT1_YEAST;(NIT2_YEAST;(NIT2_YEAST);NIT2_YEAST;NIT3_YEAST))	-999999	0
RCDB8B3DE_LR-1194___RD8BBC307_LR-1052___RD8BBC307_LR-1312	ILV3_YEAST	0	999999
RA335025D_RL-922___RAA82755_RL-1027___RAA82755_RL-820	MET22_YEAST	-999999	0
R290B2AB2_RL-172_SpecMNXM60326_ChangedTo_MNXM1504_SpecisoiIN800335_ChangedTo_MNXM64020___R290B2AB2_RL-173_SpecMNXM60326_ChangedTo_MNXM1504_SpecisoiIN800335_ChangedTo_MNXM64020___R892F5660_RL-644___R892F5660_RL-796	((LAC1_YEAST);(LAC1_YEAST;(LAG1_YEAST));LAG1_YEAST)	-999999	0
R40C0F2E0_RL-254___R40C0F2E0_RL-314___REB3D7FD5_RL-1416	URH1_YEAST	-999999	0
R2A242E9B_RL-157___R2A242E9B_RL-188___RCDE270B1_RL-1196	HIS2_YEAST	-999999	0
R1562596E_B-27___R76CB3379_B-551___R76CB3379_B-685	SFGH_YEAST	-999999	999999
R33E9F0CC_RL-226___RC8AE5CC9_RL-1222___RC8AE5CC9_RL-976	DCTD_YEAST	-999999	0
RBB0BDBB2_LR-1078___RBB0BDBB2_LR-1079___RFCAEC202_LR-1239	((DS1P1_YEAST);(DS1P1_YEAST;(DS1P2_YEAST));DS1P2_YEAST)	0	999999
RF3232FC8_B-1192___RF3232FC8_B-1488___RFBE046BB_B-1518	ALLC_YEAST	-999999	999999
RCA369A07_B-1171___RD4D84E74_B-1030___RD4D84E74_B-1287		-999999	999999
R29067813_RL-151_SpecMNXM114092_ChangedTo_MNXM527___R29067813_RL-182_SpecMNXM114092_ChangedTo_MNXM527___RE35F4C79_RL-1370		-999999	0
R50C20388_LR-343_SpecMNXM90967_ChangedTo_MNXM1324___R50C20388_LR-423_SpecMNXM90967_ChangedTo_MNXM1324___RB348CE4E_RL-1036	((K6PF1_YEAST+K6PF2_YEAST);(K6PF2_YEAST+YG240_YEAST));(YG240_YEAST)	-999999	0
R3E4B242E_B-297___R3E4B242E_B-298___R3E4B242E_B-299___RF77F3F23_B-1213___RF77F3F23_B-1513	((GLRX1_YEAST;((GPX1_YEAST);(GPX1_YEAST;(GPX2_YEAST);(GPX3_YEAST));GLRX2_YEAST;GPX1_YEAST;GPX2_YEAST;GPX3_YEAST))	-999999	999999
RD9ECE16D_B-1058___RD9ECE16D_B-1320___RE1753432_B-1343	YB34_YEAST	-999999	999999
R19CAFF65_RL-47___R19CAFF65_RL-62___R98923D5A_RL-864	((NIT1_YEAST;(NIT2_YEAST;(NIT2_YEAST);NIT2_YEAST;NIT3_YEAST))	-999999	0
R213A0B5E_B-111___R9E46704E_B-762___R9E46704E_B-945	PNC1_YEAST	-999999	999999
R874C1A80_RL-630___R874C1A80_RL-781___RAD9BCF99_LR-992	PDE2_YEAST	0	999999
R28A9BA08_B-166___R984B629D_B-732___R984B629D_B-904	C1TM_YEAST	-999999	999999
R8569833_RL-616___R8569833_RL-765___RA8A3E54F_RL-962	DUT_YEAST	-999999	0
R80DBB01C_LR-713_SpecMNXM89621_ChangedTo_MNXM68___RFEA26D0E_LR-1257___RFEA26D0E_LR-1564	F26_YEAST	0	999999
R9D0B47FB_RL-886___RA063A812_RL-772___RA063A812_RL-959	TRPG_YEAST	-999999	0
R14A9046B_LR-22_SpecMNXM14566_ChangedTo_MNXM576___R4C691D69_RL-313___R4C691D69_RL-385	((KYNU_YEAST);(KYNU_YEAST);(YLR231C))	0	999999
R26F0C5C0_B-132___R26F0C5C0_B-159___R30B03C03_B-203___R30B03C03_B-204	((PUR91_YEAST);(PUR91_YEAST;(PUR92_YEAST));PUR92_YEAST)	-999999	999999
R5A5D106D_B-401___R5A5D106D_B-499___RCF2A8B3E_B-1205_SpecMNXM35028_ChangedTo_MNXM1063	PNPH_YEAST	-999999	999999
R4A167AA5_RL-299_SpecMNXM114070_ChangedTo_MNXM123___R4A167AA5_RL-365_SpecMNXM114070_ChangedTo_MNXM123___RE610832B_RL-1381	METC_YEAST	-999999	0
R13E232DF_B-19___R13E232DF_B-24___RC25DB564_B-1118_SpecMNXM35028_ChangedTo_MNXM1063	PNPH_YEAST	-999999	999999
R161E2EC7_RL-34_SpecMNXM89621_ChangedTo_MNXM68___R94CA22E3_RL-710___R94CA22E3_RL-876		-999999	0
R3F97BF7C_RL-247___R3F97BF7C_RL-305___R4945BA67_RL-359_SpecMNXM60326_ChangedTo_MNXM1504_SpecisoiIN800746_ChangedTo_MNXM64019___R4945BA67_RL-360_SpecMNXM60326_ChangedTo_MNXM1504_SpecisoiIN800746_ChangedTo_MNXM64019	((LAC1_YEAST);(LAC1_YEAST;(LAG1_YEAST));LAG1_YEAST)	-999999	0
R4AD0D0C2_RL-304___R4AD0D0C2_RL-372___RDF478E93_RL-1333	PDE2_YEAST	-999999	0
R8D3D8D88_B-781___RCF98E6D8_B-1004___RCF98E6D8_B-1257	DCTD_YEAST	-999999	999999
R7197C8AA_RL-653___R7197C8AA_RL-654___RBA7FD0F9_RL-1132___RBA7FD0F9_RL-901	((AMDY_YEAST;((AMDY_YEAST);(GATA_YEAST));GATA_YEAST);YMR293C))	-999999	0
R55515A22_B-375___R55515A22_B-465___R607B546C_B-528_SpecMNXM919_ChangedTo_MNXM182	YB34_YEAST	-999999	999999
RAC477947_B-1038___RAC477947_B-829___RC47CF1EF_B-1137	YB34_YEAST	-999999	999999
R669F0256_RL-467___R669F0256_RL-572___R706FD5DE_RL-645___R706FD5DE_RL-646	((ASNS1_YEAST);(ASND1_YEAST;(ASNS2_YEAST));ASNS1_YEAST;ASNS2_YEAST)	-999999	0
R3DEA5779_LR-237___R3DEA5779_LR-290___RF4DE4C74_LR-1465___RF4DE4C74_LR-1466___RF4DE4C74_LR-1467___RF4DE4C74_LR-1468___RF4DE4C74_LR-1469	((ASP21_YEAST);(ASP22_YEAST);(ASP23_YEAST);(ASP24_YEAST);(ASPG1_YEAST);(ASPG1_YEAST))	0	999999
R53D8E469_RL-429___RC68C71B6_RL-1207___RC68C71B6_RL-963	ALDH4_YEAST;ALDH5_YEAST	-999999	0
R5CAE12EA_RL-504___R83F6DCD7_RL-609___R83F6DCD7_RL-756	PHA2_YEAST	-999999	0
R22CB720E_LR-120___R841AA44A_LR-611___R841AA44A_LR-758		0	999999
RCB4DF1FA_RL-1188___RDD258AA6_RL-1074___RDD258AA6_RL-1340		-999999	0
R51E715EA_B-350___RDA48B68A_B-1306	ALDH5_YEAST	-999999	999999
R5467D6DC_B-368___R5467D6DC_B-457___R75D4A951_B-676	ALN_YEAST	-999999	999999
[truncated: 66 more rows]
