# Supplementary material for: Efficient Reconstruction of Predictive Consensus Metabolic Network Models
Source: PLoS Comput Biol. 2016 Aug 26;12(8):e1005085. doi: 10.1371/journal.pcbi.1005085 (PMC5001716; doi:10.1371/journal.pcbi.1005085)
Supplement: S1 Dataset — This file contains the original models, the input models, the BCMs, and the RCMs for COMMGEN as well as an overview of the changes made between original and input models. (ZIP) [file pcbi.1005085.s001.zip › S4-Models/ACM/Scerevisiae/ACM_iND750_COMMGEN/reactions.tsv]

R458B2931_LR-344	0.000125 MNXM1109@MNXC3 + 0.000697 MNXM115@MNXC3 + 0.000114 MNXM1741@MNXC3 + 0.001904 MNXM1@MNXC3 + 0.000373 MNXM221@MNXC3 + 0.000781 MNXM248@MNXC3 + 0.002884 MNXM297@MNXC3 + 0.000032 MNXM482@MNXC3 + 0.000096 MNXM52365@MNXC3 + 0.000812 MNXM5739@MNXC3 + 0.000015 MNXM574@MNXC3 + 0.001531 MNXM62@MNXC3 + 0.000056 MNXM913@MNXC3 + 0.005603 MNXM922@MNXC3 + 0.000206 isoiIN800217@MNXC3 + 0.000066 isoiIN80…	R_CLIPIDS			MNXC3			0	999999			0	0
R68D3CF9B_LR-593	0.000167 MNXM1109@MNXC3 + 0.000083 MNXM115@MNXC3 + 0.000068 MNXM1741@MNXC3 + 0.001958 MNXM1@MNXC3 + 0.000302 MNXM221@MNXC3 + 0.003618 MNXM248@MNXC3 + 0.00166 MNXM297@MNXC3 + 0.000074 MNXM482@MNXC3 + 0.000062 MNXM52365@MNXC3 + 0.004632 MNXM5739@MNXC3 + 0.000015 MNXM574@MNXC3 + 0.001656 MNXM62@MNXC3 + 0.000046 MNXM913@MNXC3 + 0.005155 MNXM922@MNXC3 + 0.000723 isoiIN800217@MNXC3 + 0.000009 isoiIN800…	R_NLIPIDS			MNXC3			0	999999			0	0
RF843B460_B-1494	1 MNXM10019@MNXC3 + 4 MNXM1@MNXC3 + 1 MNXM5@MNXC3 <==> 1 MNXM28031@MNXC3 + 1 MNXM6@MNXC3	R_FAS2_3_2	FAS2_YEAST		MNXC3			-999999	999999			0	0
R7CBF0681_LR-696	1 MNXM10019@MNXC3 --> 1 MNXM23766@MNXC3	R_FAS1_3_1	FAS1_YEAST		MNXC3			0	999999			0	0
RF14F62BD_B-1442	1 MNXM10019@MNXC4 + 4 MNXM1@MNXC4 + 1 MNXM5@MNXC4 <==> 1 MNXM28031@MNXC4 + 1 MNXM6@MNXC4	R_OAR1_3	FABG_YEAST		MNXC4			-999999	999999			0	0
R94620B8C_LR-841	1 MNXM10019@MNXC4 --> 1 MNXM23766@MNXC4	R_HTD2_3	HTD2_YEAST		MNXC4			0	999999			0	0
R1B39B0FA_RL-64	1 MNXM10102@MNXC3 + 1 MNXM13@MNXC3 + 1 MNXM925@MNXC3 <-- 1 MNXM184@MNXC3 + 1 MNXM25932@MNXC3	R_FAS2_8_1	FAS2_YEAST	MNXR75172	MNXC3	2.3.1.179;2.3.1.199;2.3.1.41;2.3.1.86	ec:2.3.1.179;ec:2.3.1.199;ec:2.3.1.41;ec:2.3.1.86;iabaylyiv4:0-3OXOACP-SYNTHASE-RXN;iabaylyiv4:C18;iin800:CEM1_8;iin800:FAS2_8_1;kegg:R07762;metacyc:RXN3O-1803;seed:rxn07576	-999999	0			0	0
R4774485E_B-352	1 MNXM10102@MNXC3 + 1 MNXM1@MNXC3 + 1 MNXM6@MNXC3 <==> 1 MNXM3843@MNXC3 + 1 MNXM5@MNXC3	rxn07577	FAS2_YEAST	MNXR68187	MNXC3	1.1.1.100	bigg:3OAR180;ec:1.1.1.100;iabaylyiv4:0-3OXOACP-REDUCTASE-RXN;iabaylyiv4:C18;iaf1260:3OAR180;iin800:FAS2_8_2;iin800:OAR1_8;ijn746:3OAR180;kegg:R07763;seed:rxn07577;seed:rxn07992	-999999	999999			0	0
RC1F55E0B_RL-1114	1 MNXM10102@MNXC4 + 1 MNXM13@MNXC4 + 1 MNXM925@MNXC4 <-- 1 MNXM184@MNXC4 + 1 MNXM25932@MNXC4	R_CEM1_8	CEM1_YEAST	MNXR75172	MNXC4	2.3.1.179;2.3.1.199;2.3.1.41;2.3.1.86	ec:2.3.1.179;ec:2.3.1.199;ec:2.3.1.41;ec:2.3.1.86;iabaylyiv4:0-3OXOACP-SYNTHASE-RXN;iabaylyiv4:C18;iin800:CEM1_8;iin800:FAS2_8_1;kegg:R07762;metacyc:RXN3O-1803;seed:rxn07576	-999999	0			0	0
RBEE1AFC8_B-1099	1 MNXM10102@MNXC4 + 1 MNXM1@MNXC4 + 1 MNXM6@MNXC4 <==> 1 MNXM3843@MNXC4 + 1 MNXM5@MNXC4	R_OAR1_8	FABG_YEAST		MNXC4			-999999	999999			0	0
R9449B3C0_B-839	1 MNXM101@MNXC3 <==> 1 MNXM101@MNXC4	R_ORT1	ORT1_YEAST		MNXC3%MNXC4			-999999	999999			0	0
RAD0E274E_B-983	1 MNXM1020@MNXC3 + 6 MNXM1@MNXC3 + 1 MNXM3@MNXC3 + 1 MNXM89582@MNXC3 + 2 MNXM8@MNXC3 <==> 2 MNXM10@MNXC3 + 1 MNXM11@MNXC3 + 1 MNXM14@MNXC3 + 1 MNXM304@MNXC3	R_BIO2	BIOB_YEAST		MNXC3			-999999	999999			0	0
RDA8B156B_B-1307	1 MNXM1020@MNXC3 <==> 1 MNXM1020@MNXC4	rxn13121		MNXR29808	MNXC3%MNXC4		iin800:U139;seed:rxn13121	-999999	999999			0	0
R4B624143_LR-378	1 MNXM1024@MNXC4 + 1 MNXM1@MNXC4 + 1 MNXM23@MNXC4 --> 1 MNXM13@MNXC4 + 1 MNXM4815@MNXC4	R_PDA1	ODPA_YEAST		MNXC4			0	999999			0	0
R340FBC84_B-227	1 MNXM1024@MNXC4 + 1 MNXM29@MNXC4 <==> 1 MNXM13@MNXC4 + 1 MNXM81221@MNXC4	R_GCV2	GCSP_YEAST	MNXR67846	MNXC4		iin800:GCV2;seed:rxn12978	-999999	999999			0	0
R9BC3ADEC_LR-877	1 MNXM102@MNXC3 + 1 MNXM3@MNXC3 --> 1 MNXM170@MNXC3 + 1 MNXM1@MNXC3 + 1 MNXM7@MNXC3	R_FAB1	FAB1_YEAST		MNXC3			0	999999			0	0
R92C39783_LR-827	1 MNXM1043@MNXC2 + 1 MNXM1@MNXC2 --> 1 MNXM1043@MNXC3 + 1 MNXM1@MNXC3	R_Uc10_		MNXR1456	MNXC2%MNXC3		bigg:DCAtex;bigg:FA100tp;iaf1260:DCAtex;ijn746:DCAtex;seed:rxn08314;seed:rxn09855;seed:rxn13159	0	999999			0	0
R2E3B11BC_LR-190	1 MNXM1043@MNXC3 + 1 MNXM12@MNXC3 + 1 MNXM3@MNXC3 --> 1 MNXM11@MNXC3 + 1 MNXM14@MNXC3 + 1 MNXM486@MNXC3	rxn09453	LCF2_YEAST	MNXR1994	MNXC3	6.2.1.3	bigg:FACOAL100p;ec:6.2.1.3;iabaylyiv4:0-COATRANSFERASE-RXN;iabaylyiv4:C10;iin800:FAA2_1;imm904:FACOAL100p;ind750:FACOAL100p;metacyc:RXN-13614;pubmed:8206942;rhea:33627;rhea:33628;rhea:33629;rhea:33630;seed:rxn08448;seed:rxn09453	0	999999			0	0
R4BDFCF43_RL-385	1 MNXM1043@MNXC3 + 1 MNXM1@MNXC3 + 1 MNXM925@MNXC3 <-- 1 MNXM25221@MNXC3	R_FAS1_4_f	FAS1_YEAST		MNXC3			-999999	0			0	0
RDF7A6332_RL-1334	1 MNXM1089@MNXC3 + 3 MNXM1@MNXC3 + 1 MNXM9@MNXC3 <-- 1 MNXM51@MNXC3 + 1 MNXM7@MNXC3	R_APA1_1	APA1_YEAST		MNXC3			-999999	0			0	0
R1C9C02D3_RL-84	1 MNXM108@MNXC3 + 1 MNXM925@MNXC3 <-- 1 MNXM25932@MNXC3	R_FAS1_7_f	FAS1_YEAST		MNXC3			-999999	0			0	0
REAFD3B25_B-1414	1 MNXM109@MNXC3 + 1 MNXM1@MNXC3 + 1 MNXM63@MNXC3 <==> 1 MNXM11@MNXC3 + 1 MNXM201@MNXC3	rxn06043	CDS1_YEAST		MNXC3			-999999	999999			0	0
R1FEB0852_RL-103	1 MNXM109@MNXC3 + 2 MNXM1@MNXC3 + 1 MNXM90@MNXC3 <-- 1 MNXM297@MNXC3	R_SPO14	SPO14_YEAST		MNXC3			-999999	0			0	0
RAB13A189_B-968	1 MNXM109@MNXC3 + 2 MNXM1@MNXC3 <==> 1 MNXM109@MNXC4 + 2 MNXM1@MNXC4	r_1464		MNXR25363	MNXC3%MNXC4		iin800:U142;pubmed:10514455;pubmed:2344448;reactome:REACT_120748;reactome:REACT_121332;seed:rxn13123	-999999	999999			0	0
R1F8D8952_LR-100	1 MNXM109@MNXC3 + 3 MNXM1@MNXC3 --> 1 MNXM308@MNXC3 + 1 MNXM9@MNXC3	R_DPP1	DPP1_YEAST		MNXC3			0	999999			0	0
RADCBD3CA_B-993	1 MNXM109@MNXC4 + 1 MNXM1@MNXC4 + 1 MNXM63@MNXC4 <==> 1 MNXM11@MNXC4 + 1 MNXM201@MNXC4	r_0258	CDS1_YEAST	MNXR70333	MNXC4	2.7.7.41	biopath:RXN00898;brenda:BR47885;ec:2.7.7.41;ecocyc:CDPDIGLYSYN-RXN;iabaylyiv4:CDPDIGLYSYN-RXN;iao358:rll_85;iin800:CDS1_1;iin800:CDS1_2;ijr904.45632:DASYN_EC;ijr904:DASYN_EC;imo1053-pao1:PHCYTr_PA;imo1056:PHCYTr_PA;intenz:3077;ips189:PHCYT;iso783:DASYN;iyo844:PHCYT_BS;kegg:R01799;metacyc:CDPDIGLYSYN-RXN;pubmed:3718705;pubmed:8380172;pubmed:9407135;reactome:REACT_102633;reactome:REACT_121008;react…	-999999	999999			0	0
RE55038BE_RL-1378	1 MNXM10@MNXC3 + 1 MNXM13@MNXC3 + 1 MNXM15@MNXC3 + 1 MNXM183@MNXC3 <-- 1 MNXM29@MNXC3 + 1 MNXM79@MNXC3 + 1 MNXM8@MNXC3	rxn00908	GCST_YEAST	MNXR2758	MNXC3	1.4.4.2;1.8.1.4;2.1.2.10	bigg:GLYCL;bigg:GLYCL_2;bigg:GLYCLm;ec:1.4.4.2;ec:1.8.1.4;ec:2.1.2.10;ecocyc:GCVMULTI-RXN;iaf1260:GLYCL;iin800:GCV1_2;ijn746:GLYCL;ijn746:GLYCL_2;ijr904.45632:GLYCL;ijr904:GLYCL;imeo21:GLYCL;imm904:GLYCLm;imo1053-pao1:GLYCL;imo1056:GLYCL;ind750:GLYCLm;inj661:GLYCL;irs1563.45632:R01221_c;irs1563.45632:R01221_m;iso783:GLYCL;kegg:R01221;metacyc:GCVMULTI-RXN;obsolete:rxn08648;rhea:27758;rhea:27759;rh…	-999999	0			0	0
R12884316_RL-13	1 MNXM10@MNXC3 + 1 MNXM13@MNXC3 + 1 MNXM404@MNXC3 <-- 1 MNXM8@MNXC3 + 1 MNXM985@MNXC3	R_LEU2	LEU3_YEAST	MNXR29738	MNXC3		iin800:LEU2;seed:rxn13022	-999999	0			0	0
RFF91B74F_RL-1541	1 MNXM10@MNXC3 + 1 MNXM1@MNXC3 + 1 MNXM717@MNXC3 <-- 1 MNXM757@MNXC3 + 1 MNXM8@MNXC3	R_FOX2_7	FOX2_YEAST		MNXC3			-999999	0			0	0
RF3527F33_RL-1451	1 MNXM10@MNXC3 + 1 MNXM26@MNXC3 + 1 MNXM29@MNXC3 <-- 1 MNXM142@MNXC3 + 2 MNXM1@MNXC3 + 1 MNXM8@MNXC3	R_U46_			MNXC3			-999999	0			0	0
RC18F9A69_RL-1107	1 MNXM10@MNXC3 + 1 isoiIN800116@MNXC3 <-- 6 MNXM1@MNXC3 + 1 MNXM4337@MNXC3 + 1 MNXM8@MNXC3	R_FOX2_8	FOX2_YEAST		MNXC3			-999999	0			0	0
R50C73560_RL-408	1 MNXM10@MNXC3 + 1 isoiIN800117@MNXC3 <-- 2 MNXM1@MNXC3 + 1 MNXM8@MNXC3 + 1 isoiIN800100@MNXC3	R_FOX2_3	FOX2_YEAST		MNXC3			-999999	0			0	0
R897F3DE9_RL-755	1 MNXM10@MNXC3 + 1 isoiIN800118@MNXC3 <-- 2 MNXM1@MNXC3 + 1 MNXM8@MNXC3 + 1 isoiIN800101@MNXC3	R_FOX2_2	FOX2_YEAST		MNXC3			-999999	0			0	0
RDDAABF56_RL-1324	1 MNXM10@MNXC3 + 1 isoiIN800119@MNXC3 <-- 2 MNXM1@MNXC3 + 1 MNXM8@MNXC3 + 1 isoiIN800102@MNXC3	R_FOX2_1	FOX2_YEAST		MNXC3			-999999	0			0	0
RE1150815_RL-1342	1 MNXM10@MNXC3 + 1 isoiIN800124@MNXC3 <-- 6 MNXM1@MNXC3 + 1 MNXM674@MNXC3 + 1 MNXM8@MNXC3	R_FOX2_5	FOX2_YEAST		MNXC3			-999999	0			0	0
R326D9B1B_RL-219	1 MNXM10@MNXC3 + 1 isoiIN800125@MNXC3 <-- 6 MNXM1@MNXC3 + 1 MNXM733@MNXC3 + 1 MNXM8@MNXC3	R_FOX2_4	FOX2_YEAST		MNXC3			-999999	0			0	0
R3FDBF0F3_RL-311	1 MNXM10@MNXC3 <-- 2 MNXM1@MNXC3 + 1 MNXM8@MNXC3	R_FNADH			MNXC3			-999999	0			0	0
RF5582887_RL-1475	1 MNXM10@MNXC4 + 1 MNXM13@MNXC3 + 1 MNXM15@MNXC3 + 1 MNXM183@MNXC4 + 5 MNXM1@UNKCOMP <-- 1 MNXM1@MNXC3 + 4 MNXM1@MNXC4 + 1 MNXM29@MNXC4 + 1 MNXM79@MNXC4 + 1 MNXM8@MNXC4	R_GCV1_1	GCST_YEAST	MNXR2758	MNXC3%MNXC4%UNKCOMP	1.4.4.2;1.8.1.4;2.1.2.10	bigg:GLYCL;bigg:GLYCL_2;bigg:GLYCLm;ec:1.4.4.2;ec:1.8.1.4;ec:2.1.2.10;ecocyc:GCVMULTI-RXN;iaf1260:GLYCL;iin800:GCV1_2;ijn746:GLYCL;ijn746:GLYCL_2;ijr904.45632:GLYCL;ijr904:GLYCL;imeo21:GLYCL;imm904:GLYCLm;imo1053-pao1:GLYCL;imo1056:GLYCL;ind750:GLYCLm;inj661:GLYCL;irs1563.45632:R01221_c;irs1563.45632:R01221_m;iso783:GLYCL;kegg:R01221;metacyc:GCVMULTI-RXN;obsolete:rxn08648;rhea:27758;rhea:27759;rh…	-999999	0			0	0
RCB233A4D_B-1187	1 MNXM10@MNXC4 + 1 MNXM13@MNXC4 + 1 MNXM263@MNXC4 <==> 1 MNXM8@MNXC4 + 1 MNXM984@MNXC4	R_LYS12	LYS12_YEAST	MNXR8389	MNXC4	1.1.1.286;1.1.1.87	brenda:BR48021;brenda:BS359216;ec:1.1.1.286;ec:1.1.1.87;iin800:LYS12;intenz:11151;intenz:15907;kegg:R01934;metacyc:1.1.1.87-RXN;metacyc:RXN-7970;rhea:11900;rhea:11901;rhea:11902;rhea:11903;seed:rxn01419;upa:UER00030	-999999	999999			0	0
RAE74FD1_RL-996	1 MNXM10@MNXC4 + 1 MNXM13@MNXC4 + 1 MNXM92@MNXC4 <-- 1 MNXM12@MNXC4 + 1 MNXM20@MNXC4 + 1 MNXM8@MNXC4	R_KGD1	ODO1_YEAST	MNXR595	MNXC4	1.2.4.2;1.8.1.4;2.3.1.61	bigg:AKGDH;bigg:AKGDm;brenda:BS370781;ec:1.2.4.2;ec:1.8.1.4;ec:2.3.1.61;ecocyc:2OXOGLUTARATEDEH-RXN;iabaylyiv4:2OXOGLUTARATEDEH-RXN;iaf1260:AKGDH;iag612:rbs_56;iao358:rll_599;igt196:TEST_AKGDH;iin800:KGD1;ijn746:AKGDH;ijr904.45632:TEST_AKGDH;ijr904:TEST_AKGDH;imo1053-pao1:AKGD;imo1056:AKGD;ips189:AKGD;irs1563.45632:R08549_c;iso783:AKGD;iyo844:AKGD;kegg:R08549;metacyc:2OXOGLUTARATEDEH-RXN;reactome…	-999999	0			0	0
R6574F650_B-570	1 MNXM1109@MNXC2 <==> 1 MNXM1109@MNXC3	R_AUS1_8	AUS1_YEAST	MNXR1905	MNXC2%MNXC3			-999999	999999			0	0
R64218196_LR-559	1 MNXM1109@MNXC3 + 1 MNXM1@MNXC3 + 1 MNXM6@MNXC3 --> 1 MNXM5@MNXC3 + 1 MNXM922@MNXC3	R_ERG4	ERG4_YEAST		MNXC3			0	999999			0	0
R72AF6560_B-659	1 MNXM1122@MNXC3 + 1 MNXM7@MNXC3 + 1 MNXM9@MNXC3 <==> 1 MNXM117@MNXC3 + 1 MNXM13@MNXC3 + 1 MNXM1@MNXC3 + 1 MNXM3@MNXC3	R_DUR1_1	DUR1_YEAST	MNXR72608	MNXC3	6.3.4.6	brenda:BS372479;ec:6.3.4.6	-999999	999999			0	0
RFE11F7F2_LR-1532	1 MNXM1131@MNXC3 + 1 MNXM6@MNXC3 --> 1 MNXM15@MNXC3 + 4 MNXM1@MNXC3 + 1 MNXM263@MNXC3 + 1 MNXM5@MNXC3	R_U56_			MNXC3			0	999999			0	0
R659695C1_B-571	1 MNXM1140@MNXC2 <==> 1 MNXM1140@MNXC3 + 1 MNXM1@MNXC2	R_U223_			MNXC2%MNXC3			-999999	999999			0	0
R736E5B86_B-663	1 MNXM1141@MNXC3 + 1 MNXM12@MNXC3 + 1 MNXM13@MNXC3 <==> 1 MNXM1@MNXC3 + 1 MNXM32@MNXC3 + 1 MNXM951@MNXC3	r_0094			MNXC3			-999999	999999			0	0
RAFCC5321_B-1006	1 MNXM114730@MNXC2 <==> 1 MNXM114730@MNXC3	rxn13125		MNXR80995	MNXC2%MNXC3		iin800:U157;seed:rxn13125	-999999	999999			0	0
R70149433_LR-644	1 MNXM114@MNXC4 + 1 MNXM3@MNXC3 + 1 MNXM90667@MNXC4 --> 1 MNXM11@MNXC3 + 1 MNXM14@MNXC3 + 1 MNXM247@MNXC4	R_YER087W	SYPM_YEAST		MNXC3%MNXC4			0	999999			0	0
R72A1CEF4_RL-658	1 MNXM115@MNXC3 + 1 MNXM13@MNXC3 <-- 1 MNXM1@MNXC3 + 1 MNXM221@MNXC3	rxn06090	PSD2_YEAST	MNXR4476	MNXC3	4.1.1.65	aragem.45632:R02055_c;bigg:PSERDg_SC;bigg:PSERDm_SC;bigg:PSERDv_SC;ec:4.1.1.65;ecocyc:PHOSPHASERDECARB-RXN;iabaylyiv4:PHOSPHASERDECARB-RXN;iin800:PSD1;iin800:PSD2;imm904:PSERDg_SC;imm904:PSERDm_SC;imm904:PSERDv_SC;imo1053-pao1:PSDC_PA;imo1056:PSDC_PA;ind750:PSERDg_SC;ind750:PSERDm_SC;ind750:PSERDv_SC;intenz:4559;iso783:PSD;iyo844:PSDC_BS;kegg:R02055;obsolete:rxn09534;obsolete:rxn13073;obsolete:rx…	-999999	0			0	0
R4FE196A0_B-402	1 MNXM115@MNXC3 + 1 MNXM1@MNXC3 + 1 MNXM31@MNXC3 <==> 1 MNXM308@MNXC3 + 1 MNXM449@MNXC3	r_0275	EPT1_YEAST		MNXC3			-999999	999999			0	0
RB630AADB_RL-1045	1 MNXM1160@MNXC3 + 1 MNXM14@MNXC3 + 1 MNXM1@MNXC3 <-- 1 MNXM3@MNXC3 + 1 MNXM937@MNXC3	R_FOL1_2	FOL1_YEAST		MNXC3			-999999	0			0	0
R173C6447_LR-46	1 MNXM1160@MNXC3 + 1 MNXM421@MNXC3 --> 1 MNXM11@MNXC3 + 1 MNXM965@MNXC3	R_FOL1_3	FOL1_YEAST	MNXR69004	MNXC3	2.5.1.15	bigg:FOLD3;bigg:FOLD3m;biopath:RXN00097;brenda:BR47663;ec:2.5.1.15;ecocyc:H2PTEROATESYNTH-RXN;iin800:FOL1_3;intenz:2720;kegg:R03067;metacyc:H2PTEROATESYNTH-RXN;rhea:19949;rhea:19950;rhea:19951;rhea:19952;seed:rxn12954;upa:UCR03067;upa:UER00156	0	999999			0	0
R5E3C8169_LR-509	1 MNXM118@MNXC3 + 1 MNXM16@MNXC3 --> 1 MNXM124@MNXC3 + 1 MNXM150@MNXC3	R_SPE3	SPEE_YEAST		MNXC3			0	999999			0	0
R84B5BBE5_LR-732	1 MNXM119@MNXC3 + 1 MNXM1@MNXC3 --> 1 MNXM270@MNXC3 + 1 MNXM9@MNXC3	R_PHO11	PPAB_YEAST		MNXC3			0	999999			0	0
R915A08C1_RL-816	1 MNXM11@MNXC3 + 1 MNXM14@MNXC3 + 1 MNXM28@MNXC3 <-- 1 MNXM1@MNXC3 + 1 MNXM3@MNXC3 + 1 MNXM61@MNXC3 + 1 MNXM90882@MNXC3	R_MES1	SYMC_YEAST		MNXC3			-999999	0			0	0
R30A7F637_RL-201	1 MNXM11@MNXC3 + 1 MNXM14@MNXC3 + 1 MNXM697@MNXC3 <-- 1 MNXM140@MNXC3 + 1 MNXM1@MNXC3 + 1 MNXM3@MNXC3 + 1 MNXM90880@MNXC3	R_CDC60	SYLC_YEAST		MNXC3			-999999	0			0	0
R41EE4F95_RL-326	1 MNXM11@MNXC3 + 1 MNXM14@MNXC3 + 1 MNXM89752@MNXC3 <-- 1 MNXM1@MNXC3 + 1 MNXM3@MNXC3 + 1 MNXM89557@MNXC3	R_YGL245W	SYEC_YEAST	MNXR53880	MNXC3		iin800:MSE1;iin800:YGL245W;seed:rxn13032	-999999	0			0	0
R4D98FB8C_RL-393	1 MNXM11@MNXC3 + 1 MNXM14@MNXC3 + 1 MNXM89804@MNXC3 <-- 1 MNXM1@MNXC3 + 1 MNXM3@MNXC3 + 1 MNXM90755@MNXC3 + 1 MNXM94@MNXC4	R_WRS1	SYWC_YEAST		MNXC3%MNXC4			-999999	0			0	0
R135646B5_RL-18	1 MNXM11@MNXC3 + 1 MNXM14@MNXC3 + 1 MNXM89810@MNXC3 <-- 1 MNXM1@MNXC3 + 1 MNXM37@MNXC3 + 1 MNXM3@MNXC3	R_GLN4	SYQ_YEAST	MNXR53872	MNXC3		iin800:GLN4;seed:rxn12982	-999999	0			0	0
R51803C0A_RL-413	1 MNXM11@MNXC3 + 1 MNXM14@MNXC3 + 1 MNXM89815@MNXC3 <-- 1 MNXM1@MNXC3 + 1 MNXM32@MNXC3 + 1 MNXM3@MNXC3 + 1 MNXM89576@MNXC3	R_ALA1	SYA_YEAST		MNXC3			-999999	0			0	0
RB1575D4A_RL-1021	1 MNXM11@MNXC3 + 1 MNXM14@MNXC3 + 1 MNXM89831@MNXC3 <-- 1 MNXM134@MNXC3 + 1 MNXM1@MNXC3 + 1 MNXM3@MNXC3 + 1 MNXM90878@MNXC3	R_HTS1	SYH_YEAST		MNXC3			-999999	0			0	0
R2BFC799C_RL-186	1 MNXM11@MNXC3 + 1 MNXM14@MNXC3 + 1 MNXM89832@MNXC3 <-- 1 MNXM1@MNXC3 + 1 MNXM231@MNXC3 + 1 MNXM3@MNXC3 + 1 MNXM90879@MNXC3	R_ILS1	SYIC_YEAST		MNXC3			-999999	0			0	0
RF2E78992_RL-1449	1 MNXM11@MNXC3 + 1 MNXM14@MNXC3 + 1 MNXM89895@MNXC3 <-- 1 MNXM142@MNXC3 + 1 MNXM1@MNXC3 + 1 MNXM3@MNXC3 + 1 MNXM90883@MNXC3	R_THS1	SYTC_YEAST		MNXC3			-999999	0			0	0
RB56EFB51_RL-1040	1 MNXM11@MNXC3 + 1 MNXM14@MNXC3 + 1 MNXM90012@MNXC3 <-- 1 MNXM1@MNXC3 + 1 MNXM3@MNXC3 + 1 MNXM55@MNXC3 + 1 MNXM90666@MNXC3	R_YNL247W	SYC_YEAST		MNXC3			-999999	0			0	0
RB8EFDAFE_RL-1062	1 MNXM11@MNXC3 + 1 MNXM14@MNXC3 + 1 MNXM90110@MNXC3 <-- 1 MNXM199@MNXC3 + 1 MNXM1@MNXC3 + 1 MNXM3@MNXC3 + 1 MNXM90885@MNXC3	R_VAS1	SYV_YEAST		MNXC3			-999999	0			0	0
R2033CD71_RL-108	1 MNXM11@MNXC3 + 1 MNXM14@MNXC3 + 1 MNXM90839@MNXC3 <-- 1 MNXM1@MNXC3 + 1 MNXM3@MNXC3 + 1 MNXM42@MNXC3 + 1 MNXM90752@MNXC3	R_DPS1	SYDC_YEAST	MNXR68419	MNXC3	6.1.1.12;6.1.1.23	bigg:ASPTRS;bigg:ASPTRSm;ec:6.1.1.12;ec:6.1.1.23;ecocyc:ASPARTATE--TRNA-LIGASE-RXN;iabaylyiv4:ASPARTATE--TRNA-LIGASE-RXN;iaf1260:ASPTRS;iaf692:ASPTRS;iin800:DPS1;iin800:MSD1;ijn746:ASPTRS;imm904:ASPTRS;imm904:ASPTRSm;imo1053-pao1:ASPTRS;imo1056:ASPTRS;ind750:ASPTRS;ind750:ASPTRSm;intenz:5048;ips189:ASPTRS;isb619:ASPTRS;iso783:ASPTRS;kegg:R05577;metacyc:ASPARTATE--TRNA-LIGASE-RXN;rhea:19649;rhea:1…	-999999	0			0	0
R270D0D9_RL-148	1 MNXM11@MNXC3 + 1 MNXM14@MNXC4 + 1 MNXM28@MNXC4 <-- 1 MNXM1@MNXC3 + 1 MNXM3@MNXC4 + 1 MNXM61@MNXC3 + 1 MNXM90882@MNXC4	R_MSM1	SYMM_YEAST		MNXC3%MNXC4			-999999	0			0	0
R41CF6320_RL-325	1 MNXM11@MNXC3 + 1 MNXM14@MNXC4 + 1 MNXM697@MNXC4 <-- 1 MNXM140@MNXC3 + 1 MNXM1@MNXC3 + 1 MNXM3@MNXC4 + 1 MNXM90880@MNXC4	R_NAM2	SYLM_YEAST		MNXC3%MNXC4			-999999	0			0	0
R62F35308_RL-551	1 MNXM11@MNXC3 + 1 MNXM14@MNXC4 + 1 MNXM89895@MNXC4 <-- 1 MNXM142@MNXC4 + 1 MNXM1@MNXC3 + 1 MNXM3@MNXC4 + 1 MNXM90883@MNXC4	R_MST1	SYTM_YEAST		MNXC3%MNXC4			-999999	0			0	0
R6F5AC9D8_RL-641	1 MNXM11@MNXC3 + 1 MNXM292@MNXC3 + 1 MNXM5@MNXC3 <-- 1 MNXM1@MNXC3 + 1 MNXM591@MNXC3 + 1 MNXM6@MNXC3	rxn02062	FDFT_YEAST	MNXR8602	MNXC3	1.3.1.96;2.5.1.21	brenda:BR48481;brenda:BR48481_WOP;ec:1.3.1.96;ec:2.5.1.21;iin800:ERG9_2;intenz:15822;intenz:19261;kegg:R02872;metacyc:RXN-13724;pubmed:10677224;pubmed:10896663;pubmed:11111077;pubmed:12137537;reactome:REACT_100127;reactome:REACT_106161;reactome:REACT_108729;reactome:REACT_108746;reactome:REACT_110869;reactome:REACT_112901;reactome:REACT_155277;reactome:REACT_29867;reactome:REACT_30428;reactome:RE…	-999999	0			0	0
RAF9E143F_RL-1004	1 MNXM11@MNXC3 + 1 MNXM591@MNXC3 <-- 2 MNXM34@MNXC3	rxn00498	FDFT_YEAST	MNXR59177	MNXC3	2.5.1.103;2.5.1.21;2.5.1.96	brenda:BR44279;brenda:BR49808;ec:2.5.1.103;ec:2.5.1.21;ec:2.5.1.96;iin800:ERG9_1;intenz:15822;intenz:18798;intenz:19320;irs1563.45632:R00702_c;kegg:R00702;metacyc:RXN-12263;pubmed:10896663;reactome:REACT_105154;reactome:REACT_107400;reactome:REACT_112589;reactome:REACT_146264;reactome:REACT_157051;reactome:REACT_80102;reactome:REACT_86856;reactome:REACT_90846;reactome:REACT_91748;reactome:REACT_9…	-999999	0			0	0
R9BF9A353_RL-880	1 MNXM11@MNXC4 + 1 MNXM14@MNXC3 + 1 MNXM90012@MNXC4 <-- 1 MNXM1@MNXC4 + 1 MNXM3@MNXC4 + 1 MNXM55@MNXC4 + 1 MNXM90666@MNXC4	R_YGR012W_1	CYSK_YEAST		MNXC3%MNXC4			-999999	0			0	0
R7A0CF0F5_RL-686	1 MNXM11@MNXC4 + 1 MNXM14@MNXC4 + 1 MNXM89802@MNXC4 <-- 1 MNXM1@MNXC4 + 1 MNXM3@MNXC4 + 1 MNXM90753@MNXC4 + 1 MNXM97@MNXC3	R_MSF1	SYFM_YEAST		MNXC3%MNXC4			-999999	0			0	0
R44124084_RL-339	1 MNXM11@MNXC4 + 1 MNXM14@MNXC4 + 1 MNXM89832@MNXC4 <-- 1 MNXM1@MNXC4 + 1 MNXM231@MNXC3 + 1 MNXM3@MNXC4 + 1 MNXM90879@MNXC4	R_ISM1	SYIM_YEAST		MNXC3%MNXC4			-999999	0			0	0
R7EE27CE4_RL-702	1 MNXM11@MNXC4 + 1 MNXM14@MNXC4 + 1 MNXM90839@MNXC4 <-- 1 MNXM1@MNXC4 + 1 MNXM3@MNXC4 + 1 MNXM42@MNXC4 + 1 MNXM90752@MNXC4	R_MSD1	SYDM_YEAST	MNXR68419	MNXC4	6.1.1.12;6.1.1.23	bigg:ASPTRS;bigg:ASPTRSm;ec:6.1.1.12;ec:6.1.1.23;ecocyc:ASPARTATE--TRNA-LIGASE-RXN;iabaylyiv4:ASPARTATE--TRNA-LIGASE-RXN;iaf1260:ASPTRS;iaf692:ASPTRS;iin800:DPS1;iin800:MSD1;ijn746:ASPTRS;imm904:ASPTRS;imm904:ASPTRSm;imo1053-pao1:ASPTRS;imo1056:ASPTRS;ind750:ASPTRS;ind750:ASPTRSm;intenz:5048;ips189:ASPTRS;isb619:ASPTRS;iso783:ASPTRS;kegg:R05577;metacyc:ASPARTATE--TRNA-LIGASE-RXN;rhea:19649;rhea:1…	-999999	0			0	0
REF490992_RL-1432	1 MNXM11@MNXC4 + 1 MNXM14@MNXC4 + 1 MNXM89822@MNXC4 <-- 1 MNXM3@MNXC4 + 1 MNXM76@MNXC3 + 1 MNXM90668@MNXC4	R_MSY1	SYYM_YEAST		MNXC3%MNXC4			-999999	0			0	0
RCFA21E70_RL-1207	1 MNXM11@MNXC4 + 1 MNXM1@MNXC4 + 1 MNXM8@MNXC4 <-- 1 MNXM3@MNXC4 + 1 MNXM64575@MNXC4	R_YLR328W_3	NMA1_YEAST		MNXC4			-999999	0			0	0
RB236FD43_LR-1027	1 MNXM121@MNXC3 + 1 MNXM155@MNXC3 --> 1 MNXM148@MNXC3 + 1 MNXM452@MNXC3	R_U38_			MNXC3			0	999999			0	0
RB2C7787C_LR-1032	1 MNXM122@MNXC3 + 1 MNXM3@MNXC3 --> 1 MNXM1@MNXC3 + 1 MNXM67@MNXC3 + 1 MNXM7@MNXC3	R_MSS4	MSS4_YEAST		MNXC3			0	999999			0	0
R15156D7C_B-25	1 MNXM12509@MNXC3 + 1 MNXM1@MNXC3 + 1 MNXM6@MNXC3 <==> 1 MNXM5@MNXC3 + 1 MNXM6439@MNXC3	R_FAS1_8_2	FAS1_YEAST		MNXC3			-999999	999999			0	0
RB84E1C35_RL-1058	1 MNXM12509@MNXC3 <-- 1 MNXM3843@MNXC3	R_FAS1_8_1	FAS1_YEAST		MNXC3			-999999	0			0	0
R2D565032_B-189	1 MNXM12509@MNXC4 + 1 MNXM1@MNXC4 + 1 MNXM6@MNXC4 <==> 1 MNXM5@MNXC4 + 1 MNXM6439@MNXC4	R_ETR1_8	ETR1_YEAST		MNXC4			-999999	999999			0	0
R43F3B7D6_RL-338	1 MNXM12509@MNXC4 <-- 1 MNXM3843@MNXC4	R_HTD2_8	HTD2_YEAST		MNXC4			-999999	0			0	0
RF3AE4E_LR-1453	1 MNXM1269@MNXC3 + 1 MNXM184@MNXC3 --> 1 MNXM13@MNXC3 + 1 MNXM925@MNXC3 + 1 isoiIN800209@MNXC3	R_FAS2_1_1	FAS2_YEAST		MNXC3			0	999999			0	0
RC61AC7F0_B-1150	1 MNXM1269@MNXC3 <==> 1 MNXM1269@MNXC4	rxn13152		MNXR29833	MNXC3%MNXC4		iin800:UAcyl_1_1;seed:rxn13152	-999999	999999			0	0
R40ABD781_LR-313	1 MNXM1269@MNXC4 + 1 MNXM184@MNXC4 --> 1 MNXM13@MNXC4 + 1 MNXM925@MNXC4 + 1 isoiIN800210@MNXC4	R_CEM1_1	CEM1_YEAST		MNXC4			0	999999			0	0
R30AD6958_RL-202	1 MNXM1277@MNXC4 + 1 MNXM21@MNXC4 <-- 1 MNXM12@MNXC4 + 1 MNXM4815@MNXC4	R_LAT1	ODP2_YEAST	MNXR55828	MNXC4	2.3.1.12	bigg:PDHbr;brenda:BS320377;ec:2.3.1.12;iao358:rll_310;iin800:LAT1;ijn746:PDHbr;imeo21:PDHbr;inj661:PDHbr;metacyc:DIHYDLIPACETRANS-RXN;obsolete:rxn06179;rhea:33151;rhea:33152;rhea:33153;rhea:33154;seed:rxn01871	-999999	0			0	0
R2BB87EF8_LR-185	1 MNXM127@MNXC3 + 1 MNXM201@MNXC3 --> 1 MNXM1@MNXC3 + 1 MNXM31@MNXC3 + 1 MNXM62@MNXC3	R_PIS1	PIS_YEAST		MNXC3			0	999999			0	0
RE5F766ED_LR-1380	1 MNXM127@MNXC3 + 6 MNXM3@MNXC3 --> 6 MNXM1@MNXC3 + 1 MNXM491@MNXC3 + 6 MNXM7@MNXC3	R_IPK1	IPK1_YEAST		MNXC3			0	999999			0	0
R85C05AD8_RL-737	1 MNXM1289@MNXC4 + 1 MNXM1@MNXC4 + 1 MNXM6@MNXC4 <-- 1 MNXM5@MNXC4 + 1 MNXM89661@MNXC4	R_IDP1_1	IDHP_YEAST		MNXC4			-999999	0			0	0
R36121054_LR-237	1 MNXM1289@MNXC4 + 1 MNXM1@MNXC4 --> 1 MNXM13@MNXC4 + 1 MNXM20@MNXC4	R_IDP1_2	IDHP_YEAST		MNXC4			0	999999			0	0
R5A730851_RL-490	1 MNXM12@MNXC3 + 1 MNXM131@MNXC3 + 4 MNXM1@MNXC3 <-- 1 MNXM21@MNXC3 + 1 MNXM46@MNXC3	R_CIT2	CISY2_YEAST		MNXC3			-999999	0			0	0
RE0BE340C_RL-1339	1 MNXM12@MNXC3 + 1 MNXM13@MNXC3 + 1 isoiIN800117@MNXC3 <-- 1 MNXM363@MNXC3 + 1 MNXM40@MNXC3	R_ELO1_1	ELO1_YEAST		MNXC3			-999999	0			0	0
R91EE8368_RL-819	1 MNXM12@MNXC3 + 1 MNXM13@MNXC3 + 1 isoiIN800118@MNXC3 <-- 1 MNXM224@MNXC3 + 1 MNXM40@MNXC3	R_ELO1_2	ELO1_YEAST		MNXC3			-999999	0			0	0
R92ACAE3_B-826	1 MNXM12@MNXC3 + 1 MNXM25221@MNXC3 <==> 1 MNXM486@MNXC3 + 1 MNXM925@MNXC3	rxn12931	FAS1_YEAST	MNXR80918	MNXC3		iin800:FAS1_4_c;seed:rxn12931	-999999	999999			0	0
RAA5F3C20_B-966	1 MNXM12@MNXC3 + 1 MNXM25932@MNXC3 <==> 1 MNXM88@MNXC3 + 1 MNXM925@MNXC3	rxn05458	FAS1_YEAST	MNXR78083	MNXC3	2.3.1;2.3.1.2	ec:2.3.1;ec:2.3.1.2;iin800:FAS1_7_c;metacyc:RXN3O-9780;seed:rxn05458	-999999	999999			0	0
RA8313C9_B-961	1 MNXM12@MNXC3 + 1 MNXM564@MNXC3 <==> 1 MNXM224@MNXC3 + 1 MNXM925@MNXC3	rxn05457	FAS1_YEAST	MNXR53366	MNXC3	2.3.1.1	ec:2.3.1.1;iin800:FAS1_6_c;seed:rxn05457	-999999	999999			0	0
R9410E5E_B-837	1 MNXM12@MNXC3 + 1 MNXM5723@MNXC3 <==> 1 MNXM363@MNXC3 + 1 MNXM925@MNXC3	rxn12933	FAS1_YEAST	MNXR67844	MNXC3		iin800:FAS1_5_c;seed:rxn12933	-999999	999999			0	0
R43D1C646_LR-336	1 MNXM12@MNXC3 + 1 MNXM717@MNXC3 --> 1 MNXM21@MNXC3 + 1 MNXM233@MNXC3	R_POT1_7	THIK_YEAST	MNXR343	MNXC3	2.3.1.155;2.3.1.16;2.3.1.9	bigg:ACACT2r;bigg:KAT2;biopath:RXN00254;ec:2.3.1.155;ec:2.3.1.16;ec:2.3.1.9;iabaylyiv4:0-3OXOCOA-THIOLASE-RXN;iabaylyiv4:C6;iaf1260:KAT2;iin800:POT1_7;ijn746:KAT2;irs1563.45632:R01177_x;isb619:ACACT2r;iyo844:ACACT2r;kegg:R01177;metacyc:RXN-12565;pubmed:1550553;reactome:REACT_101292;reactome:REACT_102613;reactome:REACT_108748;reactome:REACT_118065;reactome:REACT_134407;reactome:REACT_142268;reacto…	0	999999			0	0
R9B819913_LR-875	1 MNXM12@MNXC3 + 1 isoiIN800117@MNXC3 --> 1 MNXM21@MNXC3 + 1 MNXM363@MNXC3	R_POT1_3	THIK_YEAST		MNXC3			0	999999			0	0
R91FFD15B_LR-820	1 MNXM12@MNXC3 + 1 isoiIN800118@MNXC3 --> 1 MNXM21@MNXC3 + 1 MNXM224@MNXC3	R_POT1_2	THIK_YEAST		MNXC3			0	999999			0	0
R7D7A48CA_LR-699	1 MNXM12@MNXC3 + 1 isoiIN800119@MNXC3 --> 1 MNXM21@MNXC3 + 1 MNXM88@MNXC3	R_POT1_1	THIK_YEAST		MNXC3			0	999999			0	0
R3E60A3E9_LR-300	1 MNXM12@MNXC3 + 1 isoiIN800124@MNXC3 --> 1 MNXM21@MNXC3 + 1 MNXM342@MNXC3	R_POT1_5	THIK_YEAST		MNXC3			0	999999			0	0
RD3C9C71E_LR-1229	1 MNXM12@MNXC3 + 1 isoiIN800125@MNXC3 --> 1 MNXM21@MNXC3 + 1 MNXM486@MNXC3	R_POT1_4	THIK_YEAST		MNXC3			0	999999			0	0
RCF0A4F3_RL-1204	1 MNXM12@MNXC3 + 4 MNXM1@MNXC3 + 1 MNXM248@MNXC3 <-- 1 MNXM308@MNXC3 + 1 isoiIN800221@MNXC3	R_DGA1	DGAT2_YEAST		MNXC3			-999999	0			0	0
R976CDE73_LR-858	1 MNXM12@MNXC3 + 4 MNXM1@MNXC3 + 1 isoiIN800116@MNXC3 --> 2 MNXM21@MNXC3	R_POT1_8	THIK_YEAST		MNXC3			0	999999			0	0
RAE6E9A04_RL-995	1 MNXM12@MNXC3 + 4 MNXM1@MNXC3 + 1 isoiIN800217@MNXC3 <-- 1 isoiIN800221@MNXC3	R_TES1	PTE1_YEAST		MNXC3			-999999	0			0	0
RC5DDA343_B-1148	1 MNXM131@MNXC3 + 2 MNXM1@MNXC4 + 1 MNXM73@MNXC4 <==> 1 MNXM131@MNXC4 + 2 MNXM1@MNXC3 + 1 MNXM73@MNXC3	r_1183	TXTP_YEAST	MNXR1181	MNXC3%MNXC4		bigg:CITtbm;iin800:CTP1_2;imm904:CITtbm;ind750:CITtbm;reactome:REACT_100083;reactome:REACT_102576;reactome:REACT_108369;reactome:REACT_115821;reactome:REACT_14780;reactome:REACT_32393;reactome:REACT_34074;reactome:REACT_77719;reactome:REACT_81454;reactome:REACT_83190;reactome:REACT_87426;reactome:REACT_91401;reactome:REACT_93633;reactome:REACT_95048;reactome:REACT_95713;reactome:REACT_99396;seed:…	-999999	999999			0	0
R43C33F67_B-335	1 MNXM13@MNXC3 + 1 MNXM1@MNXC3 + 1 MNXM21@MNXC3 + 1 MNXM3@MNXC3 <==> 1 MNXM40@MNXC3 + 1 MNXM7@MNXC3 + 1 MNXM9@MNXC3	R_ACC1	ACAC_YEAST	MNXR29039	MNXC3		iao358:rll_0;iao358:rll_1;iao358:rll_2;seed:rxn11196	-999999	999999			0	0
R69BB0F1C_B-598	1 MNXM13@MNXC3 + 1 MNXM1@MNXC4 + 1 MNXM21@MNXC4 + 1 MNXM3@MNXC4 <==> 1 MNXM40@MNXC4 + 1 MNXM7@MNXC4 + 1 MNXM9@MNXC4	R_HFA1	HFA1_YEAST	MNXR29039	MNXC3%MNXC4		iao358:rll_0;iao358:rll_1;iao358:rll_2;seed:rxn11196	-999999	999999			0	0
R61EA5EB2_RL-540	1 MNXM13@MNXC3 + 1 MNXM2454@MNXC3 + 1 MNXM9@MNXC3 <-- 3 MNXM1@MNXC3 + 1 MNXM23@MNXC3 + 1 MNXM74@MNXC3	R_U71_			MNXC3			-999999	0			0	0
R805BFEA9_RL-709	1 MNXM13@MNXC3 + 1 MNXM24578@MNXC3 + 1 MNXM925@MNXC3 <-- 1 MNXM184@MNXC3 + 1 MNXM564@MNXC3	R_FAS2_7_1	FAS2_YEAST	MNXR68195	MNXC3	2.3.1.179;2.3.1.180;2.3.1.41;2.3.1.85;2.3.1.86	bigg:3OAS160;ec:2.3.1.179;ec:2.3.1.180;ec:2.3.1.41;ec:2.3.1.85;ec:2.3.1.86;iabaylyiv4:0-3OXOACP-SYNTHASE-RXN;iabaylyiv4:C16;iaf1260:3OAS160;iin800:CEM1_7;iin800:FAS2_7_1;ijn746:3OAS160;imo1053-pao1:MCMAT7;imo1056:MCMAT7;kegg:R04968;obsolete:rxn07999;obsolete:rxn12876;seed:rxn05344	-999999	0			0	0
R2B4EF9FA_RL-182	1 MNXM13@MNXC3 + 1 MNXM25602@MNXC3 + 1 MNXM925@MNXC3 <-- 1 MNXM184@MNXC3 + 1 MNXM2645@MNXC3	rxn05346	FAS2_YEAST	MNXR68198	MNXC3	2.3.1.179;2.3.1.180;2.3.1.41;2.3.1.85;2.3.1.86	bigg:3OAS60;ec:2.3.1.179;ec:2.3.1.180;ec:2.3.1.41;ec:2.3.1.85;ec:2.3.1.86;iabaylyiv4:0-3OXOACP-SYNTHASE-RXN;iabaylyiv4:C6;iaf1260:3OAS60;iin800:CEM1_2;iin800:FAS2_2_1;ijn746:3OAS60;imo1053-pao1:MCMAT2;imo1056:MCMAT2;kegg:R04952;metacyc:RXN-9516;obsolete:rxn12689;obsolete:rxn12871;seed:rxn05346	-999999	0			0	0
R1F1614EE_RL-98	1 MNXM13@MNXC3 + 1 MNXM26095@MNXC3 + 1 MNXM925@MNXC3 <-- 1 MNXM184@MNXC3 + 1 MNXM5723@MNXC3	R_FAS2_6_1	FAS2_YEAST	MNXR68194	MNXC3	2.3.1.179;2.3.1.180;2.3.1.41;2.3.1.85;2.3.1.86	bigg:3OAS140;ec:2.3.1.179;ec:2.3.1.180;ec:2.3.1.41;ec:2.3.1.85;ec:2.3.1.86;iabaylyiv4:0-3OXOACP-SYNTHASE-RXN;iabaylyiv4:C14;iaf1260:3OAS140;iin800:CEM1_6;iin800:FAS2_6_1;ijn746:3OAS140;imo1053-pao1:MCMAT6;imo1056:MCMAT6;kegg:R04726;metacyc:RXN-9535;obsolete:rxn12875;seed:rxn05345	-999999	0			0	0
RECEBE4AF_RL-1426	1 MNXM13@MNXC3 + 1 MNXM26616@MNXC3 + 1 MNXM925@MNXC3 <-- 1 MNXM184@MNXC3 + 1 MNXM23586@MNXC3	rxn05343	FAS2_YEAST	MNXR68192	MNXC3	2.3.1.179;2.3.1.180;2.3.1.41;2.3.1.85;2.3.1.86	bigg:3OAS100;ec:2.3.1.179;ec:2.3.1.180;ec:2.3.1.41;ec:2.3.1.85;ec:2.3.1.86;iabaylyiv4:0-3OXOACP-SYNTHASE-RXN;iabaylyiv4:C10;iaf1260:3OAS100;iin800:CEM1_4;iin800:FAS2_4_1;ijn746:3OAS100;imo1053-pao1:MCMAT4;imo1056:MCMAT4;kegg:R04960;metacyc:RXN-9527;obsolete:rxn12683;obsolete:rxn12873;seed:rxn05343	-999999	0			0	0
RA36CD38E_RL-926	1 MNXM13@MNXC3 + 1 MNXM28031@MNXC3 + 1 MNXM925@MNXC3 <-- 1 MNXM184@MNXC3 + 1 MNXM23683@MNXC3	rxn05350	FAS2_YEAST	MNXR68199	MNXC3	2.3.1.179;2.3.1.180;2.3.1.41;2.3.1.85;2.3.1.86	bigg:3OAS80;ec:2.3.1.179;ec:2.3.1.180;ec:2.3.1.41;ec:2.3.1.85;ec:2.3.1.86;iabaylyiv4:0-3OXOACP-SYNTHASE-RXN;iabaylyiv4:C8;iaf1260:3OAS80;iin800:CEM1_3;iin800:FAS2_3_1;ijn746:3OAS80;imo1053-pao1:MCMAT3;imo1056:MCMAT3;kegg:R04957;metacyc:RXN-9523;obsolete:rxn12690;obsolete:rxn12872;seed:rxn05350	-999999	0			0	0
R130C8FB7_RL-16	1 MNXM13@MNXC3 + 1 MNXM28933@MNXC3 + 1 MNXM925@MNXC3 <-- 1 MNXM184@MNXC3 + 1 MNXM25221@MNXC3	rxn05348	FAS2_YEAST	MNXR68193	MNXC3	2.3.1.179;2.3.1.180;2.3.1.41;2.3.1.85;2.3.1.86	bigg:3OAS120;ec:2.3.1.179;ec:2.3.1.180;ec:2.3.1.41;ec:2.3.1.85;ec:2.3.1.86;iabaylyiv4:0-3OXOACP-SYNTHASE-RXN;iabaylyiv4:C12;iaf1260:3OAS120;iin800:CEM1_5;iin800:FAS2_5_1;ijn746:3OAS120;imo1053-pao1:MCMAT5;imo1056:MCMAT5;kegg:R04963;metacyc:RXN-9531;obsolete:rxn12684;obsolete:rxn12874;seed:rxn05348	-999999	0			0	0
R8EF7D89A_RL-796	1 MNXM13@MNXC3 + 1 MNXM962@MNXC3 + 1 isoiIN800165@MNXC3 <-- 1 MNXM2454@MNXC3 + 1 MNXM55@MNXC3 + 1 MNXM76@MNXC3	R_U75_;R_U74_;R_U73_;R_U72_			MNXC3			-999999	0			0	0
R5847CE6_RL-461	1 MNXM13@MNXC4 + 1 MNXM24578@MNXC4 + 1 MNXM925@MNXC4 <-- 1 MNXM184@MNXC4 + 1 MNXM564@MNXC4	R_CEM1_7	CEM1_YEAST	MNXR68195	MNXC4	2.3.1.179;2.3.1.180;2.3.1.41;2.3.1.85;2.3.1.86	bigg:3OAS160;ec:2.3.1.179;ec:2.3.1.180;ec:2.3.1.41;ec:2.3.1.85;ec:2.3.1.86;iabaylyiv4:0-3OXOACP-SYNTHASE-RXN;iabaylyiv4:C16;iaf1260:3OAS160;iin800:CEM1_7;iin800:FAS2_7_1;ijn746:3OAS160;imo1053-pao1:MCMAT7;imo1056:MCMAT7;kegg:R04968;obsolete:rxn07999;obsolete:rxn12876;seed:rxn05344	-999999	0			0	0
R1C8D791D_RL-83	1 MNXM13@MNXC4 + 1 MNXM25602@MNXC4 + 1 MNXM925@MNXC4 <-- 1 MNXM184@MNXC4 + 1 MNXM2645@MNXC4	R_CEM1_2	CEM1_YEAST	MNXR68198	MNXC4	2.3.1.179;2.3.1.180;2.3.1.41;2.3.1.85;2.3.1.86	bigg:3OAS60;ec:2.3.1.179;ec:2.3.1.180;ec:2.3.1.41;ec:2.3.1.85;ec:2.3.1.86;iabaylyiv4:0-3OXOACP-SYNTHASE-RXN;iabaylyiv4:C6;iaf1260:3OAS60;iin800:CEM1_2;iin800:FAS2_2_1;ijn746:3OAS60;imo1053-pao1:MCMAT2;imo1056:MCMAT2;kegg:R04952;metacyc:RXN-9516;obsolete:rxn12689;obsolete:rxn12871;seed:rxn05346	-999999	0			0	0
R28D59409_RL-169	1 MNXM13@MNXC4 + 1 MNXM26095@MNXC4 + 1 MNXM925@MNXC4 <-- 1 MNXM184@MNXC4 + 1 MNXM5723@MNXC4	R_CEM1_6	CEM1_YEAST	MNXR68194	MNXC4	2.3.1.179;2.3.1.180;2.3.1.41;2.3.1.85;2.3.1.86	bigg:3OAS140;ec:2.3.1.179;ec:2.3.1.180;ec:2.3.1.41;ec:2.3.1.85;ec:2.3.1.86;iabaylyiv4:0-3OXOACP-SYNTHASE-RXN;iabaylyiv4:C14;iaf1260:3OAS140;iin800:CEM1_6;iin800:FAS2_6_1;ijn746:3OAS140;imo1053-pao1:MCMAT6;imo1056:MCMAT6;kegg:R04726;metacyc:RXN-9535;obsolete:rxn12875;seed:rxn05345	-999999	0			0	0
R3975390_RL-253	1 MNXM13@MNXC4 + 1 MNXM26616@MNXC4 + 1 MNXM925@MNXC4 <-- 1 MNXM184@MNXC4 + 1 MNXM23586@MNXC4	R_CEM1_4	CEM1_YEAST	MNXR68192	MNXC4	2.3.1.179;2.3.1.180;2.3.1.41;2.3.1.85;2.3.1.86	bigg:3OAS100;ec:2.3.1.179;ec:2.3.1.180;ec:2.3.1.41;ec:2.3.1.85;ec:2.3.1.86;iabaylyiv4:0-3OXOACP-SYNTHASE-RXN;iabaylyiv4:C10;iaf1260:3OAS100;iin800:CEM1_4;iin800:FAS2_4_1;ijn746:3OAS100;imo1053-pao1:MCMAT4;imo1056:MCMAT4;kegg:R04960;metacyc:RXN-9527;obsolete:rxn12683;obsolete:rxn12873;seed:rxn05343	-999999	0			0	0
R4C1064B1_RL-386	1 MNXM13@MNXC4 + 1 MNXM28031@MNXC4 + 1 MNXM925@MNXC4 <-- 1 MNXM184@MNXC4 + 1 MNXM23683@MNXC4	R_CEM1_3	CEM1_YEAST	MNXR68199	MNXC4	2.3.1.179;2.3.1.180;2.3.1.41;2.3.1.85;2.3.1.86	bigg:3OAS80;ec:2.3.1.179;ec:2.3.1.180;ec:2.3.1.41;ec:2.3.1.85;ec:2.3.1.86;iabaylyiv4:0-3OXOACP-SYNTHASE-RXN;iabaylyiv4:C8;iaf1260:3OAS80;iin800:CEM1_3;iin800:FAS2_3_1;ijn746:3OAS80;imo1053-pao1:MCMAT3;imo1056:MCMAT3;kegg:R04957;metacyc:RXN-9523;obsolete:rxn12690;obsolete:rxn12872;seed:rxn05350	-999999	0			0	0
RFC703888_RL-1522	1 MNXM13@MNXC4 + 1 MNXM28933@MNXC4 + 1 MNXM925@MNXC4 <-- 1 MNXM184@MNXC4 + 1 MNXM25221@MNXC4	R_CEM1_5	CEM1_YEAST	MNXR68193	MNXC4	2.3.1.179;2.3.1.180;2.3.1.41;2.3.1.85;2.3.1.86	bigg:3OAS120;ec:2.3.1.179;ec:2.3.1.180;ec:2.3.1.41;ec:2.3.1.85;ec:2.3.1.86;iabaylyiv4:0-3OXOACP-SYNTHASE-RXN;iabaylyiv4:C12;iaf1260:3OAS120;iin800:CEM1_5;iin800:FAS2_5_1;ijn746:3OAS120;imo1053-pao1:MCMAT5;imo1056:MCMAT5;kegg:R04963;metacyc:RXN-9531;obsolete:rxn12684;obsolete:rxn12874;seed:rxn05348	-999999	0			0	0
RCB66919E_B-1191	1 MNXM142@MNXC3 <==> 1 MNXM142@MNXC4	rxn13117		MNXR5069	MNXC3%MNXC4		bigg:THRtex;iaf1260:THRtex;ijn746:THRtex;seed:rxn09307;seed:rxn10898;seed:rxn13117	-999999	999999			0	0
R9E0D7623_RL-894	1 MNXM148@MNXC3 + 1 MNXM286@MNXC3 <-- 1 MNXM155@MNXC3 + 1 MNXM3@MNXC3	R_U35_			MNXC3			-999999	0			0	0
R26EF65AE_RL-146	1 MNXM148@MNXC3 + 1 MNXM344@MNXC3 <-- 1 MNXM155@MNXC3 + 1 MNXM51@MNXC3	R_U36_			MNXC3			-999999	0			0	0
RB02C435_RL-1010	1 MNXM148@MNXC3 + 1 MNXM360@MNXC3 <-- 1 MNXM155@MNXC3 + 1 MNXM63@MNXC3	R_U37_			MNXC3			-999999	0			0	0
R35C14761_RL-235	1 MNXM148@MNXC3 + 1 MNXM411@MNXC3 <-- 1 MNXM155@MNXC3 + 1 MNXM220@MNXC3	R_RNR1_3	RIR1_YEAST		MNXC3			-999999	0			0	0
R6AAA0687_RL-606	1 MNXM148@MNXC3 + 1 MNXM436@MNXC3 <-- 1 MNXM155@MNXC3 + 1 MNXM30@MNXC3	R_RNR1_2	RIR1_YEAST		MNXC3			-999999	0			0	0
RD98AEE9C_RL-1292	1 MNXM148@MNXC3 + 1 MNXM572@MNXC3 <-- 1 MNXM155@MNXC3 + 1 MNXM17@MNXC3	R_RNR1_4	RIR1_YEAST		MNXC3			-999999	0			0	0
RA8AACC5A_LR-963	1 MNXM151@MNXC2 + 2 MNXM1@MNXC2 --> 1 MNXM151@MNXC3 + 2 MNXM1@MNXC3	R_U224_		MNXR2827	MNXC2%MNXC3		bigg:GTHOXtex;bigg:GTHOXti;iaf1260:GTHOXtex;obsolete:rxn10366;seed:rxn08674;seed:rxn09677	0	999999			0	0
RD9F004E0_B-1300	1 MNXM154@MNXC3 <==> 1 MNXM154@MNXC4	rxn13115		MNXR352	MNXC3%MNXC4		bigg:ACACtex;bigg:ACACtx;iabaylyiv4:TRANS-RXN-3-KETOBUTYRATE;iaf1260:ACACtex;seed:rxn08030;seed:rxn10960;seed:rxn13115	-999999	999999			0	0
R9B36DD44_B-873	1 MNXM15@MNXC3 + 1 MNXM1@MNXC4 <==> 1 MNXM15@MNXC4 + 1 MNXM1@MNXC3	R_U112_		MNXR3814	MNXC3%MNXC4		bigg:NH4t;bigg:NH4tex;bigg:NH4tm;bigg:NH4tn;bigg:NH4tp;bigg:NH4tpp;metacyc:RXN-9615;metacyc:TRANS-RXN0-544;reactome:REACT_129001;reactome:REACT_129759;reactome:REACT_130350;reactome:REACT_132010;reactome:REACT_132957;reactome:REACT_134790;reactome:REACT_139485;reactome:REACT_139852;reactome:REACT_144576;reactome:REACT_146933;reactome:REACT_154798;reactome:REACT_156762;reactome:REACT_20532;seed:rx…	-999999	999999			0	0
RD51602B3_B-1242	1 MNXM168@MNXC3 + 1 MNXM1@MNXC3 + 1 isoiIN800825@MNXC3 <==> 1 MNXM212@MNXC3 + 1 MNXM9@MNXC3	R_U103_			MNXC3			-999999	999999			0	0
RC1C13EE6_LR-1112	1 MNXM16@MNXC3 + 1 MNXM3691@MNXC3 --> 1 MNXM19@MNXC3 + 1 MNXM297@MNXC3	R_OPI3_2	PEM2_YEAST		MNXC3			0	999999			0	0
R73B1E62B_LR-664	1 MNXM16@MNXC3 + 8 MNXM1@MNXC3 + 1 MNXM414@MNXC3 --> 1 MNXM19@MNXC3 + 1 MNXM863@MNXC3	R_MET1	SUMT_YEAST		MNXC3			0	999999			0	0
RBC5AFC51_RL-1088	1 MNXM171@MNXC4 + 1 MNXM9@MNXC4 <-- 3 MNXM1@MNXC4 + 1 MNXM871@MNXC4	R_U9_			MNXC4			-999999	0			0	0
RD8198CB1_RL-1275	1 MNXM187@MNXC3 + 1 isoiIN800284@MNXC3 <-- 1 MNXM3337@MNXC3	R_DPL1_2	SGPL_YEAST		MNXC3			-999999	0			0	0
RCB137D73_RL-1184	1 MNXM187@MNXC3 + 1 isoiIN800284@MNXC3 <-- 1 MNXM487@MNXC3	R_DPL1_1	SGPL_YEAST		MNXC3			-999999	0			0	0
R8F0D230_B-797	1 MNXM197@MNXC3 + 5 MNXM1@MNXC3 <==> 1 MNXM197@MNXC4 + 5 MNXM1@MNXC4	r_1840		MNXR2983	MNXC3%MNXC4		bigg:HMGCOAtm;bigg:HMGCOAtx;iin800:U140;imm904:HMGCOAtm;ind750:HMGCOAtm;seed:rxn09743	-999999	999999			0	0
R4028EDAB_LR-312	1 MNXM1@MNXC2 + 1 MNXM2138@MNXC2 --> 1 MNXM1@MNXC3 + 1 MNXM2138@MNXC3	R_U165_			MNXC2%MNXC3			0	999999			0	0
RA5C7BC47_LR-937	1 MNXM1@MNXC2 + 1 MNXM236@MNXC2 --> 1 MNXM1@MNXC3 + 1 MNXM236@MNXC3	R_U211_		MNXR3942	MNXC2%MNXC3		bigg:OCDCAt;bigg:OCDCAtexi;bigg:OCDCAtr;iaf1260:OCDCAtexi;obsolete:rxn10374;seed:rxn09034;seed:rxn09669	0	999999			0	0
R11430EE4_LR-5	1 MNXM1@MNXC2 + 1 MNXM2967@MNXC2 --> 1 MNXM1@MNXC3 + 1 MNXM2967@MNXC3	R_U166_			MNXC2%MNXC3			0	999999			0	0
R1EE70B2E_LR-97	1 MNXM1@MNXC2 + 1 MNXM314@MNXC2 --> 1 MNXM1@MNXC3 + 1 MNXM314@MNXC3	R_U208_		MNXR1956	MNXC2%MNXC3		bigg:FA140tp;bigg:TTDCAt;bigg:TTDCAtex;bigg:TTDCAtexi;iaf1260:TTDCAtexi;ijn746:TTDCAtex;seed:rxn09331;seed:rxn09654;seed:rxn09852	0	999999			0	0
R17096A5B_B-45	1 MNXM1@MNXC2 + 1 MNXM370@MNXC2 <==> 1 MNXM1@MNXC3 + 1 MNXM370@MNXC3	r_1713		MNXR2542	MNXC2%MNXC3		bigg:GAM6Pt;bigg:GAMAN6Ptex	-999999	999999			0	0
R6ACD8E1C_LR-609	1 MNXM1@MNXC2 + 1 MNXM402@MNXC2 --> 1 MNXM1@MNXC3 + 1 MNXM402@MNXC3	R_Uc12_		MNXR1481	MNXC2%MNXC3		bigg:DDCAtex;bigg:DDCAtexi;bigg:FA120tp;iaf1260:DDCAtexi;ijn746:DDCAtex;seed:rxn08318;seed:rxn09854;seed:rxn13160	0	999999			0	0
R213D0982_LR-112	1 MNXM1@MNXC2 + 1 MNXM4638@MNXC2 --> 1 MNXM1@MNXC3 + 1 MNXM4638@MNXC3	R_U161_			MNXC2%MNXC3			0	999999			0	0
RF5493091_LR-1473	1 MNXM1@MNXC2 + 1 MNXM615@MNXC2 --> 1 MNXM1@MNXC3 + 1 MNXM615@MNXC3	R_U163_			MNXC2%MNXC3			0	999999			0	0
R81C94BC0_LR-717	1 MNXM1@MNXC2 + 1 MNXM639@MNXC2 --> 1 MNXM639@MNXC3	R_PTR2_3	PTR2_YEAST		MNXC2%MNXC3			0	999999			0	0
RE456DFB0_LR-1374	1 MNXM1@MNXC2 + 1 MNXM64575@MNXC2 --> 1 MNXM1@MNXC3 + 1 MNXM355@MNXC3	R_U173_			MNXC2%MNXC3			0	999999			0	0
R6FA2A80_B-642	1 MNXM1@MNXC2 + 1 MNXM7115@MNXC2 <==> 1 MNXM1@MNXC3 + 1 MNXM7115@MNXC3	rxn13126		MNXR29812	MNXC2%MNXC3		iin800:U159;seed:rxn13126	-999999	999999			0	0
R90036D4F_LR-804	1 MNXM1@MNXC2 + 1 MNXM92297@MNXC2 --> 1 MNXM1@MNXC3 + 1 MNXM92297@MNXC3	R_PTR2_1	PTR2_YEAST		MNXC2%MNXC3			0	999999			0	0
RBC132A7E_LR-1087	1 MNXM1@MNXC2 + 1 MNXM96973@MNXC2 --> 1 MNXM96973@MNXC3	R_PTR2_2	PTR2_YEAST		MNXC2%MNXC3			0	999999			0	0
RC813B6B5_RL-1158	1 MNXM1@MNXC3 + 1 MNXM200@MNXC3 + 1 MNXM308@MNXC3 <-- 1 MNXM67@MNXC3	R_PLC1	PLC1_YEAST		MNXC3			-999999	0			0	0
R5540F934_RL-441	1 MNXM1@MNXC3 + 1 MNXM236@MNXC3 + 1 MNXM925@MNXC3 <-- 1 MNXM6439@MNXC3	R_FAS1_8_f	FAS1_YEAST		MNXC3			-999999	0			0	0
R9F75C1E7_B-902	1 MNXM1@MNXC3 + 1 MNXM23766@MNXC3 + 1 MNXM6@MNXC3 <==> 1 MNXM23586@MNXC3 + 1 MNXM5@MNXC3	R_FAS1_3_2	FAS1_YEAST		MNXC3			-999999	999999			0	0
R7A163DB9_LR-687	1 MNXM1@MNXC3 + 1 MNXM237@MNXC3 + 1 MNXM3@MNXC3 --> 1 MNXM318@MNXC3 + 1 MNXM7@MNXC3 + 1 MNXM9@MNXC3	R_U91_			MNXC3			0	999999			0	0
RA5465A3D_B-932	1 MNXM1@MNXC3 + 1 MNXM24502@MNXC3 + 1 MNXM6@MNXC3 <==> 1 MNXM23683@MNXC3 + 1 MNXM5@MNXC3	R_FAS1_2_2	FAS1_YEAST		MNXC3			-999999	999999			0	0
R2FBEFD7C_B-193	1 MNXM1@MNXC3 + 1 MNXM25602@MNXC3 + 1 MNXM6@MNXC3 <==> 1 MNXM25370@MNXC3 + 1 MNXM5@MNXC3	R_FAS2_2_2	FAS2_YEAST		MNXC3			-999999	999999			0	0
RD3572BD4_B-1227	1 MNXM1@MNXC3 + 1 MNXM259@MNXC3 + 1 isoiIN800825@MNXC3 <==> 1 MNXM401@MNXC3 + 1 MNXM9@MNXC3	R_U104_			MNXC3			-999999	999999			0	0
R65D05B2B_LR-573	1 MNXM1@MNXC3 + 1 MNXM25@MNXC3 + 1 MNXM9@MNXC4 --> 1 MNXM1@MNXC4 + 1 MNXM25@MNXC4 + 1 MNXM9@MNXC3	R_DIC1_3	DIC1_YEAST	MNXR4950	MNXC3%MNXC4		bigg:SUCCt2m;bigg:SUCCtm;iin800:DIC1_3;imm904:SUCCtm;ind750:SUCCtm;seed:rxn09713	0	999999			0	0
R81E7E544_LR-719	1 MNXM270@MNXC2 --> 1 MNXM270@MNXC3	R_U229_			MNXC2%MNXC3			0	999999			0	0
R7F1B10CF_B-707	1 MNXM1@MNXC3 + 1 MNXM270@MNXC4 <==> 1 MNXM1@MNXC4 + 1 MNXM270@MNXC3	r_1348		MNXR4626	MNXC3%MNXC4		bigg:RIBFLVtm;iin800:U138;imm904:RIBFLVtm;ind750:RIBFLVtm;seed:rxn05224;seed:rxn09715	-999999	999999			0	0
R2D352823_B-188	1 MNXM1@MNXC3 + 1 MNXM28221@MNXC3 + 1 MNXM6@MNXC3 <==> 1 MNXM25221@MNXC3 + 1 MNXM5@MNXC3	R_FAS1_4_2	FAS1_YEAST		MNXC3			-999999	999999			0	0
RE3FADAA9_B-1372	1 MNXM1@MNXC3 + 1 MNXM28933@MNXC3 + 1 MNXM6@MNXC3 <==> 1 MNXM27066@MNXC3 + 1 MNXM5@MNXC3	R_FAS2_5_2	FAS2_YEAST		MNXC3			-999999	999999			0	0
R68F015C2_B-594	1 MNXM1@MNXC3 + 1 MNXM29072@MNXC3 + 1 MNXM6@MNXC3 <==> 1 MNXM25932@MNXC3 + 1 MNXM5@MNXC3	R_FAS1_7_2	FAS1_YEAST		MNXC3			-999999	999999			0	0
R9C0D3F9D_RL-882	1 MNXM1@MNXC3 + 1 MNXM306@MNXC3 <-- 1 isoiIN800288@MNXC2	R_U212_			MNXC2%MNXC3			-999999	0			0	0
RD99D563C_RL-1293	1 MNXM1@MNXC3 + 1 MNXM314@MNXC3 + 1 MNXM925@MNXC3 <-- 1 MNXM564@MNXC3	R_FAS1_6_f	FAS1_YEAST		MNXC3			-999999	0			0	0
R28513824_LR-163	1 MNXM1@MNXC3 + 1 MNXM388@MNXC3 --> 1 MNXM874@MNXC3	R_U70_		MNXR15334	MNXC3		irs1563.45632:R03472_c;kegg:R03472;seed:rxn02485;upa:UCR03472;upa:UER00136	0	999999			0	0
RD6C5D0EF_B-1249	1 MNXM1@MNXC3 + 1 MNXM3@MNXC3 <==> 1 MNXM7@MNXC3 + 1 MNXM9@MNXC3	R_U214_;R_FATP		MNXR80665	MNXC3		iao358:rll_490;iao358:rll_493;iin800:FATP;iin800:U214;seed:rxn11300	-999999	999999			0	0
RFD583E48_RL-1526	1 MNXM1@MNXC3 + 1 MNXM402@MNXC3 + 1 MNXM925@MNXC3 <-- 1 MNXM5723@MNXC3	R_FAS1_5_f	FAS1_YEAST		MNXC3			-999999	0			0	0
R8363C522_LR-729	1 MNXM405@MNXC2 --> 1 MNXM405@MNXC3	R_UGA4_2	UGA4_YEAST		MNXC2%MNXC3			0	999999			0	0
RCF427C53_LR-1206	1 MNXM1@MNXC3 + 1 MNXM42@MNXC3 + 1 MNXM96415@MNXC4 --> 1 MNXM1@MNXC4 + 1 MNXM38@MNXC4 + 1 MNXM599@MNXC3	R_U99_		MNXR70386	MNXC3%MNXC4	1.4.3.16	biopath:RXN01113;ec:1.4.3.16;iin800:U99;imm904:ASPOcm;ind750:ASPOcm;seed:rxn05227;seed:rxn09483	0	999999			0	0
RC21790B0_B-1116	1 MNXM1@MNXC3 + 1 MNXM477@MNXC3 + 1 MNXM9@MNXC4 <==> 1 MNXM1@MNXC4 + 1 MNXM477@MNXC4 + 1 MNXM9@MNXC3	R_U130_		MNXR29807	MNXC3%MNXC4		iin800:U130;seed:rxn13118	-999999	999999			0	0
REDB0B309_B-1427	1 MNXM533@MNXC2 <==> 1 MNXM533@MNXC3	R_U162_			MNXC2%MNXC3			-999999	999999			0	0
R1A78C91E_B-60	1 MNXM1@MNXC3 + 1 MNXM6@MNXC3 + 1 isoiIN800209@MNXC3 <==> 1 MNXM5@MNXC3 + 1 MNXM8334@MNXC3	R_FAS2_1_2	FAS2_YEAST		MNXC3			-999999	999999			0	0
R48173157_B-357	1 MNXM1@MNXC3 + 1 MNXM9@MNXC4 <==> 1 MNXM2@MNXC4 + 1 MNXM9@MNXC3	R_YER053C	PIC2_YEAST		MNXC3%MNXC4			-999999	999999			0	0
R654C5971_B-568	1 MNXM1@MNXC4 + 1 MNXM23766@MNXC4 + 1 MNXM6@MNXC4 <==> 1 MNXM23586@MNXC4 + 1 MNXM5@MNXC4	R_ETR1_3	ETR1_YEAST		MNXC4			-999999	999999			0	0
R56DFF777_LR-447	1 MNXM1@MNXC4 + 1 MNXM237@MNXC4 + 1 MNXM3@MNXC4 --> 1 MNXM318@MNXC4 + 1 MNXM7@MNXC4 + 1 MNXM9@MNXC4	R_U90_			MNXC4			0	999999			0	0
R5F7FC2AB_B-526	1 MNXM1@MNXC4 + 1 MNXM24502@MNXC4 + 1 MNXM6@MNXC4 <==> 1 MNXM23683@MNXC4 + 1 MNXM5@MNXC4	R_ETR1_2	ETR1_YEAST		MNXC4			-999999	999999			0	0
RD58765EA_B-1243	1 MNXM1@MNXC4 + 1 MNXM25602@MNXC4 + 1 MNXM6@MNXC4 <==> 1 MNXM25370@MNXC4 + 1 MNXM5@MNXC4	R_OAR1_2	FABG_YEAST		MNXC4			-999999	999999			0	0
RD70CB0B5_B-1252	1 MNXM1@MNXC4 + 1 MNXM28221@MNXC4 + 1 MNXM6@MNXC4 <==> 1 MNXM25221@MNXC4 + 1 MNXM5@MNXC4	R_ETR1_4	ETR1_YEAST		MNXC4			-999999	999999			0	0
R19C3423F_B-56	1 MNXM1@MNXC4 + 1 MNXM28933@MNXC4 + 1 MNXM6@MNXC4 <==> 1 MNXM27066@MNXC4 + 1 MNXM5@MNXC4	R_OAR1_5	FABG_YEAST		MNXC4			-999999	999999			0	0
R92C98D54_B-828	1 MNXM1@MNXC4 + 1 MNXM29072@MNXC4 + 1 MNXM6@MNXC4 <==> 1 MNXM25932@MNXC4 + 1 MNXM5@MNXC4	R_ETR1_7	ETR1_YEAST		MNXC4			-999999	999999			0	0
R45A927F0_B-348	1 MNXM1@MNXC4 + 1 MNXM31@MNXC4 + 1 MNXM871@MNXC4 <==> 1 MNXM201@MNXC4 + 1 MNXM66@MNXC4	r_0860	PGPS1_YEAST		MNXC4			-999999	999999			0	0
R43F32C30_LR-337	1 MNXM1@MNXC4 + 1 MNXM38@MNXC4 + 1 MNXM93@MNXC3 --> 1 MNXM1@UNKCOMP + 1 MNXM25@MNXC3 + 1 MNXM96415@MNXC4	R_YEL047C	FRDS_YEAST		MNXC3%MNXC4%UNKCOMP			0	999999			0	0
R9ECF2C55_B-898	1 MNXM1@MNXC4 + 1 MNXM6@MNXC4 + 1 isoiIN800210@MNXC4 <==> 1 MNXM5@MNXC4 + 1 MNXM8334@MNXC4	R_OAR1_1	FABG_YEAST		MNXC4			-999999	999999			0	0
R267B6ABF_B-143	1 MNXM23586@MNXC3 <==> 1 MNXM23586@MNXC4	rxn13155		MNXR81010	MNXC3%MNXC4		iin800:UAcyl_4_1;seed:rxn13155	-999999	999999			0	0
R6A8FFB5B_B-605	1 MNXM23683@MNXC3 <==> 1 MNXM23683@MNXC4	rxn13154		MNXR81009	MNXC3%MNXC4		iin800:UAcyl_3_1;seed:rxn13154	-999999	999999			0	0
RCE2AEAF7_LR-1197	1 MNXM237@MNXC4 + 1 MNXM28@MNXC4 --> 1 MNXM79@MNXC4 + 1 MNXM95381@MNXC4	R_FMT1	FMT_YEAST	MNXR55425	MNXC4	2.1.2.9	bigg:FMETTRS;bigg:FMETTRSm;ec:2.1.2.9;iaf1260:FMETTRS;iaf692:FMETTRS;iin800:FMT1;ijn746:FMETTRS;imeo21:FMETTRS;imm904:FMETTRSm;ind750:FMETTRSm;inj661:FMETTRS;ips189:FMETTRS;iso783:FMETTRS;iyo844:FMETTRS;kegg:R03940;metacyc:METHIONYL-TRNA-FORMYLTRANSFERASE-RXN;obsolete:rxn12949;seed:rxn06538	0	999999			0	0
R3235F5F6_RL-218	1 MNXM23842@MNXC3 <-- 1 MNXM27066@MNXC3	R_FAS1_5_1	FAS1_YEAST		MNXC3			-999999	0			0	0
RDAE8F8FB_RL-1313	1 MNXM23842@MNXC4 <-- 1 MNXM27066@MNXC4	R_HTD2_5	HTD2_YEAST		MNXC4			-999999	0			0	0
R6A283447_B-603	1 MNXM23@MNXC3 <==> 1 MNXM23@MNXC4	R_U133_			MNXC3%MNXC4			-999999	999999			0	0
RFB7C53C6_RL-1514	1 MNXM24297@MNXC3 <-- 1 MNXM7733@MNXC3	R_FAS1_6_1	FAS1_YEAST		MNXC3			-999999	0			0	0
RC1F825_RL-1115	1 MNXM24297@MNXC4 <-- 1 MNXM7733@MNXC4	R_HTD2_6	HTD2_YEAST		MNXC4			-999999	0			0	0
RAB66BF02_RL-975	1 MNXM24502@MNXC3 <-- 1 MNXM25370@MNXC3	R_FAS1_2_1	FAS1_YEAST		MNXC3			-999999	0			0	0
R43BBB20F_RL-334	1 MNXM24502@MNXC4 <-- 1 MNXM25370@MNXC4	R_HTD2_2	HTD2_YEAST		MNXC4			-999999	0			0	0
RC84A09D3_B-1161	1 MNXM25221@MNXC3 <==> 1 MNXM25221@MNXC4	rxn13156		MNXR81011	MNXC3%MNXC4		iin800:UAcyl_5_1;seed:rxn13156	-999999	999999			0	0
R3B222373_LR-278	1 MNXM2576@MNXC4 --> 1 MNXM29072@MNXC4	R_HTD2_7	HTD2_YEAST		MNXC4			0	999999			0	0
RDA985B71_B-1308	1 MNXM2645@MNXC3 <==> 1 MNXM2645@MNXC4	rxn13153		MNXR29834	MNXC3%MNXC4		iin800:UAcyl_2_1;seed:rxn13153	-999999	999999			0	0
RF24B4B8D_RL-1445	1 MNXM28221@MNXC3 <-- 1 MNXM7127@MNXC3	R_FAS1_4_1	FAS1_YEAST		MNXC3			-999999	0			0	0
R9F6E06E_RL-901	1 MNXM28221@MNXC4 <-- 1 MNXM7127@MNXC4	R_HTD2_4	HTD2_YEAST		MNXC4			-999999	0			0	0
R574EACC2_LR-453	1 MNXM283@MNXC3 + 1 MNXM308@MNXC3 --> 1 MNXM297@MNXC3 + 1 MNXM31@MNXC3	R_CPT1	CPT1_YEAST		MNXC3			0	999999			0	0
R1C46B7EC_B-81	1 MNXM285@MNXC3 <==> 1 MNXM285@MNXC4	R_U132_			MNXC3%MNXC4			-999999	999999			0	0
R8E3B0DDA_B-795	1 MNXM29@MNXC3 <==> 1 MNXM29@MNXC4	rxn13111		MNXR2782	MNXC3%MNXC4		bigg:GLYtex;bigg:GLYtm;bigg:GLYtp;iaf1260:GLYtex;iin800:U117;ijn746:GLYtex;obsolete:rxn10922;seed:rxn05218;seed:rxn08662;seed:rxn13111	-999999	999999			0	0
RF01B7A96_LR-1435	1 MNXM32@MNXC3 + 1 MNXM57@MNXC3 --> 1 MNXM683@MNXC3 + 1 isoiIN800817@MNXC3	R_ECM38	ECM38_YEAST		MNXC3			0	999999			0	0
RE5A8E1EF_B-1379	1 MNXM333@MNXC3 <==> 1 MNXM333@MNXC4	rxn13122		MNXR29809	MNXC3%MNXC4		iin800:U141;seed:rxn13122	-999999	999999			0	0
R672F3859_RL-586	1 MNXM349@MNXC3 + 1 MNXM937@MNXC3 <-- 1 MNXM39043@MNXC3	R_FOL1_1	FOL1_YEAST	MNXR68701	MNXC3	4.1.2.25	bigg:DHNPA;bigg:DHNPAm;biopath:RXN01527;brenda:BR357;ec:4.1.2.25;ecocyc:H2NEOPTERINALDOL-RXN;iin800:FOL1_1;intenz:4597;kegg:R03504;metacyc:H2NEOPTERINALDOL-RXN;metacyc:RXN-10857;rhea:10540;rhea:10541;rhea:10542;rhea:10543;seed:rxn12952;upa:UCR03504;upa:UER00154	-999999	0			0	0
R9E00B4B1_B-893	1 MNXM38352@MNXC2 <==> 1 MNXM38352@MNXC3	rxn12864	AUS1_YEAST	MNXR80900	MNXC2%MNXC3		iin800:AUS1_7;seed:rxn12864	-999999	999999			0	0
REBF85BE8_B-1420	1 MNXM386@MNXC2 <==> 1 MNXM386@MNXC3	R_U220_			MNXC2%MNXC3			-999999	999999			0	0
R32E3E7D6_RL-221	1 MNXM38@MNXC4 + 1 MNXM77@MNXC3 <-- 1 MNXM66@MNXC3 + 1 MNXM96415@MNXC4	R_GUT2	GPDM_YEAST		MNXC3%MNXC4			-999999	0			0	0
RE88CFD57_B-1394	1 MNXM404@MNXC3 <==> 1 MNXM404@MNXC4	rxn13113		MNXR29106	MNXC3%MNXC4		iao358:rll_515;iin800:U119;seed:rxn11318;seed:rxn13113	-999999	999999			0	0
R88B5D1A7_LR-750	1 MNXM419@MNXC2 --> 1 MNXM419@MNXC3	R_TPN1	TPN1_YEAST	MNXR4541	MNXC2%MNXC3		bigg:PYDXNtr;iin800:TPN1;seed:rxn13097	0	999999			0	0
R2AD1CA50_LR-179	1 MNXM421@MNXC3 + 1 MNXM937@MNXC3 --> 1 MNXM965@MNXC3	R_FOL1_4	FOL1_YEAST		MNXC3			0	999999			0	0
R5174CD24_B-412	1 MNXM42@MNXC3 <==> 1 MNXM42@MNXC4	R_AGC1_2	AGC1_YEAST		MNXC3%MNXC4			-999999	999999			0	0
R8FAF7FE9_B-802	1 MNXM46@MNXC3 <==> 1 MNXM46@MNXC4	R_OAC1	OAC1_YEAST		MNXC3%MNXC4			-999999	999999			0	0
RB2387BD8_B-1028	1 MNXM53@MNXC3 <==> 1 MNXM53@MNXC4	rxn13110		MNXR4825	MNXC3%MNXC4		bigg:SERtex;bigg:SERtp;iaf1260:SERtex;ijn746:SERtex;seed:rxn09248;seed:rxn10999;seed:rxn13110	-999999	999999			0	0
R1741EF66_LR-47	1 MNXM58@MNXC3 --> 1 MNXM58@MNXC4	R_U127_			MNXC3%MNXC4			0	999999			0	0
RB8A84140_B-1061	1 MNXM714@MNXC2 <==> 1 MNXM714@MNXC3	rxn10471		MNXR1138	MNXC2%MNXC3		bigg:CH4t;iaf692:CH4t;iin800:U217;seed:rxn10471;seed:rxn13109	-999999	999999			0	0
RB916577D_B-1064	1 MNXM714@MNXC3 <==> 1 MNXM714@MNXC4	rxn13109		MNXR1138	MNXC3%MNXC4		bigg:CH4t;iaf692:CH4t;iin800:U217;seed:rxn10471;seed:rxn13109	-999999	999999			0	0
R2A45646E_LR-175	1 MNXM8334@MNXC3 --> 1 isoiIN800906@MNXC3	R_FAS1_1_1	FAS1_YEAST		MNXC3			0	999999			0	0
RA7745341_LR-953	1 MNXM8334@MNXC4 --> 1 isoiIN800907@MNXC4	R_HTD2_1	HTD2_YEAST		MNXC4			0	999999			0	0
RB9AAF84D_B-1072	1 MNXM891@MNXC3 <==> 1 MNXM891@MNXC4	rxn13112		MNXR29806	MNXC3%MNXC4		iin800:U118;seed:rxn13112	-999999	999999			0	0
R8505D20_B-734	1 MNXM891@MNXC3 <==> 1 MNXM985@MNXC3	rxn12193	LEUC_YEAST	MNXR6217	MNXC3	4.2.1.33	biopath:RXN01497;ec:4.2.1.33;iabaylyiv4:3-ISOPROPYLMALISOM-RXN;iin800:LEU1_1;intenz:19217;kegg:R10170;metacyc:RXN-13163;pubmed:14087357;pubmed:4270046;rhea:26192;rhea:32287;rhea:32288;rhea:32289;rhea:32290;seed:rxn12193;upa:UER00071	-999999	999999			0	0
R58A5F7E1_B-465	1 MNXM913@MNXC2 <==> 1 MNXM913@MNXC3	R_AUS1_4	AUS1_YEAST		MNXC2%MNXC3			-999999	999999			0	0
RFDB9A01E_B-1528	1 MNXM9@MNXC4 <==> 1 MNXM9@MNXC3	rxn13178	MPCP_YEAST	MNXR4294	MNXC3%MNXC4		bigg:PIt;bigg:PIter;bigg:PItex;bigg:PItg;bigg:PItn;bigg:PItx;iaf1260:PItex;ijn746:PItex;seed:rxn09121;seed:rxn10838;seed:rxn13178	-999999	999999			0	0
R50927583_LR-406	1 isoiIN800103@MNXC3 --> 1 isoiIN800895@MNXC3	R_Uelo_4			MNXC3			0	999999			0	0
R3DCA4C77_LR-293	1 isoiIN800104@MNXC3 --> 1 isoiIN800896@MNXC3	R_Uelo_5			MNXC3			0	999999			0	0
RECD9356_LR-1425	1 isoiIN800105@MNXC3 --> 1 isoiIN800897@MNXC3	R_Uelo_6			MNXC3			0	999999			0	0
R9C659841_LR-884	1 isoiIN800106@MNXC3 --> 1 isoiIN800898@MNXC3	R_Uelo_7			MNXC3			0	999999			0	0
RC093D73A_B-1101	1 isoiIN800251@MNXC2 <==> 1 isoiIN800658@MNXC3	R_U156_			MNXC2%MNXC3			-999999	999999			0	0
R454B48FE_LR-342	1 isoiIN800283@MNXC2 --> 1 isoiIN800868@MNXC3	R_U2081_			MNXC2%MNXC3			0	999999			0	0
R8F745171_LR-799	1 isoiIN800286@MNXC2 --> 1 isoiIN800506@MNXC3	R_U210_			MNXC2%MNXC3			0	999999			0	0
R6F0E24BF_LR-638	1 isoiIN800888@MNXC3 --> 1 isoiIN800902@MNXC3	R_SPS19_6	SPS19_YEAST		MNXC3			0	999999			0	0
RC9792F0B_LR-1169	1 isoiIN800888@MNXC3 --> 1 isoiIN800903@MNXC3	R_SPS19_4	SPS19_YEAST		MNXC3			0	999999			0	0
RCDE1185_LR-1195	1 isoiIN800888@MNXC3 --> 1 isoiIN800904@MNXC3	R_SPS19_5	SPS19_YEAST		MNXC3			0	999999			0	0
R5EE63E22_RL-516	1 isoiIN800888@MNXC3 <-- 1 isoiIN800901@MNXC3	R_DCI1_4	DCI1_YEAST		MNXC3			-999999	0			0	0
R9F5E828E_LR-900	1 isoiIN800890@MNXC3 --> 1 isoiIN800902@MNXC3	R_SPS19_3	SPS19_YEAST		MNXC3			0	999999			0	0
RC8B92651_LR-1163	1 isoiIN800892@MNXC3 --> 1 isoiIN800903@MNXC3	R_SPS19_1	SPS19_YEAST		MNXC3			0	999999			0	0
RC4DEEF23_LR-1141	1 isoiIN800894@MNXC3 --> 1 isoiIN800904@MNXC3	R_SPS19_2	SPS19_YEAST		MNXC3			0	999999			0	0
R38EFBEA3_LR-250	2 MNXM114072@MNXC4 + 3 MNXM1@UNKCOMP + 1 MNXM6@MNXC3 --> 1 MNXM1@MNXC3 + 2 MNXM537@MNXC4 + 1 MNXM5@MNXC3	R_NCP1	NCPR_YEAST		MNXC3%MNXC4%UNKCOMP			0	999999			0	0
RF646F9C1_RL-1486	2 MNXM12@MNXC3 + 2 MNXM13@MNXC3 + 13 MNXM1@MNXC3 + 1 MNXM951@MNXC3 <-- 3 MNXM40@MNXC3	R_U85_			MNXC3			-999999	0			0	0
R8464D706_LR-731	2 MNXM1@MNXC2 + 1 MNXM2555@MNXC2 --> 2 MNXM1@MNXC3 + 1 MNXM2555@MNXC3	R_U226_		MNXR4288	MNXC2%MNXC3		bigg:PIMEtr;iin800:U226;iit341:PIMEtr;obsolete:rxn11011;seed:rxn10979	0	999999			0	0
RE225EF97_RL-1346	2 MNXM1@MNXC3 + 1 MNXM229@MNXC3 + 1 MNXM308@MNXC3 <-- 1 MNXM297@MNXC3	R_ISC1_1	ISC1_YEAST		MNXC3			-999999	0			0	0
R9488C605_RL-844	2 MNXM1@MNXC3 + 1 MNXM263@MNXC3 <-- 2 MNXM1@MNXC4 + 1 MNXM263@MNXC4	r_1105		MNXR105	MNXC3%MNXC4		bigg:2OXOADPtim;iin800:U129;imm904:2OXOADPtim;ind750:2OXOADPtim;seed:rxn09803	-999999	0			0	0
RC6E7C2F6_B-1153	2 MNXM1@MNXC3 + 1 MNXM373@MNXC3 <==> 2 MNXM1@MNXC4 + 1 MNXM373@MNXC4	r_1449		MNXR4087	MNXC3%MNXC4		bigg:PAN4Ptm;iin800:U143;imm904:PAN4Ptm;ind750:PAN4Ptm;seed:rxn09729	-999999	999999			0	0
RE07919F_LR-1336	2 MNXM1@MNXC3 + 1 MNXM66@MNXC3 --> 2 MNXM1@MNXC4 + 1 MNXM66@MNXC4	r_1301		MNXR2752	MNXC3%MNXC4		bigg:GLYC3Ptex;bigg:GLYC3Ptm;iaf1260:GLYC3Ptex;seed:rxn08643;seed:rxn09749;seed:rxn11234	0	999999			0	0
R82F0E8A0_RL-725	2 MNXM1@MNXC3 + 1 MNXM77@MNXC3 <-- 2 MNXM1@MNXC4 + 1 MNXM77@MNXC4	r_1226		MNXR1540	MNXC3%MNXC4		bigg:DHAPtm;iin800:U151;imm904:DHAPtm;ind750:DHAPtm;seed:rxn09771	-999999	0			0	0
RAB23B1AC_B-969	2 MNXM1@MNXC3 + 1 MNXM79@MNXC3 <==> 2 MNXM1@MNXC4 + 1 MNXM79@MNXC4	R_U114_		MNXR5039	MNXC3%MNXC4		bigg:THFtl;bigg:THFtm;iin800:U114;ind750:THFtm;reactome:REACT_100792;reactome:REACT_104504;reactome:REACT_107678;reactome:REACT_11143;reactome:REACT_11219;reactome:REACT_115258;reactome:REACT_128688;reactome:REACT_141538;reactome:REACT_147655;reactome:REACT_153127;reactome:REACT_157587;reactome:REACT_28049;reactome:REACT_28219;reactome:REACT_29378;reactome:REACT_30056;reactome:REACT_31607;reactom…	-999999	999999			0	0
R40EC8BA6_LR-316	3 MNXM1@MNXC3 + 1 MNXM344@MNXC3 --> 1 MNXM647@MNXC3 + 3 MNXM9@MNXC3	R_U40_			MNXC3			0	999999			0	0
R60FD1599_LR-530	3 MNXM1@MNXC3 + 1 MNXM51@MNXC3 --> 1 MNXM401@MNXC3 + 3 MNXM9@MNXC3	R_U39_			MNXC3			0	999999			0	0
RA79FE1A4_B-954	4 MNXM1@MNXC2 + 1 MNXM394@MNXC2 <==> 4 MNXM1@MNXC3 + 1 MNXM394@MNXC3	r_1828		MNXR1649	MNXC2%MNXC3		bigg:DM_dttp(m);bigg:DM_dttp(n);bigg:DTTPt;bigg:DTTPtn	-999999	999999			0	0
R62E9B90F_B-550	4 MNXM1@MNXC2 + 1 MNXM45@MNXC2 <==> 4 MNXM1@MNXC3 + 1 MNXM45@MNXC3	r_1090		MNXR4105	MNXC2%MNXC3		bigg:PAPt;bigg:PAPtg;bigg:PAPtm;iin800:U218;imm904:PAPt;imm904:PAPtm;ind750:PAPt;ind750:PAPtm;seed:rxn09665;seed:rxn09727	-999999	999999			0	0
RE3338868_B-1353	4 MNXM1@MNXC3 + 1 MNXM2576@MNXC3 + 1 MNXM5@MNXC3 <==> 1 MNXM24578@MNXC3 + 1 MNXM6@MNXC3	R_FAS2_7_2	FAS2_YEAST		MNXC3			-999999	999999			0	0
R98978B8F_B-865	4 MNXM1@MNXC3 + 1 MNXM2645@MNXC3 + 1 MNXM5@MNXC3 <==> 1 MNXM6@MNXC3 + 1 isoiIN800906@MNXC3	R_FAS1_1_2	FAS1_YEAST		MNXC3			-999999	999999			0	0
RE97594CB_RL-1402	4 MNXM1@MNXC3 + 1 MNXM4337@MNXC3 <-- 1 isoiIN800910@MNXC3	R_FOX1_8	ACOX_YEAST		MNXC3			-999999	0			0	0
R62B5F28D_B-545	4 MNXM1@MNXC3 + 1 MNXM564@MNXC3 + 1 MNXM5@MNXC3 <==> 1 MNXM24297@MNXC3 + 1 MNXM6@MNXC3	R_FAS1_6_2	FAS1_YEAST		MNXC3			-999999	999999			0	0
R149D8ECB_B-20	4 MNXM1@MNXC3 + 1 MNXM5723@MNXC3 + 1 MNXM5@MNXC3 <==> 1 MNXM23842@MNXC3 + 1 MNXM6@MNXC3	R_FAS1_5_2	FAS1_YEAST		MNXC3			-999999	999999			0	0
R5862FF80_RL-462	4 MNXM1@MNXC3 + 1 MNXM574@MNXC3 + 1 MNXM5@MNXC3 <-- 1 MNXM6@MNXC3 + 1 isoiIN800540@MNXC3	R_ERG27_2	ERG27_YEAST		MNXC3			-999999	0			0	0
R185F5D4C_B-50	4 MNXM1@MNXC3 + 1 MNXM5@MNXC3 + 1 MNXM7127@MNXC3 <==> 1 MNXM26616@MNXC3 + 1 MNXM6@MNXC3	R_FAS2_4_2	FAS2_YEAST		MNXC3			-999999	999999			0	0
RE7093916_B-1389	4 MNXM1@MNXC3 + 1 MNXM5@MNXC3 + 1 MNXM7733@MNXC3 <==> 1 MNXM26095@MNXC3 + 1 MNXM6@MNXC3	R_FAS2_6_2	FAS2_YEAST		MNXC3			-999999	999999			0	0
RBA294BFE_RL-1073	4 MNXM1@MNXC3 + 1 MNXM5@MNXC3 + 1 isoiIN800100@MNXC3 <-- 1 MNXM6@MNXC3 + 1 isoiIN800117@MNXC3	R_IFA38_1	MKAR_YEAST		MNXC3			-999999	0			0	0
R25ADC71A_RL-136	4 MNXM1@MNXC3 + 1 MNXM5@MNXC3 + 1 isoiIN800101@MNXC3 <-- 1 MNXM6@MNXC3 + 1 isoiIN800118@MNXC3	R_IFA38_2	MKAR_YEAST		MNXC3			-999999	0			0	0
R398FC8B9_RL-256	4 MNXM1@MNXC3 + 1 MNXM5@MNXC3 + 1 isoiIN800102@MNXC3 <-- 1 MNXM6@MNXC3 + 1 isoiIN800119@MNXC3	R_IFA38_3	MKAR_YEAST		MNXC3			-999999	0			0	0
R4B547684_RL-375	4 MNXM1@MNXC3 + 1 MNXM5@MNXC3 + 1 isoiIN800103@MNXC3 <-- 1 MNXM6@MNXC3 + 1 isoiIN800120@MNXC3	R_IFA38_4	MKAR_YEAST		MNXC3			-999999	0			0	0
R2B348F52_RL-181	4 MNXM1@MNXC3 + 1 MNXM5@MNXC3 + 1 isoiIN800104@MNXC3 <-- 1 MNXM6@MNXC3 + 1 isoiIN800121@MNXC3	R_IFA38_5	MKAR_YEAST		MNXC3			-999999	0			0	0
R1500FA_RL-24	4 MNXM1@MNXC3 + 1 MNXM5@MNXC3 + 1 isoiIN800104@MNXC3 <-- 1 MNXM6@MNXC3 + 1 isoiIN800806@MNXC3	R_FAS1_7_1	FAS1_YEAST		MNXC3			-999999	0			0	0
R731069C2_RL-661	4 MNXM1@MNXC3 + 1 MNXM5@MNXC3 + 1 isoiIN800105@MNXC3 <-- 1 MNXM6@MNXC3 + 1 isoiIN800122@MNXC3	R_IFA38_6	MKAR_YEAST		MNXC3			-999999	0			0	0
R6F326661_RL-639	4 MNXM1@MNXC3 + 1 MNXM5@MNXC3 + 1 isoiIN800106@MNXC3 <-- 1 MNXM6@MNXC3 + 1 isoiIN800123@MNXC3	R_IFA38_7	MKAR_YEAST		MNXC3			-999999	0			0	0
R8170938E_RL-716	4 MNXM1@MNXC3 + 1 MNXM5@MNXC3 + 1 isoiIN800289@MNXC3 <-- 1 MNXM6@MNXC3 + 1 isoiIN800895@MNXC3	R_TSC13_4	TSC13_YEAST		MNXC3			-999999	0			0	0
R5F0929B5_RL-520	4 MNXM1@MNXC3 + 1 MNXM5@MNXC3 + 1 isoiIN800290@MNXC3 <-- 1 MNXM6@MNXC3 + 1 isoiIN800896@MNXC3	R_TSC13_5	TSC13_YEAST		MNXC3			-999999	0			0	0
R2AE7DA1B_RL-180	4 MNXM1@MNXC3 + 1 MNXM5@MNXC3 + 1 isoiIN800292@MNXC3 <-- 1 MNXM6@MNXC3 + 1 isoiIN800897@MNXC3	R_TSC13_6	TSC13_YEAST		MNXC3			-999999	0			0	0
R1AB85890_RL-61	4 MNXM1@MNXC3 + 1 MNXM5@MNXC3 + 1 isoiIN800295@MNXC3 <-- 1 MNXM6@MNXC3 + 1 isoiIN800898@MNXC3	R_TSC13_7	TSC13_YEAST		MNXC3			-999999	0			0	0
R18836801_LR-51	4 MNXM1@MNXC3 + 1 MNXM5@MNXC3 --> 1 MNXM6@MNXC3	R_FNADPH			MNXC3			0	999999			0	0
R501CF093_RL-403	4 MNXM1@MNXC3 + 1 MNXM674@MNXC3 <-- 1 isoiIN800899@MNXC3	R_FOX1_5	ACOX_YEAST		MNXC3			-999999	0			0	0
R72DB321C_RL-660	4 MNXM1@MNXC3 + 1 MNXM733@MNXC3 <-- 1 isoiIN800900@MNXC3	R_FOX1_4	ACOX_YEAST		MNXC3			-999999	0			0	0
R30B0E48_RL-205	4 MNXM1@MNXC3 + 1 MNXM757@MNXC3 <-- 1 isoiIN800913@MNXC3	R_FOX1_7	ACOX_YEAST		MNXC3			-999999	0			0	0
R9BDDB33_RL-878	4 MNXM1@MNXC3 + 1 MNXM766@MNXC3 <-- 1 isoiIN800914@MNXC3	R_FOX1_6	ACOX_YEAST		MNXC3			-999999	0			0	0
R587DE0AC_B-464	4 MNXM1@MNXC4 + 1 MNXM2576@MNXC4 + 1 MNXM5@MNXC4 <==> 1 MNXM24578@MNXC4 + 1 MNXM6@MNXC4	R_OAR1_7	FABG_YEAST		MNXC4			-999999	999999			0	0
RDAB46C6B_B-1309	4 MNXM1@MNXC4 + 1 MNXM2645@MNXC3 + 1 MNXM5@MNXC4 <==> 1 MNXM6@MNXC4 + 1 isoiIN800907@MNXC4	R_ETR1_1	ETR1_YEAST		MNXC3%MNXC4			-999999	999999			0	0
RB95E436B_RL-1068	4 MNXM1@MNXC4 + 1 MNXM3@MNXC4 <-- 1 MNXM7@MNXC4 + 1 MNXM9@MNXC4	R_ATP1	ATPA_YEAST	MNXR80665	MNXC4		iao358:rll_490;iao358:rll_493;iin800:FATP;iin800:U214;seed:rxn11300	-999999	0			0	0
RAA71A8E2_B-967	4 MNXM1@MNXC4 + 1 MNXM564@MNXC4 + 1 MNXM5@MNXC4 <==> 1 MNXM24297@MNXC4 + 1 MNXM6@MNXC4	R_ETR1_6	ETR1_YEAST		MNXC4			-999999	999999			0	0
RAFD3E60F_B-1007	4 MNXM1@MNXC4 + 1 MNXM5723@MNXC4 + 1 MNXM5@MNXC4 <==> 1 MNXM23842@MNXC4 + 1 MNXM6@MNXC4	R_ETR1_5	ETR1_YEAST		MNXC4			-999999	999999			0	0
R623F0440_B-543	4 MNXM1@MNXC4 + 1 MNXM5@MNXC4 + 1 MNXM7127@MNXC4 <==> 1 MNXM26616@MNXC4 + 1 MNXM6@MNXC4	R_OAR1_4	FABG_YEAST		MNXC4			-999999	999999			0	0
R9D69601A_B-889	4 MNXM1@MNXC4 + 1 MNXM5@MNXC4 + 1 MNXM7733@MNXC4 <==> 1 MNXM26095@MNXC4 + 1 MNXM6@MNXC4	R_OAR1_6	FABG_YEAST		MNXC4			-999999	999999			0	0
R199F4D06_B-54	5 MNXM1@MNXC3 + 1 MNXM91@MNXC3 <==> 5 MNXM1@MNXC4 + 1 MNXM91@MNXC4	r_1478		MNXR69798	MNXC3%MNXC4		bigg:PRPPtm;iin800:U145;imm904:PRPPtm;ind750:PRPPtm;seed:rxn09719	-999999	999999			0	0
RC912F359_RL-1166	8 MNXM1@MNXC3 + 1 MNXM224@MNXC3 + 1 MNXM5@MNXC3 <-- 1 MNXM6@MNXC3 + 1 isoiIN800889@MNXC3	R_TSC13_1	TSC13_YEAST		MNXC3			-999999	0			0	0
R714FF419_RL-650	8 MNXM1@MNXC3 + 1 MNXM5@MNXC3 + 1 MNXM88@MNXC3 <-- 1 MNXM6@MNXC3 + 1 isoiIN800891@MNXC3	R_TSC13_2	TSC13_YEAST		MNXC3			-999999	0			0	0
RA0A063FA_B-906	1 MNXM1109@MNXC2 <==>	R_ERG572224xtO;R_ERG572224xtI			boundary			-999999	999999			0	1
RE3591245_B-1369	1 MNXM114730@MNXC2 <==>	EX_cpd01031_e			boundary			-999999	999999			0	1
RC134113F_B-1105	1 MNXM2138@MNXC2 <==>	R_NAGxtO;R_NAGxtI			boundary			-999999	999999			0	1
RFBB325D_B-1516	1 MNXM2555@MNXC2 <==>	EX_cpd01727_e			boundary			-999999	999999			0	1
RF459D2E8_B-1457	1 MNXM2967@MNXC2 <==>	R_RMNxtO;R_RMNxtI			boundary			-999999	999999			0	1
R9DA74134_B-890	1 MNXM38352@MNXC2 <==>	EX_cpd16792_e			boundary			-999999	999999			0	1
R268D4601_B-144	1 MNXM419@MNXC2 <==>	EX_cpd00263_e			boundary			-999999	999999			0	1
R5EC42F7F_B-514	1 MNXM533@MNXC2 <==>	EX_cpd01247_e			boundary			-999999	999999			0	1
R21BAA724_B-114	1 MNXM615@MNXC2 <==>	EX_cpd00314_e			boundary			-999999	999999			0	1
R37B13A98_B-247	1 MNXM64575@MNXC2 <==>	R_NMNxtO;R_NMNxtI			boundary			-999999	999999			0	1
RBD8085BB_B-1094	1 MNXM7115@MNXC2 <==>	EX_cpd01421_e			boundary			-999999	999999			0	1
R986766D7_B-861	1 MNXM714@MNXC2 <==>	EX_cpd01024_e			boundary			-999999	999999			0	1
R8CF324E3_B-777	1 MNXM913@MNXC2 <==>	R_44DIMZYMSTxtO;R_44DIMZYMSTxtI			boundary			-999999	999999			0	1
R1E9CF257_B-96	1 MNXM92297@MNXC2 <==>	EX_cpd11618_e			boundary			-999999	999999			0	1
R45156163_B-341	1 MNXM96973@MNXC2 <==>	EX_cpd11617_e			boundary			-999999	999999			0	1
R35A3A2A9_B-233	1 isoiIN800251@MNXC2 <==>	R_AMGxtO;R_AMGxtI			boundary			-999999	999999			0	1
RC5F1FA36_B-1149	1 isoiIN800283@MNXC2 <==>	R_C141xtO;R_C141xtI			boundary			-999999	999999			0	1
RA4FD1B1D_B-930	1 isoiIN800286@MNXC2 <==>	R_C161xtO;R_C161xtI			boundary			-999999	999999			0	1
R59AE64C6_B-487	1 isoiIN800288@MNXC2 <==>	R_C181xtO;R_C181xtI			boundary			-999999	999999			0	1
RA417E13_B-927	1 isoiIN800293@MNXC2 <==>	R_C24xtO;R_C24xtI			boundary			-999999	999999			0	1
R9A46C4B5_B-870	1 isoiIN800296@MNXC2 <==>	R_C26xtO;R_C26xtI			boundary			-999999	999999			0	1
R65AB8930_B-572	1 isoiIN800492@MNXC2 <==>	R_GROPCxtO;R_GROPCxtI			boundary			-999999	999999			0	1
RDEC5BB54_LR-1353	0.01 MNXM1190@MNXC3 + 0.01 MNXM1741@MNXC3 + 0.015 MNXM224@MNXC3 + 0.03 MNXM272@MNXC3 + 0.655 MNXM56353@MNXC3 + 0.27 MNXM686@MNXC3 + 0.02 MNXM88@MNXC3 --> 1 MNXM12@MNXC3 + 2.62 MNXM1@MNXC3 + 0.01 maranasiMM904fecostestSC@MNXC3	R_FECOSTAT_SC	ARE1_YEAST		MNXC3			0	999999			0	0
R9D09F47_LR-937	0.01 MNXM1190@MNXC3 + 0.015 MNXM224@MNXC3 + 0.03 MNXM272@MNXC3 + 0.01 MNXM482@MNXC3 + 0.655 MNXM56353@MNXC3 + 0.27 MNXM686@MNXC3 + 0.02 MNXM88@MNXC3 --> 1 MNXM12@MNXC3 + 2.62 MNXM1@MNXC3 + 0.01 maranasiMM904lanostestSC@MNXC3	R_LANOSTAT_SC	ARE1_YEAST		MNXC3			0	999999			0	0
R94188482_LR-872	0.01 MNXM1190@MNXC3 + 0.015 MNXM224@MNXC3 + 0.03 MNXM272@MNXC3 + 0.01 MNXM52365@MNXC3 + 0.655 MNXM56353@MNXC3 + 0.27 MNXM686@MNXC3 + 0.02 MNXM88@MNXC3 --> 1 MNXM12@MNXC3 + 2.62 MNXM1@MNXC3 + 0.01 maranasiMM904epistestSC@MNXC3	R_EPISTAT_SC	ARE1_YEAST		MNXC3			0	999999			0	0
R8277A81B_LR-746	0.01 MNXM1190@MNXC3 + 0.015 MNXM224@MNXC3 + 0.03 MNXM272@MNXC3 + 0.655 MNXM56353@MNXC3 + 0.01 MNXM574@MNXC3 + 0.27 MNXM686@MNXC3 + 0.02 MNXM88@MNXC3 --> 1 MNXM12@MNXC3 + 2.62 MNXM1@MNXC3 + 0.01 maranasiMM904zymstestSC@MNXC3	R_ZYMSTAT_SC	ARE1_YEAST		MNXC3			0	999999			0	0
R9698FE1_LR-890	0.01 MNXM1190@MNXC3 + 0.015 MNXM224@MNXC3 + 0.03 MNXM272@MNXC3 + 0.655 MNXM56353@MNXC3 + 0.27 MNXM686@MNXC3 + 0.02 MNXM88@MNXC3 + 0.01 MNXM922@MNXC3 --> 1 MNXM12@MNXC3 + 2.62 MNXM1@MNXC3 + 0.01 maranasiMM904ergstestSC@MNXC3	R_ERGSTAT_SC	ARE1_YEAST;ARE2_YEAST		MNXC3			0	999999			0	0
RA1E0E5C5_LR-972	0.01 MNXM12202@MNXC3 + 1 MNXM2@MNXC3 --> 1 MNXM1@MNXC3 + 1 MNXM64020@MNXC3 + 1 maranasiMM904man2mi1p@MNXC3	R_MIP2C124PLC_SC	ISC1_YEAST		MNXC3			0	999999			0	0
RD1C61E6_LR-1266	0.01 MNXM12203@MNXC3 + 1 MNXM2@MNXC3 --> 1 MNXM1@MNXC3 + 1 MNXM63798@MNXC3 + 1 maranasiMM904man2mi1p@MNXC3	R_MIP2C126PLC_SC	ISC1_YEAST		MNXC3			0	999999			0	0
R2B4B3EA4_LR-196	0.01 MNXM12204@MNXC3 + 1 MNXM2@MNXC3 --> 1 MNXM1@MNXC3 + 1 MNXM64019@MNXC3 + 1 maranasiMM904man2mi1p@MNXC3	R_MIP2C224PLC_SC	ISC1_YEAST		MNXC3			0	999999			0	0
RB0D6C27A_LR-1071	0.01 MNXM12205@MNXC3 + 1 MNXM2@MNXC3 --> 1 MNXM1@MNXC3 + 1 MNXM63797@MNXC3 + 1 maranasiMM904man2mi1p@MNXC3	R_MIP2C226PLC_SC	ISC1_YEAST		MNXC3			0	999999			0	0
REE6A9F73_LR-1458	0.01 MNXM12206@MNXC3 + 1 MNXM2@MNXC3 --> 1 MNXM1@MNXC3 + 1 MNXM63174@MNXC3 + 1 maranasiMM904man2mi1p@MNXC3	R_MIP2C324PLC_SC	ISC1_YEAST		MNXC3			0	999999			0	0
R6BB51AB_LR-613	0.01 MNXM12207@MNXC3 + 1 MNXM2@MNXC3 --> 1 MNXM1@MNXC3 + 1 MNXM63157@MNXC3 + 1 maranasiMM904man2mi1p@MNXC3	R_MIP2C326PLC_SC	ISC1_YEAST		MNXC3			0	999999			0	0
R8293225F_RL-749	0.02 MNXM1043@MNXC2 + 0.27 MNXM108@MNXC2 + 0.76 MNXM1@MNXC2 + 0.05 MNXM236@MNXC2 + 0.1 MNXM314@MNXC2 + 0.5 MNXM367@MNXC2 + 0.06 MNXM402@MNXC2 + 0.09 MNXM4069@MNXC2 + 0.24 MNXM65309@MNXC2 + 0.17 MNXM950@MNXC2 <-- 0.005 MNXM297@MNXC2 + 1 MNXM2@MNXC2	R_PLBPC_SCe	PLB1_YEAST;PLB2_YEAST		MNXC2			-999999	0			0	0
R4C554FCD_RL-382	0.02 MNXM1043@MNXC3 + 0.27 MNXM108@MNXC3 + 0.76 MNXM1@MNXC3 + 0.05 MNXM236@MNXC3 + 0.1 MNXM314@MNXC3 + 0.5 MNXM367@MNXC3 + 0.06 MNXM402@MNXC3 + 0.09 MNXM4069@MNXC3 + 0.24 MNXM65309@MNXC3 + 0.17 MNXM950@MNXC3 <-- 0.005 MNXM297@MNXC3 + 1 MNXM2@MNXC3	R_PLBPC_SC	NTE1_YEAST		MNXC3			-999999	0			0	0
RCA611E99_RL-1236	0.02 MNXM108@MNXC2 + 0.01 MNXM1741@MNXC2 + 0.73 MNXM1@MNXC2 + 0.03 MNXM236@MNXC2 + 0.015 MNXM314@MNXC2 + 0.01 MNXM46158@MNXC2 + 0.27 MNXM65309@MNXC2 + 0.655 MNXM950@MNXC2 <-- 1 MNXM2@MNXC2 + 0.01 maranasiMM904fecostestSC@MNXC2	R_FECOSTESTH_SCe	YEH2_YEAST		MNXC2			-999999	0			0	0
RD77A1261_RL-1303	0.02 MNXM108@MNXC2 + 0.73 MNXM1@MNXC2 + 0.03 MNXM236@MNXC2 + 0.015 MNXM314@MNXC2 + 0.01 MNXM46158@MNXC2 + 0.01 MNXM482@MNXC2 + 0.27 MNXM65309@MNXC2 + 0.655 MNXM950@MNXC2 <-- 1 MNXM2@MNXC2 + 0.01 maranasiMM904lanostestSC@MNXC2	R_LANOSTESTH_SCe	YEH2_YEAST		MNXC2			-999999	0			0	0
R538F30D0_RL-448	0.02 MNXM108@MNXC2 + 0.73 MNXM1@MNXC2 + 0.03 MNXM236@MNXC2 + 0.015 MNXM314@MNXC2 + 0.01 MNXM46158@MNXC2 + 0.01 MNXM52365@MNXC2 + 0.27 MNXM65309@MNXC2 + 0.655 MNXM950@MNXC2 <-- 1 MNXM2@MNXC2 + 0.01 maranasiMM904epistestSC@MNXC2	R_EPISTESTH_SCe	YEH2_YEAST		MNXC2			-999999	0			0	0
R896B8E90_RL-801	0.02 MNXM108@MNXC2 + 0.73 MNXM1@MNXC2 + 0.03 MNXM236@MNXC2 + 0.015 MNXM314@MNXC2 + 0.01 MNXM46158@MNXC2 + 0.01 MNXM574@MNXC2 + 0.27 MNXM65309@MNXC2 + 0.655 MNXM950@MNXC2 <-- 1 MNXM2@MNXC2 + 0.01 maranasiMM904zymstestSC@MNXC2	R_ZYMSTESTH_SCe	YEH2_YEAST		MNXC2			-999999	0			0	0
R9AFD0A91_RL-921	0.02 MNXM108@MNXC2 + 0.73 MNXM1@MNXC2 + 0.03 MNXM236@MNXC2 + 0.015 MNXM314@MNXC2 + 0.01 MNXM46158@MNXC2 + 0.27 MNXM65309@MNXC2 + 0.01 MNXM922@MNXC2 + 0.655 MNXM950@MNXC2 <-- 1 MNXM2@MNXC2 + 0.01 maranasiMM904ergstestSC@MNXC2	R_ERGSTESTH_SCe	YEH2_YEAST		MNXC2			-999999	0			0	0
R5550829_RL-464	0.02 MNXM108@MNXC3 + 0.01 MNXM1741@MNXC3 + 0.73 MNXM1@MNXC3 + 0.03 MNXM236@MNXC3 + 0.015 MNXM314@MNXC3 + 0.01 MNXM46158@MNXC3 + 0.27 MNXM65309@MNXC3 + 0.655 MNXM950@MNXC3 <-- 1 MNXM2@MNXC3 + 0.01 maranasiMM904fecostestSC@MNXC3	R_FECOSTESTH_SC	TGL1_YEAST;YEH1_YEAST		MNXC3			-999999	0			0	0
RB2F0BD25_RL-1086	0.02 MNXM108@MNXC3 + 0.73 MNXM1@MNXC3 + 0.03 MNXM236@MNXC3 + 0.015 MNXM314@MNXC3 + 0.01 MNXM46158@MNXC3 + 0.01 MNXM482@MNXC3 + 0.27 MNXM65309@MNXC3 + 0.655 MNXM950@MNXC3 <-- 1 MNXM2@MNXC3 + 0.01 maranasiMM904lanostestSC@MNXC3	R_LANOSTESTH_SC	TGL1_YEAST;YEH1_YEAST		MNXC3			-999999	0			0	0
RE076847A_RL-1360	0.02 MNXM108@MNXC3 + 0.73 MNXM1@MNXC3 + 0.03 MNXM236@MNXC3 + 0.015 MNXM314@MNXC3 + 0.01 MNXM46158@MNXC3 + 0.01 MNXM52365@MNXC3 + 0.27 MNXM65309@MNXC3 + 0.655 MNXM950@MNXC3 <-- 1 MNXM2@MNXC3 + 0.01 maranasiMM904epistestSC@MNXC3	R_EPISTESTH_SC	TGL1_YEAST;YEH1_YEAST		MNXC3			-999999	0			0	0
RC41A3C5F_RL-1194	0.02 MNXM108@MNXC3 + 0.73 MNXM1@MNXC3 + 0.03 MNXM236@MNXC3 + 0.015 MNXM314@MNXC3 + 0.01 MNXM46158@MNXC3 + 0.01 MNXM574@MNXC3 + 0.27 MNXM65309@MNXC3 + 0.655 MNXM950@MNXC3 <-- 1 MNXM2@MNXC3 + 0.01 maranasiMM904zymstestSC@MNXC3	R_ZYMSTESTH_SC	TGL1_YEAST;YEH1_YEAST		MNXC3			-999999	0			0	0
R6DDA9EFE_RL-626	0.02 MNXM108@MNXC3 + 0.73 MNXM1@MNXC3 + 0.03 MNXM236@MNXC3 + 0.015 MNXM314@MNXC3 + 0.01 MNXM46158@MNXC3 + 0.27 MNXM65309@MNXC3 + 0.01 MNXM922@MNXC3 + 0.655 MNXM950@MNXC3 <-- 1 MNXM2@MNXC3 + 0.01 maranasiMM904ergstestSC@MNXC3	R_ERGSTESTH_SC	TGL1_YEAST;YEH1_YEAST		MNXC3			-999999	0			0	0
R9CCE1CBE_RL-936	1 MNXM1036@MNXC3 + 4 MNXM2@MNXC3 + 1 MNXM39@MNXC3 + 3 MNXM8@MNXC3 <-- 3 MNXM10@MNXC3 + 2 MNXM1@MNXC3 + 1 MNXM482@MNXC3 + 3 MNXM4@MNXC3	R_LNS14DMx	CP51_YEAST+CYB5_YEAST+MCR1_YEAST;CP51_YEAST+CYB5_YEAST+NCB5R_YEAST	MNXR81057	MNXC3		imm904:LNS14DMx;seed:rxn13341	-999999	0			0	0
R6DCBEFB0_RL-624	1 MNXM1043@MNXC13 + 1 MNXM12@MNXC13 + 1 MNXM1@MNXC13 <-- 1 MNXM2@MNXC13 + 1 MNXM486@MNXC13	r_0844	PTE1_YEAST	MNXR1984	MNXC13	3.1.2.2;3.1.2.20	bigg:FACOAE100;brenda:BS380586;ec:3.1.2.2;ec:3.1.2.20;iabaylyiv4:0-COA-THIOLASE-RXN;iabaylyiv4:C10;iaf1260:FACOAE100;imm904:PTE10x;metacyc:RXN-9628;seed:rxn08439	-999999	0			0	0
R755137F3_RL-676	1 MNXM105630@MNXC2 <-- 1 MNXM105630@MNXC3	R_SO3ti	SSU1_YEAST	MNXR69908	MNXC2%MNXC3		bigg:SO3tex;iaf1260:SO3tex;seed:rxn09260;seed:rxn12453	-999999	0			0	0
R9DDFFFF4_RL-942	1 MNXM105630@MNXC3 + 1 MNXM13@MNXC3 + 1 MNXM1@MNXC3 + 1 MNXM2212@MNXC3 + 1 MNXM25@MNXC3 <-- 1 MNXM20@MNXC3 + 1 MNXM282@MNXC3 + 1 MNXM4@MNXC3	rxn03630	JLP1_YEAST		MNXC3			-999999	0			0	0
R126F2A4E_RL-17	1 MNXM1067@MNXC4 + 1 MNXM11@MNXC4 <-- 1 MNXM83@MNXC4 + 1 maranasiMM904pendp@MNXC4	R_PPTTm	COQ1_YEAST		MNXC4	2.5.1.33		-999999	0			0	0
R1BC3D241_RL-74	1 MNXM108@MNXC13 + 1 MNXM12@MNXC13 + 1 MNXM1@MNXC13 <-- 1 MNXM2@MNXC13 + 1 MNXM88@MNXC13	r_0847	PTE1_YEAST	MNXR1988	MNXC13	3.1.2.2;3.1.2.22	bigg:FACOAE160;bigg:PTE2x;brenda:BR48147;ec:3.1.2.2;ec:3.1.2.22;iabaylyiv4:0-COA-THIOLASE-RXN;iabaylyiv4:C16;iaf1260:FACOAE160;imeo21:FACOAE160;imm904:PTE2x;inj661:FACOAE160;intenz:3253;kegg:R01274;metacyc:PALMITOYL-COA-HYDROLASE-RXN;rhea:16645;rhea:16646;rhea:16647;rhea:16648;seed:rxn00943	-999999	0			0	0
R24477073_LR-143	1 MNXM108@MNXC3 + 5 MNXM1@MNXC3 + 1 MNXM40@MNXC3 + 1 MNXM4@MNXC3 + 3 MNXM6@MNXC3 --> 1 MNXM12@MNXC3 + 1 MNXM13@MNXC3 + 3 MNXM2@MNXC3 + 3 MNXM5@MNXC3 + 1 MNXM65309@MNXC3	rxn10667	ELO1_YEAST	MNXR68940	MNXC3	2.3.1.85	bigg:FAS181;ec:2.3.1.85;imeo21:FAS181;imm904:FAS181;inj661:FAS181;seed:rxn10667	0	999999			0	0
RE1ADADA6_LR-1366	1 MNXM1099@MNXC3 + 1 MNXM1@MNXC3 + 1 MNXM2@MNXC3 --> 1 MNXM1178@MNXC3 + 1 MNXM15@MNXC3	r_0014	RIB2_YEAST	MNXR1795	MNXC3	3.5.4	bigg:DRTPPD;ec:3.5.4;iaf692:DRTPPD;imm904:DRTPPD;kegg:R09377;metacyc:RXN-10058;pubmed:11889103;pubmed:16730025;rhea:26140;rhea:26141;rhea:26142;rhea:26143;seed:rxn10506	0	999999			0	0
RB9EB6759_LR-1129	1 MNXM10@MNXC11 + 1 MNXM1@MNXC11 + 1 MNXM292@MNXC11 + 1 MNXM4@MNXC11 --> 1 MNXM130@MNXC11 + 1 MNXM2@MNXC11 + 1 MNXM8@MNXC11	r_1010	CYB5_YEAST+ERG1_YEAST+MCR1_YEAST;CYB5_YEAST+ERG1_YEAST+NCB5R_YEAST	MNXR81083	MNXC11		imm904:SQLErx;seed:rxn13399	0	999999			0	0
R271E14DA_LR-164	1 MNXM10@MNXC3 + 1 MNXM119@MNXC3 + 1 MNXM1@MNXC3 --> 1 MNXM208@MNXC3 + 1 MNXM8@MNXC3	rxn03974	LOT6_YEAST	MNXR69003	MNXC3	1.5.1.-;1.5.1.29;1.5.1.39;1.5.1.41;1.5.1.42	bigg:FMNRx;ec:1.5.1.-;ec:1.5.1.29;ec:1.5.1.39;ec:1.5.1.41;ec:1.5.1.42;ecocyc:FMNREDUCT-RXN;iabaylyiv4:1.5.1.29-RXN;iaf1260:FMNRx;imm904:FMNRx;intenz:18677;intenz:18680;isb619:FMNRx;iso783:FMNRx;kegg:R05705;metacyc:RXN-9510;obsolete:rxn08522r;rhea:21620;rhea:21621;rhea:21622;rhea:21623;seed:rxn03974	0	999999			0	0
R6F0C23A6_RL-633	1 MNXM10@MNXC3 + 1 MNXM144@MNXC3 + 2 MNXM1@MNXC3 <-- 1 MNXM2@MNXC3 + 1 MNXM493@MNXC3 + 1 MNXM8@MNXC3	r_0172	ALDH2_YEAST;ALDH3_YEAST	MNXR938	MNXC3	1.2.1;1.2.1.19;1.2.1.3;1.2.1.5;1.2.1.8	brenda:BS371811;ec:1.2.1;ec:1.2.1.19;ec:1.2.1.3;ec:1.2.1.5;ec:1.2.1.8;imm904:ALDD22x;kegg:R00904;metacyc:RXN-12332;rhea:30695;rhea:30696;rhea:30697;rhea:30698;seed:rxn00653	-999999	0			0	0
R53D6ED7A_B-450	1 MNXM10@MNXC3 + 1 MNXM159@MNXC3 + 1 MNXM1@MNXC3 <==> 1 MNXM4968@MNXC3 + 1 MNXM8@MNXC3	rxn00741		MNXR96	MNXC3	1.1.1.27	bigg:2HBO;biopath:RXN01249;ec:1.1.1.27;imm904:2HBO;iyo844:LDH2;kegg:R01000;obsolete:rxn10050;seed:rxn00741	-999999	999999			0	0
RFEBA4046_RL-1566	1 MNXM10@MNXC3 + 1 MNXM179@MNXC3 + 2 MNXM1@MNXC3 <-- 1 MNXM2@MNXC3 + 1 MNXM512@MNXC3 + 1 MNXM8@MNXC3	r_0696		MNXR3204	MNXC3	1.2.1.21;1.2.1.22	bigg:LCAD;bigg:LCADi;bigg:LCADim;bigg:LCADm;brenda:BR29393;ec:1.2.1.21;ec:1.2.1.22;ecocyc:LACTALDDEHYDROG-RXN;iaf1260:LCADi;iin800:ALD5_2;ijr904.45632:LCAD;ijr904.45632:LCADi;ijr904:LCAD;ijr904:LCADi;imm904:LCADi;imo1053-pao1:LCAD;imo1056:LCAD;ind750:LCADm;intenz:1365;iyo844:LCADi;kegg:R01446;metacyc:LACTALDDEHYDROG-RXN;obsolete:rxn05753;obsolete:rxn08776;rhea:14277;rhea:14278;rhea:14279;rhea:142…	-999999	0			0	0
R851B5C4D_LR-763	1 MNXM10@MNXC3 + 1 MNXM1@MNXC3 + 1 MNXM473@MNXC3 --> 1 MNXM8@MNXC3 + 1 maranasiMM9042phetoh@MNXC3	R_ALCD25xi	ADH1_YEAST;ADH2_YEAST;ADH4_YEAST;ADH5_YEAST;FADH_YEAST		MNXC3			0	999999			0	0
RD367976B_LR-1278	1 MNXM10@MNXC3 + 1 MNXM1@MNXC3 + 1 MNXM4@MNXC3 + 1 MNXM52460@MNXC3 --> 1 MNXM1109@MNXC3 + 2 MNXM2@MNXC3 + 1 MNXM8@MNXC3	R_C22STDSx	CYB5_YEAST+ERG5_YEAST+MCR1_YEAST;CYB5_YEAST+ERG5_YEAST+NCB5R_YEAST		MNXC3			0	999999			0	0
R28E307FC_LR-180	1 MNXM10@MNXC3 + 1 MNXM1@MNXC3 + 1 MNXM518@MNXC3 --> 1 MNXM8@MNXC3 + 1 maranasiMM904ind3eth@MNXC3	R_ALCD26xi	ADH1_YEAST;ADH2_YEAST;ADH4_YEAST;ADH5_YEAST;FADH_YEAST		MNXC3			0	999999			0	0
R99637B65_B-912	1 MNXM10@MNXC3 + 1 MNXM1@MNXC3 + 1 MNXM664@MNXC3 <==> 1 MNXM8@MNXC3 + 1 maranasiMM904btdRR@MNXC3	R_BTDD_RR	BDH1_YEAST		MNXC3	1.1.1.4		-999999	999999			0	0
RBD404AB9_LR-1156	1 MNXM10@MNXC3 + 1 MNXM1@MNXC3 + 1 maranasiMM9042mbald@MNXC3 --> 1 MNXM8@MNXC3 + 1 maranasiMM9042mbtoh@MNXC3	R_ALCD22xi	ADH1_YEAST;ADH2_YEAST;ADH4_YEAST;ADH5_YEAST;FADH_YEAST		MNXC3			0	999999			0	0
RFCB886C9_LR-1546	1 MNXM10@MNXC3 + 1 MNXM1@MNXC3 + 1 maranasiMM9042mppal@MNXC3 --> 1 MNXM8@MNXC3 + 1 maranasiMM904ibutoh@MNXC3	R_ALCD23xi	ADH1_YEAST;ADH2_YEAST;ADH4_YEAST;ADH5_YEAST;FADH_YEAST		MNXC3			0	999999			0	0
R15317776_LR-27	1 MNXM10@MNXC3 + 1 MNXM1@MNXC3 + 1 maranasiMM9043mbald@MNXC3 --> 1 MNXM8@MNXC3 + 1 maranasiMM904iamoh@MNXC3	R_ALCD24xi	ADH1_YEAST;ADH2_YEAST;ADH4_YEAST;ADH5_YEAST;FADH_YEAST		MNXC3			0	999999			0	0
R8A46E6C7_RL-808	1 MNXM10@MNXC4 + 1 MNXM13@MNXC4 + 1 MNXM86@MNXC4 <-- 1 MNXM12@MNXC4 + 1 MNXM159@MNXC4 + 1 MNXM8@MNXC4	r_0033		MNXR3937	MNXC4	1.2.7.2	bigg:OBDHc;ec:1.2.7.2;ijn746:OBDHc;imm904:OBDHm;metacyc:RXN-7790;rhea:33223;rhea:33224;rhea:33225;rhea:33226;seed:rxn12777	-999999	0			0	0
R5800A34F_LR-487	1 MNXM10@MNXC4 + 1 MNXM153@MNXC4 + 1 MNXM1@MNXC4 --> 1 MNXM114141@MNXC4 + 1 MNXM8@MNXC4	R_34HPLFM		MNXR68157	MNXC4	1.1.1.222;1.1.1.237	bigg:34HPLFM;brenda:BR29273;brenda:BS369963;ec:1.1.1.222;ec:1.1.1.237;iao358:rll_594;imm904:34HPLFM;intenz:1235;kegg:R03336;metacyc:HYDROXYPHENYLPYRUVATE-REDUCTASE-RXN;rhea:23364;rhea:23365;rhea:23366;rhea:23367;seed:rxn02392	0	999999			0	0
RD78A83C0_RL-1305	1 MNXM10@MNXC4 + 1 MNXM1@MNXC4 + 1 MNXM21@MNXC4 + 1 MNXM91099@MNXC4 <-- 1 MNXM12@MNXC4 + 1 MNXM264@MNXC4 + 1 MNXM2@MNXC4 + 1 MNXM8@MNXC4	R_4HBZCOAFm		MNXR68206	MNXC4		bigg:4HBZCOAFm;imm904:4HBZCOAFm;seed:rxn13207	-999999	0			0	0
R44AB0CA_LR-337	1 MNXM10@MNXC4 + 1 MNXM1@MNXC4 + 1 MNXM473@MNXC4 --> 1 MNXM8@MNXC4 + 1 maranasiMM9042phetoh@MNXC4	R_ALCD25xim	ADH3_YEAST		MNXC4			0	999999			0	0
RA9B2EB7B_LR-1023	1 MNXM10@MNXC4 + 1 MNXM1@MNXC4 + 1 MNXM518@MNXC4 --> 1 MNXM8@MNXC4 + 1 maranasiMM904ind3eth@MNXC4	R_ALCD26xim	ADH3_YEAST		MNXC4			0	999999			0	0
RC05DC8E_LR-1173	1 MNXM10@MNXC4 + 1 MNXM1@MNXC4 + 1 maranasiMM9042mbald@MNXC4 --> 1 MNXM8@MNXC4 + 1 maranasiMM9042mbtoh@MNXC4	R_ALCD22xim	ADH3_YEAST		MNXC4			0	999999			0	0
R4DFD10FE_LR-399	1 MNXM10@MNXC4 + 1 MNXM1@MNXC4 + 1 maranasiMM9042mppal@MNXC4 --> 1 MNXM8@MNXC4 + 1 maranasiMM904ibutoh@MNXC4	R_ALCD23xim	ADH3_YEAST		MNXC4			0	999999			0	0
RC52AF1E9_LR-1199	1 MNXM10@MNXC4 + 1 MNXM1@MNXC4 + 1 maranasiMM9043mbald@MNXC4 --> 1 MNXM8@MNXC4 + 1 maranasiMM904iamoh@MNXC4	R_ALCD24xim	ADH3_YEAST		MNXC4			0	999999			0	0
R98889D89_LR-905	1 MNXM10@MNXC4 + 1 MNXM4@MNXC4 + 1 MNXM95055@MNXC4 --> 2 MNXM1@MNXC4 + 1 MNXM2@MNXC4 + 1 MNXM8@MNXC4 + 1 maranasiMM904hemeA@MNXC4	R_HEMEOMOm	ADRO_YEAST+ADRX_YEAST+COX15_YEAST		MNXC4			0	999999			0	0
R1133AFE0_RL-7	1 MNXM1106@MNXC3 + 1 MNXM13@MNXC3 <-- 1 MNXM114087@MNXC3 + 1 MNXM1@MNXC3	rxn02666		MNXR68366	MNXC3	1.1.1.103	bigg:AOBUTDs;bigg:AOBUTDsm;biopath:RXN01061;ec:1.1.1.103;ecocyc:THREOSPON-RXN;iaf1260:AOBUTDs;imm904:AOBUTDs;intenz:1102;kegg:R03758;metacyc:THREOSPON-RXN;rhea:25653;rhea:25654;rhea:25655;rhea:25656;seed:rxn02666	-999999	0			0	0
R6128505_LR-542	1 MNXM1106@MNXC3 + 1 MNXM2@MNXC3 + 1 MNXM4@MNXC3 --> 1 MNXM15@MNXC3 + 1 MNXM22@MNXC3 + 1 MNXM310@MNXC3	rxn01833		MNXR314	MNXC3	1.4.3.21;1.4.3.4;1.4.3.6	bigg:AACTOOR;biopath:RXN00511;brenda:BS407108;ec:1.4.3.21;ec:1.4.3.4;ec:1.4.3.6;ecocyc:AMACETOXID-RXN;iaf1260:AACTOOR;imm904:AACTOOR;irs1563.45632:R02529_c;kegg:R02529;metacyc:AMACETOXID-RXN;rhea:28186;rhea:28187;rhea:28188;rhea:28189;seed:rxn01833	0	999999			0	0
R82F4B32D_LR-752	1 MNXM1115@MNXC3 + 1 MNXM3@MNXC3 --> 1 MNXM1@MNXC3 + 1 MNXM355@MNXC3 + 1 MNXM7@MNXC3	r_0983	NRK1_YEAST	MNXR4644	MNXC3	2.7.1.22	bigg:RNMK;biopath:RXN00617;brenda:BR47762;ec:2.7.1.22;ecocyc:RIBOSYLNICOTINAMIDE-KINASE-RXN;imm904:RNMK;intenz:2852;kegg:R02324;metacyc:RIBOSYLNICOTINAMIDE-KINASE-RXN;rhea:14017;rhea:14018;rhea:14019;rhea:14020;seed:rxn01671	0	999999			0	0
R871545EC_B-776	1 MNXM1115@MNXC3 + 1 MNXM9@MNXC3 <==> 1 MNXM1@MNXC3 + 1 MNXM216@MNXC3 + 1 MNXM295@MNXC3	rxn01646			MNXC3	2.4.2.1		-999999	999999			0	0
R726B7F0_LR-657	1 MNXM111@MNXC2 --> 1 MNXM111@MNXC3	rxn10963	FET4_YEAST	MNXR2212	MNXC2%MNXC3		bigg:FE2t;bigg:FE2t1;bigg:FE2tex;bigg:FE2tpp;iabaylyiv4:TRANS-RXN-FE+2;iaf1260:FE2tex;iaf1260:FE2tpp;ijn746:FE2t1;imm904:FE2t;seed:rxn08475;seed:rxn08476;seed:rxn10963;seed:rxn13286	0	999999			0	0
RA52020E4_LR-990	1 MNXM111@MNXC3 + 1 MNXM863@MNXC3 --> 2 MNXM1@MNXC3 + 1 MNXM82173@MNXC3	r_0999	MET8_YEAST	MNXR69900	MNXC3	4.99.1.4	bigg:SHCHF;brenda:BR48009;ec:4.99.1.4;kegg:R02864;metacyc:SIROHEME-FERROCHELAT-RXN;seed:rxn02056;upa:UCR02864;upa:UER00376	0	999999			0	0
R698A1CD_B-596	1 MNXM111@MNXC3 <==> 1 MNXM111@MNXC4	rxn13286		MNXR2212	MNXC3%MNXC4		bigg:FE2t;bigg:FE2t1;bigg:FE2tex;bigg:FE2tpp;iabaylyiv4:TRANS-RXN-FE+2;iaf1260:FE2tex;iaf1260:FE2tpp;ijn746:FE2t1;imm904:FE2t;seed:rxn08475;seed:rxn08476;seed:rxn10963;seed:rxn13286	-999999	999999			0	0
RAF73B75B_LR-1058	1 MNXM113@MNXC15 + 1 MNXM82@MNXC3 --> 1 MNXM113@MNXC3 + 1 MNXM82@MNXC15	r_1165	GMT1_YEAST	MNXR25533	MNXC15%MNXC3		imm904:GDPMANNtg;pubmed:15082721;pubmed:15607426;reactome:REACT_126122;reactome:REACT_128439;reactome:REACT_135845;reactome:REACT_135850;reactome:REACT_138695;reactome:REACT_139809;reactome:REACT_142046;reactome:REACT_142229;reactome:REACT_143168;reactome:REACT_143876;reactome:REACT_144923;reactome:REACT_146983;reactome:REACT_22122;reactome:REACT_93641;seed:rxn13296	0	999999			0	0
RC38B4BC5_RL-1189	1 MNXM113@MNXC3 + 2 MNXM1@MNXC3 + 2 MNXM9@MNXC3 <-- 2 MNXM2@MNXC3 + 1 MNXM51@MNXC3	rxn10791	YND1_YEAST	MNXR2840	MNXC3	3.6.1.5	bigg:GTPH1;brenda:BS141364;ec:3.6.1.5;imeo21:GTPH1;imm904:GTPH1;inj661:GTPH1;metacyc:RXN-14201;seed:rxn10791	-999999	0			0	0
RACB5E6D6_LR-1042	1 MNXM114087@MNXC3 + 1 MNXM12@MNXC3 --> 1 MNXM21@MNXC3 + 1 MNXM29@MNXC3	r_0500		MNXR69171	MNXC3	2.3.1.29;2.3.1.37	bigg:GLYAT;bigg:GLYATi;bigg:GLYATm;biopath:RXN01455;brenda:BR44028;brenda:BS320782;ec:2.3.1.29;ec:2.3.1.37;ecocyc:AKBLIG-RXN;iaf1260:GLYAT;ijr904.45632:GLYATi;ijr904:GLYATi;imm904:GLYATi;intenz:2297;irs1563.45632:R00371_c;isb619:GLYAT;iso783:GLYAT;iyo844:GLYAT;kegg:R00371;metacyc:AKBLIG-RXN;pubmed:11318637;rhea:20736;rhea:20737;rhea:20738;rhea:20739;seed:rxn00274;upa:UCR00371;upa:UER00506	0	999999			0	0
RACFB7218_B-1043	1 MNXM114087@MNXC3 + 1 MNXM1@MNXC3 + 1 MNXM6@MNXC3 <==> 1 MNXM2125@MNXC3 + 1 MNXM5@MNXC3	rxn08172	YM71_YEAST	MNXR68421	MNXC3		bigg:ATHRDHr;iaf1260:ATHRDHr;imm904:ATHRDHr;pubmed:12535615;rhea:30055;rhea:30056;rhea:30057;rhea:30058;seed:rxn08172	-999999	999999			0	0
RD26FA80E_LR-1275	1 MNXM114141@MNXC4 --> 1 MNXM2@MNXC4 + 1 MNXM505@MNXC4	R_T4HCINNMFM		MNXR69930	MNXC4	4.2.1.-	bigg:T4HCINNMFM;ec:4.2.1.-;kegg:R08766;metacyc:RXN3O-1118;seed:rxn13400	0	999999			0	0
R823F03D_RL-744	1 MNXM114383@MNXC13 + 1 MNXM12@MNXC13 + 1 MNXM1@MNXC13 <-- 1 MNXM1504@MNXC13 + 1 MNXM2@MNXC13	R_PTE12x	PTE1_YEAST		MNXC13			-999999	0			0	0
R52A0D781_LR-441	1 MNXM118@MNXC2 + 1 MNXM1@MNXC3 --> 1 MNXM118@MNXC3 + 1 MNXM1@MNXC2	R_PTRCt3i	TPO1_YEAST;TPO4_YEAST	MNXR4520	MNXC2%MNXC3		bigg:PTRCt2;bigg:PTRCt2pp;bigg:PTRCt2r;iaf1260:PTRCt2pp;iin800:U171;ijr904.45632:PTRCt2r;ijr904:PTRCt2r;imm904:PTRCt3i;ind750:PTRCt2;ips189:PTRCt2;iso783:PTRCt2;obsolete:rxn05702;seed:rxn05687;seed:rxn09215;seed:rxn13392	0	999999			0	0
R3EB03FE8_RL-297	1 MNXM118@MNXC2 <-- 1 MNXM118@MNXC3	r_1250	TPO5_YEAST	MNXR4521	MNXC2%MNXC3		bigg:PTRCtex;iaf1260:PTRCtex;ijn746:PTRCtex;seed:rxn09216;seed:rxn13393	-999999	0			0	0
R3ECA5490_B-299	1 MNXM1190@MNXC13 <==> 1 MNXM1190@MNXC3	R_HEXCCOAtx		MNXR64245	MNXC13%MNXC3		bigg:HEXCCOAtx;imm904:HEXCCOAtx;reactome:REACT_100321;reactome:REACT_103169;reactome:REACT_104898;reactome:REACT_112985;reactome:REACT_113055;reactome:REACT_16917;reactome:REACT_29111;reactome:REACT_78955;reactome:REACT_84586;reactome:REACT_85101;reactome:REACT_94559;reactome:REACT_96151;reactome:REACT_96269;reactome:REACT_99381;seed:rxn13312	-999999	999999			0	0
R610CD7EB_LR-540	1 MNXM119@MNXC3 + 1 MNXM1@MNXC3 + 1 MNXM6@MNXC3 --> 1 MNXM208@MNXC3 + 1 MNXM5@MNXC3	rxn03975	LOT6_YEAST	MNXR68997	MNXC3	1.5.1.-;1.5.1.29;1.5.1.38;1.5.1.39	bigg:FLDO;bigg:FMNRx2;brenda:BR36899;brenda:BR36899_WOP;brenda:BS402636;ec:1.5.1.-;ec:1.5.1.29;ec:1.5.1.38;ec:1.5.1.39;ecocyc:FMNREDUCT-RXN;iaf1260:FMNRx2;igt196:FMNRED;iit341:FLDO;ijn746:FMNRx2;imm904:FMNRx2;intenz:18676;intenz:18677;isb619:FLDO;iyo844:FMNRy;kegg:R05706;metacyc:RXN-12444;obsolete:rxn05738r;obsolete:rxn08523r;obsolete:rxn10047r;rhea:21624;rhea:21625;rhea:21626;rhea:21627;seed:rxn…	0	999999			0	0
R5CA28D78_RL-516	1 MNXM11@MNXC3 + 1 MNXM139@MNXC3 <-- 1 MNXM34@MNXC3 + 1 MNXM83@MNXC3	rxn01486	GGPPS_YEAST	MNXR55435	MNXC3	2.5.1;2.5.1.29	bigg:FRTT;biopath:RXN01281;brenda:BR47565;ec:2.5.1;ec:2.5.1.29;iaf692:FRTT;imm904:FRTT;intenz:18546;irs1563.45632:R02061_c;iso783:FRTT;iyo844:FRTT;kegg:R02061;metacyc:FARNESYLTRANSTRANSFERASE-RXN;metacyc:RXN0-5180;rhea:17653;rhea:17654;rhea:17655;rhea:17656;seed:rxn01486;upa:UCR02061;upa:UER00564	-999999	0			0	0
R96FE455A_RL-896	1 MNXM11@MNXC3 + 1 MNXM2351@MNXC3 <-- 1 MNXM1@MNXC3 + 1 MNXM304@MNXC3 + 1 MNXM3@MNXC3	r_0230	BPL1_YEAST	MNXR934	MNXC3	6.2.1.11;6.3.4.10;6.3.4.11;6.3.4.15;6.3.4.9	bigg:BACCL;bigg:BACCLm;brenda:BS398826;ec:6.2.1.11;ec:6.3.4.10;ec:6.3.4.11;ec:6.3.4.15;ec:6.3.4.9;iaf692:BACCL;iit341:BACCL;imeo21:BACCL;imm904:BACCL;imo1053-pao1:BTNL1;imo1056:BTNL1;inj661:BACCL;isb619:BACCL;kegg:R01074;rhea:31115;rhea:31116;rhea:31117;rhea:31118;seed:rxn00792	-999999	0			0	0
R6A71999D_RL-605	1 MNXM11@MNXC3 + 1 maranasiMM904pendp@MNXC3 <-- 1 MNXM139@MNXC3 + 1 MNXM83@MNXC3	R_GGTT			MNXC3			-999999	0			0	0
RA5240FC7_RL-991	1 MNXM11@MNXC4 + 1 MNXM14@MNXC4 + 1 MNXM264@MNXC4 <-- 1 MNXM12@MNXC4 + 1 MNXM3@MNXC4 + 1 MNXM505@MNXC4	r_0334		MNXR227	MNXC4	6.2.1.12	bigg:4CMCOAS;bigg:COUCOAFm;brenda:BR63;ec:6.2.1.12;ecocyc:4-COUMARATE--COA-LIGASE-RXN;iabaylyiv4:4-COUMARATE--COA-LIGASE-RXN;ijn746:4CMCOAS;imm904:COUCOAFm;intenz:5070;kegg:R01616;metacyc:4-COUMARATE--COA-LIGASE-RXN;rhea:19641;rhea:19642;rhea:19643;rhea:19644;seed:rxn01182;upa:UCR01616;upa:UER00547	-999999	0			0	0
REE6668A9_RL-1457	1 MNXM11@MNXC4 + 1 MNXM95055@MNXC4 <-- 2 MNXM1@MNXC4 + 1 MNXM2@MNXC4 + 1 MNXM34@MNXC4 + 1 MNXM97148@MNXC4	R_HEMEOSm	COX10_YEAST		MNXC4			-999999	0			0	0
R3F12E8BA_RL-300	1 MNXM11@MNXC6 + 1 MNXM14@MNXC6 + 1 MNXM1@MNXC6 + 1 MNXM8@MNXC6 <-- 1 MNXM15@MNXC6 + 1 MNXM309@MNXC6 + 1 MNXM3@MNXC6	R_NADS1n	NADE_YEAST	MNXR3769	MNXC6	6.3.1.5;6.3.5.1	bigg:NADS1;bigg:NADS1m;brenda:BR96;brenda:BS369022;ec:6.3.1.5;ec:6.3.5.1;ecocyc:NAD-SYNTH-NH3-RXN;iaf1260:NADS1;iaf692:NADS1;igt196:NADS1;iin800:QNS1_1;iin800:QNS1_2;iit341:NADS1;ijr904.45632:NADS1;ijr904:NADS1;imm904:NADS1;imm904:NADS1n;imo1053-pao1:NADS1;imo1056:NADS1;ind750:NADS1;ind750:NADS1m;intenz:5097;ips189:NADS1;isb619:NADS1;iso783:NADS1;iyo844:NADS1;kegg:R00189;macie:M0200;metacyc:NAD-S…	-999999	0			0	0
R5DB65060_LR-524	1 MNXM121@MNXC3 + 2 MNXM1@MNXC3 + 1 MNXM80@MNXC4 --> 1 MNXM121@MNXC4 + 2 MNXM1@MNXC4 + 1 MNXM80@MNXC3	r_1276	RIM2_YEAST	MNXR29944	MNXC3%MNXC4		imm904:UTPtm;seed:rxn13415	0	999999			0	0
R39A96FDB_LR-270	1 MNXM121@MNXC3 + 2 MNXM2@MNXC3 --> 2 MNXM1@MNXC3 + 1 MNXM80@MNXC3 + 2 MNXM9@MNXC3	R_UTPH1	YND1_YEAST	MNXR73558	MNXC3	3.1.3.2;3.6.1.29;3.6.1.5	brenda:BS93268;ec:3.1.3.2;ec:3.6.1.29;ec:3.6.1.5;imm904:UTPH1;metacyc:RXN-12199;seed:rxn13414	0	999999			0	0
RC9D3B43_LR-1229	1 MNXM124@MNXC2 + 1 MNXM1@MNXC3 --> 1 MNXM124@MNXC3 + 1 MNXM1@MNXC2	rxn05652	TPO1_YEAST;TPO4_YEAST	MNXR4890	MNXC2%MNXC3		bigg:SPMDt2;ecocyc:TRANS-RXN0-266;iin800:U172;imm904:SPMDt3i;ind750:SPMDt2;iyo844:SPMDt3;rhea:28735;rhea:28736;rhea:28737;rhea:28738;seed:rxn05652;seed:rxn09660	0	999999			0	0
RD682E897_RL-1297	1 MNXM124@MNXC2 <-- 1 MNXM124@MNXC3	r_1259	TPO5_YEAST	MNXR4891	MNXC2%MNXC3		bigg:SPMDtex;iaf1260:SPMDtex;ijn746:SPMDtex;seed:rxn09266;seed:rxn13397	-999999	0			0	0
RD7BDBBC0_RL-1307	1 MNXM124@MNXC3 + 1 MNXM22@MNXC3 + 1 MNXM493@MNXC3 <-- 1 MNXM2@MNXC3 + 1 MNXM408@MNXC3 + 1 MNXM4@MNXC3	r_0937	FMS1_YEAST	MNXR8924	MNXC3	1.5.3.13;1.5.3.16;1.5.3.17	brenda:BR48997;ec:1.5.3.13;ec:1.5.3.16;ec:1.5.3.17;imm904:POLYAO3;intenz:17812;intenz:17815;intenz:17816;kegg:R09076;metacyc:RXN-9015;pubmed:11454677;pubmed:12141946;pubmed:12398765;pubmed:12727196;reactome:REACT_102085;reactome:REACT_102996;reactome:REACT_104101;reactome:REACT_2194;reactome:REACT_2194.4;reactome:REACT_2194.5;reactome:REACT_30979;reactome:REACT_33308;reactome:REACT_34337;reactome…	-999999	0			0	0
R6BE38675_RL-614	1 MNXM12@MNXC13 + 1 MNXM1@MNXC13 + 1 MNXM236@MNXC13 <-- 1 MNXM272@MNXC13 + 1 MNXM2@MNXC13	r_0849	PTE1_YEAST	MNXR1990	MNXC13	3.1.2.2	bigg:FACOAE180;ec:3.1.2.2;kegg:R08174;metacyc:RXN-9624;pubmed:18702504;rhea:30139;rhea:30140;rhea:30141;rhea:30142	-999999	0			0	0
RDD6117AA_RL-1342	1 MNXM12@MNXC13 + 1 MNXM1@MNXC13 + 1 MNXM314@MNXC13 <-- 1 MNXM224@MNXC13 + 1 MNXM2@MNXC13	r_0848	PTE1_YEAST	MNXR1986	MNXC13	3.1.2.2;3.1.2.20	bigg:FACOAE140;brenda:BS360734;ec:3.1.2.2;ec:3.1.2.20;iabaylyiv4:0-COA-THIOLASE-RXN;iabaylyiv4:C14;iaf1260:FACOAE140;imeo21:FACOAE140;imm904:PTE7x;inj661:FACOAE140;metacyc:RXN-9626;seed:rxn08441	-999999	0			0	0
RAC655FD5_RL-1039	1 MNXM12@MNXC13 + 1 MNXM1@MNXC13 + 1 MNXM402@MNXC13 <-- 1 MNXM2@MNXC13 + 1 MNXM363@MNXC13	r_0845	PTE1_YEAST	MNXR1985	MNXC13	2.3.1.16;3.1.2.2;3.1.2.20	bigg:FACOAE120;brenda:BS380602;ec:2.3.1.16;ec:3.1.2.2;ec:3.1.2.20;iabaylyiv4:0-COA-THIOLASE-RXN;iabaylyiv4:C12;iaf1260:FACOAE120;imm904:PTE11x;metacyc:RXN-9627;obsolete:rxn10359;pubmed:18702504;rhea:30135;rhea:30136;rhea:30137;rhea:30138;seed:rxn08440	-999999	0			0	0
RE094553F_RL-1361	1 MNXM12@MNXC13 + 1 MNXM1@MNXC13 + 1 MNXM750@MNXC13 <-- 1 MNXM2@MNXC13 + 1 MNXM342@MNXC13	r_0850	PTE1_YEAST	MNXR1993	MNXC13	3.1.2.20	bigg:FACOAE80;brenda:BS380687;ec:3.1.2.20;iabaylyiv4:0-COA-THIOLASE-RXN;iabaylyiv4:C8;iaf1260:FACOAE80;imm904:PTE9x;pubmed:18702504;rhea:30143;rhea:30144;rhea:30145;rhea:30146;seed:rxn08447	-999999	0			0	0
RCEC205CF_LR-1255	1 MNXM12@MNXC13 + 1 MNXM2@MNXC13 --> 2 MNXM1@MNXC13 + 1 MNXM373@MNXC13 + 1 MNXM45@MNXC13	R_COAHLp	PCD1_YEAST	MNXR449	MNXC13		bigg:ACPS;bigg:ACPSm;iit341:ACPS;imm904:ACPSm;imm904:COAHLp;ind750:ACPSm;metacyc:RXN-10811;seed:rxn09532	0	999999			0	0
R5780CE12_RL-482	1 MNXM12@MNXC3 + 0.77 MNXM1@MNXC3 + 0.01 MNXM297@MNXC3 <-- 0.1 MNXM224@MNXC3 + 0.05 MNXM272@MNXC3 + 0.06 MNXM363@MNXC3 + 0.02 MNXM486@MNXC3 + 0.17 MNXM56353@MNXC3 + 0.24 MNXM686@MNXC3 + 0.27 MNXM88@MNXC3 + 0.09 MNXM90369@MNXC3 + 0.01 maranasiMM9041agpcSC@MNXC3	R_LPCAT_SC	TAZ1_YEAST		MNXC3	2.3.1.23		-999999	0			0	0
R206CACB8_RL-115	1 MNXM12@MNXC3 + 1 MNXM13@MNXC3 + 3 MNXM2@MNXC3 + 3 MNXM5@MNXC3 + 1 MNXM83847@MNXC3 <-- 5 MNXM1@MNXC3 + 1 MNXM402@MNXC3 + 1 MNXM40@MNXC3 + 1 MNXM4@MNXC3 + 3 MNXM6@MNXC3	R_FAS141	ELO1_YEAST	MNXR81041	MNXC3		imm904:FAS141;seed:rxn13281	-999999	0			0	0
R1733AF53_RL-45	1 MNXM12@MNXC3 + 1 MNXM13@MNXC3 + 3 MNXM2@MNXC3 + 3 MNXM5@MNXC3 + 1 MNXM950@MNXC3 <-- 4 MNXM1@MNXC3 + 1 MNXM314@MNXC3 + 1 MNXM40@MNXC3 + 1 MNXM4@MNXC3 + 3 MNXM6@MNXC3	r_0390	ELO1_YEAST	MNXR2139	MNXC3	2.3.1.85	bigg:FAS161;ec:2.3.1.85	-999999	0			0	0
RA18AC2B9_RL-968	1 MNXM12@MNXC3 + 1 maranasiMM9042mbac@MNXC3 <-- 1 MNXM21@MNXC3 + 1 maranasiMM9042mbtoh@MNXC3	R_OHACT3	ATF1_YEAST;ATF2_YEAST		MNXC3	2.3.1.84		-999999	0			0	0
RAB061259_RL-1029	1 MNXM12@MNXC3 + 1 maranasiMM904aces@MNXC3 <-- 1 MNXM21@MNXC3 + 1 MNXM303@MNXC3	R_OHACT1	ATF1_YEAST;ATF2_YEAST		MNXC3	2.3.1.84		-999999	0			0	0
R4C9860DB_RL-387	1 MNXM12@MNXC3 + 1 maranasiMM904iamac@MNXC3 <-- 1 MNXM21@MNXC3 + 1 maranasiMM904iamoh@MNXC3	R_OHACT2	ATF1_YEAST;ATF2_YEAST		MNXC3	2.3.1.84		-999999	0			0	0
R74A19964_RL-671	1 MNXM12@MNXC3 + 1 maranasiMM904ibutac@MNXC3 <-- 1 MNXM21@MNXC3 + 1 maranasiMM904ibutoh@MNXC3	R_OHACT4	ATF1_YEAST;ATF2_YEAST		MNXC3	2.3.1.84		-999999	0			0	0
R2BAC047E_RL-201	1 MNXM12@MNXC3 + 1 maranasiMM904pheac@MNXC3 <-- 1 MNXM21@MNXC3 + 1 maranasiMM9042phetoh@MNXC3	R_OHACT5	ATF1_YEAST;ATF2_YEAST		MNXC3	2.3.1.84		-999999	0			0	0
R1659B344_LR-38	1 MNXM12@MNXC3 --> 1 MNXM12@MNXC4	r_1129	LEU5_YEAST	MNXR1228	MNXC3%MNXC4		bigg:COAt;bigg:COAtl;bigg:COAtm;bigg:COAtn;bigg:COAtp;bigg:COAtr;imeo21:COAt;inj661:COAt;ips189:COAt;reactome:REACT_104654;reactome:REACT_105531;reactome:REACT_11209;reactome:REACT_114125;reactome:REACT_114308;reactome:REACT_131574;reactome:REACT_158061;reactome:REACT_31262;reactome:REACT_86944;reactome:REACT_88273;reactome:REACT_88951;reactome:REACT_91100;reactome:REACT_91139;reactome:REACT_9432…	0	999999			0	0
RF857D268_B-1517	1 MNXM12@MNXC3 <==> 1 MNXM12@MNXC6	r_1699		MNXR1228	MNXC3%MNXC6		bigg:COAt;bigg:COAtl;bigg:COAtm;bigg:COAtn;bigg:COAtp;bigg:COAtr;imeo21:COAt;inj661:COAt;ips189:COAt;reactome:REACT_104654;reactome:REACT_105531;reactome:REACT_11209;reactome:REACT_114125;reactome:REACT_114308;reactome:REACT_131574;reactome:REACT_158061;reactome:REACT_31262;reactome:REACT_86944;reactome:REACT_88273;reactome:REACT_88951;reactome:REACT_91100;reactome:REACT_91139;reactome:REACT_9432…	-999999	999999			0	0
R18E9BBAF_RL-55	1 MNXM12@MNXC4 + 1 MNXM164@MNXC4 + 1 MNXM1@MNXC4 <-- 1 MNXM2@MNXC4 + 1 MNXM91099@MNXC4	R_4HBZFm		MNXR68207	MNXC4		bigg:4HBZFm;imm904:4HBZFm;seed:rxn13208	-999999	0			0	0
R5C32BAC_RL-512	1 MNXM12@MNXC4 + 1 MNXM1@MNXC4 + 1 MNXM26@MNXC4 <-- 1 MNXM21@MNXC4 + 1 MNXM2@MNXC4	r_0111	ACH1_YEAST	MNXR429	MNXC4	3.1.2.1	bigg:ACOAH;bigg:ACOAHi;brenda:BR11726;ec:3.1.2.1;iin800:ACH1;imm904:ACOAHim;ind750:ACOAH;intenz:3252;kegg:R00227;metacyc:ACETYL-COA-HYDROLASE-RXN;pubmed:10092594;pubmed:16756494;reactome:REACT_104855;reactome:REACT_105619;reactome:REACT_109012;reactome:REACT_109195;reactome:REACT_136034;reactome:REACT_16974;reactome:REACT_16974.1;reactome:REACT_77871;reactome:REACT_83459;reactome:REACT_83490;reac…	-999999	0			0	0
RA5BE572E_RL-994	1 MNXM12@MNXC4 + 1 MNXM1@MNXC4 + 1 MNXM9861@MNXC4 <-- 1 MNXM2@MNXC4 + 1 MNXM46@MNXC4 + 1 MNXM86@MNXC4	r_0028	CISY3_YEAST	MNXR10437	MNXC4	2.3.3.5;4.1.3.31	bigg:MCITS;brenda:BS321833;ec:2.3.3.5;ec:4.1.3.31;iabaylyiv4:2-METHYLCITRATE-SYNTHASE-RXN;iaf1260:MCITS;iag612:rbs_524;ijn746:MCITS;ijr904.45632:MCITS;ijr904:MCITS;imm904:MCITSm;ind750:MCITS;iso783:MCITS;iyo844:MCITS;kegg:R00931;seed:rxn00679	-999999	0			0	0
R7AAF0A64_LR-709	1 MNXM134@MNXC3 + 1 MNXM1@MNXC9 --> 1 MNXM134@MNXC9 + 1 MNXM1@MNXC3	r_1200	VBA1_YEAST;VBA2_YEAST;VBA3_YEAST	MNXR2972	MNXC3%MNXC9		bigg:HISt2m;bigg:HISt2r;bigg:HISt2rpp;iaf1260:HISt2rpp;iin800:AGP1_5;iin800:GAP1_9;iin800:HIP1;iin800:VAP1_2;ijr904.45632:HISt2r;ijr904:HISt2r;imeo21:HISt2r;imm904:HISt2m;imm904:HISt2r;imm904:HISt6;ind750:HISt2m;ind750:HISt2r;inj661:HISt2r;ips189:HISt2;iyo844:HISt2;obsolete:rxn05587;seed:rxn05299;seed:rxn08719;seed:rxn09744;seed:rxn13314	0	999999			0	0
RA7814861_LR-1009	1 MNXM1372@MNXC3 --> 1 MNXM1@MNXC3 + 1 MNXM2@MNXC3 + 1 MNXM555@MNXC3	rxn02989			MNXC3			0	999999			0	0
R2A8FD58_LR-193	1 MNXM1388@MNXC3 + 1 MNXM16@MNXC3 --> 1 MNXM19@MNXC3 + 1 maranasiMM904acon5m@MNXC3	R_ACON3MT	TMT1_YEAST		MNXC3	2.1.1.145		0	999999			0	0
REACAC36A_RL-1432	1 MNXM13@MNXC3 + 1 MNXM473@MNXC3 <-- 1 MNXM1@MNXC3 + 1 MNXM210@MNXC3	rxn01003	ARO10_YEAST;PDC1_YEAST;PDC5_YEAST;PDC6_YEAST	MNXR7047	MNXC3	4.1.1.-;4.1.1.43	brenda:BR303;ec:4.1.1.-;ec:4.1.1.43;iao358:rll_307;imm904:PPYRDC;intenz:4537;kegg:R01377;metacyc:PHENYLPYRUVATE-DECARBOXYLASE-RXN;rhea:14185;rhea:14186;rhea:14187;rhea:14188;seed:rxn01003	-999999	0			0	0
R8A0C4CCF_RL-807	1 MNXM13@MNXC3 + 1 MNXM664@MNXC3 <-- 1 MNXM1@MNXC3 + 1 MNXM23@MNXC3 + 1 MNXM75@MNXC3	r_0960	PDC1_YEAST;PDC5_YEAST;PDC6_YEAST		MNXC3			-999999	0			0	0
RC712B9E9_RL-1209	1 MNXM13@MNXC3 + 1 maranasiMM9042mbald@MNXC3 <-- 1 MNXM1@MNXC3 + 1 MNXM439@MNXC3	R_3MOPDC	ARO10_YEAST;PDC1_YEAST;PDC5_YEAST;PDC6_YEAST;THI3_YEAST		MNXC3			-999999	0			0	0
RBB5F7667_RL-1139	1 MNXM13@MNXC3 + 1 maranasiMM9042mppal@MNXC3 <-- 1 MNXM1@MNXC3 + 1 MNXM238@MNXC3	R_3MOBDC	PDC1_YEAST;PDC5_YEAST;PDC6_YEAST		MNXC3			-999999	0			0	0
R15FB3316_RL-34	1 MNXM13@MNXC3 + 1 maranasiMM9043mbald@MNXC3 <-- 1 MNXM1@MNXC3 + 1 MNXM404@MNXC3	R_4MOPDC	ARO10_YEAST;THI3_YEAST		MNXC3			-999999	0			0	0
RB7107350_RL-1109	1 MNXM13@MNXC4 + 1 maranasiMM9042hp6mp@MNXC4 <-- 1 maranasiMM9043hph5mb@MNXC4	R_3HPH5MBDCm			MNXC4			-999999	0			0	0
RCAE14274_RL-1239	1 MNXM140@MNXC3 + 1 MNXM1@MNXC3 <-- 1 MNXM140@MNXC9 + 1 MNXM1@MNXC9	r_1210	AVT3_YEAST;AVT4_YEAST	MNXR3223	MNXC3%MNXC9		bigg:LEUt2r;bigg:LEUt2rpp;iaf1260:LEUt2rpp;iaf692:LEUt2r;iin800:AGP1_7;iin800:BAP2_3;iin800:BAP3_3;iin800:GAP1_11;iin800:GNP1_4;iin800:TAT1_2;iin800:VAP1_4;ijr904.45632:LEUt2r;ijr904:LEUt2r;imeo21:LEUt2r;imm904:LEUt2r;imm904:LEUt6;imm904:LEUt7;imo1053-pao1:LEUt2;imo1056:LEUt2;ind750:LEUt2r;inj661:LEUt2r;ips189:LEUt6;isb619:LEUt2r;iyo844:LEUt6;obsolete:rxn05600;seed:rxn05243;seed:rxn08785;seed:rxn…	-999999	0			0	0
R2C032E6B_LR-202	1 MNXM140@MNXC3 + 1 MNXM1@MNXC9 --> 1 MNXM140@MNXC9 + 1 MNXM1@MNXC3	r_1209	AVT1_YEAST	MNXR3223	MNXC3%MNXC9		bigg:LEUt2r;bigg:LEUt2rpp;iaf1260:LEUt2rpp;iaf692:LEUt2r;iin800:AGP1_7;iin800:BAP2_3;iin800:BAP3_3;iin800:GAP1_11;iin800:GNP1_4;iin800:TAT1_2;iin800:VAP1_4;ijr904.45632:LEUt2r;ijr904:LEUt2r;imeo21:LEUt2r;imm904:LEUt2r;imm904:LEUt6;imm904:LEUt7;imo1053-pao1:LEUt2;imo1056:LEUt2;ind750:LEUt2r;inj661:LEUt2r;ips189:LEUt6;isb619:LEUt2r;iyo844:LEUt6;obsolete:rxn05600;seed:rxn05243;seed:rxn08785;seed:rxn…	0	999999			0	0
R79CDC54C_RL-703	1 MNXM147@MNXC3 + 1 MNXM1@MNXC3 <-- 1 MNXM147@MNXC9 + 1 MNXM1@MNXC9	r_1188	AVT3_YEAST;AVT4_YEAST	MNXR849	MNXC3%MNXC9		bigg:ASNt2;bigg:ASNt2m;bigg:ASNt2r;bigg:ASNt2rpp;iaf1260:ASNt2rpp;iin800:AGP1_3;iin800:DIP5_3;iin800:GAP1_4;iin800:GNP1_1;iit341:ASNt2;ijr904.45632:ASNt2r;ijr904:ASNt2r;imeo21:ASNt2r;imm904:ASNt2r;imm904:ASNt6;imm904:ASNt7;ind750:ASNt2r;inj661:ASNt2r;ips189:ASNt2;iyo844:ASNt2;seed:rxn05508;seed:rxn08161;seed:rxn09782;seed:rxn13229;seed:rxn13230	-999999	0			0	0
R9F2FA953_LR-953	1 MNXM147@MNXC3 + 1 MNXM1@MNXC9 --> 1 MNXM147@MNXC9 + 1 MNXM1@MNXC3	r_1187	AVT1_YEAST	MNXR849	MNXC3%MNXC9		bigg:ASNt2;bigg:ASNt2m;bigg:ASNt2r;bigg:ASNt2rpp;iaf1260:ASNt2rpp;iin800:AGP1_3;iin800:DIP5_3;iin800:GAP1_4;iin800:GNP1_1;iit341:ASNt2;ijr904.45632:ASNt2r;ijr904:ASNt2r;imeo21:ASNt2r;imm904:ASNt2r;imm904:ASNt6;imm904:ASNt7;ind750:ASNt2r;inj661:ASNt2r;ips189:ASNt2;iyo844:ASNt2;seed:rxn05508;seed:rxn08161;seed:rxn09782;seed:rxn13229;seed:rxn13230	0	999999			0	0
R41E6856A_B-320	1 MNXM148@MNXC13 + 2 MNXM2@MNXC13 <==> 1 MNXM155@MNXC13 + 1 MNXM22@MNXC13	r_0552	AHP1_YEAST+TRX1_YEAST;AHP1_YEAST+TRX2_YEAST	MNXR5040	MNXC13	1.11.1.16	bigg:THIORDXi;ec:1.11.1.16;iaf1260:THIORDXi;imm904:THIORDXi;imm904:THIORDXm;imm904:THIORDXni;imm904:THIORDXp;ips189:THDPO;metacyc:RXN0-267;seed:rxn09296	-999999	999999			0	0
RDB5F787_B-1332	1 MNXM148@MNXC13 <==> 1 MNXM148@MNXC3	rxn13406		MNXR29940	MNXC13%MNXC3		imm904:TRDOXtp;seed:rxn13406	-999999	999999			0	0
R12B9018D_RL-18	1 MNXM148@MNXC3 + 2 MNXM2@MNXC3 <-- 1 MNXM155@MNXC3 + 1 MNXM22@MNXC3	rxn09296	TRX1_YEAST+TSA2_YEAST;TRX2_YEAST+TSA2_YEAST	MNXR5040	MNXC3	1.11.1.16	bigg:THIORDXi;ec:1.11.1.16;iaf1260:THIORDXi;imm904:THIORDXi;imm904:THIORDXm;imm904:THIORDXni;imm904:THIORDXp;ips189:THDPO;metacyc:RXN0-267;seed:rxn09296	-999999	0			0	0
R7FD33F64_B-731	1 MNXM148@MNXC4 + 2 MNXM2@MNXC4 <==> 1 MNXM155@MNXC4 + 1 MNXM22@MNXC4	r_0551	PRX1_YEAST+TRX3_YEAST	MNXR5040	MNXC4	1.11.1.16	bigg:THIORDXi;ec:1.11.1.16;iaf1260:THIORDXi;imm904:THIORDXi;imm904:THIORDXm;imm904:THIORDXni;imm904:THIORDXp;ips189:THDPO;metacyc:RXN0-267;seed:rxn09296	-999999	999999			0	0
R57229B22_RL-480	1 MNXM148@MNXC6 + 2 MNXM2@MNXC6 <-- 1 MNXM155@MNXC6 + 1 MNXM22@MNXC6	r_1037	DOT5_YEAST+TRX1_YEAST;DOT5_YEAST+TRX2_YEAST	MNXR5040	MNXC6	1.11.1.16	bigg:THIORDXi;ec:1.11.1.16;iaf1260:THIORDXi;imm904:THIORDXi;imm904:THIORDXm;imm904:THIORDXni;imm904:THIORDXp;ips189:THDPO;metacyc:RXN0-267;seed:rxn09296	-999999	0			0	0
R6F764D48_RL-639	1 MNXM14@MNXC3 + 1 MNXM1@MNXC3 + 1 MNXM9@MNXC3 <-- 1 MNXM2@MNXC3 + 1 MNXM7@MNXC3	rxn00092	YND1_YEAST	MNXR890	MNXC3	3.6.1.5	bigg:ATPH2e;biopath:RXN00561;brenda:BS93189;ec:3.6.1.5;kegg:R00122;metacyc:RXN-10862;seed:rxn00092	-999999	0			0	0
R746FA0FC_RL-669	1 MNXM14@MNXC3 + 2 MNXM1@MNXC3 + 2 MNXM9@MNXC3 <-- 2 MNXM2@MNXC3 + 1 MNXM3@MNXC3	rxn00061	YND1_YEAST	MNXR889	MNXC3	3.6.1.5	bigg:ATPH1e;brenda:BR22777;ec:3.6.1.5;imm904:ATPH1;intenz:4356;kegg:R00085;metacyc:APYRASE-RXN;rhea:20988;rhea:20989;rhea:20990;rhea:20991;seed:rxn00061	-999999	0			0	0
RA4593AE3_B-989	1 MNXM14@MNXC3 <==> 1 MNXM14@MNXC6	r_1656		MNXR720	MNXC3%MNXC6		bigg:AMPtex;bigg:AMPtp;bigg:AMPtr;iaf1260:AMPtex;seed:rxn08134;seed:rxn13227	-999999	999999			0	0
RE0C10638_B-1363	1 MNXM1504@MNXC13 <==> 1 MNXM1504@MNXC3	R_TTCCOAtx		MNXR67912	MNXC13%MNXC3		imm904:TTCCOAtx;seed:rxn13409	-999999	999999			0	0
R9FDF1009_LR-956	1 MNXM150@MNXC3 + 1 MNXM9@MNXC3 --> 1 MNXM168@MNXC3 + 1 MNXM407@MNXC3	r_0075	YLR017W	MNXR3639	MNXC3	2.4.2.28	bigg:MTAP;brenda:BR47472;brenda:BS354415;ec:2.4.2.28;iaf692:MTAP;imm904:MTAP;imo1053-pao1:MTAP;imo1056:MTAP;intenz:2685;kegg:R01402;metacyc:5-METHYLTHIOADENOSINE-PHOSPHORYLASE-RXN;reactome:REACT_75786.1;reactome:REACT_75786.2;rhea:11852;rhea:11853;rhea:11854;rhea:11855;seed:rxn01022;upa:UCR01402;upa:UER00873	0	999999			0	0
R679F5B92_LR-580	1 MNXM151@MNXC4 + 1 MNXM1@MNXC4 + 1 MNXM6@MNXC4 --> 2 MNXM57@MNXC4 + 1 MNXM5@MNXC4	r_0482	GLRX5_YEAST+GSHR_YEAST	MNXR2826	MNXC4	1.6.4.2;1.8.1.7	bigg:GTHO;bigg:GTHOm;bigg:GTHOr;brenda:BR37011;brenda:BS260405;ec:1.6.4.2;ec:1.8.1.7;ecocyc:GLUTATHIONE-REDUCT-NADPH-RXN;iabaylyiv4:GLUTATHIONE-REDUCT-NADPH-RXN;iaf1260:GTHOr;iaf692:GTHOr;iao358:rll_184;iin800:GLR1;ijn746:GTHO;ijr904.45632:GTHOr;ijr904:GTHOr;imeo21:GTHOr;imm904:GTHO;imm904:GTHOm;imo1053-pao1:GTHRD;imo1056:GTHRD;ind750:GTHO;inj661:GTHOr;intenz:10033;iso783:GTHRD;kegg:R00115;macie:…	0	999999			0	0
R1F7DDEBD_B-106	1 MNXM151@MNXC4 + 2 MNXM2@MNXC4 <==> 1 MNXM22@MNXC4 + 2 MNXM57@MNXC4	r_0484	GLRX5_YEAST	MNXR2828	MNXC4	1.11.1.9	bigg:GTHP;bigg:GTHPe;bigg:GTHPm;brenda:BR37185;ec:1.11.1.9;ecocyc:GLUTATHIONE-PEROXIDASE-RXN;iabaylyiv4:GLUTATHIONE-PEROXIDASE-RXN;iao358:rll_183;iin800:GPX1;iin800:GPX2;iin800:HYR1;ijn746:GTHP;imm904:GTHP;imm904:GTHPm;ind750:GTHP;intenz:1769;irs1563.45632:R00274_c;isb619:GTHP;iso783:GSHPO;iyo844:GTHPe;kegg:R00274;metacyc:GLUTATHIONE-PEROXIDASE-RXN;obsolete:rxn10392;reactome:REACT_2037.3;rhea:168…	-999999	999999			0	0
RC902AE7C_B-1224	1 MNXM155@MNXC13 <==> 1 MNXM155@MNXC3	rxn13407		MNXR29941	MNXC13%MNXC3		imm904:TRDRDtp;seed:rxn13407	-999999	999999			0	0
R7568C3AE_B-677	1 MNXM159@MNXC3 <==> 1 MNXM159@MNXC4	rxn13195		MNXR29854	MNXC3%MNXC4		imm904:2OBUTtm;seed:rxn13195	-999999	999999			0	0
RFA7D7587_RL-1530	1 MNXM15@MNXC3 + 1 MNXM174@MNXC3 <-- 1 MNXM1@MNXC3 + 1 MNXM259@MNXC3 + 1 MNXM2@MNXC3	rxn01225	GUAD_YEAST	MNXR2844	MNXC3	3.5.4.3	bigg:GUAD;biopath:RXN00924;brenda:BR22740;ec:3.5.4.3;ecocyc:GUANINE-DEAMINASE-RXN;iabaylyiv4:GUANINE-DEAMINASE-RXN;iaf1260:GUAD;iaf692:GUAD;iag612:rbs_331;ijn746:GUAD;ijr904.45632:GUAD;ijr904:GUAD;imeo21:GUAD;imm904:GUAD;imo1053-pao1:GUADr;imo1056:GUADr;inj661:GUAD;intenz:4312;ips189:GUAD;iyo844:GUAD;kegg:R01676;metacyc:GUANINE-DEAMINASE-RXN;pubmed:10075721;pubmed:10913105;pubmed:19470646;reactom…	-999999	0			0	0
RE53397C0_B-1389	1 MNXM15@MNXC3 <==> 1 MNXM15@MNXC6	rxn13364		MNXR3814	MNXC3%MNXC6		bigg:NH4t;bigg:NH4tex;bigg:NH4tm;bigg:NH4tn;bigg:NH4tp;bigg:NH4tpp;metacyc:RXN-9615;metacyc:TRANS-RXN0-544;reactome:REACT_129001;reactome:REACT_129759;reactome:REACT_130350;reactome:REACT_132010;reactome:REACT_132957;reactome:REACT_134790;reactome:REACT_139485;reactome:REACT_139852;reactome:REACT_144576;reactome:REACT_146933;reactome:REACT_154798;reactome:REACT_156762;reactome:REACT_20532;seed:rx…	-999999	999999			0	0
RA08BAE22_RL-961	1 MNXM1620@MNXC6 + 1 MNXM1@MNXC6 + 1 MNXM7@MNXC6 <-- 1 MNXM200@MNXC6 + 1 MNXM3@MNXC6	r_0574	IPMK_YEAST		MNXC6			-999999	0			0	0
RFCB427EF_LR-1545	1 MNXM1620@MNXC6 + 1 MNXM3@MNXC6 --> 1 MNXM1@MNXC6 + 1 MNXM7@MNXC6 + 1 MNXM89719@MNXC6	r_0573	IPMK_YEAST		MNXC6			0	999999			0	0
RF08CC1F9_LR-1472	1 MNXM1694@MNXC4 --> 1 MNXM23@MNXC4 + 1 MNXM25@MNXC4	r_0734	ACEB_YEAST	MNXR3442	MNXC4	4.1.3.30	bigg:MCITL2;brenda:BR390;ec:4.1.3.30;ecocyc:METHYLISOCITRATE-LYASE-RXN;iabaylyiv4:METHYLISOCITRATE-LYASE-RXN;iaf1260:MCITL2;iag612:rbs_2;ijn746:MCITL2;ijr904.45632:MCITL2;ijr904:MCITL2;imeo21:MCL;imm904:MCITL2m;intenz:4643;iso783:MICITL;iyo844:MICITL;kegg:R00409;macie:M0182;metacyc:METHYLISOCITRATE-LYASE-RXN;obsolete:rxn05754;rhea:16809;rhea:16810;rhea:16811;rhea:16812;seed:rxn00289	0	999999			0	0
RB121DC03_B-1073	1 MNXM1694@MNXC4 <==> 1 MNXM9861@MNXC4	r_0117	PRPD_YEAST	MNXR79931	MNXC4		imm904:ACONT3m;iyo844:MCA;seed:rxn05745	-999999	999999			0	0
R591EAD1E_LR-495	1 MNXM16@MNXC3 + 1 MNXM216@MNXC3 --> 1 MNXM19@MNXC3 + 1 MNXM2172@MNXC3	r_0782	NNT1_YEAST	MNXR3839	MNXC3	2.1.1.1	bigg:NNMT;brenda:BR40559;brenda:BS289547;ec:2.1.1.1;imm904:NNMT;intenz:2100;kegg:R01269;metacyc:NICOTINAMIDE-N-METHYLTRANSFERASE-RXN;rhea:23884;rhea:23885;rhea:23886;rhea:23887;seed:rxn00939	0	999999			0	0
RE15BFC99_LR-1364	1 MNXM16@MNXC3 + 1 MNXM891@MNXC3 --> 1 MNXM19@MNXC3 + 1 maranasiMM9043ipmmest@MNXC3	R_3IPM3MT	TMT1_YEAST		MNXC3	2.1.1.145		0	999999			0	0
R2770FAC4_LR-168	1 MNXM1715@MNXC3 + 1 MNXM2@MNXC3 --> 1 MNXM1@MNXC3 + 1 MNXM491@MNXC3 + 1 MNXM9@MNXC3	rxn04030	DDP1_YEAST	MNXR69767	MNXC3	3.6.1.52	bigg:PMI12346PH;bigg:PMI12346PHn;ec:3.6.1.52;kegg:R05779;metacyc:RXN-10964;seed:rxn04030	0	999999			0	0
R8725D731_RL-778	1 MNXM1715@MNXC3 + 1 MNXM7@MNXC3 <-- 1 MNXM3@MNXC3 + 1 MNXM491@MNXC3	r_0083	KCS1_YEAST	MNXR8311	MNXC3	2.7.4.21	brenda:BR47848;ec:2.7.4.21;imm904:PMI12346PS;intenz:11013;kegg:R09087;metacyc:2.7.1.152-RXN;reactome:REACT_150153.1;reactome:REACT_150465.1;rhea:12793;rhea:12794;rhea:12795;rhea:12796;seed:rxn13385	-999999	0			0	0
R74F12E2A_B-675	1 MNXM179@MNXC3 + 1 MNXM1@MNXC3 <==> 1 MNXM179@MNXC4 + 1 MNXM1@MNXC4	rxn13334		MNXR3193	MNXC3%MNXC4		bigg:L-LACt2r;bigg:L-LACt2rpp;bigg:L-LACt3;bigg:L-LACtm;iaf1260:L-LACt2rpp;iao358:rll_548;iit341:L_LACt2r;ijn746:L-LACt2rpp;ijr904.45632:L-LACt2r;ijr904:L-LACt2r;imeo21:L_LACt2r;imeo21:L_LACt3;imm904:L-LACt2r;imm904:L-LACtm;imo1053-pao1:L-LACt4;imo1056:L-LACt4;ind750:L-LACt2r;inj661:L-LACt2r;inj661:L-LACt3;ips189:L-LACt2;isb619:L-LACt2r;iso783:L-LACt2;iyo844:L-LACt2;seed:rxn05602;seed:rxn08794;se…	-999999	999999			0	0
R519CE218_LR-427	1 MNXM17@MNXC3 + 1 MNXM2@MNXC3 --> 1 MNXM1@MNXC3 + 1 MNXM80@MNXC3 + 1 MNXM9@MNXC3	rxn00116	YND1_YEAST	MNXR69526	MNXC3	3.6.1.5;3.6.1.6	bigg:NDP7er;bigg:NDP7ex;bigg:NDP7g;brenda:BS141286;ec:3.6.1.5;ec:3.6.1.6;kegg:R00155;metacyc:RXN-12197;seed:rxn00116	0	999999			0	0
R3BA91201_LR-282	1 MNXM199@MNXC4 + 1 MNXM20@MNXC4 --> 1 MNXM238@MNXC4 + 1 MNXM89557@MNXC4	r_1074	BCA1_YEAST	MNXR32586	MNXC4	2.6.1.42;2.6.1.6	bigg:VALTA;bigg:VALTAm;brenda:BS356553;ec:2.6.1.42;ec:2.6.1.6;ecocyc:BRANCHED-CHAINAMINOTRANSFERVAL-RXN;iabaylyiv4:BRANCHED-CHAINAMINOTRANSFERVAL-RXN;iaf1260:VALTA;iaf692:VALTA;iag612:rbs_47;iag612:rbs_48;iao358:rll_67;igt196:VALTA;iin800:BAT2_2;iit341:VALTA;ijn746:VALTA;ijr904.45632:VALTA;ijr904:VALTA;imeo21:VALTA;imm904:VALTA;imm904:VALTAim;imo1053-pao1:VALTA;imo1056:VALTA;ind750:VALTA;inj661:V…	0	999999			0	0
RE261A636_RL-1370	1 MNXM1@MNXC2 + 1 MNXM408@MNXC3 <-- 1 MNXM1@MNXC3 + 1 MNXM408@MNXC2	R_SPRMt2i	TPO1_YEAST;TPO2_YEAST;TPO3_YEAST;TPO4_YEAST	MNXR29937	MNXC2%MNXC3		imm904:SPRMt2i;seed:rxn13398	-999999	0			0	0
R1A9A5F2A_B-66	1 MNXM1@MNXC2 + 1 MNXM4968@MNXC2 <==> 1 MNXM1@MNXC3 + 1 MNXM4968@MNXC3	rxn12585		MNXR97	MNXC2%MNXC3		bigg:2HBt2;imm904:2HBt2;seed:rxn12585	-999999	999999			0	0
RFC4E2EC0_LR-1541	1 MNXM1@MNXC2 + 1 MNXM89612@MNXC2 --> 1 MNXM1@MNXC3 + 1 MNXM89612@MNXC3	r_1171	GUP1_YEAST;GUP2_YEAST	MNXR80849	MNXC2%MNXC3		imm904:GLYCt2;seed:rxn12529	0	999999			0	0
R75C81CD7_B-681	1 MNXM1@MNXC3 + 1 MNXM2124@MNXC3 + 1 MNXM6@MNXC3 <==> 1 MNXM53@MNXC3 + 1 MNXM5@MNXC3	rxn04137	YM71_YEAST	MNXR69383	MNXC3	1.1.1.276	bigg:LSERDHr;brenda:BR47592;brenda:BS355781;ec:1.1.1.276;ecocyc:RXN0-2201;iaf1260:LSERDHr;imm904:LSERDHr;intenz:10728;kegg:R06126;metacyc:RXN0-2201;obsolete:rxn08852;rhea:21596;rhea:21597;rhea:21598;rhea:21599;seed:rxn04137	-999999	999999			0	0
RDD0D34C_LR-1339	1 MNXM1@MNXC3 + 1 MNXM2288@MNXC3 + 1 MNXM2@MNXC9 + 1 MNXM3@MNXC9 --> 2 MNXM1@MNXC9 + 1 MNXM2288@MNXC9 + 1 MNXM7@MNXC9 + 1 MNXM9@MNXC9	R_TCHOLAabcv	YBT1_YEAST	MNXR4995	MNXC3%MNXC9		bigg:TCHOLAt3;imm904:TCHOLAabcv;seed:rxn13403	0	999999			0	0
R5159120C_RL-426	1 MNXM1@MNXC3 + 1 MNXM231@MNXC3 <-- 1 MNXM1@MNXC9 + 1 MNXM231@MNXC9	r_1204	AVT3_YEAST;AVT4_YEAST	MNXR3095	MNXC3%MNXC9		bigg:ILEt2r;bigg:ILEt2rpp;iaf1260:ILEt2rpp;iaf692:ILEt2r;iin800:AGP1_6;iin800:BAP2_2;iin800:BAP3_2;iin800:GAP1_10;iin800:TAT1_1;iin800:VAP1_3;ijr904.45632:ILEt2r;ijr904:ILEt2r;imeo21:ILEt2r;imm904:ILEt2r;imm904:ILEt6;imm904:ILEt7;imo1053-pao1:ILEt2;imo1056:ILEt2;ind750:ILEt2r;inj661:ILEt2r;ips189:ILEt2;isb619:ILEt2r;iyo844:ILEt2;obsolete:rxn05591;seed:rxn05244;seed:rxn08746;seed:rxn13321;seed:rxn…	-999999	0			0	0
RB7BB7E13_RL-1115	1 MNXM1@MNXC9 + 1 MNXM231@MNXC3 --> 1 MNXM1@MNXC3 + 1 MNXM231@MNXC9	r_1203	AVT1_YEAST	MNXR3095	MNXC3%MNXC9		bigg:ILEt2r;bigg:ILEt2rpp;iaf1260:ILEt2rpp;iaf692:ILEt2r;iin800:AGP1_6;iin800:BAP2_2;iin800:BAP3_2;iin800:GAP1_10;iin800:TAT1_1;iin800:VAP1_3;ijr904.45632:ILEt2r;ijr904:ILEt2r;imeo21:ILEt2r;imm904:ILEt2r;imm904:ILEt6;imm904:ILEt7;imo1053-pao1:ILEt2;imo1056:ILEt2;ind750:ILEt2r;inj661:ILEt2r;ips189:ILEt2;isb619:ILEt2r;iyo844:ILEt2;obsolete:rxn05591;seed:rxn05244;seed:rxn08746;seed:rxn13321;seed:rxn…	0	999999			0	0
RDBEE18F6_LR-1333	1 MNXM1@MNXC3 + 1 MNXM2598@MNXC3 + 1 MNXM2@MNXC3 --> 1 maranasiMM904amp2p@MNXC3	R_23CAPPD	CPD1_YEAST		MNXC3			0	999999			0	0
R563888E1_RL-472	1 MNXM1@MNXC3 + 1 MNXM26@MNXC3 + 1 MNXM303@MNXC3 <-- 1 MNXM2@MNXC3 + 1 maranasiMM904aces@MNXC3	R_ACHLE3	IAH1_YEAST		MNXC3			-999999	0			0	0
R936D352E_RL-864	1 MNXM1@MNXC3 + 1 MNXM26@MNXC3 + 1 maranasiMM904iamoh@MNXC3 <-- 1 MNXM2@MNXC3 + 1 maranasiMM904iamac@MNXC3	R_ACHLE1	IAH1_YEAST		MNXC3			-999999	0			0	0
R4F634C26_RL-410	1 MNXM1@MNXC3 + 1 MNXM26@MNXC3 + 1 maranasiMM904ibutoh@MNXC3 <-- 1 MNXM2@MNXC3 + 1 maranasiMM904ibutac@MNXC3	R_ACHLE2	IAH1_YEAST		MNXC3			-999999	0			0	0
R9C3A994C_LR-933	1 MNXM1@MNXC3 + 1 MNXM30@MNXC4 + 1 MNXM51@MNXC3 --> 1 MNXM1@MNXC4 + 1 MNXM30@MNXC3 + 1 MNXM51@MNXC4	R_GTPt2m	GGC1_YEAST	MNXR67902	MNXC3%MNXC4		imm904:GTPt2m;seed:rxn13307	0	999999			0	0
RB144AF15_LR-1075	1 MNXM1@MNXC3 + 1 MNXM310@MNXC3 + 1 MNXM6@MNXC3 --> 1 MNXM512@MNXC3 + 1 MNXM5@MNXC3	r_0688	GRE2_YEAST;GRE3_YEAST	MNXR15005	MNXC3	1.2.1.49	ec:1.2.1.49;imm904:LALDO3;kegg:R02260;seed:rxn01618	0	999999			0	0
R52705CD2_RL-439	1 MNXM1@MNXC3 + 1 MNXM37@MNXC3 <-- 1 MNXM1@MNXC9 + 1 MNXM37@MNXC9	r_1198	AVT3_YEAST;AVT4_YEAST	MNXR2705	MNXC3%MNXC9		bigg:GLNt2n;bigg:GLNt2r;iag612:rbs_306;iag612:rbs_307;iin800:AGP1_4;iin800:DIP5_6;iin800:GAP1_8;iin800:GNP1_3;imm904:GLNt2n;imm904:GLNt2r;imm904:GLNt6;imm904:GLNt7;ind750:GLNt2n;ind750:GLNt2r;iso783:GLNt2;reactome:REACT_100035;reactome:REACT_106303;reactome:REACT_108641;reactome:REACT_112266;reactome:REACT_113198;reactome:REACT_136368;reactome:REACT_19233;reactome:REACT_79990;reactome:REACT_82558…	-999999	0			0	0
R3395AB89_RL-245	1 MNXM1@MNXC9 + 1 MNXM37@MNXC3 --> 1 MNXM1@MNXC3 + 1 MNXM37@MNXC9	r_1197	AVT1_YEAST	MNXR2705	MNXC3%MNXC9		bigg:GLNt2n;bigg:GLNt2r;iag612:rbs_306;iag612:rbs_307;iin800:AGP1_4;iin800:DIP5_6;iin800:GAP1_8;iin800:GNP1_3;imm904:GLNt2n;imm904:GLNt2r;imm904:GLNt6;imm904:GLNt7;ind750:GLNt2n;ind750:GLNt2r;iso783:GLNt2;reactome:REACT_100035;reactome:REACT_106303;reactome:REACT_108641;reactome:REACT_112266;reactome:REACT_113198;reactome:REACT_136368;reactome:REACT_19233;reactome:REACT_79990;reactome:REACT_82558…	0	999999			0	0
R4CCB2159_RL-391	1 MNXM1@MNXC3 + 1 MNXM42@MNXC3 <-- 1 MNXM1@MNXC9 + 1 MNXM42@MNXC9	r_1189	AVT6_YEAST	MNXR873	MNXC3%MNXC9		bigg:ASPt2;bigg:ASPt2m;bigg:ASPt2n;bigg:ASPt2pp;bigg:ASPt2r;iabaylyiv4:TRANS-RXN-L-ASPARTATE;iabaylyiv4:TRANS-RXNIM-5855;iag612:rbs_164;iao358:rll_523;iin800:AGC1_2;iin800:AGP3_2;iin800:DIP5_4;iin800:GAP1_5;iit341:ASPt2r;ijr904.45632:ASPt2;ijr904:ASPt2;imeo21:ASPt2r;imm904:ASPt2m;imm904:ASPt2n;imm904:ASPt2r;imm904:ASPt7;imo1053-pao1:ASPt6;imo1056:ASPt6;ind750:ASPt2m;ind750:ASPt2n;ind750:ASPt2r;in…	-999999	0			0	0
RA58D97D8_RL-992	1 MNXM1@MNXC3 + 1 MNXM460@MNXC3 + 1 MNXM6@MNXC3 <-- 1 MNXM5@MNXC3 + 1 MNXM89612@MNXC3	R_GLYCDy	GCY_YEAST	MNXR70735	MNXC3	1.1.1.156	brenda:BR29221;brenda:BS187357;ec:1.1.1.156;imm904:GLYCDy;intenz:1155;kegg:R01039;metacyc:GLYCEROL-2-DEHYDROGENASE-NADP+-RXN;rhea:12753;rhea:12754;rhea:12755;rhea:12756;seed:rxn00764	-999999	0			0	0
R4278BB2F_LR-323	1 MNXM1@MNXC3 + 1 MNXM473@MNXC3 + 1 MNXM6@MNXC3 --> 1 MNXM5@MNXC3 + 1 maranasiMM9042phetoh@MNXC3	R_ALCD25yi	ADH6_YEAST;CSG2_YEAST		MNXC3			0	999999			0	0
R55F71B47_RL-471	1 MNXM1@MNXC3 + 1 MNXM63157@MNXC3 + 1 maranasiMM904manmi1p@MNXC3 <-- 1 MNXM2@MNXC3 + 0.01 MNXM8863@MNXC3	R_MIPC326PLC_SC	ISC1_YEAST		MNXC3			-999999	0			0	0
R7FAC9C81_RL-729	1 MNXM1@MNXC3 + 1 MNXM63174@MNXC3 + 1 maranasiMM904manmi1p@MNXC3 <-- 1 MNXM2@MNXC3 + 0.01 MNXM8862@MNXC3	R_MIPC324PLC_SC	ISC1_YEAST		MNXC3			-999999	0			0	0
REF113A85_RL-1463	1 MNXM1@MNXC3 + 1 MNXM63797@MNXC3 + 1 maranasiMM904manmi1p@MNXC3 <-- 1 MNXM2@MNXC3 + 0.01 MNXM8861@MNXC3	R_MIPC226PLC_SC	ISC1_YEAST		MNXC3			-999999	0			0	0
RBC7DCA74_RL-1148	1 MNXM1@MNXC3 + 1 MNXM63798@MNXC3 + 1 maranasiMM904manmi1p@MNXC3 <-- 1 MNXM2@MNXC3 + 0.01 MNXM8859@MNXC3	R_MIPC126PLC_SC	ISC1_YEAST		MNXC3			-999999	0			0	0
R320BBD5A_RL-233	1 MNXM1@MNXC3 + 1 MNXM64019@MNXC3 + 1 maranasiMM904manmi1p@MNXC3 <-- 1 MNXM2@MNXC3 + 0.01 MNXM8860@MNXC3	R_MIPC224PLC_SC	ISC1_YEAST		MNXC3			-999999	0			0	0
RB1307DF4_RL-1074	1 MNXM1@MNXC3 + 1 MNXM64020@MNXC3 + 1 maranasiMM904manmi1p@MNXC3 <-- 1 MNXM2@MNXC3 + 0.01 MNXM8858@MNXC3	R_MIPC124PLC_SC	ISC1_YEAST		MNXC3			-999999	0			0	0
R61A8F5D4_LR-544	1 MNXM1@MNXC3 + 1 MNXM6@MNXC3 + 1 maranasiMM9042mbald@MNXC3 --> 1 MNXM5@MNXC3 + 1 maranasiMM9042mbtoh@MNXC3	R_ALCD22yi	ADH6_YEAST;CSG2_YEAST;YPR1_YEAST		MNXC3			0	999999			0	0
R205039A4_LR-114	1 MNXM1@MNXC3 + 1 MNXM6@MNXC3 + 1 maranasiMM9042mppal@MNXC3 --> 1 MNXM5@MNXC3 + 1 maranasiMM904ibutoh@MNXC3	R_ALCD23yi	ADH6_YEAST;CSG2_YEAST		MNXC3			0	999999			0	0
R2B83D558_LR-199	1 MNXM1@MNXC3 + 1 MNXM6@MNXC3 + 1 maranasiMM9043mbald@MNXC3 --> 1 MNXM5@MNXC3 + 1 maranasiMM904iamoh@MNXC3	R_ALCD24yi	ADH6_YEAST;CSG2_YEAST		MNXC3			0	999999			0	0
RDAB447EC_LR-1325	1 MNXM1@MNXC3 + 1 MNXM6@MNXC3 + 2 maranasiMM904Nfortyr@MNXC3 --> 1 MNXM5@MNXC3 + 1 maranasiMM904Nbfortyr@MNXC3	R_NFTYROX	CP56_YEAST+NCPR_YEAST		MNXC3			0	999999			0	0
R6408D458_RL-557	1 MNXM1@MNXC3 + 1 MNXM70@MNXC9 <-- 1 MNXM1@MNXC9 + 1 MNXM70@MNXC3	r_1185	VBA2_YEAST	MNXR786	MNXC3%MNXC9		bigg:ARGt2m;bigg:ARGt2r;bigg:ARGt3pp;bigg:ARGtm;iaf1260:ARGt3pp;iin800:ALP1;iin800:CAN1_1;iin800:GAP1_3;iit341:ARGt2r;imm904:ARGt2m;imm904:ARGt2r;imm904:ARGt6;ind750:ARGt2m;ind750:ARGt2r;ips189:ARGt2;iyo844:ARGt2;obsolete:rxn05503;seed:rxn05303;seed:rxn08154;seed:rxn09783;seed:rxn12437;seed:rxn13228	-999999	0			0	0
R164A00DF_RL-36	1 MNXM1@MNXC3 + 1 MNXM76@MNXC3 <-- 1 MNXM1@MNXC9 + 1 MNXM76@MNXC9	r_1222	AVT3_YEAST;AVT4_YEAST	MNXR5180	MNXC3%MNXC9		bigg:TYRt2m;bigg:TYRt2p;bigg:TYRt2r;bigg:TYRt2rpp;iaf1260:TYRt2rpp;iao358:rll_570;iin800:AGP1_10;iin800:BAP2_7;iin800:BAP3_7;iin800:GAP1_16;iin800:TAT1_4;iin800:TAT2_6;iin800:VAP1_6;iit341:TYRt2r;ijn746:TYRt2rpp;ijr904.45632:TYRt2r;ijr904:TYRt2r;imeo21:TYRt2r;imm904:TYRt2m;imm904:TYRt2p;imm904:TYRt2r;imm904:TYRt6;imm904:TYRt7;imo1053-pao1:TYRt6i;imo1056:TYRt6i;ind750:TYRt2m;ind750:TYRt2p;ind750:T…	-999999	0			0	0
R77AFF784_RL-689	1 MNXM1@MNXC9 + 1 MNXM76@MNXC3 --> 1 MNXM1@MNXC3 + 1 MNXM76@MNXC9	r_1221	AVT1_YEAST;VBA2_YEAST	MNXR5180	MNXC3%MNXC9		bigg:TYRt2m;bigg:TYRt2p;bigg:TYRt2r;bigg:TYRt2rpp;iaf1260:TYRt2rpp;iao358:rll_570;iin800:AGP1_10;iin800:BAP2_7;iin800:BAP3_7;iin800:GAP1_16;iin800:TAT1_4;iin800:TAT2_6;iin800:VAP1_6;iit341:TYRt2r;ijn746:TYRt2rpp;ijr904.45632:TYRt2r;ijr904:TYRt2r;imeo21:TYRt2r;imm904:TYRt2m;imm904:TYRt2p;imm904:TYRt2r;imm904:TYRt6;imm904:TYRt7;imo1053-pao1:TYRt6i;imo1056:TYRt6i;ind750:TYRt2m;ind750:TYRt2p;ind750:T…	0	999999			0	0
R5E7CAE88_RL-528	1 MNXM1@MNXC3 + 1 MNXM78@MNXC9 <-- 1 MNXM1@MNXC9 + 1 MNXM78@MNXC3	r_1212	VBA1_YEAST;VBA2_YEAST;VBA3_YEAST	MNXR3355	MNXC3%MNXC9		bigg:LYSt2m;bigg:LYSt2pp;bigg:LYSt2r;bigg:LYSt3pp;bigg:LYSt3r;bigg:LYStm;ecocyc:TRANS-RXN-58;iabaylyiv4:TRANS-RXN-58;iaf1260:LYSt2pp;iaf1260:LYSt3pp;iaf692:LYSt3r;iao358:rll_232;iao358:rll_233;iin800:GAP1_20;iin800:LYP1;iit341:LYSt2r;ijr904.45632:LYSt2r;ijr904:LYSt2r;imm904:LYSt2m;imm904:LYSt2r;imm904:LYSt6;imo1053-pao1:LYSt6;imo1056:LYSt6;ind750:LYSt2m;ind750:LYSt2r;ips189:LYSt3;isb619:LYSt2r;is…	-999999	0			0	0
R61CBB5EA_RL-545	1 MNXM1@MNXC3 + 1 MNXM79@MNXC3 + 1 maranasiMM904Nfortyr@MNXC3 <-- 1 MNXM237@MNXC3 + 1 MNXM76@MNXC3	R_TYRNFT	DIT1_YEAST		MNXC3	2.1.2.3		-999999	0			0	0
RCA162A08_RL-1232	1 MNXM1@MNXC3 + 1 MNXM89557@MNXC3 <-- 1 MNXM1@MNXC9 + 1 MNXM89557@MNXC9	r_1195	AVT6_YEAST	MNXR31615	MNXC3%MNXC9		bigg:GLUt2;bigg:GLUt2m;bigg:GLUt2n;bigg:GLUt2r;bigg:GLUt2rpp;iaf1260:GLUt2rpp;iaf692:GLUt2r;iag612:rbs_310;iin800:AGC1_1;iit341:GLUt2r;ijr904.45632:GLUt2r;ijr904:GLUt2r;imeo21:GLUt2r;imm904:GLUt2n;imm904:GLUt2r;imm904:GLUt7;imo1053-pao1:GLUt2;imo1053-pao1:GLUt6;imo1056:GLUt2;imo1056:GLUt6;ind750:GLUt2m;ind750:GLUt2n;ind750:GLUt2r;inj661:GLUt2r;ips189:GLUt6;isb619:GLUt2;isb619:GLUt2r;iso783:GLUt2;…	-999999	0			0	0
R196F950D_RL-59	1 MNXM1@MNXC3 + 1 MNXM89719@MNXC3 + 1 MNXM9@MNXC3 <-- 1 MNXM2@MNXC3 + 1 MNXM8550@MNXC3	R_PMI1346PH	DDP1_YEAST	MNXR37347	MNXC3	3.6.1.52	bigg:PMI1346PH;bigg:PMI1346PHn;ec:3.6.1.52;imm904:PMI1346PH;metacyc:RXN-10963;seed:rxn13386	-999999	0			0	0
R3C6A9E7E_RL-286	1 MNXM1@MNXC3 + 1 MNXM927@MNXC3 <-- 1 MNXM1@MNXC9 + 1 MNXM927@MNXC9	r_1193	ERS1_YEAST		MNXC3%MNXC9			-999999	0			0	0
RFA1BE4FA_B-1526	1 MNXM1@MNXC4 + 1 MNXM40@MNXC4 + 1 MNXM7@MNXC4 + 1 MNXM9@MNXC4 <==> 1 MNXM21@MNXC4 + 1 MNXM3@MNXC4 + 1 MNXM60@MNXC4	r_0108	HFA1_YEAST	MNXR358	MNXC4	6.4.1.2	bigg:ACCOAC;bigg:ACCOACm;bigg:ACCOACr;brenda:BR6444;brenda:BS378450;ec:6.4.1.2;ecocyc:ACETYL-COA-CARBOXYLTRANSFER-RXN;iabaylyiv4:ACETYL-COA-CARBOXYLTRANSFER-RXN;iaf1260:ACCOAC;iag612:rbs_111;iin800:ACC1;iit341:ACCOACr;ijn746:ACCOACr;ijr904.45632:ACCOACr;ijr904:ACCOACr;imeo21:ACCOACr;imm904:ACCOACr;imm904:ACCOACrm;imo1053-pao1:ACCOACr;imo1056:ACCOACr;ind750:ACCOACr;inj661:ACCOACr;intenz:5153;isb61…	-999999	999999			0	0
RB05D5D42_RL-1066	1 MNXM1@MNXC6 + 1 MNXM491@MNXC6 + 1 MNXM7@MNXC6 <-- 1 MNXM3@MNXC6 + 1 MNXM89719@MNXC6	r_0571	IPK1_YEAST		MNXC6			-999999	0			0	0
RAC395A08_RL-1037	1 MNXM1@MNXC6 + 1 MNXM624@MNXC6 + 1 MNXM7@MNXC6 <-- 1 MNXM200@MNXC6 + 1 MNXM3@MNXC6	r_0575	IPMK_YEAST		MNXC6			-999999	0			0	0
RB3608EE_RL-1088	1 MNXM1@MNXC6 + 1 MNXM7@MNXC6 + 1 MNXM89719@MNXC6 <-- 1 MNXM3@MNXC6 + 1 MNXM624@MNXC6	r_0572	IPMK_YEAST		MNXC6			-999999	0			0	0
R7046CC8_RL-644	1 MNXM1@MNXC9 + 1 MNXM57@MNXC9 + 1 MNXM7@MNXC9 + 1 MNXM9@MNXC9 <-- 1 MNXM2@MNXC9 + 1 MNXM3@MNXC9 + 1 MNXM57@MNXC3	r_0964	YCFI_YEAST	MNXR2830	MNXC3%MNXC9		bigg:GTHRDabc2pp;bigg:GTHRDabcpp;bigg:GTHRDt;ecocyc:RXN0-11;ecocyc:RXN0-21;iaf1260:GTHRDabc2pp;iaf1260:GTHRDabcpp;imm904:GTHRDabcv;rhea:29787;rhea:29788;rhea:29789;rhea:29790;rhea:29791;rhea:29792;rhea:29793;rhea:29794;seed:rxn08675;seed:rxn08676;seed:rxn13306	-999999	0			0	0
R71F77A3E_B-654	1 MNXM200@MNXC3 <==> 1 MNXM200@MNXC6	R_MI145Ptn		MNXR29905	MNXC3%MNXC6		imm904:MI145Ptn;seed:rxn13345	-999999	999999			0	0
R8B09E6A1_B-814	1 MNXM20@MNXC13 <==> 1 MNXM20@MNXC3	rxn13220		MNXR601	MNXC13%MNXC3		bigg:AKGtex;bigg:AKGtp;iabaylyiv4:TRANS-RXNIM-5794;iaf1260:AKGtex;ijn746:AKGtex;seed:rxn08096;seed:rxn10923;seed:rxn13220	-999999	999999			0	0
R2F995547_RL-216	1 MNXM20@MNXC3 + 1 MNXM61@MNXC3 <-- 1 MNXM276@MNXC3 + 1 MNXM89557@MNXC3	r_0026		MNXR32571	MNXC3	2.6.1.2;2.6.1.42;2.6.1.5;2.6.1.57;2.6.1.6;2.6.1.73	bigg:UNK3;brenda:BS353548;ec:2.6.1.2;ec:2.6.1.42;ec:2.6.1.5;ec:2.6.1.57;ec:2.6.1.6;ec:2.6.1.73;iaf1260:UNK3;iao358:rll_583;ijn746:UNK3;ijr904.45632:UNK3;ijr904:UNK3;imm904:UNK3;imo1053-pao1:TYRTA2;imo1056:TYRTA2;intenz:2808;irs1563.45632:R07396_c;isb619:UNK3;iso783:UNK3;kegg:R07396;metacyc:RXN-14147;obsolete:rxn09362;rhea:25796;rhea:25797;rhea:25798;rhea:25799;seed:rxn05108;upa:UCR07396;upa:UER00…	-999999	0			0	0
R6BB169EB_B-612	1 MNXM20@MNXC3 + 1 MNXM94@MNXC3 <==> 1 MNXM315@MNXC3 + 1 MNXM89557@MNXC3	rxn00483	ARO8_YEAST;ARO9_YEAST	MNXR32513	MNXC3	2.6.1.27	bigg:TRPTA;brenda:BR47678;ec:2.6.1.27;iaf692:TRPTA;iao358:rll_24;imeo21:TRPTA;imm904:TRPTA;inj661:TRPTA;intenz:2778;kegg:R00684;metacyc:TRYPTOPHAN-AMINOTRANSFERASE-RXN;rhea:14093;rhea:14094;rhea:14095;rhea:14096;seed:rxn00483	-999999	999999			0	0
R1723CBEB_LR-44	1 MNXM2125@MNXC3 --> 1 MNXM29@MNXC3 + 1 MNXM75@MNXC3	r_0675	GLY1_YEAST	MNXR5056	MNXC3	4.1.2.48;4.1.2.49;4.1.2.5	bigg:THRA2i;bigg:THRA2r;brenda:BR49772;ec:4.1.2.48;ec:4.1.2.49;ec:4.1.2.5;ecocyc:LTAA-RXN;iaf1260:THRA2i;ijn746:THRA2r;imm904:THRA2i;intenz:18736;intenz:18737;irs1563.45632:R06171_c;iso783:THRLAD;kegg:R06171;metacyc:LTAA-RXN;rhea:26209;rhea:26210;rhea:26211;rhea:26212;seed:rxn04142;upa:UCR06171;upa:UER00427	0	999999			0	0
RA2356841_B-974	1 MNXM218@MNXC2 <==> 1 MNXM218@MNXC3	rxn10841		MNXR1924	MNXC2%MNXC3		bigg:ETHAt;bigg:ETHAtex;iaf1260:ETHAtex;imeo21:ETHAt;imm904:ETHAt;inj661:ETHAt;seed:rxn08424;seed:rxn10841	-999999	999999			0	0
R6F30F2D_B-635	1 MNXM21@MNXC3 <==> 1 MNXM21@MNXC6	r_1637		MNXR361	MNXC3%MNXC6		bigg:ACCOAgt;bigg:ACCOAtn;bigg:ACCOAtr;imm904:ACCOAtn;reactome:REACT_126229;reactome:REACT_127502;reactome:REACT_127597;reactome:REACT_128394;reactome:REACT_129628;reactome:REACT_130590;reactome:REACT_133850;reactome:REACT_134481;reactome:REACT_137397;reactome:REACT_138670;reactome:REACT_142369;reactome:REACT_145248;reactome:REACT_152596;reactome:REACT_22226;reactome:REACT_32932;reactome:REACT_98…	-999999	999999			0	0
RFAD61EFD_B-1532	1 MNXM22@MNXC3 + 1 maranasiMM904ertascb@MNXC3 <==> 1 MNXM4@MNXC3 + 1 MNXM778@MNXC3	R_ARAB14LO	ALO_YEAST		MNXC3			-999999	999999			0	0
RC54CF848_B-1200	1 MNXM22@MNXC3 <==> 1 MNXM22@MNXC6	rxn13308		MNXR2864	MNXC3%MNXC6		bigg:H2O2t;bigg:H2O2tex;bigg:H2O2tly;bigg:H2O2tm;bigg:H2O2tn;bigg:H2O2tp;iaf1260:H2O2tex;seed:rxn08685;seed:rxn13308;seed:rxn90014	-999999	999999			0	0
RDB530B23_RL-1330	1 MNXM231@MNXC3 <-- 1 MNXM231@MNXC4	r_1898		MNXR3097	MNXC3%MNXC4		bigg:ILEt5m;bigg:ILEtec;bigg:ILEtex;iaf1260:ILEtex;ijn746:ILEtex;seed:rxn08747;seed:rxn10933;seed:rxn13323	-999999	0			0	0
RDFA32C16_RL-1358	1 MNXM235@MNXC3 + 1 MNXM25@MNXC3 <-- 1 MNXM252@MNXC3 + 1 MNXM93@MNXC3	r_0453	PYRD_YEAST	MNXR9364	MNXC3	1.3.98.1	brenda:BR49571;ec:1.3.98.1;imm904:DHORDfum;intenz:18503;kegg:R01867;metacyc:RXN-9929;pubmed:12732650;pubmed:17617217;pubmed:18808149;pubmed:9655329;rhea:30059;rhea:30060;rhea:30061;rhea:30062;seed:rxn13251;upa:UCR01867;upa:UER00118	-999999	0			0	0
R912B9AA2_RL-852	1 MNXM23@MNXC2 <-- 1 MNXM23@MNXC3	R_PYRt		MNXR4553	MNXC2%MNXC3		bigg:PYRtex;iaf1260:PYRtex;seed:rxn09218;seed:rxn10929	-999999	0			0	0
R461B1AB5_B-344	1 MNXM23@MNXC3 + 1 MNXM285@MNXC4 <==> 1 MNXM23@MNXC4 + 1 MNXM285@MNXC3	rxn13247		MNXR29875	MNXC3%MNXC4		imm904:D-LACt2m;seed:rxn13247	-999999	999999			0	0
RE9A854C_B-1425	1 MNXM26@MNXC2 <==> 1 MNXM26@MNXC3	rxn10904	ADY2_YEAST	MNXR465	MNXC2%MNXC3		bigg:ACtex;bigg:ACtg;bigg:ACtm;bigg:ACtp;iabaylyiv4:TRANS-RXN-ACET;iaf1260:ACtex;ijn746:ACtex;imeo21:ACtr;imm904:ACtr;seed:rxn08063;seed:rxn09787;seed:rxn09866;seed:rxn10904	-999999	999999			0	0
R585B833_B-490	1 MNXM274@MNXC2 <==> 1 MNXM274@MNXC3	rxn05310	TNA1_YEAST	MNXR3743	MNXC2%MNXC3		bigg:NACUP;bigg:NACtex;bigg:NACtpp;iaf1260:NACtex;iaf1260:NACtpp;iaf692:NACUP;ijn746:NACtex;ijr904.45632:NACUP;ijr904:NACUP;imm904:NACt;ips189:NACUP;isb619:NACUP;iyo844:NACUP;seed:rxn05310;seed:rxn08969;seed:rxn08970	-999999	999999			0	0
RA8AD9D9_B-1017	1 MNXM282@MNXC2 <==> 1 MNXM282@MNXC3	rxn13402		MNXR4991	MNXC2%MNXC3		bigg:TAURtex;iaf1260:TAURtex;ijn746:TAURtex;seed:rxn09286;seed:rxn13402	-999999	999999			0	0
RE55B1C08_LR-1390	1 MNXM2@MNXC11 + 1 MNXM3337@MNXC11 --> 1 MNXM914@MNXC11 + 1 MNXM9@MNXC11	r_1004	DS1P1_YEAST;DS1P2_YEAST	MNXR55905	MNXC11	3.1.3	bigg:SBPP2;ec:3.1.3;iin800:LCB3_2;iin800:YSR3_2;imm904:SBPP2er;ind750:SBPP2;metacyc:RXN3O-504;rhea:33067;rhea:33068;rhea:33069;rhea:33070;seed:rxn09579	0	999999			0	0
R77E47C01_LR-692	1 MNXM2@MNXC11 + 1 MNXM487@MNXC11 --> 1 MNXM302@MNXC11 + 1 MNXM9@MNXC11	r_1005	DS1P1_YEAST;DS1P2_YEAST	MNXR4777	MNXC11	3.1.3;3.1.3.-;3.1.3.4	bigg:SBPP1;bigg:SBPP1er;ec:3.1.3;ec:3.1.3.-;ec:3.1.3.4;iin800:LCB3_1;iin800:YSR3_1;imm904:SBPP1er;ind750:SBPP1;irs1563.45632:R06520_c;kegg:R06520;metacyc:DHS-PHOSPHATASE-RXN;pubmed:12411432;pubmed:12815058;pubmed:9353337;reactome:REACT_100103;reactome:REACT_107166;reactome:REACT_113400;reactome:REACT_144715;reactome:REACT_154681;reactome:REACT_19369;reactome:REACT_19369.3;reactome:REACT_19369.4;r…	0	999999			0	0
R8E66B4BE_LR-835	1 MNXM2@MNXC2 + 1 maranasiMM904pectin@MNXC2 --> 1 MNXM693@MNXC2	R_EPGALURSe	PGLR_YEAST		MNXC2			0	999999			0	0
R5CA060AC_RL-515	1 MNXM2@MNXC3 + 1 MNXM409@MNXC3 <-- 1 MNXM522@MNXC3	rxn05104		MNXR3469	MNXC3	4.2.1.109	bigg:MDRPD;bigg:MDRPDr;brenda:BR48756;ec:4.2.1.109;iaf1260:MDRPD;iag612:rbs_472;iit341:MDRPDr;ijr904.45632:MDRPD;ijr904:MDRPD;imm904:MDRPD;imo1053-pao1:MDRPD;imo1056:MDRPD;intenz:16781;isb619:MDRPD;iso783:MDRPD;iyo844:MDRPD;kegg:R07392;metacyc:R145-RXN;obsolete:rxn08902;reactome:REACT_75828.1;rhea:15549;rhea:15550;rhea:15551;rhea:15552;seed:rxn05104;upa:UCR07392;upa:UER00875	-999999	0			0	0
RBA7C5FAA_LR-1131	1 MNXM2@MNXC3 + 1 maranasiMM9042doxg6p@MNXC3 --> 1 MNXM9@MNXC3 + 1 maranasiMM9042dglc@MNXC3	R_2DOXG6PP	DOG1_YEAST;DOG2_YEAST		MNXC3	3.1.3.68		0	999999			0	0
R50168641_LR-417	1 MNXM2@MNXC9 + 1 MNXM95017@MNXC9 --> 1 MNXM41@MNXC9	r_0464	AMYG_YEAST	MNXR69151	MNXC9	3.2.1.3	bigg:GLCGSD;ec:3.2.1.3;imm904:GLCGSD;imm904:GLCGSDv;iso783:GLCGSD;seed:rxn13297	0	999999			0	0
R9B1FDC10_RL-922	1 MNXM310@MNXC3 + 1 MNXM9@MNXC3 <-- 1 MNXM77@MNXC3	rxn00748		MNXR3520	MNXC3	4.2.3.3	bigg:MGSA;brenda:BR16092;ec:4.2.3.3;ecocyc:METHGLYSYN-RXN;iaf1260:MGSA;ijr904.45632:MGSA;ijr904:MGSA;imm904:MGSA;intenz:4782;irs1563.45632:R01016_c;iyo844:MGSA;kegg:R01016;macie:M0085;metacyc:METHGLYSYN-RXN;rhea:17937;rhea:17938;rhea:17939;rhea:17940;seed:rxn00748	-999999	0			0	0
R896482BB_RL-800	1 MNXM32@MNXC3 <-- 1 MNXM32@MNXC4	r_1874		MNXR639	MNXC3%MNXC4		bigg:ALAtex;iaf1260:ALAtex;ijn746:ALAtex;seed:rxn08104;seed:rxn10921;seed:rxn13221	-999999	0			0	0
RF9254AF6_RL-1520	1 MNXM3337@MNXC11 <-- 1 MNXM3337@MNXC3	R_PSPH1Pter		MNXR67909	MNXC11%MNXC3		imm904:PSPH1Pter;seed:rxn13390	-999999	0			0	0
RD56A6A30_B-1290	1 MNXM34@MNXC3 <==> 1 MNXM34@MNXC4	r_1766		MNXR55432	MNXC3%MNXC4		bigg:FRDPtc;bigg:FRDPtr;imm904:FRDPtm;seed:rxn13290	-999999	999999			0	0
R3E9ABF89_B-296	1 MNXM367@MNXC2 <==> 1 MNXM367@MNXC3	rxn13291	GIT1_YEAST	MNXR2436	MNXC2%MNXC3		bigg:G3PCtex;iaf1260:G3PCtex;seed:rxn08554;seed:rxn13291	-999999	999999			0	0
RCD5CF533_LR-1247	1 MNXM3@MNXC3 + 1 MNXM89719@MNXC3 --> 1 MNXM7@MNXC3 + 1 MNXM8550@MNXC3	R_PMI1346PS	KCS1_YEAST	MNXR34826	MNXC3	2.7.1.151;2.7.4.21	brenda:BS378422;ec:2.7.1.151;ec:2.7.4.21;imm904:PMI1346PS;metacyc:RXN-4941;seed:rxn13387	0	999999			0	0
RF3F26333_B-1496	1 MNXM407@MNXC3 <==> 1 MNXM522@MNXC3	rxn03057		MNXR3650	MNXC3	5.3.1.23	bigg:MTRI;brenda:BR230;ec:5.3.1.23;iaf1260:MTRI;iag612:rbs_471;iit341:MTRI;ijr904.45632:MTRI;ijr904:MTRI;imm904:MTRI;imo1053-pao1:MTRI;imo1056:MTRI;intenz:4961;isb619:MTRI;iso783:MTRI;iyo844:MTRI;kegg:R04420;metacyc:5.3.1.23-RXN;obsolete:rxn08963;obsolete:rxn11154;reactome:REACT_75840.1;reactome:REACT_75853.1;rhea:19989;rhea:19990;rhea:19991;rhea:19992;seed:rxn03057;upa:UCR04420;upa:UER00874	-999999	999999			0	0
RF589498E_B-1505	1 MNXM421@MNXC2 <==> 1 MNXM421@MNXC3	rxn13206		MNXR226	MNXC2%MNXC3		bigg:4ABZtm;imm904:4ABZt;imm904:4ABZtm;ind750:4ABZtm;seed:rxn09794;seed:rxn13206	-999999	999999			0	0
R9316F361_RL-862	1 MNXM42@MNXC3 + 1 MNXM89557@MNXC4 <-- 1 MNXM42@MNXC4 + 1 MNXM89557@MNXC3	r_1118	AGC1_YEAST	MNXR30765	MNXC3%MNXC4		bigg:ASPGLUtp;imm904:ASPGLU2m;imm904:ASPGLUtp;ind750:ASPGLUtp;seed:rxn09865;seed:rxn13231	-999999	0			0	0
RBF7AAC08_B-1168	1 MNXM42@MNXC3 <==> 1 MNXM42@MNXC6	rxn13232		MNXR877	MNXC3%MNXC6		bigg:ASPtex;iaf1260:ASPtex;ijn746:ASPtex;seed:rxn08170;seed:rxn10906;seed:rxn13232	-999999	999999			0	0
RC9FB2CE0_B-1230	1 MNXM439@MNXC2 <==> 1 MNXM439@MNXC3	r_1597		MNXR176	MNXC2%MNXC3			-999999	999999			0	0
R74ACD10C_B-672	1 MNXM46@MNXC2 <==> 1 MNXM46@MNXC3	rxn13365		MNXR6706	MNXC2%MNXC3		imm904:OAAt;metacyc:RXN-13407;metacyc:TRANS-RXN-226;seed:rxn13365	-999999	999999			0	0
RF08C6928_B-1471	1 MNXM473@MNXC2 <==> 1 MNXM473@MNXC3	rxn13373		MNXR4072	MNXC2%MNXC3		bigg:PACALDtex;iaf1260:PACALDtex;seed:rxn09061;seed:rxn13373;seed:rxn13374	-999999	999999			0	0
RF1327F15_B-1477	1 MNXM473@MNXC3 <==> 1 MNXM473@MNXC4	rxn13374		MNXR4072	MNXC3%MNXC4		bigg:PACALDtex;iaf1260:PACALDtex;seed:rxn09061;seed:rxn13373;seed:rxn13374	-999999	999999			0	0
R3FF605F3_RL-309	1 MNXM487@MNXC11 <-- 1 MNXM487@MNXC3	R_SPH1Pter		MNXR4879	MNXC11%MNXC3		bigg:SPH1Pte;bigg:SPH1Ptr;imm904:SPH1Pter;seed:rxn13396	-999999	0			0	0
R4822CD06_B-356	1 MNXM491@MNXC3 <==> 1 MNXM491@MNXC6	r_1849		MNXR3549	MNXC3%MNXC6		bigg:MINOHPtexi;bigg:MINOHPtn;iaf1260:MINOHPtexi;reactome:REACT_150151;reactome:REACT_150257;reactome:REACT_150393;seed:rxn08925;seed:rxn13346	-999999	999999			0	0
R34320C35_B-248	1 MNXM518@MNXC2 <==> 1 MNXM518@MNXC3	rxn10831		MNXR3075	MNXC2%MNXC3		bigg:ID3ACALDt;bigg:ID3ACALDtm;imeo21:ID3ACALDt;imm904:ID3ACALDt;imm904:ID3ACALDtm;ind750:ID3ACALDtm;inj661:ID3ACALDt;seed:rxn09742;seed:rxn10831	-999999	999999			0	0
R97E067F0_LR-902	1 MNXM57@MNXC2 --> 1 MNXM57@MNXC3	r_1167	OPT1_YEAST	MNXR2831	MNXC2%MNXC3		bigg:GTHRDt2;bigg:GTHRDtex;bigg:GTHRDtr;iaf1260:GTHRDtex;seed:rxn08677;seed:rxn10829	0	999999			0	0
RA42906DD_B-986	1 MNXM5@MNXC2 <==> 1 MNXM5@MNXC3	R_NADPt		MNXR3768	MNXC2%MNXC3		bigg:NADPtru;bigg:NADPtxu;imm904:NADPt;seed:rxn13360	-999999	999999			0	0
RA292C7B1_B-976	1 MNXM60@MNXC3 <==> 1 MNXM60@MNXC6	rxn13310		MNXR69197	MNXC3%MNXC6		bigg:H2CO3TP;iit341:H2CO3TP;inj661:H2CO3TP;obsolete:rxn10971;reactome:REACT_160081;reactome:REACT_161654;reactome:REACT_161705;reactome:REACT_161920;reactome:REACT_162205;reactome:REACT_162247;reactome:REACT_163032;reactome:REACT_163040;reactome:REACT_163057;reactome:REACT_163450;seed:rxn10826;seed:rxn13310	-999999	999999			0	0
R84A09ED1_B-759	1 MNXM63797@MNXC11 <==> 1 MNXM63797@MNXC3	r_1886		MNXR81031	MNXC11%MNXC3		imm904:CER2_26ter;seed:rxn13238	-999999	999999			0	0
RFFBC5901_B-1576	1 MNXM63798@MNXC11 <==> 1 MNXM63798@MNXC3	r_1884		MNXR81029	MNXC11%MNXC3		imm904:CER1_26ter;seed:rxn13236	-999999	999999			0	0
R7F847A7C_B-728	1 MNXM64019@MNXC11 <==> 1 MNXM64019@MNXC3	r_1885		MNXR81030	MNXC11%MNXC3		imm904:CER2_24ter;seed:rxn13237	-999999	999999			0	0
R73ADFC36_B-662	1 MNXM64020@MNXC11 <==> 1 MNXM64020@MNXC3	r_1883		MNXR81028	MNXC11%MNXC3		imm904:CER1_24ter;seed:rxn13235	-999999	999999			0	0
RBFA9FFDB_RL-1169	1 MNXM664@MNXC3 <-- 2 MNXM75@MNXC3	r_0095	PDC1_YEAST;PDC5_YEAST;PDC6_YEAST		MNXC3			-999999	0			0	0
R9033C680_B-846	1 MNXM69@MNXC2 <==> 1 MNXM69@MNXC3	rxn13305		MNXR2739	MNXC2%MNXC3		bigg:GLXtm;bigg:GLXtp;imm904:GLXt;imm904:GLXtp;ind750:GLXtp;seed:rxn09839;seed:rxn13305	-999999	999999			0	0
R710BA2AC_B-647	1 MNXM75@MNXC3 <==> 1 MNXM75@MNXC4	rxn13212		MNXR354	MNXC3%MNXC4		bigg:ACALDt;bigg:ACALDtex;bigg:ACALDtm;bigg:ACALDtpp;bigg:ACALDtx;iaf1260:ACALDtex;iaf1260:ACALDtpp;reactome:REACT_21302;seed:rxn08032;seed:rxn08033;seed:rxn09700;seed:rxn13212	-999999	999999			0	0
RE472C887_B-1380	1 MNXM83@MNXC3 <==> 1 MNXM83@MNXC4	r_1182		MNXR67905	MNXC3%MNXC4		imm904:IPDPtm;seed:rxn13332	-999999	999999			0	0
RB989ACE_RL-1126	1 MNXM89795@MNXC15 <-- 1 MNXM89795@MNXC3	r_1271	HUT1_YEAST	MNXR56001	MNXC15%MNXC3		bigg:UDPGALtex;iaf1260:UDPGALtex;seed:rxn09349;seed:rxn13413	-999999	0			0	0
R104B5A88_B-1	1 MNXM8@MNXC3 <==> 1 MNXM8@MNXC6	rxn13361		MNXR3772	MNXC3%MNXC6		bigg:NADtn;bigg:NADtru;imm904:NADtn;metacyc:RXN-5802;seed:rxn13361	-999999	999999			0	0
RA98EFC9A_LR-1021	1 MNXM95017@MNXC3 --> 1 MNXM95017@MNXC9	r_1174		MNXR79915	MNXC3%MNXC9		imm904:GLCNtv;iyo844:GLYCOGENt;seed:rxn05580;seed:rxn13298	0	999999			0	0
R947991C2_B-875	1 MNXM985@MNXC2 <==> 1 MNXM985@MNXC3	rxn13198		MNXR127	MNXC2%MNXC3		bigg:3C3HMPtm;iin800:U131;imm904:3C3HMPt;imm904:3C3HMPtm;ind750:3C3HMPtm;seed:rxn09801;seed:rxn13198	-999999	999999			0	0
RA6E47BD5_RL-1004	1 maranasiMM9042mbac@MNXC2 <-- 1 maranasiMM9042mbac@MNXC3	R_2MBACt			MNXC2%MNXC3			-999999	0			0	0
R28688B30_B-171	1 maranasiMM9042mbald@MNXC2 <==> 1 maranasiMM9042mbald@MNXC3	R_2MBALDt			MNXC2%MNXC3			-999999	999999			0	0
R7992095B_B-702	1 maranasiMM9042mbald@MNXC3 <==> 1 maranasiMM9042mbald@MNXC4	R_2MBALDtm			MNXC3%MNXC4			-999999	999999			0	0
RAEDBE980_B-1051	1 maranasiMM9042mbtoh@MNXC2 <==> 1 maranasiMM9042mbtoh@MNXC3	R_2MBTOHt			MNXC2%MNXC3			-999999	999999			0	0
RFF216BEB_B-1568	1 maranasiMM9042mbtoh@MNXC3 <==> 1 maranasiMM9042mbtoh@MNXC4	R_2MBTOHtm			MNXC3%MNXC4			-999999	999999			0	0
R28792A5_B-173	1 maranasiMM9042mppal@MNXC2 <==> 1 maranasiMM9042mppal@MNXC3	R_2MPPALt			MNXC2%MNXC3			-999999	999999			0	0
R537D10CE_B-446	1 maranasiMM9042mppal@MNXC3 <==> 1 maranasiMM9042mppal@MNXC4	R_2MPPALtm			MNXC3%MNXC4			-999999	999999			0	0
R3819F37C_B-264	1 maranasiMM9042phetoh@MNXC2 <==> 1 maranasiMM9042phetoh@MNXC3	R_2PHETOHt			MNXC2%MNXC3			-999999	999999			0	0
R330DB24A_B-240	1 maranasiMM9042phetoh@MNXC3 <==> 1 maranasiMM9042phetoh@MNXC4	R_2PHETOHtm			MNXC3%MNXC4			-999999	999999			0	0
RCC045CCC_B-1243	1 maranasiMM9043mbald@MNXC2 <==> 1 maranasiMM9043mbald@MNXC3	R_3MBALDt			MNXC2%MNXC3			-999999	999999			0	0
R9DFEDEA7_B-944	1 maranasiMM9043mbald@MNXC3 <==> 1 maranasiMM9043mbald@MNXC4	R_3MBALDtm			MNXC3%MNXC4			-999999	999999			0	0
R136A98F1_RL-22	1 maranasiMM904Nbfortyr@MNXC2 <-- 1 maranasiMM904Nbfortyr@MNXC3	R_NFORTYRt	DTR1_YEAST		MNXC2%MNXC3			-999999	0			0	0
RD9ADCD6B_RL-1317	1 maranasiMM904aces@MNXC2 <-- 1 maranasiMM904aces@MNXC3	R_ACESt			MNXC2%MNXC3			-999999	0			0	0
R354D4D09_B-251	1 maranasiMM904btdRR@MNXC2 <==> 1 maranasiMM904btdRR@MNXC3	R_BTDt_RR			MNXC2%MNXC3			-999999	999999			0	0
RC3E1F6F9_RL-1191	1 maranasiMM904iamac@MNXC2 <-- 1 maranasiMM904iamac@MNXC3	R_IAMACt			MNXC2%MNXC3			-999999	0			0	0
RB439744F_B-1092	1 maranasiMM904iamoh@MNXC2 <==> 1 maranasiMM904iamoh@MNXC3	R_IAMOHt			MNXC2%MNXC3			-999999	999999			0	0
REDFB0DA_B-1454	1 maranasiMM904iamoh@MNXC3 <==> 1 maranasiMM904iamoh@MNXC4	R_IAMOHtm			MNXC3%MNXC4			-999999	999999			0	0
RBD8AC166_RL-1158	1 maranasiMM904ibutac@MNXC2 <-- 1 maranasiMM904ibutac@MNXC3	R_IBUTACt			MNXC2%MNXC3			-999999	0			0	0
R1DDA8E51_B-97	1 maranasiMM904ibutoh@MNXC2 <==> 1 maranasiMM904ibutoh@MNXC3	R_IBUTOHt			MNXC2%MNXC3			-999999	999999			0	0
R4C200C3A_B-381	1 maranasiMM904ibutoh@MNXC3 <==> 1 maranasiMM904ibutoh@MNXC4	R_IBUTOHtm			MNXC3%MNXC4			-999999	999999			0	0
R8BB0D4F_B-821	1 maranasiMM904ind3eth@MNXC2 <==> 1 maranasiMM904ind3eth@MNXC3	R_IND3ETHt			MNXC2%MNXC3			-999999	999999			0	0
R3AF4C79_B-278	1 maranasiMM904ind3eth@MNXC3 <==> 1 maranasiMM904ind3eth@MNXC4	R_IND3ETHtm			MNXC3%MNXC4			-999999	999999			0	0
R32F19675_B-238	1 maranasiMM904pendp@MNXC3 <==> 1 maranasiMM904pendp@MNXC4	R_PENDPtm			MNXC3%MNXC4			-999999	999999			0	0
R251B8BE2_RL-150	1 maranasiMM904pheac@MNXC2 <-- 1 maranasiMM904pheac@MNXC3	R_PHEACt			MNXC2%MNXC3			-999999	0			0	0
RC21C9EA0_LR-1182	2 MNXM114072@MNXC4 + 1 MNXM179@MNXC3 --> 2 MNXM1@UNKCOMP + 1 MNXM23@MNXC3 + 2 MNXM537@MNXC4	r_0004	CYB2_YEAST+CYC1_YEAST;CYB2_YEAST+CYC7_YEAST	MNXR81054	MNXC3%MNXC4%UNKCOMP		imm904:L-LACD2cm;seed:rxn13333	0	999999			0	0
R50012B9E_LR-416	2 MNXM114072@MNXC4 + 1 MNXM285@MNXC3 --> 2 MNXM1@UNKCOMP + 1 MNXM23@MNXC3 + 2 MNXM537@MNXC4	r_0001	CYC1_YEAST+DLD1_YEAST;CYC1_YEAST+DLD3_YEAST;CYC7_YEAST+DLD1_YEAST;CYC7_YEAST+DLD3_YEAST		MNXC3%MNXC4%UNKCOMP			0	999999			0	0
RF431F284_RL-1497	2 MNXM114072@MNXC4 + 2 MNXM2@MNXC4 <-- 2 MNXM1@MNXC4 + 1 MNXM22@MNXC4 + 2 MNXM537@MNXC4	r_0437	CCPR_YEAST+CYC1_YEAST;CCPR_YEAST+CYC7_YEAST	MNXR70898	MNXC4	1.11.1.5	brenda:BR37000;brenda:BS260331;ec:1.11.1.5;iit341:CCP;imm904:CCP2m;imo1053-pao1:CYCPO;imo1056:CYCPO;kegg:R00017;obsolete:rxn11021;seed:rxn00014;seed:rxn13687	-999999	0			0	0
RA385DC05_LR-981	2 MNXM1@MNXC3 + 1 MNXM31@MNXC4 + 1 MNXM63@MNXC3 --> 2 MNXM1@MNXC4 + 1 MNXM31@MNXC3 + 1 MNXM63@MNXC4	r_1131	RIM2_YEAST	MNXR29874	MNXC3%MNXC4		imm904:CTPtm;seed:rxn13245	0	999999			0	0
RF2193DDA_RL-1482	2 MNXM1@MNXC3 + 1 MNXM6@MNXC3 + 1 MNXM863@MNXC3 <-- 1 MNXM5@MNXC3 + 1 MNXM672@MNXC3	R_SHCHD	MET8_YEAST	MNXR81082	MNXC3		imm904:SHCHD;seed:rxn13395	-999999	0			0	0
R435C1B64_RL-331	6 MNXM1@MNXC3 + 1 MNXM276@MNXC3 + 1 MNXM39@MNXC3 + 1 MNXM9@MNXC3 <-- 3 MNXM2@MNXC3 + 1 MNXM409@MNXC3	rxn10075	YEL038W+YMR009W	MNXR68723	MNXC3		bigg:DKMPPD2;ijr904.45632:DKMPPD2;ijr904:DKMPPD2;imm904:DKMPPD2;isb619:DKMPPD2;iso783:DKMPPD2;seed:rxn10075	-999999	0			0	0
RE27BB29B_LR-1371	1 MNXM105630@MNXC2 -->	R_EX_so3_e_			boundary			0	999999			0	1
R15DF7064_B-33	1 MNXM111@MNXC2 <==>	EX_cpd10515_e			boundary			-999999	999999			0	1
R535D7CE8_LR-445	1 MNXM218@MNXC2 -->	r_1764		MNXR1924	boundary		bigg:ETHAt;bigg:ETHAtex;iaf1260:ETHAtex;imeo21:ETHAt;imm904:ETHAt;inj661:ETHAt;seed:rxn08424;seed:rxn10841	0	999999			0	1
R4E71B6E2_LR-403	1 MNXM274@MNXC2 -->	r_1967		MNXR3743	boundary		bigg:NACUP;bigg:NACtex;bigg:NACtpp;iaf1260:NACtex;iaf1260:NACtpp;iaf692:NACUP;ijn746:NACtex;ijr904.45632:NACUP;ijr904:NACUP;imm904:NACt;ips189:NACUP;isb619:NACUP;iyo844:NACUP;seed:rxn05310;seed:rxn08969;seed:rxn08970	0	999999			0	1
R65DA4EC_LR-566	1 MNXM282@MNXC2 -->	r_2062		MNXR4991	boundary		bigg:TAURtex;iaf1260:TAURtex;ijn746:TAURtex;seed:rxn09286;seed:rxn13402	0	999999			0	1
RE2FE3791_LR-1373	1 MNXM297@MNXC2 -->	R_EX_pc_SC_e_			boundary			0	999999			0	1
R44F1562D_LR-338	1 MNXM367@MNXC2 -->	R_EX_g3pc_e_			boundary			0	999999			0	1
R87E64786_LR-785	1 MNXM421@MNXC2 -->	r_1604		MNXR226	boundary		bigg:4ABZtm;imm904:4ABZt;imm904:4ABZtm;ind750:4ABZtm;seed:rxn09794;seed:rxn13206	0	999999			0	1
R632E2E62_LR-554	1 MNXM439@MNXC2 -->	r_1550		MNXR176	boundary			0	999999			0	1
R31628A20_LR-230	1 MNXM46158@MNXC2 -->	R_EX_hexc_e_			boundary			0	999999			0	1
R97CB5CBC_LR-901	1 MNXM46@MNXC2 -->	r_1989		MNXR6706	boundary		imm904:OAAt;metacyc:RXN-13407;metacyc:TRANS-RXN-226;seed:rxn13365	0	999999			0	1
RBFFDB67C_LR-1170	1 MNXM473@MNXC2 -->	r_2001		MNXR4072	boundary		bigg:PACALDtex;iaf1260:PACALDtex;seed:rxn09061;seed:rxn13373;seed:rxn13374	0	999999			0	1
R21326CB3_LR-121	1 MNXM4968@MNXC2 -->	R_EX_2hb_e_			boundary			0	999999			0	1
R9F5087F2_LR-954	1 MNXM518@MNXC2 -->	r_1843		MNXR3075	boundary		bigg:ID3ACALDt;bigg:ID3ACALDtm;imeo21:ID3ACALDt;imm904:ID3ACALDt;imm904:ID3ACALDtm;ind750:ID3ACALDtm;inj661:ID3ACALDt;seed:rxn09742;seed:rxn10831	0	999999			0	1
RE6E0D26E_LR-1401	1 MNXM57@MNXC2 -->	r_1807		MNXR2831	boundary		bigg:GTHRDt2;bigg:GTHRDtex;bigg:GTHRDtr;iaf1260:GTHRDtex;seed:rxn08677;seed:rxn10829	0	999999			0	1
R482B271C_LR-359	1 MNXM5@MNXC2 -->	R_EX_nadp_e_			boundary			0	999999			0	1
R681A3A9E_LR-583	1 MNXM693@MNXC2 -->	r_1711		MNXR69106	boundary		bigg:GALURtex;iaf1260:GALURtex;seed:rxn08589	0	999999			0	1
R1AD7B4FF_LR-68	1 MNXM69@MNXC2 -->	r_1815		MNXR2739	boundary		bigg:GLXtm;bigg:GLXtp;imm904:GLXt;imm904:GLXtp;ind750:GLXtp;seed:rxn09839;seed:rxn13305	0	999999			0	1
RA3A8E48_LR-982	1 MNXM985@MNXC2 -->	r_1572		MNXR127	boundary		bigg:3C3HMPtm;iin800:U131;imm904:3C3HMPt;imm904:3C3HMPtm;ind750:3C3HMPtm;seed:rxn09801;seed:rxn13198	0	999999			0	1
R397CCF10_LR-266	1 maranasiMM9042mbac@MNXC2 -->	R_EX_2mbac_e_			boundary			0	999999			0	1
R66E7F363_LR-574	1 maranasiMM9042mbald@MNXC2 -->	R_EX_2mbald_e_			boundary			0	999999			0	1
RA61AE6E6_LR-998	1 maranasiMM9042mbtoh@MNXC2 -->	R_EX_2mbtoh_e_			boundary			0	999999			0	1
R368ADFA3_LR-259	1 maranasiMM9042mppal@MNXC2 -->	R_EX_2mppal_e_			boundary			0	999999			0	1
RDF833583_LR-1357	1 maranasiMM9042phetoh@MNXC2 -->	R_EX_2phetoh_e_			boundary			0	999999			0	1
R50440798_LR-418	1 maranasiMM9043mbald@MNXC2 -->	R_EX_3mbald_e_			boundary			0	999999			0	1
R796B2F91_LR-699	1 maranasiMM904Nbfortyr@MNXC2 -->	R_EX_Nbfortyr_e_			boundary			0	999999			0	1
R4B23EC7F_LR-373	1 maranasiMM904aces@MNXC2 -->	R_EX_aces_e_			boundary			0	999999			0	1
R9BF989EE_LR-931	1 maranasiMM904btdRR@MNXC2 -->	R_EX_btd_RR_e_			boundary			0	999999			0	1
RBAE6E82C_LR-1135	1 maranasiMM904epistestSC@MNXC2 -->	R_EX_epistest_SC_e_			boundary			0	999999			0	1
RD4599D0A_LR-1282	1 maranasiMM904ergstestSC@MNXC2 -->	R_EX_ergstest_SC_e_			boundary			0	999999			0	1
R4A75267_LR-368	1 maranasiMM904fecostestSC@MNXC2 -->	R_EX_fecostest_SC_e_			boundary			0	999999			0	1
RF66C6278_LR-1509	1 maranasiMM904iamac@MNXC2 -->	R_EX_iamac_e_			boundary			0	999999			0	1
RB6024082_LR-1103	1 maranasiMM904iamoh@MNXC2 -->	R_EX_iamoh_e_			boundary			0	999999			0	1
R4A44852F_LR-367	1 maranasiMM904ibutac@MNXC2 -->	R_EX_ibutac_e_			boundary			0	999999			0	1
R77EA74A4_LR-695	1 maranasiMM904ibutoh@MNXC2 -->	R_EX_ibutoh_e_			boundary			0	999999			0	1
R4B49608D_LR-374	1 maranasiMM904ind3eth@MNXC2 -->	R_EX_ind3eth_e_			boundary			0	999999			0	1
R6966DFCE_LR-594	1 maranasiMM904lanostestSC@MNXC2 -->	R_EX_lanostest_SC_e_			boundary			0	999999			0	1
RD94F754F_LR-1316	1 maranasiMM904pectin@MNXC2 -->	R_EX_pectin_e_			boundary			0	999999			0	1
R21E632B6_LR-125	1 maranasiMM904pheac@MNXC2 -->	R_EX_pheac_e_			boundary			0	999999			0	1
RFBF13562_LR-1539	1 maranasiMM904zymstestSC@MNXC2 -->	R_EX_zymstest_SC_e_			boundary			0	999999			0	1
RE661B4A2_LR-1117	0.5 MNXM4@MNXC3 + 1 MNXM6755@MNXC3 --> 1 MNXM5483@MNXC3	rxn09568		MNXR69597	MNXC3		bigg:OPHHX6;ind750:OPHHX6;seed:rxn09568	0	999999			0	0
R654825B_LR-459	0.5 MNXM4@MNXC4 + 1 MNXM6754@MNXC4 --> 1 MNXM6752@MNXC4	R_OMMBLHX6m	COQ6_YEAST	MNXR69588	MNXC4		bigg:OMMBLHX6m;ind750:OMMBLHX6m;seed:rxn09571	0	999999			0	0
RFA3EFAB4_RL-1224	1 MNXM12@MNXC3 + 1 MNXM1@MNXC3 + 1 MNXM9861@MNXC3 <-- 1 MNXM2@MNXC3 + 1 MNXM46@MNXC3 + 1 MNXM86@MNXC3	rxn00679		MNXR10437	MNXC3	2.3.3.5;4.1.3.31	bigg:MCITS;brenda:BS321833;ec:2.3.3.5;ec:4.1.3.31;iabaylyiv4:2-METHYLCITRATE-SYNTHASE-RXN;iaf1260:MCITS;iag612:rbs_524;ijn746:MCITS;ijr904.45632:MCITS;ijr904:MCITS;imm904:MCITSm;ind750:MCITS;iso783:MCITS;iyo844:MCITS;kegg:R00931;seed:rxn00679	-999999	0			0	0
RF1F64CB5_LR-1185	1 MNXM138@MNXC6 + 1 MNXM42@MNXC6 --> 1 MNXM1@MNXC6 + 1 MNXM465@MNXC6 + 1 MNXM9@MNXC6	R_ASPCTn	PYR1_YEAST	MNXR856	MNXC6	2.1.3.2	bigg:ASPCT;bigg:ASPCTn;bigg:ASPCTr;biopath:RXN00366;brenda:BR43949;ec:2.1.3.2;ecocyc:ASPCARBTRANS-RXN;iabaylyiv4:ASPCARBTRANS-RXN;iaf1260:ASPCT;iaf692:ASPCT;iag612:rbs_198;iao358:rll_382;igt196:ASPCT;iin800:URA2_1;iit341:ASPCT;ijn746:ASPCT;ijr904.45632:ASPCT;ijr904:ASPCT;imeo21:ASPCT;imm904:ASPCT;imo1053-pao1:ASPCT;imo1056:ASPCT;ind750:ASPCTn;inj661:ASPCT;intenz:2256;isb619:ASPCT;iso783:ASPCT;iyo…	0	999999			0	0
RFD7AD909_RL-1247	1 MNXM138@MNXC6 + 2 MNXM1@MNXC6 + 2 MNXM7@MNXC6 + 1 MNXM89557@MNXC6 + 1 MNXM9@MNXC6 <-- 1 MNXM2@MNXC6 + 1 MNXM37@MNXC6 + 2 MNXM3@MNXC6 + 1 MNXM60@MNXC6	R_CBPSn	PYR1_YEAST	MNXR33037	MNXC6	6.3.5.5	bigg:CBPS;bigg:CBPSn;brenda:BR152;brenda:BS398777;ec:6.3.5.5;ecocyc:CARBPSYN-RXN;iabaylyiv4:CARBPSYN-RXN;iaf1260:CBPS;iaf692:CBPS;igt196:CBPS;iit341:CBPS;ijn746:CBPS;ijr904.45632:CBPS;ijr904:CBPS;imeo21:CBPS;imm904:CBPS;imo1053-pao1:CBPS;imo1056:CBPS;ind750:CBPS;ind750:CBPSn;inj661:CBPS;intenz:16786;isb619:CBPS;iso783:CBPS;iyo844:CBPS;kegg:R00575;metacyc:CARBPSYN-RXN;reactome:REACT_478.3;rhea:186…	-999999	0			0	0
R5F2E9D69_RL-431	1 MNXM13@MNXC3 + 1 MNXM6755@MNXC3 <-- 1 MNXM1@MNXC3 + 1 MNXM3167@MNXC3	R_OPHBDC6	PAD1_YEAST	MNXR55809	MNXC3			-999999	0			0	0
R268C60A5_B-130	1 MNXM16@MNXC3 <==> 1 MNXM16@MNXC6	rxn09826		MNXR702	MNXC3%MNXC6		bigg:AMETr;bigg:AMETtm;bigg:AMETtn;iin800:U149;imm904:AMETtm;ind750:AMETtm;ind750:AMETtn;seed:rxn09784;seed:rxn09826	-999999	999999			0	0
R92CCC535_LR-699	1 MNXM16@MNXC4 + 1 MNXM6752@MNXC4 --> 1 MNXM19@MNXC4 + 1 MNXM1@MNXC4 + 1 MNXM5319@MNXC4	R_DMQMT6m	COQ3_YEAST	MNXR68732	MNXC4		bigg:DMQMT6m;ind750:DMQMT6m;seed:rxn09575	0	999999			0	0
RBC470D3F_LR-914	1 MNXM16@MNXC4 + 1 MNXM6753@MNXC4 --> 1 MNXM19@MNXC4 + 1 MNXM1@MNXC4 + 1 MNXM6754@MNXC4	R_OMBZLM6m	COQ5_YEAST	MNXR3961	MNXC4		bigg:OMBZLM6m;ind750:OMBZLM6m;seed:rxn09572	0	999999			0	0
RD5DC08CB_LR-1037	1 MNXM16@MNXC6 + 1 MNXM5483@MNXC6 --> 1 MNXM19@MNXC6 + 1 MNXM1@MNXC6 + 1 MNXM4300@MNXC6	R_OHPHM6n	DIM1_YEAST	MNXR3954	MNXC6		bigg:OHPHM6n;ind750:OHPHM6n;seed:rxn09573	0	999999			0	0
R5D2E46D6_B-419	1 MNXM19@MNXC3 <==> 1 MNXM19@MNXC6	rxn09828		MNXR580	MNXC3%MNXC6		bigg:AHCYStm;bigg:AHCYStn;bigg:AHCYStr;iin800:U150;imm904:AHCYStm;ind750:AHCYStm;ind750:AHCYStn;seed:rxn09785;seed:rxn09828	-999999	999999			0	0
R3DDCBB0B_B-236	1 MNXM1@MNXC3 + 1 MNXM318@MNXC3 <==> 1 MNXM1@MNXC4 + 1 MNXM318@MNXC4	R_5MTHFtm		MNXR281	MNXC3%MNXC4		bigg:5MTHFt;bigg:5MTHFtm;ind750:5MTHFtm;reactome:REACT_100092;reactome:REACT_102653;reactome:REACT_103690;reactome:REACT_107760;reactome:REACT_11162;reactome:REACT_153481;reactome:REACT_29626;reactome:REACT_31906;reactome:REACT_77168;reactome:REACT_80608;reactome:REACT_95894;seed:rxn09789	-999999	999999			0	0
R1C76D8E6_B-65	1 MNXM1@MNXC3 + 1 MNXM89557@MNXC3 <==> 1 MNXM1@MNXC4 + 1 MNXM89557@MNXC4	rxn09751		MNXR31615	MNXC3%MNXC4		bigg:GLUt2;bigg:GLUt2m;bigg:GLUt2n;bigg:GLUt2r;bigg:GLUt2rpp;iaf1260:GLUt2rpp;iaf692:GLUt2r;iag612:rbs_310;iin800:AGC1_1;iit341:GLUt2r;ijr904.45632:GLUt2r;ijr904:GLUt2r;imeo21:GLUt2r;imm904:GLUt2n;imm904:GLUt2r;imm904:GLUt7;imo1053-pao1:GLUt2;imo1053-pao1:GLUt6;imo1056:GLUt2;imo1056:GLUt6;ind750:GLUt2m;ind750:GLUt2n;ind750:GLUt2r;inj661:GLUt2r;ips189:GLUt6;isb619:GLUt2;isb619:GLUt2r;iso783:GLUt2;…	-999999	999999			0	0
RDDBB5D7_B-1078	1 MNXM1@MNXC6 + 1 MNXM465@MNXC6 <==> 1 MNXM252@MNXC6 + 1 MNXM2@MNXC6	R_DHORTSn	PYR1_YEAST	MNXR1576	MNXC6	3.5.2.3	bigg:DHORTS;bigg:DHORTSn;biopath:RXN00773;biopath:RXN01007;brenda:BR26106;ec:3.5.2.3;ecocyc:DIHYDROOROT-RXN;iabaylyiv4:DIHYDROOROT-RXN;iaf1260:DHORTS;iaf692:DHORTS;iao358:rll_383;igt196:DHORTS;iin800:URA4;iit341:DHORTS;ijn746:DHORTS;ijr904.45632:DHORTS;ijr904:DHORTS;imeo21:DHORTS;imm904:DHORTS;imo1053-pao1:DHORTS;imo1056:DHORTS;ind750:DHORTS;ind750:DHORTSn;inj661:DHORTS;intenz:4275;isb619:DHORTS;…	-999999	999999			0	0
RE4A4D71D_RL-1101	1 MNXM23@MNXC4 + 1 MNXM25@MNXC4 <-- 1 MNXM9861@MNXC4	R_MCITLm	ACEB_YEAST	MNXR69409	MNXC4	4.1.3.30	bigg:MCITLm;ec:4.1.3.30;ind750:MCITLm;seed:rxn09402	-999999	0			0	0
R74F25A98_B-544	1 MNXM252@MNXC3 <==> 1 MNXM252@MNXC6	rxn09817		MNXR1577	MNXC3%MNXC6		bigg:DHORtn;ind750:DHORtn;seed:rxn09817	-999999	999999			0	0
RF0DC3952_B-1181	1 MNXM4300@MNXC3 <==> 1 MNXM4300@MNXC4	rxn09804		MNXR102	MNXC3%MNXC4		bigg:2OMPH_5tm;bigg:2OMPH_5tn;ind750:2OMPH_5tm;ind750:2OMPH_5tn;seed:rxn09804;seed:rxn09829	-999999	999999			0	0
R1ED2587E_B-83	1 MNXM4300@MNXC3 <==> 1 MNXM4300@MNXC6	rxn09829		MNXR102	MNXC3%MNXC6		bigg:2OMPH_5tm;bigg:2OMPH_5tn;ind750:2OMPH_5tm;ind750:2OMPH_5tn;seed:rxn09804;seed:rxn09829	-999999	999999			0	0
RAFA35A6A_LR-844	1 MNXM4300@MNXC4 + 0.5 MNXM4@MNXC4 --> 1 MNXM6753@MNXC4	R_OMPHHX6m		MNXR69591	MNXC4		bigg:OMPHHX6m;ind750:OMPHHX6m;seed:rxn09570	0	999999			0	0
R60BBDCCD_B-439	1 MNXM5483@MNXC3 <==> 1 MNXM5483@MNXC6	rxn09830		MNXR101	MNXC3%MNXC6		bigg:2OHPH_5tn;ind750:2OHPH_5tn;seed:rxn09830	-999999	999999			0	0
RC91673BA_B-978	1 MNXM79@MNXC3 <==> 1 MNXM79@MNXC4	R_THFtm		MNXR5039	MNXC3%MNXC4		bigg:THFtl;bigg:THFtm;iin800:U114;ind750:THFtm;reactome:REACT_100792;reactome:REACT_104504;reactome:REACT_107678;reactome:REACT_11143;reactome:REACT_11219;reactome:REACT_115258;reactome:REACT_128688;reactome:REACT_141538;reactome:REACT_147655;reactome:REACT_153127;reactome:REACT_157587;reactome:REACT_28049;reactome:REACT_28219;reactome:REACT_29378;reactome:REACT_30056;reactome:REACT_31607;reactom…	-999999	999999			0	0
R492B358C_B-294	1 MNXM9861@MNXC3 <==> 1 MNXM9861@MNXC4	R_2MCITtm		MNXR68154	MNXC3%MNXC4		bigg:2MCITt;bigg:2MCITtm;ind750:2MCITtm;seed:rxn09805	-999999	999999			0	0
R9C79F37F_RL-885_SpecMNXM60326_ChangedTo_MNXM1504	1 MNXM1504@MNXC3 <-- 1 isoiIN800295@MNXC3	R_LongAcyl			MNXC3			-999999	0			0	0
RAD2B85A5_RL-1044_SpecMNXM91267_ChangedTo_MNXM102_SpecmaranasiMM904ptd135bpSC_ChangedTo_MNXM170	0.01 MNXM102@MNXC3 + 1 MNXM3@MNXC3 --> 0.01 MNXM170@MNXC3 + 1 MNXM1@MNXC3 + 1 MNXM7@MNXC3	R_PI3P5K_SC	FAB1_YEAST		MNXC3			0	999999			0	0
R68753024_LR-587_SpecMNXM91267_ChangedTo_MNXM102_SpecmaranasiMM904ptd135bpSC_ChangedTo_MNXM170	0.01 MNXM170@MNXC3 + 1 MNXM2@MNXC3 --> 0.01 MNXM102@MNXC3 + 1 MNXM9@MNXC3	R_PI35BP5P_SC	INP52_YEAST;INP53_YEAST;SAC1_YEAST		MNXC3			0	999999			0	0
R2C7BA6DF_RL-204_SpecMNXM646_ChangedTo_MNXM540	1 MNXM1@MNXC3 + 1 MNXM540@MNXC3 + 1 MNXM63157@MNXC3 <-- 1 MNXM2@MNXC3 + 0.01 MNXM8741@MNXC3	R_IPC326PLC_SC	ISC1_YEAST	MNXR81053	MNXC3		imm904:IPC326PLC_SC;seed:rxn13331	-999999	0			0	0
R4390063E_RL-335_SpecMNXM646_ChangedTo_MNXM540	1 MNXM1@MNXC3 + 1 MNXM540@MNXC3 + 1 MNXM63174@MNXC3 <-- 1 MNXM2@MNXC3 + 0.01 MNXM8740@MNXC3	R_IPC324PLC_SC	ISC1_YEAST	MNXR81052	MNXC3		imm904:IPC324PLC_SC;seed:rxn13330	-999999	0			0	0
R523E64F5_RL-437_SpecMNXM646_ChangedTo_MNXM540	1 MNXM1@MNXC3 + 1 MNXM540@MNXC3 + 1 MNXM63797@MNXC3 <-- 1 MNXM2@MNXC3 + 0.01 MNXM8739@MNXC3	R_IPC226PLC_SC	ISC1_YEAST	MNXR81051	MNXC3		imm904:IPC226PLC_SC;seed:rxn13329	-999999	0			0	0
REA002D2E_RL-1429_SpecMNXM646_ChangedTo_MNXM540	1 MNXM1@MNXC3 + 1 MNXM540@MNXC3 + 1 MNXM63798@MNXC3 <-- 1 MNXM2@MNXC3 + 0.01 MNXM8737@MNXC3	R_IPC126PLC_SC	ISC1_YEAST	MNXR81049	MNXC3		imm904:IPC126PLC_SC;seed:rxn13327	-999999	0			0	0
R4A9A12BF_RL-370_SpecMNXM646_ChangedTo_MNXM540	1 MNXM1@MNXC3 + 1 MNXM540@MNXC3 + 1 MNXM64019@MNXC3 <-- 1 MNXM2@MNXC3 + 0.01 MNXM8738@MNXC3	R_IPC224PLC_SC	ISC1_YEAST	MNXR81050	MNXC3		imm904:IPC224PLC_SC;seed:rxn13328	-999999	0			0	0
R9C014E93_RL-932_SpecMNXM646_ChangedTo_MNXM540	1 MNXM1@MNXC3 + 1 MNXM540@MNXC3 + 1 MNXM64020@MNXC3 <-- 1 MNXM2@MNXC3 + 0.01 MNXM8736@MNXC3	R_IPC124PLC_SC	ISC1_YEAST	MNXR81048	MNXC3		imm904:IPC124PLC_SC;seed:rxn13326	-999999	0			0	0
R71883638_RL-652_SpecMNXM90906_ChangedTo_MNXM648	1 MNXM1099@MNXC3 + 1 MNXM5@MNXC3 <-- 1 MNXM1@MNXC3 + 1 MNXM648@MNXC3 + 1 MNXM6@MNXC3	R_DROPPRy	RIB7_YEAST	MNXR68759	MNXC3			-999999	0			0	0
RC6D1C2FF_LR-1152_SpecMNXM78362_ChangedTo_MNXM97148	2 MNXM1@MNXC4 + 1 MNXM346@MNXC4 --> 1 MNXM97148@MNXC4	R_HEM15	HEMH_YEAST	MNXR80936	MNXC4		iin800:HEM15;seed:rxn12990	0	999999			0	0
RF9F5C68E_RL-1525_SpecMNXM90650_ChangedTo_MNXM109	0.01 MNXM109@MNXC3 + 1 MNXM1@MNXC3 + 1 MNXM90@MNXC3 <-- 0.01 MNXM297@MNXC3 + 1 MNXM2@MNXC3	R_PLD_SC	SPO14_YEAST	MNXR81081	MNXC3		imm904:PLD_SC;seed:rxn13384	-999999	0			0	0
RFDE180D4_LR-1529_SpecMNXM89948_ChangedTo_MNXM173	1 MNXM1028@MNXC3 + 1 MNXM173@MNXC4 + 1 MNXM1@MNXC4 --> 1 MNXM1028@MNXC4 + 1 MNXM173@MNXC3 + 1 MNXM1@MNXC3	R_CRC1	CRC1_YEAST	MNXR50823	MNXC3%MNXC4		iin800:CRC1;imm904:CRNCARtm;imm904:CRNCARtp;ind750:CRNCARtm;ind750:CRNCARtp;seed:rxn09774;seed:rxn09859	0	999999			0	0
R2C76250B_B-187_SpecMNXM89948_ChangedTo_MNXM173	1 MNXM173@MNXC2 + 1 MNXM1@MNXC2 <==> 1 MNXM173@MNXC3 + 1 MNXM1@MNXC3	R_AGP2	AGP2_YEAST	MNXR50826	MNXC2%MNXC3		iaf1260:CRNtex;iin800:AGP2;iin800:U124;imm904:CRNt;imm904:CRNtim;imm904:CRNtp;ind750:CRNt;ind750:CRNtim;ind750:CRNtp;seed:rxn08265;seed:rxn09691;seed:rxn09773;seed:rxn09858	-999999	999999			0	0
RFC3038A8_RL-1519_SpecMNXM89948_ChangedTo_MNXM173	1 MNXM173@MNXC3 + 1 MNXM1@MNXC3 <-- 1 MNXM173@MNXC4 + 1 MNXM1@MNXC4	R_U124_		MNXR50826	MNXC3%MNXC4		iaf1260:CRNtex;iin800:AGP2;iin800:U124;imm904:CRNt;imm904:CRNtim;imm904:CRNtp;ind750:CRNt;ind750:CRNtim;ind750:CRNtp;seed:rxn08265;seed:rxn09691;seed:rxn09773;seed:rxn09858	-999999	0			0	0
RFBBC0CA5_B-1517_SpecMNXM82334_ChangedTo_MNXM27	1 MNXM27@MNXC2 <==> 1 MNXM27@MNXC3	R_NHA1	NAH1_YEAST		MNXC2%MNXC3			-999999	999999			0	0
R39B0C980_B-259_SpecMNXM90553_ChangedTo_MNXM98	1 MNXM1@MNXC2 + 1 MNXM20@MNXC2 + 1 MNXM98@MNXC3 <==> 1 MNXM1@MNXC3 + 1 MNXM20@MNXC3 + 1 MNXM98@MNXC2	R_U155_			MNXC2%MNXC3			-999999	999999			0	0
RDB0BD318_B-1314_SpecMNXM90553_ChangedTo_MNXM98	1 MNXM1@MNXC3 + 1 MNXM98@MNXC3 + 1 MNXM9@MNXC4 <==> 1 MNXM1@MNXC4 + 1 MNXM98@MNXC4 + 1 MNXM9@MNXC3	R_DIC1_2	DIC1_YEAST		MNXC3%MNXC4			-999999	999999			0	0
R70C4A6A4_RL-647_SpecMNXM91319_ChangedTo_MNXM90665	1 MNXM11@MNXC3 + 1 MNXM14@MNXC3 + 1 MNXM89761@MNXC3 <-- 1 MNXM147@MNXC3 + 1 MNXM1@MNXC3 + 1 MNXM3@MNXC3 + 1 MNXM90665@MNXC3	R_DED81	SYNC_YEAST	MNXR67832	MNXC3		iin800:DED81;iin800:YCR024C;seed:rxn12891;seed:rxn13173	-999999	0			0	0
RC512EF13_RL-1142_SpecMNXM91319_ChangedTo_MNXM90665	1 MNXM11@MNXC4 + 1 MNXM14@MNXC4 + 1 MNXM89761@MNXC4 <-- 1 MNXM147@MNXC3 + 1 MNXM1@MNXC4 + 1 MNXM3@MNXC4 + 1 MNXM90665@MNXC4	R_YCR024C	PMP1_YEAST	MNXR67832	MNXC3%MNXC4		iin800:DED81;iin800:YCR024C;seed:rxn12891;seed:rxn13173	-999999	0			0	0
R14A3603_RL-21_SpecMNXM91319_ChangedTo_MNXM90665	1 MNXM11@MNXC4 + 1 MNXM14@MNXC4 + 1 MNXM89804@MNXC4 <-- 1 MNXM1@MNXC4 + 1 MNXM3@MNXC4 + 1 MNXM90665@MNXC4 + 1 MNXM94@MNXC4	R_MSW1	SYWM_YEAST	MNXR67850	MNXC4		iin800:MSW1;seed:rxn13033	-999999	0			0	0
R1F76DF3E_LR-105_SpecMNXM91268_ChangedTo_MNXM122	1 MNXM2@MNXC3 + 0.01 MNXM67@MNXC3 --> 0.01 MNXM122@MNXC3 + 1 MNXM9@MNXC3	R_PI45BP5P_SC	INP51_YEAST;INP52_YEAST;INP53_YEAST;INP54_YEAST	MNXR81078	MNXC3		imm904:PI45BP5P_SC;seed:rxn13380	0	999999			0	0
R34557131_LR-228_SpecisoiIN800723_ChangedTo_MNXM272	0.75964 MNXM1@MNXC3 + 0.019114 MNXM224@MNXC3 + 0.037531 MNXM272@MNXC3 + 0.008277 MNXM363@MNXC3 + 0.00829 MNXM486@MNXC3 + 0.15423 MNXM88@MNXC3 + 0.60495 isoiIN800507@MNXC3 + 0.1619 isoiIN800720@MNXC3 + 0.005707 isoiIN800869@MNXC3 --> 1 isoiIN800221@MNXC3	R_Pool_Acyl2			MNXC3			0	999999			0	0
RF55F8541_RL-1476_SpecisoiIN800723_ChangedTo_MNXM272	1 MNXM12@MNXC3 + 2.7847 MNXM1@MNXC3 + 1 isoiIN800217@MNXC3 <-- 0.053571 MNXM224@MNXC3 + 0.077912 MNXM272@MNXC3 + 0.02997 MNXM363@MNXC3 + 0.031552 MNXM486@MNXC3 + 0.18873 MNXM88@MNXC3 + 0.47654 isoiIN800507@MNXC3 + 0.12368 isoiIN800720@MNXC3 + 0.018042 isoiIN800869@MNXC3	R_Pool_Acyl1			MNXC3			-999999	0			0	0
R12D1EECF_B-15_SpecisoiIN800723_ChangedTo_MNXM272	1 MNXM12@MNXC3 + 4 MNXM1@MNXC3 + 1 MNXM6439@MNXC3 <==> 1 MNXM272@MNXC3 + 1 MNXM925@MNXC3	R_FAS1_8_c	FAS1_YEAST		MNXC3			-999999	999999			0	0
R73195322_RL-662_SpecisoiIN800723_ChangedTo_MNXM272	4 MNXM1@MNXC3 + 1 MNXM272@MNXC3 + 1 MNXM5@MNXC3 <-- 1 MNXM6@MNXC3 + 1 isoiIN800893@MNXC3	R_TSC13_3	TSC13_YEAST		MNXC3			-999999	0			0	0
R300FAA97_RL-196_SpecisoiIN800482_ChangedTo_MNXM367	1 MNXM12@MNXC3 + 4 MNXM1@MNXC3 + 1 MNXM367@MNXC3 <-- 1 MNXM297@MNXC3 + 1 MNXM308@MNXC3	R_LRO1	PDAT_YEAST		MNXC3			-999999	0			0	0
R7A97E0D2_LR-688_SpecisoiIN800482_ChangedTo_MNXM367	1 MNXM297@MNXC3 --> 1 MNXM367@MNXC3 + 1 isoiIN800217@MNXC3	R_NTE1	NTE1_YEAST		MNXC3			0	999999			0	0
R9BE8F1CD_B-879_SpecisoiIN800482_ChangedTo_MNXM367	1 MNXM367@MNXC3 <==> 1 isoiIN800492@MNXC2	R_GIT1_1	GIT1_YEAST		MNXC2%MNXC3			-999999	999999			0	0
R9563C0BD_LR-846_SpecisoiIN800482_ChangedTo_MNXM367	2 MNXM297@MNXC3 --> 1 MNXM367@MNXC3 + 1 isoiIN800217@MNXC3 + 1 isoiIN800636@MNXC3	R_SPO22	SPO22_YEAST		MNXC3			0	999999			0	0
RE40AFE5F_RL-1375_SpecMNXM52_ChangedTo_MNXM50	1 MNXM17@MNXC3 + 1 MNXM1@MNXC3 + 1 maranasiMM90416BDglcn@MNXC3 <-- 1 MNXM50@MNXC3	R_16GS	KRE6_YEAST;SKN1_YEAST		MNXC3			-999999	0			0	0
RED0BE60E_RL-1449_SpecMNXM52_ChangedTo_MNXM50	1 MNXM17@MNXC3 + 1 MNXM1@MNXC3 + 1 maranasiMM904ergst3glc@MNXC3 <-- 1 MNXM50@MNXC3 + 1 MNXM922@MNXC3	R_ERGSTGLCT	ATG26_YEAST		MNXC3			-999999	0			0	0
RC0B62624_RL-1102_SpecisoiIN800411_ChangedTo_MNXM91575	1 MNXM1740@MNXC3 + 1 MNXM30@MNXC3 <-- 1 MNXM82@MNXC3 + 1 MNXM91575@MNXC3	R_DPM1	DPM1_YEAST		MNXC3			-999999	0			0	0
R5113760D_RL-409_SpecisoiIN800411_ChangedTo_MNXM91575	1 MNXM220@MNXC3 + 1 MNXM91575@MNXC3 <-- 1 MNXM63@MNXC3 + 1 MNXM90977@MNXC3	R_SEC59	YM13C_YEAST		MNXC3			-999999	0			0	0
R3960BAFC_B-251_SpecMNXM426_ChangedTo_MNXM114079	1 MNXM114079@MNXC3 + 1 MNXM1@MNXC3 <==> 1 MNXM114079@MNXC4 + 1 MNXM1@MNXC4	R_U125_			MNXC3%MNXC4			-999999	999999			0	0
R122EA05F_RL-12_SpecisoiIN800395_ChangedTo_MNXM2903	1 MNXM109@MNXC3 + 1 MNXM1@MNXC3 + 1 MNXM9@MNXC3 <-- 1 MNXM2903@MNXC3	R_LPP1	LPP1_YEAST		MNXC3			-999999	0			0	0
R2EC33597_RL-213_SpecMNXM96694_ChangedTo_MNXM62	0.02 MNXM1043@MNXC2 + 0.27 MNXM108@MNXC2 + 0.5 MNXM1517@MNXC2 + 0.76 MNXM1@MNXC2 + 0.05 MNXM236@MNXC2 + 0.1 MNXM314@MNXC2 + 0.06 MNXM402@MNXC2 + 0.09 MNXM4069@MNXC2 + 0.24 MNXM65309@MNXC2 + 0.17 MNXM950@MNXC2 <-- 1 MNXM2@MNXC2 + 0.005 MNXM62@MNXC2	R_PLBP1I_SCe	PLB1_YEAST;PLB2_YEAST;PLB3_YEAST		MNXC2			-999999	0			0	0
RE5980778_LR-1393_SpecMNXM96694_ChangedTo_MNXM62	1 MNXM62@MNXC2 -->	R_EX_ptd1ino_SC_e_			boundary			0	999999			0	1
R301242A1_LR-183_SpecMNXM90650_ChangedTo_MNXM109_SpecMNXM96694_ChangedTo_MNXM62	6e-06 MNXM109@MNXC3 + 0.046 MNXM113@MNXC3 + 0.1647 MNXM114@MNXC3 + 4.5e-05 MNXM115@MNXC3 + 0.0663 MNXM134@MNXC3 + 0.2964 MNXM140@MNXC3 + 0.1914 MNXM142@MNXC3 + 0.1017 MNXM147@MNXC3 + 0.046 MNXM14@MNXC3 + 0.0234 MNXM198@MNXC3 + 0.2646 MNXM199@MNXC3 + 0.8079 MNXM2020@MNXC3 + 1.7e-05 MNXM221@MNXC3 + 0.1927 MNXM231@MNXC3 + 6.6e-05 MNXM248@MNXC3 + 0.0036 MNXM257@MNXC3 + 0.0024 MNXM266@MNXC3 + 6e-05 MN…	R_biomass_SC4_bal			MNXC3			0	999999			1	0
R9DB4E41F_RL-940_SpecMNXM90149_ChangedTo_MNXM308	0.02 MNXM1043@MNXC3 + 0.27 MNXM108@MNXC3 + 0.76 MNXM1@MNXC3 + 0.05 MNXM236@MNXC3 + 0.01 MNXM308@MNXC3 + 0.1 MNXM314@MNXC3 + 0.06 MNXM402@MNXC3 + 0.09 MNXM4069@MNXC3 + 0.24 MNXM65309@MNXC3 + 0.17 MNXM950@MNXC3 <-- 0.01 MNXM248@MNXC3 + 1 MNXM2@MNXC3	R_TAGL_SC	TGL2_YEAST;TGL3_YEAST		MNXC3			-999999	0			0	0
R22395814_RL-130_SpecMNXM90149_ChangedTo_MNXM308	1 MNXM248@MNXC3 + 1 maranasiMM9041agpcSC@MNXC3 <-- 1 MNXM297@MNXC3 + 1 MNXM308@MNXC3	R_PCDAGAT	PDAT_YEAST		MNXC3	2.3.1.43		-999999	0			0	0
R6C887514_LR-619_SpecisoiIN800335_ChangedTo_MNXM64020_SpecisoiIN800534_ChangedTo_MNXM8736	1 MNXM1@MNXC3 + 1 MNXM62@MNXC3 + 1 MNXM64020@MNXC3 --> 1 MNXM8736@MNXC3	R_AUR1_1	AUR1_YEAST		MNXC3			0	999999			0	0
RE9279400_RL-1399_SpecisoiIN800335_ChangedTo_MNXM64020_SpecisoiIN800534_ChangedTo_MNXM8736	1 MNXM1@MNXC3 + 1 MNXM62@MNXC3 + 1 MNXM64020@MNXC3 <-- 1 MNXM308@MNXC3 + 1 MNXM8736@MNXC3	R_ISC1_2_1	ISC1_YEAST		MNXC3			-999999	0			0	0
RB0898A42_RL-1011_SpecisoiIN800335_ChangedTo_MNXM64020_SpecisoiIN800534_ChangedTo_MNXM8736	2 MNXM1@MNXC3 + 1 MNXM540@MNXC3 + 1 MNXM64020@MNXC3 <-- 1 MNXM8736@MNXC3	R_ISC1_3_1	ISC1_YEAST		MNXC3			-999999	0			0	0
RC19D91CA_LR-1111_SpecisoiIN800746_ChangedTo_MNXM64019_SpecisoiIN800535_ChangedTo_MNXM8738	1 MNXM1@MNXC3 + 1 MNXM62@MNXC3 + 1 MNXM64019@MNXC3 --> 1 MNXM8738@MNXC3	R_AUR1_2	AUR1_YEAST		MNXC3			0	999999			0	0
R6916C9CB_LR-595_SpecisoiIN800746_ChangedTo_MNXM64019_SpecisoiIN800535_ChangedTo_MNXM8738	1 MNXM308@MNXC3 + 1 MNXM8738@MNXC3 --> 1 MNXM64019@MNXC3 + 1 isoiIN80043@MNXC3	R_ISC1_2_2	ISC1_YEAST		MNXC3			0	999999			0	0
R1D9C6E9C_RL-91_SpecisoiIN800746_ChangedTo_MNXM64019_SpecisoiIN800535_ChangedTo_MNXM8738	2 MNXM1@MNXC3 + 1 MNXM540@MNXC3 + 1 MNXM64019@MNXC3 <-- 1 MNXM8738@MNXC3	R_ISC1_3_2	ISC1_YEAST		MNXC3			-999999	0			0	0
RC3AEB080_LR-1132_SpecisoiIN80074_ChangedTo_MNXM6753_SpecisoiIN80072_ChangedTo_MNXM6754	1 MNXM16@MNXC4 + 1 MNXM6753@MNXC4 --> 1 MNXM19@MNXC4 + 1 MNXM6754@MNXC4	R_COQ5	COQ5_YEAST		MNXC4			0	999999			0	0
RD199FE75_RL-1216_SpecisoiIN800538_ChangedTo_MNXM8744_SpecisoiIN800537_ChangedTo_MNXM7449	1 MNXM13@MNXC3 + 1 MNXM8744@MNXC3 <-- 1 MNXM7449@MNXC3	R_ERG26_1	ERG26_YEAST		MNXC3			-999999	0			0	0
RA5A2C0E1_LR-936_SpecisoiIN800649_ChangedTo_MNXM8858	1 MNXM1@MNXC3 + 1 MNXM62@MNXC3 + 1 MNXM8858@MNXC3 --> 1 isoiIN800532@MNXC3	R_IPT1_1	IPT1_YEAST		MNXC3			0	999999			0	0
R66F5B9F1_LR-585_SpecisoiIN800650_ChangedTo_MNXM8860	1 MNXM1@MNXC3 + 1 MNXM62@MNXC3 + 1 MNXM8860@MNXC3 --> 1 isoiIN800533@MNXC3	R_IPT1_2	IPT1_YEAST		MNXC3			0	999999			0	0
RC5345DD9_RL-1143_SpecisoiIN800539_ChangedTo_MNXM91328	1 MNXM13@MNXC3 + 1 isoiIN800540@MNXC3 <-- 1 MNXM91328@MNXC3	R_ERG26_2	ERG26_YEAST		MNXC3			-999999	0			0	0
R9DF1E5E1_RL-892_SpecisoiIN800291_ChangedTo_MNXM114383	1 MNXM11@MNXC3 + 1 MNXM14@MNXC3 + 1 isoiIN800292@MNXC3 <-- 1 MNXM114383@MNXC3 + 1 MNXM12@MNXC3 + 5 MNXM1@MNXC3 + 1 MNXM3@MNXC3	R_FAT1_6	FAT1_YEAST		MNXC3			-999999	0			0	0
R3145EFDC_RL-211_SpecisoiIN800291_ChangedTo_MNXM114383	1 MNXM114383@MNXC3 <-- 1 isoiIN800293@MNXC2	R_Uc24_			MNXC2%MNXC3			-999999	0			0	0
RFD4CDDC1_RL-1524_SpecisoiIN800294_ChangedTo_MNXM46158	1 MNXM11@MNXC3 + 1 MNXM14@MNXC3 + 1 isoiIN800295@MNXC3 <-- 1 MNXM12@MNXC3 + 5 MNXM1@MNXC3 + 1 MNXM3@MNXC3 + 1 MNXM46158@MNXC3	R_FAT1_7	FAT1_YEAST		MNXC3			-999999	0			0	0
RCE5D4C79_RL-1199_SpecisoiIN800294_ChangedTo_MNXM46158	1 MNXM46158@MNXC3 <-- 1 isoiIN800296@MNXC2	R_Uc26_			MNXC2%MNXC3			-999999	0			0	0
R33C7388D_RL-225_SpecisoiIN80077_ChangedTo_MNXM6755	1 MNXM13@MNXC3 + 1 MNXM6755@MNXC3 <-- 1 MNXM2847@MNXC3	R_PAD1	PAD1_YEAST		MNXC3			-999999	0			0	0
RD470DD9F_LR-1237_SpecisoiIN80073_ChangedTo_MNXM5483	1 MNXM16@MNXC3 + 1 MNXM5483@MNXC3 --> 1 MNXM19@MNXC3 + 1 isoiIN80075@MNXC3	R_DIM1	DIM1_YEAST		MNXC3			0	999999			0	0
R213987BE_LR-122_SpecmaranasiMM9043dh5hpb_ChangedTo_MNXM6755	1 MNXM16@MNXC4 + 1 MNXM6755@MNXC4 --> 1 MNXM19@MNXC4 + 1 MNXM1@MNXC4 + 1 maranasiMM9043hph5mb@MNXC4	R_3DH5HPBMTm	YDR204W+CAT5_YEAST+COQ3_YEAST+COQ5_YEAST+COQ6_YEAST+COQ8_YEAST+COQ9_YEAST		MNXC4			0	999999			0	0
R2F04A174_LR-214_SpecmaranasiMM9043dh5hpb_ChangedTo_MNXM6755	1 MNXM3167@MNXC3 + 0.5 MNXM4@MNXC3 --> 1 MNXM6755@MNXC3	R_3OPHB5Hm			MNXC3			0	999999			0	0
R2377245F_B-136_SpecmaranasiMM9043dh5hpb_ChangedTo_MNXM6755	1 MNXM6755@MNXC3 <==> 1 MNXM6755@MNXC4	R_3DH5HPBtm			MNXC3%MNXC4			-999999	999999			0	0
R4F17B6F4_RL-401_SpecMNXM15706_ChangedTo_MNXM226	1 MNXM109@MNXC3 + 1 MNXM12@MNXC3 + 6 MNXM1@MNXC3 <-- 1 MNXM226@MNXC3 + 1 isoiIN800221@MNXC3	R_SLC1	PLSC_YEAST		MNXC3			-999999	0			0	0
RB89E22D7_RL-1060_SpecMNXM15706_ChangedTo_MNXM226	1 MNXM226@MNXC3 + 1 MNXM6@MNXC3 <-- 1 MNXM1700@MNXC3 + 4 MNXM1@MNXC3 + 1 MNXM5@MNXC3	R_AYR1	AYR1_YEAST		MNXC3			-999999	0			0	0
R93F920C6_RL-835_SpecisoiIN800127_ChangedTo_MNXM513	1 MNXM10@MNXC3 + 1 MNXM513@MNXC3 <-- 6 MNXM1@MNXC3 + 1 MNXM766@MNXC3 + 1 MNXM8@MNXC3	R_FOX2_6	FOX2_YEAST		MNXC3			-999999	0			0	0
R27482776_LR-157_SpecisoiIN800127_ChangedTo_MNXM513	1 MNXM12@MNXC3 + 4 MNXM1@MNXC3 + 1 MNXM513@MNXC3 --> 1 MNXM21@MNXC3 + 1 MNXM553@MNXC3	R_POT1_6	THIK_YEAST		MNXC3			0	999999			0	0
R3FFA72C5_RL-310_SpecmaranasiMM9042hp6mbq_ChangedTo_MNXM6754	1 MNXM2@MNXC4 + 1 MNXM6754@MNXC4 <-- 1 MNXM4@MNXC4 + 1 maranasiMM9042hp6mp@MNXC4	R_2HP6MPMOm	YDR204W+CAT5_YEAST+COQ3_YEAST+COQ5_YEAST+COQ6_YEAST+COQ8_YEAST+COQ9_YEAST		MNXC4			-999999	0			0	0
R1858A1D3_B-38_SpecMNXM1310_ChangedTo_MNXM717	1 MNXM10@MNXC13 + 1 MNXM1@MNXC13 + 1 MNXM717@MNXC13 <==> 1 MNXM1875@MNXC13 + 1 MNXM8@MNXC13	R_HACDp	FOX2_YEAST	MNXR2910	MNXC13	1.1.1.211;1.1.1.35	bigg:HACDp;brenda:BR29255;brenda:BS370795;ec:1.1.1.211;ec:1.1.1.35;ecocyc:OHACYL-COA-DEHYDROG-RXN;ind750:HACDp;intenz:1034;kegg:R01778;metacyc:1.1.1.211-RXN;metacyc:OHACYL-COA-DEHYDROG-RXN;obsolete:rxn09419;pir:A39592;pir:A49613;pir:A55045;pir:DEPGC;pir:DWRTEP;pir:JC4210;pir:JC4879;pir:JX0199;pir:S32607;pir:S36678;pir:S40743;pir:S54786;pir:S57651;pir:S74114;pir:T10464;pir:T46866;rhea:22432;rhea:2…	-999999	999999			0	0
RBC8A9EA3_LR-915_SpecMNXM1310_ChangedTo_MNXM717	1 MNXM12@MNXC13 + 1 MNXM717@MNXC13 --> 1 MNXM21@MNXC13 + 1 MNXM44@MNXC13	R_KATp	THIK_YEAST	MNXR3169	MNXC13	2.3.1.16	bigg:KATp;brenda:BR44009;ec:2.3.1.16;ecocyc:KETOACYLCOATHIOL-RXN;ind750:KATp;intenz:2284;kegg:R00391;rhea:21564;rhea:21565;rhea:21566;rhea:21567;seed:rxn05831	0	999999			0	0
RFD11B8D_LR-1549_SpecmaranasiMM9042hp6mbq_ChangedTo_MNXM6754_SpecmaranasiMM9042hpmmbq_ChangedTo_MNXM6753	1 MNXM16@MNXC4 + 1 MNXM6754@MNXC4 --> 1 MNXM19@MNXC4 + 1 MNXM1@MNXC4 + 1 MNXM6753@MNXC4	R_2HPMBQMTm	YDR204W+CAT5_YEAST+COQ3_YEAST+COQ5_YEAST+COQ6_YEAST+COQ8_YEAST+COQ9_YEAST		MNXC4			0	999999			0	0
RB8124AA3_RL-1056_SpecMNXM18_ChangedTo_MNXM89557	1 MNXM11@MNXC4 + 1 MNXM14@MNXC4 + 1 MNXM89752@MNXC4 <-- 1 MNXM1@MNXC4 + 1 MNXM3@MNXC4 + 1 MNXM89557@MNXC4	R_MSE1	SYEM_YEAST		MNXC4			-999999	0			0	0
R296BAEAA_RL-174_SpecMNXM18_ChangedTo_MNXM89557	1 MNXM2@MNXC4 + 1 MNXM89557@MNXC3 --> 1 MNXM1@MNXC4 + 1 MNXM89557@MNXC4	R_U135_			MNXC3%MNXC4			0	999999			0	0
RB7EE3ADA_LR-1053_SpecMNXM90307_ChangedTo_MNXM5319	1 MNXM16@MNXC4 + 1 MNXM4985@MNXC4 --> 1 MNXM19@MNXC4 + 1 MNXM5319@MNXC4	R_COQ3	COQ3_YEAST		MNXC4			0	999999			0	0
RE25A986D_LR-1348_SpecMNXM2440_ChangedTo_MNXM1783_SpecMNXM90307_ChangedTo_MNXM5319	1 MNXM124@MNXC3 + 1 MNXM1783@MNXC4 + 2 MNXM1@MNXC3 --> 1 MNXM350@MNXC3 + 1 MNXM5319@MNXC4	R_DYS1	DHYS_YEAST		MNXC3%MNXC4			0	999999			0	0
RC3DF73BD_LR-1134_SpecMNXM2440_ChangedTo_MNXM1783_SpecMNXM90307_ChangedTo_MNXM5319	2 MNXM114072@MNXC4 + 1.5 MNXM1@MNXC4 + 1 MNXM5319@MNXC4 --> 1 MNXM1783@MNXC4 + 2 MNXM537@MNXC4	R_RIP1	UCRI_YEAST		MNXC4			0	999999			0	0
R7473C27F_LR-667_SpecMNXM66139_ChangedTo_MNXM4	1 MNXM1153@MNXC3 + 1 MNXM1@MNXC3 + 1 MNXM4@MNXC3 --> 1 MNXM22@MNXC3 + 1 MNXM422@MNXC3 + 1 MNXM493@MNXC3	R_U63_			MNXC3			0	999999			0	0
R7BC52334_RL-693_SpecMNXM66139_ChangedTo_MNXM4	1 MNXM130@MNXC3 + 1 MNXM6@MNXC3 <-- 4 MNXM1@MNXC3 + 1 MNXM292@MNXC3 + 1 MNXM4@MNXC3 + 1 MNXM5@MNXC3	R_ERG1	ERG1_YEAST		MNXC3			-999999	0			0	0
RBBCAC1D0_B-1086_SpecMNXM66139_ChangedTo_MNXM4	1 MNXM15@MNXC3 + 1 MNXM311@MNXC3 + 1 MNXM4@MNXC3 <==> 1 MNXM1@MNXC3 + 1 MNXM22@MNXC3 + 1 MNXM548@MNXC3	R_PDX3_4	PDX3_YEAST		MNXC3			-999999	999999			0	0
R476285C2_RL-351_SpecMNXM66139_ChangedTo_MNXM4	1 MNXM22@MNXC3 + 1 isoiIN800890@MNXC3 <-- 1 MNXM4@MNXC3 + 1 isoiIN800869@MNXC3	R_POX1_11	ACOX_YEAST		MNXC3			-999999	0			0	0
R1B5737E1_RL-66_SpecMNXM66139_ChangedTo_MNXM4	1 MNXM22@MNXC3 + 1 isoiIN800892@MNXC3 <-- 1 MNXM4@MNXC3 + 1 isoiIN800507@MNXC3	R_POX1_9	ACOX_YEAST		MNXC3			-999999	0			0	0
RFF5D4E66_RL-1538_SpecMNXM66139_ChangedTo_MNXM4	1 MNXM22@MNXC3 + 1 isoiIN800894@MNXC3 <-- 1 MNXM4@MNXC3 + 1 isoiIN800720@MNXC3	R_POX1_10	ACOX_YEAST		MNXC3			-999999	0			0	0
R80A4D6B_RL-710_SpecMNXM66139_ChangedTo_MNXM4	1 MNXM22@MNXC3 + 1 isoiIN800901@MNXC3 <-- 1 MNXM4@MNXC3 + 1 isoiIN800444@MNXC3	R_POX1_12	ACOX_YEAST		MNXC3			-999999	0			0	0
R12A7DB14_RL-14_SpecMNXM66139_ChangedTo_MNXM4	1 MNXM22@MNXC3 + 1 isoiIN800910@MNXC3 <-- 1 MNXM233@MNXC3 + 1 MNXM4@MNXC3	R_POX1_8	ACOX_YEAST		MNXC3			-999999	0			0	0
R5EF6C148_RL-517_SpecMNXM66139_ChangedTo_MNXM4	1 MNXM22@MNXC3 + 1 isoiIN800913@MNXC3 <-- 1 MNXM4@MNXC3 + 1 MNXM553@MNXC3	R_POX1_7	ACOX_YEAST		MNXC3			-999999	0			0	0
RF5FC406A_RL-1484_SpecMNXM66139_ChangedTo_MNXM4	2 MNXM1@MNXC4 + 1 MNXM346@MNXC4 <-- 1 MNXM351@MNXC4 + 1 MNXM4@MNXC3	R_HEM14	PPOX_YEAST		MNXC3%MNXC4			-999999	0			0	0
R18E55CEB_RL-53_SpecMNXM66139_ChangedTo_MNXM4	4 MNXM114072@MNXC4 <-- 6 MNXM1@MNXC4 + 1 MNXM4@MNXC4 + 4 MNXM537@MNXC4	R_COX1	COX1_YEAST		MNXC4			-999999	0			0	0
RC346A191_LR-1131_SpecMNXM66139_ChangedTo_MNXM4	4 MNXM1@MNXC3 + 1 MNXM224@MNXC3 + 1 MNXM4@MNXC3 --> 1 MNXM22@MNXC3 + 1 isoiIN800889@MNXC3	R_POX1_3	ACOX_YEAST		MNXC3			0	999999			0	0
R410F41AB_LR-321_SpecMNXM66139_ChangedTo_MNXM4	4 MNXM1@MNXC3 + 1 MNXM224@MNXC3 + 1 MNXM4@MNXC3 --> 1 isoiIN800869@MNXC3	R_OLE1_c14	ACO1_YEAST		MNXC3			0	999999			0	0
R35F2875A_LR-236_SpecMNXM66139_ChangedTo_MNXM4	4 MNXM1@MNXC3 + 1 MNXM342@MNXC3 + 1 MNXM4@MNXC3 --> 1 MNXM22@MNXC3 + 1 isoiIN800914@MNXC3	R_POX1_6	ACOX_YEAST		MNXC3			0	999999			0	0
RB4002A99_LR-1037_SpecMNXM66139_ChangedTo_MNXM4	4 MNXM1@MNXC3 + 1 MNXM363@MNXC3 + 1 MNXM4@MNXC3 --> 1 MNXM22@MNXC3 + 1 isoiIN800912@MNXC3	R_POX1_4	ACOX_YEAST		MNXC3			0	999999			0	0
REA741265_LR-1412_SpecMNXM66139_ChangedTo_MNXM4	4 MNXM1@MNXC3 + 1 MNXM486@MNXC3 + 1 MNXM4@MNXC3 --> 1 MNXM22@MNXC3 + 1 isoiIN800911@MNXC3	R_POX1_5	ACOX_YEAST		MNXC3			0	999999			0	0
RAD201F16_LR-984_SpecMNXM66139_ChangedTo_MNXM4	4 MNXM1@MNXC3 + 1 MNXM4@MNXC3 + 1 MNXM88@MNXC3 --> 1 MNXM22@MNXC3 + 1 isoiIN800891@MNXC3	R_POX1_2	ACOX_YEAST		MNXC3			0	999999			0	0
R655C3509_LR-569_SpecMNXM66139_ChangedTo_MNXM4	4 MNXM1@MNXC3 + 1 MNXM4@MNXC3 + 1 MNXM88@MNXC3 --> 1 isoiIN800507@MNXC3	R_OLE1_c16	ACO1_YEAST		MNXC3			0	999999			0	0
R9E5E2FDE_RL-895_SpecisoiIN800723_ChangedTo_MNXM272_SpecMNXM66139_ChangedTo_MNXM4	1 MNXM22@MNXC3 + 1 isoiIN800893@MNXC3 <-- 1 MNXM272@MNXC3 + 1 MNXM4@MNXC3	R_POX1_1	ACOX_YEAST		MNXC3			-999999	0			0	0
R653790F3_LR-561_SpecisoiIN800723_ChangedTo_MNXM272_SpecMNXM66139_ChangedTo_MNXM4	1 MNXM272@MNXC3 + 1 MNXM4@MNXC3 --> 1 isoiIN800720@MNXC3	R_OLE1_c18	ACO1_YEAST		MNXC3			0	999999			0	0
REEEB6044_LR-1430_SpecisoiIN800746_ChangedTo_MNXM64019_SpecisoiIN800335_ChangedTo_MNXM64020_SpecMNXM66139_ChangedTo_MNXM4	1 MNXM10@MNXC3 + 1 MNXM4@MNXC3 + 1 MNXM64019@MNXC3 --> 4 MNXM1@MNXC3 + 1 MNXM5@MNXC3 + 1 MNXM64020@MNXC3	R_SCS7	SCS7_YEAST		MNXC3			0	999999			0	0
RDE2244F7_RL-1329_SpecisoiIN800152_ChangedTo_MNXM1036_SpecMNXM66139_ChangedTo_MNXM4	1 MNXM1036@MNXC3 + 4 MNXM1@MNXC3 + 1 MNXM5@MNXC3 <-- 1 MNXM482@MNXC3 + 1 MNXM4@MNXC3 + 1 MNXM6@MNXC3	R_ERG11	YH007_YEAST		MNXC3			-999999	0			0	0
RFC470A1B_RL-1520_SpecisoiIN80072_ChangedTo_MNXM6754_SpecMNXM66139_ChangedTo_MNXM4	1 MNXM4985@MNXC4 <-- 1 MNXM4@MNXC4 + 1 MNXM6754@MNXC4	R_COQ6	COQ6_YEAST		MNXC4			-999999	0			0	0
R71CB8209_LR-655_SpecisoiIN800537_ChangedTo_MNXM7449_SpecMNXM66139_ChangedTo_MNXM4	3 MNXM4@MNXC3 + 1 MNXM913@MNXC3 --> 1 MNXM7449@MNXC3	R_ERG25_1	MSMO_YEAST		MNXC3			0	999999			0	0
RE22A809D_LR-1347_SpecisoiIN800539_ChangedTo_MNXM91328_SpecMNXM66139_ChangedTo_MNXM4	1 MNXM1804@MNXC3 + 3 MNXM4@MNXC3 --> 1 MNXM91328@MNXC3	R_ERG25_2	MSMO_YEAST		MNXC3			0	999999			0	0
R3A93B1C1_LR-273_SpecisoiIN80074_ChangedTo_MNXM6753_SpecisoiIN80076_ChangedTo_MNXM4300_SpecMNXM66139_ChangedTo_MNXM4	1 MNXM4300@MNXC4 + 1 MNXM4@MNXC4 --> 1 MNXM6753@MNXC4	R_U108_			MNXC4			0	999999			0	0
RB2A21DE9_LR-1030_SpecisoiIN80077_ChangedTo_MNXM6755_SpecisoiIN80073_ChangedTo_MNXM5483_SpecMNXM66139_ChangedTo_MNXM4	1 MNXM4@MNXC3 + 1 MNXM6755@MNXC3 --> 1 MNXM5483@MNXC3	R_U107_			MNXC3			0	999999			0	0
RC2EB7EB0_RL-1123_SpecMNXM5738_ChangedTo_MNXM52460_SpecMNXM66139_ChangedTo_MNXM4	1 MNXM1109@MNXC3 + 4 MNXM1@MNXC3 + 1 MNXM5@MNXC3 <-- 1 MNXM4@MNXC3 + 1 MNXM52460@MNXC3 + 1 MNXM6@MNXC3	R_ERG5	ERG5_YEAST		MNXC3			-999999	0			0	0
R7736F45E_RL-678_SpecMNXM5738_ChangedTo_MNXM52460_SpecMNXM66139_ChangedTo_MNXM4	4 MNXM1@MNXC3 + 1 MNXM52460@MNXC3 + 1 MNXM5@MNXC3 <-- 1 MNXM4@MNXC3 + 1 MNXM52365@MNXC3 + 1 MNXM6@MNXC3	R_ERG3	ERG3_YEAST		MNXC3			-999999	0			0	0
R37022639_RL-245_SpecMNXM426_ChangedTo_MNXM114079_SpecisoiIN800_ChangedTo_MNXM238	3 MNXM1@MNXC4 + 1 MNXM238@MNXC4 + 1 MNXM5@MNXC4 <-- 1 MNXM114079@MNXC4 + 1 MNXM6@MNXC4	R_ILV5_1	ILV5_YEAST		MNXC4			-999999	0			0	0
R7DECAD2C_RL-583_SpecMNXM15817_ChangedTo_MNXM1067	1 MNXM11@MNXC3 + 1 MNXM3167@MNXC3 <-- 1 MNXM1067@MNXC3 + 1 MNXM164@MNXC3	R_HBZOPT6	FNTA_YEAST+FNTB_YEAST;FNTA_YEAST+PGTB1_YEAST;PGTA_YEAST+PGTB2_YEAST;RER2_YEAST;SRT1_YEAST		MNXC3			-999999	0			0	0
R177ABF9A_LR-46_SpecmaranasiMM9042hpmhmbq_ChangedTo_MNXM6752	1 MNXM16@MNXC4 + 1 MNXM6752@MNXC4 --> 1 MNXM1783@MNXC4 + 1 MNXM19@MNXC4 + 1 MNXM1@MNXC4	R_2HMHMBQMTm	YDR204W+CAT5_YEAST+COQ3_YEAST+COQ5_YEAST+COQ6_YEAST+COQ8_YEAST+COQ9_YEAST		MNXC4			0	999999			0	0
R4B5729BE_LR-376_SpecmaranasiMM9042hpmmbq_ChangedTo_MNXM6753_SpecmaranasiMM9042hpmhmbq_ChangedTo_MNXM6752	0.5 MNXM4@MNXC4 + 1 MNXM6753@MNXC4 --> 1 MNXM6752@MNXC4	R_2HPMMBQMOm	YDR204W+CAT5_YEAST+COQ3_YEAST+COQ5_YEAST+COQ6_YEAST+COQ8_YEAST+COQ9_YEAST		MNXC4			0	999999			0	0
R331BEEFF_RL-199_SpecMNXM52_ChangedTo_MNXM50_SpecMNXM99_ChangedTo_MNXM41___R331BEEFF_RL-241_SpecMNXM52_ChangedTo_MNXM50_SpecMNXM99_ChangedTo_MNXM41	1 MNXM17@MNXC3 + 1 MNXM1@MNXC3 + 1 MNXM41@MNXC3 <-- 1 MNXM2@MNXC3 + 1 MNXM50@MNXC3	R_GLYGS	(GLG1_YEAST+GYS1_YEAST;(GYS1_YEAST;GLG1_YEAST+GYS2_YEAST;GLG2_YEAST+GYS1_YEAST;GLG2_YEAST+GYS2_YEAST);GYS2_YEAST)		MNXC3			-999999	0			0	0
RC2AA49E1_LR-1119_SpecMNXM99_ChangedTo_MNXM41___RC2AA49E1_LR-1120_SpecMNXM99_ChangedTo_MNXM41___RC2AA49E1_LR-1121_SpecMNXM99_ChangedTo_MNXM41___RC2AA49E1_LR-1122_SpecMNXM99_ChangedTo_MNXM41	1 MNXM6492@MNXC3 --> 1 MNXM41@MNXC3	R_BGL2;R_EXG1;R_EXG2;R_SPR1	(BGL2_YEAST);(EXG1_YEAST);(EXG2_YEAST);(SPR1_YEAST)		MNXC3			0	999999			0	0
R334E2E8B_RL-222_SpecMNXM46301_ChangedTo_MNXM92167___R334E2E8B_RL-223_SpecMNXM46301_ChangedTo_MNXM92167	1 MNXM26@MNXC3 + 1 MNXM46309@MNXC3 <-- 1 MNXM92167@MNXC3	R_CDA1;R_CDA2	(CDA1_YEAST);(CDA2_YEAST)		MNXC3			-999999	0			0	0
R24466A9D_RL-116_SpecMNXM2026_ChangedTo_MNXM25932___R24466A9D_RL-142_SpecMNXM2026_ChangedTo_MNXM25932	1 MNXM13@MNXC4 + 5 MNXM2@MNXC4 + 1 MNXM5248@MNXC4 + 4 MNXM5@MNXC4 + 1 MNXM925@MNXC4 <-- 1 MNXM184@MNXC4 + 4 MNXM1@MNXC4 + 1 MNXM25932@MNXC4 + 2 MNXM4@MNXC4 + 4 MNXM6@MNXC4	R_FAS182ACPm	(ACPM_YEAST+CEM1_YEAST+ETR1_YEAST+FABD_YEAST+FABG_YEAST+HTD2_YEAST);(ACPM_YEAST+CEM1_YEAST+FABD_YEAST+FABG_YEAST)		MNXC4			-999999	0			0	0
R79DBEE10_RL-565_SpecMNXM2026_ChangedTo_MNXM25932___R79DBEE10_RL-704_SpecMNXM2026_ChangedTo_MNXM25932	1 MNXM13@MNXC4 + 1 MNXM2@MNXC4 + 2 MNXM5@MNXC4 + 1 MNXM6439@MNXC4 + 1 MNXM925@MNXC4 <-- 1 MNXM184@MNXC4 + 3 MNXM1@MNXC4 + 1 MNXM25932@MNXC4 + 2 MNXM6@MNXC4	R_FAS180ACPm	(ACPM_YEAST+CEM1_YEAST+ETR1_YEAST+FABD_YEAST+FABG_YEAST+HTD2_YEAST);(ACPM_YEAST+CEM1_YEAST+FABD_YEAST+FABG_YEAST)		MNXC4			-999999	0			0	0
RE16276F0_RL-1090_SpecMNXM2026_ChangedTo_MNXM25932___RE16276F0_RL-1365_SpecMNXM2026_ChangedTo_MNXM25932	1 MNXM13@MNXC4 + 1 MNXM25932@MNXC4 + 1 MNXM2@MNXC4 + 2 MNXM5@MNXC4 + 1 MNXM925@MNXC4 <-- 1 MNXM184@MNXC4 + 3 MNXM1@MNXC4 + 1 MNXM564@MNXC4 + 2 MNXM6@MNXC4	R_FAS160ACPm	(ACPM_YEAST+CEM1_YEAST+ETR1_YEAST+FABD_YEAST+FABG_YEAST+HTD2_YEAST);(ACPM_YEAST+CEM1_YEAST+FABD_YEAST+FABG_YEAST)		MNXC4			-999999	0			0	0
R51EB7C3B_B-351_SpecMNXM2026_ChangedTo_MNXM25932___R51EB7C3B_B-433_SpecMNXM2026_ChangedTo_MNXM25932	1 MNXM108@MNXC3 + 1 MNXM1@MNXC3 + 1 MNXM925@MNXC3 <==> 1 MNXM25932@MNXC3 + 1 MNXM2@MNXC3	R_FA160ACPH	FAS1_YEAST+FAS2_YEAST		MNXC3			-999999	999999			0	0
R1FE969E9_RL-109_SpecMNXM2026_ChangedTo_MNXM25932___R1FE969E9_RL-90_SpecMNXM2026_ChangedTo_MNXM25932	1 MNXM1000@MNXC4 + 1 MNXM13@MNXC4 + 3 MNXM2@MNXC4 + 3 MNXM5@MNXC4 + 1 MNXM925@MNXC4 <-- 1 MNXM184@MNXC4 + 4 MNXM1@MNXC4 + 1 MNXM25932@MNXC4 + 1 MNXM4@MNXC4 + 3 MNXM6@MNXC4	R_FAS181ACPm	(ACPM_YEAST+CEM1_YEAST+ETR1_YEAST+FABD_YEAST+FABG_YEAST+HTD2_YEAST);(ACPM_YEAST+CEM1_YEAST+FABD_YEAST+FABG_YEAST)		MNXC4			-999999	0			0	0
R8C620FFE_RL-772_SpecMNXM15706_ChangedTo_MNXM226___R8C620FFE_RL-773_SpecMNXM15706_ChangedTo_MNXM226	1 MNXM12@MNXC3 + 2 MNXM1@MNXC3 + 1 MNXM226@MNXC3 <-- 1 MNXM66@MNXC3 + 1 isoiIN800221@MNXC3	R_GPT2_1;R_SCT1_1	(GPT1_YEAST);(GPT2_YEAST)		MNXC3			-999999	0			0	0
RC7DC5CBC_LR-1215_SpecMNXM114177_ChangedTo_MNXM913___RC7DC5CBC_LR-970_SpecMNXM114177_ChangedTo_MNXM913	2 MNXM1@MNXC3 + 3 MNXM4@MNXC3 + 3 MNXM6@MNXC3 + 1 MNXM913@MNXC3 --> 4 MNXM2@MNXC3 + 3 MNXM5@MNXC3 + 1 MNXM7449@MNXC3	rxn09622	MSMO_YEAST		MNXC3			0	999999			0	0
R4B55F6F2_LR-376_SpecisoiIN800535_ChangedTo_MNXM8738_SpecisoiIN800650_ChangedTo_MNXM8860___R4B55F6F2_LR-377_SpecisoiIN800535_ChangedTo_MNXM8738_SpecisoiIN800650_ChangedTo_MNXM8860	1 MNXM82@MNXC3 + 1 MNXM8738@MNXC3 --> 1 MNXM8860@MNXC3	R_CSG2_2;R_SUR1_2	(CSG2_YEAST);(SUR1_YEAST)		MNXC3			0	999999			0	0
R8717672A_LR-743_SpecisoiIN800534_ChangedTo_MNXM8736_SpecisoiIN800649_ChangedTo_MNXM8858___R8717672A_LR-744_SpecisoiIN800534_ChangedTo_MNXM8736_SpecisoiIN800649_ChangedTo_MNXM8858	1 MNXM82@MNXC3 + 1 MNXM8736@MNXC3 --> 1 MNXM8858@MNXC3	R_CSG2_1;R_SUR1_1	(CSG2_YEAST);(SUR1_YEAST)		MNXC3			0	999999			0	0
RC836434A_LR-1219_SpecMNXM91820_ChangedTo_MNXM1700___RC836434A_LR-973_SpecMNXM91820_ChangedTo_MNXM1700	0.01 MNXM1700@MNXC3 + 1 MNXM1@MNXC3 + 1 MNXM6@MNXC3 --> 0.01 MNXM226@MNXC3 + 1 MNXM5@MNXC3	R_ADHAPR_SC	AYR1_YEAST		MNXC3			0	999999			0	0
R3E5EC630_RL-239_SpecMNXM91820_ChangedTo_MNXM1700___R3E5EC630_RL-292_SpecMNXM91820_ChangedTo_MNXM1700	1 MNXM12@MNXC3 + 0.01 MNXM1700@MNXC3 + 0.77 MNXM1@MNXC3 <-- 0.1 MNXM224@MNXC3 + 0.05 MNXM272@MNXC3 + 0.06 MNXM363@MNXC3 + 0.02 MNXM486@MNXC3 + 0.17 MNXM56353@MNXC3 + 0.24 MNXM686@MNXC3 + 1 MNXM77@MNXC3 + 0.27 MNXM88@MNXC3 + 0.09 MNXM90369@MNXC3	R_GAT2_SC	GPT1_YEAST;GPT2_YEAST		MNXC3			-999999	0			0	0
RE9AA2A4B_LR-1141_SpecMNXM96694_ChangedTo_MNXM62_SpecMNXM90149_ChangedTo_MNXM308___RE9AA2A4B_LR-1426_SpecMNXM96694_ChangedTo_MNXM62_SpecMNXM90149_ChangedTo_MNXM308	0.01 MNXM62@MNXC3 + 1 MNXM64020@MNXC3 --> 0.01 MNXM308@MNXC3 + 0.01 MNXM8736@MNXC3	R_IPCS124_SC	AUR1_YEAST		MNXC3			0	999999			0	0
RFD2AFADB_LR-1243_SpecMNXM96694_ChangedTo_MNXM62_SpecMNXM90149_ChangedTo_MNXM308___RFD2AFADB_LR-1551_SpecMNXM96694_ChangedTo_MNXM62_SpecMNXM90149_ChangedTo_MNXM308	0.01 MNXM62@MNXC3 + 1 MNXM64019@MNXC3 --> 0.01 MNXM308@MNXC3 + 0.01 MNXM8738@MNXC3	R_IPCS224_SC	AUR1_YEAST		MNXC3			0	999999			0	0
R4D243049_LR-321_SpecMNXM96694_ChangedTo_MNXM62_SpecMNXM90149_ChangedTo_MNXM308___R4D243049_LR-395_SpecMNXM96694_ChangedTo_MNXM62_SpecMNXM90149_ChangedTo_MNXM308	0.01 MNXM62@MNXC3 + 1 MNXM63798@MNXC3 --> 0.01 MNXM308@MNXC3 + 0.01 MNXM8737@MNXC3	R_IPCS126_SC	AUR1_YEAST		MNXC3			0	999999			0	0
R6DC01468_LR-507_SpecMNXM96694_ChangedTo_MNXM62_SpecMNXM90149_ChangedTo_MNXM308___R6DC01468_LR-622_SpecMNXM96694_ChangedTo_MNXM62_SpecMNXM90149_ChangedTo_MNXM308	0.01 MNXM62@MNXC3 + 1 MNXM63797@MNXC3 --> 0.01 MNXM308@MNXC3 + 0.01 MNXM8739@MNXC3	R_IPCS226_SC	AUR1_YEAST		MNXC3			0	999999			0	0
R5BC277AF_LR-409_SpecMNXM96694_ChangedTo_MNXM62_SpecMNXM90149_ChangedTo_MNXM308___R5BC277AF_LR-507_SpecMNXM96694_ChangedTo_MNXM62_SpecMNXM90149_ChangedTo_MNXM308	0.01 MNXM62@MNXC3 + 1 MNXM63174@MNXC3 --> 0.01 MNXM308@MNXC3 + 0.01 MNXM8740@MNXC3	R_IPCS324_SC	AUR1_YEAST		MNXC3			0	999999			0	0
RDED559C3_LR-1085_SpecMNXM96694_ChangedTo_MNXM62_SpecMNXM90149_ChangedTo_MNXM308___RDED559C3_LR-1354_SpecMNXM96694_ChangedTo_MNXM62_SpecMNXM90149_ChangedTo_MNXM308	0.01 MNXM62@MNXC3 + 1 MNXM63157@MNXC3 --> 0.01 MNXM308@MNXC3 + 0.01 MNXM8741@MNXC3	R_IPCS326_SC	AUR1_YEAST		MNXC3			0	999999			0	0
R2E68EC2C_RL-175_SpecMNXM96694_ChangedTo_MNXM62_SpecMNXM90149_ChangedTo_MNXM308___R2E68EC2C_RL-211_SpecMNXM96694_ChangedTo_MNXM62_SpecMNXM90149_ChangedTo_MNXM308	0.01 MNXM12207@MNXC3 + 0.01 MNXM1@MNXC3 + 0.01 MNXM308@MNXC3 <-- 0.01 MNXM62@MNXC3 + 0.01 MNXM8863@MNXC3	R_MIP2CS326_SC	IPT1_YEAST		MNXC3			-999999	0			0	0
RCD0E82E6_RL-1245_SpecMNXM96694_ChangedTo_MNXM62_SpecMNXM90149_ChangedTo_MNXM308___RCD0E82E6_RL-993_SpecMNXM96694_ChangedTo_MNXM62_SpecMNXM90149_ChangedTo_MNXM308	0.01 MNXM12206@MNXC3 + 0.01 MNXM1@MNXC3 + 0.01 MNXM308@MNXC3 <-- 0.01 MNXM62@MNXC3 + 0.01 MNXM8862@MNXC3	R_MIP2CS324_SC	IPT1_YEAST		MNXC3			-999999	0			0	0
R22F1E237_RL-109_SpecMNXM96694_ChangedTo_MNXM62_SpecMNXM90149_ChangedTo_MNXM308___R22F1E237_RL-134_SpecMNXM96694_ChangedTo_MNXM62_SpecMNXM90149_ChangedTo_MNXM308	0.01 MNXM12205@MNXC3 + 0.01 MNXM308@MNXC3 <-- 0.01 MNXM62@MNXC3 + 0.01 MNXM8861@MNXC3	R_MIP2CS226_SC	IPT1_YEAST		MNXC3			-999999	0			0	0
RDF7E5E25_RL-1087_SpecMNXM96694_ChangedTo_MNXM62_SpecMNXM90149_ChangedTo_MNXM308___RDF7E5E25_RL-1356_SpecMNXM96694_ChangedTo_MNXM62_SpecMNXM90149_ChangedTo_MNXM308	0.01 MNXM12204@MNXC3 + 0.01 MNXM308@MNXC3 <-- 0.01 MNXM62@MNXC3 + 0.01 MNXM8860@MNXC3	R_MIP2CS224_SC	IPT1_YEAST		MNXC3			-999999	0			0	0
RE05F0DDA_RL-1088_SpecMNXM96694_ChangedTo_MNXM62_SpecMNXM90149_ChangedTo_MNXM308___RE05F0DDA_RL-1359_SpecMNXM96694_ChangedTo_MNXM62_SpecMNXM90149_ChangedTo_MNXM308	0.01 MNXM12203@MNXC3 + 0.01 MNXM308@MNXC3 <-- 0.01 MNXM62@MNXC3 + 0.01 MNXM8859@MNXC3	R_MIP2CS126_SC	IPT1_YEAST		MNXC3			-999999	0			0	0
R1DD0B1C8_RL-79_SpecMNXM96694_ChangedTo_MNXM62_SpecMNXM90149_ChangedTo_MNXM308___R1DD0B1C8_RL-96_SpecMNXM96694_ChangedTo_MNXM62_SpecMNXM90149_ChangedTo_MNXM308	0.01 MNXM12202@MNXC3 + 0.01 MNXM308@MNXC3 <-- 0.01 MNXM62@MNXC3 + 0.01 MNXM8858@MNXC3	R_MIP2CS124_SC	IPT1_YEAST		MNXC3			-999999	0			0	0
R8D06C7A0_LR-669_SpecMNXM90650_ChangedTo_MNXM109_SpecMNXM90149_ChangedTo_MNXM308___R8D06C7A0_LR-830_SpecMNXM90650_ChangedTo_MNXM109_SpecMNXM90149_ChangedTo_MNXM308	0.01 MNXM109@MNXC3 + 1 MNXM2@MNXC3 --> 0.01 MNXM308@MNXC3 + 1 MNXM9@MNXC3	rxn09551	DPP1_YEAST;LPP1_YEAST		MNXC3			0	999999			0	0
RCDBA0270_RL-1250_SpecMNXM90149_ChangedTo_MNXM308___RCDBA0270_RL-997_SpecMNXM90149_ChangedTo_MNXM308	1 MNXM1@MNXC3 + 1 MNXM200@MNXC3 + 0.01 MNXM308@MNXC3 <-- 1 MNXM2@MNXC3 + 0.01 MNXM67@MNXC3	R_PI45BPP_SC	PLC1_YEAST		MNXC3			-999999	0			0	0
R81A9E70B_RL-596_SpecMNXM90149_ChangedTo_MNXM308___R81A9E70B_RL-739_SpecMNXM90149_ChangedTo_MNXM308	1 MNXM283@MNXC3 + 0.01 MNXM308@MNXC3 --> 1 MNXM1@MNXC3 + 0.01 MNXM297@MNXC3 + 1 MNXM31@MNXC3	R_DAGCPT_SC	CPT1_YEAST;EPT1_YEAST		MNXC3			0	999999			0	0
R4A09C37B_RL-298_SpecMNXM90149_ChangedTo_MNXM308___R4A09C37B_RL-364_SpecMNXM90149_ChangedTo_MNXM308	1 MNXM12@MNXC3 + 0.77 MNXM1@MNXC3 + 0.01 MNXM248@MNXC3 <-- 0.1 MNXM224@MNXC3 + 0.05 MNXM272@MNXC3 + 0.01 MNXM308@MNXC3 + 0.06 MNXM363@MNXC3 + 0.02 MNXM486@MNXC3 + 0.17 MNXM56353@MNXC3 + 0.24 MNXM686@MNXC3 + 0.27 MNXM88@MNXC3 + 0.09 MNXM90369@MNXC3	R_TRIGS_SC	ARE1_YEAST;ARE2_YEAST;DGAT2_YEAST		MNXC3			-999999	0			0	0
R4CAACCE6_B-316_SpecMNXM90149_ChangedTo_MNXM308___R4CAACCE6_B-389_SpecMNXM90149_ChangedTo_MNXM308	0.01 MNXM115@MNXC3 + 1 MNXM1@MNXC3 + 1 MNXM31@MNXC3 <==> 0.01 MNXM308@MNXC3 + 1 MNXM449@MNXC3	R_ETHAPT_SC	EPT1_YEAST		MNXC3			-999999	999999			0	0
R7E2D73A6_RL-584_SpecMNXM91268_ChangedTo_MNXM122_SpecMNXM96694_ChangedTo_MNXM62___R7E2D73A6_RL-724_SpecMNXM91268_ChangedTo_MNXM122_SpecMNXM96694_ChangedTo_MNXM62	0.01 MNXM122@MNXC6 + 1 MNXM1@MNXC6 + 1 MNXM7@MNXC6 <-- 1 MNXM3@MNXC6 + 0.01 MNXM62@MNXC6	R_PIN4Kn_SC	PIK1_YEAST		MNXC6			-999999	0			0	0
R414F3A87_RL-258_SpecMNXM91268_ChangedTo_MNXM122_SpecMNXM96694_ChangedTo_MNXM62___R414F3A87_RL-318_SpecMNXM91268_ChangedTo_MNXM122_SpecMNXM96694_ChangedTo_MNXM62	0.01 MNXM122@MNXC3 + 1 MNXM1@MNXC3 + 1 MNXM7@MNXC3 <-- 1 MNXM3@MNXC3 + 0.01 MNXM62@MNXC3	R_PIN4K_SC	PIK1_YEAST;STT4_YEAST		MNXC3			-999999	0			0	0
RC7A4DC32_RL-1214_SpecMNXM91267_ChangedTo_MNXM102_SpecMNXM96694_ChangedTo_MNXM62___RC7A4DC32_RL-969_SpecMNXM91267_ChangedTo_MNXM102_SpecMNXM96694_ChangedTo_MNXM62	0.01 MNXM102@MNXC3 + 1 MNXM1@MNXC3 + 1 MNXM7@MNXC3 <-- 1 MNXM3@MNXC3 + 0.01 MNXM62@MNXC3	R_PIN3K_SC	TOR1_YEAST;TOR2_YEAST;VPS34_YEAST		MNXC3			-999999	0			0	0
R31202D9E_B-191_SpecMNXM96694_ChangedTo_MNXM62___R31202D9E_B-229_SpecMNXM96694_ChangedTo_MNXM62	1 MNXM62@MNXC3 <==> 1 MNXM62@MNXC6	R_PTD1INOtn_SC			MNXC3%MNXC6			-999999	999999			0	0
R35559DD6_LR-205_SpecMNXM96694_ChangedTo_MNXM62___R35559DD6_LR-252_SpecMNXM96694_ChangedTo_MNXM62	1 MNXM127@MNXC3 + 0.01 MNXM201@MNXC3 --> 1 MNXM1@MNXC3 + 1 MNXM31@MNXC3 + 0.01 MNXM62@MNXC3	R_PINOS_SC	PIS_YEAST		MNXC3			0	999999			0	0
R49611405_LR-362_SpecisoiIN800411_ChangedTo_MNXM91575___R49611405_LR-363_SpecisoiIN800411_ChangedTo_MNXM91575___R49611405_LR-364_SpecisoiIN800411_ChangedTo_MNXM91575___R49611405_LR-365_SpecisoiIN800411_ChangedTo_MNXM91575___R49611405_LR-366_SpecisoiIN800411_ChangedTo_MNXM91575___R49611405_LR-367_SpecisoiIN800411_ChangedTo_MNXM91575	1 MNXM1740@MNXC3 --> 1 MNXM2020@MNXC3 + 1 MNXM91575@MNXC3	R_PMT1;R_PMT2;R_PMT3;R_PMT4;R_PMT5;R_PMT6	(PMT1_YEAST);(PMT2_YEAST);(PMT3_YEAST);(PMT4_YEAST);(PMT5_YEAST);(PMT6_YEAST)		MNXC3			0	999999			0	0
RA99CCB16_RL-1022_SpecMNXM89588_ChangedTo_MNXM96___RA99CCB16_RL-816_SpecMNXM89588_ChangedTo_MNXM96	1 MNXM96@MNXC3 <-- 1 MNXM95017@MNXC3 + 1 MNXM9@MNXC3	R_GLCP	PHSG_YEAST		MNXC3			-999999	0			0	0
RD4B5C6CA_B-1238_SpecMNXM215_ChangedTo_MNXM160___RD4B5C6CA_B-1239_SpecMNXM215_ChangedTo_MNXM160___RF9C3EA19_B-1222_SpecMNXM89588_ChangedTo_MNXM96___RF9C3EA19_B-1524_SpecMNXM89588_ChangedTo_MNXM96	1 MNXM160@MNXC3 <==> 1 MNXM96@MNXC3	R_PGM1_2;R_PGM2_2;R_PGMT	(PGM1_YEAST;(PGM1_YEAST);(PGM2_YEAST);PGM2_YEAST)		MNXC3			-999999	999999			0	0
R3B779B2_LR-279_SpecisoiIN800335_ChangedTo_MNXM64020___R3B779B2_LR-280_SpecisoiIN800335_ChangedTo_MNXM64020	1 MNXM1@MNXC3 + 1 MNXM64020@MNXC3 --> 1 MNXM302@MNXC3	R_YDC1_1;R_YPC1_1	(YDC1_YEAST);(YPC1_YEAST)		MNXC3			0	999999			0	0
RD9107AC9_LR-1280_SpecisoiIN800746_ChangedTo_MNXM64019___RD9107AC9_LR-1281_SpecisoiIN800746_ChangedTo_MNXM64019	1 MNXM1@MNXC3 + 1 MNXM64019@MNXC3 --> 1 MNXM914@MNXC3	R_YDC1_2;R_YPC1_2	(YDC1_YEAST);(YPC1_YEAST)		MNXC3			0	999999			0	0
R5CBC33F9_RL-416_SpecMNXM52_ChangedTo_MNXM50___R5CBC33F9_RL-518_SpecMNXM52_ChangedTo_MNXM50	1 MNXM17@MNXC3 + 1 MNXM1@MNXC3 + 1 MNXM95017@MNXC3 <-- 1 MNXM50@MNXC3	R_GLCS2	(GLG1_YEAST+GYS1_YEAST;(GYS1_YEAST;GLG1_YEAST+GYS2_YEAST;GLG2_YEAST+GYS1_YEAST;GLG2_YEAST+GYS2_YEAST);GYS2_YEAST)		MNXC3			-999999	0			0	0
R831A22F0_RL-607_SpecMNXM52_ChangedTo_MNXM50___R831A22F0_RL-754_SpecMNXM52_ChangedTo_MNXM50	1 MNXM17@MNXC3 + 1 MNXM1@MNXC3 + 1 MNXM6492@MNXC3 <-- 1 MNXM50@MNXC3	R_13GS	(ELO2_YEAST+FKS1_YEAST+GAS1_YEAST;(ELO2_YEAST+FKS2_YEAST;ELO2_YEAST+FKS1_YEAST+GAS2_YEAST;ELO2_YEAST+FKS1_YEAST+GAS3_YEAST;ELO2_YEAST+FKS1_YEAST+GAS4_YEAST;ELO2_YEAST+FKS1_YEAST+GAS5_YEAST;ELO2_YEAST+FKS2_YEAST+GAS1_YEAST;ELO2_YEAST+FKS2_YEAST+GAS2_YEAST;ELO2_YEAST+FKS2_YEAST+GAS3_YEAST;ELO2_YEAST+FKS2_YEAST+GAS4_YEAST;ELO2_YEAST+FKS2_YEAST+GAS5_YEAST;ELO2_YEAST+FKS3_YEAST;ELO2_YEAST+FKS3_YEAST+G…		MNXC3			-999999	0			0	0
R346C3A71_LR-203_SpecMNXM52_ChangedTo_MNXM50___R346C3A71_LR-249_SpecMNXM52_ChangedTo_MNXM50___RA3394F0D_RL-923_SpecMNXM215_ChangedTo_MNXM160___RA3394F0D_RL-924_SpecMNXM215_ChangedTo_MNXM160___RA3394F0D_RL-925_SpecMNXM215_ChangedTo_MNXM160	1 MNXM160@MNXC3 + 1 MNXM50@MNXC3 --> 1 MNXM17@MNXC3 + 1 MNXM1@MNXC3 + 1 MNXM448@MNXC3	R_TPS1;R_TPS3;R_TRE6PS;R_TSL1	(TPS1_YEAST);(TPS1_YEAST+TPS2_YEAST+TPS3_YEAST;(TPS3_YEAST);(YM100_YEAST);TPS1_YEAST+TPS2_YEAST+TSL1_YEAST)		MNXC3			0	999999			0	0
R1B97B703_RL-69_SpecMNXM89621_ChangedTo_MNXM68___R1B97B703_RL-70_SpecMNXM89621_ChangedTo_MNXM68___R857DEAFC_RL-618_SpecMNXM500_ChangedTo_MNXM417___R857DEAFC_RL-767_SpecMNXM500_ChangedTo_MNXM417	1 MNXM1@MNXC3 + 1 MNXM417@MNXC3 + 1 MNXM7@MNXC3 <-- 1 MNXM3@MNXC3 + 1 MNXM68@MNXC3	R_PFK;R_PFK1_1;R_PFK2	(K6PF1_YEAST+K6PF2_YEAST);(K6PF2_YEAST);(K6PF2_YEAST+YG240_YEAST);(YG240_YEAST)		MNXC3			-999999	0			0	0
RBEB65B4_RL-1095_SpecisoiIN800482_ChangedTo_MNXM367___RBEB65B4_RL-1096_SpecisoiIN800482_ChangedTo_MNXM367___RBEB65B4_RL-1097_SpecisoiIN800482_ChangedTo_MNXM367	1 MNXM367@MNXC3 + 1 isoiIN800217@MNXC3 <-- 1 isoiIN800636@MNXC3	R_PLB1;R_PLB2;R_PLB3	(PLB1_YEAST);(PLB2_YEAST);(PLB3_YEAST)		MNXC3			-999999	0			0	0
R25C6CF9_RL-137_SpecisoiIN800723_ChangedTo_MNXM272___R25C6CF9_RL-138_SpecisoiIN800723_ChangedTo_MNXM272	1 MNXM12@MNXC3 + 1 MNXM13@MNXC3 + 4 MNXM1@MNXC3 + 1 isoiIN800120@MNXC3 <-- 1 MNXM272@MNXC3 + 1 MNXM40@MNXC3	R_ELO2_4;R_ELO3_4	(ELO2_YEAST);(ELO3_YEAST)		MNXC3			-999999	0			0	0
R677CBEA8_B-473_SpecMNXM91268_ChangedTo_MNXM122___R677CBEA8_B-579_SpecMNXM91268_ChangedTo_MNXM122	1 MNXM122@MNXC3 <==> 1 MNXM122@MNXC6	R_PTD4INOtn_SC			MNXC3%MNXC6			-999999	999999			0	0
R8AAEE26B_RL-656_SpecMNXM91268_ChangedTo_MNXM122___R8AAEE26B_RL-812_SpecMNXM91268_ChangedTo_MNXM122	0.01 MNXM122@MNXC3 + 1 MNXM3@MNXC3 --> 1 MNXM1@MNXC3 + 0.01 MNXM67@MNXC3 + 1 MNXM7@MNXC3	R_PI4P5K_SC	(FAB1_YEAST;(MSS4_YEAST);MSS4_YEAST)		MNXC3			0	999999			0	0
RE7E0E79F_B-1129_SpecMNXM15900_ChangedTo_MNXM116___RE7E0E79F_B-1412_SpecMNXM15900_ChangedTo_MNXM116___RE8BDAB89_B-1395_SpecMNXM17136_ChangedTo_MNXM295___RE8BDAB89_B-1396_SpecMNXM17136_ChangedTo_MNXM295	1 MNXM116@MNXC3 <==> 1 MNXM295@MNXC3	R_PGM1_1;R_PGM2_1;r_0907	(PGM1_YEAST;(PGM1_YEAST);(PGM2_YEAST);PGM2_YEAST)		MNXC3			-999999	999999			0	0
RC75DBE74_RL-1210_SpecMNXM15900_ChangedTo_MNXM116___RC75DBE74_RL-965_SpecMNXM15900_ChangedTo_MNXM116	1 MNXM13@MNXC3 + 1 MNXM15@MNXC3 + 1 MNXM192@MNXC3 + 1 MNXM23@MNXC3 + 1 MNXM26@MNXC3 + 3 MNXM2@MNXC3 + 1 MNXM960@MNXC3 <-- 1 MNXM116@MNXC3 + 1 MNXM1@MNXC3 + 1 MNXM29@MNXC3 + 1 MNXM55@MNXC3 + 1 MNXM699@MNXC3	R_THZPSN2_SC			MNXC3			-999999	0			0	0
R2B4B41F9_B-164_SpecMNXM92566_ChangedTo_MNXM871___R2B4B41F9_B-197_SpecMNXM92566_ChangedTo_MNXM871	1 MNXM1@MNXC4 + 1 MNXM31@MNXC4 + 0.01 MNXM871@MNXC4 <==> 0.01 MNXM201@MNXC4 + 1 MNXM66@MNXC4	R_CDPDGPm_SC	PGPS1_YEAST		MNXC4			-999999	999999			0	0
R53FBB19_RL-362_SpecMNXM92566_ChangedTo_MNXM871___R53FBB19_RL-451_SpecMNXM92566_ChangedTo_MNXM871	0.01 MNXM171@MNXC4 + 1 MNXM9@MNXC4 <-- 1 MNXM2@MNXC4 + 0.01 MNXM871@MNXC4	R_PGPPAm_SC			MNXC4			-999999	0			0	0
R15C9D23E_B-32_SpecMNXM89621_ChangedTo_MNXM68___R15C9D23E_B-33_SpecMNXM89621_ChangedTo_MNXM68___R624C55EA_B-445_SpecMNXM2378_ChangedTo_MNXM74___R624C55EA_B-548_SpecMNXM2378_ChangedTo_MNXM74	1 MNXM271@MNXC3 + 1 MNXM74@MNXC3 <==> 1 MNXM258@MNXC3 + 1 MNXM68@MNXC3	R_TAL1;R_YGR043C;rxn01333	(TAL1_YEAST;(TAL1_YEAST);(TAL2_YEAST);TAL2_YEAST)		MNXC3			-999999	999999			0	0
R865B974C_B-738_SpecMNXM89621_ChangedTo_MNXM68___R865B974C_B-739_SpecMNXM89621_ChangedTo_MNXM68___RF1FC7F85_B-1186_SpecMNXM2378_ChangedTo_MNXM74___RF1FC7F85_B-1481_SpecMNXM2378_ChangedTo_MNXM74	1 MNXM186@MNXC3 + 1 MNXM258@MNXC3 <==> 1 MNXM68@MNXC3 + 1 MNXM74@MNXC3	R_TKL1_2;R_TKL2_2;rxn00785	(TKT1_YEAST;(TKT1_YEAST);(TKT2_YEAST);TKT2_YEAST)		MNXC3			-999999	999999			0	0
RE34F48A7_LR-1354_SpecMNXM919_ChangedTo_MNXM182___RE34F48A7_LR-1355_SpecMNXM919_ChangedTo_MNXM182___RE34F48A7_LR-1356_SpecMNXM919_ChangedTo_MNXM182___RE34F48A7_LR-1357_SpecMNXM919_ChangedTo_MNXM182___RE34F48A7_LR-1358_SpecMNXM919_ChangedTo_MNXM182___RE34F48A7_LR-1359_SpecMNXM919_ChangedTo_MNXM182___RE34F48A7_LR-1360_SpecMNXM919_ChangedTo_MNXM182___RE34F48A7_LR-1361_SpecMNXM919_ChangedTo_MNXM182__…	1 MNXM182@MNXC2 --> 1 MNXM182@MNXC3	R_HXT10_4;R_HXT11_5;R_HXT13_3;R_HXT15_3;R_HXT16_3;R_HXT17_3;R_HXT1_3;R_HXT2_3;R_HXT3_3;R_HXT4_4;R_HXT5_3;R_HXT6_3;R_HXT7_3;R_HXT8_3;R_HXT9_4	(HXT10_YEAST);(HXT12_YEAST);(HXT13_YEAST);(HXT15_YEAST);(HXT16_YEAST);(HXT17_YEAST);(HXT1_YEAST);(HXT2_YEAST);(HXT3_YEAST);(HXT4_YEAST);(HXT5_YEAST);(HXT6_YEAST);(HXT7_YEAST);(HXT8_YEAST);(HXT9_YEAST)		MNXC2%MNXC3			0	999999			0	0
RA604EA66_B-796_SpecMNXM90650_ChangedTo_MNXM109___RA604EA66_B-997_SpecMNXM90650_ChangedTo_MNXM109	1 MNXM109@MNXC3 <==> 1 MNXM109@MNXC4	rxn09726			MNXC3%MNXC4			-999999	999999			0	0
R19B571D6_RL-46_SpecMNXM90650_ChangedTo_MNXM109___R19B571D6_RL-61_SpecMNXM90650_ChangedTo_MNXM109	0.01 MNXM109@MNXC3 + 1 MNXM1@MNXC3 + 1 MNXM9@MNXC3 <-- 0.01 MNXM2903@MNXC3 + 1 MNXM2@MNXC3	R_LPP_SC	DPP1_YEAST;LPP1_YEAST		MNXC3			-999999	0			0	0
RDB594412_RL-1067_SpecMNXM90650_ChangedTo_MNXM109___RDB594412_RL-1331_SpecMNXM90650_ChangedTo_MNXM109	0.01 MNXM109@MNXC3 + 1 MNXM12@MNXC3 + 0.77 MNXM1@MNXC3 <-- 0.1 MNXM224@MNXC3 + 0.01 MNXM226@MNXC3 + 0.05 MNXM272@MNXC3 + 0.06 MNXM363@MNXC3 + 0.02 MNXM486@MNXC3 + 0.17 MNXM56353@MNXC3 + 0.24 MNXM686@MNXC3 + 0.27 MNXM88@MNXC3 + 0.09 MNXM90369@MNXC3	R_AGAT_SC	(ATC6_YEAST;(PLSC_YEAST);PLSC_YEAST)		MNXC3			-999999	0			0	0
R4CC4B698_B-317_SpecMNXM90650_ChangedTo_MNXM109___R4CC4B698_B-390_SpecMNXM90650_ChangedTo_MNXM109	0.01 MNXM109@MNXC4 + 1 MNXM1@MNXC4 + 1 MNXM63@MNXC4 <==> 1 MNXM11@MNXC4 + 0.01 MNXM201@MNXC4	R_DASYNm_SC	CDS1_YEAST		MNXC4			-999999	999999			0	0
R872E3A15_B-629_SpecMNXM90650_ChangedTo_MNXM109___R872E3A15_B-780_SpecMNXM90650_ChangedTo_MNXM109	0.01 MNXM109@MNXC3 + 1 MNXM1@MNXC3 + 1 MNXM63@MNXC3 <==> 1 MNXM11@MNXC3 + 0.01 MNXM201@MNXC3	R_DASYN_SC	CDS1_YEAST		MNXC3			-999999	999999			0	0
RDDA879A0_RL-1077_SpecMNXM90650_ChangedTo_MNXM109___RDDA879A0_RL-1344_SpecMNXM90650_ChangedTo_MNXM109	0.01 MNXM2903@MNXC3 + 1 MNXM7@MNXC3 <-- 0.01 MNXM109@MNXC3 + 1 MNXM3@MNXC3	R_PAK_SC			MNXC3			-999999	0			0	0
R57F4C2E7_B-391_SpecMNXM114070_ChangedTo_MNXM123___R57F4C2E7_B-486_SpecMNXM114070_ChangedTo_MNXM123	1 MNXM123@MNXC13 + 1 MNXM1@MNXC13 <==> 1 MNXM123@MNXC3 + 1 MNXM1@MNXC3	r_1894			MNXC13%MNXC3			-999999	999999			0	0
RBB11121A_RL-1136_SpecMNXM114070_ChangedTo_MNXM123___RBB11121A_RL-904_SpecMNXM114070_ChangedTo_MNXM123	1 MNXM123@MNXC13 + 1 MNXM15@MNXC13 + 1 MNXM23@MNXC13 <-- 1 MNXM2@MNXC13 + 1 MNXM319@MNXC13	R_CYSTLp	STR3_YEAST		MNXC13			-999999	0			0	0
R1B5F815F_LR-54_SpecMNXM646_ChangedTo_MNXM540___R1B5F815F_LR-71_SpecMNXM646_ChangedTo_MNXM540___REFCE609B_LR-1434_SpecMNXM215_ChangedTo_MNXM160	1 MNXM160@MNXC3 --> 1 MNXM540@MNXC3	R_INO1;r_0758	INO1_YEAST		MNXC3			0	999999			0	0
R250D4B30_RL-120_SpecMNXM91267_ChangedTo_MNXM102___R250D4B30_RL-147_SpecMNXM91267_ChangedTo_MNXM102	1 MNXM1@MNXC3 + 1 MNXM7@MNXC3 + 0.01 MNXM93804@MNXC3 <-- 0.01 MNXM102@MNXC3 + 1 MNXM3@MNXC3	R_PI3P4K_SC			MNXC3			-999999	0			0	0
R3A97A0CC_RL-274_SpecMNXM18_ChangedTo_MNXM89557___R5F7D4B9D_RL-434_SpecMNXM89689_ChangedTo_MNXM101___R5F7D4B9D_RL-535_SpecMNXM89689_ChangedTo_MNXM101	1 MNXM101@MNXC4 + 1 MNXM730@MNXC4 <-- 1 MNXM817@MNXC4 + 1 MNXM89557@MNXC4	R_ECM40_2;r_0818	(ARGJ_YEAST);(YMR062C)		MNXC4			-999999	0			0	0
R89A0B9B4_B-648_SpecMNXM89689_ChangedTo_MNXM101___R89A0B9B4_B-802_SpecMNXM89689_ChangedTo_MNXM101	1 MNXM101@MNXC3 + 1 MNXM1@MNXC4 <==> 1 MNXM101@MNXC4 + 1 MNXM1@MNXC3	rxn09731	ORT1_YEAST		MNXC3%MNXC4			-999999	999999			0	0
RBCF9480F_B-1093_SpecMNXM90553_ChangedTo_MNXM98___REBB7160A_B-1151	1 MNXM25@MNXC3 + 1 MNXM98@MNXC4 <==> 1 MNXM25@MNXC4 + 1 MNXM98@MNXC3	R_DIC1_1;rxn09767	DIC1_YEAST		MNXC3%MNXC4			-999999	999999			0	0
R4A1F828E_B-300___R946B1A83_B-843_SpecMNXM89621_ChangedTo_MNXM68	1 MNXM10@MNXC3 + 1 MNXM1@MNXC3 + 1 MNXM68@MNXC3 <==> 1 MNXM8@MNXC3 + 1 MNXM90126@MNXC3	R_U45_;rxn00546			MNXC3			-999999	999999			0	0
R74CEDA42_B-672_SpecMNXM90553_ChangedTo_MNXM98___R88BE451A_LR-639___R88BE451A_LR-791	1 MNXM98@MNXC2 <==>	R_EX_mal_L_LPAREN_e_RPAREN_;R_MALxtI;R_MALxtO			boundary			0	0			0	1
RD931FBCB_B-1283_SpecMNXM77881_ChangedTo_MNXM95___RE7F5B0FD_B-1413___RE7F5B0FD_LR-1130	1 MNXM95@MNXC2 <==>	EX_cpd00205_e;R_EX_k_LPAREN_e_RPAREN_;R_KxtI;R_KxtO			boundary			0	0			0	1
RA8236A3E_LR-1013___RA8236A3E_LR-809	1 MNXM950@MNXC2 -->	r_1994			boundary			0	0			0	1
R55D14C1A_LR-380___R55D14C1A_LR-470	1 MNXM801@MNXC2 -->	r_1875			boundary			0	0			0	1
R77C89AD1_LR-556___R77C89AD1_LR-691	1 MNXM662@MNXC2 -->	R_EX_thmmp_e_			boundary			0	0			0	1
R30CD9E2B_LR-190___R30CD9E2B_LR-228	1 MNXM65309@MNXC2 -->	R_EX_ocdcea_e_			boundary			0	0			0	1
RA2B3FD78_LR-784___RA2B3FD78_LR-977	1 MNXM6492@MNXC2 -->	r_1542			boundary			0	0			0	1
R71E1EE16_LR-529___R71E1EE16_LR-653	1 MNXM59041@MNXC2 -->	r_1909			boundary			0	0			0	1
RB4F1D907_LR-1095___RB4F1D907_LR-870	1 MNXM510@MNXC2 -->	r_2104			boundary			0	0			0	1
R611E271B_B-531_SpecMNXM66139_ChangedTo_MNXM4___RA65CB13F_B-797___RA65CB13F_B-999	1 MNXM4@MNXC2 <==>	EX_cpd00007_e;R_O2xtI;R_O2xtO			boundary			0	0			0	1
R2701C9B5_LR-133___R2701C9B5_LR-160	1 MNXM469@MNXC2 -->	r_1712			boundary			0	0			0	1
RCA09740_LR-1231___RCA09740_LR-983	1 MNXM461@MNXC2 -->	r_1878			boundary			0	0			0	1
R47BF700_B-355_SpecMNXM99_ChangedTo_MNXM41___R87714E78_B-632___R87714E78_B-783	1 MNXM41@MNXC2 <==>	EX_cpd00027_e;R_GLCxtI;R_GLCxtO			boundary			0	0			0	1
R7A9C4E7_LR-568___R7A9C4E7_LR-708	1 MNXM4069@MNXC2 -->	R_EX_ocdcya_e_			boundary			0	0			0	1
RB20F1F72_LR-1080___RB20F1F72_LR-857	1 MNXM355@MNXC2 -->	r_1968			boundary			0	0			0	1
RAEFECF36_B-1052___RAEFECF36_B-838	1 MNXM2@MNXC2 <==>	EX_cpd00001_e			boundary			0	0			0	1
R684391EA_B-590_SpecMNXM82334_ChangedTo_MNXM27___R7AF96ED5_B-711___R7AF96ED5_LR-570	1 MNXM27@MNXC2 <==>	EX_cpd00971_e;R_EX_na1_LPAREN_e_RPAREN_;r_2049			boundary			0	0			0	1
R77E6C8AC_LR-557___R77E6C8AC_LR-693	1 MNXM256@MNXC2 -->	r_2066			boundary			0	0			0	1
RB8DC7EA3_LR-1122___RB8DC7EA3_LR-894___RDB666C3B_B-1317_SpecMNXM919_ChangedTo_MNXM182	1 MNXM182@MNXC2 <==>	R_MANxtI;R_MANxtO;r_1715			boundary			0	0			0	1
RF09B9634_LR-1179___RF09B9634_LR-1473	1 MNXM179@MNXC2 -->	r_1551			boundary			0	0			0	1
RA70EDEEC_LR-1006___RA70EDEEC_LR-803___RB3085D03_B-1034_SpecMNXM89948_ChangedTo_MNXM173	1 MNXM173@MNXC2 <==>	EX_cpd00266_e;r_1545			boundary			0	0			0	1
R410BA066_B-320_SpecMNXM89735_ChangedTo_MNXM165___REC3BD38A_LR-1157___REC3BD38A_LR-1443	1 MNXM165@MNXC2 <==>	R_MLTxtI;R_MLTxtO;r_1931			boundary			0	0			0	1
R252D7049_B-130_SpecisoiIN800493_ChangedTo_MNXM1517___R79EC5FE_LR-705	1 MNXM1517@MNXC2 <==>	R_GROPIxtI;R_GROPIxtO;r_1553			boundary			0	0			0	1
R3E7E2E91_LR-240___R3E7E2E91_LR-293	1 MNXM119@MNXC2 -->	R_EX_fmn_e_			boundary			0	0			0	1
R219A5B9C_RL-101___R219A5B9C_RL-124	8 MNXM10@MNXC13 + 9 MNXM1@MNXC13 + 9 MNXM21@MNXC13 + 6 MNXM22@MNXC13 <-- 8 MNXM12@MNXC13 + 8 MNXM2@MNXC13 + 6 MNXM4@MNXC13 + 8 MNXM8@MNXC13 + 1 MNXM90369@MNXC13	R_FAO182p_oddodd	ACOX_YEAST+DCI1_YEAST+FOX2_YEAST+THIK_YEAST;ACOX_YEAST+ECI1_YEAST+FOX2_YEAST+THIK_YEAST		MNXC13			-999999	0			0	0
RBE4C1282_RL-1163___RBE4C1282_RL-928	8 MNXM10@MNXC13 + 8 MNXM1@MNXC13 + 9 MNXM21@MNXC13 + 7 MNXM22@MNXC13 <-- 8 MNXM12@MNXC13 + 8 MNXM2@MNXC13 + 7 MNXM4@MNXC13 + 1 MNXM686@MNXC13 + 8 MNXM8@MNXC13	r_0378	ACOX_YEAST+DCI1_YEAST+FOX2_YEAST+THIK_YEAST;ACOX_YEAST+ECI1_YEAST+FOX2_YEAST+THIK_YEAST		MNXC13			-999999	0			0	0
RA14CB608_RL-777___RA14CB608_RL-965___RA14CB608_RL-966	8 MNXM10@MNXC13 + 8 MNXM1@MNXC13 + 9 MNXM21@MNXC13 + 7 MNXM22@MNXC13 + 1 MNXM5@MNXC13 <-- 8 MNXM12@MNXC13 + 8 MNXM2@MNXC13 + 7 MNXM4@MNXC13 + 1 MNXM6@MNXC13 + 8 MNXM8@MNXC13 + 1 MNXM90369@MNXC13	R_FAO182p_eveneven;R_FAO182p_evenodd	(ACOX_YEAST+DCI1_YEAST+ECI1_YEAST+FOX2_YEAST+SPS19_YEAST+THIK_YEAST;(ACOX_YEAST+DCI1_YEAST+FOX2_YEAST+SPS19_YEAST+THIK_YEAST;ACOX_YEAST+DCI1_YEAST+FOX2_YEAST+SPS19_YEAST+THIK_YEAST;ACOX_YEAST+ECI1_YEAST+FOX2_YEAST+SPS19_YEAST+THIK_YEAST)		MNXC13			-999999	0			0	0
RE4E54A6D_RL-1105___RE4E54A6D_RL-1385	8 MNXM10@MNXC13 + 7 MNXM1@MNXC13 + 9 MNXM21@MNXC13 + 8 MNXM22@MNXC13 + 1 MNXM5@MNXC13 <-- 8 MNXM12@MNXC13 + 8 MNXM2@MNXC13 + 8 MNXM4@MNXC13 + 1 MNXM686@MNXC13 + 1 MNXM6@MNXC13 + 8 MNXM8@MNXC13	r_0377	ACOX_YEAST+DCI1_YEAST+ECI1_YEAST+FOX2_YEAST+SPS19_YEAST+THIK_YEAST;ACOX_YEAST+DCI1_YEAST+FOX2_YEAST+SPS19_YEAST+THIK_YEAST;ACOX_YEAST+ECI1_YEAST+FOX2_YEAST+SPS19_YEAST+THIK_YEAST		MNXC13			-999999	0			0	0
RC52690B8_RL-1198___RC52690B8_RL-956	7 MNXM10@MNXC13 + 11 MNXM1@MNXC13 + 8 MNXM21@MNXC13 + 6 MNXM22@MNXC13 <-- 7 MNXM12@MNXC13 + 7 MNXM2@MNXC13 + 6 MNXM4@MNXC13 + 1 MNXM56353@MNXC13 + 7 MNXM8@MNXC13	R_FAO161p_odd	ACOX_YEAST+DCI1_YEAST+FOX2_YEAST+THIK_YEAST;ACOX_YEAST+ECI1_YEAST+FOX2_YEAST+THIK_YEAST		MNXC13			-999999	0			0	0
RB5307DB1_RL-1098___RB5307DB1_RL-873	7 MNXM10@MNXC13 + 10 MNXM1@MNXC13 + 8 MNXM21@MNXC13 + 7 MNXM22@MNXC13 + 1 MNXM5@MNXC13 <-- 7 MNXM12@MNXC13 + 7 MNXM2@MNXC13 + 7 MNXM4@MNXC13 + 1 MNXM56353@MNXC13 + 1 MNXM6@MNXC13 + 7 MNXM8@MNXC13	R_FAO161p_even	ACOX_YEAST+DCI1_YEAST+ECI1_YEAST+FOX2_YEAST+SPS19_YEAST+THIK_YEAST;ACOX_YEAST+DCI1_YEAST+FOX2_YEAST+SPS19_YEAST+THIK_YEAST;ACOX_YEAST+ECI1_YEAST+FOX2_YEAST+SPS19_YEAST+THIK_YEAST		MNXC13			-999999	0			0	0
R3C93D042_RL-233___R3C93D042_RL-287	6 MNXM2@MNXC4 + 2 MNXM346@MNXC4 <-- 2 MNXM351@MNXC4 + 3 MNXM4@MNXC4	r_0942	PPOX_YEAST		MNXC4			-999999	0			0	0
R6263DA99_RL-447___R6263DA99_RL-550	6 MNXM10@MNXC13 + 7 MNXM1@MNXC13 + 7 MNXM21@MNXC13 + 5 MNXM22@MNXC13 <-- 6 MNXM12@MNXC13 + 6 MNXM2@MNXC13 + 5 MNXM4@MNXC13 + 1 MNXM83848@MNXC13 + 6 MNXM8@MNXC13	R_FAO141p_odd	ACOX_YEAST+DCI1_YEAST+FOX2_YEAST+THIK_YEAST;ACOX_YEAST+ECI1_YEAST+FOX2_YEAST+THIK_YEAST		MNXC13			-999999	0			0	0
R9B225A36_RL-747___R9B225A36_RL-923	6 MNXM10@MNXC13 + 6 MNXM1@MNXC13 + 7 MNXM21@MNXC13 + 6 MNXM22@MNXC13 + 1 MNXM5@MNXC13 <-- 6 MNXM12@MNXC13 + 6 MNXM2@MNXC13 + 6 MNXM4@MNXC13 + 1 MNXM6@MNXC13 + 1 MNXM83848@MNXC13 + 6 MNXM8@MNXC13	R_FAO141p_even	ACOX_YEAST+DCI1_YEAST+ECI1_YEAST+FOX2_YEAST+SPS19_YEAST+THIK_YEAST;ACOX_YEAST+DCI1_YEAST+FOX2_YEAST+SPS19_YEAST+THIK_YEAST;ACOX_YEAST+ECI1_YEAST+FOX2_YEAST+SPS19_YEAST+THIK_YEAST		MNXC13			-999999	0			0	0
RC61948EF_LR-1205___RC61948EF_LR-961	5 MNXM1@MNXC3 + 1 MNXM4@MNXC3 + 1 MNXM6@MNXC3 + 1 MNXM88@MNXC3 --> 2 MNXM2@MNXC3 + 1 MNXM56353@MNXC3 + 1 MNXM5@MNXC3	rxn09459	ACO1_YEAST		MNXC3			0	999999			0	0
RCD4639E8_RL-1246___RCD4639E8_RL-994	4 MNXM12@MNXC3 + 3 MNXM13@MNXC3 + 2 MNXM2@MNXC3 + 6 MNXM5@MNXC3 + 1 MNXM750@MNXC3 <-- 8 MNXM1@MNXC3 + 1 MNXM21@MNXC3 + 3 MNXM40@MNXC3 + 6 MNXM6@MNXC3	rxn09420	ACAC_YEAST+ACBP_YEAST+FAS1_YEAST+FAS2_YEAST		MNXC3			-999999	0			0	0
R611BD6B0_RL-441___R611BD6B0_RL-541	4 MNXM114072@MNXC4 + 2 MNXM1@MNXC3 + 2 MNXM2@MNXC4 <-- 10 MNXM1@MNXC4 + 1 MNXM4@MNXC4 + 4 MNXM537@MNXC4	R_CYOOm	(COX12_YEAST+COX13_YEAST+COX1_YEAST+COX2_YEAST+COX3_YEAST+COX4_YEAST+COX5A_YEAST+COX6_YEAST+COX7_YEAST+COX8_YEAST+COX9_YEAST;(COX12_YEAST+COX13_YEAST+COX1_YEAST+COX2_YEAST+COX3_YEAST+COX4_YEAST+COX5A_YEAST+COX6_YEAST+COX7_YEAST+COX8_YEAST+COX9_YEAST+CYC1_YEAST;COX12_YEAST+COX13_YEAST+COX1_YEAST+COX2_YEAST+COX3_YEAST+COX4_YEAST+COX5A_YEAST+COX6_YEAST+COX7_YEAST+COX8_YEAST+COX9_YEAST+CYC7_YEAST;COX…		MNXC3%MNXC4			-999999	0			0	0
RCFDA09CA_LR-1006___RCFDA09CA_LR-1259	3 MNXM1@MNXC3 + 1 MNXM7@MNXC9 + 1 MNXM9@MNXC9 --> 2 MNXM1@MNXC9 + 1 MNXM2@MNXC9 + 1 MNXM3@MNXC9	R_ATPS3v	VA0D_YEAST+VATA_YEAST+VATB_YEAST+VATC_YEAST+VATD_YEAST+VATE_YEAST+VATF_YEAST+VATG_YEAST+VATH_YEAST+VATL1_YEAST+VATL2_YEAST+VATO_YEAST+VPH1_YEAST		MNXC3%MNXC9			0	999999			0	0
RF5917EBE_LR-1207___RF5917EBE_LR-1506	2 MNXM1@MNXC4 + 1 MNXM2@MNXC4 + 1 MNXM3@MNXC4 <-- 3 MNXM1@MNXC3 + 1 MNXM7@MNXC4 + 1 MNXM9@MNXC4	R_ATPS3m	ATIF_YEAST+ATP14_YEAST+ATP18_YEAST+ATP19_YEAST+ATP5E_YEAST+ATP6_YEAST+ATP7_YEAST+ATP8_YEAST+ATP9_YEAST+ATPA_YEAST+ATPB_YEAST+ATPD_YEAST+ATPF_YEAST+ATPG_YEAST+ATPJ_YEAST+ATPK_YEAST+ATPN_YEAST+ATPO_YEAST;ATIF_YEAST+ATP14_YEAST+ATP18_YEAST+ATP5E_YEAST+ATP6_YEAST+ATP7_YEAST+ATP8_YEAST+ATP9_YEAST+ATPA_YEAST+ATPB_YEAST+ATPD_YEAST+ATPF_YEAST+ATPG_YEAST+ATPK_YEAST+ATPO_YEAST		MNXC3%MNXC4			-999999	0			0	0
R288FE2E8_LR-144___R288FE2E8_LR-174	3 MNXM1@MNXC13 + 1 MNXM2@MNXC13 + 1 MNXM3@MNXC13 + 1 MNXM56353@MNXC3 --> 4 MNXM1@MNXC3 + 1 MNXM56353@MNXC13 + 1 MNXM7@MNXC13 + 1 MNXM9@MNXC13	R_FA161COAabcp	PXA1_YEAST+PXA2_YEAST		MNXC13%MNXC3			0	999999			0	0
R5D8D6A13_RL-421___R5D8D6A13_RL-522	3 MNXM12@MNXC3 + 3 MNXM13@MNXC3 + 3 MNXM2@MNXC3 + 1 MNXM342@MNXC3 + 6 MNXM5@MNXC3 <-- 9 MNXM1@MNXC3 + 1 MNXM21@MNXC3 + 3 MNXM40@MNXC3 + 6 MNXM6@MNXC3	rxn09421	ACAC_YEAST+ACBP_YEAST+FAS1_YEAST+FAS2_YEAST		MNXC3			-999999	0			0	0
R15886DAF_RL-24___R15886DAF_RL-30	3 MNXM10@MNXC13 + 3 MNXM1@MNXC13 + 4 MNXM21@MNXC13 + 3 MNXM22@MNXC13 <-- 3 MNXM12@MNXC13 + 3 MNXM2@MNXC13 + 1 MNXM342@MNXC13 + 3 MNXM4@MNXC13 + 3 MNXM8@MNXC13	r_0383	ACOX_YEAST+FOX2_YEAST+THIK_YEAST		MNXC13			-999999	0			0	0
RED4C391C_RL-1164___RED4C391C_RL-1451	3 MNXM10@MNXC13 + 3 MNXM1@MNXC13 + 3 MNXM21@MNXC13 + 3 MNXM22@MNXC13 + 1 MNXM272@MNXC13 <-- 3 MNXM12@MNXC13 + 1 MNXM1504@MNXC13 + 3 MNXM2@MNXC13 + 3 MNXM4@MNXC13 + 3 MNXM8@MNXC13	r_0384	ACOX_YEAST+FOX2_YEAST+THIK_YEAST		MNXC13			-999999	0			0	0
R2708BDA7_LR-135___R2708BDA7_LR-162	2 MNXM22@MNXC13 --> 2 MNXM2@MNXC13 + 1 MNXM4@MNXC13	r_0256	CATA_YEAST		MNXC13			0	999999			0	0
R8CE73DCC_RL-667___R8CE73DCC_RL-828	2 MNXM1@MNXC4 + 1 MNXM383@MNXC4 + 1 MNXM6@MNXC4 <-- 1 MNXM2@MNXC4 + 1 MNXM518@MNXC4 + 1 MNXM5@MNXC4	r_0178	ALDH4_YEAST;ALDH5_YEAST		MNXC4			-999999	0			0	0
R499B3792_LR-296___R499B3792_LR-362	2 MNXM1@MNXC3 + 1 MNXM4@MNXC3 + 1 MNXM686@MNXC3 + 1 MNXM6@MNXC3 --> 2 MNXM2@MNXC3 + 1 MNXM5@MNXC3 + 1 MNXM90369@MNXC3	R_DESAT18_2			MNXC3			0	999999			0	0
R23BA6860_RL-113___R23BA6860_RL-139	2 MNXM1@MNXC3 + 1 MNXM383@MNXC3 + 1 MNXM6@MNXC3 <-- 1 MNXM2@MNXC3 + 1 MNXM518@MNXC3 + 1 MNXM5@MNXC3	r_0177	ALDH6_YEAST		MNXC3			-999999	0			0	0
RBA8C5757_LR-1133___RBA8C5757_LR-902	2 MNXM1@MNXC3 + 1 MNXM224@MNXC3 + 1 MNXM4@MNXC3 + 1 MNXM6@MNXC3 --> 2 MNXM2@MNXC3 + 1 MNXM5@MNXC3 + 1 MNXM83848@MNXC3	rxn09460			MNXC3			0	999999			0	0
RC92661A6_RL-1225___RC92661A6_RL-979	2 MNXM1@MNXC15 + 1 MNXM2@MNXC15 + 1 MNXM3@MNXC15 <-- 3 MNXM1@MNXC3 + 1 MNXM7@MNXC15 + 1 MNXM9@MNXC15	R_ATPS3g	STV1_YEAST+VA0D_YEAST+VATA_YEAST+VATB_YEAST+VATC_YEAST+VATD_YEAST+VATE_YEAST+VATF_YEAST+VATG_YEAST+VATH_YEAST+VATL1_YEAST+VATL2_YEAST+VATO_YEAST		MNXC15%MNXC3			-999999	0			0	0
R39E1485B_LR-220___R39E1485B_LR-271	2 MNXM16@MNXC3 + 1 MNXM414@MNXC3 --> 2 MNXM19@MNXC3 + 1 MNXM1@MNXC3 + 1 MNXM672@MNXC3	r_1082	SUMT_YEAST		MNXC3			0	999999			0	0
RDD9E53E_LR-1076___RDD9E53E_LR-1343	2 MNXM1313@MNXC3 --> 1 MNXM270@MNXC3 + 1 MNXM791@MNXC3	rxn00048	RISA_YEAST		MNXC3			0	999999			0	0
R8F7876E0_RL-678___R8F7876E0_RL-839	2 MNXM11@MNXC3 + 1 MNXM292@MNXC3 + 1 MNXM5@MNXC3 <-- 1 MNXM1@MNXC3 + 2 MNXM34@MNXC3 + 1 MNXM6@MNXC3	rxn04147	FDFT_YEAST		MNXC3			-999999	0			0	0
R2BA6B339_LR-166___R2BA6B339_LR-200	2 MNXM114072@MNXC4 + 1 MNXM5319@MNXC4 --> 1 MNXM1783@MNXC4 + 1.5 MNXM1@MNXC3 + 2 MNXM537@MNXC4	r_0439	(CY1_YEAST+CYB_YEAST+CYC1_YEAST+QCR10_YEAST+QCR1_YEAST+QCR2_YEAST+QCR6_YEAST+QCR7_YEAST+QCR8_YEAST+QCR9_YEAST+UCRI_YEAST;(CY1_YEAST+CYB_YEAST+QCR10_YEAST+QCR1_YEAST+QCR2_YEAST+QCR6_YEAST+QCR7_YEAST+QCR8_YEAST+QCR9_YEAST+UCRI_YEAST);CY1_YEAST+CYB_YEAST+CYC7_YEAST+QCR10_YEAST+QCR1_YEAST+QCR2_YEAST+QCR6_YEAST+QCR7_YEAST+QCR8_YEAST+QCR9_YEAST+UCRI_YEAST)		MNXC3%MNXC4			0	999999			0	0
R955AF184_B-713___R955AF184_B-879	1 MNXM98@MNXC3 + 1 MNXM9@MNXC4 <==> 1 MNXM98@MNXC4 + 1 MNXM9@MNXC3	rxn09739	DIC1_YEAST		MNXC3%MNXC4			-999999	999999			0	0
R885E736B_B-635___R885E736B_B-787	1 MNXM965@MNXC3 <==> 1 MNXM965@MNXC4	rxn09768			MNXC3%MNXC4			-999999	999999			0	0
R606CA414_B-438___R606CA414_B-538	1 MNXM959@MNXC3 <==> 1 MNXM959@MNXC4	rxn09806			MNXC3%MNXC4			-999999	999999			0	0
R58443A31_LR-393___R58443A31_LR-489	1 MNXM950@MNXC2 --> 1 MNXM950@MNXC3	r_1836			MNXC2%MNXC3			0	999999			0	0
R1FF634AB_RL-110___R1FF634AB_RL-91	1 MNXM950@MNXC13 <-- 1 MNXM950@MNXC3	r_1775			MNXC13%MNXC3			-999999	0			0	0
RD54AE118_B-1032___RD54AE118_B-1289	1 MNXM923@MNXC3 <==> 1 MNXM923@MNXC4	R_443			MNXC3%MNXC4			-999999	999999			0	0
RD46329B5_B-1027___RD46329B5_B-1284	1 MNXM923@MNXC13 <==> 1 MNXM923@MNXC3	R_444			MNXC13%MNXC3			-999999	999999			0	0
R9765DE61_B-729___R9765DE61_B-899	1 MNXM922@MNXC11 <==> 1 MNXM922@MNXC3	r_1758			MNXC11%MNXC3			-999999	999999			0	0
RC481891E_B-1196___RC481891E_B-954	1 MNXM91@MNXC3 <==> 1 MNXM91@MNXC4	r_2023			MNXC3%MNXC4			-999999	999999			0	0
R971B16CC_RL-727___R971B16CC_RL-897	1 MNXM89949@MNXC3 <-- 1 MNXM89949@MNXC4	R_FA161ACPtm			MNXC3%MNXC4			-999999	0			0	0
R262727F5_B-139_SpecMNXM18_ChangedTo_MNXM89557___RA2C78DE4_LR-978	1 MNXM89557@MNXC3 <==> 1 MNXM89557@MNXC4	R_AGC1_1;r_1194	AGC1_YEAST		MNXC3%MNXC4			-999999	999999			0	0
RE45FA7EE_B-1099___RE45FA7EE_B-1379	1 MNXM894@MNXC3 <==> 1 MNXM894@MNXC4	r_1609			MNXC3%MNXC4			-999999	999999			0	0
R6868A1BB_B-478___R6868A1BB_B-586	1 MNXM894@MNXC13 <==> 1 MNXM894@MNXC3	r_1610			MNXC13%MNXC3			-999999	999999			0	0
RC9C35ECE_B-1228___RC9C35ECE_B-982	1 MNXM80@MNXC3 <==> 1 MNXM80@MNXC6	r_2089			MNXC3%MNXC6			-999999	999999			0	0
R3FF1B9C5_B-250___R3FF1B9C5_B-308	1 MNXM805@MNXC3 <==> 1 MNXM805@MNXC4	r_1516			MNXC3%MNXC4			-999999	999999			0	0
RAB41E0AE_B-1031___RAB41E0AE_B-823	1 MNXM801@MNXC2 <==> 1 MNXM801@MNXC3	rxn05483			MNXC2%MNXC3			-999999	999999			0	0
RF3DEF8EA_RL-1199___RF3DEF8EA_RL-1495	1 MNXM77@MNXC3 <-- 1 MNXM77@MNXC4	R_DHAPtm			MNXC3%MNXC4			-999999	0			0	0
R6600BB08_RL-462___R6600BB08_RL-567	1 MNXM750@MNXC13 <-- 1 MNXM750@MNXC3	r_1776			MNXC13%MNXC3			-999999	0			0	0
R30029437_B-181___R30029437_B-220	1 MNXM69@MNXC13 <==> 1 MNXM69@MNXC3	rxn09839			MNXC13%MNXC3			-999999	999999			0	0
R10924E16_LR-3___R10924E16_LR-4	1 MNXM66@MNXC3 --> 1 MNXM66@MNXC4	R_GLYC3Ptm			MNXC3%MNXC4			0	999999			0	0
R98D746E6_B-735___R98D746E6_B-908	1 MNXM593@MNXC3 <==> 1 MNXM593@MNXC4	rxn09728			MNXC3%MNXC4			-999999	999999			0	0
R900DE59D_B-683___R900DE59D_B-844	1 MNXM59041@MNXC2 <==> 1 MNXM59041@MNXC3	rxn05653			MNXC2%MNXC3			-999999	999999			0	0
RD7868752_RL-1045___RD7868752_RL-1304	1 MNXM5248@MNXC3 <-- 1 MNXM5248@MNXC4	R_FA182ACPtm			MNXC3%MNXC4			-999999	0			0	0
R358C1A08_B-206___R358C1A08_B-253	1 MNXM518@MNXC3 <==> 1 MNXM518@MNXC4	rxn09742			MNXC3%MNXC4			-999999	999999			0	0
RC55F94D8_B-1201___RC55F94D8_B-957	1 MNXM510@MNXC2 <==> 1 MNXM510@MNXC3	rxn09651			MNXC2%MNXC3			-999999	999999			0	0
RAF8F5ADC_B-1059___RD817A311_B-1048_SpecMNXM89621_ChangedTo_MNXM68___RD817A311_B-1274_SpecMNXM89621_ChangedTo_MNXM68	1 MNXM508@MNXC3 <==> 1 MNXM68@MNXC3	R_PGI1_3;rxn02380	G6PI_YEAST		MNXC3			-999999	999999			0	0
RC62DE7C4_B-1151_SpecMNXM66139_ChangedTo_MNXM4___REE53889C_B-1168___REE53889C_B-1456	1 MNXM4@MNXC3 <==> 1 MNXM4@MNXC4	R_U109_;rxn09734			MNXC3%MNXC4			-999999	999999			0	0
RA7D59D67_B-1011___RA7D59D67_B-807___RC33A98B3_B-1130_SpecMNXM66139_ChangedTo_MNXM4	1 MNXM4@MNXC2 <==> 1 MNXM4@MNXC3	R_U227_;rxn05468			MNXC2%MNXC3			-999999	999999			0	0
RD8FF44C2_B-1053___RD8FF44C2_B-1313	1 MNXM4@MNXC11 <==> 1 MNXM4@MNXC3	r_1977			MNXC11%MNXC3			-999999	999999			0	0
RC338C42D_B-1187___RC338C42D_B-948	1 MNXM46@MNXC13 + 1 MNXM98@MNXC3 <==> 1 MNXM46@MNXC3 + 1 MNXM98@MNXC13	rxn09836			MNXC13%MNXC3			-999999	999999			0	0
R86792BED_B-625___R86792BED_B-774	1 MNXM469@MNXC2 <==> 1 MNXM469@MNXC3	rxn09662			MNXC2%MNXC3			-999999	999999			0	0
RDAA8B47_B-1061___RDAA8B47_B-1323	1 MNXM465@MNXC3 <==> 1 MNXM465@MNXC6	R_287			MNXC3%MNXC6			-999999	999999			0	0
REB232856_B-1149___REB232856_B-1436	1 MNXM4638@MNXC2 <==> 1 MNXM4638@MNXC3	rxn09661			MNXC2%MNXC3			-999999	999999			0	0
R7714B300_B-553___R7714B300_B-687	1 MNXM461@MNXC2 <==> 1 MNXM461@MNXC3	rxn09695			MNXC2%MNXC3			-999999	999999			0	0
R29091708_RL-152___R29091708_RL-183	1 MNXM46158@MNXC13 <-- 1 MNXM46158@MNXC3	r_1153	FAT1_YEAST		MNXC13%MNXC3			-999999	0			0	0
R4C10888C_B-310___R4C10888C_B-380	1 MNXM45@MNXC3 <==> 1 MNXM45@MNXC4	r_1642			MNXC3%MNXC4			-999999	999999			0	0
RB7132669_B-1110___RB7132669_B-883	1 MNXM45@MNXC2 <==> 1 MNXM45@MNXC3	r_1998			MNXC2%MNXC3			-999999	999999			0	0
RC054BB14_B-1172___RC054BB14_B-934	1 MNXM436@MNXC3 <==> 1 MNXM436@MNXC6	r_1737			MNXC3%MNXC6			-999999	999999			0	0
R4DEA5C7A_B-324___R4DEA5C7A_B-398	1 MNXM42@MNXC13 + 1 MNXM89557@MNXC3 <==> 1 MNXM42@MNXC3 + 1 MNXM89557@MNXC13	rxn09865			MNXC13%MNXC3			-999999	999999			0	0
R9EC9F32A_B-766___R9EC9F32A_B-949	1 MNXM429@MNXC11 <==> 1 MNXM429@MNXC3	r_1626			MNXC11%MNXC3			-999999	999999			0	0
RF28B41CF_B-1446_SpecMNXM89621_ChangedTo_MNXM68___RFEC8C7D9_B-1259___RFEC8C7D9_B-1567	1 MNXM427@MNXC3 <==> 1 MNXM68@MNXC3	R_PMI40;rxn00559	MPI_YEAST		MNXC3			-999999	999999			0	0
R764B68ED_B-550___R764B68ED_B-684	1 MNXM422@MNXC3 <==> 1 MNXM422@MNXC4	rxn09796			MNXC3%MNXC4			-999999	999999			0	0
RF4375FB3_B-1200___RF4375FB3_B-1498	1 MNXM421@MNXC3 <==> 1 MNXM421@MNXC4	rxn09794			MNXC3%MNXC4			-999999	999999			0	0
REC7A46FC_B-1161___REC7A46FC_B-1447	1 MNXM41@MNXC3 <==> 1 MNXM41@MNXC9	r_1805			MNXC3%MNXC9			-999999	999999			0	0
R59444420_LR-468_SpecMNXM99_ChangedTo_MNXM41___R59444420_LR-469_SpecMNXM99_ChangedTo_MNXM41___R59444420_LR-470_SpecMNXM99_ChangedTo_MNXM41___R59444420_LR-471_SpecMNXM99_ChangedTo_MNXM41___R59444420_LR-472_SpecMNXM99_ChangedTo_MNXM41___R59444420_LR-473_SpecMNXM99_ChangedTo_MNXM41___R59444420_LR-474_SpecMNXM99_ChangedTo_MNXM41___R59444420_LR-475_SpecMNXM99_ChangedTo_MNXM41___R59444420_LR-476_SpecMN…	1 MNXM41@MNXC2 --> 1 MNXM41@MNXC3	R_GAL2_1;R_HXT10_1;R_HXT11_1;R_HXT11_2;R_HXT13_1;R_HXT15_1;R_HXT16_1;R_HXT17_1;R_HXT1_1;R_HXT2_1;R_HXT3_1;R_HXT4_1;R_HXT4_2;R_HXT5_1;R_HXT6_1;R_HXT7_1;R_HXT8_1;R_HXT9_1;R_STL1_1;r_1166	(GAL2_YEAST;(GAL2_YEAST);(HXT10_YEAST);(HXT12_YEAST);(HXT13_YEAST);(HXT15_YEAST);(HXT16_YEAST);(HXT17_YEAST);(HXT1_YEAST);(HXT2_YEAST);(HXT3_YEAST);(HXT4_YEAST);(HXT5_YEAST);(HXT6_YEAST);(HXT7_YEAST);(HXT8_YEAST);(HXT9_YEAST);(STL1_YEAST);HXT10_YEAST;HXT11_YEAST;HXT12_YEAST;HXT13_YEAST;HXT15_YEAST;HXT16_YEAST;HXT17_YEAST;HXT1_YEAST;HXT2_YEAST;HXT3_YEAST;HXT4_YEAST;HXT5_YEAST;HXT6_YEAST;HXT7_YEAST…		MNXC2%MNXC3			0	999999			0	0
R96683E5B_B-722___R96683E5B_B-888	1 MNXM411@MNXC3 <==> 1 MNXM411@MNXC6	r_1721			MNXC3%MNXC6			-999999	999999			0	0
RCA3058D4_LR-1233___RCA3058D4_LR-984	1 MNXM4069@MNXC2 --> 1 MNXM4069@MNXC3	R_OCDCYAt			MNXC2%MNXC3			0	999999			0	0
R2077EDA2_B-117___R2077EDA2_B-96	1 MNXM405@MNXC3 <==> 1 MNXM405@MNXC4	rxn09790			MNXC3%MNXC4			-999999	999999			0	0
RF351FC57_RL-1194___RF351FC57_RL-1490	1 MNXM402@MNXC13 <-- 1 MNXM402@MNXC3	r_1771			MNXC13%MNXC3			-999999	0			0	0
R2C1D1605_RL-167___R2C1D1605_RL-203	1 MNXM39@MNXC3 <-- 1 MNXM39@MNXC4	r_1794			MNXC3%MNXC4			-999999	0			0	0
R6C6081C0_B-502___R6C6081C0_B-617	1 MNXM394@MNXC2 <==> 1 MNXM394@MNXC3	R_DTTPt			MNXC2%MNXC3			-999999	999999			0	0
R9A1091E2_B-744___R9A1091E2_B-918	1 MNXM39043@MNXC3 <==> 1 MNXM39043@MNXC4	rxn09769			MNXC3%MNXC4			-999999	999999			0	0
RA13992D9_RL-776___RA13992D9_RL-964	1 MNXM38@MNXC4 + 1 MNXM77@MNXC4 <-- 1 MNXM66@MNXC4 + 1 MNXM96415@MNXC4	r_0490	GPDM_YEAST		MNXC4			-999999	0			0	0
RB7B31276_B-1114___RB7B31276_B-887	1 MNXM383@MNXC3 <==> 1 MNXM383@MNXC4	rxn09741			MNXC3%MNXC4			-999999	999999			0	0
R9E490245_B-763___R9E490245_B-946	1 MNXM374@MNXC3 <==> 1 MNXM374@MNXC6	r_1720			MNXC3%MNXC6			-999999	999999			0	0
R67351B61_B-470___R67351B61_B-576	1 MNXM373@MNXC3 <==> 1 MNXM373@MNXC4	r_1996			MNXC3%MNXC4			-999999	999999			0	0
R9963A7CF_RL-739___R9963A7CF_RL-913___RCED98FAD_RL-1202_SpecMNXM89621_ChangedTo_MNXM68	1 MNXM370@MNXC3 + 1 MNXM89557@MNXC3 <-- 1 MNXM37@MNXC3 + 1 MNXM68@MNXC3	R_GFA1;r_0477	(GFA1_YEAST;(GFA1_YEAST);YM084_YEAST;YM085_YEAST)		MNXC3			-999999	0			0	0
RE4F73A02_B-1106___RE4F73A02_B-1386	1 MNXM370@MNXC2 <==> 1 MNXM370@MNXC3	R_GAM6Pt			MNXC2%MNXC3			-999999	999999			0	0
R6CFCC18D_B-504___R6CFCC18D_B-619	1 MNXM351@MNXC3 <==> 1 MNXM351@MNXC4	r_2022			MNXC3%MNXC4			-999999	999999			0	0
R7A07CCF0_RL-566___R7A07CCF0_RL-706	1 MNXM349@MNXC4 + 1 MNXM937@MNXC4 <-- 1 MNXM39043@MNXC4	r_0347	FOL1_YEAST		MNXC4			-999999	0			0	0
R508EA4E3_B-341___R508EA4E3_B-421	1 MNXM349@MNXC3 <==> 1 MNXM349@MNXC4	rxn09752			MNXC3%MNXC4			-999999	999999			0	0
RAC9CED86_LR-1041___RAC9CED86_LR-831	1 MNXM32@MNXC3 + 1 MNXM57@MNXC3 --> 1 MNXM59390@MNXC3 + 1 MNXM683@MNXC3	r_0457	ECM38_YEAST		MNXC3			0	999999			0	0
R80C95A29_B-592___R80C95A29_B-735	1 MNXM319@MNXC13 <==> 1 MNXM319@MNXC3	R_363			MNXC13%MNXC3			-999999	999999			0	0
RFA204249_B-1223___RFA204249_B-1527	1 MNXM3167@MNXC3 <==> 1 MNXM3167@MNXC4	rxn13205			MNXC3%MNXC4			-999999	999999			0	0
RB22A729D_B-1082___RB22A729D_LR-859	1 MNXM314@MNXC2 <==> 1 MNXM314@MNXC3	R_TTDCAt;rxn09654			MNXC2%MNXC3			-999999	999999			0	0
REBD3DA68_RL-1154___REBD3DA68_RL-1440	1 MNXM314@MNXC13 <-- 1 MNXM314@MNXC3	r_1772			MNXC13%MNXC3			-999999	0			0	0
RE5BFB9D1_B-1111___RE5BFB9D1_B-1394	1 MNXM30@MNXC3 <==> 1 MNXM30@MNXC6	r_1802			MNXC3%MNXC6			-999999	999999			0	0
R9667CE95_RL-721___R9667CE95_RL-887	1 MNXM2@MNXC4 + 1 MNXM965@MNXC4 <-- 1 MNXM421@MNXC4 + 1 MNXM937@MNXC4	r_0350	FOL1_YEAST		MNXC4			-999999	0			0	0
R98E9ADBD_B-736___R98E9ADBD_B-909	1 MNXM2@MNXC3 <==> 1 MNXM2@MNXC9	r_2099			MNXC3%MNXC9			-999999	999999			0	0
R856B02C_B-617___R856B02C_B-766	1 MNXM2@MNXC3 <==> 1 MNXM2@MNXC6	r_2097			MNXC3%MNXC6			-999999	999999			0	0
RE658D100_B-1116___RE658D100_B-1399	1 MNXM2@MNXC3 <==> 1 MNXM2@MNXC4	r_2096			MNXC3%MNXC4			-999999	999999			0	0
R185D6C51_LR-51___RB0B737E7_RL-1070_SpecMNXM99_ChangedTo_MNXM41___RB0B737E7_RL-852_SpecMNXM99_ChangedTo_MNXM41	1 MNXM2@MNXC3 + 1 MNXM95017@MNXC3 --> 1 MNXM41@MNXC3	R_GBEZ;r_0463	(GDE_YEAST);(GLGB_YEAST)		MNXC3			0	999999			0	0
RBBC99A85_LR-1146___RBBC99A85_LR-912	1 MNXM2@MNXC3 + 1 MNXM6492@MNXC3 --> 1 MNXM41@MNXC3	R_13BGH	BGL2_YEAST		MNXC3			0	999999			0	0
RAFDEC4FB_B-1061___RAFDEC4FB_B-846	1 MNXM2@MNXC2 <==> 1 MNXM2@MNXC3	R_H2Ot	AQY1_YEAST;AQY2_YEAST		MNXC2%MNXC3			-999999	999999			0	0
R1D777845_LR-77___R1D777845_LR-94	1 MNXM2@MNXC2 + 1 MNXM662@MNXC2 --> 1 MNXM322@MNXC2 + 1 MNXM9@MNXC2	r_1033	PPA3_YEAST		MNXC2			0	999999			0	0
RE7209AFC_LR-1122___RE7209AFC_LR-1405	1 MNXM2@MNXC2 + 1 MNXM6492@MNXC2 --> 1 MNXM41@MNXC2	r_0370	EXG1_YEAST;EXG2_YEAST;SPR1_YEAST		MNXC2			0	999999			0	0
RF045AAB8_B-1176___RF045AAB8_B-1468	1 MNXM2@MNXC13 <==> 1 MNXM2@MNXC3	r_2098			MNXC13%MNXC3			-999999	999999			0	0
R64A2ED68_B-455___R64A2ED68_B-560	1 MNXM2@MNXC13 + 1 MNXM654@MNXC13 <==> 1 MNXM767@MNXC13	r_0051	FOX2_YEAST		MNXC13			-999999	999999			0	0
R77E954C_B-558___R77E954C_B-694	1 MNXM2@MNXC13 + 1 MNXM642@MNXC13 <==> 1 MNXM733@MNXC13	r_0047	FOX2_YEAST		MNXC13			-999999	999999			0	0
R58B4133B_B-395___R58B4133B_B-492	1 MNXM2@MNXC13 + 1 MNXM581@MNXC13 <==> 1 MNXM825@MNXC13	r_0049	FOX2_YEAST		MNXC13			-999999	999999			0	0
RA347BF7D_B-786___RA347BF7D_B-980	1 MNXM2@MNXC13 + 1 MNXM580@MNXC13 <==> 1 MNXM674@MNXC13	r_0046	FOX2_YEAST		MNXC13			-999999	999999			0	0
R84F1AC49_B-614___R84F1AC49_B-762	1 MNXM2@MNXC11 <==> 1 MNXM2@MNXC3	r_2094			MNXC11%MNXC3			-999999	999999			0	0
R3F59C93D_B-245___R3F59C93D_B-303	1 MNXM292@MNXC11 <==> 1 MNXM292@MNXC3	r_2053			MNXC11%MNXC3			-999999	999999			0	0
R9135E158_B-690___R9135E158_B-853	1 MNXM270@MNXC4 <==> 1 MNXM270@MNXC3	rxn09715			MNXC3%MNXC4			-999999	999999			0	0
R54808E5C_B-370___R54808E5C_B-459	1 MNXM26@MNXC13 <==> 1 MNXM26@MNXC3	rxn09866			MNXC13%MNXC3			-999999	999999			0	0
RDE562B85_RL-1082___RDE562B85_RL-1350	1 MNXM263@MNXC3 <-- 1 MNXM263@MNXC4	r_1584			MNXC3%MNXC4			-999999	0			0	0
R428800AF_LR-263___R428800AF_LR-324	1 MNXM25@MNXC3 + 1 MNXM9@MNXC4 --> 1 MNXM25@MNXC4 + 1 MNXM9@MNXC3	r_1264	DIC1_YEAST		MNXC3%MNXC4			0	999999			0	0
R829830BE_RL-604___R829830BE_RL-750	1 MNXM38@MNXC4 + 1 MNXM93@MNXC3 --> 1 MNXM25@MNXC3 + 1 MNXM96415@MNXC4	R_FRDcm	FRDS_YEAST		MNXC3%MNXC4			0	999999			0	0
RE9ED9407_B-1143___RE9ED9407_B-1428	1 MNXM259@MNXC3 <==> 1 MNXM259@MNXC4	rxn09746			MNXC3%MNXC4			-999999	999999			0	0
R552B9837_B-373___R552B9837_B-462___RE3B03206_B-1371_SpecMNXM17136_ChangedTo_MNXM295	1 MNXM259@MNXC3 + 1 MNXM295@MNXC3 <==> 1 MNXM401@MNXC3 + 1 MNXM9@MNXC3	R_PNP1_8;rxn01548	PNPH_YEAST		MNXC3			-999999	999999			0	0
R211684F2_B-120___R211684F2_B-99	1 MNXM258@MNXC3 <==> 1 MNXM258@MNXC4	r_1708			MNXC3%MNXC4			-999999	999999			0	0
RCD9F6516_LR-1248___RCD9F6516_LR-995	1 MNXM236@MNXC2 --> 1 MNXM236@MNXC3	r_1981			MNXC2%MNXC3			0	999999			0	0
R6EC9D7C8_B-512___R6EC9D7C8_B-630	1 MNXM234@MNXC6 + 1 MNXM3@MNXC6 <==> 1 MNXM572@MNXC6 + 1 MNXM7@MNXC6	r_1080	UMPK_YEAST		MNXC6			-999999	999999			0	0
R68A835AC_B-479___R68A835AC_B-588	1 MNXM234@MNXC3 <==> 1 MNXM234@MNXC6	r_1752			MNXC3%MNXC6			-999999	999999			0	0
RD43F644D_B-1233_SpecMNXM66139_ChangedTo_MNXM4___RF0863A66_B-1178___RF0863A66_B-1470	1 MNXM22@MNXC3 + 1 MNXM311@MNXC3 <==> 1 MNXM419@MNXC3 + 1 MNXM4@MNXC3	R_PDX3_3;r_0956	PDX3_YEAST		MNXC3			-999999	999999			0	0
RB4FF37A1_B-871___RB4FF37A1_RL-1096___RB8316697_B-1057_SpecMNXM66139_ChangedTo_MNXM4	1 MNXM22@MNXC3 + 1 MNXM235@MNXC3 <-- 1 MNXM252@MNXC3 + 1 MNXM4@MNXC3	R_DHORD;R_URA1;rxn01360	PYRD_YEAST		MNXC3			-999999	0			0	0
R81977D04_RL-595___R81977D04_RL-738	1 MNXM22@MNXC13 + 1 MNXM954@MNXC13 <-- 1 MNXM272@MNXC13 + 1 MNXM4@MNXC13	r_0124	ACOX_YEAST		MNXC13			-999999	0			0	0
R99DBE227_RL-741___R99DBE227_RL-915	1 MNXM22@MNXC13 + 1 MNXM642@MNXC13 <-- 1 MNXM363@MNXC13 + 1 MNXM4@MNXC13	r_0121	ACOX_YEAST		MNXC13			-999999	0			0	0
R133DB2F1_RL-16___R133DB2F1_RL-20	1 MNXM22@MNXC13 + 1 MNXM581@MNXC13 <-- 1 MNXM4@MNXC13 + 1 MNXM88@MNXC13	r_0123	ACOX_YEAST		MNXC13			-999999	0			0	0
R4531F064_RL-276___R4531F064_RL-341	1 MNXM22@MNXC13 + 1 MNXM580@MNXC13 <-- 1 MNXM486@MNXC13 + 1 MNXM4@MNXC13	r_0120	ACOX_YEAST		MNXC13			-999999	0			0	0
RBD9B05E4_LR-1159___RBD9B05E4_LR-924	1 MNXM224@MNXC13 + 1 MNXM4@MNXC13 --> 1 MNXM22@MNXC13 + 1 MNXM654@MNXC13	r_0125	ACOX_YEAST		MNXC13			0	999999			0	0
R68FD8A1D_B-483___R68FD8A1D_B-592	1 MNXM221@MNXC3 <==> 1 MNXM221@MNXC9	R_PStv_SC			MNXC3%MNXC9			-999999	999999			0	0
R164CF6A0_B-28___R164CF6A0_B-37	1 MNXM221@MNXC3 <==> 1 MNXM221@MNXC4	R_PStm_SC			MNXC3%MNXC4			-999999	999999			0	0
R482862A4_B-291___R482862A4_B-357	1 MNXM221@MNXC15 <==> 1 MNXM221@MNXC3	R_PStg_SC			MNXC15%MNXC3			-999999	999999			0	0
R30B98779_B-189___R30B98779_B-227	1 MNXM220@MNXC3 <==> 1 MNXM220@MNXC6	r_1675			MNXC3%MNXC6			-999999	999999			0	0
R4EA4F2F7_B-330___R4EA4F2F7_B-406___R9D5A9DA4_B-888_SpecMNXM17136_ChangedTo_MNXM295	1 MNXM213@MNXC3 + 1 MNXM295@MNXC3 <==> 1 MNXM334@MNXC3 + 1 MNXM9@MNXC3	R_PNP1_6;rxn01358	PNPH_YEAST		MNXC3			-999999	999999			0	0
R68EC9E96_LR-481___R68EC9E96_LR-590	1 MNXM20@MNXC4 + 1 MNXM923@MNXC4 --> 1 MNXM894@MNXC4 + 1 MNXM89557@MNXC4	r_0682	AATM_YEAST		MNXC4			0	999999			0	0
R115178B9_B-6___R115178B9_B-8___R8351FBFA_B-727_SpecMNXM18_ChangedTo_MNXM89557	1 MNXM20@MNXC4 + 1 MNXM42@MNXC4 <==> 1 MNXM46@MNXC4 + 1 MNXM89557@MNXC4	R_AAT1_1;r_0217	AATM_YEAST		MNXC4			-999999	999999			0	0
RDE3E3089_B-1080___RDE3E3089_B-1348___RF54948F9_B-1474_SpecMNXM18_ChangedTo_MNXM89557	1 MNXM20@MNXC4 + 1 MNXM32@MNXC4 <==> 1 MNXM23@MNXC4 + 1 MNXM89557@MNXC4	R_YLR089C;r_0674	ALAM_YEAST		MNXC4			-999999	999999			0	0
R56E86DC5_B-384___R56E86DC5_B-477___R8E25A717_B-794_SpecMNXM18_ChangedTo_MNXM89557	1 MNXM20@MNXC4 + 1 MNXM231@MNXC4 <==> 1 MNXM439@MNXC4 + 1 MNXM89557@MNXC4	R_BAT1_2;r_0664	BCA1_YEAST		MNXC4			-999999	999999			0	0
RAF0F6B5F_LR-1053___RAF0F6B5F_LR-839	1 MNXM20@MNXC3 + 1 MNXM923@MNXC3 --> 1 MNXM894@MNXC3 + 1 MNXM89557@MNXC3	r_0681	AATC_YEAST		MNXC3			0	999999			0	0
R9AD672BD_RL-872_SpecMNXM4752_ChangedTo_MNXM379___RB032AF38_RL-1065___RB032AF38_RL-848	1 MNXM20@MNXC3 + 1 MNXM379@MNXC3 <-- 1 MNXM541@MNXC3 + 1 MNXM89557@MNXC3	R_SER1_1;r_0918	SERC_YEAST		MNXC3			-999999	0			0	0
R69C443A8_B-486___R69C443A8_B-597	1 MNXM20@MNXC3 + 1 MNXM2929@MNXC4 <==> 1 MNXM20@MNXC4 + 1 MNXM2929@MNXC3	rxn09730	ODC1_YEAST;ODC2_YEAST		MNXC3%MNXC4			-999999	999999			0	0
RF755AFD8_B-1212___RF755AFD8_B-1512	1 MNXM20@MNXC2 + 1 MNXM98@MNXC3 <==> 1 MNXM20@MNXC3 + 1 MNXM98@MNXC2	rxn09699			MNXC2%MNXC3			-999999	999999			0	0
RB54EADA_LR-1100___RB54EADA_LR-875	1 MNXM20@MNXC13 + 1 MNXM923@MNXC13 --> 1 MNXM894@MNXC13 + 1 MNXM89557@MNXC13	r_0683	AATC_YEAST		MNXC13			0	999999			0	0
R74596068_B-539___R74596068_B-667	1 MNXM20@MNXC13 + 1 MNXM42@MNXC13 <==> 1 MNXM46@MNXC13 + 1 MNXM89557@MNXC13	r_0218	AATC_YEAST		MNXC13			-999999	999999			0	0
RA93F571_B-1019___RA93F571_B-814	1 MNXM2020@MNXC11 <==> 1 MNXM2020@MNXC3	r_1932			MNXC11%MNXC3			-999999	999999			0	0
RD161C93D_RL-1010___RD161C93D_RL-1263	1 MNXM237@MNXC4 + 1 MNXM28@MNXC4 --> 1 MNXM1@MNXC4 + 1 MNXM79@MNXC4 + 1 MNXM95381@MNXC4	R_FMETTRSm	FMT_YEAST		MNXC4			0	999999			0	0
RCFD02FDD_B-1005___RCFD02FDD_B-1258	1 MNXM1@MNXC3 + 1 MNXM9@MNXC3 <==> 1 MNXM1@MNXC9 + 1 MNXM9@MNXC9	r_2008			MNXC3%MNXC9			-999999	999999			0	0
R99ED0199_B-743___R99ED0199_B-917	1 MNXM1@MNXC3 + 1 MNXM9@MNXC3 <==> 1 MNXM1@MNXC6 + 1 MNXM9@MNXC6	rxn09811			MNXC3%MNXC6			-999999	999999			0	0
RA3DFF072_B-787___RA3DFF072_B-983	1 MNXM1@MNXC4 + 1 MNXM9@MNXC4 <==> 1 MNXM1@MNXC3 + 1 MNXM9@MNXC3	rxn09723	MPCP_YEAST		MNXC3%MNXC4			-999999	999999			0	0
R9581A3A1_B-714___R9581A3A1_B-880	1 MNXM1@MNXC3 + 1 MNXM97@MNXC3 <==> 1 MNXM1@MNXC4 + 1 MNXM97@MNXC4	rxn09724			MNXC3%MNXC4			-999999	999999			0	0
R9C52324F_B-755___R9C52324F_B-934	1 MNXM1@MNXC3 + 1 MNXM94@MNXC3 <==> 1 MNXM1@MNXC4 + 1 MNXM94@MNXC4	rxn09709			MNXC3%MNXC4			-999999	999999			0	0
RBCEF3226_B-1152___RBCEF3226_B-919	1 MNXM1@MNXC3 + 1 MNXM925@MNXC3 + 1 MNXM950@MNXC3 <==> 1 MNXM2@MNXC3 + 1 MNXM89949@MNXC3	R_FA161ACPH	FAS1_YEAST+FAS2_YEAST		MNXC3			-999999	999999			0	0
R16BCB8B7_B-31___R16BCB8B7_B-41	1 MNXM1@MNXC3 + 1 MNXM89557@MNXC3 <==> 1 MNXM1@MNXC6 + 1 MNXM89557@MNXC6	rxn09813			MNXC3%MNXC6			-999999	999999			0	0
RD17E6E9_RL-1011___RD17E6E9_RL-1264	1 MNXM1@MNXC3 + 1 MNXM874@MNXC3 + 1 MNXM962@MNXC3 <-- 1 MNXM2@MNXC3 + 1 MNXM322@MNXC3	r_2065			MNXC3			-999999	0			0	0
RA70C4A2F_RL-1005___RA70C4A2F_RL-802	1 MNXM2@MNXC3 + 1 MNXM3@MNXC3 --> 1 MNXM1@MNXC3 + 1 MNXM7@MNXC3 + 1 MNXM9@MNXC3	rxn00062			MNXC3			0	999999			0	0
R659A090C_RL-461___R659A090C_RL-565	1 MNXM1@MNXC3 + 1 MNXM7@MNXC13 + 1 MNXM90369@MNXC13 + 1 MNXM9@MNXC13 <-- 1 MNXM2@MNXC13 + 1 MNXM3@MNXC13 + 1 MNXM90369@MNXC3	R_FA182COAabcp	PXA1_YEAST+PXA2_YEAST		MNXC13%MNXC3			-999999	0			0	0
RD1AC1F41_RL-1012___RD1AC1F41_RL-1265	1 MNXM1@MNXC3 + 1 MNXM7@MNXC13 + 1 MNXM83848@MNXC13 + 1 MNXM9@MNXC13 <-- 1 MNXM2@MNXC13 + 1 MNXM3@MNXC13 + 1 MNXM83848@MNXC3	R_FA141COAabcp	PXA1_YEAST+PXA2_YEAST		MNXC13%MNXC3			-999999	0			0	0
RB283EA85_B-1083___RB283EA85_B-860	1 MNXM1@MNXC3 + 1 MNXM78@MNXC3 <==> 1 MNXM1@MNXC4 + 1 MNXM78@MNXC4	r_1919			MNXC3%MNXC4			-999999	999999			0	0
R9B50B389_B-749___R9B50B389_B-925	1 MNXM1@MNXC3 + 1 MNXM76@MNXC3 <==> 1 MNXM1@MNXC4 + 1 MNXM76@MNXC4	rxn09708			MNXC3%MNXC4			-999999	999999			0	0
R88F79055_B-640___R88F79055_B-792	1 MNXM1@MNXC3 + 1 MNXM70@MNXC3 <==> 1 MNXM1@MNXC4 + 1 MNXM70@MNXC4	r_1657			MNXC3%MNXC4			-999999	999999			0	0
R124534A0_LR-13___R124534A0_LR-15	1 MNXM1@MNXC3 + 1 MNXM6@MNXC3 + 1 MNXM90941@MNXC3 --> 1 MNXM510@MNXC3 + 1 MNXM5@MNXC3	r_1093	GRE3_YEAST		MNXC3			0	999999			0	0
R5CB264CB_RL-415___R5CB264CB_RL-517___RD8D3417B_RL-1278_SpecMNXM89621_ChangedTo_MNXM68___RD8D3417B_RL-1279_SpecMNXM89621_ChangedTo_MNXM68	1 MNXM1@MNXC3 + 1 MNXM651@MNXC3 + 1 MNXM7@MNXC3 <-- 1 MNXM3@MNXC3 + 1 MNXM68@MNXC3	R_PFK26;R_PFK27;r_0090	(GENE6P21_YEAST;(GENE6P21_YEAST);(GENE6P22_YEAST);GENE6P22_YEAST)		MNXC3			-999999	0			0	0
R400E96A_B-251___R400E96A_B-311	1 MNXM1@MNXC3 + 1 MNXM61@MNXC3 <==> 1 MNXM1@MNXC4 + 1 MNXM61@MNXC4	rxn09738			MNXC3%MNXC4			-999999	999999			0	0
R96561B98_LR-720___R96561B98_LR-886	1 MNXM5@MNXC3 <-- 1 MNXM1@MNXC3 + 1 MNXM6@MNXC3	R_C3STKR2	ERG27_YEAST		MNXC3			-999999	0			0	0
R1C93F93A_RL-66___R1C93F93A_RL-83	1 MNXM1@MNXC3 + 1 MNXM546@MNXC3 + 1 MNXM9@MNXC3 <-- 1 MNXM2@MNXC3 + 1 MNXM436@MNXC3	rxn09517			MNXC3			-999999	0			0	0
R4D26EB30_B-322___R4D26EB30_B-396	1 MNXM1@MNXC3 + 1 MNXM53@MNXC3 <==> 1 MNXM1@MNXC4 + 1 MNXM53@MNXC4	rxn09714			MNXC3%MNXC4			-999999	999999			0	0
R649DB126_LR-453___R649DB126_LR-558	1 MNXM1@MNXC3 + 1 MNXM51@MNXC3 + 1 MNXM7@MNXC3 --> 1 MNXM66180@MNXC3 + 1 MNXM9@MNXC3	r_0223	APA1_YEAST		MNXC3			0	999999			0	0
R696BDE09_RL-485___R696BDE09_RL-595___RE0BE6BDC_LR-1340_SpecMNXM105_ChangedTo_MNXM41	1 MNXM1@MNXC3 + 1 MNXM508@MNXC3 + 1 MNXM7@MNXC3 <-- 1 MNXM3@MNXC3 + 1 MNXM41@MNXC3	R_GLK1_3;R_GLUK	HXKG_YEAST		MNXC3			-999999	0			0	0
R5F7E57_LR-435___R5F7E57_LR-536	1 MNXM1@MNXC3 + 1 MNXM4@MNXC3 + 1 MNXM64020@MNXC3 + 1 MNXM6@MNXC3 --> 1 MNXM2@MNXC3 + 1 MNXM5@MNXC3 + 1 MNXM64019@MNXC3	rxn09609	SUR2_YEAST		MNXC3			0	999999			0	0
R9243E734_LR-697___R9243E734_LR-860	1 MNXM1@MNXC3 + 1 MNXM4@MNXC3 + 1 MNXM64020@MNXC3 + 1 MNXM6@MNXC3 --> 1 MNXM2@MNXC3 + 1 MNXM46095@MNXC3 + 1 MNXM5@MNXC3	rxn09605	SCS7_YEAST		MNXC3			0	999999			0	0
RF7F49D8B_LR-1216___RF7F49D8B_LR-1516	1 MNXM1@MNXC3 + 1 MNXM4@MNXC3 + 1 MNXM64019@MNXC3 + 1 MNXM6@MNXC3 --> 1 MNXM2@MNXC3 + 1 MNXM5@MNXC3 + 1 MNXM63174@MNXC3	rxn09601	SCS7_YEAST		MNXC3			0	999999			0	0
R9DD69105_LR-760___R9DD69105_LR-941	1 MNXM1@MNXC3 + 1 MNXM4@MNXC3 + 1 MNXM63798@MNXC3 + 1 MNXM6@MNXC3 --> 1 MNXM2@MNXC3 + 1 MNXM5@MNXC3 + 1 MNXM63797@MNXC3	rxn09608	SUR2_YEAST		MNXC3			0	999999			0	0
R7C482703_LR-576___R7C482703_LR-717	1 MNXM1@MNXC3 + 1 MNXM4@MNXC3 + 1 MNXM63798@MNXC3 + 1 MNXM6@MNXC3 --> 1 MNXM2@MNXC3 + 1 MNXM46096@MNXC3 + 1 MNXM5@MNXC3	rxn09604	SCS7_YEAST		MNXC3			0	999999			0	0
R28B38DD0_LR-147___R28B38DD0_LR-177	1 MNXM1@MNXC3 + 1 MNXM4@MNXC3 + 1 MNXM63797@MNXC3 + 1 MNXM6@MNXC3 --> 1 MNXM2@MNXC3 + 1 MNXM5@MNXC3 + 1 MNXM63157@MNXC3	rxn09600	SCS7_YEAST		MNXC3			0	999999			0	0
RD03E054_LR-1007___RD03E054_LR-1260	2 MNXM2@MNXC3 + 1 MNXM52460@MNXC3 + 1 MNXM5@MNXC3 <-- 1 MNXM1@MNXC3 + 1 MNXM4@MNXC3 + 1 MNXM52365@MNXC3 + 1 MNXM6@MNXC3	R_C5STDS	ERG3_YEAST		MNXC3			-999999	0			0	0
RDCEBAF67_B-1071___RDCEBAF67_B-1336	1 MNXM1@MNXC3 + 1 MNXM46@MNXC3 <==> 1 MNXM1@MNXC4 + 1 MNXM46@MNXC4	rxn09733	OAC1_YEAST		MNXC3%MNXC4			-999999	999999			0	0
R726C5D38_RL-531___R726C5D38_RL-658	1 MNXM1@MNXC3 + 1 MNXM46@MNXC3 + 1 MNXM7@MNXC3 + 1 MNXM9@MNXC3 <-- 1 MNXM23@MNXC3 + 1 MNXM3@MNXC3 + 1 MNXM60@MNXC3	r_0958	PYC1_YEAST;PYC2_YEAST		MNXC3			-999999	0			0	0
RD257FDA6_LR-1019___RD257FDA6_LR-1273	1 MNXM1@MNXC3 + 1 MNXM461@MNXC3 + 1 MNXM6@MNXC3 --> 1 MNXM5@MNXC3 + 1 MNXM801@MNXC3	r_0205	GRE3_YEAST		MNXC3			0	999999			0	0
R81CC6292_RL-597___R81CC6292_RL-740	1 MNXM1@MNXC3 + 1 MNXM436@MNXC3 + 1 MNXM9@MNXC3 <-- 1 MNXM2@MNXC3 + 1 MNXM344@MNXC3	rxn09516			MNXC3			-999999	0			0	0
RF7E38329_LR-1215___RF7E38329_LR-1515	1 MNXM1@MNXC3 + 1 MNXM435@MNXC3 + 1 MNXM6@MNXC3 --> 1 MNXM5@MNXC3 + 1 MNXM89612@MNXC3	r_0164	(GRE3_YEAST;(GRE3_YEAST);YPR1_YEAST)		MNXC3			0	999999			0	0
R2A0B98A0_B-155___R2A0B98A0_B-186	1 MNXM1@MNXC3 + 1 MNXM42@MNXC3 <==> 1 MNXM1@MNXC6 + 1 MNXM42@MNXC6	rxn09825			MNXC3%MNXC6			-999999	999999			0	0
RC1D1920F_B-1180___RC1D1920F_B-941	1 MNXM1@MNXC3 + 1 MNXM42@MNXC3 <==> 1 MNXM1@MNXC4 + 1 MNXM42@MNXC4	rxn09781			MNXC3%MNXC4			-999999	999999			0	0
RAA95AD0D_LR-1028___RAA95AD0D_LR-821	1 MNXM1@MNXC3 + 1 MNXM42@MNXC3 + 1 MNXM96415@MNXC4 --> 1 MNXM1@UNKCOMP + 1 MNXM38@MNXC4 + 1 MNXM599@MNXC3	rxn09483			MNXC3%MNXC4%UNKCOMP			0	999999			0	0
R8214A0A7_LR-599___R8214A0A7_LR-742	1 MNXM1@MNXC3 + 1 MNXM41@MNXC3 + 1 MNXM6@MNXC3 --> 1 MNXM469@MNXC3 + 1 MNXM5@MNXC3	R_SBTR	GRE3_YEAST		MNXC3			0	999999			0	0
R1BD00C68_B-57___R1BD00C68_B-75	1 MNXM1@MNXC3 + 1 MNXM40@MNXC3 + 1 MNXM7@MNXC3 + 1 MNXM9@MNXC3 <==> 1 MNXM21@MNXC3 + 1 MNXM3@MNXC3 + 1 MNXM60@MNXC3	rxn00533	ACAC_YEAST		MNXC3			-999999	999999			0	0
R705F7DA2_B-523___R705F7DA2_B-645	1 MNXM1@MNXC3 + 1 MNXM4069@MNXC3 + 1 MNXM925@MNXC3 <==> 1 MNXM2@MNXC3 + 1 MNXM5248@MNXC3	R_FA182ACPH	FAS1_YEAST+FAS2_YEAST		MNXC3			-999999	999999			0	0
R3308F0A6_B-198___R3308F0A6_B-239	1 MNXM1@MNXC3 + 1 MNXM402@MNXC3 + 1 MNXM925@MNXC3 <==> 1 MNXM2@MNXC3 + 1 MNXM5723@MNXC3	R_468	FAS1_YEAST+FAS2_YEAST		MNXC3			-999999	999999			0	0
RE4B8356B_B-1103___RE4B8356B_B-1383	1 MNXM1@MNXC3 + 1 MNXM401@MNXC3 <==> 1 MNXM1@MNXC4 + 1 MNXM401@MNXC4	rxn09747			MNXC3%MNXC4			-999999	999999			0	0
RAD606307_LR-1045___RAD606307_LR-832	1 MNXM1@MNXC3 + 1 MNXM3@MNXC4 + 1 MNXM7@MNXC3 --> 1 MNXM1@MNXC4 + 1 MNXM3@MNXC3 + 1 MNXM7@MNXC4	R_ATPtm_H	ADT1_YEAST;ADT2_YEAST;ADT3_YEAST		MNXC3%MNXC4			0	999999			0	0
RFF9A6DA4_LR-1265___RFF9A6DA4_LR-1575	1 MNXM1@MNXC3 + 1 MNXM388@MNXC3 --> 1 MNXM349@MNXC3 + 1 MNXM874@MNXC3 + 1 MNXM9@MNXC3	rxn09633			MNXC3			0	999999			0	0
R34B0E52B_B-204___R34B0E52B_B-250	1 MNXM1@MNXC3 + 1 MNXM37@MNXC3 <==> 1 MNXM1@MNXC6 + 1 MNXM37@MNXC6	rxn09814			MNXC3%MNXC6			-999999	999999			0	0
RA5C0A3F4_B-794___RA5C0A3F4_B-995	1 MNXM1@MNXC3 + 1 MNXM355@MNXC3 <==> 1 MNXM1@MNXC4 + 1 MNXM355@MNXC4	r_1969			MNXC3%MNXC4			-999999	999999			0	0
R245A2D6E_B-117___R245A2D6E_B-144	1 MNXM1@MNXC3 + 1 MNXM314@MNXC3 + 1 MNXM925@MNXC3 <==> 1 MNXM2@MNXC3 + 1 MNXM564@MNXC3	R_471	FAS1_YEAST+FAS2_YEAST		MNXC3			-999999	999999			0	0
R7772F60B_RL-554___R7772F60B_RL-688	1 MNXM1@MNXC3 + 1 MNXM30@MNXC3 + 1 MNXM9@MNXC3 <-- 1 MNXM2@MNXC3 + 1 MNXM51@MNXC3	rxn00241			MNXC3			-999999	0			0	0
READCF73B_RL-1146___READCF73B_RL-1433	1 MNXM1@MNXC3 + 1 MNXM30@MNXC3 + 0.01 MNXM8863@MNXC3 <-- 1 MNXM82@MNXC3 + 0.01 MNXM8741@MNXC3	R_MIPCS326_SC	(CSG2_YEAST;(CSG2_YEAST+CSH1_YEAST;CSG2_YEAST+SUR1_YEAST);SUR1_YEAST)		MNXC3			-999999	0			0	0
R711A1053_RL-525___R711A1053_RL-648	1 MNXM1@MNXC3 + 1 MNXM30@MNXC3 + 0.01 MNXM8862@MNXC3 <-- 1 MNXM82@MNXC3 + 0.01 MNXM8740@MNXC3	R_MIPCS324_SC	(CSG2_YEAST;(CSG2_YEAST+CSH1_YEAST;CSG2_YEAST+SUR1_YEAST);SUR1_YEAST)		MNXC3			-999999	0			0	0
RA89569FD_RL-1015___RA89569FD_RL-811	1 MNXM1@MNXC3 + 1 MNXM30@MNXC3 + 0.01 MNXM8861@MNXC3 <-- 1 MNXM82@MNXC3 + 0.01 MNXM8739@MNXC3	R_MIPCS226_SC	(CSG2_YEAST;(CSG2_YEAST+CSH1_YEAST;CSG2_YEAST+SUR1_YEAST);SUR1_YEAST)		MNXC3			-999999	0			0	0
R33538E95_RL-200___R33538E95_RL-242	1 MNXM1@MNXC3 + 1 MNXM30@MNXC3 + 0.01 MNXM8860@MNXC3 <-- 1 MNXM82@MNXC3 + 0.01 MNXM8738@MNXC3	R_MIPCS224_SC	(CSG2_YEAST;(CSG2_YEAST+CSH1_YEAST;CSG2_YEAST+SUR1_YEAST);SUR1_YEAST)		MNXC3			-999999	0			0	0
R84CD0575_RL-612___R84CD0575_RL-760	1 MNXM1@MNXC3 + 1 MNXM30@MNXC3 + 0.01 MNXM8859@MNXC3 <-- 1 MNXM82@MNXC3 + 0.01 MNXM8737@MNXC3	R_MIPCS126_SC	(CSG2_YEAST;(CSG2_YEAST+CSH1_YEAST;CSG2_YEAST+SUR1_YEAST);SUR1_YEAST)		MNXC3			-999999	0			0	0
R1F0BE21D_RL-102___R1F0BE21D_RL-85	1 MNXM1@MNXC3 + 1 MNXM30@MNXC3 + 0.01 MNXM8858@MNXC3 <-- 1 MNXM82@MNXC3 + 0.01 MNXM8736@MNXC3	R_MIPCS124_SC	(CSG2_YEAST;(CSG2_YEAST+CSH1_YEAST;CSG2_YEAST+SUR1_YEAST);SUR1_YEAST)		MNXC3			-999999	0			0	0
R748D0F8_B-541___R748D0F8_B-670	1 MNXM1@MNXC4 + 1 MNXM2@MNXC3 + 1 MNXM9@MNXC4 <==> 1 MNXM1@MNXC3 + 1 MNXM2@MNXC4 + 1 MNXM9@MNXC3	r_1460	PIC2_YEAST		MNXC3%MNXC4			-999999	999999			0	0
R7A4D798C_LR-567___R7A4D798C_LR-707	1 MNXM1@MNXC3 + 1 MNXM2@MNXC4 + 1 MNXM89557@MNXC3 --> 1 MNXM1@MNXC4 + 1 MNXM2@MNXC3 + 1 MNXM89557@MNXC4	r_1365			MNXC3%MNXC4			0	999999			0	0
R7D0040ED_B-580___R7D0040ED_B-721	1 MNXM1@MNXC3 + 1 MNXM29@MNXC3 <==> 1 MNXM1@MNXC4 + 1 MNXM29@MNXC4	rxn09748			MNXC3%MNXC4			-999999	999999			0	0
R82909691_B-603___R82909691_B-748	1 MNXM1@MNXC3 + 1 MNXM285@MNXC3 <==> 1 MNXM1@MNXC4 + 1 MNXM285@MNXC4	rxn09772			MNXC3%MNXC4			-999999	999999			0	0
R3F3F03FA_LR-243___R3F3F03FA_LR-301	1 MNXM1@MNXC3 + 1 MNXM272@MNXC3 + 1 MNXM4@MNXC3 + 1 MNXM6@MNXC3 --> 2 MNXM2@MNXC3 + 1 MNXM5@MNXC3 + 1 MNXM686@MNXC3	R_DESAT18	ACO1_YEAST		MNXC3			0	999999			0	0
R6722E49B_RL-469___R6722E49B_RL-575	1 MNXM1@MNXC3 + 1 MNXM26@MNXC3 + 1 MNXM46309@MNXC3 <-- 1 MNXM2@MNXC3 + 1 MNXM92167@MNXC3	R_CHTNDA	CDA1_YEAST;CDA2_YEAST		MNXC3			-999999	0			0	0
RD3518BB2_RL-1022___RD3518BB2_RL-1277	1 MNXM1@MNXC3 + 1 MNXM26@MNXC3 + 1 MNXM319@MNXC3 <-- 1 MNXM55@MNXC3 + 1 MNXM699@MNXC3	r_0311	MET7_YEAST		MNXC3			-999999	0			0	0
RD23C2F74_RL-1017___RD23C2F74_RL-1271	1 MNXM1@MNXC3 + 1 MNXM25@MNXC3 + 1 MNXM319@MNXC3 <-- 1 MNXM55@MNXC3 + 1 MNXM820@MNXC3	R_SHSL1			MNXC3			-999999	0			0	0
R49E92489_B-297___R49E92489_B-363	1 MNXM1@MNXC3 + 1 MNXM23@MNXC3 <==> 1 MNXM1@MNXC4 + 1 MNXM23@MNXC4	rxn09717			MNXC3%MNXC4			-999999	999999			0	0
R591DFD2B_B-397___R591DFD2B_B-494	1 MNXM1@MNXC3 + 1 MNXM236@MNXC3 + 1 MNXM925@MNXC3 <==> 1 MNXM2@MNXC3 + 1 MNXM6439@MNXC3	R_FA180ACPH	FAS1_YEAST+FAS2_YEAST		MNXC3			-999999	999999			0	0
RD0E7DD8F_RL-1008___RD0E7DD8F_RL-1261	1 MNXM1@MNXC3 + 1 MNXM220@MNXC3 + 1 MNXM91575@MNXC3 <-- 1 MNXM63@MNXC3 + 1 MNXM90977@MNXC3	R_DOLK	(SEC59_YEAST);(YM13C_YEAST)		MNXC3			-999999	0			0	0
RABE0BFC8_B-1035___RABE0BFC8_B-827	1 MNXM1@MNXC3 + 1 MNXM20@MNXC3 <==> 1 MNXM1@MNXC6 + 1 MNXM20@MNXC6	rxn09827			MNXC3%MNXC6			-999999	999999			0	0
R1889FDC1_B-40___R1889FDC1_B-53	1 MNXM1@MNXC2 + 1 MNXM9@MNXC2 <==> 1 MNXM1@MNXC3 + 1 MNXM9@MNXC3	R_PIt2r	(GIT1_YEAST;(PHO84_YEAST;PHO84_YEAST;PHO87_YEAST;PHO89_YEAST;PHO90_YEAST;PHO91_YEAST;PHO91_YEAST);YB296_YEAST)		MNXC2%MNXC3			-999999	999999			0	0
R2FFE8EE4_B-180___R2FFE8EE4_B-219___R62381DC1_B-542_SpecMNXM90553_ChangedTo_MNXM98	1 MNXM1@MNXC2 + 1 MNXM98@MNXC2 <==> 1 MNXM1@MNXC3 + 1 MNXM98@MNXC3	R_MAL31;rxn05605	MAL31_YEAST		MNXC2%MNXC3			-999999	999999			0	0
RCE2CC9B4_B-1198_SpecMNXM77881_ChangedTo_MNXM95___RFFE4606_B-1267___RFFE4606_B-1578	1 MNXM1@MNXC2 + 1 MNXM95@MNXC2 <==> 1 MNXM1@MNXC3 + 1 MNXM95@MNXC3	R_Kt2r;r_1249	TRK1_YEAST		MNXC2%MNXC3			-999999	999999			0	0
R4F2DB5CD_LR-333___R4F2DB5CD_LR-409	1 MNXM1@MNXC2 + 1 MNXM89602@MNXC2 --> 1 MNXM1@MNXC3 + 1 MNXM89602@MNXC3	r_1135	(GAL2_YEAST;HXT10_YEAST;HXT11_YEAST;HXT12_YEAST;HXT14_YEAST;HXT9_YEAST;STL1_YEAST)		MNXC2%MNXC3			0	999999			0	0
RCC30C545_B-1244___RCC30C545_B-992	1 MNXM1@MNXC2 + 1 MNXM89557@MNXC2 <==> 1 MNXM1@MNXC3 + 1 MNXM89557@MNXC3	rxn05297	AGP1_YEAST;AGP3_YEAST;DIP5_YEAST;GAP1_YEAST;STL1_YEAST		MNXC2%MNXC3			-999999	999999			0	0
R2A4DAE77_RL-159___R2A4DAE77_RL-190	1 MNXM2@MNXC3 + 1 MNXM3@MNXC3 --> 1 MNXM1@MNXC2 + 1 MNXM7@MNXC3 + 1 MNXM9@MNXC3	rxn09694	PMA1_YEAST+PMP1_YEAST+PMP2_YEAST;PMA2_YEAST+PMP1_YEAST+PMP2_YEAST		MNXC2%MNXC3			0	999999			0	0
R26611196_B-129___R26611196_B-157	1 MNXM1@MNXC2 + 1 MNXM78@MNXC2 <==> 1 MNXM1@MNXC3 + 1 MNXM78@MNXC3	r_1213	GAP1_YEAST;LYP1_YEAST		MNXC2%MNXC3			-999999	999999			0	0
R1C156B46_B-62___R1C156B46_B-80	1 MNXM1@MNXC2 + 1 MNXM70@MNXC2 <==> 1 MNXM1@MNXC3 + 1 MNXM70@MNXC3	r_1184	ALP1_YEAST;CAN1_YEAST;GAP1_YEAST		MNXC2%MNXC3			-999999	999999			0	0
RB6540B6A_RL-1107___RB6540B6A_RL-881	1 MNXM1@MNXC2 + 1 MNXM65309@MNXC3 <-- 1 MNXM1@MNXC3 + 1 MNXM65309@MNXC2	R_OCDCEAt			MNXC2%MNXC3			-999999	0			0	0
RB6AE4DEA_LR-1108___RB6AE4DEA_LR-882	1 MNXM1@MNXC2 + 1 MNXM639@MNXC2 --> 1 MNXM1@MNXC3 + 1 MNXM639@MNXC3	R_PEPDt3	PTR2_YEAST		MNXC2%MNXC3			0	999999			0	0
RA1607632_LR-778___RA1607632_LR-967	1 MNXM1@MNXC2 + 1 MNXM405@MNXC2 --> 1 MNXM1@MNXC3 + 1 MNXM405@MNXC3	r_1102	UGA4_YEAST		MNXC2%MNXC3			0	999999			0	0
R4FFF3660_B-338___R4FFF3660_B-415	1 MNXM1@MNXC3 + 1 MNXM386@MNXC2 <==> 1 MNXM1@MNXC2 + 1 MNXM386@MNXC3	rxn09656			MNXC2%MNXC3			-999999	999999			0	0
RD3691913_LR-1023___RD3691913_LR-1279	1 MNXM1@MNXC2 + 1 MNXM355@MNXC2 --> 1 MNXM1@MNXC3 + 1 MNXM355@MNXC3	r_1972			MNXC2%MNXC3			0	999999			0	0
RFD912EAF_RL-1248___RFD912EAF_RL-1555	1 MNXM1@MNXC2 + 1 MNXM322@MNXC2 + 2 MNXM9@MNXC2 <-- 1 MNXM256@MNXC2 + 2 MNXM2@MNXC2	r_1032	PPA3_YEAST		MNXC2			-999999	0			0	0
R224606F1_B-106___R224606F1_B-131	1 MNXM1@MNXC3 + 1 MNXM27@MNXC2 <==> 1 MNXM1@MNXC2 + 1 MNXM27@MNXC3	rxn05209	NAH1_YEAST		MNXC2%MNXC3			-999999	999999			0	0
RA3E45654_LR-788___RA3E45654_LR-984	1 MNXM1@MNXC2 + 1 MNXM270@MNXC2 --> 1 MNXM1@MNXC3 + 1 MNXM270@MNXC3	R_RIBFLVt2			MNXC2%MNXC3			0	999999			0	0
R68EF7F80_B-482___R68EF7F80_B-591	1 MNXM1@MNXC15 + 1 MNXM30@MNXC3 <==> 1 MNXM1@MNXC3 + 1 MNXM30@MNXC15	r_1801			MNXC15%MNXC3			-999999	999999			0	0
RA84A3781_RL-1014___RA84A3781_RL-810	1 MNXM1@MNXC15 + 1 MNXM30@MNXC15 + 1 MNXM6533@MNXC15 <-- 1 MNXM31419@MNXC15 + 1 MNXM82@MNXC15	R_G12MT1g	KRE2_YEAST;KTR1_YEAST;KTR2_YEAST;KTR3_YEAST;KTR4_YEAST;KTR5_YEAST;KTR6_YEAST;YUR1_YEAST		MNXC15			-999999	0			0	0
RD3BCE425_RL-1024___RD3BCE425_RL-1280	1 MNXM1@MNXC15 + 1 MNXM30@MNXC15 + 1 MNXM41231@MNXC15 <-- 1 MNXM4485@MNXC15 + 1 MNXM82@MNXC15	R_G13MTg			MNXC15			-999999	0			0	0
RBDC5085D_RL-1161___RBDC5085D_RL-926	1 MNXM1@MNXC15 + 1 MNXM30@MNXC15 + 1 MNXM31421@MNXC15 <-- 1 MNXM6533@MNXC15 + 1 MNXM82@MNXC15	R_G12MT2g	KRE2_YEAST;KTR1_YEAST;KTR2_YEAST;KTR3_YEAST;KTR4_YEAST;KTR5_YEAST;KTR6_YEAST;YUR1_YEAST		MNXC15			-999999	0			0	0
R9F09B7BC_RL-768___R9F09B7BC_RL-951	1 MNXM1@MNXC15 + 1 MNXM30@MNXC15 + 1 MNXM31419@MNXC15 <-- 1 MNXM41231@MNXC15 + 1 MNXM82@MNXC15	R_G16MTg			MNXC15			-999999	0			0	0
R938D5A2A_B-702___R938D5A2A_B-866	1 MNXM1@MNXC13 + 1 MNXM9@MNXC13 <==> 1 MNXM1@MNXC3 + 1 MNXM9@MNXC3	rxn09833			MNXC13%MNXC3			-999999	999999			0	0
RAB78FAF6_LR-1034___RAB78FAF6_LR-826	1 MNXM1@MNXC13 + 1 MNXM83847@MNXC3 --> 1 MNXM1@MNXC3 + 1 MNXM83847@MNXC13	R_FA141tp			MNXC13%MNXC3			0	999999			0	0
R725C44B7_RL-530___R725C44B7_RL-656	1 MNXM1@MNXC13 + 1 MNXM7@MNXC13 + 1 MNXM88@MNXC13 + 1 MNXM9@MNXC13 <-- 1 MNXM2@MNXC13 + 1 MNXM3@MNXC13 + 1 MNXM88@MNXC3	r_1156	PXA1_YEAST+PXA2_YEAST		MNXC13%MNXC3			-999999	0			0	0
R7706F48D_B-552___R7706F48D_B-686	1 MNXM1@MNXC13 + 1 MNXM76@MNXC13 <==> 1 MNXM1@MNXC3 + 1 MNXM76@MNXC3	rxn09831			MNXC13%MNXC3			-999999	999999			0	0
RC5E667FC_RL-1204___RC5E667FC_RL-960	1 MNXM1@MNXC13 + 1 MNXM686@MNXC13 + 1 MNXM7@MNXC13 + 1 MNXM9@MNXC13 <-- 1 MNXM2@MNXC13 + 1 MNXM3@MNXC13 + 1 MNXM686@MNXC3	r_1158	PXA1_YEAST+PXA2_YEAST		MNXC13%MNXC3			-999999	0			0	0
RC06A6067_LR-1174___RC06A6067_LR-935	1 MNXM1@MNXC13 + 1 MNXM3@MNXC3 + 1 MNXM7@MNXC13 --> 1 MNXM1@MNXC3 + 1 MNXM3@MNXC13 + 1 MNXM7@MNXC3	r_1111	ANT1_YEAST		MNXC13%MNXC3			0	999999			0	0
RF0D9A4E6_B-1180___RF0D9A4E6_B-1475	1 MNXM1@MNXC13 + 1 MNXM355@MNXC13 <==> 1 MNXM1@MNXC3 + 1 MNXM355@MNXC3	r_1971			MNXC13%MNXC3			-999999	999999			0	0
R8DF31073_RL-674___R8DF31073_RL-834	1 MNXM1@MNXC13 + 1 MNXM272@MNXC13 + 1 MNXM7@MNXC13 + 1 MNXM9@MNXC13 <-- 1 MNXM272@MNXC3 + 1 MNXM2@MNXC13 + 1 MNXM3@MNXC13	r_1160	PXA1_YEAST+PXA2_YEAST		MNXC13%MNXC3			-999999	0			0	0
R6F7B27F2_B-519___R6F7B27F2_B-640	1 MNXM1@MNXC13 + 1 MNXM23@MNXC13 <==> 1 MNXM1@MNXC3 + 1 MNXM23@MNXC3	rxn09832			MNXC13%MNXC3			-999999	999999			0	0
RFCBF5B8_RL-1240___RFCBF5B8_RL-1547	1 MNXM1@MNXC13 + 1 MNXM224@MNXC13 + 1 MNXM7@MNXC13 + 1 MNXM9@MNXC13 <-- 1 MNXM224@MNXC3 + 1 MNXM2@MNXC13 + 1 MNXM3@MNXC13	r_1154	PXA1_YEAST+PXA2_YEAST		MNXC13%MNXC3			-999999	0			0	0
R5CF50E4F_B-417___R5CF50E4F_B-519	1 MNXM1@MNXC11 + 1 MNXM91575@MNXC11 <==> 1 MNXM1@MNXC3 + 1 MNXM91575@MNXC3	R_DOLPt2er			MNXC11%MNXC3			-999999	999999			0	0
R25920618_B-127___R25920618_B-155	1 MNXM199@MNXC3 + 1 MNXM1@MNXC3 <==> 1 MNXM199@MNXC4 + 1 MNXM1@MNXC4	rxn09707			MNXC3%MNXC4			-999999	999999			0	0
R9368A55B_LR-700___R9368A55B_LR-863	1 MNXM198@MNXC9 + 1 MNXM2@MNXC9 --> 2 MNXM41@MNXC9	r_0193	ATH1_YEAST		MNXC9			0	999999			0	0
RBBA23692_B-1144___RBBA23692_B-911	1 MNXM198@MNXC3 + 1 MNXM1@MNXC3 <==> 1 MNXM198@MNXC9 + 1 MNXM1@MNXC9	r_2080			MNXC3%MNXC9			-999999	999999			0	0
R75B3A6D_B-546___R75B3A6D_B-679	1 MNXM197@MNXC3 <==> 1 MNXM197@MNXC4	R_HMGCOAtm			MNXC3%MNXC4			-999999	999999			0	0
R5AAE65CE_B-404___R5AAE65CE_B-502	1 MNXM192@MNXC3 <==> 1 MNXM192@MNXC4	rxn09795			MNXC3%MNXC4			-999999	999999			0	0
R7ADABDB9_RL-569___R7ADABDB9_RL-710	1 MNXM192@MNXC3 + 1 MNXM26@MNXC3 <-- 1 MNXM2083@MNXC3 + 1 MNXM2@MNXC3	r_1602			MNXC3			-999999	0			0	0
R54461FAC_B-455___R54461FAC_LR-366	1 MNXM192@MNXC2 + 1 MNXM1@MNXC2 --> 1 MNXM192@MNXC3 + 1 MNXM1@MNXC3	R_ABUTt2;rxn05564	PUT4_YEAST;UGA4_YEAST		MNXC2%MNXC3			0	999999			0	0
R6E9CDED8_RL-511___R6E9CDED8_RL-629	1 MNXM187@MNXC3 + 1 MNXM528@MNXC3 <-- 1 MNXM487@MNXC3	R_SPHPL	SGPL_YEAST		MNXC3			-999999	0			0	0
R1CA69D37_RL-68___R1CA69D37_RL-85	1 MNXM187@MNXC3 + 1 MNXM35167@MNXC3 <-- 1 MNXM3337@MNXC3	R_PSPHPL	SGPL_YEAST		MNXC3			-999999	0			0	0
RCE2DA31D_LR-1251___RCE2DA31D_LR-999	1 MNXM183@MNXC3 + 1 MNXM1@MNXC3 + 1 MNXM6@MNXC3 --> 1 MNXM318@MNXC3 + 1 MNXM5@MNXC3	r_0080	MTHR1_YEAST;MTHR2_YEAST		MNXC3			0	999999			0	0
R27D41198_RL-160_SpecMNXM919_ChangedTo_MNXM182___R27D41198_RL-161_SpecMNXM919_ChangedTo_MNXM182___R27D41198_RL-162_SpecMNXM919_ChangedTo_MNXM182___RDB362C33_LR-1065___RDB362C33_LR-1328	1 MNXM182@MNXC3 + 1 MNXM3@MNXC3 --> 1 MNXM1@MNXC3 + 1 MNXM427@MNXC3 + 1 MNXM7@MNXC3	R_GLK1_2;R_HXK1_3;R_HXK2_3;r_0535	(HXKA_YEAST;(HXKA_YEAST);(HXKB_YEAST);(HXKG_YEAST);HXKB_YEAST)		MNXC3			0	999999			0	0
R1FB0F404_LR-108___R1FB0F404_LR-89	1 MNXM182@MNXC2 + 1 MNXM1@MNXC2 --> 1 MNXM182@MNXC3 + 1 MNXM1@MNXC3	r_1139	(HXT10_YEAST;HXT11_YEAST;HXT12_YEAST;HXT13_YEAST;HXT15_YEAST;HXT16_YEAST;HXT17_YEAST;HXT1_YEAST;HXT2_YEAST;HXT3_YEAST;HXT4_YEAST;HXT5_YEAST;HXT6_YEAST;HXT7_YEAST;HXT8_YEAST;HXT9_YEAST)		MNXC2%MNXC3			0	999999			0	0
RA7A0DECE_LR-1010___RA7A0DECE_LR-806	1 MNXM1804@MNXC3 + 2 MNXM1@MNXC3 + 3 MNXM4@MNXC3 + 3 MNXM6@MNXC3 --> 4 MNXM2@MNXC3 + 3 MNXM5@MNXC3 + 1 MNXM91328@MNXC3	rxn09621	MSMO_YEAST		MNXC3			0	999999			0	0
R481596C_B-289___R481596C_B-354	1 MNXM17@MNXC6 + 1 MNXM7@MNXC6 <==> 1 MNXM3@MNXC6 + 1 MNXM80@MNXC6	r_1073	UMPK_YEAST		MNXC6			-999999	999999			0	0
R342F609C_B-202___R342F609C_B-247	1 MNXM179@MNXC2 + 1 MNXM1@MNXC2 <==> 1 MNXM179@MNXC3 + 1 MNXM1@MNXC3	rxn05602	JEN1_YEAST		MNXC2%MNXC3			-999999	999999			0	0
R275D3749_B-138___R275D3749_B-166	1 MNXM1783@MNXC4 + 1 MNXM25@MNXC4 <==> 1 MNXM5319@MNXC4 + 1 MNXM93@MNXC4	r_1021	DHSA_YEAST+DHSB_YEAST+DHSD_YEAST+SDH3_YEAST;DHSA_YEAST+DHSB_YEAST+DHSD_YEAST+YM07_YEAST;DHSA_YEAST+DHSB_YEAST+SDH3_YEAST+YL164_YEAST;DHSB_YEAST+DHSD_YEAST+DHSX_YEAST+SDH3_YEAST		MNXC4			-999999	999999			0	0
R5F5581A_B-525_SpecMNXM2440_ChangedTo_MNXM1783_SpecMNXM90307_ChangedTo_MNXM5319___RD845929C_B-1050___RD845929C_LR-1310	1 MNXM1783@MNXC4 + 1 MNXM252@MNXC3 --> 1 MNXM235@MNXC3 + 1 MNXM5319@MNXC4	R_DHORD4;R_PYRD;rxn09563	PYRD_YEAST		MNXC3%MNXC4			0	999999			0	0
RB5189393_B-1097___RB5189393_B-872___RF2ABC283_B-1447_SpecMNXM17136_ChangedTo_MNXM295	1 MNXM174@MNXC3 + 1 MNXM295@MNXC3 <==> 1 MNXM687@MNXC3 + 1 MNXM9@MNXC3	R_PNP1_9;rxn01649	PNPH_YEAST		MNXC3			-999999	999999			0	0
RB2E0A5EA_LR-1085___RB2E0A5EA_LR-862	1 MNXM1740@MNXC11 --> 1 MNXM1@MNXC11 + 1 MNXM2020@MNXC11 + 1 MNXM91575@MNXC11	R_DOLPMMer	PMT1_YEAST+PMT2_YEAST;PMT3_YEAST;PMT4_YEAST;PMT5_YEAST;PMT6_YEAST		MNXC11			0	999999			0	0
RAE75BAFE_RL-1048___RAE75BAFE_RL-835	1 MNXM1740@MNXC11 + 1 MNXM30@MNXC3 <-- 1 MNXM82@MNXC3 + 1 MNXM91575@MNXC3	R_DOLPMTcer	DPM1_YEAST		MNXC11%MNXC3			-999999	0			0	0
R8FCC81AF_RL-680___R8FCC81AF_RL-841	1 MNXM173@MNXC3 <-- 1 MNXM173@MNXC4	r_1882			MNXC3%MNXC4			-999999	0			0	0
R8E729792_B-675___R8E729792_B-836	1 MNXM173@MNXC2 <==> 1 MNXM173@MNXC3	r_1191	AGP2_YEAST		MNXC2%MNXC3			-999999	999999			0	0
R2B44203D_RL-163___R2B44203D_RL-195	1 MNXM173@MNXC13 <-- 1 MNXM173@MNXC3	r_1673			MNXC13%MNXC3			-999999	0			0	0
RCB2E3D7A_B-1241___RCB2E3D7A_B-990	1 MNXM1706@MNXC3 + 1 MNXM2@MNXC3 <==> 1 MNXM891@MNXC3	rxn02811	LEUC_YEAST		MNXC3			-999999	999999			0	0
R3072247B_LR-186___R3072247B_LR-224	1 MNXM16@MNXC3 + 0.01 MNXM3691@MNXC3 --> 1 MNXM19@MNXC3 + 1 MNXM1@MNXC3 + 0.01 MNXM297@MNXC3	R_PMETM_SC	PEM2_YEAST		MNXC3			0	999999			0	0
R44757C01_B-273___R44757C01_B-336___RFE062F5B_B-1531_SpecMNXM17136_ChangedTo_MNXM295	1 MNXM168@MNXC3 + 1 MNXM295@MNXC3 <==> 1 MNXM212@MNXC3 + 1 MNXM9@MNXC3	R_PNP1_7;rxn01138	PNPH_YEAST		MNXC3			-999999	999999			0	0
R265DEA55_LR-140_SpecMNXM89735_ChangedTo_MNXM165___R265DEA55_LR-141_SpecMNXM89735_ChangedTo_MNXM165___R265DEA55_LR-142_SpecMNXM89735_ChangedTo_MNXM165___RFDFF5B0E_LR-1250___RFDFF5B0E_LR-1557	1 MNXM165@MNXC2 + 1 MNXM1@MNXC2 --> 1 MNXM165@MNXC3 + 1 MNXM1@MNXC3	R_MAL11;R_MPH2;R_MPH3;r_1227	(MAL11_YEAST;(MAL11_YEAST);(MPH2_YEAST);(MPH3_YEAST);MAL31_YEAST;MPH2_YEAST;MPH3_YEAST)		MNXC2%MNXC3			0	999999			0	0
R55A10424_B-378___R55A10424_B-468	1 MNXM164@MNXC3 <==> 1 MNXM164@MNXC4	rxn09792			MNXC3%MNXC4			-999999	999999			0	0
R6E1602BC_B-509___R6E1602BC_B-627___RD158BDC1_B-1214_SpecMNXM66139_ChangedTo_MNXM4	1 MNXM161@MNXC3 + 1 MNXM22@MNXC3 <==> 1 MNXM454@MNXC3 + 1 MNXM4@MNXC3	R_PDX3_2;r_0955	PDX3_YEAST		MNXC3			-999999	999999			0	0
R4028DED3_B-253___R4028DED3_B-313___R5675A479_B-446_SpecMNXM215_ChangedTo_MNXM160_SpecMNXM89621_ChangedTo_MNXM68	1 MNXM160@MNXC3 <==> 1 MNXM68@MNXC3	R_PGI1_1;rxn00558	G6PI_YEAST		MNXC3			-999999	999999			0	0
R586B2006_B-463_SpecMNXM215_ChangedTo_MNXM160___RF6A7C83D_B-1210___RF6A7C83D_B-1510	1 MNXM160@MNXC3 <==> 1 MNXM508@MNXC3	R_PGI1_2;rxn01977	G6PI_YEAST		MNXC3			-999999	999999			0	0
R2579B3B7_LR-125___R2579B3B7_LR-153___RB2759DC4_B-1029_SpecMNXM215_ChangedTo_MNXM160	1 MNXM160@MNXC3 + 1 MNXM5@MNXC3 <==> 1 MNXM1@MNXC3 + 1 MNXM429@MNXC3 + 1 MNXM6@MNXC3	R_ZWF1;r_0466	G6PD_YEAST		MNXC3			-999999	999999			0	0
R306562E5_RL-197_SpecMNXM215_ChangedTo_MNXM160_SpecMNXM99_ChangedTo_MNXM41___R306562E5_RL-198_SpecMNXM215_ChangedTo_MNXM160_SpecMNXM99_ChangedTo_MNXM41___R306562E5_RL-199_SpecMNXM215_ChangedTo_MNXM160_SpecMNXM99_ChangedTo_MNXM41___R345DFA32_LR-229_SpecMNXM105_ChangedTo_MNXM41_SpecMNXM215_ChangedTo_MNXM160___R345DFA32_LR-230_SpecMNXM105_ChangedTo_MNXM41_SpecMNXM215_ChangedTo_MNXM160___RD51F1513_RL…	1 MNXM160@MNXC3 + 1 MNXM1@MNXC3 + 1 MNXM7@MNXC3 <-- 1 MNXM3@MNXC3 + 1 MNXM41@MNXC3	R_GLK1_1;R_HXK1_1;R_HXK1_2;R_HXK2_1;R_HXK2_2;r_0534	(HXKA_YEAST;(HXKA_YEAST);(HXKB_YEAST);(HXKG_YEAST);HXKB_YEAST;HXKG_YEAST)		MNXC3			-999999	0			0	0
R531BE540_B-359___R531BE540_B-444	1 MNXM160@MNXC11 <==> 1 MNXM160@MNXC3	R_G6Pter			MNXC11%MNXC3			-999999	999999			0	0
R2E4EE2FE_LR-172___R2E4EE2FE_LR-209	1 MNXM160@MNXC11 + 1 MNXM5@MNXC11 --> 1 MNXM1@MNXC11 + 1 MNXM429@MNXC11 + 1 MNXM6@MNXC11	R_G6PDH2er			MNXC11			0	999999			0	0
R300D78F7_B-182___R300D78F7_B-221	1 MNXM1602@MNXC3 <==> 1 MNXM1602@MNXC4	r_1595			MNXC3%MNXC4			-999999	999999			0	0
R4CA9D605_RL-315___R4CA9D605_RL-388	1 MNXM15@MNXC4 + 1 MNXM1663@MNXC4 + 1 MNXM183@MNXC4 <-- 1 MNXM1@MNXC4 + 1 MNXM79@MNXC4 + 1 MNXM81221@MNXC4	r_0507	DLDH_YEAST+GCSH_YEAST+GCSP_YEAST+GCST_YEAST		MNXC4			-999999	0			0	0
RB3DF6EC_B-1091___RB3DF6EC_B-866	1 MNXM15@MNXC3 <==> 1 MNXM15@MNXC4	r_1965			MNXC3%MNXC4			-999999	999999			0	0
R190B999C_B-43___R190B999C_B-57	1 MNXM15@MNXC3 + 2 MNXM2@MNXC3 + 1 MNXM311@MNXC3 + 0.5 MNXM4@MNXC3 <==> 2 MNXM22@MNXC3 + 1 MNXM548@MNXC3	r_0953	PDX3_YEAST		MNXC3			-999999	999999			0	0
RF03E5809_B-1174___RF03E5809_B-1465___RF03E5809_B-1466	1 MNXM15@MNXC2 <==> 1 MNXM15@MNXC3	rxn05466	(ATO3_YEAST);(MEP1_YEAST;MEP2_YEAST;MEP3_YEAST)		MNXC2%MNXC3			-999999	999999			0	0
R5AADB9C6_B-403___R5AADB9C6_B-501	1 MNXM15@MNXC13 <==> 1 MNXM15@MNXC3	R_937			MNXC13%MNXC3			-999999	999999			0	0
RA2F96F3_B-920_SpecMNXM17136_ChangedTo_MNXM295___RFB2F9386_B-1231___RFB2F9386_B-1536	1 MNXM158@MNXC3 + 1 MNXM295@MNXC3 <==> 1 MNXM288@MNXC3 + 1 MNXM9@MNXC3	R_U22_;rxn01366			MNXC3			-999999	999999			0	0
RB73F93B4_B-1112___RB73F93B4_B-885	1 MNXM1553@MNXC3 <==> 1 MNXM435@MNXC3 + 1 MNXM77@MNXC3	rxn01870	ALF_YEAST		MNXC3			-999999	999999			0	0
R7F22F3D3_B-587___R7F22F3D3_LR-726	1 MNXM153@MNXC4 + 1 MNXM89557@MNXC4 <==> 1 MNXM20@MNXC4 + 1 MNXM76@MNXC4	R_TYRTAm;r_1064	AATM_YEAST		MNXC4			-999999	999999			0	0
R2029415D_B-113___R2029415D_B-94	1 MNXM153@MNXC3 + 1 MNXM1@MNXC3 <==> 1 MNXM153@MNXC4 + 1 MNXM1@MNXC4	rxn09802			MNXC3%MNXC4			-999999	999999			0	0
R7FD0A91F_B-589___R7FD0A91F_LR-730	1 MNXM153@MNXC13 + 1 MNXM89557@MNXC13 <==> 1 MNXM20@MNXC13 + 1 MNXM76@MNXC13	R_TYRTAp;r_1065	AATC_YEAST		MNXC13			-999999	999999			0	0
R5E5F9654_B-425___R5E5F9654_B-527	1 MNXM153@MNXC13 + 1 MNXM1@MNXC13 <==> 1 MNXM153@MNXC3 + 1 MNXM1@MNXC3	rxn09869			MNXC13%MNXC3			-999999	999999			0	0
R85BB4D7E_LR-619___R85BB4D7E_LR-768	1 MNXM151@MNXC2 --> 1 MNXM151@MNXC3	r_1990			MNXC2%MNXC3			0	999999			0	0
R3E9A6F3D_B-295___R597F8187_B-486_SpecisoiIN800481_ChangedTo_MNXM1517_SpecisoiIN800493_ChangedTo_MNXM1517	1 MNXM1517@MNXC2 <==> 1 MNXM1517@MNXC3	R_GIT1_2;rxn13292	GIT1_YEAST		MNXC2%MNXC3			-999999	999999			0	0
R1CE4249E_RL-71___R1CE4249E_RL-88	1 MNXM14@MNXC13 + 2 MNXM1@MNXC13 + 1 MNXM355@MNXC13 <-- 1 MNXM2@MNXC13 + 1 MNXM8@MNXC13	r_0764	NPY1_YEAST		MNXC13			-999999	0			0	0
RE64AE38C_LR-1115___RE64AE38C_LR-1398	1 MNXM14@MNXC13 + 1 MNXM1@MNXC13 + 1 MNXM3@MNXC3 --> 1 MNXM14@MNXC3 + 1 MNXM1@MNXC3 + 1 MNXM3@MNXC13	r_1116	ANT1_YEAST		MNXC13%MNXC3			0	999999			0	0
RFF77C68C_RL-1263___RFF77C68C_RL-1573	1 MNXM148@MNXC6 + 1 MNXM2@MNXC6 + 1 MNXM572@MNXC6 <-- 1 MNXM155@MNXC6 + 1 MNXM17@MNXC6	R_RNDR4n	(RIR1_YEAST+RIR4_YEAST);(RIR1_YEAST+RIR4_YEAST+TRX1_YEAST;RIR1_YEAST+RIR4_YEAST+TRX2_YEAST)		MNXC6			-999999	0			0	0
R4C572E97_RL-311___R4C572E97_RL-383	1 MNXM148@MNXC6 + 1 MNXM2@MNXC6 + 1 MNXM436@MNXC6 <-- 1 MNXM155@MNXC6 + 1 MNXM30@MNXC6	r_0979	(RIR1_YEAST+RIR4_YEAST);(RIR1_YEAST+RIR4_YEAST+TRX1_YEAST;RIR1_YEAST+RIR4_YEAST+TRX2_YEAST)		MNXC6			-999999	0			0	0
R254DAAE7_RL-124___R254DAAE7_RL-152	1 MNXM148@MNXC6 + 1 MNXM2@MNXC6 + 1 MNXM411@MNXC6 <-- 1 MNXM155@MNXC6 + 1 MNXM220@MNXC6	r_0977	(RIR1_YEAST+RIR4_YEAST);(RIR1_YEAST+RIR4_YEAST+TRX1_YEAST;RIR1_YEAST+RIR4_YEAST+TRX2_YEAST)		MNXC6			-999999	0			0	0
R4F69B34F_RL-334___R4F69B34F_RL-411	1 MNXM148@MNXC6 + 1 MNXM2@MNXC6 + 1 MNXM374@MNXC6 <-- 1 MNXM155@MNXC6 + 1 MNXM7@MNXC6	r_0975	(RIR1_YEAST+RIR4_YEAST;(RIR1_YEAST+RIR4_YEAST+TRX1_YEAST;RIR1_YEAST+RIR4_YEAST+TRX2_YEAST;RIR3_YEAST+RIR4_YEAST);RIR3_YEAST+RIR4_YEAST+TRX1_YEAST;RIR3_YEAST+RIR4_YEAST+TRX2_YEAST)		MNXC6			-999999	0			0	0
RADAB18C1_RL-1046___RADAB18C1_RL-833	1 MNXM148@MNXC3 + 1 MNXM2@MNXC3 + 1 MNXM572@MNXC3 <-- 1 MNXM155@MNXC3 + 1 MNXM17@MNXC3	rxn06075	(RIR1_YEAST+RIR2_YEAST);(RIR1_YEAST+RIR2_YEAST+TRX1_YEAST;RIR1_YEAST+RIR2_YEAST+TRX2_YEAST)		MNXC3			-999999	0			0	0
R1E8BF0DA_RL-81___R1E8BF0DA_RL-99	1 MNXM148@MNXC3 + 1 MNXM2@MNXC3 + 1 MNXM436@MNXC3 <-- 1 MNXM155@MNXC3 + 1 MNXM30@MNXC3	rxn05233	(RIR1_YEAST+RIR2_YEAST);(RIR1_YEAST+RIR2_YEAST+TRX1_YEAST;RIR1_YEAST+RIR2_YEAST+TRX2_YEAST)		MNXC3			-999999	0			0	0
R206F4BDE_RL-116___R206F4BDE_RL-95	1 MNXM148@MNXC3 + 1 MNXM2@MNXC3 + 1 MNXM411@MNXC3 <-- 1 MNXM155@MNXC3 + 1 MNXM220@MNXC3	rxn06076	(RIR1_YEAST+RIR2_YEAST);(RIR1_YEAST+RIR2_YEAST+TRX1_YEAST;RIR1_YEAST+RIR2_YEAST+TRX2_YEAST)		MNXC3			-999999	0			0	0
R8B3F3C76_RL-660___R8B3F3C76_RL-817	1 MNXM148@MNXC3 + 1 MNXM2@MNXC3 + 1 MNXM374@MNXC3 <-- 1 MNXM155@MNXC3 + 1 MNXM7@MNXC3	rxn05231	(RIR1_YEAST+RIR2_YEAST;(RIR1_YEAST+RIR2_YEAST+TRX1_YEAST;RIR1_YEAST+RIR2_YEAST+TRX2_YEAST;RIR2_YEAST+RIR3_YEAST);RIR2_YEAST+RIR3_YEAST+TRX1_YEAST;RIR2_YEAST+RIR3_YEAST+TRX2_YEAST)		MNXC3			-999999	0			0	0
R7F233268_RL-588___R7F233268_RL-727	1 MNXM148@MNXC3 + 1 MNXM2@MNXC3 + 1 MNXM360@MNXC3 <-- 1 MNXM155@MNXC3 + 1 MNXM63@MNXC3	rxn05235	TRX1_YEAST;TRX2_YEAST		MNXC3			-999999	0			0	0
R52CE93F3_RL-358___R52CE93F3_RL-443	1 MNXM148@MNXC3 + 1 MNXM2@MNXC3 + 1 MNXM344@MNXC3 <-- 1 MNXM155@MNXC3 + 1 MNXM51@MNXC3	rxn05234	TRX1_YEAST;TRX2_YEAST		MNXC3			-999999	0			0	0
R6B3CA264_RL-498___R6B3CA264_RL-610	1 MNXM148@MNXC3 + 1 MNXM286@MNXC3 + 1 MNXM2@MNXC3 <-- 1 MNXM155@MNXC3 + 1 MNXM3@MNXC3	rxn05232	TRX1_YEAST;TRX2_YEAST		MNXC3			-999999	0			0	0
R15C21AE3_B-26___R15C21AE3_B-32	1 MNXM147@MNXC3 + 1 MNXM1@MNXC3 <==> 1 MNXM147@MNXC4 + 1 MNXM1@MNXC4	rxn09782			MNXC3%MNXC4			-999999	999999			0	0
R5B977650_LR-408___R5B977650_LR-506	1 MNXM147@MNXC2 + 1 MNXM2@MNXC2 --> 1 MNXM15@MNXC2 + 1 MNXM42@MNXC2	r_0680	(ASP21_YEAST;ASP22_YEAST;ASP23_YEAST;ASP24_YEAST;ASP24_YEAST);YD15A_YEAST)		MNXC2			0	999999			0	0
R3C42F44A_RL-232___R3C42F44A_RL-285	1 MNXM1469@MNXC3 <-- 1 MNXM1469@MNXC4	R_FA141ACPtm			MNXC3%MNXC4			-999999	0			0	0
RFE3717B2_B-1252___RFE3717B2_B-1559	1 MNXM1469@MNXC3 + 1 MNXM2@MNXC3 <==> 1 MNXM83847@MNXC3 + 1 MNXM925@MNXC3	R_FA141ACPH	FAS1_YEAST+FAS2_YEAST		MNXC3			-999999	999999			0	0
R99E045D0_B-742___R99E045D0_B-916	1 MNXM142@MNXC3 + 1 MNXM1@MNXC3 <==> 1 MNXM142@MNXC4 + 1 MNXM1@MNXC4	rxn09710			MNXC3%MNXC4			-999999	999999			0	0
R14CBBDC0_B-21___R14CBBDC0_B-26___R3C9E09E4_B-286_SpecMNXM18_ChangedTo_MNXM89557	1 MNXM140@MNXC4 + 1 MNXM20@MNXC4 <==> 1 MNXM404@MNXC4 + 1 MNXM89557@MNXC4	R_BAT1_1;r_0700	BCA1_YEAST		MNXC4			-999999	999999			0	0
R701122C9_B-522___R701122C9_B-643	1 MNXM13@MNXC6 + 1 MNXM2@MNXC6 <==> 1 MNXM1@MNXC6 + 1 MNXM60@MNXC6	r_1665			MNXC6			-999999	999999			0	0
RD7BAF23F_RL-1046___RD7BAF23F_RL-1306	1 MNXM13@MNXC4 + 3 MNXM2@MNXC4 + 3 MNXM5@MNXC4 + 1 MNXM89949@MNXC4 + 1 MNXM925@MNXC4 <-- 1 MNXM184@MNXC4 + 4 MNXM1@MNXC4 + 1 MNXM4@MNXC4 + 1 MNXM564@MNXC4 + 3 MNXM6@MNXC4	R_FAS161ACPm	(ACPM_YEAST+CEM1_YEAST+ETR1_YEAST+FABD_YEAST+FABG_YEAST+HTD2_YEAST);(ACPM_YEAST+CEM1_YEAST+FABD_YEAST+FABG_YEAST)		MNXC4			-999999	0			0	0
R370BDF0B_B-213___R370BDF0B_B-261	1 MNXM13@MNXC4 + 1 MNXM81221@MNXC4 <==> 1 MNXM29@MNXC4 + 1 MNXM998@MNXC4	r_0506	DLDH_YEAST+GCSH_YEAST+GCSP_YEAST+GCST_YEAST		MNXC4			-999999	999999			0	0
R2C8D5868_RL-168___R2C8D5868_RL-205	1 MNXM13@MNXC4 + 1 MNXM404@MNXC4 <-- 1 MNXM1602@MNXC4 + 1 MNXM1@MNXC4	r_0030	BCA1_YEAST		MNXC4			-999999	0			0	0
RB9C27F17_B-1127___RB9C27F17_B-898	1 MNXM13@MNXC4 + 1 MNXM2@MNXC4 <==> 1 MNXM1@MNXC4 + 1 MNXM60@MNXC4	r_1664			MNXC4			-999999	999999			0	0
RAF51BB97_RL-1056___RAF51BB97_RL-842	1 MNXM13@MNXC4 + 1 MNXM2@MNXC4 + 1 MNXM5723@MNXC4 + 2 MNXM5@MNXC4 + 1 MNXM925@MNXC4 <-- 1 MNXM184@MNXC4 + 3 MNXM1@MNXC4 + 1 MNXM25221@MNXC4 + 2 MNXM6@MNXC4	R_FAS120ACPm	(ACPM_YEAST+CEM1_YEAST+ETR1_YEAST+FABD_YEAST+FABG_YEAST+HTD2_YEAST);(ACPM_YEAST+CEM1_YEAST+FABD_YEAST+FABG_YEAST)		MNXC4			-999999	0			0	0
R966F8625_RL-723___R966F8625_RL-889	1 MNXM13@MNXC4 + 1 MNXM2@MNXC4 + 1 MNXM564@MNXC4 + 2 MNXM5@MNXC4 + 1 MNXM925@MNXC4 <-- 1 MNXM184@MNXC4 + 2 MNXM1@MNXC4 + 1 MNXM5723@MNXC4 + 2 MNXM6@MNXC4	R_FAS140ACPm	(ACPM_YEAST+CEM1_YEAST+ETR1_YEAST+FABD_YEAST+FABG_YEAST+HTD2_YEAST);(ACPM_YEAST+CEM1_YEAST+FABD_YEAST+FABG_YEAST)		MNXC4			-999999	0			0	0
R67760B97_RL-472___R67760B97_RL-578	1 MNXM13@MNXC4 + 1 MNXM25221@MNXC4 + 1 MNXM2@MNXC4 + 2 MNXM5@MNXC4 + 1 MNXM925@MNXC4 <-- 1 MNXM184@MNXC4 + 2 MNXM1@MNXC4 + 1 MNXM23586@MNXC4 + 2 MNXM6@MNXC4	R_FAS100ACPm	(ACPM_YEAST+CEM1_YEAST+ETR1_YEAST+FABD_YEAST+FABG_YEAST+HTD2_YEAST);(ACPM_YEAST+CEM1_YEAST+FABD_YEAST+FABG_YEAST)		MNXC4			-999999	0			0	0
R940FA4A2_RL-707___R940FA4A2_RL-871___RE8F82040_RL-1398_SpecMNXM90553_ChangedTo_MNXM98	1 MNXM13@MNXC4 + 1 MNXM23@MNXC4 + 1 MNXM6@MNXC4 <-- 1 MNXM5@MNXC4 + 1 MNXM98@MNXC4	R_MAE1;r_0694	MAOM_YEAST		MNXC4			-999999	0			0	0
R73A92904_RL-534___R73A92904_RL-661	1 MNXM13@MNXC4 + 1 MNXM20@MNXC4 + 1 MNXM6@MNXC4 <-- 1 MNXM5@MNXC4 + 1 MNXM89661@MNXC4	r_2131	IDHP_YEAST		MNXC4			-999999	0			0	0
RA921C07_RL-1018___RA921C07_RL-813	1 MNXM13@MNXC4 + 1 MNXM1469@MNXC4 + 3 MNXM2@MNXC4 + 3 MNXM5@MNXC4 + 1 MNXM925@MNXC4 <-- 1 MNXM184@MNXC4 + 4 MNXM1@MNXC4 + 1 MNXM4@MNXC4 + 1 MNXM5723@MNXC4 + 3 MNXM6@MNXC4	R_FAS141ACPm	(ACPM_YEAST+CEM1_YEAST+ETR1_YEAST+FABD_YEAST+FABG_YEAST+HTD2_YEAST);(ACPM_YEAST+CEM1_YEAST+FABD_YEAST+FABG_YEAST)		MNXC4			-999999	0			0	0
R298262DA_B-153___R298262DA_B-184	1 MNXM13@MNXC3 <==> 1 MNXM13@MNXC9	r_1693			MNXC3%MNXC9			-999999	999999			0	0
RB93D7F4B_B-1125___RB93D7F4B_B-897	1 MNXM13@MNXC3 <==> 1 MNXM13@MNXC6	rxn09821			MNXC3%MNXC6			-999999	999999			0	0
R6CD7E798_B-503___R6CD7E798_B-618	1 MNXM13@MNXC3 + 1 MNXM518@MNXC3 <==> 1 MNXM1@MNXC3 + 1 MNXM315@MNXC3	r_0567	(ARO10_YEAST;(ARO10_YEAST);PDC1_YEAST;PDC5_YEAST;PDC6_YEAST)		MNXC3			-999999	999999			0	0
RD4C83789_RL-1029___RD4C83789_RL-1286	1 MNXM13@MNXC3 + 1 MNXM404@MNXC3 <-- 1 MNXM1602@MNXC3 + 1 MNXM1@MNXC3	rxn01208	BCA2_YEAST		MNXC3			-999999	0			0	0
R13BF81AA_RL-18___R13BF81AA_RL-23___R16281A7A_RL-35_SpecMNXM66139_ChangedTo_MNXM4	1 MNXM13@MNXC3 + 1 MNXM345@MNXC3 <-- 1 MNXM153@MNXC3 + 1 MNXM4@MNXC3	R_U57_;rxn01827			MNXC3			-999999	0			0	0
R5C2F31DB_B-412___R5C2F31DB_B-511	1 MNXM13@MNXC3 + 1 MNXM2@MNXC3 <==> 1 MNXM1@MNXC3 + 1 MNXM60@MNXC3	rxn00102			MNXC3			-999999	999999			0	0
RA43CA1FF_RL-791___RA43CA1FF_RL-988	1 MNXM13@MNXC3 + 1 MNXM20@MNXC3 + 1 MNXM6@MNXC3 <-- 1 MNXM5@MNXC3 + 1 MNXM89661@MNXC3	rxn00198	IDHC_YEAST		MNXC3			-999999	0			0	0
R216CA009_RL-100___R216CA009_RL-123	1 MNXM13@MNXC3 + 1 MNXM15@MNXC3 + 1 MNXM192@MNXC3 + 1 MNXM23@MNXC3 + 1 MNXM26@MNXC3 + 3 MNXM2@MNXC3 + 1 MNXM960@MNXC3 <-- 1 MNXM186@MNXC3 + 1 MNXM1@MNXC3 + 1 MNXM29@MNXC3 + 1 MNXM55@MNXC3 + 1 MNXM699@MNXC3	rxn09631			MNXC3			-999999	0			0	0
R1074CEE_B-1___R1074CEE_B-2	1 MNXM13@MNXC15 <==> 1 MNXM13@MNXC3	rxn09706			MNXC15%MNXC3			-999999	999999			0	0
R8524D13B_B-615___R8524D13B_B-764	1 MNXM13@MNXC13 <==> 1 MNXM13@MNXC3	rxn09860			MNXC13%MNXC3			-999999	999999			0	0
RE1AE97B0_RL-1091___RE1AE97B0_RL-1367	1 MNXM13@MNXC13 + 1 MNXM20@MNXC13 + 1 MNXM6@MNXC13 <-- 1 MNXM5@MNXC13 + 1 MNXM89661@MNXC13	r_0661	IDHH_YEAST		MNXC13			-999999	0			0	0
R7B1A9039_LR-571___R7B1A9039_LR-712	1 MNXM1392@MNXC4 + 1 MNXM3@MNXC4 --> 1 MNXM511@MNXC4 + 1 MNXM7@MNXC4 + 1 MNXM9@MNXC4	r_1623			MNXC4			0	999999			0	0
RE5C35E35_RL-1112___RE5C35E35_RL-1395	1 MNXM1392@MNXC4 + 1 MNXM1@MNXC4 <-- 1 MNXM2@MNXC4 + 1 MNXM511@MNXC4	r_1030	GCSH_YEAST+GCSP_YEAST+GCST_YEAST+ODPA_YEAST+ODPB_YEAST		MNXC4			-999999	0			0	0
RA0C2E339_LR-775___RA0C2E339_LR-963	1 MNXM1392@MNXC3 + 1 MNXM3@MNXC3 --> 1 MNXM511@MNXC3 + 1 MNXM7@MNXC3 + 1 MNXM9@MNXC3	rxn01653	FTHC_YEAST		MNXC3			0	999999			0	0
RDF1A8D1E_LR-1086___RDF1A8D1E_LR-1355	1 MNXM1392@MNXC3 + 1 MNXM2@MNXC3 + 1 MNXM3@MNXC3 --> 1 MNXM1@MNXC3 + 1 MNXM237@MNXC3 + 1 MNXM7@MNXC3 + 1 MNXM9@MNXC3	rxn01209			MNXC3			0	999999			0	0
R904EB5BE_B-685___R904EB5BE_B-847	1 MNXM138@MNXC3 <==> 1 MNXM138@MNXC6	R_CBPtn			MNXC3%MNXC6			-999999	999999			0	0
R7CA35F41_RL-579___R7CA35F41_RL-720	1 MNXM138@MNXC3 + 2 MNXM1@MNXC3 + 2 MNXM7@MNXC3 + 1 MNXM89557@MNXC3 + 1 MNXM9@MNXC3 <-- 1 MNXM2@MNXC3 + 1 MNXM37@MNXC3 + 2 MNXM3@MNXC3 + 1 MNXM60@MNXC3	rxn00414	(CARA_YEAST+CARB_YEAST;(CARA_YEAST+CARB_YEAST);PYR1_YEAST)		MNXC3			-999999	0			0	0
R8608EBF_LR-623___R8608EBF_LR-772___RF4F2B0CB_LR-1470_SpecMNXM89621_ChangedTo_MNXM68___RF4F2B0CB_LR-1471_SpecMNXM89621_ChangedTo_MNXM68	1 MNXM1380@MNXC3 + 1 MNXM3@MNXC3 --> 1 MNXM1@MNXC3 + 1 MNXM68@MNXC3 + 1 MNXM7@MNXC3	R_HXK1_4;R_HXK2_4;r_0533	(HXKA_YEAST;(HXKA_YEAST);(HXKB_YEAST);HXKB_YEAST)		MNXC3			0	999999			0	0
R9B545ECA_LR-750___R9B545ECA_LR-926	1 MNXM1380@MNXC2 + 1 MNXM1@MNXC2 --> 1 MNXM1380@MNXC3 + 1 MNXM1@MNXC3	r_1134	(HXT10_YEAST;HXT11_YEAST;HXT12_YEAST;HXT13_YEAST;HXT15_YEAST;HXT16_YEAST;HXT17_YEAST;HXT1_YEAST;HXT2_YEAST;HXT3_YEAST;HXT4_YEAST;HXT5_YEAST;HXT6_YEAST;HXT7_YEAST;HXT8_YEAST;HXT9_YEAST)		MNXC2%MNXC3			0	999999			0	0
R9467B7E5_RL-842_SpecMNXM66139_ChangedTo_MNXM4___RB38AE1EC_RL-1090___RB38AE1EC_RL-865	1 MNXM1372@MNXC3 <-- 1 MNXM359@MNXC3 + 1 MNXM4@MNXC3	R_BNA1;rxn01927	(GENE3HAO_YEAST);(YJR025C)		MNXC3			-999999	0			0	0
RF042B9D4_B-1175___RF042B9D4_B-1467	1 MNXM134@MNXC3 + 1 MNXM1@MNXC3 <==> 1 MNXM134@MNXC4 + 1 MNXM1@MNXC4	rxn09744			MNXC3%MNXC4			-999999	999999			0	0
REEB83731_B-1170___REEB83731_B-1460	1 MNXM131@MNXC3 <==> 1 MNXM89661@MNXC3	rxn00973	ACON_YEAST		MNXC3			-999999	999999			0	0
R1D441982_B-74___R1D441982_B-91___RE2928E46_B-1349_SpecMNXM90553_ChangedTo_MNXM98	1 MNXM131@MNXC3 + 1 MNXM98@MNXC4 <==> 1 MNXM131@MNXC4 + 1 MNXM98@MNXC3	R_CTP1_1;rxn09779	(ATC6_YEAST;(TXTP_YEAST);TXTP_YEAST)		MNXC3%MNXC4			-999999	999999			0	0
R9DF17E30_B-761___R9DF17E30_B-943	1 MNXM131@MNXC3 + 1 MNXM73@MNXC4 <==> 1 MNXM131@MNXC4 + 1 MNXM73@MNXC3	r_1127	TXTP_YEAST		MNXC3%MNXC4			-999999	999999			0	0
R93F60B1B_B-706___R93F60B1B_B-870	1 MNXM131@MNXC13 + 1 MNXM98@MNXC3 <==> 1 MNXM131@MNXC3 + 1 MNXM98@MNXC13	rxn09862			MNXC13%MNXC3			-999999	999999			0	0
RB5A8708F_B-1101___RB5A8708F_B-876	1 MNXM131@MNXC13 + 1 MNXM89661@MNXC3 <==> 1 MNXM131@MNXC3 + 1 MNXM89661@MNXC13	rxn09861			MNXC13%MNXC3			-999999	999999			0	0
R2F9250D1_B-177___R2F9250D1_B-215	1 MNXM130@MNXC11 <==> 1 MNXM130@MNXC3	r_2054			MNXC11%MNXC3			-999999	999999			0	0
RE8E0B672_RL-1135___RE8E0B672_RL-1418	1 MNXM130@MNXC11 + 1 MNXM2@MNXC11 + 1 MNXM5@MNXC11 <-- 1 MNXM1@MNXC11 + 1 MNXM292@MNXC11 + 1 MNXM4@MNXC11 + 1 MNXM6@MNXC11	r_1011	(ERG1_YEAST);(ERG1_YEAST+NCPR_YEAST)		MNXC11			-999999	0			0	0
R32545EE0_B-196___R32545EE0_B-236	1 MNXM1309@MNXC13 <==> 1 MNXM2@MNXC13 + 1 MNXM954@MNXC13	r_0050	FOX2_YEAST		MNXC13			-999999	999999			0	0
R58E9F8A7_RL-396___R58E9F8A7_RL-493	1 MNXM12@MNXC6 + 1 MNXM1@MNXC6 + 1 MNXM5782@MNXC6 <-- 1 MNXM20@MNXC6 + 1 MNXM21@MNXC6 + 1 MNXM2@MNXC6	r_0543	HOSC_YEAST;HOSM_YEAST		MNXC6			-999999	0			0	0
RCE73F080_LR-1001___RCE73F080_LR-1253	1 MNXM12@MNXC4 + 1 MNXM2@MNXC4 --> 2 MNXM1@MNXC4 + 1 MNXM373@MNXC4 + 1 MNXM45@MNXC4	r_0119	PPT2_YEAST		MNXC4			0	999999			0	0
R14887E4E_RL-20___R14887E4E_RL-25___RDE0D639C_RL-1326_SpecMNXM18_ChangedTo_MNXM89557	1 MNXM12@MNXC4 + 1 MNXM1@MNXC4 + 1 MNXM730@MNXC4 <-- 1 MNXM21@MNXC4 + 1 MNXM89557@MNXC4	R_ECM40_1;r_0761	(ARGJ_YEAST;(ARGJ_YEAST);(NAGS_YEAST;NAGS_YEAST);YMR062C)		MNXC4			-999999	0			0	0
RB0757847_B-1067___RB0757847_B-849	1 MNXM12@MNXC4 + 1 MNXM197@MNXC4 + 1 MNXM1@MNXC4 <==> 1 MNXM133@MNXC4 + 1 MNXM21@MNXC4 + 1 MNXM2@MNXC4	r_0560	HMCS_YEAST		MNXC4			-999999	999999			0	0
R2A0BE2AF_RL-156___R2A0BE2AF_RL-187	1 MNXM12@MNXC4 + 1 MNXM133@MNXC4 <-- 2 MNXM21@MNXC4	r_0104	THIL_YEAST		MNXC4			-999999	0			0	0
RBF1BC307_RL-1166___RBF1BC307_RL-931	1 MNXM12@MNXC3 + 1 MNXM1@MNXC3 + 1 MNXM985@MNXC3 <-- 1 MNXM21@MNXC3 + 1 MNXM238@MNXC3 + 1 MNXM2@MNXC3	rxn00902	LEU1_YEAST;LEU9_YEAST		MNXC3			-999999	0			0	0
R6A25DFE3_RL-491___R6A25DFE3_RL-602	1 MNXM12@MNXC3 + 1 MNXM1@MNXC3 + 1 MNXM63035@MNXC3 <-- 1 MNXM21@MNXC3 + 1 MNXM639@MNXC3	rxn05792	NAT1_YEAST;NAT2_YEAST		MNXC3			-999999	0			0	0
RC79EFB7A_RL-1213___RC79EFB7A_RL-968	1 MNXM12@MNXC3 + 1 MNXM13@MNXC3 + 1 MNXM2@MNXC3 + 2 MNXM5@MNXC3 + 1 MNXM88@MNXC3 <-- 3 MNXM1@MNXC3 + 1 MNXM224@MNXC3 + 1 MNXM40@MNXC3 + 2 MNXM6@MNXC3	rxn09431	ACAC_YEAST+ACBP_YEAST+FAS1_YEAST+FAS2_YEAST		MNXC3			-999999	0			0	0
RE661FAD2_RL-1118___RE661FAD2_RL-1400	1 MNXM12@MNXC3 + 1 MNXM13@MNXC3 + 1 MNXM2@MNXC3 + 1 MNXM486@MNXC3 + 2 MNXM5@MNXC3 <-- 3 MNXM1@MNXC3 + 1 MNXM342@MNXC3 + 1 MNXM40@MNXC3 + 2 MNXM6@MNXC3	rxn09441	ACAC_YEAST+ACBP_YEAST+FAS1_YEAST+FAS2_YEAST		MNXC3			-999999	0			0	0
R481C8256_RL-290___R481C8256_RL-355	1 MNXM12@MNXC3 + 1 MNXM13@MNXC3 + 1 MNXM2@MNXC3 + 1 MNXM363@MNXC3 + 2 MNXM5@MNXC3 <-- 3 MNXM1@MNXC3 + 1 MNXM40@MNXC3 + 1 MNXM486@MNXC3 + 2 MNXM6@MNXC3	rxn09438	ACAC_YEAST+ACBP_YEAST+FAS1_YEAST+FAS2_YEAST		MNXC3			-999999	0			0	0
R545C96EB_RL-367___R545C96EB_RL-456	1 MNXM12@MNXC3 + 1 MNXM13@MNXC3 + 1 MNXM2@MNXC3 + 1 MNXM314@MNXC3 + 2 MNXM5@MNXC3 <-- 3 MNXM1@MNXC3 + 1 MNXM402@MNXC3 + 1 MNXM40@MNXC3 + 2 MNXM6@MNXC3	rxn09437	ACAC_YEAST+ACBP_YEAST+FAS1_YEAST+FAS2_YEAST		MNXC3			-999999	0			0	0
R91A3D67_RL-692___R91A3D67_RL-855	1 MNXM12@MNXC3 + 1 MNXM13@MNXC3 + 1 MNXM272@MNXC3 + 1 MNXM2@MNXC3 + 2 MNXM5@MNXC3 <-- 3 MNXM1@MNXC3 + 1 MNXM40@MNXC3 + 2 MNXM6@MNXC3 + 1 MNXM88@MNXC3	r_0435	ACAC_YEAST+ACBP_YEAST+FAS1_YEAST+FAS2_YEAST		MNXC3			-999999	0			0	0
R8CBD91C3_RL-664___R8CBD91C3_RL-823	1 MNXM12@MNXC3 + 1 MNXM13@MNXC3 + 1 MNXM224@MNXC3 + 1 MNXM2@MNXC3 + 2 MNXM5@MNXC3 <-- 3 MNXM1@MNXC3 + 1 MNXM363@MNXC3 + 1 MNXM40@MNXC3 + 2 MNXM6@MNXC3	rxn09435	ACAC_YEAST+ACBP_YEAST+FAS1_YEAST+FAS2_YEAST		MNXC3			-999999	0			0	0
R3B133B84_RL-228___R3B133B84_RL-280	1 MNXM12@MNXC3 + 0.77 MNXM1@MNXC3 + 0.01 MNXM226@MNXC3 <-- 0.1 MNXM224@MNXC3 + 0.05 MNXM272@MNXC3 + 0.06 MNXM363@MNXC3 + 0.02 MNXM486@MNXC3 + 0.17 MNXM56353@MNXC3 + 1 MNXM66@MNXC3 + 0.24 MNXM686@MNXC3 + 0.27 MNXM88@MNXC3 + 0.09 MNXM90369@MNXC3	R_GAT1_SC	GPT1_YEAST;GPT2_YEAST		MNXC3			-999999	0			0	0
R452FC019_LR-275___R452FC019_LR-340	1 MNXM12@MNXC13 + 1 MNXM91972@MNXC13 --> 1 MNXM1504@MNXC13 + 1 MNXM1@MNXC13 + 1 MNXM21@MNXC13	R_ACACT9p	THIK_YEAST		MNXC13			0	999999			0	0
RFC91E5F1_LR-1237___RFC91E5F1_LR-1543	1 MNXM12@MNXC13 + 1 MNXM738@MNXC13 --> 1 MNXM21@MNXC13 + 1 MNXM224@MNXC13	r_0102	THIK_YEAST		MNXC13			0	999999			0	0
R3A9C826E_LR-225___R3A9C826E_LR-276	1 MNXM12@MNXC13 + 1 MNXM707@MNXC13 --> 1 MNXM21@MNXC13 + 1 MNXM363@MNXC13	r_0105	THIK_YEAST		MNXC13			0	999999			0	0
R8A905A2B_LR-654___R8A905A2B_LR-810	1 MNXM12@MNXC13 + 1 MNXM705@MNXC13 --> 1 MNXM21@MNXC13 + 1 MNXM486@MNXC13	r_0107	THIK_YEAST		MNXC13			0	999999			0	0
RE78D0371_LR-1126___RE78D0371_LR-1409	1 MNXM12@MNXC13 + 1 MNXM677@MNXC13 --> 1 MNXM21@MNXC13 + 1 MNXM342@MNXC13	r_0106	THIK_YEAST		MNXC13			0	999999			0	0
R37937B79_LR-215___R37937B79_LR-263	1 MNXM12@MNXC13 + 1 MNXM513@MNXC13 --> 1 MNXM21@MNXC13 + 1 MNXM88@MNXC13	r_0100	THIK_YEAST		MNXC13			0	999999			0	0
RD3110085_RL-1021___RD3110085_RL-1276	1 MNXM12@MNXC13 + 1 MNXM1@MNXC13 + 1 MNXM98@MNXC13 <-- 1 MNXM21@MNXC13 + 1 MNXM2@MNXC13 + 1 MNXM69@MNXC13	r_0717	MASY_YEAST;MASZ_YEAST		MNXC13			-999999	0			0	0
R116116A1_RL-7___R116116A1_RL-9	1 MNXM12@MNXC13 + 1 MNXM131@MNXC13 + 1 MNXM1@MNXC13 <-- 1 MNXM21@MNXC13 + 1 MNXM2@MNXC13 + 1 MNXM46@MNXC13	r_0301	CISY2_YEAST		MNXC13			-999999	0			0	0
R8CDEEFF1_B-826___R8CDEEFF1_B-827	1 MNXM12@MNXC11 + 1 MNXM1@MNXC11 + 1 MNXM64020@MNXC11 <==> 1 MNXM1504@MNXC11 + 1 MNXM302@MNXC11	r_0263	(LAC1_YEAST;(YDC1_YEAST);LAG1_YEAST;YDC1_YEAST)		MNXC11			-999999	999999			0	0
R33750CA3_B-243___R33750CA3_B-244	1 MNXM12@MNXC11 + 1 MNXM1@MNXC11 + 1 MNXM64019@MNXC11 <==> 1 MNXM1504@MNXC11 + 1 MNXM914@MNXC11	r_0265	(LAC1_YEAST;(YDC1_YEAST;LAG1_YEAST;YPC1_YEAST)		MNXC11			-999999	999999			0	0
R54EC72A7_B-371___R54EC72A7_B-460	1 MNXM1294@MNXC3 <==> 1 MNXM258@MNXC3 + 1 MNXM77@MNXC3	rxn01334	ALF_YEAST		MNXC3			-999999	999999			0	0
R1BD5C67E_RL-72_SpecMNXM66139_ChangedTo_MNXM4___R88629BB_RL-636___R88629BB_RL-788	1 MNXM1288@MNXC3 <-- 1 MNXM4@MNXC3 + 1 MNXM94@MNXC3	R_YJR078W;rxn00478	I23O_YEAST		MNXC3			-999999	0			0	0
RBA1EB653_RL-1130___RBA1EB653_RL-900___REE1D02E7_LR-1429_SpecMNXM8487_ChangedTo_MNXM1280	1 MNXM1280@MNXC3 + 1 MNXM7@MNXC3 <-- 1 MNXM3@MNXC3 + 1 MNXM89557@MNXC3	R_PRO1;r_0468	PROB_YEAST		MNXC3			-999999	0			0	0
R5D3D40E0_LR-420___R5D3D40E0_LR-521___R79217DFB_LR-683_SpecMNXM8487_ChangedTo_MNXM1280	1 MNXM1280@MNXC3 + 1 MNXM1@MNXC3 + 1 MNXM6@MNXC3 --> 1 MNXM245@MNXC3 + 1 MNXM5@MNXC3 + 1 MNXM9@MNXC3	R_PRO2_2;rxn02373	PROA_YEAST		MNXC3			0	999999			0	0
R99D53D63_RL-740___R99D53D63_RL-914	1 MNXM1277@MNXC4 + 1 MNXM92@MNXC4 <-- 1 MNXM12@MNXC4 + 1 MNXM81337@MNXC4	r_0831	DLDH_YEAST+ODO1_YEAST+ODO2_YEAST		MNXC4			-999999	0			0	0
R6D6D44EA_RL-505___R6D6D44EA_RL-620	1 MNXM1277@MNXC4 + 1 MNXM15@MNXC4 + 1 MNXM183@MNXC4 <-- 1 MNXM79@MNXC4 + 1 MNXM81220@MNXC4	r_0509	DLDH_YEAST+GCSH_YEAST+GCSP_YEAST+GCST_YEAST		MNXC4			-999999	0			0	0
R43421187_LR-268___R43421187_LR-329	1 MNXM1269@MNXC4 + 3 MNXM184@MNXC4 + 9 MNXM1@MNXC4 + 6 MNXM6@MNXC4 --> 3 MNXM13@MNXC4 + 1 MNXM23586@MNXC4 + 3 MNXM2@MNXC4 + 6 MNXM5@MNXC4 + 3 MNXM925@MNXC4	R_FAS80ACPm_L	(ACPM_YEAST+CEM1_YEAST+ETR1_YEAST+FABD_YEAST+FABG_YEAST+HTD2_YEAST);(ACPM_YEAST+CEM1_YEAST+FABD_YEAST+FABG_YEAST)		MNXC4			0	999999			0	0
RF24E59CA_B-1188___RF24E59CA_B-1484	1 MNXM1269@MNXC4 + 1 MNXM12@MNXC4 <==> 1 MNXM21@MNXC4 + 1 MNXM925@MNXC4	R_106	(ACPM_YEAST+CEM1_YEAST+ETR1_YEAST+FABD_YEAST+FABG_YEAST+HTD2_YEAST);(CEM1_YEAST)		MNXC4			-999999	999999			0	0
R8B260E8C_LR-659___R8B260E8C_LR-816	1 MNXM124@MNXC3 + 1 MNXM1783@MNXC4 + 1 MNXM2@MNXC3 --> 1 MNXM350@MNXC3 + 1 MNXM422@MNXC3 + 1 MNXM5319@MNXC4	r_0331	DHYS_YEAST		MNXC3%MNXC4			0	999999			0	0
R6F0E357A_LR-515___R6F0E357A_LR-634	1 MNXM121@MNXC3 + 1 MNXM155@MNXC3 --> 1 MNXM148@MNXC3 + 1 MNXM2@MNXC3 + 1 MNXM452@MNXC3	rxn05236	TRX1_YEAST;TRX2_YEAST		MNXC3			0	999999			0	0
R6A736FA0_RL-494___R6A736FA0_RL-606	1 MNXM1219@MNXC4 + 1 MNXM9@MNXC4 <-- 1 MNXM258@MNXC4 + 1 MNXM2@MNXC4 + 1 MNXM73@MNXC4	r_0020	AROF_YEAST		MNXC4			-999999	0			0	0
R3EB9C754_B-242___R3EB9C754_B-298	1 MNXM1219@MNXC3 <==> 1 MNXM1219@MNXC4	r_1567			MNXC3%MNXC4			-999999	999999			0	0
R681D93D5_RL-476___R681D93D5_RL-584	1 MNXM11@MNXC4 + 1 MNXM8@MNXC4 <-- 1 MNXM1@MNXC4 + 1 MNXM355@MNXC4 + 1 MNXM3@MNXC4	R_NMNATm	NMA1_YEAST		MNXC4			-999999	0			0	0
R2AB345B1_RL-162___R2AB345B1_RL-194	1 MNXM11@MNXC4 + 1 MNXM14@MNXC4 + 1 MNXM90839@MNXC4 <-- 1 MNXM3@MNXC4 + 1 MNXM42@MNXC4 + 1 MNXM90752@MNXC4	r_0221	SYDM_YEAST		MNXC4			-999999	0			0	0
R3C9B6170_RL-234___R3C9B6170_RL-288	1 MNXM11@MNXC4 + 1 MNXM14@MNXC4 + 1 MNXM90110@MNXC4 <-- 1 MNXM199@MNXC4 + 1 MNXM3@MNXC4 + 1 MNXM90885@MNXC4	r_1090	SYV_YEAST		MNXC4			-999999	0			0	0
R1AA3AB08_RL-51___R1AA3AB08_RL-67	1 MNXM11@MNXC4 + 1 MNXM14@MNXC4 + 1 MNXM89895@MNXC4 <-- 1 MNXM142@MNXC4 + 1 MNXM3@MNXC4 + 1 MNXM90883@MNXC4	r_1043	SYTM_YEAST		MNXC4			-999999	0			0	0
R4EC54EC0_RL-331___R4EC54EC0_RL-407	1 MNXM11@MNXC4 + 1 MNXM14@MNXC4 + 1 MNXM89870@MNXC4 <-- 1 MNXM3@MNXC4 + 1 MNXM70@MNXC4 + 1 MNXM90751@MNXC4	r_0210	SYRM_YEAST		MNXC4			-999999	0			0	0
R48291C4C_RL-292___R48291C4C_RL-358	1 MNXM11@MNXC4 + 1 MNXM14@MNXC4 + 1 MNXM89832@MNXC4 <-- 1 MNXM231@MNXC4 + 1 MNXM3@MNXC4 + 1 MNXM90879@MNXC4	r_0666	SYIM_YEAST		MNXC4			-999999	0			0	0
RA06DFD5F_RL-773___RA06DFD5F_RL-960	1 MNXM11@MNXC4 + 1 MNXM14@MNXC4 + 1 MNXM89831@MNXC4 <-- 1 MNXM134@MNXC4 + 1 MNXM3@MNXC4 + 1 MNXM90878@MNXC4	r_0540	SYH_YEAST		MNXC4			-999999	0			0	0
R9B2E950C_RL-748___R9B2E950C_RL-924	1 MNXM11@MNXC4 + 1 MNXM14@MNXC4 + 1 MNXM89804@MNXC4 <-- 1 MNXM3@MNXC4 + 1 MNXM90755@MNXC4 + 1 MNXM94@MNXC4	r_1058	SYWM_YEAST		MNXC4			-999999	0			0	0
R18419063_RL-37___R18419063_RL-50	1 MNXM11@MNXC4 + 1 MNXM14@MNXC4 + 1 MNXM89802@MNXC4 <-- 1 MNXM3@MNXC4 + 1 MNXM90753@MNXC4 + 1 MNXM97@MNXC4	r_0853	SYFM_YEAST		MNXC4			-999999	0			0	0
REC4D5634_RL-1159___REC4D5634_RL-1445	1 MNXM11@MNXC4 + 1 MNXM14@MNXC4 + 1 MNXM89761@MNXC4 <-- 1 MNXM147@MNXC4 + 1 MNXM3@MNXC4 + 1 MNXM90665@MNXC4	r_0213	(SYNM_YEAST);(YC204_YEAST)		MNXC4			-999999	0			0	0
R262D90CC_RL-128___R262D90CC_RL-156	1 MNXM11@MNXC4 + 1 MNXM14@MNXC4 + 1 MNXM89752@MNXC4 <-- 1 MNXM3@MNXC4 + 1 MNXM89557@MNXC4 + 1 MNXM90886@MNXC4	r_0480	SYEM_YEAST		MNXC4			-999999	0			0	0
RBDA5D032_RL-1160___RBDA5D032_RL-925	1 MNXM11@MNXC4 + 1 MNXM14@MNXC4 + 1 MNXM697@MNXC4 <-- 1 MNXM140@MNXC4 + 1 MNXM3@MNXC4 + 1 MNXM90880@MNXC4	r_0702	SYLM_YEAST		MNXC4			-999999	0			0	0
RBD329434_RL-1155___RBD329434_RL-922	1 MNXM11@MNXC4 + 1 MNXM14@MNXC4 + 1 MNXM28@MNXC4 <-- 1 MNXM3@MNXC4 + 1 MNXM61@MNXC4 + 1 MNXM90882@MNXC4	r_0730	SYMM_YEAST		MNXC4			-999999	0			0	0
R7633988E_RL-549___R7633988E_RL-683	1 MNXM11@MNXC4 + 1 MNXM14@MNXC4 + 1 MNXM21@MNXC4 <-- 1 MNXM12@MNXC4 + 1 MNXM26@MNXC4 + 1 MNXM3@MNXC4	r_0113	ACS1_YEAST		MNXC4			-999999	0			0	0
R9BB3999_RL-753___R9BB3999_RL-929	1 MNXM11@MNXC4 + 1 MNXM14@MNXC4 + 1 MNXM1@MNXC4 + 1 MNXM89822@MNXC4 <-- 1 MNXM3@MNXC4 + 1 MNXM76@MNXC4 + 1 MNXM90668@MNXC4	r_1067	SYYM_YEAST		MNXC4			-999999	0			0	0
R30517FB7_RL-185___R30517FB7_RL-223	1 MNXM11@MNXC3 + 1 MNXM8@MNXC3 <-- 1 MNXM1@MNXC3 + 1 MNXM355@MNXC3 + 1 MNXM3@MNXC3	r_0783	NMA2_YEAST		MNXC3			-999999	0			0	0
RE8B78B75_RL-1133___RE8B78B75_RL-1416	1 MNXM11@MNXC3 + 1 MNXM14@MNXC3 + 1 MNXM90839@MNXC3 <-- 1 MNXM3@MNXC3 + 1 MNXM42@MNXC3 + 1 MNXM90752@MNXC3	rxn06936	SYDC_YEAST		MNXC3			-999999	0			0	0
R4FA4AF9E_B-335___R4FA4AF9E_B-412	1 MNXM11@MNXC3 + 1 MNXM14@MNXC3 + 1 MNXM90369@MNXC3 <==> 1 MNXM12@MNXC3 + 1 MNXM1@MNXC3 + 1 MNXM3@MNXC3 + 1 MNXM4069@MNXC3	rxn13271	LCF1_YEAST;LCF3_YEAST;LCF4_YEAST		MNXC3			-999999	999999			0	0
R7BB785AA_RL-575___R7BB785AA_RL-716	1 MNXM11@MNXC3 + 1 MNXM14@MNXC3 + 1 MNXM90110@MNXC3 <-- 1 MNXM199@MNXC3 + 1 MNXM3@MNXC3 + 1 MNXM90885@MNXC3	rxn06449	SYV_YEAST		MNXC3			-999999	0			0	0
RE4509D5D_RL-1098___RE4509D5D_RL-1378	1 MNXM11@MNXC3 + 1 MNXM14@MNXC3 + 1 MNXM90012@MNXC3 <-- 1 MNXM3@MNXC3 + 1 MNXM55@MNXC3 + 1 MNXM90666@MNXC3	rxn06435	SYC_YEAST		MNXC3			-999999	0			0	0
R5D8F4FD2_RL-422___R5D8F4FD2_RL-523	1 MNXM11@MNXC3 + 1 MNXM14@MNXC3 + 1 MNXM89895@MNXC3 <-- 1 MNXM142@MNXC3 + 1 MNXM3@MNXC3 + 1 MNXM90883@MNXC3	r_1042	SYTC_YEAST		MNXC3			-999999	0			0	0
RF05F896_RL-1177___RF05F896_RL-1469	1 MNXM11@MNXC3 + 1 MNXM14@MNXC3 + 1 MNXM89832@MNXC3 <-- 1 MNXM231@MNXC3 + 1 MNXM3@MNXC3 + 1 MNXM90879@MNXC3	rxn06440	SYIC_YEAST		MNXC3			-999999	0			0	0
RE7411985_RL-1125___RE7411985_RL-1408	1 MNXM11@MNXC3 + 1 MNXM14@MNXC3 + 1 MNXM89831@MNXC3 <-- 1 MNXM134@MNXC3 + 1 MNXM3@MNXC3 + 1 MNXM90878@MNXC3	rxn06439	SYH_YEAST		MNXC3			-999999	0			0	0
R36D6E09_RL-212___R36D6E09_RL-260	1 MNXM11@MNXC3 + 1 MNXM14@MNXC3 + 1 MNXM89815@MNXC3 <-- 1 MNXM32@MNXC3 + 1 MNXM3@MNXC3 + 1 MNXM89576@MNXC3	rxn06300	(SYA_YEAST);(YOR335C)		MNXC3			-999999	0			0	0
R2E8EE742_RL-176___R2E8EE742_RL-212	1 MNXM11@MNXC3 + 1 MNXM14@MNXC3 + 1 MNXM89810@MNXC3 <-- 1 MNXM37@MNXC3 + 1 MNXM3@MNXC3 + 1 MNXM71@MNXC3	rxn06437	SYQ_YEAST		MNXC3			-999999	0			0	0
RD1E3D7F4_RL-1013___RD1E3D7F4_RL-1267	1 MNXM11@MNXC3 + 1 MNXM14@MNXC3 + 1 MNXM89804@MNXC3 <-- 1 MNXM3@MNXC3 + 1 MNXM90755@MNXC3 + 1 MNXM94@MNXC3	rxn06448	SYWC_YEAST		MNXC3			-999999	0			0	0
R41F42944_RL-261___R41F42944_RL-321	1 MNXM11@MNXC3 + 1 MNXM14@MNXC3 + 1 MNXM89803@MNXC3 <-- 1 MNXM3@MNXC3 + 1 MNXM53@MNXC3 + 1 MNXM91028@MNXC3	r_0995	SYSC_YEAST;SYSM_YEAST		MNXC3			-999999	0			0	0
R528CD29B_RL-356___R528CD29B_RL-440	1 MNXM11@MNXC3 + 1 MNXM14@MNXC3 + 1 MNXM89802@MNXC3 <-- 1 MNXM3@MNXC3 + 1 MNXM90753@MNXC3 + 1 MNXM97@MNXC3	rxn06444	SYFA_YEAST+SYFB_YEAST		MNXC3			-999999	0			0	0
RC596A594_RL-1203___RC596A594_RL-959	1 MNXM11@MNXC3 + 1 MNXM14@MNXC3 + 1 MNXM89763@MNXC3 <-- 1 MNXM29@MNXC3 + 1 MNXM3@MNXC3 + 1 MNXM90340@MNXC3	rxn06438	(SYG2_YEAST;SYG_YEAST);YB121_YEAST)		MNXC3			-999999	0			0	0
RAB61B2EE_RL-1032___RAB61B2EE_RL-824	1 MNXM11@MNXC3 + 1 MNXM14@MNXC3 + 1 MNXM89761@MNXC3 <-- 1 MNXM147@MNXC3 + 1 MNXM3@MNXC3 + 1 MNXM90665@MNXC3	rxn06434	SYNC_YEAST		MNXC3			-999999	0			0	0
RB9D38C7E_RL-1128___RB9D38C7E_RL-899	1 MNXM11@MNXC3 + 1 MNXM14@MNXC3 + 1 MNXM89752@MNXC3 <-- 1 MNXM3@MNXC3 + 1 MNXM89557@MNXC3 + 1 MNXM90886@MNXC3	rxn06937	SYEC_YEAST		MNXC3			-999999	0			0	0
RE519F8E6_B-1108___RE519F8E6_B-1388	1 MNXM11@MNXC3 + 1 MNXM14@MNXC3 + 1 MNXM83848@MNXC3 <==> 1 MNXM12@MNXC3 + 1 MNXM3@MNXC3 + 1 MNXM83847@MNXC3	rxn09451	LCF1_YEAST;LCF3_YEAST;LCF4_YEAST		MNXC3			-999999	999999			0	0
RDD0D20AD_RL-1073___RDD0D20AD_RL-1338	1 MNXM11@MNXC3 + 1 MNXM14@MNXC3 + 1 MNXM697@MNXC3 <-- 1 MNXM140@MNXC3 + 1 MNXM3@MNXC3 + 1 MNXM90880@MNXC3	rxn06441	SYLC_YEAST		MNXC3			-999999	0			0	0
R9B779842_B-752___R9B779842_B-928	1 MNXM11@MNXC3 + 1 MNXM14@MNXC3 + 1 MNXM56353@MNXC3 <==> 1 MNXM12@MNXC3 + 4 MNXM1@MNXC3 + 1 MNXM3@MNXC3 + 1 MNXM950@MNXC3	R_FACOAL161	LCF1_YEAST;LCF3_YEAST;LCF4_YEAST		MNXC3			-999999	999999			0	0
R62721191_RL-448___R62721191_RL-551	1 MNXM11@MNXC3 + 1 MNXM14@MNXC3 + 1 MNXM28@MNXC3 <-- 1 MNXM3@MNXC3 + 1 MNXM61@MNXC3 + 1 MNXM90882@MNXC3	rxn06443	SYMC_YEAST		MNXC3			-999999	0			0	0
R6A5D04EE_B-493___R6A5D04EE_B-604	1 MNXM11@MNXC3 + 1 MNXM14@MNXC3 + 1 MNXM1@MNXC3 + 1 MNXM686@MNXC3 <==> 1 MNXM12@MNXC3 + 1 MNXM3@MNXC3 + 1 MNXM65309@MNXC3	R_FACOAL181	LCF1_YEAST;LCF3_YEAST;LCF4_YEAST		MNXC3			-999999	999999			0	0
R85EBA3E2_B-622___R85EBA3E2_B-771	1 MNXM11@MNXC13 + 1 MNXM14@MNXC13 + 1 MNXM83848@MNXC13 <==> 1 MNXM12@MNXC13 + 1 MNXM3@MNXC13 + 1 MNXM83847@MNXC13	R_FACOAL141p	LCF2_YEAST		MNXC13			-999999	999999			0	0
R5639E9BD_B-381___R5639E9BD_B-473	1 MNXM11@MNXC13 + 1 MNXM14@MNXC13 + 1 MNXM56353@MNXC13 <==> 1 MNXM12@MNXC13 + 4 MNXM1@MNXC13 + 1 MNXM3@MNXC13 + 1 MNXM950@MNXC13	R_FACOAL161p	LCF2_YEAST		MNXC13			-999999	999999			0	0
R4FABE78F_B-336___R4FABE78F_B-413	1 MNXM11@MNXC13 + 1 MNXM14@MNXC13 + 1 MNXM363@MNXC13 <==> 1 MNXM12@MNXC13 + 1 MNXM3@MNXC13 + 1 MNXM402@MNXC13	r_0400	LCF2_YEAST		MNXC13			-999999	999999			0	0
RF9BE90A6_B-1221___RF9BE90A6_B-1523	1 MNXM11@MNXC13 + 1 MNXM14@MNXC13 + 1 MNXM342@MNXC13 <==> 1 MNXM12@MNXC13 + 1 MNXM3@MNXC13 + 1 MNXM750@MNXC13	r_0410	LCF2_YEAST		MNXC13			-999999	999999			0	0
R632CD28C_B-450___R632CD28C_B-553	1 MNXM11@MNXC13 + 1 MNXM14@MNXC13 + 1 MNXM224@MNXC13 <==> 1 MNXM12@MNXC13 + 1 MNXM314@MNXC13 + 1 MNXM3@MNXC13	r_0412	LCF2_YEAST		MNXC13			-999999	999999			0	0
R73FD9A77_RL-537___R73FD9A77_RL-665	1 MNXM11@MNXC13 + 1 MNXM14@MNXC13 + 1 MNXM21@MNXC13 <-- 1 MNXM12@MNXC13 + 1 MNXM26@MNXC13 + 1 MNXM3@MNXC13	R_ACSp	ACS1_YEAST		MNXC13			-999999	0			0	0
R4308FC63_LR-266___R4308FC63_LR-327	1 MNXM119@MNXC2 + 1 MNXM2@MNXC2 --> 1 MNXM270@MNXC2 + 1 MNXM9@MNXC2	r_0116	(PPA5_YEAST;(PPAB_YEAST);PPAB_YEAST)		MNXC2			0	999999			0	0
RA7747612_LR-1008___RA7747612_LR-805	1 MNXM1190@MNXC3 + 1 MNXM914@MNXC3 --> 1 MNXM12@MNXC3 + 1 MNXM1@MNXC3 + 1 MNXM63797@MNXC3	rxn09602	LAC1_YEAST;LAG1_YEAST		MNXC3			0	999999			0	0
R64A105C0_LR-454___R64A105C0_LR-559	1 MNXM1190@MNXC3 + 1 MNXM302@MNXC3 --> 1 MNXM12@MNXC3 + 1 MNXM1@MNXC3 + 1 MNXM63798@MNXC3	rxn09606	LAC1_YEAST;LAG1_YEAST		MNXC3			0	999999			0	0
RCF0E8F2E_B-1003___RCF0E8F2E_B-1256	1 MNXM1190@MNXC13 + 1 MNXM11@MNXC13 + 1 MNXM14@MNXC13 <==> 1 MNXM12@MNXC13 + 1 MNXM3@MNXC13 + 1 MNXM46158@MNXC13	r_0406	FAT1_YEAST		MNXC13			-999999	999999			0	0
RDE04C2CA_B-1346___RDE04C2CA_B-1347	1 MNXM1190@MNXC11 + 1 MNXM914@MNXC11 <==> 1 MNXM12@MNXC11 + 1 MNXM1@MNXC11 + 1 MNXM63797@MNXC11	r_0266	(LAC1_YEAST;(YDC1_YEAST;LAG1_YEAST;YPC1_YEAST)		MNXC11			-999999	999999			0	0
RB01421EB_B-1062___RB01421EB_B-1063	1 MNXM1190@MNXC11 + 1 MNXM302@MNXC11 <==> 1 MNXM12@MNXC11 + 1 MNXM1@MNXC11 + 1 MNXM63798@MNXC11	r_0264	(LAC1_YEAST;(YDC1_YEAST);LAG1_YEAST;YDC1_YEAST)		MNXC11			-999999	999999			0	0
R231CFDAF_LR-110___R231CFDAF_LR-135	1 MNXM118@MNXC3 + 1 MNXM321@MNXC3 --> 1 MNXM124@MNXC3 + 1 MNXM150@MNXC3 + 1 MNXM1@MNXC3	r_1001	SPEE_YEAST		MNXC3			0	999999			0	0
R85D5FCA6_LR-620___R85D5FCA6_LR-769	1 MNXM1160@MNXC4 + 1 MNXM421@MNXC4 --> 1 MNXM11@MNXC4 + 1 MNXM965@MNXC4	r_0351	FOL1_YEAST		MNXC4			0	999999			0	0
RA061653A_RL-771___RA061653A_RL-958	1 MNXM1160@MNXC4 + 1 MNXM14@MNXC4 + 1 MNXM1@MNXC4 <-- 1 MNXM3@MNXC4 + 1 MNXM937@MNXC4	r_0017	FOL1_YEAST		MNXC4			-999999	0			0	0
RE730A743_RL-1124___RE730A743_RL-1407	1 MNXM115@MNXC9 + 1 MNXM13@MNXC9 <-- 1 MNXM1@MNXC9 + 1 MNXM221@MNXC9	r_0879	PSD2_YEAST		MNXC9			-999999	0			0	0
RED279226_B-1163___RED279226_B-1450	1 MNXM115@MNXC3 <==> 1 MNXM115@MNXC9	r_2018			MNXC3%MNXC9			-999999	999999			0	0
R9396EE9B_B-703___R9396EE9B_B-867	1 MNXM115@MNXC3 <==> 1 MNXM115@MNXC4	r_2017			MNXC3%MNXC4			-999999	999999			0	0
REC1BC791_B-1156___REC1BC791_B-1442	1 MNXM115@MNXC15 <==> 1 MNXM115@MNXC3	r_1144			MNXC15%MNXC3			-999999	999999			0	0
R6FFA954E_RL-521___R6FFA954E_RL-642	1 MNXM115@MNXC15 + 1 MNXM13@MNXC15 <-- 1 MNXM1@MNXC15 + 1 MNXM221@MNXC15	r_0878	PSD2_YEAST		MNXC15			-999999	0			0	0
R340E3679_LR-201___R340E3679_LR-246	1 MNXM1153@MNXC3 + 1 MNXM2@MNXC3 + 1 MNXM4@MNXC3 --> 1 MNXM1527@MNXC3 + 1 MNXM15@MNXC3 + 1 MNXM22@MNXC3	rxn02826			MNXC3			0	999999			0	0
RE6E61E6E_LR-1119___RE6E61E6E_LR-1402	1 MNXM114383@MNXC3 + 3 MNXM1@MNXC3 + 1 MNXM40@MNXC3 + 2 MNXM6@MNXC3 --> 1 MNXM12@MNXC3 + 1 MNXM13@MNXC3 + 1 MNXM2@MNXC3 + 1 MNXM46158@MNXC3 + 2 MNXM5@MNXC3	R_FAS260	(ELO2_YEAST+ELO3_YEAST+TSC13_YEAST);(ELO3_YEAST)		MNXC3			0	999999			0	0
R433FA57C_RL-267___R433FA57C_RL-328	1 MNXM114383@MNXC3 + 3 MNXM12@MNXC3 + 3 MNXM13@MNXC3 + 3 MNXM2@MNXC3 + 6 MNXM5@MNXC3 <-- 9 MNXM1@MNXC3 + 1 MNXM236@MNXC3 + 3 MNXM40@MNXC3 + 6 MNXM6@MNXC3	R_FAS240_L	(ELO2_YEAST);(ELO2_YEAST+ELO3_YEAST+TSC13_YEAST)		MNXC3			-999999	0			0	0
R436E810F_RL-270___R436E810F_RL-332	1 MNXM114383@MNXC13 <-- 1 MNXM114383@MNXC3	R_FA240tp	FAT1_YEAST		MNXC13%MNXC3			-999999	0			0	0
RCE4B7509_B-1000___RCE4B7509_B-1252	1 MNXM114383@MNXC13 + 1 MNXM12@MNXC13 + 1 MNXM3@MNXC13 <==> 1 MNXM11@MNXC13 + 1 MNXM14@MNXC13 + 1 MNXM1504@MNXC13	R_FACOAL240p	FAT1_YEAST		MNXC13			-999999	999999			0	0
RE7CBC67F_RL-1128___RE7CBC67F_RL-1411	1 MNXM114303@MNXC13 + 1 MNXM22@MNXC13 <-- 1 MNXM1190@MNXC13 + 1 MNXM4@MNXC13	r_0122	ACOX_YEAST		MNXC13			-999999	0			0	0
R1EDD4782_B-101___R1EDD4782_B-84	1 MNXM114303@MNXC13 + 1 MNXM1@MNXC13 + 1 MNXM2@MNXC13 <==> 1 MNXM91798@MNXC13	R_ECOAH11p	FOX2_YEAST		MNXC13			-999999	999999			0	0
R73B34B10_B-535___R73B34B10_B-663	1 MNXM1140@MNXC2 + 1 MNXM1@MNXC2 <==> 1 MNXM1140@MNXC3 + 1 MNXM1@MNXC3	R_DANNt2			MNXC2%MNXC3			-999999	999999			0	0
R547D9AB5_RL-369___R547D9AB5_RL-458	1 MNXM114091@MNXC4 + 2 MNXM1@MNXC4 + 1 MNXM6@MNXC4 <-- 1 MNXM5@MNXC4 + 1 MNXM805@MNXC4	R_HPROym	PUT2_YEAST		MNXC4			-999999	0			0	0
R89F4FAFF_B-649___R89F4FAFF_B-803	1 MNXM114091@MNXC4 + 1 MNXM1@MNXC4 + 1 MNXM2@MNXC4 <==> 1 MNXM2687@MNXC4	r_877			MNXC4			-999999	999999			0	0
RCA3997A9_LR-1234___RCA3997A9_LR-985	1 MNXM114079@MNXC4 + 1 MNXM1@MNXC4 + 1 MNXM6@MNXC4 --> 1 MNXM114097@MNXC4 + 1 MNXM5@MNXC4	R_KARA1im	ILV5_YEAST		MNXC4			0	999999			0	0
R146C42F6_RL-19_SpecMNXM426_ChangedTo_MNXM114079___REF0D568B_RL-1172___REF0D568B_RL-1462	1 MNXM114079@MNXC4 + 1 MNXM13@MNXC4 <-- 1 MNXM1@MNXC4 + 2 MNXM23@MNXC4	R_ACLSm;r_0097	(ILV6_YEAST+ILVB_YEAST);(ILVB_YEAST)		MNXC4			-999999	0			0	0
REBCE2974_RL-1152___REBCE2974_RL-1438	1 MNXM113@MNXC3 + 1 MNXM1@MNXC3 + 1 MNXM9@MNXC3 <-- 1 MNXM2@MNXC3 + 1 MNXM30@MNXC3	rxn00236	YND1_YEAST		MNXC3			-999999	0			0	0
R5BCB626A_RL-410___R5BCB626A_RL-508	1 MNXM113@MNXC15 + 1 MNXM1@MNXC15 + 1 MNXM9@MNXC15 <-- 1 MNXM2@MNXC15 + 1 MNXM30@MNXC15	r_0810	GDA1_YEAST		MNXC15			-999999	0			0	0
R11B7DE7C_B-10___R11B7DE7C_B-12	1 MNXM1122@MNXC3 + 1 MNXM1@MNXC3 + 1 MNXM7@MNXC3 + 1 MNXM9@MNXC3 <==> 1 MNXM117@MNXC3 + 1 MNXM3@MNXC3 + 1 MNXM60@MNXC3	r_1075	DUR1_YEAST		MNXC3			-999999	999999			0	0
R7979813C_LR-563___R7979813C_LR-700	1 MNXM111@MNXC4 + 1 MNXM346@MNXC4 --> 2 MNXM1@MNXC4 + 1 MNXM97148@MNXC4	R_FCLTm	HEMH_YEAST		MNXC4			0	999999			0	0
R2518ED17_RL-122___R2518ED17_RL-149	1 MNXM1109@MNXC3 + 2 MNXM2@MNXC3 + 1 MNXM5@MNXC3 <-- 1 MNXM1@MNXC3 + 1 MNXM4@MNXC3 + 1 MNXM52460@MNXC3 + 1 MNXM6@MNXC3	R_C22STDS	(ERG5_YEAST);(ERG5_YEAST+NCPR_YEAST)		MNXC3			-999999	0			0	0
RE8A4E9D5_RL-1132___RE8A4E9D5_RL-1415	1 MNXM1109@MNXC3 + 1 MNXM19@MNXC3 + 1 MNXM1@MNXC3 + 2 MNXM2@MNXC3 <-- 1 MNXM16@MNXC3 + 1 MNXM4@MNXC3 + 1 MNXM574@MNXC3	r_1682			MNXC3			-999999	0			0	0
R53802267_B-360___R53802267_B-447	1 MNXM1109@MNXC11 <==> 1 MNXM1109@MNXC3	r_1754			MNXC11%MNXC3			-999999	999999			0	0
R190DF1C9_LR-44___R190DF1C9_LR-58	1 MNXM1109@MNXC11 + 1 MNXM1@MNXC11 + 1 MNXM6@MNXC11 --> 1 MNXM5@MNXC11 + 1 MNXM922@MNXC11	r_0244	ERG4_YEAST		MNXC11			0	999999			0	0
RB3712495_B-1089___RB3712495_B-864	1 MNXM10@MNXC4 + 2 MNXM1@MNXC4 + 1 MNXM923@MNXC4 <==> 1 MNXM2687@MNXC4 + 1 MNXM2@MNXC4 + 1 MNXM8@MNXC4	r_0673	PUT2_YEAST		MNXC4			-999999	999999			0	0
RB1E154B9_RL-1077___RB1E154B9_RL-854	1 MNXM10@MNXC4 + 2 MNXM1@MNXC4 + 1 MNXM383@MNXC4 <-- 1 MNXM2@MNXC4 + 1 MNXM518@MNXC4 + 1 MNXM8@MNXC4	r_0176	ALDH4_YEAST		MNXC4			-999999	0			0	0
R1F898F1_B-107___R1F898F1_B-88	1 MNXM10@MNXC4 + 1 MNXM1@MNXC4 + 1 MNXM998@MNXC4 <==> 1 MNXM1663@MNXC4 + 1 MNXM8@MNXC4	r_0508	DLDH_YEAST+GCSH_YEAST+GCSP_YEAST+GCST_YEAST		MNXC4			-999999	999999			0	0
RFEB55333_RL-1258___RFEB55333_RL-1565	1 MNXM10@MNXC4 + 1 MNXM1@MNXC4 + 1 MNXM923@MNXC4 <-- 1 MNXM114091@MNXC4 + 2 MNXM2@MNXC4 + 1 MNXM8@MNXC4	R_PHCDm	PUT2_YEAST		MNXC4			-999999	0			0	0
RBCD454D0_LR-1150___RBCD454D0_LR-917	1 MNXM10@MNXC4 + 1 MNXM1@MNXC4 + 1 MNXM77@MNXC4 --> 1 MNXM66@MNXC4 + 1 MNXM8@MNXC4	r_0492	GPD2_YEAST		MNXC4			0	999999			0	0
R9804EC32_B-731___R9804EC32_B-903___RBA998439_B-1074_SpecMNXM90553_ChangedTo_MNXM98	1 MNXM10@MNXC4 + 1 MNXM1@MNXC4 + 1 MNXM46@MNXC4 <==> 1 MNXM8@MNXC4 + 1 MNXM98@MNXC4	R_MDH1;r_0713	MDHM_YEAST		MNXC4			-999999	999999			0	0
R3A6E339_B-224___R3A6E339_B-275	1 MNXM10@MNXC4 + 1 MNXM1@MNXC4 + 1 MNXM2929@MNXC4 <==> 1 MNXM8@MNXC4 + 1 MNXM984@MNXC4	r_0545	LYS12_YEAST		MNXC4			-999999	999999			0	0
R51DFD2E9_RL-348___R51DFD2E9_RL-431	1 MNXM10@MNXC4 + 1 MNXM13@MNXC4 + 1 MNXM23@MNXC4 <-- 1 MNXM8@MNXC4 + 1 MNXM98@MNXC4	r_0718	MAOM_YEAST		MNXC4			-999999	0			0	0
RA3FA8612_RL-789___RA3FA8612_RL-985	1 MNXM10@MNXC4 + 1 MNXM13@MNXC4 + 1 MNXM21@MNXC4 <-- 1 MNXM12@MNXC4 + 1 MNXM23@MNXC4 + 1 MNXM8@MNXC4	r_0961	(DLDH_YEAST+ODP2_YEAST+ODPA_YEAST+ODPB_YEAST);(DLDH_YEAST+ODP2_YEAST+ODPA_YEAST+ODPB_YEAST+ODPX_YEAST)		MNXC4			-999999	0			0	0
R64D077DF_RL-456___R64D077DF_RL-561	1 MNXM10@MNXC4 + 1 MNXM13@MNXC4 + 1 MNXM15@MNXC4 + 1 MNXM183@MNXC4 <-- 1 MNXM29@MNXC4 + 1 MNXM79@MNXC4 + 1 MNXM8@MNXC4	r_0501	DLDH_YEAST+GCSH_YEAST+GCSP_YEAST+GCST_YEAST		MNXC4			-999999	0			0	0
R3BD81859_RL-231___R3BD81859_RL-284	1 MNXM10@MNXC4 + 1 MNXM114091@MNXC4 + 2 MNXM1@MNXC4 <-- 1 MNXM805@MNXC4 + 1 MNXM8@MNXC4	R_HPROxm	PUT2_YEAST		MNXC4			-999999	0			0	0
R4E60AE4A_RL-327___R4E60AE4A_RL-402	1 MNXM10@MNXC3 + 2 MNXM1@MNXC3 + 1 MNXM497@MNXC3 <-- 1 MNXM2@MNXC3 + 1 MNXM473@MNXC3 + 1 MNXM8@MNXC3	r_0185	ALDH2_YEAST;ALDH3_YEAST		MNXC3			-999999	0			0	0
REBCE776C_RL-1153___REBCE776C_RL-1439	1 MNXM10@MNXC3 + 2 MNXM1@MNXC3 + 1 MNXM2083@MNXC3 <-- 1 MNXM1527@MNXC3 + 1 MNXM2@MNXC3 + 1 MNXM8@MNXC3	R_NABTNO			MNXC3			-999999	0			0	0
R6625046B_RL-463___R6625046B_RL-568	1 MNXM10@MNXC3 + 1 MNXM1@MNXC3 + 1 MNXM597@MNXC3 <-- 1 MNXM510@MNXC3 + 1 MNXM8@MNXC3	r_1092	XYL2_YEAST		MNXC3			-999999	0			0	0
R27CA30FC_RL-142___R27CA30FC_RL-170	1 MNXM10@MNXC3 + 1 MNXM1@MNXC3 + 1 MNXM59041@MNXC3 <-- 1 MNXM4638@MNXC3 + 1 MNXM8@MNXC3	r_0691	DHSO1_YEAST		MNXC3			-999999	0			0	0
R5E0D38AD_B-423___R5E0D38AD_B-525___RD3ED6E97_B-1230_SpecMNXM90553_ChangedTo_MNXM98___RD3ED6E97_B-1231_SpecMNXM90553_ChangedTo_MNXM98	1 MNXM10@MNXC3 + 1 MNXM1@MNXC3 + 1 MNXM46@MNXC3 <==> 1 MNXM8@MNXC3 + 1 MNXM98@MNXC3	R_MDH2;R_MDH3;rxn00248	(MDHC_YEAST);(MDHP_YEAST)		MNXC3			-999999	999999			0	0
R46C2C51E_RL-282___R46C2C51E_RL-347	1 MNXM10@MNXC3 + 1 MNXM1602@MNXC3 + 1 MNXM1@MNXC3 <-- 1 MNXM891@MNXC3 + 1 MNXM8@MNXC3	r_0061	LEU3_YEAST		MNXC3			-999999	0			0	0
R22189A2C_RL-105___R22189A2C_RL-129	1 MNXM10@MNXC3 + 1 MNXM13@MNXC3 + 1 MNXM8744@MNXC3 <-- 1 MNXM7449@MNXC3 + 1 MNXM8@MNXC3	rxn09626	ERG26_YEAST		MNXC3			-999999	0			0	0
RE0ACA938_RL-1089___RE0ACA938_RL-1362	1 MNXM10@MNXC3 + 1 MNXM13@MNXC3 + 1 MNXM574@MNXC3 <-- 1 MNXM8@MNXC3 + 1 MNXM91328@MNXC3	rxn09625	ERG26_YEAST		MNXC3			-999999	0			0	0
R1D65FA72_LR-76___R1D65FA72_LR-93___RBFBDC0AF_LR-1100_SpecMNXM8487_ChangedTo_MNXM1280	1 MNXM10@MNXC3 + 1 MNXM1280@MNXC3 + 1 MNXM1@MNXC3 --> 1 MNXM245@MNXC3 + 1 MNXM8@MNXC3 + 1 MNXM9@MNXC3	R_PRO2_1;rxn09412	PROA_YEAST		MNXC3			0	999999			0	0
R1BE82C89_B-59___R1BE82C89_B-77	1 MNXM10@MNXC13 + 1 MNXM1@MNXC13 + 1 MNXM91972@MNXC13 <==> 1 MNXM8@MNXC13 + 1 MNXM91798@MNXC13	R_HACD10p	FOX2_YEAST		MNXC13			-999999	999999			0	0
RF7CEA202_B-1214___RF7CEA202_B-1514	1 MNXM10@MNXC13 + 1 MNXM1@MNXC13 + 1 MNXM738@MNXC13 <==> 1 MNXM825@MNXC13 + 1 MNXM8@MNXC13	r_0055	FOX2_YEAST		MNXC13			-999999	999999			0	0
RA438B80_B-790___RA438B80_B-987	1 MNXM10@MNXC13 + 1 MNXM1@MNXC13 + 1 MNXM707@MNXC13 <==> 1 MNXM767@MNXC13 + 1 MNXM8@MNXC13	r_0057	FOX2_YEAST		MNXC13			-999999	999999			0	0
RC3E4C614_B-1192___RC3E4C614_B-951	1 MNXM10@MNXC13 + 1 MNXM1@MNXC13 + 1 MNXM705@MNXC13 <==> 1 MNXM733@MNXC13 + 1 MNXM8@MNXC13	r_0053	FOX2_YEAST		MNXC13			-999999	999999			0	0
R4E905AA3_B-328___R4E905AA3_B-404	1 MNXM10@MNXC13 + 1 MNXM1@MNXC13 + 1 MNXM677@MNXC13 <==> 1 MNXM674@MNXC13 + 1 MNXM8@MNXC13	r_0052	FOX2_YEAST		MNXC13			-999999	999999			0	0
R46320183_B-280___R46320183_B-345	1 MNXM10@MNXC13 + 1 MNXM1@MNXC13 + 1 MNXM513@MNXC13 <==> 1 MNXM1309@MNXC13 + 1 MNXM8@MNXC13	r_0056	FOX2_YEAST		MNXC13			-999999	999999			0	0
REAC18450_B-1145___REAC18450_B-1431	1 MNXM10@MNXC13 + 1 MNXM1@MNXC13 + 1 MNXM46@MNXC13 <==> 1 MNXM8@MNXC13 + 1 MNXM98@MNXC13	r_0715	MDHP_YEAST		MNXC13			-999999	999999			0	0
RFCEC91E2_LR-1241___RFCEC91E2_LR-1548	1 MNXM108@MNXC3 + 3 MNXM1@MNXC3 + 1 MNXM40@MNXC3 + 2 MNXM6@MNXC3 --> 1 MNXM12@MNXC3 + 1 MNXM13@MNXC3 + 1 MNXM236@MNXC3 + 1 MNXM2@MNXC3 + 2 MNXM5@MNXC3	rxn09429	ACAC_YEAST+ACBP_YEAST+FAS1_YEAST+FAS2_YEAST		MNXC3			0	999999			0	0
RECF6556B_RL-1162___RECF6556B_RL-1448	1 MNXM108@MNXC3 + 1 MNXM12@MNXC3 + 1 MNXM13@MNXC3 + 1 MNXM2@MNXC3 + 2 MNXM5@MNXC3 <-- 3 MNXM1@MNXC3 + 1 MNXM314@MNXC3 + 1 MNXM40@MNXC3 + 2 MNXM6@MNXC3	rxn09433	ACAC_YEAST+ACBP_YEAST+FAS1_YEAST+FAS2_YEAST		MNXC3			-999999	0			0	0
RDE919BAC_RL-1084___RDE919BAC_RL-1352	1 MNXM108@MNXC13 <-- 1 MNXM108@MNXC3	r_1774			MNXC13%MNXC3			-999999	0			0	0
RF318BB0E_B-1191___RF318BB0E_B-1487	1 MNXM108@MNXC13 + 1 MNXM12@MNXC13 + 1 MNXM3@MNXC13 <==> 1 MNXM11@MNXC13 + 1 MNXM14@MNXC13 + 1 MNXM88@MNXC13	r_0402	LCF2_YEAST		MNXC13			-999999	999999			0	0
RBF0F60BE_B-1165___RBF0F60BE_B-930	1 MNXM1089@MNXC3 + 1 MNXM2@MNXC3 <==> 2 MNXM1@MNXC3 + 2 MNXM7@MNXC3	r_0204	HNT2_YEAST		MNXC3			-999999	999999			0	0
R45EAE90E_RL-279_SpecMNXM15817_ChangedTo_MNXM1067___R7DA19503_LR-723	1 MNXM1067@MNXC4 + 1 MNXM164@MNXC4 --> 1 MNXM11@MNXC4 + 1 MNXM3167@MNXC4	R_HBZOPT6m;r_0555	(COQ1_YEAST;(COQ2_YEAST);COQ2_YEAST;COX10_YEAST)		MNXC4			0	999999			0	0
RC801B49D_B-1216___RCDFE042B_B-998_SpecMNXM15817_ChangedTo_MNXM1067	1 MNXM1067@MNXC3 <==> 1 MNXM1067@MNXC4	R_HEXDPtm;R_OCTDP_5tm			MNXC3%MNXC4			-999999	999999			0	0
R45DF4B51_LR-278___R45DF4B51_LR-343___RF877195B_LR-1497_SpecMNXM18_ChangedTo_MNXM89557	1 MNXM1062@MNXC4 + 1 MNXM89557@MNXC4 --> 1 MNXM20@MNXC4 + 1 MNXM817@MNXC4	R_ARG8;r_0118	ARGD_YEAST		MNXC4			0	999999			0	0
R66CD65EB_LR-468___R66CD65EB_LR-573	1 MNXM1043@MNXC3 + 3 MNXM1@MNXC3 + 1 MNXM40@MNXC3 + 2 MNXM6@MNXC3 --> 1 MNXM12@MNXC3 + 1 MNXM13@MNXC3 + 1 MNXM2@MNXC3 + 1 MNXM402@MNXC3 + 2 MNXM5@MNXC3	rxn09440	ACAC_YEAST+ACBP_YEAST+FAS1_YEAST+FAS2_YEAST		MNXC3			0	999999			0	0
RBDC8EAED_RL-1162___RBDC8EAED_RL-927	1 MNXM1043@MNXC3 + 1 MNXM12@MNXC3 + 1 MNXM13@MNXC3 + 1 MNXM2@MNXC3 + 2 MNXM5@MNXC3 <-- 3 MNXM1@MNXC3 + 1 MNXM40@MNXC3 + 2 MNXM6@MNXC3 + 1 MNXM750@MNXC3	rxn09443	ACAC_YEAST+ACBP_YEAST+FAS1_YEAST+FAS2_YEAST		MNXC3			-999999	0			0	0
RDD26BD0B_RL-1075___RDD26BD0B_RL-1341	1 MNXM1043@MNXC13 <-- 1 MNXM1043@MNXC3	r_1770			MNXC13%MNXC3			-999999	0			0	0
R6FB683B4_B-520___R6FB683B4_B-641	1 MNXM1043@MNXC13 + 1 MNXM12@MNXC13 + 1 MNXM3@MNXC13 <==> 1 MNXM11@MNXC13 + 1 MNXM14@MNXC13 + 1 MNXM486@MNXC13	r_0399	LCF2_YEAST		MNXC13			-999999	999999			0	0
RE58FD0C7_RL-1110___RE58FD0C7_RL-1392	1 MNXM1036@MNXC3 + 4 MNXM2@MNXC3 + 1 MNXM39@MNXC3 + 3 MNXM5@MNXC3 <-- 2 MNXM1@MNXC3 + 1 MNXM482@MNXC3 + 3 MNXM4@MNXC3 + 3 MNXM6@MNXC3	rxn09617	(CP51_YEAST+NCPR_YEAST);(YH007_YEAST)		MNXC3			-999999	0			0	0
R2B778F4E_LR-183_SpecMNXM89948_ChangedTo_MNXM173___R2E6206DB_B-173___R2E6206DB_B-174___R2E6206DB_B-210	1 MNXM1028@MNXC4 + 1 MNXM12@MNXC4 <==> 1 MNXM173@MNXC4 + 1 MNXM21@MNXC4	R_YAT1;r_0254	(CACM_YEAST);(CACP_YEAST)		MNXC4			-999999	999999			0	0
RFF62A761_LR-1261___RFF62A761_LR-1571	1 MNXM1028@MNXC3 + 1 MNXM173@MNXC4 --> 1 MNXM1028@MNXC4 + 1 MNXM173@MNXC3	r_1120	CRC1_YEAST		MNXC3%MNXC4			0	999999			0	0
R6D9D50DE_RL-620_SpecMNXM89948_ChangedTo_MNXM173___R6D9D50DE_RL-621_SpecMNXM89948_ChangedTo_MNXM173___RA97A7D40_B-1020___RA97A7D40_RL-815	1 MNXM1028@MNXC3 + 1 MNXM12@MNXC3 <==> 1 MNXM173@MNXC3 + 1 MNXM21@MNXC3	R_CSNAT;r_0252;rxn01726	(CACM_YEAST;(CACP_YEAST);(YAT2_YEAST);YAT2_YEAST)		MNXC3			-999999	999999			0	0
R9BD80488_LR-754___R9BD80488_LR-930	1 MNXM1028@MNXC13 --> 1 MNXM1028@MNXC3	r_1638			MNXC13%MNXC3			0	999999			0	0
RBD40CD05_LR-1157___RBD40CD05_LR-923	1 MNXM1028@MNXC13 + 1 MNXM173@MNXC3 --> 1 MNXM1028@MNXC3 + 1 MNXM173@MNXC13	r_1674			MNXC13%MNXC3			0	999999			0	0
R107875F7_B-3___R107875F7_RL-2	1 MNXM1028@MNXC13 + 1 MNXM12@MNXC13 <==> 1 MNXM173@MNXC13 + 1 MNXM21@MNXC13	R_CSNATirp;r_0253	CACP_YEAST		MNXC13			-999999	999999			0	0
R7C7B1078_B-577___R7C7B1078_B-718	1 MNXM1024@MNXC4 + 1 MNXM1@MNXC4 + 1 MNXM29@MNXC4 <==> 1 MNXM13@MNXC4 + 1 MNXM81220@MNXC4	r_0504	DLDH_YEAST+GCSH_YEAST+GCSP_YEAST+GCST_YEAST		MNXC4			-999999	999999			0	0
R556A71A2_B-377___R556A71A2_B-467	1 MNXM1024@MNXC4 + 1 MNXM1@MNXC4 + 1 MNXM20@MNXC4 <==> 1 MNXM13@MNXC4 + 1 MNXM81337@MNXC4	r_0832	DLDH_YEAST+ODO1_YEAST+ODO2_YEAST		MNXC4			-999999	999999			0	0
R4A3A9C6D_B-301___R4A3A9C6D_B-366	1 MNXM1020@MNXC3 + 1 MNXM89@MNXC3 <==> 2 MNXM1@MNXC3 + 1 MNXM304@MNXC3	R_BTSr	BIOB_YEAST		MNXC3			-999999	999999			0	0
R5EA1A05E_RL-426___R5EA1A05E_RL-529	1 MNXM1000@MNXC3 <-- 1 MNXM1000@MNXC4	R_FA181ACPtm			MNXC3%MNXC4			-999999	0			0	0
R9AB90819_B-746___R9AB90819_B-920	1 MNXM1000@MNXC3 + 1 MNXM2@MNXC3 <==> 1 MNXM65309@MNXC3 + 1 MNXM925@MNXC3	R_FA181ACPH	FAS1_YEAST+FAS2_YEAST		MNXC3			-999999	999999			0	0
R596FDB0E_B-398___R596FDB0E_B-485___R596FDB0E_B-496	1 MNXM9@MNXC2 <==>	EX_cpd00009_e			boundary			0	0			0	1
R250FD288_B-129___R250FD288_LR-121___R250FD288_LR-148	1 MNXM97@MNXC2 <==>	EX_cpd00066_e;r_1903			boundary			0	0			0	1
R6B3002E7_B-614___R6B3002E7_LR-497___R6B3002E7_LR-609	1 MNXM94@MNXC2 <==>	EX_cpd00065_e;r_1912			boundary			0	0			0	1
R7B8A1023_B-691___R7B8A1023_LR-573___R7B8A1023_LR-714	1 MNXM93@MNXC2 <==>	EX_cpd00106_e;R_EX_fum_LPAREN_e_RPAREN_			boundary			0	0			0	1
R4D0C76F7_B-389___R4D0C76F7_LR-318___R4D0C76F7_LR-392	1 MNXM935@MNXC2 <==>	EX_cpd03279_e;r_1565			boundary			0	0			0	1
RD59BF3A7_B-1245___RD59BF3A7_LR-1034___RD59BF3A7_LR-1292	1 MNXM922@MNXC2 <==>	EX_cpd01170_e;r_1757			boundary			0	0			0	1
R3A9D1F56_B-276___R3A9D1F56_LR-226___R3A9D1F56_LR-277	1 MNXM91795@MNXC2 <==>	EX_cpd01092_e;r_1649			boundary			0	0			0	1
R35B5C04C_B-234___R35B5C04C_LR-207___R35B5C04C_LR-254	1 MNXM90@MNXC2 <==>	EX_cpd00098_e;r_1683			boundary			0	0			0	1
RD7E2CEF1_B-1258___RD7E2CEF1_LR-1047___RD7E2CEF1_LR-1308	1 MNXM90941@MNXC2 <==>	R_XYLxtI;R_XYLxtO;r_1718			boundary			0	0			0	1
RF4AAACD5_B-1461___RF4AAACD5_LR-1202___RF4AAACD5_LR-1500	1 MNXM90811@MNXC2 <==>	EX_cpd00185_e;r_1706			boundary			0	0			0	1
R91EC2CF4_B-818___R91EC2CF4_LR-694___R91EC2CF4_LR-857	1 MNXM89612@MNXC2 <==>	EX_cpd00100_e;r_1808			boundary			0	0			0	1
R669063C7_B-582___R669063C7_LR-465___R669063C7_LR-570	1 MNXM89602@MNXC2 <==>	EX_cpd00108_e;r_1710			boundary			0	0			0	1
R869EE9D4_B-741___R869EE9D4_LR-626___R869EE9D4_LR-775	1 MNXM89557@MNXC2 <==>	EX_cpd00023_e;R_EX_glu_L_LPAREN_e_RPAREN_			boundary			0	0			0	1
R6BFC3A2D_B-617___R6BFC3A2D_LR-500___R6BFC3A2D_LR-615	1 MNXM78@MNXC2 <==>	EX_cpd00039_e;r_1900			boundary			0	0			0	1
R4A881FA5_B-370___R4A881FA5_LR-302___R4A881FA5_LR-369	1 MNXM76@MNXC2 <==>	EX_cpd00069_e;r_1913			boundary			0	0			0	1
RB2214D0F_B-1026___RB2214D0F_LR-1081___RB2214D0F_LR-858	1 MNXM761@MNXC2 <==>	EX_cpd00307_e;r_1705			boundary			0	0			0	1
R4B7CFCA_B-379___R4B7CFCA_LR-307___R4B7CFCA_LR-377	1 MNXM75@MNXC2 <==>	EX_cpd00071_e;R_EX_acald_LPAREN_e_RPAREN_			boundary			0	0			0	1
RD6F7BF7B_B-1251___RD6F7BF7B_LR-1041___RD6F7BF7B_LR-1299	1 MNXM70@MNXC2 <==>	EX_cpd00051_e;r_1879			boundary			0	0			0	1
R570E51C6_B-450___R570E51C6_LR-385___R570E51C6_LR-478	1 MNXM704@MNXC2 <==>	EX_cpd00654_e;r_1730			boundary			0	0			0	1
R5F1B21D5_B-521___R5F1B21D5_LR-429___R5F1B21D5_LR-532	1 MNXM687@MNXC2 <==>	EX_cpd01217_e;r_2102			boundary			0	0			0	1
R19A156DE_B-55___R19A156DE_LR-45___R19A156DE_LR-60	1 MNXM647@MNXC2 <==>	EX_cpd00277_e;r_1564			boundary			0	0			0	1
RB7D0BDE8_B-1052___RB7D0BDE8_LR-1116___RB7D0BDE8_LR-888	1 MNXM639@MNXC2 <==>	EX_cpd11608_e;R_EX_pepd_e_			boundary			0	0			0	1
RAB70F856_B-976___RAB70F856_LR-1033___RAB70F856_LR-825	1 MNXM625@MNXC2 <==>	EX_cpd00438_e;r_1563			boundary			0	0			0	1
RA7DC31A9_B-960___RA7DC31A9_LR-1012___RA7DC31A9_LR-808	1 MNXM61@MNXC2 <==>	EX_cpd00060_e;r_1902			boundary			0	0			0	1
R4B5145FC_B-306___R4B5145FC_B-374___R4B5145FC_B-375	1 MNXM58@MNXC2 <==>	EX_cpd00048_e			boundary			0	0			0	1
R4E0C6581_B-395___R4E0C6581_LR-325___R4E0C6581_LR-400	1 MNXM584@MNXC2 <==>	EX_cpd00388_e;r_1648			boundary			0	0			0	1
R827C4DF8_B-723___R827C4DF8_LR-602___R827C4DF8_LR-747	1 MNXM574@MNXC2 <==>	EX_cpd03221_e;r_2106			boundary			0	0			0	1
R241AB01B_B-123___R241AB01B_LR-114___R241AB01B_LR-140	1 MNXM55@MNXC2 <==>	EX_cpd00084_e;r_1883			boundary			0	0			0	1
RB86510C5_B-1059___RB86510C5_LR-1120___RB86510C5_LR-892	1 MNXM53@MNXC2 <==>	EX_cpd00054_e;r_1906			boundary			0	0			0	1
R804ECD74_B-708___R804ECD74_LR-732	1 MNXM52365@MNXC2 <==>	EX_cpd14514_e;r_1753			boundary			0	0			0	1
R6F462122_B-640___R6F462122_LR-517___R6F462122_LR-637	1 MNXM492@MNXC2 <==>	EX_cpd00412_e;r_1566			boundary			0	0			0	1
RA02F1633_B-905___RA02F1633_LR-957	1 MNXM482@MNXC2 <==>	EX_cpd01188_e;r_1915			boundary			0	0			0	1
R4E993300_B-397___R4E993300_LR-329___R4E993300_LR-405	1 MNXM4638@MNXC2 <==>	EX_cpd01187_e;r_1886			boundary			0	0			0	1
RD9F48CD3_B-1301___RD9F48CD3_LR-1059___RD9F48CD3_LR-1321	1 MNXM45@MNXC2 <==>	EX_cpd00045_e;r_1641			boundary			0	0			0	1
RC94E9E17_B-1168___RC94E9E17_LR-1227___RC94E9E17_LR-981	1 MNXM42@MNXC2 <==>	EX_cpd00041_e;r_1881			boundary			0	0			0	1
R5444CFB0_B-431___R5444CFB0_LR-365___R5444CFB0_LR-454	1 MNXM420@MNXC2 <==>	EX_cpd00184_e;r_2073			boundary			0	0			0	1
R3A46F926_B-268___R3A46F926_LR-223___R3A46F926_LR-274	1 MNXM408@MNXC2 <==>	EX_cpd00558_e;r_2052			boundary			0	0			0	1
R3A2D03BF_B-265___R3A2D03BF_LR-222___R3A2D03BF_LR-273	1 MNXM405@MNXC2 <==>	EX_cpd00338_e;r_1621			boundary			0	0			0	1
R6DD3B1FE_B-624___R6DD3B1FE_LR-625	1 MNXM402@MNXC2 <==>	EX_cpd01741_e;r_1916			boundary			0	0			0	1
RC2452FE5_B-1117___RC2452FE5_LR-1183___RC2452FE5_LR-944	1 MNXM401@MNXC2 <==>	EX_cpd00311_e;r_1820			boundary			0	0			0	1
RA6637795_B-941___RA6637795_LR-1000___RA6637795_LR-798	1 MNXM39@MNXC2 <==>	EX_cpd00047_e;R_EX_for_LPAREN_e_RPAREN_			boundary			0	0			0	1
R2717E04F_B-149___R2717E04F_LR-136___R2717E04F_LR-163	1 MNXM394@MNXC2 <==>	R_DTTPxtI;R_DTTPxtO;R_EX_dttp_e_			boundary			0	0			0	1
R944AC173_B-840___R944AC173_LR-709___R944AC173_LR-874	1 MNXM386@MNXC2 <==>	EX_cpd00151_e;r_2076			boundary			0	0			0	1
R8717521D_B-742___R8717521D_LR-627___R8717521D_LR-777	1 MNXM37@MNXC2 <==>	EX_cpd00053_e;R_EX_gln_L_LPAREN_e_RPAREN_			boundary			0	0			0	1
RDC66D37D_B-1318___RDC66D37D_LR-1070___RDC66D37D_LR-1335	1 MNXM370@MNXC2 <==>	R_EX_gam6p_e_;R_GA6PxtI;R_GA6PxtO			boundary			0	0			0	1
REB67C836_B-1417___REB67C836_LR-1150___REB67C836_LR-1437	1 MNXM364@MNXC2 <==>	EX_cpd00644_e;r_1548			boundary			0	0			0	1
RAEAF5ACC_B-997___RAEAF5ACC_LR-1049___RAEAF5ACC_LR-836	1 MNXM349@MNXC2 <==>	EX_cpd00229_e;r_1814			boundary			0	0			0	1
R7C815D4E_B-695___R7C815D4E_LR-578___R7C815D4E_LR-719	1 MNXM338@MNXC2 <==>	EX_cpd00367_e;r_1702			boundary			0	0			0	1
RAF482FE1_B-1002___RAF482FE1_LR-1055___RAF482FE1_LR-841	1 MNXM334@MNXC2 <==>	EX_cpd00246_e;r_1847			boundary			0	0			0	1
R555722AC_B-444___R555722AC_LR-376___R555722AC_LR-466	1 MNXM32@MNXC2 <==>	EX_cpd00035_e;r_1873			boundary			0	0			0	1
RE47D2287_B-1375___RE47D2287_LR-1100___RE47D2287_LR-1381	1 MNXM322@MNXC2 <==>	EX_cpd00305_e;r_2067			boundary			0	0			0	1
REAEB4782_B-1413___REAEB4782_LR-1147___REAEB4782_LR-1434	1 MNXM314@MNXC2 <==>	EX_cpd03847_e;R_EX_ttdca_e_			boundary			0	0			0	1
R25827093_B-135___R25827093_LR-126___R25827093_LR-154	1 MNXM304@MNXC2 <==>	EX_cpd00104_e;r_1671			boundary			0	0			0	1
R727CC2D2_B-657___R727CC2D2_LR-532___R727CC2D2_LR-659	1 MNXM303@MNXC2 <==>	EX_cpd00363_e;R_EX_etoh_LPAREN_e_RPAREN_			boundary			0	0			0	1
R5B8D4B5D_B-495___R5B8D4B5D_LR-407___R5B8D4B5D_LR-505	1 MNXM29@MNXC2 <==>	EX_cpd00033_e;r_1810			boundary			0	0			0	1
R51C8EC34_B-416___R51C8EC34_LR-347___R51C8EC34_LR-430	1 MNXM288@MNXC2 <==>	EX_cpd00249_e;r_2092			boundary			0	0			0	1
R51A316AD_B-414___R51A316AD_LR-428	1 MNXM285@MNXC2 <==>	EX_cpd00221_e;r_1546			boundary			0	0			0	1
RB6199AB8_B-1043___RB6199AB8_LR-1104___RB6199AB8_LR-878	1 MNXM270@MNXC2 <==>	EX_cpd00220_e;R_EX_ribflv_e_			boundary			0	0			0	1
RF63CDCCF_B-1485___RF63CDCCF_LR-1209___RF63CDCCF_LR-1508	1 MNXM26@MNXC2 <==>	EX_cpd00029_e;R_EX_ac_LPAREN_e_RPAREN_			boundary			0	0			0	1
RB8030CA0_B-1055___RB8030CA0_LR-1118___RB8030CA0_LR-890	1 MNXM25@MNXC2 <==>	EX_cpd00036_e;R_EX_succ_LPAREN_e_RPAREN_			boundary			0	0			0	1
RBB92418_B-1085___RBB92418_LR-1143___RBB92418_LR-910	1 MNXM259@MNXC2 <==>	EX_cpd00207_e;r_1818			boundary			0	0			0	1
R40E7D3E7_B-315___R40E7D3E7_LR-257___R40E7D3E7_LR-317	1 MNXM242@MNXC2 <==>	EX_cpd00105_e;r_1716			boundary			0	0			0	1
R247CAC7E_B-127___R247CAC7E_LR-118___R247CAC7E_LR-145	1 MNXM23@MNXC2 <==>	EX_cpd00020_e;R_EX_pyr_LPAREN_e_RPAREN_			boundary			0	0			0	1
RB9037009_B-1063___RB9037009_LR-1123___RB9037009_LR-895	1 MNXM236@MNXC2 <==>	EX_cpd01080_e;r_2055			boundary			0	0			0	1
REEFDC248_B-1431___REEFDC248_LR-1171___REEFDC248_LR-1461	1 MNXM231@MNXC2 <==>	EX_cpd00322_e;r_1897			boundary			0	0			0	1
RD76ABC06_B-1257___RD76ABC06_LR-1044___RD76ABC06_LR-1302	1 MNXM213@MNXC2 <==>	EX_cpd00226_e;r_1841			boundary			0	0			0	1
R4C83430_B-388___R4C83430_LR-314___R4C83430_LR-386	1 MNXM212@MNXC2 <==>	EX_cpd00182_e;r_1643			boundary			0	0			0	1
R6A437C11_B-604___R6A437C11_LR-492___R6A437C11_LR-603	1 MNXM20@MNXC2 <==>	EX_cpd00024_e;R_EX_akg_LPAREN_e_RPAREN_			boundary			0	0			0	1
R63A7C5CC_B-452___R63A7C5CC_B-554___R63A7C5CC_B-556	1 MNXM1@UNKCOMP <==>				boundary			0	0			0	1
R47177312_B-348___R47177312_B-350___R47177312_LR-283	1 MNXM1@MNXC2 <==>	EX_cpd00067_e;R_EX_h_LPAREN_e_RPAREN_			boundary			0	0			0	1
RF382895C_B-1452___RF382895C_LR-1195___RF382895C_LR-1491	1 MNXM199@MNXC2 <==>	EX_cpd00156_e;r_1914			boundary			0	0			0	1
R2020016A_B-107___R2020016A_LR-112___R2020016A_LR-93	1 MNXM198@MNXC2 <==>	EX_cpd00794_e;r_1650			boundary			0	0			0	1
R77B549B2_B-679___R77B549B2_LR-555___R77B549B2_LR-690	1 MNXM192@MNXC2 <==>	EX_cpd00281_e;r_1800			boundary			0	0			0	1
RF0F06CAD_B-1441___RF0F06CAD_LR-1182___RF0F06CAD_LR-1476	1 MNXM174@MNXC2 <==>	EX_cpd00309_e;r_1630			boundary			0	0			0	1
R5C09CBE4_B-497___R5C09CBE4_LR-510	1 MNXM1741@MNXC2 <==>	EX_cpd02755_e;r_1788			boundary			0	0			0	1
R2B7F9FD6_B-184___R2B7F9FD6_LR-165___R2B7F9FD6_LR-198	1 MNXM16@MNXC2 <==>	EX_cpd00017_e;r_2043			boundary			0	0			0	1
REC502913_B-1424___REC502913_LR-1160___REC502913_LR-1446	1 MNXM168@MNXC2 <==>	EX_cpd00128_e;r_1639			boundary			0	0			0	1
R900FC5A7_B-805___R900FC5A7_LR-684___R900FC5A7_LR-845	1 MNXM167@MNXC2 <==>	EX_cpd00076_e;r_2058			boundary			0	0			0	1
R65404FB9_B-458___R65404FB9_B-562___R65404FB9_B-563	1 MNXM15@MNXC2 <==>	EX_cpd00013_e			boundary			0	0			0	1
R669A7661_B-583___R669A7661_LR-466___R669A7661_LR-571	1 MNXM158@MNXC2 <==>	EX_cpd00092_e;r_2090			boundary			0	0			0	1
R9E99A0A2_B-897___R9E99A0A2_LR-764___R9E99A0A2_LR-947	1 MNXM151@MNXC2 <==>	EX_cpd00111_e;r_1806			boundary			0	0			0	1
RD5ACADC4_B-1246___RD5ACADC4_LR-1035___RD5ACADC4_LR-1293	1 MNXM147@MNXC2 <==>	EX_cpd00132_e;r_1880			boundary			0	0			0	1
R327F2FC6_B-220___R327F2FC6_LR-197___R327F2FC6_LR-237	1 MNXM1434@MNXC2 <==>	EX_cpd03198_e;R_EX_melib_e_			boundary			0	0			0	1
RFE6609A8_B-1533___RFE6609A8_LR-1253___RFE6609A8_LR-1560	1 MNXM142@MNXC2 <==>	EX_cpd00161_e;r_1911			boundary			0	0			0	1
R82521F85_B-721___R82521F85_LR-601___R82521F85_LR-745	1 MNXM140@MNXC2 <==>	EX_cpd00107_e;r_1899			boundary			0	0			0	1
RF93FEF67_B-1498___RF93FEF67_LR-1219___RF93FEF67_LR-1521	1 MNXM13@MNXC2 <==>	EX_cpd00011_e;r_1672			boundary			0	0			0	1
RFD648C01_B-1527___RFD648C01_LR-1246___RFD648C01_LR-1554	1 MNXM1380@MNXC2 <==>	EX_cpd00082_e;R_EX_fru_LPAREN_e_RPAREN_			boundary			0	0			0	1
R7BB6BC6B_B-692___R7BB6BC6B_LR-574___R7BB6BC6B_LR-715	1 MNXM134@MNXC2 <==>	EX_cpd00119_e;r_1893			boundary			0	0			0	1
R507C1807_B-405___R507C1807_LR-340___R507C1807_LR-420	1 MNXM131@MNXC2 <==>	EX_cpd00137_e;r_1687			boundary			0	0			0	1
R1B491561_B-65___R1B491561_LR-52___R1B491561_LR-69	1 MNXM127@MNXC2 <==>	EX_cpd00121_e;r_1947			boundary			0	0			0	1
RB4DF8B7A_B-1038___RB4DF8B7A_LR-1094___RB4DF8B7A_LR-869	1 MNXM124@MNXC2 <==>	EX_cpd00264_e;r_2051			boundary			0	0			0	1
REDDCA6A7_B-1428___REDDCA6A7_LR-1166___REDDCA6A7_LR-1453	1 MNXM118@MNXC2 <==>	EX_cpd00118_e;r_2024			boundary			0	0			0	1
R91834A13_B-817___R91834A13_LR-691___R91834A13_LR-854	1 MNXM117@MNXC2 <==>	EX_cpd00073_e;r_2091			boundary			0	0			0	1
R3E15D408_B-296___R3E15D408_LR-238___R3E15D408_LR-291	1 MNXM114@MNXC2 <==>	EX_cpd00129_e;r_1904			boundary			0	0			0	1
R51B0C2E_B-415___R51B0C2E_LR-346___R51B0C2E_LR-429	1 MNXM1141@MNXC2 <==>	EX_cpd00800_e;r_1629			boundary			0	0			0	1
RE43E8FC1_B-1373___RE43E8FC1_LR-1097___RE43E8FC1_LR-1377	1 MNXM1140@MNXC2 <==>	EX_cpd00764_e;R_EX_dann_e_			boundary			0	0			0	1
R90F4B990_B-813___R90F4B990_LR-687___R90F4B990_LR-849	1 MNXM1119@MNXC2 <==>	EX_cpd02027_e;r_2044			boundary			0	0			0	1
R22B591B6_B-119___R22B591B6_LR-108___R22B591B6_LR-133	1 MNXM108@MNXC2 <==>	EX_cpd00214_e;r_1993			boundary			0	0			0	1
RB176D12D_B-1022___RB176D12D_LR-1076	1 MNXM1043@MNXC2 <==>	EX_cpd01107_e;r_1727			boundary			0	0			0	1
R625DC447_LR-446_SpecMNXM89689_ChangedTo_MNXM101___R625DC447_LR-549_SpecMNXM89689_ChangedTo_MNXM101___RDAB64775_B-1310	1 MNXM101@MNXC2 <==>	R_ORNxtI;R_ORNxtO;r_1987			boundary			0	0			0	1
BIOMASSEXCHANGE___BIOMASSEXCHANGE___RC9C610B6_B-1170	1 BIOMASS@MNXC2 <==>	;EX_cpd11416_e			boundary			0	0			0	1
R45A8AB2_RL-346___R45A8AB2_RL-347	3 MNXM1@MNXC3 + 1 MNXM96@MNXC3 <-- 1 MNXM95017@MNXC3 + 1 MNXM9@MNXC3	R_GLC3;R_GPH1	(GLGB_YEAST);(PHSG_YEAST)		MNXC3			-999999	0			0	0
RA6F27EEF_RL-946___RA6F27EEF_RL-947___RA6F27EEF_RL-948___RA6F27EEF_RL-949___RA6F27EEF_RL-950___RA6F27EEF_RL-951___RA6F27EEF_RL-952	2 MNXM30@MNXC3 + 1 MNXM41231@MNXC3 <-- 1 MNXM4485@MNXC3 + 2 MNXM82@MNXC3	R_KRE2;R_KTR1;R_KTR2;R_KTR3;R_KTR4;R_KTR6;R_YUR1	(KRE2_YEAST);(KTR1_YEAST);(KTR2_YEAST);(KTR3_YEAST);(KTR4_YEAST);(KTR6_YEAST);(YUR1_YEAST)		MNXC3			-999999	0			0	0
RB962BF6F_LR-1069___RB962BF6F_LR-1070	2 MNXM1@MNXC3 + 1 MNXM8@MNXC3 --> 2 MNXM1@MNXC4 + 1 MNXM8@MNXC4	R_YEA6;R_YIA6	(YEA6_YEAST);(YIA6_YEAST)		MNXC3%MNXC4			0	999999			0	0
R2FD92936_B-178___R2FD92936_B-194___R2FD92936_B-217	2 MNXM1@MNXC3 + 1 MNXM607@MNXC3 + 1 MNXM7@MNXC3 + 1 MNXM9@MNXC3 <==> 1 MNXM3@MNXC3 + 1 MNXM42@MNXC3 + 1 MNXM507@MNXC3	r_0908	PUR7_YEAST		MNXC3			-999999	999999			0	0
R12211C42_LR-11___R12211C42_LR-12___R12211C42_LR-14	2 MNXM114072@MNXC4 + 1 MNXM285@MNXC4 --> 2 MNXM1@MNXC4 + 1 MNXM23@MNXC4 + 2 MNXM537@MNXC4	r_0002	(CYC1_YEAST+DLD2_YEAST;(DLD1_YEAST);CYC7_YEAST+DLD2_YEAST)		MNXC4			0	999999			0	0
R9C62E796_LR-756___R9C62E796_LR-883	2 MNXM114072@MNXC4 + 1 MNXM179@MNXC4 --> 2 MNXM1@MNXC4 + 1 MNXM23@MNXC4 + 2 MNXM537@MNXC4	R_CYB2	YM054_YEAST		MNXC4			0	999999			0	0
R986ECC4A_RL-862___R986ECC4A_RL-863	1 isoiIN800893@MNXC3 <-- 1 isoiIN800904@MNXC3	R_DCI1_2;R_ECI1_2	(DCI1_YEAST);(ECI1_YEAST)		MNXC3			-999999	0			0	0
RAC595DAF_RL-980___RAC595DAF_RL-981	1 isoiIN800891@MNXC3 <-- 1 isoiIN800903@MNXC3	R_DCI1_1;R_ECI1_1	(DCI1_YEAST);(ECI1_YEAST)		MNXC3			-999999	0			0	0
RFA7EF02A_RL-1505___RFA7EF02A_RL-1506	1 isoiIN800889@MNXC3 <-- 1 isoiIN800902@MNXC3	R_DCI1_3;R_ECI1_3	(DCI1_YEAST);(ECI1_YEAST)		MNXC3			-999999	0			0	0
RA632942C_B-939___RA632942C_B-940	1 isoiIN800102@MNXC3 <==> 1 isoiIN800893@MNXC3	R_FOX1_1;R_Uelo_3	ACOX_YEAST		MNXC3			-999999	999999			0	0
R554DFEFB_B-442___R554DFEFB_B-443	1 isoiIN800101@MNXC3 <==> 1 isoiIN800891@MNXC3	R_FOX1_2;R_Uelo_2	ACOX_YEAST		MNXC3			-999999	999999			0	0
R3F786497_B-305___R3F786497_B-306	1 isoiIN800100@MNXC3 <==> 1 isoiIN800889@MNXC3	R_FOX1_3;R_Uelo_1	ACOX_YEAST		MNXC3			-999999	999999			0	0
R95C787FF_B-716___R95C787FF_B-848___R95C787FF_B-882	1 MNXM985@MNXC3 <==> 1 MNXM985@MNXC4	r_1574			MNXC3%MNXC4			-999999	999999			0	0
R1C0FE7D0_B-61___R1C0FE7D0_B-76___R1C0FE7D0_B-79	1 MNXM922@MNXC2 <==> 1 MNXM922@MNXC3	rxn09684	(AUS1_YEAST;(AUS1_YEAST);PDR11_YEAST)		MNXC2%MNXC3			-999999	999999			0	0
R5C9C142B_LR-414___R5C9C142B_LR-499___R5C9C142B_LR-514	1 MNXM91795@MNXC2 --> 1 MNXM91795@MNXC3	r_1114	DAL4_YEAST		MNXC2%MNXC3			0	999999			0	0
R1698B779_B-29___R1698B779_B-39___R1698B779_B-42	1 MNXM90941@MNXC2 <==> 1 MNXM90941@MNXC3	r_1719			MNXC2%MNXC3			-999999	999999			0	0
R8A072AA7_B-651___R8A072AA7_B-757___R8A072AA7_B-805	1 MNXM90811@MNXC2 <==> 1 MNXM90811@MNXC3	rxn05499			MNXC2%MNXC3			-999999	999999			0	0
R9EEDE1AD_B-767___R9EEDE1AD_B-899___R9EEDE1AD_B-950	1 MNXM89612@MNXC2 <==> 1 MNXM89612@MNXC3	rxn05581	FPS1_YEAST		MNXC2%MNXC3			-999999	999999			0	0
R6E27023B_LR-625___R6E27023B_LR-626___R6E27023B_LR-627___R6E27023B_LR-628___R6E27023B_LR-629___R6E27023B_LR-630	1 MNXM89602@MNXC2 --> 1 MNXM89602@MNXC3	R_GAL2_2;R_HXT10_2;R_HXT11_3;R_HXT14;R_HXT9_2;R_STL1_2	(GAL2_YEAST);(HXT10_YEAST);(HXT12_YEAST);(HXT14_YEAST);(HXT9_YEAST);(STL1_YEAST)		MNXC2%MNXC3			0	999999			0	0
RA7D0F293_B-955___RA7D0F293_B-956___RA7D0F293_B-957___RA7D0F293_B-958___RA7D0F293_B-959	1 MNXM89557@MNXC2 <==> 1 MNXM89557@MNXC3	rxn10917	(AGP1_YEAST);(AGP3_YEAST);(DIP5_YEAST);(GAP1_YEAST);(STL1_YEAST)		MNXC2%MNXC3			-999999	999999			0	0
R8A080C49_B-652___R8A080C49_B-758___R8A080C49_B-806	1 MNXM75@MNXC2 <==> 1 MNXM75@MNXC3	rxn09700			MNXC2%MNXC3			-999999	999999			0	0
R9FED80B1_B-904___REAC05C92_B-1144_SpecMNXM2378_ChangedTo_MNXM74___REAC05C92_B-1430_SpecMNXM2378_ChangedTo_MNXM74	1 MNXM74@MNXC3 <==> 1 MNXM77@MNXC3	R_TPI1;rxn00747	TPIS_YEAST		MNXC3			-999999	999999			0	0
R4D1DE9FC_LR-319___R4D1DE9FC_LR-390___R4D1DE9FC_LR-393	1 MNXM691@MNXC3 --> 1 MNXM708@MNXC3	R_MACACI			MNXC3			0	999999			0	0
R8AA0C095_B-761___R8AA0C095_RL-655___R8AA0C095_RL-811	1 MNXM6439@MNXC3 <==> 1 MNXM6439@MNXC4	R_FA180ACPtm;rxn09758			MNXC3%MNXC4			-999999	999999			0	0
REC424183_LR-1158___REC424183_LR-1421___REC424183_LR-1422___REC424183_LR-1423___REC424183_LR-1444	1 MNXM58@MNXC2 --> 1 MNXM58@MNXC3	r_1266	(SUL1_YEAST;(SUL1_YEAST);(SUL2_YEAST);(YG35_YEAST);SUL2_YEAST;YG35_YEAST)		MNXC2%MNXC3			0	999999			0	0
R4304D550_LR-265___R4304D550_LR-326___R4304D550_LR-327	1 MNXM584@MNXC2 --> 1 MNXM584@MNXC3	r_1113	DAL5_YEAST		MNXC2%MNXC3			0	999999			0	0
R9382DC47_B-701___R9382DC47_B-830___R9382DC47_B-865	1 MNXM574@MNXC2 <==> 1 MNXM574@MNXC3	rxn09649	(AUS1_YEAST;(AUS1_YEAST);PDR11_YEAST)		MNXC2%MNXC3			-999999	999999			0	0
R57AC783D_LR-456___R57AC783D_LR-457___R57AC783D_LR-458	1 MNXM5739@MNXC3 --> 1 MNXM922@MNXC3 + 1 isoiIN800217@MNXC3	R_TGL1;R_YEH1;R_YEH2	(TGL1_YEAST);(YEH1_YEAST);(YEH2_YEAST)		MNXC3			0	999999			0	0
RA8ACF1E_B-964___RA8ACF1E_RL-1016___RA8ACF1E_RL-812	1 MNXM5723@MNXC3 <==> 1 MNXM5723@MNXC4	r_1780;rxn09763			MNXC3%MNXC4			-999999	999999			0	0
R5F2337F9_B-522___R5F2337F9_RL-430___R5F2337F9_RL-533	1 MNXM564@MNXC3 <==> 1 MNXM564@MNXC4	r_1781;rxn09762			MNXC3%MNXC4			-999999	999999			0	0
R1B8927C8_B-55___R1B8927C8_B-68___R1B8927C8_B-72	1 MNXM555@MNXC3 <==> 1 MNXM555@MNXC4	r_2036			MNXC3%MNXC4			-999999	999999			0	0
R22135C3D_B-104___R22135C3D_B-117___R22135C3D_B-128	1 MNXM550@MNXC3 <==> 1 MNXM70@MNXC3 + 1 MNXM93@MNXC3	rxn00802	ARLY_YEAST		MNXC3			-999999	999999			0	0
RF186A098_B-1443___RF186A098_B-1479	1 MNXM52365@MNXC2 <==> 1 MNXM52365@MNXC3	rxn12863	(AUS1_YEAST;(AUS1_YEAST);PDR11_YEAST)		MNXC2%MNXC3			-999999	999999			0	0
R27086871_B-134_SpecMNXM52_ChangedTo_MNXM50___R27086871_B-161_SpecMNXM52_ChangedTo_MNXM50___RE107DA39_B-1341	1 MNXM50@MNXC3 <==> 1 MNXM89795@MNXC3	r_1070;rxn00214	GAL10_YEAST		MNXC3			-999999	999999			0	0
RE8F170CA_B-1397___RE8F170CA_B-1419	1 MNXM482@MNXC2 <==> 1 MNXM482@MNXC3	rxn12860	(AUS1_YEAST;(AUS1_YEAST);PDR11_YEAST)		MNXC2%MNXC3			-999999	999999			0	0
RC8453ADD_B-1160___RC8453ADD_B-1220___RC8453ADD_B-974	1 MNXM439@MNXC3 <==> 1 MNXM439@MNXC4	r_1596			MNXC3%MNXC4			-999999	999999			0	0
REF87AB12_B-1173___REF87AB12_B-1433___REF87AB12_B-1464	1 MNXM427@MNXC3 <==> 1 MNXM721@MNXC3	rxn01329	PMM_YEAST		MNXC3			-999999	999999			0	0
RAFECFB27_B-1008___RF21D6235_B-1187_SpecMNXM2378_ChangedTo_MNXM74_SpecMNXM500_ChangedTo_MNXM417___RF21D6235_B-1483_SpecMNXM2378_ChangedTo_MNXM74_SpecMNXM500_ChangedTo_MNXM417	1 MNXM417@MNXC3 <==> 1 MNXM74@MNXC3 + 1 MNXM77@MNXC3	R_FBA1;rxn00786	ALF_YEAST		MNXC3			-999999	999999			0	0
R8D513CD1_LR-670___R8D513CD1_LR-782	1 MNXM408@MNXC3 <-- 1 MNXM408@MNXC2	rxn09659			MNXC2%MNXC3			-999999	0			0	0
RD25D32D0_RL-1220___RD25D32D0_RL-1221___RD25D32D0_RL-1222	1 MNXM3@MNXC3 + 1 MNXM7@MNXC4 + 1 MNXM9@MNXC4 <-- 1 MNXM3@MNXC4 + 1 MNXM7@MNXC3 + 1 MNXM9@MNXC3	R_AAC1;R_AAC3;R_PET9	(ADT1_YEAST);(ADT2_YEAST);(ADT3_YEAST)		MNXC3%MNXC4			-999999	0			0	0
R887C9CD5_B-637___R887C9CD5_B-749___R887C9CD5_B-789	1 MNXM3@MNXC3 + 1 MNXM572@MNXC3 <==> 1 MNXM452@MNXC3 + 1 MNXM7@MNXC3	rxn01678	NDK_YEAST		MNXC3			-999999	999999			0	0
RFE6D1461_LR-1254___RFE6D1461_LR-1534___RFE6D1461_LR-1561	1 MNXM3@MNXC3 + 1 MNXM567@MNXC3 --> 1 MNXM689@MNXC3 + 1 MNXM7@MNXC3	r_0904	ERG8_YEAST		MNXC3			0	999999			0	0
R815BFA1D_B-594___R815BFA1D_B-715___R815BFA1D_B-737	1 MNXM3@MNXC3 + 1 MNXM546@MNXC3 <==> 1 MNXM436@MNXC3 + 1 MNXM7@MNXC3	rxn01509	KGUA_YEAST		MNXC3			-999999	999999			0	0
RF94BFB87_B-1220___RF94BFB87_B-1499___RF94BFB87_B-1522	1 MNXM3@MNXC3 + 1 MNXM495@MNXC3 <==> 1 MNXM423@MNXC3 + 1 MNXM7@MNXC3	rxn00515	NDK_YEAST		MNXC3			-999999	999999			0	0
RD71EB8E0_B-1042___RD71EB8E0_B-1253___RD71EB8E0_B-1300	1 MNXM39@MNXC2 <==> 1 MNXM39@MNXC3	rxn09682			MNXC2%MNXC3			-999999	999999			0	0
RC78F3BA2_RL-1157___RC78F3BA2_RL-1212___RC78F3BA2_RL-967	1 MNXM388@MNXC3 + 1 MNXM7@MNXC3 + 1 MNXM9@MNXC3 <-- 1 MNXM3@MNXC3 + 1 MNXM568@MNXC3	r_0855	PUR2_YEAST		MNXC3			-999999	0			0	0
RD1F58F26_B-1015___RD1F58F26_B-1217___RD1F58F26_B-1269	1 MNXM374@MNXC3 + 1 MNXM7@MNXC3 <==> 1 MNXM3@MNXC3 + 1 MNXM432@MNXC3	rxn01127			MNXC3			-999999	999999			0	0
RB731764F_B-1048___RB731764F_B-1111___RB731764F_B-884	1 MNXM370@MNXC3 <==> 1 MNXM969@MNXC3	r_0890	AGM1_YEAST		MNXC3			-999999	999999			0	0
R93B51B78_B-704___R93B51B78_B-831___R93B51B78_B-868	1 MNXM365@MNXC3 + 1 MNXM93@MNXC3 <==> 1 MNXM607@MNXC3	rxn03136	PUR8_YEAST		MNXC3			-999999	999999			0	0
R16AA0DCC_B-30___R16AA0DCC_B-40___R16AA0DCC_B-43	1 MNXM360@MNXC3 + 1 MNXM7@MNXC3 <==> 1 MNXM3@MNXC3 + 1 MNXM411@MNXC3	rxn01673	NDK_YEAST		MNXC3			-999999	999999			0	0
R5130B2DE_B-344___R5130B2DE_B-410___R5130B2DE_B-424	1 MNXM349@MNXC2 <==> 1 MNXM349@MNXC3	rxn09680			MNXC2%MNXC3			-999999	999999			0	0
RA1BF3EE5_B-780___RA1BF3EE5_B-914___RA1BF3EE5_B-970	1 MNXM344@MNXC3 + 1 MNXM7@MNXC3 <==> 1 MNXM3@MNXC3 + 1 MNXM436@MNXC3	rxn01353	NDK_YEAST		MNXC3			-999999	999999			0	0
RE7186160_LR-1121___RE7186160_LR-1390___RE7186160_LR-1404	1 MNXM337@MNXC3 --> 1 MNXM503@MNXC3	rxn01256	CHMU_YEAST		MNXC3			0	999999			0	0
R34C29F7A_B-232___R4759C5B1_B-284_SpecMNXM52_ChangedTo_MNXM50_SpecMNXM89588_ChangedTo_MNXM96___R4759C5B1_B-349_SpecMNXM52_ChangedTo_MNXM50_SpecMNXM89588_ChangedTo_MNXM96	1 MNXM336@MNXC3 + 1 MNXM50@MNXC3 <==> 1 MNXM89795@MNXC3 + 1 MNXM96@MNXC3	R_UGLT;r_1071	GAL7_YEAST		MNXC3			-999999	999999			0	0
R4ADB75DE_B-305___R4ADB75DE_B-373	1 MNXM31@MNXC3 <==> 1 MNXM31@MNXC4	r_354			MNXC3%MNXC4			-999999	999999			0	0
R438A9DF2_B-272___R438A9DF2_B-333___R438A9DF2_B-334	1 MNXM313@MNXC3 <==> 1 MNXM340@MNXC3	rxn01505	AGM1_YEAST		MNXC3			-999999	999999			0	0
R1CAEBB71_B-69___R1CAEBB71_B-86___R1CAEBB71_B-86	1 MNXM30@MNXC3 + 1 MNXM3@MNXC3 <==> 1 MNXM51@MNXC3 + 1 MNXM7@MNXC3	rxn00237	NDK_YEAST		MNXC3			-999999	999999			0	0
R69F9E12B_B-489___R69F9E12B_B-600___R69F9E12B_B-601	1 MNXM303@MNXC3 <==> 1 MNXM303@MNXC4	rxn09764			MNXC3%MNXC4			-999999	999999			0	0
R6847F716_B-477___R6847F716_B-585___R6847F716_B-591	1 MNXM303@MNXC2 <==> 1 MNXM303@MNXC3	rxn09683			MNXC2%MNXC3			-999999	999999			0	0
R59B1EB02_B-399___R59B1EB02_B-488___R59B1EB02_B-497	1 MNXM286@MNXC3 + 1 MNXM7@MNXC3 <==> 1 MNXM374@MNXC3 + 1 MNXM3@MNXC3	rxn00839	NDK_YEAST		MNXC3			-999999	999999			0	0
R8948F8BA_B-646___R8948F8BA_B-753___R8948F8BA_B-798	1 MNXM281@MNXC3 <==> 1 MNXM281@MNXC4	r_1743			MNXC3%MNXC4			-999999	999999			0	0
RF5992BA9_B-1208___RF5992BA9_B-1483___RF5992BA9_B-1507	1 MNXM26@MNXC3 <==> 1 MNXM26@MNXC4	rxn09787			MNXC3%MNXC4			-999999	999999			0	0
RA0B9C5E6_RL-774___RA0B9C5E6_RL-907___RA0B9C5E6_RL-962	1 MNXM26@MNXC3 + 1 MNXM55@MNXC3 <-- 1 MNXM418@MNXC3 + 1 MNXM89582@MNXC3	rxn00649	CYSK_YEAST		MNXC3			-999999	0			0	0
RBCD1B1DF_B-1089___RBCD1B1DF_B-1149___RBCD1B1DF_B-916	1 MNXM266@MNXC3 + 1 MNXM3@MNXC3 <==> 1 MNXM411@MNXC3 + 1 MNXM7@MNXC3	rxn01219			MNXC3			-999999	999999			0	0
R57A89A21_B-388___R57A89A21_B-389___R57A89A21_B-454___R57A89A21_B-455___R57A89A21_B-483___R57A89A21_B-484	1 MNXM25@MNXC4 + 1 MNXM96415@MNXC4 <==> 1 MNXM38@MNXC4 + 1 MNXM93@MNXC4	r_0454	(DHSA_YEAST+DHSB_YEAST+DHSD_YEAST+SDH3_YEAST;(OSM1_YEAST);(SDH3_YEAST);DHSA_YEAST+DHSB_YEAST+DHSD_YEAST+YM07_YEAST;DHSA_YEAST+DHSB_YEAST+SDH3_YEAST+YL164_YEAST;DHSB_YEAST+DHSD_YEAST+DHSX_YEAST+SDH3_YEAST)		MNXC4			-999999	999999			0	0
R7588E4E6_LR-545___R7588E4E6_LR-674___R7588E4E6_LR-678	1 MNXM25@MNXC3 + 1 MNXM93@MNXC4 --> 1 MNXM25@MNXC4 + 1 MNXM93@MNXC3	r_1265	(DIC1_YEAST;(SFC1_YEAST);SFC1_YEAST)		MNXC3%MNXC4			0	999999			0	0
RC196FD81_RL-1108___RC196FD81_RL-1109___RC196FD81_RL-1179___RC196FD81_RL-940	1 MNXM25@MNXC3 + 1 MNXM69@MNXC3 <-- 1 MNXM89661@MNXC3	R_ICL	(ACEA_YEAST);(ACEB_YEAST)		MNXC3			-999999	0			0	0
R31E50170_B-193___R31E50170_B-213___R31E50170_B-232	1 MNXM259@MNXC4 + 1 MNXM295@MNXC4 <==> 1 MNXM401@MNXC4 + 1 MNXM9@MNXC4	r_0950	PNPH_YEAST		MNXC4			-999999	999999			0	0
R44F8AC6F_RL-274_SpecMNXM2026_ChangedTo_MNXM25932___R44F8AC6F_RL-339_SpecMNXM2026_ChangedTo_MNXM25932___R4A227A92_B-369	1 MNXM25932@MNXC3 <==> 1 MNXM25932@MNXC4	R_FA160ACPtm;rxn13157			MNXC3%MNXC4			-999999	999999			0	0
RFF274E2_LR-1536___RFF274E2_LR-1569	1 MNXM256@MNXC3 --> 1 MNXM256@MNXC4	r_1269	TPC1_YEAST		MNXC3%MNXC4			0	999999			0	0
R5660F446_B-382___R5660F446_B-445___R5660F446_B-474	1 MNXM256@MNXC3 + 1 MNXM7@MNXC3 <==> 1 MNXM3@MNXC3 + 1 MNXM662@MNXC3	rxn00438			MNXC3			-999999	999999			0	0
R619A5478_LR-535___R619A5478_LR-536___R619A5478_LR-537___R619A5478_LR-538	1 MNXM248@MNXC3 --> 1 MNXM308@MNXC3 + 1 isoiIN800217@MNXC3	R_TGL2;R_TGL3;R_TGL4;R_TGL5	(TGL2_YEAST);(TGL3_YEAST);(TGL4_YEAST);(TGL5_YEAST)		MNXC3			0	999999			0	0
RB54E9D3D_B-1039___RB54E9D3D_B-874___RB54E9D3D_RL-1099	1 MNXM23@MNXC3 + 1 MNXM29@MNXC3 <==> 1 MNXM32@MNXC3 + 1 MNXM69@MNXC3	r_0156;rxn00272	AGX1_YEAST		MNXC3			-999999	999999			0	0
RE2C5833B_B-1094___RE2C5833B_B-1350___RE2C5833B_B-1372___REB6BE40F_B-1418_SpecisoiIN800_ChangedTo_MNXM238	1 MNXM238@MNXC3 <==> 1 MNXM238@MNXC4	R_U136_;rxn09799			MNXC3%MNXC4			-999999	999999			0	0
RB0222F2C_B-847___RB0222F2C_RL-1009___RB0222F2C_RL-1064	1 MNXM237@MNXC4 + 1 MNXM7@MNXC4 + 1 MNXM9@MNXC4 <-- 1 MNXM39@MNXC4 + 1 MNXM3@MNXC4 + 1 MNXM79@MNXC4	R_FTHFLm;r_0480	C1TM_YEAST		MNXC4			-999999	0			0	0
RE79178DF_B-1127___RE79178DF_RL-1392___RE79178DF_RL-1410	1 MNXM237@MNXC3 + 1 MNXM7@MNXC3 + 1 MNXM9@MNXC3 <-- 1 MNXM39@MNXC3 + 1 MNXM3@MNXC3 + 1 MNXM79@MNXC3	r_0479;rxn00690	C1TC_YEAST		MNXC3			-999999	0			0	0
R52A90450_B-357___R52A90450_B-425___R52A90450_B-426___R52A90450_B-442	1 MNXM237@MNXC3 + 1 MNXM365@MNXC3 <==> 1 MNXM456@MNXC3 + 1 MNXM79@MNXC3	rxn03137	(PUR91_YEAST;(PUR91_YEAST);(PUR92_YEAST);PUR92_YEAST)		MNXC3			-999999	999999			0	0
R5A65F96F_B-402___R5A65F96F_B-489___R5A65F96F_B-500	1 MNXM234@MNXC3 + 1 MNXM3@MNXC3 <==> 1 MNXM572@MNXC3 + 1 MNXM7@MNXC3	rxn01517	UMPK_YEAST		MNXC3			-999999	999999			0	0
R238B1509_B-111___R238B1509_B-121___R238B1509_B-137	1 MNXM220@MNXC3 + 1 MNXM7@MNXC3 <==> 1 MNXM31@MNXC3 + 1 MNXM3@MNXC3	rxn00364			MNXC3			-999999	999999			0	0
R3B0400F0_B-227___R3B0400F0_B-277___R3B0400F0_B-279	1 MNXM220@MNXC3 + 1 MNXM3@MNXC3 <==> 1 MNXM63@MNXC3 + 1 MNXM7@MNXC3	rxn00409	NDK_YEAST		MNXC3			-999999	999999			0	0
RBCF0DD64_B-1092___RBCF0DD64_B-1154___RBCF0DD64_B-921	1 MNXM20@MNXC3 + 1 MNXM97@MNXC3 <==> 1 MNXM210@MNXC3 + 1 MNXM89557@MNXC3	rxn00493	(ARO8_YEAST;(ARO9_YEAST);ARO9_YEAST)		MNXC3			-999999	999999			0	0
R57BBA729_B-390___R57BBA729_B-459___R57BBA729_B-485	1 MNXM20@MNXC3 + 1 MNXM42@MNXC3 <==> 1 MNXM46@MNXC3 + 1 MNXM89557@MNXC3	rxn00260	AATC_YEAST		MNXC3			-999999	999999			0	0
R98D4EF19_B-734___R98D4EF19_B-867___R98D4EF19_B-907	1 MNXM20@MNXC3 + 1 MNXM32@MNXC3 <==> 1 MNXM23@MNXC3 + 1 MNXM89557@MNXC3	rxn00191	ALAT_YEAST		MNXC3			-999999	999999			0	0
R47B7A297_B-287___R47B7A297_B-352___R47B7A297_B-354	1 MNXM20@MNXC3 + 1 MNXM268@MNXC3 <==> 1 MNXM263@MNXC3 + 1 MNXM89557@MNXC3	rxn01423			MNXC3			-999999	999999			0	0
R910B980C_B-688___R910B980C_B-814___R910B980C_B-850	1 MNXM20@MNXC3 + 1 MNXM231@MNXC3 <==> 1 MNXM439@MNXC3 + 1 MNXM89557@MNXC3	r_0663	BCA2_YEAST		MNXC3			-999999	999999			0	0
RF2D8F46F_LR-1190___RF2D8F46F_LR-1448___RF2D8F46F_LR-1486	1 MNXM1@MNXC4 + 1 MNXM6@MNXC4 + 1 MNXM959@MNXC4 --> 1 MNXM593@MNXC4 + 1 MNXM5@MNXC4	R_DPRm	ILV5_YEAST		MNXC4			0	999999			0	0
R8D0440A3_RL-668___R8D0440A3_RL-778___R8D0440A3_RL-779___R8D0440A3_RL-780___R8D0440A3_RL-829	1 MNXM1@MNXC4 + 1 MNXM5@MNXC4 + 1 MNXM7@MNXC4 <-- 1 MNXM3@MNXC4 + 1 MNXM8@MNXC4	r_0766	(POS5_YEAST;(POS5_YEAST);(UTR1_YEAST);(YEF1_YEAST);UTR1_YEAST;YEF1_YEAST)		MNXC4			-999999	0			0	0
RE1E65903_LR-1092___RE1E65903_LR-1344___RE1E65903_LR-1368	1 MNXM1@MNXC4 + 1 MNXM281@MNXC4 + 1 MNXM6@MNXC4 --> 1 MNXM5@MNXC4 + 1 MNXM79@MNXC4	r_0345	DYR_YEAST		MNXC4			0	999999			0	0
RFFBFD22B_B-1266___RFFBFD22B_B-1542___RFFBFD22B_B-1577	1 MNXM1@MNXC4 + 1 MNXM221@MNXC4 + 1 MNXM31@MNXC4 <==> 1 MNXM201@MNXC4 + 1 MNXM53@MNXC4	r_0880	PSS_YEAST		MNXC4			-999999	999999			0	0
RD2B70E52_B-1223___RD2B70E52_B-1224___RD2B70E52_B-1225	1 MNXM9@MNXC2 <==> 1 MNXM9@MNXC3	R_PHO84;R_PHO90;R_PHO91	(PHO84_YEAST);(PHO90_YEAST);(PHO91_YEAST)		MNXC2%MNXC3			-999999	999999			0	0
R36162E58_B-209___R36162E58_B-238___R36162E58_B-256	1 MNXM1@MNXC3 + 1 MNXM892@MNXC3 <==> 1 MNXM261@MNXC3	r_0356	PMG1_YEAST		MNXC3			-999999	999999			0	0
R973E9D4F_RL-728___R973E9D4F_RL-857___R973E9D4F_RL-898	1 MNXM1@MNXC3 + 1 MNXM7@MNXC3 + 1 MNXM960@MNXC3 <-- 1 MNXM3@MNXC3 + 1 MNXM962@MNXC3	r_0556	THI6_YEAST		MNXC3			-999999	0			0	0
RA6C72DA8_RL-1002___RA6C72DA8_RL-800___RA6C72DA8_RL-944	1 MNXM1@MNXC3 + 1 MNXM7@MNXC3 + 1 MNXM80@MNXC3 <-- 1 MNXM288@MNXC3 + 1 MNXM3@MNXC3	r_1077	URK1_YEAST		MNXC3			-999999	0			0	0
RB0F95BA6_RL-1017___RB0F95BA6_RL-1018___RB0F95BA6_RL-1019___RB0F95BA6_RL-1072___RB0F95BA6_RL-853	1 MNXM1@MNXC3 + 1 MNXM790@MNXC3 + 1 MNXM7@MNXC3 <-- 1 MNXM3@MNXC3 + 1 MNXM874@MNXC3	r_0561	(THI20_YEAST;(THI20_YEAST);(THI21_YEAST);(THI22_YEAST);THI21_YEAST;THI22_YEAST)		MNXC3			-999999	0			0	0
R58B9A1D7_B-466___R58B9A1D7_B-467	1 MNXM78@MNXC2 <==> 1 MNXM78@MNXC3	R_GAP1_20;R_LYP1	(GAP1_YEAST);(LYP1_YEAST)		MNXC2%MNXC3			-999999	999999			0	0
R5B0688D8_RL-405___R5B0688D8_RL-492___R5B0688D8_RL-493___R5B0688D8_RL-503	1 MNXM1@MNXC3 + 1 MNXM77@MNXC3 + 1 MNXM7@MNXC3 <-- 1 MNXM3@MNXC3 + 1 MNXM460@MNXC3	r_0354	(DAK1_YEAST;(DAK1_YEAST);(DAK2_YEAST);DAK2_YEAST)		MNXC3			-999999	0			0	0
R1BD8A58B_LR-58___R1BD8A58B_LR-73___R1BD8A58B_LR-74___R1BD8A58B_LR-76	1 MNXM1@MNXC3 + 1 MNXM73@MNXC3 + 1 MNXM7@MNXC3 --> 1 MNXM23@MNXC3 + 1 MNXM3@MNXC3	R_PYK	(KPYK1_YEAST;(KPYK1_YEAST);(KPYK2_YEAST);KPYK2_YEAST)		MNXC3			0	999999			0	0
R62CDDB07_B-547___R62CDDB07_B-548___R62CDDB07_B-549	1 MNXM70@MNXC2 <==> 1 MNXM70@MNXC3	R_ALP1;R_CAN1_1;R_GAP1_3	(ALP1_YEAST);(CAN1_YEAST);(GAP1_YEAST)		MNXC2%MNXC3			-999999	999999			0	0
RFD287F73_LR-1242___RFD287F73_LR-1523___RFD287F73_LR-1550	1 MNXM1@MNXC3 + 1 MNXM6@MNXC3 + 1 MNXM959@MNXC3 --> 1 MNXM593@MNXC3 + 1 MNXM5@MNXC3	r_0019	PANE_YEAST		MNXC3			0	999999			0	0
RF56A87AE_RL-1206___RF56A87AE_RL-1477___RF56A87AE_RL-1504	1 MNXM1@MNXC3 + 1 MNXM6@MNXC3 + 1 MNXM778@MNXC3 <-- 1 MNXM5@MNXC3 + 1 MNXM90811@MNXC3	r_0321	ARA1_YEAST		MNXC3			-999999	0			0	0
R923AD9F1_RL-696___R923AD9F1_RL-822___R923AD9F1_RL-859	1 MNXM1@MNXC3 + 1 MNXM66@MNXC3 + 1 MNXM7@MNXC3 <-- 1 MNXM3@MNXC3 + 1 MNXM89612@MNXC3	r_0488	GLPK_YEAST		MNXC3			-999999	0			0	0
RC94E05B9_LR-1167___RC94E05B9_LR-1226___RC94E05B9_LR-980	1 MNXM1@MNXC3 + 1 MNXM611@MNXC3 + 1 MNXM6@MNXC3 --> 1 MNXM5@MNXC3 + 1 MNXM602@MNXC3	r_0996	(ARO1_YEAST);(YDR127W)		MNXC3			0	999999			0	0
R3FB7A5C0_RL-248___R3FB7A5C0_RL-306___R3FB7A5C0_RL-307___R3FB7A5C0_RL-308___R3FB7A5C0_RL-309	1 MNXM1@MNXC3 + 1 MNXM5@MNXC3 + 1 MNXM7@MNXC3 <-- 1 MNXM3@MNXC3 + 1 MNXM8@MNXC3	r_0765	(POS5_YEAST;(POS5_YEAST);(UTR1_YEAST);(YEF1_YEAST);UTR1_YEAST;YEF1_YEAST)		MNXC3			-999999	0			0	0
RB922A748_B-1065___RB922A748_B-1124___RB922A748_B-896	1 MNXM1@MNXC3 + 1 MNXM58@MNXC3 + 1 MNXM7@MNXC3 <==> 1 MNXM287@MNXC3 + 1 MNXM9@MNXC3	r_1026	APA1_YEAST		MNXC3			-999999	999999			0	0
RAFB654F_RL-1005___RAFB654F_RL-1060___RAFB654F_RL-845	1 MNXM1@MNXC3 + 1 MNXM57@MNXC3 + 1 MNXM7@MNXC3 + 1 MNXM9@MNXC3 <-- 1 MNXM29@MNXC3 + 1 MNXM3@MNXC3 + 1 MNXM412@MNXC3	rxn00351	GSHB_YEAST		MNXC3			-999999	0			0	0
RB7F63292_RL-1054___RB7F63292_RL-1117___RB7F63292_RL-889	1 MNXM1@MNXC3 + 1 MNXM567@MNXC3 + 1 MNXM7@MNXC3 <-- 1 MNXM333@MNXC3 + 1 MNXM3@MNXC3	r_0735	KIME_YEAST		MNXC3			-999999	0			0	0
R84061E12_LR-610___R84061E12_LR-730___R84061E12_LR-757	1 MNXM1@MNXC3 + 1 MNXM559@MNXC3 + 1 MNXM6@MNXC3 --> 1 MNXM302@MNXC3 + 1 MNXM5@MNXC3	R_3DSPHR	TSC10_YEAST		MNXC3			0	999999			0	0
RBECD7378_RL-1098___RBECD7378_RL-1164___RBECD7378_RL-929	1 MNXM1@MNXC3 + 1 MNXM49@MNXC3 + 1 MNXM7@MNXC3 <-- 1 MNXM287@MNXC3 + 1 MNXM3@MNXC3	r_0154	KAPS_YEAST		MNXC3			-999999	0			0	0
R3A057A8D_RL-221___R3A057A8D_RL-260___R3A057A8D_RL-261___R3A057A8D_RL-272	1 MNXM1@MNXC3 + 1 MNXM487@MNXC3 + 1 MNXM7@MNXC3 <-- 1 MNXM302@MNXC3 + 1 MNXM3@MNXC3	R_SLCBK1	(LCB4_YEAST;(LCB4_YEAST);(LCB5_YEAST);LCB5_YEAST)		MNXC3			-999999	0			0	0
R3967AB48_B-252___RB87F9B6_B-1121_SpecMNXM90003_ChangedTo_MNXM488___RB87F9B6_B-893_SpecMNXM90003_ChangedTo_MNXM488	1 MNXM1@MNXC3 + 1 MNXM463@MNXC3 + 1 MNXM7@MNXC3 + 1 MNXM9@MNXC3 <==> 1 MNXM29@MNXC3 + 1 MNXM3@MNXC3 + 1 MNXM488@MNXC3	R_ADE5_7_1;r_0914	PUR2_YEAST		MNXC3			-999999	999999			0	0
R74E65BB2_RL-543___R74E65BB2_RL-673___R74E65BB2_RL-674	1 MNXM1@MNXC3 + 1 MNXM454@MNXC3 + 1 MNXM7@MNXC3 <-- 1 MNXM3@MNXC3 + 1 MNXM419@MNXC3	r_2029			MNXC3			-999999	0			0	0
RA6E23FBB_RL-1003___RA6E23FBB_RL-801___RA6E23FBB_RL-945	1 MNXM1@MNXC3 + 1 MNXM453@MNXC3 + 1 MNXM79@MNXC3 <-- 1 MNXM237@MNXC3 + 1 MNXM463@MNXC3	r_0499	PUR3_YEAST		MNXC3			-999999	0			0	0
R9F90B4F7_RL-770___R9F90B4F7_RL-903___R9F90B4F7_RL-955	1 MNXM1@MNXC3 + 1 MNXM415@MNXC3 + 1 MNXM7@MNXC3 <-- 1 MNXM364@MNXC3 + 1 MNXM3@MNXC3	r_0842	PANK_YEAST		MNXC3			-999999	0			0	0
RD6890A99_RL-1040___RD6890A99_RL-1248___RD6890A99_RL-1298	1 MNXM1@MNXC3 + 1 MNXM412@MNXC3 + 1 MNXM7@MNXC3 + 1 MNXM9@MNXC3 <-- 1 MNXM3@MNXC3 + 1 MNXM55@MNXC3 + 1 MNXM89557@MNXC3	rxn00646	GSH1_YEAST		MNXC3			-999999	0			0	0
R718431EF_RL-528___R718431EF_RL-651___R718431EF_RL-652	1 MNXM1@MNXC3 + 1 MNXM366@MNXC3 + 1 MNXM7@MNXC3 <-- 1 MNXM3@MNXC3 + 1 MNXM548@MNXC3	r_2026			MNXC3			-999999	0			0	0
R580F11A7_LR-392___R580F11A7_LR-460___R580F11A7_LR-488	1 MNXM1@MNXC3 + 1 MNXM361@MNXC3 + 1 MNXM6@MNXC3 --> 1 MNXM353@MNXC3 + 1 MNXM5@MNXC3	r_0547	DHOM_YEAST		MNXC3			0	999999			0	0
RCAB83328_RL-1183___RCAB83328_RL-1238___RCAB83328_RL-988	1 MNXM1@MNXC3 + 1 MNXM336@MNXC3 + 1 MNXM7@MNXC3 <-- 1 MNXM3@MNXC3 + 1 MNXM89602@MNXC3	r_0458	GAL1_YEAST		MNXC3			-999999	0			0	0
R3B9BA720_RL-229___R3B9BA720_RL-281___R3B9BA720_RL-281___R3B9BA720_RL-282	1 MNXM1@MNXC3 + 1 MNXM3337@MNXC3 + 1 MNXM7@MNXC3 <-- 1 MNXM3@MNXC3 + 1 MNXM914@MNXC3	R_SLCBK2	(LCB4_YEAST;(LCB4_YEAST);(LCB5_YEAST);LCB5_YEAST)		MNXC3			-999999	0			0	0
R3F42BDA9_RL-244___R3F42BDA9_RL-302___R3F42BDA9_RL-304	1 MNXM1@MNXC3 + 1 MNXM30@MNXC3 + 1 MNXM80@MNXC3 <-- 1 MNXM288@MNXC3 + 1 MNXM51@MNXC3	r_1078	URK1_YEAST		MNXC3			-999999	0			0	0
R6C083F85_RL-501___R6C083F85_RL-616___R6C083F85_RL-618	1 MNXM1@MNXC3 + 1 MNXM30@MNXC3 + 1 MNXM567@MNXC3 <-- 1 MNXM333@MNXC3 + 1 MNXM51@MNXC3	r_0737	KIME_YEAST		MNXC3			-999999	0			0	0
RC8BC298A_RL-1164___RC8BC298A_RL-1223___RC8BC298A_RL-977	1 MNXM1@MNXC3 + 1 MNXM30@MNXC3 + 1 MNXM31@MNXC3 <-- 1 MNXM338@MNXC3 + 1 MNXM51@MNXC3	r_0315	URK1_YEAST		MNXC3			-999999	0			0	0
R8A06DB82_RL-650___R8A06DB82_RL-756___R8A06DB82_RL-804	1 MNXM1@MNXC3 + 1 MNXM281@MNXC3 + 1 MNXM7@MNXC3 + 1 MNXM9@MNXC3 <-- 1 MNXM3@MNXC3 + 1 MNXM89557@MNXC3 + 1 MNXM965@MNXC3	rxn01603			MNXC3			-999999	0			0	0
R5148B89F_LR-345___R5148B89F_LR-411___R5148B89F_LR-425	1 MNXM1@MNXC3 + 1 MNXM281@MNXC3 + 1 MNXM6@MNXC3 --> 1 MNXM5@MNXC3 + 1 MNXM79@MNXC3	r_0344	DYR_YEAST		MNXC3			0	999999			0	0
RC7067291_RL-1154___RC7067291_RL-1208___RC7067291_RL-964	1 MNXM1@MNXC3 + 1 MNXM26@MNXC3 + 1 MNXM61@MNXC3 <-- 1 MNXM652@MNXC3 + 1 MNXM699@MNXC3	r_0812	MET17_YEAST		MNXC3			-999999	0			0	0
R3FBBF52_RL-249___R3FBBF52_RL-307___R3FBBF52_RL-310	1 MNXM1@MNXC3 + 1 MNXM257@MNXC3 + 1 MNXM7@MNXC3 <-- 1 MNXM3@MNXC3 + 1 MNXM420@MNXC3	r_2074			MNXC3			-999999	0			0	0
RA1A091DF_RL-779___RA1A091DF_RL-913___RA1A091DF_RL-969	1 MNXM1@MNXC3 + 1 MNXM234@MNXC3 + 1 MNXM7@MNXC3 <-- 1 MNXM3@MNXC3 + 1 MNXM492@MNXC3	r_1734			MNXC3			-999999	0			0	0
R3C831745_RL-285___RDAACB128_RL-1062_SpecMNXM90412_ChangedTo_MNXM2474___RDAACB128_RL-1324_SpecMNXM90412_ChangedTo_MNXM2474	1 MNXM1@MNXC3 + 1 MNXM2320@MNXC3 + 1 MNXM7@MNXC3 <-- 1 MNXM2474@MNXC3 + 1 MNXM3@MNXC3	R_DRBK;r_0332	RBSK_YEAST		MNXC3			-999999	0			0	0
RD5EF6773_RL-1039___RD5EF6773_RL-1247___RD5EF6773_RL-1296	1 MNXM1@MNXC3 + 1 MNXM229@MNXC3 + 1 MNXM7@MNXC3 <-- 1 MNXM3@MNXC3 + 1 MNXM90@MNXC3	r_0273	KICH_YEAST		MNXC3			-999999	0			0	0
RD2513759_B-1018___RD2513759_B-1219___RD2513759_B-1272	1 MNXM1@MNXC3 + 1 MNXM221@MNXC3 + 1 MNXM31@MNXC3 <==> 1 MNXM201@MNXC3 + 1 MNXM53@MNXC3	rxn06044	PSS_YEAST		MNXC3			-999999	999999			0	0
R8BBD5532_RL-663___R8BBD5532_RL-771___R8BBD5532_RL-822	1 MNXM1@MNXC3 + 1 MNXM220@MNXC3 + 1 MNXM567@MNXC3 <-- 1 MNXM333@MNXC3 + 1 MNXM63@MNXC3	r_0736	KIME_YEAST		MNXC3			-999999	0			0	0
RB7A2E4E6_B-1050___RB7A2E4E6_B-1051	1 MNXM1@MNXC3 + 1 MNXM20@MNXC3 + 1 MNXM2929@MNXC4 <==> 1 MNXM1@MNXC4 + 1 MNXM20@MNXC4 + 1 MNXM2929@MNXC3	R_ODC1;R_ODC2	(ODC1_YEAST);(ODC2_YEAST)		MNXC3%MNXC4			-999999	999999			0	0
R16358B2_B-27___R16358B2_B-35___R16358B2_B-36___R16358B2_B-37___R16358B2_B-38___R16358B2_B-39___R16358B2_B-40	1 MNXM1@MNXC2 + 1 MNXM97@MNXC2 <==> 1 MNXM1@MNXC3 + 1 MNXM97@MNXC3	rxn05306	(AGP1_YEAST;(AGP1_YEAST);(BAP2_YEAST);(BAP3_YEAST);(GAP1_YEAST);(TAT2_YEAST);BAP2_YEAST;BAP3_YEAST;GAP1_YEAST;TAT2_YEAST)		MNXC2%MNXC3			-999999	999999			0	0
R8B0C95C_B-658___R8B0C95C_B-763___R8B0C95C_B-764___R8B0C95C_B-765___R8B0C95C_B-766___R8B0C95C_B-767___R8B0C95C_B-815	1 MNXM1@MNXC2 + 1 MNXM94@MNXC2 <==> 1 MNXM1@MNXC3 + 1 MNXM94@MNXC3	rxn05663	(BAP2_YEAST;(BAP2_YEAST);(BAP3_YEAST);(GAP1_YEAST);(TAT1_YEAST);(TAT2_YEAST);BAP3_YEAST;GAP1_YEAST;TAT1_YEAST;TAT2_YEAST)		MNXC2%MNXC3			-999999	999999			0	0
R1C5965DA_B-64___R1C5965DA_B-82___R1C5965DA_B-82	1 MNXM1@MNXC2 + 1 MNXM93@MNXC2 <==> 1 MNXM1@MNXC3 + 1 MNXM93@MNXC3	rxn05561			MNXC2%MNXC3			-999999	999999			0	0
RFC630C38_LR-1236___RFC630C38_LR-1521___RFC630C38_LR-1542	1 MNXM1@MNXC2 + 1 MNXM935@MNXC2 --> 1 MNXM1@MNXC3 + 1 MNXM935@MNXC3	r_1733			MNXC2%MNXC3			0	999999			0	0
R158AF434_LR-25___R158AF434_LR-28___R158AF434_LR-31	1 MNXM1@MNXC2 + 1 MNXM90@MNXC2 --> 1 MNXM1@MNXC3 + 1 MNXM90@MNXC3	rxn09692	HNM1_YEAST		MNXC2%MNXC3			0	999999			0	0
R5CA8974A_RL-500___R5CA8974A_RL-501___R5CA8974A_RL-502___R5CA8974A_RL-503	1 MNXM1@MNXC3 + 1 MNXM3@MNXC3 --> 1 MNXM1@MNXC2 + 1 MNXM7@MNXC3 + 1 MNXM9@MNXC3	R_PMA1;R_PMA2;R_PMP1;R_PMP2	(PMA1_YEAST);(PMA2_YEAST);(PMP2_YEAST);(YCR024C_A)		MNXC2%MNXC3			0	999999			0	0
RFB2489A_B-1228___RFB2489A_B-1507___RFB2489A_B-1508___RFB2489A_B-1509___RFB2489A_B-1510___RFB2489A_B-1511___RFB2489A_B-1512___RFB2489A_B-1533	1 MNXM1@MNXC2 + 1 MNXM76@MNXC2 <==> 1 MNXM1@MNXC3 + 1 MNXM76@MNXC3	rxn05301	(AGP1_YEAST;(AGP1_YEAST);(BAP2_YEAST);(BAP3_YEAST);(GAP1_YEAST);(TAT1_YEAST);(TAT2_YEAST);BAP2_YEAST;BAP3_YEAST;GAP1_YEAST;TAT1_YEAST;TAT2_YEAST)		MNXC2%MNXC3			-999999	999999			0	0
RAEC85517_LR-1000___RAEC85517_LR-1001___RAEC85517_LR-1050___RAEC85517_LR-837___RAEC85517_LR-998___RAEC85517_LR-999	1 MNXM1@MNXC2 + 1 MNXM761@MNXC2 --> 1 MNXM1@MNXC3 + 1 MNXM761@MNXC3	r_1133	(FCY21_YEAST;(FCY21_YEAST);(FCY22_YEAST);(FCY2_YEAST);(TPN1_YEAST);FCY22_YEAST;FCY2_YEAST;TPN1_YEAST)		MNXC2%MNXC3			0	999999			0	0
R4642C92D_LR-281___R4642C92D_LR-346___R4642C92D_LR-349	1 MNXM1@MNXC2 + 1 MNXM704@MNXC2 --> 1 MNXM1@MNXC3 + 1 MNXM704@MNXC3	r_1731			MNXC2%MNXC3			0	999999			0	0
R53A62A56_LR-361___R53A62A56_LR-428___R53A62A56_LR-449	1 MNXM1@MNXC2 + 1 MNXM687@MNXC2 --> 1 MNXM1@MNXC3 + 1 MNXM687@MNXC3	r_2103			MNXC2%MNXC3			0	999999			0	0
R26991BC0_LR-131___R26991BC0_LR-145___R26991BC0_LR-158	1 MNXM1@MNXC2 + 1 MNXM647@MNXC2 --> 1 MNXM1@MNXC3 + 1 MNXM647@MNXC3	r_1732			MNXC2%MNXC3			0	999999			0	0
R5BE7FD4_LR-411___R5BE7FD4_LR-496___R5BE7FD4_LR-509	1 MNXM1@MNXC2 + 1 MNXM625@MNXC2 --> 1 MNXM1@MNXC3 + 1 MNXM625@MNXC3	r_1728			MNXC2%MNXC3			0	999999			0	0
R90E21279_B-686___R90E21279_B-806___R90E21279_B-807___R90E21279_B-808___R90E21279_B-809___R90E21279_B-810___R90E21279_B-811___R90E21279_B-812___R90E21279_B-848	1 MNXM1@MNXC2 + 1 MNXM61@MNXC2 <==> 1 MNXM1@MNXC3 + 1 MNXM61@MNXC3	rxn09672	(AGP1_YEAST;(AGP1_YEAST);(BAP2_YEAST);(BAP3_YEAST);(GAP1_YEAST);(GNP1_YEAST);(MUP1_YEAST);(MUP3_YEAST);BAP2_YEAST;BAP3_YEAST;GAP1_YEAST;GNP1_YEAST;MUP1_YEAST;MUP3_YEAST)		MNXC2%MNXC3			-999999	999999			0	0
RCA6333FF_B-1173___RCA6333FF_B-1174___RCA6333FF_B-1175___RCA6333FF_B-1176___RCA6333FF_B-1177___RCA6333FF_B-1178___RCA6333FF_B-1237___RCA6333FF_B-987	1 MNXM1@MNXC2 + 1 MNXM55@MNXC2 <==> 1 MNXM1@MNXC3 + 1 MNXM55@MNXC3	rxn09690	(BAP2_YEAST;(BAP2_YEAST);(BAP3_YEAST);(GAP1_YEAST);(GNP1_YEAST);(TAT1_YEAST);(TAT2_YEAST);BAP3_YEAST;GAP1_YEAST;GNP1_YEAST;TAT1_YEAST;TAT2_YEAST)		MNXC2%MNXC3			-999999	999999			0	0
RD9C41023_B-1057___RD9C41023_B-1295___RD9C41023_B-1296___RD9C41023_B-1297___RD9C41023_B-1298___RD9C41023_B-1299___RD9C41023_B-1319	1 MNXM1@MNXC2 + 1 MNXM53@MNXC2 <==> 1 MNXM1@MNXC3 + 1 MNXM53@MNXC3	rxn05307	(AGP1_YEAST;(AGP1_YEAST);(AGP3_YEAST);(DIP5_YEAST);(GAP1_YEAST);(GNP1_YEAST);AGP3_YEAST;DIP5_YEAST;GAP1_YEAST;GNP1_YEAST)		MNXC2%MNXC3			-999999	999999			0	0
RD59A6804_LR-1033___RD59A6804_LR-1244___RD59A6804_LR-1291	1 MNXM1@MNXC2 + 1 MNXM492@MNXC2 --> 1 MNXM1@MNXC3 + 1 MNXM492@MNXC3	r_1735			MNXC2%MNXC3			0	999999			0	0
R5533691C_B-374___R5533691C_B-438___R5533691C_B-439___R5533691C_B-440___R5533691C_B-463	1 MNXM1@MNXC2 + 1 MNXM42@MNXC2 <==> 1 MNXM1@MNXC3 + 1 MNXM42@MNXC3	rxn05217	(AGP3_YEAST;(AGP3_YEAST);(DIP5_YEAST);(GAP1_YEAST);DIP5_YEAST;GAP1_YEAST)		MNXC2%MNXC3			-999999	999999			0	0
R6500057A_LR-457___R6500057A_LR-560___R6500057A_LR-562	1 MNXM1@MNXC2 + 1 MNXM420@MNXC2 --> 1 MNXM1@MNXC3 + 1 MNXM420@MNXC3	r_2075			MNXC2%MNXC3			0	999999			0	0
R92118F8C_LR-695___R92118F8C_LR-821___R92118F8C_LR-858	1 MNXM1@MNXC2 + 1 MNXM401@MNXC2 --> 1 MNXM1@MNXC3 + 1 MNXM401@MNXC3	r_1823			MNXC2%MNXC3			0	999999			0	0
R4B881497_B-308___R4B881497_B-378___R4B881497_B-380___R4B881497_B-381___R4B881497_B-382___R4B881497_B-383	1 MNXM1@MNXC2 + 1 MNXM37@MNXC2 <==> 1 MNXM1@MNXC3 + 1 MNXM37@MNXC3	rxn09678	(AGP1_YEAST;(AGP1_YEAST);(DIP5_YEAST);(GAP1_YEAST);(GNP1_YEAST);DIP5_YEAST;GAP1_YEAST;GNP1_YEAST)		MNXC2%MNXC3			-999999	999999			0	0
RC2FAAB19_B-1125___RC2FAAB19_B-1186___RC2FAAB19_B-947	1 MNXM1@MNXC2 + 1 MNXM364@MNXC2 <==> 1 MNXM1@MNXC3 + 1 MNXM364@MNXC3	rxn05308	FEN2_YEAST		MNXC2%MNXC3			-999999	999999			0	0
R5D007655_LR-418___R5D007655_LR-508___R5D007655_LR-520	1 MNXM1@MNXC2 + 1 MNXM338@MNXC2 --> 1 MNXM1@MNXC3 + 1 MNXM338@MNXC3	r_1132	FUN26_YEAST		MNXC2%MNXC3			0	999999			0	0
R8927C97_LR-643___R8927C97_LR-751___R8927C97_LR-795	1 MNXM1@MNXC2 + 1 MNXM334@MNXC2 --> 1 MNXM1@MNXC3 + 1 MNXM334@MNXC3	r_1848			MNXC2%MNXC3			0	999999			0	0
R51FCA6A5_B-352___R51FCA6A5_B-418___R51FCA6A5_B-419___R51FCA6A5_B-420___R51FCA6A5_B-421___R51FCA6A5_B-422___R51FCA6A5_B-434	1 MNXM1@MNXC2 + 1 MNXM32@MNXC2 <==> 1 MNXM1@MNXC3 + 1 MNXM32@MNXC3	rxn05496	(AGP1_YEAST;(AGP1_YEAST);(DIP5_YEAST);(GAP1_YEAST);(PUT4_YEAST);(TAT2_YEAST);DIP5_YEAST;GAP1_YEAST;PUT4_YEAST;TAT2_YEAST)		MNXC2%MNXC3			-999999	999999			0	0
RC4D9410A_LR-1138___RC4D9410A_LR-1139___RC4D9410A_LR-1140___RC4D9410A_LR-1197___RC4D9410A_LR-955	1 MNXM1@MNXC2 + 1 MNXM322@MNXC2 --> 1 MNXM1@MNXC3 + 1 MNXM322@MNXC3	rxn09657	(NRT1_YEAST;(NRT1_YEAST);(THI7_YEAST);(YO192_YEAST);THI72_YEAST;THI7_YEAST;THI7_YEAST);YO192_YEAST)		MNXC2%MNXC3			0	999999			0	0
RF86533D2_B-1495___RF86533D2_B-1496___RF86533D2_LR-1217___RF86533D2_LR-1518	1 MNXM1@MNXC2 + 1 MNXM304@MNXC2 --> 1 MNXM1@MNXC3 + 1 MNXM304@MNXC3	r_1119;rxn09693	(BIO5_YEAST;(BIO5_YEAST);(VHT1_YEAST);VHT1_YEAST)		MNXC2%MNXC3			0	999999			0	0
RE9E2BBFE_B-1142___RE9E2BBFE_B-1405___RE9E2BBFE_B-1406___RE9E2BBFE_B-1407___RE9E2BBFE_B-1408___RE9E2BBFE_B-1427	1 MNXM1@MNXC2 + 1 MNXM29@MNXC2 <==> 1 MNXM1@MNXC3 + 1 MNXM29@MNXC3	rxn05582	(DIP5_YEAST;(DIP5_YEAST);(GAP1_YEAST);(PUT4_YEAST);(TAT2_YEAST);GAP1_YEAST;PUT4_YEAST;TAT2_YEAST)		MNXC2%MNXC3			-999999	999999			0	0
R40CFDBFB_LR-255___R40CFDBFB_LR-314___R40CFDBFB_LR-315	1 MNXM1@MNXC2 + 1 MNXM288@MNXC2 --> 1 MNXM1@MNXC3 + 1 MNXM288@MNXC3	r_1274	(FUI1_YEAST;(FUI1_YEAST);FUN26_YEAST)		MNXC2%MNXC3			0	999999			0	0
RF4392C76_B-1455___RF4392C76_B-1499	1 MNXM1@MNXC2 + 1 MNXM285@MNXC2 <==> 1 MNXM1@MNXC3 + 1 MNXM285@MNXC3	rxn10171	JEN1_YEAST		MNXC2%MNXC3			-999999	999999			0	0
RC77F6DA8_B-1155___RC77F6DA8_B-1156___RC77F6DA8_B-1211___RC77F6DA8_B-966	1 MNXM1@MNXC2 + 1 MNXM26@MNXC2 <==> 1 MNXM1@MNXC3 + 1 MNXM26@MNXC3	rxn05488	(ADY2_YEAST);(BPH1_YEAST)		MNXC2%MNXC3			-999999	999999			0	0
RCEACFC46_B-1002___RCEACFC46_B-1201___RCEACFC46_B-1254	1 MNXM1@MNXC2 + 1 MNXM25@MNXC2 <==> 1 MNXM1@MNXC3 + 1 MNXM25@MNXC3	rxn05654			MNXC2%MNXC3			-999999	999999			0	0
R32162FDE_B-194___R32162FDE_B-214___R32162FDE_B-215___R32162FDE_B-216___R32162FDE_B-217___R32162FDE_B-234	1 MNXM1@MNXC2 + 1 MNXM259@MNXC2 <==> 1 MNXM1@MNXC3 + 1 MNXM259@MNXC3	rxn05203	(FCY21_YEAST;(FCY21_YEAST);(FCY22_YEAST);(FCY2_YEAST);(TPN1_YEAST);FCY22_YEAST;FCY2_YEAST;TPN1_YEAST)		MNXC2%MNXC3			-999999	999999			0	0
R4AABE5CE_LR-303___R4AABE5CE_LR-371___R4AABE5CE_LR-371	1 MNXM1@MNXC2 + 1 MNXM242@MNXC2 --> 1 MNXM1@MNXC3 + 1 MNXM242@MNXC3	r_2041			MNXC2%MNXC3			0	999999			0	0
RDD0BDF9A_B-1321___RDD0BDF9A_LR-1072___RDD0BDF9A_LR-1337	1 MNXM1@MNXC2 + 1 MNXM23@MNXC2 --> 1 MNXM1@MNXC3 + 1 MNXM23@MNXC3	r_1254;rxn05469	JEN1_YEAST		MNXC2%MNXC3			0	999999			0	0
R6E6A4469_B-510___R6E6A4469_B-628___R6E6A4469_B-631___R6E6A4469_B-632___R6E6A4469_B-633___R6E6A4469_B-634___R6E6A4469_B-635	1 MNXM1@MNXC2 + 1 MNXM231@MNXC2 <==> 1 MNXM1@MNXC3 + 1 MNXM231@MNXC3	rxn05244	(AGP1_YEAST;(AGP1_YEAST);(BAP2_YEAST);(BAP3_YEAST);(GAP1_YEAST);(TAT1_YEAST);BAP2_YEAST;BAP3_YEAST;GAP1_YEAST;TAT1_YEAST)		MNXC2%MNXC3			-999999	999999			0	0
R61A7CF0F_B-442___R61A7CF0F_B-539___R61A7CF0F_B-543	1 MNXM1@MNXC2 + 1 MNXM213@MNXC2 <==> 1 MNXM1@MNXC3 + 1 MNXM213@MNXC3	rxn05201			MNXC2%MNXC3			-999999	999999			0	0
R80C33240_LR-591___R80C33240_LR-712___R80C33240_LR-734	1 MNXM1@MNXC2 + 1 MNXM212@MNXC2 --> 1 MNXM1@MNXC3 + 1 MNXM212@MNXC3	r_1109	FUN26_YEAST		MNXC2%MNXC3			0	999999			0	0
RB32027FA_B-1035___RB32027FA_B-1087___RB32027FA_B-863	1 MNXM19@MNXC3 <==> 1 MNXM19@MNXC4	rxn09785			MNXC3%MNXC4			-999999	999999			0	0
R654C48AE_B-460___R654C48AE_B-563___R654C48AE_B-564___R654C48AE_B-564___R654C48AE_B-565___R654C48AE_B-566___R654C48AE_B-567	1 MNXM199@MNXC2 + 1 MNXM1@MNXC2 <==> 1 MNXM199@MNXC3 + 1 MNXM1@MNXC3	rxn05669	(AGP1_YEAST;(AGP1_YEAST);(BAP2_YEAST);(BAP3_YEAST);(GAP1_YEAST);(TAT1_YEAST);BAP2_YEAST;BAP3_YEAST;GAP1_YEAST;TAT1_YEAST)		MNXC2%MNXC3			-999999	999999			0	0
R9773A78B_LR-730___R9773A78B_LR-859___R9773A78B_LR-900	1 MNXM198@MNXC2 + 1 MNXM1@MNXC2 --> 1 MNXM198@MNXC3 + 1 MNXM1@MNXC3	R_TREt2			MNXC2%MNXC3			0	999999			0	0
RD4B608B3_LR-1240___RD4B608B3_LR-1241	1 MNXM192@MNXC2 --> 1 MNXM192@MNXC3	R_PUT4_4;R_UGA4_1	(PUT4_YEAST);(UGA4_YEAST)		MNXC2%MNXC3			0	999999			0	0
RC0BC5E81_RL-1103___RC0BC5E81_RL-1104___RC0BC5E81_RL-1176___RC0BC5E81_RL-937	1 MNXM188@MNXC3 + 1 MNXM1@MNXC3 + 1 MNXM23@MNXC3 + 1 MNXM89557@MNXC3 <-- 1 MNXM337@MNXC3 + 1 MNXM37@MNXC3	rxn00727	(TRPE_YEAST;(TRPE_YEAST);(TRPE_YEAST+TRPG_YEAST);(TRPG_YEAST);TRPG_YEAST)		MNXC3			-999999	0			0	0
R8FCE224_RL-681___R8FCE224_RL-803___R8FCE224_RL-842	1 MNXM187@MNXC3 + 1 MNXM1@MNXC3 + 1 MNXM7@MNXC3 <-- 1 MNXM218@MNXC3 + 1 MNXM3@MNXC3	r_0368	EKI1_YEAST		MNXC3			-999999	0			0	0
REBE3C8D4_RL-1155___REBE3C8D4_RL-1419___REBE3C8D4_RL-1441	1 MNXM186@MNXC3 + 1 MNXM1@MNXC3 + 1 MNXM7@MNXC3 <-- 1 MNXM3@MNXC3 + 1 MNXM597@MNXC3	r_1094	XKS1_YEAST		MNXC3			-999999	0			0	0
R7D830866_B-582___R7D830866_B-700___R7D830866_B-722	1 MNXM183@MNXC4 + 1 MNXM5@MNXC4 <==> 1 MNXM511@MNXC4 + 1 MNXM6@MNXC4	r_0733	C1TM_YEAST		MNXC4			-999999	999999			0	0
RA11A4B1B_LR-911___RA11A4B1B_LR-912	1 MNXM183@MNXC4 + 1 MNXM1@MNXC4 + 1 MNXM6@MNXC4 --> 1 MNXM318@MNXC4 + 1 MNXM5@MNXC4	R_MET12;R_MET13	(MTHR1_YEAST);(MTHR2_YEAST)		MNXC4			0	999999			0	0
R5F4A88B8_B-433___R5F4A88B8_B-524	1 MNXM183@MNXC3 <==> 1 MNXM183@MNXC4	R_U115_			MNXC3%MNXC4			-999999	999999			0	0
R543D9FD7_B-364___R543D9FD7_B-430___R543D9FD7_B-453	1 MNXM183@MNXC3 + 1 MNXM5@MNXC3 <==> 1 MNXM511@MNXC3 + 1 MNXM6@MNXC3	rxn00907	C1TC_YEAST		MNXC3			-999999	999999			0	0
RD838F4FB_LR-1049___RD838F4FB_LR-1276___RD838F4FB_LR-1309	1 MNXM183@MNXC3 + 1 MNXM234@MNXC3 --> 1 MNXM257@MNXC3 + 1 MNXM281@MNXC3	rxn01520	TYSY_YEAST		MNXC3			0	999999			0	0
RCD6B4B58_RL-1192___RCD6B4B58_RL-1193	1 MNXM17@MNXC3 + 1 MNXM95017@MNXC3 <-- 1 MNXM50@MNXC3	R_GSY1;R_GSY2	(GYS1_YEAST);(GYS2_YEAST)		MNXC3			-999999	0			0	0
R28BF4A7E_B-149___R28BF4A7E_B-168___R28BF4A7E_B-179	1 MNXM17@MNXC3 + 1 MNXM7@MNXC3 <==> 1 MNXM3@MNXC3 + 1 MNXM80@MNXC3	rxn00119	UMPK_YEAST		MNXC3			-999999	999999			0	0
REA59A49C_RL-1409___REA59A49C_RL-1410___REA59A49C_RL-1411	1 MNXM17@MNXC3 + 1 MNXM6492@MNXC3 <-- 1 MNXM50@MNXC3	R_FKS1;R_FKS3;R_GSC2	(FKS2_YEAST);(FKS3_YEAST);(YL342_YEAST)		MNXC3			-999999	0			0	0
R9900EF9A_B-737___R9900EF9A_B-869___R9900EF9A_B-910	1 MNXM174@MNXC2 <==> 1 MNXM174@MNXC3	rxn09652			MNXC2%MNXC3			-999999	999999			0	0
R50B33767_LR-342___R50B33767_LR-407___R50B33767_LR-422	1 MNXM1741@MNXC3 --> 1 MNXM52365@MNXC3	rxn07328	ERG2_YEAST		MNXC3			0	999999			0	0
R72480F4E_B-655___R72480F4E_B-656	1 MNXM1741@MNXC2 <==> 1 MNXM1741@MNXC3	rxn12862	(AUS1_YEAST;(AUS1_YEAST);PDR11_YEAST)		MNXC2%MNXC3			-999999	999999			0	0
R835EDBFE_RL-608___R835EDBFE_RL-728___R835EDBFE_RL-755	1 MNXM172@MNXC3 + 1 MNXM89557@MNXC3 <-- 1 MNXM192@MNXC3 + 1 MNXM20@MNXC3	r_0068	GABAT_YEAST		MNXC3			-999999	0			0	0
REB11C7EB_LR-1148___REB11C7EB_LR-1415___REB11C7EB_LR-1435	1 MNXM171@MNXC4 + 1 MNXM201@MNXC4 --> 1 MNXM1@MNXC4 + 1 MNXM31@MNXC4 + 1 MNXM96336@MNXC4	r_0251	CRD1_YEAST		MNXC4			0	999999			0	0
RC8820189_B-1162___RC8820189_B-1221___RC8820189_B-975	1 MNXM16@MNXC3 <==> 1 MNXM16@MNXC4	rxn09784	PET8_YEAST		MNXC3%MNXC4			-999999	999999			0	0
R30865333_LR-187___R30865333_LR-200___R30865333_LR-225	1 MNXM16@MNXC3 + 1 MNXM574@MNXC3 --> 1 MNXM1741@MNXC3 + 1 MNXM19@MNXC3 + 1 MNXM1@MNXC3	rxn03063	ERG6_YEAST		MNXC3			0	999999			0	0
R8841F8EA_LR-634___R8841F8EA_LR-748___R8841F8EA_LR-786	1 MNXM16@MNXC3 + 1 MNXM3804@MNXC3 --> 1 MNXM19@MNXC3 + 1 MNXM1@MNXC3 + 1 MNXM3805@MNXC3	r_0359	DPH5_YEAST		MNXC3			0	999999			0	0
R3E88AD6E_LR-241___R3E88AD6E_LR-294___R3E88AD6E_LR-301	1 MNXM16@MNXC3 + 1 MNXM2710@MNXC3 --> 1 MNXM19@MNXC3 + 1 MNXM1@MNXC3 + 1 MNXM3691@MNXC3	R_MFAPS_SC	PEM2_YEAST		MNXC3			0	999999			0	0
RB2048376_LR-1024___RB2048376_LR-1078___RB2048376_LR-855	1 MNXM16@MNXC2 + 1 MNXM1@MNXC2 --> 1 MNXM16@MNXC3 + 1 MNXM1@MNXC3	rxn09696	SAM3_YEAST		MNXC2%MNXC3			0	999999			0	0
R20BBE546_B-110___R20BBE546_B-118___R20BBE546_B-97	1 MNXM168@MNXC4 + 1 MNXM295@MNXC4 <==> 1 MNXM212@MNXC4 + 1 MNXM9@MNXC4	r_0945	PNPH_YEAST		MNXC4			-999999	999999			0	0
R31C2D39F_B-192___R31C2D39F_B-212___R31C2D39F_B-231	1 MNXM168@MNXC3 <==> 1 MNXM168@MNXC4	rxn09786			MNXC3%MNXC4			-999999	999999			0	0
R8DE66411_LR-673___R8DE66411_LR-790___R8DE66411_LR-791___R8DE66411_LR-792___R8DE66411_LR-793___R8DE66411_LR-833	1 MNXM168@MNXC2 + 1 MNXM1@MNXC2 --> 1 MNXM168@MNXC3 + 1 MNXM1@MNXC3	r_1108	(FCY21_YEAST;(FCY21_YEAST);(FCY22_YEAST);(FCY2_YEAST);(TPN1_YEAST);FCY22_YEAST;FCY2_YEAST;TPN1_YEAST)		MNXC2%MNXC3			0	999999			0	0
RC2F18305_LR-1124___RC2F18305_LR-1185___RC2F18305_LR-946	1 MNXM167@MNXC2 + 1 MNXM1@MNXC2 --> 1 MNXM167@MNXC3 + 1 MNXM1@MNXC3	r_2059			MNXC2%MNXC3			0	999999			0	0
R8D67B95F_RL-671___R8D67B95F_RL-783___R8D67B95F_RL-784___R8D67B95F_RL-831	1 MNXM164@MNXC3 + 1 MNXM23@MNXC3 <-- 1 MNXM337@MNXC3	rxn00966	(TRPE_YEAST;(TRPE_YEAST);(TRPG_YEAST);TRPG_YEAST)		MNXC3			-999999	0			0	0
R68B67625_RL-480___R68B67625_RL-589___R68B67625_RL-592	1 MNXM161@MNXC3 + 1 MNXM1@MNXC3 + 1 MNXM7@MNXC3 <-- 1 MNXM311@MNXC3 + 1 MNXM3@MNXC3	r_2025			MNXC3			-999999	0			0	0
R2A514FF5_LR-160___R2A514FF5_LR-176___R2A514FF5_LR-191	1 MNXM15@MNXC3 + 1 MNXM3@MNXC3 + 1 MNXM89557@MNXC3 --> 1 MNXM1@MNXC3 + 1 MNXM37@MNXC3 + 1 MNXM7@MNXC3 + 1 MNXM9@MNXC3	rxn00187	GLNA_YEAST		MNXC3			0	999999			0	0
R8B7D9DD0_RL-662___R8B7D9DD0_RL-769___R8B7D9DD0_RL-770___R8B7D9DD0_RL-820	1 MNXM15@MNXC3 + 1 MNXM23@MNXC3 <-- 1 MNXM53@MNXC3	rxn00165	(SDH1_YEAST);(STDH_YEAST;(STDH_YEAST);YI168_YEAST)		MNXC3			-999999	0			0	0
RF9DF4EFD_B-1500___RF9DF4EFD_B-1501___RF9DF4EFD_B-1502	1 MNXM15@MNXC2 + 1 MNXM1@MNXC3 <==> 1 MNXM15@MNXC3 + 1 MNXM1@MNXC2	R_MEP1;R_MEP2;R_MEP3	(MEP1_YEAST);(MEP2_YEAST);(MEP3_YEAST)		MNXC2%MNXC3			-999999	999999			0	0
R51FD58E9_LR-353___R51FD58E9_LR-423___R51FD58E9_LR-435	1 MNXM158@MNXC2 + 1 MNXM1@MNXC2 --> 1 MNXM158@MNXC3 + 1 MNXM1@MNXC3	r_1272	FUR4_YEAST		MNXC2%MNXC3			0	999999			0	0
RE7234787_RL-1123___RE7234787_RL-1391___RE7234787_RL-1406	1 MNXM1582@MNXC3 + 1 MNXM9@MNXC3 <-- 1 MNXM1@MNXC3 + 1 MNXM30@MNXC3 + 1 MNXM51@MNXC3	r_0224	APA1_YEAST		MNXC3			-999999	0			0	0
R1BB04AE8_LR-56_SpecMNXM500_ChangedTo_MNXM417___R1BB04AE8_LR-73_SpecMNXM500_ChangedTo_MNXM417___R49A7276F_LR-368	1 MNXM1553@MNXC3 + 1 MNXM3@MNXC3 --> 1 MNXM1@MNXC3 + 1 MNXM417@MNXC3 + 1 MNXM7@MNXC3	R_U1_;r_1797			MNXC3			0	999999			0	0
R7F0E3AF7_B-585___R7F0E3AF7_B-586___R7F0E3AF7_B-703___R7F0E3AF7_B-704___R7F0E3AF7_B-705___R7F0E3AF7_B-706___R7F0E3AF7_LR-725	1 MNXM153@MNXC3 + 1 MNXM89557@MNXC3 <==> 1 MNXM20@MNXC3 + 1 MNXM76@MNXC3	r_1050;rxn00527	(AATC_YEAST;(AATC_YEAST);(AATM_YEAST);(ARO8_YEAST;(ARO8_YEAST);(ARO9_YEAST);ARO8_YEAST;ARO9_YEAST)		MNXC3			-999999	999999			0	0
R1CA49BF6_B-67___R1CA49BF6_B-84___R1CA49BF6_B-85	1 MNXM152@MNXC3 + 1 MNXM7@MNXC3 <==> 1 MNXM257@MNXC3 + 1 MNXM3@MNXC3	rxn01513	KTHY_YEAST		MNXC3			-999999	999999			0	0
R47B0699A_B-286___R47B0699A_B-351___R47B0699A_B-353	1 MNXM152@MNXC3 + 1 MNXM3@MNXC3 <==> 1 MNXM394@MNXC3 + 1 MNXM7@MNXC3	r_0799	NDK_YEAST		MNXC3			-999999	999999			0	0
RA30FADDE_LR-785___RA30FADDE_LR-921___RA30FADDE_LR-979	1 MNXM151@MNXC3 + 1 MNXM1@MNXC3 + 1 MNXM6@MNXC3 --> 2 MNXM57@MNXC3 + 1 MNXM5@MNXC3	r_0481	(GLRX1_YEAST+GSHR_YEAST;(GSHR_YEAST);GLRX2_YEAST+GSHR_YEAST;GLRX3_YEAST+GSHR_YEAST;GLRX4_YEAST+GSHR_YEAST)		MNXC3			0	999999			0	0
RB62274B5_B-1044___RB62274B5_B-1105___RB62274B5_B-879	1 MNXM1514@MNXC3 + 1 MNXM89557@MNXC3 <==> 1 MNXM20@MNXC3 + 1 MNXM759@MNXC3	rxn03445	SERC_YEAST		MNXC3			-999999	999999			0	0
RFA745391_B-1226___RFA745391_B-1504___RFA745391_B-1529	1 MNXM14@MNXC4 + 1 MNXM51@MNXC4 <==> 1 MNXM30@MNXC4 + 1 MNXM7@MNXC4	r_0150	KAD2_YEAST		MNXC4			-999999	999999			0	0
R8D949993_B-672___R8D949993_B-787___R8D949993_B-832	1 MNXM14@MNXC4 + 1 MNXM423@MNXC4 <==> 1 MNXM495@MNXC4 + 1 MNXM7@MNXC4	r_0168	KAD2_YEAST		MNXC4			-999999	999999			0	0
RFF651531_B-1262___RFF651531_B-1540___RFF651531_B-1572	1 MNXM14@MNXC4 + 1 MNXM3@MNXC4 <==> 2 MNXM7@MNXC4	r_0149	KAD2_YEAST		MNXC4			-999999	999999			0	0
R896353BD_B-647___R896353BD_B-754___R896353BD_B-799	1 MNXM14@MNXC3 + 1 MNXM93@MNXC3 <==> 1 MNXM565@MNXC3	rxn00800	PUR8_YEAST		MNXC3			-999999	999999			0	0
RBB488E96_B-1081___RBB488E96_B-1138___RBB488E96_B-906	1 MNXM14@MNXC3 + 1 MNXM51@MNXC3 <==> 1 MNXM30@MNXC3 + 1 MNXM7@MNXC3	rxn08066	KAD1_YEAST		MNXC3			-999999	999999			0	0
RE95A00D4_B-1137___RE95A00D4_B-1400___RE95A00D4_B-1421	1 MNXM14@MNXC3 + 1 MNXM423@MNXC3 <==> 1 MNXM495@MNXC3 + 1 MNXM7@MNXC3	rxn08067	KAD1_YEAST		MNXC3			-999999	999999			0	0
R28766662_B-143___R28766662_B-164___R28766662_B-172	1 MNXM14@MNXC3 + 1 MNXM3@MNXC3 <==> 2 MNXM7@MNXC3	rxn00097	KAD1_YEAST		MNXC3			-999999	999999			0	0
RAF733053_RL-1003___RAF733053_RL-1057___RAF733053_RL-843	1 MNXM14@MNXC3 + 1 MNXM1@MNXC3 + 1 MNXM7@MNXC3 <-- 1 MNXM212@MNXC3 + 1 MNXM3@MNXC3	r_0142	ADK_YEAST		MNXC3			-999999	0			0	0
RB2AD3158_RL-1031___RB2AD3158_RL-1084___RB2AD3158_RL-861	1 MNXM14@MNXC3 + 1 MNXM1@MNXC3 + 1 MNXM256@MNXC3 <-- 1 MNXM322@MNXC3 + 1 MNXM3@MNXC3	r_1034	THI80_YEAST		MNXC3			-999999	0			0	0
R6EE6C23F_LR-513___R6EE6C23F_LR-631___R6EE6C23F_LR-637	1 MNXM148@MNXC4 + 1 MNXM1@MNXC4 + 1 MNXM6@MNXC4 --> 1 MNXM155@MNXC4 + 1 MNXM5@MNXC4	r_1039	(TRX3_YEAST+TRXB2_YEAST);(TRXB2_YEAST)		MNXC4			0	999999			0	0
R1B1BFBF5_RL-62___R1B1BFBF5_RL-63	1 MNXM148@MNXC3 + 1 MNXM374@MNXC3 <-- 1 MNXM155@MNXC3 + 1 MNXM7@MNXC3	R_RNR1_1;R_RNR3	(RIR1_YEAST);(RIR3_YEAST)		MNXC3			-999999	0			0	0
R1D12A39_LR-72___R1D12A39_LR-88___R1D12A39_LR-89	1 MNXM148@MNXC3 + 1 MNXM1@MNXC3 + 1 MNXM6@MNXC3 --> 1 MNXM155@MNXC3 + 1 MNXM5@MNXC3	r_1038	(TRX1_YEAST;(TRXB1_YEAST);TRX2_YEAST+TRXB1_YEAST;TRXB1_YEAST)		MNXC3			0	999999			0	0
R551C5455_B-372___R551C5455_B-434___R551C5455_B-435___R551C5455_B-436___R551C5455_B-437___R551C5455_B-461	1 MNXM147@MNXC2 + 1 MNXM1@MNXC2 <==> 1 MNXM147@MNXC3 + 1 MNXM1@MNXC3	rxn05508	(AGP1_YEAST;(AGP1_YEAST);(DIP5_YEAST);(GAP1_YEAST);(GNP1_YEAST);DIP5_YEAST;GAP1_YEAST;GNP1_YEAST)		MNXC2%MNXC3			-999999	999999			0	0
R243773E7_B-115___R243773E7_B-126___R243773E7_B-141	1 MNXM145@MNXC3 <==> 1 MNXM186@MNXC3	rxn01116	RPE_YEAST		MNXC3			-999999	999999			0	0
RF4C310B0_LR-1203___RF4C310B0_LR-1462___RF4C310B0_LR-1501	1 MNXM145@MNXC3 --> 1 MNXM1@MNXC3 + 1 MNXM2887@MNXC3 + 1 MNXM39@MNXC3	rxn05040	RIB3_YEAST		MNXC3			0	999999			0	0
R6933A465_LR-484___R6933A465_LR-593___R6933A465_LR-596	1 MNXM1458@MNXC3 --> 1 MNXM1@MNXC3 + 1 MNXM23@MNXC3 + 1 MNXM421@MNXC3	rxn03841	PABC_YEAST		MNXC3			0	999999			0	0
RF4F5126C_RL-1204___RF4F5126C_RL-1472___RF4F5126C_RL-1502	1 MNXM1458@MNXC3 + 1 MNXM89557@MNXC3 <-- 1 MNXM337@MNXC3 + 1 MNXM37@MNXC3	r_0066	PABS_YEAST		MNXC3			-999999	0			0	0
RD462190A_LR-1026___RD462190A_LR-1236___RD462190A_LR-1283	1 MNXM1456@MNXC3 + 1 MNXM89557@MNXC3 --> 1 MNXM1482@MNXC3 + 1 MNXM20@MNXC3	r_0538	HIS8_YEAST		MNXC3			0	999999			0	0
R19DC042B_RL-49___R19DC042B_RL-58___R19DC042B_RL-64	1 MNXM1455@MNXC3 <-- 1 MNXM1489@MNXC3	r_0913	TRPF_YEAST		MNXC3			-999999	0			0	0
R2899BF30_LR-145___R2899BF30_LR-165___R2899BF30_LR-175	1 MNXM1434@MNXC2 + 1 MNXM1@MNXC2 --> 1 MNXM1434@MNXC3 + 1 MNXM1@MNXC3	R_MELIBt2			MNXC2%MNXC3			0	999999			0	0
RDB18B061_LR-1064___RDB18B061_LR-1315___RDB18B061_LR-1327	1 MNXM142@MNXC4 --> 1 MNXM159@MNXC4 + 1 MNXM15@MNXC4	r_0693	THDH_YEAST		MNXC4			0	999999			0	0
R1E93863E_LR-100___R1E93863E_RL-82___R1E93863E_RL-95	1 MNXM142@MNXC3 <==> 1 MNXM29@MNXC3 + 1 MNXM75@MNXC3	R_GLY1;r_1040	GLY1_YEAST		MNXC3			-999999	999999			0	0
RB20AD28A_LR-1025___RB20AD28A_LR-1079___RB20AD28A_LR-856	1 MNXM142@MNXC3 --> 1 MNXM159@MNXC3 + 1 MNXM15@MNXC3	rxn00737	(SRY1_YEAST;(STDH_YEAST);STDH_YEAST)		MNXC3			0	999999			0	0
RD93E0B66_B-1055___RD93E0B66_B-1284___RD93E0B66_B-1285___RD93E0B66_B-1286___RD93E0B66_B-1287___RD93E0B66_B-1315	1 MNXM142@MNXC2 + 1 MNXM1@MNXC2 <==> 1 MNXM142@MNXC3 + 1 MNXM1@MNXC3	rxn05300	(AGP1_YEAST;(AGP1_YEAST);(GAP1_YEAST);(GNP1_YEAST);(TAT1_YEAST);GAP1_YEAST;GNP1_YEAST;TAT1_YEAST)		MNXC2%MNXC3			-999999	999999			0	0
R39997F27_B-218___R39997F27_B-257___R39997F27_B-268	1 MNXM140@MNXC3 + 1 MNXM20@MNXC3 <==> 1 MNXM404@MNXC3 + 1 MNXM89557@MNXC3	rxn00806	BCA2_YEAST		MNXC3			-999999	999999			0	0
RE630D36D_B-1114___RE630D36D_B-1382___RE630D36D_B-1383___RE630D36D_B-1384___RE630D36D_B-1385___RE630D36D_B-1386___RE630D36D_B-1387___RE630D36D_B-1397	1 MNXM140@MNXC2 + 1 MNXM1@MNXC2 <==> 1 MNXM140@MNXC3 + 1 MNXM1@MNXC3	rxn05243	(AGP1_YEAST;(AGP1_YEAST);(BAP2_YEAST);(BAP3_YEAST);(GAP1_YEAST);(GNP1_YEAST);(TAT1_YEAST);BAP2_YEAST;BAP3_YEAST;GAP1_YEAST;GNP1_YEAST;TAT1_YEAST)		MNXC2%MNXC3			-999999	999999			0	0
R80B031E6_LR-590___R80B031E6_LR-711___R80B031E6_LR-733	1 MNXM1408@MNXC3 + 1 MNXM37@MNXC3 --> 1 MNXM1422@MNXC3 + 1 MNXM1@MNXC3 + 1 MNXM365@MNXC3 + 1 MNXM89557@MNXC3	rxn03135	HIS5_YEAST		MNXC3			0	999999			0	0
RB0936AF7_B-1012___RB0936AF7_B-1068___RB0936AF7_B-850	1 MNXM13@MNXC4 + 1 MNXM263@MNXC4 <==> 1 MNXM1@MNXC4 + 1 MNXM2929@MNXC4	r_2450			MNXC4			-999999	999999			0	0
R57331E67_B-387___R57331E67_B-452___R57331E67_B-481	1 MNXM13@MNXC3 <==> 1 MNXM13@MNXC4	rxn09775			MNXC3%MNXC4			-999999	999999			0	0
R717C6589_RL-527___R717C6589_RL-650___R717C6589_RL-651	1 MNXM13@MNXC3 + 1 MNXM80@MNXC3 <-- 1 MNXM1@MNXC3 + 1 MNXM519@MNXC3	rxn00710	PYRF_YEAST		MNXC3			-999999	0			0	0
R24EB301D_RL-119___R24EB301D_RL-128___R24EB301D_RL-146	1 MNXM13@MNXC3 + 1 MNXM7@MNXC3 + 1 MNXM83@MNXC3 + 1 MNXM9@MNXC3 <-- 1 MNXM3@MNXC3 + 1 MNXM689@MNXC3	rxn00829	MVD1_YEAST		MNXC3			-999999	0			0	0
R6B0ADC7D_RL-496___R6B0ADC7D_RL-608___R6B0ADC7D_RL-610___R6B0ADC7D_RL-611___R6B0ADC7D_RL-612	1 MNXM13@MNXC3 + 1 MNXM75@MNXC3 <-- 1 MNXM1@MNXC3 + 1 MNXM23@MNXC3	rxn00168	(PDC1_YEAST;(PDC1_YEAST);(PDC5_YEAST);(PDC6_YEAST);PDC5_YEAST;PDC6_YEAST)		MNXC3			-999999	0			0	0
RFA58399F_RL-1225___RFA58399F_RL-1503___RFA58399F_RL-1528	1 MNXM13@MNXC3 + 1 MNXM73@MNXC3 + 1 MNXM7@MNXC3 <-- 1 MNXM3@MNXC3 + 1 MNXM46@MNXC3	rxn00247	PCKA_YEAST		MNXC3			-999999	0			0	0
R9B768FBC_B-751___R9B768FBC_B-874___R9B768FBC_B-927	1 MNXM13@MNXC3 + 1 MNXM388@MNXC3 <==> 1 MNXM1@MNXC3 + 1 MNXM507@MNXC3	r_0911	PUR6_YEAST		MNXC3			-999999	999999			0	0
R6B776E30_RL-499___R6B776E30_RL-611___R6B776E30_RL-615	1 MNXM13@MNXC3 + 1 MNXM373@MNXC3 <-- 1 MNXM1@MNXC3 + 1 MNXM483@MNXC3	rxn02341			MNXC3			-999999	0			0	0
R6DBD8E18_B-622___R6DBD8E18_RL-506___R6DBD8E18_RL-621	1 MNXM13@MNXC3 + 1 MNXM321@MNXC3 <-- 1 MNXM16@MNXC3 + 1 MNXM1@MNXC3	r_0145;rxn00127	DCAM_YEAST		MNXC3			-999999	0			0	0
R2A6AC427_LR-177___R2A6AC427_LR-178	1 MNXM13@MNXC3 + 1 MNXM1@MNXC3 + 1 MNXM23@MNXC3 + 1 MNXM3@MNXC3 --> 1 MNXM46@MNXC3 + 1 MNXM7@MNXC3 + 1 MNXM9@MNXC3	R_PYC1;R_PYC2	(PYC1_YEAST);(PYC2_YEAST)		MNXC3			0	999999			0	0
RAC97DA3F_RL-1040___RAC97DA3F_RL-830___RAC97DA3F_RL-982	1 MNXM13@MNXC3 + 1 MNXM192@MNXC3 <-- 1 MNXM1@MNXC3 + 1 MNXM89557@MNXC3	rxn00194	DCE_YEAST		MNXC3			-999999	0			0	0
RDA39CC30_RL-1060___RDA39CC30_RL-1305___RDA39CC30_RL-1322	1 MNXM13@MNXC3 + 1 MNXM153@MNXC3 + 1 MNXM6@MNXC3 <-- 1 MNXM503@MNXC3 + 1 MNXM5@MNXC3	rxn01269	TYR1_YEAST		MNXC3			-999999	0			0	0
RE3198A0B_RL-1095___RE3198A0B_RL-1351___RE3198A0B_RL-1352___RE3198A0B_RL-1374	1 MNXM13@MNXC3 + 1 MNXM145@MNXC3 + 1 MNXM6@MNXC3 <-- 1 MNXM325@MNXC3 + 1 MNXM5@MNXC3	rxn01115	(GENE6PGD1_YEAST;(GENE6PGD1_YEAST);(GENE6PGD2_YEAST);GENE6PGD2_YEAST)		MNXC3			-999999	0			0	0
R7D04639E_RL-581___R7D04639E_RL-697	1 MNXM13@MNXC3 + 1 MNXM144@MNXC3 <-- 1 MNXM1@MNXC3 + 1 MNXM42@MNXC3	rxn00346			MNXC3			-999999	0			0	0
RAC30B082_B-1036___RAC30B082_B-828___RAC30B082_B-977	1 MNXM13@MNXC2 <==> 1 MNXM13@MNXC3	rxn05467			MNXC2%MNXC3			-999999	999999			0	0
R23B5E05B_LR-112___R23B5E05B_LR-122___R23B5E05B_LR-138	1 MNXM1397@MNXC3 --> 1 MNXM1408@MNXC3	r_0007	HIS4_YEAST		MNXC3			0	999999			0	0
R8B72B85E_LR-768___R8B72B85E_LR-819	1 MNXM138@MNXC3 + 1 MNXM42@MNXC3 --> 1 MNXM1@MNXC3 + 1 MNXM465@MNXC3 + 1 MNXM9@MNXC3	rxn01018	PYR1_YEAST		MNXC3			0	999999			0	0
R1E7EC1F1_RL-92___R1E7EC1F1_RL-93	1 MNXM138@MNXC3 + 1 MNXM1@MNXC3 + 2 MNXM7@MNXC3 + 1 MNXM89557@MNXC3 + 1 MNXM9@MNXC3 <-- 1 MNXM13@MNXC3 + 1 MNXM37@MNXC3 + 2 MNXM3@MNXC3	R_CPA2;R_URA2_2	(CARB_YEAST);(PYR1_YEAST)		MNXC3			-999999	0			0	0
RA5FF4EC7_RL-795___RA5FF4EC7_RL-938___RA5FF4EC7_RL-996	1 MNXM1384@MNXC4 + 1 MNXM7@MNXC4 <-- 1 MNXM3@MNXC4 + 1 MNXM730@MNXC4	r_0115	ARG56_YEAST		MNXC4			-999999	0			0	0
RD7F896F7_LR-1259___RD7F896F7_LR-1260___RD7F896F7_LR-1261___RD7F896F7_LR-1262___RD7F896F7_LR-1263___RD7F896F7_LR-1264___RD7F896F7_LR-1265___RD7F896F7_LR-1266___RD7F896F7_LR-1267___RD7F896F7_LR-1268___RD7F896F7_LR-1269___RD7F896F7_LR-1270___RD7F896F7_LR-1271___RD7F896F7_LR-1272___RD7F896F7_LR-1273	1 MNXM1380@MNXC2 --> 1 MNXM1380@MNXC3	R_HXT10_3;R_HXT11_4;R_HXT13_2;R_HXT15_2;R_HXT16_2;R_HXT17_2;R_HXT1_2;R_HXT2_2;R_HXT3_2;R_HXT4_3;R_HXT5_2;R_HXT6_2;R_HXT7_2;R_HXT8_2;R_HXT9_3	(HXT10_YEAST);(HXT12_YEAST);(HXT13_YEAST);(HXT15_YEAST);(HXT16_YEAST);(HXT17_YEAST);(HXT1_YEAST);(HXT2_YEAST);(HXT3_YEAST);(HXT4_YEAST);(HXT5_YEAST);(HXT6_YEAST);(HXT7_YEAST);(HXT8_YEAST);(HXT9_YEAST)		MNXC2%MNXC3			0	999999			0	0
RC1E4BF43_LR-1113___RC1E4BF43_LR-942	1 MNXM1372@MNXC3 + 1 MNXM1@MNXC3 --> 1 MNXM13@MNXC3 + 1 MNXM788@MNXC3	rxn03003			MNXC3			0	999999			0	0
RAB311DE2_LR-1030___RAB311DE2_LR-822___RAB311DE2_LR-970	1 MNXM1365@MNXC3 --> 1 MNXM337@MNXC3 + 1 MNXM9@MNXC3	rxn01255	AROC_YEAST		MNXC3			0	999999			0	0
RC81B6C71_LR-1159___RC81B6C71_LR-1217___RC81B6C71_LR-971	1 MNXM134@MNXC3 + 1 MNXM16@MNXC3 --> 1 MNXM19@MNXC3 + 1 MNXM1@MNXC3 + 1 MNXM3309@MNXC3	r_0541	HMT1_YEAST		MNXC3			0	999999			0	0
RB09CF762_B-1013___RB09CF762_B-1014___RB09CF762_B-1015___RB09CF762_B-1016___RB09CF762_B-1069___RB09CF762_B-851	1 MNXM134@MNXC2 + 1 MNXM1@MNXC2 <==> 1 MNXM134@MNXC3 + 1 MNXM1@MNXC3	rxn05299	(AGP1_YEAST;(AGP1_YEAST);(GAP1_YEAST);(HIP1_YEAST);(TAT1_YEAST);GAP1_YEAST;HIP1_YEAST;TAT1_YEAST)		MNXC2%MNXC3			-999999	999999			0	0
R6DC02F2F_RL-508___R6DC02F2F_RL-623___R6DC02F2F_RL-623	1 MNXM1341@MNXC3 + 1 MNXM7@MNXC3 <-- 1 MNXM256@MNXC3 + 1 MNXM3@MNXC3	r_1035	THI80_YEAST		MNXC3			-999999	0			0	0
R21F3DFF8_RL-102___R21F3DFF8_RL-115___R21F3DFF8_RL-126	1 MNXM1334@MNXC3 + 1 MNXM1@MNXC3 + 1 MNXM7@MNXC3 <-- 1 MNXM353@MNXC3 + 1 MNXM3@MNXC3	r_0548	KHSE_YEAST		MNXC3			-999999	0			0	0
R4D22A370_B-320___R4D22A370_B-391___R4D22A370_B-394	1 MNXM132@MNXC3 <==> 1 MNXM83@MNXC3	rxn00830	IDI1_YEAST		MNXC3			-999999	999999			0	0
R6653A3C_B-464___R6653A3C_B-569___R6653A3C_B-580___R6653A3C_B-581	1 MNXM131@MNXC4 <==> 1 MNXM89661@MNXC4	r_277;r_278	(ACON2_YEAST;(ACON2_YEAST);(ACON_YEAST);ACON_YEAST)		MNXC4			-999999	999999			0	0
R958C34F5_B-715___R958C34F5_B-847___R958C34F5_B-881	1 MNXM131@MNXC3 + 1 MNXM89661@MNXC4 <==> 1 MNXM131@MNXC4 + 1 MNXM89661@MNXC3	rxn09777	TXTP_YEAST		MNXC3%MNXC4			-999999	999999			0	0
R3CBEA851_B-235___R3CBEA851_B-289___R3CBEA851_B-289	1 MNXM131@MNXC2 + 1 MNXM1@MNXC2 <==> 1 MNXM131@MNXC3 + 1 MNXM1@MNXC3	r_1686			MNXC2%MNXC3			-999999	999999			0	0
R912B91EC_LR-689___R912B91EC_LR-815___R912B91EC_LR-851	1 MNXM130@MNXC3 --> 1 MNXM482@MNXC3	rxn02290	(ERG7_YEAST);(NOP10_YEAST)		MNXC3			0	999999			0	0
R1BFD4017_B-60___R1BFD4017_B-75___R1BFD4017_B-78	1 MNXM12@MNXC4 + 1 MNXM25@MNXC4 + 1 MNXM3@MNXC4 <==> 1 MNXM7@MNXC4 + 1 MNXM92@MNXC4 + 1 MNXM9@MNXC4	r_1022	(SUCA_YEAST+SUCB_YEAST);(SUCB_YEAST);(SUCB_YEAST+YO12B_YEAST)		MNXC4			-999999	999999			0	0
R84D2E89D_RL-613___R84D2E89D_RL-733___R84D2E89D_RL-761	1 MNXM12@MNXC4 + 1 MNXM1@MNXC4 + 1 MNXM7@MNXC4 <-- 1 MNXM3@MNXC4 + 1 MNXM481@MNXC4	r_0334			MNXC4			-999999	0			0	0
R17F3EE9A_B-36___R17F3EE9A_B-49___R17F3EE9A_B-49	1 MNXM12@MNXC4 + 1 MNXM184@MNXC4 <==> 1 MNXM1@MNXC4 + 1 MNXM40@MNXC4 + 1 MNXM925@MNXC4	R_855	(ACPM_YEAST+CEM1_YEAST+ETR1_YEAST+FABD_YEAST+FABG_YEAST+HTD2_YEAST);(FABD_YEAST)		MNXC4			-999999	999999			0	0
R1195710D_B-11___R1195710D_B-7___R1195710D_B-9	1 MNXM12@MNXC4 + 1 MNXM1747@MNXC4 + 1 MNXM3@MNXC4 <==> 1 MNXM1671@MNXC4 + 1 MNXM7@MNXC4 + 1 MNXM9@MNXC4	r_0668	(SUCA_YEAST+SUCB_YEAST);(SUCB_YEAST+YO12B_YEAST);(YO12B_YEAST)		MNXC4			-999999	999999			0	0
RE984810_RL-1140___RE984810_RL-1403___RE984810_RL-1424	1 MNXM12@MNXC4 + 1 MNXM13@MNXC4 + 1 MNXM405@MNXC4 <-- 1 MNXM1@MNXC4 + 1 MNXM29@MNXC4 + 1 MNXM92@MNXC4	r_0081	HEM1_YEAST		MNXC4			-999999	0			0	0
R8DAA0065_RL-788___R8DAA0065_RL-789	1 MNXM12@MNXC3 + 4 MNXM1@MNXC3 + 1 MNXM63035@MNXC3 <-- 1 MNXM21@MNXC3 + 1 MNXM639@MNXC3	R_NAT1;R_NAT2	(NAT1_YEAST);(NAT2_YEAST)		MNXC3			-999999	0			0	0
R3F164FFE_RL-302___R3F164FFE_RL-303	1 MNXM12@MNXC3 + 4 MNXM1@MNXC3 + 1 MNXM5739@MNXC3 <-- 1 MNXM922@MNXC3 + 1 isoiIN800221@MNXC3	R_ARE1;R_ARE2	(ARE1_YEAST);(ARE2_YEAST)		MNXC3			-999999	0			0	0
R74BD7FE6_RL-669___R74BD7FE6_RL-670	1 MNXM12@MNXC3 + 3 MNXM1@MNXC3 + 1 MNXM5782@MNXC3 <-- 1 MNXM20@MNXC3 + 1 MNXM21@MNXC3	R_LYS20_1;R_LYS21	(HOSC_YEAST);(HOSM_YEAST)		MNXC3			-999999	0			0	0
R872A45AB_B-628___R872A45AB_B-745___R872A45AB_B-779	1 MNXM12@MNXC3 + 1 MNXM699@MNXC3 <==> 1 MNXM21@MNXC3 + 1 MNXM353@MNXC3	r_0549	MET2_YEAST		MNXC3			-999999	999999			0	0
R6775D43D_RL-471___R6775D43D_RL-577___R6775D43D_RL-587	1 MNXM12@MNXC3 + 1 MNXM64021@MNXC3 <-- 1 MNXM224@MNXC3 + 1 MNXM96559@MNXC3	R_GLPT	NMT_YEAST		MNXC3			-999999	0			0	0
R5F46211E_RL-432___R5F46211E_RL-523___R5F46211E_RL-534	1 MNXM12@MNXC3 + 1 MNXM418@MNXC3 <-- 1 MNXM21@MNXC3 + 1 MNXM53@MNXC3	rxn00423			MNXC3			-999999	0			0	0
RBAA3CF4C_B-1075___RBAA3CF4C_B-1076___RBAA3CF4C_B-1134___RBAA3CF4C_B-903	1 MNXM12@MNXC3 + 1 MNXM333@MNXC3 + 2 MNXM5@MNXC3 <==> 1 MNXM197@MNXC3 + 2 MNXM1@MNXC3 + 2 MNXM6@MNXC3	r_0558	(HMDH1_YEAST;(HMDH1_YEAST);(HMDH2_YEAST);HMDH2_YEAST)		MNXC3			-999999	999999			0	0
R8149F79B_RL-593___R8149F79B_RL-714___R8149F79B_RL-736	1 MNXM12@MNXC3 + 1 MNXM1@MNXC3 + 1 MNXM7@MNXC3 <-- 1 MNXM3@MNXC3 + 1 MNXM481@MNXC3	rxn00100			MNXC3			-999999	0			0	0
RC149C949_RL-1106___RC149C949_RL-1177___RC149C949_RL-938	1 MNXM12@MNXC3 + 1 MNXM1@MNXC3 + 1 MNXM600@MNXC3 <-- 1 MNXM21@MNXC3 + 1 MNXM408@MNXC3	rxn09880			MNXC3			-999999	0			0	0
R1A72708A_B-50___R1A72708A_B-59___R1A72708A_B-65	1 MNXM12@MNXC3 + 1 MNXM1@MNXC3 + 1 MNXM313@MNXC3 <==> 1 MNXM21@MNXC3 + 1 MNXM370@MNXC3	r_0760	GNA1_YEAST		MNXC3			-999999	999999			0	0
R67B33977_B-475___R67B33977_B-582___R67B33977_B-589	1 MNXM12@MNXC3 + 1 MNXM184@MNXC3 <==> 1 MNXM1@MNXC3 + 1 MNXM40@MNXC3 + 1 MNXM925@MNXC3	rxn05465	(FAS1_YEAST);(FAS1_YEAST+FAS2_YEAST)		MNXC3			-999999	999999			0	0
R3D867318_RL-290___R3D867318_RL-291	1 MNXM12@MNXC3 + 1 MNXM1700@MNXC3 + 2 MNXM1@MNXC3 <-- 1 MNXM77@MNXC3 + 1 isoiIN800221@MNXC3	R_GPT2_2;R_SCT1_2	(GPT1_YEAST);(GPT2_YEAST)		MNXC3			-999999	0			0	0
R30BFEE97_RL-206___R30BFEE97_RL-207	1 MNXM12@MNXC3 + 1 MNXM13@MNXC3 + 4 MNXM1@MNXC3 + 1 isoiIN800123@MNXC3 <-- 1 MNXM40@MNXC3 + 1 isoiIN800292@MNXC3	R_ELO2_7;R_ELO3_7	(ELO2_YEAST);(ELO3_YEAST)		MNXC3			-999999	0			0	0
RD9F84FFF_RL-1302___RD9F84FFF_RL-1303	1 MNXM12@MNXC3 + 1 MNXM13@MNXC3 + 4 MNXM1@MNXC3 + 1 isoiIN800122@MNXC3 <-- 1 MNXM40@MNXC3 + 1 isoiIN800290@MNXC3	R_ELO2_6;R_ELO3_6	(ELO2_YEAST);(ELO3_YEAST)		MNXC3			-999999	0			0	0
R3A3DA71_RL-266___R3A3DA71_RL-267	1 MNXM12@MNXC3 + 1 MNXM13@MNXC3 + 4 MNXM1@MNXC3 + 1 isoiIN800121@MNXC3 <-- 1 MNXM40@MNXC3 + 1 isoiIN800289@MNXC3	R_ELO2_5;R_ELO3_5	(ELO2_YEAST);(ELO3_YEAST)		MNXC3			-999999	0			0	0
R79245C30_RL-684___R79245C30_RL-685	1 MNXM12@MNXC3 + 1 MNXM13@MNXC3 + 1 isoiIN800119@MNXC3 <-- 1 MNXM40@MNXC3 + 1 MNXM88@MNXC3	R_ELO2_3;R_ELO3_3	(ELO2_YEAST);(ELO3_YEAST)		MNXC3			-999999	0			0	0
RC339D5F7_RL-1128___RC339D5F7_RL-1129___RC339D5F7_RL-1188___RC339D5F7_RL-949	1 MNXM12@MNXC3 + 1 MNXM13@MNXC3 + 1 MNXM559@MNXC3 <-- 1 MNXM1@MNXC3 + 1 MNXM53@MNXC3 + 1 MNXM88@MNXC3	rxn00948	(LCB1_YEAST);(LCB1_YEAST+LCB2_YEAST);(LCB1_YEAST+LCB2_YEAST+TSC3_YEAST);(LCB2_YEAST)		MNXC3			-999999	0			0	0
R43732CB3_B-332___R43732CB3_RL-271___R43732CB3_RL-333	1 MNXM12@MNXC3 + 1 MNXM133@MNXC3 <-- 2 MNXM21@MNXC3	r_0103;rxn00178	THIL_YEAST		MNXC3			-999999	0			0	0
R1FFDF741_RL-106___R1FFDF741_RL-111___R1FFDF741_RL-92	1 MNXM1294@MNXC3 + 1 MNXM1@MNXC3 + 1 MNXM7@MNXC3 <-- 1 MNXM271@MNXC3 + 1 MNXM3@MNXC3	r_0887	(K6PF1_YEAST+K6PF2_YEAST);(K6PF2_YEAST+YG240_YEAST);(YG240_YEAST)		MNXC3			-999999	0			0	0
RDE10F1CA_LR-1327___RDE10F1CA_LR-1328	1 MNXM1289@MNXC3 + 1 MNXM1@MNXC3 --> 1 MNXM13@MNXC3 + 1 MNXM20@MNXC3	rxn00199	(IDHC_YEAST);(IDHH_YEAST)		MNXC3			0	999999			0	0
RC5B97616_RL-1146___RC5B97616_RL-1147	1 MNXM1289@MNXC3 + 1 MNXM1@MNXC3 + 1 MNXM6@MNXC3 <-- 1 MNXM5@MNXC3 + 1 MNXM89661@MNXC3	R_IDP2_1;R_IDP3_1	(IDHC_YEAST);(IDHH_YEAST)		MNXC3			-999999	0			0	0
R365B2BE4_LR-210___R365B2BE4_LR-239___R365B2BE4_LR-240___R365B2BE4_LR-257	1 MNXM127@MNXC2 + 1 MNXM1@MNXC2 --> 1 MNXM127@MNXC3 + 1 MNXM1@MNXC3	r_1177	(ITR1_YEAST;(ITR1_YEAST);(ITR2_YEAST);ITR2_YEAST)		MNXC2%MNXC3			0	999999			0	0
R435A649E_B-269___R435A649E_B-329___R435A649E_B-330___R435A649E_B-330___R435A649E_B-331	1 MNXM126@MNXC3 <==> 1 MNXM275@MNXC3	rxn01106	(PMG1_YEAST;(PMG1_YEAST);(PMG2_YEAST);(PMG3_YEAST);PMG2_YEAST;PMG3_YEAST)		MNXC3			-999999	999999			0	0
RFDE90BF1_B-1249___RFDE90BF1_B-1530___RFDE90BF1_B-1556	1 MNXM126@MNXC3 + 1 MNXM3@MNXC3 <==> 1 MNXM261@MNXC3 + 1 MNXM7@MNXC3	rxn01100	PGK_YEAST		MNXC3			-999999	999999			0	0
RDE46A37E_B-1081___RDE46A37E_B-1330___RDE46A37E_B-1349	1 MNXM1269@MNXC3 + 1 MNXM12@MNXC3 <==> 1 MNXM21@MNXC3 + 1 MNXM925@MNXC3	rxn05349	(FAS1_YEAST);(FAS1_YEAST+FAS2_YEAST)		MNXC3			-999999	999999			0	0
R5F01904_LR-428___R5F01904_LR-519___R5F01904_LR-531	1 MNXM1265@MNXC3 + 1 MNXM73@MNXC3 --> 1 MNXM1365@MNXC3 + 1 MNXM9@MNXC3	r_0065	(ARO1_YEAST);(YDR127W)		MNXC3			0	999999			0	0
R17F3A914_RL-35___R17F3A914_RL-48___R17F3A914_RL-48	1 MNXM1265@MNXC3 + 1 MNXM1@MNXC3 + 1 MNXM7@MNXC3 <-- 1 MNXM3@MNXC3 + 1 MNXM602@MNXC3	r_0997	(ARO1_YEAST);(YDR127W)		MNXC3			-999999	0			0	0
R75E08CB8_LR-548___R75E08CB8_LR-677___R75E08CB8_LR-682	1 MNXM125@MNXC3 + 1 MNXM42@MNXC3 + 1 MNXM51@MNXC3 --> 2 MNXM1@MNXC3 + 1 MNXM30@MNXC3 + 1 MNXM565@MNXC3 + 1 MNXM9@MNXC3	rxn00838	(PURA_YEAST);(YNL220W)		MNXC3			0	999999			0	0
R39A22DA0_RL-219___R39A22DA0_RL-258___R39A22DA0_RL-269	1 MNXM125@MNXC3 + 1 MNXM1@MNXC3 + 1 MNXM7@MNXC3 <-- 1 MNXM334@MNXC3 + 1 MNXM3@MNXC3	r_1850			MNXC3			-999999	0			0	0
RF191F672_B-1444___RF191F672_RL-1184___RF191F672_RL-1480	1 MNXM1253@MNXC3 <==> 1 MNXM310@MNXC3 + 1 MNXM57@MNXC3	r_0697;rxn01834	LGUL_YEAST		MNXC3			-999999	999999			0	0
RBCDC2C62_LR-1090___RBCDC2C62_LR-1151___RBCDC2C62_LR-918	1 MNXM124@MNXC3 + 1 MNXM321@MNXC3 --> 1 MNXM150@MNXC3 + 1 MNXM1@MNXC3 + 1 MNXM408@MNXC3	r_1002	SPSY_YEAST		MNXC3			0	999999			0	0
R1349EF6C_LR-17___R1349EF6C_LR-17___R1349EF6C_LR-21	1 MNXM124@MNXC3 + 1 MNXM21@MNXC3 --> 1 MNXM12@MNXC3 + 1 MNXM1@MNXC3 + 1 MNXM501@MNXC3	rxn09264			MNXC3			0	999999			0	0
RFB6A1CCA_LR-1232___RFB6A1CCA_LR-1513	1 MNXM124@MNXC2 + 1 MNXM1@MNXC2 --> 1 MNXM124@MNXC3 + 1 MNXM1@MNXC3	rxn09660			MNXC2%MNXC3			0	999999			0	0
R3F5AA716_LR-246_SpecMNXM114070_ChangedTo_MNXM123___R3F5AA716_LR-304_SpecMNXM114070_ChangedTo_MNXM123___RD2EBF8F3_LR-1226	1 MNXM123@MNXC3 + 1 MNXM318@MNXC3 --> 1 MNXM61@MNXC3 + 1 MNXM79@MNXC3	R_U47_;r_0727	(METE_YEAST);(YE091_YEAST)		MNXC3			0	999999			0	0
R8B443B72_RL-661_SpecMNXM114070_ChangedTo_MNXM123___R8B443B72_RL-818_SpecMNXM114070_ChangedTo_MNXM123___RA528EB55_RL-931	1 MNXM123@MNXC3 + 1 MNXM26@MNXC3 <-- 1 MNXM699@MNXC3 + 1 MNXM89582@MNXC3	r_0813;rxn00952	MET17_YEAST		MNXC3			-999999	0			0	0
R9F2A844F_LR-769_SpecMNXM114070_ChangedTo_MNXM123___R9F2A844F_LR-952_SpecMNXM114070_ChangedTo_MNXM123___RB1465468_LR-1020	1 MNXM123@MNXC3 + 1 MNXM2623@MNXC3 --> 1 MNXM2563@MNXC3 + 1 MNXM61@MNXC3	R_MET6;r_0085	(METE_YEAST);(YE091_YEAST)		MNXC3			0	999999			0	0
R2748510F_LR-137_SpecMNXM114070_ChangedTo_MNXM123___R2748510F_LR-165_SpecMNXM114070_ChangedTo_MNXM123___RC556360C_LR-1144___RC556360C_LR-1145	1 MNXM123@MNXC3 + 1 MNXM16@MNXC3 --> 1 MNXM19@MNXC3 + 1 MNXM1@MNXC3 + 1 MNXM61@MNXC3	r_0544;rxn00452	(MHT1_YEAST;(MHT1_YEAST);(SAM4_YEAST);SAM4_YEAST)		MNXC3			0	999999			0	0
R3A2CDAA_LR-262___R3A2CDAA_LR-263___R3A2CDAA_LR-264	1 MNXM122@MNXC3 + 3 MNXM1@MNXC3 --> 1 MNXM62@MNXC3 + 1 MNXM9@MNXC3	R_INP52_2;R_INP53_2;R_SAC1_2	(INP52_YEAST);(INP53_YEAST);(SAC1_YEAST)		MNXC3			0	999999			0	0
R5E912660_RL-510___R5E912660_RL-511___R5E912660_RL-512___R5E912660_RL-513	3 MNXM1@MNXC3 + 1 MNXM67@MNXC3 --> 1 MNXM122@MNXC3 + 1 MNXM9@MNXC3	R_INP51;R_INP52_4;R_INP53_4;R_INP54	(INP51_YEAST);(INP52_YEAST);(INP53_YEAST);(INP54_YEAST)		MNXC3			0	999999			0	0
RF4A5DEF2_RL-1458___RF4A5DEF2_RL-1459___RF4A5DEF2_RL-1460	1 MNXM122@MNXC3 + 1 MNXM1@MNXC3 + 1 MNXM7@MNXC3 <-- 1 MNXM3@MNXC3 + 1 MNXM62@MNXC3	r_1059	(LSB6_YEAST);(PIK1_YEAST);(STT4_YEAST)		MNXC3			-999999	0			0	0
RD9B8313F_B-1056___RD9B8313F_B-1294___RD9B8313F_B-1318	1 MNXM121@MNXC3 + 1 MNXM7@MNXC3 <==> 1 MNXM17@MNXC3 + 1 MNXM3@MNXC3	rxn00117	NDK_YEAST		MNXC3			-999999	999999			0	0
R98B641F9_LR-733___R98B641F9_LR-866___R98B641F9_LR-906	1 MNXM121@MNXC3 + 1 MNXM333@MNXC3 --> 1 MNXM17@MNXC3 + 1 MNXM1@MNXC3 + 1 MNXM567@MNXC3	r_0738	KIME_YEAST		MNXC3			0	999999			0	0
RB5D6709_LR-1041___RB5D6709_LR-1042___RB5D6709_LR-1102___RB5D6709_LR-877	1 MNXM121@MNXC3 + 1 MNXM15@MNXC3 + 1 MNXM3@MNXC3 --> 2 MNXM1@MNXC3 + 1 MNXM63@MNXC3 + 1 MNXM7@MNXC3 + 1 MNXM9@MNXC3	r_0307	(URA7_YEAST;(URA8_YEAST;(URA8_YEAST);(YB39A_YEAST);URA8_YEAST);YB39A_YEAST)		MNXC3			0	999999			0	0
R9D1B4549_LR-758___R9D1B4549_LR-887___R9D1B4549_LR-938	1 MNXM1219@MNXC3 --> 1 MNXM478@MNXC3 + 1 MNXM9@MNXC3	rxn02212	(ARO1_YEAST);(YDR127W)		MNXC3			0	999999			0	0
RB635E03C_RL-1046___RB635E03C_RL-1106___RB635E03C_RL-880	1 MNXM11@MNXC4 + 1 MNXM481@MNXC4 <-- 1 MNXM1@MNXC4 + 1 MNXM373@MNXC4 + 1 MNXM3@MNXC4	r_1997			MNXC4			-999999	0			0	0
R82AFA175_RL-605___R82AFA175_RL-724___R82AFA175_RL-751	1 MNXM11@MNXC4 + 1 MNXM309@MNXC4 <-- 1 MNXM194@MNXC4 + 1 MNXM1@MNXC4 + 1 MNXM3@MNXC4	R_NNATm	NMA1_YEAST		MNXC4			-999999	0			0	0
R6A15878_RL-490___R6A15878_RL-601___R6A15878_RL-602	1 MNXM11@MNXC4 + 1 MNXM194@MNXC4 <-- 1 MNXM1@MNXC4 + 1 MNXM274@MNXC4 + 1 MNXM91@MNXC4	r_0775	NPT1_YEAST		MNXC4			-999999	0			0	0
R39876E93_RL-217___R39876E93_RL-255___R39876E93_RL-267	1 MNXM11@MNXC4 + 1 MNXM14@MNXC4 + 1 MNXM89922@MNXC4 <-- 1 MNXM3@MNXC4 + 1 MNXM78@MNXC4 + 1 MNXM90881@MNXC4	r_0712	SYKM_YEAST		MNXC4			-999999	0			0	0
RF44DA39_RL-1201___RF44DA39_RL-1456	1 MNXM11@MNXC4 + 1 MNXM14@MNXC4 + 1 MNXM1@MNXC4 + 1 MNXM8@MNXC4 <-- 1 MNXM15@MNXC4 + 1 MNXM309@MNXC4 + 1 MNXM3@MNXC4	R_QNS1_2	NADE_YEAST		MNXC4			-999999	0			0	0
R60CE75FB_RL-440___R60CE75FB_RL-529___R60CE75FB_RL-539	1 MNXM11@MNXC4 + 1 MNXM13@MNXC4 + 1 MNXM194@MNXC4 <-- 2 MNXM1@MNXC4 + 1 MNXM555@MNXC4 + 1 MNXM91@MNXC4	r_0787	NADC_YEAST		MNXC4			-999999	0			0	0
RDB434C7E_B-1066___RDB434C7E_B-1316___RDB434C7E_B-1329	1 MNXM11@MNXC3 + 1 MNXM89795@MNXC3 <==> 1 MNXM121@MNXC3 + 1 MNXM1@MNXC3 + 1 MNXM336@MNXC3	rxn00355	GAL7_YEAST		MNXC3			-999999	999999			0	0
R19CF7AB0_RL-48___R19CF7AB0_RL-57___R19CF7AB0_RL-63	1 MNXM11@MNXC3 + 1 MNXM82@MNXC3 <-- 1 MNXM1@MNXC3 + 1 MNXM51@MNXC3 + 1 MNXM721@MNXC3	r_0722	MPG1_YEAST		MNXC3			-999999	0			0	0
RE96CC037_RL-1138___RE96CC037_RL-1401___RE96CC037_RL-1422	1 MNXM11@MNXC3 + 1 MNXM80@MNXC3 <-- 1 MNXM158@MNXC3 + 1 MNXM91@MNXC3	rxn00711	UPP_YEAST		MNXC3			-999999	0			0	0
R1C260C6A_B-63___R1C260C6A_B-78___R1C260C6A_B-79___R1C260C6A_B-81	1 MNXM11@MNXC3 + 1 MNXM519@MNXC3 <==> 1 MNXM235@MNXC3 + 1 MNXM91@MNXC3	r_0820	(PYRE_YEAST;(PYRE_YEAST);(PYRX_YEAST);PYRX_YEAST)		MNXC3			-999999	999999			0	0
R3845F580_B-248___R3845F580_B-249___RFE1D8BC9_B-1251_SpecMNXM52_ChangedTo_MNXM50_SpecMNXM89588_ChangedTo_MNXM96___RFE1D8BC9_B-1558_SpecMNXM52_ChangedTo_MNXM50_SpecMNXM89588_ChangedTo_MNXM96	1 MNXM11@MNXC3 + 1 MNXM50@MNXC3 <==> 1 MNXM121@MNXC3 + 1 MNXM1@MNXC3 + 1 MNXM96@MNXC3	R_GALU;r_1084	(UGPA1_YEAST;(UGPA1_YEAST);(UGPA2_YEAST);UGPA2_YEAST)		MNXC3			-999999	999999			0	0
RC3CE61B2_RL-1133___RC3CE61B2_RL-1190___RC3CE61B2_RL-950	1 MNXM11@MNXC3 + 1 MNXM481@MNXC3 <-- 1 MNXM1@MNXC3 + 1 MNXM373@MNXC3 + 1 MNXM3@MNXC3	r_0841			MNXC3			-999999	0			0	0
R9A5B4A7A_RL-745___R9A5B4A7A_RL-871___R9A5B4A7A_RL-919	1 MNXM11@MNXC3 + 1 MNXM449@MNXC3 <-- 1 MNXM187@MNXC3 + 1 MNXM1@MNXC3 + 1 MNXM63@MNXC3	r_0885	ECT1_YEAST		MNXC3			-999999	0			0	0
R74C0BF99_RL-542___R74C0BF99_RL-671___R74C0BF99_RL-673	1 MNXM11@MNXC3 + 1 MNXM309@MNXC3 <-- 1 MNXM194@MNXC3 + 1 MNXM1@MNXC3 + 1 MNXM3@MNXC3	r_0785	NMA1_YEAST		MNXC3			-999999	0			0	0
R62A6333_RL-449___R62A6333_RL-544___R62A6333_RL-552	1 MNXM11@MNXC3 + 1 MNXM298@MNXC3 <-- 1 MNXM174@MNXC3 + 1 MNXM91@MNXC3	rxn01544	XPT1_YEAST		MNXC3			-999999	0			0	0
RB74BCE1A_RL-1049___RB74BCE1A_RL-1113___RB74BCE1A_RL-886	1 MNXM11@MNXC3 + 1 MNXM287@MNXC3 <-- 1 MNXM1@MNXC3 + 1 MNXM3@MNXC3 + 1 MNXM58@MNXC3	r_1025	(MET3_YEAST);(YJR010W)		MNXC3			-999999	0			0	0
R2730C992_RL-150___R2730C992_RL-151___R2730C992_RL-152___R2730C992_RL-153___R2730C992_RL-154___R2730C992_RL-155___R2730C992_RL-156	1 MNXM11@MNXC3 + 1 MNXM2847@MNXC3 <-- 1 MNXM164@MNXC3 + 1 MNXM1@MNXC3 + 1 MNXM968@MNXC3	rxn05034	(COQ1_YEAST);(COQ2_YEAST);(COX10_YEAST);(FNTB_YEAST);(PGTB2_YEAST);(RER2_YEAST);(SRT1_YEAST)		MNXC3			-999999	0			0	0
R926FD88C_RL-698___R926FD88C_RL-824___R926FD88C_RL-861	1 MNXM11@MNXC3 + 1 MNXM283@MNXC3 <-- 1 MNXM1@MNXC3 + 1 MNXM229@MNXC3 + 1 MNXM63@MNXC3	r_0274	PCY1_YEAST		MNXC3			-999999	0			0	0
R67B253B0_RL-474___R67B253B0_RL-581___R67B253B0_RL-588	1 MNXM11@MNXC3 + 1 MNXM243@MNXC3 <-- 1 MNXM3@MNXC3	rxn00065	CYAA_YEAST		MNXC3			-999999	0			0	0
R375B567_B-214___R375B567_B-246___R375B567_B-262	1 MNXM11@MNXC3 + 1 MNXM225@MNXC3 <==> 1 MNXM121@MNXC3 + 1 MNXM1@MNXC3 + 1 MNXM340@MNXC3	rxn09486	UAP1_YEAST		MNXC3			-999999	999999			0	0
RCA57ACC4_RL-1172___RCA57ACC4_RL-1235___RCA57ACC4_RL-986	1 MNXM11@MNXC3 + 1 MNXM1@MNXC3 + 1 MNXM31@MNXC3 + 1 MNXM483@MNXC3 <-- 1 MNXM415@MNXC3 + 1 MNXM55@MNXC3 + 1 MNXM63@MNXC3	rxn09177			MNXC3			-999999	0			0	0
RDDF10EBA_RL-1079___RDDF10EBA_RL-1325___RDDF10EBA_RL-1345	1 MNXM11@MNXC3 + 1 MNXM194@MNXC3 <-- 1 MNXM1@MNXC3 + 1 MNXM274@MNXC3 + 1 MNXM91@MNXC3	r_0774	NPT1_YEAST		MNXC3			-999999	0			0	0
RCB51EE07_RL-1189___RCB51EE07_RL-1190___RCB51EE07_RL-1242___RCB51EE07_RL-991	1 MNXM11@MNXC3 + 1 MNXM14@MNXC3 <-- 1 MNXM168@MNXC3 + 1 MNXM91@MNXC3	rxn00139	(APT1_YEAST;(APT1_YEAST);(APT2_YEAST);APT2_YEAST)		MNXC3			-999999	0			0	0
R96B72207_RL-855___R96B72207_RL-856	1 MNXM11@MNXC3 + 1 MNXM14@MNXC3 + 1 isoiIN800869@MNXC3 <-- 1 MNXM12@MNXC3 + 5 MNXM1@MNXC3 + 1 MNXM3@MNXC3 + 1 isoiIN800868@MNXC3	R_FAA4_5;R_FAT1_5	(FAT1_YEAST);(LCF4_YEAST)		MNXC3			-999999	0			0	0
RF4D0C0B0_RL-1463___RF4D0C0B0_RL-1464	1 MNXM11@MNXC3 + 1 MNXM14@MNXC3 + 1 isoiIN800720@MNXC3 <-- 1 MNXM12@MNXC3 + 6 MNXM1@MNXC3 + 1 MNXM306@MNXC3 + 1 MNXM3@MNXC3	R_FAA4_4;R_FAT1_4	(FAT1_YEAST);(LCF4_YEAST)		MNXC3			-999999	0			0	0
R65DC0E7A_RL-574___R65DC0E7A_RL-575	1 MNXM11@MNXC3 + 1 MNXM14@MNXC3 + 1 isoiIN800507@MNXC3 <-- 1 MNXM12@MNXC3 + 5 MNXM1@MNXC3 + 1 MNXM3@MNXC3 + 1 isoiIN800506@MNXC3	R_FAA4_3;R_FAT1_3	(FAT1_YEAST);(LCF4_YEAST)		MNXC3			-999999	0			0	0
RFB83A057_RL-1233___RFB83A057_RL-1515___RFB83A057_RL-1537	1 MNXM11@MNXC3 + 1 MNXM14@MNXC3 + 1 MNXM89922@MNXC3 <-- 1 MNXM3@MNXC3 + 1 MNXM78@MNXC3 + 1 MNXM90881@MNXC3	rxn08857	SYKC_YEAST		MNXC3			-999999	0			0	0
R8CC18004_RL-665___R8CC18004_RL-775___R8CC18004_RL-776___R8CC18004_RL-824	1 MNXM11@MNXC3 + 1 MNXM14@MNXC3 + 1 MNXM89870@MNXC3 <-- 1 MNXM3@MNXC3 + 1 MNXM70@MNXC3 + 1 MNXM90751@MNXC3	rxn06432	(SYRC_YEAST);(SYRM_YEAST)		MNXC3			-999999	0			0	0
R6AB05575_RL-607___R6AB05575_RL-608	1 MNXM11@MNXC3 + 1 MNXM14@MNXC3 + 1 MNXM89803@MNXC3 <-- 1 MNXM1@MNXC3 + 1 MNXM3@MNXC3 + 1 MNXM53@MNXC3 + 1 MNXM91028@MNXC3	R_DIA1;R_SES1	(DIA1_YEAST);(SYSC_YEAST)		MNXC3			-999999	0			0	0
R2428A5D3_RL-124___R2428A5D3_RL-125	1 MNXM11@MNXC3 + 1 MNXM14@MNXC3 + 1 MNXM89802@MNXC3 <-- 1 MNXM1@MNXC3 + 1 MNXM3@MNXC4 + 1 MNXM90753@MNXC3 + 1 MNXM97@MNXC3	R_FRS1;R_FRS2	(SYFA_YEAST);(SYFB_YEAST)		MNXC3%MNXC4			-999999	0			0	0
RB942290F_RL-1066___RB942290F_RL-1067	1 MNXM11@MNXC3 + 1 MNXM14@MNXC3 + 1 MNXM89763@MNXC3 <-- 1 MNXM1@MNXC3 + 1 MNXM29@MNXC3 + 1 MNXM3@MNXC3 + 1 MNXM90340@MNXC3	R_GRS1;R_GRS2	(SYG2_YEAST);(YB121_YEAST)		MNXC3			-999999	0			0	0
R93BFBF1F_RL-705___R93BFBF1F_RL-832___R93BFBF1F_RL-869	1 MNXM11@MNXC3 + 1 MNXM14@MNXC3 + 1 MNXM5@MNXC3 + 1 MNXM89905@MNXC3 <-- 1 MNXM1@MNXC3 + 1 MNXM268@MNXC3 + 1 MNXM3@MNXC3 + 1 MNXM6@MNXC3	R_AASAD1	(LYS2_YEAST);(LYS2_YEAST+LYS5_YEAST)		MNXC3			-999999	0			0	0
R1037F9D2_RL-1___R1037F9D2_RL-2	1 MNXM11@MNXC3 + 1 MNXM14@MNXC3 + 1 MNXM363@MNXC3 <-- 1 MNXM12@MNXC3 + 1 MNXM3@MNXC3 + 1 MNXM402@MNXC3	rxn09452	(LCF1_YEAST);(LCF2_YEAST)		MNXC3			-999999	0			0	0
R73E23768_B-536___R73E23768_B-664___R73E23768_RL-665	1 MNXM11@MNXC3 + 1 MNXM14@MNXC3 + 1 MNXM224@MNXC3 <-- 1 MNXM12@MNXC3 + 1 MNXM314@MNXC3 + 1 MNXM3@MNXC3	r_0411;rxn05736	(LCF1_YEAST;(LCF1_YEAST);LCF3_YEAST;LCF4_YEAST)		MNXC3			-999999	0			0	0
R3662C7FC_RL-211___R3662C7FC_RL-241___R3662C7FC_RL-242___R3662C7FC_RL-258	1 MNXM11@MNXC3 + 1 MNXM14@MNXC3 + 1 MNXM21@MNXC3 <-- 1 MNXM12@MNXC3 + 1 MNXM26@MNXC3 + 1 MNXM3@MNXC3	r_0112	(ACS1_YEAST);(ACS2_YEAST)		MNXC3			-999999	0			0	0
RAA2D17DD_RL-1024___RAA2D17DD_RL-817___RAA2D17DD_RL-965	1 MNXM11@MNXC3 + 1 MNXM14@MNXC3 + 1 MNXM1@MNXC3 + 1 MNXM8@MNXC3 <-- 1 MNXM15@MNXC3 + 1 MNXM309@MNXC3 + 1 MNXM3@MNXC3	rxn00138	NADE_YEAST		MNXC3			-999999	0			0	0
RE204027D_RL-1093___RE204027D_RL-1345___RE204027D_RL-1369	1 MNXM11@MNXC3 + 1 MNXM14@MNXC3 + 1 MNXM1@MNXC3 + 1 MNXM89822@MNXC3 <-- 1 MNXM3@MNXC3 + 1 MNXM76@MNXC3 + 1 MNXM90668@MNXC3	rxn06280	SYYC_YEAST		MNXC3			-999999	0			0	0
R1D585BDD_B-75___R1D585BDD_B-90___R1D585BDD_B-92	1 MNXM11@MNXC3 + 1 MNXM14@MNXC3 + 1 MNXM1@MNXC3 + 1 MNXM550@MNXC3 <==> 1 MNXM211@MNXC3 + 1 MNXM3@MNXC3 + 1 MNXM42@MNXC3	rxn01434	ASSY_YEAST		MNXC3			-999999	999999			0	0
RD92CDAFA_RL-1054___RD92CDAFA_RL-1282___RD92CDAFA_RL-1314	1 MNXM11@MNXC3 + 1 MNXM14@MNXC3 + 1 MNXM1@MNXC3 + 1 MNXM364@MNXC3 <-- 1 MNXM144@MNXC3 + 1 MNXM3@MNXC3 + 1 MNXM593@MNXC3	rxn01791	PANC_YEAST		MNXC3			-999999	0			0	0
R10DA26CA_RL-3___R10DA26CA_RL-4___R10DA26CA_RL-5	1 MNXM11@MNXC3 + 1 MNXM1489@MNXC3 <-- 1 MNXM188@MNXC3 + 1 MNXM91@MNXC3	rxn00791	TRPD_YEAST		MNXC3			-999999	0			0	0
R5C5A25C0_RL-413___R5C5A25C0_RL-498___R5C5A25C0_RL-513	1 MNXM11@MNXC3 + 1 MNXM13@MNXC3 + 1 MNXM194@MNXC3 <-- 2 MNXM1@MNXC3 + 1 MNXM555@MNXC3 + 1 MNXM91@MNXC3	rxn02402	NADC_YEAST		MNXC3			-999999	0			0	0
R11895B3D_RL-10___R11895B3D_RL-6___R11895B3D_RL-8	1 MNXM11@MNXC3 + 1 MNXM1351@MNXC3 <-- 1 MNXM3@MNXC3 + 1 MNXM91@MNXC3	rxn00789	HIS1_YEAST		MNXC3			-999999	0			0	0
R5714A26_RL-386___R5714A26_RL-451___R5714A26_RL-479	1 MNXM11@MNXC3 + 1 MNXM125@MNXC3 <-- 1 MNXM213@MNXC3 + 1 MNXM91@MNXC3	rxn00836	HPRT_YEAST		MNXC3			-999999	0			0	0
R1B59887D_RL-53___R1B59887D_RL-67___R1B59887D_RL-70	1 MNXM119@MNXC4 + 1 MNXM1@MNXC4 + 1 MNXM7@MNXC4 <-- 1 MNXM270@MNXC4 + 1 MNXM3@MNXC4	r_0966	RIFK_YEAST		MNXC4			-999999	0			0	0
R28BB7BF8_LR-148___R28BB7BF8_LR-167___R28BB7BF8_LR-178	1 MNXM119@MNXC4 + 1 MNXM1@MNXC4 + 1 MNXM3@MNXC4 --> 1 MNXM11@MNXC4 + 1 MNXM96415@MNXC4	r_1790			MNXC4			0	999999			0	0
RDE6A03E8_RL-1083___RDE6A03E8_RL-1331___RDE6A03E8_RL-1351	1 MNXM119@MNXC3 + 1 MNXM96415@MNXC4 <-- 1 MNXM119@MNXC4 + 1 MNXM96415@MNXC3	r_1250	FLX1_YEAST		MNXC3%MNXC4			-999999	0			0	0
R746E607B_RL-540___R746E607B_RL-666___R746E607B_RL-668	1 MNXM119@MNXC3 + 1 MNXM1@MNXC3 + 1 MNXM7@MNXC3 <-- 1 MNXM270@MNXC3 + 1 MNXM3@MNXC3	r_0965	RIFK_YEAST		MNXC3			-999999	0			0	0
R893C561F_LR-645___R893C561F_LR-752___R893C561F_LR-797	1 MNXM119@MNXC3 + 1 MNXM1@MNXC3 + 1 MNXM3@MNXC3 --> 1 MNXM11@MNXC3 + 1 MNXM96415@MNXC3	rxn00122	FAD1_YEAST		MNXC3			0	999999			0	0
RA557F008_LR-792___RA557F008_LR-934	1 MNXM118@MNXC2 + 1 MNXM1@MNXC2 --> 1 MNXM118@MNXC3 + 1 MNXM1@MNXC3	rxn05687			MNXC2%MNXC3			0	999999			0	0
R1D130CA6_B-73___R1D130CA6_B-89___R1D130CA6_B-90	1 MNXM117@MNXC2 + 2 MNXM1@MNXC2 <==> 1 MNXM117@MNXC3 + 2 MNXM1@MNXC3	r_1273	DUR3_YEAST		MNXC2%MNXC3			-999999	999999			0	0
R788748E2_RL-561___R788748E2_RL-682	1 MNXM1178@MNXC3 + 1 MNXM5@MNXC3 <-- 1 MNXM1532@MNXC3 + 1 MNXM1@MNXC3 + 1 MNXM6@MNXC3	R_RIB7_2	RIB7_YEAST		MNXC3			-999999	0			0	0
R1F73F81_RL-104___R1F73F81_RL-87___R1F73F81_RL-99	1 MNXM1177@MNXC3 + 1 MNXM7@MNXC3 <-- 1 MNXM3@MNXC3 + 1 MNXM42@MNXC3	r_0215	AK_YEAST		MNXC3			-999999	0			0	0
RFF5F1C5A_LR-1260___RFF5F1C5A_LR-1539___RFF5F1C5A_LR-1570	1 MNXM1177@MNXC3 + 1 MNXM1@MNXC3 + 1 MNXM6@MNXC3 --> 1 MNXM361@MNXC3 + 1 MNXM5@MNXC3 + 1 MNXM9@MNXC3	rxn01643	DHAS_YEAST		MNXC3			0	999999			0	0
RD224EF31_B-1016_SpecMNXM15900_ChangedTo_MNXM116___RD224EF31_B-1270_SpecMNXM15900_ChangedTo_MNXM116___RF686589F_B-1487	1 MNXM116@MNXC3 <==> 1 MNXM145@MNXC3	R_RPI;rxn00777	RPIA_YEAST		MNXC3			-999999	999999			0	0
R2C930A68_B-169_SpecMNXM15900_ChangedTo_MNXM116___R2C930A68_B-206_SpecMNXM15900_ChangedTo_MNXM116___RF5975624_B-1478___RF5975624_B-1479___RF5975624_B-1480___RF5975624_B-1481___RF5975624_B-1482	1 MNXM116@MNXC3 + 1 MNXM3@MNXC3 <==> 1 MNXM14@MNXC3 + 1 MNXM1@MNXC3 + 1 MNXM91@MNXC3	r_0916;rxn00770	(KPR1_YEAST;(KPR1_YEAST);(KPR2_YEAST);(KPR3_YEAST);(KPR4_YEAST);(KPR5_YEAST);KPR2_YEAST;KPR3_YEAST;KPR4_YEAST;KPR5_YEAST)		MNXC3			-999999	999999			0	0
R61FE1BCC_RL-443_SpecMNXM15900_ChangedTo_MNXM116___R61FE1BCC_RL-546_SpecMNXM15900_ChangedTo_MNXM116___RD6DF6346_RL-1250	1 MNXM116@MNXC3 + 1 MNXM1@MNXC3 + 1 MNXM7@MNXC3 <-- 1 MNXM242@MNXC3 + 1 MNXM3@MNXC3	R_RBK1_1;r_0969	RBSK_YEAST		MNXC3			-999999	0			0	0
R12163F30_B-10___R12163F30_B-9___R35C13EF7_B-208_SpecMNXM2378_ChangedTo_MNXM74_SpecMNXM15900_ChangedTo_MNXM116___R35C13EF7_B-255_SpecMNXM2378_ChangedTo_MNXM74_SpecMNXM15900_ChangedTo_MNXM116	1 MNXM116@MNXC3 + 1 MNXM186@MNXC3 <==> 1 MNXM271@MNXC3 + 1 MNXM74@MNXC3	R_TKL1_1;R_TKL2_1;R_TKT1	(TKT1_YEAST;(TKT1_YEAST);(TKT2_YEAST);TKT2_YEAST)		MNXC3			-999999	999999			0	0
R96B1E5C1_RL-726___R96B1E5C1_RL-854___R96B1E5C1_RL-895	1 MNXM115@MNXC4 + 1 MNXM13@MNXC4 <-- 1 MNXM1@MNXC4 + 1 MNXM221@MNXC4	r_0877	PSD1_YEAST		MNXC4			-999999	0			0	0
R4956EB89_LR-295___R4956EB89_LR-361___R4956EB89_LR-361	1 MNXM115@MNXC3 + 1 MNXM16@MNXC3 --> 1 MNXM19@MNXC3 + 1 MNXM1@MNXC3 + 1 MNXM2710@MNXC3	rxn06091	CHO2_YEAST		MNXC3			0	999999			0	0
R5B6DFE6E_B-406___R5B6DFE6E_B-494___R5B6DFE6E_B-504	1 MNXM114@MNXC3 <==> 1 MNXM114@MNXC4	r_1905			MNXC3%MNXC4			-999999	999999			0	0
R504918B7_RL-339_SpecMNXM1617_ChangedTo_MNXM301___R504918B7_RL-419_SpecMNXM1617_ChangedTo_MNXM301___RD396D457_RL-1228	1 MNXM114@MNXC3 + 1 MNXM5@MNXC3 <-- 2 MNXM1@MNXC3 + 1 MNXM301@MNXC3 + 1 MNXM6@MNXC3	R_PRO3_1;r_0957	P5CR_YEAST		MNXC3			-999999	0			0	0
RBB4195D6_LR-1080___RBB4195D6_LR-1137___RBB4195D6_LR-905	1 MNXM114@MNXC3 + 1 MNXM3@MNXC3 + 1 MNXM90667@MNXC3 --> 1 MNXM11@MNXC3 + 1 MNXM14@MNXC3 + 1 MNXM1@MNXC3 + 1 MNXM247@MNXC3	rxn06445	(SYPM_YEAST;(YHI0_YEAST);YHI0_YEAST)		MNXC3			0	999999			0	0
R27712032_B-141___R27712032_B-158___R27712032_B-159___R27712032_B-169	1 MNXM114@MNXC2 + 1 MNXM1@MNXC2 <==> 1 MNXM114@MNXC3 + 1 MNXM1@MNXC3	r_1216	(GAP1_YEAST;(GAP1_YEAST);(PUT4_YEAST);PUT4_YEAST)		MNXC2%MNXC3			-999999	999999			0	0
R22132F4B_B-103___R22132F4B_B-116___R22132F4B_B-127	1 MNXM1141@MNXC2 + 1 MNXM1@MNXC2 <==> 1 MNXM1141@MNXC3 + 1 MNXM1@MNXC3	rxn09701	BIO5_YEAST		MNXC2%MNXC3			-999999	999999			0	0
R18C19F4_B-41___R18C19F4_B-52___R18C19F4_B-54	1 MNXM1140@MNXC3 + 1 MNXM3090@MNXC3 <==> 1 MNXM1141@MNXC3 + 1 MNXM16@MNXC3	rxn02312	BIOA_YEAST		MNXC3			-999999	999999			0	0
R51E685B3_LR-349___R51E685B3_LR-417___R51E685B3_LR-432	1 MNXM114091@MNXC3 + 2 MNXM1@MNXC3 + 1 MNXM6@MNXC3 --> 1 MNXM5@MNXC3 + 1 MNXM805@MNXC3	R_HPROb	P5CR_YEAST		MNXC3			0	999999			0	0
R455A49C3_B-277___R455A49C3_B-342___R455A49C3_B-343	1 MNXM113@MNXC3 + 1 MNXM3@MNXC3 <==> 1 MNXM30@MNXC3 + 1 MNXM7@MNXC3	rxn00239	KGUA_YEAST		MNXC3			-999999	999999			0	0
R875B8CAF_B-631___R875B8CAF_B-746___R875B8CAF_B-782	1 MNXM113@MNXC3 + 1 MNXM286@MNXC3 <==> 1 MNXM30@MNXC3 + 1 MNXM374@MNXC3	rxn09562	KGUA_YEAST		MNXC3			-999999	999999			0	0
R1CB10AA5_RL-70___R1CB10AA5_RL-87___R1CB10AA5_RL-87	1 MNXM113@MNXC3 + 1 MNXM1@MNXC3 + 1 MNXM7@MNXC3 <-- 1 MNXM3@MNXC3 + 1 MNXM401@MNXC3	r_1821			MNXC3			-999999	0			0	0
RC409E6B2_RL-1135___RC409E6B2_RL-1193___RC409E6B2_RL-952	1 MNXM113@MNXC3 + 1 MNXM11@MNXC3 <-- 1 MNXM259@MNXC3 + 1 MNXM91@MNXC3	rxn00915	HPRT_YEAST		MNXC3			-999999	0			0	0
R81D753DC_RL-598___R81D753DC_RL-718___R81D753DC_RL-741	1 MNXM1135@MNXC3 + 1 MNXM7@MNXC3 <-- 1 MNXM3@MNXC3 + 1 MNXM790@MNXC3	r_0903	(THI20_YEAST;(THI20_YEAST);THI21_YEAST)		MNXC3			-999999	0			0	0
R2FED05A7_LR-179___R2FED05A7_LR-195___R2FED05A7_LR-218	1 MNXM1135@MNXC3 + 1 MNXM1@MNXC3 + 1 MNXM960@MNXC3 --> 1 MNXM11@MNXC3 + 1 MNXM662@MNXC3	r_1036	THI6_YEAST		MNXC3			0	999999			0	0
R7B2983AA_LR-572___R7B2983AA_LR-689___R7B2983AA_LR-713	1 MNXM1119@MNXC2 + 1 MNXM1@MNXC2 --> 1 MNXM1119@MNXC3 + 1 MNXM1@MNXC3	rxn09671	MMP1_YEAST		MNXC2%MNXC3			0	999999			0	0
R48107EF4_RL-356___RC44B7D0E_RL-1195_SpecMNXM1617_ChangedTo_MNXM301___RC44B7D0E_RL-953_SpecMNXM1617_ChangedTo_MNXM301	1 MNXM10@MNXC4 + 2 MNXM1@MNXC4 + 1 MNXM301@MNXC4 <-- 1 MNXM114@MNXC4 + 1 MNXM8@MNXC4	R_PRO1xm;R_PUT1	PUT1_YEAST		MNXC4			-999999	0			0	0
R4D5B267C_B-323___R4D5B267C_B-392___R4D5B267C_LR-397	1 MNXM10@MNXC4 + 1 MNXM1@MNXC4 + 1 MNXM75@MNXC4 --> 1 MNXM303@MNXC4 + 1 MNXM8@MNXC4	r_0165	ADH3_YEAST		MNXC4			0	999999			0	0
R75BEF945_RL-547___R75BEF945_RL-675___R75BEF945_RL-680	1 MNXM10@MNXC4 + 1 MNXM13@MNXC4 + 1 MNXM20@MNXC4 <-- 1 MNXM89661@MNXC4 + 1 MNXM8@MNXC4	r_0658	(IDH1_YEAST);(IDH1_YEAST+IDH2_YEAST)		MNXC4			-999999	0			0	0
R52460234_RL-355___R52460234_RL-424___R52460234_RL-438	1 MNXM10@MNXC3 + 1 MNXM511@MNXC3 <-- 1 MNXM183@MNXC3 + 1 MNXM8@MNXC3	r_0731	MTD1_YEAST		MNXC3			-999999	0			0	0
RF74AA4C7_RL-1491___RF74AA4C7_RL-1492	1 MNXM10@MNXC3 + 1 MNXM26@MNXC3 <-- 2 MNXM1@MNXC3 + 1 MNXM75@MNXC3 + 1 MNXM8@MNXC3	R_ALD2;R_ALD3	(ALDH2_YEAST);(ALDH3_YEAST)		MNXC3			-999999	0			0	0
R8FA63A1F_B-679___R8FA63A1F_B-800___R8FA63A1F_B-840	1 MNXM10@MNXC3 + 1 MNXM1@MNXC3 + 1 MNXM952@MNXC3 <==> 1 MNXM56@MNXC3 + 1 MNXM57@MNXC3 + 1 MNXM8@MNXC3	rxn09567	FADH_YEAST		MNXC3			-999999	999999			0	0
RBB61F660_LR-1082___RBB61F660_LR-1083___RBB61F660_LR-1140___RBB61F660_LR-907	1 MNXM10@MNXC3 + 1 MNXM1@MNXC3 + 1 MNXM77@MNXC3 --> 1 MNXM66@MNXC3 + 1 MNXM8@MNXC3	r_0491	(GPD1_YEAST);(GPD2_YEAST)		MNXC3			0	999999			0	0
R60549E9D_RL-437___R60549E9D_RL-527	1 MNXM10@MNXC3 + 1 MNXM1@MNXC3 + 1 MNXM778@MNXC3 <-- 1 MNXM8@MNXC3 + 1 MNXM90811@MNXC3	r_0320	ARA1_YEAST		MNXC3			-999999	0			0	0
R96A45519_B-725___R96A45519_B-849___R96A45519_B-850___R96A45519_B-851___R96A45519_B-852___R96A45519_B-853___R96A45519_B-892___R96A45519_B-893___R96A45519_B-894	1 MNXM10@MNXC3 + 1 MNXM1@MNXC3 + 1 MNXM75@MNXC3 <==> 1 MNXM303@MNXC3 + 1 MNXM8@MNXC3	rxn00543	(ADH1_YEAST;(ADH1_YEAST);(ADH2_YEAST);(ADH4_YEAST);(ADH5_YEAST);(FADH_YEAST);ADH2_YEAST;ADH4_YEAST;ADH5_YEAST;ADH5_YEAST);FADH_YEAST)		MNXC3	;1.1.1.1;1.1.1.6;1.1.1.71;1.1.1.78		-999999	999999			0	0
R69EDB922_RL-488___R69EDB922_RL-599___R69EDB922_RL-599___R69EDB922_RL-600	1 MNXM10@MNXC3 + 1 MNXM1@MNXC3 + 1 MNXM541@MNXC3 <-- 1 MNXM126@MNXC3 + 1 MNXM8@MNXC3	r_0891	(SER33_YEAST;(SER33_YEAST);(SERA_YEAST);SERA_YEAST)		MNXC3			-999999	0			0	0
R787A6EA1_LR-560___R787A6EA1_LR-681___R787A6EA1_LR-697	1 MNXM10@MNXC3 + 1 MNXM1@MNXC3 + 1 MNXM361@MNXC3 --> 1 MNXM353@MNXC3 + 1 MNXM8@MNXC3	r_0546	DHOM_YEAST		MNXC3			0	999999			0	0
RFD4FA0A0_LR-1245___RFD4FA0A0_LR-1525___RFD4FA0A0_LR-1553	1 MNXM10@MNXC3 + 1 MNXM1@MNXC3 + 1 MNXM268@MNXC3 + 1 MNXM3@MNXC3 --> 1 MNXM11@MNXC3 + 1 MNXM14@MNXC3 + 1 MNXM89905@MNXC3 + 1 MNXM8@MNXC3	R_AASAD2	(LYS2_YEAST);(LYS2_YEAST+LYS5_YEAST)		MNXC3			0	999999			0	0
R2A308102_B-158_SpecMNXM2378_ChangedTo_MNXM74___R2A308102_B-189_SpecMNXM2378_ChangedTo_MNXM74___R30C8426A_B-208___R30C8426A_B-209___R30C8426A_B-210	1 MNXM10@MNXC3 + 1 MNXM1@MNXC3 + 1 MNXM261@MNXC3 <==> 1 MNXM74@MNXC3 + 1 MNXM8@MNXC3 + 1 MNXM9@MNXC3	R_TDH1;R_TDH2;R_TDH3;rxn00781	(G3P1_YEAST;(G3P1_YEAST);(G3P2_YEAST);(G3P3_YEAST);G3P2_YEAST;G3P3_YEAST)		MNXC3			-999999	999999			0	0
RF3406A26_LR-1193___RF3406A26_LR-1450___RF3406A26_LR-1489	1 MNXM10@MNXC3 + 1 MNXM1@MNXC3 + 1 MNXM20@MNXC3 + 1 MNXM37@MNXC3 --> 2 MNXM89557@MNXC3 + 1 MNXM8@MNXC3	r_0472	GLT1_YEAST		MNXC3			0	999999			0	0
RF6B79438_RL-1211___RF6B79438_RL-1488___RF6B79438_RL-1489___RF6B79438_RL-1490___RF6B79438_RL-1511	1 MNXM10@MNXC3 + 1 MNXM13@MNXC3 <-- 1 MNXM39@MNXC3 + 1 MNXM8@MNXC3	rxn00371	(FDH1_YEAST;(FDH1_YEAST);(FDH2_YEAST);(YP276_YEAST);FDH2_YEAST;YP276_YEAST)		MNXC3			-999999	0			0	0
R5EDF42A7_RL-427___R5EDF42A7_RL-515___R5EDF42A7_RL-530	1 MNXM10@MNXC3 + 1 MNXM13@MNXC3 + 1 MNXM153@MNXC3 <-- 1 MNXM503@MNXC3 + 1 MNXM8@MNXC3	rxn01268			MNXC3			-999999	0			0	0
R11E04BE0_RL-11___R11E04BE0_RL-13___R11E04BE0_RL-8	1 MNXM10@MNXC3 + 1 MNXM1380@MNXC3 + 1 MNXM1@MNXC3 <-- 1 MNXM469@MNXC3 + 1 MNXM8@MNXC3	r_0323	DHSO1_YEAST		MNXC3			-999999	0			0	0
RCB1A23AA_LR-1185___RCB1A23AA_LR-1240___RCB1A23AA_LR-989	1 MNXM10@MNXC3 + 1 MNXM114091@MNXC3 + 2 MNXM1@MNXC3 --> 1 MNXM805@MNXC3 + 1 MNXM8@MNXC3	R_HPROa	P5CR_YEAST		MNXC3			0	999999			0	0
R25475DA9_B-123___R25475DA9_B-151___R25475DA9_LR-131___R25475DA9_LR-132___R25475DA9_LR-133___R25475DA9_LR-134	1 MNXM108@MNXC3 + 1 MNXM12@MNXC3 + 1 MNXM3@MNXC3 --> 1 MNXM11@MNXC3 + 1 MNXM14@MNXC3 + 1 MNXM88@MNXC3	r_0401;rxn00947	(FAT1_YEAST);(LCF1_YEAST;(LCF1_YEAST);(LCF3_YEAST);(LCF4_YEAST);LCF3_YEAST;LCF4_YEAST)		MNXC3			0	999999			0	0
RF3AFC26B_LR-1198___RF3AFC26B_LR-1454___RF3AFC26B_LR-1494	1 MNXM108@MNXC2 --> 1 MNXM108@MNXC3	r_1835			MNXC2%MNXC3			0	999999			0	0
R9435ABB7_RL-708___R9435ABB7_RL-838___R9435ABB7_RL-873	1 MNXM1089@MNXC3 + 1 MNXM9@MNXC3 <-- 1 MNXM1@MNXC3 + 1 MNXM3@MNXC3 + 1 MNXM7@MNXC3	r_0222	APA2_YEAST		MNXC3			-999999	0			0	0
RD864DF75_RL-1051___RD864DF75_RL-1277___RD864DF75_RL-1311	1 MNXM1062@MNXC4 + 1 MNXM5@MNXC4 + 1 MNXM9@MNXC4 <-- 1 MNXM1384@MNXC4 + 1 MNXM1@MNXC4 + 1 MNXM6@MNXC4	r_0759	ARG56_YEAST		MNXC4			-999999	0			0	0
R224E6657_RL-107___R224E6657_RL-118___R224E6657_RL-132	1 MNXM105630@MNXC3 + 1 MNXM148@MNXC3 + 2 MNXM1@MNXC3 + 1 MNXM45@MNXC3 <-- 1 MNXM155@MNXC3 + 1 MNXM49@MNXC3	rxn05239	(MET16_YEAST);(MET16_YEAST+TRX1_YEAST;MET16_YEAST+TRX2_YEAST)		MNXC3			-999999	0			0	0
RD13AC648_LR-1210___RD13AC648_LR-1211___RD13AC648_LR-1212___RD13AC648_LR-1213	1 MNXM102@MNXC3 + 3 MNXM1@MNXC3 --> 1 MNXM62@MNXC3 + 1 MNXM9@MNXC3	R_INP52_1;R_INP53_1;R_SAC1_1;R_YMR1	(INP52_YEAST);(INP53_YEAST);(SAC1_YEAST);(YMR1_YEAST)		MNXC3			0	999999			0	0
R3A62E817_RL-269___R3A62E817_RL-270___R3A62E817_RL-271___R3A62E817_RL-272	1 MNXM170@MNXC3 + 3 MNXM1@MNXC3 --> 1 MNXM102@MNXC3 + 1 MNXM9@MNXC3	R_FIG4;R_INP52_3;R_INP53_3;R_SAC1_3	(FIG4_YEAST);(INP52_YEAST);(INP53_YEAST);(SAC1_YEAST)		MNXC3			0	999999			0	0
RD7695789_RL-1254___RD7695789_RL-1255___RD7695789_RL-1256	1 MNXM102@MNXC3 + 1 MNXM1@MNXC3 + 1 MNXM7@MNXC3 <-- 1 MNXM3@MNXC3 + 1 MNXM62@MNXC3	R_TOR1;R_TOR2;R_VPS34	(TOR1_YEAST);(TOR2_YEAST);(VPS34_YEAST)		MNXC3			-999999	0			0	0
RE4CBB3E4_LR-1104___RE4CBB3E4_LR-1376___RE4CBB3E4_LR-1384	1 MNXM1028@MNXC3 --> 1 MNXM1028@MNXC4	r_1976			MNXC3%MNXC4			0	999999			0	0
R8F2DEF23_B-676___R8F2DEF23_B-677___R8F2DEF23_B-837___R8F2DEF23_B-838___R8F2DEF23_RL-798	1 MNXM1024@MNXC4 + 1 MNXM10@MNXC4 + 1 MNXM1@MNXC4 <-- 1 MNXM1277@MNXC4 + 1 MNXM8@MNXC4	r_0505	(DLDH_YEAST);(DLDH_YEAST+GCSH_YEAST+GCSP_YEAST+GCST_YEAST);(DLDH_YEAST+ODO1_YEAST+ODO2_YEAST)		MNXC4			-999999	0			0	0
R4C5AABE7_B-312___R4C5AABE7_B-384___R4C5AABE7_B-387	1 MNXM1020@MNXC3 + 3 MNXM1@MNXC3 + 1 MNXM7@MNXC3 + 1 MNXM9@MNXC3 <==> 1 MNXM1140@MNXC3 + 1 MNXM13@MNXC3 + 1 MNXM3@MNXC3	r_0335	BIOD_YEAST		MNXC3			-999999	999999			0	0
R12515662_LR-14_SpecMNXM89689_ChangedTo_MNXM101___R12515662_LR-16_SpecMNXM89689_ChangedTo_MNXM101___R21AC2C45_LR-113	1 MNXM101@MNXC3 + 1 MNXM20@MNXC3 --> 1 MNXM245@MNXC3 + 1 MNXM89557@MNXC3	R_CAR2;r_0819	OAT_YEAST		MNXC3			0	999999			0	0
RA760988D_RL-1007_SpecMNXM89689_ChangedTo_MNXM101___RA760988D_RL-804_SpecMNXM89689_ChangedTo_MNXM101___RD436331C_LR-1232	1 MNXM101@MNXC3 + 1 MNXM1@MNXC3 --> 1 MNXM118@MNXC3 + 1 MNXM13@MNXC3	R_SPE1;rxn00470	DCOR_YEAST		MNXC3			0	999999			0	0
R70ADAFAA_LR-524_SpecMNXM89689_ChangedTo_MNXM101___R70ADAFAA_LR-646_SpecMNXM89689_ChangedTo_MNXM101___R92A78930_LR-825	1 MNXM101@MNXC3 + 1 MNXM138@MNXC3 --> 1 MNXM1@MNXC3 + 1 MNXM211@MNXC3 + 1 MNXM9@MNXC3	R_ARG3;r_0816	OTC_YEAST		MNXC3			0	999999			0	0
RE0A594A9_B-1337___RE0A594A9_B-1338___RF54C05AA_B-1205_SpecMNXM89689_ChangedTo_MNXM101___RF54C05AA_B-1503_SpecMNXM89689_ChangedTo_MNXM101	1 MNXM101@MNXC2 + 1 MNXM1@MNXC2 <==> 1 MNXM101@MNXC3 + 1 MNXM1@MNXC3	R_CAN1_2;R_GAP1_21;r_1238	(CAN1_YEAST;(CAN1_YEAST);(GAP1_YEAST);GAP1_YEAST)		MNXC2%MNXC3			-999999	999999			0	0
R4E5FD3D5_LR-326___R4E5FD3D5_LR-396___R4E5FD3D5_LR-401	1 MNXM100@MNXC3 + 1 MNXM83@MNXC3 --> 1 MNXM11@MNXC3 + 1 MNXM34@MNXC3	rxn01466	FPPS_YEAST		MNXC3			0	999999			0	0
RBCEFD4FC_RL-1091___RBCEFD4FC_RL-1153___RBCEFD4FC_RL-920	1 MNXM100@MNXC3 + 1 MNXM11@MNXC3 <-- 1 MNXM132@MNXC3 + 1 MNXM83@MNXC3	rxn01213	FPPS_YEAST		MNXC3			-999999	0			0	0
R48E37591_LR-293___R48E37591_LR-360___R82436F11_RL-720	1 BIOMASS@MNXC2 <-- 1 BIOMASS@MNXC3	;R_GROWTH			MNXC2%MNXC3			-999999	0			0	0
R85B37BD_LR-736___RC16F2CB0_LR-1178___RC16F2CB0_LR-939	1 MNXM14@MNXC3 + 1 MNXM2@MNXC3 --> 1 MNXM212@MNXC3 + 1 MNXM9@MNXC3	R_U30_;rxn00132			MNXC3			0	999999			0	0
R9EABBC0D_RL-765___R9EABBC0D_RL-948___RB689DBFC_RL-1047	1 MNXM1802@MNXC3 + 1 MNXM9@MNXC3 <-- 1 MNXM2@MNXC3 + 1 MNXM759@MNXC3	R_THR4_2;rxn03446	THRC_YEAST		MNXC3			-999999	0			0	0
RB819D409_B-1119___RB819D409_B-891___RC8DE4BFB_B-1165	1 MNXM2@MNXC4 + 1 MNXM920@MNXC4 <==> 1 MNXM984@MNXC4	R_LYS4;r_0542	LYS4_YEAST		MNXC4			-999999	999999			0	0
R36AD7778_RL-243___RE7019475_RL-1120___RE7019475_RL-1403	1 MNXM10@MNXC4 + 2 MNXM1@MNXC4 + 1 MNXM26@MNXC4 <-- 1 MNXM2@MNXC4 + 1 MNXM75@MNXC4 + 1 MNXM8@MNXC4	R_ALD4_1;r_0174	ALDH4_YEAST		MNXC4			-999999	0			0	0
R14D112A_RL-23___R4BA51054_RL-309___R4BA51054_RL-379	1 MNXM15@MNXC3 + 1 MNXM935@MNXC3 <-- 1 MNXM1@MNXC3 + 1 MNXM2@MNXC3 + 1 MNXM625@MNXC3	R_AAH1_2;rxn01858	((ADE_YEAST);(ADE_YEAST);(YNL141W))		MNXC3			-999999	0			0	0
R10F23D30_RL-5___R10F23D30_RL-6___RA106E40E_RL-908_SpecMNXM46301_ChangedTo_MNXM92167___RA106E40E_RL-909_SpecMNXM46301_ChangedTo_MNXM92167___RA106E40E_RL-910_SpecMNXM46301_ChangedTo_MNXM92167	1 MNXM17@MNXC3 + 1 MNXM1@MNXC3 + 1 MNXM92167@MNXC3 <-- 1 MNXM225@MNXC3	R_CHS1;R_CHS2;R_CHS3;R_CHTNS	((CHS1_YEAST);(CHS1_YEAST;(CHS2_YEAST);(CHS3_YEAST));CHS2_YEAST;CHS3_YEAST)		MNXC3			-999999	0			0	0
R7B352EEE_B-690_SpecMNXM90553_ChangedTo_MNXM98___RA66A0FC2_B-1001___RA66A0FC2_B-799	1 MNXM98@MNXC4 <==> 1 MNXM2@MNXC4 + 1 MNXM93@MNXC4	R_FUM1_1;r_0451	FUMH_YEAST		MNXC4			-999999	999999			0	0
R3C3DA4C8_RL-284___RC63EFB16_RL-1206_SpecMNXM90003_ChangedTo_MNXM488___RC63EFB16_RL-962_SpecMNXM90003_ChangedTo_MNXM488	1 MNXM11@MNXC3 + 1 MNXM488@MNXC3 + 1 MNXM89557@MNXC3 <-- 1 MNXM2@MNXC3 + 1 MNXM37@MNXC3 + 1 MNXM91@MNXC3	R_ADE4;rxn00790	PUR1_YEAST		MNXC3			-999999	0			0	0
R1E73B13F_RL-80_SpecMNXM114070_ChangedTo_MNXM123___R1E73B13F_RL-98_SpecMNXM114070_ChangedTo_MNXM123___RD45A27A5_RL-1234	1 MNXM123@MNXC3 + 1 MNXM212@MNXC3 <-- 1 MNXM19@MNXC3 + 1 MNXM2@MNXC3	R_SAH1;r_0144	SAHH_YEAST		MNXC3			-999999	0			0	0
R73A39F16_RL-533___R73A39F16_RL-660___R85684875_RL-735	1 MNXM113@MNXC3 + 1 MNXM1@MNXC3 <-- 1 MNXM2@MNXC3 + 1 MNXM665@MNXC3	R_PDE2_4;rxn00920	PDE2_YEAST		MNXC3			-999999	0			0	0
R9BFC3093_RL-881___RC5866E6_RL-1202_SpecMNXM15900_ChangedTo_MNXM116___RC5866E6_RL-958_SpecMNXM15900_ChangedTo_MNXM116	1 MNXM116@MNXC3 + 1 MNXM761@MNXC3 <-- 1 MNXM2@MNXC3 + 1 MNXM31@MNXC3	R_U23_;r_1690			MNXC3			-999999	0			0	0
R95139C11_RL-712___R95139C11_RL-878___R98F60E03_RL-868	1 MNXM154@MNXC3 + 1 MNXM1@MNXC3 + 1 MNXM93@MNXC3 <-- 1 MNXM2@MNXC3 + 1 MNXM708@MNXC3	R_U60_;rxn00993			MNXC3			-999999	0			0	0
R2CA2C0F9_LR-170___R2CA2C0F9_LR-207___RA2A7C84D_LR-919	1 MNXM298@MNXC3 + 1 MNXM2@MNXC3 --> 1 MNXM687@MNXC3 + 1 MNXM9@MNXC3	R_U33_;rxn01961			MNXC3			0	999999			0	0
R5EFB283F_RL-518___RD47BD493_RL-1028___RD47BD493_RL-1285	1 MNXM10@MNXC3 + 1 MNXM15@MNXC3 + 1 MNXM1@MNXC3 + 1 MNXM20@MNXC3 <-- 1 MNXM2@MNXC3 + 1 MNXM89557@MNXC3 + 1 MNXM8@MNXC3	R_GDH2;R_GLUDxi	DHE2_YEAST		MNXC3			-999999	0			0	0
R304892D8_LR-184___R304892D8_LR-222___R3CBDD1B2_LR-288	1 MNXM1178@MNXC3 + 1 MNXM2@MNXC3 --> 1 MNXM791@MNXC3 + 1 MNXM9@MNXC3	R_U78_;rxn05039			MNXC3			0	999999			0	0
R1906FBC8_LR-42_SpecMNXM114070_ChangedTo_MNXM123___R1906FBC8_LR-56_SpecMNXM114070_ChangedTo_MNXM123___RAE6734F1_LR-994	1 MNXM123@MNXC3 + 1 MNXM53@MNXC3 --> 1 MNXM2@MNXC3 + 1 MNXM319@MNXC3	R_CYS4;r_0309	CBS_YEAST		MNXC3			0	999999			0	0
R3BABACC5_RL-230___R3BABACC5_RL-283___RCA9BE68F_RL-1179___RCA9BE68F_RL-1180___RCA9BE68F_RL-1181___RCA9BE68F_RL-1182	1 MNXM1@MNXC3 + 1 MNXM325@MNXC3 <-- 1 MNXM2@MNXC3 + 1 MNXM429@MNXC3	R_PGL;R_SOL1;R_SOL2;R_SOL3;R_SOL4	((SOL1_YEAST;((SOL2_YEAST);(SOL2_YEAST;(SOL3_YEAST);(SOL4_YEAST);(YN034_YEAST));SOL2_YEAST;SOL3_YEAST;SOL4_YEAST;SOL4_YEAST);YN034_YEAST))		MNXC3			-999999	0			0	0
R5E559A63_RL-424___R5E559A63_RL-526___RBB6D16A0_RL-1084_SpecisoiIN80052_ChangedTo_MNXM1010	1 MNXM1010@MNXC4 + 1 MNXM13@MNXC4 <-- 1 MNXM159@MNXC4 + 1 MNXM1@MNXC4 + 1 MNXM23@MNXC4	R_ILV2_1;r_0016	(ILV6_YEAST+ILVB_YEAST);(ILVB_YEAST)		MNXC4			-999999	0			0	0
R8CD42A12_RL-666___R8CD42A12_RL-825___RA4F64DE3_RL-929	1 MNXM198@MNXC3 + 1 MNXM9@MNXC3 <-- 1 MNXM2@MNXC3 + 1 MNXM448@MNXC3	R_TPS2;rxn02004	(TPS1_YEAST+TPS2_YEAST+TPS3_YEAST;(TPS2_YEAST);TPS1_YEAST+TPS2_YEAST+TSL1_YEAST)		MNXC3			-999999	0			0	0
R56D4FB79_RL-475___R635D02BB_RL-552_SpecMNXM90553_ChangedTo_MNXM98___R635D02BB_RL-553_SpecMNXM90553_ChangedTo_MNXM98	1 MNXM12@MNXC3 + 1 MNXM1@MNXC3 + 1 MNXM98@MNXC3 <-- 1 MNXM21@MNXC3 + 1 MNXM2@MNXC3 + 1 MNXM69@MNXC3	R_DAL7;R_MLS1;rxn00330	((MASY_YEAST);(MASY_YEAST;(MASZ_YEAST));MASZ_YEAST)		MNXC3			-999999	0			0	0
RB1B62D06_LR-1023___RB47E9088_RL-1093___RB47E9088_RL-868	1 MNXM599@MNXC3 + 1 MNXM77@MNXC3 --> 1 MNXM1@MNXC3 + 2 MNXM2@MNXC3 + 1 MNXM555@MNXC3 + 1 MNXM9@MNXC3	R_U100_;rxn02988			MNXC3			0	999999			0	0
R6241F4F8_B-444___R6241F4F8_B-547___RC41D9A04_B-1136	1 MNXM10@MNXC3 + 1 MNXM1@MNXC3 + 1 MNXM20@MNXC3 + 1 MNXM78@MNXC3 <==> 1 MNXM2@MNXC3 + 1 MNXM384@MNXC3 + 1 MNXM8@MNXC3	R_LYS1;rxn00510	LYS1_YEAST		MNXC3			-999999	999999			0	0
RB98B1536_B-1071___RE8370F12_B-1131_SpecMNXM1617_ChangedTo_MNXM301___RE8370F12_B-1414_SpecMNXM1617_ChangedTo_MNXM301	1 MNXM245@MNXC3 <==> 1 MNXM1@MNXC3 + 1 MNXM2@MNXC3 + 1 MNXM301@MNXC3	R_U66_;r_1887			MNXC3			-999999	999999			0	0
R1F9178C7_LR-101___R6F56E735_LR-518___R6F56E735_LR-638	1 MNXM1645@MNXC3 + 1 MNXM2@MNXC3 --> 1 MNXM39043@MNXC3 + 1 MNXM9@MNXC3	R_YDL100C;rxn03168	((GET3_YEAST);(GET3_YEAST);(YDL100C))		MNXC3			0	999999			0	0
RAA59B1A1_RL-1026___RAA59B1A1_RL-819___RFEC5E946_LR-1535	1 MNXM2@MNXC3 + 1 MNXM80@MNXC3 --> 1 MNXM288@MNXC3 + 1 MNXM9@MNXC3	R_U34_;rxn00708	SDT1_YEAST		MNXC3			0	999999			0	0
R59F25312_LR-400___R59F25312_LR-498___RA287112D_LR-916_SpecMNXM99_ChangedTo_MNXM41___RA287112D_LR-917_SpecMNXM99_ChangedTo_MNXM41	1 MNXM1434@MNXC3 + 1 MNXM2@MNXC3 --> 1 MNXM41@MNXC3 + 1 MNXM89602@MNXC3	R_FSP2_2;R_GALS3;R_YBR184W_1	((MALX2_YEAST);(YB34_YEAST);(YB34_YEAST))		MNXC3			0	999999			0	0
R10F3E0C0_LR-4___R96A43781_LR-724___R96A43781_LR-891	1 MNXM2@MNXC3 + 1 MNXM546@MNXC3 --> 1 MNXM647@MNXC3 + 1 MNXM9@MNXC3	R_U27_;rxn01445			MNXC3			0	999999			0	0
R29E5F92A_B-154___R29E5F92A_B-185___R6B9ED10E_B-616	1 MNXM13@MNXC3 + 2 MNXM15@MNXC3 + 1 MNXM69@MNXC3 <==> 2 MNXM1@MNXC3 + 1 MNXM2@MNXC3 + 1 MNXM490@MNXC3	R_DAL3;r_1076	ALLA_YEAST		MNXC3			-999999	999999			0	0
R207910D1_RL-109_SpecisoiIN80052_ChangedTo_MNXM1010___R2E13A52C_LR-171___R2E13A52C_LR-208	1 MNXM1202@MNXC4 + 1 MNXM5@MNXC4 <-- 1 MNXM1010@MNXC4 + 1 MNXM1@MNXC4 + 1 MNXM6@MNXC4	R_ILV5_2;r_0669	ILV5_YEAST		MNXC4			-999999	0			0	0
R4BAE2F7D_LR-384_SpecMNXM66139_ChangedTo_MNXM4___RFBFD2C92_RL-1235___RFBFD2C92_RL-1540	1 MNXM345@MNXC3 + 1 MNXM4@MNXC3 --> 1 MNXM1@MNXC3 + 1 MNXM691@MNXC3	R_U58_;rxn01825			MNXC3			0	999999			0	0
R8AF28A29_LR-657___R8AF28A29_LR-813___RA56BDBA2_LR-935	1 MNXM234@MNXC3 + 1 MNXM2@MNXC3 --> 1 MNXM492@MNXC3 + 1 MNXM9@MNXC3	R_U24_;rxn01521			MNXC3			0	999999			0	0
R979B50D7_LR-860_SpecMNXM4752_ChangedTo_MNXM379___RD5D4BE96_LR-1036___RD5D4BE96_LR-1294	1 MNXM2@MNXC3 + 1 MNXM379@MNXC3 --> 1 MNXM53@MNXC3 + 1 MNXM9@MNXC3	R_SER2;rxn00420	SERB_YEAST		MNXC3			0	999999			0	0
R83113D03_RL-606___R83113D03_RL-753___RD02188CE_RL-1209	1 MNXM15@MNXC3 + 1 MNXM334@MNXC3 <-- 1 MNXM1@MNXC3 + 1 MNXM212@MNXC3 + 1 MNXM2@MNXC3	R_AAH1_1;rxn01137	((ADE_YEAST);(ADE_YEAST);(YNL141W))		MNXC3			-999999	0			0	0
R8880DC5E_LR-638___R8880DC5E_LR-790___RAC405D6F_LR-978_SpecMNXM2440_ChangedTo_MNXM1783_SpecMNXM90307_ChangedTo_MNXM5319___RAC405D6F_LR-979_SpecMNXM2440_ChangedTo_MNXM1783_SpecMNXM90307_ChangedTo_MNXM5319	1 MNXM10@MNXC3 + 1 MNXM1783@MNXC4 + 1 MNXM1@MNXC3 --> 1 MNXM5319@MNXC4 + 1 MNXM8@MNXC3	R_NDH1;R_NDH2;rxn09524	((NDH1_YEAST);(NDH1_YEAST;(NDH2_YEAST));NDH2_YEAST)		MNXC3%MNXC4			0	999999			0	0
R501D0694_RL-404_SpecisoiIN800482_ChangedTo_MNXM367___RBBC1C40B_RL-1145	1 MNXM1@MNXC3 + 1 MNXM66@MNXC3 + 1 MNXM90@MNXC3 <-- 1 MNXM2@MNXC3 + 1 MNXM367@MNXC3	R_GDE1;r_0497	GDE1_YEAST		MNXC3			-999999	0			0	0
R16BA13C4_RL-44___R40D1D1F_RL-256___R40D1D1F_RL-316	1 MNXM2@MNXC3 + 1 MNXM414@MNXC3 <-- 1 MNXM547@MNXC3	R_HEM4;r_1083	HEM4_YEAST		MNXC3			-999999	0			0	0
R1D91677F_RL-78___R1D91677F_RL-95___R458FCE57_RL-345	1 MNXM15@MNXC3 + 1 MNXM89557@MNXC3 <-- 1 MNXM2@MNXC3 + 1 MNXM37@MNXC3	R_U42_;R_U43_;rxn00189			MNXC3			-999999	0			0	0
R36D8D96D_LR-244___R85D9EFA4_LR-621___R85D9EFA4_LR-770	1 MNXM257@MNXC3 + 1 MNXM2@MNXC3 --> 1 MNXM420@MNXC3 + 1 MNXM9@MNXC3	R_U25_;rxn01145			MNXC3			0	999999			0	0
R5AEE35A5_RL-491_SpecMNXM2440_ChangedTo_MNXM1783_SpecMNXM90307_ChangedTo_MNXM5319___RFBA80C6F_RL-1234___RFBA80C6F_RL-1538	1 MNXM13@MNXC3 + 1 MNXM5319@MNXC4 <-- 1 MNXM1783@MNXC4 + 1 MNXM1@MNXC3 + 1 MNXM39@MNXC3	R_U2_;rxn09525			MNXC3%MNXC4			-999999	0			0	0
R17032A89_B-33___R17032A89_B-43___RE9D635B3_B-1404_SpecMNXM35028_ChangedTo_MNXM1063	1 MNXM1063@MNXC3 + 1 MNXM213@MNXC3 <==> 1 MNXM935@MNXC3 + 1 MNXM9@MNXC3	R_PNP1_3;rxn01985	PNPH_YEAST		MNXC3			-999999	999999			0	0
R1F7067FD_RL-103___R1F7067FD_RL-86___R1FE59A3B_RL-102	4 MNXM15@MNXC3 + 1 MNXM547@MNXC3 <-- 1 MNXM2@MNXC3 + 4 MNXM554@MNXC3	R_HEM3;rxn00060	HEM3_YEAST		MNXC3			-999999	0			0	0
R4014EFE6_RL-252___R4014EFE6_RL-312___R41958BFE_LR-324	3 MNXM2@MNXC3 + 1 MNXM397@MNXC3 --> 2 MNXM1@MNXC3 + 1 MNXM39043@MNXC3 + 3 MNXM9@MNXC3	R_PHO8;rxn03167	PPB_YEAST		MNXC3			0	999999			0	0
R614621D7_LR-532___RA273BC1A_RL-783___RA273BC1A_RL-975	1 MNXM478@MNXC3 --> 1 MNXM2@MNXC3 + 1 MNXM611@MNXC3	R_ARO1_2;rxn02213	((ARO1_YEAST);(ARO1_YEAST);(YDR127W))		MNXC3			0	999999			0	0
R1869F0AB_LR-39___R1869F0AB_LR-52___RD45D1C20_RL-1235_SpecMNXM14566_ChangedTo_MNXM576_SpecMNXM66139_ChangedTo_MNXM4	1 MNXM2@MNXC3 + 1 MNXM576@MNXC3 + 1 MNXM5@MNXC3 <-- 1 MNXM1@MNXC3 + 1 MNXM260@MNXC3 + 1 MNXM4@MNXC3 + 1 MNXM6@MNXC3	R_YBL098W;rxn01438	((KMO_YEAST);(KMO_YEAST);(YBL098W))		MNXC3			-999999	0			0	0
R2F586519_B-191___RFA88E909_B-1227___RFA88E909_B-1531	1 MNXM15@MNXC3 + 1 MNXM274@MNXC3 <==> 1 MNXM216@MNXC3 + 1 MNXM2@MNXC3	R_PNC1_1;r_0781	PNC1_YEAST		MNXC3			-999999	999999			0	0
RC339162_B-1127___RE4B00DB4_B-1102___RE4B00DB4_B-1382	1 MNXM1706@MNXC3 + 1 MNXM2@MNXC3 <==> 1 MNXM985@MNXC3	R_LEU1_2;rxn02789	LEUC_YEAST		MNXC3			-999999	999999			0	0
R1303F642_B-15___R1303F642_LR-19___RDAC09413_LR-1311___RDAC09413_LR-1312	1 MNXM15@MNXC3 + 1 MNXM1@MNXC3 + 1 MNXM20@MNXC3 + 1 MNXM6@MNXC3 <==> 1 MNXM2@MNXC3 + 1 MNXM5@MNXC3 + 1 MNXM89557@MNXC3	R_GDH1;R_GDH3;r_0471;rxn00184	((DHE4_YEAST);(DHE4_YEAST;(DHE5_YEAST));DHE5_YEAST)		MNXC3			-999999	999999			0	0
R4E0806CD_B-394___R88FC62B0_B-641_SpecMNXM1617_ChangedTo_MNXM301___R88FC62B0_B-793_SpecMNXM1617_ChangedTo_MNXM301	1 MNXM245@MNXC4 <==> 1 MNXM1@MNXC4 + 1 MNXM2@MNXC4 + 1 MNXM301@MNXC4	R_U67_;r_1888			MNXC4			-999999	999999			0	0
R868A3354_LR-740___RC2EE6799_RL-1184_SpecMNXM2378_ChangedTo_MNXM74___RC2EE6799_RL-945_SpecMNXM2378_ChangedTo_MNXM74	1 MNXM53@MNXC3 + 1 MNXM866@MNXC3 --> 1 MNXM2@MNXC3 + 1 MNXM74@MNXC3 + 1 MNXM94@MNXC3	R_TRP5;r_1055	TRP_YEAST		MNXC3			0	999999			0	0
R6E7754AB_RL-636___RBB81A9EB_RL-1141___RBB81A9EB_RL-908	1 MNXM158@MNXC3 + 1 MNXM15@MNXC3 <-- 1 MNXM1@MNXC3 + 1 MNXM2@MNXC3 + 1 MNXM761@MNXC3	R_FCY1;rxn00717	FCY1_YEAST		MNXC3			-999999	0			0	0
R6B1F2208_LR-613___RA22B3905_LR-782___RA22B3905_LR-973	1 MNXM113@MNXC3 + 1 MNXM2@MNXC3 --> 1 MNXM401@MNXC3 + 1 MNXM9@MNXC3	R_U31_;rxn00913			MNXC3			0	999999			0	0
R1FEBE5B5_RL-104___R6F4460A7_RL-516___R6F4460A7_RL-636	1 MNXM113@MNXC3 + 1 MNXM11@MNXC3 + 1 MNXM14@MNXC3 + 2 MNXM1@MNXC3 + 1 MNXM89557@MNXC3 <-- 1 MNXM298@MNXC3 + 1 MNXM2@MNXC3 + 1 MNXM37@MNXC3 + 1 MNXM3@MNXC3	R_GUA1;rxn00917	GUAA_YEAST		MNXC3			-999999	0			0	0
R3DEF2DB7_RL-294___R3DEF2DB7_RL-295___RBB8DB4B7_RL-1142___RBB8DB4B7_RL-909	1 MNXM1219@MNXC3 + 1 MNXM9@MNXC3 <-- 1 MNXM258@MNXC3 + 1 MNXM2@MNXC3 + 1 MNXM73@MNXC3	R_ARO3;R_ARO4;rxn01332	((AROF_YEAST);(AROF_YEAST;(AROG_YEAST));AROG_YEAST)		MNXC3			-999999	0			0	0
R1E8379CF_RL-94___R9C795DB9_RL-757___R9C795DB9_RL-935	1 MNXM1313@MNXC3 + 2 MNXM2@MNXC3 + 1 MNXM9@MNXC3 <-- 1 MNXM2887@MNXC3 + 1 MNXM791@MNXC3	R_RIB5;r_0967	(RIB4_YEAST);(RISA_YEAST)		MNXC3			-999999	0			0	0
R93FC44B5_RL-836___RFE83FAF9_RL-1255___RFE83FAF9_RL-1562	1 MNXM12@MNXC4 + 1 MNXM1@MNXC4 + 1 MNXM5782@MNXC4 <-- 1 MNXM20@MNXC4 + 1 MNXM21@MNXC4 + 1 MNXM2@MNXC4	R_LYS20_2;r_1838	HOSC_YEAST		MNXC4			-999999	0			0	0
R69B2023B_RL-597___RDB71D3DF_RL-1068	1 MNXM10@MNXC3 + 1 MNXM1131@MNXC3 + 2 MNXM1@MNXC3 <-- 1 MNXM2@MNXC3 + 1 MNXM788@MNXC3 + 1 MNXM8@MNXC3	R_AM6SAD;R_U55_			MNXC3			-999999	0			0	0
R2701D2BA_RL-147___RE8BA55F5_RL-1134___RE8BA55F5_RL-1417	1 MNXM167@MNXC3 + 1 MNXM89602@MNXC3 <-- 1 MNXM2@MNXC3 + 1 MNXM621@MNXC3	R_RAFGH;R_YBR184W_3	YB34_YEAST		MNXC3			-999999	0			0	0
R276A6E5E_RL-140___R276A6E5E_RL-167___R8D8C7263_RL-785___R8D8C7263_RL-786	1 MNXM11@MNXC3 + 1 MNXM16@MNXC3 + 1 MNXM9@MNXC3 <-- 1 MNXM2@MNXC3 + 1 MNXM3@MNXC3 + 1 MNXM61@MNXC3	R_SAM1;R_SAM2;rxn00126	((METK1_YEAST);(METK1_YEAST;(METK2_YEAST));METK2_YEAST)		MNXC3			-999999	0			0	0
R822C2259_RL-600___R822C2259_RL-743___RD01C1400_RL-1208	1 MNXM15@MNXC3 + 1 MNXM213@MNXC3 <-- 1 MNXM168@MNXC3 + 1 MNXM1@MNXC3 + 1 MNXM2@MNXC3	R_AAH1_3;rxn00926	((ADE_YEAST);(ADE_YEAST);(YNL141W))		MNXC3			-999999	0			0	0
R4799A1CC_RL-285___R4799A1CC_RL-350___RA2A43B39_RL-918_SpecisoiIN800323_ChangedTo_MNXM410	4 MNXM13@MNXC3 + 1 MNXM410@MNXC3 <-- 4 MNXM1@MNXC3 + 1 MNXM414@MNXC3	R_HEM12;r_1081	DCUP_YEAST		MNXC3			-999999	0			0	0
R96290CDA_B-719___R96290CDA_B-885___RDF2AA9F3_B-1332	1 MNXM1@MNXC3 + 1 MNXM237@MNXC3 <==> 1 MNXM2@MNXC3 + 1 MNXM511@MNXC3	R_ADE3_3;rxn01211	C1TC_YEAST		MNXC3			-999999	999999			0	0
RE4E301B3_RL-1377___RFD334FED_RL-1244___RFD334FED_RL-1552	1 MNXM15@MNXC3 + 1 MNXM288@MNXC3 <-- 1 MNXM1@MNXC3 + 1 MNXM2@MNXC3 + 1 MNXM338@MNXC3	R_CDD1_1;rxn01368	CDD_YEAST		MNXC3			-999999	0			0	0
R15750D06_RL-23___R15750D06_RL-29___R780B4F7F_RL-680	1 MNXM15@MNXC3 + 1 MNXM497@MNXC3 <-- 1 MNXM2073@MNXC3 + 1 MNXM2@MNXC3	R_AMD2_2;R_AMID2	AMDY_YEAST		MNXC3			-999999	0			0	0
R616D9E10_LR-533___R616D9E10_LR-534___RC0860CB7_RL-1175___RC0860CB7_RL-936	2 MNXM1@MNXC4 + 1 MNXM26@MNXC4 + 1 MNXM6@MNXC4 <-- 1 MNXM2@MNXC4 + 1 MNXM5@MNXC4 + 1 MNXM75@MNXC4	R_ALD4_2;R_ALD5_1;r_0175	((ALDH4_YEAST;((ALDH4_YEAST);(ALDH4_YEAST);(ALDH5_YEAST));ALDH5_YEAST))		MNXC4			-999999	0			0	0
[truncated: 123 more rows]
