# Supplementary material for: Efficient Reconstruction of Predictive Consensus Metabolic Network Models
Source: PLoS Comput Biol. 2016 Aug 26;12(8):e1005085. doi: 10.1371/journal.pcbi.1005085 (PMC5001716; doi:10.1371/journal.pcbi.1005085)
Supplement: S1 Dataset — This file contains the original models, the input models, the BCMs, and the RCMs for COMMGEN as well as an overview of the changes made between original and input models. (ZIP) [file pcbi.1005085.s001.zip › S4-Models/BCM/Bsubtilis/BCM_iBsu1103_COMMGEN/reactions.tsv]

RAF90EC0D_RL-1130	0.0000578 MNXM1495@MNXC3 + 0.0000606 MNXM2859@MNXC3 + 0.0000515 MNXM31536@MNXC3 + 0.0000557 MNXM32178@MNXC3 + 0.0000533 MNXM32179@MNXC3 + 0.0000514 MNXM5124@MNXC3 + 0.0000555 MNXM5125@MNXC3 + 0.0000514 MNXM5129@MNXC3 + 0.0000533 MNXM5130@MNXC3 + 0.0000555 MNXM5131@MNXC3 + 0.0000578 MNXM5132@MNXC3 + 0.0000274 MNXM6175@MNXC3 + 0.0000297 MNXM6176@MNXC3 + 0.0000274 MNXM6297@MNXC3 + 0.0000285 MNXM6298…	rxn11921			MNXC3			-10000	0			0	0
R9F94E437_B-1004	0.3041 MNXM114@MNXC3 + 0.1546 MNXM134@MNXC3 + 0.6555 MNXM140@MNXC3 + 0.3526 MNXM142@MNXC3 + 0.2801 MNXM147@MNXC3 + 0.5807 MNXM199@MNXC3 + 0.5107 MNXM231@MNXC3 + 0.7723 MNXM29@MNXC3 + 0.5051 MNXM32@MNXC3 + 0.4928 MNXM37@MNXC3 + 0.2801 MNXM42@MNXC3 + 0.4091 MNXM53@MNXC3 + 0.1073 MNXM55@MNXC3 + 0.2145 MNXM61@MNXC3 + 0.3653 MNXM70@MNXC3 + 0.2097 MNXM76@MNXC3 + 0.6114 MNXM78@MNXC3 + 0.4928 MNXM89557@M…	rxn05296	FMT_BACSU+GATA_BACSU+GATB_BACSU+GATC_BACSU+RL10_BACSU+RL13_BACSU+RL14_BACSU+RL15_BACSU+RL16_BACSU+RL17_BACSU+RL18_BACSU+RL19_BACSU+RL1_BACSU+RL20_BACSU+RL21_BACSU+RL22_BACSU+RL23_BACSU+RL24_BACSU+RL27_BACSU+RL28_BACSU+RL29_BACSU+RL2_BACSU+RL30_BACSU+RL31_BACSU+RL32_BACSU+RL331_BACSU+RL332_BACSU+RL34_BACSU+RL35_BACSU+RL36_BACSU+RL3_BACSU+RL4_BACSU+RL5_BACSU+RL6_BACSU+RL7_BACSU+RL9_BACSU+RS10_BACSU…		MNXC3			-10000	10000			0	0
R9E432CB6_B-998	1 MNXM10019@MNXC3 + 1 MNXM5@MNXC3 <==> 1 MNXM1@MNXC3 + 1 MNXM28031@MNXC3 + 1 MNXM6@MNXC3	R_3OAR80	FABG_BACSU		MNXC3	1.1.1.100;2.3.1.85;2.3.1.86	bigg:3OAR80;ec:1.1.1.100;ec:2.3.1.85;ec:2.3.1.86;kegg:R04536;metacyc:RXN-9524;seed:rxn05341	-10000	10000			0	0
R2785151A_B-170	1 MNXM10019@MNXC3 <==> 1 MNXM23766@MNXC3 + 1 MNXM2@MNXC3	R04537	FABZ_BACSU		MNXC3	2.3.1.85;2.3.1.86;4.2.1.59	bigg:3HAD80;brenda:BR437;ec:2.3.1.85;ec:2.3.1.86;ec:4.2.1.59;kegg:R04537;metacyc:4.2.1.59-RXN;seed:rxn05334	-10000	10000			0	0
R533558CE_B-472	1 MNXM10035@MNXC3 + 1 MNXM5@MNXC3 <==> 1 MNXM10116@MNXC3 + 1 MNXM1@MNXC3 + 1 MNXM6@MNXC3	rxn05461	FABG_BACSU		MNXC3	1.1.1.0	ec:1.1.1.0;seed:rxn05461	-10000	10000			0	0
RED514769_B-1551	1 MNXM10035@MNXC3 <==> 1 MNXM2@MNXC3 + 1 MNXM9168@MNXC3	rxn05462	FABZ_BACSU		MNXC3	4.2.1.0	ec:4.2.1.0;seed:rxn05462	-10000	10000			0	0
R83B30D2C_B-810	1 MNXM1004@MNXC3 + 1 MNXM23@MNXC3 <==> 1 MNXM167@MNXC2 + 1 MNXM73@MNXC3	rxn05655	PTSBC_BACSU+PT1_BACSU+PTHP_BACSU	MNXR4963	MNXC2%MNXC3		bigg:SUCpts;bigg:SUCptspp;iaf1260:SUCptspp;iao358:rll_479;ijr904.45632:SUCpts;ijr904:SUCpts;ips189:SUCpts;isb619:SUCpts;iyo844:SUCpts;seed:rxn05655;seed:rxn09274	-10000	10000			0	0
R7EA891D5_B-774	1 MNXM1004@MNXC3 + 1 MNXM2@MNXC3 <==> 1 MNXM1380@MNXC3 + 1 MNXM160@MNXC3	R_FFSD	SCRB_BACSU	MNXR68995	MNXC3	3.2.1.26	bigg:FFSD;bigg:FFSDr;ec:3.2.1.26;iaf1260:FFSD;iag612:rbs_336;ijr904.45632:FFSD;ijr904:FFSD;irs1563.45632:R03921_c;isb619:FFSDr;iyo844:FFSD;obsolete:rxn08517;seed:rxn02760	-10000	10000			0	0
RB0B0C8FA_RL-1141	1 MNXM10116@MNXC3 + 1 MNXM13@MNXC3 + 1 MNXM925@MNXC3 <-- 1 MNXM184@MNXC3 + 1 MNXM1@MNXC3 + 1 MNXM25932@MNXC3	rxn05460	FABF_BACSU+FABH1_BACSU;FABF_BACSU+FABH2_BACSU		MNXC3	2.3.1.0	ec:2.3.1.0;seed:rxn05460	-10000	0			0	0
R25E6D1C5_LR-157	1 MNXM1014@MNXC3 + 1 MNXM1@MNXC3 + 1 MNXM89557@MNXC3 --> 1 MNXM13@MNXC3 + 1 MNXM2@MNXC3 + 1 MNXM8633@MNXC3	rxn02792	GGT_BACSU		MNXC3	2.3.2.2	ec:2.3.2.2;irs1563.45632:R03971_c;seed:rxn02792	0	10000			0	0
R7379B576_B-712	1 MNXM1014@MNXC3 + 1 MNXM89557@MNXC3 <==> 1 MNXM11629@MNXC3 + 1 MNXM2@MNXC3	rxn02791	GGT_BACSU		MNXC3	2.3.2.2	ec:2.3.2.2;kegg:R03970;seed:rxn02791	-10000	10000			0	0
RA17877FE_RL-1017	1 MNXM1017@MNXC3 + 1 MNXM105630@MNXC3 + 1 MNXM119@MNXC3 + 1 MNXM1@MNXC3 + 1 MNXM2@MNXC3 <-- 1 MNXM208@MNXC3 + 1 MNXM4@MNXC3 + 1 MNXM7138@MNXC3	R_FDMO4	SSUD_BACSU		MNXC3	1.14.14.5	bigg:FDMO4;ec:1.14.14.5;iaf1260:FDMO4;iyo844:FDMO2;metacyc:RXN0-6973;obsolete:rxn10066;pubmed:10480865;rhea:29735;rhea:29736;rhea:29737;rhea:29738;seed:rxn08470	-10000	0			0	0
R6E42361_B-669	1 MNXM1017@MNXC3 + 1 MNXM10@MNXC3 + 1 MNXM1@MNXC3 <==> 1 MNXM3230@MNXC3 + 1 MNXM8@MNXC3	rxn02527	YUGJ_BACSU+YUGK_BACSU		MNXC3	1.1.1;1.1.1.-	ec:1.1.1;ec:1.1.1.-;kegg:R03544;metacyc:ENZRXN-161-RXN;rhea:33199;rhea:33200;rhea:33201;rhea:33202;seed:rxn02527	-10000	10000			0	0
RB89EF4DE_RL-1193	1 MNXM10202@MNXC3 + 1 MNXM13@MNXC3 + 1 MNXM2@MNXC3 + 1 MNXM8@MNXC3 <-- 1 MNXM10@MNXC3 + 2 MNXM1@MNXC3 + 1 MNXM4@MNXC3 + 1 MNXM6888@MNXC3	rxn04745	YETM_BACSU		MNXC3	1.14.13.1	ec:1.14.13.1;kegg:R06936;seed:rxn04745	-10000	0			0	0
R1F40B95A_LR-107	1 MNXM1020@MNXC3 + 1 MNXM114106@MNXC3 + 1 MNXM16@MNXC3 --> 1 MNXM1@MNXC3 + 1 MNXM304@MNXC3 + 1 MNXM316@MNXC3 + 1 MNXM61@MNXC3	rxn08180	BIOB_BACSU		MNXC3	2.8.1.6	brenda:BS398860;ec:2.8.1.6;iaf1260:BTS4;seed:rxn05927;seed:rxn08180	0	10000			0	0
R7403F025_B-715	1 MNXM10217@MNXC3 + 1 MNXM5@MNXC3 <==> 1 MNXM10219@MNXC3 + 1 MNXM1@MNXC3 + 1 MNXM6@MNXC3	rxn05360	FABG_BACSU		MNXC3	1.1.1.0	ec:1.1.1.0;seed:rxn05360	-10000	10000			0	0
RD15F31A5_B-1350	1 MNXM10217@MNXC3 <==> 1 MNXM2@MNXC3 + 1 MNXM8149@MNXC3	rxn05361	FABZ_BACSU		MNXC3	4.2.1.0	ec:4.2.1.0;seed:rxn05361	-10000	10000			0	0
R983D6C9F_B-953	1 MNXM10218@MNXC3 + 1 MNXM5@MNXC3 <==> 1 MNXM10220@MNXC3 + 1 MNXM1@MNXC3 + 1 MNXM6@MNXC3	rxn05410	FABG_BACSU		MNXC3	1.1.1.0	ec:1.1.1.0;seed:rxn05410	-10000	10000			0	0
RD4851897_B-1372	1 MNXM10218@MNXC3 <==> 1 MNXM2@MNXC3 + 1 MNXM8150@MNXC3	rxn05411	FABZ_BACSU		MNXC3	4.2.1.0	ec:4.2.1.0;seed:rxn05411	-10000	10000			0	0
R360089E8_RL-269	1 MNXM10219@MNXC3 + 1 MNXM13@MNXC3 + 1 MNXM925@MNXC3 <-- 1 MNXM184@MNXC3 + 1 MNXM9860@MNXC3	rxn05359	FABF_BACSU+FABH1_BACSU;FABF_BACSU+FABH2_BACSU		MNXC3	2.3.1.0	ec:2.3.1.0;seed:rxn05359	-10000	0			0	0
R46A59A57_RL-379	1 MNXM10220@MNXC3 + 1 MNXM13@MNXC3 + 1 MNXM925@MNXC3 <-- 1 MNXM11912@MNXC3 + 1 MNXM184@MNXC3	rxn05409	FABF_BACSU+FABH1_BACSU;FABF_BACSU+FABH2_BACSU		MNXC3	2.3.1.0	ec:2.3.1.0;seed:rxn05409	-10000	0			0	0
R48C5B5BE_B-393	1 MNXM1024@MNXC3 + 1 MNXM10@MNXC3 + 1 MNXM1@MNXC3 <==> 1 MNXM1277@MNXC3 + 1 MNXM8@MNXC3	R01698_c	DLDH1_BACSU;DLDH2_BACSU		MNXC3	1.8.1.4	bigg:GCC2cm;bigg:PDHc;bigg:PDHcm;bigg:PDHcr;brenda:BS260072;ec:1.8.1.4;iao358:rll_311;iin800:LPD1;ijn746:PDHcr;imeo21:PDHc;imm904:GCC2cm;imm904:PDHcm;imo1053-pao1:PDHe3c;imo1056:PDHe3c;ind750:GCC2cm;ind750:PDHcm;inj661:PDHc;inj661:PDHcr;isb619:PDHcr;kegg:R01698;metacyc:DIHYDLIPOXN-RXN;obsolete:rxn07442;obsolete:rxn09497;rhea:33059;rhea:33060;rhea:33061;rhea:33062;seed:rxn01241	-10000	10000			0	0
R78B45976_B-740	1 MNXM1024@MNXC3 + 1 MNXM1705@MNXC3 <==> 1 MNXM256@MNXC3 + 1 MNXM4815@MNXC3	rxn02342	ODPA_BACSU+ODPB_BACSU		MNXC3	1.2.4.1	ec:1.2.4.1;obsolete:rxn06354;seed:rxn02342	-10000	10000			0	0
REA0DCE8E_B-1520	1 MNXM1024@MNXC3 + 1 MNXM3480@MNXC3 <==> 1 MNXM256@MNXC3 + 1 MNXM81337@MNXC3	rxn02376	ODO1_BACSU		MNXC3	1.2.4.2	ec:1.2.4.2;obsolete:rxn06360;seed:rxn02376	-10000	10000			0	0
R62842C8B_B-587	1 MNXM1024@MNXC3 + 1 MNXM6733@MNXC3 <==> 1 MNXM256@MNXC3 + 1 MNXM5588@MNXC3	rxn07435	ODBA_BACSU+ODBB_BACSU		MNXC3	1.2.4.4	ec:1.2.4.4;seed:rxn07435	-10000	10000			0	0
R16D4DB5E_B-43	1 MNXM1024@MNXC3 + 1 MNXM6734@MNXC3 <==> 1 MNXM256@MNXC3 + 1 MNXM5034@MNXC3	rxn07431	ODBA_BACSU+ODBB_BACSU		MNXC3	1.2.4.4	ec:1.2.4.4;seed:rxn07431	-10000	10000			0	0
R8F6C0E57_B-900	1 MNXM1024@MNXC3 + 1 MNXM6824@MNXC3 <==> 1 MNXM256@MNXC3 + 1 MNXM5589@MNXC3	rxn07433	ODBA_BACSU+ODBB_BACSU		MNXC3	1.2.4.4	ec:1.2.4.4;seed:rxn07433	-10000	10000			0	0
RBADA32BE_LR-1202	1 MNXM1026@MNXC2 + 2 MNXM1@MNXC2 + 1 MNXM2@MNXC3 + 1 MNXM3@MNXC3 --> 1 MNXM1026@MNXC3 + 3 MNXM1@MNXC3 + 1 MNXM7@MNXC3 + 1 MNXM9@MNXC3	rxn05619	YVGK_BACSU+YVGL_BACSU+YVGM_BACSU	MNXR3623	MNXC2%MNXC3	3.6.3.29	bigg:MOBDabc;bigg:MOBDabcpp;ec:3.6.3.29;ecocyc:ABC-19-RXN;iaf1260:MOBDabcpp;iaf692:MOBDabc;imo1053-pao1:MOBDabc;imo1056:MOBDabc;intenz:4433;ips189:MOBDabc;isb619:MOBDabc;iso783:MOBDabc;iyo844:MOBDabc;metacyc:3.6.3.29-RXN;rhea:22020;rhea:22021;rhea:22022;rhea:22023;seed:rxn05619;seed:rxn08955	0	10000			0	0
R4060CD22_B-334	1 MNXM1031@MNXC2 + 2 MNXM1@MNXC2 <==> 1 MNXM1031@MNXC3 + 2 MNXM1@MNXC3	rxn11398			MNXC2%MNXC3			-10000	10000			0	0
R196F2545_B-66	1 MNXM1031@MNXC3 + 1 MNXM8@MNXC3 <==> 1 MNXM10@MNXC3 + 1 MNXM114324@MNXC3 + 1 MNXM1@MNXC3	rxn01847	TTUC_BACSU		MNXC3	1.1.1.93	ec:1.1.1.93;iyo844:TARTRDH2;obsolete:rxn09994;seed:rxn01847	-10000	10000			0	0
R84B6AC55_B-818	1 MNXM10326@MNXC3 + 1 MNXM5@MNXC3 <==> 1 MNXM10327@MNXC3 + 1 MNXM1@MNXC3 + 1 MNXM6@MNXC3	rxn05385	FABG_BACSU		MNXC3	1.1.1.0	ec:1.1.1.0;seed:rxn05385	-10000	10000			0	0
RC3B29BCB_B-1260	1 MNXM10326@MNXC3 <==> 1 MNXM2@MNXC3 + 1 MNXM8176@MNXC3	rxn05386	FABZ_BACSU		MNXC3	4.2.1.0	ec:4.2.1.0;seed:rxn05386	-10000	10000			0	0
R6FA3183_RL-680	1 MNXM10327@MNXC3 + 1 MNXM13@MNXC3 + 1 MNXM925@MNXC3 <-- 1 MNXM11926@MNXC3 + 1 MNXM184@MNXC3	rxn05384	FABF_BACSU+FABH1_BACSU;FABF_BACSU+FABH2_BACSU		MNXC3	2.3.1.0	ec:2.3.1.0;seed:rxn05384	-10000	0			0	0
RB02A8CBA_B-1135	1 MNXM10367@MNXC3 + 1 MNXM5@MNXC3 <==> 1 MNXM10369@MNXC3 + 1 MNXM1@MNXC3 + 1 MNXM6@MNXC3	rxn05414	FABG_BACSU		MNXC3	1.1.1.0	ec:1.1.1.0;seed:rxn05414	-10000	10000			0	0
R1FDB1A68_B-112	1 MNXM10367@MNXC3 <==> 1 MNXM2@MNXC3 + 1 MNXM8196@MNXC3	rxn05415	FABZ_BACSU		MNXC3	4.2.1.0	ec:4.2.1.0;seed:rxn05415	-10000	10000			0	0
RD9EC32CF_B-1406	1 MNXM10368@MNXC3 + 1 MNXM5@MNXC3 <==> 1 MNXM10370@MNXC3 + 1 MNXM1@MNXC3 + 1 MNXM6@MNXC3	rxn05364	FABG_BACSU		MNXC3	1.1.1.0	ec:1.1.1.0;seed:rxn05364	-10000	10000			0	0
RE5447DA3_B-1483	1 MNXM10368@MNXC3 <==> 1 MNXM2@MNXC3 + 1 MNXM8197@MNXC3	rxn05365	FABZ_BACSU		MNXC3	4.2.1.0	ec:4.2.1.0;seed:rxn05365	-10000	10000			0	0
R11626571_RL-7	1 MNXM10369@MNXC3 + 1 MNXM13@MNXC3 + 1 MNXM925@MNXC3 <-- 1 MNXM184@MNXC3 + 1 MNXM8148@MNXC3	rxn05413	FABF_BACSU+FABH1_BACSU;FABF_BACSU+FABH2_BACSU		MNXC3	2.3.1.0	ec:2.3.1.0;seed:rxn05413	-10000	0			0	0
R9B6620B4_RL-974	1 MNXM10370@MNXC3 + 1 MNXM13@MNXC3 + 1 MNXM925@MNXC3 <-- 1 MNXM184@MNXC3 + 1 MNXM8147@MNXC3	rxn05363	FABF_BACSU+FABH1_BACSU;FABF_BACSU+FABH2_BACSU		MNXC3	2.3.1.0	ec:2.3.1.0;seed:rxn05363	-10000	0			0	0
R9D64F08_B-988	1 MNXM10422@MNXC3 + 1 MNXM5@MNXC3 <==> 1 MNXM10423@MNXC3 + 1 MNXM1@MNXC3 + 1 MNXM6@MNXC3	rxn05389	FABG_BACSU		MNXC3	1.1.1.0	ec:1.1.1.0;seed:rxn05389	-10000	10000			0	0
R532DBE83_B-471	1 MNXM10422@MNXC3 <==> 1 MNXM2@MNXC3 + 1 MNXM8210@MNXC3	rxn05390	FABZ_BACSU		MNXC3	4.2.1.0	ec:4.2.1.0;seed:rxn05390	-10000	10000			0	0
R7D4F35C2_RL-769	1 MNXM10423@MNXC3 + 1 MNXM13@MNXC3 + 1 MNXM925@MNXC3 <-- 1 MNXM184@MNXC3 + 1 MNXM8175@MNXC3	rxn05388	FABF_BACSU+FABH1_BACSU;FABF_BACSU+FABH2_BACSU		MNXC3	2.3.1.0	ec:2.3.1.0;seed:rxn05388	-10000	0			0	0
R47E96B9F_B-391	1 MNXM10446@MNXC3 + 1 MNXM5@MNXC3 <==> 1 MNXM10448@MNXC3 + 1 MNXM1@MNXC3 + 1 MNXM6@MNXC3	rxn05368	FABG_BACSU		MNXC3	1.1.1.0	ec:1.1.1.0;seed:rxn05368	-10000	10000			0	0
RA94A5C2_B-1078	1 MNXM10446@MNXC3 <==> 1 MNXM2@MNXC3 + 1 MNXM8220@MNXC3	rxn05369	FABZ_BACSU		MNXC3	4.2.1.0	ec:4.2.1.0;seed:rxn05369	-10000	10000			0	0
RC88F3F2C_B-1294	1 MNXM10447@MNXC3 + 1 MNXM5@MNXC3 <==> 1 MNXM10449@MNXC3 + 1 MNXM1@MNXC3 + 1 MNXM6@MNXC3	rxn05418	FABG_BACSU		MNXC3	1.1.1.0	ec:1.1.1.0;seed:rxn05418	-10000	10000			0	0
R86CB9614_B-835	1 MNXM10447@MNXC3 <==> 1 MNXM2@MNXC3 + 1 MNXM8221@MNXC3	rxn05419	FABZ_BACSU		MNXC3	4.2.1.0	ec:4.2.1.0;seed:rxn05419	-10000	10000			0	0
RDCBC3822_RL-1424	1 MNXM10448@MNXC3 + 1 MNXM13@MNXC3 + 1 MNXM925@MNXC3 <-- 1 MNXM184@MNXC3 + 1 MNXM8195@MNXC3	rxn05367	FABF_BACSU+FABH1_BACSU;FABF_BACSU+FABH2_BACSU		MNXC3	2.3.1.0	ec:2.3.1.0;seed:rxn05367	-10000	0			0	0
R170AF0E5_RL-49	1 MNXM10449@MNXC3 + 1 MNXM13@MNXC3 + 1 MNXM925@MNXC3 <-- 1 MNXM184@MNXC3 + 1 MNXM8194@MNXC3	rxn05417	FABF_BACSU+FABH1_BACSU;FABF_BACSU+FABH2_BACSU		MNXC3	2.3.1.0	ec:2.3.1.0;seed:rxn05417	-10000	0			0	0
R96E3F05E_B-945	1 MNXM1045@MNXC3 + 1 MNXM8@MNXC3 <==> 1 MNXM10@MNXC3 + 1 MNXM1660@MNXC3 + 1 MNXM1@MNXC3	R_MANAO	UXUB_BACSU		MNXC3	1.1.1.57	bigg:MANAO;brenda:BR29320;brenda:BS188372;ec:1.1.1.57;ecocyc:MANNONOXIDOREDUCT-RXN;iaf1260:MANAO;iag612:rbs_250;iao358:rll_448;ijr904.45632:MANAO;ijr904:MANAO;intenz:1056;iyo844:MANAO;kegg:R02454;metacyc:MANNONOXIDOREDUCT-RXN;obsolete:rxn08881;rhea:15729;rhea:15730;rhea:15731;rhea:15732;seed:rxn01775	-10000	10000			0	0
R5E692B8B_B-555	1 MNXM10474@MNXC3 + 1 MNXM5@MNXC3 <==> 1 MNXM10475@MNXC3 + 1 MNXM1@MNXC3 + 1 MNXM6@MNXC3	rxn05393	FABG_BACSU		MNXC3	1.1.1.0	ec:1.1.1.0;seed:rxn05393	-10000	10000			0	0
R2DF9EA9_B-218	1 MNXM10474@MNXC3 <==> 1 MNXM2@MNXC3 + 1 MNXM8226@MNXC3	rxn05394	FABZ_BACSU		MNXC3	4.2.1.0	ec:4.2.1.0;seed:rxn05394	-10000	10000			0	0
R64568FD2_RL-596	1 MNXM10475@MNXC3 + 1 MNXM13@MNXC3 + 1 MNXM925@MNXC3 <-- 1 MNXM184@MNXC3 + 1 MNXM8209@MNXC3	rxn05392	FABF_BACSU+FABH1_BACSU;FABF_BACSU+FABH2_BACSU		MNXC3	2.3.1.0	ec:2.3.1.0;seed:rxn05392	-10000	0			0	0
RC41FCEC2_RL-1266	1 MNXM105630@MNXC3 + 1 MNXM119@MNXC3 + 1 MNXM1@MNXC3 + 1 MNXM2212@MNXC3 + 1 MNXM2@MNXC3 <-- 1 MNXM208@MNXC3 + 1 MNXM282@MNXC3 + 1 MNXM4@MNXC3	rxn05737	SSUD_BACSU		MNXC3		bigg:FDMOtau;ijn746:FDMOtau;iyo844:FDMO4;seed:rxn05737	-10000	0			0	0
R2E7700A4_RL-222	1 MNXM105630@MNXC3 + 1 MNXM119@MNXC3 + 1 MNXM1@MNXC3 + 1 MNXM2@MNXC3 + 1 MNXM349@MNXC3 <-- 1 MNXM1630@MNXC3 + 1 MNXM208@MNXC3 + 1 MNXM4@MNXC3	R_FDMO	SSUD_BACSU		MNXC3	1.14.14.5	bigg:FDMO;ec:1.14.14.5;iaf1260:FDMO;ijn746:FDMO;iyo844:FDMO6;metacyc:RXN-13418;obsolete:rxn10069;pubmed:10480865;rhea:29715;rhea:29716;rhea:29717;rhea:29718;seed:rxn08467	-10000	0			0	0
RDD067F1_RL-1426	1 MNXM105630@MNXC3 + 1 MNXM119@MNXC3 + 1 MNXM1@MNXC3 + 1 MNXM2@MNXC3 + 1 MNXM69@MNXC3 <-- 1 MNXM1949@MNXC3 + 1 MNXM208@MNXC3 + 1 MNXM4@MNXC3	R_FDMO6	SSUD_BACSU		MNXC3		bigg:FDMO6;iaf1260:FDMO6;iyo844:FDMO5;obsolete:rxn10068;pubmed:10480865;rhea:29311;rhea:29312;rhea:29313;rhea:29314;seed:rxn08471	-10000	0			0	0
R1368D05D_RL-23	1 MNXM105630@MNXC3 + 1 MNXM119@MNXC3 + 1 MNXM1@MNXC3 + 1 MNXM2@MNXC3 + 1 MNXM8718@MNXC3 <-- 1 MNXM208@MNXC3 + 1 MNXM4@MNXC3 + 1 MNXM56431@MNXC3	rxn10067	SSUD_BACSU		MNXC3		iyo844:FDMO3;seed:rxn10067	-10000	0			0	0
R212A49F1_RL-125	1 MNXM105630@MNXC3 + 1 MNXM148@MNXC3 + 1 MNXM14@MNXC3 + 2 MNXM1@MNXC3 <-- 1 MNXM155@MNXC3 + 1 MNXM287@MNXC3	R_APSPTi	CYSH1_BACSU;CYSH2_BACSU		MNXC3	1.8.4.10	bigg:APSR;brenda:BR47380;ec:1.8.4.10;iabaylyiv4:ADENYLYLSULFATE-REDUCTASE-RXN;ijn746:APSR;intenz:10831;iyo844:APSPTi;kegg:R07176;metacyc:RXN-12019;rhea:21976;rhea:21977;rhea:21978;rhea:21979;seed:rxn05256	-10000	0			0	0
R40A43EEC_B-335	1 MNXM105630@MNXC3 + 1 MNXM148@MNXC3 + 2 MNXM1@MNXC3 + 1 MNXM26@MNXC3 + 1 MNXM55@MNXC3 <==> 1 MNXM155@MNXC3 + 1 MNXM323@MNXC3 + 1 MNXM418@MNXC3	R_AHSERL4	CYSK_BACSU;CYSM_BACSU		MNXC3	4.2.99.8		-10000	10000			0	0
R224E6657_RL-131	1 MNXM105630@MNXC3 + 1 MNXM148@MNXC3 + 2 MNXM1@MNXC3 + 1 MNXM45@MNXC3 <-- 1 MNXM155@MNXC3 + 1 MNXM49@MNXC3	R_MET16	CYSH1_BACSU;CYSH2_BACSU		MNXC3			-10000	0			0	0
RB5F44302_B-1175	1 MNXM105630@MNXC3 + 1 MNXM1@MNXC3 + 1 MNXM73@MNXC3 <==> 1 MNXM1348@MNXC3	rxn07307	PSLS_BACSU		MNXC3	4.4.1.19		-10000	10000			0	0
RD5DF96EB_LR-1381	1 MNXM105630@MNXC3 + 4 MNXM1@MNXC3 + 3 MNXM6@MNXC3 --> 3 MNXM2@MNXC3 + 3 MNXM5@MNXC3 + 1 MNXM89582@MNXC3	R_SULRi	CYSI_BACSU+CYSJ_BACSU	MNXR69926	MNXC3	1.8.1.2;1.8.2.2	bigg:SULR;bigg:SULRi;biopath:RXN00531;brenda:BR36931;brenda:BS259553;ec:1.8.1.2;ec:1.8.2.2;ecocyc:SULFITE-REDUCT-RXN;iabaylyiv4:SULFITE-REDUCT-RXN;iaf1260:SULRi;iag612:rbs_560;iao358:rll_619;igt196:SULR;iin800:ECM17;iin800:MET10;iit341:SULR;ijn746:SULRi;ijr904.45632:SULR;ijr904:SULR;imeo21:SULR;imm904:SULR;imo1053-pao1:SULR;imo1056:SULR;ind750:SULR;inj661:SULR;intenz:1719;isb619:SULR;iso783:SULR;…	0	10000			0	0
R42A65555_B-351	1 MNXM105@MNXC3 + 1 MNXM5@MNXC3 <==> 1 MNXM1@MNXC3 + 1 MNXM339@MNXC3 + 1 MNXM6@MNXC3	rxn01109	DHG2_BACSU;DHG_BACSU		MNXC3	1.1.1.119;1.1.1.47	brenda:BR29183;brenda:BR47596;brenda:BR47596_WOP;ec:1.1.1.119;ec:1.1.1.47;intenz:1046;kegg:R01521;metacyc:GLUCOSE-1-DEHYDROGENASE-NADP+-RXN;rhea:13645;rhea:13646;rhea:13647;rhea:13648;seed:rxn01109	-10000	10000			0	0
RB4168BDF_B-1161	1 MNXM105@MNXC3 + 1 MNXM8@MNXC3 <==> 1 MNXM10@MNXC3 + 1 MNXM1@MNXC3 + 1 MNXM339@MNXC3	rxn01108	DHG2_BACSU;DHG_BACSU		MNXC3	1.1.1.118;1.1.1.47	ec:1.1.1.118;ec:1.1.1.47;intenz:1046;kegg:R01520;metacyc:GLUCOSE-1-DEHYDROGENASE-NAD+-RXN;rhea:13649;rhea:13650;rhea:13651;rhea:13652;seed:rxn01108	-10000	10000			0	0
R5ED2FAFF_RL-558	1 MNXM1062@MNXC3 + 1 MNXM5@MNXC3 + 1 MNXM9@MNXC3 <-- 1 MNXM1@MNXC3 + 1 MNXM6@MNXC3 + 1 MNXM92481@MNXC3	rxn02465	ARGC_BACSU		MNXC3	1.2.1.38		-10000	0			0	0
R13E232DF_B-28	1 MNXM1063@MNXC3 + 1 MNXM158@MNXC3 <==> 1 MNXM492@MNXC3 + 1 MNXM9@MNXC3	R_439	DEOD_BACSU;PUNA_BACSU		MNXC3	2.4.2.1;2.4.2.2;2.4.2.23;2.4.2.4	bigg:DURIPP;ec:2.4.2.1;ec:2.4.2.2;ec:2.4.2.23;ec:2.4.2.4;iaf1260:DURIPP;iaf692:DURIPP;iin800:PNP1_1;iit341:DURIPP;ijr904.45632:DURIPP;ijr904:DURIPP;imeo21:DURIPP;imm904:DURIPP;ind750:DURIPP;inj661:DURIPP;ips189:DURIPP;isb619:DURIPP;iso783:DURIPP;iyo844:DURIPP;kegg:R02484;seed:rxn01799	-10000	10000			0	0
R5A5D106D_LR-527	1 MNXM1063@MNXC3 + 1 MNXM259@MNXC3 --> 1 MNXM647@MNXC3 + 1 MNXM9@MNXC3	rxn01446	DEOD_BACSU;PUNA_BACSU	MNXR69829	MNXC3	2.4.2.1;2.4.2.4	bigg:PUNP4;ec:2.4.2.1;ec:2.4.2.4;ecocyc:DEOXYGUANPHOSPHOR-RXN;iaf1260:PUNP4;iag612:rbs_237;igt196:PUNP4;iin800:PNP1_5;iit341:PUNP4;ijr904.45632:PUNP4;ijr904:PUNP4;imeo21:PUNP4;imm904:PUNP4;ind750:PUNP4;inj661:PUNP4;ips189:PUNP4;iso783:PUNP4;iyo844:PUNP4;kegg:R01969;obsolete:rxn11086;rhea:27738;rhea:27739;rhea:27740;rhea:27741;seed:rxn01446	0	10000			0	0
RFC97B382_B-1656	1 MNXM1063@MNXC3 + 1 MNXM386@MNXC3 <==> 1 MNXM420@MNXC3 + 1 MNXM9@MNXC3	R_1239			MNXC3	2.4.2.2;2.4.2.4	bigg:TMDPP;brenda:BS355326;ec:2.4.2.2;ec:2.4.2.4;iaf1260:TMDPP;iaf692:TMDPP;iag612:rbs_565;iin800:PNP1_2;ijr904.45632:TMDPP;ijr904:TMDPP;imeo21:TMDPP;imm904:TMDPP;ind750:TMDPP;inj661:TMDPP;ips189:TMDPP;iso783:TMDPP;iyo844:TMDPP;kegg:R01570;obsolete:rxn11184;seed:rxn01146	-10000	10000			0	0
R306B01C9_B-240	1 MNXM1063@MNXC3 <==> 1 MNXM2179@MNXC3	rxn01986	DEOB_BACSU		MNXC3	5.4.2.7	ec:5.4.2.7;iaf1260:PPM2;iag612:rbs_239;iao358:rll_111;iit341:PPM2;ijr904.45632:PPM2;ijr904:PPM2;irs1563.45632:R02749_c;isb619:PPM2;iso783:PPM2;iyo844:PPM2;obsolete:rxn11088;seed:rxn01986	-10000	10000			0	0
R135299A4_RL-22	1 MNXM1064@MNXC3 + 1 MNXM13@MNXC3 + 1 MNXM2@MNXC3 + 1 MNXM8@MNXC3 <-- 1 MNXM10@MNXC3 + 2 MNXM1@MNXC3 + 1 MNXM4@MNXC3 + 1 MNXM6828@MNXC3	rxn04724	YETM_BACSU		MNXC3	1.14.13.1	ec:1.14.13.1;kegg:R06915;seed:rxn04724	-10000	0			0	0
R5B331387_B-531	1 MNXM10679@MNXC3 + 1 MNXM2@MNXC3 <==> 1 MNXM157@MNXC3 + 1 MNXM41@MNXC3	rxn09978	BGLC_BACSU;BGLH_BACSU		MNXC3	3.2.1.21	ec:3.2.1.21;iyo844:BG(MADG);seed:rxn09978	-10000	10000			0	0
R8DAE3A25_RL-891	1 MNXM1067@MNXC3 + 1 MNXM11@MNXC3 <-- 1 MNXM2210@MNXC3 + 1 MNXM83@MNXC3	rxn03892	HEPS1_BACSU+HEPS2_BACSU		MNXC3	2.5.1.-;2.5.1.33	ec:2.5.1.-;ec:2.5.1.33;imm904:PPTTm;irs1563.45632:R05613_c;iso783:PPTT;iyo844:PPTT;kegg:R05613;obsolete:rxn05288;rhea:22632;rhea:22633;rhea:22634;rhea:22635;seed:rxn03892	-10000	0			0	0
RA1B6FCB4_B-1022	1 MNXM107@MNXC2 + 1 MNXM1@MNXC2 <==> 1 MNXM107@MNXC3 + 1 MNXM1@MNXC3	R_NO2t2rpp	NASA_BACSU;YWCJ_BACSU	MNXR3841	MNXC2%MNXC3		bigg:NO2t2r;bigg:NO2t2rpp;iaf1260:NO2t2rpp;iag612:rbs_494;iag612:rbs_496;ijn746:NO2t2rpp;ijr904.45632:NO2t2r;ijr904:NO2t2r;imo1053-pao1:NO2t3;imo1056:NO2t3;isb619:NO2t2r;iyo844:NO2t2ir;iyo844:NO2t3;seed:rxn05625;seed:rxn05626;seed:rxn08998	-10000	10000			0	0
R5641DB3D_RL-496	1 MNXM107@MNXC2 + 1 MNXM1@MNXC3 <-- 1 MNXM107@MNXC3 + 1 MNXM1@MNXC2	R_NO2t3	NARK_BACSU	MNXR3841	MNXC2%MNXC3		bigg:NO2t2r;bigg:NO2t2rpp;iaf1260:NO2t2rpp;iag612:rbs_494;iag612:rbs_496;ijn746:NO2t2rpp;ijr904.45632:NO2t2r;ijr904:NO2t2r;imo1053-pao1:NO2t3;imo1056:NO2t3;isb619:NO2t2r;iyo844:NO2t2ir;iyo844:NO2t3;seed:rxn05625;seed:rxn05626;seed:rxn08998	-10000	0			0	0
RE2D67E04_B-1462	1 MNXM107@MNXC3 + 1 MNXM12236@MNXC3 + 2 MNXM1@MNXC2 + 1 MNXM2@MNXC3 <==> 1 MNXM166@MNXC3 + 2 MNXM1@MNXC3 + 1 MNXM207@MNXC3	rxn05748	NARG_BACSU+NARH_BACSU+NARI_BACSU+NARJ_BACSU		MNXC2%MNXC3	1.7.99.4	ec:1.7.99.4;iyo844:NTR3B;seed:rxn05748	-10000	10000			0	0
R67C6108A_LR-615	1 MNXM107@MNXC3 + 3 MNXM10@MNXC3 + 5 MNXM1@MNXC3 --> 1 MNXM15@MNXC3 + 2 MNXM2@MNXC3 + 3 MNXM8@MNXC3	R_NTRIR2x	NASB_BACSU+NASC_BACSU+NASD_BACSU+NASE_BACSU		MNXC3	1.7.1;1.7.1.4	bigg:NTRIR2x;ec:1.7.1;ec:1.7.1.4;iabaylyiv4:NITRITREDUCT-RXN;iaf1260:NTRIR2x;iaf692:NTRIR2x;iag612:rbs_495;ijn746:NTRIR2x;ijr904.45632:NTRIR2x;ijr904:NTRIR2x;imeo21:NTRIR2x;inj661:NTRIR2x;inj661:NTRIRx;intenz:10009;isb619:NTRIRx;iyo844:NTRIR2x;metacyc:RXN-13854;obsolete:rxn05891;obsolete:rxn09017r;rhea:24628;rhea:24629;rhea:24630;rhea:24631;seed:rxn00568;seed:rxn11161	0	10000			0	0
R81EC732B_LR-796	1 MNXM107@MNXC3 + 5 MNXM1@MNXC3 + 3 MNXM6@MNXC3 --> 1 MNXM15@MNXC3 + 2 MNXM2@MNXC3 + 3 MNXM5@MNXC3	rxn00569	NASB_BACSU+NASC_BACSU+NASD_BACSU+NASE_BACSU		MNXC3	1.7.1.4	bigg:NTRIR2y;brenda:BS259544;brenda:BS259544_WOP;ec:1.7.1.4;iaf692:NTRIR2y;imeo21:NTRIRy;inj661:NTRIRy;intenz:10009;isb619:NTRIRy;obsolete:rxn05892;rhea:24632;rhea:24633;rhea:24634;rhea:24635;seed:rxn00569	0	10000			0	0
RAFE4CE48_B-1133	1 MNXM1080@MNXC2 + 1 MNXM1@MNXC2 <==> 1 MNXM1080@MNXC3 + 1 MNXM1@MNXC3	rxn05565	GUDP_BACSU	MNXR2505	MNXC2%MNXC3		bigg:GALCTt2r;bigg:GALCTt2rpp;iaf1260:GALCTt2rpp;ijr904.45632:GALCTt2r;ijr904:GALCTt2r;iyo844:GALCTRt2;seed:rxn05565;seed:rxn08580	-10000	10000			0	0
RD544B8E5_B-1377	1 MNXM1081@MNXC3 + 1 MNXM1@MNXC3 + 1 MNXM26@MNXC3 <==> 1 MNXM1321@MNXC3 + 1 MNXM2@MNXC3	rxn02196	CAH_BACSU		MNXC3	3.1.1.41	brenda:BR19191;ec:3.1.1.41;intenz:3215;kegg:R03062;metacyc:CEPHALOSPORIN-C-DEACETYLASE-RXN;rhea:22596;rhea:22597;rhea:22598;rhea:22599;seed:rxn02196	-10000	10000			0	0
R25475DA9_LR-152	1 MNXM108@MNXC3 + 1 MNXM12@MNXC3 + 1 MNXM3@MNXC3 --> 1 MNXM11@MNXC3 + 1 MNXM14@MNXC3 + 1 MNXM88@MNXC3	R_FAA3_1;R_FAT1_1;R_FAA1_3;R_FAA4_1	LCFA_BACSU;LCFB_BACSU;PKSJ_BACSU;YDAB_BACSU;YHFT_BACSU;YNGI_BACSU	MNXR2003	MNXC3		imo1053-pao1:FACOAL160t;imo1056:FACOAL160t;seed:rxn13829	0	10000			0	0
R61A025F3_LR-579	1 MNXM10@MNXC3 + 1 MNXM1129@MNXC3 + 2 MNXM1@MNXC3 + 1 MNXM4@MNXC3 --> 1 MNXM13@MNXC3 + 1 MNXM2@MNXC3 + 1 MNXM842@MNXC3 + 1 MNXM8@MNXC3	rxn03906	YETM_BACSU		MNXC3	1.14.13.1;1.14.13.135	ec:1.14.13.1;ec:1.14.13.135;intenz:18818;kegg:R05632;rhea:31271;rhea:31272;rhea:31273;rhea:31274;seed:rxn03906	0	10000			0	0
R71B6C57E_B-693	1 MNXM10@MNXC3 + 1 MNXM114087@MNXC3 + 1 MNXM1@MNXC3 <==> 1 MNXM142@MNXC3 + 1 MNXM8@MNXC3	rxn01068	TDH_BACSU	MNXR69968	MNXC3	1.1.1.103	bigg:THRD;biopath:RXN00323;brenda:BR29169;ec:1.1.1.103;ecocyc:THREODEHYD-RXN;iaf1260:THRD;ijr904.45632:THRD;ijr904:THRD;imo1053-pao1:THRD;imo1056:THRD;intenz:1102;iso783:THRD;iyo844:THRD;kegg:R01465;metacyc:THREODEHYD-RXN;obsolete:rxn09302;rhea:13161;rhea:13162;rhea:13163;rhea:13164;seed:rxn01068;upa:UCR01465;upa:UER00505	-10000	10000			0	0
R3631355_LR-270	1 MNXM10@MNXC3 + 1 MNXM114147@MNXC3 + 1 MNXM15@MNXC3 + 1 MNXM1@MNXC3 --> 1 MNXM231@MNXC3 + 1 MNXM2@MNXC3 + 1 MNXM8@MNXC3	rxn01573	DHLE_BACSU		MNXC3	1.4.1.9	ec:1.4.1.9;iso783:ILEDH2;seed:rxn01573	0	10000			0	0
R1A992EA1_B-71	1 MNXM10@MNXC3 + 1 MNXM114324@MNXC3 + 1 MNXM1@MNXC3 <==> 1 MNXM5436@MNXC3 + 1 MNXM8@MNXC3	rxn04143	TTUC_BACSU		MNXC3	1.1.1.93	ec:1.1.1.93;iyo844:TARTRDH;obsolete:rxn09993;seed:rxn04143	-10000	10000			0	0
R3C5D3CB1_RL-310	1 MNXM10@MNXC3 + 1 MNXM11@MNXC3 + 1 MNXM13@MNXC3 + 1 MNXM715@MNXC3 <-- 1 MNXM1722@MNXC3 + 1 MNXM552@MNXC3 + 1 MNXM8@MNXC3	rxn05267	MENA_BACSU		MNXC3		iso783:DHNAOT7;iyo844:DHNAOT7;obsolete:rxn10000;seed:rxn05267	-10000	0			0	0
RE314A6DC_B-1464	1 MNXM10@MNXC3 + 1 MNXM1221@MNXC3 + 1 MNXM1@MNXC3 <==> 1 MNXM1222@MNXC3 + 1 MNXM8@MNXC3	rxn06525			MNXC3	1.8.1.8	ec:1.8.1.8;intenz:10034;kegg:R03913;rhea:18749;rhea:18750;rhea:18751;rhea:18752;seed:rxn06525	-10000	10000			0	0
R26503D72_LR-159	1 MNXM10@MNXC3 + 1 MNXM12236@MNXC3 + 1 MNXM1@MNXC3 --> 1 MNXM166@MNXC3 + 1 MNXM8@MNXC3	rxn05747	YJLD_BACSU;YUMB_BACSU;YUTJ_BACSU		MNXC3	1.6.5.3	ec:1.6.5.3;iso783:NADH4;iyo844:NADH4;obsolete:rxn10051;seed:rxn05747	0	10000			0	0
RD2B29996_B-1358	1 MNXM10@MNXC3 + 1 MNXM1264@MNXC3 + 1 MNXM1@MNXC3 <==> 1 MNXM2784@MNXC3 + 1 MNXM8@MNXC3	rxn04750	FADN_BACSU		MNXC3	1.1.1.157;1.1.1.35	ec:1.1.1.157;ec:1.1.1.35;iabaylyiv4:RXN0-2044;kegg:R06941;metacyc:RXN0-2044;rhea:34851;rhea:34852;rhea:34853;rhea:34854;seed:rxn04750	-10000	10000			0	0
RE3FC3AEE_B-1474	1 MNXM10@MNXC3 + 1 MNXM1268@MNXC3 + 1 MNXM1@MNXC3 <==> 1 MNXM2757@MNXC3 + 1 MNXM8@MNXC3	rxn02112	BDHA_BACSU		MNXC3	1.1.1.4	ec:1.1.1.4;iabaylyiv4:(R;iag612:rbs_107;iao358:rll_80;imm904:BTDD-RR;imo1053-pao1:BTDD-RR;imo1056:BTDD-RR;iyo844:BTDD-RR;obsolete:rxn09980;obsolete:rxn11046r;seed:rxn02112	-10000	10000			0	0
RAA91E025_B-1091	1 MNXM10@MNXC3 + 1 MNXM1330@MNXC3 + 2 MNXM1@MNXC3 <==> 1 MNXM1745@MNXC3 + 1 MNXM2@MNXC3 + 1 MNXM8@MNXC3	rxn02853	ALDH2_BACSU;ALDH3_BACSU;ALDH4_BACSU;ALDH5_BACSU;ALDY_BACSU		MNXC3	1.2.1.3	bigg:IMACTD;bigg:IMACTD_m;ec:1.2.1.3;iyo844:ALDD20x;kegg:R04065;metacyc:RXN-10089;obsolete:rxn09966;rhea:31059;rhea:31060;rhea:31061;rhea:31062;seed:rxn02853	-10000	10000			0	0
RA87CE4C8_B-1070	1 MNXM10@MNXC3 + 1 MNXM133@MNXC3 + 1 MNXM1@MNXC3 <==> 1 MNXM446@MNXC3 + 1 MNXM8@MNXC3	R_HACD1	FADN_BACSU		MNXC3	1.1.1.157;1.1.1.211;1.1.1.35	bigg:HACD1;bigg:HACD1i;bigg:HACD1m;bigg:HACD1x;biopath:RXN01071;brenda:BS188053;brenda:BS369948;ec:1.1.1.157;ec:1.1.1.211;ec:1.1.1.35;iabaylyiv4:BHBDCLOS-RXN;iaf1260:HACD1i;ijn746:HACD1i;isb619:HACD1;iyo844:HACD1;kegg:R01975;metacyc:RXN-11662;obsolete:rxn08693;reactome:REACT_447.2;rhea:30799;rhea:30800;rhea:30801;rhea:30802;seed:rxn01451	-10000	10000			0	0
R8A1A5B14_B-861	1 MNXM10@MNXC3 + 1 MNXM134@MNXC3 + 2 MNXM1@MNXC3 <==> 1 MNXM2@MNXC3 + 1 MNXM4010@MNXC3 + 1 MNXM8@MNXC3	rxn00863	HISX_BACSU		MNXC3	1.1.1.23	ec:1.1.1.23;iabaylyiv4:HISTALDEHYD-RXN;iag612:rbs_401;kegg:R01163;metacyc:HISTALDEHYD-RXN;pubmed:11842181;rhea:33803;rhea:33804;rhea:33805;rhea:33806;seed:rxn00863;seed:rxn05934	-10000	10000			0	0
R11E04BE0_B-11	1 MNXM10@MNXC3 + 1 MNXM1380@MNXC3 + 1 MNXM1@MNXC3 <==> 1 MNXM469@MNXC3 + 1 MNXM8@MNXC3	R_1158	DHSO_BACSU		MNXC3	1.1.1.14;1.1.1.15	bigg:SBTD_D2;bigg:SBTD_Dr;brenda:BS165118;brenda:BS187172;ec:1.1.1.14;ec:1.1.1.15;kegg:R00875;metacyc:RXN-7644;seed:rxn00634	-10000	10000			0	0
RE55038BE_RL-1484	1 MNXM10@MNXC3 + 1 MNXM13@MNXC3 + 1 MNXM15@MNXC3 + 1 MNXM183@MNXC3 <-- 1 MNXM29@MNXC3 + 1 MNXM79@MNXC3 + 1 MNXM8@MNXC3	R_GCV1_2	GCSH_BACSU+GCSPA_BACSU+GCSPB_BACSU+GCST_BACSU		MNXC3	1.4.4.2;1.8.1.4;2.1.2.10	bigg:GLYCL;bigg:GLYCL_2;bigg:GLYCLm;ec:1.4.4.2;ec:1.8.1.4;ec:2.1.2.10;ecocyc:GCVMULTI-RXN;iaf1260:GLYCL;iin800:GCV1_2;ijn746:GLYCL;ijn746:GLYCL_2;ijr904.45632:GLYCL;ijr904:GLYCL;imeo21:GLYCL;imm904:GLYCLm;imo1053-pao1:GLYCL;imo1056:GLYCL;ind750:GLYCLm;inj661:GLYCL;irs1563.45632:R01221_c;irs1563.45632:R01221_m;iso783:GLYCL;kegg:R01221;metacyc:GCVMULTI-RXN;obsolete:rxn08648;rhea:27758;rhea:27759;rh…	-10000	0			0	0
RB17155BC_B-1144	1 MNXM10@MNXC3 + 1 MNXM13@MNXC3 + 1 MNXM21@MNXC3 <==> 1 MNXM12@MNXC3 + 1 MNXM244@MNXC3 + 1 MNXM8@MNXC3	rxn00501	IOLA_BACSU	MNXR3607	MNXC3	1.2.1;1.2.1.18;1.2.1.27	bigg:MMSAD3;bigg:MMSAD3m;biopath:RXN00984;brenda:BR29389_WOP;brenda:BS189110;ec:1.2.1;ec:1.2.1.18;ec:1.2.1.27;iag612:rbs_66;imeo21:MMSAD3;imo1053-pao1:MMSAD3;imo1056:MMSAD3;inj661:MMSAD3;intenz:1361;ips189:MMSAD3;irs1563.45632:R00705_c;iyo844:MMSAD3;kegg:R00705;metacyc:RXN-2902;obsolete:rxn09945;rhea:22992;rhea:22993;rhea:22994;rhea:22995;seed:rxn00501;upa:UCR00705;upa:UER00951	-10000	10000			0	0
R841CD691_RL-814	1 MNXM10@MNXC3 + 1 MNXM13@MNXC3 + 1 MNXM23@MNXC3 <-- 1 MNXM8@MNXC3 + 1 MNXM98@MNXC3	R_ME1x	MAO1_BACSU;MAO2_BACSU;MAO3_BACSU		MNXC3	1.1.1.38;1.1.1.39;1.1.1.40;4.1.1.3	bigg:ME1;bigg:ME1_rev;bigg:ME1m;biopath:RXN00044;brenda:BR29301;brenda:BS188108;ec:1.1.1.38;ec:1.1.1.39;ec:1.1.1.40;ec:4.1.1.3;ecocyc:MALIC-NAD-RXN;iabaylyiv4:MALIC-NAD-RXN;iaf1260:ME1;iaf692:ME1_rev;iag612:rbs_437;iag612:rbs_438;iag612:rbs_439;iao358:rll_234;iit341:ME1_rev;ijn746:ME1;ijr904.45632:ME1;ijr904:ME1;imeo21:ME1;imm904:ME1m;imo1053-pao1:ME1x;imo1056:ME1x;ind750:ME1m;inj661:ME1;intenz:1…	-10000	0			0	0
R5C34ED53_B-539	1 MNXM10@MNXC3 + 1 MNXM13@MNXC3 + 1 MNXM86@MNXC3 <==> 1 MNXM12@MNXC3 + 1 MNXM305@MNXC3 + 1 MNXM8@MNXC3	rxn00671	IOLA_BACSU	MNXR69474	MNXC3	1.2.1.18;1.2.1.27	bigg:MMSAD1;bigg:MMSAD1m;brenda:BS189112;ec:1.2.1.18;ec:1.2.1.27;iabaylyiv4:1.2.1.27-RXN;iag612:rbs_468;ijn746:MMTSAO;imeo21:MMSAD1;imo1053-pao1:MMSAD1;imo1056:MMSAD1;inj661:MMSAD1;irs1563.45632:R00935_c;iso783:MMSDHir;iyo844:MMSAD1;iyo844:MMSDHir;kegg:R00922;obsolete:rxn00683;obsolete:rxn09943;obsolete:rxn09946;seed:rxn00671	-10000	10000			0	0
RF6B79438_RL-1620	1 MNXM10@MNXC3 + 1 MNXM13@MNXC3 <-- 1 MNXM39@MNXC3 + 1 MNXM8@MNXC3	R_FDH1;R_YPL276W;R_YPL275W	FDHD_BACSU		MNXC3	1.2.1.2	bigg:FDH;bigg:FDHr;biopath:RXN01003;brenda:BR29391;brenda:BS189130;ec:1.2.1.2;iaf692:FDH;iin800:FDH1;iin800:YPL275W;iin800:YPL276W;ijn746:FDH;imeo21:FDH;imm904:FDH;imo1053-pao1:FDH;imo1056:FDH;ind750:FDH;inj661:FDH;intenz:1345;irs1563.45632:R00519_x;isb619:FDHr;iyo844:FDH;kegg:R00519;metacyc:1.2.1.2-RXN;obsolete:rxn09513;rhea:15985;rhea:15986;rhea:15987;rhea:15988;seed:rxn00371	-10000	0			0	0
R6CE177AA_B-659	1 MNXM10@MNXC3 + 1 MNXM154@MNXC3 + 1 MNXM1@MNXC3 <==> 1 MNXM663@MNXC3 + 1 MNXM8@MNXC3	R_BDH	YXJF_BACSU		MNXC3	1.1.1.30	bigg:BDH;bigg:BDHm;biopath:RXN00981;brenda:BR29293;brenda:BS188032;brenda:BS394975;ec:1.1.1.30;iabaylyiv4:3-HYDROXYBUTYRATE-DEHYDROGENASE-RXN;ijn746:BDH;imeo21:BDH;imo1053-pao1:3HBUTDH;imo1056:3HBUTDH;inj661:BDH;intenz:1029;kegg:R01361;metacyc:3-HYDROXYBUTYRATE-DEHYDROGENASE-RXN;reactome:REACT_1493.4;reactome:REACT_631.3;reactome:REACT_631.4;rhea:20521;rhea:20522;rhea:20523;rhea:20524;seed:rxn009…	-10000	10000			0	0
RB558E64A_B-1170	1 MNXM10@MNXC3 + 1 MNXM1597@MNXC3 + 2 MNXM1@MNXC3 <==> 1 MNXM174@MNXC3 + 1 MNXM2@MNXC3 + 1 MNXM8@MNXC3	R_r0502	XDHC_BACSU+XDHD_BACSU+XDHE_BACSU	MNXR26379	MNXC3	1.17.1.4	bigg:XAND;bigg:XANDp;brenda:BR48027;brenda:BS359304;ec:1.17.1.4;ecocyc:RXN0-901;intenz:18766;kegg:R02103;metacyc:RXN0-901;reactome:REACT_116028;rhea:16669;rhea:16670;rhea:16671;rhea:16672;seed:rxn01522;upa:UCR02103;upa:UER00662	-10000	10000			0	0
RD47BD493_B-1371	1 MNXM10@MNXC3 + 1 MNXM15@MNXC3 + 1 MNXM1@MNXC3 + 1 MNXM20@MNXC3 <==> 1 MNXM2@MNXC3 + 1 MNXM89557@MNXC3 + 1 MNXM8@MNXC3	R_654	DHE2_BACSU;GUDB_BACSU	MNXR32818	MNXC3	1.4.1.2;1.4.1.3;1.4.1.4	bigg:GLUDx;bigg:GLUDxi;bigg:GLUDxm;biopath:RXN00886;brenda:BR36868;brenda:BS258930;ec:1.4.1.2;ec:1.4.1.3;ec:1.4.1.4;iaf692:GLUDxi;iag612:rbs_391;iag612:rbs_392;iin800:GDH2;imeo21:GLUDx;imm904:GLUDxi;ind750:GLUDxi;inj661:GLUDx;intenz:1548;intenz:1549;isb619:GLUDx;iso783:GLUDx;iyo844:GLUDxi;kegg:R00243;metacyc:GLUTAMATE-DEHYDROGENASE-RXN;obsolete:rxn09489;pubmed:15727821;reactome:REACT_1896.4;react…	-10000	10000			0	0
R12195BC6_B-13	1 MNXM10@MNXC3 + 1 MNXM15@MNXC3 + 1 MNXM1@MNXC3 + 1 MNXM238@MNXC3 <==> 1 MNXM199@MNXC3 + 1 MNXM2@MNXC3 + 1 MNXM8@MNXC3	R_VALDHr	DHLE_BACSU		MNXC3	1.4.1.23;1.4.1.9	ec:1.4.1.23;ec:1.4.1.9;imo1053-pao1:VALDHr;imo1056:VALDHr;intenz:19082;iso783:VALDHr;iyo844:VALDHr;kegg:R01434;metacyc:RXN-13184;obsolete:rxn09951;rhea:30763;rhea:30764;rhea:30765;rhea:30766;seed:rxn01045	-10000	10000			0	0
R2BF9CFA8_B-206	1 MNXM10@MNXC3 + 1 MNXM15@MNXC3 + 1 MNXM1@MNXC3 + 1 MNXM23@MNXC3 <==> 1 MNXM2@MNXC3 + 1 MNXM32@MNXC3 + 1 MNXM8@MNXC3	rxn00278	DHA_BACSU	MNXR621	MNXC3	1.4.1.1	bigg:ALAD_L;biopath:RXN00578;bnice:R2;brenda:BR33794;brenda:BS232297;ec:1.4.1.1;iag612:rbs_364;iit341:ALAD_L;imeo21:ALAD_L;inj661:ALAD_L;intenz:1547;isb619:ALAD_L;iso783:ALAD_L;iyo844:ALAD_L;kegg:R00396;macie:M0067;metacyc:ALANINE-DEHYDROGENASE-RXN;obsolete:rxn09887;pubmed:9665169;rhea:18405;rhea:18406;rhea:18407;rhea:18408;seed:rxn00278;upa:UCR00396;upa:UER00585	-10000	10000			0	0
R91E5581F_B-913	1 MNXM10@MNXC3 + 1 MNXM15@MNXC3 + 1 MNXM1@MNXC3 + 1 MNXM404@MNXC3 <==> 1 MNXM140@MNXC3 + 1 MNXM2@MNXC3 + 1 MNXM8@MNXC3	R_LLEUDr	DHLE_BACSU		MNXC3	1.4.1.9	biopath:RXN00600;brenda:BR33798;brenda:BS232369;ec:1.4.1.9;iag612:rbs_413;imo1053-pao1:LLEUD;imo1053-pao1:LLEUDr;imo1056:LLEUD;imo1056:LLEUDr;intenz:1555;iso783:LLEUDr;iyo844:LLEUDr;kegg:R01088;metacyc:LEUCINE-DEHYDROGENASE-RXN;obsolete:rxn09939;rhea:12220;rhea:12221;rhea:12222;rhea:12223;seed:rxn00804;upa:UCR01088;upa:UER00858	-10000	10000			0	0
R46C2C51E_B-380	1 MNXM10@MNXC3 + 1 MNXM1602@MNXC3 + 1 MNXM1@MNXC3 <==> 1 MNXM891@MNXC3 + 1 MNXM8@MNXC3	R_804	LEU3_BACSU	MNXR3132	MNXC3	1.1.1.85	bigg:IPMD;bigg:IPMDr;brenda:BR47597;ec:1.1.1.85;ecocyc:3-ISOPROPYLMALDEHYDROG-RXN;iaf1260:IPMD;iaf692:IPMD;iag612:rbs_63;igt196:IPMD;ijn746:IPMDr;ijr904.45632:IPMD;ijr904:IPMD;imeo21:IPMD;imm904:IPMD;ind750:IPMD;inj661:IPMD;intenz:1084;isb619:IPMD;iso783:IPMD;iyo844:IPMD;kegg:R04426;metacyc:3-ISOPROPYLMALDEHYDROG-RXN;obsolete:rxn08757;rhea:10892;rhea:10893;rhea:10894;rhea:10895;seed:rxn03062;upa:…	-10000	10000			0	0
R11275CD1_B-4	1 MNXM10@MNXC3 + 1 MNXM1617@MNXC3 + 2 MNXM1@MNXC3 <==> 1 MNXM114@MNXC3 + 1 MNXM8@MNXC3	R_P5CRx;R_PRO1x	P5CR1_BACSU;P5CR2_BACSU;P5CR3_BACSU;PROD2_BACSU	MNXR26331	MNXC3	1.5.1.2	bigg:P5CRx;bigg:P5CRxm;bigg:PRO1x;bigg:PRO1xm;ec:1.5.1.2;ecocyc:PYRROLINECARBREDUCT-RXN;iaf692:P5CRx;iin800:PUT1;imeo21:P5CRx;imm904:PRO1xm;ind750:PRO1xm;inj661:P5CRx;intenz:1593;iyo844:PRO1x;obsolete:rxn09406;rhea:14105;rhea:14106;rhea:14107;rhea:14108;seed:rxn00929	-10000	10000			0	0
RE7719FC2_LR-1496	1 MNXM10@MNXC3 + 1 MNXM1639@MNXC3 + 1 MNXM1@MNXC3 + 1 MNXM4@MNXC3 --> 1 MNXM2@MNXC3 + 1 MNXM645@MNXC3 + 1 MNXM8@MNXC3	rxn02363	YOAI_BACSU		MNXC3	1.14.13.3;1.14.14.9	ec:1.14.13.3;ec:1.14.14.9;kegg:R03299;seed:rxn02363	0	10000			0	0
RAB25166_B-1101	1 MNXM10@MNXC3 + 1 MNXM1709@MNXC3 + 1 MNXM1@MNXC3 <==> 1 MNXM440@MNXC3 + 1 MNXM8@MNXC3	rxn01124	KDUD_BACSU		MNXC3	1.1.1.125;1.1.1.127	brenda:BR29193;brenda:BS187136;ec:1.1.1.125;ec:1.1.1.127;intenz:1126;iyo844:DKII;kegg:R01542;metacyc:1.1.1.127-RXN;obsolete:rxn09981r;rhea:24232;rhea:24233;rhea:24234;rhea:24235;seed:rxn01124;upa:UCR01542;upa:UER00827	-10000	10000			0	0
REF7B6AB4_LR-1564	1 MNXM10@MNXC3 + 1 MNXM174@MNXC3 + 1 MNXM1@MNXC3 --> 1 MNXM213@MNXC3 + 1 MNXM2@MNXC3 + 1 MNXM8@MNXC3	rxn01297	XDHC_BACSU+XDHD_BACSU+XDHE_BACSU	MNXR3054	MNXC3	1.1.1.204;1.17.1.4	bigg:HXAND;brenda:BS359314;brenda:BS407239;ec:1.1.1.204;ec:1.17.1.4;ecocyc:RXN-7682;iabaylyiv4:RXN0-902;iaf1260:HXAND;iag612:rbs_343;ijn746:HXAND;imo1053-pao1:XANDa;imo1056:XANDa;intenz:18766;iyo844:XANDa;kegg:R01768;metacyc:RXN-7682;obsolete:rxn08731;pubmed:10986234;pubmed:11796116;pubmed:13271394;pubmed:14363260;pubmed:14827888;pubmed:7852355;reactome:REACT_115928;rhea:24670;rhea:24671;rhea:246…	0	10000			0	0
RFEBA4046_B-1670	1 MNXM10@MNXC3 + 1 MNXM179@MNXC3 + 2 MNXM1@MNXC3 <==> 1 MNXM2@MNXC3 + 1 MNXM512@MNXC3 + 1 MNXM8@MNXC3	R_820	YUXG_BACSU	MNXR3204	MNXC3	1.2.1.21;1.2.1.22	bigg:LCAD;bigg:LCADi;bigg:LCADim;bigg:LCADm;brenda:BR29393;ec:1.2.1.21;ec:1.2.1.22;ecocyc:LACTALDDEHYDROG-RXN;iaf1260:LCADi;iin800:ALD5_2;ijr904.45632:LCAD;ijr904.45632:LCADi;ijr904:LCAD;ijr904:LCADi;imm904:LCADi;imo1053-pao1:LCAD;imo1056:LCAD;ind750:LCADm;intenz:1365;iyo844:LCADi;kegg:R01446;metacyc:LACTALDDEHYDROG-RXN;obsolete:rxn05753;obsolete:rxn08776;rhea:14277;rhea:14278;rhea:14279;rhea:142…	-10000	10000			0	0
R40AF03A7_B-336	1 MNXM10@MNXC3 + 1 MNXM189@MNXC3 + 2 MNXM1@MNXC3 <==> 1 MNXM2@MNXC3 + 1 MNXM435@MNXC3 + 1 MNXM8@MNXC3	R_r0392	ALDH2_BACSU;ALDH3_BACSU;ALDH4_BACSU;ALDH5_BACSU;ALDY_BACSU	MNXR2740	MNXC3	1.2.1.3	bigg:GLYALDDr;ec:1.2.1.3;iabaylyiv4:GLYCERALDEHYDE-DEHYDRO-RXN;ijn746:GLYALDDr;iyo844:ALDD8x;kegg:R01752;obsolete:rxn09976;rhea:30783;rhea:30784;rhea:30785;rhea:30786;seed:rxn01286	-10000	10000			0	0
R69D1241A_B-636	1 MNXM10@MNXC3 + 1 MNXM192@MNXC3 + 2 MNXM1@MNXC3 <==> 1 MNXM2@MNXC3 + 1 MNXM422@MNXC3 + 1 MNXM8@MNXC3	rxn01851	ALDH2_BACSU;ALDH3_BACSU;ALDH4_BACSU;ALDH5_BACSU;ALDY_BACSU	MNXR337	MNXC3	1.2.1.-;1.2.1.19;1.2.1.3	bigg:ABUTD;bigg:ABUTDm;biopath:RXN00431;brenda:BR29390;ec:1.2.1.-;ec:1.2.1.19;ec:1.2.1.3;ecocyc:AMINOBUTDEHYDROG-RXN;iaf1260:ABUTD;iin800:U68;ijr904.45632:ABUTD;ijr904:ABUTD;imm904:ABUTDm;imo1053-pao1:ABUTD;imo1056:ABUTD;ind750:ABUTDm;intenz:17281;irs1563.45632:R02549_c;iyo844:ABUTD;kegg:R02549;metacyc:AMINOBUTDEHYDROG-RXN;obsolete:rxn08026;rhea:19105;rhea:19106;rhea:19107;rhea:19108;seed:rxn0185…	-10000	10000			0	0
R98AF06CB_LR-955	1 MNXM10@MNXC3 + 1 MNXM1@MNXC3 + 1 MNXM214@MNXC3 --> 1 MNXM233@MNXC3 + 1 MNXM8@MNXC3	rxn00868	ACDA_BACSU;FADE_BACSU;YDBM_BACSU	MNXR410	MNXC3	1.3.1.44;1.3.8.1	bigg:ACOAD1;biopath:RXN00780;ec:1.3.1.44;ec:1.3.8.1;kegg:R01171;metacyc:RXN-12558;seed:rxn00868	0	10000			0	0
R1E616D1C_LR-102	1 MNXM10@MNXC3 + 1 MNXM1@MNXC3 + 1 MNXM21@MNXC3 + 1 MNXM75@MNXC3 --> 1 MNXM1268@MNXC3 + 1 MNXM12@MNXC3 + 1 MNXM8@MNXC3	rxn09953	ACOA_BACSU+ACOB_BACSU+ACOC_BACSU+DLDH3_BACSU		MNXC3	2.3.1.190	brenda:BR49227;ec:2.3.1.190;iabaylyiv4:RXNIM-3878;iag612:rbs_106;intenz:18057;iyo844:ACTD2;kegg:R09524;metacyc:RXN-9718;obsolete:rxn11045;pubmed:10368162;pubmed:8206840;rhea:27369;rhea:27370;rhea:27371;rhea:27372;seed:rxn09953	0	10000			0	0
R3FF3A254_LR-331	1 MNXM10@MNXC3 + 1 MNXM1@MNXC3 + 1 MNXM23766@MNXC3 --> 1 MNXM23586@MNXC3 + 1 MNXM8@MNXC3	R_EAR80x	GENE2NPD_BACSU;FABI_BACSU		MNXC3	1.3.1.9;2.3.1.86	bigg:EAR80x;ec:1.3.1.9;ec:2.3.1.86;kegg:R04958;metacyc:RXN-9659;seed:rxn05325	0	10000			0	0
R3B3E4691_LR-299	1 MNXM10@MNXC3 + 1 MNXM1@MNXC3 + 1 MNXM23842@MNXC3 --> 1 MNXM5723@MNXC3 + 1 MNXM8@MNXC3	R_EAR120x	GENE2NPD_BACSU;FABI_BACSU		MNXC3	1.3.1.9;2.3.1.86	bigg:EAR120x;ec:1.3.1.9;ec:2.3.1.86;kegg:R04724;metacyc:RXN-9661;seed:rxn05324	0	10000			0	0
R1ADD5DE3_LR-74	1 MNXM10@MNXC3 + 1 MNXM1@MNXC3 + 1 MNXM24297@MNXC3 --> 1 MNXM564@MNXC3 + 1 MNXM8@MNXC3	R_EAR140x	GENE2NPD_BACSU;FABI_BACSU		MNXC3	1.3.1.9;2.3.1.86	aragem.45632:R04966_p;bigg:EAR140x;ec:1.3.1.9;ec:2.3.1.86;iaf1260:EAR140x;kegg:R04966;obsolete:rxn08388r;seed:rxn05323	0	10000			0	0
RCBD93B46_LR-1314	1 MNXM10@MNXC3 + 1 MNXM1@MNXC3 + 1 MNXM24502@MNXC3 --> 1 MNXM23683@MNXC3 + 1 MNXM8@MNXC3	R_EAR60x	GENE2NPD_BACSU;FABI_BACSU		MNXC3	1.3.1.9;2.3.1.86	bigg:EAR60x;ec:1.3.1.9;ec:2.3.1.86;kegg:R04955;metacyc:RXN-9658;seed:rxn05326	0	10000			0	0
R933DAAA0_B-924	1 MNXM10@MNXC3 + 1 MNXM1@MNXC3 + 1 MNXM2489@MNXC3 <==> 1 MNXM114091@MNXC3 + 2 MNXM2@MNXC3 + 1 MNXM8@MNXC3	rxn03071	ROCA2_BACSU;ROCA_BACSU		MNXC3	1.5.1.12	ec:1.5.1.12;iit341:PHCD;imm904:PHCDm;ind750:PHCDm;iyo844:HP5CD;obsolete:rxn09407;obsolete:rxn09895;seed:rxn03071	-10000	10000			0	0
R2A308102_B-192	1 MNXM10@MNXC3 + 1 MNXM1@MNXC3 + 1 MNXM261@MNXC3 <==> 1 MNXM2378@MNXC3 + 1 MNXM8@MNXC3 + 1 MNXM9@MNXC3	R_617;R_1502;R_1501	G3P1_BACSU	MNXR50924	MNXC3	1.2.1.12;1.2.1.13;1.2.1.59	bigg:GAPD;ec:1.2.1.12;ec:1.2.1.13;ec:1.2.1.59;iabaylyiv4:GAPOXNPHOSPHN-RXN;iaf1260:GAPD;iaf692:GAPD;iao358:rll_157;iao358:rll_158;igt196:GAPD;iin800:TDH1;iin800:TDH2;iin800:TDH3;iit341:GAPD;ijn746:GAPD;ijr904.45632:GAPD;ijr904:GAPD;imeo21:GAPD;imm904:GAPD;imo1053-pao1:GAPD;imo1056:GAPD;ind750:GAPD;inj661:GAPD;ips189:GAPD;isb619:GAPD;iso783:GAPD;iyo844:GAPD_NAD;obsolete:rxn08594;obsolete:rxn12203;…	-10000	10000			0	0
R2C65234C_LR-209	1 MNXM10@MNXC3 + 1 MNXM1@MNXC3 + 1 MNXM28221@MNXC3 --> 1 MNXM25221@MNXC3 + 1 MNXM8@MNXC3	R_EAR100x	GENE2NPD_BACSU;FABI_BACSU		MNXC3	1.3.1.9;2.3.1.86	aragem.45632:R04961_p;bigg:EAR100x;ec:1.3.1.9;ec:2.3.1.86;iabaylyiv4:0-2ENOYLACP-REDUCTASE-RXN;iabaylyiv4:C10;iaf1260:EAR100x;imo1053-pao1:DEMAT4;imo1056:DEMAT4;kegg:R04961;obsolete:rxn08382r;seed:rxn05327	0	10000			0	0
R49552DAF_LR-397	1 MNXM10@MNXC3 + 1 MNXM1@MNXC3 + 1 MNXM29072@MNXC3 --> 1 MNXM25932@MNXC3 + 1 MNXM8@MNXC3	rxn05328	GENE2NPD_BACSU;FABI_BACSU		MNXC3	1.3.1.9;2.3.1.86	ec:1.3.1.9;ec:2.3.1.86;kegg:R04969;metacyc:RXN-9663;seed:rxn05328	0	10000			0	0
REE257C1E_B-1556	1 MNXM10@MNXC3 + 1 MNXM1@MNXC3 + 1 MNXM298@MNXC3 <==> 1 MNXM125@MNXC3 + 1 MNXM2@MNXC3 + 1 MNXM8@MNXC3	R_794;R_1568;R_1567	IMDH_BACSU	MNXR3100	MNXC3	1.1.1.205	bigg:IMPD;biopath:RXN00783;brenda:BR33666;brenda:BS230582;ec:1.1.1.205;ecocyc:IMP-DEHYDROG-RXN;iabaylyiv4:IMP-DEHYDROG-RXN;iaf1260:IMPD;iaf692:IMPD;iag612:rbs_347;iao358:rll_186;iin800:FUN63;iin800:IMD3;iin800:IMD4;iin800:PUR5;iin800:YAR075W;iit341:IMPD;ijn746:IMPD;ijr904.45632:IMPD;ijr904:IMPD;imeo21:IMPD;imm904:IMPD;imo1053-pao1:IMPD;imo1056:IMPD;ind750:IMPD;inj661:IMPD;intenz:1203;isb619:IMPD;…	-10000	10000			0	0
R6390CBE6_B-593	1 MNXM10@MNXC3 + 1 MNXM1@MNXC3 + 1 MNXM305@MNXC3 <==> 1 MNXM396@MNXC3 + 1 MNXM8@MNXC3	R_HIBD	YFJR_BACSU	MNXR2961	MNXC3	1.1.1.31;1.1.1.35	bigg:HIBDm;brenda:BR29294;brenda:BS188038;ec:1.1.1.31;ec:1.1.1.35;iabaylyiv4:3-HYDROXYISOBUTYRATE-DEHYDROGENASE-RXN;iag612:rbs_61;ijn746:HIBDkt;imo1053-pao1:HIBD;imo1056:HIBD;intenz:1030;iso783:HACOADr;iyo844:HACOADr;iyo844:HIBD;kegg:R02047;obsolete:rxn03434;obsolete:rxn09893;obsolete:rxn10024;reactome:REACT_1514.3;reactome:REACT_21400.1;rhea:17681;rhea:17682;rhea:17683;rhea:17684;seed:rxn01480	-10000	10000			0	0
RCEA45A6F_LR-1333	1 MNXM10@MNXC3 + 1 MNXM1@MNXC3 + 1 MNXM3229@MNXC3 --> 1 MNXM2645@MNXC3 + 1 MNXM8@MNXC3	R_EAR40x	GENE2NPD_BACSU;FABI_BACSU		MNXC3	1.3.1.9;2.3.1.86	bigg:EAR40x;ec:1.3.1.9;ec:2.3.1.86;iabaylyiv4:0-2ENOYLACP-REDUCTASE-RXN;iabaylyiv4:C4;iaf1260:EAR40x;imo1053-pao1:BTMAT1;imo1056:BTMAT1;kegg:R04429;obsolete:rxn08400r;seed:rxn05322	0	10000			0	0
R787A6EA1_B-737	1 MNXM10@MNXC3 + 1 MNXM1@MNXC3 + 1 MNXM361@MNXC3 <==> 1 MNXM353@MNXC3 + 1 MNXM8@MNXC3	R_761	DHOM_BACSU		MNXC3	1.1.1.3	bigg:HSDx;bigg:HSDxi;biopath:RXN00870;ec:1.1.1.3;ecocyc:HOMOSERDEHYDROG-RXN;iin800:HOM6_1;ijn746:HSDx;imeo21:HSDx;imm904:HSDxi;ind750:HSDxi;inj661:HSDx;intenz:1002;kegg:R01773;obsolete:rxn09494r;rhea:15757;rhea:15758;rhea:15759;rhea:15760;seed:rxn01301;upa:UCR01773;upa:UER00949	-10000	10000			0	0
RAAC16887_B-1097	1 MNXM10@MNXC3 + 1 MNXM1@MNXC3 + 1 MNXM392@MNXC3 <==> 1 MNXM189@MNXC3 + 1 MNXM8@MNXC3	R_GLYD	YOAD_BACSU		MNXC3	1.1.1.26;1.1.1.29;1.1.1.79;1.1.1.81	bigg:GLYD;bigg:HPYRRx;biopath:RXN00734;brenda:BR29292;brenda:BR29341_WOP;brenda:BS187983;brenda:BS188665_WOP;ec:1.1.1.26;ec:1.1.1.29;ec:1.1.1.79;ec:1.1.1.81;iabaylyiv4:GLYCERATE-DEHYDROGENASE-RXN;iaf1260:HPYRRx;ijn746:GLYD;ijr904.45632:HPYRRx;ijr904:HPYRRx;imo1053-pao1:GLYD;imo1056:GLYD;intenz:1028;intenz:1080;isb619:GLYD;iso783:GLYD;kegg:R01388;metacyc:GLYCERATE-DEHYDROGENASE-RXN;obsolete:rxn087…	-10000	10000			0	0
RD9477CE4_B-1401	1 MNXM10@MNXC3 + 1 MNXM1@MNXC3 + 1 MNXM4010@MNXC3 <==> 1 MNXM1281@MNXC3 + 1 MNXM8@MNXC3	rxn02159	HISX_BACSU		MNXC3	1.1.1.23	brenda:BS371011;ec:1.1.1.23;iabaylyiv4:HISTOLDEHYD-RXN;iag612:rbs_404;kegg:R03012;metacyc:HISTOLDEHYD-RXN;pubmed:11842181;rhea:33799;rhea:33800;rhea:33801;rhea:33802;seed:rxn02159	-10000	10000			0	0
R6ED5FC2A_B-674	1 MNXM10@MNXC3 + 1 MNXM1@MNXC3 + 1 MNXM435@MNXC3 <==> 1 MNXM89612@MNXC3 + 1 MNXM8@MNXC3	R_ALCD19	ADHA_BACSU;YHFP_BACSU;YOGA_BACSU		MNXC3	1.1.1.1;1.1.1.2;1.1.1.21;1.1.1.6;1.1.1.72	bigg:ALCD19;brenda:BS383174;ec:1.1.1.1;ec:1.1.1.2;ec:1.1.1.21;ec:1.1.1.6;ec:1.1.1.72;iaf1260:ALCD19;ijn746:ALCD19;ijr904.45632:ALCD19;ijr904:ALCD19;imo1053-pao1:ALCD19;imo1056:ALCD19;kegg:R01036;obsolete:rxn08105r;rhea:30027;rhea:30028;rhea:30029;rhea:30030;seed:rxn00763	-10000	10000			0	0
R75168C0B_B-720	1 MNXM10@MNXC3 + 1 MNXM1@MNXC3 + 1 MNXM460@MNXC3 <==> 1 MNXM89612@MNXC3 + 1 MNXM8@MNXC3	R_GLYCD_r			MNXC3	1.1.1.1;1.1.1.14;1.1.1.287;1.1.1.6;1.1.99.22	bigg:GLYCDx;brenda:BR47364;brenda:BS353227;ec:1.1.1.1;ec:1.1.1.14;ec:1.1.1.287;ec:1.1.1.6;ec:1.1.99.22;ecocyc:GLYCDEH-RXN;iaf1260:GLYCDx;ijr904.45632:GLYCDx;ijr904:GLYCDx;intenz:1005;kegg:R01034;metacyc:GLYCDEH-RXN;obsolete:rxn08646;rhea:13769;rhea:13770;rhea:13771;rhea:13772;seed:rxn00762;upa:UCR01034;upa:UER00668	-10000	10000			0	0
RB829B6B2_B-1188	1 MNXM10@MNXC3 + 1 MNXM1@MNXC3 + 1 MNXM461@MNXC3 <==> 1 MNXM801@MNXC3 + 1 MNXM8@MNXC3	rxn01290			MNXC3	1.1.1.21;1.1.1.255	brenda:BS187976;ec:1.1.1.21;ec:1.1.1.255;kegg:R01758;metacyc:RXN-14102;rhea:25225;rhea:25226;rhea:25227;rhea:25228;seed:rxn01290;upa:UCR01758;upa:UER00969	-10000	10000			0	0
R5E0D38AD_B-552	1 MNXM10@MNXC3 + 1 MNXM1@MNXC3 + 1 MNXM46@MNXC3 <==> 1 MNXM8@MNXC3 + 1 MNXM98@MNXC3	R_856	MDH_BACSU;YJMC_BACSU		MNXC3	1.1.1.299;1.1.1.37;1.1.1.38	bigg:MDH;bigg:MDHi2;bigg:MDHm;bigg:MDHp;biopath:RXN00015;bnice:R15;brenda:BR29300;brenda:BS188089;ec:1.1.1.299;ec:1.1.1.37;ec:1.1.1.38;ecocyc:MALATE-DEH-RXN;iabaylyiv4:MALATE-DEH-RXN;iaf1260:MDH;iaf692:MDH;iaf692:MDHi2;iag612:rbs_435;iin800:MDH1;iin800:MDH2;iin800:MDH3;ijn746:MDH;ijr904.45632:MDH;ijr904:MDH;imeo21:MDH;imm904:MDH;imm904:MDHm;imm904:MDHp;imo1053-pao1:MDH;imo1056:MDH;ind750:MDH;ind7…	-10000	10000			0	0
R5281DAF4_B-467	1 MNXM10@MNXC3 + 1 MNXM1@MNXC3 + 1 MNXM5133@MNXC3 <==> 1 MNXM807@MNXC3 + 1 MNXM8@MNXC3	rxn10061	DPAA_BACSU;DPAB_BACSU		MNXC3	1.3.1	ec:1.3.1;iag612:rbs_21;iyo844:26DPAi;metacyc:RXN-5041;pubmed:8345520;rhea:32179;rhea:32180;rhea:32181;rhea:32182;seed:rxn10061	-10000	10000			0	0
R73D94266_B-713	1 MNXM10@MNXC3 + 1 MNXM1@MNXC3 + 1 MNXM56@MNXC3 <==> 1 MNXM157@MNXC3 + 1 MNXM8@MNXC3	R_ALCD1			MNXC3	1.1.1.244	bigg:ALCD1;brenda:BR29280;ec:1.1.1.244;intenz:1242;isb619:ALCD1;kegg:R00605;metacyc:METHANOL-DEHYDROGENASE-RXN;rhea:19401;rhea:19402;rhea:19403;rhea:19404;seed:rxn00430;upa:UCR00605;upa:UER00893	-10000	10000			0	0
R596E4144_LR-520	1 MNXM10@MNXC3 + 1 MNXM1@MNXC3 + 1 MNXM580@MNXC3 --> 1 MNXM486@MNXC3 + 1 MNXM8@MNXC3	rxn10012	ACDA_BACSU;FADE_BACSU;YDBM_BACSU	MNXR417	MNXC3	1.3.99.3	bigg:ACOAD4;ec:1.3.99.3;isb619:ACOAD4;iyo844:ACOAD4;seed:rxn10012	0	10000			0	0
R6B06506_LR-647	1 MNXM10@MNXC3 + 1 MNXM1@MNXC3 + 1 MNXM581@MNXC3 --> 1 MNXM88@MNXC3 + 1 MNXM8@MNXC3	rxn05732	ACDA_BACSU;FADE_BACSU;YDBM_BACSU	MNXR423	MNXC3	1.3.99.3	bigg:ACOAD7;ec:1.3.99.3;isb619:ACOAD7;iyo844:ACOAD7;obsolete:rxn10015;seed:rxn05732	0	10000			0	0
RFD5D2FFF_LR-1663	1 MNXM10@MNXC3 + 1 MNXM1@MNXC3 + 1 MNXM642@MNXC3 --> 1 MNXM363@MNXC3 + 1 MNXM8@MNXC3	rxn10013	ACDA_BACSU;FADE_BACSU;YDBM_BACSU	MNXR419	MNXC3	1.3.99.3	bigg:ACOAD5;ec:1.3.99.3;isb619:ACOAD5;iyo844:ACOAD5;obsolete:rxn10853;seed:rxn10013	0	10000			0	0
R2458B139_LR-147	1 MNXM10@MNXC3 + 1 MNXM1@MNXC3 + 1 MNXM654@MNXC3 --> 1 MNXM224@MNXC3 + 1 MNXM8@MNXC3	rxn10014	ACDA_BACSU;FADE_BACSU;YDBM_BACSU	MNXR421	MNXC3	1.3.99.3	bigg:ACOAD6;ec:1.3.99.3;isb619:ACOAD6;iyo844:ACOAD6;seed:rxn10014	0	10000			0	0
RBD27A365_B-1219	1 MNXM10@MNXC3 + 1 MNXM1@MNXC3 + 1 MNXM676@MNXC3 <==> 1 MNXM127@MNXC3 + 1 MNXM8@MNXC3	R_INS2D	IOLG_BACSU;YISS_BACSU	MNXR3109	MNXC3	1.1.1;1.1.1.18	bigg:INS2D;brenda:BR36703;brenda:BS257125;brenda:BS257126;brenda:BS397812;ec:1.1.1;ec:1.1.1.18;iaf692:INS2D;iag612:rbs_353;intenz:1017;ips189:INS2D;iyo844:INS2D;kegg:R01183;metacyc:MYO-INOSITOL-2-DEHYDROGENASE-RXN;metacyc:RXN-14232;obsolete:rxn09987;rhea:16949;rhea:16950;rhea:16951;rhea:16952;seed:rxn00879;upa:UCR01183;upa:UER00143	-10000	10000			0	0
RC97DBB18_B-1303	1 MNXM10@MNXC3 + 1 MNXM1@MNXC3 + 1 MNXM69@MNXC3 <==> 1 MNXM222@MNXC3 + 1 MNXM8@MNXC3	rxn00512	TKRA_BACSU		MNXC3	1.1.1.26;1.1.1.29;1.1.1.79	bigg:GLYCLTDx;biopath:RXN00110;biopath:RXN00522;brenda:BR29285;brenda:BS187981;ec:1.1.1.26;ec:1.1.1.29;ec:1.1.1.79;iaf1260:GLYCLTDx;ijr904.45632:GLYCLTDx;ijr904:GLYCLTDx;intenz:1025;iso783:GLYCLTDxr;kegg:R00717;metacyc:GLYCOLATE-REDUCTASE-RXN;obsolete:rxn08649r;rhea:18229;rhea:18230;rhea:18231;rhea:18232;seed:rxn00512	-10000	10000			0	0
R350CA4_LR-263	1 MNXM10@MNXC3 + 1 MNXM1@MNXC3 + 1 MNXM753@MNXC3 --> 1 MNXM553@MNXC3 + 1 MNXM8@MNXC3	rxn10010	ACDA_BACSU;FADE_BACSU;YDBM_BACSU	MNXR413	MNXC3	1.3.1.44;1.3.99.3	bigg:ACOAD2;ec:1.3.1.44;ec:1.3.99.3;isb619:ACOAD2;iyo844:ACOAD2;metacyc:RXN-12559;seed:rxn10010	0	10000			0	0
R96A45519_B-943	1 MNXM10@MNXC3 + 1 MNXM1@MNXC3 + 1 MNXM75@MNXC3 <==> 1 MNXM303@MNXC3 + 1 MNXM8@MNXC3	R_185;R_183;R_182;R_1372;R_1371	ADHA_BACSU;YHFP_BACSU;YOGA_BACSU		MNXC3	1.1.1.1;1.1.1.6;1.1.1.71;1.1.1.78	bigg:ALCD2if;bigg:ALCD2ir;bigg:ALCD2m;bigg:ALCD2x;biopath:RXN01075;brenda:BS139564;brenda:BS186836;ec:1.1.1.1;ec:1.1.1.6;ec:1.1.1.71;ec:1.1.1.78;ecocyc:ALCOHOL-DEHYDROG-RXN;iabaylyiv4:ALCOHOL-DEHYDROG-RXN;iaf1260:ALCD2x;iag612:rbs_101;iag612:rbs_102;iag612:rbs_103;iao358:rll_9;iin800:ADH1;iin800:ADH2;iin800:ADH3;iin800:ADH4;iin800:ADH5;iin800:SFA1_2;ijn746:ALCD2ir;imeo21:ALCD1;imm904:ALCD2if;imm9…	-10000	10000			0	0
R770A35EA_LR-731	1 MNXM10@MNXC3 + 1 MNXM1@MNXC3 + 1 MNXM784@MNXC3 --> 1 MNXM342@MNXC3 + 1 MNXM8@MNXC3	rxn10011	ACDA_BACSU;FADE_BACSU;YDBM_BACSU	MNXR415	MNXC3	1.3.99.3	bigg:ACOAD3;ec:1.3.99.3;isb619:ACOAD3;iyo844:ACOAD3;seed:rxn10011	0	10000			0	0
R9EE17367_B-1000	1 MNXM10@MNXC3 + 1 MNXM1@MNXC3 + 1 MNXM795@MNXC3 <==> 1 MNXM1667@MNXC3 + 1 MNXM8@MNXC3	R_GLTPD			MNXC3	1.1.1;1.1.1.251	bigg:GLTPD;ec:1.1.1;ec:1.1.1.251;ecocyc:GALACTITOLPDEHYD-RXN;iaf1260:GLTPD;ijr904.45632:GLTPD;ijr904:GLTPD;iyo844:GLTPD;kegg:R05571;metacyc:GALACTITOLPDEHYD-RXN;obsolete:rxn08626;rhea:28106;rhea:28107;rhea:28108;rhea:28109;seed:rxn03856	-10000	10000			0	0
R4C078B7E_LR-418	1 MNXM10@MNXC3 + 1 MNXM1@MNXC3 + 1 MNXM8004@MNXC3 --> 1 MNXM8003@MNXC3 + 1 MNXM8@MNXC3	rxn05436	GENE2NPD_BACSU;FABI_BACSU		MNXC3	1.3.1.0	ec:1.3.1.0;seed:rxn05436	0	10000			0	0
RFD00F85B_LR-1659	1 MNXM10@MNXC3 + 1 MNXM1@MNXC3 + 1 MNXM8005@MNXC3 --> 1 MNXM8006@MNXC3 + 1 MNXM8@MNXC3	rxn05448	GENE2NPD_BACSU;FABI_BACSU		MNXC3	1.3.1.0	ec:1.3.1.0;seed:rxn05448	0	10000			0	0
R9AD926C2_LR-972	1 MNXM10@MNXC3 + 1 MNXM1@MNXC3 + 1 MNXM8011@MNXC3 --> 1 MNXM8010@MNXC3 + 1 MNXM8@MNXC3	rxn05442	GENE2NPD_BACSU;FABI_BACSU		MNXC3	1.3.1.0	ec:1.3.1.0;seed:rxn05442	0	10000			0	0
R7A4E594_LR-752	1 MNXM10@MNXC3 + 1 MNXM1@MNXC3 + 1 MNXM8015@MNXC3 --> 1 MNXM6636@MNXC3 + 1 MNXM8@MNXC3	rxn05437	GENE2NPD_BACSU;FABI_BACSU		MNXC3	1.3.1.0	ec:1.3.1.0;seed:rxn05437	0	10000			0	0
RE2AF47E6_LR-1461	1 MNXM10@MNXC3 + 1 MNXM1@MNXC3 + 1 MNXM8016@MNXC3 --> 1 MNXM6637@MNXC3 + 1 MNXM8@MNXC3	rxn05449	GENE2NPD_BACSU;FABI_BACSU		MNXC3	1.3.1.0	ec:1.3.1.0;seed:rxn05449	0	10000			0	0
RF9BA25D3_LR-1634	1 MNXM10@MNXC3 + 1 MNXM1@MNXC3 + 1 MNXM8019@MNXC3 --> 1 MNXM6644@MNXC3 + 1 MNXM8@MNXC3	rxn05443	GENE2NPD_BACSU;FABI_BACSU		MNXC3	1.3.1.0	ec:1.3.1.0;seed:rxn05443	0	10000			0	0
R9212FB7C_LR-917	1 MNXM10@MNXC3 + 1 MNXM1@MNXC3 + 1 MNXM8024@MNXC3 --> 1 MNXM8022@MNXC3 + 1 MNXM8@MNXC3	rxn05438	GENE2NPD_BACSU;FABI_BACSU		MNXC3	1.3.1.0	ec:1.3.1.0;seed:rxn05438	0	10000			0	0
R234929CA_LR-137	1 MNXM10@MNXC3 + 1 MNXM1@MNXC3 + 1 MNXM8025@MNXC3 --> 1 MNXM8023@MNXC3 + 1 MNXM8@MNXC3	rxn05450	GENE2NPD_BACSU;FABI_BACSU		MNXC3	1.3.1.0	ec:1.3.1.0;seed:rxn05450	0	10000			0	0
REC361249_LR-1538	1 MNXM10@MNXC3 + 1 MNXM1@MNXC3 + 1 MNXM8027@MNXC3 --> 1 MNXM8026@MNXC3 + 1 MNXM8@MNXC3	rxn05444	GENE2NPD_BACSU;FABI_BACSU		MNXC3	1.3.1.0	ec:1.3.1.0;seed:rxn05444	0	10000			0	0
R146C0867_LR-32	1 MNXM10@MNXC3 + 1 MNXM1@MNXC3 + 1 MNXM8149@MNXC3 --> 1 MNXM8147@MNXC3 + 1 MNXM8@MNXC3	rxn05433	GENE2NPD_BACSU;FABI_BACSU		MNXC3	1.3.1.0	ec:1.3.1.0;seed:rxn05433	0	10000			0	0
R61E20690_LR-581	1 MNXM10@MNXC3 + 1 MNXM1@MNXC3 + 1 MNXM8150@MNXC3 --> 1 MNXM8148@MNXC3 + 1 MNXM8@MNXC3	rxn05445	GENE2NPD_BACSU;FABI_BACSU		MNXC3	1.3.1.0	ec:1.3.1.0;seed:rxn05445	0	10000			0	0
RC2C7604C_LR-1252	1 MNXM10@MNXC3 + 1 MNXM1@MNXC3 + 1 MNXM8176@MNXC3 --> 1 MNXM8175@MNXC3 + 1 MNXM8@MNXC3	rxn05439	GENE2NPD_BACSU;FABI_BACSU		MNXC3	1.3.1.0	ec:1.3.1.0;seed:rxn05439	0	10000			0	0
R58F448FB_LR-515	1 MNXM10@MNXC3 + 1 MNXM1@MNXC3 + 1 MNXM8196@MNXC3 --> 1 MNXM8194@MNXC3 + 1 MNXM8@MNXC3	rxn05446	GENE2NPD_BACSU;FABI_BACSU		MNXC3	1.3.1.0	ec:1.3.1.0;seed:rxn05446	0	10000			0	0
RE9AF9A4D_LR-1517	1 MNXM10@MNXC3 + 1 MNXM1@MNXC3 + 1 MNXM8197@MNXC3 --> 1 MNXM8195@MNXC3 + 1 MNXM8@MNXC3	rxn05434	GENE2NPD_BACSU;FABI_BACSU		MNXC3	1.3.1.0	ec:1.3.1.0;seed:rxn05434	0	10000			0	0
RC5EBC30E_LR-1277	1 MNXM10@MNXC3 + 1 MNXM1@MNXC3 + 1 MNXM8210@MNXC3 --> 1 MNXM8209@MNXC3 + 1 MNXM8@MNXC3	rxn05440	GENE2NPD_BACSU;FABI_BACSU		MNXC3	1.3.1.0	ec:1.3.1.0;seed:rxn05440	0	10000			0	0
RE0763268_LR-1449	1 MNXM10@MNXC3 + 1 MNXM1@MNXC3 + 1 MNXM8220@MNXC3 --> 1 MNXM8218@MNXC3 + 1 MNXM8@MNXC3	rxn05435	GENE2NPD_BACSU;FABI_BACSU		MNXC3	1.3.1.0	ec:1.3.1.0;seed:rxn05435	0	10000			0	0
R512DE0DE_LR-453	1 MNXM10@MNXC3 + 1 MNXM1@MNXC3 + 1 MNXM8221@MNXC3 --> 1 MNXM8219@MNXC3 + 1 MNXM8@MNXC3	rxn05447	GENE2NPD_BACSU;FABI_BACSU		MNXC3	1.3.1.0	ec:1.3.1.0;seed:rxn05447	0	10000			0	0
RDF0E026D_LR-1441	1 MNXM10@MNXC3 + 1 MNXM1@MNXC3 + 1 MNXM8226@MNXC3 --> 1 MNXM8225@MNXC3 + 1 MNXM8@MNXC3	rxn05441	GENE2NPD_BACSU;FABI_BACSU		MNXC3	1.3.1.0	ec:1.3.1.0;seed:rxn05441	0	10000			0	0
R141B8A1B_B-29	1 MNXM10@MNXC3 + 1 MNXM1@MNXC3 + 1 MNXM86@MNXC3 <==> 1 MNXM12@MNXC3 + 1 MNXM821@MNXC3 + 1 MNXM8@MNXC3	R_COAPPALDH	IOLA_BACSU	MNXR3606	MNXC3	1.2.1	bigg:MMSAD2;brenda:BS258011;brenda:BS402882;ec:1.2.1;kegg:R09097;metacyc:RXN-12736;seed:rxn09944	-10000	10000			0	0
R44205F20_B-367	1 MNXM10@MNXC3 + 1 MNXM1@MNXC3 + 1 MNXM89557@MNXC3 <==> 1 MNXM1617@MNXC3 + 2 MNXM2@MNXC3 + 1 MNXM8@MNXC3	R_P5CDr	ROCA2_BACSU;ROCA_BACSU	MNXR69619	MNXC3	1.5.1.12	bigg:P5CD;bigg:P5CDm;brenda:BS259182;ec:1.5.1.12;iabaylyiv4:PYRROLINECARBDEHYDROG-RXN;iaf1260:P5CD;iag612:rbs_10;iag612:rbs_11;iin800:U41;iit341:P5CD;ijn746:P5CD;ijr904.45632:P5CD;ijr904:P5CD;imeo21:P5CD;imm904:P5CDm;ind750:P5CDm;inj661:P5CD;isb619:P5CD;iso783:P5CD;iyo844:P5CD;obsolete:rxn09051;seed:rxn00503	-10000	10000			0	0
RE1DC59D4_LR-1457	1 MNXM10@MNXC3 + 1 MNXM1@MNXC3 + 1 MNXM9168@MNXC3 --> 1 MNXM7607@MNXC3 + 1 MNXM8@MNXC3	rxn05464	GENE2NPD_BACSU;FABI_BACSU		MNXC3	1.3.1.0	ec:1.3.1.0;seed:rxn05464	0	10000			0	0
RB22568B4_LR-1152	1 MNXM10@MNXC3 + 1 MNXM3863@MNXC3 + 1 MNXM4@MNXC3 --> 1 MNXM2@MNXC3 + 1 MNXM645@MNXC3 + 1 MNXM8@MNXC3	R_HPA3MO	YOAI_BACSU		MNXC3	1.14.13.3;1.14.14.9	brenda:BS288372;ec:1.14.13.3;ec:1.14.14.9;imo1053-pao1:4HPHAC3MO;imo1056:4HPHAC3MO;kegg:R02698;rhea:16681;rhea:16682;rhea:16683;rhea:16684;seed:rxn01945;upa:UCR02698;upa:UER00416	0	10000			0	0
R91FE295F_B-915	1 MNXM10@MNXC3 + 2 MNXM1@MNXC3 + 1 MNXM222@MNXC3 <==> 1 MNXM2@MNXC3 + 1 MNXM349@MNXC3 + 1 MNXM8@MNXC3	R_88	ALDH2_BACSU;ALDH3_BACSU;ALDH4_BACSU;ALDH5_BACSU;ALDY_BACSU		MNXC3			-10000	10000			0	0
RD43413EC_B-1368	1 MNXM10@MNXC3 + 2 MNXM1@MNXC3 + 1 MNXM2489@MNXC3 <==> 1 MNXM2687@MNXC3 + 1 MNXM2@MNXC3 + 1 MNXM8@MNXC3	rxn03424	ROCA2_BACSU;ROCA_BACSU		MNXC3	1.5.1.12;1.5.99.8	ec:1.5.1.12;ec:1.5.99.8;iit341:_4HGLSD;imm904:4HGLSDm;ind750:4HGLSDm;obsolete:rxn09416r;seed:rxn03424	-10000	10000			0	0
R1463504D_B-31	1 MNXM10@MNXC3 + 2 MNXM1@MNXC3 + 1 MNXM26@MNXC3 <==> 1 MNXM2@MNXC3 + 1 MNXM75@MNXC3 + 1 MNXM8@MNXC3	rxn00506	ALDH2_BACSU;ALDH3_BACSU;ALDH4_BACSU;ALDH5_BACSU;ALDY_BACSU	MNXR657	MNXC3	1.17.1.4;1.2.1.18;1.2.1.19;1.2.1.21;1.2.1.22;1.2.1.24;1.2.1.28;1.2.1.3;1.2.1.31;1.2.1.32;1.2.1.36;1.2.1.39;1.2.1.41;1.2.1.46;1.2.1.47;1.2.1.48;1.2.1.5;1.2.1.69;1.2.1.8;1.5.1.12	bigg:ALDD2x;bigg:ALDD2xm;bigg:ALDD2xr;biopath:RXN01270;brenda:BS189125;brenda:BS189177;ec:1.17.1.4;ec:1.2.1.18;ec:1.2.1.19;ec:1.2.1.21;ec:1.2.1.22;ec:1.2.1.24;ec:1.2.1.28;ec:1.2.1.3;ec:1.2.1.31;ec:1.2.1.32;ec:1.2.1.36;ec:1.2.1.39;ec:1.2.1.41;ec:1.2.1.46;ec:1.2.1.47;ec:1.2.1.48;ec:1.2.1.5;ec:1.2.1.69;ec:1.2.1.8;ec:1.5.1.12;iaf1260:ALDD2x;iaf692:ALDD2x;iag612:rbs_100;iag612:rbs_96;iag612:rbs_97;iag…	-10000	10000			0	0
RDA51DCF7_B-1410	1 MNXM10@MNXC3 + 2 MNXM1@MNXC3 + 1 MNXM289@MNXC3 <==> 1 MNXM2@MNXC3 + 1 MNXM457@MNXC3 + 1 MNXM8@MNXC3	R_r0552	BETB_BACSU	MNXR946	MNXC3	1.2.1.3;1.2.1.8	bigg:BETALDHx;bigg:BETALDHxm;biopath:RXN01138;brenda:BR36784;brenda:BS231536;ec:1.2.1.3;ec:1.2.1.8;ecocyc:BADH-RXN;iabaylyiv4:BADH-RXN;iaf1260:BETALDHx;ijn746:BETALDHx;ijr904.45632:BETALDHx;ijr904:BETALDHx;imeo21:BETALDHx;imo1053-pao1:BADH;imo1056:BADH;inj661:BETALDHx;intenz:15944;isb619:BETALDHx;iyo844:BADH;kegg:R02565;macie:M0100;metacyc:BADH-RXN;obsolete:rxn08176;rhea:15305;rhea:15306;rhea:153…	-10000	10000			0	0
R6C8B0ECE_B-654	1 MNXM10@MNXC3 + 2 MNXM1@MNXC3 + 1 MNXM291@MNXC3 <==> 1 MNXM2@MNXC3 + 1 MNXM69@MNXC3 + 1 MNXM8@MNXC3	rxn05734	ALDH2_BACSU;ALDH3_BACSU;ALDH4_BACSU;ALDH5_BACSU;ALDY_BACSU	MNXR2737	MNXC3	1.2.3.5	bigg:GLXO1;ec:1.2.3.5;iag612:rbs_322;iag612:rbs_323;iag612:rbs_324;imeo21:GLXO1;inj661:GLXO1;iyo844:ALDD30;obsolete:rxn09968;seed:rxn05734	-10000	10000			0	0
R1106B2DD_B-3	1 MNXM10@MNXC3 + 2 MNXM1@MNXC3 + 1 MNXM29@MNXC3 <==> 1 MNXM2212@MNXC3 + 1 MNXM2@MNXC3 + 1 MNXM8@MNXC3	rxn05735	ALDH2_BACSU;ALDH3_BACSU;ALDH4_BACSU;ALDH5_BACSU;ALDY_BACSU		MNXC3		iabaylyiv4:ALDHDEHYDROG-RXN;iyo844:ALDD31;obsolete:rxn09969;seed:rxn05735	-10000	10000			0	0
R2FDC1F22_LR-233	1 MNXM10@MNXC3 + 2 MNXM1@MNXC3 + 1 MNXM378@MNXC3 + 1 MNXM4@MNXC3 --> 1 MNXM13@MNXC3 + 1 MNXM181@MNXC3 + 1 MNXM2@MNXC3 + 1 MNXM8@MNXC3	rxn00589	YETM_BACSU		MNXC3	1.14.13.1	brenda:BR36758;ec:1.14.13.1;iabaylyiv4:SALICYLATE-1-MONOOXYGENASE-RXN;intenz:1914;kegg:R00818;metacyc:SALICYLATE-1-MONOOXYGENASE-RXN;rhea:11004;rhea:11005;rhea:11006;rhea:11007;seed:rxn00589	0	10000			0	0
R518AFCBC_LR-458	1 MNXM10@MNXC3 + 2 MNXM1@MNXC3 + 1 MNXM4@MNXC3 + 1 MNXM6112@MNXC3 --> 1 MNXM13@MNXC3 + 1 MNXM2@MNXC3 + 1 MNXM8@MNXC3 + 1 MNXM961@MNXC3	rxn04748	YETM_BACSU		MNXC3	1.14.13.1	ec:1.14.13.1;kegg:R06939;metacyc:RXN-10078;seed:rxn04748	0	10000			0	0
R85BD7AE2_B-825	1 MNXM10@MNXC3 + 2 MNXM1@MNXC3 + 1 MNXM863@MNXC3 <==> 1 MNXM672@MNXC3 + 1 MNXM8@MNXC3	R_SHCHD2	SIRC_BACSU	MNXR69898	MNXC3	1.3.1.76;2.1.1.107	bigg:SHCHD2;brenda:BR47985;ec:1.3.1.76;ec:2.1.1.107;ecocyc:DIMETHUROPORDEHYDROG-RXN;iabaylyiv4:DIMETHUROPORDEHYDROG-RXN;iaf1260:SHCHD2;iaf692:SHCHD2;igt196:SHCHD2;ijn746:SHCHD2;imeo21:SHCHD2;imo1053-pao1:SHCHD2;imo1056:SHCHD2;inj661:SHCHD2;intenz:11089;isb619:SHCHD2;iso783:SHCHD2;kegg:R03947;metacyc:DIMETHUROPORDEHYDROG-RXN;obsolete:rxn09252;rhea:15613;rhea:15614;rhea:15615;rhea:15616;seed:rxn027…	-10000	10000			0	0
R4C628125_B-423	1 MNXM10@MNXC3 + 2 MNXM1@MNXC3 + 1 MNXM89557@MNXC3 <==> 1 MNXM245@MNXC3 + 1 MNXM2@MNXC3 + 1 MNXM8@MNXC3	rxn00183	ROCA2_BACSU;ROCA_BACSU		MNXC3	1.5.1.12	bigg:PUTA3;ec:1.5.1.12;iit341:PUTA3;imo1053-pao1:GSADH;imo1056:GSADH;irs1563.45632:R00245_c;kegg:R00245;metacyc:RXN-14116;pubmed:3944130;pubmed:8621661;pubmed:9700195;reactome:REACT_101154;reactome:REACT_112402;reactome:REACT_131115;reactome:REACT_159056;reactome:REACT_2180;reactome:REACT_2180.3;reactome:REACT_28267;reactome:REACT_29350;reactome:REACT_33427;reactome:REACT_33738;reactome:REACT_772…	-10000	10000			0	0
R78C92ADE_B-741	1 MNXM10@MNXC3 + 2 MNXM228@MNXC3 + 2 MNXM4@MNXC3 <==> 1 MNXM1@MNXC3 + 2 MNXM207@MNXC3 + 1 MNXM8@MNXC3	rxn03990	HMP_BACSU		MNXC3	1.14.12.17	bigg:NODOx;ec:1.14.12.17;ecocyc:R621-RXN;iaf1260:NODOx;intenz:1912;kegg:R05724;obsolete:rxn09006;rhea:19469;rhea:19470;rhea:19471;rhea:19472;seed:rxn03990	-10000	10000			0	0
R1133AFE0_RL-5	1 MNXM1106@MNXC3 + 1 MNXM13@MNXC3 <-- 1 MNXM114087@MNXC3 + 1 MNXM1@MNXC3	R_AOBUTDs			MNXC3	1.1.1.103	bigg:AOBUTDs;bigg:AOBUTDsm;biopath:RXN01061;ec:1.1.1.103;ecocyc:THREOSPON-RXN;iaf1260:AOBUTDs;imm904:AOBUTDs;intenz:1102;kegg:R03758;metacyc:THREOSPON-RXN;rhea:25653;rhea:25654;rhea:25655;rhea:25656;seed:rxn02666	-10000	0			0	0
R2EE43E29_RL-226	1 MNXM1115@MNXC3 + 1 MNXM9@MNXC3 <-- 1 MNXM2@MNXC3 + 1 MNXM355@MNXC3	R_NARP	NTPES_BACSU;YFNB_BACSU	MNXR15016	MNXC3	3.1.3.5	ec:3.1.3.5;irs1563.45632:R02323_c;iyo844:NIRP;kegg:R02323;metacyc:RXN-5841;rhea:30815;rhea:30816;rhea:30817;rhea:30818;seed:rxn01670	-10000	0			0	0
RCE503832_LR-1329	1 MNXM111@MNXC2 + 1 MNXM2@MNXC3 + 1 MNXM3@MNXC3 --> 1 MNXM111@MNXC3 + 1 MNXM1@MNXC3 + 1 MNXM7@MNXC3 + 1 MNXM9@MNXC3	R_FE2abc	FEUC_BACSU+FEUA_BACSU+FEUB_BACSU;YCLN_BACSU+YCLO_BACSU+YCLP_BACSU+YCLQ_BACSU		MNXC2%MNXC3		bigg:FE2abc;bigg:FE2abcpp;iaf1260:FE2abcpp;iaf692:FE2abc;iit341:FE2abc;ijn746:FE2abc;ijr904.45632:FE2abc;ijr904:FE2abc;imeo21:FE2abc;inj661:FE2abc;ips189:FE2abc;isb619:FE2abc;iso783:FE2abc;iyo844:FE2abc;seed:rxn05555;seed:rxn08472	0	10000			0	0
RAAA3A7BE_B-1095	1 MNXM111@MNXC3 + 1 MNXM346@MNXC3 <==> 1 MNXM78362@MNXC3	rxn00224	HEMH_BACSU		MNXC3	4.99.1.1	biopath:RXN00238;ec:4.99.1.1;kegg:R00310;metacyc:PROTOHEMEFERROCHELAT-RXN;metacyc:RXN0-6258;seed:rxn00224	-10000	10000			0	0
RA52020E4_B-1048	1 MNXM111@MNXC3 + 1 MNXM863@MNXC3 <==> 2 MNXM1@MNXC3 + 1 MNXM82173@MNXC3	R_1171	SIRB_BACSU	MNXR69900	MNXC3	4.99.1.4	bigg:SHCHF;brenda:BR48009;ec:4.99.1.4;kegg:R02864;metacyc:SIROHEME-FERROCHELAT-RXN;seed:rxn02056;upa:UCR02864;upa:UER00376	-10000	10000			0	0
R429AF748_LR-350	1 MNXM1122@MNXC3 + 3 MNXM1@MNXC3 + 1 MNXM2@MNXC3 --> 2 MNXM13@MNXC3 + 2 MNXM15@MNXC3	R_ALPH	KIPI_BACSU		MNXC3	3.5.1.54	bigg:ALPHNH;brenda:BR22698;ec:3.5.1.54;iabaylyiv4:ALLOPHANATE-HYDROLASE-RXN;iin800:DUR1_2;imm904:ALPHNH;ind750:ALPHNH;intenz:17447;kegg:R00005;metacyc:ALLOPHANATE-HYDROLASE-RXN;rhea:19029;rhea:19030;rhea:19031;rhea:19032;seed:rxn00002;upa:UCR00005;upa:UER00372	0	10000			0	0
R75B21DD5_B-725	1 MNXM11237@MNXC2 <==> 1 MNXM11237@MNXC3	rxn05724		MNXR66742	MNXC2%MNXC3			-10000	10000			0	0
R64A60183_RL-598	1 MNXM1132@MNXC3 + 1 MNXM11@MNXC3 + 1 MNXM14@MNXC3 <-- 1 MNXM1212@MNXC3 + 1 MNXM12@MNXC3 + 1 MNXM3@MNXC3	rxn02831	MENE_BACSU		MNXC3	6.2.1.26	brenda:BR48386;ec:6.2.1.26;ecocyc:O-SUCCINYLBENZOATE-COA-LIG-RXN;iaf1260:SUCBZL;iao358:rll_243;iit341:SUCBZL;ijr904.45632:SUCBZL;ijr904:SUCBZL;imeo21:SUCBZL;imo1053-pao1:SUCBZL;imo1056:SUCBZL;inj661:SUCBZL;intenz:5084;isb619:SUCBZL;iso783:SUCBZL;iyo844:SUCBZL;kegg:R04030;metacyc:O-SUCCINYLBENZOATE-COA-LIG-RXN;rhea:17009;rhea:17010;rhea:17011;rhea:17012;seed:rxn02831;upa:UCR04030;upa:UER00166	-10000	0			0	0
RCC4EDCFA_LR-1318	1 MNXM1132@MNXC3 + 1 MNXM1@MNXC3 --> 1 MNXM2306@MNXC3 + 1 MNXM2@MNXC3	rxn05024	MENB_BACSU		MNXC3	4.1.3.36	brenda:BR11624;ec:4.1.3.36;ecocyc:NAPHTHOATE-SYN-RXN;intenz:18343;kegg:R07263;metacyc:NAPHTHOATE-SYN-RXN;pubmed:12909628;rhea:26562;rhea:26563;rhea:26564;rhea:26565;seed:rxn05024	0	10000			0	0
R51FB540D_LR-462	1 MNXM11358@MNXC3 + 1 MNXM2@MNXC3 --> 1 MNXM1@MNXC3 + 1 MNXM5124@MNXC3 + 1 MNXM9@MNXC3	rxn10266			MNXC3	3.1.3.27	ec:3.1.3.27;seed:rxn10266	0	10000			0	0
R3C921836_B-312	1 MNXM11358@MNXC3 + 1 MNXM31@MNXC3 <==> 1 MNXM66@MNXC3 + 1 MNXM8377@MNXC3	rxn10260	PGSA_BACSU		MNXC3	2.7.8.5	ec:2.7.8.5;seed:rxn10260	-10000	10000			0	0
R2C58B6BE_RL-207	1 MNXM11359@MNXC3 + 2 MNXM1@MNXC3 + 1 MNXM31@MNXC3 <-- 1 MNXM53@MNXC3 + 1 MNXM8377@MNXC3	rxn10227	PSS_BACSU		MNXC3	2.7.8.8	ec:2.7.8.8;seed:rxn10227	-10000	0			0	0
RA50841B0_B-1047	1 MNXM11359@MNXC3 + 2 MNXM1@MNXC3 <==> 1 MNXM13@MNXC3 + 1 MNXM7294@MNXC3	rxn10233	PSD_BACSU		MNXC3	4.1.1.65	ec:4.1.1.65;seed:rxn10233	-10000	10000			0	0
R2FED05A7_B-234	1 MNXM1135@MNXC3 + 1 MNXM1@MNXC3 + 1 MNXM960@MNXC3 <==> 1 MNXM11@MNXC3 + 1 MNXM662@MNXC3	R_1244	TENI_BACSU;THIC_BACSU;THIE_BACSU		MNXC3	2.5.1.3	bigg:TMPPP;brenda:BR47665;brenda:BS356264;ec:2.5.1.3;ecocyc:THI-P-SYN-RXN;iabaylyiv4:THI-P-SYN-RXN;iaf1260:TMPPP;iaf692:TMPPP;iao358:rll_416;iin800:THI6_2;iit341:TMPPP;ijr904.45632:TMPPP;ijr904:TMPPP;imeo21:TMPPP;imm904:TMPPP;imo1053-pao1:TMPPP;imo1056:TMPPP;ind750:TMPPP;inj661:TMPPP;intenz:2708;isb619:TMPPP;iso783:TMPPP;iyo844:TMPPP;kegg:R03223;metacyc:THI-P-SYN-RXN;rhea:22328;rhea:22329;rhea:22…	-10000	10000			0	0
R81D753DC_B-794	1 MNXM1135@MNXC3 + 1 MNXM7@MNXC3 <==> 1 MNXM3@MNXC3 + 1 MNXM790@MNXC3	R_1048;R_1668;R_1667	PDXK_BACSU;THID_BACSU	MNXR69768	MNXC3	2.7.4.7	bigg:PMPK;brenda:BR48075;ec:2.7.4.7;ecocyc:PYRIMSYN3-RXN;iabaylyiv4:PYRIMSYN3-RXN;iaf1260:PMPK;iaf692:PMPK;iao358:rll_414;iao358:rll_415;iin800:THI20_2;iit341:PMPK;ijn746:PMPK;ijr904.45632:PMPK;ijr904:PMPK;imeo21:PMPK;imm904:PMPK;imo1053-pao1:PMPK;imo1056:PMPK;ind750:PMPK;inj661:PMPK;intenz:3011;irs1563.45632:R04509_c;isb619:PMPK;iso783:PMPK;iyo844:PMPK;kegg:R04509;metacyc:PYRIMSYN3-RXN;rhea:1989…	-10000	10000			0	0
RFAFBC5C0_LR-1645	1 MNXM11360@MNXC3 + 1 MNXM2@MNXC3 --> 1 MNXM1@MNXC3 + 1 MNXM5125@MNXC3 + 1 MNXM9@MNXC3	rxn10269			MNXC3	3.1.3.27	ec:3.1.3.27;seed:rxn10269	0	10000			0	0
R8B87C7FC_B-879	1 MNXM11360@MNXC3 + 1 MNXM31@MNXC3 <==> 1 MNXM66@MNXC3 + 1 MNXM8378@MNXC3	rxn10263	PGSA_BACSU		MNXC3	2.7.8.5	ec:2.7.8.5;seed:rxn10263	-10000	10000			0	0
R86C7F788_RL-833	1 MNXM11361@MNXC3 + 2 MNXM1@MNXC3 + 1 MNXM31@MNXC3 <-- 1 MNXM53@MNXC3 + 1 MNXM8378@MNXC3	rxn10230	PSS_BACSU		MNXC3	2.7.8.8	ec:2.7.8.8;seed:rxn10230	-10000	0			0	0
R5AAA09AF_B-530	1 MNXM11361@MNXC3 + 2 MNXM1@MNXC3 <==> 1 MNXM13@MNXC3 + 1 MNXM7295@MNXC3	rxn10236	PSD_BACSU		MNXC3	4.1.1.65	ec:4.1.1.65;seed:rxn10236	-10000	10000			0	0
RA9589AA1_B-1079	1 MNXM1137@MNXC3 + 1 MNXM22@MNXC3 <==> 1 MNXM1597@MNXC3 + 1 MNXM1@MNXC3 + 1 MNXM2@MNXC3 + 1 MNXM4@MNXC3	rxn01523	PUCL_BACSU		MNXC3	1.7.3.3		-10000	10000			0	0
RF309D8DB_LR-1585	1 MNXM1137@MNXC3 + 1 MNXM2@MNXC3 --> 1 MNXM114184@MNXC3 + 1 MNXM13@MNXC3	rxn04132			MNXC3		kegg:R06063;seed:rxn04132	0	10000			0	0
R436D75F8_LR-359	1 MNXM1137@MNXC3 + 1 MNXM2@MNXC3 --> 1 MNXM13@MNXC3 + 1 MNXM91795@MNXC3	R_514			MNXC3		kegg:R06064;seed:rxn04133	0	10000			0	0
RAC3A3358_LR-1112	1 MNXM11392@MNXC3 + 1 MNXM2@MNXC3 --> 1 MNXM1@MNXC3 + 1 MNXM5129@MNXC3 + 1 MNXM9@MNXC3	rxn10265			MNXC3	3.1.3.27	ec:3.1.3.27;seed:rxn10265	0	10000			0	0
R1AD7449F_B-72	1 MNXM11392@MNXC3 + 1 MNXM31@MNXC3 <==> 1 MNXM66@MNXC3 + 1 MNXM8379@MNXC3	rxn10259	PGSA_BACSU		MNXC3	2.7.8.5	ec:2.7.8.5;seed:rxn10259	-10000	10000			0	0
R1A40248A_RL-70	1 MNXM11393@MNXC3 + 2 MNXM1@MNXC3 + 1 MNXM31@MNXC3 <-- 1 MNXM53@MNXC3 + 1 MNXM8379@MNXC3	rxn10226	PSS_BACSU		MNXC3	2.7.8.8	ec:2.7.8.8;seed:rxn10226	-10000	0			0	0
RAD2D212C_B-1117	1 MNXM11393@MNXC3 + 2 MNXM1@MNXC3 <==> 1 MNXM13@MNXC3 + 1 MNXM7305@MNXC3	rxn10232	PSD_BACSU		MNXC3	4.1.1.65	ec:4.1.1.65;seed:rxn10232	-10000	10000			0	0
R25B8558B_LR-155	1 MNXM11394@MNXC3 + 1 MNXM2@MNXC3 --> 1 MNXM1@MNXC3 + 1 MNXM5130@MNXC3 + 1 MNXM9@MNXC3	rxn10270			MNXC3	3.1.3.27	ec:3.1.3.27;seed:rxn10270	0	10000			0	0
R54D55E42_B-485	1 MNXM11394@MNXC3 + 1 MNXM31@MNXC3 <==> 1 MNXM66@MNXC3 + 1 MNXM8380@MNXC3	rxn10264	PGSA_BACSU		MNXC3	2.7.8.5	ec:2.7.8.5;seed:rxn10264	-10000	10000			0	0
R36A10DE8_RL-275	1 MNXM11395@MNXC3 + 2 MNXM1@MNXC3 + 1 MNXM31@MNXC3 <-- 1 MNXM53@MNXC3 + 1 MNXM8380@MNXC3	rxn10231	PSS_BACSU		MNXC3	2.7.8.8	ec:2.7.8.8;seed:rxn10231	-10000	0			0	0
R4B1B9372_B-413	1 MNXM11395@MNXC3 + 2 MNXM1@MNXC3 <==> 1 MNXM13@MNXC3 + 1 MNXM7306@MNXC3	rxn10237	PSD_BACSU		MNXC3	4.1.1.65	ec:4.1.1.65;seed:rxn10237	-10000	10000			0	0
R793FDB62_LR-747	1 MNXM11396@MNXC3 + 1 MNXM2@MNXC3 --> 1 MNXM1@MNXC3 + 1 MNXM5131@MNXC3 + 1 MNXM9@MNXC3	rxn10268			MNXC3	3.1.3.27	ec:3.1.3.27;seed:rxn10268	0	10000			0	0
R45E49357_B-376	1 MNXM11396@MNXC3 + 1 MNXM31@MNXC3 <==> 1 MNXM66@MNXC3 + 1 MNXM8381@MNXC3	rxn10262	PGSA_BACSU		MNXC3	2.7.8.5	ec:2.7.8.5;seed:rxn10262	-10000	10000			0	0
RB0E12C57_RL-1142	1 MNXM11397@MNXC3 + 2 MNXM1@MNXC3 + 1 MNXM31@MNXC3 <-- 1 MNXM53@MNXC3 + 1 MNXM8381@MNXC3	rxn10229	PSS_BACSU		MNXC3	2.7.8.8	ec:2.7.8.8;seed:rxn10229	-10000	0			0	0
R16F602B8_B-45	1 MNXM11397@MNXC3 + 2 MNXM1@MNXC3 <==> 1 MNXM13@MNXC3 + 1 MNXM7307@MNXC3	rxn10235	PSD_BACSU		MNXC3	4.1.1.65	ec:4.1.1.65;seed:rxn10235	-10000	10000			0	0
R3584D42F_LR-267	1 MNXM11398@MNXC3 + 1 MNXM2@MNXC3 --> 1 MNXM1@MNXC3 + 1 MNXM5132@MNXC3 + 1 MNXM9@MNXC3	rxn10267			MNXC3	3.1.3.27	ec:3.1.3.27;seed:rxn10267	0	10000			0	0
RC63ED42F_B-1280	1 MNXM11398@MNXC3 + 1 MNXM31@MNXC3 <==> 1 MNXM66@MNXC3 + 1 MNXM8382@MNXC3	rxn10261	PGSA_BACSU		MNXC3	2.7.8.5	ec:2.7.8.5;seed:rxn10261	-10000	10000			0	0
R618CE0FB_RL-577	1 MNXM11399@MNXC3 + 2 MNXM1@MNXC3 + 1 MNXM31@MNXC3 <-- 1 MNXM53@MNXC3 + 1 MNXM8382@MNXC3	rxn10228	PSS_BACSU		MNXC3	2.7.8.8	ec:2.7.8.8;seed:rxn10228	-10000	0			0	0
R6FE8BFE8_B-681	1 MNXM11399@MNXC3 + 2 MNXM1@MNXC3 <==> 1 MNXM13@MNXC3 + 1 MNXM7308@MNXC3	rxn10234	PSD_BACSU		MNXC3	4.1.1.65	ec:4.1.1.65;seed:rxn10234	-10000	10000			0	0
R4DA1905B_B-428	1 MNXM113@MNXC2 <==> 1 MNXM113@MNXC3	rxn05471		MNXR27740	MNXC2%MNXC3		iyo844:GMPt6;obsolete:rxn05677;seed:rxn05471	-10000	10000			0	0
R23E84ED4_B-143	1 MNXM113@MNXC3 + 1 MNXM11@MNXC3 + 1 MNXM14@MNXC3 + 2 MNXM1@MNXC3 <==> 1 MNXM15@MNXC3 + 1 MNXM298@MNXC3 + 1 MNXM3@MNXC3	R01230_c			MNXC3			-10000	10000			0	0
RC409E6B2_RL-1264	1 MNXM113@MNXC3 + 1 MNXM11@MNXC3 <-- 1 MNXM259@MNXC3 + 1 MNXM91@MNXC3	R_HPT1_2	HPRT_BACSU	MNXR69194	MNXC3	2.4.2.22;2.4.2.7;2.4.2.8	bigg:GUAPRT;biopath:RXN00706;brenda:BS355284;ec:2.4.2.22;ec:2.4.2.7;ec:2.4.2.8;ecocyc:GUANPRIBOSYLTRAN-RXN;iabaylyiv4:GUANPRIBOSYLTRAN-RXN;iaf1260:GUAPRT;iaf692:GUAPRT;iag612:rbs_330;iao358:rll_201;iao358:rll_203;igt196:GUAPRT;iin800:HPT1_2;iit341:GUAPRT;ijn746:GUAPRT;ijr904.45632:GUAPRT;ijr904:GUAPRT;imeo21:GUAPRT;imm904:GUAPRT;imo1053-pao1:GUAPRT;imo1056:GUAPRT;ind750:GUAPRT;inj661:GUAPRT;inten…	-10000	0			0	0
RA22B3905_LR-1028	1 MNXM113@MNXC3 + 1 MNXM2@MNXC3 --> 1 MNXM401@MNXC3 + 1 MNXM9@MNXC3	R_NTD9pp;R_NTD9	NTPES_BACSU;YFNB_BACSU		MNXC3	3.1.3.1;3.1.3.2;3.1.3.25;3.1.3.31;3.1.3.5;3.1.3.6;3.6.1.11	bigg:NTD9;bigg:NTD9e;bigg:NTD9l;bigg:NTD9pp;biopath:RXN01476;brenda:BS64638;ec:3.1.3.1;ec:3.1.3.2;ec:3.1.3.25;ec:3.1.3.31;ec:3.1.3.5;ec:3.1.3.6;ec:3.6.1.11;ecocyc:RXN-7609;iabaylyiv4:RXN-7609;iaf1260:NTD9;iaf1260:NTD9pp;iao358:rll_296;iin800:U31;ijn746:NTD9;ijn746:NTD9pp;ijr904.45632:NTD9;ijr904:NTD9;imeo21:NTD9;imm904:NTD9;imo1053-pao1:NTD9;imo1056:NTD9;ind750:NTD9;inj661:NTD9;irs1563.45632:R012…	0	10000			0	0
R246E1BE9_LR-149	1 MNXM114079@MNXC3 + 1 MNXM1@MNXC3 --> 1 MNXM1268@MNXC3 + 1 MNXM13@MNXC3	rxn02113	ALDC_BACSU		MNXC3	4.1.1.5	ec:4.1.1.5;iaf692:ACLDC;iag612:rbs_29;iao358:rll_15;isb619:ACLDC;iyo844:ACLDC;obsolete:rxn02114;obsolete:rxn11032;seed:rxn02113	0	10000			0	0
RB7427A51_B-1182	1 MNXM114079@MNXC3 + 1 MNXM256@MNXC3 <==> 1 MNXM1705@MNXC3 + 1 MNXM23@MNXC3	rxn02185	ILVH_BACSU+ILVB_BACSU;ILVX_BACSU		MNXC3	2.2.1.6	biopath:RXN01358;ec:2.2.1.6;irs1563.45632:R03050_c;irs1563.45632:R04672_c;kegg:R04672;metacyc:RXN-14037;obsolete:rxn03193;rhea:24805;rhea:24806;rhea:24807;rhea:24808;seed:rxn02185;upa:UCR04672	-10000	10000			0	0
RB41D5DE0_LR-1162	1 MNXM114092@MNXC3 + 1 MNXM2@MNXC3 --> 1 MNXM116@MNXC3 + 1 MNXM14@MNXC3 + 2 MNXM1@MNXC3	R01054	ADPP_BACSU		MNXC3			0	10000			0	0
R70CD9DE7_B-686	1 MNXM114097@MNXC3 + 1 MNXM5@MNXC3 <==> 1 MNXM1638@MNXC3 + 1 MNXM1@MNXC3 + 1 MNXM6@MNXC3	rxn03068	ILVC_BACSU		MNXC3	1.1.1.86	ec:1.1.1.86;kegg:R04440;rhea:31139;rhea:31140;rhea:31141;rhea:31142;seed:rxn03068;upa:UCR04440	-10000	10000			0	0
RAAD9262F_LR-1099	1 MNXM11409@MNXC2 + 1 MNXM2@MNXC3 + 1 MNXM3@MNXC3 --> 1 MNXM11409@MNXC3 + 1 MNXM1@MNXC3 + 1 MNXM7@MNXC3 + 1 MNXM9@MNXC3	rxn05548			MNXC2%MNXC3		iyo844:DJENKabc;seed:rxn05548	0	10000			0	0
R6B918B0F_RL-652	1 MNXM114119@MNXC3 + 1 MNXM1@MNXC3 + 1 MNXM2@MNXC3 <-- 1 MNXM676@MNXC3	rxn02007	IOLE_BACSU		MNXC3	4.2.1.44		-10000	0			0	0
R5D05341F_LR-545	1 MNXM114119@MNXC3 + 1 MNXM2@MNXC3 --> 1 MNXM114407@MNXC3	rxn03931	IOLD_BACSU		MNXC3		iag612:rbs_221;seed:rxn03931	0	10000			0	0
R7C8AEBEB_LR-766	1 MNXM114122@MNXC3 + 1 MNXM2@MNXC3 --> 1 MNXM494@MNXC3 + 1 MNXM9@MNXC3	rxn05106	MTNX_BACSU		MNXC3	3.1.3.77;3.1.3.87	brenda:BR48755;ec:3.1.3.77;ec:3.1.3.87;intenz:16764;intenz:19070;iyo844:HKM1PP;kegg:R07394;metacyc:R83-RXN;obsolete:rxn09894;pubmed:14551435;rhea:14481;rhea:14482;rhea:14483;rhea:14484;seed:rxn05106;upa:UCR07394;upa:UER00877	0	10000			0	0
RA00F097C_LR-1005	1 MNXM114122@MNXC3 --> 1 MNXM409@MNXC3	rxn05105	MTNW_BACSU		MNXC3	3.1.3.77;5.3.2.-;5.3.2.5	brenda:BR48754;ec:3.1.3.77;ec:5.3.2.-;ec:5.3.2.5;iag612:rbs_25;intenz:16764;intenz:19073;iyo844:DM1PE;kegg:R07393;metacyc:R82-RXN;obsolete:rxn09892;pubmed:14551435;rhea:18769;rhea:18770;rhea:18771;rhea:18772;seed:rxn05105;upa:UCR07393;upa:UER00876	0	10000			0	0
RA1BA200B_LR-1023	1 MNXM114147@MNXC3 + 1 MNXM1@MNXC3 + 1 MNXM256@MNXC3 --> 1 MNXM13@MNXC3 + 1 MNXM6733@MNXC3	rxn07434	ODBA_BACSU+ODBB_BACSU		MNXC3	1.2.4.4	ec:1.2.4.4;seed:rxn07434	0	10000			0	0
R522CB504_RL-464	1 MNXM114147@MNXC3 + 1 MNXM2@MNXC3 <-- 1 MNXM1202@MNXC3	rxn03437	ILVD_BACSU		MNXC3	4.2.1.9	ec:4.2.1.9;iabaylyiv4:DIHYDROXYMETVALDEHYDRAT-RXN;iaf1260:DHAD2;iaf692:DHAD2;iag612:rbs_24;iao358:rll_211;igt196:DHAD2;iin800:ILV3_3;ijn746:DHAD2;ijr904.45632:DHAD2;ijr904:DHAD2;imeo21:DHAD2;imm904:DHAD2m;ind750:DHAD2m;inj661:DHAD2;irs1563.45632:R05070_c;isb619:DHAD2;iso783:DHAD2;iyo844:DHAD2;obsolete:rxn11028;seed:rxn03437	-10000	0			0	0
RA5CAD38A_LR-1054	1 MNXM114147@MNXC3 + 1 MNXM89557@MNXC3 --> 1 MNXM20@MNXC3 + 1 MNXM231@MNXC3	rxn01575	ILVE1_BACSU;ILVE2_BACSU		MNXC3	2.6.1.42	ec:2.6.1.42;iabaylyiv4:BRANCHED-CHAINAMINOTRANSFERILEU-RXN;iaf1260:ILETA;iaf692:ILETA;iag612:rbs_41;iag612:rbs_42;iao358:rll_68;igt196:ILETA;iin800:BAT1_2;iin800:BAT2_1;iit341:ILETA;ijn746:ILETA;ijr904.45632:ILETA;ijr904:ILETA;imeo21:ILETA;imm904:ILETA;imm904:ILETAm;imo1053-pao1:ILETA;imo1056:ILETA;ind750:ILETA;ind750:ILETAm;inj661:ILETA;irs1563.45632:R02199_c;isb619:ILETA;iso783:ILETA;iyo844:ILE…	0	10000			0	0
R62A1998C_B-588	1 MNXM114180@MNXC2 + 1 MNXM73@MNXC3 <==> 1 MNXM23@MNXC3 + 1 MNXM48448@MNXC3	rxn05569	PT1_BACSU+PTHP_BACSU+PTW3C_BACSU		MNXC2%MNXC3		iaf1260:GAMptspp;iao358:rll_350;iao358:rll_352;iao358:rll_355;iao358:rll_357;iao358:rll_360;iao358:rll_362;ijr904.45632:GAMpts;ijr904:GAMpts;ips189:GAMpts;iyo844:GAMpts;seed:rxn05569;seed:rxn08592	-10000	10000			0	0
R4E9DF168_RL-437	1 MNXM114184@MNXC3 + 1 MNXM13@MNXC3 <-- 1 MNXM1805@MNXC3 + 1 MNXM1@MNXC3	R06605			MNXC3		kegg:R06605;seed:rxn04457	-10000	0			0	0
R6F69E75D_LR-679	1 MNXM114199@MNXC2 + 1 MNXM2@MNXC3 + 1 MNXM3@MNXC3 --> 1 MNXM114199@MNXC3 + 1 MNXM1@MNXC3 + 1 MNXM7@MNXC3 + 1 MNXM9@MNXC3	R_GBBTNabc	OPUAA_BACSU+OPUAB_BACSU+OPUAC_BACSU		MNXC2%MNXC3		imo1053-pao1:GBBTNabc;imo1056:GBBTNabc;iyo844:GBBTNabc;obsolete:rxn10072;seed:rxn05570	0	10000			0	0
R736E5B86_RL-710	1 MNXM1141@MNXC3 + 1 MNXM12@MNXC3 + 1 MNXM13@MNXC3 <-- 1 MNXM1@MNXC3 + 1 MNXM32@MNXC3 + 1 MNXM951@MNXC3	R_AOXSir	BIOF_BACSU		MNXC3	2.3.1.47	bigg:AOXSr;brenda:BR44048;ec:2.3.1.47;ecocyc:7KAPSYN-RXN;iabaylyiv4:7KAPSYN-RXN;iaf1260:AOXSr;iaf692:AOXSr;iin800:U86;iit341:AOXSr;ijr904.45632:AOXSr;ijr904:AOXSr;imeo21:AOXSr;imo1053-pao1:AOXS;imo1056:AOXS;inj661:AOXSr;isb619:AOXSr;iso783:AOXS;iyo844:AOXSir;kegg:R03210;metacyc:7KAPSYN-RXN;rhea:20712;rhea:20713;rhea:20714;rhea:20715;seed:rxn02297;upa:UCR03210;upa:UER00159	-10000	0			0	0
R18BB13C1_B-62	1 MNXM114220@MNXC3 + 1 MNXM1@MNXC3 + 1 MNXM6@MNXC3 <==> 1 MNXM1202@MNXC3 + 1 MNXM5@MNXC3	rxn08764	ILVC_BACSU		MNXC3	1.1.1.86	brenda:BS383015;ec:1.1.1.86;iabaylyiv4:ACETOOHBUTREDUCTOISOM-RXN;iaf1260:KARA2;iaf692:KARA2;iag612:rbs_27;iao358:rll_209;igt196:KARA2;iit341:KARA2i;ijn746:KARA2;ijr904.45632:KARA2i;ijr904:KARA2i;imeo21:KARA2i;imm904:KARA2im;imo1053-pao1:KARA2i;imo1056:KARA2i;ind750:KARA2im;inj661:KARA2i;isb619:KARA2i;iso783:KARA2i;iyo844:KARA2;metacyc:ACETOOHBUTREDUCTOISOM-RXN;obsolete:rxn11030;seed:rxn08764	-10000	10000			0	0
RDE72079D_B-1437	1 MNXM114220@MNXC3 + 1 MNXM256@MNXC3 <==> 1 MNXM159@MNXC3 + 1 MNXM1705@MNXC3	rxn03194	ILVH_BACSU+ILVB_BACSU		MNXC3	2.2.1.6	ec:2.2.1.6;irs1563.45632:R04673_c;seed:rxn03194	-10000	10000			0	0
R1336B119_B-19	1 MNXM114220@MNXC3 <==> 1 MNXM3129@MNXC3	rxn03436	ILVC_BACSU		MNXC3	1.1.1.86;5.4.99.3	aragem.45632:R05069_c;ec:1.1.1.86;ec:5.4.99.3;irs1563.45632:R05069_c;seed:rxn03436	-10000	10000			0	0
RDADB6002_B-1415	1 MNXM114239@MNXC3 <==> 1 MNXM2@MNXC3 + 1 MNXM3390@MNXC3	rxn04820	YFHM_BACSU		MNXC3	3.3.2.9	ec:3.3.2.9;kegg:R07013;seed:rxn04820	-10000	10000			0	0
R8B788FF_B-877	1 MNXM114239@MNXC3 <==> 1 MNXM2@MNXC3 + 1 MNXM64174@MNXC3	rxn04821	YFHM_BACSU		MNXC3	3.3.2.9	ec:3.3.2.9;kegg:R07014;seed:rxn04821	-10000	10000			0	0
R82BD2FEC_B-805	1 MNXM114305@MNXC3 + 1 MNXM349@MNXC3 <==> 1 MNXM39043@MNXC3	rxn02504	FOLB_BACSU		MNXC3	4.1.2.25	aragem.45632:R03504_c;bigg:DHNPA2;ec:4.1.2.25;iabaylyiv4:H2NEOPTERINALDOL-RXN;iaf1260:DHNPA2;iaf692:DHNPA2;iao358:rll_142;iit341:DHNPA;ijn746:DHNPA;ijr904.45632:DHNPA2;ijr904:DHNPA2;imeo21:DHNPA2;imm904:DHNPAm;imo1053-pao1:DHNPA;imo1056:DHNPA;ind750:DHNPAm;inj661:DHNPA;inj661:DHNPA2;isb619:DHNPA2;iso783:DHNPA;iyo844:DHNPA;obsolete:rxn08334;obsolete:rxn13250;seed:rxn02504	-10000	10000			0	0
R6857D37E_B-619	1 MNXM114305@MNXC3 + 1 MNXM3@MNXC3 <==> 1 MNXM14@MNXC3 + 1 MNXM91459@MNXC3	rxn02503	HPPK_BACSU		MNXC3	2.7.6.3	bigg:HPPK2;ec:2.7.6.3;iabaylyiv4:H2PTERIDINEPYROPHOSPHOKIN-RXN;iaf1260:HPPK2;iaf692:HPPK2;iao358:rll_147;iit341:HPPK;ijn746:HPPK;ijr904.45632:HPPK2;ijr904:HPPK2;imeo21:HPPK;imm904:HPPKm;imo1053-pao1:HPPK;imo1056:HPPK;ind750:HPPKm;inj661:HPPK;inj661:HPPK2;isb619:HPPK2;iso783:HPPK;iyo844:HPPK;obsolete:rxn08724;seed:rxn02503	-10000	10000			0	0
RC1E498EB_B-1245	1 MNXM114305@MNXC3 + 1 MNXM421@MNXC3 <==> 1 MNXM2@MNXC3 + 1 MNXM965@MNXC3	rxn02200	DHPS_BACSU		MNXC3	2.5.1.15	ec:2.5.1.15;iit341:DHPS;ijn746:DHPS;imm904:DHPSm;ind750:DHPSm;seed:rxn02200	-10000	10000			0	0
R79DAA595_RL-750	1 MNXM114390@MNXC3 + 1 MNXM11@MNXC3 <-- 1 MNXM3@MNXC3 + 1 MNXM53@MNXC3	rxn00418	AADK_BACSU		MNXC3			-10000	0			0	0
R42347A96_B-346	1 MNXM114407@MNXC3 + 1 MNXM3@MNXC3 <==> 1 MNXM1806@MNXC3 + 1 MNXM1@MNXC3 + 1 MNXM7@MNXC3	rxn03932	IOLB_BACSU+IOLC_BACSU		MNXC3	2.7.1.92		-10000	10000			0	0
R59DD0DF9_B-523	1 MNXM114@MNXC2 + 1 MNXM1@MNXC3 + 1 MNXM27@MNXC2 <==> 1 MNXM114@MNXC3 + 1 MNXM1@MNXC2 + 1 MNXM27@MNXC3	rxn05221	OPUE_BACSU;YCGO_BACSU		MNXC2%MNXC3		bigg:PROt4;bigg:PROt4pp;bigg:PROt4r;iabaylyiv4:TRANS-RXN-118;iaf1260:PROt4pp;iit341:PROt4r;ijn746:PROt4pp;ijr904.45632:PROt4;ijr904:PROt4;isb619:PROt4;reactome:REACT_107030;reactome:REACT_107071;reactome:REACT_13591;reactome:REACT_140396;reactome:REACT_158649;reactome:REACT_29176;reactome:REACT_98527;reactome:REACT_98712;seed:rxn05221;seed:rxn09192	-10000	10000			0	0
R504918B7_B-448	1 MNXM114@MNXC3 + 1 MNXM5@MNXC3 <==> 1 MNXM1617@MNXC3 + 2 MNXM1@MNXC3 + 1 MNXM6@MNXC3	R_994	P5CR1_BACSU;P5CR2_BACSU;P5CR3_BACSU	MNXR7299	MNXC3	1.5.1.2	bigg:P5CR;bigg:P5CRm;brenda:BR36895;brenda:BR36895_WOP;brenda:BS371018;brenda:BS371018_WOP;ec:1.5.1.2;ecocyc:PYRROLINECARBREDUCT-RXN;iabaylyiv4:PYRROLINECARBREDUCT-RXN;iaf1260:P5CR;iag612:rbs_12;iag612:rbs_13;iag612:rbs_14;iag612:rbs_421;iao358:rll_337;iin800:PRO3_1;iit341:P5CR;ijn746:P5CR;ijr904.45632:P5CR;ijr904:P5CR;imeo21:P5CR;imm904:P5CR;imo1053-pao1:P5CR;imo1056:P5CR;ind750:P5CR;inj661:P5CR…	-10000	10000			0	0
R3728DC0F_B-280	1 MNXM114@MNXC3 + 1 MNXM96415@MNXC3 <==> 1 MNXM1617@MNXC3 + 1 MNXM1@MNXC3 + 1 MNXM38@MNXC3	rxn09188	PROD1_BACSU		MNXC3	1.5.99.8	bigg:PROD2;bigg:PROD2m;ec:1.5.99.8;iabaylyiv4:PROLDEHYDROG-RXN;iaf1260:PROD2;iit341:PROD2;ijn746:PROD2;ijr904.45632:PROD2;ijr904:PROD2;imeo21:PROD2;inj661:PROD2;isb619:PROD2;obsolete:rxn11936;reactome:REACT_101312;reactome:REACT_103832;reactome:REACT_127204;reactome:REACT_129886;reactome:REACT_131292;reactome:REACT_135816;reactome:REACT_1563;reactome:REACT_28732;reactome:REACT_29283;reactome:REAC…	-10000	10000			0	0
RDEFB0753_B-1439	1 MNXM1151@MNXC2 + 1 MNXM1@MNXC2 <==> 1 MNXM1151@MNXC3 + 1 MNXM1@MNXC3	rxn05646	LPLB_BACSU;YESO_BACSU+YESP_BACSU+YESQ_BACSU	MNXR4632	MNXC2%MNXC3		bigg:RMNt;bigg:RMNtpp;iaf1260:RMNtpp;ijr904.45632:RMNt;ijr904:RMNt;iyo844:RMNt;seed:rxn05646;seed:rxn09230	-10000	10000			0	0
R4A78466C_LR-407	1 MNXM1168@MNXC3 + 1 MNXM1222@MNXC3 --> 1 MNXM1221@MNXC3 + 1 MNXM1@MNXC3 + 1 MNXM2@MNXC3 + 1 MNXM606@MNXC3	rxn06991	ISPG_BACSU		MNXC3	1.17.4.3		0	10000			0	0
R870CDBC7_B-837	1 MNXM1168@MNXC3 + 1 MNXM31@MNXC3 <==> 1 MNXM1641@MNXC3	rxn03910	ISPF_BACSU	MNXR3474	MNXC3	4.6.1.12	bigg:MECDPS;brenda:BR26153;ec:4.6.1.12;ecocyc:RXN0-302;iabaylyiv4:RXN0-302;iaf1260:MECDPS;igt196:MECDPS;iit341:MECDPS;ijn746:MECDPS;ijr904.45632:MECDPS;ijr904:MECDPS;imeo21:MECDPS;imo1053-pao1:MECDPS;imo1056:MECDPS;inj661:MECDPS;intenz:4879;irs1563.45632:R05637_c;iso783:MECDPS;iyo844:MECDPS;kegg:R05637;metacyc:RXN0-302;rhea:23864;rhea:23865;rhea:23866;rhea:23867;seed:rxn03910;upa:UCR05637;upa:UER…	-10000	10000			0	0
RECC2D441_B-1542	1 MNXM116@MNXC3 + 1 MNXM186@MNXC3 <==> 1 MNXM2378@MNXC3 + 1 MNXM271@MNXC3	rxn01200	TKT_BACSU		MNXC3	2.2.1.1	ec:2.2.1.1;iabaylyiv4:1TRANSKETO-RXN;iaf1260:TKT1;iaf692:TKT1;iag612:rbs_276;iao358:rll_422;igt196:TKT1;iin800:TKL1_1;iin800:TKL2_1;iit341:TKT1;ijn746:TKT1;ijr904.45632:TKT1;ijr904:TKT1;imeo21:TKT1;imm904:TKT1;imo1053-pao1:TKT1;imo1056:TKT1;ind750:TKT1;inj661:TKT1;ips189:TKT1;irs1563.45632:R01641_c;irs1563.45632:R01641_p;isb619:TKT1;iso783:TKT1;iyo844:TKT1;obsolete:rxn05013;obsolete:rxn09311r;obs…	-10000	10000			0	0
RD6DF6346_B-1384	1 MNXM116@MNXC3 + 1 MNXM1@MNXC3 + 1 MNXM7@MNXC3 <==> 1 MNXM242@MNXC3 + 1 MNXM3@MNXC3	rxn00772	RBSK_BACSU		MNXC3	2.7.1.15		-10000	10000			0	0
RF5975624_B-1609	1 MNXM116@MNXC3 + 1 MNXM3@MNXC3 <==> 1 MNXM14@MNXC3 + 1 MNXM1@MNXC3 + 1 MNXM91@MNXC3	R_PRS5;R_PRS4;R_PRS3;R_PRS2;R_PRS1	KPRS_BACSU		MNXC3			-10000	10000			0	0
RF686589F_B-1617	1 MNXM116@MNXC3 <==> 1 MNXM145@MNXC3	R_RKI1	YWLF_BACSU		MNXC3	5.3.1.6	brenda:BR237;ec:5.3.1.6;ecocyc:RIB5PISOM-RXN;iabaylyiv4:RIB5PISOM-RXN;iaf1260:RPI;iaf692:RPI;iag612:rbs_279;iao358:rll_404;igt196:RPI;iin800:RKI1;iit341:RPI;ijn746:RPI;ijr904.45632:RPI;ijr904:RPI;imeo21:RPI;imm904:RPI;imo1053-pao1:RPI;imo1056:RPI;ind750:RPI;inj661:RPI;intenz:4944;ips189:RPI;irs1563.45632:R01056_c;irs1563.45632:R01056_p;isb619:RPI;iso783:RPI;iyo844:RPI;kegg:R01056;metacyc:RIB5PISO…	-10000	10000			0	0
R540E718B_B-479	1 MNXM116@MNXC3 <==> 1 MNXM295@MNXC3	R01057_c	DEOB_BACSU		MNXC3	5.4.2.2;5.4.2.7	brenda:BR23;ec:5.4.2.2;ec:5.4.2.7;ecocyc:PPENTOMUT-RXN;iaf1260:PPM;iag612:rbs_277;iao358:rll_112;iin800:PGM1_1;iin800:PGM2_1;iit341:PPM;ijn746:PPM;ijr904.45632:PPM;ijr904:PPM;imm904:PPM;ind750:PPM;intenz:4995;isb619:PPM;iso783:PPM;iyo844:PPM;kegg:R01057;metacyc:PPENTOMUT-RXN;obsolete:rxn01651;rhea:18793;rhea:18794;rhea:18795;rhea:18796;seed:rxn00778;upa:UCR01057;upa:UER00173	-10000	10000			0	0
RFF5F1C5A_LR-1672	1 MNXM1177@MNXC3 + 1 MNXM1@MNXC3 + 1 MNXM6@MNXC3 --> 1 MNXM361@MNXC3 + 1 MNXM5@MNXC3 + 1 MNXM9@MNXC3	R_HOM2	DHAS_BACSU		MNXC3			0	10000			0	0
R788748E2_B-738	1 MNXM1178@MNXC3 + 1 MNXM5@MNXC3 <==> 1 MNXM1532@MNXC3 + 1 MNXM1@MNXC3 + 1 MNXM6@MNXC3	rxn02474	RIBD_BACSU		MNXC3	1.1.1.193	bigg:APRAUR;brenda:BR29246;brenda:BS187483;ec:1.1.1.193;ecocyc:RIBOFLAVINSYNREDUC-RXN;iabaylyiv4:RIBOFLAVINSYNREDUC-RXN;iaf1260:APRAUR;iao358:rll_398;igt196:APRAUR;iin800:RIB7_2;iit341:APRAUR;ijn746:APRAUR;ijr904.45632:APRAUR;ijr904:APRAUR;imeo21:APRAUR;imo1053-pao1:APRAUR;imo1056:APRAUR;ind750:APRAUR;inj661:APRAUR;intenz:1191;isb619:APRAUR;iso783:APRAUR;iyo844:APRAUR;kegg:R03458;metacyc:RIBOFLAV…	-10000	10000			0	0
R4938DB0B_B-395	1 MNXM117@MNXC3 + 1 MNXM118@MNXC3 <==> 1 MNXM2@MNXC3 + 1 MNXM328@MNXC3	rxn00858	SPEB_BACSU	MNXR558	MNXC3	3.5.3.11	bigg:AGMT;bigg:AGMTm;biopath:RXN00171;brenda:BR26108;ec:3.5.3.11;ecocyc:AGMATIN-RXN;iaf1260:AGMT;iaf692:AGMT;iag612:rbs_137;iit341:AGMT;ijn746:AGMT;ijr904.45632:AGMT;ijr904:AGMT;imeo21:AGMT;imo1053-pao1:AGMT;imo1056:AGMT;inj661:AGMT;intenz:4299;isb619:AGMT;iyo844:AGMT;kegg:R01157;metacyc:AGMATIN-RXN;reactome:REACT_14815.1;rhea:13929;rhea:13930;rhea:13931;rhea:13932;seed:rxn00858;upa:UCR01157;upa:…	-10000	10000			0	0
R91D86730_B-912	1 MNXM117@MNXC3 + 1 MNXM89689@MNXC3 <==> 1 MNXM2@MNXC3 + 1 MNXM70@MNXC3	R_219	ARGI_BACSU	MNXR30737	MNXC3	3.5.3.1	bigg:ARGN;bigg:ARGNm;ec:3.5.3.1;iag612:rbs_368;iin800:CAR1;iit341:ARGN;imm904:ARGN;imo1053-pao1:ARGN;imo1056:ARGN;ind750:ARGN;irs1563.45632:R00551_c;isb619:ARGN;iyo844:ARGN;obsolete:rxn09415;seed:rxn00394	-10000	10000			0	0
R7E645BFC_B-773	1 MNXM1183@MNXC3 + 1 MNXM29@MNXC3 <==> 1 MNXM2379@MNXC3 + 1 MNXM2@MNXC3	rxn02795	YXEI_BACSU		MNXC3	3.5.1.24	ec:3.5.1.24;kegg:R03975;seed:rxn02795	-10000	10000			0	0
R231CFDAF_B-135	1 MNXM118@MNXC3 + 1 MNXM321@MNXC3 <==> 1 MNXM124@MNXC3 + 1 MNXM150@MNXC3 + 1 MNXM1@MNXC3	R_1186	SPEE_BACSU	MNXR4892	MNXC3	2.5.1.16	aragem.45632:R01920_c;bigg:SPMS;biopath:RXN00464;brenda:BR47664;brenda:BS370498;ec:2.5.1.16;ecocyc:SPERMIDINESYN-RXN;iaf1260:SPMS;igt196:SPMS;iit341:SPMS;ijn746:SPMS;ijr904.45632:SPMS;ijr904:SPMS;imeo21:SPMS;imm904:SPMS;imo1053-pao1:SPMS;imo1056:SPMS;ind750:SPMS;inj661:SPMS;intenz:2721;isb619:SPMS;iso783:SPMS;iyo844:SPMS;kegg:R01920;metacyc:SPERMIDINESYN-RXN;pubmed:17196392;pubmed:17357156;pubmed…	-10000	10000			0	0
R8CFD196B_B-885	1 MNXM11912@MNXC3 + 1 MNXM12@MNXC3 <==> 1 MNXM470@MNXC3 + 1 MNXM925@MNXC3	rxn05408	FABD_BACSU		MNXC3	2.3.1.0	ec:2.3.1.0;iag612:rbs_354;iag612:rbs_355;seed:rxn05408	-10000	10000			0	0
R6D5FBD02_B-663	1 MNXM11926@MNXC3 + 1 MNXM12@MNXC3 <==> 1 MNXM471@MNXC3 + 1 MNXM925@MNXC3	rxn05383	FABD_BACSU		MNXC3	2.3.1.0	ec:2.3.1.0;iag612:rbs_359;iag612:rbs_360;seed:rxn05383	-10000	10000			0	0
R893C561F_LR-853	1 MNXM119@MNXC3 + 1 MNXM1@MNXC3 + 1 MNXM3@MNXC3 --> 1 MNXM11@MNXC3 + 1 MNXM96415@MNXC3	R_FAD1	RIBC_BACSU		MNXC3			0	10000			0	0
R610CD7EB_LR-571	1 MNXM119@MNXC3 + 1 MNXM1@MNXC3 + 1 MNXM6@MNXC3 --> 1 MNXM208@MNXC3 + 1 MNXM5@MNXC3	R_FMNRx2	MHQN_BACSU;NFRA1_BACSU;YDGI_BACSU;YFKO_BACSU;YODC_BACSU		MNXC3	1.5.1.-;1.5.1.29;1.5.1.38;1.5.1.39	bigg:FLDO;bigg:FMNRx2;brenda:BR36899;brenda:BR36899_WOP;brenda:BS402636;ec:1.5.1.-;ec:1.5.1.29;ec:1.5.1.38;ec:1.5.1.39;ecocyc:FMNREDUCT-RXN;iaf1260:FMNRx2;igt196:FMNRED;iit341:FLDO;ijn746:FMNRx2;imm904:FMNRx2;intenz:18676;intenz:18677;isb619:FLDO;iyo844:FMNRy;kegg:R05706;metacyc:RXN-12444;obsolete:rxn05738r;obsolete:rxn08523r;obsolete:rxn10047r;rhea:21624;rhea:21625;rhea:21626;rhea:21627;seed:rxn…	0	10000			0	0
R746E607B_B-717	1 MNXM119@MNXC3 + 1 MNXM1@MNXC3 + 1 MNXM7@MNXC3 <==> 1 MNXM270@MNXC3 + 1 MNXM3@MNXC3	R_1129	RIBC_BACSU;RIBR_BACSU		MNXC3	2.7.1.26	bigg:RBFK;bigg:RBFKm;brenda:BR47765;ec:2.7.1.26;ecocyc:RIBOFLAVINKIN-RXN;iabaylyiv4:RIBOFLAVINKIN-RXN;iaf1260:RBFK;iao358:rll_395;igt196:RBFK;iin800:FMN1_1;iin800:FMN1_2;iit341:RBFK;ijn746:RBFK;ijr904.45632:RBFK;ijr904:RBFK;imeo21:RBFK;imm904:RBFK;imm904:RBFKm;imo1053-pao1:RBFK;imo1056:RBFK;ind750:RBFK;ind750:RBFKm;inj661:RBFK;intenz:17366;ips189:RBFK;isb619:RBFK;iso783:RBFK;iyo844:RBFK;kegg:R005…	-10000	10000			0	0
RDF57313E_LR-1444	1 MNXM11@MNXC2 + 1 MNXM1@MNXC2 + 1 MNXM2@MNXC3 + 1 MNXM3@MNXC3 --> 1 MNXM11@MNXC3 + 2 MNXM1@MNXC3 + 1 MNXM7@MNXC3 + 1 MNXM9@MNXC3	rxn05635		MNXR27811	MNXC2%MNXC3		iyo844:PPIabc;seed:rxn05635	0	10000			0	0
REB993360_B-1532	1 MNXM11@MNXC2 + 1 MNXM1@MNXC2 <==> 1 MNXM11@MNXC3 + 1 MNXM1@MNXC3	rxn11395		MNXR29167	MNXC2%MNXC3			-10000	10000			0	0
R5714A26_RL-503	1 MNXM11@MNXC3 + 1 MNXM125@MNXC3 <-- 1 MNXM213@MNXC3 + 1 MNXM91@MNXC3	R_HPT1_1	HPRT_BACSU	MNXR69265	MNXC3	2.4.2.8	bigg:HXPRT;biopath:RXN01159;brenda:BR47537;ec:2.4.2.8;ecocyc:HYPOXANPRIBOSYLTRAN-RXN;iabaylyiv4:HYPOXANPRIBOSYLTRAN-RXN;iaf1260:HXPRT;iaf692:HXPRT;iag612:rbs_341;iao358:rll_200;iao358:rll_202;igt196:HXPRT;iin800:HPT1_1;iit341:HXPRT;ijn746:HXPRT;ijr904.45632:HXPRT;ijr904:HXPRT;imeo21:HXPRT;imm904:HXPRT;imo1053-pao1:HXPRT;imo1056:HXPRT;ind750:HXPRT;inj661:HXPRT;intenz:2665;ips189:HXPRTr;irs1563.456…	-10000	0			0	0
R96A5226D_RL-944	1 MNXM11@MNXC3 + 1 MNXM133@MNXC3 + 1 MNXM14@MNXC3 <-- 1 MNXM12@MNXC3 + 1 MNXM154@MNXC3 + 1 MNXM3@MNXC3	rxn00988	YNGI_BACSU		MNXC3	6.2.1.16	bigg:AACOAT;brenda:BR67;ec:6.2.1.16;imo1053-pao1:ACAC;imo1056:ACAC;intenz:5074;kegg:R01357;metacyc:ACETOACETATE--COA-LIGASE-RXN;rhea:16117;rhea:16118;rhea:16119;rhea:16120;seed:rxn00988	-10000	0			0	0
R11895B3D_RL-9	1 MNXM11@MNXC3 + 1 MNXM1351@MNXC3 <-- 1 MNXM3@MNXC3 + 1 MNXM91@MNXC3	R_HIS1	HIS1_BACSU+HISZ_BACSU	MNXR68424	MNXC3	2.4.2.17	bigg:ATPPRT;bigg:ATPPRTr;biopath:RXN00983;brenda:BR47479;ec:2.4.2.17;ecocyc:ATPPHOSPHORIBOSYLTRANS-RXN;iabaylyiv4:ATPPHOSPHORIBOSYLTRANS-RXN;iaf1260:ATPPRT;iaf692:ATPPRT;iag612:rbs_167;iao358:rll_193;igt196:ATPPRT;iin800:HIS1;ijn746:ATPPRTr;ijr904.45632:ATPPRT;ijr904:ATPPRT;imeo21:ATPPRT;imm904:ATPPRT;imo1053-pao1:ATPPRT;imo1056:ATPPRT;ind750:ATPPRT;inj661:ATPPRT;intenz:2674;irs1563.45632:R01071_…	-10000	0			0	0
RA710F5B6_B-1063	1 MNXM11@MNXC3 + 1 MNXM1376@MNXC3 <==> 1 MNXM88255@MNXC3 + 1 MNXM96@MNXC3	rxn01675	SPSI_BACSU		MNXC3	2.7.7.24;2.7.7.33	ec:2.7.7.24;ec:2.7.7.33;iabaylyiv4:DTDPGLUCOSEPP-RXN;iaf1260:G1PTT;iaf692:G1PTT;iao358:rll_400;ijr904.45632:G1PTT;ijr904:G1PTT;imeo21:G1PTT;imo1053-pao1:G1PTMT;imo1056:G1PTMT;inj661:G1PTT;iso783:G1PTMT;seed:rxn01675	-10000	10000			0	0
R5CA28D78_RL-542	1 MNXM11@MNXC3 + 1 MNXM139@MNXC3 <-- 1 MNXM34@MNXC3 + 1 MNXM83@MNXC3	R_FRTT	HEPS1_BACSU+HEPS2_BACSU		MNXC3	2.5.1;2.5.1.29	bigg:FRTT;biopath:RXN01281;brenda:BR47565;ec:2.5.1;ec:2.5.1.29;iaf692:FRTT;imm904:FRTT;intenz:18546;irs1563.45632:R02061_c;iso783:FRTT;iyo844:FRTT;kegg:R02061;metacyc:FARNESYLTRANSTRANSFERASE-RXN;metacyc:RXN0-5180;rhea:17653;rhea:17654;rhea:17655;rhea:17656;seed:rxn01486;upa:UCR02061;upa:UER00564	-10000	0			0	0
RC0137D0D_RL-1236	1 MNXM11@MNXC3 + 1 MNXM141@MNXC3 <-- 1 MNXM227@MNXC3 + 1 MNXM63@MNXC3	R01117	SPSG_BACSU		MNXC3	2.7.7.43	bigg:CMPSAS;bigg:CMPSASn;biopath:RXN01436;ec:2.7.7.43;kegg:R01117;seed:rxn00827	-10000	0			0	0
R635D85D4_RL-591	1 MNXM11@MNXC3 + 1 MNXM14@MNXC3 + 1 MNXM1848@MNXC3 <-- 1 MNXM12@MNXC3 + 1 MNXM3@MNXC3 + 1 MNXM65309@MNXC3	rxn09448	LCFA_BACSU;LCFB_BACSU;PKSJ_BACSU;YDAB_BACSU;YHFT_BACSU;YNGI_BACSU		MNXC3	6.2.1.3	ec:6.2.1.3;iaf1260:FACOAL181t2pp;imeo21:FACOAL181;imm904:FACOAL181;ind750:FACOAL181;inj661:FACOAL181;iyo844:FACOAL181;seed:rxn08455;seed:rxn09448	-10000	0			0	0
R3662C7FC_RL-273	1 MNXM11@MNXC3 + 1 MNXM14@MNXC3 + 1 MNXM21@MNXC3 <-- 1 MNXM12@MNXC3 + 1 MNXM26@MNXC3 + 1 MNXM3@MNXC3	R_ACS2;R_ACS1	ACSA_BACSU;YTCI_BACSU		MNXC3	6.2.1.1	bigg:ACS;bigg:ACSm;bigg:ACSp;bigg:ACSr;brenda:BR60;ec:6.2.1.1;ecocyc:ACETATE--COA-LIGASE-RXN;iabaylyiv4:ACETATE--COA-LIGASE-RXN;iaf1260:ACS;iag612:rbs_105;iin800:ACS1;iin800:ACS2;iit341:ACS;ijn746:ACSr;ijr904.45632:ACS;ijr904:ACS;imeo21:ACS;imm904:ACS;imm904:ACSm;imm904:ACSp;imo1053-pao1:ACS;imo1056:ACS;ind750:ACS;ind750:ACSm;ind750:ACSp;inj661:ACS;intenz:5059;isb619:ACS;iso783:ACS;iyo844:ACS;keg…	-10000	0			0	0
R73E23768_RL-714	1 MNXM11@MNXC3 + 1 MNXM14@MNXC3 + 1 MNXM224@MNXC3 <-- 1 MNXM12@MNXC3 + 1 MNXM314@MNXC3 + 1 MNXM3@MNXC3	R_FAA1_2	LCFA_BACSU;LCFB_BACSU;PKSJ_BACSU;YDAB_BACSU;YHFT_BACSU;YNGI_BACSU	MNXR1998	MNXC3	6.2.1.3	bigg:FACOAL140;bigg:FACOAL140i;bigg:FACOAL140p;ec:6.2.1.3;iabaylyiv4:0-COATRANSFERASE-RXN;iabaylyiv4:C14;iin800:FAA1_2;imeo21:FACOAL140;imm904:FACOAL140;imm904:FACOAL140p;ind750:FACOAL140;ind750:FACOAL140p;inj661:FACOAL140;iyo844:FACOAL140;pubmed:8206942;rhea:33619;rhea:33620;rhea:33621;rhea:33622;seed:rxn05736;seed:rxn08450	-10000	0			0	0
R17EACFB_RL-55	1 MNXM11@MNXC3 + 1 MNXM14@MNXC3 + 1 MNXM56353@MNXC3 <-- 1 MNXM12@MNXC3 + 3 MNXM1@MNXC3 + 1 MNXM3@MNXC3 + 1 MNXM56352@MNXC3	rxn09450	LCFA_BACSU;LCFB_BACSU;PKSJ_BACSU;YDAB_BACSU;YHFT_BACSU;YNGI_BACSU		MNXC3	6.2.1.3	ec:6.2.1.3;iaf1260:FACOAL161t2pp;imeo21:FACOAL161;imm904:FACOAL161;imm904:FACOAL161p;ind750:FACOAL161;ind750:FACOAL161p;inj661:FACOAL161;iyo844:FACOAL161;seed:rxn08453;seed:rxn09450	-10000	0			0	0
R2A11B101_RL-190	1 MNXM11@MNXC3 + 1 MNXM14@MNXC3 + 1 MNXM5741@MNXC3 <-- 1 MNXM12@MNXC3 + 1 MNXM1@MNXC3 + 1 MNXM3274@MNXC3 + 1 MNXM3@MNXC3	rxn05252	LCFA_BACSU;LCFB_BACSU;PKSJ_BACSU;YDAB_BACSU;YHFT_BACSU;YNGI_BACSU		MNXC3	6.2.1.3	ec:6.2.1.3;seed:rxn05252	-10000	0			0	0
R6364F1F_RL-592	1 MNXM11@MNXC3 + 1 MNXM14@MNXC3 + 1 MNXM5742@MNXC3 <-- 1 MNXM12@MNXC3 + 1 MNXM1@MNXC3 + 1 MNXM3@MNXC3 + 1 MNXM4587@MNXC3	rxn05251	LCFA_BACSU;LCFB_BACSU;PKSJ_BACSU;YDAB_BACSU;YHFT_BACSU;YNGI_BACSU		MNXC3	6.2.1.3	ec:6.2.1.3;seed:rxn05251	-10000	0			0	0
R934E3ED_RL-926	1 MNXM11@MNXC3 + 1 MNXM14@MNXC3 + 1 MNXM5743@MNXC3 <-- 1 MNXM12@MNXC3 + 1 MNXM1@MNXC3 + 1 MNXM3990@MNXC3 + 1 MNXM3@MNXC3	rxn05247	LCFA_BACSU;LCFB_BACSU;PKSJ_BACSU;YDAB_BACSU;YHFT_BACSU;YNGI_BACSU		MNXC3	6.2.1.3	ec:6.2.1.3;seed:rxn05247	-10000	0			0	0
RB76BEC8B_RL-1186	1 MNXM11@MNXC3 + 1 MNXM14@MNXC3 + 1 MNXM5744@MNXC3 <-- 1 MNXM12@MNXC3 + 1 MNXM1@MNXC3 + 1 MNXM3272@MNXC3 + 1 MNXM3@MNXC3	rxn05249	LCFA_BACSU;LCFB_BACSU;PKSJ_BACSU;YDAB_BACSU;YHFT_BACSU;YNGI_BACSU		MNXC3	6.2.1.3	ec:6.2.1.3;seed:rxn05249	-10000	0			0	0
R885ED32E_RL-844	1 MNXM11@MNXC3 + 1 MNXM14@MNXC3 + 1 MNXM5745@MNXC3 <-- 1 MNXM12@MNXC3 + 1 MNXM1@MNXC3 + 1 MNXM3@MNXC3 + 1 MNXM4586@MNXC3	rxn05248	LCFA_BACSU;LCFB_BACSU;PKSJ_BACSU;YDAB_BACSU;YHFT_BACSU;YNGI_BACSU		MNXC3	6.2.1.3	ec:6.2.1.3;seed:rxn05248	-10000	0			0	0
R74B7BE2A_RL-718	1 MNXM11@MNXC3 + 1 MNXM14@MNXC3 + 1 MNXM5746@MNXC3 <-- 1 MNXM12@MNXC3 + 1 MNXM1@MNXC3 + 1 MNXM3273@MNXC3 + 1 MNXM3@MNXC3	rxn05250	LCFA_BACSU;LCFB_BACSU;PKSJ_BACSU;YDAB_BACSU;YHFT_BACSU;YNGI_BACSU		MNXC3	6.2.1.3	ec:6.2.1.3;seed:rxn05250	-10000	0			0	0
R4EF1F031_RL-441	1 MNXM11@MNXC3 + 1 MNXM14@MNXC3 + 1 MNXM8309@MNXC3 <-- 1 MNXM3@MNXC3 + 1 MNXM5124@MNXC3 + 1 MNXM78@MNXC3	rxn10329			MNXC3			-10000	0			0	0
RDADD8A62_RL-1416	1 MNXM11@MNXC3 + 1 MNXM14@MNXC3 + 1 MNXM8313@MNXC3 <-- 1 MNXM3@MNXC3 + 1 MNXM5125@MNXC3 + 1 MNXM78@MNXC3	rxn10332			MNXC3			-10000	0			0	0
R3106655F_RL-243	1 MNXM11@MNXC3 + 1 MNXM14@MNXC3 + 1 MNXM8762@MNXC3 <-- 1 MNXM3@MNXC3 + 1 MNXM5129@MNXC3 + 1 MNXM78@MNXC3	rxn10328			MNXC3			-10000	0			0	0
REBE19E75_RL-1535	1 MNXM11@MNXC3 + 1 MNXM14@MNXC3 + 1 MNXM8766@MNXC3 <-- 1 MNXM3@MNXC3 + 1 MNXM5130@MNXC3 + 1 MNXM78@MNXC3	rxn10333			MNXC3			-10000	0			0	0
R8D5664A0_RL-886	1 MNXM11@MNXC3 + 1 MNXM14@MNXC3 + 1 MNXM8773@MNXC3 <-- 1 MNXM3@MNXC3 + 1 MNXM5131@MNXC3 + 1 MNXM78@MNXC3	rxn10331			MNXC3			-10000	0			0	0
RB977FB3_RL-1196	1 MNXM11@MNXC3 + 1 MNXM14@MNXC3 + 1 MNXM8778@MNXC3 <-- 1 MNXM3@MNXC3 + 1 MNXM5132@MNXC3 + 1 MNXM78@MNXC3	rxn10330			MNXC3			-10000	0			0	0
R49E10337_RL-403	1 MNXM11@MNXC3 + 1 MNXM14@MNXC3 + 1 MNXM8895@MNXC3 <-- 1 MNXM1495@MNXC3 + 1 MNXM3@MNXC3 + 1 MNXM78@MNXC3	rxn10326			MNXC3			-10000	0			0	0
RCDF4FD12_RL-1324	1 MNXM11@MNXC3 + 1 MNXM14@MNXC3 + 1 MNXM89884@MNXC3 <-- 1 MNXM12@MNXC3 + 1 MNXM1@MNXC3 + 1 MNXM236@MNXC3 + 1 MNXM3@MNXC3	rxn09449	LCFA_BACSU;LCFB_BACSU;PKSJ_BACSU;YDAB_BACSU;YHFT_BACSU;YNGI_BACSU		MNXC3	6.2.1.3	ec:6.2.1.3;iabaylyiv4:0-COATRANSFERASE-RXN;iabaylyiv4:C18;iaf1260:FACOAL180t2pp;imeo21:FACOAL180;imm904:FACOAL180;ind750:FACOAL180;inj661:FACOAL180;iyo844:FACOAL180;obsolete:rxn05253;obsolete:rxn10362;seed:rxn08454;seed:rxn09449	-10000	0			0	0
R80F61495_RL-788	1 MNXM11@MNXC3 + 1 MNXM14@MNXC3 + 1 MNXM8990@MNXC3 <-- 1 MNXM32179@MNXC3 + 1 MNXM3@MNXC3 + 1 MNXM78@MNXC3	rxn10325			MNXC3			-10000	0			0	0
R39334B76_RL-287	1 MNXM11@MNXC3 + 1 MNXM14@MNXC3 + 1 MNXM9123@MNXC3 <-- 1 MNXM3@MNXC3 + 1 MNXM75102@MNXC3 + 1 MNXM78@MNXC3	rxn10327			MNXC3			-10000	0			0	0
R83588FD6_B-808	1 MNXM11@MNXC3 + 1 MNXM1642@MNXC3 <==> 1 MNXM1626@MNXC3 + 1 MNXM1@MNXC3 + 1 MNXM63@MNXC3	rxn03907	ISPD_BACSU		MNXC3	2.7.7.60		-10000	10000			0	0
R81B6101_B-792	1 MNXM11@MNXC3 + 1 MNXM1729@MNXC3 <==> 1 MNXM1@MNXC3 + 1 MNXM63@MNXC3 + 1 MNXM96@MNXC3	rxn00702	RFBF_BACSU		MNXC3	2.7.7.33		-10000	10000			0	0
R4BAE757E_RL-416	1 MNXM11@MNXC3 + 1 MNXM1788@MNXC3 <-- 2 MNXM139@MNXC3	rxn01489	YISP_BACSU		MNXC3	2.5.1.32;2.5.1.99	brenda:BR47500;ec:2.5.1.32;ec:2.5.1.99;intenz:19315;intenz:19316;irs1563.45632:R02065_c;irs1563.45632:R02065_p;kegg:R02065;metacyc:2.5.1.32-RXN;rhea:22296;rhea:22297;rhea:22298;rhea:22299;seed:rxn01489;upa:UCR02065	-10000	0			0	0
R7D6DF38C_RL-770	1 MNXM11@MNXC3 + 1 MNXM1910@MNXC3 <-- 1 MNXM1788@MNXC3	rxn05031	YISP_BACSU		MNXC3	2.5.1.32;2.5.1.99	brenda:BR48482;ec:2.5.1.32;ec:2.5.1.99;intenz:19316;irs1563.45632:R07270_c;kegg:R07270;metacyc:RXN-12245;rhea:10916;rhea:10917;rhea:10918;rhea:10919;seed:rxn05031;upa:UCR07270	-10000	0			0	0
R3E84BFF_B-321	1 MNXM11@MNXC3 + 1 MNXM1978@MNXC3 <==> 1 MNXM1@MNXC3 + 1 MNXM3@MNXC3 + 1 MNXM455@MNXC3	rxn01093	DHBE_BACSU	MNXR1543	MNXC3	2.7.7.58	bigg:DHBS;brenda:BR47900;ec:2.7.7.58;ecocyc:DHBAMPLIG-RXN;iaf1260:DHBS;ijr904.45632:DHBSr;ijr904:DHBSr;imo1053-pao1:DHBSr;imo1056:DHBSr;intenz:3094;iyo844:DHBS;kegg:R01504;metacyc:DHBAMPLIG-RXN;rhea:20229;rhea:20230;rhea:20231;rhea:20232;seed:rxn01093	-10000	10000			0	0
RCA57ACC4_RL-1305	1 MNXM11@MNXC3 + 1 MNXM1@MNXC3 + 1 MNXM31@MNXC3 + 1 MNXM483@MNXC3 <-- 1 MNXM415@MNXC3 + 1 MNXM55@MNXC3 + 1 MNXM63@MNXC3	R_U92_	COABC_BACSU		MNXC3			-10000	0			0	0
RA4B9B13E_RL-1045	1 MNXM11@MNXC3 + 1 MNXM1@MNXC3 + 1 MNXM965@MNXC3 <-- 1 MNXM421@MNXC3 + 1 MNXM91459@MNXC3	R_DHPS2	DHPS_BACSU		MNXC3	2.5.1.15		-10000	0			0	0
RAC0BB1E2_RL-1110	1 MNXM11@MNXC3 + 1 MNXM2210@MNXC3 <-- 1 MNXM139@MNXC3 + 1 MNXM83@MNXC3	rxn05287	HEPS1_BACSU+HEPS2_BACSU		MNXC3	2.5.1.81	brenda:BR48628;ec:2.5.1.81;imm904:GGTT;intenz:18225;irs1563.45632:R07475_c;iso783:GGTT;iyo844:GGTT;kegg:R07475;metacyc:RXN-8813;rhea:25694;rhea:25695;rhea:25696;rhea:25697;seed:rxn05287	-10000	0			0	0
RC2A7627F_B-1251	1 MNXM11@MNXC3 + 1 MNXM2392@MNXC3 <==> 1 MNXM1484@MNXC3 + 1 MNXM1@MNXC3 + 1 MNXM3@MNXC3	rxn07584	LIPM_BACSU		MNXC3	2.7.7.63	brenda:BR48678;ec:2.7.7.63;ecocyc:RXN-8654;intenz:16585;kegg:R07770;metacyc:RXN-8654;rhea:12913;rhea:12914;rhea:12915;rhea:12916;seed:rxn07584;upa:UCR07770;upa:UER00594	-10000	10000			0	0
R67B253B0_RL-612	1 MNXM11@MNXC3 + 1 MNXM243@MNXC3 <-- 1 MNXM3@MNXC3	R_CYR1	YJBK_BACSU		MNXC3	4.6.1.1	bigg:ADNCYC;biopath:RXN00614;biopath:RXN00966;brenda:BR3450;ec:4.6.1.1;ecocyc:ADENYLATECYC-RXN;iaf1260:ADNCYC;iaf692:ADNCYC;iin800:CYR1;ijn746:ADNCYC;ijr904.45632:ADNCYC;ijr904:ADNCYC;imeo21:ADNCYC;imm904:ADNCYC;imo1053-pao1:ADNCYC;imo1056:ADNCYC;ind750:ADNCYC;inj661:ADNCYC;intenz:4868;iso783:ADNCYC;kegg:R00089;macie:M0058;metacyc:ADENYLATECYC-RXN;reactome:REACT_1292.5;reactome:REACT_15399.1;reac…	-10000	0			0	0
RB74BCE1A_B-1183	1 MNXM11@MNXC3 + 1 MNXM287@MNXC3 <==> 1 MNXM1@MNXC3 + 1 MNXM3@MNXC3 + 1 MNXM58@MNXC3	R_1154	SAT1_BACSU;SAT2_BACSU		MNXC3	2.7.7.4	bigg:SADT;biopath:RXN01162;brenda:BR47884;ec:2.7.7.4;ecocyc:SULFATE-ADENYLYLTRANS-RXN;iabaylyiv4:SULFATE-ADENYLYLTRANS-RXN;iag612:rbs_558;iag612:rbs_559;iin800:MET3;ijn746:SADT;imeo21:SADT;imm904:SADT;ind750:SADT;inj661:SADT;intenz:3040;irs1563.45632:R00529_c;iyo844:SADT1r;kegg:R00529;macie:M0287;metacyc:SULFATE-ADENYLYLTRANS-RXN;reactome:REACT_6767.2;rhea:18133;rhea:18134;rhea:18135;rhea:18136;s…	-10000	10000			0	0
R62A6333_RL-589	1 MNXM11@MNXC3 + 1 MNXM298@MNXC3 <-- 1 MNXM174@MNXC3 + 1 MNXM91@MNXC3	R_XPT1	HPRT_BACSU;XPT_BACSU		MNXC3	2.4.2.22;2.4.2.8	bigg:XPPT;biopath:RXN01523;brenda:BR47505;ec:2.4.2.22;ec:2.4.2.8;ecocyc:XANPRIBOSYLTRAN-RXN;iabaylyiv4:XANPRIBOSYLTRAN-RXN;iaf1260:XPPT;iaf692:XPPT;iag612:rbs_590;iao358:rll_451;iin800:XPT1;iit341:XPPT;ijr904.45632:XPPT;ijr904:XPPT;imeo21:XPPT;imm904:XPPT;ind750:XPPT;inj661:XPPT;intenz:2679;isb619:XPPT;iyo844:XPPT;kegg:R02142;metacyc:XANPRIBOSYLTRAN-RXN;pubmed:10545171;rhea:10800;rhea:10801;rhea:…	-10000	0			0	0
RE97914BB_LR-1515	1 MNXM11@MNXC3 + 1 MNXM2@MNXC3 --> 1 MNXM1@MNXC3 + 2 MNXM9@MNXC3	R_PPA	PPAC_BACSU;PPAX_BACSU		MNXC3	3.6.1.1	bigg:PPA;bigg:PPA_1;bigg:PPAer;bigg:PPAm;bigg:PPAn;biopath:RXN00452;brenda:BR22749;ec:3.6.1.1;ecocyc:INORGPYROPHOSPHAT-RXN;iabaylyiv4:INORGPYROPHOSPHAT-RXN;iaf1260:PPA;iaf692:PPA;iaf692:PPA_1;iag612:rbs_266;iag612:rbs_267;igt196:PPA;iin800:IPP1;iit341:PPA;ijn746:PPA;ijr904.45632:PPA;ijr904:PPA;imeo21:PPA;imm904:PPA;imm904:PPAm;imo1053-pao1:PPA;imo1056:PPA;ind750:PPA;ind750:PPAm;inj661:PPA;intenz:…	0	10000			0	0
RC6683231_B-1282	1 MNXM11@MNXC3 + 1 MNXM3232@MNXC3 <==> 1 MNXM63@MNXC3 + 1 MNXM90433@MNXC3	rxn08309	CDSA_BACSU		MNXC3	2.7.7.41	bigg:DASYN160;ec:2.7.7.41;iaf1260:DASYN160;ijn746:DASYN160;imeo21:DASYN160;inj661:DASYN160;seed:rxn08309	-10000	10000			0	0
RDD35562E_B-1428	1 MNXM11@MNXC3 + 1 MNXM4512@MNXC3 <==> 1 MNXM63@MNXC3 + 1 MNXM90435@MNXC3	rxn08307	CDSA_BACSU		MNXC3	2.7.7.41	bigg:DASYN140;ec:2.7.7.41;iaf1260:DASYN140;seed:rxn08307	-10000	10000			0	0
R4B0FD49A_B-411	1 MNXM11@MNXC3 + 1 MNXM45856@MNXC3 <==> 1 MNXM63@MNXC3 + 1 MNXM90434@MNXC3	rxn08311	CDSA_BACSU		MNXC3	2.7.7.41	bigg:DASYN180;ec:2.7.7.41;iaf1260:DASYN180;ijn746:DASYN180;seed:rxn08311	-10000	10000			0	0
R1C260C6A_RL-84	1 MNXM11@MNXC3 + 1 MNXM519@MNXC3 <-- 1 MNXM235@MNXC3 + 1 MNXM91@MNXC3	R01870	PYRE_BACSU	MNXR69599	MNXC3	2.4.2.10	bigg:ORPT;biopath:RXN00412;brenda:BR44268;ec:2.4.2.10;ecocyc:OROPRIBTRANS-RXN;iabaylyiv4:OROPRIBTRANS-RXN;iaf1260:ORPT;iaf692:ORPT;iag612:rbs_504;iao358:rll_384;igt196:ORPT;iin800:URA10;iin800:URA5;iit341:ORPT;ijn746:ORPT;ijr904.45632:ORPT;ijr904:ORPT;imeo21:ORPT;imm904:ORPT;imo1053-pao1:ORPT;imo1056:ORPT;ind750:ORPT;inj661:ORPT;intenz:2667;irs1563.45632:R01870_c;isb619:ORPT;iso783:or_PT;iyo844:O…	-10000	0			0	0
R7693EEDF_B-728	1 MNXM11@MNXC3 + 1 MNXM52@MNXC3 <==> 1 MNXM121@MNXC3 + 1 MNXM1@MNXC3 + 1 MNXM96@MNXC3	rxn00213	Bsu3567;GTAB_BACSU;YNGB_BACSU;YTDA_BACSU		MNXC3	2.7.7.9		-10000	10000			0	0
R6AE03FF0_RL-646	1 MNXM11@MNXC3 + 1 MNXM557@MNXC3 <-- 1 MNXM1788@MNXC3	rxn02945	YISP_BACSU		MNXC3	2.5.1.32	ec:2.5.1.32;intenz:19315;kegg:R04218;metacyc:RXNARA-8002;pubmed:4819767;pubmed:7896759;rhea:34479;rhea:34480;rhea:34481;rhea:34482;seed:rxn02945	-10000	0			0	0
R9CCA1D20_B-981	1 MNXM11@MNXC3 + 1 MNXM561@MNXC3 <==> 1 MNXM1@MNXC3 + 1 MNXM3@MNXC3 + 1 MNXM96@MNXC3	rxn00695	GLGC_BACSU+GLGD_BACSU		MNXC3	2.7.7.27		-10000	10000			0	0
RA0E6203_B-1013	1 MNXM11@MNXC3 + 1 MNXM775@MNXC3 <==> 1 MNXM1@MNXC3 + 1 MNXM63@MNXC3 + 1 MNXM66@MNXC3	rxn00621	TAGD_BACSU		MNXC3	2.7.7.39		-10000	10000			0	0
RE96CC037_RL-1514	1 MNXM11@MNXC3 + 1 MNXM80@MNXC3 <-- 1 MNXM158@MNXC3 + 1 MNXM91@MNXC3	R_FUR1	PYRR_BACSU;UPP_BACSU		MNXC3	2.4.2.9	bigg:UPPRT;bigg:UPPRTr;biopath:RXN00460;brenda:BR47535;ec:2.4.2.9;ecocyc:URACIL-PRIBOSYLTRANS-RXN;iabaylyiv4:URACIL-PRIBOSYLTRANS-RXN;iaf1260:UPPRT;iag612:rbs_576;iag612:rbs_577;iao358:rll_443;iin800:FUR1;iit341:UPPRT;ijn746:UPPRT;ijr904.45632:UPPRT;ijr904:UPPRT;imeo21:UPPRT;imm904:UPPRT;imo1053-pao1:UPPRT;imo1056:UPPRT;ind750:UPPRT;inj661:UPPRT;intenz:2666;ips189:UPPRT;irs1563.45632:R00966_c;isb…	-10000	0			0	0
RA5C62E48_B-1052	1 MNXM11@MNXC3 + 1 MNXM8377@MNXC3 <==> 1 MNXM63@MNXC3 + 1 MNXM6573@MNXC3	rxn10221	CDSA_BACSU		MNXC3	2.7.7.41	ec:2.7.7.41;seed:rxn10221	-10000	10000			0	0
RA0879407_B-1008	1 MNXM11@MNXC3 + 1 MNXM8378@MNXC3 <==> 1 MNXM63@MNXC3 + 1 MNXM6574@MNXC3	rxn10224	CDSA_BACSU		MNXC3	2.7.7.41	ec:2.7.7.41;seed:rxn10224	-10000	10000			0	0
R2E7E8AF4_B-223	1 MNXM11@MNXC3 + 1 MNXM8379@MNXC3 <==> 1 MNXM63@MNXC3 + 1 MNXM6580@MNXC3	rxn10220	CDSA_BACSU		MNXC3	2.7.7.41	ec:2.7.7.41;seed:rxn10220	-10000	10000			0	0
RDBDAEC09_B-1419	1 MNXM11@MNXC3 + 1 MNXM8380@MNXC3 <==> 1 MNXM63@MNXC3 + 1 MNXM6581@MNXC3	rxn10225	CDSA_BACSU		MNXC3	2.7.7.41	ec:2.7.7.41;seed:rxn10225	-10000	10000			0	0
R49A4DED8_B-401	1 MNXM11@MNXC3 + 1 MNXM8381@MNXC3 <==> 1 MNXM63@MNXC3 + 1 MNXM6582@MNXC3	rxn10223	CDSA_BACSU		MNXC3	2.7.7.41	ec:2.7.7.41;seed:rxn10223	-10000	10000			0	0
RD018ABF9_B-1340	1 MNXM11@MNXC3 + 1 MNXM8382@MNXC3 <==> 1 MNXM63@MNXC3 + 1 MNXM6583@MNXC3	rxn10222	CDSA_BACSU		MNXC3	2.7.7.41	ec:2.7.7.41;seed:rxn10222	-10000	10000			0	0
RA551D8CF_B-1050	1 MNXM11@MNXC3 + 1 MNXM95055@MNXC3 <==> 1 MNXM2@MNXC3 + 1 MNXM34@MNXC3 + 1 MNXM78362@MNXC3	rxn08707	COXX1_BACSU;COXX2_BACSU		MNXC3	2.5.1;2.5.1.-	ec:2.5.1;ec:2.5.1.-;kegg:R07411;metacyc:HEMEOSYN-RXN;seed:rxn08707;seed:rxn13932;seed:rxn13942	-10000	10000			0	0
RA32CA962_RL-1033	1 MNXM11@MNXC3 + 2 MNXM1@MNXC3 + 1 MNXM39@MNXC3 + 1 MNXM648@MNXC3 <-- 3 MNXM2@MNXC3 + 1 MNXM51@MNXC3	R_GTPCII2	RIBBA_BACSU		MNXC3	3.5.4.25	bigg:GTPCII2;brenda:BR26117;brenda:BS370979;ec:3.5.4.25;ecocyc:GTP-CYCLOHYDRO-II-RXN;iabaylyiv4:GTP-CYCLOHYDRO-II-RXN;iaf1260:GTPCII2;iao358:rll_393;igt196:GTPCII2;iin800:RIB1;iit341:GTPCII;ijn746:GTPCII;ijr904.45632:GTPCII2;ijr904:GTPCII2;imeo21:GTPCII;imm904:GTPCII;imo1053-pao1:GTPCII;imo1056:GTPCII;ind750:GTPCII;inj661:GTPCII;inj661:GTPCII2;intenz:4334;isb619:GTPCII;iso783:GTPCII;iyo844:GTPCII…	-10000	0			0	0
R8267497D_B-801	1 MNXM1202@MNXC3 + 1 MNXM5@MNXC3 <==> 1 MNXM1@MNXC3 + 1 MNXM3129@MNXC3 + 1 MNXM6@MNXC3	rxn03435	ILVC_BACSU		MNXC3	1.1.1.86	ec:1.1.1.86;irs1563.45632:R05068_c;kegg:R05068;seed:rxn03435;upa:UCR05068	-10000	10000			0	0
R2ECB0AA_B-225	1 MNXM12118@MNXC3 <==> 0.005699 MNXM1495@MNXC3 + 0.01816 MNXM2859@MNXC3 + 0.02483 MNXM31536@MNXC3 + 0.07327 MNXM32178@MNXC3 + 0.02308 MNXM32179@MNXC3 + 0.03982 MNXM5124@MNXC3 + 0.07776 MNXM5125@MNXC3 + 0.01694 MNXM5129@MNXC3 + 0.01074 MNXM5130@MNXC3 + 0.04589 MNXM5131@MNXC3 + 0.002726 MNXM5132@MNXC3 + 0.001028 MNXM6175@MNXC3 + 0.002019 MNXM6176@MNXC3 + 0.02515 MNXM6240@MNXC3 + 0.04838 MNXM6241@MN…	rxn10201			MNXC3			-10000	10000			0	0
RFCD0BB4F_B-1658	1 MNXM12128@MNXC3 <==> 0.008667 MNXM5622@MNXC3 + 0.01585 MNXM5623@MNXC3 + 0.003687 MNXM5792@MNXC3 + 0.002264 MNXM5793@MNXC3 + 0.009356 MNXM5794@MNXC3 + 0.0005365 MNXM5797@MNXC3 + 0.001122 MNXM5827@MNXC3 + 0.004866 MNXM5882@MNXC3 + 0.001761 MNXM5933@MNXC3 + 0.01149 MNXM8306@MNXC3 + 0.004053 MNXM8307@MNXC3 + 0.003631 MNXM8308@MNXC3 + 0.02094 MNXM8310@MNXC3 + 0.00737 MNXM8311@MNXC3 + 0.006599 MNXM83…	rxn10200			MNXC3			-10000	10000			0	0
R175B9D20_RL-50	1 MNXM1213@MNXC3 + 1 MNXM13@MNXC3 <-- 1 MNXM1979@MNXC3 + 1 MNXM1@MNXC3	rxn05116			MNXC3	1.1.1.262	ec:1.1.1.262;ecocyc:RXN-8447;intenz:16399;kegg:R07406;metacyc:RXN-8447;pubmed:10225425;pubmed:12896974;rhea:25139;rhea:25140;rhea:25141;rhea:25142;seed:rxn05116;upa:UCR07406	-10000	0			0	0
RBB8DB4B7_RL-1206	1 MNXM1219@MNXC3 + 1 MNXM9@MNXC3 <-- 1 MNXM258@MNXC3 + 1 MNXM2@MNXC3 + 1 MNXM73@MNXC3	R_DDPA	AROG_BACSU		MNXC3	2.5.1.54;4.1.2.15	bigg:DDPA;bigg:DDPAm;brenda:BR47668;ec:2.5.1.54;ec:4.1.2.15;ecocyc:DAHPSYN-RXN;iabaylyiv4:DAHPSYN-RXN;iaf1260:DDPA;iag612:rbs_512;iao358:rll_58;iao358:rll_59;igt196:DDPA;iin800:ARO3;iin800:ARO4;iit341:DDPA;ijn746:DDPA;ijr904.45632:DDPA;ijr904:DDPA;imeo21:DDPA;imm904:DDPA;imm904:DDPAm;imo1053-pao1:DAHPS;imo1056:DAHPS;ind750:DDPA;ind750:DDPAm;inj661:DDPA;intenz:10225;irs1563.45632:R01826_c;isb619:D…	-10000	0			0	0
RB5D6709_B-1174	1 MNXM121@MNXC3 + 1 MNXM15@MNXC3 + 1 MNXM3@MNXC3 <==> 2 MNXM1@MNXC3 + 1 MNXM63@MNXC3 + 1 MNXM7@MNXC3 + 1 MNXM9@MNXC3	R_1420;R_353	PYRG_BACSU		MNXC3	6.3.4.2	bigg:CTPS1;brenda:BR48389;brenda:BS363669;ec:6.3.4.2;iaf692:CTPS1;iag612:rbs_190;iin800:URA7_2;iin800:URA8_2;iit341:CTPS1;imeo21:CTPS1;imm904:CTPS1;ind750:CTPS1;inj661:CTPS1;intenz:5131;irs1563.45632:R00571_c;isb619:CTPS1;iyo844:CTPS1;kegg:R00571;rhea:16597;rhea:16598;rhea:16599;rhea:16600;seed:rxn00410;upa:UCR00571;upa:UER00277	-10000	10000			0	0
RD0F3B835_B-1347	1 MNXM121@MNXC3 + 1 MNXM288@MNXC3 <==> 1 MNXM17@MNXC3 + 1 MNXM1@MNXC3 + 1 MNXM80@MNXC3	rxn00712	URK_BACSU		MNXC3	2.7.1.48		-10000	10000			0	0
R320F1C05_B-247	1 MNXM121@MNXC3 + 1 MNXM338@MNXC3 <==> 1 MNXM17@MNXC3 + 1 MNXM1@MNXC3 + 1 MNXM31@MNXC3	rxn00368	URK_BACSU		MNXC3	2.7.1.48		-10000	10000			0	0
R3988F2EF_B-290	1 MNXM1221@MNXC3 + 1 MNXM1@MNXC3 + 1 MNXM6@MNXC3 <==> 1 MNXM1222@MNXC3 + 1 MNXM5@MNXC3	rxn06526			MNXC3	1.8.1.8	brenda:BR40348;brenda:BR40348_WOP;brenda:BS375255;brenda:BS375255_WOP;ec:1.8.1.8;intenz:10034;kegg:R03914;rhea:18753;rhea:18754;rhea:18755;rhea:18756;seed:rxn06526	-10000	10000			0	0
R5281E6CB_LR-468	1 MNXM12236@MNXC3 + 1 MNXM66@MNXC3 --> 1 MNXM166@MNXC3 + 1 MNXM77@MNXC3	rxn05739	GLPD_BACSU		MNXC3	1.1.99.5	ec:1.1.99.5;ips189:G3PD4;iso783:G3PD4;iyo844:G3PD4;seed:rxn05739	0	10000			0	0
R6C9FDAF4_RL-656	1 MNXM12236@MNXC3 + 2 MNXM1@MNXC2 + 1 MNXM2@MNXC3 <-- 1 MNXM166@MNXC3 + 2 MNXM1@MNXC3 + 0.5 MNXM4@MNXC3	rxn10045	CYDA_BACSU+CYDB_BACSU;YTHA_BACSU+YTHB_BACSU		MNXC2%MNXC3		iyo844:CYTB_B2;seed:rxn10045	-10000	0			0	0
R5FCF5216_RL-566	1 MNXM12236@MNXC3 + 4 MNXM1@MNXC2 + 1 MNXM2@MNXC3 <-- 1 MNXM166@MNXC3 + 4 MNXM1@MNXC3 + 0.5 MNXM4@MNXC3	rxn10046	QOX1_BACSU+QOX2_BACSU+QOX3_BACSU+QOX4_BACSU		MNXC2%MNXC3		iyo844:CYTB_B3;seed:rxn10046	-10000	0			0	0
R71BE547_RL-694	1 MNXM1223@MNXC3 + 1 MNXM13@MNXC3 + 1 MNXM925@MNXC3 <-- 1 MNXM1269@MNXC3 + 1 MNXM184@MNXC3	R04355	FABF_BACSU+FABH1_BACSU;FABF_BACSU+FABH2_BACSU		MNXC3	2.3.1.179;2.3.1.180;2.3.1.41;2.3.1.85;2.3.1.86	bigg:KAS14;ec:2.3.1.179;ec:2.3.1.180;ec:2.3.1.41;ec:2.3.1.85;ec:2.3.1.86;iabaylyiv4:0-3OXOACP-SYNTHASE-RXN;iabaylyiv4:C4;iaf1260:KAS14;iin800:CEM1_1;iin800:FAS2_1_1;iit341:KAS14;ijn746:KAS14;ijr904.45632:KAS14;ijr904:KAS14;imo1053-pao1:ACMAT1;imo1056:ACMAT1;isb619:KAS14;iso783:ACMAT1;kegg:R04355;metacyc:3-OXOACYL-ACP-SYNTH-BASE-RXN;obsolete:rxn08765;obsolete:rxn12870;seed:rxn05347	-10000	0			0	0
R2123A8A_B-124	1 MNXM1223@MNXC3 + 1 MNXM1@MNXC3 + 1 MNXM6@MNXC3 <==> 1 MNXM5@MNXC3 + 1 MNXM8334@MNXC3	rxn05339	FABG_BACSU		MNXC3	1.1.1.100;2.3.1.85;2.3.1.86	ec:1.1.1.100;ec:2.3.1.85;ec:2.3.1.86;kegg:R04533;metacyc:RXN-9514;seed:rxn05339	-10000	10000			0	0
RAA59AE89_LR-1087	1 MNXM1231@MNXC3 + 1 MNXM89557@MNXC3 --> 1 MNXM2@MNXC3 + 1 MNXM496@MNXC3	rxn01639	HUTG_BACSU	MNXR33152	MNXC3	3.5.3.8	bigg:FGLU;brenda:BR26109;ec:3.5.3.8;iag612:rbs_488;imo1053-pao1:FGLU;imo1056:FGLU;intenz:4296;isb619:FGLU;iso783:FGLU;iyo844:FGLU;kegg:R02285;metacyc:FORMIMINOGLUTAMASE-RXN;rhea:22492;rhea:22493;rhea:22494;rhea:22495;seed:rxn01639;upa:UCR02285;upa:UER00552	0	10000			0	0
R99C25D8F_B-964	1 MNXM1233@MNXC2 + 1 MNXM73@MNXC3 <==> 1 MNXM1667@MNXC3 + 1 MNXM23@MNXC3	rxn05567		MNXR2532	MNXC2%MNXC3		bigg:GALTpts;bigg:GALTptspp;iaf1260:GALTptspp;ijr904.45632:GALTpts;ijr904:GALTpts;isb619:GALTpts;iyo844:GALTpts;seed:rxn05567;seed:rxn08586	-10000	10000			0	0
R99FA3CA4_RL-967	1 MNXM12340@MNXC3 + 1 MNXM12@MNXC3 <-- 1 MNXM12396@MNXC3 + 1 MNXM21@MNXC3	rxn02825	YVCN_BACSU		MNXC3	2.3.1.118	ec:2.3.1.118;kegg:R08386;metacyc:2.3.1.118-RXN;seed:rxn02825	-10000	0			0	0
RE8984C2C_B-1506	1 MNXM12354@MNXC3 + 1 MNXM32@MNXC3 <==> 1 MNXM2@MNXC3 + 1 MNXM4053@MNXC3	rxn02875	BLYA_BACSU;CWLD_BACSU;CWLH_BACSU;LYTC_BACSU;LYTG_BACSU;YQII_BACSU;YRVJ_BACSU	MNXR68350	MNXC3	3.5.1.28	bigg:AMAA;ec:3.5.1.28;iit341:AMAA;imo1053-pao1:AMAA;imo1056:AMAA;isb619:AMAA;iso783:AMAA;iyo844:AMAA;seed:rxn02875	-10000	10000			0	0
R69668562_RL-632	1 MNXM123@MNXC3 + 1 MNXM15@MNXC3 + 1 MNXM23@MNXC3 <-- 1 MNXM2@MNXC3 + 1 MNXM7231@MNXC3	rxn00950	METC_BACSU		MNXC3	4.4.1.8	brenda:BR3446;ec:4.4.1.8;iabaylyiv4:CYSTATHIONINE-BETA-LYASE-RXN;iaf1260:CYSTL;iag612:rbs_212;iag612:rbs_213;iao358:rll_248;iin800:YFR055W;ijn746:CYSTL;ijr904.45632:CYSTL;ijr904:CYSTL;imeo21:CYSTL;imm904:CYSTL;imm904:CYSTLp;imo1053-pao1:CYSTLr;imo1056:CYSTLr;ind750:CYSTL;ind750:CYSTLp;inj661:CYSTL;irs1563.45632:R01286_c;isb619:CYSTL;iso783:CYSTL;iyo844:CYSTL;obsolete:rxn00951;obsolete:rxn13180;se…	-10000	0			0	0
RC556360C_LR-1273	1 MNXM123@MNXC3 + 1 MNXM16@MNXC3 --> 1 MNXM19@MNXC3 + 1 MNXM1@MNXC3 + 1 MNXM61@MNXC3	R_MHT1;R_SAM4	HMT_BACSU		MNXC3			0	10000			0	0
R17AF74BF_B-52	1 MNXM123@MNXC3 + 1 MNXM212@MNXC3 <==> 1 MNXM19@MNXC3 + 1 MNXM2@MNXC3	rxn00141			MNXC3	3.3.1.1	brenda:BR16046;ec:3.3.1.1;iabaylyiv4:ADENOSYLHOMOCYSTEINASE-RXN;iaf692:AHC;iao358:rll_581;iin800:SAH1;ijr904.45632:AHC;ijr904:AHC;imeo21:AHC;imm904:AHCi;imo1053-pao1:AHC;imo1056:AHC;ind750:AHCi;inj661:AHC;irs1563.45632:R00192_c;obsolete:rxn13082;seed:rxn00141	-10000	10000			0	0
R77E111FA_B-735	1 MNXM123@MNXC3 + 1 MNXM242@MNXC3 <==> 1 MNXM1777@MNXC3 + 1 MNXM2@MNXC3	rxn00955			MNXC3	4.4.1.21	ec:4.4.1.21;iyo844:RHCYS;seed:rxn00955	-10000	10000			0	0
R5FECAFF8_B-567	1 MNXM123@MNXC3 + 1 MNXM2449@MNXC3 <==> 1 MNXM1777@MNXC3	rxn05958	LUXS_BACSU		MNXC3	4.4.1.21	brenda:BR48539;brenda:BS371157;ec:4.4.1.21;iaf1260:RHCCE;iag612:rbs_550;iit341:RHCCE;ijr904.45632:RHCCE;ijr904:RHCCE;iso783:RHCCE;obsolete:rxn09226;seed:rxn05958	-10000	10000			0	0
RD2EBF8F3_B-1360	1 MNXM123@MNXC3 + 1 MNXM318@MNXC3 <==> 1 MNXM61@MNXC3 + 1 MNXM79@MNXC3	rxn00693	YXJH_BACSU+YXJG_BACSU;METE_BACSU		MNXC3	2.1.1.13;2.1.1.14	aragem.45632:R00946_c;brenda:BR40552;ec:2.1.1.13;ec:2.1.1.14;iabaylyiv4:HOMOCYSMETB12-RXN;iaf1260:METS;iaf692:METS;iao358:rll_249;igt196:METS;iin800:U47;ijn746:METSr;ijr904.45632:METS;ijr904:METS;imeo21:METSMHPGLUT_b;imeo21:MTHFB12D;imm904:METS;imo1053-pao1:METS;imo1056:METS;ind750:METS;inj661:METS;irs1563.45632:R00946_c;isb619:METS;iso783:METS;iyo844:METS;obsolete:rxn13144;seed:rxn00693	-10000	10000			0	0
R4F7C92C5_B-444	1 MNXM123@MNXC3 + 1 MNXM53@MNXC3 <==> 1 MNXM2@MNXC3 + 1 MNXM7231@MNXC3	rxn00953	MCCA_BACSU		MNXC3	4.2.1.22	brenda:BR406;ec:4.2.1.22;iao358:rll_591;imeo21:CYSTS;imm904:CYSTS;imo1053-pao1:CYSTS;imo1056:CYSTS;ind750:CYSTS;inj661:CYSTS;irs1563.45632:R01290_c;iyo844:CYSTS;obsolete:rxn00954;obsolete:rxn12884;seed:rxn00953	-10000	10000			0	0
R115B3288_LR-6	1 MNXM1242@MNXC3 + 1 MNXM15@MNXC3 + 1 MNXM3@MNXC3 --> 1 MNXM1@MNXC3 + 1 MNXM7@MNXC3 + 1 MNXM9212@MNXC3 + 1 MNXM9@MNXC3	R_GLNSP3	GLNA_BACSU		MNXC3	6.3.1.2	bigg:GLNSP3;ec:6.3.1.2;imeo21:GLNSP3;inj661:GLNSP3;irs1563.45632:R05033_c;seed:rxn03409	0	10000			0	0
R5141F0EC_B-454	1 MNXM1242@MNXC3 + 1 MNXM17@MNXC3 + 1 MNXM1@MNXC3 <==> 1 MNXM2264@MNXC3 + 1 MNXM47@MNXC3	rxn03408	MURG_BACSU		MNXC3	2.4.1.227		-10000	10000			0	0
R9CB1C10D_B-980	1 MNXM1242@MNXC3 + 1 MNXM5258@MNXC3 <==> 1 MNXM1@MNXC3 + 1 MNXM326@MNXC3 + 1 MNXM7630@MNXC3	rxn10199	PBPX_BACSU;YQGF_BACSU		MNXC3			-10000	10000			0	0
RF3CC6334_RL-1596	1 MNXM1246@MNXC3 + 1 MNXM5@MNXC3 <-- 1 MNXM1@MNXC3 + 1 MNXM270@MNXC3 + 1 MNXM6@MNXC3	R_FLVR	MHQN_BACSU;NFRA1_BACSU;NFRA2_BACSU;YDGI_BACSU;YFKO_BACSU;YODC_BACSU		MNXC3	1.5.1.30;1.5.1.41	bigg:FLVR;brenda:BR36901;brenda:BS259239;ec:1.5.1.30;ec:1.5.1.41;iaf1260:FLVR;intenz:18589;intenz:18679;isb619:FLVR;iyo844:FLVR;kegg:R05707;metacyc:NADPH-DEHYDROGENASE-FLAVIN-RXN;obsolete:rxn08520r;rhea:19377;rhea:19378;rhea:19379;rhea:19380;seed:rxn03976	-10000	0			0	0
R8A0926F3_RL-860	1 MNXM1249@MNXC3 + 1 MNXM23@MNXC3 <-- 1 MNXM1861@MNXC3	rxn11703	YTXM_BACSU		MNXC3	4.2.99.20	brenda:BR48915;ec:4.2.99.20;ecocyc:RXN-9310;intenz:17520;kegg:R08166;metacyc:RXN-9310;rhea:25597;rhea:25598;rhea:25599;rhea:25600;seed:rxn11703;upa:UCR08166;upa:UER00900	-10000	0			0	0
RBCDC2C62_B-1215	1 MNXM124@MNXC3 + 1 MNXM321@MNXC3 <==> 1 MNXM150@MNXC3 + 1 MNXM1@MNXC3 + 1 MNXM408@MNXC3	R_1187	SPEE_BACSU		MNXC3	2.5.1.16;2.5.1.22	aragem.45632:R02869_c;bigg:SPRMS;biopath:RXN01094;brenda:BR44280;brenda:BS323255;ec:2.5.1.16;ec:2.5.1.22;iin800:SPE4;iit341:SPRMS;imm904:SPRMS;ind750:SPRMS;intenz:2727;iso783:SPRS;iyo844:SPRS;kegg:R02869;metacyc:SPERMINE-SYNTHASE-RXN;pubmed:16428313;reactome:REACT_14825.1;rhea:19973;rhea:19974;rhea:19975;rhea:19976;seed:rxn02061;upa:UCR02869;upa:UER00315	-10000	10000			0	0
R52301C37_LR-465	1 MNXM1253@MNXC3 + 1 MNXM2@MNXC3 --> 1 MNXM1@MNXC3 + 1 MNXM285@MNXC3 + 1 MNXM57@MNXC3	R_GLYOX	PKSB_BACSU;YQGX_BACSU		MNXC3	3.1.2.6	bigg:GLYOX;bigg:GLYOXm;biopath:RXN00831;brenda:BS364477;brenda:BS93042;ec:3.1.2.6;iabaylyiv4:GLYOXII-RXN;iaf1260:GLYOX;ijr904.45632:GLYOX;ijr904:GLYOX;imm904:GLYOX;imm904:GLYOXm;ind750:GLYOX;ind750:GLYOXm;intenz:3257;iso783:GLYOX;kegg:R01736;macie:M0157;metacyc:GLYOXII-RXN;rhea:25245;rhea:25246;rhea:25247;rhea:25248;seed:rxn01274;upa:UCR01736;upa:UER00676	0	10000			0	0
RF191F672_B-1577	1 MNXM1253@MNXC3 <==> 1 MNXM310@MNXC3 + 1 MNXM57@MNXC3	R_829	YETH_BACSU;YQJC_BACSU;YRAH_BACSU;YURT_BACSU;YWBC_BACSU;YYAH_BACSU		MNXC3	4.4.1.5	aragem.45632:R02530_c;bigg:LGTHL;biopath:RXN00567;brenda:BR6441;brenda:BS398942;ec:4.4.1.5;ecocyc:GLYOXI-RXN;iabaylyiv4:GLYOXI-RXN;iaf1260:LGTHL;iin800:GLO1;ijr904.45632:LGTHL;ijr904:LGTHL;imm904:LGTHL;imo1053-pao1:LGTHL;imo1056:LGTHL;ind750:LGTHL;intenz:4849;iso783:LGTHL;kegg:R02530;macie:M0032;metacyc:GLYOXI-RXN;rhea:19069;rhea:19070;rhea:19071;rhea:19072;seed:rxn01834;upa:UCR02530;upa:UER00675	-10000	10000			0	0
R8796A875_LR-843	1 MNXM125@MNXC3 + 1 MNXM2@MNXC3 --> 1 MNXM334@MNXC3 + 1 MNXM9@MNXC3	R_NTD11;R_NTD11pp	NTPES_BACSU;YFNB_BACSU		MNXC3	3.1.3.1;3.1.3.31;3.1.3.5	bigg:NTD11;bigg:NTD11pp;biopath:RXN00833;brenda:BS64634;ec:3.1.3.1;ec:3.1.3.31;ec:3.1.3.5;ecocyc:RXN-7607;iabaylyiv4:RXN-7607;iaf1260:NTD11;iaf1260:NTD11pp;iao358:rll_294;iin800:U32;ijn746:NTD11;ijn746:NTD11pp;ijr904.45632:NTD11;ijr904:NTD11;imeo21:NTD11;imm904:NTD11;imo1053-pao1:NTD11;imo1056:NTD11;ind750:NTD11;inj661:NTD11;irs1563.45632:R01126_c;iso783:NTD11;kegg:R01126;metacyc:RXN-7607;reactom…	0	10000			0	0
R26F0C5C0_B-165	1 MNXM125@MNXC3 + 1 MNXM2@MNXC3 <==> 1 MNXM456@MNXC3	R_793;R_1566	PUR9_BACSU	MNXR3099	MNXC3	2.1.2.3;3.5.4.10	bigg:IMPC;biopath:RXN00218;brenda:BR19263;ec:2.1.2.3;ec:3.5.4.10;ecocyc:IMPCYCLOHYDROLASE-RXN;iabaylyiv4:IMPCYCLOHYDROLASE-RXN;iaf1260:IMPC;iaf692:IMPC;iag612:rbs_77;iao358:rll_371;igt196:IMPC;iin800:ADE16_2;iin800:ADE17_2;iit341:IMPC;ijn746:IMPC;ijr904.45632:IMPC;ijr904:IMPC;imeo21:IMPC;imm904:IMPC;imo1053-pao1:IMPC;imo1056:IMPC;ind750:IMPC;inj661:IMPC;intenz:4319;irs1563.45632:R01127_c;isb619:I…	-10000	10000			0	0
R17F3A914_B-56	1 MNXM1265@MNXC3 + 1 MNXM1@MNXC3 + 1 MNXM7@MNXC3 <==> 1 MNXM3@MNXC3 + 1 MNXM602@MNXC3	R_1173	AROK_BACSU		MNXC3	2.7.1.71	bigg:SHKK;biopath:RXN00448;brenda:BR47798;ec:2.7.1.71;ecocyc:SHIKIMATE-KINASE-RXN;iabaylyiv4:SHIKIMATE-KINASE-RXN;iaf1260:SHKK;iaf692:SHKK;iag612:rbs_189;iao358:rll_60;igt196:SHKK;iin800:ARO1_4;iit341:SHKK;ijn746:SHKK;ijr904.45632:SHKK;ijr904:SHKK;imeo21:SHKK;imm904:SHKK;imo1053-pao1:SHKK;imo1056:SHKK;ind750:SHKK;inj661:SHKK;intenz:2901;isb619:SHKK;iso783:SHKK;iyo844:SHKK;kegg:R02412;metacyc:SHIK…	-10000	10000			0	0
RDE46A37E_B-1436	1 MNXM1269@MNXC3 + 1 MNXM12@MNXC3 <==> 1 MNXM21@MNXC3 + 1 MNXM925@MNXC3	R_105	FABF_BACSU+FABH1_BACSU;FABF_BACSU+FABH2_BACSU		MNXC3	2.3.1.180;2.3.1.38;2.3.1.85;2.3.1.86	bigg:ACOATA;bigg:ACOATAm;biopath:RXN00665;brenda:BR44038;ec:2.3.1.180;ec:2.3.1.38;ec:2.3.1.85;ec:2.3.1.86;kegg:R01624;metacyc:ACP-S-ACETYLTRANSFER-RXN;seed:rxn05349	-10000	10000			0	0
R9C05CF3C_B-976	1 MNXM126@MNXC2 <==> 1 MNXM126@MNXC3	rxn05479		MNXR27748	MNXC2%MNXC3		iyo844:3PGt6;seed:rxn05479	-10000	10000			0	0
R67D3D8EC_B-616	1 MNXM126@MNXC3 + 1 MNXM1@MNXC3 + 1 MNXM7@MNXC3 <==> 1 MNXM189@MNXC3 + 1 MNXM3@MNXC3	R_GLYCKr	GLXK_BACSU		MNXC3	2.7.1.31	bigg:GLYCK;biopath:RXN00057;brenda:BR47771;brenda:BS370516;ec:2.7.1.31;ecocyc:GLY3KIN-RXN;iabaylyiv4:GLY3KIN-RXN;iaf1260:GLYCK;ijn746:GLYCK;ijr904.45632:GLYCK;ijr904:GLYCK;imeo21:GLYCK;imo1053-pao1:GLYCK;imo1056:GLYCK;inj661:GLYCK;intenz:19198;isb619:GLYCK;iyo844:GLYCK;kegg:R01514;metacyc:GLY3KIN-RXN;rhea:23516;rhea:23517;rhea:23518;rhea:23519;seed:rxn01102;upa:UCR01514;upa:UER00833;upa:UER00917	-10000	10000			0	0
R8AD5C583_RL-867	1 MNXM126@MNXC3 + 1 MNXM1@MNXC3 + 1 MNXM9@MNXC3 <-- 1 MNXM261@MNXC3 + 1 MNXM2@MNXC3	R_ACYP	ACYP_BACSU		MNXC3	3.6.1.7	bigg:ACYP;brenda:BS165362;ec:3.6.1.7;iaf692:ACYP;kegg:R01515;seed:rxn01103	-10000	0			0	0
R435A649E_B-358	1 MNXM126@MNXC3 <==> 1 MNXM275@MNXC3	R_1025;R_1656;R_1655	GPMI_BACSU		MNXC3	5.4.2.1;5.4.2.4	bigg:PGM;biopath:RXN00422;brenda:BR17;brenda:BS1158;ec:5.4.2.1;ec:5.4.2.4;ecocyc:3PGAREARR-RXN;iabaylyiv4:3PGAREARR-RXN;iaf1260:PGM;iaf692:PGM;iag612:rbs_70;iao358:rll_326;iao358:rll_476;iao358:rll_481;igt196:PGM;iin800:GPM1_2;iin800:GPM2;iin800:GPM3;iit341:PGM;ijn746:PGM;ijr904.45632:PGM;ijr904:PGM;imeo21:PGM;imm904:PGM;imo1053-pao1:PGM;imo1056:PGM;ind750:PGM;inj661:PGM;intenz:4989;ips189:PGM;ir…	-10000	10000			0	0
RC42DAB84_B-1267	1 MNXM12741@MNXC3 + 1 MNXM5258@MNXC3 <==> 1 MNXM1@MNXC3 + 1 MNXM8673@MNXC3 + 1 MNXM89653@MNXC3	rxn10196	TAGG_BACSU+TAGH_BACSU		MNXC3	3.6.3.40		-10000	10000			0	0
R1C789000_B-88	1 MNXM12742@MNXC3 + 1 MNXM5258@MNXC3 <==> 1 MNXM1@MNXC3 + 1 MNXM8674@MNXC3 + 1 MNXM89653@MNXC3	rxn10195	TAGG_BACSU+TAGH_BACSU		MNXC3	3.6.3.40		-10000	10000			0	0
RD34B5A10_B-1362	1 MNXM12742@MNXC3 + 45 MNXM17@MNXC3 + 45 MNXM1@MNXC3 <==> 45 MNXM52@MNXC3 + 1 MNXM7696@MNXC3	rxn10193	TAGE_BACSU		MNXC3	2.4.1.52		-10000	10000			0	0
R2D3360AA_LR-213	1 MNXM1275@MNXC2 + 1 MNXM2@MNXC3 + 1 MNXM3@MNXC3 --> 1 MNXM1275@MNXC3 + 1 MNXM1@MNXC3 + 1 MNXM7@MNXC3 + 1 MNXM9@MNXC3	R_METabc	METN_BACSU+METP_BACSU+METQ_BACSU;YHCG_BACSU+YHCH_BACSU+YHCJ_BACSU;YTRB_BACSU+YTRE_BACSU+YTRF_BACSU		MNXC2%MNXC3		bigg:METDabc;bigg:METDabcpp;ecocyc:TRANS-RXN0-202;iabaylyiv4:TRANS-RXNIM-5753;iaf1260:METDabcpp;ijr904.45632:METDabc;ijr904:METDabc;imo1053-pao1:METDabc;imo1056:METDabc;iyo844:METDabc;rhea:29767;rhea:29768;rhea:29769;rhea:29770;seed:rxn05183;seed:rxn08910	0	10000			0	0
R2DA81553_B-215	1 MNXM1277@MNXC3 + 1 MNXM21@MNXC3 <==> 1 MNXM12@MNXC3 + 1 MNXM4815@MNXC3	RR01487	ODP2_BACSU		MNXC3	2.3.1.12	bigg:PDHbr;brenda:BS320377;ec:2.3.1.12;iao358:rll_310;iin800:LAT1;ijn746:PDHbr;imeo21:PDHbr;inj661:PDHbr;metacyc:DIHYDLIPACETRANS-RXN;obsolete:rxn06179;rhea:33151;rhea:33152;rhea:33153;rhea:33154;seed:rxn01871	-10000	10000			0	0
R345FAEDC_B-258	1 MNXM1277@MNXC3 + 1 MNXM470@MNXC3 <==> 1 MNXM12@MNXC3 + 1 MNXM5034@MNXC3	rxn01925	ODB2_BACSU		MNXC3	2.3.1.168	ec:2.3.1.168;obsolete:rxn06210;seed:rxn01925	-10000	10000			0	0
RE1E3BE49_B-1458	1 MNXM1277@MNXC3 + 1 MNXM471@MNXC3 <==> 1 MNXM12@MNXC3 + 1 MNXM5589@MNXC3	rxn06586	ODB2_BACSU		MNXC3	2.3.1.168	ec:2.3.1.168;seed:rxn06586	-10000	10000			0	0
R4DC274AC_B-429	1 MNXM1277@MNXC3 + 1 MNXM569@MNXC3 <==> 1 MNXM12@MNXC3 + 1 MNXM5588@MNXC3	rxn06335	ODB2_BACSU		MNXC3	2.3.1.168	ec:2.3.1.168;seed:rxn06335	-10000	10000			0	0
RDF3FE2F3_B-1443	1 MNXM1277@MNXC3 + 1 MNXM92@MNXC3 <==> 1 MNXM12@MNXC3 + 1 MNXM81337@MNXC3	rxn01872	ODO2_BACSU		MNXC3	2.3.1.61	bigg:AKGDb;bigg:AKGDbm;bigg:AKGDbr;brenda:BS321127;ec:2.3.1.61;ijn746:AKGDbr;imeo21:AKGDb;imm904:AKGDbm;ind750:AKGDbm;inj661:AKGDb;isb619:AKGDb;obsolete:rxn06180;seed:rxn01872	-10000	10000			0	0
R365B2BE4_B-272	1 MNXM127@MNXC2 + 1 MNXM1@MNXC2 <==> 1 MNXM127@MNXC3 + 1 MNXM1@MNXC3	R_800;R_1572	CSBC_BACSU;IOLF_BACSU;IOLT_BACSU		MNXC2%MNXC3		bigg:INSTt2;bigg:INSTt2r;iag612:rbs_349;iag612:rbs_350;iag612:rbs_351;iin800:ITR1;iin800:ITR2;imm904:INSTt2;ind750:INSTt2;iyo844:INSTt2;seed:rxn05593	-10000	10000			0	0
R42E6364C_RL-355	1 MNXM127@MNXC3 + 1 MNXM9@MNXC3 <-- 1 MNXM2063@MNXC3 + 1 MNXM2@MNXC3	R_MI4PP	SUHB_BACSU		MNXC3	3.1.3.25	bigg:MI4PP;biopath:RXN00805;brenda:BS364540;ec:3.1.3.25;imeo21:MI4PP;inj661:MI4PP;irs1563.45632:R01186_c;kegg:R01186;metacyc:RXN-10952;reactome:REACT_150193.1;rhea:30735;rhea:30736;rhea:30737;rhea:30738;seed:rxn00882	-10000	0			0	0
RF57BB247_RL-1608	1 MNXM127@MNXC3 + 1 MNXM9@MNXC3 <-- 1 MNXM2@MNXC3 + 1 MNXM540@MNXC3	R_MI3PP	SUHB_BACSU		MNXC3	2.7.1.64;3.1.3.25	bigg:MI3PP;biopath:RXN00326;biopath:RXN01526;ec:2.7.1.64;ec:3.1.3.25;iin800:INM1;iin800:YDR287W;imeo21:MI3PP;inj661:MI3PP;irs1563.45632:R01187_c;kegg:R01187;metacyc:MYO-INOSITOL-1OR-4-MONOPHOSPHATASE-RXN;reactome:REACT_150231.1;rhea:30739;rhea:30740;rhea:30741;rhea:30742;seed:rxn00883;upa:UCR01187;upa:UER00788	-10000	0			0	0
RBA1EB653_B-1197	1 MNXM1280@MNXC3 + 1 MNXM7@MNXC3 <==> 1 MNXM3@MNXC3 + 1 MNXM89557@MNXC3	R_651;R_1523	PROB_BACSU;PROJ_BACSU	MNXR32778	MNXC3	2.7.2.11	bigg:GLU5K;bigg:GLU5Km;biopath:RXN00674;brenda:BR47821;ec:2.7.2.11;ecocyc:GLUTKIN-RXN;iabaylyiv4:GLUTKIN-RXN;iaf1260:GLU5K;iaf692:GLU5K;iag612:rbs_182;iag612:rbs_183;iao358:rll_336;ijn746:GLU5K;ijr904.45632:GLU5K;ijr904:GLU5K;imeo21:GLU5K;imm904:GLU5K;imo1053-pao1:GLU5K;imo1056:GLU5K;ind750:GLU5K;inj661:GLU5K;intenz:2989;irs1563.45632:R00239_c;irs1563.45632:R00239_p;iso783:GLU5K;iyo844:GLU5K;kegg…	-10000	10000			0	0
R70EE2C65_B-687	1 MNXM1282@MNXC3 + 1 MNXM3@MNXC3 <==> 1 MNXM1@MNXC3 + 1 MNXM59594@MNXC3 + 1 MNXM7@MNXC3	rxn01390	RHAB_BACSU		MNXC3	2.7.1.5		-10000	10000			0	0
R30F04FA7_B-242	1 MNXM1287@MNXC3 + 1 MNXM2@MNXC3 <==> 1 MNXM39@MNXC3 + 1 MNXM89557@MNXC3	rxn00375	DEF1_BACSU;DEF2_BACSU		MNXC3	3.5.1.68	bigg:NFORGLUAH;brenda:BR22707;ec:3.5.1.68;ijn746:NFORGLUAH;intenz:4252;kegg:R00525;metacyc:N-FORMYLGLUTAMATE-DEFORMYLASE-RXN;rhea:12476;rhea:12477;rhea:12478;rhea:12479;seed:rxn00375;upa:UCR00525;upa:UER00554	-10000	10000			0	0
RC5B97616_B-1276	1 MNXM1289@MNXC3 + 1 MNXM1@MNXC3 + 1 MNXM6@MNXC3 <==> 1 MNXM5@MNXC3 + 1 MNXM89661@MNXC3	rxn01387	IDH_BACSU		MNXC3	1.1.1.42	ec:1.1.1.42;iin800:IDP1_1;iin800:IDP2_1;iin800:IDP3_1;intenz:15912;kegg:R01899;rhea:25588;rhea:25589;rhea:25590;rhea:25591;seed:rxn01387	-10000	10000			0	0
RDE10F1CA_LR-1434	1 MNXM1289@MNXC3 + 1 MNXM1@MNXC3 --> 1 MNXM13@MNXC3 + 1 MNXM20@MNXC3	R_IDP3_2;R_IDP2_2	IDH_BACSU		MNXC3			0	10000			0	0
R42D477E8_B-354	1 MNXM128@MNXC2 + 1 MNXM131@MNXC2 + 1 MNXM1@MNXC2 <==> 1 MNXM128@MNXC3 + 1 MNXM131@MNXC3 + 1 MNXM1@MNXC3	rxn05213	CITN_BACSU	MNXR27596	MNXC2%MNXC3		iyo844:CITt14;seed:rxn05213	-10000	10000			0	0
R1FFDF741_B-114	1 MNXM1294@MNXC3 + 1 MNXM1@MNXC3 + 1 MNXM7@MNXC3 <==> 1 MNXM271@MNXC3 + 1 MNXM3@MNXC3	R_1019	K6PF_BACSU		MNXC3	2.7.1.11	bigg:PFK_3;ec:2.7.1.11;ecocyc:RXN0-6541;iin800:PFK1_3;imm904:PFK_3;ind750:PFK_3;kegg:R01843;metacyc:RXN0-6541;obsolete:rxn09501;rhea:31443;rhea:31444;rhea:31445;rhea:31446;seed:rxn01343	-10000	10000			0	0
R54EC72A7_B-487	1 MNXM1294@MNXC3 <==> 1 MNXM258@MNXC3 + 1 MNXM77@MNXC3	R_557	ALF_BACSU		MNXC3	4.1.2;4.1.2.13	bigg:FBA3;biopath:RXN00156;ec:4.1.2;ec:4.1.2.13;ecocyc:SEDOBISALDOL-RXN;imm904:FBA3;ind750:FBA3;irs1563.45632:R01829_c;irs1563.45632:R01829_p;kegg:R01829;metacyc:SEDOBISALDOL-RXN;obsolete:rxn09504;rhea:30167;rhea:30168;rhea:30169;rhea:30170;seed:rxn01334	-10000	10000			0	0
R43732CB3_B-361	1 MNXM12@MNXC3 + 1 MNXM133@MNXC3 <==> 2 MNXM21@MNXC3	R_73	FADA_BACSU;THL_BACSU;YHFS_BACSU		MNXC3	2.3.1.16;2.3.1.9	aragem.45632:R00238_p;bigg:ACACT1;bigg:ACACT1m;bigg:ACACT1r;bigg:ACACT1rm;bigg:ACACT1x;bigg:KAT1;biopath:RXN00225;biopath:RXN01163;brenda:BR44092;ec:2.3.1.16;ec:2.3.1.9;ecocyc:ACETYL-COA-ACETYLTRANSFER-RXN;iabaylyiv4:ACETYL-COA-ACETYLTRANSFER-RXN;iaf1260:ACACT1r;iaf1260:KAT1;iaf692:ACACT1;iao358:rll_136;iin800:ERG10;iit341:ACACT1r;ijn746:ACACT1r;ijn746:KAT1;ijr904.45632:ACACT1r;ijr904:ACACT1r;ime…	-10000	10000			0	0
R5B763B12_RL-534	1 MNXM12@MNXC3 + 1 MNXM164@MNXC3 + 1 MNXM1@MNXC3 <-- 1 MNXM2@MNXC3 + 1 MNXM739@MNXC3	rxn00965	YNEP_BACSU		MNXC3	3.1.2.23	brenda:BR2508;ec:3.1.2.23;intenz:3274;iso783:4HBTE;kegg:R01301;metacyc:3.1.2.23-RXN;rhea:11948;rhea:11949;rhea:11950;rhea:11951;seed:rxn00965;upa:UCR01301;upa:UER01022	-10000	0			0	0
R67B33977_B-613	1 MNXM12@MNXC3 + 1 MNXM184@MNXC3 <==> 1 MNXM1@MNXC3 + 1 MNXM40@MNXC3 + 1 MNXM925@MNXC3	R_854	FABD_BACSU		MNXC3			-10000	10000			0	0
R7ECEE4C1_B-776	1 MNXM12@MNXC3 + 1 MNXM1872@MNXC3 <==> 1 MNXM21@MNXC3 + 1 MNXM2@MNXC3 + 1 MNXM480@MNXC3	rxn03030	DAPH_BACSU		MNXC3	2.3.1.89	brenda:BR44091;ec:2.3.1.89;intenz:2357;iyo844:APATi;kegg:R04364;metacyc:2.3.1.89-RXN;rhea:13085;rhea:13086;rhea:13087;rhea:13088;seed:rxn03030;upa:UCR04364;upa:UER00022	-10000	10000			0	0
R6860F444_RL-620	1 MNXM12@MNXC3 + 1 MNXM1@MNXC3 + 1 MNXM32950@MNXC3 <-- 1 MNXM66@MNXC3 + 1 MNXM89884@MNXC3	rxn10204	PLSX_BACSU+PLSY_BACSU		MNXC3	2.3.1.15		-10000	0			0	0
RE84B7440_RL-1504	1 MNXM12@MNXC3 + 1 MNXM1@MNXC3 + 1 MNXM340@MNXC3 <-- 1 MNXM21@MNXC3 + 1 MNXM969@MNXC3	R_G1PACT	GLMU_BACSU		MNXC3	2.3.1.157;2.3.1.4	bigg:G1PACT;brenda:BR29474;ec:2.3.1.157;ec:2.3.1.4;ecocyc:2.3.1.157-RXN;iabaylyiv4:GLUCOSAMINE1PACETYL-RXN;iaf1260:G1PACT;iaf692:G1PACT;iao358:rll_161;igt196:G1PACT;iit341:G1PACT;ijn746:G1PACT;ijr904.45632:G1PACT;ijr904:G1PACT;imeo21:G1PACT;imo1053-pao1:G1PACT;imo1056:G1PACT;inj661:G1PACT;intenz:2425;ips189:G1PACT;isb619:G1PACT;iso783:G1PACT;iyo844:G1PACTr;kegg:R05332;metacyc:2.3.1.157-RXN;obsole…	-10000	0			0	0
R4BEFEDF7_RL-417	1 MNXM12@MNXC3 + 1 MNXM1@MNXC3 + 1 MNXM552@MNXC3 <-- 1 MNXM2306@MNXC3 + 1 MNXM2@MNXC3	rxn05023	YTXM_BACSU;YUGF_BACSU		MNXC3	3.1.2.28	brenda:BR49261;ec:3.1.2.28;ecocyc:RXN-9311;intenz:18350;kegg:R07262;metacyc:RXN-9311;pubmed:19321747;rhea:26309;rhea:26310;rhea:26311;rhea:26312;seed:rxn05023	-10000	0			0	0
R517FC7A7_RL-457	1 MNXM12@MNXC3 + 1 MNXM1@MNXC3 + 1 MNXM6573@MNXC3 <-- 1 MNXM5742@MNXC3 + 1 MNXM9603@MNXC3	rxn10215	PLSC_BACSU		MNXC3	2.3.1.51		-10000	0			0	0
R8905B475_RL-851	1 MNXM12@MNXC3 + 1 MNXM1@MNXC3 + 1 MNXM6574@MNXC3 <-- 1 MNXM5745@MNXC3 + 1 MNXM9604@MNXC3	rxn10218	PLSC_BACSU		MNXC3	2.3.1.51		-10000	0			0	0
RED85CCA5_RL-1554	1 MNXM12@MNXC3 + 1 MNXM1@MNXC3 + 1 MNXM6580@MNXC3 <-- 1 MNXM5741@MNXC3 + 1 MNXM9620@MNXC3	rxn10214	PLSC_BACSU		MNXC3	2.3.1.51		-10000	0			0	0
RFA48B752_RL-1639	1 MNXM12@MNXC3 + 1 MNXM1@MNXC3 + 1 MNXM6581@MNXC3 <-- 1 MNXM5746@MNXC3 + 1 MNXM9621@MNXC3	rxn10219	PLSC_BACSU		MNXC3	2.3.1.51		-10000	0			0	0
R6561FB0F_RL-603	1 MNXM12@MNXC3 + 1 MNXM1@MNXC3 + 1 MNXM6582@MNXC3 <-- 1 MNXM5744@MNXC3 + 1 MNXM9622@MNXC3	rxn10217	PLSC_BACSU		MNXC3	2.3.1.51		-10000	0			0	0
R72AC80F8_RL-702	1 MNXM12@MNXC3 + 1 MNXM1@MNXC3 + 1 MNXM6583@MNXC3 <-- 1 MNXM5743@MNXC3 + 1 MNXM9623@MNXC3	rxn10216	PLSC_BACSU		MNXC3	2.3.1.51		-10000	0			0	0
R535DACAA_B-475	1 MNXM12@MNXC3 + 1 MNXM1@MNXC3 + 1 MNXM6636@MNXC3 <==> 1 MNXM5745@MNXC3 + 1 MNXM925@MNXC3	rxn05451	FABD_BACSU		MNXC3	2.3.1.0	ec:2.3.1.0;seed:rxn05451	-10000	10000			0	0
R474F5B9F_B-387	1 MNXM12@MNXC3 + 1 MNXM1@MNXC3 + 1 MNXM6637@MNXC3 <==> 1 MNXM5743@MNXC3 + 1 MNXM925@MNXC3	rxn05455	FABD_BACSU		MNXC3	2.3.1.0	ec:2.3.1.0;seed:rxn05455	-10000	10000			0	0
RCC5B3DF8_B-1319	1 MNXM12@MNXC3 + 1 MNXM1@MNXC3 + 1 MNXM6644@MNXC3 <==> 1 MNXM5744@MNXC3 + 1 MNXM925@MNXC3	rxn05453	FABD_BACSU		MNXC3	2.3.1.0	ec:2.3.1.0;seed:rxn05453	-10000	10000			0	0
R33E789E7_B-255	1 MNXM12@MNXC3 + 1 MNXM1@MNXC3 + 1 MNXM7607@MNXC3 <==> 1 MNXM89884@MNXC3 + 1 MNXM925@MNXC3	rxn05459	FABD_BACSU		MNXC3	2.3.1.3	ec:2.3.1.3;seed:rxn05459	-10000	10000			0	0
R6952DA54_B-631	1 MNXM12@MNXC3 + 1 MNXM1@MNXC3 + 1 MNXM8022@MNXC3 <==> 1 MNXM5742@MNXC3 + 1 MNXM925@MNXC3	rxn05452	FABD_BACSU		MNXC3	2.3.1.0	ec:2.3.1.0;seed:rxn05452	-10000	10000			0	0
RED260B3C_B-1550	1 MNXM12@MNXC3 + 1 MNXM1@MNXC3 + 1 MNXM8023@MNXC3 <==> 1 MNXM5746@MNXC3 + 1 MNXM925@MNXC3	rxn05456	FABD_BACSU		MNXC3	2.3.1.0	ec:2.3.1.0;seed:rxn05456	-10000	10000			0	0
R78E8040A_B-743	1 MNXM12@MNXC3 + 1 MNXM1@MNXC3 + 1 MNXM8026@MNXC3 <==> 1 MNXM5741@MNXC3 + 1 MNXM925@MNXC3	rxn05454	FABD_BACSU		MNXC3	2.3.1.0	ec:2.3.1.0;seed:rxn05454	-10000	10000			0	0
RD40FC532_B-1367	1 MNXM12@MNXC3 + 1 MNXM2105@MNXC3 <==> 1 MNXM233@MNXC3 + 1 MNXM9@MNXC3	rxn00871	PTB_BACSU		MNXC3	2.3.1.19	biopath:RXN00771;brenda:BR44017;ec:2.3.1.19;intenz:2287;ips189:PBUTT;iyo844:PBUTT;kegg:R01174;metacyc:PHOSPHATE-BUTYRYLTRANSFERASE-RXN;rhea:20892;rhea:20893;rhea:20894;rhea:20895;seed:rxn00871	-10000	10000			0	0
RF06E6E50_B-1570	1 MNXM12@MNXC3 + 1 MNXM2214@MNXC3 <==> 1 MNXM1@MNXC3 + 1 MNXM45@MNXC3 + 1 MNXM925@MNXC3	rxn06023	ACPS_BACSU+ACP_BACSU	MNXR35618	MNXC3	2.7.8.-;2.7.8.7	bigg:ACPS1;brenda:BS359963;ec:2.7.8.-;ec:2.7.8.7;iaf1260:ACPS1;igt196:ACPS1;ijr904.45632:ACPS1;ijr904:ACPS1;imeo21:ACPS1;imo1053-pao1:ACPS1;imo1056:ACPS1;inj661:ACPS1;isb619:ACPS1;iso783:ACPS1;iyo844:ACPS1;kegg:R01625;obsolete:rxn08058;seed:rxn06023	-10000	10000			0	0
RAA5F3C20_B-1089	1 MNXM12@MNXC3 + 1 MNXM25932@MNXC3 <==> 1 MNXM88@MNXC3 + 1 MNXM925@MNXC3	R_FAS1_7_c	FABD_BACSU		MNXC3	2.3.1;2.3.1.2	ec:2.3.1;ec:2.3.1.2;iin800:FAS1_7_c;metacyc:RXN3O-9780;seed:rxn05458	-10000	10000			0	0
R61832B4_RL-576	1 MNXM12@MNXC3 + 1 MNXM3426@MNXC3 <-- 1 MNXM224@MNXC3 + 1 MNXM66@MNXC3	rxn10203	PLSX_BACSU+PLSY_BACSU		MNXC3	2.3.1.15	ec:2.3.1.15;seed:rxn10203	-10000	0			0	0
R5F46211E_RL-564	1 MNXM12@MNXC3 + 1 MNXM418@MNXC3 <-- 1 MNXM21@MNXC3 + 1 MNXM53@MNXC3	R_U48_	CYSE_BACSU	MNXR4808	MNXC3	2.3.1.30	bigg:SERAT;bigg:SERATi;biopath:RXN01325;brenda:BR44030;ec:2.3.1.30;ecocyc:SERINE-O-ACETTRAN-RXN;iabaylyiv4:SERINE-O-ACETTRAN-RXN;iaf1260:SERAT;iaf692:SERAT;iag612:rbs_117;iao358:rll_103;igt196:SERAT;iin800:U48;iit341:SERAT;ijn746:SERAT;ijr904.45632:SERAT;ijr904:SERAT;imeo21:SERAT;imm904:SERATi;imo1053-pao1:SERAT;imo1056:SERAT;ind750:SERATi;inj661:SERAT;intenz:2298;irs1563.45632:R00586_c;isb619:SE…	-10000	0			0	0
RD9A71B34_B-1402	1 MNXM12@MNXC3 + 1 MNXM524@MNXC3 <==> 1 MNXM21@MNXC3 + 1 MNXM86@MNXC3	R00927_c	FADA_BACSU;THL_BACSU;YHFS_BACSU		MNXC3	2.3.1.16;2.3.1.9	bigg:ACACT10m;bigg:MACCOAT;biopath:RXN01541;brenda:BS407013;ec:2.3.1.16;ec:2.3.1.9;iag612:rbs_50;ijn746:MACCOAT;imeo21:ACOACAT;imo1053-pao1:ACACT10rr;imo1056:ACACT10rr;inj661:ACOACAT;irs1563.45632:R00927_c;iyo844:ACACT10rr;kegg:R00927;metacyc:METHYLACETOACETYLCOATHIOL-RXN;obsolete:rxn11387r;reactome:REACT_1478.3;rhea:30719;rhea:30720;rhea:30721;rhea:30722;seed:rxn00676	-10000	10000			0	0
RA8313C9_B-1069	1 MNXM12@MNXC3 + 1 MNXM564@MNXC3 <==> 1 MNXM224@MNXC3 + 1 MNXM925@MNXC3	R_FAS1_6_c	FABD_BACSU		MNXC3	2.3.1.1	ec:2.3.1.1;iin800:FAS1_6_c;seed:rxn05457	-10000	10000			0	0
RF847B611_B-1628	1 MNXM12@MNXC3 + 1 MNXM677@MNXC3 <==> 1 MNXM21@MNXC3 + 1 MNXM342@MNXC3	R03778_c	FADA_BACSU;THL_BACSU;YHFS_BACSU		MNXC3	2.3.1.155;2.3.1.16;2.3.1.9	bigg:ACACT4p;bigg:ACACT4r;bigg:KAT4;biopath:RXN01338;ec:2.3.1.155;ec:2.3.1.16;ec:2.3.1.9;iabaylyiv4:0-3OXOCOA-THIOLASE-RXN;iabaylyiv4:C10;iaf1260:KAT4;ijn746:KAT4;imm904:ACACT4p;ind750:ACACT4p;irs1563.45632:R03778_x;isb619:ACACT4r;iyo844:ACACT4r;kegg:R03778;metacyc:RXN-13617;pubmed:1550553;reactome:REACT_101820;reactome:REACT_102598;reactome:REACT_106367;reactome:REACT_110668;reactome:REACT_13393…	-10000	10000			0	0
RC85FD4B5_B-1293	1 MNXM12@MNXC3 + 1 MNXM705@MNXC3 <==> 1 MNXM21@MNXC3 + 1 MNXM486@MNXC3	R04742_c	FADA_BACSU;THL_BACSU;YHFS_BACSU		MNXC3	2.3.1.155;2.3.1.16;2.3.1.9	bigg:ACACT5p;bigg:ACACT5r;bigg:KAT5;biopath:RXN00937;ec:2.3.1.155;ec:2.3.1.16;ec:2.3.1.9;iabaylyiv4:0-3OXOCOA-THIOLASE-RXN;iabaylyiv4:C12;iaf1260:KAT5;ijn746:KAT5;imm904:ACACT5p;ind750:ACACT5p;irs1563.45632:R04742_x;isb619:ACACT5r;iyo844:ACACT5r;kegg:R04742;pubmed:1550553;reactome:REACT_100615;reactome:REACT_114037;reactome:REACT_132148;reactome:REACT_155874;reactome:REACT_1749;reactome:REACT_174…	-10000	10000			0	0
R6861B226_B-621	1 MNXM12@MNXC3 + 1 MNXM706@MNXC3 <==> 1 MNXM21@MNXC3 + 1 MNXM553@MNXC3	R04747_c	FADA_BACSU;THL_BACSU;YHFS_BACSU		MNXC3	2.3.1.155;2.3.1.16;2.3.1.9	bigg:ACACT3r;bigg:KAT3;biopath:RXN00848;ec:2.3.1.155;ec:2.3.1.16;ec:2.3.1.9;iabaylyiv4:0-3OXOCOA-THIOLASE-RXN;iabaylyiv4:C8;iaf1260:KAT3;ijn746:KAT3;irs1563.45632:R04747_x;isb619:ACACT3r;iyo844:ACACT3r;kegg:R04747;obsolete:rxn12705;pubmed:1550553;reactome:REACT_101897;reactome:REACT_103773;reactome:REACT_125728;reactome:REACT_157145;reactome:REACT_31072;reactome:REACT_481;reactome:REACT_481.2;rea…	-10000	10000			0	0
RBFDCF42D_B-1232	1 MNXM12@MNXC3 + 1 MNXM707@MNXC3 <==> 1 MNXM21@MNXC3 + 1 MNXM363@MNXC3	R03858_c	FADA_BACSU;THL_BACSU;YHFS_BACSU		MNXC3	2.3.1.155;2.3.1.16;2.3.1.9	bigg:ACACT6p;bigg:ACACT6r;bigg:KAT6;biopath:RXN00785;ec:2.3.1.155;ec:2.3.1.16;ec:2.3.1.9;iabaylyiv4:0-3OXOCOA-THIOLASE-RXN;iabaylyiv4:C14;iaf1260:KAT6;ijn746:KAT6;imm904:ACACT6p;ind750:ACACT6p;irs1563.45632:R03858_x;isb619:ACACT6r;iyo844:ACACT6r;kegg:R03858;obsolete:rxn10367r;pubmed:1550553;reactome:REACT_102432;reactome:REACT_139820;reactome:REACT_1519;reactome:REACT_1519.2;reactome:REACT_153471…	-10000	10000			0	0
R43D1C646_B-364	1 MNXM12@MNXC3 + 1 MNXM717@MNXC3 <==> 1 MNXM21@MNXC3 + 1 MNXM233@MNXC3	R01177_c	FADA_BACSU;THL_BACSU;YHFS_BACSU		MNXC3	2.3.1.155;2.3.1.16;2.3.1.9	bigg:ACACT2r;bigg:KAT2;biopath:RXN00254;ec:2.3.1.155;ec:2.3.1.16;ec:2.3.1.9;iabaylyiv4:0-3OXOCOA-THIOLASE-RXN;iabaylyiv4:C6;iaf1260:KAT2;iin800:POT1_7;ijn746:KAT2;irs1563.45632:R01177_x;isb619:ACACT2r;iyo844:ACACT2r;kegg:R01177;metacyc:RXN-12565;pubmed:1550553;reactome:REACT_101292;reactome:REACT_102613;reactome:REACT_108748;reactome:REACT_118065;reactome:REACT_134407;reactome:REACT_142268;reacto…	-10000	10000			0	0
R8A69C2F0_B-863	1 MNXM12@MNXC3 + 1 MNXM738@MNXC3 <==> 1 MNXM21@MNXC3 + 1 MNXM224@MNXC3	R03991_c	FADA_BACSU;THL_BACSU;YHFS_BACSU		MNXC3	2.3.1.155;2.3.1.16;2.3.1.9	bigg:ACACT7p;bigg:ACACT7r;bigg:KAT7;biopath:RXN00111;brenda:BR29472;ec:2.3.1.155;ec:2.3.1.16;ec:2.3.1.9;iabaylyiv4:2.3.1.155-RXN;iaf1260:KAT7;ijn746:KAT7;imm904:ACACT7p;ind750:ACACT7p;intenz:2423;irs1563.45632:R03991_c;isb619:ACACT7r;iyo844:ACACT7r;kegg:R03991;metacyc:2.3.1.155-RXN;obsolete:rxn05750;pubmed:1550553;reactome:REACT_104140;reactome:REACT_105034;reactome:REACT_110677;reactome:REACT_12…	-10000	10000			0	0
R9C8B0865_RL-979	1 MNXM12@MNXC3 + 1 MNXM820@MNXC3 <-- 1 MNXM353@MNXC3 + 1 MNXM92@MNXC3	R_HSST	META_BACSU	MNXR3051	MNXC3	2.3.1.46	bigg:HSST;biopath:RXN01415;brenda:BR44047;ec:2.3.1.46;ecocyc:HOMSUCTRAN-RXN;iaf1260:HSST;iao358:rll_245;ijr904.45632:HSST;ijr904:HSST;imeo21:HSST;imo1053-pao1:HSST;imo1056:HSST;inj661:HSST;intenz:2314;irs1563.45632:R01777_c;iso783:HSST;iyo844:HSSTr;kegg:R01777;metacyc:HOMSUCTRAN-RXN;rhea:22008;rhea:22009;rhea:22010;rhea:22011;seed:rxn01304;upa:UCR01777;upa:UER00075	-10000	0			0	0
RDE1D0D5C_RL-1435	1 MNXM12@MNXC3 + 1 MNXM90433@MNXC3 <-- 1 MNXM88@MNXC3 + 1 MNXM90586@MNXC3	rxn10211	PLSC_BACSU		MNXC3	2.3.1.51	ec:2.3.1.51;seed:rxn10211	-10000	0			0	0
R17087FB2_RL-48	1 MNXM12@MNXC3 + 1 MNXM90434@MNXC3 <-- 1 MNXM32950@MNXC3 + 1 MNXM89884@MNXC3	rxn10213	PLSC_BACSU		MNXC3	2.3.1.51	ec:2.3.1.51;seed:rxn10213	-10000	0			0	0
R1FFEC3D1_RL-115	1 MNXM12@MNXC3 + 1 MNXM90435@MNXC3 <-- 1 MNXM1@MNXC3 + 1 MNXM224@MNXC3 + 1 MNXM3426@MNXC3	rxn10212	PLSC_BACSU		MNXC3	2.3.1.51		-10000	0			0	0
R8F7E8B65_RL-901	1 MNXM12@MNXC3 + 1 MNXM90586@MNXC3 <-- 1 MNXM1@MNXC3 + 1 MNXM66@MNXC3 + 1 MNXM88@MNXC3	R_G3PAT160	PLSX_BACSU+PLSY_BACSU		MNXC3			-10000	0			0	0
R8DA9FF83_RL-890	1 MNXM12@MNXC3 + 1 MNXM9603@MNXC3 <-- 1 MNXM5742@MNXC3 + 1 MNXM66@MNXC3	rxn10206	PLSX_BACSU+PLSY_BACSU		MNXC3	2.3.1.15	ec:2.3.1.15;seed:rxn10206	-10000	0			0	0
R60B11D92_RL-569	1 MNXM12@MNXC3 + 1 MNXM9604@MNXC3 <-- 1 MNXM5745@MNXC3 + 1 MNXM66@MNXC3	rxn10209	PLSX_BACSU+PLSY_BACSU		MNXC3	2.3.1.15	ec:2.3.1.15;seed:rxn10209	-10000	0			0	0
R15EF1F18_RL-36	1 MNXM12@MNXC3 + 1 MNXM9620@MNXC3 <-- 1 MNXM5741@MNXC3 + 1 MNXM66@MNXC3	rxn10205	PLSX_BACSU+PLSY_BACSU		MNXC3	2.3.1.15	ec:2.3.1.15;seed:rxn10205	-10000	0			0	0
R87610023_RL-841	1 MNXM12@MNXC3 + 1 MNXM9621@MNXC3 <-- 1 MNXM5746@MNXC3 + 1 MNXM66@MNXC3	rxn10210	PLSX_BACSU+PLSY_BACSU		MNXC3	2.3.1.15	ec:2.3.1.15;seed:rxn10210	-10000	0			0	0
R6191B2B9_RL-578	1 MNXM12@MNXC3 + 1 MNXM9622@MNXC3 <-- 1 MNXM5744@MNXC3 + 1 MNXM66@MNXC3	rxn10208	PLSX_BACSU+PLSY_BACSU		MNXC3	2.3.1.15	ec:2.3.1.15;seed:rxn10208	-10000	0			0	0
RF31FAD82_RL-1586	1 MNXM12@MNXC3 + 1 MNXM9623@MNXC3 <-- 1 MNXM5743@MNXC3 + 1 MNXM66@MNXC3	rxn10207	PLSX_BACSU+PLSY_BACSU		MNXC3	2.3.1.15	ec:2.3.1.15;seed:rxn10207	-10000	0			0	0
REAE442EA_B-1527	1 MNXM12@MNXC3 + 1 MNXM9860@MNXC3 <==> 1 MNXM569@MNXC3 + 1 MNXM925@MNXC3	rxn05358	FABD_BACSU		MNXC3	2.3.1.0	ec:2.3.1.0;iag612:rbs_51;iag612:rbs_52;seed:rxn05358	-10000	10000			0	0
RBA7FD0F9_RL-1198	1 MNXM1312@MNXC3 + 1 MNXM15@MNXC3 <-- 1 MNXM2617@MNXC3 + 1 MNXM2@MNXC3	R_AMID	MTNU_BACSU		MNXC3	3.5.1.4	bigg:AMID;biopath:RXN01200;ec:3.5.1.4;iin800:AMD2_1;iin800:YMR293C;imm904:AMID;ind750:AMID;kegg:R03180;metacyc:GUANIDINOBUTANAMIDE-NH3-RXN;rhea:34375;rhea:34376;rhea:34377;rhea:34378;seed:rxn02275	-10000	0			0	0
R9C795DB9_B-978	1 MNXM1313@MNXC3 + 2 MNXM2@MNXC3 + 1 MNXM9@MNXC3 <==> 1 MNXM2887@MNXC3 + 1 MNXM791@MNXC3	R_1131	RISB_BACSU	MNXR69845	MNXC3	2.5.1.78;2.5.1.9	bigg:RBFSa;brenda:BR49183;brenda:BS402378;brenda:BS402379;ec:2.5.1.78;ec:2.5.1.9;ecocyc:LUMAZINESYN-RXN;iabaylyiv4:LUMAZINESYN-RXN;iaf1260:RBFSa;iaf692:RBFSa;igt196:RBFSa;iin800:RIB5;iit341:RBFSa;ijn746:RBFSa;ijr904.45632:RBFSa;ijr904:RBFSa;imeo21:RBFSa;imm904:RBFSa;imo1053-pao1:RBFSa;imo1056:RBFSa;ind750:RBFSa;inj661:RBFSa;intenz:18060;isb619:RBFSa;iso783:RBFSa;iyo844:RBFSa;kegg:R04457;metacyc:L…	-10000	10000			0	0
RFC301250_B-1655	1 MNXM131@MNXC2 + 1 MNXM1@MNXC2 + 1 MNXM653@MNXC2 <==> 1 MNXM131@MNXC3 + 1 MNXM1@MNXC3 + 1 MNXM653@MNXC3	rxn05214	CITM_BACSU	MNXR27597	MNXC2%MNXC3		imo1053-pao1:CITt10;imo1056:CITt10;iyo844:CITt10;seed:rxn05214	-10000	10000			0	0
R3CBEA851_RL-314	1 MNXM131@MNXC2 + 1 MNXM1@MNXC2 <-- 1 MNXM131@MNXC3 + 1 MNXM1@MNXC3	rxn05211	CIMH_BACSU;YRAO_BACSU	MNXR1176	MNXC2%MNXC3		bigg:CITt-kt;bigg:CITt2r;iag612:rbs_206;iin800:U206;ijn746:CITt-kt;imm904:CITt2r;imo1053-pao1:CITt6;imo1056:CITt6;ind750:CITt2r;iyo844:CITt6;obsolete:rxn05524;seed:rxn05211;seed:rxn12371;seed:rxn12792	-10000	0			0	0
RCB2584A5_B-1310	1 MNXM131@MNXC3 <==> 1 MNXM2@MNXC3 + 1 MNXM813@MNXC3	R_ACONTac	ACON_BACSU		MNXC3	4.2.1.3;4.2.1.4	bigg:ACONTa;biopath:RXN00006;brenda:BR419;ec:4.2.1.3;ec:4.2.1.4;ecocyc:ACONITATEDEHYDR-RXN;iabaylyiv4:ACONITATEDEHYDR-RXN;iaf1260:ACONTa;ijn746:ACONTa;intenz:10764;intenz:4665;kegg:R01325;metacyc:ACONITATEDEHYDR-RXN;metacyc:CITRATE-DEHYDRATASE-RXN;pir:A35544;pir:A44153;pir:A44154;pir:A47184;pir:A81801;pir:B48642;pir:C64362;pir:C64617;pir:C81356;pir:F64734;pir:F70873;pir:G64875;pir:G69599;pir:G867…	-10000	10000			0	0
RE3707C0B_B-1469	1 MNXM13238@MNXC2 <==> 1 MNXM13238@MNXC3	rxn11403		MNXR67547	MNXC2%MNXC3			-10000	10000			0	0
R410D7A1C_LR-342	1 MNXM1325@MNXC3 + 1 MNXM2@MNXC3 --> 1 MNXM1@MNXC3 + 1 MNXM2174@MNXC3 + 1 MNXM9@MNXC3	R_NTP11	NTPA_BACSU		MNXC3	3.6.1.15	bigg:NTP11;brenda:BS402613;ec:3.6.1.15;iaf1260:NTP11;pubmed:16216582;rhea:30859;rhea:30860;rhea:30861;rhea:30862;seed:rxn09011	0	10000			0	0
R90BFD1C5_RL-909	1 MNXM132@MNXC3 + 1 MNXM2@MNXC3 + 1 MNXM5@MNXC3 <-- 1 MNXM1@MNXC3 + 1 MNXM606@MNXC3 + 1 MNXM6@MNXC3	R_DMADPDH	ISPH_BACSU		MNXC3	1.17.1.2	brenda:BR49868;brenda:BR49868_WOP;brenda:BS355966;brenda:BS355966_WOP;ec:1.17.1.2;ecocyc:RXN0-884;intenz:17758;kegg:R07219;rhea:24825;rhea:24826;rhea:24827;rhea:24828;seed:rxn04996;upa:UCR07219;upa:UER00105	-10000	0			0	0
R620BCCB2_B-583	1 MNXM1333@MNXC3 + 1 MNXM80@MNXC3 <==> 1 MNXM47@MNXC3 + 1 MNXM89653@MNXC3	rxn08040	TAGO_BACSU		MNXC3	2.7.8.33	bigg:ACGAMT;ec:2.7.8.33;kegg:R08856;metacyc:GLCNACPTRANS-RXN;seed:rxn08040	-10000	10000			0	0
R56CE4AD9_B-500	1 MNXM1333@MNXC3 + 1 MNXM932@MNXC3 <==> 1 MNXM17@MNXC3 + 1 MNXM1@MNXC3 + 1 MNXM2843@MNXC3	rxn03852	TAGA_BACSU		MNXC3	2.4.1.187		-10000	10000			0	0
R21F3DFF8_B-128	1 MNXM1334@MNXC3 + 1 MNXM1@MNXC3 + 1 MNXM7@MNXC3 <==> 1 MNXM353@MNXC3 + 1 MNXM3@MNXC3	R_764	KHSE_BACSU		MNXC3	2.7.1.39	bigg:HSK;biopath:RXN01457;brenda:BR47776;ec:2.7.1.39;ecocyc:HOMOSERKIN-RXN;iabaylyiv4:HOMOSERKIN-RXN;iaf1260:HSK;iaf692:HSK;iag612:rbs_184;iao358:rll_419;igt196:HSK;iin800:THR1;iit341:HSK;ijn746:HSK;ijr904.45632:HSK;ijr904:HSK;imeo21:HSK;imm904:HSK;imo1053-pao1:HSK;imo1056:HSK;ind750:HSK;inj661:HSK;intenz:2869;isb619:HSK;iso783:HSK;iyo844:HSK;kegg:R01771;metacyc:HOMOSERKIN-RXN;rhea:13985;rhea:139…	-10000	10000			0	0
RE5A8DCE4_B-1487	1 MNXM133@MNXC3 + 1 MNXM1@MNXC3 + 1 MNXM6@MNXC3 <==> 1 MNXM446@MNXC3 + 1 MNXM5@MNXC3	R_HBCO_LPAREN_nadp_RPAREN_	HBD_BACSU		MNXC3	1.1.1.157;1.1.1.35	biopath:RXN00523;brenda:BR29222;ec:1.1.1.157;ec:1.1.1.35;intenz:1156;kegg:R01976;metacyc:3-HYDROXYBUTYRYL-COA-DEHYDROGENASE-RXN;rhea:16197;rhea:16198;rhea:16199;rhea:16200;seed:rxn01452	-10000	10000			0	0
RF49BF3A4_B-1600	1 MNXM133@MNXC3 + 1 MNXM458@MNXC3 <==> 1 MNXM154@MNXC3 + 1 MNXM233@MNXC3	rxn00994	SCOA_BACSU+SCOB_BACSU		MNXC3	2.8.3.9	brenda:BR47924;ec:2.8.3.9;intenz:3168;kegg:R01365;metacyc:2.8.3.9-RXN;rhea:12961;rhea:12962;rhea:12963;rhea:12964;seed:rxn00994	-10000	10000			0	0
R966D924C_LR-940	1 MNXM1344@MNXC3 + 1 MNXM15@MNXC3 + 1 MNXM3@MNXC3 --> 1 MNXM1@MNXC3 + 1 MNXM3113@MNXC3 + 1 MNXM7@MNXC3 + 1 MNXM9@MNXC3	R_GLNSP2	GLNA_BACSU		MNXC3	6.3.1.2;6.3.5.-	bigg:GLNSP2;ec:6.3.1.2;ec:6.3.5.-;imeo21:GLNSP2;inj661:GLNSP2;kegg:R05030;seed:rxn03407	0	10000			0	0
R4FF4A14E_LR-445	1 MNXM1348@MNXC3 + 1 MNXM2@MNXC3 --> 1 MNXM530@MNXC3 + 1 MNXM9@MNXC3	rxn04036	COMB_BACSU		MNXC3	3.1.3.71	brenda:BR36951;ec:3.1.3.71;intenz:10026;kegg:R05789;metacyc:R229-RXN;rhea:23416;rhea:23417;rhea:23418;rhea:23419;seed:rxn04036;upa:UCR05789;upa:UER00470	0	10000			0	0
RB09CF762_B-1140	1 MNXM134@MNXC2 + 1 MNXM1@MNXC2 <==> 1 MNXM134@MNXC3 + 1 MNXM1@MNXC3	R_747;R_1555;R_1554;R_1553	HUTM_BACSU	MNXR2972	MNXC2%MNXC3		bigg:HISt2m;bigg:HISt2r;bigg:HISt2rpp;iaf1260:HISt2rpp;iin800:AGP1_5;iin800:GAP1_9;iin800:HIP1;iin800:VAP1_2;ijr904.45632:HISt2r;ijr904:HISt2r;imeo21:HISt2r;imm904:HISt2m;imm904:HISt2r;imm904:HISt6;ind750:HISt2m;ind750:HISt2r;inj661:HISt2r;ips189:HISt2;iyo844:HISt2;obsolete:rxn05587;seed:rxn05299;seed:rxn08719;seed:rxn09744;seed:rxn13314	-10000	10000			0	0
R8D9FC36E_LR-888	1 MNXM134@MNXC2 + 1 MNXM2@MNXC3 + 1 MNXM3@MNXC3 --> 1 MNXM134@MNXC3 + 1 MNXM1@MNXC3 + 1 MNXM7@MNXC3 + 1 MNXM9@MNXC3	R_HISabc	TCYJ_BACSU+TCYL_BACSU+TCYM_BACSU+TCYN_BACSU		MNXC2%MNXC3		bigg:HISabc;bigg:HISabcpp;ecocyc:ABC-14-RXN;iaf1260:HISabcpp;iit341:HISabc;ijn746:HISabcpp;ijr904.45632:HISabc;ijr904:HISabc;imo1053-pao1:HISabc;imo1056:HISabc;isb619:HISabc;rhea:29891;rhea:29892;rhea:29893;rhea:29894;seed:rxn05164;seed:rxn08718	0	10000			0	0
RBC34FA4D_LR-1211	1 MNXM134@MNXC3 --> 1 MNXM15@MNXC3 + 1 MNXM700@MNXC3	R_HISD	HUTH_BACSU	MNXR2963	MNXC3	4.3.1.3	bigg:HISD;bigg:HISDr;biopath:RXN00205;brenda:BR3425;ec:4.3.1.3;iabaylyiv4:HISTIDINE-AMMONIA-LYASE-RXN;iag612:rbs_403;ijn746:HISD;imo1053-pao1:HISD1r;imo1056:HISD1r;intenz:17451;irs1563.45632:R01168_c;isb619:HISDr;iso783:HISD1;iyo844:HISD1r;kegg:R01168;metacyc:HISTIDINE-AMMONIA-LYASE-RXN;pubmed:11732994;pubmed:15806399;reactome:REACT_107886;reactome:REACT_109338;reactome:REACT_1225;reactome:REACT_…	0	10000			0	0
R20A9AC90_RL-120	1 MNXM1368@MNXC3 + 1 MNXM15@MNXC3 <-- 1 MNXM2@MNXC3 + 1 MNXM3208@MNXC3	R_AMID5	MTNU_BACSU		MNXC3	3.5.1.4;3.5.1.49	bigg:AMID5;brenda:BS140520;ec:3.5.1.4;ec:3.5.1.49;iit341:AMID5;kegg:R05551;metacyc:R311-RXN;rhea:34367;rhea:34368;rhea:34369;rhea:34370;seed:rxn03839	-10000	0			0	0
RABC622CA_RL-1109	1 MNXM1370@MNXC3 + 1 MNXM2@MNXC3 <-- 1 MNXM1729@MNXC3	rxn01750	YFNG_BACSU		MNXC3	4.2.1.45	brenda:BR3396;ec:4.2.1.45;intenz:4706;kegg:R02426;metacyc:CDP-GLUCOSE-46-DEHYDRATASE-RXN;rhea:17153;rhea:17154;rhea:17155;rhea:17156;seed:rxn01750;upa:UCR02426;upa:UER00512	-10000	0			0	0
RA6A49260_B-1059	1 MNXM1374@MNXC3 + 1 MNXM29@MNXC3 <==> 1 MNXM2@MNXC3 + 1 MNXM8677@MNXC3	rxn03094	YXEI_BACSU		MNXC3	3.5.1.24	brenda:BS413394;ec:3.5.1.24;kegg:R04486;seed:rxn03094	-10000	10000			0	0
R7F23AF1F_LR-778	1 MNXM1376@MNXC3 --> 1 MNXM2@MNXC3 + 1 MNXM451@MNXC3	R06513	SPSJ_BACSU		MNXC3	4.2.1.46	ec:4.2.1.46;ecocyc:DTDPGLUCDEHYDRAT-RXN;iabaylyiv4:DTDPGLUCDEHYDRAT-RXN;iaf1260:TDPGDH;iaf692:TDPGDH;iao358:rll_401;ijr904.45632:TDPGDH;ijr904:TDPGDH;imeo21:TDPGDH;imo1053-pao1:TDPGDH;imo1056:TDPGDH;inj661:TDPGDH;intenz:4707;irs1563.45632:R06513_c;iso783:TDPGDH;kegg:R06513;metacyc:DTDPGLUCDEHYDRAT-RXN;obsolete:rxn04371;rhea:17221;rhea:17222;rhea:17223;rhea:17224;seed:rxn01997	0	10000			0	0
RA0CB7078_B-1012	1 MNXM1380@MNXC2 + 1 MNXM73@MNXC3 <==> 1 MNXM1553@MNXC3 + 1 MNXM23@MNXC3	rxn05560	PTF3A_BACSU+PTFD_BACSU+PTHP_BACSU;PTFA_BACSU+PTFB_BACSU+PTFC_BACSU+PTFD_BACSU+PTHP_BACSU	MNXR69017	MNXC2%MNXC3		bigg:FRUpts;bigg:FRUptspp;iabaylyiv4:TRANS-RXNIM-5901;iaf1260:FRUptspp;iao358:rll_150;iao358:rll_351;iao358:rll_356;iao358:rll_361;ijn746:FRUpts;ijr904.45632:FRUpts;ijr904:FRUpts;imo1053-pao1:FRUpts;imo1056:FRUpts;ips189:FRUpts;isb619:FRUpts;iyo844:FRUpts;seed:rxn05560;seed:rxn08536	-10000	10000			0	0
RC2FE0522_B-1255	1 MNXM1380@MNXC3 + 1 MNXM1434@MNXC3 <==> 1 MNXM2@MNXC3 + 1 MNXM621@MNXC3	rxn01737	SCRB_BACSU	MNXR69841	MNXC3	3.2.1.26	bigg:RAFH;ec:3.2.1.26;kegg:R02410;kegg:R06100;seed:rxn01737	-10000	10000			0	0
R8608EBF_B-828	1 MNXM1380@MNXC3 + 1 MNXM3@MNXC3 <==> 1 MNXM1@MNXC3 + 1 MNXM68@MNXC3 + 1 MNXM7@MNXC3	R_737;R_1552	SCRK_BACSU;YDJE_BACSU	MNXR69235	MNXC3	2.7.1.1;2.7.1.4	bigg:HEX7;brenda:BR47777;ec:2.7.1.1;ec:2.7.1.4;kegg:R00760;metacyc:RXN-11503;seed:rxn00547	-10000	10000			0	0
R8AD9071D_B-868	1 MNXM1380@MNXC3 + 1 MNXM41@MNXC3 <==> 1 MNXM167@MNXC3 + 1 MNXM2@MNXC3	rxn00575	O16G3_BACSU	MNXR69924	MNXC3	3.2.1.10;3.2.1.20;3.2.1.26;3.2.1.48	bigg:SUCR;bigg:SUCRe;brenda:BS94154;ec:3.2.1.10;ec:3.2.1.20;ec:3.2.1.26;ec:3.2.1.48;iag612:rbs_335;iag612:rbs_556;iao358:rll_14;iin800:SUC2;imm904:SUCRe;ind750:SUCRe;irs1563.45632:R00801_c;isb619:SUCR;iyo844:SUCH;kegg:R00801;kegg:R06087;obsolete:rxn00576;seed:rxn00575	-10000	10000			0	0
RE7E9B897_LR-1501	1 MNXM1380@MNXC3 --> 1 MNXM41@MNXC3	R_XYLI2i	XYLA_BACSU	MNXR61962	MNXC3	5.3.1.5	bigg:XYLI2;bigg:XYLI2i;brenda:BS1055;ec:5.3.1.5;kegg:R00307;metacyc:GLUCISOM-RXN;seed:rxn00223	0	10000			0	0
R32BA2758_B-252	1 MNXM138@MNXC2 + 1 MNXM1@MNXC2 <==> 1 MNXM138@MNXC3 + 1 MNXM1@MNXC3	rxn12519		MNXR29471	MNXC2%MNXC3			-10000	10000			0	0
R70ADAFAA_LR-685	1 MNXM138@MNXC3 + 1 MNXM89689@MNXC3 --> 1 MNXM1@MNXC3 + 1 MNXM211@MNXC3 + 1 MNXM9@MNXC3	R_OCBT	OTC_BACSU	MNXR51003	MNXC3	2.1.3.3	bigg:OCBT;bigg:OCBTi;bigg:OCBTm;ec:2.1.3.3;iabaylyiv4:ORNCARBAMTRANSFER-RXN;iaf1260:OCBT;iaf692:OCBT;iag612:rbs_199;iao358:rll_48;igt196:OCBT;iin800:ARG3;iit341:OCBTi;ijn746:OCBT;ijr904.45632:OCBT;ijr904:OCBT;imeo21:OCBT;imm904:OCBTi;imo1053-pao1:OCBT;imo1056:OCBT;ind750:OCBTi;inj661:OCBT;isb619:OCBT;iso783:OCBT;iyo844:OCBT;obsolete:rxn09033;seed:rxn01019	0	10000			0	0
RA0C2E339_LR-1011	1 MNXM1392@MNXC3 + 1 MNXM3@MNXC3 --> 1 MNXM511@MNXC3 + 1 MNXM7@MNXC3 + 1 MNXM9@MNXC3	R_FTHFCL	YQGN_BACSU		MNXC3	6.3.3.2	bigg:FTHFCL;bigg:FTHFCLm;brenda:BR127;ec:6.3.3.2;ecocyc:5-FORMYL-THF-CYCLO-LIGASE-RXN;imeo21:FTHFCL;imm904:FTHFCL;imm904:FTHFCLm;ind750:FTHFCL;ind750:FTHFCLm;inj661:FTHFCL;intenz:5128;irs1563.45632:R02301_c;kegg:R02301;metacyc:5-FORMYL-THF-CYCLO-LIGASE-RXN;rhea:10488;rhea:10489;rhea:10490;rhea:10491;seed:rxn01653	0	10000			0	0
R2A242E9B_B-191	1 MNXM1397@MNXC3 <==> 1 MNXM1515@MNXC3 + 1 MNXM2@MNXC3	R_1072	HIS2_BACSU	MNXR4424	MNXC3	3.5.4.19	bigg:PRAMPC;biopath:RXN00401;brenda:BR26113;ec:3.5.4.19;ecocyc:HISTCYCLOHYD-RXN;iabaylyiv4:HISTCYCLOHYD-RXN;iaf1260:PRAMPC;iaf692:PRAMPC;iag612:rbs_514;iao358:rll_196;igt196:PRAMPC;iin800:HIS4_2;ijn746:PRAMPC;ijr904.45632:PRAMPC;ijr904:PRAMPC;imeo21:PRAMPC;imm904:PRAMPC;imo1053-pao1:PRAMPC;imo1056:PRAMPC;ind750:PRAMPC;inj661:PRAMPC;intenz:4328;isb619:PRAMPC;iso783:PRAMPC;iyo844:PRAMPC;kegg:R04037…	-10000	10000			0	0
RE3198A0B_RL-1465	1 MNXM13@MNXC3 + 1 MNXM145@MNXC3 + 1 MNXM6@MNXC3 <-- 1 MNXM325@MNXC3 + 1 MNXM5@MNXC3	R_GND2;R_GND1	GENE6PGD2_BACSU;GENE6PGD_BACSU	MNXR2793	MNXC3	1.1.1.44	bigg:GND;bigg:GNDer;biopath:RXN01411;brenda:BR29307;brenda:BS188134;ec:1.1.1.44;ecocyc:6PGLUCONDEHYDROG-RXN;iaf1260:GND;iag612:rbs_83;iao358:rll_178;iao358:rll_181;igt196:GND;iin800:GND1;iin800:GND2;iit341:GND;ijn746:GND;ijr904.45632:GND;ijr904:GND;imeo21:GND;imm904:GND;imo1053-pao1:PGDH;imo1056:PGDH;ind750:GND;inj661:GND;intenz:19371;irs1563.45632:R01528_c;irs1563.45632:R01528_p;isb619:GND;iso78…	-10000	0			0	0
R75AB0383_RL-724	1 MNXM13@MNXC3 + 1 MNXM1499@MNXC3 + 1 MNXM2@MNXC3 <-- 1 MNXM159@MNXC3 + 1 MNXM1@MNXC3 + 0.5 MNXM4@MNXC3 + 1 MNXM9@MNXC3	rxn00734			MNXC3	1.2.3.-	ec:1.2.3.-;kegg:R00993;seed:rxn00734;seed:rxn12823	-10000	0			0	0
R934B7AE5_RL-925	1 MNXM13@MNXC3 + 1 MNXM1598@MNXC3 + 1 MNXM15@MNXC3 <-- 2 MNXM1@MNXC3 + 1 MNXM2@MNXC3 + 1 MNXM584@MNXC3	rxn01747	ALLC_BACSU		MNXC3	3.5.3.9	brenda:BS384150;ec:3.5.3.9;ecocyc:ALLANTOATE-DEIMINASE-RXN;iag612:rbs_138;pubmed:17362992;rhea:13593;rhea:13594;rhea:13595;rhea:13596;seed:rxn01747;upa:UCR02423	-10000	0			0	0
R2670F887_B-161	1 MNXM13@MNXC3 + 1 MNXM15@MNXC3 <==> 2 MNXM1@MNXC3 + 1 MNXM742@MNXC3	rxn05064			MNXC3	3.5.1.110;4.2.1.104	brenda:BR48802;ec:3.5.1.110;ec:4.2.1.104;ecocyc:RXN0-5222;intenz:17222;irs1563.45632:R07316_c;kegg:R07316;metacyc:RXN0-5222;rhea:15649;rhea:15650;rhea:15651;rhea:15652;seed:rxn05064	-10000	10000			0	0
R13C632E8_RL-27	1 MNXM13@MNXC3 + 1 MNXM1705@MNXC3 <-- 1 MNXM1@MNXC3 + 1 MNXM23@MNXC3 + 1 MNXM256@MNXC3	rxn00011	ILVH_BACSU+ILVB_BACSU;ILVX_BACSU;ODPA_BACSU+ODPB_BACSU		MNXC3	1.2.4.1;2.2.1.6;4.1.1.1	ec:1.2.4.1;ec:2.2.1.6;ec:4.1.1.1;kegg:R00014;metacyc:RXN-12583;seed:rxn00011;upa:UCR00014	-10000	0			0	0
RF52D4DB4_RL-1605	1 MNXM13@MNXC3 + 1 MNXM1886@MNXC3 <-- 1 MNXM1@MNXC3 + 1 MNXM2195@MNXC3	R_OPHBDC	BSDB_BACSU		MNXC3	4.1.1;4.1.1.-	bigg:OPHBDC;ec:4.1.1;ec:4.1.1.-;ecocyc:3-OCTAPRENYL-4-OHBENZOATE-DECARBOX-RXN;iabaylyiv4:3-OCTAPRENYL-4-OHBENZOATE-DECARBOX-RXN;iaf1260:OPHBDC;iit341:OPHBDC;ijr904.45632:OPHBDC;ijr904:OPHBDC;imo1053-pao1:OPHBDC;imo1056:OPHBDC;iso783:OPHBDC;kegg:R04986;metacyc:3-OCTAPRENYL-4-OHBENZOATE-DECARBOX-RXN;rhea:27778;rhea:27779;rhea:27780;rhea:27781;seed:rxn03393	-10000	0			0	0
R9D3BE63A_RL-986	1 MNXM13@MNXC3 + 1 MNXM189@MNXC3 <-- 1 MNXM1@MNXC3 + 1 MNXM5436@MNXC3	rxn01285	TTUC_BACSU		MNXC3	4.1.1.73	ec:4.1.1.73;iyo844:TARTDC;seed:rxn01285	-10000	0			0	0
R347CB34D_RL-260	1 MNXM13@MNXC3 + 1 MNXM22@MNXC3 + 1 MNXM280@MNXC3 <-- 1 MNXM1@MNXC3 + 1 MNXM23@MNXC3 + 1 MNXM4@MNXC3 + 1 MNXM9@MNXC3	rxn00152	YDAP_BACSU		MNXC3	1.2.3.3	brenda:BR36789;ec:1.2.3.3;intenz:16680;kegg:R00207;macie:M0274;metacyc:1.2.3.3-RXN;rhea:20848;rhea:20849;rhea:20850;rhea:20851;seed:rxn00152	-10000	0			0	0
R6CE8F9DF_RL-660	1 MNXM13@MNXC3 + 1 MNXM24578@MNXC3 + 1 MNXM925@MNXC3 <-- 1 MNXM184@MNXC3 + 1 MNXM1@MNXC3 + 1 MNXM564@MNXC3	R_3OAS160	FABF_BACSU+FABH1_BACSU;FABF_BACSU+FABH2_BACSU		MNXC3	2.3.1.179;2.3.1.180;2.3.1.41;2.3.1.85;2.3.1.86	bigg:3OAS160;ec:2.3.1.179;ec:2.3.1.180;ec:2.3.1.41;ec:2.3.1.85;ec:2.3.1.86;iabaylyiv4:0-3OXOACP-SYNTHASE-RXN;iabaylyiv4:C16;iaf1260:3OAS160;iin800:CEM1_7;iin800:FAS2_7_1;ijn746:3OAS160;imo1053-pao1:MCMAT7;imo1056:MCMAT7;kegg:R04968;obsolete:rxn07999;obsolete:rxn12876;seed:rxn05344	-10000	0			0	0
R2B4EF9FA_RL-201	1 MNXM13@MNXC3 + 1 MNXM25602@MNXC3 + 1 MNXM925@MNXC3 <-- 1 MNXM184@MNXC3 + 1 MNXM2645@MNXC3	R_FAS2_2_1	FABF_BACSU+FABH1_BACSU;FABF_BACSU+FABH2_BACSU		MNXC3	2.3.1.179;2.3.1.180;2.3.1.41;2.3.1.85;2.3.1.86	bigg:3OAS60;ec:2.3.1.179;ec:2.3.1.180;ec:2.3.1.41;ec:2.3.1.85;ec:2.3.1.86;iabaylyiv4:0-3OXOACP-SYNTHASE-RXN;iabaylyiv4:C6;iaf1260:3OAS60;iin800:CEM1_2;iin800:FAS2_2_1;ijn746:3OAS60;imo1053-pao1:MCMAT2;imo1056:MCMAT2;kegg:R04952;metacyc:RXN-9516;obsolete:rxn12689;obsolete:rxn12871;seed:rxn05346	-10000	0			0	0
R722149C8_RL-698	1 MNXM13@MNXC3 + 1 MNXM26095@MNXC3 + 1 MNXM925@MNXC3 <-- 1 MNXM184@MNXC3 + 1 MNXM1@MNXC3 + 1 MNXM5723@MNXC3	R_3OAS140	FABF_BACSU+FABH1_BACSU;FABF_BACSU+FABH2_BACSU		MNXC3	2.3.1.179;2.3.1.180;2.3.1.41;2.3.1.85;2.3.1.86	bigg:3OAS140;ec:2.3.1.179;ec:2.3.1.180;ec:2.3.1.41;ec:2.3.1.85;ec:2.3.1.86;iabaylyiv4:0-3OXOACP-SYNTHASE-RXN;iabaylyiv4:C14;iaf1260:3OAS140;iin800:CEM1_6;iin800:FAS2_6_1;ijn746:3OAS140;imo1053-pao1:MCMAT6;imo1056:MCMAT6;kegg:R04726;metacyc:RXN-9535;obsolete:rxn12875;seed:rxn05345	-10000	0			0	0
RECEBE4AF_RL-1544	1 MNXM13@MNXC3 + 1 MNXM26616@MNXC3 + 1 MNXM925@MNXC3 <-- 1 MNXM184@MNXC3 + 1 MNXM23586@MNXC3	R_FAS2_4_1	FABF_BACSU+FABH1_BACSU;FABF_BACSU+FABH2_BACSU		MNXC3	2.3.1.179;2.3.1.180;2.3.1.41;2.3.1.85;2.3.1.86	bigg:3OAS100;ec:2.3.1.179;ec:2.3.1.180;ec:2.3.1.41;ec:2.3.1.85;ec:2.3.1.86;iabaylyiv4:0-3OXOACP-SYNTHASE-RXN;iabaylyiv4:C10;iaf1260:3OAS100;iin800:CEM1_4;iin800:FAS2_4_1;ijn746:3OAS100;imo1053-pao1:MCMAT4;imo1056:MCMAT4;kegg:R04960;metacyc:RXN-9527;obsolete:rxn12683;obsolete:rxn12873;seed:rxn05343	-10000	0			0	0
RA36CD38E_RL-1036	1 MNXM13@MNXC3 + 1 MNXM28031@MNXC3 + 1 MNXM925@MNXC3 <-- 1 MNXM184@MNXC3 + 1 MNXM23683@MNXC3	R_FAS2_3_1	FABF_BACSU+FABH1_BACSU;FABF_BACSU+FABH2_BACSU		MNXC3	2.3.1.179;2.3.1.180;2.3.1.41;2.3.1.85;2.3.1.86	bigg:3OAS80;ec:2.3.1.179;ec:2.3.1.180;ec:2.3.1.41;ec:2.3.1.85;ec:2.3.1.86;iabaylyiv4:0-3OXOACP-SYNTHASE-RXN;iabaylyiv4:C8;iaf1260:3OAS80;iin800:CEM1_3;iin800:FAS2_3_1;ijn746:3OAS80;imo1053-pao1:MCMAT3;imo1056:MCMAT3;kegg:R04957;metacyc:RXN-9523;obsolete:rxn12690;obsolete:rxn12872;seed:rxn05350	-10000	0			0	0
R2100A240_B-123	1 MNXM13@MNXC3 + 1 MNXM2859@MNXC3 <==> 2 MNXM1@MNXC3 + 1 MNXM92581@MNXC3	rxn09198	PSD_BACSU		MNXC3	4.1.1.65	bigg:PSD140;ec:4.1.1.65;iaf1260:PSD140;seed:rxn09198	-10000	10000			0	0
R130C8FB7_RL-17	1 MNXM13@MNXC3 + 1 MNXM28933@MNXC3 + 1 MNXM925@MNXC3 <-- 1 MNXM184@MNXC3 + 1 MNXM25221@MNXC3	R_FAS2_5_1	FABF_BACSU+FABH1_BACSU;FABF_BACSU+FABH2_BACSU		MNXC3	2.3.1.179;2.3.1.180;2.3.1.41;2.3.1.85;2.3.1.86	bigg:3OAS120;ec:2.3.1.179;ec:2.3.1.180;ec:2.3.1.41;ec:2.3.1.85;ec:2.3.1.86;iabaylyiv4:0-3OXOACP-SYNTHASE-RXN;iabaylyiv4:C12;iaf1260:3OAS120;iin800:CEM1_5;iin800:FAS2_5_1;ijn746:3OAS120;imo1053-pao1:MCMAT5;imo1056:MCMAT5;kegg:R04963;metacyc:RXN-9531;obsolete:rxn12684;obsolete:rxn12874;seed:rxn05348	-10000	0			0	0
R496438E0_RL-399	1 MNXM13@MNXC3 + 1 MNXM2@MNXC3 + 1 MNXM770@MNXC3 <-- 1 MNXM1@MNXC3 + 1 MNXM854@MNXC3	rxn01634	KDGD_BACSU		MNXC3	4.2.1.41	brenda:BR420;ec:4.2.1.41;iabaylyiv4:4.2.1.41-RXN;intenz:4702;iyo844:D4DGCD;kegg:R02279;metacyc:4.2.1.41-RXN;rhea:24608;rhea:24609;rhea:24610;rhea:24611;seed:rxn01634;upa:UCR02279;upa:UER00628	-10000	0			0	0
RE3D88BA8_RL-1472	1 MNXM13@MNXC3 + 1 MNXM2@MNXC3 + 1 MNXM97@MNXC3 <-- 1 MNXM1@MNXC3 + 1 MNXM696@MNXC3	rxn00490			MNXC3	4.2.1.51;4.2.1.91	brenda:BR48340;ec:4.2.1.51;ec:4.2.1.91;intenz:15825;kegg:R00691;metacyc:CARBOXYCYCLOHEXADIENYL-DEHYDRATASE-RXN;rhea:12536;rhea:12537;rhea:12538;rhea:12539;seed:rxn00490;upa:UCR00691;upa:UER00344	-10000	0			0	0
R5C2F31DB_B-538	1 MNXM13@MNXC3 + 1 MNXM2@MNXC3 <==> 1 MNXM1@MNXC3 + 1 MNXM60@MNXC3	R_724	YTIB_BACSU;YVDA_BACSU		MNXC3	1.6.5.4;4.2.1.1	bigg:H2CO3D;bigg:H2CO3Dm;bigg:HCO3E;bigg:HCO3Em;bigg:HCO3En;biopath:RXN00996;brenda:BR3383;brenda:BS370896;ec:1.6.5.4;ec:4.2.1.1;ecocyc:RXN0-5224;iabaylyiv4:CO2-DISS-RXN;iaf1260:HCO3E;iaf692:HCO3E;igt196:HCO3E;iit341:H2CO3D;iit341:HCO3E;ijn746:H2CO3D;ijn746:HCO3E;ijr904.45632:HCO3E;ijr904:HCO3E;imeo21:HCO3E;imm904:HCO3E;imm904:HCO3Em;imm904:HCO3En;imo1053-pao1:HCO3E;imo1056:HCO3E;ind750:HCO3E;ind…	-10000	10000			0	0
R17C640DD_B-54	1 MNXM13@MNXC3 + 1 MNXM31536@MNXC3 <==> 1 MNXM1@MNXC3 + 1 MNXM75116@MNXC3	rxn09202	PSD_BACSU		MNXC3	4.1.1.65	bigg:PSD180;ec:4.1.1.65;iaf1260:PSD180;ijn746:PSD180;imeo21:PSD180;inj661:PSD180;seed:rxn09202	-10000	10000			0	0
RE04BD7B2_B-1446	1 MNXM13@MNXC3 + 1 MNXM32178@MNXC3 <==> 1 MNXM1@MNXC3 + 1 MNXM32181@MNXC3	rxn09200	PSD_BACSU		MNXC3	4.1.1.65	bigg:PSD160;ec:4.1.1.65;iaf1260:PSD160;ijn746:PSD160;imeo21:PSD160;inj661:PSD160;seed:rxn09200	-10000	10000			0	0
R6DBD8E18_RL-666	1 MNXM13@MNXC3 + 1 MNXM321@MNXC3 <-- 1 MNXM16@MNXC3 + 1 MNXM1@MNXC3	R_ADMDC	SPEH_BACSU	MNXR484	MNXC3	4.1.1.50	aragem.45632:R00178_c;bigg:ADMDC;bigg:ADMDCr;brenda:BR310;brenda:BS1475;ec:4.1.1.50;ecocyc:SAMDECARB-RXN;iaf1260:ADMDC;igt196:ADMDCr;iin800:SPE2;iit341:ADMDCr;ijr904.45632:ADMDCr;ijr904:ADMDCr;imeo21:ADMDCr;imm904:ADMDC;imo1053-pao1:ADMDC;imo1056:ADMDC;ind750:ADMDC;inj661:ADMDCr;intenz:4544;irs1563.45632:R00178_c;isb619:ADMDCr;iso783:ADMDC;iyo844:ADMDC;kegg:R00178;macie:M0225;metacyc:SAMDECARB-RX…	-10000	0			0	0
R99B31807_RL-962	1 MNXM13@MNXC3 + 1 MNXM328@MNXC3 <-- 1 MNXM1@MNXC3 + 1 MNXM70@MNXC3	R00566	SPEA_BACSU;YAAO_BACSU		MNXC3			-10000	0			0	0
R89E7AA99_RL-856	1 MNXM13@MNXC3 + 1 MNXM3480@MNXC3 <-- 1 MNXM1@MNXC3 + 1 MNXM20@MNXC3 + 1 MNXM256@MNXC3	rxn00441	ODO1_BACSU		MNXC3	1.2.4.2;2.5.1.64	biopath:RXN01068;ec:1.2.4.2;ec:2.5.1.64;kegg:R00621;seed:rxn00441	-10000	0			0	0
RB2134FB1_RL-1149	1 MNXM13@MNXC3 + 1 MNXM6734@MNXC3 <-- 1 MNXM1@MNXC3 + 1 MNXM238@MNXC3 + 1 MNXM256@MNXC3	R07599	ODBA_BACSU+ODBB_BACSU		MNXC3			-10000	0			0	0
R5002A5D0_RL-446	1 MNXM13@MNXC3 + 1 MNXM6824@MNXC3 <-- 1 MNXM1@MNXC3 + 1 MNXM256@MNXC3 + 1 MNXM404@MNXC3	R07601	ODBA_BACSU+ODBB_BACSU		MNXC3			-10000	0			0	0
R47C93A88_RL-390	1 MNXM13@MNXC3 + 1 MNXM91795@MNXC3 <-- 1 MNXM1805@MNXC3 + 1 MNXM1@MNXC3	rxn04456			MNXC3	4.1.1.-;4.1.1.n1	ec:4.1.1.-;ec:4.1.1.n1;intenz:18901;kegg:R06604;metacyc:RXN-6201;pubmed:16462750;pubmed:17428786;pubmed:17567580;rhea:26301;rhea:26302;rhea:26303;rhea:26304;seed:rxn04456;upa:UCR06604;upa:UER00652	-10000	0			0	0
R71275A54_RL-688	1 MNXM13@MNXC3 + 1 MNXM925@MNXC3 + 1 MNXM9655@MNXC3 <-- 1 MNXM184@MNXC3 + 1 MNXM8218@MNXC3	rxn05371	FABF_BACSU+FABH1_BACSU;FABF_BACSU+FABH2_BACSU		MNXC3	2.3.1.0	ec:2.3.1.0;seed:rxn05371	-10000	0			0	0
R570AFD55_RL-501	1 MNXM13@MNXC3 + 1 MNXM925@MNXC3 + 1 MNXM9656@MNXC3 <-- 1 MNXM184@MNXC3 + 1 MNXM8219@MNXC3	rxn05421	FABF_BACSU+FABH1_BACSU;FABF_BACSU+FABH2_BACSU		MNXC3	2.3.1.0	ec:2.3.1.0;seed:rxn05421	-10000	0			0	0
R68DA42B0_RL-625	1 MNXM13@MNXC3 + 1 MNXM925@MNXC3 + 1 MNXM9671@MNXC3 <-- 1 MNXM184@MNXC3 + 1 MNXM8225@MNXC3	rxn05396	FABF_BACSU+FABH1_BACSU;FABF_BACSU+FABH2_BACSU		MNXC3	2.3.1.0	ec:2.3.1.0;seed:rxn05396	-10000	0			0	0
R473CA3F_RL-385	1 MNXM13@MNXC3 + 1 MNXM925@MNXC3 + 1 MNXM9684@MNXC3 <-- 1 MNXM184@MNXC3 + 1 MNXM8003@MNXC3	rxn05375	FABF_BACSU+FABH1_BACSU;FABF_BACSU+FABH2_BACSU		MNXC3	2.3.1.0	ec:2.3.1.0;seed:rxn05375	-10000	0			0	0
R29827E0B_RL-185	1 MNXM13@MNXC3 + 1 MNXM925@MNXC3 + 1 MNXM9685@MNXC3 <-- 1 MNXM184@MNXC3 + 1 MNXM8006@MNXC3	rxn05425	FABF_BACSU+FABH1_BACSU;FABF_BACSU+FABH2_BACSU		MNXC3	2.3.1.0	ec:2.3.1.0;seed:rxn05425	-10000	0			0	0
REF8140CA_RL-1565	1 MNXM13@MNXC3 + 1 MNXM925@MNXC3 + 1 MNXM9695@MNXC3 <-- 1 MNXM184@MNXC3 + 1 MNXM8010@MNXC3	rxn05400	FABF_BACSU+FABH1_BACSU;FABF_BACSU+FABH2_BACSU		MNXC3	2.3.1.0	ec:2.3.1.0;seed:rxn05400	-10000	0			0	0
R51DB7839_RL-461	1 MNXM13@MNXC3 + 1 MNXM925@MNXC3 + 1 MNXM9700@MNXC3 <-- 1 MNXM184@MNXC3 + 1 MNXM6636@MNXC3	rxn05379	FABF_BACSU+FABH1_BACSU;FABF_BACSU+FABH2_BACSU		MNXC3	2.3.1.0	ec:2.3.1.0;seed:rxn05379	-10000	0			0	0
R8865E81E_RL-845	1 MNXM13@MNXC3 + 1 MNXM925@MNXC3 + 1 MNXM9701@MNXC3 <-- 1 MNXM184@MNXC3 + 1 MNXM6637@MNXC3	rxn05429	FABF_BACSU+FABH1_BACSU;FABF_BACSU+FABH2_BACSU		MNXC3	2.3.1.0	ec:2.3.1.0;seed:rxn05429	-10000	0			0	0
R688CA4B1_RL-622	1 MNXM13@MNXC3 + 1 MNXM925@MNXC3 + 1 MNXM9707@MNXC3 <-- 1 MNXM184@MNXC3 + 1 MNXM6644@MNXC3	rxn05404	FABF_BACSU+FABH1_BACSU;FABF_BACSU+FABH2_BACSU		MNXC3	2.3.1.0	ec:2.3.1.0;seed:rxn05404	-10000	0			0	0
RC856C6A_RL-1291	1 MNXM13@MNXC3 + 1 MNXM943@MNXC3 <-- 1 MNXM1@MNXC3 + 1 MNXM78@MNXC3	R_LYSDC	YAAO_BACSU;YVDD_BACSU		MNXC3	4.1.1.18	bigg:LYSDC;biopath:RXN00827;brenda:BR6435;ec:4.1.1.18;ecocyc:LYSDECARBOX-RXN;iaf1260:LYSDC;ijn746:LYSDC;ijr904.45632:LYSDC;ijr904:LYSDC;imo1053-pao1:LYSDC;imo1056:LYSDC;intenz:4512;isb619:LYSDC;iyo844:LYSDC;kegg:R00462;metacyc:LYSDECARBOX-RXN;rhea:22352;rhea:22353;rhea:22354;rhea:22355;seed:rxn00322	-10000	0			0	0
R29E5F92A_RL-188	1 MNXM13@MNXC3 + 2 MNXM15@MNXC3 + 1 MNXM69@MNXC3 <-- 2 MNXM1@MNXC3 + 1 MNXM2@MNXC3 + 1 MNXM490@MNXC3	R_517			MNXC3			-10000	0			0	0
R80B031E6_LR-785	1 MNXM1408@MNXC3 + 1 MNXM37@MNXC3 --> 1 MNXM1422@MNXC3 + 1 MNXM1@MNXC3 + 1 MNXM365@MNXC3 + 1 MNXM89557@MNXC3	R_HIS7	HIS5_BACSU+HIS6_BACSU		MNXC3			0	10000			0	0
RE630D36D_B-1492	1 MNXM140@MNXC2 + 1 MNXM1@MNXC2 <==> 1 MNXM140@MNXC3 + 1 MNXM1@MNXC3	R_826;R_1581;R_1580;R_1579;R_1578;R_1577	AZLC_BACSU+AZLD_BACSU+BRNQ_BACSU;BRAB_BACSU		MNXC2%MNXC3		bigg:LEUt2r;bigg:LEUt2rpp;iaf1260:LEUt2rpp;iaf692:LEUt2r;iin800:AGP1_7;iin800:BAP2_3;iin800:BAP3_3;iin800:GAP1_11;iin800:GNP1_4;iin800:TAT1_2;iin800:VAP1_4;ijr904.45632:LEUt2r;ijr904:LEUt2r;imeo21:LEUt2r;imm904:LEUt2r;imm904:LEUt6;imm904:LEUt7;imo1053-pao1:LEUt2;imo1056:LEUt2;ind750:LEUt2r;inj661:LEUt2r;ips189:LEUt6;isb619:LEUt2r;iyo844:LEUt6;obsolete:rxn05600;seed:rxn05243;seed:rxn08785;seed:rxn…	-10000	10000			0	0
RD93E0B66_B-1400	1 MNXM142@MNXC2 + 1 MNXM1@MNXC2 <==> 1 MNXM142@MNXC3 + 1 MNXM1@MNXC3	R_1735;R_1734;R_1733;R_1231		MNXR5067	MNXC2%MNXC3		bigg:THRt2;bigg:THRt2m;bigg:THRt2pp;bigg:THRt2r;bigg:THRt2rpp;iaf1260:THRt2pp;iaf1260:THRt2rpp;iao358:rll_566;iin800:AGP1_13;iin800:GAP1_19;iin800:GNP1_7;iin800:TAT1_5;iit341:THRt2r;ijr904.45632:THRt2r;ijr904:THRt2r;imeo21:THRt2r;imm904:THRt2m;imm904:THRt2r;ind750:THRt2m;ind750:THRt2r;inj661:THRt2r;isb619:THRt2;iso783:THRt3;iyo844:THRt2;obsolete:rxn05660;seed:rxn05300;seed:rxn09304;seed:rxn09305;…	-10000	10000			0	0
RB3CB60A0_RL-1159	1 MNXM142@MNXC3 + 1 MNXM9@MNXC3 <-- 1 MNXM1492@MNXC3 + 1 MNXM2@MNXC3	rxn09212			MNXC3	3.1.3.16;3.1.3.2	bigg:PTHRpp;brenda:BS380703;ec:3.1.3.16;ec:3.1.3.2;iaf1260:PTHRpp;pubmed:9011040;rhea:30579;rhea:30580;rhea:30581;rhea:30582;seed:rxn09212	-10000	0			0	0
R2899BF30_B-178	1 MNXM1434@MNXC2 + 1 MNXM1@MNXC2 <==> 1 MNXM1434@MNXC3 + 1 MNXM1@MNXC3	R_862	YJMB_BACSU		MNXC2%MNXC3		bigg:MELIBt2;bigg:MELIBt2pp;bigg:MELIBt3ipp;iaf1260:MELIBt2pp;iaf1260:MELIBt3ipp;iin800:U164;ijr904.45632:MELIBt2;ijr904:MELIBt2;imm904:MELIBt2;ind750:MELIBt2;iyo844:MELIBt2;seed:rxn05612;seed:rxn08906;seed:rxn08907	-10000	10000			0	0
R59F25312_B-524	1 MNXM1434@MNXC3 + 1 MNXM2@MNXC3 <==> 1 MNXM41@MNXC3 + 1 MNXM89602@MNXC3	R_394;R_612	AGAL_BACSU	MNXR31035	MNXC3	3.2.1.22	bigg:GALS3;ec:3.2.1.22;kegg:R01101;kegg:R06091;seed:rxn00817	-10000	10000			0	0
R698679C9_B-633	1 MNXM1434@MNXC3 + 1 MNXM89602@MNXC3 <==> 1 MNXM2@MNXC3 + 1 MNXM61111@MNXC3	rxn03838	AGAL_BACSU		MNXC3	3.2.1.22	ec:3.2.1.22;irs1563.45632:R05549_c;seed:rxn03838	-10000	10000			0	0
RC3AC7DD_B-1258	1 MNXM143@MNXC2 + 1 MNXM73@MNXC3 <==> 1 MNXM23@MNXC3 + 1 MNXM313@MNXC3	rxn05485	PT1_BACSU+PTHP_BACSU+PTWCB_BACSU	MNXR380	MNXC2%MNXC3		bigg:ACGApts;bigg:ACGAptspp;iaf1260:ACGAptspp;ijr904.45632:ACGApts;ijr904:ACGApts;ips189:ACGApts;isb619:ACGApts;iyo844:ACGApts;metacyc:RXN-12634;seed:rxn05485;seed:rxn08041	-10000	10000			0	0
R4CD04DF0_B-425	1 MNXM143@MNXC3 + 1 MNXM3@MNXC3 <==> 1 MNXM1@MNXC3 + 1 MNXM313@MNXC3 + 1 MNXM7@MNXC3	rxn00892			MNXC3	2.7.1.59		-10000	10000			0	0
RF1C81F71_B-1578	1 MNXM143@MNXC3 <==> 1 MNXM2403@MNXC3	R01207			MNXC3	5.1.3.8	bigg:ACGAM2E;biopath:RXN00011;ec:5.1.3.8;kegg:R01207;seed:rxn00897	-10000	10000			0	0
R982D637B_B-952	1 MNXM144@MNXC2 + 1 MNXM1@MNXC2 <==> 1 MNXM144@MNXC3 + 1 MNXM1@MNXC3	R_BALAt2r	YDGF_BACSU	MNXR936	MNXC2%MNXC3		bigg:BALAt2pp;bigg:BALAt2r;iaf1260:BALAt2pp;imeo21:BALAt2r;imo1053-pao1:ala-Bt2;imo1056:ala-Bt2;inj661:BALAt2r;iyo844:ala-Bt2;seed:rxn05495;seed:rxn08174	-10000	10000			0	0
R1D4F4F2_B-94	1 MNXM1453@MNXC3 + 1 MNXM5@MNXC3 + 1 MNXM90886@MNXC3 <==> 1 MNXM1@MNXC3 + 1 MNXM6@MNXC3 + 1 MNXM89752@MNXC3	rxn06591	HEM1_BACSU	MNXR48203	MNXC3	1.2.1.70	bigg:GLUTRR;ec:1.2.1.70;ecocyc:GLUTRNAREDUCT-RXN;iabaylyiv4:GLUTRNAREDUCT-RXN;iaf1260:GLUTRR;iaf692:GLUTRR;iit341:GLUTRR;ijn746:GLUTRR;ijr904.45632:GLUTRR;ijr904:GLUTRR;imeo21:GLUTRR;imo1053-pao1:GLUTRR;imo1056:GLUTRR;inj661:GLUTRR;intenz:11277;irs1563.45632:R04109_c;isb619:GLUTRR;iso783:GLUTRR;iyo844:GLUTRR;kegg:R04109;metacyc:GLUTRNAREDUCT-RXN;obsolete:rxn08634;rhea:12344;rhea:12345;rhea:12346;…	-10000	10000			0	0
R8B9B0F03_B-880	1 MNXM1453@MNXC3 <==> 1 MNXM405@MNXC3	R_G1SAT	GSAB_BACSU;GSA_BACSU	MNXR2422	MNXC3	5.4.3.8	aragem.45632:R02272_c;bigg:G1SAT;bigg:G1SATi;biopath:RXN00998;brenda:BR32;ec:5.4.3.8;ecocyc:GSAAMINOTRANS-RXN;iabaylyiv4:GSAAMINOTRANS-RXN;iaf1260:G1SAT;iaf692:G1SATi;iit341:G1SATi;ijn746:G1SATi;ijr904.45632:G1SATi;ijr904:G1SATi;imeo21:G1SATi;imo1053-pao1:G1SATi;imo1056:G1SATi;inj661:G1SATi;intenz:5006;irs1563.45632:R02272_c;isb619:G1SATi;iso783:G1SATi;iyo844:G1SATi;kegg:R02272;macie:M0195;metacy…	-10000	10000			0	0
RD462190A_B-1370	1 MNXM1456@MNXC3 + 1 MNXM89557@MNXC3 <==> 1 MNXM1482@MNXC3 + 1 MNXM20@MNXC3	R_765	HIS8_BACSU		MNXC3	2.6.1.9	bigg:HSTPT;bigg:HSTPTr;brenda:BR47443;ec:2.6.1.9;ecocyc:HISTAMINOTRANS-RXN;iabaylyiv4:HISTAMINOTRANS-RXN;iaf1260:HSTPT;iaf692:HSTPT;iag612:rbs_346;iao358:rll_191;igt196:HSTPT;iin800:HIS5;ijn746:HSTPTr;ijr904.45632:HSTPT;ijr904:HSTPT;imeo21:HSTPT;imm904:HSTPT;imo1053-pao1:HSTPT;imo1056:HSTPT;ind750:HSTPT;inj661:HSTPT;intenz:2760;isb619:HSTPT;iso783:HSTPT;iyo844:HSTPTr;kegg:R03243;metacyc:HISTAMINO…	-10000	10000			0	0
RF4F5126C_B-1603	1 MNXM1458@MNXC3 + 1 MNXM89557@MNXC3 <==> 1 MNXM337@MNXC3 + 1 MNXM37@MNXC3	R_125	PABA_BACSU+PABB_BACSU	MNXR30623	MNXC3	2.6.1.85	bigg:ADCS;brenda:BR47979;ec:2.6.1.85;ecocyc:PABASYN-RXN;iabaylyiv4:PABASYN-RXN;iaf1260:ADCS;iin800:ABZ1;ijr904.45632:ADCS;ijr904:ADCS;imeo21:ADCS;imm904:ADCS;imo1053-pao1:ADCS;imo1056:ADCS;ind750:ADCS;inj661:ADCS;intenz:17346;irs1563.45632:R01716_c;isb619:ADCS;iso783:ADCS;iyo844:ADCS;kegg:R01716;macie:M0283;metacyc:PABASYN-RXN;rhea:11672;rhea:11673;rhea:11674;rhea:11675;seed:rxn01257	-10000	10000			0	0
R95D9D061_B-932	1 MNXM145@MNXC3 + 1 MNXM1@MNXC3 + 1 MNXM7@MNXC3 <==> 1 MNXM3@MNXC3 + 1 MNXM633@MNXC3	R_RBK_Dr	ARAB_BACSU		MNXC3	2.7.1.16;2.7.1.47	bigg:RBK_D;bigg:RBK_Dr;brenda:BR47781;ec:2.7.1.16;ec:2.7.1.47;imeo21:RBK_Dr;inj661:RBK_Dr;intenz:2846;intenz:2877;iyo844:RBK_D;kegg:R01526;metacyc:D-RIBULOKIN-RXN;rhea:17601;rhea:17602;rhea:17603;rhea:17604;seed:rxn01114	-10000	10000			0	0
RFB3DE924_B-1649	1 MNXM145@MNXC3 + 1 MNXM56@MNXC3 <==> 1 MNXM1659@MNXC3	rxn03643	HPS_BACSU		MNXC3	4.1.2.-;4.1.2.43	biopath:RXN00973;brenda:BR48972;ec:4.1.2.-;ec:4.1.2.43;intenz:17643;kegg:R05338;metacyc:R10-RXN;pubmed:15901685;pubmed:4219834;pubmed:564713;rhea:25201;rhea:25202;rhea:25203;rhea:25204;seed:rxn03643;upa:UCR05338;upa:UER00434	-10000	10000			0	0
RFE3C6A20_B-1667	1 MNXM1468@MNXC3 + 1 MNXM2@MNXC3 <==> 1 MNXM1@MNXC3 + 1 MNXM222@MNXC3 + 1 MNXM43@MNXC3	rxn03599	YSAA_BACSU		MNXC3	3.8.1.10;3.8.1.2;3.8.1.3;3.8.1.9	brenda:BS141612;ec:3.8.1.10;ec:3.8.1.2;ec:3.8.1.3;ec:3.8.1.9;intenz:4481;kegg:R05287;metacyc:DHLBXANAU-RXN;obsolete:rxn06894;rhea:25189;rhea:25190;rhea:25191;rhea:25192;seed:rxn03599;upa:UCR05287;upa:UER00390	-10000	10000			0	0
R63CFB2CA_B-594	1 MNXM146@MNXC3 + 1 MNXM5@MNXC3 <==> 1 MNXM1@MNXC3 + 1 MNXM6@MNXC3 + 1 MNXM90047@MNXC3	R_r0398	MHQN_BACSU;YDGI_BACSU;YFKO_BACSU;YODC_BACSU		MNXC3	1.5.1.34	ec:1.5.1.34;imo1053-pao1:HPDOAi;imo1056:HPDOAi;kegg:R01794;rhea:32247;rhea:32248;rhea:32249;rhea:32250;seed:rxn01314;upa:UCR01794;upa:UER00994	-10000	10000			0	0
R551C5455_B-488	1 MNXM147@MNXC2 + 1 MNXM1@MNXC2 <==> 1 MNXM147@MNXC3 + 1 MNXM1@MNXC3	R_1386;R_1385;R_1384;R_235		MNXR849	MNXC2%MNXC3		bigg:ASNt2;bigg:ASNt2m;bigg:ASNt2r;bigg:ASNt2rpp;iaf1260:ASNt2rpp;iin800:AGP1_3;iin800:DIP5_3;iin800:GAP1_4;iin800:GNP1_1;iit341:ASNt2;ijr904.45632:ASNt2r;ijr904:ASNt2r;imeo21:ASNt2r;imm904:ASNt2r;imm904:ASNt6;imm904:ASNt7;ind750:ASNt2r;inj661:ASNt2r;ips189:ASNt2;iyo844:ASNt2;seed:rxn05508;seed:rxn08161;seed:rxn09782;seed:rxn13229;seed:rxn13230	-10000	10000			0	0
R3DEA5779_LR-317	1 MNXM147@MNXC3 + 1 MNXM2@MNXC3 --> 1 MNXM15@MNXC3 + 1 MNXM42@MNXC3	R00485	ASPG1_BACSU;ASPG2_BACSU		MNXC3	3.5.1.1;3.5.1.38;3.5.5.4	bigg:ASNN;bigg:ASNNe;bigg:ASNNm;bigg:ASNNpp;biopath:RXN00310;brenda:BR22679;ec:3.5.1.1;ec:3.5.1.38;ec:3.5.5.4;ecocyc:ASPARAGHYD-RXN;iabaylyiv4:ASPARAGHYD-RXN;iaf1260:ASNN;iaf1260:ASNNpp;iaf692:ASNN;iag612:rbs_372;iag612:rbs_373;iao358:rll_18;iin800:ASP1;iin800:ASP31;iin800:ASP32;iin800:ASP33;iin800:ASP34;iit341:ASNN;ijn746:ASNN;ijr904.45632:ASNN;ijr904:ASNN;imeo21:ASNN;imm904:ASNN;imm904:ASNNe;im…	0	10000			0	0
R89851EF5_LR-855	1 MNXM1484@MNXC2 + 1 MNXM2@MNXC3 + 1 MNXM3@MNXC3 --> 1 MNXM1484@MNXC3 + 1 MNXM1@MNXC3 + 1 MNXM7@MNXC3 + 1 MNXM9@MNXC3	rxn05601			MNXC2%MNXC3		iyo844:LIPTabc;seed:rxn05601	0	10000			0	0
R6DCC6D5D_LR-667	1 MNXM1485@MNXC2 + 1 MNXM2@MNXC3 + 1 MNXM3@MNXC3 --> 1 MNXM1485@MNXC3 + 1 MNXM1@MNXC3 + 1 MNXM7@MNXC3 + 1 MNXM9@MNXC3	R_BUTSabc;R_MSO3abc	SSUB_BACSU+SSUA_BACSU+SSUC_BACSU		MNXC2%MNXC3		bigg:MSO3abcpp;iaf1260:MSO3abcpp;ijn746:MSO3abcpp;imo1053-pao1:MSO3abc;imo1056:MSO3abc;iyo844:MSO3abc;seed:rxn05621;seed:rxn08959	0	10000			0	0
R49A140F5_B-400	1 MNXM1488@MNXC3 + 1 MNXM2@MNXC3 <==> 1 MNXM25@MNXC3 + 1 MNXM644@MNXC3	rxn01973	YTNL_BACSU;YXEP_BACSU	MNXR4792	MNXC3	3.5.1.18	bigg:SDPDS;biopath:RXN00201;brenda:BR26098;ec:3.5.1.18;ecocyc:SUCCDIAMINOPIMDESUCC-RXN;iabaylyiv4:SUCCDIAMINOPIMDESUCC-RXN;iaf1260:SDPDS;iao358:rll_315;igt196:SDPDS;iit341:SDPDS;ijn746:SDPDS;ijr904.45632:SDPDS;ijr904:SDPDS;imeo21:SDPDS;imo1053-pao1:SDPDS;imo1056:SDPDS;inj661:SDPDS;intenz:4202;isb619:SDPDS;iso783:SDPDS;iyo844:SDPDS;kegg:R02734;metacyc:SUCCDIAMINOPIMDESUCC-RXN;obsolete:rxn10896;rhe…	-10000	10000			0	0
R1D12A39_B-93	1 MNXM148@MNXC3 + 1 MNXM1@MNXC3 + 1 MNXM6@MNXC3 <==> 1 MNXM155@MNXC3 + 1 MNXM5@MNXC3	R_1739;R_1738;R_1247	FENR2_BACSU+TRXB_BACSU		MNXC3	1.6.4.5;1.8.1.9	bigg:TRDR;bigg:TRDRm;biopath:RXN00828;brenda:BR37017;brenda:BS260477;ec:1.6.4.5;ec:1.8.1.9;ecocyc:THIOREDOXIN-REDUCT-NADPH-RXN;iabaylyiv4:THIOREDOXIN-REDUCT-NADPH-RXN;iaf1260:TRDR;iaf692:TRDR;iag612:rbs_484;iag612:rbs_485;iag612:rbs_486;iao358:rll_433;iao358:rll_434;igt196:TRDR;iit341:TRDR;ijn746:TRDR;ijr904.45632:TRDR;ijr904:TRDR;imeo21:TRDR;imm904:TRDR;imm904:TRDRm;imo1053-pao1:TRDR;imo1056:TRD…	-10000	10000			0	0
RF3418D83_B-1587	1 MNXM148@MNXC3 + 1 MNXM2@MNXC3 + 1 MNXM61@MNXC3 <==> 1 MNXM155@MNXC3 + 1 MNXM2246@MNXC3	rxn06077	MSRA_BACSU		MNXC3	1.8.4.13;1.8.4.14;1.8.4.5	bigg:METSOXR1;brenda:BR36934;ec:1.8.4.13;ec:1.8.4.14;ec:1.8.4.5;iaf1260:METSOXR1;imeo21:METSOXR1;imo1053-pao1:METSR-S1;imo1056:METSR-S1;inj661:METSOXR1;ips189:METSR-S1;iyo844:METSR-S1;kegg:R02025;seed:rxn06077;seed:rxn08918	-10000	10000			0	0
R86CA84CE_B-834	1 MNXM148@MNXC3 + 1 MNXM2@MNXC3 + 1 MNXM61@MNXC3 <==> 1 MNXM155@MNXC3 + 1 MNXM8825@MNXC3	rxn09940	MSRB_BACSU		MNXC3		ips189:METSR-R1;iyo844:METSR-R1;seed:rxn09940	-10000	10000			0	0
R3DE260AF_B-316	1 MNXM1492@MNXC2 <==> 1 MNXM1492@MNXC3	rxn11407		MNXR29178	MNXC2%MNXC3			-10000	10000			0	0
R4AA68D34_RL-409	1 MNXM1495@MNXC3 + 1 MNXM1@MNXC3 + 1 MNXM9@MNXC3 <-- 1 MNXM2@MNXC3 + 1 MNXM91691@MNXC3	R_PGPP140;R_PGPP140pp			MNXC3	3.1.3.27		-10000	0			0	0
R8F58EBC6_B-899	1 MNXM149@MNXC2 + 1 MNXM1@MNXC3 + 1 MNXM95@MNXC3 <==> 1 MNXM149@MNXC3 + 1 MNXM1@MNXC2 + 1 MNXM95@MNXC2	rxn05315	CZCD_BACSU		MNXC2%MNXC3		ips189:ZN2t4;iyo844:ZN2t4;seed:rxn05315	-10000	10000			0	0
R5A256FB1_LR-525	1 MNXM149@MNXC2 + 1 MNXM2@MNXC3 + 1 MNXM3@MNXC3 --> 1 MNXM149@MNXC3 + 1 MNXM1@MNXC3 + 1 MNXM7@MNXC3 + 1 MNXM9@MNXC3	rxn05150	ADCA_BACSU+ADCB_BACSU+ADCC_BACSU;CADA_BACSU;ZOSA_BACSU		MNXC2%MNXC3	3.6.3.5	ec:3.6.3.5;ecocyc:ABC-63-RXN;ecocyc:RXN0-5205;iaf1260:ZN2abcpp;iaf1260:ZNabcpp;iaf692:ZNabc;imo1053-pao1:ZN2abc1;imo1053-pao1:ZN2abc2;imo1056:ZN2abc1;imo1056:ZN2abc2;intenz:16614;isb619:ZNabc;iyo844:ZN2abc2;metacyc:RXN0-5205;obsolete:rxn05314;rhea:20621;rhea:20622;rhea:20623;rhea:20624;rhea:29795;rhea:29796;rhea:29797;rhea:29798;seed:rxn05150;seed:rxn09388;seed:rxn09392;seed:rxn13918	0	10000			0	0
RB154F52A_B-1143	1 MNXM14@MNXC2 <==> 1 MNXM14@MNXC3	rxn05497		MNXR27754	MNXC2%MNXC3		iyo844:AMPt6;seed:rxn05497	-10000	10000			0	0
R226BBBB1_B-133	1 MNXM14@MNXC3 + 1 MNXM1561@MNXC3 <==> 1 MNXM3@MNXC3 + 1 MNXM51@MNXC3	R_GTPDPK	RELA_BACSU;YJBM_BACSU	MNXR69192	MNXC3	2.7.6.5	bigg:GTPDPK;brenda:BR47857;ec:2.7.6.5;ecocyc:GTPPYPHOSKIN-RXN;iaf1260:GTPDPK;iag612:rbs_327;ijn746:GTPDPK;imeo21:GTPDPK;imo1053-pao1:GTPDPK;imo1056:GTPDPK;inj661:GTPDPK;intenz:3036;isb619:GTPDPK;iso783:GTPDPK;iyo844:GTPDPK;kegg:R00429;metacyc:GTPPYPHOSKIN-RXN;rhea:22088;rhea:22089;rhea:22090;rhea:22091;seed:rxn00303;upa:UCR00429;upa:UER00884	-10000	10000			0	0
RB2AD3158_B-1153	1 MNXM14@MNXC3 + 1 MNXM1@MNXC3 + 1 MNXM256@MNXC3 <==> 1 MNXM322@MNXC3 + 1 MNXM3@MNXC3	R_1238	THIN_BACSU		MNXC3	2.7.6.2	bigg:TMDPK;brenda:BR47855;ec:2.7.6.2;iin800:THI80_1;imm904:TMDPK;ind750:TMDPK;intenz:3033;ips189:TMDPK;kegg:R00619;metacyc:THIAMIN-PYROPHOSPHOKINASE-RXN;rhea:11576;rhea:11577;rhea:11578;rhea:11579;seed:rxn00440;upa:UCR00619;upa:UER00597	-10000	10000			0	0
R8B438461_B-873	1 MNXM14@MNXC3 + 1 MNXM1@MNXC3 + 1 MNXM9050@MNXC3 <==> 1 MNXM2392@MNXC3 + 1 MNXM91491@MNXC3	rxn07585	LIPM_BACSU		MNXC3	2.7.7.63	ec:2.7.7.63;kegg:R07771;seed:rxn07585;upa:UCR07771;upa:UER00595	-10000	10000			0	0
RC16F2CB0_LR-1242	1 MNXM14@MNXC3 + 1 MNXM2@MNXC3 --> 1 MNXM212@MNXC3 + 1 MNXM9@MNXC3	R_NTD7pp;R_NTD7	NTPES_BACSU;YFNB_BACSU		MNXC3	3.1.3.1;3.1.3.2;3.1.3.31;3.1.3.5;3.1.3.6;3.6.1.11;3.6.1.5;3.6.1.9	bigg:NTD7;bigg:NTD7e;bigg:NTD7l;bigg:NTD7pp;biopath:RXN01372;brenda:BS64616;ec:3.1.3.1;ec:3.1.3.2;ec:3.1.3.31;ec:3.1.3.5;ec:3.1.3.6;ec:3.6.1.11;ec:3.6.1.5;ec:3.6.1.9;ecocyc:AMP-DEPHOSPHORYLATION-RXN;iabaylyiv4:AMP-DEPHOSPHORYLATION-RXN;iaf1260:NTD7;iaf1260:NTD7pp;iao358:rll_291;iin800:U30;ijn746:NTD7;ijn746:NTD7pp;ijr904.45632:NTD7;ijr904:NTD7;imeo21:NTD7;imm904:NTD7;imo1053-pao1:NTD7;imo1056:NTD…	0	10000			0	0
RAA82755_RL-1090	1 MNXM14@MNXC3 + 1 MNXM9@MNXC3 <-- 1 MNXM2@MNXC3 + 1 MNXM45@MNXC3	R_BPNT			MNXC3	3.1.3.7	bigg:BPNT;brenda:BR10692;ec:3.1.3.7;ecocyc:325-BISPHOSPHATE-NUCLEOTIDASE-RXN;iaf1260:BPNT;igt196:BPNT;iin800:MET22;iit341:BPNT;ijr904.45632:BPNT;ijr904:BPNT;imeo21:BPNT;imm904:BPNT;imo1053-pao1:BPNT;imo1056:BPNT;ind750:BPNT;inj661:BPNT;intenz:3282;irs1563.45632:R00188_c;isb619:BPNT;iso783:BPNT;kegg:R00188;metacyc:325-BISPHOSPHATE-NUCLEOTIDASE-RXN;reactome:REACT_6763.1;rhea:10040;rhea:10041;rhea:1…	-10000	0			0	0
R6D92F1B0_RL-664	1 MNXM14@MNXC3 + 2 MNXM1@MNXC3 + 1 MNXM73@MNXC3 + 1 MNXM9@MNXC3 <-- 1 MNXM23@MNXC3 + 1 MNXM2@MNXC3 + 1 MNXM3@MNXC3	R_PPS	PPS_BACSU		MNXC3	2.7.9.2	bigg:PPS;brenda:BR48097;ec:2.7.9.2;ecocyc:PEPSYNTH-RXN;iabaylyiv4:PEPSYNTH-RXN;iaf1260:PPS;iaf692:PPS;iit341:PPS;ijn746:PPS;ijr904.45632:PPS;ijr904:PPS;imo1053-pao1:PPS;imo1056:PPS;intenz:3122;iso783:PPS;iyo844:PPS;kegg:R00199;metacyc:PEPSYNTH-RXN;rhea:11364;rhea:11365;rhea:11366;rhea:11367;seed:rxn00147	-10000	0			0	0
RB01C328E_B-1134	1 MNXM1503@MNXC3 + 1 MNXM2@MNXC3 <==> 1 MNXM621@MNXC3 + 1 MNXM89602@MNXC3	rxn02596	AGAL_BACSU		MNXC3	3.2.1.22	ec:3.2.1.22;kegg:R03634;kegg:R06152;seed:rxn02596	-10000	10000			0	0
R1781A0_B-51	1 MNXM150@MNXC3 + 1 MNXM2@MNXC3 <==> 1 MNXM168@MNXC3 + 1 MNXM38297@MNXC3	rxn01021	MTNN_BACSU	MNXR55735	MNXC3	3.2.2.16;3.2.2.9	bigg:MTAN;brenda:BR19228;ec:3.2.2.16;ec:3.2.2.9;iaf1260:MTAN;iag612:rbs_469;igt196:MTAN;iit341:MTAN;ijr904.45632:MTAN;ijr904:MTAN;imeo21:MTAN;inj661:MTAN;irs1563.45632:R01401_c;isb619:MTAN;iso783:MTAN;iyo844:MTAN;kegg:R01401;seed:rxn01021;upa:UCR01401;upa:UER00871	-10000	10000			0	0
RB62274B5_B-1177	1 MNXM1514@MNXC3 + 1 MNXM89557@MNXC3 <==> 1 MNXM20@MNXC3 + 1 MNXM759@MNXC3	R_981	SERC_BACSU		MNXC3	2.6.1.52	bigg:OHPBAT;ec:2.6.1.52;ecocyc:PSERTRANSAMPYR-RXN;iabaylyiv4:PSERTRANSAMPYR-RXN;iaf1260:OHPBAT;iin800:SER1_2;ijn746:OHPBAT;ijr904.45632:OHPBAT;ijr904:OHPBAT;imeo21:OHPBAT;imm904:OHPBAT;imo1053-pao1:OHPBAT;imo1056:OHPBAT;ind750:OHPBAT;inj661:OHPBAT;intenz:16559;irs1563.45632:R05085_c;iso783:OHPBAT;kegg:R05085;metacyc:PSERTRANSAMPYR-RXN;rhea:16573;rhea:16574;rhea:16575;rhea:16576;seed:rxn03445;upa:…	-10000	10000			0	0
R2D06F217_B-212	1 MNXM151@MNXC3 + 1 MNXM2@MNXC3 + 1 MNXM658@MNXC3 <==> 1 MNXM1@MNXC3 + 2 MNXM57@MNXC3 + 1 MNXM970@MNXC3	rxn08171	ARSC_BACSU;MGSR_BACSU;SPX_BACSU;YUSI_BACSU		MNXC3	1.20.4.1	bigg:ASR;ec:1.20.4.1;iaf1260:ASR;iso783:ARSRD2;obsolete:rxn10351;seed:rxn08171	-10000	10000			0	0
RF77F3F23_RL-1623	1 MNXM151@MNXC3 + 2 MNXM2@MNXC3 <-- 1 MNXM22@MNXC3 + 2 MNXM57@MNXC3	R00274	BSAA_BACSU	MNXR2828	MNXC3	1.11.1.9	bigg:GTHP;bigg:GTHPe;bigg:GTHPm;brenda:BR37185;ec:1.11.1.9;ecocyc:GLUTATHIONE-PEROXIDASE-RXN;iabaylyiv4:GLUTATHIONE-PEROXIDASE-RXN;iao358:rll_183;iin800:GPX1;iin800:GPX2;iin800:HYR1;ijn746:GTHP;imm904:GTHP;imm904:GTHPm;ind750:GTHP;intenz:1769;irs1563.45632:R00274_c;isb619:GTHP;iso783:GSHPO;iyo844:GTHPe;kegg:R00274;metacyc:GLUTATHIONE-PEROXIDASE-RXN;obsolete:rxn10392;reactome:REACT_2037.3;rhea:168…	-10000	0			0	0
R2A667346_B-194	1 MNXM152@MNXC3 + 1 MNXM1@MNXC3 + 1 MNXM3@MNXC3 <==> 1 MNXM7@MNXC3 + 1 MNXM88255@MNXC3	rxn01512	NDK_BACSU		MNXC3	2.7.4.6	ec:2.7.4.6;iabaylyiv4:DTDPKIN-RXN;iaf1260:NDPK4;iaf692:NDPK4;iag612:rbs_283;iao358:rll_571;igt196:NDPK4;iin800:YNK1_6;iit341:NDPK4;ijn746:NDPK4;ijr904.45632:NDPK4;ijr904:NDPK4;imeo21:NDPK4;imm904:NDPK4;imo1053-pao1:NDPK4;imo1056:NDPK4;ind750:NDPK4;inj661:NDPK4;ips189:NDPK4;irs1563.45632:R02093_c;isb619:NDPK4;iso783:NDPK4;iyo844:NDPK4;seed:rxn01512	-10000	10000			0	0
RCE644E98_B-1331	1 MNXM152@MNXC3 + 2 MNXM1@MNXC3 + 1 MNXM31@MNXC3 <==> 1 MNXM338@MNXC3 + 1 MNXM88255@MNXC3	rxn01515	URK_BACSU		MNXC3	2.7.1.48	ec:2.7.1.48;seed:rxn01515	-10000	10000			0	0
RF09F241A_B-1572	1 MNXM152@MNXC3 + 2 MNXM1@MNXC3 + 1 MNXM5@MNXC3 <==> 1 MNXM88255@MNXC3 + 1 MNXM8@MNXC3	rxn10060	PPNK1_BACSU		MNXC3	2.7.1.23	ec:2.7.1.23;iyo844:NADK5;seed:rxn10060	-10000	10000			0	0
RBB4726D3_B-1203	1 MNXM152@MNXC3 + 2 MNXM1@MNXC3 + 1 MNXM80@MNXC3 <==> 1 MNXM288@MNXC3 + 1 MNXM88255@MNXC3	rxn01516	URK_BACSU		MNXC3	2.7.1.48	ec:2.7.1.48;seed:rxn01516	-10000	10000			0	0
RECEF8C0E_RL-1545	1 MNXM1532@MNXC3 + 1 MNXM15@MNXC3 <-- 1 MNXM1@MNXC3 + 1 MNXM2@MNXC3 + 1 MNXM648@MNXC3	R_DHPPDA2	RIBD_BACSU		MNXC3	3.5.4.26	bigg:DHPPDA2;brenda:BR26118;ec:3.5.4.26;ecocyc:RIBOFLAVINSYNDEAM-RXN;iabaylyiv4:RIBOFLAVINSYNDEAM-RXN;iaf1260:DHPPDA2;iao358:rll_397;igt196:DHPPDA2;iin800:RIB7_1;iit341:DHPPDA;ijn746:DHPPDA;ijr904.45632:DHPPDA2;ijr904:DHPPDA2;imeo21:DHPPDADHPPDA2;imo1053-pao1:DHPPDA2;imo1056:DHPPDA2;ind750:DHPPDA;inj661:DHPPDA;inj661:DHPPDA2;intenz:4335;isb619:DHPPDA;iso783:DHPPDA2;iyo844:DHPPDA2;kegg:R03459;meta…	-10000	0			0	0
R7F0E3AF7_B-777	1 MNXM153@MNXC3 + 1 MNXM89557@MNXC3 <==> 1 MNXM20@MNXC3 + 1 MNXM76@MNXC3	R_1746;R_1266	AAT3_BACSU;HIS8_BACSU		MNXC3	2.6.1.1;2.6.1.5;2.6.1.57;2.6.1.9	bigg:TYRTA;bigg:TYRTAi;bigg:TYRTAm;bigg:TYRTAp;brenda:BR47696;ec:2.6.1.1;ec:2.6.1.5;ec:2.6.1.57;ec:2.6.1.9;ecocyc:TYRAMINOTRANS-RXN;iabaylyiv4:TYRAMINOTRANS-RXN;iaf1260:TYRTA;iaf692:TYRTA;iag612:rbs_72;iag612:rbs_73;iao358:rll_20;iin800:AAT1_2;iin800:AAT2_2;iin800:ARO8;iin800:ARO9_2;iit341:TYRTA;ijn746:TYRTA;ijr904.45632:TYRTA;ijr904:TYRTA;imeo21:TYRTA;imm904:TYRTAi;imm904:TYRTAim;imm904:TYRTAip;…	-10000	10000			0	0
R7544F249_LR-722	1 MNXM1547@MNXC2 + 1 MNXM2@MNXC3 + 1 MNXM3@MNXC3 --> 1 MNXM1547@MNXC3 + 1 MNXM1@MNXC3 + 1 MNXM7@MNXC3 + 1 MNXM9@MNXC3	R_CHOLSabc	OPUBA_BACSU+OPUBB_BACSU+OPUBC_BACSU+OPUBD_BACSU;OPUCA_BACSU+OPUCB_BACSU+OPUCC_BACSU+OPUCD_BACSU		MNXC2%MNXC3		bigg:CHOLSabc;iyo844:CHOLSabc;seed:rxn05184;seed:rxn12738	0	10000			0	0
RD082C506_B-1342	1 MNXM154@MNXC3 + 1 MNXM21@MNXC3 <==> 1 MNXM197@MNXC3	rxn00991	HMGCL_BACSU	MNXR2984	MNXC3	4.1.3.4	aragem.45632:R01360_c;bigg:HMGL;bigg:HMGLm;bigg:HMGLx;biopath:RXN00934;brenda:BR395;ec:4.1.3.4;iag612:rbs_60;ijn746:HMGL;imo1053-pao1:HMGL;imo1056:HMGL;intenz:4617;irs1563.45632:R01360_c;iso783:HMGL;iyo844:HMGL;kegg:R01360;metacyc:HYDROXYMETHYLGLUTARYL-COA-LYASE-RXN;pubmed:15122894;pubmed:8440722;reactome:REACT_100202;reactome:REACT_105243;reactome:REACT_108952;reactome:REACT_110033;reactome:REAC…	-10000	10000			0	0
R1BB04AE8_B-80	1 MNXM1553@MNXC3 + 1 MNXM3@MNXC3 <==> 1 MNXM1@MNXC3 + 1 MNXM500@MNXC3 + 1 MNXM7@MNXC3	R_582	K1PF_BACSU	MNXR69014	MNXC3	2.7.1.56	bigg:FRUK;bigg:FRUK_r;brenda:BR47787;ec:2.7.1.56;iabaylyiv4:1PFRUCTPHOSN-RXN;iaf1260:FRUK;iag612:rbs_249;iao358:rll_317;iin800:U1;ijn746:FRUK_r;ijr904.45632:F1PK;ijr904:F1PK;imm904:FRUK;imo1053-pao1:F1PK;imo1056:F1PK;ind750:F1PK;ips189:F1PK;isb619:FRUK;iyo844:F1PK;obsolete:rxn08529;seed:rxn01492	-10000	10000			0	0
RB73F93B4_B-1181	1 MNXM1553@MNXC3 <==> 1 MNXM435@MNXC3 + 1 MNXM77@MNXC3	R_556	ALF_BACSU		MNXC3	4.1.2.13	bigg:FBA2;ec:4.1.2.13;iaf692:FBA2;iit341:FBA2;imm904:FBA2;ind750:FBA2;ips189:FBA2;irs1563.45632:R02568_c;iyo844:FBA2;kegg:R02568;seed:rxn01870	-10000	10000			0	0
R5160D346_B-456	1 MNXM1560@MNXC3 + 1 MNXM2@MNXC3 <==> 1 MNXM29@MNXC3 + 1 MNXM450@MNXC3	rxn04068	YXEI_BACSU		MNXC3	3.5.1.24	biopath:RXN00963;brenda:BR22684;ec:3.5.1.24;intenz:4208;kegg:R05835;metacyc:CHOLOYLGLYCINE-HYDROLASE-RXN;rhea:19353;rhea:19354;rhea:19355;rhea:19356;seed:rxn04068	-10000	10000			0	0
R39209102_RL-286	1 MNXM1562@MNXC2 + 1 MNXM1@MNXC3 + 1 MNXM7@MNXC3 + 1 MNXM9@MNXC3 <-- 1 MNXM1562@MNXC3 + 1 MNXM2@MNXC3 + 1 MNXM3@MNXC3	rxn10343	CADA_BACSU;ZOSA_BACSU		MNXC2%MNXC3		bigg:HG2abcpp;iaf1260:HG2abcpp;seed:rxn08715;seed:rxn10343	-10000	0			0	0
RECD550D8_B-1543	1 MNXM156@MNXC2 + 1 MNXM1@MNXC2 <==> 1 MNXM156@MNXC3 + 1 MNXM1@MNXC3	R_ALA_Dt6	AAPA_BACSU;YDGF_BACSU;YFLA_BACSU	MNXR1424	MNXC2%MNXC3		bigg:DALAt2;bigg:DALAt2pp;bigg:DALAt2r;bigg:DALAt2rL;iaf1260:DALAt2pp;iit341:DALAt2;ijr904.45632:DALAt2r;ijr904:DALAt2r;imeo21:DALAt2r;imo1053-pao1:ALA_Dt6;imo1056:ALA_Dt6;inj661:DALAt2r;isb619:DALAt2r;iyo844:ALA_Dt2;seed:rxn05494;seed:rxn08301	-10000	10000			0	0
RC093D807_LR-1240	1 MNXM15783@MNXC2 + 1 MNXM2@MNXC3 + 1 MNXM3@MNXC3 --> 1 MNXM15783@MNXC3 + 1 MNXM1@MNXC3 + 1 MNXM7@MNXC3 + 1 MNXM9@MNXC3	rxn05542	DPPB_BACSU+DPPC_BACSU+DPPD_BACSU+DPPE_BACSU		MNXC2%MNXC3		ips189:DIPEPabc4;iyo844:DIPEPabc4;seed:rxn05542	0	10000			0	0
RCF11F53_LR-1336	1 MNXM15786@MNXC2 + 1 MNXM2@MNXC3 + 1 MNXM3@MNXC3 --> 1 MNXM15786@MNXC3 + 1 MNXM1@MNXC3 + 1 MNXM7@MNXC3 + 1 MNXM9@MNXC3	rxn05544	DPPB_BACSU+DPPC_BACSU+DPPD_BACSU+DPPE_BACSU		MNXC2%MNXC3		ips189:DIPEPabc6;iyo844:DIPEPabc6;obsolete:rxn12657;seed:rxn05544	0	10000			0	0
REBA7351D_B-1533	1 MNXM157@MNXC3 + 1 MNXM41@MNXC3 <==> 1 MNXM2@MNXC3 + 1 MNXM61743@MNXC3	rxn09979	BGLC_BACSU;BGLH_BACSU		MNXC3	3.2.1.21	ec:3.2.1.21;iyo844:BG(MBDG);seed:rxn09979	-10000	10000			0	0
R51FD58E9_B-463	1 MNXM158@MNXC2 + 1 MNXM1@MNXC2 <==> 1 MNXM158@MNXC3 + 1 MNXM1@MNXC3	R_1289	PYRP_BACSU;ALLP_BACSU;PBUG_BACSU;PBUO_BACSU		MNXC2%MNXC3		bigg:URAt2;bigg:URAt2pp;bigg:URAt2r;bigg:URAt2rpp;iag612:rbs_581;iao358:rll_388;iin800:FUR4;iit341:URAt2;ijr904.45632:URAt2;ijr904.45632:URAt2r;ijr904:URAt2;ijr904:URAt2r;imm904:URAt2;imo1053-pao1:URAt6;imo1056:URAt6;ind750:URAt2;ips189:URAt2;isb619:URAt2;iso783:URAt6;iyo844:URAt6;obsolete:rxn05666;seed:rxn05197;seed:rxn09365;seed:rxn12368	-10000	10000			0	0
R43A3B12A_B-363	1 MNXM1597@MNXC2 <==> 1 MNXM1597@MNXC3	rxn05636	PUCJ_BACSU+PUCK_BACSU	MNXR64206	MNXC2%MNXC3		iag612:rbs_578;iag612:rbs_579;iyo844:PRIt2;metacyc:TRANS-RXN-207;seed:rxn05636	-10000	10000			0	0
R319C1906_B-245	1 MNXM1598@MNXC3 + 1 MNXM2@MNXC3 <==> 1 MNXM15@MNXC3 + 1 MNXM490@MNXC3	rxn03842	ALLC_BACSU		MNXC3	3.5.3.9	ec:3.5.3.9;iag612:rbs_583;seed:rxn03842;upa:UCR05554	-10000	10000			0	0
R90A27035_B-907	1 MNXM15993@MNXC2 + 1 MNXM1@MNXC2 <==> 1 MNXM15993@MNXC3 + 1 MNXM1@MNXC3	rxn05700			MNXC2%MNXC3			-10000	10000			0	0
RC1E20199_RL-1244	1 MNXM159@MNXC3 + 1 MNXM15@MNXC3 + 1 MNXM55@MNXC3 <-- 1 MNXM2@MNXC3 + 1 MNXM7231@MNXC3	rxn00742	MCCB_BACSU		MNXC3	4.4.1.1	brenda:BR3435;ec:4.4.1.1;iao358:rll_590;iin800:CYS3;ijn746:CYSTGLr;imeo21:CYSTGL;imm904:CYSTGL;imo1053-pao1:CYSTGL;imo1056:CYSTGL;ind750:CYSTGL;inj661:CYSTGL;iyo844:CYSTGL;pubmed:15576367;reactome:REACT_27170;seed:rxn00742	-10000	0			0	0
R8348ECA3_RL-807	1 MNXM15@MNXC3 + 1 MNXM1@MNXC3 + 1 MNXM23@MNXC3 + 1 MNXM89582@MNXC3 <-- 1 MNXM2@MNXC3 + 1 MNXM55@MNXC3	R_CYSDS;R_CYSLDS	METC_BACSU		MNXC3			-10000	0			0	0
R822C2259_RL-798	1 MNXM15@MNXC3 + 1 MNXM213@MNXC3 <-- 1 MNXM168@MNXC3 + 1 MNXM1@MNXC3 + 1 MNXM2@MNXC3	R01244	ADEC_BACSU;YERA_BACSU		MNXC3			-10000	0			0	0
RD882D6_RL-1396	1 MNXM15@MNXC3 + 1 MNXM217@MNXC3 <-- 1 MNXM2@MNXC3 + 1 MNXM5065@MNXC3	rxn03869	MTNU_BACSU		MNXC3	3.5.1.13;3.5.1.4;3.5.5.1	brenda:BS140489;ec:3.5.1.13;ec:3.5.1.4;ec:3.5.5.1;kegg:R05590;seed:rxn03869	-10000	0			0	0
RE92322D3_RL-1512	1 MNXM15@MNXC3 + 1 MNXM22@MNXC3 + 1 MNXM473@MNXC3 <-- 1 MNXM2@MNXC3 + 1 MNXM4@MNXC3 + 1 MNXM660@MNXC3	R02613			MNXC3	1.4.3.21;1.4.3.22;1.4.3.4;1.4.3.6	bigg:PEAMNO;bigg:PEAMNOpp;brenda:BS374306;ec:1.4.3.21;ec:1.4.3.22;ec:1.4.3.4;ec:1.4.3.6;ecocyc:AMINEPHEN-RXN;iaf1260:PEAMNOpp;ijr904.45632:PEAMNO;ijr904:PEAMNO;imeo21:PEAMNO;inj661:PEAMNO;intenz:17560;irs1563.45632:R02613_c;kegg:R02613;metacyc:AMINEPHEN-RXN;metacyc:RXN-10817;pubmed:6788990;reactome:REACT_103010;reactome:REACT_107640;reactome:REACT_110139;reactome:REACT_111000;reactome:REACT_13662…	-10000	0			0	0
R49B399B_B-402	1 MNXM15@MNXC3 + 1 MNXM2552@MNXC3 <==> 1 MNXM1@MNXC3 + 1 MNXM2073@MNXC3 + 1 MNXM2@MNXC3	rxn01843	MTNU_BACSU		MNXC3	3.5.1.4	ec:3.5.1.4;iin800:AMD2_2;iit341:AMID2;imm904:AMID2;ind750:AMID2;seed:rxn01843	-10000	10000			0	0
R36BDE232_RL-276	1 MNXM15@MNXC3 + 1 MNXM26@MNXC3 <-- 1 MNXM2@MNXC3 + 1 MNXM4428@MNXC3	R_AMID	MTNU_BACSU		MNXC3	3.5.1.13;3.5.1.4;3.5.1.49	bigg:AMID4;brenda:BS140504;ec:3.5.1.13;ec:3.5.1.4;ec:3.5.1.49;iit341:AMID4;imeo21:AMID4;inj661:AMID4;kegg:R00321;seed:rxn00231	-10000	0			0	0
RFA88E909_RL-1643	1 MNXM15@MNXC3 + 1 MNXM274@MNXC3 <-- 1 MNXM216@MNXC3 + 1 MNXM2@MNXC3	R_NNAM	PNCA_BACSU;YAAI_BACSU		MNXC3	3.5.1.19	bigg:NNAM;bigg:NNAMr;bigg:NNAMrm;biopath:RXN00243;brenda:BR26099;ec:3.5.1.19;ecocyc:NICOTINAMID-RXN;iabaylyiv4:NICOTINAMID-RXN;iaf1260:NNAM;iao358:rll_614;iin800:PNC1_1;iin800:PNC1_2;ijr904.45632:NNAM;ijr904:NNAM;imeo21:NNAM;imm904:NNAMr;imm904:NNAMrm;ind750:NNAMr;ind750:NNAMrm;inj661:NNAM;intenz:4203;isb619:NNAM;iyo844:NNAM;kegg:R01268;metacyc:NICOTINAMID-RXN;pubmed:2183889;pubmed:8726014;reacto…	-10000	0			0	0
R78D352B1_LR-742	1 MNXM15@MNXC3 + 1 MNXM337@MNXC3 --> 1 MNXM188@MNXC3 + 1 MNXM1@MNXC3 + 1 MNXM23@MNXC3 + 1 MNXM2@MNXC3	R_ANS2	PABA_BACSU+TRPE_BACSU		MNXC3	4.1.3.27	bigg:ANS2;brenda:BS380574;brenda:BS398837;ec:4.1.3.27;iit341:ANS2;irs1563.45632:R00985_c;kegg:R00985;seed:rxn00726;upa:UCR00985	0	10000			0	0
RAE0128B7_RL-1120	1 MNXM15@MNXC3 + 1 MNXM383@MNXC3 <-- 1 MNXM2239@MNXC3 + 1 MNXM2@MNXC3	R_AMID3	MTNU_BACSU		MNXC3	3.5.1.4	bigg:AMID3;brenda:BS140492;ec:3.5.1.4;iin800:AMD2_3;imm904:AMID3;ind750:AMID3;kegg:R03096;metacyc:RXNN-404;rhea:34371;rhea:34372;rhea:34373;rhea:34374;seed:rxn02222	-10000	0			0	0
RD0E86B91_LR-1346	1 MNXM15@MNXC3 + 1 MNXM3@MNXC3 + 1 MNXM5328@MNXC3 --> 1 MNXM1@MNXC3 + 1 MNXM7@MNXC3 + 1 MNXM9211@MNXC3 + 1 MNXM9@MNXC3	R_GLNSP1	GLNA_BACSU		MNXC3	6.3.1.2	bigg:GLNSP1;ec:6.3.1.2;imeo21:GLNSP1;inj661:GLNSP1;irs1563.45632:R05028_c;seed:rxn03406	0	10000			0	0
RB21AE054_RL-1150	1 MNXM15@MNXC3 + 1 MNXM68@MNXC3 <-- 1 MNXM2@MNXC3 + 1 MNXM48448@MNXC3	rxn00552	GAMA_BACSU;NAGB_BACSU		MNXC3	3.5.99.6	ec:3.5.99.6;iaf1260:G6PDA;iao358:rll_272;ijr904.45632:G6PDA;ijr904:G6PDA;imm904:G6PDA;ind750:G6PDA;isb619:G6PDA;iso783:G6PDA;iyo844:G6PDA;seed:rxn00552	-10000	0			0	0
RD15E0BAD_RL-1349	1 MNXM15@MNXC3 + 1 MNXM75@MNXC3 + 1 MNXM9@MNXC3 <-- 1 MNXM187@MNXC3 + 1 MNXM2@MNXC3	R_r0186			MNXC3	4.2.3.2	brenda:BR16091;ec:4.2.3.2;intenz:4781;kegg:R00748;metacyc:ETHANOLAMINE-PHOSPHATE-PHOSPHO-LYASE-RXN;rhea:17889;rhea:17890;rhea:17891;rhea:17892;seed:rxn00538	-10000	0			0	0
R90B66DB3_B-908	1 MNXM15@MNXC3 + 1 MNXM93@MNXC3 <==> 1 MNXM42@MNXC3	R_ASPT_rev	ASPA_BACSU	MNXR869	MNXC3	3.5.1.38;4.3.1.1	bigg:ASPT;biopath:RXN01537;brenda:BR481;ec:3.5.1.38;ec:4.3.1.1;ecocyc:ASPARTASE-RXN;iabaylyiv4:ASPARTASE-RXN;iaf1260:ASPT;iag612:rbs_374;iit341:ASPT;ijn746:ASPT;ijr904.45632:ASPT;ijr904:ASPT;imo1053-pao1:ASPT;imo1056:ASPT;intenz:4815;iyo844:ASPT;kegg:R00490;metacyc:ASPARTASE-RXN;rhea:16601;rhea:16602;rhea:16603;rhea:16604;seed:rxn00347	-10000	10000			0	0
R8B05645C_LR-870	1 MNXM1607@MNXC2 + 1 MNXM2@MNXC3 + 1 MNXM3@MNXC3 --> 1 MNXM1607@MNXC3 + 1 MNXM1@MNXC3 + 1 MNXM7@MNXC3 + 1 MNXM9@MNXC3	R_CTBTabc	OPUAA_BACSU+OPUAB_BACSU+OPUAC_BACSU		MNXC2%MNXC3		bigg:CTBTabcpp;iyo844:CTBTabc;seed:rxn05192;seed:rxn08268	0	10000			0	0
RAC909E93_B-1113	1 MNXM1608@MNXC2 + 1 MNXM1@MNXC2 <==> 1 MNXM1608@MNXC3 + 1 MNXM1@MNXC3	rxn05603	DCTA_BACSU+DCTB_BACSU;YFLS_BACSU;YWKB_BACSU	MNXR27802	MNXC2%MNXC3		imo1053-pao1:MAL_Dt2;imo1056:MAL_Dt2;iyo844:MAL_Dt2;seed:rxn05603	-10000	10000			0	0
REABD2163_B-1524	1 MNXM160@MNXC2 + 1 MNXM1@MNXC2 + 2 MNXM9@MNXC3 <==> 1 MNXM160@MNXC3 + 1 MNXM1@MNXC3 + 2 MNXM9@MNXC2	rxn05563		MNXR69086	MNXC2%MNXC3		bigg:G6Pt6_2;bigg:G6Pt6_2pp;ijr904.45632:G6Pt6_2;ijr904:G6Pt6_2;iyo844:G6Pt6_2;seed:rxn05563;seed:rxn08569	-10000	10000			0	0
R53B07257_B-478	1 MNXM160@MNXC3 + 1 MNXM1855@MNXC3 <==> 1 MNXM2@MNXC3 + 1 MNXM3356@MNXC3	rxn09992	BGLA_BACSU		MNXC3	3.2.1.86	bigg:6PHBG;ec:3.2.1.86;iag612:rbs_546;isb619:6PHBG;iyo844:S6PG;seed:rxn09992	-10000	10000			0	0
RD51F1513_B-1376	1 MNXM160@MNXC3 + 1 MNXM1@MNXC3 + 1 MNXM7@MNXC3 <==> 1 MNXM3@MNXC3 + 1 MNXM41@MNXC3	R00299_c	GLK_BACSU		MNXC3			-10000	10000			0	0
RB76892E3_B-1185	1 MNXM160@MNXC3 + 1 MNXM23@MNXC3 <==> 1 MNXM41@MNXC2 + 1 MNXM73@MNXC3	rxn05226	PTXBC_BACSU+PT1_BACSU+PTHP_BACSU;PT1_BACSU+PTG3C_BACSU+PTHP_BACSU;PT1_BACSU+PTHP_BACSU+PTOCB_BACSU;PT1_BACSU+PTHP_BACSU+PTXA_BACSU	MNXR69163	MNXC2%MNXC3		bigg:GLCpts;bigg:GLCptspp;iaf1260:GLCptspp;iao358:rll_255;iao358:rll_258;iao358:rll_348;iao358:rll_353;iao358:rll_358;igt196:GLCptspp;ijr904.45632:GLCpts;ijr904:GLCpts;ips189:GLCpts;isb619:GLCpts;iyo844:GLCpts;obsolete:rxn11250;seed:rxn05226;seed:rxn08612	-10000	10000			0	0
R6EA97C1C_B-671	1 MNXM160@MNXC3 + 1 MNXM4100@MNXC3 <==> 1 MNXM2806@MNXC3 + 1 MNXM2@MNXC3	rxn08025	BGLA_BACSU		MNXC3	3.2.1.86	ec:3.2.1.86;iaf1260:AB6PGH;ijr904.45632:AB6PGH;ijr904:AB6PGH;iyo844:AB6PGH;seed:rxn08025	-10000	10000			0	0
REE56858C_B-1557	1 MNXM160@MNXC3 + 1 MNXM41@MNXC3 <==> 1 MNXM2394@MNXC3 + 1 MNXM2@MNXC3	R_MPPGH	GLVA_BACSU	MNXR71380	MNXC3	3.2.1.122	brenda:BR48187;ec:3.2.1.122;iag612:rbs_268;intenz:3653;iyo844:MAL6PG;kegg:R00838;kegg:R06115;rhea:20421;rhea:20422;rhea:20423;rhea:20424;seed:rxn00607	-10000	10000			0	0
R62F61D9C_B-590	1 MNXM160@MNXC3 + 1 MNXM41@MNXC3 <==> 1 MNXM2@MNXC3 + 1 MNXM4419@MNXC3	rxn00608	BGLA_BACSU;LICH_BACSU		MNXC3	3.2.1.86	brenda:BR16029;ec:3.2.1.86;ecocyc:6-PHOSPHO-BETA-GLUCOSIDASE-RXN;iag612:rbs_201;iao358:rll_70;intenz:3617;iyo844:PGGH;kegg:R00839;kegg:R06112;rhea:10772;rhea:10773;rhea:10774;rhea:10775;seed:rxn00608	-10000	10000			0	0
R966224A8_B-939	1 MNXM160@MNXC3 + 1 MNXM41@MNXC3 <==> 1 MNXM2@MNXC3 + 1 MNXM448@MNXC3	rxn00606	TREC_BACSU	MNXR69995	MNXC3	3.2.1.122;3.2.1.93	bigg:TRE6PH;brenda:BR16035;ec:3.2.1.122;ec:3.2.1.93;ecocyc:TRE6PHYDRO-RXN;iaf1260:TRE6PH;iag612:rbs_285;ijr904.45632:TRE6PH;ijr904:TRE6PH;intenz:3624;isb619:TRE6PH;iyo844:TRE6PH;kegg:R00837;kegg:R06113;rhea:23008;rhea:23009;rhea:23010;rhea:23011;seed:rxn00606	-10000	10000			0	0
R2579B3B7_B-153	1 MNXM160@MNXC3 + 1 MNXM5@MNXC3 <==> 1 MNXM1@MNXC3 + 1 MNXM429@MNXC3 + 1 MNXM6@MNXC3	R_G6PDH2r	G6PD_BACSU	MNXR69082	MNXC3	1.1.1.49	bigg:G6PDH2;bigg:G6PDH2er;bigg:G6PDH2r;bigg:G6PDH2rer;brenda:BR29312;brenda:BS370917;brenda:BS370917_WOP;ec:1.1.1.49;ecocyc:GLU6PDEHYDROG-RXN;iaf1260:G6PDH2r;iag612:rbs_259;iao358:rll_484;igt196:G6PDH2r;iin800:ZWF1;iit341:G6PDH2;ijn746:G6PDH2;ijr904.45632:G6PDH2r;ijr904:G6PDH2r;imeo21:G6PDH2;imm904:G6PDH2;imm904:G6PDH2er;imo1053-pao1:G6PDHy;imo1056:G6PDHy;ind750:G6PDH2;ind750:G6PDH2er;inj661:G6PD…	-10000	10000			0	0
RB5ACCBAE_B-1171	1 MNXM160@MNXC3 + 1 MNXM78@MNXC3 <==> 1 MNXM1924@MNXC3 + 1 MNXM2@MNXC3	rxn11511	FRLB_BACSU		MNXC3		seed:rxn11511	-10000	10000			0	0
RF6A7C83D_RL-1619	1 MNXM160@MNXC3 <-- 1 MNXM508@MNXC3	rxn01977	G6PI_BACSU	MNXR69084	MNXC3	5.1.3.15;5.3.1.9	bigg:G6PI;ec:5.1.3.15;ec:5.3.1.9;iao358:rll_320;iin800:PGI1_2;ijn746:G6PI;imm904:G6PI;imo1053-pao1:G6PI;imo1056:G6PI;ind750:G6PI;ips189:G6PI;iyo844:G6PI;obsolete:rxn09503;seed:rxn01977	-10000	0			0	0
R4028DED3_RL-333	1 MNXM160@MNXC3 <-- 1 MNXM68@MNXC3	rxn00558	G6PI_BACSU	MNXR69671	MNXC3	5.3.1.9	bigg:PGI;brenda:BR240;ec:5.3.1.9;kegg:R00771;metacyc:RXN-13720;seed:rxn00558;upa:UCR00771;upa:UER00181	-10000	0			0	0
RC937B722_B-1298	1 MNXM160@MNXC3 <==> 1 MNXM96@MNXC3	rxn00704	GLMM_BACSU		MNXC3	5.4.2.2;5.4.2.5	ec:5.4.2.2;ec:5.4.2.5;iaf1260:PGMT;iaf692:PGMT;iag612:rbs_143;iag612:rbs_144;iag612:rbs_145;iag612:rbs_260;iao358:rll_139;iin800:PGM1_2;iin800:PGM2_2;iit341:PGMT;ijn746:PGMT;ijr904.45632:PGMT;ijr904:PGMT;imeo21:PGMT;imm904:PGMT;imo1053-pao1:PGMT;imo1056:PGMT;ind750:PGMT;inj661:PGMT;ips189:PGMT;irs1563.45632:R00959_c;irs1563.45632:R08639_c;isb619:PGMT;iso783:PGMT;iyo844:PGMT;obsolete:rxn09093;seed…	-10000	10000			0	0
RE8370F12_RL-1503	1 MNXM1617@MNXC3 + 1 MNXM1@MNXC3 + 1 MNXM2@MNXC3 <-- 1 MNXM245@MNXC3	R_G5SADs		MNXR69079	MNXC3		bigg:G5SADr;bigg:G5SADrm;bigg:G5SADs;iabaylyiv4:SPONTPRO-RXN;iaf1260:G5SADs;iaf692:G5SADr;iag612:rbs_394;iit341:G5SADr;ijn746:G5SADr;ijr904.45632:G5SADs;ijr904:G5SADs;imeo21:G5SADs;imm904:G5SADr;imm904:G5SADrm;imo1053-pao1:G5SADs;imo1056:G5SADs;ind750:G5SADr;ind750:G5SADrm;inj661:G5SADs;iso783:G5SADs;iyo844:G5SADs;reactome:REACT_1764;reactome:REACT_892;seed:rxn02374	-10000	0			0	0
R2FF6DBB2_B-235	1 MNXM1626@MNXC3 + 1 MNXM5@MNXC3 <==> 1 MNXM1@MNXC3 + 1 MNXM622@MNXC3 + 1 MNXM6@MNXC3	R_DXPRI	DXR_BACSU	MNXR1818	MNXC3	1.1.1.267	bigg:DXPRIi;brenda:BR29286;brenda:BS386027;ec:1.1.1.267;ecocyc:DXPREDISOM-RXN;iabaylyiv4:DXPREDISOM-RXN;iaf1260:DXPRIi;igt196:DXPRIi;iit341:DXPRIi;ijn746:DXPRIi;ijr904.45632:DXPRIi;ijr904:DXPRIi;imeo21:DXPRIi;inj661:DXPRIi;intenz:17792;iso783:DXPRI;iyo844:DXPRIi;kegg:R05688;metacyc:DXPREDISOM-RXN;obsolete:rxn08378r;rhea:13717;rhea:13718;rhea:13719;rhea:13720;seed:rxn03958;upa:UCR05688;upa:UER00092	-10000	10000			0	0
RE922957D_LR-1511	1 MNXM1630@MNXC2 + 1 MNXM2@MNXC3 + 1 MNXM3@MNXC3 --> 1 MNXM1630@MNXC3 + 1 MNXM1@MNXC3 + 1 MNXM7@MNXC3 + 1 MNXM9@MNXC3	rxn05594	SSUB_BACSU+SSUA_BACSU+SSUC_BACSU		MNXC2%MNXC3		bigg:ISETACabcpp;iaf1260:ISETACabcpp;ijn746:ISETACabcpp;iyo844:ISTNTabc;seed:rxn05594;seed:rxn08758	0	10000			0	0
R926E7B95_B-920	1 MNXM1641@MNXC3 + 1 MNXM1@MNXC3 + 1 MNXM7@MNXC3 <==> 1 MNXM1642@MNXC3 + 1 MNXM3@MNXC3	rxn03908	ISPE_BACSU		MNXC3	2.7.1.148		-10000	10000			0	0
R484DDEF5_B-392	1 MNXM1659@MNXC3 <==> 1 MNXM68@MNXC3	rxn03644	PHI_BACSU		MNXC3	5.3.1.27	brenda:BR48975;ec:5.3.1.27;kegg:R05339;metacyc:R12-RXN;seed:rxn03644;upa:UCR05339;upa:UER00435	-10000	10000			0	0
REBC7E815_LR-1534	1 MNXM165@MNXC2 + 1 MNXM2@MNXC3 + 1 MNXM3@MNXC3 --> 1 MNXM165@MNXC3 + 1 MNXM1@MNXC3 + 1 MNXM7@MNXC3 + 1 MNXM9@MNXC3	R_MALTabc	LPLB_BACSU;YESO_BACSU+YESP_BACSU+YESQ_BACSU		MNXC2%MNXC3	3.6.3.19	bigg:MALTabc;bigg:MALTabcpp;ec:3.6.3.19;iaf1260:MALTabcpp;ijr904.45632:MALTabc;ijr904:MALTabc;imeo21:MALTabc;inj661:MALTabc;intenz:4423;isb619:MALTabc;iyo844:MALTabc;rhea:22132;rhea:22133;rhea:22134;rhea:22135;seed:rxn05170;seed:rxn08867	0	10000			0	0
RE7C70B41_B-1499	1 MNXM165@MNXC2 + 1 MNXM73@MNXC3 <==> 1 MNXM2394@MNXC3 + 1 MNXM23@MNXC3	rxn05607	PT1_BACSU+PTHP_BACSU+PTOCB_BACSU	MNXR3404	MNXC2%MNXC3		bigg:MALTpts;bigg:MALTptspp;iaf1260:MALTptspp;iao358:rll_568;ijr904.45632:MALTpts;ijr904:MALTpts;ips189:MALTpts;iyo844:MALTpts;obsolete:rxn11343;seed:rxn05607;seed:rxn08872	-10000	10000			0	0
RBF4920A7_B-1228	1 MNXM165@MNXC3 + 1 MNXM2@MNXC3 <==> 2 MNXM41@MNXC3	rxn00022	O16G3_BACSU	MNXR3391	MNXC3	3.2.1.20	bigg:MALT;bigg:MALTe;bigg:MALTly;ec:3.2.1.20;iag612:rbs_447;iag612:rbs_448;iag612:rbs_449;iao358:rll_13;iin800:FSP2_1;iin800:MAL12;iin800:MAL32;iin800:YGR287C;iin800:YIL172C;iin800:YJL216C;imeo21:MALT;imm904:MALT;ind750:MALT;inj661:MALT;irs1563.45632:R00028_c;irs1563.45632:R00028_p;isb619:MALT;iyo844:MALT;obsolete:rxn09485;obsolete:rxn11138;seed:rxn00022	-10000	10000			0	0
RC1977CF2_B-1243	1 MNXM165@MNXC3 + 1 MNXM41@MNXC3 <==> 1 MNXM2@MNXC3 + 1 MNXM61038@MNXC3	rxn05746	O16G1_BACSU;O16G2_BACSU	MNXR69459	MNXC3		bigg:MLTG1;bigg:MLTG1e;bigg:MLTG1ly;iaf1260:MLTG1;ijr904.45632:MLTG1;ijr904:MLTG1;iyo844:MLTG1;seed:rxn05746	-10000	10000			0	0
R9DE03C00_B-994	1 MNXM165@MNXC3 + 1 MNXM9@MNXC3 <==> 1 MNXM41@MNXC3 + 1 MNXM679@MNXC3	rxn01132	YVDK_BACSU		MNXC3	2.4.1.8	ec:2.4.1.8;iao358:rll_238;intenz:2449;iyo844:MPL;kegg:R01555;kegg:R06040;rhea:21116;rhea:21117;rhea:21118;rhea:21119;seed:rxn01132	-10000	10000			0	0
R5D0D0E2B_B-546	1 MNXM16624@MNXC3 + 0.48828 MNXM5258@MNXC3 <==> 0.0145 MNXM5305@MNXC3 + 0.453 MNXM7630@MNXC3 + 0.0112 MNXM8673@MNXC3 + 0.00808 MNXM8674@MNXC3 + 0.016 MNXM8675@MNXC3	rxn10198	YDIB_BACSU		MNXC3			-10000	10000			0	0
R862D1249_RL-829	1 MNXM166@MNXC3 + 1 MNXM19@MNXC3 + 1 MNXM5@MNXC3 <-- 1 MNXM16@MNXC3 + 1 MNXM6@MNXC3 + 1 MNXM715@MNXC3	rxn05266	UBIE_BACSU		MNXC3		iyo844:AMMQT7;obsolete:rxn09998;seed:rxn05266	-10000	0			0	0
R968F7401_B-941	1 MNXM1675@MNXC3 + 1 MNXM1@MNXC3 + 1 MNXM7@MNXC3 <==> 1 MNXM1750@MNXC3 + 1 MNXM3@MNXC3	R_193	RHAB_BACSU		MNXC3			-10000	10000			0	0
R11AB4F29_B-10	1 MNXM1675@MNXC3 <==> 1 MNXM512@MNXC3 + 1 MNXM77@MNXC3	R_RMPA	YUXG_BACSU		MNXC3	4.1.2.19	bigg:RMPA;brenda:BR350;brenda:BS398864;ec:4.1.2.19;ecocyc:RHAMNULPALDOL-RXN;intenz:4591;kegg:R02263;metacyc:RHAMNULPALDOL-RXN;rhea:19689;rhea:19690;rhea:19691;rhea:19692;seed:rxn01621;upa:UCR02263;upa:UER00603	-10000	10000			0	0
RE8BA55F5_B-1507	1 MNXM167@MNXC3 + 1 MNXM89602@MNXC3 <==> 1 MNXM2@MNXC3 + 1 MNXM621@MNXC3	R_1128	AGAL_BACSU		MNXC3	3.2.1.22	bigg:RAFGH;biopath:RXN01370;ec:3.2.1.22;kegg:R01103;kegg:R06070;seed:rxn00818	-10000	10000			0	0
R7047254_B-683	1 MNXM167@MNXC3 <==> 1 MNXM3518@MNXC3	rxn00582			MNXC3	5.4.99.11	brenda:BR34;ec:5.4.99.11;intenz:5017;iyo844:ISOMS;kegg:R00810;kegg:R06217;metacyc:ISOMALTULOSE-SYNTHASE-RXN;rhea:24032;rhea:24033;rhea:24034;rhea:24035;seed:rxn00582	-10000	10000			0	0
R802C2BCE_B-781	1 MNXM1688@MNXC3 + 1 MNXM9@MNXC3 <==> 1 MNXM47@MNXC3 + 1 MNXM73@MNXC3	R_UAGCVT_r	MURA1_BACSU	MNXR55980	MNXC3	2.5.1.7	bigg:UAGCVT;ec:2.5.1.7;ecocyc:UDPNACETYLGLUCOSAMENOLPYRTRANS-RXN;iabaylyiv4:UDPNACETYLGLUCOSAMENOLPYRTRANS-RXN;iaf1260:UAGCVT;iaf692:UAGCVT;iao358:rll_260;iao358:rll_261;igt196:UAGCVT;iit341:UAGCVT;ijn746:UAGCVT;ijr904.45632:UAGCVT;ijr904:UAGCVT;imeo21:UAGCVT;imo1053-pao1:UAGCVT;imo1056:UAGCVT;inj661:UAGCVT;intenz:10448;isb619:UAGCVT;iso783:UAGCVT;iyo844:UAGCVT;kegg:R00660;metacyc:UDPNACETYLGLUCO…	-10000	10000			0	0
R8DE66411_RL-893	1 MNXM168@MNXC2 + 1 MNXM1@MNXC2 <-- 1 MNXM168@MNXC3 + 1 MNXM1@MNXC3	rxn05491			MNXC2%MNXC3		bigg:ADEt2;bigg:ADEt2r;bigg:ADEt2rpp;iaf1260:ADEt2rpp;iag612:rbs_124;iao358:rll_519;iin800:FCY21_2;iin800:FCY22_2;iin800:FCY2_2;iin800:YGL186C_2;iit341:ADEt2;ijr904.45632:ADEt2r;ijr904:ADEt2r;imm904:ADEt2;ind750:ADEt2;ips189:ADEt2;iyo844:ADEt2ir;metacyc:TRANS-RXN-198;seed:rxn05491;seed:rxn08064	-10000	0			0	0
R97CA8345_B-951	1 MNXM168@MNXC3 + 1 MNXM1777@MNXC3 <==> 1 MNXM19@MNXC3 + 1 MNXM2@MNXC3	R_AHCYSNS_r	MTNN_BACSU	MNXR579	MNXC3	3.2.2.9	bigg:AHCYSNS;brenda:BR19231;ec:3.2.2.9;ecocyc:ADENOSYLHOMOCYSTEINE-NUCLEOSIDASE-RXN;iabaylyiv4:ADENOSYLHOMOCYSTEINE-NUCLEOSIDASE-RXN;iaf1260:AHCYSNS;iag612:rbs_542;igt196:AHCYSNS;iit341:AHCYSNS;ijr904.45632:AHCYSNS;ijr904:AHCYSNS;imeo21:AHCYSNS;inj661:AHCYSNS;intenz:11272;isb619:AHCYSNS;iso783:AHCYSNS;iyo844:AHCYSNS;kegg:R00194;metacyc:ADENOSYLHOMOCYSTEINE-NUCLEOSIDASE-RXN;rhea:17805;rhea:17806;r…	-10000	10000			0	0
R3B1017EE_B-298	1 MNXM1694@MNXC3 <==> 1 MNXM1792@MNXC3 + 1 MNXM2@MNXC3	R_MICITDr	ACON_BACSU		MNXC3	4.2.1.99	bigg:MICITD;bigg:MICITDr;brenda:BR471;ec:4.2.1.99;ecocyc:4.2.1.99-RXN;iabaylyiv4:RXN0-311;iaf1260:MICITD;iag612:rbs_54;ijn746:MICITDr;ijr904.45632:MICITD;ijr904:MICITD;intenz:4760;iso783:MICITH;kegg:R04425;metacyc:4.2.1.99-RXN;rhea:17941;rhea:17942;rhea:17943;rhea:17944;seed:rxn03061	-10000	10000			0	0
RFE72F91A_B-1669	1 MNXM169@MNXC3 + 2 MNXM1@MNXC3 + 1 MNXM20@MNXC3 + 1 MNXM37@MNXC3 <==> 1 MNXM35@MNXC3 + 2 MNXM89557@MNXC3	Q00008_c	YERD_BACSU		MNXC3	1.4.7.1	brenda:BR36886;brenda:BS259169;ec:1.4.7.1;kegg:R00021;metacyc:GLUTAMATE-SYNTHASE-FERREDOXIN-RXN;seed:rxn05760;seed:rxn12822;upa:UCR00021;upa:UER00691	-10000	10000			0	0
RCB2E3D7A_B-1311	1 MNXM1706@MNXC3 + 1 MNXM2@MNXC3 <==> 1 MNXM891@MNXC3	R_805	LEUC_BACSU+LEUD_BACSU		MNXC3	4.2.1.33	bigg:IPPMIa;biopath:RXN00952;brenda:BR413;ec:4.2.1.33;ecocyc:RXN-8991;iaf1260:IPPMIa;iaf692:IPPMIa;iag612:rbs_37;iao358:rll_229;igt196:IPPMIa;ijn746:IPPMIa;ijr904.45632:IPPMIa;ijr904:IPPMIa;imeo21:IPPMIa;imm904:IPPMIa;imo1053-pao1:IPPMIa;imo1056:IPPMIa;ind750:IPPMIa;inj661:IPPMIa;intenz:19217;irs1563.45632:R04001_c;isb619:IPPMIa;iso783:IPPMIa;iyo844:IPPMIa;kegg:R04001;metacyc:RXN-8991;rhea:10676;…	-10000	10000			0	0
RE4B00DB4_B-1479	1 MNXM1706@MNXC3 + 1 MNXM2@MNXC3 <==> 1 MNXM985@MNXC3	R_806	LEUC_BACSU;LEUD_BACSU		MNXC3	4.2.1.33	bigg:IPPMIb;biopath:RXN01202;brenda:BR49521;ec:4.2.1.33;ecocyc:3-ISOPROPYLMALISOM-RXN;iaf1260:IPPMIb;iaf692:IPPMIb;iao358:rll_230;igt196:IPPMIb;iin800:LEU1_2;ijn746:IPPMIb;ijr904.45632:IPPMIb;ijr904:IPPMIb;imeo21:IPPMIb;imm904:IPPMIb;imo1053-pao1:IPPMIb;imo1056:IPPMIb;ind750:IPPMIb;inj661:IPPMIb;intenz:19217;irs1563.45632:R03968_c;isb619:IPPMIb;iso783:IPPMIb;iyo844:IPPMIb;kegg:R03968;metacyc:3-IS…	-10000	10000			0	0
RA29BD095_B-1031	1 MNXM1709@MNXC3 <==> 1 MNXM718@MNXC3	rxn03043	KDUI_BACSU		MNXC3	5.3.1.17	brenda:BR226;ec:5.3.1.17;intenz:18982;iyo844:DKI;kegg:R04383;metacyc:5.3.1.17-RXN;rhea:23896;rhea:23897;rhea:23898;rhea:23899;seed:rxn03043;upa:UCR04383;upa:UER00826	-10000	10000			0	0
R4B49AB52_RL-414	1 MNXM17106@MNXC3 + 2 MNXM1@MNXC3 + 1 MNXM80@MNXC3 <-- 1 MNXM2@MNXC3 + 1 MNXM87@MNXC3	R_UDPG1P	YUND_BACSU		MNXC3	3.6.1.45	bigg:UDPG1P;bigg:UGLCURPpp;brenda:BS165467;ec:3.6.1.45;iaf1260:UGLCURPpp;seed:rxn09355	-10000	0			0	0
R6EF38510_B-675	1 MNXM172@MNXC3 + 1 MNXM2@MNXC3 + 1 MNXM5@MNXC3 <==> 2 MNXM1@MNXC3 + 1 MNXM25@MNXC3 + 1 MNXM6@MNXC3	R_1195	GABD_BACSU	MNXR4910	MNXC3	1.2.1.16;1.2.1.79	bigg:SSALy;bigg:SSALyr;biopath:RXN01513;brenda:BR29388;brenda:BR29388_WOP;ec:1.2.1.16;ec:1.2.1.79;ecocyc:SUCCSEMIALDDEHYDROG-RXN;iabaylyiv4:SUCCSEMIALDDEHYDROG-RXN;iaf1260:SSALy;iaf692:SSALy;iin800:YBR006W;ijn746:SSALyr;ijr904.45632:SSALy;ijr904:SSALy;imeo21:SSALy;imm904:SSALy;imo1053-pao1:SSALy;imo1056:SSALy;ind750:SSALy;inj661:SSALy;intenz:1359;intenz:18270;isb619:SSALy;iyo844:SSALy;kegg:R00714…	-10000	10000			0	0
R44365F83_B-369	1 MNXM174@MNXC2 + 1 MNXM1@MNXC2 <==> 1 MNXM174@MNXC3 + 1 MNXM1@MNXC3	R_XANt6	YWDJ_BACSU;PBUG_BACSU;PBUO_BACSU;PBUX_BACSU;PUCJ_BACSU+PUCK_BACSU		MNXC2%MNXC3		bigg:XANt2;bigg:XANt2pp;iabaylyiv4:TRANS-RXNIM-5874;iaf1260:XANt2pp;iag612:rbs_592;iao358:rll_305;iit341:XANt2;ijr904.45632:XANt2;ijr904:XANt2;imo1053-pao1:XANt2;imo1056:XANt2;isb619:XANt2;iyo844:XANt6;metacyc:TRANS-RXN-206;obsolete:rxn05670;seed:rxn05202;seed:rxn09377;seed:rxn12440	-10000	10000			0	0
RB5189393_LR-1167	1 MNXM174@MNXC3 + 1 MNXM295@MNXC3 --> 1 MNXM687@MNXC3 + 1 MNXM9@MNXC3	rxn01649	DEOD_BACSU;PUNA_BACSU	MNXR4528	MNXC3	2.4.2.-;2.4.2.1	bigg:PUNP7;biopath:RXN00951;ec:2.4.2.-;ec:2.4.2.1;ecocyc:XANTHOSINEPHOSPHORY-RXN;iaf1260:PUNP7;iao358:rll_118;iin800:PNP1_9;iit341:PUNP7;ijr904.45632:PUNP7;ijr904:PUNP7;imeo21:PUNP7;imm904:PUNP7;ind750:PUNP7;inj661:PUNP7;ips189:PUNP7;irs1563.45632:R02297_c;iso783:PUNP7;iyo844:PUNP7;kegg:R02297;metacyc:XANTHOSINEPHOSPHORY-RXN;rhea:27638;rhea:27639;rhea:27640;rhea:27641;seed:rxn01649	0	10000			0	0
R9490975F_B-930	1 MNXM1759@MNXC3 + 1 MNXM20@MNXC3 <==> 1 MNXM1872@MNXC3 + 1 MNXM89557@MNXC3	R_ADAPAT	PATA_BACSU;YUGH_BACSU		MNXC3	2.6.1.-	ec:2.6.1.-;iyo844:APTA1i;kegg:R04467;metacyc:RXN-4822;rhea:25315;rhea:25316;rhea:25317;rhea:25318;seed:rxn03086;upa:UCR04467;upa:UER00023	-10000	10000			0	0
RBEC34400_B-1223	1 MNXM1759@MNXC3 + 1 MNXM2@MNXC3 <==> 1 MNXM26@MNXC3 + 1 MNXM644@MNXC3	R_DAPDA	DAPEL_BACSU		MNXC3	3.5.1.47	brenda:BR19248;ec:3.5.1.47;iag612:rbs_477;intenz:4231;iyo844:ADPDA;kegg:R02733;metacyc:N-ACETYLDIAMINOPIMELATE-DEACETYLASE-RXN;rhea:20405;rhea:20406;rhea:20407;rhea:20408;seed:rxn01972;upa:UCR02733;upa:UER00024	-10000	10000			0	0
RC37A5936_B-1257	1 MNXM1792@MNXC3 + 1 MNXM2@MNXC3 <==> 1 MNXM9861@MNXC3	rxn03060	PRPD_BACSU		MNXC3	4.2.1.79	bigg:MCITD;brenda:BS2113;ec:4.2.1.79;iabaylyiv4:2-METHYLCITRATE-DEHYDRATASE-RXN;iaf1260:MCITD;iag612:rbs_55;ijn746:MCITD;ijr904.45632:MCITD;ijr904:MCITD;iso783:MCITD;kegg:R04424;seed:rxn03060	-10000	10000			0	0
R5958F880_B-519	1 MNXM179@MNXC3 <==> 1 MNXM39@MNXC3 + 1 MNXM75@MNXC3	rxn00542			MNXC3	4.1.2.36	brenda:BR48322;ec:4.1.2.36;intenz:4608;kegg:R00753;metacyc:LACTATE-ALDOLASE-RXN;rhea:17909;rhea:17910;rhea:17911;rhea:17912;seed:rxn00542	-10000	10000			0	0
RE4ADEE31_B-1478	1 MNXM17@MNXC3 + 1 MNXM1@MNXC3 + 1 MNXM2403@MNXC3 <==> 1 MNXM2@MNXC3 + 1 MNXM47@MNXC3	R_UAG2EMA	MNAA_BACSU		MNXC3	3.2.1.183;5.1.3.14;5.1.3.7	bigg:UAG2EMA;bigg:UAG2EMAi;biopath:RXN01529;ec:3.2.1.183;ec:5.1.3.14;ec:5.1.3.7;iaf692:UAG2EMA;intenz:19331;isb619:UAG2EMA;iyo844:UAG2EMA;kegg:R00414;rhea:30683;rhea:30684;rhea:30685;rhea:30686;seed:rxn00292	-10000	10000			0	0
R37CC4AD8_B-283	1 MNXM17@MNXC3 + 1 MNXM1@MNXC3 + 1 MNXM6240@MNXC3 <==> 1 MNXM52@MNXC3 + 1 MNXM7535@MNXC3	rxn10275	UGTP_BACSU		MNXC3			-10000	10000			0	0
RA5B27809_B-1051	1 MNXM17@MNXC3 + 1 MNXM1@MNXC3 + 1 MNXM6241@MNXC3 <==> 1 MNXM52@MNXC3 + 1 MNXM7536@MNXC3	rxn10278	UGTP_BACSU		MNXC3			-10000	10000			0	0
R3C0E0D28_B-307	1 MNXM17@MNXC3 + 1 MNXM1@MNXC3 + 1 MNXM6242@MNXC3 <==> 1 MNXM52@MNXC3 + 1 MNXM7537@MNXC3	rxn10274	UGTP_BACSU		MNXC3			-10000	10000			0	0
R69D0558D_B-635	1 MNXM17@MNXC3 + 1 MNXM1@MNXC3 + 1 MNXM6243@MNXC3 <==> 1 MNXM52@MNXC3 + 1 MNXM7538@MNXC3	rxn10279	UGTP_BACSU		MNXC3			-10000	10000			0	0
R13A78B5F_B-25	1 MNXM17@MNXC3 + 1 MNXM1@MNXC3 + 1 MNXM6244@MNXC3 <==> 1 MNXM52@MNXC3 + 1 MNXM7539@MNXC3	rxn10277	UGTP_BACSU		MNXC3			-10000	10000			0	0
R2F6CEFD9_B-229	1 MNXM17@MNXC3 + 1 MNXM1@MNXC3 + 1 MNXM6245@MNXC3 <==> 1 MNXM52@MNXC3 + 1 MNXM7540@MNXC3	rxn10276	UGTP_BACSU		MNXC3			-10000	10000			0	0
RB6D09AF8_B-1178	1 MNXM17@MNXC3 + 1 MNXM1@MNXC3 + 1 MNXM6246@MNXC3 <==> 1 MNXM52@MNXC3 + 1 MNXM7541@MNXC3	rxn10272	UGTP_BACSU		MNXC3			-10000	10000			0	0
R24AEA829_B-151	1 MNXM17@MNXC3 + 1 MNXM1@MNXC3 + 1 MNXM6247@MNXC3 <==> 1 MNXM52@MNXC3 + 1 MNXM7542@MNXC3	rxn10271	UGTP_BACSU		MNXC3			-10000	10000			0	0
R423F275C_B-347	1 MNXM17@MNXC3 + 1 MNXM1@MNXC3 + 1 MNXM6248@MNXC3 <==> 1 MNXM52@MNXC3 + 1 MNXM7543@MNXC3	rxn10273	UGTP_BACSU		MNXC3			-10000	10000			0	0
R3A803777_B-295	1 MNXM17@MNXC3 + 1 MNXM1@MNXC3 + 1 MNXM7535@MNXC3 <==> 1 MNXM52@MNXC3 + 1 MNXM7956@MNXC3	rxn10284	YKON_BACSU		MNXC3			-10000	10000			0	0
RA33C4256_B-1034	1 MNXM17@MNXC3 + 1 MNXM1@MNXC3 + 1 MNXM7536@MNXC3 <==> 1 MNXM52@MNXC3 + 1 MNXM7957@MNXC3	rxn10287	YKON_BACSU		MNXC3			-10000	10000			0	0
RF6E21AF3_B-1621	1 MNXM17@MNXC3 + 1 MNXM1@MNXC3 + 1 MNXM7537@MNXC3 <==> 1 MNXM52@MNXC3 + 1 MNXM7958@MNXC3	rxn10283	YKON_BACSU		MNXC3			-10000	10000			0	0
R90739586_B-906	1 MNXM17@MNXC3 + 1 MNXM1@MNXC3 + 1 MNXM7538@MNXC3 <==> 1 MNXM52@MNXC3 + 1 MNXM7959@MNXC3	rxn10288	YKON_BACSU		MNXC3			-10000	10000			0	0
R28F2FFFA_B-181	1 MNXM17@MNXC3 + 1 MNXM1@MNXC3 + 1 MNXM7539@MNXC3 <==> 1 MNXM52@MNXC3 + 1 MNXM7960@MNXC3	rxn10286	YKON_BACSU		MNXC3			-10000	10000			0	0
R95F8491D_B-935	1 MNXM17@MNXC3 + 1 MNXM1@MNXC3 + 1 MNXM7540@MNXC3 <==> 1 MNXM52@MNXC3 + 1 MNXM7961@MNXC3	rxn10285	YKON_BACSU		MNXC3			-10000	10000			0	0
R6A1BE0A_B-639	1 MNXM17@MNXC3 + 1 MNXM1@MNXC3 + 1 MNXM7541@MNXC3 <==> 1 MNXM2902@MNXC3 + 1 MNXM52@MNXC3	rxn10281	YKON_BACSU		MNXC3			-10000	10000			0	0
R37224031_B-279	1 MNXM17@MNXC3 + 1 MNXM1@MNXC3 + 1 MNXM7542@MNXC3 <==> 1 MNXM3132@MNXC3 + 1 MNXM52@MNXC3	rxn10280	YKON_BACSU		MNXC3			-10000	10000			0	0
RCC731E26_B-1321	1 MNXM17@MNXC3 + 1 MNXM1@MNXC3 + 1 MNXM7543@MNXC3 <==> 1 MNXM4217@MNXC3 + 1 MNXM52@MNXC3	rxn10282	YKON_BACSU		MNXC3			-10000	10000			0	0
RC5F56BE7_B-1278	1 MNXM17@MNXC3 + 1 MNXM1@MNXC3 + 1 MNXM9172@MNXC3 <==> 1 MNXM52@MNXC3 + 1 MNXM6240@MNXC3	rxn10248			MNXC3			-10000	10000			0	0
RC014481F_B-1237	1 MNXM17@MNXC3 + 1 MNXM1@MNXC3 + 1 MNXM9173@MNXC3 <==> 1 MNXM52@MNXC3 + 1 MNXM6241@MNXC3	rxn10251			MNXC3			-10000	10000			0	0
R2DFC87E4_B-219	1 MNXM17@MNXC3 + 1 MNXM1@MNXC3 + 1 MNXM9174@MNXC3 <==> 1 MNXM52@MNXC3 + 1 MNXM6242@MNXC3	rxn10247			MNXC3			-10000	10000			0	0
R281DA41C_B-175	1 MNXM17@MNXC3 + 1 MNXM1@MNXC3 + 1 MNXM9175@MNXC3 <==> 1 MNXM52@MNXC3 + 1 MNXM6243@MNXC3	rxn10252			MNXC3			-10000	10000			0	0
RD271E407_B-1357	1 MNXM17@MNXC3 + 1 MNXM1@MNXC3 + 1 MNXM9176@MNXC3 <==> 1 MNXM52@MNXC3 + 1 MNXM6244@MNXC3	rxn10250			MNXC3			-10000	10000			0	0
RD790C7FF_B-1390	1 MNXM17@MNXC3 + 1 MNXM1@MNXC3 + 1 MNXM9177@MNXC3 <==> 1 MNXM52@MNXC3 + 1 MNXM6245@MNXC3	rxn10249			MNXC3			-10000	10000			0	0
R269E59A3_B-162	1 MNXM17@MNXC3 + 1 MNXM1@MNXC3 + 1 MNXM9178@MNXC3 <==> 1 MNXM52@MNXC3 + 1 MNXM6246@MNXC3	rxn10245			MNXC3			-10000	10000			0	0
R237F7A5B_B-139	1 MNXM17@MNXC3 + 1 MNXM1@MNXC3 + 1 MNXM9179@MNXC3 <==> 1 MNXM52@MNXC3 + 1 MNXM6247@MNXC3	rxn10244			MNXC3			-10000	10000			0	0
R86E467FB_B-836	1 MNXM17@MNXC3 + 1 MNXM1@MNXC3 + 1 MNXM9180@MNXC3 <==> 1 MNXM52@MNXC3 + 1 MNXM6248@MNXC3	rxn10246			MNXC3			-10000	10000			0	0
R28BF4A7E_B-179	1 MNXM17@MNXC3 + 1 MNXM7@MNXC3 <==> 1 MNXM3@MNXC3 + 1 MNXM80@MNXC3	R_1281	PYRH_BACSU	MNXR70052	MNXC3	2.7.4.14;2.7.4.22;2.7.4.25;2.7.4.4	bigg:UMPK;bigg:UMPKm;bigg:UMPKn;bigg:URIDK1;biopath:RXN01502;brenda:BR48071;ec:2.7.4.14;ec:2.7.4.22;ec:2.7.4.25;ec:2.7.4.4;ecocyc:2.7.4.22-RXN;ecocyc:RXN-12002;iabaylyiv4:UMPKI-RXN;iaf1260:UMPK;iaf692:UMPK;iaf692:URIDK1;iag612:rbs_574;iag612:rbs_575;iao358:rll_387;igt196:UMPK;iin800:URA6_1;iin800:URA6_2;iit341:UMPK;ijn746:UMPK;ijr904.45632:UMPK;ijr904:UMPK;imeo21:UMPKURIDK1;imm904:UMPK;imm904:UMP…	-10000	10000			0	0
RE1BF5EDD_B-1455	1 MNXM18038@MNXC2 + 1 MNXM1@MNXC2 <==> 1 MNXM18038@MNXC3 + 1 MNXM1@MNXC3	rxn05699			MNXC2%MNXC3			-10000	10000			0	0
R1671AE5B_B-40	1 MNXM1806@MNXC3 <==> 1 MNXM244@MNXC3 + 1 MNXM77@MNXC3	rxn01176	IOLJ_BACSU		MNXC3	4.1.2.13;4.1.2.29	brenda:BR361;ec:4.1.2.13;ec:4.1.2.29;iag612:rbs_33;intenz:4601;kegg:R05378;metacyc:4.1.2.29-RXN;obsolete:rxn03679;rhea:13177;rhea:13178;rhea:13179;rhea:13180;seed:rxn01176;upa:UCR05378;upa:UER00147	-10000	10000			0	0
R1FB0F404_B-111	1 MNXM182@MNXC2 + 1 MNXM1@MNXC2 <==> 1 MNXM182@MNXC3 + 1 MNXM1@MNXC3	R_850;R_1610;R_1609;R_1608;R_1607;R_1606;R_1605;R_1604;R_1603;R_1602;R_1601;R_1600;R_1599;R_1598;R_1597	GLCP_BACSU	MNXR3431	MNXC2%MNXC3		bigg:MANt2;iag612:rbs_454;imm904:MANt2;ind750:MANt2;iyo844:MANt2;seed:rxn05611	-10000	10000			0	0
R6A225F9F_B-641	1 MNXM182@MNXC2 + 1 MNXM73@MNXC3 <==> 1 MNXM23@MNXC3 + 1 MNXM427@MNXC3	rxn05610	PT1_BACSU+PTHP_BACSU+PTN3B_BACSU	MNXR3429	MNXC2%MNXC3		bigg:MANpts;bigg:MANptspp;iaf1260:MANptspp;iao358:rll_349;iao358:rll_354;iao358:rll_359;ijr904.45632:MANpts;ijr904:MANpts;ips189:MANpts;isb619:MANpts;iyo844:MANpts;seed:rxn05610;seed:rxn08885	-10000	10000			0	0
RCE2DA31D_B-1327	1 MNXM183@MNXC3 + 1 MNXM1@MNXC3 + 1 MNXM6@MNXC3 <==> 1 MNXM318@MNXC3 + 1 MNXM5@MNXC3	R_894;R_1620	YITJ_BACSU	MNXR3645	MNXC3	1.5.1.20;1.7.99.5	bigg:MTHFR3;brenda:BR36896;brenda:BS259230;ec:1.5.1.20;ec:1.7.99.5;iaf692:MTHFR3;iin800:MET12;iin800:MET13;ijn746:MTHFR3;imm904:MTHFR3;ind750:MTHFR3;intenz:15840;iyo844:MTHFR1;kegg:R01224;macie:M0120;obsolete:rxn09481r;rhea:19817;rhea:19818;rhea:19819;rhea:19820;seed:rxn00910	-10000	10000			0	0
R16E475E2_B-44	1 MNXM183@MNXC3 + 1 MNXM234@MNXC3 + 1 MNXM38@MNXC3 <==> 1 MNXM257@MNXC3 + 1 MNXM79@MNXC3 + 1 MNXM96415@MNXC3	rxn04464			MNXC3	2.1.1.148		-10000	10000			0	0
RD838F4FB_LR-1394	1 MNXM183@MNXC3 + 1 MNXM234@MNXC3 --> 1 MNXM257@MNXC3 + 1 MNXM281@MNXC3	R_CDC21	TYSY1_BACSU;TYSY2_BACSU		MNXC3	2.1.1.45	aragem.45632:R02101_c;bigg:TMDS;biopath:RXN00645;brenda:BR43900;brenda:BS319728;ec:2.1.1.45;ecocyc:THYMIDYLATESYN-RXN;iabaylyiv4:THYMIDYLATESYN-RXN;iaf1260:TMDS;iaf692:TMDS;iag612:rbs_287;iag612:rbs_288;iao358:rll_421;igt196:TMDS;iin800:CDC21;ijn746:TMDS;ijr904.45632:TMDS;ijr904:TMDS;imeo21:TMDS;imm904:TMDS;imo1053-pao1:TMDS;imo1056:TMDS;ind750:TMDS;inj661:TMDS;intenz:2144;ips189:TMDS;irs1563.456…	0	10000			0	0
R740CEADC_B-716	1 MNXM183@MNXC3 + 1 MNXM238@MNXC3 + 1 MNXM2@MNXC3 <==> 1 MNXM79@MNXC3 + 1 MNXM959@MNXC3	R_887	PANB_BACSU	MNXR3626	MNXC3	2.1.2.11	bigg:MOHMT;brenda:BR43940;ec:2.1.2.11;ecocyc:3-CH3-2-OXOBUTANOATE-OH-CH3-XFER-RXN;iabaylyiv4:3-CH3-2-OXOBUTANOATE-OH-CH3-XFER-RXN;iaf1260:MOHMT;iaf692:MOHMT;igt196:MOHMT;iin800:ECM31;iit341:MOHMT;ijn746:MOHMT;ijr904.45632:MOHMT;ijr904:MOHMT;imeo21:MOHMT;imm904:MOHMT;imo1053-pao1:MOHMT;imo1056:MOHMT;ind750:MOHMT;inj661:MOHMT;intenz:2253;irs1563.45632:R01226_c;isb619:MOHMT;iso783:MOHMT;iyo844:MOHMT…	-10000	10000			0	0
RCC1863F0_B-1316	1 MNXM1855@MNXC2 + 1 MNXM1@MNXC2 <==> 1 MNXM1855@MNXC3 + 1 MNXM1@MNXC3	rxn05472			MNXC2%MNXC3		iyo844:2HXMPt6;seed:rxn05472	-10000	10000			0	0
RF7C8D7C9_B-1625	1 MNXM1855@MNXC3 + 1 MNXM508@MNXC3 <==> 1 MNXM2@MNXC3 + 1 MNXM3356@MNXC3	rxn03482	BGLA_BACSU;LICH_BACSU		MNXC3	3.2.1.86	ec:3.2.1.86;iao358:rll_71;kegg:R05134;metacyc:RXN0-5297;rhea:33127;rhea:33128;rhea:33129;rhea:33130;seed:rxn03482	-10000	10000			0	0
R57A03AB1_LR-508	1 MNXM1860@MNXC3 + 1 MNXM2@MNXC3 --> 1 MNXM1@MNXC3 + 1 MNXM4133@MNXC3 + 1 MNXM9@MNXC3	R_NTP12	NTPA_BACSU		MNXC3	3.6.1;3.6.1.15;3.6.4.12;3.6.4.13;3.6.5.3;3.6.5.6	bigg:NTP12;brenda:BS359054;ec:3.6.1;ec:3.6.1.15;ec:3.6.4.12;ec:3.6.4.13;ec:3.6.5.3;ec:3.6.5.6;ecocyc:RXN0-5074;iaf1260:NTP12;metacyc:RXN0-5074;pubmed:16216582;rhea:28406;rhea:28407;rhea:28408;rhea:28409;seed:rxn09012	0	10000			0	0
REBE3C8D4_B-1536	1 MNXM186@MNXC3 + 1 MNXM1@MNXC3 + 1 MNXM7@MNXC3 <==> 1 MNXM3@MNXC3 + 1 MNXM597@MNXC3	R_1308	XYLB_BACSU		MNXC3	2.7.1.17	bigg:XYLK;biopath:RXN00396;ec:2.7.1.17;ecocyc:XYLULOKIN-RXN;iaf1260:XYLK;iag612:rbs_294;iao358:rll_453;iin800:XKS1;ijr904.45632:XYLK;ijr904:XYLK;imeo21:XYLK;imm904:XYLK;imo1053-pao1:XYLK;imo1056:XYLK;ind750:XYLK;inj661:XYLK;intenz:2847;iyo844:XYLK;kegg:R01639;metacyc:XYLULOKIN-RXN;pubmed:11606204;rhea:10964;rhea:10965;rhea:10966;rhea:10967;seed:rxn01199;upa:UCR01639;upa:UER00578	-10000	10000			0	0
RCE54D19E_LR-1330	1 MNXM1873@MNXC3 --> 1 MNXM1@MNXC3 + 1 MNXM2@MNXC3 + 1 MNXM480@MNXC3	rxn03012			MNXC3	3.5.99	ec:3.5.99;kegg:R04336;metacyc:RXN-4821;rhea:24797;rhea:24798;rhea:24799;rhea:24800;seed:rxn03012;upa:UCR04336	0	10000			0	0
RF35A436A_B-1589	1 MNXM18772@MNXC3 + 1 MNXM89612@MNXC3 <==> 2 MNXM5132@MNXC3	rxn10339	CLS1_BACSU;CLSA_BACSU		MNXC3			-10000	10000			0	0
RCBFAD1D3_B-1315	1 MNXM187@MNXC2 <==> 1 MNXM187@MNXC3	rxn05716		MNXR27850	MNXC2%MNXC3			-10000	10000			0	0
R5EB12655_LR-557	1 MNXM18941@MNXC2 + 1 MNXM2@MNXC3 + 1 MNXM3@MNXC3 --> 1 MNXM18941@MNXC3 + 1 MNXM1@MNXC3 + 1 MNXM7@MNXC3 + 1 MNXM9@MNXC3	rxn10073	OPUAA_BACSU+OPUAB_BACSU+OPUAC_BACSU		MNXC2%MNXC3		imo1053-pao1:PROLBabc;imo1056:PROLBabc;iyo844:PROLBabc;seed:rxn10073	0	10000			0	0
R5E547493_B-554	1 MNXM189@MNXC3 + 1 MNXM5@MNXC3 <==> 1 MNXM1@MNXC3 + 1 MNXM392@MNXC3 + 1 MNXM6@MNXC3	R_GLYCOR_LPAREN_nadp_RPAREN_	YOAD_BACSU		MNXC3	1.1.1.79;1.1.1.81;1.1.1.92	bigg:HPYRRy;brenda:BR29341;brenda:BS188665;ec:1.1.1.79;ec:1.1.1.81;ec:1.1.1.92;ecocyc:RXN0-300;iaf1260:HPYRRy;ijr904.45632:HPYRRy;ijr904:HPYRRy;intenz:1080;kegg:R01392;obsolete:rxn08728r;rhea:18657;rhea:18658;rhea:18659;rhea:18660;seed:rxn01013;upa:UCR01392;upa:UER00984	-10000	10000			0	0
R848D7E7B_B-817	1 MNXM189@MNXC3 + 1 MNXM5@MNXC3 <==> 1 MNXM1@MNXC3 + 1 MNXM475@MNXC3 + 1 MNXM6@MNXC3	rxn01281	YKWC_BACSU		MNXC3	1.1.1.60	biopath:RXN01152;brenda:BR29324;brenda:BR29324_WOP;brenda:BS188416;brenda:BS188416_WOP;ec:1.1.1.60;ecocyc:RXN0-5289;ecocyc:TSA-REDUCT-RXN;intenz:1059;kegg:R01747;rhea:18841;rhea:18842;rhea:18843;rhea:18844;seed:rxn01281;upa:UCR01747;upa:UER00974	-10000	10000			0	0
RC4482D8E_RL-1269	1 MNXM19008@MNXC2 + 1 MNXM1@MNXC3 + 1 MNXM7@MNXC3 + 1 MNXM9@MNXC3 <-- 1 MNXM19008@MNXC3 + 1 MNXM2@MNXC3 + 1 MNXM3@MNXC3	rxn10344	CADA_BACSU;ZOSA_BACSU		MNXC2%MNXC3			-10000	0			0	0
RD9F94F0C_RL-1408	1 MNXM190@MNXC3 + 1 MNXM1@MNXC3 + 1 MNXM7@MNXC3 + 1 MNXM9@MNXC3 <-- 1 MNXM3@MNXC3 + 1 MNXM60@MNXC3 + 1 MNXM86@MNXC3	R_PPCOAC	PCCB_BACSU		MNXC3	6.4.1.3	bigg:PPCOAC;bigg:PPCOACm;brenda:BR155;brenda:BS369189;ec:6.4.1.3;ecocyc:PROPIONYL-COA-CARBOXY-RXN;iag612:rbs_523;imeo21:PPCOAC;imo1053-pao1:PPCOAC;imo1056:PPCOAC;inj661:PPCOAC;intenz:5154;iyo844:PPCOAC;kegg:R01859;macie:M0201;metacyc:PROPIONYL-COA-CARBOXY-RXN;rhea:23720;rhea:23721;rhea:23722;rhea:23723;seed:rxn01355;upa:UCR01859;upa:UER00908	-10000	0			0	0
R3EFE3830_RL-322	1 MNXM1915@MNXC3 + 1 MNXM9@MNXC3 <-- 1 MNXM194@MNXC3 + 1 MNXM2@MNXC3	R_NT5C	NTPES_BACSU;YFNB_BACSU		MNXC3	3.1.3.5	bigg:NT5C;ec:3.1.3.5;irs1563.45632:R03346_c;kegg:R03346;metacyc:RXN-14227;rhea:30935;rhea:30936;rhea:30937;rhea:30938;seed:rxn02400	-10000	0			0	0
R1AF50E4B_B-75	1 MNXM1915@MNXC3 + 1 MNXM9@MNXC3 <==> 1 MNXM1@MNXC3 + 1 MNXM274@MNXC3 + 1 MNXM295@MNXC3	R_NP1_r	DEOD_BACSU;PUNA_BACSU		MNXC3	2.4.2.1	bigg:NP1;ec:2.4.2.1;kegg:R02295;seed:rxn01647	-10000	10000			0	0
RAF59F17D_LR-1128	1 MNXM1919@MNXC2 + 1 MNXM2@MNXC3 + 1 MNXM3@MNXC3 --> 1 MNXM1919@MNXC3 + 1 MNXM1@MNXC3 + 1 MNXM7@MNXC3 + 1 MNXM9@MNXC3	rxn05185			MNXC2%MNXC3		bigg:ALLabcpp;ecocyc:ABC-42-RXN;iaf1260:ALLabcpp;rhea:29799;rhea:29800;rhea:29801;rhea:29802;seed:rxn05185;seed:rxn08112	0	10000			0	0
R54461FAC_B-482	1 MNXM192@MNXC2 + 1 MNXM1@MNXC2 <==> 1 MNXM192@MNXC3 + 1 MNXM1@MNXC3	R_72;R_1330	GABP_BACSU	MNXR338	MNXC2%MNXC3		bigg:ABUTt2;bigg:ABUTt2pp;bigg:ABUTt2r;bigg:ABUTt2rL;iaf1260:ABUTt2pp;iin800:PUT4_4;iin800:UGA4_1;ijn746:ABUTt2pp;ijr904.45632:ABUTt2;ijr904:ABUTt2;imm904:ABUTt2r;ind750:ABUTt2;iyo844:GABAt2;seed:rxn05564;seed:rxn08027;seed:rxn12377	-10000	10000			0	0
RA2F715F2_LR-1032	1 MNXM1949@MNXC2 + 1 MNXM2@MNXC3 + 1 MNXM3@MNXC3 --> 1 MNXM1949@MNXC3 + 1 MNXM1@MNXC3 + 1 MNXM7@MNXC3 + 1 MNXM9@MNXC3	R_ISTNTabc	SSUB_BACSU+SSUA_BACSU+SSUC_BACSU		MNXC2%MNXC3		bigg:SULFACabcpp;iaf1260:SULFACabcpp;iyo844:SULAabc;seed:rxn05656;seed:rxn09277	0	10000			0	0
RD81C059D_B-1392	1 MNXM1954@MNXC3 + 1 MNXM89653@MNXC3 <==> 1 MNXM2264@MNXC3 + 1 MNXM80@MNXC3	rxn03904	MRAY_BACSU	MNXR36199	MNXC3	2.7.8.13	bigg:PAPPT3;ec:2.7.8.13;ecocyc:PHOSNACMURPENTATRANS-RXN;iabaylyiv4:PHOSNACMURPENTATRANS-RXN;iaf1260:PAPPT3;igt196:PAPPT3;iit341:PAPPT3;ijn746:PAPPT3;ijr904.45632:PAPPT3;ijr904:PAPPT3;imeo21:PAPPT3;imo1053-pao1:PAPPT3;imo1056:PAPPT3;inj661:PAPPT3;isb619:PAPPT3;iso783:PAPPT3;iyo844:PAPPT3;kegg:R05630;metacyc:PHOSNACMURPENTATRANS-RXN;rhea:28386;rhea:28387;rhea:28388;rhea:28389;seed:rxn03904	-10000	10000			0	0
R412F9598_LR-343	1 MNXM196@MNXC2 + 1 MNXM2@MNXC3 + 1 MNXM3@MNXC3 --> 1 MNXM196@MNXC3 + 1 MNXM1@MNXC3 + 1 MNXM7@MNXC3 + 1 MNXM9@MNXC3	R_FE3abc	FEUC_BACSU+FEUA_BACSU+FEUB_BACSU;YCLN_BACSU+YCLO_BACSU+YCLP_BACSU+YCLQ_BACSU		MNXC2%MNXC3	3.6.3.30	bigg:FE3abc;bigg:FE3abcpp;ec:3.6.3.30;iaf1260:FE3abcpp;iaf692:FE3abc;imeo21:FE3abc;inj661:FE3abc;intenz:4434;ips189:FE3abc;iso783:FE3abc;metacyc:3.6.3.30-RXN;rhea:12332;rhea:12333;rhea:12334;rhea:12335;seed:rxn05195;seed:rxn08477	0	10000			0	0
RCE1E3CA5_LR-1326	1 MNXM196@MNXC2 --> 1 MNXM196@MNXC3	R_FE3t	EFEM_BACSU+EFEN_BACSU		MNXC2%MNXC3		bigg:FE3tex;iaf1260:FE3tex;iyo844:FE3t4;obsolete:rxn05556;obsolete:rxn10958;reactome:REACT_127898;reactome:REACT_135321;reactome:REACT_138146;reactome:REACT_141576;reactome:REACT_144241;reactome:REACT_145719;reactome:REACT_145851;reactome:REACT_20531;seed:rxn05292;seed:rxn08492	0	10000			0	0
R473F109_RL-386	1 MNXM1977@MNXC3 + 1 MNXM23@MNXC3 <-- 1 MNXM2@MNXC3 + 1 MNXM799@MNXC3	R_ICHORT	DHBB_BACSU;YDDQ_BACSU		MNXC3	3.3.2.1	bigg:ICHORT;brenda:BR32614;ec:3.3.2.1;ecocyc:ISOCHORMAT-RXN;iabaylyiv4:ISOCHORMAT-RXN;iaf1260:ICHORT;ijr904.45632:ICHORT;ijr904:ICHORT;imo1053-pao1:ICHORT;imo1056:ICHORT;intenz:3709;iyo844:ICHORT;metacyc:ISOCHORMAT-RXN;rhea:11112;rhea:11113;rhea:11114;rhea:11115;seed:rxn02177	-10000	0			0	0
RA41ED82C_B-1040	1 MNXM197@MNXC3 <==> 1 MNXM2@MNXC3 + 1 MNXM504@MNXC3	R_MGCOAH	YNGF_BACSU		MNXC3	4.2.1.18	bigg:MGCH;bigg:MGCHrm;biopath:RXN00775;brenda:BR3388;ec:4.2.1.18;iag612:rbs_65;ijn746:MGCH;imo1053-pao1:MGCOAH;imo1056:MGCOAH;intenz:4679;irs1563.45632:R02085_c;iso783:MGCH;kegg:R02085;macie:M0343;metacyc:METHYLGLUTACONYL-COA-HYDRATASE-RXN;pubmed:11738050;pubmed:12434311;pubmed:3082934;reactome:REACT_101172;reactome:REACT_104594;reactome:REACT_106638;reactome:REACT_1157;reactome:REACT_1157.3;reac…	-10000	10000			0	0
R573BE2B6_B-505	1 MNXM1985@MNXC2 <==> 1 MNXM1985@MNXC3	rxn05476		MNXR27745	MNXC2%MNXC3		iyo844:3AMPt6;seed:rxn05476	-10000	10000			0	0
R6E30D98B_RL-668	1 MNXM1985@MNXC3 + 1 MNXM1@MNXC3 <-- 1 MNXM2598@MNXC3 + 1 MNXM2@MNXC3	rxn02521	NTPES_BACSU		MNXC3	3.1.4.16		-10000	0			0	0
R8011D7F9_LR-780	1 MNXM1985@MNXC3 + 1 MNXM2@MNXC3 --> 1 MNXM212@MNXC3 + 1 MNXM9@MNXC3	rxn01139	NTPES_BACSU;YFNB_BACSU	MNXR182	MNXC3	3.1.3.1;3.1.3.2;3.1.3.25;3.1.3.31;3.1.3.5;3.1.3.6;3.1.30.1;3.1.4.16;3.6.1.1;3.6.1.11	bigg:3NTD7l;bigg:3NTD7pp;brenda:BS64617;ec:3.1.3.1;ec:3.1.3.2;ec:3.1.3.25;ec:3.1.3.31;ec:3.1.3.5;ec:3.1.3.6;ec:3.1.30.1;ec:3.1.4.16;ec:3.6.1.1;ec:3.6.1.11;iaf1260:3NTD7pp;iyo844:3NUCLE1;kegg:R01562;metacyc:RXN-14126;rhea:27898;rhea:27899;rhea:27900;rhea:27901;seed:rxn01139	0	10000			0	0
R4F0C3985_B-442	1 MNXM198@MNXC2 + 1 MNXM73@MNXC3 <==> 1 MNXM23@MNXC3 + 1 MNXM448@MNXC3	rxn02005	PT1_BACSU+PTHP_BACSU+PTTBC_BACSU	MNXR5126	MNXC2%MNXC3		rhea:33371;rhea:33372;rhea:33373;rhea:33374	-10000	10000			0	0
RD82D6F8A_B-1393	1 MNXM198@MNXC3 + 1 MNXM9@MNXC3 <==> 1 MNXM41@MNXC3 + 1 MNXM679@MNXC3	rxn01966	YVDK_BACSU		MNXC3	2.4.1.64	brenda:BR44241;ec:2.4.1.64;intenz:2505;kegg:R02727;kegg:R06053;rhea:23512;rhea:23513;rhea:23514;rhea:23515;seed:rxn01966	-10000	10000			0	0
R654C48AE_B-602	1 MNXM199@MNXC2 + 1 MNXM1@MNXC2 <==> 1 MNXM199@MNXC3 + 1 MNXM1@MNXC3	R_1757;R_1756;R_1755;R_1754;R_1304	AZLC_BACSU+AZLD_BACSU+BRNQ_BACSU;BRAB_BACSU	MNXR5323	MNXC2%MNXC3		bigg:VALt2m;bigg:VALt2r;bigg:VALt2rpp;iaf1260:VALt2rpp;iaf692:VALt2r;iin800:AGP1_11;iin800:BAP2_8;iin800:BAP3_8;iin800:GAP1_17;iin800:VAP1_7;ijr904.45632:VALt2r;ijr904:VALt2r;imeo21:VALt2r;imm904:VALt2r;ind750:VALt2r;inj661:VALt2r;ips189:VALt2;isb619:VALt2r;iyo844:VALt2;seed:rxn05669;seed:rxn09374;seed:rxn09707	-10000	10000			0	0
RB4540E4D_B-1163	1 MNXM1@MNXC2 + 1 MNXM207@MNXC2 <==> 1 MNXM1@MNXC3 + 1 MNXM207@MNXC3	R_NO3t2rpp	NASA_BACSU;NARK_BACSU	MNXR3846	MNXC2%MNXC3		bigg:NO3t2;bigg:NO3t3;iag612:rbs_491;iit341:NO3t2;iit341:NO3t3;imo1053-pao1:NO3t2;imo1056:NO3t2;iyo844:NO3t2;seed:rxn05627;seed:rxn10977;seed:rxn12431	-10000	10000			0	0
RD4D84E74_B-1374	1 MNXM1@MNXC2 + 1 MNXM20@MNXC2 <==> 1 MNXM1@MNXC3 + 1 MNXM20@MNXC3	R_158	CSBX_BACSU;YFLS_BACSU;YOAB_BACSU	MNXR599	MNXC2%MNXC3		bigg:AKGt2n;bigg:AKGt2r;bigg:AKGt2rpp;iaf1260:AKGt2rpp;iin800:U213;iit341:AKGt2r;ijn746:AKGt2rpp;ijr904.45632:AKGt2r;ijr904:AKGt2r;imm904:AKGt2r;imo1053-pao1:AKGt2;imo1053-pao1:AKGt6;imo1056:AKGt2;imo1056:AKGt6;ind750:AKGt2r;ips189:AKGt2;iso783:AKGt6;iyo844:AKGt2;seed:rxn05493;seed:rxn08095;seed:rxn09827	-10000	10000			0	0
R80C33240_B-786	1 MNXM1@MNXC2 + 1 MNXM212@MNXC2 <==> 1 MNXM1@MNXC3 + 1 MNXM212@MNXC3	R_139	ALLP_BACSU;YXLA_BACSU		MNXC2%MNXC3		bigg:ADNt2;bigg:ADNt2pp;bigg:ADNt2r;bigg:ADNt2rpp;iabaylyiv4:TRANS-RXN-ADENOSINE;iaf1260:ADNt2pp;iaf1260:ADNt2rpp;iin800:U174;iin800:U185;iin800:U191;iit341:ADNt2;ijr904.45632:ADNt2;ijr904.45632:ADNt2r;ijr904:ADNt2;ijr904:ADNt2r;imm904:ADNt2;ind750:ADNt2;isb619:ADNt2;iso783:ADNt2;iyo844:ADNt2r;metacyc:TRANS-RXN-203;obsolete:rxn05492;seed:rxn05318;seed:rxn08068;seed:rxn12381	-10000	10000			0	0
R61A7CF0F_B-580	1 MNXM1@MNXC2 + 1 MNXM213@MNXC2 <==> 1 MNXM1@MNXC3 + 1 MNXM213@MNXC3	R_766	YWDJ_BACSU;PBUG_BACSU;PBUO_BACSU;PBUX_BACSU;PUCJ_BACSU+PUCK_BACSU	MNXR3055	MNXC2%MNXC3		bigg:HXANt2r;iag612:rbs_340;iag612:rbs_342;iao358:rll_544;iin800:U201;imm904:HXANt2r;ind750:HXANt2r;iyo844:HXANt2;obsolete:rxn05588;seed:rxn05201	-10000	10000			0	0
RFF983DE3_LR-1674	1 MNXM1@MNXC2 + 1 MNXM218@MNXC2 --> 1 MNXM1@MNXC3 + 1 MNXM218@MNXC3	R_ETHAt2pp	YXER_BACSU	MNXR1925	MNXC2%MNXC3		bigg:ETHAt2pp;bigg:ETHAt6;iaf1260:ETHAt2pp;iaf692:ETHAt6;iyo844:ETHAt6;seed:rxn05551;seed:rxn08423;seed:rxn12419	0	10000			0	0
RA22179F4_B-1027	1 MNXM1@MNXC2 + 1 MNXM227@MNXC2 <==> 1 MNXM1@MNXC3 + 1 MNXM227@MNXC3	rxn05487		MNXR406	MNXC2%MNXC3		bigg:ACNAMlt;bigg:ACNAMt2;bigg:ACNAMt2pp;iaf1260:ACNAMt2pp;ijr904.45632:ACNAMt2;ijr904:ACNAMt2;isb619:ACNAMt2;iyo844:ACNAMt2;seed:rxn05487;seed:rxn08050	-10000	10000			0	0
R6E6A4469_B-670	1 MNXM1@MNXC2 + 1 MNXM231@MNXC2 <==> 1 MNXM1@MNXC3 + 1 MNXM231@MNXC3	R_789;R_1564;R_1563;R_1562;R_1561	AZLC_BACSU+AZLD_BACSU+BRNQ_BACSU;BRAB_BACSU	MNXR3095	MNXC2%MNXC3		bigg:ILEt2r;bigg:ILEt2rpp;iaf1260:ILEt2rpp;iaf692:ILEt2r;iin800:AGP1_6;iin800:BAP2_2;iin800:BAP3_2;iin800:GAP1_10;iin800:TAT1_1;iin800:VAP1_3;ijr904.45632:ILEt2r;ijr904:ILEt2r;imeo21:ILEt2r;imm904:ILEt2r;imm904:ILEt6;imm904:ILEt7;imo1053-pao1:ILEt2;imo1056:ILEt2;ind750:ILEt2r;inj661:ILEt2r;ips189:ILEt2;isb619:ILEt2r;iyo844:ILEt2;obsolete:rxn05591;seed:rxn05244;seed:rxn08746;seed:rxn13321;seed:rxn…	-10000	10000			0	0
R162AFB01_B-38	1 MNXM1@MNXC2 + 1 MNXM2403@MNXC2 <==> 1 MNXM1@MNXC3 + 1 MNXM2403@MNXC3	rxn05486		MNXR79895	MNXC2%MNXC3		iyo844:ACMANAt2;seed:rxn05486	-10000	10000			0	0
R28E8CF1C_B-180	1 MNXM1@MNXC2 + 1 MNXM2598@MNXC2 <==> 1 MNXM1@MNXC3 + 1 MNXM2598@MNXC3	rxn11400			MNXC2%MNXC3			-10000	10000			0	0
R32162FDE_B-248	1 MNXM1@MNXC2 + 1 MNXM259@MNXC2 <==> 1 MNXM1@MNXC3 + 1 MNXM259@MNXC3	R_705;R_1545;R_1544;R_1543	ALLP_BACSU;YXLA_BACSU	MNXR2847	MNXC2%MNXC3		bigg:GUAt2;bigg:GUAt2pp;bigg:GUAt2r;iaf1260:GUAt2pp;iag612:rbs_329;iao358:rll_540;iin800:FCY21_3;iin800:FCY22_3;iin800:FCY2_3;iin800:YGL186C_3;ijr904.45632:GUAt2;ijr904:GUAt2;imm904:GUAt2r;ind750:GUAt2r;isb619:GUAt2;iyo844:GUAt2;obsolete:rxn05584;seed:rxn05203;seed:rxn08681	-10000	10000			0	0
RCEACFC46_B-1334	1 MNXM1@MNXC2 + 1 MNXM25@MNXC2 <==> 1 MNXM1@MNXC3 + 1 MNXM25@MNXC3	R_1196	DCTA_BACSU+DCTB_BACSU		MNXC2%MNXC3		bigg:SUCCt2b;bigg:SUCCt2r;bigg:SUCCt3;bigg:SUCCt3pp;iaf1260:SUCCt3pp;iag612:rbs_552;iin800:U205;iit341:SUCCt2r;ijr904.45632:SUCCt2b;ijr904:SUCCt2b;imeo21:SUCCt2r;imm904:SUCCt2r;imo1053-pao1:SUCCt2b;imo1056:SUCCt2b;ind750:SUCCt2r;inj661:SUCCt2r;iyo844:SUCCt6;seed:rxn05654;seed:rxn09270;seed:rxn12455	-10000	10000			0	0
RA3E45654_B-1038	1 MNXM1@MNXC2 + 1 MNXM270@MNXC2 <==> 1 MNXM1@MNXC3 + 1 MNXM270@MNXC3	R_RIBFLVt6	FMNP_BACSU		MNXC2%MNXC3		bigg:RIBFLVt2;iaf692:RIBFLVt2;iao358:rll_561;iin800:U229;imm904:RIBFLVt2;ind750:RIBFLVt2;ips189:RIBFLVt2;iyo844:RIBFLVt6;seed:rxn05645	-10000	10000			0	0
RFBAF2331_B-1653	1 MNXM1@MNXC2 + 1 MNXM2757@MNXC2 <==> 1 MNXM1@MNXC3 + 1 MNXM2757@MNXC3	rxn05511			MNXC2%MNXC3		imo1053-pao1:BTDt6-RR;imo1056:BTDt6-RR;iyo844:BTDt6-RR;seed:rxn05511	-10000	10000			0	0
R224606F1_B-130	1 MNXM1@MNXC2 + 1 MNXM27@MNXC3 <==> 1 MNXM1@MNXC3 + 1 MNXM27@MNXC2	T_R_NAt3_1	mnhE+MRPA_BACSU+MRPB_BACSU+MRPC_BACSU+MRPD_BACSU+MRPF_BACSU+MRPG_BACSU	MNXR3783	MNXC2%MNXC3		bigg:NAt3;bigg:NAt3_1;bigg:NAt3_1g;bigg:NAt3pp;iabaylyiv4:TRANS-RXN-NA-CPA1;iaf1260:NAt3pp;iaf692:NAt3_1;iao358:rll_273;iin800:NHA1;iit341:NAt3_1;ijr904.45632:NAt3_1;ijr904:NAt3_1;imeo21:NAt3_1;imm904:NAt3_1;imo1053-pao1:NAt7;imo1056:NAt7;ind750:NAt3_1;inj661:NAt3_1;isb619:NAt3;isb619:NAt3_1;iso783:NAt3;iyo844:NAt3;obsolete:rxn05624r;reactome:REACT_100724;reactome:REACT_102112;reactome:REACT_1028…	-10000	10000			0	0
R40CFDBFB_B-337	1 MNXM1@MNXC2 + 1 MNXM288@MNXC2 <==> 1 MNXM1@MNXC3 + 1 MNXM288@MNXC3	R_1296	NUPC_BACSU;NUPG_BACSU;YUTK_BACSU		MNXC2%MNXC3		bigg:URIt2;bigg:URIt2pp;bigg:URIt2r;bigg:URIt2rpp;iag612:rbs_587;iin800:FUI1_1;iin800:FUI1_2;iin800:FUI1_3;iit341:URIt2;ijr904.45632:URIt2;ijr904.45632:URIt2r;ijr904:URIt2;ijr904:URIt2r;imm904:URIt2;ind750:URIt2;iso783:URIt2;iyo844:URIt2;obsolete:rxn05668;seed:rxn05199;seed:rxn09371;seed:rxn12460	-10000	10000			0	0
RE9E2BBFE_B-1519	1 MNXM1@MNXC2 + 1 MNXM29@MNXC2 <==> 1 MNXM1@MNXC3 + 1 MNXM29@MNXC3	R_681;R_1534;R_1533;R_1532	AAPA_BACSU;YDGF_BACSU		MNXC2%MNXC3		bigg:GLYt2;bigg:GLYt2m;bigg:GLYt2pp;bigg:GLYt2r;bigg:GLYt2rL;iaf1260:GLYt2pp;iao358:rll_539;iin800:DIP5_5;iin800:GAP1_7;iin800:PUT4_2;iin800:TAT2_3;iit341:GLYt2;ijr904.45632:GLYt2r;ijr904:GLYt2r;imeo21:GLYt2r;imm904:GLYt2r;ind750:GLYt2r;inj661:GLYt2r;iyo844:GLYt6;seed:rxn05582;seed:rxn08660;seed:rxn09748;seed:rxn12379	-10000	10000			0	0
R39C3DC9F_LR-292	1 MNXM1@MNXC2 + 1 MNXM2@MNXC3 + 1 MNXM3@MNXC3 + 1 MNXM53317@MNXC2 --> 2 MNXM1@MNXC3 + 1 MNXM53317@MNXC3 + 1 MNXM7@MNXC3 + 1 MNXM9@MNXC3	rxn05558	FHUB_BACSU+FHUC_BACSU+FHUD_BACSU+FHUG_BACSU		MNXC2%MNXC3		bigg:FEOXAMabcpp;iaf1260:FEOXAMabcpp;iyo844:FERXAabc;seed:rxn05558;seed:rxn08509	0	10000			0	0
REF043796_LR-1561	1 MNXM1@MNXC2 + 1 MNXM2@MNXC3 + 1 MNXM3@MNXC3 + 1 MNXM814@MNXC2 --> 2 MNXM1@MNXC3 + 1 MNXM7@MNXC3 + 1 MNXM814@MNXC3 + 1 MNXM9@MNXC3	rxn05515	YVRA_BACSU+YVRB_BACSU+YVRC_BACSU	MNXR79901	MNXC2%MNXC3		iyo844:CBL2abc;seed:rxn05515	0	10000			0	0
RC43FEC75_B-1268	1 MNXM1@MNXC2 + 1 MNXM303@MNXC3 <==> 1 MNXM1@MNXC3 + 1 MNXM303@MNXC2	rxn05553		MNXR1931	MNXC2%MNXC3		bigg:ETOHt2r;bigg:ETOHt2rpp;iaf1260:ETOHt2rpp;iit341:ETOHt2r;ijr904.45632:ETOHt2r;ijr904:ETOHt2r;iyo844:ETOHt3;seed:rxn05553;seed:rxn08427;seed:rxn10146	-10000	10000			0	0
R1056518F_B-1	1 MNXM1@MNXC2 + 1 MNXM3148@MNXC2 <==> 1 MNXM1@MNXC3 + 1 MNXM3148@MNXC3	rxn11401			MNXC2%MNXC3			-10000	10000			0	0
RC6B5F26B_B-1283	1 MNXM1@MNXC2 + 1 MNXM3150@MNXC2 <==> 1 MNXM1@MNXC3 + 1 MNXM3150@MNXC3	rxn11402			MNXC2%MNXC3			-10000	10000			0	0
RC4D9410A_LR-1271	1 MNXM1@MNXC2 + 1 MNXM322@MNXC2 --> 1 MNXM1@MNXC3 + 1 MNXM322@MNXC3	R_THI7;R_YOR192C;R_YOR071C	ALLP_BACSU;PBUG_BACSU;PBUO_BACSU		MNXC2%MNXC3			0	10000			0	0
R4382A58B_B-362	1 MNXM1@MNXC2 + 1 MNXM3304@MNXC2 <==> 1 MNXM1@MNXC3 + 1 MNXM3304@MNXC3	rxn11404			MNXC2%MNXC3			-10000	10000			0	0
RDA877866_B-1413	1 MNXM1@MNXC2 + 1 MNXM331@MNXC2 <==> 1 MNXM1@MNXC3 + 1 MNXM331@MNXC3	rxn05672		MNXR27822	MNXC2%MNXC3		imo1053-pao1:GLU-Dt2;imo1056:GLU-Dt2;iyo844:GLU-Dt2;seed:rxn05672	-10000	10000			0	0
R225B79F6_B-132	1 MNXM1@MNXC2 + 1 MNXM332@MNXC2 <==> 1 MNXM1@MNXC3 + 1 MNXM332@MNXC3	rxn05717			MNXC2%MNXC3			-10000	10000			0	0
R8927C97_B-852	1 MNXM1@MNXC2 + 1 MNXM334@MNXC2 <==> 1 MNXM1@MNXC3 + 1 MNXM334@MNXC3	R_801	ALLP_BACSU;YXLA_BACSU		MNXC2%MNXC3		bigg:INSt2;bigg:INSt2pp;bigg:INSt2r;bigg:INSt2rpp;iaf1260:INSt2pp;iaf1260:INSt2rpp;iin800:U177;iin800:U194;ijr904.45632:INSt2;ijr904.45632:INSt2r;ijr904:INSt2;ijr904:INSt2r;imm904:INSt2;ind750:INSt2;iso783:INSt2;iyo844:INSt2r;obsolete:rxn05592;seed:rxn05316;seed:rxn08753;seed:rxn12445	-10000	10000			0	0
R5D007655_LR-544	1 MNXM1@MNXC2 + 1 MNXM338@MNXC2 --> 1 MNXM1@MNXC3 + 1 MNXM338@MNXC3	R_U193_;R_U186_;R_U176_	NUPC_BACSU;NUPG_BACSU;YUTK_BACSU		MNXC2%MNXC3		imm904:LCYSTintv;seed:rxn13338	0	10000			0	0
R69AD851_B-634	1 MNXM1@MNXC2 + 1 MNXM341@MNXC2 <==> 1 MNXM1@MNXC3 + 1 MNXM341@MNXC3	rxn05571	GNTP_BACSU;YOJA_BACSU		MNXC2%MNXC3		bigg:GLCNt2r;bigg:GLCNt2rpp;iaf1260:GLCNt2rpp;iaf692:GLCNt2r;iag612:rbs_326;iao358:rll_180;ijn746:GLCNt2rpp;ijr904.45632:GLCNt2r;ijr904:GLCNt2r;imo1053-pao1:GLCNt2ir;imo1056:GLCNt2ir;isb619:GLCNt2r;iyo844:GLCNt2ir;seed:rxn05571;seed:rxn08609	-10000	10000			0	0
R6150E555_B-572	1 MNXM1@MNXC2 + 1 MNXM3518@MNXC2 <==> 1 MNXM1@MNXC3 + 1 MNXM3518@MNXC3	rxn05629			MNXC2%MNXC3		iyo844:PALAt2;seed:rxn05629	-10000	10000			0	0
R61769ACE_B-574	1 MNXM1@MNXC2 + 1 MNXM3570@MNXC2 <==> 1 MNXM1@MNXC3 + 1 MNXM3570@MNXC3	rxn05661			MNXC2%MNXC3		iyo844:TMPt6;seed:rxn05661	-10000	10000			0	0
RAD1F3F7A_B-1116	1 MNXM1@MNXC2 + 1 MNXM36331@MNXC2 <==> 1 MNXM1@MNXC3 + 1 MNXM36331@MNXC3	rxn05475	GABP_BACSU		MNXC2%MNXC3		iyo844:3AMBAt2;seed:rxn05475	-10000	10000			0	0
RF80D7057_B-1627	1 MNXM1@MNXC2 + 1 MNXM3663@MNXC2 <==> 1 MNXM1@MNXC3 + 1 MNXM3663@MNXC3	rxn05502			MNXC2%MNXC3		iyo844:ARGPt6;seed:rxn05502	-10000	10000			0	0
RE8D23D8F_B-1508	1 MNXM1@MNXC2 + 1 MNXM38283@MNXC2 <==> 1 MNXM1@MNXC3 + 1 MNXM38283@MNXC3	rxn05694			MNXC2%MNXC3		obsolete:rxn05712;seed:rxn05694	-10000	10000			0	0
R625B4D9B_B-585	1 MNXM1@MNXC2 + 1 MNXM39@MNXC2 <==> 1 MNXM1@MNXC3 + 1 MNXM39@MNXC3	R_FORt2	YRHG_BACSU;YWCJ_BACSU		MNXC2%MNXC3		bigg:FORt2;bigg:FORt2pp;bigg:FORt3;iaf1260:FORt2pp;isb619:FORt2;isb619:FORt3;iyo844:FORt2;seed:rxn05559;seed:rxn08524;seed:rxn10860;seed:rxn12422	-10000	10000			0	0
R92118F8C_B-916	1 MNXM1@MNXC2 + 1 MNXM401@MNXC2 <==> 1 MNXM1@MNXC3 + 1 MNXM401@MNXC3	R_688	ALLP_BACSU;YXLA_BACSU		MNXC2%MNXC3		bigg:GSNt2;bigg:GSNt2m;bigg:GSNt2pp;ecocyc:RXN0-22;iabaylyiv4:TRANS-RXN-GUANOSINE;iaf1260:GSNt2pp;iin800:U175;iin800:U192;iit341:GSNt2;ijr904.45632:GSNt2;ijr904:GSNt2;imm904:GSNt2;imm904:GSNt2m;ind750:GSNt2;ind750:GSNt2m;iyo844:GSNt2r;obsolete:rxn05583;rhea:29583;rhea:29584;rhea:29585;rhea:29586;seed:rxn05204;seed:rxn08671;seed:rxn09747;seed:rxn12427	-10000	10000			0	0
RE9CA52B3_B-1518	1 MNXM1@MNXC2 + 1 MNXM4100@MNXC2 <==> 1 MNXM1@MNXC3 + 1 MNXM4100@MNXC3	rxn05678			MNXC2%MNXC3		iyo844:HQNt6;seed:rxn05678	-10000	10000			0	0
R5CE0F8F2_B-543	1 MNXM1@MNXC2 + 1 MNXM41@MNXC2 <==> 1 MNXM1@MNXC3 + 1 MNXM41@MNXC3	rxn05573	GLCP_BACSU;GLCU_BACSU	MNXR2688	MNXC2%MNXC3		bigg:GLCt2;bigg:GLCt2pp;bigg:GLCt2r;iaf1260:GLCt2pp;iag612:rbs_312;iag612:rbs_313;iao358:rll_538;iit341:GLCt2;ijr904.45632:GLCt2;ijr904:GLCt2;iyo844:GLCt2;obsolete:rxn11103;seed:rxn05573;seed:rxn08616	-10000	10000			0	0
R6500057A_B-600	1 MNXM1@MNXC2 + 1 MNXM420@MNXC2 <==> 1 MNXM1@MNXC3 + 1 MNXM420@MNXC3	R_1218	NUPC_BACSU;NUPG_BACSU;YUTK_BACSU		MNXC2%MNXC3		bigg:THMDt2;bigg:THMDt2pp;bigg:THMDt2r;bigg:THMDt2rpp;iabaylyiv4:TRANS-RXN-THYMIDINE;iaf1260:THMDt2pp;iaf1260:THMDt2rpp;iin800:U179;iin800:U187;iin800:U195;iit341:THMDt2;ijr904.45632:THMDt2;ijr904.45632:THMDt2r;ijr904:THMDt2;ijr904:THMDt2r;imm904:THMDt2;ind750:THMDt2;ips189:THMDt2;isb619:THMDt2;iso783:THMDt2;iyo844:THMDt2;obsolete:rxn05658;seed:rxn05200;seed:rxn09298;seed:rxn12457	-10000	10000			0	0
R33D76743_B-253	1 MNXM1@MNXC2 + 1 MNXM42654@MNXC2 <==> 1 MNXM1@MNXC3 + 1 MNXM42654@MNXC3	rxn05505	OPUD_BACSU		MNXC2%MNXC3		iyo844:ARSENBt2;seed:rxn05505	-10000	10000			0	0
R5533691C_B-490	1 MNXM1@MNXC2 + 1 MNXM42@MNXC2 <==> 1 MNXM1@MNXC3 + 1 MNXM42@MNXC3	R_1389;R_1388;R_250	GLTP_BACSU	MNXR873	MNXC2%MNXC3		bigg:ASPt2;bigg:ASPt2m;bigg:ASPt2n;bigg:ASPt2pp;bigg:ASPt2r;iabaylyiv4:TRANS-RXN-L-ASPARTATE;iabaylyiv4:TRANS-RXNIM-5855;iag612:rbs_164;iao358:rll_523;iin800:AGC1_2;iin800:AGP3_2;iin800:DIP5_4;iin800:GAP1_5;iit341:ASPt2r;ijr904.45632:ASPt2;ijr904:ASPt2;imeo21:ASPt2r;imm904:ASPt2m;imm904:ASPt2n;imm904:ASPt2r;imm904:ASPt7;imo1053-pao1:ASPt6;imo1056:ASPt6;ind750:ASPt2m;ind750:ASPt2n;ind750:ASPt2r;in…	-10000	10000			0	0
RE301FE19_B-1463	1 MNXM1@MNXC2 + 1 MNXM4457@MNXC2 <==> 1 MNXM1@MNXC3 + 1 MNXM4457@MNXC3	rxn05671	ARAE_BACSU;YNAJ_BACSU		MNXC2%MNXC3		iaf1260:XYLt2pp;iag612:rbs_593;iao358:rll_460;iao358:rll_463;ijr904.45632:XYLt2;ijr904:XYLt2;iyo844:XYLt2;obsolete:rxn11191;seed:rxn05671;seed:rxn09384	-10000	10000			0	0
R99B1B88_B-961	1 MNXM1@MNXC2 + 1 MNXM4505@MNXC3 + 1 MNXM95@MNXC2 <==> 1 MNXM1@MNXC3 + 1 MNXM4505@MNXC2 + 1 MNXM95@MNXC3	rxn05517	CZCD_BACSU	MNXR79902	MNXC2%MNXC3		iyo844:CD2t4;seed:rxn05517	-10000	10000			0	0
RA88E1747_B-1072	1 MNXM1@MNXC2 + 1 MNXM461@MNXC2 <==> 1 MNXM1@MNXC3 + 1 MNXM461@MNXC3	R_ARBt2r	ARAE_BACSU	MNXR775	MNXC2%MNXC3		bigg:ARBt2r;bigg:ARBt2rpp;bigg:ARBt3ipp;iaf1260:ARBt2rpp;iaf1260:ARBt3ipp;iag612:rbs_161;ijr904.45632:ARBt2r;ijr904:ARBt2r;imeo21:ARBt2r;inj661:ARBt2r;iyo844:ARBt2ir;obsolete:rxn11064;seed:rxn05500;seed:rxn08140;seed:rxn08141	-10000	10000			0	0
RD05389FA_RL-1341	1 MNXM1@MNXC2 + 1 MNXM46638@MNXC3 <-- 1 MNXM1@MNXC3 + 1 MNXM46638@MNXC2	rxn05526	YWRA_BACSU;YWRB_BACSU		MNXC2%MNXC3		iso783:CRO4t6;iyo844:CRO4t3;seed:rxn05526;seed:rxn13686	-10000	0			0	0
RCE6DE43B_B-1332	1 MNXM1@MNXC2 + 1 MNXM469@MNXC2 <==> 1 MNXM1@MNXC3 + 1 MNXM469@MNXC3	rxn05648	GUTA_BACSU	MNXR27818	MNXC2%MNXC3		iag612:rbs_549;iyo844:SBTt2;seed:rxn05648	-10000	10000			0	0
R57B4D364_B-509	1 MNXM1@MNXC2 + 1 MNXM473@MNXC2 <==> 1 MNXM1@MNXC3 + 1 MNXM473@MNXC3	rxn11408			MNXC2%MNXC3		bigg:PACALDt2rpp;iaf1260:PACALDt2rpp;seed:rxn09060;seed:rxn11408	-10000	10000			0	0
R1E827BF2_B-104	1 MNXM1@MNXC2 + 1 MNXM48448@MNXC2 <==> 1 MNXM1@MNXC3 + 1 MNXM48448@MNXC3	rxn05568			MNXC2%MNXC3		iaf1260:GAM6Pt6_2pp;iaf1260:GAMAN6Ptex;iin800:U221;imm904:GAM6Pt;ind750:GAM6Pt;iyo844:GAM6Pt;seed:rxn05568;seed:rxn08591;seed:rxn13642	-10000	10000			0	0
RE0AC2809_LR-1450	1 MNXM1@MNXC2 + 1 MNXM48556@MNXC2 --> 1 MNXM1@MNXC3 + 1 MNXM48556@MNXC3	rxn05714			MNXC2%MNXC3			0	10000			0	0
R9D755F0E_B-991	1 MNXM1@MNXC2 + 1 MNXM49266@MNXC2 <==> 1 MNXM1@MNXC3 + 1 MNXM49266@MNXC3	rxn05531			MNXC2%MNXC3		iyo844:DEXTRINt2;seed:rxn05531	-10000	10000			0	0
RD9C41023_B-1404	1 MNXM1@MNXC2 + 1 MNXM53@MNXC2 <==> 1 MNXM1@MNXC3 + 1 MNXM53@MNXC3	R_1707;R_1706;R_1705;R_1704;R_1168		MNXR4822	MNXC2%MNXC3		bigg:SERt2m;bigg:SERt2r;bigg:SERt2rpp;iaf1260:SERt2rpp;iao358:rll_562;iin800:AGP1_12;iin800:AGP3_3;iin800:DIP5_7;iin800:GAP1_18;iin800:GNP1_6;iit341:SERt2r;ijn746:SERt2rpp;ijr904.45632:SERt2r;ijr904:SERt2r;imeo21:SERt2r;imm904:SERt2m;imm904:SERt2r;ind750:SERt2m;ind750:SERt2r;inj661:SERt2r;ips189:SERt2;iso783:SERt6;iyo844:SERt2;obsolete:rxn05650;obsolete:rxn11341;seed:rxn05307;seed:rxn09246;seed:r…	-10000	10000			0	0
REA63FB1D_B-1523	1 MNXM1@MNXC2 + 1 MNXM58@MNXC2 <==> 1 MNXM1@MNXC3 + 1 MNXM58@MNXC3	R_SO4t6	SULP_BACSU;YBAR_BACSU;YVDB_BACSU	MNXR4870	MNXC2%MNXC3		bigg:SO4t2;iaf692:SO4t2;iag612:rbs_557;ips189:SO4t2;iso783:SO4t2;iyo844:SO4t2;seed:rxn05651;seed:rxn12369;seed:rxn13116	-10000	10000			0	0
RD7596741_B-1388	1 MNXM1@MNXC2 + 1 MNXM61743@MNXC2 <==> 1 MNXM1@MNXC3 + 1 MNXM61743@MNXC3	rxn11397			MNXC2%MNXC3			-10000	10000			0	0
RECF1CC4E_B-1546	1 MNXM1@MNXC2 + 1 MNXM617@MNXC2 <==> 1 MNXM1@MNXC3 + 1 MNXM617@MNXC3	R_FOLATEt			MNXC2%MNXC3			-10000	10000			0	0
R36CF866A_B-277	1 MNXM1@MNXC2 + 1 MNXM621@MNXC2 <==> 1 MNXM1@MNXC3 + 1 MNXM621@MNXC3	rxn05643		MNXR27816	MNXC2%MNXC3		iyo844:RAFFINt2;seed:rxn05643	-10000	10000			0	0
R5BE7FD4_B-537	1 MNXM1@MNXC2 + 1 MNXM625@MNXC2 <==> 1 MNXM1@MNXC3 + 1 MNXM625@MNXC3	R_377	ALLP_BACSU;YXLA_BACSU		MNXC2%MNXC3		bigg:DADNt2;bigg:DADNt2pp;iaf1260:DADNt2pp;iin800:U182;iin800:U188;iin800:U198;iit341:DADNt2;ijr904.45632:DADNt2;ijr904:DADNt2;imm904:DADNt2;ind750:DADNt2;iso783:DADNt2;iyo844:DADNt2;seed:rxn05317;seed:rxn08292;seed:rxn12414	-10000	10000			0	0
R6D55286E_B-662	1 MNXM1@MNXC2 + 1 MNXM658@MNXC2 <==> 1 MNXM1@MNXC3 + 1 MNXM658@MNXC3	rxn05507	ARSB_BACSU;YDFA_BACSU;YWRK_BACSU		MNXC2%MNXC3		bigg:ASO3tex;iaf1260:ASO3tex;iso783:ARSt1;iyo844:ARSt1;seed:rxn05507;seed:rxn08164	-10000	10000			0	0
R8C31D521_B-883	1 MNXM1@MNXC2 + 1 MNXM659@MNXC2 <==> 1 MNXM1@MNXC3 + 1 MNXM659@MNXC3	rxn05691			MNXC2%MNXC3		bigg:FUCt;bigg:FUCtpp;iaf1260:FUCtpp;ijr904.45632:FUCt;ijr904:FUCt;seed:rxn05691;seed:rxn08541	-10000	10000			0	0
R60D7D3E8_B-570	1 MNXM1@MNXC2 + 1 MNXM683@MNXC2 <==> 1 MNXM1@MNXC3 + 1 MNXM683@MNXC3	rxn05529		MNXR27773	MNXC2%MNXC3		iyo844:CYSGLYt2ir;seed:rxn05529	-10000	10000			0	0
R53A62A56_B-477	1 MNXM1@MNXC2 + 1 MNXM687@MNXC2 <==> 1 MNXM1@MNXC3 + 1 MNXM687@MNXC3	R_1307	ALLP_BACSU;YXLA_BACSU		MNXC2%MNXC3		bigg:XTSNt2;bigg:XTSNt2r;bigg:XTSNt2rpp;iaf1260:XTSNt2rpp;iin800:U178;ijr904.45632:XTSNt2r;ijr904:XTSNt2r;imm904:XTSNt2;ind750:XTSNt2;iyo844:XTSNt2;seed:rxn05680;seed:rxn09381	-10000	10000			0	0
RBCA5F524_B-1213	1 MNXM1@MNXC2 + 1 MNXM68@MNXC2 + 2 MNXM9@MNXC3 <==> 1 MNXM1@MNXC3 + 1 MNXM68@MNXC3 + 2 MNXM9@MNXC2	rxn05554		MNXR68833	MNXC2%MNXC3		bigg:F6Pt6_2pp;iyo844:F6Pt6_2;seed:rxn05554;seed:rxn08431	-10000	10000			0	0
R8655EB14_B-830	1 MNXM1@MNXC2 + 1 MNXM693@MNXC2 <==> 1 MNXM1@MNXC3 + 1 MNXM693@MNXC3	rxn05673	EXUT_BACSU	MNXR2535	MNXC2%MNXC3		bigg:GALURt2r;bigg:GALURt2rpp;ecocyc:TRANS-RXN-123;iaf1260:GALURt2rpp;ijr904.45632:GALURt2r;ijr904:GALURt2r;iyo844:GALURt2;rhea:29295;rhea:29296;rhea:29297;rhea:29298;seed:rxn05673;seed:rxn08588	-10000	10000			0	0
R4DF8133A_B-430	1 MNXM1@MNXC2 + 1 MNXM694@MNXC2 <==> 1 MNXM1@MNXC3 + 1 MNXM694@MNXC3	RR08704	AAPA_BACSU;YDGF_BACSU		MNXC2%MNXC3		bigg:DSERt2;bigg:DSERt2pp;bigg:DSERt2r;iaf1260:DSERt2pp;iit341:DSERt2;ijr904.45632:DSERt2r;ijr904:DSERt2r;imeo21:DSERt2r;inj661:DSERt2r;iyo844:SER_Dt6;seed:rxn05649;seed:rxn08372	-10000	10000			0	0
RAA9668A9_B-1092	1 MNXM1@MNXC2 + 1 MNXM69@MNXC2 <==> 1 MNXM1@MNXC3 + 1 MNXM69@MNXC3	rxn05577		MNXR27794	MNXC2%MNXC3		iyo844:GLXt2;seed:rxn05577	-10000	10000			0	0
R4642C92D_B-378	1 MNXM1@MNXC2 + 1 MNXM704@MNXC2 <==> 1 MNXM1@MNXC3 + 1 MNXM704@MNXC3	R_386	NUPC_BACSU;NUPG_BACSU;YUTK_BACSU		MNXC2%MNXC3		bigg:DCYTt2;bigg:DCYTt2pp;iabaylyiv4:TRANS-RXN-DEOXYCYTIDINE;iaf1260:DCYTt2pp;iag612:rbs_230;iin800:U183;iin800:U189;iin800:U199;iit341:DCYTt2;ijr904.45632:DCYTt2;ijr904:DCYTt2;imm904:DCYTt2;ind750:DCYTt2;iso783:DCYTt2;iyo844:DCYTt2;seed:rxn05205;seed:rxn08316;seed:rxn12415	-10000	10000			0	0
R6AA8265F_B-645	1 MNXM1@MNXC2 + 1 MNXM744@MNXC2 <==> 1 MNXM1@MNXC3 + 1 MNXM744@MNXC3	rxn05572	GUDP_BACSU	MNXR2676	MNXC2%MNXC3		bigg:GLCRt2r;bigg:GLCRt2rpp;iaf1260:GLCRt2rpp;ijr904.45632:GLCRt2r;ijr904:GLCRt2r;iyo844:GLCRt2;seed:rxn05572;seed:rxn08613	-10000	10000			0	0
RAEC85517_B-1124	1 MNXM1@MNXC2 + 1 MNXM761@MNXC2 <==> 1 MNXM1@MNXC3 + 1 MNXM761@MNXC3	R_1418;R_1417;R_1416;R_350	ALLP_BACSU;YXLA_BACSU		MNXC2%MNXC3		bigg:CSNt2;bigg:CSNt2pp;iabaylyiv4:TRANS-RXNIM-5736;iaf1260:CSNt2pp;iao358:rll_531;iin800:FCY21_1;iin800:FCY22_1;iin800:FCY2_1;iin800:YGL186C_1;ijr904.45632:CSNt2;ijr904:CSNt2;imm904:CSNt2;imo1053-pao1:CSNt2;imo1056:CSNt2;ind750:CSNt2;ips189:CSNt2;isb619:CSNt2;iyo844:CSNt2;metacyc:TRANS-RXN-199;seed:rxn05527;seed:rxn08266;seed:rxn12428	-10000	10000			0	0
R3C724FA3_B-311	1 MNXM1@MNXC2 + 1 MNXM8509@MNXC2 <==> 1 MNXM1@MNXC3 + 1 MNXM8509@MNXC3	rxn05697			MNXC2%MNXC3			-10000	10000			0	0
RCC30C545_B-1317	1 MNXM1@MNXC2 + 1 MNXM89557@MNXC2 <==> 1 MNXM1@MNXC3 + 1 MNXM89557@MNXC3	R_663;R_1527;R_1526;R_1525	GLTP_BACSU;GLTT_BACSU	MNXR31615	MNXC2%MNXC3		bigg:GLUt2;bigg:GLUt2m;bigg:GLUt2n;bigg:GLUt2r;bigg:GLUt2rpp;iaf1260:GLUt2rpp;iaf692:GLUt2r;iag612:rbs_310;iin800:AGC1_1;iit341:GLUt2r;ijr904.45632:GLUt2r;ijr904:GLUt2r;imeo21:GLUt2r;imm904:GLUt2n;imm904:GLUt2r;imm904:GLUt7;imo1053-pao1:GLUt2;imo1053-pao1:GLUt6;imo1056:GLUt2;imo1056:GLUt6;ind750:GLUt2m;ind750:GLUt2n;ind750:GLUt2r;inj661:GLUt2r;ips189:GLUt6;isb619:GLUt2;isb619:GLUt2r;iso783:GLUt2;…	-10000	10000			0	0
R56605F08_B-497	1 MNXM1@MNXC2 + 1 MNXM89582@MNXC2 <==> 1 MNXM1@MNXC3 + 1 MNXM89582@MNXC3	R_H2St			MNXC2%MNXC3		bigg:H2St;bigg:H2St1;bigg:H2St1pp;bigg:H2Stex;iaf1260:H2St1pp;iaf1260:H2Stex;seed:rxn08689;seed:rxn08690;seed:rxn10541	-10000	10000			0	0
R4F2DB5CD_B-443	1 MNXM1@MNXC2 + 1 MNXM89602@MNXC2 <==> 1 MNXM1@MNXC3 + 1 MNXM89602@MNXC3	R_615;R_1500;R_1499;R_1498;R_1497;R_1496	ARAE_BACSU	MNXR31518	MNXC2%MNXC3		bigg:GALt2;bigg:GALt2pp;iaf1260:GALt2pp;iao358:rll_537;iit341:GALt2;ijr904.45632:GALt2;ijr904:GALt2;imeo21:GALt2;imm904:GALt2;ind750:GALt2;inj661:GALt2;iyo844:GALt2;seed:rxn05566;seed:rxn08584	-10000	10000			0	0
R6B5FC127_B-649	1 MNXM1@MNXC2 + 1 MNXM91795@MNXC2 <==> 1 MNXM1@MNXC3 + 1 MNXM91795@MNXC3	rxn05682	ALLP_BACSU	MNXR68339	MNXC2%MNXC3		bigg:ALLTNt2r;bigg:ALLTNt2rpp;iaf1260:ALLTNt2rpp;iag612:rbs_147;ijr904.45632:ALLTNt2r;ijr904:ALLTNt2r;imo1053-pao1:ALLTNt6;imo1056:ALLTNt6;iyo844:ALLNt2;seed:rxn05682;seed:rxn08116	-10000	10000			0	0
RAE17C349_B-1121	1 MNXM1@MNXC2 + 1 MNXM928@MNXC2 <==> 1 MNXM1@MNXC3 + 1 MNXM928@MNXC3	rxn11399			MNXC2%MNXC3			-10000	10000			0	0
R1C5965DA_B-86	1 MNXM1@MNXC2 + 1 MNXM93@MNXC2 <==> 1 MNXM1@MNXC3 + 1 MNXM93@MNXC3	R_592	DCTA_BACSU+DCTB_BACSU		MNXC2%MNXC3		bigg:FUMt2r;bigg:FUMt3;iag612:rbs_301;iin800:U207;iit341:FUMt3;imeo21:FUMt2r;imm904:FUMt2r;imo1053-pao1:FUMt6;imo1056:FUMt6;ind750:FUMt2r;inj661:FUMt2r;iyo844:FUMt6;seed:rxn05561;seed:rxn10901;seed:rxn12423	-10000	10000			0	0
R8B0C95C_B-871	1 MNXM1@MNXC2 + 1 MNXM94@MNXC2 <==> 1 MNXM1@MNXC3 + 1 MNXM94@MNXC3	R_1745;R_1744;R_1743;R_1742;R_1262	TRPP_BACSU	MNXR5145	MNXC2%MNXC3		bigg:TRPt2m;bigg:TRPt2r;bigg:TRPt2rpp;iaf1260:TRPt2rpp;iag612:rbs_570;iao358:rll_569;iin800:BAP2_6;iin800:BAP3_6;iin800:GAP1_15;iin800:TAT1_3;iin800:TAT2_5;iin800:VAP1_5;iit341:TRPt2r;ijr904.45632:TRPt2r;ijr904:TRPt2r;imeo21:TRPt2r;imm904:TRPt2r;imo1053-pao1:TRPt2;imo1056:TRPt2;ind750:TRPt2r;inj661:TRPt2r;ips189:TRPt2;isb619:TRPt2r;iso783:TRPt6;iyo844:TRPt2;seed:rxn05663;seed:rxn09326;seed:rxn097…	-10000	10000			0	0
RCC72E888_B-1320	1 MNXM1@MNXC2 + 1 MNXM96@MNXC2 + 2 MNXM9@MNXC3 <==> 1 MNXM1@MNXC3 + 1 MNXM96@MNXC3 + 2 MNXM9@MNXC2	rxn05562			MNXC2%MNXC3		iyo844:G1Pt6_2;seed:rxn05562	-10000	10000			0	0
RECBDF86C_B-1541	1 MNXM1@MNXC2 + 1 MNXM97018@MNXC2 <==> 1 MNXM1@MNXC3 + 1 MNXM97018@MNXC3	rxn05574	EXUT_BACSU	MNXR69161	MNXC2%MNXC3		bigg:GLCURt2r;bigg:GLCURt2rpp;bigg:GLCURtly;iaf1260:GLCURt2rpp;iag612:rbs_315;ijr904.45632:GLCURt2r;ijr904:GLCURt2r;iyo844:GLCURt2;seed:rxn05574;seed:rxn08622	-10000	10000			0	0
R2FFE8EE4_B-236	1 MNXM1@MNXC2 + 1 MNXM98@MNXC2 <==> 1 MNXM1@MNXC3 + 1 MNXM98@MNXC3	R_845	CIMH_BACSU;DCTA_BACSU+DCTB_BACSU;YFLS_BACSU;YWKB_BACSU	MNXR3409	MNXC2%MNXC3		bigg:MALt2r;iag612:rbs_441;iao358:rll_235;iin800:MAL31;iit341:MALt2r;imeo21:MALt2r;imm904:MALt2r;imo1053-pao1:MALt2;imo1056:MALt2;ind750:MALt2r;inj661:MALt2r;iyo844:MALt2;obsolete:rxn11135;seed:rxn05605;seed:rxn12446	-10000	10000			0	0
R1889FDC1_RL-60	1 MNXM1@MNXC2 + 1 MNXM9@MNXC2 <-- 1 MNXM1@MNXC3 + 1 MNXM9@MNXC3	rxn05312	PIT_BACSU	MNXR4295	MNXC2%MNXC3		bigg:PIt2m;bigg:PIt2n;bigg:PIt2p;bigg:PIt2r;bigg:PIt2rpp;bigg:PIt2v;iaf1260:PIt2rpp;iao358:rll_340;igt196:PIt2rpp;iin800:MIR1;iin800:PHO84;iin800:PHO90;iin800:PHO91;iit341:PIt2r;ijn746:PIt2rpp;ijr904.45632:PIt2r;ijr904:PIt2r;imm904:PIt2m;imm904:PIt2n;imm904:PIt2p;imm904:PIt2r;imm904:PIt2v;imo1053-pao1:PIt6;imo1056:PIt6;ind750:PIt2m;ind750:PIt2n;ind750:PIt2p;ind750:PIt2r;ind750:PIt2v;iso783:PIt6;i…	-10000	0			0	0
R83ED5B3_B-811	1 MNXM1@MNXC3 + 1 MNXM20@MNXC3 + 1 MNXM37@MNXC3 + 1 MNXM6@MNXC3 <==> 1 MNXM5@MNXC3 + 2 MNXM89557@MNXC3	R00114_c	GLTA_BACSU+GLTB_BACSU		MNXC3	1.4.1.13	bigg:GLUSy;biopath:RXN00859;brenda:BR36861;brenda:BS370167;ec:1.4.1.13;ecocyc:GLUTAMATESYN-RXN;iabaylyiv4:GLUTAMATESYN-RXN;iaf1260:GLUSy;iag612:rbs_395;iao358:rll_170;iao358:rll_171;ijn746:GLUSy;ijr904.45632:GLUSy;ijr904:GLUSy;imeo21:GLUSy;imo1053-pao1:GLUSy;imo1056:GLUSy;inj661:GLUSy;intenz:18927;iso783:GLUSy;iyo844:GLUSy;kegg:R00114;macie:M0304;metacyc:GLUTAMATESYN-RXN;obsolete:rxn08630r;rhea:1…	-10000	10000			0	0
R5D6827A6_B-549	1 MNXM1@MNXC3 + 1 MNXM2179@MNXC3 + 1 MNXM7@MNXC3 <==> 1 MNXM3@MNXC3 + 1 MNXM90412@MNXC3	rxn01987	RBSK_BACSU		MNXC3	2.7.1.15		-10000	10000			0	0
R3F17D755_RL-324	1 MNXM1@MNXC3 + 1 MNXM2182@MNXC3 <-- 1 MNXM2@MNXC3 + 1 MNXM3148@MNXC3	R03929	NTPES_BACSU		MNXC3			-10000	0			0	0
RB348E483_RL-1155	1 MNXM1@MNXC3 + 1 MNXM2183@MNXC3 <-- 1 MNXM2@MNXC3 + 1 MNXM3149@MNXC3	rxn03483	NTPES_BACSU		MNXC3	3.1.4.16		-10000	0			0	0
R3CA208E0_RL-313	1 MNXM1@MNXC3 + 1 MNXM2184@MNXC3 <-- 1 MNXM2@MNXC3 + 1 MNXM3150@MNXC3	rxn02522	NTPES_BACSU		MNXC3	3.1.4.16		-10000	0			0	0
R6A7B179D_B-643	1 MNXM1@MNXC3 + 1 MNXM218@MNXC3 + 1 MNXM66@MNXC3 <==> 1 MNXM2@MNXC3 + 1 MNXM368@MNXC3	rxn01073	GLPQ_BACSU;YHDW_BACSU;YQIK_BACSU		MNXC3	3.1.4.2		-10000	10000			0	0
R9A55E7F1_RL-969	1 MNXM1@MNXC3 + 1 MNXM22435@MNXC3 + 1 MNXM7@MNXC3 + 1 MNXM9@MNXC3 <-- 1 MNXM22435@MNXC2 + 1 MNXM2@MNXC3 + 1 MNXM3@MNXC3	rxn05187	YVRA_BACSU+YVRB_BACSU+YVRC_BACSU		MNXC2%MNXC3			-10000	0			0	0
RD5EF6773_B-1382	1 MNXM1@MNXC3 + 1 MNXM229@MNXC3 + 1 MNXM7@MNXC3 <==> 1 MNXM3@MNXC3 + 1 MNXM90@MNXC3	R_317			MNXC3	2.7.1.32	bigg:CHOLK;biopath:RXN00916;brenda:BR47772;ec:2.7.1.32;iin800:CKI1;imm904:CHOLK;ind750:CHOLK;intenz:2862;ips189:CHOLK;kegg:R01021;metacyc:CHOLINE-KINASE-RXN;rhea:12837;rhea:12838;rhea:12839;rhea:12840;seed:rxn00751;upa:UCR01021;upa:UER00737	-10000	10000			0	0
RA1A091DF_B-1020	1 MNXM1@MNXC3 + 1 MNXM234@MNXC3 + 1 MNXM7@MNXC3 <==> 1 MNXM3@MNXC3 + 1 MNXM492@MNXC3	R_438	KITH_BACSU		MNXC3	2.7.1.145;2.7.1.21;2.7.1.76	bigg:DURIK1;bigg:DURIK1m;biopath:RXN00622;brenda:BS357352;ec:2.7.1.145;ec:2.7.1.21;ec:2.7.1.76;ecocyc:DURIDKI-RXN;iaf1260:DURIK1;iag612:rbs_241;iao358:rll_439;iin800:U15;iit341:DURIK1;ijr904.45632:DURIK1;ijr904:DURIK1;imeo21:DURIK1;imm904:DURIK1;ind750:DURIK1;inj661:DURIK1;isb619:DURIK1;iso783:DURIK1;iyo844:DURIK1;kegg:R02099;metacyc:DURIDKI-RXN;rhea:28206;rhea:28207;rhea:28208;rhea:28209;seed:rx…	-10000	10000			0	0
R9F75C1E7_LR-1002	1 MNXM1@MNXC3 + 1 MNXM23766@MNXC3 + 1 MNXM6@MNXC3 --> 1 MNXM23586@MNXC3 + 1 MNXM5@MNXC3	R_EAR80y	FABL_BACSU		MNXC3	1.3.1.10;1.3.1.39;2.3.1.85;2.3.1.86	bigg:EAR80y;ec:1.3.1.10;ec:1.3.1.39;ec:2.3.1.85;ec:2.3.1.86;kegg:R04959;metacyc:RXN-9526;seed:rxn05352	0	10000			0	0
RD0B74DC9_LR-1345	1 MNXM1@MNXC3 + 1 MNXM23842@MNXC3 + 1 MNXM6@MNXC3 --> 1 MNXM5723@MNXC3 + 1 MNXM5@MNXC3	R_EAR120y	FABL_BACSU		MNXC3	1.3.1.10;1.3.1.39;2.3.1.85;2.3.1.86	bigg:EAR120y;ec:1.3.1.10;ec:1.3.1.39;ec:2.3.1.85;ec:2.3.1.86;kegg:R04725;metacyc:RXN-9534;seed:rxn05355	0	10000			0	0
R5B6229BD_LR-532	1 MNXM1@MNXC3 + 1 MNXM24297@MNXC3 + 1 MNXM6@MNXC3 --> 1 MNXM564@MNXC3 + 1 MNXM5@MNXC3	R_EAR140y	FABL_BACSU		MNXC3	1.3.1.10;2.3.1.85	bigg:EAR140y;ec:1.3.1.10;ec:2.3.1.85;iaf1260:EAR140y;iin800:ETR1_6;iin800:FAS1_6_2;ijn746:EAR140y;kegg:R04967;obsolete:rxn08389r;seed:rxn05351	0	10000			0	0
R2E6FB2E3_RL-220	1 MNXM1@MNXC3 + 1 MNXM242@MNXC3 + 1 MNXM7@MNXC3 + 1 MNXM9@MNXC3 <-- 1 MNXM242@MNXC2 + 1 MNXM2@MNXC3 + 1 MNXM3@MNXC3	R_RIBabc	AMYC_BACSU+AMYD_BACSU+MSME_BACSU;RBSA_BACSU+RBSB_BACSU+RBSC_BACSU+RBSD_BACSU;YUFN_BACSU+YUFO_BACSU+YUFP_BACSU+YUFQ_BACSU;YURJ_BACSU+YURM_BACSU+YURN_BACSU+YURO_BACSU		MNXC2%MNXC3		bigg:RIBabc;bigg:RIBabcpp;ecocyc:ABC-28-RXN;iaf1260:RIBabcpp;ijn746:RIBabcpp;ijr904.45632:RIBabc;ijr904:RIBabc;imeo21:RIBabc;imo1053-pao1:RIBabc;imo1056:RIBabc;inj661:RIBabc;ips189:RIBabc;isb619:RIBabc;iyo844:RIBabc;iyo844:RIBabc1;rhea:29903;rhea:29904;rhea:29905;rhea:29906;seed:rxn05160;seed:rxn05644;seed:rxn09227	-10000	0			0	0
RA5465A3D_LR-1049	1 MNXM1@MNXC3 + 1 MNXM24502@MNXC3 + 1 MNXM6@MNXC3 --> 1 MNXM23683@MNXC3 + 1 MNXM5@MNXC3	R_EAR60y	FABL_BACSU		MNXC3	1.3.1.10;1.3.1.39;2.3.1.85;2.3.1.86	bigg:EAR60y;ec:1.3.1.10;ec:1.3.1.39;ec:2.3.1.85;ec:2.3.1.86;kegg:R04956;metacyc:RXN-9521;seed:rxn05357	0	10000			0	0
R18B06ECF_B-61	1 MNXM1@MNXC3 + 1 MNXM24578@MNXC3 + 1 MNXM6@MNXC3 <==> 1 MNXM2576@MNXC3 + 1 MNXM5@MNXC3	R_3OAR160	FABG_BACSU		MNXC3	1.1.1.100;2.3.1.85;2.3.1.86	bigg:3OAR160;ec:1.1.1.100;ec:2.3.1.85;ec:2.3.1.86;iabaylyiv4:0-3OXOACP-REDUCTASE-RXN;iabaylyiv4:C16;iaf1260:3OAR160;ijn746:3OAR160;imo1053-pao1:HHDR7;imo1056:HHDR7;kegg:R04543;obsolete:rxn07990r;seed:rxn05336	-10000	10000			0	0
R2FBEFD7C_B-231	1 MNXM1@MNXC3 + 1 MNXM25602@MNXC3 + 1 MNXM6@MNXC3 <==> 1 MNXM25370@MNXC3 + 1 MNXM5@MNXC3	R_FAS2_2_2	FABG_BACSU		MNXC3			-10000	10000			0	0
R3FBBF52_B-328	1 MNXM1@MNXC3 + 1 MNXM257@MNXC3 + 1 MNXM7@MNXC3 <==> 1 MNXM3@MNXC3 + 1 MNXM420@MNXC3	R_1237	KITH_BACSU		MNXC3	2.7.1.145;2.7.1.21;2.7.1.76	bigg:TMDK1;bigg:TMDK1m;biopath:RXN01466;brenda:BR47761;brenda:BS378434;ec:2.7.1.145;ec:2.7.1.21;ec:2.7.1.76;ecocyc:THYKI-RXN;iaf1260:TMDK1;iaf692:TMDK1;iag612:rbs_564;iao358:rll_474;iin800:U16;iit341:TMDK1;ijr904.45632:TMDK1;ijr904:TMDK1;imeo21:TMDK1;imm904:TMDK1;ind750:TMDK1;inj661:TMDK1;intenz:2851;ips189:TMDK1;isb619:TMDK1;iso783:TMDK1;iyo844:TMDK1;kegg:R01567;metacyc:THYKI-RXN;reactome:REACT_…	-10000	10000			0	0
RD1F158A5_B-1354	1 MNXM1@MNXC3 + 1 MNXM25@MNXC3 + 1 MNXM7231@MNXC3 <==> 1 MNXM55@MNXC3 + 1 MNXM820@MNXC3	rxn01816	METI_BACSU		MNXC3	2.5.1.48;4.2.99.9	brenda:BR47465;ec:2.5.1.48;ec:4.2.99.9;iaf1260:SHSL1;iao358:rll_246;iao358:rll_247;iit341:SHSL1r;ijn746:SHSL1;ijr904.45632:SHSL1;ijr904:SHSL1;imeo21:SHSL1r;imm904:SHSL1;imo1053-pao1:SHSL1;imo1056:SHSL1;ind750:SHSL1;inj661:SHSL1r;isb619:SHSL1;iso783:SHSL1;iyo844:SHSL1;kegg:R02508;obsolete:rxn02335r;seed:rxn01816	-10000	10000			0	0
RC3671D5D_B-1256	1 MNXM1@MNXC3 + 1 MNXM26095@MNXC3 + 1 MNXM6@MNXC3 <==> 1 MNXM5@MNXC3 + 1 MNXM7733@MNXC3	R_3OAR140	FABG_BACSU		MNXC3	1.1.1.100;2.3.1.85;2.3.1.86	bigg:3OAR140;ec:1.1.1.100;ec:2.3.1.85;ec:2.3.1.86;kegg:R04566;metacyc:RXN-9536;seed:rxn05342	-10000	10000			0	0
R56AFFD52_B-499	1 MNXM1@MNXC3 + 1 MNXM26616@MNXC3 + 1 MNXM6@MNXC3 <==> 1 MNXM5@MNXC3 + 1 MNXM7127@MNXC3	R_3OAR100	FABG_BACSU		MNXC3	1.1.1.100;2.3.1.85;2.3.1.86	bigg:3OAR100;ec:1.1.1.100;ec:2.3.1.85;ec:2.3.1.86;kegg:R04534;metacyc:RXN-9528;seed:rxn05338	-10000	10000			0	0
R987B7C5F_RL-954	1 MNXM1@MNXC3 + 1 MNXM26@MNXC3 + 1 MNXM9@MNXC3 <-- 1 MNXM280@MNXC3 + 1 MNXM2@MNXC3	R_ACYP_2	ACYP_BACSU		MNXC3	3.6.1.7	bigg:ACYP_2;ec:3.6.1.7;iaf692:ACYP_2;imeo21:ACYP;isb619:ACYP_2;kegg:R00317;seed:rxn00227	-10000	0			0	0
RA4B9948D_B-1044	1 MNXM1@MNXC3 + 1 MNXM2782@MNXC3 + 1 MNXM299@MNXC3 + 1 MNXM39@MNXC3 <==> 1 MNXM494@MNXC3 + 1 MNXM4@MNXC3	rxn05091	MTND_BACSU		MNXC3	1.13.11.53		-10000	10000			0	0
R2D352823_LR-214	1 MNXM1@MNXC3 + 1 MNXM28221@MNXC3 + 1 MNXM6@MNXC3 --> 1 MNXM25221@MNXC3 + 1 MNXM5@MNXC3	R_EAR100y	FABL_BACSU		MNXC3	1.3.1.10;2.3.1.85	bigg:EAR100y;ec:1.3.1.10;ec:2.3.1.85;iaf1260:EAR100y;iin800:ETR1_4;iin800:FAS1_4_2;ijn746:EAR100y;kegg:R04962;obsolete:rxn08383r;obsolete:rxn12695;seed:rxn05356	0	10000			0	0
RE2178CE1_RL-1460	1 MNXM1@MNXC3 + 1 MNXM2825@MNXC3 + 1 MNXM7@MNXC3 + 1 MNXM9@MNXC3 <-- 1 MNXM2825@MNXC2 + 1 MNXM2@MNXC3 + 1 MNXM3@MNXC3	rxn05188	FHUB_BACSU+FHUC_BACSU+FHUD_BACSU+FHUG_BACSU		MNXC2%MNXC3		bigg:FECRMabcpp;imo1053-pao1:FERRICHabc;imo1056:FERRICHabc;iyo844:FERRICHabc;seed:rxn05188;seed:rxn08493	-10000	0			0	0
R4424E58F_RL-368	1 MNXM1@MNXC3 + 1 MNXM282@MNXC3 + 1 MNXM7@MNXC3 + 1 MNXM9@MNXC3 <-- 1 MNXM282@MNXC2 + 1 MNXM2@MNXC3 + 1 MNXM3@MNXC3	R_TAURabc	SSUB_BACSU+SSUA_BACSU+SSUC_BACSU		MNXC2%MNXC3	3.6.3.36	bigg:TAURabc;bigg:TAURabcpp;ec:3.6.3.36;ecocyc:ABC-64-RXN;iabaylyiv4:TRANS-RXN-TAURINE;iaf1260:TAURabcpp;ijn746:TAURabcpp;ijr904.45632:TAURabc;ijr904:TAURabc;imo1053-pao1:TAURabc;imo1056:TAURabc;intenz:4440;iyo844:TAURabc;metacyc:3.6.3.36-RXN;rhea:14613;rhea:14614;rhea:14615;rhea:14616;seed:rxn05172;seed:rxn09285	-10000	0			0	0
RE3FADAA9_B-1473	1 MNXM1@MNXC3 + 1 MNXM28933@MNXC3 + 1 MNXM6@MNXC3 <==> 1 MNXM27066@MNXC3 + 1 MNXM5@MNXC3	R_FAS2_5_2	FABG_BACSU		MNXC3			-10000	10000			0	0
RA1805785_RL-1018	1 MNXM1@MNXC3 + 1 MNXM289@MNXC3 + 1 MNXM7@MNXC3 + 1 MNXM9@MNXC3 <-- 1 MNXM289@MNXC2 + 1 MNXM2@MNXC3 + 1 MNXM3@MNXC3	IR08641	OPUAA_BACSU+OPUAB_BACSU+OPUAC_BACSU		MNXC2%MNXC3		bigg:GLYBabc;bigg:GLYBabcpp;iaf1260:GLYBabcpp;iaf692:GLYBabc;ijn746:GLYBabcpp;ijr904.45632:GLYBabc;ijr904:GLYBabc;imeo21:GLYBabc;imo1053-pao1:GLYBabc;imo1056:GLYBabc;inj661:GLYBabc;isb619:GLYBabc;iyo844:GLYBabc;rhea:32783;rhea:32784;rhea:32785;rhea:32786;seed:rxn05181;seed:rxn08637	-10000	0			0	0
R5560EA53_RL-492	1 MNXM1@MNXC3 + 1 MNXM2902@MNXC3 + 1 MNXM9@MNXC3 <-- 1 MNXM2@MNXC3 + 1 MNXM90435@MNXC3	R_PAPA140;R_PAPA140pp	UDPK_BACSU		MNXC3	3.1.3.4		-10000	0			0	0
R68F015C2_LR-626	1 MNXM1@MNXC3 + 1 MNXM29072@MNXC3 + 1 MNXM6@MNXC3 --> 1 MNXM25932@MNXC3 + 1 MNXM5@MNXC3	rxn05354	FABL_BACSU		MNXC3	1.3.1.10;1.3.1.39;2.3.1.85;2.3.1.86	ec:1.3.1.10;ec:1.3.1.39;ec:2.3.1.85;ec:2.3.1.86;kegg:R04970;metacyc:RXN-9542;seed:rxn05354	0	10000			0	0
R573DAF27_B-506	1 MNXM1@MNXC3 + 1 MNXM2952@MNXC3 + 1 MNXM6@MNXC3 <==> 1 MNXM3185@MNXC3 + 1 MNXM5@MNXC3	rxn05088	MHQN_BACSU;YDGI_BACSU;YFKO_BACSU;YODC_BACSU		MNXC3	1.5.1.34	brenda:BR43856;brenda:BR43856_WOP;brenda:BS370813;brenda:BS370813_WOP;ec:1.5.1.34;ecocyc:1.5.1.34-RXN;intenz:10848;kegg:R07355;rhea:17865;rhea:17866;rhea:17867;rhea:17868;seed:rxn05088	-10000	10000			0	0
R428084AD_RL-349	1 MNXM1@MNXC3 + 1 MNXM29@MNXC3 + 1 MNXM7@MNXC3 + 1 MNXM9@MNXC3 <-- 1 MNXM29@MNXC2 + 1 MNXM2@MNXC3 + 1 MNXM3@MNXC3	rxn10862	OPUAA_BACSU+OPUAB_BACSU+OPUAC_BACSU		MNXC2%MNXC3		bigg:GLYabc;bigg:GLYabcpp;isb619:GLYabc;seed:rxn10862;seed:rxn12799	-10000	0			0	0
R3414EAEA_RL-256	1 MNXM1@MNXC3 + 1 MNXM2@MNXC3 + 1 MNXM748@MNXC3 <-- 1 MNXM219@MNXC3	rxn01664			MNXC3		ijn746:AADSACYCL;rhea:30811;rhea:30812;rhea:30813;rhea:30814;seed:rxn01664	-10000	0			0	0
R2BDA86C5_RL-205	1 MNXM1@MNXC3 + 1 MNXM304@MNXC3 + 1 MNXM7@MNXC3 + 1 MNXM9@MNXC3 <-- 1 MNXM2@MNXC3 + 1 MNXM304@MNXC2 + 1 MNXM3@MNXC3	rxn05223	BIOYB_BACSU;BIOY_BACSU		MNXC2%MNXC3			-10000	0			0	0
R43004819_RL-356	1 MNXM1@MNXC3 + 1 MNXM3088@MNXC2 + 1 MNXM7@MNXC3 + 1 MNXM9@MNXC3 <-- 1 MNXM2@MNXC3 + 1 MNXM3088@MNXC3 + 1 MNXM3@MNXC3	rxn05641	BMR3_BACSU		MNXC2%MNXC3		iyo844:PURabc1;seed:rxn05641	-10000	0			0	0
RC8BC298A_B-1295	1 MNXM1@MNXC3 + 1 MNXM30@MNXC3 + 1 MNXM31@MNXC3 <==> 1 MNXM338@MNXC3 + 1 MNXM51@MNXC3	R_366	URK_BACSU		MNXC3	2.7.1.48	bigg:CYTDK2;ec:2.7.1.48;ecocyc:CYTIDINEKIN-RXN;iaf1260:CYTDK2;iin800:URK1_2;ijr904.45632:CYTDK2;ijr904:CYTDK2;imeo21:CYTDK2;imm904:CYTDK2;ind750:CYTDK2;inj661:CYTDK2;ips189:CYTDK2;isb619:CYTDK2;iso783:CYTDK2;iyo844:CYTDK2;kegg:R00517;metacyc:CYTIDINEKIN-RXN;rhea:28162;rhea:28163;rhea:28164;rhea:28165;seed:rxn00369	-10000	10000			0	0
RFD5B1B42_B-1662	1 MNXM1@MNXC3 + 1 MNXM30@MNXC3 + 1 MNXM5@MNXC3 <==> 1 MNXM51@MNXC3 + 1 MNXM8@MNXC3	rxn10056	PPNK1_BACSU		MNXC3	2.7.1.23		-10000	10000			0	0
R3F42BDA9_B-325	1 MNXM1@MNXC3 + 1 MNXM30@MNXC3 + 1 MNXM80@MNXC3 <==> 1 MNXM288@MNXC3 + 1 MNXM51@MNXC3	R_1295	URK_BACSU		MNXC3	2.7.1.48	bigg:URIK2;ec:2.7.1.48;ecocyc:URKI-RXN;iaf1260:URIK2;iin800:URK1_1;ijr904.45632:URIK2;ijr904:URIK2;imeo21:URIK2;imm904:URIK2;ind750:URIK2;inj661:URIK2;ips189:URIK2;isb619:URIK2;iso783:URIK2;iyo844:URIK2;kegg:R00968;metacyc:URKI-RXN;rhea:27650;rhea:27651;rhea:27652;rhea:27653;seed:rxn00713	-10000	10000			0	0
R50D0880E_RL-451	1 MNXM1@MNXC3 + 1 MNXM3132@MNXC3 + 1 MNXM9@MNXC3 <-- 1 MNXM2@MNXC3 + 1 MNXM90433@MNXC3	R_PAPA160pp;R_PAPA160	UDPK_BACSU		MNXC3	3.1.3.4		-10000	0			0	0
R29011D12_RL-182	1 MNXM1@MNXC3 + 1 MNXM317@MNXC3 + 1 MNXM7@MNXC3 + 1 MNXM9@MNXC3 <-- 1 MNXM3@MNXC3 + 1 MNXM79@MNXC3 + 1 MNXM89557@MNXC3	R_THFGLUS	FOLC_BACSU		MNXC3	6.3.2.17	bigg:THFGLUS;biopath:RXN01155;ec:6.3.2.17;iin800:FOL3;iin800:MET7;iin800:RMA1;imeo21:THFGLUS;imm904:THFGLUS;imo1053-pao1:THFGLUS;imo1056:THFGLUS;ind750:THFGLUS;inj661:THFGLUS;isb619:THFGLUS;kegg:R00942;obsolete:rxn12956;seed:rxn00689	-10000	0			0	0
R7652F436_B-727	1 MNXM1@MNXC3 + 1 MNXM31@MNXC3 + 1 MNXM32180@MNXC3 <==> 1 MNXM3232@MNXC3 + 1 MNXM66@MNXC3	rxn09111	PGSA_BACSU		MNXC3	2.7.8.5		-10000	10000			0	0
R973F43E_RL-947	1 MNXM1@MNXC3 + 1 MNXM31@MNXC3 + 1 MNXM32181@MNXC3 <-- 1 MNXM3232@MNXC3 + 1 MNXM53@MNXC3	R_PSSA160	PSS_BACSU		MNXC3	2.7.8.8	bigg:PSSA160;ec:2.7.8.8;iaf1260:PSSA160;ijn746:PSSA160;imeo21:PSSA160;inj661:PSSA160;seed:rxn09208	-10000	0			0	0
R84C6F6AF_B-819	1 MNXM1@MNXC3 + 1 MNXM31@MNXC3 + 1 MNXM374@MNXC3 <==> 1 MNXM286@MNXC3 + 1 MNXM338@MNXC3	rxn01128	URK_BACSU		MNXC3	2.7.1.48		-10000	10000			0	0
R2F6C7856_B-228	1 MNXM1@MNXC3 + 1 MNXM31@MNXC3 + 1 MNXM411@MNXC3 <==> 1 MNXM338@MNXC3 + 1 MNXM360@MNXC3	rxn01705	URK_BACSU		MNXC3	2.7.1.48		-10000	10000			0	0
RBA95B978_B-1199	1 MNXM1@MNXC3 + 1 MNXM31@MNXC3 + 1 MNXM436@MNXC3 <==> 1 MNXM338@MNXC3 + 1 MNXM344@MNXC3	rxn01510	URK_BACSU		MNXC3	2.7.1.48		-10000	10000			0	0
R55CA7A11_B-493	1 MNXM1@MNXC3 + 1 MNXM31@MNXC3 + 1 MNXM495@MNXC3 <==> 1 MNXM338@MNXC3 + 1 MNXM423@MNXC3	rxn00707	URK_BACSU		MNXC3	2.7.1.48		-10000	10000			0	0
RDF6B298E_B-1445	1 MNXM1@MNXC3 + 1 MNXM31@MNXC3 + 1 MNXM572@MNXC3 <==> 1 MNXM338@MNXC3 + 1 MNXM452@MNXC3	R_r0531	URK_BACSU		MNXC3	2.7.1.48	aragem.45632:R02372_c;ec:2.7.1.48;kegg:R02372;seed:rxn01706	-10000	10000			0	0
RD926BEF1_B-1398	1 MNXM1@MNXC3 + 1 MNXM31@MNXC3 + 1 MNXM75104@MNXC3 <==> 1 MNXM45856@MNXC3 + 1 MNXM66@MNXC3	rxn09113	PGSA_BACSU		MNXC3	2.7.8.5		-10000	10000			0	0
R937BAAF6_RL-927	1 MNXM1@MNXC3 + 1 MNXM31@MNXC3 + 1 MNXM75116@MNXC3 <-- 1 MNXM45856@MNXC3 + 1 MNXM53@MNXC3	R_PSSA180	PSS_BACSU		MNXC3	2.7.8.8	bigg:PSSA180;ec:2.7.8.8;iaf1260:PSSA180;ijn746:PSSA180;imeo21:PSSA180;inj661:PSSA180;seed:rxn09210	-10000	0			0	0
R27E2D0C_B-172	1 MNXM1@MNXC3 + 1 MNXM31@MNXC3 + 1 MNXM7@MNXC3 <==> 1 MNXM338@MNXC3 + 1 MNXM3@MNXC3	rxn00365	URK_BACSU		MNXC3	2.7.1.48		-10000	10000			0	0
REA2210A2_LR-1522	1 MNXM1@MNXC3 + 1 MNXM3229@MNXC3 + 1 MNXM6@MNXC3 --> 1 MNXM2645@MNXC3 + 1 MNXM5@MNXC3	R_EAR40y	FABL_BACSU		MNXC3	1.3.1.10	bigg:EAR40y;ec:1.3.1.10;iaf1260:EAR40y;ijn746:EAR40y;kegg:R04430;obsolete:rxn08401r;obsolete:rxn12699;seed:rxn05353	0	10000			0	0
RD35B0D4D_RL-1363	1 MNXM1@MNXC3 + 1 MNXM322@MNXC3 + 1 MNXM7@MNXC3 + 1 MNXM9@MNXC3 <-- 1 MNXM2@MNXC3 + 1 MNXM322@MNXC2 + 1 MNXM3@MNXC3	rxn05177	YKOC_BACSU+YKOD_BACSU+YKOE_BACSU+YKOF_BACSU		MNXC2%MNXC3		bigg:THMabc;bigg:THMabcpp;ecocyc:ABC-32-RXN;iaf1260:THMabcpp;iaf692:THMabc;iit341:THMabc;ijr904.45632:THMabc;ijr904:THMabc;isb619:THMabc;iso783:THMabc;rhea:29811;rhea:29812;rhea:29813;rhea:29814;seed:rxn05177;seed:rxn09297	-10000	0			0	0
RF3924393_B-1592	1 MNXM1@MNXC3 + 1 MNXM325@MNXC3 + 1 MNXM7@MNXC3 <==> 1 MNXM341@MNXC3 + 1 MNXM3@MNXC3	R01737_c	GNTK_BACSU		MNXC3			-10000	10000			0	0
R3BABACC5_B-303	1 MNXM1@MNXC3 + 1 MNXM325@MNXC3 <==> 1 MNXM2@MNXC3 + 1 MNXM429@MNXC3	R_1024;R_1654;R_1653;R_1652	YKGB_BACSU	MNXR4190	MNXC3	3.1.1.31	bigg:PGL;bigg:PGLer;biopath:RXN00892;brenda:BR10654;ec:3.1.1.31;ecocyc:6PGLUCONOLACT-RXN;iaf1260:PGL;iag612:rbs_256;iao358:rll_574;igt196:PGL;iin800:SOL1;iin800:SOL2;iin800:SOL3;iin800:SOL4;iit341:PGL;ijn746:PGL;ijr904.45632:PGL;ijr904:PGL;imeo21:PGL;imm904:PGL;imo1053-pao1:PGL;imo1056:PGL;ind750:PGL;inj661:PGL;intenz:3205;iso783:PGL;iyo844:PGL;kegg:R02035;metacyc:6PGLUCONOLACT-RXN;pubmed:1051802…	-10000	10000			0	0
RE532804F_RL-1481	1 MNXM1@MNXC3 + 1 MNXM33047@MNXC3 + 1 MNXM7@MNXC3 + 1 MNXM9@MNXC3 <-- 1 MNXM237@MNXC3 + 1 MNXM3@MNXC3 + 1 MNXM89557@MNXC3	rxn01210	FOLC_BACSU		MNXC3	6.3.2.12;6.3.2.17	ec:6.3.2.12;ec:6.3.2.17;kegg:R01654;seed:rxn01210	-10000	0			0	0
R3DF672E9_B-318	1 MNXM1@MNXC3 + 1 MNXM332@MNXC3 <==> 1 MNXM2@MNXC3 + 1 MNXM3570@MNXC3	rxn01813			MNXC3	3.6.1.2	brenda:BR22760;ec:3.6.1.2;intenz:4353;iyo844:TMPHi;kegg:R02504;metacyc:TRIMETAPHOSPHATASE-RXN;obsolete:rxn10070;rhea:11088;rhea:11089;rhea:11090;rhea:11091;seed:rxn01813	-10000	10000			0	0
RCAB83328_B-1307	1 MNXM1@MNXC3 + 1 MNXM336@MNXC3 + 1 MNXM7@MNXC3 <==> 1 MNXM3@MNXC3 + 1 MNXM89602@MNXC3	R_611	GAL1_BACSU		MNXC3	2.7.1.6	bigg:GALK;bigg:GALKr;biopath:RXN00164;ec:2.7.1.6;ecocyc:GALACTOKIN-RXN;iaf1260:GALKr;iag612:rbs_251;iao358:rll_154;iin800:GAL1;iit341:GALK;ijr904.45632:GALKr;ijr904:GALKr;imeo21:GALKr;imm904:GALK;ind750:GALK;inj661:GALKr;intenz:2836;iso783:GALKr;iyo844:GALK;kegg:R01092;obsolete:rxn12974;rhea:13553;rhea:13554;rhea:13555;rhea:13556;seed:rxn00808	-10000	10000			0	0
R2934676F_RL-183	1 MNXM1@MNXC3 + 1 MNXM3370@MNXC3 + 1 MNXM7@MNXC3 + 1 MNXM9@MNXC3 <-- 1 MNXM2@MNXC3 + 1 MNXM3370@MNXC2 + 1 MNXM3@MNXC3	rxn05657			MNXC2%MNXC3		iyo844:THIOGabc;seed:rxn05657	-10000	0			0	0
RA8AE8D73_B-1074	1 MNXM1@MNXC3 + 1 MNXM341@MNXC3 <==> 1 MNXM2@MNXC3 + 1 MNXM339@MNXC3	rxn01107	YVRE_BACSU		MNXC3	3.1.1.17	biopath:RXN00528;brenda:BR10647;ec:3.1.1.17;ecocyc:GLUCONOLACT-RXN;iabaylyiv4:GLUCONOLACT-RXN;iag612:rbs_255;intenz:3191;kegg:R01519;metacyc:GLUCONOLACT-RXN;rhea:10440;rhea:10441;rhea:10442;rhea:10443;seed:rxn01107;seed:rxn12197;seed:rxn13836;upa:UCR01519;upa:UER00785	-10000	10000			0	0
RFA351FD6_RL-1637	1 MNXM1@MNXC3 + 1 MNXM362@MNXC3 + 1 MNXM7@MNXC3 + 1 MNXM9@MNXC3 <-- 1 MNXM2@MNXC3 + 1 MNXM362@MNXC2 + 1 MNXM3@MNXC3	R_LCTSabc	LPLB_BACSU;YESO_BACSU+YESP_BACSU+YESQ_BACSU		MNXC2%MNXC3		bigg:LCTSabc;imeo21:LCTSabc;inj661:LCTSabc;iyo844:LCTSabc;seed:rxn05598	-10000	0			0	0
R62015417_B-582	1 MNXM1@MNXC3 + 1 MNXM3663@MNXC3 + 1 MNXM7@MNXC3 <==> 1 MNXM3@MNXC3 + 1 MNXM70@MNXC3	rxn00396			MNXC3	2.7.3.3	biopath:RXN01273;brenda:BR47834;ec:2.7.3.3;intenz:2995;iyo844:ARGKr;kegg:R00554;macie:M0086;metacyc:ARGININE-KINASE-RXN;rhea:22940;rhea:22941;rhea:22942;rhea:22943;seed:rxn00396	-10000	10000			0	0
R1E6B1A07_RL-103	1 MNXM1@MNXC3 + 1 MNXM3673@MNXC3 + 1 MNXM7@MNXC3 + 1 MNXM9@MNXC3 <-- 1 MNXM2@MNXC3 + 1 MNXM3673@MNXC2 + 1 MNXM3@MNXC3	R_NIabc	ATCL_BACSU		MNXC2%MNXC3	3.6.3.24	bigg:NI2abcpp;bigg:NI2uabcpp;bigg:NIabc;ec:3.6.3.24;ecocyc:ABC-20-RXN;iaf1260:NI2abcpp;iaf1260:NI2uabcpp;iaf692:NIabc;iit341:NIabc;ijn746:NI2uabcpp;imo1053-pao1:NIabc;imo1056:NIabc;intenz:4428;ips189:NIabc;isb619:NIabc;metacyc:3.6.3.24-RXN;rhea:15557;rhea:15558;rhea:15559;rhea:15560;seed:rxn05174;seed:rxn08989;seed:rxn08993	-10000	0			0	0
R29B8ED1E_B-187	1 MNXM1@MNXC3 + 1 MNXM374@MNXC3 + 1 MNXM5@MNXC3 <==> 1 MNXM286@MNXC3 + 1 MNXM8@MNXC3	rxn10057	PPNK1_BACSU		MNXC3	2.7.1.23		-10000	10000			0	0
R9DFD89F9_B-996	1 MNXM1@MNXC3 + 1 MNXM374@MNXC3 + 1 MNXM80@MNXC3 <==> 1 MNXM286@MNXC3 + 1 MNXM288@MNXC3	rxn01129	URK_BACSU		MNXC3	2.7.1.48		-10000	10000			0	0
R3BC0E0C_RL-304	1 MNXM1@MNXC3 + 1 MNXM37@MNXC3 + 1 MNXM7@MNXC3 + 1 MNXM9@MNXC3 <-- 1 MNXM2@MNXC3 + 1 MNXM37@MNXC2 + 1 MNXM3@MNXC3	R_GLNabc	GLNH_BACSU+GLNM_BACSU+GLNP_BACSU+GLNQ_BACSU		MNXC2%MNXC3		bigg:GLNabc;bigg:GLNabcpp;ecocyc:ABC-12-RXN;iaf1260:GLNabcpp;iit341:GLNabc;ijr904.45632:GLNabc;ijr904:GLNabc;imo1053-pao1:GLNabc;imo1056:GLNabc;iyo844:GLNabc;rhea:29895;rhea:29896;rhea:29897;rhea:29898;seed:rxn05155;seed:rxn08624	-10000	0			0	0
R82BAAAC9_RL-804	1 MNXM1@MNXC3 + 1 MNXM3817@MNXC3 + 1 MNXM7@MNXC3 + 1 MNXM9@MNXC3 <-- 1 MNXM2@MNXC3 + 1 MNXM3817@MNXC2 + 1 MNXM3@MNXC3	rxn05194	AMYC_BACSU+AMYD_BACSU+MSME_BACSU;YUFN_BACSU+YUFO_BACSU+YUFP_BACSU+YUFQ_BACSU;YURJ_BACSU+YURM_BACSU+YURN_BACSU+YURO_BACSU		MNXC2%MNXC3			-10000	0			0	0
RD7523EED_RL-1387	1 MNXM1@MNXC3 + 1 MNXM397@MNXC3 + 1 MNXM39@MNXC3 <-- 1 MNXM2@MNXC3 + 1 MNXM51@MNXC3	R_GTPCI	GCH1_BACSU;GCH4_BACSU		MNXC3	3.5.4.16	bigg:GTPCI;bigg:GTPCIn;brenda:BR22737;ec:3.5.4.16;ecocyc:GTP-CYCLOHYDRO-I-RXN;iabaylyiv4:GTP-CYCLOHYDRO-I-RXN;iaf1260:GTPCI;iao358:rll_146;iin800:FOL2;iit341:GTPCI;ijn746:GTPCI;ijr904.45632:GTPCI;ijr904:GTPCI;imeo21:GTPCI;imm904:GTPCI;imo1053-pao1:GTPCI;imo1056:GTPCI;ind750:GTPCI;inj661:GTPCI;intenz:4325;isb619:GTPCI;iso783:GTPCI;iyo844:GTPCI;kegg:R00424;macie:M0038;metacyc:GTP-CYCLOHYDRO-I-RXN;p…	-10000	0			0	0
R50C20388_B-450	1 MNXM1@MNXC3 + 1 MNXM3@MNXC3 + 1 MNXM795@MNXC3 <==> 1 MNXM7@MNXC3 + 1 MNXM90967@MNXC3	rxn02314	K1PF_BACSU;K6PF_BACSU		MNXC3	2.7.1.11		-10000	10000			0	0
RDA6D4F02_RL-1411	1 MNXM1@MNXC3 + 1 MNXM40494@MNXC3 + 1 MNXM7@MNXC3 + 1 MNXM9@MNXC3 <-- 1 MNXM2@MNXC3 + 1 MNXM3@MNXC3 + 1 MNXM40494@MNXC2	rxn05533	DPPB_BACSU+DPPC_BACSU+DPPD_BACSU+DPPE_BACSU		MNXC2%MNXC3		ips189:DIPEPabc1;iyo844:DIPEPabc1;obsolete:rxn12650;seed:rxn05533	-10000	0			0	0
R2DD45EAF_RL-217	1 MNXM1@MNXC3 + 1 MNXM40495@MNXC3 + 1 MNXM7@MNXC3 + 1 MNXM9@MNXC3 <-- 1 MNXM2@MNXC3 + 1 MNXM3@MNXC3 + 1 MNXM40495@MNXC2	rxn05540	DPPB_BACSU+DPPC_BACSU+DPPD_BACSU+DPPE_BACSU		MNXC2%MNXC3		ips189:DIPEPabc2;iyo844:DIPEPabc2;obsolete:rxn12655;seed:rxn05540	-10000	0			0	0
REE6E6A19_RL-1558	1 MNXM1@MNXC3 + 1 MNXM40496@MNXC3 + 1 MNXM7@MNXC3 + 1 MNXM9@MNXC3 <-- 1 MNXM2@MNXC3 + 1 MNXM3@MNXC3 + 1 MNXM40496@MNXC2	rxn05543	DPPB_BACSU+DPPC_BACSU+DPPD_BACSU+DPPE_BACSU		MNXC2%MNXC3		ips189:DIPEPabc5;iyo844:DIPEPabc5;obsolete:rxn12656;seed:rxn05543	-10000	0			0	0
R4C39756A_B-421	1 MNXM1@MNXC3 + 1 MNXM407@MNXC3 + 1 MNXM7@MNXC3 <==> 1 MNXM38297@MNXC3 + 1 MNXM3@MNXC3	rxn02894	MTNK_BACSU		MNXC3	2.7.1.100		-10000	10000			0	0
R6DADBDED_B-665	1 MNXM1@MNXC3 + 1 MNXM411@MNXC3 + 1 MNXM5@MNXC3 <==> 1 MNXM360@MNXC3 + 1 MNXM8@MNXC3	rxn10059	PPNK1_BACSU		MNXC3	2.7.1.23		-10000	10000			0	0
RCB67E16D_B-1313	1 MNXM1@MNXC3 + 1 MNXM411@MNXC3 + 1 MNXM80@MNXC3 <==> 1 MNXM288@MNXC3 + 1 MNXM360@MNXC3	rxn01674	URK_BACSU		MNXC3	2.7.1.48		-10000	10000			0	0
R9F90B4F7_B-1003	1 MNXM1@MNXC3 + 1 MNXM415@MNXC3 + 1 MNXM7@MNXC3 <==> 1 MNXM364@MNXC3 + 1 MNXM3@MNXC3	R_1050	COAX_BACSU;COAA_BACSU		MNXC3	2.7.1.33	bigg:PNTK;bigg:PNTKm;biopath:RXN01460;brenda:BR47773;ec:2.7.1.33;ecocyc:PANTOTHENATE-KIN-RXN;iabaylyiv4:PANTOTHENATE-KIN-RXN;iaf1260:PNTK;iaf692:PNTK;iin800:YDR531W;iit341:PNTK;ijn746:PNTK;ijr904.45632:PNTK;ijr904:PNTK;imeo21:PNTK;imm904:PNTK;imo1053-pao1:PNTK;imo1056:PNTK;ind750:PNTK;inj661:PNTK;intenz:2863;isb619:PNTK;iso783:PNTK;iyo844:PNTK;kegg:R03018;metacyc:PANTOTHENATE-KIN-RXN;obsolete:rxn…	-10000	10000			0	0
R803985F1_RL-782	1 MNXM1@MNXC3 + 1 MNXM41@MNXC3 + 1 MNXM7@MNXC3 + 1 MNXM9@MNXC3 <-- 1 MNXM2@MNXC3 + 1 MNXM3@MNXC3 + 1 MNXM41@MNXC2	R_GLCabc	AMYC_BACSU+AMYD_BACSU+MSME_BACSU;YUFN_BACSU+YUFO_BACSU+YUFP_BACSU+YUFQ_BACSU;YURJ_BACSU+YURM_BACSU+YURN_BACSU+YURO_BACSU		MNXC2%MNXC3		bigg:GLCabc;bigg:GLCabcpp;imeo21:GLCabc;imo1053-pao1:GLCabc;imo1056:GLCabc;inj661:GLCabc;seed:rxn05147;seed:rxn08606	-10000	0			0	0
R99047CAE_RL-958	1 MNXM1@MNXC3 + 1 MNXM4217@MNXC3 + 1 MNXM9@MNXC3 <-- 1 MNXM2@MNXC3 + 1 MNXM90434@MNXC3	R_PAPA180pp;R_PAPA180	UDPK_BACSU		MNXC3	3.1.3.4		-10000	0			0	0
RD2D01B10_RL-1359	1 MNXM1@MNXC3 + 1 MNXM42654@MNXC3 + 1 MNXM7@MNXC3 + 1 MNXM9@MNXC3 <-- 1 MNXM2@MNXC3 + 1 MNXM3@MNXC3 + 1 MNXM42654@MNXC2	rxn05504	OPUAA_BACSU+OPUAB_BACSU+OPUAC_BACSU		MNXC2%MNXC3		iyo844:ARSENBabc;seed:rxn05504	-10000	0			0	0
R6C9C2925_B-655	1 MNXM1@MNXC3 + 1 MNXM432@MNXC3 + 1 MNXM7@MNXC3 <==> 1 MNXM3@MNXC3 + 1 MNXM625@MNXC3	rxn01508	DCK_BACSU;DGK_BACSU		MNXC3	2.7.1.76		-10000	10000			0	0
R3F89D4B8_B-326	1 MNXM1@MNXC3 + 1 MNXM436@MNXC3 + 1 MNXM5@MNXC3 <==> 1 MNXM344@MNXC3 + 1 MNXM8@MNXC3	rxn10058	PPNK1_BACSU		MNXC3	2.7.1.23		-10000	10000			0	0
R68CABA69_B-624	1 MNXM1@MNXC3 + 1 MNXM436@MNXC3 + 1 MNXM80@MNXC3 <==> 1 MNXM288@MNXC3 + 1 MNXM344@MNXC3	rxn01370	URK_BACSU		MNXC3	2.7.1.48		-10000	10000			0	0
R99085C23_RL-959	1 MNXM1@MNXC3 + 1 MNXM4457@MNXC3 + 1 MNXM7@MNXC3 + 1 MNXM9@MNXC3 <-- 1 MNXM2@MNXC3 + 1 MNXM3@MNXC3 + 1 MNXM4457@MNXC2	rxn05167	AMYC_BACSU+AMYD_BACSU+MSME_BACSU;YUFN_BACSU+YUFO_BACSU+YUFP_BACSU+YUFQ_BACSU;YURJ_BACSU+YURM_BACSU+YURN_BACSU+YURO_BACSU		MNXC2%MNXC3		iaf1260:XYLabcpp;ijr904.45632:XYLabc;ijr904:XYLabc;imeo21:XYLabc;imo1053-pao1:XYLabc;imo1056:XYLabc;inj661:XYLabc;seed:rxn05167;seed:rxn09383	-10000	0			0	0
R3463F7EC_RL-259	1 MNXM1@MNXC3 + 1 MNXM461@MNXC3 + 1 MNXM7@MNXC3 + 1 MNXM9@MNXC3 <-- 1 MNXM2@MNXC3 + 1 MNXM3@MNXC3 + 1 MNXM461@MNXC2	R_ARBabc	AMYC_BACSU+AMYD_BACSU+MSME_BACSU;ARAN_BACSU+ARAP_BACSU+ARAQ_BACSU;YUFN_BACSU+YUFO_BACSU+YUFP_BACSU+YUFQ_BACSU;YURJ_BACSU+YURM_BACSU+YURN_BACSU+YURO_BACSU		MNXC2%MNXC3		bigg:ARBabc;bigg:ARBabcpp;ecocyc:ABC-2-RXN;iaf1260:ARBabcpp;ijr904.45632:ARBabc;ijr904:ARBabc;imeo21:ARBabc;inj661:ARBabc;iyo844:ARBabc;pubmed:2656640;rhea:30007;rhea:30008;rhea:30009;rhea:30010;seed:rxn05173;seed:rxn08139	-10000	0			0	0
R726C5D38_B-699	1 MNXM1@MNXC3 + 1 MNXM46@MNXC3 + 1 MNXM7@MNXC3 + 1 MNXM9@MNXC3 <==> 1 MNXM23@MNXC3 + 1 MNXM3@MNXC3 + 1 MNXM60@MNXC3	R_1003;R_1647	PYC_BACSU	MNXR4112	MNXC3	6.4.1.1	bigg:PC;bigg:PCm;bnice:R7;brenda:BR153;brenda:BS378575;ec:6.4.1.1;iaf692:PC;iag612:rbs_188;iin800:PYC1;iin800:PYC2;ijn746:PC;imeo21:PC;imm904:PC;imo1053-pao1:PC;imo1056:PC;ind750:PC;inj661:PC;intenz:5152;isb619:PC;iyo844:PC;kegg:R00344;macie:M0223;metacyc:PYRUVATE-CARBOXYLASE-RXN;rhea:20844;rhea:20845;rhea:20846;rhea:20847;seed:rxn00250	-10000	10000			0	0
R47504FE3_B-388	1 MNXM1@MNXC3 + 1 MNXM495@MNXC3 + 1 MNXM80@MNXC3 <==> 1 MNXM288@MNXC3 + 1 MNXM423@MNXC3	rxn00715	URK_BACSU		MNXC3	2.7.1.48		-10000	10000			0	0
RF34E4623_RL-1588	1 MNXM1@MNXC3 + 1 MNXM495@MNXC3 + 1 MNXM9@MNXC3 <-- 1 MNXM2@MNXC3 + 1 MNXM423@MNXC3	R_NTP10	NTPA_BACSU		MNXC3	3.1.3.2;3.6.1;3.6.1.15;3.6.1.28;3.6.1.3;3.6.1.5;3.6.1.6;3.6.1.9;3.6.4.1;3.6.4.13;3.6.4.2;3.6.4.8;3.6.4.9;3.6.5.3;3.6.5.6	bigg:NTP10;brenda:BS93271;ec:3.1.3.2;ec:3.6.1;ec:3.6.1.15;ec:3.6.1.28;ec:3.6.1.3;ec:3.6.1.5;ec:3.6.1.6;ec:3.6.1.9;ec:3.6.4.1;ec:3.6.4.13;ec:3.6.4.2;ec:3.6.4.8;ec:3.6.4.9;ec:3.6.5.3;ec:3.6.5.6;ecocyc:RXN0-5073;iaf1260:NTP10;kegg:R00719;metacyc:RXN0-5073;rhea:28330;rhea:28331;rhea:28332;rhea:28333;seed:rxn00513	-10000	0			0	0
RBECD7378_B-1224	1 MNXM1@MNXC3 + 1 MNXM49@MNXC3 + 1 MNXM7@MNXC3 <==> 1 MNXM287@MNXC3 + 1 MNXM3@MNXC3	R_141	CYSC1_BACSU;CYSC2_BACSU		MNXC3	2.7.1.25	bigg:ADSK;biopath:RXN01225;brenda:BR47764;ec:2.7.1.25;ecocyc:ADENYLYLSULFKIN-RXN;iaf1260:ADSK;iag612:rbs_128;iag612:rbs_129;iao358:rll_617;igt196:ADSK;iin800:MET14;iit341:ADSK;ijr904.45632:ADSK;ijr904:ADSK;imeo21:ADSK;imm904:ADSK;imo1053-pao1:ADSK;imo1056:ADSK;ind750:ADSK;inj661:ADSK;intenz:2855;isb619:ADSK;iso783:ADSK;iyo844:ADSKr;kegg:R00509;metacyc:ADENYLYLSULFKIN-RXN;reactome:REACT_6792.2;rhe…	-10000	10000			0	0
R364A07FC_B-271	1 MNXM1@MNXC3 + 1 MNXM4@MNXC3 + 1 MNXM620@MNXC3 <==> 1 MNXM299@MNXC3 + 1 MNXM3442@MNXC3	rxn01555	QDOI_BACSU		MNXC3	1.13.11.24	brenda:BR40481;brenda:BS288953;ec:1.13.11.24;ecocyc:QUERCETIN-23-DIOXYGENASE-RXN;intenz:1820;iyo844:Q23DO;kegg:R02156;metacyc:QUERCETIN-23-DIOXYGENASE-RXN;rhea:15381;rhea:15382;rhea:15383;rhea:15384;seed:rxn01555	-10000	10000			0	0
R857DEAFC_B-824	1 MNXM1@MNXC3 + 1 MNXM500@MNXC3 + 1 MNXM7@MNXC3 <==> 1 MNXM3@MNXC3 + 1 MNXM68@MNXC3	R_1016	K6PF_BACSU	MNXR69661	MNXC3	2.7.1.11	bigg:PFK;brenda:BR47724;ec:2.7.1.11;iaf1260:PFK;iag612:rbs_171;iao358:rll_316;igt196:PFK;iin800:PFK1_1;iin800:PFK2;ijr904.45632:PFK;ijr904:PFK;imeo21:PFK;imm904:PFK;ind750:PFK;inj661:PFK;ips189:PFK;isb619:PFK;iyo844:PFK;kegg:R00756;obsolete:rxn03270;seed:rxn00545;upa:UCR00756;upa:UER00182	-10000	10000			0	0
R352119C8_B-264	1 MNXM1@MNXC3 + 1 MNXM504@MNXC3 + 1 MNXM7@MNXC3 + 1 MNXM9@MNXC3 <==> 1 MNXM389@MNXC3 + 1 MNXM3@MNXC3 + 1 MNXM60@MNXC3	rxn02889	YNGE_BACSU+ACCC2_BACSU+BLAP_BACSU		MNXC3	6.4.1.4	bigg:MCCC;bigg:MCCCrm;brenda:BR156;brenda:BS369194;ec:6.4.1.4;ijn746:MCCC;imo1053-pao1:MCCc;imo1056:MCCc;intenz:5155;iso783:MCCC;kegg:R04138;metacyc:METHYLCROTONYL-COA-CARBOXYLASE-RXN;reactome:REACT_1553.4;rhea:13589;rhea:13590;rhea:13591;rhea:13592;seed:rxn02889;upa:UCR04138;upa:UER00861	-10000	10000			0	0
RAA4BEEDC_RL-1086	1 MNXM1@MNXC3 + 1 MNXM507@MNXC3 + 1 MNXM7@MNXC3 + 1 MNXM9@MNXC3 <-- 1 MNXM388@MNXC3 + 1 MNXM3@MNXC3 + 1 MNXM60@MNXC3	rxn05229	PURE_BACSU+PURK_BACSU		MNXC3			-10000	0			0	0
R845A5338_RL-815	1 MNXM1@MNXC3 + 1 MNXM526@MNXC3 + 1 MNXM9@MNXC3 <-- 1 MNXM2@MNXC3 + 1 MNXM3867@MNXC3	rxn02166	PPB3_BACSU		MNXC3	3.1.3.1;3.1.3.2;3.1.3.41	brenda:BR11742;ec:3.1.3.1;ec:3.1.3.2;ec:3.1.3.41;intenz:3316;kegg:R03024;metacyc:4-NITROPHENYLPHOSPHATASE-RXN;rhea:21664;rhea:21665;rhea:21666;rhea:21667;seed:rxn02166	-10000	0			0	0
R2749CE5F_B-168	1 MNXM1@MNXC3 + 1 MNXM546@MNXC3 + 1 MNXM7@MNXC3 <==> 1 MNXM3@MNXC3 + 1 MNXM647@MNXC3	rxn01444	DCK_BACSU;DGK_BACSU		MNXC3	2.7.1.113		-10000	10000			0	0
R55F26F1A_RL-495	1 MNXM1@MNXC3 + 1 MNXM55276@MNXC3 + 1 MNXM7@MNXC3 + 1 MNXM9@MNXC3 <-- 1 MNXM2@MNXC3 + 1 MNXM3@MNXC3 + 1 MNXM55276@MNXC2	rxn05547	DPPB_BACSU+DPPC_BACSU+DPPD_BACSU+DPPE_BACSU		MNXC2%MNXC3		ips189:DIPEPabc9;iyo844:DIPEPabc9;obsolete:rxn12660;seed:rxn05547	-10000	0			0	0
R997D7646_B-960	1 MNXM1@MNXC3 + 1 MNXM55276@MNXC3 + 1 MNXM7@MNXC3 + 1 MNXM9@MNXC3 <==> 1 MNXM29@MNXC3 + 1 MNXM37@MNXC3 + 1 MNXM3@MNXC3	rxn09925			MNXC3		iyo844:LAAL35;seed:rxn09925	-10000	10000			0	0
RB8C600E_RL-1194	1 MNXM1@MNXC3 + 1 MNXM55287@MNXC3 + 1 MNXM7@MNXC3 + 1 MNXM9@MNXC3 <-- 1 MNXM2@MNXC3 + 1 MNXM3@MNXC3 + 1 MNXM55287@MNXC2	rxn05535	DPPB_BACSU+DPPC_BACSU+DPPD_BACSU+DPPE_BACSU		MNXC2%MNXC3		ips189:DIPEPabc11;iyo844:DIPEPabc11;obsolete:rxn12652;seed:rxn05535	-10000	0			0	0
R932E3B52_B-923	1 MNXM1@MNXC3 + 1 MNXM55287@MNXC3 + 1 MNXM7@MNXC3 + 1 MNXM9@MNXC3 <==> 1 MNXM29@MNXC3 + 1 MNXM3@MNXC3 + 1 MNXM61@MNXC3	rxn09907			MNXC3		iyo844:LAAL19;seed:rxn09907	-10000	10000			0	0
R1687FAEB_RL-41	1 MNXM1@MNXC3 + 1 MNXM55454@MNXC3 + 1 MNXM7@MNXC3 + 1 MNXM9@MNXC3 <-- 1 MNXM2@MNXC3 + 1 MNXM3@MNXC3 + 1 MNXM55454@MNXC2	rxn05534	DPPB_BACSU+DPPC_BACSU+DPPD_BACSU+DPPE_BACSU		MNXC2%MNXC3		ips189:DIPEPabc10;iso783:DIPEPabc10;iyo844:DIPEPabc10;obsolete:rxn12651;seed:rxn05534	-10000	0			0	0
R427B1B98_RL-348	1 MNXM1@MNXC3 + 1 MNXM55@MNXC3 + 1 MNXM7@MNXC3 + 1 MNXM9@MNXC3 <-- 1 MNXM2@MNXC3 + 1 MNXM3@MNXC3 + 1 MNXM55@MNXC2	IR08663	YXEM_BACSU+YXEN_BACSU+YXEO_BACSU		MNXC2%MNXC3		bigg:CYSabc;bigg:CYSabc2pp;bigg:CYSabcpp;ecocyc:RXN0-3;iaf1260:CYSabc2pp;iaf1260:CYSabcpp;iit341:CYSabc;ijn746:CYSabcpp;ijr904.45632:CYSabc;ijr904:CYSabc;imo1053-pao1:CYSabc;imo1056:CYSabc;isb619:CYSabc;iyo844:CYSabc;rhea:29783;rhea:29784;rhea:29785;rhea:29786;seed:rxn05237;seed:rxn08280;seed:rxn08281	-10000	0			0	0
R9DF6D36E_RL-995	1 MNXM1@MNXC3 + 1 MNXM56431@MNXC3 + 1 MNXM7@MNXC3 + 1 MNXM9@MNXC3 <-- 1 MNXM2@MNXC3 + 1 MNXM3@MNXC3 + 1 MNXM56431@MNXC2	rxn05585	SSUB_BACSU+SSUA_BACSU+SSUC_BACSU		MNXC2%MNXC3		imo1053-pao1:HEXSabc;imo1056:HEXSabc;iyo844:HEXSabc;seed:rxn05585	-10000	0			0	0
RFCB7292D_B-1657	1 MNXM1@MNXC3 + 1 MNXM5655@MNXC3 + 1 MNXM7@MNXC3 + 1 MNXM9@MNXC3 <==> 1 MNXM3@MNXC3 + 1 MNXM60@MNXC3 + 1 MNXM96075@MNXC3	R04385_c	ACCC1_BACSU+BCCP_BACSU+BIRA_BACSU		MNXC3	6.3.4.14	brenda:BR135;ec:6.3.4.14;imo1053-pao1:BTNC;imo1056:BTNC;kegg:R04385;seed:rxn06672	-10000	10000			0	0
RA4E9A3_B-1046	1 MNXM1@MNXC3 + 1 MNXM572@MNXC3 + 1 MNXM80@MNXC3 <==> 1 MNXM288@MNXC3 + 1 MNXM452@MNXC3	R_r1156	URK_BACSU		MNXC3	2.7.1.48	aragem.45632:R02332_c;ec:2.7.1.48;kegg:R02332;seed:rxn01679	-10000	10000			0	0
R5467D6DC_B-483	1 MNXM1@MNXC3 + 1 MNXM584@MNXC3 <==> 1 MNXM2@MNXC3 + 1 MNXM91795@MNXC3	R_195	ALLB_BACSU		MNXC3	3.5.2.5	bigg:ALLTN;bigg:ALLTNr;biopath:RXN00055;brenda:BR26107;brenda:BS165245;ec:3.5.2.5;ecocyc:ALLANTOINASE-RXN;iaf1260:ALLTN;iag612:rbs_139;iin800:DAL1;ijr904.45632:ALLTN;ijr904:ALLTN;imm904:ALLTNr;imo1053-pao1:ALLTN;imo1056:ALLTN;ind750:ALLTNr;intenz:4277;irs1563.45632:R02425_c;iyo844:ALLTN;kegg:R02424;kegg:R02425;metacyc:ALLANTOINASE-RXN;obsolete:rxn01749;obsolete:rxn05751;rhea:17029;rhea:17030;rhea…	-10000	10000			0	0
R5E6C8BA6_B-556	1 MNXM1@MNXC3 + 1 MNXM59041@MNXC3 + 1 MNXM6@MNXC3 <==> 1 MNXM469@MNXC3 + 1 MNXM5@MNXC3	rxn05085			MNXC3	1.1.1.289	brenda:BR48651;brenda:BS394816;ec:1.1.1.289;kegg:R07346;metacyc:1.1.1.289-RXN;seed:rxn05085	-10000	10000			0	0
R3FB7A5C0_B-327	1 MNXM1@MNXC3 + 1 MNXM5@MNXC3 + 1 MNXM7@MNXC3 <==> 1 MNXM3@MNXC3 + 1 MNXM8@MNXC3	R_1624;R_903	PPNK1_BACSU		MNXC3	2.7.1.23	bigg:NADK;bigg:NADKm;biopath:RXN00607;brenda:BR47763;ec:2.7.1.23;ecocyc:NAD-KIN-RXN;iabaylyiv4:NAD-KIN-RXN;iaf1260:NADK;iaf692:NADK;iao358:rll_333;igt196:NADK;iin800:POS5_2;iin800:UTR1_2;iin800:YEL041W_2;iit341:NADK;ijn746:NADK;ijr904.45632:NADK;ijr904:NADK;imeo21:NADK;imm904:NADK;imm904:NADKm;imo1053-pao1:NADK;imo1056:NADK;ind750:NADK;ind750:NADKm;inj661:NADK;intenz:2853;ips189:NADK;isb619:NADK;…	-10000	10000			0	0
RA4ADDE73_LR-1043	1 MNXM1@MNXC3 + 1 MNXM606@MNXC3 + 1 MNXM6@MNXC3 --> 1 MNXM2@MNXC3 + 1 MNXM5@MNXC3 + 1 MNXM83@MNXC3	R_IPDPOR	ISPH_BACSU		MNXC3	1.17.1.2	brenda:BR47611;brenda:BR47611_WOP;brenda:BS370494;brenda:BS370494_WOP;ec:1.17.1.2;ecocyc:ISPH2-RXN;intenz:17758;kegg:R05884;rhea:24488;rhea:24489;rhea:24490;rhea:24491;seed:rxn04113;upa:UCR05884;upa:UER00097	0	10000			0	0
RC94E05B9_B-1299	1 MNXM1@MNXC3 + 1 MNXM611@MNXC3 + 1 MNXM6@MNXC3 <==> 1 MNXM5@MNXC3 + 1 MNXM602@MNXC3	R_1172	AROE_BACSU		MNXC3	1.1.1.25;1.1.1.282	bigg:SHK3D;bigg:SHK3Dr;brenda:BR29283;brenda:BS187967;ec:1.1.1.25;ec:1.1.1.282;ecocyc:SHIKIMATE-5-DEHYDROGENASE-RXN;iabaylyiv4:SHIKIMATE-5-DEHYDROGENASE-RXN;iaf1260:SHK3Dr;iaf692:SHK3Dr;iag612:rbs_59;igt196:SHK3Dr;iin800:ARO1_3;iit341:SHK3Dr;ijn746:SHK3Dr;ijr904.45632:SHK3Dr;ijr904:SHK3Dr;imeo21:SHK3Dr;imm904:SHK3D;imo1053-pao1:SHK3D;imo1056:SHK3D;ind750:SHK3D;inj661:SHK3Dr;intenz:11150;intenz:11…	-10000	10000			0	0
R99DF53F9_RL-966	1 MNXM1@MNXC3 + 1 MNXM61@MNXC3 + 1 MNXM7@MNXC3 + 1 MNXM9@MNXC3 <-- 1 MNXM2@MNXC3 + 1 MNXM3@MNXC3 + 1 MNXM61@MNXC2	R_METabc	METN_BACSU+METP_BACSU+METQ_BACSU;YHCG_BACSU+YHCH_BACSU+YHCJ_BACSU;YTRB_BACSU+YTRE_BACSU+YTRF_BACSU		MNXC2%MNXC3		bigg:METabc;bigg:METabcpp;ecocyc:RXN0-4522;iabaylyiv4:TRANS-RXNIM-5742;iaf1260:METabcpp;iit341:METabc;ijn746:METabcpp;ijr904.45632:METabc;ijr904:METabc;imeo21:METabc;imo1053-pao1:METabc;imo1056:METabc;inj661:METabc;isb619:METabc;iyo844:METabc;rhea:29779;rhea:29780;rhea:29781;rhea:29782;seed:rxn05219;seed:rxn08909	-10000	0			0	0
R1FEFE99C_RL-113	1 MNXM1@MNXC3 + 1 MNXM62524@MNXC3 + 1 MNXM7@MNXC3 + 1 MNXM9@MNXC3 <-- 1 MNXM2@MNXC3 + 1 MNXM3@MNXC3 + 1 MNXM62524@MNXC2	rxn05620	SSUB_BACSU+SSUA_BACSU+SSUC_BACSU		MNXC2%MNXC3		iyo844:MOPSabc;seed:rxn05620	-10000	0			0	0
R7358338A_B-708	1 MNXM1@MNXC3 + 1 MNXM649@MNXC3 + 1 MNXM7@MNXC3 <==> 1 MNXM3@MNXC3 + 1 MNXM440@MNXC3	R_DDGLKr	KDGK_BACSU	MNXR1485	MNXC3	2.7.1.45	bigg:DDGLK;biopath:RXN01439;brenda:BR47415;ec:2.7.1.45;ecocyc:DEOXYGLUCONOKIN-RXN;iaf1260:DDGLK;iag612:rbs_39;iao358:rll_218;ijr904.45632:DDGLK;ijr904:DDGLK;intenz:2875;iyo844:DDGLK;kegg:R01541;metacyc:DEOXYGLUCONOKIN-RXN;rhea:14797;rhea:14798;rhea:14799;rhea:14800;seed:rxn01123;upa:UCR01541;upa:UER00828	-10000	10000			0	0
R923AD9F1_LR-918	1 MNXM1@MNXC3 + 1 MNXM66@MNXC3 + 1 MNXM7@MNXC3 --> 1 MNXM3@MNXC3 + 1 MNXM89612@MNXC3	rxn00615	GLPK_BACSU		MNXC3	2.7.1.30		0	10000			0	0
RD9EB1F62_B-1405	1 MNXM1@MNXC3 + 1 MNXM66@MNXC3 + 1 MNXM89612@MNXC3 <==> 1 MNXM2@MNXC3 + 1 MNXM598@MNXC3	rxn08669	GLPQ_BACSU;YHDW_BACSU;YQIK_BACSU		MNXC3	3.1.4.46		-10000	10000			0	0
RBBC1C40B_B-1208	1 MNXM1@MNXC3 + 1 MNXM66@MNXC3 + 1 MNXM90@MNXC3 <==> 1 MNXM2@MNXC3 + 1 MNXM367@MNXC3	R_685	GLPQ_BACSU;YHDW_BACSU;YQIK_BACSU	MNXR2802	MNXC3	3.1.4.2;3.1.4.46	bigg:GPDDA1;bigg:GPDDA1pp;biopath:RXN00606;ec:3.1.4.2;ec:3.1.4.46;iaf1260:GPDDA1;iaf1260:GPDDA1pp;ijr904.45632:GPDDA1;ijr904:GPDDA1;imm904:GPDDA1;imo1053-pao1:GPDDA1;imo1056:GPDDA1;intenz:3346;isb619:GPDDA1;iyo844:GPDDA1;kegg:R01030;metacyc:3.1.4.2-RXN;reactome:REACT_121190.1;reactome:REACT_121190.2;rhea:16061;rhea:16062;rhea:16063;rhea:16064;seed:rxn00758	-10000	10000			0	0
R44C11010_B-371	1 MNXM1@MNXC3 + 1 MNXM69@MNXC3 + 1 MNXM6@MNXC3 <==> 1 MNXM222@MNXC3 + 1 MNXM5@MNXC3	rxn00324	TKRA_BACSU		MNXC3	1.1.1.26;1.1.1.79	bigg:GLYCLTDy;bigg:GLYCLTDym;brenda:BR29338;brenda:BS187805;ec:1.1.1.26;ec:1.1.1.79;ecocyc:GLYOXYLATE-REDUCTASE-NADP%2b-RXN;iaf1260:GLYCLTDy;ijr904.45632:GLYCLTDy;ijr904:GLYCLTDy;intenz:1078;kegg:R00465;metacyc:GLYOXYLATE-REDUCTASE-NADP+-RXN;obsolete:rxn08650r;pubmed:10484776;pubmed:10524214;reactome:REACT_101458;reactome:REACT_103946;reactome:REACT_104969;reactome:REACT_16910;reactome:REACT_1691…	-10000	10000			0	0
R42D0EFCB_B-353	1 MNXM1@MNXC3 + 1 MNXM6@MNXC3 + 1 MNXM77@MNXC3 <==> 1 MNXM5@MNXC3 + 1 MNXM66@MNXC3	R_G3PD2	GPDA_BACSU		MNXC3	1.1.1.261;1.1.1.94	bigg:G3PD2;ec:1.1.1.261;ec:1.1.1.94;ecocyc:GLYC3PDEHYDROGBIOSYN-RXN;iabaylyiv4:GLYC3PDEHYDROGBIOSYN-RXN;iaf1260:G3PD2;iao358:rll_182;iit341:G3PD2;ijn746:G3PD2;ijr904.45632:G3PD2;ijr904:G3PD2;imo1053-pao1:G3PD2;imo1056:G3PD2;intenz:15764;isb619:G3PD2;iso783:G3PD2;kegg:R00844;obsolete:rxn03950;obsolete:rxn08555;rhea:11096;rhea:11097;rhea:11098;rhea:11099;seed:rxn00612	-10000	10000			0	0
R9B70775E_LR-975	1 MNXM1@MNXC3 + 1 MNXM6@MNXC3 + 1 MNXM8004@MNXC3 --> 1 MNXM5@MNXC3 + 1 MNXM8003@MNXC3	rxn05374	FABL_BACSU		MNXC3	1.3.1.0	ec:1.3.1.0;seed:rxn05374	0	10000			0	0
RE360609B_LR-1467	1 MNXM1@MNXC3 + 1 MNXM6@MNXC3 + 1 MNXM8005@MNXC3 --> 1 MNXM5@MNXC3 + 1 MNXM8006@MNXC3	rxn05424	FABL_BACSU		MNXC3	1.3.1.0	ec:1.3.1.0;seed:rxn05424	0	10000			0	0
R472C9CFB_LR-384	1 MNXM1@MNXC3 + 1 MNXM6@MNXC3 + 1 MNXM8011@MNXC3 --> 1 MNXM5@MNXC3 + 1 MNXM8010@MNXC3	rxn05399	FABL_BACSU		MNXC3	1.3.1.0	ec:1.3.1.0;seed:rxn05399	0	10000			0	0
RA3AA060D_LR-1037	1 MNXM1@MNXC3 + 1 MNXM6@MNXC3 + 1 MNXM8015@MNXC3 --> 1 MNXM5@MNXC3 + 1 MNXM6636@MNXC3	rxn05378	FABL_BACSU		MNXC3	1.3.1.0	ec:1.3.1.0;seed:rxn05378	0	10000			0	0
R7BA5451F_LR-761	1 MNXM1@MNXC3 + 1 MNXM6@MNXC3 + 1 MNXM8016@MNXC3 --> 1 MNXM5@MNXC3 + 1 MNXM6637@MNXC3	rxn05428	FABL_BACSU		MNXC3	1.3.1.0	ec:1.3.1.0;seed:rxn05428	0	10000			0	0
R1C603AE4_LR-87	1 MNXM1@MNXC3 + 1 MNXM6@MNXC3 + 1 MNXM8019@MNXC3 --> 1 MNXM5@MNXC3 + 1 MNXM6644@MNXC3	rxn05403	FABL_BACSU		MNXC3	1.3.1.0	ec:1.3.1.0;seed:rxn05403	0	10000			0	0
RE37F2D4E_LR-1470	1 MNXM1@MNXC3 + 1 MNXM6@MNXC3 + 1 MNXM8024@MNXC3 --> 1 MNXM5@MNXC3 + 1 MNXM8022@MNXC3	rxn05382	FABL_BACSU		MNXC3	1.3.1.0	ec:1.3.1.0;seed:rxn05382	0	10000			0	0
R6F201E98_LR-676	1 MNXM1@MNXC3 + 1 MNXM6@MNXC3 + 1 MNXM8025@MNXC3 --> 1 MNXM5@MNXC3 + 1 MNXM8023@MNXC3	rxn05432	FABL_BACSU		MNXC3	1.3.1.0	ec:1.3.1.0;seed:rxn05432	0	10000			0	0
R694841FB_LR-630	1 MNXM1@MNXC3 + 1 MNXM6@MNXC3 + 1 MNXM8027@MNXC3 --> 1 MNXM5@MNXC3 + 1 MNXM8026@MNXC3	rxn05407	FABL_BACSU		MNXC3	1.3.1.0	ec:1.3.1.0;seed:rxn05407	0	10000			0	0
R9268CF81_B-919	1 MNXM1@MNXC3 + 1 MNXM6@MNXC3 + 1 MNXM807@MNXC3 <==> 1 MNXM480@MNXC3 + 1 MNXM5@MNXC3	rxn02929	DAPB_BACSU	MNXR1556	MNXC3	1.3.1.26	bigg:DHDPRy;biopath:RXN01489;brenda:BR36807;brenda:BR36807_WOP;brenda:BS258380;brenda:BS258380_WOP;brenda:BS402605;ec:1.3.1.26;ecocyc:DIHYDROPICRED-RXN;iabaylyiv4:DIHYDROPICRED-RXN;iaf1260:DHDPRy;iaf692:DHDPRy;iag612:rbs_22;igt196:DHDPRy;iit341:DHDPRy;ijn746:DHDPRy;ijr904.45632:DHDPRy;ijr904:DHDPRy;imeo21:DHDPRy;imo1053-pao1:DHDPRy;imo1056:DHDPRy;inj661:DHDPRy;isb619:DHDPRy;iso783:DHDPRy;iyo844:D…	-10000	10000			0	0
R68B4652F_LR-623	1 MNXM1@MNXC3 + 1 MNXM6@MNXC3 + 1 MNXM8149@MNXC3 --> 1 MNXM5@MNXC3 + 1 MNXM8147@MNXC3	rxn05362	FABL_BACSU		MNXC3	1.3.1.0	ec:1.3.1.0;seed:rxn05362	0	10000			0	0
R9D72C0B9_LR-990	1 MNXM1@MNXC3 + 1 MNXM6@MNXC3 + 1 MNXM8150@MNXC3 --> 1 MNXM5@MNXC3 + 1 MNXM8148@MNXC3	rxn05412	FABL_BACSU		MNXC3	1.3.1.0	ec:1.3.1.0;seed:rxn05412	0	10000			0	0
R1287610F_LR-16	1 MNXM1@MNXC3 + 1 MNXM6@MNXC3 + 1 MNXM8176@MNXC3 --> 1 MNXM5@MNXC3 + 1 MNXM8175@MNXC3	rxn05387	FABL_BACSU		MNXC3	1.3.1.0	ec:1.3.1.0;seed:rxn05387	0	10000			0	0
RC20AD404_LR-1247	1 MNXM1@MNXC3 + 1 MNXM6@MNXC3 + 1 MNXM8196@MNXC3 --> 1 MNXM5@MNXC3 + 1 MNXM8194@MNXC3	rxn05416	FABL_BACSU		MNXC3	1.3.1.0	ec:1.3.1.0;seed:rxn05416	0	10000			0	0
R4E55E7D2_LR-433	1 MNXM1@MNXC3 + 1 MNXM6@MNXC3 + 1 MNXM8197@MNXC3 --> 1 MNXM5@MNXC3 + 1 MNXM8195@MNXC3	rxn05366	FABL_BACSU		MNXC3	1.3.1.0	ec:1.3.1.0;seed:rxn05366	0	10000			0	0
RE553FE74_LR-1485	1 MNXM1@MNXC3 + 1 MNXM6@MNXC3 + 1 MNXM8210@MNXC3 --> 1 MNXM5@MNXC3 + 1 MNXM8209@MNXC3	rxn05391	FABL_BACSU		MNXC3	1.3.1.0	ec:1.3.1.0;seed:rxn05391	0	10000			0	0
RB0458BCB_LR-1137	1 MNXM1@MNXC3 + 1 MNXM6@MNXC3 + 1 MNXM8220@MNXC3 --> 1 MNXM5@MNXC3 + 1 MNXM8218@MNXC3	rxn05370	FABL_BACSU		MNXC3	1.3.1.0	ec:1.3.1.0;seed:rxn05370	0	10000			0	0
R3C1AB81D_LR-309	1 MNXM1@MNXC3 + 1 MNXM6@MNXC3 + 1 MNXM8221@MNXC3 --> 1 MNXM5@MNXC3 + 1 MNXM8219@MNXC3	rxn05420	FABL_BACSU		MNXC3	1.3.1.0	ec:1.3.1.0;seed:rxn05420	0	10000			0	0
RA3ED7CA4_LR-1039	1 MNXM1@MNXC3 + 1 MNXM6@MNXC3 + 1 MNXM8226@MNXC3 --> 1 MNXM5@MNXC3 + 1 MNXM8225@MNXC3	rxn05395	FABL_BACSU		MNXC3	1.3.1.0	ec:1.3.1.0;seed:rxn05395	0	10000			0	0
RA698384F_LR-1058	1 MNXM1@MNXC3 + 1 MNXM6@MNXC3 + 1 MNXM9168@MNXC3 --> 1 MNXM5@MNXC3 + 1 MNXM7607@MNXC3	rxn05463	FABL_BACSU		MNXC3	1.3.1.0	ec:1.3.1.0;seed:rxn05463	0	10000			0	0
RFD287F73_B-1660	1 MNXM1@MNXC3 + 1 MNXM6@MNXC3 + 1 MNXM959@MNXC3 <==> 1 MNXM593@MNXC3 + 1 MNXM5@MNXC3	R_430	PANE_BACSU;YKPB_BACSU		MNXC3	1.1.1.169	bigg:DPR;bigg:DPRm;biopath:RXN00209;brenda:BR29231;brenda:BS187415;brenda:BS369951;ec:1.1.1.169;ecocyc:2-DEHYDROPANTOATE-REDUCT-RXN;iabaylyiv4:2-DEHYDROPANTOATE-REDUCT-RXN;iaf1260:DPR;iaf692:DPR;iao358:rll_304;igt196:DPR;iin800:ILV5_3;iin800:PAN5;iit341:DPR;ijn746:DPR;ijr904.45632:DPR;ijr904:DPR;imeo21:DPR;imm904:DPR;imm904:DPRm;imo1053-pao1:DPR;imo1056:DPR;ind750:DPR;ind750:DPRm;inj661:DPR;inten…	-10000	10000			0	0
R9780841D_B-950	1 MNXM1@MNXC3 + 1 MNXM6@MNXC3 + 1 MNXM9655@MNXC3 <==> 1 MNXM5@MNXC3 + 1 MNXM9653@MNXC3	rxn05372	FABG_BACSU		MNXC3	1.1.1.0	ec:1.1.1.0;seed:rxn05372	-10000	10000			0	0
R2C5FF235_B-208	1 MNXM1@MNXC3 + 1 MNXM6@MNXC3 + 1 MNXM9656@MNXC3 <==> 1 MNXM5@MNXC3 + 1 MNXM9654@MNXC3	rxn05422	FABG_BACSU		MNXC3	1.1.1.0	ec:1.1.1.0;seed:rxn05422	-10000	10000			0	0
RD0B02EAC_B-1343	1 MNXM1@MNXC3 + 1 MNXM6@MNXC3 + 1 MNXM9671@MNXC3 <==> 1 MNXM5@MNXC3 + 1 MNXM9670@MNXC3	rxn05397	FABG_BACSU		MNXC3	1.1.1.0	ec:1.1.1.0;seed:rxn05397	-10000	10000			0	0
RDC617002_B-1423	1 MNXM1@MNXC3 + 1 MNXM6@MNXC3 + 1 MNXM9684@MNXC3 <==> 1 MNXM5@MNXC3 + 1 MNXM9682@MNXC3	rxn05376	FABG_BACSU		MNXC3	1.1.1.0	ec:1.1.1.0;seed:rxn05376	-10000	10000			0	0
R503E43D4_B-447	1 MNXM1@MNXC3 + 1 MNXM6@MNXC3 + 1 MNXM9685@MNXC3 <==> 1 MNXM5@MNXC3 + 1 MNXM9683@MNXC3	rxn05426	FABG_BACSU		MNXC3	1.1.1.0	ec:1.1.1.0;seed:rxn05426	-10000	10000			0	0
RFAA55588_B-1644	1 MNXM1@MNXC3 + 1 MNXM6@MNXC3 + 1 MNXM9695@MNXC3 <==> 1 MNXM5@MNXC3 + 1 MNXM9694@MNXC3	rxn05401	FABG_BACSU		MNXC3	1.1.1.0	ec:1.1.1.0;seed:rxn05401	-10000	10000			0	0
R7F34046E_B-779	1 MNXM1@MNXC3 + 1 MNXM6@MNXC3 + 1 MNXM9700@MNXC3 <==> 1 MNXM5@MNXC3 + 1 MNXM9698@MNXC3	rxn05380	FABG_BACSU		MNXC3	1.1.1.0	ec:1.1.1.0;seed:rxn05380	-10000	10000			0	0
RF36B37B8_B-1590	1 MNXM1@MNXC3 + 1 MNXM6@MNXC3 + 1 MNXM9701@MNXC3 <==> 1 MNXM5@MNXC3 + 1 MNXM9699@MNXC3	rxn05430	FABG_BACSU		MNXC3	1.1.1.0	ec:1.1.1.0;seed:rxn05430	-10000	10000			0	0
RF1E7D975_B-1579	1 MNXM1@MNXC3 + 1 MNXM6@MNXC3 + 1 MNXM9707@MNXC3 <==> 1 MNXM5@MNXC3 + 1 MNXM9706@MNXC3	rxn05405	FABG_BACSU		MNXC3	1.1.1.0	ec:1.1.1.0;seed:rxn05405	-10000	10000			0	0
R42C9880E_RL-352	1 MNXM1@MNXC3 + 1 MNXM7138@MNXC3 + 1 MNXM7@MNXC3 + 1 MNXM9@MNXC3 <-- 1 MNXM2@MNXC3 + 1 MNXM3@MNXC3 + 1 MNXM7138@MNXC2	rxn05512	SSUB_BACSU+SSUA_BACSU+SSUC_BACSU		MNXC2%MNXC3		bigg:BUTSO3abcpp;iaf1260:BUTSO3abcpp;imo1053-pao1:BUTSabc;imo1056:BUTSabc;iyo844:BUTSabc;seed:rxn05512;seed:rxn08181	-10000	0			0	0
R4963C5D0_RL-398	1 MNXM1@MNXC3 + 1 MNXM713@MNXC3 + 1 MNXM7@MNXC3 + 1 MNXM9@MNXC3 <-- 1 MNXM2@MNXC3 + 1 MNXM3@MNXC3 + 1 MNXM713@MNXC2	R_LCYSTabc	SSUB_BACSU+SSUA_BACSU+SSUC_BACSU		MNXC2%MNXC3		iyo844:LCYSTabc;seed:rxn05599	-10000	0			0	0
R726D0C0A_RL-700	1 MNXM1@MNXC3 + 1 MNXM7343@MNXC3 + 1 MNXM7@MNXC3 + 1 MNXM9@MNXC3 <-- 1 MNXM2@MNXC3 + 1 MNXM3@MNXC3 + 1 MNXM7343@MNXC2	R_HEXSabc	SSUB_BACSU+SSUA_BACSU+SSUC_BACSU		MNXC2%MNXC3		bigg:ETHSO3abcpp;iabaylyiv4:TRANS-RXN-ETHANESULFONATE;iaf1260:ETHSO3abcpp;ijn746:ETHSO3abcpp;imo1053-pao1:ETHSabc;imo1056:ETHSabc;iyo844:ETHSabc;seed:rxn05552;seed:rxn08425	-10000	0			0	0
R1BD8A58B_B-82	1 MNXM1@MNXC3 + 1 MNXM73@MNXC3 + 1 MNXM7@MNXC3 <==> 1 MNXM23@MNXC3 + 1 MNXM3@MNXC3	R_1680;R_1116	KPYK_BACSU		MNXC3	2.7.1.40	bigg:PYK;biopath:RXN00468;brenda:BR47778;ec:2.7.1.40;ecocyc:PEPDEPHOS-RXN;iaf1260:PYK;iaf692:PYK;iag612:rbs_135;iao358:rll_381;igt196:PYK;iin800:CDC19;iin800:PYK2;ijn746:PYK;ijr904.45632:PYK;ijr904:PYK;imeo21:PYK;imm904:PYK;imo1053-pao1:PYK;imo1056:PYK;ind750:PYK;inj661:PYK;intenz:2870;ips189:PYK;isb619:PYK;iso783:PYK;iyo844:PYK;kegg:R00200;metacyc:PEPDEPHOS-RXN;reactome:REACT_1524.3;rhea:18157;r…	-10000	10000			0	0
RACD091B_RL-1115	1 MNXM1@MNXC3 + 1 MNXM7956@MNXC3 + 1 MNXM9@MNXC3 <-- 1 MNXM2@MNXC3 + 1 MNXM6573@MNXC3	rxn10239	UDPK_BACSU		MNXC3	3.1.3.4	ec:3.1.3.4;seed:rxn10239	-10000	0			0	0
R5B9B91A_RL-536	1 MNXM1@MNXC3 + 1 MNXM7957@MNXC3 + 1 MNXM9@MNXC3 <-- 1 MNXM2@MNXC3 + 1 MNXM6574@MNXC3	rxn10242	UDPK_BACSU		MNXC3	3.1.3.4	ec:3.1.3.4;seed:rxn10242	-10000	0			0	0
RD15647F6_RL-1348	1 MNXM1@MNXC3 + 1 MNXM7958@MNXC3 + 1 MNXM9@MNXC3 <-- 1 MNXM2@MNXC3 + 1 MNXM6580@MNXC3	rxn10238	UDPK_BACSU		MNXC3	3.1.3.4	ec:3.1.3.4;seed:rxn10238	-10000	0			0	0
RBDF2C2CD_RL-1221	1 MNXM1@MNXC3 + 1 MNXM7959@MNXC3 + 1 MNXM9@MNXC3 <-- 1 MNXM2@MNXC3 + 1 MNXM6581@MNXC3	rxn10243	UDPK_BACSU		MNXC3	3.1.3.4	ec:3.1.3.4;seed:rxn10243	-10000	0			0	0
R20B7EAA3_RL-121	1 MNXM1@MNXC3 + 1 MNXM7960@MNXC3 + 1 MNXM9@MNXC3 <-- 1 MNXM2@MNXC3 + 1 MNXM6582@MNXC3	rxn10241	UDPK_BACSU		MNXC3	3.1.3.4	ec:3.1.3.4;seed:rxn10241	-10000	0			0	0
R4C136F98_RL-419	1 MNXM1@MNXC3 + 1 MNXM7961@MNXC3 + 1 MNXM9@MNXC3 <-- 1 MNXM2@MNXC3 + 1 MNXM6583@MNXC3	rxn10240	UDPK_BACSU		MNXC3	3.1.3.4	ec:3.1.3.4;seed:rxn10240	-10000	0			0	0
RA6C72DA8_B-1060	1 MNXM1@MNXC3 + 1 MNXM7@MNXC3 + 1 MNXM80@MNXC3 <==> 1 MNXM288@MNXC3 + 1 MNXM3@MNXC3	R_1294	URK_BACSU		MNXC3	2.7.1.48	bigg:URIK1;biopath:RXN00986;brenda:BR47782;ec:2.7.1.48;iag612:rbs_585;iao358:rll_437;iin800:URK1_3;imm904:URIK1;ind750:URIK1;intenz:2878;ips189:URIK1;isb619:URIK1;iso783:URIK1;iyo844:URIK1;kegg:R00964;metacyc:URIDINEKIN-RXN;rhea:16825;rhea:16826;rhea:16827;rhea:16828;seed:rxn00709;upa:UCR00964;upa:UER00637	-10000	10000			0	0
R4D742611_RL-427	1 MNXM1@MNXC3 + 1 MNXM7@MNXC3 + 1 MNXM8263@MNXC3 + 1 MNXM9@MNXC3 <-- 1 MNXM2@MNXC3 + 1 MNXM3@MNXC3 + 1 MNXM8263@MNXC2	rxn05541	DPPB_BACSU+DPPC_BACSU+DPPD_BACSU+DPPE_BACSU		MNXC2%MNXC3		ips189:DIPEPabc3;iyo844:DIPEPabc3;seed:rxn05541	-10000	0			0	0
R95FC03A7_RL-936	1 MNXM1@MNXC3 + 1 MNXM7@MNXC3 + 1 MNXM8264@MNXC3 + 1 MNXM9@MNXC3 <-- 1 MNXM2@MNXC3 + 1 MNXM3@MNXC3 + 1 MNXM8264@MNXC2	rxn05545	DPPB_BACSU+DPPC_BACSU+DPPD_BACSU+DPPE_BACSU		MNXC2%MNXC3		ips189:DIPEPabc7;iyo844:DIPEPabc7;obsolete:rxn12658;seed:rxn05545	-10000	0			0	0
R887E06BD_RL-847	1 MNXM1@MNXC3 + 1 MNXM7@MNXC3 + 1 MNXM8664@MNXC3 + 1 MNXM9@MNXC3 <-- 1 MNXM2@MNXC3 + 1 MNXM3@MNXC3 + 1 MNXM8664@MNXC2	rxn05546	DPPB_BACSU+DPPC_BACSU+DPPD_BACSU+DPPE_BACSU		MNXC2%MNXC3		ips189:DIPEPabc8;iyo844:DIPEPabc8;obsolete:rxn12659;seed:rxn05546	-10000	0			0	0
RA04BBC37_RL-1006	1 MNXM1@MNXC3 + 1 MNXM7@MNXC3 + 1 MNXM8665@MNXC3 + 1 MNXM9@MNXC3 <-- 1 MNXM2@MNXC3 + 1 MNXM3@MNXC3 + 1 MNXM8665@MNXC2	rxn05537	DPPB_BACSU+DPPC_BACSU+DPPD_BACSU+DPPE_BACSU		MNXC2%MNXC3		ips189:DIPEPabc13;iso783:DIPEPabc13;iyo844:DIPEPabc13;obsolete:rxn12653;seed:rxn05537	-10000	0			0	0
R25EDB311_RL-158	1 MNXM1@MNXC3 + 1 MNXM7@MNXC3 + 1 MNXM8670@MNXC3 + 1 MNXM9@MNXC3 <-- 1 MNXM2@MNXC3 + 1 MNXM3@MNXC3 + 1 MNXM8670@MNXC2	rxn05538	DPPB_BACSU+DPPC_BACSU+DPPD_BACSU+DPPE_BACSU		MNXC2%MNXC3		ips189:DIPEPabc14;iyo844:DIPEPabc14;obsolete:rxn12654;seed:rxn05538	-10000	0			0	0
R9A333327_RL-968	1 MNXM1@MNXC3 + 1 MNXM7@MNXC3 + 1 MNXM8868@MNXC3 + 1 MNXM9@MNXC3 <-- 1 MNXM2@MNXC3 + 1 MNXM3@MNXC3 + 1 MNXM8868@MNXC2	rxn05536	DPPB_BACSU+DPPC_BACSU+DPPD_BACSU+DPPE_BACSU		MNXC2%MNXC3		ips189:DIPEPabc12;iyo844:DIPEPabc12;seed:rxn05536	-10000	0			0	0
R4419F4AA_RL-366	1 MNXM1@MNXC3 + 1 MNXM7@MNXC3 + 1 MNXM89602@MNXC3 + 1 MNXM9@MNXC3 <-- 1 MNXM2@MNXC3 + 1 MNXM3@MNXC3 + 1 MNXM89602@MNXC2	R_GALabc	AMYC_BACSU+AMYD_BACSU+MSME_BACSU;YUFN_BACSU+YUFO_BACSU+YUFP_BACSU+YUFQ_BACSU;YURJ_BACSU+YURM_BACSU+YURN_BACSU+YURO_BACSU		MNXC2%MNXC3		bigg:GALabc;bigg:GALabcpp;ijr904.45632:GALabc;ijr904:GALabc;ips189:GALabc;seed:rxn05162;seed:rxn08573	-10000	0			0	0
R539384_RL-476	1 MNXM1@MNXC3 + 1 MNXM7@MNXC3 + 1 MNXM89948@MNXC3 + 1 MNXM9@MNXC3 <-- 1 MNXM2@MNXC3 + 1 MNXM3@MNXC3 + 1 MNXM89948@MNXC2	rxn05180	OPUCA_BACSU+OPUCB_BACSU+OPUCC_BACSU+OPUCD_BACSU		MNXC2%MNXC3		iaf1260:CRNabcpp;ijn746:CRNabcpp;imeo21:CRNabc;imo1053-pao1:CRNabc;imo1056:CRNabc;inj661:CRNabc;isb619:CRNabc;iyo844:CRNabc;obsolete:rxn10071;seed:rxn05180;seed:rxn08253	-10000	0			0	0
R23491995_B-136	1 MNXM1@MNXC3 + 1 MNXM7@MNXC3 + 1 MNXM901@MNXC3 <==> 1 MNXM3@MNXC3 + 1 MNXM685@MNXC3	R_RBK_L1r	ARAB_BACSU	MNXR5448	MNXC3	2.7.1.16	bigg:RBK_L1;bigg:RBK_L1r;biopath:RXN00086;ec:2.7.1.16;ecocyc:RXN0-5116;iaf1260:RBK_L1;iag612:rbs_422;ijr904.45632:RBK_L1;ijr904:RBK_L1;imeo21:RBK_L1r;inj661:RBK_L1r;intenz:2846;isb619:RBK_L1;iyo844:RBLK1;kegg:R02439;metacyc:RXN0-5116;rhea:22072;rhea:22073;rhea:22074;rhea:22075;seed:rxn01763;upa:UCR02439;upa:UER00566	-10000	10000			0	0
RFB71CE94_B-1651	1 MNXM1@MNXC3 + 1 MNXM7@MNXC3 + 1 MNXM95017@MNXC3 <==> 1 MNXM561@MNXC3 + 1 MNXM6281@MNXC3	rxn08615	GLGA_BACSU		MNXC3	2.4.1.21	ec:2.4.1.21;ijr904.45632:GLCS1;ijr904:GLCS1;imeo21:GLCS1;inj661:GLCS1;isb619:GLCS1;iyo844:GLCS1;seed:rxn08615	-10000	10000			0	0
R973E9D4F_B-946	1 MNXM1@MNXC3 + 1 MNXM7@MNXC3 + 1 MNXM960@MNXC3 <==> 1 MNXM3@MNXC3 + 1 MNXM962@MNXC3	R_734	THIM_BACSU		MNXC3	2.7.1.50	bigg:HETZK;brenda:BR47785;ec:2.7.1.50;ecocyc:THIAZOLSYN3-RXN;iabaylyiv4:THIAZOLSYN3-RXN;iaf1260:HETZK;iaf692:HETZK;iao358:rll_417;iin800:THI6_1;iit341:HETZK;ijr904.45632:HETZK;ijr904:HETZK;imm904:HETZK;ind750:HETZK;intenz:2880;isb619:HETZK;iyo844:HETZK;kegg:R04448;metacyc:THIAZOLSYN3-RXN;rhea:24212;rhea:24213;rhea:24214;rhea:24215;seed:rxn03075;upa:UCR04448;upa:UER00139	-10000	10000			0	0
RAE8F1A73_RL-1123	1 MNXM1@MNXC3 + 1 MNXM7@MNXC3 + 1 MNXM97933@MNXC3 + 1 MNXM9@MNXC3 <-- 1 MNXM2@MNXC3 + 1 MNXM3@MNXC3 + 1 MNXM97933@MNXC2	rxn05193	OPUAA_BACSU+OPUAB_BACSU+OPUAC_BACSU		MNXC2%MNXC3			-10000	0			0	0
R5DF35FE1_B-551	1 MNXM1@MNXC3 + 1 MNXM7@MNXC3 + 2 MNXM9@MNXC3 <==> 1 MNXM2@MNXC3 + 1 MNXM3@MNXC3 + 1 MNXM9@MNXC2	rxn05145	PSTB1_BACSU+PSTB2_BACSU+PSTS_BACSU+YQGH_BACSU+YQGI_BACSU	MNXR4293	MNXC2%MNXC3	3.6.3.27	bigg:PIabc;bigg:PIuabcpp;ec:3.6.3.27;ecocyc:3.6.3.27-RXN;ecocyc:ABC-27-RXN;iabaylyiv4:TRANS-RXN-PI-ABC;iaf1260:PIuabcpp;iaf692:PIabc;ijn746:PIuabcpp;ijr904.45632:PIabc;ijr904:PIabc;imeo21:PIabc;imo1053-pao1:PIabc;imo1056:PIabc;inj661:PIabc;intenz:4431;ips189:PIabc;isb619:PIabc;iso783:PIabc;iyo844:PIabc;obsolete:rxn05311;obsolete:rxn05632;rhea:24440;rhea:24441;rhea:24442;rhea:24443;seed:rxn05145;s…	-10000	10000			0	0
R14EBA0B3_B-33	1 MNXM1@MNXC3 + 1 MNXM8675@MNXC3 + 1 MNXM89653@MNXC3 <==> 1 MNXM5258@MNXC3 + 1 MNXM7696@MNXC3	rxn10194	TAGG_BACSU+TAGH_BACSU		MNXC3	3.6.3.40		-10000	10000			0	0
RD17E6E9_B-1352	1 MNXM1@MNXC3 + 1 MNXM874@MNXC3 + 1 MNXM962@MNXC3 <==> 1 MNXM2@MNXC3 + 1 MNXM322@MNXC3	R_1242	TENA_BACSU	MNXR5106	MNXC3	3.5.99.2	bigg:TMN;brenda:BR49840;ec:3.5.99.2;imeo21:TMN;imm904:TMN;ind750:TMN;inj661:TMN;intenz:18856;irs1563.45632:R02133_c;iyo844:TMN;kegg:R02133;metacyc:THIAMINASE-RXN;rhea:17509;rhea:17510;rhea:17511;rhea:17512;seed:rxn01537;upa:UCR02133;upa:UER00805	-10000	10000			0	0
R7B55D149_RL-759	1 MNXM1@MNXC3 + 1 MNXM89653@MNXC3 + 1 MNXM9@MNXC3 <-- 1 MNXM2@MNXC3 + 1 MNXM326@MNXC3	R_UDCPDP	UPPP_BACSU		MNXC3	3.6.1.27	ec:3.6.1.27;ecocyc:UNDECAPRENYL-DIPHOSPHATASE-RXN;iabaylyiv4:UNDECAPRENYL-DIPHOSPHATASE-RXN;iaf1260:UDCPDP;iaf1260:UDCPDPpp;iao358:rll_601;igt196:UDCPDP;iit341:UDCPDP;ijn746:UDCPDP;ijr904.45632:UDCPDP;ijr904:UDCPDP;imeo21:UDCPDP;imo1053-pao1:UDCPDP;imo1056:UDCPDP;inj661:UDCPDP;intenz:19210;iso783:UDCPDP;iyo844:UDCPDP;kegg:R05627;metacyc:UNDECAPRENYL-DIPHOSPHATASE-RXN;rhea:28094;rhea:28095;rhea:28…	-10000	0			0	0
R6CCE73D6_RL-657	1 MNXM1@MNXC3 + 1 MNXM96384@MNXC3 <-- 1 MNXM2@MNXC3 + 1 MNXM73074@MNXC3	rxn07099	BLAC_BACSU;YBBE_BACSU;YBXI_BACSU		MNXC3	3.5.2.6	ec:3.5.2.6;imo1053-pao1:BLACT;imo1056:BLACT;iyo844:BLACT;seed:rxn07099	-10000	0			0	0
RC97C90E1_B-1302	1 MNXM1@MNXC3 + 2 MNXM207@MNXC3 + 1 MNXM5@MNXC3 <==> 2 MNXM228@MNXC3 + 2 MNXM4@MNXC3 + 1 MNXM6@MNXC3	rxn03991	HMP_BACSU		MNXC3	1.14.12.17	bigg:NODOy;brenda:BR29136;brenda:BR29136_WOP;ec:1.14.12.17;ecocyc:R621-RXN;iaf1260:NODOy;intenz:1912;kegg:R05725;obsolete:rxn09007;rhea:19465;rhea:19466;rhea:19467;rhea:19468;seed:rxn03991	-10000	10000			0	0
R54B924F7_B-484	1 MNXM1@MNXC3 + 2 MNXM211@MNXC3 + 2 MNXM228@MNXC3 + 2 MNXM2@MNXC3 + 1 MNXM5@MNXC3 <==> 3 MNXM4@MNXC3 + 1 MNXM6@MNXC3 + 2 MNXM70@MNXC3	R_r0145	NOSO_BACSU		MNXC3	null		-10000	10000			0	0
R25C9038E_B-156	1 MNXM2074@MNXC2 <==> 1 MNXM2074@MNXC3	rxn05473		MNXR27742	MNXC2%MNXC3		iyo844:2PGLYCt6;seed:rxn05473	-10000	10000			0	0
R6CDBBDE7_LR-658	1 MNXM2074@MNXC3 + 1 MNXM2@MNXC3 --> 1 MNXM222@MNXC3 + 1 MNXM9@MNXC3	R_PGLYCP			MNXC3	3.1.3.18	bigg:PGLYCP;brenda:BR6356;ec:3.1.3.18;ecocyc:GPH-RXN;iabaylyiv4:GPH-RXN;iaf1260:PGLYCP;iaf692:PGLYCP;ijr904.45632:PGLYCP;ijr904:PGLYCP;imeo21:PGLYCP;imo1053-pao1:PGLYCP;imo1056:PGLYCP;inj661:PGLYCP;intenz:3293;irs1563.45632:R01334_c;irs1563.45632:R01334_p;isb619:PGLYCP;iso783:PGLYCP;iyo844:PGLYCP;kegg:R01334;metacyc:GPH-RXN;rhea:14369;rhea:14370;rhea:14371;rhea:14372;seed:rxn00980;upa:UCR01334;up…	0	10000			0	0
R5A97C7B7_B-529	1 MNXM20@MNXC3 + 1 MNXM2489@MNXC3 <==> 1 MNXM894@MNXC3 + 1 MNXM89557@MNXC3	rxn02339	AAT1_BACSU;AAT2_BACSU		MNXC3	2.6.1.1;2.6.1.23	brenda:BR47675;ec:2.6.1.1;ec:2.6.1.23;iit341:EHGLAT;imm904:EHGLAT;imm904:EHGLATm;imm904:EHGLATp;ind750:EHGLAT;ind750:EHGLATm;ind750:EHGLATp;intenz:2774;irs1563.45632:R05052_c;kegg:R03266;obsolete:rxn03425;obsolete:rxn09413;rhea:10480;rhea:10481;rhea:10482;rhea:10483;seed:rxn02339	-10000	10000			0	0
R98D4EF19_B-957	1 MNXM20@MNXC3 + 1 MNXM32@MNXC3 <==> 1 MNXM23@MNXC3 + 1 MNXM89557@MNXC3	R_162			MNXC3	2.6.1.2	bigg:ALATA_L;bigg:ALATA_Lm;bnice:R3;brenda:BR47397;ec:2.6.1.2;ecocyc:ALANINE-AMINOTRANSFERASE-RXN;iabaylyiv4:ALANINE-AMINOTRANSFERASE-RXN;iaf1260:ALATA_L;iaf692:ALATA_L;iag612:rbs_534;iao358:rll_578;iin800:YDR111C;iin800:YLR089C;ijn746:ALATA_L;ijr904.45632:ALATA_L;ijr904:ALATA_L;imeo21:ALATA_L;imm904:ALATA_L;imm904:ALATA_Lm;imo1053-pao1:ALATA_L;imo1056:ALATA_L;ind750:ALATA_L;ind750:ALATA_Lm;inj66…	-10000	10000			0	0
R57BBA729_B-510	1 MNXM20@MNXC3 + 1 MNXM42@MNXC3 <==> 1 MNXM46@MNXC3 + 1 MNXM89557@MNXC3	R_243	AAT1_BACSU;AAT2_BACSU;AAT3_BACSU		MNXC3	2.6.1.1	bigg:ASPTA;bigg:ASPTAm;bigg:ASPTAp;brenda:BR47671;ec:2.6.1.1;ecocyc:ASPAMINOTRANS-RXN;iabaylyiv4:ASPAMINOTRANS-RXN;iaf1260:ASPTA;iaf692:ASPTA;iag612:rbs_506;iao358:rll_64;iao358:rll_65;iin800:AAT1_1;iin800:AAT2_1;iit341:ASPTA;ijn746:ASPTA;ijr904.45632:ASPTA;ijr904:ASPTA;imeo21:ASPTA;imm904:ASPTA;imm904:ASPTAm;imm904:ASPTAp;imo1053-pao1:ASPTA1;imo1056:ASPTA1;ind750:ASPTA;ind750:ASPTAm;ind750:ASPTA…	-10000	10000			0	0
R2F995547_B-230	1 MNXM20@MNXC3 + 1 MNXM61@MNXC3 <==> 1 MNXM276@MNXC3 + 1 MNXM89557@MNXC3	R_1284	MTNE_BACSU		MNXC3	2.6.1.2;2.6.1.42;2.6.1.5;2.6.1.57;2.6.1.6;2.6.1.73	bigg:UNK3;brenda:BS353548;ec:2.6.1.2;ec:2.6.1.42;ec:2.6.1.5;ec:2.6.1.57;ec:2.6.1.6;ec:2.6.1.73;iaf1260:UNK3;iao358:rll_583;ijn746:UNK3;ijr904.45632:UNK3;ijr904:UNK3;imm904:UNK3;imo1053-pao1:TYRTA2;imo1056:TYRTA2;intenz:2808;irs1563.45632:R07396_c;isb619:UNK3;iso783:UNK3;kegg:R07396;metacyc:RXN-14147;obsolete:rxn09362;rhea:25796;rhea:25797;rhea:25798;rhea:25799;seed:rxn05108;upa:UCR07396;upa:UER00…	-10000	10000			0	0
R12515662_B-14	1 MNXM20@MNXC3 + 1 MNXM89689@MNXC3 <==> 1 MNXM245@MNXC3 + 1 MNXM89557@MNXC3	R_986	OAT_BACSU	MNXR32050	MNXC3	2.6.1.13	bigg:ORNTA;bigg:ORNTArm;ec:2.6.1.13;iag612:rbs_418;iin800:CAR2;iit341:ORNTA;ijr904.45632:ORNTA;ijr904:ORNTA;imeo21:ORNTA;imm904:ORNTA;imo1053-pao1:ORNTA;imo1056:ORNTA;ind750:ORNTA;inj661:ORNTA;irs1563.45632:R00667_c;isb619:ORNTA;iyo844:ORNTA;obsolete:rxn09409;seed:rxn00467	-10000	10000			0	0
RBCF0DD64_B-1217	1 MNXM20@MNXC3 + 1 MNXM97@MNXC3 <==> 1 MNXM210@MNXC3 + 1 MNXM89557@MNXC3	R_1030;R_1658	AAT3_BACSU;HIS8_BACSU		MNXC3	2.6.1.1;2.6.1.24;2.6.1.42;2.6.1.5;2.6.1.57;2.6.1.58;2.6.1.60;2.6.1.7;2.6.1.9	bigg:PHETA1;bigg:PHETA1m;brenda:BS353519;ec:2.6.1.1;ec:2.6.1.24;ec:2.6.1.42;ec:2.6.1.5;ec:2.6.1.57;ec:2.6.1.58;ec:2.6.1.60;ec:2.6.1.7;ec:2.6.1.9;ecocyc:PHEAMINOTRANS-RXN;iabaylyiv4:PHEAMINOTRANS-RXN;iaf1260:PHETA1;iaf692:PHETA1;iag612:rbs_507;iag612:rbs_508;iao358:rll_35;igt196:PHETA1;iin800:ARO9_1;iit341:PHETA1;ijn746:PHETA1;ijr904.45632:PHETA1;ijr904:PHETA1;imeo21:PHETA1;imm904:PHETA1;imo1053-p…	-10000	10000			0	0
R59428730_B-518	1 MNXM2105@MNXC3 + 1 MNXM7@MNXC3 <==> 1 MNXM3@MNXC3 + 1 MNXM458@MNXC3	rxn01236	BUK_BACSU		MNXC3	2.7.2.7	biopath:RXN01168;brenda:BR47829;ec:2.7.2.7;intenz:2985;iyo844:BUTKr;kegg:R01688;metacyc:BUTYRATE-KINASE-RXN;obsolete:rxn10400;rhea:13585;rhea:13586;rhea:13587;rhea:13588;seed:rxn01236	-10000	10000			0	0
RA6029F8E_RL-1055	1 MNXM211@MNXC3 + 1 MNXM796@MNXC3 <-- 1 MNXM2@MNXC3 + 1 MNXM4046@MNXC3	rxn01819	YKGA_BACSU		MNXC3	3.5.3.18	brenda:BR29520;ec:3.5.3.18;intenz:4306;kegg:R02513;metacyc:DIMETHYLARGININASE-RXN;rhea:17305;rhea:17306;rhea:17307;rhea:17308;seed:rxn01819	-10000	0			0	0
RECFA0596_B-1547	1 MNXM214@MNXC3 + 1 MNXM2@MNXC3 <==> 1 MNXM446@MNXC3	R03026	FADB_BACSU;PKSI_BACSU		MNXC3	4.2.1;4.2.1.116;4.2.1.17;4.2.1.55	bigg:ECOAH1;bigg:ECOAH1m;bigg:ECOAH1x;biopath:RXN00285;biopath:RXN00497;brenda:BS402551;ec:4.2.1;ec:4.2.1.116;ec:4.2.1.17;ec:4.2.1.55;iabaylyiv4:R9-RXN;iaf1260:ECOAH1;ijn746:ECOAH1;intenz:17889;irs1563.45632:R03026_x;isb619:ECOAH1;iyo844:ECOAH1;kegg:R03026;metacyc:RXN-11667;pubmed:19429610;reactome:REACT_386.2;rhea:26558;rhea:26559;rhea:26560;rhea:26561;seed:rxn02167	-10000	10000			0	0
RF4101EBB_B-1598	1 MNXM2179@MNXC3 <==> 1 MNXM2378@MNXC3 + 1 MNXM75@MNXC3	rxn00784	DEOC_BACSU		MNXC3	4.1.2.4	ec:4.1.2.4;iaf1260:DRPA;iag612:rbs_240;iao358:rll_113;ijr904.45632:DRPA;ijr904:DRPA;imeo21:DRPA;inj661:DRPA;ips189:DRPAr;isb619:DRPA;iso783:DRPA;iyo844:DRPAr;obsolete:rxn08365;seed:rxn00784	-10000	10000			0	0
RED241102_B-1549	1 MNXM2182@MNXC2 <==> 1 MNXM2182@MNXC3	rxn05477		MNXR27746	MNXC2%MNXC3		iyo844:3CMPt6;seed:rxn05477	-10000	10000			0	0
R8DCE470A_LR-892	1 MNXM2182@MNXC3 + 1 MNXM2@MNXC3 --> 1 MNXM338@MNXC3 + 1 MNXM9@MNXC3	rxn01704	NTPES_BACSU;YFNB_BACSU	MNXR181	MNXC3	3.1.3.6	bigg:3NTD4pp;ec:3.1.3.6;iaf1260:3NTD4pp;iyo844:3NUCLE3;kegg:R02370;metacyc:RXN-14090;rhea:27894;rhea:27895;rhea:27896;rhea:27897;seed:rxn01704	0	10000			0	0
R4AE6E7AB_B-410	1 MNXM2183@MNXC2 <==> 1 MNXM2183@MNXC3	rxn05478		MNXR27747	MNXC2%MNXC3		iyo844:3GMPt6;seed:rxn05478	-10000	10000			0	0
RE906BE89_LR-1510	1 MNXM2183@MNXC3 + 1 MNXM2@MNXC3 --> 1 MNXM401@MNXC3 + 1 MNXM9@MNXC3	rxn01549	NTPES_BACSU;YFNB_BACSU	MNXR183	MNXC3	3.1.3.6	bigg:3NTD9pp;ec:3.1.3.6;iaf1260:3NTD9pp;iyo844:3NUCLE4;kegg:R02148;metacyc:RXN-14124;rhea:27862;rhea:27863;rhea:27864;rhea:27865;seed:rxn01549	0	10000			0	0
R8B482A76_B-874	1 MNXM2184@MNXC2 <==> 1 MNXM2184@MNXC3	rxn05480		MNXR27749	MNXC2%MNXC3		iyo844:3UMPt6;seed:rxn05480	-10000	10000			0	0
RE8F58F5_LR-1509	1 MNXM2184@MNXC3 + 1 MNXM2@MNXC3 --> 1 MNXM288@MNXC3 + 1 MNXM9@MNXC3	rxn01367	NTPES_BACSU;YFNB_BACSU	MNXR180	MNXC3	3.1.3.6	bigg:3NTD2pp;ec:3.1.3.6;iaf1260:3NTD2pp;iyo844:3NUCLE2;kegg:R01877;metacyc:RXN-14115;reactome:REACT_1172.3;reactome:REACT_1389.3;rhea:27890;rhea:27891;rhea:27892;rhea:27893;seed:rxn01367	0	10000			0	0
R7329CB84_B-705	1 MNXM21@MNXC3 + 1 MNXM458@MNXC3 <==> 1 MNXM233@MNXC3 + 1 MNXM26@MNXC3	R_BCACT	YODR_BACSU+YODS_BACSU		MNXC3	2.8.3.8	bigg:BUTCT;ec:2.8.3.8;iabaylyiv4:R11-RXN;iaf1260:BUTCT;ijr904.45632:BUTCT;ijr904:BUTCT;kegg:R01179;metacyc:R11-RXN;obsolete:rxn10352r;rhea:30071;rhea:30072;rhea:30073;rhea:30074;seed:rxn00875	-10000	10000			0	0
R705AAC5D_B-684	1 MNXM21@MNXC3 + 1 MNXM5655@MNXC3 <==> 1 MNXM40@MNXC3 + 1 MNXM96075@MNXC3	R04386	ACCA_BACSU+ACCD_BACSU		MNXC3	6.4.1.2	ec:6.4.1.2;irs1563.45632:R04386_c;kegg:R04386;seed:rxn06673	-10000	10000			0	0
R72045B55_LR-697	1 MNXM222@MNXC3 + 1 MNXM4@MNXC3 --> 1 MNXM22@MNXC3 + 1 MNXM69@MNXC3	R00475	GLCD_BACSU+GLCF_BACSU		MNXC3	1.1.3;1.1.3.15	bigg:GLYCTO1;bigg:GLYCTO1p;biopath:RXN00927;brenda:BS257485;ec:1.1.3;ec:1.1.3.15;iit341:GLYCTO1;ijn746:GLYCTO1;imeo21:GLYCTO1;inj661:GLYCTO1;intenz:1287;irs1563.45632:R00475_x;iyo844:GLYCTO10;kegg:R00475;metacyc:RXN-969;pubmed:10777549;pubmed:10978532;pubmed:17669354;pubmed:18215067;reactome:REACT_100543;reactome:REACT_106230;reactome:REACT_109848;reactome:REACT_112171;reactome:REACT_113493;react…	0	10000			0	0
R5A53F56C_B-526	1 MNXM225@MNXC3 <==> 1 MNXM47@MNXC3	R00418_c	GALE_BACSU;YTCB_BACSU	MNXR5195	MNXC3	5.1.3.2;5.1.3.7	bigg:UAG4E;bigg:UAG4Ei;biopath:RXN00968;ec:5.1.3.2;ec:5.1.3.7;imo1053-pao1:UAG4E;imo1056:UAG4E;ips189:UAG4E;isb619:UAG4E;iso783:UAG4E;iyo844:UAG4E;kegg:R00418;seed:rxn00295	-10000	10000			0	0
RA12105_RL-1016	1 MNXM227@MNXC3 + 1 MNXM9@MNXC3 <-- 1 MNXM2403@MNXC3 + 1 MNXM2@MNXC3 + 1 MNXM73@MNXC3	rxn01316	SPSE_BACSU	MNXR26433	MNXC3	2.5.1.56;4.1.3.19	biopath:RXN00982;ec:2.5.1.56;ec:4.1.3.19;intenz:10227;iyo844:ACNPLYSr;kegg:R01804;rhea:19273;rhea:19274;rhea:19275;rhea:19276;seed:rxn01316	-10000	0			0	0
RC5858B43_B-1274	1 MNXM227@MNXC3 <==> 1 MNXM23@MNXC3 + 1 MNXM2403@MNXC3	R01811			MNXC3	4.1.3.3	bigg:ACNML;bigg:ACNMLr;ec:4.1.3.3;ecocyc:ACNEULY-RXN;iaf1260:ACNML;ijr904.45632:ACNML;ijr904:ACNML;intenz:4616;isb619:ACNML;kegg:R01811;metacyc:ACNEULY-RXN;rhea:23296;rhea:23297;rhea:23298;rhea:23299;seed:rxn01322;upa:UCR01811;upa:UER00680	-10000	10000			0	0
RE69F7870_B-1493	1 MNXM229@MNXC2 <==> 1 MNXM229@MNXC3	rxn05718		MNXR27852	MNXC2%MNXC3			-10000	10000			0	0
RB4FF37A1_RL-1166	1 MNXM22@MNXC3 + 1 MNXM235@MNXC3 <-- 1 MNXM252@MNXC3 + 1 MNXM4@MNXC3	R_521	PYRDB_BACSU+PYRK_BACSU	MNXR1569	MNXC3	1.3.3.1;1.3.5.2;1.3.98.1;1.3.99.11	bigg:DHORD;biopath:RXN00151;brenda:BS258661;ec:1.3.3.1;ec:1.3.5.2;ec:1.3.98.1;ec:1.3.99.11;iabaylyiv4:DIHYDROOROTOX-RXN;iao358:rll_378;iao358:rll_379;iin800:URA1;ijn746:DHORD;imm904:DHORDi;ind750:DHORD;irs1563.45632:R01867_c;iyo844:DHORD1;obsolete:rxn11275;rhea:15441;rhea:15442;rhea:15443;rhea:15444;seed:rxn01360	-10000	0			0	0
RC908D4C6_B-1297	1 MNXM233@MNXC3 <==> 1 MNXM470@MNXC3	rxn00877			MNXC3	5.4.99.13	brenda:BR48371;ec:5.4.99.13;intenz:5019;kegg:R01181;metacyc:ISOBUTYRYL-COA-MUTASE-RXN;rhea:13141;rhea:13142;rhea:13143;rhea:13144;seed:rxn00877	-10000	10000			0	0
R6B7BC16_B-651	1 MNXM2342@MNXC3 + 1 MNXM295@MNXC3 <==> 1 MNXM2846@MNXC3 + 1 MNXM9@MNXC3	rxn01684	DEOD_BACSU;PUNA_BACSU		MNXC3	2.4.2.1	brenda:BR44267;ec:2.4.2.1;ecocyc:PNP-RXN;intenz:2658;iyo844:PUNP8;kegg:R08368;rhea:19805;rhea:19806;rhea:19807;rhea:19808;seed:rxn01684	-10000	10000			0	0
R8AF28A29_LR-869	1 MNXM234@MNXC3 + 1 MNXM2@MNXC3 --> 1 MNXM492@MNXC3 + 1 MNXM9@MNXC3	R_NTD1pp;R_NTD1			MNXC3	3.1.3;3.1.3.2;3.1.3.31;3.1.3.5	bigg:NTD1;bigg:NTD1m;bigg:NTD1pp;brenda:BS64627;ec:3.1.3;ec:3.1.3.2;ec:3.1.3.31;ec:3.1.3.5;iabaylyiv4:DUMP-NUCLEOTIDASE-RXN;iaf1260:NTD1;iaf1260:NTD1pp;iao358:rll_300;iin800:U24;ijr904.45632:NTD1;ijr904:NTD1;imeo21:NTD1;imm904:NTD1;imo1053-pao1:NTD1;imo1056:NTD1;ind750:NTD1;inj661:NTD1;iso783:NTD1;iyo844:NTD1;kegg:R02102;metacyc:RXN-14143;pubmed:15489502;rhea:29355;rhea:29356;rhea:29357;rhea:2935…	0	10000			0	0
R5A65F96F_B-528	1 MNXM234@MNXC3 + 1 MNXM3@MNXC3 <==> 1 MNXM572@MNXC3 + 1 MNXM7@MNXC3	R_1292	KTHY_BACSU		MNXC3	2.7.4.13;2.7.4.14;2.7.4.22;2.7.4.25;2.7.4.4;2.7.4.9;2.7.4.B1	bigg:URIDK2m;bigg:URIDK2r;bigg:URIDK2rn;biopath:RXN00793;brenda:BS359746;ec:2.7.4.13;ec:2.7.4.14;ec:2.7.4.22;ec:2.7.4.25;ec:2.7.4.4;ec:2.7.4.9;ec:2.7.4.B1;iaf1260:URIDK2r;iaf692:URIDK2r;iag612:rbs_289;iao358:rll_469;iin800:URA6_3;iit341:URIDK2r;ijr904.45632:URIDK2r;ijr904:URIDK2r;imeo21:URIDK2r;imm904:URIDK2r;imm904:URIDK2rn;imo1053-pao1:URIDK3;imo1056:URIDK3;ind750:URIDK2r;ind750:URIDK2rn;inj661…	-10000	10000			0	0
RBC6177F5_B-1212	1 MNXM2378@MNXC3 + 1 MNXM23@MNXC3 <==> 1 MNXM649@MNXC3	R_EDA_R	ALKH_BACSU	MNXR55318	MNXC3	4.1.2.14	bigg:EDA;ec:4.1.2.14;iabaylyiv4:KDPGALDOL-RXN;iaf1260:EDA;iag612:rbs_38;iao358:rll_217;iit341:EDA;ijn746:EDA;ijr904.45632:EDA;ijr904:EDA;imo1053-pao1:EDA;imo1056:EDA;iso783:EDA;iyo844:EDA;obsolete:rxn08414;obsolete:rxn12198;seed:rxn03884	-10000	10000			0	0
R624C55EA_RL-584	1 MNXM2378@MNXC3 + 1 MNXM271@MNXC3 <-- 1 MNXM258@MNXC3 + 1 MNXM68@MNXC3	R_TALA	TAL_BACSU	MNXR69933	MNXC3	2.2.1.2	bigg:TALA;ec:2.2.1.2;iabaylyiv4:TRANSALDOL-RXN;iaf1260:TALA;iaf692:TALA;iag612:rbs_548;iao358:rll_580;igt196:TALA;iin800:TAL1;iin800:YGR043C;iit341:TALA;ijn746:TALA;ijr904.45632:TALA;ijr904:TALA;imeo21:TALA;imm904:TALA;imo1053-pao1:TAL;imo1056:TAL;ind750:TALA;inj661:TALA;irs1563.45632:R01827_p;irs1563.45632:R08575_c;isb619:TALA;iso783:TAL;iyo844:TAL;obsolete:rxn05103;obsolete:rxn09282;obsolete:rx…	-10000	0			0	0
RC2EE6799_B-1253	1 MNXM2378@MNXC3 + 1 MNXM2@MNXC3 + 1 MNXM94@MNXC3 <==> 1 MNXM53@MNXC3 + 1 MNXM866@MNXC3	R_1257	TRPA_BACSU+TRPB_BACSU	MNXR7565	MNXC3	4.2.1.20	bigg:TRPS1;bigg:TRPS1r;brenda:BR405;ec:4.2.1.20;ecocyc:TRYPSYN-RXN;iabaylyiv4:TRYPSYN-RXN;iaf1260:TRPS1;iaf692:TRPS1;iao358:rll_426;igt196:TRPS1;iin800:TRP5;iit341:TRPS1;ijn746:TRPS1r;ijr904.45632:TRPS1;ijr904:TRPS1;imeo21:TRPS1;imm904:TRPS1;imo1053-pao1:TRPS1;imo1056:TRPS1;ind750:TRPS1;inj661:TRPS1;intenz:18740;irs1563.45632:R02722_c;irs1563.45632:R02722_p;isb619:TRPS1;iyo844:TRPS1;obsolete:rxn0…	-10000	10000			0	0
RB0507495_B-1138	1 MNXM2378@MNXC3 + 1 MNXM377@MNXC3 <==> 1 MNXM866@MNXC3	R_TRPS3	TRPA_BACSU+TRPB_BACSU		MNXC3	4.1.2.8;4.2.1.20	bigg:TRPS3;bigg:TRPS3r;brenda:BR49776;ec:4.1.2.8;ec:4.2.1.20;iaf1260:TRPS3;iaf692:TRPS3;iag612:rbs_348;iit341:TRPS3;ijn746:TRPS3r;ijr904.45632:TRPS3;ijr904:TRPS3;imeo21:TRPS3;inj661:TRPS3;iso783:TRPS3;obsolete:rxn09325;pubmed:10353823;pubmed:3053720;rhea:30419;rhea:30420;rhea:30421;rhea:30422;seed:rxn01682	-10000	10000			0	0
RF21D6235_B-1581	1 MNXM2378@MNXC3 + 1 MNXM77@MNXC3 <==> 1 MNXM500@MNXC3	R_555	ALF_BACSU		MNXC3	4.1.2.13	bigg:FBA;brenda:BS398846;ec:4.1.2.13;iabaylyiv4:F16ALDOLASE-RXN;iaf1260:FBA;iaf692:FBA;iag612:rbs_248;iao358:rll_137;igt196:FBA;iin800:FBA1;iit341:FBA;ijn746:FBA;ijr904.45632:FBA;ijr904:FBA;imeo21:FBA;imm904:FBA;imo1053-pao1:FBA;imo1056:FBA;ind750:FBA;inj661:FBA;ips189:FBA;irs1563.45632:R01068_p;irs1563.45632:R01070_c;irs1563.45632:R01070_p;isb619:FBA;iso783:FBA;iyo844:FBA;obsolete:rxn00788;obsol…	-10000	10000			0	0
REAC05C92_B-1525	1 MNXM2378@MNXC3 <==> 1 MNXM77@MNXC3	R_1245	IOLH_BACSU;TPIS_BACSU		MNXC3	5.3.1.1	bigg:TPI;ec:5.3.1.1;iabaylyiv4:TRIOSEPISOMERIZATION-RXN;iaf1260:TPI;iaf692:TPI;iag612:rbs_318;iao358:rll_424;igt196:TPI;iin800:TPI1;iit341:TPI;ijn746:TPI;ijr904.45632:TPI;ijr904:TPI;imeo21:TPI;imm904:TPI;imo1053-pao1:TPI;imo1056:TPI;ind750:TPI;inj661:TPI;ips189:TPI;irs1563.45632:R01015_c;irs1563.45632:R01015_p;isb619:TPI;iso783:TPI;iyo844:TPI;obsolete:rxn09319r;obsolete:rxn12205;seed:rxn00747	-10000	10000			0	0
RE79178DF_B-1497	1 MNXM237@MNXC3 + 1 MNXM7@MNXC3 + 1 MNXM9@MNXC3 <==> 1 MNXM39@MNXC3 + 1 MNXM3@MNXC3 + 1 MNXM79@MNXC3	R_587	FOLD_BACSU		MNXC3	3.5.4.9;6.3.4.3	bigg:FTHFL;bigg:FTHFLi;bigg:FTHFLm;brenda:BR140;ec:3.5.4.9;ec:6.3.4.3;ecocyc:FORMATETHFLIG-RXN;iao358:rll_141;iin800:ADE3_2;iin800:MIS1_2;iit341:FTHFLi;imeo21:FTHFL;imm904:FTHFLi;imm904:FTHFLmi;ind750:FTHFL;ind750:FTHFLm;inj661:FTHFL;intenz:5132;irs1563.45632:R00943_c;isb619:FTHFL;iso783:FTHFL;kegg:R00943;metacyc:FORMATETHFLIG-RXN;rhea:20221;rhea:20222;rhea:20223;rhea:20224;seed:rxn00690	-10000	10000			0	0
R6A1F6B67_B-640	1 MNXM23842@MNXC3 + 1 MNXM2@MNXC3 <==> 1 MNXM27066@MNXC3	R04965	FABZ_BACSU		MNXC3	2.3.1.85;2.3.1.86;4.2.1.59	bigg:3HAD120;ec:2.3.1.85;ec:2.3.1.86;ec:4.2.1.59;kegg:R04965;metacyc:RXN-9533;seed:rxn05331	-10000	10000			0	0
R2B745A10_B-202	1 MNXM23@MNXC3 + 1 MNXM2806@MNXC3 <==> 1 MNXM2683@MNXC2 + 1 MNXM73@MNXC3	rxn05501	PT1_BACSU+PTHP_BACSU+PTV3B_BACSU		MNXC2%MNXC3		iao358:rll_344;ips189:ARBTpts;iyo844:ARBTpts;seed:rxn05501	-10000	10000			0	0
RB54E9D3D_B-1168	1 MNXM23@MNXC3 + 1 MNXM29@MNXC3 <==> 1 MNXM32@MNXC3 + 1 MNXM69@MNXC3	R_146	PUCG_BACSU		MNXC3	2.6.1.44	bigg:AGT;bigg:AGTim;bigg:AGTix;brenda:BR47693;ec:2.6.1.44;iin800:YFL030W;imm904:AGTi;ind750:AGT;intenz:2795;irs1563.45632:R00369_c;kegg:R00369;metacyc:ALANINE--GLYOXYLATE-AMINOTRANSFERASE-RXN;reactome:REACT_16972.2;reactome:REACT_25087.1;rhea:24248;rhea:24249;rhea:24250;rhea:24251;seed:rxn00272;upa:UCR00369;upa:UER00428	-10000	10000			0	0
R6746D1B1_B-611	1 MNXM23@MNXC3 + 1 MNXM3356@MNXC3 <==> 1 MNXM2561@MNXC2 + 1 MNXM73@MNXC3	rxn05647	PT1_BACSU+PTHP_BACSU+PTV3B_BACSU	MNXR55898	MNXC2%MNXC3		bigg:SALCpts;ips189:SALCpts;isb619:SALCpts;iyo844:SALCpts;seed:rxn05647	-10000	10000			0	0
RED04D35C_RL-1548	1 MNXM23@MNXC3 + 1 MNXM378@MNXC3 <-- 1 MNXM799@MNXC3	rxn04454	SPL_BACSU		MNXC3	4.2.99.21	brenda:BR49395;ec:4.2.99.21;intenz:18345;kegg:R06602;metacyc:RXN-1981;pubmed:16030197;pubmed:7500944;rhea:27874;rhea:27875;rhea:27876;rhea:27877;seed:rxn04454	-10000	0			0	0
RE365185B_B-1468	1 MNXM23@MNXC3 + 1 MNXM4419@MNXC3 <==> 1 MNXM73@MNXC3 + 1 MNXM776@MNXC2	rxn05518	PTEA_BACSU+PTEB_BACSU+PTEC_BACSU;PTJA_BACSU+PTJB_BACSU+PTJC_BACSU;PTJA_BACSU+PTJB_BACSU+YWBA_BACSU		MNXC2%MNXC3		iao358:rll_345;iao358:rll_346;iao358:rll_347;iao358:rll_87;ips189:CELBpts;iyo844:CELBpts;seed:rxn05518	-10000	10000			0	0
RB70F3C83_B-1179	1 MNXM23@MNXC3 + 1 MNXM53@MNXC3 <==> 1 MNXM32@MNXC3 + 1 MNXM392@MNXC3	R00585	PUCG_BACSU		MNXC3	2.6.1.51	bigg:SPTix;brenda:BR47698;ec:2.6.1.51;intenz:2802;irs1563.45632:R00585_c;iso783:SPA;kegg:R00585;metacyc:SERINE--PYRUVATE-AMINOTRANSFERASE-RXN;rhea:22852;rhea:22853;rhea:22854;rhea:22855;seed:rxn00422;upa:UCR00585;upa:UER00915	-10000	10000			0	0
RF85481FA_B-1629	1 MNXM23@MNXC3 + 1 MNXM69@MNXC3 <==> 1 MNXM894@MNXC3	R_DDPGA	ALKH_BACSU		MNXC3	4.1.1.3;4.1.2.14;4.1.3.16	bigg:DDPGA;bigg:DDPGAm;brenda:BR379;ec:4.1.1.3;ec:4.1.2.14;ec:4.1.3.16;ecocyc:4OH2OXOGLUTARALDOL-RXN;iabaylyiv4:4OH2OXOGLUTARALDOL-RXN;iit341:DDPGA;intenz:4629;kegg:R00470;metacyc:4OH2OXOGLUTARALDOL-RXN;obsolete:rxn00329;rhea:18169;rhea:18170;rhea:18171;rhea:18172;seed:rxn00328	-10000	10000			0	0
RBFFDC8D9_B-1235	1 MNXM23@MNXC3 + 1 MNXM90126@MNXC3 <==> 1 MNXM615@MNXC2 + 1 MNXM73@MNXC3	rxn05617	PTMCB_BACSU+PT1_BACSU+PTHP_BACSU	MNXR38088	MNXC2%MNXC3		bigg:MNLpts;bigg:MNLptspp;iaf1260:MNLptspp;iao358:rll_256;iao358:rll_259;igt196:MNLptspp;ijr904.45632:MNLpts;ijr904:MNLpts;ips189:MNLpts;isb619:MNLpts;iyo844:MNLpts;metacyc:TRANS-RXN-156;seed:rxn05617;seed:rxn08949;seed:rxn13934;seed:rxn13944	-10000	10000			0	0
RBB75F8C7_B-1205	1 MNXM2407@MNXC3 + 1 MNXM2@MNXC3 <==> 1 MNXM39@MNXC3 + 1 MNXM42@MNXC3	rxn00376	DEF1_BACSU;DEF2_BACSU		MNXC3	3.5.1.15;3.5.1.8	brenda:BR22713;ec:3.5.1.15;ec:3.5.1.8;intenz:4192;irs1563.45632:R00526_c;kegg:R00526;metacyc:FORMYLASPARTATE-DEFORMYLASE-RXN;rhea:22040;rhea:22041;rhea:22042;rhea:22043;seed:rxn00376	-10000	10000			0	0
RE0693C57_B-1447	1 MNXM24297@MNXC3 + 1 MNXM2@MNXC3 <==> 1 MNXM7733@MNXC3	R04568	FABZ_BACSU		MNXC3	2.3.1.85;2.3.1.86;4.2.1.59	bigg:3HAD140;ec:2.3.1.85;ec:2.3.1.86;ec:4.2.1.59;kegg:R04568;metacyc:RXN-9537;seed:rxn05335	-10000	10000			0	0
R86992B38_B-831	1 MNXM24502@MNXC3 + 1 MNXM2@MNXC3 <==> 1 MNXM25370@MNXC3	R04954	FABZ_BACSU		MNXC3	2.3.1.85;2.3.1.86;4.2.1.59	bigg:3HAD60;ec:2.3.1.85;ec:2.3.1.86;ec:4.2.1.59;kegg:R04954;metacyc:RXN-9520;seed:rxn05330	-10000	10000			0	0
R5660F446_B-498	1 MNXM256@MNXC3 + 1 MNXM7@MNXC3 <==> 1 MNXM3@MNXC3 + 1 MNXM662@MNXC3	R_1243	THIL_BACSU	MNXR69991	MNXC3	2.7.4.16	bigg:TMPK;bigg:TMPKr;brenda:BR47844;ec:2.7.4.16;ecocyc:THI-P-KIN-RXN;iabaylyiv4:THI-P-KIN-RXN;iaf1260:TMPK;iaf692:TMPKr;igt196:TMPK;iin800:U76;ijr904.45632:TMPKr;ijr904:TMPKr;imeo21:TMPKr;imm904:TMPKr;imo1053-pao1:TMPKr;imo1056:TMPKr;ind750:TMPKr;inj661:TMPKr;intenz:3020;iso783:TMPKr;iyo844:TMPK;kegg:R00617;metacyc:THI-P-KIN-RXN;rhea:15913;rhea:15914;rhea:15915;rhea:15916;seed:rxn00438;upa:UCR006…	-10000	10000			0	0
R186592F2_B-57	1 MNXM2576@MNXC3 <==> 1 MNXM29072@MNXC3 + 1 MNXM2@MNXC3	R04544	FABZ_BACSU		MNXC3	2.3.1.85;2.3.1.86;4.2.1.59;4.2.1.61	bigg:3HAD160;ec:2.3.1.85;ec:2.3.1.86;ec:4.2.1.59;ec:4.2.1.61;iabaylyiv4:0-3HYDROXYACP-DEHYDRATASE-RXN;iabaylyiv4:C16;iaf1260:3HAD160;ijn746:3HAD160;kegg:R04544;seed:rxn05332	-10000	10000			0	0
RC6B7722A_B-1284	1 MNXM257@MNXC2 <==> 1 MNXM257@MNXC3	rxn05679		MNXR27826	MNXC2%MNXC3		iyo844:DTMPt6;seed:rxn05679	-10000	10000			0	0
R85D9EFA4_LR-826	1 MNXM257@MNXC3 + 1 MNXM2@MNXC3 --> 1 MNXM420@MNXC3 + 1 MNXM9@MNXC3	R_NTD5;R_NTD5pp	NTPES_BACSU;YFNB_BACSU		MNXC3	3.1.3.35;3.1.3.5	bigg:NTD5;bigg:NTD5l;bigg:NTD5m;bigg:NTD5pp;biopath:RXN00100;brenda:BR10688;ec:3.1.3.35;ec:3.1.3.5;iabaylyiv4:THYMIDYLATE-5'-PHOSPHATASE-RXN;iaf1260:NTD5;iaf1260:NTD5pp;iao358:rll_299;iin800:U25;ijn746:NTD5;ijn746:NTD5pp;ijr904.45632:NTD5;ijr904:NTD5;imeo21:NTD5;imm904:NTD5;imo1053-pao1:NTD5;imo1056:NTD5;ind750:NTD5;inj661:NTD5;intenz:3310;iso783:NTD5;iyo844:NTD5;kegg:R01569;metacyc:THYMIDYLATE-5…	0	10000			0	0
R552B9837_LR-489	1 MNXM259@MNXC3 + 1 MNXM295@MNXC3 --> 1 MNXM401@MNXC3 + 1 MNXM9@MNXC3	rxn01548	DEOD_BACSU;PUNA_BACSU	MNXR4524	MNXC3	2.4.2.1;2.4.2.15	bigg:PUNP3;bigg:PUNP3m;biopath:RXN00022;brenda:BR44271;ec:2.4.2.1;ec:2.4.2.15;ecocyc:RXN0-5199;iaf1260:PUNP3;iag612:rbs_332;iao358:rll_114;igt196:PUNP3;iin800:PNP1_11;iin800:PNP1_8;iin800:U104;iit341:PUNP3;ijr904.45632:PUNP3;ijr904:PUNP3;imeo21:PUNP3;imm904:PUNP3;imm904:PUNP3m;ind750:PUNP3;ind750:PUNP3m;inj661:PUNP3;intenz:2672;ips189:PUNP3;iso783:PUNP3;iyo844:PUNP3;kegg:R02147;metacyc:RXN0-5199;…	0	10000			0	0
R841AA44A_LR-813	1 MNXM266@MNXC3 + 1 MNXM2@MNXC3 --> 1 MNXM704@MNXC3 + 1 MNXM9@MNXC3	R_NTD3;R_NTD3pp	NTPES_BACSU;YFNB_BACSU		MNXC3	3.1.3;3.1.3.5	bigg:NTD3;bigg:NTD3l;bigg:NTD3pp;biopath:RXN00066;ec:3.1.3;ec:3.1.3.5;ecocyc:RXN0-5292;iabaylyiv4:DCMP-NUCLEOTIDASE-RXN;iaf1260:NTD3;iaf1260:NTD3pp;iao358:rll_301;iin800:U28;ijn746:NTD3;ijn746:NTD3pp;ijr904.45632:NTD3;ijr904:NTD3;imeo21:NTD3;imm904:NTD3;imo1053-pao1:NTD3;imo1056:NTD3;ind750:NTD3;inj661:NTD3;irs1563.45632:R01664_c;iso783:NTD3;iyo844:NTD3;kegg:R01664;metacyc:RXN0-5292;pubmed:154895…	0	10000			0	0
RDF2A6D23_B-1442	1 MNXM269@MNXC3 + 1 MNXM395@MNXC3 <==> 1 MNXM2@MNXC3 + 1 MNXM63441@MNXC3	rxn02495	LYTD_BACSU		MNXC3	3.2.1.52	ec:3.2.1.52;kegg:R03492;kegg:R06001;seed:rxn02495	-10000	10000			0	0
R92AFA7A9_B-921	1 MNXM26@MNXC3 + 1 MNXM48448@MNXC3 <==> 1 MNXM2@MNXC3 + 1 MNXM313@MNXC3	rxn01484	NAGA_BACSU		MNXC3	3.5.1.25	ec:3.5.1.25;iaf1260:AGDC;iao358:rll_271;ijr904.45632:AGDC;ijr904:AGDC;imeo21:AGDC;imo1053-pao1:AGDC;imo1056:AGDC;inj661:AGDC;isb619:AGDC_r;iso783:AGDC;iyo844:AGDC;seed:rxn01484	-10000	10000			0	0
RA0B9C5E6_RL-1010	1 MNXM26@MNXC3 + 1 MNXM55@MNXC3 <-- 1 MNXM418@MNXC3 + 1 MNXM89582@MNXC3	R_YGR012W	CYSK_BACSU;CYSM_BACSU		MNXC3	2.5.1.47;2.5.1.49;2.5.1.65;4.2.99.8	bigg:CYSS;bigg:CYSSr;biopath:RXN00245;brenda:BR47463;brenda:BS370451;ec:2.5.1.47;ec:2.5.1.49;ec:2.5.1.65;ec:4.2.99.8;ecocyc:ACSERLY-RXN;iabaylyiv4:ACSERLY-RXN;iaf1260:CYSS;iaf692:CYSSr;iag612:rbs_498;iag612:rbs_499;iao358:rll_104;iao358:rll_105;igt196:CYSS;iin800:YGR012W;iit341:CYSS;ijn746:CYSS;ijr904.45632:CYSS;ijr904:CYSS;imeo21:CYSS;imm904:CYSS;imo1053-pao1:CYSS;imo1056:CYSS;ind750:CYSS;inj661…	-10000	0			0	0
RE11D7E70_B-1453	1 MNXM26@MNXC3 + 1 MNXM89689@MNXC3 <==> 1 MNXM2@MNXC3 + 1 MNXM817@MNXC3	rxn00469	FAPD_BACSU;YHAA_BACSU;YODQ_BACSU	MNXR30607	MNXC3	3.5.1.14;3.5.1.16	bigg:ACODA;ec:3.5.1.14;ec:3.5.1.16;iabaylyiv4:ACETYLORNDEACET-RXN;iaf1260:ACODA;iao358:rll_47;igt196:ACODA;ijn746:ACODA;ijr904.45632:ACODA;ijr904:ACODA;imeo21:ACODA;imo1053-pao1:ACODA;imo1056:ACODA;inj661:ACODA;irs1563.45632:R00669_c;iso783:ACODA;iyo844:ACODA;obsolete:rxn08055;seed:rxn00469	-10000	10000			0	0
R585B833_B-512	1 MNXM274@MNXC2 <==> 1 MNXM274@MNXC3	R_897		MNXR3743	MNXC2%MNXC3		bigg:NACUP;bigg:NACtex;bigg:NACtpp;iaf1260:NACtex;iaf1260:NACtpp;iaf692:NACUP;ijn746:NACtex;ijr904.45632:NACUP;ijr904:NACUP;imm904:NACt;ips189:NACUP;isb619:NACUP;iyo844:NACUP;seed:rxn05310;seed:rxn08969;seed:rxn08970	-10000	10000			0	0
RCD7EA8C6_B-1322	1 MNXM275@MNXC2 <==> 1 MNXM275@MNXC3	rxn05474		MNXR27743	MNXC2%MNXC3		iyo844:2PGt6;seed:rxn05474	-10000	10000			0	0
R605570A6_B-568	1 MNXM27@MNXC2 + 1 MNXM29@MNXC2 <==> 1 MNXM27@MNXC3 + 1 MNXM29@MNXC3	rxn10537	YFLA_BACSU		MNXC2%MNXC3		bigg:GLYt4;bigg:GLYt4pp;bigg:GLYt4r;iaf1260:GLYt4pp;seed:rxn08661;seed:rxn10537	-10000	10000			0	0
R18E8BAB6_B-64	1 MNXM27@MNXC2 + 1 MNXM32@MNXC2 <==> 1 MNXM27@MNXC3 + 1 MNXM32@MNXC3	rxn05215	YRBD_BACSU		MNXC2%MNXC3		bigg:ALAt4;bigg:ALAt4pp;bigg:ALAt4r;iabaylyiv4:TRANS-RXNIM-5847;iaf1260:ALAt4pp;iaf692:ALAt4r;iit341:ALAt4;imo1053-pao1:ALAt7;imo1056:ALAt7;iso783:ALAt4;seed:rxn05215;seed:rxn08102	-10000	10000			0	0
RCAFDBE47_B-1309	1 MNXM27@MNXC2 + 1 MNXM37@MNXC2 <==> 1 MNXM27@MNXC3 + 1 MNXM37@MNXC3	rxn05216	GLNT_BACSU		MNXC2%MNXC3		bigg:GLNt4;seed:rxn05216	-10000	10000			0	0
R4372AE9C_B-360	1 MNXM27@MNXC2 + 1 MNXM89557@MNXC2 <==> 1 MNXM27@MNXC3 + 1 MNXM89557@MNXC3	rxn05298	GLTT_BACSU;TCYP_BACSU	MNXR31616	MNXC2%MNXC3		bigg:GLUt4;bigg:GLUt4pp;iabaylyiv4:TRANS-RXN-122;iaf1260:GLUt4pp;ijn746:GLUt4pp;ijr904.45632:GLUt4;ijr904:GLUt4;imo1053-pao1:GLUt4i;imo1056:GLUt4i;iso783:GLUt4i;iyo844:GLUt4i;obsolete:rxn05576;seed:rxn05298;seed:rxn08632	-10000	10000			0	0
R28131C48_B-174	1 MNXM27@MNXC2 + 1 MNXM98@MNXC2 <==> 1 MNXM27@MNXC3 + 1 MNXM98@MNXC3	rxn05207	MAEN_BACSU;MLEN_BACSU	MNXR27594	MNXC2%MNXC3		iag612:rbs_444;iag612:rbs_445;iyo844:MALt4;obsolete:rxn05606;seed:rxn05207	-10000	10000			0	0
R1611DB8A_B-37	1 MNXM2806@MNXC3 + 1 MNXM2@MNXC3 <==> 1 MNXM4100@MNXC3 + 1 MNXM508@MNXC3	rxn03481	BGLA_BACSU;LICH_BACSU		MNXC3	3.2.1.86	ec:3.2.1.86;iao358:rll_72;seed:rxn03481	-10000	10000			0	0
RF7F4A351_B-1626	1 MNXM28221@MNXC3 + 1 MNXM2@MNXC3 <==> 1 MNXM7127@MNXC3	R04535	FABZ_BACSU		MNXC3	2.3.1.85;2.3.1.86;4.2.1.58;4.2.1.59;4.2.1.60;4.2.1.61	bigg:3HAD100;brenda:BR438;ec:2.3.1.85;ec:2.3.1.86;ec:4.2.1.58;ec:4.2.1.59;ec:4.2.1.60;ec:4.2.1.61;iabaylyiv4:FABAUNSATDEHYDR-RXN;iaf1260:3HAD100;ijn746:3HAD100;imo1053-pao1:HDEHL4;imo1056:HDEHL4;kegg:R04535;obsolete:rxn06687;seed:rxn05333	-10000	10000			0	0
R37405E0E_RL-281	1 MNXM2873@MNXC3 + 1 MNXM2@MNXC3 <-- 1 MNXM52@MNXC3	rxn00215	yodU		MNXC3	4.2.1.76	ec:4.2.1.76;irs1563.45632:R00293_c;kegg:R00293;seed:rxn00215	-10000	0			0	0
RAA59B1A1_RL-1088	1 MNXM288@MNXC3 + 1 MNXM9@MNXC3 <-- 1 MNXM2@MNXC3 + 1 MNXM80@MNXC3	R_NTD2;R_NTD2pp	NTPES_BACSU;YFNB_BACSU		MNXC3	3.1.3.1;3.1.3.2;3.1.3.25;3.1.3.31;3.1.3.5;3.1.4.16	bigg:NTD2;bigg:NTD2e;bigg:NTD2l;bigg:NTD2m;bigg:NTD2pp;brenda:BS64618;ec:3.1.3.1;ec:3.1.3.2;ec:3.1.3.25;ec:3.1.3.31;ec:3.1.3.5;ec:3.1.4.16;iabaylyiv4:5'-NUCLEOTID-RXN;iaf1260:NTD2;iaf1260:NTD2pp;iao358:rll_298;iin800:U34;ijn746:NTD2;ijn746:NTD2pp;ijr904.45632:NTD2;ijr904:NTD2;imeo21:NTD2;imm904:NTD2;imo1053-pao1:NTD2;imo1056:NTD2;ind750:NTD2;inj661:NTD2;irs1563.45632:R00963_c;iso783:NTD2;iyo844:N…	-10000	0			0	0
R5B659782_B-533	1 MNXM2902@MNXC3 + 1 MNXM3@MNXC3 <==> 1 MNXM7@MNXC3 + 1 MNXM90435@MNXC3	rxn08295	UDPK_BACSU		MNXC3	2.7.1.107	bigg:DAGK140;ec:2.7.1.107;iaf1260:DAGK140;seed:rxn08295	-10000	10000			0	0
REAFD9377_RL-1528	1 MNXM2923@MNXC3 + 1 MNXM2@MNXC3 <-- 1 MNXM744@MNXC3	rxn07845	GUDD_BACSU		MNXC3	4.2.1.40	ec:4.2.1.40;kegg:R08056;seed:rxn07845	-10000	0			0	0
RF29C9AAB_LR-1583	1 MNXM295@MNXC3 + 1 MNXM761@MNXC3 --> 1 MNXM338@MNXC3 + 1 MNXM9@MNXC3	R_PYNP1	PDP_BACSU	MNXR4547	MNXC3	2.4.2.2	bigg:PYNP1;ec:2.4.2.2;iao358:rll_312;ips189:PYNP1r;isb619:PYNP1;iyo844:PYNP1r;kegg:R02296;seed:rxn01648	0	10000			0	0
R2CA2C0F9_LR-210	1 MNXM298@MNXC3 + 1 MNXM2@MNXC3 --> 1 MNXM687@MNXC3 + 1 MNXM9@MNXC3	R_NTD10pp;R_NTD10	NTPES_BACSU;YFNB_BACSU		MNXC3	3.1.3.5	bigg:NTD10;bigg:NTD10pp;biopath:RXN01499;brenda:BS383410;ec:3.1.3.5;ecocyc:XMPXAN-RXN;iabaylyiv4:XMPXAN-RXN;iaf1260:NTD10;iaf1260:NTD10pp;iao358:rll_295;iin800:U33;ijn746:NTD10;ijn746:NTD10pp;ijr904.45632:NTD10;ijr904:NTD10;imeo21:NTD10;imm904:NTD10;imo1053-pao1:NTD10;imo1056:NTD10;ind750:NTD10;inj661:NTD10;irs1563.45632:R02719_c;iso783:NTD10;iyo844:NTD10;kegg:R02719;metacyc:XMPXAN-RXN;rhea:28530…	0	10000			0	0
RAFDEC4FB_RL-1131	1 MNXM2@MNXC2 <-- 1 MNXM2@MNXC3	rxn05319		MNXR2865	MNXC2%MNXC3		bigg:H2Ot;bigg:H2Oter;bigg:H2Otex;bigg:H2Otg;bigg:H2Otly;bigg:H2Otm;bigg:H2Otn;bigg:H2Otp;bigg:H2Otpp;bigg:H2Otv;iabaylyiv4:TRANS-RXN-WATER;iabaylyiv4:TRANS-RXN-WATER-PERIP;iaf1260:H2Otex;iaf1260:H2Otpp;iaf692:H2Ot;iit341:H2Ot;ijn746:H2Otex;ijn746:H2Otpp;ijr904.45632:H2Ot;ijr904:H2Ot;imeo21:H2Ot;imm904:H2Ot;imm904:H2Oter;imm904:H2Otm;imm904:H2Otn;imm904:H2Otp;imm904:H2Otv;imo1053-pao1:H2Ot5;imo10…	-10000	0			0	0
RE6030202_LR-1489	1 MNXM2@MNXC3 + 1 MNXM31@MNXC3 --> 1 MNXM338@MNXC3 + 1 MNXM9@MNXC3	R_NTD4pp;R_NTD4	NTPES_BACSU;YFNB_BACSU		MNXC3	3.1.3.1;3.1.3.2;3.1.3.5	bigg:NTD4;bigg:NTD4e;bigg:NTD4l;bigg:NTD4pp;brenda:BS93282;ec:3.1.3.1;ec:3.1.3.2;ec:3.1.3.5;iaf1260:NTD4;iaf1260:NTD4pp;iao358:rll_297;iin800:U29;ijn746:NTD4;ijn746:NTD4pp;ijr904.45632:NTD4;ijr904:NTD4;imeo21:NTD4;imm904:NTD4;imo1053-pao1:NTD4;imo1056:NTD4;ind750:NTD4;inj661:NTD4;irs1563.45632:R00511_c;iso783:NTD4;iyo844:NTD4;kegg:R00511;metacyc:RXN-14026;pubmed:15489502;reactome:REACT_1236.4;rhe…	0	10000			0	0
RA9C56CEF_LR-1083	1 MNXM2@MNXC3 + 1 MNXM32180@MNXC3 --> 1 MNXM32179@MNXC3 + 1 MNXM9@MNXC3	R_PGPP160pp;R_PGPP160			MNXC3	3.1.3.27	bigg:PGPP160;bigg:PGPP160pp;ec:3.1.3.27;iaf1260:PGPP160;iaf1260:PGPP160pp;ijn746:PGPP160;ijn746:PGPP160pp;imeo21:PGPP160;inj661:PGPP160;seed:rxn09104	0	10000			0	0
R80EBCC0B_B-787	1 MNXM2@MNXC3 + 1 MNXM3229@MNXC3 <==> 1 MNXM8334@MNXC3	R04428	FABZ_BACSU		MNXC3	4.2.1.58;4.2.1.59	brenda:BR436;ec:4.2.1.58;ec:4.2.1.59;iabaylyiv4:0-3HYDROXYACP-DEHYDRATASE-RXN;iabaylyiv4:C4;imo1053-pao1:HBUHL1;imo1056:HBUHL1;kegg:R04428;seed:rxn05329	-10000	10000			0	0
RD45E1649_B-1369	1 MNXM2@MNXC3 + 1 MNXM3316@MNXC3 <==> 1 MNXM39@MNXC3 + 1 MNXM61@MNXC3	rxn00455	DEF1_BACSU;DEF2_BACSU		MNXC3	3.5.1.31	brenda:BR36959;ec:3.5.1.31;imo1053-pao1:FMETDF;imo1056:FMETDF;intenz:4215;iyo844:FMETDF;kegg:R00653;metacyc:FORMYLMETHIONINE-DEFORMYLASE-RXN;rhea:17781;rhea:17782;rhea:17783;rhea:17784;seed:rxn00455	-10000	10000			0	0
R9D2315DF_B-984	1 MNXM2@MNXC3 + 1 MNXM344@MNXC3 <==> 1 MNXM332@MNXC3 + 1 MNXM647@MNXC3	rxn01352	YDHJ_BACSU;YWFO_BACSU		MNXC3	3.1.5.1	bigg:NTPTP1;biopath:RXN00222;brenda:BR15965;ec:3.1.5.1;ecocyc:DGTPTRIPHYDRO-RXN;iabaylyiv4:DGTPTRIPHYDRO-RXN;iaf1260:NTPTP1;ijr904.45632:NTPTP1;ijr904:NTPTP1;imeo21:NTPTP1;imo1053-pao1:DGTPH;imo1056:DGTPH;inj661:NTPTP1;intenz:3396;iso783:DGTPH;kegg:R01856;metacyc:DGTPTRIPHYDRO-RXN;obsolete:rxn09015;rhea:15193;rhea:15194;rhea:15195;rhea:15196;seed:rxn01352	-10000	10000			0	0
R8ACC952E_B-866	1 MNXM2@MNXC3 + 1 MNXM362@MNXC3 <==> 1 MNXM41@MNXC3 + 1 MNXM89602@MNXC3	rxn00816	BGAL1_BACSU;BGAL2_BACSU	MNXR31780	MNXC3	3.2.1.108;3.2.1.23	bigg:LACZ;bigg:LACZe;bigg:LACZly;bigg:LACZpp;ec:3.2.1.108;ec:3.2.1.23;iaf1260:LACZ;iaf1260:LACZpp;ijr904.45632:LACZ;ijr904:LACZ;imeo21:LACZ;inj661:LACZ;intenz:3639;irs1563.45632:R01100_c;irs1563.45632:R01678_c;irs1563.45632:R01678_p;iyo844:LACZ;kegg:R01100;kegg:R06114;obsolete:rxn01227;rhea:10076;rhea:10077;rhea:10078;rhea:10079;seed:rxn00816	-10000	10000			0	0
RB47F026F_B-1165	1 MNXM2@MNXC3 + 1 MNXM4026@MNXC3 <==> 1 MNXM32@MNXC3 + 1 MNXM89557@MNXC3	rxn08775	CWLK_BACSU		MNXC3	3.4.13.18	bigg:LALGP;ec:3.4.13.18;iaf1260:LALGP;metacyc:RXN0-6981;pubmed:15901686;rhea:29335;rhea:29336;rhea:29337;rhea:29338;seed:rxn08775	-10000	10000			0	0
R40D1D1F_B-338	1 MNXM2@MNXC3 + 1 MNXM414@MNXC3 <==> 1 MNXM547@MNXC3	R_1286	HEM4_BACSU;NASF_BACSU	MNXR5287	MNXC3	4.2.1.75	bigg:UPP3S;biopath:RXN00918;brenda:BR452;ec:4.2.1.75;ecocyc:UROGENIIISYN-RXN;iabaylyiv4:UROGENIIISYN-RXN;iaf1260:UPP3S;iaf692:UPP3S;iin800:HEM4;iit341:UPP3S;ijn746:UPP3S;ijr904.45632:UPP3S;ijr904:UPP3S;imeo21:UPP3S;imm904:UPP3S;imo1053-pao1:UPP3S;imo1056:UPP3S;ind750:UPP3S;inj661:UPP3S;intenz:4736;irs1563.45632:R03165_c;isb619:UPP3S;iso783:UPP3S;iyo844:UPP3S;kegg:R03165;macie:M0204;metacyc:UROGEN…	-10000	10000			0	0
RABA99FE7_B-1107	1 MNXM2@MNXC3 + 1 MNXM4239@MNXC3 <==> 1 MNXM9633@MNXC3	rxn04834	YFHM_BACSU		MNXC3	3.3.2.9	ec:3.3.2.9;kegg:R07027;seed:rxn04834	-10000	10000			0	0
R797FEAF7_LR-748	1 MNXM2@MNXC3 + 1 MNXM432@MNXC3 --> 1 MNXM625@MNXC3 + 1 MNXM9@MNXC3	R_NTD6pp;R_NTD6	NTPES_BACSU;YFNB_BACSU		MNXC3	3.1.3;3.1.3.5	bigg:NTD6;bigg:NTD6l;bigg:NTD6pp;biopath:RXN00095;ec:3.1.3;ec:3.1.3.5;iabaylyiv4:DAMP-NUCLEOTIDASE-RXN;iaf1260:NTD6;iaf1260:NTD6pp;iao358:rll_292;ijn746:NTD6;ijn746:NTD6pp;ijr904.45632:NTD6;ijr904:NTD6;imeo21:NTD6;imm904:NTD6;imo1053-pao1:NTD6;imo1056:NTD6;ind750:NTD6;inj661:NTD6;irs1563.45632:R02088_c;iso783:NTD6;iyo844:NTD6;kegg:R02088;metacyc:RXN-14161;pubmed:15489502;rhea:29371;rhea:29372;rhe…	0	10000			0	0
R75222EED_LR-721	1 MNXM2@MNXC3 + 1 MNXM491@MNXC3 --> 1 MNXM3147@MNXC3 + 1 MNXM9@MNXC3	rxn02417	PHYT_BACSU		MNXC3	3.1.3.62;3.1.3.8	brenda:BR12745;ec:3.1.3.62;ec:3.1.3.8;ecocyc:RXN0-1001;intenz:10405;kegg:R03371;metacyc:RXN-10943;metacyc:RXN0-1001;pubmed:10087200;pubmed:15979280;pubmed:1653239;pubmed:9923613;reactome:REACT_150382;reactome:REACT_150382.1;reactome:REACT_152709;reactome:REACT_153581;reactome:REACT_153882;reactome:REACT_153947;reactome:REACT_154494;reactome:REACT_155450;reactome:REACT_155487;reactome:REACT_155998…	0	10000			0	0
RA1CE8A10_LR-1025	1 MNXM2@MNXC3 + 1 MNXM500@MNXC3 --> 1 MNXM68@MNXC3 + 1 MNXM9@MNXC3	R_FBP	F16PC_BACSU;GLPX_BACSU		MNXC3	3.1.3.11	bigg:FBP;brenda:BR19198;ec:3.1.3.11;iabaylyiv4:F16BDEPHOS-RXN;iaf1260:FBP;iaf692:FBP;iag612:rbs_247;iao358:rll_138;iin800:FBP1;iit341:FBP;ijn746:FBP;ijr904.45632:FBP;ijr904:FBP;imeo21:FBP;imm904:FBP;imo1053-pao1:FBP;imo1056:FBP;ind750:FBP;inj661:FBP;irs1563.45632:R00762_c;irs1563.45632:R00762_p;irs1563.45632:R04780_c;irs1563.45632:R04780_p;isb619:FBP;iso783:FBP;iyo844:FBP;kegg:R00762;obsolete:rxn…	0	10000			0	0
R96A43781_LR-942	1 MNXM2@MNXC3 + 1 MNXM546@MNXC3 --> 1 MNXM647@MNXC3 + 1 MNXM9@MNXC3	R_NTD8;R_NTD8pp	NTPES_BACSU;YFNB_BACSU		MNXC3	3.1.3.2;3.1.3.31;3.1.3.5;3.1.3.6;3.6.1.11	bigg:NTD8;bigg:NTD8l;bigg:NTD8pp;biopath:RXN01381;brenda:BS64635;ec:3.1.3.2;ec:3.1.3.31;ec:3.1.3.5;ec:3.1.3.6;ec:3.6.1.11;iabaylyiv4:DGMP-NUCLEOTIDASE-RXN;iaf1260:NTD8;iaf1260:NTD8pp;iao358:rll_293;iin800:U27;ijn746:NTD8;ijn746:NTD8pp;ijr904.45632:NTD8;ijr904:NTD8;imeo21:NTD8;imm904:NTD8;imo1053-pao1:NTD8;imo1056:NTD8;ind750:NTD8;inj661:NTD8;irs1563.45632:R01968_c;iso783:NTD8;iyo844:NTD8;kegg:R01…	0	10000			0	0
R30BB8F90_B-241	1 MNXM2@MNXC3 + 1 MNXM57@MNXC3 <==> 1 MNXM683@MNXC3 + 1 MNXM89557@MNXC3	R_r0129	GGT_BACSU;PEPT_BACSU;YQJE_BACSU	MNXR31648	MNXC3	2.3.2.2;3.4.11.4;3.4.19.13	bigg:GTHRDHpp;brenda:BR49838;ec:2.3.2.2;ec:3.4.11.4;ec:3.4.19.13;iaf1260:GTHRDHpp;intenz:18851;irs1563.45632:R00494_c;iyo844:GGTAe2;kegg:R00494;metacyc:RXN-12618;pubmed:8099811;pubmed:8104180;rhea:28807;rhea:28808;rhea:28809;rhea:28810;seed:rxn00350	-10000	10000			0	0
RBA96F366_B-1201	1 MNXM2@MNXC3 + 1 MNXM58018@MNXC3 <==> 2 MNXM41@MNXC3	rxn01259	O16G1_BACSU;O16G2_BACSU		MNXC3	3.2.1.10	brenda:BR16006;ec:3.2.1.10;iag612:rbs_358;iyo844:MLTG7;obsolete:rxn09990;obsolete:rxn11952;seed:rxn01259;seed:rxn14329	-10000	10000			0	0
R8CBB9B30_B-884	1 MNXM2@MNXC3 + 1 MNXM580@MNXC3 <==> 1 MNXM674@MNXC3	R04744	FADB_BACSU;PKSI_BACSU		MNXC3	4.2.1.17;4.2.1.74	bigg:ECOAH4;bigg:ECOAH4p;biopath:RXN01141;ec:4.2.1.17;ec:4.2.1.74;iabaylyiv4:0-2ENOYLCOA-HYDRATASE-RXN;iabaylyiv4:C10;iaf1260:ECOAH4;ijn746:ECOAH4;imm904:ECOAH4p;ind750:ECOAH4p;irs1563.45632:R04744_c;isb619:ECOAH4;iyo844:ECOAH4;kegg:R04744;metacyc:RXN-13616;pubmed:13295248;reactome:REACT_106863;reactome:REACT_107394;reactome:REACT_113264;reactome:REACT_33248;reactome:REACT_33368;reactome:REACT_34…	-10000	10000			0	0
RC4625E33_B-1270	1 MNXM2@MNXC3 + 1 MNXM581@MNXC3 <==> 1 MNXM825@MNXC3	R04738	FADB_BACSU;PKSI_BACSU		MNXC3	4.2.1.17;4.2.1.74	bigg:ECOAH7;bigg:ECOAH7p;biopath:RXN00073;ec:4.2.1.17;ec:4.2.1.74;iabaylyiv4:0-2ENOYLCOA-HYDRATASE-RXN;iabaylyiv4:C16;iaf1260:ECOAH7;ijn746:ECOAH7;imm904:ECOAH7p;ind750:ECOAH7p;irs1563.45632:R04738_c;isb619:ECOAH7;iyo844:ECOAH7;kegg:R04738;pubmed:1550553;reactome:REACT_101009;reactome:REACT_105085;reactome:REACT_107470;reactome:REACT_118185;reactome:REACT_129585;reactome:REACT_1513;reactome:REACT…	-10000	10000			0	0
R26A99FAC_B-164	1 MNXM2@MNXC3 + 1 MNXM589@MNXC3 <==> 1 MNXM885@MNXC3 + 1 MNXM89557@MNXC3	R_r0641	GGT_BACSU		MNXC3	2.3.2.2;3.4.19.14	bigg:GGT5r;biopath:RXN00035;ec:2.3.2.2;ec:3.4.19.14;intenz:18959;kegg:R09875;metacyc:RXN-12825;pubmed:12163373;pubmed:9139674;reactome:REACT_15356.3;rhea:31563;rhea:31564;rhea:31565;rhea:31566;seed:rxn02727	-10000	10000			0	0
RC794E782_B-1289	1 MNXM2@MNXC3 + 1 MNXM609@MNXC3 <==> 1 MNXM701@MNXC3	R_ECOAH9	FADB_BACSU		MNXC3	4.2.1.17	bigg:ECOAH9ir;bigg:ECOAH9m;biopath:RXN00987;ec:4.2.1.17;ijn746:ECOAH9ir;imo1053-pao1:ECOAH9;imo1056:ECOAH9;irs1563.45632:R04204_c;iyo844:ECOAH9;kegg:R04204;metacyc:TIGLYLCOA-HYDROXY-RXN;reactome:REACT_1582.2;rhea:31119;rhea:31120;rhea:31121;rhea:31122;seed:rxn02934	-10000	10000			0	0
RA273BC1A_RL-1029	1 MNXM2@MNXC3 + 1 MNXM611@MNXC3 <-- 1 MNXM478@MNXC3	R_DHQTi	AROD_BACSU;AROQ_BACSU	MNXR55233	MNXC3	4.2.1.10	bigg:DHQD;bigg:DHQTi;biopath:RXN00107;brenda:BR401;ec:4.2.1.10;ecocyc:3-DEHYDROQUINATE-DEHYDRATASE-RXN;iabaylyiv4:3-DEHYDROQUINATE-DEHYDRATASE-CATABOLIC-RXN;iabaylyiv4:3-DEHYDROQUINATE-DEHYDRATASE-RXN;iaf1260:DHQTi;iaf692:DHQD;iag612:rbs_58;igt196:DHQD;iin800:ARO1_2;iit341:DHQD;ijn746:DHQD;ijr904.45632:DHQD;ijr904:DHQD;imeo21:DHQD;imm904:DHQTi;imo1053-pao1:DHQD1;imo1056:DHQD1;ind750:DHQTi;inj661:…	-10000	0			0	0
RA945FE75_B-1077	1 MNXM2@MNXC3 + 1 MNXM642@MNXC3 <==> 1 MNXM733@MNXC3	R04170	FADB_BACSU;PKSI_BACSU		MNXC3	4.2.1.17;4.2.1.74	bigg:ECOAH5;bigg:ECOAH5p;biopath:RXN00749;ec:4.2.1.17;ec:4.2.1.74;iabaylyiv4:0-2ENOYLCOA-HYDRATASE-RXN;iabaylyiv4:C12;iaf1260:ECOAH5;ijn746:ECOAH5;imm904:ECOAH5p;ind750:ECOAH5p;irs1563.45632:R04170_c;isb619:ECOAH5;iyo844:ECOAH5;kegg:R04170;obsolete:rxn08412;pubmed:13295248;reactome:REACT_100355;reactome:REACT_101072;reactome:REACT_104151;reactome:REACT_107774;reactome:REACT_32949;reactome:REACT_3…	-10000	10000			0	0
RA80674D8_B-1068	1 MNXM2@MNXC3 + 1 MNXM654@MNXC3 <==> 1 MNXM767@MNXC3	R04740	FADB_BACSU;PKSI_BACSU		MNXC3	4.2.1.17;4.2.1.74	bigg:ECOAH6;bigg:ECOAH6p;biopath:RXN00436;ec:4.2.1.17;ec:4.2.1.74;iaf1260:ECOAH6;ijn746:ECOAH6;imm904:ECOAH6p;ind750:ECOAH6p;irs1563.45632:R04740_c;isb619:ECOAH6;iyo844:ECOAH6;kegg:R04740;pubmed:1550553;reactome:REACT_107955;reactome:REACT_1081;reactome:REACT_1081.2;reactome:REACT_108453;reactome:REACT_132171;reactome:REACT_154115;reactome:REACT_29458;reactome:REACT_80753;reactome:REACT_86167;rea…	-10000	10000			0	0
R433748A3_B-357	1 MNXM2@MNXC3 + 1 MNXM700@MNXC3 <==> 1 MNXM90394@MNXC3	rxn02085	HUTU_BACSU	MNXR70063	MNXC3	4.2.1.49	bigg:URCN;biopath:RXN01205;ec:4.2.1.49;iag612:rbs_588;ijn746:URCN;imo1053-pao1:URCN;imo1056:URCN;intenz:4710;isb619:URCN;iso783:URCN;iyo844:URCN;kegg:R02914;metacyc:UROCANATE-HYDRATASE-RXN;pubmed:15221005;pubmed:19304569;reactome:REACT_103396;reactome:REACT_106408;reactome:REACT_108112;reactome:REACT_109123;reactome:REACT_115171;reactome:REACT_1166;reactome:REACT_1166.5;reactome:REACT_138958;reac…	-10000	10000			0	0
RF95D7DA3_B-1633	1 MNXM2@MNXC3 + 1 MNXM7105@MNXC3 <==> 1 MNXM4477@MNXC3	rxn04885	YFHM_BACSU		MNXC3	3.3.2.9	ec:3.3.2.9;kegg:R07082;seed:rxn04885	-10000	10000			0	0
R1C807A92_LR-89	1 MNXM2@MNXC3 + 1 MNXM75104@MNXC3 --> 1 MNXM75102@MNXC3 + 1 MNXM9@MNXC3	R_PGPP180pp;R_PGPP180			MNXC3	3.1.3.27	bigg:PGPP180;bigg:PGPP180pp;ec:3.1.3.27;iaf1260:PGPP180;iaf1260:PGPP180pp;ijn746:PGPP180;ijn746:PGPP180pp;obsolete:rxn12726;seed:rxn09106	0	10000			0	0
R975BEC99_B-948	1 MNXM2@MNXC3 + 1 MNXM753@MNXC3 <==> 1 MNXM757@MNXC3	R04749	FADB_BACSU;PKSI_BACSU		MNXC3	4.2.1.17;4.2.1.74	bigg:ECOAH2;biopath:RXN01234;ec:4.2.1.17;ec:4.2.1.74;iabaylyiv4:0-2ENOYLCOA-HYDRATASE-RXN;iabaylyiv4:C6;iaf1260:ECOAH2;ijn746:ECOAH2;irs1563.45632:R04749_c;isb619:ECOAH2;iyo844:ECOAH2;kegg:R04749;metacyc:RXN-12567;pubmed:13295248;reactome:REACT_105497;reactome:REACT_114272;reactome:REACT_28770;reactome:REACT_32105;reactome:REACT_32816;reactome:REACT_45972;reactome:REACT_77114;reactome:REACT_77721…	-10000	10000			0	0
R8DF552BC_B-894	1 MNXM2@MNXC3 + 1 MNXM776@MNXC3 <==> 2 MNXM41@MNXC3	rxn00222	BGLC_BACSU;BGLH_BACSU;GMUD_BACSU		MNXC3	3.2.1.21;3.2.1.74	biopath:RXN01295;ec:3.2.1.21;ec:3.2.1.74;irs1563.45632:R00306_c;iyo844:BG(CELLB);kegg:R00306;seed:rxn00222	-10000	10000			0	0
R21709727_LR-126	1 MNXM2@MNXC3 + 1 MNXM77@MNXC3 --> 1 MNXM460@MNXC3 + 1 MNXM9@MNXC3	R_ALKP	PPB3_BACSU;PPB4_BACSU	MNXR662	MNXC3	3.1.3.1;3.1.3.2	bigg:ALKP;ec:3.1.3.1;ec:3.1.3.2;iaf692:ALKP;irs1563.45632:R01010_c;isb619:ALKP;iyo844:ALKPr;kegg:R01010;seed:rxn00743	0	10000			0	0
R67BB47C9_B-614	1 MNXM2@MNXC3 + 1 MNXM784@MNXC3 <==> 1 MNXM766@MNXC3	R04746	FADB_BACSU;PKSI_BACSU		MNXC3	4.2.1.17;4.2.1.74	bigg:ECOAH3;biopath:RXN01410;ec:4.2.1.17;ec:4.2.1.74;iabaylyiv4:0-2ENOYLCOA-HYDRATASE-RXN;iabaylyiv4:C8;iaf1260:ECOAH3;ijn746:ECOAH3;irs1563.45632:R04746_c;isb619:ECOAH3;iyo844:ECOAH3;kegg:R04746;pubmed:13295248;reactome:REACT_100244;reactome:REACT_103471;reactome:REACT_106492;reactome:REACT_109;reactome:REACT_109.2;reactome:REACT_109467;reactome:REACT_110864;reactome:REACT_79462;reactome:REACT_8…	-10000	10000			0	0
RF6623F51_B-1614	1 MNXM2@MNXC3 + 1 MNXM8004@MNXC3 <==> 1 MNXM9653@MNXC3	rxn05373	FABZ_BACSU		MNXC3	4.2.1.0	ec:4.2.1.0;seed:rxn05373	-10000	10000			0	0
R3270FCC2_B-249	1 MNXM2@MNXC3 + 1 MNXM8005@MNXC3 <==> 1 MNXM9654@MNXC3	rxn05423	FABZ_BACSU		MNXC3	4.2.1.0	ec:4.2.1.0;seed:rxn05423	-10000	10000			0	0
RE1CAF2FC_B-1456	1 MNXM2@MNXC3 + 1 MNXM8011@MNXC3 <==> 1 MNXM9670@MNXC3	rxn05398	FABZ_BACSU		MNXC3	4.2.1.0	ec:4.2.1.0;seed:rxn05398	-10000	10000			0	0
RA9A2050D_B-1082	1 MNXM2@MNXC3 + 1 MNXM8015@MNXC3 <==> 1 MNXM9682@MNXC3	rxn05377	FABZ_BACSU		MNXC3	4.2.1.0	ec:4.2.1.0;seed:rxn05377	-10000	10000			0	0
RD0B099E_B-1344	1 MNXM2@MNXC3 + 1 MNXM8016@MNXC3 <==> 1 MNXM9683@MNXC3	rxn05427	FABZ_BACSU		MNXC3	4.2.1.0	ec:4.2.1.0;seed:rxn05427	-10000	10000			0	0
RDA02C35_B-1409	1 MNXM2@MNXC3 + 1 MNXM8019@MNXC3 <==> 1 MNXM9694@MNXC3	rxn05402	FABZ_BACSU		MNXC3	4.2.1.0	ec:4.2.1.0;seed:rxn05402	-10000	10000			0	0
R65C5CCAC_B-604	1 MNXM2@MNXC3 + 1 MNXM8024@MNXC3 <==> 1 MNXM9698@MNXC3	rxn05381	FABZ_BACSU		MNXC3	4.2.1.0	ec:4.2.1.0;seed:rxn05381	-10000	10000			0	0
RC2073A05_B-1246	1 MNXM2@MNXC3 + 1 MNXM8025@MNXC3 <==> 1 MNXM9699@MNXC3	rxn05431	FABZ_BACSU		MNXC3	4.2.1.0	ec:4.2.1.0;seed:rxn05431	-10000	10000			0	0
R3F10BFBE_B-323	1 MNXM2@MNXC3 + 1 MNXM8027@MNXC3 <==> 1 MNXM9706@MNXC3	rxn05406	FABZ_BACSU		MNXC3	4.2.1.0	ec:4.2.1.0;seed:rxn05406	-10000	10000			0	0
R79C39036_B-749	1 MNXM2@MNXC3 + 1 MNXM813@MNXC3 <==> 1 MNXM89661@MNXC3	R_ACONTbc	ACON_BACSU		MNXC3	4.2.1.3	bigg:ACONTb;brenda:BS381684;ec:4.2.1.3;ecocyc:ACONITATEHYDR-RXN;iabaylyiv4:ACONITATEHYDR-RXN;iaf1260:ACONTb;ijn746:ACONTb;intenz:10764;irs1563.45632:R01900_x;kegg:R01900;rhea:22144;rhea:22145;rhea:22146;rhea:22147;seed:rxn01388;upa:UCR01900	-10000	10000			0	0
R99D6E588_RL-965	1 MNXM2@MNXC3 + 1 MNXM911@MNXC3 <-- 1 MNXM916@MNXC3	rxn02916			MNXC3		bigg:AOXHEXCYCL;bigg:PPD2CSPp;biopath:RXN00360;ijn746:AOXHEXCYCL;kegg:R04175;metacyc:RXN-8172;rhea:31067;rhea:31068;rhea:31069;rhea:31070;seed:rxn02916	-10000	0			0	0
RD880C326_B-1395	1 MNXM2@MNXC3 + 1 MNXM947@MNXC3 <==> 1 MNXM90341@MNXC3	R_ECOAH12	FADB_BACSU;PKSI_BACSU		MNXC3	4.2.1.17	bigg:ECOAH12;bigg:ECOAH12m;biopath:RXN01130;ec:4.2.1.17;ijn746:ECOAH12;irs1563.45632:R04224_c;iyo844:ECOAH2c;kegg:R04224;reactome:REACT_297.2;rhea:31175;rhea:31176;rhea:31177;rhea:31178;seed:rxn02949	-10000	10000			0	0
RA28EF8C0_B-1030	1 MNXM2@MNXC3 + 1 MNXM94@MNXC3 <==> 1 MNXM377@MNXC3 + 1 MNXM53@MNXC3	rxn00474	TRPA_BACSU+TRPB_BACSU		MNXC3	4.2.1.122;4.2.1.20	bigg:TRPS2;biopath:RXN00501;brenda:BR49621;ec:4.2.1.122;ec:4.2.1.20;ecocyc:RXN0-2382;iaf1260:TRPS2;iaf692:TRPS2;iag612:rbs_426;iao358:rll_427;iit341:TRPS2;ijn746:TRPS2;ijr904.45632:TRPS2;ijr904:TRPS2;imeo21:TRPS2;inj661:TRPS2;intenz:18550;iso783:TRPS2;kegg:R00674;metacyc:RXN0-2382;pubmed:11756459;rhea:26434;rhea:26435;rhea:26436;rhea:26437;seed:rxn00474;upa:UCR00674	-10000	10000			0	0
R5ED5F5DF_B-559	1 MNXM3132@MNXC3 + 1 MNXM3@MNXC3 <==> 1 MNXM7@MNXC3 + 1 MNXM90433@MNXC3	rxn08297	UDPK_BACSU		MNXC3	2.7.1.107	bigg:DAGK160;ec:2.7.1.107;iaf1260:DAGK160;imeo21:DAGK160;inj661:DAGK160;seed:rxn08297	-10000	10000			0	0
RB1D8DB3B_LR-1147	1 MNXM31@MNXC2 --> 1 MNXM31@MNXC3	rxn05525		MNXR27771	MNXC2%MNXC3		iyo844:CMPt6;seed:rxn05525	0	10000			0	0
R7AB1673C_B-754	1 MNXM31@MNXC3 + 1 MNXM91691@MNXC3 <==> 1 MNXM4512@MNXC3 + 1 MNXM66@MNXC3	rxn09109	PGSA_BACSU		MNXC3	2.7.8.5	bigg:PGSA140;ec:2.7.8.5;iaf1260:PGSA140;seed:rxn09109	-10000	10000			0	0
RF68062AC_B-1616	1 MNXM325@MNXC2 <==> 1 MNXM325@MNXC3	rxn05482		MNXR27751	MNXC2%MNXC3		iyo844:6PGCt6;seed:rxn05482	-10000	10000			0	0
R27A5E88F_B-171	1 MNXM331@MNXC3 <==> 1 MNXM89557@MNXC3	R_GLUR	MURI1_BACSU		MNXC3	5.1.1.3	bigg:GLUR;brenda:BR171;ec:5.1.1.3;ecocyc:GLUTRACE-RXN;iabaylyiv4:GLUTRACE-RXN;iaf1260:GLUR;iao358:rll_268;igt196:GLUR;iit341:GLUR;ijn746:GLUR;ijr904.45632:GLUR;ijr904:GLUR;imeo21:GLUR;imo1053-pao1:GLUR;imo1056:GLUR;inj661:GLUR;intenz:4884;irs1563.45632:R00260_c;isb619:GLUR;iso783:GLUR;iyo844:GLUR;kegg:R00260;macie:M0001;metacyc:GLUTRACE-RXN;rhea:12813;rhea:12814;rhea:12815;rhea:12816;seed:rxn00193	-10000	10000			0	0
RE7186160_LR-1494	1 MNXM337@MNXC3 --> 1 MNXM503@MNXC3	R_ARO7	AROG_BACSU;AROH_BACSU;YSZB_BACSU		MNXC3	5.4.99.5	aragem.45632:R01715_c;bigg:CHORM;biopath:RXN00744;brenda:BR252;ec:5.4.99.5;ecocyc:CHORISMATEMUT-RXN;iabaylyiv4:CHORISMATEMUT-RXN;iaf1260:CHORM;iaf692:CHORM;iag612:rbs_203;iag612:rbs_204;iao358:rll_482;iao358:rll_483;igt196:CHORM;iin800:ARO7;iit341:CHORM;ijn746:CHORM;ijr904.45632:CHORM;ijr904:CHORM;imeo21:CHORM;imm904:CHORM;imo1053-pao1:CHORM;imo1056:CHORM;ind750:CHORM;inj661:CHORM;intenz:5011;irs…	0	10000			0	0
R369C3C00_B-274	1 MNXM3630@MNXC3 <==> 1 MNXM4026@MNXC3	R_ALAGLUE	AEEP_BACSU		MNXC3	5.1.1;5.1.1.n1	bigg:ALAGLUE;ec:5.1.1;ec:5.1.1.n1;ecocyc:RXN0-5228;iaf1260:ALAGLUE;intenz:18985;metacyc:RXN0-5228;pubmed:11747447;rhea:28394;rhea:28395;rhea:28396;rhea:28397;seed:rxn08100	-10000	10000			0	0
RDD61B21A_B-1429	1 MNXM379@MNXC2 <==> 1 MNXM379@MNXC3	rxn05640		MNXR27814	MNXC2%MNXC3		iyo844:PSER_Lt6;seed:rxn05640	-10000	10000			0	0
R81E464FC_B-795	1 MNXM37@MNXC3 + 1 MNXM68@MNXC3 <==> 1 MNXM48448@MNXC3 + 1 MNXM89557@MNXC3	rxn00555	GLMS_BACSU		MNXC3	2.6.1.16	ec:2.6.1.16;iabaylyiv4:L-GLN-FRUCT-6-P-AMINOTRANS-RXN;iaf1260:GF6PTA;iaf692:GF6PTA;iao358:rll_160;igt196:GF6PTA;iin800:GFA1;iit341:GF6PTA;ijn746:GF6PTA;ijr904.45632:GF6PTA;ijr904:GF6PTA;imeo21:GF6PTAr;imm904:GF6PTA;imo1053-pao1:GF6PTA;imo1056:GF6PTA;ind750:GF6PTA;inj661:GF6PTAr;isb619:GF6PTA;iso783:GF6PTA;iyo844:GF6PTA;seed:rxn00555	-10000	10000			0	0
RD4FBBC9D_B-1375	1 MNXM3809@MNXC2 <==> 1 MNXM3809@MNXC3	rxn05727		MNXR79928	MNXC2%MNXC3			-10000	10000			0	0
RC78F3BA2_B-1288	1 MNXM388@MNXC3 + 1 MNXM7@MNXC3 + 1 MNXM9@MNXC3 <==> 1 MNXM3@MNXC3 + 1 MNXM568@MNXC3	R_1070	PUR5_BACSU		MNXC3	6.3.3.1	bigg:PRAIS;biopath:RXN00013;brenda:BR126;ec:6.3.3.1;ecocyc:AIRS-RXN;iabaylyiv4:AIRS-RXN;iaf1260:PRAIS;iaf692:PRAIS;iag612:rbs_169;iao358:rll_374;iin800:ADE5_7_2;iit341:PRAIS;ijn746:PRAIS;ijr904.45632:PRAIS;ijr904:PRAIS;imeo21:PRAIS;imm904:PRAIS;imo1053-pao1:PRAIS;imo1056:PRAIS;ind750:PRAIS;inj661:PRAIS;intenz:5127;isb619:PRAIS;iso783:PRAIS;iyo844:PRAIS;kegg:R04208;metacyc:AIRS-RXN;obsolete:rxn110…	-10000	10000			0	0
RCACA05B3_LR-1308	1 MNXM389@MNXC3 + 1 MNXM38@MNXC3 --> 1 MNXM471@MNXC3 + 1 MNXM96415@MNXC3	rxn02866	ACDC_BACSU		MNXC3	1.3.99.3		0	10000			0	0
R2F04651A_B-227	1 MNXM38@MNXC3 + 1 MNXM457@MNXC3 <==> 1 MNXM90@MNXC3 + 1 MNXM96415@MNXC3	rxn10062	GBSB_BACSU	MNXR68522	MNXC3	1.1.99.1	bigg:CHOLD2m;ec:1.1.99.1;iabaylyiv4:CHD-RXN;imo1053-pao1:CHOLD2;imo1056:CHOLD2;iyo844:CHOLD2;seed:rxn10062	-10000	10000			0	0
RBFD33C74_B-1231	1 MNXM38@MNXC3 + 1 MNXM609@MNXC3 <==> 1 MNXM569@MNXC3 + 1 MNXM96415@MNXC3	rxn02270			MNXC3	1.3.99.12;1.3.99.2;1.3.99.3	aragem.45632:R03172_c;bigg:ACOAD10m;bigg:ACOADH1;ec:1.3.99.12;ec:1.3.99.2;ec:1.3.99.3;ijn746:ACOADH1;imeo21:2MBCOAD;imo1053-pao1:ACOAD10;imo1056:ACOAD10;obsolete:rxn06333;reactome:REACT_1285;reactome:REACT_136481;reactome:REACT_143715;reactome:REACT_154468;reactome:REACT_28454;reactome:REACT_32631;reactome:REACT_34562;reactome:REACT_79535;reactome:REACT_82790;reactome:REACT_83799;reactome:REACT_8…	-10000	10000			0	0
RE7D34D49_RL-1500	1 MNXM38@MNXC3 + 1 MNXM77@MNXC3 <-- 1 MNXM66@MNXC3 + 1 MNXM96415@MNXC3	IR00523	GLPD_BACSU		MNXC3			-10000	0			0	0
R40F21F7_B-341	1 MNXM3@MNXC3 + 1 MNXM4217@MNXC3 <==> 1 MNXM7@MNXC3 + 1 MNXM90434@MNXC3	rxn08299	UDPK_BACSU		MNXC3	2.7.1.107	bigg:DAGK180;ec:2.7.1.107;iaf1260:DAGK180;seed:rxn08299	-10000	10000			0	0
RE95E11BD_B-1513	1 MNXM3@MNXC3 + 1 MNXM730@MNXC3 <==> 1 MNXM7@MNXC3 + 1 MNXM92481@MNXC3	rxn01917	ARGB_BACSU		MNXC3	2.7.2.8	ec:2.7.2.8;iabaylyiv4:ACETYLGLUTKIN-RXN;iaf1260:ACGK;iaf692:ACGK;iag612:rbs_186;iao358:rll_44;igt196:ACGK;ijn746:ACGK;ijr904.45632:ACGK;ijr904:ACGK;imeo21:ACGK;imm904:ACGKm;imo1053-pao1:ACGK;imo1056:ACGK;ind750:ACGKm;inj661:ACGK;irs1563.45632:R02649_c;isb619:ACGK;iso783:ACGK;iyo844:ACGK;metacyc:ACETYLGLUTKIN-RXN;seed:rxn01917	-10000	10000			0	0
RF8AA21BE_B-1630	1 MNXM3@MNXC3 + 1 MNXM7956@MNXC3 <==> 1 MNXM6573@MNXC3 + 1 MNXM7@MNXC3	rxn10254	UDPK_BACSU		MNXC3	2.7.1.107	ec:2.7.1.107;seed:rxn10254	-10000	10000			0	0
RA43B8172_B-1041	1 MNXM3@MNXC3 + 1 MNXM7957@MNXC3 <==> 1 MNXM6574@MNXC3 + 1 MNXM7@MNXC3	rxn10257	UDPK_BACSU		MNXC3	2.7.1.107	ec:2.7.1.107;seed:rxn10257	-10000	10000			0	0
R1B9A4757_B-79	1 MNXM3@MNXC3 + 1 MNXM7958@MNXC3 <==> 1 MNXM6580@MNXC3 + 1 MNXM7@MNXC3	rxn10253	UDPK_BACSU		MNXC3	2.7.1.107	ec:2.7.1.107;seed:rxn10253	-10000	10000			0	0
RAAC195E1_B-1098	1 MNXM3@MNXC3 + 1 MNXM7959@MNXC3 <==> 1 MNXM6581@MNXC3 + 1 MNXM7@MNXC3	rxn10258	UDPK_BACSU		MNXC3	2.7.1.107	ec:2.7.1.107;seed:rxn10258	-10000	10000			0	0
R43F72F7A_B-365	1 MNXM3@MNXC3 + 1 MNXM7960@MNXC3 <==> 1 MNXM6582@MNXC3 + 1 MNXM7@MNXC3	rxn10256	UDPK_BACSU		MNXC3	2.7.1.107	ec:2.7.1.107;seed:rxn10256	-10000	10000			0	0
RF2ACFDCC_B-1584	1 MNXM3@MNXC3 + 1 MNXM7961@MNXC3 <==> 1 MNXM6583@MNXC3 + 1 MNXM7@MNXC3	rxn10255	UDPK_BACSU		MNXC3	2.7.1.107	ec:2.7.1.107;seed:rxn10255	-10000	10000			0	0
R8A7C04B7_B-864	1 MNXM42005@MNXC3 <==> 1 MNXM95017@MNXC3	rxn09399	GLGB_BACSU		MNXC3	2.4.1.18	ec:2.4.1.18;iag612:rbs_1;ind750:GBEZ;iyo844:GBEZY;obsolete:rxn09986;seed:rxn09399	-10000	10000			0	0
REDD7F69A_B-1555	1 MNXM42263@MNXC2 <==> 1 MNXM42263@MNXC3	rxn05498			MNXC2%MNXC3		iyo844:ANTIMt1;seed:rxn05498	-10000	10000			0	0
R2A002173_B-189	1 MNXM427@MNXC2 <==> 1 MNXM427@MNXC3	rxn05676		MNXR27824	MNXC2%MNXC3		iyo844:MAN6Pt6;seed:rxn05676	-10000	10000			0	0
RFEC8C7D9_B-1671	1 MNXM427@MNXC3 <==> 1 MNXM68@MNXC3	R_848	MANA1_BACSU;MANA2_BACSU;MANA3_BACSU		MNXC3	5.3.1.8	bigg:MAN6PI;brenda:BR239;ec:5.3.1.8;iabaylyiv4:MANNPISOM-RXN;iaf1260:MAN6PI;iaf692:MAN6PI;iag612:rbs_272;iag612:rbs_273;iao358:rll_327;iin800:PMI40;iit341:MAN6PI;ijr904.45632:MAN6PI;ijr904:MAN6PI;imeo21:MAN6PI;imm904:MAN6PI;imo1053-pao1:MAN6PI;imo1056:MAN6PI;ind750:MAN6PI;inj661:MAN6PI;irs1563.45632:R01819_c;isb619:MAN6PI;iyo844:MAN6PI;kegg:R00772;obsolete:rxn01330;pubmed:10980531;pubmed:8307007;…	-10000	10000			0	0
R11E1BC33_B-12	1 MNXM42@MNXC3 + 1 MNXM503@MNXC3 <==> 1 MNXM46@MNXC3 + 1 MNXM696@MNXC3	rxn01270	HIS8_BACSU		MNXC3	2.6.1.57;2.6.1.78	brenda:BR48629;ec:2.6.1.57;ec:2.6.1.78;intenz:15882;kegg:R01731;metacyc:PREPHENATE-ASP-TRANSAMINE-RXN;rhea:20445;rhea:20446;rhea:20447;rhea:20448;seed:rxn01270;upa:UCR01731;upa:UER00342	-10000	10000			0	0
R26A76961_B-163	1 MNXM4398@MNXC3 <==> 1 MNXM5467@MNXC3	rxn03690	YWHB_BACSU		MNXC3	5.3.2.-	bigg:4OT2;ec:5.3.2.-;ijn746:4OT2;kegg:R05389;seed:rxn03690	-10000	10000			0	0
RB892152F_B-1192	1 MNXM4457@MNXC3 <==> 1 MNXM597@MNXC3	rxn01044	XYLA_BACSU		MNXC3	5.3.1.5	ec:5.3.1.5;iaf1260:XYLI1;iag612:rbs_293;iao358:rll_452;ijr904.45632:XYLI1;ijr904:XYLI1;irs1563.45632:R01432_c;iyo844:XYLI1;seed:rxn01044	-10000	10000			0	0
R6801E1C8_B-617	1 MNXM4554@MNXC3 <==> 1 MNXM597@MNXC3	rxn01386	DLYKI_BACSU		MNXC3	5.3.1.15	brenda:BR224;ec:5.3.1.15;intenz:4953;kegg:R01898;rhea:14201;rhea:14202;rhea:14203;rhea:14204;seed:rxn01386	-10000	10000			0	0
REB232856_B-1529	1 MNXM4638@MNXC2 <==> 1 MNXM4638@MNXC3	R_1162	GUTA_BACSU		MNXC2%MNXC3		bigg:SBT_Lt;imm904:SBT_Lt;ind750:SBT_Lt;seed:rxn09661	-10000	10000			0	0
R3D824B9F_B-315	1 MNXM4752@MNXC2 <==> 1 MNXM4752@MNXC3	rxn05639		MNXR27813	MNXC2%MNXC3		iyo844:PSER_Dt6;seed:rxn05639	-10000	10000			0	0
RE61E8AA5_B-1491	1 MNXM47@MNXC3 <==> 1 MNXM932@MNXC3	R00420	MNAA_BACSU		MNXC3	5.1.3.14	bigg:UAG2E;bigg:UAG2Ei;ec:5.1.3.14;ecocyc:UDPGLCNACEPIM-RXN;iaf1260:UAG2E;iaf692:UAG2E;ijr904.45632:UAG2Ei;ijr904:UAG2Ei;imo1053-pao1:UAG2E;imo1056:UAG2E;intenz:19354;isb619:UAG2E;iyo844:UAG2E;kegg:R00420;metacyc:UDPGLCNACEPIM-RXN;rhea:17213;rhea:17214;rhea:17215;rhea:17216;seed:rxn00297	-10000	10000			0	0
RE538678F_B-1482	1 MNXM48448@MNXC3 <==> 1 MNXM969@MNXC3	rxn01485	GLMM_BACSU		MNXC3	5.4.2.10;5.4.2.2	ec:5.4.2.10;ec:5.4.2.2;iabaylyiv4:PHOSGLUCOSAMINEMUT-RXN;iaf1260:PGAMT;iaf692:PGAMT;iao358:rll_140;igt196:PGAMT;iin800:PCM1_2;iit341:PGAMT;ijn746:PGAMT;ijr904.45632:PGAMT;ijr904:PGAMT;imeo21:PGAMT;imm904:PGAMT;imo1053-pao1:PGAMT;imo1056:PGAMT;ind750:PGAMT;inj661:PGAMT;ips189:PGAMT;isb619:PGAMT;iso783:PGAMT;iyo844:PGAMT;seed:rxn01485	-10000	10000			0	0
R6402AA6D_B-595	1 MNXM4863@MNXC3 <==> 1 MNXM87@MNXC3	rxn01010	YTCB_BACSU		MNXC3	5.1.3.12	brenda:BR187;ec:5.1.3.12;intenz:4915;kegg:R01387;metacyc:UDP-GLUCURONATE-5-EPIMERASE-RXN;rhea:14677;rhea:14678;rhea:14679;rhea:14680;seed:rxn01010	-10000	10000			0	0
RF3C84C40_B-1595	1 MNXM508@MNXC3 <==> 1 MNXM679@MNXC3	rxn01967	PGMB_BACSU		MNXC3	5.4.2.6	brenda:BR22;ec:5.4.2.6;ecocyc:BETA-PHOSPHOGLUCOMUTASE-RXN;iao358:rll_322;intenz:4994;iyo844:PGMT_B;kegg:R02728;macie:M0206;metacyc:BETA-PHOSPHOGLUCOMUTASE-RXN;rhea:20113;rhea:20114;rhea:20115;rhea:20116;seed:rxn01967	-10000	10000			0	0
RAF8F5ADC_B-1129	1 MNXM508@MNXC3 <==> 1 MNXM68@MNXC3	R_608	G6PI_BACSU		MNXC3	5.3.1.9	ec:5.3.1.9;iabaylyiv4:PGLUCISOM-RXN;iin800:PGI1_3;imm904:G6PI3;imo1053-pao1:G6PI2;imo1056:G6PI2;ind750:G6PI2;irs1563.45632:R03321_c;metacyc:PGLUCISOM-RXN;seed:rxn02380	-10000	10000			0	0
R76FFCF22_LR-730	1 MNXM5477@MNXC3 + 1 MNXM93@MNXC3 --> 1 MNXM6742@MNXC3	rxn04712	SPL_BACSU		MNXC3	4.1.99.-	ec:4.1.99.-;kegg:R06903;seed:rxn04712	0	10000			0	0
RAB854488_B-1106	1 MNXM6281@MNXC3 + 1 MNXM96@MNXC3 <==> 1 MNXM95017@MNXC3 + 1 MNXM9@MNXC3	rxn05740	PHSG_BACSU		MNXC3	2.4.1.1	ec:2.4.1.1;iaf692:GLCP;iin800:GLC3;iin800:GPH1;ijr904.45632:GLCP;ijr904:GLCP;imeo21:GLCP;ind750:GLCP;inj661:GLCP;iyo844:GLCP;seed:rxn05740	-10000	10000			0	0
R2891BB43_B-177	1 MNXM6440@MNXC3 + 1 MNXM89612@MNXC3 <==> 2 MNXM75102@MNXC3	rxn10336	CLS1_BACSU;CLSA_BACSU		MNXC3			-10000	10000			0	0
R593B0EA1_LR-517	1 MNXM653@MNXC2 --> 1 MNXM653@MNXC3	rxn05616	CORA_BACSU;MGTE_BACSU;YFJQ_BACSU	MNXR3516	MNXC2%MNXC3		bigg:MG2tex;bigg:MG2tpp;bigg:MGt5;iaf1260:MG2tex;iaf1260:MG2tpp;iaf692:MGt5;imeo21:MGt5;imo1053-pao1:MGt5;imo1053-pao1:MGt5i;imo1056:MGt5;imo1056:MGt5i;inj661:MGt5;iso783:MGt5;iyo844:MGt5;reactome:REACT_136713;reactome:REACT_142557;reactome:REACT_142968;reactome:REACT_143897;reactome:REACT_144495;reactome:REACT_144581;reactome:REACT_145209;reactome:REACT_146417;reactome:REACT_20680;seed:rxn05616;…	0	10000			0	0
R5716393B_B-504	1 MNXM660@MNXC2 <==> 1 MNXM660@MNXC3	rxn11405			MNXC2%MNXC3		bigg:PEAMNtex;iaf1260:PEAMNtex;seed:rxn09080;seed:rxn11405	-10000	10000			0	0
R1D911E90_B-97	1 MNXM662@MNXC2 <==> 1 MNXM662@MNXC3	rxn05722		MNXR27856	MNXC2%MNXC3			-10000	10000			0	0
REB91E0F3_B-1531	1 MNXM66@MNXC2 <==> 1 MNXM66@MNXC3	rxn05578	GLPT_BACSU	MNXR27795	MNXC2%MNXC3		iag612:rbs_308;iyo844:GLY3Pt2;seed:rxn05578	-10000	10000			0	0
R46C94026_B-381	1 MNXM7028@MNXC2 <==> 1 MNXM7028@MNXC3	rxn05721		MNXR66741	MNXC2%MNXC3			-10000	10000			0	0
RE55D1EE3_LR-1486	1 MNXM711@MNXC2 --> 1 MNXM711@MNXC3	rxn10474	CORA_BACSU;YFJQ_BACSU		MNXC2%MNXC3		bigg:COBALT2tex;bigg:COBALT2tpp;bigg:COBALTt5;iaf1260:COBALT2tex;iaf1260:COBALT2tpp;ijn746:COBALT2tex;ijn746:COBALT2tpp;seed:rxn08241;seed:rxn08242;seed:rxn10474	0	10000			0	0
R690C1E27_B-627	1 MNXM721@MNXC2 <==> 1 MNXM721@MNXC3	rxn05609		MNXR27804	MNXC2%MNXC3		iyo844:MAN1Pt6;seed:rxn05609	-10000	10000			0	0
RD606E4C2_B-1383	1 MNXM73@MNXC2 <==> 1 MNXM73@MNXC3	rxn05630		MNXR27809	MNXC2%MNXC3		iyo844:PEPt6;seed:rxn05630	-10000	10000			0	0
RDCCE9107_B-1425	1 MNXM80@MNXC2 <==> 1 MNXM80@MNXC3	rxn05665		MNXR27821	MNXC2%MNXC3		iyo844:UMPt6;seed:rxn05665	-10000	10000			0	0
RD228FF50_B-1356	1 MNXM95017@MNXC2 <==> 1 MNXM95017@MNXC3	rxn05580		MNXR79915	MNXC2%MNXC3		imm904:GLCNtv;iyo844:GLYCOGENt;seed:rxn05580;seed:rxn13298	-10000	10000			0	0
RE1599536_B-1454	1 MNXM95@MNXC2 <==> 1 MNXM95@MNXC3	R_Kt7	YFKC_BACSU;YKUT_BACSU		MNXC2%MNXC3		bigg:Ktex;metacyc:TRANS-RXN-185;metacyc:TRANS-RXN-186;metacyc:TRANS-RXN-187;metacyc:TRANS-RXN-190;reactome:REACT_101905;reactome:REACT_102059;reactome:REACT_102181;reactome:REACT_103167;reactome:REACT_103402;reactome:REACT_103805;reactome:REACT_104774;reactome:REACT_105553;reactome:REACT_106238;reactome:REACT_106253;reactome:REACT_106421;reactome:REACT_106546;reactome:REACT_110369;reactome:REACT_…	-10000	10000			0	0
R190AC776_RL-65	1 MNXM970@MNXC2 <-- 1 MNXM970@MNXC3	rxn05506	ARSB_BACSU;YDFA_BACSU;YWRK_BACSU		MNXC2%MNXC3		iyo844:ARSNAt1;seed:rxn05506	-10000	0			0	0
RB07933D3_B-1139	2 MNXM10@MNXC3 + 3 MNXM1@MNXC3 + 1 MNXM87@MNXC3 <==> 1 MNXM2@MNXC3 + 1 MNXM52@MNXC3 + 2 MNXM8@MNXC3	R_UDPGDr	TUAD_BACSU;YTCA_BACSU;YWQF_BACSU		MNXC3	1.1.1.22	bigg:UDPGD;bigg:UDPGDr;ec:1.1.1.22;ecocyc:UGD-RXN;iabaylyiv4:UGD-RXN;iaf1260:UDPGD;iaf692:UDPGDr;ijr904.45632:UDPGD;ijr904:UDPGD;imeo21:UDPGD;imo1053-pao1:UDPGD;imo1056:UDPGD;inj661:UDPGD;intenz:1021;ips189:UDPGD;iso783:UDPGD;iyo844:UDPGD;kegg:R00286;obsolete:rxn09350;rhea:23596;rhea:23597;rhea:23598;rhea:23599;seed:rxn00211;upa:UCR00286;upa:UER00491	-10000	10000			0	0
REF2E7BE8_B-1562	2 MNXM114072@MNXC3 + 1 MNXM166@MNXC3 + 1 MNXM1@MNXC3 <==> 1 MNXM12236@MNXC3 + 3 MNXM1@MNXC2 + 2 MNXM537@MNXC3	rxn10044	QCRA_BACSU+QCRB_BACSU+QCRC_BACSU		MNXC2%MNXC3	1.10.2.2	ec:1.10.2.2;iyo844:CYOR3m;seed:rxn10044	-10000	10000			0	0
RC72D1C3F_B-1285	2 MNXM114072@MNXC3 + 4 MNXM1@MNXC2 + 1 MNXM2@MNXC3 <==> 6 MNXM1@MNXC3 + 0.5 MNXM4@MNXC3 + 2 MNXM537@MNXC3	rxn10043	COX1_BACSU+COX2_BACSU+COX3_BACSU+COX4_BACSU		MNXC2%MNXC3	1.9.3.1	ec:1.9.3.1;iyo844:CYOO3;seed:rxn10043	-10000	10000			0	0
R46328656_RL-377	2 MNXM12@MNXC3 + 2 MNXM1@MNXC3 + 1 MNXM4676@MNXC3 <-- 2 MNXM21@MNXC3 + 1 MNXM408@MNXC3	rxn09949	BLTD_BACSU		MNXC3	2.3.1.57	ec:2.3.1.57;iyo844:SPMDAT3;seed:rxn09949	-10000	0			0	0
RDD9E53E_LR-1431	2 MNXM1313@MNXC3 --> 1 MNXM270@MNXC3 + 1 MNXM791@MNXC3	R_RBFSb	RIBT_BACSU;RISA_BACSU		MNXC3	2.5.1.9	bigg:RBFSb;brenda:BR47473;ec:2.5.1.9;ecocyc:RIBOFLAVIN-SYN-RXN;iabaylyiv4:RIBOFLAVIN-SYN-RXN;iaf1260:RBFSb;iaf692:RBFSb;iao358:rll_399;igt196:RBFSb;iit341:RBFSb;ijn746:RBFSb;ijr904.45632:RBFSb;ijr904:RBFSb;imeo21:RBFSb;imm904:RBFSb;imo1053-pao1:RBFSb;imo1056:RBFSb;ind750:RBFSb;inj661:RBFSb;intenz:2714;isb619:RBFSb;iso783:RBFSb;iyo844:RBFSb;kegg:R00066;macie:M0247;metacyc:RIBOFLAVIN-SYN-RXN;rhea:2…	0	10000			0	0
R128355A8_LR-15	2 MNXM131@MNXC2 + 1 MNXM196@MNXC2 + 1 MNXM2@MNXC3 + 1 MNXM3@MNXC3 --> 2 MNXM131@MNXC3 + 1 MNXM196@MNXC3 + 1 MNXM1@MNXC3 + 1 MNXM7@MNXC3 + 1 MNXM9@MNXC3	R_FEDCabc	YFHA_BACSU+YFIY_BACSU+YFIZ_BACSU;YUSV_BACSU		MNXC2%MNXC3		bigg:FEDCabc;iaf692:FEDCabc;iit341:FEDCabc;imo1053-pao1:FEDCabc;imo1056:FEDCabc;iyo844:FEDCabc;seed:rxn05557	0	10000			0	0
R8C29940F_B-882	2 MNXM13@MNXC3 + 2 MNXM316@MNXC3 + 1 MNXM351@MNXC3 + 2 MNXM61@MNXC3 <==> 2 MNXM16@MNXC3 + 1 MNXM410@MNXC3	rxn04704	HEMN_BACSU;HEMZ_BACSU		MNXC3	1.3.99.22	bigg:CPPPGO2;brenda:BR48612;ec:1.3.99.22;ecocyc:HEMN-RXN;iaf1260:CPPPGO2;ijn746:CPPPGO2;intenz:11278;kegg:R06895;metacyc:HEMN-RXN;rhea:15425;rhea:15426;rhea:15427;rhea:15428;seed:rxn04704;upa:UCR06895;upa:UER00323	-10000	10000			0	0
R8266550A_B-800	2 MNXM143@MNXC3 <==> 1 MNXM1680@MNXC3 + 1 MNXM2@MNXC3	rxn00016	YBBD_BACSU		MNXC3	3.2.1.52	biopath:RXN00429;ec:3.2.1.52;irs1563.45632:R00022_c;iso783:HXAD;iyo844:HXAD;kegg:R00022;kegg:R06141;metacyc:RXN-12625;rhea:30671;rhea:30672;rhea:30673;rhea:30674;seed:rxn00016	-10000	10000			0	0
R7161AD66_B-689	2 MNXM1495@MNXC3 <==> 1 MNXM6335@MNXC3 + 1 MNXM89612@MNXC3	rxn10335	CLS1_BACSU;CLSA_BACSU		MNXC3			-10000	10000			0	0
RBEF6EB74_LR-1226	2 MNXM156@MNXC3 + 1 MNXM3@MNXC3 --> 1 MNXM1@MNXC3 + 1 MNXM669@MNXC3 + 1 MNXM7@MNXC3 + 1 MNXM9@MNXC3	R_ALAALAr	DDL_BACSU	MNXR614	MNXC3	6.3.2.4	bigg:ALAALAr;brenda:BR120;ec:6.3.2.4;ecocyc:DALADALALIG-RXN;iabaylyiv4:DALADALALIG-RXN;iaf1260:ALAALAr;iao358:rll_110;iit341:ALAALAr;ijn746:ALAALAr;ijr904.45632:ALAALAr;ijr904:ALAALAr;imeo21:ALAALAr;imo1053-pao1:ALAALA;inj661:ALAALAr;intenz:10455;isb619:ALAALAr;iso783:ALAALA;iyo844:ALAALA;kegg:R01150;metacyc:DALADALALIG-RXN;rhea:11224;rhea:11225;rhea:11226;rhea:11227;seed:rxn00851	0	10000			0	0
RDA9A4C78_B-1414	2 MNXM156@MNXC3 <==> 1 MNXM2@MNXC3 + 1 MNXM669@MNXC3	rxn07466	DPPA_BACSU	MNXR612	MNXC3	3.4.13.22;3.4.17.14	bigg:ALAALAD;brenda:BR48417;ec:3.4.13.22;ec:3.4.17.14;ecocyc:3.4.13.22-RXN;iaf1260:ALAALAD;imeo21:ALAALAD;inj661:ALAALAD;intenz:17081;iyo844:DAAOP;kegg:R07651;metacyc:3.4.13.22-RXN;rhea:20661;rhea:20662;rhea:20663;rhea:20664;seed:rxn07466	-10000	10000			0	0
R39E1485B_B-293	2 MNXM16@MNXC3 + 1 MNXM414@MNXC3 <==> 2 MNXM19@MNXC3 + 1 MNXM1@MNXC3 + 1 MNXM672@MNXC3	R_1285	NASF_BACSU;SUMT_BACSU	MNXR5286	MNXC3	2.1.1.107	bigg:UPP3MT;brenda:BS319582;ec:2.1.1.107;iabaylyiv4:UROPORIIIMETHYLTRANSA-RXN;iaf1260:UPP3MT;iaf692:UPP3MT;igt196:UPP3MT;ijn746:UPP3MT;imeo21:UPP3MT;imm904:UPP3MT;imo1053-pao1:UPP3MT;imo1056:UPP3MT;inj661:UPP3MT;intenz:11093;isb619:UPP3MT;iso783:UPP3MT;kegg:R03194;metacyc:RXN-13403;pubmed:11980703;pubmed:2407234;rhea:32459;rhea:32460;rhea:32461;rhea:32462;seed:rxn02287;upa:UCR03194;upa:UER00211	-10000	10000			0	0
RF14C38FC_RL-1574	2 MNXM1@MNXC2 + 1 MNXM2244@MNXC3 + 1 MNXM7@MNXC3 + 1 MNXM9@MNXC3 <-- 1 MNXM1@MNXC3 + 1 MNXM2244@MNXC2 + 1 MNXM2@MNXC3 + 1 MNXM3@MNXC3	rxn05597			MNXC2%MNXC3		iyo844:LANTHabc;seed:rxn05597	-10000	0			0	0
RC3F85A29_RL-1263	2 MNXM1@MNXC2 + 1 MNXM78362@MNXC3 + 1 MNXM7@MNXC3 + 1 MNXM9@MNXC3 <-- 1 MNXM1@MNXC3 + 1 MNXM2@MNXC3 + 1 MNXM3@MNXC3 + 1 MNXM78362@MNXC2	rxn05148	YFMC_BACSU+YFMD_BACSU+YFME_BACSU+YFMF_BACSU		MNXC2%MNXC3	3.6.3.41	ec:3.6.3.41;iaf1260:PHEMEabcpp;iit341:HEMEti;isb619:HEMEti;metacyc:3.6.3.41-RXN;seed:rxn05148;seed:rxn09115	-10000	0			0	0
RD324BDDB_B-1361	2 MNXM1@MNXC3 + 1 MNXM20@MNXC3 + 1 MNXM6@MNXC3 <==> 1 MNXM2@MNXC3 + 1 MNXM5@MNXC3 + 1 MNXM770@MNXC3	rxn00196	ALDH1_BACSU		MNXC3	1.2.1.26;1.2.1.3	biopath:RXN00593;brenda:BR29396;brenda:BS189182;brenda:BS189182_WOP;ec:1.2.1.26;ec:1.2.1.3;iabaylyiv4:2;intenz:1369;kegg:R00264;metacyc:25-DIOXOVALERATE-DEHYDROGENASE-RXN;rhea:11296;rhea:11297;rhea:11298;rhea:11299;seed:rxn00196;upa:UCR00264;upa:UER00573	-10000	10000			0	0
R2350500D_RL-138	2 MNXM1@MNXC3 + 1 MNXM276@MNXC3 + 1 MNXM39@MNXC3 <-- 1 MNXM494@MNXC3 + 1 MNXM4@MNXC3	rxn05092	MTND_BACSU		MNXC3	1.13.11.54	brenda:BR48660;ec:1.13.11.54;imo1053-pao1:DKMD2K;imo1056:DKMD2K;intenz:16486;iyo844:DKMD2K;kegg:R07364;metacyc:R147-RXN;obsolete:rxn09890;rhea:24504;rhea:24505;rhea:24506;rhea:24507;seed:rxn05092;upa:UCR07364;upa:UER00878	-10000	0			0	0
RF4264E34_B-1599	2 MNXM1@MNXC3 + 1 MNXM289@MNXC3 + 1 MNXM6@MNXC3 <==> 1 MNXM2@MNXC3 + 1 MNXM457@MNXC3 + 1 MNXM5@MNXC3	R_r0553	BETB_BACSU		MNXC3	1.2.1.8	bigg:BETALDHy;brenda:BS386385;brenda:BS386385_WOP;ec:1.2.1.8;iaf1260:BETALDHy;ijr904.45632:BETALDHy;ijr904:BETALDHy;isb619:BETALDHy;kegg:R02566;metacyc:RXN-14066;obsolete:rxn08177;pubmed:2194570;rhea:30067;rhea:30068;rhea:30069;rhea:30070;seed:rxn01868	-10000	10000			0	0
RB3DFA702_B-1160	2 MNXM1@MNXC3 + 1 MNXM2@MNXC3 + 1 MNXM53310@MNXC3 <==> 1 MNXM4@MNXC3 + 1 MNXM95055@MNXC3	rxn10048	CTAA_BACSU		MNXC3			-10000	10000			0	0
R71FF2944_RL-696	2 MNXM1@MNXC3 + 1 MNXM31@MNXC3 + 1 MNXM92581@MNXC3 <-- 1 MNXM4512@MNXC3 + 1 MNXM53@MNXC3	R_PSSA140	PSS_BACSU		MNXC3	2.7.8.8	bigg:PSSA140;ec:2.7.8.8;iaf1260:PSSA140;seed:rxn09206	-10000	0			0	0
R23B87199_RL-142	2 MNXM1@MNXC3 + 1 MNXM336@MNXC3 + 1 MNXM80@MNXC3 <-- 1 MNXM2@MNXC3 + 1 MNXM89795@MNXC3	rxn09348	YUND_BACSU		MNXC3	3.6.1.45		-10000	0			0	0
R34F1AC9E_RL-262	2 MNXM1@MNXC3 + 1 MNXM340@MNXC3 + 1 MNXM80@MNXC3 <-- 1 MNXM2@MNXC3 + 1 MNXM47@MNXC3	rxn09341	YUND_BACSU		MNXC3	3.6.1.45		-10000	0			0	0
RF16FCAFA_B-1576	2 MNXM1@MNXC3 + 1 MNXM56014@MNXC3 <==> 2 MNXM55@MNXC3 + 1 MNXM78362@MNXC3	rxn10001			MNXC3		iyo844:HEMECS;seed:rxn10001	-10000	10000			0	0
R2FD92936_RL-232	2 MNXM1@MNXC3 + 1 MNXM607@MNXC3 + 1 MNXM7@MNXC3 + 1 MNXM9@MNXC3 <-- 1 MNXM3@MNXC3 + 1 MNXM42@MNXC3 + 1 MNXM507@MNXC3	R_PRAIS	PUR7_BACSU	MNXR4425	MNXC3	6.3.2.6	bigg:PRASCS;bigg:PRASCSi;biopath:RXN00534;brenda:BR122;ec:6.3.2.6;ecocyc:SAICARSYN-RXN;iabaylyiv4:SAICARSYN-RXN;iaf1260:PRASCS;iaf692:PRASCS;iag612:rbs_165;iao358:rll_366;iin800:ADE1;iit341:PRASCS;ijn746:PRASCS;ijr904.45632:PRASCS;ijr904:PRASCS;imeo21:PRASCS;imm904:PRASCS;imo1053-pao1:PRASCS;imo1056:PRASCS;ind750:PRASCS;inj661:PRASCS;intenz:16665;isb619:PRASCS;iso783:PRASCS;iyo844:PRASCS;kegg:R04…	-10000	0			0	0
RA8ACE2A6_RL-1073	2 MNXM1@MNXC3 + 1 MNXM63469@MNXC3 + 1 MNXM80@MNXC3 <-- 1 MNXM225@MNXC3 + 1 MNXM2@MNXC3	rxn09340	YUND_BACSU		MNXC3	3.6.1.45	bigg:UACGALPpp;ec:3.6.1.45;iaf1260:UACGALPpp;seed:rxn09340	-10000	0			0	0
R857D09A5_RL-823	2 MNXM1@MNXC3 + 1 MNXM80@MNXC3 + 1 MNXM96@MNXC3 <-- 1 MNXM2@MNXC3 + 1 MNXM52@MNXC3	rxn00212	YUND_BACSU		MNXC3	3.6.1.8		-10000	0			0	0
R78E921A2_LR-744	2 MNXM1@MNXC3 + 2 MNXM330@MNXC3 --> 1 MNXM22@MNXC3 + 1 MNXM4@MNXC3	R_SPODMc	SODM_BACSU;SODF_BACSU;YOJM_BACSU		MNXC3	1.15.1.1	bigg:SPODM;bigg:SPODMe;bigg:SPODMm;bigg:SPODMn;bigg:SPODMpp;bigg:SPODMx;brenda:BR40380;ec:1.15.1.1;ecocyc:SUPEROX-DISMUT-RXN;iabaylyiv4:SUPEROX-DISMUT-RXN;iaf1260:SPODM;iaf1260:SPODMpp;iaf692:SPODM;iao358:rll_411;iit341:SPODM;ijr904.45632:SPODM;ijr904:SPODM;imeo21:SPODM;imo1053-pao1:SOD;imo1056:SOD;inj661:SPODM;intenz:2045;irs1563.45632:R00275_c;isb619:SPODM;iso783:SOD;iyo844:SODr;kegg:R00275;mac…	0	10000			0	0
R6ED00B89_B-673	2 MNXM2@MNXC3 + 1 MNXM42463@MNXC3 <==> 3 MNXM461@MNXC3	rxn09988	ABF2_BACSU;ABFA_BACSU		MNXC3	3.2.1.55	ec:3.2.1.55;iyo844:LAAF;seed:rxn09988	-10000	10000			0	0
R1BD5CC72_RL-81	2 MNXM2@MNXC3 + 2 MNXM609@MNXC3 <-- 1 MNXM4@MNXC3 + 2 MNXM569@MNXC3	R_ACOAD20	ACDB_BACSU		MNXC3	1.3.99.2	ec:1.3.99.2;imo1053-pao1:ACOAD20;imo1056:ACOAD20;iyo844:ACOAD20;obsolete:rxn06331;obsolete:rxn10402;seed:rxn02268	-10000	0			0	0
R2B254C1B_RL-199	2 MNXM2@MNXC3 + 2 MNXM947@MNXC3 <-- 2 MNXM470@MNXC3 + 1 MNXM4@MNXC3	R02660	ACDB_BACSU		MNXC3	1.3.99.2	bigg:ACOADH2;ec:1.3.99.2;ijn746:ACOADH2;iyo844:ACOAD19;seed:rxn01923	-10000	0			0	0
R2BA47809_B-203	2 MNXM32179@MNXC3 <==> 1 MNXM6370@MNXC3 + 1 MNXM89612@MNXC3	rxn10334	CLS1_BACSU;CLSA_BACSU		MNXC3			-10000	10000			0	0
R9ABD4_B-971	2 MNXM5124@MNXC3 <==> 1 MNXM6175@MNXC3 + 1 MNXM89612@MNXC3	rxn10338	CLS1_BACSU;CLSA_BACSU		MNXC3			-10000	10000			0	0
R8E2C6ACB_B-896	2 MNXM5125@MNXC3 <==> 1 MNXM6176@MNXC3 + 1 MNXM89612@MNXC3	rxn10341	CLS1_BACSU;CLSA_BACSU		MNXC3			-10000	10000			0	0
R8D822F91_B-887	2 MNXM5129@MNXC3 <==> 1 MNXM6297@MNXC3 + 1 MNXM89612@MNXC3	rxn10337	CLS1_BACSU;CLSA_BACSU		MNXC3			-10000	10000			0	0
R19C21CF3_B-68	2 MNXM5130@MNXC3 <==> 1 MNXM6298@MNXC3 + 1 MNXM89612@MNXC3	rxn10342	CLS1_BACSU;CLSA_BACSU		MNXC3			-10000	10000			0	0
RE760F135_B-1495	2 MNXM5131@MNXC3 <==> 1 MNXM6301@MNXC3 + 1 MNXM89612@MNXC3	rxn10340	CLS1_BACSU;CLSA_BACSU		MNXC3			-10000	10000			0	0
R617FE923_B-575	2.9386 MNXM11@MNXC3 + 1 MNXM61508@MNXC3 <==> 0.6331 MNXM121@MNXC3 + 0.7706 MNXM3@MNXC3 + 0.9496 MNXM51@MNXC3 + 0.5853 MNXM63@MNXC3	rxn05295	CCA_BACSU+MNMA_BACSU+NUSA_BACSU+RNC_BACSU+RNPA_BACSU+RPOA_BACSU+RPOB_BACSU+RPOC_BACSU+RPOD_BACSU+TRMD_BACSU+TRML_BACSU+YHDL_BACSU+YYCF_BACSU+YYCG_BACSU		MNXC3			-10000	10000			0	0
R534B069A_RL-473	24 MNXM11@MNXC3 + 24 MNXM14@MNXC3 + 23 MNXM1@MNXC3 + 1 MNXM8310@MNXC3 <-- 24 MNXM156@MNXC3 + 24 MNXM3@MNXC3 + 1 MNXM5623@MNXC3	rxn10323	YVHJ_BACSU		MNXC3			-10000	0			0	0
R64EB8CD_RL-599	24 MNXM11@MNXC3 + 24 MNXM14@MNXC3 + 24 MNXM1@MNXC3 + 1 MNXM8306@MNXC3 <-- 24 MNXM156@MNXC3 + 24 MNXM3@MNXC3 + 1 MNXM5622@MNXC3	rxn10320	YVHJ_BACSU		MNXC3			-10000	0			0	0
RE7BEA41F_RL-1498	24 MNXM11@MNXC3 + 24 MNXM14@MNXC3 + 24 MNXM1@MNXC3 + 1 MNXM8759@MNXC3 <-- 24 MNXM156@MNXC3 + 24 MNXM3@MNXC3 + 1 MNXM5792@MNXC3	rxn10319	YVHJ_BACSU		MNXC3			-10000	0			0	0
R7C127A85_RL-764	24 MNXM11@MNXC3 + 24 MNXM14@MNXC3 + 24 MNXM1@MNXC3 + 1 MNXM8763@MNXC3 <-- 24 MNXM156@MNXC3 + 24 MNXM3@MNXC3 + 1 MNXM5793@MNXC3	rxn10324	YVHJ_BACSU		MNXC3			-10000	0			0	0
R73716613_RL-711	24 MNXM11@MNXC3 + 24 MNXM14@MNXC3 + 24 MNXM1@MNXC3 + 1 MNXM8770@MNXC3 <-- 24 MNXM156@MNXC3 + 24 MNXM3@MNXC3 + 1 MNXM5794@MNXC3	rxn10322	YVHJ_BACSU		MNXC3			-10000	0			0	0
R9CEBED8C_RL-982	24 MNXM11@MNXC3 + 24 MNXM14@MNXC3 + 24 MNXM1@MNXC3 + 1 MNXM8775@MNXC3 <-- 24 MNXM156@MNXC3 + 24 MNXM3@MNXC3 + 1 MNXM5797@MNXC3	rxn10321	YVHJ_BACSU		MNXC3			-10000	0			0	0
RBD00E8B1_RL-1218	24 MNXM11@MNXC3 + 24 MNXM14@MNXC3 + 24 MNXM1@MNXC3 + 1 MNXM8987@MNXC3 <-- 24 MNXM156@MNXC3 + 24 MNXM3@MNXC3 + 1 MNXM5882@MNXC3	rxn10316	YVHJ_BACSU		MNXC3			-10000	0			0	0
RE3418021_RL-1466	24 MNXM11@MNXC3 + 24 MNXM14@MNXC3 + 24 MNXM1@MNXC3 + 1 MNXM9120@MNXC3 <-- 24 MNXM156@MNXC3 + 24 MNXM3@MNXC3 + 1 MNXM5933@MNXC3	rxn10318	YVHJ_BACSU		MNXC3			-10000	0			0	0
RA1F16E35_RL-1026	24 MNXM11@MNXC3 + 24 MNXM14@MNXC3 + 26 MNXM1@MNXC3 + 1 MNXM8892@MNXC3 <-- 24 MNXM156@MNXC3 + 24 MNXM3@MNXC3 + 1 MNXM5827@MNXC3	rxn10317	YVHJ_BACSU		MNXC3			-10000	0			0	0
RF530FA41_B-1606	24 MNXM17@MNXC3 + 24 MNXM1@MNXC3 + 1 MNXM8307@MNXC3 <==> 24 MNXM52@MNXC3 + 1 MNXM5622@MNXC3	rxn10302	TAGE_BACSU		MNXC3	2.4.1.52		-10000	10000			0	0
RBA96C5EB_B-1200	24 MNXM17@MNXC3 + 24 MNXM1@MNXC3 + 1 MNXM8308@MNXC3 <==> 24 MNXM47@MNXC3 + 1 MNXM5622@MNXC3	rxn10311	TAGO_BACSU		MNXC3	2.7.8.-		-10000	10000			0	0
RE1FAA5BB_B-1459	24 MNXM17@MNXC3 + 24 MNXM1@MNXC3 + 1 MNXM8311@MNXC3 <==> 24 MNXM52@MNXC3 + 1 MNXM5623@MNXC3	rxn10305	TAGE_BACSU		MNXC3	2.4.1.52		-10000	10000			0	0
RC2A52206_B-1250	24 MNXM17@MNXC3 + 24 MNXM1@MNXC3 + 1 MNXM8312@MNXC3 <==> 24 MNXM47@MNXC3 + 1 MNXM5623@MNXC3	rxn10314	TAGO_BACSU		MNXC3	2.7.8.-		-10000	10000			0	0
R418CB883_B-344	24 MNXM17@MNXC3 + 24 MNXM1@MNXC3 + 1 MNXM8760@MNXC3 <==> 24 MNXM52@MNXC3 + 1 MNXM5792@MNXC3	rxn10301	TAGE_BACSU		MNXC3	2.4.1.52		-10000	10000			0	0
R9D400818_B-987	24 MNXM17@MNXC3 + 24 MNXM1@MNXC3 + 1 MNXM8761@MNXC3 <==> 24 MNXM47@MNXC3 + 1 MNXM5792@MNXC3	rxn10310	TAGO_BACSU		MNXC3	2.7.8.-		-10000	10000			0	0
RC3ACDB3A_B-1259	24 MNXM17@MNXC3 + 24 MNXM1@MNXC3 + 1 MNXM8764@MNXC3 <==> 24 MNXM52@MNXC3 + 1 MNXM5793@MNXC3	rxn10306	TAGE_BACSU		MNXC3	2.4.1.52		-10000	10000			0	0
R1F606BA1_B-108	24 MNXM17@MNXC3 + 24 MNXM1@MNXC3 + 1 MNXM8765@MNXC3 <==> 24 MNXM47@MNXC3 + 1 MNXM5793@MNXC3	rxn10315	TAGO_BACSU		MNXC3	2.7.8.-		-10000	10000			0	0
R34EC1D4F_B-261	24 MNXM17@MNXC3 + 24 MNXM1@MNXC3 + 1 MNXM8771@MNXC3 <==> 24 MNXM52@MNXC3 + 1 MNXM5794@MNXC3	rxn10304	TAGE_BACSU		MNXC3	2.4.1.52		-10000	10000			0	0
R17B39AF2_B-53	24 MNXM17@MNXC3 + 24 MNXM1@MNXC3 + 1 MNXM8772@MNXC3 <==> 24 MNXM47@MNXC3 + 1 MNXM5794@MNXC3	rxn10313	TAGO_BACSU		MNXC3	2.7.8.-		-10000	10000			0	0
RA109C36A_B-1015	24 MNXM17@MNXC3 + 24 MNXM1@MNXC3 + 1 MNXM8776@MNXC3 <==> 24 MNXM52@MNXC3 + 1 MNXM5797@MNXC3	rxn10303	TAGE_BACSU		MNXC3	2.4.1.52		-10000	10000			0	0
R7DC573F1_B-772	24 MNXM17@MNXC3 + 24 MNXM1@MNXC3 + 1 MNXM8777@MNXC3 <==> 24 MNXM47@MNXC3 + 1 MNXM5797@MNXC3	rxn10312	TAGO_BACSU		MNXC3	2.7.8.-		-10000	10000			0	0
RAFE26F73_B-1132	24 MNXM17@MNXC3 + 24 MNXM1@MNXC3 + 1 MNXM8893@MNXC3 <==> 24 MNXM52@MNXC3 + 1 MNXM5827@MNXC3	rxn10299	TAGE_BACSU		MNXC3	2.4.1.52		-10000	10000			0	0
RA8EA80C3_B-1075	24 MNXM17@MNXC3 + 24 MNXM1@MNXC3 + 1 MNXM8894@MNXC3 <==> 24 MNXM47@MNXC3 + 1 MNXM5827@MNXC3	rxn10308	TAGO_BACSU		MNXC3	2.7.8.-		-10000	10000			0	0
RF026C70A_B-1567	24 MNXM17@MNXC3 + 24 MNXM1@MNXC3 + 1 MNXM8988@MNXC3 <==> 24 MNXM52@MNXC3 + 1 MNXM5882@MNXC3	rxn10298	TAGE_BACSU		MNXC3	2.4.1.52		-10000	10000			0	0
R2CEA7791_B-211	24 MNXM17@MNXC3 + 24 MNXM1@MNXC3 + 1 MNXM8989@MNXC3 <==> 24 MNXM47@MNXC3 + 1 MNXM5882@MNXC3	rxn10307	TAGO_BACSU		MNXC3	2.7.8.-		-10000	10000			0	0
RBD5981F0_B-1220	24 MNXM17@MNXC3 + 24 MNXM1@MNXC3 + 1 MNXM9121@MNXC3 <==> 24 MNXM52@MNXC3 + 1 MNXM5933@MNXC3	rxn10300	TAGE_BACSU		MNXC3	2.4.1.52		-10000	10000			0	0
R9E06064D_B-997	24 MNXM17@MNXC3 + 24 MNXM1@MNXC3 + 1 MNXM9122@MNXC3 <==> 24 MNXM47@MNXC3 + 1 MNXM5933@MNXC3	rxn10309	TAGO_BACSU		MNXC3	2.7.8.-		-10000	10000			0	0
RD37279D6_B-1364	24 MNXM1@MNXC3 + 24 MNXM31@MNXC3 + 1 MNXM5622@MNXC3 <==> 1 MNXM6240@MNXC3 + 24 MNXM775@MNXC3	rxn10293	TAGF_BACSU		MNXC3	2.7.8.12		-10000	10000			0	0
R5D16D424_B-547	24 MNXM1@MNXC3 + 24 MNXM31@MNXC3 + 1 MNXM5623@MNXC3 <==> 1 MNXM6241@MNXC3 + 24 MNXM775@MNXC3	rxn10296	TAGF_BACSU		MNXC3	2.7.8.12		-10000	10000			0	0
R394C486F_B-288	24 MNXM1@MNXC3 + 24 MNXM31@MNXC3 + 1 MNXM5792@MNXC3 <==> 1 MNXM6242@MNXC3 + 24 MNXM775@MNXC3	rxn10292	TAGF_BACSU		MNXC3	2.7.8.12		-10000	10000			0	0
RB728E59D_B-1180	24 MNXM1@MNXC3 + 24 MNXM31@MNXC3 + 1 MNXM5793@MNXC3 <==> 1 MNXM6243@MNXC3 + 24 MNXM775@MNXC3	rxn10297	TAGF_BACSU		MNXC3	2.7.8.12		-10000	10000			0	0
RAAF5A8C1_B-1100	24 MNXM1@MNXC3 + 24 MNXM31@MNXC3 + 1 MNXM5794@MNXC3 <==> 1 MNXM6244@MNXC3 + 24 MNXM775@MNXC3	rxn10295	TAGF_BACSU		MNXC3	2.7.8.12		-10000	10000			0	0
RF66313F9_B-1615	24 MNXM1@MNXC3 + 24 MNXM31@MNXC3 + 1 MNXM5797@MNXC3 <==> 1 MNXM6245@MNXC3 + 24 MNXM775@MNXC3	rxn10294	TAGF_BACSU		MNXC3	2.7.8.12		-10000	10000			0	0
RCF950721_B-1337	24 MNXM1@MNXC3 + 24 MNXM31@MNXC3 + 1 MNXM5827@MNXC3 <==> 1 MNXM6246@MNXC3 + 24 MNXM775@MNXC3	rxn10290	TAGF_BACSU		MNXC3	2.7.8.12		-10000	10000			0	0
R72F9381F_B-704	24 MNXM1@MNXC3 + 24 MNXM31@MNXC3 + 1 MNXM5882@MNXC3 <==> 1 MNXM6247@MNXC3 + 24 MNXM775@MNXC3	rxn10289	TAGF_BACSU		MNXC3	2.7.8.12		-10000	10000			0	0
R691E1F36_B-628	24 MNXM1@MNXC3 + 24 MNXM31@MNXC3 + 1 MNXM5933@MNXC3 <==> 1 MNXM6248@MNXC3 + 24 MNXM775@MNXC3	rxn10291	TAGF_BACSU		MNXC3	2.7.8.12		-10000	10000			0	0
R186ADE47_B-58	3 MNXM27@MNXC2 + 1 MNXM9@MNXC2 <==> 3 MNXM27@MNXC3 + 1 MNXM9@MNXC3	T_R_PIt7	YQEW_BACSU	MNXR4297	MNXC2%MNXC3		bigg:PIt7;bigg:PIt7ir;isb619:PIt7;iyo844:PIt8;seed:rxn05313	-10000	10000			0	0
R8B735A24_B-876	3.1023 MNXM11@MNXC3 + 0.8807 MNXM1@MNXC3 + 1 MNXM634@MNXC3 <==> 0.884 MNXM286@MNXC3 + 0.6692 MNXM344@MNXC3 + 0.6684 MNXM360@MNXC3 + 0.8807 MNXM88255@MNXC3	rxn05294	DBH1_BACSU+DNAA_BACSU+DNAB_BACSU+DNAC_BACSU+DNAD_BACSU+DNAI_BACSU+DNLJ_BACSU+DPO3A_BACSU+DPO3B_BACSU+DPO3X_BACSU+DPO3_BACSU+GYRA_BACSU+GYRB_BACSU+HOLB_BACSU+LIGB_BACSU+PARC_BACSU+PARE_BACSU+PCRA_BACSU+PRIA_BACSU+PRIM_BACSU+SCPA_BACSU+SCPB_BACSU+SMC_BACSU+SSB1_BACSU+TOP1_BACSU+YDIO_BACSU+YQEN_BACSU;DBH1_BACSU+DNAA_BACSU+DNAB_BACSU+DNAC_BACSU+DNAD_BACSU+DNAI_BACSU+DNLJ_BACSU+DPO3A_BACSU+DPO3B_BACSU…		MNXC3			-10000	10000			0	0
R2E75CBCD_B-221	30 MNXM17@MNXC3 + 60 MNXM1@MNXC3 + 1 MNXM5305@MNXC3 + 30 MNXM80@MNXC3 <==> 30 MNXM225@MNXC3 + 1 MNXM2@MNXC3 + 30 MNXM52@MNXC3	rxn10197	GGAA_BACSU;GGAB_BACSU		MNXC3			-10000	10000			0	0
R4799A1CC_B-389	4 MNXM13@MNXC3 + 1 MNXM410@MNXC3 <==> 4 MNXM1@MNXC3 + 1 MNXM414@MNXC3	R_1287	DCUP_BACSU		MNXC3	4.1.1.37	bigg:UPPDC1;biopath:RXN01359;brenda:BR296;ec:4.1.1.37;ecocyc:UROGENDECARBOX-RXN;iabaylyiv4:UROGENDECARBOX-RXN;iaf1260:UPPDC1;iit341:UPPDC1;ijn746:UPPDC1;ijr904.45632:UPPDC1;ijr904:UPPDC1;imeo21:UPPDC1;imm904:UPPDC1;imo1053-pao1:UPPDC1;imo1056:UPPDC1;ind750:UPPDC1;inj661:UPPDC1;intenz:4531;isb619:UPPDC1;iso783:UPPDC1;iyo844:UPPDC1;kegg:R03197;metacyc:UROGENDECARBOX-RXN;pubmed:6822570;pubmed:864473…	-10000	10000			0	0
R36FC8FC5_B-278	4 MNXM1@MNXC3 + 1 MNXM56016@MNXC3 <==> 3 MNXM4@MNXC3 + 1 MNXM78362@MNXC3	rxn10002			MNXC3			-10000	10000			0	0
R8AADDBBC_RL-865	45 MNXM11@MNXC3 + 1 MNXM12741@MNXC3 + 45 MNXM14@MNXC3 + 45 MNXM1@MNXC3 <-- 45 MNXM156@MNXC3 + 45 MNXM3@MNXC3 + 1 MNXM7696@MNXC3	rxn10191	DLTA_BACSU+DLTB_BACSU+DLTC_BACSU+DLTD_BACSU		MNXC3	6.1.1.13		-10000	0			0	0
RABC0D0F7_B-1108	45 MNXM17@MNXC3 + 45 MNXM1@MNXC3 + 45 MNXM80@MNXC3 + 1 MNXM9134@MNXC3 <==> 45 MNXM225@MNXC3 + 45 MNXM87@MNXC3	rxn09996	TUAA_BACSU+TUAB_BACSU+TUAC_BACSU+TUAE_BACSU+TUAF_BACSU+TUAG_BACSU+TUAH_BACSU		MNXC3		ips189:TEICH45;iyo844:TEICH45;seed:rxn09996	-10000	10000			0	0
R89F34865_B-857	45 MNXM1@MNXC3 + 45 MNXM31@MNXC3 + 1 MNXM7696@MNXC3 <==> 1 MNXM2843@MNXC3 + 45 MNXM775@MNXC3	rxn10192	TAGB_BACSU+TAGF_BACSU		MNXC3	2.7.8.12		-10000	10000			0	0
R3B56FC95_LR-301	5 MNXM2@MNXC3 + 1 MNXM49266@MNXC3 --> 6 MNXM41@MNXC3	rxn09989	O16G1_BACSU		MNXC3		brenda:BS390200;iyo844:MLTG6;seed:rxn09989;seed:rxn10401	0	10000			0	0
R585D4905_B-513	6 MNXM2@MNXC3 + 2 MNXM346@MNXC3 <==> 2 MNXM351@MNXC3 + 3 MNXM4@MNXC3	rxn02304	PPOX_BACSU	MNXR69777	MNXC3	1.3.3.4	bigg:PPPGO;bigg:PPPGOm;biopath:RXN00058;ec:1.3.3.4;iabaylyiv4:PROTOPORGENOXI-RXN;iaf1260:PPPGO;iit341:PPPGO;ijn746:PPPGO;ijr904.45632:PPPGO;ijr904:PPPGO;imeo21:PPPGO;imm904:PPPGOm;imo1053-pao1:PPPGO;imo1056:PPPGO;ind750:PPPGOm;inj661:PPPGO;isb619:PPPGO;iso783:PPPGO;iyo844:PPPGO;reactome:REACT_115922;seed:rxn02304;seed:rxn09179;seed:rxn12219	-10000	10000			0	0
R9057590C_RL-905	7 MNXM11@MNXC3 + 1 MNXM326@MNXC3 <-- 1 MNXM2473@MNXC3 + 7 MNXM83@MNXC3	rxn04308	UPPS_BACSU		MNXC3	2.5.1.31	ec:2.5.1.31;iyo844:IPDPUPT;seed:rxn04308	-10000	0			0	0
R48E37591_B-394	1 BIOMASS@MNXC3 <==>	EX_cpd11416_c			boundary			-10000	10000			0	1
RC3DD8C80_B-1262	1 MNXM1026@MNXC2 <==>	R_EX_mobd_e			boundary			-10000	10000			0	1
R39E2D7A4_B-294	1 MNXM1031@MNXC2 <==>	EX_cpd00432_e			boundary			-10000	10000			0	1
R5EEA7D02_B-561	1 MNXM107@MNXC2 <==>	R_EX_no2_LPAREN_e_RPAREN_			boundary			-10000	10000			0	1
RD1EDEFE4_B-1353	1 MNXM1080@MNXC2 <==>	EX_cpd00652_e			boundary			-10000	10000			0	1
R15DF7064_B-35	1 MNXM111@MNXC2 <==>	R_EX_fe2_e			boundary			-10000	10000			0	1
R88D3F723_B-849	1 MNXM11237@MNXC2 <==>	EX_cpd01991_e			boundary			-10000	10000			0	1
R69EB6649_B-637	1 MNXM113@MNXC2 <==>	EX_cpd00126_e			boundary			-10000	10000			0	1
RCA8470BB_B-1306	1 MNXM11409@MNXC2 <==>	EX_cpd05190_e			boundary			-10000	10000			0	1
R71773639_B-690	1 MNXM114180@MNXC2 <==>	EX_cpd00276_e			boundary			-10000	10000			0	1
R3279822F_B-250	1 MNXM114199@MNXC2 <==>	EX_cpd00870_e			boundary			-10000	10000			0	1
R3E15D408_B-319	1 MNXM114@MNXC2 <==>	R_PROxtO;R_PROxtI			boundary			-10000	10000			0	1
R354FD644_B-266	1 MNXM1151@MNXC2 <==>	EX_cpd00396_e			boundary			-10000	10000			0	1
R91834A13_B-910	1 MNXM117@MNXC2 <==>	R_UREAxtO;R_UREAxtI			boundary			-10000	10000			0	1
R3BC58D12_B-305	1 MNXM11@MNXC2 <==>	EX_cpd00012_e			boundary			-10000	10000			0	1
RA1066942_B-1014	1 MNXM1233@MNXC2 <==>	EX_cpd01171_e			boundary			-10000	10000			0	1
RC8EB9D57_B-1296	1 MNXM126@MNXC2 <==>	EX_cpd00169_e			boundary			-10000	10000			0	1
R4B1B024B_B-412	1 MNXM1275@MNXC2 <==>	EX_cpd00637_e			boundary			-10000	10000			0	1
R1B491561_B-77	1 MNXM127@MNXC2 <==>	R_MIxtO;R_MIxtI			boundary			-10000	10000			0	1
R507C1807_B-449	1 MNXM131@MNXC2 <==>	R_CITxtO;R_CITxtI			boundary			-10000	10000			0	1
R64816F5_B-597	1 MNXM13238@MNXC2 <==>	EX_cpd01939_e			boundary			-10000	10000			0	1
R7BB6BC6B_B-763	1 MNXM134@MNXC2 <==>	R_HISxtO;R_HISxtI			boundary			-10000	10000			0	1
RFD648C01_B-1664	1 MNXM1380@MNXC2 <==>	R_FRUxtO;R_FRUxtI			boundary			-10000	10000			0	1
RA87FCEC4_B-1071	1 MNXM138@MNXC2 <==>	EX_cpd00146_e			boundary			-10000	10000			0	1
R82521F85_B-799	1 MNXM140@MNXC2 <==>	R_LEUxtO;R_LEUxtI			boundary			-10000	10000			0	1
RFE6609A8_B-1668	1 MNXM142@MNXC2 <==>	R_THRxtO;R_THRxtI			boundary			-10000	10000			0	1
R327F2FC6_B-251	1 MNXM1434@MNXC2 <==>	R_MELIxtO;R_MELIxtI			boundary			-10000	10000			0	1
R2DC4819E_B-216	1 MNXM143@MNXC2 <==>	EX_cpd00122_e			boundary			-10000	10000			0	1
R7A3A33DF_B-751	1 MNXM144@MNXC2 <==>	EX_cpd00085_e			boundary			-10000	10000			0	1
RD5ACADC4_B-1378	1 MNXM147@MNXC2 <==>	R_ASNxtO;R_ASNxtI			boundary			-10000	10000			0	1
R3B559469_B-300	1 MNXM1484@MNXC2 <==>	EX_cpd00541_e			boundary			-10000	10000			0	1
RDA701786_B-1412	1 MNXM1485@MNXC2 <==>	EX_cpd08023_e			boundary			-10000	10000			0	1
R204F4CA2_B-117	1 MNXM1492@MNXC2 <==>	EX_cpd08928_e			boundary			-10000	10000			0	1
R7A51C946_B-753	1 MNXM149@MNXC2 <==>	EX_cpd00034_e			boundary			-10000	10000			0	1
RE985FDA3_B-1516	1 MNXM14@MNXC2 <==>	EX_cpd00018_e			boundary			-10000	10000			0	1
RF699763C_B-1618	1 MNXM1547@MNXC2 <==>	EX_cpd00681_e			boundary			-10000	10000			0	1
RB55304CE_B-1169	1 MNXM154@MNXC2 <==>	EX_cpd00142_e			boundary			-10000	10000			0	1
R45614239_B-374	1 MNXM1562@MNXC2 <==>	EX_cpd00531_e			boundary			-10000	10000			0	1
RC96712E3_B-1301	1 MNXM156@MNXC2 <==>	EX_cpd00117_e			boundary			-10000	10000			0	1
R826AA131_B-803	1 MNXM15783@MNXC2 <==>	EX_cpd11585_e			boundary			-10000	10000			0	1
RE41375F5_B-1475	1 MNXM15786@MNXC2 <==>	EX_cpd11583_e			boundary			-10000	10000			0	1
R669A7661_B-608	1 MNXM158@MNXC2 <==>	R_URAxtO;R_URAxtI			boundary			-10000	10000			0	1
R5E4910EF_B-553	1 MNXM1597@MNXC2 <==>	R_EX_urate_LPAREN_e_RPAREN_			boundary			-10000	10000			0	1
RB8495459_B-1189	1 MNXM15993@MNXC2 <==>	EX_cpd05240_e			boundary			-10000	10000			0	1
R1B437C71_B-76	1 MNXM1607@MNXC2 <==>	EX_cpd08305_e			boundary			-10000	10000			0	1
RB5C0FB43_B-1172	1 MNXM1608@MNXC2 <==>	EX_cpd00386_e			boundary			-10000	10000			0	1
RC7F177E6_B-1290	1 MNXM160@MNXC2 <==>	EX_cpd00079_e			boundary			-10000	10000			0	1
R81D59381_B-793	1 MNXM1630@MNXC2 <==>	EX_cpd03048_e			boundary			-10000	10000			0	1
REC3BD38A_B-1539	1 MNXM165@MNXC2 <==>	EX_cpd00179_e			boundary			-10000	10000			0	1
R900FC5A7_B-904	1 MNXM167@MNXC2 <==>	R_SUCxtO;R_SUCxtI			boundary			-10000	10000			0	1
REC502913_B-1540	1 MNXM168@MNXC2 <==>	R_ADxtO;R_ADxtI			boundary			-10000	10000			0	1
RF0F06CAD_B-1573	1 MNXM174@MNXC2 <==>	R_XANxtO;R_XANxtI			boundary			-10000	10000			0	1
RF09B9634_B-1571	1 MNXM179@MNXC2 <==>	EX_cpd00159_e			boundary			-10000	10000			0	1
R5280AB9_B-466	1 MNXM18038@MNXC2 <==>	EX_cpd05158_e			boundary			-10000	10000			0	1
RB8DC7EA3_B-1195	1 MNXM182@MNXC2 <==>	EX_cpd00138_e			boundary			-10000	10000			0	1
RC085FEC1_B-1239	1 MNXM1855@MNXC2 <==>	EX_cpd01553_e			boundary			-10000	10000			0	1
R9316DACF_B-922	1 MNXM187@MNXC2 <==>	EX_cpd00285_e			boundary			-10000	10000			0	1
R45D1381_B-375	1 MNXM18941@MNXC2 <==>	EX_cpd07061_e			boundary			-10000	10000			0	1
RD5D513E0_B-1380	1 MNXM19008@MNXC2 <==>	EX_cpd04097_e			boundary			-10000	10000			0	1
RFA1D4EB7_B-1636	1 MNXM1919@MNXC2 <==>	EX_cpd01055_e			boundary			-10000	10000			0	1
R77B549B2_B-733	1 MNXM192@MNXC2 <==>	R_GABAxtO;R_GABAxtI			boundary			-10000	10000			0	1
RB1AFD75_B-1146	1 MNXM1949@MNXC2 <==>	EX_cpd09878_e			boundary			-10000	10000			0	1
RC502448E_B-1272	1 MNXM1985@MNXC2 <==>	EX_cpd00988_e			boundary			-10000	10000			0	1
R2020016A_B-116	1 MNXM198@MNXC2 <==>	R_TRExtO;R_TRExtI			boundary			-10000	10000			0	1
RF382895C_B-1591	1 MNXM199@MNXC2 <==>	R_VALxtO;R_VALxtI			boundary			-10000	10000			0	1
RFBACA149_B-1652	1 MNXM2074@MNXC2 <==>	EX_cpd00727_e			boundary			-10000	10000			0	1
RE06BA74D_B-1448	1 MNXM207@MNXC2 <==>	EX_cpd00209_e			boundary			-10000	10000			0	1
R6A437C11_B-642	1 MNXM20@MNXC2 <==>	R_AKGxtO;R_AKGxtI			boundary			-10000	10000			0	1
RAB5EAA2B_B-1104	1 MNXM211@MNXC2 <==>	EX_cpd00274_e			boundary			-10000	10000			0	1
R4C83430_B-424	1 MNXM212@MNXC2 <==>	R_ADNxtO;R_ADNxtI			boundary			-10000	10000			0	1
RD76ABC06_B-1389	1 MNXM213@MNXC2 <==>	R_HYXNxtO;R_HYXNxtI			boundary			-10000	10000			0	1
RB5CCAD73_B-1173	1 MNXM2182@MNXC2 <==>	EX_cpd03454_e			boundary			-10000	10000			0	1
R54E92E9C_B-486	1 MNXM2183@MNXC2 <==>	EX_cpd03701_e			boundary			-10000	10000			0	1
R9E82AFD2_B-999	1 MNXM2184@MNXC2 <==>	EX_cpd00989_e			boundary			-10000	10000			0	1
R535D7CE8_B-474	1 MNXM218@MNXC2 <==>	EX_cpd00162_e			boundary			-10000	10000			0	1
R736A2F82_B-709	1 MNXM2227@MNXC2 <==>	EX_cpd03727_e			boundary			-10000	10000			0	1
R8E026B42_B-895	1 MNXM222@MNXC2 <==>	EX_cpd00139_e			boundary			-10000	10000			0	1
RAE4B65AD_B-1122	1 MNXM22435@MNXC2 <==>	EX_cpd03424_e			boundary			-10000	10000			0	1
R2A8F708E_B-196	1 MNXM2244@MNXC2 <==>	EX_cpd11577_e			boundary			-10000	10000			0	1
RFBFE290B_B-1654	1 MNXM2255@MNXC2 <==>	R_EX_mn2_e			boundary			-10000	10000			0	1
RA5C8CF2E_B-1053	1 MNXM227@MNXC2 <==>	EX_cpd00232_e			boundary			-10000	10000			0	1
RA35ABAC_B-1035	1 MNXM229@MNXC2 <==>	EX_cpd00457_e			boundary			-10000	10000			0	1
REEFDC248_B-1560	1 MNXM231@MNXC2 <==>	R_ILExtO;R_ILExtI			boundary			-10000	10000			0	1
R247CAC7E_B-150	1 MNXM23@MNXC2 <==>	R_PYRxtO;R_PYRxtI			boundary			-10000	10000			0	1
R78A55FA2_B-739	1 MNXM2403@MNXC2 <==>	EX_cpd00492_e			boundary			-10000	10000			0	1
R40E7D3E7_B-340	1 MNXM242@MNXC2 <==>	R_RIBxtO;R_RIBxtI			boundary			-10000	10000			0	1
R6D325FDD_B-661	1 MNXM2561@MNXC2 <==>	EX_cpd01030_e			boundary			-10000	10000			0	1
RA444409A_B-1042	1 MNXM257@MNXC2 <==>	EX_cpd00298_e			boundary			-10000	10000			0	1
R20860849_B-119	1 MNXM2598@MNXC2 <==>	EX_cpd01570_e			boundary			-10000	10000			0	1
RBB92418_B-1207	1 MNXM259@MNXC2 <==>	R_GNxtO;R_GNxtI			boundary			-10000	10000			0	1
RB8030CA0_B-1187	1 MNXM25@MNXC2 <==>	R_SUCCxtO;R_SUCCxtI			boundary			-10000	10000			0	1
RA0AC35CA_B-1009	1 MNXM2683@MNXC2 <==>	EX_cpd03696_e			boundary			-10000	10000			0	1
RF63CDCCF_B-1613	1 MNXM26@MNXC2 <==>	R_ACxtO;R_ACxtI			boundary			-10000	10000			0	1
RB6199AB8_B-1176	1 MNXM270@MNXC2 <==>	R_RFLAVxtO;R_RFLAVxtI			boundary			-10000	10000			0	1
R4E71B6E2_B-435	1 MNXM274@MNXC2 <==>	EX_cpd00218_e			boundary			-10000	10000			0	1
R975F8CBB_B-949	1 MNXM2757@MNXC2 <==>	EX_cpd01947_e			boundary			-10000	10000			0	1
R9DD33ED4_B-993	1 MNXM275@MNXC2 <==>	EX_cpd00482_e			boundary			-10000	10000			0	1
R81676643_B-791	1 MNXM2825@MNXC2 <==>	EX_cpd03724_e			boundary			-10000	10000			0	1
R65DA4EC_B-606	1 MNXM282@MNXC2 <==>	EX_cpd00210_e			boundary			-10000	10000			0	1
R51C8EC34_B-460	1 MNXM288@MNXC2 <==>	R_URIxtO;R_URIxtI			boundary			-10000	10000			0	1
R826A6402_B-802	1 MNXM289@MNXC2 <==>	R_EX_glyb_e_			boundary			-10000	10000			0	1
R5B8D4B5D_B-535	1 MNXM29@MNXC2 <==>	R_GLYxtO;R_GLYxtI			boundary			-10000	10000			0	1
R727CC2D2_B-701	1 MNXM303@MNXC2 <==>	R_ETHxtO;R_ETHxtI			boundary			-10000	10000			0	1
R25827093_B-154	1 MNXM304@MNXC2 <==>	R_BTxtO;R_BTxtI			boundary			-10000	10000			0	1
R9C5DFEBF_B-977	1 MNXM3088@MNXC2 <==>	EX_cpd01132_e			boundary			-10000	10000			0	1
RA98E9E9A_B-1081	1 MNXM3148@MNXC2 <==>	EX_cpd01571_e			boundary			-10000	10000			0	1
RFD32428C_B-1661	1 MNXM3150@MNXC2 <==>	EX_cpd01572_e			boundary			-10000	10000			0	1
R1B68F2C3_B-78	1 MNXM31@MNXC2 <==>	EX_cpd00046_e			boundary			-10000	10000			0	1
RE47D2287_B-1477	1 MNXM322@MNXC2 <==>	R_THMxtO;R_THMxtI			boundary			-10000	10000			0	1
RB38390C6_B-1157	1 MNXM325@MNXC2 <==>	EX_cpd00284_e			boundary			-10000	10000			0	1
R555722AC_B-491	1 MNXM32@MNXC2 <==>	R_ALAxtO;R_ALAxtI			boundary			-10000	10000			0	1
RBF9F4D09_B-1229	1 MNXM3304@MNXC2 <==>	EX_cpd02274_e			boundary			-10000	10000			0	1
R84828B8D_B-816	1 MNXM331@MNXC2 <==>	EX_cpd00186_e			boundary			-10000	10000			0	1
R2B141596_B-198	1 MNXM332@MNXC2 <==>	EX_cpd00421_e			boundary			-10000	10000			0	1
RAF482FE1_B-1127	1 MNXM334@MNXC2 <==>	R_INSxtO;R_INSxtI			boundary			-10000	10000			0	1
R1C454921_B-85	1 MNXM3370@MNXC2 <==>	EX_cpd01415_e			boundary			-10000	10000			0	1
RDEB1FA_B-1438	1 MNXM337@MNXC2 <==>	EX_cpd00216_e			boundary			-10000	10000			0	1
R7C815D4E_B-765	1 MNXM338@MNXC2 <==>	R_CYTDxtO;R_CYTDxtI			boundary			-10000	10000			0	1
R850E0439_B-820	1 MNXM341@MNXC2 <==>	EX_cpd00222_e			boundary			-10000	10000			0	1
R804555EB_B-783	1 MNXM3518@MNXC2 <==>	EX_cpd01200_e			boundary			-10000	10000			0	1
R1D998169_B-99	1 MNXM356@MNXC2 <==>	EX_cpd00141_e			boundary			-10000	10000			0	1
R45578EEB_B-372	1 MNXM3570@MNXC2 <==>	EX_cpd01622_e			boundary			-10000	10000			0	1
R6F3BF241_B-677	1 MNXM362@MNXC2 <==>	EX_cpd00208_e			boundary			-10000	10000			0	1
R1D618D27_B-96	1 MNXM36331@MNXC2 <==>	EX_cpd11599_e			boundary			-10000	10000			0	1
REB67C836_B-1530	1 MNXM364@MNXC2 <==>	R_PNTOxtO;R_PNTOxtI			boundary			-10000	10000			0	1
RA195B514_B-1019	1 MNXM3663@MNXC2 <==>	EX_cpd03535_e			boundary			-10000	10000			0	1
R91C16F7E_B-911	1 MNXM3673@MNXC2 <==>	R_EX_ni2_e_			boundary			-10000	10000			0	1
R246505BE_B-148	1 MNXM379@MNXC2 <==>	EX_cpd00738_e			boundary			-10000	10000			0	1
R8717521D_B-839	1 MNXM37@MNXC2 <==>	R_GLNxtO;R_GLNxtI			boundary			-10000	10000			0	1
R4E465F66_B-432	1 MNXM3809@MNXC2 <==>	EX_cpd03805_e			boundary			-10000	10000			0	1
R31B481D1_B-246	1 MNXM3817@MNXC2 <==>	EX_cpd08376_e			boundary			-10000	10000			0	1
R76D12D18_B-729	1 MNXM38283@MNXC2 <==>	EX_cpd01293_e			boundary			-10000	10000			0	1
RF9CCD87B_B-1635	1 MNXM38297@MNXC2 <==>	EX_cpd01981_e			boundary			-10000	10000			0	1
RA6637795_B-1057	1 MNXM39@MNXC2 <==>	R_FORxtO;R_FORxtI			boundary			-10000	10000			0	1
RC2452FE5_B-1248	1 MNXM401@MNXC2 <==>	R_GSNxtO;R_GSNxtI			boundary			-10000	10000			0	1
R46EFD352_B-382	1 MNXM40494@MNXC2 <==>	EX_cpd11593_e			boundary			-10000	10000			0	1
R58F7BDC6_B-516	1 MNXM40495@MNXC2 <==>	EX_cpd11587_e			boundary			-10000	10000			0	1
R7ADF0E7A_B-755	1 MNXM40496@MNXC2 <==>	EX_cpd11584_e			boundary			-10000	10000			0	1
R8EC94094_B-898	1 MNXM4100@MNXC2 <==>	EX_cpd00415_e			boundary			-10000	10000			0	1
R5444CFB0_B-481	1 MNXM420@MNXC2 <==>	R_DTxtO;R_DTxtI			boundary			-10000	10000			0	1
R734782B6_B-707	1 MNXM42263@MNXC2 <==>	EX_cpd11598_e			boundary			-10000	10000			0	1
R7AF423E9_B-756	1 MNXM42654@MNXC2 <==>	EX_cpd11597_e			boundary			-10000	10000			0	1
R3BA7DF1_B-302	1 MNXM427@MNXC2 <==>	EX_cpd00235_e			boundary			-10000	10000			0	1
RC94E9E17_B-1300	1 MNXM42@MNXC2 <==>	R_ASPxtO;R_ASPxtI			boundary			-10000	10000			0	1
R9AA17715_B-970	1 MNXM440@MNXC2 <==>	EX_cpd00176_e			boundary			-10000	10000			0	1
RC03ED637_B-1238	1 MNXM4457@MNXC2 <==>	EX_cpd00154_e			boundary			-10000	10000			0	1
R8554B8F6_B-821	1 MNXM4505@MNXC2 <==>	EX_cpd01012_e			boundary			-10000	10000			0	1
RDF021F76_B-1440	1 MNXM460@MNXC2 <==>	EX_cpd00157_e			boundary			-10000	10000			0	1
RCA09740_B-1304	1 MNXM461@MNXC2 <==>	EX_cpd00224_e			boundary			-10000	10000			0	1
R4E993300_B-436	1 MNXM4638@MNXC2 <==>	R_GLTxtO;R_GLTxtI			boundary			-10000	10000			0	1
RE4EF7C44_B-1480	1 MNXM46638@MNXC2 <==>	EX_cpd11595_e			boundary			-10000	10000			0	1
R2701C9B5_B-166	1 MNXM469@MNXC2 <==>	EX_cpd00588_e			boundary			-10000	10000			0	1
RBFFDB67C_B-1234	1 MNXM473@MNXC2 <==>	EX_cpd00464_e			boundary			-10000	10000			0	1
R3FE63503_B-330	1 MNXM4752@MNXC2 <==>	EX_cpd01665_e			boundary			-10000	10000			0	1
R1442702B_B-30	1 MNXM48448@MNXC2 <==>	EX_cpd00288_e			boundary			-10000	10000			0	1
RE88B3199_B-1505	1 MNXM48556@MNXC2 <==>	EX_cpd02241_e			boundary			-10000	10000			0	1
RB36176CD_B-1156	1 MNXM49266@MNXC2 <==>	EX_cpd11594_e			boundary			-10000	10000			0	1
RA65CB13F_B-1056	1 MNXM4@MNXC2 <==>	R_EX_o2_LPAREN_e_RPAREN_			boundary			-10000	10000			0	1
R790394B_B-745	1 MNXM53317@MNXC2 <==>	EX_cpd04761_e			boundary			-10000	10000			0	1
RB86510C5_B-1190	1 MNXM53@MNXC2 <==>	R_SERxtO;R_SERxtI			boundary			-10000	10000			0	1
R94074741_B-929	1 MNXM55276@MNXC2 <==>	EX_cpd11580_e			boundary			-10000	10000			0	1
RF5DFAE13_B-1610	1 MNXM55287@MNXC2 <==>	EX_cpd11591_e			boundary			-10000	10000			0	1
RA98E411A_B-1080	1 MNXM55454@MNXC2 <==>	EX_cpd11592_e			boundary			-10000	10000			0	1
R241AB01B_B-145	1 MNXM55@MNXC2 <==>	R_CYSxtO;R_CYSxtI			boundary			-10000	10000			0	1
RA7746F60_B-1065	1 MNXM56431@MNXC2 <==>	EX_cpd11578_e			boundary			-10000	10000			0	1
R71E1EE16_B-695	1 MNXM59041@MNXC2 <==>	EX_cpd00212_e			boundary			-10000	10000			0	1
RBE1B3F35_B-1222	1 MNXM61038@MNXC2 <==>	EX_cpd01262_e			boundary			-10000	10000			0	1
R21BAA724_B-127	1 MNXM615@MNXC2 <==>	R_MNTxtO;R_MNTxtI			boundary			-10000	10000			0	1
R4E01417E_B-431	1 MNXM61743@MNXC2 <==>	EX_cpd15585_e			boundary			-10000	10000			0	1
R5D8EB109_B-550	1 MNXM617@MNXC2 <==>	EX_cpd00393_e			boundary			-10000	10000			0	1
RA7DC31A9_B-1067	1 MNXM61@MNXC2 <==>	R_METxtO;R_METxtI			boundary			-10000	10000			0	1
R5318D40C_B-470	1 MNXM621@MNXC2 <==>	EX_cpd00382_e			boundary			-10000	10000			0	1
RD9F48EDF_B-1407	1 MNXM62524@MNXC2 <==>	EX_cpd11575_e			boundary			-10000	10000			0	1
RAB70F856_B-1105	1 MNXM625@MNXC2 <==>	R_DAxtO;R_DAxtI			boundary			-10000	10000			0	1
R33E77D06_B-254	1 MNXM632@MNXC2 <==>	R_EX_cu2_e			boundary			-10000	10000			0	1
RAA978D7B_B-1093	1 MNXM658@MNXC2 <==>	EX_cpd04098_e			boundary			-10000	10000			0	1
R7935054D_B-746	1 MNXM659@MNXC2 <==>	EX_cpd00751_e			boundary			-10000	10000			0	1
RBFC8CFC_B-1230	1 MNXM660@MNXC2 <==>	EX_cpd03161_e			boundary			-10000	10000			0	1
R77C89AD1_B-734	1 MNXM662@MNXC2 <==>	EX_cpd00793_e			boundary			-10000	10000			0	1
RB766236D_B-1184	1 MNXM66@MNXC2 <==>	EX_cpd00080_e			boundary			-10000	10000			0	1
RA7730D8F_B-1064	1 MNXM683@MNXC2 <==>	EX_cpd01017_e			boundary			-10000	10000			0	1
R5F1B21D5_B-563	1 MNXM687@MNXC2 <==>	R_XTSINExtO;R_XTSINExtI			boundary			-10000	10000			0	1
R961206E5_B-937	1 MNXM68@MNXC2 <==>	EX_cpd00072_e			boundary			-10000	10000			0	1
R681A3A9E_B-618	1 MNXM693@MNXC2 <==>	EX_cpd00280_e			boundary			-10000	10000			0	1
R3FE488DF_B-329	1 MNXM694@MNXC2 <==>	EX_cpd00550_e			boundary			-10000	10000			0	1
R1AD7B4FF_B-73	1 MNXM69@MNXC2 <==>	EX_cpd00040_e			boundary			-10000	10000			0	1
RF793B134_B-1624	1 MNXM7028@MNXC2 <==>	EX_cpd00700_e			boundary			-10000	10000			0	1
R570E51C6_B-502	1 MNXM704@MNXC2 <==>	R_DCxtO;R_DCxtI			boundary			-10000	10000			0	1
RD6F7BF7B_B-1385	1 MNXM70@MNXC2 <==>	R_ARGxtO;R_ARGxtI			boundary			-10000	10000			0	1
RB3ADC2BB_B-1158	1 MNXM711@MNXC2 <==>	R_EX_cobalt2_e			boundary			-10000	10000			0	1
R6A90B7C2_B-644	1 MNXM7138@MNXC2 <==>	EX_cpd11596_e			boundary			-10000	10000			0	1
RCF99D496_B-1339	1 MNXM713@MNXC2 <==>	EX_cpd00395_e			boundary			-10000	10000			0	1
R39679DC9_B-289	1 MNXM721@MNXC2 <==>	EX_cpd00485_e			boundary			-10000	10000			0	1
RE6178BA1_B-1490	1 MNXM7343@MNXC2 <==>	EX_cpd11579_e			boundary			-10000	10000			0	1
R98C86F14_B-956	1 MNXM73@MNXC2 <==>	EX_cpd00061_e			boundary			-10000	10000			0	1
RDC488100_B-1422	1 MNXM744@MNXC2 <==>	EX_cpd00609_e			boundary			-10000	10000			0	1
RB2214D0F_B-1151	1 MNXM761@MNXC2 <==>	R_CYTSxtO;R_CYTSxtI			boundary			-10000	10000			0	1
R4A881FA5_B-408	1 MNXM76@MNXC2 <==>	R_TYRxtO;R_TYRxtI			boundary			-10000	10000			0	1
R2AB6C85F_B-197	1 MNXM776@MNXC2 <==>	EX_cpd00158_e			boundary			-10000	10000			0	1
R7EAE41AC_B-775	1 MNXM78362@MNXC2 <==>	EX_cpd00028_e			boundary			-10000	10000			0	1
R6BFC3A2D_B-653	1 MNXM78@MNXC2 <==>	R_LYSxtO;R_LYSxtI			boundary			-10000	10000			0	1
R55D14C1A_B-494	1 MNXM801@MNXC2 <==>	EX_cpd00417_e			boundary			-10000	10000			0	1
RC85BFC84_B-1292	1 MNXM80@MNXC2 <==>	EX_cpd00091_e			boundary			-10000	10000			0	1
RB172DF67_B-1145	1 MNXM814@MNXC2 <==>	EX_cpd00423_e			boundary			-10000	10000			0	1
RC750EAF_B-1286	1 MNXM8263@MNXC2 <==>	EX_cpd11586_e			boundary			-10000	10000			0	1
RC61E8FE1_B-1279	1 MNXM8264@MNXC2 <==>	EX_cpd11582_e			boundary			-10000	10000			0	1
R2418CF66_B-144	1 MNXM8509@MNXC2 <==>	EX_cpd03884_e			boundary			-10000	10000			0	1
R1ED2F752_B-106	1 MNXM8664@MNXC2 <==>	EX_cpd11581_e			boundary			-10000	10000			0	1
RFFF774BD_B-1677	1 MNXM8665@MNXC2 <==>	EX_cpd11589_e			boundary			-10000	10000			0	1
R1CF22E06_B-92	1 MNXM8670@MNXC2 <==>	EX_cpd11588_e			boundary			-10000	10000			0	1
R7BB5C2FD_B-762	1 MNXM8868@MNXC2 <==>	EX_cpd11590_e			boundary			-10000	10000			0	1
R869EE9D4_B-832	1 MNXM89557@MNXC2 <==>	R_GLUxtO;R_GLUxtI			boundary			-10000	10000			0	1
RAAAE22F1_B-1096	1 MNXM89582@MNXC2 <==>	EX_cpd00239_e			boundary			-10000	10000			0	1
R669063C7_B-607	1 MNXM89602@MNXC2 <==>	R_GLACxtO;R_GLACxtI			boundary			-10000	10000			0	1
R91EC2CF4_B-914	1 MNXM89612@MNXC2 <==>	R_GLxtO;R_GLxtI			boundary			-10000	10000			0	1
R625DC447_B-586	1 MNXM89689@MNXC2 <==>	EX_cpd00064_e			boundary			-10000	10000			0	1
RB3085D03_B-1154	1 MNXM89948@MNXC2 <==>	R_CARxtO;R_CARxtI			boundary			-10000	10000			0	1
RBEE299C1_B-1225	1 MNXM90412@MNXC2 <==>	EX_cpd01242_e			boundary			-10000	10000			0	1
RF4AAACD5_B-1601	1 MNXM90811@MNXC2 <==>	R_ARABxtO;R_ARABxtI			boundary			-10000	10000			0	1
R35B5C04C_B-268	1 MNXM90@MNXC2 <==>	R_CHOxtO;R_CHOxtI			boundary			-10000	10000			0	1
R3A9D1F56_B-296	1 MNXM91795@MNXC2 <==>	R_ATNxtO;R_ATNxtI			boundary			-10000	10000			0	1
R820EBB7F_B-797	1 MNXM928@MNXC2 <==>	EX_cpd00765_e			boundary			-10000	10000			0	1
R7B8A1023_B-760	1 MNXM93@MNXC2 <==>	R_FUMxtO;R_FUMxtI			boundary			-10000	10000			0	1
R6B3002E7_B-648	1 MNXM94@MNXC2 <==>	R_TRPxtO;R_TRPxtI			boundary			-10000	10000			0	1
R13BFC5DB_B-26	1 MNXM95017@MNXC2 <==>	EX_cpd00155_e			boundary			-10000	10000			0	1
RA9CA6092_B-1084	1 MNXM96@MNXC2 <==>	EX_cpd00089_e			boundary			-10000	10000			0	1
R9D24240D_B-985	1 MNXM97018@MNXC2 <==>	EX_cpd00164_e			boundary			-10000	10000			0	1
RED80025D_B-1553	1 MNXM970@MNXC2 <==>	EX_cpd01048_e			boundary			-10000	10000			0	1
R3C0E9F60_B-308	1 MNXM97933@MNXC2 <==>	EX_cpd08306_e			boundary			-10000	10000			0	1
R88BE451A_B-848	1 MNXM98@MNXC2 <==>	EX_cpd00130_e			boundary			-10000	10000			0	1
RFDDC7C7A_LR-1665	0.0005939 MNXM113@MNXC3 + 0.0008548 MNXM11@MNXC3 + 0.076 MNXM12118@MNXC3 + 0.0304 MNXM12128@MNXC3 + 0.002983 MNXM128@MNXC3 + 0.000127618 MNXM12@MNXC3 + 0.005253 MNXM14@MNXC3 + 0.2242 MNXM16624@MNXC3 + 0.00014977 MNXM166@MNXC3 + 0.5284 MNXM177@MNXC3 + 0.003209 MNXM196@MNXC3 + 0.017155717999984 MNXM1@MNXC3 + 0.0002924 MNXM220@MNXC3 + 0.000206831 MNXM237@MNXC3 + 105 MNXM2@MNXC3 + 0.0002215 MNXM30@MN…	bio00006			MNXC3			0	10000			1	0
R83B30D2C_RL-585	1 MNXM1004@MNXC3 + 1 MNXM23@MNXC3 <-- 1 MNXM167@MNXC2 + 1 MNXM73@MNXC3	R_SUCRpts	PT1_BACSU+PTHP_BACSU+PTSBC_BACSU;PT1_BACSU+PTHP_BACSU+PTXBC_BACSU	MNXR4963	MNXC2%MNXC3		bigg:SUCpts;bigg:SUCptspp;iaf1260:SUCptspp;iao358:rll_479;ijr904.45632:SUCpts;ijr904:SUCpts;ips189:SUCpts;isb619:SUCpts;iyo844:SUCpts;seed:rxn05655;seed:rxn09274	-999999	0			0	0
R7EA891D5_LR-560	1 MNXM1004@MNXC3 + 1 MNXM2@MNXC3 --> 1 MNXM1380@MNXC3 + 1 MNXM160@MNXC3	R_FFSD	SCRB_BACSU	MNXR68995	MNXC3	3.2.1.26	bigg:FFSD;bigg:FFSDr;ec:3.2.1.26;iaf1260:FFSD;iag612:rbs_336;ijr904.45632:FFSD;ijr904:FFSD;irs1563.45632:R03921_c;isb619:FFSDr;iyo844:FFSD;obsolete:rxn08517;seed:rxn02760	0	999999			0	0
RB1D6FC7F_RL-828	1 MNXM1010@MNXC3 + 1 MNXM13@MNXC3 <-- 1 MNXM159@MNXC3 + 1 MNXM1@MNXC3 + 1 MNXM23@MNXC3	R04673	ILVB_BACSU+ILVH_BACSU;ILVX_BACSU		MNXC3			-999999	0			0	0
RD78642BA_B-1021	1 MNXM1010@MNXC3 + 1 MNXM1@MNXC3 + 1 MNXM6@MNXC3 <==> 1 MNXM1202@MNXC3 + 1 MNXM5@MNXC3	R_KARA2	ILVC_BACSU	MNXR3146	MNXC3	1.1.1.86	bigg:KARA2;bigg:KARA2i;bigg:KARA2im;biopath:RXN01320;ec:1.1.1.86;ecocyc:ACETOOHBUTREDUCTOISOM-RXN;intenz:1085;rhea:13493;rhea:13494;rhea:13495;rhea:13496;upa:UER00056	-999999	999999			0	0
REA851DAC_RL-1125	1 MNXM1017@MNXC3 + 1 MNXM105630@MNXC3 + 1 MNXM119@MNXC3 + 1 MNXM1@MNXC3 + 1 MNXM2@MNXC3 <-- 1 MNXM1485@MNXC3 + 1 MNXM208@MNXC3 + 1 MNXM4@MNXC3	R_FDMO2	SSUD_BACSU		MNXC3			-999999	0			0	0
RE9AF801E_RL-1119	1 MNXM1017@MNXC3 + 1 MNXM105630@MNXC3 + 1 MNXM119@MNXC3 + 1 MNXM1@MNXC3 + 1 MNXM2@MNXC3 <-- 1 MNXM208@MNXC3 + 1 MNXM282@MNXC3 + 1 MNXM4@MNXC3	R_FDMO4	SSUD_BACSU		MNXC3			-999999	0			0	0
RE27F96A3_LR-1079	1 MNXM1017@MNXC3 + 1 MNXM2@MNXC3 + 1 MNXM8@MNXC3 --> 1 MNXM10@MNXC3 + 1 MNXM1@MNXC3 + 1 MNXM29@MNXC3	R_ALDD31	ALDH3_BACSU;ALDH4_BACSU;ALDY_BACSU		MNXC3			0	999999			0	0
R7BF59C8F_LR-546	1 MNXM1017@MNXC3 + 1 MNXM2@MNXC3 + 1 MNXM8@MNXC3 --> 1 MNXM10@MNXC3 + 2 MNXM1@MNXC3 + 1 MNXM458@MNXC3	R_ALDD4	ALDH3_BACSU;ALDH4_BACSU;ALDY_BACSU	MNXR660	MNXC3		bigg:ALDD4;iaf1260:ALDD4;iyo844:ALDD4;obsolete:rxn10350;seed:rxn08111	0	999999			0	0
R655E793C_LR-439	1 MNXM1020@MNXC3 + 2 MNXM89@MNXC3 --> 1 MNXM1@MNXC3 + 1 MNXM304@MNXC3 + 1 MNXM89582@MNXC3	R_BTS3	BIOB_BACSU		MNXC3			0	999999			0	0
R53E3F481_LR-340	1 MNXM1026@MNXC2 + 1 MNXM2@MNXC3 + 1 MNXM3@MNXC3 --> 1 MNXM1026@MNXC3 + 1 MNXM1@MNXC3 + 1 MNXM7@MNXC3 + 1 MNXM9@MNXC3	R_MOBDabc	YVGK_BACSU+YVGL_BACSU+YVGM_BACSU	MNXR3623	MNXC2%MNXC3	3.6.3.29	bigg:MOBDabc;bigg:MOBDabcpp;ec:3.6.3.29;ecocyc:ABC-19-RXN;iaf1260:MOBDabcpp;iaf692:MOBDabc;imo1053-pao1:MOBDabc;imo1056:MOBDabc;intenz:4433;ips189:MOBDabc;isb619:MOBDabc;iso783:MOBDabc;iyo844:MOBDabc;metacyc:3.6.3.29-RXN;rhea:22020;rhea:22021;rhea:22022;rhea:22023;seed:rxn05619;seed:rxn08955	0	999999			0	0
RC9938A4C_RL-951	1 MNXM1043@MNXC3 + 1 MNXM10@MNXC3 + 2 MNXM1@MNXC3 <-- 1 MNXM2@MNXC3 + 1 MNXM8@MNXC3 + 1 isoiYO844dcal@MNXC3	R_ALDD10	ALDH3_BACSU;ALDH4_BACSU;ALDY_BACSU		MNXC3			-999999	0			0	0
R96E3F05E_B-691	1 MNXM1045@MNXC3 + 1 MNXM8@MNXC3 <==> 1 MNXM10@MNXC3 + 1 MNXM1660@MNXC3 + 1 MNXM1@MNXC3	R_MANAO			MNXC3	1.1.1.57	bigg:MANAO;brenda:BR29320;brenda:BS188372;ec:1.1.1.57;ecocyc:MANNONOXIDOREDUCT-RXN;iaf1260:MANAO;iag612:rbs_250;iao358:rll_448;ijr904.45632:MANAO;ijr904:MANAO;intenz:1056;iyo844:MANAO;kegg:R02454;metacyc:MANNONOXIDOREDUCT-RXN;obsolete:rxn08881;rhea:15729;rhea:15730;rhea:15731;rhea:15732;seed:rxn01775	-999999	999999			0	0
R6150E5BA_RL-417	1 MNXM105630@MNXC3 + 1 MNXM119@MNXC3 + 1 MNXM1@MNXC3 + 1 MNXM2@MNXC3 + 1 MNXM349@MNXC3 <-- 1 MNXM1949@MNXC3 + 1 MNXM208@MNXC3 + 1 MNXM4@MNXC3	R_FDMO6	SSUD_BACSU		MNXC3			-999999	0			0	0
R31637FDC_RL-188	1 MNXM105630@MNXC3 + 1 MNXM119@MNXC3 + 1 MNXM1@MNXC3 + 1 MNXM2@MNXC3 + 1 MNXM69@MNXC3 <-- 1 MNXM208@MNXC3 + 1 MNXM4@MNXC3 + 1 MNXM73204@MNXC3	R_FDMO5	SSUD_BACSU		MNXC3			-999999	0			0	0
RA4F4B239_RL-761	1 MNXM105630@MNXC3 + 1 MNXM119@MNXC3 + 1 MNXM1@MNXC3 + 1 MNXM2@MNXC3 + 1 MNXM75@MNXC3 <-- 1 MNXM208@MNXC3 + 1 MNXM4@MNXC3 + 1 isoiYO844eths@MNXC3	R_FDMO1	SSUD_BACSU		MNXC3			-999999	0			0	0
R212A49F1_RL-93	1 MNXM105630@MNXC3 + 1 MNXM148@MNXC3 + 1 MNXM14@MNXC3 + 2 MNXM1@MNXC3 <-- 1 MNXM155@MNXC3 + 1 MNXM287@MNXC3	R_APSPTi	CYSH1_BACSU		MNXC3	1.8.4.10	bigg:APSR;brenda:BR47380;ec:1.8.4.10;iabaylyiv4:ADENYLYLSULFATE-REDUCTASE-RXN;ijn746:APSR;intenz:10831;iyo844:APSPTi;kegg:R07176;metacyc:RXN-12019;rhea:21976;rhea:21977;rhea:21978;rhea:21979;seed:rxn05256	-999999	0			0	0
R40A43EEC_B-256	1 MNXM105630@MNXC3 + 1 MNXM148@MNXC3 + 2 MNXM1@MNXC3 + 1 MNXM26@MNXC3 + 1 MNXM55@MNXC3 <==> 1 MNXM155@MNXC3 + 1 MNXM323@MNXC3 + 1 MNXM418@MNXC3	R_AHSERL4	CYSK_BACSU		MNXC3	4.2.99.8		-999999	999999			0	0
R224E6657_RL-102	1 MNXM105630@MNXC3 + 1 MNXM148@MNXC3 + 2 MNXM1@MNXC3 + 1 MNXM45@MNXC3 <-- 1 MNXM155@MNXC3 + 1 MNXM49@MNXC3	R_MET16	CYSH1_BACSU		MNXC3			-999999	0			0	0
RD5DF96EB_B-1012	1 MNXM105630@MNXC3 + 4 MNXM1@MNXC3 + 3 MNXM6@MNXC3 <==> 3 MNXM2@MNXC3 + 3 MNXM5@MNXC3 + 1 MNXM89582@MNXC3	R_1726;R_1205	CYSI_BACSU;CYSJ_BACSU	MNXR69926	MNXC3	1.8.1.2;1.8.2.2	bigg:SULR;bigg:SULRi;biopath:RXN00531;brenda:BR36931;brenda:BS259553;ec:1.8.1.2;ec:1.8.2.2;ecocyc:SULFITE-REDUCT-RXN;iabaylyiv4:SULFITE-REDUCT-RXN;iaf1260:SULRi;iag612:rbs_560;iao358:rll_619;igt196:SULR;iin800:ECM17;iin800:MET10;iit341:SULR;ijn746:SULRi;ijr904.45632:SULR;ijr904:SULR;imeo21:SULR;imm904:SULR;imo1053-pao1:SULR;imo1056:SULR;ind750:SULR;inj661:SULR;intenz:1719;isb619:SULR;iso783:SULR;…	-999999	999999			0	0
RC49AA482_B-930	1 MNXM1062@MNXC3 + 1 MNXM5@MNXC3 + 1 MNXM9@MNXC3 <==> 1 MNXM1384@MNXC3 + 1 MNXM1@MNXC3 + 1 MNXM6@MNXC3	R_AGPR	ARGC_BACSU	MNXR571	MNXC3	1.2.1.38	bigg:AGPR;bigg:AGPRim;biopath:RXN00765;brenda:BR36780;brenda:BS258118;ec:1.2.1.38;ecocyc:N-ACETYLGLUTPREDUCT-RXN;iin800:ARG5_2;intenz:1381;kegg:R03443;rhea:21588;rhea:21589;rhea:21590;rhea:21591;seed:rxn12857;upa:UCR03443;upa:UER00108	-999999	999999			0	0
[truncated: 1,223 more rows]
