# Supplementary material for: Efficient Reconstruction of Predictive Consensus Metabolic Network Models
Source: PLoS Comput Biol. 2016 Aug 26;12(8):e1005085. doi: 10.1371/journal.pcbi.1005085 (PMC5001716; doi:10.1371/journal.pcbi.1005085)
Supplement: S1 Dataset — This file contains the original models, the input models, the BCMs, and the RCMs for COMMGEN as well as an overview of the changes made between original and input models. (ZIP) [file pcbi.1005085.s001.zip › S4-Models/BCM/Bsubtilis/BCM_iBsu1103_COMMGEN/TrackSpec.tsv]

Relation	OldSpecID	OldSpecName	NewSpecID	NewSpecID	Comment	ChemForm	mass	charge	refs	Phase	Tool
Initial			BIOMASS	Biomass					BIOMASS;Biomass;biomass;seed:cpd11416	0	Initializing
Initial			MNXM1	H(+)		H	1.008	1	bigg:h;biopath:Proton;bnice:C3;brenda:BG79440;cas:12408-02-5;chebi:15378;chebi:24636;chemspider:1010;ec:1.1.1.1;ec:1.1.1.10;ec:1.1.1.101;ec:1.1.1.102;ec:1.1.1.103;ec:1.1.1.104;ec:1.1.1.106;ec:1.1.1.107;ec:1.1.1.108;ec:1.1.1.11;ec:1.1.1.110;ec:1.1.1.111;ec:1.1.1.112;ec:1.1.1.113;ec:1.1.1.114;ec:1.1.1.115;ec:1.1.1.116;ec:1.1.1.117;ec:1.1.1.118;ec:1.1.1.119;ec:1.1.1.12;ec:1.1.1.120;ec:1.1.1.123;ec:1…	0	Initializing
Initial			MNXM10	NADH(2-)		C21H27N7O14P2	663.425	-2	3dmet:B01127;beilstein:3869564;beilstein:79324;bigg:nadh;biopath:NADH;bnice:C1;brenda:BG11384;cas:58-68-4;cas:606-68-8;chebi:16908;chebi:57945;chemspider:10239197;chemspider:388299;chemspider:903;come:MOL000027;drugbank:DB00157;ec:1.1.1.1;ec:1.1.1.103;ec:1.1.1.104;ec:1.1.1.106;ec:1.1.1.107;ec:1.1.1.108;ec:1.1.1.11;ec:1.1.1.110;ec:1.1.1.111;ec:1.1.1.112;ec:1.1.1.114;ec:1.1.1.116;ec:1.1.1.117;ec:1.…	0	Initializing
Initial			MNXM100	geranyl diphosphate		C10H17O7P2	311.185	-3	3dmet:B00091;beilstein:1915690;beilstein:4549979;bigg:grdp;biopath:Geranyl_diphosphate;brenda:BG1817;cas:763-10-0;chebi:17211;chebi:58057;chemspider:14211068;chemspider:393471;drugbank:DB02552;ec:2.1.1.255;ec:2.1.1.n6;ec:2.5.1.1;ec:2.5.1.10;ec:2.5.1.102;ec:2.5.1.68;ec:2.5.1.84;ec:2.5.1.93;ec:3.1.7.11;ec:4.2.3.10;ec:4.2.3.105;ec:4.2.3.106;ec:4.2.3.107;ec:4.2.3.108;ec:4.2.3.109;ec:4.2.3.11;ec:4.2.3…	0	Initializing
Initial			MNXM10019	a (R)-3-hydroxyoctanoyl-[acp]		C8H15O2SR			bigg:3hoctACP;brenda:BG93388;kegg:C04620;metacyc:3-Hydroxy-octanoyl-ACPs;pubchem:7210;seed:cpd11483	0	Initializing
Initial			MNXM10035	3-Hydroxyoctodecanoyl-ACP		C29H55N2O9PRS		-1	seed:cpd11571	0	Initializing
Initial			MNXM1004	sucrose 6(F)-phosphate(2-)		C12H21O14P	420.261	-2	3dmet:B01590;beilstein:3918937;bigg:suc6p;biopath:Sucrose_6-phosphate;brenda:BG4123;brenda:BG4124;chebi:16308;chebi:57723;ec:2.4.1.14;ec:3.1.3.24;kegg:C02591;kegg:C16688;knapsack:C00007452;metacyc:SUCROSE-6P;nikkaji:J1.510.114H;nikkaji:J1.723.920A;pdb-ccd:SUP;pubchem:25245080;pubchem:51091010;pubchem:5583;seed:cpd01693;upa:UPC02591	0	Initializing
Initial			MNXM1010	(S)-2-hydroxy-2-ethyl-3-oxobutanoate		C6H9O4	145.133	-1	3dmet:B01948;beilstein:3604112;bigg:2ahbut;biopath:(S)-2-Aceto-2-hydroxybutanoate;brenda:BG29188;chebi:27681;chebi:49256;chemspider:389708;ec:1.1.1.86;ec:2.2.1.6;ec:5.4.99.3;foodb:FDB024147;hmdb:HMDB06900;kegg:C06006;lipidmaps:LMFA01050383;metacyc:CPD-15103;nikkaji:J372.593F;nugowiki:6025;pubchem:440875;pubchem:8279;pubchem:85291311;upa:UPC06006	0	Initializing
Initial			MNXM10116	3-Oxooctodecanoyl-ACP		C29H53N2O9PRS		-1	seed:cpd11570	0	Initializing
Initial			MNXM1014	3-cyano-L-alanine		C4H6N2O2	114.103	0	3dmet:B01584;brenda:BG19370;cas:6232-19-5;chebi:16934;chebi:57954;ec:3.5.5.4;ec:4.2.1.65;ec:4.4.1.9;kegg:C02512;knapsack:C00001350;metacyc:CPD-603;nikkaji:J51.820D;pubchem:25203495;pubchem:5522;seed:cpd01651	0	Initializing
Initial			MNXM1017	butanal		C4H8O	72.106	0	3dmet:B00287;bigg:btal;biopath:Butanal;brenda:BG89163;cas:123-72-8;chebi:15743;chemspider:256;ec:1.2.1.57;foodb:FDB003378;hmdb:HMDB03543;kegg:C01412;metacyc:BUTANAL;metlin:6947;nikkaji:J2.501A;nugowiki:3124;pubchem:261;pubchem:4600;reaxys:506061;seed:cpd01011;wikipedia:Butanal	0	Initializing
Initial			MNXM1020	dethiobiotin(1-)		C10H17N2O3	213.254	-1	3dmet:B04822;beilstein:177518;beilstein:84958;beilstein:958698;beilstein:958699;bigg:dtbt;brenda:BG65888;cas:533-48-2;chebi:16691;chebi:36998;chebi:37000;chebi:42280;chebi:57861;chemspider:392787;ec:2.8.1.6;ec:6.3.3.3;foodb:FDB023201;het:DTB;hmdb:HMDB03581;kegg:C01909;knapsack:C00000757;metacyc:DETHIOBIOTIN;metlin:3351;nikkaji:J9.406D;nugowiki:3162;pubchem:25244917;pubchem:445027;pubchem:5017;see…	0	Initializing
Initial			MNXM10202	4-Hydroxymethylcatechol		C7H8O3	140.137	0	cas:3897-89-0;chebi:20412;kegg:C14110;nikkaji:J79.872J;pubchem:854346;seed:cpd09813	0	Initializing
Initial			MNXM10217	4-methyl-3-hydroxy-hexanoyl-ACP		C18H33N2O9PRS		-1	seed:cpd11497	0	Initializing
Initial			MNXM10218	4-methyl-3-hydroxy-pentanoyl-ACP		C17H31N2O9PRS		-1	seed:cpd11547	0	Initializing
Initial			MNXM10219	4-methyl-3-oxo-hexanoyl-ACP		C18H31N2O9PRS		-1	seed:cpd11496	0	Initializing
Initial			MNXM10220	4-methyl-3-oxo-pentanoyl-ACP		C17H29N2O9PRS		-1	seed:cpd11546	0	Initializing
Initial			MNXM1024	lipoamide		C8H15NOS2	205.341	0	beilstein:122470;bigg:lpam;brenda:BG26072;cas:940-69-2;cas:None;chebi:17460;chemspider:5360246;chemspider:840;drugbank:DB00166;foodb:FDB022340;gmelin:1126642;hmdb:HMDB00962;kegg:C00248;ligandbox:D00048;lipidmaps:LMFA08010006;metacyc:LIPOAMIDE;metlin:3372;nikkaji:J25.390A;nugowiki:866;pubchem:3547;pubchem:6992093;pubchem:7847116;pubchem:85291984;pubchem:863;seed:cpd00213;upa:UPC00248	0	Initializing
Initial			MNXM1026	molybdate		MoO4	159.938	-2	bigg:mobd;cas:14259-85-9;cas:7782-91-4;chebi:25371;chebi:36263;chebi:36264;chemspider:23023;chemspider:74188;ec:2.10.1.1;ec:3.6.3.29;foodb:FDB028899;gmelin:2155;gmelin:26071;hmdb:HMDB12260;kegg:C06232;metacyc:CPD-3;molbase:230;nugowiki:10985;pdbechem:MOO;pubchem:24621;pubchem:82208;pubchem:8475;reactome:947561;reactome:REACT_27003;reactome_database_id_release_44:947561;seed:cpd11574	0	Initializing
Initial			MNXM1031	(2R,3S)-tartrate		C4H4O6	148.071	-2	3dmet:B04699;beilstein:1725146;beilstein:3906377;beilstein:4666811;brenda:BG19474;cas:147-73-9;chebi:15673;chebi:30928;chebi:35400;chebi:48930;chebi:48931;chemspider:174404;ec:1.1.1.93;ec:1.3.1.7;ec:3.3.2.4;ec:5.1.2.5;gmelin:3214;gmelin:326908;gmelin:326916;gmelin:326917;kegg:C00552;metacyc:MESO-TARTRATE;nikkaji:J134.706C;pdb-ccd:SRT;pdbechem:SRT;pubchem:201434;pubchem:3833;seed:cpd00432;upa:UPC0…	0	Initializing
Initial			MNXM10326	5-methyl-3-hydroxy-hexanoyl-ACP		C18H33N2O9PRS		-1	seed:cpd11522	0	Initializing
Initial			MNXM10327	5-methyl-3-oxo-hexanoyl-ACP		C18H31N2O9PRS		-1	seed:cpd11521	0	Initializing
Initial			MNXM10367	6-methyl-3-hydroxy-heptanoyl-ACP		C19H35N2O9PRS		-1	seed:cpd11551	0	Initializing
Initial			MNXM10368	6-methyl-3-hydroxy-octanoyl-ACP		C20H37N2O9PRS		-1	seed:cpd11501	0	Initializing
Initial			MNXM10369	6-methyl-3-oxo-heptanoyl-ACP		C19H33N2O9PRS		-1	seed:cpd11550	0	Initializing
Initial			MNXM10370	6-methyl-3-oxo-octanoyl-ACP		C20H35N2O9PRS		-1	seed:cpd11500	0	Initializing
Initial			MNXM10422	7-methyl-3-hydroxy-octanoyl-ACP		C20H37N2O9PRS		-1	seed:cpd11526	0	Initializing
Initial			MNXM10423	7-methyl-3-oxo-octanoyl-ACP		C20H35N2O9PRS		-1	seed:cpd11525	0	Initializing
Initial			MNXM1043	caprate		C10H19O2	171.257	-1	3dmet:B01466;beilstein:1754556;beilstein:3538146;bigg:dca;brenda:BG1795;cas:334-48-5;chebi:27689;chebi:30813;chemspider:2863;chemspider:3866366;drugbank:DB03600;foodb:FDB012027;gmelin:330643;gmelin:69184;het:DKA;hmdb:HMDB00511;kegg:C01571;knapsack:C00001213;lipid:LMFA01010010;lipidbank:DFA0010;lipidmaps:LMFA01010010;metacyc:CPD-3617;metlin:336;nikkaji:J2.575E;nugowiki:430;pdb-ccd:DKA;pdbechem:DKA…	0	Initializing
Initial			MNXM10446	8-methyl-3-hydroxy-decanoyl-ACP		C22H41N2O9PRS		-1	seed:cpd11505	0	Initializing
Initial			MNXM10447	8-methyl-3-hydroxy-nonanoyl-ACP		C21H39N2O9PRS		-1	seed:cpd11555	0	Initializing
Initial			MNXM10448	8-methyl-3-oxo-decanoyl-ACP		C22H39N2O9PRS		-1	seed:cpd11504	0	Initializing
Initial			MNXM10449	8-methyl-3-oxo-nonanoyl-ACP		C21H37N2O9PRS		-1	seed:cpd11554	0	Initializing
Initial			MNXM1045	D-mannonate		C6H11O7	195.147	-1	3dmet:B04694;bigg:mana;brenda:BG22386;cas:642-99-9;chebi:17767;chebi:33076;chemspider:4573735;ec:1.1.1.131;ec:1.1.1.57;ec:4.2.1.8;kegg:C00514;metacyc:D-MANNONATE;nikkaji:J13.218G;pdb-ccd:CS2;pubchem:3797;pubchem:5460054;seed:cpd00403	0	Initializing
Initial			MNXM10474	9-methyl-3-hydroxy-decanoyl-ACP		C22H41N2O9PRS		-1	seed:cpd11530	0	Initializing
Initial			MNXM10475	9-methyl-3-oxo-decanoyl-ACP		C22H39N2O9PRS		-1	seed:cpd11529	0	Initializing
Initial			MNXM105	beta-D-glucose		C6H12O6	180.156	0	3dmet:B01193;beilstein:1281607;brenda:BG22343;cas:492-61-5;cas:50-99-7;chebi:15903;chemspider:18802415;chemspider:58238;drugbank:DB02379;ec:1.1.1.47;ec:1.1.3.4;ec:1.1.3.5;ec:2.3.1.213;ec:3.2.1.175;ec:3.2.1.28;ec:4.3.3.5;ec:5.1.3.3;foodb:FDB011824;gmelin:648637;het:BGC;hmdb:HMDB00516;kegg:C00221;metacyc:GLC;metlin:3755;nikkaji:J44.213E;nugowiki:435;pdb-ccd:BGC;pdbechem:BGC;pubchem:3521;pubchem:646…	0	Initializing
Initial			MNXM105630	sulfite		O3S	80.063	-2	37;3dmet:B00024;bigg:so3;biopath:Hydrogen_sulfite;biopath:Sulfite;brenda:BG28704;brenda:BG91992;brenda:BG93037;cas:14265-45-3;cas:15181-46-1;cas:7782-99-2;chebi:17137;chebi:17359;chebi:48854;chemspider:10605811;chemspider:1068;chemspider:1069;chemspider:94559;ec:1.13.11.18;ec:1.13.11.55;ec:1.14.11.17;ec:1.14.12.8;ec:1.14.13.111;ec:1.14.14.6;ec:1.8.1.2;ec:1.8.3.1;ec:1.8.4.10;ec:1.8.4.8;ec:1.8.4.9;…	0	Initializing
Initial			MNXM1062	2-acetamido-5-oxopentanoate		C7H10NO4	172.159	-1	3dmet:B00264;bigg:acg5sa;biopath:N-Acetyl-L-glutamate_5-semialdehyde;brenda:BG24033;cas:13074-21-0;cas:None;chebi:16319;chebi:29123;chemspider:167387;chemspider:5256773;ec:1.2.1.38;ec:2.6.1.11;foodb:FDB023938;hmdb:HMDB06488;kegg:C01250;metacyc:CPD-469;nikkaji:J37.498I;nugowiki:5613;pubchem:192878;pubchem:4470;pubchem:6857435;seed:cpd00918;upa:UPC01250	0	Initializing
Initial			MNXM1063	2-deoxy-D-ribose 1-phosphate		C5H9O7P	212.095	-2	3dmet:B04713;beilstein:1285902;bigg:2dr1p;biopath:2-prime-Deoxyribose_1-phosphate;brenda:BG20571;cas:17210-42-3;chebi:28542;chebi:58576;chemspider:388420;foodb:FDB022571;hmdb:HMDB01351;kegg:C00672;metlin:6182;nikkaji:J1.011.725I;nugowiki:1213;pubchem:3941;pubchem:439287;seed:cpd00509;upa:UPX00050	0	Initializing
Initial			MNXM1064	3-methylcatechol		C7H8O2	124.137	0	3dmet:B00515;bigg:3mcat;brenda:BG25253;cas:488-17-5;chebi:18404;chemspider:333;drugbank:DB03454;ec:1.3.1.19;ec:1.3.1.68;kegg:C02923;metacyc:CPD-111;nikkaji:J46.544E;pdb-ccd:MBD;pubchem:340;pubchem:5846;seed:cpd01871;um-bbd:c0125;upa:UPC02923	0	Initializing
Initial			MNXM1067	all-trans-hexaprenyl diphosphate(3-)		C30H49O7P2	583.653	-3	3dmet:B01417;bigg:hexdp;brenda:BG15934;chebi:17528;chebi:53047;chebi:58179;chemspider:4444089;ec:2.5.1.33;ec:2.5.1.82;ec:2.5.1.83;foodb:FDB028840;hmdb:HMDB12188;kegg:C01230;lipidmaps:LMPR03030005;metacyc:ALL-TRANS-HEXAPRENYL-DIPHOSPHATE;nugowiki:10913;pubchem:25246217;pubchem:4452;pubchem:5280413;pubchem:85297391;seed:cpd00906	0	Initializing
Initial			MNXM10679	alpha-Methyl-D-glucoside		C7H14O6	194.182	0	seed:cpd15584	0	Initializing
Initial			MNXM107	nitrite		NO2	46.006	-1	3dmet:B00022;bigg:no2;brenda:BG92000;cas:14797-65-0;cas:7697-37-2;cas:7782-77-6;chebi:16301;chebi:25567;chebi:37766;chemspider:921;ec:1.13.11.64;ec:1.13.12.16;ec:1.14.13.166;ec:1.14.13.167;ec:1.14.13.31;ec:1.7.1.1;ec:1.7.1.2;ec:1.7.1.3;ec:1.7.1.4;ec:1.7.3.4;ec:1.7.3.5;ec:1.7.6.1;ec:1.7.99.4;ec:3.5.99.9;foodb:FDB023064;gmelin:977;gmelin:983;het:NO2;hmdb:HMDB02786;kegg:C00088;metacyc:NITRITE;metlin…	0	Initializing
Initial			MNXM108	palmitate		C16H31O2	255.416	-1	3dmet:B00071;beilstein:3589907;beilstein:607489;bigg:hdca;biopath:Palmitate;brenda:BG36211;cas:143-20-4;cas:57-10-3;chebi:15756;chebi:7896;chemspider:440215;chemspider:960;drugbank:DB03796;ec:1.11.1.3;ec:3.1.1.21;ec:3.1.1.63;ec:3.1.1.64;ec:3.1.2.2;foodb:FDB011679;gmelin:190200;gmelin:344266;het:PLM;hmdb:HMDB00220;kegg:C00249;knapsack:C00001233;knapsack:C00030479;ligandbox:D05341;lipid:LMFA0101000…	0	Initializing
Initial			MNXM1080	D-galactarate		C6H8O8	208.123	-2	3dmet:B04741;beilstein:1728117;beilstein:3909240;bigg:galct-D;brenda:BG21877;cas:526-99-8;chebi:16537;chebi:30852;chebi:35390;chemspider:2301286;chemspider:4573600;ec:1.1.1.203;ec:2.3.1.130;ec:4.2.1.42;foodb:FDB001205;gmelin:1065131;gmelin:165629;het:GAE;hmdb:HMDB00639;kegg:C00879;lipidmaps:LMFA01170107;metacyc:D-GALACTARATE;metlin:5612;nikkaji:J6.665F;nugowiki:558;patent:WO2010072902;pdb-ccd:GAE…	0	Initializing
Initial			MNXM1081	deacetylcephalosporin C(1-)		C14H18N3O7S	372.374	-1	3dmet:B01632;biopath:Deacetyl_cephalosporin_c;brenda:BG91979;cas:1476-46-6;chebi:18065;chebi:58366;ec:1.14.11.26;ec:2.3.1.175;ec:3.1.1.41;kegg:C03112;metacyc:DEACETYLCEPHALOSPORIN-C;nikkaji:J91.970E;pubchem:25246073;pubchem:6007;seed:cpd01995	0	Initializing
Initial			MNXM11	diphosphate(3-)		HO7P2	174.951	-3	3dmet:B00003;beilstein:185088;bigg:ppi;biopath:Pyrophosphate;brenda:BG28761;cas:14000-31-8;cas:2466-09-3;chebi:18361;chebi:29888;chebi:33019;chemspider:559142;chemspider:996;drugbank:DB04160;ec:1.13.12.7;ec:1.3.1.96;ec:1.3.1.97;ec:2.4.2.10;ec:2.4.2.11;ec:2.4.2.12;ec:2.4.2.14;ec:2.4.2.17;ec:2.4.2.18;ec:2.4.2.19;ec:2.4.2.22;ec:2.4.2.45;ec:2.4.2.49;ec:2.4.2.7;ec:2.4.2.8;ec:2.4.2.9;ec:2.5.1.1;ec:2.5.…	0	Initializing
Initial			MNXM1106	ammonioacetone		C3H8NO	74.102	1	3dmet:B00367;bigg:aact;biopath:Aminoacetone;brenda:BG17903;cas:298-08-8;chebi:17906;chebi:58320;chemspider:210;chemspider:2924867;ec:1.1.1.103;ec:1.1.1.75;foodb:FDB022860;het:GLM;hmdb:HMDB02134;kegg:C01888;metacyc:AMINO-ACETONE;metlin:6502;nikkaji:J38.126H;nugowiki:1717;pdbechem:GLM;pubchem:215;pubchem:3692773;pubchem:5001;seed:cpd01298	0	Initializing
Initial			MNXM111	Fe(2+)		Fe	55.845	2	36; 462;bigg:fe2;biopath:Fe2+;brenda:BG91981;cas:15438-31-0;cas:None;chebi:29033;chemspider:25394;drugbank:DB01592;ec:1.13.11.54;ec:1.14.11.25;ec:1.14.11.27;ec:1.14.11.28;ec:1.14.11.8;ec:1.14.12.10;ec:1.16.1.7;ec:1.16.1.9;ec:1.16.3.1;ec:1.16.5.1;ec:1.3.1.53;ec:3.5.1.88;ec:3.5.4.8;ec:4.4.1.21;ec:4.4.1.24;ec:4.99.1.1;foodb:FDB016251;gmelin:6845;het:FE2;hmdb:HMDB00692;kegg:C14818;metacyc:FE+2;metage…	0	Initializing
Initial			MNXM1115	beta-nicotinamide D-riboside		C11H15N2O5	255.247	1	3dmet:B01635;beilstein:3912857;bigg:rnam;biopath:Nicotinamide_riboside;brenda:BG2418;cas:1341-23-7;chebi:15927;chemspider:388956;chemspider:915;ec:2.7.1.22;foodb:FDB022281;het:NNR;hmdb:HMDB00855;kegg:C03150;metacyc:NICOTINAMIDE_RIBOSE;metlin:5818;nikkaji:J490.568G;nugowiki:773;pdb-ccd:NNR;pdbechem:NNR;pubchem:439924;pubchem:6038;pubchem:940;seed:cpd02016	0	Initializing
Initial			MNXM1122	urea-1-carboxylate		C2H3N2O3	103.057	-1	3dmet:B00219;beilstein:1756623;bigg:allphn;brenda:BG15430;cas:625-78-5;chebi:15832;chebi:9889;chemspider:7822223;ec:3.5.1.54;ec:3.5.1.84;ec:6.3.4.6;kegg:C01010;metacyc:CPD-578;nikkaji:J38.544A;pubchem:4255;pubchem:9543250;seed:cpd00742;um-bbd:c0777;upa:UPC01010	0	Initializing
Initial			MNXM11237	cytidine 2'-monophosphate		C9H12N3O8P	321.181	-2	beilstein:50828;cas:85-94-9;chebi:28507;chemspider:10463789;foodb:FDB028379;hmdb:HMDB11692;kegg:C03104;metacyc:CPD-3710;nikkaji:J4.929H;nugowiki:10417;pdb-ccd:C2P;pubchem:23421207;pubchem:53481031;pubchem:6000;seed:cpd01991	0	Initializing
Initial			MNXM1129	1-hydroxy-2-naphthoate		C11H7O3	187.171	-1	3dmet:B00558;beilstein:3906464;beilstein:974438;brenda:BG3002;cas:86-48-6;chebi:15992;chebi:36108;chemspider:4573815;ec:1.13.11.38;ec:1.14.13.135;gmelin:332420;gmelin:721746;kegg:C03203;metacyc:HYDROXYNAPHTHOATE;nikkaji:J4.260I;pdb-ccd:1HN;pubchem:54675865;pubchem:6079;seed:cpd02045;um-bbd:c0438	0	Initializing
Initial			MNXM113	GMP(3-)		C10H12N5O8P	361.205	-2	3dmet:B01172;bigg:gmp;biopath:Guanosine-5-prime-phosphate;brenda:BG1070;cas:85-32-5;chebi:17345;chebi:58115;chemspider:1413162;chemspider:6545;drugbank:DB01972;ec:1.7.1.7;ec:2.4.2.8;ec:2.7.4.8;ec:2.7.8.26;ec:2.7.8.28;ec:3.1.4.35;ec:3.6.1.17;ec:3.6.1.42;ec:6.3.4.1;ec:6.3.5.2;foodb:FDB012390;het:5GP;hmdb:HMDB01397;kegg:C00144;knapsack:C00019635;metacyc:GMP;metlin:6216;nikkaji:J10.615A;nugowiki:1259…	0	Initializing
Initial			MNXM1132	2-succinylbenzoyl-CoA(5-)		C32H39N7O20P3S	966.673	-5	3dmet:B04881;brenda:BG88012;cas:72471-59-1;chebi:15509;chebi:57364;ec:4.1.3.36;ec:6.2.1.26;kegg:C03160;metacyc:CPD-6972;nikkaji:J1.968.559D;pubchem:25245100;pubchem:6045;seed:cpd02021;upa:UPC03160	0	Initializing
Initial			MNXM1135	4-amino-2-methyl-5-diphosphonatomethylpyrimidine(3-)		C6H8N3O7P2	296.091	-3	3dmet:B01785;beilstein:7229943;bigg:2mahmp;brenda:BG21933;cas:745-65-3;cas:841-01-0;chebi:16629;chebi:57841;ec:2.5.1.3;ec:2.7.4.7;kegg:C04752;knapsack:C00007609;metacyc:AMINO-HYDROXYMETHYL-METHYLPYRIMIDINE-PP;nikkaji:J852.283I;pubchem:25245586;pubchem:7322;seed:cpd02894;upa:UPC04752	0	Initializing
Initial			MNXM11358	Dianteisoheptadecanoylphosphatidylglycerophosphate		C40H78O13P2	828.987	-2	seed:cpd15717	0	Initializing
Initial			MNXM11359	Dianteisoheptadecanoylphosphatidylserine		C40H76NO10P	762.006	-2	seed:cpd15690	0	Initializing
Initial			MNXM11360	Dianteisopentadecanoylphosphatidylglycerophosphate		C36H70O13P2	772.881	-2	seed:cpd15720	0	Initializing
Initial			MNXM11361	Dianteisopentadecanoylphosphatidylserine		C36H68NO10P	705.9	-2	seed:cpd15693	0	Initializing
Initial			MNXM1137	5-hydroxyisouric acid		C5H4N4O4	184.11	0	3dmet:B05546;beilstein:5949568;beilstein:7818573;brenda:BG20849;chebi:18072;chebi:59562;chemspider:219288;ec:1.14.13.113;ec:1.7.3.3;ec:3.5.2.17;foodb:FDB001616;hmdb:HMDB30097;kegg:C11821;knapsack:C00007531;metacyc:5-HYDROXYISOURATE;nikkaji:J861.998K;nugowiki:28755;pubchem:13985;pubchem:250388;seed:cpd08625;upa:UPC11821	0	Initializing
Initial			MNXM11392	Diisoheptadecanoylphosphatidylglycerophosphate		C40H78O13P2	828.987	-2	seed:cpd15716	0	Initializing
Initial			MNXM11393	Diisoheptadecanoylphosphatidylserine		C40H76NO10P	762.006	-2	seed:cpd15689	0	Initializing
Initial			MNXM11394	Diisohexadecanoylphosphatidylglycerophosphate		C38H74O13P2	800.934	-2	seed:cpd15721	0	Initializing
Initial			MNXM11395	Diisohexadecanoylphosphatidylserine		C38H72NO10P	733.953	-2	seed:cpd15694	0	Initializing
Initial			MNXM11396	Diisopentadecanoylphosphatidylglycerophosphate		C36H70O13P2	772.881	-2	seed:cpd15719	0	Initializing
Initial			MNXM11397	Diisopentadecanoylphosphatidylserine		C36H68NO10P	705.9	-2	seed:cpd15692	0	Initializing
Initial			MNXM11398	Diisotetradecanoylphosphatidylglycerophosphate		C34H66O13P2	744.828	-2	seed:cpd15718	0	Initializing
Initial			MNXM11399	Diisotetradecanoylphosphatidylserine		C34H64NO10P	677.846	-2	seed:cpd15691	0	Initializing
Initial			MNXM114	L-proline		C5H9NO2	115.13	0	3dmet:B01173;beilstein:4307988;beilstein:80810;bigg:pro-L;biopath:L-Proline;brenda:BG21286;brenda:BL218637;cas:147-85-3;chebi:17203;chebi:32862;chebi:32864;chebi:60039;chemspider:128566;drugbank:DB00172;ec:1.14.11.28;ec:1.14.11.n3;ec:1.5.1.1;ec:1.5.1.2;ec:1.5.99.8;ec:3.5.1.101;ec:4.3.1.12;ec:5.1.1.4;ec:6.1.1.15;foodb:FDB000570;gmelin:363493;gmelin:50152;gmelin:82610;het:PRO;hmdb:HMDB00162;kegg:C0…	0	Initializing
Initial			MNXM1140	7,8-diaminononanoate cation		C9H21N2O2	189.275	1	3dmet:B04758;beilstein:1767544;beilstein:6843830;bigg:dann;brenda:BG28020;brenda:BG59911;cas:21738-21-6;chebi:17830;chebi:2247;chebi:42085;chebi:58500;drugbank:DB01715;ec:2.6.1.62;ec:6.3.3.3;kegg:C01037;knapsack:C00000759;metacyc:DIAMINONONANOATE;nikkaji:J511.020C;pdbechem:DNN;pubchem:25245451;pubchem:4280;seed:cpd00764;upa:UPC01037	0	Initializing
Initial			MNXM114070	L-homocysteine zwitterion		C4H9NO2S	135.185	0	3dmet:B01174;bigg:hcys-L;biopath:L-Homocysteine;cas:454-28-4;cas:6027-13-0;chebi:17588;chebi:58199;chebi:63072;drugbank:DB04422;ec:2.1.1.10;ec:2.1.1.13;ec:2.1.1.14;ec:2.1.1.3;ec:2.1.1.5;ec:3.3.1.1;ec:4.2.1.22;ec:4.4.1.2;ec:4.4.1.21;ec:4.4.1.8;kegg:C00155;knapsack:C00001365;metacyc:HOMO-CYS;nikkaji:J228C;pdb-ccd:HCS;pubchem:3455;pubchem:6971015;reaxys:6965804;upa:UPC00155	0	Initializing
Initial			MNXM114072	ferricytochrome c		C42H44FeN8O8S2R4			bigg:ficytC;bigg:ficytc;brenda:BG54924;cas:None;chebi:15991;kegg:C00125;nikkaji:J209.145C;pubchem:3425;seed:cpd00109;upa:UPC00125	0	Initializing
Initial			MNXM114079	(S)-2-acetolactate		C5H7O4	131.107	-1	3dmet:B01949;beilstein:3604088;bigg:alac-S;biopath:(S)-2-Acetolactate;brenda:BG29088;chebi:18409;chebi:58476;chemspider:19951073;chemspider:389710;ec:1.1.1.86;ec:2.2.1.6;ec:4.1.1.5;foodb:FDB024120;hmdb:HMDB06855;kegg:C06010;metacyc:2-ACETO-LACTATE;nikkaji:J2.362.063D;nugowiki:5980;pubchem:13999770;pubchem:440878;pubchem:8282;seed:cpd00668;upa:UPC06010	0	Initializing
Initial			MNXM114087	2-amino-3-oxobutanoate		C4H7NO3	117.103	0	3dmet:B00560;3dmet:B00594;bigg:2aobut;biopath:L-2-Amino-acetoacetate;brenda:BG19537;brenda:BG19538;cas:6531-42-6;chebi:16944;chebi:17844;chebi:40673;chemspider:2282886;chemspider:389046;chemspider:4573764;drugbank:DB03915;ec:1.1.1.103;ec:2.3.1.29;foodb:FDB023915;het:AKB;hmdb:HMDB06454;kegg:C03214;kegg:C03508;lipid:LMFA01060172;lipidmaps:LMFA01060172;metacyc:3-K-THR;metacyc:AMINO-OXOBUT;nikkaji:J2…	0	Initializing
Initial			MNXM11409	djenkolate		C7H14N2O4S2	254.327	0	cas:498-59-9;kegg:C08275;knapsack:C00001356;metacyc:CPD-3740;nikkaji:J28.556K;pubchem:10473;pubchem:25203309;seed:cpd05190	0	Initializing
Initial			MNXM114091	(3R,5S)-1-pyrroline-3-hydroxy-5-carboxylate		C5H6NO3	128.106	-1	3dmet:B04933;beilstein:3947;bigg:1p3h5c;biopath:L-1-Pyrroline-3-hydroxy-5-carboxylate;cas:22573-88-2;cas:5255-75-4;chebi:6151;chebi:62612;chemspider:1030;foodb:FDB022582;hmdb:HMDB01369;kegg:C04281;metacyc:PYRROLINE-HYDROXY-CARBOXYLATE;metlin:6196;nikkaji:J2.749.619I;nugowiki:1231;pubchem:1059;pubchem:46926300;pubchem:6943;seed:cpd02625	0	Initializing
Initial			MNXM114092	ADP-ribose		C15H21N5O14P2	557.3	-2	3dmet:B01211;bigg:adprib;brenda:BG6384;kegg:C00301;nikkaji:J17.074G;pdb-ccd:APR;pubchem:3595;seed:cpd00251	0	Initializing
Initial			MNXM114097	(R)-2,3-dihydroxy-3-methylbutanoate		C5H9O4	133.123	-1	3dmet:B01729;beilstein:1722372;bigg:23dhmb;biopath:2,3-Dihydroxyisovalerate;brenda:BG20392;chebi:15684;chebi:49072;chemspider:19951355;chemspider:389255;ec:1.1.1.86;foodb:FDB028799;hmdb:HMDB12141;kegg:C04272;metacyc:CPD-13357;nikkaji:J57.649B;nugowiki:10866;pubchem:23615351;pubchem:440279;pubchem:6935;seed:cpd02498;upa:UPC04272	0	Initializing
Initial			MNXM1141	8-amino-7-oxononanoic acid zwitterion		C9H17NO3	187.236	0	3dmet:B04764;bigg:8aonn;brenda:BG27848;chebi:12266;chebi:15830;chebi:57532;ec:2.6.1.62;kegg:C01092;knapsack:C00000758;lipid:LMFA01060168;lipidmaps:LMFA01060168;metacyc:8-AMINO-7-OXONONANOATE;nikkaji:J511.019J;pubchem:24701146;pubchem:25244029;pubchem:4327;seed:cpd00800;upa:UPC01092	0	Initializing
Initial			MNXM114106	S		S	32.065	0	brenda:BG79324;seed:cpd00074	0	Initializing
Initial			MNXM114119	(3R,4S,5R)-3,4,5-trihydroxy-6-oxocyclohex-1-en-1-olate		C6H7O5	159.117	-1	3dmet:B01730;beilstein:3199845;beilstein:5013309;cas:949461-91-0;chebi:28446;chebi:58691;ec:3.7.1.n2;ec:4.2.1.44;kegg:C04287;metacyc:CPD-15167;nikkaji:J2.749.622I;pubchem:6949;seed:cpd02631;upa:UPC04287	0	Initializing
Initial			MNXM114122	2-hydroxy-5-(methylsulfanyl)-3-oxopent-1-enyl phosphate		C6H9O6PS	240.171	-2	brenda:BG49527;chebi:50605;chebi:59505;ec:3.1.3.77;ec:3.1.3.87;ec:3.1.3.n4;ec:5.3.2.5;ec:5.3.2.n1;kegg:C15651;metacyc:2-HYDROXY-3-KETO-5-METHYLTHIO-1-PHOSPHOP;nikkaji:J1.971.656B;pubchem:17396641;pubchem:44229144;seed:cpd11296;upa:UPC15651	0	Initializing
Initial			MNXM114147	3MOP		C6H9O3	129.134	-1	seed:cpd00508	0	Initializing
Initial			MNXM114180	GLUM		C6H14NO5	180.179	1	seed:cpd00276	0	Initializing
Initial			MNXM114184	(R)-(-)-allantoin		C4H6N4O3	158.115	0	3dmet:B01563;brenda:BG29342;chebi:15677;chemspider:388779;ec:5.1.99.3;kegg:C02348;metacyc:R--ALLANTOIN;nikkaji:J732.397B;pubchem:439713;pubchem:5396;reaxys:83512;seed:cpd01567	0	Initializing
Initial			MNXM114199	gamma-butyrobetaine		C7H15NO2	145.2	0	bigg:gbbtn;seed:cpd00870	0	Initializing
Initial			MNXM114220	2-aceto-2-hydroxy-butanoate		C6H9O4	145.133	-1	brenda:BG21735;cas:3142-65-2;chemspider:10607847;kegg:C00659;metacyc:2-ACETO-2-HYDROXY-BUTYRATE;nikkaji:J641.585G;pubchem:13999771;pubchem:3928;seed:cpd00498	0	Initializing
Initial			MNXM114239	1,2-dihydronaphthalene-1,2-diol		C10H10O2	162.185	0	beilstein:2045863;cas:7234-04-0;chebi:28516;kegg:C06205;nikkaji:J81.355I;pubchem:8455;seed:cpd03712	0	Initializing
Initial			MNXM114305	6-hydroxymethyl dihydropterin		C7H9N5O2	195.179	0	bigg:6hmhpt;seed:cpd00954	0	Initializing
Initial			MNXM114324	Oxaloglycolate		C4H2O6	146.055	-2	seed:cpd02186	0	Initializing
Initial			MNXM114390	(L-Seryl)adenylate		C13H18N6O9P	433.291	-1	kegg:C05820;nikkaji:J2.759.865J;pubchem:8115;seed:cpd03452	0	Initializing
Initial			MNXM114407	DKH		C6H9O6	177.132	-1	seed:cpd04242	0	Initializing
Initial			MNXM1151	L-rhamnopyranose		C6H12O5	164.156	0	3dmet:B04689;bigg:rmn;brenda:BG84649;brenda:BL304217;cas:3615-41-6;chebi:26546;chebi:62345;chebi:62346;chemspider:23642;drugbank:DB01869;ec:2.4.1.282;ec:3.2.1.172;foodb:FDB001176;het:1CB8;hmdb:HMDB00849;kegg:C00507;knapsack:C00001129;metacyc:L-rhamnose;metlin:5812;nikkaji:J8.185J;nugowiki:767;pdb-ccd:RAM;pubchem:25310;pubchem:3790;reaxys:1617036;seed:cpd00396;upa:UPC00507	0	Initializing
Initial			MNXM1154	pantetheine		C11H22N2O4S	278.368	0	3dmet:B00185;bigg:ptth;biopath:Pantetheine;brenda:BG2930;cas:496-65-1;chebi:16753;chemspider:388453;chemspider:466;ec:2.7.1.34;ec:3.5.1.92;ec:4.1.1.30;foodb:FDB023172;hmdb:HMDB03426;kegg:C00831;metacyc:CPD-511;metlin:6928;nikkaji:J15.187D;nugowiki:3007;pdb-ccd:PNY;pubchem:4089;pubchem:439322;pubchem:479;reaxys:1714196;seed:cpd00620;wikipedia:Pantetheine	0	Initializing
Initial			MNXM116	D-ribose 5-phosphate		C5H9O8P	228.094	-2	3dmet:B04635;beilstein:1728061;beilstein:3675971;brenda:BG34575;cas:3615-55-2;cas:4151-19-3;cas:4300-28-1;chebi:17797;chebi:58273;chemspider:388313;drugbank:DB02053;ec:2.2.1.1;ec:2.2.1.4;ec:2.7.1.15;ec:2.7.1.18;ec:2.7.6.1;ec:2.7.7.35;ec:3.2.2.12;ec:3.2.2.14;ec:3.2.2.4;ec:3.6.1.13;ec:3.6.1.53;ec:4.2.1.70;ec:4.3.3.6;ec:5.3.1.6;ec:5.4.2.7;ec:6.3.4.7;foodb:FDB001615;het:1JCY;hmdb:HMDB01548;kegg:C0011…	0	Initializing
Initial			MNXM1160	(2-amino-4-hydroxy-7,8-dihydropteridin-6-yl)methyl diphosphate(3-)		C7H8N5O8P2	352.115	-3	3dmet:B01792;beilstein:8397629;bigg:2ahhmd;biopath:2-Amino-4-hydroxy-6-hydroxymethyl-dihydropteridine_pyrophosphate;brenda:BG24019;brenda:BL286340;cas:3545-84-4;cas:70608-72-9;chebi:15998;chebi:57602;chebi:72950;ec:2.5.1.15;ec:2.7.6.3;kegg:C04807;metacyc:DIHYDROPTERIN-CH2OH-PP;nikkaji:J843.576F;pdb-ccd:2PH;pubchem:25244074;pubchem:7369;seed:cpd16760;upa:UPC04807	0	Initializing
Initial			MNXM11629	gamma-Glutamyl-beta-cyanoalanine		C9H12N3O5	242.209	-1	3dmet:B05107;cas:16051-95-9;kegg:C05711;nikkaji:J640.876A;pubchem:8018;seed:cpd03407	0	Initializing
Initial			MNXM1168	2-C-methyl-D-erythritol 2,4-cyclic diphosphate(2-)		C5H10O9P2	276.075	-2	3dmet:B04266;beilstein:9070121;bigg:2mecdp;brenda:BG20711;cas:143488-44-2;chebi:18425;chebi:58483;chemspider:10241147;ec:1.17.4.3;ec:4.6.1.12;kegg:C11453;knapsack:C00007295;metacyc:2C-METH-D-ERYTHRITOL-CYCLODIPHOSPHATE;nikkaji:J726.915C;pdb-ccd:CDI;pubchem:13625;pubchem:21605869;seed:cpd08301;upa:UPC11453	0	Initializing
Initial			MNXM117	urea		CH4N2O	60.055	0	CARBAMOYL PHOSPHATE SYNTHETASE DEFICIENCY (CPS): 77; HYPERORNITHINEMIA-HYPERAMMONEMIA-HOMOCITRULLINURIA [HHH-SYNDROME]: 215; ORNITHINE TRANSCARBAMYLASE DEFICIENCY (OTC): 189;3dmet:B00021;beilstein:1700364;beilstein:635724;beilstein:773698;bigg:urea;biopath:Urea;brenda:BG28535;cas:4744-36-9;cas:57-13-6;cas:58069-82-2;chebi:16199;chebi:32285;chebi:48376;chemspider:1143;drugbank:DB03904;ec:3.5.1.5;e…	0	Initializing
Initial			MNXM1177	4-phosphonato-L-aspartic acid(2-)		C4H6NO7P	211.067	-2	3dmet:B01629;bigg:4pasp;biopath:4-Phospho-L-aspartate;brenda:BG19642;cas:22138-53-0;chebi:15836;chebi:30407;chebi:57535;chemspider:10123241;chemspider:809;ec:1.2.1.11;ec:2.7.2.4;foodb:FDB028892;hmdb:HMDB12250;kegg:C03082;knapsack:C00007471;metacyc:L-BETA-ASPARTYL-P;nikkaji:J37.493H;nugowiki:10975;pdb-ccd:PHD;pubchem:11948925;pubchem:5980;pubchem:832;seed:cpd01977;upa:UPC03082	0	Initializing
Initial			MNXM1178	5-amino-6-(5-phospho-D-ribitylamino)uracil		C9H15N4O9P	354.211	-2	3dmet:B04942;beilstein:6445473;bigg:5aprbu;brenda:BG27834;chebi:18247;chebi:58421;chemspider:326;ec:1.1.1.193;foodb:FDB023235;hmdb:HMDB03841;kegg:C04454;metacyc:CPD-1086;nikkaji:J1.722.458A;nugowiki:3422;pubchem:25245125;pubchem:333;pubchem:7081;seed:cpd02720;upa:UPC04454	0	Initializing
Initial			MNXM118	putrescine		C4H14N2	90.167	2	3dmet:B00037;beilstein:605282;bigg:ptrc;biopath:Putrescine;brenda:BG19160;cas:110-60-1;chebi:17148;chebi:326268;chemspider:13837702;chemspider:2695170;drugbank:DB01917;ec:1.4.3.10;ec:1.5.1.43;ec:1.5.3.13;ec:1.5.3.17;ec:2.1.1.53;ec:2.1.3.6;ec:2.3.1.138;ec:2.3.1.57;ec:2.5.1.16;ec:2.5.1.44;ec:2.5.1.45;ec:2.6.1.82;ec:3.5.1.53;ec:3.5.1.62;ec:3.5.3.11;ec:4.1.1.17;ec:6.3.1.11;foodb:FDB001494;gmelin:1715…	0	Initializing
Initial			MNXM1183	chenodeoxycholate		C24H39O4	391.564	-1	3dmet:B01586;3dmet:B02140;beilstein:3219887;beilstein:3219888;beilstein:3703074;beilstein:4710930;biopath:Chenodeoxycholate;brenda:BG13139;brenda:BG13143;brenda:BG13145;cas:128-13-2;cas:15357-34-3;cas:30634-99-2;cas:474-25-9;cas:566-24-5;cas:78919-26-3;chebi:16755;chebi:36234;chebi:43419;chebi:9907;chemspider:113205;chemspider:13628074;chemspider:144359;chemspider:29131;chemspider:7827514;chemspi…	0	Initializing
Initial			MNXM119	FMN		C17H19N4O9P	454.328	-2	3dmet:B04626;beilstein:68086;bigg:fmn;brenda:BG36301;cas:146-17-8;chebi:17621;chebi:24041;chebi:58210;chemspider:559060;come:MOL000043;drugbank:DB03247;ec:1.1.2.3;ec:1.1.3.15;ec:1.1.99.27;ec:1.12.1.2;ec:1.13.11.32;ec:1.13.12.16;ec:1.13.12.4;ec:1.14.12.7;ec:1.14.12.8;ec:1.14.13.162;ec:1.14.13.39;ec:1.14.13.58;ec:1.14.14.10;ec:1.14.14.12;ec:1.14.14.n1;ec:1.14.99.24;ec:1.14.99.46;ec:1.16.1.8;ec:1.16…	0	Initializing
Initial			MNXM11912	isobutyryl-ACP		C15H27N2O8PRS		-1	seed:cpd11545	0	Initializing
Initial			MNXM11926	isovaleryl-ACP		C16H29N2O8PRS		-1	seed:cpd11520	0	Initializing
Initial			MNXM12	CoA		C21H32N7O16P3S	763.502	-4	3dmet:B04618;beilstein:11604429;beilstein:77809;bigg:coa;biopath:CoA-SH;bnice:C8;brenda:BG11741;cas:85-61-0;chebi:15346;chebi:57287;chemspider:6557;drugbank:DB01992;ec:1.1.1.34;ec:1.1.1.88;ec:1.2.1.10;ec:1.2.1.17;ec:1.2.1.18;ec:1.2.1.25;ec:1.2.1.27;ec:1.2.1.42;ec:1.2.1.44;ec:1.2.1.51;ec:1.2.1.52;ec:1.2.1.57;ec:1.2.1.58;ec:1.2.1.75;ec:1.2.1.76;ec:1.2.1.81;ec:1.2.1.n2;ec:1.2.3.6;ec:1.2.7.7;ec:1.8.1…	0	Initializing
Initial			MNXM1202	(2R,3R)-2,3-dihydroxy-3-methylpentanoate		C6H11O4	147.149	-1	3dmet:B05146;beilstein:1704353;bigg:23dhmp;biopath:2,3-Dihydroxy-3-methylvalerate;brenda:BG22263;cas:562-43-6;chebi:27512;chebi:49258;chemspider:13641636;chemspider:395044;ec:1.1.1.86;foodb:FDB028798;het:DMV;hmdb:HMDB12140;kegg:C04104;kegg:C06007;metacyc:1-KETO-2-METHYLVALERATE;nikkaji:J2.364.785K;nikkaji:J2.760.883C;nugowiki:10865;pdb-ccd:DMV;pubchem:21263701;pubchem:448154;pubchem:6795;pubchem:…	0	Initializing
Initial			MNXM121	UTP		C9H11N2O15P3	480.109	-4	3dmet:B01149;beilstein:3807363;beilstein:5204708;beilstein:71520;bigg:utp;biopath:Uridine-5-prime-triphosphate;brenda:BG27658;cas:63-39-8;chebi:15713;chebi:46398;chebi:57481;chemspider:5414500;chemspider:5903;drugbank:DB04005;ec:2.7.4.6;ec:2.7.7.10;ec:2.7.7.11;ec:2.7.7.23;ec:2.7.7.44;ec:2.7.7.83;ec:2.7.7.9;ec:6.3.4.2;foodb:FDB021929;gmelin:307896;gmelin:336589;het:UTP;hmdb:HMDB00285;kegg:C00075;m…	0	Initializing
Initial			MNXM12118	Lipid composition of B. subtilis					seed:cpd15800	0	Initializing
Initial			MNXM1212	2-succinatobenzoate		C11H8O5	220.178	-2	3dmet:B00493;beilstein:2696599;bigg:sucbz;biopath:2-Succinylbenzoate;brenda:BG2125;cas:27415-09-4;chebi:18325;chebi:44788;chemspider:4573649;drugbank:DB02251;ec:4.2.1.113;ec:6.2.1.26;kegg:C02730;knapsack:C00000743;metacyc:O-SUCCINYLBENZOATE;nikkaji:J387.833C;pdb-ccd:OSB;pdbechem:OSB;pubchem:5459922;pubchem:5692;seed:cpd01772;upa:UPC02730	0	Initializing
Initial			MNXM12128	Lipoteichoic acid content					seed:cpd15670	0	Initializing
Initial			MNXM1213	3-ammonio-2-oxopropyl phosphate(1-)		C3H7NO5P	168.065	-1	3dmet:B04280;brenda:BG18018;chebi:1449;chebi:57279;ec:1.1.1.262;ec:2.6.99.2;kegg:C11638;metacyc:1-AMINO-PROPAN-2-ONE-3-PHOSPHATE;nikkaji:J1.328.431H;pubchem:13803;pubchem:25244426;seed:cpd08449;upa:UPC11638	0	Initializing
Initial			MNXM1219	7-phospho-2-dehydro-3-deoxy-D-arabino-heptonate		C7H10O10P	285.122	-3	3dmet:B01776;beilstein:9347056;bigg:2dda7p;biopath:2-Dehydro-3-deoxy-D-arabino-heptonate_7-phosphate;brenda:BG24306;brenda:BG66315;cas:2627-73-8;chebi:18150;chebi:58394;ec:2.5.1.54;ec:4.2.3.4;kegg:C04691;knapsack:C00007497;metacyc:3-DEOXY-D-ARABINO-HEPTULOSONATE-7-P;nikkaji:J1.124.411D;pubchem:5460215;pubchem:7271;reaxys:9149659;seed:cpd02857;upa:UPC04691	0	Initializing
Initial			MNXM1221	[protein]-disulfide		C7H9N3O3S2R2			brenda:BG93291;chebi:16249;kegg:C02582;metacyc:Protein-Disulfides;pubchem:5577;seed:cpd12139;upa:UPC02582	0	Initializing
Initial			MNXM1222	[protein]-dithiol		C7H11N3O3S2R2			brenda:BG93292;chebi:17999;kegg:C02315;metacyc:Protein-Dithiols;pubchem:5369;seed:cpd12072;upa:UPC02315	0	Initializing
Initial			MNXM1223	acetoacetyl-[acyl-carrier protein]		C4H5O2SR		0	bigg:actACP;brenda:BG92944;chebi:2393;ec:2.3.1.180;kegg:C05744;metacyc:Acetoacetyl-ACPs;pubchem:8039;seed:cpd11488	0	Initializing
Initial			MNXM12236	menaquinone-7		C46H64O2	648.999	0	beilstein:2343160;cas:2124-57-4;chebi:44245;chemspider:4449904;metacyc:CPD-9718;pdbechem:MQ7;pubchem:5287554;reaxys:2343160;seed:cpd11606	0	Initializing
Initial			MNXM1226	cysteaminium		C2H8NS	78.157	1	3dmet:B00335;beilstein:635649;bigg:cysam;brenda:BG15572;cas:60-23-1;chebi:17141;chebi:58029;chemspider:3027297;chemspider:5834;drugbank:DB00847;ec:1.13.11.19;ec:2.3.1.11;ec:3.5.1.92;foodb:FDB023091;gmelin:25385;het:DHL;hmdb:HMDB02991;kegg:C01678;ligandbox:D03634;metacyc:CPD-239;metlin:3222;nikkaji:J62.801H;nugowiki:2574;pdb-ccd:DHL;pdbechem:DHL;pubchem:17397738;pubchem:3799953;pubchem:4821;pubche…	0	Initializing
Initial			MNXM123	homocysteine zwitterion		C4H9NO2S	135.185	0	ARTEFACTS-PHARMACEUTICAL PRODUCTS, INTERFERENCE IN AMINOACID AND ORGANIC ACID ANALYSIS [DD]: 347; CYSTINURIA: 107; FEEDING: VEGANIAN [DD]: 336; HYPERMETHIONINEMIA: 214; S-ADENOSYLHOMOCYSTEINE HYDROLASE DEFICIENCY: 382; SULFITE OXIDASE DEFICIENCY: 37; TRANSCOBALAMIN II DEFICIENCY: 323;brenda:BG84645;cas:454-29-5;chebi:17230;chebi:58065;chebi:66952;chemspider:757;ec:1.8.4.1;foodb:FDB001491;hmdb:HMD…	0	Initializing
Initial			MNXM1231	formamide		CH3NO	45.041	0	3dmet:B01262;beilstein:1918433;beilstein:505995;bigg:frmd;brenda:BG28517;cas:75-12-7;chebi:16397;chebi:48431;chemspider:693;ec:3.5.1.49;ec:3.5.3.8;ec:4.2.1.66;foodb:FDB022677;gmelin:824;het:ARF;hmdb:HMDB01536;kegg:C00488;metacyc:FORMAMIDE;metlin:4182;nikkaji:J1.941K;nugowiki:1391;pdb-ccd:ARF;pdbechem:ARF;pubchem:3771;pubchem:713;reaxys:505995;seed:cpd00378;um-bbd:c0796;upa:UPC00488;wikipedia:Form…	0	Initializing
Initial			MNXM1233	galactitol		C6H14O6	182.172	0	GALACTOSEMIA II (GALK): 134;3dmet:B04809;beilstein:1721903;bigg:galt;brenda:BG22793;cas:608-66-2;chebi:16813;chemspider:11357;ec:1.1.1.16;foodb:FDB006453;gmelin:83163;hmdb:HMDB00107;kegg:C01697;knapsack:C00001160;metacyc:GALACTITOL;metagene:GALACTOSEMIA: 136;metlin:5148;nikkaji:J7.011D;nugowiki:73;pubchem:11850;pubchem:4837;seed:cpd01171	0	Initializing
Initial			MNXM12340	an N-acetoxyarylamine		C8H9NO2	151.163	0	brenda:BG49009;chebi:21494;kegg:C16684;metacyc:N-Acetoxy-Arylamines;pubchem:51091007;seed:cpd01753	0	Initializing
Initial			MNXM12354	N-Acetyl-D-muramoate		C11H18NO8	292.263	-1	bigg:acmam;cas:91-64-5;seed:cpd03485	0	Initializing
Initial			MNXM12396	an N-hydroxy-arylamine		C6H7NO	109.126	0	brenda:BG94661;kegg:C16685;metacyc:N-Hydroxy-Arylamines;pubchem:51091008;seed:cpd01763	0	Initializing
Initial			MNXM124	spermidine(3+)		C7H22N3	148.27	3	3dmet:B01214;beilstein:1698591;bigg:spmd;biopath:Spermidine;brenda:BG24682;cas:124-20-9;chebi:16610;chebi:57834;chemspider:1071;chemspider:5360248;drugbank:DB03566;ec:1.5.3.13;ec:1.5.3.14;ec:1.5.3.16;ec:1.5.3.17;ec:1.5.99.6;ec:2.5.1.16;ec:2.5.1.22;ec:2.5.1.44;ec:2.5.1.45;ec:2.5.1.46;ec:2.5.1.79;ec:3.5.1.48;ec:3.5.1.78;ec:4.1.1.96;ec:6.3.1.8;foodb:FDB012039;gmelin:454510;het:SPD;hmdb:HMDB01257;keg…	0	Initializing
Initial			MNXM1242	N-acetylmuramoyl-L-alanyl-D-glutamyl-meso-2,6-diaminopimelyl-D-alanyl-D-alanine-diphosphoundecaprenyl-N-acetylglucosamine		C95H152N8O28P2	1916.208	-4	3dmet:B05134;bigg:uaagmda;chebi:28138;chebi:61388;kegg:C05898;lipidmaps:LMPR03030003;metacyc:C6;nikkaji:J2.760.508G;pubchem:4266331;pubchem:52940208;pubchem:8186;seed:cpd03495	0	Initializing
Initial			MNXM1246	reduced riboflavin		C17H22N4O6	378.38	0	beilstein:1232017;bigg:rbflvrd;brenda:BG7876;cas:101652-10-2;chebi:17607;chebi:8798;chemspider:52885;ec:1.5.1.30;ec:1.5.1.41;kegg:C01007;metacyc:CPD-316;nikkaji:J377.891F;pubchem:4252;pubchem:58683;seed:cpd00739	0	Initializing
Initial			MNXM1249	(1R,6R)-2-(3-carboxylatopropanoyl)-6-hydroxycyclohexa-2,4-diene-1-carboxylate		C11H10O6	238.194	-2	3dmet:B05119;bigg:2shchc;biopath:SHCHC_asterisk;brenda:BG37743;brenda:BG56515;chebi:11656;chebi:1277;chebi:39564;chebi:57272;chebi:58689;drugbank:DB06864;ec:4.2.1.113;ec:4.2.99.20;kegg:C05817;metacyc:CPD-9923;metacyc:SUCCINYL-OH-CYCLOHEXADIENE-COOH;nikkaji:J2.759.808K;pdb-ccd:164;pdbechem:164;pubchem:25244834;pubchem:25246102;pubchem:8112;seed:cpd03451;upa:UPC05817	0	Initializing
Initial			MNXM125	IMP(2-)		C10H11N4O8P	346.19	-2	3dmet:B01168;beilstein:630517;bigg:imp;biopath:Inosine-5-prime-phosphate;brenda:BG1203;cas:131-99-7;chebi:17202;chebi:58053;chemspider:5482599;chemspider:8264;drugbank:DB04566;ec:1.1.1.205;ec:1.7.1.7;ec:2.4.2.8;ec:2.7.1.73;ec:3.2.2.12;ec:3.5.4.10;ec:3.5.4.17;ec:3.5.4.6;ec:3.6.1.64;ec:6.3.4.4;foodb:FDB021901;gmelin:528845;het:IMP;hmdb:HMDB00175;kegg:C00130;knapsack:C00007224;metacyc:IMP;metlin:519…	0	Initializing
Initial			MNXM1253	(R)-S-lactoylglutathionate(1-)		C13H20N3O8S	378.378	-1	3dmet:B01661;beilstein:1717478;bigg:lgt-S;biopath:S-Lactoyl-glutathione;brenda:BG12279;brenda:BG4779;brenda:BG81783;cas:25138-66-3;cas:59-85-8;chebi:15694;chebi:57474;chemspider:389032;ec:3.1.2.6;ec:4.4.1.5;foodb:FDB022405;hmdb:HMDB01066;kegg:C03451;knapsack:C00019550;metacyc:S-LACTOYL-GLUTATHIONE;metlin:5979;nikkaji:J524.698I;nugowiki:959;pubchem:25244530;pubchem:440018;pubchem:6272;seed:cpd0218…	0	Initializing
Initial			MNXM12597	pentadecanoate		C15H29O2	241.39	-1	beilstein:1773831;bigg:ptdca;cas:1002-84-2;chebi:42504;chemspider:11200786;chemspider:13249;foodb:FDB010033;het:F15;hmdb:HMDB00826;kegg:C16537;knapsack:C00007423;lipid:LMFA01010015;lipidbank:DFA0015;lipidmaps:LMFA01010015;metacyc:CPD-8462;metlin:5789;nikkaji:J3.656K;nugowiki:744;pdb-ccd:F15;pdbechem:F15;pubchem:13849;pubchem:22169126;pubchem:51090866;pubchem:7849669;seed:cpd16351	0	Initializing
Initial			MNXM126	3-phospho-D-glycerate		C3H4O7P	183.033	-3	3dmet:B01185;bigg:3pg;biopath:3-Phospho-D-glycerate;brenda:BG17979;brenda:BG17981;cas:820-11-1;chebi:17050;chebi:17794;chebi:57998;chebi:58272;chemspider:704;drugbank:DB04510;ec:1.1.1.95;ec:1.2.1.9;ec:2.4.1.217;ec:2.4.1.266;ec:2.7.1.106;ec:2.7.1.31;ec:2.7.2.10;ec:2.7.2.3;ec:3.1.3.13;ec:3.1.3.38;ec:4.1.1.39;ec:5.4.2.1;foodb:FDB022255;het:13PK;hmdb:HMDB00807;kegg:C00197;kegg:C00597;knapsack:C000072…	0	Initializing
Initial			MNXM1264	3-oxoadipyl-CoA(5-)		C27H37N7O20P3S	904.604	-5	bigg:oxadpcoa;biopath:3-Oxoadipyl-CoA;brenda:BG14362;chebi:15490;chebi:57348;ec:2.3.1.174;ec:2.8.3.6;kegg:C02232;metacyc:3-KETO-ADIPYL-COA;nikkaji:J2.735.654K;pubchem:25243975;pubchem:5296;seed:cpd01507;upa:UPC02232	0	Initializing
Initial			MNXM1265	3-phosphoshikimate		C7H8O8P	251.107	-3	3dmet:B01636;beilstein:4882573;bigg:skm5p;biopath:Shikimate_3-phosphate;brenda:BG49801;chebi:145989;chebi:17052;drugbank:DB04328;ec:2.5.1.19;ec:2.7.1.71;kegg:C03175;knapsack:C00000002;metacyc:SHIKIMATE-5P;nikkaji:J746.034A;pdb-ccd:S3P;pubchem:14506806;pubchem:6057;reactome:964859;reactome:REACT_27334;reactome_database_id_release_44:964859;seed:cpd02030;upa:UPC03175	0	Initializing
Initial			MNXM1268	acetoin		C4H8O2	88.105	0	brenda:BG19666;cas:513-86-0;chebi:15688;chemspider:21105851;drugbank:DB02788;ec:2.2.1.4;ec:2.3.1.190;foodb:FDB011799;hmdb:HMDB03243;kegg:C00466;lipidmaps:LMFA12000020;metacyc:ACETOIN;metlin:103;nikkaji:J2.623I;nugowiki:2826;pubchem:135637787;pubchem:179;pubchem:3750;seed:cpd00361;upa:UPC00466	0	Initializing
Initial			MNXM1269	acetyl-[acyl-carrier protein]		C2H3OSR		0	bigg:acACP;biopath:Acetyl-Enzyme;brenda:BG93575;chebi:17093;kegg:C03939;metacyc:ACETYL-ACP;pubchem:6663;seed:cpd11494	0	Initializing
Initial			MNXM127	myo-inositol		C6H12O6	180.156	0	3dmet:B00038;beilstein:1907329;bigg:inost;biopath:myo-Inositol;brenda:BG82786;cas:551-72-4;cas:6917-35-7;cas:87-89-8;chebi:17268;chebi:27374;chemspider:10199754;chemspider:10239179;chemspider:868;drugbank:DB03106;ec:1.1.1.18;ec:1.1.5.n1;ec:1.13.99.1;ec:2.1.1.129;ec:2.1.1.39;ec:2.1.1.40;ec:2.3.1.72;ec:2.4.1.123;ec:2.4.1.67;ec:2.4.1.82;ec:2.7.1.64;ec:2.7.8.11;ec:3.1.4.44;foodb:FDB010547;foodb:FDB01…	0	Initializing
Initial			MNXM12741	Prenol-45n teichoic acid-alanine substituted		C341H611N47O287P47	11417.41	-47	seed:cpd15663	0	Initializing
Initial			MNXM12742	Prenol-45n teichoic acid-glucose substituted		C476H836N2O467P47	15515.231	-47	seed:cpd15662	0	Initializing
Initial			MNXM1275	D-methionine		C5H11NO2S	149.211	0	3dmet:B00191;beilstein:1722293;bigg:met-D;brenda:BG20520;cas:348-67-4;chebi:16867;chebi:32637;chebi:32638;chebi:57932;drugbank:DB02893;ec:2.6.1.41;ec:5.1.1.2;gmelin:26934;gmelin:720123;kegg:C00855;metacyc:CPD-218;nikkaji:J9.192H;pdb-ccd:MED;pdbechem:MED;pubchem:4112;pubchem:6992109;reaxys:1722293;seed:cpd00637	0	Initializing
Initial			MNXM1277	(R)-dihydrolipoamide		C8H17NOS2	207.357	0	beilstein:1763332;bigg:dhlam;brenda:BG26250;brenda:BG49271;cas:3884-47-7;chebi:17694;chebi:43711;chemspider:392881;chemspider:643;drugbank:DB08120;foodb:FDB022352;gmelin:675797;hmdb:HMDB00985;kegg:C00579;metacyc:DIHYDROLIPOAMIDE;metlin:5920;nikkaji:J704.623E;nugowiki:886;pdbechem:LPM;pubchem:3858;pubchem:445160;pubchem:663;seed:cpd00449;upa:UPC00579	0	Initializing
Initial			MNXM128	Ca(2+)		Ca	40.078	2	118; 300; 302; 412; 436; 512; 62;bigg:ca2;biopath:Ca2+;brenda:BG28466;cas:14127-61-8;cas:7440-70-2;chebi:29108;chebi:39123;chemspider:266;drugbank:DB01373;ec:3.6.3.8;foodb:FDB003513;gmelin:6850;het:CA;hmdb:HMDB00464;kegg:C00076;metacyc:CA+2;metagene:408;nikkaji:J3.736B;nugowiki:383;pdb-ccd:CA;pdbechem:CA;pubchem:271;pubchem:3376;reactome:111875;reactome:139827;reactome:1606834;reactome:167012;rea…	0	Initializing
Initial			MNXM1280	L-gamma-glutamyl phosphate(2-)		C5H8NO7P	225.093	-2	3dmet:B01646;bigg:glu5p;biopath:L-Glutamyl_5-phosphate;brenda:BG20319;cas:13254-53-0;chebi:17798;chebi:50164;chebi:50166;chebi:58274;chemspider:167893;ec:1.2.1.41;ec:2.7.2.11;foodb:FDB022500;hmdb:HMDB01228;kegg:C03287;metacyc:L-GLUTAMATE-5-P;metlin:6093;nikkaji:J40.070J;nugowiki:1101;pdbechem:RGP;pubchem:193475;pubchem:25246118;pubchem:6144;seed:cpd02097;upa:UPC03287	0	Initializing
Initial			MNXM1281	L-histidinol(1+)		C6H12N3O	142.179	1	3dmet:B01345;bigg:histd;biopath:L-Histidinol;brenda:BG21922;cas:4836-52-6;cas:501-28-0;cas:None;chebi:16255;chebi:57699;chemspider:144886;ec:1.1.1.23;ec:3.1.3.15;foodb:FDB023173;hmdb:HMDB03431;kegg:C00860;knapsack:C00007479;metacyc:HISTIDINOL;metlin:3267;nikkaji:J80.912H;nugowiki:3012;pubchem:165271;pubchem:25244116;pubchem:4117;seed:cpd00641;upa:UPC00860	0	Initializing
Initial			MNXM1282	L-xylulose		C5H10O5	150.13	0	3dmet:B04665;bigg:xylu-L;biopath:L-Xylulose;brenda:BG20431;cas:527-50-4;chebi:17399;chemspider:20892;ec:1.1.1.10;ec:1.1.1.12;ec:2.7.1.53;ec:4.1.1.34;foodb:FDB022223;hmdb:HMDB00751;kegg:C00312;metacyc:L-XYLULOSE;metlin:5719;nikkaji:J13.211J;nugowiki:670;pubchem:22253;pubchem:3606;seed:cpd00261;upa:UPC00312	0	Initializing
Initial			MNXM1287	N-formyl-L-glutamate(2-)		C6H7NO5	173.123	-2	3dmet:B00230;beilstein:1725403;bigg:Nforglu;biopath:N-Formyl-L-glutamate;brenda:BG23790;cas:1681-96-5;chebi:17684;chebi:48309;chemspider:19975498;chemspider:388496;chemspider:4573678;ec:2.1.2.5;ec:3.5.1.68;ec:3.5.3.13;foodb:FDB023180;hmdb:HMDB03470;kegg:C01045;metacyc:CPD-600;metacyc:FORMYL-GLU;metlin:6939;nikkaji:J195.329J;nugowiki:3051;pubchem:21117755;pubchem:4287;pubchem:439376;pubchem:545996…	0	Initializing
Initial			MNXM1289	oxalatosuccinate(3-)		C6H3O7	187.084	-3	3dmet:B05012;biopath:Oxalosuccinate;brenda:BG23417;cas:1948-82-9;chebi:44712;chebi:58931;chebi:7815;chemspider:947;drugbank:DB02190;ec:1.1.1.42;ec:6.4.1.7;foodb:FDB023277;hmdb:HMDB03974;kegg:C05379;metacyc:OXALO-SUCCINATE;metlin:6996;nikkaji:J13.032J;nugowiki:3555;pdbechem:OXS;pubchem:25244267;pubchem:7753;pubchem:972;seed:cpd03187	0	Initializing
Initial			MNXM1294	sedoheptulose 1,7-bisphosphate(4-)		C7H12O13P2	366.11	-4	3dmet:B04683;beilstein:4271614;bigg:s17bp;biopath:D-Sedoheptulose_1,7-diphosphate;brenda:BG24638;cas:815-91-8;chebi:17969;chebi:58335;ec:3.1.3.37;kegg:C00447;metacyc:D-SEDOHEPTULOSE-1-7-P2;nikkaji:J604.571E;pubchem:25244771;pubchem:3735;seed:cpd00349	0	Initializing
Initial			MNXM13	CO(2)		CO2	44.01	0	3dmet:B01131;beilstein:1900390;bigg:co2;biopath:Carbon_dioxide;bnice:C5;brenda:BG28651;cas:124-38-9;chebi:16526;chemspider:274;ec:1.1.1.103;ec:1.1.1.262;ec:1.1.1.286;ec:1.1.1.305;ec:1.1.1.343;ec:1.1.1.38;ec:1.1.1.39;ec:1.1.1.40;ec:1.1.1.41;ec:1.1.1.42;ec:1.1.1.44;ec:1.1.1.83;ec:1.1.1.84;ec:1.1.1.85;ec:1.1.1.87;ec:1.1.1.92;ec:1.1.1.n1;ec:1.1.1.n5;ec:1.1.3.19;ec:1.1.99.33;ec:1.11.1.3;ec:1.13.11.23;…	0	Initializing
Initial			MNXM131	citrate		C6H5O7	189.1	-3	ARTEFACTS-PHARMACEUTICAL PRODUCTS, INTERFERENCE IN AMINOACID AND ORGANIC ACID ANALYSIS [DD]: 347; BIOTINIDASE DEFICIENCY: 73; FEEDING: AMINO ACID FORMULA [DD]: 341; METHYLMALONIC ACIDURIA (MMA): 15; METHYLMALONIC ACIDURIA, cblA TYPE: 328; MULTIPLE CARBOXYLASE DEFICIENCY, NEONATAL OR EARLY ONSET FORM: 79;3dmet:B00046;beilstein:1884707;beilstein:3673370;beilstein:4748248;beilstein:782061;bigg:cit;b…	0	Initializing
Initial			MNXM1312	4-guanidinobutanoic acid zwitterion		C5H11N3O2	145.16	0	3dmet:B00225;bigg:4gudbutn;biopath:4-Guanidinobutanoate;brenda:BG20462;cas:463-00-3;chebi:15728;chebi:57486;chemspider:486;ec:1.2.1.54;ec:3.5.3.7;foodb:FDB002246;het:ALG;hmdb:HMDB03464;kegg:C01035;metacyc:CPD-592;metlin:6938;nikkaji:J196.182I;nugowiki:3045;pdb-ccd:ALG;pdbechem:ALG;pubchem:25200642;pubchem:4278;pubchem:500;reaxys:1766447;seed:cpd00762	0	Initializing
Initial			MNXM1313	6,7-dimethyl-8-(1-D-ribityl)lumazine		C13H18N4O6	326.305	0	3dmet:B04936;beilstein:47879;bigg:dmlz;brenda:BG4659;brenda:BG97362;cas:5118-16-1;chebi:17601;chebi:58201;chemspider:652;ec:2.5.1.78;ec:2.5.1.9;foodb:FDB023230;hmdb:HMDB03826;kegg:C04332;knapsack:C00019640;metacyc:DIMETHYL-D-RIBITYL-LUMAZINE;nikkaji:J643.571H;nugowiki:3407;pdb-ccd:DLZ;pubchem:25244683;pubchem:672;pubchem:6983;seed:cpd02656;upa:UPC04332	0	Initializing
Initial			MNXM132	prenyl diphosphate(3-)		C5H9O7P2	243.068	-3	3dmet:B01196;beilstein:1713791;beilstein:5288443;bigg:dmpp;biopath:Dimethylallyl_diphosphate;brenda:BG20704;cas:358-71-4;cas:358-72-5;chebi:16057;chebi:57623;chemspider:13115336;chemspider:627;drugbank:DB01785;ec:1.17.1.2;ec:2.5.1.1;ec:2.5.1.100;ec:2.5.1.27;ec:2.5.1.28;ec:2.5.1.34;ec:2.5.1.35;ec:2.5.1.36;ec:2.5.1.67;ec:2.5.1.69;ec:2.5.1.70;ec:2.5.1.71;ec:2.5.1.80;ec:2.5.1.92;ec:3.1.7.1;ec:4.2.3.2…	0	Initializing
Initial			MNXM1321	cephalosporin C(1-)		C16H20N3O8S	414.41	-1	3dmet:B01351;beilstein:65348;biopath:Cephalosporin_c;brenda:BG7167;cas:61-24-5;chebi:15776;chebi:57511;chemspider:10254485;drugbank:DB03313;ec:2.3.1.175;ec:2.6.1.74;ec:3.1.1.41;kegg:C00916;metacyc:CEPHALOSPORIN-C;nikkaji:J4.815A;pdb-ccd:CSC;pubchem:21627817;pubchem:4170;reaxys:65348;seed:cpd00679;upa:UPC00916	0	Initializing
Initial			MNXM13238	uridine 2'-monophosphate		C9H11N2O9P	322.165	-2	beilstein:50670;cas:131-83-9;chebi:28070;chemspider:19975260;chemspider:91808;foodb:FDB028338;het:U2P;hmdb:HMDB11641;kegg:C03031;metacyc:CPD-3723;nikkaji:J39.034H;nugowiki:10366;pdb-ccd:U2P;pdbechem:U2P;pubchem:101609;pubchem:21117616;pubchem:5936;seed:cpd01939	0	Initializing
Initial			MNXM1325	dITP		C10H11N4O13P3	488.135	-4	3dmet:B01440;beilstein:7401361;bigg:ditp;brenda:BG1195;cas:16595-02-1;chebi:28807;chebi:61382;chemspider:129052;foodb:FDB023190;hmdb:HMDB03537;kegg:C01345;metacyc:DITP;nikkaji:J322.120B;nugowiki:3118;pubchem:146302;pubchem:25203822;pubchem:4550;reactome:2509835;reactome:REACT_152050;reactome_database_id_release_44:2509835;reaxys:5693691;seed:cpd00977	0	Initializing
Initial			MNXM133	acetoacetyl-CoA(4-)		C25H36N7O18P3S	847.576	-4	3dmet:B04671;bigg:aacoa;biopath:Acetoacetyl-CoA;brenda:BG13538;cas:1420-36-6;chebi:15345;chebi:57286;chemspider:388353;drugbank:DB03059;ec:1.1.1.157;ec:2.3.1.194;ec:2.3.1.9;ec:2.3.3.10;ec:2.8.3.5;ec:2.8.3.9;ec:3.1.2.11;ec:6.2.1.16;foodb:FDB022648;hmdb:HMDB01484;kegg:C00332;knapsack:C00007269;lipid:LMFA07050030;lipidmaps:LMFA07050030;metacyc:ACETOACETYL-COA;metlin:449;nikkaji:J298.605A;nugowiki:13…	0	Initializing
Initial			MNXM1330	imidazole-4-acetate		C5H5N2O2	125.105	-1	3dmet:B00507;beilstein:4801777;bigg:im4ac;biopath:Imidazole_acetate;brenda:BG20940;cas:645-65-8;cas:7273-34-9;chebi:16974;chebi:57969;chebi:70804;chemspider:3351679;chemspider:86856;ec:1.14.13.5;ec:6.3.4.8;foodb:FDB012464;gmelin:464441;hmdb:HMDB02024;kegg:C02835;metacyc:4-IMIDAZOLEACETATE;metagene:181;metlin:6445;nikkaji:J38.564F;nugowiki:1607;pubchem:4139109;pubchem:5778;pubchem:96215;reaxys:347…	0	Initializing
Initial			MNXM1333	N-acetyl-alpha-D-glucosaminyl-1-diphospho-ditrans,octacis-undecaprenol		C63H103NO12P2	1128.439	-2	3dmet:B01434;bigg:unaga;brenda:BG21480;chebi:62958;chebi:62959;ec:2.4.1.180;kegg:C01289;metacyc:ACETYL-D-GLUCOSAMINYLDIPHOSPHO-UNDECAPRE;nikkaji:J2.732.416I;pubchem:44229162;pubchem:4508;seed:cpd00946	0	Initializing
Initial			MNXM1334	O-phosphonato-L-homoserine(2-)		C4H8NO6P	197.083	-2	3dmet:B01380;bigg:phom;biopath:O-Phospho-L-homoserine;brenda:BG19063;cas:4210-66-6;chebi:15961;chebi:57590;chemspider:133252;ec:2.7.1.39;ec:4.2.3.1;foodb:FDB023182;hmdb:HMDB03484;kegg:C01102;knapsack:C00007385;metacyc:O-PHOSPHO-L-HOMOSERINE;nikkaji:J2.731.281K;nugowiki:3065;pubchem:151187;pubchem:4336;pubchem:46878406;seed:cpd00809;upa:UPC01102	0	Initializing
Initial			MNXM134	L-histidine zwitterion		C6H9N3O2	155.155	0	3dmet:B01171;beilstein:5434027;beilstein:5436298;beilstein:84088;bigg:his-L;biopath:L-Histidine;brenda:BG23731;cas:71-00-1;chebi:15971;chebi:32510;chebi:32511;chebi:32512;chebi:32513;chebi:57595;chemspider:6038;drugbank:DB00117;ec:1.1.1.23;ec:2.3.1.33;ec:2.6.1.38;ec:4.1.1.22;ec:4.3.1.3;ec:6.1.1.21;ec:6.3.2.11;foodb:FDB011856;gmelin:1151903;gmelin:1245285;gmelin:328379;gmelin:364419;gmelin:663322;…	0	Initializing
Initial			MNXM1344	undecaprenyldiphosphonato-N-acetyl-(N-acetylglucosaminyl)muramoyl-L-alanyl-gamma-D-glutamyl-L-lysyl-D-alanyl-D-alanine		C94H153N8O26P2	1873.206	-3	3dmet:B05130;beilstein:9039417;bigg:uaaGgla;brenda:BG34400;brenda:BG85259;chebi:27692;chebi:60033;ec:2.4.1.227;kegg:C05893;metacyc:NAcMur-Peptide-NAcGlc-Undecaprenols;nikkaji:J2.760.261D;pubchem:8181;seed:cpd03491	0	Initializing
Initial			MNXM1348	(2R)-2-O-phosphonato-3-sulfonatolactate(4-)		C3H3O9PS	246.089	-4	brenda:BG17950;brenda:BG17983;chebi:15597;chebi:32896;chemspider:4573954;ec:3.1.3.71;ec:4.4.1.19;kegg:C11536;metacyc:CPD-11801;metacyc:CPD-366;nikkaji:J1.682.158F;pubchem:13703;pubchem:45479393;pubchem:5460422;seed:cpd08366;upa:UPC11536	0	Initializing
Initial			MNXM1351	1-(5-phospho-D-ribosyl)-ATP		C15H19N5O20P4	713.228	-6	3dmet:B04862;bigg:prbatp;biopath:Phosphoribosyl-ATP;brenda:BG89532;chebi:18263;chebi:58424;chemspider:984;drugbank:DB01661;ec:2.4.2.17;ec:3.6.1.31;foodb:FDB023212;hmdb:HMDB03665;kegg:C02739;knapsack:C00007351;metacyc:PHOSPHORIBOSYL-ATP;nikkaji:J608.031F;nugowiki:3246;pubchem:1009;pubchem:49859690;pubchem:5699;seed:cpd01775;upa:UPC02739	0	Initializing
Initial			MNXM1365	5-O-(1-carboxylatovinyl)-3-phosphonatoshikimate		C10H9O10P	320.146	-4	3dmet:B01429;bigg:3psme;biopath:5-O-(1-Carboxyvinyl)-3-phosphoshikimate;brenda:BG946;brenda:BG947;brenda:BG99150;chebi:16257;chebi:57701;ec:2.5.1.19;ec:4.2.3.5;kegg:C01269;knapsack:C00007627;metacyc:3-ENOLPYRUVYL-SHIKIMATE-5P;nikkaji:J630.842B;pdb-ccd:EPS;pubchem:14506801;pubchem:4488;reactome:964900;reactome:REACT_27363;reactome_database_id_release_44:964900;seed:cpd00932;upa:UPC01269	0	Initializing
Initial			MNXM1368	acrylate		C3H3O2	71.055	-1	3dmet:B00118;beilstein:3535778;beilstein:3931336;beilstein:635743;bigg:acryl;bnice:C99;brenda:BG17687;cas:10344-93-1;cas:79-10-7;chebi:18308;chebi:37080;chemspider:23524;chemspider:6333;drugbank:DB02579;ec:4.4.1.3;foodb:FDB010091;gmelin:1817;gmelin:323518;het:AKR;hmdb:HMDB31647;kegg:C00511;knapsack:C00034423;lipid:LMFA01030193;lipidbank:DFA0040;lipidmaps:LMFA01030193;metacyc:ACRYLATE;nikkaji:J1.4…	0	Initializing
Initial			MNXM1370	CDP-4-dehydro-6-deoxy-D-glucose(2-)		C15H21N3O15P2	545.286	-2	3dmet:B01410;brenda:BG6364;chebi:17494;chebi:58166;ec:1.17.1.1;ec:4.2.1.45;kegg:C01219;metacyc:CPD-658;nikkaji:J679.102F;pubchem:25244744;pubchem:4441;seed:cpd00897;upa:UPC01219	0	Initializing
Initial			MNXM1374	deoxycholate		C24H39O4	391.564	-1	3dmet:B04945;beilstein:3219882;beilstein:3629953;biopath:Deoxycholate;brenda:BG13147;cas:1912-55-6;cas:2569-04-2;cas:570-62-7;cas:570-63-8;cas:83-44-3;cas:84848-09-9;chebi:23614;chebi:28834;chemspider:141062;chemspider:193196;chemspider:4446919;chemspider:4446920;chemspider:4446923;chemspider:7827584;drugbank:DB03619;ec:1.17.99.5;ec:3.1.2.26;foodb:FDB012780;foodb:FDB021971;foodb:FDB022027;foodb:F…	0	Initializing
Initial			MNXM1376	dTDP-alpha-D-glucose		C16H24N2O16P2	562.313	-2	3dmet:B04735;beilstein:7403915;bigg:dtdpglu;biopath:dTDP-D-Glucose;brenda:BG7358;cas:2009-24-7;cas:2196-62-5;chebi:15700;chebi:35248;chebi:57477;chemspider:388455;ec:2.7.7.24;ec:4.2.1.46;foodb:FDB022557;hmdb:HMDB01328;kegg:C00842;knapsack:C00007456;metacyc:DTDP-D-GLUCOSE;metlin:6163;nikkaji:J631.152K;nugowiki:1190;pdb-ccd:DAU;pubchem:25202390;pubchem:25245397;pubchem:4099;pubchem:439324;reaxys:68…	0	Initializing
Initial			MNXM138	carbamoyl phosphate(2-)		CH2NO5P	139.004	-2	3dmet:B00050;bigg:cbp;biopath:Carbamoylphosphate;brenda:BG28540;cas:590-55-6;cas:63082-13-3;chebi:17672;chebi:58228;chemspider:2666990;chemspider:272;ec:2.1.3.11;ec:2.1.3.2;ec:2.1.3.3;ec:2.1.3.5;ec:2.1.3.6;ec:2.1.3.8;ec:2.1.3.9;ec:2.7.2.2;ec:6.3.4.16;ec:6.3.5.5;foodb:FDB022424;het:CP;hmdb:HMDB01096;kegg:C00169;knapsack:C00007513;metacyc:CARBAMOYL-P;metlin:6002;nikkaji:J39.574I;nugowiki:986;pdb-cc…	0	Initializing
Initial			MNXM1380	keto-D-fructose		C6H12O6	180.156	0	FRUCTOSE INTOLERANCE, HEREDITARY: 129; FRUCTOSURIA: 130; GLYCEROL INTOLERANCE SYNDROM: 153;3dmet:B04631;beilstein:1239004;beilstein:5732297;bigg:fru;biopath:D-Fructose;brenda:BG22357;cas:53188-23-1;cas:57-48-7;chebi:15824;chebi:48095;chemspider:388775;drugbank:DB04173;foodb:FDB012528;gmelin:185251;het:FRU;hmdb:HMDB00660;kegg:C00095;kegg:C10906;knapsack:C00001117;knapsack:C00033848;ligandbox:D0011…	0	Initializing
Initial			MNXM1384	N-acetyl-L-gamma-glutamyl phosphate(3-)		C7H9NO8P	266.122	-3	3dmet:B00683;bigg:acg5p;biopath:N-Acetyl-L-glutamate_5-phosphate;brenda:BG24111;cas:15383-57-0;chebi:16878;chebi:57936;chemspider:389220;ec:1.2.1.38;ec:2.7.2.8;foodb:FDB023917;het:X2W;hmdb:HMDB06456;kegg:C04133;metlin:3396;nikkaji:J37.496B;nugowiki:5581;pdb-ccd:X2W;pubchem:440236;pubchem:6819;seed:cpd16822;upa:UPC04133	0	Initializing
Initial			MNXM139	geranylgeranyl diphosphate		C20H33O7P2	447.419	-3	3dmet:B01223;beilstein:1896121;beilstein:3574726;bigg:ggdp;biopath:all-trans-Geranylgeranyl-diphosphate;brenda:BG10854;cas:6699-20-3;chebi:15831;chebi:48861;chebi:57533;chebi:58756;chemspider:394418;chemspider:4593687;drugbank:DB07841;ec:1.3.1.83;ec:2.5.1.29;ec:2.5.1.32;ec:2.5.1.41;ec:2.5.1.42;ec:2.5.1.81;ec:2.5.1.82;ec:2.5.1.85;ec:2.5.1.89;ec:2.5.1.99;ec:2.5.1.n2;ec:3.1.7.10;ec:3.1.7.4;ec:3.1.7.…	0	Initializing
Initial			MNXM1392	(6S)-5-formyltetrahydrofolate(2-)		C20H21N7O7	471.423	-2	3dmet:B04899;beilstein:3923649;bigg:5fthf;brenda:BG10133;brenda:BG72307;cas:54353-24-1;cas:58-05-9;cas:68538-85-2;chebi:15640;chebi:57457;chebi:63606;chebi:65340;chemspider:140;chemspider:49292;chemspider:5028014;drugbank:DB00650;drugbank:DB03256;ec:2.1.2.5;ec:6.3.3.2;foodb:FDB022689;foodb:FDB022864;het:1KL2;hmdb:HMDB01562;hmdb:HMDB02140;kegg:C03479;ligandbox:D07986;metacyc:5-FORMYL-THF;metlin:63…	0	Initializing
Initial			MNXM1397	1-(5-phospho-D-ribosyl)-5-[(5-phospho-D-ribosylamino)methylideneamino]imidazole-4-carboxamide(4-)		C15H21N5O15P2	573.299	-4	3dmet:B01802;bigg:prfp;biopath:Phosphoribosylformimino-AICAR-phosphate;brenda:BG6498;chebi:18302;chebi:58435;chemspider:987;ec:3.5.4.19;ec:5.3.1.16;foodb:FDB028909;hmdb:HMDB12277;kegg:C04896;metacyc:PHOSPHORIBOSYL-FORMIMINO-AICAR-P;nikkaji:J574.865H;nugowiki:11002;pubchem:1012;pubchem:45266644;pubchem:7447;seed:cpd02979;upa:UPC04896	0	Initializing
Initial			MNXM14	AMP		C10H12N5O7P	345.205	-2	3dmet:B01133;beilstein:54612;bigg:amp;biopath:Adenosine-5-prime-phosphate;brenda:BG147;cas:29984-33-6;cas:61-19-8;chebi:16027;chebi:40721;chebi:456215;chemspider:10239183;chemspider:1400553;chemspider:2723285;chemspider:5858;come:MOL000174;drugbank:DB00131;drugbank:DB00194;ec:1.13.12.7;ec:1.8.4.10;ec:1.8.4.9;ec:1.8.99.2;ec:2.10.1.1;ec:2.4.2.7;ec:2.5.1.27;ec:2.7.1.146;ec:2.7.1.147;ec:2.7.1.20;ec:2…	0	Initializing
Initial			MNXM140	L-leucine zwitterion		C6H13NO2	131.173	0	HARTNUP DISEASE. BEHAVIORAL DISTURBANCES, REVERSIBLE: 175; MAPLE SYRUP URINE DISEASE. BRANCHED-CHAIN ALPHA-KETO ACID DEHYDROGENASE DEFICIENCY (MSUD): 1; PYRUVATE DEHYDROGENASE DEFICIENCY (E3): 333;3dmet:B00034;beilstein:1721722;beilstein:3537983;bigg:leu-L;biopath:L-Leucine;brenda:BG22465;cas:61-90-5;chebi:15603;chebi:32619;chebi:32620;chebi:57427;chemspider:5880;drugbank:DB00149;ec:1.4.1.9;ec:2.…	0	Initializing
Initial			MNXM1408	5-[(5-phospho-1-deoxy-D-ribulos-1-ylimino)methylamino]-1-(5-phospho-D-ribosyl)imidazole-4-carboxamide		C15H21N5O15P2	573.299	-4	3dmet:B01804;bigg:prlp;biopath:Phosphoribulosylformimino-AICAR-phosphate;brenda:BG6501;chebi:27735;chebi:58525;ec:5.3.1.16;foodb:FDB028910;hmdb:HMDB12278;kegg:C04916;metacyc:PHOSPHORIBULOSYL-FORMIMINO-AICAR-P;nikkaji:J2.760.456K;nugowiki:11003;pdb-ccd:2ER;pubchem:45266672;pubchem:53481398;pubchem:7464;seed:cpd02991;upa:UPC04916	0	Initializing
Initial			MNXM141	CMP-N-acetyl-beta-neuraminate		C20H29N4O16P	612.435	-2	3dmet:B01167;beilstein:4224251;beilstein:5899715;bigg:cmpacna;biopath:CMP-N-Acetyl-neuraminate;brenda:BG10544;brenda:BG36544;brenda:BG71047;brenda:BG84755;cas:22-12-8;cas:3063-71-6;chebi:16556;chebi:57812;chemspider:395082;drugbank:DB02485;ec:2.4.99.1;ec:2.4.99.10;ec:2.4.99.11;ec:2.4.99.2;ec:2.4.99.4;ec:2.4.99.5;ec:2.4.99.6;ec:2.4.99.7;ec:2.4.99.8;ec:2.4.99.9;foodb:FDB022466;het:NCC;hmdb:HMDB0117…	0	Initializing
Initial			MNXM142	L-threonine zwitterion		C4H9NO3	119.119	0	3dmet:B01182;beilstein:1721646;beilstein:4376295;beilstein:6565321;bigg:thr-L;biopath:L-Threonine;brenda:BG19816;cas:144-98-9;cas:72-19-5;chebi:16857;chebi:32820;chebi:32822;chebi:38262;chebi:57926;chemspider:6051;drugbank:DB00156;ec:1.1.1.103;ec:2.2.1.8;ec:2.7.1.177;ec:4.1.2.48;ec:4.1.2.5;ec:4.2.3.1;ec:4.3.1.19;ec:5.1.1.6;ec:6.1.1.3;foodb:FDB011999;gmelin:2506280;gmelin:464365;gmelin:82510;het:T…	0	Initializing
Initial			MNXM1422	D-erythro-1-(imidazol-4-yl)glycerol 3-phosphate(2-)		C6H9N2O6P	236.119	-2	3dmet:B01771;bigg:eig3p;biopath:D-erythro-Imidazoleglycerol_phosphate;brenda:BG21909;cas:36244-87-8;chebi:17805;chebi:58278;chemspider:389372;chemspider:4573672;ec:4.2.1.19;foodb:FDB028853;hmdb:HMDB12208;kegg:C04666;knapsack:C00007478;metacyc:D-ERYTHRO-IMIDAZOLE-GLYCEROL-P;nikkaji:J721.046I;nugowiki:10933;pubchem:440431;pubchem:5459954;pubchem:7249;seed:cpd02843;upa:UPC04666	0	Initializing
Initial			MNXM1423	D-tagaturonate		C6H9O7	193.131	-1	3dmet:B04700;beilstein:3907133;bigg:tagur;brenda:BG21865;cas:None;chebi:17886;chebi:21099;chemspider:4573770;ec:1.1.1.58;kegg:C00558;metacyc:D-TAGATURONATE;nikkaji:J1.367.593G;pubchem:3838;pubchem:5460108;seed:cpd00437	0	Initializing
Initial			MNXM143	N-acetyl-D-glucosamine		C8H15NO6	221.208	0	3dmet:B04639;beilstein:1913592;bigg:acgam;biopath:N-Acetyl-D-glucosamine;brenda:BG26054;cas:7512-17-6;chebi:506227;chemspider:1376695;chemspider:388319;drugbank:DB00141;ec:1.1.3.29;ec:2.3.1.3;ec:2.4.1.211;ec:2.4.1.280;ec:2.4.1.90;ec:2.7.1.59;ec:3.2.2.11;ec:3.5.1.33;foodb:FDB008032;het:NGZ;hmdb:HMDB00215;hmdb:HMDB14288;kegg:C00140;metacyc:N-acetyl-D-glucosamine;metlin:3356;nikkaji:J81.413J;nugowik…	0	Initializing
Initial			MNXM1434	melibiose		C12H22O11	342.296	0	3dmet:B05017;beilstein:1292781;bigg:melib;brenda:BG39132;brenda:BG3958;brenda:BG4011;cas:585-99-9;chebi:28053;chebi:61827;chemspider:10974;chemspider:389538;foodb:FDB001204;gmelin:887780;hmdb:HMDB00048;kegg:C05402;knapsack:C00001142;metacyc:MELIBIOSE;metlin:3478;nikkaji:J6.735K;nugowiki:33;pdb-ccd:MLB;pubchem:11458;pubchem:440658;pubchem:7769;reaxys:1292781;reaxys:90862;seed:cpd03198	0	Initializing
Initial			MNXM144	beta-alanine zwitterion		C3H7NO2	89.093	0	3dmet:B00025;beilstein:906793;bigg:ala-B;biopath:beta-Alanine;bnice:C42;brenda:BG17918;cas:107-95-9;chebi:16958;chebi:57966;chebi:63070;chemspider:234;drugbank:DB03107;ec:1.5.1.26;ec:2.6.1.18;ec:3.5.1.100;ec:3.5.1.21;ec:3.5.1.22;ec:3.5.1.6;ec:3.5.3.17;ec:4.1.1.11;ec:6.3.2.1;ec:6.3.2.11;ec:6.3.2.23;ec:6.3.2.36;ec:6.3.2.n5;foodb:FDB002253;gmelin:454332;gmelin:49614;het:BAL;hmdb:HMDB00056;kegg:C0009…	0	Initializing
Initial			MNXM1446	UDP-N-acetylmuramoyl-L-alanyl-D-gamma-glutamyl-meso-2,6-diaminoheptanedioate(4-)		C35H51N7O26P2	1047.758	-4	3dmet:B04971;bigg:ugmd;brenda:BG16946;chebi:28639;chebi:58582;ec:6.3.2.13;kegg:C04877;metacyc:UDP-AAGM-DIAMINOHEPTANEDIOATE;nikkaji:J2.757.188C;pubchem:25243985;pubchem:7429;seed:cpd02964	0	Initializing
Initial			MNXM145	D-ribulose 5-phosphate(2-)		C5H9O8P	228.094	-2	3dmet:B01187;beilstein:5752092;bigg:ru5p-D;biopath:D-Ribulose_5-phosphate;brenda:BG20587;cas:4151-19-3;cas:551-85-9;chebi:17363;chebi:58121;chemspider:20015724;drugbank:DB04034;ec:1.1.1.137;ec:1.1.1.343;ec:1.1.1.44;ec:2.7.1.16;ec:2.7.1.19;ec:2.7.1.47;ec:4.1.2.43;ec:4.1.99.12;ec:5.1.3.1;ec:5.3.1.13;ec:5.3.1.6;foodb:FDB022145;hmdb:HMDB00618;kegg:C00199;metacyc:RIBULOSE-5P;metlin:5591;nikkaji:J275.2…	0	Initializing
Initial			MNXM1453	(S)-4-amino-5-oxopentanoic acid zwitterion		C5H9NO3	131.13	0	3dmet:B00630;bigg:glu1sa;biopath:L-Glutamate_1-semialdehyde;brenda:BG21311;cas:68462-55-5;cas:None;chebi:11022;chebi:15757;chebi:57501;ec:1.2.1.70;ec:5.4.3.8;kegg:C03741;knapsack:C00007379;metacyc:GLUTAMATE-1-SEMIALDEHYDE;nikkaji:J1.256.054K;pdbechem:GLQ;pubchem:25244684;pubchem:6504;seed:cpd02345;upa:UPC03741	0	Initializing
Initial			MNXM1455	1-(2-carboxylatophenylamino)-1-deoxy-D-ribulose 5-phosphate(3-)		C12H13NO9P	346.207	-3	3dmet:B04792;bigg:2cpr5p;biopath:1-(2-Carboxyphenylamino)-1-prime-deoxyribulose-5-prime-phosphate;brenda:BG61340;cas:5962-18-5;chebi:29112;chebi:58613;ec:4.1.1.48;ec:5.3.1.24;kegg:C01302;kegg:C10528;knapsack:C00007450;metacyc:CARBOXYPHENYLAMINO-DEOXYRIBULOSE-P;nikkaji:J2.634.852H;nikkaji:J2.770.118C;pubchem:12711;pubchem:4520;pubchem:45266701;seed:cpd00956;upa:UPC01302	0	Initializing
Initial			MNXM1456	3-(imidazol-4-yl)-2-oxopropyl phosphate(2-)		C6H7N2O5P	218.104	-2	3dmet:B00269;bigg:imacp;biopath:3-(Imidazol-4-yl)-2-oxopropyl_phosphate;brenda:BG23723;cas:99979-59-6;chebi:16426;chebi:57766;chemspider:770;ec:2.6.1.9;ec:4.2.1.19;foodb:FDB028879;hmdb:HMDB12236;kegg:C01267;knapsack:C00007308;metacyc:IMIDAZOLE-ACETOL-P;nikkaji:J670.555C;nugowiki:10961;pubchem:25244516;pubchem:4486;pubchem:792;seed:cpd00930;upa:UPC01267	0	Initializing
Initial			MNXM1458	4-amino-4-deoxychorismate(1-)		C10H10NO5	224.19	-1	3dmet:B04223;bigg:4adcho;brenda:BG3460;cas:97279-79-3;chebi:18198;chebi:35181;chebi:58406;ec:2.6.1.85;ec:4.1.3.38;kegg:C11355;knapsack:C00000730;metacyc:4-AMINO-4-DEOXYCHORISMATE;nikkaji:J1.639.267G;pubchem:13530;pubchem:25244713;reaxys:21082541;reaxys:4317064;seed:cpd08210;upa:UPC11355	0	Initializing
Initial			MNXM146	5,6,7,8-tetrahydrobiopterin		C9H15N5O3	241.247	0	3dmet:B04659;beilstein:544742;bigg:thbpt;biopath:5,6,7,8-Tetrahydrobiopterin;brenda:BG27695;cas:17528-72-2;chebi:15372;chemspider:1093;drugbank:DB00360;ec:1.14.13.165;ec:1.14.13.39;ec:1.14.16.1;ec:1.14.16.2;ec:1.14.16.3;ec:1.14.16.4;ec:1.14.16.6;ec:1.5.1.33;foodb:FDB021880;het:1DF1;hmdb:HMDB00027;kegg:C00272;knapsack:C00018229;metacyc:TETRA-H-BIOPTERIN;metlin:5098;nikkaji:J247.815C;nugowiki:19;pd…	0	Initializing
Initial			MNXM1468	chloroacetate		C2H2ClO2	93.489	-1	brenda:BG15394;cas:14526-03-5;cas:79-11-8;chebi:23123;chebi:27869;chemspider:10772140;chemspider:452706;ec:3.8.1.3;foodb:FDB003394;het:R3W;hmdb:HMDB31331;kegg:C06755;ligandbox:D07677;lipidmaps:LMFA01090068;metacyc:CHLOROACETIC-ACID;nci:142;nikkaji:J2.409K;nugowiki:29989;pdb-ccd:R3W;pubchem:135635959;pubchem:300;pubchem:51091979;pubchem:518964;pubchem:8976;reaxys:1903575;reaxys:605438;seed:cpd0413…	0	Initializing
Initial			MNXM147	L-asparagine zwitterion		C4H8N2O3	132.118	0	3dmet:B00043;beilstein:1723527;beilstein:6115348;bigg:asn-L;biopath:L-Asparagine;brenda:BG19609;cas:70-47-3;chebi:17196;chebi:32650;chebi:32651;chebi:58048;chemspider:6031;drugbank:DB00174;ec:1.14.11.n1;ec:2.3.2.7;ec:3.2.2.11;ec:3.5.1.1;ec:3.5.1.38;ec:3.5.5.4;ec:4.2.1.65;ec:6.1.1.22;ec:6.3.1.1;ec:6.3.1.4;ec:6.3.5.4;foodb:FDB000787;gmelin:327371;gmelin:3334;het:ASN;hmdb:HMDB00168;kegg:C00152;knaps…	0	Initializing
Initial			MNXM148	thioredoxin disulfide		C10H12N4O4S2R4			bigg:trdox;biopath:Thioredoxin_(oxidized,simplified);brenda:BG93236;chebi:18191;kegg:C00343;metacyc:Ox-Thioredoxin;pubchem:3636;reactome:2142833;reactome:REACT_150508;reactome_database_id_release_44:2142833;seed:cpd11420;upa:UPC00343	0	Initializing
Initial			MNXM1482	L-histidinol phosphate(1-)		C6H11N3O4P	220.143	-1	3dmet:B01378;beilstein:792319;bigg:hisp;biopath:L-Histidinol_phosphate;brenda:BG29977;cas:25679-93-0;chebi:16996;chebi:57980;drugbank:DB03997;ec:2.6.1.9;ec:3.1.3.15;kegg:C01100;knapsack:C00007480;metacyc:L-HISTIDINOL-P;nikkaji:J540.521A;pdb-ccd:HSA;pdbechem:HSA;pubchem:25245017;pubchem:4334;seed:cpd00807;upa:UPC01100	0	Initializing
Initial			MNXM1484	lipoate		C8H13O2S2	205.318	-1	3dmet:B00160;beilstein:122410;beilstein:81851;beilstein:81852;beilstein:81853;bigg:lipoate;biopath:alpha-Liponic_acid(oxidized);brenda:BG29484;cas:1077-27-6;cas:1077-28-7;cas:1200-22-2;cas:62-46-4;chebi:16494;chebi:30313;chebi:30314;chebi:43796;chemspider:1266105;chemspider:5886;chemspider:841;come:MOL000161;drugbank:DB00166;ec:1.21.4.1;ec:2.7.7.63;foodb:FDB022631;gmelin:2110645;gmelin:720915;het…	0	Initializing
Initial			MNXM1485	methanesulfonate		CH3O3S	95.098	-1	beilstein:1446024;bigg:mso3;brenda:BG28545;cas:75-75-2;chebi:25224;chebi:27376;chemspider:76888;ec:1.14.13.111;ec:1.14.14.6;gmelin:1681;kegg:C11145;metacyc:CPD-3746;nikkaji:J1.465F;pdb-ccd:03S;pubchem:13327;pubchem:85257;seed:cpd08023;um-bbd:c0347	0	Initializing
Initial			MNXM1488	N-(3-carboxylatopropionyl)-LL-2,6-diaminopimelate(2-)		C11H16N2O7	288.254	-2	3dmet:B01743;bigg:sl26da;biopath:N-Succinyl-LL-2,6-diaminoheptanedioate;brenda:BG2740;cas:26605-36-7;chebi:17279;chebi:58087;ec:2.6.1.17;ec:3.5.1.18;foodb:FDB028905;hmdb:HMDB12267;kegg:C04421;knapsack:C00007597;metacyc:N-SUCCINYLLL-2-6-DIAMINOPIMELATE;nikkaji:J978.287G;nugowiki:10992;pubchem:25202447;pubchem:25245299;pubchem:7053;seed:cpd02698;upa:UPC04421	0	Initializing
Initial			MNXM1489	N-(5-phosphonato-beta-D-ribosyl)anthranilate		C12H13NO9P	346.207	-3	3dmet:B01733;bigg:pran;biopath:N-(5-prime-phosphoribosyl)-anthranilate;brenda:BG31401;cas:4220-99-9;cas:None;chebi:18277;chebi:7091;ec:2.4.2.18;ec:5.3.1.24;kegg:C04302;knapsack:C00007384;metacyc:N-5-PHOSPHORIBOSYL-ANTHRANILATE;nikkaji:J1.544.460F;pubchem:25245690;pubchem:6961;seed:cpd02642;upa:UPC04302	0	Initializing
Initial			MNXM149	Zn(2+)		Zn	65.409	2	411;brenda:BG92076;cas:23713-49-7;cas:7440-66-6;chebi:29105;chebi:63056;chemspider:29723;drugbank:DB01593;ec:3.6.3.5;foodb:FDB003729;gmelin:6869;het:ZN;hmdb:HMDB01303;kegg:C00038;metacyc:ZN+2;metagene:514;nikkaji:J3.735D;nugowiki:1165;pdb-ccd:ZN;pdbechem:ZN;pubchem:32051;pubchem:3340;reactome:158417;reactome:216667;reactome:216785;reactome:29426;reactome:435350;reactome:442320;reactome:REACT_1586…	0	Initializing
Initial			MNXM1492	O-phosphonato-L-threonine(2-)		C4H8NO6P	197.083	-2	3dmet:B04438;beilstein:1727078;bigg:thrp;brenda:BG88646;cas:1114-81-4;chebi:37525;chebi:58675;chemspider:2497038;ec:2.7.1.177;ec:4.1.1.81;foodb:FDB027954;het:TPO;hmdb:HMDB11185;kegg:C12147;metacyc:L-THREONINE-O-3-PHOSPHATE;nikkaji:J203.332A;nugowiki:9915;pdb-ccd:TPO;pdbechem:TPO;pubchem:14294;pubchem:3246323;reaxys:1727078;seed:cpd08928	0	Initializing
Initial			MNXM1495	Phosphatidylglycerol ditetradecanoyl		C34H66O10P	665.856	-1	bigg:pg140;seed:cpd15536	0	Initializing
Initial			MNXM1499	propanoyl phosphate		C3H5O5P	152.043	-2	3dmet:B00510;beilstein:1772821;beilstein:3665757;bigg:ppap;brenda:BG17958;chebi:58933;chebi:8478;ec:2.3.1.222;ec:2.3.1.n10;ec:2.7.2.15;kegg:C02876;metacyc:PROPIONYL-P;nikkaji:J2.365.532B;pubchem:22003434;pubchem:5809;seed:cpd01844;upa:UPC02876	0	Initializing
Initial			MNXM15	NH4(+)		H4N	18.038	1	10; 109; 15; 18; 189; 19; 215; 243; 25; 263; 264; 268; 27; 282; 303; 308; 31; 324; 328; 333; 338; 342; 39; 4; 40; 411; 431; 448; 459; 460; 474; 5; 517; 60; 61; 73; 77; 79; 9; 92; 94;3dmet:B00004;beilstein:3587154;bigg:nh3;bigg:nh4;biopath:Ammonia;biopath:Ammonium-ion;bnice:C6;brenda:BG28736;brenda:BG91971;cas:14798-03-9;cas:34819-78-8;cas:7664-41-7;chebi:16134;chebi:28938;chebi:29240;chebi:29337;…	0	Initializing
Initial			MNXM150	5'-S-methyl-5'-thioadenosine		C11H15N5O3S	297.334	0	3dmet:B01178;beilstein:42420;bigg:5mta;biopath:5-prime-Methylthioadenosine;brenda:BG2531;cas:2457-80-9;chebi:17509;chemspider:388321;drugbank:DB02282;ec:2.4.2.28;ec:2.5.1.16;ec:2.5.1.22;ec:2.5.1.23;ec:2.5.1.24;ec:2.5.1.38;ec:2.5.1.4;ec:2.5.1.43;ec:2.5.1.79;ec:3.2.2.16;ec:3.2.2.9;ec:3.3.1.2;ec:3.5.4.31;ec:3.5.4.n1;ec:4.4.1.14;foodb:FDB022465;het:MTA;hmdb:HMDB01173;kegg:C00170;metacyc:5-METHYLTHIOA…	0	Initializing
Initial			MNXM1503	stachyose		C24H42O21	666.578	0	3dmet:B01470;brenda:BG13216;cas:10094-58-3;cas:470-55-3;chebi:17164;chebi:60167;chemspider:388624;ec:2.4.1.67;foodb:FDB012320;hmdb:HMDB03553;kegg:C01613;knapsack:C00001150;metacyc:CPD-170;metlin:6951;nikkaji:J5.938B;nugowiki:3134;pubchem:439531;pubchem:4765;reaxys:1445746;reaxys:1696669;reaxys:74246;seed:cpd01133;upa:UPC01613	0	Initializing
Initial			MNXM151	glutathione disulfide(2-)		C20H30N6O12S2	610.615	-2	3dmet:B01166;bigg:gthox;biopath:Glutathione_(oxidized);brenda:BG47962;cas:27025-41-8;chebi:17858;chebi:58297;chemspider:950;drugbank:DB03310;ec:1.11.1.9;ec:1.20.4.2;ec:1.8.1.7;ec:1.8.3.3;ec:1.8.4.1;ec:1.8.4.2;ec:1.8.4.3;ec:1.8.4.4;ec:1.8.4.9;ec:1.8.5.1;ec:2.8.1.3;foodb:FDB023147;hmdb:HMDB03337;kegg:C00127;ligandbox:D00031;metacyc:OXIDIZED-GLUTATHIONE;metlin:6893;nikkaji:J415.688I;nugowiki:2918;pd…	0	Initializing
Initial			MNXM1514	(R)-3-hydroxy-2-oxo-4-(phosphonatoooxy)butanoate		C4H4O8P	211.044	-3	3dmet:B01959;bigg:ohpb;brenda:BG19573;brenda:BG37197;chebi:27951;chebi:58538;ec:1.1.1.290;ec:2.6.1.52;foodb:FDB024087;hmdb:HMDB06801;kegg:C06054;metacyc:3OH-4P-OH-ALPHA-KETOBUTYRATE;nikkaji:J2.761.015C;nugowiki:5926;pubchem:21145142;pubchem:25245610;pubchem:8324;seed:cpd03606;upa:UPC06054	0	Initializing
Initial			MNXM1515	1-(5-phosphoribosyl)-5'-AMP		C15H19N5O14P2	555.284	-4	3dmet:B04863;beilstein:7064825;bigg:prbamp;biopath:Phosphoribosyl-AMP;brenda:BG32859;brenda:BG6388;chebi:18374;chebi:59457;ec:3.5.4.19;ec:3.6.1.31;foodb:FDB028908;hmdb:HMDB12276;kegg:C02741;knapsack:C00007241;metacyc:PHOSPHORIBOSYL-AMP;nugowiki:11001;pubchem:25244977;pubchem:439795;pubchem:5701;seed:cpd01777;upa:UPC02741	0	Initializing
Initial			MNXM152	dTDP(3-)		C10H13N2O11P2	399.165	-3	3dmet:B01229;beilstein:64132;bigg:dtdp;biopath:2-prime-Deoxythymidine-5-prime-diphosphate;brenda:BG1308;cas:491-97-4;chebi:18075;chebi:58369;chemspider:144320;chemspider:19989845;drugbank:DB03103;ec:2.4.1.277;ec:2.4.1.278;ec:2.4.1.289;ec:2.4.2.27;ec:2.7.4.12;ec:2.7.4.9;ec:3.6.1.39;het:TYD;hmdb:HMDB01274;kegg:C00363;knapsack:C00019696;metacyc:TDP;metagene:.;metlin:6129;nikkaji:J247.693B;nugowiki:1…	0	Initializing
Initial			MNXM153	3-(4-hydroxyphenyl)pyruvate		C9H7O4	179.149	-1	Hawkinsinuria: 176; Tyrosinemia I: 49; Tyrosinemia II: 66; Tyrosinemia, Transient, of the Newborn: 318;3dmet:B00254;beilstein:2691632;beilstein:3950858;bigg:34hpp;biopath:3-(4-Hydroxyphenyl)pyruvate;brenda:BG46206;cas:156-39-8;chebi:15999;chebi:36242;chemspider:5341947;chemspider:954;drugbank:DB07718;ec:1.1.1.222;ec:1.1.1.237;ec:1.13.11.27;ec:1.13.11.46;ec:1.2.3.13;ec:1.3.1.12;ec:1.3.1.13;ec:2.5.…	0	Initializing
Initial			MNXM1532	5-amino-6-(5-phospho-D-ribosylamino)uracil		C9H13N4O9P	352.195	-2	3dmet:B01428;bigg:5apru;brenda:BG88676;chebi:18337;chebi:58453;ec:1.1.1.193;ec:3.5.4.26;kegg:C01268;knapsack:C00019665;metacyc:CPD-602;nikkaji:J1.722.459J;pdb-ccd:AOF;pubchem:25245199;pubchem:4487;seed:cpd00931;upa:UPC01268	0	Initializing
Initial			MNXM154	acetoacetate		C4H5O3	101.081	-1	BETA-KETOTHIOLASE DEFICIENCY: 5;3dmet:B00047;beilstein:1747690;beilstein:4128534;beilstein:4653987;bigg:acac;biopath:Acetoacetate;brenda:BG48725;cas:141-81-1;cas:541-50-4;chebi:13705;chebi:15344;chebi:38871;chemspider:5341896;chemspider:94;drugbank:DB01762;ec:1.1.1.30;ec:1.1.99.24;ec:1.8.1.5;ec:2.8.3.5;ec:2.8.3.9;ec:3.1.2.11;ec:3.7.1.2;ec:4.1.1.4;ec:4.1.3.4;ec:6.2.1.16;ec:6.4.1.6;foodb:FDB021801;…	0	Initializing
Initial			MNXM1547	choline sulfate		C5H13NO4S	183.226	0	3dmet:B00199;beilstein:3905491;beilstein:4133268;bigg:chols;brenda:BG20740;cas:16655-25-7;cas:4858-96-2;chebi:16822;chebi:52859;chemspider:471;ec:2.8.2.6;ec:3.1.6.6;kegg:C00919;knapsack:C00001530;metacyc:CPD-543;nikkaji:J814.134G;pubchem:4173;pubchem:485;reaxys:3905491;seed:cpd00681;upa:UPC00919	0	Initializing
Initial			MNXM155	thioredoxin		C10H14N4O4S2R4			bigg:trdrd;biopath:Thioredoxin_(reduced,simplified);brenda:BG94255;cas:52500-60-4;chebi:15033;chebi:15967;kegg:C00342;metacyc:Red-Thioredoxin;pubchem:3635;reactome:2142774;reactome:REACT_152150;reactome_database_id_release_44:2142774;seed:cpd11421;upa:UPC00342	0	Initializing
Initial			MNXM1553	D-fructose 1-phosphate		C6H11O9P	258.12	-2	3dmet:B04765;bigg:f1p;brenda:BG22630;cas:15978-08-2;chebi:18105;kegg:C01094;kegg:C03654;knapsack:C00019676;nikkaji:J2.743.801F;nikkaji:J219.923H;pdb-ccd:F1X;pubchem:4329;pubchem:6433;reactome:31221;reactome:REACT_3892;reactome_database_id_release_44:31221;seed:cpd00802;seed:cpd02293	0	Initializing
Initial			MNXM156	D-alanine zwitterion		C3H7NO2	89.093	0	3dmet:B00036;beilstein:1720249;beilstein:4781244;bigg:ala-D;biopath:D-Alanine;brenda:BG17909;cas:338-69-2;chebi:15570;chebi:32435;chebi:32436;chebi:57416;chemspider:64234;drugbank:DB01786;ec:1.4.3.19;ec:2.1.2.7;ec:2.3.2.14;ec:2.6.1.21;ec:3.4.13.22;ec:5.1.1.1;ec:6.3.2.35;ec:6.3.2.4;foodb:FDB022546;gmelin:745914;gmelin:82157;het:DAL;hmdb:HMDB01310;kegg:C00133;knapsack:C00019654;metacyc:D-ALANINE;me…	0	Initializing
Initial			MNXM1560	glycocholate		C26H42NO6	464.615	-1	3dmet:B04823;beilstein:2955826;beilstein:3739464;bigg:gchola;biopath:Glycocholate;brenda:BG13985;cas:475-31-0;cas:68753-51-5;chebi:17687;chebi:29746;chemspider:24747221;chemspider:24850145;chemspider:4573891;drugbank:DB02691;ec:2.3.1.65;ec:3.5.1.24;foodb:FDB012346;foodb:FDB021956;het:1EIO;hmdb:HMDB00138;hmdb:HMDB00331;kegg:C01921;knapsack:C00030410;lipid:LMST05030001;lipidmaps:LMST05030001;lipidm…	0	Initializing
Initial			MNXM1561	guanosine 3'-diphosphate 5'-triphosphate(6-)		C10H12N5O20P5	677.093	-6	3dmet:B01748;beilstein:1205996;bigg:gdptp;brenda:BG1619;cas:38918-96-6;chebi:16690;chebi:60028;chebi:71477;ec:2.7.6.5;ec:3.6.1.40;kegg:C04494;metacyc:GDP-TP;nikkaji:J40.057B;pdb-ccd:0O2;pubchem:46173549;pubchem:7111;reaxys:6888426;seed:cpd02740;upa:UPC04494	0	Initializing
Initial			MNXM1562	Hg(2+)		Hg	200.59	2	bigg:hg2;brenda:BG91989;cas:7439-97-6;chebi:16793;chemspider:24800;ec:1.16.1.1;foodb:FDB003780;het:HG;hmdb:HMDB03625;kegg:C00703;metacyc:HG+2;nikkaji:J2.730.414A;nugowiki:3206;pdb-ccd:HG;pdbechem:HG;pubchem:26623;pubchem:3970;seed:cpd00531;um-bbd:c0096	0	Initializing
Initial			MNXM157	methanol		CH4O	32.042	0	3dmet:B01170;beilstein:1098229;bigg:meoh;biopath:Methanol;brenda:BG76996;cas:67-56-1;chebi:17790;chebi:52090;chemspider:864;ec:1.1.1.244;ec:1.1.99.37;ec:1.14.13.25;ec:1.2.99.4;ec:3.1.1.44;ec:3.1.1.59;ec:3.1.1.78;ec:3.1.1.82;ec:3.1.6.16;foodb:FDB008124;gmelin:449;het:MOH;hmdb:HMDB01875;kegg:C00132;ligandbox:D02309;metacyc:METOH;metlin:4201;nikkaji:J2.364G;nugowiki:1466;pdb-ccd:MOH;pdbechem:MOH;pub…	0	Initializing
Initial			MNXM15783	ala-gly		C5H10N2O3	146.144	0	cas:687-69-4;chemspider:5365657;chemspider:71426;foodb:FDB024146;hmdb:HMDB06899;hmdb:HMDB28687;metacyc:ALA-GLY;nugowiki:27345;nugowiki:6024;pubchem:6998028;pubchem:79094;seed:cpd11585	0	Initializing
Initial			MNXM15786	ala-leu		C9H18N2O3	202.251	0	brenda:BG27906;hmdb:HMDB28691;metacyc:CPD-13398;nugowiki:27349;pubchem:54758690;seed:cpd11583	0	Initializing
Initial			MNXM158	uracil		C4H4N2O2	112.087	0	ARGININEMIA. HYPERARGININEMIA, ARGINASE DEFICIENCY: 60; BETA-KETOTHIOLASE DEFICIENCY: 5; CARBAMOYL PHOSPHATE SYNTHETASE DEFICIENCY (CPS): 77; DIHYDROPYRIMIDINASE (DHPA): 410; DIHYDROPYRIMIDINE DEHYDROGENASE DEFICIENCY (DHPD): 334; ORNITHINE TRANSCARBAMYLASE DEFICIENCY (OTC): 189;3dmet:B00026;beilstein:606623;bigg:ura;biopath:Uracil;brenda:BG19237;cas:66-22-8;chebi:17568;chemspider:1141;drugbank:D…	0	Initializing
Initial			MNXM159	2-oxobutanoate		C4H5O3	101.081	-1	3dmet:B00028;beilstein:1700514;beilstein:3601760;bigg:2obut;biopath:2-Oxobutanoate;brenda:BG89122;cas:600-18-0;chebi:16763;chebi:30831;chemspider:2829426;chemspider:57;drugbank:DB04553;ec:1.1.1.n5;ec:2.2.1.6;ec:2.3.3.6;ec:3.5.99.7;ec:4.3.1.19;ec:4.4.1.1;ec:4.4.1.11;ec:4.4.1.2;foodb:FDB003359;gmelin:601216;gmelin:899148;het:2KT;hmdb:HMDB00005;kegg:C00109;knapsack:C00019675;lipid:LMFA01060002;lipid…	0	Initializing
Initial			MNXM15900	alpha-D-ribose 5-phosphate		C5H9O8P	228.094	-2	bigg:r5p;biopath:alpha-D-Ribose_5-phosphate;brenda:BG81798;cas:4300-28-1;chebi:18189;chebi:52742;kegg:C03736;nikkaji:J1.011.724K;pdb-ccd:HSX;pubchem:6499;reaxys:1728061;wikipedia:D-ribose-5-P	0	Initializing
Initial			MNXM1597	urate		C5H3N4O3	167.102		ARTEFACTS-BACTERIAL CONTAMINATION, EXCRETION OF ORGANIC ACIDS (ARTEFACTS) [DD]: 348; ASPHYXIA [DD]: 408; CREATINE DEFICIENCY, GUANIDINOACETATE METHYLTRANSFERASE DEFICIENCY: 349; FAMILIAL LIPOPROTEIN LIPASE DEFICIENCY: 325; FANCONI-BICKEL SYNDROME: 436; FRUCTOSE-1,6-DIPHOSPHATASE DEFICIENCY: 128; GLYCEROL INTOLERANCE SYNDROM: 153; GLYCOGENOSIS, TYPE IA. VON GIERKE DISEASE: 156; GLYCOGENOSIS, TYPE …	0	Initializing
Initial			MNXM1598	ureidoglycine		C3H7N3O3	133.106	0	brenda:BG17896;chebi:16282;chebi:57714;seed:cpd01419;upa:UPC02091	0	Initializing
Initial			MNXM15993	amygdalin		C20H27NO11	457.428	0	cas:29883-15-6;chebi:27613;chemspider:2095;foodb:FDB013636;hmdb:HMDB35030;kegg:C08325;knapsack:C00001437;nikkaji:J21.549J;nugowiki:33688;pubchem:10523;pubchem:2180;seed:cpd05240	0	Initializing
Initial			MNXM16	S-adenosyl-L-methionine		C15H23N6O5S	399.445	1	3dmet:B04620;beilstein:3576439;beilstein:9671724;beilstein:9671725;bigg:amet;biopath:S-Adenosyl-L-methionine;brenda:BG39932;brenda:BG39935;brenda:BG6347;cas:29908-03-0;chebi:15414;chebi:33440;chebi:33442;chebi:59789;chebi:67040;come:MOL000172;drugbank:DB00118;ec:1.1.99.38;ec:1.3.99.22;ec:1.3.99.n2;ec:2.1.1.1;ec:2.1.1.10;ec:2.1.1.101;ec:2.1.1.102;ec:2.1.1.103;ec:2.1.1.104;ec:2.1.1.105;ec:2.1.1.106…	0	Initializing
Initial			MNXM160	D-glucopyranose 6-phosphate		C6H11O9P	258.12	-2	3dmet:B04630;beilstein:1649252;bigg:g6p;brenda:BG22626;cas:299-31-0;cas:56-73-5;chebi:14314;chebi:4170;chebi:61548;chemspider:5743;drugbank:DB03581;ec:1.1.1.49;ec:2.4.1.15;ec:2.4.1.216;ec:2.4.1.36;ec:2.7.1.142;ec:2.7.1.147;ec:2.7.1.2;ec:3.1.3.58;ec:3.1.3.9;ec:3.2.1.122;ec:3.2.1.86;ec:3.2.1.93;ec:4.2.3.124;ec:5.5.1.4;foodb:FDB021818;het:1JXA;hmdb:HMDB01401;kegg:C00092;knapsack:C00007306;metacyc:D-…	0	Initializing
Initial			MNXM1602	(2S)-2-isopropyl-3-oxosuccinate(2-)		C7H8O5	172.135	-2	3dmet:B01725;bigg:3c4mop;brenda:BG37061;chebi:1467;chebi:17214;chemspider:4575347;ec:1.1.1.85;foodb:FDB028806;hmdb:HMDB12149;kegg:C04236;metacyc:CPD-7100;nikkaji:J2.747.832H;nugowiki:10874;pubchem:25245894;pubchem:5462259;pubchem:6905;reaxys:1723841;seed:cpd02605;upa:UPC04236	0	Initializing
Initial			MNXM1607	(E)-4-(trimethylammonio)but-2-enoate		C7H13NO2	143.184	0	3dmet:B00681;beilstein:1764693;beilstein:3904235;beilstein:4377338;bigg:ctbt;brenda:BG24251;brenda:BG24527;cas:6666-46-2;cas:927-89-9;chebi:11946;chebi:17237;chebi:1774;chebi:48867;chemspider:4575319;ec:4.2.1.89;kegg:C04114;metacyc:CROTONO-BETAINE;nikkaji:J526.836B;pubchem:5462194;pubchem:6803;seed:cpd02543;seed:cpd08305	0	Initializing
Initial			MNXM1608	(R)-malate(2-)		C4H4O5	132.072	-2	3dmet:B01268;beilstein:1723540;bigg:mal-D;brenda:BG19467;cas:636-61-3;chebi:15588;chebi:30796;chemspider:4573567;chemspider:83793;ec:1.1.1.83;ec:4.2.1.31;foodb:FDB008115;het:DMR;hmdb:HMDB31518;kegg:C00497;metacyc:CPD-660;nikkaji:J14.674I;nugowiki:30176;pdb-ccd:MLT;pdbechem:DMR;pubchem:3780;pubchem:5459794;pubchem:92824;reaxys:1723540;seed:cpd00386;wikipedia:Malic_acid	0	Initializing
Initial			MNXM161	pyridoxal 5'-phosphate		C8H8NO6P	245.126	-2	3dmet:B00005;beilstein:234749;bigg:pydx5p;biopath:Pyridoxal-phosphate;brenda:BG25540;cas:54-47-7;chebi:18405;chebi:597326;chemspider:1022;chemspider:559203;come:MOL000108;drugbank:DB00114;ec:1.4.3.5;ec:1.4.4.2;ec:2.1.2.1;ec:2.1.2.5;ec:2.2.1.8;ec:2.3.1.29;ec:2.3.1.37;ec:2.3.1.47;ec:2.3.1.50;ec:2.5.1.47;ec:2.5.1.48;ec:2.5.1.65;ec:2.5.1.76;ec:2.6.1.1;ec:2.6.1.11;ec:2.6.1.12;ec:2.6.1.13;ec:2.6.1.14;e…	0	Initializing
Initial			MNXM1617	1-pyrroline-5-carboxylate		C5H6NO2	112.107	-1	beilstein:111941;bigg:1pyr5c;brenda:BG79308;cas:2906-39-0;chebi:1372;chebi:15893;chemspider:10140206;chemspider:1159;ec:1.5.1.2;ec:2.6.1.68;foodb:FDB022542;hmdb:HMDB01301;kegg:C04322;knapsack:C00007606;metacyc:CPD-478;metlin:6145;nikkaji:J426.575K;nugowiki:1163;pubchem:1196;pubchem:11966213;pubchem:6977;reactome:113590;reactome:REACT_5452;reactome_database_id_release_44:113590;seed:cpd02431;seed:…	0	Initializing
Initial			MNXM1626	2-C-methyl-D-erythritol 4-phosphate(2-)		C5H11O7P	214.11	-2	3dmet:B04262;bigg:2me4p;brenda:BG65605;chebi:17764;chebi:58262;chemspider:10645747;ec:1.1.1.267;ec:2.7.7.60;kegg:C11434;knapsack:C00007297;metacyc:2-C-METHYL-D-ERYTHRITOL-4-PHOSPHATE;nikkaji:J865.583I;pubchem:13606;pubchem:21896402;reaxys:11127453;seed:cpd08286;upa:UPC11434	0	Initializing
Initial			MNXM1630	2-hydroxyethane-1-sulfonate		C2H5O4S	125.124	-1	3dmet:B00752;bigg:isetac;brenda:BG15542;cas:107-36-8;chebi:1157;chebi:61904;chemspider:3176358;chemspider:7578;ec:1.1.1.313;foodb:FDB023245;hmdb:HMDB03903;kegg:C05123;metacyc:CPD-3745;metlin:6987;nikkaji:J5.057A;nugowiki:3484;pubchem:3955599;pubchem:7545;pubchem:7866;reaxys:1751214;seed:cpd03048	0	Initializing
Initial			MNXM1638	3-hydroxy-3-methyl-2-oxobutanoate		C5H7O4	131.107	-1	3dmet:B00686;brenda:BG21203;chebi:11812;chebi:17667;chemspider:4925367;ec:5.4.99.3;kegg:C04181;lipid:LMFA01020277;lipidmaps:LMFA01020277;metacyc:CPD-231;nikkaji:J2.362.068E;pubchem:24701119;pubchem:6419735;pubchem:6858;seed:cpd02569;upa:UPC04181	0	Initializing
Initial			MNXM1639	3-hydroxyphenylacetate		C8H7O3	151.139	-1	3dmet:B00801;beilstein:2086506;brenda:BG26670;cas:102-29-4;cas:621-37-4;chebi:17445;chebi:58149;chemspider:11624;chemspider:5323739;ec:1.14.13.63;foodb:FDB022047;het:3HP;hmdb:HMDB00440;kegg:C05593;metacyc:3-HYDROXYPHENYLACETATE;metlin:5429;nci:40511;nikkaji:J3.004J;nugowiki:359;pdb-ccd:3HP;pdbechem:3HP;pubchem:12122;pubchem:6950813;pubchem:7917;reaxys:2086506;seed:cpd03320	0	Initializing
Initial			MNXM164	4-hydroxybenzoate		C7H5O3	137.113	-1	3dmet:B00045;beilstein:3589159;beilstein:970950;bigg:4hbz;biopath:4-Hydroxybenzoate;brenda:BG36353;cas:456-23-5;cas:99-96-7;chebi:17879;chebi:30763;chemspider:132;drugbank:DB04242;ec:1.13.11.41;ec:1.14.13.12;ec:1.14.13.2;ec:1.14.13.33;ec:1.14.13.64;ec:1.14.99.15;ec:1.2.1.64;ec:2.4.1.194;ec:2.5.1.39;ec:2.5.1.93;ec:3.1.2.23;ec:3.8.1.6;ec:4.1.1.61;ec:4.1.3.40;ec:6.2.1.27;ec:6.2.1.n1;foodb:FDB010508;…	0	Initializing
Initial			MNXM1641	4-CDP-2-C-methyl-D-erythritol 2-phosphate		C14H22N3O17P3	597.256	-4	3dmet:B04264;beilstein:8528909;bigg:2p4c2me;brenda:BG5658;chebi:16840;chebi:57919;ec:2.7.1.148;ec:4.6.1.12;kegg:C11436;knapsack:C00007621;metacyc:2-PHOSPHO-4-CYTIDINE-5-DIPHOSPHO-2-C-MET;nikkaji:J1.304.453H;pdb-ccd:SUD;pubchem:13608;pubchem:46878430;seed:cpd08288;upa:UPC11436	0	Initializing
Initial			MNXM1642	4-CDP-2-C-methyl-D-erythritol(2-)		C14H23N3O14P2	519.292	-2	3dmet:B04263;beilstein:9372838;bigg:4c2me;brenda:BG5592;chebi:16578;chebi:57823;ec:2.7.1.148;ec:2.7.7.60;kegg:C11435;knapsack:C00007620;metacyc:4-CYTIDINE-5-DIPHOSPHO-2-C;nikkaji:J1.231.800F;pdb-ccd:CDM;pubchem:13607;pubchem:24970669;seed:cpd08287;upa:UPC11435	0	Initializing
Initial			MNXM165	maltose		C12H22O11	342.296	0	3dmet:B04649;beilstein:1292747;bigg:malt;biopath:Maltose;cas:69-79-4;chebi:17306;drugbank:DB03323;ec:2.3.1.79;ec:2.4.1.139;ec:2.4.1.8;ec:2.7.1.175;ec:2.7.1.n8;ec:3.6.3.19;ec:5.4.99.16;kegg:C00208;knapsack:C00001140;ligandbox:D00044;nikkaji:J4.871B;pdb-ccd:MAL;pubchem:3508;pubchem:7847112;reactome:188986;reactome:868706;reactome:REACT_27645;reactome:REACT_9724;reactome_database_id_release_44:18898…	0	Initializing
Initial			MNXM1653	caproate		C6H11O2	115.15	-1	MAPLE SYRUP URINE DISEASE. BRANCHED-CHAIN ALPHA-KETO ACID DEHYDROGENASE DEFICIENCY (MSUD): 1; PYRUVATE DEHYDROGENASE DEFICIENCY (E3): 333;3dmet:B00324;beilstein:3601453;beilstein:773837;bigg:hxa;brenda:BG22202;cas:142-62-1;cas:151-33-7;chebi:17120;chebi:30776;chemspider:3599616;chemspider:8552;ec:3.5.1.39;foodb:FDB013897;gmelin:185066;gmelin:326340;het:6NA;hmdb:HMDB00535;kegg:C01585;knapsack:C000…	0	Initializing
Initial			MNXM1659	D-arabino-hex-3-ulose 6-phosphate(2-)		C6H11O9P	258.12	-2	3dmet:B01952;biopath:3-Oxo-6-phospho-hexulose;brenda:BG66083;cas:53010-97-2;chebi:27973;chebi:58542;ec:4.1.2.43;ec:5.3.1.27;kegg:C06019;metacyc:CPD-26;nikkaji:J2.760.897C;pubchem:25245536;pubchem:8291;seed:cpd03583;upa:UPC06019	0	Initializing
Initial			MNXM166	a menaquinone		C11H8O2(C5H8)n		0	biopath:Menaquinone;brenda:BG88013;cas:11032-49-8;chebi:16374;ec:1.1.5.4;ec:1.10.3.12;ec:1.12.5.1;ec:1.3.5.3;ec:1.3.5.4;ec:1.7.5.2;ec:1.8.5.3;ec:2.1.1.163;kegg:C00828;lipidbank:VVK0003;metacyc:Menaquinones;nikkaji:J10.613E;pubchem:4086;seed:cpd11451;upa:UPX00057	0	Initializing
Initial			MNXM1660	D-fructuronate		C6H9O7	193.131	-1	3dmet:B04749;beilstein:5270986;beilstein:5270988;beilstein:7166676;beilstein:7166677;bigg:fruur;brenda:BG21863;cas:669-90-9;chebi:16849;chebi:20937;chebi:4126;chebi:47948;chebi:47949;chebi:59863;chebi:59882;chebi:59883;ec:1.1.1.57;ec:5.3.1.12;kegg:C00905;metacyc:CPD-12536;metacyc:CPD-12537;metacyc:FRUCTURONATE;nikkaji:J2.372.985G;pubchem:4160;pubchem:46878576;pubchem:46878577;seed:cpd00672	0	Initializing
Initial			MNXM16624	Cell wall of B. subtilis					seed:cpd15664	0	Initializing
Initial			MNXM1667	galactitol 1-phosphate		C6H13O9P	260.136	-2	3dmet:B02007;bigg:galt1p;brenda:BG22889;cas:15664-55-8;chebi:28663;chebi:60083;chemspider:20016052;ec:1.1.1.251;kegg:C06311;metacyc:GALACTITOL-1-PHOSPHATE;nikkaji:J439.912I;pubchem:21145148;pubchem:8547;seed:cpd03752	0	Initializing
Initial			MNXM167	sucrose		C12H22O11	342.296	0	3dmet:B01156;beilstein:90825;bigg:sucr;biopath:Saccharose;brenda:BG4031;cas:57-50-1;chebi:17992;chemspider:5768;drugbank:DB02772;ec:1.1.99.13;ec:2.4.1.166;ec:2.4.1.167;ec:2.4.1.7;ec:2.4.1.82;ec:2.4.1.99;ec:2.4.1.n2;ec:3.1.3.24;ec:5.4.99.11;foodb:FDB001131;gmelin:97695;het:SUC;hmdb:HMDB00258;kegg:C00089;knapsack:C00001151;ligand:C00089;ligandbox:D00025;metacyc:SUCROSE;metlin:137;nci:406942;nikkaji…	0	Initializing
Initial			MNXM1675	L-rhamnulose 1-phosphate(2-)		C6H11O8P	242.121	-2	3dmet:B01389;beilstein:6143004;bigg:rml1p;brenda:BG30125;cas:444-09-7;chebi:17892;chebi:58313;chemspider:4573665;ec:2.7.1.5;ec:4.1.2.19;kegg:C01131;knapsack:C00019653;metacyc:RHAMNULOSE-1P;nikkaji:J2.731.617D;pubchem:4362;pubchem:5459945;seed:cpd00831;upa:UPC01131	0	Initializing
Initial			MNXM168	adenine		C5H5N5	135.127	0	3dmet:B00041;beilstein:608603;bigg:ade;biopath:Adenine;brenda:BG20886;cas:73-24-5;chebi:16708;chemspider:185;drugbank:DB00173;ec:1.5.99.12;ec:2.4.2.28;ec:2.4.2.7;ec:2.7.8.25;ec:2.7.8.37;ec:3.2.2.16;ec:3.2.2.4;ec:3.2.2.7;ec:3.2.2.9;ec:3.5.4.2;foodb:FDB012266;gmelin:3903;het:ADE;hmdb:HMDB00034;kegg:C00147;knapsack:C00001490;ligandbox:D00034;metacyc:ADENINE;metacyc:ADENINE-RING;metagene:ADENINE PHOS…	0	Initializing
Initial			MNXM1680	N,N'-diacetylchitobiose		C16H28N2O11	424.4	0	3dmet:B04807;beilstein:1443239;biopath:Chitobiose;brenda:BG47288;brenda:BG69033;brenda:BG8077;cas:35061-50-8;cas:577-76-4;chebi:28681;chebi:59357;chebi:60945;chebi:61190;chebi:68448;chemspider:17216232;chemspider:388637;ec:2.4.1.280;foodb:FDB023196;hmdb:HMDB03556;kegg:C01674;metacyc:CHITOBIOSE;metlin:6953;nikkaji:J392.525K;nugowiki:3137;pdb-ccd:CBS;pubchem:22833609;pubchem:439544;pubchem:4818;rea…	0	Initializing
Initial			MNXM1688	UDP-N-acetyl-3-O-(1-carboxylatovinyl)-alpha-D-glucosamine		C20H26N3O19P2	674.377	-3	3dmet:B01767;bigg:uaccg;biopath:UDP-N-Acetyl-3-(1-carboxyvinyl)-D-glucosamine;brenda:BG10399;cas:70222-94-5;chebi:16435;chebi:57771;chebi:68483;chebi:68507;ec:1.1.1.158;ec:1.3.1.98;ec:2.5.1.7;kegg:C04631;knapsack:C00019554;metacyc:UDP-ACETYL-CARBOXYVINYL-GLUCOSAMINE;nikkaji:J711.509A;pdb-ccd:EPU;pubchem:25244881;pubchem:7220;reaxys:77170;seed:cpd02820	0	Initializing
Initial			MNXM169	reduced ferredoxin		Fe2R4S6		4	bigg:fdxrd;biopath:Ferredoxin_(reduced);brenda:BG94253;chebi:17513;kegg:C00138;metacyc:Reduced-ferredoxins;pubchem:3438;seed:cpd11620;upa:UPC00138	0	Initializing
Initial			MNXM1694	(2S,3R)-3-hydroxybutane-1,2,3-tricarboxylate		C7H7O7	203.126	-3	3dmet:B01764;bigg:micit;brenda:BG23990;cas:20298-95-7;chebi:15607;chebi:25311;chebi:57429;chemspider:19951272;chemspider:498;ec:4.1.3.30;ec:4.2.1.99;foodb:FDB023929;hmdb:HMDB06471;kegg:C04593;metacyc:CPD-618;nikkaji:J1.534.785F;nugowiki:5596;pdb-ccd:MIC;pubchem:23615311;pubchem:513;pubchem:7191;seed:cpd02799	0	Initializing
Initial			MNXM17	UDP		C9H11N2O12P2	401.137	-3	3dmet:B01132;beilstein:64707;bigg:udp;biopath:Uridine-5-prime-diphosphate;brenda:BG27564;cas:58-98-0;chebi:17659;chebi:58223;chemspider:16739715;chemspider:5809;drugbank:DB03435;ec:2.4.1.101;ec:2.4.1.102;ec:2.4.1.103;ec:2.4.1.104;ec:2.4.1.105;ec:2.4.1.106;ec:2.4.1.111;ec:2.4.1.114;ec:2.4.1.116;ec:2.4.1.117;ec:2.4.1.118;ec:2.4.1.120;ec:2.4.1.121;ec:2.4.1.123;ec:2.4.1.126;ec:2.4.1.127;ec:2.4.1.128;…	0	Initializing
Initial			MNXM1705	2-(1-hydroxyethyl)thiamine diphosphate		C14H20N4O8P2S	466.343	-2	3dmet:B04982;biopath:2-(alpha-Hydroxyethyl-)_ThPP;cas:10055-47-7;chebi:58939;chebi:978;chemspider:389468;foodb:FDB023246;gmelin:1660928;hmdb:HMDB03904;kegg:C05125;metacyc:2-ALPHA-HYDROXYETHYL-THPP;nikkaji:J683.157E;nugowiki:3485;pubchem:440568;pubchem:46878487;pubchem:7546;seed:cpd03049;upa:UPC05125	0	Initializing
Initial			MNXM1706	2-isopropylmaleate(2-)		C7H8O4	156.136	-2	3dmet:B00468;bigg:2ippm;biopath:2-Isopropylmaleate;brenda:BG23950;chebi:17275;chebi:58085;chemspider:10710392;chemspider:4444164;ec:4.2.1.33;foodb:FDB028883;hmdb:HMDB12241;kegg:C02631;metacyc:CPD-9451;nikkaji:J867.346B;nugowiki:10966;pubchem:21954611;pubchem:5280533;pubchem:5611;seed:cpd01710;upa:UPC02631	0	Initializing
Initial			MNXM1709	3-deoxy-D-glycero-hexo-2,5-diulosonate		C6H7O6	175.116	-1	3dmet:B00703;brenda:BG23664;chebi:15623;chebi:29071;chemspider:4573908;ec:1.1.1.127;ec:5.3.1.17;kegg:C04349;metacyc:CPD-343;nikkaji:J2.369.069A;pubchem:5460345;pubchem:6998;seed:cpd02663;upa:UPC04349	0	Initializing
Initial			MNXM17106	D-glucuronate 1-phosphate		C6H8O10P	271.095	-3	3dmet:B05014;bigg:glcur1p;biopath:alpha-D-Glucuronate_1-phosphate;brenda:BG22063;cas:13168-11-1;chebi:28547;chebi:35145;chemspider:389532;foodb:FDB023278;hmdb:HMDB03976;kegg:C05385;nikkaji:J294.575D;nugowiki:3557;pubchem:440650;pubchem:7759;seed:cpd03191	0	Initializing
Initial			MNXM172	4-oxobutanoate		C4H5O3	101.081	-1	3dmet:B00065;beilstein:1745187;bigg:sucsal;biopath:Succinate_semialdehyde;brenda:BG19443;cas:692-29-5;chebi:16265;chebi:26805;chebi:57706;chemspider:1080;chemspider:7822211;ec:1.1.1.61;ec:1.1.1.n11;ec:1.1.99.24;ec:1.14.13.163;ec:1.2.1.16;ec:1.2.1.24;ec:1.2.1.76;ec:1.2.1.79;ec:1.5.3.21;ec:2.6.1.19;ec:2.6.1.96;ec:3.5.1.29;ec:4.1.1.71;ec:4.1.2.n4;foodb:FDB022516;het:SSN;hmdb:HMDB01259;kegg:C00232;kn…	0	Initializing
Initial			MNXM1722	all-trans-heptaprenyl diphosphate		C35H57O7P2	651.77	-3	3dmet:B01723;bigg:hepdp;brenda:BG16974;chebi:17613;chebi:53046;chebi:58206;chemspider:4444257;ec:2.5.1.30;ec:4.2.3.130;foodb:FDB028839;hmdb:HMDB12187;kegg:C04216;lipidmaps:LMPR03030006;metacyc:ALL-TRANS-HEPTAPRENYL-DIPHOSPHATE;nikkaji:J1.002.608C;nugowiki:10912;pubchem:25245257;pubchem:5280658;pubchem:6889;pubchem:85297392;seed:cpd02590	0	Initializing
Initial			MNXM1729	CDP-D-glucose(2-)		C15H23N3O16P2	563.301	-2	3dmet:B01272;beilstein:8377192;brenda:BG6488;cas:2906-23-2;chebi:28942;chebi:35242;chebi:58660;chemspider:388381;ec:2.7.7.33;ec:4.2.1.45;foodb:FDB023155;het:C5G;hmdb:HMDB03369;kegg:C00501;knapsack:C00019342;metacyc:CDP-D-GLUCOSE;metlin:6907;nikkaji:J631.153I;nugowiki:2950;pdb-ccd:C5G;pubchem:25245528;pubchem:3784;pubchem:439244;seed:cpd00390;upa:UPC00501	0	Initializing
Initial			MNXM173	(R)-carnitine		C7H15NO3	161.199	0	2,4-DIENOYL-CoA REDUCTASE DEFICIENCY: 437; 3-HYDROXY-3-METHYLGLUTARYL-CoA LYASE DEFICIENCY: 4; 3-HYDROXYISOBUTYRIC ACIDURIA: 307; 3-METHYL-CROTONYL-GLYCINURIA: 27; 3-METHYLGLUTACONIC ACIDURIA, X-LINKED (TYPE II): 24; ASPHYXIA [DD]: 408; BETA-KETOTHIOLASE DEFICIENCY: 5; BIOTINIDASE DEFICIENCY: 73; CARNITINE DEFICIENCY, MYOPATHIC: 282; CARNITINE PALMITOYL TRANSFERASE DEFICIENCY (I): 263; CARNITINE …	0	Initializing
Initial			MNXM174	9H-xanthine		C5H4N4O2	152.111	0	MOLYBDENIUM CO-FACTOR DEFICIENCY. SULFITE OXIDASE DEFICIENCY: 116; XANTHINURIA TYPE I: 59; XANTHINURIA TYPE II: 483;3dmet:B00099;beilstein:609330;beilstein:8733;bigg:xan;biopath:Xanthine;brenda:BG20843;cas:69-89-6;chebi:15318;chebi:17712;chebi:48517;chemspider:1151;drugbank:DB02134;ec:1.14.13.128;ec:1.17.1.4;ec:1.17.3.2;ec:2.4.2.22;ec:3.5.4.3;foodb:FDB001977;gmelin:142613;gmelin:913730;het:XAN;hm…	0	Initializing
Initial			MNXM1745	imidazole-4-acetaldehyde		C5H6N2O	110.114	0	3dmet:B00754;bigg:im4act;biopath:Imidazole_acetaldehyde;brenda:BG20933;cas:617-54-9;cas:645-14-7;chebi:27398;chemspider:11271820;chemspider:132948;ec:1.4.3.22;foodb:FDB023247;hmdb:HMDB03905;kegg:C05130;metacyc:IMIDAZOLE_ACETALDEHYDE;nikkaji:J417.577H;nugowiki:3486;pubchem:150841;pubchem:7550;seed:cpd03052	0	Initializing
Initial			MNXM1750	L-rhamnulose		C6H12O5	164.156	0	3dmet:B01346;bigg:rml;brenda:BG29467;cas:14807-05-7;cas:87-96-7;chebi:17897;chemspider:388459;ec:2.7.1.5;ec:5.3.1.14;foodb:FDB027362;hmdb:HMDB10207;kegg:C00861;knapsack:C00019652;metacyc:RHAMNULOSE;nikkaji:J1.739.241G;nugowiki:9301;pubchem:4118;pubchem:439330;reaxys:1723712;seed:cpd00642;upa:UPC00861	0	Initializing
Initial			MNXM1759	N-acetyl-LL-2,6-diaminopimelate(1-)		C9H15N2O5	231.226	-1	3dmet:B01738;bigg:n6all26d;brenda:BG27743;cas:53-42-9;chebi:18317;chebi:49004;chebi:58767;chemspider:10123249;ec:3.5.1.47;kegg:C04390;metacyc:CPD-1771;nikkaji:J2.358.308I;pubchem:11948933;pubchem:7030;seed:cpd02685;upa:UPC04390	0	Initializing
Initial			MNXM177	a protein		C2H4NO2R(C2H2NOR)n			brenda:BG55204;kegg:C00017;metacyc:General-Protein-Substrates;pubchem:3319;seed:cpd11463	0	Initializing
Initial			MNXM1777	S-(5-deoxy-D-ribos-5-yl)-L-homocysteine zwitterion		C9H17NO6S	267.299	0	3dmet:B01667;bigg:rhcys;brenda:BG87897;cas:37558-16-0;chebi:17575;chebi:58195;ec:3.2.2.9;ec:4.4.1.21;kegg:C03539;knapsack:C00019629;metacyc:CPD-564;nikkaji:J1.589.202A;pdb-ccd:RHC;pubchem:25245776;pubchem:6343;seed:cpd02227	0	Initializing
Initial			MNXM1788	(1R,2R,3R)-prephytoene diphosphate		C40H65O7P2	719.887	-3	3dmet:B01657;beilstein:2034536;brenda:BG17522;cas:38005-61-7;chebi:14885;chebi:17090;chebi:50279;chebi:58011;chemspider:21864822;ec:2.5.1.32;ec:2.5.1.99;foodb:FDB023095;hmdb:HMDB03023;kegg:C03427;lipid:LMPR01070253;lipidmaps:LMPR01070253;metacyc:CPD-464;metlin:3592;nikkaji:J2.742.538K;nugowiki:2606;pubchem:24702033;pubchem:24883415;pubchem:25245670;pubchem:6254;seed:cpd02168;upa:UPC03427	0	Initializing
Initial			MNXM179	(S)-lactate		C3H5O3	89.07	-1	3dmet:B01180;beilstein:1720251;beilstein:4655977;bigg:lac-L;biopath:L-Lactate;bnice:C15;brenda:BG82779;cas:79-33-4;chebi:16651;chebi:422;chemspider:4573803;chemspider:96860;ec:1.1.1.27;ec:1.1.99.7;ec:1.13.12.4;ec:1.2.1.22;ec:4.1.2.36;ec:5.1.2.1;foodb:FDB003294;gmelin:324523;gmelin:362717;het:2OP;hmdb:HMDB00190;kegg:C00186;knapsack:C00001191;lipidbank:DFA0268;metacyc:L-LACTATE;metlin:5205;nikkaji:…	0	Initializing
Initial			MNXM1792	(Z)-but-2-ene-1,2,3-tricarboxylate		C7H5O6	185.111	-3	3dmet:B00694;bigg:2mcacn;brenda:BG25318;cas:6061-93-4;cas:99-98-9;chebi:16717;chebi:57872;chemspider:19951219;chemspider:2338376;ec:4.2.1.79;ec:4.2.1.99;foodb:FDB023904;hmdb:HMDB06357;kegg:C04225;metacyc:CPD-1136;nikkaji:J678.271J;nugowiki:5482;pubchem:23615274;pubchem:3080625;pubchem:6896;seed:cpd02597	0	Initializing
Initial			MNXM18037	Generic lipid content		C20H28O	284.436	0	seed:cpd16488	0	Initializing
Initial			MNXM18038	gentiobiose		C12H22O11	342.296	0	brenda:BG3953;brenda:BG3968;cas:554-91-6;chebi:28066;chebi:71422;chemspider:390156;kegg:C08240;metacyc:CPD-3605;nikkaji:J10.207E;pubchem:10439;pubchem:441422;reaxys:4875396;seed:cpd05158	0	Initializing
Initial			MNXM1805	5-hydroxy-2-oxo-4-ureido-2,5-dihydro-1H-imidazole-5-carboxylate		C5H5N4O5	201.117	-1	3dmet:B05622;beilstein:7820454;brenda:BG29913;chebi:31132;chebi:58639;chemspider:20016217;chemspider:391844;ec:3.5.2.17;ec:4.1.1.n1;hmdb:HMDB59663;kegg:C12248;knapsack:C00007532;metacyc:CPD-5821;nikkaji:J861.997B;nugowiki:58060;pubchem:14393;pubchem:21145222;pubchem:443736;seed:cpd09027;upa:UPC12248	0	Initializing
Initial			MNXM1806	6-phosphonato-5-dehydro-2-deoxy-D-gluconate(3-)		C6H8O9P	255.096	-3	3dmet:B02099;brenda:BG22086;chebi:16925;chebi:57949;ec:2.7.1.92;ec:4.1.2.29;kegg:C06893;metacyc:CPD-645;nikkaji:J2.584.516A;pubchem:49791953;pubchem:9110;seed:cpd02721;upa:UPC06893	0	Initializing
Initial			MNXM181	catechol		C6H6O2	110.111	0	3dmet:B00023;beilstein:471401;bigg:catechol;biopath:Pyrocatechol;brenda:BG36248;cas:120-80-9;chebi:18135;chemspider:13837760;drugbank:DB02232;ec:1.1.3.14;ec:1.10.3.1;ec:1.13.11.1;ec:1.13.11.2;ec:1.14.12.1;ec:1.14.12.13;ec:1.14.13.1;ec:1.14.13.31;ec:1.14.13.7;ec:1.3.1.19;ec:1.3.1.20;ec:1.3.1.25;ec:4.1.1.46;ec:4.1.1.63;foodb:FDB001512;gmelin:2936;het:CAQ;hmdb:HMDB00957;kegg:C00090;kegg:C15571;knaps…	0	Initializing
Initial			MNXM182	D-mannopyranose		C6H12O6	180.156	0	3dmet:B04642;beilstein:1423215;bigg:man;brenda:BG22341;brenda:BG22365;cas:3458-28-4;cas:530-26-7;chebi:16024;chebi:4208;chemspider:17893;drugbank:DB02944;ec:1.1.1.255;ec:2.7.1.7;ec:3.1.4.49;ec:5.3.1.7;foodb:FDB001202;gmelin:83255;hmdb:HMDB00169;kegg:C00159;knapsack:C00001126;metacyc:MANNOSE;nikkaji:J82.111J;nugowiki:119;pdb-ccd:BMA;pubchem:18950;pubchem:3459;reactome:964752;reactome:REACT_26142;r…	0	Initializing
Initial			MNXM183	(6R)-5,10-methylenetetrahydrofolate		C20H21N7O6	455.424	-2	3dmet:B04640;beilstein:5467239;beilstein:5468618;beilstein:72305;bigg:mlthf;biopath:5,10-Methylenetetrahydrofolate;brenda:BG10127;brenda:BG36393;cas:31690-11-6;cas:3432-99-3;chebi:12071;chebi:15636;chebi:1989;chebi:20502;chemspider:388320;chemspider:7827491;ec:1.5.1.15;ec:1.5.1.20;ec:1.5.1.5;ec:2.1.1.148;ec:2.1.1.45;ec:2.1.1.54;ec:2.1.2.1;ec:2.1.2.10;ec:2.1.2.11;ec:2.1.2.7;ec:2.1.2.8;foodb:FDB022…	0	Initializing
Initial			MNXM184	carboxyacetyl-[acyl-carrier protein]		C3H3O3SR		0	bigg:malACP;brenda:BG93827;brenda:BG93828;cas:None;chebi:17330;chebi:58107;ec:2.3.1.180;kegg:C01209;metacyc:MALONYL-ACP;pubchem:4431;seed:cpd11492	0	Initializing
Initial			MNXM1848	Octadecenoyl-CoA		C39H65N7O17P3S	1028.956	-3	seed:cpd15274	0	Initializing
Initial			MNXM1855	salicyl alcohol		C7H8O2	124.137	0	3dmet:B00424;bigg:2hymeph;brenda:BG25264;cas:90-01-7;chebi:16464;chemspider:4962;ec:2.4.1.172;hmdb:HMDB59709;kegg:C02323;ligandbox:D05790;metacyc:CPD-173;nikkaji:J4.312E;nugowiki:58106;pdb-ccd:SA9;pdbechem:SA9;pubchem:47207451;pubchem:5146;pubchem:5375;reaxys:1907195;seed:cpd01553	0	Initializing
Initial			MNXM186	D-xylulose 5-phosphate(2-)		C5H9O8P	228.094	-2	3dmet:B01195;beilstein:1913425;beilstein:5752091;bigg:xu5p-D;biopath:D-Xylulose_5-phosphate;brenda:BG29847;cas:4212-65-1;cas:60802-29-1;cas:None;chebi:16332;chebi:27354;chebi:57737;chemspider:20015725;chemspider:388330;ec:1.1.1.301;ec:1.1.1.n10;ec:2.2.1.1;ec:2.2.1.3;ec:2.7.1.17;ec:4.1.2.9;ec:5.1.3.1;ec:5.1.3.4;foodb:FDB022290;het:5SP;hmdb:HMDB00868;kegg:C00231;knapsack:C00019693;metacyc:XYLULOSE-…	0	Initializing
Initial			MNXM1860	XTP		C10H11N4O15P3	520.133	-4	3dmet:B01316;bigg:xtp;brenda:BG1202;cas:6253-56-1;chebi:10049;chebi:59885;chebi:61314;chemspider:388429;foodb:FDB021932;hmdb:HMDB00293;kegg:C00700;metacyc:XTP;nikkaji:J276.384B;nugowiki:214;pubchem:25245622;pubchem:3968;pubchem:439296;reactome:2509848;reactome:REACT_150529;reactome_database_id_release_44:2509848;seed:cpd00530	0	Initializing
Initial			MNXM1861	(1R,2S,5S,6S)-2-(3-carboxylatopropanoyl)-5-[(1-carboxylatovinyl)oxy]-6-hydroxycyclohex-3-ene-1-carboxylate		C14H13O9	325.248	-3	beilstein:11278469;brenda:BG51108;chebi:50271;chebi:58818;ec:2.2.1.9;ec:4.2.99.20;kegg:C16519;metacyc:CPD-9924;nikkaji:J2.532.457I;pubchem:24883454;pubchem:51090848;seed:cpd16335;upa:UPC16519	0	Initializing
Initial			MNXM1865	(3S)-3,6-diammoniohexanoate		C6H15N2O2	147.196	1	3dmet:B01391;bigg:36dahx;brenda:BG22682;cas:4299-56-3;cas:504-21-2;chebi:15613;chebi:57434;chemspider:388530;ec:5.4.3.2;ec:5.4.3.3;foodb:FDB028778;het:KBE;hmdb:HMDB12114;kegg:C01142;metacyc:CPD-233;nikkaji:J79.639E;nugowiki:10839;pdb-ccd:KBE;pubchem:25245221;pubchem:4373;pubchem:439417;seed:cpd00840	0	Initializing
Initial			MNXM187	phosphoethanolamine		C2H7NO4P	140.055	-1	3dmet:B00092;beilstein:1758916;bigg:ethamp;biopath:O-Phosphoethanolamine;brenda:BG15598;cas:1071-23-4;chebi:17553;chebi:36711;chebi:58190;chemspider:5415641;chemspider:990;drugbank:DB01738;ec:2.1.1.103;ec:2.7.1.82;ec:2.7.7.14;ec:3.1.3.75;ec:3.1.4.13;ec:4.1.2.27;ec:4.2.3.2;foodb:FDB021911;gmelin:663022;het:OPE;hmdb:HMDB00224;kegg:C00346;metacyc:PHOSPHORYL-ETHANOLAMINE;metlin:5233;nikkaji:J12.176B;…	0	Initializing
Initial			MNXM1872	(S)-2-acetamido-6-oxopimelate(2-)		C9H11NO6	229.187	-2	3dmet:B00788;bigg:nal2a6o;brenda:BG49802;cas:52500-60-4;chebi:17355;chebi:58117;chemspider:4573912;ec:2.3.1.89;kegg:C05539;metacyc:N-ACETYL-L-2-AMINO-6-OXO-PIMELATE;nikkaji:J788.070G;pubchem:5460353;pubchem:7878;seed:cpd03289;upa:UPC05539	0	Initializing
Initial			MNXM1873	(S)-2-amino-6-oxopimelate		C7H10NO5	188.158	-1	3dmet:B00648;brenda:BG24048;cas:75650-93-0;chebi:28245;chebi:58556;ec:1.4.1.16;kegg:C03871;metacyc:L-ALPHA-AMINO-EPSILON-KETO-PIMELATE;nikkaji:J1.813.077G;pdb-ccd:26P;pdbechem:26P;pubchem:25202391;pubchem:6605;seed:cpd02414;upa:UPC03871	0	Initializing
Initial			MNXM18772	Isotetradecanoylcardiolipin (B. subtilis)		C65H124O17P2	1239.617	-2	seed:cpd15796	0	Initializing
Initial			MNXM188	anthranilate		C7H6NO2	136.128	-1	3dmet:B00027;beilstein:3904977;beilstein:471803;bigg:anth;biopath:Anthranilate;brenda:BG36537;cas:118-92-3;chebi:16567;chebi:30754;chemspider:222;chemspider:4573598;drugbank:DB04166;ec:1.13.11.23;ec:1.14.12.1;ec:1.14.13.35;ec:1.14.14.8;ec:1.14.16.3;ec:2.1.1.111;ec:2.3.1.113;ec:2.3.1.144;ec:2.4.2.18;ec:2.7.7.55;ec:3.7.1.13;ec:3.7.1.3;ec:4.1.1.24;ec:4.1.3.27;ec:6.2.1.32;foodb:FDB000896;gmelin:13107…	0	Initializing
Initial			MNXM1886	2-octaprenylphenol		C46H70O	639.047	0	3dmet:B00849;bigg:2oph;cas:42187-47-3;chebi:40407;chemspider:4444381;drugbank:DB03232;kegg:C05810;metacyc:2-OCTAPRENYLPHENOL;nikkaji:J2.759.758K;pdb-ccd:8PP;pdbechem:8PP;pubchem:5280832;pubchem:8105;seed:cpd03444	0	Initializing
Initial			MNXM189	D-glycerate		C3H5O4	105.069	-1	D-GLYCERIC ACIDURA: 114;3dmet:B00076;beilstein:1721417;beilstein:1721418;beilstein:6114954;bigg:glyc-R;biopath:D-Glycerate;brenda:BG17862;brenda:BG28971;cas:28305-26-2;cas:473-81-4;cas:6000-40-4;chebi:16659;chebi:22299;chebi:32398;chebi:33508;chebi:33871;chebi:71671;chemspider:388334;chemspider:4573914;chemspider:4885497;chemspider:732;ec:1.1.1.29;ec:1.1.1.60;ec:1.1.1.81;ec:1.1.1.92;ec:2.4.1.268;…	0	Initializing
Initial			MNXM18941	L-proline betaine		C7H13NO2	143.184	0	3dmet:B03605;beilstein:3542403;beilstein:4132815;cas:471-87-4;chebi:35280;chebi:44813;chemspider:103115;chemspider:538;drugbank:DB04284;foodb:FDB000463;hmdb:HMDB04827;kegg:C10172;knapsack:C00002074;metacyc:CPD-821;metlin:7089;nikkaji:J5.947A;nugowiki:4315;pdb-ccd:PBE;pdbechem:PBE;pubchem:115244;pubchem:12358;pubchem:554;reaxys:3542403;seed:cpd07061;upa:UPC10172	0	Initializing
Initial			MNXM19	S-adenosyl-L-homocysteine		C14H20N6O5S	384.411	0	3dmet:B01134;beilstein:99188;bigg:ahcys;biopath:S-Adenosyl-L-homocysteine;brenda:BG5433;cas:979-92-0;chebi:16680;chebi:57856;chebi:67009;chemspider:388301;drugbank:DB01752;ec:2.1.1.1;ec:2.1.1.10;ec:2.1.1.101;ec:2.1.1.102;ec:2.1.1.103;ec:2.1.1.104;ec:2.1.1.105;ec:2.1.1.106;ec:2.1.1.107;ec:2.1.1.108;ec:2.1.1.109;ec:2.1.1.11;ec:2.1.1.110;ec:2.1.1.111;ec:2.1.1.114;ec:2.1.1.115;ec:2.1.1.116;ec:2.1.1.1…	0	Initializing
Initial			MNXM190	(S)-methylmalonyl-CoA(5-)		C25H35N7O19P3S	862.567	-5	3dmet:B04716;bigg:mmcoa-S;biopath:(S)-2-Methyl-3-oxopropanoyl-CoA;brenda:BG48324;cas:104809-02-1;cas:73173-91-8;chebi:15466;chebi:57327;chemspider:13628334;ec:2.1.3.1;ec:2.3.1.94;ec:3.1.2.17;ec:4.1.1.41;ec:5.1.99.1;ec:6.4.1.3;foodb:FDB022959;hmdb:HMDB02310;kegg:C00683;metacyc:D-METHYL-MALONYL-COA;metlin:6609;nikkaji:J921.435F;nugowiki:1893;pubchem:21252287;pubchem:3952;pubchem:44229126;reactome:7…	0	Initializing
Initial			MNXM19008	lead atom		Pb	207.2	0	cas:7439-92-1;chebi:25016;chebi:27889;chebi:52455;chemspider:65967;foodb:FDB003777;het:PB;hmdb:HMDB04628;kegg:C06696;nikkaji:J3.727C;nugowiki:4209;pubchem:73212;pubchem:8921;seed:cpd04097;webelements:Pb	0	Initializing
Initial			MNXM1910	all-trans-phytoene		C40H64	544.936	0	3dmet:B00773;beilstein:1845455;brenda:BG18221;brenda:BL311446;cas:540-04-5;chebi:26119;chebi:8191;chemspider:4444344;ec:2.5.1.99;foodb:FDB015831;hmdb:HMDB02181;kegg:C05413;knapsack:C00000905;lipid:LMPR01070254;lipidbank:VCA1001;lipidmaps:LMPR01070254;metacyc:PHYTOENE;nikkaji:J14.118F;nugowiki:1764;pubchem:24702034;pubchem:5280784;pubchem:7779;seed:cpd03205;upa:UPC05413	0	Initializing
Initial			MNXM1915	beta-D-ribosylnicotinate		C11H13NO6	255.224	0	3dmet:B01901;beilstein:4154357;beilstein:7043166;bigg:nicrns;brenda:BG51015;chebi:27748;chebi:58527;chemspider:141636;ec:2.7.1.173;ec:2.7.1.n4;foodb:FDB024094;hmdb:HMDB06809;kegg:C05841;metacyc:CPD-8259;nikkaji:J2.759.974E;nugowiki:5934;pubchem:161234;pubchem:25203005;pubchem:8134;reaxys:7043166;seed:cpd03471	0	Initializing
Initial			MNXM1919	D-allopyranose		C6H12O6	180.156	0	3dmet:B04798;beilstein:1907363;bigg:all-D;brenda:BG22362;cas:2595-97-3;chebi:17393;chebi:4093;chemspider:388604;drugbank:DB03989;gmelin:972272;kegg:C01487;metacyc:ALLOSE;nikkaji:J14.386C;pdb-ccd:AFD;pubchem:439507;pubchem:4657;seed:cpd01055	0	Initializing
Initial			MNXM192	4-aminobutanoate		C4H9NO2	103.12	0	3dmet:B00090;beilstein:3536873;beilstein:906818;bigg:4abut;biopath:4-Aminobutanoate;brenda:BG19799;cas:56-12-2;chebi:16865;chebi:30566;chebi:59888;chemspider:116;drugbank:DB02530;ec:1.2.1.19;ec:1.5.3.19;ec:2.6.1.19;ec:2.6.1.96;ec:3.5.1.63;ec:3.5.1.94;ec:3.5.3.7;ec:4.1.1.15;foodb:FDB008937;gmelin:1041559;gmelin:49775;gmelin:559138;het:ABU;hmdb:HMDB00112;kegg:C00334;knapsack:C00001337;ligandbox:D00…	0	Initializing
Initial			MNXM1922	dIMP		C10H11N4O7P	330.191	-2	bigg:dimp;brenda:BG799;cas:3393-18-8;chebi:28806;chebi:61194;chemspider:18596798;chemspider:82650;ec:3.6.1.64;foodb:FDB023969;het:DI;hmdb:HMDB06555;kegg:C06196;metacyc:DIMP;nikkaji:J205.494I;nugowiki:5680;pdb-ccd:DI;pubchem:22841129;pubchem:8446;pubchem:91531;reactome:109330;reactome:2509805;reactome:REACT_152077;reactome:REACT_2753;reactome_database_id_release_44:109330;reactome_database_id_rele…	0	Initializing
Initial			MNXM1924	fructoselysine-6-phosphate		C12H24N2O10P	387.3	-1	chebi:61392;chebi:61437;kegg:C16489;metacyc:FRUCTOSELYSINE-6-PHOSPHATE;nikkaji:J2.802.739G;pubchem:47205785;pubchem:50909832;seed:cpd16277;upa:UPC16489	0	Initializing
Initial			MNXM194	nicotinate beta-D-ribonucleotide		C11H12NO9P	333.188	-2	3dmet:B01404;bigg:nicrnt;biopath:Nicotinic_acid_mononucleotide;brenda:BG2459;cas:321-02-8;chebi:15763;chebi:57502;ec:2.4.2.11;ec:2.4.2.19;ec:2.4.2.21;ec:2.7.1.173;ec:2.7.1.n4;ec:2.7.7.18;ec:3.5.1.42;hmdb:HMDB59646;kegg:C01185;knapsack:C00007447;metacyc:NICOTINATE_NUCLEOTIDE;nikkaji:J1.028.429E;nugowiki:58043;pdb-ccd:NCN;pdbechem:NCN;pubchem:25245903;pubchem:4411;reactome:197220;reactome:200492;re…	0	Initializing
Initial			MNXM1949	sulfonatoacetate		C2H2O5S	138.099	-2	beilstein:1764390;beilstein:3905009;bigg:sulfac;brenda:BG15461;cas:123-43-3;chebi:50519;chebi:58824;chemspider:5567635;ec:1.2.1.73;gmelin:326302;gmelin:82570;kegg:C14179;metacyc:CPD-10246;nikkaji:J21.744A;pdb-ccd:SAT;pdbechem:SAT;pubchem:7233169;pubchem:7846991;seed:cpd09878	0	Initializing
Initial			MNXM1953	UDP-N-acetylmuramoyl-L-alaninate(3-)		C23H33N4O20P2	747.47	-3	3dmet:B04782;beilstein:8249201;bigg:uama;brenda:BG12592;brenda:BG74764;chebi:16932;chebi:57953;ec:6.3.2.8;ec:6.3.2.9;kegg:C01212;knapsack:C00019344;metacyc:CPD0-1456;nikkaji:J890.604A;pdb-ccd:UMA;pubchem:25245974;pubchem:25246252;pubchem:4434;seed:cpd00890	0	Initializing
Initial			MNXM1954	UDP-N-acetylmuramoyl-L-alanyl-D-glutamyl-6-carboxy-L-lysyl-D-alanyl-D-alanine		C41H61N9O28P2	1189.914	-4	3dmet:B04972;bigg:ugmda;chebi:18199;chebi:61386;kegg:C04882;metacyc:C1;nikkaji:J2.754.729J;pubchem:25244658;pubchem:7434;reaxys:10760092;seed:cpd02968	0	Initializing
Initial			MNXM196	Fe(3+)		Fe	55.845	3	bigg:fe3;biopath:Fe3+;brenda:BG91982;cas:20074-52-6;cas:7439-89-6;cas:None;chebi:29034;chemspider:27815;ec:1.16.1.7;ec:1.16.1.9;ec:1.16.3.1;ec:1.16.5.1;ec:3.6.3.30;foodb:FDB029221;gmelin:15986;het:FE;hmdb:HMDB12943;kegg:C14819;metacyc:FE+3;nikkaji:J300.942D;nugowiki:11667;pdb-ccd:FE;pdbechem:FE;pubchem:17395817;pubchem:29936;reactome:111736;reactome:912516;reactome:912519;reactome:917943;reactome…	0	Initializing
Initial			MNXM197	(3S)-3-hydroxy-3-methylglutaryl-CoA(5-)		C27H39N7O20P3S	906.62	-5	3dmet:B04674;bigg:hmgcoa;biopath:(S)-3-Hydroxy-3-methylglutaryl-CoA;brenda:BG48357;brenda:BG48364;brenda:BG99265;cas:1553-55-5;chebi:11814;chebi:15467;chebi:43074;chemspider:388357;ec:1.1.1.34;ec:1.1.1.88;ec:2.3.3.10;ec:2.8.3.13;ec:3.1.2.27;ec:3.1.2.5;ec:4.1.3.4;ec:4.2.1.18;foodb:FDB022587;het:1DQ9;hmdb:HMDB01375;kegg:C00356;knapsack:C00007270;lipidmaps:LMFA07050028;metacyc:3-HYDROXY-3-METHYL-GLU…	0	Initializing
Initial			MNXM1977	2,3-dihydroxy-2,3-dihydrobenzoate		C7H7O4	155.128	-1	bigg:23ddhb;brenda:BG25297;chebi:15941;chebi:57576;chemspider:19951064;ec:3.3.2.1;metacyc:DIHYDRO-DIOH-BENZOATE;pubchem:23615184;seed:cpd02566	0	Initializing
Initial			MNXM1978	2,3-dihydroxybenzoyl 5'-adenylate(1-)		C17H17N5O10P	482.318	-1	bigg:23dhba;brenda:BG7701;chebi:15572;chebi:57417;chemspider:552208;ec:2.7.7.58;kegg:C04030;metacyc:CPD-62;nikkaji:J2.745.371F;pubchem:636431;pubchem:6734;seed:cpd02494	0	Initializing
Initial			MNXM1979	(2S)-2-amino-3-oxo-4-(phosphonatooxy)butanoate		C4H6NO7P	211.067	-2	3dmet:B02116;brenda:BG19640;brenda:BG34567;chebi:16273;chebi:57709;chebi:64178;chebi:64186;ec:1.1.1.262;kegg:C07335;metacyc:2-AMINO-3-OXO-4-PHOSPHONOOXYBUTYRATE;nikkaji:J2.765.027I;pubchem:46926168;pubchem:9542;seed:cpd04539;upa:UPC07335	0	Initializing
Initial			MNXM198	alpha,alpha-trehalose		C12H22O11	342.296	0	3dmet:B01375;beilstein:1292766;beilstein:1351187;beilstein:1435358;beilstein:6572855;bigg:tre;brenda:BG39582;cas:585-91-1;cas:99-20-7;chebi:16551;chebi:27082;chebi:39244;chebi:39245;chemspider:1111;chemspider:7149;chemspider:9046871;ec:2.3.1.122;ec:2.4.1.231;ec:2.4.1.245;ec:2.4.1.64;ec:3.1.3.12;ec:3.2.1.28;ec:5.4.99.16;foodb:FDB001114;foodb:FDB001115;gmelin:2145829;het:TRE;hmdb:HMDB00975;hmdb:HMD…	0	Initializing
Initial			MNXM1985	3'-AMP		C10H12N5O7P	345.205	-2	3dmet:B01442;beilstein:54478;bigg:3amp;brenda:BG1053;cas:84-21-9;chebi:28931;chebi:60880;chemspider:10463793;chemspider:37610;foodb:FDB023193;gmelin:905125;het:3AM;hmdb:HMDB03540;kegg:C01367;knapsack:C00019350;metacyc:CPD-3706;nikkaji:J36.734F;nugowiki:3121;pdb-ccd:3AM;pubchem:15938966;pubchem:41211;pubchem:4566;reaxys:5167820;seed:cpd00988	0	Initializing
Initial			MNXM199	L-valine zwitterion		C5H11NO2	117.146	0	Hartnup Disease. Behavioral Disturbances, Reversible: 234500; Hypervalinemia: 277100; Pyruvate Dehydrogenase Deficiency (E3): 246900; Sotos Syndrome: 117550;3dmet:B00054;beilstein:1721136;beilstein:3933569;bigg:val-L;biopath:L-Valine;brenda:BG20495;cas:72-18-4;chebi:16414;chebi:32851;chebi:32852;chebi:57762;chemspider:6050;drugbank:DB00161;ec:1.14.13.117;ec:1.14.13.118;ec:1.4.1.23;ec:1.4.1.8;ec:2…	0	Initializing
Initial			MNXM2	H2O		H2O	18.015	0	3dmet:B01124;beilstein:3587155;bigg:h2o;bigg:oh1;biopath:OH-;biopath:Water;bnice:C7;brenda:BG89181;brenda:BG92002;cas:14280-30-9;cas:3352-57-6;cas:7732-18-5;chebi:15377;chebi:16234;chemspider:936;chemspider:937;ec:1.1.1.115;ec:1.1.1.132;ec:1.1.1.136;ec:1.1.1.186;ec:1.1.1.203;ec:1.1.1.205;ec:1.1.1.22;ec:1.1.1.23;ec:1.1.1.240;ec:1.1.1.246;ec:1.1.1.308;ec:1.1.1.314;ec:1.1.1.336;ec:1.1.1.n3;ec:1.1.3.…	0	Initializing
Initial			MNXM20	2-oxoglutarate		C5H4O5	144.082	-2	2-HYDROXYGLUTARIC ACIDURIA (D): 281; 2-KETOGLUTARATE DEHYDROGENASE COMPLEX DEFICIENCY: 401; 3-METHYLGLUTACONIC ACIDURIA (TYPE IV): 338; ARTEFACTS-BACTERIAL CONTAMINATION, EXCRETION OF ORGANIC ACIDS (ARTEFACTS) [DD]: 348; FUMARIC ACIDURIA: 31; HYPERINSULINISM-HYPERAMMONEMIA SYNDROME: 459; NEWBORNS, PREMATURE INFANTS, TRANSIENT IMMATURITY OF TRANSPORT SYSTEMS OR ENZYMES: 340; PYRUVATE CARBOXYLASE D…	0	Initializing
Initial			MNXM2011	D-altronate		C6H11O7	195.147	-1	3dmet:B01337;beilstein:1726061;beilstein:3906526;bigg:altrn;brenda:BG22389;chebi:17360;chebi:46644;chemspider:4573692;ec:1.1.1.58;ec:4.2.1.7;kegg:C00817;metacyc:D-ALTRONATE;nikkaji:J2.730.724H;pubchem:4075;pubchem:5459986;seed:cpd00608	0	Initializing
Initial			MNXM2063	1D-myo-inositol 4-phosphate(2-)		C6H11O9P	258.12	-2	3dmet:B01669;bigg:mi4p-D;biopath:1D-myo-Inositol_4-phosphate;brenda:BG22596;cas:46495-39-0;chebi:18384;chebi:58469;chemspider:17216102;ec:3.1.3.57;foodb:FDB022548;hmdb:HMDB01313;kegg:C03546;metacyc:D-MYO-INOSITOL-4-PHOSPHATE;metlin:6151;nikkaji:J392.708C;nugowiki:1175;pubchem:25200523;pubchem:6349;seed:cpd02230	0	Initializing
Initial			MNXM207	nitrate		NO3	62.005	-1	3dmet:B00068;beilstein:3587575;bigg:no3;biopath:Nitrate;brenda:BG28865;cas:14797-55-8;cas:7697-37-2;chebi:17632;chebi:48107;chemspider:918;ec:1.14.12.17;ec:1.7.1.1;ec:1.7.1.2;ec:1.7.1.3;ec:1.7.6.1;ec:1.7.99.4;ec:3.6.3.26;foodb:FDB003811;gmelin:1574;gmelin:1576;het:NO3;hmdb:HMDB02878;kegg:C00244;ligandbox:D02313;metacyc:CPD-15028;metacyc:NITRATE;metlin:3208;nikkaji:J2.734K;nugowiki:2461;pdbechem:N…	0	Initializing
Initial			MNXM2073	2-phenylacetamide		C8H9NO	135.163	0	3dmet:B01582;beilstein:507886;bigg:pad;brenda:BG26783;cas:103-81-1;cas:103-81-4;cas:103-84-4;chebi:16562;chemspider:7397;ec:1.13.12.9;foodb:FDB027865;gmelin:101820;hmdb:HMDB10715;kegg:C02505;metacyc:CPD-238;nikkaji:J55.331J;nugowiki:9809;pubchem:5517;pubchem:7680;seed:cpd01647;um-bbd:c0648	0	Initializing
Initial			MNXM2074	2-phosphonatoglycolate(3-)		C2H2O6P	153.007	-3	3dmet:B00215;bigg:2pglyc;brenda:BG15506;cas:13147-57-4;chebi:17150;chebi:19763;chebi:58033;chemspider:514;drugbank:DB02726;ec:3.1.3.18;foodb:FDB022263;het:PGA;hmdb:HMDB00816;kegg:C00988;knapsack:C00007561;metacyc:CPD-67;metlin:5780;nikkaji:J631.157A;nugowiki:734;pdb-ccd:PGA;pubchem:24916760;pubchem:4234;pubchem:529;reaxys:3667187;seed:cpd00727;upa:UPC00988	0	Initializing
Initial			MNXM208	FMNH2		C17H21N4O9P	456.344	-2	beilstein:1234695;beilstein:6258176;bigg:fmnh2;biopath:Flavinmononucleotide_(FMNH2)_(reduced,_linked_with_enzyme);brenda:BG7908;cas:5666-16-0;cas:67-63-0;chebi:16048;chebi:57618;chemspider:393046;come:MOL000044;ec:1.14.14.10;ec:1.14.14.12;ec:1.14.14.13;ec:1.14.14.n1;ec:1.14.99.40;ec:1.14.99.46;ec:1.16.8.1;ec:1.3.99.24;ec:1.5.1.29;ec:1.5.1.38;ec:1.5.1.39;ec:1.5.1.42;foodb:FDB022449;het:FNR;hmdb:HM…	0	Initializing
Initial			MNXM21	acetyl-CoA(4-)		C23H34N7O17P3S	805.539	-4	3dmet:B04621;beilstein:8468140;bigg:accoa;biopath:Acetyl-CoA;brenda:BG36329;cas:72-89-9;chebi:15351;chebi:57288;chemspider:392413;ec:1.2.1.10;ec:1.2.1.18;ec:1.2.1.51;ec:1.2.3.6;ec:2.3.1.1;ec:2.3.1.10;ec:2.3.1.102;ec:2.3.1.105;ec:2.3.1.107;ec:2.3.1.11;ec:2.3.1.150;ec:2.3.1.155;ec:2.3.1.157;ec:2.3.1.16;ec:2.3.1.160;ec:2.3.1.161;ec:2.3.1.162;ec:2.3.1.163;ec:2.3.1.165;ec:2.3.1.167;ec:2.3.1.17;ec:2.3.…	0	Initializing
Initial			MNXM210	keto-phenylpyruvate		C9H7O3	163.15	-1	HAWKINSINURIA: 176; PHENYLKETONURIA (PKU): 135; TYROSINEMIA I: 49; TYROSINEMIA II: 66; TYROSINEMIA, TRANSIENT, OF THE NEWBORN: 318;3dmet:B00048;3dmet:B00496;beilstein:2207312;beilstein:2413207;beilstein:3944391;bigg:phpyr;biopath:Phenylpyruvate;brenda:BG28296;brenda:BG89230;cas:156-06-9;cas:5801-57-0;chebi:16815;chebi:18005;chebi:30851;chebi:32815;chemspider:20058468;chemspider:3784710;chemspider…	0	Initializing
Initial			MNXM2105	butanoyl phosphate(2-)		C4H7O5P	166.069	-2	3dmet:B00458;biopath:Butyryl-phosphate;brenda:BG19862;chebi:17260;chebi:58079;chemspider:15710226;ec:2.3.1.19;ec:2.7.2.7;kegg:C02527;metacyc:BUTYRYL-P;nikkaji:J2.367.846B;pubchem:21738819;pubchem:5535;seed:cpd01662	0	Initializing
Initial			MNXM211	L-citrulline zwitterion		C6H13N3O3	175.186	0	CARBAMOYL PHOSPHATE SYNTHETASE DEFICIENCY (CPS): 77; CITRULLINEMIA TYPE I. ASS: 92; CITRULLINEMIA TYPE II, ADULT-ONSET: 448; DELTA-PYRROLIDINE-5-CARBOXYLATE SYNTHASE DEFICIENCY: 474; HYPERLYSINEMIA II OR SACCHAROPINURIA: 424; HYPERORNITHINEMIA-HYPERAMMONEMIA-HOMOCITRULLINURIA [HHH-SYNDROME]: 215; N-ACETYLGLUTAMATE SYNTHETASE DEFICIENCY. NAGS DEFICIENCY: 243; NARP SYNDROME: 447; ORNITHINE TRANSCAR…	0	Initializing
Initial			MNXM2112	D-cysteine zwitterion		C3H7NO2S	121.158	0	3dmet:B01332;beilstein:1721407;bigg:cys-D;brenda:BG17927;cas:921-01-7;chebi:16375;chebi:32449;chebi:32450;chebi:32451;chebi:35236;chemspider:83819;drugbank:DB03201;ec:4.4.1.15;foodb:FDB023168;gmelin:1006156;gmelin:1342792;gmelin:2352354;gmelin:363236;gmelin:363237;het:DCY;hmdb:HMDB03417;kegg:C00793;knapsack:C00007323;metacyc:D-CYSTEINE;nikkaji:J9.202I;nugowiki:2998;pdb-ccd:DCY;pdbechem:DCY;pubche…	0	Initializing
Initial			MNXM212	adenosine		C10H13N5O4	267.241	0	3dmet:B01189;beilstein:624881;beilstein:93029;bigg:adn;biopath:Adenosine;brenda:BG850;cas:5536-17-4;cas:58-61-7;chebi:16335;chebi:45327;chemspider:18660726;chemspider:54923;drugbank:DB00194;drugbank:DB00640;ec:1.1.3.39;ec:2.7.1.20;ec:3.2.2.7;ec:3.3.1.1;ec:3.5.4.4;foodb:FDB003554;gmelin:53385;het:ADN;hmdb:HMDB00050;kegg:C00212;kegg:D06298;knapsack:C00007444;ligandbox:D00045;ligandbox:D06298;metacy…	0	Initializing
Initial			MNXM213	hypoxanthine		C5H4N4O	136.111	0	ASPHYXIA [DD]: 408; MOLYBDENIUM CO-FACTOR DEFICIENCY. SULFITE OXIDASE DEFICIENCY: 116; XANTHINURIA TYPE II: 483;3dmet:B00078;beilstein:5811;bigg:hxan;biopath:Hypoxanthine;brenda:BG20837;cas:68-94-0;chebi:17368;chemspider:768;drugbank:DB04076;ec:1.17.1.4;ec:2.4.2.44;ec:2.4.2.8;ec:3.2.2.12;ec:3.2.2.2;ec:3.2.2.26;ec:3.5.4.2;foodb:FDB003949;gmelin:464558;het:HPA;hmdb:HMDB00157;kegg:C00262;knapsack:C0…	0	Initializing
Initial			MNXM214	crotonoyl-CoA(4-)		C25H36N7O17P3S	831.576	-4	Cretinism (218700);3dmet:B04740;bigg:b2coa;biopath:Crotonoyl-CoA;brenda:BG13534;brenda:BG88047;cas:102680-35-3;cas:992-67-6;chebi:15473;chebi:36926;chebi:57332;chebi:58669;chemspider:4444072;ec:1.3.1.85;ec:1.3.1.86;ec:1.3.8.1;ec:1.3.8.6;ec:1.3.99.2;ec:1.3.99.7;ec:4.1.1.70;ec:4.2.1.116;ec:4.2.1.55;ec:4.3.1.14;ec:5.3.3.3;foodb:FDB022792;hmdb:HMDB02009;hmdb:HMDB59627;kegg:C00877;metacyc:CROTONYL-COA…	0	Initializing
Initial			MNXM216	nicotinamide		C6H6N2O	122.125	0	3dmet:B00044;beilstein:383619;bigg:ncam;biopath:Nicotinamide;brenda:BG23463;cas:98-92-0;chebi:17154;chemspider:911;drugbank:DB02701;ec:2.1.1.1;ec:2.4.2.12;ec:3.2.2.14;ec:3.2.2.5;ec:3.2.2.6;ec:3.5.1.19;foodb:FDB012485;gmelin:3336;het:NCA;hmdb:HMDB01406;kegg:C00153;knapsack:C00000209;ligandbox:D00036;metacyc:NIACINAMIDE;metlin:1497;nikkaji:J3.988H;nugowiki:1268;pdb-ccd:NCA;pdbechem:NCA;pubchem:3453…	0	Initializing
Initial			MNXM217	benzoate		C7H5O2	121.113	-1	3dmet:B00053;beilstein:1862486;beilstein:636131;bigg:bz;brenda:BG24937;brenda:BG94204;cas:65-85-0;cas:766-76-7;chebi:16150;chebi:30746;chemspider:237;chemspider:238;drugbank:DB03793;ec:1.14.12.10;ec:1.14.13.12;ec:1.2.1.28;ec:1.2.1.7;ec:3.1.1.84;ec:3.5.1.32;ec:3.5.1.40;ec:3.7.1.8;ec:6.2.1.25;foodb:FDB008739;gmelin:2945;gmelin:2946;het:BEZ;hmdb:HMDB01870;kegg:C00180;kegg:C00539;knapsack:C00000207;l…	0	Initializing
Initial			MNXM2174	dIDP		C10H11N4O10P2	409.163	-3	3dmet:B01439;beilstein:7397772;bigg:didp;brenda:BG1008;cas:26575-15-5;chebi:28823;chebi:62286;chemspider:388586;ec:3.6.1.64;foodb:FDB023189;hmdb:HMDB03536;kegg:C01344;metacyc:CPD0-2231;nikkaji:J2.732.433I;nugowiki:3117;pubchem:439488;pubchem:4549;pubchem:46173552;reactome:2509796;reactome:REACT_151965;reactome_database_id_release_44:2509796;seed:cpd00976	0	Initializing
Initial			MNXM2179	2-deoxy-D-ribofuranose 5-phosphate(2-)		C5H9O7P	212.095	-2	beilstein:2505577;cas:102916-66-5;chebi:55513;chebi:62877;chemspider:25057464;foodb:FDB022380;het:AAB;hmdb:HMDB01031;hmdb:HMDB59654;metacyc:CPD-12166;metlin:5956;nugowiki:58051;nugowiki:926;pubchem:45934311;pubchem:46173165;pubchem:49866876;reaxys:4474219;seed:cpd00510	0	Initializing
Initial			MNXM218	ethanolamine		C2H8NO	62.091	1	ETHANOLAMINOSIS: 132;3dmet:B01183;beilstein:505944;bigg:etha;biopath:Ethanolamine;brenda:BG15562;cas:141-43-5;chebi:16000;chebi:57603;chemspider:13835336;chemspider:392552;drugbank:DB03994;ec:1.4.3.8;ec:2.7.1.82;ec:2.7.8.29;ec:3.1.3.75;ec:3.5.1.99;ec:4.3.1.7;foodb:FDB000769;gmelin:1650;het:ETA;hmdb:HMDB00149;kegg:C00189;knapsack:C00007279;ligandbox:D05074;metacyc:ETHANOL-AMINE;metagene:HYPOPHOSPH…	0	Initializing
Initial			MNXM2182	3'-CMP		C9H12N3O8P	321.181	-2	3dmet:B01898;beilstein:46971;bigg:3cmp;cas:63-37-6;cas:84-52-6;chebi:53013;chebi:60875;chemspider:5447162;drugbank:DB01961;kegg:C05822;metacyc:CPD-3711;nikkaji:J60.869F;pdb-ccd:C3P;pubchem:7098661;pubchem:8117;reaxys:3711743;seed:cpd03454	0	Initializing
Initial			MNXM2183	3'-GMP		C10H12N5O8P	361.205	-2	3dmet:B01991;beilstein:59480;bigg:3gmp;cas:117-68-0;chebi:28072;chebi:37120;chebi:60732;chemspider:19952872;drugbank:DB03315;gmelin:909702;kegg:C06193;metacyc:CPD-3708;nikkaji:J10.077C;pdb-ccd:3GP;pdbechem:3GP;pubchem:23616521;pubchem:8443;reaxys:3918507;seed:cpd03701	0	Initializing
Initial			MNXM2184	3'-UMP		C9H11N2O9P	322.165	-2	3dmet:B01443;bigg:3ump;cas:35170-03-7;cas:84-53-7;chebi:28895;chebi:60784;chemspider:10463788;drugbank:DB02714;kegg:C01368;metacyc:CPD-3724;nikkaji:J150.311A;pdb-ccd:U3P;pubchem:23421206;pubchem:4567;reaxys:3916201;seed:cpd00989	0	Initializing
Initial			MNXM219	allysine zwitterion		C6H11NO3	145.156	0	beilstein:1857434;brenda:BG21986;brenda:BG30768;cas:1962-83-0;chebi:17027;chebi:57988;chemspider:202;foodb:FDB022519;hmdb:HMDB01263;metlin:6118;nugowiki:1131;pubchem:207;seed:cpd01046;seed:cpd02522	0	Initializing
Initial			MNXM2195	4-hydroxy-3-octaprenylbenzoate		C47H69O3	682.049	-1	3dmet:B00848;bigg:3ophb;chebi:1617;chebi:50116;chemspider:5256806;kegg:C05809;metacyc:3-OCTAPRENYL-4-HYDROXYBENZOATE;nikkaji:J2.759.756D;pubchem:54685638;pubchem:8104;seed:cpd03443	0	Initializing
Initial			MNXM22	hydrogen peroxide		H2O2	34.015	0	beilstein:3587191;bigg:h2o2;biopath:Hydrogen_peroxide;brenda:BG28703;cas:14691-59-9;cas:7722-84-1;chebi:16240;chebi:29192;chebi:44785;chemspider:763;ec:1.1.3.10;ec:1.1.3.11;ec:1.1.3.12;ec:1.1.3.13;ec:1.1.3.15;ec:1.1.3.16;ec:1.1.3.17;ec:1.1.3.18;ec:1.1.3.19;ec:1.1.3.21;ec:1.1.3.23;ec:1.1.3.27;ec:1.1.3.29;ec:1.1.3.3;ec:1.1.3.37;ec:1.1.3.38;ec:1.1.3.39;ec:1.1.3.4;ec:1.1.3.40;ec:1.1.3.41;ec:1.1.3.42;…	0	Initializing
Initial			MNXM220	CDP(3-)		C9H12N3O11P2	400.153	-3	3dmet:B01162;bigg:cdp;biopath:Cytidine-5-prime-diphosphate;brenda:BG27664;cas:63-38-7;chebi:17239;chebi:58069;chemspider:16740259;chemspider:5902;drugbank:DB04555;ec:2.4.1.60;ec:2.7.1.108;ec:2.7.1.161;ec:2.7.1.174;ec:2.7.1.n5;ec:2.7.4.14;ec:2.7.4.25;ec:2.7.4.6;foodb:FDB022683;het:CDP;hmdb:HMDB01546;kegg:C00112;metacyc:CDP;metlin:6313;nikkaji:J150.290E;nugowiki:1400;pdb-ccd:CDP;pdbechem:CDF;pubche…	0	Initializing
Initial			MNXM2210	all-trans-pentaprenyl diphosphate(3-)		C25H41O7P2	515.536	-3	3dmet:B01724;beilstein:6163199;brenda:BG13653;chebi:16818;chebi:24228;chebi:53048;chebi:57907;chemspider:4444258;ec:2.5.1.33;ec:2.5.1.81;ec:2.5.1.n2;foodb:FDB028874;hmdb:HMDB12231;kegg:C04217;lipidmaps:LMPR0105010014;metacyc:ALL-TRANS-PENTAPRENYL-DIPHOSPHATE;nikkaji:J2.039.659H;nugowiki:10956;pubchem:25244051;pubchem:5280659;pubchem:6890;pubchem:85297330;seed:cpd02591	0	Initializing
Initial			MNXM2212	ammonioacetaldehyde		C2H6NO	60.075	1	3dmet:B01038;bigg:aacald;brenda:BG15486;cas:6542-88-7;chebi:17628;chebi:58213;ec:1.14.11.17;kegg:C06735;metacyc:CPD-1772;nikkaji:J24.178D;pdb-ccd:GLZ;pubchem:18706033;pubchem:8957;seed:cpd04122;upa:UPC06735	0	Initializing
Initial			MNXM2214	apo-[acyl-carrier protein]		HOR		0	bigg:apoACP;brenda:BG94274;chebi:16139;kegg:C03688;metacyc:Myelin-proteolipids;pubchem:6463;seed:cpd12370	0	Initializing
Initial			MNXM222	glycolate		C2H3O3	75.043	-1	3dmet:B01175;bigg:glyclt;biopath:Glycolate;brenda:BG15456;cas:666-14-8;cas:79-14-1;chebi:17497;chebi:29805;chemspider:4573887;chemspider:737;drugbank:DB03085;ec:1.1.1.26;ec:1.1.1.79;ec:1.1.3.15;ec:1.1.99.14;ec:1.2.1.21;ec:3.1.3.18;ec:3.8.1.3;ec:4.2.99.12;foodb:FDB003298;het:GOA;hmdb:HMDB00115;kegg:C00160;knapsack:C00007461;lipid:LMFA01050148;lipidbank:DFA0267;metacyc:GLYCOLLATE;metagene:PRIMARY H…	0	Initializing
Initial			MNXM2227	ectoine zwitterion		C6H10N2O2	142.156	0	3dmet:B05179;beilstein:7288977;brenda:BG36800;brenda:BG92400;cas:96702-03-3;chebi:27592;chebi:58515;chebi:63475;ec:4.2.1.108;kegg:C06231;metacyc:ECTOINE;nci:614616;nikkaji:J648.947H;pdb-ccd:4CS;pdbechem:4CS;pubchem:25246277;pubchem:8474;reaxys:7288977;seed:cpd03727;upa:UPC06231;upa:UPX00055;wikipedia:Ectoine	0	Initializing
Initial			MNXM2239	indole-3-acetamide		C10H10N2O	174.199	0	3dmet:B00485;beilstein:143368;bigg:iad;brenda:BG339;cas:879-37-8;chebi:16031;chemspider:386;ec:1.13.12.3;foodb:FDB000937;het:TSR;hmdb:HMDB29739;kegg:C02693;knapsack:C00000108;metacyc:CPD-237;nikkaji:J128.124K;nugowiki:28397;pdb-ccd:TSR;pubchem:397;pubchem:5661;seed:cpd01747	0	Initializing
Initial			MNXM224	myristoyl-CoA(4-)		C35H58N7O17P3S	973.858	-4	3dmet:B04857;bigg:tdcoa;biopath:Myristyl-CoA;brenda:BG16979;brenda:BG16981;cas:3130-72-1;chebi:15532;chebi:57385;chemspider:58623;drugbank:DB02180;ec:1.14.99.31;ec:1.14.99.32;ec:2.3.1.155;foodb:FDB022670;het:1IIC;hmdb:HMDB01521;kegg:C02593;lipid:LMFA07050008;lipidmaps:LMFA07050008;metacyc:TETRADECANOYL-COA;metlin:3707;nikkaji:J589.553G;nugowiki:1379;pubchem:24701373;pubchem:25244582;pubchem:5585;…	0	Initializing
Initial			MNXM22435	a vitamin B12		C62H88CoN13O14PR			kegg:C05776;metacyc:Vitamins-B12;nikkaji:J203.514F;pubchem:7847259;pubchem:8071;seed:cpd03424	0	Initializing
Initial			MNXM2244	L-lanthionine		C6H12N2O4S	208.235	0	cas:922-55-4;chebi:21347;chebi:25013;metacyc:CPD-3736;pubchem:6994972;reactome:1614582;reactome:REACT_117648;reactome_database_id_release_44:1614582;seed:cpd11577	0	Initializing
Initial			MNXM2246	L-methionine S-oxide		C5H11NO3S	165.211	0	3dmet:B04873;beilstein:1723793;beilstein:1723794;beilstein:2206690;bigg:metsox-S-L;biopath:L-Methioninesulfoxide;brenda:BG36215;cas:3226-65-1;cas:62697-73-8;chebi:17016;chebi:49033;chebi:49034;chemspider:824;drugbank:DB02235;foodb:FDB022789;hmdb:HMDB02005;kegg:C02989;metacyc:CPD0-1959;metacyc:L-Methionine-sulfoxides;metlin:6428;nikkaji:J231.856C;nugowiki:1588;pdb-ccd:MHO;pubchem:5898;pubchem:847;…	0	Initializing
Initial			MNXM225	UDP-N-acetyl-D-galactosamine		C17H25N3O17P2	605.338	-2	3dmet:B04647;beilstein:8530450;bigg:udpacgal;biopath:UDP-N-Acetylgalactosamine;brenda:BG36430;cas:7277-98-7;cas:None;chebi:16650;chebi:57847;chemspider:1134;foodb:FDB021933;hmdb:HMDB00304;kegg:C00203;metacyc:UDP-N-ACETYL-GALACTOSAMINE;metlin:5293;nikkaji:J443.675J;nugowiki:223;pdb-ccd:UD2;pubchem:1167;pubchem:3503;seed:cpd00175	0	Initializing
Initial			MNXM2255	Mn(2+)		Mn	54.938	2	bigg:mn2;brenda:BG91997;cas:16397-91-4;cas:7439-96-5;cas:None;chebi:18291;chebi:29035;chebi:35154;chemspider:25916;ec:1.1.1.267;ec:1.1.1.286;ec:1.1.1.41;ec:1.1.1.42;ec:1.1.1.84;ec:1.1.1.93;ec:1.1.1.n5;ec:1.1.3.19;ec:1.10.3.4;ec:1.11.1.13;ec:1.11.1.6;ec:1.13.11.39;ec:1.15.1.1;ec:1.2.3.4;ec:1.3.1.5;ec:1.3.7.8;ec:1.3.99.15;ec:1.3.99.n1;ec:2.1.1.12;ec:2.4.1.133;ec:2.4.1.134;ec:2.4.1.135;ec:2.4.1.14;e…	0	Initializing
Initial			MNXM2264	N-acetylmuramoyl-L-alanyl-D-glutamyl-meso-2,6-diaminopimelyl-D-alanyl-D-alanine-diphosphoundecaprenol		C87H139N7O23P2	1713.015	-4	3dmet:B05133;bigg:uagmda;chebi:61387;chebi:61543;kegg:C05897;metacyc:C5;nikkaji:J2.760.323H;pubchem:52940090;pubchem:8185;seed:cpd03494	0	Initializing
Initial			MNXM227	N-acetylneuraminate		C11H18NO9	308.262	-1	3dmet:B04658;beilstein:2951361;bigg:acnam;biopath:N-Acetylneuraminate;cas:131-48-6;chebi:17012;chebi:35418;chemspider:392810;ec:2.3.1.44;ec:2.3.1.45;ec:2.5.1.56;ec:3.1.1.53;ec:4.1.3.3;foodb:FDB001209;het:SLB;hmdb:HMDB00230;kegg:C00270;knapsack:C00019584;metacyc:N-ACETYLNEURAMINATE;metlin:3321;nikkaji:J10.009I;nugowiki:167;pdb-ccd:SIA;pubchem:3568;pubchem:445063;reactome:1605664;reactome:1605781;r…	0	Initializing
Initial			MNXM228	nitric oxide		NO	30.006	0	3dmet:B00122;bigg:no;biopath:Nitric_oxide;brenda:BG36252;cas:10102-43-9;chebi:16480;chemspider:127983;chemspider:2272768;drugbank:DB00435;ec:1.14.12.17;ec:1.14.13.165;ec:1.14.13.39;ec:1.7.1.14;ec:1.7.5.2;ec:1.7.6.1;ec:1.7.99.7;foodb:FDB021825;gmelin:451;hmdb:HMDB03378;kegg:C00533;ligandbox:D00074;metacyc:NITRIC-OXIDE;metlin:6912;molbase:943;nikkaji:J161.349I;nugowiki:2959;pdbechem:NO;pubchem:1450…	0	Initializing
Initial			MNXM229	choline phosphate		C5H13NO4P	182.135	-1	3dmet:B00141;beilstein:1784889;bigg:cholp;biopath:O-Phosphocholine;brenda:BG87895;cas:107-73-3;cas:3616-04-4;chebi:18132;chebi:295975;chemspider:2578067;chemspider:989;drugbank:DB03945;ec:2.7.1.32;ec:2.7.7.15;ec:3.1.3.75;ec:3.1.4.12;ec:3.1.4.3;ec:3.1.4.38;ec:3.6.1.53;foodb:FDB022692;gmelin:2594827;het:PC;hmdb:HMDB01565;kegg:C00588;knapsack:C00007299;metacyc:PHOSPHORYL-CHOLINE;metlin:6326;nikkaji:…	0	Initializing
Initial			MNXM23	pyruvate		C3H3O3	87.054	-1	100; 109; 113; 135; 176; 181; 24; 318; 319; 333; 374; 383; 49; 510; 66;3dmet:B00006;beilstein:3587721;beilstein:506211;bigg:pyr;biopath:Pyruvate;bnice:C14;brenda:BG17694;cas:127-17-3;cas:57-60-3;chebi:15361;chebi:32816;chemspider:1031;chemspider:96901;drugbank:DB00119;ec:1.1.1.27;ec:1.1.1.28;ec:1.1.1.38;ec:1.1.1.39;ec:1.1.1.40;ec:1.1.1.83;ec:1.1.99.6;ec:1.1.99.7;ec:1.2.1.51;ec:1.2.3.3;ec:1.2.3.6;…	0	Initializing
Initial			MNXM2306	1,4-dihydroxy-2-naphthoyl-CoA(4-)		C32H38N7O19P3S	949.666	-4	brenda:BG81730;chebi:52668;chebi:58897;ec:3.1.2.28;ec:3.1.2.n1;ec:4.1.3.36;kegg:C15547;metacyc:CPD-9925;nikkaji:J1.968.560H;pubchem:17396539;pubchem:25244874;seed:cpd11217	0	Initializing
Initial			MNXM231	L-isoleucine zwitterion		C6H13NO2	131.173	0	3dmet:B01236;beilstein:1721792;beilstein:4660432;bigg:ile-L;biopath:L-Isoleucine;brenda:BG22459;cas:73-32-5;chebi:17191;chebi:32604;chebi:32605;chebi:58045;chemspider:6067;drugbank:DB00167;ec:1.14.13.117;ec:1.14.13.118;ec:2.6.1.32;ec:2.6.1.42;ec:6.1.1.5;foodb:FDB012397;gmelin:1064207;gmelin:486381;het:ILE;hmdb:HMDB00172;kegg:C00407;knapsack:C00001374;ligandbox:D00065;lipidmaps:LMFA01100047;metacy…	0	Initializing
Initial			MNXM2320	2-deoxy-D-ribose 5-phosphate(2-)		C5H9O7P	212.095	-2	3dmet:B04714;beilstein:3670922;bigg:2dr5p;brenda:BG34541;cas:102916-66-5;chebi:16132;chebi:57651;ec:4.1.2.4;ec:5.4.2.7;kegg:C00673;metacyc:DEOXY-RIBOSE-5P;nikkaji:J993.340I;pdb-ccd:AAB;pdbechem:DRZ;pubchem:3942;upa:UPC00673	0	Initializing
Initial			MNXM233	butanoyl-CoA		C25H38N7O17P3S	833.592	-4	3dmet:B04638;bigg:btcoa;biopath:Butanoyl-CoA;brenda:BG71589;cas:2140-48-9;chebi:15517;chebi:22954;chebi:57371;chemspider:260;ec:1.2.1.57;ec:1.3.1.86;ec:1.3.8.1;ec:1.3.99.2;ec:2.3.1.19;ec:2.3.3.7;ec:2.8.3.9;ec:4.1.1.94;ec:4.1.1.n2;ec:5.4.99.13;foodb:FDB022419;hmdb:HMDB01088;kegg:C00136;metacyc:BUTYRYL-COA;metlin:5996;nikkaji:J363.721B;nugowiki:979;pubchem:25244513;pubchem:265;pubchem:3436;reactome…	0	Initializing
Initial			MNXM234	dUMP		C9H11N2O8P	306.166	-2	3dmet:B01231;beilstein:4011255;bigg:dump;biopath:2-prime-Deoxyuridine-5-prime-phosphate;brenda:BG27436;cas:964-26-1;chebi:17622;chebi:246422;chemspider:18555972;chemspider:58574;drugbank:DB03800;ec:2.1.1.148;ec:2.1.1.45;ec:3.5.4.12;ec:3.5.4.30;ec:3.6.1.23;foodb:FDB022604;gmelin:338416;het:DU;hmdb:HMDB01409;kegg:C00365;knapsack:C00019282;metacyc:DUMP;metlin:6225;nikkaji:J298.569A;nugowiki:1271;pdb…	0	Initializing
Initial			MNXM2342	7H-purine		C5H4N4	120.112	0	beilstein:3200;beilstein:606899;brenda:BG20835;cas:120-73-0;chebi:17258;chebi:35584;chebi:35586;chebi:35588;chebi:35589;chemspider:1015;ec:2.4.2.1;foodb:FDB007311;gmelin:2379911;gmelin:3120;gmelin:601779;hmdb:HMDB01366;kegg:C15587;metacyc:PURINE;metacyc:PURINE-RING;metlin:6193;nci:753;nikkaji:J5.332E;nugowiki:1228;pubchem:1044;pubchem:17396579;seed:cpd00360	0	Initializing
Initial			MNXM235	orotate		C5H3N2O4	155.088	-1	126; 17; 189; 215; 243; 25; 383; 60; 61; 92;3dmet:B00083;beilstein:3651747;beilstein:383901;bigg:orot;biopath:Orotate;brenda:BG20827;cas:65-86-1;cas:73-97-2;chebi:16742;chebi:30839;chemspider:942;drugbank:DB02262;ec:1.3.1.14;ec:1.3.1.15;ec:1.3.3.1;ec:1.3.5.2;ec:1.3.98.1;ec:1.3.99.11;ec:2.4.2.10;foodb:FDB012327;gmelin:101990;gmelin:464718;het:ORO;hmdb:HMDB00226;kegg:C00295;knapsack:C00007300;knaps…	0	Initializing
Initial			MNXM23586	octanoyl-[acyl-carrier protein]		C9H18OS	174.304	0	bigg:ocACP;brenda:BG93229;chebi:7725;kegg:C05752;lipid:LMFA07060010;lipidmaps:LMFA07060010;metacyc:Octanoyl-ACPs;pubchem:24701403;pubchem:8047;seed:cpd11470;upa:UPC05752	0	Initializing
Initial			MNXM236	stearate		C18H35O2	283.469	-1	3dmet:B01462;beilstein:3590530;beilstein:608585;bigg:ocdca;cas:57-11-4;cas:646-29-7;chebi:25629;chebi:28842;chemspider:2298422;chemspider:5091;drugbank:DB03193;foodb:FDB002941;gmelin:11738;gmelin:344065;het:STE;hmdb:HMDB00827;kegg:C01530;knapsack:C00001238;knapsack:C00032087;ligandbox:D00119;lipid:LMFA01010018;lipidbank:DFA0018;lipidmaps:LMFA01010018;metacyc:STEARIC_ACID;metlin:189;nikkaji:J1.379…	0	Initializing
Initial			MNXM23683	Hexanoyl-[acp]		C7H14OS	146.25	0	bigg:hexACP;brenda:BG92774;cas:7783-08-6;kegg:C05749;lipidmaps:LMFA07060039;metacyc:Hexanoyl-ACPs;pubchem:24701432;pubchem:8044;seed:cpd11472	0	Initializing
Initial			MNXM237	10-formyltetrahydrofolate		C20H21N7O7	471.423	-2	3dmet:B04652;beilstein:101559;bigg:10fthf;biopath:10-Formyl-5,6,7,8-tetrahydrofolate;brenda:BG36253;cas:2800-34-2;chebi:15637;chebi:57454;chemspider:109092;ec:1.5.1.6;ec:2.1.2.13;ec:2.1.2.2;ec:2.1.2.3;ec:2.1.2.n1;ec:3.5.1.10;ec:3.5.4.9;ec:6.3.4.3;foodb:FDB022345;hmdb:HMDB00972;kegg:C00234;knapsack:C00007251;metacyc:10-FORMYL-THF;metlin:5912;nikkaji:J356.348K;nugowiki:873;pubchem:122347;pubchem:35…	0	Initializing
Initial			MNXM23766	trans-Oct-2-enoyl-[acp]		C9H16OS	172.288	0	bigg:toct2eACP;brenda:BG93519;cas:7783-08-6;kegg:C05751;lipidmaps:LMFA07060009;metacyc:2-Octenoyl-ACPs;pubchem:24701402;pubchem:8046;seed:cpd11471	0	Initializing
Initial			MNXM2378	glyceraldehyde 3-phosphate(2-)		C3H5O6P	168.042	-2	beilstein:1725008;bigg:g3p;brenda:BG17970;cas:142-10-9;cas:591-59-3;chebi:17138;chebi:58027;drugbank:DB02263;ec:2.2.1.3;ec:4.2.1.20;kegg:C00661;knapsack:C00007285;nikkaji:J476.203G;pubchem:3930;reaxys:1876301;seed:cpd00102;upa:UPC00661	0	Initializing
Initial			MNXM2379	glycochenodeoxycholate		C26H42NO5	448.615	-1	3dmet:B05043;beilstein:3226177;beilstein:3730023;bigg:gdchola;brenda:BG13979;cas:640-79-9;cas:67-97-0;chebi:36252;chebi:36274;chemspider:17215984;chemspider:7827719;drugbank:DB02123;ec:2.8.2.34;foodb:FDB022157;het:1FMC;hmdb:HMDB00637;kegg:C05466;lipidmaps:LMST05030008;metacyc:GLYCOCHENODEOXYCHOLIC_ACID;metlin:5610;nikkaji:J22.601G;nugowiki:556;pdb-ccd:CHO;pdbechem:CHO;pubchem:22833540;pubchem:782…	0	Initializing
Initial			MNXM238	3-methyl-2-oxobutanoate		C5H7O3	115.107	-1	3dmet:B00039;bigg:3mob;biopath:3-Methyl-2-oxobutanoate;brenda:BG36337;cas:759-05-7;chebi:11851;chebi:16530;chemspider:4375810;chemspider:48;drugbank:DB04074;ec:1.1.1.84;ec:1.2.1.25;ec:1.4.1.23;ec:1.4.1.8;ec:2.1.2.11;ec:2.3.3.13;ec:2.6.1.32;ec:2.6.1.42;ec:2.6.1.66;ec:4.1.2.12;ec:4.2.1.9;foodb:FDB012250;het:KIV;hmdb:HMDB00019;kegg:C00141;knapsack:C00007623;lipid:LMFA01020274;lipidbank:DFA0388;lipid…	0	Initializing
Initial			MNXM23842	trans-Dodec-2-enoyl-[acp]		C13H24OS	228.394	0	bigg:tddec2eACP;cas:7783-08-6;kegg:C05758;lipidmaps:LMFA07060016;metacyc:Dodec-2-enoyl-ACPs;pubchem:24701409;pubchem:8053;seed:cpd11469	0	Initializing
Initial			MNXM2392	lipoyl-AMP(1-)		C18H25N5O8PS2	534.524	-1	beilstein:72564;brenda:BG41479;chebi:55451;chebi:58923;chemspider:26330628;ec:2.7.7.63;hmdb:HMDB59635;kegg:C16238;metacyc:LIPOYL-AMP;nikkaji:J2.799.182C;nugowiki:58032;pdb-ccd:LAQ;pubchem:23724672;pubchem:25245420;pubchem:47205546;seed:cpd14955;upa:UPC16238	0	Initializing
Initial			MNXM2394	maltose 6'-phosphate(2-)		C12H21O14P	420.261	-2	3dmet:B01617;bigg:malt6p;brenda:BG84413;cas:None;chebi:15703;chebi:57478;ec:3.2.1.122;kegg:C02995;kegg:C05737;metacyc:CPD-1244;nikkaji:J2.740.326C;pubchem:25200370;pubchem:5904;pubchem:8036;seed:cpd01919	0	Initializing
Initial			MNXM2403	N-acetyl-D-mannosamine		C8H15NO6	221.208	0	3dmet:B04710;bigg:acmana;biopath:N-Acetyl-D-mannosamine;cas:3615-17-6;chebi:17122;chebi:17411;chebi:63153;drugbank:DB00141;ec:2.5.1.56;ec:2.7.1.60;ec:3.2.1.183;ec:4.1.3.3;kegg:C00645;knapsack:C00019583;metacyc:N-acetyl-D-mannosamine;nikkaji:J149.444I;pdb-ccd:BM3;pubchem:3918;reaxys:1115779;seed:cpd00492;upa:UPC00645	0	Initializing
Initial			MNXM2407	N-formyl-L-aspartate(2-)		C5H5NO5	159.097	-2	3dmet:B00229;beilstein:1725498;brenda:BG21091;cas:19427-28-2;chebi:16923;chebi:48429;chemspider:4573743;ec:3.5.1.8;ec:3.5.3.5;kegg:C01044;metacyc:CPD-583;nikkaji:J242.809A;pubchem:4286;pubchem:5460069;seed:cpd00769	0	Initializing
Initial			MNXM242	D-ribose		C5H10O5	150.13	0	3dmet:B04636;beilstein:1904878;beilstein:1904879;beilstein:1904880;beilstein:1904882;beilstein:8977514;bigg:rib-D;biopath:alpha-D-Ribofuranose;brenda:BG20410;brenda:BG20411;cas:13221-22-2;cas:50-69-1;chebi:16988;chebi:46997;chebi:47000;chebi:47004;chebi:47005;chebi:47013;chebi:6178;chemspider:389751;chemspider:5341884;chemspider:5360181;chemspider:5575;chemspider:8172289;drugbank:DB01936;ec:1.1.1…	0	Initializing
Initial			MNXM2428	S-sulfo-L-cysteine		C3H6NO5S2	200.213	-1	3dmet:B01899;bigg:scys-L;cas:1637-71-4;cas:63-37-6;chebi:27891;chebi:62225;chemspider:102939;foodb:FDB022209;het:CSU;hmdb:HMDB00731;kegg:C05824;metacyc:SULFO-CYSTEINE;nikkaji:J832.997D;nugowiki:650;pdb-ccd:CSU;pubchem:115015;pubchem:25203408;pubchem:8119;reaxys:1726832;seed:cpd03456	0	Initializing
Initial			MNXM24297	trans-Tetradec-2-enoyl-[acp]		C15H28OS	256.447	0	bigg:tmrs2eACP;cas:7783-08-6;kegg:C05760;lipidmaps:LMFA07060018;metacyc:Tetradec-2-enoyl-ACPs;pubchem:24701411;pubchem:8055;seed:cpd11467	0	Initializing
Initial			MNXM243	3',5'-cyclic AMP(1-)		C10H11N5O6P	328.198	-1	3dmet:B01289;beilstein:52645;bigg:camp;biopath:Adenosine-3-prime,5-prime-monophosphate_(cyclic);brenda:BG664;cas:60-92-4;chebi:17489;chebi:58165;chemspider:5415746;chemspider:5851;drugbank:DB02527;ec:3.1.4.53;ec:4.6.1.1;foodb:FDB001497;het:CMP;hmdb:HMDB00058;kegg:C00575;knapsack:C00001497;metacyc:CAMP;metlin:5120;nikkaji:J4.811I;nugowiki:42;pdb-ccd:CMP;pdbechem:CMP;pubchem:3854;pubchem:6076;pubch…	0	Initializing
Initial			MNXM244	3-oxopropanoate		C3H3O3	87.054	-1	3dmet:B00062;beilstein:1741700;bigg:msa;biopath:3-Oxopropanoate;bnice:C38;brenda:BG17697;cas:926-61-4;cas:None;chebi:17960;chebi:33190;chemspider:14087608;chemspider:7822115;chemspider:845;ec:1.1.1.298;ec:1.1.1.59;ec:1.2.1.15;ec:1.2.1.18;ec:1.2.1.75;ec:1.7.3.5;ec:2.6.1.18;ec:4.1.2.29;ec:4.2.1.27;foodb:FDB027893;gmelin:164397;gmelin:1997238;hmdb:HMDB11111;kegg:C00222;kegg:C12069;metacyc:CPD-1135;m…	0	Initializing
Initial			MNXM2449	(S)-4,5-dihydroxypentane-2,3-dione		C5H8O4	132.115	0	bigg:dhptd;brenda:BG36719;chebi:29484;ec:4.4.1.21;kegg:C11838;metacyc:DIHYDROXYPENTANEDIONE;nikkaji:J1.969.645F;pubchem:14000;pubchem:25200942;seed:cpd08636	0	Initializing
Initial			MNXM245	L-glutamic 5-semialdehyde zwitterion		C5H9NO3	131.13	0	3dmet:B00252;beilstein:1704370;bigg:glu5sa;biopath:L-Glutamate_5-semialdehyde;brenda:BG21312;cas:496-92-4;cas:None;chebi:17232;chebi:58066;chemspider:167744;ec:1.2.1.41;ec:2.6.1.13;foodb:FDB022847;hmdb:HMDB02104;kegg:C01165;knapsack:C00007475;metacyc:L-GLUTAMATE_GAMMA-SEMIALDEHYDE;metlin:6488;nikkaji:J40.076I;nugowiki:1687;pubchem:193305;pubchem:25245270;pubchem:4392;reactome:31339;reactome:REACT…	0	Initializing
Initial			MNXM24502	trans-Hex-2-enoyl-[acp]		C7H12OS	144.235	0	bigg:thex2eACP;cas:7783-08-6;kegg:C05748;lipidmaps:LMFA07060007;metacyc:Hex-2-enoyl-ACPs;pubchem:24701400;pubchem:8043;seed:cpd11473	0	Initializing
Initial			MNXM24578	3-oxopalmitoyl-[acyl-carrier protein]		C17H32O2S	300.5	0	bigg:3opalmACP;brenda:BG94732;cas:7783-08-6;chebi:1639;kegg:C05762;lipid:LMFA07060019;lipidmaps:LMFA07060019;metacyc:3-oxo-palmitoyl-ACPs;pubchem:24701412;pubchem:8057;seed:cpd11485	0	Initializing
Initial			MNXM2473	2-cis,6-trans,10-trans-geranylgeranyl diphosphate		C20H33O7P2	447.419	-3	3dmet:B04224;beilstein:8951366;bigg:ttc-ggdp;biopath:trans-trans-cis-Geranylgeranyl-diphosphate;chebi:10698;chebi:62639;kegg:C11356;lipid:LMPR0104010003;lipidbank:IIP0007;lipidmaps:LMPR0104010003;nikkaji:J1.283.779H;pubchem:13531;pubchem:74382380;seed:cpd08211	0	Initializing
Initial			MNXM2489	4-hydroxy-L-glutamate(1-)		C5H8NO5	162.121	-1	beilstein:1868867;brenda:BG91969;cas:2485-33-8;chebi:16338;chebi:32811;chebi:32812;chemspider:4573749;ec:1.5.1.12;ec:2.6.1.23;foodb:FDB022938;hmdb:HMDB02273;kegg:C03079;metacyc:CPD-15057;metlin:6586;nikkaji:J38.135G;nugowiki:1856;pubchem:5460078;pubchem:5977;seed:cpd01974	0	Initializing
Initial			MNXM25	succinate(2-)		C4H4O4	116.072	-2	FEEDING: AMINO ACID FORMULA [DD]: 341; SHORT CHAIN ACYL-COA DEHYDROGENASE DEFICIENCY (SCAD): 40;3dmet:B00012;beilstein:1754069;beilstein:1863859;beilstein:3904279;bigg:succ;biopath:Succinate;brenda:BG19270;cas:110-15-6;cas:56-14-4;chebi:15741;chebi:30031;chebi:30779;chemspider:1078;chemspider:140973;drugbank:DB00139;ec:1.14.11.1;ec:1.14.11.10;ec:1.14.11.11;ec:1.14.11.12;ec:1.14.11.13;ec:1.14.11.1…	0	Initializing
Initial			MNXM252	(S)-dihydroorotate		C5H5N2O4	157.104	-1	3dmet:B01220;beilstein:83957;bigg:dhor-S;biopath:(S)-4,5-Dihydroorotate;brenda:BG20956;cas:155-54-4;cas:5988-19-2;chebi:17025;chebi:30864;chemspider:388355;chemspider:4573876;ec:1.3.1.14;ec:1.3.1.15;ec:1.3.3.1;ec:1.3.5.2;ec:1.3.98.1;ec:1.3.99.11;ec:3.5.2.3;foodb:FDB023149;gmelin:1473795;gmelin:1484350;het:DOR;hmdb:HMDB03349;kegg:C00337;knapsack:C00007302;metacyc:DI-H-OROTATE;metlin:6899;nikkaji:J…	0	Initializing
Initial			MNXM25221	decanoyl-[acyl-carrier protein]		C11H22OS	202.357	0	bigg:dcaACP;brenda:BG92725;chebi:4349;kegg:C05755;lipid:LMFA07060013;lipidmaps:LMFA07060013;metacyc:Decanoyl-ACPs;pubchem:24701406;pubchem:8050;seed:cpd11474	0	Initializing
Initial			MNXM25370	(R)-3-Hydroxyhexanoyl-[acp]		C7H14O2S	162.25	0	bigg:3hhexACP;cas:7783-08-6;kegg:C05747;lipidmaps:LMFA07060006;metacyc:R-3-hydroxyhexanoyl-ACPs;pubchem:24701399;pubchem:8042;seed:cpd11479	0	Initializing
Initial			MNXM2552	parathion		C10H14NO5PS	291.261	0	beilstein:2059093;cas:56-38-2;chebi:27928;chemspider:13844817;foodb:FDB022574;hmdb:HMDB01355;kegg:C06604;metacyc:PARATHION;nikkaji:J2.318C;nugowiki:1217;pubchem:8830;pubchem:991;seed:cpd00430;um-bbd:c0084	0	Initializing
Initial			MNXM2555	pimelate(2-)		C7H10O4	158.152	-2	ZELLWEGER SYNDROME: 36;3dmet:B00476;beilstein:1210024;beilstein:3905193;bigg:pime;brenda:BG24164;cas:111-16-0;chebi:17774;chebi:24515;chebi:30531;chebi:36165;chemspider:376;chemspider:4411088;drugbank:DB01856;ec:6.2.1.14;foodb:FDB022283;gmelin:1449709;gmelin:261058;gmelin:363895;het:PML;hmdb:HMDB00857;kegg:C02656;knapsack:C00001199;lipid:LMFA01170051;lipidmaps:LMFA01170051;metacyc:CPD-205;metagen…	0	Initializing
Initial			MNXM256	thiamine diphosphate		C12H16N4O7P2S	422.291	-2	3dmet:B01146;beilstein:3577792;beilstein:4168438;bigg:thmpp;biopath:Thiamine_diphosphate;brenda:BG3706;cas:136-09-4;cas:154-87-0;chebi:45931;chebi:58937;chebi:9532;chemspider:1100;chemspider:13082024;ec:1.2.1.58;ec:1.2.2.2;ec:1.2.3.3;ec:1.2.4.1;ec:1.2.4.2;ec:1.2.4.4;ec:1.2.7.1;ec:1.2.7.10;ec:1.2.7.3;ec:1.2.7.8;ec:1.2.7.9;ec:2.2.1.1;ec:2.2.1.3;ec:2.2.1.4;ec:2.2.1.5;ec:2.2.1.6;ec:2.2.1.7;ec:2.3.3.1…	0	Initializing
Initial			MNXM25602	3-Oxohexanoyl-[acp]		C7H12O2S	160.234	0	bigg:3ohexACP;brenda:BG94758;cas:7783-08-6;kegg:C05746;lipidmaps:LMFA07060005;metacyc:3-oxo-hexanoyl-ACPs;pubchem:24701398;pubchem:8041;seed:cpd11486	0	Initializing
Initial			MNXM2561	salicin		C13H18O7	286.278	0	3dmet:B01452;bigg:salcn;brenda:BG4687;cas:138-52-3;chebi:17814;chemspider:388601;ec:2.4.1.172;foodb:FDB023194;het:SA0;hmdb:HMDB03546;kegg:C01451;knapsack:C00002672;metacyc:CPD-1142;metlin:6948;nikkaji:J5.634K;nugowiki:3127;pdb-ccd:SA0;pubchem:439503;pubchem:4628;reaxys:89593;seed:cpd01030;wikipedia:Salicin	0	Initializing
Initial			MNXM257	dTMP		C10H13N2O8P	320.193	-2	3dmet:B01230;beilstein:3916216;beilstein:4159138;beilstein:47541;beilstein:764603;beilstein:7727735;bigg:dtmp;biopath:2-prime-Deoxythymidine-5-prime-phosphate;brenda:BG1170;brenda:BG1171;brenda:BG73743;cas:365-07-1;chebi:17013;chebi:26999;chebi:42112;chebi:46960;chemspider:10239189;chemspider:9319;drugbank:DB01643;ec:2.1.1.148;ec:2.1.1.45;ec:2.7.1.21;ec:2.7.4.12;ec:2.7.4.9;ec:3.1.3.35;foodb:FDB02…	0	Initializing
Initial			MNXM2576	(3R)-3-Hydroxypalmitoyl-[acyl-carrier protein]		C16H31O2SR			bigg:3hpalmACP;brenda:BG92793;kegg:C04633;pubchem:7222;seed:cpd11481	0	Initializing
Initial			MNXM258	D-erythrose 4-phosphate(2-)		C4H7O7P	198.068	-2	3dmet:B04660;beilstein:1710821;beilstein:9129751;bigg:e4p;biopath:D-Erythrose_4-phosphate;brenda:BG59851;brenda:BG91980;cas:585-18-2;chebi:16897;chebi:27508;chebi:48153;chemspider:109096;chemspider:4573609;drugbank:DB03937;ec:1.14.99.40;ec:1.2.1.72;ec:2.2.1.1;ec:2.2.1.2;ec:2.5.1.54;ec:4.1.2.22;foodb:FDB001614;het:E4P;hmdb:HMDB01321;kegg:C00279;kegg:C03109;knapsack:C00007472;metacyc:ERYTHROSE-4P;m…	0	Initializing
Initial			MNXM259	guanine		C5H5N5O	151.126	0	3dmet:B00067;beilstein:147911;bigg:gua;biopath:Guanine;brenda:BG20891;cas:73-40-5;chebi:16235;chemspider:744;drugbank:DB02377;ec:2.4.2.15;ec:2.4.2.8;ec:3.5.4.3;ec:3.6.3.37;foodb:FDB004222;gmelin:431879;het:GUN;hmdb:HMDB00132;kegg:C00242;knapsack:C00001501;metacyc:GUANINE;metagene:48;metlin:315;nikkaji:J9.344K;nugowiki:92;pdb-ccd:GUN;pdbechem:GUN;pubchem:3541;pubchem:764;reactome:83956;reactome:RE…	0	Initializing
Initial			MNXM25932	palmitoyl-[acyl-carrier protein]		C17H34OS	286.516	0	brenda:BG92773;chebi:5697;kegg:C05764;lipid:LMFA07060040;lipidmaps:LMFA07060040;metacyc:Palmitoyl-ACPs;pubchem:24701433;pubchem:8059;seed:cpd11476	0	Initializing
Initial			MNXM2598	2',3'-cyclic AMP		C10H11N5O6P	328.198	-1	3dmet:B01564;beilstein:55095;bigg:23camp;brenda:BG667;cas:634-01-5;chebi:27844;chebi:60879;chemspider:1947;chemspider:5360405;foodb:FDB028321;hmdb:HMDB11616;kegg:C02353;metacyc:CPD-3707;nikkaji:J205.905C;nugowiki:10341;pdb-ccd:ACK;pdbechem:ACK;pubchem:2024;pubchem:5400;pubchem:6992262;reaxys:3723250;seed:cpd01570	0	Initializing
Initial			MNXM26	acetate		C2H3O2	59.044	-1	AROMATIC L-AMINO ACID DECARBOXYLASE DEFICIENCY: 354; ARTEFACTS-BACTERIAL CONTAMINATION, EXCRETION OF ORGANIC ACIDS (ARTEFACTS) [DD]: 348; BETA-KETOTHIOLASE DEFICIENCY: 5; BLUE DIAPER SYNDROME: 300; DOPA-RESPONSIVE DYSTONIA: 451; HARTNUP DISEASE. BEHAVIORAL DISTURBANCES, REVERSIBLE: 175; HAWKINSINURIA: 176; HYPERPHENYLALANIEMIA DUE TO GUANOSINE TRIPHOSPHATE CYCLOHYDROLASE DEFICIENCY: 355; HYPERPHE…	0	Initializing
Initial			MNXM26095	3-Oxotetradecanoyl-[acp]		C15H28O2S	272.447	0	bigg:3omrsACP;cas:7783-08-6;kegg:C05759;lipidmaps:LMFA07060017;metacyc:3-oxo-myristoyl-ACPs;pubchem:24701410;pubchem:8054;seed:cpd11491	0	Initializing
Initial			MNXM261	3-phosphonato-D-glyceroyl phosphate(4-)		C3H4O10P2	262.005	-4	3dmet:B01197;bigg:13dpg;biopath:1,3-Diphospho-D-glycerate;brenda:BG18032;brenda:BG87317;cas:1981-49-3;cas:38168-82-0;cas:None;chebi:16001;chebi:57604;chemspider:19698372;chemspider:663;ec:1.2.1.12;ec:1.2.1.13;ec:1.2.1.59;ec:2.7.1.106;ec:2.7.2.10;ec:2.7.2.3;ec:5.4.2.4;foodb:FDB022524;hmdb:HMDB01270;kegg:C00236;knapsack:C00019552;metacyc:DPG;nikkaji:J40.060B;nugowiki:1138;pdb-ccd:X15;pubchem:234056…	0	Initializing
Initial			MNXM2617	4-guanidiniumylbutanamide(1+)		C5H13N4O	145.183	1	3dmet:B00537;bigg:4gudbd;biopath:4-Guanidinobutanamide;brenda:BG20640;cas:4210-97-3;chebi:18062;chebi:58365;ec:1.13.12.1;kegg:C03078;metacyc:4-GUANIDO-BUTYRAMIDE;nikkaji:J9.619I;pubchem:25243936;pubchem:5976;seed:cpd01973	0	Initializing
Initial			MNXM2645	S-Methyl butanethioate		C5H10OS	118.197	0	bigg:butACP;brenda:BG92684;cas:2432-51-1;cas:7783-08-6;chemspider:56225;foodb:FDB003211;hmdb:HMDB31191;kegg:C05745;lipidmaps:LMFA07060004;metacyc:Butanoyl-ACPs;nugowiki:29849;pubchem:24701397;pubchem:62444;pubchem:8040;seed:cpd11464	0	Initializing
Initial			MNXM266	dCMP(2-)		C9H12N3O7P	305.181	-2	3dmet:B01198;beilstein:4271949;bigg:dcmp;biopath:2-prime-Deoxycytidine-5-prime-phosphate;brenda:BG27589;brenda:BG27590;cas:1032-65-1;chebi:15918;chebi:57566;chemspider:13343;chemspider:5414501;drugbank:DB03798;ec:2.1.1.54;ec:2.1.2.8;ec:2.7.1.74;ec:2.7.4.14;ec:2.7.4.25;ec:3.5.4.12;ec:3.6.1.12;foodb:FDB022488;gmelin:538196;het:DC;hmdb:HMDB01202;kegg:C00239;metacyc:DCMP;metlin:6078;nikkaji:J14.407J;…	0	Initializing
Initial			MNXM26616	3-Oxodecanoyl-[acp]		C11H20O2S	216.34	0	bigg:3odecACP;brenda:BG94730;cas:7783-08-6;kegg:C05753;lipidmaps:LMFA07060011;metacyc:3-oxo-decanoyl-ACPs;pubchem:24701404;pubchem:8048;seed:cpd11487	0	Initializing
Initial			MNXM2683	hydroquinone O-beta-D-glucopyranoside		C12H16O7	272.251	0	3dmet:B01987;beilstein:89673;brenda:BG3613;cas:497-76-7;cas:84380-01-8;chebi:18305;chemspider:339;chemspider:389765;ec:2.4.1.218;foodb:FDB001221;hmdb:HMDB29943;kegg:C06186;kegg:C12079;knapsack:C00002638;metacyc:HYDROQUINONE-O-BETA-D-GLUCOPYRANOSIDE;nci:4036;nikkaji:J593.405B;nikkaji:J6.104B;nugowiki:28601;pubchem:14230;pubchem:346;pubchem:440936;pubchem:8437;seed:cpd03696;seed:cpd08865	0	Initializing
Initial			MNXM2687	L-4-hydroxyglutamate semialdehyde		C5H9NO4	147.129	0	3dmet:B01917;beilstein:1706756;bigg:4hglusa;biopath:L-4-Hydroxyglutamate_semialdehyde;chebi:27809;chebi:62637;chemspider:389693;foodb:FDB023970;hmdb:HMDB06556;kegg:C05938;metacyc:L-4-HYDROXYGLUTAMATE_SEMIALDEHYDE;nikkaji:J2.760.771C;nugowiki:5681;pubchem:25201126;pubchem:440851;pubchem:8224;seed:cpd03530	0	Initializing
Initial			MNXM269	lactosyl-N-acylsphingosine		C31H56NO13R		0	brenda:BG94169;chebi:14498;chebi:17950;ec:2.4.1.206;ec:2.4.1.228;ec:2.4.1.274;ec:2.4.99.11;ec:2.4.99.9;ec:3.2.1.47;kegg:C01290;lipid:LMSP0501AB00;lipidmaps:LMSP0501AB00;metacyc:Lactosyl-Ceramides;pubchem:14714499;pubchem:4509;reactome:1605601;reactome:1605618;reactome:1605647;reactome:REACT_116490;reactome:REACT_117015;reactome:REACT_117863;reactome_database_id_release_44:1605601;reactome_databas…	0	Initializing
Initial			MNXM27	Na(+)		Na	22.99	1	103; 235; 239; 284; 296; 321; 408; 414; 420; 421; 428; 444; 45; 458; 47; 486; 487; 95; 96; 98;bigg:na1;brenda:BG28856;cas:17341-25-2;cas:7440-23-5;chebi:29101;chemspider:899;ec:3.6.3.15;ec:3.6.3.7;ec:3.6.3.9;foodb:FDB003523;gmelin:15196;het:NA;hmdb:HMDB00588;kegg:C01330;metacyc:NA+;metagene:131;metlin:3192;nikkaji:J1.292K;nugowiki:507;pdb-ccd:NA;pdbechem:NA;pubchem:4541;pubchem:923;reactome:28724…	0	Initializing
Initial			MNXM270	riboflavin		C17H20N4O6	376.364	0	3dmet:B01201;beilstein:4924198;beilstein:97831;bigg:ribflv;brenda:BG7793;cas:83-88-5;chebi:17015;chebi:57986;chemspider:108964;chemspider:431981;drugbank:DB00140;ec:1.5.1.30;ec:1.5.1.41;ec:1.6.5.8;ec:2.5.1.9;ec:2.7.1.161;ec:2.7.1.26;ec:2.7.1.42;ec:3.5.99.1;foodb:FDB012160;het:RBF;hmdb:HMDB00244;kegg:C00255;knapsack:C00001552;ligandbox:D00050;metacyc:RIBOFLAVIN;metlin:5249;nikkaji:J3.876H;nugowiki…	0	Initializing
Initial			MNXM27066	(R)-3-Hydroxydodecanoyl-[acp]		C13H26O2S	246.409	0	bigg:3hddecACP;brenda:BG93384;cas:7783-08-6;kegg:C05757;lipidmaps:LMFA07060015;metacyc:R-3-hydroxydodecanoyl-ACPs;pubchem:24701408;pubchem:8052;seed:cpd11480	0	Initializing
Initial			MNXM271	sedoheptulose 7-phosphate(2-)		C7H13O10P	288.146	-2	3dmet:B05013;beilstein:5106241;bigg:s7p;biopath:D-Sedoheptulose_7-phosphate;brenda:BG24563;cas:2646-35-7;cas:None;chebi:15721;chebi:57483;chemspider:17216052;ec:2.2.1.1;ec:2.2.1.2;ec:2.7.1.14;ec:3.1.3.37;ec:5.3.1.28;foodb:FDB022407;hmdb:HMDB01068;kegg:C05382;knapsack:C00019575;metacyc:D-SEDOHEPTULOSE-7-P;metlin:5980;nikkaji:J604.570G;nugowiki:961;pdb-ccd:I22;pubchem:22833559;pubchem:46878379;pubc…	0	Initializing
Initial			MNXM272	stearoyl-CoA		C39H66N7O17P3S	1029.964	-4	3dmet:B04680;bigg:stcoa;brenda:BG17548;cas:362-66-3;chebi:15541;chebi:57394;chemspider:388366;ec:2.3.1.119;foodb:FDB022431;hmdb:HMDB01114;kegg:C00412;lipidmaps:LMFA07050004;metacyc:STEAROYL-COA;metlin:4242;nikkaji:J426.067H;nugowiki:1001;pubchem:24701369;pubchem:25245778;pubchem:3702;pubchem:439229;reaxys:8033851;seed:cpd16825	0	Initializing
Initial			MNXM274	nicotinate		C6H4NO2	122.101	-1	3dmet:B00073;beilstein:109591;beilstein:3539722;bigg:nac;biopath:Nicotinate;brenda:BG36382;cas:59-67-6;chebi:15940;chebi:32544;chemspider:912;chemspider:913;drugbank:DB00627;ec:1.17.1.5;ec:2.1.1.7;ec:2.4.1.196;ec:2.4.2.11;ec:2.4.2.21;ec:3.5.1.19;foodb:FDB001014;gmelin:327384;gmelin:3340;het:NIO;hmdb:HMDB01488;kegg:C00253;knapsack:C00000208;ligandbox:D00049;metacyc:NIACINE;metlin:6272;nikkaji:J2.8…	0	Initializing
Initial			MNXM275	2-phospho-D-glycerate		C3H4O7P	183.033	-3	3dmet:B01295;bigg:2pg;biopath:2-Phospho-D-glycerate;brenda:BG17975;brenda:BG17976;cas:2553-59-5;chebi:17835;chebi:24344;chebi:58289;chemspider:388411;chemspider:58;drugbank:DB01709;drugbank:DB03465;ec:2.7.1.165;ec:3.1.3.20;ec:3.1.3.80;ec:4.2.1.11;ec:5.4.2.1;foodb:FDB001407;foodb:FDB023161;het:1EQJ;het:2PG;hmdb:HMDB00362;hmdb:HMDB03391;kegg:C00631;knapsack:C00000123;metacyc:2-PG;metlin:5351;metlin…	0	Initializing
Initial			MNXM2757	(R,R)-butane-2,3-diol		C4H10O2	90.121	0	3dmet:B01625;beilstein:1718901;biopath:(R,R)-Butane-2,3-diol;brenda:BG19079;cas:24347-58-8;chebi:16982;chemspider:196452;drugbank:DB02418;ec:1.1.1.4;foodb:FDB010997;gmelin:141781;het:BU3;hmdb:HMDB33007;kegg:C03044;metacyc:BUTANEDIOL;nikkaji:J9.308D;nugowiki:31665;pdb-ccd:BU3;pdbechem:BU3;pubchem:225936;pubchem:5947;seed:cpd01947;upa:UPC03044	0	Initializing
Initial			MNXM276	4-methylthio-2-oxobutanoate		C5H7O3S	147.172	-1	3dmet:B00255;beilstein:1754666;beilstein:3662236;bigg:2kmb;brenda:BG21190;cas:583-92-6;chebi:16723;chebi:33574;chemspider:3776616;chemspider:460;drugbank:DB02238;ec:1.13.11.54;ec:2.6.1.41;ec:2.6.1.57;ec:2.6.1.73;ec:2.6.1.88;foodb:FDB011626;het:KMT;hmdb:HMDB01553;kegg:C01180;knapsack:C00007474;lipid:LMFA01060170;lipidmaps:LMFA01060170;metacyc:CPD-479;metlin:6319;nikkaji:J39.561G;nugowiki:1407;pdb-…	0	Initializing
Initial			MNXM2782	3-(methylthio)propionate		C4H7O2S	119.162	-1	3dmet:B02154;beilstein:1743054;beilstein:7125938;brenda:BG19675;brenda:BG77142;cas:646-01-5;chebi:1438;chebi:49016;chemspider:5360205;chemspider:547;ec:1.13.11.53;foodb:FDB022672;hmdb:HMDB01527;kegg:C08276;knapsack:C00001194;lipidmaps:LMFA01130006;metacyc:CPD-7672;metlin:6300;nikkaji:J22.485E;nugowiki:1383;pubchem:10474;pubchem:563;pubchem:6992044;pubchem:85291383;reaxys:1743054;seed:cpd05191	0	Initializing
Initial			MNXM2784	3-hydroxyadipyl-CoA		C27H39N7O20P3S	906.62	-5	bigg:3hadpcoa;chebi:70990;chebi:71038;foodb:FDB029085;hmdb:HMDB12475;kegg:C14145;metacyc:3-HYDROXYADIPYL-COA;nikkaji:J2.788.051G;nugowiki:11200;pubchem:25244217;pubchem:53481427;pubchem:7846957;seed:cpd09844	0	Initializing
Initial			MNXM28	Met-tRNA(Met)		C20H30N6O11PSR(C5H8O6PR)n			bigg:mettrna;biopath:L-Methionyl-tRNA;brenda:BG93151;brenda:BG93797;chebi:13145;chebi:16635;kegg:C02430;metacyc:Charged-MET-tRNAs;metacyc:L-methionyl-tRNAfmet;pubchem:5457;reactome:379780;reactome:379794;reactome:REACT_15919;reactome:REACT_18004;reactome_database_id_release_44:379780;reactome_database_id_release_44:379794;seed:cpd12105	0	Initializing
Initial			MNXM280	acetyl phosphate(2-)		C2H3O5P	138.016	-2	3dmet:B00063;beilstein:1764251;beilstein:3589395;bigg:actp;biopath:Acetyl_phosphate;brenda:BG15501;cas:19926-71-7;cas:590-54-5;chebi:13711;chebi:15350;chebi:22191;chemspider:181;chemspider:3394205;drugbank:DB02897;ec:1.2.3.3;ec:1.21.4.2;ec:1.21.4.3;ec:1.21.4.4;ec:2.3.1.32;ec:2.3.1.8;ec:2.3.3.15;ec:2.7.2.1;ec:2.7.2.12;ec:4.1.2.22;ec:4.1.2.9;foodb:FDB022653;gmelin:325632;het:UVW;hmdb:HMDB01494;kegg…	0	Initializing
Initial			MNXM28031	3-Oxooctanoyl-[acp]		C9H16O2S	188.287	0	bigg:3ooctACP;brenda:BG94734;cas:7783-08-6;kegg:C05750;lipidmaps:LMFA07060008;metacyc:3-Oxo-octanoyl-ACPs;pubchem:24701401;pubchem:8045;seed:cpd11490	0	Initializing
Initial			MNXM2806	arbutin 6-phosphate		C12H15O10P	350.215	-2	3dmet:B01988;bigg:arbt6p;chebi:2807;chebi:60929;kegg:C06187;metacyc:CPD-1162;nikkaji:J2.761.841C;pubchem:25245837;pubchem:8438;seed:cpd03697	0	Initializing
Initial			MNXM281	dihydrofolate(2-)		C19H19N7O6	441.397	-2	3dmet:B01240;bigg:dhf;biopath:7,8-Dihydrofolate;brenda:BG9244;cas:4033-27-6;chebi:15633;chebi:57451;chemspider:89228;drugbank:DB02015;ec:1.5.1.3;ec:2.1.1.45;ec:2.1.1.54;ec:6.3.2.12;ec:6.3.4.17;foodb:FDB022395;het:DHF;hmdb:HMDB01056;kegg:C00415;knapsack:C00007248;metacyc:DIHYDROFOLATE;metlin:5970;nikkaji:J373.767E;nugowiki:949;pdb-ccd:DHF;pubchem:3705;pubchem:40480038;pubchem:98792;reactome:73604;…	0	Initializing
Initial			MNXM282	taurine		C2H7NO3S	125.147	0	MOLYBDENIUM CO-FACTOR DEFICIENCY. SULFITE OXIDASE DEFICIENCY: 116;3dmet:B00069;beilstein:1751215;beilstein:3588289;bigg:taur;biopath:Taurine;brenda:BG15566;cas:107-35-7;chebi:15891;chebi:32970;chebi:507393;chemspider:1091;drugbank:DB01956;ec:1.14.11.17;ec:1.4.99.2;ec:1.5.1.23;ec:1.8.1.3;ec:2.6.1.55;ec:2.6.1.77;ec:3.5.1.74;ec:3.6.3.36;ec:4.1.1.29;foodb:FDB003191;gmelin:82121;het:TAU;hmdb:HMDB00251…	0	Initializing
Initial			MNXM28221	trans-Dec-2-enoyl-[acp]		C11H20OS	200.341	0	bigg:tdec2eACP;brenda:BG93512;cas:7783-08-6;kegg:C05754;lipidmaps:LMFA07060012;pubchem:24701405;pubchem:8049;seed:cpd11475	0	Initializing
Initial			MNXM2825	ferrichrome		C27H42FeN9O12	740.52	0	bigg:fecrm;cas:15630-64-5;chebi:5019;kegg:C06228;knapsack:C00019283;metacyc:CPD0-2241;pubchem:45479646;pubchem:8471;reaxys:14617047;seed:cpd03724	0	Initializing
Initial			MNXM2843	N-acetyl-beta-D-mannosaminyl-(1->4)-N-acetyl-D-glucosaminyl undecaprenyl diphosphate		C71H116N2O17P2	1331.631	-2	3dmet:B01800;brenda:BG23822;chebi:16073;chebi:60057;ec:2.4.1.187;kegg:C04881;metacyc:ACETYL-ETCETERA-GLUCOSAMINYLDIPHOSPHOUND;nikkaji:J2.760.509E;pubchem:44229099;pubchem:7433;seed:cpd02967	0	Initializing
Initial			MNXM2846	nebularine		C10H12N4O4	252.227	0	brenda:BG637;cas:550-33-4;cas:9030-21-1;chebi:18255;chemspider:217498;drugbank:DB04440;ec:2.4.2.1;foodb:FDB001236;hmdb:HMDB29956;kegg:C01736;kegg:C15586;knapsack:C00018685;nikkaji:J1.609H;nugowiki:28614;pdb-ccd:PUR;pubchem:17396578;pubchem:248425;pubchem:4871;seed:cpd01197	0	Initializing
Initial			MNXM285	(R)-lactate		C3H5O3	89.07	-1	3dmet:B00075;beilstein:1720252;beilstein:4655978;bigg:lac-D;biopath:D-Lactate;brenda:BG17849;cas:10326-41-7;chebi:16004;chebi:42111;chemspider:4573814;chemspider:55423;drugbank:DB03066;drugbank:DB04398;ec:1.1.1.28;ec:1.1.99.6;ec:3.1.2.6;ec:3.1.6.17;ec:4.2.1.126;ec:4.2.1.130;ec:4.2.1.n1;ec:5.1.2.1;foodb:FDB003293;gmelin:362716;gmelin:362718;het:LAC;hmdb:HMDB01311;kegg:C00256;knapsack:C00019549;met…	0	Initializing
Initial			MNXM2859	phosphatidylethanolamine ditetradecanoyl		C33H66NO8P	635.853	0	bigg:pe140;seed:cpd15529	0	Initializing
Initial			MNXM286	dATP		C10H12N5O12P3	487.15	-4	3dmet:B01169;bigg:datp;biopath:2-prime-Deoxyadenosine-5-prime-triphosphate;brenda:BG1369;cas:1927-31-7;chebi:16284;chebi:495505;chebi:61404;chemspider:15194;drugbank:DB03222;foodb:FDB022674;gmelin:2691379;het:DTP;hmdb:HMDB01532;kegg:C00131;metacyc:DATP;metlin:6303;nikkaji:J90.479A;nugowiki:1388;pdb-ccd:DTP;pubchem:15993;pubchem:25320183;pubchem:3431;reactome:110644;reactome:REACT_5673;reactome_da…	0	Initializing
Initial			MNXM287	adenosine 5'-phosphosulfate		C10H12N5O10PS	425.269	-2	3dmet:B01194;bigg:aps;biopath:Adenylylsulfate;brenda:BG1024;cas:485-84-7;chebi:17709;chebi:58243;chemspider:9821;drugbank:DB03708;ec:1.8.4.10;ec:1.8.4.9;ec:1.8.99.2;ec:2.7.1.25;ec:2.7.7.4;ec:2.7.7.5;ec:2.7.7.51;ec:3.6.2.1;foodb:FDB022362;het:ADX;hmdb:HMDB01003;kegg:C00224;knapsack:C00007445;metacyc:APS;metlin:5933;nikkaji:J37.502K;nugowiki:901;pdb-ccd:ADX;pdbechem:ADX;pubchem:10238;pubchem:252460…	0	Initializing
Initial			MNXM2873	UDP-4-dehydro-6-deoxy-D-glucose(2-)		C15H20N2O16P2	546.271	-2	3dmet:B01717;brenda:BG6305;chebi:16553;chebi:57810;chemspider:389204;ec:4.2.1.76;foodb:FDB028923;hmdb:HMDB12300;kegg:C04089;knapsack:C00007454;metacyc:CPD-663;nikkaji:J1.002.106E;nugowiki:11025;pubchem:440219;pubchem:50986162;pubchem:6781;seed:cpd02528	0	Initializing
Initial			MNXM288	uridine		C9H12N2O6	244.201	0	3dmet:B01210;beilstein:754904;bigg:uri;biopath:Uridine;brenda:BG27316;cas:3083-77-0;cas:58-96-8;chebi:16704;chebi:68346;chemspider:5807;drugbank:DB02745;ec:1.14.11.3;ec:2.4.2.3;ec:2.7.1.48;ec:3.2.2.3;ec:3.5.4.5;foodb:FDB007411;gmelin:397474;het:URI;hmdb:HMDB00296;kegg:C00299;kegg:C16745;knapsack:C00019674;metacyc:URIDINE;metagene:GALACTOSEMIA III: 139;metlin:90;nikkaji:J14.430D;nikkaji:J4.593D;nu…	0	Initializing
Initial			MNXM2887	(2S)-2-hydroxy-3-oxobutyl phosphate		C4H7O6P	182.069	-2	beilstein:11408093;beilstein:5929311;beilstein:8764138;bigg:db4p;brenda:BG19867;brenda:BG19868;cas:130971-02-7;chebi:50606;chebi:50608;chebi:58830;chemspider:10739351;ec:2.5.1.78;ec:4.1.99.12;kegg:C15556;metacyc:DIHYDROXY-BUTANONE-P;nikkaji:J1.171.796I;pubchem:17396548;pubchem:21983291;seed:cpd11225;upa:UPC15556	0	Initializing
Initial			MNXM289	betaine		C5H11NO2	117.146	0	3dmet:B01318;beilstein:1758492;beilstein:3537113;bigg:glyb;biopath:Betaine;brenda:BG65234;cas:107-43-7;chebi:17750;chebi:41139;chemspider:242;chemspider:243;drugbank:DB04455;ec:1.1.3.17;ec:1.2.1.8;ec:1.21.4.4;ec:2.1.1.157;ec:2.1.1.161;ec:2.1.1.162;ec:2.1.1.5;foodb:FDB009020;gmelin:26434;gmelin:324712;hmdb:HMDB00043;hmdb:HMDB59606;kegg:C00719;knapsack:C00007291;ligandbox:D07523;metacyc:BETAINE;met…	0	Initializing
Initial			MNXM28933	3-Oxododecanoyl-[acp]		C13H24O2S	244.393	0	bigg:3oddecACP;brenda:BG95443;cas:7783-08-6;kegg:C05756;lipidmaps:LMFA07060014;metacyc:3-oxo-dodecanoyl-ACPs;pubchem:24701407;pubchem:8051;seed:cpd11489	0	Initializing
Initial			MNXM29	glycine		C2H5NO2	75.067	0	2-METHYL-3-HYDROXYBUTYRYL-CoA DEHYDROGENASE DEFICIENCY: 457; 3-HYDROXY-3-METHYLGLUTARYL-CoA LYASE DEFICIENCY: 4; 3-METHYL-CROTONYL-GLYCINURIA: 27; 3-PHOSPHOGLYCERATE DEHYDROGENASE DEFICIENCY: 377; 4-HYDROXYBUTYRIC ACIDURIA: 7; AMINOACYLASE I DEFICIENCY: 516; ARGININOSUCCINIC ACIDURIA (ASL): 25; ARTEFACTS-PHARMACEUTICAL PRODUCTS, INTERFERENCE IN AMINOACID AND ORGANIC ACID ANALYSIS [DD]: 347; BETA-…	0	Initializing
Initial			MNXM2902	1,2-Diacyl-sn-glycerol ditetradecanoyl		C31H60O5	512.805	0	bigg:12dgr140;seed:cpd15307	0	Initializing
Initial			MNXM29072	trans-Hexadec-2-enoyl-[acp]		C17H32OS	284.5	0	bigg:tpalm2eACP;cas:7783-08-6;kegg:C05763;lipidmaps:LMFA07060020;metacyc:2-Hexadecenoyl-ACPs;pubchem:24701413;pubchem:8058;seed:cpd11477	0	Initializing
Initial			MNXM291	oxalate(2-)		C2O4	88.019	-2	3dmet:B00059;beilstein:1905970;beilstein:3601755;beilstein:385686;bigg:oxa;biopath:Oxalate;brenda:BG15379;cas:144-62-7;cas:338-70-5;chebi:16995;chebi:30623;chebi:46904;chemspider:64235;chemspider:946;drugbank:DB03902;ec:1.13.11.13;ec:1.2.3.4;ec:1.2.3.5;ec:2.5.1.77;ec:2.8.3.16;ec:2.8.3.2;ec:3.7.1.1;ec:4.1.1.2;ec:6.2.1.8;foodb:FDB003357;gmelin:2207;gmelin:2208;gmelin:49515;het:OXD;hmdb:HMDB02329;ke…	0	Initializing
Initial			MNXM2923	2-dehydro-3-deoxy-D-glucarate(2-)		C6H6O7	190.108	-2	3dmet:B01700;biopath:2-Dehydro-3-deoxy-D-glucarate;brenda:BG23695;chebi:17305;chebi:58098;ec:4.1.2.20;kegg:C03921;metacyc:2-KETO-3-DEOXY-D-GLUCARATE;nikkaji:J790.293J;pubchem:25245202;pubchem:6650;seed:cpd02439	0	Initializing
Initial			MNXM295	alpha-D-ribose 1-phosphate(2-)		C5H9O8P	228.094	-2	3dmet:B04706;beilstein:6893776;bigg:r1p;biopath:alpha-D-Ribose_1-phosphate;brenda:BG20581;cas:14075-00-4;cas:58459-37-3;chebi:16300;chebi:57720;chemspider:19951495;chemspider:388373;drugbank:DB03101;ec:2.4.2.1;ec:2.4.2.15;ec:2.4.2.16;ec:2.4.2.3;ec:5.4.2.7;foodb:FDB022650;het:R1P;hmdb:HMDB01489;kegg:C00620;metacyc:RIBOSE-1P;metlin:6273;nikkaji:J292.493E;nugowiki:1351;pdb-ccd:R1P;pdbechem:R1P;pdbec…	0	Initializing
Initial			MNXM2952	6,7-dihydropteridine		C6H6N4	134.139	0	brenda:BG23312;chebi:30156;chemspider:162;ec:1.5.1.34;foodb:FDB022624;hmdb:HMDB01441;kegg:C05649;metacyc:67-DIHYDROPTERIDINE;metlin:6249;nikkaji:J2.756.650B;nugowiki:1303;pubchem:167;pubchem:7960;seed:cpd03360	0	Initializing
Initial			MNXM298	5'-xanthylate(2-)		C10H11N4O9P	362.19	-2	3dmet:B01300;beilstein:11352170;bigg:xmp;biopath:Xanthosine-5-prime-phosphate;brenda:BG819;cas:523-98-8;chebi:15652;chebi:53012;chebi:57464;chemspider:3859309;chemspider:66054;ec:1.1.1.205;ec:2.4.2.22;ec:6.3.4.1;ec:6.3.5.2;foodb:FDB022687;gmelin:1082168;hmdb:HMDB01554;kegg:C00655;knapsack:C00007396;metacyc:XANTHOSINE-5-PHOSPHATE;nikkaji:J29.066A;nugowiki:1408;pdb-ccd:XMP;pubchem:3925;pubchem:4670…	0	Initializing
Initial			MNXM299	carbon monoxide(1+)		CHO	29.018	1	176; 284; 296;beilstein:1900508;beilstein:3535285;beilstein:3587264;bigg:co;biopath:Carbon_monoxide;brenda:BG36567;cas:10456-04-9;cas:124-38-9;cas:630-08-0;chebi:17245;chebi:58072;chemspider:275;ec:1.13.11.24;ec:1.13.11.47;ec:1.13.11.48;ec:1.13.11.53;ec:1.2.99.2;ec:4.1.99.17;foodb:FDB022578;gmelin:421;het:CMO;hmdb:HMDB01361;kegg:C00237;kegg:D03398;metacyc:CARBON-MONOXIDE;metagene:98;molbase:753;n…	0	Initializing
Initial			MNXM3	ATP		C10H12N5O13P3	503.149	-4	3dmet:B01125;beilstein:3581767;beilstein:73010;beilstein:9535056;bigg:atp;biopath:Adenosine-5-prime-triphosphate;bnice:C10;brenda:BG1395;cas:56-65-5;chebi:15422;chebi:30616;chebi:57299;chemspider:4574455;chemspider:5742;drugbank:DB00171;ec:1.13.12.7;ec:1.3.7.8;ec:1.3.99.15;ec:1.3.99.n1;ec:2.3.3.8;ec:2.4.2.17;ec:2.5.1.17;ec:2.5.1.6;ec:2.7.1.1;ec:2.7.1.10;ec:2.7.1.100;ec:2.7.1.101;ec:2.7.1.102;ec:2…	0	Initializing
Initial			MNXM30	GDP		C10H12N5O11P2	440.177	-3	3dmet:B01135;bigg:gdp;biopath:Guanosine-5-prime-diphosphate;brenda:BG36200;cas:146-91-8;chebi:17552;chebi:58189;chebi:65180;chemspider:10239187;chemspider:8630;drugbank:DB04315;ec:2.4.1.131;ec:2.4.1.132;ec:2.4.1.214;ec:2.4.1.217;ec:2.4.1.246;ec:2.4.1.251;ec:2.4.1.252;ec:2.4.1.257;ec:2.4.1.266;ec:2.4.1.269;ec:2.4.1.270;ec:2.4.1.36;ec:2.4.1.54;ec:2.4.1.65;ec:2.4.1.68;ec:2.4.1.69;ec:2.4.1.83;ec:2.7.…	0	Initializing
Initial			MNXM300	sarcosine		C3H7NO2	89.093	0	FOLATE MALABSORPTION: 126; SARCOSINEMIA: 192;3dmet:B01190;beilstein:1699442;beilstein:3536300;bigg:sarcs;biopath:Sarcosine;brenda:BG17915;cas:107-97-1;chebi:15611;chebi:46842;chebi:46915;chebi:57433;chemspider:1057;ec:1.21.4.3;ec:1.4.3.19;ec:1.5.3.1;ec:1.5.3.10;ec:1.5.8.3;ec:1.5.8.4;ec:1.5.99.1;ec:1.5.99.2;ec:2.1.1.156;ec:2.1.1.157;ec:2.1.1.162;ec:2.1.1.20;ec:3.5.1.59;ec:3.5.3.3;foodb:FDB021925;g…	0	Initializing
Initial			MNXM303	ethanol		C2H6O	46.068	0	ETHANOLAMINOSIS: 132;3dmet:B01253;beilstein:1718733;beilstein:1839415;bigg:etoh;biopath:Ethanol;brenda:BG15529;cas:64-17-5;chebi:16236;chebi:52092;chemspider:682;drugbank:DB00898;ec:1.1.5.5;ec:1.1.99.36;ec:3.5.1.75;foodb:FDB000753;gmelin:787;het:EOH;hmdb:HMDB00108;kegg:C00469;knapsack:C00019560;ligandbox:D00068;metacyc:ETOH;metagene:HYPOPHOSPHATASIA: 440;metlin:3203;molbase:858;molbase:859;nikkaj…	0	Initializing
Initial			MNXM304	biotin		C10H15N2O3S	243.303	-1	3dmet:B01165;beilstein:10186323;beilstein:86838;bigg:btn;brenda:BG1318;cas:58-85-5;chebi:15956;chebi:57586;chemspider:149962;chemspider:5028036;come:MOL000144;drugbank:DB00121;ec:2.1.3.1;ec:2.8.1.6;ec:3.5.1.12;ec:4.1.1.3;ec:4.1.1.41;ec:4.1.1.70;ec:6.2.1.11;ec:6.3.4.6;ec:6.4.1.1;ec:6.4.1.2;ec:6.4.1.3;ec:6.4.1.4;ec:6.4.1.5;ec:6.4.1.7;foodb:FDB014510;gmelin:1918703;het:BTN;hmdb:HMDB00030;kegg:C00120…	0	Initializing
Initial			MNXM305	2-methyl-3-oxopropanoate		C4H5O3	101.081	-1	bigg:2mop;brenda:BG19435;cas:6236-08-4;chebi:16256;chebi:57700;chemspider:290;ec:1.1.1.31;ec:1.2.1.27;ec:2.6.1.22;ec:2.6.1.40;foodb:FDB022464;hmdb:HMDB01172;kegg:C00349;lipidmaps:LMFA01060193;metacyc:CPD-12179;metlin:6053;nikkaji:J707.628B;nugowiki:1050;pubchem:296;pubchem:3642;pubchem:85291356;reactome:30004;reactome:REACT_3476;reactome_database_id_release_44:30004;seed:cpd00287	0	Initializing
Initial			MNXM3088	puromycin		C22H30N7O5	472.518	1	3dmet:B01469;brenda:BG12103;cas:53-79-2;chebi:17939;chebi:60255;drugbank:DB08437;ec:2.1.1.38;kegg:C01610;knapsack:C00001507;ligandbox:D05653;metacyc:PUROMYCIN;nci:3055;nikkaji:J2.310H;pdb-ccd:PUY;pubchem:25245189;pubchem:47207315;pubchem:4763;reaxys:70234;seed:cpd01132;wikipedia:Puromycin	0	Initializing
Initial			MNXM309	deamido-NAD(2-)		C21H24N6O15P2	662.394	-2	3dmet:B01343;beilstein:3865990;bigg:dnad;biopath:Nicotinic_acid_adenine_dinucleotide;brenda:BG11215;brenda:BG33376;brenda:BG71250;cas:6450-77-7;chebi:14105;chebi:18304;chebi:37584;chebi:58437;chemspider:145043;drugbank:DB04099;ec:2.7.7.18;ec:6.3.1.5;ec:6.3.5.1;foodb:FDB022469;het:NXX;hmdb:HMDB01179;kegg:C00857;metacyc:DEAMIDO-NAD;metlin:4234;nugowiki:1057;pdb-ccd:NXX;pubchem:165491;pubchem:252461…	0	Initializing
Initial			MNXM3090	S-adenosyl-4-methylthio-2-oxobutanoate		C15H19N5O6S	397.406	0	beilstein:9665212;bigg:amob;brenda:BG6230;brenda:BL295788;chebi:16490;chebi:8944;chemspider:4573603;ec:2.6.1.62;kegg:C04425;metacyc:S-ADENOSYL-4-METHYLTHIO-2-OXOBUTANOATE;nikkaji:J2.751.123F;pubchem:5459852;pubchem:7057;reaxys:9665212;seed:cpd02701;upa:UPC04425	0	Initializing
Initial			MNXM31	CMP		C9H12N3O8P	321.181	-2	3dmet:B01141;bigg:cmp;biopath:Cytidine-5-prime-phosphate;brenda:BG27594;brenda:BG31072;brenda:BG36522;cas:63-37-6;cas:84-52-6;chebi:17361;chebi:60377;chemspider:5414497;chemspider:5901;drugbank:DB03403;ec:2.4.99.1;ec:2.4.99.10;ec:2.4.99.11;ec:2.4.99.12;ec:2.4.99.13;ec:2.4.99.14;ec:2.4.99.15;ec:2.4.99.2;ec:2.4.99.4;ec:2.4.99.5;ec:2.4.99.6;ec:2.4.99.7;ec:2.4.99.8;ec:2.4.99.9;ec:2.7.1.48;ec:2.7.4.14…	0	Initializing
Initial			MNXM310	methylglyoxal		C3H4O2	72.063	0	3dmet:B00127;beilstein:906750;bigg:mthgxl;biopath:Methylglyoxal;brenda:BG17688;cas:78-98-8;chebi:17158;chemspider:857;ec:1.1.1.283;ec:1.1.1.78;ec:1.13.11.50;ec:2.2.1.11;ec:4.2.1.130;ec:4.2.3.3;ec:4.4.1.5;foodb:FDB008295;hmdb:HMDB01167;kegg:C00546;knapsack:C00007562;metacyc:METHYL-GLYOXAL;metlin:6049;nikkaji:J1.489C;nugowiki:1046;pubchem:3827;pubchem:880;reaxys:906750;seed:cpd00428;upa:UPC00546	0	Initializing
Initial			MNXM3113	undecaprenyldiphospho-N-acetyl-(N-acetylglucosaminyl)muramoyl-L-alanyl-D-isoglutaminyl-L-lysyl-D-alanyl-D-alanine		C94H155N9O25P2	1873.229	-2	3dmet:B05131;bigg:uaaGgtla;chebi:27811;chebi:62233;kegg:C05894;metacyc:CPD-12298;nikkaji:J2.760.275D;pubchem:46173262;pubchem:8182;seed:cpd03492	0	Initializing
Initial			MNXM3129	(R)-3-hydroxy-3-methyl-2-oxopentanoate		C6H9O4	145.133	-1	beilstein:4961459;chebi:34008;chebi:49257;ec:5.4.99.3;kegg:C14463;metacyc:CPD-15104;nikkaji:J2.788.388E;pubchem:17395463;seed:cpd10162;upa:UPC14463	0	Initializing
Initial			MNXM313	N-acetyl-D-glucosamine 6-phosphate		C8H14NO9P	299.172	-2	3dmet:B01225;beilstein:5355763;bigg:acgam6p;biopath:N-Acetyl-D-glucosamine_6-phosphate;brenda:BG30762;cas:102029-88-9;chebi:15784;chebi:57513;chemspider:389821;drugbank:DB03951;ec:2.3.1.4;ec:2.7.1.59;ec:3.5.1.25;ec:4.2.1.126;ec:4.2.1.n1;ec:5.1.3.9;ec:5.4.2.3;foodb:FDB022401;het:1FRZ;hmdb:HMDB01062;kegg:C00357;knapsack:C00019661;metacyc:N-ACETYL-D-GLUCOSAMINE-6-P;metlin:5975;nikkaji:J1.734.828K;nu…	0	Initializing
Initial			MNXM3132	1,2-Diacyl-sn-glycerol dihexadecanoyl		C35H68O5	568.911	0	bigg:12dgr160;seed:cpd15309	0	Initializing
Initial			MNXM3135	1-O-acetylmaltose		C14H24O12	384.333	0	bigg:acmalt;chebi:13714;chebi:15352;chebi:2411;chemspider:388731;ec:2.3.1.79;kegg:C02130;metacyc:ACETYLMALTOSE;nikkaji:J2.735.537D;pubchem:439660;pubchem:5209;seed:cpd01441	0	Initializing
Initial			MNXM314	myristate		C14H27O2	227.363	-1	3dmet:B02019;beilstein:3589340;beilstein:508624;bigg:ttdca;brenda:BG5715;cas:544-63-8;chebi:28875;chebi:30807;chemspider:10539;chemspider:3290116;drugbank:DB08231;foodb:FDB002890;gmelin:242115;gmelin:335122;het:MYR;hmdb:HMDB00806;kegg:C06424;knapsack:C00001228;lipid:LMFA01010014;lipidbank:DFA0014;lipidmaps:LMFA01010014;metacyc:CPD-7836;metlin:196;nikkaji:J4.411C;nugowiki:724;pdb-ccd:MYR;pdbechem:…	0	Initializing
Initial			MNXM3147	1D-myo-inositol 1,2,4,5,6-pentakisphosphate(10-)		C6H7O21P5	569.976	-10	3dmet:B01757;beilstein:10136263;beilstein:7792694;beilstein:8035381;beilstein:9534448;brenda:BG89539;brenda:BL317345;cas:20298-95-7;chebi:16507;chebi:57798;ec:3.1.3.8;kegg:C04563;metacyc:CPD-534;nikkaji:J608.454K;pubchem:25245416;pubchem:7166;reactome:2564836;reactome:REACT_152284;reactome_database_id_release_44:2564836;seed:cpd02780	0	Initializing
Initial			MNXM3148	2',3'-cyclic CMP		C9H11N3O7P	304.173	-1	3dmet:B01565;bigg:23ccmp;cas:15718-51-1;cas:633-90-9;chebi:27652;chebi:60877;chemspider:10463760;foodb:FDB028378;hmdb:HMDB11691;kegg:C02354;metacyc:CPD-3713;nikkaji:J32.847B;nugowiki:10416;pubchem:23421172;pubchem:53481030;pubchem:5401;reaxys:3915523;seed:cpd01571	0	Initializing
Initial			MNXM3149	2',3'-cyclic GMP		C10H11N5O7P	344.197	-1	3dmet:B01992;bigg:23cgmp;cas:15718-49-7;cas:634-02-6;chebi:28181;chebi:60837;chemspider:10463758;chemspider:83792;foodb:FDB028329;hmdb:HMDB11629;kegg:C06194;metacyc:CPD-3709;nikkaji:J205.906A;nugowiki:10354;pubchem:23421170;pubchem:8444;pubchem:92823;reaxys:3738624;reaxys:59789;seed:cpd03702	0	Initializing
Initial			MNXM3150	2',3'-cyclic UMP		C9H10N2O8P	305.158	-1	3dmet:B01566;bigg:23cump;cas:40632-52-8;cas:606-02-0;chebi:28637;chebi:60873;chemspider:10463759;chemspider:388781;foodb:FDB028337;hmdb:HMDB11640;kegg:C02355;metacyc:CPD-3725;nikkaji:J380.961G;nugowiki:10365;pubchem:23421171;pubchem:439715;pubchem:5402;reaxys:3915271;seed:cpd01572	0	Initializing
Initial			MNXM31536	(R)-1,2-distearoylphosphatidylethanolamine zwitterion		C41H82NO8P	748.065	0	beilstein:1730641;beilstein:1730642;beilstein:1811185;bigg:pe180;cas:1069-79-0;cas:4537-76-2;chebi:39934;chebi:44887;chebi:47764;chebi:47766;chebi:47767;chebi:47768;chebi:47769;chemspider:394271;foodb:FDB026181;het:3PE;hmdb:HMDB08991;lipid:LMGP02010025;lipid:LMGP02010097;lipidmaps:LMGP02010097;metacyc:CPD-12818;nugowiki:8115;pdbechem:PEE;pdbechem:PEH;pubchem:14714058;pubchem:15061530;pubchem:4470…	0	Initializing
Initial			MNXM316	5'-deoxyadenosine		C10H13N5O3	251.242	0	bigg:dad-5;brenda:BG832;cas:4754-39-6;chebi:17319;chemspider:388325;ec:1.1.99.38;ec:1.3.99.22;ec:1.3.99.n2;ec:2.4.2.28;ec:2.5.1.77;ec:2.8.1.6;ec:3.2.2.9;ec:4.1.99.17;ec:4.1.99.19;foodb:FDB022781;het:5AD;hmdb:HMDB01983;kegg:C05198;metacyc:CH33ADO;nikkaji:J103.510J;nugowiki:1566;pdb-ccd:5AD;pdbechem:5AD;pubchem:439182;pubchem:7603;reactome:947703;reactome:REACT_26179;reactome_database_id_release_44…	0	Initializing
Initial			MNXM317	5,6,7,8-tetrahydrofolyl-L-glutamic acid		C24H27N8O9	571.519	-3	3dmet:B05350;bigg:thfglu;biopath:Tetrahydrofolate-L-glutamate;biopath:Tetrahydrofolylpolyglutamate_(THF);brenda:BG42605;chebi:27650;chemspider:390680;foodb:FDB024105;hmdb:HMDB06825;kegg:C09332;metacyc:THF-GLU-N;nikkaji:J2.769.210I;nugowiki:5950;pubchem:11523;pubchem:442163;seed:cpd06227	0	Initializing
Initial			MNXM318	5-methyltetrahydrofolate(2-)		C20H23N7O6	457.44	-2	3dmet:B04681;beilstein:10132446;bigg:5mthf;biopath:5-Methyltetrahydrofolate;brenda:BG10222;brenda:BG10224;cas:134-35-0;cas:31690-09-2;chebi:15641;chebi:18608;chebi:20612;chebi:25345;chemspider:143;chemspider:388371;drugbank:DB04789;ec:1.5.1.20;ec:2.1.1.13;ec:2.1.1.19;foodb:FDB022600;hmdb:HMDB01396;kegg:C00440;kegg:D09353;knapsack:C00007252;ligandbox:D09353;metacyc:5-METHYL-THF;metacyc:CPD0-2045;m…	0	Initializing
Initial			MNXM3185	5,6,7,8-tetrahydropteridine		C6H8N4	136.155	0	beilstein:134888;brenda:BG23584;cas:10593-78-9;chebi:28889;chebi:30436;chemspider:151;ec:1.14.13.12;ec:1.5.1.34;foodb:FDB022495;hmdb:HMDB01216;kegg:C05650;metacyc:5678-TETRAHYDROPTERIDINE;metlin:6086;nikkaji:J113.487F;nugowiki:1090;pubchem:156;pubchem:7961;seed:cpd03361	0	Initializing
Initial			MNXM319	L-cystathionine dizwitterion		C7H14N2O4S	222.262	0	gamma-CYSTATHIONASE DEFICIENCY (CTH): 102;3dmet:B01559;bigg:cyst-L;biopath:L-Cystathionine;brenda:BG24373;cas:535-34-2;cas:56-88-2;chebi:17482;chebi:58161;chemspider:388392;chemspider:8280480;ec:2.5.1.48;ec:4.2.1.22;ec:4.4.1.1;ec:4.4.1.8;foodb:FDB001976;foodb:FDB022055;hmdb:HMDB00099;hmdb:HMDB00455;kegg:C02291;knapsack:C00007498;metacyc:L-CYSTATHIONINE;metagene:HOMOCYSTINURIA. CYSTATHIONINE BETA-…	0	Initializing
Initial			MNXM32	L-alanine zwitterion		C3H7NO2	89.093	0	3dmet:B00011;beilstein:1720248;beilstein:4126899;bigg:ala-L;biopath:L-Alanine;bnice:C16;brenda:BG17908;cas:56-41-7;chebi:16977;chebi:32431;chebi:32432;chebi:57972;chemspider:5735;drugbank:DB00160;ec:1.4.1.1;ec:1.5.1.17;ec:2.6.1.12;ec:2.6.1.15;ec:2.6.1.18;ec:2.6.1.2;ec:2.6.1.30;ec:2.6.1.37;ec:2.6.1.40;ec:2.6.1.41;ec:2.6.1.43;ec:2.6.1.44;ec:2.6.1.46;ec:2.6.1.47;ec:2.6.1.51;ec:2.6.1.56;ec:2.6.1.58;e…	0	Initializing
Initial			MNXM3208	acrylamide		C3H5NO	71.078	0	3dmet:B00333;beilstein:605349;bigg:aa;brenda:BG17753;cas:79-06-1;chebi:28619;chemspider:6331;foodb:FDB008308;gmelin:81842;hmdb:HMDB04296;kegg:C01659;metacyc:ACRYLAMIDE;nci:7785;nikkaji:J2.408B;nugowiki:3877;patent:US2535245;pubchem:4808;pubchem:6579;reaxys:605349;seed:cpd01150;um-bbd:c0149;wikipedia:Acrylamide	0	Initializing
Initial			MNXM321	S-adenosylmethioninaminium		C14H24N6O3S	356.444	2	3dmet:B04775;beilstein:4161053;bigg:ametam;biopath:S-Adenosyl-L-methioninamine;brenda:BG5554;cas:22365-13-5;chebi:15625;chebi:57443;chemspider:388529;ec:2.5.1.16;ec:2.5.1.22;ec:2.5.1.23;ec:2.5.1.79;ec:4.1.1.50;foodb:FDB022353;hmdb:HMDB00988;kegg:C01137;metacyc:S-ADENOSYLMETHIONINAMINE;metlin:3501;nikkaji:J39.567F;nugowiki:887;pubchem:25203490;pubchem:4368;pubchem:439415;reactome:353113;reactome:R…	0	Initializing
Initial			MNXM32178	1,2-dipalmitoyl-phosphatidyl-ethanolamine		C37H74NO8P	691.959	0	bigg:pe160;chemspider:393103;foodb:FDB026113;het:PEF;hmdb:HMDB08923;lipidmaps:LMGP02010037;metacyc:CPD-12819;nugowiki:8047;pubchem:11802774;pubchem:14713998;pubchem:445468;seed:cpd15531	0	Initializing
Initial			MNXM32179	1,2-dihexadecanoyl-sn-glycero-3-phospho-(1'-sn-glycerol)		C38H74O10P	721.962	-1	bigg:pg160;chebi:72829;chemspider:393791;foodb:FDB027720;het:LHG;hmdb:HMDB10570;lipid:LMGP04010986;lipidmaps:LMGP04010986;metacyc:CPD-8260;nugowiki:9664;pubchem:123064811;pubchem:446440;pubchem:49859575;seed:cpd15538	0	Initializing
Initial			MNXM32180	1,2-dipalmitoyl-phosphatidylglycerol-phosphate		C38H73O13P2	799.926	-3	bigg:pgp160;foodb:FDB029472;hmdb:HMDB13472;lipidmaps:LMGP04030007;metacyc:CPD-12821;nugowiki:12135;pubchem:123064911;pubchem:49859597;pubchem:49859598;seed:cpd15545	0	Initializing
Initial			MNXM32181	1,2-dipalmitoyl-phosphatidylserine		C38H73NO10P	734.961	-1	bigg:ps160;cas:3036-82-6;chemspider:2338998;foodb:FDB022144;hmdb:HMDB00614;lipidmaps:LMGP03010029;metacyc:CPD-12817;metlin:5587;nugowiki:533;pubchem:14714366;pubchem:3081382;pubchem:49859737;seed:cpd15555	0	Initializing
Initial			MNXM322	thiamine(1+)		C12H17N4OS	265.355	1	3dmet:B00096;beilstein:3595616;beilstein:3627364;bigg:thm;brenda:BG36399;cas:59-43-8;cas:67-03-8;chebi:18385;chebi:26948;chebi:49107;chemspider:1098;drugbank:DB00152;ec:1.1.3.23;ec:2.5.1.2;ec:2.7.1.89;ec:2.7.6.2;ec:3.5.99.2;foodb:FDB008425;gmelin:334462;gmelin:677220;het:VIB;hmdb:HMDB00235;kegg:C00378;knapsack:C00000775;metacyc:THIAMINE;metlin:5242;nikkaji:J203.781E;nugowiki:170;pdb-ccd:VIB;pdbec…	0	Initializing
Initial			MNXM3229	But-2-enoyl-[acyl-carrier protein]		C4H5OSR			bigg:but2eACP;brenda:BG93663;cas:128-33-6;kegg:C04246;pubchem:6911;seed:cpd11465	0	Initializing
Initial			MNXM323	trioxidosulfanidosulfate(1-)		HO3S2	113.136	-1	3dmet:B00787;3dmet:B01216;bigg:tsul;biopath:Thiosulfate;brenda:BG92018;cas:14383-50-7;chebi:16094;chebi:26977;chebi:29279;chebi:33539;chebi:33540;chebi:33542;chebi:5587;chemspider:1054;chemspider:388348;ec:1.8.5.2;ec:2.8.1.1;ec:2.8.1.3;ec:2.8.1.5;ec:3.12.1.1;ec:3.6.3.25;foodb:FDB021921;gmelin:184563;gmelin:2031;gmelin:239829;gmelin:239830;gmelin:239831;het:THJ;hmdb:HMDB00257;kegg:C00320;kegg:C055…	0	Initializing
Initial			MNXM3230	butan-1-ol		C4H10O	74.122	0	3dmet:B00907;beilstein:969148;biopath:1-Butanol;brenda:BG19067;cas:71-36-3;chebi:28885;chemspider:258;drugbank:DB02145;foodb:FDB012614;gmelin:25753;het:1BO;hmdb:HMDB04327;kegg:C06142;knapsack:C00035814;ligandbox:D03200;lipidmaps:LMFA05000109;metacyc:BUTANOL;metlin:7052;nikkaji:J2.374D;nugowiki:3908;pdb-ccd:1BO;pdbechem:1BO;pubchem:17397354;pubchem:263;pubchem:8398;pubchem:85291504;reaxys:969148;s…	0	Initializing
Initial			MNXM3232	CDP-1,2-dihexadecanoylglycerol		C44H79N3O15P2	952.057	-2	bigg:cdpdhdecg;seed:cpd15419	0	Initializing
Initial			MNXM325	6-phosphonatooxy-D-gluconate		C6H10O10P	273.111	-3	3dmet:B01221;beilstein:1729373;beilstein:3912778;bigg:6pgc;biopath:6-Phospho-D-gluconate;brenda:BG22563;cas:921-62-0;chebi:16863;chebi:48928;chebi:58759;chemspider:82615;drugbank:DB02076;ec:1.1.1.343;ec:1.1.1.43;ec:1.1.1.44;ec:2.7.1.12;ec:3.1.1.31;ec:4.2.1.12;foodb:FDB022550;het:6PG;hmdb:HMDB01316;kegg:C00345;metacyc:CPD-2961;metlin:367;nikkaji:J1.343.743B;nugowiki:1178;pdb-ccd:6PG;pubchem:3638;p…	0	Initializing
Initial			MNXM326	ditrans,octacis-undecaprenyl diphosphate		C55H89O7P2	924.238	-3	3dmet:B01759;beilstein:4287838;chebi:18197;chebi:58405;ec:2.5.1.31;ec:3.6.1.27;kegg:C04574;lipidbank:IIP0027;lipidmaps:LMPR03030008;metacyc:UNDECAPRENYL-DIPHOSPHATE;nikkaji:J1.283.781J;pubchem:25245563;pubchem:7175;pubchem:85297394;seed:cpd02229	0	Initializing
Initial			MNXM3272	fa3		C15H29O2	241.39	-1	bigg:fa3;seed:cpd11436	0	Initializing
Initial			MNXM3273	fa6		C16H31O2	255.416	-1	bigg:fa6;seed:cpd11440	0	Initializing
Initial			MNXM3274	fa11		C17H33O2	269.443	-1	bigg:fa11;seed:cpd11431	0	Initializing
Initial			MNXM328	agmatinium(2+)		C5H16N4	132.207	2	3dmet:B00052;bigg:agm;biopath:Agmatine;brenda:BG20769;cas:306-60-5;chebi:17431;chebi:58145;chemspider:194;chemspider:4422891;ec:2.3.1.64;ec:2.7.3.10;ec:3.5.1.40;ec:3.5.3.11;ec:3.5.3.12;ec:3.5.3.20;ec:4.1.1.19;foodb:FDB008310;het:AG2;hmdb:HMDB01432;kegg:C00179;knapsack:C00001400;metacyc:AGMATHINE;metlin:3523;nikkaji:J11.608D;nugowiki:1294;pdb-ccd:AG2;pubchem:199;pubchem:3479;pubchem:5257176;reacto…	0	Initializing
Initial			MNXM32950	1-octadecanoyl-sn-glycerol 3-phosphate		C21H41O7P	436.52	-2	bigg:1odecg3p;chemspider:7826122;foodb:FDB025047;hmdb:HMDB07854;lipidmaps:LMGP10050005;metacyc:CPD0-2113;nugowiki:6978;pubchem:14714458;pubchem:49859619;pubchem:9547179;seed:cpd15329	0	Initializing
Initial			MNXM330	superoxide		O2	31.999	-1	bigg:o2s;brenda:BG92001;cas:11062-77-4;cas:3170-83-0;cas:60593-56-8;chebi:18421;chebi:25935;chebi:30492;chemspider:4514331;ec:1.15.1.1;foodb:FDB022880;gmelin:1244811;gmelin:1244812;gmelin:487;gmelin:506;gmelin:873352;hmdb:HMDB02168;kegg:C00704;metacyc:SUPER-OXIDE;nugowiki:1751;pubchem:25202496;pubchem:3971;pubchem:5359597;reactome:1222424;reactome:1222461;reactome:1470070;reactome:1475048;reactom…	0	Initializing
Initial			MNXM3304	methyl beta-D-galactoside		C7H14O6	194.182	0	beilstein:81565;beilstein:81566;beilstein:81570;brenda:BG24447;cas:1824-94-8;cas:25281-48-5;cas:3149-68-6;cas:3396-99-4;cas:617-04-9;chebi:17540;chebi:37656;chebi:37657;chebi:43943;chebi:55507;chemspider:69385;chemspider:85024;chemspider:91978;drugbank:DB01979;ec:3.2.1.63;gmelin:408560;kegg:C03619;metacyc:CPD-3565;metacyc:CPD-3612;metacyc:METHYL-BETA-D-GALACTOSIDE;nci:33685;nikkaji:J150.777J;pdb-…	0	Initializing
Initial			MNXM33047	10-formyltetrahydrofolyl-L-glutamate		C25H27N8O10	599.529	-3	biopath:10-Formyltetrahydrofolyl_L-glutamate;chebi:27862;kegg:C05928;nikkaji:J2.760.737C;pubchem:8216;seed:cpd03524	0	Initializing
Initial			MNXM331	D-glutamate		C5H8NO4	146.121	-1	3dmet:B01192;beilstein:1723800;beilstein:8143000;beilstein:8319427;bigg:glu-D;brenda:BG21362;cas:6893-26-1;chebi:15966;chebi:29986;chebi:29989;chemspider:21814;drugbank:DB02517;ec:1.4.3.15;ec:1.4.3.7;ec:1.5.1.12;ec:2.3.2.1;ec:2.6.1.21;ec:2.6.1.54;ec:2.6.1.74;ec:3.5.1.35;ec:3.5.1.82;ec:4.2.1.48;ec:5.1.1.3;ec:6.3.2.9;foodb:FDB023148;gmelin:201189;gmelin:327904;het:DGL;hmdb:HMDB03339;kegg:C00217;kna…	0	Initializing
Initial			MNXM3316	N-formyl-L-methioninate		C6H10NO3S	176.213	-1	3dmet:B01634;beilstein:1725218;brenda:BG21988;cas:4289-98-9;chebi:16552;chebi:57809;chemspider:5363142;drugbank:DB04464;ec:3.5.1.31;foodb:FDB022372;hmdb:HMDB01015;kegg:C03145;metacyc:N-FORMYLMETHIONINE;metlin:5945;nikkaji:J208.507K;nugowiki:913;pdb-ccd:FME;pdbechem:FME;pubchem:25244433;pubchem:6033;pubchem:6995182;reaxys:1725218;seed:cpd02012;wikipedia:Formylmethionine	0	Initializing
Initial			MNXM332	triphosphate(4-)		HO10P3	253.923	-4	HYPERPHENYLALANIEMIA DUE TO GUANOSINE TRIPHOSPHATE CYCLOHYDROLASE DEFICIENCY: 355;3dmet:B00124;bigg:pppi;biopath:Triphosphate;brenda:BG36438;cas:10380-08-2;cas:14127-68-5;chebi:18036;chebi:39949;chebi:48313;chebi:48314;chebi:48315;chebi:48316;chemspider:2683694;chemspider:958;ec:2.5.1.17;ec:3.1.5.1;ec:3.6.1.2;ec:3.6.1.25;ec:4.1.2.50;ec:4.2.3.12;foodb:FDB023159;foodb:FDB028913;gmelin:1007259;gmeli…	0	Initializing
Initial			MNXM334	inosine		C10H12N4O5	268.226	0	3dmet:B01208;beilstein:624889;bigg:ins;biopath:Inosine;brenda:BG645;cas:58-63-9;cas:7013-16-3;chebi:17596;chemspider:24654354;chemspider:5799;drugbank:DB04335;ec:1.1.3.28;ec:2.7.1.73;ec:3.2.2.2;ec:3.5.4.4;foodb:FDB011802;foodb:FDB023100;gmelin:489332;het:NOS;hmdb:HMDB00195;hmdb:HMDB03040;kegg:C00294;knapsack:C00019692;ligandbox:D00054;metacyc:INOSINE;metagene:PURINE NUCLEOSIDE PHOSPHORYLASE DIFIC…	0	Initializing
Initial			MNXM3356	salicin-6-phosphate		C13H17O10P	364.242	-2	3dmet:B01989;bigg:salc6p;chebi:64794;chebi:9003;kegg:C06188;metacyc:CPD-1181;nikkaji:J2.761.856A;pdb-ccd:P53;pubchem:25244031;pubchem:8439;seed:cpd03698	0	Initializing
Initial			MNXM336	alpha-D-galactose 1-phosphate(2-)		C6H11O9P	258.12	-2	3dmet:B01244;beilstein:6371662;bigg:gal1p;biopath:alpha-D-Galactose_1-phosphate;brenda:BG22599;brenda:BG22600;cas:2255-14-3;chebi:17973;chebi:37480;chebi:58336;chemspider:110443;chemspider:5447153;drugbank:DB02317;ec:2.4.1.211;ec:2.4.1.247;ec:2.7.1.6;ec:2.7.7.10;ec:2.7.7.12;ec:2.7.7.32;foodb:FDB001159;het:GL1;hmdb:HMDB00645;kegg:C00446;kegg:C03384;knapsack:C00007391;metacyc:GALACTOSE-1P;metlin:56…	0	Initializing
Initial			MNXM337	chorismate(2-)		C10H8O6	224.167	-2	3dmet:B01200;beilstein:2217365;beilstein:5038108;beilstein:6278304;bigg:chor;biopath:Chorismate;brenda:BG30147;cas:55508-12-8;cas:617-12-9;chebi:17333;chebi:29748;chemspider:11542;chemspider:4573889;ec:2.6.1.85;ec:2.6.1.86;ec:4.1.3.27;ec:4.1.3.40;ec:4.2.3.5;ec:5.4.4.2;ec:5.4.99.5;foodb:FDB028846;het:ISJ;hmdb:HMDB12199;kegg:C00251;knapsack:C00000733;metacyc:CHORISMATE;nikkaji:J7.035A;nugowiki:1092…	0	Initializing
Initial			MNXM3370	thioglycolate(1-)		C2H3O2S	91.109	-1	3dmet:B00387;beilstein:3903690;beilstein:3903781;beilstein:506166;brenda:BG15451;cas:16561-17-4;cas:68-11-1;chebi:30065;chebi:30066;chebi:47869;chemspider:4262657;ec:4.5.1.5;gmelin:101048;gmelin:324389;gmelin:324390;kegg:C02086;metacyc:THIOGLYCOLATE;nikkaji:J4.856I;pdb-ccd:MCR;pdbechem:MCR;pubchem:5086465;pubchem:5171;seed:cpd01415	0	Initializing
Initial			MNXM338	cytidine		C9H13N3O5	243.217	0	3dmet:B01256;beilstein:89173;beilstein:89175;bigg:cytd;biopath:Cytidine;brenda:BG27471;brenda:BG27472;brenda:BG30421;brenda:BG79598;cas:147-94-4;cas:65-46-3;chebi:17562;chebi:28680;chemspider:576;chemspider:5940;chemspider:6017;drugbank:DB00987;drugbank:DB02097;ec:2.7.1.48;ec:3.5.4.5;foodb:FDB001979;foodb:FDB021809;gmelin:84763;het:AR3;het:CTN;hmdb:HMDB00089;hmdb:HMDB15122;hmdb:HMDB30167;kegg:C00…	0	Initializing
Initial			MNXM339	D-glucono-1,5-lactone		C6H10O6	178.14	0	3dmet:B01186;beilstein:83286;biopath:D-Glucono-1,5-lactone;brenda:BG24208;cas:90-80-2;chebi:16217;chebi:24267;chemspider:6760;drugbank:DB04564;ec:1.1.1.118;ec:1.1.1.119;ec:1.1.1.47;ec:1.1.3.4;ec:1.1.3.5;ec:1.1.5.2;ec:1.1.99.10;ec:1.1.99.28;ec:1.1.99.35;ec:2.3.1.132;ec:3.1.1.17;foodb:FDB001245;gmelin:50890;het:LGC;hmdb:HMDB00150;kegg:C00198;ligandbox:D04332;metacyc:GLC-D-LACTONE;metlin:353;nikkaji…	0	Initializing
Initial			MNXM3390	(1R,2S)-naphthalene 1,2-oxide		C10H8O	144.17	0	beilstein:4662168;cas:73136-20-6;chebi:33998;kegg:C14786;nikkaji:J442.342I;pubchem:17395784;seed:cpd10483	0	Initializing
Initial			MNXM34	(2E,6E)-farnesyl diphosphate		C15H25O7P2	379.302	-3	3dmet:B01245;beilstein:1892961;beilstein:2482197;bigg:frdp;biopath:Farnesyl_diphosphate;brenda:BG6615;brenda:BG6616;cas:13058-04-3;cas:372-97-4;chebi:17407;chebi:175763;chebi:50277;chemspider:11633047;chemspider:393270;drugbank:DB07780;ec:2.5.1.10;ec:2.5.1.103;ec:2.5.1.21;ec:2.5.1.29;ec:2.5.1.30;ec:2.5.1.31;ec:2.5.1.83;ec:2.5.1.86;ec:2.5.1.90;ec:2.5.1.91;ec:2.5.1.96;ec:2.7.4.18;ec:3.1.7.6;ec:3.1.…	0	Initializing
Initial			MNXM340	N-acetyl-alpha-D-glucosamine 1-phosphate(2-)		C8H14NO9P	299.172	-2	3dmet:B01749;beilstein:1352735;beilstein:3702875;beilstein:39843;beilstein:8433854;bigg:acgam1p;biopath:N-Acetyl-D-glucosamine_1-phosphate;brenda:BG26142;brenda:BG26148;cas:6866-69-9;cas:901851-43-2;cas:None;chebi:16446;chebi:21519;chebi:47984;chebi:57776;chebi:7125;chemspider:389248;ec:2.3.1.157;ec:2.4.1.280;ec:2.7.7.23;ec:5.4.2.3;foodb:FDB022581;hmdb:HMDB01367;kegg:C04256;kegg:C04501;knapsack:C…	0	Initializing
Initial			MNXM341	D-gluconate		C6H11O7	195.147	-1	3dmet:B04655;beilstein:1726055;beilstein:3906521;bigg:glcn;biopath:D-Gluconate;brenda:BG22387;cas:526-95-4;chebi:18391;chebi:24265;chebi:24266;chebi:33198;chemspider:10240;chemspider:4925340;drugbank:DB04304;ec:1.1.1.215;ec:1.1.1.69;ec:1.1.99.3;ec:2.7.1.12;ec:3.1.1.17;ec:4.2.1.39;foodb:FDB001980;gmelin:83544;gmelin:83545;het:GCO;hmdb:HMDB00625;kegg:C00257;knapsack:C00007303;metacyc:GLUCONATE;metl…	0	Initializing
Initial			MNXM342	octanoyl-CoA(4-)		C29H46N7O17P3S	889.699	-4	3dmet:B04826;beilstein:6562085;bigg:occoa;biopath:Octanoyl-CoA;brenda:BG15295;cas:1264-52-4;chebi:15533;chebi:57386;chemspider:371;drugbank:DB02910;ec:2.3.1.137;foodb:FDB022409;hmdb:HMDB01070;kegg:C01944;metacyc:CPD-196;metlin:5982;nikkaji:J358.061J;nugowiki:963;pdb-ccd:CO8;pubchem:25245711;pubchem:380;pubchem:5048;reactome:390303;reactome:77337;reactome:REACT_17860;reactome:REACT_5128;reactome_d…	0	Initializing
Initial			MNXM3426	1-myristoyl-sn-glycerol 3-phosphate		C17H33O7P	380.413	-2	bigg:1tdecg3p;chebi:62833;chebi:72683;lipid:LMGP10050007;lipidmaps:LMGP10050007;metacyc:CPD0-2254;pubchem:14714460;pubchem:45479329;reaxys:9811193;seed:cpd15331	0	Initializing
Initial			MNXM344	dGTP		C10H12N5O13P3	503.149	-4	3dmet:B01207;bigg:dgtp;biopath:2-prime-Deoxyguanosine-5-prime-triphosphate;brenda:BG84634;cas:2564-35-4;chebi:16497;chebi:57794;chebi:61429;chemspider:58613;drugbank:DB02181;ec:3.1.5.1;foodb:FDB022623;het:DGT;hmdb:HMDB01440;kegg:C00286;knapsack:C00019346;metacyc:DGTP;metlin:6248;nikkaji:J192.065K;nugowiki:1302;pdb-ccd:DGT;pubchem:25246112;pubchem:3581;pubchem:65103;reaxys:8956855;seed:cpd00241	0	Initializing
Initial			MNXM3442	2-(3,4-dihydroxybenzoyloxy)-4,6-dihydroxybenzoate		C14H9O8	305.216	-1	3dmet:B00727;beilstein:3005017;brenda:BG31259;cas:30048-34-1;chebi:16068;chebi:57628;chemspider:389328;chemspider:4573933;ec:1.13.11.24;hmdb:HMDB59651;kegg:C04524;metacyc:2-PROTOCATECHUOYLPHLOROGLUCINOLCARBOXYLA;nikkaji:J1.179.476I;nugowiki:58048;pubchem:440370;pubchem:54675870;pubchem:7135;seed:cpd02754	0	Initializing
Initial			MNXM346	protoporphyrin(2-)		C34H32N4O4	560.642	-2	3dmet:B00399;beilstein:3897489;beilstein:635160;beilstein:635161;beilstein:9313467;bigg:ppp9;biopath:Protoporphyrin_IX;brenda:BG16645;cas:553-12-8;chebi:15430;chebi:36159;chebi:57306;chemspider:10469486;chemspider:20171337;drugbank:DB02285;ec:1.3.3.4;ec:1.3.5.3;ec:4.99.1.1;ec:6.6.1.1;foodb:FDB004277;gmelin:251232;gmelin:735458;het:1HBG;hmdb:HMDB00241;kegg:C02191;knapsack:C00007370;metacyc:PROTOPO…	0	Initializing
Initial			MNXM3480	3-carboxy-1-hydroxypropylthiamine diphosphate		C16H21N4O10P2S	523.371	-3	biopath:Succinyl-ThPP;chebi:1463;chemspider:389531;foodb:FDB024054;hmdb:HMDB06744;kegg:C05381;nikkaji:J2.755.812G;nugowiki:5869;pubchem:440649;pubchem:7755;seed:cpd03189;upa:UPC05381	0	Initializing
Initial			MNXM349	glycolaldehyde		C2H4O2	60.052	0	3dmet:B00079;beilstein:506029;bigg:gcald;biopath:Glycolaldehyde;brenda:BG15449;cas:141-46-8;chebi:17071;chemspider:736;ec:1.2.1.21;ec:1.4.3.8;ec:4.1.1.40;ec:4.1.2.18;ec:4.1.2.25;ec:4.1.2.28;foodb:FDB003297;hmdb:HMDB03344;kegg:C00266;knapsack:C00007457;metacyc:GLYCOLALDEHYDE;metlin:3205;nikkaji:J2.537B;nugowiki:2925;pubchem:3564;pubchem:756;reaxys:506029;seed:cpd00229;upa:UPC00266;wikipedia:Glycol…	0	Initializing
Initial			MNXM35	A		R			bigg:fdxox;biopath:Flavinmononucleotide_(FMN)_(oxidized,_linked_with_enzyme);brenda:BG94313;chebi:13193;chebi:17908;kegg:C00028;kegg:C00139;metacyc:Oxidized-ferredoxins;pubchem:3330;pubchem:3439;seed:cpd11609;seed:cpd11621;upa:UPC00028;upa:UPC00139	0	Initializing
Initial			MNXM351	protoporphyrinogen(2-)		C34H38N4O4	566.69	-2	3dmet:B00236;beilstein:1201533;bigg:pppg9;biopath:Protoporphyrinogen_IX;brenda:BG36407;cas:7412-77-3;chebi:15435;chebi:57307;chemspider:108741;chemspider:20171538;ec:1.3.3.3;ec:1.3.3.4;ec:1.3.5.3;ec:1.3.99.22;foodb:FDB022425;hmdb:HMDB01097;kegg:C01079;knapsack:C00007371;metacyc:PROTOPORPHYRINOGEN;metlin:6003;nikkaji:J1.944.003F;nugowiki:987;pubchem:121893;pubchem:20849104;pubchem:4317;reactome:18…	0	Initializing
Initial			MNXM3518	6-O-alpha-D-glucopyranosyl-D-fructofuranose		C12H22O11	342.296	0	beilstein:1435314;beilstein:1435315;beilstein:31667;brenda:BG31269;cas:13718-94-0;cas:15132-06-6;chebi:18394;chebi:47998;chebi:47999;chemspider:18014740;ec:5.4.99.11;kegg:C01742;metacyc:CPD-230;nikkaji:J16.052K;pubchem:439559;pubchem:4876;seed:cpd01200;upa:UPC01742	0	Initializing
Initial			MNXM353	L-homoserine zwitterion		C4H9NO3	119.119	0	3dmet:B01202;beilstein:1721680;beilstein:1721681;beilstein:1721682;bigg:hom-L;biopath:L-Homoserine;brenda:BG19833;cas:1927-25-9;cas:498-19-1;cas:6027-21-0;cas:672-15-1;chebi:15699;chebi:30653;chebi:30654;chebi:57476;chebi:62980;chemspider:12126;drugbank:DB04193;ec:1.1.1.3;ec:2.3.1.31;ec:2.3.1.46;ec:2.7.1.39;ec:3.3.1.2;ec:4.4.1.1;foodb:FDB000522;het:HSE;hmdb:HMDB00719;kegg:C00263;knapsack:C0000136…	0	Initializing
Initial			MNXM355	beta-nicotinamide D-ribonucleotide		C11H14N2O8P	333.211	-1	3dmet:B01247;beilstein:3570187;beilstein:4158043;beilstein:5153835;bigg:nmn;biopath:Nicotinamide_D-ribonucleotide;brenda:BG50976;cas:1094-61-7;chebi:14648;chebi:14649;chebi:16171;chemspider:13553;chemspider:13554;chemspider:19954080;ec:2.4.2.12;ec:2.7.1.22;ec:2.7.7.1;ec:3.2.2.14;ec:3.5.1.42;ec:3.6.1.22;foodb:FDB021912;hmdb:HMDB00229;hmdb:HMDB59645;kegg:C00455;knapsack:C00019694;metacyc:NICOTINAMI…	0	Initializing
Initial			MNXM356	propionate		C3H5O2	73.071	-1	15; 18; 307; 324; 348; 485; 73; 79;3dmet:B01176;beilstein:3587503;beilstein:506071;bigg:ppa;biopath:Propanoate;brenda:BG17828;cas:72-03-7;cas:79-09-4;chebi:17272;chebi:30768;chemspider:1005;chemspider:94556;drugbank:DB03766;ec:2.7.2.15;ec:2.8.3.1;ec:4.1.3.32;ec:6.2.1.17;foodb:FDB008285;gmelin:1820;gmelin:1821;het:PPI;hmdb:HMDB00237;kegg:C00163;knapsack:C00044287;ligandbox:D02310;lipid:LMFA0101000…	0	Initializing
Initial			MNXM3570	cyclotriphosphate(3-)		O9P3	236.916	-3	3dmet:B00445;brenda:BG28749;cas:13566-25-1;chebi:16517;chebi:27122;chebi:57801;chemspider:10449288;ec:3.6.1.2;gmelin:185242;kegg:C02466;metacyc:CPD-610;nikkaji:J952.309J;pubchem:13797563;pubchem:5482;seed:cpd01622	0	Initializing
Initial			MNXM360	dCTP		C9H12N3O13P3	463.125	-4	3dmet:B01248;bigg:dctp;biopath:2-prime-Deoxycytidine-5-prime-triphosphate;brenda:BG27759;cas:2056-98-6;chebi:16311;chebi:57724;chebi:61481;chemspider:58601;drugbank:DB03258;ec:3.5.4.13;ec:3.5.4.30;ec:3.6.1.12;foodb:FDB022359;het:DCP;hmdb:HMDB00998;kegg:C00458;metacyc:DCTP;metlin:5929;nikkaji:J247.702E;nugowiki:897;pdb-ccd:DCP;pubchem:25244665;pubchem:3742;pubchem:65091;reaxys:7844312;seed:cpd0035…	0	Initializing
Initial			MNXM361	L-aspartate 4-semialdehyde		C4H7NO3	117.103	0	3dmet:B00117;bigg:aspsa;biopath:L-Aspartate_4-semialdehyde;brenda:BG19547;cas:15106-57-7;cas:None;chebi:13086;chebi:18051;chebi:537519;chemspider:388372;ec:1.1.1.3;ec:1.2.1.11;ec:1.5.1.43;ec:2.2.1.10;ec:2.6.1.46;ec:2.6.1.76;ec:4.1.2.n5;ec:4.2.1.52;ec:4.3.3.7;foodb:FDB028891;hmdb:HMDB12249;kegg:C00441;knapsack:C00007469;metacyc:L-ASPARTATE-SEMIALDEHYDE;nikkaji:J457.019G;nugowiki:10974;pdbechem:AS2…	0	Initializing
Initial			MNXM362	lactose		C12H22O11	342.296	0	FANCONI-BICKEL SYNDROME: 436; GALACTOSEMIA II (GALK): 134; GALACTOSEMIA III: 139; GALACTOSEMIA: 136; GLUCOSE-GALACTOSE MALABSORPTION: 150; LACTASE DEFICIENCY, CONGENITAL: 62; PATENT DUCTUS VENOSUS: 460;3dmet:B01199;beilstein:1292745;beilstein:5758726;beilstein:90842;bigg:lcts;biopath:Lactose;brenda:BG3975;cas:63-42-3;chebi:17716;chebi:36219;chemspider:76293;drugbank:DB04465;ec:2.4.1.22;ec:3.2.1.1…	0	Initializing
Initial			MNXM363	lauroyl-CoA(4-)		C33H54N7O17P3S	945.805	-4	3dmet:B04816;bigg:ddcacoa;biopath:Lauroyl-CoA;brenda:BG55605;cas:6244-92-4;chebi:15521;chebi:57375;chemspider:145018;drugbank:DB03264;ec:2.3.3.2;ec:2.3.3.4;foodb:FDB023198;het:DCC;hmdb:HMDB03571;kegg:C01832;lipidmaps:LMFA07050005;metacyc:LAUROYLCOA-CPD;metlin:6959;nikkaji:J710.292E;nugowiki:3152;pdb-ccd:DCC;pubchem:165436;pubchem:24701370;pubchem:25113193;pubchem:4951;reactome:77261;reactome:REAC…	0	Initializing
Initial			MNXM3630	L-alanyl-D-glutamate		C8H13N2O5	217.199	-1	bigg:LalaDglu;chebi:61395;chebi:61566;ec:5.1.1.n1;metacyc:CPD0-2190;pubchem:25203511;pubchem:25203551;reaxys:1728478;seed:cpd15385	0	Initializing
Initial			MNXM36331	3-aminobutanoic acid		C4H9NO2	103.12	0	cas:541-48-0;chebi:37081;chemspider:10469;foodb:FDB008314;hmdb:HMDB31654;metacyc:CPD-4748;nugowiki:30312;pubchem:10932;pubchem:25201443;reaxys:1720563;seed:cpd11599	0	Initializing
Initial			MNXM364	(R)-pantothenate		C9H16NO5	218.227	-1	3dmet:B00193;beilstein:1727062;beilstein:1727064;bigg:pnto-R;biopath:(R)-Pantothenate;brenda:BG27869;cas:20938-62-9;cas:599-54-2;cas:79-83-4;chebi:16454;chebi:29032;chebi:46905;chebi:7916;chemspider:146912;chemspider:963;drugbank:DB01783;ec:2.7.1.33;ec:3.5.1.22;ec:3.5.1.92;ec:6.3.2.1;ec:6.3.2.n5;foodb:FDB011817;gmelin:775395;hmdb:HMDB00210;kegg:C00864;knapsack:C00001550;ligandbox:D07413;metacyc:P…	0	Initializing
Initial			MNXM365	5-amino-1-(5-phospho-D-ribosyl)imidazole-4-carboxamide(2-)		C9H13N4O8P	336.195	-2	3dmet:B01774;beilstein:6669264;bigg:aicar;biopath:5-prime-Phosphoribosyl-5-amino-4-imidazole_carboxamide;brenda:BG27683;cas:3031-94-5;chebi:18406;chebi:58475;chemspider:58620;drugbank:DB01700;ec:2.1.2.3;ec:4.3.2.2;foodb:FDB001213;het:AMZ;hmdb:HMDB01517;kegg:C04677;knapsack:C00007383;metacyc:AICAR;metlin:6294;nikkaji:J7.665A;nugowiki:1376;pdb-ccd:AMZ;pubchem:50986073;pubchem:65110;pubchem:7258;rea…	0	Initializing
Initial			MNXM3663	N(omega)-phosphonato-L-arginine		C6H14N4O5P	253.173	-1	3dmet:B01920;beilstein:1729410;biopath:L-Arginine_phosphate;brenda:BG22930;brenda:BG83117;cas:1189-11-3;chebi:18412;chebi:58477;chemspider:389451;ec:2.7.3.3;foodb:FDB000543;hmdb:HMDB29438;kegg:C05945;metacyc:L-ARGININE-P;nikkaji:J20.415C;nugowiki:28096;pubchem:25201356;pubchem:440551;pubchem:8229;seed:cpd03535	0	Initializing
Initial			MNXM367	L-alpha-glycerophosphocholine		C8H20NO6P	257.221	0	3dmet:B01306;beilstein:6062450;bigg:g3pc;biopath:L-1-Glycero-3-phosphocholine;brenda:BG26338;brenda:BG36302;brenda:BG36433;brenda:BL317207;cas:28319-77-9;chebi:16870;chebi:36313;chebi:55397;chemspider:64931;drugbank:DB04660;ec:3.1.1.5;ec:3.1.4.2;ec:3.1.4.38;foodb:FDB021802;hmdb:HMDB00086;kegg:C00670;ligandbox:D07349;metacyc:L-1-GLYCERO-PHOSPHORYLCHOLINE;metlin:370;nikkaji:J247.898F;nikkaji:J33.09…	0	Initializing
Initial			MNXM3673	Ni(2+)		Ni	58.693	2	bigg:ni2;biopath:Ni2+;brenda:BG28862;cas:14701-22-5;cas:7440-02-0;chebi:28112;chebi:49786;chemspider:909;ec:1.1.1.261;ec:1.12.1.2;ec:1.12.1.3;ec:1.12.1.5;ec:1.12.2.1;ec:1.12.5.1;ec:1.12.7.2;ec:1.12.98.1;ec:1.12.98.3;ec:1.12.99.6;ec:1.13.11.53;ec:1.2.7.4;ec:1.2.99.2;ec:2.3.1.169;ec:3.5.1.5;ec:3.5.1.87;ec:3.6.3.24;foodb:FDB013444;gmelin:16229;gmelin:6859;het:NI;hmdb:HMDB02457;kegg:C00291;kegg:C1960…	0	Initializing
Initial			MNXM368	sn-glycero-3-phosphoethanolamine zwitterion		C5H14NO6P	215.142	0	3dmet:B04786;beilstein:1785319;bigg:g3pe;biopath:sn-Glycero-3-phosphoethanolamine;brenda:BG20781;cas:1190-00-7;chebi:16929;chebi:36314;chebi:52330;chebi:57952;chemspider:4573608;hmdb:HMDB59660;kegg:C01233;metacyc:L-1-GLYCEROPHOSPHORYLETHANOL-AMINE;nikkaji:J247.900A;nugowiki:58057;pdb-ccd:GPE;pubchem:25200464;pubchem:4454;pubchem:5459861;reactome:1524023;reactome:REACT_124601;reactome_database_id_…	0	Initializing
Initial			MNXM37	L-glutamine zwitterion		C5H10N2O3	146.144	0	Argininosuccinic Aciduria (ASL): 207900; Carbamoyl Phosphate Synthetase Deficiency (cps): 237300; Hyperdibasic Aminoaciduria II. Lysinuric Protein Intolerance: 222700; Hyperinsulinism-hyperammonemia Syndrome: 606762; Hyperornithinemia with Gyrate Atrophy (hoga): 258870; Hyperornithinemia-hyperammonemia-homocitrullinuria [HHH-syndrome]: 238970; Propionic Acidemia. Ketotic Hyperglycinemia (PA): 606…	0	Initializing
Initial			MNXM370	2-ammonio-2-deoxy-D-glucopyranose 6-phosphate(1-)		C6H13NO8P	258.143	-1	3dmet:B01222;beilstein:2334881;bigg:gam6p;biopath:D-Glucosamine_6-phosphate;brenda:BG22727;cas:3616-42-0;chebi:12962;chebi:15873;chebi:47987;chebi:58725;chemspider:388356;drugbank:DB02657;ec:2.3.1.4;ec:2.6.1.16;ec:2.7.1.8;ec:3.5.1.25;ec:3.5.99.6;ec:5.4.2.10;foodb:FDB022515;het:GLP;hmdb:HMDB01254;kegg:C00352;knapsack:C00019580;metacyc:CPD-13469;metacyc:D-GLUCOSAMINE-6-P;metagene:.;metlin:6111;nikk…	0	Initializing
Initial			MNXM373	D-pantetheine 4'-phosphate		C11H21N2O7PS	356.332	-2	3dmet:B04774;bigg:pan4p;biopath:(R)-Pantetheine-4-prime-phosphate;brenda:BG2954;cas:2226-71-3;chebi:16858;chebi:26073;chebi:4222;chebi:47942;chebi:61723;chemspider:962;drugbank:DB03912;ec:2.7.1.34;ec:2.7.7.3;ec:4.1.1.36;foodb:FDB022609;het:1H1T;hmdb:HMDB01416;kegg:C01134;knapsack:C00007448;metacyc:PANTETHEINE-P;metacyc:PHOSPHOPANTOTHEINE-GROUP;nikkaji:J1.112.929C;nugowiki:1278;pdb-ccd:PNS;pdbeche…	0	Initializing
Initial			MNXM374	dADP(3-)		C10H12N5O9P2	408.178	-3	3dmet:B01188;beilstein:11523262;bigg:dadp;biopath:2-prime-Deoxyadenosine-5-prime-diphosphate;brenda:BG1869;cas:2793-06-8;cas:None;chebi:16174;chebi:57667;chemspider:19992628;ec:2.7.4.11;foodb:FDB022662;hmdb:HMDB01508;kegg:C00206;metacyc:DADP;metlin:6286;nikkaji:J247.700I;nugowiki:1367;pdb-ccd:DAT;pdbechem:DAT;pubchem:21125569;pubchem:3506;pubchem:53477733;reactome:500087;reactome:REACT_21649;reac…	0	Initializing
Initial			MNXM376	hydroquinone		C6H6O2	110.111	0	3dmet:B00121;beilstein:605970;bigg:hqn;brenda:BG46027;cas:123-31-9;chebi:17594;chemspider:764;ec:1.13.11.66;ec:1.14.13.64;ec:1.17.5.1;ec:1.6.5.6;ec:2.4.1.218;ec:4.1.1.62;foodb:FDB000885;gmelin:2742;het:HQE;hmdb:HMDB02434;kegg:C00530;kegg:C15603;knapsack:C00002656;ligandbox:D00073;metacyc:HYDROQUINONE;metlin:6681;nikkaji:J2.929G;nugowiki:2017;pdb-ccd:HQE;pubchem:17396595;pubchem:3812;pubchem:78471…	0	Initializing
Initial			MNXM377	indole		C8H7N	117.148	0	BLUE DIAPER SYNDROME: 300;3dmet:B01251;beilstein:107688;beilstein:107693;bigg:indole;biopath:Indole;brenda:BG26505;cas:120-72-9;cas:271-26-1;chebi:16881;chebi:35579;chebi:35581;chemspider:776;drugbank:DB04532;ec:1.13.11.17;ec:1.14.13.137;ec:4.1.1.92;ec:4.1.2.8;ec:4.1.99.1;ec:4.2.1.122;foodb:FDB012008;gmelin:2037578;gmelin:3477;het:IND;hmdb:HMDB00738;kegg:C00463;knapsack:C00001418;metacyc:INDOLE;m…	0	Initializing
Initial			MNXM378	salicylate		C7H5O3	137.113	-1	3dmet:B00179;beilstein:3605209;beilstein:774890;bigg:salc;brenda:BG36387;cas:63-36-5;cas:69-72-7;chebi:16914;chebi:30762;chemspider:331;chemspider:4964;drugbank:DB00936;ec:1.14.13.1;ec:1.2.1.65;ec:3.1.1.55;ec:4.1.1.91;ec:4.2.99.21;foodb:FDB000882;gmelin:3417;gmelin:3418;het:SAL;hmdb:HMDB01895;kegg:C00805;knapsack:C00000206;ligandbox:D00097;metacyc:CPD-110;metlin:616;nikkaji:J2.370A;nugowiki:1486;…	0	Initializing
Initial			MNXM379	O-phospho-L-serine		C3H6NO6P	183.057	-2	3dmet:B01366;beilstein:1726826;bigg:pser-L;biopath:O-Phospho-L-serine;brenda:BG36327;cas:17885-08-4;cas:407-41-0;chebi:15811;chebi:57524;chemspider:5415612;chemspider:62074;ec:2.5.1.65;ec:2.5.1.76;ec:2.6.1.52;ec:2.7.1.80;ec:3.1.3.3;foodb:FDB021926;gmelin:675662;het:SEP;hmdb:HMDB00272;kegg:C01005;knapsack:C00007287;metacyc:3-P-SERINE;metlin:5270;nikkaji:J136.545B;nugowiki:200;pdb-ccd:SEP;pubchem:4…	0	Initializing
Initial			MNXM38	FADH2		C27H33N9O15P2	785.55	-2	beilstein:1208989;bigg:fadh2;biopath:FADH2;brenda:BG14279;cas:1910-41-4;chebi:17877;chebi:58307;chemspider:393487;ec:1.1.98.3;ec:1.14.14.11;ec:1.14.14.7;ec:1.14.14.8;ec:1.14.14.9;ec:1.14.20.2;ec:1.17.99.5;ec:1.3.8.2;ec:1.5.1.37;ec:1.5.1.45;ec:5.2.1.13;foodb:FDB022483;het:FDA;hmdb:HMDB01197;kegg:C01352;metacyc:FADH2;metlin:6073;nikkaji:J792.632D;nugowiki:1075;pdb-ccd:FDA;pdbechem:FDA;pubchem:25244…	0	Initializing
Initial			MNXM3809	2-deoxy-D-glucose 6-phosphate(2-)		C6H11O8P	242.121	-2	brenda:BG22584;chebi:16043;chebi:57615;ec:3.1.3.68;kegg:C06369;metacyc:2-DEOXY-D-GLUCOSE-6-PHOSPHATE;nikkaji:J818.256F;pdb-ccd:D6G;pubchem:25244181;pubchem:8605;seed:cpd03805	0	Initializing
Initial			MNXM3817	2-O-(beta-D-glucosyl)-sn-glycerol		C9H18O8	254.234	0	beilstein:1345041;beilstein:84013;brenda:BG27979;chebi:17765;chemspider:391519;ec:3.1.3.69;kegg:C11546;metacyc:2-BETA-D-GLUCOSYL-SN-GLYCEROL;nikkaji:J15.667A;pubchem:13713;pubchem:443265;seed:cpd08376	0	Initializing
Initial			MNXM38283	5-oxoprolinate		C5H6NO3	128.106	-1	beilstein:4135383;beilstein:82131;bigg:5oxpro;cas:149-87-1;cas:4042-36-8;cas:98-79-3;chebi:16010;chebi:57606;chemspider:4451146;chemspider:485;ec:4.3.2.6;foodb:FDB022254;gmelin:327019;hmdb:HMDB00805;metacyc:5-OXOPROLINE;metlin:5769;nugowiki:723;pubchem:499;pubchem:5289118;reaxys:82131;seed:cpd01293;wikipedia:Pyroglutamic_acid	0	Initializing
Initial			MNXM38297	5-S-methyl-5-thio-alpha-D-ribofuranose		C6H12O4S	180.222	0	3dmet:B01630;bigg:5mtr;brenda:BG34490;cas:23656-67-9;chebi:45738;chemspider:388938;foodb:FDB022418;hmdb:HMDB01087;kegg:C03089;metlin:5995;nikkaji:J1.615.621C;nugowiki:978;pdbechem:SR1;pubchem:439904;pubchem:5987;reaxys:21337395;seed:cpd01981;upa:UPC03089	0	Initializing
Initial			MNXM383	(indol-3-yl)acetate		C10H8NO2	174.176	-1	3dmet:B00206;beilstein:143358;beilstein:3906817;bigg:ind3ac;biopath:Indole-3-acetate;brenda:BG2044;cas:87-51-4;chebi:16411;chebi:30854;chemspider:779;chemspider:780;ec:1.14.13.168;ec:1.2.3.7;ec:2.4.1.121;ec:6.3.2.20;foodb:FDB000933;gmelin:143197;gmelin:329972;het:IAC;hmdb:HMDB00197;kegg:C00954;knapsack:C00000100;metacyc:INDOLE_ACETATE_AUXIN;metlin:5211;nikkaji:J5.156J;nugowiki:139;pdb-ccd:IAC;pub…	0	Initializing
Initial			MNXM386	thymine		C5H6N2O2	126.113	0	DIHYDROPYRIMIDINASE (DHPA): 410;3dmet:B00051;beilstein:607626;bigg:thym;biopath:Thymine;brenda:BG20937;cas:65-71-4;chebi:17821;chemspider:1103;drugbank:DB03462;ec:1.14.11.6;ec:1.14.14.n1;ec:1.14.99.46;ec:1.17.99.4;ec:1.3.1.1;ec:2.4.2.4;foodb:FDB021922;gmelin:278790;het:TDR;hmdb:HMDB00262;kegg:C00178;knapsack:C00001511;metacyc:THYMINE;metagene:DIHYDROPYRIMIDINE DEHYDROGENASE DEFICIENCY (DHPD): 334…	0	Initializing
Initial			MNXM3863	4-hydroxyphenyl acetate		C8H8O3	152.147	0	3dmet:B00153;beilstein:1940871;bigg:4hphac;brenda:BG26671;brenda:BG26685;cas:156-38-7;cas:3233-32-7;chebi:18101;chebi:31128;chebi:48999;chemspider:124;chemspider:3881560;ec:1.14.13.18;ec:1.14.13.3;ec:1.14.13.84;ec:1.14.14.9;ec:1.2.1.53;ec:1.2.3.13;ec:4.1.1.83;foodb:FDB010534;het:4HP;hmdb:HMDB00020;kegg:C00642;kegg:C13636;metacyc:4-HYDROXYPHENYLACETATE;metlin:130;nikkaji:J5.873D;nikkaji:J83.249I;n…	0	Initializing
Initial			MNXM3867	4-nitrophenyl phosphate		C6H4NO6P	217.073	-2	brenda:BG36352;cas:330-13-2;chebi:17440;chebi:61146;chemspider:3874764;drugbank:DB04214;ec:3.1.3.41;kegg:C03360;metacyc:CPD-194;nikkaji:J32.922C;pdb-ccd:4NP;pdbechem:4NP;pubchem:4686862;pubchem:6198;reaxys:3680906;seed:cpd02135;|wikipedia|:Para-Nitrophenylphosphate	0	Initializing
Initial			MNXM388	5-amino-1-(5-phosphonato-D-ribosyl)imidazol-3-ium		C8H13N3O7P	294.178	-1	3dmet:B01653;bigg:air;biopath:5-prime-Phosphoribosyl-5-aminoimidazole;brenda:BG25911;cas:25635-88-5;chebi:28843;chebi:58592;chemspider:141854;ec:4.1.1.21;ec:4.1.99.17;ec:6.3.3.1;ec:6.3.4.18;foodb:FDB022504;het:AIR;hmdb:HMDB01235;kegg:C03373;knapsack:C00019655;metacyc:5-PHOSPHORIBOSYL-5-AMINOIMIDAZOLE;metlin:6097;nikkaji:J17.002J;nugowiki:1106;pdb-ccd:AIR;pubchem:161500;pubchem:44229244;pubchem:62…	0	Initializing
Initial			MNXM389	3-methylbut-2-enoyl-CoA		C26H38N7O17P3S	845.603	-4	3dmet:B04879;bigg:3mb2coa;biopath:3-Methylcrotonyl-CoA;brenda:BG87316;cas:793193-48-3;chebi:15486;chebi:57344;chemspider:388909;ec:1.3.8.4;ec:1.3.99.10;ec:6.4.1.4;foodb:FDB022652;hmdb:HMDB01493;kegg:C03069;metacyc:3-METHYL-CROTONYL-COA;metagene:3-METHYL-CROTONYL-GLYCINURIA: 27;metlin:6277;nikkaji:J1.710.034C;nugowiki:1355;pubchem:25244212;pubchem:439869;pubchem:5969;reactome:70744;reactome:REACT_…	0	Initializing
Initial			MNXM39	formate		CHO2	45.017	-1	3dmet:B01142;beilstein:1209246;beilstein:1901205;bigg:for;biopath:Formate;brenda:BG28488;cas:64-18-6;cas:71-47-6;chebi:15740;chebi:30751;chemspider:277;chemspider:278;drugbank:DB01942;ec:1.1.99.33;ec:1.13.11.41;ec:1.13.11.53;ec:1.13.11.54;ec:1.13.11.72;ec:1.14.13.70;ec:1.14.99.21;ec:1.2.1.2;ec:1.2.1.43;ec:1.2.1.46;ec:1.2.99.4;ec:2.3.1.54;ec:2.7.2.6;ec:2.8.3.16;ec:3.1.2.10;ec:3.1.2.12;ec:3.5.1.10;…	0	Initializing
Initial			MNXM39043	7,8-Dihydroneopterin		C9H13N5O4	255.231	0	3dmet:B04970;beilstein:2291612;beilstein:7096689;beilstein:8572370;bigg:dhnpt;biopath:Dihydroneopterin;brenda:BG27500;cas:1218-98-0;chebi:17001;chebi:71175;chemspider:58584;chemspider:639;drugbank:DB04425;ec:4.1.2.25;foodb:FDB022940;hmdb:HMDB02275;kegg:C04874;knapsack:C00007312;metacyc:CPD-11770;metacyc:DIHYDRO-NEO-PTERIN;metlin:6588;nikkaji:J976.376G;nugowiki:1858;pdbechem:NPR;pubchem:45479435;p…	0	Initializing
Initial			MNXM392	3-hydroxypyruvate		C3H3O4	103.054	-1	3dmet:B00049;beilstein:1721079;beilstein:3904014;bigg:hpyr;biopath:Hydroxypyruvate;brenda:BG89123;cas:1113-60-6;chebi:17180;chebi:30841;chemspider:3397158;chemspider:939;drugbank:DB02951;ec:1.1.1.29;ec:1.1.1.81;ec:1.4.1.7;ec:2.6.1.45;ec:2.6.1.51;ec:4.1.1.40;ec:5.3.1.22;foodb:FDB008112;het:3PY;hmdb:HMDB01352;kegg:C00168;knapsack:C00007563;metacyc:OH-PYR;metlin:482;nikkaji:J515.825G;nugowiki:1214;p…	0	Initializing
Initial			MNXM394	dTTP		C10H13N2O14P3	478.137	-4	3dmet:B01249;beilstein:4284328;beilstein:4628471;beilstein:71453;bigg:dttp;biopath:2-prime-Deoxythymidine-5-prime-triphosphate;brenda:BG1479;cas:365-08-2;chebi:18077;chebi:37568;chebi:58370;chemspider:10160750;chemspider:58493;drugbank:DB02452;ec:2.7.7.24;ec:2.7.7.32;ec:3.6.1.39;foodb:FDB022565;het:TTP;hmdb:HMDB01342;kegg:C00459;knapsack:C00019695;metacyc:TTP;nikkaji:J193.870C;nugowiki:1204;pdb-c…	0	Initializing
Initial			MNXM395	N-acetyl-D-galactosamine		C8H15NO6	221.208	0	3dmet:B04773;beilstein:1429037;bigg:acgal;brenda:BG36283;cas:14215-68-0;cas:1811-31-0;chebi:28037;kegg:C01132;metacyc:N-acetyl-D-galactosamine;nikkaji:J199.634G;pdb-ccd:A2G;pubchem:4363;reaxys:1429037;seed:cpd00832	0	Initializing
Initial			MNXM396	3-hydroxy-2-isobutyrate		C4H7O3	103.097	-1	beilstein:1745484;bigg:3hmp;brenda:BG92022;cas:2068-83-9;chebi:11805;chebi:18064;ec:1.1.1.31;ec:3.1.2.4;kegg:C01188;metacyc:3-HYDROXY-ISOBUTYRATE;nikkaji:J740.168J;pubchem:4414;seed:cpd00876	0	Initializing
Initial			MNXM397	7,8-dihydroneopterin 3'-triphosphate(4-)		C9H12N5O13P3	491.139	-4	3dmet:B01801;bigg:ahdt;biopath:Dihydroneopterin_triphosphate;brenda:BG27775;cas:20574-65-6;chebi:18372;chebi:58462;chemspider:108735;ec:3.5.4.16;ec:3.6.1.n4;ec:4.1.2.50;ec:4.2.3.12;foodb:FDB022349;hmdb:HMDB00980;kegg:C04895;knapsack:C00007510;metacyc:DIHYDRONEOPTERIN-P3;metlin:5917;nikkaji:J642.224A;nugowiki:881;pubchem:121885;pubchem:25201779;pubchem:7446;seed:cpd02978;upa:UPC04895	0	Initializing
Initial			MNXM3990	fa1		C14H27O2	227.363	-1	bigg:fa1;seed:cpd11430	0	Initializing
Initial			MNXM4	O2		O2	31.999	0	3dmet:B00001;bigg:o2;biopath:Oxygen;brenda:BG36249;cas:7782-44-7;chebi:15379;chebi:26689;chebi:27140;chebi:29793;chemspider:952;ec:1.1.3.10;ec:1.1.3.11;ec:1.1.3.12;ec:1.1.3.13;ec:1.1.3.14;ec:1.1.3.15;ec:1.1.3.16;ec:1.1.3.17;ec:1.1.3.18;ec:1.1.3.19;ec:1.1.3.21;ec:1.1.3.23;ec:1.1.3.27;ec:1.1.3.28;ec:1.1.3.29;ec:1.1.3.3;ec:1.1.3.37;ec:1.1.3.38;ec:1.1.3.39;ec:1.1.3.4;ec:1.1.3.40;ec:1.1.3.41;ec:1.1.3.…	0	Initializing
Initial			MNXM40	malonyl-CoA(5-)		C24H33N7O19P3S	848.541	-5	3dmet:B04627;bigg:malcoa;biopath:Malonyl-CoA;brenda:BG13046;cas:524-14-1;chebi:15531;chebi:57384;chemspider:10213;drugbank:DB04524;ec:1.2.1.75;ec:2.1.1.197;ec:2.3.1.112;ec:2.3.1.113;ec:2.3.1.114;ec:2.3.1.115;ec:2.3.1.116;ec:2.3.1.119;ec:2.3.1.146;ec:2.3.1.151;ec:2.3.1.156;ec:2.3.1.159;ec:2.3.1.161;ec:2.3.1.165;ec:2.3.1.170;ec:2.3.1.172;ec:2.3.1.177;ec:2.3.1.194;ec:2.3.1.206;ec:2.3.1.208;ec:2.3.1.…	0	Initializing
Initial			MNXM401	guanosine		C10H13N5O5	283.241	0	HYPERPHENYLALANIEMIA DUE TO GUANOSINE TRIPHOSPHATE CYCLOHYDROLASE DEFICIENCY: 355; PURINE NUCLEOSIDE PHOSPHORYLASE DIFICIENCY: 403;3dmet:B01233;beilstein:625911;bigg:gsn;biopath:Guanosine;brenda:BG85516;cas:118-00-3;chebi:16750;chemspider:6544;drugbank:DB02857;ec:2.4.2.15;ec:3.5.4.15;foodb:FDB003632;gmelin:55323;het:GMP;hmdb:HMDB00133;kegg:C00387;knapsack:C00019679;metacyc:CPD-15142;metacyc:GUANO…	0	Initializing
Initial			MNXM4010	L-histidinal		C6H10N3O	140.163	1	3dmet:B01518;brenda:BG23726;cas:23784-15-8;chebi:27676;chebi:64802;chemspider:754;foodb:FDB028877;hmdb:HMDB12234;kegg:C01929;knapsack:C00007495;metacyc:HISTIDINAL;nikkaji:J36.234D;nugowiki:10959;pdb-ccd:HSO;pubchem:25244065;pubchem:5035;pubchem:775;seed:cpd01324	0	Initializing
Initial			MNXM402	laurate		C12H23O2	199.31	-1	3dmet:B00483;beilstein:1099477;beilstein:3588839;bigg:ddca;brenda:BG4161;cas:143-07-7;chebi:18262;chebi:30805;chemspider:3361474;chemspider:3756;drugbank:DB03017;foodb:FDB003010;gmelin:103520;gmelin:333430;het:DAO;hmdb:HMDB00638;kegg:C02679;knapsack:C00001221;lipid:LMFA01010012;lipidbank:DFA0012;lipidmaps:LMFA01010012;metacyc:DODECANOATE;metlin:5611;nci:5026;nikkaji:J2.548H;nugowiki:557;pdb-ccd:D…	0	Initializing
Initial			MNXM4026	L-alanyl-L-glutamate		C8H13N2O5	217.199	-1	bigg:LalaLglu;cas:13187-90-1;chebi:61396;chebi:61565;chemspider:5370726;ec:5.1.1.n1;hmdb:HMDB28686;metacyc:CPD0-1445;nugowiki:27344;pubchem:7006474;reaxys:1728476;seed:cpd15388	0	Initializing
Initial			MNXM404	4-methyl-2-oxopentanoate		C6H9O3	129.134	-1	3dmet:B00066;beilstein:3904096;bigg:4mop;biopath:4-Methyl-2-oxopentanoate;brenda:BG21707;brenda:BL311188;cas:816-66-0;chebi:17865;chebi:48430;chemspider:2766269;chemspider:69;drugbank:DB03229;ec:1.1.1.85;ec:1.2.1.25;ec:1.4.1.9;ec:2.6.1.42;ec:2.6.1.6;foodb:FDB012607;het:COI;hmdb:HMDB00695;kegg:C00233;knapsack:C00019677;metacyc:2K-4CH3-PENTANOATE;metlin:5663;nikkaji:J39.557I;nugowiki:614;pdb-ccd:CO…	0	Initializing
Initial			MNXM4046	N(omega),N(omega)-dimethyl-L-arginine		C8H19N4O2	203.262	1	3dmet:B00612;beilstein:2261521;brenda:BG26269;cas:102783-24-4;cas:30315-93-6;chebi:17929;chebi:58326;chemspider:110375;drugbank:DB01686;ec:3.5.3.18;foodb:FDB000508;het:DA2;hmdb:HMDB01539;kegg:C03626;metacyc:CPD-596;metlin:6309;nikkaji:J440.804G;nugowiki:1394;pdb-ccd:DA2;pdbechem:DA2;pubchem:123831;pubchem:25203330;pubchem:6410;seed:cpd02279	0	Initializing
Initial			MNXM40494	ala-asp		C7H11N2O5	203.173	-1	cas:20727-65-5;chemspider:5362971;hmdb:HMDB28683;metacyc:CPD-13404;metacyc:CPD0-1944;nugowiki:27341;pubchem:54758706;pubchem:6995001;seed:cpd11593	0	Initializing
Initial			MNXM40495	L-alanyl-L-glutamine		C8H15N3O4	217.222	0	cas:39537-23-0;hmdb:HMDB28685;metacyc:CPD-13403;nugowiki:27343;pubchem:7014883;seed:cpd11587	0	Initializing
Initial			MNXM40496	ala-his		C9H14N4O3	226.232	0	hmdb:HMDB28689;metacyc:CPD-13401;nugowiki:27347;pubchem:44369160;seed:cpd11584	0	Initializing
Initial			MNXM405	5-aminolevulinate		C5H9NO3	131.13	0	3dmet:B00110;beilstein:1759139;beilstein:3937762;bigg:5aop;biopath:5-Aminolevulinate;brenda:BG48824;cas:106-60-5;chebi:12109;chebi:17549;chebi:356416;chemspider:134;drugbank:DB00855;ec:2.3.1.37;ec:2.6.1.43;ec:4.2.1.24;ec:5.4.3.8;foodb:FDB022452;hmdb:HMDB01149;kegg:C00430;knapsack:C00007378;ligandbox:D07567;lipidmaps:LMFA01100055;metacyc:5-AMINO-LEVULINATE;metlin:6037;nikkaji:J38.537I;nugowiki:103…	0	Initializing
Initial			MNXM4053	N-acetylmuramoyl-L-alaninate		C14H23N2O9	363.34	-1	3dmet:B01618;bigg:acmama;brenda:BG5567;cas:2497-02-1;chebi:28920;chebi:62542;kegg:C02999;nikkaji:J2.740.336K;pubchem:5908;seed:cpd01923	0	Initializing
Initial			MNXM407	S-methyl-5-thio-alpha-D-ribose 1-phosphate(2-)		C6H11O7PS	258.186	-2	3dmet:B01722;bigg:5mdr1p;brenda:BG22572;cas:72843-83-5;chebi:27859;chebi:58533;ec:2.4.2.28;ec:2.4.2.44;ec:2.7.1.100;ec:5.3.1.23;foodb:FDB022341;hmdb:HMDB00963;kegg:C04188;metacyc:CPD-444;metlin:5909;nikkaji:J2.401.247F;nugowiki:867;pubchem:52940236;pubchem:53477720;pubchem:6864;seed:cpd02574;upa:UPC04188	0	Initializing
Initial			MNXM408	spermine(4+)		C10H30N4	206.372	4	3dmet:B01325;beilstein:1750791;bigg:sprm;biopath:Spermine;brenda:BG1877;cas:71-44-3;chebi:15746;chebi:45725;chemspider:1072;chemspider:394003;drugbank:DB00127;ec:1.5.3.13;ec:1.5.3.14;ec:1.5.3.16;ec:1.5.3.17;ec:2.5.1.22;foodb:FDB003225;gmelin:454653;het:SPM;hmdb:HMDB01256;kegg:C00750;knapsack:C00001432;metacyc:SPERMINE;metlin:255;nikkaji:J5.246I;nugowiki:1124;pdb-ccd:SPK;pdbechem:SPK;pdbechem:SPM;…	0	Initializing
Initial			MNXM409	5-(methylsulfanyl)-2,3-dioxopentyl phosphate(2-)		C6H9O6PS	240.171	-2	beilstein:11409870;bigg:dkmpp;brenda:BG36912;cas:115974-73-7;chebi:50604;chebi:58828;chemspider:545;ec:3.1.3.77;ec:4.2.1.109;ec:5.3.2.5;ec:5.3.2.n1;hmdb:HMDB59620;kegg:C15650;metacyc:CPD-8999;nikkaji:J2.178.133I;nugowiki:58017;pubchem:17396640;pubchem:25244990;pubchem:561;seed:cpd11295;upa:UPC15650	0	Initializing
Initial			MNXM41	D-glucopyranose		C6H12O6	180.156	0	2-KETOGLUTARATE DEHYDROGENASE COMPLEX DEFICIENCY: 401; 21-HYDROXYLASE DEFICIENCY (CYP21): 235; 3-BETA-HYDROXYSTEROID DEHYDROGENASE DEFICIENCY: 95; 3-HYDROXY-3-METHYLGLUTARYL-CoA LYASE DEFICIENCY: 4; 3-METHYL-CROTONYL-GLYCINURIA: 27; 3-METHYLGLUTACONIC ACIDURIA (TYPE I): 23; ACTH DEFICIENCY, ISOLATED: 47; ADRENAL HYPOPLASIA. ADDISON DISEASE, X-LINKED: 45; ASPHYXIA [DD]: 408; BECKWITH-WIEDEMANN SYN…	0	Initializing
Initial			MNXM410	coproporphyrinogen III(4-)		C36H40N4O8	656.725	-4	3dmet:B00571;beilstein:1208502;bigg:cpppg3;biopath:Coproporphyrinogen_III;brenda:BG36549;cas:2624-63-7;chebi:15439;chebi:57309;chemspider:20171552;chemspider:315;ec:1.3.3.3;ec:1.3.99.22;ec:4.1.1.37;foodb:FDB022518;het:CP3;hmdb:HMDB01261;kegg:C03263;knapsack:C00007284;metacyc:COPROPORPHYRINOGEN_III;metlin:6116;nikkaji:J313.191B;nugowiki:1129;pdb-ccd:CP3;pdbechem:CP3;pubchem:20849114;pubchem:321;pu…	0	Initializing
Initial			MNXM4100	a quinol		C6H6O2	110.111	0	brenda:BG94592;metacyc:Reduced-Quinones;seed:cpd00415	0	Initializing
Initial			MNXM411	dCDP(3-)		C9H12N3O10P2	384.153	-3	3dmet:B01317;beilstein:11523255;bigg:dcdp;biopath:2-prime-Deoxycytidine-5-prime-diphosphate;brenda:BG27662;brenda:BG27663;cas:800-73-7;cas:None;chebi:28846;chebi:58593;chemspider:132961;chemspider:19986689;ec:2.7.4.14;ec:2.7.4.25;foodb:FDB022510;het:YYY;hmdb:HMDB01245;kegg:C00705;metacyc:DCDP;metlin:6105;nikkaji:J247.701G;nugowiki:1114;pdb-ccd:YYY;pubchem:150855;pubchem:21122964;pubchem:3972;seed…	0	Initializing
Initial			MNXM4133	XDP		C10H11N4O12P2	441.161	-3	beilstein:4283676;beilstein:7400006;bigg:xdp;brenda:BG1012;chebi:10048;chebi:59884;kegg:C01337;metacyc:XDP;nikkaji:J864.156K;patent:US4880918;pubchem:25203240;pubchem:4545;seed:cpd00972	0	Initializing
Initial			MNXM414	uroporphyrinogen III(8-)		C40H36N4O16	828.731	-8	3dmet:B00231;beilstein:605190;bigg:uppg3;biopath:Uroporphyrinogen_III;brenda:BG18132;cas:1976-85-8;chebi:15437;chebi:57308;chemspider:1146;ec:2.1.1.107;ec:4.1.1.37;ec:4.2.1.75;foodb:FDB022417;gmelin:1166130;het:UP2;hmdb:HMDB01086;kegg:C01051;knapsack:C00007373;metacyc:UROPORPHYRINOGEN-III;metagene:CONGENITAL ERYTHTOPOIETIC PORPHYRIA (CEP, G??NTHER DISEASE): 417;metlin:79;nikkaji:J39.044E;nugowiki…	0	Initializing
Initial			MNXM415	(R)-4'-phosphopantothenate		C9H15NO8P	296.191	-3	3dmet:B00592;beilstein:4754999;beilstein:9284851;bigg:4ppan;biopath:(R)-4-prime-Phosphopantothenate;brenda:BG27939;cas:5875-50-3;chebi:10986;chebi:12886;chebi:15905;chebi:20891;chemspider:128;ec:2.7.1.33;ec:6.3.2.36;ec:6.3.2.5;foodb:FDB022373;hmdb:HMDB01016;kegg:C03492;knapsack:C00019685;metacyc:4-P-PANTOTHENATE;metlin:3427;nikkaji:J1.877.906D;nugowiki:914;pdb-ccd:PAZ;pubchem:131;pubchem:16755653…	0	Initializing
Initial			MNXM418	O-acetyl-L-serine zwitterion		C5H9NO4	147.129	0	3dmet:B00213;bigg:acser;biopath:O-Acetyl-L-serine;brenda:BG21345;cas:5147-00-2;cas:66638-22-0;chebi:17981;chebi:58340;chemspider:89874;drugbank:DB01837;ec:2.3.1.30;ec:2.5.1.47;ec:2.5.1.50;ec:2.5.1.51;ec:2.5.1.52;ec:2.5.1.53;foodb:FDB023094;het:OAS;hmdb:HMDB03011;kegg:C00979;knapsack:C00007459;metacyc:ACETYLSERINE;metlin:3270;nikkaji:J37.500D;nugowiki:2594;pdb-ccd:OAS;pubchem:25245438;pubchem:4228…	0	Initializing
Initial			MNXM42	L-aspartate(1-)		C4H6NO4	132.095	-1	3dmet:B00015;beilstein:1723530;beilstein:4133557;bigg:asp-L;biopath:L-Aspartate;brenda:BG19556;cas:56-84-8;chebi:17053;chebi:29991;chebi:29993;chemspider:4573879;chemspider:5745;drugbank:DB00128;ec:1.4.1.21;ec:1.4.3.15;ec:1.4.3.16;ec:2.1.3.2;ec:2.3.1.17;ec:2.6.1.1;ec:2.6.1.31;ec:2.6.1.35;ec:2.6.1.70;ec:2.6.1.78;ec:2.7.2.4;ec:3.5.1.1;ec:3.5.1.15;ec:3.5.1.26;ec:3.5.1.38;ec:3.5.1.7;ec:3.5.1.8;ec:3.5…	0	Initializing
Initial			MNXM420	thymidine		C10H14N2O5	242.229	0	3dmet:B01191;beilstein:89285;bigg:thymd;biopath:Thymidine;brenda:BG991;brenda:BG992;cas:3424-98-4;cas:50-89-5;chebi:17748;chebi:63624;chemspider:1102;chemspider:140081;chemspider:5585;drugbank:DB01265;drugbank:DB04485;ec:2.4.2.4;ec:2.7.1.21;ec:3.1.3.35;foodb:FDB012757;gmelin:282610;het:LLT;het:THM;hmdb:HMDB00273;hmdb:HMDB15394;kegg:C00214;kegg:D06675;knapsack:C00019698;ligandbox:D06675;metacyc:TH…	0	Initializing
Initial			MNXM42005	Amylose		C14H26O11	370.35	0	brenda:BG93007;cas:9005-82-7;chebi:28102;foodb:FDB001130;hmdb:HMDB03403;metlin:6917;nugowiki:2984;pubchem:53477771;seed:cpd11735	0	Initializing
Initial			MNXM421	4-aminobenzoate		C7H6NO2	136.128	-1	3dmet:B00134;beilstein:3904778;beilstein:471605;bigg:4abz;biopath:4-Aminobenzoate;brenda:BG25104;cas:150-13-0;cas:2906-28-7;chebi:17836;chebi:30753;chemspider:4710;chemspider:953;drugbank:DB02362;ec:1.14.13.27;ec:2.5.1.15;ec:4.1.1.24;ec:4.1.3.38;foodb:FDB001037;gmelin:50150;gmelin:82609;het:PAB;hmdb:HMDB01392;kegg:C00568;knapsack:C00001401;ligandbox:D02456;metacyc:P-AMINO-BENZOATE;metlin:3261;nik…	0	Initializing
Initial			MNXM4217	1,2-Diacyl-sn-glycerol dioctadecanoyl		C39H76O5	625.018	0	bigg:12dgr180;seed:cpd15311	0	Initializing
Initial			MNXM422	4-ammoniobutanal		C4H10NO	88.128	1	3dmet:B00129;bigg:4abutn;biopath:4-Aminobutanal;brenda:BG36390;cas:4390-05-0;chebi:17769;chebi:58264;chemspider:115;ec:1.2.1.19;ec:1.4.3.10;ec:1.5.3.14;ec:1.5.99.6;ec:2.6.1.82;foodb:FDB022412;hmdb:HMDB01080;kegg:C00555;knapsack:C00019656;metacyc:4-AMINO-BUTYRALDEHYDE;metlin:3225;nikkaji:J38.531J;nugowiki:971;pubchem:118;pubchem:25245200;pubchem:3835;seed:cpd00434;upa:UPC00555	0	Initializing
Initial			MNXM42263	antimonous acid		H3O3Sb	172.782	0	chebi:30297;chebi:49870;chemspider:4892635;drugbank:DB02453;gmelin:558348;metacyc:ANTIMONITE;metacyc:CPD0-2039;pdbechem:SBO;pubchem:6338574;seed:cpd11598;|wikipedia|:Antimonite	0	Initializing
Initial			MNXM423	ITP		C10H11N4O14P3	504.134	-4	3dmet:B01153;beilstein:4344695;bigg:itp;brenda:BG1200;cas:132-06-9;chebi:16039;chebi:57614;chebi:61402;chemspider:8265;ec:3.5.4.18;foodb:FDB021902;het:ITT;hmdb:HMDB00189;kegg:C00081;metacyc:ITP;metlin:5204;nikkaji:J38.562J;nugowiki:132;pdb-ccd:ITT;pubchem:3381;pubchem:44275035;pubchem:8583;reactome:2509836;reactome:REACT_151581;reactome_database_id_release_44:2509836;reaxys:5209456;reaxys:600524;…	0	Initializing
Initial			MNXM4239	1-Nitronaphthalene-5,6-oxide		C10H7NO3	189.167	0	kegg:C14800;nikkaji:J2.789.422D;pubchem:17395798;seed:cpd10497	0	Initializing
Initial			MNXM42463	arabinan		(C15H24O12)n			chebi:22590;kegg:C02474;pubchem:5489;seed:cpd12115	0	Initializing
Initial			MNXM42654	Arsenobetaine		C5H11AsO2	178.061	0	cas:64436-13-1;chemspider:43109;foodb:FDB011219;hmdb:HMDB33206;kegg:C19331;knapsack:C00033652;nugowiki:31864;pubchem:124490003;pubchem:47364;seed:cpd11597	0	Initializing
Initial			MNXM427	D-mannopyranose 6-phosphate(2-)		C6H11O9P	258.12	-2	3dmet:B01204;beilstein:2056781;beilstein:4704942;bigg:man6p;brenda:BG22644;cas:3672-15-9;cas:None;chebi:17369;chebi:48066;chebi:58735;ec:1.1.1.224;ec:2.7.1.7;ec:5.3.1.8;ec:5.4.2.8;kegg:C00275;knapsack:C00007307;nikkaji:J817.412A;pdb-ccd:M6D;pubchem:3572;reactome:532562;reactome:REACT_22559;reactome_database_id_release_44:532562;seed:cpd00235;upa:UPC00275;wikipedia:Mannose_6-phosphate	0	Initializing
Initial			MNXM429	6-O-phosphono-D-glucono-1,5-lactone		C6H9O9P	256.104	-2	3dmet:B01420;beilstein:7176900;bigg:6pgl;biopath:D-Glucono-1,5-lactone_6-phosphate;brenda:BG22089;cas:2641-81-8;cas:None;chebi:16938;chebi:57955;chemspider:388559;ec:1.1.1.49;ec:1.1.98.2;ec:1.1.99.34;ec:3.1.1.31;foodb:FDB022440;hmdb:HMDB01127;kegg:C01236;knapsack:C00019542;metacyc:D-6-P-GLUCONO-DELTA-LACTONE;metagene:.;metlin:6022;nikkaji:J40.067J;nugowiki:1014;pubchem:439452;pubchem:4457;pubchem…	0	Initializing
Initial			MNXM43	Cl(-)		Cl	35.453	-1	1; 103; 135; 136; 181; 23; 302; 320; 427; 49; 53; 96;beilstein:3587171;bigg:cl;brenda:BG28618;cas:16887-00-6;cas:7647-01-0;chebi:17883;chebi:17996;chemspider:306;chemspider:307;chemspider:4514529;ec:1.11.2.2;ec:1.13.11.49;ec:1.14.12.13;ec:1.14.12.9;ec:1.14.13.50;ec:1.14.14.7;ec:1.3.1.63;ec:1.97.1.8;ec:2.1.1.165;ec:2.5.1.94;ec:3.6.3.11;ec:3.8.1.1;ec:3.8.1.3;ec:3.8.1.5;ec:3.8.1.6;ec:3.8.1.7;ec:3.8.…	0	Initializing
Initial			MNXM432	dAMP		C10H12N5O6P	329.206	-2	3dmet:B01226;beilstein:3573917;bigg:damp;biopath:2-prime-Deoxyadenosine-5-prime-phosphate;brenda:BG1037;cas:653-63-4;chebi:17713;chebi:58245;chemspider:12079;chemspider:18735032;ec:2.7.1.76;ec:2.7.4.11;foodb:FDB022311;het:D5M;hmdb:HMDB00905;kegg:C00360;metacyc:DAMP;metlin:3461;nikkaji:J205.943F;nugowiki:817;pdb-ccd:D5M;pdbechem:D5M;pubchem:12599;pubchem:22848660;pubchem:3651;reactome:109386;react…	0	Initializing
Initial			MNXM435	D-glyceraldehyde		C3H6O3	90.078	0	3dmet:B00137;beilstein:1720474;beilstein:5726453;bigg:glyald;biopath:D-Glyceraldehyde;brenda:BG17856;cas:367-47-5;cas:453-17-8;chebi:17378;chemspider:19353178;ec:1.1.1.72;ec:2.2.1.11;ec:2.7.1.28;kegg:C00577;metacyc:GLYCERALD;nikkaji:J5.790H;pdb-ccd:3GR;pdbechem:3GR;pubchem:3856;pubchem:79014;seed:cpd00448	0	Initializing
Initial			MNXM436	dGDP(2-)		C10H12N5O10P2	424.177	-3	3dmet:B01227;beilstein:11523263;bigg:dgdp;biopath:2-prime-Deoxyguanosine-5-prime-diphosphate;brenda:BG52410;cas:102783-74-4;cas:3493-09-2;chebi:28862;chebi:58595;chemspider:388359;drugbank:DB03491;ec:2.7.4.12;foodb:FDB022338;het:DGI;hmdb:HMDB00960;kegg:C00361;knapsack:C00019355;metacyc:DGDP;metlin:5906;nikkaji:J366.498H;nugowiki:864;pdb-ccd:DGI;pubchem:25245673;pubchem:3652;pubchem:439220;reactom…	0	Initializing
Initial			MNXM439	(S)-3-methyl-2-oxovalerate		C6H9O3	129.134	-1	3dmet:B00887;3dmet:B01307;beilstein:1098987;beilstein:1722135;beilstein:1722136;beilstein:3904281;beilstein:3904283;bigg:3mop;biopath:(S)-3-Methyl-2-oxopentanoate;brenda:BG21699;brenda:BG21700;cas:1460-34-0;chebi:15614;chebi:28379;chebi:28654;chebi:35146;chebi:35932;chemspider:19951083;chemspider:46;ec:2.6.1.32;ec:2.6.1.42;ec:4.1.1.72;foodb:FDB021447;gmelin:971983;hmdb:HMDB00491;kegg:C00671;kegg:…	0	Initializing
Initial			MNXM4398	5-methyl-2-oxo-3-hexene-1,6-dioate		C7H6O5	170.12	-2	3dmet:B01090;bigg:2omcm;kegg:C07479;metacyc:CPD-9164;nikkaji:J2.765.058I;pubchem:25244911;pubchem:9682;seed:cpd04652	0	Initializing
Initial			MNXM440	2-dehydro-3-deoxy-D-gluconate		C6H9O6	177.132	-1	3dmet:B04648;bigg:2ddglcn;biopath:2-Dehydro-3-deoxygluconate;brenda:BG21850;cas:17510-99-5;cas:None;chebi:17032;chebi:57990;ec:1.1.1.126;ec:1.1.1.127;ec:2.7.1.45;ec:4.2.1.39;ec:4.2.1.7;ec:4.2.1.8;ec:4.3.1.9;kegg:C00204;metacyc:2-DEHYDRO-3-DEOXY-D-GLUCONATE;pdb-ccd:KDG;pubchem:3504;pubchem:44229111;reaxys:1724592;reaxys:6697389;seed:cpd00176;upa:UPC00204	0	Initializing
Initial			MNXM4419	6-phosphonato-beta-D-glucosyl-(1->4)-D-glucose(2-)		C12H21O14P	420.261	-2	beilstein:10613051;brenda:BG4106;chebi:17888;chebi:2233;chebi:58312;ec:2.7.1.85;ec:3.2.1.86;kegg:C04534;metacyc:CPD-507;pubchem:25244273;pubchem:7141;seed:cpd02760	0	Initializing
Initial			MNXM4428	acetamide		C2H5NO	59.067	0	3dmet:B00928;beilstein:1071207;beilstein:2231425;bigg:ad;brenda:BG15484;cas:60-35-5;chebi:27856;chebi:49028;chemspider:173;drugbank:DB02736;foodb:FDB008298;gmelin:1500;het:ACM;hmdb:HMDB31645;kegg:C06244;metacyc:ACETAMIDE;nikkaji:J2.339F;nugowiki:30303;pdb-ccd:ACM;pdbechem:ACM;pubchem:178;pubchem:8483;seed:cpd03734;um-bbd:c0658	0	Initializing
Initial			MNXM4457	alpha-D-xylose		C5H10O5	150.13	0	brenda:BG20424;cas:25990-60-7;cas:58-86-6;cas:6763-34-4;chebi:18222;chebi:28518;chemspider:5805;drugbank:DB03389;kegg:C01394;kegg:C02205;knapsack:C00007290;metacyc:XYLOSE;nikkaji:J2.806A;nikkaji:J8.437I;pdb-ccd:XYS;pubchem:4585;pubchem:5273;pubchem:6027;seed:cpd00154;seed:cpd01487	0	Initializing
Initial			MNXM446	(S)-3-hydroxybutanoyl-CoA(4-)		C25H38N7O18P3S	849.592	-4	3dmet:B04776;bigg:3hbcoa;biopath:(S)-3-Hydroxybutanoyl-CoA;brenda:BG13594;chebi:15453;chebi:57316;ec:1.1.1.157;ec:4.2.1.116;ec:5.1.2.3;kegg:C01144;metacyc:S-3-HYDROXYBUTANOYL-COA;nikkaji:J2.731.656E;pdb-ccd:3HC;pubchem:4375;pubchem:44237279;seed:cpd00842;um-bbd:c0030	0	Initializing
Initial			MNXM4477	Benzo[a]pyrene-7,8-diol		C20H14O2	286.324	0	cas:13345-25-0;kegg:C14852;nikkaji:J36.050C;pubchem:17395850;seed:cpd10549	0	Initializing
Initial			MNXM448	alpha,alpha-trehalose 6-phosphate(2-)		C12H21O14P	420.261	-2	3dmet:B01312;beilstein:3744918;beilstein:59815;bigg:tre6p;brenda:BG4113;cas:4484-88-2;chebi:18283;chebi:58429;chemspider:109086;drugbank:DB02430;ec:2.4.1.15;ec:2.4.1.216;ec:2.4.1.36;ec:3.1.3.12;ec:3.2.1.93;foodb:FDB022437;hmdb:HMDB01124;kegg:C00689;knapsack:C00007451;metacyc:TREHALOSE-6P;metlin:6019;nikkaji:J741.923F;nugowiki:1011;pubchem:122336;pubchem:25246105;pubchem:3958;reactome:868701;react…	0	Initializing
Initial			MNXM45	adenosine 3',5'-bisphosphate		C10H11N5O10P2	423.169	-4	3dmet:B01140;bigg:pap;biopath:Adenosine-3-prime,5-prime-diphosphate(PAP);brenda:BG40172;cas:1053-73-2;chebi:17985;chebi:58343;chemspider:140102;chemspider:19951095;ec:1.8.4.8;ec:2.8.2.10;ec:2.8.2.11;ec:2.8.2.14;ec:2.8.2.16;ec:2.8.2.17;ec:2.8.2.18;ec:2.8.2.19;ec:2.8.2.24;ec:2.8.2.25;ec:2.8.2.26;ec:2.8.2.27;ec:2.8.2.28;ec:2.8.2.31;ec:2.8.2.32;ec:2.8.2.33;ec:2.8.2.34;ec:2.8.2.4;ec:2.8.2.6;ec:2.8.2.7…	0	Initializing
Initial			MNXM450	cholate		C24H39O5	407.563	-1	3dmet:B01314;beilstein:2822009;beilstein:3915750;bigg:cholate;biopath:Cholate;brenda:BG32221;cas:81-25-4;chebi:16359;chebi:29747;chemspider:192176;chemspider:4573890;drugbank:DB02659;ec:1.1.1.159;ec:1.1.1.176;ec:1.17.99.5;ec:3.1.2.27;ec:3.5.1.24;ec:6.2.1.7;foodb:FDB012810;het:CHD;hmdb:HMDB00619;kegg:C00695;lipid:LMST04010001;lipidbank:BBA0084;lipidmaps:LMST04010001;metacyc:CHOLATE;metlin:206;nikk…	0	Initializing
Initial			MNXM4505	Cd(2+)		Cd	112.411	2	bigg:cd2;brenda:BG28473;cas:22537-48-0;cas:7440-43-9;chebi:22977;chebi:48775;chebi:52619;chebi:52620;chemspider:28935;ec:3.6.3.3;foodb:FDB003766;gmelin:6851;het:CD;hmdb:HMDB03638;kegg:C01413;metacyc:CD+2;nikkaji:J3.731A;nugowiki:3219;pdbechem:CD;pubchem:31193;pubchem:4601;seed:cpd01012;webelements:Cd	0	Initializing
Initial			MNXM451	dTDP-4-dehydro-6-deoxy-alpha-D-glucose		C16H22N2O15P2	544.298	-2	3dmet:B05554;beilstein:7737591;brenda:BL317068;chebi:16128;chebi:57649;chemspider:391705;ec:1.1.1.266;ec:2.6.1.33;ec:4.2.1.46;ec:5.1.3.13;ec:5.3.2.3;ec:5.3.2.4;foodb:FDB022601;hmdb:HMDB01399;kegg:C11907;metacyc:DTDP-DEOH-DEOXY-GLUCOSE;metlin:6218;nikkaji:J870.166K;nugowiki:1261;pubchem:14069;pubchem:25244163;pubchem:443496;seed:cpd00521	0	Initializing
Initial			MNXM4512	CDP-1,2-ditetradecanoylglycerol		C40H71N3O15P2	895.95	-2	bigg:cdpdtdecg;seed:cpd15423	0	Initializing
Initial			MNXM452	dUTP		C9H11N2O14P3	464.11	-4	3dmet:B01250;bigg:dutp;biopath:2-prime-Deoxyuridine-5-prime-triphosphate;brenda:BG27654;cas:1173-82-6;chebi:17625;chebi:58212;chebi:61555;chemspider:58580;ec:3.5.4.13;ec:3.6.1.23;foodb:FDB022478;het:DUT;hmdb:HMDB01191;kegg:C00460;knapsack:C00019636;metacyc:DUTP;metlin:6069;nikkaji:J315.490D;nugowiki:1069;pdb-ccd:DUT;pubchem:25244408;pubchem:3744;pubchem:65070;reactome:500739;reactome:REACT_22071;…	0	Initializing
Initial			MNXM453	N(2)-formyl-N(1)-(5-phospho-D-ribosyl)glycinamide(2-)		C8H13N2O9P	312.171	-2	3dmet:B04939;bigg:fgam;biopath:5-prime-Phosphoribosyl-N-formylglycinamide;brenda:BG25983;cas:349-34-8;chebi:18272;chebi:58426;chemspider:115687;ec:2.1.2.2;ec:6.3.5.3;foodb:FDB022544;het:FGR;hmdb:HMDB01308;kegg:C04376;knapsack:C00019642;metacyc:5-P-RIBOSYL-N-FORMYLGLYCINEAMIDE;nikkaji:J40.075K;nugowiki:1170;pdb-ccd:FGR;pubchem:130805;pubchem:25245380;pubchem:7017;reactome:111354;reactome:REACT_339…	0	Initializing
Initial			MNXM455	2,3-dihydroxybenzoate		C7H5O4	153.112	-1	3dmet:B00056;beilstein:2209117;beilstein:3666805;bigg:23dhb;brenda:BG24972;cas:303-38-8;chebi:18026;chebi:36654;chemspider:18;chemspider:5323089;drugbank:DB01672;ec:1.13.11.14;ec:1.13.11.28;ec:1.14.13.35;ec:1.14.99.23;ec:1.3.1.28;ec:2.7.7.58;ec:4.1.1.46;ec:6.3.2.14;foodb:FDB012200;het:DBH;hmdb:HMDB00397;kegg:C00196;knapsack:C00002669;metacyc:2-3-DIHYDROXYBENZOATE;metlin:5386;nikkaji:J79.590I;nugo…	0	Initializing
Initial			MNXM4554	D-lyxose		C5H10O5	150.13	0	3dmet:B04686;brenda:BG20420;cas:1114-34-7;cas:65-42-9;chebi:16789;chemspider:58993;ec:5.3.1.15;kegg:C00476;metacyc:LYXOSE;nikkaji:J82.119E;pdb-ccd:LDY;pubchem:3759;pubchem:65550;seed:cpd00368	0	Initializing
Initial			MNXM456	5-formamido-1-(5-phospho-D-ribosyl)imidazole-4-carboxamide(2-)		C10H13N4O9P	364.205	-2	3dmet:B01781;beilstein:58077;bigg:fprica;biopath:5-prime-Phosphoribosyl-5-formamido-4-imidazole_carboxamide;brenda:BG1206;chebi:18381;chebi:58467;chemspider:145893;ec:2.1.2.3;ec:3.5.4.10;foodb:FDB022622;het:FAI;hmdb:HMDB01439;kegg:C04734;metacyc:PHOSPHORIBOSYL-FORMAMIDO-CARBOXAMIDE;metlin:6247;nikkaji:J602.393B;nugowiki:1301;pdb-ccd:FAI;pubchem:166760;pubchem:25244918;pubchem:7305;reactome:111427…	0	Initializing
Initial			MNXM457	betaine aldehyde		C5H12NO	102.155	1	3dmet:B00136;beilstein:1748566;bigg:betald;biopath:Betaine_aldehyde;brenda:BG20652;cas:7418-61-3;chebi:15710;chemspider:244;drugbank:DB04401;ec:1.1.3.17;ec:1.1.99.1;ec:1.2.1.8;foodb:FDB022513;het:BTL;hmdb:HMDB01252;kegg:C00576;metacyc:BETAINE_ALDEHYDE;metlin:278;nikkaji:J413.989E;nugowiki:1121;pdb-ccd:BTL;pdbechem:BTL;pubchem:249;pubchem:3855;seed:cpd00447;upa:UPC00576	0	Initializing
Initial			MNXM458	butyrate		C4H7O2	87.097	-1	2-HYDROXYGLUTARIC ACIDURIA (D): 281; 2-METHYL-3-HYDROXYBUTYRYL-CoA DEHYDROGENASE DEFICIENCY: 457; 3-HYDROXYISOBUTYRIC ACIDURIA: 307; 4-HYDROXYBUTYRIC ACIDURIA: 7; ARTEFACTS-PHARMACEUTICAL PRODUCTS, INTERFERENCE IN AMINOACID AND ORGANIC ACID ANALYSIS [DD]: 347; ASPHYXIA [DD]: 408; BETA-KETOTHIOLASE DEFICIENCY: 5; BIOTINIDASE DEFICIENCY: 73; FRUCTOSE-1,6-DIPHOSPHATASE DEFICIENCY: 128; GLUTARIC ACID…	0	Initializing
Initial			MNXM45856	CDP-1,2-dioctadecanoylglycerol		C48H87N3O15P2	1008.163	-2	bigg:cdpdodecg;chemspider:24765818;foodb:FDB024172;hmdb:HMDB06978;metacyc:CPD-12814;nugowiki:6102;pubchem:49859559;pubchem:53477922;seed:cpd15421	0	Initializing
Initial			MNXM4586	fa4		C15H29O2	241.39	-1	bigg:fa4;seed:cpd11438	0	Initializing
Initial			MNXM4587	fa12		C17H33O2	269.443	-1	bigg:fa12;seed:cpd11433	0	Initializing
Initial			MNXM46	oxaloacetate		C4H2O5	130.056	-2	3dmet:B00010;beilstein:1705475;beilstein:3605372;bigg:oaa;biopath:Oxaloacetate;bnice:C20;brenda:BG19271;cas:149-63-3;cas:328-42-7;chebi:16452;chebi:30744;chemspider:144251;chemspider:945;ec:1.1.1.299;ec:1.1.1.37;ec:1.1.1.38;ec:1.1.1.40;ec:1.1.1.82;ec:1.1.3.3;ec:1.1.5.4;ec:1.1.99.16;ec:1.1.99.7;ec:1.4.1.21;ec:1.4.3.1;ec:1.4.3.15;ec:2.1.3.1;ec:2.3.3.1;ec:2.3.3.2;ec:2.3.3.3;ec:2.3.3.5;ec:2.3.3.8;ec:…	0	Initializing
Initial			MNXM460	glycerone		C3H6O3	90.078	0	ADRENOLEUKODYSTROPHY, NEONATAL: 317; CHONDRODYSTROPHIA CALCIFICANS CONGENITA: 179; TRIOSEPHOSPHATE ISOMERASE: 390; ZELLWEGER SYNDROME: 36;3dmet:B00055;beilstein:1740268;bigg:dha;brenda:BG89171;cas:96-26-4;chebi:16016;chemspider:650;drugbank:DB01775;ec:1.1.1.156;ec:1.1.1.6;ec:1.1.99.22;ec:2.2.1.3;ec:2.7.1.121;ec:2.7.1.29;foodb:FDB009294;het:2HA;hmdb:HMDB01882;kegg:C00184;ligandbox:D07841;metacyc:D…	0	Initializing
Initial			MNXM461	L-arabinopyranose		C5H10O5	150.13	0	3dmet:B04656;beilstein:1680037;bigg:arab-L;biopath:L-Arabinose;brenda:BG20418;cas:147-81-9;cas:5328-37-0;cas:87-72-9;chebi:17535;chebi:30849;chemspider:388335;drugbank:DB03246;ec:1.1.1.46;ec:2.7.1.46;ec:5.3.1.4;foodb:FDB012306;gmelin:82843;hmdb:HMDB00646;kegg:C00259;kegg:C11476;knapsack:C00041349;metacyc:L-ARABINOSE;metlin:5474;nikkaji:J14.786I;nikkaji:J231.471A;nugowiki:565;pdb-ccd:ARA;pdb-ccd:L…	0	Initializing
Initial			MNXM463	N(1)-(5-phospho-D-ribosyl)glycinamide(1-)		C7H14N2O8P	285.168	-1	3dmet:B04915;bigg:gar;biopath:5-prime-Phosphoribosyl-glycinamide;brenda:BG24489;cas:10074-18-7;chebi:18349;chebi:58457;chemspider:141370;drugbank:DB02236;ec:2.1.2.2;ec:6.3.4.13;foodb:FDB022801;hmdb:HMDB02022;kegg:C03838;knapsack:C00007395;metacyc:5-PHOSPHO-RIBOSYL-GLYCINEAMIDE;nikkaji:J372.863C;nugowiki:1605;pdb-ccd:GAR;pubchem:160913;pubchem:25244572;pubchem:6578;reactome:111338;reactome:REACT_5…	0	Initializing
Initial			MNXM4638	L-glucitol		C6H14O6	182.172	0	beilstein:1721906;bigg:sbt-L;cas:6706-59-8;chebi:28789;chemspider:74156;gmelin:648560;kegg:C01722;metacyc:CPD-12810;nikkaji:J441.077G;pubchem:4859;pubchem:82170;seed:cpd01187	0	Initializing
Initial			MNXM465	N-carbamoyl-L-aspartate(2-)		C5H6N2O5	174.112	-2	3dmet:B00115;beilstein:1726860;bigg:cbasp;biopath:N-Carbamoyl-L-aspartate;brenda:BG21131;cas:13184-27-5;cas:16649-79-9;cas:923-37-5;chebi:15859;chebi:32814;chebi:64850;chebi:64852;chemspider:10718031;chemspider:84022;drugbank:DB04252;ec:2.1.3.2;ec:3.5.1.7;ec:3.5.2.3;ec:3.5.2.4;foodb:FDB022269;het:NCD;hmdb:HMDB00828;kegg:C00438;knapsack:C00007265;metacyc:CARBAMYUL-L-ASPARTATE;metlin:5791;nikkaji:J…	0	Initializing
Initial			MNXM46638	chromate		CrO4	115.994	-2	cas:11104-59-9;cas:13907-45-4;cas:7738-94-5;chebi:33143;chebi:33144;chebi:35404;gmelin:2047;gmelin:25982;gmelin:81997;metacyc:CPD-4422;molbase:125;pubchem:24425;seed:cpd11595;um-bbd:c0803	0	Initializing
Initial			MNXM467	6-pyruvoyl-5,6,7,8-tetrahydropterin		C9H11N5O3	237.215	0	3dmet:B04910;bigg:6pthp;biopath:6(R)-Pyruvoyltetrahydropterin;brenda:BG27152;brenda:BG30339;brenda:BG72432;cas:17094-01-8;cas:89687-39-8;chebi:16095;chebi:17804;chemspider:114280;chemspider:58746;ec:1.1.1.153;ec:1.1.1.220;ec:1.1.1.325;ec:3.5.4.24;ec:4.2.3.12;foodb:FDB021914;foodb:FDB022481;hmdb:HMDB00238;hmdb:HMDB01195;kegg:C00835;kegg:C03684;metacyc:6-PYRUVOYL-5678-TETRAHYDROPTERIN;metacyc:CPD-3…	0	Initializing
Initial			MNXM4676	N(1),N(12)-diacetylsperminium(2+)		C14H32N4O2	288.429	2	beilstein:11213521;brenda:BG5735;cas:61345-83-3;chebi:28101;chebi:58550;chemspider:117134;ec:1.5.3.13;foodb:FDB022884;hmdb:HMDB02172;kegg:C03413;metacyc:CPD-11268;metlin:6525;nikkaji:J393.742I;nugowiki:1755;pubchem:132680;pubchem:44123436;pubchem:6242;seed:cpd02158	0	Initializing
Initial			MNXM469	D-glucitol		C6H14O6	182.172	0	3dmet:B04724;beilstein:1721899;beilstein:1721909;beilstein:4656395;bigg:sbt-D;biopath:D-Sorbitol;brenda:BG22796;cas:50-70-4;chebi:17924;chebi:30911;chemspider:5576;drugbank:DB01638;ec:1.1.1.289;ec:1.1.99.21;ec:1.1.99.28;ec:3.1.3.50;foodb:FDB011676;gmelin:83162;gmelin:83165;het:SOR;hmdb:HMDB00247;kegg:C00794;knapsack:C00001173;ligandbox:D00096;metacyc:SORBITOL;metlin:143;nikkaji:J2.299C;nugowiki:1…	0	Initializing
Initial			MNXM47	UDP-N-acetyl-alpha-D-glucosamine(2-)		C17H25N3O17P2	605.338	-2	3dmet:B04624;beilstein:4286654;bigg:uacgam;biopath:UDP-N-Acetyl-D-glucosamine;brenda:BG58801;cas:528-04-1;chebi:16264;chebi:57705;chemspider:17600409;chemspider:393240;ec:1.1.1.136;ec:2.4.1.101;ec:2.4.1.102;ec:2.4.1.138;ec:2.4.1.143;ec:2.4.1.144;ec:2.4.1.146;ec:2.4.1.147;ec:2.4.1.148;ec:2.4.1.149;ec:2.4.1.150;ec:2.4.1.153;ec:2.4.1.155;ec:2.4.1.163;ec:2.4.1.164;ec:2.4.1.198;ec:2.4.1.201;ec:2.4.1.2…	0	Initializing
Initial			MNXM470	isobutyryl-CoA		C25H38N7O17P3S	833.592	-4	3dmet:B04708;bigg:ibcoa;biopath:2-Methylpropanoyl-CoA;brenda:BG55363;cas:15621-60-0;chebi:15479;chebi:57338;chemspider:2300823;ec:1.2.1.25;ec:5.4.99.13;foodb:FDB022508;het:CO6;hmdb:HMDB01243;kegg:C00630;metacyc:ISOBUTYRYL-COA;metlin:6103;nikkaji:J721.070A;nugowiki:1112;pdb-ccd:CO6;pubchem:3036931;pubchem:3903;pubchem:45266570;reactome:70851;reactome:REACT_4034;reactome_database_id_release_44:7085…	0	Initializing
Initial			MNXM471	isovaleryl-CoA		C26H40N7O17P3S	847.619	-4	3dmet:B04869;bigg:ivcoa;biopath:3-Methylbutanoyl-CoA;brenda:BG14003;cas:6244-91-3;chebi:15487;chebi:57345;chemspider:388897;ec:1.2.1.25;ec:1.3.8.4;ec:1.3.99.10;ec:2.3.1.156;foodb:FDB022430;hmdb:HMDB01113;kegg:C02939;metacyc:ISOVALERYL-COA;metlin:451;nikkaji:J675.058C;nugowiki:1000;pubchem:25244093;pubchem:439855;pubchem:5858;reactome:70715;reactome:REACT_5091;reactome_database_id_release_44:70715…	0	Initializing
Initial			MNXM473	phenylacetaldehyde		C8H8O	120.149	0	3dmet:B00145;beilstein:385791;bigg:pacald;brenda:BG26616;cas:122-78-1;chebi:16424;chemspider:13876539;drugbank:DB02178;ec:1.2.1.39;ec:1.4.3.21;ec:4.1.1.43;ec:5.3.99.7;foodb:FDB012238;het:HY1;hmdb:HMDB06236;kegg:C00601;knapsack:C00007535;metacyc:PHENYLACETALDEHYDE;nikkaji:J2.494E;nugowiki:5361;pdb-ccd:HY1;pdbechem:HY1;pubchem:3876;pubchem:998;reactome:500607;reactome:REACT_22006;reactome_database_…	0	Initializing
Initial			MNXM475	2-hydroxy-3-oxopropanoate		C3H3O4	103.054	-1	3dmet:B04777;bigg:2h3oppan;biopath:Tartronatesemialdehyde;brenda:BG17706;cas:2480-77-5;chebi:16992;chebi:57978;chemspider:1090;ec:1.1.1.60;ec:4.1.1.47;ec:4.1.1.54;ec:4.1.2.20;ec:5.3.1.22;foodb:FDB024155;hmdb:HMDB06938;kegg:C01146;metacyc:TARTRONATE-S-ALD;nikkaji:J1.397.673B;nugowiki:6062;pubchem:1122;pubchem:22134427;pubchem:4376;seed:cpd00843;upa:UPC01146	0	Initializing
Initial			MNXM4752	O-phosphonatooxy-D-serine(2-)		C3H6NO6P	183.057	-2	beilstein:1726827;beilstein:1726828;bigg:pser-D;brenda:BG84418;cas:17885-08-4;chebi:37712;chebi:37713;chebi:58680;chebi:67032;chemspider:104;chemspider:5415613;ec:3.1.3.3;foodb:FDB022700;gmelin:1876423;hmdb:HMDB01721;kegg:C02532;metacyc:CPD-3722;metacyc:Phosphoserines;metlin:6338;nikkaji:J257.488H;nugowiki:1429;pubchem:106;pubchem:5539;pubchem:7059388;seed:cpd01665	0	Initializing
Initial			MNXM478	(-)-3-dehydroquinate		C7H9O6	189.143	-1	3dmet:B01356;bigg:3dhq;biopath:3-Dehydroquinate;brenda:BG36375;brenda:BL285585;cas:10534-44-8;chebi:17947;chebi:32364;chemspider:388474;chemspider:4573866;drugbank:DB03868;ec:1.1.1.24;ec:1.1.1.282;ec:1.1.5.8;ec:1.1.99.25;ec:1.4.1.24;ec:4.2.1.10;ec:4.2.3.4;foodb:FDB029168;het:DQA;hmdb:HMDB12710;kegg:C00944;knapsack:C00019664;metacyc:DEHYDROQUINATE;nikkaji:J93.942K;nugowiki:11434;pdb-ccd:DQA;pubche…	0	Initializing
Initial			MNXM480	(S)-2,3,4,5-tetrahydrodipicolinate(2-)		C7H7NO4	169.135	-2	3dmet:B01707;beilstein:391974;beilstein:8684703;beilstein:8979116;bigg:thdp;biopath:delta1-Piperidine-2,6-dicarboxylate;brenda:BG25395;brenda:BG25396;cas:2353-17-5;cas:52-52-8;chebi:10965;chebi:11408;chebi:16845;chebi:32975;chebi:32976;chebi:864;chemspider:4573939;chemspider:612;ec:1.17.1.8;ec:1.3.1.26;ec:2.3.1.117;ec:2.3.1.89;ec:2.6.1.83;foodb:FDB028918;hmdb:HMDB12289;kegg:C03972;knapsack:C00007…	0	Initializing
Initial			MNXM481	3'-dephospho-CoA(2-)		C21H33N7O13P2S	685.538	-2	3dmet:B04743;bigg:dpcoa;biopath:Dephospho-CoA;brenda:BG11718;cas:3633-59-8;chebi:15468;chebi:57328;chemspider:388463;drugbank:DB03170;ec:2.7.1.24;ec:2.7.7.3;ec:2.7.8.25;foodb:FDB022585;hmdb:HMDB01373;kegg:C00882;knapsack:C00007257;metacyc:DEPHOSPHO-COA;metlin:3689;nugowiki:1235;pdb-ccd:COD;pubchem:4138;pubchem:439335;pubchem:45266562;reactome:196778;reactome:REACT_11629;reactome_database_id_relea…	0	Initializing
Initial			MNXM4815	S-acetyldihydrolipoamide		C10H19NO2S2	249.393	0	3dmet:B00246;bigg:adhlam;brenda:BG1735;cas:None;chebi:16807;chemspider:1046;foodb:FDB022671;hmdb:HMDB01526;kegg:C01136;metacyc:S-ACETYLDIHYDROLIPOAMIDE;metlin:6299;nikkaji:J2.731.632H;nugowiki:1382;pubchem:1076;pubchem:4367;seed:cpd00836	0	Initializing
Initial			MNXM483	N-[(R)-4-phosphonatopantothenoyl]-L-cysteinate		C12H20N2O9PS	399.334	-3	3dmet:B01735;bigg:4ppcys;biopath:(R)-4-prime-Phosphopantothenoyl-L-cysteine;brenda:BG4069;cas:7196-09-0;chebi:15769;chebi:59458;chemspider:389278;ec:4.1.1.36;ec:6.3.2.5;foodb:FDB022432;hmdb:HMDB01117;kegg:C04352;knapsack:C00019633;metacyc:R-4-PHOSPHOPANTOTHENOYL-L-CYSTEINE;nikkaji:J1.572.366A;nugowiki:1004;pubchem:25245609;pubchem:440304;pubchem:7001;reactome:196834;reactome:REACT_11378;reactome_…	0	Initializing
Initial			MNXM48448	galactosamine-1-phosphate		C6H13NO8P	258.143	-1	brenda:BG22722;cas:26401-96-7;chebi:28207;kegg:C03783;metacyc:CPD0-1646;nikkaji:J2.748.226K;pubchem:44123348;pubchem:6534;seed:cpd00288;seed:cpd02370	0	Initializing
Initial			MNXM48556	D-mannosamine		C6H14NO5	180.179	1	3dmet:B04903;cas:14307-02-9;chebi:62324;chebi:62325;kegg:C03570;nikkaji:J133.219H;pubchem:6362;reaxys:2042266;seed:cpd02241	0	Initializing
Initial			MNXM486	decanoyl-CoA		C31H50N7O17P3S	917.752	-4	3dmet:B05002;bigg:dcacoa;biopath:Decanoyl-CoA;brenda:BG16209;cas:1264-57-9;chebi:28493;chebi:61430;chemspider:389510;foodb:FDB023910;hmdb:HMDB06404;kegg:C05274;lipid:LMFA07050022;lipidmaps:LMFA07050022;metacyc:CPD-10267;nikkaji:J362.551F;nugowiki:5529;pubchem:24701387;pubchem:25244140;pubchem:440615;pubchem:7661;reactome:77308;reactome:REACT_2539;reactome_database_id_release_44:77308;reaxys:80333…	0	Initializing
Initial			MNXM4863	UDP-L-iduronate(3-)		C15H19N2O18P2	577.261	-3	3dmet:B04847;brenda:BG32969;chebi:17683;chebi:58233;ec:5.1.3.12;foodb:FDB028927;hmdb:HMDB12304;kegg:C02330;metacyc:CPD-223;nikkaji:J2.390.949I;nugowiki:11029;pubchem:15592259;pubchem:25244461;pubchem:5380;seed:cpd01556	0	Initializing
Initial			MNXM49	3'-phosphoadenosine-5'-phosphosulfate		C10H11N5O13P2S	503.233	-4	3dmet:B01139;bigg:paps;biopath:3-prime-Phosphoadenylylsulfate(PAPS);brenda:BG1240;cas:482-67-7;chebi:17980;chebi:58339;chemspider:9799;ec:1.8.4.8;ec:2.7.1.25;ec:2.8.2.10;ec:2.8.2.11;ec:2.8.2.14;ec:2.8.2.16;ec:2.8.2.17;ec:2.8.2.18;ec:2.8.2.19;ec:2.8.2.24;ec:2.8.2.25;ec:2.8.2.26;ec:2.8.2.27;ec:2.8.2.28;ec:2.8.2.31;ec:2.8.2.32;ec:2.8.2.33;ec:2.8.2.34;ec:2.8.2.4;ec:2.8.2.6;ec:2.8.2.7;ec:2.8.2.9;ec:3.…	0	Initializing
Initial			MNXM490	(-)-ureidoglycolate		C3H5N2O4	133.083	-1	3dmet:B01292;bigg:urdglyc;biopath:Ureidoglycolate;brenda:BG85510;brenda:BG85518;cas:103192-53-6;cas:2017665;cas:7424-03-5;chebi:15412;chebi:28785;chebi:49050;chebi:57296;chemspider:19951218;chemspider:388403;ec:1.1.1.154;ec:3.5.3.19;ec:3.5.3.4;ec:4.3.2.3;foodb:FDB022364;hmdb:HMDB01005;kegg:C00603;kegg:C02766;knapsack:C00007465;knapsack:C00007466;metacyc:CPD-1091;metlin:5935;nikkaji:J1.344.911B;ni…	0	Initializing
Initial			MNXM491	1D-myo-inositol hexakisphosphate		C6H6O24P6	647.94	-12	3dmet:B00260;beilstein:2201952;beilstein:3886124;bigg:minohp;biopath:1D-myo-Inositol_(1,2,3,4,5,6)-hexakisphosphate;brenda:BG22944;cas:83-86-3;chebi:17401;chebi:58130;chemspider:10618952;chemspider:866;ec:2.7.1.158;ec:2.7.4.21;ec:3.1.3.26;ec:3.1.3.72;ec:3.1.3.8;foodb:FDB000374;hmdb:HMDB03502;kegg:C01204;metacyc:MI-HEXAKISPHOSPHATE;metlin:6941;nikkaji:J9.332G;nugowiki:3083;pdb-ccd:I6P;pubchem:2158…	0	Initializing
Initial			MNXM492	2'-deoxyuridine		C9H12N2O5	228.202	0	3dmet:B01281;bigg:duri;biopath:2-prime-Deoxyuridine;brenda:BG27308;cas:951-78-0;chebi:16450;chemspider:13118;drugbank:DB02256;ec:1.14.11.10;ec:1.14.11.3;ec:2.4.2.23;ec:3.5.4.14;foodb:FDB021870;het:DUR;hmdb:HMDB00012;kegg:C00526;knapsack:C00019697;metacyc:DEOXYURIDINE;metlin:5086;nikkaji:J7.186B;nugowiki:7;pdb-ccd:DUR;pubchem:13712;pubchem:3809;reactome:500430;reactome:REACT_21686;reactome_databas…	0	Initializing
Initial			MNXM49266	Dextrin		C18H32O16	504.437	0	brenda:BG18441;cas:9004-53-9;chebi:28675;chemspider:56445;foodb:FDB012148;hmdb:HMDB06857;nugowiki:5982;pubchem:62698;seed:cpd11594	0	Initializing
Initial			MNXM494	1,2-dihydroxy-3-oxo-5-methylthiopentene		C6H10O3S	162.207	0	brenda:BG36801;cas:746507-19-7;chebi:49252;chebi:58795;chemspider:4575316;ec:1.13.11.53;ec:1.13.11.54;ec:3.1.3.77;ec:3.1.3.87;ec:3.1.3.n4;foodb:FDB028796;hmdb:HMDB12134;kegg:C15606;metacyc:CPD-85;nikkaji:J1.779.751D;nugowiki:10859;pubchem:17396598;pubchem:44229177;pubchem:5462190;reactome:1237155;reactome:REACT_76704;reactome_database_id_release_44:1237155;seed:cpd11255;upa:UPC15606	0	Initializing
Initial			MNXM495	IDP		C10H11N4O11P2	425.162	-3	3dmet:B01160;beilstein:5786306;bigg:idp;brenda:BG1009;cas:86-04-4;chebi:17808;chebi:58280;chemspider:3279691;chemspider:559208;ec:3.5.4.7;ec:3.6.1.64;foodb:FDB023146;hmdb:HMDB03335;kegg:C00104;metacyc:IDP;metlin:6892;nikkaji:J38.561A;nugowiki:2916;pdb-ccd:IDP;pdbechem:IDP;pubchem:3404;pubchem:4064322;pubchem:644173;reactome:2509811;reactome:REACT_151969;reactome_database_id_release_44:2509811;see…	0	Initializing
Initial			MNXM496	N-formimidoyl-L-glutamate(1-)		C6H9N2O4	173.147	-1	3dmet:B00116;bigg:forglu;biopath:N-Formimino-L-glutamate;brenda:BG21635;cas:816-90-0;chebi:18327;chebi:21704;chebi:58928;chebi:7274;chemspider:388370;ec:2.1.2.5;ec:3.5.2.7;ec:3.5.3.13;ec:3.5.3.8;foodb:FDB022280;het:NIG;hmdb:HMDB00854;kegg:C00439;metacyc:N-FORMIMINO-L-GLUTAMATE;metlin:5817;nikkaji:J193.205E;nugowiki:772;pdb-ccd:NIG;pubchem:25246274;pubchem:3728;pubchem:439233;reactome:30158;reacto…	0	Initializing
Initial			MNXM5	NADP(+)		C21H25N7O17P3	740.381	-3	3dmet:B01129;beilstein:3645734;beilstein:3885115;bigg:nadp;biopath:NADP;brenda:BG48210;cas:53-59-8;chebi:18009;chebi:25523;chebi:25524;chebi:44409;chebi:58349;chemspider:10239198;chemspider:5675;come:MOL000029;ec:1.1.1.10;ec:1.1.1.101;ec:1.1.1.102;ec:1.1.1.111;ec:1.1.1.112;ec:1.1.1.113;ec:1.1.1.115;ec:1.1.1.117;ec:1.1.1.119;ec:1.1.1.120;ec:1.1.1.123;ec:1.1.1.124;ec:1.1.1.126;ec:1.1.1.128;ec:1.1.1…	0	Initializing
Initial			MNXM500	D-fructose 1,6-bisphosphate		C6H10O12P2	336.084	-4	3dmet:B04673;beilstein:4820637;bigg:fdp;brenda:BG22767;cas:488-69-7;chebi:16905;chebi:39731;chebi:49093;kegg:C00354;knapsack:C00007386;nikkaji:J15.941G;pdb-ccd:AFP;pdbechem:2FP;pubchem:3647;reactome:30014;reactome:REACT_3740;reactome_database_id_release_44:30014;seed:cpd00290;upa:UPC00354	0	Initializing
Initial			MNXM501	N(1)-acetylspermidine		C9H23N3O	189.298	2	beilstein:4176501;bigg:N1aspmd;biopath:N1-Acetylspermidine;brenda:BG28055;cas:14278-49-0;cas:34450-16-3;chebi:17927;chebi:58324;chemspider:482;ec:1.5.3.11;ec:1.5.3.13;ec:1.5.3.15;ec:1.5.3.17;foodb:FDB022530;hmdb:HMDB01276;kegg:C00612;metacyc:CPD-568;metlin:3323;nikkaji:J354.012J;nugowiki:1144;pubchem:25203502;pubchem:3886;pubchem:496;reactome:141349;reactome:353555;reactome:REACT_15163;reactome:R…	0	Initializing
Initial			MNXM503	prephenate		C10H8O6	224.167	-2	3dmet:B00074;beilstein:2698270;beilstein:3682733;beilstein:5288208;bigg:pphn;biopath:Prephenate;brenda:BG452;cas:126-49-8;chebi:16666;chebi:29934;chebi:57852;chemspider:1001;chemspider:4573884;drugbank:DB08427;ec:1.3.1.12;ec:1.3.1.13;ec:2.6.1.78;ec:2.6.1.79;ec:4.2.1.51;ec:5.4.99.5;foodb:FDB028914;hmdb:HMDB12283;kegg:C00254;knapsack:C00019632;metacyc:PREPHENATE;nikkaji:J38.009A;nugowiki:11008;pdb-…	0	Initializing
Initial			MNXM5034	[Dihydrolipoyllysine-residue (2-methylpropanoyl)transferase] S-(2-methylpropanoyl)dihydrolipoyllysine		C12H22NO2S2R			brenda:BG95085;kegg:C15977;pubchem:47205290;seed:cpd02700	0	Initializing
Initial			MNXM504	trans-3-methylglutaconyl-CoA(5-)		C27H37N7O19P3S	888.604	-5	3dmet:B04886;bigg:3mgcoa;biopath:trans-3-Methylglutaconyl-CoA;brenda:BG14361;cas:6247-73-0;chebi:15488;chebi:57346;chemspider:11471767;ec:4.2.1.18;ec:6.4.1.4;foodb:FDB022396;hmdb:HMDB01057;kegg:C03231;metacyc:TRANS-3-METHYL-GLUTACONYL-COA;metagene:3-METHYLGLUTACONIC ACIDURIA (TYPE I): 23;metlin:5971;nikkaji:J2.741.395A;nugowiki:950;pubchem:25244136;pubchem:5462214;pubchem:6102;reactome:70772;reac…	0	Initializing
Initial			MNXM5043	all-trans-undecaprenyl diphosphate(3-)		C55H89O7P2	924.238	-3	beilstein:2407845;bigg:udcpdp;brenda:BG20129;cas:23-13-2;cas:31867-59-1;chebi:17047;chebi:53042;chebi:57995;chemspider:4444213;foodb:FDB022641;hmdb:HMDB01469;lipid:LMPR03030004;lipidmaps:LMPR03030004;metacyc:CPD-9649;metlin:3706;nugowiki:1331;pubchem:25244309;pubchem:5280604;pubchem:85297390	0	Initializing
Initial			MNXM5065	benzamide		C7H7NO	121.137	0	3dmet:B01116;beilstein:385876;brenda:BG25088;cas:55-21-0;chebi:28179;chemspider:2241;foodb:FDB023373;het:UNU;hmdb:HMDB04461;kegg:C09815;knapsack:C00042277;nikkaji:J1.374I;nugowiki:4042;pdb-ccd:UNU;pubchem:12003;pubchem:2331;reaxys:385876;seed:cpd06707;um-bbd:c0368;wikipedia:Benzamide	0	Initializing
Initial			MNXM507	5-amino-1-(5-phosphonato-D-ribosyl)imidazole-4-carboxylate		C9H12N3O9P	337.18	-2	3dmet:B01784;bigg:5aizc;biopath:1-(5-Phospho-D-ribosyl)-5-amino-4-imidazolecarboxylate;brenda:BG27601;chebi:28413;chebi:58564;chemspider:144983;ec:4.1.1.21;ec:5.4.99.18;ec:6.3.2.6;foodb:FDB023871;het:C2R;hmdb:HMDB06273;kegg:C04751;metacyc:PHOSPHORIBOSYL-CARBOXY-AMINOIMIDAZOLE;nikkaji:J38.129B;nugowiki:5398;pdb-ccd:C2R;pubchem:165388;pubchem:24916886;pubchem:7321;reactome:111395;reactome:REACT_311…	0	Initializing
Initial			MNXM508	beta-D-glucose 6-phosphate(2-)		C6H11O9P	258.12	-2	3dmet:B01400;beilstein:1914853;bigg:g6p-B;brenda:BG22646;chebi:17719;chebi:58247;chemspider:10239176;chemspider:388538;drugbank:DB04122;ec:1.1.98.2;ec:1.1.99.34;ec:5.1.3.15;ec:5.4.2.6;foodb:FDB023183;het:BG6;hmdb:HMDB03498;kegg:C01172;knapsack:C00007306;metacyc:GLC-6-P;nikkaji:J396.144C;nugowiki:3079;pdb-ccd:BG6;pdbechem:BG6;pubchem:21604865;pubchem:439427;pubchem:4399;reaxys:1914853;reaxys:85736…	0	Initializing
Initial			MNXM51	GTP		C10H12N5O14P3	519.149	-4	391;3dmet:B01137;beilstein:1201437;beilstein:4285687;beilstein:5211792;beilstein:74004;bigg:gtp;biopath:Guanosine-5-prime-triphosphate;brenda:BG32483;cas:86-01-1;chebi:15996;chebi:37565;chebi:57600;chemspider:5414499;chemspider:6569;drugbank:DB04137;ec:2.7.1.156;ec:2.7.1.81;ec:2.7.2.10;ec:2.7.6.5;ec:2.7.7.13;ec:2.7.7.30;ec:2.7.7.34;ec:2.7.7.45;ec:2.7.7.62;ec:2.7.7.65;ec:2.7.7.68;ec:2.7.7.71;ec:2.…	0	Initializing
Initial			MNXM511	(6R)-5,10-methenyltetrahydrofolate		C20H20N7O6	454.416	-1	3dmet:B04682;beilstein:6184059;bigg:methf;brenda:BG36347;cas:7444-29-3;chebi:15638;chebi:57455;chemspider:559356;ec:1.5.1.15;ec:1.5.1.5;ec:3.5.4.9;ec:4.1.99.3;ec:4.3.1.4;ec:6.3.3.2;foodb:FDB022573;hmdb:HMDB01354;kegg:C00445;knapsack:C00019687;metacyc:5-10-METHENYL-THF;metlin:6185;nikkaji:J1.213.619F;nugowiki:1216;pubchem:3733;pubchem:46878371;pubchem:644350;seed:cpd00347	0	Initializing
Initial			MNXM512	(S)-lactaldehyde		C3H6O2	74.079	0	3dmet:B01242;bigg:lald-L;brenda:BG17834;cas:3913-64-2;cas:598-35-6;chebi:18041;chemspider:388368;drugbank:DB03776;ec:1.1.1.55;ec:1.1.1.77;ec:1.2.1.22;ec:4.1.2.17;ec:4.1.2.19;kegg:C00424;knapsack:C00019649;metacyc:LACTALD;nikkaji:J2.715D;pubchem:3714;pubchem:439231;seed:cpd00334;upa:UPC00424	0	Initializing
Initial			MNXM5124	Dianteisoheptadecanoylphosphatidylglycerol		C40H78O10P	750.015	-1	seed:cpd15723	0	Initializing
Initial			MNXM5125	Dianteisopentadecanoylphosphatidylglycerol		C36H70O10P	693.909	-1	seed:cpd15726	0	Initializing
Initial			MNXM5129	Diisoheptadecanoylphosphatidylglycerol		C40H78O10P	750.015	-1	seed:cpd15722	0	Initializing
Initial			MNXM5130	Diisohexadecanoylphosphatidylglycerol		C38H74O10P	721.962	-1	seed:cpd15727	0	Initializing
Initial			MNXM5131	Diisopentadecanoylphosphatidylglycerol		C36H70O10P	693.909	-1	seed:cpd15725	0	Initializing
Initial			MNXM5132	Diisotetradecanoylphosphatidylglycerol		C34H66O10P	665.856	-1	seed:cpd15724	0	Initializing
Initial			MNXM5133	dipicolinate		C7H3NO4	165.103	-2	beilstein:131629;beilstein:4137659;cas:499-83-2;chebi:36167;chebi:46835;chebi:46837;chemspider:4221784;chemspider:9940;drugbank:DB04267;foodb:FDB011167;gmelin:328957;gmelin:328958;gmelin:50798;het:PDC;hmdb:HMDB33161;metacyc:CPD-4841;nugowiki:31819;pdbechem:PDC;pubchem:10367;pubchem:5044011;seed:cpd15596	0	Initializing
Initial			MNXM518	indole-3-acetaldehyde		C10H9NO	159.185	0	3dmet:B00152;beilstein:121586;bigg:id3acald;biopath:Indole-3-acetaldehyde;brenda:BG2034;cas:2591-98-2;chebi:18086;chebi:24823;chemspider:778;ec:1.1.1.190;ec:1.1.1.191;ec:1.2.3.7;ec:4.1.1.74;foodb:FDB013950;hmdb:HMDB01190;kegg:C00637;knapsack:C00000109;metacyc:INDOLE_ACETALDEHYDE;metlin:6068;nikkaji:J398.271H;nugowiki:1068;pubchem:3910;pubchem:800;seed:cpd00486	0	Initializing
Initial			MNXM519	orotidine 5'-phosphate(3-)		C10H10N2O11P	365.167	-3	3dmet:B01381;beilstein:10604117;bigg:orot5p;biopath:Orotidine-5-prime-phosphate;brenda:BG783;cas:2149-82-8;chebi:15842;chebi:57538;chemspider:141140;drugbank:DB02957;ec:2.4.2.10;ec:4.1.1.23;foodb:FDB012321;gmelin:492529;het:OMP;hmdb:HMDB00218;kegg:C01103;knapsack:C00007583;metacyc:OROTIDINE-5-PHOSPHATE;metlin:5228;nikkaji:J13.801K;nugowiki:156;pdb-ccd:OMP;pubchem:160617;pubchem:25245207;pubchem:4…	0	Initializing
Initial			MNXM52	UDP-alpha-D-glucose(2-)		C15H22N2O17P2	564.286	-2	3dmet:B04622;beilstein:3827329;bigg:udpg;cas:133-89-1;chebi:52249;chebi:58885;chemspider:10239191;ec:1.1.1.22;ec:2.4.1.116;ec:2.4.1.202;ec:2.4.1.238;ec:2.4.1.241;ec:2.4.1.284;ec:2.4.1.286;ec:2.4.1.293;ec:2.4.1.295;ec:2.4.1.296;ec:2.4.1.297;ec:2.4.1.298;ec:2.4.1.n2;ec:2.7.7.12;ec:2.7.8.31;ec:3.13.1.1;ec:5.1.3.2;kegg:C00029;knapsack:C00001514;metacyc:CPD-12575;nikkaji:J9.610E;pdb-ccd:GUD;pubchem:16…	0	Initializing
Initial			MNXM522	S-methyl-5-thio-D-ribulose 1-phosphate(2-)		C6H11O7PS	258.186	-2	3dmet:B04948;beilstein:11409869;bigg:5mdru1p;brenda:BG29997;cas:86316-83-8;chebi:28096;chebi:58548;chemspider:152225;chemspider:19951215;ec:4.2.1.109;ec:5.3.1.23;foodb:FDB022541;het:MRU;hmdb:HMDB01299;kegg:C04582;metacyc:CPD-1063;metlin:6143;nikkaji:J2.752.046D;nugowiki:1161;pdb-ccd:MRU;pdbechem:MRU;pubchem:174549;pubchem:23615271;pubchem:7183;seed:cpd02791;upa:UPC04582	0	Initializing
Initial			MNXM524	2-methylacetoacetyl-CoA(4-)		C26H38N7O18P3S	861.602	-4	3dmet:B04890;bigg:2maacoa;biopath:2-Methylacetoacetyl-CoA;brenda:BG13943;cas:6712-01-2;chebi:15476;chebi:57335;chemspider:52;ec:1.1.1.178;foodb:FDB022455;hmdb:HMDB01157;kegg:C03344;metacyc:2-METHYL-ACETO-ACETYL-COA;metlin:6040;nikkaji:J2.741.588A;nugowiki:1037;pubchem:25244541;pubchem:53;pubchem:6187;reactome:70836;reactome:REACT_2559;reactome_database_id_release_44:70836;seed:cpd02124	0	Initializing
Initial			MNXM5258	Peptidoglycan polymer (n-1 subunits)		C40H63N8O21R		-2	seed:cpd15666	0	Initializing
Initial			MNXM526	4-nitrophenolate		C6H4NO3	138.101	-1	beilstein:1281877;beilstein:3589511;bigg:4nph;brenda:BG23207;cas:100-02-7;chebi:16836;chebi:57917;chemspider:559254;chemspider:955;drugbank:DB04417;ec:1.14.13.167;ec:1.14.13.29;ec:1.14.13.n7;ec:3.1.3.41;foodb:FDB022503;gmelin:3310;gmelin:3311;het:NPO;hmdb:HMDB01232;kegg:C00870;metacyc:P-NITROPHENOL;metlin:4100;nikkaji:J4.001K;nugowiki:1105;pdb-ccd:NPO;pdbechem:NPO;pubchem:4127;pubchem:644235;pubc…	0	Initializing
Initial			MNXM528	hexadecanal		C16H32O	240.425	0	3dmet:B00119;beilstein:1772756;bigg:hxdcal;brenda:BG89184;cas:629-80-1;chebi:17600;chemspider:959;drugbank:DB03381;ec:1.1.1.164;ec:1.2.1.42;ec:1.2.1.n2;ec:1.3.1.27;ec:4.1.2.27;foodb:FDB003048;gmelin:722456;hmdb:HMDB01551;kegg:C00517;knapsack:C00007542;lipid:LMFA06000088;lipidbank:DLD0088;lipidmaps:LMFA06000088;metacyc:PALMITALDEHYDE;metlin:6317;nikkaji:J1.704C;nugowiki:1405;pubchem:3800;pubchem:7…	0	Initializing
Initial			MNXM529	meso-2,6-diaminopimelic acid dizwitterion		C7H14N2O4	190.197	0	3dmet:B01309;beilstein:8218693;bigg:26dap-M;biopath:meso-2,6-Diaminoheptanedioate;brenda:BG83247;cas:922-54-3;cas:None;chebi:16488;chebi:30308;chebi:57791;ec:1.4.1.16;ec:4.1.1.20;ec:5.1.1.7;ec:6.3.2.13;kegg:C00680;knapsack:C00007595;metacyc:MESO-DIAMINOPIMELATE;nikkaji:J407.120D;pdb-ccd:6CL;pubchem:1549101;pubchem:3949;seed:cpd00516;upa:UPC00680	0	Initializing
Initial			MNXM53	L-serine		C3H7NO3	105.093	0	3dmet:B01145;beilstein:1721404;beilstein:4372751;bigg:ser-L;biopath:L-Serine;brenda:BG17936;cas:56-45-1;chebi:17115;chebi:32836;chebi:32837;chebi:33384;chemspider:5736;drugbank:DB00133;ec:1.1.1.276;ec:1.4.1.7;ec:2.1.2.1;ec:2.3.1.30;ec:2.3.1.50;ec:2.6.1.45;ec:2.6.1.51;ec:2.7.1.80;ec:2.7.8.29;ec:2.7.8.38;ec:2.7.8.4;ec:2.7.8.8;ec:3.1.3.3;ec:3.1.4.46;ec:3.2.1.110;ec:3.2.1.97;ec:3.5.1.61;ec:4.2.1.122;…	0	Initializing
Initial			MNXM530	(R)-3-sulfolactate		C3H4O6S	168.125	-2	beilstein:5506152;brenda:BG29293;chebi:48291;chebi:58738;ec:1.1.1.308;ec:1.1.1.338;ec:3.1.3.71;ec:4.4.1.24;kegg:C11537;metacyc:CPD-367;nikkaji:J2.774.884H;pdb-ccd:3SL;pdbechem:3SL;pubchem:13704;pubchem:25246047;seed:cpd08367;upa:UPC11537	0	Initializing
Initial			MNXM5305	tcam		C420H692N30O391P30	13347.168	-30	bigg:tcam;seed:cpd11459	0	Initializing
Initial			MNXM5328	Undecaprenyl-diphospho-N-acetylmuramoyl-(N-acetylglucosamine)-L-alanyl-D-glutamyl-L-lysyl-D-alanyl-D-alanine		C94H153N8O26P2	1873.206	-3	bigg:uaaAgla;seed:cpd03487	0	Initializing
Initial			MNXM533	2-ammonio-2-deoxy-D-glucopyranose		C6H14NO5	180.179	1	226; 227; 332; 65;3dmet:B04670;beilstein:1423209;beilstein:1723616;beilstein:1723617;bigg:gam;biopath:D-Glucosamine;brenda:BG22532;cas:14257-69-3;cas:3416-24-8;chebi:17315;chebi:28393;chebi:44678;chebi:47977;chebi:5417;chebi:58723;chemspider:388352;chemspider:390201;chemspider:5414328;chemspider:5414329;drugbank:DB01296;ec:2.3.1.3;ec:2.7.1.8;ec:3.10.1.1;ec:3.5.1.33;foodb:FDB001474;foodb:FDB022668…	0	Initializing
Initial			MNXM53310	ferroheme a		C49H54N4O6Fe	850.821	2	beilstein:1206306;bigg:hemeA_#1;cas:18535-39-2;cas:57560-10-8;chebi:24479;chebi:36163;chebi:61715;come:MOL000016;foodb:FDB024148;hmdb:HMDB06901;kegg:C15670;metacyc:CPD-13734;nugowiki:6026;pdbechem:HEA;pubchem:47204997;seed:cpd11312;upa:UPC15670	0	Initializing
Initial			MNXM53317	ferroxamine		C25H45N6O8Fe	613.505	3	bigg:feoxam;brenda:BG92397;cas:14836-73-8;chemspider:390055;kegg:C07597;metacyc:CPD0-2124;pubchem:441292;pubchem:9799;seed:cpd04761	0	Initializing
Initial			MNXM537	ferrocytochrome c		C42H44FeN8O8S2R4			bigg:focytC;bigg:focytc;brenda:BG91985;cas:None;chebi:16928;kegg:C00126;metacyc:Cytochromes-C-Reduced;nikkaji:J209.145C;pubchem:3426;seed:cpd00110;upa:UPC00126	0	Initializing
Initial			MNXM540	1D-myo-inositol 3-phosphate(2-)		C6H11O9P	258.12	-2	3dmet:B01710;beilstein:11180720;beilstein:2622083;bigg:mi3p-D;biopath:1D-myo-Inositol_3-phosphate;cas:2831-74-5;cas:434-13-9;cas:573-35-3;chebi:18169;chebi:58401;chemspider:16744087;chemspider:17215924;chemspider:389182;ec:2.4.1.250;ec:2.4.1.n3;ec:2.7.1.64;ec:2.7.7.74;ec:2.7.8.34;ec:5.5.1.4;foodb:FDB021907;foodb:FDB024095;hmdb:HMDB00213;hmdb:HMDB06814;kegg:C04006;metacyc:1-L-MYO-INOSITOL-1-P;metl…	0	Initializing
Initial			MNXM541	3-phospho-hydroxypyruvate		C3H2O7P	181.018	-3	3dmet:B00565;beilstein:4246841;bigg:3php;biopath:3-Phosphohydroxypyruvate;brenda:BG17784;cas:3913-50-6;chebi:18110;chebi:30933;chemspider:103;chemspider:4573923;ec:1.1.1.95;ec:2.6.1.52;foodb:FDB022377;het:HPV;hmdb:HMDB01024;kegg:C03232;knapsack:C00019657;metacyc:3-P-HYDROXYPYRUVATE;metlin:484;nikkaji:J2.180.747H;nugowiki:922;pdb-ccd:HPV;pdbechem:HPV;pubchem:105;pubchem:5460375;pubchem:6103;reacto…	0	Initializing
Initial			MNXM5436	2,3-dihydroxybutanedioate		C4H4O6	148.071	-2	beilstein:1876435;beilstein:3905887;brenda:BG19473;chebi:15674;chebi:30929;chebi:48929;chebi:50562;ec:1.1.1.93;gmelin:27021;seed:cpd00666;upa:UPX00045;wikipedia:Tartaric_Acid	0	Initializing
Initial			MNXM546	dGMP(2-)		C10H12N5O7P	345.205	-2	3dmet:B01228;beilstein:1231121;beilstein:3575246;beilstein:7349077;bigg:dgmp;biopath:2-prime-Deoxyguanosine-5-prime-phosphate;brenda:BG1047;cas:902-04-5;chebi:16192;chebi:41945;chebi:57673;chemspider:5362940;chemspider:58570;drugbank:DB04457;ec:2.7.1.113;ec:2.7.4.12;foodb:FDB022388;gmelin:358375;het:DG;hmdb:HMDB01044;kegg:C00362;knapsack:C00019356;metacyc:DGMP;nikkaji:J195.198J;nugowiki:938;pdb-c…	0	Initializing
Initial			MNXM5467	2-hydroxy-5-methyl-cis,cis-muconic acid		C7H6O5	170.12	-2	3dmet:B01089;bigg:hmccm;chebi:28249;kegg:C07478;nikkaji:J2.765.057K;pubchem:9681;reaxys:1777634;seed:cpd04651	0	Initializing
Initial			MNXM547	preuroporphyrinogen(8-)		C40H38N4O17	846.746	-8	3dmet:B00223;beilstein:1209089;bigg:hmbil;biopath:Hydroxymethylbilane;brenda:BG18138;cas:71861-60-4;cas:73023-76-4;chebi:16645;chebi:57845;chemspider:767;ec:2.5.1.61;ec:4.2.1.75;foodb:FDB022446;hmdb:HMDB01137;kegg:C01024;knapsack:C00007374;metacyc:HYDROXYMETHYLBILANE;metlin:3699;nikkaji:J618.630K;nugowiki:1022;pubchem:25202903;pubchem:4269;pubchem:788;reactome:189449;reactome:REACT_9601;reactome_…	0	Initializing
Initial			MNXM5477	2-methylnaphthalene		C11H10	142.197	0	cas:91-57-6;chebi:50720;kegg:C14098;nikkaji:J3.557B;pubchem:854334;seed:cpd09801;um-bbd:c0699	0	Initializing
Initial			MNXM55	L-cysteine zwitterion		C3H7NO2S	121.158	0	Beta-mercaptolactate-cysteine Disulfiduria: 26; Cystinuria: 107; Cystinuria: 220100; Gamma-glutamyl-transpeptidase Deficiency: 231950; Gamma-glutamyl-transpeptidase Deficiency: 499;3dmet:B01159;beilstein:1721408;beilstein:4128886;beilstein:5921923;bigg:cys-L;biopath:L-Cysteine;brenda:BG17926;cas:4371-52-2;cas:52-90-4;chebi:17561;chebi:32442;chebi:32443;chebi:32445;chebi:35235;chemspider:5653;drug…	0	Initializing
Initial			MNXM550	(N(omega)-L-arginino)succinate(1-)		C10H17N4O6	289.265	-1	3dmet:B04894;bigg:argsuc;biopath:N-(L-Arginino)succinate;brenda:BG87894;cas:2387-71-5;cas:None;chebi:15682;chebi:57472;chemspider:16059;ec:4.3.2.1;ec:6.3.4.5;foodb:FDB021885;hmdb:HMDB00052;kegg:C03406;knapsack:C00019688;metacyc:L-ARGININO-SUCCINATE;metlin:5115;nikkaji:J37.380J;nugowiki:37;pubchem:16950;pubchem:25245925;pubchem:6235;reactome:34575;reactome:REACT_5577;reactome_database_id_release_4…	0	Initializing
Initial			MNXM552	1,4-dihydroxy-2-naphthoate		C11H7O4	203.171	-1	3dmet:B00613;beilstein:2111226;bigg:dhna;biopath:1,4-Dihydroxy-2-naphthoate;brenda:BG3008;cas:31519-22-9;chebi:11173;chebi:18094;chemspider:5324583;ec:2.5.1.74;ec:3.1.2.28;ec:3.1.2.n1;kegg:C03657;knapsack:C00000736;metacyc:DIHYDROXYNAPHTHOATE;nikkaji:J27.838F;pdb-ccd:DNA;pubchem:54706667;pubchem:6435;seed:cpd02295;upa:UPC03657	0	Initializing
Initial			MNXM55276	gly-gln		C7H13N3O4	203.196	0	hmdb:HMDB28839;metacyc:CPD-13394;nugowiki:27497;pubchem:54758571;seed:cpd11580	0	Initializing
Initial			MNXM55287	gly-met		C7H14N2O3S	206.263	0	hmdb:HMDB28847;metacyc:CPD-13393;nugowiki:27505;pubchem:54758667;seed:cpd11591	0	Initializing
Initial			MNXM553	hexanoyl-CoA		C27H42N7O17P3S	861.645	-4	3dmet:B04998;beilstein:78347;bigg:hxcoa;biopath:Hexanoyl-CoA;brenda:BG14525;cas:5060-32-2;chebi:27540;chebi:62620;chemspider:389509;drugbank:DB02563;ec:2.3.1.206;foodb:FDB023074;hmdb:HMDB02845;kegg:C05270;lipidmaps:LMFA07050001;metacyc:HEXANOYL-COA;metlin:459;nikkaji:J358.059H;nugowiki:2428;pdb-ccd:HXC;pdbechem:HXC;pubchem:25201141;pubchem:4266213;pubchem:440611;pubchem:7657;reactome:77326;reacto…	0	Initializing
Initial			MNXM554	porphobilinogen(1-)		C10H13N2O4	225.221	-1	ACUTE INTERMITTEND PORPHYRIA (AIP): 414;3dmet:B00202;beilstein:220051;bigg:ppbng;biopath:Porphobilinogen;brenda:BG987;cas:487-90-1;chebi:17381;chebi:58126;chemspider:5296496;chemspider:995;drugbank:DB02272;ec:2.5.1.61;ec:4.2.1.24;foodb:FDB021916;het:PBG;hmdb:HMDB00245;kegg:C00931;knapsack:C00007339;metacyc:PORPHOBILINOGEN;metagene:VARIEGATE PORPHYRIA: 421;metlin:76;nikkaji:J6.026G;nugowiki:179;pd…	0	Initializing
Initial			MNXM55454	glycyl-L-glutamate		C7H11N2O5	203.173	-1	cas:7412-78-4;hmdb:HMDB28840;metacyc:CPD-3569;nugowiki:27498;pubchem:25203231;seed:cpd11592	0	Initializing
Initial			MNXM555	quinolinate(2-)		C7H3NO4	165.103	-2	3dmet:B00627;beilstein:137110;bigg:quln;biopath:Pyridine-2,3-dicarboxylate;brenda:BG24851;cas:89-00-9;chebi:16675;chebi:29959;chebi:46828;chebi:46832;chebi:46833;chemspider:1037;chemspider:4573883;drugbank:DB01796;ec:2.4.2.19;ec:2.5.1.72;foodb:FDB021913;gmelin:201344;gmelin:329233;gmelin:329234;gmelin:562526;het:NTM;hmdb:HMDB00232;kegg:C03722;knapsack:C00007381;metacyc:QUINOLINATE;metlin:330;nikk…	0	Initializing
Initial			MNXM557	15-cis-phytoene		C40H64	544.936	0	3dmet:B00775;beilstein:1717506;biopath:cis-Phytoene;brenda:BG97549;cas:13920-14-4;chebi:27787;chemspider:8138988;ec:1.3.5.5;ec:1.3.99.28;ec:1.3.99.29;ec:1.3.99.30;ec:1.3.99.31;ec:2.5.1.32;foodb:FDB018597;hmdb:HMDB39093;kegg:C05421;knapsack:C00000905;lipid:LMPR01070255;lipidmaps:LMPR01070255;metacyc:CPD-12321;nikkaji:J39.585D;nugowiki:37750;pubchem:24702035;pubchem:7785;pubchem:9963391;seed:cpd032…	0	Initializing
Initial			MNXM5588	[Dihydrolipoyllysine-residue (2-methylpropanoyl)transferase] S-(2-methylbutanoyl)dihydrolipoyllysine		C13H24NO2S2R			kegg:C15979;pubchem:47205292;seed:cpd14703	0	Initializing
Initial			MNXM5589	S-(3-Methylbutanoyl)-dihydrolipoamide-E		C13H25NO2S2	291.473	0	chemspider:389466;foodb:FDB024123;hmdb:HMDB06867;kegg:C15975;nugowiki:5992;pubchem:440566;pubchem:47205288;seed:cpd14699	0	Initializing
Initial			MNXM56	formaldehyde		CH2O	30.026	0	3dmet:B00018;beilstein:1209228;bigg:fald;biopath:Formaldehyde;brenda:BG36227;cas:50-00-0;chebi:16842;chemspider:692;drugbank:DB03843;ec:1.1.1.244;ec:1.1.1.306;ec:1.1.99.37;ec:1.14.11.31;ec:1.14.11.32;ec:1.14.13.111;ec:1.14.13.128;ec:1.14.13.131;ec:1.14.13.82;ec:1.14.14.6;ec:1.14.99.15;ec:1.2.1.46;ec:1.2.1.66;ec:1.2.99.4;ec:1.5.3.1;ec:1.5.3.10;ec:1.5.3.19;ec:1.5.3.4;ec:1.5.8.3;ec:1.5.8.4;ec:1.5.99…	0	Initializing
Initial			MNXM56014	heme c		C34H34FeN4O4S2	682.633	-2	cas:26598-29-8;chebi:60562;chebi:61717;drugbank:DB03317;ec:1.16.9.1;ec:1.16.98.1;ec:1.8.2.3;kegg:C15817;metacyc:HEME_C;pubchem:25202875;pubchem:47205142;seed:cpd14553	0	Initializing
Initial			MNXM56016	heme d cis-diol		C34H32FeN4O6	648.486	-2	chebi:62811;chebi:62812;chebi:62813;chebi:62814;metacyc:HEME_D;pubchem:46926174;seed:cpd15607	0	Initializing
Initial			MNXM561	ADP-D-glucose		C16H23N5O15P2	587.326	-2	3dmet:B01269;bigg:adpglc;biopath:ADP-D-Glucose;brenda:BG7320;cas:2140-58-1;chebi:15751;chebi:57498;chemspider:15642;drugbank:DB01774;ec:2.4.1.213;ec:2.4.1.245;ec:2.4.1.266;ec:2.4.1.268;ec:2.7.7.27;foodb:FDB001211;het:ADQ;hmdb:HMDB06557;kegg:C00498;knapsack:C00007354;nikkaji:J14.393F;nugowiki:5682;pdb-ccd:ADQ;pdbechem:ADQ;pubchem:16500;pubchem:3781;seed:cpd00387;seed:cpd16136	0	Initializing
Initial			MNXM5622	Anteisoheptadecanoyllipoteichoic acid (n=24), linked, unsubstituted		C121H236O135P24	4594.458	-24	seed:cpd15750	0	Initializing
Initial			MNXM5623	Anteisopentadecanoyllipoteichoic acid (n=24), linked, unsubstituted		C117H228O135P24	4538.352	-24	seed:cpd15753	0	Initializing
Initial			MNXM56352	hexadecenoic acid		C16H30O2	254.408		chebi:24548;seed:cpd15237	0	Initializing
Initial			MNXM56353	hexadecenoyl-CoA		C37H64N7O17P3S	1003.927		bigg:hdcoa;chebi:24549;seed:cpd15238	0	Initializing
Initial			MNXM564	myristoyl-[acyl-carrier protein]		C14H27OSR			bigg:myrsACP;chebi:50651;kegg:C05761;pubchem:8056;seed:cpd11466;upa:UPC05761	0	Initializing
Initial			MNXM56431	hexanesulfonate		C6H13O3S	165.231	-1	brenda-compound:85584;chemspider:45296;metacyc:CPD0-2074;pubchem:49937;seed:cpd11578	0	Initializing
Initial			MNXM565	N(6)-(1,2-dicarboxylatoethyl)-AMP(4-)		C14H14N5O11P	459.262	-4	3dmet:B04914;bigg:dcamp;biopath:Adenylosuccinate;brenda:BG5285;cas:19046-78-7;cas:19240-42-7;chebi:15919;chebi:57567;chemspider:389122;chemspider:394323;drugbank:DB04418;ec:4.3.2.2;ec:6.3.4.4;foodb:FDB022101;hmdb:HMDB00536;hmdb:HMDB59653;kegg:C03794;knapsack:C00007229;metacyc:ADENYLOSUCC;metlin:5521;nikkaji:J37.503I;nugowiki:455;nugowiki:58050;pdb-ccd:2SA;pubchem:25245432;pubchem:440122;pubchem:4…	0	Initializing
Initial			MNXM5655	Carboxybiotin-carboxyl-carrier protein		C18H26N5O6SR2			brenda:BG94279;kegg:C04419;pubchem:7051;seed:cpd12543	0	Initializing
Initial			MNXM568	2-formamido-N(1)-(5-O-phosphonato-D-ribosyl)acetamidine		C8H14N3O8P	311.186	-2	3dmet:B01768;bigg:fpram;biopath:2-(Formamido)-N1-(5-prime-phosphoribosyl)acetamidine;brenda:BG26126;cas:37721-04-3;cas:6157-85-3;chebi:18413;chebi:58478;chemspider:149;chemspider:17216355;chemspider:7830994;ec:6.3.3.1;ec:6.3.5.3;foodb:FDB022360;foodb:FDB022957;foodb:FDB023837;hmdb:HMDB00999;hmdb:HMDB02305;hmdb:HMDB06211;kegg:C04640;metacyc:5-PHOSPHORIBOSYL-N-FORMYLGLYCINEAMIDINE;metlin:3442;metli…	0	Initializing
Initial			MNXM569	2-methylbutanoyl-CoA(4-)		C26H40N7O17P3S	847.619	-4	3dmet:B04757;bigg:2mbcoa;biopath:2-Methylbutanoyl-CoA;brenda:BG36385;brenda:BG55430;cas:6712-02-3;chebi:15477;chebi:57336;chemspider:388491;ec:1.3.1.52;ec:1.3.99.12;foodb:FDB022387;hmdb:HMDB01041;kegg:C01033;metacyc:2-METHYL-BUTYRYL-COA;metlin:5960;nikkaji:J1.204.889K;nugowiki:936;pubchem:25245899;pubchem:4276;pubchem:439371;reactome:70718;reactome:REACT_5465;reactome_database_id_release_44:70718…	0	Initializing
Initial			MNXM57	glutathione		C10H16N3O6S	306.316	-1	GLUTATHIONE SYNTHETASE DEFICIENCY: 19;3dmet:B01138;bigg:gthrd;biopath:Glutathione_(reduced);brenda:BG1508;cas:70-18-8;cas:98726-08-0;chebi:16856;chebi:57925;chebi:60836;chemspider:111188;chemspider:19589806;drugbank:DB00143;ec:1.11.1.9;ec:1.13.11.18;ec:1.14.16.5;ec:1.20.4.2;ec:1.8.1.10;ec:1.8.1.7;ec:1.8.3.3;ec:1.8.4.1;ec:1.8.4.2;ec:1.8.4.3;ec:1.8.4.4;ec:1.8.4.9;ec:1.8.5.1;ec:2.1.1.41;ec:2.8.1.3;e…	0	Initializing
Initial			MNXM572	dUDP		C9H11N2O11P2	385.138	-3	3dmet:B01441;bigg:dudp;biopath:2-prime-Deoxyuridine-5-prime-diphosphate;brenda:BG27561;cas:4208-67-7;chebi:28850;chebi:60471;chemspider:128553;foodb:FDB022361;het:DUD;hmdb:HMDB01000;kegg:C01346;metacyc:DUDP;metlin:5931;nikkaji:J699.272B;nugowiki:899;pdb-ccd:DUD;pubchem:145729;pubchem:25246037;pubchem:4551;seed:cpd00978	0	Initializing
Initial			MNXM5723	a dodecanoyl-[acp]		C12H23OSR			bigg:ddcaACP;brenda:BG93729;kegg:C05223;metacyc:Dodecanoyl-ACPs;pubchem:7620;seed:cpd11468;upa:UPC05223	0	Initializing
Initial			MNXM5741	fa11coa		C38H65N7O17P3S	1016.946	-3	seed:cpd11432	0	Initializing
Initial			MNXM5742	fa12coa		C38H65N7O17P3S	1016.946	-3	seed:cpd11434	0	Initializing
Initial			MNXM5743	fa1coa		C35H59N7O17P3S	974.866	-3	seed:cpd11435	0	Initializing
Initial			MNXM5744	fa3coa		C36H61N7O17P3S	988.893	-3	seed:cpd11437	0	Initializing
Initial			MNXM5745	fa4coa		C36H61N7O17P3S	988.893	-3	seed:cpd11439	0	Initializing
Initial			MNXM5746	fa6coa		C37H63N7O17P3S	1002.919	-3	seed:cpd11441	0	Initializing
Initial			MNXM5792	Isoheptadecanoyllipoteichoic acid (n=24), linked, unsubstituted		C121H236O135P24	4594.458	-24	seed:cpd15749	0	Initializing
Initial			MNXM5793	Isohexadecanoyllipoteichoic acid (n=24), linked, unsubstituted		C119H232O135P24	4566.405	-24	seed:cpd15754	0	Initializing
Initial			MNXM5794	Isopentadecanoyllipoteichoic acid (n=24), linked, unsubstituted		C117H228O135P24	4538.352	-24	seed:cpd15752	0	Initializing
Initial			MNXM5797	Isotetradecanoyllipoteichoic acid (n=24), linked, unsubstituted		C115H224O135P24	4510.298	-24	seed:cpd15751	0	Initializing
Initial			MNXM58	sulfate		O4S	96.063	-2	116; 209; 210; 216; 222; 223; 224; 229; 230; 231; 232; 30; 332; 37;3dmet:B00016;beilstein:3648446;bigg:so4;biopath:Sulfate;biopath:Sulfate_(protonated);brenda:BG28716;cas:14808-79-8;cas:73020-09-4;cas:7664-93-9;chebi:16189;chebi:26836;chebi:45696;chemspider:1085;chemspider:1086;chemspider:55666;ec:1.8.3.1;ec:2.7.7.4;ec:2.7.7.5;ec:2.7.7.51;ec:3.1.6.10;ec:3.1.6.11;ec:3.1.6.16;ec:3.1.6.17;ec:3.1.6.2…	0	Initializing
Initial			MNXM580	trans-dec-2-enoyl-CoA		C31H48N7O17P3S	915.736	-4	3dmet:B05003;bigg:dc2coa;biopath:trans-Dec-2-enoyl-CoA;brenda:BG16174;cas:10018-95-8;cas:37325-74-9;chebi:10723;chebi:61406;chemspider:4444334;foodb:FDB022536;foodb:FDB023267;hmdb:HMDB01291;hmdb:HMDB03948;kegg:C05275;lipid:LMFA07050023;lipidmaps:LMFA07050023;metacyc:T2-DECENOYL-COA;metlin:6137;nikkaji:J2.755.219F;nugowiki:1154;nugowiki:3529;pubchem:24701388;pubchem:25246302;pubchem:5280768;pubche…	0	Initializing
Initial			MNXM58018	isomaltose		C12H22O11	342.296	0	3dmet:B04654;brenda:BG36550;brenda:BG3965;cas:499-40-1;chebi:28189;chemspider:388333;chemspider:9930;foodb:FDB001220;hmdb:HMDB02923;kegg:C00252;knapsack:C00018660;metacyc:CPD-1243;metlin:412;nikkaji:J150.529G;nugowiki:2506;pubchem:10357;pubchem:3551;pubchem:439193;reaxys:1292775;seed:cpd00217;wikipedia:Isomaltose	0	Initializing
Initial			MNXM581	(E)-hexadec-2-enoyl-CoA		C37H60N7O17P3S	999.895	-4	3dmet:B05000;bigg:hdd2coa;biopath:trans-Hexadec-2-enoyl-CoA;brenda:BG17261;brenda:BG17262;cas:4460-95-1;chebi:28935;chebi:52381;chebi:61526;chemspider:26332261;foodb:FDB023264;hmdb:HMDB03945;kegg:C05272;lipidmaps:LMFA07050020;metacyc:CPD0-2117;nikkaji:J2.755.187D;nugowiki:3526;pubchem:24701385;pubchem:46173176;pubchem:7659;reactome:77284;reactome:REACT_4177;reactome_database_id_release_44:77284;s…	0	Initializing
Initial			MNXM5827	Myristoyllipoteichoic acid (n=24), linked, unsubstituted		C115H224O135P24	4510.298	-24	seed:cpd15747	0	Initializing
Initial			MNXM584	allantoate		C4H7N4O4	175.123	-1	3dmet:B01270;beilstein:1790227;bigg:alltt;biopath:Allantoate;brenda:BG19637;cas:99-16-1;chebi:17536;chebi:30837;chemspider:198;chemspider:4449824;ec:3.5.2.5;ec:3.5.3.4;ec:3.5.3.9;foodb:FDB012646;gmelin:240954;hmdb:HMDB01209;kegg:C00499;knapsack:C00007470;metacyc:ALLANTOATE;metlin:343;nikkaji:J11.619J;nugowiki:1085;pdb-ccd:1AL;pubchem:203;pubchem:3782;pubchem:5287444;seed:cpd00388;upa:UPC00499	0	Initializing
Initial			MNXM5882	Palmitoyllipoteichoic acid (n=24), linked, unsubstituted		C119H232O135P24	4566.405	-24	seed:cpd15746	0	Initializing
Initial			MNXM589	leukotriene C4		C30H45N3O9S	623.758	-2	3dmet:B01543;bigg:leuktrC4;biopath:Leukotriene_C4;brenda:BG15813;cas:72025-60-6;cas:74841-69-3;chebi:16978;chebi:57973;chemspider:4444133;chemspider:4446258;ec:3.4.19.14;ec:4.4.1.20;foodb:FDB022484;foodb:FDB023628;hmdb:HMDB01198;hmdb:HMDB05095;kegg:C02166;lipid:LMFA03020003;lipidbank:XPR3201;lipidbank:XPR3202;lipidmaps:LMFA03020003;lipidmaps:LMFA03020020;metacyc:LEUKOTRIENE-C4;metlin:3681;nikkaji…	0	Initializing
Initial			MNXM59041	keto-L-sorbose		C6H12O6	180.156	0	3dmet:B04653;beilstein:1724554;beilstein:3588863;bigg:srb-L;brenda:BG22352;cas:87-79-6;chebi:13172;chebi:17266;chemspider:388332;chemspider:390208;foodb:FDB001126;het:SOE;hmdb:HMDB01266;kegg:C00247;metacyc:CPD-9569;metlin:6121;nikkaji:J4.280C;nugowiki:1134;pdb-ccd:SOE;pubchem:3546;pubchem:439192;pubchem:441484;reaxys:1724554;seed:cpd00212;upa:UPC00247;wikipedia:Sorbose	0	Initializing
Initial			MNXM593	(R)-pantoate		C6H11O4	147.149	-1	3dmet:B00120;beilstein:1722601;bigg:pant-R;biopath:(R)-Pantoate;brenda:BG36770;brenda:BG85517;cas:470-29-1;chebi:14737;chebi:15980;chebi:18697;chemspider:4451134;drugbank:DB01930;ec:1.1.1.106;ec:1.1.1.169;ec:2.7.1.169;ec:3.5.1.22;ec:6.3.2.1;ec:6.3.2.n5;kegg:C00522;knapsack:C00007622;metacyc:L-PANTOATE;nikkaji:J23.325K;pdb-ccd:PAF;pdbechem:PAF;pubchem:3805;pubchem:5289105;seed:cpd00408;upa:UPC00522	0	Initializing
Initial			MNXM5933	Stearoyllipoteichoic acid (n=24), linked, unsubstituted		C123H240O135P24	4622.511	-24	seed:cpd15748	0	Initializing
Initial			MNXM59594	D-ribulose 1-phosphate		C5H9O8P	228.094	-2	3dmet:B05194;bigg:xu1p-D;cas:63323-91-1;chebi:28566;chebi:71680;chebi:71687;chemspider:18540499;chemspider:20016067;chemspider:20171440;foodb:FDB023963;hmdb:HMDB06534;kegg:C06441;metacyc:CPD0-1115;metacyc:D-RIBULOSE-1-P;nikkaji:J2.765.415K;nugowiki:5659;pubchem:14844436;pubchem:20849008;pubchem:21145156;pubchem:8675;reaxys:1879498;reaxys:6847811;seed:cpd03861	0	Initializing
Initial			MNXM597	D-xylulose		C5H10O5	150.13	0	3dmet:B04663;bigg:xylu-D;biopath:D-Xylulose;brenda:BG20412;cas:551-84-8;chebi:17140;chemspider:4451524;drugbank:DB03947;ec:1.1.1.11;ec:1.1.1.287;ec:1.1.1.9;ec:2.7.1.17;ec:5.3.1.15;ec:5.3.1.5;foodb:FDB022698;het:XUL;hmdb:HMDB01644;kegg:C00310;knapsack:C00019684;metacyc:D-XYLULOSE;metlin:6333;nikkaji:J14.195J;nugowiki:1424;pdb-ccd:XLF;pubchem:3604;pubchem:5289590;seed:cpd00259;upa:UPC00310	0	Initializing
Initial			MNXM598	glycerophosphoglycerol		C6H14O8P	245.144	-1	beilstein:1727736;bigg:g3pg;brenda:BG46298;cas:11034-93-8;chebi:5457;chebi:61933;ec:3.1.4.46;kegg:C03274;metacyc:GLYCEROPHOSPHOGLYCEROL;nikkaji:J1.630.783A;pubchem:25202983;pubchem:6135;seed:cpd02090	0	Initializing
Initial			MNXM599	iminosuccinate		C4H4NO4	130.079	-1	3dmet:B00865;bigg:iasp;biopath:Iminoaspartate;brenda:BG19324;cas:79067-61-1;chebi:50616;chebi:58831;chemspider:13628208;chemspider:19951415;ec:1.4.3.16;ec:2.5.1.72;foodb:FDB022443;hmdb:HMDB01131;kegg:C05840;knapsack:C00007565;lipidmaps:LMFA01170110;metacyc:IMINOASPARTATE;metlin:6025;nikkaji:J1.894.303D;nugowiki:1017;pubchem:23615393;pubchem:796;pubchem:8133;pubchem:85291439;seed:cpd03470;upa:UPC0…	0	Initializing
Initial			MNXM6	NADPH		C21H26N7O17P3	741.389	-4	3dmet:B01128;beilstein:10411862;beilstein:77911;bigg:nadph;biopath:NADPH;brenda:BG48213;cas:2646-71-1;cas:53-57-6;chebi:16474;chebi:57783;chemspider:10239199;chemspider:17215925;come:MOL000028;ec:1.1.1.10;ec:1.1.1.101;ec:1.1.1.102;ec:1.1.1.111;ec:1.1.1.112;ec:1.1.1.113;ec:1.1.1.115;ec:1.1.1.117;ec:1.1.1.119;ec:1.1.1.120;ec:1.1.1.123;ec:1.1.1.124;ec:1.1.1.126;ec:1.1.1.128;ec:1.1.1.130;ec:1.1.1.131…	0	Initializing
Initial			MNXM60	bicarbonate		CHO3	61.017	-1	3dmet:B00080;3dmet:B00276;beilstein:3600898;beilstein:3903504;bigg:h2co3;bigg:hco3;biopath:Hydrogen_carbonate;bnice:C4;brenda:BG28931;cas:144-55-8;cas:3812-32-6;cas:463-79-6;cas:71-52-3;chebi:17544;chebi:28976;chebi:41609;chemspider:18519;chemspider:747;chemspider:749;ec:1.13.11.73;ec:1.2.1.27;ec:4.1.1.31;ec:4.1.1.93;ec:4.2.1.1;ec:4.2.1.104;ec:6.3.4.18;ec:6.3.4.6;ec:6.3.5.5;ec:6.4.1.1;ec:6.4.1.2;…	0	Initializing
Initial			MNXM602	shikimate		C7H9O5	173.143	-1	3dmet:B01267;beilstein:2210055;bigg:skm;biopath:Shikimate;brenda:BG23975;cas:138-59-0;chebi:16119;chebi:36208;chemspider:5414360;chemspider:8412;ec:1.1.1.25;ec:1.1.1.282;ec:2.3.1.133;ec:2.7.1.71;foodb:FDB003991;het:SKM;hmdb:HMDB03070;kegg:C00493;knapsack:C00001203;metacyc:SHIKIMATE;metlin:338;nikkaji:J3.267K;nugowiki:2653;pdb-ccd:SKM;pdbechem:SKM;pubchem:3776;pubchem:7057976;pubchem:8742;reactome…	0	Initializing
Initial			MNXM606	(2E)-4-hydroxy-3-methylbut-2-enyl diphosphate		C5H9O8P2	259.068	-3	3dmet:B04320;beilstein:9060574;beilstein:9274408;bigg:h2mb4p;brenda:BG16538;brenda:BL316338;chebi:128753;chebi:15664;chemspider:10224038;ec:1.17.1.2;ec:1.17.4.3;kegg:C11811;knapsack:C00007567;lipidmaps:LMPR01010009;metacyc:HYDROXY-METHYL-BUTENYL-DIP;nikkaji:J1.669.907A;pdb-ccd:H6P;pubchem:13975;pubchem:21597501;pubchem:85297114;seed:cpd08615;upa:UPC11811	0	Initializing
Initial			MNXM607	(2S)-2-[5-amino-1-(5-O-phosphonato-beta-D-ribosyl)imidazole-4-carboxamido]succinate		C13H15N4O12P	450.252	-4	3dmet:B04963;bigg:25aics;biopath:5-prime-Phosphoribosyl-4-N-(succino-carboxamide)-5-aminoimidazole;brenda:BG4597;cas:3031-95-6;chebi:18319;chebi:58443;chemspider:141175;ec:4.3.2.2;ec:6.3.2.6;foodb:FDB022251;hmdb:HMDB00797;kegg:C04823;metacyc:P-RIBOSYL-4-SUCCCARB-AMINOIMIDAZOLE;metlin:5762;nikkaji:J7.666J;nugowiki:715;pubchem:160666;pubchem:45266647;pubchem:7384;reactome:111399;reactome:REACT_3661…	0	Initializing
Initial			MNXM609	2-methylbut-2-enoyl-CoA		C26H38N7O17P3S	845.603	-4	3dmet:B04891;bigg:2mb2coa;biopath:2-Methylbut-2-enoyl-CoA;brenda:BG13938;brenda:BG36450;cas:6247-62-7;chebi:11614;chebi:15478;chebi:57260;chebi:57337;chemspider:4444187;ec:1.3.1.52;ec:1.3.99.12;ec:2.3.1.93;foodb:FDB022819;hmdb:HMDB02054;kegg:C03345;metacyc:CPD-1083;metlin:448;nugowiki:1637;pubchem:25244790;pubchem:5280564;pubchem:6188;reactome:70799;reactome:REACT_4798;reactome_database_id_releas…	0	Initializing
Initial			MNXM61	L-methionine zwitterion		C5H11NO2S	149.211	0	Glycine N-methyltransferase Deficiency: 606664; Homocystinuria DUE TO Defect OF N(5,10)-methylene THF Deficiency: 236250; Homocystinuria. Cystathionine Beta-synthase Deficiency: 236200; Hypermethioninemia , Familial: 180960; Hypermethioninemia: 250850; Methylcobalamin Synthesis Deficiency (cbl E, cbl G): 236270; Tyrosinemia I: 276700;3dmet:B01148;beilstein:4740675;bigg:met-L;biopath:L-Methionine;…	0	Initializing
Initial			MNXM61025	maltoheptaose		C42H72O36	1152.999	0	bigg:malthp;brenda:BG18444;brenda:BG76492;cas:34620-77-4;cas:34620-78-5;chebi:62010;foodb:FDB010908;hmdb:HMDB13000;metacyc:CPD0-1133;nugowiki:11724;pubchem:13908996;pubchem:53481574;reaxys:79716;seed:cpd15494	0	Initializing
Initial			MNXM61028	maltohexaose		C36H62O31	990.859	0	bigg:malthx;brenda:BG36225;cas:34620-77-4;chebi:27445;chemspider:388684;chemspider:4450599;foodb:FDB001191;het:CEY;hmdb:HMDB12253;kegg:C01936;metacyc:MALTOHEXAOSE;nikkaji:J133.214G;nugowiki:10978;pdb-ccd:CEY;pubchem:439606;pubchem:5041;pubchem:5288409;seed:cpd01329	0	Initializing
Initial			MNXM61032	maltopentaose		C30H52O26	828.718	0	bigg:maltpt;brenda:BG15929;cas:34620-76-3;chebi:62006;chemspider:18509779;chemspider:2006584;foodb:FDB001192;het:CEX;hmdb:HMDB12254;metacyc:MALTOPENTAOSE;nugowiki:10979;pubchem:13489094;pubchem:2724445;reaxys:79498;seed:cpd15495	0	Initializing
Initial			MNXM61036	maltotetraose		C24H42O21	666.578	0	bigg:maltttr;brenda:BG13208;cas:34612-38-9;chebi:28460;chemspider:388711;chemspider:393830;drugbank:DB02237;foodb:FDB001195;het:1JIB;hmdb:HMDB01296;kegg:C02052;knapsack:C00018031;metacyc:MALTOTETRAOSE;metagene:.;metlin:4199;nikkaji:J163.753C;nugowiki:1159;pdb-ccd:MTT;pubchem:439639;pubchem:446495;pubchem:5141;seed:cpd01399	0	Initializing
Initial			MNXM61038	maltotriose		C18H32O16	504.437	0	bigg:malttr;biopath:Maltotriose;brenda:BG8882;brenda:BG8883;cas:1109-28-0;chebi:61993;chemspider:388669;drugbank:DB03277;foodb:FDB001196;het:1UA3;hmdb:HMDB01262;kegg:C01835;metacyc:MALTOTRIOSE;metlin:3585;nikkaji:J208.710C;nugowiki:1130;pdb-ccd:MLR;pubchem:439586;pubchem:4954;reactome:191103;reactome:REACT_9562;reactome_database_id_release_44:191103;reaxys:100354;seed:cpd01262	0	Initializing
Initial			MNXM611	3-dehydroshikimate		C7H7O5	171.127	-1	3dmet:B01592;beilstein:2099598;beilstein:2938338;bigg:3dhsk;biopath:3-Dehydroshikimate;brenda:BG49176;chebi:16630;chebi:30918;chemspider:4573915;drugbank:DB04347;ec:1.1.1.25;ec:1.1.1.282;ec:4.2.1.10;ec:4.2.1.118;kegg:C02637;knapsack:C00019663;metacyc:3-DEHYDRO-SHIKIMATE;nikkaji:J412.314J;pdb-ccd:3DS;pubchem:5460360;pubchem:5617;reactome:964941;reactome:REACT_27527;reactome_database_id_release_44:…	0	Initializing
Initial			MNXM61111	manninotriose		C18H32O16	504.437	0	cas:13382-86-0;chebi:31005;metacyc:CPD-8249;pubchem:24861831;seed:cpd03200	0	Initializing
Initial			MNXM6112	4-methylsalicylate		C8H7O3	151.139	-1	cas:50-85-1;chebi:20450;chemspider:3849838;kegg:C14103;metacyc:CPD-10575;nikkaji:J4.108D;pubchem:54675829;pubchem:854339;reaxys:2208140;seed:cpd09806	0	Initializing
Initial			MNXM61167	margarate		C17H33O2	269.443	-1	beilstein:1781004;bigg:hpdca;cas:506-12-7;chebi:32365;chebi:32366;chemspider:10033;chemspider:3327058;foodb:FDB004676;gmelin:253195;gmelin:386661;hmdb:HMDB02259;knapsack:C00007426;lipid:LMFA01010017;lipidbank:DFA0017;lipidmaps:LMFA01010017;metacyc:CPD-7830;metlin:6578;nugowiki:1842;pubchem:10465;pubchem:4113470;pubchem:7849670;reaxys:1781004;wikipedia:Heptadecanoic_acid	0	Initializing
Initial			MNXM615	D-mannitol		C6H14O6	182.172	0	3dmet:B04676;beilstein:1721898;bigg:mnl;brenda:BG22801;cas:69-65-8;chebi:16899;chebi:29864;chemspider:6015;drugbank:DB00742;ec:1.1.1.138;ec:1.1.1.255;ec:1.1.1.67;ec:3.1.3.22;foodb:FDB001982;gmelin:83161;het:MTL;hmdb:HMDB00765;kegg:C00392;knapsack:C00001165;ligandbox:D00062;metacyc:MANNITOL;metlin:142;nikkaji:J2.369H;nugowiki:684;pdb-ccd:MTL;pubchem:3682;pubchem:6251;pubchem:7847130;reaxys:1721898…	0	Initializing
Initial			MNXM61508	messenger RNA					brenda:BL30238;chebi:33699;metacyc:mRNAs;seed:cpd11462	0	Initializing
Initial			MNXM617	folate		C19H17N7O6	439.382	-2	3dmet:B01273;beilstein:100781;bigg:fol;biopath:Folate;brenda:BG9174;cas:59-30-3;chebi:27470;chebi:62501;chemspider:1266060;chemspider:5815;drugbank:DB00158;foodb:FDB014504;het:FOL;hmdb:HMDB00121;kegg:C00504;knapsack:C00001539;ligandbox:D00070;metacyc:CPD-12826;metlin:246;nikkaji:J1.392G;nugowiki:82;pdb-ccd:FOL;pdbechem:FOL;pubchem:1549092;pubchem:3787;pubchem:6037;pubchem:7847138;seed:cpd00393;up…	0	Initializing
Initial			MNXM61743	methyl beta-D-glucopyranoside		C7H14O6	194.182	0	beilstein:81567;cas:709-50-2;chebi:320055;chemspider:2024;chemspider:392933;drugbank:DB01642;drugbank:DB01979;foodb:FDB001246;gmelin:408559;hmdb:HMDB29965;metacyc:CPD-3570;nugowiki:28623;pubchem:2108;pubchem:445238;seed:cpd15585	0	Initializing
Initial			MNXM6175	Anteisoheptadecanoylcardiolipin (B. subtilis)		C77H148O17P2	1407.936	-2	seed:cpd15795	0	Initializing
Initial			MNXM6176	Anteisopentadecanoylcardiolipin (B. subtilis)		C69H132O17P2	1295.724	-2	seed:cpd15798	0	Initializing
Initial			MNXM620	quercetin		C15H9O7	301.228	-1	3dmet:B00102;beilstein:317313;beilstein:3702111;brenda:BG5851;cas:117-39-5;chebi:16243;chebi:57694;chemspider:4444051;drugbank:DB04216;ec:1.13.11.24;ec:2.1.1.76;ec:2.8.2.25;ec:3.2.1.66;foodb:FDB011904;gmelin:579210;het:QUE;hmdb:HMDB05794;kegg:C00389;knapsack:C00004631;lipid:LMPK12110004;lipidmaps:LMPK12110004;metacyc:CPD-520;nci:9219;nikkaji:J2.907F;nugowiki:5001;patent:KR20120121684;patent:US201…	0	Initializing
Initial			MNXM621	raffinose		C18H32O16	504.437	0	3dmet:B01266;bigg:raffin;biopath:Raffinose;brenda:BG8887;brenda:BG8888;cas:25954-44-3;cas:512-69-6;chebi:16634;chebi:28782;chebi:60212;chemspider:10102;chemspider:190739;chemspider:388379;ec:2.4.1.166;ec:2.4.1.67;ec:2.4.1.82;foodb:FDB000661;foodb:FDB012325;hmdb:HMDB03213;hmdb:HMDB34072;kegg:C00492;kegg:C08239;knapsack:C00001135;knapsack:C00001145;metacyc:CPD-1099;metlin:138;nikkaji:J17.211A;nikka…	0	Initializing
Initial			MNXM622	1-deoxy-D-xylulose 5-phosphate		C5H9O7P	212.095	-2	3dmet:B04265;beilstein:11127452;bigg:dxyl5p;brenda:BG37157;cas:190079-18-6;chebi:16493;chebi:57792;chemspider:10462373;chemspider:391473;drugbank:DB02496;ec:1.1.1.267;ec:2.2.1.7;ec:2.6.99.2;ec:2.8.1.10;foodb:FDB022494;het:DXP;hmdb:HMDB01213;kegg:C11437;knapsack:C00007292;metacyc:DEOXYXYLULOSE-5P;metlin:6085;nikkaji:J866.535D;nugowiki:1089;pdb-ccd:DXP;pubchem:13609;pubchem:23420274;pubchem:443201;…	0	Initializing
Initial			MNXM6240	Diglucosyl-1,2 dianteisoheptadecanoylglycerol		C49H92O15	921.246	0	seed:cpd15732	0	Initializing
Initial			MNXM6241	Diglucosyl-1,2 dianteisopentadecanoylglycerol		C45H84O15	865.139	0	seed:cpd15735	0	Initializing
Initial			MNXM6242	Diglucosyl-1,2 diisoheptadecanoylglycerol		C49H92O15	921.246	0	seed:cpd15731	0	Initializing
Initial			MNXM6243	Diglucosyl-1,2 diisohexadecanoylglycerol		C47H88O15	893.193	0	seed:cpd15736	0	Initializing
Initial			MNXM6244	Diglucosyl-1,2 diisopentadecanoylglycerol		C45H84O15	865.139	0	seed:cpd15734	0	Initializing
Initial			MNXM6245	Diglucosyl-1,2 diisotetradecanoylglycerol		C43H80O15	837.086	0	seed:cpd15733	0	Initializing
Initial			MNXM6246	Diglucosyl-1,2 dimyristoylglycerol		C43H80O15	837.086	0	seed:cpd15729	0	Initializing
Initial			MNXM6247	Diglucosyl-1,2 dipalmitoylglycerol		C47H88O15	893.193	0	seed:cpd15728	0	Initializing
Initial			MNXM6248	Diglucosyl-1,2 distearoylglycerol		C51H96O15	949.299	0	seed:cpd15730	0	Initializing
Initial			MNXM625	2'-deoxyadenosine		C10H13N5O3	251.242	0	3dmet:B01287;beilstein:91015;bigg:dad-2;biopath:2-prime-Deoxyadenosine;brenda:BG66294;brenda:BG836;cas:958-09-8;chebi:17256;chemspider:13135;ec:2.7.1.76;foodb:FDB021894;gmelin:283189;het:3D1;hmdb:HMDB00101;kegg:C00559;knapsack:C00019281;metacyc:DEOXYADENOSINE;metlin:3382;nikkaji:J80.042B;nugowiki:70;pdb-ccd:3D1;pdbechem:3D1;pubchem:13730;pubchem:3839;reaxys:91015;seed:cpd00438;wikipedia:Deoxyaden…	0	Initializing
Initial			MNXM62524	MOPS		C7H14NO4S	208.255	-1	chebi:39074;seed:cpd11575	0	Initializing
Initial			MNXM6281	glycogen(n-1)		C24H42O21	666.578	0	seed:cpd15302	0	Initializing
Initial			MNXM6297	Isoheptadecanoylcardiolipin (B. subtilis)		C77H148O17P2	1407.936	-2	seed:cpd15794	0	Initializing
Initial			MNXM6298	Isohexadecanoylcardiolipin (B. subtilis)		C73H140O17P2	1351.83	-2	seed:cpd15799	0	Initializing
Initial			MNXM63	CTP		C9H12N3O14P3	479.125	-4	3dmet:B01144;beilstein:4732530;beilstein:71190;bigg:ctp;biopath:Cytidine-5-prime-triphosphate;brenda:BG27764;cas:65-47-4;chebi:17677;chebi:37563;chebi:58231;chemspider:5414498;chemspider:5941;drugbank:DB02431;ec:2.7.1.108;ec:2.7.1.161;ec:2.7.1.174;ec:2.7.1.n5;ec:2.7.4.6;ec:2.7.7.14;ec:2.7.7.15;ec:2.7.7.33;ec:2.7.7.38;ec:2.7.7.39;ec:2.7.7.40;ec:2.7.7.41;ec:2.7.7.43;ec:2.7.7.57;ec:2.7.7.60;ec:2.7.7…	0	Initializing
Initial			MNXM6301	Isopentadecanoylcardiolipin (B. subtilis)		C69H132O17P2	1295.724	-2	seed:cpd15797	0	Initializing
Initial			MNXM632	Cu(2+)		Cu	63.546	2	13; 178; 358; 462;bigg:cu2;brenda:BG79313;cas:15158-11-9;cas:7440-50-8;chebi:28694;chebi:29036;chebi:30052;chebi:52630;chemspider:25221;ec:1.1.3.5;ec:1.1.3.9;ec:1.10.3.1;ec:1.10.3.10;ec:1.10.3.12;ec:1.10.3.2;ec:1.10.3.3;ec:1.10.3.4;ec:1.13.11.17;ec:1.13.11.24;ec:1.14.17.1;ec:1.14.17.3;ec:1.14.18.1;ec:1.14.18.3;ec:1.14.99.39;ec:1.15.1.1;ec:1.16.3.1;ec:1.21.3.6;ec:1.3.99.8;ec:1.4.3.6;ec:1.5.3.12;ec…	0	Initializing
Initial			MNXM633	D-ribulose		C5H10O5	150.13	0	3dmet:B04662;bigg:rbl-D;biopath:D-Ribulose;brenda:BG20414;cas:488-84-6;cas:5556-48-9;chebi:17173;chemspider:133316;ec:1.1.1.250;ec:1.1.1.287;ec:1.1.1.56;ec:2.7.1.16;ec:2.7.1.47;ec:5.3.1.20;ec:5.3.1.3;foodb:FDB004270;hmdb:HMDB00621;kegg:C00309;knapsack:C00001131;metacyc:D-RIBULOSE;metlin:5594;nikkaji:J6.034H;nugowiki:540;pubchem:151261;pubchem:3603;seed:cpd00258	0	Initializing
Initial			MNXM6335	Myristoylcardiolipin (B. subtilis)		C65H124O17P2	1239.617	-2	seed:cpd15792	0	Initializing
Initial			MNXM634	DNA		C10H17O8PR2(C5H8O5PR)n			bigg:dna;brenda:BG93096;cas:9007-49-2;chebi:16991;kegg:C00039;metacyc:DNA-Holder;nikkaji:J209.154B;pubchem:3341;reactome:29428;reactome:REACT_3913;reactome_database_id_release_44:29428;seed:cpd11461	0	Initializing
Initial			MNXM63441	N-acetyl-beta-D-galactosyl-(1->4)-beta-D-galactosyl-(1->4)-beta-D-glucosylceramide		C39H69N2O18R		0	chebi:27731;kegg:C06135;pubchem:8392;seed:cpd03656	0	Initializing
Initial			MNXM63469	N-acetyl-D-galactosamine 1-phosphate		C8H14NO9P	299.172	-2	beilstein:10280502;bigg:acgal1p;chebi:55404;chemspider:17216370;foodb:FDB023931;hmdb:HMDB06480;nugowiki:5605;pubchem:22833661;seed:cpd15390	0	Initializing
Initial			MNXM6370	Palmitoylcardiolipin (B. subtilis)		C73H140O17P2	1351.83	-2	seed:cpd15791	0	Initializing
Initial			MNXM64174	naphthalene 1,2-oxide		C10H8O	144.17	0	beilstein:1342398;bigg:onpthl;cas:17180-88-0;chebi:52431;chemspider:97165;foodb:FDB023839;hmdb:HMDB06215;kegg:C14787;nikkaji:J88.300J;nugowiki:5340;pubchem:108063;pubchem:17395785;seed:cpd10484	0	Initializing
Initial			MNXM642	trans-dodec-2-enoyl-CoA(4-)		C33H52N7O17P3S	943.789	-4	3dmet:B04884;bigg:dd2coa;biopath:trans-2-Dodecenoyl-CoA;brenda:BG16597;brenda:BG16600;cas:1066-12-2;chebi:15471;chebi:57330;chemspider:26330706;chemspider:4444196;ec:5.3.3.8;foodb:FDB023218;foodb:FDB028376;hmdb:HMDB03712;hmdb:HMDB11689;kegg:C03221;lipidmaps:LMFA07050010;metacyc:CPD-7222;nikkaji:J2.741.386B;nugowiki:10414;nugowiki:3293;pubchem:24701375;pubchem:25245396;pubchem:45266564;pubchem:528…	0	Initializing
Initial			MNXM644	(2S,6S)-2,6-diaminopimelic acid dizwitterion		C7H14N2O4	190.197	0	3dmet:B01303;beilstein:1726901;bigg:26dap-LL;biopath:LL-2,6-Diaminoheptanedioate;brenda:BG24367;cas:14289-34-0;cas:583-93-7;chebi:16026;chebi:47031;chebi:57609;chemspider:388416;ec:2.6.1.83;ec:3.5.1.18;ec:3.5.1.47;ec:5.1.1.7;foodb:FDB022583;hmdb:HMDB01370;kegg:C00666;knapsack:C00007596;lipidmaps:LMFA01170102;metacyc:LL-DIAMINOPIMELATE;metlin:352;nikkaji:J81.742B;nugowiki:1232;pubchem:1549100;pubc…	0	Initializing
Initial			MNXM6440	Stearoylcardiolipin (B. subtilis)		C81H156O17P2	1464.043	-2	seed:cpd15793	0	Initializing
Initial			MNXM645	(3,4-dihydroxyphenyl)acetate		C8H7O4	167.139	-1	3dmet:B00250;beilstein:2211017;bigg:34dhpha;biopath:3,4-Dihydroxyphenylacetate;brenda:BG26719;cas:102-32-9;chebi:17612;chebi:41941;chemspider:4573910;chemspider:532;drugbank:DB01702;ec:1.13.11.15;ec:1.14.12.9;ec:1.14.13.3;ec:1.14.14.9;foodb:FDB000316;gmelin:874810;het:DHY;hmdb:HMDB01336;kegg:C01161;knapsack:C00040996;metacyc:CPD-782;metlin:6170;nikkaji:J804D;nugowiki:1198;pdb-ccd:DHY;pdbechem:DHY…	0	Initializing
Initial			MNXM646	1D-myo-inositol 1-phosphate(2-)		C6H11O9P	258.12	-2	3dmet:B01403;beilstein:2056776;bigg:mi1p-D;brenda:BG22588;brenda:BG56436;brenda:BG83243;cas:15421-51-9;chebi:18297;chebi:58433;chemspider:16744063;drugbank:DB03542;ec:3.1.4.43;kegg:C01177;knapsack:C00007483;metacyc:D-MYO-INOSITOL-1-MONOPHOSPHATE;nikkaji:J6.548J;pdb-ccd:IPD;pdbechem:IPD;pubchem:4404;pubchem:5288642;reactome:870330;reactome:REACT_27390;reactome_database_id_release_44:870330;reaxys:…	0	Initializing
Initial			MNXM647	2'-deoxyguanosine		C10H13N5O4	267.241	0	3dmet:B01219;bigg:dgsn;biopath:2-prime-Deoxyguanosine;brenda:BG842;cas:961-07-9;chebi:17172;chemspider:163230;chemspider:618;ec:2.7.1.113;ec:3.1.5.1;foodb:FDB012064;het:GNG;hmdb:HMDB00085;kegg:C00330;metacyc:DEOXYGUANOSINE;metlin:3395;nikkaji:J13.863K;nugowiki:60;pdb-ccd:GNG;pubchem:187790;pubchem:3624;pubchem:638;seed:cpd00277	0	Initializing
Initial			MNXM648	2,5-diamino-4-hydroxy-6-(5-phosphonatoribosylamino)pyrimidine(3-)		C9H14N5O8P	351.21	-2	3dmet:B01437;bigg:25drapp;brenda:BG27778;brenda:BG51502;chebi:29114;chebi:58614;chebi:59545;chebi:59546;ec:1.1.1.302;ec:3.5.1.102;ec:3.5.4.25;ec:3.5.4.26;kegg:C01304;metacyc:DIAMINO-OH-PHOSPHORIBOSYLAMINO-PYR;nikkaji:J1.557.013J;pubchem:25244331;pubchem:4522;seed:cpd00957;upa:UPC01304	0	Initializing
Initial			MNXM649	2-dehydro-3-deoxy-6-phosphonato-D-gluconate(3-)		C6H8O9P	255.096	-3	3dmet:B04941;beilstein:6714585;bigg:2ddg6p;biopath:2-Dehydro-3-deoxy-6-phospho-D-gluconate;brenda:BG22083;cas:27244-54-8;chebi:15925;chebi:57569;chemspider:2338483;ec:2.7.1.45;ec:4.1.2.14;ec:4.2.1.12;foodb:FDB022588;hmdb:HMDB01376;kegg:C04442;knapsack:C00019434;metacyc:2-KETO-3-DEOXY-6-P-GLUCONATE;metlin:6202;nikkaji:J40.082C;nugowiki:1238;pubchem:3080745;pubchem:44229082;pubchem:7071;seed:cpd027…	0	Initializing
Initial			MNXM652	methanethiol		CH4S	48.107	0	3dmet:B00105;bigg:ch4s;brenda:BG28550;cas:74-93-1;chebi:16007;chemspider:855;ec:1.14.13.131;ec:1.8.3.4;ec:2.1.1.251;ec:2.5.1.49;ec:4.4.1.11;foodb:FDB011886;het:MEE;hmdb:HMDB03227;kegg:C00409;knapsack:C00001258;metacyc:CPD-7671;metlin:3204;nikkaji:J1.432J;nugowiki:2810;pdb-ccd:MEE;pubchem:3699;pubchem:878;seed:cpd00324;um-bbd:c0238	0	Initializing
Initial			MNXM653	Mg(2+)		Mg	24.305	2	129; 412;bigg:mg2;biopath:Mg2+;brenda:BG79317;cas:22537-22-0;cas:7439-95-4;chebi:18420;chebi:39127;chemspider:865;ec:3.6.3.2;ec:6.6.1.1;foodb:FDB003518;gmelin:6857;het:MG;hmdb:HMDB00547;kegg:C00305;metacyc:MG+2;metagene:512;nikkaji:J3.728A;nugowiki:466;pdb-ccd:MG;pdbechem:MG;pubchem:3599;pubchem:888;reactome:114632;reactome:29926;reactome:REACT_2525;reactome:REACT_5401;reactome_database_id_releas…	0	Initializing
Initial			MNXM65309	octadecenoic acid		C18H34O2	282.461		bigg:ocdcea;chebi:25634;seed:cpd15269	0	Initializing
Initial			MNXM654	trans-tetradec-2-enoyl-CoA		C35H56N7O17P3S	971.842	-4	3dmet:B05001;bigg:td2coa;biopath:trans-Tetradec-2-enoyl-CoA;cas:38795-33-4;chebi:27721;chebi:61405;chemspider:4444333;foodb:FDB023265;hmdb:HMDB03946;kegg:C05273;lipidmaps:LMFA07050021;metacyc:CPD0-2120;nikkaji:J2.755.213G;nugowiki:3527;pubchem:24701386;pubchem:46173185;pubchem:5280767;pubchem:7660;reactome:77273;reactome:REACT_3421;reactome_database_id_release_44:77273;seed:cpd03127	0	Initializing
Initial			MNXM6573	1,2-dianteisoheptadecanoyl-sn-glycerol 3-phosphate		C37H72O8P	675.937	-1	seed:cpd15678	0	Initializing
Initial			MNXM6574	1,2-dianteisopentadecanoyl-sn-glycerol 3-phosphate		C33H64O8P	619.83	-1	seed:cpd15681	0	Initializing
Initial			MNXM658	arsenite(1-)		AsH2O3	124.936	-1	bigg:aso3;brenda:BG252;cas:13464-58-9;cas:15502-74-6;chebi:29242;chebi:29243;chebi:29866;chebi:49900;chemspider:5256769;chemspider:529;drugbank:DB04456;ec:1.20.99.1;ec:2.1.1.137;ec:3.6.3.16;foodb:FDB028324;gmelin:1397624;gmelin:25868;het:AST;hmdb:HMDB11620;kegg:C06697;metacyc:CPD-763;metacyc:CPD0-2040;nikkaji:J2.763.523G;nugowiki:10345;pdb-ccd:AST;pdbechem:AST;pdbechem:TAS;pubchem:544;pubchem:685…	0	Initializing
Initial			MNXM6580	1,2-diisoheptadecanoyl-sn-glycerol 3-phosphate		C37H72O8P	675.937	-1	seed:cpd15677	0	Initializing
Initial			MNXM6581	1,2-diisohexadecanoyl-sn-glycerol 3-phosphate		C35H68O8P	647.883	-1	seed:cpd15682	0	Initializing
Initial			MNXM6582	1,2-diisopentadecanoyl-sn-glycerol 3-phosphate		C33H64O8P	619.83	-1	seed:cpd15680	0	Initializing
Initial			MNXM6583	1,2-diisotetradecanoyl-sn-glycerol 3-phosphate		C31H60O8P	591.777	-1	seed:cpd15679	0	Initializing
Initial			MNXM659	L-fucose		C6H12O5	164.156	0	3dmet:B04756;beilstein:1905878;bigg:fuc-L;brenda:BG76374;cas:2438-80-4;chebi:18287;chebi:2181;chemspider:16190;drugbank:DB03283;ec:2.7.1.52;ec:3.2.1.63;ec:5.3.1.25;foodb:FDB020543;gmelin:863814;het:1AH1;hmdb:HMDB00174;kegg:C01019;knapsack:C00035100;metacyc:L-FUCOSE;metlin:268;nikkaji:J92.797J;nugowiki:123;pdb-ccd:FUC;pubchem:17106;pubchem:4264;reaxys:1905878;seed:cpd00751;upa:UPC01019	0	Initializing
Initial			MNXM66	sn-glycerol 3-phosphate(2-)		C3H7O6P	170.058	-2	3dmet:B01157;beilstein:1723975;beilstein:6115564;bigg:glyc3p;biopath:sn-Glycerol_3-phosphate;brenda:BG84411;cas:17989-41-2;cas:57-03-4;chebi:15978;chebi:57597;chemspider:2939444;chemspider:388308;ec:1.1.1.177;ec:1.1.1.8;ec:1.1.1.94;ec:1.1.3.21;ec:1.1.5.3;ec:1.1.99.5;ec:2.3.1.15;ec:2.3.1.198;ec:2.4.1.137;ec:2.4.1.213;ec:2.4.1.96;ec:2.7.1.142;ec:2.7.1.30;ec:2.7.7.39;ec:2.7.8.5;ec:3.1.4.2;ec:3.1.4.4…	0	Initializing
Initial			MNXM660	phenylethylamine		C8H12N	122.188	1	3dmet:B00766;beilstein:3539103;beilstein:507488;bigg:peamn;brenda:BG89162;cas:64-04-0;chebi:18397;chebi:225237;chebi:50048;chemspider:13856352;chemspider:395457;drugbank:DB04325;ec:1.4.3.21;ec:3.5.1.85;ec:4.1.1.53;foodb:FDB010580;gmelin:50120;hmdb:HMDB12275;kegg:C05332;knapsack:C00001426;metacyc:PHENYLETHYLAMINE;nikkaji:J4.833J;nugowiki:11000;pdb-ccd:PEA;pdbechem:PEA;pubchem:1001;pubchem:448751;p…	0	Initializing
Initial			MNXM662	thiamine(1+) monophosphate(2-)		C12H16N4O4PS	343.319	-1	3dmet:B00237;beilstein:3916670;beilstein:3917125;beilstein:7232643;bigg:thmmp;brenda:BG3637;cas:495-23-8;cas:532-40-1;chebi:26945;chebi:37574;chebi:37575;chebi:9533;chemspider:13085545;chemspider:2627905;ec:2.3.1.190;ec:2.5.1.3;ec:2.7.1.89;ec:2.7.4.16;foodb:FDB023043;gmelin:1056035;gmelin:1063443;hmdb:HMDB02666;kegg:C01081;knapsack:C00019628;metacyc:THIAMINE-P;metlin:3488;nikkaji:J221.489J;nugowi…	0	Initializing
Initial			MNXM663	(R)-3-hydroxybutanoate		C4H7O3	103.097	-1	3dmet:B00239;beilstein:6114857;bigg:bhb;biopath:(R)-3-Hydroxybutanoate;brenda:BG19700;cas:625-72-9;chebi:10983;chebi:17066;chemspider:5341936;chemspider:83181;ec:1.1.1.30;ec:3.1.1.22;foodb:FDB021869;het:3HR;hmdb:HMDB00011;kegg:C01089;lipid:LMFA01050243;lipidbank:DFA0271;lipidmaps:LMFA01050243;metacyc:CPD-335;nikkaji:J5.217E;nugowiki:6;pdb-ccd:3HR;pubchem:4324;pubchem:6971058;pubchem:7982613;pubch…	0	Initializing
Initial			MNXM6636	12-methyl-tetra-decanoyl-ACP		C26H49N2O8PRS		-1	seed:cpd11515	0	Initializing
Initial			MNXM6637	12-methyl-tridecanoyl-ACP		C25H47N2O8PRS		-1	seed:cpd11565	0	Initializing
Initial			MNXM664	(R)-acetoin		C4H8O2	88.105	0	3dmet:B00180;bigg:actn-R;biopath:(R)-Acetoin;brenda:BG19668;cas:513-86-0;cas:53584-56-8;chebi:15686;chemspider:388445;ec:1.1.1.303;ec:1.1.1.4;ec:1.1.1.5;ec:4.1.1.5;ec:5.1.2.4;kegg:C00810;lipidmaps:LMFA12000064;metacyc:CPD-10353;nikkaji:J2.623I;pdb-ccd:HBR;pubchem:135637829;pubchem:4068;pubchem:439314;upa:UPC00810	0	Initializing
Initial			MNXM6644	13-methyl-tetra-decanoyl-ACP		C26H49N2O8PRS		-1	seed:cpd11540	0	Initializing
Initial			MNXM669	D-alanyl-D-alanine		C6H12N2O3	160.171	0	3dmet:B01365;beilstein:1724814;bigg:alaala;brenda:BG22134;cas:1948-31-8;cas:923-16-0;chebi:16576;chebi:57822;chebi:72816;chemspider:4573916;ec:3.4.13.22;ec:6.3.2.10;ec:6.3.2.4;foodb:FDB006399;hmdb:HMDB03459;hmdb:HMDB28680;kegg:C00993;knapsack:C00019576;metacyc:D-ALA-D-ALA;metlin:6937;nikkaji:J80.011B;nugowiki:27338;nugowiki:3040;pubchem:4239;pubchem:5460362;pubchem:6992112;reaxys:1724813;reaxys:1…	0	Initializing
Initial			MNXM672	precorrin-2(7-)		C42H41N4O16	857.792	-7	3dmet:B01575;bigg:dscl;bigg:pre2;biopath:Precorrin_2;brenda:BG18385;cas:65207-12-7;cas:82542-92-5;chebi:50602;chebi:58827;ec:1.3.1.76;ec:2.1.1.107;ec:2.1.1.130;kegg:C02463;knapsack:C00007375;metacyc:DIHYDROSIROHYDROCHLORIN;nikkaji:J966.387H;pubchem:25245987;pubchem:5480;seed:cpd01620;upa:UPC02463	0	Initializing
Initial			MNXM6733	2-Methyl-1-hydroxybutyl-ThPP		C17H26N4O8P2S	508.423	-2	foodb:FDB028932;hmdb:HMDB12310;kegg:C15978;nikkaji:J2.799.847J;nugowiki:11035;pubchem:23724627;pubchem:47205291;seed:cpd14702	0	Initializing
Initial			MNXM6734	2-methyl-1-hydroxypropylthiamine diphosphate		C16H24N4O8P2S	494.396	-2	chebi:48522;chemspider:26333171;foodb:FDB024122;hmdb:HMDB06866;kegg:C15976;nikkaji:J2.799.841K;nugowiki:5991;pdbechem:THV;pubchem:23724626;pubchem:47205289;seed:cpd14700	0	Initializing
Initial			MNXM674	(S)-3-hydroxydecanoyl-CoA		C31H50N7O18P3S	933.751	-4	3dmet:B04992;bigg:3hdcoa;biopath:(S)-Hydroxydecanoyl-CoA;cas:6245-70-1;cas:79171-49-6;chebi:28325;chebi:62616;chemspider:17220838;foodb:FDB023257;hmdb:HMDB03938;kegg:C05264;lipidmaps:LMFA07050014;metacyc:CPD0-2244;nikkaji:J2.755.093B;nugowiki:3519;pdb-ccd:HSC;pubchem:16061159;pubchem:24701379;pubchem:49859629;pubchem:7651;reactome:77341;reactome:REACT_3098;reactome_database_id_release_44:77341;se…	0	Initializing
Initial			MNXM6742	2-Naphtylmethylsuccinic acid		C15H12O4	256.253	-2	cas:350044-88-1;kegg:C14115;nikkaji:J1.713.275J;pubchem:854351;seed:cpd09818	0	Initializing
Initial			MNXM676	2,4,6/3,5-pentahydroxycyclohexanone		C6H10O6	178.14	0	3dmet:B01313;bigg:2ins;brenda:BG21803;brenda:BG21804;cas:488-64-2;chebi:17811;ec:1.1.1.18;ec:1.1.5.n1;ec:2.6.1.50;ec:4.2.1.44;ec:5.3.99.n1;kegg:C00691;metacyc:CPD-14808;metacyc:CPD-365;nikkaji:J431.500F;pdb-ccd:ISE;pubchem:12308755;pubchem:3959;seed:cpd00524;upa:UPC00691	0	Initializing
Initial			MNXM677	3-oxodecanoyl-CoA		C31H48N7O18P3S	931.735	-4	3dmet:B04993;bigg:3odcoa;biopath:3-Oxodecanoyl-CoA;cas:50411-91-1;chebi:28528;chebi:62548;chemspider:389504;foodb:FDB023258;hmdb:HMDB03939;kegg:C05265;metacyc:CPD0-2123;nikkaji:J2.755.094K;nugowiki:3520;pubchem:440606;pubchem:46173346;pubchem:7652;reactome:77339;reactome:REACT_5482;reactome_database_id_release_44:77339;seed:cpd03119	0	Initializing
Initial			MNXM679	beta-D-glucose 1-phosphate(2-)		C6H11O9P	258.12	-2	3dmet:B01301;beilstein:1688547;beilstein:87850;brenda:BG36226;chebi:16218;chebi:57684;ec:2.4.1.216;ec:2.4.1.230;ec:2.4.1.279;ec:2.4.1.282;ec:2.4.1.64;ec:2.4.1.8;ec:5.4.2.6;kegg:C00663;knapsack:C00019553;metacyc:CPD-448;nikkaji:J351.176F;pdb-ccd:XGP;pubchem:25244208;pubchem:3932;reaxys:1688547;reaxys:87850;seed:cpd00501;wikipedia:Glucose-1-phosphate	0	Initializing
Initial			MNXM68	D-fructose 6-phosphate(2-)		C6H11O9P	258.12	-2	3dmet:B04628;beilstein:3911050;bigg:f6p;brenda:BG56501;cas:643-13-0;chebi:15946;chebi:57579;chemspider:10239172;chemspider:62713;drugbank:DB04493;ec:5.3.1.9;foodb:FDB021896;het:F6R;hmdb:HMDB00124;kegg:C00085;knapsack:C00007305;metacyc:FRUCTOSE-6P;metlin:5159;nikkaji:J92.807K;nugowiki:85;pdb-ccd:F6P;pubchem:21604863;pubchem:3385;pubchem:69507;reactome:29512;reactome:REACT_2663;reactome_database_id…	0	Initializing
Initial			MNXM6824	3-Methyl-1-hydroxybutyl-ThPP		C17H26N4O8P2S	508.423	-2	chemspider:22378483;foodb:FDB024121;hmdb:HMDB06865;kegg:C15974;nikkaji:J2.799.840B;nugowiki:5990;pubchem:23724625;pubchem:47205287;seed:cpd14698	0	Initializing
Initial			MNXM6828	3-methylsalicylate		C8H7O3	151.139	-1	cas:45848-87-1;cas:83-40-9;chebi:20141;chemspider:3926157;chemspider:6482;foodb:FDB022991;hmdb:HMDB02390;kegg:C14088;knapsack:C00044054;metacyc:CPD-10665;metlin:6661;nikkaji:J2.787.855E;nugowiki:1973;pubchem:54675854;pubchem:6738;pubchem:854324;reaxys:2086811;seed:cpd09791	0	Initializing
Initial			MNXM683	L-cysteinylglycine		C5H10N2O3S	178.21	0	3dmet:B01448;beilstein:1724689;bigg:cgly;biopath:L-Cysteinylglycine;brenda:BG20292;cas:19246-18-5;chebi:4047;chebi:61694;chemspider:388596;ec:3.4.19.13;foodb:FDB021891;gmelin:83158;hmdb:HMDB00078;hmdb:HMDB28775;kegg:C01419;metacyc:CYS-GLY;metlin:5134;nikkaji:J36.789C;nugowiki:27433;nugowiki:57;pubchem:25244227;pubchem:439498;pubchem:4606;reactome:1247904;reactome:REACT_76013;reactome_database_id_…	0	Initializing
Initial			MNXM685	L-ribulose		C5H10O5	150.13	0	3dmet:B04690;bigg:rbl-L;biopath:L-Ribulose;cas:2042-27-5;cas:488-84-6;chebi:16880;chemspider:388344;chemspider:559151;ec:1.1.1.13;ec:2.7.1.16;ec:5.3.1.4;foodb:FDB023156;hmdb:HMDB03371;kegg:C00508;knapsack:C00019634;metacyc:L-RIBULOSE;metlin:6908;nikkaji:J14.173I;nugowiki:2952;pubchem:3791;pubchem:439204;pubchem:644111;seed:cpd00397;upa:UPC00508	0	Initializing
Initial			MNXM686	oleoyl-CoA		C39H64N7O17P3S	1027.948	-4	3dmet:B04691;bigg:odecoa;biopath:Oleyl-CoA;brenda:BG71806;cas:1716-06-9;chebi:15534;chebi:57387;chemspider:4444057;foodb:FDB022554;hmdb:HMDB01322;kegg:C00510;lipidmaps:LMFA07050055;metacyc:CPD-10270;metacyc:CPD-10278;metacyc:OLEOYL-COA;metlin:6159;nikkaji:J203.108F;nugowiki:1184;pubchem:123060482;pubchem:25244920;pubchem:25244993;pubchem:25245426;pubchem:3793;pubchem:5280355;reaxys:604341;seed:cp…	0	Initializing
Initial			MNXM687	xanthosine		C10H12N4O6	284.225	0	3dmet:B01495;bigg:xtsn;biopath:Xanthosine;brenda:BG652;cas:146-80-5;chebi:18107;chemspider:1152;chemspider:58484;ec:2.1.1.158;ec:3.5.4.15;foodb:FDB001604;hmdb:HMDB00299;kegg:C01762;knapsack:C00007222;metacyc:XANTHOSINE;metlin:3408;nikkaji:J9.367J;nugowiki:218;pubchem:1189;pubchem:4895;pubchem:64959;reaxys:625906;seed:cpd01217;upa:UPC01762;wikipedia:Xanthosine	0	Initializing
Initial			MNXM6888	4-hydroxymethylsalicylic acid		C8H7O4	167.139	-1	cas:106420-93-3;chebi:20415;kegg:C14109;nikkaji:J2.787.883K;pubchem:854345;reaxys:15728199;seed:cpd09812	0	Initializing
Initial			MNXM69	glyoxylate		C2HO3	73.028	-1	3dmet:B00014;beilstein:3903641;beilstein:741891;bigg:glx;biopath:Glyoxalate;brenda:BG15375;cas:298-12-4;chebi:16891;chebi:36655;chemspider:740;drugbank:DB04343;ec:1.1.1.26;ec:1.1.1.79;ec:1.1.3.15;ec:1.1.99.14;ec:1.14.14.10;ec:1.2.1.17;ec:1.2.3.5;ec:1.4.1.10;ec:1.4.3.19;ec:1.5.3.20;ec:2.2.1.5;ec:2.3.3.11;ec:2.3.3.12;ec:2.3.3.7;ec:2.3.3.9;ec:2.6.1.35;ec:2.6.1.4;ec:2.6.1.44;ec:2.6.1.45;ec:2.6.1.63;e…	0	Initializing
Initial			MNXM693	D-galacturonate		C6H9O7	193.131	-1	3dmet:B04672;beilstein:1727087;bigg:galur;biopath:D-Galacturonate;biopath:D-Galacturonate_(openchain);brenda:BG21853;cas:685-73-4;chebi:12952;chebi:18024;chebi:47962;ec:1.1.1.203;ec:1.1.1.n9;gmelin:465146;kegg:C00333;knapsack:C00001120;metacyc:D-GALACTURONATE;nikkaji:J82.118G;pdb-ccd:ADA;pubchem:3627;seed:cpd00280	0	Initializing
Initial			MNXM694	D-serine zwitterion		C3H7NO3	105.093	0	3dmet:B00163;beilstein:1721403;bigg:ser-D;brenda:BG17937;cas:312-84-5;chebi:16523;chebi:32840;chebi:32841;chebi:35247;chemspider:64231;drugbank:DB03929;ec:3.1.3.3;ec:4.3.1.18;ec:5.1.1.18;ec:6.3.2.35;foodb:FDB023164;gmelin:1041392;gmelin:745975;het:DSN;hmdb:HMDB03406;kegg:C00740;metacyc:D-SERINE;metlin:6920;nikkaji:J1.196G;nugowiki:2987;pdb-ccd:DSN;pdbechem:DSN;pubchem:4003;pubchem:6857549;pubchem…	0	Initializing
Initial			MNXM696	L-arogenate(1-)		C10H12NO5	226.206	-1	3dmet:B04732;beilstein:4458841;brenda:BG941;cas:53078-86-7;chebi:17530;chebi:21239;chebi:58180;ec:1.3.1.43;ec:1.3.1.78;ec:1.3.1.79;ec:2.6.1.78;ec:2.6.1.79;ec:4.2.1.91;kegg:C00826;knapsack:C00007338;metacyc:CPD-659;nikkaji:J157.886C;pubchem:25244469;pubchem:4084;seed:cpd00616;upa:UPC00826	0	Initializing
Initial			MNXM7	ADP		C10H12N5O10P2	424.177	-3	3dmet:B01130;beilstein:3783669;beilstein:67722;bigg:adp;biopath:Adenosine-5-prime-diphosphate;bnice:C11;brenda:BG1228;cas:20398-34-9;cas:58-64-0;chebi:16761;chebi:456216;chemspider:5414423;chemspider:5800;come:MOL000173;drugbank:DB03431;ec:1.3.7.8;ec:1.3.99.15;ec:1.3.99.n1;ec:2.3.3.8;ec:2.4.1.213;ec:2.4.1.245;ec:2.4.1.266;ec:2.4.1.268;ec:2.7.1.1;ec:2.7.1.10;ec:2.7.1.100;ec:2.7.1.101;ec:2.7.1.102;…	0	Initializing
Initial			MNXM70	L-argininium(1+)		C6H15N4O2	175.209	1	Argininemia. Hyperargininemia, Arginase Deficiency: 207800; Argininemia. Hyperargininemia, Arginase Deficiency: 60; Argininosuccinic Aciduria (ASL): 25; Cystinuria: 107; Cystinuria: 220100; Delta-pyrrolidine-5-carboxylate Synthase Deficiency: 138250; Delta-pyrrolidine-5-carboxylate Synthase Deficiency: 474; Hyperdibasic Aminoaciduria I: 206; Hyperdibasic Aminoaciduria I: 222690; Hyperdibasic Amin…	0	Initializing
Initial			MNXM700	trans-urocanate		C6H5N2O2	137.116	-1	3dmet:B01329;beilstein:5735281;beilstein:5735282;beilstein:8128219;beilstein:81403;beilstein:81404;beilstein:81405;bigg:urcan;biopath:Urocanate;brenda:BG23292;cas:104-98-3;cas:3465-72-3;cas:7699-35-6;chebi:17771;chebi:27247;chebi:27248;chebi:30817;chebi:30818;chebi:30819;chemspider:1266070;chemspider:4573734;chemspider:643824;drugbank:DB01971;ec:4.2.1.49;ec:4.3.1.3;foodb:FDB000921;foodb:FDB012465…	0	Initializing
Initial			MNXM701	(2S,3S)-3-hydroxy-2-methylbutanoyl-CoA(4-)		C26H40N7O18P3S	863.618	-4	3dmet:B04940;bigg:3hmbcoa;biopath:(2S,3S)-3-Hydroxy-2-methylbutanoyl-CoA;brenda:BG14008;cas:52227-66-4;chebi:15449;chebi:57312;chemspider:389295;ec:1.1.1.178;foodb:FDB022575;hmdb:HMDB01356;kegg:C04405;metacyc:2-METHYL-3-HYDROXY-BUTYRYL-COA;metlin:6186;nikkaji:J2.750.522H;nugowiki:1218;pdb-ccd:T1G;pubchem:25245081;pubchem:440326;pubchem:7041;seed:cpd02691	0	Initializing
Initial			MNXM7028	adenosine 2'-monophosphate		C10H12N5O7P	345.205	-2	beilstein:58366;brenda:BG1060;cas:130-49-4;chebi:28223;chemspider:10463792;foodb:FDB028322;gmelin:1056056;hmdb:HMDB11617;kegg:C00946;metacyc:CPD-3705;nikkaji:J10.017J;nugowiki:10342;pdb-ccd:2AM;pdbechem:2AM;pubchem:23421209;pubchem:4197;pubchem:53481006;seed:cpd00700	0	Initializing
Initial			MNXM704	2'-deoxycytidine		C9H13N3O4	227.217	0	3dmet:B01347;beilstein:87567;bigg:dcyt;biopath:2-prime-Deoxycytidine;brenda:BG27466;cas:40093-94-5;cas:951-77-9;chebi:15698;chemspider:13117;drugbank:DB02594;ec:2.7.1.74;ec:3.5.4.14;foodb:FDB021871;gmelin:1321747;het:DCZ;hmdb:HMDB00014;kegg:C00881;kegg:D06196;ligandbox:D06196;metacyc:DEOXYCYTIDINE;metlin:3367;nikkaji:J14.406A;nugowiki:8;pdb-ccd:DCZ;pdb-ccd:LDC;pdbechem:DCZ;pubchem:13711;pubchem:4…	0	Initializing
Initial			MNXM705	3-oxolauroyl-CoA		C33H52N7O18P3S	959.788	-4	3dmet:B04991;bigg:3oddcoa;biopath:3-Oxododecanoyl-CoA;cas:78303-19-2;chebi:27868;chebi:62615;chemspider:389502;foodb:FDB023256;hmdb:HMDB03937;kegg:C05263;lipidmaps:LMFA07050013;metacyc:CPD0-2105;nikkaji:J2.755.092D;nugowiki:3518;pubchem:24701378;pubchem:440604;pubchem:46173506;pubchem:7650;reactome:77253;reactome:REACT_4368;reactome_database_id_release_44:77253;seed:cpd03117	0	Initializing
Initial			MNXM706	3-oxooctanoyl-CoA		C29H44N7O18P3S	903.682	-4	3dmet:B04995;bigg:3oocoa;biopath:3-Oxooctanoyl-CoA;cas:54684-64-9;chebi:28264;chebi:62619;chemspider:389506;foodb:FDB023260;hmdb:HMDB03941;kegg:C05267;lipidmaps:LMFA07050016;metacyc:CPD0-2106;nikkaji:J2.755.103C;nugowiki:3522;pubchem:24701381;pubchem:440608;pubchem:46173417;pubchem:7654;reactome:77328;reactome:REACT_4358;reactome_database_id_release_44:77328;reaxys:11066711;seed:cpd03121	0	Initializing
Initial			MNXM707	3-oxotetradecanoyl-CoA		C35H56N7O18P3S	987.842	-4	bigg:3otdcoa;biopath:3-Oxotetradecanoyl-CoA;cas:122364-86-7;chebi:28726;chebi:62543;chemspider:10140190;foodb:FDB023254;hmdb:HMDB03935;kegg:C05261;metacyc:CPD-10284;nikkaji:J2.755.090H;nugowiki:3516;pubchem:11966197;pubchem:25245316;pubchem:7648;reactome:77269;reactome:REACT_5544;reactome_database_id_release_44:77269;seed:cpd12689	0	Initializing
Initial			MNXM7105	Benzo[a]pyrene-7,8-oxide		C20H12O	268.309	0	cas:36504-65-1;kegg:C14850;nikkaji:J31.838H;pubchem:17395848;seed:cpd10547	0	Initializing
Initial			MNXM711	Co(2+)		Co	58.933	2	bigg:cobalt2;biopath:Co2+;brenda:BG28649;cas:22541-53-3;cas:7440-48-4;chebi:48828;chemspider:94546;ec:4.99.1.3;ec:6.6.1.2;gmelin:6853;kegg:C00175;metacyc:CO+2;nikkaji:J2.510.576A;pdb-ccd:CO;pdbechem:CO;pubchem:104729;pubchem:3475;seed:cpd00149;upa:UPC00175	0	Initializing
Initial			MNXM7127	an (R)-3-hydroxydecanoyl-[acp]		C10H19O2SR			bigg:3hdecACP;brenda:BG93383;cas:320-77-4;kegg:C04619;metacyc:Beta-hydroxydecanoyl-ACPs;pubchem:7209;seed:cpd11482	0	Initializing
Initial			MNXM713	L-cysteate(1-)		C3H6NO5S	168.148	-1	3dmet:B01274;beilstein:1725492;bigg:Lcyst;biopath:L-Cysteate;brenda:BG17942;cas:13100-82-8;cas:498-40-8;chebi:17285;chebi:21260;chebi:58090;chemspider:23942;chemspider:5482600;drugbank:DB03661;ec:2.5.1.76;ec:4.1.1.29;ec:4.4.1.10;ec:4.4.1.25;foodb:FDB023061;hmdb:HMDB02757;kegg:C00506;metacyc:L-CYSTEATE;metlin:332;nikkaji:J8.084E;nugowiki:2340;pdb-ccd:OCS;pdbechem:OCS_LFOH;pubchem:25701;pubchem:378…	0	Initializing
Initial			MNXM7138	butane-1-sulfonate		C4H9O3S	137.177	-1	bigg:butso3;cas:2386-47-2;chebi:61911;chebi:61958;chemspider:2936321;metacyc:CPD-3744;pubchem:3704751;reaxys:1749086;reaxys:3904079;seed:cpd11596	0	Initializing
Initial			MNXM715	2-Demethylmenaquinone		C15H14O2(C5H8)n		0	chebi:28192;ec:2.1.1.163;kegg:C05818;pubchem:8113;seed:cpd11425;upa:UPC05818	0	Initializing
Initial			MNXM717	3-oxohexanoyl-CoA		C27H40N7O18P3S	875.629	-4	3dmet:B04997;bigg:3ohcoa;biopath:3-Oxohexanoyl-CoA;cas:19774-86-8;cas:5096-70-8;chebi:27648;chebi:62418;chemspider:389508;foodb:FDB023262;hmdb:HMDB03943;kegg:C05269;lipidmaps:LMFA07050018;metacyc:K-HEXANOYL-COA;nikkaji:J2.755.105J;nugowiki:3524;pubchem:24701383;pubchem:25201689;pubchem:440610;pubchem:7656;reactome:77320;reactome:REACT_4535;reactome_database_id_release_44:77320;seed:cpd03123	0	Initializing
Initial			MNXM718	5-dehydro-4-deoxy-D-glucuronate		C6H7O6	175.116	-1	3dmet:B04924;brenda:BG23663;chebi:17117;chebi:17782;chemspider:7827529;ec:3.2.1.172;ec:3.2.1.179;ec:3.2.1.180;ec:4.2.2.6;ec:5.3.1.17;kegg:C04053;metacyc:CPD-37;nikkaji:J2.745.978A;pdb-ccd:D54;pubchem:6754;pubchem:9548606;seed:cpd02508;upa:UPC04053	0	Initializing
Initial			MNXM721	alpha-D-mannose 1-phosphate(2-)		C6H11O9P	258.12	-2	3dmet:B01296;beilstein:3911528;bigg:man1p;brenda:BG22602;brenda:BG56456;cas:27251-84-9;chebi:18205;chebi:35374;chebi:58409;chemspider:559210;drugbank:DB02867;ec:2.4.1.281;ec:2.7.7.13;ec:2.7.7.22;ec:5.4.2.8;foodb:FDB023892;hmdb:HMDB06330;kegg:C00636;knapsack:C00007389;metacyc:MANNOSE-1P;metlin:6245;nikkaji:J313.724D;nugowiki:5455;pdb-ccd:M1P;pubchem:25245607;pubchem:3909;pubchem:644175;reactome:53…	0	Initializing
Initial			MNXM7231	cystathionine		C7H14N2O4S	222.262	0	3dmet:B01284;brenda:BG24372;cas:535-34-2;chebi:17755;kegg:C00542;metacyc:CPD0-1563;nikkaji:J410.855H;pubchem:3823;pubchem:4083111;reactome:936600;reactome:REACT_27420;reactome_database_id_release_44:936600;reaxys:2416815;seed:cpd00424	0	Initializing
Initial			MNXM7294	Dianteisoheptadecanoylphosphatidylethanolamine		C39H78NO8P	720.012	0	seed:cpd15696	0	Initializing
Initial			MNXM7295	Dianteisopentadecanoylphosphatidylethanolamine		C35H70NO8P	663.906	0	seed:cpd15699	0	Initializing
Initial			MNXM73	phosphoenolpyruvate		C3H2O6P	165.018	-3	3dmet:B00019;beilstein:3951723;bigg:pep;biopath:Phosphoenolpyruvate;brenda:BG17779;cas:138-08-9;cas:73-89-2;chebi:18021;chebi:44897;chebi:58702;chemspider:2907208;chemspider:980;drugbank:DB01819;ec:2.5.1.101;ec:2.5.1.19;ec:2.5.1.54;ec:2.5.1.55;ec:2.5.1.56;ec:2.5.1.57;ec:2.5.1.7;ec:2.5.1.95;ec:2.5.1.97;ec:2.7.1.121;ec:2.7.1.40;ec:2.7.9.1;ec:2.7.9.2;ec:3.1.3.60;ec:4.1.1.31;ec:4.1.1.32;ec:4.1.1.38;e…	0	Initializing
Initial			MNXM730	N-acetyl-L-glutamate(2-)		C7H9NO5	187.15	-2	3dmet:B00147;bigg:acglu;biopath:N-Acetyl-L-glutamate;brenda:BG24046;brenda:BG24047;cas:1188-37-0;chebi:17533;chebi:21549;chebi:44337;chemspider:1266066;chemspider:180;drugbank:DB04075;ec:2.3.1.1;ec:2.3.1.35;ec:2.7.2.8;foodb:FDB022447;het:1GS5;hmdb:HMDB01138;kegg:C00624;metacyc:ACETYL-GLU;metlin:6031;nikkaji:J37.497K;nugowiki:1023;pdb-ccd:NLG;pdbechem:NLG;pubchem:1549099;pubchem:185;pubchem:3897;r…	0	Initializing
Initial			MNXM7305	Diisoheptadecanoylphosphatidylethanolamine		C39H78NO8P	720.012	0	seed:cpd15695	0	Initializing
Initial			MNXM7306	Diisohexadecanoylphosphatidylethanolamine		C37H74NO8P	691.959	0	seed:cpd15700	0	Initializing
Initial			MNXM7307	Diisopentadecanoylphosphatidylethanolamine		C35H70NO8P	663.906	0	seed:cpd15698	0	Initializing
Initial			MNXM73074	penam		C5H7NOS	129.18	0	beilstein:4374479;chebi:35991;seed:cpd11668;wikipedia:Clavam	0	Initializing
Initial			MNXM7308	Diisotetradecanoylphosphatidylethanolamine		C33H66NO8P	635.853	0	seed:cpd15697	0	Initializing
Initial			MNXM73201	pentanal		C5H10O	86.132	0	bigg:ptal;cas:110-62-3;chebi:58982;chemspider:7772;drugbank:DB01919;foodb:FDB003228;het:PTL;hmdb:HMDB31206;lipidmaps:LMFA06000251;metacyc:CPD-9053;nugowiki:29864;pubchem:8063;pubchem:85291979;seed:cpd15621	0	Initializing
Initial			MNXM73204	pentanesulfonate		C5H11O3S	151.204	-1	bigg:pentso3;brenda-compound:87059;chemspider:14741633;metacyc:CPD0-2075;pubchem:89827;seed:cpd16742	0	Initializing
Initial			MNXM733	(S)-3-hydroxylauroyl-CoA		C33H54N7O18P3S	961.804	-4	3dmet:B04990;bigg:3hddcoa;biopath:(S)-3-Hydroxydodecanoyl-CoA;cas:72059-49-5;chebi:27668;chebi:62558;chemspider:389501;foodb:FDB023255;hmdb:HMDB03936;kegg:C05262;lipid:LMFA07050012;lipidmaps:LMFA07050012;metacyc:CPD0-2107;nikkaji:J2.755.091F;nugowiki:3517;pubchem:24701377;pubchem:440603;pubchem:46173081;pubchem:7649;reactome:77252;reactome:REACT_5323;reactome_database_id_release_44:77252;seed:cpd…	0	Initializing
Initial			MNXM7343	ethane-1-sulfonate		C2H5O3S	109.124	-1	bigg:ethso3;cas:594-45-6;chebi:42465;chebi:61909;chemspider:2948187;metacyc:CPD-10434;pdbechem:ESA;pubchem:3717105;reaxys:1743071;reaxys:1856042;seed:cpd11579	0	Initializing
Initial			MNXM738	3-oxopalmitoyl-CoA(4-)		C37H60N7O18P3S	1015.895	-4	3dmet:B04988;bigg:3ohdcoa;biopath:3-Oxopalmitoyl-CoA;brenda:BG17266;cas:34619-89-1;chebi:15491;chebi:57349;chemspider:389499;ec:2.3.1.155;foodb:FDB023908;hmdb:HMDB06402;kegg:C05259;metacyc:3-OXOPALMITOYL-COA;nikkaji:J2.755.078I;nugowiki:5527;pubchem:25244191;pubchem:440601;pubchem:7646;reactome:77302;reactome:REACT_3202;reactome_database_id_release_44:77302;seed:cpd03114	0	Initializing
Initial			MNXM739	4-hydroxybenzoyl-CoA(4-)		C28H36N7O18P3S	883.608	-4	brenda:BG14811;cas:27718-41-8;chebi:15500;chebi:57356;drugbank:DB01652;ec:1.3.99.20;ec:3.1.2.23;ec:3.8.1.7;ec:6.2.1.27;ec:6.2.1.n1;foodb:FDB023926;hmdb:HMDB06467;kegg:C02949;metacyc:CPD-201;nikkaji:J727.498J;nugowiki:5592;pdb-ccd:BCA;pubchem:25244604;pubchem:5868;reaxys:8399070;seed:cpd01892;um-bbd:c0124;upa:UPC02949	0	Initializing
Initial			MNXM742	carbamate		CH2NO2	60.032	-1	3dmet:B00320;beilstein:1734754;beilstein:3903503;biopath:Carbamate;brenda:BG28520;cas:302-11-4;cas:463-77-4;chebi:13941;chebi:28616;chemspider:270;chemspider:271;drugbank:DB04261;ec:3.5.1.110;ec:3.5.1.n4;ec:4.2.1.104;foodb:FDB023195;gmelin:130345;gmelin:239604;het:OUT;hmdb:HMDB03551;kegg:C01563;metacyc:CARBAMATE;metlin:6950;nikkaji:J39.572B;nugowiki:3132;pdb-ccd:OUT;pdbechem:OUT;pubchem:276;pubch…	0	Initializing
Initial			MNXM744	D-glucarate		C6H8O8	208.123	-2	3dmet:B04731;beilstein:1728113;beilstein:1728123;beilstein:3909239;bigg:glcr;biopath:D-Glucarate;brenda:BG36282;cas:25525-21-7;cas:87-73-0;chebi:16002;chebi:17301;chebi:30612;chebi:30613;chemspider:30577;chemspider:4450583;chemspider:587;drugbank:DB03603;ec:2.3.1.131;ec:2.3.1.98;ec:4.2.1.40;foodb:FDB001116;foodb:FDB022169;gmelin:407929;gmelin:604332;hmdb:HMDB00663;hmdb:HMDB29881;kegg:C00818;knaps…	0	Initializing
Initial			MNXM748	L-1-piperideine-6-carboxylate		C6H8NO2	126.133	-1	3dmet:B04684;bigg:thp2c;biopath:delta6-Piperidine-2-L-carboxylate;brenda:BG89115;brenda:BL310994;cas:3038-89-9;chebi:16987;chebi:49014;chebi:49015;chebi:58769;chemspider:144715;chemspider:21865623;ec:1.4.1.18;ec:1.5.3.7;ec:1.5.99.3;foodb:FDB028794;hmdb:HMDB12130;hmdb:HMDB59657;kegg:C00450;metacyc:CPD-7682;nikkaji:J762.515D;nugowiki:10855;nugowiki:58054;pubchem:165067;pubchem:24771808;pubchem:3738…	0	Initializing
Initial			MNXM75	acetaldehyde		C2H4O	44.053	0	3dmet:B01155;beilstein:505984;bigg:acald;biopath:Acetaldehyde;brenda:BG15435;brenda:BG89392;cas:75-07-0;chebi:15343;chemspider:172;ec:1.1.5.5;ec:1.1.99.36;ec:1.13.12.16;ec:1.2.1.10;ec:2.2.1.4;ec:2.2.1.8;ec:2.3.1.190;ec:3.11.1.1;ec:4.1.2.30;ec:4.1.2.33;ec:4.1.2.36;ec:4.1.2.4;ec:4.1.2.42;ec:4.1.2.48;ec:4.1.2.49;ec:4.1.2.5;ec:4.1.2.50;ec:4.1.3.39;ec:4.2.1.112;ec:4.2.3.2;ec:4.3.1.7;ec:4.3.99.4;foodb:…	0	Initializing
Initial			MNXM750	octanoate		C8H15O2	143.204	-1	3dmet:B02018;beilstein:1747180;beilstein:3588079;bigg:octa;brenda:BG26171;cas:124-07-2;cas:74-81-7;chebi:25646;chebi:28837;chemspider:106634;chemspider:370;drugbank:DB04519;foodb:FDB003336;gmelin:142966;gmelin:329219;het:OCA;hmdb:HMDB00482;kegg:C06423;knapsack:C00001231;ligandbox:D05220;lipid:LMFA01010008;lipidbank:DFA0008;lipidmaps:LMFA01010008;metacyc:CPD-195;metlin:5469;nci:5024;nikkaji:J2.013…	0	Initializing
Initial			MNXM75102	phosphatidylglycerol (dioctadecanoyl, n-C18:0)		C42H82O10P	778.068	-1	bigg:pg180;cas:4537-78-4;chebi:61056;chemspider:24768101;foodb:FDB027752;hmdb:HMDB10602;lipidmaps:LMGP04010038;metacyc:CPD-12822;nugowiki:9696;pubchem:24779552;pubchem:49703610;pubchem:49859664;reaxys:1811267;seed:cpd15540	0	Initializing
Initial			MNXM75104	phosphatidylglycerophosphate (dioctadecanoyl, n-C18:0)		C42H81O13P2	856.032	-3	bigg:pgp180;foodb:FDB029504;hmdb:HMDB13504;lipidmaps:LMGP04030039;metacyc:CPD-12820;nugowiki:12167;pubchem:123064943;pubchem:49859650;pubchem:49859651;seed:cpd15547	0	Initializing
Initial			MNXM75116	phosphatidylserine (dioctadecanoyl, n-C18:0)		C42H81NO10P	791.067	-1	bigg:ps180;chebi:72064;chemspider:7826046;foodb:FDB028996;hmdb:HMDB12378;lipidmaps:LMGP03010036;metacyc:CPD-12816;nugowiki:11103;pubchem:14714373;pubchem:49859635;pubchem:9547096;seed:cpd15557	0	Initializing
Initial			MNXM753	trans-hex-2-enoyl-CoA		C27H40N7O17P3S	859.629	-4	3dmet:B04999;bigg:hx2coa;biopath:trans-Hex-2-enoyl-CoA;brenda:BG14409;brenda:BG14411;cas:10018-93-6;chebi:28706;chebi:62077;chemspider:4444331;foodb:FDB023263;hmdb:HMDB03944;kegg:C05271;lipid:LMFA07050019;lipidmaps:LMFA07050019;metacyc:CPD0-2121;nikkaji:J2.755.178E;nugowiki:3525;pdb-ccd:TC6;pubchem:24701384;pubchem:46173336;pubchem:5280765;pubchem:7658;reactome:77324;reactome:REACT_2759;reactome_…	0	Initializing
Initial			MNXM7535	Monoglucosyl-1,2 dianteisoheptadecanoylglycerol		C43H82O10	759.105	0	seed:cpd15741	0	Initializing
Initial			MNXM7536	Monoglucosyl-1,2 dianteisopentadecanoylglycerol		C39H74O10	702.999	0	seed:cpd15744	0	Initializing
Initial			MNXM7537	Monoglucosyl-1,2 diisoheptadecanoylglycerol		C43H82O10	759.105	0	seed:cpd15740	0	Initializing
Initial			MNXM7538	Monoglucosyl-1,2 diisohexadecanoylglycerol		C41H78O10	731.052	0	seed:cpd15745	0	Initializing
Initial			MNXM7539	Monoglucosyl-1,2 diisopentadecanoylglycerol		C39H74O10	702.999	0	seed:cpd15743	0	Initializing
Initial			MNXM7540	Monoglucosyl-1,2 diisotetradecanoylglycerol		C37H70O10	674.946	0	seed:cpd15742	0	Initializing
Initial			MNXM7541	Monoglucosyl-1,2 dimyristoylglycerol		C37H70O10	674.946	0	seed:cpd15738	0	Initializing
Initial			MNXM7542	Monoglucosyl-1,2 dipalmitoylglycerol		C41H78O10	731.052	0	seed:cpd15737	0	Initializing
Initial			MNXM7543	Monoglucosyl-1,2 distearoylglycerol		C45H86O10	787.158	0	seed:cpd15739	0	Initializing
Initial			MNXM757	(S)-3-hydroxyhexanoyl-CoA		C27H42N7O18P3S	877.645	-4	3dmet:B04996;bigg:3hhcoa;biopath:(S)-Hydroxyhexanoyl-CoA;brenda-compound:265271;cas:74875-70-0;chebi:28276;chebi:62075;chemspider:389507;foodb:FDB023261;hmdb:HMDB03942;kegg:C05268;lipid:LMFA07050017;lipidmaps:LMFA07050017;metacyc:CPD-14915;metacyc:OH-HEXANOYL-COA;nikkaji:J2.755.104A;nugowiki:3523;pdb-ccd:3H9;pubchem:24701382;pubchem:440609;pubchem:49859661;pubchem:7655;reactome:77322;reactome:REA…	0	Initializing
Initial			MNXM759	4-(phosphonooxy)-L-threonine		C4H8NO7P	213.083	-2	3dmet:B01960;bigg:phthr;brenda:BG36516;chebi:18336;chebi:58452;chemspider:389731;ec:1.1.1.262;ec:2.6.1.52;foodb:FDB024088;het:4TP;hmdb:HMDB06802;kegg:C06055;metacyc:4-PHOSPHONOOXY-THREONINE;metacyc:CPD0-1427;nikkaji:J695.803F;nugowiki:5927;pdb-ccd:4TP;pubchem:25245557;pubchem:440901;pubchem:45480653;pubchem:8325;seed:cpd03607;upa:UPC06055	0	Initializing
Initial			MNXM76	L-tyrosine zwitterion		C9H11NO3	181.189	0	3dmet:B01154;beilstein:392441;beilstein:4784244;beilstein:5339596;bigg:tyr-L;biopath:L-Tyrosine;brenda:BG27212;cas:60-18-4;chebi:17895;chebi:32760;chebi:32761;chebi:32762;chebi:58315;chemspider:5833;drugbank:DB00135;ec:1.14.13.41;ec:1.14.16.1;ec:1.14.16.2;ec:1.14.18.1;ec:1.22.1.1;ec:1.3.1.43;ec:1.3.1.78;ec:1.3.1.79;ec:1.3.99.n2;ec:2.6.1.5;ec:4.1.1.25;ec:4.1.99.19;ec:4.1.99.2;ec:4.3.1.23;ec:4.3.1.…	0	Initializing
Initial			MNXM7607	Octodecanoyl-ACP		C29H55N2O8PRS		-1	seed:cpd11573	0	Initializing
Initial			MNXM761	cytosine		C4H5N3O	111.102	0	3dmet:B00097;beilstein:2637;bigg:csn;biopath:Cytosine;brenda:BG19308;cas:71-30-7;chebi:16040;chemspider:577;ec:3.5.4.1;foodb:FDB022151;gmelin:82472;het:CYT;hmdb:HMDB00630;kegg:C00380;knapsack:C00001498;metacyc:CYTOSINE;metlin:283;nikkaji:J9.343B;nugowiki:549;pdb-ccd:CYT;pdbechem:CYT;pubchem:3670;pubchem:597;reaxys:2637;seed:cpd00307;upa:UPC00380;wikipedia:Cytosine	0	Initializing
Initial			MNXM7630	Peptidoglycan polymer (n subunits)		C80H125N16O42R		-4	seed:cpd15665	0	Initializing
Initial			MNXM766	(S)-3-hydroxyoctanoyl-CoA		C29H46N7O18P3S	905.698	-4	3dmet:B04994;bigg:3hocoa;biopath:(S)-Hydroxyoctanoyl-CoA;cas:79171-48-5;chebi:28632;chebi:62617;foodb:FDB023259;hmdb:HMDB03940;kegg:C05266;lipid:LMFA07050015;lipidmaps:LMFA07050015;metacyc:CPD0-2224;nikkaji:J915.535J;nugowiki:3521;pubchem:24701380;pubchem:49859641;pubchem:53477508;pubchem:7653;reactome:77330;reactome:REACT_2973;reactome_database_id_release_44:77330;seed:cpd03120	0	Initializing
Initial			MNXM767	(S)-3-hydroxytetradecanoyl-CoA		C35H58N7O18P3S	989.857	-4	3dmet:B04989;bigg:3htdcoa;biopath:(S)-3-Hydroxytetradecanoyl-CoA;chebi:27466;chebi:62614;chemspider:389500;foodb:FDB023253;hmdb:HMDB03934;kegg:C05260;metacyc:CPD0-2171;nikkaji:J2.755.089D;nugowiki:3515;pubchem:440602;pubchem:46173488;pubchem:7647;reactome:77276;reactome:REACT_5705;reactome_database_id_release_44:77276;seed:cpd03115	0	Initializing
Initial			MNXM7696	Prenol-45n teichoic acid		C206H386N2O242P47	8218.904	-47	seed:cpd15661	0	Initializing
Initial			MNXM77	glycerone phosphate		C3H5O6P	168.042	-2	3dmet:B00029;beilstein:1708891;beilstein:4428349;bigg:dhap;biopath:2-Glycerone_phosphate;brenda:BG89172;cas:57-04-5;chebi:16108;chebi:57642;chemspider:3833110;chemspider:648;drugbank:DB04326;ec:1.1.1.261;ec:1.1.1.8;ec:1.1.1.94;ec:1.1.3.21;ec:1.1.5.3;ec:1.1.99.5;ec:2.3.1.42;ec:2.5.1.72;ec:2.7.1.121;ec:2.7.1.29;ec:4.1.2.13;ec:4.1.2.17;ec:4.1.2.19;ec:4.1.2.2;ec:4.1.2.29;ec:4.1.2.40;ec:4.2.3.3;ec:5.3…	0	Initializing
Initial			MNXM770	2,5-dioxopentanoate		C5H5O4	129.091	-1	3dmet:B00112;biopath:2,5-Dioxopentanoate;brenda:BG20992;chebi:17415;chebi:58136;chemspider:10618741;ec:1.2.1.26;ec:3.5.4.22;ec:4.2.1.41;ec:4.2.1.43;kegg:C00433;metacyc:CPD-654;nikkaji:J2.593.782A;pdb-ccd:DO4;pubchem:21872870;pubchem:3722;seed:cpd00340;upa:UPC00433	0	Initializing
Initial			MNXM7733	an (3R)-3-hydroxymyristoyl-[acp]		C14H27O2SR			bigg:3hmrsACP;brenda:BG93410;kegg:C04688;metacyc:R-3-hydroxymyristoyl-ACPs;pubchem:7269;seed:cpd11484;upa:UPC04688	0	Initializing
Initial			MNXM775	CDP-glycerol(2-)		C12H19N3O13P2	475.239	-2	3dmet:B04693;bigg:cdpglyc;brenda:BG3855;chebi:17885;chebi:58311;chemspider:388385;ec:2.7.7.39;ec:3.6.1.16;hmdb:HMDB59599;kegg:C00513;metacyc:CPD-606;nikkaji:J14.062G;nugowiki:57996;pubchem:25245713;pubchem:3796;pubchem:439249;seed:cpd00402	0	Initializing
Initial			MNXM776	cellobiose		C12H22O11	342.296	0	3dmet:B04644;beilstein:1292744;biopath:Cellobiose;brenda:BG3991;cas:16462-44-5;cas:528-50-7;chebi:17057;chemspider:10261;drugbank:DB02061;ec:1.1.99.18;ec:2.4.1.20;ec:2.7.1.85;ec:5.1.3.11;foodb:FDB007497;het:CBI;hmdb:HMDB00055;kegg:C00185;knapsack:C00001134;metacyc:CELLOBIOSE;metlin:3480;nikkaji:J6.676A;nugowiki:40;pdb-ccd:CBI;pubchem:10712;pubchem:3485;seed:cpd00158	0	Initializing
Initial			MNXM78	L-lysinium(1+)		C6H15N2O2	147.196	1	3dmet:B00013;beilstein:1722531;beilstein:4383108;bigg:lys-L;biopath:L-Lysine;brenda:BG22685;cas:56-87-1;chebi:18019;chebi:32550;chebi:32551;chebi:32552;chemspider:5747;drugbank:DB00123;ec:1.13.12.2;ec:1.14.13.59;ec:1.4.1.15;ec:1.4.1.18;ec:1.4.3.14;ec:1.4.3.20;ec:1.5.1.16;ec:1.5.1.7;ec:1.5.1.8;ec:1.5.3.4;ec:2.1.3.8;ec:2.3.1.32;ec:2.6.1.36;ec:2.6.1.71;ec:3.5.1.17;ec:3.5.2.11;ec:3.6.3.21;ec:4.1.1.18…	0	Initializing
Initial			MNXM78362	protoheme IX		C34H32FeN4O4	616.487	0	beilstein:953574;biopath:Protoheme(HEME);cas:14875-96-8;chebi:17627;chebi:26355;chebi:30413;chemspider:24604415;come:MOL000013;come:MOL000025;drugbank:DB03014;ec:1.1.2.3;ec:1.13.11.49;ec:4.99.1.5;foodb:FDB016272;gmelin:95291;hmdb:HMDB03178;kegg:C00032;metacyc:PROTOHEME;metlin:3680;nugowiki:2761;pdb:3KS0;pdbechem:HEM;pubchem:3334;pubchem:44229124;reactome:71185;reactome:917877;reactome:REACT_25643…	0	Initializing
Initial			MNXM784	trans-oct-2-enoyl-CoA		C29H44N7O17P3S	887.683	-4	3dmet:B05004;bigg:oc2coa;biopath:trans-Oct-2-enoyl-CoA;brenda:BG15239;brenda:BG15242;cas:10018-94-7;cas:71629-68-0;chebi:27537;chebi:62242;chemspider:4444335;foodb:FDB023092;foodb:FDB023268;hmdb:HMDB02992;hmdb:HMDB03949;kegg:C05276;lipid:LMFA07050024;lipidmaps:LMFA07050024;metacyc:CPD0-2108;nikkaji:J2.755.239K;nugowiki:2575;nugowiki:3530;pubchem:24701389;pubchem:46173358;pubchem:5280769;pubchem:6…	0	Initializing
Initial			MNXM785	UDP-N-acetyl-alpha-D-muramate		C20H28N3O19P2	676.393	-3	3dmet:B04759;bigg:uamr;biopath:UDP-N-Acetylmuramate;brenda:BG10536;chebi:17882;chebi:58309;chebi:70757;chebi:70765;chemspider:1136;ec:1.1.1.158;ec:1.3.1.98;ec:6.3.2.8;foodb:FDB028404;hmdb:HMDB11720;kegg:C01050;knapsack:C00019555;metacyc:CPD0-1338;metacyc:UDP-N-ACETYLMURAMATE;nikkaji:J710.466I;nugowiki:10445;pdb-ccd:EPZ;pdbechem:EPZ;pubchem:1169;pubchem:24772978;pubchem:25245789;pubchem:4292;reaxy…	0	Initializing
Initial			MNXM79	(6S)-5,6,7,8-tetrahydrofolate		C19H21N7O6	443.413	-2	3dmet:B04633;beilstein:101189;beilstein:101190;beilstein:10223255;bigg:thf;biopath:Tetrahydrofolate;brenda:BG9334;brenda:BG9336;brenda:BG9337;cas:135-16-0;cas:29347-89-5;chebi:15635;chebi:20506;chebi:26907;chebi:57453;chebi:67016;chebi:68437;chemspider:82572;drugbank:DB00116;drugbank:DB02031;ec:1.5.1.3;ec:1.5.1.6;ec:2.1.1.13;ec:2.1.1.148;ec:2.1.1.19;ec:2.1.2.1;ec:2.1.2.10;ec:2.1.2.11;ec:2.1.2.13;…	0	Initializing
Initial			MNXM790	4-amino-2-methyl-5-phosphonatomethylpyrimidine(2-)		C6H8N3O4P	217.119	-2	3dmet:B00732;bigg:4ampm;brenda:BG21646;chebi:18032;chebi:58354;ec:2.7.1.49;ec:2.7.4.7;ec:4.1.99.17;kegg:C04556;knapsack:C00007607;metacyc:AMINO-HYDROXYMETHYL-METHYL-PYR-P;nikkaji:J1.028.201B;pdb-ccd:MP5;pubchem:25244846;pubchem:7161;seed:cpd02775;upa:UPC04556	0	Initializing
Initial			MNXM791	5-amino-6-(D-ribitylamino)uracil		C9H16N4O6	276.247	0	3dmet:B04958;beilstein:33063;bigg:4r5au;brenda:BG27771;cas:17014-74-3;chebi:15934;chemspider:216;ec:2.5.1.77;ec:2.5.1.78;ec:2.5.1.9;foodb:FDB027889;hmdb:HMDB11106;kegg:C04732;metacyc:AMINO-RIBOSYLAMINO-1H-3H-PYR-DIONE;nikkaji:J642.641G;nugowiki:9836;pubchem:14056325;pubchem:221;pubchem:7303;seed:cpd02882;upa:UPC04732	0	Initializing
Initial			MNXM795	D-tagatofuranose 6-phosphate(2-)		C6H11O9P	258.12	-2	3dmet:B04767;beilstein:4909408;bigg:tag6p-D;brenda:BG22615;cas:53798-20-2;chebi:17837;chebi:4251;chebi:45804;chebi:47946;chebi:49094;chebi:58695;chemspider:388513;ec:2.7.1.101;ec:2.7.1.144;ec:5.3.1.26;foodb:FDB024128;hmdb:HMDB06873;kegg:C01097;knapsack:C00019683;metacyc:TAGATOSE-6-PHOSPHATE;nikkaji:J2.731.241A;nugowiki:5998;pdb-ccd:TA6;pdbechem:TA6;pubchem:25245410;pubchem:4332;pubchem:439396;see…	0	Initializing
Initial			MNXM7956	1,2-Dianteisoheptadecanoyl-sn-glycerol		C37H72O5	596.965	0	seed:cpd15702	0	Initializing
Initial			MNXM7957	1,2-Dianteisopentadecanoyl-sn-glycerol		C33H64O5	540.858	0	seed:cpd15705	0	Initializing
Initial			MNXM7958	1,2-Diisoheptadecanoyl-sn-glycerol		C37H72O5	596.965	0	seed:cpd15701	0	Initializing
Initial			MNXM7959	1,2-Diisohexadecanoyl-sn-glycerol		C35H68O5	568.911	0	seed:cpd15706	0	Initializing
Initial			MNXM796	dimethylaminium		C2H8N	46.092	1	3dmet:B00125;beilstein:605257;bigg:dma;brenda:BG15556;cas:124-40-3;chebi:17170;chebi:58040;chemspider:654;ec:3.5.1.56;ec:3.5.3.18;ec:4.1.2.32;foodb:FDB012589;gmelin:849;het:DMN;hmdb:HMDB00087;kegg:C00543;metacyc:DIMETHYLAMINE;metlin:3758;nci:8650;nikkaji:J2.933E;nugowiki:62;pdb-ccd:DMN;pdbechem:DMN;pubchem:3614769;pubchem:3824;pubchem:674;reaxys:605257;seed:cpd00425;wikipedia:Dimethylamine	0	Initializing
Initial			MNXM7960	1,2-Diisopentadecanoyl-sn-glycerol		C33H64O5	540.858	0	seed:cpd15704	0	Initializing
Initial			MNXM7961	1,2-Diisotetradecanoyl-sn-glycerol		C31H60O5	512.805	0	seed:cpd15703	0	Initializing
Initial			MNXM799	isochorismate(2-)		C10H8O6	224.167	-2	3dmet:B01348;beilstein:2943868;beilstein:8334070;bigg:ichor;biopath:Isochorismate;brenda:BG447;cas:22642-82-6;chebi:17582;chebi:29780;chemspider:4574080;drugbank:DB02793;ec:2.2.1.9;ec:3.3.2.1;ec:4.2.99.21;ec:5.4.4.2;kegg:C00885;knapsack:C00000734;metacyc:ISOCHORISMATE;nikkaji:J389.211E;pdb-ccd:ISC;pubchem:4141;pubchem:5460580;seed:cpd00658;upa:UPC00885	0	Initializing
Initial			MNXM8	NAD(+)		C21H26N7O14P2	662.417	-1	3dmet:B01126;beilstein:3584133;beilstein:3868403;beilstein:4120619;bigg:nad;biopath:NAD;bnice:C2;brenda:BG11259;cas:53-84-9;chebi:13389;chebi:15846;chebi:44215;chebi:57540;chemspider:10239196;chemspider:5682;come:MOL000026;drugbank:DB01907;ec:1.1.1.1;ec:1.1.1.103;ec:1.1.1.104;ec:1.1.1.106;ec:1.1.1.107;ec:1.1.1.108;ec:1.1.1.11;ec:1.1.1.110;ec:1.1.1.111;ec:1.1.1.112;ec:1.1.1.114;ec:1.1.1.116;ec:1.1…	0	Initializing
Initial			MNXM80	UMP(2-)		C9H11N2O9P	322.165	-2	3dmet:B01161;beilstein:3570858;beilstein:47486;bigg:ump;biopath:Uridine-5-prime-phosphate;brenda:BG27452;cas:58-97-9;chebi:16695;chebi:57865;chemspider:1399139;chemspider:5808;drugbank:DB03685;ec:2.4.2.9;ec:2.7.1.48;ec:2.7.4.14;ec:2.7.4.22;ec:2.7.8.13;ec:2.7.8.15;ec:2.7.8.18;ec:2.7.8.31;ec:2.7.8.32;ec:2.7.8.33;ec:2.7.8.35;ec:2.7.8.36;ec:2.7.8.6;ec:3.6.1.54;ec:3.6.1.n5;ec:4.1.1.23;foodb:FDB007508;…	0	Initializing
Initial			MNXM8003	10-methyl-dodecanoyl-ACP		C24H45N2O8PRS		-1	seed:cpd11511	0	Initializing
Initial			MNXM8004	10-methyl-trans-dodec-2-enoyl-ACP		C24H43N2O8PRS		-1	seed:cpd11510	0	Initializing
Initial			MNXM8005	10-methyl-trans-undec-2-enoyl-ACP		C23H41N2O8PRS		-1	seed:cpd11560	0	Initializing
Initial			MNXM8006	10-methyl-undecanoyl-ACP		C23H43N2O8PRS		-1	seed:cpd11561	0	Initializing
Initial			MNXM801	L-arabinitol		C5H12O5	152.146	0	3dmet:B01282;bigg:abt;biopath:L-Arabitol;brenda:BG20701;cas:7643-75-6;chebi:18403;chemspider:388391;ec:1.1.1.12;ec:1.1.1.13;foodb:FDB022709;hmdb:HMDB01851;kegg:C00532;metacyc:L-ARABITOL;metlin:141;nikkaji:J8.955I;nugowiki:1442;pubchem:3814;pubchem:439255;seed:cpd00417;upa:UPC00532	0	Initializing
Initial			MNXM8010	11-methyl-dodecanoyl-ACP		C24H45N2O8PRS		-1	seed:cpd11536	0	Initializing
Initial			MNXM8011	11-methyl-trans-dodec-2-enoyl-ACP		C24H43N2O8PRS		-1	seed:cpd11535	0	Initializing
Initial			MNXM8015	12-methyl-trans-tetra-dec-2-enoyl-ACP		C26H47N2O8PRS		-1	seed:cpd11514	0	Initializing
Initial			MNXM8016	12-methyl-trans-tridec-2-enoyl-ACP		C25H45N2O8PRS		-1	seed:cpd11564	0	Initializing
Initial			MNXM8019	13-methyl-trans-tetra-dec-2-enoyl-ACP		C26H47N2O8PRS		-1	seed:cpd11539	0	Initializing
Initial			MNXM8022	14-methyl-hexa-decanoyl-ACP		C28H53N2O8PRS		-1	seed:cpd11519	0	Initializing
Initial			MNXM8023	14-methyl-pentadecanoyl-ACP		C27H51N2O8PRS		-1	seed:cpd11569	0	Initializing
Initial			MNXM8024	14-methyl-trans-hexa-dec-2-enoyl-ACP		C28H51N2O8PRS		-1	seed:cpd11518	0	Initializing
Initial			MNXM8025	14-methyl-trans-pentadec-2-enoyl-ACP		C27H49N2O8PRS		-1	seed:cpd11568	0	Initializing
Initial			MNXM8026	15-methyl-hexa-decanoyl-ACP		C28H53N2O8PRS		-1	seed:cpd11544	0	Initializing
Initial			MNXM8027	15-methyl-trans-hexa-dec-2-enoyl-ACP		C28H51N2O8PRS		-1	seed:cpd11543	0	Initializing
Initial			MNXM807	(S)-2,3-dihydrodipicolinate		C7H5NO4	167.119	-2	3dmet:B01652;bigg:23dhdp;biopath:2,3-Dihydrodipicolinate;brenda:BG25158;brenda:BG25159;cas:16052-12-3;chebi:11421;chebi:14148;chebi:18042;chebi:23741;chebi:30620;chebi:48052;chemspider:16;chemspider:4573840;ec:1.3.1.26;ec:4.2.1.52;foodb:FDB028889;hmdb:HMDB12247;kegg:C03340;knapsack:C00007500;metacyc:2-3-DIHYDRODIPICOLINATE;nikkaji:J1.558.475K;nugowiki:10972;pubchem:17;pubchem:5460228;pubchem:6183…	0	Initializing
Initial			MNXM813	cis-aconitate(3-)		C6H3O6	171.084	-3	3dmet:B00107;beilstein:1725829;bigg:acon-C;biopath:cis-Aconitate;brenda:BG23413;cas:585-84-2;chebi:16383;chebi:32805;chemspider:4573582;chemspider:558863;ec:4.1.1.6;ec:4.2.1.3;ec:4.2.1.4;ec:5.3.3.7;foodb:FDB008306;gmelin:329168;hmdb:HMDB00072;kegg:C00417;knapsack:C00001177;metacyc:CIS-ACONITATE;metlin:5130;nikkaji:J37.488A;nugowiki:53;pubchem:3707;pubchem:5459816;pubchem:643757;seed:cpd00331;upa:…	0	Initializing
Initial			MNXM81337	S-succinyl-dihydrolipoamide		C12H20NO4S2	306.422	-1	bigg:sdhlam;brenda:BG3888;cas:None;chebi:17432;chemspider:388536;foodb:FDB022467;hmdb:HMDB01177;kegg:C01169;metacyc:CPD0-341;metlin:6058;nikkaji:J2.731.766I;nugowiki:1055;pubchem:25244841;pubchem:439425;pubchem:4396;seed:cpd00860	0	Initializing
Initial			MNXM814	cob(II)alamin		C62H88CoN13O14P	1329.348	0	bigg:cbl2;brenda:BG21487;cas:14463-33-3;chebi:16304;come:MOL000033;ec:1.16.1.3;ec:1.16.1.4;ec:1.16.1.5;foodb:FDB023883;gmelin:1243558;hmdb:HMDB06316;kegg:C00541;metacyc:CPD-1829;nugowiki:5441;pubchem:25245838;pubchem:3822;seed:cpd00423	0	Initializing
Initial			MNXM8147	4-methyl-hexanoyl-ACP		C18H33N2O8PRS		-1	seed:cpd11499	0	Initializing
Initial			MNXM8148	4-methyl-pentanoyl-ACP		C17H31N2O8PRS		-1	seed:cpd11549	0	Initializing
Initial			MNXM8149	4-methyl-trans-hex-2-enoyl-ACP		C18H31N2O8PRS		-1	seed:cpd11498	0	Initializing
Initial			MNXM8150	4-methyl-trans-pent-2-enoyl-ACP		C17H29N2O8PRS		-1	seed:cpd11548	0	Initializing
Initial			MNXM816	L-tartrate		C4H4O6	148.071	-2	3dmet:B04747;beilstein:1725147;beilstein:1725148;beilstein:3906378;beilstein:4231301;beilstein:6270431;bigg:tartr-L;brenda:BG19476;cas:133-37-9;cas:526-83-0;cas:87-69-4;chebi:15671;chebi:26849;chebi:30924;chebi:35398;chemspider:106644;chemspider:392277;ec:1.1.1.93;ec:4.1.1.73;ec:4.2.1.32;ec:5.1.2.5;foodb:FDB001113;gmelin:305937;gmelin:82690;gmelin:82691;het:TLA;hmdb:HMDB00956;kegg:C00898;knapsack…	0	Initializing
Initial			MNXM817	N(2)-acetyl-L-ornithine zwitterion		C7H14N2O3	174.198	0	3dmet:B00114;beilstein:1725555;bigg:acorn;biopath:N-2-Acetyl-L-ornithine;brenda:BG24348;cas:6205-08-9;cas:None;chebi:16543;chebi:57805;chemspider:388369;ec:2.1.3.9;ec:2.3.1.35;ec:2.6.1.11;ec:3.5.1.16;foodb:FDB023152;het:AOR;hmdb:HMDB03357;kegg:C00437;metacyc:N-ALPHA-ACETYLORNITHINE;nikkaji:J37.495D;nugowiki:2938;pdb-ccd:AOR;pubchem:3726;pubchem:439232;pubchem:6992102;seed:cpd00342;upa:UPC00437	0	Initializing
Initial			MNXM8175	5-methyl-hexanoyl-ACP		C18H33N2O8PRS		-1	seed:cpd11524	0	Initializing
Initial			MNXM8176	5-methyl-trans-hex-2-enoyl-ACP		C18H31N2O8PRS		-1	seed:cpd11523	0	Initializing
Initial			MNXM8194	6-methyl-heptanoyl-ACP		C19H35N2O8PRS		-1	seed:cpd11553	0	Initializing
Initial			MNXM8195	6-methyl-octanoyl-ACP		C20H37N2O8PRS		-1	seed:cpd11503	0	Initializing
Initial			MNXM8196	6-methyl-trans-hept-2-enoyl-ACP		C19H33N2O8PRS		-1	seed:cpd11552	0	Initializing
Initial			MNXM8197	6-methyl-trans-oct-2-enoyl-ACP		C20H35N2O8PRS		-1	seed:cpd11502	0	Initializing
Initial			MNXM820	O-succinyl-L-homoserinate(1-)		C8H12NO6	218.184	-1	3dmet:B01386;bigg:suchms;biopath:O-Succinyl-L-homoserine;brenda:BG25856;cas:1492-23-5;chebi:16160;chebi:57661;ec:2.3.1.46;ec:2.5.1.48;kegg:C01118;knapsack:C00019621;metacyc:O-SUCCINYL-L-HOMOSERINE;nikkaji:J1.770.210F;pubchem:25244127;pubchem:4349;seed:cpd00822;upa:UPC01118	0	Initializing
Initial			MNXM8209	7-methyl-octanoyl-ACP		C20H37N2O8PRS		-1	seed:cpd11528	0	Initializing
Initial			MNXM821	propanal		C3H6O	58.079	0	3dmet:B01258;bigg:ppal;brenda:BG89190;cas:123-38-6;chebi:17153;chemspider:512;ec:4.1.2.35;ec:4.2.1.28;foodb:FDB012083;het:CBG;hmdb:HMDB03366;kegg:C00479;metacyc:CPD-665;metlin:6906;nikkaji:J2.497J;nugowiki:2947;pdb-ccd:CBG;pdbechem:CBG;pubchem:3762;pubchem:527;reaxys:506010;seed:cpd00371;um-bbd:c0207;wikipedia:Propanal	0	Initializing
Initial			MNXM8210	7-methyl-trans-oct-2-enoyl-ACP		C20H35N2O8PRS		-1	seed:cpd11527	0	Initializing
Initial			MNXM82173	siroheme		C42H36FeN4O16	908.597	-8	3dmet:B01324;bigg:sheme;biopath:Siroheme;brenda:BG18384;cas:52553-42-1;chebi:28599;chebi:60052;come:MOL000015;drugbank:DB02832;ec:1.7.1.4;ec:1.7.7.1;ec:1.8.99.3;kegg:C00748;knapsack:C00007626;metacyc:SIROHEME;pdbechem:SRM;pubchem:4010;pubchem:46878598;seed:cpd00557;upa:UPC00748;wikipedia:Siroheme	0	Initializing
Initial			MNXM8218	8-methyl-decanoyl-ACP		C22H41N2O8PRS		-1	seed:cpd11507	0	Initializing
Initial			MNXM8219	8-methyl-nonanoyl-ACP		C21H39N2O8PRS		-1	seed:cpd11557	0	Initializing
Initial			MNXM8220	8-methyl-trans-dec-2-enoyl-ACP		C22H39N2O8PRS		-1	seed:cpd11506	0	Initializing
Initial			MNXM8221	8-methyl-trans-non-2-enoyl-ACP		C21H37N2O8PRS		-1	seed:cpd11556	0	Initializing
Initial			MNXM8225	9-methyl-decanoyl-ACP		C22H41N2O8PRS		-1	seed:cpd11532	0	Initializing
Initial			MNXM8226	9-methyl-trans-dec-2-enoyl-ACP		C22H39N2O8PRS		-1	seed:cpd11531	0	Initializing
Initial			MNXM825	(S)-3-hydroxypalmitoyl-CoA		C37H62N7O18P3S	1017.911	-4	3dmet:B04987;bigg:3hhdcoa;biopath:(S)-3-Hydroxyhexadecanoyl-CoA;brenda-compound:265270;brenda:BG44415;cas:35106-50-4;chebi:27402;chebi:62613;chemspider:389498;foodb:FDB023251;hmdb:HMDB03932;kegg:C05258;lipidmaps:LMFA07050032;metacyc:CPD-14920;metacyc:CPD0-2232;nikkaji:J2.755.077K;nugowiki:3513;pubchem:440600;pubchem:49859614;pubchem:7645;pubchem:85291980;reactome:77300;reactome:REACT_2413;reactom…	0	Initializing
Initial			MNXM8263	ala-L-glu-L		C8H13N2O5	217.199	-1	seed:cpd11586	0	Initializing
Initial			MNXM8264	ala-L-Thr-L		C7H14N2O4	190.197	0	seed:cpd11582	0	Initializing
Initial			MNXM83	isopentenyl diphosphate		C5H9O7P2	243.068	-3	3dmet:B00035;beilstein:1713792;beilstein:1824090;bigg:ipdp;biopath:delta(3)-Isopentenyl-pyrophosphate;brenda:BG89187;cas:358-71-4;chebi:128769;chebi:16584;chemspider:1158;chemspider:13115335;drugbank:DB04714;ec:1.17.1.2;ec:2.5.1.1;ec:2.5.1.10;ec:2.5.1.11;ec:2.5.1.28;ec:2.5.1.29;ec:2.5.1.30;ec:2.5.1.31;ec:2.5.1.33;ec:2.5.1.68;ec:2.5.1.81;ec:2.5.1.82;ec:2.5.1.83;ec:2.5.1.84;ec:2.5.1.85;ec:2.5.1.86;…	0	Initializing
Initial			MNXM8306	Anteisoheptadecanoyllipoteichoic acid (n=24), linked, D-alanine substituted		C193H356N24O159P24	6300.327	-24	seed:cpd15777	0	Initializing
Initial			MNXM8307	Anteisoheptadecanoyllipoteichoic acid (n=24), linked, glucose substituted		C265H476O255P24	8485.832	-24	seed:cpd15759	0	Initializing
Initial			MNXM8308	Anteisoheptadecanoyllipoteichoic acid (n=24), linked, N-acetyl-D-glucosamine		C313H548N24O255P24	9471.078	-24	seed:cpd15768	0	Initializing
Initial			MNXM8309	Anteisoheptadecanoyllysylphophatidylglycerol		C46H92N2O11P	880.203	1	seed:cpd15786	0	Initializing
Initial			MNXM8310	Anteisopentadecanoyllipoteichoic acid (n=24), linked, D-alanine substituted		C189H349N24O159P24	6245.229	-23	seed:cpd15780	0	Initializing
Initial			MNXM8311	Anteisopentadecanoyllipoteichoic acid (n=24), linked, glucose substituted		C261H468O255P24	8429.726	-24	seed:cpd15762	0	Initializing
Initial			MNXM8312	Anteisopentadecanoyllipoteichoic acid (n=24), linked, N-acetyl-D-glucosamine		C309H540N24O255P24	9414.972	-24	seed:cpd15771	0	Initializing
Initial			MNXM8313	Anteisopentadecanoyllysylphophatidylglycerol		C42H84N2O11P	824.097	1	seed:cpd15789	0	Initializing
Initial			MNXM8334	a (R)-3-hydroxybutanoyl-[acp]		C4H7O2SR			brenda:BG93382;kegg:C04618;metacyc:Beta-3-hydroxybutyryl-ACPs;pubchem:7208;seed:cpd11478	0	Initializing
Initial			MNXM8377	CDP-1,2-dianteisoheptadecanoylglycerol		C46H83N3O15P2	980.11	-2	seed:cpd15684	0	Initializing
Initial			MNXM8378	CDP-1,2-dianteisopentadecanoylglycerol		C42H75N3O15P2	924.004	-2	seed:cpd15687	0	Initializing
Initial			MNXM8379	CDP-1,2-diisoheptadecanoylglycerol		C46H83N3O15P2	980.11	-2	seed:cpd15683	0	Initializing
Initial			MNXM8380	CDP-1,2-diisohexadecanoylglycerol		C44H79N3O15P2	952.057	-2	seed:cpd15688	0	Initializing
Initial			MNXM8381	CDP-1,2-diisopentadecanoylglycerol		C42H75N3O15P2	924.004	-2	seed:cpd15686	0	Initializing
Initial			MNXM8382	CDP-1,2-diisotetradecanoylglycerol		C40H71N3O15P2	895.95	-2	seed:cpd15685	0	Initializing
Initial			MNXM842	naphthalene-1,2-diol		C10H8O2	160.169	0	3dmet:B00527;beilstein:1908498;brenda:BG1979;cas:574-00-5;chebi:17435;chemspider:10842;drugbank:DB07610;ec:1.13.11.56;ec:1.14.13.135;ec:1.3.1.29;gmelin:241000;kegg:C03012;metacyc:NAPHTHALENE-12-DIOL;nci:401609;nikkaji:J135.090K;pdb-ccd:D1N;pubchem:11318;pubchem:5919;seed:cpd01932;um-bbd:c0129	0	Initializing
Initial			MNXM8509	D-psicose		C6H12O6	180.156	0	3dmet:B05201;brenda:BG22356;cas:23140-52-5;cas:551-68-8;chebi:27605;chemspider:81254;kegg:C06468;metacyc:PSICOSE;nikkaji:J56.261K;pubchem:8700;pubchem:90008;seed:cpd03884	0	Initializing
Initial			MNXM854	5-dehydro-4-deoxy-D-glucarate(2-)		C6H6O7	190.108	-2	3dmet:B01308;bigg:5dh4dglc;biopath:5-Dehydro-4-deoxy-D-glucarate;brenda:BG85513;chebi:16369;chebi:35453;chebi:42819;chemspider:4450631;drugbank:DB03237;ec:4.2.1.40;ec:4.2.1.41;ec:4.2.1.42;kegg:C00679;metacyc:5-KETO-4-DEOXY-D-GLUCARATE;nikkaji:J913.057H;pdb-ccd:GLR;pubchem:3948;pubchem:5288442;reaxys:7581871;seed:cpd00515;upa:UPC00679	0	Initializing
Initial			MNXM86	propionyl-CoA(4-)		C24H36N7O17P3S	819.566	-4	3dmet:B04632;bigg:ppcoa;biopath:Propanoyl-CoA;brenda:BG36287;cas:317-66-8;chebi:15539;chebi:26296;chebi:57392;chemspider:388310;drugbank:DB02912;ec:1.2.1.27;ec:1.3.1.84;ec:1.3.1.95;ec:2.1.3.1;ec:2.3.1.154;ec:2.3.1.176;ec:2.3.1.222;ec:2.3.1.94;ec:2.3.1.n10;ec:2.3.3.11;ec:2.3.3.5;ec:2.8.3.1;ec:4.1.1.41;ec:6.2.1.17;ec:6.4.1.3;foodb:FDB022529;hmdb:HMDB01275;kegg:C00100;metacyc:PROPIONYL-COA;metlin:61…	0	Initializing
Initial			MNXM8600	Fatty acid (Anteiso-C17:1)		C17H31O2	267.427	-1	bigg:fa10;seed:cpd15597	0	Initializing
Initial			MNXM8601	Fatty acid (Iso-C16:1)		C16H29O2	253.4	-1	bigg:fa5;seed:cpd15599	0	Initializing
Initial			MNXM8602	Fatty acid (Iso-C17:1)		C17H31O2	267.427	-1	bigg:fa9;seed:cpd15601	0	Initializing
Initial			MNXM863	sirohydrochlorin(8-)		C42H38N4O16	854.768	-8	3dmet:B01893;bigg:scl;brenda:BG18386;cas:65207-12-7;chebi:18023;chebi:58351;ec:1.3.1.76;ec:4.99.1.3;kegg:C05778;knapsack:C00007315;metacyc:SIROHYDROCHLORIN;nikkaji:J18.481K;pubchem:25245154;pubchem:8073;seed:cpd03426;upa:UPC05778	0	Initializing
Initial			MNXM8633	gamma-glutamyl-beta-aminopropiononitrile		C8H13N3O3	199.207	0	3dmet:B01974;chebi:28092;kegg:C06114;nikkaji:J2.761.127C;pubchem:8376;reaxys:1727448;seed:cpd03646	0	Initializing
Initial			MNXM866	(1S,2R)-1-C-(indol-3-yl)glycerol 3-phosphate(2-)		C11H12NO6P	285.19	-2	3dmet:B04900;beilstein:289763;bigg:3ig3p;biopath:(3-Indolyl)-glycerol-phosphate;brenda:BG2453;brenda:BG2454;cas:4220-97-7;chebi:18299;chebi:51793;chebi:58866;chebi:60820;ec:4.1.1.48;ec:4.1.2.8;ec:4.2.1.20;kegg:C03506;knapsack:C00007226;metacyc:INDOLE-3-GLYCEROL-P;nikkaji:J39.032A;pdb-ccd:IGP;pubchem:46878464;pubchem:6317;seed:cpd02210;upa:UPC03506	0	Initializing
Initial			MNXM8664	gly-asn-L		C6H11N3O4	189.169	0	seed:cpd11581	0	Initializing
Initial			MNXM8665	gly-asp-L		C6H9N2O5	189.146	-1	seed:cpd11589	0	Initializing
Initial			MNXM8670	gly-pro-L		C7H12N2O3	172.182	0	seed:cpd11588	0	Initializing
Initial			MNXM8673	glycerol teichoic acid (n=45), linked, D-ala substituted		C326H584N55O304P46R		-48	seed:cpd15668	0	Initializing
Initial			MNXM8674	glycerol teichoic acid (n=45), linked, glucose substituted		C461H809N10O484P46R		-48	seed:cpd15669	0	Initializing
Initial			MNXM8675	glycerol teichoic acid (n=45), linked, unsubstituted		C191H359N10O259P46R		-48	seed:cpd15667	0	Initializing
Initial			MNXM8677	glycodeoxycholate		C26H42NO5	448.615	-1	3dmet:B01780;3dmet:B05041;beilstein:2954947;brenda:BG13982;cas:360-65-6;chebi:27471;chemspider:17215983;foodb:FDB022152;hmdb:HMDB00631;kegg:C04721;kegg:C05464;knapsack:C00030411;lipidmaps:LMST05030002;lipidmaps:LMST05030006;metacyc:GLYCODEOXYCHOLIC_ACID;metlin:5604;nikkaji:J14.409F;nugowiki:550;pubchem:22833539;pubchem:24702363;pubchem:25203316;pubchem:7293;pubchem:7824;pubchem:85300945;seed:cpd0…	0	Initializing
Initial			MNXM87	UDP-alpha-D-glucuronate(3-)		C15H19N2O18P2	577.261	-3	3dmet:B01177;beilstein:78881;bigg:udpglcur;biopath:UDP-D-Glucuronate;brenda:BG36564;cas:2616-64-0;chebi:17200;chebi:58052;chemspider:16522;ec:1.1.1.22;ec:1.1.1.305;ec:1.1.1.n1;ec:2.4.1.189;ec:2.4.1.190;ec:2.4.1.191;ec:2.4.1.253;ec:2.4.1.254;ec:2.4.1.262;ec:2.4.1.264;ec:2.7.7.44;ec:4.1.1.35;ec:5.1.3.12;ec:5.1.3.6;foodb:FDB022325;het:UGA;hmdb:HMDB00935;kegg:C00167;knapsack:C00007238;metacyc:UDP-GLU…	0	Initializing
Initial			MNXM8718	hexanal		C6H12O	100.159	0	cas:66-25-1;chemspider:5949;foodb:FDB008068;hmdb:HMDB05994;knapsack:C00000357;lipidmaps:LMFA05000116;lipidmaps:LMFA06000109;metacyc:HEXANAL;nugowiki:5199;pubchem:6184;pubchem:7850523;pubchem:85291511;reactome:428663;reactome:REACT_20116;reactome_database_id_release_44:428663;seed:cpd15611	0	Initializing
Initial			MNXM874	4-amino-5-hydroxymethyl-2-methylpyrimidine		C6H9N3O	139.155	0	3dmet:B00273;bigg:4ahmmp;brenda:BG23725;cas:73-67-6;chebi:16892;chemspider:756;drugbank:DB02022;ec:2.7.1.49;ec:3.5.99.2;kegg:C01279;knapsack:C00007494;metacyc:HMP;nikkaji:J544.797F;pdb-ccd:HMH;pubchem:4498;pubchem:777;seed:cpd00939;upa:UPC01279	0	Initializing
Initial			MNXM8759	Isoheptadecanoyllipoteichoic acid (n=24), linked, D-alanine substituted		C193H356N24O159P24	6300.327	-24	seed:cpd15776	0	Initializing
Initial			MNXM8760	Isoheptadecanoyllipoteichoic acid (n=24), linked, glucose substituted		C265H476O255P24	8485.832	-24	seed:cpd15758	0	Initializing
Initial			MNXM8761	Isoheptadecanoyllipoteichoic acid (n=24), linked, N-acetyl-D-glucosamine		C313H548N24O255P24	9471.078	-24	seed:cpd15767	0	Initializing
Initial			MNXM8762	Isoheptadecanoyllysylphophatidylglycerol		C46H92N2O11P	880.203	1	seed:cpd15785	0	Initializing
Initial			MNXM8763	Isohexadecanoyllipoteichoic acid (n=24), linked, D-alanine substituted		C191H352N24O159P24	6272.274	-24	seed:cpd15781	0	Initializing
Initial			MNXM8764	Isohexadecanoyllipoteichoic acid (n=24), linked, glucose substituted		C263H472O255P24	8457.779	-24	seed:cpd15763	0	Initializing
Initial			MNXM8765	Isohexadecanoyllipoteichoic acid (n=24), linked, N-acetyl-D-glucosamine		C311H544N24O255P24	9443.025	-24	seed:cpd15772	0	Initializing
Initial			MNXM8766	Isohexadecanoyllysylphophatidylglycerol		C44H88N2O11P	852.15	1	seed:cpd15790	0	Initializing
Initial			MNXM8770	Isopentadecanoyllipoteichoic acid (n=24), linked, D-alanine substituted		C189H348N24O159P24	6244.221	-24	seed:cpd15779	0	Initializing
Initial			MNXM8771	Isopentadecanoyllipoteichoic acid (n=24), linked, glucose substituted		C261H468O255P24	8429.726	-24	seed:cpd15761	0	Initializing
Initial			MNXM8772	Isopentadecanoyllipoteichoic acid (n=24), linked, N-acetyl-D-glucosamine		C309H540N24O255P24	9414.972	-24	seed:cpd15770	0	Initializing
Initial			MNXM8773	Isopentadecanoyllysylphophatidylglycerol		C42H84N2O11P	824.097	1	seed:cpd15788	0	Initializing
Initial			MNXM8775	Isotetradecanoyllipoteichoic acid (n=24), linked, D-alanine substituted		C187H344N24O159P24	6216.168	-24	seed:cpd15778	0	Initializing
Initial			MNXM8776	Isotetradecanoyllipoteichoic acid (n=24), linked, glucose substituted		C259H464O255P24	8401.673	-24	seed:cpd15760	0	Initializing
Initial			MNXM8777	Isotetradecanoyllipoteichoic acid (n=24), linked, N-acetyl-D-glucosamine		C307H536N24O255P24	9386.919	-24	seed:cpd15769	0	Initializing
Initial			MNXM8778	Isotetradecanoyllysylphophatidylglycerol		C40H80N2O11P	796.044	1	seed:cpd15787	0	Initializing
Initial			MNXM88	palmitoyl-CoA		C37H62N7O17P3S	1001.911	-4	3dmet:B04641;beilstein:78534;bigg:pmtcoa;biopath:Palmitoyl-CoA;brenda:BG17277;cas:1763-10-6;chebi:15525;chebi:24544;chebi:57379;chemspider:14902;ec:1.2.1.42;ec:1.2.1.n2;ec:2.3.1.139;ec:2.3.1.21;ec:2.3.1.50;ec:3.1.2.2;foodb:FDB022562;hmdb:HMDB01338;hmdb:HMDB59623;kegg:C00154;knapsack:C00007462;lipidmaps:LMFA07050002;metacyc:PALMITYL-COA;metlin:6172;nikkaji:J207.891K;nugowiki:1200;nugowiki:58020;pu…	0	Initializing
Initial			MNXM8825	L-methionine R-oxide		C5H11NO3S	165.211	0	seed:cpd11576	0	Initializing
Initial			MNXM88255	TTP(4-)		C10H13N2O15P3	494.136	-4	chebi:63527;chebi:63550;reaxys:773021;seed:cpd00357	0	Initializing
Initial			MNXM885	leukotriene D4		C25H39N2O6S	495.652	-1	3dmet:B01925;bigg:leuktrD4;biopath:Leukotriene_D4;cas:1189-11-3;cas:73836-78-9;chebi:28666;chebi:63166;chemspider:4940074;ec:3.4.19.14;foodb:FDB023105;hmdb:HMDB03080;kegg:C05951;lipid:LMFA03020006;lipidbank:XPR3301;lipidbank:XPR3302;lipidmaps:LMFA03020006;lipidmaps:LMFA03020021;metacyc:CPD66-21;metlin:3583;nikkaji:J591.181H;nugowiki:2663;pubchem:4266073;pubchem:4266087;pubchem:52940265;pubchem:64…	0	Initializing
Initial			MNXM8868	met-L-ala-L		C8H15N2O3S	219.281	-1	seed:cpd11590	0	Initializing
Initial			MNXM8892	Myristoyllipoteichoic acid (n=24), linked, D-alanine substituted		C187H342N24O159P24	6214.152	-26	seed:cpd15774	0	Initializing
Initial			MNXM8893	Myristoyllipoteichoic acid (n=24), linked, glucose substituted		C259H464O255P24	8401.673	-24	seed:cpd15756	0	Initializing
Initial			MNXM8894	Myristoyllipoteichoic acid (n=24), linked, N-acetyl-D-glucosamine		C307H536N24O255P24	9386.919	-24	seed:cpd15765	0	Initializing
Initial			MNXM8895	Myristoyllysylphophatidylglycerol		C40H80N2O11P	796.044	1	seed:cpd15783	0	Initializing
Initial			MNXM89	sulfur		S	32.065	0	3dmet:B04617;bigg:s;cas:13965-97-4;cas:13981-57-2;cas:14257-58-0;cas:14682-80-5;cas:15117-53-0;cas:15753-06-7;cas:15759-21-4;cas:7704-34-9;chebi:26833;chebi:29918;chebi:37979;chebi:37980;chebi:37981;chebi:37982;chebi:37983;chebi:37984;chebi:37985;chemspider:4515054;ec:1.12.98.4;ec:1.13.11.18;ec:1.13.11.55;foodb:FDB003717;hmdb:HMDB31433;kegg:C00087;nikkaji:J3.750H;nugowiki:30091;pubchem:3387;pubch…	0	Initializing
Initial			MNXM891	(2R,3S)-3-isopropylmalate(2-)		C7H10O5	174.151	-2	3dmet:B01741;bigg:3c2hmp;biopath:3-Isopropylmalate;brenda:BG24170;brenda:BG24174;brenda:BG37031;cas:921-28-8;chebi:15592;chebi:35114;chebi:35121;chebi:43468;chemspider:4575349;chemspider:5256741;drugbank:DB04279;ec:1.1.1.85;ec:4.2.1.33;foodb:FDB028813;het:IPM;hmdb:HMDB12156;kegg:C04411;knapsack:C00019691;metacyc:2-D-THREO-HYDROXY-3-CARBOXY-ISOCAPROATE;nikkaji:J1.641.400J;nugowiki:10881;pdb-ccd:IP…	0	Initializing
Initial			MNXM89361	zinc atom		Zn	65.409	0	bigg:zn2;cas:7440-66-6;chebi:27363;chebi:30185;chebi:52761;chemspider:22430;drugbank:DB01593;ec:1.1.1.1;ec:1.1.1.2;ec:1.1.1.251;ec:1.1.1.261;ec:1.1.1.264;ec:1.1.1.306;ec:1.1.1.324;ec:1.1.1.327;ec:1.1.1.329;ec:1.1.99.36;ec:1.1.99.37;ec:1.1.99.6;ec:1.10.99.2;ec:1.13.11.29;ec:1.13.11.30;ec:1.15.1.1;ec:1.2.1.66;ec:1.2.7.4;ec:1.2.99.4;ec:1.3.1.84;ec:1.3.99.11;ec:1.5.7.1;ec:1.6.5.5;ec:1.8.4.12;ec:2.1.1…	0	Initializing
Initial			MNXM894	4-hydroxy-2-oxoglutarate(2-)		C5H4O6	160.082	-2	3dmet:B00245;beilstein:1780096;bigg:4h2oglt;brenda:BG21006;cas:1187-99-1;chebi:17742;chebi:30923;chebi:36148;chemspider:579;ec:2.6.1.23;ec:4.1.3.16;foodb:FDB022830;hmdb:HMDB02070;kegg:C01127;metacyc:CPD-15015;metacyc:D-4-HYDROXY-2-KETO-GLUTARATE;metlin:6471;nikkaji:J536.231H;nugowiki:1653;pubchem:4358;pubchem:599;seed:cpd00830	0	Initializing
Initial			MNXM8955	O-Succinylbenzoyl-CoA		C32H39N7O20P3S	966.673	-5	bigg:sbzcoa;brenda:BG16306	0	Initializing
Initial			MNXM89557	L-glutamate		C5H8NO4	146.121	-1	Dicarboxylic Aminoaciduria. Glutamate-aspartate Transport Defect: 222730;3dmet:B00007;beilstein:1723801;bigg:glu-L;biopath:L-Glutamate;bnice:C13;brenda:BG21361;cas:11070-68-1;cas:56-86-0;chebi:16015;chebi:29985;chebi:29988;chemspider:30572;chemspider:4573882;drugbank:DB00142;ec:1.4.1.13;ec:1.4.1.14;ec:1.4.1.2;ec:1.4.1.3;ec:1.4.1.4;ec:1.4.3.11;ec:1.4.7.1;ec:1.5.1.10;ec:1.5.1.12;ec:1.5.1.9;ec:1.5.3…	0	Initializing
Initial			MNXM89582	hydrogen sulfide		HS	33.073	-1	3dmet:B01206;beilstein:3535004;bigg:h2s;biopath:Hydrogen_sulfide;brenda:BG76383;brenda:BG92016;cas:15035-72-0;cas:18496-25-8;cas:7783-06-4;chebi:15138;chebi:16136;chebi:29919;chemspider:27079;chemspider:391;ec:1.12.98.4;ec:1.13.11.55;ec:1.8.1.2;ec:1.8.3.4;ec:1.8.99.1;ec:2.1.1.251;ec:2.3.1.10;ec:2.5.1.47;ec:2.5.1.65;ec:2.8.1.10;ec:2.8.1.3;ec:2.8.1.5;ec:2.8.1.6;ec:4.4.1.1;ec:4.4.1.10;ec:4.4.1.15;ec…	0	Initializing
Initial			MNXM89588	alpha-D-glucose 1-phosphate(2-)		C6H11O9P	258.12	-2	3dmet:B04634;beilstein:3560164;beilstein:87853;bigg:g1p;biopath:alpha-D-Glucose_1-phosphate;brenda:BG22605;brenda:BG22606;cas:59-56-3;chebi:29042;chebi:58601;chemspider:5441206;drugbank:DB02843;ec:2.4.1.139;ec:2.4.1.20;ec:2.4.1.231;ec:2.4.1.31;ec:2.4.1.7;ec:2.7.1.10;ec:2.7.1.106;ec:2.7.1.42;ec:2.7.7.12;ec:2.7.7.24;ec:2.7.7.27;ec:2.7.7.33;ec:2.7.7.34;ec:2.7.7.78;ec:2.7.7.9;ec:3.1.3.10;ec:5.4.2.2;e…	0	Initializing
Initial			MNXM89602	D-galactopyranose		C6H12O6	180.156	0	GALACTOSEMIA II (GALK): 134; GALACTOSEMIA III: 139; GALACTOSEMIA: 136; GLUCOSE-GALACTOSE MALABSORPTION: 150; PATENT DUCTUS VENOSUS: 460;3dmet:B04637;beilstein:1281605;beilstein:1281612;bigg:gal;biopath:alpha-D-Galactopyranose;cas:10257-28-0;cas:59-23-4;chebi:12936;chebi:37692;chebi:4139;chemspider:388480;ec:1.1.1.120;ec:1.1.1.48;ec:1.1.3.9;ec:2.7.1.6;ec:3.2.1.108;ec:3.2.1.46;ec:3.2.1.47;foodb:FDB…	0	Initializing
Initial			MNXM89612	glycerol		C3H8O3	92.094	0	ARTEFACTS-PHARMACEUTICAL PRODUCTS, INTERFERENCE IN AMINOACID AND ORGANIC ACID ANALYSIS [DD]: 347; GLYCEROL KINASE DEFICIENCY: 154;3dmet:B00032;beilstein:635685;bigg:glyc;biopath:Glycerol;brenda:BG18046;cas:56-81-5;chebi:17754;chemspider:733;drugbank:DB04077;ec:1.1.1.156;ec:1.1.1.6;ec:1.1.1.72;ec:1.1.99.22;ec:2.7.1.142;ec:2.7.1.30;ec:2.7.1.79;ec:3.1.1.79;ec:3.1.3.19;ec:3.1.3.21;ec:3.1.4.38;ec:3.1.…	0	Initializing
Initial			MNXM89653	ditrans,octacis-undecaprenyl phosphate		C55H89O4P	845.267	-2	bigg:udcpp;brenda:BG55571;chebi:27193;chebi:60392;chebi:60468;ec:2.4.1.54;ec:2.4.2.43;ec:2.7.1.66;ec:2.7.8.13;ec:2.7.8.30;ec:2.7.8.31;ec:2.7.8.33;ec:3.6.1.27;kegg:C17556;lipidmaps:LMPR03020001;metacyc:CPD-9646;nikkaji:J2.167.536I;pubchem:25245635;pubchem:4266328;pubchem:96023901;seed:cpd00286;upa:UPC00348;upa:UPC17556	0	Initializing
Initial			MNXM89661	isocitrate(3-)		C6H5O7	189.1	-3	3dmet:B04664;beilstein:1727945;beilstein:3971277;bigg:icit;brenda:BG23698;cas:30810-51-6;cas:320-77-4;chebi:16087;chebi:30887;chebi:36453;chebi:36454;chemspider:1161;drugbank:DB01727;ec:1.1.1.286;ec:1.1.1.41;ec:1.1.1.42;ec:2.3.1.126;ec:4.1.3.1;ec:4.2.1.3;foodb:FDB003281;gmelin:329802;het:1B0J;hmdb:HMDB00193;kegg:C00311;knapsack:C00001188;metlin:3328;nikkaji:J95.796H;nugowiki:136;pubchem:1198;pubc…	0	Initializing
Initial			MNXM89689	ornithinium(1+)		C5H13N2O2	133.169	1	CYSTINURIA: 107; DELTA-PYRROLIDINE-5-CARBOXYLATE SYNTHASE DEFICIENCY: 474; HOMOCYSTINURIA. CYSTATHIONINE BETA-SYNTHASE DEFICIENCY: 185; HYPERDIBASIC AMINOACIDURIA I: 206; HYPERDIBASIC AMINOACIDURIA II. LYSINURIC PROTEIN INTOLERANCE: 61; HYPERORNITHINEMIA WITH GYRATE ATROPHY (HOGA): 174; HYPERORNITHINEMIA-HYPERAMMONEMIA-HOMOCITRULLINURIA [HHH-SYNDROME]: 215; N-ACETYLGLUTAMATE SYNTHETASE DEFICIENCY…	0	Initializing
Initial			MNXM89752	L-glutamyl-tRNA(Glu)		C20H28N6O13PR(C5H8O6PR)n			bigg:glutrna;cas:None;chebi:29157;kegg:C02987;metacyc:Charged-GLT-tRNAs;pubchem:5896;reactome:379744;reactome:379751;reactome:REACT_15607;reactome:REACT_16052;reactome_database_id_release_44:379744;reactome_database_id_release_44:379751;seed:cpd12227;upa:UPC02987	0	Initializing
Initial			MNXM89795	UDP-alpha-D-galactose		C15H22N2O17P2	564.286	-2	3dmet:B04625;beilstein:773447;beilstein:8529445;bigg:udpgal;biopath:UDP-D-Galactose;brenda:BG6428;cas:2956-16-3;chebi:18307;chebi:58439;chebi:66914;chebi:67119;chemspider:17069;drugbank:DB03501;ec:2.4.1.123;ec:2.4.1.137;ec:2.4.1.156;ec:2.4.1.167;ec:2.4.1.179;ec:2.4.1.22;ec:2.4.1.228;ec:2.4.1.23;ec:2.4.1.272;ec:2.4.1.274;ec:2.4.1.275;ec:2.4.1.294;ec:2.4.1.37;ec:2.4.1.38;ec:2.4.1.44;ec:2.4.1.45;ec:…	0	Initializing
Initial			MNXM8987	Palmitoyllipoteichoic acid (n=24), linked, D-alanine substituted		C191H352N24O159P24	6272.274	-24	seed:cpd15773	0	Initializing
Initial			MNXM8988	Palmitoyllipoteichoic acid (n=24), linked, glucose substituted		C263H472O255P24	8457.779	-24	seed:cpd15755	0	Initializing
Initial			MNXM89884	strcoa		C39H67N7O17P3S	1030.972	-3	reactome:428139;reactome:REACT_20205;reactome_database_id_release_44:428139;seed:cpd00327	0	Initializing
Initial			MNXM8989	Palmitoyllipoteichoic acid (n=24), linked, N-acetyl-D-glucosamine		C311H544N24O255P24	9443.025	-24	seed:cpd15764	0	Initializing
Initial			MNXM8990	Palmitoyllysylphophatidylglycerol		C44H88N2O11P	852.15	1	seed:cpd15782	0	Initializing
Initial			MNXM89948	carnitine		C7H15NO3	161.199	0	3dmet:B04687;beilstein:1866665;brenda:BG46143;cas:406-76-8;cas:461-06-3;chebi:17126;chebi:3424;drugbank:DB02648;ec:1.1.1.108;ec:1.14.11.1;ec:2.3.1.7;ec:4.1.1.42;kegg:C00487;metacyc:DL-CARNITINE;nikkaji:J334.275A;patent:US4255449;patent:US4315944;pubchem:3770;reactome:164988;reactome:201023;reactome:30235;reactome:390294;reactome:549207;reactome:REACT_11423;reactome:REACT_17174;reactome:REACT_2287…	0	Initializing
Initial			MNXM9	phosphate		HO4P	95.979	-2	3dmet:B00002;beilstein:1921286;beilstein:3903772;bigg:pi;biopath:Phosphate;bnice:C9;brenda:BG92038;cas:14066-19-4;cas:14265-44-2;cas:7664-38-2;chebi:18367;chebi:26078;chebi:43474;chemspider:1032;chemspider:2913859;chemspider:979;ec:1.2.1.11;ec:1.2.1.12;ec:1.2.1.13;ec:1.2.1.38;ec:1.2.1.41;ec:1.2.1.59;ec:1.2.3.3;ec:1.20.1.1;ec:1.21.4.2;ec:1.21.4.3;ec:1.21.4.4;ec:1.3.7.8;ec:1.3.99.15;ec:1.3.99.n1;ec…	0	Initializing
Initial			MNXM90	choline		C5H14NO	104.171	1	3dmet:B00031;beilstein:1736748;bigg:chol;biopath:Choline;brenda:BG36437;cas:123-41-1;cas:62-49-7;cas:94793-58-5;chebi:15354;chebi:72322;chemspider:299;drugbank:DB00122;ec:1.1.3.17;ec:1.1.99.1;ec:2.3.1.6;ec:2.3.1.91;ec:2.7.1.32;ec:2.7.8.24;ec:2.8.2.6;ec:3.1.1.49;ec:3.1.1.7;ec:3.1.1.8;ec:3.1.3.75;ec:3.1.4.2;ec:3.1.4.4;ec:3.1.4.41;ec:3.1.6.6;ec:4.3.99.4;foodb:FDB000710;gmelin:324597;het:CHT;hmdb:HMD…	0	Initializing
Initial			MNXM90003	5-phospho-beta-D-ribosylaminium(1-)		C5H11NO7P	228.117	-1	3dmet:B01631;bigg:pram;biopath:5-prime-Phospho-beta-D-ribosylamine;brenda:BG20660;chebi:37737;chebi:58681;chemspider:388939;ec:2.4.2.14;foodb:FDB022441;het:GRF;hmdb:HMDB01128;kegg:C03090;knapsack:C00007377;metacyc:5-P-BETA-D-RIBOSYL-AMINE;metlin:6023;nikkaji:J40.074B;nugowiki:1015;pdb-ccd:GRF;pubchem:25245171;pubchem:439905;pubchem:5988;reactome:111292;reactome:REACT_4144;reactome_database_id_rel…	0	Initializing
Initial			MNXM90047	6,7-dihydrobiopterin		C9H13N5O3	239.231	0	3dmet:B04657;bigg:dhbpt;brenda:BG89232;cas:6779-87-9;cas:79647-29-3;chebi:20680;chemspider:117564;chemspider:247;foodb:FDB021884;foodb:FDB022911;het:1DCP;het:H2B;hmdb:HMDB00038;hmdb:HMDB02215;kegg:C00268;metacyc:CPD-15159;metlin:5106;metlin:6552;nikkaji:J959.455H;nugowiki:1798;nugowiki:27;pdb-ccd:H2B;pubchem:133246;pubchem:1879;pubchem:252;pubchem:3566;reactome:71129;reactome:REACT_4011;reactome_…	0	Initializing
Initial			MNXM901	L-ribulose 5-phosphate(2-)		C5H9O8P	228.094	-2	3dmet:B01379;beilstein:6862306;bigg:ru5p-L;biopath:L-Ribulose_5-phosphate;brenda:BG29978;cas:2922-69-2;cas:4151-19-3;chebi:17666;chebi:58226;chemspider:20015750;ec:2.7.1.16;ec:5.1.3.22;ec:5.1.3.4;kegg:C01101;knapsack:C00019543;metacyc:L-RIBULOSE-5-P;nikkaji:J974.176C;pdb-ccd:HMS;pubchem:21145006;pubchem:4335;seed:cpd00808;upa:UPC01101	0	Initializing
Initial			MNXM90126	D-mannitol 1-phosphate		C6H13O9P	260.136	-2	3dmet:B04709;bigg:mnl1p;brenda:BG22890;cas:15806-48-1;chebi:16298;chebi:61381;chemspider:115387;chemspider:19951338;ec:1.1.1.17;ec:1.1.1.224;ec:3.1.3.22;foodb:FDB022673;hmdb:HMDB01530;kegg:C00644;knapsack:C00019638;metacyc:MANNITOL-1P;metlin:6302;nikkaji:J923.291E;nugowiki:1386;pubchem:130418;pubchem:23615341;pubchem:3917;reaxys:8504206;seed:cpd00491	0	Initializing
Initial			MNXM90341	(S)-3-hydroxyisobutyryl-CoA		C25H38N7O18P3S	849.592	-4	3dmet:B05145;bigg:3hibutcoa;biopath:(S)-3-Hydroxyisobutyryl-CoA;cas:319440-43-2;chebi:28259;chebi:62611;chemspider:86;foodb:FDB022393;hmdb:HMDB01052;kegg:C06000;metacyc:CPD-12174;metlin:453;nikkaji:J2.760.861B;nugowiki:946;pubchem:46173510;pubchem:8274;pubchem:88;seed:cpd03572	0	Initializing
Initial			MNXM90394	4-imidazolone-5-propionate		C6H7N2O3	155.131	-1	3dmet:B00620;bigg:4izp;biopath:4-Imidazolone-5-propanoate;cas:17340-16-8;chebi:57255;chemspider:125;ec:4.2.1.49;foodb:FDB022371;hmdb:HMDB01014;kegg:C03680;metacyc:4-IMIDAZOLONE-5-PROPIONATE;metlin:319;nikkaji:J38.565D;nugowiki:912;pubchem:128;pubchem:25243959;pubchem:6455;reactome:34979;reactome:REACT_3521;reactome_database_id_release_44:34979;seed:cpd02311;upa:UPC03680	0	Initializing
Initial			MNXM90412	Deoxyribose		C5H10O4	134.13	0	3dmet:B01499;bigg:drib;biopath:2-prime-Deoxyribose;cas:533-67-5;chemspider:17216222;foodb:FDB023126;hmdb:HMDB03224;kegg:C01801;knapsack:C00001115;metlin:3258;nikkaji:J6.332K;nugowiki:2807;pdb-ccd:2DR;pubchem:22833604;pubchem:4927;seed:cpd01242	0	Initializing
Initial			MNXM90433	1,2-dihexadecanoyl-sn-glycerol 3-phosphate		C35H68O8P	647.883	-1	bigg:pa160;seed:cpd15524	0	Initializing
Initial			MNXM90434	1,2-dioctadecanoyl-sn-glycerol 3-phosphate		C39H76O8P	703.99	-1	bigg:pa180;seed:cpd15526	0	Initializing
Initial			MNXM90435	1,2-ditetradecanoyl-sn-glycerol 3-phosphate		C31H60O8P	591.777	-1	bigg:pa140;seed:cpd15522	0	Initializing
Initial			MNXM9050	protein N6-(lipoyl)lysine		C37H58N8O12S3	903.098	0	brenda:BG55579;kegg:C16237;metacyc:Lipoyl-Protein-N6-lipoyllysine;pubchem:47205545;seed:cpd14954;upa:UPC16237	0	Initializing
Initial			MNXM90586	1-hexadecanoyl-sn-glycerol 3-phosphate		C19H38O7P	409.475	-1	bigg:1hdecg3p;seed:cpd15327	0	Initializing
Initial			MNXM90811	D-arabinose		C5H10O5	150.13	0	3dmet:B04650;bigg:arab-D;brenda:BG20419;cas:10323-20-3;chebi:17108;kegg:C00216;metacyc:D-ARABINOSE;nikkaji:J15.056H;pubchem:3516;seed:cpd00185;upa:UPC00216	0	Initializing
Initial			MNXM90882	tRNA(Met)		C10H12N5O3R		0	bigg:trnamet;chebi:29173;kegg:C01647;metacyc:MET-tRNAs;pubchem:4796;reactome:379741;reactome:379742;reactome:REACT_15914;reactome:REACT_16039;reactome_database_id_release_44:379741;reactome_database_id_release_44:379742;seed:cpd11918	0	Initializing
Initial			MNXM90886	tRNA(Glu)		C10H12N5O3R		0	bigg:trnaglu;cas:None;chebi:29175;kegg:C01641;metacyc:GLT-tRNAs;pubchem:4790;reactome:379754;reactome:379778;reactome:REACT_15650;reactome:REACT_16086;reactome_database_id_release_44:379754;reactome_database_id_release_44:379778;seed:cpd11912;upa:UPC01641	0	Initializing
Initial			MNXM90906	2,5-Diamino-6-hydroxy-4-(5'-phosphoribosylamino)-pyrimidine		C9H14N5O8P	351.21	-2	bigg:25dhpp	0	Initializing
Initial			MNXM90941	aldehydo-D-xylose		C5H10O5	150.13	0	3dmet:B04643;beilstein:1562108;bigg:xyl-D;biopath:D-Xylose;brenda:BG20416;cas:58-86-6;chebi:15936;chemspider:119104;foodb:FDB001136;gmelin:486611;hmdb:HMDB00098;kegg:C00181;knapsack:C00007290;ligandbox:D06346;metacyc:D-Xylose;metlin:314;nikkaji:J2.806A;nugowiki:68;pdb-ccd:XYP;pubchem:135191;pubchem:3481;pubchem:47208003	0	Initializing
Initial			MNXM90967	D-Tagatose 1,6-biphosphate		C6H12O12P2	338.1	-2	bigg:tagdp-D;seed:cpd02371	0	Initializing
Initial			MNXM91	5-phospho-alpha-D-ribose 1-diphosphate		C5H8O14P3	385.03	-5	3dmet:B01164;beilstein:1273542;beilstein:60403;beilstein:6879552;bigg:prpp;biopath:alpha-D-Ribose_1-diphosphate-5-phosphate;brenda:BG20749;cas:13270-65-0;cas:7540-64-9;cas:97-55-2;chebi:17111;chebi:48955;chebi:48956;chebi:58017;chemspider:20171339;chemspider:7062;drugbank:DB01632;ec:2.4.2.10;ec:2.4.2.11;ec:2.4.2.12;ec:2.4.2.14;ec:2.4.2.17;ec:2.4.2.18;ec:2.4.2.19;ec:2.4.2.22;ec:2.4.2.45;ec:2.4.2.4…	0	Initializing
Initial			MNXM911	1-piperideine-2-carboxylic acid		C6H9NO2	127.141	0	3dmet:B00677;beilstein:110800;bigg:1pipdn2c;biopath:delta1-Piperidine-2-carboxylate;brenda:BG23761;cas:2365-40-4;cas:2756-89-0;chebi:16187;chebi:30912;chemspider:1157;chemspider:4573930;ec:1.4.1.15;ec:1.5.1.21;foodb:FDB022415;hmdb:HMDB01084;kegg:C04092;metacyc:DELTA1-PIPERIDEINE-2-CARBOXYLATE;metlin:5992;nikkaji:J395.124C;nugowiki:975;pubchem:1194;pubchem:5460387;pubchem:6784;seed:cpd00922	0	Initializing
Initial			MNXM9120	Stearoyllipoteichoic acid (n=24), linked, D-alanine substituted		C195H360N24O159P24	6328.381	-24	seed:cpd15775	0	Initializing
Initial			MNXM9121	Stearoyllipoteichoic acid (n=24), linked, glucose substituted		C267H480O255P24	8513.885	-24	seed:cpd15757	0	Initializing
Initial			MNXM9122	Stearoyllipoteichoic acid (n=24), linked, N-acetyl-D-glucosamine		C315H552N24O255P24	9499.131	-24	seed:cpd15766	0	Initializing
Initial			MNXM9123	Stearoyllysylphophatidylglycerol		C48H96N2O11P	908.256	1	seed:cpd15784	0	Initializing
Initial			MNXM9134	teichuronic acid (GlcA + GalNac, 45 repeating unit)		C630H945N45O630P45	20622.987	-45	seed:cpd15634	0	Initializing
Initial			MNXM91459	7,8-Dihydropterin pyrophosphate		C7H9N5O8P2	353.123	-2	bigg:6hmhptpp;seed:cpd02920	0	Initializing
Initial			MNXM91491	apoprotein		NH2R			chebi:13850;kegg:C16240;pubchem:47205548;seed:cpd14957;upa:UPC16240	0	Initializing
Initial			MNXM916	6-amino-2-oxohexanoic acid zwitterion		C6H11NO3	145.156	0	3dmet:B00567;beilstein:1756646;bigg:6a2ohxnt;biopath:6-Amino-2-oxohexanoate;brenda:BG21981;cas:566-88-1;chebi:17534;chebi:58183;chemspider:388981;ec:1.4.3.14;foodb:FDB028808;hmdb:HMDB12151;kegg:C03239;metacyc:2-KETO-6-AMINO-CAPROATE;nikkaji:J39.064J;nugowiki:10876;pubchem:25201239;pubchem:439954;pubchem:6109;seed:cpd02074	0	Initializing
Initial			MNXM9168	trans-Octodec-2-enoyl-ACP		C29H53N2O8PRS		-1	seed:cpd11572	0	Initializing
Initial			MNXM91691	Phosphatidylglycerophosphate ditetradecanoyl		C34H66O13P2	744.828	-2	bigg:pgp140;seed:cpd15543	0	Initializing
Initial			MNXM9172	Triglucosyl-1,2 dianteisoheptadecanoylglycerol		C55H102O20	1083.386	0	seed:cpd15711	0	Initializing
Initial			MNXM9173	Triglucosyl-1,2 dianteisopentadecanoylglycerol		C51H94O20	1027.28	0	seed:cpd15714	0	Initializing
Initial			MNXM9174	Triglucosyl-1,2 diisoheptadecanoylglycerol		C55H102O20	1083.386	0	seed:cpd15710	0	Initializing
Initial			MNXM9175	Triglucosyl-1,2 diisohexadecanoylglycerol		C53H98O20	1055.333	0	seed:cpd15715	0	Initializing
Initial			MNXM9176	Triglucosyl-1,2 diisopentadecanoylglycerol		C51H94O20	1027.28	0	seed:cpd15713	0	Initializing
Initial			MNXM9177	Triglucosyl-1,2 diisotetradecanoylglycerol		C49H90O20	999.227	0	seed:cpd15712	0	Initializing
Initial			MNXM9178	Triglucosyl-1,2 dimyristoylglycerol		C49H90O20	999.227	0	seed:cpd15708	0	Initializing
Initial			MNXM9179	Triglucosyl-1,2 dipalmitoylglycerol		C53H98O20	1055.333	0	seed:cpd15707	0	Initializing
Initial			MNXM91795	(S)-(+)-allantoin		C4H6N4O3	158.115	0	3dmet:B00317;3dmet:B00428;bigg:alltn;biopath:Allantoin;brenda:BG19391;brenda:BG19392;cas:97-59-6;chebi:15676;chebi:15678;chemspider:199;chemspider:388780;ec:3.5.2.5;ec:4.1.1.n1;ec:5.1.99.3;foodb:FDB001613;hmdb:HMDB00462;kegg:C01551;kegg:C02350;knapsack:C00007468;ligandbox:D00121;metacyc:ALLANTOIN;metacyc:S-ALLANTOIN;metlin:89;nikkaji:J3.978K;nikkaji:J732.396D;nugowiki:381;patent:US2158098;pdb-ccd…	0	Initializing
Initial			MNXM9180	Triglucosyl-1,2 distearoylglycerol		C57H106O20	1111.44	0	seed:cpd15709	0	Initializing
Initial			MNXM92	succinyl-CoA(5-)		C25H35N7O19P3S	862.567	-5	3dmet:B04629;bigg:succoa;biopath:Succinyl-CoA;brenda:BG55439;cas:604-98-8;chebi:15380;chebi:57292;chemspider:388307;drugbank:DB03699;ec:1.2.1.52;ec:1.2.1.76;ec:2.3.1.109;ec:2.3.1.117;ec:2.3.1.174;ec:2.3.1.37;ec:2.3.1.46;ec:2.8.3.13;ec:2.8.3.15;ec:2.8.3.2;ec:2.8.3.5;ec:2.8.3.6;ec:2.8.3.7;ec:3.1.2.3;ec:5.4.99.2;ec:6.2.1.4;ec:6.2.1.5;foodb:FDB022375;hmdb:HMDB01022;kegg:C00091;knapsack:C00019546;meta…	0	Initializing
Initial			MNXM9211	Undecaprenyl-diphospho-N-acetylmuramoyl-(N-acetylglucosamine)-L-alanyl-D-glutaminyl-L-lysyl-D-alanyl-D-alanine		C94H155N9O25P2	1873.229	-2	bigg:uaaAgtla;seed:cpd03488	0	Initializing
Initial			MNXM9212	Undecaprenyl-diphospho-N-acetylmuramoyl-(N-acetylglucosamine)-L-alanyl-D-glutaminyl-meso-2,6-diaminopimeloyl-D-alanyl-D-alanine		C95H154N9O27P2	1916.231	-3	bigg:uaagtmda;seed:cpd03496	0	Initializing
Initial			MNXM92481	N-acetylglutamyl-phosphate		C7H9NO8P	266.122	-3	metacyc:N-ACETYL-GLUTAMYL-P;pubchem:25244860;seed:cpd02552	0	Initializing
Initial			MNXM925	holo-[acyl-carrier protein]		HSR			bigg:ACP;biopath:ACP-Enzyme;biopath:ACP-SH;brenda:BG92946;brenda:BG92948;chebi:18359;kegg:C00229;kegg:C04298;metacyc:ACP;pubchem:3528;pubchem:6957;seed:cpd11493;seed:cpd12512;upa:UPC00229	0	Initializing
Initial			MNXM92581	phosphatidylserine ditetradecanoyl		C34H64NO10P	677.846	-2	bigg:ps140;seed:cpd15553	0	Initializing
Initial			MNXM926	hydrogen selenide		H2Se	80.976	0	3dmet:B01460;bigg:seln;biopath:Selenide;brenda:BG28731;cas:22541-48-6;cas:531-44-2;cas:7783-07-5;chebi:15076;chebi:16503;chemspider:4885617;chemspider:518;chemspider:96846;ec:2.7.9.3;ec:4.4.1.16;foodb:FDB027892;gmelin:85522;het:SE;hmdb:HMDB11110;kegg:C01528;metacyc:CPD-678;metacyc:SE-2;nugowiki:9840;pdb-ccd:SE;pubchem:107674;pubchem:4690;pubchem:533;pubchem:6326970;seed:cpd01078;um-bbd:c0745	0	Initializing
Initial			MNXM928	L-gulono-1,4-lactone		C6H10O6	178.14	0	3dmet:B01369;bigg:gullac;biopath:L-Gulonolactone;brenda:BG36245;cas:1128-23-0;chebi:17587;chemspider:388493;ec:1.1.1.20;ec:1.1.3.8;foodb:FDB023179;hmdb:HMDB03466;kegg:C01040;metacyc:L-GULONO-1-4-LACTONE;nikkaji:J208.558E;nugowiki:3047;pubchem:4282;pubchem:439373;seed:cpd00765;upa:UPC01040	0	Initializing
Initial			MNXM93	fumarate(2-)		C4H2O4	114.056	-2	FUMARIC ACIDURIA: 31; PYRUVATE CARBOXYLASE DEFICIENCY: 109;3dmet:B00033;beilstein:1861276;beilstein:1906438;beilstein:5244783;beilstein:605763;beilstein:8132074;bigg:fum;biopath:Fumarate;brenda:BG19266;cas:110-17-8;cas:142-42-7;chebi:18012;chebi:22958;chebi:29806;chebi:36180;chebi:37154;chebi:37155;chemspider:10197150;chemspider:4573886;drugbank:DB01677;ec:1.3.1.6;ec:1.3.5.1;ec:1.3.5.4;ec:1.3.98.…	0	Initializing
Initial			MNXM932	UDP-N-acetyl-alpha-D-mannosamine		C17H25N3O17P2	605.338	-2	3dmet:B04778;bigg:uacmam;brenda:BG58798;brenda:BG8027;cas:26575-17-7;chebi:16287;chebi:57715;chebi:68623;chebi:68678;ec:1.1.1.336;ec:1.1.1.n3;ec:2.4.1.187;ec:5.1.3.14;foodb:FDB029289;hmdb:HMDB13112;kegg:C01170;knapsack:C00019345;metacyc:UDP-MANNAC;nikkaji:J743.395F;nugowiki:11835;pubchem:25245190;pubchem:4397;pubchem:53481607;reaxys:877796;seed:cpd00861	0	Initializing
Initial			MNXM935	2'-deoxyinosine		C10H12N4O4	252.227	0	3dmet:B01869;bigg:din;biopath:2-prime-Deoxyinosine;brenda:BG635;cas:890-38-0;chebi:28997;chemspider:58569;chemspider:619;drugbank:DB02380;foodb:FDB012323;het:2ND;hmdb:HMDB00071;kegg:C05512;metacyc:DEOXYINOSINE;metlin:3383;nikkaji:J128.131C;nugowiki:52;pdb-ccd:2ND;pubchem:639;pubchem:65058;pubchem:7859;seed:cpd03279	0	Initializing
Initial			MNXM937	2-amino-6-(hydroxymethyl)-7,8-dihydropteridin-4-ol		C7H9N5O2	195.179	0	3dmet:B00274;bigg:2ahhmp;biopath:2-Amino-4-hydroxy-6-hydroxymethyl-dihydropteridine;brenda:BG25368;chebi:17083;chemspider:213;ec:2.7.6.3;ec:4.1.2.25;kegg:C01300;knapsack:C00007501;metacyc:AMINO-OH-HYDROXYMETHYL-DIHYDROPTERIDINE;nikkaji:J976.377E;pdb-ccd:PH2;pubchem:218;pubchem:4518;seed:cpd16763;upa:UPC01300	0	Initializing
Initial			MNXM94	L-tryptophan zwitterion		C11H12N2O2	204.225	0	3dmet:B01150;beilstein:4144998;beilstein:86197;bigg:trp-L;biopath:L-Tryptophan;brenda:BG2198;cas:6912-86-3;cas:73-22-3;chebi:16828;chebi:32702;chebi:32704;chebi:57912;chemspider:6066;drugbank:DB00150;ec:1.13.11.11;ec:1.13.11.52;ec:1.13.12.3;ec:1.13.99.3;ec:1.14.13.125;ec:1.14.14.7;ec:1.14.16.4;ec:1.3.3.10;ec:1.4.1.19;ec:2.1.1.106;ec:2.5.1.34;ec:2.5.1.80;ec:2.6.1.27;ec:2.6.1.28;ec:2.6.1.99;ec:3.5.…	0	Initializing
Initial			MNXM943	cadaverine		C5H16N2	104.194	2	3dmet:B00334;beilstein:1697256;bigg:15dap;biopath:Cadaverine;brenda:BG20764;cas:462-94-2;chebi:18127;chebi:58384;chemspider:13866593;chemspider:2949420;drugbank:DB03854;ec:4.1.1.18;foodb:FDB001493;gmelin:2310;het:N2P;hmdb:HMDB02322;kegg:C01672;knapsack:C00001403;metacyc:CADAVERINE;metlin:3236;nikkaji:J5.771A;nugowiki:1905;pdb-ccd:N2P;pdbechem:N2P;pubchem:273;pubchem:3718401;pubchem:4816;reaxys:16…	0	Initializing
Initial			MNXM947	methacrylyl-CoA		C25H36N7O17P3S	831.576	-4	3dmet:B04898;bigg:2mp2coa;biopath:2-Methylprop-2-enoyl-CoA;cas:6008-91-9;chebi:27754;chebi:62500;chemspider:389035;drugbank:DB01675;foodb:FDB022369;het:1RX0;hmdb:HMDB01011;kegg:C03460;metacyc:METHACRYLYL-COA;metlin:5941;nikkaji:J2.076.063J;nugowiki:909;pdb-ccd:2MC;pubchem:25245875;pubchem:440021;pubchem:6280;reactome:70858;reactome:REACT_5005;reactome_database_id_release_44:70858;reaxys:78213;see…	0	Initializing
Initial			MNXM95	K(+)		K	39.098	1	112; 235; 239; 302; 320; 321; 428; 436; 45; 458; 47; 486; 487; 95; 96;bigg:k;brenda:BG28805;cas:24203-36-9;cas:7440-09-7;chebi:29103;chemspider:791;drugbank:DB01345;ec:3.6.3.10;ec:3.6.3.12;ec:3.6.3.9;foodb:FDB003521;gmelin:15203;hmdb:HMDB00586;kegg:C00238;metacyc:K+;metagene:104;metlin:3197;nikkaji:J3.099F;nugowiki:505;pdb-ccd:K;pdbechem:K;pubchem:3537;pubchem:813;pubchem:96025089;reactome:29804;…	0	Initializing
Initial			MNXM950	palmitoleate		C16H29O2	253.4	-1	3dmet:B02171;beilstein:1725389;beilstein:1725390;beilstein:6394065;bigg:hdcea;brenda:BG7456;cas:10030-73-6;cas:373-49-9;chebi:28716;chebi:32372;chebi:59265;chebi:71449;chebi:72004;chemspider:393216;chemspider:4445872;chemspider:4574392;drugbank:DB04257;foodb:FDB011675;foodb:FDB028947;gmelin:1789543;het:PAM;hmdb:HMDB03229;hmdb:HMDB12328;kegg:C08362;knapsack:C00001234;knapsack:C00029354;lipid:LMFA0…	0	Initializing
Initial			MNXM95017	a glycogen		C24H42O21	666.578	0	165;bigg:glycogen;brenda:BG13201;cas:9005-79-2;chebi:28087;chemspider:388322;foodb:FDB022227;hmdb:HMDB00757;kegg:C00182;metacyc:Glycogens;metagene:172;metlin:160;nikkaji:J98.335G;nugowiki:676;pubchem:3482;pubchem:439177;seed:cpd00155;upa:UPC00182	0	Initializing
Initial			MNXM95055	heme o		C49H58FeN4O5	838.854		bigg:hemeO;cas:137397-56-9;chebi:24480;chemspider:3571849;come:MOL000017;foodb:FDB022457;hmdb:HMDB01162;kegg:C15672;metacyc:HEME_O;metlin:6044;nugowiki:1041;pubchem:46926106;pubchem:47204998;seed:cpd11313;upa:UPC15672	0	Initializing
Initial			MNXM951	pimeloyl-CoA(5-)		C28H41N7O19P3S	904.647	-5	3dmet:B04761;bigg:pmcoa;brenda:BG14915;cas:18907-20-5;chebi:15504;chebi:57360;ec:1.3.1.62;ec:6.2.1.14;kegg:C01063;knapsack:C00019680;metacyc:CPD-558;nikkaji:J1.074.430J;pubchem:25244818;pubchem:4302;reaxys:11263685;seed:cpd00782;um-bbd:c0218;upa:UPC01063	0	Initializing
Initial			MNXM95381	N-formylmethionyl-tRNA(fMet)		C21H30N6O12PSR(C5H8O6PR)n			bigg:fmettrna;brenda:BG93872;chebi:17119;kegg:C03294;metacyc:N-formyl-L-methionyl-tRNAfmet;pubchem:6151;seed:cpd12285	0	Initializing
Initial			MNXM955	UDP-N-acetylmuramoyl-L-alanyl-D-glutamate(4-)		C28H39N5O23P2	875.576	-4	3dmet:B04718;beilstein:8250679;bigg:uamag;brenda:BG14855;chebi:16970;chebi:46143;chebi:57968;drugbank:DB02314;ec:6.3.2.13;ec:6.3.2.37;ec:6.3.2.7;ec:6.3.2.9;ec:6.3.2.n1;kegg:C00692;knapsack:C00019578;metacyc:UDP-AA-GLUTAMATE;nikkaji:J2.730.233E;pdb-ccd:UAG;pdbechem:UAG;pubchem:25243858;pubchem:3960;seed:cpd00525	0	Initializing
Initial			MNXM959	2-dehydropantoate		C6H9O4	145.133	-1	3dmet:B01362;beilstein:2242422;bigg:2dhp;biopath:2-Dehydropantoate;brenda:BG89120;chebi:11561;chebi:17094;chemspider:14649571;drugbank:DB03795;ec:1.1.1.169;ec:2.1.2.11;ec:4.1.2.12;kegg:C00966;knapsack:C00007477;metacyc:2-DEHYDROPANTOATE;nikkaji:J934.784D;pdb-ccd:KPL;pubchem:16755619;pubchem:4217;reaxys:2242422;seed:cpd00712;upa:UPC00966	0	Initializing
Initial			MNXM96	D-glucopyranose 1-phosphate(2-)		C6H11O9P	258.12	-2	beilstein:1348659;beilstein:4757524;cas:59-56-3;chebi:16077;chebi:57629;chemspider:388311;ec:2.7.1.41;foodb:FDB021830;gmelin:1146554;hmdb:HMDB01586;metacyc:Glucose-1-P;metlin:6331;nugowiki:1421;pubchem:439165;reaxys:1348659;reaxys:4757524;seed:cpd00089;wikipedia:Glucose-1-phosphate	0	Initializing
Initial			MNXM960	4-methyl-5-(2-phosphonatooxyethyl)thiazole(2-)		C6H8NO4PS	221.171	-2	3dmet:B00702;beilstein:195538;bigg:4mpetz;brenda:BG21657;chebi:17857;chebi:58296;drugbank:DB03145;ec:2.5.1.3;ec:2.7.1.50;kegg:C04327;knapsack:C00007608;metacyc:THZ-P;nikkaji:J870.164D;pdb-ccd:TZP;pdbechem:THQ;pdbechem:TZP;pubchem:25245616;pubchem:6980;reaxys:4915737;seed:cpd02654;upa:UPC04327	0	Initializing
Initial			MNXM9603	1-anteisoheptadecanoyl-sn-glycerol 3-phosphate		C20H40O7P	423.501	-1	seed:cpd15672	0	Initializing
Initial			MNXM9604	1-anteisopentadecanoyl-sn-glycerol 3-phosphate		C18H36O7P	395.448	-1	seed:cpd15675	0	Initializing
Initial			MNXM96075	Holo-[carboxylase]		C17H27N5O4SR2			brenda:BG94276;kegg:C06250;pubchem:8489;seed:cpd12848	0	Initializing
Initial			MNXM961	4-methylcatechol		C7H8O2	124.137	0	3dmet:B01036;bigg:4mcat;brenda:BG25249;cas:452-86-8;chebi:17254;chemspider:9564;drugbank:DB04120;ec:1.3.1.67;foodb:FDB008861;het:MCT;hmdb:HMDB00873;kegg:C06730;knapsack:C00002660;metacyc:4-METHYLCATECHOL;metlin:5834;nci:17489;nikkaji:J5.755J;nugowiki:789;pdb-ccd:MCT;pubchem:8952;pubchem:9958;reaxys:636512;seed:cpd04117;um-bbd:c0126	0	Initializing
Initial			MNXM962	5-(2-hydroxyethyl)-4-methylthiazole		C6H9NOS	143.207	0	3dmet:B00700;bigg:4mhetz;brenda:BG48822;cas:137-00-8;chebi:17957;chemspider:1104;drugbank:DB02969;ec:2.5.1.2;ec:2.7.1.50;ec:3.5.99.2;foodb:FDB010974;het:TZE;hmdb:HMDB32985;kegg:C04294;knapsack:C00007610;metacyc:THZ;nikkaji:J5.626J;nugowiki:31643;pdb-ccd:TZE;pubchem:1136;pubchem:6954;seed:cpd02636;upa:UPC04294	0	Initializing
Initial			MNXM9620	1-isoheptadecanoyl-sn-glycerol 3-phosphate		C20H40O7P	423.501	-1	seed:cpd15671	0	Initializing
Initial			MNXM9621	1-isohexadecanoyl-sn-glycerol 3-phosphate		C19H38O7P	409.475	-1	seed:cpd15676	0	Initializing
Initial			MNXM9622	1-isopentadecanoyl-sn-glycerol 3-phosphate		C18H36O7P	395.448	-1	seed:cpd15674	0	Initializing
Initial			MNXM9623	1-isotetradecanoyl-sn-glycerol 3-phosphate		C17H34O7P	381.421	-1	seed:cpd15673	0	Initializing
Initial			MNXM9633	1-Nitro-5,6-dihydroxy-dihydronaphthalene		C10H9NO4	207.183	0	kegg:C14801;nikkaji:J2.789.427E;pubchem:17395799;seed:cpd10498	0	Initializing
Initial			MNXM96384	penicilloic acid		C8H13N2O4SR		0	chebi:7968;kegg:C06567;pubchem:8796;seed:cpd12884	0	Initializing
Initial			MNXM96415	FAD		C27H31N9O15P2	783.534	-2	3dmet:B04619;beilstein:1208946;bigg:fad;biopath:FAD;brenda:BG14245;brenda:BG33700;cas:146-14-5;chebi:16238;chebi:57692;chemspider:13082029;chemspider:559059;come:MOL000039;drugbank:DB03147;ec:1.1.1.158;ec:1.1.2.4;ec:1.1.3.10;ec:1.1.3.12;ec:1.1.3.13;ec:1.1.3.17;ec:1.1.3.19;ec:1.1.3.21;ec:1.1.3.23;ec:1.1.3.24;ec:1.1.3.3;ec:1.1.3.37;ec:1.1.3.38;ec:1.1.3.39;ec:1.1.3.4;ec:1.1.3.41;ec:1.1.3.43;ec:1.1.3…	0	Initializing
Initial			MNXM965	7,8-dihydropteroate		C14H13N6O3	313.291	-1	3dmet:B01352;beilstein:1226443;bigg:dhpt;biopath:7,8-Dihydropteroate;brenda:BG5107;cas:2134-76-1;chebi:17839;chebi:4581;chemspider:165;chemspider:4573669;ec:2.5.1.15;ec:6.3.2.12;foodb:FDB022607;het:78H;hmdb:HMDB01412;kegg:C00921;knapsack:C00007228;metacyc:7-8-DIHYDROPTEROATE;metlin:6228;nikkaji:J670.934F;nugowiki:1274;pdb-ccd:78H;pubchem:170;pubchem:4175;pubchem:5459950;reaxys:1226443;seed:cpd006…	0	Initializing
Initial			MNXM9653	10-methyl-3-hydroxy-dodecanoyl-ACP		C24H45N2O9PRS		-1	seed:cpd11509	0	Initializing
Initial			MNXM9654	10-methyl-3-hydroxy-undecanoyl-ACP		C23H43N2O9PRS		-1	seed:cpd11559	0	Initializing
Initial			MNXM9655	10-methyl-3-oxo-dodecanoyl-ACP		C24H43N2O9PRS		-1	seed:cpd11508	0	Initializing
Initial			MNXM9656	10-methyl-3-oxo-undecanoyl-ACP		C23H41N2O9PRS		-1	seed:cpd11558	0	Initializing
Initial			MNXM9670	11-methyl-3-hydroxy-dodecanoyl-ACP		C24H45N2O9PRS		-1	seed:cpd11534	0	Initializing
Initial			MNXM9671	11-methyl-3-oxo-dodecanoyl-ACP		C24H43N2O9PRS		-1	seed:cpd11533	0	Initializing
Initial			MNXM9682	12-methyl-3-hydroxy-tetra-decanoyl-ACP		C26H49N2O9PRS		-1	seed:cpd11513	0	Initializing
Initial			MNXM9683	12-methyl-3-hydroxy-tridecanoyl-ACP		C25H47N2O9PRS		-1	seed:cpd11563	0	Initializing
Initial			MNXM9684	12-methyl-3-oxo-tetra-decanoyl-ACP		C26H47N2O9PRS		-1	seed:cpd11512	0	Initializing
Initial			MNXM9685	12-methyl-3-oxo-tridecanoyl-ACP		C25H45N2O9PRS		-1	seed:cpd11562	0	Initializing
Initial			MNXM969	alpha-D-glucosamine 1-phosphate(1-)		C6H13NO8P	258.143	-1	3dmet:B01976;beilstein:22947;bigg:gam1p;brenda:BG22720;cas:2152-75-2;chebi:27625;chebi:58516;chemspider:8140645;drugbank:DB03111;ec:2.3.1.157;ec:5.4.2.10;foodb:FDB022429;hmdb:HMDB01109;kegg:C06156;knapsack:C00019579;metacyc:GLUCOSAMINE-1P;metlin:6009;nikkaji:J1.531.908I;nugowiki:997;pdb-ccd:GP1;pdbechem:GP1;pubchem:25243931;pubchem:8412;pubchem:9965052;seed:cpd03671;upa:UPC06156	0	Initializing
Initial			MNXM9694	13-methyl-3-hydroxy-tetra-decanoyl-ACP		C26H49N2O9PRS		-1	seed:cpd11538	0	Initializing
Initial			MNXM9695	13-methyl-3-oxo-tetra-decanoyl-ACP		C26H47N2O9PRS		-1	seed:cpd11537	0	Initializing
Initial			MNXM9698	14-methyl-3-hydroxy-hexa-decanoyl-ACP		C28H53N2O9PRS		-1	seed:cpd11517	0	Initializing
Initial			MNXM9699	14-methyl-3-hydroxy-pentadecanoyl-ACP		C27H51N2O9PRS		-1	seed:cpd11567	0	Initializing
Initial			MNXM97	L-phenylalanine		C9H11NO2	165.189	0	3dmet:B01151;beilstein:1910408;beilstein:4136718;bigg:phe-L;biopath:L-Phenylalanine;brenda:BG27187;cas:63-91-2;chebi:17295;chebi:32486;chebi:32487;chebi:58095;chemspider:5910;drugbank:DB00120;ec:1.13.12.9;ec:1.14.13.124;ec:1.14.16.1;ec:1.4.1.20;ec:2.3.1.53;ec:2.6.1.28;ec:2.6.1.5;ec:2.6.1.58;ec:2.6.1.64;ec:2.6.1.70;ec:2.7.7.54;ec:3.4.17.23;ec:4.1.1.53;ec:4.2.1.91;ec:4.3.1.24;ec:4.3.1.25;ec:4.3.1.5…	0	Initializing
Initial			MNXM970	arsenate(2-)		AsHO4	139.927	-2	bigg:aso4;brenda:BG257;cas:15584-04-0;cas:7778-39-4;chebi:18231;chebi:22629;chebi:29125;chebi:48597;chebi:48600;chemspider:228;chemspider:229;ec:1.20.99.1;ec:2.8.4.2;foodb:FDB028842;gmelin:2291;gmelin:2292;gmelin:2293;gmelin:2294;hmdb:HMDB12190;kegg:C01478;kegg:C11215;metacyc:ARSENATE;nikkaji:J216.010B;nikkaji:J3.112G;nugowiki:10915;pdb-ccd:ART;pdbechem:ART;pubchem:13395;pubchem:233;pubchem:234;p…	0	Initializing
Initial			MNXM9700	14-methyl-3-oxo-hexa-decanoyl-ACP		C28H51N2O9PRS		-1	seed:cpd11516	0	Initializing
Initial			MNXM9701	14-methyl-3-oxo-pentadecanoyl-ACP		C27H49N2O9PRS		-1	seed:cpd11566	0	Initializing
Initial			MNXM97018	D-glucuronate		C6H9O7	193.131	-1	3dmet:B04646;beilstein:1727083;beilstein:2050314;bigg:glcur;biopath:D-Glucuronate;brenda:BG36543;cas:6556-12-3;chebi:15748;chebi:24297;chebi:24298;chebi:47953;chemspider:392615;foodb:FDB021897;gmelin:1876650;het:GCU;hmdb:HMDB00127;kegg:C00191;kegg:C16245;knapsack:C00001123;metacyc:GLUCURONATE;metlin:161;nikkaji:J82.112H;nugowiki:88;pdb-ccd:BDP;pdb-ccd:REL;pubchem:3491;pubchem:444791;pubchem:47205…	0	Initializing
Initial			MNXM9706	15-methyl-3-hydroxy-hexa-decanoyl-ACP		C28H53N2O9PRS		-1	seed:cpd11542	0	Initializing
Initial			MNXM9707	15-methyl-3-oxo-hexa-decanoyl-ACP		C28H51N2O9PRS		-1	seed:cpd11541	0	Initializing
Initial			MNXM97148	Protoheme		C34H30FeN4O4	614.471	-2	bigg:pheme;brenda:BG16641;brenda:BG92132;cas:14875-96-8;reactome:189444;reactome:REACT_9617;reactome_database_id_release_44:189444;upa:UPC00032	0	Initializing
Initial			MNXM97933	Butyro-betaine		C8H18NO	144.235	1	seed:cpd08306	0	Initializing
Initial			MNXM98	(S)-malate		C4H4O5	132.072	-2	3dmet:B00042;beilstein:1723541;beilstein:4133558;bigg:mal-L;biopath:(S)-Malate;bnice:C27;brenda:BG19469;cas:6915-15-7;cas:97-67-6;chebi:15589;chebi:30797;chemspider:193317;chemspider:4573566;ec:1.1.1.299;ec:1.1.1.37;ec:1.1.1.38;ec:1.1.1.39;ec:1.1.1.40;ec:1.1.1.82;ec:1.1.3.3;ec:1.1.5.4;ec:1.1.99.16;ec:1.1.99.7;ec:2.3.1.92;ec:2.3.3.9;ec:4.2.1.2;ec:6.2.1.9;foodb:FDB001044;het:LMR;hmdb:HMDB00156;kegg…	0	Initializing
Initial			MNXM985	(2S)-2-isopropylmalate(2-)		C7H10O5	174.151	-2	3dmet:B01581;bigg:3c3hmp;biopath:3-Carboxy-3-hydroxyisocaproate;brenda:BG34535;cas:3237-44-3;cas:49601-06-1;chebi:1178;chebi:28107;chebi:28635;chebi:35128;chemspider:4444155;chemspider:4925359;ec:2.3.3.13;ec:4.2.1.33;foodb:FDB011983;hmdb:HMDB00402;kegg:C02504;knapsack:C00019690;lipid:LMFA01170083;lipidmaps:LMFA01170083;metacyc:3-CARBOXY-3-HYDROXY-ISOCAPROATE;metlin:339;nikkaji:J319.987H;nugowiki:…	0	Initializing
Initial			MNXM9860	2-methylbutyryl-ACP		C16H29N2O8PRS		-1	seed:cpd11495	0	Initializing
Initial			MNXM9861	2-methylcitrate(3-)		C7H7O7	203.126	-3	3dmet:B01547;beilstein:1794854;bigg:2mcit;brenda:BG23987;cas:6061-96-7;cas:96-17-3;chebi:15598;chebi:30835;chemspider:500;foodb:FDB021997;hmdb:HMDB00379;kegg:C02225;metlin:5368;nikkaji:J363.014E;nugowiki:298;pubchem:515;pubchem:5290;seed:cpd01501	0	Initializing
Initial			MNXM99	alpha-D-glucose		C6H12O6	180.156	0	3dmet:B01203;beilstein:1281608;beilstein:5730158;bigg:14glun;biopath:alpha-D-Glucopyranose;brenda:BG36534;brenda:BG92780;cas:492-62-6;chebi:15444;chebi:17925;chemspider:71358;ec:2.4.1.231;ec:3.2.1.28;ec:5.1.3.3;foodb:FDB011829;gmelin:329225;het:GLC;hmdb:HMDB03345;kegg:C00267;knapsack:C00001122;metacyc:ALPHA-GLUCOSE;metlin:6897;nikkaji:J44.217H;nugowiki:2926;pdb-ccd:GLC;pdbechem:AGC;pdbechem:GLC;p…	0	Initializing
Initial			isoiYO84412d3k5m	M_1_2_dihydroxy_3_keto_5_methylthiopentene_C6H8O3S				-2		0	Initializing
Initial			isoiYO84412dag3pBS	M_1_2_diacyl_sn_glycerol_3_phosphate_C3436H6572O800P100				-200		0	Initializing
Initial			isoiYO84412dgrBS	M_1_2_diacylglycerol_C3436H6672O500				0		0	Initializing
Initial			isoiYO84414bxyl	M_1_4_beta_D_Xylan_C5H8O4				0		0	Initializing
Initial			isoiYO8441ag3pBS	M_1_Acyl_sn_glycerol_3_phsophate_C1868H3636O700P100				-200		0	Initializing
Initial			isoiYO84425dop	M_2_5_Dioxopentanoate_C5H5O4				-1		0	Initializing
Initial			isoiYO84426dapime	M_N6_Acetyl_LL_2_6_diaminopimelate_C9H15N2O5				-1		0	Initializing
Initial			isoiYO8442dmmq7	M_2_Demethylmenaquinone_7_C45H62O2				0		0	Initializing
Initial			isoiYO8442h3k5m	M_2_hydroxy_3_keto_5_methylthiopentenyl_1_phosphate_C6H8O6PS				-3		0	Initializing
Initial			isoiYO8442hbut	M_2_Hydroxybutyrate_C4H7O3				-1		0	Initializing
Initial			isoiYO8442hxmp	M_2__Hydroxymethyl_phenol_C7H8O2				0		0	Initializing
Initial			isoiYO8442o3mpt	M__R__2_Oxo_3_methylpentanoate_C6H9O3				-1		0	Initializing
Initial			isoiYO8442pcpgc	M_2_Protocatechoylphloroglucinolcarboxylate_C14H7O8				-3		0	Initializing
Initial			isoiYO8443amba	M_3_aminobutanoic_acid_C4H9NO2				0		0	Initializing
Initial			isoiYO8443mtp	M_3_Methylthiopropionate_C4H7O2S				-1		0	Initializing
Initial			isoiYO84446dh25dohxn	M__4S__4_6_Dihydroxy_2_5_dioxohexanoate_C6H7O6				-1		0	Initializing
Initial			isoiYO8444hglu	M_4_Hydroxy_L_glutamate_C5H8NO5				-1		0	Initializing
Initial			isoiYO8445dh4dglcn	M_5_Dehydro_4_deoxy_D_glucuronate_C6H7O6				-1		0	Initializing
Initial			isoiYO8445mcsn	M_5_Methylcytosine_C5H7N3O				0		0	Initializing
Initial			isoiYO8446ampenc	M_6_Aminopenicillanate_C8H13N2O3S				1		0	Initializing
Initial			isoiYO8446pgg	M_6_Phospho_beta_D_glucosyl__1_4__D_glucose_C12H21O14P				-2		0	Initializing
Initial			isoiYO844DPA	M_Dipicolinate_C7H3NO4				-2		0	Initializing
Initial			isoiYO844Lalagly	M_L_alanylglycine_C5H10N2O3				0		0	Initializing
Initial			isoiYO844Larab	M_alpha_L_Arabinan_C15H24O12				0		0	Initializing
Initial			isoiYO844Lglyald	M_L_Glyceraldehyde_C3H6O3				0		0	Initializing
Initial			isoiYO844Lsergly	M_L_Serylglycine_C5H10N2O4				0		0	Initializing
Initial			isoiYO844Lthrgly	M_Thr_Gly_C6H12N2O4				0		0	Initializing
Initial			isoiYO844acamoxm	M_N_Acetyl_L_2_amino_6_oxopimelate_C9H11NO6				-2		0	Initializing
Initial			isoiYO844alaLThr	M_ala_L_Thr_L_C7H14N2O4				0		0	Initializing
Initial			isoiYO844alaLasn	M_Ala_Asn_C7H13N3O4				0		0	Initializing
Initial			isoiYO844alaLasp	M_ala_L_asp_L_C7H11N2O5				-1		0	Initializing
Initial			isoiYO844alaLgln	M_Ala_Gln_C8H15N3O4				0		0	Initializing
Initial			isoiYO844alaLglu	M_ala_L_glu_L_C8H13N2O5				-1		0	Initializing
Initial			isoiYO844alaLhis	M_Ala_His_C9H14N4O3				0		0	Initializing
Initial			isoiYO844alaLile	M_Ala_Ile_C9H18N2O3				0		0	Initializing
Initial			isoiYO844alaLleu	M_Ala_Leu_C9H18N2O3				0		0	Initializing
Initial			isoiYO844alaLmet	M_Ala_Met_C8H16N2O3S				0		0	Initializing
Initial			isoiYO844alaLphe	M_Ala_Phe_C12H16N2O3				0		0	Initializing
Initial			isoiYO844alaLser	M_Ala_Ser_C6H12N2O4				0		0	Initializing
Initial			isoiYO844alaLtrp	M_Ala_Trp_C14H17N3O3				0		0	Initializing
Initial			isoiYO844alaLtyr	M_Ala_Tyr_C12H16N2O4				0		0	Initializing
Initial			isoiYO844alaLval	M_Ala_Val_C8H16N2O3				0		0	Initializing
[truncated: 151 more rows]
