# Supplementary material for: Efficient Reconstruction of Predictive Consensus Metabolic Network Models
Source: PLoS Comput Biol. 2016 Aug 26;12(8):e1005085. doi: 10.1371/journal.pcbi.1005085 (PMC5001716; doi:10.1371/journal.pcbi.1005085)
Supplement: S1 Dataset — This file contains the original models, the input models, the BCMs, and the RCMs for COMMGEN as well as an overview of the changes made between original and input models. (ZIP) [file pcbi.1005085.s001.zip › S4-Models/BCM/Bsubtilis/BCM_iYO844_COMMGEN/enzymes.tsv]

RAF90EC0D_RL-1130		-10000	0
R9F94E437_B-1004	FMT_BACSU+GATA_BACSU+GATB_BACSU+GATC_BACSU+RL10_BACSU+RL13_BACSU+RL14_BACSU+RL15_BACSU+RL16_BACSU+RL17_BACSU+RL18_BACSU+RL19_BACSU+RL1_BACSU+RL20_BACSU+RL21_BACSU+RL22_BACSU+RL23_BACSU+RL24_BACSU+RL27_BACSU+RL28_BACSU+RL29_BACSU+RL2_BACSU+RL30_BACSU+RL31_BACSU+RL32_BACSU+RL331_BACSU+RL332_BACSU+RL34_BACSU+RL35_BACSU+RL36_BACSU+RL3_BACSU+RL4_BACSU+RL5_BACSU+RL6_BACSU+RL7_BACSU+RL9_BACSU+RS10_BACSU…	-10000	10000
R9E432CB6_B-998	FABG_BACSU	-10000	10000
R2785151A_B-170	FABZ_BACSU	-10000	10000
R533558CE_B-472	FABG_BACSU	-10000	10000
RED514769_B-1551	FABZ_BACSU	-10000	10000
R83B30D2C_B-810	PTSBC_BACSU+PT1_BACSU+PTHP_BACSU	-10000	10000
R7EA891D5_B-774	SCRB_BACSU	-10000	10000
RB0B0C8FA_RL-1141	FABF_BACSU+FABH1_BACSU;FABF_BACSU+FABH2_BACSU	-10000	0
R25E6D1C5_LR-157	GGT_BACSU	0	10000
R7379B576_B-712	GGT_BACSU	-10000	10000
RA17877FE_RL-1017	SSUD_BACSU	-10000	0
R6E42361_B-669	YUGJ_BACSU+YUGK_BACSU	-10000	10000
RB89EF4DE_RL-1193	YETM_BACSU	-10000	0
R1F40B95A_LR-107	BIOB_BACSU	0	10000
R7403F025_B-715	FABG_BACSU	-10000	10000
RD15F31A5_B-1350	FABZ_BACSU	-10000	10000
R983D6C9F_B-953	FABG_BACSU	-10000	10000
RD4851897_B-1372	FABZ_BACSU	-10000	10000
R360089E8_RL-269	FABF_BACSU+FABH1_BACSU;FABF_BACSU+FABH2_BACSU	-10000	0
R46A59A57_RL-379	FABF_BACSU+FABH1_BACSU;FABF_BACSU+FABH2_BACSU	-10000	0
R48C5B5BE_B-393	DLDH1_BACSU;DLDH2_BACSU	-10000	10000
R78B45976_B-740	ODPA_BACSU+ODPB_BACSU	-10000	10000
REA0DCE8E_B-1520	ODO1_BACSU	-10000	10000
R62842C8B_B-587	ODBA_BACSU+ODBB_BACSU	-10000	10000
R16D4DB5E_B-43	ODBA_BACSU+ODBB_BACSU	-10000	10000
R8F6C0E57_B-900	ODBA_BACSU+ODBB_BACSU	-10000	10000
RBADA32BE_LR-1202	YVGK_BACSU+YVGL_BACSU+YVGM_BACSU	0	10000
R4060CD22_B-334		-10000	10000
R196F2545_B-66	TTUC_BACSU	-10000	10000
R84B6AC55_B-818	FABG_BACSU	-10000	10000
RC3B29BCB_B-1260	FABZ_BACSU	-10000	10000
R6FA3183_RL-680	FABF_BACSU+FABH1_BACSU;FABF_BACSU+FABH2_BACSU	-10000	0
RB02A8CBA_B-1135	FABG_BACSU	-10000	10000
R1FDB1A68_B-112	FABZ_BACSU	-10000	10000
RD9EC32CF_B-1406	FABG_BACSU	-10000	10000
RE5447DA3_B-1483	FABZ_BACSU	-10000	10000
R11626571_RL-7	FABF_BACSU+FABH1_BACSU;FABF_BACSU+FABH2_BACSU	-10000	0
R9B6620B4_RL-974	FABF_BACSU+FABH1_BACSU;FABF_BACSU+FABH2_BACSU	-10000	0
R9D64F08_B-988	FABG_BACSU	-10000	10000
R532DBE83_B-471	FABZ_BACSU	-10000	10000
R7D4F35C2_RL-769	FABF_BACSU+FABH1_BACSU;FABF_BACSU+FABH2_BACSU	-10000	0
R47E96B9F_B-391	FABG_BACSU	-10000	10000
RA94A5C2_B-1078	FABZ_BACSU	-10000	10000
RC88F3F2C_B-1294	FABG_BACSU	-10000	10000
R86CB9614_B-835	FABZ_BACSU	-10000	10000
RDCBC3822_RL-1424	FABF_BACSU+FABH1_BACSU;FABF_BACSU+FABH2_BACSU	-10000	0
R170AF0E5_RL-49	FABF_BACSU+FABH1_BACSU;FABF_BACSU+FABH2_BACSU	-10000	0
R96E3F05E_B-945	UXUB_BACSU	-10000	10000
R5E692B8B_B-555	FABG_BACSU	-10000	10000
R2DF9EA9_B-218	FABZ_BACSU	-10000	10000
R64568FD2_RL-596	FABF_BACSU+FABH1_BACSU;FABF_BACSU+FABH2_BACSU	-10000	0
RC41FCEC2_RL-1266	SSUD_BACSU	-10000	0
R2E7700A4_RL-222	SSUD_BACSU	-10000	0
RDD067F1_RL-1426	SSUD_BACSU	-10000	0
R1368D05D_RL-23	SSUD_BACSU	-10000	0
R212A49F1_RL-125	CYSH1_BACSU;CYSH2_BACSU	-10000	0
R40A43EEC_B-335	CYSK_BACSU;CYSM_BACSU	-10000	10000
R224E6657_RL-131	CYSH1_BACSU;CYSH2_BACSU	-10000	0
RB5F44302_B-1175	PSLS_BACSU	-10000	10000
RD5DF96EB_LR-1381	CYSI_BACSU+CYSJ_BACSU	0	10000
R42A65555_B-351	DHG2_BACSU;DHG_BACSU	-10000	10000
RB4168BDF_B-1161	DHG2_BACSU;DHG_BACSU	-10000	10000
R5ED2FAFF_RL-558	ARGC_BACSU	-10000	0
R13E232DF_B-28	DEOD_BACSU;PUNA_BACSU	-10000	10000
R5A5D106D_LR-527	DEOD_BACSU;PUNA_BACSU	0	10000
RFC97B382_B-1656		-10000	10000
R306B01C9_B-240	DEOB_BACSU	-10000	10000
R135299A4_RL-22	YETM_BACSU	-10000	0
R5B331387_B-531	BGLC_BACSU;BGLH_BACSU	-10000	10000
R8DAE3A25_RL-891	HEPS1_BACSU+HEPS2_BACSU	-10000	0
RA1B6FCB4_B-1022	NASA_BACSU;YWCJ_BACSU	-10000	10000
R5641DB3D_RL-496	NARK_BACSU	-10000	0
RE2D67E04_B-1462	NARG_BACSU+NARH_BACSU+NARI_BACSU+NARJ_BACSU	-10000	10000
R67C6108A_LR-615	NASB_BACSU+NASC_BACSU+NASD_BACSU+NASE_BACSU	0	10000
R81EC732B_LR-796	NASB_BACSU+NASC_BACSU+NASD_BACSU+NASE_BACSU	0	10000
RAFE4CE48_B-1133	GUDP_BACSU	-10000	10000
RD544B8E5_B-1377	CAH_BACSU	-10000	10000
R25475DA9_LR-152	LCFA_BACSU;LCFB_BACSU;PKSJ_BACSU;YDAB_BACSU;YHFT_BACSU;YNGI_BACSU	0	10000
R61A025F3_LR-579	YETM_BACSU	0	10000
R71B6C57E_B-693	TDH_BACSU	-10000	10000
R3631355_LR-270	DHLE_BACSU	0	10000
R1A992EA1_B-71	TTUC_BACSU	-10000	10000
R3C5D3CB1_RL-310	MENA_BACSU	-10000	0
RE314A6DC_B-1464		-10000	10000
R26503D72_LR-159	YJLD_BACSU;YUMB_BACSU;YUTJ_BACSU	0	10000
RD2B29996_B-1358	FADN_BACSU	-10000	10000
RE3FC3AEE_B-1474	BDHA_BACSU	-10000	10000
RAA91E025_B-1091	ALDH2_BACSU;ALDH3_BACSU;ALDH4_BACSU;ALDH5_BACSU;ALDY_BACSU	-10000	10000
RA87CE4C8_B-1070	FADN_BACSU	-10000	10000
R8A1A5B14_B-861	HISX_BACSU	-10000	10000
R11E04BE0_B-11	DHSO_BACSU	-10000	10000
RE55038BE_RL-1484	GCSH_BACSU+GCSPA_BACSU+GCSPB_BACSU+GCST_BACSU	-10000	0
RB17155BC_B-1144	IOLA_BACSU	-10000	10000
R841CD691_RL-814	MAO1_BACSU;MAO2_BACSU;MAO3_BACSU	-10000	0
R5C34ED53_B-539	IOLA_BACSU	-10000	10000
RF6B79438_RL-1620	FDHD_BACSU	-10000	0
R6CE177AA_B-659	YXJF_BACSU	-10000	10000
RB558E64A_B-1170	XDHC_BACSU+XDHD_BACSU+XDHE_BACSU	-10000	10000
RD47BD493_B-1371	DHE2_BACSU;GUDB_BACSU	-10000	10000
R12195BC6_B-13	DHLE_BACSU	-10000	10000
R2BF9CFA8_B-206	DHA_BACSU	-10000	10000
R91E5581F_B-913	DHLE_BACSU	-10000	10000
R46C2C51E_B-380	LEU3_BACSU	-10000	10000
R11275CD1_B-4	P5CR1_BACSU;P5CR2_BACSU;P5CR3_BACSU;PROD2_BACSU	-10000	10000
RE7719FC2_LR-1496	YOAI_BACSU	0	10000
RAB25166_B-1101	KDUD_BACSU	-10000	10000
REF7B6AB4_LR-1564	XDHC_BACSU+XDHD_BACSU+XDHE_BACSU	0	10000
RFEBA4046_B-1670	YUXG_BACSU	-10000	10000
R40AF03A7_B-336	ALDH2_BACSU;ALDH3_BACSU;ALDH4_BACSU;ALDH5_BACSU;ALDY_BACSU	-10000	10000
R69D1241A_B-636	ALDH2_BACSU;ALDH3_BACSU;ALDH4_BACSU;ALDH5_BACSU;ALDY_BACSU	-10000	10000
R98AF06CB_LR-955	ACDA_BACSU;FADE_BACSU;YDBM_BACSU	0	10000
R1E616D1C_LR-102	ACOA_BACSU+ACOB_BACSU+ACOC_BACSU+DLDH3_BACSU	0	10000
R3FF3A254_LR-331	GENE2NPD_BACSU;FABI_BACSU	0	10000
R3B3E4691_LR-299	GENE2NPD_BACSU;FABI_BACSU	0	10000
R1ADD5DE3_LR-74	GENE2NPD_BACSU;FABI_BACSU	0	10000
RCBD93B46_LR-1314	GENE2NPD_BACSU;FABI_BACSU	0	10000
R933DAAA0_B-924	ROCA2_BACSU;ROCA_BACSU	-10000	10000
R2A308102_B-192	G3P1_BACSU	-10000	10000
R2C65234C_LR-209	GENE2NPD_BACSU;FABI_BACSU	0	10000
R49552DAF_LR-397	GENE2NPD_BACSU;FABI_BACSU	0	10000
REE257C1E_B-1556	IMDH_BACSU	-10000	10000
R6390CBE6_B-593	YFJR_BACSU	-10000	10000
RCEA45A6F_LR-1333	GENE2NPD_BACSU;FABI_BACSU	0	10000
R787A6EA1_B-737	DHOM_BACSU	-10000	10000
RAAC16887_B-1097	YOAD_BACSU	-10000	10000
RD9477CE4_B-1401	HISX_BACSU	-10000	10000
R6ED5FC2A_B-674	ADHA_BACSU;YHFP_BACSU;YOGA_BACSU	-10000	10000
R75168C0B_B-720		-10000	10000
RB829B6B2_B-1188		-10000	10000
R5E0D38AD_B-552	MDH_BACSU;YJMC_BACSU	-10000	10000
R5281DAF4_B-467	DPAA_BACSU;DPAB_BACSU	-10000	10000
R73D94266_B-713		-10000	10000
R596E4144_LR-520	ACDA_BACSU;FADE_BACSU;YDBM_BACSU	0	10000
R6B06506_LR-647	ACDA_BACSU;FADE_BACSU;YDBM_BACSU	0	10000
RFD5D2FFF_LR-1663	ACDA_BACSU;FADE_BACSU;YDBM_BACSU	0	10000
R2458B139_LR-147	ACDA_BACSU;FADE_BACSU;YDBM_BACSU	0	10000
RBD27A365_B-1219	IOLG_BACSU;YISS_BACSU	-10000	10000
RC97DBB18_B-1303	TKRA_BACSU	-10000	10000
R350CA4_LR-263	ACDA_BACSU;FADE_BACSU;YDBM_BACSU	0	10000
R96A45519_B-943	ADHA_BACSU;YHFP_BACSU;YOGA_BACSU	-10000	10000
R770A35EA_LR-731	ACDA_BACSU;FADE_BACSU;YDBM_BACSU	0	10000
R9EE17367_B-1000		-10000	10000
R4C078B7E_LR-418	GENE2NPD_BACSU;FABI_BACSU	0	10000
RFD00F85B_LR-1659	GENE2NPD_BACSU;FABI_BACSU	0	10000
R9AD926C2_LR-972	GENE2NPD_BACSU;FABI_BACSU	0	10000
R7A4E594_LR-752	GENE2NPD_BACSU;FABI_BACSU	0	10000
RE2AF47E6_LR-1461	GENE2NPD_BACSU;FABI_BACSU	0	10000
RF9BA25D3_LR-1634	GENE2NPD_BACSU;FABI_BACSU	0	10000
R9212FB7C_LR-917	GENE2NPD_BACSU;FABI_BACSU	0	10000
R234929CA_LR-137	GENE2NPD_BACSU;FABI_BACSU	0	10000
REC361249_LR-1538	GENE2NPD_BACSU;FABI_BACSU	0	10000
R146C0867_LR-32	GENE2NPD_BACSU;FABI_BACSU	0	10000
R61E20690_LR-581	GENE2NPD_BACSU;FABI_BACSU	0	10000
RC2C7604C_LR-1252	GENE2NPD_BACSU;FABI_BACSU	0	10000
R58F448FB_LR-515	GENE2NPD_BACSU;FABI_BACSU	0	10000
RE9AF9A4D_LR-1517	GENE2NPD_BACSU;FABI_BACSU	0	10000
RC5EBC30E_LR-1277	GENE2NPD_BACSU;FABI_BACSU	0	10000
RE0763268_LR-1449	GENE2NPD_BACSU;FABI_BACSU	0	10000
R512DE0DE_LR-453	GENE2NPD_BACSU;FABI_BACSU	0	10000
RDF0E026D_LR-1441	GENE2NPD_BACSU;FABI_BACSU	0	10000
R141B8A1B_B-29	IOLA_BACSU	-10000	10000
R44205F20_B-367	ROCA2_BACSU;ROCA_BACSU	-10000	10000
RE1DC59D4_LR-1457	GENE2NPD_BACSU;FABI_BACSU	0	10000
RB22568B4_LR-1152	YOAI_BACSU	0	10000
R91FE295F_B-915	ALDH2_BACSU;ALDH3_BACSU;ALDH4_BACSU;ALDH5_BACSU;ALDY_BACSU	-10000	10000
RD43413EC_B-1368	ROCA2_BACSU;ROCA_BACSU	-10000	10000
R1463504D_B-31	ALDH2_BACSU;ALDH3_BACSU;ALDH4_BACSU;ALDH5_BACSU;ALDY_BACSU	-10000	10000
RDA51DCF7_B-1410	BETB_BACSU	-10000	10000
R6C8B0ECE_B-654	ALDH2_BACSU;ALDH3_BACSU;ALDH4_BACSU;ALDH5_BACSU;ALDY_BACSU	-10000	10000
R1106B2DD_B-3	ALDH2_BACSU;ALDH3_BACSU;ALDH4_BACSU;ALDH5_BACSU;ALDY_BACSU	-10000	10000
R2FDC1F22_LR-233	YETM_BACSU	0	10000
R518AFCBC_LR-458	YETM_BACSU	0	10000
R85BD7AE2_B-825	SIRC_BACSU	-10000	10000
R4C628125_B-423	ROCA2_BACSU;ROCA_BACSU	-10000	10000
R78C92ADE_B-741	HMP_BACSU	-10000	10000
R1133AFE0_RL-5		-10000	0
R2EE43E29_RL-226	NTPES_BACSU;YFNB_BACSU	-10000	0
RCE503832_LR-1329	FEUC_BACSU+FEUA_BACSU+FEUB_BACSU;YCLN_BACSU+YCLO_BACSU+YCLP_BACSU+YCLQ_BACSU	0	10000
RAAA3A7BE_B-1095	HEMH_BACSU	-10000	10000
RA52020E4_B-1048	SIRB_BACSU	-10000	10000
R429AF748_LR-350	KIPI_BACSU	0	10000
R75B21DD5_B-725		-10000	10000
R64A60183_RL-598	MENE_BACSU	-10000	0
RCC4EDCFA_LR-1318	MENB_BACSU	0	10000
R51FB540D_LR-462		0	10000
R3C921836_B-312	PGSA_BACSU	-10000	10000
R2C58B6BE_RL-207	PSS_BACSU	-10000	0
RA50841B0_B-1047	PSD_BACSU	-10000	10000
R2FED05A7_B-234	TENI_BACSU;THIC_BACSU;THIE_BACSU	-10000	10000
R81D753DC_B-794	PDXK_BACSU;THID_BACSU	-10000	10000
RFAFBC5C0_LR-1645		0	10000
R8B87C7FC_B-879	PGSA_BACSU	-10000	10000
R86C7F788_RL-833	PSS_BACSU	-10000	0
R5AAA09AF_B-530	PSD_BACSU	-10000	10000
RA9589AA1_B-1079	PUCL_BACSU	-10000	10000
RF309D8DB_LR-1585		0	10000
R436D75F8_LR-359		0	10000
RAC3A3358_LR-1112		0	10000
R1AD7449F_B-72	PGSA_BACSU	-10000	10000
R1A40248A_RL-70	PSS_BACSU	-10000	0
RAD2D212C_B-1117	PSD_BACSU	-10000	10000
R25B8558B_LR-155		0	10000
R54D55E42_B-485	PGSA_BACSU	-10000	10000
R36A10DE8_RL-275	PSS_BACSU	-10000	0
R4B1B9372_B-413	PSD_BACSU	-10000	10000
R793FDB62_LR-747		0	10000
R45E49357_B-376	PGSA_BACSU	-10000	10000
RB0E12C57_RL-1142	PSS_BACSU	-10000	0
R16F602B8_B-45	PSD_BACSU	-10000	10000
R3584D42F_LR-267		0	10000
RC63ED42F_B-1280	PGSA_BACSU	-10000	10000
R618CE0FB_RL-577	PSS_BACSU	-10000	0
R6FE8BFE8_B-681	PSD_BACSU	-10000	10000
R4DA1905B_B-428		-10000	10000
R23E84ED4_B-143		-10000	10000
RC409E6B2_RL-1264	HPRT_BACSU	-10000	0
RA22B3905_LR-1028	NTPES_BACSU;YFNB_BACSU	0	10000
R246E1BE9_LR-149	ALDC_BACSU	0	10000
RB7427A51_B-1182	ILVH_BACSU+ILVB_BACSU;ILVX_BACSU	-10000	10000
RB41D5DE0_LR-1162	ADPP_BACSU	0	10000
R70CD9DE7_B-686	ILVC_BACSU	-10000	10000
RAAD9262F_LR-1099		0	10000
R6B918B0F_RL-652	IOLE_BACSU	-10000	0
R5D05341F_LR-545	IOLD_BACSU	0	10000
R7C8AEBEB_LR-766	MTNX_BACSU	0	10000
RA00F097C_LR-1005	MTNW_BACSU	0	10000
RA1BA200B_LR-1023	ODBA_BACSU+ODBB_BACSU	0	10000
R522CB504_RL-464	ILVD_BACSU	-10000	0
RA5CAD38A_LR-1054	ILVE1_BACSU;ILVE2_BACSU	0	10000
R62A1998C_B-588	PT1_BACSU+PTHP_BACSU+PTW3C_BACSU	-10000	10000
R4E9DF168_RL-437		-10000	0
R6F69E75D_LR-679	OPUAA_BACSU+OPUAB_BACSU+OPUAC_BACSU	0	10000
R736E5B86_RL-710	BIOF_BACSU	-10000	0
R18BB13C1_B-62	ILVC_BACSU	-10000	10000
RDE72079D_B-1437	ILVH_BACSU+ILVB_BACSU	-10000	10000
R1336B119_B-19	ILVC_BACSU	-10000	10000
RDADB6002_B-1415	YFHM_BACSU	-10000	10000
R8B788FF_B-877	YFHM_BACSU	-10000	10000
R82BD2FEC_B-805	FOLB_BACSU	-10000	10000
R6857D37E_B-619	HPPK_BACSU	-10000	10000
RC1E498EB_B-1245	DHPS_BACSU	-10000	10000
R79DAA595_RL-750	AADK_BACSU	-10000	0
R42347A96_B-346	IOLB_BACSU+IOLC_BACSU	-10000	10000
R59DD0DF9_B-523	OPUE_BACSU;YCGO_BACSU	-10000	10000
R504918B7_B-448	P5CR1_BACSU;P5CR2_BACSU;P5CR3_BACSU	-10000	10000
R3728DC0F_B-280	PROD1_BACSU	-10000	10000
RDEFB0753_B-1439	LPLB_BACSU;YESO_BACSU+YESP_BACSU+YESQ_BACSU	-10000	10000
R4A78466C_LR-407	ISPG_BACSU	0	10000
R870CDBC7_B-837	ISPF_BACSU	-10000	10000
RECC2D441_B-1542	TKT_BACSU	-10000	10000
RD6DF6346_B-1384	RBSK_BACSU	-10000	10000
RF5975624_B-1609	KPRS_BACSU	-10000	10000
RF686589F_B-1617	YWLF_BACSU	-10000	10000
R540E718B_B-479	DEOB_BACSU	-10000	10000
RFF5F1C5A_LR-1672	DHAS_BACSU	0	10000
R788748E2_B-738	RIBD_BACSU	-10000	10000
R4938DB0B_B-395	SPEB_BACSU	-10000	10000
R91D86730_B-912	ARGI_BACSU	-10000	10000
R7E645BFC_B-773	YXEI_BACSU	-10000	10000
R231CFDAF_B-135	SPEE_BACSU	-10000	10000
R8CFD196B_B-885	FABD_BACSU	-10000	10000
R6D5FBD02_B-663	FABD_BACSU	-10000	10000
R893C561F_LR-853	RIBC_BACSU	0	10000
R610CD7EB_LR-571	MHQN_BACSU;NFRA1_BACSU;YDGI_BACSU;YFKO_BACSU;YODC_BACSU	0	10000
R746E607B_B-717	RIBC_BACSU;RIBR_BACSU	-10000	10000
RDF57313E_LR-1444		0	10000
REB993360_B-1532		-10000	10000
R5714A26_RL-503	HPRT_BACSU	-10000	0
R96A5226D_RL-944	YNGI_BACSU	-10000	0
R11895B3D_RL-9	HIS1_BACSU+HISZ_BACSU	-10000	0
RA710F5B6_B-1063	SPSI_BACSU	-10000	10000
R5CA28D78_RL-542	HEPS1_BACSU+HEPS2_BACSU	-10000	0
RC0137D0D_RL-1236	SPSG_BACSU	-10000	0
R635D85D4_RL-591	LCFA_BACSU;LCFB_BACSU;PKSJ_BACSU;YDAB_BACSU;YHFT_BACSU;YNGI_BACSU	-10000	0
R3662C7FC_RL-273	ACSA_BACSU;YTCI_BACSU	-10000	0
R73E23768_RL-714	LCFA_BACSU;LCFB_BACSU;PKSJ_BACSU;YDAB_BACSU;YHFT_BACSU;YNGI_BACSU	-10000	0
R17EACFB_RL-55	LCFA_BACSU;LCFB_BACSU;PKSJ_BACSU;YDAB_BACSU;YHFT_BACSU;YNGI_BACSU	-10000	0
R2A11B101_RL-190	LCFA_BACSU;LCFB_BACSU;PKSJ_BACSU;YDAB_BACSU;YHFT_BACSU;YNGI_BACSU	-10000	0
R6364F1F_RL-592	LCFA_BACSU;LCFB_BACSU;PKSJ_BACSU;YDAB_BACSU;YHFT_BACSU;YNGI_BACSU	-10000	0
R934E3ED_RL-926	LCFA_BACSU;LCFB_BACSU;PKSJ_BACSU;YDAB_BACSU;YHFT_BACSU;YNGI_BACSU	-10000	0
RB76BEC8B_RL-1186	LCFA_BACSU;LCFB_BACSU;PKSJ_BACSU;YDAB_BACSU;YHFT_BACSU;YNGI_BACSU	-10000	0
R885ED32E_RL-844	LCFA_BACSU;LCFB_BACSU;PKSJ_BACSU;YDAB_BACSU;YHFT_BACSU;YNGI_BACSU	-10000	0
R74B7BE2A_RL-718	LCFA_BACSU;LCFB_BACSU;PKSJ_BACSU;YDAB_BACSU;YHFT_BACSU;YNGI_BACSU	-10000	0
R4EF1F031_RL-441		-10000	0
RDADD8A62_RL-1416		-10000	0
R3106655F_RL-243		-10000	0
REBE19E75_RL-1535		-10000	0
R8D5664A0_RL-886		-10000	0
RB977FB3_RL-1196		-10000	0
R49E10337_RL-403		-10000	0
RCDF4FD12_RL-1324	LCFA_BACSU;LCFB_BACSU;PKSJ_BACSU;YDAB_BACSU;YHFT_BACSU;YNGI_BACSU	-10000	0
R80F61495_RL-788		-10000	0
R39334B76_RL-287		-10000	0
R83588FD6_B-808	ISPD_BACSU	-10000	10000
R81B6101_B-792	RFBF_BACSU	-10000	10000
R4BAE757E_RL-416	YISP_BACSU	-10000	0
R7D6DF38C_RL-770	YISP_BACSU	-10000	0
R3E84BFF_B-321	DHBE_BACSU	-10000	10000
RCA57ACC4_RL-1305	COABC_BACSU	-10000	0
RA4B9B13E_RL-1045	DHPS_BACSU	-10000	0
RAC0BB1E2_RL-1110	HEPS1_BACSU+HEPS2_BACSU	-10000	0
RC2A7627F_B-1251	LIPM_BACSU	-10000	10000
R67B253B0_RL-612	YJBK_BACSU	-10000	0
RB74BCE1A_B-1183	SAT1_BACSU;SAT2_BACSU	-10000	10000
R62A6333_RL-589	HPRT_BACSU;XPT_BACSU	-10000	0
RE97914BB_LR-1515	PPAC_BACSU;PPAX_BACSU	0	10000
RC6683231_B-1282	CDSA_BACSU	-10000	10000
RDD35562E_B-1428	CDSA_BACSU	-10000	10000
R4B0FD49A_B-411	CDSA_BACSU	-10000	10000
R1C260C6A_RL-84	PYRE_BACSU	-10000	0
R7693EEDF_B-728	Bsu3567;GTAB_BACSU;YNGB_BACSU;YTDA_BACSU	-10000	10000
R6AE03FF0_RL-646	YISP_BACSU	-10000	0
R9CCA1D20_B-981	GLGC_BACSU+GLGD_BACSU	-10000	10000
RA0E6203_B-1013	TAGD_BACSU	-10000	10000
RE96CC037_RL-1514	PYRR_BACSU;UPP_BACSU	-10000	0
RA5C62E48_B-1052	CDSA_BACSU	-10000	10000
RA0879407_B-1008	CDSA_BACSU	-10000	10000
R2E7E8AF4_B-223	CDSA_BACSU	-10000	10000
RDBDAEC09_B-1419	CDSA_BACSU	-10000	10000
R49A4DED8_B-401	CDSA_BACSU	-10000	10000
RD018ABF9_B-1340	CDSA_BACSU	-10000	10000
RA551D8CF_B-1050	COXX1_BACSU;COXX2_BACSU	-10000	10000
RA32CA962_RL-1033	RIBBA_BACSU	-10000	0
R8267497D_B-801	ILVC_BACSU	-10000	10000
R2ECB0AA_B-225		-10000	10000
RFCD0BB4F_B-1658		-10000	10000
R175B9D20_RL-50		-10000	0
RBB8DB4B7_RL-1206	AROG_BACSU	-10000	0
RB5D6709_B-1174	PYRG_BACSU	-10000	10000
RD0F3B835_B-1347	URK_BACSU	-10000	10000
R320F1C05_B-247	URK_BACSU	-10000	10000
R3988F2EF_B-290		-10000	10000
R5281E6CB_LR-468	GLPD_BACSU	0	10000
R6C9FDAF4_RL-656	CYDA_BACSU+CYDB_BACSU;YTHA_BACSU+YTHB_BACSU	-10000	0
R5FCF5216_RL-566	QOX1_BACSU+QOX2_BACSU+QOX3_BACSU+QOX4_BACSU	-10000	0
R71BE547_RL-694	FABF_BACSU+FABH1_BACSU;FABF_BACSU+FABH2_BACSU	-10000	0
R2123A8A_B-124	FABG_BACSU	-10000	10000
RAA59AE89_LR-1087	HUTG_BACSU	0	10000
R99C25D8F_B-964		-10000	10000
R99FA3CA4_RL-967	YVCN_BACSU	-10000	0
RE8984C2C_B-1506	BLYA_BACSU;CWLD_BACSU;CWLH_BACSU;LYTC_BACSU;LYTG_BACSU;YQII_BACSU;YRVJ_BACSU	-10000	10000
R69668562_RL-632	METC_BACSU	-10000	0
RC556360C_LR-1273	HMT_BACSU	0	10000
R17AF74BF_B-52		-10000	10000
R77E111FA_B-735		-10000	10000
R5FECAFF8_B-567	LUXS_BACSU	-10000	10000
RD2EBF8F3_B-1360	YXJH_BACSU+YXJG_BACSU;METE_BACSU	-10000	10000
R4F7C92C5_B-444	MCCA_BACSU	-10000	10000
R115B3288_LR-6	GLNA_BACSU	0	10000
R5141F0EC_B-454	MURG_BACSU	-10000	10000
R9CB1C10D_B-980	PBPX_BACSU;YQGF_BACSU	-10000	10000
RF3CC6334_RL-1596	MHQN_BACSU;NFRA1_BACSU;NFRA2_BACSU;YDGI_BACSU;YFKO_BACSU;YODC_BACSU	-10000	0
R8A0926F3_RL-860	YTXM_BACSU	-10000	0
RBCDC2C62_B-1215	SPEE_BACSU	-10000	10000
R52301C37_LR-465	PKSB_BACSU;YQGX_BACSU	0	10000
RF191F672_B-1577	YETH_BACSU;YQJC_BACSU;YRAH_BACSU;YURT_BACSU;YWBC_BACSU;YYAH_BACSU	-10000	10000
R8796A875_LR-843	NTPES_BACSU;YFNB_BACSU	0	10000
R26F0C5C0_B-165	PUR9_BACSU	-10000	10000
R17F3A914_B-56	AROK_BACSU	-10000	10000
RDE46A37E_B-1436	FABF_BACSU+FABH1_BACSU;FABF_BACSU+FABH2_BACSU	-10000	10000
R9C05CF3C_B-976		-10000	10000
R67D3D8EC_B-616	GLXK_BACSU	-10000	10000
R8AD5C583_RL-867	ACYP_BACSU	-10000	0
R435A649E_B-358	GPMI_BACSU	-10000	10000
RC42DAB84_B-1267	TAGG_BACSU+TAGH_BACSU	-10000	10000
R1C789000_B-88	TAGG_BACSU+TAGH_BACSU	-10000	10000
RD34B5A10_B-1362	TAGE_BACSU	-10000	10000
R2D3360AA_LR-213	METN_BACSU+METP_BACSU+METQ_BACSU;YHCG_BACSU+YHCH_BACSU+YHCJ_BACSU;YTRB_BACSU+YTRE_BACSU+YTRF_BACSU	0	10000
R2DA81553_B-215	ODP2_BACSU	-10000	10000
R345FAEDC_B-258	ODB2_BACSU	-10000	10000
RE1E3BE49_B-1458	ODB2_BACSU	-10000	10000
R4DC274AC_B-429	ODB2_BACSU	-10000	10000
RDF3FE2F3_B-1443	ODO2_BACSU	-10000	10000
R365B2BE4_B-272	CSBC_BACSU;IOLF_BACSU;IOLT_BACSU	-10000	10000
R42E6364C_RL-355	SUHB_BACSU	-10000	0
RF57BB247_RL-1608	SUHB_BACSU	-10000	0
RBA1EB653_B-1197	PROB_BACSU;PROJ_BACSU	-10000	10000
R70EE2C65_B-687	RHAB_BACSU	-10000	10000
R30F04FA7_B-242	DEF1_BACSU;DEF2_BACSU	-10000	10000
RC5B97616_B-1276	IDH_BACSU	-10000	10000
RDE10F1CA_LR-1434	IDH_BACSU	0	10000
R42D477E8_B-354	CITN_BACSU	-10000	10000
R1FFDF741_B-114	K6PF_BACSU	-10000	10000
R54EC72A7_B-487	ALF_BACSU	-10000	10000
R43732CB3_B-361	FADA_BACSU;THL_BACSU;YHFS_BACSU	-10000	10000
R5B763B12_RL-534	YNEP_BACSU	-10000	0
R67B33977_B-613	FABD_BACSU	-10000	10000
R7ECEE4C1_B-776	DAPH_BACSU	-10000	10000
R6860F444_RL-620	PLSX_BACSU+PLSY_BACSU	-10000	0
RE84B7440_RL-1504	GLMU_BACSU	-10000	0
R4BEFEDF7_RL-417	YTXM_BACSU;YUGF_BACSU	-10000	0
R517FC7A7_RL-457	PLSC_BACSU	-10000	0
R8905B475_RL-851	PLSC_BACSU	-10000	0
RED85CCA5_RL-1554	PLSC_BACSU	-10000	0
RFA48B752_RL-1639	PLSC_BACSU	-10000	0
R6561FB0F_RL-603	PLSC_BACSU	-10000	0
R72AC80F8_RL-702	PLSC_BACSU	-10000	0
R535DACAA_B-475	FABD_BACSU	-10000	10000
R474F5B9F_B-387	FABD_BACSU	-10000	10000
RCC5B3DF8_B-1319	FABD_BACSU	-10000	10000
R33E789E7_B-255	FABD_BACSU	-10000	10000
R6952DA54_B-631	FABD_BACSU	-10000	10000
RED260B3C_B-1550	FABD_BACSU	-10000	10000
R78E8040A_B-743	FABD_BACSU	-10000	10000
RD40FC532_B-1367	PTB_BACSU	-10000	10000
RF06E6E50_B-1570	ACPS_BACSU+ACP_BACSU	-10000	10000
RAA5F3C20_B-1089	FABD_BACSU	-10000	10000
R61832B4_RL-576	PLSX_BACSU+PLSY_BACSU	-10000	0
R5F46211E_RL-564	CYSE_BACSU	-10000	0
RD9A71B34_B-1402	FADA_BACSU;THL_BACSU;YHFS_BACSU	-10000	10000
RA8313C9_B-1069	FABD_BACSU	-10000	10000
RF847B611_B-1628	FADA_BACSU;THL_BACSU;YHFS_BACSU	-10000	10000
RC85FD4B5_B-1293	FADA_BACSU;THL_BACSU;YHFS_BACSU	-10000	10000
R6861B226_B-621	FADA_BACSU;THL_BACSU;YHFS_BACSU	-10000	10000
RBFDCF42D_B-1232	FADA_BACSU;THL_BACSU;YHFS_BACSU	-10000	10000
R43D1C646_B-364	FADA_BACSU;THL_BACSU;YHFS_BACSU	-10000	10000
R8A69C2F0_B-863	FADA_BACSU;THL_BACSU;YHFS_BACSU	-10000	10000
R9C8B0865_RL-979	META_BACSU	-10000	0
RDE1D0D5C_RL-1435	PLSC_BACSU	-10000	0
R17087FB2_RL-48	PLSC_BACSU	-10000	0
R1FFEC3D1_RL-115	PLSC_BACSU	-10000	0
R8F7E8B65_RL-901	PLSX_BACSU+PLSY_BACSU	-10000	0
R8DA9FF83_RL-890	PLSX_BACSU+PLSY_BACSU	-10000	0
R60B11D92_RL-569	PLSX_BACSU+PLSY_BACSU	-10000	0
R15EF1F18_RL-36	PLSX_BACSU+PLSY_BACSU	-10000	0
R87610023_RL-841	PLSX_BACSU+PLSY_BACSU	-10000	0
R6191B2B9_RL-578	PLSX_BACSU+PLSY_BACSU	-10000	0
RF31FAD82_RL-1586	PLSX_BACSU+PLSY_BACSU	-10000	0
REAE442EA_B-1527	FABD_BACSU	-10000	10000
RBA7FD0F9_RL-1198	MTNU_BACSU	-10000	0
R9C795DB9_B-978	RISB_BACSU	-10000	10000
RFC301250_B-1655	CITM_BACSU	-10000	10000
R3CBEA851_RL-314	CIMH_BACSU;YRAO_BACSU	-10000	0
RCB2584A5_B-1310	ACON_BACSU	-10000	10000
RE3707C0B_B-1469		-10000	10000
R410D7A1C_LR-342	NTPA_BACSU	0	10000
R90BFD1C5_RL-909	ISPH_BACSU	-10000	0
R620BCCB2_B-583	TAGO_BACSU	-10000	10000
R56CE4AD9_B-500	TAGA_BACSU	-10000	10000
R21F3DFF8_B-128	KHSE_BACSU	-10000	10000
RE5A8DCE4_B-1487	HBD_BACSU	-10000	10000
RF49BF3A4_B-1600	SCOA_BACSU+SCOB_BACSU	-10000	10000
R966D924C_LR-940	GLNA_BACSU	0	10000
R4FF4A14E_LR-445	COMB_BACSU	0	10000
RB09CF762_B-1140	HUTM_BACSU	-10000	10000
R8D9FC36E_LR-888	TCYJ_BACSU+TCYL_BACSU+TCYM_BACSU+TCYN_BACSU	0	10000
RBC34FA4D_LR-1211	HUTH_BACSU	0	10000
R20A9AC90_RL-120	MTNU_BACSU	-10000	0
RABC622CA_RL-1109	YFNG_BACSU	-10000	0
RA6A49260_B-1059	YXEI_BACSU	-10000	10000
R7F23AF1F_LR-778	SPSJ_BACSU	0	10000
RA0CB7078_B-1012	PTF3A_BACSU+PTFD_BACSU+PTHP_BACSU;PTFA_BACSU+PTFB_BACSU+PTFC_BACSU+PTFD_BACSU+PTHP_BACSU	-10000	10000
RC2FE0522_B-1255	SCRB_BACSU	-10000	10000
R8608EBF_B-828	SCRK_BACSU;YDJE_BACSU	-10000	10000
R8AD9071D_B-868	O16G3_BACSU	-10000	10000
RE7E9B897_LR-1501	XYLA_BACSU	0	10000
R32BA2758_B-252		-10000	10000
R70ADAFAA_LR-685	OTC_BACSU	0	10000
RA0C2E339_LR-1011	YQGN_BACSU	0	10000
R2A242E9B_B-191	HIS2_BACSU	-10000	10000
RE3198A0B_RL-1465	GENE6PGD2_BACSU;GENE6PGD_BACSU	-10000	0
R75AB0383_RL-724		-10000	0
R934B7AE5_RL-925	ALLC_BACSU	-10000	0
R2670F887_B-161		-10000	10000
R13C632E8_RL-27	ILVH_BACSU+ILVB_BACSU;ILVX_BACSU;ODPA_BACSU+ODPB_BACSU	-10000	0
RF52D4DB4_RL-1605	BSDB_BACSU	-10000	0
R9D3BE63A_RL-986	TTUC_BACSU	-10000	0
R347CB34D_RL-260	YDAP_BACSU	-10000	0
R6CE8F9DF_RL-660	FABF_BACSU+FABH1_BACSU;FABF_BACSU+FABH2_BACSU	-10000	0
R2B4EF9FA_RL-201	FABF_BACSU+FABH1_BACSU;FABF_BACSU+FABH2_BACSU	-10000	0
R722149C8_RL-698	FABF_BACSU+FABH1_BACSU;FABF_BACSU+FABH2_BACSU	-10000	0
RECEBE4AF_RL-1544	FABF_BACSU+FABH1_BACSU;FABF_BACSU+FABH2_BACSU	-10000	0
RA36CD38E_RL-1036	FABF_BACSU+FABH1_BACSU;FABF_BACSU+FABH2_BACSU	-10000	0
R2100A240_B-123	PSD_BACSU	-10000	10000
R130C8FB7_RL-17	FABF_BACSU+FABH1_BACSU;FABF_BACSU+FABH2_BACSU	-10000	0
R496438E0_RL-399	KDGD_BACSU	-10000	0
RE3D88BA8_RL-1472		-10000	0
R5C2F31DB_B-538	YTIB_BACSU;YVDA_BACSU	-10000	10000
R17C640DD_B-54	PSD_BACSU	-10000	10000
RE04BD7B2_B-1446	PSD_BACSU	-10000	10000
R6DBD8E18_RL-666	SPEH_BACSU	-10000	0
R99B31807_RL-962	SPEA_BACSU;YAAO_BACSU	-10000	0
R89E7AA99_RL-856	ODO1_BACSU	-10000	0
RB2134FB1_RL-1149	ODBA_BACSU+ODBB_BACSU	-10000	0
R5002A5D0_RL-446	ODBA_BACSU+ODBB_BACSU	-10000	0
R47C93A88_RL-390		-10000	0
R71275A54_RL-688	FABF_BACSU+FABH1_BACSU;FABF_BACSU+FABH2_BACSU	-10000	0
R570AFD55_RL-501	FABF_BACSU+FABH1_BACSU;FABF_BACSU+FABH2_BACSU	-10000	0
R68DA42B0_RL-625	FABF_BACSU+FABH1_BACSU;FABF_BACSU+FABH2_BACSU	-10000	0
R473CA3F_RL-385	FABF_BACSU+FABH1_BACSU;FABF_BACSU+FABH2_BACSU	-10000	0
R29827E0B_RL-185	FABF_BACSU+FABH1_BACSU;FABF_BACSU+FABH2_BACSU	-10000	0
REF8140CA_RL-1565	FABF_BACSU+FABH1_BACSU;FABF_BACSU+FABH2_BACSU	-10000	0
R51DB7839_RL-461	FABF_BACSU+FABH1_BACSU;FABF_BACSU+FABH2_BACSU	-10000	0
R8865E81E_RL-845	FABF_BACSU+FABH1_BACSU;FABF_BACSU+FABH2_BACSU	-10000	0
R688CA4B1_RL-622	FABF_BACSU+FABH1_BACSU;FABF_BACSU+FABH2_BACSU	-10000	0
RC856C6A_RL-1291	YAAO_BACSU;YVDD_BACSU	-10000	0
R29E5F92A_RL-188		-10000	0
R80B031E6_LR-785	HIS5_BACSU+HIS6_BACSU	0	10000
RE630D36D_B-1492	AZLC_BACSU+AZLD_BACSU+BRNQ_BACSU;BRAB_BACSU	-10000	10000
RD93E0B66_B-1400		-10000	10000
RB3CB60A0_RL-1159		-10000	0
R2899BF30_B-178	YJMB_BACSU	-10000	10000
R59F25312_B-524	AGAL_BACSU	-10000	10000
R698679C9_B-633	AGAL_BACSU	-10000	10000
RC3AC7DD_B-1258	PT1_BACSU+PTHP_BACSU+PTWCB_BACSU	-10000	10000
R4CD04DF0_B-425		-10000	10000
RF1C81F71_B-1578		-10000	10000
R982D637B_B-952	YDGF_BACSU	-10000	10000
R1D4F4F2_B-94	HEM1_BACSU	-10000	10000
R8B9B0F03_B-880	GSAB_BACSU;GSA_BACSU	-10000	10000
RD462190A_B-1370	HIS8_BACSU	-10000	10000
RF4F5126C_B-1603	PABA_BACSU+PABB_BACSU	-10000	10000
R95D9D061_B-932	ARAB_BACSU	-10000	10000
RFB3DE924_B-1649	HPS_BACSU	-10000	10000
RFE3C6A20_B-1667	YSAA_BACSU	-10000	10000
R63CFB2CA_B-594	MHQN_BACSU;YDGI_BACSU;YFKO_BACSU;YODC_BACSU	-10000	10000
R551C5455_B-488		-10000	10000
R3DEA5779_LR-317	ASPG1_BACSU;ASPG2_BACSU	0	10000
R89851EF5_LR-855		0	10000
R6DCC6D5D_LR-667	SSUB_BACSU+SSUA_BACSU+SSUC_BACSU	0	10000
R49A140F5_B-400	YTNL_BACSU;YXEP_BACSU	-10000	10000
R1D12A39_B-93	FENR2_BACSU+TRXB_BACSU	-10000	10000
RF3418D83_B-1587	MSRA_BACSU	-10000	10000
R86CA84CE_B-834	MSRB_BACSU	-10000	10000
R3DE260AF_B-316		-10000	10000
R4AA68D34_RL-409		-10000	0
R8F58EBC6_B-899	CZCD_BACSU	-10000	10000
R5A256FB1_LR-525	ADCA_BACSU+ADCB_BACSU+ADCC_BACSU;CADA_BACSU;ZOSA_BACSU	0	10000
RB154F52A_B-1143		-10000	10000
R226BBBB1_B-133	RELA_BACSU;YJBM_BACSU	-10000	10000
RB2AD3158_B-1153	THIN_BACSU	-10000	10000
R8B438461_B-873	LIPM_BACSU	-10000	10000
RC16F2CB0_LR-1242	NTPES_BACSU;YFNB_BACSU	0	10000
RAA82755_RL-1090		-10000	0
R6D92F1B0_RL-664	PPS_BACSU	-10000	0
RB01C328E_B-1134	AGAL_BACSU	-10000	10000
R1781A0_B-51	MTNN_BACSU	-10000	10000
RB62274B5_B-1177	SERC_BACSU	-10000	10000
R2D06F217_B-212	ARSC_BACSU;MGSR_BACSU;SPX_BACSU;YUSI_BACSU	-10000	10000
RF77F3F23_RL-1623	BSAA_BACSU	-10000	0
R2A667346_B-194	NDK_BACSU	-10000	10000
RCE644E98_B-1331	URK_BACSU	-10000	10000
RF09F241A_B-1572	PPNK1_BACSU	-10000	10000
RBB4726D3_B-1203	URK_BACSU	-10000	10000
RECEF8C0E_RL-1545	RIBD_BACSU	-10000	0
R7F0E3AF7_B-777	AAT3_BACSU;HIS8_BACSU	-10000	10000
R7544F249_LR-722	OPUBA_BACSU+OPUBB_BACSU+OPUBC_BACSU+OPUBD_BACSU;OPUCA_BACSU+OPUCB_BACSU+OPUCC_BACSU+OPUCD_BACSU	0	10000
RD082C506_B-1342	HMGCL_BACSU	-10000	10000
R1BB04AE8_B-80	K1PF_BACSU	-10000	10000
RB73F93B4_B-1181	ALF_BACSU	-10000	10000
R5160D346_B-456	YXEI_BACSU	-10000	10000
R39209102_RL-286	CADA_BACSU;ZOSA_BACSU	-10000	0
RECD550D8_B-1543	AAPA_BACSU;YDGF_BACSU;YFLA_BACSU	-10000	10000
RC093D807_LR-1240	DPPB_BACSU+DPPC_BACSU+DPPD_BACSU+DPPE_BACSU	0	10000
RCF11F53_LR-1336	DPPB_BACSU+DPPC_BACSU+DPPD_BACSU+DPPE_BACSU	0	10000
REBA7351D_B-1533	BGLC_BACSU;BGLH_BACSU	-10000	10000
R51FD58E9_B-463	PYRP_BACSU;ALLP_BACSU;PBUG_BACSU;PBUO_BACSU	-10000	10000
R43A3B12A_B-363	PUCJ_BACSU+PUCK_BACSU	-10000	10000
R319C1906_B-245	ALLC_BACSU	-10000	10000
R90A27035_B-907		-10000	10000
RC1E20199_RL-1244	MCCB_BACSU	-10000	0
R8348ECA3_RL-807	METC_BACSU	-10000	0
R822C2259_RL-798	ADEC_BACSU;YERA_BACSU	-10000	0
RD882D6_RL-1396	MTNU_BACSU	-10000	0
RE92322D3_RL-1512		-10000	0
R49B399B_B-402	MTNU_BACSU	-10000	10000
R36BDE232_RL-276	MTNU_BACSU	-10000	0
RFA88E909_RL-1643	PNCA_BACSU;YAAI_BACSU	-10000	0
R78D352B1_LR-742	PABA_BACSU+TRPE_BACSU	0	10000
RAE0128B7_RL-1120	MTNU_BACSU	-10000	0
RD0E86B91_LR-1346	GLNA_BACSU	0	10000
RB21AE054_RL-1150	GAMA_BACSU;NAGB_BACSU	-10000	0
RD15E0BAD_RL-1349		-10000	0
R90B66DB3_B-908	ASPA_BACSU	-10000	10000
R8B05645C_LR-870	OPUAA_BACSU+OPUAB_BACSU+OPUAC_BACSU	0	10000
RAC909E93_B-1113	DCTA_BACSU+DCTB_BACSU;YFLS_BACSU;YWKB_BACSU	-10000	10000
REABD2163_B-1524		-10000	10000
R53B07257_B-478	BGLA_BACSU	-10000	10000
RD51F1513_B-1376	GLK_BACSU	-10000	10000
RB76892E3_B-1185	PTXBC_BACSU+PT1_BACSU+PTHP_BACSU;PT1_BACSU+PTG3C_BACSU+PTHP_BACSU;PT1_BACSU+PTHP_BACSU+PTOCB_BACSU;PT1_BACSU+PTHP_BACSU+PTXA_BACSU	-10000	10000
R6EA97C1C_B-671	BGLA_BACSU	-10000	10000
REE56858C_B-1557	GLVA_BACSU	-10000	10000
R62F61D9C_B-590	BGLA_BACSU;LICH_BACSU	-10000	10000
R966224A8_B-939	TREC_BACSU	-10000	10000
R2579B3B7_B-153	G6PD_BACSU	-10000	10000
RB5ACCBAE_B-1171	FRLB_BACSU	-10000	10000
RF6A7C83D_RL-1619	G6PI_BACSU	-10000	0
R4028DED3_RL-333	G6PI_BACSU	-10000	0
RC937B722_B-1298	GLMM_BACSU	-10000	10000
RE8370F12_RL-1503		-10000	0
R2FF6DBB2_B-235	DXR_BACSU	-10000	10000
RE922957D_LR-1511	SSUB_BACSU+SSUA_BACSU+SSUC_BACSU	0	10000
R926E7B95_B-920	ISPE_BACSU	-10000	10000
R484DDEF5_B-392	PHI_BACSU	-10000	10000
REBC7E815_LR-1534	LPLB_BACSU;YESO_BACSU+YESP_BACSU+YESQ_BACSU	0	10000
RE7C70B41_B-1499	PT1_BACSU+PTHP_BACSU+PTOCB_BACSU	-10000	10000
RBF4920A7_B-1228	O16G3_BACSU	-10000	10000
RC1977CF2_B-1243	O16G1_BACSU;O16G2_BACSU	-10000	10000
R9DE03C00_B-994	YVDK_BACSU	-10000	10000
R5D0D0E2B_B-546	YDIB_BACSU	-10000	10000
R862D1249_RL-829	UBIE_BACSU	-10000	0
R968F7401_B-941	RHAB_BACSU	-10000	10000
R11AB4F29_B-10	YUXG_BACSU	-10000	10000
RE8BA55F5_B-1507	AGAL_BACSU	-10000	10000
R7047254_B-683		-10000	10000
R802C2BCE_B-781	MURA1_BACSU	-10000	10000
R8DE66411_RL-893		-10000	0
R97CA8345_B-951	MTNN_BACSU	-10000	10000
R3B1017EE_B-298	ACON_BACSU	-10000	10000
RFE72F91A_B-1669	YERD_BACSU	-10000	10000
RCB2E3D7A_B-1311	LEUC_BACSU+LEUD_BACSU	-10000	10000
RE4B00DB4_B-1479	LEUC_BACSU;LEUD_BACSU	-10000	10000
RA29BD095_B-1031	KDUI_BACSU	-10000	10000
R4B49AB52_RL-414	YUND_BACSU	-10000	0
R6EF38510_B-675	GABD_BACSU	-10000	10000
R44365F83_B-369	YWDJ_BACSU;PBUG_BACSU;PBUO_BACSU;PBUX_BACSU;PUCJ_BACSU+PUCK_BACSU	-10000	10000
RB5189393_LR-1167	DEOD_BACSU;PUNA_BACSU	0	10000
R9490975F_B-930	PATA_BACSU;YUGH_BACSU	-10000	10000
RBEC34400_B-1223	DAPEL_BACSU	-10000	10000
RC37A5936_B-1257	PRPD_BACSU	-10000	10000
R5958F880_B-519		-10000	10000
RE4ADEE31_B-1478	MNAA_BACSU	-10000	10000
R37CC4AD8_B-283	UGTP_BACSU	-10000	10000
RA5B27809_B-1051	UGTP_BACSU	-10000	10000
R3C0E0D28_B-307	UGTP_BACSU	-10000	10000
R69D0558D_B-635	UGTP_BACSU	-10000	10000
R13A78B5F_B-25	UGTP_BACSU	-10000	10000
R2F6CEFD9_B-229	UGTP_BACSU	-10000	10000
RB6D09AF8_B-1178	UGTP_BACSU	-10000	10000
R24AEA829_B-151	UGTP_BACSU	-10000	10000
R423F275C_B-347	UGTP_BACSU	-10000	10000
R3A803777_B-295	YKON_BACSU	-10000	10000
RA33C4256_B-1034	YKON_BACSU	-10000	10000
RF6E21AF3_B-1621	YKON_BACSU	-10000	10000
R90739586_B-906	YKON_BACSU	-10000	10000
R28F2FFFA_B-181	YKON_BACSU	-10000	10000
R95F8491D_B-935	YKON_BACSU	-10000	10000
R6A1BE0A_B-639	YKON_BACSU	-10000	10000
R37224031_B-279	YKON_BACSU	-10000	10000
RCC731E26_B-1321	YKON_BACSU	-10000	10000
RC5F56BE7_B-1278		-10000	10000
RC014481F_B-1237		-10000	10000
R2DFC87E4_B-219		-10000	10000
R281DA41C_B-175		-10000	10000
RD271E407_B-1357		-10000	10000
RD790C7FF_B-1390		-10000	10000
R269E59A3_B-162		-10000	10000
R237F7A5B_B-139		-10000	10000
R86E467FB_B-836		-10000	10000
R28BF4A7E_B-179	PYRH_BACSU	-10000	10000
RE1BF5EDD_B-1455		-10000	10000
R1671AE5B_B-40	IOLJ_BACSU	-10000	10000
R1FB0F404_B-111	GLCP_BACSU	-10000	10000
R6A225F9F_B-641	PT1_BACSU+PTHP_BACSU+PTN3B_BACSU	-10000	10000
RCE2DA31D_B-1327	YITJ_BACSU	-10000	10000
R16E475E2_B-44		-10000	10000
RD838F4FB_LR-1394	TYSY1_BACSU;TYSY2_BACSU	0	10000
R740CEADC_B-716	PANB_BACSU	-10000	10000
RCC1863F0_B-1316		-10000	10000
RF7C8D7C9_B-1625	BGLA_BACSU;LICH_BACSU	-10000	10000
R57A03AB1_LR-508	NTPA_BACSU	0	10000
REBE3C8D4_B-1536	XYLB_BACSU	-10000	10000
RCE54D19E_LR-1330		0	10000
RF35A436A_B-1589	CLS1_BACSU;CLSA_BACSU	-10000	10000
RCBFAD1D3_B-1315		-10000	10000
R5EB12655_LR-557	OPUAA_BACSU+OPUAB_BACSU+OPUAC_BACSU	0	10000
R5E547493_B-554	YOAD_BACSU	-10000	10000
R848D7E7B_B-817	YKWC_BACSU	-10000	10000
RC4482D8E_RL-1269	CADA_BACSU;ZOSA_BACSU	-10000	0
RD9F94F0C_RL-1408	PCCB_BACSU	-10000	0
R3EFE3830_RL-322	NTPES_BACSU;YFNB_BACSU	-10000	0
R1AF50E4B_B-75	DEOD_BACSU;PUNA_BACSU	-10000	10000
RAF59F17D_LR-1128		0	10000
R54461FAC_B-482	GABP_BACSU	-10000	10000
RA2F715F2_LR-1032	SSUB_BACSU+SSUA_BACSU+SSUC_BACSU	0	10000
RD81C059D_B-1392	MRAY_BACSU	-10000	10000
R412F9598_LR-343	FEUC_BACSU+FEUA_BACSU+FEUB_BACSU;YCLN_BACSU+YCLO_BACSU+YCLP_BACSU+YCLQ_BACSU	0	10000
RCE1E3CA5_LR-1326	EFEM_BACSU+EFEN_BACSU	0	10000
R473F109_RL-386	DHBB_BACSU;YDDQ_BACSU	-10000	0
RA41ED82C_B-1040	YNGF_BACSU	-10000	10000
R573BE2B6_B-505		-10000	10000
R6E30D98B_RL-668	NTPES_BACSU	-10000	0
R8011D7F9_LR-780	NTPES_BACSU;YFNB_BACSU	0	10000
R4F0C3985_B-442	PT1_BACSU+PTHP_BACSU+PTTBC_BACSU	-10000	10000
RD82D6F8A_B-1393	YVDK_BACSU	-10000	10000
R654C48AE_B-602	AZLC_BACSU+AZLD_BACSU+BRNQ_BACSU;BRAB_BACSU	-10000	10000
RB4540E4D_B-1163	NASA_BACSU;NARK_BACSU	-10000	10000
RD4D84E74_B-1374	CSBX_BACSU;YFLS_BACSU;YOAB_BACSU	-10000	10000
R80C33240_B-786	ALLP_BACSU;YXLA_BACSU	-10000	10000
R61A7CF0F_B-580	YWDJ_BACSU;PBUG_BACSU;PBUO_BACSU;PBUX_BACSU;PUCJ_BACSU+PUCK_BACSU	-10000	10000
RFF983DE3_LR-1674	YXER_BACSU	0	10000
RA22179F4_B-1027		-10000	10000
R6E6A4469_B-670	AZLC_BACSU+AZLD_BACSU+BRNQ_BACSU;BRAB_BACSU	-10000	10000
R162AFB01_B-38		-10000	10000
R28E8CF1C_B-180		-10000	10000
R32162FDE_B-248	ALLP_BACSU;YXLA_BACSU	-10000	10000
RCEACFC46_B-1334	DCTA_BACSU+DCTB_BACSU	-10000	10000
RA3E45654_B-1038	FMNP_BACSU	-10000	10000
RFBAF2331_B-1653		-10000	10000
R224606F1_B-130	mnhE+MRPA_BACSU+MRPB_BACSU+MRPC_BACSU+MRPD_BACSU+MRPF_BACSU+MRPG_BACSU	-10000	10000
R40CFDBFB_B-337	NUPC_BACSU;NUPG_BACSU;YUTK_BACSU	-10000	10000
RE9E2BBFE_B-1519	AAPA_BACSU;YDGF_BACSU	-10000	10000
R39C3DC9F_LR-292	FHUB_BACSU+FHUC_BACSU+FHUD_BACSU+FHUG_BACSU	0	10000
REF043796_LR-1561	YVRA_BACSU+YVRB_BACSU+YVRC_BACSU	0	10000
RC43FEC75_B-1268		-10000	10000
R1056518F_B-1		-10000	10000
RC6B5F26B_B-1283		-10000	10000
RC4D9410A_LR-1271	ALLP_BACSU;PBUG_BACSU;PBUO_BACSU	0	10000
R4382A58B_B-362		-10000	10000
RDA877866_B-1413		-10000	10000
R225B79F6_B-132		-10000	10000
R8927C97_B-852	ALLP_BACSU;YXLA_BACSU	-10000	10000
R5D007655_LR-544	NUPC_BACSU;NUPG_BACSU;YUTK_BACSU	0	10000
R69AD851_B-634	GNTP_BACSU;YOJA_BACSU	-10000	10000
R6150E555_B-572		-10000	10000
R61769ACE_B-574		-10000	10000
RAD1F3F7A_B-1116	GABP_BACSU	-10000	10000
RF80D7057_B-1627		-10000	10000
RE8D23D8F_B-1508		-10000	10000
R625B4D9B_B-585	YRHG_BACSU;YWCJ_BACSU	-10000	10000
R92118F8C_B-916	ALLP_BACSU;YXLA_BACSU	-10000	10000
RE9CA52B3_B-1518		-10000	10000
R5CE0F8F2_B-543	GLCP_BACSU;GLCU_BACSU	-10000	10000
R6500057A_B-600	NUPC_BACSU;NUPG_BACSU;YUTK_BACSU	-10000	10000
R33D76743_B-253	OPUD_BACSU	-10000	10000
R5533691C_B-490	GLTP_BACSU	-10000	10000
RE301FE19_B-1463	ARAE_BACSU;YNAJ_BACSU	-10000	10000
R99B1B88_B-961	CZCD_BACSU	-10000	10000
RA88E1747_B-1072	ARAE_BACSU	-10000	10000
RD05389FA_RL-1341	YWRA_BACSU;YWRB_BACSU	-10000	0
RCE6DE43B_B-1332	GUTA_BACSU	-10000	10000
R57B4D364_B-509		-10000	10000
R1E827BF2_B-104		-10000	10000
RE0AC2809_LR-1450		0	10000
R9D755F0E_B-991		-10000	10000
RD9C41023_B-1404		-10000	10000
REA63FB1D_B-1523	SULP_BACSU;YBAR_BACSU;YVDB_BACSU	-10000	10000
RD7596741_B-1388		-10000	10000
RECF1CC4E_B-1546		-10000	10000
R36CF866A_B-277		-10000	10000
R5BE7FD4_B-537	ALLP_BACSU;YXLA_BACSU	-10000	10000
R6D55286E_B-662	ARSB_BACSU;YDFA_BACSU;YWRK_BACSU	-10000	10000
R8C31D521_B-883		-10000	10000
R60D7D3E8_B-570		-10000	10000
R53A62A56_B-477	ALLP_BACSU;YXLA_BACSU	-10000	10000
RBCA5F524_B-1213		-10000	10000
R8655EB14_B-830	EXUT_BACSU	-10000	10000
R4DF8133A_B-430	AAPA_BACSU;YDGF_BACSU	-10000	10000
RAA9668A9_B-1092		-10000	10000
R4642C92D_B-378	NUPC_BACSU;NUPG_BACSU;YUTK_BACSU	-10000	10000
R6AA8265F_B-645	GUDP_BACSU	-10000	10000
RAEC85517_B-1124	ALLP_BACSU;YXLA_BACSU	-10000	10000
R3C724FA3_B-311		-10000	10000
RCC30C545_B-1317	GLTP_BACSU;GLTT_BACSU	-10000	10000
R56605F08_B-497		-10000	10000
R4F2DB5CD_B-443	ARAE_BACSU	-10000	10000
R6B5FC127_B-649	ALLP_BACSU	-10000	10000
RAE17C349_B-1121		-10000	10000
R1C5965DA_B-86	DCTA_BACSU+DCTB_BACSU	-10000	10000
R8B0C95C_B-871	TRPP_BACSU	-10000	10000
RCC72E888_B-1320		-10000	10000
RECBDF86C_B-1541	EXUT_BACSU	-10000	10000
R2FFE8EE4_B-236	CIMH_BACSU;DCTA_BACSU+DCTB_BACSU;YFLS_BACSU;YWKB_BACSU	-10000	10000
R1889FDC1_RL-60	PIT_BACSU	-10000	0
R83ED5B3_B-811	GLTA_BACSU+GLTB_BACSU	-10000	10000
R5D6827A6_B-549	RBSK_BACSU	-10000	10000
R3F17D755_RL-324	NTPES_BACSU	-10000	0
RB348E483_RL-1155	NTPES_BACSU	-10000	0
R3CA208E0_RL-313	NTPES_BACSU	-10000	0
R6A7B179D_B-643	GLPQ_BACSU;YHDW_BACSU;YQIK_BACSU	-10000	10000
R9A55E7F1_RL-969	YVRA_BACSU+YVRB_BACSU+YVRC_BACSU	-10000	0
RD5EF6773_B-1382		-10000	10000
RA1A091DF_B-1020	KITH_BACSU	-10000	10000
R9F75C1E7_LR-1002	FABL_BACSU	0	10000
RD0B74DC9_LR-1345	FABL_BACSU	0	10000
R5B6229BD_LR-532	FABL_BACSU	0	10000
R2E6FB2E3_RL-220	AMYC_BACSU+AMYD_BACSU+MSME_BACSU;RBSA_BACSU+RBSB_BACSU+RBSC_BACSU+RBSD_BACSU;YUFN_BACSU+YUFO_BACSU+YUFP_BACSU+YUFQ_BACSU;YURJ_BACSU+YURM_BACSU+YURN_BACSU+YURO_BACSU	-10000	0
RA5465A3D_LR-1049	FABL_BACSU	0	10000
R18B06ECF_B-61	FABG_BACSU	-10000	10000
R2FBEFD7C_B-231	FABG_BACSU	-10000	10000
R3FBBF52_B-328	KITH_BACSU	-10000	10000
RD1F158A5_B-1354	METI_BACSU	-10000	10000
RC3671D5D_B-1256	FABG_BACSU	-10000	10000
R56AFFD52_B-499	FABG_BACSU	-10000	10000
R987B7C5F_RL-954	ACYP_BACSU	-10000	0
RA4B9948D_B-1044	MTND_BACSU	-10000	10000
R2D352823_LR-214	FABL_BACSU	0	10000
RE2178CE1_RL-1460	FHUB_BACSU+FHUC_BACSU+FHUD_BACSU+FHUG_BACSU	-10000	0
R4424E58F_RL-368	SSUB_BACSU+SSUA_BACSU+SSUC_BACSU	-10000	0
RE3FADAA9_B-1473	FABG_BACSU	-10000	10000
RA1805785_RL-1018	OPUAA_BACSU+OPUAB_BACSU+OPUAC_BACSU	-10000	0
R5560EA53_RL-492	UDPK_BACSU	-10000	0
R68F015C2_LR-626	FABL_BACSU	0	10000
R573DAF27_B-506	MHQN_BACSU;YDGI_BACSU;YFKO_BACSU;YODC_BACSU	-10000	10000
R428084AD_RL-349	OPUAA_BACSU+OPUAB_BACSU+OPUAC_BACSU	-10000	0
R3414EAEA_RL-256		-10000	0
R2BDA86C5_RL-205	BIOYB_BACSU;BIOY_BACSU	-10000	0
R43004819_RL-356	BMR3_BACSU	-10000	0
RC8BC298A_B-1295	URK_BACSU	-10000	10000
RFD5B1B42_B-1662	PPNK1_BACSU	-10000	10000
R3F42BDA9_B-325	URK_BACSU	-10000	10000
R50D0880E_RL-451	UDPK_BACSU	-10000	0
R29011D12_RL-182	FOLC_BACSU	-10000	0
R7652F436_B-727	PGSA_BACSU	-10000	10000
R973F43E_RL-947	PSS_BACSU	-10000	0
R84C6F6AF_B-819	URK_BACSU	-10000	10000
R2F6C7856_B-228	URK_BACSU	-10000	10000
RBA95B978_B-1199	URK_BACSU	-10000	10000
R55CA7A11_B-493	URK_BACSU	-10000	10000
RDF6B298E_B-1445	URK_BACSU	-10000	10000
RD926BEF1_B-1398	PGSA_BACSU	-10000	10000
R937BAAF6_RL-927	PSS_BACSU	-10000	0
R27E2D0C_B-172	URK_BACSU	-10000	10000
REA2210A2_LR-1522	FABL_BACSU	0	10000
RD35B0D4D_RL-1363	YKOC_BACSU+YKOD_BACSU+YKOE_BACSU+YKOF_BACSU	-10000	0
RF3924393_B-1592	GNTK_BACSU	-10000	10000
R3BABACC5_B-303	YKGB_BACSU	-10000	10000
RE532804F_RL-1481	FOLC_BACSU	-10000	0
R3DF672E9_B-318		-10000	10000
RCAB83328_B-1307	GAL1_BACSU	-10000	10000
R2934676F_RL-183		-10000	0
RA8AE8D73_B-1074	YVRE_BACSU	-10000	10000
RFA351FD6_RL-1637	LPLB_BACSU;YESO_BACSU+YESP_BACSU+YESQ_BACSU	-10000	0
R62015417_B-582		-10000	10000
R1E6B1A07_RL-103	ATCL_BACSU	-10000	0
R29B8ED1E_B-187	PPNK1_BACSU	-10000	10000
R9DFD89F9_B-996	URK_BACSU	-10000	10000
R3BC0E0C_RL-304	GLNH_BACSU+GLNM_BACSU+GLNP_BACSU+GLNQ_BACSU	-10000	0
R82BAAAC9_RL-804	AMYC_BACSU+AMYD_BACSU+MSME_BACSU;YUFN_BACSU+YUFO_BACSU+YUFP_BACSU+YUFQ_BACSU;YURJ_BACSU+YURM_BACSU+YURN_BACSU+YURO_BACSU	-10000	0
RD7523EED_RL-1387	GCH1_BACSU;GCH4_BACSU	-10000	0
R50C20388_B-450	K1PF_BACSU;K6PF_BACSU	-10000	10000
RDA6D4F02_RL-1411	DPPB_BACSU+DPPC_BACSU+DPPD_BACSU+DPPE_BACSU	-10000	0
R2DD45EAF_RL-217	DPPB_BACSU+DPPC_BACSU+DPPD_BACSU+DPPE_BACSU	-10000	0
REE6E6A19_RL-1558	DPPB_BACSU+DPPC_BACSU+DPPD_BACSU+DPPE_BACSU	-10000	0
R4C39756A_B-421	MTNK_BACSU	-10000	10000
R6DADBDED_B-665	PPNK1_BACSU	-10000	10000
RCB67E16D_B-1313	URK_BACSU	-10000	10000
R9F90B4F7_B-1003	COAX_BACSU;COAA_BACSU	-10000	10000
R803985F1_RL-782	AMYC_BACSU+AMYD_BACSU+MSME_BACSU;YUFN_BACSU+YUFO_BACSU+YUFP_BACSU+YUFQ_BACSU;YURJ_BACSU+YURM_BACSU+YURN_BACSU+YURO_BACSU	-10000	0
R99047CAE_RL-958	UDPK_BACSU	-10000	0
RD2D01B10_RL-1359	OPUAA_BACSU+OPUAB_BACSU+OPUAC_BACSU	-10000	0
R6C9C2925_B-655	DCK_BACSU;DGK_BACSU	-10000	10000
R3F89D4B8_B-326	PPNK1_BACSU	-10000	10000
R68CABA69_B-624	URK_BACSU	-10000	10000
R99085C23_RL-959	AMYC_BACSU+AMYD_BACSU+MSME_BACSU;YUFN_BACSU+YUFO_BACSU+YUFP_BACSU+YUFQ_BACSU;YURJ_BACSU+YURM_BACSU+YURN_BACSU+YURO_BACSU	-10000	0
R3463F7EC_RL-259	AMYC_BACSU+AMYD_BACSU+MSME_BACSU;ARAN_BACSU+ARAP_BACSU+ARAQ_BACSU;YUFN_BACSU+YUFO_BACSU+YUFP_BACSU+YUFQ_BACSU;YURJ_BACSU+YURM_BACSU+YURN_BACSU+YURO_BACSU	-10000	0
R726C5D38_B-699	PYC_BACSU	-10000	10000
R47504FE3_B-388	URK_BACSU	-10000	10000
RF34E4623_RL-1588	NTPA_BACSU	-10000	0
RBECD7378_B-1224	CYSC1_BACSU;CYSC2_BACSU	-10000	10000
R364A07FC_B-271	QDOI_BACSU	-10000	10000
R857DEAFC_B-824	K6PF_BACSU	-10000	10000
R352119C8_B-264	YNGE_BACSU+ACCC2_BACSU+BLAP_BACSU	-10000	10000
RAA4BEEDC_RL-1086	PURE_BACSU+PURK_BACSU	-10000	0
R845A5338_RL-815	PPB3_BACSU	-10000	0
R2749CE5F_B-168	DCK_BACSU;DGK_BACSU	-10000	10000
R55F26F1A_RL-495	DPPB_BACSU+DPPC_BACSU+DPPD_BACSU+DPPE_BACSU	-10000	0
R997D7646_B-960		-10000	10000
RB8C600E_RL-1194	DPPB_BACSU+DPPC_BACSU+DPPD_BACSU+DPPE_BACSU	-10000	0
R932E3B52_B-923		-10000	10000
R1687FAEB_RL-41	DPPB_BACSU+DPPC_BACSU+DPPD_BACSU+DPPE_BACSU	-10000	0
R427B1B98_RL-348	YXEM_BACSU+YXEN_BACSU+YXEO_BACSU	-10000	0
R9DF6D36E_RL-995	SSUB_BACSU+SSUA_BACSU+SSUC_BACSU	-10000	0
RFCB7292D_B-1657	ACCC1_BACSU+BCCP_BACSU+BIRA_BACSU	-10000	10000
RA4E9A3_B-1046	URK_BACSU	-10000	10000
R5467D6DC_B-483	ALLB_BACSU	-10000	10000
R5E6C8BA6_B-556		-10000	10000
R3FB7A5C0_B-327	PPNK1_BACSU	-10000	10000
RA4ADDE73_LR-1043	ISPH_BACSU	0	10000
RC94E05B9_B-1299	AROE_BACSU	-10000	10000
R99DF53F9_RL-966	METN_BACSU+METP_BACSU+METQ_BACSU;YHCG_BACSU+YHCH_BACSU+YHCJ_BACSU;YTRB_BACSU+YTRE_BACSU+YTRF_BACSU	-10000	0
R1FEFE99C_RL-113	SSUB_BACSU+SSUA_BACSU+SSUC_BACSU	-10000	0
R7358338A_B-708	KDGK_BACSU	-10000	10000
R923AD9F1_LR-918	GLPK_BACSU	0	10000
RD9EB1F62_B-1405	GLPQ_BACSU;YHDW_BACSU;YQIK_BACSU	-10000	10000
RBBC1C40B_B-1208	GLPQ_BACSU;YHDW_BACSU;YQIK_BACSU	-10000	10000
R44C11010_B-371	TKRA_BACSU	-10000	10000
R42D0EFCB_B-353	GPDA_BACSU	-10000	10000
R9B70775E_LR-975	FABL_BACSU	0	10000
RE360609B_LR-1467	FABL_BACSU	0	10000
R472C9CFB_LR-384	FABL_BACSU	0	10000
RA3AA060D_LR-1037	FABL_BACSU	0	10000
R7BA5451F_LR-761	FABL_BACSU	0	10000
R1C603AE4_LR-87	FABL_BACSU	0	10000
RE37F2D4E_LR-1470	FABL_BACSU	0	10000
R6F201E98_LR-676	FABL_BACSU	0	10000
R694841FB_LR-630	FABL_BACSU	0	10000
R9268CF81_B-919	DAPB_BACSU	-10000	10000
R68B4652F_LR-623	FABL_BACSU	0	10000
R9D72C0B9_LR-990	FABL_BACSU	0	10000
R1287610F_LR-16	FABL_BACSU	0	10000
RC20AD404_LR-1247	FABL_BACSU	0	10000
R4E55E7D2_LR-433	FABL_BACSU	0	10000
RE553FE74_LR-1485	FABL_BACSU	0	10000
RB0458BCB_LR-1137	FABL_BACSU	0	10000
R3C1AB81D_LR-309	FABL_BACSU	0	10000
RA3ED7CA4_LR-1039	FABL_BACSU	0	10000
RA698384F_LR-1058	FABL_BACSU	0	10000
RFD287F73_B-1660	PANE_BACSU;YKPB_BACSU	-10000	10000
R9780841D_B-950	FABG_BACSU	-10000	10000
R2C5FF235_B-208	FABG_BACSU	-10000	10000
RD0B02EAC_B-1343	FABG_BACSU	-10000	10000
RDC617002_B-1423	FABG_BACSU	-10000	10000
R503E43D4_B-447	FABG_BACSU	-10000	10000
RFAA55588_B-1644	FABG_BACSU	-10000	10000
R7F34046E_B-779	FABG_BACSU	-10000	10000
RF36B37B8_B-1590	FABG_BACSU	-10000	10000
RF1E7D975_B-1579	FABG_BACSU	-10000	10000
R42C9880E_RL-352	SSUB_BACSU+SSUA_BACSU+SSUC_BACSU	-10000	0
R4963C5D0_RL-398	SSUB_BACSU+SSUA_BACSU+SSUC_BACSU	-10000	0
R726D0C0A_RL-700	SSUB_BACSU+SSUA_BACSU+SSUC_BACSU	-10000	0
R1BD8A58B_B-82	KPYK_BACSU	-10000	10000
RACD091B_RL-1115	UDPK_BACSU	-10000	0
R5B9B91A_RL-536	UDPK_BACSU	-10000	0
RD15647F6_RL-1348	UDPK_BACSU	-10000	0
RBDF2C2CD_RL-1221	UDPK_BACSU	-10000	0
R20B7EAA3_RL-121	UDPK_BACSU	-10000	0
R4C136F98_RL-419	UDPK_BACSU	-10000	0
RA6C72DA8_B-1060	URK_BACSU	-10000	10000
R4D742611_RL-427	DPPB_BACSU+DPPC_BACSU+DPPD_BACSU+DPPE_BACSU	-10000	0
R95FC03A7_RL-936	DPPB_BACSU+DPPC_BACSU+DPPD_BACSU+DPPE_BACSU	-10000	0
R887E06BD_RL-847	DPPB_BACSU+DPPC_BACSU+DPPD_BACSU+DPPE_BACSU	-10000	0
RA04BBC37_RL-1006	DPPB_BACSU+DPPC_BACSU+DPPD_BACSU+DPPE_BACSU	-10000	0
R25EDB311_RL-158	DPPB_BACSU+DPPC_BACSU+DPPD_BACSU+DPPE_BACSU	-10000	0
R9A333327_RL-968	DPPB_BACSU+DPPC_BACSU+DPPD_BACSU+DPPE_BACSU	-10000	0
R4419F4AA_RL-366	AMYC_BACSU+AMYD_BACSU+MSME_BACSU;YUFN_BACSU+YUFO_BACSU+YUFP_BACSU+YUFQ_BACSU;YURJ_BACSU+YURM_BACSU+YURN_BACSU+YURO_BACSU	-10000	0
R539384_RL-476	OPUCA_BACSU+OPUCB_BACSU+OPUCC_BACSU+OPUCD_BACSU	-10000	0
R23491995_B-136	ARAB_BACSU	-10000	10000
RFB71CE94_B-1651	GLGA_BACSU	-10000	10000
R973E9D4F_B-946	THIM_BACSU	-10000	10000
RAE8F1A73_RL-1123	OPUAA_BACSU+OPUAB_BACSU+OPUAC_BACSU	-10000	0
R5DF35FE1_B-551	PSTB1_BACSU+PSTB2_BACSU+PSTS_BACSU+YQGH_BACSU+YQGI_BACSU	-10000	10000
R14EBA0B3_B-33	TAGG_BACSU+TAGH_BACSU	-10000	10000
RD17E6E9_B-1352	TENA_BACSU	-10000	10000
R7B55D149_RL-759	UPPP_BACSU	-10000	0
R6CCE73D6_RL-657	BLAC_BACSU;YBBE_BACSU;YBXI_BACSU	-10000	0
RC97C90E1_B-1302	HMP_BACSU	-10000	10000
R54B924F7_B-484	NOSO_BACSU	-10000	10000
R25C9038E_B-156		-10000	10000
R6CDBBDE7_LR-658		0	10000
R5A97C7B7_B-529	AAT1_BACSU;AAT2_BACSU	-10000	10000
R98D4EF19_B-957		-10000	10000
R57BBA729_B-510	AAT1_BACSU;AAT2_BACSU;AAT3_BACSU	-10000	10000
R2F995547_B-230	MTNE_BACSU	-10000	10000
R12515662_B-14	OAT_BACSU	-10000	10000
RBCF0DD64_B-1217	AAT3_BACSU;HIS8_BACSU	-10000	10000
R59428730_B-518	BUK_BACSU	-10000	10000
RA6029F8E_RL-1055	YKGA_BACSU	-10000	0
RECFA0596_B-1547	FADB_BACSU;PKSI_BACSU	-10000	10000
RF4101EBB_B-1598	DEOC_BACSU	-10000	10000
RED241102_B-1549		-10000	10000
R8DCE470A_LR-892	NTPES_BACSU;YFNB_BACSU	0	10000
R4AE6E7AB_B-410		-10000	10000
RE906BE89_LR-1510	NTPES_BACSU;YFNB_BACSU	0	10000
R8B482A76_B-874		-10000	10000
RE8F58F5_LR-1509	NTPES_BACSU;YFNB_BACSU	0	10000
R7329CB84_B-705	YODR_BACSU+YODS_BACSU	-10000	10000
R705AAC5D_B-684	ACCA_BACSU+ACCD_BACSU	-10000	10000
R72045B55_LR-697	GLCD_BACSU+GLCF_BACSU	0	10000
R5A53F56C_B-526	GALE_BACSU;YTCB_BACSU	-10000	10000
RA12105_RL-1016	SPSE_BACSU	-10000	0
RC5858B43_B-1274		-10000	10000
RE69F7870_B-1493		-10000	10000
RB4FF37A1_RL-1166	PYRDB_BACSU+PYRK_BACSU	-10000	0
RC908D4C6_B-1297		-10000	10000
R6B7BC16_B-651	DEOD_BACSU;PUNA_BACSU	-10000	10000
R8AF28A29_LR-869		0	10000
R5A65F96F_B-528	KTHY_BACSU	-10000	10000
RBC6177F5_B-1212	ALKH_BACSU	-10000	10000
R624C55EA_RL-584	TAL_BACSU	-10000	0
RC2EE6799_B-1253	TRPA_BACSU+TRPB_BACSU	-10000	10000
RB0507495_B-1138	TRPA_BACSU+TRPB_BACSU	-10000	10000
RF21D6235_B-1581	ALF_BACSU	-10000	10000
REAC05C92_B-1525	IOLH_BACSU;TPIS_BACSU	-10000	10000
RE79178DF_B-1497	FOLD_BACSU	-10000	10000
R6A1F6B67_B-640	FABZ_BACSU	-10000	10000
R2B745A10_B-202	PT1_BACSU+PTHP_BACSU+PTV3B_BACSU	-10000	10000
RB54E9D3D_B-1168	PUCG_BACSU	-10000	10000
R6746D1B1_B-611	PT1_BACSU+PTHP_BACSU+PTV3B_BACSU	-10000	10000
RED04D35C_RL-1548	SPL_BACSU	-10000	0
RE365185B_B-1468	PTEA_BACSU+PTEB_BACSU+PTEC_BACSU;PTJA_BACSU+PTJB_BACSU+PTJC_BACSU;PTJA_BACSU+PTJB_BACSU+YWBA_BACSU	-10000	10000
RB70F3C83_B-1179	PUCG_BACSU	-10000	10000
RF85481FA_B-1629	ALKH_BACSU	-10000	10000
RBFFDC8D9_B-1235	PTMCB_BACSU+PT1_BACSU+PTHP_BACSU	-10000	10000
RBB75F8C7_B-1205	DEF1_BACSU;DEF2_BACSU	-10000	10000
RE0693C57_B-1447	FABZ_BACSU	-10000	10000
R86992B38_B-831	FABZ_BACSU	-10000	10000
R5660F446_B-498	THIL_BACSU	-10000	10000
R186592F2_B-57	FABZ_BACSU	-10000	10000
RC6B7722A_B-1284		-10000	10000
R85D9EFA4_LR-826	NTPES_BACSU;YFNB_BACSU	0	10000
R552B9837_LR-489	DEOD_BACSU;PUNA_BACSU	0	10000
R841AA44A_LR-813	NTPES_BACSU;YFNB_BACSU	0	10000
RDF2A6D23_B-1442	LYTD_BACSU	-10000	10000
R92AFA7A9_B-921	NAGA_BACSU	-10000	10000
RA0B9C5E6_RL-1010	CYSK_BACSU;CYSM_BACSU	-10000	0
RE11D7E70_B-1453	FAPD_BACSU;YHAA_BACSU;YODQ_BACSU	-10000	10000
R585B833_B-512		-10000	10000
RCD7EA8C6_B-1322		-10000	10000
R605570A6_B-568	YFLA_BACSU	-10000	10000
R18E8BAB6_B-64	YRBD_BACSU	-10000	10000
RCAFDBE47_B-1309	GLNT_BACSU	-10000	10000
R4372AE9C_B-360	GLTT_BACSU;TCYP_BACSU	-10000	10000
R28131C48_B-174	MAEN_BACSU;MLEN_BACSU	-10000	10000
R1611DB8A_B-37	BGLA_BACSU;LICH_BACSU	-10000	10000
RF7F4A351_B-1626	FABZ_BACSU	-10000	10000
R37405E0E_RL-281	yodU	-10000	0
RAA59B1A1_RL-1088	NTPES_BACSU;YFNB_BACSU	-10000	0
R5B659782_B-533	UDPK_BACSU	-10000	10000
REAFD9377_RL-1528	GUDD_BACSU	-10000	0
RF29C9AAB_LR-1583	PDP_BACSU	0	10000
R2CA2C0F9_LR-210	NTPES_BACSU;YFNB_BACSU	0	10000
RAFDEC4FB_RL-1131		-10000	0
RE6030202_LR-1489	NTPES_BACSU;YFNB_BACSU	0	10000
RA9C56CEF_LR-1083		0	10000
R80EBCC0B_B-787	FABZ_BACSU	-10000	10000
RD45E1649_B-1369	DEF1_BACSU;DEF2_BACSU	-10000	10000
R9D2315DF_B-984	YDHJ_BACSU;YWFO_BACSU	-10000	10000
R8ACC952E_B-866	BGAL1_BACSU;BGAL2_BACSU	-10000	10000
RB47F026F_B-1165	CWLK_BACSU	-10000	10000
R40D1D1F_B-338	HEM4_BACSU;NASF_BACSU	-10000	10000
RABA99FE7_B-1107	YFHM_BACSU	-10000	10000
R797FEAF7_LR-748	NTPES_BACSU;YFNB_BACSU	0	10000
R75222EED_LR-721	PHYT_BACSU	0	10000
RA1CE8A10_LR-1025	F16PC_BACSU;GLPX_BACSU	0	10000
R96A43781_LR-942	NTPES_BACSU;YFNB_BACSU	0	10000
R30BB8F90_B-241	GGT_BACSU;PEPT_BACSU;YQJE_BACSU	-10000	10000
RBA96F366_B-1201	O16G1_BACSU;O16G2_BACSU	-10000	10000
R8CBB9B30_B-884	FADB_BACSU;PKSI_BACSU	-10000	10000
RC4625E33_B-1270	FADB_BACSU;PKSI_BACSU	-10000	10000
R26A99FAC_B-164	GGT_BACSU	-10000	10000
RC794E782_B-1289	FADB_BACSU	-10000	10000
RA273BC1A_RL-1029	AROD_BACSU;AROQ_BACSU	-10000	0
RA945FE75_B-1077	FADB_BACSU;PKSI_BACSU	-10000	10000
RA80674D8_B-1068	FADB_BACSU;PKSI_BACSU	-10000	10000
R433748A3_B-357	HUTU_BACSU	-10000	10000
RF95D7DA3_B-1633	YFHM_BACSU	-10000	10000
R1C807A92_LR-89		0	10000
R975BEC99_B-948	FADB_BACSU;PKSI_BACSU	-10000	10000
R8DF552BC_B-894	BGLC_BACSU;BGLH_BACSU;GMUD_BACSU	-10000	10000
R21709727_LR-126	PPB3_BACSU;PPB4_BACSU	0	10000
R67BB47C9_B-614	FADB_BACSU;PKSI_BACSU	-10000	10000
RF6623F51_B-1614	FABZ_BACSU	-10000	10000
R3270FCC2_B-249	FABZ_BACSU	-10000	10000
RE1CAF2FC_B-1456	FABZ_BACSU	-10000	10000
RA9A2050D_B-1082	FABZ_BACSU	-10000	10000
RD0B099E_B-1344	FABZ_BACSU	-10000	10000
RDA02C35_B-1409	FABZ_BACSU	-10000	10000
R65C5CCAC_B-604	FABZ_BACSU	-10000	10000
RC2073A05_B-1246	FABZ_BACSU	-10000	10000
R3F10BFBE_B-323	FABZ_BACSU	-10000	10000
R79C39036_B-749	ACON_BACSU	-10000	10000
R99D6E588_RL-965		-10000	0
RD880C326_B-1395	FADB_BACSU;PKSI_BACSU	-10000	10000
RA28EF8C0_B-1030	TRPA_BACSU+TRPB_BACSU	-10000	10000
R5ED5F5DF_B-559	UDPK_BACSU	-10000	10000
RB1D8DB3B_LR-1147		0	10000
R7AB1673C_B-754	PGSA_BACSU	-10000	10000
RF68062AC_B-1616		-10000	10000
R27A5E88F_B-171	MURI1_BACSU	-10000	10000
RE7186160_LR-1494	AROG_BACSU;AROH_BACSU;YSZB_BACSU	0	10000
R369C3C00_B-274	AEEP_BACSU	-10000	10000
RDD61B21A_B-1429		-10000	10000
R81E464FC_B-795	GLMS_BACSU	-10000	10000
RD4FBBC9D_B-1375		-10000	10000
RC78F3BA2_B-1288	PUR5_BACSU	-10000	10000
RCACA05B3_LR-1308	ACDC_BACSU	0	10000
R2F04651A_B-227	GBSB_BACSU	-10000	10000
RBFD33C74_B-1231		-10000	10000
RE7D34D49_RL-1500	GLPD_BACSU	-10000	0
R40F21F7_B-341	UDPK_BACSU	-10000	10000
RE95E11BD_B-1513	ARGB_BACSU	-10000	10000
RF8AA21BE_B-1630	UDPK_BACSU	-10000	10000
RA43B8172_B-1041	UDPK_BACSU	-10000	10000
R1B9A4757_B-79	UDPK_BACSU	-10000	10000
RAAC195E1_B-1098	UDPK_BACSU	-10000	10000
R43F72F7A_B-365	UDPK_BACSU	-10000	10000
RF2ACFDCC_B-1584	UDPK_BACSU	-10000	10000
R8A7C04B7_B-864	GLGB_BACSU	-10000	10000
REDD7F69A_B-1555		-10000	10000
R2A002173_B-189		-10000	10000
RFEC8C7D9_B-1671	MANA1_BACSU;MANA2_BACSU;MANA3_BACSU	-10000	10000
R11E1BC33_B-12	HIS8_BACSU	-10000	10000
R26A76961_B-163	YWHB_BACSU	-10000	10000
RB892152F_B-1192	XYLA_BACSU	-10000	10000
R6801E1C8_B-617	DLYKI_BACSU	-10000	10000
REB232856_B-1529	GUTA_BACSU	-10000	10000
R3D824B9F_B-315		-10000	10000
RE61E8AA5_B-1491	MNAA_BACSU	-10000	10000
RE538678F_B-1482	GLMM_BACSU	-10000	10000
R6402AA6D_B-595	YTCB_BACSU	-10000	10000
RF3C84C40_B-1595	PGMB_BACSU	-10000	10000
RAF8F5ADC_B-1129	G6PI_BACSU	-10000	10000
R76FFCF22_LR-730	SPL_BACSU	0	10000
RAB854488_B-1106	PHSG_BACSU	-10000	10000
R2891BB43_B-177	CLS1_BACSU;CLSA_BACSU	-10000	10000
R593B0EA1_LR-517	CORA_BACSU;MGTE_BACSU;YFJQ_BACSU	0	10000
R5716393B_B-504		-10000	10000
R1D911E90_B-97		-10000	10000
REB91E0F3_B-1531	GLPT_BACSU	-10000	10000
R46C94026_B-381		-10000	10000
RE55D1EE3_LR-1486	CORA_BACSU;YFJQ_BACSU	0	10000
R690C1E27_B-627		-10000	10000
RD606E4C2_B-1383		-10000	10000
RDCCE9107_B-1425		-10000	10000
RD228FF50_B-1356		-10000	10000
RE1599536_B-1454	YFKC_BACSU;YKUT_BACSU	-10000	10000
R190AC776_RL-65	ARSB_BACSU;YDFA_BACSU;YWRK_BACSU	-10000	0
RB07933D3_B-1139	TUAD_BACSU;YTCA_BACSU;YWQF_BACSU	-10000	10000
REF2E7BE8_B-1562	QCRA_BACSU+QCRB_BACSU+QCRC_BACSU	-10000	10000
RC72D1C3F_B-1285	COX1_BACSU+COX2_BACSU+COX3_BACSU+COX4_BACSU	-10000	10000
R46328656_RL-377	BLTD_BACSU	-10000	0
RDD9E53E_LR-1431	RIBT_BACSU;RISA_BACSU	0	10000
R128355A8_LR-15	YFHA_BACSU+YFIY_BACSU+YFIZ_BACSU;YUSV_BACSU	0	10000
R8C29940F_B-882	HEMN_BACSU;HEMZ_BACSU	-10000	10000
R8266550A_B-800	YBBD_BACSU	-10000	10000
R7161AD66_B-689	CLS1_BACSU;CLSA_BACSU	-10000	10000
RBEF6EB74_LR-1226	DDL_BACSU	0	10000
RDA9A4C78_B-1414	DPPA_BACSU	-10000	10000
R39E1485B_B-293	NASF_BACSU;SUMT_BACSU	-10000	10000
RF14C38FC_RL-1574		-10000	0
RC3F85A29_RL-1263	YFMC_BACSU+YFMD_BACSU+YFME_BACSU+YFMF_BACSU	-10000	0
RD324BDDB_B-1361	ALDH1_BACSU	-10000	10000
R2350500D_RL-138	MTND_BACSU	-10000	0
RF4264E34_B-1599	BETB_BACSU	-10000	10000
RB3DFA702_B-1160	CTAA_BACSU	-10000	10000
R71FF2944_RL-696	PSS_BACSU	-10000	0
R23B87199_RL-142	YUND_BACSU	-10000	0
R34F1AC9E_RL-262	YUND_BACSU	-10000	0
RF16FCAFA_B-1576		-10000	10000
R2FD92936_RL-232	PUR7_BACSU	-10000	0
RA8ACE2A6_RL-1073	YUND_BACSU	-10000	0
R857D09A5_RL-823	YUND_BACSU	-10000	0
R78E921A2_LR-744	SODM_BACSU;SODF_BACSU;YOJM_BACSU	0	10000
R6ED00B89_B-673	ABF2_BACSU;ABFA_BACSU	-10000	10000
R1BD5CC72_RL-81	ACDB_BACSU	-10000	0
R2B254C1B_RL-199	ACDB_BACSU	-10000	0
R2BA47809_B-203	CLS1_BACSU;CLSA_BACSU	-10000	10000
R9ABD4_B-971	CLS1_BACSU;CLSA_BACSU	-10000	10000
R8E2C6ACB_B-896	CLS1_BACSU;CLSA_BACSU	-10000	10000
R8D822F91_B-887	CLS1_BACSU;CLSA_BACSU	-10000	10000
R19C21CF3_B-68	CLS1_BACSU;CLSA_BACSU	-10000	10000
RE760F135_B-1495	CLS1_BACSU;CLSA_BACSU	-10000	10000
R617FE923_B-575	CCA_BACSU+MNMA_BACSU+NUSA_BACSU+RNC_BACSU+RNPA_BACSU+RPOA_BACSU+RPOB_BACSU+RPOC_BACSU+RPOD_BACSU+TRMD_BACSU+TRML_BACSU+YHDL_BACSU+YYCF_BACSU+YYCG_BACSU	-10000	10000
R534B069A_RL-473	YVHJ_BACSU	-10000	0
R64EB8CD_RL-599	YVHJ_BACSU	-10000	0
RE7BEA41F_RL-1498	YVHJ_BACSU	-10000	0
R7C127A85_RL-764	YVHJ_BACSU	-10000	0
R73716613_RL-711	YVHJ_BACSU	-10000	0
R9CEBED8C_RL-982	YVHJ_BACSU	-10000	0
RBD00E8B1_RL-1218	YVHJ_BACSU	-10000	0
RE3418021_RL-1466	YVHJ_BACSU	-10000	0
RA1F16E35_RL-1026	YVHJ_BACSU	-10000	0
RF530FA41_B-1606	TAGE_BACSU	-10000	10000
RBA96C5EB_B-1200	TAGO_BACSU	-10000	10000
RE1FAA5BB_B-1459	TAGE_BACSU	-10000	10000
RC2A52206_B-1250	TAGO_BACSU	-10000	10000
R418CB883_B-344	TAGE_BACSU	-10000	10000
R9D400818_B-987	TAGO_BACSU	-10000	10000
RC3ACDB3A_B-1259	TAGE_BACSU	-10000	10000
R1F606BA1_B-108	TAGO_BACSU	-10000	10000
R34EC1D4F_B-261	TAGE_BACSU	-10000	10000
R17B39AF2_B-53	TAGO_BACSU	-10000	10000
RA109C36A_B-1015	TAGE_BACSU	-10000	10000
R7DC573F1_B-772	TAGO_BACSU	-10000	10000
RAFE26F73_B-1132	TAGE_BACSU	-10000	10000
RA8EA80C3_B-1075	TAGO_BACSU	-10000	10000
RF026C70A_B-1567	TAGE_BACSU	-10000	10000
R2CEA7791_B-211	TAGO_BACSU	-10000	10000
RBD5981F0_B-1220	TAGE_BACSU	-10000	10000
R9E06064D_B-997	TAGO_BACSU	-10000	10000
RD37279D6_B-1364	TAGF_BACSU	-10000	10000
R5D16D424_B-547	TAGF_BACSU	-10000	10000
R394C486F_B-288	TAGF_BACSU	-10000	10000
RB728E59D_B-1180	TAGF_BACSU	-10000	10000
RAAF5A8C1_B-1100	TAGF_BACSU	-10000	10000
RF66313F9_B-1615	TAGF_BACSU	-10000	10000
RCF950721_B-1337	TAGF_BACSU	-10000	10000
R72F9381F_B-704	TAGF_BACSU	-10000	10000
R691E1F36_B-628	TAGF_BACSU	-10000	10000
R186ADE47_B-58	YQEW_BACSU	-10000	10000
R8B735A24_B-876	DBH1_BACSU+DNAA_BACSU+DNAB_BACSU+DNAC_BACSU+DNAD_BACSU+DNAI_BACSU+DNLJ_BACSU+DPO3A_BACSU+DPO3B_BACSU+DPO3X_BACSU+DPO3_BACSU+GYRA_BACSU+GYRB_BACSU+HOLB_BACSU+LIGB_BACSU+PARC_BACSU+PARE_BACSU+PCRA_BACSU+PRIA_BACSU+PRIM_BACSU+SCPA_BACSU+SCPB_BACSU+SMC_BACSU+SSB1_BACSU+TOP1_BACSU+YDIO_BACSU+YQEN_BACSU;DBH1_BACSU+DNAA_BACSU+DNAB_BACSU+DNAC_BACSU+DNAD_BACSU+DNAI_BACSU+DNLJ_BACSU+DPO3A_BACSU+DPO3B_BACSU…	-10000	10000
R2E75CBCD_B-221	GGAA_BACSU;GGAB_BACSU	-10000	10000
R4799A1CC_B-389	DCUP_BACSU	-10000	10000
R36FC8FC5_B-278		-10000	10000
R8AADDBBC_RL-865	DLTA_BACSU+DLTB_BACSU+DLTC_BACSU+DLTD_BACSU	-10000	0
RABC0D0F7_B-1108	TUAA_BACSU+TUAB_BACSU+TUAC_BACSU+TUAE_BACSU+TUAF_BACSU+TUAG_BACSU+TUAH_BACSU	-10000	10000
R89F34865_B-857	TAGB_BACSU+TAGF_BACSU	-10000	10000
R3B56FC95_LR-301	O16G1_BACSU	0	10000
R585D4905_B-513	PPOX_BACSU	-10000	10000
R9057590C_RL-905	UPPS_BACSU	-10000	0
RC3DD8C80_B-1262		-10000	10000
R39E2D7A4_B-294		-10000	10000
R5EEA7D02_B-561		-10000	10000
RD1EDEFE4_B-1353		-10000	10000
R15DF7064_B-35		-10000	10000
R88D3F723_B-849		-10000	10000
R69EB6649_B-637		-10000	10000
RCA8470BB_B-1306		-10000	10000
R71773639_B-690		-10000	10000
R3279822F_B-250		-10000	10000
R3E15D408_B-319		-10000	10000
R354FD644_B-266		-10000	10000
R91834A13_B-910		-10000	10000
R3BC58D12_B-305		-10000	10000
RA1066942_B-1014		-10000	10000
RC8EB9D57_B-1296		-10000	10000
R4B1B024B_B-412		-10000	10000
R1B491561_B-77		-10000	10000
R507C1807_B-449		-10000	10000
R64816F5_B-597		-10000	10000
R7BB6BC6B_B-763		-10000	10000
RFD648C01_B-1664		-10000	10000
RA87FCEC4_B-1071		-10000	10000
R82521F85_B-799		-10000	10000
RFE6609A8_B-1668		-10000	10000
R327F2FC6_B-251		-10000	10000
R2DC4819E_B-216		-10000	10000
R7A3A33DF_B-751		-10000	10000
RD5ACADC4_B-1378		-10000	10000
R3B559469_B-300		-10000	10000
RDA701786_B-1412		-10000	10000
R204F4CA2_B-117		-10000	10000
R7A51C946_B-753		-10000	10000
RE985FDA3_B-1516		-10000	10000
RF699763C_B-1618		-10000	10000
RB55304CE_B-1169		-10000	10000
R45614239_B-374		-10000	10000
RC96712E3_B-1301		-10000	10000
R826AA131_B-803		-10000	10000
RE41375F5_B-1475		-10000	10000
R669A7661_B-608		-10000	10000
R5E4910EF_B-553		-10000	10000
RB8495459_B-1189		-10000	10000
R1B437C71_B-76		-10000	10000
RB5C0FB43_B-1172		-10000	10000
RC7F177E6_B-1290		-10000	10000
R81D59381_B-793		-10000	10000
REC3BD38A_B-1539		-10000	10000
R900FC5A7_B-904		-10000	10000
REC502913_B-1540		-10000	10000
RF0F06CAD_B-1573		-10000	10000
RF09B9634_B-1571		-10000	10000
R5280AB9_B-466		-10000	10000
RB8DC7EA3_B-1195		-10000	10000
RC085FEC1_B-1239		-10000	10000
R9316DACF_B-922		-10000	10000
R45D1381_B-375		-10000	10000
RD5D513E0_B-1380		-10000	10000
RFA1D4EB7_B-1636		-10000	10000
R77B549B2_B-733		-10000	10000
RB1AFD75_B-1146		-10000	10000
RC502448E_B-1272		-10000	10000
R2020016A_B-116		-10000	10000
RF382895C_B-1591		-10000	10000
RFBACA149_B-1652		-10000	10000
RE06BA74D_B-1448		-10000	10000
R6A437C11_B-642		-10000	10000
RAB5EAA2B_B-1104		-10000	10000
R4C83430_B-424		-10000	10000
RD76ABC06_B-1389		-10000	10000
RB5CCAD73_B-1173		-10000	10000
R54E92E9C_B-486		-10000	10000
R9E82AFD2_B-999		-10000	10000
R535D7CE8_B-474		-10000	10000
R736A2F82_B-709		-10000	10000
R8E026B42_B-895		-10000	10000
RAE4B65AD_B-1122		-10000	10000
R2A8F708E_B-196		-10000	10000
RFBFE290B_B-1654		-10000	10000
RA5C8CF2E_B-1053		-10000	10000
RA35ABAC_B-1035		-10000	10000
REEFDC248_B-1560		-10000	10000
R247CAC7E_B-150		-10000	10000
R78A55FA2_B-739		-10000	10000
R40E7D3E7_B-340		-10000	10000
R6D325FDD_B-661		-10000	10000
RA444409A_B-1042		-10000	10000
R20860849_B-119		-10000	10000
RBB92418_B-1207		-10000	10000
RB8030CA0_B-1187		-10000	10000
RA0AC35CA_B-1009		-10000	10000
RF63CDCCF_B-1613		-10000	10000
RB6199AB8_B-1176		-10000	10000
R4E71B6E2_B-435		-10000	10000
R975F8CBB_B-949		-10000	10000
R9DD33ED4_B-993		-10000	10000
R81676643_B-791		-10000	10000
R65DA4EC_B-606		-10000	10000
R51C8EC34_B-460		-10000	10000
R826A6402_B-802		-10000	10000
R5B8D4B5D_B-535		-10000	10000
R727CC2D2_B-701		-10000	10000
R25827093_B-154		-10000	10000
R9C5DFEBF_B-977		-10000	10000
RA98E9E9A_B-1081		-10000	10000
RFD32428C_B-1661		-10000	10000
R1B68F2C3_B-78		-10000	10000
RE47D2287_B-1477		-10000	10000
RB38390C6_B-1157		-10000	10000
R555722AC_B-491		-10000	10000
RBF9F4D09_B-1229		-10000	10000
R84828B8D_B-816		-10000	10000
R2B141596_B-198		-10000	10000
RAF482FE1_B-1127		-10000	10000
R1C454921_B-85		-10000	10000
RDEB1FA_B-1438		-10000	10000
R7C815D4E_B-765		-10000	10000
R850E0439_B-820		-10000	10000
R804555EB_B-783		-10000	10000
R1D998169_B-99		-10000	10000
R45578EEB_B-372		-10000	10000
R6F3BF241_B-677		-10000	10000
R1D618D27_B-96		-10000	10000
REB67C836_B-1530		-10000	10000
RA195B514_B-1019		-10000	10000
R91C16F7E_B-911		-10000	10000
R246505BE_B-148		-10000	10000
R8717521D_B-839		-10000	10000
R4E465F66_B-432		-10000	10000
R31B481D1_B-246		-10000	10000
R76D12D18_B-729		-10000	10000
RF9CCD87B_B-1635		-10000	10000
RA6637795_B-1057		-10000	10000
RC2452FE5_B-1248		-10000	10000
R46EFD352_B-382		-10000	10000
R58F7BDC6_B-516		-10000	10000
R7ADF0E7A_B-755		-10000	10000
R8EC94094_B-898		-10000	10000
R5444CFB0_B-481		-10000	10000
R734782B6_B-707		-10000	10000
R7AF423E9_B-756		-10000	10000
R3BA7DF1_B-302		-10000	10000
RC94E9E17_B-1300		-10000	10000
R9AA17715_B-970		-10000	10000
RC03ED637_B-1238		-10000	10000
R8554B8F6_B-821		-10000	10000
RDF021F76_B-1440		-10000	10000
RCA09740_B-1304		-10000	10000
R4E993300_B-436		-10000	10000
RE4EF7C44_B-1480		-10000	10000
R2701C9B5_B-166		-10000	10000
RBFFDB67C_B-1234		-10000	10000
R3FE63503_B-330		-10000	10000
R1442702B_B-30		-10000	10000
RE88B3199_B-1505		-10000	10000
RB36176CD_B-1156		-10000	10000
RA65CB13F_B-1056		-10000	10000
R790394B_B-745		-10000	10000
RB86510C5_B-1190		-10000	10000
R94074741_B-929		-10000	10000
RF5DFAE13_B-1610		-10000	10000
RA98E411A_B-1080		-10000	10000
R241AB01B_B-145		-10000	10000
RA7746F60_B-1065		-10000	10000
R71E1EE16_B-695		-10000	10000
RBE1B3F35_B-1222		-10000	10000
R21BAA724_B-127		-10000	10000
R4E01417E_B-431		-10000	10000
R5D8EB109_B-550		-10000	10000
RA7DC31A9_B-1067		-10000	10000
R5318D40C_B-470		-10000	10000
RD9F48EDF_B-1407		-10000	10000
RAB70F856_B-1105		-10000	10000
R33E77D06_B-254		-10000	10000
RAA978D7B_B-1093		-10000	10000
R7935054D_B-746		-10000	10000
RBFC8CFC_B-1230		-10000	10000
R77C89AD1_B-734		-10000	10000
RB766236D_B-1184		-10000	10000
RA7730D8F_B-1064		-10000	10000
R5F1B21D5_B-563		-10000	10000
R961206E5_B-937		-10000	10000
R681A3A9E_B-618		-10000	10000
R3FE488DF_B-329		-10000	10000
R1AD7B4FF_B-73		-10000	10000
RF793B134_B-1624		-10000	10000
R570E51C6_B-502		-10000	10000
RD6F7BF7B_B-1385		-10000	10000
RB3ADC2BB_B-1158		-10000	10000
R6A90B7C2_B-644		-10000	10000
RCF99D496_B-1339		-10000	10000
R39679DC9_B-289		-10000	10000
RE6178BA1_B-1490		-10000	10000
R98C86F14_B-956		-10000	10000
RDC488100_B-1422		-10000	10000
RB2214D0F_B-1151		-10000	10000
R4A881FA5_B-408		-10000	10000
R2AB6C85F_B-197		-10000	10000
R7EAE41AC_B-775		-10000	10000
R6BFC3A2D_B-653		-10000	10000
R55D14C1A_B-494		-10000	10000
RC85BFC84_B-1292		-10000	10000
RB172DF67_B-1145		-10000	10000
RC750EAF_B-1286		-10000	10000
RC61E8FE1_B-1279		-10000	10000
R2418CF66_B-144		-10000	10000
R1ED2F752_B-106		-10000	10000
RFFF774BD_B-1677		-10000	10000
R1CF22E06_B-92		-10000	10000
R7BB5C2FD_B-762		-10000	10000
R869EE9D4_B-832		-10000	10000
RAAAE22F1_B-1096		-10000	10000
R669063C7_B-607		-10000	10000
R91EC2CF4_B-914		-10000	10000
R625DC447_B-586		-10000	10000
RB3085D03_B-1154		-10000	10000
RBEE299C1_B-1225		-10000	10000
RF4AAACD5_B-1601		-10000	10000
R35B5C04C_B-268		-10000	10000
R3A9D1F56_B-296		-10000	10000
R820EBB7F_B-797		-10000	10000
R7B8A1023_B-760		-10000	10000
R6B3002E7_B-648		-10000	10000
R13BFC5DB_B-26		-10000	10000
RA9CA6092_B-1084		-10000	10000
R9D24240D_B-985		-10000	10000
RED80025D_B-1553		-10000	10000
R3C0E9F60_B-308		-10000	10000
R88BE451A_B-848		-10000	10000
R83B30D2C_RL-585	PT1_BACSU+PTHP_BACSU+PTSBC_BACSU;PT1_BACSU+PTHP_BACSU+PTXBC_BACSU	-999999	0
R7EA891D5_LR-560	SCRB_BACSU	0	999999
RB1D6FC7F_RL-828	ILVB_BACSU+ILVH_BACSU;ILVX_BACSU	-999999	0
RD78642BA_B-1021	ILVC_BACSU	-999999	999999
REA851DAC_RL-1125	SSUD_BACSU	-999999	0
RE9AF801E_RL-1119	SSUD_BACSU	-999999	0
RE27F96A3_LR-1079	ALDH3_BACSU;ALDH4_BACSU;ALDY_BACSU	0	999999
R7BF59C8F_LR-546	ALDH3_BACSU;ALDH4_BACSU;ALDY_BACSU	0	999999
R655E793C_LR-439	BIOB_BACSU	0	999999
R53E3F481_LR-340	YVGK_BACSU+YVGL_BACSU+YVGM_BACSU	0	999999
RC9938A4C_RL-951	ALDH3_BACSU;ALDH4_BACSU;ALDY_BACSU	-999999	0
R96E3F05E_B-691		-999999	999999
R6150E5BA_RL-417	SSUD_BACSU	-999999	0
R31637FDC_RL-188	SSUD_BACSU	-999999	0
RA4F4B239_RL-761	SSUD_BACSU	-999999	0
R212A49F1_RL-93	CYSH1_BACSU	-999999	0
R40A43EEC_B-256	CYSK_BACSU	-999999	999999
R224E6657_RL-102	CYSH1_BACSU	-999999	0
RD5DF96EB_B-1012	CYSI_BACSU;CYSJ_BACSU	-999999	999999
RC49AA482_B-930	ARGC_BACSU	-999999	999999
R13E232DF_B-20	PDP_BACSU	-999999	999999
R5A5D106D_B-381	DEOD_BACSU;PUNA_BACSU	-999999	999999
RFC97B382_B-1227	PDP_BACSU	-999999	999999
RC3E562F8_B-924	DEOB_BACSU	-999999	999999
RBBF1879C_RL-877		-999999	0
RA1B6FCB4_LR-746	YWCJ_BACSU	0	999999
R5641DB3D_RL-358	NARK_BACSU;YWCJ_BACSU	-999999	0
R2F5A941F_RL-174	NARG_BACSU+NARH_BACSU+NARJ_BACSU;NASB_BACSU+NASC_BACSU	-999999	0
R67C6108A_LR-453	NASD_BACSU+NASE_BACSU	0	999999
RAFE4CE48_LR-819	GUDP_BACSU	0	999999
R6B3AC4_RL-469	ALDH3_BACSU;ALDH4_BACSU;ALDY_BACSU	-999999	0
R25475DA9_B-119	LCFA_BACSU;LCFB_BACSU;YHFT_BACSU;YNGI_BACSU	-999999	999999
RBDA802C6_RL-888	FABD_BACSU+FABF_BACSU+FABG_BACSU+FABH2_BACSU+FABL_BACSU+FABZ_BACSU;FABD_BACSU+FABF_BACSU+FABG_BACSU+FABI_BACSU+YCSD_BACSU	-999999	0
R71B6C57E_RL-502	TDH_BACSU	-999999	0
RD2BFB6BF_LR-996	ISPG_BACSU	0	999999
R89ACA693_RL-620	MENA_BACSU	-999999	0
R9B4E9D01_RL-715	ALDH3_BACSU;ALDH4_BACSU;ALDY_BACSU	-999999	0
RA87CE4C8_B-780	FADN_BACSU;HBD_BACSU	-999999	999999
R11E04BE0_RL-7	DHSO_BACSU	-999999	0
RE3ABD960_RL-1086	DLDH1_BACSU+ODP2_BACSU+ODPA_BACSU+ODPB_BACSU	-999999	0
RB17155BC_RL-825	IOLA_BACSU	-999999	0
R38B7B02C_RL-219	BG10305+BG10306+BG10307+BG11725	-999999	0
RC1441998_B-906	BG10305+BG10306+BG10307+BG11725	-999999	999999
R29337EA3_RL-145	BG10305+BG10306+BG10307+BG11725	-999999	0
R5C34ED53_RL-389	IOLA_BACSU	-999999	0
R7C6CF665_RL-548	IOLA_BACSU	-999999	0
R4AB610A3_RL-301	DLDH1_BACSU+ODO1_BACSU+ODO2_BACSU	-999999	0
RF6B79438_RL-1195	FDHD_BACSU+FDHL_BACSU;FDHD_BACSU+YJGC_BACSU;FDHD_BACSU+YOAE_BACSU	-999999	0
RB558E64A_RL-845	PUCB_BACSU;XDHA_BACSU;XDHC_BACSU;XDHD_BACSU;XDHE_BACSU	-999999	0
RDBF54679_B-1051	LDH_BACSU	-999999	999999
RD47BD493_RL-1002	DHE2_BACSU;GUDB_BACSU	-999999	0
R12195BC6_B-8	BG11723	-999999	999999
R2BF9CFA8_RL-158	ALDH1_BACSU	-999999	0
R91E5581F_B-664	BG11723	-999999	999999
R14D45DA1_B-23	BG11723	-999999	999999
R46C2C51E_RL-282	LEU3_BACSU	-999999	0
R11275CD1_RL-2	PROD2_BACSU	-999999	0
R375429FC_RL-214	ALDH3_BACSU;ALDH4_BACSU;ALDY_BACSU	-999999	0
REF7B6AB4_RL-1153	PUCB_BACSU;XDHA_BACSU;XDHC_BACSU;XDHD_BACSU;XDHE_BACSU	-999999	0
RFEBA4046_RL-1239	ALDH3_BACSU;ALDH4_BACSU;ALDY_BACSU	-999999	0
R40AF03A7_RL-257	ALDH3_BACSU;ALDH4_BACSU;ALDY_BACSU	-999999	0
R69D1241A_RL-459	ALDH3_BACSU;ALDH4_BACSU;ALDY_BACSU	-999999	0
R98AF06CB_B-700	ACDA_BACSU;ACDB_BACSU;ACDC_BACSU;FADE_BACSU;YDBM_BACSU	-999999	999999
R2D1CAEBD_RL-161	ACOA_BACSU+ACOB_BACSU+ACOC_BACSU+DLDH3_BACSU;ACUA_BACSU+ACUB_BACSU+ACUC_BACSU	-999999	0
R2A308102_RL-151	G3P1_BACSU	-999999	0
REE257C1E_RL-1148	IMDH_BACSU	-999999	0
R6390CBE6_RL-430	YFJR_BACSU	-999999	0
R5E0D38AD_B-401	MDH_BACSU	-999999	999999
R596E4144_B-376	ACDA_BACSU;ACDB_BACSU	-999999	999999
R6B06506_B-467	ACDA_BACSU;ACDB_BACSU	-999999	999999
R254A3425_LR-120	ISPH_BACSU	0	999999
R4401ED9C_LR-270	ISPH_BACSU	0	999999
RFD5D2FFF_B-1232	ACDA_BACSU;ACDB_BACSU	-999999	999999
R2458B139_B-115	ACDA_BACSU;ACDB_BACSU	-999999	999999
R560EA94B_B-356	BDHA_BACSU	-999999	999999
RBD27A365_RL-887	IDH_BACSU	-999999	0
R350CA4_B-203	ACDA_BACSU;ACDB_BACSU	-999999	999999
R770A35EA_B-530	ACDA_BACSU;ACDB_BACSU	-999999	999999
R9EE17367_B-730	YJMD_BACSU	-999999	999999
R141B8A1B_RL-21	IOLA_BACSU	-999999	0
R44205F20_RL-271	ROCA2_BACSU	-999999	0
R2EDD3487_LR-169	KDUD_BACSU	0	999999
R30315785_RL-179	ROCA2_BACSU	-999999	0
R61CED47E_RL-423	DPAA_BACSU+DPAB_BACSU	-999999	0
R7B98A5EA_RL-544	DHG_BACSU	-999999	0
R523226EC_RL-334	FADN_BACSU	-999999	0
R89746093_LR-619	YJLD_BACSU;YUMB_BACSU;YUTJ_BACSU	0	999999
R928CFDA5_B-672	TTUC_BACSU	-999999	999999
R1F14B35E_B-83	TTUC_BACSU	-999999	999999
R91FE295F_RL-666	ALDH3_BACSU;ALDH4_BACSU;ALDY_BACSU	-999999	0
REB9D46FE_RL-1133	ALDH3_BACSU;ALDH4_BACSU;ALDY_BACSU	-999999	0
R1463504D_RL-22	ALDH3_BACSU;ALDH4_BACSU;ALDY_BACSU	-999999	0
RDA51DCF7_RL-1039	BETB_BACSU	-999999	0
R6C8B0ECE_RL-473	ALDH3_BACSU;ALDH4_BACSU;ALDY_BACSU	-999999	0
R8548EC3_RL-591	ALDH3_BACSU;ALDH4_BACSU;ALDY_BACSU	-999999	0
R22B9E219_RL-104	ALDH3_BACSU;ALDH4_BACSU;ALDY_BACSU	-999999	0
R330B6CF9_RL-193	ALDH3_BACSU;ALDH4_BACSU;ALDY_BACSU	-999999	0
RC67EFE6D_RL-935	ALDH3_BACSU;ALDH4_BACSU;ALDY_BACSU	-999999	0
R867B9ED8_RL-602	ALDH3_BACSU;ALDH4_BACSU;ALDY_BACSU	-999999	0
R27B1F039_RL-135	ALDH3_BACSU;ALDH4_BACSU;ALDY_BACSU	-999999	0
R9904D4AA_RL-703	ALDH3_BACSU;ALDH4_BACSU;ALDY_BACSU	-999999	0
R85BD7AE2_RL-596	SIRC_BACSU	-999999	0
RECA9361_RL-1140	ALDH3_BACSU;ALDH4_BACSU;ALDY_BACSU	-999999	0
R79919BB_RL-537	ALDH3_BACSU;ALDH4_BACSU;ALDY_BACSU	-999999	0
R8933CD01_RL-616	ALDH3_BACSU;ALDH4_BACSU;ALDY_BACSU	-999999	0
REAF1526B_RL-1129	ALDH3_BACSU;ALDH4_BACSU;ALDY_BACSU	-999999	0
RF8469AA5_RL-1201	ALDH3_BACSU;ALDH4_BACSU;ALDY_BACSU	-999999	0
R759833D5_RL-526	ALDH3_BACSU;ALDH4_BACSU;ALDY_BACSU	-999999	0
R7EF15733_RL-561	ALDH3_BACSU;ALDH4_BACSU;ALDY_BACSU	-999999	0
R2EE43E29_B-170		-999999	999999
RCE503832_LR-970	FEUA_BACSU+FEUB_BACSU+FEUC_BACSU	0	999999
RF76099E5_LR-1199	HEMH_BACSU	0	999999
RA52020E4_LR-763	SIRB_BACSU	0	999999
R2FED05A7_LR-176	THIE_BACSU	0	999999
R81D753DC_RL-574	THID_BACSU	-999999	0
R945DA70A_B-679		-999999	999999
RC409E6B2_B-925	HPRT_BACSU	-999999	999999
RA22B3905_LR-750	NTPES_BACSU	0	999999
R4A167AA5_RL-294	METC_BACSU	-999999	0
RA76CB652_RL-775		-999999	0
RAC0D11E2_RL-803	METI_BACSU	-999999	0
R3F5AA716_LR-244	METE_BACSU	0	999999
R1906FBC8_LR-47	MCCA_BACSU	0	999999
R6F8DFDA3_RL-495	ILVB_BACSU+ILVH_BACSU;ILVX_BACSU	-999999	0
R3B5AB175_LR-227	ALDC_BACSU	0	999999
R82ECFEDC_LR-580	ADPP_BACSU	0	999999
R6F69E75D_LR-493	OPUCA_BACSU+OPUCB_BACSU+OPUCC_BACSU+OPUCD_BACSU	0	999999
R736E5B86_RL-515	BIKB_BACSU	-999999	0
R27712032_LR-133	OPUE_BACSU;YCGO_BACSU;YODF_BACSU;YTNA_BACSU	0	999999
R504918B7_RL-322	P5CR1_BACSU;P5CR2_BACSU;P5CR3_BACSU	-999999	0
RDEFB0753_LR-1065		0	999999
RA71F660C_LR-773	AMHX_BACSU	0	999999
R1EC204FE_B-82	COAA_BACSU	-999999	999999
RB630AADB_RL-851	HPPK_BACSU	-999999	0
R173C6447_LR-36	DHPS_BACSU	0	999999
R870CDBC7_RL-604	ISPF_BACSU	-999999	0
RFF5F1C5A_B-1243	ABF2_BACSU	-999999	999999
R788748E2_RL-534	RIBD_BACSU	-999999	0
R4938DB0B_RL-289	SPEB_BACSU	-999999	0
RF3232FC8_B-1170		-999999	999999
R91D86730_RL-663	ARGI_BACSU	-999999	0
R231CFDAF_LR-106	SPEE_BACSU	0	999999
R893C561F_B-617	RIBC_BACSU	-999999	999999
R610CD7EB_LR-416	NFRA1_BACSU	0	999999
R746E607B_RL-522	RIBC_BACSU;RIBR_BACSU	-999999	0
RDF7E591C_LR-1068		0	999999
RDD4908C2_RL-1059	CDSA_BACSU	-999999	0
R5714A26_B-361	HPRT_BACSU	-999999	999999
R11895B3D_B-4	HIS1_BACSU	-999999	999999
R5CA28D78_RL-394		-999999	0
RB591354C_RL-846	MPRF_BACSU	-999999	0
R6A5D04EE_B-464	LCFA_BACSU;LCFB_BACSU;YHFT_BACSU;YNGI_BACSU	-999999	999999
R3662C7FC_RL-211	ACSA_BACSU	-999999	0
R73E23768_B-519	LCFA_BACSU;LCFB_BACSU;YHFT_BACSU;YNGI_BACSU	-999999	999999
R6037EAE3_B-413	LCFA_BACSU;LCFB_BACSU;YHFT_BACSU;YNGI_BACSU	-999999	999999
R62721191_RL-428	SYM_BACSU	-999999	0
R9B779842_B-716	LCFA_BACSU;LCFB_BACSU;YHFT_BACSU;YNGI_BACSU	-999999	999999
R8CD08AB3_RL-641	ACSA_BACSU	-999999	0
R9AAF9F86_RL-712	MENE_BACSU	-999999	0
RB9D38C7E_RL-869	SYE_BACSU	-999999	0
RD0A98555_B-983	LCFA_BACSU;LCFB_BACSU;YHFT_BACSU;YNGI_BACSU	-999999	999999
RDF0848C1_B-1067	LCFA_BACSU;LCFB_BACSU;YHFT_BACSU;YNGI_BACSU	-999999	999999
R2041214E_B-88	LCFA_BACSU;LCFB_BACSU;YHFT_BACSU;YNGI_BACSU	-999999	999999
R406470B2_B-255	LCFA_BACSU;LCFB_BACSU;YHFT_BACSU;YNGI_BACSU	-999999	999999
R133FB53A_B-15	LCFA_BACSU;LCFB_BACSU;YHFT_BACSU;YNGI_BACSU	-999999	999999
RF68C19EC_B-1192	LCFA_BACSU;LCFB_BACSU;YHFT_BACSU;YNGI_BACSU	-999999	999999
R4C4ACD09_B-307	LCFA_BACSU;LCFB_BACSU;YHFT_BACSU;YNGI_BACSU	-999999	999999
R563ECEEC_B-357	LCFA_BACSU;LCFB_BACSU;YHFT_BACSU;YNGI_BACSU	-999999	999999
R8E6A122D_B-648	LCFA_BACSU;LCFB_BACSU;YHFT_BACSU;YNGI_BACSU	-999999	999999
R83588FD6_RL-583	ISPD_BACSU	-999999	0
R3E84BFF_RL-241	DHBE_BACSU	-999999	0
RB74BCE1A_B-855	SAT1_BACSU	-999999	999999
R62A6333_RL-429	XPT_BACSU	-999999	0
RE97914BB_LR-1116	PPAC_BACSU	0	999999
R1C260C6A_B-64	PYRE_BACSU	-999999	999999
RFE1D8BC9_B-1236	GTAB_BACSU	-999999	999999
R6DA3E4E0_B-480	GLGC_BACSU;GLGD_BACSU	-999999	999999
RA0E6203_RL-739	TAGD_BACSU	-999999	0
RE3700A43_B-1085	KAD_BACSU	-999999	999999
RE96CC037_RL-1115	UPPP_BACSU	-999999	0
R87518585_RL-607	BG10214;COXX1_BACSU	-999999	0
RA3867035_RL-755		-999999	0
R5890B529_RL-373	RIBBA_BACSU	-999999	0
R80E79769_LR-571	ILVD_BACSU	0	999999
RBB8DB4B7_RL-874	AROA_BACSU	-999999	0
RB5D6709_LR-849	PYRG_BACSU	0	999999
R6685203D_LR-445		0	999999
RAA59AE89_RL-791	HUTG_BACSU	-999999	0
R99C25D8F_LR-709		0	999999
RE8984C2C_RL-1112	CWLA_BACSU+CWLC_BACSU+CWLD_BACSU+CWLH_BACSU+LYTC_BACSU	-999999	0
R5141F0EC_RL-326	MURG_BACSU	-999999	0
RF9B3E922_LR-1206		0	999999
RF3CC6334_RL-1177	NFRA1_BACSU;NFRA2_BACSU;YFKO_BACSU	-999999	0
RC9D3B43_RL-952	BLTD_BACSU	-999999	0
RBCDC2C62_LR-884	SPEE_BACSU	0	999999
R26F0C5C0_RL-126	PUR9_BACSU	-999999	0
R17F3A914_RL-40	AROK_BACSU	-999999	0
RC464C4C1_B-929		-999999	999999
R67D3D8EC_RL-454	GLXK_BACSU	-999999	0
R435A649E_B-266	GLMM_BACSU	-999999	999999
R2D3360AA_LR-163	METN_BACSU+METP_BACSU+METQ_BACSU;TCYJ_BACSU+TCYK_BACSU+TCYL_BACSU+TCYM_BACSU+TCYN_BACSU	0	999999
R365B2BE4_LR-210	IOLF_BACSU;IOLT_BACSU	0	999999
RBA1EB653_RL-870	PROB_BACSU;PROJ_BACSU	-999999	0
R42D477E8_LR-264	CITM_BACSU	0	999999
RBF84B5B3_B-898	PLSC_BACSU	-999999	999999
RA9E4CBC0_RL-788		-999999	0
R43732CB3_B-268	THL_BACSU	-999999	999999
RE84B7440_B-1111	GLMU_BACSU	-999999	999999
RF06E6E50_LR-1157	ACPS_BACSU	0	999999
R5F46211E_B-411	CYSE_BACSU	-999999	999999
RD9A71B34_B-1033	FADA_BACSU	-999999	999999
R23DD1E65_RL-112	MENB_BACSU	-999999	0
RF847B611_B-1202	FADA_BACSU	-999999	999999
RC85FD4B5_B-944	FADA_BACSU	-999999	999999
R6861B226_B-456	FADA_BACSU	-999999	999999
RBFDCF42D_B-900	FADA_BACSU	-999999	999999
R43D1C646_B-269	FADA_BACSU	-999999	999999
R8A69C2F0_B-625	FADA_BACSU	-999999	999999
R9C8B0865_B-719	META_BACSU	-999999	999999
RF10064F9_RL-1160	DAPH_BACSU	-999999	0
R2245C2D0_B-100	PTAS_BACSU	-999999	999999
R52296D76_RL-333		-999999	0
R9C795DB9_RL-718	RISA_BACSU+RISB_BACSU	-999999	0
R179EF8A4_LR-39	CITM_BACSU	0	999999
RF63486BA_LR-1190	CITM_BACSU	0	999999
RFC301250_LR-1226	CITM_BACSU	0	999999
RE64B6261_LR-1099	CITM_BACSU	0	999999
R5E244FD6_LR-402	CITM_BACSU	0	999999
R3CBEA851_B-236	CIMH_BACSU;YRAO_BACSU	-999999	999999
R21F3DFF8_RL-97	KHSE_BACSU	-999999	0
RB09CF762_LR-823	HUTM_BACSU;YBGF_BACSU	0	999999
R649C6B27_LR-435	BG10629	0	999999
R2B4398D2_LR-155	BG10629	0	999999
RD929FF9B_LR-1029	BG10629	0	999999
RBC34FA4D_B-880	HUTH_BACSU	-999999	999999
RA0CB7078_LR-738	PT1_BACSU+PTF3A_BACSU+PTHP_BACSU;PT1_BACSU+PTFA_BACSU+PTFB_BACSU+PTFC_BACSU+PTFD_BACSU+PTHP_BACSU	0	999999
RC2FE0522_RL-919	SCRB_BACSU	-999999	0
R8608EBF_LR-600	SCRK_BACSU;YDJE_BACSU	0	999999
R8AD9071D_RL-627	O16G1_BACSU	-999999	0
RE7E9B897_B-1108	XYLA_BACSU	-999999	999999
RE6ED2E76_RL-1102	ARGB_BACSU	-999999	0
R70ADAFAA_B-499	OTC_BACSU	-999999	999999
R2A242E9B_RL-150	HIS2_BACSU	-999999	0
RED7A67B2_RL-1145	PSD_BACSU	-999999	0
RE3198A0B_B-1082	GENE6PGD2_BACSU	-999999	999999
RDBAAC3E3_RL-1048	TTUC_BACSU	-999999	0
RA43CA1FF_B-758	IDH_BACSU	-999999	999999
R337C344F_RL-194	HIUH_BACSU;PUCL_BACSU	-999999	0
RF5D8FB16_RL-1187		-999999	0
RDCD79BCE_LR-1056	PUR8_BACSU+PURK_BACSU	0	999999
R231EDCB6_RL-107	KDGD_BACSU	-999999	0
R5C2F31DB_B-388		-999999	999999
R6DBD8E18_B-482	SPEH_BACSU	-999999	999999
R99B31807_RL-707	SPEA_BACSU	-999999	0
RABC253CB_RL-802	YDAP_BACSU	-999999	0
RC856C6A_RL-942	YAAO_BACSU	-999999	0
R29E5F92A_B-149		-999999	999999
R80B031E6_LR-569	HIS6_BACSU	0	999999
RE630D36D_B-1098	AZLC_BACSU+AZLD_BACSU;BRAB_BACSU;BRNQ_BACSU	-999999	999999
RFF11C5E6_LR-1241	BG10629	0	999999
R1C09F677_LR-62	BG10629	0	999999
R9B3156C4_LR-714	BG10629	0	999999
RD4EEA531_LR-1007	BG10629	0	999999
RD93E0B66_LR-1031		0	999999
R90F75219_LR-658	BG10629	0	999999
RD474B8B3_LR-1001	BG10629	0	999999
R18079BB7_LR-41	BG10629	0	999999
R8CC22DA8_LR-640	BG10629	0	999999
R2899BF30_LR-141		0	999999
R59F25312_LR-379	AGAL_BACSU	0	999999
RC3AC7DD_LR-921	PT1_BACSU+PTHP_BACSU+PTWCB_BACSU	0	999999
R982D637B_LR-699	GABP_BACSU	0	999999
R1D4F4F2_RL-71	HEM1_BACSU	-999999	0
R8B9B0F03_LR-635	GSAB_BACSU	0	999999
RD462190A_B-1000	HIS5_BACSU;HIS8_BACSU	-999999	999999
RF4F5126C_RL-1183	PABA_BACSU+PABB_BACSU	-999999	0
R95D9D061_RL-682	ARAB_BACSU	-999999	0
RD224EF31_B-991	YWLF_BACSU	-999999	999999
R551C5455_LR-347		0	999999
R3DEA5779_LR-238	ASPG1_BACSU	0	999999
RE7BA14CB_LR-1105	BG10629	0	999999
R6DCC6D5D_LR-483	SSUA_BACSU+SSUB_BACSU+SSUC_BACSU	0	999999
R49A140F5_LR-292	YODQ_BACSU	0	999999
R1D12A39_LR-69	FENR1_BACSU;FENR2_BACSU;TRXB_BACSU	0	999999
R7DD1E7A8_RL-556	MSRA_BACSU	-999999	0
R6D0219FA_RL-476	MSRB_BACSU	-999999	0
RCA1C4FB9_B-954		-999999	999999
R226BBBB1_RL-103	RELA_BACSU	-999999	0
RAF733053_RL-817	DCK_BACSU	-999999	0
R2C930A68_B-159	ECSB_BACSU	-999999	999999
RC16F2CB0_LR-907	NTPES_BACSU	0	999999
R6D92F1B0_RL-479	PPSA_BACSU	-999999	0
R1781A0_LR-37	MTNA_BACSU	0	999999
R91021E0A_B-659	BSAA_BACSU	-999999	999999
R3B902335_RL-228	PPNK1_BACSU	-999999	0
R47B0699A_B-287	NDK_BACSU	-999999	999999
RB465B165_RL-838	RIBD_BACSU	-999999	0
R7F0E3AF7_B-562	HIS5_BACSU;HIS8_BACSU	-999999	999999
R7544F249_LR-524	OPUCA_BACSU+OPUCB_BACSU+OPUCC_BACSU+OPUCD_BACSU	0	999999
RD082C506_RL-982	HMGCL_BACSU	-999999	0
R1BB04AE8_LR-57	K1PF_BACSU	0	999999
RB73F93B4_B-854	ALF_BACSU;IOLJ_BACSU	-999999	999999
R93634957_B-674	COPZ_BACSU	-999999	999999
RECD550D8_LR-1142	ALST_BACSU;GLNT_BACSU;YRBD_BACSU	0	999999
RDADB1F90_RL-1044	BGLH_BACSU	-999999	0
RE3562355_RL-1083	BGLH_BACSU	-999999	0
R51FD58E9_B-331	ALLP_BACSU;PYRP_BACSU	-999999	999999
R35C13EF7_B-209	TKT_BACSU	-999999	999999
R61FE1BCC_B-424	RBSK_BACSU	-999999	999999
RCE4073DF_LR-969	PDXS_BACSU+PDXT_BACSU	0	999999
RE7E0E79F_B-1107	DEOB_BACSU	-999999	999999
R8B252C8A_LR-631	PUCJ_BACSU;PUCK_BACSU	0	999999
R30A69BD5_RL-183	MCCB_BACSU	-999999	0
R8348ECA3_RL-582	MCCB_BACSU	-999999	0
R822C2259_RL-576	ADEC_BACSU	-999999	0
RCBE45683_RL-960	NADB_BACSU	-999999	0
RFA88E909_RL-1217	PNCA_BACSU	-999999	0
RFD334FED_RL-1229	CDD_BACSU	-999999	0
R119E66A1_B-5	TADA_BACSU	-999999	999999
R94CA22E3_RL-680	GAMA_BACSU	-999999	0
RF2E17644_RL-1168	COMEB_BACSU	-999999	0
R90B66DB3_RL-657	ASPA_BACSU	-999999	0
R8B05645C_LR-629	OPUCA_BACSU+OPUCB_BACSU+OPUCC_BACSU+OPUCD_BACSU	0	999999
RAC909E93_LR-805		0	999999
R179ACB72_LR-38		0	999999
RD51F1513_RL-1008	GLK_BACSU	-999999	0
RB76892E3_RL-857	PT1_BACSU+PTG3C_BACSU+PTHP_BACSU	-999999	0
RBDC5C1D0_RL-889	BGLA_BACSU;LICH_BACSU	-999999	0
REE56858C_RL-1149	BG11839	-999999	0
R966224A8_RL-687	TREC_BACSU	-999999	0
RE6A29C7F_RL-1100	BGLA_BACSU;LICH_BACSU	-999999	0
R2579B3B7_LR-121	G6PD_BACSU	0	999999
R6FFD7335_RL-497	BGLA_BACSU;LICH_BACSU	-999999	0
RF6A7C83D_B-1194	G6PI_BACSU	-999999	999999
R4028DED3_B-252	G6PI_BACSU	-999999	999999
RF9C3EA19_B-1208	GLMM_BACSU	-999999	999999
RE8370F12_B-1110		-999999	999999
R2FF6DBB2_RL-177	DXR_BACSU	-999999	0
R926E7B95_RL-671	ISPE_BACSU	-999999	0
REBC7E815_LR-1134	AMYC_BACSU+AMYD_BACSU+MSME_BACSU;CYCB_BACSU+GANP_BACSU+GANQ_BACSU;MDXE_BACSU+MDXF_BACSU+MDXG_BACSU	0	999999
RE7C70B41_LR-1106	BG11848+PT1_BACSU+PTHP_BACSU	0	999999
RBF4920A7_LR-896	O16G1_BACSU	0	999999
RC1977CF2_RL-909	O16G1_BACSU	-999999	0
RA09AAC47_LR-736	YVDK_BACSU	0	999999
R968F7401_RL-688	RHAB_BACSU	-999999	0
R11AB4F29_B-6		-999999	999999
RDBAEF005_B-1049		-999999	999999
R802C2BCE_RL-567	MURA1_BACSU;MURA2_BACSU	-999999	0
R8DE66411_LR-645		0	999999
R97CA8345_RL-695	MTNA_BACSU	-999999	0
R4A9C77E0_B-299	PRPD_BACSU	-999999	999999
R7F910ABA_LR-564	UBIE_BACSU	0	999999
RE4EE51F4_B-1092	MTBP_BACSU	-999999	999999
RCB2E3D7A_B-958	LEU3_BACSU+LEUD_BACSU	-999999	999999
RE4B00DB4_B-1091	LEU3_BACSU+LEUD_BACSU	-999999	999999
R6EF38510_LR-490	GABD_BACSU	0	999999
RB336ABC7_LR-832	OPUCA_BACSU+OPUCB_BACSU+OPUCC_BACSU+OPUCD_BACSU	0	999999
R44365F83_B-273	PBUX_BACSU	-999999	999999
RB5189393_B-842	DEOD_BACSU;PUNA_BACSU	-999999	999999
RE148D006_RL-1077	MLEN_BACSU	-999999	0
R38366E69_RL-217	UGTP_BACSU	-999999	0
RE4ADEE31_B-1090	BG10403	-999999	999999
R28BF4A7E_RL-142	KCY_BACSU;PYRH_BACSU	-999999	0
R18E3DBF0_RL-46	TAGA_BACSU+TAGB_BACSU+TAGF_BACSU+TAGG_BACSU+TAGH_BACSU+TAGO_BACSU	-999999	0
R1FB0F404_LR-86	GLCP_BACSU	0	999999
R6A225F9F_LR-462	PT1_BACSU+PTHP_BACSU+PTN3B_BACSU	0	999999
RCE2DA31D_LR-967	YITJ_BACSU	0	999999
RD838F4FB_LR-1025	BG11190;TYSY2_BACSU	0	999999
R740CEADC_LR-521	PANB_BACSU	0	999999
REBE3C8D4_RL-1135	XYLB_BACSU	-999999	0
RD9F94F0C_RL-1038	PCCB_BACSU;YNGE_BACSU	-999999	0
R6F7FCD79_RL-494	DAGK_BACSU	-999999	0
R54461FAC_LR-343	GABP_BACSU	0	999999
RA2F715F2_LR-754	SSUA_BACSU+SSUB_BACSU+SSUC_BACSU	0	999999
RD81C059D_LR-1024	MRAY_BACSU	0	999999
RCE1E3CA5_LR-966	EFEM_BACSU+EFEN_BACSU+EFEU_BACSU	0	999999
R473F109_RL-284	DHBB_BACSU	-999999	0
RECA7CEB0_B-1139		-999999	999999
R6E30D98B_B-485	NTPES_BACSU	-999999	999999
R8011D7F9_B-566	NTPES_BACSU	-999999	999999
R4F0C3985_LR-320	PT1_BACSU+PTHP_BACSU+PTTBC_BACSU	0	999999
R654C48AE_LR-438	AZLC_BACSU+AZLD_BACSU;BRAB_BACSU;BRNQ_BACSU	0	999999
RB966302D_LR-868	BG10629	0	999999
RF6B9C3D8_LR-1196	BG10629	0	999999
RAA2B89DF_B-789		-999999	999999
RB4540E4D_LR-837	NASA_BACSU	0	999999
RD4D84E74_LR-1005	YFLS_BACSU;YOAB_BACSU	0	999999
R80C33240_B-570	YXLA_BACSU	-999999	999999
R61A7CF0F_LR-421	PBUG_BACSU;PBUO_BACSU	0	999999
R447F3414_B-275		-999999	999999
RC82007C2_B-941		-999999	999999
RDB5F9062_B-1047		-999999	999999
RFF983DE3_B-1245	YXER_BACSU	-999999	999999
RA22179F4_LR-749		0	999999
R6E6A4469_LR-487	AZLC_BACSU+AZLD_BACSU;BRAB_BACSU;BRNQ_BACSU	0	999999
R162AFB01_LR-27		0	999999
R7E3CD9C3_B-557		-999999	999999
R32162FDE_LR-189	PBUG_BACSU;PBUO_BACSU	0	999999
RCEACFC46_B-972	DCTA_BACSU;YFLS_BACSU	-999999	999999
RA3E45654_B-757		-999999	999999
R71F152A5_B-504		-999999	999999
R224606F1_LR-101	MLEN_BACSU;MRPA_BACSU;MRPB_BACSU;MRPC_BACSU;MRPD_BACSU;MRPE_BACSU;MRPF_BACSU;MRPG_BACSU;NHAK_BACSU;YHAU_BACSU;YJBQ_BACSU	0	999999
R40CFDBFB_LR-258	NUPG_BACSU;YUTK_BACSU	0	999999
RE9E2BBFE_B-1120		-999999	999999
RC43FEC75_LR-927		0	999999
R582F374B_B-369		-999999	999999
RF74B924_B-1198		-999999	999999
R51FCA6A5_LR-330	ALST_BACSU;GLNT_BACSU;YRBD_BACSU	0	999999
RDA877866_LR-1042		0	999999
R8927C97_B-615	YXLA_BACSU	-999999	999999
R5D007655_LR-397	NUPG_BACSU;YUTK_BACSU	0	999999
R3DC06F3A_B-237		-999999	999999
R908E6468_B-656		-999999	999999
RB80811E9_B-860		-999999	999999
R625B4D9B_B-426	YRHG_BACSU	-999999	999999
R92118F8C_B-667	YXLA_BACSU	-999999	999999
R5CE0F8F2_LR-396	GLCP_BACSU	0	999999
R6500057A_LR-436	NUPG_BACSU;YUTK_BACSU	0	999999
RAEADFD54_B-809		-999999	999999
R5533691C_LR-349		0	999999
R99B1B88_LR-706	CZCD_BACSU	0	999999
RA88E1747_LR-781	ARAE_BACSU	0	999999
RCE6DE43B_LR-971	BG12795	0	999999
R8A669824_B-624		-999999	999999
RD9C41023_LR-1036		0	999999
REA63FB1D_LR-1123	SULP_BACSU;YBAR_BACSU;YVDB_BACSU	0	999999
R7295F67A_LR-510		0	999999
R36CF866A_LR-212		0	999999
R5BE7FD4_LR-386	YXLA_BACSU	0	999999
R28CE245A_LR-143	CITM_BACSU	0	999999
R840BBEFF_LR-588	GLPT_BACSU	0	999999
R60D7D3E8_LR-415		0	999999
R53A62A56_B-339	YXLA_BACSU	-999999	999999
R8655EB14_LR-601	EXUT_BACSU	0	999999
R4DF8133A_B-313		-999999	999999
RAA9668A9_LR-794		0	999999
R4642C92D_LR-280	NUPG_BACSU;YUTK_BACSU	0	999999
R8222BA65_B-575		-999999	999999
R15C6FAA8_B-25		-999999	999999
R6AA8265F_LR-466	GUDP_BACSU	0	999999
RAEC85517_LR-810	YXLA_BACSU	0	999999
R9E330251_B-727		-999999	999999
R6933049E_LR-457	CZCD_BACSU	0	999999
RCC30C545_LR-961	GLTP_BACSU;GLTT_BACSU	0	999999
R4F2DB5CD_LR-321	ARAE_BACSU	0	999999
R5CA58769_B-395	CITM_BACSU	-999999	999999
RBF124E57_LR-894	ARAE_BACSU	0	999999
R6B5FC127_LR-470		0	999999
R1C5965DA_B-65	DCTA_BACSU;YFLS_BACSU	-999999	999999
R8B0C95C_LR-630	BG12983	0	999999
RED89A205_LR-1146	MRPA_BACSU;MRPB_BACSU;MRPC_BACSU;MRPD_BACSU;MRPF_BACSU;MRPG_BACSU	0	999999
RECBDF86C_LR-1141	EXUT_BACSU	0	999999
R16358B2_B-28		-999999	999999
R2FFE8EE4_LR-178	CIMH_BACSU;DCTA_BACSU;YFLS_BACSU	0	999999
R1889FDC1_B-44	PIT_BACSU	-999999	999999
R5C862FCA_B-391		-999999	999999
RD6BB49B4_LR-1016	GABP_BACSU	0	999999
R3A873FFF_B-224		-999999	999999
RF9E1B975_LR-1211	OPUD_BACSU	0	999999
R9BBDFC93_B-717		-999999	999999
RBB45C763_LR-872	YWRA_BACSU;YWRB_BACSU	0	999999
R20A476A7_LR-90		0	999999
R8E752502_LR-649	GNTP_BACSU;YOJA_BACSU	0	999999
R7EA6C525_LR-559		0	999999
R83ED5B3_LR-586	GLTA_BACSU+GLTB_BACSU	0	999999
R3F17D755_B-242	NTPES_BACSU	-999999	999999
RB348E483_B-833	NTPES_BACSU	-999999	999999
R3CA208E0_B-235	NTPES_BACSU	-999999	999999
R6A7B179D_RL-465	GLPQ_BACSU	-999999	0
RD4E6B7F9_RL-1006	COABC_BACSU	-999999	0
R55DC4986_RL-355	AZOR1_BACSU	-999999	0
RDAACB128_B-1043	RBSK_BACSU	-999999	999999
RA1A091DF_RL-744	KITH_BACSU	-999999	0
R8D14DC36_LR-642		0	999999
R292C56F2_B-144	CYSK_BACSU	-999999	999999
R2E6FB2E3_RL-167	RBSA_BACSU+RBSB_BACSU+RBSC_BACSU+RBSD_BACSU	-999999	0
R3FBBF52_RL-247	KITH_BACSU	-999999	0
RD23C2F74_RL-993	METI_BACSU	-999999	0
RC66BD657_RL-934	METI_BACSU	-999999	0
R615530D8_RL-418	DCK_BACSU	-999999	0
RA120FF01_RL-741	CYSK_BACSU;METI_BACSU	-999999	0
R4424E58F_RL-272	SSUA_BACSU+SSUB_BACSU+SSUC_BACSU	-999999	0
RA1805785_RL-743	OPUAA_BACSU+OPUAB_BACSU+OPUAC_BACSU;OPUCA_BACSU+OPUCB_BACSU+OPUCC_BACSU+OPUCD_BACSU	-999999	0
RE017247E_B-1071	FADB_BACSU;YNGF_BACSU	-999999	999999
R3709AF08_LR-213	YXEI_BACSU	0	999999
RC8BC298A_RL-945	URK_BACSU	-999999	0
RFD5B1B42_RL-1231	PPNK1_BACSU	-999999	0
R3F42BDA9_RL-243	URK_BACSU	-999999	0
RE2D34257_RL-1081		-999999	0
R616F6E3B_RL-420	CAPA_BACSU	-999999	0
R7C79747E_RL-549	PSS_BACSU	-999999	0
R55CA7A11_RL-353	URK_BACSU	-999999	0
R27E2D0C_RL-136	URK_BACSU	-999999	0
R1224CCB7_B-9	GNTK_BACSU	-999999	999999
R3BABACC5_RL-230		-999999	0
R61C124F_RL-422		-999999	0
RCAB83328_RL-957	GAL1_BACSU	-999999	0
RAB573707_RL-799	THIC_BACSU	-999999	0
RFA351FD6_RL-1212	YESO_BACSU+YESP_BACSU+YESQ_BACSU	-999999	0
R29B8ED1E_RL-148	PPNK1_BACSU	-999999	0
R3BC0E0C_RL-231	GLNH_BACSU+GLNM_BACSU+GLNP_BACSU+GLNQ_BACSU;TCYA_BACSU+TCYB_BACSU+TCYC_BACSU	-999999	0
RD7523EED_RL-1019	GCH1_BACSU	-999999	0
R50C20388_LR-324	K6PF_BACSU	0	999999
R4C39756A_RL-306	MTNK_BACSU	-999999	0
R1BD00C68_RL-59	ACCA_BACSU+ACCC1_BACSU+ACCD_BACSU+BCCP_BACSU+BIRA_BACSU	-999999	0
R6DADBDED_RL-481	PPNK1_BACSU	-999999	0
R9F90B4F7_RL-732	COAA_BACSU	-999999	0
R6C9C2925_RL-474	DCK_BACSU	-999999	0
RF7E38329_B-1200	GS69_BACSU;IOLS_BACSU	-999999	999999
R3F89D4B8_RL-245	PPNK1_BACSU	-999999	0
RD257FDA6_B-994	GR_BACSU;YTBE_BACSU	-999999	999999
R3463F7EC_RL-200	ARAN_BACSU+ARAP_BACSU+ARAQ_BACSU	-999999	0
R726C5D38_RL-507	PYC_BACSU	-999999	0
R47504FE3_RL-285	URK_BACSU	-999999	0
RBECD7378_B-891	CYSC1_BACSU	-999999	999999
R357ED9FD_LR-207	MTND_BACSU	0	999999
RF32672E0_LR-1171	QDOI_BACSU	0	999999
R857DEAFC_RL-594	K6PF_BACSU	-999999	0
R2749CE5F_RL-130	DAGK_BACSU	-999999	0
R427B1B98_RL-263		-999999	0
R5467D6DC_RL-344	ALLB_BACSU	-999999	0
R3FB7A5C0_RL-246	PPNK1_BACSU	-999999	0
RC94E05B9_B-947	AROD_BACSU	-999999	999999
R99DF53F9_RL-710	METN_BACSU+METP_BACSU+METQ_BACSU;TCYJ_BACSU+TCYK_BACSU+TCYL_BACSU+TCYM_BACSU+TCYN_BACSU	-999999	0
R7358338A_RL-513	KDGK_BACSU	-999999	0
RE069E198_RL-1072	YTRB_BACSU+YTRC_BACSU+YTRC_BACSU+YTRE_BACSU+YTRF_BACSU	-999999	0
R9CEF0D8F_RL-720	YTRB_BACSU+YTRC_BACSU+YTRC_BACSU+YTRE_BACSU+YTRF_BACSU	-999999	0
R923AD9F1_RL-669	GLPK_BACSU	-999999	0
RD9EB1F62_RL-1037	GLPQ_BACSU	-999999	0
RBBC1C40B_RL-876	GLPQ_BACSU	-999999	0
RD2DB079F_B-997	ADHA_BACSU;ADHB_BACSU	-999999	999999
R9268CF81_LR-670	DAPB_BACSU	0	999999
RFD287F73_LR-1228	PANE_BACSU	0	999999
R233D39F6_B-108	GS69_BACSU;IOLS_BACSU	-999999	999999
RD05C0436_RL-981	ARTM_BACSU+ARTP_BACSU+ARTQ_BACSU	-999999	0
R4963C5D0_RL-291	SSUA_BACSU+SSUB_BACSU+SSUC_BACSU	-999999	0
R9D7FD0B4_RL-725	SSUA_BACSU+SSUB_BACSU+SSUC_BACSU	-999999	0
R726D0C0A_RL-508	SSUA_BACSU+SSUB_BACSU+SSUC_BACSU	-999999	0
R1BD8A58B_LR-61	KPYK_BACSU	0	999999
RB0F95BA6_RL-824	THID_BACSU	-999999	0
R5C273110_RL-387	UDPK_BACSU	-999999	0
RA6C72DA8_RL-768	URK_BACSU	-999999	0
RD0374118_RL-980	YVCA_BACSU+YVCB_BACSU+YVRC_BACSU	-999999	0
RBF7D97D9_RL-897	ADCA_BACSU+ADCB_BACSU+ADCC_BACSU	-999999	0
R23491995_RL-109	ARAB_BACSU	-999999	0
REA50B6E9_RL-1122	GLGA_BACSU	-999999	0
R973E9D4F_RL-692	THIM_BACSU	-999999	0
RD10C4956_RL-985	BG10629	-999999	0
RF3007A66_RL-1169	DPPB_BACSU+DPPC_BACSU+DPPD_BACSU+DPPE_BACSU	-999999	0
R315D5DDD_RL-187	BG10629	-999999	0
R2D6940CC_RL-164	DPPB_BACSU+DPPC_BACSU+DPPD_BACSU+DPPE_BACSU	-999999	0
RC39DE6FE_RL-920	DPPB_BACSU+DPPC_BACSU+DPPD_BACSU+DPPE_BACSU	-999999	0
R73A0A080_RL-517	DPPB_BACSU+DPPC_BACSU+DPPD_BACSU+DPPE_BACSU	-999999	0
R7AC04A45_RL-540	BG10629	-999999	0
R34A60BF4_RL-202	DPPB_BACSU+DPPC_BACSU+DPPD_BACSU+DPPE_BACSU	-999999	0
RCC96081E_RL-963	DPPB_BACSU+DPPC_BACSU+DPPD_BACSU+DPPE_BACSU	-999999	0
R6E4DE202_RL-486	BG10629	-999999	0
RCEFA8BF7_RL-974	DPPB_BACSU+DPPC_BACSU+DPPD_BACSU+DPPE_BACSU	-999999	0
R1DA2D088_RL-76	BG10629	-999999	0
RF2862E28_RL-1166	BG10629	-999999	0
R8DFF42C_RL-646	BG10629	-999999	0
R7E4DCDB_RL-558	BG10629	-999999	0
RCFBE7328_RL-978	BG10629	-999999	0
R6D38B9A_RL-478	OPUAA_BACSU+OPUAB_BACSU+OPUAC_BACSU;OPUCA_BACSU+OPUCB_BACSU+OPUCC_BACSU+OPUCD_BACSU	-999999	0
R38361B3F_RL-216	BG10629	-999999	0
R75C397BE_RL-528		-999999	0
RF9CA25DF_RL-1209	SSUA_BACSU+SSUB_BACSU+SSUC_BACSU	-999999	0
R4BA6DE12_RL-304	FHUB_BACSU+FHUC_BACSU+FHUD_BACSU+FHUG_BACSU;YCLN_BACSU+YCLO_BACSU+YCLP_BACSU+YCLQ_BACSU;YFMC_BACSU+YFMD_BACSU+YFME_BACSU+YFMF_BACSU	-999999	0
RB9305BEF_RL-867	FHUB_BACSU+FHUC_BACSU+FHUG_BACSU+YXEB_BACSU	-999999	0
RBF87C66B_RL-899	DPPB_BACSU+DPPC_BACSU+DPPD_BACSU+DPPE_BACSU	-999999	0
R1D7B26F5_RL-73	DPPB_BACSU+DPPC_BACSU+DPPD_BACSU+DPPE_BACSU	-999999	0
RFF2299FB_RL-1242	BG10629	-999999	0
R27545C1B_RL-131	BG10629	-999999	0
RC0D6482E_RL-904	DPPB_BACSU+DPPC_BACSU+DPPD_BACSU+DPPE_BACSU	-999999	0
RE42F854A_RL-1088	DPPB_BACSU+DPPC_BACSU+DPPD_BACSU+DPPE_BACSU	-999999	0
R4036C6D6_RL-254	BG10629	-999999	0
R170A1926_RL-35	DPPB_BACSU+DPPC_BACSU+DPPD_BACSU+DPPE_BACSU	-999999	0
RAF123876_RL-813	BG10629	-999999	0
R34030B48_RL-196	DPPB_BACSU+DPPC_BACSU+DPPD_BACSU+DPPE_BACSU	-999999	0
[truncated: 666 more rows]
