# Supplementary material for: Efficient Reconstruction of Predictive Consensus Metabolic Network Models
Source: PLoS Comput Biol. 2016 Aug 26;12(8):e1005085. doi: 10.1371/journal.pcbi.1005085 (PMC5001716; doi:10.1371/journal.pcbi.1005085)
Supplement: S1 Dataset — This file contains the original models, the input models, the BCMs, and the RCMs for COMMGEN as well as an overview of the changes made between original and input models. (ZIP) [file pcbi.1005085.s001.zip › S4-Models/BCM/Mtuberculosis/BCM_GSMN_TB_in_vivo_COMMGEN/reactions.tsv]

R158-763	0.001 COBIII@MNXC3 + 1 RMMALONYLCOA@MNXC3 --> 1 SUCCOA@MNXC3	RE04AF4D4_LR	Rv1492+Rv1493		MNXC3			0	100000			0	0
R159-31	0.001 COBIII@MNXC3 + 1 SUCCOA@MNXC3 --> 1 RMMALONYLCOA@MNXC3	R1671982E_LR	Rv1492+Rv1493		MNXC3			0	100000			0	0
R923-381	0.001 MBTSEC@MNXC3 + 0.001 MBTWALL@MNXC3 + 1 MNXM3@MNXC3 --> 1 MNXM7@MNXC3 + 1 PI@MNXC3	R759FA255_LR			MNXC3			0	1			0	0
R243-146	0.002 COB@MNXC3 + 1 HCYS@MNXC3 + 1 MTHF@MNXC3 --> 0.001 COBII@MNXC3 + 1 MNXM61@MNXC3 + 1 MNXM79@MNXC3	R3432B5DE_LR	Rv2124c		MNXC3			0	100000			0	0
R244-217	0.002 COB@MNXC3 + 1 MNXM61@MNXC3 + 1 MNXM79@MNXC3 --> 0.001 COBII@MNXC3 + 1 HCYS@MNXC3 + 1 MTHF@MNXC3	R482C6837_LR	Rv2124c		MNXC3			0	100000			0	0
MAPC-347	0.008 ARABINOGALACTANPEPTIDOGLYCAN@MNXC3 + 0.238 TREHALOSEMONOMYCOLATE@MNXC3 --> 1 MAPC@MNXC3 + 0.238 TRE@MNXC3	R6ADB0982_LR	Rv0129c+Rv1886c+Rv3804c		MNXC3			0	100000			0	0
R928-284	0.05 ALA@MNXC3 + 0.05 ASP@MNXC3 + 0.05 GLU@MNXC3 + 0.05 MNXM114@MNXC3 + 0.05 MNXM134@MNXC3 + 0.05 MNXM140@MNXC3 + 0.05 MNXM142@MNXC3 + 0.05 MNXM147@MNXC3 + 0.05 MNXM199@MNXC3 + 0.05 MNXM231@MNXC3 + 0.05 MNXM29@MNXC3 + 0.05 MNXM37@MNXC3 + 0.05 MNXM53@MNXC3 + 0.05 MNXM55@MNXC3 + 0.05 MNXM61@MNXC3 + 0.05 MNXM70@MNXC3 + 0.05 MNXM76@MNXC3 + 0.05 MNXM78@MNXC3 + 0.05 MNXM94@MNXC3 + 0.05 MNXM97@MNXC3 <--…	R597B47D_RL			MNXC3			-1	0			0	0
R637-108	0.05 CISKETOMEROACYLACP@MNXC3 + 0.05 CISMETHOXYMEROACYLACP@MNXC3 + 0.8 CYCLOPROPYLMEROACYLACP@MNXC3 + 1 MNXM3@MNXC3 + 0.05 TRANSKETOMEROACYLACP@MNXC3 + 0.05 TRANSMETHOXYMEROACYLACP@MNXC3 --> 1 MEROACYLAMP@MNXC3 + 1 MNXM925@MNXC3 + 1 PI@MNXC3	R2910C2A7_LR	Rv3801c		MNXC3			0	100000			0	0
PIMS-602	0.082 AC2PIM1@MNXC3 + 0.082 AC2PIM2@MNXC3 + 0.082 AC3PIM5@MNXC3 + 0.082 AC4PIM6@MNXC3 + 0.082 AC4PIM7@MNXC3 --> 1 PIMS@MNXC3	RB088D77B_LR			MNXC3			0	100000			0	0
SM_MOL-667	0.163 COA@MNXC3 + 0.001 FE2@MNXC3 + 0.001 FE3@MNXC3 + 0.001 FERI@MNXC3 + 0.001 FERO@MNXC3 + 0.01 HEMEFE2@MNXC3 + 0.01 HEMEFE3@MNXC3 + 0.012 LIPO@MNXC3 + 0.163 MAS@MNXC3 + 0.012 MBTHOLO@MNXC3 + 0.146 MK@MNXC3 + 0.274 MNXM119@MNXC3 + 0.168 MNXM5@MNXC3 + 0.188 MNXM8@MNXC3 + 0.012 MNXM925@MNXC3 + 0.159 MNXM96415@MNXC3 + 0.01 MTR1P@MNXC3 + 0.01 SPRMD@MNXC3 --> 0.433 MNXM1@MNXC3 + 1 SMALLMOLECULES@MNXC3	RC1209ACF_LR			MNXC3			0	100000			0	0
LM-568	0.2 AC3PIM2@MNXC3 + 3.6 PPM@MNXC3 --> 3.6 DPP@MNXC3 + 1 LM@MNXC3	RA754F07_LR			MNXC3			0	100000			0	0
PGL-111	0.259 DTDP@MNXC3 + 0.259 GDPFUC@MNXC3 + 0.259 MYCOSIDE@MNXC3 + 0.778 SAM@MNXC3 --> 1 PGLTB@MNXC3 + 0.778 SAH@MNXC3	R29C0C568_LR	Rv2957		MNXC3			0	100000			0	0
TMM-467	0.48 MNXM3@MNXC3 + 0.48 TREHALOSEMONOMYCOLATECY@MNXC3 --> 0.48 MNXM7@MNXC3 + 0.48 PI@MNXC3 + 1 TREHALOSEMONOMYCOLATE@MNXC3	R8BCCEF8F_LR	Rv0194;Rv1272c+Rv1273c;Rv1348+Rv1349;Rv1686c+Rv1687c;Rv1747;Rv1819c		MNXC3			0	100000			0	0
TDM-668	0.522 TRE@MNXC3 + 1 TREHALOSEDIMYCOLATE@MNXC3 <-- 0.522 TREHALOSEMONOMYCOLATECY@MNXC3	RC1921D45_RL	Rv0129c+Rv1886c+Rv3804c		MNXC3			-100000	0			0	0
CL-209	0.647 CDPDG@MNXC3 + 0.647 PG@MNXC3 --> 1 CL@MNXC3 + 0.647 MNXM31@MNXC3	R46FCD81C_LR	Rv1822		MNXC3			0	100000			0	0
RD003DAD7_RL-707	0.65 COA@MNXC3 + 1 SL@MNXC3 <-- 0.325 HYDROXYPHTHIOCERANOYLCOA@MNXC3 + 0.325 PTHIOCERANOYLCOA@MNXC3 + 0.325 SL1278WALL@MNXC3				MNXC3			-100000	0			0	0
R594-603	1 A160GL3P@MNXC3 + 1 MNXM925@MNXC3 <-- 1 GL3P@MNXC3 + 1 HEXADECANOYLACP@MNXC3	RB0A57E23_RL	Rv2482c		MNXC3			-100000	0			0	0
R595-348	1 A160GL3P@MNXC3 + 1 TUBERCULOSTEROYLACP@MNXC3 --> 1 MNXM925@MNXC3 + 1 PATBA@MNXC3	R6B31BAF_LR	Rv2182c;Rv2483c		MNXC3			0	100000			0	0
R383-66	1 A6RP5P2@MNXC3 + 1 MNXM5@MNXC3 <-- 1 A6RP5P@MNXC3 + 1 MNXM6@MNXC3	R20E69F2D_RL	Rv1409;Rv2671		MNXC3			-100000	0			0	0
R384-611	1 A6RP5P2@MNXC3 --> 1 A6RP@MNXC3 + 1 PI@MNXC3	RB15C4E3E_LR			MNXC3			0	100000			0	0
R382-429	1 A6RP5P@MNXC3 + 1 NH3@MNXC3 <-- 1 D6RP5P@MNXC3	R8093550_RL	Rv1409;Rv2671		MNXC3			-100000	0			0	0
R386-11	1 A6RP@MNXC3 + 1 DB4P@MNXC3 --> 1 D8RL@MNXC3 + 1 PI@MNXC3	R11B3F62F_LR	Rv1416		MNXC3			0	100000			0	0
R387-457	1 A6RP@MNXC3 + 1 RIBFLAV@MNXC3 <-- 2 D8RL@MNXC3	R89483FA7_RL	Rv1412		MNXC3			-100000	0			0	0
R166-749	1 AACCOA@MNXC3 + 1 MNXM11@MNXC3 + 1 MNXM14@MNXC3 <-- 1 ACTAC@MNXC3 + 1 COA@MNXC3 + 1 MNXM3@MNXC3	RDAF83FD4_RL			MNXC3			-100000	0			0	0
R167-483	1 AACCOA@MNXC3 + 1 SUCC@MNXC3 <==> 1 ACTAC@MNXC3 + 1 SUCCOA@MNXC3	R90B4D9DB_B	Rv2503c+Rv2504c		MNXC3			-100000	100000			0	0
R216-397	1 ABUT@MNXC3 + 1 CO2@MNXC3 <-- 1 PYR@MNXC3 + 1 OBUT@MNXC3	R79B126CD_RL	Rv1820;Rv3002c+Rv3470c;Rv3003c;Rv3509c		MNXC3			-100000	0			0	0
R217-402	1 ABUT@MNXC3 + 1 MNXM6@MNXC3 --> 1 DIHYDROXYMETHYLPENTANOATE@MNXC3 + 1 MNXM5@MNXC3	R7A34F560_LR	Rv3001c		MNXC3			0	100000			0	0
R602-36	1 AC1PIM1@MNXC3 + 1 GDPMAN@MNXC3 --> 1 AC1PIM2@MNXC3 + 1 MNXM30@MNXC3	R17B9A056_LR	Rv0557		MNXC3			0	100000			0	0
R599-324	1 AC1PIM1@MNXC3 + 1 HEXADECANOYLACP@MNXC3 <==> 1 AC2PIM1@MNXC3 + 1 MNXM925@MNXC3	R6606542A_B	Rv2611c		MNXC3			-100000	100000			0	0
R598-589	1 AC1PIM1@MNXC3 + 1 MNXM30@MNXC3 <-- 1 GDPMAN@MNXC3 + 1 PITBA@MNXC3	RAE0B3B53_RL	Rv2610c		MNXC3			-100000	0			0	0
R606-5	1 AC1PIM2@MNXC3 + 1 GDPMAN@MNXC3 --> 1 AC1PIM3@MNXC3 + 1 MNXM30@MNXC3	R10CB1230_LR			MNXC3			0	100000			0	0
R603-484	1 AC1PIM2@MNXC3 + 1 HEXADECANOYLACP@MNXC3 <==> 1 AC2PIM2@MNXC3 + 1 MNXM925@MNXC3	R90CE002A_B	Rv2611c		MNXC3			-100000	100000			0	0
R607-670	1 AC1PIM3@MNXC3 + 1 HEXADECANOYLACP@MNXC3 <==> 1 AC2PIM3@MNXC3 + 1 MNXM925@MNXC3	RC289CC2A_B	Rv2611c		MNXC3			-100000	100000			0	0
R600-524	1 AC2PIM1@MNXC3 + 1 HEXADECANOYLACP@MNXC3 <==> 1 AC3PIM1@MNXC3 + 1 MNXM925@MNXC3	R9C416A61_B	Rv2611c		MNXC3			-100000	100000			0	0
R604-345	1 AC2PIM2@MNXC3 + 1 HEXADECANOYLACP@MNXC3 <==> 1 AC3PIM2@MNXC3 + 1 MNXM925@MNXC3	R6A893E61_B	Rv2611c		MNXC3			-100000	100000			0	0
R608-160	1 AC2PIM3@MNXC3 + 1 HEXADECANOYLACP@MNXC3 <==> 1 AC3PIM3@MNXC3 + 1 MNXM925@MNXC3	R38CEF261_B	Rv2611c		MNXC3			-100000	100000			0	0
R601-597	1 AC3PIM1@MNXC3 + 1 HEXADECANOYLACP@MNXC3 <==> 1 AC4PIM1@MNXC3 + 1 MNXM925@MNXC3	RAFC83CC6_B	Rv2611c		MNXC3			-100000	100000			0	0
R605-281	1 AC3PIM2@MNXC3 + 1 HEXADECANOYLACP@MNXC3 <==> 1 AC4PIM2@MNXC3 + 1 MNXM925@MNXC3	R590068C6_B	Rv2611c		MNXC3			-100000	100000			0	0
R609-620	1 AC3PIM3@MNXC3 + 1 HEXADECANOYLACP@MNXC3 <==> 1 AC4PIM3@MNXC3 + 1 MNXM925@MNXC3	RB47A4C6_B	Rv2611c		MNXC3			-100000	100000			0	0
R610-67	1 AC3PIM3@MNXC3 + 1 PPM@MNXC3 --> 1 AC3PIM4@MNXC3 + 1 DPP@MNXC3	R20F9126C_LR			MNXC3			0	100000			0	0
R611-248	1 AC3PIM4@MNXC3 + 1 PPM@MNXC3 --> 1 AC3PIM5@MNXC3 + 1 DPP@MNXC3	R51298882_LR			MNXC3			0	100000			0	0
R612-176	1 AC3PIM5@MNXC3 + 1 HEXADECANOYLACP@MNXC3 <==> 1 AC4PIM5@MNXC3 + 1 MNXM925@MNXC3	R3DA60A87_B	Rv2611c		MNXC3			-100000	100000			0	0
R613-181	1 AC4PIM5@MNXC3 + 1 PPM@MNXC3 --> 1 AC4PIM6@MNXC3 + 1 DPP@MNXC3	R3F15A4F_LR	Rv1500		MNXC3			0	100000			0	0
R614-862	1 AC4PIM6@MNXC3 + 1 PPM@MNXC3 --> 1 AC4PIM7@MNXC3 + 1 DPP@MNXC3	RFA2F0CE1_LR			MNXC3			0	100000			0	0
R67-510	1 AC@MNXC3 + 1 COA@MNXC3 + 1 MNXM3@MNXC3 --> 1 MNXM11@MNXC3 + 1 MNXM14@MNXC3 + 1 MNXM2@MNXC3	R9A0A7311_LR	Rv3667		MNXC3			0	100000			0	0
R254-532	1 AC@MNXC3 + 1 HCYS@MNXC3 <-- 1 H2S@MNXC3 + 1 OAHSER@MNXC3	R9EE9A5C5_RL	Rv1079		MNXC3			-100000	0			0	0
R253-69	1 AC@MNXC3 + 1 LLCT@MNXC3 <-- 1 MNXM55@MNXC3 + 1 OAHSER@MNXC3	R2136E1E5_RL	Rv1079		MNXC3			-100000	0			0	0
R68-590	1 AC@MNXC3 + 1 MNXM10@MNXC3 <-- 1 ACAL@MNXC3 + 1 MNXM8@MNXC3	RAE17DAD6_RL	Rv0458		MNXC3			-100000	0			0	0
R75-189	1 AC@MNXC3 + 1 MNXM3@MNXC3 --> 1 ACETYLP@MNXC3 + 1 MNXM7@MNXC3	R4073B467_LR	Rv0409		MNXC3			0	100000			0	0
R251-425	1 AC@MNXC3 + 1 MNXM55@MNXC3 <-- 1 ASER@MNXC3 + 1 H2S@MNXC3	R800C1174_RL	Rv1336;Rv2334		MNXC3			-100000	0			0	0
R481-581	1 AC@MNXC3 + 1 NGINS@MNXC3 <-- 1 NAGINS@MNXC3	RAA46BB2_RL	Rv1170		MNXC3			-100000	0			0	0
R66-359	1 AC@MNXC3 + 1 OA@MNXC3 <-- 1 MNXM131@MNXC3	R6E4F82F_RL	Rv3075c		MNXC3			-100000	0			0	0
R77-723	1 AC@MNXC3 + 1 PI@MNXC3 <-- 1 ACETYLP@MNXC3	RD35998E4_RL	Rv2922A		MNXC3			-100000	0			0	0
R445-231	1 AC@MNXC3 + 1 PRECORIN6X@MNXC3 + 1 SAH@MNXC3 <-- 1 PRECORIN@MNXC3 + 1 SAM@MNXC3	R4C26EDC1_RL			MNXC3			-100000	0			0	0
R844-206	<-- 1 H@MNXC3	R463A1059_RL			MNXC3			-1	0			0	0
R496-713	1 ACACP@MNXC3 + 1 COA@MNXC3 <==> 1 MNXM2@MNXC3 + 1 MNXM925@MNXC3	RD1720F64_B	Rv0649+Rv2244;Rv2243+Rv2244		MNXC3			-100000	100000			0	0
R504-605	1 ACACP@MNXC3 + 10 MALACP@MNXC3 + 20 MNXM6@MNXC3 --> 10 CO2@MNXC3 + 1 DOCOSANOYLACP@MNXC3 + 20 MNXM5@MNXC3 + 10 MNXM925@MNXC3	RB0D71CF8_LR	Rv2524c		MNXC3			0	100000			0	0
R505-675	1 ACACP@MNXC3 + 11 MALACP@MNXC3 + 22 MNXM6@MNXC3 --> 11 CO2@MNXC3 + 22 MNXM5@MNXC3 + 11 MNXM925@MNXC3 + 1 TETRACOSANOYLACP@MNXC3	RC3D68_LR	Rv2524c		MNXC3			0	100000			0	0
R506-167	1 ACACP@MNXC3 + 12 MALACP@MNXC3 + 24 MNXM6@MNXC3 --> 12 CO2@MNXC3 + 1 HEXACOSANOYLACP@MNXC3 + 24 MNXM5@MNXC3 + 12 MNXM925@MNXC3	R3B5ECF8B_LR	Rv2524c		MNXC3			0	100000			0	0
R507-756	1 ACACP@MNXC3 + 13 MALACP@MNXC3 + 26 MNXM6@MNXC3 --> 13 CO2@MNXC3 + 26 MNXM5@MNXC3 + 13 MNXM925@MNXC3 + 1 OCTACOSANOYLACP@MNXC3	RDCFB15C4_LR	Rv2524c		MNXC3			0	100000			0	0
R497-697	1 ACACP@MNXC3 + 2 MALACP@MNXC3 + 4 MNXM6@MNXC3 --> 2 CO2@MNXC3 + 1 HEXANOYLACP@MNXC3 + 4 MNXM5@MNXC3 + 2 MNXM925@MNXC3	RCAD252C6_LR	Rv2524c		MNXC3			0	100000			0	0
R497b-376	1 ACACP@MNXC3 + 4 MALACP@MNXC3 + 8 MNXM6@MNXC3 --> 4 CO2@MNXC3 + 8 MNXM5@MNXC3 + 4 MNXM925@MNXC3 + 1 OCTANOYLACP@MNXC3	R73CED84_LR	Rv2524c		MNXC3			0	100000			0	0
R498-688	1 ACACP@MNXC3 + 6 MALACP@MNXC3 + 12 MNXM6@MNXC3 --> 6 CO2@MNXC3 + 12 MNXM5@MNXC3 + 6 MNXM925@MNXC3 + 1 TETRADECANOYLACP@MNXC3	RC77F3D71_LR	Rv2524c		MNXC3			0	100000			0	0
R500-307	1 ACACP@MNXC3 + 7 MALACP@MNXC3 + 13 MNXM6@MNXC3 --> 1 9HEXADECENOYLACP@MNXC3 + 7 CO2@MNXC3 + 13 MNXM5@MNXC3 + 7 MNXM925@MNXC3	R6195F3E5_LR	Rv2524c		MNXC3			0	100000			0	0
R499-719	1 ACACP@MNXC3 + 7 MALACP@MNXC3 + 14 MNXM6@MNXC3 --> 7 CO2@MNXC3 + 1 HEXADECANOYLACP@MNXC3 + 14 MNXM5@MNXC3 + 7 MNXM925@MNXC3	RD28358B9_LR	Rv2524c		MNXC3			0	100000			0	0
R502-770	1 ACACP@MNXC3 + 8 MALACP@MNXC3 + 15 MNXM6@MNXC3 --> 1 9OCTADECENOYLACP@MNXC3 + 8 CO2@MNXC3 + 15 MNXM5@MNXC3 + 8 MNXM925@MNXC3	RE24BA543_LR	Rv2524c		MNXC3			0	100000			0	0
R501-819	1 ACACP@MNXC3 + 8 MALACP@MNXC3 + 16 MNXM6@MNXC3 --> 8 CO2@MNXC3 + 16 MNXM5@MNXC3 + 8 MNXM925@MNXC3 + 1 OCTADECANOYLACP@MNXC3	REF63B9AC_LR	Rv2524c		MNXC3			0	100000			0	0
R503-26	1 ACACP@MNXC3 + 9 MALACP@MNXC3 + 18 MNXM6@MNXC3 --> 9 CO2@MNXC3 + 1 EICOSANOYLACP@MNXC3 + 18 MNXM5@MNXC3 + 9 MNXM925@MNXC3	R15141C09_LR	Rv2524c		MNXC3			0	100000			0	0
R73-332	1 ACAL@MNXC3 + 1 MNXM10@MNXC3 <==> 1 ETH@MNXC3 + 1 MNXM8@MNXC3	R686AC6EF_B	Rv0162c;Rv0761c;Rv1530;Rv1862		MNXC3			-100000	100000			0	0
R99-835	1 ACAL@MNXC3 + 1 MNXM126@MNXC3 <-- 1 DR5P@MNXC3	RF30B8269_RL	Rv0478		MNXC3			-100000	0			0	0
R74-126	1 ACAL@MNXC3 + 1 MNXM6@MNXC3 <==> 1 ETH@MNXC3 + 1 MNXM5@MNXC3	R2CA834F8_B	Rv3045		MNXC3			-100000	100000			0	0
R76-828	1 ACETYLP@MNXC3 + 1 COA@MNXC3 <==> 1 MNXM2@MNXC3 + 1 PI@MNXC3	RF149BFD_B	Rv0408		MNXC3			-100000	100000			0	0
R211-163	1 ACLAC@MNXC3 + 1 CO2@MNXC3 <-- 2 PYR@MNXC3 + 0.001 THI@MNXC3	R3A3A625C_RL	Rv3002c+Rv3003c		MNXC3			-100000	0			0	0
R212-362	1 ACLAC@MNXC3 + 1 MNXM6@MNXC3 --> 1 DHMVA@MNXC3 + 1 MNXM5@MNXC3	R6F885B2B_LR	Rv3001c		MNXC3			0	100000			0	0
R86-240	1 ACRCOA@MNXC3 + 1 MKH2@MNXC3 <-- 1 MK@MNXC3 + 1 PROPIONYLCOA@MNXC3	R4E1577FB_RL	Rv3140		MNXC3			-100000	0			0	0
R165-201	1 ACTAC@MNXC3 + 1 MNXM2@MNXC3 <-- 1 HMGLUTCOA@MNXC3	R43A021A4_RL			MNXC3			-100000	0			0	0
R194-392	1 ACTAC@MNXC3 + 1 MNXM93@MNXC3 <-- 1 FUACAC@MNXC3	R7913D065_RL			MNXC3			-100000	0			0	0
R644-180	1 ACYLMAS@MNXC3 + 1 MNXM925@MNXC3 <-- 0.25 DOCOSANOYLACP@MNXC3 + 0.25 EICOSANOYLACP@MNXC3 + 1 MAS@MNXC3 + 0.25 OCTACOSANOYLACP@MNXC3 + 0.25 TETRACOSANOYLACP@MNXC3	R3F05E37_RL	Rv2941		MNXC3			-100000	0			0	0
R645-15	1 ACYLMAS@MNXC3 + 8 MNXM6@MNXC3 + 4 SMMALONYLCOA@MNXC3 --> 4 CO2@MNXC3 + 4 COA@MNXC3 + 8 MNXM5@MNXC3 + 1 MYCOCEROSOYLMAS@MNXC3	R134F9280_LR	Rv2940c		MNXC3			0	100000			0	0
R670-870	1 ACYLTRESCOA@MNXC3 + 1 HYDROXYPHTHIOCERANOYLCOA@MNXC3 --> 2 COA@MNXC3 + 1 SL1278CYTO@MNXC3	RFC5DFA67_LR			MNXC3			0	100000			0	0
R669-405	1 ACYLTRESCOA@MNXC3 <-- 0.333 EICOSANOYLCOA@MNXC3 + 0.333 HEXADECANOYLCOA@MNXC3 + 0.333 OCTADECANOYLCOA@MNXC3 + 1 TRE@MNXC3	R7B9EF5B1_RL			MNXC3			-100000	0			0	0
R338-784	1 AD@MNXC3 + 1 DR1P@MNXC3 <==> 1 DA@MNXC3 + 1 PI@MNXC3	RE6414D7F_B	Rv3307		MNXC3			-100000	100000			0	0
R333-341	1 AD@MNXC3 + 1 MNXM91@MNXC3 --> 1 MNXM11@MNXC3 + 1 MNXM14@MNXC3	R6A623225_LR	Rv2584c		MNXC3			0	100000			0	0
R332-272	1 AD@MNXC3 + 1 MTR1P@MNXC3 <-- 1 5MTA@MNXC3 + 1 PI@MNXC3	R55DA840A_RL	Rv0535		MNXC3			-100000	0			0	0
R340-447	1 AD@MNXC3 + 1 R1P@MNXC3 <==> 1 ADN@MNXC3 + 1 PI@MNXC3	R85D122B7_B	Rv3307		MNXC3			-100000	100000			0	0
R845-837	<-- 1 H@MNXC3	RF38B2C90_RL			MNXC3			-1	0			0	0
R403-790	1 ADCHOR@MNXC3 + 1 GLU@MNXC3 <-- 1 CHOR@MNXC3 + 1 MNXM37@MNXC3	RE7D8D07B_RL	Rv0013		MNXC3			-100000	0			0	0
R404-672	1 ADCHOR@MNXC3 --> 1 PYR@MNXC3 + 1 PABA@MNXC3	RC2FC83A9_LR	Rv0812		MNXC3			0	100000			0	0
R456-340	1 ADENOSYLCOBINAMIDEGDP@MNXC3 + 1 MNXM11@MNXC3 <-- 1 ADENOSYLCOBINIMIDE@MNXC3 + 1 MNXM51@MNXC3	R69E87591_RL			MNXC3			-100000	0			0	0
R457-73	1 ADENOSYLCOBINAMIDEGDP@MNXC3 --> 1 COB@MNXC3 + 1 MNXM113@MNXC3	R21BFBCCC_LR	Rv2208		MNXC3			0	100000			0	0
R455-700	1 ADENOSYLCOBINIMIDE@MNXC3 + 1 MNXM7@MNXC3 <-- 1 MNXM3@MNXC3 + 1 MNXM629@MNXC3	RCD6E194D_RL	Rv0254c		MNXC3			-100000	0			0	0
R453-480	1 ADENOSYLCOBRATE@MNXC3 + 4 GLU@MNXC3 + 4 MNXM7@MNXC3 + 4 PI@MNXC3 <-- 1 ADENOSYLCOBRINICACIDACDIAMIDE@MNXC3 + 4 MNXM37@MNXC3 + 4 MNXM3@MNXC3	R8F8E3419_RL	Rv0255c		MNXC3			-100000	0			0	0
R452-134	1 ADENOSYLCOBRINICACIDACDIAMIDE@MNXC3 + 1 MNXM11@MNXC3 <-- 1 COBIRINICACIDACDIAMIDE@MNXC3 + 1 MNXM3@MNXC3	R2FC2E970_RL	Rv2849c		MNXC3			-100000	0			0	0
R52-144	1 ADLIPO@MNXC3 + 1 CO2@MNXC3 <-- 1 LIPO@MNXC3 + 1 PYR@MNXC3 + 0.001 THI@MNXC3	R33BF939A_RL	Rv2241		MNXC3			-100000	0			0	0
R53-136	1 ADLIPO@MNXC3 + 1 COA@MNXC3 <==> 1 DLIPO@MNXC3 + 1 MNXM2@MNXC3	R31803E8A_B	Rv2215		MNXC3			-100000	100000			0	0
R260-450	1 ADN@MNXC3 + 1 HCYS@MNXC3 <-- 1 SAH@MNXC3	R8748AD97_RL	Rv3248c		MNXC3			-100000	0			0	0
R351b-753	1 ADN@MNXC3 + 1 MNXM3@MNXC3 <==> 1 MNXM14@MNXC3 + 1 MNXM7@MNXC3	RDB74EB84_B	Rv2202c		MNXC3			-100000	100000			0	0
R344-211	1 ADN@MNXC3 --> 1 INS@MNXC3 + 1 NH3@MNXC3	R47860570_LR	Rv3313c		MNXC3			0	100000			0	0
R846-698	<-- 1 H@MNXC3	RCB2678F4_RL			MNXC3			-1	0			0	0
R583-60	1 AGL3P@MNXC3 + 1 COA@MNXC3 <-- 0.1 9HEXADECENOYLCOA@MNXC3 + 0.1 9OCTADECENOYLCOA@MNXC3 + 0.1 EICOSANOYLCOA@MNXC3 + 1 GL3P@MNXC3 + 0.1 HEXACOSANOYLCOA@MNXC3 + 0.2 HEXADECANOYLCOA@MNXC3 + 0.1 NONADECANOYLCOA@MNXC3 + 0.1 OCTADECANOYLCOA@MNXC3 + 0.1 PENTADECANOYLCOA@MNXC3 + 0.1 TETRACOSANOYLCOA@MNXC3	R1F8F10D_RL	Rv1551;Rv2482c		MNXC3			-100000	0			0	0
R402-845	1 AHHMD@MNXC3 + 1 MNXM14@MNXC3 <-- 1 AHHMP@MNXC3 + 1 MNXM3@MNXC3	RF68D2D85_RL	Rv3606c		MNXC3			-100000	0			0	0
R405-527	1 AHHMD@MNXC3 + 1 PABA@MNXC3 --> 1 DHPT@MNXC3 + 1 MNXM11@MNXC3	R9CB98698_LR	Rv1207;Rv3608c		MNXC3			0	100000			0	0
R401-617	1 AHHMP@MNXC3 + 1 GLAL@MNXC3 <-- 1 DHP@MNXC3	RB398291B_RL	Rv3607c		MNXC3			-100000	0			0	0
R406-760	1 AHHMP@MNXC3 + 1 PABA@MNXC3 --> 1 DHPT@MNXC3	RDE57B21A_LR	Rv1207;Rv3608c		MNXC3			0	100000			0	0
R474-125	1 AHMMP@MNXC3 + 1 HEMT@MNXC3 <-- 1 THI@MNXC3	R2C715147_RL			MNXC3			-100000	0			0	0
R468-182	1 AHMMP@MNXC3 + 1 MNXM3@MNXC3 --> 1 AMPMP@MNXC3 + 1 MNXM7@MNXC3	R3F2EDF10_LR	Rv0422c		MNXC3			0	100000			0	0
R467-807	1 AHMMP@MNXC3 <-- 1 AIR@MNXC3	REC269B1E_RL	Rv0423c		MNXC3			-100000	0			0	0
R399-169	1 AHTD@MNXC3 + 1 FOR@MNXC3 <-- 1 MNXM51@MNXC3	R3BE09436_RL	Rv3609c		MNXC3			-100000	0			0	0
R400-157	1 AHTD@MNXC3 --> 1 DHP@MNXC3 + 3 PI@MNXC3	R385B3789_LR	Rv0757+Rv0758		MNXC3			0	100000			0	0
R318-184	1 AIR@MNXC3 + 1 MNXM3@MNXC3 + 1 MNXM60@MNXC3 --> 1 CAIR@MNXC3 + 1 MNXM7@MNXC3 + 1 PI@MNXC3	R3FAC9321_LR	Rv3276c		MNXC3			0	100000			0	0
R317-485	1 AIR@MNXC3 + 1 MNXM7@MNXC3 + 1 PI@MNXC3 <-- 1 FGAM@MNXC3 + 1 MNXM3@MNXC3	R91225327_RL	Rv0809		MNXC3			-100000	0			0	0
R225-622	1 AKG@MNXC3 + 1 ASP@MNXC3 <==> 1 GLU@MNXC3 + 1 OA@MNXC3	RB54EFA6D_B	Rv0337c;Rv3565		MNXC3			-100000	100000			0	0
R58-811	1 AKG@MNXC3 + 1 CO2@MNXC3 + 1 MNXM6@MNXC3 <-- 1 ICIT@MNXC3 + 1 MNXM5@MNXC3	RED3B6160_RL	Rv0066c;Rv3339c		MNXC3			-100000	0			0	0
R136-789	1 AKG@MNXC3 + 1 GABA@MNXC3 <==> 1 GLU@MNXC3 + 1 SUCCSAL@MNXC3	RE7BE200B_B	Rv2589		MNXC3			-100000	100000			0	0
R267-839	1 AKG@MNXC3 + 1 HISOLP@MNXC3 <==> 1 GLU@MNXC3 + 1 IMACP@MNXC3	RF3D08548_B	Rv1600;Rv3772		MNXC3			-100000	100000			0	0
R140-460	1 AKG@MNXC3 + 1 HYDROXYGLU@MNXC3 --> 1 GLU@MNXC3 + 1 HYDROXYAKG@MNXC3	R89BC8802_LR			MNXC3			0	100000			0	0
R413-349	1 AKG@MNXC3 + 1 ICHOR@MNXC3 --> 1 CO2@MNXC3 + 1 PYR@MNXC3 + 1 SHCHC@MNXC3	R6B83930D_LR	Rv0555		MNXC3			0	100000			0	0
R197-806	1 AKG@MNXC3 + 1 MNXM10@MNXC3 + 1 MNXM37@MNXC3 <==> 2 GLU@MNXC3 + 1 MNXM8@MNXC3	REC18F47B_B	Rv3858c+Rv3859c		MNXC3			-100000	100000			0	0
R224-779	1 AKG@MNXC3 + 1 MNXM140@MNXC3 <==> 1 GLU@MNXC3 + 1 MOP@MNXC3	RE4A565BA_B	Rv2210c		MNXC3			-100000	100000			0	0
R214-151	1 AKG@MNXC3 + 1 MNXM199@MNXC3 <==> 1 GLU@MNXC3 + 1 OMVAL@MNXC3	R35F7CAE8_B	Rv2210c		MNXC3			-100000	100000			0	0
R149-135	1 AKG@MNXC3 + 1 MNXM231@MNXC3 <==> 1 GLU@MNXC3 + 1 OMVAL@MNXC3	R30EE89F1_B	Rv2210c		MNXC3			-100000	100000			0	0
R219-734	1 AKG@MNXC3 + 1 MNXM231@MNXC3 <==> 1 GLU@MNXC3 + 1 OXOMETHYLPENTANOATE@MNXC3	RD6AA2403_B	Rv2210c		MNXC3			-100000	100000			0	0
R198-548	1 AKG@MNXC3 + 1 MNXM6@MNXC3 + 1 NH3@MNXC3 <==> 1 GLU@MNXC3 + 1 MNXM5@MNXC3	RA34B33E3_B	Rv2476c		MNXC3			-100000	100000			0	0
R286__R190-179	1 AKG@MNXC3 + 1 MNXM76@MNXC3 <==> 1 4HPP@MNXC3 + 1 GLU@MNXC3	R3ED7E790_B	Rv0337c;Rv3565		MNXC3			-200000	200000			0	0
R284__R195-826	1 AKG@MNXC3 + 1 MNXM97@MNXC3 <==> 1 GLU@MNXC3 + 1 PHPYR@MNXC3	RF0FB5FFC_B	Rv0337c;Rv3565		MNXC3			-200000	200000			0	0
R206-101	1 AKG@MNXC3 + 1 NAORN@MNXC3 <-- 1 GLU@MNXC3 + 1 NAGLUS@MNXC3	R279A24FB_RL	Rv1655		MNXC3			-100000	0			0	0
R144-815	1 AKG@MNXC3 + 1 ORN@MNXC3 --> 1 GLU@MNXC3 + 1 GLUGSAL@MNXC3	REE8397E7_LR	Rv2321c;Rv2322c		MNXC3			0	100000			0	0
R235-145	1 AKG@MNXC3 + 1 SDAPIM@MNXC3 <==> 1 GLU@MNXC3 + 1 SAOPIM@MNXC3	R33CA14E3_B	Rv0858c;Rv1655		MNXC3			-100000	100000			0	0
R61-323	1 AKG@MNXC3 --> 1 CO2@MNXC3 + 1 SUCCSAL@MNXC3	R65C80E31_LR	Rv0555;Rv1248c		MNXC3			0	100000			0	0
R847-188	<-- 1 H@MNXC3	R4031B182_RL			MNXC3			-1	0			0	0
R391-693	1 AKP@MNXC3 + 1 MNXM6@MNXC3 --> 1 MNXM5@MNXC3 + 1 PANT@MNXC3	RC9130DE1_LR	Rv2573		MNXC3			0	100000			0	0
R390-437	1 AKP@MNXC3 + 1 MNXM79@MNXC3 <-- 1 METTHF@MNXC3 + 1 OMVAL@MNXC3	R82C3A2EE_RL	Rv2225		MNXC3			-100000	0			0	0
R411-677	1 ALA@MNXC3 + 1 FERO@MNXC3 <-- 1 FE2@MNXC3 + 1 MNXM55@MNXC3	RC439431B_RL	Rv1464;Rv3025c		MNXC3			-100000	0			0	0
R723-261	1 ALA@MNXC3 + 1 MNXM3@MNXC3 + 0.3 UDPNAM@MNXC3 + 0.7 UDPNGM@MNXC3 <==> 1 MNXM7@MNXC3 + 1 PI@MNXC3 + 1 UDPNANGALA@MNXC3	R53E50CC8_B	Rv2152c		MNXC3			-100000	100000			0	0
R246-805	1 ALA@MNXC3 + 1 MNXM8@MNXC3 <==> 1 MNXM10@MNXC3 + 1 PYR@MNXC3 + 1 NH3@MNXC3	REBF7FB1F_B	Rv2780		MNXC3			-100000	100000			0	0
R420-640	1 ALA@MNXC3 + 1 PIMELOYLCOA@MNXC3 --> 1 8AMINO7OXONONANOATE@MNXC3 + 1 CO2@MNXC3 + 1 COA@MNXC3	RBABC6D2A_LR	Rv0032+Rv1569		MNXC3			0	100000			0	0
R698-848	1 ALA@MNXC3 <==> 1 DALA@MNXC3	RF7695DD2_B	Rv3423c		MNXC3			-100000	100000			0	0
R726-818	1 ALAALA@MNXC3 + 1 MNXM3@MNXC3 + 1 UDPNANGAGMDAPIM@MNXC3 --> 1 MNXM7@MNXC3 + 1 PI@MNXC3 + 1 UDPNANGAGMDAPIMAA@MNXC3	REF2D4F95_LR	Rv2157c		MNXC3			0	100000			0	0
R699-736	1 ALAALA@MNXC3 + 1 MNXM7@MNXC3 + 1 PI@MNXC3 <-- 2 DALA@MNXC3 + 1 MNXM3@MNXC3	RD7D05D6A_RL	Rv2981c		MNXC3			-100000	0			0	0
R179-93	1 AMINOACETONE@MNXC3 + 1 CO2@MNXC3 <-- 1 2A3KB@MNXC3	R250EAED2_RL			MNXC3			-100000	0			0	0
R180-696	1 AMINOACETONE@MNXC3 + 1 MNXM10@MNXC3 --> 1 1AMINOPROPAN2OL@MNXC3 + 1 MNXM8@MNXC3	RCA103295_LR			MNXC3			0	100000			0	0
R469-235	1 AMPMP@MNXC3 + 1 MNXM3@MNXC3 --> 1 MAHMPPP@MNXC3 + 1 MNXM7@MNXC3	R4D16368A_LR	Rv0422c		MNXC3			0	100000			0	0
R277-690	1 AN@MNXC3 + 1 GLU@MNXC3 + 1 PYR@MNXC3 <-- 1 CHOR@MNXC3 + 1 MNXM37@MNXC3	RC7BEB437_RL	Rv1609		MNXC3			-100000	0			0	0
R278-2	1 AN@MNXC3 + 1 MNXM91@MNXC3 --> 1 MNXM11@MNXC3 + 1 NPRAN@MNXC3	R10482649_LR	Rv2192c		MNXC3			0	100000			0	0
R427b-787	1 APOLIPO@MNXC3 + 1 MNXM925@MNXC3 <-- 1 OCTANOYLACP@MNXC3	RE75795FF_RL	Rv2217		MNXC3			-100000	0			0	0
R427c-374	1 APOLIPO@MNXC3 + 2 H2S@MNXC3 + 2 SAM@MNXC3 --> 2 DA@MNXC3 + 1 LIPO@MNXC3 + 2 MNXM61@MNXC3	R730C043C_LR	Rv2218		MNXC3			0	100000			0	0
R731-738	1 ARABINOGALACTANDPP@MNXC3 + 30 PEPTIDOGLYCAN@MNXC3 --> 1 ARABINOGALACTANPEPTIDOGLYCAN@MNXC3 + 1 DPP@MNXC3	RD87BC52E_LR			MNXC3			0	100000			0	0
R706-276	1 ARABINOGALACTANDPP@MNXC3 + 70 DPP@MNXC3 <==> 70 ARAFDPP@MNXC3 + 1 ARA1GALACTANDPP@MNXC3	R57DB65F1_B	Rv3794;Rv3795		MNXC3			-100000	100000			0	0
R705-509	1 ARAFDPP@MNXC3 + 1 GALACTANDPP@MNXC3 <==> 1 ARA1GALACTANDPP@MNXC3 + 1 DPP@MNXC3	R992A0B9F_B	Rv3792		MNXC3			-100000	100000			0	0
R697-148	1 ARAFDPP@MNXC3 <-- 1 DPPR@MNXC3	R350A7481_RL	Rv3790+Rv3791		MNXC3			-100000	0			0	0
R209-222	1 ARGSUCC@MNXC3 + 1 MNXM11@MNXC3 + 1 MNXM14@MNXC3 <-- 1 ASP@MNXC3 + 1 CITR@MNXC3 + 1 MNXM3@MNXC3	R4A0CBD2B_RL	Rv1658		MNXC3			-100000	0			0	0
R210-90	1 ARGSUCC@MNXC3 --> 1 MNXM70@MNXC3 + 1 MNXM93@MNXC3	R24C7F570_LR	Rv1659		MNXC3			0	100000			0	0
R250-46	1 ASER@MNXC3 + 1 COA@MNXC3 <==> 1 MNXM2@MNXC3 + 1 MNXM53@MNXC3	R1AAED6E_B	Rv2335		MNXC3			-100000	100000			0	0
R228-711	1 ASP4P@MNXC3 + 1 MNXM6@MNXC3 --> 1 ASPSA@MNXC3 + 1 MNXM5@MNXC3 + 1 PI@MNXC3	RD127DC4_LR	Rv3708c		MNXC3			0	100000			0	0
R227-774	1 ASP4P@MNXC3 + 1 MNXM7@MNXC3 <-- 1 ASP@MNXC3 + 1 MNXM3@MNXC3	RE34EB109_RL	Rv3709c		MNXC3			-100000	0			0	0
R319-57	1 ASP@MNXC3 + 1 CAIR@MNXC3 + 1 MNXM3@MNXC3 --> 1 MNXM7@MNXC3 + 1 PI@MNXC3 + 1 SAICAR@MNXC3	R1EAAA51D_LR	Rv0780		MNXC3			0	100000			0	0
R288-795	1 ASP@MNXC3 + 1 CAP@MNXC3 --> 1 CAASP@MNXC3 + 1 PI@MNXC3	RE9D14E5_LR	Rv1380		MNXC3			0	100000			0	0
R349-302	1 ASP@MNXC3 + 1 MNXM125@MNXC3 + 1 MNXM51@MNXC3 --> 1 ASUC@MNXC3 + 1 MNXM30@MNXC3 + 1 PI@MNXC3	R5F5C28DC_LR	Rv0357c		MNXC3			0	100000			0	0
R226-783	1 ASP@MNXC3 + 1 MNXM37@MNXC3 + 1 MNXM3@MNXC3 --> 1 GLU@MNXC3 + 1 MNXM11@MNXC3 + 1 MNXM147@MNXC3 + 1 MNXM14@MNXC3	RE613637D_LR	Rv2201		MNXC3			0	100000			0	0
R362-311	1 ASP@MNXC3 + 1 MNXM93@MNXC3 --> 1 ISUCC@MNXC3 + 1 SUCC@MNXC3	R62518715_LR	Rv1595		MNXC3			0	100000			0	0
R177-735	1 ASP@MNXC3 + 1 NH3@MNXC3 <-- 1 MNXM147@MNXC3	RD7BC10A0_RL	Rv1538c		MNXC3			-100000	0			0	0
R363-849	1 ASP@MNXC3 + 1 O2@MNXC3 --> 1 H2O2@MNXC3 + 1 ISUCC@MNXC3	RF7D2442E_LR	Rv1595		MNXC3			0	100000			0	0
R176-866	1 ASP@MNXC3 --> 1 CO2@MNXC3 + 1 bALA@MNXC3	RFB92AD99_LR	Rv3601c		MNXC3			0	100000			0	0
R848-634	<-- 1 H@MNXC3	RB90286D6_RL			MNXC3			-1	0			0	0
R232-626	1 ASPSA@MNXC3 + 1 PYR@MNXC3 --> 1 DIHYDRODIPICOLINATE@MNXC3	RB5EB06FA_LR	Rv2753c		MNXC3			0	100000			0	0
R229-440	1 ASPSA@MNXC3 + 1 MNXM6@MNXC3 --> 1 HSER@MNXC3 + 1 MNXM5@MNXC3	R833F08AF_LR	Rv1294		MNXC3			0	100000			0	0
R350-193	1 ASUC@MNXC3 <==> 1 MNXM14@MNXC3 + 1 MNXM93@MNXC3	R41D23B4_B	Rv0777		MNXC3			-100000	100000			0	0
R620-479	1 BETAKETOC22ACYLACP@MNXC3 + 1 CO2@MNXC3 + 1 COA@MNXC3 <-- 1 EICOSANOYLCOA@MNXC3 + 1 MALACP@MNXC3	R8F513AFD_RL	Rv0533c		MNXC3			-100000	0			0	0
R621-317	1 BETAKETOC22ACYLACP@MNXC3 + 1 MNXM6@MNXC3 --> 1 D3HYDROXYC22ACYLACP@MNXC3 + 1 MNXM5@MNXC3	R63A41A96_LR	Rv0242c;Rv1350;Rv1483;Rv2002;Rv2766c		MNXC3			0	100000			0	0
R426-705	1 BIOTINBCCP@MNXC3 + 1 MNXM11@MNXC3 + 1 MNXM14@MNXC3 <-- 1 MNXM304@MNXC3 + 1 MNXM3@MNXC3	RCEFCEE92_RL	Rv3279c		MNXC3			-100000	0			0	0
R427-496	1 BIOTINBCCP@MNXC3 + 1 MNXM3@MNXC3 + 1 MNXM60@MNXC3 --> 1 BIOTINCO2@MNXC3 + 1 MNXM7@MNXC3 + 1 PI@MNXC3	R94ED2034_LR	Rv0973c;Rv2501c;Rv3285		MNXC3			0	100000			0	0
R508-373	1 BIOTINCO2@MNXC3 + 1 HEXACOSANOYLCOA@MNXC3 --> 1 HEXACOSANOYLCOACO2@MNXC3 + 1 MNXM304@MNXC3	R73097E86_LR	Rv3280+Rv3285+Rv3799c		MNXC3			0	100000			0	0
R100-313	1 BIOTINCO2@MNXC3 + 1 PYR@MNXC3 --> 0.999 MNXM304@MNXC3 + 1 OA@MNXC3	R62DFD2E9_LR	Rv2967c		MNXC3			0	100000			0	0
R495-804	1 BIOTINCO2@MNXC3 + 1 MNXM2@MNXC3 --> 1 MALCOA@MNXC3 + 0.999 MNXM304@MNXC3	REB3872EA_LR	Rv0904c;Rv0974c;Rv2247;Rv2502c;Rv3280;Rv3799c		MNXC3			0	100000			0	0
R156-44	1 BIOTINCO2@MNXC3 + 1 PROPIONYLCOA@MNXC3 --> 0.999 MNXM304@MNXC3 + 1 SMMALONYLCOA@MNXC3	R19B4DF63_LR	Rv0904c;Rv0974c;Rv2247;Rv2502c;Rv3280;Rv3799c		MNXC3			0	100000			0	0
R564-508	1 BUTANOYLCOA@MNXC3 + 1 COA@MNXC3 + 1 MNXM8@MNXC3 + 1 MNXM96415@MNXC3 --> 1 MNXM10@MNXC3 + 1 MNXM1@MNXC3 + 2 MNXM2@MNXC3 + 1 MNXM38@MNXC3	R9897ACA6_LR	COMPLEX		MNXC3			0	100000			0	0
R563-858	1 BUTANOYLCOA@MNXC3 + 1 MNXM10@MNXC3 + 1 MNXM1@MNXC3 + 1 MNXM2@MNXC3 + 1 MNXM38@MNXC3 <-- 1 COA@MNXC3 + 1 HEXANOYLCOA@MNXC3 + 1 MNXM8@MNXC3 + 1 MNXM96415@MNXC3	RF960C7B6_RL	COMPLEX		MNXC3			-100000	0			0	0
R640-755	1 C78MYCOLATEENZ@MNXC3 + 1 PPM@MNXC3 --> 1 C78MYCOLATEPP@MNXC3	RDCEE5EEB_LR	Rv3802c		MNXC3			0	100000			0	0
R639-464	1 C78MYCOLATEENZ@MNXC3 <-- 1 C783OXYMYCOLATEENZ@MNXC3 + 1 MNXM6@MNXC3	R8AFD0368_RL			MNXC3			-100000	0			0	0
R641-353	1 C78MYCOLATEPP@MNXC3 + 1 TRE6P@MNXC3 --> 1 PPM@MNXC3 + 1 TREHALOSEMONOMYCOLATE@MNXC3	R6CA8EC59_LR	Rv0519c;Rv0774c;Rv1288		MNXC3			0	100000			0	0
R638-267	1 C783OXYMYCOLATEENZ@MNXC3 + 1 CO2@MNXC3 + 1 COA@MNXC3 + 1 MNXM14@MNXC3 <-- 1 HEXACOSANOYLCOACO2@MNXC3 + 1 MEROACYLAMP@MNXC3	R55125744_RL	Rv3800c		MNXC3			-100000	0			0	0
R289-395	1 CAASP@MNXC3 <==> 1 DOROA@MNXC3	R7999665E_B	Rv1381		MNXC3			-100000	100000			0	0
R182-549	1 CADA@MNXC3 + 1 CO2@MNXC3 <-- 1 MNXM78@MNXC3	RA381BC4C_RL	Rv2531c		MNXC3			-100000	0			0	0
R903-624	<-- 1 H@MNXC3	RB581D5DE_RL			MNXC3			-1	0			0	0
R208-329	1 CAP@MNXC3 + 1 GLU@MNXC3 + 2 MNXM7@MNXC3 + 1 PI@MNXC3 <-- 1 CO2@MNXC3 + 1 MNXM37@MNXC3 + 2 MNXM3@MNXC3	R67593522_RL	Rv1383+Rv1384		MNXC3			-100000	0			0	0
R145-367	1 CAP@MNXC3 + 1 ORN@MNXC3 --> 1 CITR@MNXC3 + 1 PI@MNXC3	R71FA5BD7_LR	Rv1656		MNXC3			0	100000			0	0
R222-708	1 CBHCAP@MNXC3 + 1 MNXM8@MNXC3 --> 1 MNXM10@MNXC3 + 1 OICAP@MNXC3	RD050FD74_LR	Rv2995c		MNXC3			0	100000			0	0
R221-409	1 CBHCAP@MNXC3 <==> 1 IPPMAL@MNXC3	R7C518FBC_B	Rv2987c+Rv2988c		MNXC3			-100000	100000			0	0
R597-788	1 CDPDAGTBA@MNXC3 + 1 MI@MNXC3 --> 1 MNXM31@MNXC3 + 1 PITBA@MNXC3	RE77882EA_LR	Rv2612c		MNXC3			0	100000			0	0
R596-674	1 CDPDAGTBA@MNXC3 + 1 MNXM11@MNXC3 <-- 1 MNXM63@MNXC3 + 1 PATBA@MNXC3	RC3A1FAA2_RL	Rv2881c		MNXC3			-100000	0			0	0
R592-21	1 CDPDG@MNXC3 + 1 GL3P@MNXC3 <==> 1 MNXM31@MNXC3 + 1 PGP@MNXC3	R13D1867E_B	Rv2746c		MNXC3			-100000	100000			0	0
R588-769	1 CDPDG@MNXC3 + 1 MNXM11@MNXC3 <==> 1 MNXM63@MNXC3 + 1 PA@MNXC3	RE23AB596_B	Rv2881c		MNXC3			-100000	100000			0	0
R589-37	1 CDPDG@MNXC3 + 1 MNXM53@MNXC3 <==> 1 MNXM31@MNXC3 + 1 PS@MNXC3	R18059D55_B	Rv0436c		MNXC3			-100000	100000			0	0
R680-407	1 CDPMDE@MNXC3 + 1 MNXM11@MNXC3 <-- 1 MDE4P@MNXC3 + 1 MNXM63@MNXC3	R7BCD9F6A_RL	Rv3582c		MNXC3			-100000	0			0	0
R681-564	1 CDPMDE@MNXC3 + 1 MNXM3@MNXC3 --> 1 2PCDPMDE@MNXC3 + 1 MNXM7@MNXC3	RA6B4BD18_LR	Rv1011		MNXC3			0	100000			0	0
R26-99	1 CELB@MNXC3 --> 2 TETRADECANOYLCOA@MNXC3	R2759B6B7_LR	Rv0186		MNXC3			0	100000			0	0
R276-455	1 CHOR@MNXC3 + 1 PI@MNXC3 <-- 1 3PSME@MNXC3	R89121AB2_RL	Rv2540c		MNXC3			-100000	0			0	0
R650-847	1 CHOR@MNXC3 --> 1 HBA@MNXC3 + 1 PYR@MNXC3	RF7301A2E_LR	Rv2949c		MNXC3			0	100000			0	0
R412-800	1 CHOR@MNXC3 <==> 1 ICHOR@MNXC3	REAC80982_B	Rv2386c;Rv3215		MNXC3			-100000	100000			0	0
R282-141	1 CHOR@MNXC3 <==> 1 PHEN@MNXC3	R331B4CA0_B	Rv0948c;Rv1885c		MNXC3			-100000	100000			0	0
R57-476	1 CISACONITATE@MNXC3 <==> 1 ICIT@MNXC3	R8EA24545_B	Rv1475c		MNXC3			-100000	100000			0	0
R56-298	1 CISACONITATE@MNXC3 <==> 1 MNXM131@MNXC3	R5DFA859A_B	Rv1475c		MNXC3			-100000	100000			0	0
R625-822	1 CISDELTA13ENOYLC32ACYLACP@MNXC3 + 1 MALACP@MNXC3 + 1 MNXM6@MNXC3 --> 1 CISDELTA2315ENOYLC34ACYLACP@MNXC3 + 1 CO2@MNXC3 + 1 MNXM5@MNXC3 + 1 MNXM925@MNXC3	REFF132BD_LR	Rv0098+Rv0242c+Rv1141c+Rv2245;Rv0098+Rv0242c+Rv1141c+Rv2246;Rv0098+Rv0242c+Rv1142c+Rv2245;Rv0098+Rv0242c+Rv1142c+Rv2246;Rv0098+Rv1141c+Rv1350+Rv2245;Rv0098+Rv1141c+Rv1350+Rv2246;Rv0098+Rv1141c+Rv1483+Rv2245;Rv0098+Rv1141c+Rv1483+Rv2246;Rv0098+Rv1141c+Rv2002+Rv2245;Rv0098+Rv1141c+Rv2002+Rv2246;Rv0098+Rv1141c+Rv2245+Rv2766c;Rv0098+Rv1141c+Rv2246+Rv2766c;Rv0098+Rv1142c+Rv1350+Rv2245;Rv0098+Rv1142c+R…		MNXC3			0	100000			0	0
R624-704	1 CISDELTA13ENOYLC32ACYLACP@MNXC3 + 5 CO2@MNXC3 + 10 MNXM5@MNXC3 + 5 MNXM925@MNXC3 <-- 1 CISDELTA3ENOYLC22ACYLACP@MNXC3 + 5 MALACP@MNXC3 + 10 MNXM6@MNXC3	RCE7E4282_RL	Rv0098+Rv0242c+Rv1484+Rv2245;Rv0098+Rv0242c+Rv1484+Rv2246;Rv0098+Rv1350+Rv1484+Rv2245;Rv0098+Rv1350+Rv1484+Rv2246;Rv0098+Rv1483+Rv1484+Rv2245;Rv0098+Rv1483+Rv1484+Rv2246;Rv0098+Rv1484+Rv2002+Rv2245;Rv0098+Rv1484+Rv2002+Rv2246;Rv0098+Rv1484+Rv2245+Rv2766c;Rv0098+Rv1484+Rv2246+Rv2766c;Rv0130+Rv0242c+Rv1484+Rv2245;Rv0130+Rv0242c+Rv1484+Rv2246;Rv0130+Rv1350+Rv1484+Rv2245;Rv0130+Rv1350+Rv1484+Rv2246;R…		MNXC3			-100000	0			0	0
R629-833	1 CISDELTA19ENOYLC38ACYLACP@MNXC3 + 1 MALACP@MNXC3 + 1 MNXM6@MNXC3 --> 1 CISDELTA2321ENOYLC40ACYLACP@MNXC3 + 1 CO2@MNXC3 + 1 MNXM5@MNXC3 + 1 MNXM925@MNXC3	RF2D1B760_LR	Rv0098+Rv0242c+Rv1141c+Rv2245;Rv0098+Rv0242c+Rv1141c+Rv2246;Rv0098+Rv0242c+Rv1142c+Rv2245;Rv0098+Rv0242c+Rv1142c+Rv2246;Rv0098+Rv1141c+Rv1350+Rv2245;Rv0098+Rv1141c+Rv1350+Rv2246;Rv0098+Rv1141c+Rv1483+Rv2245;Rv0098+Rv1141c+Rv1483+Rv2246;Rv0098+Rv1141c+Rv2002+Rv2245;Rv0098+Rv1141c+Rv2002+Rv2246;Rv0098+Rv1141c+Rv2245+Rv2766c;Rv0098+Rv1141c+Rv2246+Rv2766c;Rv0098+Rv1142c+Rv1350+Rv2245;Rv0098+Rv1142c+R…		MNXC3			0	100000			0	0
R628-124	1 CISDELTA19ENOYLC38ACYLACP@MNXC3 + 8 CO2@MNXC3 + 16 MNXM5@MNXC3 + 8 MNXM925@MNXC3 <-- 1 CISDELTA3ENOYLC22ACYLACP@MNXC3 + 8 MALACP@MNXC3 + 16 MNXM6@MNXC3	R2C3DFDF7_RL	Rv0098+Rv0242c+Rv1484+Rv2245;Rv0098+Rv0242c+Rv1484+Rv2246;Rv0098+Rv1350+Rv1484+Rv2245;Rv0098+Rv1350+Rv1484+Rv2246;Rv0098+Rv1483+Rv1484+Rv2245;Rv0098+Rv1483+Rv1484+Rv2246;Rv0098+Rv1484+Rv2002+Rv2245;Rv0098+Rv1484+Rv2002+Rv2246;Rv0098+Rv1484+Rv2245+Rv2766c;Rv0098+Rv1484+Rv2246+Rv2766c;Rv0130+Rv0242c+Rv1484+Rv2245;Rv0130+Rv0242c+Rv1484+Rv2246;Rv0130+Rv1350+Rv1484+Rv2245;Rv0130+Rv1350+Rv1484+Rv2246;R…		MNXC3			-100000	0			0	0
R627-310	1 CISDELTA21931ENOYLC50ACYLACP@MNXC3 + 2 MNXM5@MNXC3 + 2 SAM@MNXC3 --> 1 CYCLOPROPYLMEROACYLACP@MNXC3 + 2 MNXM6@MNXC3 + 2 SAH@MNXC3	R62420F92_LR	Rv0503c+Rv0643c		MNXC3			0	100000			0	0
R626-494	1 CISDELTA21931ENOYLC50ACYLACP@MNXC3 + 8 CO2@MNXC3 + 16 MNXM5@MNXC3 + 8 MNXM925@MNXC3 <-- 1 CISDELTA2315ENOYLC34ACYLACP@MNXC3 + 8 MALACP@MNXC3 + 16 MNXM6@MNXC3	R94BBD643_RL	Rv0098+Rv0242c+Rv1484+Rv2245;Rv0098+Rv0242c+Rv1484+Rv2246;Rv0098+Rv1350+Rv1484+Rv2245;Rv0098+Rv1350+Rv1484+Rv2246;Rv0098+Rv1483+Rv1484+Rv2245;Rv0098+Rv1483+Rv1484+Rv2246;Rv0098+Rv1484+Rv2002+Rv2245;Rv0098+Rv1484+Rv2002+Rv2246;Rv0098+Rv1484+Rv2245+Rv2766c;Rv0098+Rv1484+Rv2246+Rv2766c;Rv0130+Rv0242c+Rv1484+Rv2245;Rv0130+Rv0242c+Rv1484+Rv2246;Rv0130+Rv1350+Rv1484+Rv2245;Rv0130+Rv1350+Rv1484+Rv2246;R…		MNXC3			-100000	0			0	0
R631-419	1 CISDELTA21937ENOYLC56ACYLACP@MNXC3 + 1 SAM@MNXC3 --> 1 CISDELTA37ENOYLMETHYHYDROXYC56ACYLACP@MNXC3 + 1 SAH@MNXC3	R7F62705A_LR	Rv0642c		MNXC3			0	100000			0	0
R630-726	1 CISDELTA21937ENOYLC56ACYLACP@MNXC3 + 8 CO2@MNXC3 + 16 MNXM5@MNXC3 + 8 MNXM925@MNXC3 <-- 1 CISDELTA2321ENOYLC40ACYLACP@MNXC3 + 8 MALACP@MNXC3 + 16 MNXM6@MNXC3	RD429DCAD_RL	Rv0098+Rv0242c+Rv1484+Rv2245;Rv0098+Rv0242c+Rv1484+Rv2246;Rv0098+Rv1350+Rv1484+Rv2245;Rv0098+Rv1350+Rv1484+Rv2246;Rv0098+Rv1483+Rv1484+Rv2245;Rv0098+Rv1483+Rv1484+Rv2246;Rv0098+Rv1484+Rv2002+Rv2245;Rv0098+Rv1484+Rv2002+Rv2246;Rv0098+Rv1484+Rv2245+Rv2766c;Rv0098+Rv1484+Rv2246+Rv2766c;Rv0130+Rv0242c+Rv1484+Rv2245;Rv0130+Rv0242c+Rv1484+Rv2246;Rv0130+Rv1350+Rv1484+Rv2245;Rv0130+Rv1350+Rv1484+Rv2246;R…		MNXC3			-100000	0			0	0
R634-652	1 CISDELTA37ENOYLDIMETHYHYDROXYC56ACYLACP@MNXC3 + 1 MNXM6@MNXC3 + 1 SAH@MNXC3 <-- 1 CISDELTA37ENOYLMETHYHYDROXYC56ACYLACP@MNXC3 + 1 MNXM5@MNXC3 + 1 SAM@MNXC3	RBD659829_RL	Rv0645c		MNXC3			-100000	0			0	0
R636-18	1 CISDELTA37ENOYLDIMETHYHYDROXYC56ACYLACP@MNXC3 + 2 MNXM5@MNXC3 + 1 SAM@MNXC3 --> 2 MNXM6@MNXC3 + 1 SAH@MNXC3 + 1 TRANSKETOMEROACYLACP@MNXC3	R13C187A2_LR	Rv0503c		MNXC3			0	100000			0	0
R635-195	1 CISDELTA37ENOYLDIMETHYHYDROXYC56ACYLACP@MNXC3 + 2 MNXM5@MNXC3 + 2 SAM@MNXC3 --> 2 MNXM6@MNXC3 + 2 SAH@MNXC3 + 1 TRANSMETHOXYMEROACYLACP@MNXC3	R42276E8D_LR	Rv0503c+Rv0643c		MNXC3			0	100000			0	0
R633-107	1 CISDELTA37ENOYLMETHYHYDROXYC56ACYLACP@MNXC3 + 2 MNXM5@MNXC3 + 1 SAM@MNXC3 --> 1 CISKETOMEROACYLACP@MNXC3 + 2 MNXM6@MNXC3 + 1 SAH@MNXC3	R28C40DB8_LR	Rv0644c		MNXC3			0	100000			0	0
R632-651	1 CISDELTA37ENOYLMETHYHYDROXYC56ACYLACP@MNXC3 + 2 MNXM5@MNXC3 + 2 SAM@MNXC3 --> 1 CISMETHOXYMEROACYLACP@MNXC3 + 2 MNXM6@MNXC3 + 2 SAH@MNXC3	RBD4AF0B5_LR	Rv0643c+Rv0644c		MNXC3			0	100000			0	0
R567-177	1 CISDELTA3DODECANOYLCOA@MNXC3 + 1 MNXM10@MNXC3 + 1 MNXM1@MNXC3 + 1 MNXM2@MNXC3 + 1 MNXM38@MNXC3 <-- 1 CISDELTA5TETRADECANOYLCOA@MNXC3 + 1 COA@MNXC3 + 1 MNXM8@MNXC3 + 1 MNXM96415@MNXC3	R3DD73488_RL	COMPLEX		MNXC3			-100000	0			0	0
R568-279	1 CISDELTA3DODECANOYLCOA@MNXC3 --> 1 TRANSDELTA2DODECANOYLCOA@MNXC3	R58ACF23A_LR	COMPLEX		MNXC3			0	100000			0	0
R623-682	1 CISDELTA3ENOYLC22ACYLACP@MNXC3 <-- 1 TRANSDELTA2ENOYLC22ACYLACP@MNXC3	RC62D72DF_RL	Rv1141c;Rv1142		MNXC3			-100000	0			0	0
R566-236	1 CISDELTA5TETRADECANOYLCOA@MNXC3 + 1 MNXM10@MNXC3 + 1 MNXM1@MNXC3 + 1 MNXM2@MNXC3 + 1 MNXM38@MNXC3 <-- 1 9HEXADECENOYLCOA@MNXC3 + 1 COA@MNXC3 + 1 MNXM8@MNXC3 + 1 MNXM96415@MNXC3	R4D52B357_RL	COMPLEX		MNXC3			-100000	0			0	0
R143-76	1 CITR@MNXC3 + 1 NH3@MNXC3 <-- 1 MNXM70@MNXC3	R225A4C62_RL	Rv1001		MNXC3			-100000	0			0	0
R649-369	1 CO2@MNXC3 + 1 COA@MNXC3 + 2 MNXM5@MNXC3 + 1 TUBERCULOSTEROYLACP@MNXC3 <-- 1 HEXADECANOYLACP@MNXC3 + 2 MNXM6@MNXC3 + 1 SMMALONYLCOA@MNXC3	R727163B5_RL	Rv2940c		MNXC3			-100000	0			0	0
R417-197	1 CO2@MNXC3 + 1 DMK@MNXC3 + 1 MNXM11@MNXC3 <-- 1 DHN@MNXC3 + 1 NPP@MNXC3	R429D5C0A_RL	Rv0534c		MNXC3			-100000	0			0	0
R678-399	1 CO2@MNXC3 + 1 DX5P@MNXC3 <-- 1 MNXM126@MNXC3 + 1 PYR@MNXC3	R79C703EC_RL	Rv2682c;Rv3379c		MNXC3			-100000	0			0	0
R135-834	1 CO2@MNXC3 + 1 GABA@MNXC3 <-- 1 GLU@MNXC3	RF2EF231F_RL	Rv3432c		MNXC3			-100000	0			0	0
R535-446	1 CO2@MNXC3 + 1 HEPTADECANOYLACP@MNXC3 + 2 MNXM5@MNXC3 + 1 MNXM925@MNXC3 <-- 1 MALACP@MNXC3 + 2 MNXM6@MNXC3 + 1 PENTADECANOYLACP@MNXC3	R85A185AC_RL	Rv2524c		MNXC3			-100000	0			0	0
R191-722	1 CO2@MNXC3 + 1 HOMOGEN@MNXC3 <-- 1 4HPP@MNXC3 + 1 O2@MNXC3	RD3292260_RL	MT1364		MNXC3			-100000	0			0	0
R168-370	1 CO2@MNXC3 + 1 IBUTLIPO@MNXC3 <-- 1 LIPO@MNXC3 + 1 OMVAL@MNXC3	R728ED220_RL	Rv2496c+Rv2497c		MNXC3			-100000	0			0	0
R280-650	1 CO2@MNXC3 + 1 IGP@MNXC3 <-- 1 CPAD5P@MNXC3	RBD20D7A2_RL	Rv1611		MNXC3			-100000	0			0	0
R72-574	1 CO2@MNXC3 + 1 MNXM10@MNXC3 + 1 PYR@MNXC3 <-- 1 MNXM8@MNXC3 + 1 MNXM98@MNXC3	RA9415E2_RL	Rv2332		MNXC3			-100000	0			0	0
R174-507	1 CO2@MNXC3 + 1 MNXM10@MNXC3 + 1 PROPIONYLCOA@MNXC3 <-- 1 COA@MNXC3 + 1 METHYMALONATE@MNXC3 + 1 MNXM8@MNXC3	R9862F211_RL	Rv0753c		MNXC3			-100000	0			0	0
R32-562	1 CO2@MNXC3 + 1 MNXM10@MNXC3 <-- 1 FOR@MNXC3 + 1 MNXM8@MNXC3	RA5FD97D6_RL	Rv2900c		MNXC3			-100000	0			0	0
R365-637	1 CO2@MNXC3 + 1 MNXM11@MNXC3 + 1 NACN@MNXC3 <-- 1 MNXM91@MNXC3 + 1 QA@MNXC3	RB9E66406_RL	Rv1596		MNXC3			-100000	0			0	0
R101-223	1 CO2@MNXC3 + 1 MNXM30@MNXC3 + 1 PEP@MNXC3 <==> 1 MNXM51@MNXC3 + 1 OA@MNXC3	R4A8E0848_B	Rv0211		MNXC3			-100000	100000			0	0
R89-729	1 CO2@MNXC3 + 1 MNXM6@MNXC3 + 1 RL5P@MNXC3 <-- 1 D6PGC@MNXC3 + 1 MNXM5@MNXC3	RD550616D_RL	Rv1122;Rv1844c		MNXC3			-100000	0			0	0
R238-647	1 CO2@MNXC3 + 1 MNXM78@MNXC3 <-- 1 MDAPIM@MNXC3	RBBA9DFCE_RL	Rv1293		MNXC3			-100000	0			0	0
R292-638	1 CO2@MNXC3 + 1 MNXM80@MNXC3 <-- 1 OMP@MNXC3	RBA12FCB5_RL	Rv1385		MNXC3			-100000	0			0	0
R223-663	1 CO2@MNXC3 + 1 MOP@MNXC3 <-- 1 OICAP@MNXC3	RC075F9F9_RL			MNXC3			-100000	0			0	0
R148-809	1 CO2@MNXC3 + 1 NH3@MNXC3 <-- 1 MNXM117@MNXC3	RECAA0682_RL	Rv1848+Rv1849+Rv1850+Rv1851+Rv1852+Rv1853		MNXC3			-100000	0			0	0
R283-764	1 CO2@MNXC3 + 1 PHPYR@MNXC3 <-- 1 PHEN@MNXC3	RE0634708_RL	Rv3838c		MNXC3			-100000	0			0	0
R447-205	1 CO2@MNXC3 + 1 PRECORIN8X@MNXC3 + 2 SAH@MNXC3 <-- 1 PRECORIN6Y@MNXC3 + 2 SAM@MNXC3	R462BEAEB_RL	Rv2072c		MNXC3			-100000	0			0	0
R80-257	1 CO2@MNXC3 + 1 PROPIONYLCOA@MNXC3 <-- 1 SMMALONYLCOA@MNXC3	R52E2E7B0_RL	Rv0974c;Rv3280		MNXC3			-100000	0			0	0
R183-544	1 CO2@MNXC3 + 1 PROPIONYLP@MNXC3 <-- 1 O2@MNXC3 + 1 OBUT@MNXC3 + 1 PI@MNXC3	RA2655AF4_RL			MNXC3			-100000	0			0	0
R146-665	1 CO2@MNXC3 + 1 PTRSC@MNXC3 <-- 1 ORN@MNXC3	RC0C8A783_RL	Rv2531c		MNXC3			-100000	0			0	0
R186-716	1 CO2@MNXC3 + 1 SAP@MNXC3 <-- 1 LIPOYLPROTEIN@MNXC3 + 1 MNXM29@MNXC3	RD1D852FC_RL	Rv1832		MNXC3			-100000	0			0	0
R536-258	1 CO2@MNXC3 + 2 MNXM5@MNXC3 + 1 MNXM925@MNXC3 + 1 NONADECANOYLACP@MNXC3 <-- 1 HEPTADECANOYLACP@MNXC3 + 1 MALACP@MNXC3 + 2 MNXM6@MNXC3	R53358779_RL	Rv2524c		MNXC3			-100000	0			0	0
R425-94	1 CO2@MNXC3 --> 1 MNXM60@MNXC3	R253E14CA_LR	Rv1284;Rv3588c		MNXC3			0	100000			0	0
R538	1 COA@MNXC3 + 1 DECANOATE@MNXC3 + 1 MNXM3@MNXC3 --> 1 DECANOYLCOA@MNXC3 + 1 MNXM11@MNXC3 + 1 MNXM14@MNXC3	RFDEA2E4_LR			MNXC3			-99999	99999			0	0
R561-403	1 COA@MNXC3 + 1 DECANOYLCOA@MNXC3 + 1 MNXM8@MNXC3 + 1 MNXM96415@MNXC3 --> 1 MNXM10@MNXC3 + 1 MNXM1@MNXC3 + 1 MNXM2@MNXC3 + 1 MNXM38@MNXC3 + 1 OCTANOYLCOA@MNXC3	R7AE98CAB_LR	COMPLEX		MNXC3			0	100000			0	0
R416-1	1 COA@MNXC3 + 1 DHN@MNXC3 <-- 1 OSBCOA@MNXC3	R1025B83_RL	Rv0548c		MNXC3			-100000	0			0	0
R516-695	1 COA@MNXC3 + 1 DOCOSANOYLACP@MNXC3 <==> 1 DOCOSANOYLCOA@MNXC3 + 1 MNXM925@MNXC3	RC9F9930C_B	Rv0649+Rv2244;Rv2243+Rv2244		MNXC3			-100000	100000			0	0
R555-867	1 COA@MNXC3 + 1 DOCOSANOYLCOA@MNXC3 + 1 MNXM8@MNXC3 + 1 MNXM96415@MNXC3 --> 1 EICOSANOYLCOA@MNXC3 + 1 MNXM10@MNXC3 + 1 MNXM1@MNXC3 + 1 MNXM2@MNXC3 + 1 MNXM38@MNXC3	RFBEC09D3_LR	COMPLEX		MNXC3			0	100000			0	0
R545-487	1 COA@MNXC3 + 1 EICOSANOATE@MNXC3 + 1 MNXM3@MNXC3 --> 1 EICOSANOYLCOA@MNXC3 + 1 MNXM11@MNXC3 + 1 MNXM14@MNXC3	R91E5A5F0_LR	Rv0035;Rv0099;Rv0119;Rv0166;Rv0214;Rv0270;Rv0275c;Rv0404;Rv0551c;Rv0852;Rv1058;Rv1185c;Rv1193;Rv1206;Rv1345;Rv1427c;Rv1521;Rv1529;Rv1750c;Rv1925;Rv2187;Rv2505c;Rv2590;Rv2930;Rv2941;Rv2948c;Rv2950c;Rv3089;Rv3506;Rv3513c;Rv3515c;Rv3561;Rv3801c;Rv3826		MNXC3			0	100000			0	0
R515	1 COA@MNXC3 + 1 EICOSANOYLACP@MNXC3 <==> 1 EICOSANOYLCOA@MNXC3 + 1 MNXM925@MNXC3	RFEE59430_B			MNXC3			-99999	99999			0	0
R556-654	1 COA@MNXC3 + 1 EICOSANOYLCOA@MNXC3 + 1 MNXM8@MNXC3 + 1 MNXM96415@MNXC3 --> 1 MNXM10@MNXC3 + 1 MNXM1@MNXC3 + 1 MNXM2@MNXC3 + 1 MNXM38@MNXC3 + 1 OCTADECANOYLCOA@MNXC3	RBDCCB388_LR	COMPLEX		MNXC3			0	100000			0	0
R550-829	1 COA@MNXC3 + 1 HEPTADECANOATE@MNXC3 + 1 MNXM3@MNXC3 --> 1 HEPTADECANOYLCOA@MNXC3 + 1 MNXM11@MNXC3 + 1 MNXM14@MNXC3	RF1CCCD10_LR	Rv0035;Rv0099;Rv0119;Rv0166;Rv0214;Rv0270;Rv0275c;Rv0404;Rv0551c;Rv0852;Rv1058;Rv1185c;Rv1193;Rv1206;Rv1345;Rv1427c;Rv1521;Rv1529;Rv1750c;Rv1925;Rv2187;Rv2505c;Rv2590;Rv2930;Rv2941;Rv2948c;Rv2950c;Rv3089;Rv3506;Rv3513c;Rv3515c;Rv3561;Rv3801c;Rv3826		MNXC3			0	100000			0	0
R521-309	1 COA@MNXC3 + 1 HEPTADECANOYLACP@MNXC3 <==> 1 HEPTADECANOYLCOA@MNXC3 + 1 MNXM925@MNXC3	R623C5900_B	Rv0649+Rv2244;Rv2243+Rv2244		MNXC3			-100000	100000			0	0
R576-490	1 COA@MNXC3 + 1 HEPTADECANOYLCOA@MNXC3 + 1 MNXM8@MNXC3 + 1 MNXM96415@MNXC3 --> 1 MNXM10@MNXC3 + 1 MNXM1@MNXC3 + 1 MNXM2@MNXC3 + 1 MNXM38@MNXC3 + 1 PENTADECANOYLCOA@MNXC3	R931F87E5_LR	COMPLEX		MNXC3			0	100000			0	0
R581-463	1 COA@MNXC3 + 1 HEPTANOYLCOA@MNXC3 + 1 MNXM8@MNXC3 + 1 MNXM96415@MNXC3 --> 1 MNXM10@MNXC3 + 1 MNXM1@MNXC3 + 1 MNXM2@MNXC3 + 1 MNXM38@MNXC3 + 1 PENTANOYLCOA@MNXC3	R8AB6EC6D_LR	COMPLEX		MNXC3			0	100000			0	0
R548-662	1 COA@MNXC3 + 1 HEXACOSANOATE@MNXC3 + 1 MNXM3@MNXC3 --> 1 HEXACOSANOYLCOA@MNXC3 + 1 MNXM11@MNXC3 + 1 MNXM14@MNXC3	RC05D5461_LR	Rv0035;Rv0099;Rv0119;Rv0166;Rv0214;Rv0270;Rv0275c;Rv0404;Rv0551c;Rv0852;Rv1058;Rv1185c;Rv1193;Rv1206;Rv1345;Rv1427c;Rv1521;Rv1529;Rv1750c;Rv1925;Rv2187;Rv2505c;Rv2590;Rv2930;Rv2941;Rv2948c;Rv2950c;Rv3089;Rv3506;Rv3513c;Rv3515c;Rv3561;Rv3801c;Rv3826		MNXC3			0	100000			0	0
R518-390	1 COA@MNXC3 + 1 HEXACOSANOYLACP@MNXC3 <==> 1 HEXACOSANOYLCOA@MNXC3 + 1 MNXM925@MNXC3	R78CD8E51_B	Rv0649+Rv2244;Rv2243+Rv2244		MNXC3			-100000	100000			0	0
R553-655	1 COA@MNXC3 + 1 HEXACOSANOYLCOA@MNXC3 + 1 MNXM8@MNXC3 + 1 MNXM96415@MNXC3 --> 1 MNXM10@MNXC3 + 1 MNXM1@MNXC3 + 1 MNXM2@MNXC3 + 1 MNXM38@MNXC3 + 1 TETRACOSANOYLCOA@MNXC3	RBE55E4AA_LR	COMPLEX		MNXC3			0	100000			0	0
R541-844	1 COA@MNXC3 + 1 HEXADECANOATE@MNXC3 + 1 MNXM3@MNXC3 --> 1 HEXADECANOYLCOA@MNXC3 + 1 MNXM11@MNXC3 + 1 MNXM14@MNXC3	RF6631158_LR	Rv0035;Rv0099;Rv0119;Rv0166;Rv0214;Rv0270;Rv0275c;Rv0404;Rv0551c;Rv0852;Rv1058;Rv1185c;Rv1193;Rv1206;Rv1345;Rv1427c;Rv1521;Rv1529;Rv1750c;Rv1925;Rv2187;Rv2505c;Rv2590;Rv2930;Rv2941;Rv2948c;Rv2950c;Rv3089;Rv3506;Rv3513c;Rv3515c;Rv3561;Rv3801c;Rv3826		MNXC3			0	100000			0	0
R511-203	1 COA@MNXC3 + 1 HEXADECANOYLACP@MNXC3 <==> 1 HEXADECANOYLCOA@MNXC3 + 1 MNXM925@MNXC3	R448737A2_B	Rv0649+Rv2244;Rv2243+Rv2244		MNXC3			-100000	100000			0	0
R558-686	1 COA@MNXC3 + 1 HEXADECANOYLCOA@MNXC3 + 1 MNXM8@MNXC3 + 1 MNXM96415@MNXC3 --> 1 MNXM10@MNXC3 + 1 MNXM1@MNXC3 + 1 MNXM2@MNXC3 + 1 MNXM38@MNXC3 + 1 TETRADECANOYLCOA@MNXC3	RC75E3BBE_LR	COMPLEX		MNXC3			0	100000			0	0
R646-53	1 COA@MNXC3 + 1 HEXADECANOYLMAS@MNXC3 <-- 1 HEXADECANOYLCOA@MNXC3 + 1 MAS@MNXC3	R1D45C8E7_RL	Rv2940c		MNXC3			-100000	0			0	0
R509-243	1 COA@MNXC3 + 1 HEXANOYLACP@MNXC3 <==> 1 HEXANOYLCOA@MNXC3 + 1 MNXM925@MNXC3	R50664700_B	Rv0649+Rv2244;Rv2243+Rv2244		MNXC3			-100000	100000			0	0
R172-7	1 COA@MNXC3 + 1 HIBUT@MNXC3 <-- 1 HIBUTCOA@MNXC3	R1121C0AF_RL			MNXC3			-100000	0			0	0
R169-752	1 COA@MNXC3 + 1 IBUTLIPO@MNXC3 <==> 1 DLIPO@MNXC3 + 1 IBUTCOA@MNXC3	RDB66768_B	Rv2495c		MNXC3			-100000	100000			0	0
R220-232	1 COA@MNXC3 + 1 IPPMAL@MNXC3 <-- 1 MNXM2@MNXC3 + 1 OMVAL@MNXC3	R4CA3288D_RL	Rv3710		MNXC3			-100000	0			0	0
R155-187	1 COA@MNXC3 + 1 MAACCOA@MNXC3 <==> 1 MNXM2@MNXC3 + 1 PROPIONYLCOA@MNXC3	R400C5961_B	Rv1074c		MNXC3			-100000	100000			0	0
R618-642	1 COA@MNXC3 + 1 MALACP@MNXC3 <-- 1 MALCOA@MNXC3 + 1 MNXM925@MNXC3	RBAD97CD9_RL	Rv0649+Rv2244;Rv2243+Rv2244		MNXC3			-100000	0			0	0
R55-301	1 COA@MNXC3 + 1 MNXM131@MNXC3 <-- 1 MNXM2@MNXC3 + 1 OA@MNXC3	R5EBDA060_RL	Rv0889c;Rv0896;Rv1131		MNXC3			-100000	0			0	0
R560-448	1 COA@MNXC3 + 1 DODECANOYLCOA@MNXC3 + 1 MNXM8@MNXC3 + 1 MNXM96415@MNXC3 --> 1 DECANOYLCOA@MNXC3 + 1 MNXM10@MNXC3 + 1 MNXM1@MNXC3 + 1 MNXM2@MNXC3 + 1 MNXM38@MNXC3	R86CECBD0_LR	COMPLEX		MNXC3			0	100000			0	0
R537	1 COA@MNXC3 + 1 MNXM1653@MNXC3 + 1 MNXM3@MNXC3 --> 1 HEXANOYLCOA@MNXC3 + 1 MNXM11@MNXC3 + 1 MNXM14@MNXC3	RFEE7F18C_LR			MNXC3			-99999	99999			0	0
R547-521	1 COA@MNXC3 + 1 MNXM3297@MNXC3 + 1 MNXM3@MNXC3 --> 1 MNXM11@MNXC3 + 1 MNXM14@MNXC3 + 1 TETRACOSANOYLCOA@MNXC3	R9BB36AE3_LR	Rv0035;Rv0099;Rv0119;Rv0166;Rv0214;Rv0270;Rv0275c;Rv0404;Rv0551c;Rv0852;Rv1058;Rv1185c;Rv1193;Rv1206;Rv1345;Rv1427c;Rv1521;Rv1529;Rv1750c;Rv1925;Rv2187;Rv2505c;Rv2590;Rv2930;Rv2941;Rv2948c;Rv2950c;Rv3089;Rv3506;Rv3513c;Rv3515c;Rv3561;Rv3801c;Rv3826		MNXC3			0	100000			0	0
R539-472	1 COA@MNXC3 + 1 MNXM3@MNXC3 + 1 MNXM402@MNXC3 --> 1 MNXM11@MNXC3 + 1 DODECANOYLCOA@MNXC3 + 1 MNXM14@MNXC3	R8D58C84A_LR	Rv0035;Rv0099;Rv0119;Rv0166;Rv0214;Rv0270;Rv0275c;Rv0404;Rv0551c;Rv0852;Rv1058;Rv1185c;Rv1193;Rv1206;Rv1345;Rv1427c;Rv1521;Rv1529;Rv1750c;Rv1925;Rv2187;Rv2505c;Rv2590;Rv2930;Rv2941;Rv2948c;Rv2950c;Rv3089;Rv3506;Rv3513c;Rv3515c;Rv3561;Rv3801c;Rv3826		MNXC3			0	100000			0	0
R546-65	1 COA@MNXC3 + 1 MNXM3@MNXC3 + 1 MNXM7102@MNXC3 --> 1 DOCOSANOYLCOA@MNXC3 + 1 MNXM11@MNXC3 + 1 MNXM14@MNXC3	R20AFCBAA_LR	Rv0035;Rv0099;Rv0119;Rv0166;Rv0214;Rv0270;Rv0275c;Rv0404;Rv0551c;Rv0852;Rv1058;Rv1185c;Rv1193;Rv1206;Rv1345;Rv1427c;Rv1521;Rv1529;Rv1750c;Rv1925;Rv2187;Rv2505c;Rv2590;Rv2930;Rv2941;Rv2948c;Rv2950c;Rv3089;Rv3506;Rv3513c;Rv3515c;Rv3561;Rv3801c;Rv3826		MNXC3			0	100000			0	0
R551-387	1 COA@MNXC3 + 1 MNXM3@MNXC3 + 1 NONADECANOATE@MNXC3 --> 1 MNXM11@MNXC3 + 1 MNXM14@MNXC3 + 1 NONADECANOYLCOA@MNXC3	R77E51309_LR	Rv0035;Rv0099;Rv0119;Rv0166;Rv0214;Rv0270;Rv0275c;Rv0404;Rv0551c;Rv0852;Rv1058;Rv1185c;Rv1193;Rv1206;Rv1345;Rv1427c;Rv1521;Rv1529;Rv1750c;Rv1925;Rv2187;Rv2505c;Rv2590;Rv2930;Rv2941;Rv2948c;Rv2950c;Rv3089;Rv3506;Rv3513c;Rv3515c;Rv3561;Rv3801c;Rv3826		MNXC3			0	100000			0	0
R543-436	1 COA@MNXC3 + 1 MNXM3@MNXC3 + 1 OCTADECANOATE@MNXC3 --> 1 MNXM11@MNXC3 + 1 MNXM14@MNXC3 + 1 OCTADECANOYLCOA@MNXC3	R82C0A7B6_LR	Rv0035;Rv0099;Rv0119;Rv0166;Rv0214;Rv0270;Rv0275c;Rv0404;Rv0551c;Rv0852;Rv1058;Rv1185c;Rv1193;Rv1206;Rv1345;Rv1427c;Rv1521;Rv1529;Rv1750c;Rv1925;Rv2187;Rv2505c;Rv2590;Rv2930;Rv2941;Rv2948c;Rv2950c;Rv3089;Rv3506;Rv3513c;Rv3515c;Rv3561;Rv3801c;Rv3826		MNXC3			0	100000			0	0
R415-571	1 COA@MNXC3 + 1 MNXM3@MNXC3 + 1 OSB@MNXC3 --> 1 MNXM11@MNXC3 + 1 MNXM14@MNXC3 + 1 OSBCOA@MNXC3	RA8458986_LR	Rv0542c+Rv0553		MNXC3			0	100000			0	0
R549-55	1 COA@MNXC3 + 1 MNXM3@MNXC3 + 1 PENTADECANOATE@MNXC3 --> 1 MNXM11@MNXC3 + 1 MNXM14@MNXC3 + 1 PENTADECANOYLCOA@MNXC3	R1DF3A345_LR	Rv0035;Rv0099;Rv0119;Rv0166;Rv0214;Rv0270;Rv0275c;Rv0404;Rv0551c;Rv0852;Rv1058;Rv1185c;Rv1193;Rv1206;Rv1345;Rv1427c;Rv1521;Rv1529;Rv1750c;Rv1925;Rv2187;Rv2505c;Rv2590;Rv2930;Rv2941;Rv2948c;Rv2950c;Rv3089;Rv3506;Rv3513c;Rv3515c;Rv3561;Rv3801c;Rv3826		MNXC3			0	100000			0	0
R81-314	1 COA@MNXC3 + 1 MNXM3@MNXC3 + 1 PROPANOATE@MNXC3 --> 1 MNXM11@MNXC3 + 1 MNXM14@MNXC3 + 1 PROPIONYLCOA@MNXC3	R62F821CD_LR	Rv3667		MNXC3			0	100000			0	0
R63-230	1 COA@MNXC3 + 1 MNXM3@MNXC3 + 1 SUCC@MNXC3 <==> 1 MNXM7@MNXC3 + 1 PI@MNXC3 + 1 SUCCOA@MNXC3	R4B96DC0A_B	Rv0951+Rv0952		MNXC3			-100000	100000			0	0
R540-416	1 COA@MNXC3 + 1 MNXM3@MNXC3 + 1 TETRADECANOATE@MNXC3 --> 1 MNXM11@MNXC3 + 1 MNXM14@MNXC3 + 1 TETRADECANOYLCOA@MNXC3	R7F27127A_LR	Rv0035;Rv0099;Rv0119;Rv0166;Rv0214;Rv0270;Rv0275c;Rv0404;Rv0551c;Rv0852;Rv1058;Rv1185c;Rv1193;Rv1206;Rv1345;Rv1427c;Rv1521;Rv1529;Rv1750c;Rv1925;Rv2187;Rv2505c;Rv2590;Rv2930;Rv2941;Rv2948c;Rv2950c;Rv3089;Rv3506;Rv3513c;Rv3515c;Rv3561;Rv3801c;Rv3826		MNXC3			0	100000			0	0
R397-478	1 COA@MNXC3 + 1 MNXM7@MNXC3 <-- 1 DPCOA@MNXC3 + 1 MNXM3@MNXC3	R8F25D939_RL	Rv1631		MNXC3			-100000	0			0	0
R559-869	1 COA@MNXC3 + 1 TETRADECANOYLCOA@MNXC3 + 1 MNXM8@MNXC3 + 1 MNXM96415@MNXC3 --> 1 MNXM10@MNXC3 + 1 DODECANOYLCOA@MNXC3 + 1 MNXM1@MNXC3 + 1 MNXM2@MNXC3 + 1 MNXM38@MNXC3	RFC5649CD_LR	COMPLEX		MNXC3			0	100000			0	0
R575-443	1 COA@MNXC3 + 1 MNXM8@MNXC3 + 1 MNXM96415@MNXC3 + 1 NONADECANOYLCOA@MNXC3 --> 1 HEPTADECANOYLCOA@MNXC3 + 1 MNXM10@MNXC3 + 1 MNXM1@MNXC3 + 1 MNXM2@MNXC3 + 1 MNXM38@MNXC3	R84952535_LR	COMPLEX		MNXC3			0	100000			0	0
R580-768	1 COA@MNXC3 + 1 MNXM8@MNXC3 + 1 MNXM96415@MNXC3 + 1 NONANOYLCOA@MNXC3 --> 1 HEPTANOYLCOA@MNXC3 + 1 MNXM10@MNXC3 + 1 MNXM1@MNXC3 + 1 MNXM2@MNXC3 + 1 MNXM38@MNXC3	RE1BCC7B3_LR	COMPLEX		MNXC3			0	100000			0	0
R552-569	1 COA@MNXC3 + 1 MNXM8@MNXC3 + 1 MNXM96415@MNXC3 + 1 OCTACOSANOYLCOA@MNXC3 --> 1 HEXACOSANOYLCOA@MNXC3 + 1 MNXM10@MNXC3 + 1 MNXM1@MNXC3 + 1 MNXM2@MNXC3 + 1 MNXM38@MNXC3	RA7F10661_LR	COMPLEX		MNXC3			0	100000			0	0
R557-812	1 COA@MNXC3 + 1 MNXM8@MNXC3 + 1 MNXM96415@MNXC3 + 1 OCTADECANOYLCOA@MNXC3 --> 1 HEXADECANOYLCOA@MNXC3 + 1 MNXM10@MNXC3 + 1 MNXM1@MNXC3 + 1 MNXM2@MNXC3 + 1 MNXM38@MNXC3	RED61EEA8_LR	COMPLEX		MNXC3			0	100000			0	0
R562-631	1 COA@MNXC3 + 1 MNXM8@MNXC3 + 1 MNXM96415@MNXC3 + 1 OCTANOYLCOA@MNXC3 --> 1 HEXANOYLCOA@MNXC3 + 1 MNXM10@MNXC3 + 1 MNXM1@MNXC3 + 1 MNXM2@MNXC3 + 1 MNXM38@MNXC3	RB7B141C5_LR	COMPLEX		MNXC3			0	100000			0	0
R577-514	1 COA@MNXC3 + 1 MNXM8@MNXC3 + 1 MNXM96415@MNXC3 + 1 PENTADECANOYLCOA@MNXC3 --> 1 MNXM10@MNXC3 + 1 MNXM1@MNXC3 + 1 MNXM2@MNXC3 + 1 MNXM38@MNXC3 + 1 TRIDECANOYLCOA@MNXC3	R9B5482C0_LR	COMPLEX		MNXC3			0	100000			0	0
R582-68	1 COA@MNXC3 + 1 MNXM8@MNXC3 + 1 MNXM96415@MNXC3 + 1 PENTANOYLCOA@MNXC3 --> 1 MNXM10@MNXC3 + 1 MNXM1@MNXC3 + 1 MNXM2@MNXC3 + 1 MNXM38@MNXC3 + 1 PROPIONYLCOA@MNXC3	R2109E4D9_LR	COMPLEX		MNXC3			0	100000			0	0
R554-355	1 COA@MNXC3 + 1 MNXM8@MNXC3 + 1 MNXM96415@MNXC3 + 1 TETRACOSANOYLCOA@MNXC3 --> 1 DOCOSANOYLCOA@MNXC3 + 1 MNXM10@MNXC3 + 1 MNXM1@MNXC3 + 1 MNXM2@MNXC3 + 1 MNXM38@MNXC3	R6D7C75A7_LR	COMPLEX		MNXC3			0	100000			0	0
R578-350	1 COA@MNXC3 + 1 MNXM8@MNXC3 + 1 MNXM96415@MNXC3 + 1 TRIDECANOYLCOA@MNXC3 --> 1 MNXM10@MNXC3 + 1 MNXM1@MNXC3 + 1 MNXM2@MNXC3 + 1 MNXM38@MNXC3 + 1 UNDECANOYLCOA@MNXC3	R6BA0A2DE_LR	COMPLEX		MNXC3			0	100000			0	0
R579-274	1 COA@MNXC3 + 1 MNXM8@MNXC3 + 1 MNXM96415@MNXC3 + 1 UNDECANOYLCOA@MNXC3 --> 1 MNXM10@MNXC3 + 1 MNXM1@MNXC3 + 1 MNXM2@MNXC3 + 1 MNXM38@MNXC3 + 1 NONANOYLCOA@MNXC3	R56924EF8_LR	COMPLEX		MNXC3			0	100000			0	0
R103-765	1 COA@MNXC3 + 1 MNXM98@MNXC3 <-- 1 GLX@MNXC3 + 1 MNXM2@MNXC3	RE07D9398_RL	Rv1837c		MNXC3			-100000	0			0	0
R483-808	1 COA@MNXC3 + 1 MYCOTHIOL@MNXC3 <-- 1 CYSNGINS@MNXC3 + 1 MNXM2@MNXC3	REC486FEE_RL	Rv0819		MNXC3			-100000	0			0	0
R716-200	1 COA@MNXC3 + 1 NAGA1P@MNXC3 <==> 1 GA1P@MNXC3 + 1 MNXM2@MNXC3	R437E91AE_B			MNXC3			-100000	100000			0	0
R203-226	1 COA@MNXC3 + 1 NAGLU@MNXC3 <==> 1 GLU@MNXC3 + 1 MNXM2@MNXC3	R4B0473C_B	Rv2747		MNXC3			-100000	100000			0	0
R520-293	1 COA@MNXC3 + 1 NONADECANOYLACP@MNXC3 <==> 1 MNXM925@MNXC3 + 1 NONADECANOYLCOA@MNXC3	R5CDA7173_B	Rv0649+Rv2244;Rv2243+Rv2244		MNXC3			-100000	100000			0	0
R252-513	1 COA@MNXC3 + 1 OAHSER@MNXC3 <==> 1 HSER@MNXC3 + 1 MNXM2@MNXC3	R9B520787_B	Rv3341		MNXC3			-100000	100000			0	0
R519-613	1 COA@MNXC3 + 1 OCTACOSANOYLACP@MNXC3 <==> 1 MNXM925@MNXC3 + 1 OCTACOSANOYLCOA@MNXC3	RB16B6213_B	Rv0649+Rv2244;Rv2243+Rv2244		MNXC3			-100000	100000			0	0
R513-156	1 COA@MNXC3 + 1 OCTADECANOYLACP@MNXC3 <==> 1 MNXM925@MNXC3 + 1 OCTADECANOYLCOA@MNXC3	R38333F88_B	Rv0649+Rv2244;Rv2243+Rv2244		MNXC3			-100000	100000			0	0
R239-400	1 COA@MNXC3 + 1 OSLHSER@MNXC3 <==> 1 HSER@MNXC3 + 1 SUCCOA@MNXC3	R79FE3131_B			MNXC3			-100000	100000			0	0
R587-411	1 COA@MNXC3 + 1 PA@MNXC3 <-- 0.1 9HEXADECENOYLCOA@MNXC3 + 0.1 9OCTADECENOYLCOA@MNXC3 + 1 AGL3P@MNXC3 + 0.1 EICOSANOYLCOA@MNXC3 + 0.1 HEXACOSANOYLCOA@MNXC3 + 0.2 HEXADECANOYLCOA@MNXC3 + 0.1 NONADECANOYLCOA@MNXC3 + 0.1 OCTADECANOYLCOA@MNXC3 + 0.1 PENTADECANOYLCOA@MNXC3 + 0.1 TETRACOSANOYLCOA@MNXC3	R7DCE5B09_RL	Rv2182c;Rv2483c		MNXC3			-100000	0			0	0
R522-278	1 COA@MNXC3 + 1 PENTADECANOYLACP@MNXC3 <==> 1 MNXM925@MNXC3 + 1 PENTADECANOYLCOA@MNXC3	R584B905E_B	Rv0649+Rv2244;Rv2243+Rv2244		MNXC3			-100000	100000			0	0
R616-354	1 COA@MNXC3 + 1 PENTAMETHYLTRICONTANOYL@MNXC3 --> 1 PENTAMETHYLTRICONTANOYLCOA@MNXC3	R6D76F0FB_LR	Rv2048c		MNXC3			0	100000			0	0
R533-3	1 COA@MNXC3 + 1 PROPIONYLACP@MNXC3 <-- 1 MNXM925@MNXC3 + 1 PROPIONYLCOA@MNXC3	R107E7FDC_RL	Rv0649+Rv2244;Rv2243+Rv2244		MNXC3			-100000	0			0	0
R78-114	1 COA@MNXC3 + 1 PROPIONYLP@MNXC3 <==> 1 PI@MNXC3 + 1 PROPIONYLCOA@MNXC3	R2A3F670E_B	Rv0408		MNXC3			-100000	100000			0	0
R619-285	1 COA@MNXC3 + 1 RMMALONYLACP@MNXC3 <-- 1 MNXM925@MNXC3 + 1 SMMALONYLCOA@MNXC3	R5980F69A_RL	Rv0649+Rv2244;Rv2243+Rv2244		MNXC3			-100000	0			0	0
R234-394	1 COA@MNXC3 + 1 SAOPIM@MNXC3 <-- 1 SUCCOA@MNXC3 + 1 TETRAHYDRODIPICOLINATE@MNXC3	R79565362_RL	Rv1201c		MNXC3			-100000	0			0	0
R517-664	1 COA@MNXC3 + 1 TETRACOSANOYLACP@MNXC3 <==> 1 MNXM925@MNXC3 + 1 TETRACOSANOYLCOA@MNXC3	RC0A0E2CE_B	Rv0649+Rv2244;Rv2243+Rv2244		MNXC3			-100000	100000			0	0
R510-198	1 COA@MNXC3 + 1 TETRADECANOYLACP@MNXC3 <==> 1 TETRADECANOYLCOA@MNXC3 + 1 MNXM925@MNXC3	R42C05055_B	Rv0649+Rv2244;Rv2243+Rv2244		MNXC3			-100000	100000			0	0
R643-138	1 COA@MNXC3 --> 1 MAS@MNXC3	R31CCF716_LR			MNXC3			0	100000			0	0
R398-384	1 COA@MNXC3 --> 1 MNXM925@MNXC3	R77208302_LR	Rv2523c;Rv2794c		MNXC3			0	100000			0	0
R458-830	1 COB@MNXC3 + 1 MNXM8@MNXC3 <==> 1 COBII@MNXC3 + 1 MNXM10@MNXC3	RF204E88C_B			MNXC3			-100000	100000			0	0
R459-759	1 COBII@MNXC3 + 1 MNXM8@MNXC3 <==> 1 COBIII@MNXC3 + 1 MNXM10@MNXC3	RDE051961_B			MNXC3			-100000	100000			0	0
R451-115	1 COBIIRINICACIDACDIAMIDE@MNXC3 + 1 MNXM10@MNXC3 --> 1 COBIRINICACIDACDIAMIDE@MNXC3 + 1 MNXM8@MNXC3	R2A86BF6B_LR			MNXC3			0	100000			0	0
R450-504	1 COBIIRINICACIDACDIAMIDE@MNXC3 + 1 MNXM7@MNXC3 + 1 PI@MNXC3 <-- 1 COII@MNXC3 + 1 HYDROGENOBYRINATEACDIAMIDE@MNXC3 + 1 MNXM3@MNXC3	R97DC2F0C_RL			MNXC3			-100000	0			0	0
R279-742	1 CPAD5P@MNXC3 <-- 1 NPRAN@MNXC3	RD9E9B32_RL	Rv1603		MNXC3			-100000	0			0	0
R482-701	1 CYSNGINS@MNXC3 + 1 MNXM11@MNXC3 + 1 MNXM14@MNXC3 <-- 1 MNXM3@MNXC3 + 1 MNXM55@MNXC3 + 1 NGINS@MNXC3	RCE1816A5_RL	Rv2130		MNXC3			-100000	0			0	0
R88-442	1 D6PGC@MNXC3 <-- 1 D6PGL@MNXC3	R8435B9AE_RL	Rv1445c		MNXC3			-100000	0			0	0
R87-782	1 D6PGL@MNXC3 + 1 MNXM6@MNXC3 <-- 0.001 F420@MNXC3 + 1 G6P@MNXC3 + 1 MNXM5@MNXC3	RE60BB955_RL	Rv1121;Rv1447c		MNXC3			-100000	0			0	0
R381-477	1 D6RP5P@MNXC3 + 1 FOR@MNXC3 + 1 MNXM11@MNXC3 <-- 1 MNXM51@MNXC3	R8EED013A_RL	Rv1415;Rv1940		MNXC3			-100000	0			0	0
R424-122	1 DA@MNXC3 + 1 MNXM304@MNXC3 <-- 1 H2S@MNXC3 + 1 MNXM1020@MNXC3 + 1 SAM@MNXC3	R2C03CC2E_RL	Rv1589		MNXC3			-100000	0			0	0
R345-475	1 DA@MNXC3 --> 1 DIN@MNXC3 + 1 NH3@MNXC3	R8E9076B9_LR	Rv3313c		MNXC3			0	100000			0	0
R852-33	<-- 1 H@MNXC3	R170420B1_RL			MNXC3			-1	0			0	0
R571-59	1 DAG@MNXC3 + 1 PI@MNXC3 <-- 1 PA@MNXC3	R1EC56CC7_RL			MNXC3			-100000	0			0	0
R573-861	1 DAG@MNXC3 --> 0.1 9OCTADECENOATE@MNXC3 + 0.1 EICOSANOATE@MNXC3 + 0.1 HEXACOSANOATE@MNXC3 + 0.2 HEXADECANOATE@MNXC3 + 1 MAG@MNXC3 + 0.1 MNXM3297@MNXC3 + 0.1 NONADECANOATE@MNXC3 + 0.1 OCTADECANOATE@MNXC3 + 0.1 PENTADECANOATE@MNXC3	RF9FCA1BA_LR			MNXC3			0	100000			0	0
R590-396	1 DAG@MNXC3 <-- 1 MNXM297@MNXC3	R79ACA27C_RL	Rv0217c;Rv0220;Rv0646c;Rv1076;Rv1104;Rv1105;Rv1399c;Rv1400c;Rv1426c;Rv1497;Rv1755c;Rv1900c;Rv1923;Rv2045c;Rv2284;Rv2349c;Rv2350c;Rv2351c;Rv2385;Rv2463;Rv2485c;Rv2970c;Rv3084;Rv3176c;Rv3203;Rv3487c;Rv3775		MNXC3			-100000	0			0	0
R853-553	<-- 1 H@MNXC3	RA3EBA44C_RL			MNXC3			-1	0			0	0
R236-709	1 DAPIM@MNXC3 + 1 SUCC@MNXC3 <-- 1 SDAPIM@MNXC3	RD0E9EE57_RL	Rv1202		MNXC3			-100000	0			0	0
R237-186	1 DAPIM@MNXC3 <==> 1 MDAPIM@MNXC3	R3FF6C7EA_B	Rv2726c		MNXC3			-100000	100000			0	0
R385-360	1 DB4P@MNXC3 + 1 FOR@MNXC3 <-- 1 RL5P@MNXC3	R6EE2E27A_RL	Rv1940		MNXC3			-100000	0			0	0
R854-117	<-- 1 H@MNXC3	R2AB4842C_RL			MNXC3			-1	0			0	0
R724-871	1 DGLU@MNXC3 + 1 MNXM3@MNXC3 + 1 UDPNANGALA@MNXC3 --> 1 MNXM7@MNXC3 + 1 PI@MNXC3 + 1 UDPNANGALAGLU@MNXC3	RFC66D266_LR	Rv2155c		MNXC3			0	100000			0	0
R713-43	1 DGLU@MNXC3 <-- 1 GLU@MNXC3	R1986C200_RL	Rv1338		MNXC3			-100000	0			0	0
R5-385	1 DGLYCERATE@MNXC3 + 1 MNXM10@MNXC3 <-- 1 T3@MNXC3 + 1 MNXM8@MNXC3	R7777D56B_RL	Rv0458;Rv2858c		MNXC3			-100000	0			0	0
R6-449	1 DGLYCERATE@MNXC3 + 1 MNXM3@MNXC3 --> 1 3PG@MNXC3 + 1 MNXM7@MNXC3	R8702DCBC_LR	Rv2205c		MNXC3			0	100000			0	0
R364-777	1 DHAP@MNXC3 + 1 ISUCC@MNXC3 --> 1 PI@MNXC3 + 1 QA@MNXC3	RE4351CEB_LR	Rv1594		MNXC3			0	100000			0	0
R4-23	1 DHAP@MNXC3 + 1 MKH2@MNXC3 <-- 1 GL3P@MNXC3 + 1 MK@MNXC3	R148E5C28_RL	Rv2249c;Rv3302c		MNXC3			-100000	0			0	0
R591-244	1 DHAP@MNXC3 + 1 MNXM10@MNXC3 <==> 1 GL3P@MNXC3 + 1 MNXM8@MNXC3	R50BAF715_B	Rv0564;Rv2982c		MNXC3			-100000	100000			0	0
R44-452	1 DHAP@MNXC3 + 1 MNXM126@MNXC3 <==> 1 FDP@MNXC3	R87DBBB21_B	Rv0363c		MNXC3			-100000	100000			0	0
R8-528	1 DHAP@MNXC3 + 1 T3@MNXC3 <-- 1 F1P@MNXC3	R9D1CA7B7_RL	Rv0363c		MNXC3			-100000	0			0	0
R45-426	1 DHAP@MNXC3 <==> 1 MNXM126@MNXC3	R801EEBDB_B	Rv1438		MNXC3			-100000	100000			0	0
R303-591	1 DHF@MNXC3 + 1 DTMP@MNXC3 <==> 1 METTHF@MNXC3 + 1 MNXM234@MNXC3	RAE235668_B	Rv2764c		MNXC3			-100000	100000			0	0
R408-259	1 DHF@MNXC3 + 1 MNXM6@MNXC3 --> 1 MNXM5@MNXC3 + 1 MNXM79@MNXC3	R535B91ED_LR	Rv2763c		MNXC3			0	100000			0	0
R407-210	1 DHF@MNXC3 + 1 MNXM7@MNXC3 + 1 PI@MNXC3 <-- 1 DHPT@MNXC3 + 1 GLU@MNXC3 + 1 MNXM3@MNXC3	R473229C2_RL	Rv2447c		MNXC3			-100000	0			0	0
R184-48	1 DHLIPOYLPROTEIN@MNXC3 + 1 METTHF@MNXC3 + 1 NH3@MNXC3 <-- 1 MNXM79@MNXC3 + 1 SAP@MNXC3	R1B4E51F_RL	Rv2211c		MNXC3			-100000	0			0	0
R187-741	1 DHLIPOYLPROTEIN@MNXC3 + 1 MNXM8@MNXC3 <==> 1 LIPOYLPROTEIN@MNXC3 + 1 MNXM10@MNXC3	RD9B9DBEE_B	Rv0462;Rv3303c		MNXC3			-100000	100000			0	0
R213-45	1 DHMVA@MNXC3 --> 1 OMVAL@MNXC3	R1A563577_LR	Rv0189c		MNXC3			0	100000			0	0
R273-224	1 DHSK@MNXC3 + 1 MNXM6@MNXC3 --> 1 MNXM5@MNXC3 + 1 SME@MNXC3	R4A9FBA69_LR	Rv2552c		MNXC3			0	100000			0	0
R272-841	1 DHSK@MNXC3 <-- 1 DQT@MNXC3	RF3E67D70_RL	Rv2537c		MNXC3			-100000	0			0	0
DAT-628	1 DIACYLTREHALOSE@MNXC3 + 1.38 MNXM925@MNXC3 <-- 1.38 MYCOLIPENOYLACP@MNXC3 + 0.69 TRE6P@MNXC3	RB6B373AE_RL			MNXC3			-100000	0			0	0
R218-821	1 DIHYDROXYMETHYLPENTANOATE@MNXC3 --> 1 OXOMETHYLPENTANOATE@MNXC3	REF88FA5A_LR	Rv0189c		MNXC3			0	100000			0	0
DIM-731	1 DIM@MNXC3 <-- 0.436 DICYTO@MNXC3	RD601BB56_RL	Rv2936+Rv2937+Rv2938+Rv2942		MNXC3			-100000	0			0	0
R265-852	1 DIMGP@MNXC3 + 1 GLU@MNXC3 + 1 MNXM365@MNXC3 <-- 1 MNXM37@MNXC3 + 1 PRLP@MNXC3	RF841491E_RL	Rv1602		MNXC3			-100000	0			0	0
R266-339	1 DIMGP@MNXC3 --> 1 IMACP@MNXC3	R697F96D9_LR	Rv1601		MNXC3			0	100000			0	0
R654-41	1 DICYTO@MNXC3 + 2 MAS@MNXC3 <-- 2 MYCOCEROSOYLMAS@MNXC3 + 1 PTC@MNXC3	R18712185_RL	Rv2939		MNXC3			-100000	0			0	0
R337-283	1 DIN@MNXC3 + 1 PI@MNXC3 <==> 1 DR1P@MNXC3 + 1 HYXN@MNXC3	R595B5B3C_B	Rv3307		MNXC3			-100000	100000			0	0
R855-673	<-- 1 H@MNXC3	RC37785F0_RL			MNXC3			-1	0			0	0
R54-214	1 DLIPO@MNXC3 + 1 MNXM8@MNXC3 <==> 1 LIPO@MNXC3 + 1 MNXM10@MNXC3	R47E40C1F_B	Rv0462		MNXC3			-100000	100000			0	0
R418-196	1 DMK@MNXC3 + 1 SAM@MNXC3 --> 1 MKH2@MNXC3 + 1 SAH@MNXC3	R423F7414_LR			MNXC3			0	100000			0	0
R686-531	1 DMPP@MNXC3 + 1 IPP@MNXC3 --> 1 GPP@MNXC3 + 1 MNXM11@MNXC3	R9EDD456E_LR	Rv2173;Rv3383c;Rv3398c		MNXC3			0	100000			0	0
R685-229	1 DMPP@MNXC3 <==> 1 IPP@MNXC3	R4B4A3120_B	Rv1745c		MNXC3			-100000	100000			0	0
DNA-77	1 DNA@MNXC3 + 3.24 MNXM11@MNXC3 + 4.44 MNXM7@MNXC3 + 4.44 PI@MNXC3 <-- 0.557 DTTP@MNXC3 + 0.557 MNXM286@MNXC3 + 1.061 MNXM344@MNXC3 + 1.061 MNXM360@MNXC3 + 4.44 MNXM3@MNXC3	R226F1C1B_RL			MNXC3			-100000	0			0	0
R290-643	1 DOROA@MNXC3 + 1 O2@MNXC3 --> 1 H2O2@MNXC3 + 1 OROA@MNXC3	RBAFC685B_LR	Rv2139		MNXC3			0	100000			0	0
R396-414	1 DPCOA@MNXC3 + 1 MNXM11@MNXC3 <-- 1 4PPNTE@MNXC3 + 1 MNXM3@MNXC3	R7EF65754_RL	Rv2965c		MNXC3			-100000	0			0	0
R14-739	1 DPP@MNXC3 + 1 GDPMAN@MNXC3 --> 1 MNXM30@MNXC3 + 1 PPM@MNXC3	RD928C3D1_LR	Rv2051c		MNXC3			0	100000			0	0
R695-746	1 DPP@MNXC3 + 1 MNXM91@MNXC3 --> 1 DPPPR@MNXC3 + 1 MNXM11@MNXC3	RDA7C1D25_LR	Rv3806c		MNXC3			0	100000			0	0
R730-465	1 DPP@MNXC3 + 1 PEPTIDOGLYCAN@MNXC3 <-- 1 LIPID2AMIDATED@MNXC3	R8B1FD3E4_RL			MNXC3			-100000	0			0	0
R700-290	1 DPP@MNXC3 + 1 UDPNAG@MNXC3 --> 1 MNXM80@MNXC3 + 1 NAGDPP@MNXC3	R5BCEC19B_LR			MNXC3			0	100000			0	0
R727-725	1 DPP@MNXC3 + 1 UDPNANGAGMDAPIMAA@MNXC3 <==> 1 LIPID1@MNXC3 + 1 MNXM80@MNXC3	RD3C8331D_B	Rv2156c		MNXC3			-100000	100000			0	0
R694-864	1 DPP@MNXC3 <-- 1 FPP@MNXC3 + 7 IPP@MNXC3	RFA8F13DF_RL	Rv2361c		MNXC3			-100000	0			0	0
R696-838	1 DPPPR@MNXC3 --> 1 DPPR@MNXC3 + 1 PI@MNXC3	RF3AE3FE2_LR			MNXC3			0	100000			0	0
R271-843	1 DQT@MNXC3 + 1 PI@MNXC3 <-- 1 3DDAH7P@MNXC3	RF56B7016_RL	Rv2538c		MNXC3			-100000	0			0	0
R338b-58	1 DR1P@MNXC3 <==> 1 R5P@MNXC3	R1EB76ACA_B	Rv3068c		MNXC3			-100000	100000			0	0
R98-536	1 DR5P@MNXC3 + 1 MNXM7@MNXC3 <-- 1 MNXM3@MNXC3 + 1 RIB@MNXC3	RA01C05BE_RL	Rv2436		MNXC3			-100000	0			0	0
R856-578	<-- 1 H@MNXC3	RA9F19A4C_RL			MNXC3			-1	0			0	0
R709-595	1 DTDP4DH6DGLC@MNXC3 --> 1 DTDP4DH6DMAN@MNXC3	RAE878B93_LR	Rv3465		MNXC3			0	100000			0	0
R708-153	1 DTDP4DH6DGLC@MNXC3 <==> 1 DTDPGLC@MNXC3	R37405053_B	Rv3464;Rv3468;Rv3634c;Rv3784		MNXC3			-100000	100000			0	0
R710-190	1 DTDP4DH6DMAN@MNXC3 + 1 MNXM6@MNXC3 --> 1 DTDPRHAM@MNXC3 + 1 MNXM5@MNXC3	R407D78D6_LR	Rv3260c		MNXC3			0	100000			0	0
R305-780	1 DTDP@MNXC3 + 1 MNXM3@MNXC3 <==> 1 DTTP@MNXC3 + 1 MNXM7@MNXC3	RE556A0DB_B	Rv2445c		MNXC3			-100000	100000			0	0
R304-814	1 DTDP@MNXC3 + 1 MNXM7@MNXC3 <==> 1 DTMP@MNXC3 + 1 MNXM3@MNXC3	REDDBE1B3_B	Rv3247c		MNXC3			-100000	100000			0	0
R661-221	1 DTDP@MNXC3 + 1 PHDIMRHAM1@MNXC3 <-- 1 DTDPRHAM@MNXC3 + 1 PHDIM@MNXC3	R49C9E173_RL	Rv2962c		MNXC3			-100000	0			0	0
R662-143	1 DTDP@MNXC3 + 1 PHDIMRHAM2@MNXC3 <-- 1 DTDPRHAM@MNXC3 + 1 PHDIMRHAM1@MNXC3	R335C2C3B_RL	Rv2958c		MNXC3			-100000	0			0	0
R701-158	1 DTDP@MNXC3 + 1 RHAMNAGDPP@MNXC3 <-- 1 DTDPRHAM@MNXC3 + 1 NAGDPP@MNXC3	R38646D0D_RL	Rv1525;Rv3265c		MNXC3			-100000	0			0	0
R707-519	1 DTDPGLC@MNXC3 + 1 MNXM11@MNXC3 <-- 1 DTTP@MNXC3 + 1 G1P@MNXC3	R9BA4FD95_RL	Rv0334		MNXC3			-100000	0			0	0
R302-730	1 DTMP@MNXC3 + 1 MNXM79@MNXC3 + 1 MNXM96415@MNXC3 <==> 1 METTHF@MNXC3 + 1 MNXM1@MNXC3 + 1 MNXM234@MNXC3 + 1 MNXM38@MNXC3	RD5D120EF_B	Rv2754c		MNXC3			-100000	100000			0	0
R857-287	<-- 1 H@MNXC3	R5A914B22_RL			MNXC3			-1	0			0	0
R679-430	1 DX5P@MNXC3 + 1 MNXM6@MNXC3 --> 1 MDE4P@MNXC3 + 1 MNXM5@MNXC3	R80EAEB5A_LR	Rv2870c		MNXC3			0	100000			0	0
R470-342	1 DX5P@MNXC3 + 1 TSCOSHTYR@MNXC3 --> 1 HEMT@MNXC3 + 1 TSPROTEIN@MNXC3	R6A78E3A7_LR	Rv0417		MNXC3			0	100000			0	0
R622-555	1 D3HYDROXYC22ACYLACP@MNXC3 --> 1 TRANSDELTA2ENOYLC22ACYLACP@MNXC3	RA434208D_LR	Rv0098;Rv0130		MNXC3			0	100000			0	0
R95-546	1 E4P@MNXC3 + 0.001 THI@MNXC3 + 1 X5P@MNXC3 --> 1 F6P@MNXC3 + 1 MNXM126@MNXC3	RA2F3F783_LR	Rv1449c		MNXC3			0	100000			0	0
R97-791	1 E4P@MNXC3 + 1 F6P@MNXC3 <==> 1 MNXM126@MNXC3 + 1 S7P@MNXC3	RE7FC5DC_B	Rv1448c		MNXC3			-100000	100000			0	0
R270-489	1 E4P@MNXC3 + 1 PEP@MNXC3 --> 1 3DDAH7P@MNXC3 + 1 PI@MNXC3	R9219CEEE_LR	Rv2178c		MNXC3			0	100000			0	0
R96-96	1 E4P@MNXC3 + 1 X5P@MNXC3 <-- 1 F6P@MNXC3 + 1 MNXM126@MNXC3 + 0.001 THI@MNXC3	R2568B456_RL	Rv1449c		MNXC3			-100000	0			0	0
R484-245	1 ELECTROPHILE@MNXC3 + 1 MYCOTHIOL@MNXC3 --> 1 H2X@MNXC3 + 1 MYCOTHIOLSCONJUGATE@MNXC3	R50C35DA0_LR			MNXC3			0	100000			0	0
R858-786	<-- 1 H@MNXC3	RE70092E9_RL			MNXC3			-1	0			0	0
R900-191	1 F1P@MNXC3 + 1 PYR@MNXC3 <-- 1 MNXM1380@MNXC3 + 1 PEP@MNXC3	R409887AF_RL			MNXC3			-1	0			0	0
R479-646	<-- 5 GLU@MNXC3 + 5 MNXM3@MNXC3	RBB5CB2B1_RL	Rv3261+Rv3263		MNXC3			-100000	0			0	0
R478-388	1 F420@MNXC3 + 1 MNXM113@MNXC3 <-- 1 FO@MNXC3 + 1 LPPG@MNXC3	R78623292_RL	Rv3261+Rv3262		MNXC3			-100000	0			0	0
R899-282	1 F6P@MNXC3 + 1 PYR@MNXC3 <-- 1 MNXM1380@MNXC3 + 1 PEP@MNXC3	R593124C1_RL			MNXC3			-1	0			0	0
R712-389	1 F6P@MNXC3 + 1 MNXM37@MNXC3 <==> 1 GA6P@MNXC3 + 1 GLU@MNXC3	R7862CC4B_B	Rv3436c		MNXC3			-100000	100000			0	0
R42__R41-635	1 F6P@MNXC3 + 1 MNXM3@MNXC3 --> 1 FDP@MNXC3 + 1 MNXM7@MNXC3	RB97F1F35_LR	Rv2029c		MNXC3			0	100000			0	0
R42__R41-636	1 F6P@MNXC3 + 1 MNXM3@MNXC3 --> 1 FDP@MNXC3 + 1 MNXM7@MNXC3	RB97F1F35_LR	Rv2029c;Rv3010c		MNXC3			0	100000			0	0
R714-427	1 F6P@MNXC3 + 1 NH3@MNXC3 <==> 1 GA6P@MNXC3	R802B64AE_B			MNXC3			-100000	100000			0	0
R43-497	1 F6P@MNXC3 + 1 PI@MNXC3 <-- 1 FDP@MNXC3	R954FA582_RL	Rv1099c		MNXC3			-100000	0			0	0
R40-178	1 F6P@MNXC3 <==> 1 G6P@MNXC3	R3E16B9A_B	Rv0946c		MNXC3			-100000	100000			0	0
R11-593	1 F6P@MNXC3 <==> 1 MAN6P@MNXC3	RAE7F098F_B	Rv3255c		MNXC3			-100000	100000			0	0
R39-641	1 F6P@MNXC3 <==> 1 bDG6P@MNXC3	RBAC6E2E_B	Rv0946c		MNXC3			-100000	100000			0	0
R124-458	1 FE2@MNXC3 + 1 MNXM5@MNXC3 <==> 1 FE3@MNXC3 + 1 MNXM6@MNXC3	R89790F81_B	Rv3106		MNXC3			-100000	100000			0	0
R438-516	1 FE2@MNXC3 + 1 PROTOPORPHYRINIX@MNXC3 --> 1 PROTOHEMEFE2@MNXC3	R9B61EF97_LR	Rv1485		MNXC3			0	100000			0	0
R316-164	1 FGAM@MNXC3 + 1 GLU@MNXC3 + 1 MNXM7@MNXC3 + 1 PI@MNXC3 <-- 1 FGAR@MNXC3 + 1 MNXM37@MNXC3 + 1 MNXM3@MNXC3	R3AE56480_RL	Rv0803		MNXC3			-100000	0			0	0
R315-468	1 FGAR@MNXC3 + 1 MNXM79@MNXC3 <-- 1 FTHF@MNXC3 + 1 GAR@MNXC3	R8C8A768C_RL	Rv0956		MNXC3			-100000	0			0	0
R477-453	1 FO@MNXC3 + 1 NH3@MNXC3 <-- 1 4HPP@MNXC3 + 1 A6RP@MNXC3	R87F296AE_RL	Rv1173		MNXC3			-100000	0			0	0
R688-526	1 FPP@MNXC3 + 1 IPP@MNXC3 --> 1 GGPP@MNXC3 + 1 MNXM11@MNXC3	R9CB638D8_LR	Rv3398c		MNXC3			0	100000			0	0
R687-813	1 FPP@MNXC3 + 1 MNXM11@MNXC3 <-- 1 GPP@MNXC3 + 1 IPP@MNXC3	REDDAFDFC_RL	Rv1086		MNXC3			-100000	0			0	0
R439-792	1 FPP@MNXC3 + 1 PROTOHEMEFE2@MNXC3 --> 1 HEMEFE2@MNXC3 + 1 MNXM11@MNXC3	RE8FA0F71_LR			MNXC3			0	100000			0	0
R321-296	1 FTHF@MNXC3 + 1 MNXM365@MNXC3 <==> 1 MNXM79@MNXC3 + 1 PRFICA@MNXC3	R5D9B2D85_B	Rv0957		MNXC3			-100000	100000			0	0
R107-249	1 FTHF@MNXC3 <==> 1 METHF@MNXC3	R51303A6_B	Rv3356c		MNXC3			-100000	100000			0	0
R193-608	1 FUACAC@MNXC3 <==> 1 MACAC@MNXC3	RB103945_B			MNXC3			-100000	100000			0	0
R21-10	1 G1P@MNXC3 + 1 MNXM121@MNXC3 --> 1 MNXM11@MNXC3 + 1 UDPG@MNXC3	R117AEF7_LR	Rv0993		MNXC3			0	100000			0	0
R38-503	1 G1P@MNXC3 <==> 1 G6P@MNXC3	R9772CCE3_B	Rv3068c		MNXC3			-100000	100000			0	0
R33-316	1 G6P@MNXC3 + 1 MNXM7@MNXC3 <-- 1 MNXM105@MNXC3 + 1 MNXM3@MNXC3	R63978EED_RL	Rv0650		MNXC3			-100000	0			0	0
R27-576	1 G6P@MNXC3 + 1 UDPG@MNXC3 --> 1 MNXM17@MNXC3 + 1 TRE6P@MNXC3	RA9C208BD_LR	Rv3490		MNXC3			0	100000			0	0
R35-585	1 G6P@MNXC3 + 1 n1POLYP@MNXC3 <-- 1 MNXM105@MNXC3 + 1 nPOLYP@MNXC3	RAB342277_RL	Rv2702		MNXC3			-100000	0			0	0
R37-334	1 G6P@MNXC3 <==> 1 bDG6P@MNXC3	R68ABB70A_B	Rv0946c		MNXC3			-100000	100000			0	0
R715-250	1 GA1P@MNXC3 <==> 1 GA6P@MNXC3	R517E30B1_B	Rv3068c		MNXC3			-100000	100000			0	0
R861-159	<-- 1 H@MNXC3	R38948D2E_RL			MNXC3			-1	0			0	0
R19-102	1 GAL1P@MNXC3 + 1 MNXM121@MNXC3 --> 1 MNXM11@MNXC3 + 1 UDPGAL@MNXC3	R2822AD3A_LR	Rv0618;Rv0619		MNXC3			0	100000			0	0
R18-270	1 GAL1P@MNXC3 + 1 MNXM7@MNXC3 <-- 1 GLAC@MNXC3 + 1 MNXM3@MNXC3	R554CD21_RL	Rv0620		MNXC3			-100000	0			0	0
R702-539	1 GALACTANDPP@MNXC3 + 30 MNXM17@MNXC3 <==> 1 RHAMNAGDPP@MNXC3 + 30 UDPGALF@MNXC3	RA0FB3C4D_B	Rv3808c		MNXC3			-100000	100000			0	0
R314-473	1 GAR@MNXC3 + 1 MNXM7@MNXC3 + 1 PI@MNXC3 <-- 1 MNXM29@MNXC3 + 1 MNXM3@MNXC3 + 1 PRAM@MNXC3	R8D62DADE_RL	Rv0772		MNXC3			-100000	0			0	0
R17-215	1 GDPDHDOGAL@MNXC3 + 1 MNXM6@MNXC3 --> 1 GDPFUC@MNXC3 + 1 MNXM5@MNXC3	R47E4F213_LR	Rv1512		MNXC3			0	100000			0	0
R16-754	1 GDPDHDOGAL@MNXC3 <-- 1 GDPDHDOMAN@MNXC3	RDC8718D_RL	Rv1512		MNXC3			-100000	0			0	0
R15-851	1 GDPDHDOMAN@MNXC3 <-- 1 GDPMAN@MNXC3	RF83949ED_RL	Rv0112;Rv1511		MNXC3			-100000	0			0	0
R13-175	1 GDPMAN@MNXC3 + 1 PI@MNXC3 <-- 1 MAN1P@MNXC3 + 1 MNXM51@MNXC3	R3DA5AB9A_RL	Rv3264c		MNXC3			-100000	0			0	0
R689-13	1 GGPP@MNXC3 + 1 IPP@MNXC3 --> 1 MNXM11@MNXC3 + 1 PPPP@MNXC3	R12ACE3EF_LR	Rv3398c		MNXC3			0	100000			0	0
R1-253	1 GL3P@MNXC3 + 1 MNXM7@MNXC3 <-- 1 GL@MNXC3 + 1 MNXM3@MNXC3	R52481334_RL	Rv3696c		MNXC3			-100000	0			0	0
R862-434	<-- 1 H@MNXC3	R81F02272_RL			MNXC3			-1	0			0	0
R104-644	1 GLAL@MNXC3 + 1 MNXM8@MNXC3 --> 1 GLYCOLATE@MNXC3 + 1 MNXM10@MNXC3	RBB297B40_LR			MNXC3			0	100000			0	0
R429-444	1 GLU1SEMIALD@MNXC3 + 1 MNXM5@MNXC3 <-- 1 MNXM6@MNXC3 + 1 TRNAGLU@MNXC3	R85788B2A_RL	Rv0509		MNXC3			-100000	0			0	0
R430-242	1 GLU1SEMIALD@MNXC3 --> 1 5AMINOLEVULINATE@MNXC3	R4E798D6C_LR	Rv0524		MNXC3			0	100000			0	0
R142-380	1 GLU@MNXC3 + 1 MNXM10@MNXC3 <-- 1 MNXM8@MNXC3 + 1 P5C@MNXC3	R75647AA_RL	Rv1187		MNXC3			-100000	0			0	0
R356-776	1 GLU@MNXC3 + 1 MNXM113@MNXC3 + 1 MNXM11@MNXC3 + 1 MNXM14@MNXC3 <-- 1 MNXM37@MNXC3 + 1 MNXM3@MNXC3 + 1 XMP@MNXC3	RE3EF64D5_RL	Rv3396c		MNXC3			-100000	0			0	0
R370-110	1 GLU@MNXC3 + 1 MNXM11@MNXC3 + 1 MNXM14@MNXC3 + 1 MNXM8@MNXC3 <-- 1 MNXM37@MNXC3 + 1 MNXM3@MNXC3 + 1 NAAD@MNXC3	R29B19743_RL	Rv2438c		MNXC3			-100000	0			0	0
R313-294	1 GLU@MNXC3 + 1 MNXM11@MNXC3 + 1 PRAM@MNXC3 <-- 1 MNXM37@MNXC3 + 1 MNXM91@MNXC3	R5CDC9971_RL	Rv0808		MNXC3			-100000	0			0	0
R409-131	1 GLU@MNXC3 + 1 MNXM3@MNXC3 + 1 MNXM79@MNXC3 --> 1 MNXM7@MNXC3 + 1 PI@MNXC3 + 1 THFG@MNXC3	R2E6F883C_LR	Rv2447c		MNXC3			0	100000			0	0
R196-541	1 GLU@MNXC3 + 1 MNXM3@MNXC3 + 1 NH3@MNXC3 --> 1 MNXM37@MNXC3 + 1 MNXM7@MNXC3 + 1 PI@MNXC3	RA11B4EF5_LR	Rv1878;Rv2220;Rv2860c		MNXC3			0	100000			0	0
R199-120	1 GLU@MNXC3 + 1 MNXM3@MNXC3 --> 1 GLUP@MNXC3 + 1 MNXM7@MNXC3	R2B7C89E6_LR	Rv2439c		MNXC3			0	100000			0	0
R428-797	1 GLU@MNXC3 + 1 MNXM3@MNXC3 --> 1 MNXM11@MNXC3 + 1 MNXM14@MNXC3 + 1 TRNAGLU@MNXC3	REA9D7E37_LR	Rv2992c		MNXC3			0	100000			0	0
R295-358	1 GLU@MNXC3 + 1 MNXM63@MNXC3 + 1 MNXM7@MNXC3 + 1 PI@MNXC3 <-- 1 MNXM121@MNXC3 + 1 MNXM37@MNXC3 + 1 MNXM3@MNXC3	R6E1E015_RL	Rv1699		MNXC3			-100000	0			0	0
R410-142	1 GLU@MNXC3 + 1 MNXM79@MNXC3 <-- 1 THFG@MNXC3	R331DB9D1_RL			MNXC3			-100000	0			0	0
R207-155	1 GLU@MNXC3 + 1 NAORN@MNXC3 <==> 1 NAGLU@MNXC3 + 1 ORN@MNXC3	R37F5F093_B	Rv1653		MNXC3			-100000	100000			0	0
R248-573	1 GLU@MNXC3 + 1 PHP@MNXC3 <==> 1 3PSER@MNXC3 + 1 AKG@MNXC3	RA8C5733F_B	Rv0884c		MNXC3			-100000	100000			0	0
R864-724	<-- 1 H@MNXC3	RD37B1F1F_RL			MNXC3			-1	0			0	0
R865-88	<-- 1 H@MNXC3	R23B4680C_RL			MNXC3			-1	0			0	0
GLUCAN-575	1 GLUCAN@MNXC3 <-- 5.5 MNXM105@MNXC3	RA9704691_RL			MNXC3			-100000	0			0	0
R200-64	1 GLUGSAL@MNXC3 + 1 MNXM5@MNXC3 + 1 PI@MNXC3 <-- 1 GLUP@MNXC3 + 1 MNXM6@MNXC3	R20AA1F26_RL	Rv2427c		MNXC3			-100000	0			0	0
R201-860	1 GLUGSAL@MNXC3 <==> 1 P5C@MNXC3	RF99FB92A_B			MNXC3			-100000	100000			0	0
R105-252	1 GLYCOLATE@MNXC3 + 1 O2@MNXC3 --> 1 H2O2@MNXC3 + 1 GLX@MNXC3	R519CBAB5_LR	Rv1257c		MNXC3			0	100000			0	0
R334-872	1 GN@MNXC3 + 1 MNXM91@MNXC3 --> 1 MNXM113@MNXC3 + 1 MNXM11@MNXC3	RFC9BC176_LR	Rv3624c		MNXC3			0	100000			0	0
R341-129	1 GN@MNXC3 + 1 R1P@MNXC3 <==> 1 GSN@MNXC3 + 1 PI@MNXC3	R2D8B2087_B	Rv3307		MNXC3			-100000	100000			0	0
R867-149	<-- 1 H@MNXC3	R35AA4F71_RL			MNXC3			-1	0			0	0
R189-525	1 H2S@MNXC3 + 1 PYR@MNXC3 + 1 NH3@MNXC3 <-- 1 MNXM55@MNXC3	R9C8254AE_RL	Rv1464		MNXC3			-100000	0			0	0
R255-61	1 H2S@MNXC3 + 1 OSLHSER@MNXC3 --> 1 HCYS@MNXC3 + 1 SUCC@MNXC3	R1FE17829_LR	Rv1079		MNXC3			0	100000			0	0
R872-50	<-- 1 H@MNXC3	R1BDFDEAE_LR			MNXC3			-1	0			0	0
R873-263	<-- 1 H@MNXC3	R53E742F3_LR			MNXC3			-1	0			0	0
R876-113	<-- 1 H@MNXC3	R2A2F0945_LR			MNXC3			-1	0			0	0
R863-361	<-- 1 H@MNXC3	R6F61C9A4_LR			MNXC3			-1	0			0	0
R883__R884-343	<==> 1 H@MNXC3	R6A8524D2_B			MNXC3			0	1			0	0
R883__R884-344	<==> 1 H@MNXC3	R6A8524D2_B	Rv2281		MNXC3			-1	0			0	0
R868__R869-121	<==> 1 H@MNXC3	R2BCBD995_B			MNXC3			-1	1			0	0
R874__R875-599	<==> 1 H@MNXC3	RB0096C89_B			MNXC3			-1	1			0	0
R891__R892-863	<==> 1 H@MNXC3	RFA8E4B22_B			MNXC3			-1	1			0	0
R897__R898-40	<==> 1 H@MNXC3	R185710C1_B			MNXC3			-1	1			0	0
R885-601	<-- 1 H@MNXC3	RB0722B51_LR			MNXC3			-1	0			0	0
R870__R871-799	<==> 1 H@MNXC3	REABBD19F_B			MNXC3			-1	1			0	0
R866-505	<-- 1 H@MNXC3	R97DEE5A9_LR			MNXC3			-1	0			0	0
R886__R887-588	<==> 1 H@MNXC3	RABDD93AB_B			MNXC3			-1	1			0	0
R894-586	<-- 1 H@MNXC3	RAB51BDBA_LR			MNXC3			-1	0			0	0
R877__R878-486	<==> 1 H@MNXC3	R919936EA_B			MNXC3			-1	1			0	0
R893-199	<-- 1 H@MNXC3	R42D57E83_LR			MNXC3			-1	0			0	0
R881-432	<-- 1 H@MNXC3	R816A89E6_LR			MNXC3			-1	0			0	0
R802-239	<-- 1 H@MNXC3	R4DFC925B_LR	Rv1737c		MNXC3			-1	0			0	0
R801-366	<-- 1 H@MNXC3	R70F8733B_LR	Rv1737c		MNXC3			-1	0			0	0
R882-241	<-- 1 H@MNXC3	R4E403C1E_LR			MNXC3			-1	0			0	0
R890-391	--> 1 H@MNXC3	R78EFED20_RL			MNXC3			0	1			0	0
R895-127	<-- 1 H@MNXC3	R2D5BB013_LR			MNXC3			-1	0			0	0
R896-56	<-- 1 H@MNXC3	R1E0DBD52_LR			MNXC3			-1	0			0	0
R131-75	1 H@MNXC3 + 2 PI@MNXC3 <-- 1 MNXM11@MNXC3	R21DB18EB_RL	Rv3628		MNXC3			-100000	0			0	0
R241-619	1 HCYS@MNXC3 + 1 PYR@MNXC3 + 1 NH3@MNXC3 <-- 1 LLCT@MNXC3	RB45BE6C_RL	MT3443		MNXC3			-100000	0			0	0
R257-260	1 HCYS@MNXC3 + 1 MNXM53@MNXC3 --> 1 LLCT@MNXC3	R5393BB52_LR	Rv1077		MNXC3			0	100000			0	0
R245-459	1 HCYS@MNXC3 + 1 MTHF@MNXC3 <==> 1 MNXM61@MNXC3 + 1 MNXM79@MNXC3	R898FA074_B	Rv1133c		MNXC3			-100000	100000			0	0
R242-386	1 HCYS@MNXC3 + 1 SAM@MNXC3 --> 1 MNXM61@MNXC3 + 1 SAH@MNXC3	R77B0BF5A_LR	Rv2458		MNXC3			0	100000			0	0
R471-147	1 HEMT@MNXC3 + 1 MNXM3@MNXC3 --> 1 MNXM7@MNXC3 + 1 MPET@MNXC3	R34CFDBD0_LR			MNXC3			0	100000			0	0
R692-614	1 HEPPP@MNXC3 + 1 IPP@MNXC3 --> 1 MNXM11@MNXC3 + 1 OPP@MNXC3	RB199EEF0_LR			MNXC3			0	100000			0	0
R691-621	1 HEPPP@MNXC3 + 1 MNXM11@MNXC3 <-- 1 HPPP@MNXC3 + 1 IPP@MNXC3	RB49DA9E7_RL	Rv0562		MNXC3			-100000	0			0	0
R173-357	1 HIBUT@MNXC3 + 1 MNXM8@MNXC3 --> 1 METHYMALONATE@MNXC3 + 1 MNXM10@MNXC3	R6DC44EA_LR	Rv0751c;Rv1144		MNXC3			0	100000			0	0
R171-6	1 HIBUTCOA@MNXC3 <-- 1 MACRCOA@MNXC3	R10FAB4C_RL	Rv0905;Rv1070c;Rv1472;Rv2486		MNXC3			-100000	0			0	0
R268-609	1 HISOL@MNXC3 + 1 PI@MNXC3 <-- 1 HISOLP@MNXC3	RB105671B_RL	Rv1601		MNXC3			-100000	0			0	0
R269-566	1 HISOL@MNXC3 + 2 MNXM8@MNXC3 --> 2 MNXM10@MNXC3 + 1 MNXM134@MNXC3	RA71DE31B_LR	Rv1599		MNXC3			0	100000			0	0
R684-615	1 HMB4PP@MNXC3 + 1 MNXM10@MNXC3 --> 1 IPP@MNXC3 + 1 MNXM8@MNXC3	RB204D48B_LR	Rv1110;Rv3382c		MNXC3			0	100000			0	0
R683-618	1 HMB4PP@MNXC3 + 1 MNXM8@MNXC3 <-- 1 MDECPP@MNXC3 + 1 MNXM10@MNXC3	RB3CEB1D6_RL	Rv2868c		MNXC3			-100000	0			0	0
R154-680	1 HMBUTCOA@MNXC3 + 1 MNXM8@MNXC3 --> 1 MAACCOA@MNXC3 + 1 MNXM10@MNXC3	RC4C25CFB_LR	Rv1144;Rv3774		MNXC3			0	100000			0	0
R153-592	1 HMBUTCOA@MNXC3 <-- 1 2MBECOA@MNXC3	RAE42F9F2_RL	Rv0905;Rv1070c;Rv1472;Rv2486		MNXC3			-100000	0			0	0
R164	1 HMGLUTCOA@MNXC3 <-- 1 MGLUTCOA@MNXC3	RFD968415_RL			MNXC3			-99999	99999			0	0
R192-112	1 HOMOGEN@MNXC3 + 1 O2@MNXC3 --> 1 MACAC@MNXC3	R29F13303_LR			MNXC3			0	100000			0	0
R690-493	1 HPPP@MNXC3 + 1 MNXM11@MNXC3 <-- 1 IPP@MNXC3 + 1 PPPP@MNXC3	R9366F40_RL			MNXC3			-100000	0			0	0
R230-368	1 HSER@MNXC3 + 1 MNXM3@MNXC3 --> 1 MNXM7@MNXC3 + 1 PHSER@MNXC3	R725DC9F6_LR	Rv1296		MNXC3			0	100000			0	0
R448-853	1 HYDROGENOBYRINATE@MNXC3 <-- 1 PRECORIN8X@MNXC3	RF87F8F90_RL	Rv2065		MNXC3			-100000	0			0	0
R141-565	1 HYDROXYAKG@MNXC3 <==> 1 GLX@MNXC3 + 1 PYR@MNXC3	RA6F0C34B_B	Rv1223		MNXC3			-100000	100000			0	0
R139-271	1 HYDROXYGLU@MNXC3 + 1 MNXM10@MNXC3 <-- 1 MNXM8@MNXC3 + 1 P5C@MNXC3	R557D0FBF_RL	Rv1187		MNXC3			-100000	0			0	0
R335-9	1 HYXN@MNXC3 + 1 MNXM91@MNXC3 --> 1 MNXM11@MNXC3 + 1 MNXM125@MNXC3	R114469BF_LR	Rv3624c		MNXC3			0	100000			0	0
R339-171	1 HYXN@MNXC3 + 1 R1P@MNXC3 <==> 1 INS@MNXC3 + 1 PI@MNXC3	R3D012CDF_B	Rv3307		MNXC3			-100000	100000			0	0
R170-30	1 IBUTCOA@MNXC3 + 1 MK@MNXC3 --> 1 MACRCOA@MNXC3 + 1 MKH2@MNXC3	R15AD06FF_LR	Rv3140		MNXC3			0	100000			0	0
R485-606	1 ICHOR@MNXC3 --> 1 PYR@MNXC3 + 1 SAL@MNXC3	RB0E5739F_LR			MNXC3			0	100000			0	0
R102-584	1 ICIT@MNXC3 --> 1 GLX@MNXC3 + 1 SUCC@MNXC3	RAAA28471_LR	Rv0467;Rv1915+Rv1916		MNXC3			0	100000			0	0
R281-803	1 IGP@MNXC3 + 1 MNXM53@MNXC3 --> 1 MNXM126@MNXC3 + 1 MNXM94@MNXC3	REB159D27_LR	Rv1612+Rv1613		MNXC3			0	100000			0	0
R480-751	1 IP@MNXC3 + 1 UDPNAG@MNXC3 --> 1 MNXM17@MNXC3 + 1 NAGINS@MNXC3 + 1 PI@MNXC3	RDB360074_LR	Rv0486		MNXC3			0	100000			0	0
R23-62	1 IP@MNXC3 --> 1 MI@MNXC3 + 1 PI@MNXC3	R20720033_LR	Rv2701c		MNXC3			0	100000			0	0
R22-610	1 IP@MNXC3 <==> 1 bDG6P@MNXC3	RB131860F_B	Rv0046c;Rv1822+Rv2612c		MNXC3			-100000	100000			0	0
R693-817	1 IPP@MNXC3 + 1 OPP@MNXC3 --> 1 MNXM11@MNXC3 + 1 NPP@MNXC3	REF1C6A4F_LR			MNXC3			0	100000			0	0
R175-773	1 ISUCC@MNXC3 --> 1 NH3@MNXC3 + 1 OA@MNXC3	RE30451D5_LR			MNXC3			0	100000			0	0
R70-720	1 LAC@MNXC3 + 1 MNXM8@MNXC3 <==> 1 MNXM10@MNXC3 + 1 PYR@MNXC3	RD29B9AD2_B	Rv0728c		MNXC3			-100000	100000			0	0
R728-435	1 LIPID1@MNXC3 + 1 UDPNAG@MNXC3 --> 1 LIPID2@MNXC3 + 1 MNXM17@MNXC3	R82994444_LR	Rv2153c		MNXC3			0	100000			0	0
R729-721	1 LIPID2@MNXC3 + 1 MNXM3@MNXC3 + 1 NH3@MNXC3 --> 1 LIPID2AMIDATED@MNXC3 + 1 MNXM7@MNXC3 + 1 PI@MNXC3	RD2D6A118_LR			MNXC3			0	100000			0	0
R160-303	1 LIPO@MNXC3 + 1 MOP@MNXC3 --> 1 3MBUTLIPO@MNXC3 + 1 CO2@MNXC3	R6022F249_LR	Rv2496c+Rv2497c		MNXC3			0	100000			0	0
R150-579	1 LIPO@MNXC3 + 1 OXOMETHYLPENTANOATE@MNXC3 --> 1 2MBUTLIPO@MNXC3 + 1 CO2@MNXC3	RAA110B6B_LR	Rv2496c+Rv2497c		MNXC3			0	100000			0	0
R475-133	1 LLAC@MNXC3 + 1 MNXM51@MNXC3 --> 1 2PHOSPHOLLACTATE@MNXC3 + 1 MNXM30@MNXC3	R2F8F87A4_LR			MNXC3			0	100000			0	0
R71-699	1 LLAC@MNXC3 + 1 MNXM8@MNXC3 <==> 1 MNXM10@MNXC3 + 1 PYR@MNXC3	RCC4A814C_B	Rv0694;Rv1872c		MNXC3			-100000	100000			0	0
R240-47	1 LLCT@MNXC3 + 1 SUCC@MNXC3 <-- 1 MNXM55@MNXC3 + 1 OSLHSER@MNXC3	R1B2FA152_RL	Rv1079		MNXC3			-100000	0			0	0
R258__R181-522	1 LLCT@MNXC3 <==> 1 MNXM55@MNXC3 + 1 NH3@MNXC3 + 1 OBUT@MNXC3	R9BFE796F_B	Rv1079		MNXC3			-100000	100000			0	0
R476-275	1 LPPG@MNXC3 + 1 MNXM11@MNXC3 <-- 1 2PHOSPHOLLACTATE@MNXC3 + 1 MNXM51@MNXC3	R579A8C24_RL			MNXC3			-100000	0			0	0
R574-582	1 MAG@MNXC3 --> 0.1 9OCTADECENOATE@MNXC3 + 0.1 EICOSANOATE@MNXC3 + 0.1 HEXACOSANOATE@MNXC3 + 0.2 HEXADECANOATE@MNXC3 + 1 GL@MNXC3 + 0.1 MNXM3297@MNXC3 + 0.1 NONADECANOATE@MNXC3 + 0.1 OCTADECANOATE@MNXC3 + 0.1 PENTADECANOATE@MNXC3	RAA6C7AD3_LR	Rv0183;Rv2854		MNXC3			0	100000			0	0
R472-234	1 MAHMPPP@MNXC3 + 1 MPET@MNXC3 --> 1 MNXM11@MNXC3 + 1 THIP@MNXC3	R4CED5268_LR	Rv0414c		MNXC3			0	100000			0	0
R12-273	1 MAN1P@MNXC3 <==> 1 MAN6P@MNXC3	R55F0DD06_B	Rv3257c;Rv3308		MNXC3			-100000	100000			0	0
R901-517	1 MAN6P@MNXC3 + 1 PYR@MNXC3 <-- 1 MAN@MNXC3 + 1 PEP@MNXC3	R9B9465AA_RL			MNXC3			-1	0			0	0
R10-683	1 MAN@MNXC3 <==> 1 MNXM1380@MNXC3	RC64550E2_B			MNXC3			-100000	100000			0	0
R492-91	1 MBT@MNXC3 + 5 MBTHOLO@MNXC3 <-- 1 MBTASAL@MNXC3 + 1 MBTBSER@MNXC3 + 1 MBTCDHBA@MNXC3 + 1 MBTELYS@MNXC3 + 1 MBTFLYS@MNXC3	R24D342AD_RL			MNXC3			-100000	0			0	0
R487-300	1 MBTASAL@MNXC3 + 1 MNXM11@MNXC3 + 1 MNXM14@MNXC3 <-- 1 MBTHOLO@MNXC3 + 1 MNXM3@MNXC3 + 1 SAL@MNXC3	R5E2F6AB3_RL	Rv2384		MNXC3			-100000	0			0	0
R488-540	1 MBTBSER@MNXC3 + 1 MNXM11@MNXC3 + 1 MNXM14@MNXC3 <-- 1 MBTHOLO@MNXC3 + 1 MNXM3@MNXC3 + 1 MNXM53@MNXC3	RA10CE5E5_RL	Rv2383c		MNXC3			-100000	0			0	0
R489-150	1 MBTELYS@MNXC3 + 1 MNXM11@MNXC3 + 1 MNXM14@MNXC3 <-- 1 MBTHOLO@MNXC3 + 1 MNXM3@MNXC3 + 1 MNXM78@MNXC3	R35C7996F_RL	Rv2380c		MNXC3			-100000	0			0	0
R490-412	1 MBTFLYS@MNXC3 + 1 MNXM11@MNXC3 + 1 MNXM14@MNXC3 <-- 1 MBTHOLO@MNXC3 + 1 MNXM3@MNXC3 + 1 MNXM78@MNXC3	R7DEB0F6F_RL	Rv2380c		MNXC3			-100000	0			0	0
R725-831	1 MDAPIM@MNXC3 + 1 MNXM3@MNXC3 + 1 UDPNANGALAGLU@MNXC3 --> 1 MNXM7@MNXC3 + 1 PI@MNXC3 + 1 UDPNANGAGMDAPIM@MNXC3	RF279FF64_LR	Rv2158c		MNXC3			0	100000			0	0
R682-462	1 MDECPP@MNXC3 + 1 MNXM31@MNXC3 <-- 1 2PCDPMDE@MNXC3	R8A0199B6_RL	Rv3581c		MNXC3			-100000	0			0	0
R106-351	1 METHF@MNXC3 + 1 MNXM6@MNXC3 <==> 1 METTHF@MNXC3 + 1 MNXM5@MNXC3	R6C4B6845_B	Rv3356c		MNXC3			-100000	100000			0	0
R85-326	1 METHYLISOCITRATE@MNXC3 --> 1 PYR@MNXC3 + 1 SUCC@MNXC3	R66739E11_LR	Rv0467;Rv1915+Rv1916		MNXC3			0	100000			0	0
R84-802	1 METHYLISOCITRATE@MNXC3 <-- 1 2METHYLCISACONITATE@MNXC3	REB11D1CA_RL	Rv1475c		MNXC3			-100000	0			0	0
R108-352	1 METTHF@MNXC3 + 1 MNXM1@MNXC3 + 1 MNXM38@MNXC3 --> 1 MNXM96415@MNXC3 + 1 MTHF@MNXC3	R6C587D2D_LR			MNXC3			0	100000			0	0
R185-545	1 METTHF@MNXC3 + 1 MNXM29@MNXC3 <==> 1 MNXM53@MNXC3 + 1 MNXM79@MNXC3	RA2EBB5C2_B	Rv0070c;Rv1093		MNXC3			-100000	100000			0	0
R163-212	1 MGLUTCOA@MNXC3 + 0.999 MNXM304@MNXC3 <-- 1 3MBECOA@MNXC3 + 1 BIOTINCO2@MNXC3	R47AEAE56_RL	Rv0904c;Rv0974c;Rv2247;Rv2502c;Rv3280;Rv3799c		MNXC3			-100000	0			0	0
R120-227	1 MK@MNXC3 + 1 MNXM10@MNXC3 --> 1 MKH2@MNXC3 + 1 MNXM8@MNXC3	R4B37D454_LR	Rv0392c;Rv1854c		MNXC3			0	100000			0	0
R121-824	1 MK@MNXC3 + 1 MNXM6@MNXC3 --> 1 MKH2@MNXC3 + 1 MNXM5@MNXC3	RF04FA80A_LR	Rv3303c		MNXC3			0	100000			0	0
R122-247	1 MK@MNXC3 + 1 SUCC@MNXC3 <==> 1 MKH2@MNXC3 + 1 MNXM93@MNXC3	R510601A9_B	Rv3316+Rv3317+Rv3318+Rv3319		MNXC3			-100000	100000			0	0
R28-130	1 MLT@MNXC3 + 1 PI@MNXC3 --> 1 TETRADECANOYLCOA@MNXC3 + 1 bDG1P@MNXC3	R2DC8D081_LR	Rv3401		MNXC3			0	100000			0	0
R24-836	1 MLT@MNXC3 --> 2 MNXM105@MNXC3	RF37A8553_LR	Rv2471		MNXC3			0	100000			0	0
R30-194	1 MLT@MNXC3 <==> 1 TRE@MNXC3	R42060732_B			MNXC3			-100000	100000			0	0
R423-80	1 MNXM1020@MNXC3 + 1 MNXM7@MNXC3 <-- 1 78DIAMINONONANOATE@MNXC3 + 1 CO2@MNXC3 + 1 MNXM3@MNXC3	R22E505CB_RL	Rv1570		MNXC3			-100000	0			0	0
R111-537	1 MNXM105630@MNXC3 + 1 MNXM14@MNXC3 + 1 OTHIO@MNXC3 <-- 1 MNXM287@MNXC3 + 1 RTHIO@MNXC3	RA0F43D54_RL	Rv2392		MNXC3			-100000	0			0	0
R25-161	1 MNXM105@MNXC3 + 1 MNXM1380@MNXC3 <-- 1 MNXM25@MNXC3	R38EC3A15_RL	Rv2471		MNXC3			-100000	0			0	0
R9-703	1 MNXM105@MNXC3 <==> 1 MNXM1380@MNXC3	RCE41A40C_B			MNXC3			-100000	100000			0	0
R570-793	1 MNXM10@MNXC3 + 1 DODECANOYLCOA@MNXC3 <-- 1 MNXM8@MNXC3 + 1 TRANSDELTA2HYDROXYDODECANOYLCOA@MNXC3	RE99EA230_RL	COMPLEX		MNXC3			-100000	0			0	0
R3-625	1 MNXM10@MNXC3 + 1 T3@MNXC3 <==> 1 GL@MNXC3 + 1 MNXM8@MNXC3	RB5A308C8_B	Rv0162c		MNXC3			-100000	100000			0	0
R379__R376-336	1 MNXM10@MNXC3 + 1 MNXM5@MNXC3 <==> 1 MNXM6@MNXC3 + 1 MNXM8@MNXC3	R6922C0AF_B	Rv0155+Rv0156+Rv0157	MNXR3771	MNXC3	1.6.1.1;1.6.1.2	bigg:NADTRHD;bigg:THD1;biopath:RXN00527;brenda:BR36919;brenda:BS386498;ec:1.6.1.1;ec:1.6.1.2;ecocyc:PYRNUTRANSHYDROGEN-RXN;iabaylyiv4:PYRNUTRANSHYDROGEN-RXN;iaf1260:NADTRHD;ijn746:THD1;ijr904.45632:TEST_NADTRHD;ijr904:TEST_NADTRHD;imeo21:NADTRHD;imo1053-pao1:THD5;imo1056:THD5;inj661:NADTRHD;inj661:THD1;intenz:1646;intenz:1647;isb619:TEST_NADTRHD;iso783:THD5;kegg:R00112;macie:M0116;metacyc:1.6.1.2…	-100000	100000			0	0
R379__R376-337	1 MNXM10@MNXC3 + 1 MNXM5@MNXC3 <==> 1 MNXM6@MNXC3 + 1 MNXM8@MNXC3	R6922C0AF_B	Rv2713;Rv3303c	MNXR3771	MNXC3	1.6.1.1;1.6.1.2	bigg:NADTRHD;bigg:THD1;biopath:RXN00527;brenda:BR36919;brenda:BS386498;ec:1.6.1.1;ec:1.6.1.2;ecocyc:PYRNUTRANSHYDROGEN-RXN;iabaylyiv4:PYRNUTRANSHYDROGEN-RXN;iaf1260:NADTRHD;ijn746:THD1;ijr904.45632:TEST_NADTRHD;ijr904:TEST_NADTRHD;imeo21:NADTRHD;imo1053-pao1:THD5;imo1056:THD5;inj661:NADTRHD;inj661:THD1;intenz:1646;intenz:1647;isb619:TEST_NADTRHD;iso783:THD5;kegg:R00112;macie:M0116;metacyc:1.6.1.2…	-100000	0			0	0
R202-220	1 MNXM10@MNXC3 + 1 MNXM6@MNXC3 + 2 P5C@MNXC3 <==> 2 MNXM114@MNXC3 + 1 MNXM5@MNXC3 + 1 MNXM8@MNXC3	R495D7AA2_B	Rv0500		MNXC3			-100000	100000			0	0
R65-445	1 MNXM10@MNXC3 + 1 OA@MNXC3 <==> 1 MNXM8@MNXC3 + 1 MNXM98@MNXC3	R858AD560_B	Rv1240		MNXC3			-100000	100000			0	0
R247-747	1 MNXM10@MNXC3 + 1 PHP@MNXC3 <-- 1 3PG@MNXC3 + 1 MNXM8@MNXC3	RDABFDA60_RL	Rv2996c		MNXC3			-100000	0			0	0
R355-438	1 MNXM10@MNXC3 + 1 XMP@MNXC3 <-- 1 MNXM125@MNXC3 + 1 MNXM8@MNXC3	R82DB80EA_RL	Rv1843c+Rv3410c+Rv3411c		MNXC3			-100000	0			0	0
R328-451	1 MNXM113@MNXC3 + 1 MNXM286@MNXC3 <==> 1 MNXM30@MNXC3 + 1 MNXM374@MNXC3	R875B8CAF_B	Rv1389	MNXR69139	MNXC3	2.7.4.8	bigg:GK2;ec:2.7.4.8;iin800:GUK1_3;imm904:GK2;ind750:GK2;ips189:GK2;iyo844:GK2;seed:rxn09562	-100000	100000			0	0
R326-761	1 MNXM113@MNXC3 <-- 1 MNXM665@MNXC3	RDF0F422F_RL		MNXR25030	MNXC3	3.1.4.35	ec:3.1.4.35;pubmed:17307970;pubmed:8557689;reactome:REACT_101417;reactome:REACT_105252;reactome:REACT_106137;reactome:REACT_155515;reactome:REACT_158051;reactome:REACT_23959;reactome:REACT_79186;reactome:REACT_79830;reactome:REACT_79860;reactome:REACT_86181;reactome:REACT_87332;reactome:REACT_92795;reactome:REACT_94300;reactome:REACT_96221;reactome:REACT_96487	-100000	0			0	0
R138-105	1 MNXM114@MNXC3 + 1 MNXM96415@MNXC3 --> 1 MNXM1@MNXC3 + 1 MNXM38@MNXC3 + 1 P5C@MNXC3	R289FF6C7_LR	Rv1188		MNXC3			0	100000			0	0
R388-70	1 MNXM119@MNXC3 + 1 MNXM7@MNXC3 <-- 1 MNXM1@MNXC3 + 1 MNXM3@MNXC3 + 1 RIBFLAV@MNXC3	R214FE9AE_RL	Rv2786c		MNXC3			-100000	0			0	0
R460-277	1 MNXM11@MNXC3 + 1 MNXM14@MNXC3 + 1 MNXM53@MNXC3 + 1 MOADCOSH@MNXC3 <-- 1 MNXM3@MNXC3 + 1 MNXM55@MNXC3 + 1 MOADCOOH@MNXC3	R58101AF9_RL	Rv3025c+Rv3206c		MNXC3			-100000	0			0	0
R369-288	1 MNXM11@MNXC3 + 1 MNXM14@MNXC3 + 1 MNXM8@MNXC3 <-- 1 MNXM3@MNXC3 + 1 NAAD@MNXC3 + 1 NH3@MNXC3	R5A9E07A4_RL	Rv2438c		MNXC3			-100000	0			0	0
R69-604	1 MNXM11@MNXC3 + 1 MNXM14@MNXC3 + 1 PEP@MNXC3 <-- 1 PYR@MNXC3 + 1 MNXM3@MNXC3 + 1 PI@MNXC3	RB0CD923_RL	Rv1127c		MNXC3			-100000	0			0	0
R392-743	1 MNXM11@MNXC3 + 1 MNXM14@MNXC3 + 1 PNTO@MNXC3 <-- 1 MNXM3@MNXC3 + 1 PANT@MNXC3 + 1 bALA@MNXC3	RDA0355F3_RL	Rv3602c		MNXC3			-100000	0			0	0
R301-289	1 MNXM11@MNXC3 + 1 MNXM234@MNXC3 <-- 1 MNXM452@MNXC3	R5B35C4DF_RL	Rv2697c		MNXC3			-100000	0			0	0
R323-331	1 MNXM11@MNXC3 + 1 MNXM243@MNXC3 <-- 1 MNXM3@MNXC3	R67B253B0_RL	Rv1625c	MNXR485	MNXC3	4.6.1.1	bigg:ADNCYC;biopath:RXN00614;biopath:RXN00966;brenda:BR3450;ec:4.6.1.1;ecocyc:ADENYLATECYC-RXN;iaf1260:ADNCYC;iaf692:ADNCYC;iin800:CYR1;ijn746:ADNCYC;ijr904.45632:ADNCYC;ijr904:ADNCYC;imeo21:ADNCYC;imm904:ADNCYC;imo1053-pao1:ADNCYC;imo1056:ADNCYC;ind750:ADNCYC;inj661:ADNCYC;intenz:4868;iso783:ADNCYC;kegg:R00089;macie:M0058;metacyc:ADENYLATECYC-RXN;reactome:REACT_1292.5;reactome:REACT_15399.1;reac…	-100000	0			0	0
R308-868	1 MNXM11@MNXC3 + 1 MNXM266@MNXC3 <-- 1 MNXM360@MNXC3	RFC3E8037_RL			MNXC3			-100000	0			0	0
R109-382	1 MNXM11@MNXC3 + 1 MNXM287@MNXC3 <-- 1 MNXM3@MNXC3 + 1 SLF@MNXC3	R75B641_RL	Rv1285		MNXC3			-100000	0			0	0
R348-533	1 MNXM11@MNXC3 + 1 MNXM30@MNXC3 <-- 1 ppGpp@MNXC3	R9F8717E6_RL	Rv2583c		MNXC3			-100000	0			0	0
R346-645	1 MNXM11@MNXC3 + 1 MNXM546@MNXC3 <-- 1 MNXM344@MNXC3	RBB5950DE_RL			MNXC3			-100000	0			0	0
R311__R312-534	1 MNXM11@MNXC3 + 1 MNXM80@MNXC3 <==> 1 MNXM91@MNXC3 + 1 URA@MNXC3	R9F8A8FD7_B	Rv3309c		MNXC3			-100000	100000			0	0
R375-559	1 MNXM11@MNXC3 + 1 MNXM8@MNXC3 <-- 1 MNXM3@MNXC3 + 1 NAMN@MNXC3	RA5334561_RL	Rv2421c		MNXC3			-100000	0			0	0
R464-219	1 MNXM11@MNXC3 + 1 MOLYBDOPTERINGDP@MNXC3 <-- 1 MNXM51@MNXC3 + 1 MOLYBDENUM@MNXC3	R4931E82_RL	Rv2453c		MNXC3			-100000	0			0	0
R368-321	1 MNXM11@MNXC3 + 1 NAAD@MNXC3 <-- 1 MNXM3@MNXC3 + 1 NACN@MNXC3	R6546EE06_RL	Rv2421c		MNXC3			-100000	0			0	0
R367-706	1 MNXM11@MNXC3 + 1 NACN@MNXC3 <-- 1 MNXM91@MNXC3 + 1 NAC@MNXC3	RCFBC7446_RL	Rv0573c		MNXC3			-100000	0			0	0
R291-781	1 MNXM11@MNXC3 + 1 OMP@MNXC3 <-- 1 MNXM91@MNXC3 + 1 OROA@MNXC3	RE564D2C6_RL	Rv0382c		MNXC3			-100000	0			0	0
R259-772	1 MNXM11@MNXC3 + 1 PI@MNXC3 + 1 SAM@MNXC3 <-- 1 MNXM3@MNXC3 + 1 MNXM61@MNXC3	RE2BF4F23_RL	Rv1392		MNXC3			-100000	0			0	0
R262-20	1 MNXM11@MNXC3 + 1 PRBAMP@MNXC3 <-- 1 PRBATP@MNXC3	R13CDDADA_RL	Rv2122c		MNXC3			-100000	0			0	0
R261-563	1 MNXM11@MNXC3 + 1 PRBATP@MNXC3 <-- 1 MNXM3@MNXC3 + 1 MNXM91@MNXC3	RA684B1E0_RL	Rv2121c		MNXC3			-100000	0			0	0
R461-406	1 MNXM11@MNXC3 + 1 PRECURSOR@MNXC3 <-- 1 MNXM51@MNXC3	R7BA83360_RL	Rv3109+Rv3111+Rv3116		MNXC3			-100000	0			0	0
R717-492	1 MNXM11@MNXC3 + 1 UDPNAG@MNXC3 <-- 1 MNXM121@MNXC3 + 1 NAGA1P@MNXC3	R935DD185_RL	Rv1018c		MNXC3			-100000	0			0	0
R336-63	1 MNXM11@MNXC3 + 1 XMP@MNXC3 <-- 1 MNXM91@MNXC3 + 1 XAN@MNXC3	R207D8FE4_RL			MNXC3			-100000	0			0	0
R130-552	1 MNXM11@MNXC3 --> 2 PI@MNXC3	RA3DE37F1_LR	Rv3628		MNXC3			0	100000			0	0
R296-499	1 MNXM121@MNXC3 + 1 MNXM3@MNXC3 + 1 NH3@MNXC3 --> 1 MNXM63@MNXC3 + 1 MNXM7@MNXC3 + 1 PI@MNXC3	R95D7F396_LR	Rv1699		MNXC3			0	100000			0	0
R322-85	1 MNXM125@MNXC3 <==> 1 PRFICA@MNXC3	R2370D59A_B	Rv0957		MNXC3			-100000	100000			0	0
R46-333	1 MNXM126@MNXC3 + 1 MNXM8@MNXC3 + 1 PI@MNXC3 <==> 1 13PDG@MNXC3 + 1 MNXM10@MNXC3	R689D6B26_B	Rv1436		MNXC3			-100000	100000			0	0
R94-109	1 MNXM126@MNXC3 + 1 S7P@MNXC3 + 0.001 THI@MNXC3 --> 1 R5P@MNXC3 + 1 X5P@MNXC3	R2983A386_LR	Rv1449c		MNXC3			0	100000			0	0
R93	1 MNXM126@MNXC3 + 1 S7P@MNXC3 <-- 1 R5P@MNXC3 + 0.001 THI@MNXC3 + 1 X5P@MNXC3	RFF97490D_RL			MNXC3			-99999	99999			0	0
R178-95	1 MNXM142@MNXC3 + 1 MNXM8@MNXC3 --> 1 2A3KB@MNXC3 + 1 MNXM10@MNXC3	R25430B11_LR	Rv2259		MNXC3			0	100000			0	0
R231-714	1 MNXM142@MNXC3 + 1 PI@MNXC3 <-- 1 PHSER@MNXC3	RD1A899EE_RL	Rv1295		MNXC3			-100000	0			0	0
R215-225	1 MNXM142@MNXC3 --> 1 NH3@MNXC3 + 1 OBUT@MNXC3	R4ADDF2AC_LR	Rv1559		MNXC3			0	100000			0	0
R287-413	1 MNXM14@MNXC3 + 1 MNXM91@MNXC3 <==> 1 MNXM3@MNXC3 + 1 R5P@MNXC3	R7EAA777C_B	Rv1017c		MNXC3			-100000	100000			0	0
R380-648	1 MNXM14@MNXC3 + 1 NAMN@MNXC3 <-- 1 MNXM8@MNXC3	RBBC1E504_RL	Rv3199c		MNXC3			-100000	0			0	0
R113-216	1 MNXM14@MNXC3 + 1 PI@MNXC3 <-- 1 PAP@MNXC3	R481EEBE1_RL			MNXC3			-100000	0			0	0
R347-325	1 MNXM14@MNXC3 + 1 ppGpp@MNXC3 <-- 1 MNXM3@MNXC3 + 1 MNXM51@MNXC3	R66120112_RL	Rv2583c		MNXC3			-100000	0			0	0
R325-408	1 MNXM14@MNXC3 <-- 1 MNXM243@MNXC3	R7C0F327F_RL			MNXC3			-100000	0			0	0
R34-550	1 bDG6P@MNXC3 + 1 MNXM7@MNXC3 <-- 1 MNXM3@MNXC3 + 1 TETRADECANOYLCOA@MNXC3	RA39EDFC8_RL	Rv0650		MNXC3			-100000	0			0	0
R36-35	1 bDG6P@MNXC3 + 1 n1POLYP@MNXC3 <-- 1 TETRADECANOYLCOA@MNXC3 + 1 nPOLYP@MNXC3	R17A17866_RL	Rv2702		MNXC3			-100000	0			0	0
R29-39	1 bDG6P@MNXC3 <==> 1 bDG1P@MNXC3	R18487A3E_B	Rv3400		MNXC3			-100000	100000			0	0
R293-106	1 MNXM17@MNXC3 + 1 MNXM7@MNXC3 <==> 1 MNXM3@MNXC3 + 1 MNXM80@MNXC3	R28BF4A7E_B	Rv1712	MNXR70052	MNXC3	2.7.4.14;2.7.4.22;2.7.4.25;2.7.4.4	bigg:UMPK;bigg:UMPKm;bigg:UMPKn;bigg:URIDK1;biopath:RXN01502;brenda:BR48071;ec:2.7.4.14;ec:2.7.4.22;ec:2.7.4.25;ec:2.7.4.4;ecocyc:2.7.4.22-RXN;ecocyc:RXN-12002;iabaylyiv4:UMPKI-RXN;iaf1260:UMPK;iaf692:UMPK;iaf692:URIDK1;iag612:rbs_574;iag612:rbs_575;iao358:rll_387;igt196:UMPK;iin800:URA6_1;iin800:URA6_2;iit341:UMPK;ijn746:UMPK;ijr904.45632:UMPK;ijr904:UMPK;imeo21:UMPKURIDK1;imm904:UMPK;imm904:UMP…	-100000	100000			0	0
R330-567	1 MNXM17@MNXC3 + 1 O2@MNXC3 + 1 RTHIO@MNXC3 --> 1 MNXM572@MNXC3 + 1 OTHIO@MNXC3	RA7395D46_LR	Rv3048c+Rv3051c		MNXC3			0	100000			0	0
R123-687	1 MNXM1@MNXC3 + 1 MNXM38@MNXC3 + 1 MNXM93@MNXC3 <==> 1 MNXM96415@MNXC3 + 1 SUCC@MNXC3	RC762A51F_B	Rv1552+Rv1553+Rv1554+Rv1555;Rv3316+Rv3317+Rv3318+Rv3319		MNXC3			-100000	100000			0	0
R110-657	1 MNXM1@MNXC3 + 1 MNXM49@MNXC3 + 1 MNXM7@MNXC3 <-- 1 MNXM287@MNXC3 + 1 MNXM3@MNXC3	RBECD7378_RL	Rv1286		MNXC3			-100000	0			0	0
R51-174	1 PYR@MNXC3 + 1 MNXM3@MNXC3 <-- 1 MNXM7@MNXC3 + 1 PEP@MNXC3	R3D69B7CC_RL	Rv1617		MNXC3			-100000	0			0	0
R188-422	1 PYR@MNXC3 + 1 NH3@MNXC3 <-- 1 MNXM53@MNXC3	R7FB1274D_RL	Rv0069c		MNXC3			-100000	0			0	0
R902-538	1 PYR@MNXC3 + 1 TRE6P@MNXC3 <-- 1 PEP@MNXC3 + 1 TRE@MNXC3	RA0F7246A_RL			MNXC3			-1	0			0	0
R297-855	1 MNXM220@MNXC3 + 1 O2@MNXC3 + 1 RTHIO@MNXC3 --> 1 MNXM411@MNXC3 + 1 OTHIO@MNXC3	RF8E8392C_LR	Rv3048c+Rv3051c		MNXC3			0	100000			0	0
R2-639	1 GL@MNXC3 + 1 MNXM5@MNXC3 <==> 1 T3@MNXC3 + 1 MNXM6@MNXC3	RBA73D80A_B	Rv0564;Rv2982c;Rv3045		MNXC3			-100000	100000			0	0
R359-551	1 MNXM30@MNXC3 + 1 O2@MNXC3 + 1 RTHIO@MNXC3 --> 1 MNXM436@MNXC3 + 1 OTHIO@MNXC3	RA3D3FAB7_LR	Rv3048c+Rv3051c		MNXC3			0	100000			0	0
R437-172	1 MNXM351@MNXC3 + 1.5 O2@MNXC3 --> 1 PROTOPORPHYRINIX@MNXC3	R3D11792F_LR	Rv1300;Rv2677		MNXC3			0	100000			0	0
R299-32	1 MNXM360@MNXC3 + 1 MNXM7@MNXC3 <-- 1 MNXM3@MNXC3 + 1 MNXM411@MNXC3	R16AA0DCC_RL	Rv2445c	MNXR69535	MNXC3	2.7.4.6	bigg:NDPK7;bigg:NDPK7m;bigg:NDPK7n;biopath:RXN00944;brenda:BS358245;ec:2.7.4.6;ecocyc:DCDPKIN-RXN;iabaylyiv4:DCDPKIN-RXN;iaf1260:NDPK7;iaf692:NDPK7;iag612:rbs_227;iao358:rll_505;igt196:NDPK7;iin800:YNK1_5;iit341:NDPK7;ijn746:NDPK7;ijr904.45632:NDPK7;ijr904:NDPK7;imeo21:NDPK7;imm904:NDPK7;imo1053-pao1:NDPK7;imo1056:NDPK7;ind750:NDPK7;inj661:NDPK7;ips189:NDPK7;irs1563.45632:R02326_c;isb619:NDPK7;is…	-100000	0			0	0
R300-854	1 MNXM360@MNXC3 --> 1 MNXM452@MNXC3 + 1 NH3@MNXC3	RF8A3E792_LR	Rv0321		MNXC3			0	100000			0	0
R320-312	1 MNXM365@MNXC3 + 1 MNXM93@MNXC3 <==> 1 SAICAR@MNXC3	R62D798FF_B	Rv0777		MNXC3			-100000	100000			0	0
R352-717	1 MNXM374@MNXC3 + 1 OTHIO@MNXC3 <-- 1 MNXM7@MNXC3 + 1 O2@MNXC3 + 1 RTHIO@MNXC3	RD1F90B97_RL	Rv3048c+Rv3051c		MNXC3			-100000	0			0	0
R373-84	1 MNXM3@MNXC3 + 1 NACD@MNXC3 --> 1 MNXM7@MNXC3 + 1 NACN@MNXC3	R232DD947_LR	Rv0410c		MNXC3			0	100000			0	0
R204-139	1 MNXM3@MNXC3 + 1 NAGLU@MNXC3 --> 1 MNXM7@MNXC3 + 1 NAGLUP@MNXC3	R32886115_LR	Rv1654		MNXC3			0	100000			0	0
R374-318	1 MNXM3@MNXC3 + 1 NAMD@MNXC3 --> 1 MNXM7@MNXC3 + 1 NAMN@MNXC3	R63D3E7C_LR			MNXC3			0	100000			0	0
R617-710	1 MNXM3@MNXC3 + 1 PENTAMETHYLTRICONTANOYLCOA@MNXC3 --> 1 MNXM7@MNXC3 + 1 PHOSPHOPENTAMETHYLTRICONTANOYLCOA@MNXC3	RD0F7A3B3_LR			MNXC3			0	100000			0	0
R393-415	1 MNXM3@MNXC3 + 1 PNTO@MNXC3 --> 1 4PPNTO@MNXC3 + 1 MNXM7@MNXC3	R7F0B5FAA_LR	Rv1092c		MNXC3			0	100000			0	0
R79-423	1 MNXM3@MNXC3 + 1 PROPANOATE@MNXC3 --> 1 MNXM7@MNXC3 + 1 PROPIONYLP@MNXC3	R7FB3017E_LR	Rv0409		MNXC3			0	100000			0	0
R7-488	1 MNXM3@MNXC3 + 1 RIB@MNXC3 --> 1 MNXM7@MNXC3 + 1 R5P@MNXC3	R920CAB9A_LR	Rv2436		MNXC3			0	100000			0	0
R274-383	1 MNXM3@MNXC3 + 1 SME@MNXC3 --> 1 MNXM7@MNXC3 + 1 SME3P@MNXC3	R76170086_LR	Rv2539c		MNXC3			0	100000			0	0
R132-12	1 MNXM3@MNXC3 + 1 n1POLYP@MNXC3 <==> 1 MNXM7@MNXC3 + 1 nPOLYP@MNXC3	R127DE766_B	Rv2984		MNXC3			-100000	100000			0	0
R820-481	1 MNXM3@MNXC3 --> 1 MNXM7@MNXC3	R8F8FFB0A_LR			MNXC3			0	1			0	0
R843__R842__R841__R840__R839__R838__R837__R836__R835__R834__R833__R832__R831__R830__R829__R828__R827__R826__R825__R824__R823__R822__R821__R129-873	1 MNXM3@MNXC3 --> 1 MNXM7@MNXC3 + 1 PI@MNXC3	RFCCC5134_LR			MNXC3			0	15			0	0
R843__R842__R841__R840__R839__R838__R837__R836__R835__R834__R833__R832__R831__R830__R829__R828__R827__R826__R825__R824__R823__R822__R821__R129-874	1 MNXM3@MNXC3 --> 1 MNXM7@MNXC3 + 1 PI@MNXC3	RFCCC5134_LR	Rv0411c		MNXC3			0	1			0	0
R843__R842__R841__R840__R839__R838__R837__R836__R835__R834__R833__R832__R831__R830__R829__R828__R827__R826__R825__R824__R823__R822__R821__R129-875	1 MNXM3@MNXC3 --> 1 MNXM7@MNXC3 + 1 PI@MNXC3	RFCCC5134_LR	Rv0411c+Rv2565		MNXC3			0	1			0	0
R843__R842__R841__R840__R839__R838__R837__R836__R835__R834__R833__R832__R831__R830__R829__R828__R827__R826__R825__R824__R823__R822__R821__R129-876	1 MNXM3@MNXC3 --> 1 MNXM7@MNXC3 + 1 PI@MNXC3	RFCCC5134_LR	Rv0928+Rv0930+Rv0933;Rv0929+Rv0930+Rv0932c+Rv0933;Rv0933+Rv0934+Rv0935+Rv0936		MNXC3			0	1			0	0
R843__R842__R841__R840__R839__R838__R837__R836__R835__R834__R833__R832__R831__R830__R829__R828__R827__R826__R825__R824__R823__R822__R821__R129-877	1 MNXM3@MNXC3 --> 1 MNXM7@MNXC3 + 1 PI@MNXC3	RFCCC5134_LR	Rv0933+Rv0934+Rv0935+Rv0936		MNXC3			0	1			0	0
R843__R842__R841__R840__R839__R838__R837__R836__R835__R834__R833__R832__R831__R830__R829__R828__R827__R826__R825__R824__R823__R822__R821__R129-878	1 MNXM3@MNXC3 --> 1 MNXM7@MNXC3 + 1 PI@MNXC3	RFCCC5134_LR	Rv1811		MNXC3			1	1.000100e+00			0	0
R668-556	1 MNXM49@MNXC3 --> 1 PAP@MNXC3	RA4539DAD_LR	Rv1373;Rv2267c;Rv3529c		MNXC3			0	100000			0	0
R249-846	1 MNXM53@MNXC3 + 1 PI@MNXC3 <-- 1 3PSER@MNXC3	RF6CA0BE_RL	Rv3042c		MNXC3			-100000	0			0	0
R432-535	1 MNXM547@MNXC3 + 4 NH3@MNXC3 <-- 4 PORPHOBILILOGIN@MNXC3	R9FBE8791_RL	Rv0510		MNXC3			-100000	0			0	0
R433-71	1 MNXM547@MNXC3 --> 1 UROPORPHYRINOGENIII@MNXC3	R2158BB88_LR	Rv0511		MNXC3			0	100000			0	0
R205-292	1 MNXM5@MNXC3 + 1 NAGLUS@MNXC3 + 1 PI@MNXC3 <-- 1 MNXM6@MNXC3 + 1 NAGLUP@MNXC3	R5CAD941D_RL	Rv1652		MNXC3			-100000	0			0	0
R657-560	1 MNXM5@MNXC3 + 1 PPTT@MNXC3 <-- 1 MNXM6@MNXC3 + 1 PHENOLPHTHIODIOLONE@MNXC3	RA540FBD0_RL	Rv2951c		MNXC3			-100000	0			0	0
R446-92	1 MNXM5@MNXC3 + 1 PRECORIN6Y@MNXC3 <-- 1 MNXM6@MNXC3 + 1 PRECORIN6X@MNXC3	R250267A9_RL	Rv2070c		MNXC3			-100000	0			0	0
R652-659	1 MNXM5@MNXC3 + 1 PTT@MNXC3 <-- 1 MNXM6@MNXC3 + 1 PHTHIODIOLONE@MNXC3	RBF10976C_RL	Rv2951c		MNXC3			-100000	0			0	0
R137-441	1 MNXM5@MNXC3 + 1 SUCCSAL@MNXC3 --> 1 MNXM6@MNXC3 + 1 SUCC@MNXC3	R83ED651E_LR	Rv0234c;Rv1731		MNXC3			0	100000			0	0
R719-689	1 MNXM5@MNXC3 + 1 UDPNAM@MNXC3 <-- 1 MNXM6@MNXC3 + 1 UDPNAGPEE@MNXC3	RC7A6C55C_RL	Rv0482		MNXC3			-100000	0			0	0
R722-233	1 MNXM5@MNXC3 + 1 UDPNGM@MNXC3 <-- 1 MNXM6@MNXC3 + 1 UDPNAM@MNXC3	R4CD16281_RL	Rv3818		MNXC3			-100000	0			0	0
R378-49	1 MNXM5@MNXC3 --> 1 MNXM8@MNXC3 + 1 PI@MNXC3	R1B8321DB_LR			MNXC3			0	100000			0	0
R454-254	1 MNXM629@MNXC3 <-- 1 1AMINOPROPAN2OL@MNXC3 + 1 ADENOSYLCOBRATE@MNXC3	R525C0702_RL	Rv2231c		MNXC3			-100000	0			0	0
R310-801	1 MNXM6@MNXC3 + 1 OTHIO@MNXC3 --> 1 MNXM8@MNXC3 + 1 RTHIO@MNXC3	REB02CC0C_LR	Rv3913		MNXC3			0	100000			0	0
R465-583	1 MNXM76@MNXC3 --> 1 TSCOSHTYR@MNXC3	RAA877187_LR			MNXC3			0	100000			0	0
R285-97	1 MNXM8@MNXC3 + 1 PHEN@MNXC3 --> 1 4HPP@MNXC3 + 1 CO2@MNXC3 + 1 MNXM10@MNXC3	R2627F4F4_LR	Rv3754		MNXC3			0	100000			0	0
R64-744	1 MNXM93@MNXC3 <==> 1 MNXM98@MNXC3	RDA371201_B	Rv1098c		MNXC3			-100000	100000			0	0
R463-767	1 MO2@MNXC3 + 1 MOLYBDOPTERIN@MNXC3 --> 1 MOLYBDENUM@MNXC3	RE17891D9_LR	Rv0438;Rv0994		MNXC3			0	100000			0	0
R462-24	1 MOADCOOH@MNXC3 + 1 MOLYBDOPTERIN@MNXC3 <-- 1 MOADCOSH@MNXC3 + 1 PRECURSOR@MNXC3	R14AECDBF_RL	Rv0866+Rv3322c;Rv3119+Rv3322c		MNXC3			-100000	0			0	0
R663-466	1 MYCOSIDE@MNXC3 + 1 SAH@MNXC3 <-- 1 PHDIMRHAM2@MNXC3 + 1 SAM@MNXC3	R8B4019A5_RL	Rv2959c		MNXC3			-100000	0			0	0
R484b-28	1 MYCOTHIOLSCONJUGATE@MNXC3 --> 0.999 NGINS@MNXC3 + 1 NACETYLSCONJUGATE@MNXC3	R153C43CE_LR	Rv1082		MNXC3			0	100000			0	0
R366-439	1 NAC@MNXC3 + 1 NH3@MNXC3 <==> 1 NAM@MNXC3	R82EE3651_B	Rv2043c		MNXC3			-100000	100000			0	0
R371-255	1 NAC@MNXC3 + 1 R1P@MNXC3 --> 1 NACD@MNXC3 + 1 PI@MNXC3	R52AE4E2A_LR	Rv3307		MNXC3			0	100000			0	0
R372-629	1 NAM@MNXC3 + 1 R1P@MNXC3 --> 1 NAMD@MNXC3 + 1 PI@MNXC3	RB736E2EE_LR	Rv3307		MNXC3			0	100000			0	0
R256-771	1 NH3@MNXC3 + 1 OBUT@MNXC3 + 1 SUCC@MNXC3 <-- 1 OSLHSER@MNXC3	RE2AE6E9B_RL	Rv1079		MNXC3			-100000	0			0	0
R442-89	1 O2@MNXC3 + 1 PRECORIN3A@MNXC3 --> 1 PRECORIN3B@MNXC3	R247295CA_LR	Rv2064		MNXC3			0	100000			0	0
R82-737	1 OA@MNXC3 + 1 PROPIONYLCOA@MNXC3 --> 1 2METHYLCITRATE@MNXC3 + 1 COA@MNXC3	RD8717B2B_LR	Rv1131		MNXC3			0	100000			0	0
R414-256	1 OSB@MNXC3 <-- 1 SHCHC@MNXC3	R52B0040D_RL			MNXC3			-100000	0			0	0
R275-295	1 PEP@MNXC3 + 1 SME3P@MNXC3 --> 1 3PSME@MNXC3 + 1 PI@MNXC3	R5D429F9E_LR	Rv3227		MNXC3			0	100000			0	0
R718-596	1 PEP@MNXC3 + 1 UDPNAG@MNXC3 <==> 1 UDPNAGPEE@MNXC3	RAEB6645F_B	Rv1315		MNXC3			-100000	100000			0	0
R50-491	1 PEP@MNXC3 <==> 1 2PG@MNXC3	R934C2DCF_B	Rv1023		MNXC3			-100000	100000			0	0
R593-630	1 PG@MNXC3 + 1 PI@MNXC3 <-- 1 PGP@MNXC3	RB770B1A8_RL			MNXC3			-100000	0			0	0
R660-798	1 PHDIM@MNXC3 <-- 1 PHDICYTO@MNXC3	REAA3415B_RL	Rv2936+Rv2937+Rv2938+Rv2942		MNXC3			-100000	0			0	0
R473-100	1 PI@MNXC3 + 1 THI@MNXC3 <-- 1 THIP@MNXC3	R2773A873_RL			MNXC3			-100000	0			0	0
R31-482	1 PI@MNXC3 + 1 TRE@MNXC3 <-- 1 TRE6P@MNXC3	R8F9CBABF_RL	Rv3372		MNXC3			-100000	0			0	0
R642-393	1 PI@MNXC3 + 1 TREHALOSEMONOMYCOLATECY@MNXC3 <-- 1 TREHALOSEMONOMYCOLATE@MNXC3	R7941E40B_RL	Rv2006;Rv3400		MNXC3			-100000	0			0	0
R342-745	1 PI@MNXC3 + 1 XTSINE@MNXC3 <==> 1 R1P@MNXC3 + 1 XAN@MNXC3	RDA7BE6B1_B	Rv3307		MNXC3			-100000	100000			0	0
R431-116	1 PORPHOBILILOGIN@MNXC3 <-- 2 5AMINOLEVULINATE@MNXC3	R2A903477_RL	Rv0512		MNXC3			-100000	0			0	0
R658-632	1 PPTC@MNXC3 + 1 SAH@MNXC3 <-- 1 PPTT@MNXC3 + 1 SAM@MNXC3	RB7E73B49_RL	Rv2952		MNXC3			-100000	0			0	0
R263-669	1 PRBAMP@MNXC3 --> 1 PRFP@MNXC3	RC24C4287_LR	Rv1606		MNXC3			0	100000			0	0
R441-474	1 PRECORIN@MNXC3 + 1 SAM@MNXC3 --> 1 PRECORIN3A@MNXC3 + 1 SAH@MNXC3	R8E447352_LR	Rv2066		MNXC3			0	100000			0	0
R440-748	1 PRECORIN@MNXC3 + 2 SAH@MNXC3 <-- 2 SAM@MNXC3 + 1 UROPORPHYRINOGENIII@MNXC3	RDAD483B_RL	Rv0511;Rv2847c		MNXC3			-100000	0			0	0
R443-377	1 PRECORIN3B@MNXC3 + 1 SAM@MNXC3 --> 1 PRECORIN4B@MNXC3 + 1 SAH@MNXC3	R73E57A5_LR	Rv2066		MNXC3			0	100000			0	0
R444-338	1 PRECORIN4B@MNXC3 + 1 SAM@MNXC3 --> 1 PRECORIN@MNXC3 + 1 SAH@MNXC3	R6976C5CE_LR	Rv2071c		MNXC3			0	100000			0	0
R264-379	1 PRFP@MNXC3 --> 1 PRLP@MNXC3	R75310C7C_LR	Rv1603		MNXC3			0	100000			0	0
R653-128	1 PTC@MNXC3 + 1 SAH@MNXC3 <-- 1 PTT@MNXC3 + 1 SAM@MNXC3	R2D6841DF_RL	Rv2952		MNXC3			-100000	0			0	0
R147-840	1 PTRSC@MNXC3 + 1 SAM@MNXC3 --> 1 5MTA@MNXC3 + 1 SPRMD@MNXC3	RF3D4E97A_LR	Rv2601		MNXC3			0	100000			0	0
R92-859	1 R1P@MNXC3 <==> 1 R5P@MNXC3	RF98B31A5_B	Rv3068c		MNXC3			-100000	100000			0	0
R91-82	1 R5P@MNXC3 <==> 1 RL5P@MNXC3	R22FF0B83_B	Rv2465c		MNXC3			-100000	100000			0	0
R343-684	1 RIB@MNXC3 + 1 XAN@MNXC3 <-- 1 XTSINE@MNXC3	RC663A3C_RL			MNXC3			-100000	0			0	0
R90-335	1 RL5P@MNXC3 <==> 1 X5P@MNXC3	R68D420BD_B	Rv1408		MNXC3			-100000	100000			0	0
R157-119	1 RMMALONYLCOA@MNXC3 <==> 1 SMMALONYLCOA@MNXC3	R2B65BA42_B			MNXC3			-100000	100000			0	0
R422-22	1 SAM@MNXC3 <-- 1 SA2OXOBUTANOATE@MNXC3	R14045D73_RL			MNXC3			-100000	0			0	0
R671-306	1 SL1278CYTO@MNXC3 --> 1 SL1278WALL@MNXC3	R618C8C8_LR	Rv3823c		MNXC3			0	100000			0	0
R921-42	1 TAG@MNXC3 --> 1 TAGcat@MNXC3	R191F0AED_LR			MNXC3			0	1			0	0
R571b-715	1 TAGbio@MNXC3 <==> 1.16 TAGcat@MNXC3	RD1ACE81_B			MNXC3			-100000	100000			0	0
R572-269	1 TAGcat@MNXC3 --> 0.1 9OCTADECENOATE@MNXC3 + 1 DAG@MNXC3 + 0.1 EICOSANOATE@MNXC3 + 0.1 HEXACOSANOATE@MNXC3 + 0.2 HEXADECANOATE@MNXC3 + 0.1 MNXM3297@MNXC3 + 0.1 NONADECANOATE@MNXC3 + 0.1 OCTADECANOATE@MNXC3 + 0.1 PENTADECANOATE@MNXC3	R55444A98_LR	Rv3097c		MNXC3			0	100000			0	0
R569-816	1 TRANSDELTA2DODECANOYLCOA@MNXC3 --> 1 TRANSDELTA2HYDROXYDODECANOYLCOA@MNXC3	REED60FBA_LR	COMPLEX		MNXC3			0	100000			0	0
R466-856	1 TSCOSHTYR@MNXC3 <-- 1 TSPROTEIN@MNXC3	RF8F9E636_RL			MNXC3			-100000	0			0	0
R20-365	1 UDPG@MNXC3 <==> 1 UDPGAL@MNXC3	R70BB6B9A_B	Rv0501;Rv0536;Rv3634c		MNXC3			-100000	100000			0	0
R711-750	1 UDPGAL@MNXC3 --> 1 UDPGALF@MNXC3	RDB2D45B0_LR	Rv3809c		MNXC3			0	100000			0	0
R48-401	1 13PDG@MNXC3 + 1 MNXM7@MNXC3 <==> 1 3PG@MNXC3 + 1 MNXM3@MNXC3	R7A03E50_B	Rv1437		MNXC3			-100000	100000			0	0
R152-346	1 2MBECOA@MNXC3 + 1 MKH2@MNXC3 <-- 1 2MBUTCOA@MNXC3 + 1 MK@MNXC3	R6AC0839D_RL	Rv3140		MNXC3			-100000	0			0	0
R151-262	1 2MBUTCOA@MNXC3 + 1 DLIPO@MNXC3 <==> 1 2MBUTLIPO@MNXC3 + 1 COA@MNXC3	R53E5A0C0_B	Rv2495c		MNXC3			-100000	100000			0	0
R83-322	1 2METHYLCISACONITATE@MNXC3 <-- 1 2METHYLCITRATE@MNXC3	R65C5E322_RL	Rv1130		MNXC3			-100000	0			0	0
R49-305	1 2PG@MNXC3 <==> 1 3PG@MNXC3	R60A8002E_B	Rv0489;Rv3214		MNXC3			-100000	100000			0	0
R162-266	1 3MBECOA@MNXC3 + 1 MKH2@MNXC3 <-- 1 3MBUTCOA@MNXC3 + 1 MK@MNXC3	R54FFF200_RL	Rv3140		MNXC3			-100000	0			0	0
R161-653	1 3MBUTCOA@MNXC3 + 1 DLIPO@MNXC3 <==> 1 3MBUTLIPO@MNXC3 + 1 COA@MNXC3	RBDA39DBC_B	Rv2495c		MNXC3			-100000	100000			0	0
R394-192	1 4PPNCYS@MNXC3 + 1 MNXM11@MNXC3 + 1 MNXM31@MNXC3 <-- 1 4PPNTO@MNXC3 + 1 MNXM55@MNXC3 + 1 MNXM63@MNXC3	R41AE8B75_RL	Rv1391		MNXC3			-100000	0			0	0
R395-208	1 4PPNCYS@MNXC3 --> 1 4PPNTE@MNXC3 + 1 CO2@MNXC3	R46EE3DD9_LR	Rv1391		MNXC3			0	100000			0	0
R421-264	1 78DIAMINONONANOATE@MNXC3 + 1 SA2OXOBUTANOATE@MNXC3 <-- 1 8AMINO7OXONONANOATE@MNXC3 + 1 SAM@MNXC3	R544B3FF2_RL	Rv1568		MNXC3			-100000	0			0	0
R542-421	1 9HEXADECENOATE@MNXC3 + 1 COA@MNXC3 + 1 MNXM3@MNXC3 --> 1 9HEXADECENOYLCOA@MNXC3 + 1 MNXM11@MNXC3 + 1 MNXM14@MNXC3	R7FA896BA_LR	Rv0035;Rv0099;Rv0119;Rv0166;Rv0214;Rv0270;Rv0275c;Rv0404;Rv0551c;Rv0852;Rv1058;Rv1185c;Rv1193;Rv1206;Rv1345;Rv1427c;Rv1521;Rv1529;Rv1750c;Rv1925;Rv2187;Rv2505c;Rv2590;Rv2930;Rv2941;Rv2948c;Rv2950c;Rv3089;Rv3506;Rv3513c;Rv3515c;Rv3561;Rv3801c;Rv3826		MNXC3			0	100000			0	0
R512-328	1 9HEXADECENOYLACP@MNXC3 + 1 COA@MNXC3 <==> 1 9HEXADECENOYLCOA@MNXC3 + 1 MNXM925@MNXC3	R6742D064_B	Rv0649+Rv2244;Rv2243+Rv2244		MNXC3			-100000	100000			0	0
R565-529	1 9HEXADECENOYLCOA@MNXC3 + 1 MNXM10@MNXC3 + 1 MNXM1@MNXC3 + 1 MNXM2@MNXC3 + 1 MNXM38@MNXC3 <-- 1 9OCTADECENOYLCOA@MNXC3 + 1 COA@MNXC3 + 1 MNXM8@MNXC3 + 1 MNXM96415@MNXC3	R9E00799C_RL	COMPLEX		MNXC3			-100000	0			0	0
R544-315	1 9OCTADECENOATE@MNXC3 + 1 COA@MNXC3 + 1 MNXM3@MNXC3 --> 1 9OCTADECENOYLCOA@MNXC3 + 1 MNXM11@MNXC3 + 1 MNXM14@MNXC3	R6363D04D_LR	Rv0035;Rv0099;Rv0119;Rv0166;Rv0214;Rv0270;Rv0275c;Rv0404;Rv0551c;Rv0852;Rv1058;Rv1185c;Rv1193;Rv1206;Rv1345;Rv1427c;Rv1521;Rv1529;Rv1750c;Rv1925;Rv2187;Rv2505c;Rv2590;Rv2930;Rv2941;Rv2948c;Rv2950c;Rv3089;Rv3506;Rv3513c;Rv3515c;Rv3561;Rv3801c;Rv3826		MNXC3			0	100000			0	0
R514-207	1 9OCTADECENOYLACP@MNXC3 + 1 COA@MNXC3 <==> 1 9OCTADECENOYLCOA@MNXC3 + 1 MNXM925@MNXC3	R46B38C24_B	Rv0649+Rv2244;Rv2243+Rv2244		MNXC3			-100000	100000			0	0
MPD-727	1.01 COA@MNXC3 + 1.01 MNXM30@MNXC3 + 1 MPD@MNXC3 <-- 1.01 GDPMAN@MNXC3 + 1.01 PHOSPHOPENTAMETHYLTRICONTANOYLCOA@MNXC3	RD42E9156_RL			MNXC3			-100000	0			0	0
TAG-461	1.1 COA@MNXC3 + 1.1 PI@MNXC3 + 1 TAGbio@MNXC3 <-- 0.11 9HEXADECENOYLCOA@MNXC3 + 0.11 9OCTADECENOYLCOA@MNXC3 + 1.16 DAG@MNXC3 + 0.11 EICOSANOYLCOA@MNXC3 + 0.11 HEXACOSANOYLCOA@MNXC3 + 0.22 HEXADECANOYLCOA@MNXC3 + 0.11 NONADECANOYLCOA@MNXC3 + 0.11 OCTADECANOYLCOA@MNXC3 + 0.11 PENTADECANOYLCOA@MNXC3 + 0.11 TETRACOSANOYLCOA@MNXC3	R89E9E02_RL			MNXC3			-100000	0			0	0
PE-671	1.23 CO2@MNXC3 + 1 PE@MNXC3 <-- 1.23 PS@MNXC3	RC2DF3B65_RL	Rv0437c		MNXC3			-100000	0			0	0
PROT-694	1.324 ALA@MNXC3 + 0.537 ASP@MNXC3 + 0.429 GLU@MNXC3 + 0.56 MNXM114@MNXC3 + 0.208 MNXM134@MNXC3 + 0.899 MNXM140@MNXC3 + 0.556 MNXM142@MNXC3 + 0.213 MNXM147@MNXC3 + 0.832 MNXM199@MNXC3 + 0.389 MNXM231@MNXC3 + 0.958 MNXM29@MNXC3 + 0.283 MNXM37@MNXC3 + 40.74 MNXM3@MNXC3 + 0.541 MNXM53@MNXC3 + 0.094 MNXM55@MNXC3 + 0.173 MNXM61@MNXC3 + 0.696 MNXM70@MNXC3 + 0.187 MNXM76@MNXC3 + 0.192 MNXM78@MNXC3 + 0.13…	RC9F6164E_LR			MNXC3			0	100000			0	0
PAT-728	1.67 MNXM925@MNXC3 + 1 POLYACYLTREHALOSE@MNXC3 <-- 0.334 MYCOLIPANOICACP@MNXC3 + 0.668 MYCOLIPDIENOYLACP@MNXC3 + 0.668 MYCOLIPENOYLACP@MNXC3 + 0.334 TRE6P@MNXC3	RD523C8FD_RL			MNXC3			-100000	0			0	0
R615-832	10 CO2@MNXC3 + 11 COA@MNXC3 + 20 MNXM5@MNXC3 + 1 PENTAMETHYLTRICONTANOYL@MNXC3 <-- 1 HEXANOYLCOA@MNXC3 + 5 MALCOA@MNXC3 + 20 MNXM6@MNXC3 + 5 SMMALONYLCOA@MNXC3	RF27FA06C_RL	Rv2048c		MNXC3			-100000	0			0	0
R436-137	2 CO2@MNXC3 + 1 MNXM351@MNXC3 + 2 MNXM61@MNXC3 <-- 1 COPROPORPHYRINOGENIII@MNXC3 + 2 SAM@MNXC3	R319203D7_RL	Rv2388C		MNXC3			-100000	0			0	0
R435-778	2 CO2@MNXC3 + 2 H2O2@MNXC3 + 1 MNXM351@MNXC3 <-- 1 COPROPORPHYRINOGENIII@MNXC3 + 2 O2@MNXC3	RE43B5396_RL			MNXC3			-100000	0			0	0
R491-572	2 COA@MNXC3 + 1 MBTCDHBA@MNXC3 <-- 1 MALCOA@MNXC3 + 1 MBTHOLO@MNXC3 + 1 MNXM2@MNXC3	RA847C601_RL	Rv2381c+Rv2382c		MNXC3			-100000	0			0	0
R493-561	2 COA@MNXC3 + 1 MBTSEC@MNXC3 + 2 MNXM5@MNXC3 <-- 1 MBT@MNXC3 + 2 MNXM2@MNXC3 + 2 MNXM6@MNXC3	RA5D6DB05_RL			MNXC3			-100000	0			0	0
R486-607	2 COA@MNXC3 --> 1 MBTHOLO@MNXC3	RB0F4C32E_LR	Rv2523c		MNXC3			0	100000			0	0
R233-471	2 DIHYDRODIPICOLINATE@MNXC3 + 1 MNXM10@MNXC3 + 1 MNXM6@MNXC3 --> 1 MNXM5@MNXC3 + 1 MNXM8@MNXC3 + 2 TETRAHYDRODIPICOLINATE@MNXC3	R8D09F97D_LR	Rv2773c		MNXC3			0	100000			0	0
R133-633	2 FERI@MNXC3 + 1 MNXM6@MNXC3 <==> 2 FERO@MNXC3 + 1 MNXM5@MNXC3	RB82AD057_B	Rv0886;Rv3106		MNXC3			-100000	100000			0	0
R449-356	2 GLU@MNXC3 + 1 HYDROGENOBYRINATEACDIAMIDE@MNXC3 + 2 MNXM7@MNXC3 + 2 PI@MNXC3 <-- 1 HYDROGENOBYRINATE@MNXC3 + 2 MNXM37@MNXC3 + 2 MNXM3@MNXC3	R6DB2A990_RL	Rv2848c		MNXC3			-100000	0			0	0
R134-570	2 H2O2@MNXC3 --> 1 O2@MNXC3	RA807EE2F_LR	Rv1908c		MNXC3			0	100000			0	0
R114-691	2 H@MNXC3 + 1 MK@MNXC3 + 1 NO2@MNXC3 <-- 1 MKH2@MNXC3 + 0.001 MOLYBDENUM@MNXC3 + 1 NO3@MNXC3	RC84D32A6_RL	Rv1161+Rv1162+Rv1163+Rv1164;Rv1736c		MNXC3			-100000	0			0	0
R127-17	2 H@MNXC3 + 2 HEMEFE3@MNXC3 <-- 2 HEMEFE2@MNXC3 + 0.5 O2@MNXC3	R13AD6B44_RL	Rv1622c+Rv1623c		MNXC3			-100000	0			0	0
R125-363	2 HEMEFE2@MNXC3 + 1 MK@MNXC3 <==> 2 HEMEFE3@MNXC3 + 1 MKH2@MNXC3	R6FCA454F_B	Rv1451+Rv1456c+Rv1622c+Rv1623c+Rv2193+Rv2194+Rv2195+Rv2196+Rv2200c+Rv3028c+Rv3029c+Rv3043c;Rv1622c+Rv1623c		MNXC3			-100000	100000			0	0
R659-103	2 MAS@MNXC3 + 1 PHDICYTO@MNXC3 <-- 2 MYCOCEROSOYLMAS@MNXC3 + 1 PPTC@MNXC3	R284B26F_RL	Rv2939		MNXC3			-100000	0			0	0
R674-132	3 CO2@MNXC3 + 1 COA@MNXC3 + 4 MNXM5@MNXC3 + 2 MNXM925@MNXC3 + 1 MYCOLIPDIENOYLACP@MNXC3 <-- 4 MNXM6@MNXC3 + 1 OCTADECANOYLCOA@MNXC3 + 3 RMMALONYLACP@MNXC3	R2EB6559_RL	Rv1180+Rv1183		MNXC3			-100000	0			0	0
R673-594	3 CO2@MNXC3 + 1 COA@MNXC3 + 5 MNXM5@MNXC3 + 2 MNXM925@MNXC3 + 1 MYCOLIPENOYLACP@MNXC3 <-- 5 MNXM6@MNXC3 + 1 OCTADECANOYLCOA@MNXC3 + 3 RMMALONYLACP@MNXC3	RAE83457_RL	Rv1180+Rv1182		MNXC3			-100000	0			0	0
R672-38	3 CO2@MNXC3 + 1 COA@MNXC3 + 6 MNXM5@MNXC3 + 2 MNXM925@MNXC3 + 1 MYCOLIPANOICACP@MNXC3 <-- 6 MNXM6@MNXC3 + 1 OCTADECANOYLCOA@MNXC3 + 3 RMMALONYLACP@MNXC3	R181C5C61_RL	Rv1180+Rv1181		MNXC3			-100000	0			0	0
R419-580	3 COA@MNXC3 + 1 PIMELOYLCOA@MNXC3 <-- 4 MNXM2@MNXC3	RAA3C8B83_RL			MNXC3			-100000	0			0	0
RNA-420	3.21 MNXM11@MNXC3 + 1.25 MNXM7@MNXC3 + 1.25 PI@MNXC3 + 1 RNA@MNXC3 <-- 0.641 MNXM121@MNXC3 + 1.98 MNXM3@MNXC3 + 1.13 MNXM51@MNXC3 + 0.708 MNXM63@MNXC3	R7F7EEF1A_RL			MNXC3			-100000	0			0	0
R434-775	4 CO2@MNXC3 + 1 COPROPORPHYRINOGENIII@MNXC3 <-- 1 UROPORPHYRINOGENIII@MNXC3	RE3D43040_RL	Rv2678c		MNXC3			-100000	0			0	0
R119-587	4 H@MNXC3 + 1 MKH2@MNXC3 + 1 MNXM8@MNXC3 <-- 1 MK@MNXC3 + 1 MNXM10@MNXC3	RABAB66CE_RL	Rv3145+Rv3146+Rv3147+Rv3148+Rv3149+Rv3150+Rv3151+Rv3152+Rv3153+Rv3154+Rv3155+Rv3156+Rv3157+Rv3158		MNXC3			-100000	0			0	0
R128-168	4 H@MNXC3 + 1 MNXM7@MNXC3 + 1 PI@MNXC3 <==> 1 MNXM3@MNXC3	R3BBE8364_B	Rv1304+Rv1305+Rv1306+Rv1307+Rv1308+Rv1309+Rv1310+Rv1311		MNXC3			-10000000	10000000			0	0
LAM-398	4.5 ARAFDPP@MNXC3 + 0.064 LM@MNXC3 --> 4.5 DPP@MNXC3 + 1 LAM@MNXC3	R79C68C8D_LR	Rv3793		MNXC3			0	100000			0	0
R651	5 CO2@MNXC3 + 1 MNXM11@MNXC3 + 1 MNXM14@MNXC3 + 5 MNXM5@MNXC3 + 1 PHTHIODIOLONE@MNXC3 <-- 1 DOCOSANOYLCOA@MNXC3 + 3 MALCOA@MNXC3 + 1 MNXM3@MNXC3 + 5 MNXM6@MNXC3 + 2 SMMALONYLCOA@MNXC3	RFF511E27_RL			MNXC3			-99999	99999			0	0
R656-733	5 CO2@MNXC3 + 5 COA@MNXC3 + 1 PHENOLPHTHIODIOLONE@MNXC3 <-- 3 MALCOA@MNXC3 + 1 PHPAACOA@MNXC3 + 2 SMMALONYLCOA@MNXC3	RD62C79AB_RL	Rv1661+Rv2930+Rv2931+Rv2932+Rv2933+Rv2934+Rv2935+Rv2941		MNXC3			-100000	0			0	0
R534-29	6 CO2@MNXC3 + 12 MNXM5@MNXC3 + 6 MNXM925@MNXC3 + 1 PENTADECANOYLACP@MNXC3 <-- 6 MALACP@MNXC3 + 12 MNXM6@MNXC3 + 1 PROPIONYLACP@MNXC3	R15953EC3_RL	Rv2524c		MNXC3			-100000	0			0	0
R647-850	6 CO2@MNXC3 + 5 COA@MNXC3 + 1 MAS@MNXC3 + 12 MNXM5@MNXC3 + 1 PTHIOCERANOYLCOA@MNXC3 <-- 1 HEXADECANOYLMAS@MNXC3 + 12 MNXM6@MNXC3 + 6 SMMALONYLCOA@MNXC3	RF80BE63_RL	Rv3825c		MNXC3			-100000	0			0	0
R112-27	6 FERI@MNXC3 + 1 H2S@MNXC3 <==> 6 FERO@MNXC3 + 1 MNXM105630@MNXC3	R1537E664_B	Rv2391		MNXC3			-100000	100000			0	0
R126-820	6 H@MNXC3 + 2 HEMEFE3@MNXC3 <-- 2 HEMEFE2@MNXC3 + 0.5 O2@MNXC3	REF7AD979_RL	Rv1451+Rv1456c+Rv1622c+Rv1623c+Rv2193+Rv2194+Rv2195+Rv2196+Rv2200c+Rv3028c+Rv3029c+Rv3043c		MNXC3			-100000	0			0	0
R648-140	8 CO2@MNXC3 + 7 COA@MNXC3 + 1 HYDROXYPHTHIOCERANOYLCOA@MNXC3 + 1 MAS@MNXC3 + 15 MNXM5@MNXC3 <-- 1 HEXADECANOYLMAS@MNXC3 + 15 MNXM6@MNXC3 + 8 SMMALONYLCOA@MNXC3	R33149E46_RL	Rv3825c		MNXC3			-100000	0			0	0
R655-758	9 CO2@MNXC3 + 7 COA@MNXC3 + 1 MNXM11@MNXC3 + 1 MNXM14@MNXC3 + 1 PHPAACOA@MNXC3 <-- 1 HBA@MNXC3 + 8 MALCOA@MNXC3 + 1 MNXM3@MNXC3 + 16 MNXM6@MNXC3	RDDEADB67_RL	Rv2946c+Rv2947c		MNXC3			-100000	0			0	0
R494-623	9 COA@MNXC3 + 1 MBTWALL@MNXC3 + 18 MNXM5@MNXC3 <-- 1 MBT@MNXC3 + 9 MNXM2@MNXC3 + 18 MNXM6@MNXC3	RB556B2F1_RL			MNXC3			-100000	0			0	0
__R808-14	1 AC@MNXC3 <--	R1307C97E_RL			boundary			-10000000	0			0	1
R809-74	1 ACAL@MNXC3 <--	R21C5FC09_RL			boundary			-1	0			0	1
R3F8B2EAF_RL-183	1 AD@MNXC3 <--				boundary			-10000000	0			0	1
R518C2451_RL-251	1 ADN@MNXC3 <--				boundary			-10000000	0			0	1
R9C02E07A_RL-523	1 AKG@MNXC3 <--				boundary			-10000000	0			0	1
R552C1E89_B-268	1 ALA@MNXC3 <==>				boundary			-10000000	10000000			0	1
R810-495	1 AN@MNXC3 <--	R94C40B8C_RL			boundary			-1	0			0	1
RA32202E4_B-547	1 ASP@MNXC3 <==>				boundary			-10000000	10000000			0	1
R5DE82B90_LR-297	1 CADA@MNXC3 -->				boundary			0	10000000			0	1
RE64FED53_RL-785	1 CELB@MNXC3 <--				boundary			-10000000	0			0	1
R811-308	1 CITR@MNXC3 <--	R61E831AA_RL			boundary			-1	0			0	1
R805-530	1 CO2@MNXC3 <==>	R9E7E6E67_B			boundary			-100000	100000			0	1
R926-469	1 COII@MNXC3 <--	R8C9BECC0_RL			boundary			-1	0			0	1
R3B4AA315_RL-166	1 DA@MNXC3 <--				boundary			-10000000	0			0	1
R22D58D5D_RL-79	1 DALA@MNXC3 <--				boundary			-10000000	0			0	1
REA00E5F0_RL-796	1 DAPIM@MNXC3 <--				boundary			-10000000	0			0	1
RAFD95575_RL-598	1 DC@MNXC3 <--				boundary			-10000000	0			0	1
R4DF919A6_RL-238	1 DGLU@MNXC3 <--				boundary			-10000000	0			0	1
RC896B1A1_RL-692	1 DIN@MNXC3 <--				boundary			-10000000	0			0	1
RFCEC1422_RL	1 DT@MNXC3 <--				boundary			-99999	99999			0	1
RB6A5EF12_RL-627	1 DU@MNXC3 <--				boundary			-10000000	0			0	1
R912-16	1 EICOSANOATE@MNXC3 <--	R1376724A_RL			boundary			-1	0			0	1
R929-299	1 ELECTROPHILE@MNXC3 <--	R5DFD5CE3_RL			boundary			-1	0			0	1
R961F2932_RL-501	1 ETH@MNXC3 <--				boundary			-10000000	0			0	1
RF455653B_RL-842	1 FE3@MNXC3 <--				boundary			-10000000	0			0	1
R806-515	1 FOR@MNXC3 <--	R9B57C3FC_RL			boundary			-1	0			0	1
R81DB092B_RL-433	1 GABA@MNXC3 <--				boundary			-10000000	0			0	1
R3D3694E_RL-173	1 GL3P@MNXC3 <--				boundary			-10000000	0			0	1
RC710F10B_RL-685	1 GLAC@MNXC3 <--				boundary			-10000000	0			0	1
R112E5913_B-8	1 GLU@MNXC3 <==>				boundary			-10000000	10000000			0	1
RC4B763E6_RL-679	1 GLUC@MNXC3 <--				boundary			-10000000	0			0	1
R807-320	1 GLYCOLATE@MNXC3 <--	R646B7E56_RL			boundary			-1	0			0	1
R814-202	1 GN@MNXC3 <--	R43AF1C7E_RL			boundary			-1	0			0	1
RB061B364_RL-600	1 GSN@MNXC3 <--				boundary			-10000000	0			0	1
R930-500	1 H2X@MNXC3 <--	R95F3EFCE_RL			boundary			-1	0			0	1
R914-34	1 HEPTADECANOATE@MNXC3 <--	R17310CFB_RL			boundary			-1	0			0	1
R909-152	1 HEXACOSANOATE@MNXC3 <--	R365A5694_RL			boundary			-1	0			0	1
R916-54	1 HEXADECANOATE@MNXC3 <--	R1DBA2D9A_RL			boundary			-1	0			0	1
R815-612	1 HYXN@MNXC3 <--	RB1612C4E_RL			boundary			-1	0			0	1
R47B84E1E_RL-213	1 INS@MNXC3 <--				boundary			-10000000	0			0	1
RD62A8E3D_RL-732	1 LAC@MNXC3 <--				boundary			-10000000	0			0	1
R5C0E75B1_RL-291	1 LLAC@MNXC3 <--				boundary			-10000000	0			0	1
R2164A90A_RL-72	1 MAN@MNXC3 <--				boundary			-10000000	0			0	1
RFD026E09_RL	1 MLT@MNXC3 <--				boundary			-99999	99999			0	1
RA3FB0E08_RL-554	1 MNXM105@MNXC3 <--				boundary			-10000000	0			0	1
RBF30B12F_B-660	1 MNXM114@MNXC3 <==>				boundary			-10000000	10000000			0	1
R818-4	1 MNXM117@MNXC3 <--	R10A62F34_RL			boundary			-1	0			0	1
RD1597D20_RL-712	1 MNXM131@MNXC3 <--				boundary			-10000000	0			0	1
RFA93D94C_B-865	1 MNXM134@MNXC3 <==>				boundary			-10000000	10000000			0	1
R58EF1C0F_RL-280	1 MNXM1380@MNXC3 <--				boundary			-10000000	0			0	1
R3777AA2_B-154	1 MNXM140@MNXC3 <==>				boundary			-10000000	10000000			0	1
R7F436C8F_B-417	1 MNXM142@MNXC3 <==>				boundary			-10000000	10000000			0	1
R5489C8E3_B-265	1 MNXM147@MNXC3 <==>				boundary			-10000000	10000000			0	1
R908-410	1 MNXM1653@MNXC3 <--	R7DBB5C83_RL			boundary			-1	0			0	1
R72A7EC7B_B-371	1 MNXM199@MNXC3 <==>				boundary			-10000000	10000000			0	1
RF13096C5_RL-827	1 PYR@MNXC3 <--				boundary			-10000000	0			0	1
R6FD8A76F_B-364	1 MNXM231@MNXC3 <==>				boundary			-10000000	10000000			0	1
R812-658	1 GL@MNXC3 <--	RBF0F46AA_RL			boundary			-1	0			0	1
R2370E674_RL-86	1 MNXM25@MNXC3 <--				boundary			-10000000	0			0	1
R922-319	1 MNXM297@MNXC3 <--	R63DB52B6_RL			boundary			-1	0			0	1
RC0FEA189_B-666	1 MNXM29@MNXC3 <==>				boundary			-10000000	10000000			0	1
R925-557	1 MNXM304@MNXC3 <--	RA4A715B4_RL			boundary			-1	0			0	1
R910-98	1 MNXM3297@MNXC3 <--	R26DF8C90_RL			boundary			-1	0			0	1
R817-702	1 T3@MNXC3 <--	RCE24C878_RL			boundary			-1	0			0	1
R1C64B8C9_B-51	1 MNXM37@MNXC3 <==>				boundary			-10000000	10000000			0	1
R920-810	1 MNXM402@MNXC3 <--	RECF6D4D9_RL			boundary			-1	0			0	1
R2316FA11_B-83	1 MNXM53@MNXC3 <==>				boundary			-10000000	10000000			0	1
RBF695ACF_B-661	1 MNXM55@MNXC3 <==>				boundary			-10000000	10000000			0	1
R3CAFDB7D_B-170	1 MNXM61@MNXC3 <==>				boundary			-10000000	10000000			0	1
R4D8455AF_B-237	1 MNXM70@MNXC3 <==>				boundary			-10000000	10000000			0	1
RD1FBF571_B-718	1 MNXM76@MNXC3 <==>				boundary			-10000000	10000000			0	1
RF08FD0F9_B-825	1 MNXM78@MNXC3 <==>				boundary			-10000000	10000000			0	1
RE0F9FAF7_RL-766	1 MNXM93@MNXC3 <--				boundary			-10000000	0			0	1
RF043E833_B-823	1 MNXM94@MNXC3 <==>				boundary			-10000000	10000000			0	1
RBE7C385C_B-656	1 MNXM97@MNXC3 <==>				boundary			-10000000	10000000			0	1
R13CDAFCE_RL-19	1 MNXM98@MNXC3 <--				boundary			-10000000	0			0	1
R927-418	1 MO2@MNXC3 <--	R7F5C5BDF_RL			boundary			-1	0			0	1
R816-162	1 NAC@MNXC3 <--	R397AEA98_RL			boundary			-1	0			0	1
R800-857	1 NH3@MNXC3 <--	RF92D10A4_RL			boundary			-1	0			0	1
R803__-543	1 NO2@MNXC3 <--	RA1C8E08_RL			boundary			-10000000	0			0	1
R2C343A1_RL-123	1 NO3@MNXC3 <--				boundary			-10000000	0			0	1
R915-78	1 NONADECANOATE@MNXC3 <--	R227D9D56_RL			boundary			-1	0			0	1
R931-404	1 NACETYLSCONJUGATE@MNXC3 <--	R7B081F83_RL			boundary			-1	0			0	1
R804-678	1 O2@MNXC3 <--	RC4929E96_RL			boundary			-1	0			0	1
R14C0E9F3_RL-25	1 ORN@MNXC3 <--				boundary			-10000000	0			0	1
R919__R913-470	1 PENTADECANOATE@MNXC3 <--	R8CF574B5_RL			boundary			-2	0			0	1
R9A7F0AB9_B-511	1 PI@MNXC3 <==>				boundary			-10000000	10000000			0	1
R907-498	1 PROPANOATE@MNXC3 <--	R958E1603_RL			boundary			-1	0			0	1
R50D17DCF_RL-246	1 RIB@MNXC3 <--				boundary			-10000000	0			0	1
R9724265F_RL-502	1 SLF@MNXC3 <--				boundary			-10000000	0			0	1
RB3648870_B-616	1 SUCC@MNXC3 <==>				boundary			-10000000	10000000			0	1
RE9B11AA3_RL-794	1 TAG@MNXC3 <--				boundary			-10000000	0			0	1
R911-372	1 TETRADECANOATE@MNXC3 <--	R73097A57_RL			boundary			-1	0			0	1
R22FAA5AD_RL-81	1 TRE@MNXC3 <--				boundary			-10000000	0			0	1
R9B95227B_RL-518	1 URA@MNXC3 <--				boundary			-10000000	0			0	1
RDD6B4F33_RL-757	1 URI@MNXC3 <--				boundary			-10000000	0			0	1
R819-577	1 XAN@MNXC3 <--	RA9E2EB5F_RL			boundary			-1	0			0	1
R917-228	1 9HEXADECENOATE@MNXC3 <--	R4B3B2EC0_RL			boundary			-1	0			0	1
R918-512	1 9OCTADECENOATE@MNXC3 <--	R9B124E6F_RL			boundary			-1	0			0	1
BIOMASS1-378	0.007 CL@MNXC3 + 0.001 DIACYLTREHALOSE@MNXC3 + 0.002 DIM@MNXC3 + 0.022 DNA@MNXC3 + 0.1 GLUCAN@MNXC3 + 0.186 LAM@MNXC3 + 0.054 LM@MNXC3 + 0.208 MAPC@MNXC3 + 47 MNXM3@MNXC3 + 0.0001 MPD@MNXC3 + 0.006 PE@MNXC3 + 0.029 PGLTB@MNXC3 + 0.04 PIMS@MNXC3 + 0.001 POLYACYLTREHALOSE@MNXC3 + 0.214 PROTEIN@MNXC3 + 0.035 PLGLX@MNXC3 + 0.036 RNA@MNXC3 + 0.005 SL@MNXC3 + 0.05 SMALLMOLECULES@MNXC3 + 0.016 TAGbio@MN…	R74C040ED_LR			MNXC3			0	100000			1	0
R_DMATT-741	1 MNXM100@MNXC3 + 1 MNXM11@MNXC3 <-- 1 MNXM132@MNXC3 + 1 MNXM83@MNXC3	RBCEFD4FC_RL	Rv3398c	MNXR55238	MNXC3	2.5.1.1;2.5.1.10;2.5.1.29	bigg:DMATT;bigg:DMATTx;biopath:RXN00099;brenda:BR47563;ec:2.5.1.1;ec:2.5.1.10;ec:2.5.1.29;ecocyc:GPPSYN-RXN;iabaylyiv4:GPPSYN-RXN;iaf1260:DMATT;iaf692:DMATT;iao358:rll_214;igt196:DMATT;iin800:ERG20_1;iit341:DMATT;ijn746:DMATT;ijr904.45632:DMATT;ijr904:DMATT;imeo21:DMATT;imm904:DMATT;ind750:DMATT;inj661:DMATT;intenz:2706;irs1563.45632:R01658_c;isb619:DMATT;iso783:DMATT;iyo844:DMATT;kegg:R01658;met…	-999999	0			0	0
R_GRTT-264	1 MNXM100@MNXC3 + 1 MNXM83@MNXC3 --> 1 MNXM11@MNXC3 + 1 MNXM34@MNXC3	R4E5FD3D5_LR	Rv1086	MNXR69185	MNXC3	2.5.1.1;2.5.1.10;2.5.1.29	bigg:GRTT;bigg:GRTTx;biopath:RXN00933;brenda:BR47562;brenda:BS370478;ec:2.5.1.1;ec:2.5.1.10;ec:2.5.1.29;ecocyc:FPPSYN-RXN;iabaylyiv4:FPPSYN-RXN;iaf1260:GRTT;iaf692:GRTT;iao358:rll_215;igt196:GRTT;iin800:ERG20_2;iit341:GRTT;ijn746:GRTT;ijr904.45632:GRTT;ijr904:GRTT;imeo21:GRTT;imm904:GRTT;imo1053-pao1:GRTT;imo1056:GRTT;ind750:GRTT;inj661:GRTT;intenz:18300;irs1563.45632:R02003_c;isb619:GRTT;iso783:…	0	999999			0	0
R_ACHBS-696	1 MNXM1010@MNXC3 + 1 MNXM13@MNXC3 <-- 1 MNXM159@MNXC3 + 1 MNXM1@MNXC3 + 1 MNXM23@MNXC3	RB1D6FC7F_RL		MNXR385	MNXC3	2.2.1.6;4.1.3.18	bigg:ACHBS;bigg:ACHBSm;brenda:BS386670;ec:2.2.1.6;ec:4.1.3.18;ecocyc:ACETOOHBUTSYN-RXN;intenz:10532;kegg:R08648;rhea:27654;rhea:27655;rhea:27656;rhea:27657	-999999	0			0	0
R_KARA2i-847	1 MNXM1010@MNXC3 + 1 MNXM1@MNXC3 + 1 MNXM6@MNXC3 --> 1 MNXM1202@MNXC3 + 1 MNXM5@MNXC3	RD78642BA_LR	Rv3001c	MNXR3146	MNXC3	1.1.1.86	bigg:KARA2;bigg:KARA2i;bigg:KARA2im;biopath:RXN01320;ec:1.1.1.86;ecocyc:ACETOOHBUTREDUCTOISOM-RXN;intenz:1085;rhea:13493;rhea:13494;rhea:13495;rhea:13496;upa:UER00056	0	999999			0	0
R_BTS2-879	1 MNXM1020@MNXC3 + 1 MNXM55@MNXC3 <==> 2 MNXM1@MNXC3 + 1 MNXM304@MNXC3 + 1 MNXM32@MNXC3	RDE42FCFA_B	Rv1589	MNXR975	MNXC3		bigg:BTS2;iabaylyiv4:2.8.1.6-RXN;igt196:BTS2;iit341:BTS2;ijr904.45632:BTS2;ijr904:BTS2;inj661:BTS2;iso783:BTS2;seed:rxn10089	-999999	999999			0	0
R_BTS3r-360	1 MNXM1020@MNXC3 + 2 MNXM89@MNXC3 <==> 1 MNXM1@MNXC3 + 1 MNXM304@MNXC3 + 1 MNXM89582@MNXC3	R655E793C_B	Rv1589		MNXC3	2.8.1.6		-999999	999999			0	0
R_DBTSr-254	1 MNXM1020@MNXC3 + 3 MNXM1@MNXC3 + 1 MNXM7@MNXC3 + 1 MNXM9@MNXC3 <==> 1 MNXM1140@MNXC3 + 1 MNXM13@MNXC3 + 1 MNXM3@MNXC3	R4C5AABE7_B	Rv1570	MNXR1455	MNXC3	6.3.3.3	bigg:DBTS;bigg:DBTSr;brenda:BR128;ec:6.3.3.3;ecocyc:DETHIOBIOTIN-SYN-RXN;iabaylyiv4:DETHIOBIOTIN-SYN-RXN;iaf1260:DBTS;iaf692:DBTSr;igt196:DBTS;iin800:BIO4;iit341:DBTSr;ijr904.45632:DBTSr;ijr904:DBTSr;imeo21:DBTSr;imm904:DBTSr;imo1053-pao1:DBTSr;imo1056:DBTSr;ind750:DBTSr;inj661:DBTSr;intenz:5129;isb619:DBTSr;iso783:DBTSr;iyo844:DBTS;kegg:R03182;macie:M0074;metacyc:DETHIOBIOTIN-SYN-RXN;rhea:15805;…	-999999	999999			0	0
R_R05224-178	1 MNXM1022@MNXC3 + 1 MNXM11@MNXC3 + 1 MNXM1@MNXC3 + 2 MNXM7@MNXC3 + 2 MNXM89557@MNXC3 <-- 1 MNXM1279@MNXC3 + 1 MNXM2@MNXC3 + 2 MNXM37@MNXC3 + 2 MNXM3@MNXC3	R3B3FE55C_RL	Rv2848c	MNXR69835	MNXC3		bigg:R05224;imo1053-pao1:HGBAMS;imo1056:HGBAMS;seed:rxn11544	-999999	0			0	0
R_COCHL-694	1 MNXM1022@MNXC3 + 1 MNXM2@MNXC3 + 1 MNXM3@MNXC3 + 1 MNXM711@MNXC3 --> 2 MNXM1@MNXC3 + 1 MNXM7@MNXC3 + 1 MNXM91520@MNXC3 + 1 MNXM9@MNXC3	RB132666C_LR	Rv2062c	MNXR68556	MNXC3	6.6.1.2	bigg:COCHL;brenda:BR48015;ec:6.6.1.2;iaf692:COCHL;ijn746:COCHL;imeo21:COCHL;inj661:COCHL;intenz:11120;kegg:R05227;metacyc:R342-RXN;rhea:15341;rhea:15342;rhea:15343;rhea:15344;seed:rxn10476;upa:UCR05227;upa:UER00221	0	999999			0	0
R_PDHcr__R_PDHc-237	1 MNXM1024@MNXC3 + 1 MNXM10@MNXC3 + 1 MNXM1@MNXC3 <==> 1 MNXM1277@MNXC3 + 1 MNXM8@MNXC3	R48C5B5BE_B	Rv0462;Rv0843	MNXR55548	MNXC3	1.8.1.4	bigg:GCC2cm;bigg:PDHc;bigg:PDHcm;bigg:PDHcr;brenda:BS260072;ec:1.8.1.4;iao358:rll_311;iin800:LPD1;ijn746:PDHcr;imeo21:PDHc;imm904:GCC2cm;imm904:PDHcm;imo1053-pao1:PDHe3c;imo1056:PDHe3c;ind750:GCC2cm;ind750:PDHcm;inj661:PDHc;inj661:PDHcr;isb619:PDHcr;kegg:R01698;metacyc:DIHYDLIPOXN-RXN;obsolete:rxn07442;obsolete:rxn09497;rhea:33059;rhea:33060;rhea:33061;rhea:33062;seed:rxn01241	-999999	0			0	0
R_PDHcr__R_PDHc-238	1 MNXM1024@MNXC3 + 1 MNXM10@MNXC3 + 1 MNXM1@MNXC3 <==> 1 MNXM1277@MNXC3 + 1 MNXM8@MNXC3	R48C5B5BE_B	Rv0794c+Rv3303c	MNXR55548	MNXC3	1.8.1.4	bigg:GCC2cm;bigg:PDHc;bigg:PDHcm;bigg:PDHcr;brenda:BS260072;ec:1.8.1.4;iao358:rll_311;iin800:LPD1;ijn746:PDHcr;imeo21:PDHc;imm904:GCC2cm;imm904:PDHcm;imo1053-pao1:PDHe3c;imo1056:PDHe3c;ind750:GCC2cm;ind750:PDHcm;inj661:PDHc;inj661:PDHcr;isb619:PDHcr;kegg:R01698;metacyc:DIHYDLIPOXN-RXN;obsolete:rxn07442;obsolete:rxn09497;rhea:33059;rhea:33060;rhea:33061;rhea:33062;seed:rxn01241	-999999	999999			0	0
R_PDHa-665	1 MNXM1024@MNXC3 + 1 MNXM1@MNXC3 + 1 MNXM23@MNXC3 --> 1 MNXM13@MNXC3 + 1 MNXM4815@MNXC3	RAAB58B26_LR	Rv0462;Rv0843;Rv2496c+Rv2497c	MNXR4134	MNXC3	1.2.4.1	bigg:PDHa;brenda:BS231856;ec:1.2.4.1;iao358:rll_308;iao358:rll_309;iin800:PDA1;ijn746:PDHa;imeo21:PDHa;inj661:PDHa;obsolete:rxn06028;seed:rxn01242	0	999999			0	0
R_FAS100-745	1 MNXM1043@MNXC3 + 1 MNXM12@MNXC3 + 1 MNXM13@MNXC3 + 1 MNXM2@MNXC3 + 2 MNXM5@MNXC3 <-- 3 MNXM1@MNXC3 + 1 MNXM40@MNXC3 + 2 MNXM6@MNXC3 + 1 MNXM750@MNXC3	RBDC8EAED_RL	Rv1350+Rv1484+Rv2524c+Rv2947c	MNXR2126	MNXC3	2.3.1.85	bigg:FAS100;ec:2.3.1.85;imeo21:FAS100;imm904:FAS100;ind750:FAS100;inj661:FAS100;seed:rxn09443	-999999	0			0	0
R_FAS120-365	1 MNXM1043@MNXC3 + 3 MNXM1@MNXC3 + 1 MNXM40@MNXC3 + 2 MNXM6@MNXC3 --> 1 MNXM12@MNXC3 + 1 MNXM13@MNXC3 + 1 MNXM2@MNXC3 + 1 MNXM402@MNXC3 + 2 MNXM5@MNXC3	R66CD65EB_LR	Rv1350+Rv1484+Rv2524c+Rv2947c	MNXR2129	MNXC3	2.3.1.85	bigg:FAS120;ec:2.3.1.85;imeo21:FAS120;imm904:FAS120;ind750:FAS120;inj661:FAS120;seed:rxn09440	0	999999			0	0
R_PAPR-81	1 MNXM105630@MNXC3 + 1 MNXM148@MNXC3 + 2 MNXM1@MNXC3 + 1 MNXM45@MNXC3 <==> 1 MNXM155@MNXC3 + 1 MNXM49@MNXC3	R224E6657_B	Rv2392	MNXR69637	MNXC3	1.8.4.8	bigg:PAPR;bigg:PAPSR;brenda:BR15888;ec:1.8.4.8;ecocyc:1.8.4.8-RXN;iaf1260:PAPSR;iaf692:PAPSR;iao358:rll_618;igt196:PAPSR;iit341:PAPSR;ijr904.45632:PAPSR;ijr904:PAPSR;imeo21:PAPR;imm904:PAPSR;imo1053-pao1:PAPSR;imo1053-pao1:PASR;imo1056:PAPSR;imo1056:PASR;ind750:PAPSR;inj661:PAPR;intenz:1736;isb619:PAPSR;iso783:PAPSR;iyo844:PAPSR;kegg:R02021;metacyc:1.8.4.8-RXN;rhea:11724;rhea:11725;rhea:11726;rhe…	-999999	999999			0	0
R_CYANST__R_THSFST-743	1 MNXM105630@MNXC3 + 1 MNXM1@MNXC3 + 1 MNXM762@MNXC3 <==> 1 MNXM254@MNXC3 + 1 MNXM323@MNXC3	RBD793FD1_B	Rv2291	MNXR68599	MNXC3	2.8.1.1	bigg:CYANST;bigg:CYANSTm;bigg:CYANSTpp;bigg:THSFST;brenda:BR48099;brenda:BS359997;ec:2.8.1.1;ecocyc:THIOSULFATE-SULFURTRANSFERASE-RXN;iaf1260:CYANST;iaf1260:CYANSTpp;ijr904.45632:CYANST;ijr904:CYANST;imeo21:CYANSTTHSFST;imo1053-pao1:TSULST;imo1056:TSULST;inj661:CYANST;inj661:THSFST;intenz:3124;iso783:TSULST;kegg:R01931;macie:M0153;metacyc:THIOSULFATE-SULFURTRANSFERASE-RXN;obsolete:rxn13594;rhea:1…	-999999	999999			0	0
R_CYANST__R_THSFST-744	1 MNXM105630@MNXC3 + 1 MNXM1@MNXC3 + 1 MNXM762@MNXC3 <==> 1 MNXM254@MNXC3 + 1 MNXM323@MNXC3	RBD793FD1_B	Rv3283	MNXR68599	MNXC3	2.8.1.1	bigg:CYANST;bigg:CYANSTm;bigg:CYANSTpp;bigg:THSFST;brenda:BR48099;brenda:BS359997;ec:2.8.1.1;ecocyc:THIOSULFATE-SULFURTRANSFERASE-RXN;iaf1260:CYANST;iaf1260:CYANSTpp;ijr904.45632:CYANST;ijr904:CYANST;imeo21:CYANSTTHSFST;imo1053-pao1:TSULST;imo1056:TSULST;inj661:CYANST;inj661:THSFST;intenz:3124;iso783:TSULST;kegg:R01931;macie:M0153;metacyc:THIOSULFATE-SULFURTRANSFERASE-RXN;obsolete:rxn13594;rhea:1…	-999999	0			0	0
R_SULR-838	1 MNXM105630@MNXC3 + 4 MNXM1@MNXC3 + 3 MNXM6@MNXC3 <==> 3 MNXM2@MNXC3 + 3 MNXM5@MNXC3 + 1 MNXM89582@MNXC3	RD5DF96EB_B		MNXR69926	MNXC3	1.8.1.2;1.8.2.2	bigg:SULR;bigg:SULRi;biopath:RXN00531;brenda:BR36931;brenda:BS259553;ec:1.8.1.2;ec:1.8.2.2;ecocyc:SULFITE-REDUCT-RXN;iabaylyiv4:SULFITE-REDUCT-RXN;iaf1260:SULRi;iag612:rbs_560;iao358:rll_619;igt196:SULR;iin800:ECM17;iin800:MET10;iit341:SULR;ijn746:SULRi;ijr904.45632:SULR;ijr904:SULR;imeo21:SULR;imm904:SULR;imo1053-pao1:SULR;imo1056:SULR;ind750:SULR;inj661:SULR;intenz:1719;isb619:SULR;iso783:SULR;…	-999999	999999			0	0
R_G16MTM5-225	1 MNXM10580@MNXC3 + 1 MNXM90505@MNXC3 <-- 1 MNXM5384@MNXC3 + 1 MNXM7025@MNXC3	R450792B2_RL		MNXR69057	MNXC3		bigg:G16MTM5;imeo21:G16MTM5;inj661:G16MTM5;seed:rxn10696	-999999	0			0	0
R_AGPR-772	1 MNXM1062@MNXC3 + 1 MNXM5@MNXC3 + 1 MNXM9@MNXC3 <==> 1 MNXM1384@MNXC3 + 1 MNXM1@MNXC3 + 1 MNXM6@MNXC3	RC49AA482_B	Rv1652	MNXR571	MNXC3	1.2.1.38	bigg:AGPR;bigg:AGPRim;biopath:RXN00765;brenda:BR36780;brenda:BS258118;ec:1.2.1.38;ecocyc:N-ACETYLGLUTPREDUCT-RXN;iin800:ARG5_2;intenz:1381;kegg:R03443;rhea:21588;rhea:21589;rhea:21590;rhea:21591;seed:rxn12857;upa:UCR03443;upa:UER00108	-999999	999999			0	0
R_ACOTA-656	1 MNXM1062@MNXC3 + 1 MNXM89557@MNXC3 <==> 1 MNXM20@MNXC3 + 1 MNXM817@MNXC3	RA8F9802D_B	Rv1655	MNXR30610	MNXC3	2.6.1.11	bigg:ACOTA;bigg:ACOTAim;brenda:BR48055;ec:2.6.1.11;ecocyc:ACETYLORNTRANSAM-RXN;iabaylyiv4:ACETYLORNTRANSAM-RXN;iaf1260:ACOTA;iaf692:ACOTA;iag612:rbs_476;iao358:rll_46;igt196:ACOTA;iin800:ARG8;ijn746:ACOTA;ijr904.45632:ACOTA;ijr904:ACOTA;imeo21:ACOTA;imm904:ACOTAim;imo1053-pao1:ACOTA;imo1056:ACOTA;ind750:ACOTAim;inj661:ACOTA;intenz:11195;irs1563.45632:R02283_c;isb619:ACOTA;iso783:ACOTA;iyo844:ACOT…	-999999	999999			0	0
R_DURIPP-15	1 MNXM1063@MNXC3 + 1 MNXM158@MNXC3 <==> 1 MNXM492@MNXC3 + 1 MNXM9@MNXC3	R13E232DF_B		MNXR68765	MNXC3	2.4.2.1;2.4.2.2;2.4.2.23;2.4.2.4	bigg:DURIPP;ec:2.4.2.1;ec:2.4.2.2;ec:2.4.2.23;ec:2.4.2.4;iaf1260:DURIPP;iaf692:DURIPP;iin800:PNP1_1;iit341:DURIPP;ijr904.45632:DURIPP;ijr904:DURIPP;imeo21:DURIPP;imm904:DURIPP;ind750:DURIPP;inj661:DURIPP;ips189:DURIPP;isb619:DURIPP;iso783:DURIPP;iyo844:DURIPP;kegg:R02484;seed:rxn01799	-999999	999999			0	0
R_PUNP2-19	1 MNXM1063@MNXC3 + 1 MNXM168@MNXC3 <==> 1 MNXM625@MNXC3 + 1 MNXM9@MNXC3	R156511C_B	Rv3307	MNXR69828	MNXC3	2.4.2.1;2.4.2.4	bigg:PUNP2;ec:2.4.2.1;ec:2.4.2.4;ecocyc:DEOXYADENPHOSPHOR-RXN;iaf1260:PUNP2;iag612:rbs_233;igt196:PUNP2;iin800:PNP1_4;iit341:PUNP2;ijr904.45632:PUNP2;ijr904:PUNP2;imeo21:PUNP2;imm904:PUNP2;ind750:PUNP2;inj661:PUNP2;ips189:PUNP2;isb619:PUNP2;iso783:PUNP2;iyo844:PUNP2;kegg:R02557;obsolete:rxn11085;rhea:27742;rhea:27743;rhea:27744;rhea:27745;seed:rxn01859	-999999	999999			0	0
R_PUNP6-28	1 MNXM1063@MNXC3 + 1 MNXM213@MNXC3 <==> 1 MNXM935@MNXC3 + 1 MNXM9@MNXC3	R17032A89_B	Rv3307	MNXR69830	MNXC3	2.4.2.1;2.4.2.4	bigg:PUNP6;ec:2.4.2.1;ec:2.4.2.4;ecocyc:DEOXYINOPHOSPHOR-RXN;iaf1260:PUNP6;iag612:rbs_238;igt196:PUNP6;iin800:PNP1_3;iit341:PUNP6;ijr904.45632:PUNP6;ijr904:PUNP6;imeo21:PUNP6;imm904:PUNP6;ind750:PUNP6;inj661:PUNP6;ips189:PUNP6;iso783:PUNP6;iyo844:PUNP6;kegg:R02748;obsolete:rxn11087;rhea:27750;rhea:27751;rhea:27752;rhea:27753;seed:rxn01985	-999999	999999			0	0
R_PUNP4-317	1 MNXM1063@MNXC3 + 1 MNXM259@MNXC3 <==> 1 MNXM647@MNXC3 + 1 MNXM9@MNXC3	R5A5D106D_B	Rv3307	MNXR69829	MNXC3	2.4.2.1;2.4.2.4	bigg:PUNP4;ec:2.4.2.1;ec:2.4.2.4;ecocyc:DEOXYGUANPHOSPHOR-RXN;iaf1260:PUNP4;iag612:rbs_237;igt196:PUNP4;iin800:PNP1_5;iit341:PUNP4;ijr904.45632:PUNP4;ijr904:PUNP4;imeo21:PUNP4;imm904:PUNP4;ind750:PUNP4;inj661:PUNP4;ips189:PUNP4;iso783:PUNP4;iyo844:PUNP4;kegg:R01969;obsolete:rxn11086;rhea:27738;rhea:27739;rhea:27740;rhea:27741;seed:rxn01446	-999999	999999			0	0
R_TMDPP-1008	1 MNXM1063@MNXC3 + 1 MNXM386@MNXC3 <==> 1 MNXM420@MNXC3 + 1 MNXM9@MNXC3	RFC97B382_B	Rv3314c	MNXR69980	MNXC3	2.4.2.2;2.4.2.4	bigg:TMDPP;brenda:BS355326;ec:2.4.2.2;ec:2.4.2.4;iaf1260:TMDPP;iaf692:TMDPP;iag612:rbs_565;iin800:PNP1_2;ijr904.45632:TMDPP;ijr904:TMDPP;imeo21:TMDPP;imm904:TMDPP;ind750:TMDPP;inj661:TMDPP;ips189:TMDPP;iso783:TMDPP;iyo844:TMDPP;kegg:R01570;obsolete:rxn11184;seed:rxn01146	-999999	999999			0	0
R_FASm1601-849	1 MNXM106625@MNXC3 + 1 MNXM12@MNXC3 + 1 MNXM13@MNXC3 + 1 MNXM2@MNXC3 + 2 MNXM5@MNXC3 <-- 1 MNXM108@MNXC3 + 1 MNXM190@MNXC3 + 4 MNXM1@MNXC3 + 2 MNXM6@MNXC3	RD7E1F227_RL	Rv1662+Rv1663	MNXR68944	MNXC3		bigg:FASm1601;imeo21:FASm1601;inj661:FASm1601;seed:rxn10683	-999999	0			0	0
R_FASm1801-376	1 MNXM106625@MNXC3 + 1 MNXM190@MNXC3 + 2 MNXM1@MNXC3 + 2 MNXM6@MNXC3 --> 1 MNXM12@MNXC3 + 1 MNXM13@MNXC3 + 1 MNXM2@MNXC3 + 2 MNXM5@MNXC3 + 1 MNXM7282@MNXC3	R689EE19F_LR	Rv1662+Rv1663	MNXR68945	MNXC3		bigg:FASm1801;imeo21:FASm1801;inj661:FASm1801;seed:rxn10735	0	999999			0	0
R_AFE-889	1 MNXM10733@MNXC3 + 1 MNXM2@MNXC3 <-- 1 MNXM7081@MNXC3 + 1 MNXM7082@MNXC3	RE0D7E339_RL	Rv3793+Rv3794+Rv3795	MNXR68296	MNXC3		bigg:AFE;imeo21:AFE;inj661:AFE;seed:rxn10695	-999999	0			0	0
R_THZPSN-90	1 MNXM107505@MNXC3 + 1 MNXM11@MNXC3 + 1 MNXM13@MNXC3 + 1 MNXM14@MNXC3 + 1 MNXM1@MNXC3 + 1 MNXM2@MNXC3 + 1 MNXM32@MNXC3 + 1 MNXM960@MNXC3 <-- 1 MNXM3@MNXC3 + 1 MNXM55@MNXC3 + 1 MNXM622@MNXC3 + 1 MNXM76@MNXC3	R23E009F4_RL	Rv0417	MNXR69971	MNXC3		bigg:THZPSN;iabaylyiv4:THIAZOLSYN2-RXN;iaf1260:THZPSN;iaf692:THZPSN;ijr904.45632:THZPSN;ijr904:THZPSN;imeo21:THZPSN;inj661:THZPSN;ips189:THZPSN;iso783:THZPSN;seed:rxn09310	-999999	0			0	0
R_THZSN-788	1 MNXM107505@MNXC3 + 1 MNXM13@MNXC3 + 1 MNXM15@MNXC3 + 1 MNXM1@MNXC3 + 1 MNXM23@MNXC3 + 1 MNXM2@MNXC3 + 1 MNXM962@MNXC3 <-- 1 MNXM2454@MNXC3 + 1 MNXM55@MNXC3 + 1 MNXM76@MNXC3	RC8AA277F_RL	Rv0417	MNXR69973	MNXC3		bigg:THZSN;iit341:THZSN;imeo21:THZSN;inj661:THZSN;seed:rxn10816	-999999	0			0	0
R_G16MTM6-334	1 MNXM107973@MNXC3 + 1 MNXM1@MNXC3 + 1 MNXM30@MNXC3 <-- 1 MNXM5894@MNXC3 + 1 MNXM82@MNXC3	R5DDEC570_RL		MNXR69058	MNXC3	2.4.1.131	bigg:G16MTM6;ec:2.4.1.131;imeo21:G16MTM6;inj661:G16MTM6;seed:rxn10743	-999999	0			0	0
R_G16MTM7-603	1 MNXM107973@MNXC3 + 1 MNXM82@MNXC3 --> 1 MNXM1@MNXC3 + 1 MNXM30@MNXC3 + 1 MNXM7657@MNXC3	R9C0D0060_LR		MNXR69059	MNXC3		bigg:G16MTM7;imeo21:G16MTM7;inj661:G16MTM7;seed:rxn10701	0	999999			0	0
R_MANAT2-579	1 MNXM107973@MNXC3 + 1 MNXM88@MNXC3 --> 1 MNXM12@MNXC3 + 1 MNXM4431@MNXC3	R976C999A_LR	Rv2611c	MNXR69403	MNXC3		bigg:MANAT2;imeo21:MANAT2;inj661:MANAT2;seed:rxn10732	0	999999			0	0
R_NO3t7-1011	1 MNXM107@MNXC2 + 1 MNXM207@MNXC3 <-- 1 MNXM107@MNXC3 + 1 MNXM207@MNXC2	RFD1F2333_RL	Rv1737c	MNXR3847	MNXC2%MNXC3		bigg:NO3t7;bigg:NO3t7pp;iaf1260:NO3t7pp;seed:rxn09004;seed:rxn10177	-999999	0			0	0
R_NARK-20	1 MNXM107@MNXC2 <-- 1 MNXM107@MNXC3	R15B0228E_RL	Rv0261c;Rv0267;Rv1737c+Rv2329c	MNXR3781	MNXC2%MNXC3		bigg:NARK;bigg:NO2tex;iaf1260:NO2tex;ijn746:NO2tex;seed:rxn08999;seed:rxn10823	-999999	0			0	0
R_NO3R1-143	1 MNXM107@MNXC3 + 2 MNXM1@MNXC2 + 1 MNXM232@MNXC3 + 1 MNXM2@MNXC3 <-- 1 MNXM191@MNXC3 + 2 MNXM1@MNXC3 + 1 MNXM207@MNXC3	R30B46AD2_RL	Rv1161+Rv1162+Rv1163+Rv1164	MNXR55771	MNXC2%MNXC3	1.7.99.4	bigg:NO3R1;bigg:NO3R1pp;ec:1.7.99.4;iaf1260:NO3R1pp;seed:rxn09001;seed:rxn10120	-999999	0			0	0
R_NO3R2-533	1 MNXM107@MNXC3 + 2 MNXM1@MNXC2 + 1 MNXM2@MNXC3 + 1 MNXM509@MNXC3 <-- 2 MNXM1@MNXC3 + 1 MNXM207@MNXC3 + 1 MNXM223@MNXC3	R8B6BDCDE_RL	Rv1161+Rv1162+Rv1163+Rv1164	MNXR69545	MNXC2%MNXC3		bigg:NO3R2;bigg:NO3R2pp;iaf1260:NO3R2pp;seed:rxn09003;seed:rxn10121	-999999	0			0	0
R_NTRIRx-923	1 MNXM107@MNXC3 + 3 MNXM10@MNXC3 + 4 MNXM1@MNXC3 --> 1 MNXM114187@MNXC3 + 1 MNXM2@MNXC3 + 3 MNXM8@MNXC3	RE8BE235D_LR	Rv0252+Rv0253+Rv2391	MNXR69565	MNXC3	1.7.1.4	bigg:NTRIRx;ec:1.7.1.4;imo1056:ANO2i;kegg:R00787;seed:rxn13808;seed:rxn14028	0	999999			0	0
R_NTRIR2x-373	1 MNXM107@MNXC3 + 3 MNXM10@MNXC3 + 5 MNXM1@MNXC3 --> 1 MNXM15@MNXC3 + 2 MNXM2@MNXC3 + 3 MNXM8@MNXC3	R67C6108A_LR	Rv0252+Rv0253+Rv2391	MNXR55793	MNXC3	1.7.1;1.7.1.4	bigg:NTRIR2x;ec:1.7.1;ec:1.7.1.4;iabaylyiv4:NITRITREDUCT-RXN;iaf1260:NTRIR2x;iaf692:NTRIR2x;iag612:rbs_495;ijn746:NTRIR2x;ijr904.45632:NTRIR2x;ijr904:NTRIR2x;imeo21:NTRIR2x;inj661:NTRIR2x;inj661:NTRIRx;intenz:10009;isb619:NTRIRx;iyo844:NTRIR2x;metacyc:RXN-13854;obsolete:rxn05891;obsolete:rxn09017r;rhea:24628;rhea:24629;rhea:24630;rhea:24631;seed:rxn00568;seed:rxn11161	0	999999			0	0
R_NTRIRy-898	1 MNXM107@MNXC3 + 4 MNXM1@MNXC3 + 3 MNXM6@MNXC3 --> 1 MNXM114187@MNXC3 + 1 MNXM2@MNXC3 + 3 MNXM5@MNXC3	RE487B70B_LR	Rv0252+Rv0253+Rv2391	MNXR69566	MNXC3	1.7.1.4	bigg:NTRIRy;brenda:BR36928;brenda:BR36928_WOP;ec:1.7.1.4;kegg:R00789;seed:rxn14395	0	999999			0	0
R_CLPNS160190-370	1 MNXM10889@MNXC3 + 1 MNXM89612@MNXC3 <==> 2 MNXM7649@MNXC3	R673442DB_B		MNXR68545	MNXC3		bigg:CLPNS160190;imeo21:CLPNS160190;inj661:CLPNS160190;seed:rxn10678	-999999	999999			0	0
R_HDCAt2-956	1 MNXM108@MNXC2 + 1 MNXM1@MNXC2 --> 1 MNXM108@MNXC3 + 1 MNXM1@MNXC3	REEA11BA0_LR		MNXR2932	MNXC2%MNXC3		bigg:HDCAt2;ijr904.45632:HDCAt2;ijr904:HDCAt2;imeo21:HDCAt2;inj661:HDCAt2;isb619:HDCAt2;iso783:HDCAt2;seed:rxn10162;seed:rxn12388	0	999999			0	0
R_FAS160-949	1 MNXM108@MNXC3 + 1 MNXM12@MNXC3 + 1 MNXM13@MNXC3 + 1 MNXM2@MNXC3 + 2 MNXM5@MNXC3 <-- 3 MNXM1@MNXC3 + 1 MNXM314@MNXC3 + 1 MNXM40@MNXC3 + 2 MNXM6@MNXC3	RECF6556B_RL	Rv1350+Rv1484+Rv2524c+Rv2947c	MNXR2136	MNXC3	2.3.1.85	bigg:FAS160;ec:2.3.1.85;imeo21:FAS160;imm904:FAS160;ind750:FAS160;inj661:FAS160;seed:rxn09433	-999999	0			0	0
R_FACOAE160-508	1 MNXM108@MNXC3 + 1 MNXM12@MNXC3 + 1 MNXM1@MNXC3 <-- 1 MNXM2@MNXC3 + 1 MNXM88@MNXC3	R8625CA9A_RL	Rv1618	MNXR1988	MNXC3	3.1.2.2;3.1.2.22	bigg:FACOAE160;bigg:PTE2x;brenda:BR48147;ec:3.1.2.2;ec:3.1.2.22;iabaylyiv4:0-COA-THIOLASE-RXN;iabaylyiv4:C16;iaf1260:FACOAE160;imeo21:FACOAE160;imm904:PTE2x;inj661:FACOAE160;intenz:3253;kegg:R01274;metacyc:PALMITOYL-COA-HYDROLASE-RXN;rhea:16645;rhea:16646;rhea:16647;rhea:16648;seed:rxn00943	-999999	0			0	0
R_FACOAL160-96	1 MNXM108@MNXC3 + 1 MNXM12@MNXC3 + 1 MNXM3@MNXC3 <==> 1 MNXM11@MNXC3 + 1 MNXM14@MNXC3 + 1 MNXM88@MNXC3	R25475DA9_B	Rv1185c;Rv1529;Rv2590;Rv3826	MNXR2003	MNXC3		imo1053-pao1:FACOAL160t;imo1056:FACOAL160t;seed:rxn13829	-999999	999999			0	0
R_TATS-871	1 MNXM108@MNXC3 + 1 MNXM198@MNXC3 + 4 MNXM1@MNXC3 + 1 MNXM4611@MNXC3 + 2 MNXM4754@MNXC3 --> 4 MNXM2@MNXC3 + 1 MNXM83730@MNXC3	RDBCE8C2F_LR		MNXR69937	MNXC3		bigg:TATS;imeo21:TATS;inj661:TATS;seed:rxn10674	0	999999			0	0
R_PLIPA1E160-366	1 MNXM108@MNXC3 + 1 MNXM1@MNXC3 + 1 MNXM34810@MNXC3 <-- 1 MNXM2@MNXC3 + 1 MNXM32178@MNXC3	R66DB00E0_RL		MNXR69731	MNXC3	3.1.1.32	bigg:PLIPA1E160;bigg:PLIPA1E160pp;ec:3.1.1.32;iaf1260:PLIPA1E160pp;imeo21:PLIPA1E160;inj661:PLIPA1E160;obsolete:rxn13617;seed:rxn09133	-999999	0			0	0
R_LPLIPAL2E160-681	1 MNXM108@MNXC3 + 1 MNXM1@MNXC3 + 1 MNXM368@MNXC3 <-- 1 MNXM2@MNXC3 + 1 MNXM34810@MNXC3	RAF18FF35_RL	Rv0183	MNXR69370	MNXC3	3.1.1.5	bigg:LPLIPAL2E160;ec:3.1.1.5;iaf1260:LPLIPAL2E160;imeo21:LPLIPAL2E160;inj661:LPLIPAL2E160;seed:rxn08841	-999999	0			0	0
R_2AGPEAT160-162	1 MNXM108@MNXC3 + 1 MNXM34810@MNXC3 + 1 MNXM3@MNXC3 --> 1 MNXM11@MNXC3 + 1 MNXM14@MNXC3 + 1 MNXM32178@MNXC3	R383EC54_LR		MNXR68136	MNXC3	2.3.1.40	bigg:2AGPEAT160;ec:2.3.1.40;iaf1260:2AGPEAT160;imeo21:2AGPEAT160;inj661:2AGPEAT160;seed:rxn07949	0	999999			0	0
R_AACPS3-410	1 MNXM108@MNXC3 + 1 MNXM3@MNXC3 + 1 MNXM925@MNXC3 --> 1 MNXM11@MNXC3 + 1 MNXM14@MNXC3 + 1 MNXM2026@MNXC3	R6ED36AA6_LR			MNXC3	6.2.1.20		0	999999			0	0
R_FAS180-1010	1 MNXM108@MNXC3 + 3 MNXM1@MNXC3 + 1 MNXM40@MNXC3 + 2 MNXM6@MNXC3 --> 1 MNXM12@MNXC3 + 1 MNXM13@MNXC3 + 1 MNXM236@MNXC3 + 1 MNXM2@MNXC3 + 2 MNXM5@MNXC3	RFCEC91E2_LR	Rv1350+Rv1484+Rv2524c+Rv2947c	MNXR2141	MNXC3	2.3.1.85	bigg:FAS180;ec:2.3.1.85;imeo21:FAS180;imm904:FAS180;ind750:FAS180;inj661:FAS180;obsolete:rxn10385;seed:rxn09429	0	999999			0	0
R_TATSO-398	1 MNXM108@MNXC3 + 4 MNXM1@MNXC3 + 1 MNXM40917@MNXC3 + 1 MNXM4611@MNXC3 + 2 MNXM4754@MNXC3 --> 4 MNXM2@MNXC3 + 1 MNXM83045@MNXC3	R6D380F68_LR		MNXR69938	MNXC3		bigg:TATSO;imeo21:TATSO;inj661:TATSO;seed:rxn10742	0	999999			0	0
R_FAS181-93	1 MNXM108@MNXC3 + 5 MNXM1@MNXC3 + 1 MNXM40@MNXC3 + 1 MNXM4@MNXC3 + 3 MNXM6@MNXC3 --> 1 MNXM12@MNXC3 + 1 MNXM13@MNXC3 + 3 MNXM2@MNXC3 + 3 MNXM5@MNXC3 + 1 MNXM65309@MNXC3	R24477073_LR	Rv1350+Rv1484+Rv2524c+Rv2947c	MNXR68940	MNXC3	2.3.1.85	bigg:FAS181;ec:2.3.1.85;imeo21:FAS181;imm904:FAS181;inj661:FAS181;seed:rxn10667	0	999999			0	0
R_FAO2-1007	1 MNXM108@MNXC3 + 8 MNXM12@MNXC3 + 7 MNXM2@MNXC3 + 1 MNXM3@MNXC3 + 7 MNXM8@MNXC3 + 7 MNXM96415@MNXC3 --> 7 MNXM10@MNXC3 + 1 MNXM11@MNXC3 + 1 MNXM14@MNXC3 + 7 MNXM1@MNXC3 + 8 MNXM21@MNXC3 + 7 MNXM38@MNXC3	RFC4D34D1_LR	Rv0468+Rv0859+Rv0860+Rv1323	MNXR68899	MNXC3		bigg:FAO2;ijr904.45632:FAO2;ijr904:FAO2;imeo21:FAO2;inj661:FAO2;seed:rxn10104	0	999999			0	0
R_G5SD2-58	1 MNXM10@MNXC3 + 1 MNXM1280@MNXC3 + 1 MNXM1@MNXC3 --> 1 MNXM245@MNXC3 + 1 MNXM8@MNXC3 + 1 MNXM9@MNXC3	R1D65FA72_LR	Rv2427c	MNXR2455	MNXC3	1.2.1.41	bigg:G5SD2;brenda:BS402732;ec:1.2.1.41;iaf692:G5SD2;imeo21:G5SD2;imm904:G5SD2;ind750:G5SD2;inj661:G5SD2;seed:rxn09412	0	999999			0	0
R_PPND-340	1 MNXM10@MNXC3 + 1 MNXM13@MNXC3 + 1 MNXM153@MNXC3 <-- 1 MNXM503@MNXC3 + 1 MNXM8@MNXC3	R5EDF42A7_RL	Rv3754	MNXR4402	MNXC3	1.3.1.12;1.3.1.43;1.3.1.52	bigg:PPND;biopath:RXN00587;brenda:BR36797;brenda:BS258345;ec:1.3.1.12;ec:1.3.1.43;ec:1.3.1.52;ecocyc:PREPHENATEDEHYDROG-RXN;iabaylyiv4:PREPHENATEDEHYDROG-RXN;iaf1260:PPND;iaf692:PPND;iag612:rbs_519;iao358:rll_435;iin800:U52;iit341:PPND;ijn746:PPND;ijr904.45632:PPND;ijr904:PPND;imeo21:PPND;imm904:PPND;imo1053-pao1:PPND;imo1056:PPND;ind750:PPND;inj661:PPND;intenz:1453;isb619:PPND;iso783:PPND;iyo844…	-999999	0			0	0
R_GLYCL-901	1 MNXM10@MNXC3 + 1 MNXM13@MNXC3 + 1 MNXM15@MNXC3 + 1 MNXM183@MNXC3 <-- 1 MNXM29@MNXC3 + 1 MNXM79@MNXC3 + 1 MNXM8@MNXC3	RE55038BE_RL	Rv1826	MNXR2758	MNXC3	1.4.4.2;1.8.1.4;2.1.2.10	bigg:GLYCL;bigg:GLYCL_2;bigg:GLYCLm;ec:1.4.4.2;ec:1.8.1.4;ec:2.1.2.10;ecocyc:GCVMULTI-RXN;iaf1260:GLYCL;iin800:GCV1_2;ijn746:GLYCL;ijn746:GLYCL_2;ijr904.45632:GLYCL;ijr904:GLYCL;imeo21:GLYCL;imm904:GLYCLm;imo1053-pao1:GLYCL;imo1056:GLYCL;ind750:GLYCLm;inj661:GLYCL;irs1563.45632:R01221_c;irs1563.45632:R01221_m;iso783:GLYCL;kegg:R01221;metacyc:GCVMULTI-RXN;obsolete:rxn08648;rhea:27758;rhea:27759;rh…	-999999	0			0	0
R_PDH-896	1 MNXM10@MNXC3 + 1 MNXM13@MNXC3 + 1 MNXM21@MNXC3 <-- 1 MNXM12@MNXC3 + 1 MNXM23@MNXC3 + 1 MNXM8@MNXC3	RE3ABD960_RL	Rv0462+Rv2215+Rv2241;Rv0843+Rv2215+Rv2241	MNXR4132	MNXC3	1.2.1;1.2.1.-;1.2.1.51;1.2.4.1;1.8.1.4;2.3.1.12	bigg:PDH;bigg:PDHm;brenda:BS371137;ec:1.2.1;ec:1.2.1.-;ec:1.2.1.51;ec:1.2.4.1;ec:1.8.1.4;ec:2.3.1.12;ecocyc:PYRUVDEH-RXN;iabaylyiv4:PYRUVDEH-RXN;iaf1260:PDH;iag612:rbs_532;igt196:PDH;ijn746:PDH;ijr904.45632:PDH;ijr904:PDH;imeo21:PDH;imm904:PDHm;imo1053-pao1:PDH;imo1056:PDH;ind750:PDHm;inj661:PDH;ips189:PDH;irs1563.45632:R00209_m;irs1563.45632:R00209_p;isb619:PDH;iso783:PDH;iyo844:PDH;kegg:R00209;…	-999999	0			0	0
R_MMSAD3-695	1 MNXM10@MNXC3 + 1 MNXM13@MNXC3 + 1 MNXM21@MNXC3 <-- 1 MNXM12@MNXC3 + 1 MNXM244@MNXC3 + 1 MNXM8@MNXC3	RB17155BC_RL	Rv0753c	MNXR3607	MNXC3	1.2.1;1.2.1.18;1.2.1.27	bigg:MMSAD3;bigg:MMSAD3m;biopath:RXN00984;brenda:BR29389_WOP;brenda:BS189110;ec:1.2.1;ec:1.2.1.18;ec:1.2.1.27;iag612:rbs_66;imeo21:MMSAD3;imo1053-pao1:MMSAD3;imo1056:MMSAD3;inj661:MMSAD3;intenz:1361;ips189:MMSAD3;irs1563.45632:R00705_c;iyo844:MMSAD3;kegg:R00705;metacyc:RXN-2902;obsolete:rxn09945;rhea:22992;rhea:22993;rhea:22994;rhea:22995;seed:rxn00501;upa:UCR00705;upa:UER00951	-999999	0			0	0
R_ME1-501	1 MNXM10@MNXC3 + 1 MNXM13@MNXC3 + 1 MNXM23@MNXC3 <-- 1 MNXM8@MNXC3 + 1 MNXM98@MNXC3	R841CD691_RL	Rv2332	MNXR3470	MNXC3	1.1.1.38;1.1.1.39;1.1.1.40;4.1.1.3	bigg:ME1;bigg:ME1_rev;bigg:ME1m;biopath:RXN00044;brenda:BR29301;brenda:BS188108;ec:1.1.1.38;ec:1.1.1.39;ec:1.1.1.40;ec:4.1.1.3;ecocyc:MALIC-NAD-RXN;iabaylyiv4:MALIC-NAD-RXN;iaf1260:ME1;iaf692:ME1_rev;iag612:rbs_437;iag612:rbs_438;iag612:rbs_439;iao358:rll_234;iit341:ME1_rev;ijn746:ME1;ijr904.45632:ME1;ijr904:ME1;imeo21:ME1;imm904:ME1m;imo1053-pao1:ME1x;imo1056:ME1x;ind750:ME1m;inj661:ME1;intenz:1…	-999999	0			0	0
R_MMSAD1-327	1 MNXM10@MNXC3 + 1 MNXM13@MNXC3 + 1 MNXM86@MNXC3 <-- 1 MNXM12@MNXC3 + 1 MNXM305@MNXC3 + 1 MNXM8@MNXC3	R5C34ED53_RL	Rv0753c	MNXR69474	MNXC3	1.2.1.18;1.2.1.27	bigg:MMSAD1;bigg:MMSAD1m;brenda:BS189112;ec:1.2.1.18;ec:1.2.1.27;iabaylyiv4:1.2.1.27-RXN;iag612:rbs_468;ijn746:MMTSAO;imeo21:MMSAD1;imo1053-pao1:MMSAD1;imo1056:MMSAD1;inj661:MMSAD1;irs1563.45632:R00935_c;iso783:MMSDHir;iyo844:MMSAD1;iyo844:MMSDHir;kegg:R00922;obsolete:rxn00683;obsolete:rxn09943;obsolete:rxn09946;seed:rxn00671	-999999	0			0	0
R_FDH-988	1 MNXM10@MNXC3 + 1 MNXM13@MNXC3 <-- 1 MNXM39@MNXC3 + 1 MNXM8@MNXC3	RF6B79438_RL	Rv2899c+Rv2900c	MNXR2200	MNXC3	1.2.1.2	bigg:FDH;bigg:FDHr;biopath:RXN01003;brenda:BR29391;brenda:BS189130;ec:1.2.1.2;iaf692:FDH;iin800:FDH1;iin800:YPL275W;iin800:YPL276W;ijn746:FDH;imeo21:FDH;imm904:FDH;imo1053-pao1:FDH;imo1056:FDH;ind750:FDH;inj661:FDH;intenz:1345;irs1563.45632:R00519_x;isb619:FDHr;iyo844:FDH;kegg:R00519;metacyc:1.2.1.2-RXN;obsolete:rxn09513;rhea:15985;rhea:15986;rhea:15987;rhea:15988;seed:rxn00371	-999999	0			0	0
R_E4PD-810	1 MNXM10@MNXC3 + 1 MNXM1407@MNXC3 + 2 MNXM1@MNXC3 <==> 1 MNXM258@MNXC3 + 1 MNXM2@MNXC3 + 1 MNXM8@MNXC3	RCDF97E1B_B		MNXR1822	MNXC3	1.2.1.72	bigg:E4PD;brenda:BR48654;ec:1.2.1.72;ecocyc:ERYTH4PDEHYDROG-RXN;iabaylyiv4:ERYTH4PDEHYDROG-RXN;iaf1260:E4PD;ijn746:E4PD;ijr904.45632:E4PD;ijr904:E4PD;imeo21:E4PD;imo1053-pao1:E4PD;imo1056:E4PD;inj661:E4PD;intenz:16440;iso783:E4PD;kegg:R01825;metacyc:ERYTH4PDEHYDROG-RXN;obsolete:rxn08381;rhea:12056;rhea:12057;rhea:12058;rhea:12059;seed:rxn01331;upa:UCR01825;upa:UER00309	-999999	999999			0	0
R_PERD-684	1 MNXM10@MNXC3 + 1 MNXM1514@MNXC3 + 1 MNXM1@MNXC3 <==> 1 MNXM1407@MNXC3 + 1 MNXM8@MNXC3	RAF528F90_B		MNXR4160	MNXC3	1.1.1.290	bigg:PERD;brenda:BR48652;brenda:BS378673;brenda:BS394662;ec:1.1.1.290;ecocyc:ERYTHRON4PDEHYDROG-RXN;iabaylyiv4:ERYTHRON4PDEHYDROG-RXN;iaf1260:PERD;ijn746:PERD;ijr904.45632:PERD;ijr904:PERD;imeo21:PERD;imo1053-pao1:PERD;imo1056:PERD;inj661:PERD;intenz:16401;iso783:PERD;kegg:R04210;metacyc:ERYTHRON4PDEHYDROG-RXN;obsolete:rxn09081;rhea:18829;rhea:18830;rhea:18831;rhea:18832;seed:rxn02939;upa:UCR0421…	-999999	999999			0	0
R_BDH-397	1 MNXM10@MNXC3 + 1 MNXM154@MNXC3 + 1 MNXM1@MNXC3 <==> 1 MNXM663@MNXC3 + 1 MNXM8@MNXC3	R6CE177AA_B		MNXR943	MNXC3	1.1.1.30	bigg:BDH;bigg:BDHm;biopath:RXN00981;brenda:BR29293;brenda:BS188032;brenda:BS394975;ec:1.1.1.30;iabaylyiv4:3-HYDROXYBUTYRATE-DEHYDROGENASE-RXN;ijn746:BDH;imeo21:BDH;imo1053-pao1:3HBUTDH;imo1056:3HBUTDH;inj661:BDH;intenz:1029;kegg:R01361;metacyc:3-HYDROXYBUTYRATE-DEHYDROGENASE-RXN;reactome:REACT_1493.4;reactome:REACT_631.3;reactome:REACT_631.4;rhea:20521;rhea:20522;rhea:20523;rhea:20524;seed:rxn009…	-999999	999999			0	0
R_GLUDx-831	1 MNXM10@MNXC3 + 1 MNXM15@MNXC3 + 1 MNXM1@MNXC3 + 1 MNXM20@MNXC3 <==> 1 MNXM2@MNXC3 + 1 MNXM89557@MNXC3 + 1 MNXM8@MNXC3	RD47BD493_B	Rv2476c	MNXR32818	MNXC3	1.4.1.2;1.4.1.3;1.4.1.4	bigg:GLUDx;bigg:GLUDxi;bigg:GLUDxm;biopath:RXN00886;brenda:BR36868;brenda:BS258930;ec:1.4.1.2;ec:1.4.1.3;ec:1.4.1.4;iaf692:GLUDxi;iag612:rbs_391;iag612:rbs_392;iin800:GDH2;imeo21:GLUDx;imm904:GLUDxi;ind750:GLUDxi;inj661:GLUDx;intenz:1548;intenz:1549;isb619:GLUDx;iso783:GLUDx;iyo844:GLUDxi;kegg:R00243;metacyc:GLUTAMATE-DEHYDROGENASE-RXN;obsolete:rxn09489;pubmed:15727821;reactome:REACT_1896.4;react…	-999999	999999			0	0
R_ALAD_L-122	1 MNXM10@MNXC3 + 1 MNXM15@MNXC3 + 1 MNXM1@MNXC3 + 1 MNXM23@MNXC3 <-- 1 MNXM2@MNXC3 + 1 MNXM32@MNXC3 + 1 MNXM8@MNXC3	R2BF9CFA8_RL	Rv2780	MNXR621	MNXC3	1.4.1.1	bigg:ALAD_L;biopath:RXN00578;bnice:R2;brenda:BR33794;brenda:BS232297;ec:1.4.1.1;iag612:rbs_364;iit341:ALAD_L;imeo21:ALAD_L;inj661:ALAD_L;intenz:1547;isb619:ALAD_L;iso783:ALAD_L;iyo844:ALAD_L;kegg:R00396;macie:M0067;metacyc:ALANINE-DEHYDROGENASE-RXN;obsolete:rxn09887;pubmed:9665169;rhea:18405;rhea:18406;rhea:18407;rhea:18408;seed:rxn00278;upa:UCR00396;upa:UER00585	-999999	0			0	0
R_IPMD-229	1 MNXM10@MNXC3 + 1 MNXM1602@MNXC3 + 1 MNXM1@MNXC3 <-- 1 MNXM891@MNXC3 + 1 MNXM8@MNXC3	R46C2C51E_RL	Rv2995c	MNXR3132	MNXC3	1.1.1.85	bigg:IPMD;bigg:IPMDr;brenda:BR47597;ec:1.1.1.85;ecocyc:3-ISOPROPYLMALDEHYDROG-RXN;iaf1260:IPMD;iaf692:IPMD;iag612:rbs_63;igt196:IPMD;ijn746:IPMDr;ijr904.45632:IPMD;ijr904:IPMD;imeo21:IPMD;imm904:IPMD;ind750:IPMD;inj661:IPMD;intenz:1084;isb619:IPMD;iso783:IPMD;iyo844:IPMD;kegg:R04426;metacyc:3-ISOPROPYLMALDEHYDROG-RXN;obsolete:rxn08757;rhea:10892;rhea:10893;rhea:10894;rhea:10895;seed:rxn03062;upa:…	-999999	0			0	0
R_P5CRx-5	1 MNXM10@MNXC3 + 1 MNXM1617@MNXC3 + 2 MNXM1@MNXC3 --> 1 MNXM114@MNXC3 + 1 MNXM8@MNXC3	R11275CD1_LR	Rv0500	MNXR26331	MNXC3	1.5.1.2	bigg:P5CRx;bigg:P5CRxm;bigg:PRO1x;bigg:PRO1xm;ec:1.5.1.2;ecocyc:PYRROLINECARBREDUCT-RXN;iaf692:P5CRx;iin800:PUT1;imeo21:P5CRx;imm904:PRO1xm;ind750:PRO1xm;inj661:P5CRx;intenz:1593;iyo844:PRO1x;obsolete:rxn09406;rhea:14105;rhea:14106;rhea:14107;rhea:14108;seed:rxn00929	0	999999			0	0
R_SGSAD-916	1 MNXM10@MNXC3 + 1 MNXM1757@MNXC3 + 2 MNXM1@MNXC3 <-- 1 MNXM1763@MNXC3 + 1 MNXM2@MNXC3 + 1 MNXM8@MNXC3	RE79F7AEC_RL		MNXR4831	MNXC3	1.2.1.71	bigg:SGSAD;brenda:BR48653;ec:1.2.1.71;ecocyc:SUCCGLUALDDEHYD-RXN;iabaylyiv4:SUCCGLUALDDEHYD-RXN;iaf1260:SGSAD;ijn746:SGSAD;ijr904.45632:SGSAD;ijr904:SGSAD;imeo21:SGSAD;inj661:SGSAD;intenz:16419;iso783:SGSAD;kegg:R05049;metacyc:SUCCGLUALDDEHYD-RXN;obsolete:rxn09251;rhea:10812;rhea:10813;rhea:10814;rhea:10815;seed:rxn03422;upa:UCR05049;upa:UER00282	-999999	0			0	0
R_NADH2r-776	1 MNXM10@MNXC3 + 1 MNXM176@MNXC3 + 1 MNXM1@MNXC3 <==> 1 MNXM8@MNXC3 + 1 MNXM90307@MNXC3	RC58E58FA_B	Rv0082+Rv3145+Rv3146+Rv3147+Rv3148+Rv3149+Rv3150+Rv3152+Rv3153+Rv3154+Rv3155+Rv3156+Rv3157+Rv3158	MNXR69515	MNXC3	1.6.5.3;1.6.5.8;1.6.5.9;1.6.99.3	bigg:NADH2r;ec:1.6.5.3;ec:1.6.5.8;ec:1.6.5.9;ec:1.6.99.3;ecocyc:NADH-DEHYDROG-A-RXN;ecocyc:RXN0-5330;intenz:18500;intenz:18501;kegg:R02163;metacyc:RXN0-5330;reactome:REACT_6310.4;reactome:REACT_6310.5;rhea:23152;rhea:23153;rhea:23154;rhea:23155;rhea:29091;rhea:29092;rhea:29093;rhea:29094	-999999	999999			0	0
R_MTHFR2-437	1 MNXM10@MNXC3 + 1 MNXM183@MNXC3 + 1 MNXM1@MNXC3 --> 1 MNXM318@MNXC3 + 1 MNXM8@MNXC3	R7502CA9_LR		MNXR3644	MNXC3	1.5.1.20	bigg:MTHFR2;brenda:BR36896_WOP;brenda:BS370227;ec:1.5.1.20;ecocyc:1.5.1.20-RXN;iabaylyiv4:METHYLENETHFREDUCT-RXN;iaf1260:MTHFR2;igt196:MTHFR2;iit341:MTHFR2;ijr904.45632:MTHFR2;ijr904:MTHFR2;imeo21:MTHFR2;imo1053-pao1:MTHFR2;imo1056:MTHFR2;inj661:MTHFR2;intenz:15840;isb619:MTHFR2;iso783:MTHFR2;kegg:R07168;metacyc:1.5.1.20-RXN;obsolete:rxn08962r;rhea:19821;rhea:19822;rhea:19823;rhea:19824;seed:rxn0…	0	999999			0	0
R_NADH9-126	1 MNXM10@MNXC3 + 1 MNXM1@MNXC3 + 1 MNXM2178@MNXC3 --> 1 MNXM558@MNXC3 + 1 MNXM8@MNXC3	R2E0A3060_LR	Rv0082+Rv3145+Rv3146+Rv3147+Rv3148+Rv3149+Rv3150+Rv3152+Rv3153+Rv3154+Rv3155+Rv3156+Rv3157+Rv3158	MNXR26765	MNXC3	1.6.5.3	bigg:NADH9;ec:1.6.5.3;iaf1260:NADH9;ijr904.45632:NADH9;ijr904:NADH9;imeo21:NADH9;inj661:NADH9;isb619:NADH9;rhea:30507;rhea:30508;rhea:30509;rhea:30510;seed:rxn08976	0	999999			0	0
R_ACALDi-201	1 MNXM10@MNXC3 + 1 MNXM1@MNXC3 + 1 MNXM21@MNXC3 <-- 1 MNXM12@MNXC3 + 1 MNXM75@MNXC3 + 1 MNXM8@MNXC3	R403786BA_RL	Rv3535c	MNXR353	MNXC3	1.2.1.10	bigg:ACALD;bigg:ACALDi;brenda:BR36771;brenda:BS5610;ec:1.2.1.10;ecocyc:ACETALD-DEHYDROG-RXN;iabaylyiv4:ACETALD-DEHYDROG-RXN;iaf1260:ACALD;iao358:rll_10;ijn746:ACALD;ijr904.45632:ACALDi;ijr904:ACALDi;imeo21:ACALDi;inj661:ACALDi;intenz:16669;isb619:ACALDi;iso783:ACALDi;kegg:R00228;metacyc:ACETALD-DEHYDROG-RXN;obsolete:rxn08031;rhea:23288;rhea:23289;rhea:23290;rhea:23291;seed:rxn00171;upa:UCR00228;u…	-999999	0			0	0
R_NADH5-295	1 MNXM10@MNXC3 + 1 MNXM1@MNXC3 + 1 MNXM232@MNXC3 --> 1 MNXM191@MNXC3 + 1 MNXM8@MNXC3	R56ABD35F_LR	Rv0082+Rv3145+Rv3146+Rv3147+Rv3148+Rv3149+Rv3150+Rv3152+Rv3153+Rv3154+Rv3155+Rv3156+Rv3157+Rv3158		MNXC3	1.6.5.3		0	999999			0	0
R_LDH_L-7	1 MNXM10@MNXC3 + 1 MNXM1@MNXC3 + 1 MNXM23@MNXC3 <==> 1 MNXM179@MNXC3 + 1 MNXM8@MNXC3	R11643D4D_B	Rv0694	MNXR3215	MNXC3	1.1.1.27	bigg:LDH_L;bigg:LDH_Lm;biopath:RXN00795;bnice:R1;brenda:BR29287;brenda:BS369967;brenda:BS371419_WOP;ec:1.1.1.27;iaf692:LDH_L;iag612:rbs_535;iao358:rll_224;iao358:rll_225;iao358:rll_226;imeo21:LDH_L;inj661:LDH_L;intenz:1026;ips189:LDH_L;isb619:LDH_L;iyo844:LDH_L;kegg:R00703;metacyc:L-LACTATE-DEHYDROGENASE-RXN;obsolete:rxn10049;reactome:REACT_1010.3;reactome:REACT_178.4;rhea:23444;rhea:23445;rhea:2…	-999999	999999			0	0
R_GAPD-118	1 MNXM10@MNXC3 + 1 MNXM1@MNXC3 + 1 MNXM261@MNXC3 <==> 1 MNXM2378@MNXC3 + 1 MNXM8@MNXC3 + 1 MNXM9@MNXC3	R2A308102_B	Rv1436	MNXR50924	MNXC3	1.2.1.12;1.2.1.13;1.2.1.59	bigg:GAPD;ec:1.2.1.12;ec:1.2.1.13;ec:1.2.1.59;iabaylyiv4:GAPOXNPHOSPHN-RXN;iaf1260:GAPD;iaf692:GAPD;iao358:rll_157;iao358:rll_158;igt196:GAPD;iin800:TDH1;iin800:TDH2;iin800:TDH3;iit341:GAPD;ijn746:GAPD;ijr904.45632:GAPD;ijr904:GAPD;imeo21:GAPD;imm904:GAPD;imo1053-pao1:GAPD;imo1056:GAPD;ind750:GAPD;inj661:GAPD;ips189:GAPD;isb619:GAPD;iso783:GAPD;iyo844:GAPD_NAD;obsolete:rxn08594;obsolete:rxn12203;…	-999999	999999			0	0
R_IMPD-954	1 MNXM10@MNXC3 + 1 MNXM1@MNXC3 + 1 MNXM298@MNXC3 <-- 1 MNXM125@MNXC3 + 1 MNXM2@MNXC3 + 1 MNXM8@MNXC3	REE257C1E_RL	Rv1843c+Rv3410c+Rv3411c	MNXR3100	MNXC3	1.1.1.205	bigg:IMPD;biopath:RXN00783;brenda:BR33666;brenda:BS230582;ec:1.1.1.205;ecocyc:IMP-DEHYDROG-RXN;iabaylyiv4:IMP-DEHYDROG-RXN;iaf1260:IMPD;iaf692:IMPD;iag612:rbs_347;iao358:rll_186;iin800:FUN63;iin800:IMD3;iin800:IMD4;iin800:PUR5;iin800:YAR075W;iit341:IMPD;ijn746:IMPD;ijr904.45632:IMPD;ijr904:IMPD;imeo21:IMPD;imm904:IMPD;imo1053-pao1:IMPD;imo1056:IMPD;ind750:IMPD;inj661:IMPD;intenz:1203;isb619:IMPD;…	-999999	0			0	0
R_DGC3D-289	1 MNXM10@MNXC3 + 1 MNXM1@MNXC3 + 1 MNXM3482@MNXC3 <-- 1 MNXM3460@MNXC3 + 1 MNXM8@MNXC3	R54FC884F_RL	Rv1714;Rv1928c	MNXR1516	MNXC3	1.1.1.125	bigg:DGC3D;brenda:BR29191;brenda:BS187133;ec:1.1.1.125;ecocyc:KDUD-RXN;imeo21:DGC3D;imo1053-pao1:2DGLCNDH;imo1056:2DGLCNDH;inj661:DGC3D;intenz:1124;kegg:R04049;metacyc:KDUD-RXN;rhea:12160;rhea:12161;rhea:12162;rhea:12163;seed:rxn02842	-999999	0			0	0
R_HSDx-448	1 MNXM10@MNXC3 + 1 MNXM1@MNXC3 + 1 MNXM361@MNXC3 <==> 1 MNXM353@MNXC3 + 1 MNXM8@MNXC3	R787A6EA1_B	Rv1294	MNXR3044	MNXC3	1.1.1.3	bigg:HSDx;bigg:HSDxi;biopath:RXN00870;ec:1.1.1.3;ecocyc:HOMOSERDEHYDROG-RXN;iin800:HOM6_1;ijn746:HSDx;imeo21:HSDx;imm904:HSDxi;ind750:HSDxi;inj661:HSDx;intenz:1002;kegg:R01773;obsolete:rxn09494r;rhea:15757;rhea:15758;rhea:15759;rhea:15760;seed:rxn01301;upa:UCR01773;upa:UER00949	-999999	999999			0	0
R_CHOLD-722	1 MNXM10@MNXC3 + 1 MNXM1@MNXC3 + 1 MNXM457@MNXC3 <-- 1 MNXM8@MNXC3 + 1 MNXM90@MNXC3	RB8039D34_RL		MNXR1151	MNXC3	1.1.1;1.1.1.1;1.1.99.1	bigg:CHOLD;ec:1.1.1;ec:1.1.1.1;ec:1.1.99.1;ijn746:CHOLD;imeo21:CHOLD;inj661:CHOLD;isb619:CHOLD;kegg:R08557;metacyc:RXN-6021;rhea:33051;rhea:33052;rhea:33053;rhea:33054;seed:rxn10770;upa:UCY00017;upa:UER00587	-999999	0			0	0
R_MDH-336	1 MNXM10@MNXC3 + 1 MNXM1@MNXC3 + 1 MNXM46@MNXC3 <==> 1 MNXM8@MNXC3 + 1 MNXM98@MNXC3	R5E0D38AD_B	Rv1240	MNXR3464	MNXC3	1.1.1.299;1.1.1.37;1.1.1.38	bigg:MDH;bigg:MDHi2;bigg:MDHm;bigg:MDHp;biopath:RXN00015;bnice:R15;brenda:BR29300;brenda:BS188089;ec:1.1.1.299;ec:1.1.1.37;ec:1.1.1.38;ecocyc:MALATE-DEH-RXN;iabaylyiv4:MALATE-DEH-RXN;iaf1260:MDH;iaf692:MDH;iaf692:MDHi2;iag612:rbs_435;iin800:MDH1;iin800:MDH2;iin800:MDH3;ijn746:MDH;ijr904.45632:MDH;ijr904:MDH;imeo21:MDH;imm904:MDH;imm904:MDHm;imm904:MDHp;imo1053-pao1:MDH;imo1056:MDH;ind750:MDH;ind7…	-999999	999999			0	0
R_NADH10-174	1 MNXM10@MNXC3 + 1 MNXM1@MNXC3 + 1 MNXM509@MNXC3 --> 1 MNXM223@MNXC3 + 1 MNXM8@MNXC3	R3A8318A5_LR	Rv0082+Rv3145+Rv3146+Rv3147+Rv3148+Rv3149+Rv3150+Rv3152+Rv3153+Rv3154+Rv3155+Rv3156+Rv3157+Rv3158		MNXC3	1.6.5.3		0	999999			0	0
R_PGCD-382	1 MNXM10@MNXC3 + 1 MNXM1@MNXC3 + 1 MNXM541@MNXC3 <-- 1 MNXM126@MNXC3 + 1 MNXM8@MNXC3	R69EDB922_RL	Rv0728c;Rv2996c	MNXR4184	MNXC3	1.1.1.95	bigg:PGCD;bigg:PGCDr;biopath:RXN00096;brenda:BR29351;brenda:BS188712;brenda:BS383029;ec:1.1.1.95;ecocyc:PGLYCDEHYDROG-RXN;iabaylyiv4:PGLYCDEHYDROG-RXN;iaf1260:PGCD;iaf692:PGCD;iag612:rbs_69;iao358:rll_408;iin800:SER3;iin800:SER33;iit341:PGCD;ijn746:PGCDr;ijr904.45632:PGCD;ijr904:PGCD;imeo21:PGCD;imm904:PGCD;imo1053-pao1:PGCD;imo1056:PGCD;ind750:PGCD;inj661:PGCD;intenz:16679;isb619:PGCD;iso783:PGC…	-999999	0			0	0
R_DMPPS-97	1 MNXM10@MNXC3 + 1 MNXM1@MNXC3 + 1 MNXM606@MNXC3 --> 1 MNXM132@MNXC3 + 1 MNXM2@MNXC3 + 1 MNXM8@MNXC3	R254A3425_LR		MNXR68731	MNXC3	1.17.1.2	bigg:DMPPS;ec:1.17.1.2;ecocyc:RXN0-884;iabaylyiv4:RXN0-884;iaf1260:DMPPS;igt196:DMPPS;iit341:DMPPS;ijr904.45632:DMPPS;ijr904:DMPPS;imeo21:DMPPS;inj661:DMPPS;intenz:17758;iso783:DMPPS;iyo844:DMPPS;kegg:R08210;rhea:24821;rhea:24822;rhea:24823;rhea:24824;seed:rxn08352	0	999999			0	0
R_IPDPS-218	1 MNXM10@MNXC3 + 1 MNXM1@MNXC3 + 1 MNXM606@MNXC3 --> 1 MNXM2@MNXC3 + 1 MNXM83@MNXC3 + 1 MNXM8@MNXC3	R4401ED9C_LR		MNXR55660	MNXC3	1.17.1.2	bigg:IPDPS;ec:1.17.1.2;ecocyc:ISPH2-RXN;iabaylyiv4:ISPH2-RXN;iaf1260:IPDPS;igt196:IPDPS;iit341:IPDPS;ijn746:IPDPS;ijr904.45632:IPDPS;ijr904:IPDPS;imeo21:IPDPS;inj661:IPDPS;intenz:17758;iso783:IPDPS;iyo844:IPDPS;kegg:R08209;rhea:24492;rhea:24493;rhea:24494;rhea:24495;seed:rxn08756	0	999999			0	0
R_G3PD1-736	1 MNXM10@MNXC3 + 1 MNXM1@MNXC3 + 1 MNXM77@MNXC3 <==> 1 MNXM66@MNXC3 + 1 MNXM8@MNXC3	RBB61F660_B	Rv0564c;Rv2249c;Rv2982c;Rv3302c	MNXR2438	MNXC3	1.1.1.261;1.1.1.8;1.1.1.94	bigg:G3PD1;bigg:G3PD1ir;bigg:G3PD1irm;biopath:RXN00456;ec:1.1.1.261;ec:1.1.1.8;ec:1.1.1.94;ecocyc:GLYC3PDEHYDROGBIOSYN-RXN;iaf692:G1PDH;iin800:GPD1;iin800:GPD2;iit341:G3PD1;imeo21:G3PD1;imm904:G3PD1ir;imm904:G3PD1irm;ind750:G3PD1ir;ind750:G3PD1irm;inj661:G3PD1;intenz:15761;intenz:15764;iyo844:G3PD1;kegg:R00842;metacyc:1.1.1.8-RXN;obsolete:rxn03949;obsolete:rxn09492r;pubmed:16460752;pubmed:1966684…	-999999	999999			0	0
R_MMSAD2-16	1 MNXM10@MNXC3 + 1 MNXM1@MNXC3 + 1 MNXM86@MNXC3 <-- 1 MNXM12@MNXC3 + 1 MNXM821@MNXC3 + 1 MNXM8@MNXC3	R141B8A1B_RL	Rv0753c	MNXR3606	MNXC3	1.2.1	bigg:MMSAD2;brenda:BS258011;brenda:BS402882;ec:1.2.1;kegg:R09097;metacyc:RXN-12736;seed:rxn09944	-999999	0			0	0
R_P5CD-219	1 MNXM10@MNXC3 + 1 MNXM1@MNXC3 + 1 MNXM89557@MNXC3 <-- 1 MNXM1617@MNXC3 + 2 MNXM2@MNXC3 + 1 MNXM8@MNXC3	R44205F20_RL	Rv1187	MNXR69619	MNXC3	1.5.1.12	bigg:P5CD;bigg:P5CDm;brenda:BS259182;ec:1.5.1.12;iabaylyiv4:PYRROLINECARBDEHYDROG-RXN;iaf1260:P5CD;iag612:rbs_10;iag612:rbs_11;iin800:U41;iit341:P5CD;ijn746:P5CD;ijr904.45632:P5CD;ijr904:P5CD;imeo21:P5CD;imm904:P5CDm;ind750:P5CDm;inj661:P5CD;isb619:P5CD;iso783:P5CD;iyo844:P5CD;obsolete:rxn09051;seed:rxn00503	-999999	0			0	0
R_MDFDH-74	1 MNXM10@MNXC3 + 1 MNXM1@MNXC3 + 1 MNXM97253@MNXC3 <==> 1 MNXM8@MNXC3 + 1 MNXM97575@MNXC3	R2094D8C1_B	Rv1895	MNXR55696	MNXC3		bigg:MDFDH;imeo21:MDFDH;inj661:MDFDH;seed:rxn10805	-999999	999999			0	0
R_GCCc-298	1 MNXM10@MNXC3 + 1 MNXM1@MNXC3 + 1 MNXM998@MNXC3 <-- 1 MNXM1663@MNXC3 + 1 MNXM8@MNXC3	R56F417E_RL	Rv0794c+Rv3303c	MNXR2572	MNXC3	1.8.1.4	bigg:GCCc;bigg:GCCcm;ec:1.8.1.4;imeo21:GCCc;imm904:GCCcm;ind750:GCCcm;inj661:GCCc;isb619:GCCc;kegg:R03815;obsolete:rxn09495;seed:rxn06493	-999999	0			0	0
R_MTHFD2-281	1 MNXM10@MNXC3 + 1 MNXM511@MNXC3 <==> 1 MNXM183@MNXC3 + 1 MNXM8@MNXC3	R52460234_B	Rv3356c	MNXR3643	MNXC3	1.5.1.15;1.5.1.5	bigg:MTHFD2;bigg:MTHFD2i;bigg:MTHFD2m;brenda:BR36891;brenda:BS370812;ec:1.5.1.15;ec:1.5.1.5;iaf692:MTHFD2i;iin800:MTD1;imeo21:MTHFD2;imm904:MTHFD2i;ind750:MTHFD2;inj661:MTHFD2;intenz:1606;kegg:R01218;metacyc:1.5.1.15-RXN;obsolete:rxn09482;rhea:22892;rhea:22893;rhea:22894;rhea:22895;seed:rxn00906	-999999	999999			0	0
R_THD1__R_NADTRHD-378	1 MNXM10@MNXC3 + 1 MNXM5@MNXC3 <==> 1 MNXM6@MNXC3 + 1 MNXM8@MNXC3	R6922C0AF_B	Rv0155+Rv0156+Rv0157	MNXR3771	MNXC3	1.6.1.1;1.6.1.2	bigg:NADTRHD;bigg:THD1;biopath:RXN00527;brenda:BR36919;brenda:BS386498;ec:1.6.1.1;ec:1.6.1.2;ecocyc:PYRNUTRANSHYDROGEN-RXN;iabaylyiv4:PYRNUTRANSHYDROGEN-RXN;iaf1260:NADTRHD;ijn746:THD1;ijr904.45632:TEST_NADTRHD;ijr904:TEST_NADTRHD;imeo21:NADTRHD;imo1053-pao1:THD5;imo1056:THD5;inj661:NADTRHD;inj661:THD1;intenz:1646;intenz:1647;isb619:TEST_NADTRHD;iso783:THD5;kegg:R00112;macie:M0116;metacyc:1.6.1.2…	-999999	0			0	0
R_THD1__R_NADTRHD-379	1 MNXM10@MNXC3 + 1 MNXM5@MNXC3 <==> 1 MNXM6@MNXC3 + 1 MNXM8@MNXC3	R6922C0AF_B	Rv2713	MNXR3771	MNXC3	1.6.1.1;1.6.1.2	bigg:NADTRHD;bigg:THD1;biopath:RXN00527;brenda:BR36919;brenda:BS386498;ec:1.6.1.1;ec:1.6.1.2;ecocyc:PYRNUTRANSHYDROGEN-RXN;iabaylyiv4:PYRNUTRANSHYDROGEN-RXN;iaf1260:NADTRHD;ijn746:THD1;ijr904.45632:TEST_NADTRHD;ijr904:TEST_NADTRHD;imeo21:NADTRHD;imo1053-pao1:THD5;imo1056:THD5;inj661:NADTRHD;inj661:THD1;intenz:1646;intenz:1647;isb619:TEST_NADTRHD;iso783:THD5;kegg:R00112;macie:M0116;metacyc:1.6.1.2…	-999999	999999			0	0
R_SSALx-953	1 MNXM10@MNXC3 + 2 MNXM1@MNXC3 + 1 MNXM25@MNXC3 <-- 1 MNXM172@MNXC3 + 1 MNXM2@MNXC3 + 1 MNXM8@MNXC3	REDFDC459_RL	Rv0234c+Rv1731	MNXR4909	MNXC3	1.2.1.16;1.2.1.24	bigg:SSALx;bigg:SSALxm;biopath:RXN00989;brenda:BS189172;ec:1.2.1.16;ec:1.2.1.24;ecocyc:SUCCINATE-SEMIALDEHYDE-DEHYDROGENASE-RXN;iaf1260:SSALx;iaf692:SSALx;ijr904.45632:SSALx;ijr904:SSALx;imeo21:SSALx;imo1053-pao1:SSALx;imo1056:SSALx;inj661:SSALx;intenz:1359;intenz:18269;iso783:SSALx;kegg:R00713;metacyc:SUCCINATE-SEMIALDEHYDE-DEHYDROGENASE-RXN;obsolete:rxn09267;pubmed:19300440;reactome:REACT_12678…	-999999	0			0	0
R_ALDD2x-17	1 MNXM10@MNXC3 + 2 MNXM1@MNXC3 + 1 MNXM26@MNXC3 <-- 1 MNXM2@MNXC3 + 1 MNXM75@MNXC3 + 1 MNXM8@MNXC3	R1463504D_RL	Rv0147;Rv0768+Rv3293	MNXR657	MNXC3	1.17.1.4;1.2.1.18;1.2.1.19;1.2.1.21;1.2.1.22;1.2.1.24;1.2.1.28;1.2.1.3;1.2.1.31;1.2.1.32;1.2.1.36;1.2.1.39;1.2.1.41;1.2.1.46;1.2.1.47;1.2.1.48;1.2.1.5;1.2.1.69;1.2.1.8;1.5.1.12	bigg:ALDD2x;bigg:ALDD2xm;bigg:ALDD2xr;biopath:RXN01270;brenda:BS189125;brenda:BS189177;ec:1.17.1.4;ec:1.2.1.18;ec:1.2.1.19;ec:1.2.1.21;ec:1.2.1.22;ec:1.2.1.24;ec:1.2.1.28;ec:1.2.1.3;ec:1.2.1.31;ec:1.2.1.32;ec:1.2.1.36;ec:1.2.1.39;ec:1.2.1.41;ec:1.2.1.46;ec:1.2.1.47;ec:1.2.1.48;ec:1.2.1.5;ec:1.2.1.69;ec:1.2.1.8;ec:1.5.1.12;iaf1260:ALDD2x;iaf692:ALDD2x;iag612:rbs_100;iag612:rbs_96;iag612:rbs_97;iag…	-999999	0			0	0
R_BETALDHx-867	1 MNXM10@MNXC3 + 2 MNXM1@MNXC3 + 1 MNXM289@MNXC3 <-- 1 MNXM2@MNXC3 + 1 MNXM457@MNXC3 + 1 MNXM8@MNXC3	RDA51DCF7_RL		MNXR946	MNXC3	1.2.1.3;1.2.1.8	bigg:BETALDHx;bigg:BETALDHxm;biopath:RXN01138;brenda:BR36784;brenda:BS231536;ec:1.2.1.3;ec:1.2.1.8;ecocyc:BADH-RXN;iabaylyiv4:BADH-RXN;iaf1260:BETALDHx;ijn746:BETALDHx;ijr904.45632:BETALDHx;ijr904:BETALDHx;imeo21:BETALDHx;imo1053-pao1:BADH;imo1056:BADH;inj661:BETALDHx;intenz:15944;isb619:BETALDHx;iyo844:BADH;kegg:R02565;macie:M0100;metacyc:BADH-RXN;obsolete:rxn08176;rhea:15305;rhea:15306;rhea:153…	-999999	0			0	0
R_GLXO1-394	1 MNXM10@MNXC3 + 2 MNXM1@MNXC3 + 1 MNXM291@MNXC3 <-- 1 MNXM2@MNXC3 + 1 MNXM69@MNXC3 + 1 MNXM8@MNXC3	R6C8B0ECE_RL		MNXR2737	MNXC3	1.2.3.5	bigg:GLXO1;ec:1.2.3.5;iag612:rbs_322;iag612:rbs_323;iag612:rbs_324;imeo21:GLXO1;inj661:GLXO1;iyo844:ALDD30;obsolete:rxn09968;seed:rxn05734	-999999	0			0	0
R_ALDD1-781	1 MNXM10@MNXC3 + 2 MNXM1@MNXC3 + 1 MNXM39@MNXC3 <-- 1 MNXM2@MNXC3 + 1 MNXM56@MNXC3 + 1 MNXM8@MNXC3	RC67EFE6D_RL	Rv1895;Rv2259;Rv3045	MNXR651	MNXC3	1.2.1.1;1.2.1.22;1.2.1.24;1.2.1.3;1.2.1.32;1.2.1.46;1.5.1.12	bigg:ALDD1;biopath:RXN00564;brenda:BR29406;brenda:BS189231;ec:1.2.1.1;ec:1.2.1.22;ec:1.2.1.24;ec:1.2.1.3;ec:1.2.1.32;ec:1.2.1.46;ec:1.5.1.12;iaf692:ALDD1;imeo21:ALDD1;imo1053-pao1:ALDD1x;imo1056:ALDD1x;inj661:ALDD1;intenz:1389;iyo844:ALDD1x;kegg:R00604;metacyc:FORMALDEHYDE-DEHYDROGENASE-RXN;obsolete:rxn09965;rhea:16425;rhea:16426;rhea:16427;rhea:16428;seed:rxn00429	-999999	0			0	0
R_ALDD19x-265	1 MNXM10@MNXC3 + 2 MNXM1@MNXC3 + 1 MNXM497@MNXC3 <-- 1 MNXM2@MNXC3 + 1 MNXM473@MNXC3 + 1 MNXM8@MNXC3	R4E60AE4A_RL	Rv2858c	MNXR652	MNXC3	1.2.1.39;1.2.1.5	bigg:ALDD19x;brenda:BR36781;brenda:BS398978;ec:1.2.1.39;ec:1.2.1.5;ecocyc:PHENDEHYD-RXN;intenz:1382;kegg:R02536;metacyc:PHENDEHYD-RXN;rhea:21392;rhea:21393;rhea:21394;rhea:21395;upa:UCR02536;upa:UER00724	-999999	0			0	0
R_SHCHD3-968	1 MNXM10@MNXC3 + 2 MNXM1@MNXC3 + 1 MNXM7770@MNXC3 <-- 1 MNXM672@MNXC3 + 1 MNXM8@MNXC3	RF1B1C13A_RL	Rv2847c	MNXR69899	MNXC3		bigg:SHCHD3;inj661:SHCHD3;seed:rxn10621	-999999	0			0	0
R_SHCHD2-504	1 MNXM10@MNXC3 + 2 MNXM1@MNXC3 + 1 MNXM863@MNXC3 <-- 1 MNXM672@MNXC3 + 1 MNXM8@MNXC3	R85BD7AE2_RL	Rv2847c	MNXR69898	MNXC3	1.3.1.76;2.1.1.107	bigg:SHCHD2;brenda:BR47985;ec:1.3.1.76;ec:2.1.1.107;ecocyc:DIMETHUROPORDEHYDROG-RXN;iabaylyiv4:DIMETHUROPORDEHYDROG-RXN;iaf1260:SHCHD2;iaf692:SHCHD2;igt196:SHCHD2;ijn746:SHCHD2;imeo21:SHCHD2;imo1053-pao1:SHCHD2;imo1056:SHCHD2;inj661:SHCHD2;intenz:11089;isb619:SHCHD2;iso783:SHCHD2;kegg:R03947;metacyc:DIMETHUROPORDEHYDROG-RXN;obsolete:rxn09252;rhea:15613;rhea:15614;rhea:15615;rhea:15616;seed:rxn027…	-999999	0			0	0
R_PHTHCLR1-955	1 MNXM10@MNXC3 + 2 MNXM1@MNXC3 + 1 MNXM91274@MNXC3 <==> 1 MNXM5900@MNXC3 + 1 MNXM8@MNXC3	REE424FE5_B		MNXR69708	MNXC3		bigg:PHTHCLR1;imeo21:PHTHCLR1;inj661:PHTHCLR1;seed:rxn10847	-999999	999999			0	0
R_CYRDAR-446	1 MNXM10@MNXC3 + 2 MNXM91520@MNXC3 --> 1 MNXM1@MNXC3 + 1 MNXM8@MNXC3 + 2 MNXM92189@MNXC3	R768D451D_LR	Rv0306	MNXR68612	MNXC3		bigg:CYRDAR;iaf692:CYRDAR;ijn746:CYRDAR;imeo21:CYRDAR;inj661:CYRDAR;seed:rxn10482	0	999999			0	0
R_ACBIPGT-816	1 MNXM1105@MNXC3 + 1 MNXM11@MNXC3 <-- 1 MNXM1@MNXC3 + 1 MNXM51@MNXC3 + 1 MNXM856@MNXC3	RCFB894DF_RL	Rv0254c	MNXR356	MNXC3	2.7.7.62	bigg:ACBIPGT;brenda:BR47996;ec:2.7.7.62;ecocyc:COBINPGUANYLYLTRANS-RXN;iaf1260:ACBIPGT;iaf692:ACBIPGT;ijn746:ACBIPGT;ijr904.45632:ACBIPGT;ijr904:ACBIPGT;imeo21:ACBIPGT;inj661:ACBIPGT;intenz:11105;iso783:ACBIPGT;kegg:R05222;metacyc:COBINPGUANYLYLTRANS-RXN;rhea:22712;rhea:22713;rhea:22714;rhea:22715;seed:rxn03537;upa:UCR05222;upa:UER00237	-999999	0			0	0
R_ADOCBLS-173	1 MNXM1105@MNXC3 + 1 MNXM1539@MNXC3 --> 1 MNXM113@MNXC3 + 1 MNXM1@MNXC3 + 1 MNXM489@MNXC3	R39EC1BD6_LR	Rv2208	MNXR496	MNXC3	2.7.8.26	bigg:ADOCBLS;biopath:RXN00629;ec:2.7.8.26;ecocyc:COBALAMINSYN-RXN;iaf1260:ADOCBLS;ijn746:ADOCBLS;ijr904.45632:ADOCBLS;ijr904:ADOCBLS;imeo21:ADOCBLS;inj661:ADOCBLS;intenz:11106;iso783:COBPS;kegg:R05223;metacyc:COBALAMINSYN-RXN;rhea:16049;rhea:16050;rhea:16051;rhea:16052;seed:rxn03538;upa:UCR05223;upa:UER00238	0	999999			0	0
R_FE2abc-812	1 MNXM111@MNXC2 + 1 MNXM2@MNXC3 + 1 MNXM3@MNXC3 --> 1 MNXM111@MNXC3 + 1 MNXM1@MNXC3 + 1 MNXM7@MNXC3 + 1 MNXM9@MNXC3	RCE503832_LR	Rv1348+Rv1349	MNXR2211	MNXC2%MNXC3		bigg:FE2abc;bigg:FE2abcpp;iaf1260:FE2abcpp;iaf692:FE2abc;iit341:FE2abc;ijn746:FE2abc;ijr904.45632:FE2abc;ijr904:FE2abc;imeo21:FE2abc;inj661:FE2abc;ips189:FE2abc;isb619:FE2abc;iso783:FE2abc;iyo844:FE2abc;seed:rxn05555;seed:rxn08472	0	999999			0	0
R_FCLT-663	1 MNXM111@MNXC3 + 1 MNXM346@MNXC3 --> 1 MNXM78362@MNXC3	RAAA3A7BE_LR	Rv1485	MNXR70157	MNXC3	4.99.1.1	biopath:RXN00238;ec:4.99.1.1;kegg:R00310;metacyc:PROTOHEMEFERROCHELAT-RXN;metacyc:RXN0-6258;seed:rxn00224	0	999999			0	0
R_FETRANS-658	1 MNXM111@MNXC3 + 1 MNXM62700@MNXC3 <==> 1 MNXM5791@MNXC3	RA9925106_B		MNXR68994	MNXC3		bigg:FETRANS;imeo21:FETRANS;inj661:FETRANS;seed:rxn10798	-999999	999999			0	0
R_SHCHF2-962	1 MNXM111@MNXC3 + 1 MNXM7770@MNXC3 --> 2 MNXM1@MNXC3 + 1 MNXM82173@MNXC3	RF0366738_LR	Rv2847c	MNXR55915	MNXC3		bigg:SHCHF2;imeo21:SHCHF2;inj661:SHCHF2;seed:rxn10623	0	999999			0	0
R_SHCHF-643	1 MNXM111@MNXC3 + 1 MNXM863@MNXC3 --> 2 MNXM1@MNXC3 + 1 MNXM82173@MNXC3	RA52020E4_LR	Rv2847c	MNXR69900	MNXC3	4.99.1.4	bigg:SHCHF;brenda:BR48009;ec:4.99.1.4;kegg:R02864;metacyc:SIROHEME-FERROCHELAT-RXN;seed:rxn02056;upa:UCR02864;upa:UER00376	0	999999			0	0
R_UPPDC2-495	1 MNXM1123@MNXC3 + 4 MNXM1@MNXC3 --> 1 MNXM1322@MNXC3 + 4 MNXM13@MNXC3	R83DF2584_LR	Rv2678c	MNXR5289	MNXC3	4.1.1.37	bigg:UPPDC2;biopath:RXN00678;ec:4.1.1.37;iit341:UPPDC2;ijn746:UPPDC2;imeo21:UPPDC2;inj661:UPPDC2;isb619:UPPDC2;kegg:R04972;metacyc:RXN-10642;pubmed:6822570;pubmed:8644733;pubmed:9564029;reactome:REACT_103588;reactome:REACT_104300;reactome:REACT_104505;reactome:REACT_106469;reactome:REACT_116160;reactome:REACT_127924;reactome:REACT_33030;reactome:REACT_77233;reactome:REACT_77641;reactome:REACT_812…	0	999999			0	0
R_DCPT-591	1 MNXM11307@MNXC3 + 1 MNXM11@MNXC3 <-- 1 MNXM90505@MNXC3 + 1 MNXM91@MNXC3	R99297CEE_RL	Rv3806c	MNXR68664	MNXC3		bigg:DCPT;imeo21:DCPT;inj661:DCPT;seed:rxn10784	-999999	0			0	0
R_DCPDPP-800	1 MNXM11307@MNXC3 + 1 MNXM2@MNXC3 --> 1 MNXM92250@MNXC3 + 1 MNXM9@MNXC3	RCBB1C6C_LR		MNXR68660	MNXC3	3.6.1.27	bigg:DCPDPP;ec:3.6.1.27;imeo21:DCPDPP;inj661:DCPDPP;seed:rxn10786	0	999999			0	0
R_MANAT3-726	1 MNXM11348@MNXC3 + 1 MNXM12@MNXC3 <-- 1 MNXM4431@MNXC3 + 1 MNXM88@MNXC3	RB896AE7E_RL		MNXR3424	MNXC3		bigg:MANAT3;imeo21:MANAT3;inj661:MANAT3;seed:rxn10763	-999999	0			0	0
R_TMPPP-136	1 MNXM1135@MNXC3 + 1 MNXM1@MNXC3 + 1 MNXM960@MNXC3 --> 1 MNXM11@MNXC3 + 1 MNXM662@MNXC3	R2FED05A7_LR	Rv0414c	MNXR55960	MNXC3	2.5.1.3	bigg:TMPPP;brenda:BR47665;brenda:BS356264;ec:2.5.1.3;ecocyc:THI-P-SYN-RXN;iabaylyiv4:THI-P-SYN-RXN;iaf1260:TMPPP;iaf692:TMPPP;iao358:rll_416;iin800:THI6_2;iit341:TMPPP;ijr904.45632:TMPPP;ijr904:TMPPP;imeo21:TMPPP;imm904:TMPPP;imo1053-pao1:TMPPP;imo1056:TMPPP;ind750:TMPPP;inj661:TMPPP;intenz:2708;isb619:TMPPP;iso783:TMPPP;iyo844:TMPPP;kegg:R03223;metacyc:THI-P-SYN-RXN;rhea:22328;rhea:22329;rhea:22…	0	999999			0	0
R_PMPK-485	1 MNXM1135@MNXC3 + 1 MNXM7@MNXC3 <-- 1 MNXM3@MNXC3 + 1 MNXM790@MNXC3	R81D753DC_RL	Rv0422c	MNXR69768	MNXC3	2.7.4.7	bigg:PMPK;brenda:BR48075;ec:2.7.4.7;ecocyc:PYRIMSYN3-RXN;iabaylyiv4:PYRIMSYN3-RXN;iaf1260:PMPK;iaf692:PMPK;iao358:rll_414;iao358:rll_415;iin800:THI20_2;iit341:PMPK;ijn746:PMPK;ijr904.45632:PMPK;ijr904:PMPK;imeo21:PMPK;imm904:PMPK;imo1053-pao1:PMPK;imo1056:PMPK;ind750:PMPK;inj661:PMPK;intenz:3011;irs1563.45632:R04509_c;isb619:PMPK;iso783:PMPK;iyo844:PMPK;kegg:R04509;metacyc:PYRIMSYN3-RXN;rhea:1989…	-999999	0			0	0
R_GMPS2-414	1 MNXM113@MNXC3 + 1 MNXM11@MNXC3 + 1 MNXM14@MNXC3 + 2 MNXM1@MNXC3 + 1 MNXM89557@MNXC3 <-- 1 MNXM298@MNXC3 + 1 MNXM2@MNXC3 + 1 MNXM37@MNXC3 + 1 MNXM3@MNXC3	R6F4460A7_RL	Rv3396c	MNXR32727	MNXC3	6.3.4.1;6.3.5.2	bigg:GMPS2;biopath:RXN00486;brenda:BR149;ec:6.3.4.1;ec:6.3.5.2;ecocyc:GMP-SYN-GLUT-RXN;iabaylyiv4:GMP-SYN-GLUT-RXN;iaf1260:GMPS2;iaf692:GMPS2;iag612:rbs_191;iao358:rll_185;iin800:GUA1;iit341:GMPS2;ijn746:GMPS2;ijr904.45632:GMPS2;ijr904:GMPS2;imeo21:GMPS2;imm904:GMPS2;imo1053-pao1:GMPS2;imo1056:GMPS2;ind750:GMPS2;inj661:GMPS2;intenz:5148;irs1563.45632:R01231_c;isb619:GMPS2;iso783:GMPS2;iyo844:GMPS…	-999999	0			0	0
R_NTPP2-522	1 MNXM113@MNXC3 + 1 MNXM11@MNXC3 + 1 MNXM1@MNXC3 <-- 1 MNXM2@MNXC3 + 1 MNXM51@MNXC3	R89135019_RL		MNXR3897	MNXC3	3.5.4.25;3.6.1.19;3.6.1.55;3.6.1.8;3.6.1.9	bigg:NTPP2;brenda:BS141252;ec:3.5.4.25;ec:3.6.1.19;ec:3.6.1.55;ec:3.6.1.8;ec:3.6.1.9;iabaylyiv4:GTP-PYROPHOSPHATASE-RXN;iaf1260:NTPP2;ijr904.45632:NTPP2;ijr904:NTPP2;imeo21:NTPP2;inj661:NTPP2;irs1563.45632:R00426_c;iso783:NTPP2;kegg:R00426;metacyc:RXN-14140;pubmed:12218018;rhea:29391;rhea:29392;rhea:29393;rhea:29394;seed:rxn00301	-999999	0			0	0
R_GUAPRT-769	1 MNXM113@MNXC3 + 1 MNXM11@MNXC3 <-- 1 MNXM259@MNXC3 + 1 MNXM91@MNXC3	RC409E6B2_RL		MNXR69194	MNXC3	2.4.2.22;2.4.2.7;2.4.2.8	bigg:GUAPRT;biopath:RXN00706;brenda:BS355284;ec:2.4.2.22;ec:2.4.2.7;ec:2.4.2.8;ecocyc:GUANPRIBOSYLTRAN-RXN;iabaylyiv4:GUANPRIBOSYLTRAN-RXN;iaf1260:GUAPRT;iaf692:GUAPRT;iag612:rbs_330;iao358:rll_201;iao358:rll_203;igt196:GUAPRT;iin800:HPT1_2;iit341:GUAPRT;ijn746:GUAPRT;ijr904.45632:GUAPRT;ijr904:GUAPRT;imeo21:GUAPRT;imm904:GUAPRT;imo1053-pao1:GUAPRT;imo1056:GUAPRT;ind750:GUAPRT;inj661:GUAPRT;inten…	-999999	0			0	0
R_GSNK-53	1 MNXM113@MNXC3 + 1 MNXM1@MNXC3 + 1 MNXM7@MNXC3 <-- 1 MNXM3@MNXC3 + 1 MNXM401@MNXC3	R1CB10AA5_RL		MNXR2817	MNXC3	2.7.1.73	bigg:GSNK;bigg:GSNKm;ec:2.7.1.73;ecocyc:GUANOSINEKIN-RXN;iaf1260:GSNK;iin800:U21;ijr904.45632:GSNK;ijr904:GSNK;imeo21:GSNK;imm904:GSNK;ind750:GSNK;inj661:GSNK;iso783:GSNK;kegg:R01228;metacyc:GUANOSINEKIN-RXN;rhea:27710;rhea:27711;rhea:27712;rhea:27713;seed:rxn00914	-999999	0			0	0
R_PDE4-432	1 MNXM113@MNXC3 + 1 MNXM1@MNXC3 <-- 1 MNXM2@MNXC3 + 1 MNXM665@MNXC3	R73A39F16_RL	Rv0805	MNXR4130	MNXC3	3.1.4.17;3.1.4.35	bigg:PDE4;bigg:PDE4g;bigg:PDE4n;biopath:RXN01060;brenda:BR15958;ec:3.1.4.17;ec:3.1.4.35;iin800:PDE2_4;imeo21:PDE4;imm904:PDE4;ind750:PDE4;inj661:PDE4;intenz:3379;kegg:R01234;metacyc:35-CYCLIC-GMP-PHOSPHODIESTERASE-RXN;rhea:16957;rhea:16958;rhea:16959;rhea:16960;seed:rxn00920;upa:UCR01234;upa:UER00748	-999999	0			0	0
R_NTD9-630	1 MNXM113@MNXC3 + 1 MNXM2@MNXC3 --> 1 MNXM401@MNXC3 + 1 MNXM9@MNXC3	RA22B3905_LR		MNXR3882	MNXC3	3.1.3.1;3.1.3.2;3.1.3.25;3.1.3.31;3.1.3.5;3.1.3.6;3.6.1.11	bigg:NTD9;bigg:NTD9e;bigg:NTD9l;bigg:NTD9pp;biopath:RXN01476;brenda:BS64638;ec:3.1.3.1;ec:3.1.3.2;ec:3.1.3.25;ec:3.1.3.31;ec:3.1.3.5;ec:3.1.3.6;ec:3.6.1.11;ecocyc:RXN-7609;iabaylyiv4:RXN-7609;iaf1260:NTD9;iaf1260:NTD9pp;iao358:rll_296;iin800:U31;ijn746:NTD9;ijn746:NTD9pp;ijr904.45632:NTD9;ijr904:NTD9;imeo21:NTD9;imm904:NTD9;imo1053-pao1:NTD9;imo1056:NTD9;ind750:NTD9;inj661:NTD9;irs1563.45632:R012…	0	999999			0	0
R_GTPH1-763	1 MNXM113@MNXC3 + 2 MNXM1@MNXC3 + 2 MNXM9@MNXC3 <-- 2 MNXM2@MNXC3 + 1 MNXM51@MNXC3	RC38B4BC5_RL	Rv2583c	MNXR2840	MNXC3	3.6.1.5	bigg:GTPH1;brenda:BS141364;ec:3.6.1.5;imeo21:GTPH1;imm904:GTPH1;inj661:GTPH1;metacyc:RXN-14201;seed:rxn10791	-999999	0			0	0
R_CYSTL-243	1 MNXM114070@MNXC3 + 1 MNXM15@MNXC3 + 1 MNXM23@MNXC3 <-- 1 MNXM2@MNXC3 + 1 MNXM319@MNXC3	R4A167AA5_RL	Rv3340	MNXR68614	MNXC3	4.4.1.8	bigg:CYSTL;bigg:CYSTLp;biopath:RXN00195;ec:4.4.1.8;ecocyc:CYSTATHIONINE-BETA-LYASE-RXN;intenz:4852;kegg:R01286;metacyc:CYSTATHIONINE-BETA-LYASE-RXN;rhea:13965;rhea:13966;rhea:13967;rhea:13968;upa:UCR01286;upa:UER00078	-999999	0			0	0
R_HCYSMT-105	1 MNXM114070@MNXC3 + 1 MNXM16@MNXC3 --> 1 MNXM19@MNXC3 + 1 MNXM1@MNXC3 + 1 MNXM61@MNXC3	R2748510F_LR	Rv0511;Rv2458	MNXR69219	MNXC3	2.1.1;2.1.1.10	bigg:HCYSMT;ec:2.1.1;ec:2.1.1.10;ecocyc:HOMOCYSTEINE-S-METHYLTRANSFERASE-RXN;intenz:18056;kegg:R00650;metacyc:HOMOCYSTEINE-S-METHYLTRANSFERASE-RXN;rhea:21820;rhea:21821;rhea:21822;rhea:21823	0	999999			0	0
R_AHC-63	1 MNXM114070@MNXC3 + 1 MNXM212@MNXC3 <==> 1 MNXM19@MNXC3 + 1 MNXM2@MNXC3	R1E73B13F_B	Rv3248c	MNXR68320	MNXC3	3.3.1.1	bigg:AHC;bigg:AHCi;biopath:RXN00127;ec:3.3.1.1;intenz:11259;kegg:R00192;macie:M0090;metacyc:ADENOSYLHOMOCYSTEINASE-RXN;rhea:21708;rhea:21709;rhea:21710;rhea:21711;upa:UCR00192;upa:UER00076	-999999	999999			0	0
R_MHPGLUT-617	1 MNXM114070@MNXC3 + 1 MNXM2623@MNXC3 --> 1 MNXM2563@MNXC3 + 1 MNXM61@MNXC3	R9F2A844F_LR	Rv1133c	MNXR69442	MNXC3	2.1.1.14	bigg:MHPGLUT;bigg:MTHPTGHMr;ec:2.1.1.14;ecocyc:HOMOCYSMET-RXN;intenz:10949;kegg:R04405;metacyc:HOMOCYSMET-RXN;rhea:21196;rhea:21197;rhea:21198;rhea:21199;upa:UCR04405;upa:UER00082	0	999999			0	0
R_METS-195	1 MNXM114070@MNXC3 + 1 MNXM318@MNXC3 --> 1 MNXM61@MNXC3 + 1 MNXM79@MNXC3	R3F5AA716_LR	Rv2124c	MNXR69434	MNXC3	2.1.1.13	bigg:METS;bigg:METSr;biopath:RXN00753;ec:2.1.1.13;ecocyc:HOMOCYSMETB12-RXN;intenz:10851;kegg:R00946;macie:M0268;metacyc:HOMOCYSMETB12-RXN;rhea:11172;rhea:11173;rhea:11174;rhea:11175;upa:UCR00946;upa:UER00081	0	999999			0	0
R_CYSTS-36	1 MNXM114070@MNXC3 + 1 MNXM53@MNXC3 --> 1 MNXM2@MNXC3 + 1 MNXM319@MNXC3	R1906FBC8_LR	Rv1077	MNXR68615	MNXC3	4.2.1.22	bigg:CYSTS;biopath:RXN01128;ec:4.2.1.22;intenz:4683;kegg:R01290;metacyc:CYSTATHIONINE-BETA-SYNTHASE-RXN;rhea:10112;rhea:10113;rhea:10114;rhea:10115;upa:UCR01290;upa:UER00201	0	999999			0	0
R_ACLS-417	1 MNXM114079@MNXC3 + 1 MNXM13@MNXC3 <-- 1 MNXM1@MNXC3 + 2 MNXM23@MNXC3	R6F8DFDA3_RL	Rv1820+Rv3002c;Rv3002c+Rv3003c;Rv3002c+Rv3470c;Rv3002c+Rv3509c	MNXR68259	MNXC3	2.2.1.6;4.1.3.18	bigg:ACLS;bigg:ACLSm;brenda:BS386675;ec:2.2.1.6;ec:4.1.3.18;ecocyc:ACETOLACTSYN-RXN;iabaylyiv4:ACETOLACTSYN-RXN;iaf1260:ACLS;iaf692:ACLS;iag612:rbs_19;iag612:rbs_20;iao358:rll_16;iao358:rll_206;iao358:rll_212;igt196:ACLS;iin800:ILV2_2;ijn746:ACLS;ijr904.45632:ACLS;ijr904:ACLS;imeo21:ACLS;imm904:ACLSm;imo1053-pao1:ACLS;imo1056:ACLS;ind750:ACLSm;inj661:ACLS;intenz:10532;irs1563.45632:R00006_c;isb61…	-999999	0			0	0
R_KARA1i-84	1 MNXM114079@MNXC3 + 1 MNXM1@MNXC3 + 1 MNXM6@MNXC3 --> 1 MNXM114097@MNXC3 + 1 MNXM5@MNXC3	R22CB405D_LR	Rv3001c	MNXR69294	MNXC3	1.1.1.86	bigg:KARA1;bigg:KARA1i;bigg:KARA1im;biopath:RXN01210;brenda:BR47598;ec:1.1.1.86;ecocyc:ACETOLACTREDUCTOISOM-RXN;iabaylyiv4:ACETOLACTREDUCTOISOM-RXN;iaf1260:KARA1;iaf692:KARA1;iao358:rll_208;igt196:KARA1;iit341:KARA1i;ijn746:KARA1;ijr904.45632:KARA1i;ijr904:KARA1i;imeo21:KARA1i;imm904:KARA1im;imo1053-pao1:AHAI;imo1056:AHAI;ind750:KARA1im;inj661:KARA1i;intenz:1085;isb619:KARA1i;iso783:AHAI;iyo844:K…	0	999999			0	0
R_DHAD1-611	1 MNXM114097@MNXC3 --> 1 MNXM238@MNXC3 + 1 MNXM2@MNXC3	R9D666B4F_LR	Rv0189c	MNXR68691	MNXC3	4.2.1.9	bigg:DHAD1;bigg:DHAD1m;biopath:RXN00558;ec:4.2.1.9;iabaylyiv4:DIHYDROXYISOVALDEHYDRAT-RXN;iaf1260:DHAD1;iaf692:DHAD1;iao358:rll_210;igt196:DHAD1;ijn746:DHAD1;ijr904.45632:DHAD1;ijr904:DHAD1;imeo21:DHAD1;imm904:DHAD1m;imo1053-pao1:DHAD1;imo1056:DHAD1;ind750:DHAD1m;inj661:DHAD1;irs1563.45632:R01209_c;irs1563.45632:R04441_c;isb619:DHAD1;iso783:DHAD1;iyo844:DHAD1;kegg:R04441;obsolete:rxn03069;rhea:24…	0	999999			0	0
R_AMAOTr-35	1 MNXM1140@MNXC3 + 1 MNXM3090@MNXC3 <==> 1 MNXM1141@MNXC3 + 1 MNXM16@MNXC3	R18C19F4_B	Rv1568	MNXR700	MNXC3	2.6.1.62	aragem.45632:R03231_c;bigg:AMAOTr;brenda:BR47441;brenda:BS378733;ec:2.6.1.62;ecocyc:DAPASYN-RXN;iabaylyiv4:DAPASYN-RXN;iaf1260:AMAOTr;iaf692:AMAOTr;igt196:AMAOTr;iin800:BIO3;iit341:AMAOTr;ijr904.45632:AMAOTr;ijr904:AMAOTr;imeo21:AMAOTr;imm904:AMAOTr;imo1053-pao1:AMAOT;imo1056:AMAOT;ind750:AMAOTr;inj661:AMAOTr;intenz:2813;isb619:AMAOTr;iso783:AMAOT;iyo844:AMAOT;kegg:R03231;macie:M0249;metacyc:DAPA…	-999999	999999			0	0
R_SELCYSLY-467	1 MNXM114118@MNXC3 + 1 MNXM4221@MNXC3 --> 1 MNXM2578@MNXC3 + 1 MNXM32@MNXC3 + 1 MNXM926@MNXC3	R7C0AAD9C_LR	Rv1464	MNXR69892	MNXC3	4.4.1.16	bigg:SELCYSLY;ec:4.4.1.16;imeo21:SELCYSLY;inj661:SELCYSLY;seed:rxn10771	0	999999			0	0
R_NH4OHDs-561	1 MNXM114187@MNXC3 + 1 MNXM1@MNXC3 <==> 1 MNXM15@MNXC3 + 1 MNXM2@MNXC3	R92CB8418_B		MNXR69537	MNXC3		bigg:NH4OHDs;imeo21:NH4OHDs;imo1053-pao1:NH4OHD;imo1056:NH4OHD;inj661:NH4OHDs;isb619:NH4OHDs;metacyc:RXN-8888;seed:rxn10772	-999999	999999			0	0
R_AOXSr-430	1 MNXM1141@MNXC3 + 1 MNXM12@MNXC3 + 1 MNXM13@MNXC3 <==> 1 MNXM1@MNXC3 + 1 MNXM32@MNXC3 + 1 MNXM951@MNXC3	R736E5B86_B	Rv0032;Rv1569	MNXR733	MNXC3	2.3.1.47	bigg:AOXSr;brenda:BR44048;ec:2.3.1.47;ecocyc:7KAPSYN-RXN;iabaylyiv4:7KAPSYN-RXN;iaf1260:AOXSr;iaf692:AOXSr;iin800:U86;iit341:AOXSr;ijr904.45632:AOXSr;ijr904:AOXSr;imeo21:AOXSr;imo1053-pao1:AOXS;imo1056:AOXS;inj661:AOXSr;isb619:AOXSr;iso783:AOXS;iyo844:AOXSir;kegg:R03210;metacyc:7KAPSYN-RXN;rhea:20712;rhea:20713;rhea:20714;rhea:20715;seed:rxn02297;upa:UCR03210;upa:UER00159	-999999	999999			0	0
R_MSHS-439	1 MNXM114216@MNXC3 + 1 MNXM12@MNXC3 + 1 MNXM1@MNXC3 <-- 1 MNXM21@MNXC3 + 1 MNXM92226@MNXC3	R75A35EC3_RL	Rv0819		MNXC3			-999999	0			0	0
R_MSHOXH-583	1 MNXM114216@MNXC3 + 1 MNXM1@MNXC3 + 1 MNXM39@MNXC3 <-- 1 MNXM2@MNXC3 + 1 MNXM97253@MNXC3	R97D4F984_RL		MNXR69486	MNXC3		bigg:MSHOXH;imeo21:MSHOXH;inj661:MSHOXH;seed:rxn10803	-999999	0			0	0
R_BMNMSHS-914	1 MNXM114216@MNXC3 + 1 MNXM7132@MNXC3 --> 2 MNXM1@MNXC3 + 1 MNXM7133@MNXC3	RE7908428_LR		MNXR68441	MNXC3		bigg:BMNMSHS;imeo21:BMNMSHS;inj661:BMNMSHS;seed:rxn10802	0	999999			0	0
R_METSOXR2-56	1 MNXM114252@MNXC3 + 1 MNXM155@MNXC3 --> 1 MNXM148@MNXC3 + 1 MNXM2@MNXC3 + 1 MNXM61@MNXC3	R1D53F1F2_LR	Rv2674	MNXR69437	MNXC3		bigg:METSOXR2;iaf1260:METSOXR2;imeo21:METSOXR2;inj661:METSOXR2;seed:rxn08919	0	999999			0	0
R_METOX2s-935	1 MNXM114252@MNXC3 + 1 MNXM2@MNXC3 <-- 1 MNXM22@MNXC3 + 1 MNXM61@MNXC3	REAB4D616_RL		MNXR69433	MNXC3		bigg:METOX2s;iaf1260:METOX2s;imeo21:METOX2s;inj661:METOX2s;seed:rxn08913	-999999	0			0	0
R_DHNPA2-490	1 MNXM114305@MNXC3 + 1 MNXM349@MNXC3 <-- 1 MNXM39043@MNXC3	R82BD2FEC_RL	Rv3607c	MNXR68702	MNXC3	4.1.2.25	aragem.45632:R03504_c;bigg:DHNPA2;ec:4.1.2.25;iabaylyiv4:H2NEOPTERINALDOL-RXN;iaf1260:DHNPA2;iaf692:DHNPA2;iao358:rll_142;iit341:DHNPA;ijn746:DHNPA;ijr904.45632:DHNPA2;ijr904:DHNPA2;imeo21:DHNPA2;imm904:DHNPAm;imo1053-pao1:DHNPA;imo1056:DHNPA;ind750:DHNPAm;inj661:DHNPA;inj661:DHNPA2;isb619:DHNPA2;iso783:DHNPA;iyo844:DHNPA;obsolete:rxn08334;obsolete:rxn13250;seed:rxn02504	-999999	0			0	0
R_HPPK2-375	1 MNXM114305@MNXC3 + 1 MNXM3@MNXC3 --> 1 MNXM14@MNXC3 + 1 MNXM91459@MNXC3	R6857D37E_LR		MNXR69255	MNXC3	2.7.6.3	bigg:HPPK2;ec:2.7.6.3;iabaylyiv4:H2PTERIDINEPYROPHOSPHOKIN-RXN;iaf1260:HPPK2;iaf692:HPPK2;iao358:rll_147;iit341:HPPK;ijn746:HPPK;ijr904.45632:HPPK2;ijr904:HPPK2;imeo21:HPPK;imm904:HPPKm;imo1053-pao1:HPPK;imo1056:HPPK;ind750:HPPKm;inj661:HPPK;inj661:HPPK2;isb619:HPPK2;iso783:HPPK;iyo844:HPPK;obsolete:rxn08724;seed:rxn02503	0	999999			0	0
R_FAS240_L-214	1 MNXM114383@MNXC3 + 3 MNXM12@MNXC3 + 3 MNXM13@MNXC3 + 3 MNXM2@MNXC3 + 6 MNXM5@MNXC3 <-- 9 MNXM1@MNXC3 + 1 MNXM236@MNXC3 + 3 MNXM40@MNXC3 + 6 MNXM6@MNXC3	R433FA57C_RL	Rv1350+Rv1484+Rv2524c+Rv2947c	MNXR68941	MNXC3	2.3.1.85	bigg:FAS240_L;ec:2.3.1.85	-999999	0			0	0
R_FAS260-911	1 MNXM114383@MNXC3 + 3 MNXM1@MNXC3 + 1 MNXM40@MNXC3 + 2 MNXM6@MNXC3 --> 1 MNXM12@MNXC3 + 1 MNXM13@MNXC3 + 1 MNXM2@MNXC3 + 1 MNXM46158@MNXC3 + 2 MNXM5@MNXC3	RE6E61E6E_LR	Rv1350+Rv1484+Rv2524c+Rv2947c	MNXR68942	MNXC3	2.3.1.85	bigg:FAS260;ec:2.3.1.85	0	999999			0	0
R_PROt2r-107	1 MNXM114@MNXC2 + 1 MNXM1@MNXC2 <==> 1 MNXM114@MNXC3 + 1 MNXM1@MNXC3	R27712032_B		MNXR4454	MNXC2%MNXC3		bigg:PROt2;bigg:PROt2pp;bigg:PROt2r;bigg:PROt2rL;bigg:PROt2rpp;ecocyc:TRANS-RXN-29;iabaylyiv4:TRANS-RXN-PRO;iaf1260:PROt2rpp;iaf692:PROt2;iin800:GAP1_14;iin800:PUT4_3;iit341:PROt2r;ijn746:PROt2pp;ijr904.45632:PROt2r;ijr904:PROt2r;imeo21:PROt2r;imm904:PROt2r;ind750:PROt2r;inj661:PROt2r;ips189:PROt2;iyo844:PROt2;rhea:28963;rhea:28964;rhea:28965;rhea:28966;seed:rxn05638;seed:rxn09191;seed:rxn12451	-999999	999999			0	0
R_PROabc-891	1 MNXM114@MNXC2 + 1 MNXM2@MNXC3 + 1 MNXM3@MNXC3 --> 1 MNXM114@MNXC3 + 1 MNXM1@MNXC3 + 1 MNXM7@MNXC3 + 1 MNXM9@MNXC3	RE15163F1_LR	Rv3756c+Rv3757c+Rv3758c+Rv3759c	MNXR4453	MNXC2%MNXC3		bigg:PROabc;bigg:PROabcpp;ecocyc:ABC-26-RXN;iaf1260:PROabcpp;iaf692:PROabc;iit341:PROabc;ijn746:PROabcpp;ijr904.45632:PROabc;ijr904:PROabc;imeo21:PROabc;imo1053-pao1:PROabc;imo1056:PROabc;inj661:PROabc;isb619:PROabc;rhea:29815;rhea:29816;rhea:29817;rhea:29818;seed:rxn05165;seed:rxn09187	0	999999			0	0
R_P5CR-272	1 MNXM114@MNXC3 + 1 MNXM5@MNXC3 <-- 1 MNXM1617@MNXC3 + 2 MNXM1@MNXC3 + 1 MNXM6@MNXC3	R504918B7_RL	Rv0500	MNXR7299	MNXC3	1.5.1.2	bigg:P5CR;bigg:P5CRm;brenda:BR36895;brenda:BR36895_WOP;brenda:BS371018;brenda:BS371018_WOP;ec:1.5.1.2;ecocyc:PYRROLINECARBREDUCT-RXN;iabaylyiv4:PYRROLINECARBREDUCT-RXN;iaf1260:P5CR;iag612:rbs_12;iag612:rbs_13;iag612:rbs_14;iag612:rbs_421;iao358:rll_337;iin800:PRO3_1;iit341:P5CR;ijn746:P5CR;ijr904.45632:P5CR;ijr904:P5CR;imeo21:P5CR;imm904:P5CR;imo1053-pao1:P5CR;imo1056:P5CR;ind750:P5CR;inj661:P5CR…	-999999	0			0	0
R_PROD2-158	1 MNXM114@MNXC3 + 1 MNXM96415@MNXC3 --> 1 MNXM1617@MNXC3 + 1 MNXM1@MNXC3 + 1 MNXM38@MNXC3	R3728DC0F_LR	Rv1188	MNXR69790	MNXC3	1.5.99.8	bigg:PROD2;bigg:PROD2m;ec:1.5.99.8;iabaylyiv4:PROLDEHYDROG-RXN;iaf1260:PROD2;iit341:PROD2;ijn746:PROD2;ijr904.45632:PROD2;ijr904:PROD2;imeo21:PROD2;inj661:PROD2;isb619:PROD2;obsolete:rxn11936;reactome:REACT_101312;reactome:REACT_103832;reactome:REACT_127204;reactome:REACT_129886;reactome:REACT_131292;reactome:REACT_135816;reactome:REACT_1563;reactome:REACT_28732;reactome:REACT_29283;reactome:REAC…	0	999999			0	0
R_SADH-38	1 MNXM1152@MNXC3 + 1 MNXM13@MNXC3 + 2 MNXM15@MNXC3 <-- 1 MNXM1756@MNXC3 + 2 MNXM1@MNXC3 + 2 MNXM2@MNXC3	R190EC224_RL		MNXR4763	MNXC3	2.6.1.69;3.5.3.23	bigg:SADH;brenda:BR48703;ec:2.6.1.69;ec:3.5.3.23;ecocyc:SUCCARGDIHYDRO-RXN;iabaylyiv4:SUCCARGDIHYDRO-RXN;iaf1260:SADH;ijn746:SADH;ijr904.45632:SADH;ijr904:SADH;imeo21:SADH;inj661:SADH;intenz:16613;iso783:SADH;kegg:R04189;metacyc:SUCCARGDIHYDRO-RXN;rhea:19533;rhea:19534;rhea:19535;rhea:19536;seed:rxn02927;upa:UCR04189;upa:UER00280	-999999	0			0	0
R_SOTA-723	1 MNXM1152@MNXC3 + 1 MNXM20@MNXC3 --> 1 MNXM1763@MNXC3 + 1 MNXM89557@MNXC3	RB84E9B93_LR		MNXR32423	MNXC3	2.6.1.81	bigg:SOTA;brenda:BR48672;ec:2.6.1.81;ecocyc:SUCCORNTRANSAM-RXN;iabaylyiv4:SUCCORNTRANSAM-RXN;iaf1260:SOTA;ijn746:SOTA;ijr904.45632:SOTA;ijr904:SOTA;imeo21:SOTA;inj661:SOTA;intenz:16579;iso783:SOTA;kegg:R04217;metacyc:SUCCORNTRANSAM-RXN;obsolete:rxn09262;rhea:16953;rhea:16954;rhea:16955;rhea:16956;seed:rxn02944;upa:UCR04217;upa:UER00281	0	999999			0	0
R_PNCDC-175	1 MNXM1154@MNXC3 + 1 MNXM13@MNXC3 <-- 1 MNXM1@MNXC3 + 1 MNXM3059@MNXC3	R3A9859DC_RL	Rv1092c	MNXR4359	MNXC3	2.7.1.33;4.1.1.30;4.1.1.36	bigg:PNCDC;biopath:RXN01228;brenda:BR48353;brenda:BS370703;ec:2.7.1.33;ec:4.1.1.30;ec:4.1.1.36;imeo21:PNCDC;inj661:PNCDC;intenz:4524;kegg:R02972;metacyc:PANTOTHENOYLCYSTEINE-DECARBOXYLASE-RXN;rhea:15077;rhea:15078;rhea:15079;rhea:15080;seed:rxn02129	-999999	0			0	0
R_HPPK-712	1 MNXM1160@MNXC3 + 1 MNXM14@MNXC3 + 1 MNXM1@MNXC3 <-- 1 MNXM3@MNXC3 + 1 MNXM937@MNXC3	RB630AADB_RL	Rv3606c	MNXR55638	MNXC3	2.7.6.3	bigg:HPPK;bigg:HPPKm;biopath:RXN00974;brenda:BR47856;brenda:BS402438;ec:2.7.6.3;ecocyc:H2PTERIDINEPYROPHOSPHOKIN-RXN;iin800:FOL1_2;intenz:3034;kegg:R03503;macie:M0151;metacyc:H2PTERIDINEPYROPHOSPHOKIN-RXN;rhea:11412;rhea:11413;rhea:11414;rhea:11415;seed:rxn12953;upa:UCR03503;upa:UER00155	-999999	0			0	0
R_FOLD3-30	1 MNXM1160@MNXC3 + 1 MNXM421@MNXC3 --> 1 MNXM11@MNXC3 + 1 MNXM965@MNXC3	R173C6447_LR	Rv1207;Rv3608c	MNXR69004	MNXC3	2.5.1.15	bigg:FOLD3;bigg:FOLD3m;biopath:RXN00097;brenda:BR47663;ec:2.5.1.15;ecocyc:H2PTEROATESYNTH-RXN;iin800:FOL1_3;intenz:2720;kegg:R03067;metacyc:H2PTEROATESYNTH-RXN;rhea:19949;rhea:19950;rhea:19951;rhea:19952;seed:rxn12954;upa:UCR03067;upa:UER00156	0	999999			0	0
R_MECDPDH-733	1 MNXM1168@MNXC3 + 1 MNXM1@MNXC3 --> 1 MNXM2@MNXC3 + 1 MNXM606@MNXC3	RBA514694_LR		MNXR55699	MNXC3		bigg:MECDPDH;iabaylyiv4:RXN0-882;igt196:MECDPDH;iit341:MECDPDH;ijn746:MECDPDH;ijr904.45632:MECDPDH;ijr904:MECDPDH;imeo21:MECDPDH;inj661:MECDPDH;metacyc:RXN-1521;seed:rxn10092	0	999999			0	0
R_MECDPS-511	1 MNXM1168@MNXC3 + 1 MNXM31@MNXC3 <-- 1 MNXM1641@MNXC3	R870CDBC7_RL	Rv3581c	MNXR3474	MNXC3	4.6.1.12	bigg:MECDPS;brenda:BR26153;ec:4.6.1.12;ecocyc:RXN0-302;iabaylyiv4:RXN0-302;iaf1260:MECDPS;igt196:MECDPS;iit341:MECDPS;ijn746:MECDPS;ijr904.45632:MECDPS;ijr904:MECDPS;imeo21:MECDPS;imo1053-pao1:MECDPS;imo1056:MECDPS;inj661:MECDPS;intenz:4879;irs1563.45632:R05637_c;iso783:MECDPS;iyo844:MECDPS;kegg:R05637;metacyc:RXN0-302;rhea:23864;rhea:23865;rhea:23866;rhea:23867;seed:rxn03910;upa:UCR05637;upa:UER…	-999999	0			0	0
R_HOPNTAL-851	1 MNXM1176@MNXC3 --> 1 MNXM23@MNXC3 + 1 MNXM75@MNXC3	RD7F35508_LR	Rv3469c;Rv3534c	MNXR2997	MNXC3	4.1.3.39	bigg:HOPNTAL;bigg:HOPNTAL3;biopath:RXN01058;brenda:BR48692;ec:4.1.3.39;ecocyc:MHPELY-RXN;iaf1260:HOPNTAL;ijn746:HOPNTAL;ijn746:HOPNTAL3;ijr904.45632:HOPNTAL;ijr904:HOPNTAL;imeo21:HOPNTAL;inj661:HOPNTAL;intenz:16640;kegg:R00750;metacyc:MHPELY-RXN;pubmed:9098055;rhea:22624;rhea:22625;rhea:22626;rhea:22627;seed:rxn00540;upa:UCR00750;upa:UER00797;upa:UER00907	0	999999			0	0
R_ASAD	1 MNXM1177@MNXC3 + 1 MNXM1@MNXC3 + 1 MNXM6@MNXC3 <==> 1 MNXM361@MNXC3 + 1 MNXM5@MNXC3 + 1 MNXM9@MNXC3	RFF5F1C5A_B		MNXR832	MNXC3	1.2.1.11	bigg:ASAD;bigg:ASADi;biopath:RXN00723;brenda:BR36772;brenda:BS370126;ec:1.2.1.11;ecocyc:ASPARTATE-SEMIALDEHYDE-DEHYDROGENASE-RXN;iabaylyiv4:ASPARTATE-SEMIALDEHYDE-DEHYDROGENASE-RXN;iaf1260:ASAD;iaf692:ASADi;iag612:rbs_75;iao358:rll_61;igt196:ASAD;iin800:HOM2;iit341:ASAD;ijn746:ASADi;ijr904.45632:ASAD;ijr904:ASAD;imeo21:ASAD;imm904:ASADi;imo1053-pao1:ASAD;imo1056:ASAD;ind750:ASADi;inj661:ASAD;inte…	-99999	99999			0	0
R_ASPK-69	1 MNXM1177@MNXC3 + 1 MNXM7@MNXC3 <==> 1 MNXM3@MNXC3 + 1 MNXM42@MNXC3	R1F73F81_B	Rv3709c	MNXR861	MNXC3	2.7.2.4	bigg:ASPK;bigg:ASPKi;biopath:RXN00382;brenda:BR47827;ec:2.7.2.4;ecocyc:ASPARTATEKIN-RXN;iabaylyiv4:ASPARTATEKIN-RXN;iaf1260:ASPK;iaf692:ASPKi;iag612:rbs_177;iag612:rbs_178;iag612:rbs_179;iao358:rll_418;igt196:ASPK;iin800:HOM3;iit341:ASPK;ijn746:ASPKi;ijr904.45632:ASPK;ijr904:ASPK;imeo21:ASPK;imm904:ASPKi;imo1053-pao1:ASPK;imo1056:ASPK;ind750:ASPKi;inj661:ASPK;intenz:2982;irs1563.45632:R00480_c;is…	-999999	999999			0	0
R_PMDPHT-140	1 MNXM1178@MNXC3 + 1 MNXM2@MNXC3 --> 1 MNXM791@MNXC3 + 1 MNXM9@MNXC3	R304892D8_LR		MNXR4352	MNXC3	3.1.3.-	bigg:PMDPHT;ec:3.1.3.-;ecocyc:RIBOPHOSPHAT-RXN;iabaylyiv4:RIBOPHOSPHAT-RXN;iaf1260:PMDPHT;iaf692:PMDPHT;igt196:PMDPHT;iin800:U78;iit341:PMDPHT;ijn746:PMDPHT;ijr904.45632:PMDPHT;ijr904:PMDPHT;imeo21:PMDPHT;imm904:PMDPHT;imo1053-pao1:PMDPHT;imo1056:PMDPHT;ind750:PMDPHT;inj661:PMDPHT;isb619:PMDPHT;iso783:PMDPHT;iyo844:PMDPHT;kegg:R07280;metacyc:RIBOPHOSPHAT-RXN;rhea:25197;rhea:25198;rhea:25199;rhea:…	0	999999			0	0
R_APRAUR-449	1 MNXM1178@MNXC3 + 1 MNXM5@MNXC3 <-- 1 MNXM1532@MNXC3 + 1 MNXM1@MNXC3 + 1 MNXM6@MNXC3	R788748E2_RL	Rv2671	MNXR745	MNXC3	1.1.1.193	bigg:APRAUR;brenda:BR29246;brenda:BS187483;ec:1.1.1.193;ecocyc:RIBOFLAVINSYNREDUC-RXN;iabaylyiv4:RIBOFLAVINSYNREDUC-RXN;iaf1260:APRAUR;iao358:rll_398;igt196:APRAUR;iin800:RIB7_2;iit341:APRAUR;ijn746:APRAUR;ijr904.45632:APRAUR;ijr904:APRAUR;imeo21:APRAUR;imo1053-pao1:APRAUR;imo1056:APRAUR;ind750:APRAUR;inj661:APRAUR;intenz:1191;isb619:APRAUR;iso783:APRAUR;iyo844:APRAUR;kegg:R03458;metacyc:RIBOFLAV…	-999999	0			0	0
R_AGMT-241	1 MNXM117@MNXC3 + 1 MNXM118@MNXC3 <-- 1 MNXM2@MNXC3 + 1 MNXM328@MNXC3	R4938DB0B_RL		MNXR558	MNXC3	3.5.3.11	bigg:AGMT;bigg:AGMTm;biopath:RXN00171;brenda:BR26108;ec:3.5.3.11;ecocyc:AGMATIN-RXN;iaf1260:AGMT;iaf692:AGMT;iag612:rbs_137;iit341:AGMT;ijn746:AGMT;ijr904.45632:AGMT;ijr904:AGMT;imeo21:AGMT;imo1053-pao1:AGMT;imo1056:AGMT;inj661:AGMT;intenz:4299;isb619:AGMT;iyo844:AGMT;kegg:R01157;metacyc:AGMATIN-RXN;reactome:REACT_14815.1;rhea:13929;rhea:13930;rhea:13931;rhea:13932;seed:rxn00858;upa:UCR01157;upa:…	-999999	0			0	0
R_UREA-844	1 MNXM117@MNXC3 + 2 MNXM1@MNXC3 + 1 MNXM2@MNXC3 --> 1 MNXM13@MNXC3 + 2 MNXM15@MNXC3	RD74F6AC5_LR	Rv1848+Rv1849+Rv1850	MNXR5297	MNXC3	3.5.1.5	bigg:UREA;biopath:RXN00445;brenda:BR22694;ec:3.5.1.5;iabaylyiv4:UREASE-RXN;iag612:rbs_582;iit341:UREA;ijn746:UREA;imeo21:UREA;imo1053-pao1:UREA2;imo1056:UREA2;inj661:UREA;intenz:4189;isb619:UREA;iyo844:UREA2;kegg:R00131;macie:M0087;metacyc:UREASE-RXN;rhea:20557;rhea:20558;rhea:20559;rhea:20560;rhea:25346;seed:rxn00101;upa:UCR00131;upa:UER00370	0	999999			0	0
R_SPMS-85	1 MNXM118@MNXC3 + 1 MNXM321@MNXC3 --> 1 MNXM124@MNXC3 + 1 MNXM150@MNXC3 + 1 MNXM1@MNXC3	R231CFDAF_LR	Rv2601	MNXR4892	MNXC3	2.5.1.16	aragem.45632:R01920_c;bigg:SPMS;biopath:RXN00464;brenda:BR47664;brenda:BS370498;ec:2.5.1.16;ecocyc:SPERMIDINESYN-RXN;iaf1260:SPMS;igt196:SPMS;iit341:SPMS;ijn746:SPMS;ijr904.45632:SPMS;ijr904:SPMS;imeo21:SPMS;imm904:SPMS;imo1053-pao1:SPMS;imo1056:SPMS;ind750:SPMS;inj661:SPMS;intenz:2721;isb619:SPMS;iso783:SPMS;iyo844:SPMS;kegg:R01920;metacyc:SPERMIDINESYN-RXN;pubmed:17196392;pubmed:17357156;pubmed…	0	999999			0	0
R_CMCBTFU-129	1 MNXM11903@MNXC3 --> 1 MNXM196@MNXC3 + 1 MNXM8372@MNXC3	R2E71003A_LR		MNXR28875	MNXC3		bigg:CMCBTFL;bigg:CMCBTFU;inj661:CMCBTFL;seed:rxn10797;seed:rxn10808	0	999999			0	0
R_CMCBTFL-246	1 MNXM11903@MNXC3 <-- 1 MNXM196@MNXC2 + 1 MNXM8372@MNXC3	R4B163B7C_RL		MNXR28875	MNXC2%MNXC3		bigg:CMCBTFL;bigg:CMCBTFU;inj661:CMCBTFL;seed:rxn10797;seed:rxn10808	-999999	0			0	0
R_ACCC-732	1 MNXM1190@MNXC3 + 1 MNXM13@MNXC3 --> 1 MNXM2219@MNXC3 + 1 MNXM2@MNXC3	RBA356593_LR	Rv3280	MNXR68247	MNXC3		bigg:ACCC;inj661:ACCC;seed:rxn10639	0	999999			0	0
R_ACChex-669	1 MNXM1190@MNXC3 + 1 MNXM2@MNXC3 <-- 1 MNXM12@MNXC3 + 1 MNXM1@MNXC3 + 1 MNXM46158@MNXC3	RAC1C95B3_RL	Rv3280	MNXR68248	MNXC3		bigg:ACChex;imeo21:ACChex;inj661:ACChex;seed:rxn10638	-999999	0			0	0
R_RBFK-435	1 MNXM119@MNXC3 + 1 MNXM1@MNXC3 + 1 MNXM7@MNXC3 <-- 1 MNXM270@MNXC3 + 1 MNXM3@MNXC3	R746E607B_RL	Rv2786c	MNXR69844	MNXC3	2.7.1.26	bigg:RBFK;bigg:RBFKm;brenda:BR47765;ec:2.7.1.26;ecocyc:RIBOFLAVINKIN-RXN;iabaylyiv4:RIBOFLAVINKIN-RXN;iaf1260:RBFK;iao358:rll_395;igt196:RBFK;iin800:FMN1_1;iin800:FMN1_2;iit341:RBFK;ijn746:RBFK;ijr904.45632:RBFK;ijr904:RBFK;imeo21:RBFK;imm904:RBFK;imm904:RBFKm;imo1053-pao1:RBFK;imo1056:RBFK;ind750:RBFK;ind750:RBFKm;inj661:RBFK;intenz:17366;ips189:RBFK;isb619:RBFK;iso783:RBFK;iyo844:RBFK;kegg:R005…	-999999	0			0	0
R_ACP1_FMN-260	1 MNXM119@MNXC3 + 1 MNXM2@MNXC3 --> 1 MNXM270@MNXC3 + 1 MNXM9@MNXC3	R4D81A0E8_LR	Rv3310	MNXR68280	MNXC3	3.1.3;3.1.3.2	bigg:ACP1(FMN);bigg:ACP1e;ec:3.1.3;ec:3.1.3.2;ecocyc:RXN0-5187;iaf692:ACP1(FMN);iin800:PHO11;iit341:ACP1_FMN;imeo21:ACP1_FMN_;imm904:ACP1e;ind750:ACP1e;inj661:ACP1(FMN);irs1563.45632:R00548_c;kegg:R00548;metacyc:RXN0-5187;pubmed:16990279;pubmed:2775236;reactome:REACT_104847;reactome:REACT_11171;reactome:REACT_11171.1;reactome:REACT_80951;reactome:REACT_82472;reactome:REACT_83480;reactome:REACT_84…	0	999999			0	0
R_HXPRT-299	1 MNXM11@MNXC3 + 1 MNXM125@MNXC3 <-- 1 MNXM213@MNXC3 + 1 MNXM91@MNXC3	R5714A26_RL	Rv3624c	MNXR69265	MNXC3	2.4.2.8	bigg:HXPRT;biopath:RXN01159;brenda:BR47537;ec:2.4.2.8;ecocyc:HYPOXANPRIBOSYLTRAN-RXN;iabaylyiv4:HYPOXANPRIBOSYLTRAN-RXN;iaf1260:HXPRT;iaf692:HXPRT;iag612:rbs_341;iao358:rll_200;iao358:rll_202;igt196:HXPRT;iin800:HPT1_1;iit341:HXPRT;ijn746:HXPRT;ijr904.45632:HXPRT;ijr904:HXPRT;imeo21:HXPRT;imm904:HXPRT;imo1053-pao1:HXPRT;imo1056:HXPRT;ind750:HXPRT;inj661:HXPRT;intenz:2665;ips189:HXPRTr;irs1563.456…	-999999	0			0	0
R_ATPPRT-8	1 MNXM11@MNXC3 + 1 MNXM1351@MNXC3 <-- 1 MNXM3@MNXC3 + 1 MNXM91@MNXC3	R11895B3D_RL	Rv2121c	MNXR68424	MNXC3	2.4.2.17	bigg:ATPPRT;bigg:ATPPRTr;biopath:RXN00983;brenda:BR47479;ec:2.4.2.17;ecocyc:ATPPHOSPHORIBOSYLTRANS-RXN;iabaylyiv4:ATPPHOSPHORIBOSYLTRANS-RXN;iaf1260:ATPPRT;iaf692:ATPPRT;iag612:rbs_167;iao358:rll_193;igt196:ATPPRT;iin800:HIS1;ijn746:ATPPRTr;ijr904.45632:ATPPRT;ijr904:ATPPRT;imeo21:ATPPRT;imm904:ATPPRT;imo1053-pao1:ATPPRT;imo1056:ATPPRT;ind750:ATPPRT;inj661:ATPPRT;intenz:2674;irs1563.45632:R01071_…	-999999	0			0	0
R_G1PTT-101	1 MNXM11@MNXC3 + 1 MNXM1376@MNXC3 <-- 1 MNXM1@MNXC3 + 1 MNXM394@MNXC3 + 1 MNXM89588@MNXC3	R25BDB5A6_RL	Rv0334	MNXR69063	MNXC3	2.7.7.24	bigg:G1PTT;biopath:RXN00424;brenda:BR47871;ec:2.7.7.24;ecocyc:DTDPGLUCOSEPP-RXN;intenz:3060;kegg:R02328;metacyc:DTDPGLUCOSEPP-RXN;rhea:15225;rhea:15226;rhea:15227;rhea:15228	-999999	0			0	0
R_NNDPR-328	1 MNXM11@MNXC3 + 1 MNXM13@MNXC3 + 1 MNXM194@MNXC3 <-- 2 MNXM1@MNXC3 + 1 MNXM555@MNXC3 + 1 MNXM91@MNXC3	R5C5A25C0_RL	Rv1596	MNXR69544	MNXC3	2.4.2.19	bigg:NNDPR;bigg:NNDPRm;brenda:BR47506;ec:2.4.2.19;ecocyc:QUINOPRIBOTRANS-RXN;iabaylyiv4:QUINOPRIBOTRANS-RXN;iaf1260:NNDPR;iaf692:NNDPR;iin800:QPT1_1;iin800:QPT1_2;iit341:NNDPR;ijn746:NNDPR;ijr904.45632:NNDPR;ijr904:NNDPR;imeo21:NNDPR;imm904:NNDPR;imm904:NNDPRm;imo1053-pao1:NNDPR;imo1056:NNDPR;ind750:NNDPR;ind750:NNDPRm;inj661:NNDPR;intenz:2676;iso783:NNDPR;iyo844:NNDPR;kegg:R03348;metacyc:QUINOPR…	-999999	0			0	0
R_DHNAOT-729	1 MNXM11@MNXC3 + 1 MNXM13@MNXC3 + 1 MNXM1@MNXC3 + 1 MNXM2178@MNXC3 <-- 1 MNXM552@MNXC3 + 1 MNXM811@MNXC3	RB9A13F9D_RL	Rv0534c	MNXR68700	MNXC3			-999999	0			0	0
R_DHNAOT2-297	1 MNXM11@MNXC3 + 1 MNXM13@MNXC3 + 1 MNXM1@MNXC3 + 1 MNXM6065@MNXC3 <-- 1 MNXM552@MNXC3 + 1 MNXM811@MNXC3	R56DCE03_RL	Rv0534c	MNXR55225	MNXC3			-999999	0			0	0
R_ASNS1-364	1 MNXM11@MNXC3 + 1 MNXM147@MNXC3 + 1 MNXM14@MNXC3 + 1 MNXM1@MNXC3 + 1 MNXM89557@MNXC3 <-- 1 MNXM2@MNXC3 + 1 MNXM37@MNXC3 + 1 MNXM3@MNXC3 + 1 MNXM42@MNXC3	R669F0256_RL	Rv2201	MNXR33036	MNXC3	6.3.5.4	bigg:ASNS1;brenda:BR151;ec:6.3.5.4;ecocyc:ASNSYNB-RXN;iaf1260:ASNS1;iaf692:ASNS1;iag612:rbs_174;iag612:rbs_175;iag612:rbs_176;iin800:ASN1;iin800:ASN2;ijn746:ASNS1;ijr904.45632:ASNS1;ijr904:ASNS1;imeo21:ASNS1;imm904:ASNS1;imo1053-pao1:ASNS1;imo1056:ASNS1;ind750:ASNS1;inj661:ASNS1;intenz:16785;isb619:ASNS1;iso783:ASNS1;iyo844:ASNS1;kegg:R00578;macie:M0302;metacyc:ASNSYNB-RXN;reactome:REACT_277.4;rh…	-999999	0			0	0
R_ANPRT-4	1 MNXM11@MNXC3 + 1 MNXM1489@MNXC3 <-- 1 MNXM188@MNXC3 + 1 MNXM91@MNXC3	R10DA26CA_RL	Rv2192c	MNXR68365	MNXC3	2.4.2.18	bigg:ANPRT;biopath:RXN00320;brenda:BR47560;ec:2.4.2.18;ecocyc:PRTRANS-RXN;iabaylyiv4:PRTRANS-RXN;iaf1260:ANPRT;iaf692:ANPRT;iag612:rbs_158;iao358:rll_429;igt196:ANPRT;iin800:TRP4;iit341:ANPRT;ijn746:ANPRT;ijr904.45632:ANPRT;ijr904:ANPRT;imeo21:ANPRT;imm904:ANPRT;imo1053-pao1:ANPRT;imo1056:ANPRT;ind750:ANPRT;inj661:ANPRT;intenz:2675;irs1563.45632:R01073_c;isb619:ANPRT;iso783:ANPRT;iyo844:ANPRT;keg…	-999999	0			0	0
R_PANTS-859	1 MNXM11@MNXC3 + 1 MNXM14@MNXC3 + 1 MNXM1@MNXC3 + 1 MNXM364@MNXC3 <-- 1 MNXM144@MNXC3 + 1 MNXM3@MNXC3 + 1 MNXM593@MNXC3	RD92CDAFA_RL	Rv3602c	MNXR4088	MNXC3	6.3.2.1	bigg:PANTS;biopath:RXN01474;brenda:BR101;ec:6.3.2.1;ecocyc:PANTOATE-BETA-ALANINE-LIG-RXN;iabaylyiv4:PANTOATE-BETA-ALANINE-LIG-RXN;iaf1260:PANTS;iaf692:PANTS;igt196:PANTS;iin800:YIL145C;iit341:PANTS;ijn746:PANTS;ijr904.45632:PANTS;ijr904:PANTS;imeo21:PANTS;imm904:PANTS;imo1053-pao1:PANTS;imo1056:PANTS;ind750:PANTS;inj661:PANTS;intenz:5102;isb619:PANTS;iso783:PANTS;iyo844:PANTS;kegg:R02473;metacyc:…	-999999	0			0	0
R_PPNCL3-648	1 MNXM11@MNXC3 + 1 MNXM14@MNXC3 + 1 MNXM1@MNXC3 + 1 MNXM483@MNXC3 <-- 1 MNXM3@MNXC3 + 1 MNXM415@MNXC3 + 1 MNXM55@MNXC3	RA6DB1E3B_RL	Rv1391	MNXR4401	MNXC3	6.3.2.5	bigg:PPNCL3;ec:6.3.2.5;imeo21:PPNCL3;inj661:PPNCL3;intenz:10972;kegg:R04230;pubmed:12906824;reactome:REACT_11112.1;rhea:25156;rhea:25157;rhea:25158;rhea:25159;seed:rxn12512	-999999	0			0	0
R_ARGSS-57	1 MNXM11@MNXC3 + 1 MNXM14@MNXC3 + 1 MNXM1@MNXC3 + 1 MNXM550@MNXC3 <-- 1 MNXM211@MNXC3 + 1 MNXM3@MNXC3 + 1 MNXM42@MNXC3	R1D585BDD_RL	Rv1658	MNXR783	MNXC3	6.3.4.5	bigg:ARGSS;bigg:ARGSSr;biopath:RXN01485;brenda:BR142;ec:6.3.4.5;ecocyc:ARGSUCCINSYN-RXN;iabaylyiv4:ARGSUCCINSYN-RXN;iaf1260:ARGSS;iaf692:ARGSS;iag612:rbs_180;iao358:rll_49;igt196:ARGSS;iin800:ARG1;iit341:ARGSS;ijn746:ARGSS;ijr904.45632:ARGSS;ijr904:ARGSS;imeo21:ARGSS;imm904:ARGSSr;imo1053-pao1:ARGSS;imo1056:ARGSS;ind750:ARGSSr;inj661:ARGSS;intenz:5134;isb619:ARGSSr;iso783:ARGSS;iyo844:ARGSSr;kegg…	-999999	0			0	0
R_FACOAL181-384	1 MNXM11@MNXC3 + 1 MNXM14@MNXC3 + 1 MNXM1@MNXC3 + 1 MNXM686@MNXC3 <==> 1 MNXM12@MNXC3 + 1 MNXM3@MNXC3 + 1 MNXM65309@MNXC3	R6A5D04EE_B	Rv1529;Rv1618;Rv3826		MNXC3	6.2.1.3		-999999	999999			0	0
R_PPDK-459	1 MNXM11@MNXC3 + 1 MNXM14@MNXC3 + 1 MNXM1@MNXC3 + 1 MNXM73@MNXC3 <-- 1 MNXM23@MNXC3 + 1 MNXM3@MNXC3 + 1 MNXM9@MNXC3	R7A483BB6_RL	Rv1127c	MNXR4389	MNXC3	2.7.9.1	bigg:PPDK;brenda:BR48096;ec:2.7.9.1;iaf692:PPDK;imeo21:PPDK;inj661:PPDK;intenz:3121;kegg:R00206;macie:M0207;metacyc:PYRUVATEORTHOPHOSPHATE-DIKINASE-RXN;rhea:10756;rhea:10757;rhea:10758;rhea:10759;seed:rxn00151	-999999	0			0	0
R_NADS2-206	1 MNXM11@MNXC3 + 1 MNXM14@MNXC3 + 1 MNXM1@MNXC3 + 1 MNXM89557@MNXC3 + 1 MNXM8@MNXC3 <-- 1 MNXM2@MNXC3 + 1 MNXM309@MNXC3 + 1 MNXM37@MNXC3 + 1 MNXM3@MNXC3	R40F0124E_RL	Rv2438c	MNXR33034	MNXC3	6.3.5.1	bigg:NADS2;biopath:RXN00979;brenda:BR147;ec:6.3.5.1;ecocyc:NAD-SYNTH-GLN-RXN;iabaylyiv4:NAD-SYNTH-GLN-RXN;iaf692:NADS2;iao358:rll_270;ijn746:NADS2;imeo21:NADS2;imo1053-pao1:NADS2i;imo1056:NADS2i;inj661:NADS2;intenz:5147;kegg:R00257;metacyc:NAD-SYNTH-GLN-RXN;reactome:REACT_11135.1;rhea:24384;rhea:24385;rhea:24386;rhea:24387;seed:rxn00190;upa:UCR00257;upa:UER00334	-999999	0			0	0
R_CIGAMS-3	1 MNXM11@MNXC3 + 1 MNXM14@MNXC3 + 1 MNXM1@MNXC3 + 1 MNXM92226@MNXC3 <-- 1 MNXM3@MNXC3 + 1 MNXM55@MNXC3 + 1 MNXM90771@MNXC3	R108F50E_RL	Rv2130c	MNXR68526	MNXC3		bigg:CIGAMS;imeo21:CIGAMS;inj661:CIGAMS;seed:rxn10813	-999999	0			0	0
R_ACS-155	1 MNXM11@MNXC3 + 1 MNXM14@MNXC3 + 1 MNXM21@MNXC3 <-- 1 MNXM12@MNXC3 + 1 MNXM26@MNXC3 + 1 MNXM3@MNXC3	R3662C7FC_RL	Rv3667	MNXR453	MNXC3	6.2.1.1	bigg:ACS;bigg:ACSm;bigg:ACSp;bigg:ACSr;brenda:BR60;ec:6.2.1.1;ecocyc:ACETATE--COA-LIGASE-RXN;iabaylyiv4:ACETATE--COA-LIGASE-RXN;iaf1260:ACS;iag612:rbs_105;iin800:ACS1;iin800:ACS2;iit341:ACS;ijn746:ACSr;ijr904.45632:ACS;ijr904:ACS;imeo21:ACS;imm904:ACS;imm904:ACSm;imm904:ACSp;imo1053-pao1:ACS;imo1056:ACS;ind750:ACS;ind750:ACSm;ind750:ACSp;inj661:ACS;intenz:5059;isb619:ACS;iso783:ACS;iyo844:ACS;keg…	-999999	0			0	0
R_FACOAL140-433	1 MNXM11@MNXC3 + 1 MNXM14@MNXC3 + 1 MNXM224@MNXC3 <==> 1 MNXM12@MNXC3 + 1 MNXM314@MNXC3 + 1 MNXM3@MNXC3	R73E23768_B	Rv1529;Rv3826	MNXR1998	MNXC3	6.2.1.3	bigg:FACOAL140;bigg:FACOAL140i;bigg:FACOAL140p;ec:6.2.1.3;iabaylyiv4:0-COATRANSFERASE-RXN;iabaylyiv4:C14;iin800:FAA1_2;imeo21:FACOAL140;imm904:FACOAL140;imm904:FACOAL140p;ind750:FACOAL140;ind750:FACOAL140p;inj661:FACOAL140;iyo844:FACOAL140;pubmed:8206942;rhea:33619;rhea:33620;rhea:33621;rhea:33622;seed:rxn05736;seed:rxn08450	-999999	999999			0	0
R_FACOAL180-345	1 MNXM11@MNXC3 + 1 MNXM14@MNXC3 + 1 MNXM272@MNXC3 <==> 1 MNXM12@MNXC3 + 1 MNXM236@MNXC3 + 1 MNXM3@MNXC3	R6037EAE3_B	Rv1529;Rv3826	MNXR2008	MNXC3	6.2.1.3	bigg:FACOAL180;bigg:FACOAL180i;ec:6.2.1.3;iin800:FAA3_2;iin800:FAA4_2;iin800:FAT1_2;pubmed:8206942;rhea:33615;rhea:33616;rhea:33617;rhea:33618;seed:rxn12923	-999999	999999			0	0
R_2AGPEAT180-909	1 MNXM11@MNXC3 + 1 MNXM14@MNXC3 + 1 MNXM31536@MNXC3 <-- 1 MNXM236@MNXC3 + 1 MNXM34811@MNXC3 + 1 MNXM3@MNXC3	RE6A77016_RL		MNXR68137	MNXC3	2.3.1.40	bigg:2AGPEAT180;ec:2.3.1.40;iaf1260:2AGPEAT180;imeo21:2AGPEAT180;inj661:2AGPEAT180;obsolete:rxn10345;seed:rxn07951	-999999	0			0	0
R_FACOAL200-815	1 MNXM11@MNXC3 + 1 MNXM14@MNXC3 + 1 MNXM3215@MNXC3 <==> 1 MNXM12@MNXC3 + 1 MNXM2976@MNXC3 + 1 MNXM3@MNXC3	RCFB2314F_B	Rv1529;Rv3826	MNXR2021	MNXC3	6.2.1.3	bigg:FACOAL200;ec:6.2.1.3;imeo21:FACOAL200;inj661:FACOAL200;seed:rxn10706	-999999	999999			0	0
R_FACOAL80-784	1 MNXM11@MNXC3 + 1 MNXM14@MNXC3 + 1 MNXM342@MNXC3 <==> 1 MNXM12@MNXC3 + 1 MNXM3@MNXC3 + 1 MNXM750@MNXC3	RC78CCEAB_B	Rv1185c;Rv1529;Rv2590;Rv3826	MNXR2041	MNXC3	6.2.1.2;6.2.1.3	bigg:FACOAL80;bigg:FACOAL80i;bigg:FACOAL80p;ec:6.2.1.2;ec:6.2.1.3;iabaylyiv4:R223-RXN;imeo21:FACOAL80;imm904:FACOAL80p;ind750:FACOAL80p;inj661:FACOAL80;metacyc:R223-RXN;seed:rxn08457;seed:rxn09444	-999999	999999			0	0
R_AACPS10-284	1 MNXM11@MNXC3 + 1 MNXM14@MNXC3 + 1 MNXM3431@MNXC3 <-- 1 MNXM3@MNXC3 + 1 MNXM6627@MNXC3 + 1 MNXM925@MNXC3	R53F9F4C8_RL	Rv3815c		MNXC3	6.2.1.20		-999999	0			0	0
R_FACOAL161-602	1 MNXM11@MNXC3 + 1 MNXM14@MNXC3 + 1 MNXM56353@MNXC3 <==> 1 MNXM12@MNXC3 + 4 MNXM1@MNXC3 + 1 MNXM3@MNXC3 + 1 MNXM950@MNXC3	R9B779842_B	Rv1529;Rv3826		MNXC3	6.2.1.3		-999999	999999			0	0
R_FORMCOAL-252	1 MNXM11@MNXC3 + 1 MNXM14@MNXC3 + 1 MNXM563@MNXC3 <==> 1 MNXM12@MNXC3 + 1 MNXM39@MNXC3 + 1 MNXM3@MNXC3	R4BDC19B9_B		MNXR50903	MNXC3		bigg:FORMCOAL;imeo21:FORMCOAL;inj661:FORMCOAL;seed:rxn10804	-999999	999999			0	0
R_OXACOAL-821	1 MNXM11@MNXC3 + 1 MNXM14@MNXC3 + 1 MNXM618@MNXC3 <==> 1 MNXM12@MNXC3 + 1 MNXM291@MNXC3 + 1 MNXM3@MNXC3	RD165D15E_B		MNXR3997	MNXC3	6.2.1.8	bigg:OXACOAL;brenda:BR91;ec:6.2.1.8;imeo21:OXACOAL;inj661:OXACOAL;intenz:5066;kegg:R01558;metacyc:OXALATE--COA-LIGASE-RXN;rhea:18293;rhea:18294;rhea:18295;rhea:18296;seed:rxn01135	-999999	999999			0	0
R_AACPS11-405	1 MNXM11@MNXC3 + 1 MNXM14@MNXC3 + 1 MNXM6883@MNXC3 <-- 1 MNXM164@MNXC3 + 1 MNXM3@MNXC3 + 1 MNXM925@MNXC3	R6E08FB73_RL			MNXC3			-999999	0			0	0
R_ACS2-540	1 MNXM11@MNXC3 + 1 MNXM14@MNXC3 + 1 MNXM86@MNXC3 <-- 1 MNXM12@MNXC3 + 1 MNXM356@MNXC3 + 1 MNXM3@MNXC3	R8CD08AB3_RL	Rv3667	MNXR360	MNXC3	6.2.1.1;6.2.1.17	bigg:ACCOALm;bigg:ACS2;brenda:BR68;ec:6.2.1.1;ec:6.2.1.17;ecocyc:PROPIONATE--COA-LIGASE-RXN;iabaylyiv4:PROPIONATE--COA-LIGASE-RXN;iaf692:ACS2;ijn746:ACS2;imeo21:ACS2;inj661:ACS2;intenz:5075;iyo844:ACS2;kegg:R00925;metacyc:PROPIONATE--COA-LIGASE-RXN;rhea:20373;rhea:20374;rhea:20375;rhea:20376;seed:rxn00674	-999999	0			0	0
R_SUCBZL-597	1 MNXM11@MNXC3 + 1 MNXM14@MNXC3 + 1 MNXM8955@MNXC3 <-- 1 MNXM1212@MNXC3 + 1 MNXM12@MNXC3 + 1 MNXM3@MNXC3	R9AAF9F86_RL	Rv0542c	MNXR10766	MNXC3	6.2.1.26	bigg:SUCBZL;brenda:BS363640;ec:6.2.1.26	-999999	0			0	0
R_ALATRS-157	1 MNXM11@MNXC3 + 1 MNXM14@MNXC3 + 1 MNXM89815@MNXC3 <-- 1 MNXM32@MNXC3 + 1 MNXM3@MNXC3 + 1 MNXM89576@MNXC3	R36D6E09_RL	Rv2992c		MNXC3	6.1.1.7		-999999	0			0	0
R_FACOALPHDCA-337	1 MNXM11@MNXC3 + 1 MNXM14@MNXC3 + 1 MNXM92553@MNXC3 <==> 1 MNXM12@MNXC3 + 1 MNXM1@MNXC3 + 1 MNXM3@MNXC3 + 1 MNXM7638@MNXC3	R5EC30E84_B			MNXC3			-999999	999999			0	0
R_FACOALPREPH-599	1 MNXM11@MNXC3 + 1 MNXM14@MNXC3 + 1 MNXM92591@MNXC3 <==> 1 MNXM12@MNXC3 + 1 MNXM1@MNXC3 + 1 MNXM3@MNXC3 + 1 MNXM5898@MNXC3	R9B295DAC_B	Rv2930		MNXC3			-999999	999999			0	0
R_ADPT-799	1 MNXM11@MNXC3 + 1 MNXM14@MNXC3 <-- 1 MNXM168@MNXC3 + 1 MNXM91@MNXC3	RCB51EE07_RL	Rv2584c	MNXR68290	MNXC3	2.4.2.7;2.4.2.8	bigg:ADPT;biopath:RXN01461;brenda:BR47515;ec:2.4.2.7;ec:2.4.2.8;ecocyc:ADENPRIBOSYLTRAN-RXN;iabaylyiv4:ADENPRIBOSYLTRAN-RXN;iaf1260:ADPT;iaf692:ADPT;iag612:rbs_123;iao358:rll_19;iin800:APT1;iin800:APT2;iit341:ADPT;ijn746:ADPT;ijr904.45632:ADPT;ijr904:ADPT;imeo21:ADPT;imm904:ADPT;imo1053-pao1:ADPT;imo1056:ADPT;ind750:ADPT;inj661:ADPT;intenz:2664;ips189:ADPT;irs1563.45632:R00190_c;isb619:ADPT;iso78…	-999999	0			0	0
R_PRATPP-210	1 MNXM11@MNXC3 + 1 MNXM1515@MNXC3 + 1 MNXM1@MNXC3 <-- 1 MNXM1351@MNXC3 + 1 MNXM2@MNXC3	R41B15CAA_RL	Rv2122c	MNXR4426	MNXC3	3.6.1.31	bigg:PRATPP;biopath:RXN01458;brenda:BR22771;brenda:BS141336;ec:3.6.1.31;ecocyc:HISTPRATPHYD-RXN;iabaylyiv4:HISTPRATPHYD-RXN;iaf1260:PRATPP;iaf692:PRATPP;iag612:rbs_515;iao358:rll_195;igt196:PRATPP;iin800:HIS4_1;ijn746:PRATPP;ijr904.45632:PRATPP;ijr904:PRATPP;imeo21:PRATPP;imm904:PRATPP;imo1053-pao1:PRATPP;imo1056:PRATPP;ind750:PRATPP;inj661:PRATPP;intenz:4382;isb619:PRATPP;iso783:PRATPP;iyo844:PR…	-999999	0			0	0
R_MEPCT-492	1 MNXM11@MNXC3 + 1 MNXM1642@MNXC3 <-- 1 MNXM1626@MNXC3 + 1 MNXM1@MNXC3 + 1 MNXM63@MNXC3	R83588FD6_RL	Rv3582c	MNXR69431	MNXC3	2.7.7.60	bigg:MEPCT;brenda:BR36947;ec:2.7.7.60;ecocyc:2.7.7.60-RXN;iabaylyiv4:RXN0-277;iaf1260:MEPCT;igt196:MEPCT;iit341:MEPCT;ijn746:MEPCT;ijr904.45632:MEPCT;ijr904:MEPCT;imeo21:MEPCT;imo1053-pao1:MEPCT;imo1056:MEPCT;inj661:MEPCT;intenz:3096;isb619:MEPCT;iso783:MEPCT;iyo844:MEPCT;kegg:R05633;metacyc:2.7.7.60-RXN;rhea:13429;rhea:13430;rhea:13431;rhea:13432;seed:rxn03907;upa:UCR05633;upa:UER00093	-999999	0			0	0
R_DNTPPA-875	1 MNXM11@MNXC3 + 1 MNXM1645@MNXC3 + 1 MNXM1@MNXC3 <-- 1 MNXM2@MNXC3 + 1 MNXM397@MNXC3	RDD258AA6_RL		MNXR1717	MNXC3	3.6.1;3.6.1.-;3.6.1.n4	bigg:DNTPPA;ec:3.6.1;ec:3.6.1.-;ec:3.6.1.n4;ecocyc:H2NEOPTERINP3PYROPHOSPHOHYDRO-RXN;iabaylyiv4:H2NEOPTERINP3PYROPHOSPHOHYDRO-RXN;iaf1260:DNTPPA;iin800:U87;iit341:DNTPPA;ijn746:DNTPPA;ijr904.45632:DNTPPA;ijr904:DNTPPA;imeo21:DNTPPA;imm904:DNTPPA;ind750:DNTPPA;inj661:DNTPPA;intenz:17964;isb619:DNTPPA;iso783:DNTPPA;kegg:R04638;metacyc:H2NEOPTERINP3PYROPHOSPHOHYDRO-RXN;obsolete:rxn08361;pubmed:15611…	-999999	0			0	0
R_METAT-106	1 MNXM11@MNXC3 + 1 MNXM16@MNXC3 + 1 MNXM9@MNXC3 <-- 1 MNXM2@MNXC3 + 1 MNXM3@MNXC3 + 1 MNXM61@MNXC3	R276A6E5E_RL	Rv1392	MNXR3487	MNXC3	2.5.1.6	bigg:METAT;biopath:RXN00344;brenda:BR47590;ec:2.5.1.6;ecocyc:S-ADENMETSYN-RXN;iabaylyiv4:S-ADENMETSYN-RXN;iaf1260:METAT;iaf692:METAT;iag612:rbs_185;iao358:rll_251;igt196:METAT;iin800:SAM1;iin800:SAM2;iit341:METAT;ijn746:METAT;ijr904.45632:METAT;ijr904:METAT;imeo21:METAT;imm904:METAT;imo1053-pao1:METAT;imo1056:METAT;ind750:METAT;inj661:METAT;intenz:2711;ips189:METAT;isb619:METAT;iso783:METAT;iyo84…	-999999	0			0	0
R_NAPRTr-878	1 MNXM11@MNXC3 + 1 MNXM194@MNXC3 <==> 1 MNXM1@MNXC3 + 1 MNXM274@MNXC3 + 1 MNXM91@MNXC3	RDDF10EBA_B	Rv0573c	MNXR69522	MNXC3	2.4.2.11	bigg:NAPRT;bigg:NAPRTm;bigg:NAPRTr;biopath:RXN00700;brenda:BR47484;ec:2.4.2.11;ecocyc:NICOTINATEPRIBOSYLTRANS-RXN;iaf692:NAPRTr;iao358:rll_615;iin800:NPT1_1;iin800:NPT1_2;imeo21:NAPRTr;imm904:NAPRT;imm904:NAPRTm;ind750:NAPRT;ind750:NAPRTm;inj661:NAPRTr;intenz:2668;isb619:NAPRTr;iso783:NCTPPRT;iyo844:NCTPPRT;kegg:R01724;metacyc:NICOTINATEPRIBOSYLTRANS-RXN;obsolete:rxn13039;pubmed:13563527;pubmed:1…	-999999	999999			0	0
R_DUTPDP-502	1 MNXM11@MNXC3 + 1 MNXM1@MNXC3 + 1 MNXM234@MNXC3 <-- 1 MNXM2@MNXC3 + 1 MNXM452@MNXC3	R8569833_RL	Rv2697c	MNXR1816	MNXC3	3.6.1.19;3.6.1.23	bigg:DUTPDP;bigg:DUTPDPm;bigg:DUTPDPn;biopath:RXN00353;brenda:BR22764;ec:3.6.1.19;ec:3.6.1.23;ecocyc:DUTP-PYROP-RXN;iabaylyiv4:DUTP-PYROP-RXN;iaf1260:DUTPDP;iag612:rbs_291;iag612:rbs_292;iao358:rll_131;igt196:DUTPDP;iin800:DUT1;iit341:DUTPDP;ijn746:DUTPDP;ijr904.45632:DUTPDP;ijr904:DUTPDP;imeo21:DUTPDP;imm904:DUTPDP;imo1053-pao1:DUTPDP;imo1056:DUTPDP;ind750:DUTPDP;inj661:DUTPDP;intenz:4374;iso783…	-999999	0			0	0
R_NTPP7-399	1 MNXM11@MNXC3 + 1 MNXM1@MNXC3 + 1 MNXM257@MNXC3 <-- 1 MNXM2@MNXC3 + 1 MNXM394@MNXC3	R6D8C5FCE_RL		MNXR3902	MNXC3	3.6.1.19	bigg:NTPP7;ec:3.6.1.19;ecocyc:RXN0-5107;metacyc:RXN0-5107;rhea:28534;rhea:28535;rhea:28536;rhea:28537	-999999	0			0	0
R_NTPP3-456	1 MNXM11@MNXC3 + 1 MNXM1@MNXC3 + 1 MNXM266@MNXC3 <-- 1 MNXM2@MNXC3 + 1 MNXM360@MNXC3	R7988D72C_RL		MNXR3898	MNXC3	3.6.1.12;3.6.1.19	bigg:NTPP3;biopath:RXN00999;brenda:BR22752;ec:3.6.1.12;ec:3.6.1.19;ecocyc:DCTP-PYROPHOSPHATASE-RXN;iabaylyiv4:DCTP-PYROPHOSPHATASE-RXN;iaf1260:NTPP3;ijr904.45632:NTPP3;ijr904:NTPP3;imeo21:NTPP3;inj661:NTPP3;intenz:4363;iso783:NTPP3;kegg:R01668;metacyc:DCTP-PYROPHOSPHATASE-RXN;rhea:22636;rhea:22637;rhea:22638;rhea:22639;seed:rxn01222	-999999	0			0	0
R_PPNCL2-796	1 MNXM11@MNXC3 + 1 MNXM1@MNXC3 + 1 MNXM31@MNXC3 + 1 MNXM483@MNXC3 <-- 1 MNXM415@MNXC3 + 1 MNXM55@MNXC3 + 1 MNXM63@MNXC3	RCA57ACC4_RL	Rv1391	MNXR4400	MNXC3	6.3.2.5	bigg:PPNCL2;brenda:BR48388;ec:6.3.2.5;ecocyc:P-PANTOCYSLIG-RXN;iabaylyiv4:P-PANTOCYSLIG-RXN;iaf1260:PPNCL2;iaf692:PPNCL2;iin800:U92;iit341:PPNCL2;ijr904.45632:PPNCL2;ijr904:PPNCL2;imeo21:PPNCL2;imm904:PPNCL2;imo1053-pao1:PPNCL2;imo1056:PPNCL2;ind750:PPNCL2;inj661:PPNCL2;intenz:10972;isb619:PPNCL2;kegg:R04231;metacyc:P-PANTOCYSLIG-RXN;obsolete:rxn13151;pubmed:15530362;rhea:19397;rhea:19398;rhea:19…	-999999	0			0	0
R_NTPP4-674	1 MNXM11@MNXC3 + 1 MNXM1@MNXC3 + 1 MNXM31@MNXC3 <-- 1 MNXM2@MNXC3 + 1 MNXM63@MNXC3	RAD061D7F_RL		MNXR3899	MNXC3	3.6.1.19;3.6.1.8	bigg:NTPP4;brenda:BS141405;ec:3.6.1.19;ec:3.6.1.8;ecocyc:RXN0-383;iabaylyiv4:RXN0-383;iaf1260:NTPP4;ijr904.45632:NTPP4;ijr904:NTPP4;imeo21:NTPP4;inj661:NTPP4;iso783:NTPP4;kegg:R00515;metacyc:RXN0-383;rhea:27762;rhea:27763;rhea:27764;rhea:27765;seed:rxn00367	-999999	0			0	0
R_NTPP5-549	1 MNXM11@MNXC3 + 1 MNXM1@MNXC3 + 1 MNXM432@MNXC3 <-- 1 MNXM286@MNXC3 + 1 MNXM2@MNXC3	R8ED365FB_RL		MNXR3900	MNXC3	3.6.1.19	bigg:NTPP5;ec:3.6.1.19;ecocyc:RXN0-384;iabaylyiv4:RXN0-384;iaf1260:NTPP5;ijr904.45632:NTPP5;ijr904:NTPP5;imeo21:NTPP5;inj661:NTPP5;iso783:NTPP5;metacyc:RXN0-384;rhea:28334;rhea:28335;rhea:28336;rhea:28337;seed:rxn09013	-999999	0			0	0
R_NTPP8-771	1 MNXM11@MNXC3 + 1 MNXM1@MNXC3 + 1 MNXM80@MNXC3 <-- 1 MNXM121@MNXC3 + 1 MNXM2@MNXC3	RC498C5FB_RL		MNXR3903	MNXC3	3.1.3.31;3.1.4.1;3.6.1.19;3.6.1.23;3.6.1.8;3.6.1.9	bigg:NTPP8;brenda:BS139757;ec:3.1.3.31;ec:3.1.4.1;ec:3.6.1.19;ec:3.6.1.23;ec:3.6.1.8;ec:3.6.1.9;iabaylyiv4:UTP-PYROPHOSPHATASE-RXN;iaf1260:NTPP8;ijr904.45632:NTPP8;ijr904:NTPP8;imeo21:NTPP8;inj661:NTPP8;iso783:NTPP8;kegg:R00662;metacyc:RXN-14139;pubmed:12218018;rhea:29395;rhea:29396;rhea:29397;rhea:29398;seed:rxn00463	-999999	0			0	0
R_DCPT2-538	1 MNXM11@MNXC3 + 1 MNXM1@MNXC3 + 1 MNXM92248@MNXC3 <-- 1 MNXM90505@MNXC3 + 1 MNXM92033@MNXC3	R8BE304CE_RL			MNXC3			-999999	0			0	0
R_DHPS2-641	1 MNXM11@MNXC3 + 1 MNXM1@MNXC3 + 1 MNXM965@MNXC3 <-- 1 MNXM421@MNXC3 + 1 MNXM91459@MNXC3	RA4B9B13E_RL	Rv1207;Rv3608c		MNXC3	2.5.1.15		-999999	0			0	0
R_BACCL-576	1 MNXM11@MNXC3 + 1 MNXM2351@MNXC3 <-- 1 MNXM1@MNXC3 + 1 MNXM304@MNXC3 + 1 MNXM3@MNXC3	R96FE455A_RL	Rv3279c	MNXR934	MNXC3	6.2.1.11;6.3.4.10;6.3.4.11;6.3.4.15;6.3.4.9	bigg:BACCL;bigg:BACCLm;brenda:BS398826;ec:6.2.1.11;ec:6.3.4.10;ec:6.3.4.11;ec:6.3.4.15;ec:6.3.4.9;iaf692:BACCL;iit341:BACCL;imeo21:BACCL;imm904:BACCL;imo1053-pao1:BTNL1;imo1056:BTNL1;inj661:BACCL;isb619:BACCL;kegg:R01074;rhea:31115;rhea:31116;rhea:31117;rhea:31118;seed:rxn00792	-999999	0			0	0
R_ADNCYC-371	1 MNXM11@MNXC3 + 1 MNXM243@MNXC3 <-- 1 MNXM3@MNXC3	R67B253B0_RL	Rv1264;Rv1318c+Rv1319c+Rv1320c;Rv1625c;Rv1647;Rv2435c	MNXR485	MNXC3	4.6.1.1	bigg:ADNCYC;biopath:RXN00614;biopath:RXN00966;brenda:BR3450;ec:4.6.1.1;ecocyc:ADENYLATECYC-RXN;iaf1260:ADNCYC;iaf692:ADNCYC;iin800:CYR1;ijn746:ADNCYC;ijr904.45632:ADNCYC;ijr904:ADNCYC;imeo21:ADNCYC;imm904:ADNCYC;imo1053-pao1:ADNCYC;imo1056:ADNCYC;ind750:ADNCYC;inj661:ADNCYC;intenz:4868;iso783:ADNCYC;kegg:R00089;macie:M0058;metacyc:ADENYLATECYC-RXN;reactome:REACT_1292.5;reactome:REACT_15399.1;reac…	-999999	0			0	0
R_SADT2-840	1 MNXM11@MNXC3 + 1 MNXM287@MNXC3 + 1 MNXM30@MNXC3 + 1 MNXM9@MNXC3 <-- 1 MNXM2@MNXC3 + 1 MNXM3@MNXC3 + 1 MNXM51@MNXC3 + 1 MNXM58@MNXC3	RD6A3507_RL	Rv1285+Rv1286	MNXR69878	MNXC3	2.7.7.4	bigg:SADT2;ec:2.7.7.4;iaf1260:SADT2;igt196:SADT2;iit341:SADT2;ijr904.45632:SADT2;ijr904:SADT2;imeo21:SADT2;imo1053-pao1:SADT2;imo1056:SADT2;inj661:SADT2;isb619:SADT2;iso783:SADT2;seed:rxn09240	-999999	0			0	0
R_SADT-717	1 MNXM11@MNXC3 + 1 MNXM287@MNXC3 <-- 1 MNXM1@MNXC3 + 1 MNXM3@MNXC3 + 1 MNXM58@MNXC3	RB74BCE1A_RL	Rv1285+Rv1286	MNXR4764	MNXC3	2.7.7.4	bigg:SADT;biopath:RXN01162;brenda:BR47884;ec:2.7.7.4;ecocyc:SULFATE-ADENYLYLTRANS-RXN;iabaylyiv4:SULFATE-ADENYLYLTRANS-RXN;iag612:rbs_558;iag612:rbs_559;iin800:MET3;ijn746:SADT;imeo21:SADT;imm904:SADT;ind750:SADT;inj661:SADT;intenz:3040;irs1563.45632:R00529_c;iyo844:SADT1r;kegg:R00529;macie:M0287;metacyc:SULFATE-ADENYLYLTRANS-RXN;reactome:REACT_6767.2;rhea:18133;rhea:18134;rhea:18135;rhea:18136;s…	-999999	0			0	0
R_XPPT-353	1 MNXM11@MNXC3 + 1 MNXM298@MNXC3 <-- 1 MNXM174@MNXC3 + 1 MNXM91@MNXC3	R62A6333_RL		MNXR70076	MNXC3	2.4.2.22;2.4.2.8	bigg:XPPT;biopath:RXN01523;brenda:BR47505;ec:2.4.2.22;ec:2.4.2.8;ecocyc:XANPRIBOSYLTRAN-RXN;iabaylyiv4:XANPRIBOSYLTRAN-RXN;iaf1260:XPPT;iaf692:XPPT;iag612:rbs_590;iao358:rll_451;iin800:XPT1;iit341:XPPT;ijr904.45632:XPPT;ijr904:XPPT;imeo21:XPPT;imm904:XPPT;ind750:XPPT;inj661:XPPT;intenz:2679;isb619:XPPT;iyo844:XPPT;kegg:R02142;metacyc:XANPRIBOSYLTRAN-RXN;pubmed:10545171;rhea:10800;rhea:10801;rhea:…	-999999	0			0	0
R_PPA-929	1 MNXM11@MNXC3 + 1 MNXM2@MNXC3 --> 1 MNXM1@MNXC3 + 2 MNXM9@MNXC3	RE97914BB_LR	Rv3628	MNXR4373	MNXC3	3.6.1.1	bigg:PPA;bigg:PPA_1;bigg:PPAer;bigg:PPAm;bigg:PPAn;biopath:RXN00452;brenda:BR22749;ec:3.6.1.1;ecocyc:INORGPYROPHOSPHAT-RXN;iabaylyiv4:INORGPYROPHOSPHAT-RXN;iaf1260:PPA;iaf692:PPA;iaf692:PPA_1;iag612:rbs_266;iag612:rbs_267;igt196:PPA;iin800:IPP1;iit341:PPA;ijn746:PPA;ijr904.45632:PPA;ijr904:PPA;imeo21:PPA;imm904:PPA;imm904:PPAm;imo1053-pao1:PPA;imo1056:PPA;ind750:PPA;ind750:PPAm;inj661:PPA;intenz:…	0	999999			0	0
R_NNAT-436	1 MNXM11@MNXC3 + 1 MNXM309@MNXC3 <-- 1 MNXM194@MNXC3 + 1 MNXM1@MNXC3 + 1 MNXM3@MNXC3	R74C0BF99_RL	Rv2421c	MNXR3836	MNXC3	2.7.7.1;2.7.7.18	bigg:NNAT;bigg:NNATm;bigg:NNATn;bigg:NNATr;biopath:RXN00839;brenda:BR47865;brenda:BS386612;brenda:BS386613;ec:2.7.7.1;ec:2.7.7.18;ecocyc:NICONUCADENYLYLTRAN-RXN;iabaylyiv4:NICONUCADENYLYLTRAN-RXN;iaf1260:NNATr;iaf692:NNAT;iao358:rll_478;igt196:NNATr;iin800:YLR328W_1;iin800:YLR328W_2;iit341:NNAT;ijn746:NNATr;ijr904.45632:NNAT;ijr904:NNAT;imeo21:NNAT;imm904:NNAT;imm904:NNATm;imo1053-pao1:NNAT;imo10…	-999999	0			0	0
R_DASYN160-780	1 MNXM11@MNXC3 + 1 MNXM3232@MNXC3 <-- 1 MNXM63@MNXC3 + 1 MNXM90433@MNXC3	RC6683231_RL	Rv2881c	MNXR68650	MNXC3	2.7.7.41	bigg:DASYN160;ec:2.7.7.41;iaf1260:DASYN160;ijn746:DASYN160;imeo21:DASYN160;inj661:DASYN160;seed:rxn08309	-999999	0			0	0
R_DASYN160190-545	1 MNXM11@MNXC3 + 1 MNXM3560@MNXC3 <-- 1 MNXM5402@MNXC3 + 1 MNXM63@MNXC3	R8E4C82D1_RL	Rv2881c	MNXR68651	MNXC3	2.7.7.41	bigg:DASYN160190;ec:2.7.7.41;inj661:DASYN160190;seed:rxn10679	-999999	0			0	0
R_PPK2-746	1 MNXM11@MNXC3 + 1 MNXM3@MNXC3 --> 1 MNXM332@MNXC3 + 1 MNXM7@MNXC3	RBDFEE963_LR	Rv2984	MNXR69772	MNXC3	2.7.4.1	bigg:PPK2;bigg:PPK2r;ec:2.7.4.1;iaf1260:PPK2r;iaf692:PPK2;ijn746:PPK2r;imeo21:PPK2;inj661:PPK2;obsolete:rxn09175;rhea:29423;rhea:29424;rhea:29425;rhea:29426;seed:rxn00104	0	999999			0	0
R_DASYN190190-612	1 MNXM11@MNXC3 + 1 MNXM4506@MNXC3 <-- 1 MNXM1@MNXC3 + 1 MNXM5402@MNXC3 + 1 MNXM63@MNXC3	R9E945EB9_RL	Rv2881c	MNXR68655	MNXC3	2.7.7.41	bigg:DASYN190190;ec:2.7.7.41;inj661:DASYN190190;seed:rxn10675	-999999	0			0	0
R_UAGDP-24	1 MNXM11@MNXC3 + 1 MNXM47@MNXC3 <-- 1 MNXM121@MNXC3 + 1 MNXM1@MNXC3 + 1 MNXM340@MNXC3	R16394420_RL	Rv1018c	MNXR70013	MNXC3	2.7.7.23	bigg:UAGDP;biopath:RXN01274;ec:2.7.7.23;ecocyc:NAG1P-URIDYLTRANS-RXN;iabaylyiv4:NAG1P-URIDYLTRANS-RXN;iaf1260:UAGDP;iaf692:UAGDP;iao358:rll_162;igt196:UAGDP;iit341:UAGDP;ijn746:UAGDP;ijr904.45632:UAGDP;ijr904:UAGDP;imeo21:UAGDP;imo1053-pao1:UAGDP;imo1056:UAGDP;inj661:UAGDP;intenz:19325;ips189:UAGDP;irs1563.45632:R00415_c;isb619:UAGDP;iso783:UAGDP;iyo844:UAGDPr;kegg:R00416;metacyc:NAG1P-URIDYLTRAN…	-999999	0			0	0
R_PTPATi-765	1 MNXM11@MNXC3 + 1 MNXM481@MNXC3 <-- 1 MNXM1@MNXC3 + 1 MNXM373@MNXC3 + 1 MNXM3@MNXC3	RC3CE61B2_RL	Rv2965c	MNXR4514	MNXC3	2.7.7.3	bigg:PTPAT;bigg:PTPATi;bigg:PTPATim;biopath:RXN01280;brenda:BR47876;ec:2.7.7.3;ecocyc:PANTEPADENYLYLTRAN-RXN;iabaylyiv4:PANTEPADENYLYLTRAN-RXN;iaf1260:PTPATi;iaf692:PTPATi;iao358:rll_219;igt196:PTPATi;iin800:U94;iin800:U95;iit341:PTPATi;ijn746:PTPAT;ijr904.45632:PTPATi;ijr904:PTPATi;imeo21:PTPATi;imm904:PTPATi;imm904:PTPATim;imo1053-pao1:PTPATi;imo1056:PTPATi;ind750:PTPATi;ind750:PTPATim;inj661:P…	-999999	0			0	0
R_UDPDPS-598	1 MNXM11@MNXC3 + 1 MNXM5043@MNXC3 <-- 1 MNXM1721@MNXC3 + 1 MNXM83@MNXC3	R9AB89AE0_RL	Rv2361c	MNXR70024	MNXC3	2.5.1.31	bigg:UDPDPS;ec:2.5.1.31	-999999	0			0	0
R_UDPDPS2-857	1 MNXM11@MNXC3 + 1 MNXM5043@MNXC3 <-- 1 MNXM7936@MNXC3 + 1 MNXM83@MNXC3	RD8859053_RL	Rv2361c	MNXR70025	MNXC3	2.5.1.31	bigg:UDPDPS2;ec:2.5.1.31	-999999	0			0	0
R_ORPT-49	1 MNXM11@MNXC3 + 1 MNXM519@MNXC3 <==> 1 MNXM235@MNXC3 + 1 MNXM91@MNXC3	R1C260C6A_B	Rv0382c	MNXR69599	MNXC3	2.4.2.10	bigg:ORPT;biopath:RXN00412;brenda:BR44268;ec:2.4.2.10;ecocyc:OROPRIBTRANS-RXN;iabaylyiv4:OROPRIBTRANS-RXN;iaf1260:ORPT;iaf692:ORPT;iag612:rbs_504;iao358:rll_384;igt196:ORPT;iin800:URA10;iin800:URA5;iit341:ORPT;ijn746:ORPT;ijr904.45632:ORPT;ijr904:ORPT;imeo21:ORPT;imm904:ORPT;imo1053-pao1:ORPT;imo1056:ORPT;ind750:ORPT;inj661:ORPT;intenz:2667;irs1563.45632:R01870_c;isb619:ORPT;iso783:or_PT;iyo844:O…	-999999	999999			0	0
R_GALUi-1017	1 MNXM11@MNXC3 + 1 MNXM52@MNXC3 <-- 1 MNXM121@MNXC3 + 1 MNXM1@MNXC3 + 1 MNXM89588@MNXC3	RFE1D8BC9_RL	Rv0993	MNXR69105	MNXC3	2.7.7.9	bigg:GALU;bigg:GALUi;ec:2.7.7.9;kegg:R00289	-999999	0			0	0
R_GLGC-400	1 MNXM11@MNXC3 + 1 MNXM561@MNXC3 <-- 1 MNXM1@MNXC3 + 1 MNXM3@MNXC3 + 1 MNXM89588@MNXC3	R6DA3E4E0_RL	Rv1213	MNXR33815	MNXC3	2.7.7.27	bigg:GLGC;brenda:BR47873;ec:2.7.7.27;ecocyc:GLUC1PADENYLTRANS-RXN;intenz:3063;kegg:R00948;rhea:12120;rhea:12121;rhea:12122;rhea:12123	-999999	0			0	0
R_ADK2-895	1 MNXM11@MNXC3 + 1 MNXM7@MNXC3 <==> 1 MNXM14@MNXC3 + 1 MNXM332@MNXC3	RE3700A43_B	Rv0733	MNXR480	MNXC3	2.7.4.3	bigg:ADK2;ec:2.7.4.3;iaf692:ADK2;imeo21:ADK2;inj661:ADK2;ips189:ADK2;iyo844:ADK2;seed:rxn10052	-999999	999999			0	0
R_UPPRT-928	1 MNXM11@MNXC3 + 1 MNXM80@MNXC3 <-- 1 MNXM158@MNXC3 + 1 MNXM91@MNXC3	RE96CC037_RL	Rv3309c	MNXR70061	MNXC3	2.4.2.9	bigg:UPPRT;bigg:UPPRTr;biopath:RXN00460;brenda:BR47535;ec:2.4.2.9;ecocyc:URACIL-PRIBOSYLTRANS-RXN;iabaylyiv4:URACIL-PRIBOSYLTRANS-RXN;iaf1260:UPPRT;iag612:rbs_576;iag612:rbs_577;iao358:rll_443;iin800:FUR1;iit341:UPPRT;ijn746:UPPRT;ijr904.45632:UPPRT;ijr904:UPPRT;imeo21:UPPRT;imm904:UPPRT;imo1053-pao1:UPPRT;imo1056:UPPRT;ind750:UPPRT;inj661:UPPRT;intenz:2666;ips189:UPPRT;irs1563.45632:R00966_c;isb…	-999999	0			0	0
R_MAN1PT-40	1 MNXM11@MNXC3 + 1 MNXM82@MNXC3 <-- 1 MNXM1@MNXC3 + 1 MNXM51@MNXC3 + 1 MNXM721@MNXC3	R19CF7AB0_RL	Rv3264c	MNXR3412	MNXC3	2.7.7.13;2.7.7.28	bigg:MAN1PT;brenda:BR47862;brenda:BS359854;ec:2.7.7.13;ec:2.7.7.28;ecocyc:2.7.7.13-RXN;iin800:PSA1;imeo21:MAN1PT;imm904:MAN1PT;ind750:MAN1PT;inj661:MAN1PT;intenz:3049;kegg:R00885;metacyc:2.7.7.13-RXN;pubmed:11082198;pubmed:5946626;reactome:REACT_114403;reactome:REACT_125766;reactome:REACT_132520;reactome:REACT_134441;reactome:REACT_134484;reactome:REACT_134878;reactome:REACT_135301;reactome:REACT…	-999999	0			0	0
R_GLUPRT-779	1 MNXM11@MNXC3 + 1 MNXM89557@MNXC3 + 1 MNXM90003@MNXC3 <-- 1 MNXM2@MNXC3 + 1 MNXM37@MNXC3 + 1 MNXM91@MNXC3	RC63EFB16_RL	Rv0808;Rv1602	MNXR69167	MNXC3	2.4.2.14	bigg:GLUPRT;biopath:RXN01011;brenda:BR44270;ec:2.4.2.14;ecocyc:PRPPAMIDOTRANS-RXN;iabaylyiv4:PRPPAMIDOTRANS-RXN;iaf1260:GLUPRT;iaf692:GLUPRT;iag612:rbs_396;iao358:rll_369;iin800:ADE4;iit341:GLUPRT;ijn746:GLUPRT;ijr904.45632:GLUPRT;ijr904:GLUPRT;imeo21:GLUPRT;imm904:GLUPRT;imo1053-pao1:GLUPRT;imo1056:GLUPRT;ind750:GLUPRT;inj661:GLUPRT;intenz:2671;irs1563.45632:R01072_c;isb619:GLUPRT;iso783:GLUPRT;…	-999999	0			0	0
R_GALT-870	1 MNXM11@MNXC3 + 1 MNXM89795@MNXC3 <==> 1 MNXM121@MNXC3 + 1 MNXM1@MNXC3 + 1 MNXM336@MNXC3	RDB434C7E_B	Rv0618+Rv0619	MNXR69103	MNXC3	2.7.7.10	bigg:GALT;bigg:GALTi;biopath:RXN01472;brenda:BR47859;brenda:BS385894;ec:2.7.7.10;iaf692:GALT;iag612:rbs_140;iao358:rll_156;iin800:GAL7_1;iit341:GALTi;imeo21:GALT;imm904:GALT;ind750:GALT;inj661:GALT;intenz:3046;iyo844:GALT;kegg:R00502;metacyc:UTPHEXPURIDYLYLTRANS-RXN;obsolete:rxn12975;rhea:14209;rhea:14210;rhea:14211;rhea:14212;seed:rxn00355	-999999	999999			0	0
R_GTPCII2-639	1 MNXM11@MNXC3 + 2 MNXM1@MNXC3 + 1 MNXM39@MNXC3 + 1 MNXM648@MNXC3 <-- 3 MNXM2@MNXC3 + 1 MNXM51@MNXC3	RA32CA962_RL		MNXR2835	MNXC3	3.5.4.25	bigg:GTPCII2;brenda:BR26117;brenda:BS370979;ec:3.5.4.25;ecocyc:GTP-CYCLOHYDRO-II-RXN;iabaylyiv4:GTP-CYCLOHYDRO-II-RXN;iaf1260:GTPCII2;iao358:rll_393;igt196:GTPCII2;iin800:RIB1;iit341:GTPCII;ijn746:GTPCII;ijr904.45632:GTPCII2;ijr904:GTPCII2;imeo21:GTPCII;imm904:GTPCII;imo1053-pao1:GTPCII;imo1056:GTPCII;ind750:GTPCII;inj661:GTPCII;inj661:GTPCII2;intenz:4334;isb619:GTPCII;iso783:GTPCII;iyo844:GTPCII…	-999999	0			0	0
R_GTPCII-309	1 MNXM11@MNXC3 + 2 MNXM1@MNXC3 + 1 MNXM39@MNXC3 + 1 MNXM90906@MNXC3 <-- 3 MNXM2@MNXC3 + 1 MNXM51@MNXC3	R5890B529_RL	Rv1415;Rv1940	MNXR69190	MNXC3	3.5.4.25	bigg:GTPCII;ec:3.5.4.25	-999999	0			0	0
R_DHAD2-168	1 MNXM1202@MNXC3 --> 1 MNXM2@MNXC3 + 1 MNXM439@MNXC3	R38D3B430_LR		MNXR1536	MNXC3	4.2.1.9	bigg:DHAD2;bigg:DHAD2m;biopath:RXN00766;ec:4.2.1.9;ecocyc:DIHYDROXYMETVALDEHYDRAT-RXN;imo1053-pao1:DHAD3;imo1056:DHAD3;iyo844:DHAD3;kegg:R05070;metacyc:DIHYDROXYMETVALDEHYDRAT-RXN;rhea:27694;rhea:27695;rhea:27696;rhea:27697;seed:rxn09889;upa:UCR05070;upa:UER00057	0	999999			0	0
R_SUCBZS-428	1 MNXM1212@MNXC3 + 1 MNXM2@MNXC3 <-- 1 MNXM1249@MNXC3	R7331787F_RL	Rv0553	MNXR4945	MNXC3	4.2.1.113	bigg:SUCBZS;biopath:RXN01290;brenda:BR48469;brenda:BS368326;ec:4.2.1.113;ecocyc:O-SUCCINYLBENZOATE-COA-SYN-RXN;iaf1260:SUCBZS;iao358:rll_241;iit341:SUCBZS;ijr904.45632:SUCBZS;ijr904:SUCBZS;imeo21:SUCBZS;inj661:SUCBZS;intenz:17371;isb619:SUCBZS;iso783:SUCBZS;iyo844:SUCBZS;kegg:R04031;metacyc:O-SUCCINYLBENZOATE-COA-SYN-RXN;obsolete:rxn11589;rhea:10196;rhea:10197;rhea:10198;rhea:10199;seed:rxn02832;…	-999999	0			0	0
R_MOTH-905	1 MNXM12187@MNXC3 + 1 MNXM2@MNXC3 --> 1 MNXM198@MNXC3 + 1 MNXM61032@MNXC3	RE5AF045C_LR	Rv1562c	MNXR69480	MNXC3		bigg:MOTH;imeo21:MOTH;inj661:MOTH;seed:rxn10817	0	999999			0	0
R_MOTS-18	1 MNXM12187@MNXC3 <-- 1 MNXM61025@MNXC3	R14D9D166_RL	Rv1563c	MNXR69481	MNXC3		bigg:MOTS;imeo21:MOTS;inj661:MOTS;seed:rxn10815	-999999	0			0	0
R_DDPA-737	1 MNXM1219@MNXC3 + 1 MNXM9@MNXC3 <-- 1 MNXM258@MNXC3 + 1 MNXM2@MNXC3 + 1 MNXM73@MNXC3	RBB8DB4B7_RL	Rv2178c	MNXR1486	MNXC3	2.5.1.54;4.1.2.15	bigg:DDPA;bigg:DDPAm;brenda:BR47668;ec:2.5.1.54;ec:4.1.2.15;ecocyc:DAHPSYN-RXN;iabaylyiv4:DAHPSYN-RXN;iaf1260:DDPA;iag612:rbs_512;iao358:rll_58;iao358:rll_59;igt196:DDPA;iin800:ARO3;iin800:ARO4;iit341:DDPA;ijn746:DDPA;ijr904.45632:DDPA;ijr904:DDPA;imeo21:DDPA;imm904:DDPA;imm904:DDPAm;imo1053-pao1:DAHPS;imo1056:DAHPS;ind750:DDPA;ind750:DDPAm;inj661:DDPA;intenz:10225;irs1563.45632:R01826_c;isb619:D…	-999999	0			0	0
R_DHQS-608	1 MNXM1219@MNXC3 --> 1 MNXM478@MNXC3 + 1 MNXM9@MNXC3	R9D1B4549_LR	Rv2538c	MNXR1594	MNXC3	4.2.3.4;4.6.1.3	bigg:DHQS;brenda:BR16093;brenda:BS398657;ec:4.2.3.4;ec:4.6.1.3;ecocyc:3-DEHYDROQUINATE-SYNTHASE-RXN;iabaylyiv4:3-DEHYDROQUINATE-SYNTHASE-RXN;iaf1260:DHQS;iag612:rbs_31;iao358:rll_54;igt196:DHQS;iin800:ARO1_1;iit341:DHQS;ijn746:DHQS;ijr904.45632:DHQS;ijr904:DHQS;imeo21:DHQS;imm904:DHQS;imo1053-pao1:DHQS;imo1056:DHQS;ind750:DHQS;inj661:DHQS;intenz:4783;irs1563.45632:R03083_c;isb619:DHQS;iso783:DHQS…	0	999999			0	0
R_RNTR4-412	1 MNXM121@MNXC3 + 1 MNXM155@MNXC3 --> 1 MNXM148@MNXC3 + 1 MNXM2@MNXC3 + 1 MNXM452@MNXC3	R6F0E357A_LR		MNXR4651	MNXC3	1.17.4.2	bigg:RNTR4;biopath:RXN00169;ec:1.17.4.2;iaf692:RNTR4;iao358:rll_282;ijr904.45632:RNTR4;ijr904:RNTR4;imeo21:RNTR4b;imm904:RNTR4;imo1053-pao1:RNTR4;imo1056:RNTR4;ind750:RNTR4;inj661:RNTR4;isb619:RNTR4;iso783:RNTR4;kegg:R02023;seed:rxn05236	0	999999			0	0
R_CTPS1-710	1 MNXM121@MNXC3 + 1 MNXM15@MNXC3 + 1 MNXM3@MNXC3 --> 2 MNXM1@MNXC3 + 1 MNXM63@MNXC3 + 1 MNXM7@MNXC3 + 1 MNXM9@MNXC3	RB5D6709_LR	Rv1699	MNXR1317	MNXC3	6.3.4.2	bigg:CTPS1;brenda:BR48389;brenda:BS363669;ec:6.3.4.2;iaf692:CTPS1;iag612:rbs_190;iin800:URA7_2;iin800:URA8_2;iit341:CTPS1;imeo21:CTPS1;imm904:CTPS1;ind750:CTPS1;inj661:CTPS1;intenz:5131;irs1563.45632:R00571_c;isb619:CTPS1;iyo844:CTPS1;kegg:R00571;rhea:16597;rhea:16598;rhea:16599;rhea:16600;seed:rxn00410;upa:UCR00571;upa:UER00277	0	999999			0	0
R_DCTPD2-747	1 MNXM121@MNXC3 + 1 MNXM15@MNXC3 <-- 1 MNXM1@MNXC3 + 1 MNXM2@MNXC3 + 1 MNXM63@MNXC3	RBE969E8F_RL	Rv0321	MNXR1476	MNXC3	3.5.4.13	bigg:DCTPD2;ec:3.5.4.13;iit341:DCTPD2;ijn746:DCTPD2;imeo21:DCTPD2;inj661:DCTPD2;kegg:R00568;metacyc:RXN-14118;rhea:30335;rhea:30336;rhea:30337;rhea:30338;seed:rxn00407	-999999	0			0	0
R_CTPS2-528	1 MNXM121@MNXC3 + 1 MNXM2@MNXC3 + 1 MNXM37@MNXC3 + 1 MNXM3@MNXC3 --> 2 MNXM1@MNXC3 + 1 MNXM63@MNXC3 + 1 MNXM7@MNXC3 + 1 MNXM89557@MNXC3 + 1 MNXM9@MNXC3	R8A4BE0D1_LR	Rv1699	MNXR32700	MNXC3	6.3.4.2	bigg:CTPS2;ec:6.3.4.2;ecocyc:CTPSYN-RXN;iabaylyiv4:CTPSYN-RXN;iaf1260:CTPS2;iaf692:CTPS2;igt196:CTPS2;iin800:URA7_1;iin800:URA8_1;ijn746:CTPS2;ijr904.45632:CTPS2;ijr904:CTPS2;imeo21:CTPS2;imm904:CTPS2;imo1053-pao1:CTPS2;imo1056:CTPS2;ind750:CTPS2;inj661:CTPS2;intenz:5131;iso783:CTPS2;iyo844:CTPS2;kegg:R00573;metacyc:CTPSYN-RXN;reactome:REACT_21305.1;reactome:REACT_574.4;rhea:26426;rhea:26427;rhea…	0	999999			0	0
R_HMPK3-132	1 MNXM121@MNXC3 + 1 MNXM874@MNXC3 --> 1 MNXM17@MNXC3 + 1 MNXM1@MNXC3 + 1 MNXM790@MNXC3	R2EFFE218_LR	Rv0422c	MNXR69242	MNXC3	2.7.1.49	bigg:HMPK3;ec:2.7.1.49;imeo21:HMPK3;inj661:HMPK3;seed:rxn10622	0	999999			0	0
R_AMMQT6-622	1 MNXM12235@MNXC3 + 1 MNXM19@MNXC3 + 1 MNXM1@MNXC3 <-- 1 MNXM16@MNXC3 + 1 MNXM6065@MNXC3	RA00F0DE9_RL		MNXR68358	MNXC3		bigg:AMMQT6;iit341:AMMQT6;imeo21:AMMQT6;inj661:AMMQT6;seed:rxn10845	-999999	0			0	0
R_DHORD3-98	1 MNXM12235@MNXC3 + 1 MNXM252@MNXC3 <==> 1 MNXM235@MNXC3 + 1 MNXM7517@MNXC3	R256D9066_B	Rv2139	MNXR68705	MNXC3	1.3.3.1	bigg:DHORD3;ec:1.3.3.1;iit341:DHORD3;imeo21:DHORD3;inj661:DHORD3;seed:rxn10793	-999999	999999			0	0
R_FRD5-274	1 MNXM12235@MNXC3 + 1 MNXM25@MNXC3 <==> 1 MNXM7517@MNXC3 + 1 MNXM93@MNXC3	R50CFC90F_B	Rv1552+Rv1553+Rv1554+Rv1555	MNXR69007	MNXC3	1.3.99.1	bigg:FRD5;ec:1.3.99.1;iit341:FRD5;imeo21:FRD5;inj661:FRD5;seed:rxn10619	-999999	999999			0	0
R_NNDMBRT-426	1 MNXM1224@MNXC3 + 1 MNXM1@MNXC3 + 1 MNXM274@MNXC3 <-- 1 MNXM1531@MNXC3 + 1 MNXM194@MNXC3	R72CB002_RL	Rv2207	MNXR3837	MNXC3	2.4.2.21	bigg:NNDMBRT;brenda:BR44272;ec:2.4.2.21;ecocyc:DMBPPRIBOSYLTRANS-RXN;iaf1260:NNDMBRT;ijn746:NNDMBRT;ijr904.45632:NNDMBRT;ijr904:NNDMBRT;imeo21:NNDMBRT;inj661:NNDMBRT;intenz:2678;iso783:NNDMBRT;kegg:R04148;macie:M0079;metacyc:DMBPPRIBOSYLTRANS-RXN;rhea:11196;rhea:11197;rhea:11198;rhea:11199;seed:rxn02897;upa:UCR04148;upa:UER00516	-999999	0			0	0
R_RZ5PP-654	1 MNXM1224@MNXC3 + 1 MNXM2@MNXC3 --> 1 MNXM1539@MNXC3 + 1 MNXM9@MNXC3	RA8497557_LR	Rv3113	MNXR4671	MNXC3	3.1.3.73	bigg:RZ5PP;brenda:BR47999;ec:3.1.3.73;ecocyc:RIBAZOLEPHOSPHAT-RXN;iaf1260:RZ5PP;ijn746:RZ5PP;ijr904.45632:RZ5PP;ijr904:RZ5PP;imeo21:RZ5PP;inj661:RZ5PP;intenz:18464;iso783:RBZP;kegg:R04594;metacyc:RIBAZOLEPHOSPHAT-RXN;rhea:24456;rhea:24457;rhea:24458;rhea:24459;seed:rxn03150;upa:UCR04594;upa:UER00517	0	999999			0	0
R_GLNSP3-6	1 MNXM1242@MNXC3 + 1 MNXM15@MNXC3 + 1 MNXM3@MNXC3 --> 1 MNXM1@MNXC3 + 1 MNXM7@MNXC3 + 1 MNXM9212@MNXC3 + 1 MNXM9@MNXC3	R115B3288_LR	Rv1878+Rv2220+Rv2222c+Rv2860c	MNXR2700	MNXC3	6.3.1.2	bigg:GLNSP3;ec:6.3.1.2;imeo21:GLNSP3;inj661:GLNSP3;irs1563.45632:R05033_c;seed:rxn03409	0	999999			0	0
R_UAGPT3-277	1 MNXM1242@MNXC3 + 1 MNXM17@MNXC3 + 1 MNXM1@MNXC3 <-- 1 MNXM2264@MNXC3 + 1 MNXM47@MNXC3	R5141F0EC_RL	Rv2153c	MNXR55985	MNXC3	2.4.1.227	aragem.45632:R05032_c;bigg:UAGPT3;ec:2.4.1.227;ecocyc:NACGLCTRANS-RXN;iabaylyiv4:NACGLCTRANS-RXN;iaf1260:UAGPT3;igt196:UAGPT3;iit341:UAGPT3;ijn746:UAGPT3;ijr904.45632:UAGPT3;ijr904:UAGPT3;imeo21:UAGPT3;imo1053-pao1:UAGPT3;imo1056:UAGPT3;inj661:UAGPT3;isb619:UAGPT3;iso783:UAGPT3;iyo844:UAGPT3;kegg:R05032;kegg:R06174;metacyc:NACGLCTRANS-RXN;rhea:31227;rhea:31228;rhea:31229;rhea:31230;seed:rxn03408	-999999	0			0	0
R_PPTGS-865	1 MNXM1242@MNXC3 --> 1 MNXM1@MNXC3 + 1 MNXM4770@MNXC3 + 1 MNXM5043@MNXC3	RDA19F473_LR	Rv2163c	MNXR69779	MNXC3			0	999999			0	0
R_SHCHCS2-688	1 MNXM1249@MNXC3 + 1 MNXM1@MNXC3 + 1 MNXM23@MNXC3 + 1 MNXM256@MNXC3 <-- 1 MNXM799@MNXC3 + 1 MNXM92663@MNXC3	RB03065CC_RL	Rv0555		MNXC3			-999999	0			0	0
R_SHCHCS-516	1 MNXM1249@MNXC3 + 1 MNXM23@MNXC3 <-- 1 MNXM172@MNXC3 + 1 MNXM799@MNXC3	R87B8FB3B_RL	Rv0555	MNXR4834	MNXC3		bigg:SHCHCS;imeo21:SHCHCS;inj661:SHCHCS;seed:rxn10626	-999999	0			0	0
R_FASm3001-585	1 MNXM12508@MNXC3 + 1 MNXM12@MNXC3 + 1 MNXM13@MNXC3 + 1 MNXM2@MNXC3 + 2 MNXM5@MNXC3 <-- 1 MNXM190@MNXC3 + 3 MNXM1@MNXC3 + 1 MNXM4611@MNXC3 + 2 MNXM6@MNXC3	R9804304C_RL	Rv2940c	MNXR2172	MNXC3		bigg:FASm3001;imeo21:FASm3001;inj661:FASm3001;seed:rxn10728	-999999	0			0	0
R_INSK-170	1 MNXM125@MNXC3 + 1 MNXM1@MNXC3 + 1 MNXM7@MNXC3 <-- 1 MNXM334@MNXC3 + 1 MNXM3@MNXC3	R39A22DA0_RL		MNXR3111	MNXC3	2.7.1.73	bigg:INSK;bigg:INSKm;biopath:RXN00731;brenda:BR47800;ec:2.7.1.73;ecocyc:INOSINEKIN-RXN;iaf1260:INSK;iin800:U20;ijr904.45632:INSK;ijr904:INSK;imeo21:INSK;imm904:INSK;ind750:INSK;inj661:INSK;intenz:2903;ips189:INSK;iso783:INSK;kegg:R01131;metacyc:INOSINEKIN-RXN;rhea:21140;rhea:21141;rhea:21142;rhea:21143;seed:rxn00835;upa:UCR01131;upa:UER00647	-999999	0			0	0
R_NTD11-515	1 MNXM125@MNXC3 + 1 MNXM2@MNXC3 --> 1 MNXM334@MNXC3 + 1 MNXM9@MNXC3	R8796A875_LR		MNXR3873	MNXC3	3.1.3.1;3.1.3.31;3.1.3.5	bigg:NTD11;bigg:NTD11pp;biopath:RXN00833;brenda:BS64634;ec:3.1.3.1;ec:3.1.3.31;ec:3.1.3.5;ecocyc:RXN-7607;iabaylyiv4:RXN-7607;iaf1260:NTD11;iaf1260:NTD11pp;iao358:rll_294;iin800:U32;ijn746:NTD11;ijn746:NTD11pp;ijr904.45632:NTD11;ijr904:NTD11;imeo21:NTD11;imm904:NTD11;imo1053-pao1:NTD11;imo1056:NTD11;ind750:NTD11;inj661:NTD11;irs1563.45632:R01126_c;iso783:NTD11;kegg:R01126;metacyc:RXN-7607;reactom…	0	999999			0	0
R_IMPC-102	1 MNXM125@MNXC3 + 1 MNXM2@MNXC3 <==> 1 MNXM456@MNXC3	R26F0C5C0_B	Rv0957	MNXR3099	MNXC3	2.1.2.3;3.5.4.10	bigg:IMPC;biopath:RXN00218;brenda:BR19263;ec:2.1.2.3;ec:3.5.4.10;ecocyc:IMPCYCLOHYDROLASE-RXN;iabaylyiv4:IMPCYCLOHYDROLASE-RXN;iaf1260:IMPC;iaf692:IMPC;iag612:rbs_77;iao358:rll_371;igt196:IMPC;iin800:ADE16_2;iin800:ADE17_2;iit341:IMPC;ijn746:IMPC;ijr904.45632:IMPC;ijr904:IMPC;imeo21:IMPC;imm904:IMPC;imo1053-pao1:IMPC;imo1056:IMPC;ind750:IMPC;inj661:IMPC;intenz:4319;irs1563.45632:R01127_c;isb619:I…	-999999	999999			0	0
R_ADSS-441	1 MNXM125@MNXC3 + 1 MNXM42@MNXC3 + 1 MNXM51@MNXC3 --> 2 MNXM1@MNXC3 + 1 MNXM30@MNXC3 + 1 MNXM565@MNXC3 + 1 MNXM9@MNXC3	R75E08CB8_LR	Rv0357c	MNXR68295	MNXC3	6.3.4.4	bigg:ADSS;biopath:RXN01479;brenda:BR141;ec:6.3.4.4;ecocyc:ADENYLOSUCCINATE-SYNTHASE-RXN;iabaylyiv4:ADENYLOSUCCINATE-SYNTHASE-RXN;iaf1260:ADSS;iaf692:ADSS;iag612:rbs_328;iao358:rll_363;igt196:ADSS;iin800:ADE12;iit341:ADSS;ijn746:ADSS;ijr904.45632:ADSS;ijr904:ADSS;imeo21:ADSS;imm904:ADSS;imo1053-pao1:ADSS_i;imo1056:ADSS_i;ind750:ADSS;inj661:ADSS;intenz:5133;isb619:ADSS;iso783:ADSS;iyo844:ADSS;kegg:…	0	999999			0	0
R_PGLS-249	1 MNXM12630@MNXC3 + 4 MNXM19@MNXC3 + 4 MNXM1@MNXC3 <-- 4 MNXM16@MNXC3 + 1 MNXM7363@MNXC3	R4B6651C6_RL		MNXR4192	MNXC3		bigg:PGLS;imeo21:PGLS;inj661:PGLS;seed:rxn10703	-999999	0			0	0
R_CDPPT160-488	1 MNXM12650@MNXC3 + 1 MNXM1@MNXC3 + 1 MNXM31@MNXC3 <-- 1 MNXM127@MNXC3 + 1 MNXM3232@MNXC3	R82637507_RL	Rv2612c	MNXR29964	MNXC3	2.7.8.11	bigg:CDPPT160;ec:2.7.8.11;imeo21:CDPPT160;seed:rxn13438	-999999	0			0	0
R_PLCD-11	1 MNXM12650@MNXC3 + 1 MNXM2@MNXC3 --> 1 MNXM1@MNXC3 + 1 MNXM3132@MNXC3 + 1 MNXM646@MNXC3	R12865507_LR	Rv1755c	MNXR30040	MNXC3	3.1.4.3	bigg:PLCD;ec:3.1.4.3;imeo21:PLCD;seed:rxn13518	0	999999			0	0
R_PGPP190-1019	1 MNXM12653@MNXC3 + 1 MNXM1@MNXC3 + 1 MNXM9@MNXC3 <-- 1 MNXM2@MNXC3 + 1 MNXM92563@MNXC3	RFEBD91BD_RL			MNXC3	3.1.3.27		-999999	0			0	0
R_SHKK-34	1 MNXM1265@MNXC3 + 1 MNXM1@MNXC3 + 1 MNXM7@MNXC3 <-- 1 MNXM3@MNXC3 + 1 MNXM602@MNXC3	R17F3A914_RL	Rv2539c	MNXR4842	MNXC3	2.7.1.71	bigg:SHKK;biopath:RXN00448;brenda:BR47798;ec:2.7.1.71;ecocyc:SHIKIMATE-KINASE-RXN;iabaylyiv4:SHIKIMATE-KINASE-RXN;iaf1260:SHKK;iaf692:SHKK;iag612:rbs_189;iao358:rll_60;igt196:SHKK;iin800:ARO1_4;iit341:SHKK;ijn746:SHKK;ijr904.45632:SHKK;ijr904:SHKK;imeo21:SHKK;imm904:SHKK;imo1053-pao1:SHKK;imo1056:SHKK;ind750:SHKK;inj661:SHKK;intenz:2901;isb619:SHKK;iso783:SHKK;iyo844:SHKK;kegg:R02412;metacyc:SHIK…	-999999	0			0	0
R_PSCVT-342	1 MNXM1265@MNXC3 + 1 MNXM73@MNXC3 <==> 1 MNXM1365@MNXC3 + 1 MNXM9@MNXC3	R5F01904_B	Rv3227	MNXR4464	MNXC3	2.5.1.19	bigg:PSCVT;bigg:PSCVTi;brenda:BR47516;brenda:BS355056;ec:2.5.1.19;ecocyc:2.5.1.19-RXN;iabaylyiv4:2.5.1.19-RXN;iaf1260:PSCVT;iaf692:PSCVT;iao358:rll_53;igt196:PSCVT;iin800:ARO1_5;iit341:PSCVT;ijn746:PSCVT;ijr904.45632:PSCVT;ijr904:PSCVT;imeo21:PSCVT;imm904:PSCVTi;imo1053-pao1:PSCVT;imo1056:PSCVT;ind750:PSCVTi;inj661:PSCVT;intenz:2724;irs1563.45632:R03460_c;isb619:PSCVT;iso783:PSCVT;iyo844:PSCVT;ke…	-999999	999999			0	0
R_GLYCK-374	1 MNXM126@MNXC3 + 1 MNXM1@MNXC3 + 1 MNXM7@MNXC3 <-- 1 MNXM189@MNXC3 + 1 MNXM3@MNXC3	R67D3D8EC_RL	Rv2205c	MNXR2756	MNXC3	2.7.1.31	bigg:GLYCK;biopath:RXN00057;brenda:BR47771;brenda:BS370516;ec:2.7.1.31;ecocyc:GLY3KIN-RXN;iabaylyiv4:GLY3KIN-RXN;iaf1260:GLYCK;ijn746:GLYCK;ijr904.45632:GLYCK;ijr904:GLYCK;imeo21:GLYCK;imo1053-pao1:GLYCK;imo1056:GLYCK;inj661:GLYCK;intenz:19198;isb619:GLYCK;iyo844:GLYCK;kegg:R01514;metacyc:GLY3KIN-RXN;rhea:23516;rhea:23517;rhea:23518;rhea:23519;seed:rxn01102;upa:UCR01514;upa:UER00833;upa:UER00917	-999999	0			0	0
R_PGK-1016	1 MNXM126@MNXC3 + 1 MNXM3@MNXC3 <==> 1 MNXM261@MNXC3 + 1 MNXM7@MNXC3	RFDE90BF1_B	Rv1437	MNXR4189	MNXC3	2.7.2.3	bigg:PGK;biopath:RXN00796;brenda:BR47826;ec:2.7.2.3;ecocyc:PHOSGLYPHOS-RXN;iabaylyiv4:PHOSGLYPHOS-RXN;iaf1260:PGK;iaf692:PGK;iao358:rll_321;igt196:PGK;iin800:PGK1;iit341:PGK;ijn746:PGK;ijr904.45632:PGK;ijr904:PGK;imeo21:PGK;imm904:PGK;imo1053-pao1:PGK;imo1056:PGK;ind750:PGK;inj661:PGK;intenz:2981;ips189:PGK;irs1563.45632:R01512_c;irs1563.45632:R01512_p;isb619:PGK;iso783:PGK;iyo844:PGK;kegg:R01512…	-999999	999999			0	0
R_PGM-215	1 MNXM126@MNXC3 <==> 1 MNXM275@MNXC3	R435A649E_B	Rv0489	MNXR4195	MNXC3	5.4.2.1;5.4.2.4	bigg:PGM;biopath:RXN00422;brenda:BR17;brenda:BS1158;ec:5.4.2.1;ec:5.4.2.4;ecocyc:3PGAREARR-RXN;iabaylyiv4:3PGAREARR-RXN;iaf1260:PGM;iaf692:PGM;iag612:rbs_70;iao358:rll_326;iao358:rll_476;iao358:rll_481;igt196:PGM;iin800:GPM1_2;iin800:GPM2;iin800:GPM3;iit341:PGM;ijn746:PGM;ijr904.45632:PGM;ijr904:PGM;imeo21:PGM;imm904:PGM;imo1053-pao1:PGM;imo1056:PGM;ind750:PGM;inj661:PGM;intenz:4989;ips189:PGM;ir…	-999999	999999			0	0
R_GCC2-852	1 MNXM1277@MNXC3 + 1 MNXM15@MNXC3 + 1 MNXM183@MNXC3 <-- 1 MNXM79@MNXC3 + 1 MNXM81220@MNXC3	RD7FCD0EE_RL	Rv2211c	MNXR69113	MNXC3	2.1.2.10	bigg:GCC2;bigg:GCC2bim;ec:2.1.2.10;imeo21:GCC2;imm904:GCC2bim;ind750:GCC2bim;inj661:GCC2;seed:rxn09498	-999999	0			0	0
R_PDHbr-125	1 MNXM1277@MNXC3 + 1 MNXM21@MNXC3 <==> 1 MNXM12@MNXC3 + 1 MNXM4815@MNXC3	R2DA81553_B	Rv2495c	MNXR55828	MNXC3	2.3.1.12	bigg:PDHbr;brenda:BS320377;ec:2.3.1.12;iao358:rll_310;iin800:LAT1;ijn746:PDHbr;imeo21:PDHbr;inj661:PDHbr;metacyc:DIHYDLIPACETRANS-RXN;obsolete:rxn06179;rhea:33151;rhea:33152;rhea:33153;rhea:33154;seed:rxn01871	-999999	999999			0	0
R_AKGDb-882	1 MNXM1277@MNXC3 + 1 MNXM92@MNXC3 <-- 1 MNXM12@MNXC3 + 1 MNXM81337@MNXC3	RDF3FE2F3_RL	Rv2215	MNXR68327	MNXC3	2.3.1.61	bigg:AKGDb;bigg:AKGDbm;bigg:AKGDbr;brenda:BS321127;ec:2.3.1.61;ijn746:AKGDbr;imeo21:AKGDb;imm904:AKGDbm;ind750:AKGDbm;inj661:AKGDb;isb619:AKGDb;obsolete:rxn06180;seed:rxn01872	-999999	0			0	0
R_PC8XM-212	1 MNXM1279@MNXC3 <-- 1 MNXM1589@MNXC3 + 3 MNXM1@MNXC3	R42245962_RL	Rv2065	MNXR4118	MNXC3	5.4.1.2	bigg:PC8XM;brenda:BR16;ec:5.4.1.2;ijn746:PC8XM;imeo21:PC8XM;imo1053-pao1:PC8XM;imo1056:PC8XM;inj661:PC8XM;intenz:4988;kegg:R05177;metacyc:5.4.1.2-RXN;rhea:22512;rhea:22513;rhea:22514;rhea:22515;seed:rxn03512;upa:UCR05177;upa:UER00219	-999999	0			0	0
R_CDPPT160190-67	1 MNXM127@MNXC3 + 1 MNXM3560@MNXC3 --> 1 MNXM1@MNXC3 + 1 MNXM31@MNXC3 + 1 MNXM7647@MNXC3	R1F0BF256_LR	Rv2612c	MNXR1104	MNXC3	2.7.8.11	bigg:CDPPT160190;ec:2.7.8.11;imeo21:CDPPT160190;inj661:CDPPT160190;seed:rxn10672	0	999999			0	0
R_MI4PP-213	1 MNXM127@MNXC3 + 1 MNXM9@MNXC3 <-- 1 MNXM2063@MNXC3 + 1 MNXM2@MNXC3	R42E6364C_RL	Rv1604	MNXR3547	MNXC3	3.1.3.25	bigg:MI4PP;biopath:RXN00805;brenda:BS364540;ec:3.1.3.25;imeo21:MI4PP;inj661:MI4PP;irs1563.45632:R01186_c;kegg:R01186;metacyc:RXN-10952;reactome:REACT_150193.1;rhea:30735;rhea:30736;rhea:30737;rhea:30738;seed:rxn00882	-999999	0			0	0
R_MI3PP-980	1 MNXM127@MNXC3 + 1 MNXM9@MNXC3 <-- 1 MNXM2@MNXC3 + 1 MNXM540@MNXC3	RF57BB247_RL	Rv1604	MNXR3546	MNXC3	2.7.1.64;3.1.3.25	bigg:MI3PP;biopath:RXN00326;biopath:RXN01526;ec:2.7.1.64;ec:3.1.3.25;iin800:INM1;iin800:YDR287W;imeo21:MI3PP;inj661:MI3PP;irs1563.45632:R01187_c;kegg:R01187;metacyc:MYO-INOSITOL-1OR-4-MONOPHOSPHATASE-RXN;reactome:REACT_150231.1;rhea:30739;rhea:30740;rhea:30741;rhea:30742;seed:rxn00883;upa:UCR01187;upa:UER00788	-999999	0			0	0
R_MI1PP-682	1 MNXM127@MNXC3 + 1 MNXM9@MNXC3 <-- 1 MNXM2@MNXC3 + 1 MNXM646@MNXC3	RAF26BBB8_RL	Rv1604;Rv2701c	MNXR3542	MNXC3	3.1.3.25	bigg:MI1PP;brenda:BR26031;brenda:BS364541;ec:3.1.3.25;ecocyc:RXN0-5408;iaf1260:MI1PP;iaf692:MI1PP;ijr904.45632:MI1PP;ijr904:MI1PP;imeo21:MI1PP;imm904:MI1PP;ind750:MI1PP;inj661:MI1PP;irs1563.45632:R01185_c;isb619:MI1PP;iso783:MI1PP;iyo844:MI1PP;kegg:R01185;metacyc:RXN0-5408;reactome:REACT_150218.1;rhea:27670;rhea:27671;rhea:27672;rhea:27673;seed:rxn00881	-999999	0			0	0
R_G5SD-333	1 MNXM1280@MNXC3 + 1 MNXM1@MNXC3 + 1 MNXM6@MNXC3 --> 1 MNXM245@MNXC3 + 1 MNXM5@MNXC3 + 1 MNXM9@MNXC3	R5D3D40E0_LR	Rv2427c	MNXR2454	MNXC3	1.2.1.41	bigg:G5SD;bigg:G5SDym;brenda:BR36782;ec:1.2.1.41;ecocyc:GLUTSEMIALDEHYDROG-RXN;iabaylyiv4:GLUTSEMIALDEHYDROG-RXN;iaf1260:G5SD;iag612:rbs_393;iao358:rll_335;ijn746:G5SD;ijr904.45632:G5SD;ijr904:G5SD;imeo21:G5SD;imm904:G5SD;imo1053-pao1:G5SD;imo1056:G5SD;ind750:G5SD;inj661:G5SD;intenz:1384;irs1563.45632:R03313_c;iso783:G5SD;iyo844:G5SD;kegg:R03313;metacyc:GLUTSEMIALDEHYDROG-RXN;obsolete:rxn08567r;o…	0	999999			0	0
R_GLU5K-731	1 MNXM1280@MNXC3 + 1 MNXM7@MNXC3 <-- 1 MNXM3@MNXC3 + 1 MNXM89557@MNXC3	RBA1EB653_RL	Rv2439c	MNXR32778	MNXC3	2.7.2.11	bigg:GLU5K;bigg:GLU5Km;biopath:RXN00674;brenda:BR47821;ec:2.7.2.11;ecocyc:GLUTKIN-RXN;iabaylyiv4:GLUTKIN-RXN;iaf1260:GLU5K;iaf692:GLU5K;iag612:rbs_182;iag612:rbs_183;iao358:rll_336;ijn746:GLU5K;ijr904.45632:GLU5K;ijr904:GLU5K;imeo21:GLU5K;imm904:GLU5K;imo1053-pao1:GLU5K;imo1056:GLU5K;ind750:GLU5K;inj661:GLU5K;intenz:2989;irs1563.45632:R00239_c;irs1563.45632:R00239_p;iso783:GLU5K;iyo844:GLU5K;kegg…	-999999	0			0	0
R_HISTP-974	1 MNXM1281@MNXC3 + 1 MNXM9@MNXC3 <-- 1 MNXM1482@MNXC3 + 1 MNXM2@MNXC3	RF3AF94EC_RL		MNXR2969	MNXC3	3.1.3.15	bigg:HISTP;biopath:RXN00548;brenda:BR19199;ec:3.1.3.15;ecocyc:HISTIDPHOS-RXN;iabaylyiv4:HISTIDPHOS-RXN;iaf1260:HISTP;iaf692:HISTP;iag612:rbs_405;iao358:rll_197;igt196:HISTP;iin800:HIS2;ijn746:HISTP;ijr904.45632:HISTP;ijr904:HISTP;imeo21:HISTP;imm904:HISTP;imo1053-pao1:HISTP;imo1056:HISTP;ind750:HISTP;inj661:HISTP;intenz:3290;irs1563.45632:R03013_c;isb619:HISTP;iso783:HISTP;iyo844:HISTP;kegg:R0301…	-999999	0			0	0
R_CAt4-548	1 MNXM128@MNXC2 + 1 MNXM1@MNXC3 <==> 1 MNXM128@MNXC3 + 1 MNXM1@MNXC2	R8EBBEB79_B	Rv1607	MNXR1036	MNXC2%MNXC3		bigg:CA2t3pp;bigg:CAt4;iaf1260:CA2t3pp;imeo21:CAt4;inj661:CAt4;iso783:CAt4i;iyo844:CAt4;seed:rxn05514;seed:rxn08185	-999999	999999			0	0
R_PC20M-892	1 MNXM1290@MNXC3 + 1 MNXM19@MNXC3 + 1 MNXM1@MNXC3 <-- 1 MNXM16@MNXC3 + 1 MNXM672@MNXC3	RE2A8B1AC_RL	Rv2066	MNXR4115	MNXC3	2.1.1.130	bigg:PC20M;biopath:RXN00337;brenda:BR1453;ec:2.1.1.130;ijn746:PC20M;imeo21:PC20M;imo1053-pao1:PC20M;imo1056:PC20M;inj661:PC20M;intenz:2229;kegg:R03948;metacyc:2.1.1.130-RXN;rhea:16841;rhea:16842;rhea:16843;rhea:16844;seed:rxn02775;upa:UCR03948;upa:UER00212	-999999	0			0	0
R_R05217-166	1 MNXM1290@MNXC3 + 1 MNXM1@MNXC3 + 0.5 MNXM4@MNXC3 --> 1 MNXM90864@MNXC3	R38A603A0_LR	Rv2064	MNXR69834	MNXC3		bigg:R05217;imeo21:PRE3A;seed:rxn11545	0	999999			0	0
R_COAt-950	1 MNXM12@MNXC2 <==> 1 MNXM12@MNXC3	RED5A1DA1_B		MNXR1228	MNXC2%MNXC3		bigg:COAt;bigg:COAtl;bigg:COAtm;bigg:COAtn;bigg:COAtp;bigg:COAtr;imeo21:COAt;inj661:COAt;ips189:COAt;reactome:REACT_104654;reactome:REACT_105531;reactome:REACT_11209;reactome:REACT_114125;reactome:REACT_114308;reactome:REACT_131574;reactome:REACT_158061;reactome:REACT_31262;reactome:REACT_86944;reactome:REACT_88273;reactome:REACT_88951;reactome:REACT_91100;reactome:REACT_91139;reactome:REACT_9432…	-999999	999999			0	0
R_CS-462	1 MNXM12@MNXC3 + 1 MNXM131@MNXC3 + 1 MNXM1@MNXC3 <-- 1 MNXM21@MNXC3 + 1 MNXM2@MNXC3 + 1 MNXM46@MNXC3	R7B007A06_RL	Rv0889c;Rv0896;Rv1131	MNXR1298	MNXC3	2.3.3.1;2.3.3.3;4.1.3.7	bigg:CS;bigg:CSm;bigg:CSp;biopath:RXN00484;brenda:BR44118;ec:2.3.3.1;ec:2.3.3.3;ec:4.1.3.7;ecocyc:CITSYN-RXN;iabaylyiv4:CITSYN-RXN;iaf1260:CS;iaf692:CS;iag612:rbs_112;iag612:rbs_113;iag612:rbs_114;iao358:rll_169;iin800:CIT1;iin800:CIT2;iin800:CIT3;iit341:CS;ijn746:CS;ijr904.45632:CS;ijr904:CS;imeo21:CS;imm904:CSm;imm904:CSp;imo1053-pao1:CS;imo1056:CS;ind750:CSm;ind750:CSp;inj661:CS;intenz:10507;i…	-999999	0			0	0
R_ACACT1r-216	1 MNXM12@MNXC3 + 1 MNXM133@MNXC3 <==> 2 MNXM21@MNXC3	R43732CB3_B	Rv1323	MNXR341	MNXC3	2.3.1.16;2.3.1.9	aragem.45632:R00238_p;bigg:ACACT1;bigg:ACACT1m;bigg:ACACT1r;bigg:ACACT1rm;bigg:ACACT1x;bigg:KAT1;biopath:RXN00225;biopath:RXN01163;brenda:BR44092;ec:2.3.1.16;ec:2.3.1.9;ecocyc:ACETYL-COA-ACETYLTRANSFER-RXN;iabaylyiv4:ACETYL-COA-ACETYLTRANSFER-RXN;iaf1260:ACACT1r;iaf1260:KAT1;iaf692:ACACT1;iao358:rll_136;iin800:ERG10;iit341:ACACT1r;ijn746:ACACT1r;ijn746:KAT1;ijr904.45632:ACACT1r;ijr904:ACACT1r;ime…	-999999	999999			0	0
R_MYCON5-858	1 MNXM12@MNXC3 + 1 MNXM13@MNXC3 + 1 MNXM14@MNXC3 + 2 MNXM1@MNXC3 + 1 MNXM5196@MNXC3 <-- 1 MNXM2219@MNXC3 + 2 MNXM2@MNXC3 + 1 MNXM7227@MNXC3	RD89B9935_RL	Rv3800c	MNXR28840	MNXC3		bigg:MYCON5;inj661:MYCON5;seed:rxn10650	-999999	0			0	0
R_MYCON1-479	1 MNXM12@MNXC3 + 1 MNXM13@MNXC3 + 1 MNXM14@MNXC3 + 2 MNXM1@MNXC3 + 1 MNXM62714@MNXC3 <-- 1 MNXM2219@MNXC3 + 2 MNXM2@MNXC3 + 1 MNXM7219@MNXC3	R8039B7D0_RL	Rv3800c	MNXR69500	MNXC3		bigg:MYCON1;inj661:MYCON1;seed:rxn10669	-999999	0			0	0
R_MYCON3-263	1 MNXM12@MNXC3 + 1 MNXM13@MNXC3 + 1 MNXM14@MNXC3 + 2 MNXM1@MNXC3 + 1 MNXM7466@MNXC3 <-- 1 MNXM2219@MNXC3 + 2 MNXM2@MNXC3 + 1 MNXM7222@MNXC3	R4E464A56_RL	Rv3800c	MNXR69502	MNXC3		bigg:MYCON3;inj661:MYCON3;seed:rxn10637	-999999	0			0	0
R_MYCON4-981	1 MNXM12@MNXC3 + 1 MNXM13@MNXC3 + 1 MNXM14@MNXC3 + 2 MNXM1@MNXC3 + 1 MNXM7521@MNXC3 <-- 1 MNXM2219@MNXC3 + 2 MNXM2@MNXC3 + 1 MNXM7229@MNXC3	RF585E288_RL	Rv3800c	MNXR69503	MNXC3		bigg:MYCON4;inj661:MYCON4;seed:rxn10657	-999999	0			0	0
R_MYCON2-768	1 MNXM12@MNXC3 + 1 MNXM13@MNXC3 + 1 MNXM14@MNXC3 + 2 MNXM1@MNXC3 + 1 MNXM7522@MNXC3 <-- 1 MNXM2219@MNXC3 + 2 MNXM2@MNXC3 + 1 MNXM7225@MNXC3	RC3F03798_RL	Rv3800c	MNXR69501	MNXC3		bigg:MYCON2;inj661:MYCON2;seed:rxn10646	-999999	0			0	0
R_FAS200-349	1 MNXM12@MNXC3 + 1 MNXM13@MNXC3 + 1 MNXM2976@MNXC3 + 1 MNXM2@MNXC3 + 2 MNXM5@MNXC3 <-- 3 MNXM1@MNXC3 + 1 MNXM236@MNXC3 + 1 MNXM40@MNXC3 + 2 MNXM6@MNXC3	R620727C_RL	Rv1350+Rv1484+Rv2524c+Rv2947c	MNXR2147	MNXC3	2.3.1.85	bigg:FAS200;ec:2.3.1.85;imeo21:FAS200;inj661:FAS200;seed:rxn10647	-999999	0			0	0
R_FAS140-288	1 MNXM12@MNXC3 + 1 MNXM13@MNXC3 + 1 MNXM2@MNXC3 + 1 MNXM314@MNXC3 + 2 MNXM5@MNXC3 <-- 3 MNXM1@MNXC3 + 1 MNXM402@MNXC3 + 1 MNXM40@MNXC3 + 2 MNXM6@MNXC3	R545C96EB_RL	Rv0533c;Rv1350+Rv1484+Rv2524c+Rv2947c	MNXR2132	MNXC3	2.3.1.85	bigg:FAS140;ec:2.3.1.85;imeo21:FAS140;imm904:FAS140;ind750:FAS140;inj661:FAS140;seed:rxn09437	-999999	0			0	0
R_FASm2801-806	1 MNXM12@MNXC3 + 1 MNXM13@MNXC3 + 1 MNXM2@MNXC3 + 1 MNXM4611@MNXC3 + 2 MNXM5@MNXC3 <-- 1 MNXM190@MNXC3 + 3 MNXM1@MNXC3 + 2 MNXM6@MNXC3 + 1 MNXM7420@MNXC3	RCCFA725A_RL	Rv2940c	MNXR2169	MNXC3		bigg:FASm2801;imeo21:FASm2801;inj661:FASm2801;seed:rxn10746	-999999	0			0	0
R_FASm340-228	1 MNXM12@MNXC3 + 1 MNXM13@MNXC3 + 1 MNXM2@MNXC3 + 1 MNXM4754@MNXC3 + 2 MNXM5@MNXC3 <-- 1 MNXM190@MNXC3 + 3 MNXM1@MNXC3 + 2 MNXM6@MNXC3 + 1 MNXM7414@MNXC3	R467276A_RL	Rv2940c	MNXR2174	MNXC3		bigg:FASm340;imeo21:FASm340;inj661:FASm340;seed:rxn10750	-999999	0			0	0
R_FASm2402-247	1 MNXM12@MNXC3 + 1 MNXM13@MNXC3 + 1 MNXM2@MNXC3 + 1 MNXM4851@MNXC3 + 2 MNXM5@MNXC3 <-- 1 MNXM190@MNXC3 + 3 MNXM1@MNXC3 + 1 MNXM6237@MNXC3 + 2 MNXM6@MNXC3	R4B445D72_RL	Rv2940c	MNXR28856	MNXC3		bigg:FASm2402;inj661:FASm2402;seed:rxn10712	-999999	0			0	0
R_FASm2201-552	1 MNXM12@MNXC3 + 1 MNXM13@MNXC3 + 1 MNXM2@MNXC3 + 1 MNXM4851@MNXC3 + 2 MNXM5@MNXC3 <-- 1 MNXM190@MNXC3 + 3 MNXM1@MNXC3 + 1 MNXM6457@MNXC3 + 2 MNXM6@MNXC3	R90A26384_RL	Rv2940c	MNXR2160	MNXC3		bigg:FASm2201;inj661:FASm2201;seed:rxn10766	-999999	0			0	0
R_FASm280-547	1 MNXM12@MNXC3 + 1 MNXM13@MNXC3 + 1 MNXM2@MNXC3 + 1 MNXM5940@MNXC3 + 2 MNXM5@MNXC3 <-- 1 MNXM190@MNXC3 + 3 MNXM1@MNXC3 + 2 MNXM6@MNXC3 + 1 MNXM7836@MNXC3	R8EA3ACA4_RL	Rv2940c	MNXR2168	MNXC3		bigg:FASm280;imeo21:FASm280;inj661:FASm280;seed:rxn10738	-999999	0			0	0
R_FASm2202-76	1 MNXM12@MNXC3 + 1 MNXM13@MNXC3 + 1 MNXM2@MNXC3 + 2 MNXM5@MNXC3 + 1 MNXM6237@MNXC3 <-- 1 MNXM190@MNXC3 + 3 MNXM1@MNXC3 + 2 MNXM6@MNXC3 + 1 MNXM7524@MNXC3	R214DE757_RL	Rv2940c	MNXR2161	MNXC3		bigg:FASm2202;imeo21:FASm2202;inj661:FASm2202;seed:rxn10722	-999999	0			0	0
R_FASm2401-109	1 MNXM12@MNXC3 + 1 MNXM13@MNXC3 + 1 MNXM2@MNXC3 + 2 MNXM5@MNXC3 + 1 MNXM6374@MNXC3 <-- 1 MNXM190@MNXC3 + 3 MNXM1@MNXC3 + 1 MNXM4851@MNXC3 + 2 MNXM6@MNXC3	R27CC0E55_RL	Rv2940c	MNXR2163	MNXC3		bigg:FASm2401;inj661:FASm2401;seed:rxn10717	-999999	0			0	0
R_FASm2602-416	1 MNXM12@MNXC3 + 1 MNXM13@MNXC3 + 1 MNXM2@MNXC3 + 2 MNXM5@MNXC3 + 1 MNXM6448@MNXC3 <-- 1 MNXM190@MNXC3 + 3 MNXM1@MNXC3 + 1 MNXM4851@MNXC3 + 2 MNXM6@MNXC3	R6F83A3F7_RL	Rv2940c	MNXR28864	MNXC3		bigg:FASm2602;inj661:FASm2602;seed:rxn10739	-999999	0			0	0
R_FASm2001-607	1 MNXM12@MNXC3 + 1 MNXM13@MNXC3 + 1 MNXM2@MNXC3 + 2 MNXM5@MNXC3 + 1 MNXM6457@MNXC3 <-- 1 MNXM190@MNXC3 + 3 MNXM1@MNXC3 + 2 MNXM6@MNXC3 + 1 MNXM7282@MNXC3	R9C8BC6B5_RL	Rv1662+Rv1663	MNXR2157	MNXC3		bigg:FASm2001;imeo21:FASm2001;inj661:FASm2001;seed:rxn10754	-999999	0			0	0
R_FASm240-1009	1 MNXM12@MNXC3 + 1 MNXM13@MNXC3 + 1 MNXM2@MNXC3 + 2 MNXM5@MNXC3 + 1 MNXM7310@MNXC3 <-- 1 MNXM190@MNXC3 + 3 MNXM1@MNXC3 + 2 MNXM6@MNXC3 + 1 MNXM7525@MNXC3	RFCD4311F_RL	Rv2940c	MNXR2162	MNXC3		bigg:FASm240;imeo21:FASm240;inj661:FASm240;seed:rxn10725	-999999	0			0	0
R_FASm320-719	1 MNXM12@MNXC3 + 1 MNXM13@MNXC3 + 1 MNXM2@MNXC3 + 2 MNXM5@MNXC3 + 1 MNXM7414@MNXC3 <-- 1 MNXM190@MNXC3 + 3 MNXM1@MNXC3 + 2 MNXM6@MNXC3 + 1 MNXM7421@MNXC3	RB789D32_RL	Rv2940c	MNXR2173	MNXC3		bigg:FASm320;imeo21:FASm320;inj661:FASm320;seed:rxn10731	-999999	0			0	0
R_FASm2601-683	1 MNXM12@MNXC3 + 1 MNXM13@MNXC3 + 1 MNXM2@MNXC3 + 2 MNXM5@MNXC3 + 1 MNXM7420@MNXC3 <-- 1 MNXM190@MNXC3 + 3 MNXM1@MNXC3 + 1 MNXM6374@MNXC3 + 2 MNXM6@MNXC3	RAF4014CC_RL	Rv2940c	MNXR2166	MNXC3		bigg:FASm2601;imeo21:FASm2601;inj661:FASm2601;seed:rxn10702	-999999	0			0	0
R_FASm300-486	1 MNXM12@MNXC3 + 1 MNXM13@MNXC3 + 1 MNXM2@MNXC3 + 2 MNXM5@MNXC3 + 1 MNXM7421@MNXC3 <-- 1 MNXM190@MNXC3 + 3 MNXM1@MNXC3 + 2 MNXM6@MNXC3 + 1 MNXM7626@MNXC3	R81EF50FA_RL	Rv2940c	MNXR2171	MNXC3		bigg:FASm300;imeo21:FASm300;inj661:FASm300;seed:rxn10733	-999999	0			0	0
R_FASm2002-621	1 MNXM12@MNXC3 + 1 MNXM13@MNXC3 + 1 MNXM2@MNXC3 + 2 MNXM5@MNXC3 + 1 MNXM7524@MNXC3 <-- 1 MNXM190@MNXC3 + 3 MNXM1@MNXC3 + 1 MNXM236@MNXC3 + 2 MNXM6@MNXC3	R9FA85ADB_RL	Rv1662+Rv1663	MNXR2158	MNXC3		bigg:FASm2002;imeo21:FASm2002;inj661:FASm2002;seed:rxn10689	-999999	0			0	0
R_FASm220-440	1 MNXM12@MNXC3 + 1 MNXM13@MNXC3 + 1 MNXM2@MNXC3 + 2 MNXM5@MNXC3 + 1 MNXM7525@MNXC3 <-- 1 MNXM190@MNXC3 + 3 MNXM1@MNXC3 + 1 MNXM2976@MNXC3 + 2 MNXM6@MNXC3	R75C53E37_RL	Rv2940c	MNXR2159	MNXC3		bigg:FASm220;imeo21:FASm220;inj661:FASm220;seed:rxn10705	-999999	0			0	0
R_FASm2802-347	1 MNXM12@MNXC3 + 1 MNXM13@MNXC3 + 1 MNXM2@MNXC3 + 2 MNXM5@MNXC3 + 1 MNXM7626@MNXC3 <-- 1 MNXM190@MNXC3 + 3 MNXM1@MNXC3 + 1 MNXM6448@MNXC3 + 2 MNXM6@MNXC3	R61FDEDCE_RL	Rv2940c	MNXR2170	MNXC3		bigg:FASm2802;imeo21:FASm2802;inj661:FASm2802;seed:rxn10755	-999999	0			0	0
R_FASm260-346	1 MNXM12@MNXC3 + 1 MNXM13@MNXC3 + 1 MNXM2@MNXC3 + 2 MNXM5@MNXC3 + 1 MNXM7836@MNXC3 <-- 1 MNXM190@MNXC3 + 3 MNXM1@MNXC3 + 2 MNXM6@MNXC3 + 1 MNXM7310@MNXC3	R618698F9_RL	Rv2940c	MNXR2165	MNXC3		bigg:FASm260;imeo21:FASm260;inj661:FASm260;seed:rxn10715	-999999	0			0	0
R_MCBTS3-987	1 MNXM12@MNXC3 + 1 MNXM13@MNXC3 + 2 MNXM1@MNXC3 + 5 MNXM2@MNXC3 + 2 MNXM6@MNXC3 + 1 MNXM7@MNXC3 + 1 MNXM8372@MNXC3 + 1 MNXM9@MNXC3 <-- 1 MNXM342@MNXC3 + 1 MNXM378@MNXC3 + 1 MNXM3@MNXC3 + 3.5 MNXM4@MNXC3 + 1 MNXM53@MNXC3 + 2 MNXM5@MNXC3 + 1 MNXM663@MNXC3 + 2 MNXM78@MNXC3	RF6B000B6_RL	Rv2378c+Rv2379c+Rv2380c+Rv2381c+Rv2382c+Rv2383c+Rv2384	MNXR69408	MNXC3	6.2.1.13	bigg:MCBTS3;ec:6.2.1.13;inj661:MCBTS3;seed:rxn10710	-999999	0			0	0
R_FAS161-29	1 MNXM12@MNXC3 + 1 MNXM13@MNXC3 + 3 MNXM2@MNXC3 + 3 MNXM5@MNXC3 + 1 MNXM950@MNXC3 <-- 4 MNXM1@MNXC3 + 1 MNXM314@MNXC3 + 1 MNXM40@MNXC3 + 1 MNXM4@MNXC3 + 3 MNXM6@MNXC3	R1733AF53_RL	Rv1350+Rv1484+Rv2524c+Rv2947c	MNXR2139	MNXC3	2.3.1.85	bigg:FAS161;ec:2.3.1.85	-999999	0			0	0
R_MCBTS-191	1 MNXM12@MNXC3 + 1 MNXM13@MNXC3 + 5 MNXM2@MNXC3 + 1 MNXM62699@MNXC3 + 1 MNXM7@MNXC3 + 1 MNXM9@MNXC3 <-- 1 MNXM142@MNXC3 + 1 MNXM1@MNXC3 + 1 MNXM378@MNXC3 + 1 MNXM3@MNXC3 + 2 MNXM4@MNXC3 + 1 MNXM663@MNXC3 + 1 MNXM686@MNXC3 + 2 MNXM78@MNXC3	R3E801C0B_RL	Rv2378c+Rv2379c+Rv2380c+Rv2381c+Rv2382c+Rv2383c+Rv2384	MNXR69406	MNXC3	6.2.1.13	bigg:MCBTS;ec:6.2.1.13	-999999	0			0	0
R_MCBTS2-476	1 MNXM12@MNXC3 + 1 MNXM13@MNXC3 + 5 MNXM2@MNXC3 + 1 MNXM62700@MNXC3 + 1 MNXM7@MNXC3 + 1 MNXM9@MNXC3 <-- 1 MNXM1@MNXC3 + 1 MNXM378@MNXC3 + 1 MNXM3@MNXC3 + 2 MNXM4@MNXC3 + 1 MNXM53@MNXC3 + 1 MNXM663@MNXC3 + 1 MNXM686@MNXC3 + 2 MNXM78@MNXC3	R7FF692D0_RL	Rv2378c+Rv2379c+Rv2380c+Rv2381c+Rv2382c+Rv2383c+Rv2384	MNXR69407	MNXC3	6.2.1.13	bigg:MCBTS2;ec:6.2.1.13	-999999	0			0	0
R_THDPS	1 MNXM12@MNXC3 + 1 MNXM1563@MNXC3 <-- 1 MNXM2@MNXC3 + 1 MNXM480@MNXC3 + 1 MNXM92@MNXC3	RFFDD1B42_RL		MNXR5036	MNXC3	2.3.1.117	bigg:THDPS;biopath:RXN01041;brenda:BR43980;ec:2.3.1.117;ecocyc:TETHYDPICSUCC-RXN;iabaylyiv4:TETHYDPICSUCC-RXN;iaf1260:THDPS;igt196:THDPS;iit341:THDPS;ijn746:THDPS;ijr904.45632:THDPS;ijr904:THDPS;imeo21:THDPS;imo1053-pao1:THDPS;imo1056:THDPS;inj661:THDPS;intenz:2385;isb619:THDPS;iso783:THDPS;kegg:R04365;metacyc:TETHYDPICSUCC-RXN;rhea:17325;rhea:17326;rhea:17327;rhea:17328;seed:rxn03031;upa:UCR0436…	-99999	99999			0	0
R_AST-750	1 MNXM12@MNXC3 + 1 MNXM1756@MNXC3 + 1 MNXM1@MNXC3 <-- 1 MNXM70@MNXC3 + 1 MNXM92@MNXC3	RBEEDC538_RL		MNXR879	MNXC3	2.3.1.109	bigg:AST;brenda:BR43973;ec:2.3.1.109;ecocyc:ARGININE-N-SUCCINYLTRANSFERASE-RXN;iabaylyiv4:ARGININE-N-SUCCINYLTRANSFERASE-RXN;iaf1260:AST;ijn746:AST;ijr904.45632:AST;ijr904:AST;imeo21:AST;inj661:AST;intenz:16503;iso783:AST;kegg:R00832;metacyc:ARGININE-N-SUCCINYLTRANSFERASE-RXN;rhea:15185;rhea:15186;rhea:15187;rhea:15188;seed:rxn00601;upa:UCR00832;upa:UER00279	-999999	0			0	0
R_MCOATA-372	1 MNXM12@MNXC3 + 1 MNXM184@MNXC3 <==> 1 MNXM1@MNXC3 + 1 MNXM40@MNXC3 + 1 MNXM925@MNXC3	R67B33977_B	Rv0649;Rv2243		MNXC3	2.3.1.39		-999999	999999			0	0
R_FACOAE180-256	1 MNXM12@MNXC3 + 1 MNXM1@MNXC3 + 1 MNXM236@MNXC3 <-- 1 MNXM272@MNXC3 + 1 MNXM2@MNXC3	R4C720849_RL	Rv1618	MNXR1990	MNXC3	3.1.2.2	bigg:FACOAE180;ec:3.1.2.2;kegg:R08174;metacyc:RXN-9624;pubmed:18702504;rhea:30139;rhea:30140;rhea:30141;rhea:30142	-999999	0			0	0
R_FACOAE140-141	1 MNXM12@MNXC3 + 1 MNXM1@MNXC3 + 1 MNXM314@MNXC3 <-- 1 MNXM224@MNXC3 + 1 MNXM2@MNXC3	R307A3435_RL	Rv1618	MNXR1986	MNXC3	3.1.2.2;3.1.2.20	bigg:FACOAE140;brenda:BS360734;ec:3.1.2.2;ec:3.1.2.20;iabaylyiv4:0-COA-THIOLASE-RXN;iabaylyiv4:C14;iaf1260:FACOAE140;imeo21:FACOAE140;imm904:PTE7x;inj661:FACOAE140;metacyc:RXN-9626;seed:rxn08441	-999999	0			0	0
R_G1PACT-922	1 MNXM12@MNXC3 + 1 MNXM1@MNXC3 + 1 MNXM340@MNXC3 <-- 1 MNXM21@MNXC3 + 1 MNXM969@MNXC3	RE84B7440_RL	Rv1018c	MNXR2417	MNXC3	2.3.1.157;2.3.1.4	bigg:G1PACT;brenda:BR29474;ec:2.3.1.157;ec:2.3.1.4;ecocyc:2.3.1.157-RXN;iabaylyiv4:GLUCOSAMINE1PACETYL-RXN;iaf1260:G1PACT;iaf692:G1PACT;iao358:rll_161;igt196:G1PACT;iit341:G1PACT;ijn746:G1PACT;ijr904.45632:G1PACT;ijr904:G1PACT;imeo21:G1PACT;imo1053-pao1:G1PACT;imo1056:G1PACT;inj661:G1PACT;intenz:2425;ips189:G1PACT;isb619:G1PACT;iso783:G1PACT;iyo844:G1PACTr;kegg:R05332;metacyc:2.3.1.157-RXN;obsole…	-999999	0			0	0
R_FCOAH2-671	1 MNXM12@MNXC3 + 1 MNXM1@MNXC3 + 1 MNXM39@MNXC3 <-- 1 MNXM2@MNXC3 + 1 MNXM563@MNXC3	RAC92200E_RL	Rv2605c	MNXR2197	MNXC3	3.1.2.10	bigg:FCOAH;bigg:FCOAH2;biopath:RXN01511;brenda:BR10670;ec:3.1.2.10;imeo21:FCOAH2;inj661:FCOAH2;intenz:3261;kegg:R00521;metacyc:FORMYL-COA-HYDROLASE-RXN;pubmed:9166898;reactome:REACT_16990;reactome:REACT_16990.1;rhea:19741;rhea:19742;rhea:19743;rhea:19744;seed:rxn00372	-999999	0			0	0
R_ACGS-960	1 MNXM12@MNXC3 + 1 MNXM1@MNXC3 + 1 MNXM730@MNXC3 <-- 1 MNXM21@MNXC3 + 1 MNXM89557@MNXC3	REF6E1A18_RL	Rv1653	MNXR30582	MNXC3	2.1.4.1;2.3.1.1	bigg:ACGS;bigg:ACGSm;biopath:RXN00418;brenda:BR43962;ec:2.1.4.1;ec:2.3.1.1;ecocyc:N-ACETYLTRANSFER-RXN;iabaylyiv4:N-ACETYLTRANSFER-RXN;iaf1260:ACGS;iaf692:ACGS;iag612:rbs_115;iao358:rll_51;igt196:ACGS;iin800:ECM40_1;ijn746:ACGS;ijr904.45632:ACGS;ijr904:ACGS;imeo21:ACGS;imm904:ACGSm;imo1053-pao1:ACGS;imo1056:ACGS;ind750:ACGSm;inj661:ACGS;intenz:2269;isb619:ACGS;iso783:ACGS;iyo844:ACGS;kegg:R00259;…	-999999	0			0	0
R_DPCOAK-483	1 MNXM12@MNXC3 + 1 MNXM1@MNXC3 + 1 MNXM7@MNXC3 <-- 1 MNXM3@MNXC3 + 1 MNXM481@MNXC3	R8149F79B_RL	Rv1631	MNXR1772	MNXC3	2.7.1.24	bigg:DPCOAK;bigg:DPCOAKm;biopath:RXN00293;brenda:BR48063;ec:2.7.1.24;ecocyc:DEPHOSPHOCOAKIN-RXN;iabaylyiv4:DEPHOSPHOCOAKIN-RXN;iaf1260:DPCOAK;iaf692:DPCOAK;iao358:rll_475;igt196:DPCOAK;iin800:U96;iin800:U97;iit341:DPCOAK;ijn746:DPCOAK;ijr904.45632:DPCOAK;ijr904:DPCOAK;imeo21:DPCOAK;imm904:DPCOAK;imm904:DPCOAKm;imo1053-pao1:DPCOAK;imo1056:DPCOAK;ind750:DPCOAK;ind750:DPCOAKm;inj661:DPCOAK;intenz:28…	-999999	0			0	0
R_IPPS-753	1 MNXM12@MNXC3 + 1 MNXM1@MNXC3 + 1 MNXM985@MNXC3 <-- 1 MNXM21@MNXC3 + 1 MNXM238@MNXC3 + 1 MNXM2@MNXC3	RBF1BC307_RL	Rv3710	MNXR3135	MNXC3	2.3.3.13;4.1.3.12	bigg:IPPS;bigg:IPPSm;biopath:RXN01115;brenda:BR47381;ec:2.3.3.13;ec:4.1.3.12;ecocyc:2-ISOPROPYLMALATESYN-RXN;iabaylyiv4:2-ISOPROPYLMALATESYN-RXN;iaf1260:IPPS;iaf692:IPPS;iag612:rbs_108;iao358:rll_227;igt196:IPPS;iin800:LEU4;ijn746:IPPS;ijr904.45632:IPPS;ijr904:IPPS;imeo21:IPPS;imm904:IPPS;imm904:IPPSm;imo1053-pao1:IPPS;imo1056:IPPS;ind750:IPPS;ind750:IPPSm;inj661:IPPS;intenz:10539;irs1563.45632:R…	-999999	0			0	0
R_MALS-296	1 MNXM12@MNXC3 + 1 MNXM1@MNXC3 + 1 MNXM98@MNXC3 <-- 1 MNXM21@MNXC3 + 1 MNXM2@MNXC3 + 1 MNXM69@MNXC3	R56D4FB79_RL	Rv1837c	MNXR3388	MNXC3	2.3.3.9;4.1.3.2	bigg:MALS;bigg:MALSp;biopath:RXN00920;brenda:BR47548;ec:2.3.3.9;ec:4.1.3.2;ecocyc:MALSYN-RXN;iabaylyiv4:MALSYN-RXN;iaf1260:MALS;iin800:DAL7;iin800:MLS1;iit341:MALS;ijn746:MALS;ijr904.45632:MALS;ijr904:MALS;imeo21:MALS;imm904:MALS;imm904:MALSp;imo1053-pao1:MALS;imo1056:MALS;ind750:MALSp;inj661:MALS;intenz:10569;irs1563.45632:R00472_x;iso783:MALS;kegg:R00472;macie:M0053;metacyc:MALSYN-RXN;pir:I4071…	-999999	0			0	0
R_ACPS1-964	1 MNXM12@MNXC3 + 1 MNXM2214@MNXC3 --> 1 MNXM1@MNXC3 + 1 MNXM45@MNXC3 + 1 MNXM925@MNXC3	RF06E6E50_LR	Rv2523c	MNXR35618	MNXC3	2.7.8.-;2.7.8.7	bigg:ACPS1;brenda:BS359963;ec:2.7.8.-;ec:2.7.8.7;iaf1260:ACPS1;igt196:ACPS1;ijr904.45632:ACPS1;ijr904:ACPS1;imeo21:ACPS1;imo1053-pao1:ACPS1;imo1056:ACPS1;inj661:ACPS1;isb619:ACPS1;iso783:ACPS1;iyo844:ACPS1;kegg:R01625;obsolete:rxn08058;seed:rxn06023	0	999999			0	0
R_PFL-580	1 MNXM12@MNXC3 + 1 MNXM23@MNXC3 --> 1 MNXM21@MNXC3 + 1 MNXM39@MNXC3	R9794A35C_LR		MNXR4175	MNXC3	1.97.1.4;2.3.1.54	bigg:PFL;bigg:PFLr;biopath:RXN01365;brenda:BR44056;ec:1.97.1.4;ec:2.3.1.54;ecocyc:PYRUVFORMLY-RXN;iaf1260:PFL;iao358:rll_318;ijr904.45632:PFL;ijr904:PFL;imeo21:PFL;inj661:PFL;intenz:2322;isb619:PFLr;iso783:PFL;kegg:R00212;macie:M0030;metacyc:PYRUVFORMLY-RXN;rhea:11844;rhea:11845;rhea:11846;rhea:11847;seed:rxn00157;upa:UCR00212;upa:UER00891	0	999999			0	0
R_SUCOAS-269	1 MNXM12@MNXC3 + 1 MNXM25@MNXC3 + 1 MNXM3@MNXC3 <==> 1 MNXM7@MNXC3 + 1 MNXM92@MNXC3 + 1 MNXM9@MNXC3	R4ED73537_B	Rv0951+Rv0952	MNXR4958	MNXC3	6.2.1.4;6.2.1.5	bigg:SUCOAS;bigg:SUCOASm;biopath:RXN00971;brenda:BR88;ec:6.2.1.4;ec:6.2.1.5;ecocyc:SUCCCOASYN-RXN;iabaylyiv4:SUCCCOASYN-RXN;iaf1260:SUCOAS;iag612:rbs_554;iao358:rll_611;iin800:LSC2;ijn746:SUCOAS;ijr904.45632:SUCOAS;ijr904:SUCOAS;imeo21:SUCOAS;imm904:SUCOASm;imo1053-pao1:SUCOAS;imo1056:SUCOAS;ind750:SUCOAS1m;inj661:SUCOAS;intenz:5063;irs1563.45632:R00405_m;isb619:SUCOAS;iso783:SUCOAS;iyo844:SUCOAS…	-999999	999999			0	0
R_PTAr-932	1 MNXM12@MNXC3 + 1 MNXM280@MNXC3 <==> 1 MNXM21@MNXC3 + 1 MNXM9@MNXC3	REA1C9317_B	Rv0408	MNXR4502	MNXC3	2.3.1.8	bigg:PTAr;brenda:BR44082;ec:2.3.1.8;ecocyc:PHOSACETYLTRANS-RXN;iabaylyiv4:PHOSACETYLTRANS-RXN;iaf1260:PTAr;iaf692:PTAr;iag612:rbs_118;iao358:rll_342;igt196:PTAr;iit341:PTAr;ijn746:PTAr;ijr904.45632:PTAr;ijr904:PTAr;imeo21:PTAr;imo1053-pao1:PTA;imo1053-pao1:PTAr;imo1056:PTA;imo1056:PTAr;inj661:PTAr;intenz:2276;ips189:PTAr;irs1563.45632:R00230_c;isb619:PTAr;iso783:PTAr;iyo844:PTAr;kegg:R00230;metac…	-999999	999999			0	0
R_SERAT-344	1 MNXM12@MNXC3 + 1 MNXM418@MNXC3 <==> 1 MNXM21@MNXC3 + 1 MNXM53@MNXC3	R5F46211E_B	Rv2335	MNXR4808	MNXC3	2.3.1.30	bigg:SERAT;bigg:SERATi;biopath:RXN01325;brenda:BR44030;ec:2.3.1.30;ecocyc:SERINE-O-ACETTRAN-RXN;iabaylyiv4:SERINE-O-ACETTRAN-RXN;iaf1260:SERAT;iaf692:SERAT;iag612:rbs_117;iao358:rll_103;igt196:SERAT;iin800:U48;iit341:SERAT;ijn746:SERAT;ijr904.45632:SERAT;ijr904:SERAT;imeo21:SERAT;imm904:SERATi;imo1053-pao1:SERAT;imo1056:SERAT;ind750:SERATi;inj661:SERAT;intenz:2298;irs1563.45632:R00586_c;isb619:SE…	-999999	999999			0	0
R_NPHS-89	1 MNXM12@MNXC3 + 1 MNXM552@MNXC3 <-- 1 MNXM8955@MNXC3	R23DD1E65_RL	Rv0548c	MNXR13175	MNXC3	4.1.3.36	bigg:NPHS;bigg:NPHSr;brenda:BS398975;ec:4.1.3.36	-999999	0			0	0
R_PHDCATA-250	1 MNXM12@MNXC3 + 1 MNXM5890@MNXC3 <==> 1 MNXM92553@MNXC3 + 1 MNXM925@MNXC3	R4B8E7B67_B		MNXR69705	MNXC3		bigg:PHDCATA;imeo21:PHDCATA;inj661:PHDCATA;seed:rxn10653	-999999	999999			0	0
R_PREPTTA-139	1 MNXM12@MNXC3 + 1 MNXM5899@MNXC3 <==> 1 MNXM92591@MNXC3 + 1 MNXM925@MNXC3	R3006BA97_B		MNXR69786	MNXC3		bigg:PREPTTA;imeo21:PREPTTA;inj661:PREPTTA;seed:rxn10720	-999999	999999			0	0
R_HSERTA-512	1 MNXM12@MNXC3 + 1 MNXM699@MNXC3 <==> 1 MNXM21@MNXC3 + 1 MNXM353@MNXC3	R872A45AB_B	Rv3341	MNXR3046	MNXC3	2.3.1.31	bigg:HSERTA;brenda:BR44031;ec:2.3.1.31;iabaylyiv4:HOMOSERINE-O-ACETYLTRANSFERASE-RXN;iaf692:HSERTA;iag612:rbs_116;iin800:MET2;iit341:HSERTA;ijn746:HSERTA;imeo21:HSERTA;imm904:HSERTA;imo1053-pao1:HSAT;imo1056:HSAT;ind750:HSERTA;inj661:HSERTA;intenz:2299;isb619:HSERTA;kegg:R01776;metacyc:HOMOSERINE-O-ACETYLTRANSFERASE-RXN;rhea:13701;rhea:13702;rhea:13703;rhea:13704;seed:rxn01303;upa:UCR01776;upa:UE…	-999999	999999			0	0
R_MANAT1-700	1 MNXM12@MNXC3 + 1 MNXM7024@MNXC3 <-- 1 MNXM5894@MNXC3 + 1 MNXM88@MNXC3	RB3580E52_RL	Rv2611c	MNXR69402	MNXC3		bigg:MANAT1;imeo21:MANAT1;inj661:MANAT1;seed:rxn10764	-999999	0			0	0
R_HSST-606	1 MNXM12@MNXC3 + 1 MNXM820@MNXC3 <-- 1 MNXM353@MNXC3 + 1 MNXM92@MNXC3	R9C8B0865_RL		MNXR3051	MNXC3	2.3.1.46	bigg:HSST;biopath:RXN01415;brenda:BR44047;ec:2.3.1.46;ecocyc:HOMSUCTRAN-RXN;iaf1260:HSST;iao358:rll_245;ijr904.45632:HSST;ijr904:HSST;imeo21:HSST;imo1053-pao1:HSST;imo1056:HSST;inj661:HSST;intenz:2314;irs1563.45632:R01777_c;iso783:HSST;iyo844:HSSTr;kegg:R01777;metacyc:HOMSUCTRAN-RXN;rhea:22008;rhea:22009;rhea:22010;rhea:22011;seed:rxn01304;upa:UCR01777;upa:UER00075	-999999	0			0	0
R_ARACHTA-524	1 MNXM12@MNXC3 + 1 MNXM96035@MNXC3 <==> 1 MNXM3215@MNXC3 + 1 MNXM925@MNXC3	R8961DB05_B		MNXR68379	MNXC3		bigg:ARACHTA;imeo21:ARACHTA;inj661:ARACHTA;seed:rxn10759	-999999	999999			0	0
R_TMHAS1-930	1 MNXM13010@MNXC3 + 2 MNXM2@MNXC3 <-- 1 MNXM198@MNXC3 + 1 MNXM3107@MNXC3 + 1 MNXM7827@MNXC3	RE9D37AFB_RL		MNXR69983	MNXC3			-999999	0			0	0
R_TMHAS2-160	1 MNXM13011@MNXC3 + 2 MNXM2@MNXC3 <-- 1 MNXM198@MNXC3 + 1 MNXM3107@MNXC3 + 1 MNXM4123@MNXC3	R37C990C3_RL		MNXR69984	MNXC3		bigg:TMHAS2;inj661:TMHAS2;seed:rxn10726	-999999	0			0	0
R_TMHAS3-564	1 MNXM13012@MNXC3 + 2 MNXM2@MNXC3 <-- 1 MNXM198@MNXC3 + 1 MNXM3107@MNXC3 + 1 MNXM7826@MNXC3	R9427F7A9_RL		MNXR69985	MNXC3			-999999	0			0	0
R_TMHAS4-319	1 MNXM13013@MNXC3 + 2 MNXM2@MNXC3 <-- 1 MNXM198@MNXC3 + 1 MNXM4123@MNXC3 + 1 MNXM7827@MNXC3	R5A7B968F_RL		MNXR69986	MNXC3			-999999	0			0	0
R_TMHAS5-900	1 MNXM13014@MNXC3 + 2 MNXM2@MNXC3 <-- 1 MNXM198@MNXC3 + 1 MNXM7826@MNXC3 + 1 MNXM7827@MNXC3	RE4D49647_RL		MNXR69987	MNXC3			-999999	0			0	0
R_TMHAS6-253	1 MNXM13015@MNXC3 + 2 MNXM2@MNXC3 <-- 1 MNXM198@MNXC3 + 1 MNXM4123@MNXC3 + 1 MNXM7826@MNXC3	R4BF91050_RL		MNXR69988	MNXC3			-999999	0			0	0
R_RBFSa-605	1 MNXM1313@MNXC3 + 2 MNXM2@MNXC3 + 1 MNXM9@MNXC3 <-- 1 MNXM2887@MNXC3 + 1 MNXM791@MNXC3	R9C795DB9_RL	Rv1412+Rv1416	MNXR69845	MNXC3	2.5.1.78;2.5.1.9	bigg:RBFSa;brenda:BR49183;brenda:BS402378;brenda:BS402379;ec:2.5.1.78;ec:2.5.1.9;ecocyc:LUMAZINESYN-RXN;iabaylyiv4:LUMAZINESYN-RXN;iaf1260:RBFSa;iaf692:RBFSa;igt196:RBFSa;iin800:RIB5;iit341:RBFSa;ijn746:RBFSa;ijr904.45632:RBFSa;ijr904:RBFSa;imeo21:RBFSa;imm904:RBFSa;imo1053-pao1:RBFSa;imo1056:RBFSa;ind750:RBFSa;inj661:RBFSa;intenz:18060;isb619:RBFSa;iso783:RBFSa;iyo844:RBFSa;kegg:R04457;metacyc:L…	-999999	0			0	0
R_CITabc-636	1 MNXM131@MNXC2 + 1 MNXM2@MNXC3 + 1 MNXM3@MNXC3 --> 1 MNXM131@MNXC3 + 1 MNXM1@MNXC3 + 1 MNXM7@MNXC3 + 1 MNXM9@MNXC3	RA29E98AD_LR		MNXR1175	MNXC2%MNXC3		bigg:CITabc;imeo21:CITabc;inj661:CITabc;seed:rxn10842	0	999999			0	0
R_CITLr__R_CITL-331	1 MNXM131@MNXC3 <==> 1 MNXM26@MNXC3 + 1 MNXM46@MNXC3	R5D0D22AA_B		MNXR1171	MNXC3	4.1.3.6	bigg:CITL;bigg:CITLr;biopath:RXN00408;brenda:BR3377;ec:4.1.3.6;ecocyc:CITLY-RXN;iaf1260:CITL;iao358:rll_94;ijr904.45632:CITL;ijr904:CITL;imeo21:CITLr;inj661:CITLr;intenz:4619;kegg:R00362;metacyc:CITLY-RXN;rhea:10760;rhea:10761;rhea:10762;rhea:10763;seed:rxn00265	0	0			0	0
R_CITLr__R_CITL-332	1 MNXM131@MNXC3 <==> 1 MNXM26@MNXC3 + 1 MNXM46@MNXC3	R5D0D22AA_B	Rv2075c;Rv2498c	MNXR1171	MNXC3	4.1.3.6	bigg:CITL;bigg:CITLr;biopath:RXN00408;brenda:BR3377;ec:4.1.3.6;ecocyc:CITLY-RXN;iaf1260:CITL;iao358:rll_94;ijr904.45632:CITL;ijr904:CITL;imeo21:CITLr;inj661:CITLr;intenz:4619;kegg:R00362;metacyc:CITLY-RXN;rhea:10760;rhea:10761;rhea:10762;rhea:10763;seed:rxn00265	-999999	999999			0	0
R_ACONT-958	1 MNXM131@MNXC3 <==> 1 MNXM89661@MNXC3	REEB83731_B	Rv1475c	MNXR30608	MNXC3	4.2.1.3	bigg:ACONT;bigg:ACONTm;ec:4.2.1.3;iaf692:ACONT;iag612:rbs_208;iao358:rll_93;iin800:ACO1;iin800:YJL200C;iit341:ACONT;ijn746:ACONT;ijr904.45632:ACONT;ijr904:ACONT;imeo21:ACONT;imm904:ACONT;imm904:ACONTm;imo1053-pao1:ACONT;imo1056:ACONT;ind750:ACONT;ind750:ACONTm;inj661:ACONT;intenz:10764;irs1563.45632:R01324_c;irs1563.45632:R01324_m;isb619:ACONT;iso783:ACONT;iyo844:ACONT;kegg:R01324;pubmed:1052766;…	-999999	999999			0	0
R_UGMAS-233	1 MNXM13225@MNXC3 + 1 MNXM1@MNXC3 + 1 MNXM7@MNXC3 + 1 MNXM9@MNXC3 <-- 1 MNXM32@MNXC3 + 1 MNXM3@MNXC3 + 1 MNXM7867@MNXC3	R47BAD720_RL	Rv2152c	MNXR28872	MNXC3	6.3.2.8	bigg:UGMAS;ec:6.3.2.8;imeo21:UGMAS;inj661:UGMAS;seed:rxn10780	-999999	0			0	0
R_UGMAGS-1004	1 MNXM13225@MNXC3 + 1 MNXM331@MNXC3 + 1 MNXM3@MNXC3 --> 1 MNXM1@MNXC3 + 1 MNXM7869@MNXC3 + 1 MNXM7@MNXC3 + 1 MNXM9@MNXC3	RFB35103E_LR	Rv2155c	MNXR28871	MNXC3	6.3.2.9	bigg:UGMAGS;ec:6.3.2.9;imeo21:UGMAGS;inj661:UGMAGS;seed:rxn10773	0	999999			0	0
R_UGGPT3-946	1 MNXM13230@MNXC3 + 1 MNXM17@MNXC3 + 1 MNXM1@MNXC3 <-- 1 MNXM47@MNXC3 + 1 MNXM7873@MNXC3	RECE56B01_RL	Rv2153c	MNXR56010	MNXC3		bigg:UGGPT3;imeo21:UGGPT3;inj661:UGGPT3;seed:rxn10776	-999999	0			0	0
R_IPDDI-259	1 MNXM132@MNXC3 <==> 1 MNXM83@MNXC3	R4D22A370_B	Rv1745c	MNXR69289	MNXC3	5.3.3.2	bigg:IPDDI;bigg:IPDDIi;bigg:IPDDIx;biopath:RXN01114;brenda:BR247;ec:5.3.3.2;ecocyc:IPPISOM-RXN;iaf1260:IPDDI;iao358:rll_473;iin800:IDI1;ijn746:IPDDI;ijr904.45632:IPDDIi;ijr904:IPDDIi;imeo21:IPDDI;imm904:IPDDI;ind750:IPDDI;inj661:IPDDI;intenz:4968;irs1563.45632:R01123_c;irs1563.45632:R01123_p;isb619:IPDDI;iyo844:IPDDI;kegg:R01123;metacyc:IPPISOM-RXN;pubmed:8806705;reactome:REACT_102787;reactome:RE…	-999999	999999			0	0
R_ACGAMT-350	1 MNXM1333@MNXC3 + 1 MNXM80@MNXC3 <-- 1 MNXM47@MNXC3 + 1 MNXM89653@MNXC3	R620BCCB2_RL	Rv1302	MNXR68256	MNXC3	2.7.8.33	bigg:ACGAMT;ec:2.7.8.33;kegg:R08856;metacyc:GLCNACPTRANS-RXN;seed:rxn08040	-999999	0			0	0
R_O16RHAT-322	1 MNXM1333@MNXC3 + 1 MNXM899@MNXC3 --> 1 MNXM152@MNXC3 + 1 MNXM1@MNXC3 + 1 MNXM80754@MNXC3	R5B867227_LR	Rv3265c	MNXR69579	MNXC3		bigg:O16RHAT;imeo21:O16RHAT;inj661:O16RHAT;seed:rxn10707	0	999999			0	0
R_HSK-78	1 MNXM1334@MNXC3 + 1 MNXM1@MNXC3 + 1 MNXM7@MNXC3 <-- 1 MNXM353@MNXC3 + 1 MNXM3@MNXC3	R21F3DFF8_RL	Rv1296	MNXR3047	MNXC3	2.7.1.39	bigg:HSK;biopath:RXN01457;brenda:BR47776;ec:2.7.1.39;ecocyc:HOMOSERKIN-RXN;iabaylyiv4:HOMOSERKIN-RXN;iaf1260:HSK;iaf692:HSK;iag612:rbs_184;iao358:rll_419;igt196:HSK;iin800:THR1;iit341:HSK;ijn746:HSK;ijr904.45632:HSK;ijr904:HSK;imeo21:HSK;imm904:HSK;imo1053-pao1:HSK;imo1056:HSK;ind750:HSK;inj661:HSK;intenz:2869;isb619:HSK;iso783:HSK;iyo844:HSK;kegg:R01771;metacyc:HOMOSERKIN-RXN;rhea:13985;rhea:139…	-999999	0			0	0
R_THRS-973	1 MNXM1334@MNXC3 + 1 MNXM2@MNXC3 --> 1 MNXM142@MNXC3 + 1 MNXM9@MNXC3	RF3AD9ECA_LR	Rv1295	MNXR5064	MNXC3	4.2.3.1;4.2.99.2	bigg:THRS;biopath:RXN01500;brenda:BR16083;ec:4.2.3.1;ec:4.2.99.2;ecocyc:THRESYN-RXN;iabaylyiv4:THRESYN-RXN;iaf1260:THRS;iaf692:THRS;iag612:rbs_503;iao358:rll_420;igt196:THRS;iin800:THR4_1;iit341:THRS;ijn746:THRS;ijr904.45632:THRS;ijr904:THRS;imeo21:THRS;imm904:THRS;imo1053-pao1:THRS;imo1056:THRS;ind750:THRS;inj661:THRS;intenz:4780;irs1563.45632:R01466_c;isb619:THRS;iso783:THRS;iyo844:THRS;kegg:R0…	0	999999			0	0
R_OCOAT1r-60	1 MNXM133@MNXC3 + 1 MNXM25@MNXC3 <==> 1 MNXM154@MNXC3 + 1 MNXM92@MNXC3	R1DB58FAD_B	Rv2503c+Rv2504c	MNXR3946	MNXC3	2.8.3.5	bigg:OCOAT1;bigg:OCOAT1m;bigg:OCOAT1r;biopath:RXN01300;brenda:BS360598;ec:2.8.3.5;iit341:OCOAT1;ijn746:OCOAT1;imeo21:OCOAT1r;imo1053-pao1:OCOAT1r;imo1056:OCOAT1r;inj661:OCOAT1r;intenz:3164;iyo844:OCOAT1r;kegg:R00410;metacyc:RXNI-2;pubmed:12463743;pubmed:8751852;reactome:REACT_110993;reactome:REACT_112252;reactome:REACT_115409;reactome:REACT_155355;reactome:REACT_1796;reactome:REACT_1796.3;reactom…	-999999	999999			0	0
R_ACACCT-978	1 MNXM133@MNXC3 + 1 MNXM26@MNXC3 <-- 1 MNXM154@MNXC3 + 1 MNXM21@MNXC3	RF4FC1C0_RL		MNXR340	MNXC3	2.8.3;2.8.3.8	bigg:ACACCT;biopath:RXN00280;ec:2.8.3;ec:2.8.3.8;ecocyc:ACETOACETYL-COA-TRANSFER-RXN;iabaylyiv4:ACETOACETYL-COA-TRANSFER-RXN;iaf1260:ACACCT;ijr904.45632:ACACCT;ijr904:ACACCT;imeo21:ACACCT;inj661:ACACCT;iso783:ACACCT;kegg:R01359;metacyc:ACETOACETYL-COA-TRANSFER-RXN;pubmed:1103739;pubmed:1103741;rhea:27806;rhea:27807;rhea:27808;rhea:27809;seed:rxn00990	-999999	0			0	0
R_GLNSP2-572	1 MNXM1344@MNXC3 + 1 MNXM15@MNXC3 + 1 MNXM3@MNXC3 --> 1 MNXM1@MNXC3 + 1 MNXM3113@MNXC3 + 1 MNXM7@MNXC3 + 1 MNXM9@MNXC3	R966D924C_LR	Rv1878+Rv2220+Rv2222c+Rv2860c	MNXR2699	MNXC3	6.3.1.2;6.3.5.-	bigg:GLNSP2;ec:6.3.1.2;ec:6.3.5.-;imeo21:GLNSP2;inj661:GLNSP2;kegg:R05030;seed:rxn03407	0	999999			0	0
R_UAGPT2-542	1 MNXM1344@MNXC3 + 1 MNXM17@MNXC3 + 1 MNXM1@MNXC3 <-- 1 MNXM1955@MNXC3 + 1 MNXM47@MNXC3	R8D1D2817_RL	Rv2153c	MNXR55984	MNXC3	2.4.1.227	aragem.45632:R05662_c;bigg:UAGPT2;ec:2.4.1.227;imeo21:UAGPT2;inj661:UAGPT2;intenz:10458;kegg:R05662;kegg:R06173;rhea:23192;rhea:23193;rhea:23194;rhea:23195;seed:rxn03933	-999999	0			0	0
R_PPTGS_TB2-678	1 MNXM1344@MNXC3 --> 1 MNXM1@MNXC3 + 1 MNXM5043@MNXC3 + 1 MNXM7631@MNXC3	RAE5185D7_LR	Rv2163c	MNXR69782	MNXC3			0	999999			0	0
R_HISt2r-692	1 MNXM134@MNXC2 + 1 MNXM1@MNXC2 <==> 1 MNXM134@MNXC3 + 1 MNXM1@MNXC3	RB09CF762_B		MNXR2972	MNXC2%MNXC3		bigg:HISt2m;bigg:HISt2r;bigg:HISt2rpp;iaf1260:HISt2rpp;iin800:AGP1_5;iin800:GAP1_9;iin800:HIP1;iin800:VAP1_2;ijr904.45632:HISt2r;ijr904:HISt2r;imeo21:HISt2r;imm904:HISt2m;imm904:HISt2r;imm904:HISt6;ind750:HISt2m;ind750:HISt2r;inj661:HISt2r;ips189:HISt2;iyo844:HISt2;obsolete:rxn05587;seed:rxn05299;seed:rxn08719;seed:rxn09744;seed:rxn13314	-999999	999999			0	0
R_CHORS-667	1 MNXM1365@MNXC3 --> 1 MNXM337@MNXC3 + 1 MNXM9@MNXC3	RAB311DE2_LR	Rv2540c	MNXR1160	MNXC3	4.2.3.5	bigg:CHORS;brenda:BR16094;brenda:BS390148;brenda:BS390149;ec:4.2.3.5;ecocyc:CHORISMATE-SYNTHASE-RXN;iabaylyiv4:CHORISMATE-SYNTHASE-RXN;iaf1260:CHORS;iaf692:CHORS;iao358:rll_55;igt196:CHORS;iin800:ARO2;iit341:CHORS;ijn746:CHORS;ijr904.45632:CHORS;ijr904:CHORS;imeo21:CHORS;imm904:CHORS;imo1053-pao1:CHORS;imo1056:CHORS;ind750:CHORS;inj661:CHORS;intenz:10387;irs1563.45632:R01714_c;isb619:CHORS;iso783…	0	999999			0	0
R_TDPGDH-759	1 MNXM1376@MNXC3 --> 1 MNXM2@MNXC3 + 1 MNXM7331@MNXC3	RC1B2EA80_LR	Rv3464;Rv3468c;Rv3784	MNXR69951	MNXC3	4.2.1.46	bigg:TDPGDH;biopath:RXN00786;brenda:BR425;ec:4.2.1.46	0	999999			0	0
R_ACGK-912	1 MNXM1384@MNXC3 + 1 MNXM7@MNXC3 <-- 1 MNXM3@MNXC3 + 1 MNXM730@MNXC3	RE6ED2E76_RL	Rv1654	MNXR382	MNXC3	2.7.2.8	bigg:ACGK;bigg:ACGKm;biopath:RXN00583;brenda:BR47830;ec:2.7.2.8;ecocyc:ACETYLGLUTKIN-RXN;iin800:ARG5_1;intenz:2986;kegg:R02649;rhea:14629;rhea:14630;rhea:14631;rhea:14632;seed:rxn12856;upa:UCR02649;upa:UER00107	-999999	0			0	0
R_ASPCT-535	1 MNXM138@MNXC3 + 1 MNXM42@MNXC3 --> 1 MNXM1@MNXC3 + 1 MNXM465@MNXC3 + 1 MNXM9@MNXC3	R8B72B85E_LR	Rv1380	MNXR856	MNXC3	2.1.3.2	bigg:ASPCT;bigg:ASPCTn;bigg:ASPCTr;biopath:RXN00366;brenda:BR43949;ec:2.1.3.2;ecocyc:ASPCARBTRANS-RXN;iabaylyiv4:ASPCARBTRANS-RXN;iaf1260:ASPCT;iaf692:ASPCT;iag612:rbs_198;iao358:rll_382;igt196:ASPCT;iin800:URA2_1;iit341:ASPCT;ijn746:ASPCT;ijr904.45632:ASPCT;ijr904:ASPCT;imeo21:ASPCT;imm904:ASPCT;imo1053-pao1:ASPCT;imo1056:ASPCT;ind750:ASPCTn;inj661:ASPCT;intenz:2256;isb619:ASPCT;iso783:ASPCT;iyo…	0	999999			0	0
R_OCBT-419	1 MNXM138@MNXC3 + 1 MNXM89689@MNXC3 <==> 1 MNXM1@MNXC3 + 1 MNXM211@MNXC3 + 1 MNXM9@MNXC3	R70ADAFAA_B	Rv1656	MNXR51003	MNXC3	2.1.3.3	bigg:OCBT;bigg:OCBTi;bigg:OCBTm;ec:2.1.3.3;iabaylyiv4:ORNCARBAMTRANSFER-RXN;iaf1260:OCBT;iaf692:OCBT;iag612:rbs_199;iao358:rll_48;igt196:OCBT;iin800:ARG3;iit341:OCBTi;ijn746:OCBT;ijr904.45632:OCBT;ijr904:OCBT;imeo21:OCBT;imm904:OCBTi;imo1053-pao1:OCBT;imo1056:OCBT;ind750:OCBTi;inj661:OCBT;isb619:OCBT;iso783:OCBT;iyo844:OCBT;obsolete:rxn09033;seed:rxn01019	-999999	999999			0	0
R_CBPS-470	1 MNXM138@MNXC3 + 2 MNXM1@MNXC3 + 2 MNXM7@MNXC3 + 1 MNXM89557@MNXC3 + 1 MNXM9@MNXC3 <-- 1 MNXM2@MNXC3 + 1 MNXM37@MNXC3 + 2 MNXM3@MNXC3 + 1 MNXM60@MNXC3	R7CA35F41_RL	Rv1383	MNXR33037	MNXC3	6.3.5.5	bigg:CBPS;bigg:CBPSn;brenda:BR152;brenda:BS398777;ec:6.3.5.5;ecocyc:CARBPSYN-RXN;iabaylyiv4:CARBPSYN-RXN;iaf1260:CBPS;iaf692:CBPS;igt196:CBPS;iit341:CBPS;ijn746:CBPS;ijr904.45632:CBPS;ijr904:CBPS;imeo21:CBPS;imm904:CBPS;imo1053-pao1:CBPS;imo1056:CBPS;ind750:CBPS;ind750:CBPSn;inj661:CBPS;intenz:16786;isb619:CBPS;iso783:CBPS;iyo844:CBPS;kegg:R00575;metacyc:CARBPSYN-RXN;reactome:REACT_478.3;rhea:186…	-999999	0			0	0
R_FOMETR-647	1 MNXM1392@MNXC3 + 1 MNXM1@MNXC3 <==> 1 MNXM2@MNXC3 + 1 MNXM511@MNXC3	RA6D13E84_B	Rv2211c	MNXR2272	MNXC3	2.1.2.10	bigg:FOMETR;bigg:THFATm;ec:2.1.2.10;ecocyc:RXN-6321;imeo21:FOMETR;imm904:THFATm;ind750:THFATm;inj661:FOMETR;kegg:R02300;metacyc:RXN-6321;obsolete:rxn13404;pubmed:2201683;rhea:34767;rhea:34768;rhea:34769;rhea:34770;seed:rxn01652	-999999	999999			0	0
R_FTHFCL-625	1 MNXM1392@MNXC3 + 1 MNXM3@MNXC3 --> 1 MNXM511@MNXC3 + 1 MNXM7@MNXC3 + 1 MNXM9@MNXC3	RA0C2E339_LR		MNXR2316	MNXC3	6.3.3.2	bigg:FTHFCL;bigg:FTHFCLm;brenda:BR127;ec:6.3.3.2;ecocyc:5-FORMYL-THF-CYCLO-LIGASE-RXN;imeo21:FTHFCL;imm904:FTHFCL;imm904:FTHFCLm;ind750:FTHFCL;ind750:FTHFCLm;inj661:FTHFCL;intenz:5128;irs1563.45632:R02301_c;kegg:R02301;metacyc:5-FORMYL-THF-CYCLO-LIGASE-RXN;rhea:10488;rhea:10489;rhea:10490;rhea:10491;seed:rxn01653	0	999999			0	0
R_PRMICIi-88	1 MNXM1397@MNXC3 --> 1 MNXM1408@MNXC3	R23B5E05B_LR	Rv1603	MNXR4439	MNXC3	5.3.1.16	aragem.45632:R04640_c;bigg:PRMICI;bigg:PRMICIi;biopath:RXN00126;brenda:BR225;ec:5.3.1.16;ecocyc:PRIBFAICARPISOM-RXN;iabaylyiv4:PRIBFAICARPISOM-RXN;iaf1260:PRMICI;iaf692:PRMICIi;iag612:rbs_516;iao358:rll_189;igt196:PRMICI;ijn746:PRMICIi;ijr904.45632:PRMICIi;ijr904:PRMICIi;imeo21:PRMICIi;imm904:PRMICIi;imo1053-pao1:PRMICIi;imo1056:PRMICIi;ind750:PRMICIi;inj661:PRMICIi;intenz:4954;isb619:PRMICIi;iso…	0	999999			0	0
R_PRAMPC-117	1 MNXM1397@MNXC3 <-- 1 MNXM1515@MNXC3 + 1 MNXM2@MNXC3	R2A242E9B_RL	Rv1606	MNXR4424	MNXC3	3.5.4.19	bigg:PRAMPC;biopath:RXN00401;brenda:BR26113;ec:3.5.4.19;ecocyc:HISTCYCLOHYD-RXN;iabaylyiv4:HISTCYCLOHYD-RXN;iaf1260:PRAMPC;iaf692:PRAMPC;iag612:rbs_514;iao358:rll_196;igt196:PRAMPC;iin800:HIS4_2;ijn746:PRAMPC;ijr904.45632:PRAMPC;ijr904:PRAMPC;imeo21:PRAMPC;imm904:PRAMPC;imo1053-pao1:PRAMPC;imo1056:PRAMPC;ind750:PRAMPC;inj661:PRAMPC;intenz:4328;isb619:PRAMPC;iso783:PRAMPC;iyo844:PRAMPC;kegg:R04037…	-999999	0			0	0
R_CO2t-670	1 MNXM13@MNXC2 <==> 1 MNXM13@MNXC3	RAC30B082_B		MNXR1225	MNXC2%MNXC3		aragem.45632:R_TCM17;bigg:CO2t;bigg:CO2ter;bigg:CO2tex;bigg:CO2tg;bigg:CO2tm;bigg:CO2tn;bigg:CO2tp;bigg:CO2tpp;bigg:CO2tv;iabaylyiv4:TRANS-RXN-CARBON-DIOXIDE;iaf1260:CO2tex;iaf1260:CO2tpp;iaf692:CO2t;iao358:rll_529;iin800:U110;iin800:U228;iit341:CO2t;ijn746:CO2tex;ijn746:CO2tpp;ijr904.45632:CO2t;ijr904:CO2t;imeo21:CO2t;imm904:CO2t;imm904:CO2tg;imm904:CO2tm;imm904:CO2tn;imm904:CO2tp;imm904:CO2tv;i…	-999999	999999			0	0
R_ASP1DC-471	1 MNXM13@MNXC3 + 1 MNXM144@MNXC3 <-- 1 MNXM1@MNXC3 + 1 MNXM42@MNXC3	R7D04639E_RL	Rv3601c	MNXR855	MNXC3	4.1.1.11;4.1.1.15	bigg:ASP1DC;biopath:RXN00901;brenda:BR272;ec:4.1.1.11;ec:4.1.1.15;ecocyc:ASPDECARBOX-RXN;iabaylyiv4:ASPDECARBOX-RXN;iaf1260:ASP1DC;iaf692:ASP1DC;iag612:rbs_376;iin800:U98;iit341:ASP1DC;ijr904.45632:ASP1DC;ijr904:ASP1DC;imeo21:ASP1DC;imo1053-pao1:ASP1DC;imo1056:ASP1DC;ind750:ASP1DC;inj661:ASP1DC;intenz:4505;isb619:ASP1DC;iso783:ASP1DC;iyo844:ASP1DC;kegg:R00489;metacyc:ASPDECARBOX-RXN;rhea:19497;rh…	-999999	0			0	0
R_GND-894	1 MNXM13@MNXC3 + 1 MNXM145@MNXC3 + 1 MNXM6@MNXC3 <-- 1 MNXM325@MNXC3 + 1 MNXM5@MNXC3	RE3198A0B_RL	Rv1122;Rv1844c	MNXR2793	MNXC3	1.1.1.44	bigg:GND;bigg:GNDer;biopath:RXN01411;brenda:BR29307;brenda:BS188134;ec:1.1.1.44;ecocyc:6PGLUCONDEHYDROG-RXN;iaf1260:GND;iag612:rbs_83;iao358:rll_178;iao358:rll_181;igt196:GND;iin800:GND1;iin800:GND2;iit341:GND;ijn746:GND;ijr904.45632:GND;ijr904:GND;imeo21:GND;imm904:GND;imo1053-pao1:PGDH;imo1056:PGDH;ind750:GND;inj661:GND;intenz:19371;irs1563.45632:R01528_c;irs1563.45632:R01528_p;isb619:GND;iso78…	-999999	0			0	0
R_PC6YM-575	1 MNXM13@MNXC3 + 1 MNXM1589@MNXC3 + 2 MNXM19@MNXC3 + 3 MNXM1@MNXC3 <-- 1 MNXM1497@MNXC3 + 2 MNXM16@MNXC3	R96B089B6_RL	Rv2072c	MNXR4117	MNXC3	2.1.1.132	bigg:PC6YM;brenda:BR1455;ec:2.1.1.132;ijn746:PC6YM;imeo21:PC6YM;imo1053-pao1:PC6YM;imo1056:PC6YM;inj661:PC6YM;intenz:19397;kegg:R05149;metacyc:2.1.1.132-RXN;rhea:17477;rhea:17478;rhea:17479;rhea:17480;seed:rxn03491;upa:UCR05149;upa:UER00218	-999999	0			0	0
R_OXGDC-566	1 MNXM13@MNXC3 + 1 MNXM172@MNXC3 <-- 1 MNXM1@MNXC3 + 1 MNXM20@MNXC3	R95B776DB_RL	Rv1248c	MNXR4004	MNXC3	4.1.1.71	bigg:OXGDC;brenda:BR48315;ec:4.1.1.71;imeo21:OXGDC;inj661:OXGDC;intenz:4565;iyo844:OXGDC;kegg:R00272;metacyc:RXN-7774;rhea:10524;rhea:10525;rhea:10526;rhea:10527;seed:rxn00203;upa:UCR00272;upa:UER01001	-999999	0			0	0
R_GLUDC-672	1 MNXM13@MNXC3 + 1 MNXM192@MNXC3 <-- 1 MNXM1@MNXC3 + 1 MNXM89557@MNXC3	RAC97DA3F_RL	Rv3432c	MNXR31600	MNXC3	4.1.1.15;4.1.1.19	bigg:GLUDC;biopath:RXN01408;brenda:BR275;ec:4.1.1.15;ec:4.1.1.19;ecocyc:GLUTDECARBOX-RXN;iaf1260:GLUDC;iaf692:GLUDC;iao358:rll_151;iin800:GAD1;iit341:GLUDC;ijn746:GLUDC;ijr904.45632:GLUDC;ijr904:GLUDC;imeo21:GLUDC;imm904:GLUDC;ind750:GLUDC;inj661:GLUDC;intenz:4509;kegg:R00261;metacyc:GLUTDECARBOX-RXN;reactome:REACT_23866.1;reactome:REACT_23937.1;rhea:17785;rhea:17786;rhea:17787;rhea:17788;seed:rx…	-999999	0			0	0
R_FHL-61	1 MNXM13@MNXC3 + 1 MNXM195@MNXC3 <-- 1 MNXM1@MNXC3 + 1 MNXM39@MNXC3	R1DE2CDE_RL	Rv0084	MNXR68996	MNXC3		bigg:FHL;ecocyc:FHLMULTI-RXN;iaf1260:FHL;ijr904.45632:FHL;ijr904:FHL;imeo21:FHL;inj661:FHL;iso783:ASPO9;iso783:FHLe;metacyc:FHLMULTI-RXN;obsolete:rxn13665;obsolete:rxn13704;rhea:27610;rhea:27611;rhea:27612;rhea:27613;seed:rxn08518	-999999	0			0	0
R_ICDHy-640	1 MNXM13@MNXC3 + 1 MNXM20@MNXC3 + 1 MNXM6@MNXC3 <-- 1 MNXM5@MNXC3 + 1 MNXM89661@MNXC3	RA43CA1FF_RL	Rv0066c;Rv3339c	MNXR31729	MNXC3	1.1.1.42	bigg:ICDHy;bigg:ICDHym;bigg:ICDHyp;bigg:ICDHyr;bigg:ICDHyrm;brenda:BR29305;brenda:BS188124;brenda:BS370920;ec:1.1.1.42;ecocyc:ISOCITDEH-RXN;iabaylyiv4:ISOCITDEH-RXN;iaf1260:ICDHyr;iaf692:ICDHyr;iag612:rbs_357;iao358:rll_204;iit341:ICDHyr;ijn746:ICDHyr;ijr904.45632:ICDHyr;ijr904:ICDHyr;imeo21:ICDHy;imm904:ICDHy;imm904:ICDHym;imm904:ICDHyp;imo1053-pao1:ICDHy;imo1056:ICDHy;ind750:ICDHy;ind750:ICDHym…	-999999	0			0	0
R_PPNDH-499	1 MNXM13@MNXC3 + 1 MNXM210@MNXC3 + 1 MNXM2@MNXC3 <-- 1 MNXM1@MNXC3 + 1 MNXM503@MNXC3	R83F6DCD7_RL	Rv3838c	MNXR4404	MNXC3	1.3.1.12;4.2.1.51;4.2.1.91	bigg:PPNDH;biopath:RXN01518;brenda:BR3398;ec:1.3.1.12;ec:4.2.1.51;ec:4.2.1.91;ecocyc:PREPHENATEDEHYDRAT-RXN;iabaylyiv4:PREPHENATEDEHYDRAT-RXN;iaf1260:PPNDH;iaf692:PPNDH;iag612:rbs_520;iao358:rll_325;igt196:PPNDH;iin800:PHA2;iit341:PPNDH;ijn746:PPNDH;ijr904.45632:PPNDH;ijr904:PPNDH;imeo21:PPNDH;imm904:PPNDH;imo1053-pao1:PPNDH;imo1056:PPNDH;ind750:PPNDH;inj661:PPNDH;intenz:4712;irs1563.45632:R01373…	-999999	0			0	0
R_MCD-984	1 MNXM13@MNXC3 + 1 MNXM21@MNXC3 <-- 1 MNXM1@MNXC3 + 1 MNXM40@MNXC3	RF5D5FD4A_RL	Rv1347c	MNXR3439	MNXC3	4.1.1.9	aragem.45632:R00233_c;bigg:MCD;bigg:MCDm;bigg:MCDp;biopath:RXN01435;brenda:BR340;ec:4.1.1.9;imeo21:MCD;inj661:MCD;intenz:4503;kegg:R00233;metacyc:MALONYL-COA-DECARBOXYLASE-RXN;rhea:18781;rhea:18782;rhea:18783;rhea:18784;seed:rxn00174;upa:UCR00233;upa:UER00710	-999999	0			0	0
R_LO-343	1 MNXM13@MNXC3 + 1 MNXM26@MNXC3 + 1 MNXM2@MNXC3 <-- 1 MNXM179@MNXC3 + 1 MNXM4@MNXC3	R5F16BE30_RL		MNXR3257	MNXC3	1.13.12.4	bigg:LO;biopath:RXN00173;brenda:BR40547;ec:1.13.12.4;imeo21:LO;inj661:LO;intenz:10694;kegg:R00319;metacyc:LACTATE-2-MONOOXYGENASE-RXN;rhea:16513;rhea:16514;rhea:16515;rhea:16516;seed:rxn00229	-999999	0			0	0
R_IGPS-623	1 MNXM13@MNXC3 + 1 MNXM2@MNXC3 + 1 MNXM866@MNXC3 <-- 1 MNXM1455@MNXC3 + 1 MNXM1@MNXC3	RA063A812_RL	Rv1611	MNXR3091	MNXC3	4.1.1.48	bigg:IGPS;biopath:RXN00321;brenda:BR307;ec:4.1.1.48;ecocyc:IGPSYN-RXN;iabaylyiv4:IGPSYN-RXN;iaf1260:IGPS;iaf692:IGPS;iag612:rbs_3;iao358:rll_428;igt196:IGPS;iin800:TRP3_2;iit341:IGPS;ijn746:IGPS;ijr904.45632:IGPS;ijr904:IGPS;imeo21:IGPS;imm904:IGPS;imo1053-pao1:IGPS;imo1056:IGPS;ind750:IGPS;inj661:IGPS;intenz:4542;isb619:IGPS;iso783:IGPS;iyo844:IGPS;kegg:R03508;metacyc:IGPSYN-RXN;obsolete:rxn0874…	-999999	0			0	0
R_HCO3E__R_H2CO3D-326	1 MNXM13@MNXC3 + 1 MNXM2@MNXC3 <==> 1 MNXM1@MNXC3 + 1 MNXM60@MNXC3	R5C2F31DB_B	Rv3273;Rv3588c	MNXR2856	MNXC3	1.6.5.4;4.2.1.1	bigg:H2CO3D;bigg:H2CO3Dm;bigg:HCO3E;bigg:HCO3Em;bigg:HCO3En;biopath:RXN00996;brenda:BR3383;brenda:BS370896;ec:1.6.5.4;ec:4.2.1.1;ecocyc:RXN0-5224;iabaylyiv4:CO2-DISS-RXN;iaf1260:HCO3E;iaf692:HCO3E;igt196:HCO3E;iit341:H2CO3D;iit341:HCO3E;ijn746:H2CO3D;ijn746:HCO3E;ijr904.45632:HCO3E;ijr904:HCO3E;imeo21:HCO3E;imm904:HCO3E;imm904:HCO3Em;imm904:HCO3En;imo1053-pao1:HCO3E;imo1056:HCO3E;ind750:HCO3E;ind…	-999999	999999			0	0
R_PEPCK_re-631	1 MNXM13@MNXC3 + 1 MNXM30@MNXC3 + 1 MNXM73@MNXC3 <==> 1 MNXM46@MNXC3 + 1 MNXM51@MNXC3	RA22ED013_B	Rv0211	MNXR69652	MNXC3	4.1.1.32	bigg:PEPCK;bigg:PEPCK_re;bigg:PEPCKm;biopath:RXN00019;brenda:BR291;ec:4.1.1.32;iabaylyiv4:4.1.1.32-RXN;imeo21:PEPCK_re;inj661:PEPCK_re;intenz:4526;kegg:R00431;metacyc:4.1.1.32-RXN;reactome:REACT_14793.1;reactome:REACT_259.4;rhea:10388;rhea:10389;rhea:10390;rhea:10391;seed:rxn00305	-999999	999999			0	0
R_PSD180-33	1 MNXM13@MNXC3 + 1 MNXM31536@MNXC3 <-- 1 MNXM1@MNXC3 + 1 MNXM75116@MNXC3	R17C640DD_RL	Rv0437c	MNXR69806	MNXC3	4.1.1.65	bigg:PSD180;ec:4.1.1.65;iaf1260:PSD180;ijn746:PSD180;imeo21:PSD180;inj661:PSD180;seed:rxn09202	-999999	0			0	0
R_PSD160-884	1 MNXM13@MNXC3 + 1 MNXM32178@MNXC3 <-- 1 MNXM1@MNXC3 + 1 MNXM32181@MNXC3	RE04BD7B2_RL	Rv0437c	MNXR69804	MNXC3	4.1.1.65	bigg:PSD160;ec:4.1.1.65;iaf1260:PSD160;ijn746:PSD160;imeo21:PSD160;inj661:PSD160;seed:rxn09200	-999999	0			0	0
R_ADMDCr-402	1 MNXM13@MNXC3 + 1 MNXM321@MNXC3 <==> 1 MNXM16@MNXC3 + 1 MNXM1@MNXC3	R6DBD8E18_B		MNXR484	MNXC3	4.1.1.50	aragem.45632:R00178_c;bigg:ADMDC;bigg:ADMDCr;brenda:BR310;brenda:BS1475;ec:4.1.1.50;ecocyc:SAMDECARB-RXN;iaf1260:ADMDC;igt196:ADMDCr;iin800:SPE2;iit341:ADMDCr;ijr904.45632:ADMDCr;ijr904:ADMDCr;imeo21:ADMDCr;imm904:ADMDC;imo1053-pao1:ADMDC;imo1056:ADMDC;ind750:ADMDC;inj661:ADMDCr;intenz:4544;irs1563.45632:R00178_c;isb619:ADMDCr;iso783:ADMDC;iyo844:ADMDC;kegg:R00178;macie:M0225;metacyc:SAMDECARB-RX…	-999999	999999			0	0
R_ARGDC-593	1 MNXM13@MNXC3 + 1 MNXM328@MNXC3 <-- 1 MNXM1@MNXC3 + 1 MNXM70@MNXC3	R99B31807_RL	Rv2531c	MNXR778	MNXC3	4.1.1.19	aragem.45632:R00566_c;bigg:ARGDC;bigg:ARGDCm;bigg:ARGDCpp;biopath:RXN00721;brenda:BR279;ec:4.1.1.19;ecocyc:ARGDECARBOX-RXN;iaf1260:ARGDC;iaf1260:ARGDCpp;iaf692:ARGDC;iit341:ARGDC;ijn746:ARGDC;ijr904.45632:ARGDC;ijr904:ARGDC;imeo21:ARGDC;imo1053-pao1:ARGDC;imo1056:ARGDC;inj661:ARGDC;intenz:4513;irs1563.45632:R00566_c;isb619:ARGDC;iso783:ARGDC;iyo844:ARGDC;kegg:R00566;metacyc:ARGDECARBOX-RXN;pubmed…	-999999	0			0	0
R_PPCDC-390	1 MNXM13@MNXC3 + 1 MNXM373@MNXC3 <-- 1 MNXM1@MNXC3 + 1 MNXM483@MNXC3	R6B776E30_RL	Rv1391	MNXR4382	MNXC3	4.1.1.36	bigg:PPCDC;biopath:RXN00520;brenda:BR295;ec:4.1.1.36;ecocyc:P-PANTOCYSDECARB-RXN;iabaylyiv4:P-PANTOCYSDECARB-RXN;iaf1260:PPCDC;iaf692:PPCDC;iin800:U93;iit341:PPCDC;ijn746:PPCDC;ijr904.45632:PPCDC;ijr904:PPCDC;imeo21:PPCDC;imm904:PPCDC;imo1053-pao1:PPCDC;imo1056:PPCDC;ind750:PPCDC;inj661:PPCDC;intenz:4530;isb619:PPCDC;iso783:PPCDC;iyo844:PPCDC;kegg:R03269;metacyc:P-PANTOCYSDECARB-RXN;obsolete:rxn0…	-999999	0			0	0
R_AIRCr-601	1 MNXM13@MNXC3 + 1 MNXM388@MNXC3 <==> 1 MNXM1@MNXC3 + 1 MNXM507@MNXC3	R9B768FBC_B	Rv3257c+Rv3276c;Rv3275c+Rv3276c	MNXR592	MNXC3	4.1.1.21	bigg:AIRCr;biopath:RXN00676;brenda:BR282;ec:4.1.1.21;iag612:rbs_4;iao358:rll_368;iao358:rll_372;iin800:ADE2;ijn746:AIRCr;imeo21:AIRCr;imm904:AIRCr;imo1053-pao1:AIRCr;imo1056:AIRCr;ind750:AIRCr;inj661:AIRCr;intenz:16619;kegg:R04209;metacyc:AIRCARBOXY-RXN;obsolete:rxn11022r;pubmed:17224163;pubmed:18388293;pubmed:2147474;pubmed:2183217;pubmed:7918411;reactome:REACT_109442;reactome:REACT_110707;react…	-999999	999999			0	0
R_OMCDC-832	1 MNXM13@MNXC3 + 1 MNXM404@MNXC3 <-- 1 MNXM1602@MNXC3 + 1 MNXM1@MNXC3	RD4C83789_RL		MNXR3962	MNXC3	1.1.1.85	aragem.45632:R01652_c;bigg:OMCDC;bigg:OMCDCm;ec:1.1.1.85;ecocyc:RXN-7800;iaf1260:OMCDC;iaf692:OMCDC;iag612:rbs_36;igt196:OMCDC;ijn746:OMCDC;ijr904.45632:OMCDC;ijr904:OMCDC;imeo21:OMCDC;imm904:OMCDC;imm904:OMCDCm;ind750:OMCDC;ind750:OMCDCm;inj661:OMCDC;intenz:1084;isb619:OMCDC;iso783:OMCDC;iyo844:OMCDC;kegg:R01652;metacyc:RXN-7800;obsolete:rxn13372r;rhea:25078;rhea:25079;rhea:25080;rhea:25081;seed…	-999999	0			0	0
R_INDPYRD-395	1 MNXM13@MNXC3 + 1 MNXM518@MNXC3 <==> 1 MNXM1@MNXC3 + 1 MNXM315@MNXC3	R6CD7E798_B	Rv0853c	MNXR3106	MNXC3	4.1.1.43;4.1.1.74	bigg:INDPYRD;biopath:RXN00939;brenda:BR335;ec:4.1.1.43;ec:4.1.1.74;iao358:rll_213;imeo21:INDPYRD;imm904:INDPYRD;ind750:INDPYRD;inj661:INDPYRD;intenz:4568;isb619:INDPYRD;kegg:R01974;metacyc:4.1.1.74-RXN;obsolete:rxn11241;rhea:18017;rhea:18018;rhea:18019;rhea:18020;seed:rxn01450	-999999	999999			0	0
R_OXCDC-846	1 MNXM13@MNXC3 + 1 MNXM563@MNXC3 <-- 1 MNXM1@MNXC3 + 1 MNXM618@MNXC3	RD77CC2F_RL	Rv0118c	MNXR5981	MNXC3	4.1.1.8	bigg:OXCDC;biopath:RXN01067;brenda:BR339;ec:4.1.1.8;ecocyc:OXALYL-COA-DECARBOXYLASE-RXN;imeo21:OXCDC;inj661:OXCDC;intenz:4502;kegg:R01908;metacyc:OXALYL-COA-DECARBOXYLASE-RXN;rhea:19333;rhea:19334;rhea:19335;rhea:19336;seed:rxn01395;upa:UCR01908;upa:UER00599	-999999	0			0	0
R_DXPS-872	1 MNXM13@MNXC3 + 1 MNXM622@MNXC3 <-- 1 MNXM1@MNXC3 + 1 MNXM2378@MNXC3 + 1 MNXM23@MNXC3	RDBE60336_RL	Rv2682c;Rv3379c	MNXR55306	MNXC3	2.2.1.7	bigg:DXPS;ec:2.2.1.7;iabaylyiv4:DXS-RXN;iaf1260:DXPS;igt196:DXPS;iit341:DXPS;ijn746:DXPS;ijr904.45632:DXPS;ijr904:DXPS;imeo21:DXPS;imo1053-pao1:DXPS;imo1056:DXPS;inj661:DXPS;ips189:DXPS;iso783:DXPS;iyo844:DXPS;obsolete:rxn08379;obsolete:rxn12222;seed:rxn03909	-999999	0			0	0
R_PHYCBOXL-321	1 MNXM13@MNXC3 + 1 MNXM660@MNXC3 <-- 1 MNXM1@MNXC3 + 1 MNXM97@MNXC3	R5B3044B_RL	Rv2531c	MNXR4257	MNXC3	4.1.1.28;4.1.1.53	bigg:PHYCBOXL;brenda:BR313;ec:4.1.1.28;ec:4.1.1.53;imeo21:PHYCBOXL;inj661:PHYCBOXL;intenz:4547;irs1563.45632:R00699_c;kegg:R00699;metacyc:PHENYLALANINE-DECARBOXYLASE-RXN;rhea:19717;rhea:19718;rhea:19719;rhea:19720;seed:rxn00497;upa:UCR00699;upa:UER00722	-999999	0			0	0
R_PPCKr-999	1 MNXM13@MNXC3 + 1 MNXM73@MNXC3 + 1 MNXM7@MNXC3 <==> 1 MNXM3@MNXC3 + 1 MNXM46@MNXC3	RFA58399F_B	Rv0211	MNXR4383	MNXC3	4.1.1.49	bigg:PPCK;bigg:PPCKr;biopath:RXN01293;brenda:BR308;ec:4.1.1.49;ecocyc:PEPCARBOXYKIN-RXN;iaf1260:PPCK;iag612:rbs_187;iin800:PCK1;ijr904.45632:PPCK;ijr904:PPCK;imeo21:PPCKr;imm904:PPCK;imo1053-pao1:PPCK;imo1056:PPCK;ind750:PPCK;inj661:PPCKr;intenz:4543;irs1563.45632:R00341_c;isb619:PPCK;iso783:PPCK;iyo844:PPCK;kegg:R00341;macie:M0051;metacyc:PEPCARBOXYKIN-RXN;rhea:18617;rhea:18618;rhea:18619;rhea:1…	-999999	999999			0	0
R_PYRDC-387	1 MNXM13@MNXC3 + 1 MNXM75@MNXC3 <-- 1 MNXM1@MNXC3 + 1 MNXM23@MNXC3	R6B0ADC7D_RL	Rv0162c	MNXR4550	MNXC3	4.1.1.1	bigg:PYRDC;biopath:RXN00799;brenda:BS83167;ec:4.1.1.1;kegg:R00224;metacyc:RXN-6161;seed:rxn00168	-999999	0			0	0
R_PHTHDLS2-841	1 MNXM13@MNXC3 + 1 MNXM7642@MNXC3 <-- 1 MNXM1@MNXC3 + 1 MNXM7640@MNXC3	RD6D878BD_RL		MNXR4253	MNXC3		bigg:PHTHDLS2;imeo21:PHTHDLS2;inj661:PHTHDLS2;seed:rxn10744	-999999	0			0	0
R_PHTHDLS-99	1 MNXM13@MNXC3 + 1 MNXM7676@MNXC3 <-- 1 MNXM1@MNXC3 + 1 MNXM5898@MNXC3	R256EB7B9_RL		MNXR4252	MNXC3		bigg:PHTHDLS;imeo21:PHTHDLS;inj661:PHTHDLS;seed:rxn10762	-999999	0			0	0
R_DAPDC-985	1 MNXM13@MNXC3 + 1 MNXM78@MNXC3 <-- 1 MNXM1@MNXC3 + 1 MNXM529@MNXC3	RF617B30E_RL	Rv1293	MNXR1430	MNXC3	4.1.1.20	aragem.45632:R00451_c;bigg:DAPDC;biopath:RXN01425;brenda:BR281;ec:4.1.1.20;ecocyc:DIAMINOPIMDECARB-RXN;iabaylyiv4:DIAMINOPIMDECARB-RXN;iaf1260:DAPDC;iaf692:DAPDC;iag612:rbs_464;iao358:rll_231;igt196:DAPDC;iit341:DAPDC;ijn746:DAPDC;ijr904.45632:DAPDC;ijr904:DAPDC;imeo21:DAPDC;imo1053-pao1:DAPDC;imo1056:DAPDC;inj661:DAPDC;intenz:4514;isb619:DAPDC;iso783:DAPDC;iyo844:DAPDC;kegg:R00451;metacyc:DIAMIN…	-999999	0			0	0
R_OMPDC-423	1 MNXM13@MNXC3 + 1 MNXM80@MNXC3 <-- 1 MNXM1@MNXC3 + 1 MNXM519@MNXC3	R717C6589_RL	Rv1385	MNXR3967	MNXC3	4.1.1.23	bigg:OMPDC;biopath:RXN01040;brenda:BR284;ec:4.1.1.23;ecocyc:OROTPDECARB-RXN;iabaylyiv4:OROTPDECARB-RXN;iaf1260:OMPDC;iaf692:OMPDC;iag612:rbs_505;iao358:rll_385;igt196:OMPDC;iin800:URA3;iit341:OMPDC;ijn746:OMPDC;ijr904.45632:OMPDC;ijr904:OMPDC;imeo21:OMPDC;imm904:OMPDC;imo1053-pao1:OMPDC;imo1056:OMPDC;ind750:OMPDC;inj661:OMPDC;intenz:4517;isb619:OMPDC;iso783:OMPDC;iyo844:OMPDC;kegg:R00965;macie:M0…	-999999	0			0	0
R_GCCa-866	1 MNXM13@MNXC3 + 1 MNXM81221@MNXC3 <-- 1 MNXM29@MNXC3 + 1 MNXM998@MNXC3	RDA2D1477_RL	Rv1832	MNXR55549	MNXC3	1.4.4.2	bigg:GCCa;bigg:GCCam;ec:1.4.4.2;imeo21:GCCa;imm904:GCCam;ind750:GCCam;inj661:GCCa;irs1563.45632:R03425_m;isb619:GCCa;kegg:R03425;seed:rxn06377	-999999	0			0	0
R_CMLDC-714	1 MNXM13@MNXC3 + 1 MNXM829@MNXC3 <-- 1 MNXM1521@MNXC3 + 1 MNXM1@MNXC3	RB6E7869D_RL	Rv0771		MNXC3	4.1.1.44		-999999	0			0	0
R_MMCD-221	1 MNXM13@MNXC3 + 1 MNXM86@MNXC3 <-- 1 MNXM190@MNXC3 + 1 MNXM1@MNXC3	R445E26E8_RL		MNXR3600	MNXC3	4.1.1.41	bigg:MMCD;bigg:MMCDm;bigg:MMCDp;brenda:BR301;ec:4.1.1.41;iaf1260:MMCD;ijr904.45632:MMCD;ijr904:MMCD;imeo21:MMCD;inj661:MMCD;intenz:4535;kegg:R00923;macie:M0070;metacyc:METHYLMALONYL-COA-DECARBOXYLASE-RXN;rhea:21396;rhea:21397;rhea:21398;rhea:21399;seed:rxn00672	-999999	0			0	0
R_OXGDC2-183	1 MNXM13@MNXC3 + 1 MNXM92663@MNXC3 <-- 2 MNXM1@MNXC3 + 1 MNXM20@MNXC3 + 1 MNXM256@MNXC3	R3BE9A5B_RL	Rv0555	MNXR69601	MNXC3	4.1.1.71	bigg:OXGDC2;ec:4.1.1.71;iaf1260:OXGDC2;iit341:OXGDC2;ijr904.45632:OXGDC2;ijr904:OXGDC2;imeo21:OXGDC2;inj661:OXGDC2;iso783:OXGDC2;seed:rxn00442	-999999	0			0	0
R_CPC6MT-996	1 MNXM13@MNXC3 + 2 MNXM19@MNXC3 + 1 MNXM1@MNXC3 + 1 MNXM2995@MNXC3 <-- 2 MNXM16@MNXC3 + 1 MNXM2653@MNXC3	RF9E39AA4_RL	Rv2072c	MNXR68570	MNXC3	2.1.1.132	bigg:CPC6MT;ec:2.1.1.132;iaf692:CPC6MT;imeo21:CPC6MT;inj661:CPC6MT;kegg:R05813;seed:rxn04051;upa:UCR05813;upa:UER00229	-999999	0			0	0
R_CODH2r-403	1 MNXM13@MNXC3 + 3 MNXM1@MNXC3 + 2 MNXM96998@MNXC3 <==> 1 MNXM299@MNXC3 + 1 MNXM2@MNXC3 + 2 MNXM96997@MNXC3	R6DD7CFA4_B	Rv0373c+Rv0374c+Rv0375c	MNXR67465	MNXC3		bigg:CODH2;bigg:CODH2r;iaf692:CODH2;imeo21:CODH2r;inj661:CODH2r;seed:rxn10477	-999999	999999			0	0
R_IG3PS-481	1 MNXM1408@MNXC3 + 1 MNXM37@MNXC3 --> 1 MNXM1422@MNXC3 + 1 MNXM1@MNXC3 + 1 MNXM365@MNXC3 + 1 MNXM89557@MNXC3	R80B031E6_LR	Rv1605	MNXR31741	MNXC3	2.4.2;2.4.2.-;4.1.3.-	bigg:IG3PS;biopath:RXN01139;ec:2.4.2;ec:2.4.2.-;ec:4.1.3.-;ecocyc:GLUTAMIDOTRANS-RXN;iabaylyiv4:GLUTAMIDOTRANS-RXN;iaf1260:IG3PS;iaf692:IG3PS;iag612:rbs_517;iao358:rll_194;igt196:IG3PS;ijn746:IG3PS;ijr904.45632:IG3PS;ijr904:IG3PS;imeo21:IG3PS;imm904:IG3PS;imo1053-pao1:IG3PS;imo1056:IG3PS;ind750:IG3PS;inj661:IG3PS;isb619:IG3PS;iso783:IG3PS;iyo844:IG3PS;kegg:R04558;metacyc:GLUTAMIDOTRANS-RXN;pubmed…	0	999999			0	0
R_AIRC3-554	1 MNXM1409@MNXC3 + 1 MNXM1@MNXC3 <==> 1 MNXM507@MNXC3	R91A7DCD1_B		MNXR591	MNXC3	5.4.99.18	bigg:AIRC3;brenda:BR48707;ec:5.4.99.18;ecocyc:RXN0-743;iabaylyiv4:RXN0-743;iaf1260:AIRC3;iaf692:AIRC3;iit341:AIRC3;ijr904.45632:AIRC3;ijr904:AIRC3;imeo21:AIRC3;inj661:AIRC3;intenz:16664;isb619:AIRC3;iso783:AIRC3;kegg:R07405;metacyc:5.4.99.18-RXN;obsolete:rxn08093r;rhea:13193;rhea:13194;rhea:13195;rhea:13196;seed:rxn05115;upa:UCR07405;upa:UER00943	-999999	999999			0	0
R_AIRC2-144	1 MNXM1409@MNXC3 + 2 MNXM1@MNXC3 + 1 MNXM7@MNXC3 + 1 MNXM9@MNXC3 <-- 1 MNXM388@MNXC3 + 1 MNXM3@MNXC3 + 1 MNXM60@MNXC3	R3115020D_RL		MNXR590	MNXC3	6.3.4.18	bigg:AIRC2;bigg:AIRC2r;brenda:BR48708;brenda:BS407115;ec:6.3.4.18;ecocyc:RXN0-742;iaf1260:AIRC2;iaf692:AIRC2;iit341:AIRC2r;ijr904.45632:AIRC2;ijr904:AIRC2;imeo21:AIRC2;inj661:AIRC2;intenz:16667;isb619:AIRC2;iso783:AIRC2;kegg:R07404;obsolete:rxn08092;rhea:19317;rhea:19318;rhea:19319;rhea:19320;seed:rxn05114;upa:UCR07404;upa:UER00942	-999999	0			0	0
R_LEUt2r-907	1 MNXM140@MNXC2 + 1 MNXM1@MNXC2 <==> 1 MNXM140@MNXC3 + 1 MNXM1@MNXC3	RE630D36D_B		MNXR3223	MNXC2%MNXC3		bigg:LEUt2r;bigg:LEUt2rpp;iaf1260:LEUt2rpp;iaf692:LEUt2r;iin800:AGP1_7;iin800:BAP2_3;iin800:BAP3_3;iin800:GAP1_11;iin800:GNP1_4;iin800:TAT1_2;iin800:VAP1_4;ijr904.45632:LEUt2r;ijr904:LEUt2r;imeo21:LEUt2r;imm904:LEUt2r;imm904:LEUt6;imm904:LEUt7;imo1053-pao1:LEUt2;imo1056:LEUt2;ind750:LEUt2r;inj661:LEUt2r;ips189:LEUt6;isb619:LEUt2r;iyo844:LEUt6;obsolete:rxn05600;seed:rxn05243;seed:rxn08785;seed:rxn…	-999999	999999			0	0
R_LEUTA-169	1 MNXM140@MNXC3 + 1 MNXM20@MNXC3 <==> 1 MNXM404@MNXC3 + 1 MNXM89557@MNXC3	R39997F27_B	Rv2210c	MNXR31792	MNXC3	2.6.1.42;2.6.1.6;2.6.1.67	bigg:LEUTA;bigg:LEUTAi;bigg:LEUTAm;brenda:BR47691;ec:2.6.1.42;ec:2.6.1.6;ec:2.6.1.67;ecocyc:BRANCHED-CHAINAMINOTRANSFERLEU-RXN;iabaylyiv4:BRANCHED-CHAINAMINOTRANSFERLEU-RXN;iaf1260:LEUTAi;iaf692:LEUTA;iag612:rbs_44;iag612:rbs_45;iao358:rll_69;igt196:LEUTAi;iin800:BAT1_1;iin800:BAT2_3;iit341:LEUTA;ijn746:LEUTA;ijr904.45632:LEUTAi;ijr904:LEUTAi;imeo21:LEUTA;imm904:LEUTA;imm904:LEUTAm;imo1053-pao1:L…	-999999	999999			0	0
R_IGPDH-568	1 MNXM1422@MNXC3 --> 1 MNXM1456@MNXC3 + 1 MNXM2@MNXC3	R95E42B97_LR	Rv1601	MNXR3090	MNXC3	4.2.1.19	bigg:IGPDH;biopath:RXN01204;brenda:BR404;ec:4.2.1.19;ecocyc:IMIDPHOSDEHYD-RXN;iabaylyiv4:IMIDPHOSDEHYD-RXN;iaf1260:IGPDH;iaf692:IGPDH;iag612:rbs_243;iao358:rll_190;igt196:IGPDH;iin800:HIS3;ijn746:IGPDH;ijr904.45632:IGPDH;ijr904:IGPDH;imeo21:IGPDH;imm904:IGPDH;imo1053-pao1:IGPDH;imo1056:IGPDH;ind750:IGPDH;inj661:IGPDH;intenz:4680;irs1563.45632:R03457_c;isb619:IGPDH;iso783:IGPDH;iyo844:IGPDH;kegg:R…	0	999999			0	0
R_THRt2r-860	1 MNXM142@MNXC2 + 1 MNXM1@MNXC2 <==> 1 MNXM142@MNXC3 + 1 MNXM1@MNXC3	RD93E0B66_B	Rv3737	MNXR5067	MNXC2%MNXC3		bigg:THRt2;bigg:THRt2m;bigg:THRt2pp;bigg:THRt2r;bigg:THRt2rpp;iaf1260:THRt2pp;iaf1260:THRt2rpp;iao358:rll_566;iin800:AGP1_13;iin800:GAP1_19;iin800:GNP1_7;iin800:TAT1_5;iit341:THRt2r;ijr904.45632:THRt2r;ijr904:THRt2r;imeo21:THRt2r;imm904:THRt2m;imm904:THRt2r;ind750:THRt2m;ind750:THRt2r;inj661:THRt2r;isb619:THRt2;iso783:THRt3;iyo844:THRt2;obsolete:rxn05660;seed:rxn05300;seed:rxn09304;seed:rxn09305;…	-999999	999999			0	0
R_THRD_Lr-697	1 MNXM142@MNXC3 <==> 1 MNXM159@MNXC3 + 1 MNXM15@MNXC3	RB20AD28A_B	Rv1559	MNXR5058	MNXC3	4.3.1.19	bigg:THRD_L;bigg:THRD_Lm;bigg:THRD_Lr;biopath:RXN00598;brenda:BR22834;ec:4.3.1.19;ecocyc:THREDEHYD-RXN;iabaylyiv4:THREDEHYD-RXN;iaf1260:THRD_L;iag612:rbs_430;iao358:rll_205;igt196:THRD_L;iin800:CHA1_1;iin800:ILV1;iit341:THRD_L;ijn746:THRD_L;ijr904.45632:THRD_L;ijr904:THRD_L;imeo21:THRD_Lr;imm904:THRD_L;imm904:THRD_Lm;imo1053-pao1:THRD_L;imo1056:THRD_L;ind750:THRD_L;ind750:THRD_Lm;inj661:THRD_Lr;i…	-999999	999999			0	0
R_IACGAMS-220	1 MNXM143@MNXC3 + 1 MNXM646@MNXC3 --> 1 MNXM91058@MNXC3 + 1 MNXM9@MNXC3	R4440FDD6_LR	Rv0486	MNXR55645	MNXC3		bigg:IACGAMS;imeo21:IACGAMS;inj661:IACGAMS;seed:rxn10801	0	999999			0	0
R_PC11M-496	1 MNXM1441@MNXC3 + 1 MNXM16@MNXC3 --> 1 MNXM1588@MNXC3 + 1 MNXM19@MNXC3 + 1 MNXM1@MNXC3	R83E58A6_LR	Rv2071c	MNXR4113	MNXC3	2.1.1.133	bigg:PC11M;biopath:RXN00144;brenda:BR6348;ec:2.1.1.133;ijn746:PC11M;imeo21:PC11M;imo1053-pao1:PC11M;imo1056:PC11M;inj661:PC11M;intenz:2232;kegg:R05181;metacyc:2.1.1.133-RXN;rhea:22012;rhea:22013;rhea:22014;rhea:22015;seed:rxn03514;upa:UCR05181;upa:UER00215	0	999999			0	0
R_PC17M-494	1 MNXM1441@MNXC3 + 1 MNXM19@MNXC3 + 2 MNXM1@MNXC3 <-- 1 MNXM16@MNXC3 + 1 MNXM90864@MNXC3	R8372D6EC_RL	Rv2066	MNXR36765	MNXC3	2.1.1.131	bigg:PC17M;brenda:BR1454;ec:2.1.1.131;ijn746:PC17M;imeo21:PC17M;imo1053-pao1:PC17M;imo1056:PC17M;inj661:PC17M;intenz:2230;kegg:R05180;metacyc:2.1.1.131-RXN;pubmed:8405386;rhea:12761;rhea:12762;rhea:12763;rhea:12764;seed:rxn03513;upa:UCR05180;upa:UER00214	-999999	0			0	0
R_UAAGDS-276	1 MNXM1446@MNXC3 + 1 MNXM1@MNXC3 + 1 MNXM7@MNXC3 + 1 MNXM9@MNXC3 <-- 1 MNXM3@MNXC3 + 1 MNXM529@MNXC3 + 1 MNXM955@MNXC3	R512B0D6_RL	Rv2158c	MNXR5186	MNXC3	6.3.2.13	bigg:UAAGDS;brenda:BR105;ec:6.3.2.13;ecocyc:UDP-NACMURALGLDAPLIG-RXN;iabaylyiv4:UDP-NACMURALGLDAPLIG-RXN;iaf1260:UAAGDS;igt196:UAAGDS;iit341:UAAGDS;ijn746:UAAGDS;ijr904.45632:UAAGDS;ijr904:UAAGDS;imeo21:UAAGDS;imo1053-pao1:UAAGDS;imo1056:UAAGDS;inj661:UAAGDS;intenz:10454;isb619:UAAGDS;iso783:UAAGDS;iyo844:UAAGDS;kegg:R02788;metacyc:UDP-NACMURALGLDAPLIG-RXN;obsolete:rxn10927;rhea:23676;rhea:23677;…	-999999	0			0	0
R_UGMDDS-848	1 MNXM1446@MNXC3 + 1 MNXM3@MNXC3 + 1 MNXM669@MNXC3 --> 1 MNXM1954@MNXC3 + 1 MNXM1@MNXC3 + 1 MNXM7@MNXC3 + 1 MNXM9@MNXC3	RD7E153F2_LR	Rv2157c	MNXR5251	MNXC3	6.3.2.10;6.3.2.15	bigg:UGMDDS;ec:6.3.2.10;ec:6.3.2.15;ecocyc:UDP-NACMURALGLDAPAALIG-RXN;iabaylyiv4:UDP-NACMURALGLDAPAALIG-RXN;iaf1260:UGMDDS;igt196:UGMDDS;iit341:UGMDDS;ijn746:UGMDDS;ijr904.45632:UGMDDS;ijr904:UGMDDS;imeo21:UGMDDS;imo1053-pao1:UGMDDS;inj661:UGMDDS;isb619:UGMDDS;iso783:UGMDDS;iyo844:UGMDDS;kegg:R04617;metacyc:UDP-NACMURALGLDAPAALIG-RXN;rhea:28374;rhea:28375;rhea:28376;rhea:28377;seed:rxn03164	0	999999			0	0
R_BALAt2r-586	1 MNXM144@MNXC2 + 1 MNXM1@MNXC2 <==> 1 MNXM144@MNXC3 + 1 MNXM1@MNXC3	R982D637B_B	Rv0522	MNXR936	MNXC2%MNXC3		bigg:BALAt2pp;bigg:BALAt2r;iaf1260:BALAt2pp;imeo21:BALAt2r;imo1053-pao1:ala-Bt2;imo1056:ala-Bt2;inj661:BALAt2r;iyo844:ala-Bt2;seed:rxn05495;seed:rxn08174	-999999	999999			0	0
R_APATr-172	1 MNXM144@MNXC3 + 1 MNXM23@MNXC3 <==> 1 MNXM244@MNXC3 + 1 MNXM32@MNXC3	R39EB37F1_B		MNXR738	MNXC3	2.6.1.18	bigg:APATr;brenda:BR47385;ec:2.6.1.18;imeo21:APATr;imo1053-pao1:BALAAT;imo1056:BALAAT;inj661:APATr;intenz:2769;irs1563.45632:R00907_c;kegg:R00907;metacyc:2.6.1.18-RXN;pubmed:20018850;pubmed:2158891;pubmed:7592550;reactome:REACT_100437;reactome:REACT_126528;reactome:REACT_128018;reactome:REACT_128701;reactome:REACT_130049;reactome:REACT_130304;reactome:REACT_131853;reactome:REACT_140736;reactome:R…	-999999	999999			0	0
R_GLUTRR-55	1 MNXM1453@MNXC3 + 1 MNXM5@MNXC3 + 1 MNXM90886@MNXC3 <-- 1 MNXM1@MNXC3 + 1 MNXM6@MNXC3 + 1 MNXM89752@MNXC3	R1D4F4F2_RL	Rv0509	MNXR48203	MNXC3	1.2.1.70	bigg:GLUTRR;ec:1.2.1.70;ecocyc:GLUTRNAREDUCT-RXN;iabaylyiv4:GLUTRNAREDUCT-RXN;iaf1260:GLUTRR;iaf692:GLUTRR;iit341:GLUTRR;ijn746:GLUTRR;ijr904.45632:GLUTRR;ijr904:GLUTRR;imeo21:GLUTRR;imo1053-pao1:GLUTRR;imo1056:GLUTRR;inj661:GLUTRR;intenz:11277;irs1563.45632:R04109_c;isb619:GLUTRR;iso783:GLUTRR;iyo844:GLUTRR;kegg:R04109;metacyc:GLUTRNAREDUCT-RXN;obsolete:rxn08634;rhea:12344;rhea:12345;rhea:12346;…	-999999	0			0	0
R_G1SATi-537	1 MNXM1453@MNXC3 --> 1 MNXM405@MNXC3	R8B9B0F03_LR	Rv0524	MNXR2422	MNXC3	5.4.3.8	aragem.45632:R02272_c;bigg:G1SAT;bigg:G1SATi;biopath:RXN00998;brenda:BR32;ec:5.4.3.8;ecocyc:GSAAMINOTRANS-RXN;iabaylyiv4:GSAAMINOTRANS-RXN;iaf1260:G1SAT;iaf692:G1SATi;iit341:G1SATi;ijn746:G1SATi;ijr904.45632:G1SATi;ijr904:G1SATi;imeo21:G1SATi;imo1053-pao1:G1SATi;imo1056:G1SATi;inj661:G1SATi;intenz:5006;irs1563.45632:R02272_c;isb619:G1SATi;iso783:G1SATi;iyo844:G1SATi;kegg:R02272;macie:M0195;metacy…	0	999999			0	0
R_PRAIi-41	1 MNXM1455@MNXC3 <-- 1 MNXM1489@MNXC3	R19DC042B_RL	Rv1603	MNXR4422	MNXC3	5.3.1.24	bigg:PRAI;bigg:PRAIi;biopath:RXN00619;brenda:BR48377;ec:5.3.1.24;ecocyc:PRAISOM-RXN;iabaylyiv4:PRAISOM-RXN;iaf1260:PRAIi;iaf692:PRAIi;iag612:rbs_473;iao358:rll_431;igt196:PRAIi;iin800:TRP1;iit341:PRAIi;ijn746:PRAI;ijr904.45632:PRAIi;ijr904:PRAIi;imeo21:PRAIi;imm904:PRAIi;imo1053-pao1:PRAI;imo1056:PRAI;ind750:PRAIi;inj661:PRAIi;intenz:4962;irs1563.45632:R03509_c;isb619:PRAI;iso783:PRAIi;iyo844:PRA…	-999999	0			0	0
R_HSTPT-830	1 MNXM1456@MNXC3 + 1 MNXM89557@MNXC3 --> 1 MNXM1482@MNXC3 + 1 MNXM20@MNXC3	RD462190A_LR	Rv1600;Rv2231c;Rv3772	MNXR31722	MNXC3	2.6.1.9	bigg:HSTPT;bigg:HSTPTr;brenda:BR47443;ec:2.6.1.9;ecocyc:HISTAMINOTRANS-RXN;iabaylyiv4:HISTAMINOTRANS-RXN;iaf1260:HSTPT;iaf692:HSTPT;iag612:rbs_346;iao358:rll_191;igt196:HSTPT;iin800:HIS5;ijn746:HSTPTr;ijr904.45632:HSTPT;ijr904:HSTPT;imeo21:HSTPT;imm904:HSTPT;imo1053-pao1:HSTPT;imo1056:HSTPT;ind750:HSTPT;inj661:HSTPT;intenz:2760;isb619:HSTPT;iso783:HSTPT;iyo844:HSTPTr;kegg:R03243;metacyc:HISTAMINO…	0	999999			0	0
R_ADCS-977	1 MNXM1458@MNXC3 + 1 MNXM89557@MNXC3 <-- 1 MNXM337@MNXC3 + 1 MNXM37@MNXC3	RF4F5126C_RL	Rv0013+Rv1005c	MNXR30623	MNXC3	2.6.1.85	bigg:ADCS;brenda:BR47979;ec:2.6.1.85;ecocyc:PABASYN-RXN;iabaylyiv4:PABASYN-RXN;iaf1260:ADCS;iin800:ABZ1;ijr904.45632:ADCS;ijr904:ADCS;imeo21:ADCS;imm904:ADCS;imo1053-pao1:ADCS;imo1056:ADCS;ind750:ADCS;inj661:ADCS;intenz:17346;irs1563.45632:R01716_c;isb619:ADCS;iso783:ADCS;iyo844:ADCS;kegg:R01716;macie:M0283;metacyc:PABASYN-RXN;rhea:11672;rhea:11673;rhea:11674;rhea:11675;seed:rxn01257	-999999	0			0	0
R_ADCL-380	1 MNXM1458@MNXC3 --> 1 MNXM1@MNXC3 + 1 MNXM23@MNXC3 + 1 MNXM421@MNXC3	R6933A465_LR	Rv0812	MNXR467	MNXC3	4.1.3.38	bigg:ADCL;brenda:BR47975;ec:4.1.3.38;ecocyc:ADCLY-RXN;iabaylyiv4:ADCLY-RXN;iaf1260:ADCL;iin800:U88;iit341:ADCL;ijn746:ADCL;ijr904.45632:ADCL;ijr904:ADCL;imeo21:ADCL;imm904:ADCL;imo1053-pao1:ADCL;imo1056:ADCL;ind750:ADCL;inj661:ADCL;intenz:10929;isb619:ADCL;iso783:ADCL;iyo844:ADCL;kegg:R05553;macie:M0305;metacyc:ADCLY-RXN;rhea:16201;rhea:16202;rhea:16203;rhea:16204;seed:rxn03841;upa:UCR05553;upa:U…	0	999999			0	0
R_RBK_Dr-567	1 MNXM145@MNXC3 + 1 MNXM1@MNXC3 + 1 MNXM7@MNXC3 <==> 1 MNXM3@MNXC3 + 1 MNXM633@MNXC3	R95D9D061_B		MNXR4586	MNXC3	2.7.1.16;2.7.1.47	bigg:RBK_D;bigg:RBK_Dr;brenda:BR47781;ec:2.7.1.16;ec:2.7.1.47;imeo21:RBK_Dr;inj661:RBK_Dr;intenz:2846;intenz:2877;iyo844:RBK_D;kegg:R01526;metacyc:D-RIBULOKIN-RXN;rhea:17601;rhea:17602;rhea:17603;rhea:17604;seed:rxn01114	-999999	999999			0	0
R_DB4PS-976	1 MNXM145@MNXC3 --> 1 MNXM1@MNXC3 + 1 MNXM2887@MNXC3 + 1 MNXM39@MNXC3	RF4C310B0_LR		MNXR26412	MNXC3	4.1.99.12	bigg:DB4PS;brenda:BR48836;ec:4.1.99.12;ecocyc:DIOHBUTANONEPSYN-RXN;iabaylyiv4:DIOHBUTANONEPSYN-RXN;iaf1260:DB4PS;iaf692:DB4PS;igt196:DB4PS;iin800:U79;iit341:DB4PS;ijn746:DB4PS;ijr904.45632:DB4PS;ijr904:DB4PS;imeo21:DB4PS;imm904:DB4PS;ind750:DB4PS;inj661:DB4PS;intenz:17345;isb619:DB4PS;iso783:DB4PS;iyo844:DB4PS;kegg:R07281;metacyc:DIOHBUTANONEPSYN-RXN;rhea:18457;rhea:18458;rhea:18459;rhea:18460;se…	0	999999			0	0
R_RPI-824	1 MNXM145@MNXC3 <==> 1 MNXM15900@MNXC3	RD224EF31_B	Rv2465c	MNXR69867	MNXC3	5.3.1.20;5.3.1.6	bigg:RPI;biopath:RXN00196;ec:5.3.1.20;ec:5.3.1.6	-999999	999999			0	0
R_RPE-92	1 MNXM145@MNXC3 <==> 1 MNXM186@MNXC3	R243773E7_B	Rv1408	MNXR4653	MNXC3	5.1.3.1	bigg:RPE;biopath:RXN00191;brenda:BR184;ec:5.1.3.1;ecocyc:RIBULP3EPIM-RXN;iabaylyiv4:RIBULP3EPIM-RXN;iaf1260:RPE;iaf692:RPE;iag612:rbs_280;iao358:rll_403;igt196:RPE;iin800:RPE1;iit341:RPE;ijn746:RPE;ijr904.45632:RPE;ijr904:RPE;imeo21:RPE;imm904:RPE;imo1053-pao1:RPE;imo1056:RPE;ind750:RPE;inj661:RPE;intenz:4904;ips189:RPE;irs1563.45632:R01529_c;irs1563.45632:R01529_p;isb619:RPE;iso783:RPE;iyo844:RP…	-999999	999999			0	0
R_ASNt2r-290	1 MNXM147@MNXC2 + 1 MNXM1@MNXC2 <==> 1 MNXM147@MNXC3 + 1 MNXM1@MNXC3	R551C5455_B	Rv0346c;Rv2127	MNXR849	MNXC2%MNXC3		bigg:ASNt2;bigg:ASNt2m;bigg:ASNt2r;bigg:ASNt2rpp;iaf1260:ASNt2rpp;iin800:AGP1_3;iin800:DIP5_3;iin800:GAP1_4;iin800:GNP1_1;iit341:ASNt2;ijr904.45632:ASNt2r;ijr904:ASNt2r;imeo21:ASNt2r;imm904:ASNt2r;imm904:ASNt6;imm904:ASNt7;ind750:ASNt2r;inj661:ASNt2r;ips189:ASNt2;iyo844:ASNt2;seed:rxn05508;seed:rxn08161;seed:rxn09782;seed:rxn13229;seed:rxn13230	-999999	999999			0	0
R_ASNN-188	1 MNXM147@MNXC3 + 1 MNXM2@MNXC3 --> 1 MNXM15@MNXC3 + 1 MNXM42@MNXC3	R3DEA5779_LR	Rv1538c	MNXR842	MNXC3	3.5.1.1;3.5.1.38;3.5.5.4	bigg:ASNN;bigg:ASNNe;bigg:ASNNm;bigg:ASNNpp;biopath:RXN00310;brenda:BR22679;ec:3.5.1.1;ec:3.5.1.38;ec:3.5.5.4;ecocyc:ASPARAGHYD-RXN;iabaylyiv4:ASPARAGHYD-RXN;iaf1260:ASNN;iaf1260:ASNNpp;iaf692:ASNN;iag612:rbs_372;iag612:rbs_373;iao358:rll_18;iin800:ASP1;iin800:ASP31;iin800:ASP32;iin800:ASP33;iin800:ASP34;iit341:ASNN;ijn746:ASNN;ijr904.45632:ASNN;ijr904:ASNN;imeo21:ASNN;imm904:ASNN;imm904:ASNNe;im…	0	999999			0	0
R_SDPTA-176	1 MNXM1488@MNXC3 + 1 MNXM20@MNXC3 <==> 1 MNXM1563@MNXC3 + 1 MNXM89557@MNXC3	R3AA50A02_B	Rv0858c	MNXR32377	MNXC3	2.6.1.17	bigg:SDPTA;brenda:BR47417;brenda:BS353928;ec:2.6.1.17;ecocyc:SUCCINYLDIAMINOPIMTRANS-RXN;iabaylyiv4:SUCCINYLDIAMINOPIMTRANS-RXN;iaf1260:SDPTA;iao358:rll_592;igt196:SDPTA;iit341:SDPTA;ijn746:SDPTA;ijr904.45632:SDPTA;ijr904:SDPTA;imeo21:SDPTA;imo1053-pao1:SDPTA;imo1056:SDPTA;inj661:SDPTA;intenz:2768;isb619:SDPTA;iso783:SDPTA;kegg:R04475;metacyc:SUCCINYLDIAMINOPIMTRANS-RXN;rhea:11960;rhea:11961;rhea…	-999999	999999			0	0
R_SDPDS-242	1 MNXM1488@MNXC3 + 1 MNXM2@MNXC3 --> 1 MNXM25@MNXC3 + 1 MNXM644@MNXC3	R49A140F5_LR	Rv1202	MNXR4792	MNXC3	3.5.1.18	bigg:SDPDS;biopath:RXN00201;brenda:BR26098;ec:3.5.1.18;ecocyc:SUCCDIAMINOPIMDESUCC-RXN;iabaylyiv4:SUCCDIAMINOPIMDESUCC-RXN;iaf1260:SDPDS;iao358:rll_315;igt196:SDPDS;iit341:SDPDS;ijn746:SDPDS;ijr904.45632:SDPDS;ijr904:SDPDS;imeo21:SDPDS;imo1053-pao1:SDPDS;imo1056:SDPDS;inj661:SDPDS;intenz:4202;isb619:SDPDS;iso783:SDPDS;iyo844:SDPDS;kegg:R02734;metacyc:SUCCDIAMINOPIMDESUCC-RXN;obsolete:rxn10896;rhe…	0	999999			0	0
R_TRDR-54	1 MNXM148@MNXC3 + 1 MNXM1@MNXC3 + 1 MNXM6@MNXC3 --> 1 MNXM155@MNXC3 + 1 MNXM5@MNXC3	R1D12A39_LR	Rv3913	MNXR5117	MNXC3	1.6.4.5;1.8.1.9	bigg:TRDR;bigg:TRDRm;biopath:RXN00828;brenda:BR37017;brenda:BS260477;ec:1.6.4.5;ec:1.8.1.9;ecocyc:THIOREDOXIN-REDUCT-NADPH-RXN;iabaylyiv4:THIOREDOXIN-REDUCT-NADPH-RXN;iaf1260:TRDR;iaf692:TRDR;iag612:rbs_484;iag612:rbs_485;iag612:rbs_486;iao358:rll_433;iao358:rll_434;igt196:TRDR;iit341:TRDR;ijn746:TRDR;ijr904.45632:TRDR;ijr904:TRDR;imeo21:TRDR;imm904:TRDR;imm904:TRDRm;imo1053-pao1:TRDR;imo1056:TRD…	0	999999			0	0
R_RNDR1-532	1 MNXM148@MNXC3 + 1 MNXM2@MNXC3 + 1 MNXM374@MNXC3 <-- 1 MNXM155@MNXC3 + 1 MNXM7@MNXC3	R8B3F3C76_RL	Rv0570+Rv1981c	MNXR55886	MNXC3	1.17.4.1	bigg:RNDR1;bigg:RNDR1n;biopath:RXN00128;ec:1.17.4.1;ecocyc:ADPREDUCT-RXN;iabaylyiv4:ADPREDUCT-RXN;iaf1260:RNDR1;iaf692:RNDR1;iag612:rbs_537;iao358:rll_283;iao358:rll_287;igt196:RNDR1;iit341:RNDR1;ijn746:RNDR1;ijr904.45632:RNDR1;ijr904:RNDR1;imeo21:RIBRB12;imeo21:RNDR1;imm904:RNDR1;imm904:RNDR1n;imo1053-pao1:RNDR1;imo1056:RNDR1;ind750:RNDR1;ind750:RNDR1n;inj661:RNDR1;ips189:RNDR1;irs1563.45632:R02…	-999999	0			0	0
R_RNDR3-73	1 MNXM148@MNXC3 + 1 MNXM2@MNXC3 + 1 MNXM411@MNXC3 <-- 1 MNXM155@MNXC3 + 1 MNXM220@MNXC3	R206F4BDE_RL	Rv3048c+Rv3051c	MNXR55890	MNXC3	1.17.4.1	bigg:RNDR3;bigg:RNDR3n;brenda:BS394797;ec:1.17.4.1;ecocyc:CDPREDUCT-RXN;iabaylyiv4:CDPREDUCT-RXN;iaf1260:RNDR3;iaf692:RNDR3;iag612:rbs_538;iao358:rll_285;iao358:rll_289;igt196:RNDR3;iit341:RNDR3;ijn746:RNDR3;ijr904.45632:RNDR3;ijr904:RNDR3;imeo21:RNDR3;imm904:RNDR3;imm904:RNDR3n;imo1053-pao1:RNDR3;imo1056:RNDR3;ind750:RNDR3;ind750:RNDR3n;inj661:RNDR3;ips189:RNDR3;irs1563.45632:R02024_c;isb619:RND…	-999999	0			0	0
R_RNDR2-65	1 MNXM148@MNXC3 + 1 MNXM2@MNXC3 + 1 MNXM436@MNXC3 <-- 1 MNXM155@MNXC3 + 1 MNXM30@MNXC3	R1E8BF0DA_RL	Rv3048c+Rv3051c	MNXR55888	MNXC3	1.17.4.1	bigg:RNDR2;bigg:RNDR2n;biopath:RXN00824;brenda:BS394860;ec:1.17.4.1;ecocyc:GDPREDUCT-RXN;iabaylyiv4:GDPREDUCT-RXN;iaf1260:RNDR2;iaf692:RNDR2;iag612:rbs_539;iao358:rll_284;iao358:rll_288;igt196:RNDR2;iit341:RNDR2;ijn746:RNDR2;ijr904.45632:RNDR2;ijr904:RNDR2;imeo21:RNDR2;imm904:RNDR2;imm904:RNDR2n;imo1053-pao1:RNDR2;imo1056:RNDR2;ind750:RNDR2;ind750:RNDR2n;inj661:RNDR2;ips189:RNDR2;irs1563.45632:R0…	-999999	0			0	0
R_RNDR4-676	1 MNXM148@MNXC3 + 1 MNXM2@MNXC3 + 1 MNXM572@MNXC3 <-- 1 MNXM155@MNXC3 + 1 MNXM17@MNXC3	RADAB18C1_RL	Rv0570+Rv1981c	MNXR55892	MNXC3	1.17.4.1	bigg:RNDR4;bigg:RNDR4n;biopath:RXN01504;ec:1.17.4.1;ecocyc:UDPREDUCT-RXN;iabaylyiv4:UDPREDUCT-RXN;iaf1260:RNDR4;iaf692:RNDR4;iag612:rbs_540;iao358:rll_286;iao358:rll_290;igt196:RNDR4;iit341:RNDR4;ijn746:RNDR4;ijr904.45632:RNDR4;ijr904:RNDR4;imeo21:RNDR4;imeo21:RNDR5B12;imm904:RNDR4;imm904:RNDR4n;imo1053-pao1:RNDR4;imo1056:RNDR4;ind750:RNDR4;ind750:RNDR4n;inj661:RNDR4;ips189:RNDR4;irs1563.45632:R0…	-999999	0			0	0
R_METSOXR1-971	1 MNXM148@MNXC3 + 1 MNXM2@MNXC3 + 1 MNXM61@MNXC3 <-- 1 MNXM155@MNXC3 + 1 MNXM2246@MNXC3	RF3418D83_RL	Rv0137c	MNXR3500	MNXC3	1.8.4.13;1.8.4.14;1.8.4.5	bigg:METSOXR1;brenda:BR36934;ec:1.8.4.13;ec:1.8.4.14;ec:1.8.4.5;iaf1260:METSOXR1;imeo21:METSOXR1;imo1053-pao1:METSR-S1;imo1056:METSR-S1;inj661:METSOXR1;ips189:METSR-S1;iyo844:METSR-S1;kegg:R02025;seed:rxn06077;seed:rxn08918	-999999	0			0	0
R_R05219-145	1 MNXM1496@MNXC3 + 1 MNXM19@MNXC3 + 2 MNXM1@MNXC3 + 1 MNXM26@MNXC3 <-- 1 MNXM1588@MNXC3 + 1 MNXM16@MNXC3 + 1 MNXM2@MNXC3	R33CD572C_RL		MNXR4564	MNXC3	2.1.1.152	bigg:R05219;biopath:RXN00584;brenda:BR47993;ec:2.1.1.152;imeo21:PRE5;intenz:11095;kegg:R05219;metacyc:R322-RXN;rhea:18261;rhea:18262;rhea:18263;rhea:18264;seed:rxn03534;upa:UCR05219;upa:UER00216	-999999	0			0	0
R_PC6AR-774	1 MNXM1496@MNXC3 + 2 MNXM1@MNXC3 + 1 MNXM6@MNXC3 --> 1 MNXM1497@MNXC3 + 1 MNXM5@MNXC3	RC4ACD266_LR	Rv2070c	MNXR4116	MNXC3	1.3.1.54	bigg:PC6AR;brenda:BR1202;brenda:BS371122;ec:1.3.1.54;ijn746:PC6AR;imeo21:PC6AR;imo1053-pao1:PC6AR;imo1056:PC6AR;inj661:PC6AR;intenz:11088;kegg:R05150;metacyc:1.3.1.54-RXN;rhea:23408;rhea:23409;rhea:23410;rhea:23411;seed:rxn03492;upa:UCR05150;upa:UER00217	0	999999			0	0
R_GTPDPK-82	1 MNXM14@MNXC3 + 1 MNXM1561@MNXC3 <-- 1 MNXM3@MNXC3 + 1 MNXM51@MNXC3	R226BBBB1_RL	Rv2583c	MNXR69192	MNXC3	2.7.6.5	bigg:GTPDPK;brenda:BR47857;ec:2.7.6.5;ecocyc:GTPPYPHOSKIN-RXN;iaf1260:GTPDPK;iag612:rbs_327;ijn746:GTPDPK;imeo21:GTPDPK;imo1053-pao1:GTPDPK;imo1056:GTPDPK;inj661:GTPDPK;intenz:3036;isb619:GTPDPK;iso783:GTPDPK;iyo844:GTPDPK;kegg:R00429;metacyc:GTPPYPHOSKIN-RXN;rhea:22088;rhea:22089;rhea:22090;rhea:22091;seed:rxn00303;upa:UCR00429;upa:UER00884	-999999	0			0	0
R_ADNK3-460	1 MNXM14@MNXC3 + 1 MNXM1@MNXC3 + 1 MNXM30@MNXC3 <-- 1 MNXM212@MNXC3 + 1 MNXM51@MNXC3	R7A9A4927_RL	Rv2202c	MNXR68285	MNXC3		bigg:ADNK3;imeo21:ADNK3;inj661:ADNK3;seed:rxn10768	-999999	0			0	0
R_ADNK4-587	1 MNXM14@MNXC3 + 1 MNXM1@MNXC3 + 1 MNXM436@MNXC3 <-- 1 MNXM212@MNXC3 + 1 MNXM344@MNXC3	R98911165_RL	Rv2202c	MNXR68286	MNXC3		bigg:ADNK4;imeo21:ADNK4;inj661:ADNK4;seed:rxn10769	-999999	0			0	0
R_FAMPL3-675	1 MNXM14@MNXC3 + 1 MNXM1@MNXC3 + 1 MNXM7221@MNXC3 --> 1 MNXM7222@MNXC3 + 1 MNXM925@MNXC3	RAD6BD958_LR	Rv3801c	MNXR68887	MNXC3		bigg:FAMPL3;inj661:FAMPL3;seed:rxn10651	0	999999			0	0
R_FAMPL2-165	1 MNXM14@MNXC3 + 1 MNXM1@MNXC3 + 1 MNXM7224@MNXC3 --> 1 MNXM7225@MNXC3 + 1 MNXM925@MNXC3	R38A5D66E_LR	Rv3801c	MNXR68886	MNXC3		bigg:FAMPL2;inj661:FAMPL2;seed:rxn10661	0	999999			0	0
R_FAMPL5-300	1 MNXM14@MNXC3 + 1 MNXM1@MNXC3 + 1 MNXM7226@MNXC3 --> 1 MNXM7227@MNXC3 + 1 MNXM925@MNXC3	R5750C715_LR	Rv3801c	MNXR68889	MNXC3		bigg:FAMPL5;inj661:FAMPL5;seed:rxn10634	0	999999			0	0
R_FAMPL4-497	1 MNXM14@MNXC3 + 1 MNXM1@MNXC3 + 1 MNXM7228@MNXC3 --> 1 MNXM7229@MNXC3 + 1 MNXM925@MNXC3	R83EAB735_LR	Rv3801c	MNXR68888	MNXC3		bigg:FAMPL4;inj661:FAMPL4;seed:rxn10644	0	999999			0	0
R_ADNK1-685	1 MNXM14@MNXC3 + 1 MNXM1@MNXC3 + 1 MNXM7@MNXC3 <-- 1 MNXM212@MNXC3 + 1 MNXM3@MNXC3	RAF733053_RL	Rv2202c	MNXR486	MNXC3	2.7.1.20;2.7.1.74	bigg:ADNK1;bigg:ADNK1m;biopath:RXN01069;brenda:BR47760;ec:2.7.1.20;ec:2.7.1.74;iaf1260:ADNK1;iaf692:ADNK1;iin800:YJR105W;ijr904.45632:ADNK1;ijr904:ADNK1;imeo21:ADNK1;imm904:ADNK1;imo1053-pao1:ADNK1;imo1056:ADNK1;ind750:ADNK1;inj661:ADNK1;intenz:2850;iso783:ADNK1;iyo844:ADNK1;kegg:R00185;macie:M0209;metacyc:ADENOSINE-KINASE-RXN;rhea:20824;rhea:20825;rhea:20826;rhea:20827;seed:rxn00134;upa:UCR00185…	-999999	0			0	0
R_PRPPS-123	1 MNXM14@MNXC3 + 1 MNXM1@MNXC3 + 1 MNXM91@MNXC3 <==> 1 MNXM15900@MNXC3 + 1 MNXM3@MNXC3	R2C930A68_B	Rv1017c	MNXR69797	MNXC3	2.7.6.1	bigg:PRPPS;biopath:RXN00113;ec:2.7.6.1	-999999	999999			0	0
R_FAMPL1-39	1 MNXM14@MNXC3 + 1 MNXM1@MNXC3 + 1 MNXM92224@MNXC3 --> 1 MNXM7219@MNXC3 + 1 MNXM925@MNXC3	R19C0CB4B_LR	Rv3801c	MNXR68885	MNXC3		bigg:FAMPL1;inj661:FAMPL1;seed:rxn10654	0	999999			0	0
R_PDE1-454	1 MNXM14@MNXC3 + 1 MNXM1@MNXC3 <-- 1 MNXM243@MNXC3 + 1 MNXM2@MNXC3	R790C72EB_RL	Rv0805	MNXR4127	MNXC3	3.1.4.17;3.1.4.53	bigg:PDE1;bigg:PDE1g;biopath:RXN00287;biopath:RXN00358;brenda:BR48778;ec:3.1.4.17;ec:3.1.4.53;ecocyc:RXN0-5038;iaf1260:PDE1;iin800:PDE1;iin800:PDE2_1;imeo21:PDE1;imm904:PDE1;ind750:PDE1;inj661:PDE1;intenz:17537;kegg:R00191;metacyc:RXN0-5038;pubmed:15769620;pubmed:15798894;pubmed:17726023;pubmed:8562305;pubmed:9102399;pubmed:9371714;reactome:REACT_101565;reactome:REACT_103011;reactome:REACT_103155…	-999999	0			0	0
R_NTD7-757	1 MNXM14@MNXC3 + 1 MNXM2@MNXC3 --> 1 MNXM212@MNXC3 + 1 MNXM9@MNXC3	RC16F2CB0_LR		MNXR3880	MNXC3	3.1.3.1;3.1.3.2;3.1.3.31;3.1.3.5;3.1.3.6;3.6.1.11;3.6.1.5;3.6.1.9	bigg:NTD7;bigg:NTD7e;bigg:NTD7l;bigg:NTD7pp;biopath:RXN01372;brenda:BS64616;ec:3.1.3.1;ec:3.1.3.2;ec:3.1.3.31;ec:3.1.3.5;ec:3.1.3.6;ec:3.6.1.11;ec:3.6.1.5;ec:3.6.1.9;ecocyc:AMP-DEPHOSPHORYLATION-RXN;iabaylyiv4:AMP-DEPHOSPHORYLATION-RXN;iaf1260:NTD7;iaf1260:NTD7pp;iao358:rll_291;iin800:U30;ijn746:NTD7;ijn746:NTD7pp;ijr904.45632:NTD7;ijr904:NTD7;imeo21:NTD7;imm904:NTD7;imo1053-pao1:NTD7;imo1056:NTD…	0	999999			0	0
R_ADK4-927	1 MNXM14@MNXC3 + 1 MNXM423@MNXC3 <==> 1 MNXM495@MNXC3 + 1 MNXM7@MNXC3	RE95A00D4_B	Rv0733	MNXR68284	MNXC3	2.7.4.3	bigg:ADK4;bigg:ADK4m;ec:2.7.4.3;iaf1260:ADK4;iaf692:ADK4;iin800:ADK1_3;iin800:ADK2_3;ijr904.45632:ADK4;ijr904:ADK4;imeo21:ADK4;imm904:ADK4;imm904:ADK4m;imo1053-pao1:ADK4;imo1056:ADK4;ind750:ADK4;ind750:ADK4m;inj661:ADK4;iso783:ADK4;pubmed:8650159;rhea:29867;rhea:29868;rhea:29869;rhea:29870;seed:rxn08067	-999999	999999			0	0
R_ADK3-735	1 MNXM14@MNXC3 + 1 MNXM51@MNXC3 <==> 1 MNXM30@MNXC3 + 1 MNXM7@MNXC3	RBB488E96_B	Rv0733	MNXR68283	MNXC3	2.7.4.6	bigg:ADK3;bigg:ADK3m;ec:2.7.4.6;iaf1260:ADK3;iaf692:ADK3;iin800:ADK1_2;iin800:ADK2_2;ijr904.45632:ADK3;ijr904:ADK3;imeo21:ADK3;imm904:ADK3;imm904:ADK3m;imo1053-pao1:ADK3;imo1056:ADK3;ind750:ADK3;ind750:ADK3m;inj661:ADK3;iso783:ADK3;metacyc:RXN-14074;pubmed:8650159;reactome:REACT_25345.1;rhea:29863;rhea:29864;rhea:29865;rhea:29866;seed:rxn08066	-999999	999999			0	0
R_ADSL1r-525	1 MNXM14@MNXC3 + 1 MNXM93@MNXC3 <==> 1 MNXM565@MNXC3	R896353BD_B	Rv0777	MNXR514	MNXC3	4.3.2.2	bigg:ADSL1;bigg:ADSL1r;biopath:RXN00398;brenda:BR3432;ec:4.3.2.2;ecocyc:AMPSYN-RXN;iabaylyiv4:AMPSYN-RXN;iaf1260:ADSL1r;iaf692:ADSL1;iag612:rbs_127;iao358:rll_365;igt196:ADSL1r;iin800:ADE13_2;iit341:ADSL1r;ijn746:ADSL1r;ijr904.45632:ADSL1r;ijr904:ADSL1r;imeo21:ADSL1r;imm904:ADSL1r;imo1053-pao1:ADSL1r;imo1056:ADSL1r;ind750:ADSL1r;inj661:ADSL1r;intenz:4836;irs1563.45632:R01083_c;isb619:ADSL1;iso783…	-999999	999999			0	0
R_BPNT-662	1 MNXM14@MNXC3 + 1 MNXM9@MNXC3 <-- 1 MNXM2@MNXC3 + 1 MNXM45@MNXC3	RAA82755_RL		MNXR965	MNXC3	3.1.3.7	bigg:BPNT;brenda:BR10692;ec:3.1.3.7;ecocyc:325-BISPHOSPHATE-NUCLEOTIDASE-RXN;iaf1260:BPNT;igt196:BPNT;iin800:MET22;iit341:BPNT;ijr904.45632:BPNT;ijr904:BPNT;imeo21:BPNT;imm904:BPNT;imo1053-pao1:BPNT;imo1056:BPNT;ind750:BPNT;inj661:BPNT;intenz:3282;irs1563.45632:R00188_c;isb619:BPNT;iso783:BPNT;kegg:R00188;metacyc:325-BISPHOSPHATE-NUCLEOTIDASE-RXN;reactome:REACT_6763.1;rhea:10040;rhea:10041;rhea:1…	-999999	0			0	0
R_MTAN-32	1 MNXM150@MNXC3 + 1 MNXM2@MNXC3 --> 1 MNXM168@MNXC3 + 1 MNXM38297@MNXC3	R1781A0_LR	Rv0091	MNXR55735	MNXC3	3.2.2.16;3.2.2.9	bigg:MTAN;brenda:BR19228;ec:3.2.2.16;ec:3.2.2.9;iaf1260:MTAN;iag612:rbs_469;igt196:MTAN;iit341:MTAN;ijr904.45632:MTAN;ijr904:MTAN;imeo21:MTAN;inj661:MTAN;irs1563.45632:R01401_c;isb619:MTAN;iso783:MTAN;iyo844:MTAN;kegg:R01401;seed:rxn01021;upa:UCR01401;upa:UER00871	0	999999			0	0
R_OHPBAT-711	1 MNXM1514@MNXC3 + 1 MNXM89557@MNXC3 <==> 1 MNXM20@MNXC3 + 1 MNXM759@MNXC3	RB62274B5_B	Rv0884c	MNXR32039	MNXC3	2.6.1.52	bigg:OHPBAT;ec:2.6.1.52;ecocyc:PSERTRANSAMPYR-RXN;iabaylyiv4:PSERTRANSAMPYR-RXN;iaf1260:OHPBAT;iin800:SER1_2;ijn746:OHPBAT;ijr904.45632:OHPBAT;ijr904:OHPBAT;imeo21:OHPBAT;imm904:OHPBAT;imo1053-pao1:OHPBAT;imo1056:OHPBAT;ind750:OHPBAT;inj661:OHPBAT;intenz:16559;irs1563.45632:R05085_c;iso783:OHPBAT;kegg:R05085;metacyc:PSERTRANSAMPYR-RXN;rhea:16573;rhea:16574;rhea:16575;rhea:16576;seed:rxn03445;upa:…	-999999	999999			0	0
R_GTHOr-638	1 MNXM151@MNXC3 + 1 MNXM1@MNXC3 + 1 MNXM6@MNXC3 <==> 2 MNXM57@MNXC3 + 1 MNXM5@MNXC3	RA30FADDE_B	Rv2855	MNXR2826	MNXC3	1.6.4.2;1.8.1.7	bigg:GTHO;bigg:GTHOm;bigg:GTHOr;brenda:BR37011;brenda:BS260405;ec:1.6.4.2;ec:1.8.1.7;ecocyc:GLUTATHIONE-REDUCT-NADPH-RXN;iabaylyiv4:GLUTATHIONE-REDUCT-NADPH-RXN;iaf1260:GTHOr;iaf692:GTHOr;iao358:rll_184;iin800:GLR1;ijn746:GTHO;ijr904.45632:GTHOr;ijr904:GTHOr;imeo21:GTHOr;imm904:GTHO;imm904:GTHOm;imo1053-pao1:GTHRD;imo1056:GTHRD;ind750:GTHO;inj661:GTHOr;intenz:10033;iso783:GTHRD;kegg:R00115;macie:…	-999999	999999			0	0
R_RPPDIMAS-534	1 MNXM152@MNXC3 + 1 MNXM1@MNXC3 + 1 MNXM7741@MNXC3 <-- 1 MNXM5891@MNXC3 + 1 MNXM899@MNXC3	R8B6C8BCD_RL	Rv2962c	MNXR69868	MNXC3		bigg:RPPDIMAS;imeo21:RPPDIMAS;inj661:RPPDIMAS;seed:rxn10721	-999999	0			0	0
R_RRPPDIMAS-480	1 MNXM152@MNXC3 + 1 MNXM1@MNXC3 + 1 MNXM7742@MNXC3 <-- 1 MNXM7741@MNXC3 + 1 MNXM899@MNXC3	R80AA50BB_RL	Rv2958c	MNXR69869	MNXC3		bigg:RRPPDIMAS;imeo21:RRPPDIMAS;inj661:RRPPDIMAS;seed:rxn10760	-999999	0			0	0
R_NDPK4-232	1 MNXM152@MNXC3 + 1 MNXM3@MNXC3 <==> 1 MNXM394@MNXC3 + 1 MNXM7@MNXC3	R47B0699A_B	Rv2445c	MNXR69532	MNXC3	2.7.4.6	bigg:NDPK4;bigg:NDPK4m;bigg:NDPK4n;biopath:RXN00420;brenda:BS358250;ec:2.7.4.6;ecocyc:DTDPKIN-RXN;kegg:R02093;metacyc:DTDPKIN-RXN;rhea:27682;rhea:27683;rhea:27684;rhea:27685	-999999	999999			0	0
R_DTMPK-51	1 MNXM152@MNXC3 + 1 MNXM7@MNXC3 <==> 1 MNXM257@MNXC3 + 1 MNXM3@MNXC3	R1CA49BF6_B	Rv3247c	MNXR68764	MNXC3	2.7.4.12;2.7.4.13;2.7.4.9	bigg:DTMPK;biopath:RXN00496;brenda:BR48076;ec:2.7.4.12;ec:2.7.4.13;ec:2.7.4.9;ecocyc:DTMPKI-RXN;iabaylyiv4:DTMPKI-RXN;iaf1260:DTMPK;iaf692:DTMPK;iag612:rbs_284;iao358:rll_468;igt196:DTMPK;iin800:CDC8;iit341:DTMPK;ijn746:DTMPK;ijr904.45632:DTMPK;ijr904:DTMPK;imeo21:DTMPK;imm904:DTMPK;imo1053-pao1:DTMPK;imo1056:DTMPK;ind750:DTMPK;inj661:DTMPK;intenz:3013;intenz:3016;ips189:DTMPK;isb619:DTMPK;iso783…	-999999	999999			0	0
R_DHPPDA2-948	1 MNXM1532@MNXC3 + 1 MNXM15@MNXC3 <-- 1 MNXM1@MNXC3 + 1 MNXM2@MNXC3 + 1 MNXM648@MNXC3	RECEF8C0E_RL	Rv1409	MNXR1583	MNXC3	3.5.4.26	bigg:DHPPDA2;brenda:BR26118;ec:3.5.4.26;ecocyc:RIBOFLAVINSYNDEAM-RXN;iabaylyiv4:RIBOFLAVINSYNDEAM-RXN;iaf1260:DHPPDA2;iao358:rll_397;igt196:DHPPDA2;iin800:RIB7_1;iit341:DHPPDA;ijn746:DHPPDA;ijr904.45632:DHPPDA2;ijr904:DHPPDA2;imeo21:DHPPDADHPPDA2;imo1053-pao1:DHPPDA2;imo1056:DHPPDA2;ind750:DHPPDA;inj661:DHPPDA;inj661:DHPPDA2;intenz:4335;isb619:DHPPDA;iso783:DHPPDA2;iyo844:DHPPDA2;kegg:R03459;meta…	-999999	0			0	0
R_DHPPDA-704	1 MNXM1532@MNXC3 + 1 MNXM15@MNXC3 <-- 1 MNXM1@MNXC3 + 1 MNXM2@MNXC3 + 1 MNXM90906@MNXC3	RB465B165_RL	Rv1409	MNXR68711	MNXC3	3.5.4.26	bigg:DHPPDA;ec:3.5.4.26	-999999	0			0	0
R_TYRTA-474	1 MNXM153@MNXC3 + 1 MNXM89557@MNXC3 <==> 1 MNXM20@MNXC3 + 1 MNXM76@MNXC3	R7F0E3AF7_B		MNXR32524	MNXC3	2.6.1.1;2.6.1.5;2.6.1.57;2.6.1.9	bigg:TYRTA;bigg:TYRTAi;bigg:TYRTAm;bigg:TYRTAp;brenda:BR47696;ec:2.6.1.1;ec:2.6.1.5;ec:2.6.1.57;ec:2.6.1.9;ecocyc:TYRAMINOTRANS-RXN;iabaylyiv4:TYRAMINOTRANS-RXN;iaf1260:TYRTA;iaf692:TYRTA;iag612:rbs_72;iag612:rbs_73;iao358:rll_20;iin800:AAT1_2;iin800:AAT2_2;iin800:ARO8;iin800:ARO9_2;iit341:TYRTA;ijn746:TYRTA;ijr904.45632:TYRTA;ijr904:TYRTA;imeo21:TYRTA;imm904:TYRTAi;imm904:TYRTAim;imm904:TYRTAip;…	-999999	999999			0	0
R_DALAt2r-945	1 MNXM156@MNXC2 + 1 MNXM1@MNXC2 <==> 1 MNXM156@MNXC3 + 1 MNXM1@MNXC3	RECD550D8_B	Rv1704c	MNXR1424	MNXC2%MNXC3		bigg:DALAt2;bigg:DALAt2pp;bigg:DALAt2r;bigg:DALAt2rL;iaf1260:DALAt2pp;iit341:DALAt2;ijr904.45632:DALAt2r;ijr904:DALAt2r;imeo21:DALAt2r;imo1053-pao1:ALA_Dt6;imo1056:ALA_Dt6;inj661:DALAt2r;isb619:DALAt2r;iyo844:ALA_Dt2;seed:rxn05494;seed:rxn08301	-999999	999999			0	0
R_DALAOX-594	1 MNXM156@MNXC3 + 1 MNXM2@MNXC3 + 1 MNXM4@MNXC3 --> 1 MNXM15@MNXC3 + 1 MNXM22@MNXC3 + 1 MNXM23@MNXC3	R99BDB7F6_LR	Rv1905c	MNXR1423	MNXC3	1.4.3.19;1.4.3.3	bigg:DALAOX;bigg:DALAOXx;brenda:BR47358;ec:1.4.3.19;ec:1.4.3.3;imeo21:DALAOX;imo1053-pao1:DAMOX_ALA;imo1056:DAMOX_ALA;inj661:DALAOX;intenz:19124;iyo844:DAMOX_ALA;kegg:R05861;metacyc:RXN-8672;rhea:22688;rhea:22689;rhea:22690;rhea:22691;seed:rxn04092	0	999999			0	0
R_ALAR-75	1 MNXM156@MNXC3 <==> 1 MNXM32@MNXC3	R20F27F8B_B	Rv3423c	MNXR626	MNXC3	5.1.1.1	bigg:ALAR;bigg:ALARi;biopath:RXN01498;brenda:BR162;ec:5.1.1.1;ecocyc:ALARACECAT-RXN;iabaylyiv4:ALARACECAT-RXN;iaf1260:ALAR;iag612:rbs_365;iao358:rll_106;iit341:ALAR;ijn746:ALAR;ijr904.45632:ALAR;ijr904.45632:ALARi;ijr904:ALAR;ijr904:ALARi;imeo21:ALAR;imo1053-pao1:ALAR;imo1053-pao1:ALARi;imo1056:ALAR;imo1056:ALARi;inj661:ALAR;intenz:4882;isb619:ALAR;iso783:ALAR;iyo844:ALAR;kegg:R00401;macie:M0213;…	-999999	999999			0	0
R_MEOHt2-314	1 MNXM157@MNXC2 <==> 1 MNXM157@MNXC3	R5A322583_B		MNXR3482	MNXC2%MNXC3		bigg:MEOHt2;bigg:MEOHtly;bigg:MEOHtr;iaf692:MEOHt2;imeo21:MEOHt2;inj661:MEOHt2;seed:rxn10570	-999999	999999			0	0
R_PRDX-650	1 MNXM157@MNXC3 + 1 MNXM22@MNXC3 --> 2 MNXM2@MNXC3 + 1 MNXM56@MNXC3	RA70CD209_LR	Rv1908c	MNXR4427	MNXC3	1.11.1.21;1.11.1.6;1.11.1.7	bigg:PRDX;bigg:PRDXl;ec:1.11.1.21;ec:1.11.1.6;ec:1.11.1.7;imeo21:PRDX;inj661:PRDX;kegg:R00602;metacyc:RXN-14189;rhea:30691;rhea:30692;rhea:30693;rhea:30694;seed:rxn00427	0	999999			0	0
R_YUMPS-386	1 MNXM158@MNXC3 + 1 MNXM15900@MNXC3 <==> 1 MNXM2276@MNXC3 + 1 MNXM2@MNXC3	R6AD53F69_B	Rv2793c+Rv3455c	MNXR70083	MNXC3	4.2.1.70	bigg:YUMPS;ec:4.2.1.70	-999999	999999			0	0
R_TKT1-154	1 MNXM15900@MNXC3 + 1 MNXM186@MNXC3 <==> 1 MNXM2378@MNXC3 + 1 MNXM271@MNXC3	R35C13EF7_B	Rv1449c	MNXR69977	MNXC3	2.2.1.1	bigg:TKT1;ec:2.2.1.1	-999999	999999			0	0
R_RBK-348	1 MNXM15900@MNXC3 + 1 MNXM1@MNXC3 + 1 MNXM7@MNXC3 <-- 1 MNXM242@MNXC3 + 1 MNXM3@MNXC3	R61FE1BCC_RL	Rv2436	MNXR69847	MNXC3	2.7.1.15	bigg:RBK;bigg:RBKr;ec:2.7.1.15	-999999	0			0	0
R_SHSL4r-120	1 MNXM159@MNXC3 + 1 MNXM15@MNXC3 + 1 MNXM1@MNXC3 + 1 MNXM25@MNXC3 <==> 1 MNXM2@MNXC3 + 1 MNXM820@MNXC3	R2A69B9AC_B	Rv0391+Rv1079	MNXR69903	MNXC3	2.5.1.48	bigg:SHSL4r;ec:2.5.1.48;kegg:R00999;metacyc:METBALT-RXN;seed:rxn00740	-999999	999999			0	0
R_CYSTGL-142	1 MNXM159@MNXC3 + 1 MNXM15@MNXC3 + 1 MNXM55@MNXC3 <-- 1 MNXM2@MNXC3 + 1 MNXM319@MNXC3	R30A69BD5_RL		MNXR1358	MNXC3	4.4.1.1	bigg:CYSTGL;bigg:CYSTGLr;biopath:RXN01447;brenda:BS368478;ec:4.4.1.1;intenz:4845;kegg:R01001;metacyc:CYSTAGLY-RXN;pubmed:10212249;pubmed:19261609;reactome:REACT_116098;reactome:REACT_116098.1;reactome:REACT_126379;reactome:REACT_130274;reactome:REACT_130546;reactome:REACT_131394;reactome:REACT_131517;reactome:REACT_135710;reactome:REACT_139114;reactome:REACT_139170;reactome:REACT_141639;reactome:…	-999999	0			0	0
R_NH4t-963	1 MNXM15@MNXC2 <==> 1 MNXM15@MNXC3	RF03E5809_B	Rv2920c	MNXR3814	MNXC2%MNXC3		bigg:NH4t;bigg:NH4tex;bigg:NH4tm;bigg:NH4tn;bigg:NH4tp;bigg:NH4tpp;metacyc:RXN-9615;metacyc:TRANS-RXN0-544;reactome:REACT_129001;reactome:REACT_129759;reactome:REACT_130350;reactome:REACT_132010;reactome:REACT_132957;reactome:REACT_134790;reactome:REACT_139485;reactome:REACT_139852;reactome:REACT_144576;reactome:REACT_146933;reactome:REACT_154798;reactome:REACT_156762;reactome:REACT_20532;seed:rx…	-999999	999999			0	0
R_PYAM5PO-234	1 MNXM15@MNXC3 + 1 MNXM161@MNXC3 + 1 MNXM22@MNXC3 <-- 1 MNXM2@MNXC3 + 1 MNXM366@MNXC3 + 1 MNXM4@MNXC3	R47BD1A4_RL	Rv2607	MNXR4532	MNXC3	1.4.3.5	bigg:PYAM5PO;bigg:PYAM5POr;brenda:BR36881;ec:1.4.3.5;ecocyc:PMPOXI-RXN;iabaylyiv4:PMPOXI-RXN;iaf1260:PYAM5PO;iin800:PDX3_1;iin800:PDX3_5;ijr904.45632:PYAM5PO;ijr904:PYAM5PO;imeo21:PYAM5PO;imm904:PYAM5PO;imo1053-pao1:PYAM5PO;imo1056:PYAM5PO;ind750:PYAM5PO;inj661:PYAM5PO;intenz:16460;irs1563.45632:R00277_c;iso783:PYAM5PO;kegg:R00277;metacyc:PMPOXI-RXN;pubmed:15182361;reactome:REACT_125943;reactome:…	-999999	0			0	0
R_GCCb-245	1 MNXM15@MNXC3 + 1 MNXM1663@MNXC3 + 1 MNXM183@MNXC3 <-- 1 MNXM1@MNXC3 + 1 MNXM79@MNXC3 + 1 MNXM81221@MNXC3	R4AFEAFBB_RL	Rv2211c	MNXR55550	MNXC3	2.1.2.10	bigg:GCCb;bigg:GCCbim;brenda:BS320028;ec:2.1.2.10;iag612:rbs_547;imeo21:GCCb;imm904:GCCbim;ind750:GCCbim;inj661:GCCb;irs1563.45632:R04125_c;isb619:GCCb;kegg:R04125;obsolete:rxn09496;seed:rxn06600	-999999	0			0	0
R_GUAD-1000	1 MNXM15@MNXC3 + 1 MNXM174@MNXC3 <-- 1 MNXM1@MNXC3 + 1 MNXM259@MNXC3 + 1 MNXM2@MNXC3	RFA7D7587_RL		MNXR2844	MNXC3	3.5.4.3	bigg:GUAD;biopath:RXN00924;brenda:BR22740;ec:3.5.4.3;ecocyc:GUANINE-DEAMINASE-RXN;iabaylyiv4:GUANINE-DEAMINASE-RXN;iaf1260:GUAD;iaf692:GUAD;iag612:rbs_331;ijn746:GUAD;ijr904.45632:GUAD;ijr904:GUAD;imeo21:GUAD;imm904:GUAD;imo1053-pao1:GUADr;imo1056:GUADr;inj661:GUAD;intenz:4312;ips189:GUAD;iyo844:GUAD;kegg:R01676;metacyc:GUANINE-DEAMINASE-RXN;pubmed:10075721;pubmed:10913105;pubmed:19470646;reactom…	-999999	0			0	0
R_ARGDr-311	1 MNXM15@MNXC3 + 1 MNXM211@MNXC3 <==> 1 MNXM2@MNXC3 + 1 MNXM70@MNXC3	R59690FF8_B	Rv1001	MNXR777	MNXC3	3.5.3.15;3.5.3.6	bigg:ARGD;bigg:ARGDr;biopath:RXN00580;brenda:BR22730;brenda:BS369889;ec:3.5.3.15;ec:3.5.3.6;iaf692:ARGDr;iao358:rll_38;ijn746:ARGD;imeo21:ARGDr;imo1053-pao1:ARGDE;imo1056:ARGDE;inj661:ARGDr;intenz:4294;isb619:ARGDr;kegg:R00552;metacyc:ARGININE-DEIMINASE-RXN;rhea:19597;rhea:19598;rhea:19599;rhea:19600;seed:rxn00395;upa:UCR00552;upa:UER00364	-999999	999999			0	0
R_ASPO1-801	1 MNXM15@MNXC3 + 1 MNXM22@MNXC3 + 1 MNXM46@MNXC3 <-- 1 MNXM2@MNXC3 + 1 MNXM42@MNXC3 + 1 MNXM4@MNXC3	RCBE45683_RL	Rv1595	MNXR863	MNXC3	1.4.3.15;1.4.3.16;1.4.3.2	bigg:ASPO1;brenda:BS258998;ec:1.4.3.15;ec:1.4.3.16;ec:1.4.3.2;iabaylyiv4:L-ASPARTATE-OXIDASE-RXN;ijn746:ASPO1;imeo21:ASPO1;inj661:ASPO1;intenz:19265;iyo844:ASPO7;kegg:R00357;rhea:19025;rhea:19026;rhea:19027;rhea:19028;seed:rxn00262	-999999	0			0	0
R_PEAMNO-926	1 MNXM15@MNXC3 + 1 MNXM22@MNXC3 + 1 MNXM473@MNXC3 <-- 1 MNXM2@MNXC3 + 1 MNXM4@MNXC3 + 1 MNXM660@MNXC3	RE92322D3_RL		MNXR4149	MNXC3	1.4.3.21;1.4.3.22;1.4.3.4;1.4.3.6	bigg:PEAMNO;bigg:PEAMNOpp;brenda:BS374306;ec:1.4.3.21;ec:1.4.3.22;ec:1.4.3.4;ec:1.4.3.6;ecocyc:AMINEPHEN-RXN;iaf1260:PEAMNOpp;ijr904.45632:PEAMNO;ijr904:PEAMNO;imeo21:PEAMNO;inj661:PEAMNO;intenz:17560;irs1563.45632:R02613_c;kegg:R02613;metacyc:AMINEPHEN-RXN;metacyc:RXN-10817;pubmed:6788990;reactome:REACT_103010;reactome:REACT_107640;reactome:REACT_110139;reactome:REACT_111000;reactome:REACT_13662…	-999999	0			0	0
R_SERD_L-536	1 MNXM15@MNXC3 + 1 MNXM23@MNXC3 <-- 1 MNXM53@MNXC3	R8B7D9DD0_RL	Rv0069c	MNXR4812	MNXC3	4.2.1.13;4.3.1.15;4.3.1.17;4.3.1.19	bigg:SERD_L;bigg:SERD_Lr;bigg:SER_AL;biopath:RXN00542;brenda:BR22832;ec:4.2.1.13;ec:4.3.1.15;ec:4.3.1.17;ec:4.3.1.19;ecocyc:4.3.1.17-RXN;iaf1260:SERD_L;iag612:rbs_424;iao358:rll_406;iin800:CHA1_2;iin800:YIL167W;iit341:SERD_L;ijn746:SERD_Lr;ijn746:SER_AL;ijr904.45632:SERD_L;ijr904:SERD_L;imeo21:SERD_L;imm904:SERD_L;imo1053-pao1:SERD_L;imo1056:SERD_L;ind750:SERD_L;inj661:SERD_L;intenz:4831;irs1563.…	-999999	0			0	0
R_SERD_D-938	1 MNXM15@MNXC3 + 1 MNXM23@MNXC3 <-- 1 MNXM694@MNXC3	REAE0A1CD_RL	Rv0069c	MNXR4811	MNXC3	4.3.1.18	bigg:SERD_D;brenda:BR22833;ec:4.3.1.18;ecocyc:DSERDEAM-RXN;iabaylyiv4:DSERDEAM-RXN;iaf1260:SERD_D;ijr904.45632:SERD_D;ijr904:SERD_D;imeo21:SERD_D;imo1053-pao1:SERD_D;imo1056:SERD_D;inj661:SERD_D;intenz:4832;iyo844:SERD_D;kegg:R00221;metacyc:DSERDEAM-RXN;rhea:13977;rhea:13978;rhea:13979;rhea:13980;seed:rxn00166	-999999	0			0	0
R_AMID4-156	1 MNXM15@MNXC3 + 1 MNXM26@MNXC3 <-- 1 MNXM2@MNXC3 + 1 MNXM4428@MNXC3	R36BDE232_RL	Rv2363	MNXR708	MNXC3	3.5.1.13;3.5.1.4;3.5.1.49	bigg:AMID4;brenda:BS140504;ec:3.5.1.13;ec:3.5.1.4;ec:3.5.1.49;iit341:AMID4;imeo21:AMID4;inj661:AMID4;kegg:R00321;seed:rxn00231	-999999	0			0	0
R_NNAM-1001	1 MNXM15@MNXC3 + 1 MNXM274@MNXC3 <-- 1 MNXM216@MNXC3 + 1 MNXM2@MNXC3	RFA88E909_RL	Rv2043c	MNXR3835	MNXC3	3.5.1.19	bigg:NNAM;bigg:NNAMr;bigg:NNAMrm;biopath:RXN00243;brenda:BR26099;ec:3.5.1.19;ecocyc:NICOTINAMID-RXN;iabaylyiv4:NICOTINAMID-RXN;iaf1260:NNAM;iao358:rll_614;iin800:PNC1_1;iin800:PNC1_2;ijr904.45632:NNAM;ijr904:NNAM;imeo21:NNAM;imm904:NNAMr;imm904:NNAMrm;ind750:NNAMr;ind750:NNAMrm;inj661:NNAM;intenz:4203;isb619:NNAM;iyo844:NNAM;kegg:R01268;metacyc:NICOTINAMID-RXN;pubmed:2183889;pubmed:8726014;reacto…	-999999	0			0	0
R_CYTD-1013	1 MNXM15@MNXC3 + 1 MNXM288@MNXC3 <-- 1 MNXM1@MNXC3 + 1 MNXM2@MNXC3 + 1 MNXM338@MNXC3	RFD334FED_RL	Rv3315c	MNXR1374	MNXC3	3.5.4.5	bigg:CYTD;bigg:CYTDn;biopath:RXN00953;brenda:BR22742;ec:3.5.4.5;ecocyc:CYTIDEAM2-RXN;iabaylyiv4:CYTIDEAM2-RXN;iaf1260:CYTD;iag612:rbs_219;iao358:rll_83;iin800:CDD1_1;ijr904.45632:CYTD;ijr904:CYTD;imeo21:CYTD;imm904:CYTD;ind750:CYTD;inj661:CYTD;intenz:4314;ips189:CYTD;irs1563.45632:R01878_c;isb619:CYTD;iso783:CYTD;iyo844:CYTD;kegg:R01878;macie:M0097;metacyc:CYTIDEAM2-RXN;reactome:REACT_376.4;rhea:…	-999999	0			0	0
R_ADA-491	1 MNXM15@MNXC3 + 1 MNXM334@MNXC3 <-- 1 MNXM1@MNXC3 + 1 MNXM212@MNXC3 + 1 MNXM2@MNXC3	R83113D03_RL	Rv3313c	MNXR466	MNXC3	3.5.4.4	bigg:ADA;bigg:ADAe;biopath:RXN01164;brenda:BR22741;ec:3.5.4.4;ecocyc:ADENODEAMIN-RXN;iabaylyiv4:ADENODEAMIN-RXN;iaf1260:ADA;iao358:rll_7;iin800:AAH1_1;ijn746:ADA;ijr904.45632:ADA;ijr904:ADA;imeo21:ADA;imm904:ADA;imo1053-pao1:ADA;imo1056:ADA;ind750:ADA;inj661:ADA;intenz:4313;irs1563.45632:R01560_c;iso783:ADA;kegg:R01560;metacyc:ADENODEAMIN-RXN;rhea:24408;rhea:24409;rhea:24410;rhea:24411;seed:rxn01…	-999999	0			0	0
R_GLNSP1-818	1 MNXM15@MNXC3 + 1 MNXM3@MNXC3 + 1 MNXM5328@MNXC3 --> 1 MNXM1@MNXC3 + 1 MNXM7@MNXC3 + 1 MNXM9211@MNXC3 + 1 MNXM9@MNXC3	RD0E86B91_LR	Rv1878+Rv2220+Rv2222c+Rv2860c	MNXR2698	MNXC3	6.3.1.2	bigg:GLNSP1;ec:6.3.1.2;imeo21:GLNSP1;inj661:GLNSP1;irs1563.45632:R05028_c;seed:rxn03406	0	999999			0	0
R_GLNS-119	1 MNXM15@MNXC3 + 1 MNXM3@MNXC3 + 1 MNXM89557@MNXC3 --> 1 MNXM1@MNXC3 + 1 MNXM37@MNXC3 + 1 MNXM7@MNXC3 + 1 MNXM9@MNXC3	R2A514FF5_LR	Rv1878+Rv2220+Rv2222c+Rv2860c	MNXR32767	MNXC3	6.3.1.2	bigg:GLNS;brenda:BR6443;brenda:BS370870;ec:6.3.1.2;ecocyc:GLUTAMINESYN-RXN;iabaylyiv4:GLUTAMINESYN-RXN;iaf1260:GLNS;iaf692:GLNS;iag612:rbs_181;iao358:rll_163;iin800:GLN1;iit341:GLNS;ijn746:GLNS;ijr904.45632:GLNS;ijr904:GLNS;imeo21:GLNS;imm904:GLNS;imo1053-pao1:GLNS_i;imo1056:GLNS_i;ind750:GLNS;inj661:GLNS;intenz:5094;irs1563.45632:R00253_c;irs1563.45632:R00253_m;irs1563.45632:R00253_p;isb619:GLNS…	0	999999			0	0
R_DCTPD-789	1 MNXM15@MNXC3 + 1 MNXM452@MNXC3 <-- 1 MNXM1@MNXC3 + 1 MNXM2@MNXC3 + 1 MNXM360@MNXC3	RC8AE5CC9_RL	Rv0321	MNXR1475	MNXC3	3.5.4.13;3.5.4.14	bigg:DCTPD;biopath:RXN00121;brenda:BR22734;ec:3.5.4.13;ec:3.5.4.14;ecocyc:DCTP-DEAM-RXN;iabaylyiv4:DCTP-DEAM-RXN;iaf1260:DCTPD;iaf692:DCTPD;igt196:DCTPD;iin800:DCD1_2;iit341:DCTPD;ijn746:DCTPD;ijr904.45632:DCTPD;ijr904:DCTPD;imeo21:DCTPD;imm904:DCTPD;imo1053-pao1:DCTPD;imo1056:DCTPD;ind750:DCTPD;inj661:DCTPD;intenz:4322;iso783:DCTPD;kegg:R02325;metacyc:DCTP-DEAM-RXN;rhea:22680;rhea:22681;rhea:226…	-999999	0			0	0
R_DCYTD-869	1 MNXM15@MNXC3 + 1 MNXM492@MNXC3 <-- 1 MNXM1@MNXC3 + 1 MNXM2@MNXC3 + 1 MNXM704@MNXC3	RDAE77DD2_RL		MNXR1478	MNXC3	3.5.4.14;3.5.4.5	bigg:DCYTD;bigg:DCYTDn;biopath:RXN00787;brenda:BR22735;ec:3.5.4.14;ec:3.5.4.5;ecocyc:CYTIDEAM-RXN;iaf1260:DCYTD;iag612:rbs_235;iao358:rll_84;iin800:CDD1_2;ijr904.45632:DCYTD;ijr904:DCYTD;imeo21:DCYTD;imm904:DCYTD;ind750:DCYTD;inj661:DCYTD;intenz:4323;ips189:DCYTD;irs1563.45632:R02485_c;iso783:DCYTD;iyo844:DCYTD;kegg:R02485;metacyc:CYTIDEAM-RXN;pubmed:15689149;pubmed:7923172;reactome:REACT_100555;…	-999999	0			0	0
R_DADA-251	1 MNXM15@MNXC3 + 1 MNXM935@MNXC3 <-- 1 MNXM1@MNXC3 + 1 MNXM2@MNXC3 + 1 MNXM625@MNXC3	R4BA51054_RL		MNXR1403	MNXC3	3.5.4.17;3.5.4.4	bigg:DADA;bigg:DADAe;biopath:RXN00007;brenda:BS141041;ec:3.5.4.17;ec:3.5.4.4;ecocyc:ADDALT-RXN;iabaylyiv4:ADDALT-RXN;iaf1260:DADA;iao358:rll_8;iin800:AAH1_2;ijn746:DADA;ijr904.45632:DADA;ijr904:DADA;imeo21:DADA;imm904:DADA;imo1053-pao1:DADA;imo1056:DADA;ind750:DADA;inj661:DADA;irs1563.45632:R02556_c;iso783:DADA;kegg:R02556;metacyc:ADDALT-RXN;reactome:REACT_2135.4;rhea:28190;rhea:28191;rhea:28192;…	-999999	0			0	0
R_PYDXO-37	1 MNXM15@MNXC3 + 2 MNXM2@MNXC3 + 1 MNXM311@MNXC3 + 0.5 MNXM4@MNXC3 <==> 2 MNXM22@MNXC3 + 1 MNXM548@MNXC3	R190B999C_B	Rv2607	MNXR4542	MNXC3	1.4.3.5	bigg:PYDXO;ec:1.4.3.5;imeo21:PYDXO;imm904:PYDXO;imo1053-pao1:PYDXO;imo1056:PYDXO;ind750:PYDXO;inj661:PYDXO;seed:rxn09566	-999999	999999			0	0
R_HEX1-834	1 MNXM160@MNXC3 + 1 MNXM1@MNXC3 + 1 MNXM7@MNXC3 <-- 1 MNXM3@MNXC3 + 1 MNXM41@MNXC3	RD51F1513_RL	Rv0650	MNXR69234	MNXC3	2.7.1.1;2.7.1.2	bigg:HEX1;brenda:BR47759;ec:2.7.1.1;ec:2.7.1.2;ecocyc:GLUCOKIN-RXN;iaf1260:HEX1;iag612:rbs_170;iag612:rbs_172;iao358:rll_159;iin800:GLK1_1;iin800:HXK1_2;iin800:HXK2_2;iit341:HEX1;ijn746:HEX1;ijr904.45632:HEX1;ijr904:HEX1;imeo21:HEX1;imm904:HEX1;imo1053-pao1:HEX1;imo1056:HEX1;ind750:HEX1;inj661:HEX1;intenz:2832;isb619:HEX1;iyo844:HEX1;kegg:R00299;obsolete:rxn01309;rhea:17825;rhea:17826;rhea:17827;…	-999999	0			0	0
R_PPGKr-268	1 MNXM160@MNXC3 + 1 MNXM2@MNXC3 <==> 1 MNXM41@MNXC3 + 1 MNXM9@MNXC3	R4EB64F0_B	Rv2702	MNXR69085	MNXC3	2.7.1.63;3.1.3.58;3.1.3.9	bigg:G6PP;bigg:G6PPer;bigg:PPGKr;brenda:BR15946;ec:2.7.1.63;ec:3.1.3.58;ec:3.1.3.9;iaf1260:G6PP;inj661:PPGKr;intenz:3284;intenz:3333;kegg:R00303;obsolete:rxn01311;rhea:16689;rhea:16690;rhea:16691;rhea:16692;seed:rxn00220	-999999	999999			0	0
R_TRE6PS-150	1 MNXM160@MNXC3 + 1 MNXM52@MNXC3 --> 1 MNXM17@MNXC3 + 1 MNXM1@MNXC3 + 1 MNXM448@MNXC3	R346C3A71_LR	Rv3490	MNXR69996	MNXC3	2.4.1.15	bigg:TRE6PS;ec:2.4.1.15;iaf1260:TRE6PS;iin800:TPS1;iin800:TPS3;iin800:TSL1;ijr904.45632:TRE6PS;ijr904:TRE6PS;imeo21:TRE6PS;imm904:TRE6PS;ind750:TRE6PS;inj661:TRE6PS;kegg:R00836;kegg:R06043;obsolete:rxn01976;seed:rxn00605	0	999999			0	0
R_G6PDH2-100	1 MNXM160@MNXC3 + 1 MNXM5@MNXC3 --> 1 MNXM1@MNXC3 + 1 MNXM429@MNXC3 + 1 MNXM6@MNXC3	R2579B3B7_LR	Rv1121;Rv1447c	MNXR69082	MNXC3	1.1.1.49	bigg:G6PDH2;bigg:G6PDH2er;bigg:G6PDH2r;bigg:G6PDH2rer;brenda:BR29312;brenda:BS370917;brenda:BS370917_WOP;ec:1.1.1.49;ecocyc:GLU6PDEHYDROG-RXN;iaf1260:G6PDH2r;iag612:rbs_259;iao358:rll_484;igt196:G6PDH2r;iin800:ZWF1;iit341:G6PDH2;ijn746:G6PDH2;ijr904.45632:G6PDH2r;ijr904:G6PDH2r;imeo21:G6PDH2;imm904:G6PDH2;imm904:G6PDH2er;imo1053-pao1:G6PDHy;imo1056:G6PDHy;ind750:G6PDH2;ind750:G6PDH2er;inj661:G6PD…	0	999999			0	0
R_MI1PS-45	1 MNXM160@MNXC3 --> 1 MNXM646@MNXC3	R1B5F815F_LR	Rv0046c	MNXR69445	MNXC3	5.5.1.4	bigg:MI1PS;brenda:BR262;brenda:BS368807;brenda:BS415615;ec:5.5.1.4;iaf692:MI1PS;imeo21:MI1PS;imm904:MI1PS;ind750:MI1PS;inj661:MI1PS;irs1563.45632:R00840_c;seed:rxn00609	0	999999			0	0
R_PGI-200	1 MNXM160@MNXC3 <==> 1 MNXM68@MNXC3	R4028DED3_B	Rv0946c	MNXR69671	MNXC3	5.3.1.9	bigg:PGI;brenda:BR240;ec:5.3.1.9;kegg:R00771;metacyc:RXN-13720;seed:rxn00558;upa:UCR00771;upa:UER00181	-999999	999999			0	0
R_PGMT-994	1 MNXM160@MNXC3 <==> 1 MNXM89588@MNXC3	RF9C3EA19_B	Rv3068c	MNXR69672	MNXC3	5.4.2.2;5.4.2.5	bigg:PGMT;brenda:BR18;ec:5.4.2.2;ec:5.4.2.5;kegg:R08639	-999999	999999			0	0
R_G5SADs-921	1 MNXM1617@MNXC3 + 1 MNXM1@MNXC3 + 1 MNXM2@MNXC3 <-- 1 MNXM245@MNXC3	RE8370F12_RL		MNXR69079	MNXC3		bigg:G5SADr;bigg:G5SADrm;bigg:G5SADs;iabaylyiv4:SPONTPRO-RXN;iaf1260:G5SADs;iaf692:G5SADr;iag612:rbs_394;iit341:G5SADr;ijn746:G5SADr;ijr904.45632:G5SADs;ijr904:G5SADs;imeo21:G5SADs;imm904:G5SADr;imm904:G5SADrm;imo1053-pao1:G5SADs;imo1056:G5SADs;ind750:G5SADr;ind750:G5SADrm;inj661:G5SADs;iso783:G5SADs;iyo844:G5SADs;reactome:REACT_1764;reactome:REACT_892;seed:rxn02374	-999999	0			0	0
R_PDX5PO-406	1 MNXM161@MNXC3 + 1 MNXM22@MNXC3 <==> 1 MNXM454@MNXC3 + 1 MNXM4@MNXC3	R6E1602BC_B	Rv2607	MNXR4138	MNXC3	1.4.3.5	bigg:PDX5PO;bigg:PDX5POi;brenda:BR48819;ec:1.4.3.5;ecocyc:PNPOXI-RXN;iabaylyiv4:PNPOXI-RXN;iaf1260:PDX5POi;iin800:PDX3_2;ijn746:PDX5POi;ijr904.45632:PDX5PO;ijr904:PDX5PO;imeo21:PDX5PO;imm904:PDX5PO;imo1053-pao1:PDX5PO;imo1056:PDX5PO;ind750:PDX5PO;inj661:PDX5PO;intenz:16460;irs1563.45632:R00278_c;iso783:PDX5PO;kegg:R00278;metacyc:PNPOXI-RXN;pubmed:15182361;reactome:REACT_126163;reactome:REACT_1287…	-999999	999999			0	0
R_DXPRIi-137	1 MNXM1626@MNXC3 + 1 MNXM5@MNXC3 <-- 1 MNXM1@MNXC3 + 1 MNXM622@MNXC3 + 1 MNXM6@MNXC3	R2FF6DBB2_RL	Rv2870c	MNXR1818	MNXC3	1.1.1.267	bigg:DXPRIi;brenda:BR29286;brenda:BS386027;ec:1.1.1.267;ecocyc:DXPREDISOM-RXN;iabaylyiv4:DXPREDISOM-RXN;iaf1260:DXPRIi;igt196:DXPRIi;iit341:DXPRIi;ijn746:DXPRIi;ijr904.45632:DXPRIi;ijr904:DXPRIi;imeo21:DXPRIi;inj661:DXPRIi;intenz:17792;iso783:DXPRI;iyo844:DXPRIi;kegg:R05688;metacyc:DXPREDISOM-RXN;obsolete:rxn08378r;rhea:13717;rhea:13718;rhea:13719;rhea:13720;seed:rxn03958;upa:UCR05688;upa:UER00092	-999999	0			0	0
R_CDPMEK-560	1 MNXM1641@MNXC3 + 1 MNXM1@MNXC3 + 1 MNXM7@MNXC3 <-- 1 MNXM1642@MNXC3 + 1 MNXM3@MNXC3	R926E7B95_RL	Rv1011	MNXR1102	MNXC3	2.7.1.148	bigg:CDPMEK;brenda:BR33803;ec:2.7.1.148;ecocyc:2.7.1.148-RXN;iabaylyiv4:R142-RXN;iaf1260:CDPMEK;igt196:CDPMEK;iit341:CDPMEK;ijn746:CDPMEK;ijr904.45632:CDPMEK;ijr904:CDPMEK;imeo21:CDPMEK;imo1053-pao1:CDPMEK;imo1056:CDPMEK;inj661:CDPMEK;intenz:2978;isb619:CDPMEK;iso783:CDPMEK;iyo844:CDPMEK;kegg:R05634;metacyc:2.7.1.148-RXN;rhea:18437;rhea:18438;rhea:18439;rhea:18440;seed:rxn03908;upa:UCR05634;upa:U…	-999999	0			0	0
R_DNMPPA-415	1 MNXM1645@MNXC3 + 1 MNXM2@MNXC3 --> 1 MNXM39043@MNXC3 + 1 MNXM9@MNXC3	R6F56E735_LR		MNXR68739	MNXC3	3.6.1;3.6.1.-	bigg:DNMPPA;ec:3.6.1;ec:3.6.1.-;ecocyc:DIHYDRONEOPTERIN-MONO-P-DEPHOS-RXN;iabaylyiv4:DIHYDRONEOPTERIN-MONO-P-DEPHOS-RXN;iaf1260:DNMPPA;iaf692:DNMPPA;iin800:YDL100C;iit341:DNMPPA;ijn746:DNMPPA;ijr904.45632:DNMPPA;ijr904:DNMPPA;imeo21:DNMPPA;imm904:DNMPPA;ind750:DNMPPA;inj661:DNMPPA;isb619:DNMPPA;iso783:DNMPPA;kegg:R04621;metacyc:DIHYDRONEOPTERIN-MONO-P-DEPHOS-RXN;obsolete:rxn08360r;obsolete:rxn131…	0	999999			0	0
R_CHRPL-543	1 MNXM164@MNXC3 + 1 MNXM23@MNXC3 <-- 1 MNXM337@MNXC3	R8D67B95F_RL	Rv2949c	MNXR1161	MNXC3	4.1.3.40	bigg:CHRPL;biopath:RXN00162;brenda:BR48792;ec:4.1.3.40;ecocyc:CHORPYRLY-RXN;iabaylyiv4:CHORPYRLY-RXN;iaf1260:CHRPL;iin800:TRP2_2;iin800:TRP3_3;ijr904.45632:CHRPL;ijr904:CHRPL;imeo21:CHRPL;imm904:CHRPL;imo1053-pao1:CHRPL;imo1056:CHRPL;ind750:CHRPL;inj661:CHRPL;intenz:17220;irs1563.45632:R01302_c;iso783:CHRPL;kegg:R01302;metacyc:CHORPYRLY-RXN;rhea:16505;rhea:16506;rhea:16507;rhea:16508;seed:rxn00966	-999999	0			0	0
R_UAPGR-506	1 MNXM1688@MNXC3 + 1 MNXM1@MNXC3 + 1 MNXM6@MNXC3 --> 1 MNXM5@MNXC3 + 1 MNXM785@MNXC3	R85F6B42C_LR	Rv0482	MNXR55988	MNXC3	1.1.1.158;1.3.1.98	bigg:UAPGR;brenda:BR29223;brenda:BS187362;ec:1.1.1.158;ec:1.3.1.98;ecocyc:UDPNACETYLMURAMATEDEHYDROG-RXN;iabaylyiv4:UDPNACETYLMURAMATEDEHYDROG-RXN;iaf1260:UAPGR;iaf692:UAPGR;iao358:rll_262;igt196:UAPGR;iit341:UAPGR;ijn746:UAPGR;ijr904.45632:UAPGR;ijr904:UAPGR;imeo21:UAPGR;imo1053-pao1:UAPGR;imo1056:UAPGR;inj661:UAPGR;intenz:19372;isb619:UAPGR;iso783:UAPGR;iyo844:UAPGR;kegg:R03192;metacyc:UDPNACET…	0	999999			0	0
R_UAGCVT-477	1 MNXM1688@MNXC3 + 1 MNXM9@MNXC3 <-- 1 MNXM47@MNXC3 + 1 MNXM73@MNXC3	R802C2BCE_RL	Rv1315	MNXR55980	MNXC3	2.5.1.7	bigg:UAGCVT;ec:2.5.1.7;ecocyc:UDPNACETYLGLUCOSAMENOLPYRTRANS-RXN;iabaylyiv4:UDPNACETYLGLUCOSAMENOLPYRTRANS-RXN;iaf1260:UAGCVT;iaf692:UAGCVT;iao358:rll_260;iao358:rll_261;igt196:UAGCVT;iit341:UAGCVT;ijn746:UAGCVT;ijr904.45632:UAGCVT;ijr904:UAGCVT;imeo21:UAGCVT;imo1053-pao1:UAGCVT;imo1056:UAGCVT;inj661:UAGCVT;intenz:10448;isb619:UAGCVT;iso783:UAGCVT;iyo844:UAGCVT;kegg:R00660;metacyc:UDPNACETYLGLUCO…	-999999	0			0	0
R_AHCYSNS-582	1 MNXM168@MNXC3 + 1 MNXM1777@MNXC3 <-- 1 MNXM19@MNXC3 + 1 MNXM2@MNXC3	R97CA8345_RL	Rv0091	MNXR579	MNXC3	3.2.2.9	bigg:AHCYSNS;brenda:BR19231;ec:3.2.2.9;ecocyc:ADENOSYLHOMOCYSTEINE-NUCLEOSIDASE-RXN;iabaylyiv4:ADENOSYLHOMOCYSTEINE-NUCLEOSIDASE-RXN;iaf1260:AHCYSNS;iag612:rbs_542;igt196:AHCYSNS;iit341:AHCYSNS;ijr904.45632:AHCYSNS;ijr904:AHCYSNS;imeo21:AHCYSNS;inj661:AHCYSNS;intenz:11272;isb619:AHCYSNS;iso783:AHCYSNS;iyo844:AHCYSNS;kegg:R00194;metacyc:ADENOSYLHOMOCYSTEINE-NUCLEOSIDASE-RXN;rhea:17805;rhea:17806;r…	-999999	0			0	0
R_PUNP1-223	1 MNXM168@MNXC3 + 1 MNXM295@MNXC3 <==> 1 MNXM212@MNXC3 + 1 MNXM9@MNXC3	R44757C01_B	Rv3307	MNXR4522	MNXC3	2.4.2.1;2.4.2.28	bigg:PUNP1;bigg:PUNP1m;brenda:BS354432;ec:2.4.2.1;ec:2.4.2.28;ecocyc:ADENPHOSPHOR-RXN;iaf1260:PUNP1;iag612:rbs_126;igt196:PUNP1;iin800:PNP1_10;iin800:PNP1_7;iin800:U103;iit341:PUNP1;ijr904.45632:PUNP1;ijr904:PUNP1;imeo21:PUNP1;imm904:PUNP1;imm904:PUNP1m;ind750:PUNP1;ind750:PUNP1m;inj661:PUNP1;ips189:PUNP1;isb619:PUNP1;iso783:PUNP1;iyo844:PUNP1;kegg:R01561;metacyc:ADENPHOSPHOR-RXN;rhea:27642;rhea:…	-999999	999999			0	0
R_ADCPS2-393	1 MNXM1697@MNXC3 + 1 MNXM3@MNXC3 + 1 MNXM877@MNXC3 --> 1 MNXM1@MNXC3 + 1 MNXM7@MNXC3 + 1 MNXM856@MNXC3 + 1 MNXM9@MNXC3	R6C24FF7D_LR	Rv0254c;Rv2236c	MNXR469	MNXC3	6.3.1.10	bigg:ADCPS2;brenda:BR48012;ec:6.3.1.10;iaf692:ADCPS2;ijn746:ADCPS2;imeo21:ADCPS2;inj661:ADCPS2;intenz:11117;kegg:R06529;metacyc:RXN-6261;rhea:21896;rhea:21897;rhea:21898;rhea:21899;seed:rxn04384	0	999999			0	0
R_FRDOr-571	1 MNXM169@MNXC3 + 1 MNXM5@MNXC3 <==> 1 MNXM1@MNXC3 + 1 MNXM35@MNXC3 + 1 MNXM6@MNXC3	R966558F4_B	Rv2454c+Rv2455c		MNXC3			-999999	999999			0	0
R_AMMQT8-164	1 MNXM16@MNXC3 + 1 MNXM1@MNXC3 + 1 MNXM2178@MNXC3 --> 1 MNXM19@MNXC3 + 1 MNXM223@MNXC3	R38A47E2E_LR	Rv0558	MNXR68359	MNXC3		bigg:AMMQT8;inj661:AMMQT8;seed:rxn10851	0	999999			0	0
R_AMMQT8_2-633	1 MNXM16@MNXC3 + 1 MNXM2178@MNXC3 --> 1 MNXM19@MNXC3 + 1 MNXM1@MNXC3 + 1 MNXM509@MNXC3	RA24BEBFC_LR		MNXR68360	MNXC3		bigg:AMMQT8_2;ijr904.45632:AMMQT8_2;ijr904:AMMQT8_2;imeo21:AMMQT8_2;inj661:AMMQT8_2;seed:rxn10094	0	999999			0	0
R_CPC4MT-196	1 MNXM16@MNXC3 + 1 MNXM2361@MNXC3 --> 1 MNXM19@MNXC3 + 1 MNXM1@MNXC3 + 1 MNXM47436@MNXC3	R3F82B77_LR	Rv2071c	MNXR68568	MNXC3	2.1.1.133	bigg:CPC4MT;brenda:BS375289;ec:2.1.1.133;iaf692:CPC4MT;imeo21:CPC4MT;inj661:CPC4MT;obsolete:rxn06978;seed:rxn04048	0	999999			0	0
R_MYC1M1-383	1 MNXM16@MNXC3 + 1 MNXM2@MNXC3 + 1 MNXM5821@MNXC3 --> 1 MNXM19@MNXC3 + 1 MNXM1@MNXC3 + 1 MNXM7527@MNXC3	R6A38E75F_LR	Rv0503c;Rv0642c;Rv0644c;Rv0645c	MNXR3664	MNXC3		bigg:MYC1M1;inj661:MYC1M1;seed:rxn10649	0	999999			0	0
R_MYC1M2-185	1 MNXM16@MNXC3 + 1 MNXM2@MNXC3 + 1 MNXM91621@MNXC3 --> 1 MNXM19@MNXC3 + 1 MNXM1@MNXC3 + 1 MNXM7526@MNXC3	R3C6C18E3_LR	Rv0503c;Rv0642c;Rv0644c;Rv0645c	MNXR45458	MNXC3		bigg:MYC1M2;inj661:MYC1M2;seed:rxn10632	0	999999			0	0
R_MYC1CYC2-235	1 MNXM16@MNXC3 + 1 MNXM5821@MNXC3 --> 1 MNXM19@MNXC3 + 1 MNXM1@MNXC3 + 1 MNXM7223@MNXC3	R47E2B896_LR	Rv0470c	MNXR3660	MNXC3		bigg:MYC1CYC2;inj661:MYC1CYC2;seed:rxn10662	0	999999			0	0
R_PHTHS2-666	1 MNXM16@MNXC3 + 1 MNXM6@MNXC3 + 1 MNXM7642@MNXC3 --> 1 MNXM19@MNXC3 + 1 MNXM5@MNXC3 + 1 MNXM7643@MNXC3	RAABBE3A6_LR		MNXR4255	MNXC3		bigg:PHTHS2;imeo21:PHTHS2;inj661:PHTHS2;seed:rxn10691	0	999999			0	0
R_PHTHS-702	1 MNXM16@MNXC3 + 1 MNXM6@MNXC3 + 1 MNXM7676@MNXC3 --> 1 MNXM19@MNXC3 + 1 MNXM5@MNXC3 + 1 MNXM75251@MNXC3	RB3B94379_LR		MNXR69711	MNXC3		bigg:PHTHS;imeo21:PHTHS;inj661:PHTHS;seed:rxn10700	0	999999			0	0
R_MYC1CYC1-581	1 MNXM16@MNXC3 + 1 MNXM7052@MNXC3 --> 1 MNXM19@MNXC3 + 1 MNXM1@MNXC3 + 1 MNXM92223@MNXC3	R97BB0171_LR	Rv0470c	MNXR69494	MNXC3		bigg:MYC1CYC1;inj661:MYC1CYC1;seed:rxn10631	0	999999			0	0
R_MYC2CYC3-77	1 MNXM16@MNXC3 + 1 MNXM7220@MNXC3 --> 1 MNXM19@MNXC3 + 1 MNXM1@MNXC3 + 1 MNXM7221@MNXC3	R21C53070_LR	Rv0644c	MNXR3668	MNXC3		bigg:MYC2CYC3;inj661:MYC2CYC3;seed:rxn10668	0	999999			0	0
R_MYC2CYC2-982	1 MNXM16@MNXC3 + 1 MNXM7223@MNXC3 --> 1 MNXM19@MNXC3 + 1 MNXM1@MNXC3 + 1 MNXM7224@MNXC3	RF5AAC896_LR	Rv0644c	MNXR3667	MNXC3		bigg:MYC2CYC2;inj661:MYC2CYC2;seed:rxn10629	0	999999			0	0
R_MYC1CYC5-325	1 MNXM16@MNXC3 + 1 MNXM7526@MNXC3 --> 1 MNXM19@MNXC3 + 1 MNXM1@MNXC3 + 1 MNXM7226@MNXC3	R5BD5B468_LR	Rv0503c;Rv0644c	MNXR3663	MNXC3		bigg:MYC1CYC5;inj661:MYC1CYC5;seed:rxn10660	0	999999			0	0
R_MYC1CYC4-443	1 MNXM16@MNXC3 + 1 MNXM7527@MNXC3 --> 1 MNXM19@MNXC3 + 1 MNXM1@MNXC3 + 1 MNXM7228@MNXC3	R7627820A_LR	Rv0503c;Rv0644c	MNXR3662	MNXC3		bigg:MYC1CYC4;inj661:MYC1CYC4;seed:rxn10655	0	999999			0	0
R_MYC1CYC3-754	1 MNXM16@MNXC3 + 1 MNXM91621@MNXC3 --> 1 MNXM19@MNXC3 + 1 MNXM1@MNXC3 + 1 MNXM7220@MNXC3	RBFDEF5D8_LR	Rv0470c	MNXR45465	MNXC3		bigg:MYC1CYC3;inj661:MYC1CYC3;seed:rxn10640	0	999999			0	0
R_CPC2MT-578	1 MNXM16@MNXC3 + 1 MNXM92203@MNXC3 --> 1 MNXM19@MNXC3 + 1 MNXM92204@MNXC3	R975C29BD_LR	Rv2066	MNXR37815	MNXC3	2.1.1.130;2.1.1.151	bigg:CPC2MT;ec:2.1.1.130;ec:2.1.1.151;iaf692:CPC2MT;imeo21:CPC2MT;inj661:CPC2MT;intenz:11094;metacyc:RXN-8760;pubmed:1451790;pubmed:16042604;pubmed:17229157;pubmed:17567575;pubmed:9778368;rhea:17997;rhea:17998;rhea:17999;rhea:18000;seed:rxn04046;upa:UER00224	0	999999			0	0
R_CPC3MT-698	1 MNXM16@MNXC3 + 1 MNXM92204@MNXC3 --> 1 MNXM19@MNXC3 + 1 MNXM2361@MNXC3	RB323B6E_LR	Rv2066	MNXR68567	MNXC3	2.1.1.131	bigg:CPC3MT;ec:2.1.1.131;iaf692:CPC3MT;imeo21:CPC3MT;inj661:CPC3MT;kegg:R05809;metacyc:RXN-8761;pubmed:16198574;pubmed:8962047;rhea:26273;rhea:26274;rhea:26275;rhea:26276;seed:rxn04047;upa:UCR05809;upa:UER00225	0	999999			0	0
R_MYC2CYC1-886	1 MNXM16@MNXC3 + 1 MNXM92223@MNXC3 --> 1 MNXM19@MNXC3 + 1 MNXM1@MNXC3 + 1 MNXM92224@MNXC3	RE05F0DBC_LR	Rv0644c	MNXR69495	MNXC3		bigg:MYC2CYC1;inj661:MYC2CYC1;seed:rxn10641	0	999999			0	0
R_IPPMIa-798	1 MNXM1706@MNXC3 + 1 MNXM2@MNXC3 <==> 1 MNXM891@MNXC3	RCB2E3D7A_B	Rv2987c+Rv2988c	MNXR3133	MNXC3	4.2.1.33	bigg:IPPMIa;biopath:RXN00952;brenda:BR413;ec:4.2.1.33;ecocyc:RXN-8991;iaf1260:IPPMIa;iaf692:IPPMIa;iag612:rbs_37;iao358:rll_229;igt196:IPPMIa;ijn746:IPPMIa;ijr904.45632:IPPMIa;ijr904:IPPMIa;imeo21:IPPMIa;imm904:IPPMIa;imo1053-pao1:IPPMIa;imo1056:IPPMIa;ind750:IPPMIa;inj661:IPPMIa;intenz:19217;irs1563.45632:R04001_c;isb619:IPPMIa;iso783:IPPMIa;iyo844:IPPMIa;kegg:R04001;metacyc:RXN-8991;rhea:10676;…	-999999	999999			0	0
R_IPPMIb-899	1 MNXM1706@MNXC3 + 1 MNXM2@MNXC3 <==> 1 MNXM985@MNXC3	RE4B00DB4_B	Rv2987c+Rv2988c	MNXR3134	MNXC3	4.2.1.33	bigg:IPPMIb;biopath:RXN01202;brenda:BR49521;ec:4.2.1.33;ecocyc:3-ISOPROPYLMALISOM-RXN;iaf1260:IPPMIb;iaf692:IPPMIb;iao358:rll_230;igt196:IPPMIb;iin800:LEU1_2;ijn746:IPPMIb;ijr904.45632:IPPMIb;ijr904:IPPMIb;imeo21:IPPMIb;imm904:IPPMIb;imo1053-pao1:IPPMIb;imo1056:IPPMIb;ind750:IPPMIb;inj661:IPPMIb;intenz:19217;irs1563.45632:R03968_c;isb619:IPPMIb;iso783:IPPMIb;iyo844:IPPMIb;kegg:R03968;metacyc:3-IS…	-999999	999999			0	0
R_SSALy-411	1 MNXM172@MNXC3 + 1 MNXM2@MNXC3 + 1 MNXM5@MNXC3 --> 2 MNXM1@MNXC3 + 1 MNXM25@MNXC3 + 1 MNXM6@MNXC3	R6EF38510_LR	Rv0234c;Rv0234c+Rv1731;Rv1731	MNXR4910	MNXC3	1.2.1.16;1.2.1.79	bigg:SSALy;bigg:SSALyr;biopath:RXN01513;brenda:BR29388;brenda:BR29388_WOP;ec:1.2.1.16;ec:1.2.1.79;ecocyc:SUCCSEMIALDDEHYDROG-RXN;iabaylyiv4:SUCCSEMIALDDEHYDROG-RXN;iaf1260:SSALy;iaf692:SSALy;iin800:YBR006W;ijn746:SSALyr;ijr904.45632:SSALy;ijr904:SSALy;imeo21:SSALy;imm904:SSALy;imo1053-pao1:SSALy;imo1056:SSALy;ind750:SSALy;inj661:SSALy;intenz:1359;intenz:18270;isb619:SSALy;iyo844:SSALy;kegg:R00714…	0	999999			0	0
R_ABTA-493	1 MNXM172@MNXC3 + 1 MNXM89557@MNXC3 <-- 1 MNXM192@MNXC3 + 1 MNXM20@MNXC3	R835EDBFE_RL	Rv2589;Rv3290c	MNXR30569	MNXC3	2.6.1.19	bigg:ABTA;bigg:ABTAr;bigg:ABTArm;brenda:BR47437;ec:2.6.1.19;ecocyc:GABATRANSAM-RXN;iabaylyiv4:GABATRANSAM-RXN;iaf1260:ABTA;iaf692:ABTA;iin800:UGA1;ijn746:ABTAr;ijr904.45632:ABTA;ijr904:ABTA;imeo21:ABTA;imm904:ABTA;imo1053-pao1:ABTA;imo1056:ABTA;ind750:ABTA;inj661:ABTA;intenz:2770;irs1563.45632:R01648_c;isb619:ABTAr;iso783:ABTA;iyo844:ABTAr;kegg:R01648;metacyc:GABATRANSAM-RXN;reactome:REACT_23980.…	-999999	0			0	0
R_CRNabc-699	1 MNXM173@MNXC2 + 1 MNXM2@MNXC3 + 1 MNXM3@MNXC3 --> 1 MNXM173@MNXC3 + 1 MNXM1@MNXC3 + 1 MNXM7@MNXC3 + 1 MNXM9@MNXC3	RB336ABC7_LR	Rv3756c+Rv3757c+Rv3758c+Rv3759c	MNXR68589	MNXC2%MNXC3		bigg:CRNabc;bigg:CRNabcpp	0	999999			0	0
R_FCLPA-429	1 MNXM1749@MNXC3 <==> 1 MNXM512@MNXC3 + 1 MNXM77@MNXC3	R73398EF6_B	Rv0727c	MNXR2194	MNXC3	4.1.2.17	bigg:FCLPA;brenda:BR348;ec:4.1.2.17;ecocyc:FUCPALDOL-RXN;iaf1260:FCLPA;iaf692:FCLPA;iit341:FCLPA;ijr904.45632:FCLPA;ijr904:FCLPA;imeo21:FCLPA;imo1053-pao1:FCLPA;imo1056:FCLPA;inj661:FCLPA;intenz:4589;kegg:R02262;macie:M0072;metacyc:FUCPALDOL-RXN;rhea:12933;rhea:12934;rhea:12935;rhea:12936;seed:rxn01620;upa:UCR02262;upa:UER00626	-999999	999999			0	0
R_PUNP7-708	1 MNXM174@MNXC3 + 1 MNXM295@MNXC3 <==> 1 MNXM687@MNXC3 + 1 MNXM9@MNXC3	RB5189393_B	Rv3307	MNXR4528	MNXC3	2.4.2.-;2.4.2.1	bigg:PUNP7;biopath:RXN00951;ec:2.4.2.-;ec:2.4.2.1;ecocyc:XANTHOSINEPHOSPHORY-RXN;iaf1260:PUNP7;iao358:rll_118;iin800:PNP1_9;iit341:PUNP7;ijr904.45632:PUNP7;ijr904:PUNP7;imeo21:PUNP7;imm904:PUNP7;ind750:PUNP7;inj661:PUNP7;ips189:PUNP7;irs1563.45632:R02297_c;iso783:PUNP7;iyo844:PUNP7;kegg:R02297;metacyc:XANTHOSINEPHOSPHORY-RXN;rhea:27638;rhea:27639;rhea:27640;rhea:27641;seed:rxn01649	-999999	999999			0	0
R_SGDS-404	1 MNXM1757@MNXC3 + 1 MNXM2@MNXC3 --> 1 MNXM25@MNXC3 + 1 MNXM89557@MNXC3	R6DF305B9_LR		MNXR32394	MNXC3	3.5.1.96	bigg:SGDS;brenda:BR48702;ec:3.5.1.96;ecocyc:SUCCGLUDESUCC-RXN;iabaylyiv4:SUCCGLUDESUCC-RXN;iaf1260:SGDS;ijn746:SGDS;ijr904.45632:SGDS;ijr904:SGDS;imeo21:SGDS;imo1053-pao1:SGDS;imo1056:SGDS;inj661:SGDS;intenz:16611;iso783:SGDS;kegg:R00411;metacyc:SUCCGLUDESUCC-RXN;obsolete:rxn09250;rhea:15169;rhea:15170;rhea:15171;rhea:15172;seed:rxn00291;upa:UCR00411;upa:UER00283	0	999999			0	0
R_QRr-184	1 MNXM176@MNXC3 + 1 MNXM1@MNXC3 + 1 MNXM6@MNXC3 <==> 1 MNXM5@MNXC3 + 1 MNXM90307@MNXC3	R3C1608A0_B	Rv3777	MNXR69831	MNXC3	1.6.5.5	bigg:QRr;ec:1.6.5.5	-999999	999999			0	0
R_L_LACt2r-147	1 MNXM179@MNXC2 + 1 MNXM1@MNXC2 <==> 1 MNXM179@MNXC3 + 1 MNXM1@MNXC3	R342F609C_B	Rv1902c	MNXR3193	MNXC2%MNXC3		bigg:L-LACt2r;bigg:L-LACt2rpp;bigg:L-LACt3;bigg:L-LACtm;iaf1260:L-LACt2rpp;iao358:rll_548;iit341:L_LACt2r;ijn746:L-LACt2rpp;ijr904.45632:L-LACt2r;ijr904:L-LACt2r;imeo21:L_LACt2r;imeo21:L_LACt3;imm904:L-LACt2r;imm904:L-LACtm;imo1053-pao1:L-LACt4;imo1056:L-LACt4;ind750:L-LACt2r;inj661:L-LACt2r;inj661:L-LACt3;ips189:L-LACt2;isb619:L-LACt2r;iso783:L-LACt2;iyo844:L-LACt2;seed:rxn05602;seed:rxn08794;se…	-999999	999999			0	0
R_L_LACt3-766	1 MNXM179@MNXC2 + 1 MNXM1@MNXC3 <-- 1 MNXM179@MNXC3 + 1 MNXM1@MNXC2	RC3D84715_RL	Rv0191	MNXR3193	MNXC2%MNXC3		bigg:L-LACt2r;bigg:L-LACt2rpp;bigg:L-LACt3;bigg:L-LACtm;iaf1260:L-LACt2rpp;iao358:rll_548;iit341:L_LACt2r;ijn746:L-LACt2rpp;ijr904.45632:L-LACt2r;ijr904:L-LACt2r;imeo21:L_LACt2r;imeo21:L_LACt3;imm904:L-LACt2r;imm904:L-LACtm;imo1053-pao1:L-LACt4;imo1056:L-LACt4;ind750:L-LACt2r;inj661:L-LACt2r;inj661:L-LACt3;ips189:L-LACt2;isb619:L-LACt2r;iso783:L-LACt2;iyo844:L-LACt2;seed:rxn05602;seed:rxn08794;se…	-999999	0			0	0
R_L_LACD2-62	1 MNXM179@MNXC3 + 1 MNXM232@MNXC3 --> 1 MNXM191@MNXC3 + 1 MNXM23@MNXC3	R1DF2BA20_LR	Rv1872c	MNXR55668	MNXC3	1.1.2.3	bigg:L-LACD2;ec:1.1.2.3;iabaylyiv4:L-LACTDEHYDROGFMN-RXN;iaf1260:L-LACD2;ijn746:L-LACD2;ijr904.45632:L-LACD2;ijr904:L-LACD2;imeo21:L_LACD2;inj661:L-LACD2;iso783:L-LACD2;seed:rxn08792	0	999999			0	0
R_L_LACD3-207	1 MNXM179@MNXC3 + 1 MNXM509@MNXC3 --> 1 MNXM223@MNXC3 + 1 MNXM23@MNXC3	R40F689E9_LR	Rv1872c	MNXR69304	MNXC3	1.1.2.3	bigg:L-LACD3;ec:1.1.2.3;iaf1260:L-LACD3;ijr904.45632:L-LACD3;ijr904:L-LACD3;imeo21:L_LACD3;inj661:L-LACD3;seed:rxn08793	0	999999			0	0
R_UAGPT1-908	1 MNXM17@MNXC3 + 1 MNXM1@MNXC3 + 1 MNXM5328@MNXC3 <-- 1 MNXM47@MNXC3 + 1 MNXM88515@MNXC3	RE6724023_RL	Rv2153c	MNXR70015	MNXC3	2.4.1.227	aragem.45632:R05027_c;bigg:UAGPT1;ec:2.4.1.227;imeo21:UAGPT1;inj661:UAGPT1;irs1563.45632:R05027_c;seed:rxn03405	-999999	0			0	0
R_UMPK__R_URIDK1-112	1 MNXM17@MNXC3 + 1 MNXM7@MNXC3 <==> 1 MNXM3@MNXC3 + 1 MNXM80@MNXC3	R28BF4A7E_B	Rv1712	MNXR70052	MNXC3	2.7.4.14;2.7.4.22;2.7.4.25;2.7.4.4	bigg:UMPK;bigg:UMPKm;bigg:UMPKn;bigg:URIDK1;biopath:RXN01502;brenda:BR48071;ec:2.7.4.14;ec:2.7.4.22;ec:2.7.4.25;ec:2.7.4.4;ecocyc:2.7.4.22-RXN;ecocyc:RXN-12002;iabaylyiv4:UMPKI-RXN;iaf1260:UMPK;iaf692:UMPK;iaf692:URIDK1;iag612:rbs_574;iag612:rbs_575;iao358:rll_387;igt196:UMPK;iin800:URA6_1;iin800:URA6_2;iit341:UMPK;ijn746:UMPK;ijr904.45632:UMPK;ijr904:UMPK;imeo21:UMPKURIDK1;imm904:UMPK;imm904:UMP…	-999999	999999			0	0
R_UMPK__R_URIDK1-113	1 MNXM17@MNXC3 + 1 MNXM7@MNXC3 <==> 1 MNXM3@MNXC3 + 1 MNXM80@MNXC3	R28BF4A7E_B	Rv2883c	MNXR70052	MNXC3	2.7.4.14;2.7.4.22;2.7.4.25;2.7.4.4	bigg:UMPK;bigg:UMPKm;bigg:UMPKn;bigg:URIDK1;biopath:RXN01502;brenda:BR48071;ec:2.7.4.14;ec:2.7.4.22;ec:2.7.4.25;ec:2.7.4.4;ecocyc:2.7.4.22-RXN;ecocyc:RXN-12002;iabaylyiv4:UMPKI-RXN;iaf1260:UMPK;iaf692:UMPK;iaf692:URIDK1;iag612:rbs_574;iag612:rbs_575;iao358:rll_387;igt196:UMPK;iin800:URA6_1;iin800:URA6_2;iit341:UMPK;ijn746:UMPK;ijr904.45632:UMPK;ijr904:UMPK;imeo21:UMPKURIDK1;imm904:UMPK;imm904:UMP…	-999999	0			0	0
R_4HTHRS-613	1 MNXM1802@MNXC3 + 1 MNXM9@MNXC3 <-- 1 MNXM2@MNXC3 + 1 MNXM759@MNXC3	R9EABBC0D_RL	Rv1295	MNXR239	MNXC3	4.2.3;4.2.3.1	bigg:4HTHRS;ec:4.2.3;ec:4.2.3.1;iaf1260:4HTHRS;iin800:THR4_2;ijn746:4HTHRS;ijr904.45632:4HTHRS;ijr904:4HTHRS;imeo21:4HTHRS;imm904:4HTHRS;imo1053-pao1:4HTHRS;imo1056:4HTHRS;ind750:4HTHRS;inj661:4HTHRS;irs1563.45632:R05086_c;kegg:R05086;metacyc:RXN-14125;rhea:30659;rhea:30660;rhea:30661;rhea:30662;seed:rxn03446	-999999	0			0	0
R_MN6PP-307	1 MNXM182@MNXC3 + 1 MNXM9@MNXC3 <-- 1 MNXM2@MNXC3 + 1 MNXM427@MNXC3	R583AF51B_RL	Rv1692	MNXR3612	MNXC3		bigg:MN6PP;iaf1260:MN6PP;imeo21:MN6PP;inj661:MN6PP;rhea:28554;rhea:28555;rhea:28556;rhea:28557;seed:rxn08948	-999999	0			0	0
R_TMDS-854	1 MNXM183@MNXC3 + 1 MNXM234@MNXC3 --> 1 MNXM257@MNXC3 + 1 MNXM281@MNXC3	RD838F4FB_LR	Rv2754c;Rv2764c	MNXR5095	MNXC3	2.1.1.45	aragem.45632:R02101_c;bigg:TMDS;biopath:RXN00645;brenda:BR43900;brenda:BS319728;ec:2.1.1.45;ecocyc:THYMIDYLATESYN-RXN;iabaylyiv4:THYMIDYLATESYN-RXN;iaf1260:TMDS;iaf692:TMDS;iag612:rbs_287;iag612:rbs_288;iao358:rll_421;igt196:TMDS;iin800:CDC21;ijn746:TMDS;ijr904.45632:TMDS;ijr904:TMDS;imeo21:TMDS;imm904:TMDS;imo1053-pao1:TMDS;imo1056:TMDS;ind750:TMDS;inj661:TMDS;intenz:2144;ips189:TMDS;irs1563.456…	0	999999			0	0
R_MOHMT-434	1 MNXM183@MNXC3 + 1 MNXM238@MNXC3 + 1 MNXM2@MNXC3 --> 1 MNXM79@MNXC3 + 1 MNXM959@MNXC3	R740CEADC_LR	Rv2225	MNXR3626	MNXC3	2.1.2.11	bigg:MOHMT;brenda:BR43940;ec:2.1.2.11;ecocyc:3-CH3-2-OXOBUTANOATE-OH-CH3-XFER-RXN;iabaylyiv4:3-CH3-2-OXOBUTANOATE-OH-CH3-XFER-RXN;iaf1260:MOHMT;iaf692:MOHMT;igt196:MOHMT;iin800:ECM31;iit341:MOHMT;ijn746:MOHMT;ijr904.45632:MOHMT;ijr904:MOHMT;imeo21:MOHMT;imm904:MOHMT;imo1053-pao1:MOHMT;imo1056:MOHMT;ind750:MOHMT;inj661:MOHMT;intenz:2253;irs1563.45632:R01226_c;isb619:MOHMT;iso783:MOHMT;iyo844:MOHMT…	0	999999			0	0
R_GHMT2-569	1 MNXM183@MNXC3 + 1 MNXM29@MNXC3 + 1 MNXM2@MNXC3 <-- 1 MNXM53@MNXC3 + 1 MNXM79@MNXC3	R95F08F4D_RL	Rv0070c;Rv1093	MNXR2619	MNXC3	2.1.2.1	bigg:GHMT2;bigg:GHMT2r;bigg:GHMT2rm;brenda:BR40573;ec:2.1.2.1;ecocyc:GLYOHMETRANS-RXN;iabaylyiv4:GLYOHMETRANS-RXN;iaf1260:GHMT2r;iaf692:GHMT2;iag612:rbs_563;iao358:rll_175;igt196:GHMT2r;iin800:SHM1;iin800:SHM2;iit341:GHMT2r;ijn746:GHMT2r;ijr904.45632:GHMT2;ijr904:GHMT2;imeo21:GHMT2;imm904:GHMT2r;imm904:GHMT2rm;imo1053-pao1:GHMT;imo1056:GHMT;ind750:GHMT2r;ind750:GHMT2rm;inj661:GHMT2;intenz:2243;ip…	-999999	0			0	0
R_MTHFD-287	1 MNXM183@MNXC3 + 1 MNXM5@MNXC3 <==> 1 MNXM511@MNXC3 + 1 MNXM6@MNXC3	R543D9FD7_B	Rv3356c	MNXR3642	MNXC3	1.5.1.5	bigg:MTHFD;bigg:MTHFDm;brenda:BR36902;brenda:BS402370;ec:1.5.1.5;ecocyc:METHYLENETHFDEHYDROG-NADP-RXN;iabaylyiv4:METHYLENETHFDEHYDROG-NADP-RXN;iaf1260:MTHFD;iao358:rll_145;igt196:MTHFD;iin800:ADE3_1;iin800:MIS1_1;iit341:MTHFD;ijn746:MTHFD;ijr904.45632:MTHFD;ijr904:MTHFD;imeo21:MTHFD;imm904:MTHFD;imm904:MTHFDm;imo1053-pao1:MTHFD;imo1056:MTHFD;ind750:MTHFD;ind750:MTHFDm;inj661:MTHFD;intenz:1596;ips…	-999999	999999			0	0
R_XYLK-943	1 MNXM186@MNXC3 + 1 MNXM1@MNXC3 + 1 MNXM7@MNXC3 <-- 1 MNXM3@MNXC3 + 1 MNXM597@MNXC3	REBE3C8D4_RL	Rv0729	MNXR5372	MNXC3	2.7.1.17	bigg:XYLK;biopath:RXN00396;ec:2.7.1.17;ecocyc:XYLULOKIN-RXN;iaf1260:XYLK;iag612:rbs_294;iao358:rll_453;iin800:XKS1;ijr904.45632:XYLK;ijr904:XYLK;imeo21:XYLK;imm904:XYLK;imo1053-pao1:XYLK;imo1056:XYLK;ind750:XYLK;inj661:XYLK;intenz:2847;iyo844:XYLK;kegg:R01639;metacyc:XYLULOKIN-RXN;pubmed:11606204;rhea:10964;rhea:10965;rhea:10966;rhea:10967;seed:rxn01199;upa:UCR01639;upa:UER00578	-999999	0			0	0
R_TKT2-969	1 MNXM186@MNXC3 + 1 MNXM258@MNXC3 <==> 1 MNXM2378@MNXC3 + 1 MNXM68@MNXC3	RF1FC7F85_B	Rv1449c	MNXR69978	MNXC3	2.2.1.1	bigg:TKT2;ec:2.2.1.1;iabaylyiv4:2TRANSKETO-RXN;iaf1260:TKT2;iaf692:TKT2;iag612:rbs_244;iao358:rll_423;igt196:TKT2;iit341:TKT2;ijn746:TKT2;ijr904.45632:TKT2;ijr904:TKT2;imeo21:TKT2;imm904:TKT2;imo1053-pao1:TKT2;imo1056:TKT2;ind750:TKT2;inj661:TKT2;ips189:TKT2;irs1563.45632:R01067_p;irs1563.45632:R01830_c;irs1563.45632:R01830_p;isb619:TKT2;iso783:TKT2;iyo844:TKT2;obsolete:rxn01335;obsolete:rxn09312…	-999999	999999			0	0
R_ADCPS1-1	1 MNXM18844@MNXC3 + 1 MNXM3@MNXC3 + 1 MNXM877@MNXC3 --> 1 MNXM1@MNXC3 + 1 MNXM629@MNXC3 + 1 MNXM7@MNXC3 + 1 MNXM9@MNXC3	R1070D035_LR	Rv2236c	MNXR61842	MNXC3	6.3.1.10	bigg:ADCPS1;ec:6.3.1.10;ijn746:ADCPS1;imeo21:ADCPS1;inj661:ADCPS1;metacyc:6.3.1.10-RXN;obsolete:rxn10627;seed:rxn05054	0	999999			0	0
R_ANS-755	1 MNXM188@MNXC3 + 1 MNXM1@MNXC3 + 1 MNXM23@MNXC3 + 1 MNXM89557@MNXC3 <-- 1 MNXM337@MNXC3 + 1 MNXM37@MNXC3	RC0BC5E81_RL	Rv1609;Rv2859c	MNXR32743	MNXC3	4.1.3.27	bigg:ANS;biopath:RXN00551;brenda:BR3373;ec:4.1.3.27;ecocyc:ANTHRANSYN-RXN;iabaylyiv4:ANTHRANSYN-RXN;iaf1260:ANS;iaf692:ANS;iag612:rbs_202;iao358:rll_432;igt196:ANS;iin800:TRP2_1;iin800:TRP3_1;iit341:ANS;ijn746:ANS;ijr904.45632:ANS;ijr904:ANS;imeo21:ANS;imm904:ANS;imo1053-pao1:ANS1;imo1056:ANS1;ind750:ANS;inj661:ANS;intenz:4640;isb619:ANS;iso783:ANS1;iyo844:ANS1;kegg:R00986;macie:M0314;metacyc:ANT…	-999999	0			0	0
R_PPCOAC-864	1 MNXM190@MNXC3 + 1 MNXM1@MNXC3 + 1 MNXM7@MNXC3 + 1 MNXM9@MNXC3 <-- 1 MNXM3@MNXC3 + 1 MNXM60@MNXC3 + 1 MNXM86@MNXC3	RD9F94F0C_RL	Rv0973c+Rv0974c;Rv0973c+Rv2502c;Rv0974c+Rv3285;Rv2247+Rv2501c	MNXR4384	MNXC3	6.4.1.3	bigg:PPCOAC;bigg:PPCOACm;brenda:BR155;brenda:BS369189;ec:6.4.1.3;ecocyc:PROPIONYL-COA-CARBOXY-RXN;iag612:rbs_523;imeo21:PPCOAC;imo1053-pao1:PPCOAC;imo1056:PPCOAC;inj661:PPCOAC;intenz:5154;iyo844:PPCOAC;kegg:R01859;macie:M0201;metacyc:PROPIONYL-COA-CARBOXY-RXN;rhea:23720;rhea:23721;rhea:23722;rhea:23723;seed:rxn01355;upa:UCR01859;upa:UER00908	-999999	0			0	0
R_MME-782	1 MNXM190@MNXC3 <==> 1 MNXM608@MNXC3	RC68CEF43_B	Rv0855	MNXR3601	MNXC3	5.1.99.1	bigg:MME;bigg:MMEm;biopath:RXN01250;brenda:BR204;ec:5.1.99.1;ecocyc:METHYLMALONYL-COA-EPIM-RXN;iaf1260:MME;iag612:rbs_274;ijr904.45632:MME;ijr904:MME;imeo21:MME;imo1053-pao1:MME;imo1056:MME;inj661:MME;intenz:4924;isbn:0079130356;kegg:R02765;macie:M0033;metacyc:METHYLMALONYL-COA-EPIM-RXN;pubmed:11481338;pubmed:13934211;reactome:REACT_100697;reactome:REACT_102795;reactome:REACT_104215;reactome:REAC…	-999999	999999			0	0
R_DHORD2-616	1 MNXM191@MNXC3 + 1 MNXM235@MNXC3 <-- 1 MNXM232@MNXC3 + 1 MNXM252@MNXC3	R9EF82C92_RL	Rv2139	MNXR68704	MNXC3	1.3.3.1;1.3.5.2	bigg:DHORD2;ec:1.3.3.1;ec:1.3.5.2;iaf1260:DHORD2;igt196:DHORD2;ijr904.45632:DHORD2;ijr904:DHORD2;imeo21:DHORD2;inj661:DHORD2;intenz:18493;iso783:DH_or_D2;rhea:28687;rhea:28688;rhea:28689;rhea:28690;seed:rxn08335	-999999	0			0	0
R_GLYCTO2-356	1 MNXM191@MNXC3 + 1 MNXM69@MNXC3 <-- 1 MNXM222@MNXC3 + 1 MNXM232@MNXC3	R647E080A_RL	Rv1257c	MNXR55600	MNXC3		bigg:GLYCTO2;iaf1260:GLYCTO2;ijr904.45632:GLYCTO2;ijr904:GLYCTO2;imeo21:GLYCTO2;inj661:GLYCTO2;seed:rxn08655	-999999	0			0	0
R_CYTBD-407	1 MNXM191@MNXC3 + 2 MNXM1@MNXC3 + 0.5 MNXM4@MNXC3 --> 2 MNXM1@MNXC2 + 1 MNXM232@MNXC3 + 1 MNXM2@MNXC3	R6E3C3270_LR	Rv1620c+Rv1621c+Rv1622c+Rv1623c	MNXR55177	MNXC2%MNXC3		bigg:CYTBD;bigg:CYTBDpp;iaf1260:CYTBDpp;iaf1260:CYTBO3_4pp;ijn746:CYTBDpp;ijn746:CYTBO3_4pp;seed:rxn08288;seed:rxn10112	0	999999			0	0
R_MYCFLUX5-271	1 MNXM1934@MNXC3 <-- 1 MNXM5196@MNXC3	R503CDC4_RL		MNXR3673	MNXC3		bigg:MYCFLUX5;inj661:MYCFLUX5;seed:rxn10652	-999999	0			0	0
R_MYCFLUX1-920	1 MNXM1934@MNXC3 <-- 1 MNXM62714@MNXC3	RE82B2464_RL		MNXR69496	MNXC3		bigg:MYCFLUX1;inj661:MYCFLUX1;seed:rxn10659	-999999	0			0	0
R_MYCFLUX3-558	1 MNXM1934@MNXC3 <-- 1 MNXM7466@MNXC3	R92414A1A_RL		MNXR69498	MNXC3		bigg:MYCFLUX3;inj661:MYCFLUX3;seed:rxn10642	-999999	0			0	0
R_MYCFLUX4-775	1 MNXM1934@MNXC3 <-- 1 MNXM7521@MNXC3	RC4D76E2D_RL		MNXR69499	MNXC3		bigg:MYCFLUX4;inj661:MYCFLUX4;seed:rxn10648	-999999	0			0	0
R_MYCFLUX2-979	1 MNXM1934@MNXC3 <-- 1 MNXM7522@MNXC3	RF53F74B0_RL		MNXR69497	MNXC3		bigg:MYCFLUX2;inj661:MYCFLUX2;seed:rxn10635	-999999	0			0	0
R_UAMAS-163	1 MNXM1953@MNXC3 + 1 MNXM1@MNXC3 + 1 MNXM7@MNXC3 + 1 MNXM9@MNXC3 <-- 1 MNXM32@MNXC3 + 1 MNXM3@MNXC3 + 1 MNXM785@MNXC3	R385725AA_RL	Rv2152c	MNXR55986	MNXC3	6.3.2.8	bigg:UAMAS;brenda:BR124;ec:6.3.2.8;ecocyc:UDP-NACMUR-ALA-LIG-RXN;iabaylyiv4:UDP-NACMUR-ALA-LIG-RXN;iaf1260:UAMAS;igt196:UAMAS;iit341:UAMAS;ijn746:UAMAS;ijr904.45632:UAMAS;ijr904:UAMAS;imeo21:UAMAS;imo1053-pao1:UAMAS;imo1056:UAMAS;inj661:UAMAS;intenz:10452;isb619:UAMAS;iso783:UAMAS;iyo844:UAMAS;kegg:R03193;metacyc:UDP-NACMUR-ALA-LIG-RXN;rhea:23372;rhea:23373;rhea:23374;rhea:23375;seed:rxn02286	-999999	0			0	0
R_UAMAGS-876	1 MNXM1953@MNXC3 + 1 MNXM331@MNXC3 + 1 MNXM3@MNXC3 --> 1 MNXM1@MNXC3 + 1 MNXM7@MNXC3 + 1 MNXM955@MNXC3 + 1 MNXM9@MNXC3	RDD6DBEE0_LR	Rv2155c	MNXR5205	MNXC3	6.3.2.9	bigg:UAMAGS;brenda:BR125;brenda:BS398808;ec:6.3.2.9;ecocyc:UDP-NACMURALA-GLU-LIG-RXN;iabaylyiv4:UDP-NACMURALA-GLU-LIG-RXN;iaf1260:UAMAGS;igt196:UAMAGS;iit341:UAMAGS;ijn746:UAMAGS;ijr904.45632:UAMAGS;ijr904:UAMAGS;imeo21:UAMAGS;imo1053-pao1:UAMAGS;imo1056:UAMAGS;inj661:UAMAGS;intenz:10451;isb619:UAMAGS;iso783:UAMAGS;iyo844:UAMAGS;kegg:R02783;metacyc:UDP-NACMURALA-GLU-LIG-RXN;rhea:16429;rhea:16430;…	0	999999			0	0
R_PAPPT3-853	1 MNXM1954@MNXC3 + 1 MNXM89653@MNXC3 --> 1 MNXM2264@MNXC3 + 1 MNXM80@MNXC3	RD81C059D_LR	Rv2156c	MNXR36199	MNXC3	2.7.8.13	bigg:PAPPT3;ec:2.7.8.13;ecocyc:PHOSNACMURPENTATRANS-RXN;iabaylyiv4:PHOSNACMURPENTATRANS-RXN;iaf1260:PAPPT3;igt196:PAPPT3;iit341:PAPPT3;ijn746:PAPPT3;ijr904.45632:PAPPT3;ijr904:PAPPT3;imeo21:PAPPT3;imo1053-pao1:PAPPT3;imo1056:PAPPT3;inj661:PAPPT3;isb619:PAPPT3;iso783:PAPPT3;iyo844:PAPPT3;kegg:R05630;metacyc:PHOSNACMURPENTATRANS-RXN;rhea:28386;rhea:28387;rhea:28388;rhea:28389;seed:rxn03904	0	999999			0	0
R_PAPPT2-1014	1 MNXM1955@MNXC3 + 1 MNXM80@MNXC3 <-- 1 MNXM7865@MNXC3 + 1 MNXM89653@MNXC3	RFD57EAA2_RL	Rv2156c	MNXR59903	MNXC3	2.7.8.13	bigg:PAPPT2;ec:2.7.8.13;imeo21:PAPPT2;inj661:PAPPT2;kegg:R05629;seed:rxn03903	-999999	0			0	0
R_H2td-255	1 MNXM195@MNXC2 <==> 1 MNXM195@MNXC3	R4C620BFB_B		MNXR69200	MNXC2%MNXC3		bigg:H2td;bigg:H2tex;bigg:H2tpp;iaf1260:H2tex;iaf1260:H2tpp;ijn746:H2tex;ijn746:H2tpp;seed:rxn08691;seed:rxn08692;seed:rxn10542	-999999	999999			0	0
R_ECHH_0-43	1 MNXM195@MNXC3 + 2 MNXM96997@MNXC3 <==> 2 MNXM1@MNXC3 + 2 MNXM96998@MNXC3	R1AC7C793_B		MNXR68792	MNXC3		bigg:ECHH_0;imeo21:ECHH_0;inj661:ECHH_0;seed:rxn10767	-999999	999999			0	0
R_FE3abc-209	1 MNXM196@MNXC2 + 1 MNXM2@MNXC3 + 1 MNXM3@MNXC3 --> 1 MNXM196@MNXC3 + 1 MNXM1@MNXC3 + 1 MNXM7@MNXC3 + 1 MNXM9@MNXC3	R412F9598_LR	Rv1348+Rv1349	MNXR2227	MNXC2%MNXC3	3.6.3.30	bigg:FE3abc;bigg:FE3abcpp;ec:3.6.3.30;iaf1260:FE3abcpp;iaf692:FE3abc;imeo21:FE3abc;inj661:FE3abc;intenz:4434;ips189:FE3abc;iso783:FE3abc;metacyc:3.6.3.30-RXN;rhea:12332;rhea:12333;rhea:12334;rhea:12335;seed:rxn05195;seed:rxn08477	0	999999			0	0
R_TREabc-286	1 MNXM198@MNXC2 + 1 MNXM2@MNXC3 + 1 MNXM3@MNXC3 --> 1 MNXM198@MNXC3 + 1 MNXM1@MNXC3 + 1 MNXM7@MNXC3 + 1 MNXM9@MNXC3	R5436C0F7_LR	Rv1236+Rv1237+Rv1238	MNXR5125	MNXC2%MNXC3		bigg:TREabc;imeo21:TREabc;inj661:TREabc;seed:rxn10839	0	999999			0	0
R_TRESULT-786	1 MNXM198@MNXC3 + 1 MNXM49@MNXC3 --> 1 MNXM1@MNXC3 + 1 MNXM40917@MNXC3 + 1 MNXM45@MNXC3	RC7EFEEFA_LR	Rv0295c;Rv1373	MNXR69997	MNXC3	2.8.2.2	bigg:TRESULT;ec:2.8.2.2;imeo21:TRESULT;inj661:TRESULT;seed:rxn10671	0	999999			0	0
R_TRE6PP-541	1 MNXM198@MNXC3 + 1 MNXM9@MNXC3 <-- 1 MNXM2@MNXC3 + 1 MNXM448@MNXC3	R8CD42A12_RL	Rv2006+Rv3372	MNXR5121	MNXC3	3.1.3.12	bigg:TRE6PP;brenda:BR15936;ec:3.1.3.12;ecocyc:TREHALOSEPHOSPHA-RXN;iabaylyiv4:TREHALOSEPHOSPHA-RXN;iaf1260:TRE6PP;iin800:TPS2;ijr904.45632:TRE6PP;ijr904:TRE6PP;imeo21:TRE6PP;imm904:TRE6PP;ind750:TRE6PP;inj661:TRE6PP;intenz:3287;irs1563.45632:R02778_c;kegg:R02778;kegg:R06228;metacyc:TREHALOSEPHOSPHA-RXN;pubmed:10658666;pubmed:15158675;reactome:REACT_27176;rhea:23420;rhea:23421;rhea:23422;rhea:2342…	-999999	0			0	0
R_TDMS3-794	1 MNXM198@MNXC3 + 2 MNXM1@MNXC3 + 1 MNXM5196@MNXC3 + 1 MNXM62714@MNXC3 --> 2 MNXM2@MNXC3 + 1 MNXM4123@MNXC3	RC9C7D607_LR		MNXR69945	MNXC3		bigg:TDMS3;seed:rxn10697	0	999999			0	0
R_TDMS4-527	1 MNXM198@MNXC3 + 2 MNXM1@MNXC3 + 1 MNXM62714@MNXC3 + 1 MNXM7466@MNXC3 --> 2 MNXM2@MNXC3 + 1 MNXM7826@MNXC3	R8A49210E_LR		MNXR69946	MNXC3			0	999999			0	0
R_TDMS2-367	1 MNXM198@MNXC3 + 2 MNXM1@MNXC3 + 1 MNXM62714@MNXC3 + 1 MNXM7521@MNXC3 --> 2 MNXM2@MNXC3 + 1 MNXM7827@MNXC3	R66E4B3F4_LR		MNXR69944	MNXC3			0	999999			0	0
R_TDMS1	1 MNXM198@MNXC3 + 2 MNXM1@MNXC3 + 1 MNXM62714@MNXC3 + 1 MNXM7522@MNXC3 --> 2 MNXM2@MNXC3 + 1 MNXM3107@MNXC3	RFFF1EA0E_LR		MNXR69943	MNXC3		bigg:TDMS1;seed:rxn10748	-99999	99999			0	0
R_TRIATS-381	1 MNXM198@MNXC3 + 3 MNXM1@MNXC3 + 2 MNXM236@MNXC3 + 1 MNXM4851@MNXC3 --> 3 MNXM2@MNXC3 + 1 MNXM9169@MNXC3	R69E70209_LR		MNXR28851	MNXC3		bigg:TRIATS;inj661:TRIATS;seed:rxn10680	0	999999			0	0
R_PATS-937	1 MNXM198@MNXC3 + 5 MNXM1@MNXC3 + 1 MNXM236@MNXC3 + 4 MNXM4851@MNXC3 --> 5 MNXM2@MNXC3 + 1 MNXM8996@MNXC3	REAC62992_LR		MNXR28862	MNXC3		bigg:PATS;inj661:PATS;seed:rxn10736	0	999999			0	0
R_MTI-787	1 MNXM198@MNXC3 <==> 1 MNXM89735@MNXC3	RC800CD92_B	Rv0126	MNXR36980	MNXC3	5.4.99.16	ec:5.4.99.16;metacyc:5.4.99.16-RXN	-999999	999999			0	0
R_VALt2r-359	1 MNXM199@MNXC2 + 1 MNXM1@MNXC2 <==> 1 MNXM199@MNXC3 + 1 MNXM1@MNXC3	R654C48AE_B		MNXR5323	MNXC2%MNXC3		bigg:VALt2m;bigg:VALt2r;bigg:VALt2rpp;iaf1260:VALt2rpp;iaf692:VALt2r;iin800:AGP1_11;iin800:BAP2_8;iin800:BAP3_8;iin800:GAP1_17;iin800:VAP1_7;ijr904.45632:VALt2r;ijr904:VALt2r;imeo21:VALt2r;imm904:VALt2r;ind750:VALt2r;inj661:VALt2r;ips189:VALt2;isb619:VALt2r;iyo844:VALt2;seed:rxn05669;seed:rxn09374;seed:rxn09707	-999999	999999			0	0
R_VALTA-27	1 MNXM199@MNXC3 + 1 MNXM20@MNXC3 <==> 1 MNXM238@MNXC3 + 1 MNXM89557@MNXC3	R16FBD0E6_B	Rv2210c	MNXR32586	MNXC3	2.6.1.42;2.6.1.6	bigg:VALTA;bigg:VALTAm;brenda:BS356553;ec:2.6.1.42;ec:2.6.1.6;ecocyc:BRANCHED-CHAINAMINOTRANSFERVAL-RXN;iabaylyiv4:BRANCHED-CHAINAMINOTRANSFERVAL-RXN;iaf1260:VALTA;iaf692:VALTA;iag612:rbs_47;iag612:rbs_48;iao358:rll_67;igt196:VALTA;iin800:BAT2_2;iit341:VALTA;ijn746:VALTA;ijr904.45632:VALTA;ijr904:VALTA;imeo21:VALTA;imm904:VALTA;imm904:VALTAim;imo1053-pao1:VALTA;imo1056:VALTA;ind750:VALTA;inj661:V…	-999999	999999			0	0
R_ILEt2r-408	1 MNXM1@MNXC2 + 1 MNXM231@MNXC2 <==> 1 MNXM1@MNXC3 + 1 MNXM231@MNXC3	R6E6A4469_B		MNXR3095	MNXC2%MNXC3		bigg:ILEt2r;bigg:ILEt2rpp;iaf1260:ILEt2rpp;iaf692:ILEt2r;iin800:AGP1_6;iin800:BAP2_2;iin800:BAP3_2;iin800:GAP1_10;iin800:TAT1_1;iin800:VAP1_3;ijr904.45632:ILEt2r;ijr904:ILEt2r;imeo21:ILEt2r;imm904:ILEt2r;imm904:ILEt6;imm904:ILEt7;imo1053-pao1:ILEt2;imo1056:ILEt2;ind750:ILEt2r;inj661:ILEt2r;ips189:ILEt2;isb619:ILEt2r;iyo844:ILEt2;obsolete:rxn05591;seed:rxn05244;seed:rxn08746;seed:rxn13321;seed:rxn…	-999999	999999			0	0
R_OCDCAt2-644	1 MNXM1@MNXC2 + 1 MNXM236@MNXC2 --> 1 MNXM1@MNXC3 + 1 MNXM236@MNXC3	RA5C7BC47_LR		MNXR3943	MNXC2%MNXC3		bigg:OCDCAt2;ijr904.45632:OCDCAt2;ijr904:OCDCAt2;imeo21:OCDCAt2;inj661:OCDCAt2;iso783:OCDCAt2;obsolete:rxn10418;seed:rxn10161;seed:rxn12390	0	999999			0	0
R_PYRt2r-874	1 MNXM1@MNXC2 + 1 MNXM23@MNXC2 <==> 1 MNXM1@MNXC3 + 1 MNXM23@MNXC3	RDD0BDF9A_B	Rv1902c	MNXR4552	MNXC2%MNXC3		bigg:PYRt2;bigg:PYRt2m;bigg:PYRt2p;bigg:PYRt2r;bigg:PYRt2rpp;iaf1260:PYRt2rpp;iaf692:PYRt2;iao358:rll_559;iin800:JEN1_2;iit341:PYRt2r;ijr904.45632:PYRt2r;ijr904:PYRt2r;imeo21:PYRt2r;imm904:PYRt2;imm904:PYRt2p;imo1053-pao1:PYRt2;imo1056:PYRt2;ind750:PYRt2;ind750:PYRt2p;inj661:PYRt2r;iso783:PYRt2;iyo844:PYRt2;obsolete:rxn05642;reactome:REACT_116055;reactome:REACT_14789;reactome:REACT_14833;reactome…	-999999	999999			0	0
R_SUCCt2r-813	1 MNXM1@MNXC2 + 1 MNXM25@MNXC2 <==> 1 MNXM1@MNXC3 + 1 MNXM25@MNXC3	RCEACFC46_B	Rv2443	MNXR4949	MNXC2%MNXC3		bigg:SUCCt2b;bigg:SUCCt2r;bigg:SUCCt3;bigg:SUCCt3pp;iaf1260:SUCCt3pp;iag612:rbs_552;iin800:U205;iit341:SUCCt2r;ijr904.45632:SUCCt2b;ijr904:SUCCt2b;imeo21:SUCCt2r;imm904:SUCCt2r;imo1053-pao1:SUCCt2b;imo1056:SUCCt2b;ind750:SUCCt2r;inj661:SUCCt2r;iyo844:SUCCt6;seed:rxn05654;seed:rxn09270;seed:rxn12455	-999999	999999			0	0
R_NAt3_1-80	1 MNXM1@MNXC2 + 1 MNXM27@MNXC3 <==> 1 MNXM1@MNXC3 + 1 MNXM27@MNXC2	R224606F1_B	Rv2287	MNXR3783	MNXC2%MNXC3		bigg:NAt3;bigg:NAt3_1;bigg:NAt3_1g;bigg:NAt3pp;iabaylyiv4:TRANS-RXN-NA-CPA1;iaf1260:NAt3pp;iaf692:NAt3_1;iao358:rll_273;iin800:NHA1;iit341:NAt3_1;ijr904.45632:NAt3_1;ijr904:NAt3_1;imeo21:NAt3_1;imm904:NAt3_1;imo1053-pao1:NAt7;imo1056:NAt7;ind750:NAt3_1;inj661:NAt3_1;isb619:NAt3;isb619:NAt3_1;iso783:NAt3;iyo844:NAt3;obsolete:rxn05624r;reactome:REACT_100724;reactome:REACT_102112;reactome:REACT_1028…	-999999	999999			0	0
R_GLYt2r-931	1 MNXM1@MNXC2 + 1 MNXM29@MNXC2 <==> 1 MNXM1@MNXC3 + 1 MNXM29@MNXC3	RE9E2BBFE_B	Rv1704c	MNXR2778	MNXC2%MNXC3		bigg:GLYt2;bigg:GLYt2m;bigg:GLYt2pp;bigg:GLYt2r;bigg:GLYt2rL;iaf1260:GLYt2pp;iao358:rll_539;iin800:DIP5_5;iin800:GAP1_7;iin800:PUT4_2;iin800:TAT2_3;iit341:GLYt2;ijr904.45632:GLYt2r;ijr904:GLYt2r;imeo21:GLYt2r;imm904:GLYt2r;ind750:GLYt2r;inj661:GLYt2r;iyo844:GLYt6;seed:rxn05582;seed:rxn08660;seed:rxn09748;seed:rxn12379	-999999	999999			0	0
R_TTDCAt2-66	1 MNXM1@MNXC2 + 1 MNXM314@MNXC2 --> 1 MNXM1@MNXC3 + 1 MNXM314@MNXC3	R1EE70B2E_LR		MNXR5159	MNXC2%MNXC3		bigg:TTDCAt2;ijr904.45632:TTDCAt2;ijr904:TTDCAt2;imeo21:TTDCAt2;inj661:TTDCAt2;iso783:TTDCAt2;seed:rxn10163;seed:rxn12387	0	999999			0	0
R_ALAt2r-279	1 MNXM1@MNXC2 + 1 MNXM32@MNXC2 <==> 1 MNXM1@MNXC3 + 1 MNXM32@MNXC3	R51FCA6A5_B		MNXR636	MNXC2%MNXC3		bigg:ALAt2;bigg:ALAt2pp;bigg:ALAt2r;bigg:ALAt2rL;iaf1260:ALAt2pp;iao358:rll_520;iin800:AGP1_2;iin800:DIP5_2;iin800:GAP1_2;iin800:PUT4_1;iin800:TAT2_1;iit341:ALAt2;ijr904.45632:ALAt2r;ijr904:ALAt2r;imeo21:ALAt2r;imm904:ALAt2r;ind750:ALAt2r;inj661:ALAt2r;isb619:ALAt2r;iyo844:ALAt2;seed:rxn05496;seed:rxn08101	-999999	999999			0	0
R_CYTDt2r-330	1 MNXM1@MNXC2 + 1 MNXM338@MNXC2 <==> 1 MNXM1@MNXC3 + 1 MNXM338@MNXC3	R5D007655_B		MNXR1379	MNXC2%MNXC3		bigg:CYTDt2;bigg:CYTDt2pp;bigg:CYTDt2r;bigg:CYTDt2rpp;iag612:rbs_217;iin800:U176;iin800:U186;iin800:U193;iit341:CYTDt2;ijr904.45632:CYTDt2;ijr904.45632:CYTDt2r;ijr904:CYTDt2;ijr904:CYTDt2r;imeo21:CYTDt2r;imm904:CYTDt2;ind750:CYTDt2;inj661:CYTDt2r;iso783:CYTDt2;iyo844:CYTDt2;obsolete:rxn05530;obsolete:rxn05729;obsolete:rxn12601;seed:rxn05198;seed:rxn08289;seed:rxn12413	-999999	999999			0	0
R_ASPt2r-292	1 MNXM1@MNXC2 + 1 MNXM42@MNXC2 <==> 1 MNXM1@MNXC3 + 1 MNXM42@MNXC3	R5533691C_B		MNXR873	MNXC2%MNXC3		bigg:ASPt2;bigg:ASPt2m;bigg:ASPt2n;bigg:ASPt2pp;bigg:ASPt2r;iabaylyiv4:TRANS-RXN-L-ASPARTATE;iabaylyiv4:TRANS-RXNIM-5855;iag612:rbs_164;iao358:rll_523;iin800:AGC1_2;iin800:AGP3_2;iin800:DIP5_4;iin800:GAP1_5;iit341:ASPt2r;ijr904.45632:ASPt2;ijr904:ASPt2;imeo21:ASPt2r;imm904:ASPt2m;imm904:ASPt2n;imm904:ASPt2r;imm904:ASPt7;imo1053-pao1:ASPt6;imo1056:ASPt6;ind750:ASPt2m;ind750:ASPt2n;ind750:ASPt2r;in…	-999999	999999			0	0
R_ARBt2r-655	1 MNXM1@MNXC2 + 1 MNXM461@MNXC2 <==> 1 MNXM1@MNXC3 + 1 MNXM461@MNXC3	RA88E1747_B		MNXR775	MNXC2%MNXC3		bigg:ARBt2r;bigg:ARBt2rpp;bigg:ARBt3ipp;iaf1260:ARBt2rpp;iaf1260:ARBt3ipp;iag612:rbs_161;ijr904.45632:ARBt2r;ijr904:ARBt2r;imeo21:ARBt2r;inj661:ARBt2r;iyo844:ARBt2ir;obsolete:rxn11064;seed:rxn05500;seed:rxn08140;seed:rxn08141	-999999	999999			0	0
R_PACt2r-453	1 MNXM1@MNXC2 + 1 MNXM497@MNXC2 <==> 1 MNXM1@MNXC3 + 1 MNXM497@MNXC3	R78F6CF5_B		MNXR4076	MNXC2%MNXC3			-999999	999999			0	0
R_SERt2r-863	1 MNXM1@MNXC2 + 1 MNXM53@MNXC2 <==> 1 MNXM1@MNXC3 + 1 MNXM53@MNXC3	RD9C41023_B	Rv1704c	MNXR4822	MNXC2%MNXC3		bigg:SERt2m;bigg:SERt2r;bigg:SERt2rpp;iaf1260:SERt2rpp;iao358:rll_562;iin800:AGP1_12;iin800:AGP3_3;iin800:DIP5_7;iin800:GAP1_18;iin800:GNP1_6;iit341:SERt2r;ijn746:SERt2rpp;ijr904.45632:SERt2r;ijr904:SERt2r;imeo21:SERt2r;imm904:SERt2m;imm904:SERt2r;ind750:SERt2m;ind750:SERt2r;inj661:SERt2r;ips189:SERt2;iso783:SERt6;iyo844:SERt2;obsolete:rxn05650;obsolete:rxn11341;seed:rxn05307;seed:rxn09246;seed:r…	-999999	999999			0	0
R_SKMt2-855	1 MNXM1@MNXC2 + 1 MNXM602@MNXC2 <==> 1 MNXM1@MNXC3 + 1 MNXM602@MNXC3	RD866F043_B	Rv1200	MNXR4852	MNXC2%MNXC3		bigg:SKMt2;bigg:SKMt2pp;iabaylyiv4:TRANS-RXN-27;iaf1260:SKMt2pp;seed:rxn09256;seed:rxn10827	-999999	999999			0	0
R_DSERt2r-261	1 MNXM1@MNXC2 + 1 MNXM694@MNXC2 <==> 1 MNXM1@MNXC3 + 1 MNXM694@MNXC3	R4DF8133A_B	Rv1704c	MNXR1803	MNXC2%MNXC3		bigg:DSERt2;bigg:DSERt2pp;bigg:DSERt2r;iaf1260:DSERt2pp;iit341:DSERt2;ijr904.45632:DSERt2r;ijr904:DSERt2r;imeo21:DSERt2r;inj661:DSERt2r;iyo844:SER_Dt6;seed:rxn05649;seed:rxn08372	-999999	999999			0	0
R_TYRt2r-1002	1 MNXM1@MNXC2 + 1 MNXM76@MNXC2 <==> 1 MNXM1@MNXC3 + 1 MNXM76@MNXC3	RFB2489A_B		MNXR5180	MNXC2%MNXC3		bigg:TYRt2m;bigg:TYRt2p;bigg:TYRt2r;bigg:TYRt2rpp;iaf1260:TYRt2rpp;iao358:rll_570;iin800:AGP1_10;iin800:BAP2_7;iin800:BAP3_7;iin800:GAP1_16;iin800:TAT1_4;iin800:TAT2_6;iin800:VAP1_6;iit341:TYRt2r;ijn746:TYRt2rpp;ijr904.45632:TYRt2r;ijr904:TYRt2r;imeo21:TYRt2r;imm904:TYRt2m;imm904:TYRt2p;imm904:TYRt2r;imm904:TYRt6;imm904:TYRt7;imo1053-pao1:TYRt6i;imo1056:TYRt6i;ind750:TYRt2m;ind750:TYRt2p;ind750:T…	-999999	999999			0	0
R_GLUt2r-804	1 MNXM1@MNXC2 + 1 MNXM89557@MNXC2 <==> 1 MNXM1@MNXC3 + 1 MNXM89557@MNXC3	RCC30C545_B		MNXR31615	MNXC2%MNXC3		bigg:GLUt2;bigg:GLUt2m;bigg:GLUt2n;bigg:GLUt2r;bigg:GLUt2rpp;iaf1260:GLUt2rpp;iaf692:GLUt2r;iag612:rbs_310;iin800:AGC1_1;iit341:GLUt2r;ijr904.45632:GLUt2r;ijr904:GLUt2r;imeo21:GLUt2r;imm904:GLUt2n;imm904:GLUt2r;imm904:GLUt7;imo1053-pao1:GLUt2;imo1053-pao1:GLUt6;imo1056:GLUt2;imo1056:GLUt6;ind750:GLUt2m;ind750:GLUt2n;ind750:GLUt2r;inj661:GLUt2r;ips189:GLUt6;isb619:GLUt2;isb619:GLUt2r;iso783:GLUt2;…	-999999	999999			0	0
R_GALt2-270	1 MNXM1@MNXC2 + 1 MNXM89602@MNXC2 --> 1 MNXM1@MNXC3 + 1 MNXM89602@MNXC3	R4F2DB5CD_LR	Rv3331	MNXR31518	MNXC2%MNXC3		bigg:GALt2;bigg:GALt2pp;iaf1260:GALt2pp;iao358:rll_537;iit341:GALt2;ijr904.45632:GALt2;ijr904:GALt2;imeo21:GALt2;imm904:GALt2;ind750:GALt2;inj661:GALt2;iyo844:GALt2;seed:rxn05566;seed:rxn08584	0	999999			0	0
R_FUMt2r-50	1 MNXM1@MNXC2 + 1 MNXM93@MNXC2 <==> 1 MNXM1@MNXC3 + 1 MNXM93@MNXC3	R1C5965DA_B	Rv2443	MNXR2345	MNXC2%MNXC3		bigg:FUMt2r;bigg:FUMt3;iag612:rbs_301;iin800:U207;iit341:FUMt3;imeo21:FUMt2r;imm904:FUMt2r;imo1053-pao1:FUMt6;imo1056:FUMt6;ind750:FUMt2r;inj661:FUMt2r;iyo844:FUMt6;seed:rxn05561;seed:rxn10901;seed:rxn12423	-999999	999999			0	0
R_TRPt2r-531	1 MNXM1@MNXC2 + 1 MNXM94@MNXC2 <==> 1 MNXM1@MNXC3 + 1 MNXM94@MNXC3	R8B0C95C_B		MNXR5145	MNXC2%MNXC3		bigg:TRPt2m;bigg:TRPt2r;bigg:TRPt2rpp;iaf1260:TRPt2rpp;iag612:rbs_570;iao358:rll_569;iin800:BAP2_6;iin800:BAP3_6;iin800:GAP1_15;iin800:TAT1_3;iin800:TAT2_5;iin800:VAP1_5;iit341:TRPt2r;ijr904.45632:TRPt2r;ijr904:TRPt2r;imeo21:TRPt2r;imm904:TRPt2r;imo1053-pao1:TRPt2;imo1056:TRPt2;ind750:TRPt2r;inj661:TRPt2r;ips189:TRPt2;isb619:TRPt2r;iso783:TRPt6;iyo844:TRPt2;seed:rxn05663;seed:rxn09326;seed:rxn097…	-999999	999999			0	0
R_Kt3r-952	1 MNXM1@MNXC2 + 1 MNXM95@MNXC3 <==> 1 MNXM1@MNXC3 + 1 MNXM95@MNXC2	RED89A205_B	Rv3236c	MNXR3188	MNXC2%MNXC3		bigg:Kt2;bigg:Kt2pp;bigg:Kt2r;bigg:Kt3g;bigg:Kt3pp;bigg:Kt3r;iaf1260:Kt2pp;iaf1260:Kt3pp;iaf692:Kt2;iaf692:Kt2r;iin800:TRK1;ijr904.45632:Kt2r;ijr904:Kt2r;imeo21:Kt3r;imm904:Kt2r;imo1053-pao1:Kt6;imo1056:Kt6;ind750:Kt2r;inj661:Kt3r;ips189:Kt2i;isb619:Kt2r;iso783:Kt2i;iso783:Kt3;iyo844:Kt2i;iyo844:Kt3;seed:rxn05595;seed:rxn05596;seed:rxn08769;seed:rxn08770	-999999	999999			0	0
R_PHEt2r-23	1 MNXM1@MNXC2 + 1 MNXM97@MNXC2 <==> 1 MNXM1@MNXC3 + 1 MNXM97@MNXC3	R16358B2_B		MNXR4246	MNXC2%MNXC3		bigg:PHEt2m;bigg:PHEt2r;bigg:PHEt2rpp;iaf1260:PHEt2rpp;iin800:AGP1_9;iin800:BAP2_5;iin800:BAP3_5;iin800:GAP1_13;iin800:TAT2_4;iit341:PHEt2r;ijn746:PHEt2rpp;ijr904.45632:PHEt2r;ijr904:PHEt2r;imeo21:PHEt2r;imm904:PHEt2m;imm904:PHEt2r;imo1053-pao1:PHEt6;imo1053-pao1:PHEt6i;imo1056:PHEt6;imo1056:PHEt6i;ind750:PHEt2m;ind750:PHEt2r;inj661:PHEt2r;ips189:PHEt6;isb619:PHEt2r;iyo844:PHEt6;obsolete:rxn05631…	-999999	999999			0	0
R_MALt2r-138	1 MNXM1@MNXC2 + 1 MNXM98@MNXC2 <==> 1 MNXM1@MNXC3 + 1 MNXM98@MNXC3	R2FFE8EE4_B	Rv2443	MNXR3409	MNXC2%MNXC3		bigg:MALt2r;iag612:rbs_441;iao358:rll_235;iin800:MAL31;iit341:MALt2r;imeo21:MALt2r;imm904:MALt2r;imo1053-pao1:MALt2;imo1056:MALt2;ind750:MALt2r;inj661:MALt2r;iyo844:MALt2;obsolete:rxn11135;seed:rxn05605;seed:rxn12446	-999999	999999			0	0
R_GLUSy-498	1 MNXM1@MNXC3 + 1 MNXM20@MNXC3 + 1 MNXM37@MNXC3 + 1 MNXM6@MNXC3 --> 1 MNXM5@MNXC3 + 2 MNXM89557@MNXC3	R83ED5B3_LR	Rv3858c+Rv3859c	MNXR31609	MNXC3	1.4.1.13	bigg:GLUSy;biopath:RXN00859;brenda:BR36861;brenda:BS370167;ec:1.4.1.13;ecocyc:GLUTAMATESYN-RXN;iabaylyiv4:GLUTAMATESYN-RXN;iaf1260:GLUSy;iag612:rbs_395;iao358:rll_170;iao358:rll_171;ijn746:GLUSy;ijr904.45632:GLUSy;ijr904:GLUSy;imeo21:GLUSy;imo1053-pao1:GLUSy;imo1056:GLUSy;inj661:GLUSy;intenz:18927;iso783:GLUSy;iyo844:GLUSy;kegg:R00114;macie:M0304;metacyc:GLUTAMATESYN-RXN;obsolete:rxn08630r;rhea:1…	0	999999			0	0
R_GPDDA2-385	1 MNXM1@MNXC3 + 1 MNXM218@MNXC3 + 1 MNXM66@MNXC3 <-- 1 MNXM2@MNXC3 + 1 MNXM368@MNXC3	R6A7B179D_RL	Rv0317c;Rv3842c	MNXR2803	MNXC3	3.1.4.2;3.1.4.46	bigg:GPDDA2;bigg:GPDDA2pp;biopath:RXN00830;ec:3.1.4.2;ec:3.1.4.46;iaf1260:GPDDA2;iaf1260:GPDDA2pp;ijr904.45632:GPDDA2;ijr904:GPDDA2;imeo21:GPDDA2;imo1053-pao1:GPDDA2;imo1056:GPDDA2;inj661:GPDDA2;isb619:GPDDA2;iso783:GPDDA2;iyo844:GPDDA2;kegg:R01470;metacyc:RXN-14160;pubmed:14702039;pubmed:16472945;pubmed:17690467;pubmed:18083802;pubmed:20576599;pubmed:8614297;reactome:REACT_121266;reactome:REACT_…	-999999	0			0	0
R_PPNCL-833	1 MNXM1@MNXC3 + 1 MNXM220@MNXC3 + 1 MNXM483@MNXC3 + 1 MNXM9@MNXC3 <-- 1 MNXM415@MNXC3 + 1 MNXM55@MNXC3 + 1 MNXM63@MNXC3	RD4E6B7F9_RL	Rv1391	MNXR69776	MNXC3	6.3.2.5	bigg:PPNCL;ec:6.3.2.5;ijn746:PPNCL;imeo21:PPNCL;inj661:PPNCL;iso783:PPNCL;iyo844:PPNCL;seed:rxn10003	-999999	0			0	0
R_HMPK2-761	1 MNXM1@MNXC3 + 1 MNXM220@MNXC3 + 1 MNXM790@MNXC3 <-- 1 MNXM63@MNXC3 + 1 MNXM874@MNXC3	RC2473D16_RL	Rv0422c	MNXR69241	MNXC3	2.7.1.49	bigg:HMPK2;ec:2.7.1.49;imeo21:HMPK2;inj661:HMPK2;seed:rxn10625	-999999	0			0	0
R_DURIK1-627	1 MNXM1@MNXC3 + 1 MNXM234@MNXC3 + 1 MNXM7@MNXC3 <-- 1 MNXM3@MNXC3 + 1 MNXM492@MNXC3	RA1A091DF_RL		MNXR1812	MNXC3	2.7.1.145;2.7.1.21;2.7.1.76	bigg:DURIK1;bigg:DURIK1m;biopath:RXN00622;brenda:BS357352;ec:2.7.1.145;ec:2.7.1.21;ec:2.7.1.76;ecocyc:DURIDKI-RXN;iaf1260:DURIK1;iag612:rbs_241;iao358:rll_439;iin800:U15;iit341:DURIK1;ijr904.45632:DURIK1;ijr904:DURIK1;imeo21:DURIK1;imm904:DURIK1;ind750:DURIK1;inj661:DURIK1;isb619:DURIK1;iso783:DURIK1;iyo844:DURIK1;kegg:R02099;metacyc:DURIDKI-RXN;rhea:28206;rhea:28207;rhea:28208;rhea:28209;seed:rx…	-999999	0			0	0
R_PLIPA1E180-885	1 MNXM1@MNXC3 + 1 MNXM236@MNXC3 + 1 MNXM34811@MNXC3 <-- 1 MNXM2@MNXC3 + 1 MNXM31536@MNXC3	RE05951D2_RL		MNXR69733	MNXC3	3.1.1.32	bigg:PLIPA1E180;bigg:PLIPA1E180pp;ec:3.1.1.32;iaf1260:PLIPA1E180pp;imeo21:PLIPA1E180;inj661:PLIPA1E180;obsolete:rxn10376;obsolete:rxn13621;seed:rxn09135	-999999	0			0	0
R_LPLIPAL2E180-262	1 MNXM1@MNXC3 + 1 MNXM236@MNXC3 + 1 MNXM368@MNXC3 <-- 1 MNXM2@MNXC3 + 1 MNXM34811@MNXC3	R4DFB37CC_RL	Rv0183	MNXR69371	MNXC3	3.1.1.5	bigg:LPLIPAL2E180;ec:3.1.1.5;iaf1260:LPLIPAL2E180;imeo21:LPLIPAL2E180;inj661:LPLIPAL2E180;obsolete:rxn10372;seed:rxn08843	-999999	0			0	0
R_TDPDRR-152	1 MNXM1@MNXC3 + 1 MNXM2371@MNXC3 + 1 MNXM6@MNXC3 --> 1 MNXM5@MNXC3 + 1 MNXM899@MNXC3	R35749FE2_LR	Rv3266c	MNXR69950	MNXC3	1.1.1.133	bigg:TDPDRR;brenda:BR29200;brenda:BS383135;ec:1.1.1.133;ecocyc:DTDPDEHYRHAMREDUCT-RXN;iabaylyiv4:DTDPDEHYRHAMREDUCT-RXN;iaf1260:TDPDRR;iaf692:TDPDRR;iao358:rll_402;ijr904.45632:TDPDRR;ijr904:TDPDRR;imeo21:TDPDRR;imo1053-pao1:TDPDRR;imo1056:TDPDRR;inj661:TDPDRR;intenz:1132;iso783:TDPDRR;kegg:R02777;metacyc:DTDPDEHYRHAMREDUCT-RXN;obsolete:rxn09290r;rhea:21796;rhea:21797;rhea:21798;rhea:21799;seed:r…	0	999999			0	0
R_MTHFC-570	1 MNXM1@MNXC3 + 1 MNXM237@MNXC3 <==> 1 MNXM2@MNXC3 + 1 MNXM511@MNXC3	R96290CDA_B	Rv3356c	MNXR3641	MNXC3	3.5.4.9;6.3.4.3	bigg:MTHFC;bigg:MTHFCm;brenda:BR22746;brenda:BS369893;ec:3.5.4.9;ec:6.3.4.3;ecocyc:METHENYLTHFCYCLOHYDRO-RXN;iabaylyiv4:METHENYLTHFCYCLOHYDRO-RXN;iaf1260:MTHFC;iaf692:MTHFC;iao358:rll_144;igt196:MTHFC;iin800:ADE3_3;iin800:MIS1_3;iit341:MTHFC;ijn746:MTHFC;ijr904.45632:MTHFC;ijr904:MTHFC;imeo21:MTHFC;imm904:MTHFC;imm904:MTHFCm;imo1053-pao1:MTHFC;imo1056:MTHFC;ind750:MTHFC;ind750:MTHFCm;inj661:MTHFC…	-999999	999999			0	0
R_RIBabc-128	1 MNXM1@MNXC3 + 1 MNXM242@MNXC3 + 1 MNXM7@MNXC3 + 1 MNXM9@MNXC3 <-- 1 MNXM242@MNXC2 + 1 MNXM2@MNXC3 + 1 MNXM3@MNXC3	R2E6FB2E3_RL	Rv1236+Rv1237+Rv1238	MNXR69860	MNXC2%MNXC3		bigg:RIBabc;bigg:RIBabcpp;ecocyc:ABC-28-RXN;iaf1260:RIBabcpp;ijn746:RIBabcpp;ijr904.45632:RIBabc;ijr904:RIBabc;imeo21:RIBabc;imo1053-pao1:RIBabc;imo1056:RIBabc;inj661:RIBabc;ips189:RIBabc;isb619:RIBabc;iyo844:RIBabc;iyo844:RIBabc1;rhea:29903;rhea:29904;rhea:29905;rhea:29906;seed:rxn05160;seed:rxn05644;seed:rxn09227	-999999	0			0	0
R_TMDK1-198	1 MNXM1@MNXC3 + 1 MNXM257@MNXC3 + 1 MNXM7@MNXC3 <-- 1 MNXM3@MNXC3 + 1 MNXM420@MNXC3	R3FBBF52_RL		MNXR5091	MNXC3	2.7.1.145;2.7.1.21;2.7.1.76	bigg:TMDK1;bigg:TMDK1m;biopath:RXN01466;brenda:BR47761;brenda:BS378434;ec:2.7.1.145;ec:2.7.1.21;ec:2.7.1.76;ecocyc:THYKI-RXN;iaf1260:TMDK1;iaf692:TMDK1;iag612:rbs_564;iao358:rll_474;iin800:U16;iit341:TMDK1;ijr904.45632:TMDK1;ijr904:TMDK1;imeo21:TMDK1;imm904:TMDK1;ind750:TMDK1;inj661:TMDK1;intenz:2851;ips189:TMDK1;isb619:TMDK1;iso783:TMDK1;iyo844:TMDK1;kegg:R01567;metacyc:THYKI-RXN;reactome:REACT_…	-999999	0			0	0
R_SHSL1r-825	1 MNXM1@MNXC3 + 1 MNXM25@MNXC3 + 1 MNXM319@MNXC3 <==> 1 MNXM55@MNXC3 + 1 MNXM820@MNXC3	RD23C2F74_B	Rv0391+Rv1079	MNXR4843	MNXC3	2.5.1.48;4.2.99.9	bigg:SHSL1;bigg:SHSL1r;biopath:RXN00634;ec:2.5.1.48;ec:4.2.99.9;ecocyc:O-SUCCHOMOSERLYASE-RXN;intenz:10202;kegg:R03260;metacyc:O-SUCCHOMOSERLYASE-RXN;rhea:20397;rhea:20398;rhea:20399;rhea:20400;upa:UCR03260;upa:UER00077	-999999	999999			0	0
R_DESAT18-192	1 MNXM1@MNXC3 + 1 MNXM272@MNXC3 + 1 MNXM4@MNXC3 + 1 MNXM6@MNXC3 --> 2 MNXM2@MNXC3 + 1 MNXM5@MNXC3 + 1 MNXM686@MNXC3	R3F3F03FA_LR	Rv0824c;Rv1094	MNXR1500	MNXC3	1.14.19.1	bigg:DESAT18;ec:1.14.19.1	0	999999			0	0
R_DHFR-278	1 MNXM1@MNXC3 + 1 MNXM281@MNXC3 + 1 MNXM6@MNXC3 <==> 1 MNXM5@MNXC3 + 1 MNXM79@MNXC3	R5148B89F_B	Rv2763c	MNXR1561	MNXC3	1.5.1.3	bigg:DHFR;bigg:DHFRi;bigg:DHFRim;biopath:RXN00447;brenda:BR36900;brenda:BS259281;ec:1.5.1.3;ecocyc:DIHYDROFOLATEREDUCT-RXN;iabaylyiv4:DIHYDROFOLATEREDUCT-RXN;iaf1260:DHFR;iaf692:DHFR;iao358:rll_119;igt196:DHFR;iin800:DFR1_1;iin800:DFR1_2;iit341:DHFRi;ijn746:DHFR;ijr904.45632:DHFR;ijr904:DHFR;imeo21:DHFR;imm904:DHFRi;imm904:DHFRim;imo1053-pao1:DHFRi;imo1056:DHFRi;ind750:DHFRi;ind750:DHFRim;inj661:…	-999999	999999			0	0
R_DHFS-526	1 MNXM1@MNXC3 + 1 MNXM281@MNXC3 + 1 MNXM7@MNXC3 + 1 MNXM9@MNXC3 <-- 1 MNXM3@MNXC3 + 1 MNXM89557@MNXC3 + 1 MNXM965@MNXC3	R8A06DB82_RL	Rv2447c	MNXR32670	MNXC3	6.3.2.12;6.3.2.17	bigg:DHFS;biopath:RXN00210;brenda:BR104;ec:6.3.2.12;ec:6.3.2.17;ecocyc:DIHYDROFOLATESYNTH-RXN;iabaylyiv4:DIHYDROFOLATESYNTH-RXN;iaf1260:DHFS;iaf692:DHFS;iao358:rll_143;igt196:DHFS;iin800:U89;iit341:DHFS;ijn746:DHFS;ijr904.45632:DHFS;ijr904:DHFS;imeo21:DHFS;imm904:DHFS;imo1053-pao1:DHFS;imo1056:DHFS;ind750:DHFS;inj661:DHFS;intenz:15827;isb619:DHFS;iso783:DHFS;iyo844:DHFS;kegg:R02237;metacyc:DIHYDR…	-999999	0			0	0
R_GLYBabc-626	1 MNXM1@MNXC3 + 1 MNXM289@MNXC3 + 1 MNXM7@MNXC3 + 1 MNXM9@MNXC3 <-- 1 MNXM289@MNXC2 + 1 MNXM2@MNXC3 + 1 MNXM3@MNXC3	RA1805785_RL	Rv3756c+Rv3757c+Rv3758c+Rv3759c	MNXR2744	MNXC2%MNXC3		bigg:GLYBabc;bigg:GLYBabcpp;iaf1260:GLYBabcpp;iaf692:GLYBabc;ijn746:GLYBabcpp;ijr904.45632:GLYBabc;ijr904:GLYBabc;imeo21:GLYBabc;imo1053-pao1:GLYBabc;imo1056:GLYBabc;inj661:GLYBabc;isb619:GLYBabc;iyo844:GLYBabc;rhea:32783;rhea:32784;rhea:32785;rhea:32786;seed:rxn05181;seed:rxn08637	-999999	0			0	0
R_CYTDK2-790	1 MNXM1@MNXC3 + 1 MNXM30@MNXC3 + 1 MNXM31@MNXC3 <-- 1 MNXM338@MNXC3 + 1 MNXM51@MNXC3	RC8BC298A_RL		MNXR68618	MNXC3	2.7.1.48	bigg:CYTDK2;ec:2.7.1.48;ecocyc:CYTIDINEKIN-RXN;iaf1260:CYTDK2;iin800:URK1_2;ijr904.45632:CYTDK2;ijr904:CYTDK2;imeo21:CYTDK2;imm904:CYTDK2;ind750:CYTDK2;inj661:CYTDK2;ips189:CYTDK2;isb619:CYTDK2;iso783:CYTDK2;iyo844:CYTDK2;kegg:R00517;metacyc:CYTIDINEKIN-RXN;rhea:28162;rhea:28163;rhea:28164;rhea:28165;seed:rxn00369	-999999	0			0	0
R_G16MTM2-881	1 MNXM1@MNXC3 + 1 MNXM30@MNXC3 + 1 MNXM4431@MNXC3 <-- 1 MNXM7024@MNXC3 + 1 MNXM82@MNXC3	RDF179ED7_RL	Rv0557	MNXR69055	MNXC3	2.4.1.131	bigg:G16MTM2;ec:2.4.1.131;imeo21:G16MTM2;inj661:G16MTM2;seed:rxn10757	-999999	0			0	0
R_GMT1-819	1 MNXM1@MNXC3 + 1 MNXM30@MNXC3 + 1 MNXM5384@MNXC3 <-- 1 MNXM82@MNXC3 + 1 MNXM90505@MNXC3	RD12AFBC1_RL	Rv2051c		MNXC3			-999999	0			0	0
R_G16MTM1-596	1 MNXM1@MNXC3 + 1 MNXM30@MNXC3 + 1 MNXM5894@MNXC3 <-- 1 MNXM7647@MNXC3 + 1 MNXM82@MNXC3	R9A6272C8_RL	Rv2610c	MNXR69053	MNXC3	2.4.1.131	bigg:G16MTM1;ec:2.4.1.131;imeo21:G16MTM1;inj661:G16MTM1;seed:rxn10734	-999999	0			0	0
R_MAN1PT2-873	1 MNXM1@MNXC3 + 1 MNXM30@MNXC3 + 1 MNXM721@MNXC3 --> 1 MNXM82@MNXC3 + 1 MNXM9@MNXC3	RDBEDAFE3_LR	Rv3264c	MNXR69400	MNXC3	2.7.7.22	bigg:MAN1PT2;bigg:MAN1PT2r;brenda:BR47869;brenda:BS358463;ec:2.7.7.22;iabaylyiv4:MANNPGUANYLTRANGDP-RXN;iaf1260:MAN1PT2;iaf692:MAN1PT2r;iit341:MAN1PT2r;ijr904.45632:MAN1PT2;ijr904:MAN1PT2;imeo21:MAN1PT2;imo1053-pao1:MAN1PT2_r;imo1056:MAN1PT2_r;inj661:MAN1PT2;intenz:3058;kegg:R00883;metacyc:MANNPGUANYLTRANGDP-RXN;rhea:12905;rhea:12906;rhea:12907;rhea:12908;seed:rxn00640;upa:UCR00883;upa:UER00425	0	999999			0	0
R_FRRPPDIMAS-211	1 MNXM1@MNXC3 + 1 MNXM30@MNXC3 + 1 MNXM7363@MNXC3 <-- 1 MNXM7742@MNXC3 + 1 MNXM90541@MNXC3	R4221768A_RL	Rv2957	MNXR69012	MNXC3		bigg:FRRPPDIMAS;imeo21:FRRPPDIMAS;inj661:FRRPPDIMAS;seed:rxn10727	-999999	0			0	0
R_G16MTM9-324	1 MNXM1@MNXC3 + 1 MNXM30@MNXC3 + 1 MNXM7655@MNXC3 <-- 1 MNXM7656@MNXC3 + 1 MNXM82@MNXC3	R5B8DA4B7_RL		MNXR69061	MNXC3		bigg:G16MTM9;imeo21:G16MTM9;inj661:G16MTM9;seed:rxn10684	-999999	0			0	0
R_G16MTM8-903	1 MNXM1@MNXC3 + 1 MNXM30@MNXC3 + 1 MNXM7656@MNXC3 <-- 1 MNXM7657@MNXC3 + 1 MNXM82@MNXC3	RE563BF05_RL		MNXR69060	MNXC3		bigg:G16MTM8;imeo21:G16MTM8;inj661:G16MTM8;seed:rxn10745	-999999	0			0	0
R_G16MTM10-64	1 MNXM1@MNXC3 + 1 MNXM30@MNXC3 + 1 MNXM76599@MNXC3 <-- 1 MNXM7655@MNXC3 + 1 MNXM82@MNXC3	R1E73FAE9_RL		MNXR69054	MNXC3		bigg:G16MTM10;imeo21:G16MTM10;inj661:G16MTM10;seed:rxn10711	-999999	0			0	0
R_HMPK4-338	1 MNXM1@MNXC3 + 1 MNXM30@MNXC3 + 1 MNXM790@MNXC3 <-- 1 MNXM51@MNXC3 + 1 MNXM874@MNXC3	R5ED38ACE_RL	Rv0422c	MNXR69243	MNXC3	2.7.1.49	bigg:HMPK4;ec:2.7.1.49;imeo21:HMPK4;inj661:HMPK4;seed:rxn10620	-999999	0			0	0
R_URIK2-194	1 MNXM1@MNXC3 + 1 MNXM30@MNXC3 + 1 MNXM80@MNXC3 <-- 1 MNXM288@MNXC3 + 1 MNXM51@MNXC3	R3F42BDA9_RL		MNXR70067	MNXC3	2.7.1.48	bigg:URIK2;ec:2.7.1.48;ecocyc:URKI-RXN;iaf1260:URIK2;iin800:URK1_1;ijr904.45632:URIK2;ijr904:URIK2;imeo21:URIK2;imm904:URIK2;ind750:URIK2;inj661:URIK2;ips189:URIK2;isb619:URIK2;iso783:URIK2;iyo844:URIK2;kegg:R00968;metacyc:URKI-RXN;rhea:27650;rhea:27651;rhea:27652;rhea:27653;seed:rxn00713	-999999	0			0	0
R_PAPA160-275	1 MNXM1@MNXC3 + 1 MNXM3132@MNXC3 + 1 MNXM9@MNXC3 <-- 1 MNXM2@MNXC3 + 1 MNXM90433@MNXC3	R50D0880E_RL	Rv1755c		MNXC3	3.1.3.4		-999999	0			0	0
R_THFGLUS-115	1 MNXM1@MNXC3 + 1 MNXM317@MNXC3 + 1 MNXM7@MNXC3 + 1 MNXM9@MNXC3 <==> 1 MNXM3@MNXC3 + 1 MNXM79@MNXC3 + 1 MNXM89557@MNXC3	R29011D12_B	Rv2447c	MNXR69963	MNXC3	6.3.2.17	bigg:THFGLUS;biopath:RXN01155;ec:6.3.2.17;iin800:FOL3;iin800:MET7;iin800:RMA1;imeo21:THFGLUS;imm904:THFGLUS;imo1053-pao1:THFGLUS;imo1056:THFGLUS;ind750:THFGLUS;inj661:THFGLUS;isb619:THFGLUS;kegg:R00942;obsolete:rxn12956;seed:rxn00689	-999999	999999			0	0
R_PGSA160-445	1 MNXM1@MNXC3 + 1 MNXM31@MNXC3 + 1 MNXM32180@MNXC3 <-- 1 MNXM3232@MNXC3 + 1 MNXM66@MNXC3	R7652F436_RL	Rv1822;Rv2746c	MNXR69695	MNXC3	2.7.8.5	bigg:PGSA160;ec:2.7.8.5;iaf1260:PGSA160;ijn746:PGSA160;imeo21:PGSA160;inj661:PGSA160;seed:rxn09111	-999999	0			0	0
R_PSSA160-577	1 MNXM1@MNXC3 + 1 MNXM31@MNXC3 + 1 MNXM32181@MNXC3 <-- 1 MNXM3232@MNXC3 + 1 MNXM53@MNXC3	R973F43E_RL	Rv0436c	MNXR69815	MNXC3	2.7.8.8	bigg:PSSA160;ec:2.7.8.8;iaf1260:PSSA160;ijn746:PSSA160;imeo21:PSSA160;inj661:PSSA160;seed:rxn09208	-999999	0			0	0
R_CDAPPA160190-472	1 MNXM1@MNXC3 + 1 MNXM31@MNXC3 + 1 MNXM5402@MNXC3 <-- 1 MNXM2@MNXC3 + 1 MNXM3560@MNXC3	R7D6806E0_RL	Rv2289	MNXR68492	MNXC3	3.6.1.26	bigg:CDAPPA160190;ec:3.6.1.26;inj661:CDAPPA160190;seed:rxn10713	-999999	0			0	0
R_PSSA180-562	1 MNXM1@MNXC3 + 1 MNXM31@MNXC3 + 1 MNXM75116@MNXC3 <-- 1 MNXM45856@MNXC3 + 1 MNXM53@MNXC3	R937BAAF6_RL	Rv0436c	MNXR69817	MNXC3	2.7.8.8	bigg:PSSA180;ec:2.7.8.8;iaf1260:PSSA180;ijn746:PSSA180;imeo21:PSSA180;inj661:PSSA180;seed:rxn09210	-999999	0			0	0
R_CDAPPA160-767	1 MNXM1@MNXC3 + 1 MNXM31@MNXC3 + 1 MNXM90433@MNXC3 <-- 1 MNXM2@MNXC3 + 1 MNXM3232@MNXC3	RC3DC344E_RL	Rv2289	MNXR68491	MNXC3	3.6.1.26	bigg:CDAPPA160;ec:3.6.1.26;iaf1260:CDAPPA160;imeo21:CDAPPA160;inj661:CDAPPA160;seed:rxn08202	-999999	0			0	0
R_THMDP-116	1 MNXM1@MNXC3 + 1 MNXM322@MNXC3 + 2 MNXM9@MNXC3 <-- 1 MNXM256@MNXC3 + 2 MNXM2@MNXC3	R2921ACCC_RL	Rv3113	MNXR69964	MNXC3	3.1.3.2	bigg:THMDP;bigg:THMDPe;ec:3.1.3.2;imeo21:THMDP;imm904:THMDPe;ind750:THMDPe;inj661:THMDP;obsolete:rxn13405;seed:rxn09632	-999999	0			0	0
R_TSULabc-518	1 MNXM1@MNXC3 + 1 MNXM323@MNXC3 + 1 MNXM7@MNXC3 + 1 MNXM9@MNXC3 <-- 1 MNXM2@MNXC3 + 1 MNXM323@MNXC2 + 1 MNXM3@MNXC3	R88718C03_RL	Rv1739c;Rv2397c+Rv2398c+Rv2399c+Rv2400c	MNXR5156	MNXC2%MNXC3	3.6.3.25	bigg:TSULabc;bigg:TSULabcpp;ec:3.6.3.25;ecocyc:ABC-7-RXN;iaf1260:TSULabcpp;iaf692:TSULabc;ijn746:TSULabcpp;ijr904.45632:TSULabc;ijr904:TSULabc;imeo21:TSULabc;inj661:TSULabc;intenz:4429;iso783:TSULabc;rhea:29871;rhea:29872;rhea:29873;rhea:29874;seed:rxn05176;seed:rxn09329	-999999	0			0	0
R_PGL-182	1 MNXM1@MNXC3 + 1 MNXM325@MNXC3 <-- 1 MNXM2@MNXC3 + 1 MNXM429@MNXC3	R3BABACC5_RL	Rv1445c	MNXR4190	MNXC3	3.1.1.31	bigg:PGL;bigg:PGLer;biopath:RXN00892;brenda:BR10654;ec:3.1.1.31;ecocyc:6PGLUCONOLACT-RXN;iaf1260:PGL;iag612:rbs_256;iao358:rll_574;igt196:PGL;iin800:SOL1;iin800:SOL2;iin800:SOL3;iin800:SOL4;iit341:PGL;ijn746:PGL;ijr904.45632:PGL;ijr904:PGL;imeo21:PGL;imm904:PGL;imo1053-pao1:PGL;imo1056:PGL;ind750:PGL;inj661:PGL;intenz:3205;iso783:PGL;iyo844:PGL;kegg:R02035;metacyc:6PGLUCONOLACT-RXN;pubmed:1051802…	-999999	0			0	0
R_GALKr-797	1 MNXM1@MNXC3 + 1 MNXM336@MNXC3 + 1 MNXM7@MNXC3 <==> 1 MNXM3@MNXC3 + 1 MNXM89602@MNXC3	RCAB83328_B	Rv0620	MNXR32659	MNXC3	2.7.1.6	bigg:GALK;bigg:GALKr;biopath:RXN00164;ec:2.7.1.6;ecocyc:GALACTOKIN-RXN;iaf1260:GALKr;iag612:rbs_251;iao358:rll_154;iin800:GAL1;iit341:GALK;ijr904.45632:GALKr;ijr904:GALKr;imeo21:GALKr;imm904:GALK;ind750:GALK;inj661:GALKr;intenz:2836;iso783:GALKr;iyo844:GALK;kegg:R01092;obsolete:rxn12974;rhea:13553;rhea:13554;rhea:13555;rhea:13556;seed:rxn00808	-999999	999999			0	0
R_HSDy-306	1 MNXM1@MNXC3 + 1 MNXM361@MNXC3 + 1 MNXM6@MNXC3 <==> 1 MNXM353@MNXC3 + 1 MNXM5@MNXC3	R580F11A7_B	Rv1294	MNXR3045	MNXC3	1.1.1.3	bigg:HSDy;bigg:HSDyi;biopath:RXN01170;brenda:BR26051;brenda:BR26051_WOP;brenda:BS165091;brenda:BS165091_WOP;ec:1.1.1.3;ecocyc:HOMOSERDEHYDROG-RXN;iabaylyiv4:HOMOSERDEHYDROG-RXN;iaf1260:HSDy;iaf692:HSDy;iag612:rbs_377;iao358:rll_199;igt196:HSDy;iin800:HOM6_2;iit341:HSDy;ijr904.45632:HSDy;ijr904:HSDy;imeo21:HSDy;imm904:HSDyi;imo1053-pao1:HSDy;imo1056:HSDy;ind750:HSDyi;inj661:HSDy;intenz:1002;isb619…	-999999	999999			0	0
R_LCTSabc-998	1 MNXM1@MNXC3 + 1 MNXM362@MNXC3 + 1 MNXM7@MNXC3 + 1 MNXM9@MNXC3 <-- 1 MNXM2@MNXC3 + 1 MNXM362@MNXC2 + 1 MNXM3@MNXC3	RFA351FD6_RL	Rv2316+Rv2317+Rv2318	MNXR3207	MNXC2%MNXC3		bigg:LCTSabc;imeo21:LCTSabc;inj661:LCTSabc;iyo844:LCTSabc;seed:rxn05598	-999999	0			0	0
R_GTPCI-845	1 MNXM1@MNXC3 + 1 MNXM397@MNXC3 + 1 MNXM39@MNXC3 <-- 1 MNXM2@MNXC3 + 1 MNXM51@MNXC3	RD7523EED_RL	Rv3609c	MNXR2834	MNXC3	3.5.4.16	bigg:GTPCI;bigg:GTPCIn;brenda:BR22737;ec:3.5.4.16;ecocyc:GTP-CYCLOHYDRO-I-RXN;iabaylyiv4:GTP-CYCLOHYDRO-I-RXN;iaf1260:GTPCI;iao358:rll_146;iin800:FOL2;iit341:GTPCI;ijn746:GTPCI;ijr904.45632:GTPCI;ijr904:GTPCI;imeo21:GTPCI;imm904:GTPCI;imo1053-pao1:GTPCI;imo1056:GTPCI;ind750:GTPCI;inj661:GTPCI;intenz:4325;isb619:GTPCI;iso783:GTPCI;iyo844:GTPCI;kegg:R00424;macie:M0038;metacyc:GTP-CYCLOHYDRO-I-RXN;p…	-999999	0			0	0
R_FTHFD-409	1 MNXM1@MNXC3 + 1 MNXM39@MNXC3 + 1 MNXM79@MNXC3 <-- 1 MNXM237@MNXC3 + 1 MNXM2@MNXC3	R6EAB6651_RL	Rv2964	MNXR2317	MNXC3	3.5.1.10	bigg:FTHFD;brenda:BR22680;ec:3.5.1.10;ecocyc:FORMYLTHFDEFORMYL-RXN;iabaylyiv4:FORMYLTHFDEFORMYL-RXN;iaf1260:FTHFD;iit341:FTHFD;ijn746:FTHFD;ijr904.45632:FTHFD;ijr904:FTHFD;imeo21:FTHFD;imo1053-pao1:FTHFD;imo1056:FTHFD;inj661:FTHFD;intenz:4194;iso783:FTHFD;iyo844:FTHFD;kegg:R00944;metacyc:FORMYLTHFDEFORMYL-RXN;rhea:19833;rhea:19834;rhea:19835;rhea:19836;seed:rxn00691;upa:UCR00944;upa:UER00170	-999999	0			0	0
R_CBIAT-131	1 MNXM1@MNXC3 + 1 MNXM3@MNXC3 + 1 MNXM47455@MNXC3 <==> 1 MNXM332@MNXC3 + 1 MNXM629@MNXC3	R2EEBF81C_B	Rv2849c	MNXR68472	MNXC3	2.5.1.17	bigg:CBIAT;brenda:BR48627;brenda:BS386419;ec:2.5.1.17;kegg:R07268;metacyc:BTUR2-RXN;seed:rxn05029	-999999	999999			0	0
R_CYRDAAT-301	1 MNXM1@MNXC3 + 1 MNXM3@MNXC3 + 1 MNXM92189@MNXC3 --> 1 MNXM332@MNXC3 + 1 MNXM40300@MNXC3	R57693CA8_LR	Rv2849c	MNXR68611	MNXC3	2.5.1.17	bigg:CYRDAAT;brenda:BR48626;ec:2.5.1.17;kegg:R05220;metacyc:R344-RXN;seed:rxn03535	0	999999			0	0
R_ACCOACr-47	1 MNXM1@MNXC3 + 1 MNXM40@MNXC3 + 1 MNXM7@MNXC3 + 1 MNXM9@MNXC3 <==> 1 MNXM21@MNXC3 + 1 MNXM3@MNXC3 + 1 MNXM60@MNXC3	R1BD00C68_B	Rv0904c+Rv3280;Rv3280+Rv3281	MNXR358	MNXC3	6.4.1.2	bigg:ACCOAC;bigg:ACCOACm;bigg:ACCOACr;brenda:BR6444;brenda:BS378450;ec:6.4.1.2;ecocyc:ACETYL-COA-CARBOXYLTRANSFER-RXN;iabaylyiv4:ACETYL-COA-CARBOXYLTRANSFER-RXN;iaf1260:ACCOAC;iag612:rbs_111;iin800:ACC1;iit341:ACCOACr;ijn746:ACCOACr;ijr904.45632:ACCOACr;ijr904:ACCOACr;imeo21:ACCOACr;imm904:ACCOACr;imm904:ACCOACrm;imo1053-pao1:ACCOACr;imo1056:ACCOACr;ind750:ACCOACr;inj661:ACCOACr;intenz:5153;isb61…	-999999	999999			0	0
R_GLUCYS-839	1 MNXM1@MNXC3 + 1 MNXM412@MNXC3 + 1 MNXM7@MNXC3 + 1 MNXM9@MNXC3 <-- 1 MNXM3@MNXC3 + 1 MNXM55@MNXC3 + 1 MNXM89557@MNXC3	RD6890A99_RL	Rv3704c	MNXR32879	MNXC3	6.3.2.2	bigg:GLUCYS;brenda:BR112;ec:6.3.2.2;ecocyc:GLUTCYSLIG-RXN;iabaylyiv4:GLUTCYSLIG-RXN;iaf1260:GLUCYS;igt196:GLUCYS;iin800:GSH1;ijn746:GLUCYS;ijr904.45632:GLUCYS;ijr904:GLUCYS;imeo21:GLUCYS;imm904:GLUCYS;imo1053-pao1:GLUCYSL;imo1056:GLUCYSL;ind750:GLUCYS;inj661:GLUCYS;intenz:5103;iso783:GLUCYSL;kegg:R00894;metacyc:GLUTCYSLIG-RXN;reactome:REACT_6970.3;rhea:13285;rhea:13286;rhea:13287;rhea:13288;seed:…	-999999	0			0	0
R_PNTK-620	1 MNXM1@MNXC3 + 1 MNXM415@MNXC3 + 1 MNXM7@MNXC3 <-- 1 MNXM364@MNXC3 + 1 MNXM3@MNXC3	R9F90B4F7_RL	Rv1092c	MNXR4362	MNXC3	2.7.1.33	bigg:PNTK;bigg:PNTKm;biopath:RXN01460;brenda:BR47773;ec:2.7.1.33;ecocyc:PANTOTHENATE-KIN-RXN;iabaylyiv4:PANTOTHENATE-KIN-RXN;iaf1260:PNTK;iaf692:PNTK;iin800:YDR531W;iit341:PNTK;ijn746:PNTK;ijr904.45632:PNTK;ijr904:PNTK;imeo21:PNTK;imm904:PNTK;imo1053-pao1:PNTK;imo1056:PNTK;ind750:PNTK;inj661:PNTK;intenz:2863;isb619:PNTK;iso783:PNTK;iyo844:PNTK;kegg:R03018;metacyc:PANTOTHENATE-KIN-RXN;obsolete:rxn…	-999999	0			0	0
R_GLCabc-478	1 MNXM1@MNXC3 + 1 MNXM41@MNXC3 + 1 MNXM7@MNXC3 + 1 MNXM9@MNXC3 <-- 1 MNXM2@MNXC3 + 1 MNXM3@MNXC3 + 1 MNXM41@MNXC2	R803985F1_RL	Rv1236+Rv1237+Rv1238	MNXR2686	MNXC2%MNXC3		bigg:GLCabc;bigg:GLCabcpp;imeo21:GLCabc;imo1053-pao1:GLCabc;imo1056:GLCabc;inj661:GLCabc;seed:rxn05147;seed:rxn08606	-999999	0			0	0
R_GARFT-649	1 MNXM1@MNXC3 + 1 MNXM453@MNXC3 + 1 MNXM79@MNXC3 <==> 1 MNXM237@MNXC3 + 1 MNXM463@MNXC3	RA6E23FBB_B	Rv0389;Rv0956	MNXR2551	MNXC3	2.1.2.2	bigg:GARFT;bigg:GARFTi;biopath:RXN00351;brenda:BR43941;ec:2.1.2.2;ecocyc:GART-RXN;iabaylyiv4:GART-RXN;iaf1260:GARFT;iaf692:GARFT;iag612:rbs_8;iao358:rll_375;iin800:ADE8;iit341:GARFTi;ijn746:GARFT;ijr904.45632:GARFT;ijr904:GARFT;imeo21:GARFT;imm904:GARFTi;imo1053-pao1:GARFTi;imo1056:GARFTi;ind750:GARFTi;inj661:GARFT;intenz:2244;isb619:GARFT;iso783:GARFT;iyo844:GARFTi;kegg:R04325;metacyc:GART-RXN;o…	-999999	999999			0	0
R_ARBabc-149	1 MNXM1@MNXC3 + 1 MNXM461@MNXC3 + 1 MNXM7@MNXC3 + 1 MNXM9@MNXC3 <-- 1 MNXM2@MNXC3 + 1 MNXM3@MNXC3 + 1 MNXM461@MNXC2	R3463F7EC_RL		MNXR774	MNXC2%MNXC3		bigg:ARBabc;bigg:ARBabcpp;ecocyc:ABC-2-RXN;iaf1260:ARBabcpp;ijr904.45632:ARBabc;ijr904:ARBabc;imeo21:ARBabc;inj661:ARBabc;iyo844:ARBabc;pubmed:2656640;rhea:30007;rhea:30008;rhea:30009;rhea:30010;seed:rxn05173;seed:rxn08139	-999999	0			0	0
R_PRAGSr-725	1 MNXM1@MNXC3 + 1 MNXM463@MNXC3 + 1 MNXM7@MNXC3 + 1 MNXM9@MNXC3 <==> 1 MNXM29@MNXC3 + 1 MNXM3@MNXC3 + 1 MNXM90003@MNXC3	RB87F9B6_B	Rv0772	MNXR69784	MNXC3	6.3.4.13	bigg:PRAGS;bigg:PRAGSr;biopath:RXN00647;brenda:BR134;ec:6.3.4.13;kegg:R04144;metacyc:GLYRIBONUCSYN-RXN;seed:rxn02895;upa:UCR04144;upa:UER00125	-999999	999999			0	0
R_DHORTS-809	1 MNXM1@MNXC3 + 1 MNXM465@MNXC3 <==> 1 MNXM252@MNXC3 + 1 MNXM2@MNXC3	RCDB19324_B	Rv1381	MNXR1576	MNXC3	3.5.2.3	bigg:DHORTS;bigg:DHORTSn;biopath:RXN00773;biopath:RXN01007;brenda:BR26106;ec:3.5.2.3;ecocyc:DIHYDROOROT-RXN;iabaylyiv4:DIHYDROOROT-RXN;iaf1260:DHORTS;iaf692:DHORTS;iao358:rll_383;igt196:DHORTS;iin800:URA4;iit341:DHORTS;ijn746:DHORTS;ijr904.45632:DHORTS;ijr904:DHORTS;imeo21:DHORTS;imm904:DHORTS;imo1053-pao1:DHORTS;imo1056:DHORTS;ind750:DHORTS;ind750:DHORTSn;inj661:DHORTS;intenz:4275;isb619:DHORTS;…	-999999	999999			0	0
R_PC-425	1 MNXM1@MNXC3 + 1 MNXM46@MNXC3 + 1 MNXM7@MNXC3 + 1 MNXM9@MNXC3 <-- 1 MNXM23@MNXC3 + 1 MNXM3@MNXC3 + 1 MNXM60@MNXC3	R726C5D38_RL	Rv2697c;Rv2967c	MNXR4112	MNXC3	6.4.1.1	bigg:PC;bigg:PCm;bnice:R7;brenda:BR153;brenda:BS378575;ec:6.4.1.1;iaf692:PC;iag612:rbs_188;iin800:PYC1;iin800:PYC2;ijn746:PC;imeo21:PC;imm904:PC;imo1053-pao1:PC;imo1056:PC;ind750:PC;inj661:PC;intenz:5152;isb619:PC;iyo844:PC;kegg:R00344;macie:M0223;metacyc:PYRUVATE-CARBOXYLASE-RXN;rhea:20844;rhea:20845;rhea:20846;rhea:20847;seed:rxn00250	-999999	0			0	0
R_CPC6R-2	1 MNXM1@MNXC3 + 1 MNXM47441@MNXC3 + 1 MNXM6@MNXC3 --> 1 MNXM2653@MNXC3 + 1 MNXM5@MNXC3	R1076D3CF_LR	Rv2070c	MNXR68571	MNXC3	1.3.1.54	bigg:CPC6R;ec:1.3.1.54;kegg:R05812;metacyc:RXN-8765;seed:rxn04050;upa:UCR05812;upa:UER00228	0	999999			0	0
R_FAH4-730	1 MNXM1@MNXC3 + 1 MNXM4754@MNXC3 + 1 MNXM4@MNXC3 + 1 MNXM6@MNXC3 --> 1 MNXM2@MNXC3 + 1 MNXM5@MNXC3 + 1 MNXM9649@MNXC3	RBA1ABA9C_LR		MNXR2059	MNXC3		bigg:FAH4;imeo21:FAH4;inj661:FAH4;seed:rxn10747	0	999999			0	0
R_ADSK-749	1 MNXM1@MNXC3 + 1 MNXM49@MNXC3 + 1 MNXM7@MNXC3 <-- 1 MNXM287@MNXC3 + 1 MNXM3@MNXC3	RBECD7378_RL	Rv1285+Rv1286	MNXR513	MNXC3	2.7.1.25	bigg:ADSK;biopath:RXN01225;brenda:BR47764;ec:2.7.1.25;ecocyc:ADENYLYLSULFKIN-RXN;iaf1260:ADSK;iag612:rbs_128;iag612:rbs_129;iao358:rll_617;igt196:ADSK;iin800:MET14;iit341:ADSK;ijr904.45632:ADSK;ijr904:ADSK;imeo21:ADSK;imm904:ADSK;imo1053-pao1:ADSK;imo1056:ADSK;ind750:ADSK;inj661:ADSK;intenz:2855;isb619:ADSK;iso783:ADSK;iyo844:ADSKr;kegg:R00509;metacyc:ADENYLYLSULFKIN-RXN;reactome:REACT_6792.2;rhe…	-999999	0			0	0
R_UAMRH-942	1 MNXM1@MNXC3 + 1 MNXM4@MNXC3 + 1 MNXM6@MNXC3 + 1 MNXM785@MNXC3 --> 1 MNXM2@MNXC3 + 1 MNXM5@MNXC3 + 1 MNXM7867@MNXC3	REB8EFFC4_LR	Rv3818	MNXR55987	MNXC3		bigg:UAMRH;imeo21:UAMRH;inj661:UAMRH;seed:rxn10761	0	999999			0	0
R_PFK-503	1 MNXM1@MNXC3 + 1 MNXM500@MNXC3 + 1 MNXM7@MNXC3 <-- 1 MNXM3@MNXC3 + 1 MNXM68@MNXC3	R857DEAFC_RL	Rv2029c+Rv3010c	MNXR69661	MNXC3	2.7.1.11	bigg:PFK;brenda:BR47724;ec:2.7.1.11;iaf1260:PFK;iag612:rbs_171;iao358:rll_316;igt196:PFK;iin800:PFK1_1;iin800:PFK2;ijr904.45632:PFK;ijr904:PFK;imeo21:PFK;imm904:PFK;ind750:PFK;inj661:PFK;ips189:PFK;isb619:PFK;iyo844:PFK;kegg:R00756;obsolete:rxn03270;seed:rxn00545;upa:UCR00756;upa:UER00182	-999999	0			0	0
R_PPTGS_TB1-236	1 MNXM1@MNXC3 + 1 MNXM5043@MNXC3 + 1 MNXM7631@MNXC3 <-- 1 MNXM5328@MNXC3	R47F6CE22_RL	Rv2163c	MNXR69781	MNXC3			-999999	0			0	0
R_GFUCS-941	1 MNXM1@MNXC3 + 1 MNXM516@MNXC3 + 1 MNXM6@MNXC3 --> 1 MNXM5@MNXC3 + 1 MNXM90541@MNXC3	REB5F2423_LR	Rv1512	MNXR69128	MNXC3	1.1.1.271	bigg:GFUCS;brenda:BR36716;brenda:BS394861;ec:1.1.1.271;ecocyc:1.1.1.271-RXN;iit341:GFUCS;imeo21:GFUCS;inj661:GFUCS;intenz:10878;kegg:R05692;macie:M0227;rhea:18885;rhea:18886;rhea:18887;rhea:18888;seed:rxn03962;upa:UCR05692;upa:UER00191	0	999999			0	0
R_UGLDDS1-856	1 MNXM1@MNXC3 + 1 MNXM5326@MNXC3 + 1 MNXM7@MNXC3 + 1 MNXM9@MNXC3 <-- 1 MNXM3@MNXC3 + 1 MNXM6465@MNXC3 + 1 MNXM669@MNXC3	RD86E6B26_RL	Rv2157c		MNXC3	6.3.2.10		-999999	0			0	0
R_GTHS-686	1 MNXM1@MNXC3 + 1 MNXM57@MNXC3 + 1 MNXM7@MNXC3 + 1 MNXM9@MNXC3 <-- 1 MNXM29@MNXC3 + 1 MNXM3@MNXC3 + 1 MNXM412@MNXC3	RAFB654F_RL		MNXR2832	MNXC3	6.3.2.3	bigg:GTHS;brenda:BR119;ec:6.3.2.3;ecocyc:GLUTATHIONE-SYN-RXN;iabaylyiv4:GLUTATHIONE-SYN-RXN;iaf1260:GTHS;igt196:GTHS;iin800:GSH2;ijn746:GTHS;ijr904.45632:GTHS;ijr904:GTHS;imeo21:GTHS;imm904:GTHS;imo1053-pao1:GTHS;imo1056:GTHS;ind750:GTHS;inj661:GTHS;intenz:5104;iso783:GTHS;kegg:R00497;macie:M0199;metacyc:GLUTATHIONE-SYN-RXN;reactome:REACT_6886.3;rhea:13557;rhea:13558;rhea:13559;rhea:13560;seed:rx…	-999999	0			0	0
R_PREPHACPH-803	1 MNXM1@MNXC3 + 1 MNXM5898@MNXC3 + 1 MNXM925@MNXC3 <-- 1 MNXM2@MNXC3 + 1 MNXM5899@MNXC3	RCC1C6C97_RL	Rv2928	MNXR47417	MNXC3	3.1.2.14	bigg:PREPHACPH;ec:3.1.2.14;imeo21:PREPHACPH;inj661:PREPHACPH;seed:rxn10699	-999999	0			0	0
R_SULabc-550	1 MNXM1@MNXC3 + 1 MNXM58@MNXC3 + 1 MNXM7@MNXC3 + 1 MNXM9@MNXC3 <-- 1 MNXM2@MNXC3 + 1 MNXM3@MNXC3 + 1 MNXM58@MNXC2	R8FA83EA5_RL	Rv1739c;Rv2397c+Rv2398c+Rv2399c+Rv2400c	MNXR4968	MNXC2%MNXC3	3.6.3.25	bigg:SULabc;bigg:SULabcpp;ec:3.6.3.25;ecocyc:ABC-70-RXN;iabaylyiv4:ABC-70-RXN;iaf1260:SULabcpp;iaf692:SULabc;iit341:SULabc;ijn746:SULabcpp;ijr904.45632:SULabc;ijr904:SULabc;imeo21:SULabc;imo1053-pao1:SULabc;imo1056:SULabc;inj661:SULabc;intenz:4429;isb619:SULabc;iso783:SULabc;metacyc:3.6.3.25-RXN;rhea:10192;rhea:10193;rhea:10194;rhea:10195;seed:rxn05153;seed:rxn09276	-999999	0			0	0
R_MALTHPabc-843	1 MNXM1@MNXC3 + 1 MNXM61025@MNXC3 + 1 MNXM7@MNXC3 + 1 MNXM9@MNXC3 <-- 1 MNXM2@MNXC3 + 1 MNXM3@MNXC3 + 1 MNXM61025@MNXC2	RD7179727_RL	Rv1236+Rv1237+Rv1238	MNXR69391	MNXC2%MNXC3		bigg:MALTHPabc;imeo21:MALTHPabc;inj661:MALTHPabc;seed:rxn10833	-999999	0			0	0
R_SHK3Dr-791	1 MNXM1@MNXC3 + 1 MNXM611@MNXC3 + 1 MNXM6@MNXC3 <==> 1 MNXM5@MNXC3 + 1 MNXM602@MNXC3	RC94E05B9_B	Rv2552c	MNXR55917	MNXC3	1.1.1.25;1.1.1.282	bigg:SHK3D;bigg:SHK3Dr;brenda:BR29283;brenda:BS187967;ec:1.1.1.25;ec:1.1.1.282;ecocyc:SHIKIMATE-5-DEHYDROGENASE-RXN;iabaylyiv4:SHIKIMATE-5-DEHYDROGENASE-RXN;iaf1260:SHK3Dr;iaf692:SHK3Dr;iag612:rbs_59;igt196:SHK3Dr;iin800:ARO1_3;iit341:SHK3Dr;ijn746:SHK3Dr;ijr904.45632:SHK3Dr;ijr904:SHK3Dr;imeo21:SHK3Dr;imm904:SHK3D;imo1053-pao1:SHK3D;imo1056:SHK3D;ind750:SHK3D;inj661:SHK3Dr;intenz:11150;intenz:11…	-999999	999999			0	0
R_FOLR2-814	1 MNXM1@MNXC3 + 1 MNXM617@MNXC3 + 1 MNXM6@MNXC3 --> 1 MNXM281@MNXC3 + 1 MNXM5@MNXC3	RCEC5530D_LR	Rv2763c		MNXC3	1.5.1.3		0	999999			0	0
R_METabc-595	1 MNXM1@MNXC3 + 1 MNXM61@MNXC3 + 1 MNXM7@MNXC3 + 1 MNXM9@MNXC3 <-- 1 MNXM2@MNXC3 + 1 MNXM3@MNXC3 + 1 MNXM61@MNXC2	R99DF53F9_RL		MNXR3503	MNXC2%MNXC3		bigg:METabc;bigg:METabcpp;ecocyc:RXN0-4522;iabaylyiv4:TRANS-RXNIM-5742;iaf1260:METabcpp;iit341:METabc;ijn746:METabcpp;ijr904.45632:METabc;ijr904:METabc;imeo21:METabc;imo1053-pao1:METabc;imo1056:METabc;inj661:METabc;isb619:METabc;iyo844:METabc;rhea:29779;rhea:29780;rhea:29781;rhea:29782;seed:rxn05219;seed:rxn08909	-999999	0			0	0
R_Cut1-447	1 MNXM1@MNXC3 + 1 MNXM632@MNXC2 + 1 MNXM7@MNXC3 + 1 MNXM9@MNXC3 <-- 1 MNXM2@MNXC3 + 1 MNXM3@MNXC3 + 1 MNXM632@MNXC3	R776F06AC_RL	Rv0103c	MNXR19990	MNXC2%MNXC3	3.6.3;3.6.3.4	bigg:CU2abcpp;bigg:Cuabc;bigg:Cut1;ec:3.6.3;ec:3.6.3.4;ecocyc:3.6.3.4-RXN;ecocyc:RXN0-5207;iaf1260:CU1abcpp;iaf1260:CU2abcpp;iaf692:Cuabc;iaf692:Cut1;imeo21:Cuabc;imeo21:Cut1;imo1053-pao1:Cut1;imo1056:Cut1;inj661:Cuabc;inj661:Cut1;intenz:4408;ips189:Cuabc;isb619:Cut1;iso783:Cut1;iyo844:Cut1;metacyc:3.6.3.4-RXN;metacyc:TRANS-RXN-178;obsolete:rxn10189;rhea:10376;rhea:10377;rhea:10378;rhea:10379;see…	-999999	0			0	0
R_Cuabc-748	1 MNXM1@MNXC3 + 1 MNXM632@MNXC3 + 1 MNXM7@MNXC3 + 1 MNXM9@MNXC3 <-- 1 MNXM2@MNXC3 + 1 MNXM3@MNXC3 + 1 MNXM632@MNXC2	RBE9EABB_RL	Rv0103c	MNXR19990	MNXC2%MNXC3	3.6.3;3.6.3.4	bigg:CU2abcpp;bigg:Cuabc;bigg:Cut1;ec:3.6.3;ec:3.6.3.4;ecocyc:3.6.3.4-RXN;ecocyc:RXN0-5207;iaf1260:CU1abcpp;iaf1260:CU2abcpp;iaf692:Cuabc;iaf692:Cut1;imeo21:Cuabc;imeo21:Cut1;imo1053-pao1:Cut1;imo1056:Cut1;inj661:Cuabc;inj661:Cut1;intenz:4408;ips189:Cuabc;isb619:Cut1;iso783:Cut1;iyo844:Cut1;metacyc:3.6.3.4-RXN;metacyc:TRANS-RXN-178;obsolete:rxn10189;rhea:10376;rhea:10377;rhea:10378;rhea:10379;see…	-999999	0			0	0
R_UAAGLS1-826	1 MNXM1@MNXC3 + 1 MNXM6465@MNXC3 + 1 MNXM7@MNXC3 + 1 MNXM9@MNXC3 <-- 1 MNXM3@MNXC3 + 1 MNXM78@MNXC3 + 1 MNXM955@MNXC3	RD2628269_RL		MNXR26402	MNXC3	6.3.2.7	bigg:UAAGLS1;ec:6.3.2.7;imeo21:UAAGLS1;inj661:UAAGLS1;intenz:10453;rhea:17969;rhea:17970;rhea:17971;rhea:17972;seed:rxn02009	-999999	0			0	0
R_GLYC3Pabc-589	1 MNXM1@MNXC3 + 1 MNXM66@MNXC3 + 1 MNXM7@MNXC3 + 1 MNXM9@MNXC3 <-- 1 MNXM2@MNXC3 + 1 MNXM3@MNXC3 + 1 MNXM66@MNXC2	R98FEE3C9_RL	Rv2832c+Rv2833c+Rv2834c+Rv2835c	MNXR2750	MNXC2%MNXC3	3.6.3.20	bigg:GLYC3Pabc;bigg:GLYC3Pabcpp;ec:3.6.3.20;ecocyc:ABC-34-RXN;iaf1260:GLYC3Pabcpp;ijr904.45632:GLYC3Pabc;ijr904:GLYC3Pabc;imeo21:GLYC3Pabc;inj661:GLYC3Pabc;intenz:4424;ips189:GLYC3Pabc;isb619:GLYC3Pabc;metacyc:3.6.3.20-RXN;rhea:21668;rhea:21669;rhea:21670;rhea:21671;seed:rxn05158;seed:rxn08641	-999999	0			0	0
R_GLYK-557	1 MNXM1@MNXC3 + 1 MNXM66@MNXC3 + 1 MNXM7@MNXC3 <-- 1 MNXM3@MNXC3 + 1 MNXM89612@MNXC3	R923AD9F1_RL	Rv3696c	MNXR69177	MNXC3	2.7.1.30	bigg:GLYK;bigg:GLYKm;bigg:GLYKr;biopath:RXN00925;ec:2.7.1.30;ecocyc:GLYCEROL-KIN-RXN;iabaylyiv4:GLYCEROL-KIN-RXN;iaf1260:GLYK;iag612:rbs_316;iao358:rll_167;iin800:GUT1;iit341:GLYK;ijn746:GLYK;ijr904.45632:GLYK;ijr904:GLYK;imeo21:GLYK;imm904:GLYK;imo1053-pao1:GLYK;imo1056:GLYK;ind750:GLYK;inj661:GLYK;intenz:2860;ips189:GLYK;isb619:GLYKr;iso783:GLYK;iyo844:GLYK;kegg:R00847;metacyc:GLYCEROL-KIN-RXN;…	-999999	0			0	0
R_DHDPRy-559	1 MNXM1@MNXC3 + 1 MNXM6@MNXC3 + 1 MNXM807@MNXC3 --> 1 MNXM480@MNXC3 + 1 MNXM5@MNXC3	R9268CF81_LR	Rv2773c	MNXR1556	MNXC3	1.3.1.26	bigg:DHDPRy;biopath:RXN01489;brenda:BR36807;brenda:BR36807_WOP;brenda:BS258380;brenda:BS258380_WOP;brenda:BS402605;ec:1.3.1.26;ecocyc:DIHYDROPICRED-RXN;iabaylyiv4:DIHYDROPICRED-RXN;iaf1260:DHDPRy;iaf692:DHDPRy;iag612:rbs_22;igt196:DHDPRy;iit341:DHDPRy;ijn746:DHDPRy;ijr904.45632:DHDPRy;ijr904:DHDPRy;imeo21:DHDPRy;imo1053-pao1:DHDPRy;imo1056:DHDPRy;inj661:DHDPRy;isb619:DHDPRy;iso783:DHDPRy;iyo844:D…	0	999999			0	0
R_DPR-1012	1 MNXM1@MNXC3 + 1 MNXM6@MNXC3 + 1 MNXM959@MNXC3 --> 1 MNXM593@MNXC3 + 1 MNXM5@MNXC3	RFD287F73_LR	Rv2573	MNXR1788	MNXC3	1.1.1.169	bigg:DPR;bigg:DPRm;biopath:RXN00209;brenda:BR29231;brenda:BS187415;brenda:BS369951;ec:1.1.1.169;ecocyc:2-DEHYDROPANTOATE-REDUCT-RXN;iabaylyiv4:2-DEHYDROPANTOATE-REDUCT-RXN;iaf1260:DPR;iaf692:DPR;iao358:rll_304;igt196:DPR;iin800:ILV5_3;iin800:PAN5;iit341:DPR;ijn746:DPR;ijr904.45632:DPR;ijr904:DPR;imeo21:DPR;imm904:DPR;imm904:DPRm;imo1053-pao1:DPR;imo1056:DPR;ind750:DPR;ind750:DPRm;inj661:DPR;inten…	0	999999			0	0
[truncated: 327 more rows]
