# Supplementary material for: Efficient Reconstruction of Predictive Consensus Metabolic Network Models
Source: PLoS Comput Biol. 2016 Aug 26;12(8):e1005085. doi: 10.1371/journal.pcbi.1005085 (PMC5001716; doi:10.1371/journal.pcbi.1005085)
Supplement: S1 Dataset — This file contains the original models, the input models, the BCMs, and the RCMs for COMMGEN as well as an overview of the changes made between original and input models. (ZIP) [file pcbi.1005085.s001.zip › S4-Models/BCM/Mtuberculosis/BCM_iNJ661_COMMGEN/enzymes.tsv]

R158-763	Rv1492+Rv1493	0	100000
R159-31	Rv1492+Rv1493	0	100000
R923-381		0	1
R243-146	Rv2124c	0	100000
R244-217	Rv2124c	0	100000
MAPC-347	Rv0129c+Rv1886c+Rv3804c	0	100000
R928-284		-1	0
R637-108	Rv3801c	0	100000
PIMS-602		0	100000
SM_MOL-667		0	100000
LM-568		0	100000
PGL-111	Rv2957	0	100000
TMM-467	Rv0194;Rv1272c+Rv1273c;Rv1348+Rv1349;Rv1686c+Rv1687c;Rv1747;Rv1819c	0	100000
TDM-668	Rv0129c+Rv1886c+Rv3804c	-100000	0
CL-209	Rv1822	0	100000
RD003DAD7_RL-707		-100000	0
R594-603	Rv2482c	-100000	0
R595-348	Rv2182c;Rv2483c	0	100000
R383-66	Rv1409;Rv2671	-100000	0
R384-611		0	100000
R382-429	Rv1409;Rv2671	-100000	0
R386-11	Rv1416	0	100000
R387-457	Rv1412	-100000	0
R166-749		-100000	0
R167-483	Rv2503c+Rv2504c	-100000	100000
R216-397	Rv1820;Rv3002c+Rv3470c;Rv3003c;Rv3509c	-100000	0
R217-402	Rv3001c	0	100000
R602-36	Rv0557	0	100000
R599-324	Rv2611c	-100000	100000
R598-589	Rv2610c	-100000	0
R606-5		0	100000
R603-484	Rv2611c	-100000	100000
R607-670	Rv2611c	-100000	100000
R600-524	Rv2611c	-100000	100000
R604-345	Rv2611c	-100000	100000
R608-160	Rv2611c	-100000	100000
R601-597	Rv2611c	-100000	100000
R605-281	Rv2611c	-100000	100000
R609-620	Rv2611c	-100000	100000
R610-67		0	100000
R611-248		0	100000
R612-176	Rv2611c	-100000	100000
R613-181	Rv1500	0	100000
R614-862		0	100000
R67-510	Rv3667	0	100000
R254-532	Rv1079	-100000	0
R253-69	Rv1079	-100000	0
R68-590	Rv0458	-100000	0
R75-189	Rv0409	0	100000
R251-425	Rv1336;Rv2334	-100000	0
R481-581	Rv1170	-100000	0
R66-359	Rv3075c	-100000	0
R77-723	Rv2922A	-100000	0
R445-231		-100000	0
R844-206		-1	0
R496-713	Rv0649+Rv2244;Rv2243+Rv2244	-100000	100000
R504-605	Rv2524c	0	100000
R505-675	Rv2524c	0	100000
R506-167	Rv2524c	0	100000
R507-756	Rv2524c	0	100000
R497-697	Rv2524c	0	100000
R497b-376	Rv2524c	0	100000
R498-688	Rv2524c	0	100000
R500-307	Rv2524c	0	100000
R499-719	Rv2524c	0	100000
R502-770	Rv2524c	0	100000
R501-819	Rv2524c	0	100000
R503-26	Rv2524c	0	100000
R73-332	Rv0162c;Rv0761c;Rv1530;Rv1862	-100000	100000
R99-835	Rv0478	-100000	0
R74-126	Rv3045	-100000	100000
R76-828	Rv0408	-100000	100000
R211-163	Rv3002c+Rv3003c	-100000	0
R212-362	Rv3001c	0	100000
R86-240	Rv3140	-100000	0
R165-201		-100000	0
R194-392		-100000	0
R644-180	Rv2941	-100000	0
R645-15	Rv2940c	0	100000
R670-870		0	100000
R669-405		-100000	0
R338-784	Rv3307	-100000	100000
R333-341	Rv2584c	0	100000
R332-272	Rv0535	-100000	0
R340-447	Rv3307	-100000	100000
R845-837		-1	0
R403-790	Rv0013	-100000	0
R404-672	Rv0812	0	100000
R456-340		-100000	0
R457-73	Rv2208	0	100000
R455-700	Rv0254c	-100000	0
R453-480	Rv0255c	-100000	0
R452-134	Rv2849c	-100000	0
R52-144	Rv2241	-100000	0
R53-136	Rv2215	-100000	100000
R260-450	Rv3248c	-100000	0
R351b-753	Rv2202c	-100000	100000
R344-211	Rv3313c	0	100000
R846-698		-1	0
R583-60	Rv1551;Rv2482c	-100000	0
R402-845	Rv3606c	-100000	0
R405-527	Rv1207;Rv3608c	0	100000
R401-617	Rv3607c	-100000	0
R406-760	Rv1207;Rv3608c	0	100000
R474-125		-100000	0
R468-182	Rv0422c	0	100000
R467-807	Rv0423c	-100000	0
R399-169	Rv3609c	-100000	0
R400-157	Rv0757+Rv0758	0	100000
R318-184	Rv3276c	0	100000
R317-485	Rv0809	-100000	0
R225-622	Rv0337c;Rv3565	-100000	100000
R58-811	Rv0066c;Rv3339c	-100000	0
R136-789	Rv2589	-100000	100000
R267-839	Rv1600;Rv3772	-100000	100000
R140-460		0	100000
R413-349	Rv0555	0	100000
R197-806	Rv3858c+Rv3859c	-100000	100000
R224-779	Rv2210c	-100000	100000
R214-151	Rv2210c	-100000	100000
R149-135	Rv2210c	-100000	100000
R219-734	Rv2210c	-100000	100000
R198-548	Rv2476c	-100000	100000
R286__R190-179	Rv0337c;Rv3565	-200000	200000
R284__R195-826	Rv0337c;Rv3565	-200000	200000
R206-101	Rv1655	-100000	0
R144-815	Rv2321c;Rv2322c	0	100000
R235-145	Rv0858c;Rv1655	-100000	100000
R61-323	Rv0555;Rv1248c	0	100000
R847-188		-1	0
R391-693	Rv2573	0	100000
R390-437	Rv2225	-100000	0
R411-677	Rv1464;Rv3025c	-100000	0
R723-261	Rv2152c	-100000	100000
R246-805	Rv2780	-100000	100000
R420-640	Rv0032+Rv1569	0	100000
R698-848	Rv3423c	-100000	100000
R726-818	Rv2157c	0	100000
R699-736	Rv2981c	-100000	0
R179-93		-100000	0
R180-696		0	100000
R469-235	Rv0422c	0	100000
R277-690	Rv1609	-100000	0
R278-2	Rv2192c	0	100000
R427b-787	Rv2217	-100000	0
R427c-374	Rv2218	0	100000
R731-738		0	100000
R706-276	Rv3794;Rv3795	-100000	100000
R705-509	Rv3792	-100000	100000
R697-148	Rv3790+Rv3791	-100000	0
R209-222	Rv1658	-100000	0
R210-90	Rv1659	0	100000
R250-46	Rv2335	-100000	100000
R228-711	Rv3708c	0	100000
R227-774	Rv3709c	-100000	0
R319-57	Rv0780	0	100000
R288-795	Rv1380	0	100000
R349-302	Rv0357c	0	100000
R226-783	Rv2201	0	100000
R362-311	Rv1595	0	100000
R177-735	Rv1538c	-100000	0
R363-849	Rv1595	0	100000
R176-866	Rv3601c	0	100000
R848-634		-1	0
R232-626	Rv2753c	0	100000
R229-440	Rv1294	0	100000
R350-193	Rv0777	-100000	100000
R620-479	Rv0533c	-100000	0
R621-317	Rv0242c;Rv1350;Rv1483;Rv2002;Rv2766c	0	100000
R426-705	Rv3279c	-100000	0
R427-496	Rv0973c;Rv2501c;Rv3285	0	100000
R508-373	Rv3280+Rv3285+Rv3799c	0	100000
R100-313	Rv2967c	0	100000
R495-804	Rv0904c;Rv0974c;Rv2247;Rv2502c;Rv3280;Rv3799c	0	100000
R156-44	Rv0904c;Rv0974c;Rv2247;Rv2502c;Rv3280;Rv3799c	0	100000
R564-508	COMPLEX	0	100000
R563-858	COMPLEX	-100000	0
R640-755	Rv3802c	0	100000
R639-464		-100000	0
R641-353	Rv0519c;Rv0774c;Rv1288	0	100000
R638-267	Rv3800c	-100000	0
R289-395	Rv1381	-100000	100000
R182-549	Rv2531c	-100000	0
R903-624		-1	0
R208-329	Rv1383+Rv1384	-100000	0
R145-367	Rv1656	0	100000
R222-708	Rv2995c	0	100000
R221-409	Rv2987c+Rv2988c	-100000	100000
R597-788	Rv2612c	0	100000
R596-674	Rv2881c	-100000	0
R592-21	Rv2746c	-100000	100000
R588-769	Rv2881c	-100000	100000
R589-37	Rv0436c	-100000	100000
R680-407	Rv3582c	-100000	0
R681-564	Rv1011	0	100000
R26-99	Rv0186	0	100000
R276-455	Rv2540c	-100000	0
R650-847	Rv2949c	0	100000
R412-800	Rv2386c;Rv3215	-100000	100000
R282-141	Rv0948c;Rv1885c	-100000	100000
R57-476	Rv1475c	-100000	100000
R56-298	Rv1475c	-100000	100000
R625-822	Rv0098+Rv0242c+Rv1141c+Rv2245;Rv0098+Rv0242c+Rv1141c+Rv2246;Rv0098+Rv0242c+Rv1142c+Rv2245;Rv0098+Rv0242c+Rv1142c+Rv2246;Rv0098+Rv1141c+Rv1350+Rv2245;Rv0098+Rv1141c+Rv1350+Rv2246;Rv0098+Rv1141c+Rv1483+Rv2245;Rv0098+Rv1141c+Rv1483+Rv2246;Rv0098+Rv1141c+Rv2002+Rv2245;Rv0098+Rv1141c+Rv2002+Rv2246;Rv0098+Rv1141c+Rv2245+Rv2766c;Rv0098+Rv1141c+Rv2246+Rv2766c;Rv0098+Rv1142c+Rv1350+Rv2245;Rv0098+Rv1142c+R…	0	100000
R624-704	Rv0098+Rv0242c+Rv1484+Rv2245;Rv0098+Rv0242c+Rv1484+Rv2246;Rv0098+Rv1350+Rv1484+Rv2245;Rv0098+Rv1350+Rv1484+Rv2246;Rv0098+Rv1483+Rv1484+Rv2245;Rv0098+Rv1483+Rv1484+Rv2246;Rv0098+Rv1484+Rv2002+Rv2245;Rv0098+Rv1484+Rv2002+Rv2246;Rv0098+Rv1484+Rv2245+Rv2766c;Rv0098+Rv1484+Rv2246+Rv2766c;Rv0130+Rv0242c+Rv1484+Rv2245;Rv0130+Rv0242c+Rv1484+Rv2246;Rv0130+Rv1350+Rv1484+Rv2245;Rv0130+Rv1350+Rv1484+Rv2246;R…	-100000	0
R629-833	Rv0098+Rv0242c+Rv1141c+Rv2245;Rv0098+Rv0242c+Rv1141c+Rv2246;Rv0098+Rv0242c+Rv1142c+Rv2245;Rv0098+Rv0242c+Rv1142c+Rv2246;Rv0098+Rv1141c+Rv1350+Rv2245;Rv0098+Rv1141c+Rv1350+Rv2246;Rv0098+Rv1141c+Rv1483+Rv2245;Rv0098+Rv1141c+Rv1483+Rv2246;Rv0098+Rv1141c+Rv2002+Rv2245;Rv0098+Rv1141c+Rv2002+Rv2246;Rv0098+Rv1141c+Rv2245+Rv2766c;Rv0098+Rv1141c+Rv2246+Rv2766c;Rv0098+Rv1142c+Rv1350+Rv2245;Rv0098+Rv1142c+R…	0	100000
R628-124	Rv0098+Rv0242c+Rv1484+Rv2245;Rv0098+Rv0242c+Rv1484+Rv2246;Rv0098+Rv1350+Rv1484+Rv2245;Rv0098+Rv1350+Rv1484+Rv2246;Rv0098+Rv1483+Rv1484+Rv2245;Rv0098+Rv1483+Rv1484+Rv2246;Rv0098+Rv1484+Rv2002+Rv2245;Rv0098+Rv1484+Rv2002+Rv2246;Rv0098+Rv1484+Rv2245+Rv2766c;Rv0098+Rv1484+Rv2246+Rv2766c;Rv0130+Rv0242c+Rv1484+Rv2245;Rv0130+Rv0242c+Rv1484+Rv2246;Rv0130+Rv1350+Rv1484+Rv2245;Rv0130+Rv1350+Rv1484+Rv2246;R…	-100000	0
R627-310	Rv0503c+Rv0643c	0	100000
R626-494	Rv0098+Rv0242c+Rv1484+Rv2245;Rv0098+Rv0242c+Rv1484+Rv2246;Rv0098+Rv1350+Rv1484+Rv2245;Rv0098+Rv1350+Rv1484+Rv2246;Rv0098+Rv1483+Rv1484+Rv2245;Rv0098+Rv1483+Rv1484+Rv2246;Rv0098+Rv1484+Rv2002+Rv2245;Rv0098+Rv1484+Rv2002+Rv2246;Rv0098+Rv1484+Rv2245+Rv2766c;Rv0098+Rv1484+Rv2246+Rv2766c;Rv0130+Rv0242c+Rv1484+Rv2245;Rv0130+Rv0242c+Rv1484+Rv2246;Rv0130+Rv1350+Rv1484+Rv2245;Rv0130+Rv1350+Rv1484+Rv2246;R…	-100000	0
R631-419	Rv0642c	0	100000
R630-726	Rv0098+Rv0242c+Rv1484+Rv2245;Rv0098+Rv0242c+Rv1484+Rv2246;Rv0098+Rv1350+Rv1484+Rv2245;Rv0098+Rv1350+Rv1484+Rv2246;Rv0098+Rv1483+Rv1484+Rv2245;Rv0098+Rv1483+Rv1484+Rv2246;Rv0098+Rv1484+Rv2002+Rv2245;Rv0098+Rv1484+Rv2002+Rv2246;Rv0098+Rv1484+Rv2245+Rv2766c;Rv0098+Rv1484+Rv2246+Rv2766c;Rv0130+Rv0242c+Rv1484+Rv2245;Rv0130+Rv0242c+Rv1484+Rv2246;Rv0130+Rv1350+Rv1484+Rv2245;Rv0130+Rv1350+Rv1484+Rv2246;R…	-100000	0
R634-652	Rv0645c	-100000	0
R636-18	Rv0503c	0	100000
R635-195	Rv0503c+Rv0643c	0	100000
R633-107	Rv0644c	0	100000
R632-651	Rv0643c+Rv0644c	0	100000
R567-177	COMPLEX	-100000	0
R568-279	COMPLEX	0	100000
R623-682	Rv1141c;Rv1142	-100000	0
R566-236	COMPLEX	-100000	0
R143-76	Rv1001	-100000	0
R649-369	Rv2940c	-100000	0
R417-197	Rv0534c	-100000	0
R678-399	Rv2682c;Rv3379c	-100000	0
R135-834	Rv3432c	-100000	0
R535-446	Rv2524c	-100000	0
R191-722	MT1364	-100000	0
R168-370	Rv2496c+Rv2497c	-100000	0
R280-650	Rv1611	-100000	0
R72-574	Rv2332	-100000	0
R174-507	Rv0753c	-100000	0
R32-562	Rv2900c	-100000	0
R365-637	Rv1596	-100000	0
R101-223	Rv0211	-100000	100000
R89-729	Rv1122;Rv1844c	-100000	0
R238-647	Rv1293	-100000	0
R292-638	Rv1385	-100000	0
R223-663		-100000	0
R148-809	Rv1848+Rv1849+Rv1850+Rv1851+Rv1852+Rv1853	-100000	0
R283-764	Rv3838c	-100000	0
R447-205	Rv2072c	-100000	0
R80-257	Rv0974c;Rv3280	-100000	0
R183-544		-100000	0
R146-665	Rv2531c	-100000	0
R186-716	Rv1832	-100000	0
R536-258	Rv2524c	-100000	0
R425-94	Rv1284;Rv3588c	0	100000
R538		-99999	99999
R561-403	COMPLEX	0	100000
R416-1	Rv0548c	-100000	0
R516-695	Rv0649+Rv2244;Rv2243+Rv2244	-100000	100000
R555-867	COMPLEX	0	100000
R545-487	Rv0035;Rv0099;Rv0119;Rv0166;Rv0214;Rv0270;Rv0275c;Rv0404;Rv0551c;Rv0852;Rv1058;Rv1185c;Rv1193;Rv1206;Rv1345;Rv1427c;Rv1521;Rv1529;Rv1750c;Rv1925;Rv2187;Rv2505c;Rv2590;Rv2930;Rv2941;Rv2948c;Rv2950c;Rv3089;Rv3506;Rv3513c;Rv3515c;Rv3561;Rv3801c;Rv3826	0	100000
R515		-99999	99999
R556-654	COMPLEX	0	100000
R550-829	Rv0035;Rv0099;Rv0119;Rv0166;Rv0214;Rv0270;Rv0275c;Rv0404;Rv0551c;Rv0852;Rv1058;Rv1185c;Rv1193;Rv1206;Rv1345;Rv1427c;Rv1521;Rv1529;Rv1750c;Rv1925;Rv2187;Rv2505c;Rv2590;Rv2930;Rv2941;Rv2948c;Rv2950c;Rv3089;Rv3506;Rv3513c;Rv3515c;Rv3561;Rv3801c;Rv3826	0	100000
R521-309	Rv0649+Rv2244;Rv2243+Rv2244	-100000	100000
R576-490	COMPLEX	0	100000
R581-463	COMPLEX	0	100000
R548-662	Rv0035;Rv0099;Rv0119;Rv0166;Rv0214;Rv0270;Rv0275c;Rv0404;Rv0551c;Rv0852;Rv1058;Rv1185c;Rv1193;Rv1206;Rv1345;Rv1427c;Rv1521;Rv1529;Rv1750c;Rv1925;Rv2187;Rv2505c;Rv2590;Rv2930;Rv2941;Rv2948c;Rv2950c;Rv3089;Rv3506;Rv3513c;Rv3515c;Rv3561;Rv3801c;Rv3826	0	100000
R518-390	Rv0649+Rv2244;Rv2243+Rv2244	-100000	100000
R553-655	COMPLEX	0	100000
R541-844	Rv0035;Rv0099;Rv0119;Rv0166;Rv0214;Rv0270;Rv0275c;Rv0404;Rv0551c;Rv0852;Rv1058;Rv1185c;Rv1193;Rv1206;Rv1345;Rv1427c;Rv1521;Rv1529;Rv1750c;Rv1925;Rv2187;Rv2505c;Rv2590;Rv2930;Rv2941;Rv2948c;Rv2950c;Rv3089;Rv3506;Rv3513c;Rv3515c;Rv3561;Rv3801c;Rv3826	0	100000
R511-203	Rv0649+Rv2244;Rv2243+Rv2244	-100000	100000
R558-686	COMPLEX	0	100000
R646-53	Rv2940c	-100000	0
R509-243	Rv0649+Rv2244;Rv2243+Rv2244	-100000	100000
R172-7		-100000	0
R169-752	Rv2495c	-100000	100000
R220-232	Rv3710	-100000	0
R155-187	Rv1074c	-100000	100000
R618-642	Rv0649+Rv2244;Rv2243+Rv2244	-100000	0
R55-301	Rv0889c;Rv0896;Rv1131	-100000	0
R560-448	COMPLEX	0	100000
R537		-99999	99999
R547-521	Rv0035;Rv0099;Rv0119;Rv0166;Rv0214;Rv0270;Rv0275c;Rv0404;Rv0551c;Rv0852;Rv1058;Rv1185c;Rv1193;Rv1206;Rv1345;Rv1427c;Rv1521;Rv1529;Rv1750c;Rv1925;Rv2187;Rv2505c;Rv2590;Rv2930;Rv2941;Rv2948c;Rv2950c;Rv3089;Rv3506;Rv3513c;Rv3515c;Rv3561;Rv3801c;Rv3826	0	100000
R539-472	Rv0035;Rv0099;Rv0119;Rv0166;Rv0214;Rv0270;Rv0275c;Rv0404;Rv0551c;Rv0852;Rv1058;Rv1185c;Rv1193;Rv1206;Rv1345;Rv1427c;Rv1521;Rv1529;Rv1750c;Rv1925;Rv2187;Rv2505c;Rv2590;Rv2930;Rv2941;Rv2948c;Rv2950c;Rv3089;Rv3506;Rv3513c;Rv3515c;Rv3561;Rv3801c;Rv3826	0	100000
R546-65	Rv0035;Rv0099;Rv0119;Rv0166;Rv0214;Rv0270;Rv0275c;Rv0404;Rv0551c;Rv0852;Rv1058;Rv1185c;Rv1193;Rv1206;Rv1345;Rv1427c;Rv1521;Rv1529;Rv1750c;Rv1925;Rv2187;Rv2505c;Rv2590;Rv2930;Rv2941;Rv2948c;Rv2950c;Rv3089;Rv3506;Rv3513c;Rv3515c;Rv3561;Rv3801c;Rv3826	0	100000
R551-387	Rv0035;Rv0099;Rv0119;Rv0166;Rv0214;Rv0270;Rv0275c;Rv0404;Rv0551c;Rv0852;Rv1058;Rv1185c;Rv1193;Rv1206;Rv1345;Rv1427c;Rv1521;Rv1529;Rv1750c;Rv1925;Rv2187;Rv2505c;Rv2590;Rv2930;Rv2941;Rv2948c;Rv2950c;Rv3089;Rv3506;Rv3513c;Rv3515c;Rv3561;Rv3801c;Rv3826	0	100000
R543-436	Rv0035;Rv0099;Rv0119;Rv0166;Rv0214;Rv0270;Rv0275c;Rv0404;Rv0551c;Rv0852;Rv1058;Rv1185c;Rv1193;Rv1206;Rv1345;Rv1427c;Rv1521;Rv1529;Rv1750c;Rv1925;Rv2187;Rv2505c;Rv2590;Rv2930;Rv2941;Rv2948c;Rv2950c;Rv3089;Rv3506;Rv3513c;Rv3515c;Rv3561;Rv3801c;Rv3826	0	100000
R415-571	Rv0542c+Rv0553	0	100000
R549-55	Rv0035;Rv0099;Rv0119;Rv0166;Rv0214;Rv0270;Rv0275c;Rv0404;Rv0551c;Rv0852;Rv1058;Rv1185c;Rv1193;Rv1206;Rv1345;Rv1427c;Rv1521;Rv1529;Rv1750c;Rv1925;Rv2187;Rv2505c;Rv2590;Rv2930;Rv2941;Rv2948c;Rv2950c;Rv3089;Rv3506;Rv3513c;Rv3515c;Rv3561;Rv3801c;Rv3826	0	100000
R81-314	Rv3667	0	100000
R63-230	Rv0951+Rv0952	-100000	100000
R540-416	Rv0035;Rv0099;Rv0119;Rv0166;Rv0214;Rv0270;Rv0275c;Rv0404;Rv0551c;Rv0852;Rv1058;Rv1185c;Rv1193;Rv1206;Rv1345;Rv1427c;Rv1521;Rv1529;Rv1750c;Rv1925;Rv2187;Rv2505c;Rv2590;Rv2930;Rv2941;Rv2948c;Rv2950c;Rv3089;Rv3506;Rv3513c;Rv3515c;Rv3561;Rv3801c;Rv3826	0	100000
R397-478	Rv1631	-100000	0
R559-869	COMPLEX	0	100000
R575-443	COMPLEX	0	100000
R580-768	COMPLEX	0	100000
R552-569	COMPLEX	0	100000
R557-812	COMPLEX	0	100000
R562-631	COMPLEX	0	100000
R577-514	COMPLEX	0	100000
R582-68	COMPLEX	0	100000
R554-355	COMPLEX	0	100000
R578-350	COMPLEX	0	100000
R579-274	COMPLEX	0	100000
R103-765	Rv1837c	-100000	0
R483-808	Rv0819	-100000	0
R716-200		-100000	100000
R203-226	Rv2747	-100000	100000
R520-293	Rv0649+Rv2244;Rv2243+Rv2244	-100000	100000
R252-513	Rv3341	-100000	100000
R519-613	Rv0649+Rv2244;Rv2243+Rv2244	-100000	100000
R513-156	Rv0649+Rv2244;Rv2243+Rv2244	-100000	100000
R239-400		-100000	100000
R587-411	Rv2182c;Rv2483c	-100000	0
R522-278	Rv0649+Rv2244;Rv2243+Rv2244	-100000	100000
R616-354	Rv2048c	0	100000
R533-3	Rv0649+Rv2244;Rv2243+Rv2244	-100000	0
R78-114	Rv0408	-100000	100000
R619-285	Rv0649+Rv2244;Rv2243+Rv2244	-100000	0
R234-394	Rv1201c	-100000	0
R517-664	Rv0649+Rv2244;Rv2243+Rv2244	-100000	100000
R510-198	Rv0649+Rv2244;Rv2243+Rv2244	-100000	100000
R643-138		0	100000
R398-384	Rv2523c;Rv2794c	0	100000
R458-830		-100000	100000
R459-759		-100000	100000
R451-115		0	100000
R450-504		-100000	0
R279-742	Rv1603	-100000	0
R482-701	Rv2130	-100000	0
R88-442	Rv1445c	-100000	0
R87-782	Rv1121;Rv1447c	-100000	0
R381-477	Rv1415;Rv1940	-100000	0
R424-122	Rv1589	-100000	0
R345-475	Rv3313c	0	100000
R852-33		-1	0
R571-59		-100000	0
R573-861		0	100000
R590-396	Rv0217c;Rv0220;Rv0646c;Rv1076;Rv1104;Rv1105;Rv1399c;Rv1400c;Rv1426c;Rv1497;Rv1755c;Rv1900c;Rv1923;Rv2045c;Rv2284;Rv2349c;Rv2350c;Rv2351c;Rv2385;Rv2463;Rv2485c;Rv2970c;Rv3084;Rv3176c;Rv3203;Rv3487c;Rv3775	-100000	0
R853-553		-1	0
R236-709	Rv1202	-100000	0
R237-186	Rv2726c	-100000	100000
R385-360	Rv1940	-100000	0
R854-117		-1	0
R724-871	Rv2155c	0	100000
R713-43	Rv1338	-100000	0
R5-385	Rv0458;Rv2858c	-100000	0
R6-449	Rv2205c	0	100000
R364-777	Rv1594	0	100000
R4-23	Rv2249c;Rv3302c	-100000	0
R591-244	Rv0564;Rv2982c	-100000	100000
R44-452	Rv0363c	-100000	100000
R8-528	Rv0363c	-100000	0
R45-426	Rv1438	-100000	100000
R303-591	Rv2764c	-100000	100000
R408-259	Rv2763c	0	100000
R407-210	Rv2447c	-100000	0
R184-48	Rv2211c	-100000	0
R187-741	Rv0462;Rv3303c	-100000	100000
R213-45	Rv0189c	0	100000
R273-224	Rv2552c	0	100000
R272-841	Rv2537c	-100000	0
DAT-628		-100000	0
R218-821	Rv0189c	0	100000
DIM-731	Rv2936+Rv2937+Rv2938+Rv2942	-100000	0
R265-852	Rv1602	-100000	0
R266-339	Rv1601	0	100000
R654-41	Rv2939	-100000	0
R337-283	Rv3307	-100000	100000
R855-673		-1	0
R54-214	Rv0462	-100000	100000
R418-196		0	100000
R686-531	Rv2173;Rv3383c;Rv3398c	0	100000
R685-229	Rv1745c	-100000	100000
DNA-77		-100000	0
R290-643	Rv2139	0	100000
R396-414	Rv2965c	-100000	0
R14-739	Rv2051c	0	100000
R695-746	Rv3806c	0	100000
R730-465		-100000	0
R700-290		0	100000
R727-725	Rv2156c	-100000	100000
R694-864	Rv2361c	-100000	0
R696-838		0	100000
R271-843	Rv2538c	-100000	0
R338b-58	Rv3068c	-100000	100000
R98-536	Rv2436	-100000	0
R856-578		-1	0
R709-595	Rv3465	0	100000
R708-153	Rv3464;Rv3468;Rv3634c;Rv3784	-100000	100000
R710-190	Rv3260c	0	100000
R305-780	Rv2445c	-100000	100000
R304-814	Rv3247c	-100000	100000
R661-221	Rv2962c	-100000	0
R662-143	Rv2958c	-100000	0
R701-158	Rv1525;Rv3265c	-100000	0
R707-519	Rv0334	-100000	0
R302-730	Rv2754c	-100000	100000
R857-287		-1	0
R679-430	Rv2870c	0	100000
R470-342	Rv0417	0	100000
R622-555	Rv0098;Rv0130	0	100000
R95-546	Rv1449c	0	100000
R97-791	Rv1448c	-100000	100000
R270-489	Rv2178c	0	100000
R96-96	Rv1449c	-100000	0
R484-245		0	100000
R858-786		-1	0
R900-191		-1	0
R479-646	Rv3261+Rv3263	-100000	0
R478-388	Rv3261+Rv3262	-100000	0
R899-282		-1	0
R712-389	Rv3436c	-100000	100000
R42__R41-635	Rv2029c	0	100000
R42__R41-636	Rv2029c;Rv3010c	0	100000
R714-427		-100000	100000
R43-497	Rv1099c	-100000	0
R40-178	Rv0946c	-100000	100000
R11-593	Rv3255c	-100000	100000
R39-641	Rv0946c	-100000	100000
R124-458	Rv3106	-100000	100000
R438-516	Rv1485	0	100000
R316-164	Rv0803	-100000	0
R315-468	Rv0956	-100000	0
R477-453	Rv1173	-100000	0
R688-526	Rv3398c	0	100000
R687-813	Rv1086	-100000	0
R439-792		0	100000
R321-296	Rv0957	-100000	100000
R107-249	Rv3356c	-100000	100000
R193-608		-100000	100000
R21-10	Rv0993	0	100000
R38-503	Rv3068c	-100000	100000
R33-316	Rv0650	-100000	0
R27-576	Rv3490	0	100000
R35-585	Rv2702	-100000	0
R37-334	Rv0946c	-100000	100000
R715-250	Rv3068c	-100000	100000
R861-159		-1	0
R19-102	Rv0618;Rv0619	0	100000
R18-270	Rv0620	-100000	0
R702-539	Rv3808c	-100000	100000
R314-473	Rv0772	-100000	0
R17-215	Rv1512	0	100000
R16-754	Rv1512	-100000	0
R15-851	Rv0112;Rv1511	-100000	0
R13-175	Rv3264c	-100000	0
R689-13	Rv3398c	0	100000
R1-253	Rv3696c	-100000	0
R862-434		-1	0
R104-644		0	100000
R429-444	Rv0509	-100000	0
R430-242	Rv0524	0	100000
R142-380	Rv1187	-100000	0
R356-776	Rv3396c	-100000	0
R370-110	Rv2438c	-100000	0
R313-294	Rv0808	-100000	0
R409-131	Rv2447c	0	100000
R196-541	Rv1878;Rv2220;Rv2860c	0	100000
R199-120	Rv2439c	0	100000
R428-797	Rv2992c	0	100000
R295-358	Rv1699	-100000	0
R410-142		-100000	0
R207-155	Rv1653	-100000	100000
R248-573	Rv0884c	-100000	100000
R864-724		-1	0
R865-88		-1	0
GLUCAN-575		-100000	0
R200-64	Rv2427c	-100000	0
R201-860		-100000	100000
R105-252	Rv1257c	0	100000
R334-872	Rv3624c	0	100000
R341-129	Rv3307	-100000	100000
R867-149		-1	0
R189-525	Rv1464	-100000	0
R255-61	Rv1079	0	100000
R872-50		-1	0
R873-263		-1	0
R876-113		-1	0
R863-361		-1	0
R883__R884-343		0	1
R883__R884-344	Rv2281	-1	0
R868__R869-121		-1	1
R874__R875-599		-1	1
R891__R892-863		-1	1
R897__R898-40		-1	1
R885-601		-1	0
R870__R871-799		-1	1
R866-505		-1	0
R886__R887-588		-1	1
R894-586		-1	0
R877__R878-486		-1	1
R893-199		-1	0
R881-432		-1	0
R802-239	Rv1737c	-1	0
R801-366	Rv1737c	-1	0
R882-241		-1	0
R890-391		0	1
R895-127		-1	0
R896-56		-1	0
R131-75	Rv3628	-100000	0
R241-619	MT3443	-100000	0
R257-260	Rv1077	0	100000
R245-459	Rv1133c	-100000	100000
R242-386	Rv2458	0	100000
R471-147		0	100000
R692-614		0	100000
R691-621	Rv0562	-100000	0
R173-357	Rv0751c;Rv1144	0	100000
R171-6	Rv0905;Rv1070c;Rv1472;Rv2486	-100000	0
R268-609	Rv1601	-100000	0
R269-566	Rv1599	0	100000
R684-615	Rv1110;Rv3382c	0	100000
R683-618	Rv2868c	-100000	0
R154-680	Rv1144;Rv3774	0	100000
R153-592	Rv0905;Rv1070c;Rv1472;Rv2486	-100000	0
R164		-99999	99999
R192-112		0	100000
R690-493		-100000	0
R230-368	Rv1296	0	100000
R448-853	Rv2065	-100000	0
R141-565	Rv1223	-100000	100000
R139-271	Rv1187	-100000	0
R335-9	Rv3624c	0	100000
R339-171	Rv3307	-100000	100000
R170-30	Rv3140	0	100000
R485-606		0	100000
R102-584	Rv0467;Rv1915+Rv1916	0	100000
R281-803	Rv1612+Rv1613	0	100000
R480-751	Rv0486	0	100000
R23-62	Rv2701c	0	100000
R22-610	Rv0046c;Rv1822+Rv2612c	-100000	100000
R693-817		0	100000
R175-773		0	100000
R70-720	Rv0728c	-100000	100000
R728-435	Rv2153c	0	100000
R729-721		0	100000
R160-303	Rv2496c+Rv2497c	0	100000
R150-579	Rv2496c+Rv2497c	0	100000
R475-133		0	100000
R71-699	Rv0694;Rv1872c	-100000	100000
R240-47	Rv1079	-100000	0
R258__R181-522	Rv1079	-100000	100000
R476-275		-100000	0
R574-582	Rv0183;Rv2854	0	100000
R472-234	Rv0414c	0	100000
R12-273	Rv3257c;Rv3308	-100000	100000
R901-517		-1	0
R10-683		-100000	100000
R492-91		-100000	0
R487-300	Rv2384	-100000	0
R488-540	Rv2383c	-100000	0
R489-150	Rv2380c	-100000	0
R490-412	Rv2380c	-100000	0
R725-831	Rv2158c	0	100000
R682-462	Rv3581c	-100000	0
R106-351	Rv3356c	-100000	100000
R85-326	Rv0467;Rv1915+Rv1916	0	100000
R84-802	Rv1475c	-100000	0
R108-352		0	100000
R185-545	Rv0070c;Rv1093	-100000	100000
R163-212	Rv0904c;Rv0974c;Rv2247;Rv2502c;Rv3280;Rv3799c	-100000	0
R120-227	Rv0392c;Rv1854c	0	100000
R121-824	Rv3303c	0	100000
R122-247	Rv3316+Rv3317+Rv3318+Rv3319	-100000	100000
R28-130	Rv3401	0	100000
R24-836	Rv2471	0	100000
R30-194		-100000	100000
R423-80	Rv1570	-100000	0
R111-537	Rv2392	-100000	0
R25-161	Rv2471	-100000	0
R9-703		-100000	100000
R570-793	COMPLEX	-100000	0
R3-625	Rv0162c	-100000	100000
R379__R376-336	Rv0155+Rv0156+Rv0157	-100000	100000
R379__R376-337	Rv2713;Rv3303c	-100000	0
R202-220	Rv0500	-100000	100000
R65-445	Rv1240	-100000	100000
R247-747	Rv2996c	-100000	0
R355-438	Rv1843c+Rv3410c+Rv3411c	-100000	0
R328-451	Rv1389	-100000	100000
R326-761		-100000	0
R138-105	Rv1188	0	100000
R388-70	Rv2786c	-100000	0
R460-277	Rv3025c+Rv3206c	-100000	0
R369-288	Rv2438c	-100000	0
R69-604	Rv1127c	-100000	0
R392-743	Rv3602c	-100000	0
R301-289	Rv2697c	-100000	0
R323-331	Rv1625c	-100000	0
R308-868		-100000	0
R109-382	Rv1285	-100000	0
R348-533	Rv2583c	-100000	0
R346-645		-100000	0
R311__R312-534	Rv3309c	-100000	100000
R375-559	Rv2421c	-100000	0
R464-219	Rv2453c	-100000	0
R368-321	Rv2421c	-100000	0
R367-706	Rv0573c	-100000	0
R291-781	Rv0382c	-100000	0
R259-772	Rv1392	-100000	0
R262-20	Rv2122c	-100000	0
R261-563	Rv2121c	-100000	0
R461-406	Rv3109+Rv3111+Rv3116	-100000	0
R717-492	Rv1018c	-100000	0
R336-63		-100000	0
R130-552	Rv3628	0	100000
R296-499	Rv1699	0	100000
R322-85	Rv0957	-100000	100000
R46-333	Rv1436	-100000	100000
R94-109	Rv1449c	0	100000
R93		-99999	99999
R178-95	Rv2259	0	100000
R231-714	Rv1295	-100000	0
R215-225	Rv1559	0	100000
R287-413	Rv1017c	-100000	100000
R380-648	Rv3199c	-100000	0
R113-216		-100000	0
R347-325	Rv2583c	-100000	0
R325-408		-100000	0
R34-550	Rv0650	-100000	0
R36-35	Rv2702	-100000	0
R29-39	Rv3400	-100000	100000
R293-106	Rv1712	-100000	100000
R330-567	Rv3048c+Rv3051c	0	100000
R123-687	Rv1552+Rv1553+Rv1554+Rv1555;Rv3316+Rv3317+Rv3318+Rv3319	-100000	100000
R110-657	Rv1286	-100000	0
R51-174	Rv1617	-100000	0
R188-422	Rv0069c	-100000	0
R902-538		-1	0
R297-855	Rv3048c+Rv3051c	0	100000
R2-639	Rv0564;Rv2982c;Rv3045	-100000	100000
R359-551	Rv3048c+Rv3051c	0	100000
R437-172	Rv1300;Rv2677	0	100000
R299-32	Rv2445c	-100000	0
R300-854	Rv0321	0	100000
R320-312	Rv0777	-100000	100000
R352-717	Rv3048c+Rv3051c	-100000	0
R373-84	Rv0410c	0	100000
R204-139	Rv1654	0	100000
R374-318		0	100000
R617-710		0	100000
R393-415	Rv1092c	0	100000
R79-423	Rv0409	0	100000
R7-488	Rv2436	0	100000
R274-383	Rv2539c	0	100000
R132-12	Rv2984	-100000	100000
R820-481		0	1
R843__R842__R841__R840__R839__R838__R837__R836__R835__R834__R833__R832__R831__R830__R829__R828__R827__R826__R825__R824__R823__R822__R821__R129-873		0	15
R843__R842__R841__R840__R839__R838__R837__R836__R835__R834__R833__R832__R831__R830__R829__R828__R827__R826__R825__R824__R823__R822__R821__R129-874	Rv0411c	0	1
R843__R842__R841__R840__R839__R838__R837__R836__R835__R834__R833__R832__R831__R830__R829__R828__R827__R826__R825__R824__R823__R822__R821__R129-875	Rv0411c+Rv2565	0	1
R843__R842__R841__R840__R839__R838__R837__R836__R835__R834__R833__R832__R831__R830__R829__R828__R827__R826__R825__R824__R823__R822__R821__R129-876	Rv0928+Rv0930+Rv0933;Rv0929+Rv0930+Rv0932c+Rv0933;Rv0933+Rv0934+Rv0935+Rv0936	0	1
R843__R842__R841__R840__R839__R838__R837__R836__R835__R834__R833__R832__R831__R830__R829__R828__R827__R826__R825__R824__R823__R822__R821__R129-877	Rv0933+Rv0934+Rv0935+Rv0936	0	1
R843__R842__R841__R840__R839__R838__R837__R836__R835__R834__R833__R832__R831__R830__R829__R828__R827__R826__R825__R824__R823__R822__R821__R129-878	Rv1811	1	1.000100e+00
R668-556	Rv1373;Rv2267c;Rv3529c	0	100000
R249-846	Rv3042c	-100000	0
R432-535	Rv0510	-100000	0
R433-71	Rv0511	0	100000
R205-292	Rv1652	-100000	0
R657-560	Rv2951c	-100000	0
R446-92	Rv2070c	-100000	0
R652-659	Rv2951c	-100000	0
R137-441	Rv0234c;Rv1731	0	100000
R719-689	Rv0482	-100000	0
R722-233	Rv3818	-100000	0
R378-49		0	100000
R454-254	Rv2231c	-100000	0
R310-801	Rv3913	0	100000
R465-583		0	100000
R285-97	Rv3754	0	100000
R64-744	Rv1098c	-100000	100000
R463-767	Rv0438;Rv0994	0	100000
R462-24	Rv0866+Rv3322c;Rv3119+Rv3322c	-100000	0
R663-466	Rv2959c	-100000	0
R484b-28	Rv1082	0	100000
R366-439	Rv2043c	-100000	100000
R371-255	Rv3307	0	100000
R372-629	Rv3307	0	100000
R256-771	Rv1079	-100000	0
R442-89	Rv2064	0	100000
R82-737	Rv1131	0	100000
R414-256		-100000	0
R275-295	Rv3227	0	100000
R718-596	Rv1315	-100000	100000
R50-491	Rv1023	-100000	100000
R593-630		-100000	0
R660-798	Rv2936+Rv2937+Rv2938+Rv2942	-100000	0
R473-100		-100000	0
R31-482	Rv3372	-100000	0
R642-393	Rv2006;Rv3400	-100000	0
R342-745	Rv3307	-100000	100000
R431-116	Rv0512	-100000	0
R658-632	Rv2952	-100000	0
R263-669	Rv1606	0	100000
R441-474	Rv2066	0	100000
R440-748	Rv0511;Rv2847c	-100000	0
R443-377	Rv2066	0	100000
R444-338	Rv2071c	0	100000
R264-379	Rv1603	0	100000
R653-128	Rv2952	-100000	0
R147-840	Rv2601	0	100000
R92-859	Rv3068c	-100000	100000
R91-82	Rv2465c	-100000	100000
R343-684		-100000	0
R90-335	Rv1408	-100000	100000
R157-119		-100000	100000
R422-22		-100000	0
R671-306	Rv3823c	0	100000
R921-42		0	1
R571b-715		-100000	100000
R572-269	Rv3097c	0	100000
R569-816	COMPLEX	0	100000
R466-856		-100000	0
R20-365	Rv0501;Rv0536;Rv3634c	-100000	100000
R711-750	Rv3809c	0	100000
R48-401	Rv1437	-100000	100000
R152-346	Rv3140	-100000	0
R151-262	Rv2495c	-100000	100000
R83-322	Rv1130	-100000	0
R49-305	Rv0489;Rv3214	-100000	100000
R162-266	Rv3140	-100000	0
R161-653	Rv2495c	-100000	100000
R394-192	Rv1391	-100000	0
R395-208	Rv1391	0	100000
R421-264	Rv1568	-100000	0
R542-421	Rv0035;Rv0099;Rv0119;Rv0166;Rv0214;Rv0270;Rv0275c;Rv0404;Rv0551c;Rv0852;Rv1058;Rv1185c;Rv1193;Rv1206;Rv1345;Rv1427c;Rv1521;Rv1529;Rv1750c;Rv1925;Rv2187;Rv2505c;Rv2590;Rv2930;Rv2941;Rv2948c;Rv2950c;Rv3089;Rv3506;Rv3513c;Rv3515c;Rv3561;Rv3801c;Rv3826	0	100000
R512-328	Rv0649+Rv2244;Rv2243+Rv2244	-100000	100000
R565-529	COMPLEX	-100000	0
R544-315	Rv0035;Rv0099;Rv0119;Rv0166;Rv0214;Rv0270;Rv0275c;Rv0404;Rv0551c;Rv0852;Rv1058;Rv1185c;Rv1193;Rv1206;Rv1345;Rv1427c;Rv1521;Rv1529;Rv1750c;Rv1925;Rv2187;Rv2505c;Rv2590;Rv2930;Rv2941;Rv2948c;Rv2950c;Rv3089;Rv3506;Rv3513c;Rv3515c;Rv3561;Rv3801c;Rv3826	0	100000
R514-207	Rv0649+Rv2244;Rv2243+Rv2244	-100000	100000
MPD-727		-100000	0
TAG-461		-100000	0
PE-671	Rv0437c	-100000	0
PROT-694		0	100000
PAT-728		-100000	0
R615-832	Rv2048c	-100000	0
R436-137	Rv2388C	-100000	0
R435-778		-100000	0
R491-572	Rv2381c+Rv2382c	-100000	0
R493-561		-100000	0
R486-607	Rv2523c	0	100000
R233-471	Rv2773c	0	100000
R133-633	Rv0886;Rv3106	-100000	100000
R449-356	Rv2848c	-100000	0
R134-570	Rv1908c	0	100000
R114-691	Rv1161+Rv1162+Rv1163+Rv1164;Rv1736c	-100000	0
R127-17	Rv1622c+Rv1623c	-100000	0
R125-363	Rv1451+Rv1456c+Rv1622c+Rv1623c+Rv2193+Rv2194+Rv2195+Rv2196+Rv2200c+Rv3028c+Rv3029c+Rv3043c;Rv1622c+Rv1623c	-100000	100000
R659-103	Rv2939	-100000	0
R674-132	Rv1180+Rv1183	-100000	0
R673-594	Rv1180+Rv1182	-100000	0
R672-38	Rv1180+Rv1181	-100000	0
R419-580		-100000	0
RNA-420		-100000	0
R434-775	Rv2678c	-100000	0
R119-587	Rv3145+Rv3146+Rv3147+Rv3148+Rv3149+Rv3150+Rv3151+Rv3152+Rv3153+Rv3154+Rv3155+Rv3156+Rv3157+Rv3158	-100000	0
R128-168	Rv1304+Rv1305+Rv1306+Rv1307+Rv1308+Rv1309+Rv1310+Rv1311	-10000000	10000000
LAM-398	Rv3793	0	100000
R651		-99999	99999
R656-733	Rv1661+Rv2930+Rv2931+Rv2932+Rv2933+Rv2934+Rv2935+Rv2941	-100000	0
R534-29	Rv2524c	-100000	0
R647-850	Rv3825c	-100000	0
R112-27	Rv2391	-100000	100000
R126-820	Rv1451+Rv1456c+Rv1622c+Rv1623c+Rv2193+Rv2194+Rv2195+Rv2196+Rv2200c+Rv3028c+Rv3029c+Rv3043c	-100000	0
R648-140	Rv3825c	-100000	0
R655-758	Rv2946c+Rv2947c	-100000	0
R494-623		-100000	0
__R808-14		-10000000	0
R809-74		-1	0
R3F8B2EAF_RL-183		-10000000	0
R518C2451_RL-251		-10000000	0
R9C02E07A_RL-523		-10000000	0
R552C1E89_B-268		-10000000	10000000
R810-495		-1	0
RA32202E4_B-547		-10000000	10000000
R5DE82B90_LR-297		0	10000000
RE64FED53_RL-785		-10000000	0
R811-308		-1	0
R805-530		-100000	100000
R926-469		-1	0
R3B4AA315_RL-166		-10000000	0
R22D58D5D_RL-79		-10000000	0
REA00E5F0_RL-796		-10000000	0
RAFD95575_RL-598		-10000000	0
R4DF919A6_RL-238		-10000000	0
RC896B1A1_RL-692		-10000000	0
RFCEC1422_RL		-99999	99999
RB6A5EF12_RL-627		-10000000	0
R912-16		-1	0
R929-299		-1	0
R961F2932_RL-501		-10000000	0
RF455653B_RL-842		-10000000	0
R806-515		-1	0
R81DB092B_RL-433		-10000000	0
R3D3694E_RL-173		-10000000	0
RC710F10B_RL-685		-10000000	0
R112E5913_B-8		-10000000	10000000
RC4B763E6_RL-679		-10000000	0
R807-320		-1	0
R814-202		-1	0
RB061B364_RL-600		-10000000	0
R930-500		-1	0
R914-34		-1	0
R909-152		-1	0
R916-54		-1	0
R815-612		-1	0
R47B84E1E_RL-213		-10000000	0
RD62A8E3D_RL-732		-10000000	0
R5C0E75B1_RL-291		-10000000	0
R2164A90A_RL-72		-10000000	0
RFD026E09_RL		-99999	99999
RA3FB0E08_RL-554		-10000000	0
RBF30B12F_B-660		-10000000	10000000
R818-4		-1	0
RD1597D20_RL-712		-10000000	0
RFA93D94C_B-865		-10000000	10000000
R58EF1C0F_RL-280		-10000000	0
R3777AA2_B-154		-10000000	10000000
R7F436C8F_B-417		-10000000	10000000
R5489C8E3_B-265		-10000000	10000000
R908-410		-1	0
R72A7EC7B_B-371		-10000000	10000000
RF13096C5_RL-827		-10000000	0
R6FD8A76F_B-364		-10000000	10000000
R812-658		-1	0
R2370E674_RL-86		-10000000	0
R922-319		-1	0
RC0FEA189_B-666		-10000000	10000000
R925-557		-1	0
R910-98		-1	0
R817-702		-1	0
R1C64B8C9_B-51		-10000000	10000000
R920-810		-1	0
R2316FA11_B-83		-10000000	10000000
RBF695ACF_B-661		-10000000	10000000
R3CAFDB7D_B-170		-10000000	10000000
R4D8455AF_B-237		-10000000	10000000
RD1FBF571_B-718		-10000000	10000000
RF08FD0F9_B-825		-10000000	10000000
RE0F9FAF7_RL-766		-10000000	0
RF043E833_B-823		-10000000	10000000
RBE7C385C_B-656		-10000000	10000000
R13CDAFCE_RL-19		-10000000	0
R927-418		-1	0
R816-162		-1	0
R800-857		-1	0
R803__-543		-10000000	0
R2C343A1_RL-123		-10000000	0
R915-78		-1	0
R931-404		-1	0
R804-678		-1	0
R14C0E9F3_RL-25		-10000000	0
R919__R913-470		-2	0
R9A7F0AB9_B-511		-10000000	10000000
R907-498		-1	0
R50D17DCF_RL-246		-10000000	0
R9724265F_RL-502		-10000000	0
RB3648870_B-616		-10000000	10000000
RE9B11AA3_RL-794		-10000000	0
R911-372		-1	0
R22FAA5AD_RL-81		-10000000	0
R9B95227B_RL-518		-10000000	0
RDD6B4F33_RL-757		-10000000	0
R819-577		-1	0
R917-228		-1	0
R918-512		-1	0
R_DMATT-741	Rv3398c	-999999	0
R_GRTT-264	Rv1086	0	999999
R_ACHBS-696		-999999	0
R_KARA2i-847	Rv3001c	0	999999
R_BTS2-879	Rv1589	-999999	999999
R_BTS3r-360	Rv1589	-999999	999999
R_DBTSr-254	Rv1570	-999999	999999
R_R05224-178	Rv2848c	-999999	0
R_COCHL-694	Rv2062c	0	999999
R_PDHcr__R_PDHc-237	Rv0462;Rv0843	-999999	0
R_PDHcr__R_PDHc-238	Rv0794c+Rv3303c	-999999	999999
R_PDHa-665	Rv0462;Rv0843;Rv2496c+Rv2497c	0	999999
R_FAS100-745	Rv1350+Rv1484+Rv2524c+Rv2947c	-999999	0
R_FAS120-365	Rv1350+Rv1484+Rv2524c+Rv2947c	0	999999
R_PAPR-81	Rv2392	-999999	999999
R_CYANST__R_THSFST-743	Rv2291	-999999	999999
R_CYANST__R_THSFST-744	Rv3283	-999999	0
R_SULR-838		-999999	999999
R_G16MTM5-225		-999999	0
R_AGPR-772	Rv1652	-999999	999999
R_ACOTA-656	Rv1655	-999999	999999
R_DURIPP-15		-999999	999999
R_PUNP2-19	Rv3307	-999999	999999
R_PUNP6-28	Rv3307	-999999	999999
R_PUNP4-317	Rv3307	-999999	999999
R_TMDPP-1008	Rv3314c	-999999	999999
R_FASm1601-849	Rv1662+Rv1663	-999999	0
R_FASm1801-376	Rv1662+Rv1663	0	999999
R_AFE-889	Rv3793+Rv3794+Rv3795	-999999	0
R_THZPSN-90	Rv0417	-999999	0
R_THZSN-788	Rv0417	-999999	0
R_G16MTM6-334		-999999	0
R_G16MTM7-603		0	999999
R_MANAT2-579	Rv2611c	0	999999
R_NO3t7-1011	Rv1737c	-999999	0
R_NARK-20	Rv0261c;Rv0267;Rv1737c+Rv2329c	-999999	0
R_NO3R1-143	Rv1161+Rv1162+Rv1163+Rv1164	-999999	0
R_NO3R2-533	Rv1161+Rv1162+Rv1163+Rv1164	-999999	0
R_NTRIRx-923	Rv0252+Rv0253+Rv2391	0	999999
R_NTRIR2x-373	Rv0252+Rv0253+Rv2391	0	999999
R_NTRIRy-898	Rv0252+Rv0253+Rv2391	0	999999
R_CLPNS160190-370		-999999	999999
R_HDCAt2-956		0	999999
R_FAS160-949	Rv1350+Rv1484+Rv2524c+Rv2947c	-999999	0
R_FACOAE160-508	Rv1618	-999999	0
R_FACOAL160-96	Rv1185c;Rv1529;Rv2590;Rv3826	-999999	999999
R_TATS-871		0	999999
R_PLIPA1E160-366		-999999	0
R_LPLIPAL2E160-681	Rv0183	-999999	0
R_2AGPEAT160-162		0	999999
R_AACPS3-410		0	999999
R_FAS180-1010	Rv1350+Rv1484+Rv2524c+Rv2947c	0	999999
R_TATSO-398		0	999999
R_FAS181-93	Rv1350+Rv1484+Rv2524c+Rv2947c	0	999999
R_FAO2-1007	Rv0468+Rv0859+Rv0860+Rv1323	0	999999
R_G5SD2-58	Rv2427c	0	999999
R_PPND-340	Rv3754	-999999	0
R_GLYCL-901	Rv1826	-999999	0
R_PDH-896	Rv0462+Rv2215+Rv2241;Rv0843+Rv2215+Rv2241	-999999	0
R_MMSAD3-695	Rv0753c	-999999	0
R_ME1-501	Rv2332	-999999	0
R_MMSAD1-327	Rv0753c	-999999	0
R_FDH-988	Rv2899c+Rv2900c	-999999	0
R_E4PD-810		-999999	999999
R_PERD-684		-999999	999999
R_BDH-397		-999999	999999
R_GLUDx-831	Rv2476c	-999999	999999
R_ALAD_L-122	Rv2780	-999999	0
R_IPMD-229	Rv2995c	-999999	0
R_P5CRx-5	Rv0500	0	999999
R_SGSAD-916		-999999	0
R_NADH2r-776	Rv0082+Rv3145+Rv3146+Rv3147+Rv3148+Rv3149+Rv3150+Rv3152+Rv3153+Rv3154+Rv3155+Rv3156+Rv3157+Rv3158	-999999	999999
R_MTHFR2-437		0	999999
R_NADH9-126	Rv0082+Rv3145+Rv3146+Rv3147+Rv3148+Rv3149+Rv3150+Rv3152+Rv3153+Rv3154+Rv3155+Rv3156+Rv3157+Rv3158	0	999999
R_ACALDi-201	Rv3535c	-999999	0
R_NADH5-295	Rv0082+Rv3145+Rv3146+Rv3147+Rv3148+Rv3149+Rv3150+Rv3152+Rv3153+Rv3154+Rv3155+Rv3156+Rv3157+Rv3158	0	999999
R_LDH_L-7	Rv0694	-999999	999999
R_GAPD-118	Rv1436	-999999	999999
R_IMPD-954	Rv1843c+Rv3410c+Rv3411c	-999999	0
R_DGC3D-289	Rv1714;Rv1928c	-999999	0
R_HSDx-448	Rv1294	-999999	999999
R_CHOLD-722		-999999	0
R_MDH-336	Rv1240	-999999	999999
R_NADH10-174	Rv0082+Rv3145+Rv3146+Rv3147+Rv3148+Rv3149+Rv3150+Rv3152+Rv3153+Rv3154+Rv3155+Rv3156+Rv3157+Rv3158	0	999999
R_PGCD-382	Rv0728c;Rv2996c	-999999	0
R_DMPPS-97		0	999999
R_IPDPS-218		0	999999
R_G3PD1-736	Rv0564c;Rv2249c;Rv2982c;Rv3302c	-999999	999999
R_MMSAD2-16	Rv0753c	-999999	0
R_P5CD-219	Rv1187	-999999	0
R_MDFDH-74	Rv1895	-999999	999999
R_GCCc-298	Rv0794c+Rv3303c	-999999	0
R_MTHFD2-281	Rv3356c	-999999	999999
R_THD1__R_NADTRHD-378	Rv0155+Rv0156+Rv0157	-999999	0
R_THD1__R_NADTRHD-379	Rv2713	-999999	999999
R_SSALx-953	Rv0234c+Rv1731	-999999	0
R_ALDD2x-17	Rv0147;Rv0768+Rv3293	-999999	0
R_BETALDHx-867		-999999	0
R_GLXO1-394		-999999	0
R_ALDD1-781	Rv1895;Rv2259;Rv3045	-999999	0
R_ALDD19x-265	Rv2858c	-999999	0
R_SHCHD3-968	Rv2847c	-999999	0
R_SHCHD2-504	Rv2847c	-999999	0
R_PHTHCLR1-955		-999999	999999
R_CYRDAR-446	Rv0306	0	999999
R_ACBIPGT-816	Rv0254c	-999999	0
R_ADOCBLS-173	Rv2208	0	999999
R_FE2abc-812	Rv1348+Rv1349	0	999999
R_FCLT-663	Rv1485	0	999999
R_FETRANS-658		-999999	999999
R_SHCHF2-962	Rv2847c	0	999999
R_SHCHF-643	Rv2847c	0	999999
R_UPPDC2-495	Rv2678c	0	999999
R_DCPT-591	Rv3806c	-999999	0
R_DCPDPP-800		0	999999
R_MANAT3-726		-999999	0
R_TMPPP-136	Rv0414c	0	999999
R_PMPK-485	Rv0422c	-999999	0
R_GMPS2-414	Rv3396c	-999999	0
R_NTPP2-522		-999999	0
R_GUAPRT-769		-999999	0
R_GSNK-53		-999999	0
R_PDE4-432	Rv0805	-999999	0
R_NTD9-630		0	999999
R_GTPH1-763	Rv2583c	-999999	0
R_CYSTL-243	Rv3340	-999999	0
R_HCYSMT-105	Rv0511;Rv2458	0	999999
R_AHC-63	Rv3248c	-999999	999999
R_MHPGLUT-617	Rv1133c	0	999999
R_METS-195	Rv2124c	0	999999
R_CYSTS-36	Rv1077	0	999999
R_ACLS-417	Rv1820+Rv3002c;Rv3002c+Rv3003c;Rv3002c+Rv3470c;Rv3002c+Rv3509c	-999999	0
R_KARA1i-84	Rv3001c	0	999999
R_DHAD1-611	Rv0189c	0	999999
R_AMAOTr-35	Rv1568	-999999	999999
R_SELCYSLY-467	Rv1464	0	999999
R_NH4OHDs-561		-999999	999999
R_AOXSr-430	Rv0032;Rv1569	-999999	999999
R_MSHS-439	Rv0819	-999999	0
R_MSHOXH-583		-999999	0
R_BMNMSHS-914		0	999999
R_METSOXR2-56	Rv2674	0	999999
R_METOX2s-935		-999999	0
R_DHNPA2-490	Rv3607c	-999999	0
R_HPPK2-375		0	999999
R_FAS240_L-214	Rv1350+Rv1484+Rv2524c+Rv2947c	-999999	0
R_FAS260-911	Rv1350+Rv1484+Rv2524c+Rv2947c	0	999999
R_PROt2r-107		-999999	999999
R_PROabc-891	Rv3756c+Rv3757c+Rv3758c+Rv3759c	0	999999
R_P5CR-272	Rv0500	-999999	0
R_PROD2-158	Rv1188	0	999999
R_SADH-38		-999999	0
R_SOTA-723		0	999999
R_PNCDC-175	Rv1092c	-999999	0
R_HPPK-712	Rv3606c	-999999	0
R_FOLD3-30	Rv1207;Rv3608c	0	999999
R_MECDPDH-733		0	999999
R_MECDPS-511	Rv3581c	-999999	0
R_HOPNTAL-851	Rv3469c;Rv3534c	0	999999
R_ASAD		-99999	99999
R_ASPK-69	Rv3709c	-999999	999999
R_PMDPHT-140		0	999999
R_APRAUR-449	Rv2671	-999999	0
R_AGMT-241		-999999	0
R_UREA-844	Rv1848+Rv1849+Rv1850	0	999999
R_SPMS-85	Rv2601	0	999999
R_CMCBTFU-129		0	999999
R_CMCBTFL-246		-999999	0
R_ACCC-732	Rv3280	0	999999
R_ACChex-669	Rv3280	-999999	0
R_RBFK-435	Rv2786c	-999999	0
R_ACP1_FMN-260	Rv3310	0	999999
R_HXPRT-299	Rv3624c	-999999	0
R_ATPPRT-8	Rv2121c	-999999	0
R_G1PTT-101	Rv0334	-999999	0
R_NNDPR-328	Rv1596	-999999	0
R_DHNAOT-729	Rv0534c	-999999	0
R_DHNAOT2-297	Rv0534c	-999999	0
R_ASNS1-364	Rv2201	-999999	0
R_ANPRT-4	Rv2192c	-999999	0
R_PANTS-859	Rv3602c	-999999	0
R_PPNCL3-648	Rv1391	-999999	0
R_ARGSS-57	Rv1658	-999999	0
R_FACOAL181-384	Rv1529;Rv1618;Rv3826	-999999	999999
R_PPDK-459	Rv1127c	-999999	0
R_NADS2-206	Rv2438c	-999999	0
R_CIGAMS-3	Rv2130c	-999999	0
R_ACS-155	Rv3667	-999999	0
R_FACOAL140-433	Rv1529;Rv3826	-999999	999999
R_FACOAL180-345	Rv1529;Rv3826	-999999	999999
R_2AGPEAT180-909		-999999	0
R_FACOAL200-815	Rv1529;Rv3826	-999999	999999
R_FACOAL80-784	Rv1185c;Rv1529;Rv2590;Rv3826	-999999	999999
R_AACPS10-284	Rv3815c	-999999	0
R_FACOAL161-602	Rv1529;Rv3826	-999999	999999
R_FORMCOAL-252		-999999	999999
R_OXACOAL-821		-999999	999999
R_AACPS11-405		-999999	0
R_ACS2-540	Rv3667	-999999	0
R_SUCBZL-597	Rv0542c	-999999	0
R_ALATRS-157	Rv2992c	-999999	0
R_FACOALPHDCA-337		-999999	999999
R_FACOALPREPH-599	Rv2930	-999999	999999
R_ADPT-799	Rv2584c	-999999	0
R_PRATPP-210	Rv2122c	-999999	0
R_MEPCT-492	Rv3582c	-999999	0
R_DNTPPA-875		-999999	0
R_METAT-106	Rv1392	-999999	0
R_NAPRTr-878	Rv0573c	-999999	999999
R_DUTPDP-502	Rv2697c	-999999	0
R_NTPP7-399		-999999	0
R_NTPP3-456		-999999	0
R_PPNCL2-796	Rv1391	-999999	0
R_NTPP4-674		-999999	0
R_NTPP5-549		-999999	0
R_NTPP8-771		-999999	0
R_DCPT2-538		-999999	0
R_DHPS2-641	Rv1207;Rv3608c	-999999	0
R_BACCL-576	Rv3279c	-999999	0
R_ADNCYC-371	Rv1264;Rv1318c+Rv1319c+Rv1320c;Rv1625c;Rv1647;Rv2435c	-999999	0
R_SADT2-840	Rv1285+Rv1286	-999999	0
R_SADT-717	Rv1285+Rv1286	-999999	0
R_XPPT-353		-999999	0
R_PPA-929	Rv3628	0	999999
R_NNAT-436	Rv2421c	-999999	0
R_DASYN160-780	Rv2881c	-999999	0
R_DASYN160190-545	Rv2881c	-999999	0
R_PPK2-746	Rv2984	0	999999
R_DASYN190190-612	Rv2881c	-999999	0
R_UAGDP-24	Rv1018c	-999999	0
R_PTPATi-765	Rv2965c	-999999	0
R_UDPDPS-598	Rv2361c	-999999	0
R_UDPDPS2-857	Rv2361c	-999999	0
R_ORPT-49	Rv0382c	-999999	999999
R_GALUi-1017	Rv0993	-999999	0
R_GLGC-400	Rv1213	-999999	0
R_ADK2-895	Rv0733	-999999	999999
R_UPPRT-928	Rv3309c	-999999	0
R_MAN1PT-40	Rv3264c	-999999	0
R_GLUPRT-779	Rv0808;Rv1602	-999999	0
R_GALT-870	Rv0618+Rv0619	-999999	999999
R_GTPCII2-639		-999999	0
R_GTPCII-309	Rv1415;Rv1940	-999999	0
R_DHAD2-168		0	999999
R_SUCBZS-428	Rv0553	-999999	0
R_MOTH-905	Rv1562c	0	999999
R_MOTS-18	Rv1563c	-999999	0
R_DDPA-737	Rv2178c	-999999	0
R_DHQS-608	Rv2538c	0	999999
R_RNTR4-412		0	999999
R_CTPS1-710	Rv1699	0	999999
R_DCTPD2-747	Rv0321	-999999	0
R_CTPS2-528	Rv1699	0	999999
R_HMPK3-132	Rv0422c	0	999999
R_AMMQT6-622		-999999	0
R_DHORD3-98	Rv2139	-999999	999999
R_FRD5-274	Rv1552+Rv1553+Rv1554+Rv1555	-999999	999999
R_NNDMBRT-426	Rv2207	-999999	0
R_RZ5PP-654	Rv3113	0	999999
R_GLNSP3-6	Rv1878+Rv2220+Rv2222c+Rv2860c	0	999999
R_UAGPT3-277	Rv2153c	-999999	0
R_PPTGS-865	Rv2163c	0	999999
R_SHCHCS2-688	Rv0555	-999999	0
R_SHCHCS-516	Rv0555	-999999	0
R_FASm3001-585	Rv2940c	-999999	0
R_INSK-170		-999999	0
R_NTD11-515		0	999999
R_IMPC-102	Rv0957	-999999	999999
R_ADSS-441	Rv0357c	0	999999
R_PGLS-249		-999999	0
R_CDPPT160-488	Rv2612c	-999999	0
R_PLCD-11	Rv1755c	0	999999
R_PGPP190-1019		-999999	0
R_SHKK-34	Rv2539c	-999999	0
R_PSCVT-342	Rv3227	-999999	999999
R_GLYCK-374	Rv2205c	-999999	0
R_PGK-1016	Rv1437	-999999	999999
R_PGM-215	Rv0489	-999999	999999
R_GCC2-852	Rv2211c	-999999	0
R_PDHbr-125	Rv2495c	-999999	999999
R_AKGDb-882	Rv2215	-999999	0
R_PC8XM-212	Rv2065	-999999	0
R_CDPPT160190-67	Rv2612c	0	999999
R_MI4PP-213	Rv1604	-999999	0
R_MI3PP-980	Rv1604	-999999	0
R_MI1PP-682	Rv1604;Rv2701c	-999999	0
R_G5SD-333	Rv2427c	0	999999
R_GLU5K-731	Rv2439c	-999999	0
R_HISTP-974		-999999	0
R_CAt4-548	Rv1607	-999999	999999
R_PC20M-892	Rv2066	-999999	0
R_R05217-166	Rv2064	0	999999
R_COAt-950		-999999	999999
R_CS-462	Rv0889c;Rv0896;Rv1131	-999999	0
R_ACACT1r-216	Rv1323	-999999	999999
R_MYCON5-858	Rv3800c	-999999	0
R_MYCON1-479	Rv3800c	-999999	0
R_MYCON3-263	Rv3800c	-999999	0
R_MYCON4-981	Rv3800c	-999999	0
R_MYCON2-768	Rv3800c	-999999	0
R_FAS200-349	Rv1350+Rv1484+Rv2524c+Rv2947c	-999999	0
R_FAS140-288	Rv0533c;Rv1350+Rv1484+Rv2524c+Rv2947c	-999999	0
R_FASm2801-806	Rv2940c	-999999	0
R_FASm340-228	Rv2940c	-999999	0
R_FASm2402-247	Rv2940c	-999999	0
R_FASm2201-552	Rv2940c	-999999	0
R_FASm280-547	Rv2940c	-999999	0
R_FASm2202-76	Rv2940c	-999999	0
R_FASm2401-109	Rv2940c	-999999	0
R_FASm2602-416	Rv2940c	-999999	0
R_FASm2001-607	Rv1662+Rv1663	-999999	0
R_FASm240-1009	Rv2940c	-999999	0
R_FASm320-719	Rv2940c	-999999	0
R_FASm2601-683	Rv2940c	-999999	0
R_FASm300-486	Rv2940c	-999999	0
R_FASm2002-621	Rv1662+Rv1663	-999999	0
R_FASm220-440	Rv2940c	-999999	0
R_FASm2802-347	Rv2940c	-999999	0
R_FASm260-346	Rv2940c	-999999	0
R_MCBTS3-987	Rv2378c+Rv2379c+Rv2380c+Rv2381c+Rv2382c+Rv2383c+Rv2384	-999999	0
R_FAS161-29	Rv1350+Rv1484+Rv2524c+Rv2947c	-999999	0
R_MCBTS-191	Rv2378c+Rv2379c+Rv2380c+Rv2381c+Rv2382c+Rv2383c+Rv2384	-999999	0
R_MCBTS2-476	Rv2378c+Rv2379c+Rv2380c+Rv2381c+Rv2382c+Rv2383c+Rv2384	-999999	0
R_THDPS		-99999	99999
R_AST-750		-999999	0
R_MCOATA-372	Rv0649;Rv2243	-999999	999999
R_FACOAE180-256	Rv1618	-999999	0
R_FACOAE140-141	Rv1618	-999999	0
R_G1PACT-922	Rv1018c	-999999	0
R_FCOAH2-671	Rv2605c	-999999	0
R_ACGS-960	Rv1653	-999999	0
R_DPCOAK-483	Rv1631	-999999	0
R_IPPS-753	Rv3710	-999999	0
R_MALS-296	Rv1837c	-999999	0
R_ACPS1-964	Rv2523c	0	999999
R_PFL-580		0	999999
R_SUCOAS-269	Rv0951+Rv0952	-999999	999999
R_PTAr-932	Rv0408	-999999	999999
R_SERAT-344	Rv2335	-999999	999999
R_NPHS-89	Rv0548c	-999999	0
R_PHDCATA-250		-999999	999999
R_PREPTTA-139		-999999	999999
R_HSERTA-512	Rv3341	-999999	999999
R_MANAT1-700	Rv2611c	-999999	0
R_HSST-606		-999999	0
R_ARACHTA-524		-999999	999999
R_TMHAS1-930		-999999	0
R_TMHAS2-160		-999999	0
R_TMHAS3-564		-999999	0
R_TMHAS4-319		-999999	0
R_TMHAS5-900		-999999	0
R_TMHAS6-253		-999999	0
R_RBFSa-605	Rv1412+Rv1416	-999999	0
R_CITabc-636		0	999999
R_CITLr__R_CITL-331		0	0
R_CITLr__R_CITL-332	Rv2075c;Rv2498c	-999999	999999
R_ACONT-958	Rv1475c	-999999	999999
R_UGMAS-233	Rv2152c	-999999	0
R_UGMAGS-1004	Rv2155c	0	999999
R_UGGPT3-946	Rv2153c	-999999	0
R_IPDDI-259	Rv1745c	-999999	999999
R_ACGAMT-350	Rv1302	-999999	0
R_O16RHAT-322	Rv3265c	0	999999
R_HSK-78	Rv1296	-999999	0
R_THRS-973	Rv1295	0	999999
R_OCOAT1r-60	Rv2503c+Rv2504c	-999999	999999
R_ACACCT-978		-999999	0
R_GLNSP2-572	Rv1878+Rv2220+Rv2222c+Rv2860c	0	999999
R_UAGPT2-542	Rv2153c	-999999	0
R_PPTGS_TB2-678	Rv2163c	0	999999
R_HISt2r-692		-999999	999999
R_CHORS-667	Rv2540c	0	999999
R_TDPGDH-759	Rv3464;Rv3468c;Rv3784	0	999999
R_ACGK-912	Rv1654	-999999	0
R_ASPCT-535	Rv1380	0	999999
R_OCBT-419	Rv1656	-999999	999999
R_CBPS-470	Rv1383	-999999	0
R_FOMETR-647	Rv2211c	-999999	999999
R_FTHFCL-625		0	999999
R_PRMICIi-88	Rv1603	0	999999
R_PRAMPC-117	Rv1606	-999999	0
R_CO2t-670		-999999	999999
R_ASP1DC-471	Rv3601c	-999999	0
R_GND-894	Rv1122;Rv1844c	-999999	0
R_PC6YM-575	Rv2072c	-999999	0
R_OXGDC-566	Rv1248c	-999999	0
R_GLUDC-672	Rv3432c	-999999	0
R_FHL-61	Rv0084	-999999	0
R_ICDHy-640	Rv0066c;Rv3339c	-999999	0
R_PPNDH-499	Rv3838c	-999999	0
R_MCD-984	Rv1347c	-999999	0
R_LO-343		-999999	0
R_IGPS-623	Rv1611	-999999	0
R_HCO3E__R_H2CO3D-326	Rv3273;Rv3588c	-999999	999999
R_PEPCK_re-631	Rv0211	-999999	999999
R_PSD180-33	Rv0437c	-999999	0
R_PSD160-884	Rv0437c	-999999	0
R_ADMDCr-402		-999999	999999
R_ARGDC-593	Rv2531c	-999999	0
R_PPCDC-390	Rv1391	-999999	0
R_AIRCr-601	Rv3257c+Rv3276c;Rv3275c+Rv3276c	-999999	999999
R_OMCDC-832		-999999	0
R_INDPYRD-395	Rv0853c	-999999	999999
R_OXCDC-846	Rv0118c	-999999	0
R_DXPS-872	Rv2682c;Rv3379c	-999999	0
R_PHYCBOXL-321	Rv2531c	-999999	0
R_PPCKr-999	Rv0211	-999999	999999
R_PYRDC-387	Rv0162c	-999999	0
R_PHTHDLS2-841		-999999	0
R_PHTHDLS-99		-999999	0
R_DAPDC-985	Rv1293	-999999	0
R_OMPDC-423	Rv1385	-999999	0
R_GCCa-866	Rv1832	-999999	0
R_CMLDC-714	Rv0771	-999999	0
R_MMCD-221		-999999	0
R_OXGDC2-183	Rv0555	-999999	0
R_CPC6MT-996	Rv2072c	-999999	0
R_CODH2r-403	Rv0373c+Rv0374c+Rv0375c	-999999	999999
R_IG3PS-481	Rv1605	0	999999
R_AIRC3-554		-999999	999999
R_AIRC2-144		-999999	0
R_LEUt2r-907		-999999	999999
R_LEUTA-169	Rv2210c	-999999	999999
R_IGPDH-568	Rv1601	0	999999
R_THRt2r-860	Rv3737	-999999	999999
R_THRD_Lr-697	Rv1559	-999999	999999
R_IACGAMS-220	Rv0486	0	999999
R_PC11M-496	Rv2071c	0	999999
R_PC17M-494	Rv2066	-999999	0
R_UAAGDS-276	Rv2158c	-999999	0
R_UGMDDS-848	Rv2157c	0	999999
R_BALAt2r-586	Rv0522	-999999	999999
R_APATr-172		-999999	999999
R_GLUTRR-55	Rv0509	-999999	0
R_G1SATi-537	Rv0524	0	999999
R_PRAIi-41	Rv1603	-999999	0
R_HSTPT-830	Rv1600;Rv2231c;Rv3772	0	999999
R_ADCS-977	Rv0013+Rv1005c	-999999	0
R_ADCL-380	Rv0812	0	999999
R_RBK_Dr-567		-999999	999999
R_DB4PS-976		0	999999
R_RPI-824	Rv2465c	-999999	999999
R_RPE-92	Rv1408	-999999	999999
R_ASNt2r-290	Rv0346c;Rv2127	-999999	999999
R_ASNN-188	Rv1538c	0	999999
R_SDPTA-176	Rv0858c	-999999	999999
R_SDPDS-242	Rv1202	0	999999
R_TRDR-54	Rv3913	0	999999
R_RNDR1-532	Rv0570+Rv1981c	-999999	0
R_RNDR3-73	Rv3048c+Rv3051c	-999999	0
R_RNDR2-65	Rv3048c+Rv3051c	-999999	0
R_RNDR4-676	Rv0570+Rv1981c	-999999	0
R_METSOXR1-971	Rv0137c	-999999	0
R_R05219-145		-999999	0
R_PC6AR-774	Rv2070c	0	999999
R_GTPDPK-82	Rv2583c	-999999	0
R_ADNK3-460	Rv2202c	-999999	0
R_ADNK4-587	Rv2202c	-999999	0
R_FAMPL3-675	Rv3801c	0	999999
R_FAMPL2-165	Rv3801c	0	999999
R_FAMPL5-300	Rv3801c	0	999999
R_FAMPL4-497	Rv3801c	0	999999
R_ADNK1-685	Rv2202c	-999999	0
R_PRPPS-123	Rv1017c	-999999	999999
R_FAMPL1-39	Rv3801c	0	999999
R_PDE1-454	Rv0805	-999999	0
R_NTD7-757		0	999999
R_ADK4-927	Rv0733	-999999	999999
R_ADK3-735	Rv0733	-999999	999999
R_ADSL1r-525	Rv0777	-999999	999999
R_BPNT-662		-999999	0
R_MTAN-32	Rv0091	0	999999
R_OHPBAT-711	Rv0884c	-999999	999999
R_GTHOr-638	Rv2855	-999999	999999
R_RPPDIMAS-534	Rv2962c	-999999	0
R_RRPPDIMAS-480	Rv2958c	-999999	0
R_NDPK4-232	Rv2445c	-999999	999999
R_DTMPK-51	Rv3247c	-999999	999999
R_DHPPDA2-948	Rv1409	-999999	0
R_DHPPDA-704	Rv1409	-999999	0
R_TYRTA-474		-999999	999999
R_DALAt2r-945	Rv1704c	-999999	999999
R_DALAOX-594	Rv1905c	0	999999
R_ALAR-75	Rv3423c	-999999	999999
R_MEOHt2-314		-999999	999999
R_PRDX-650	Rv1908c	0	999999
R_YUMPS-386	Rv2793c+Rv3455c	-999999	999999
R_TKT1-154	Rv1449c	-999999	999999
R_RBK-348	Rv2436	-999999	0
R_SHSL4r-120	Rv0391+Rv1079	-999999	999999
R_CYSTGL-142		-999999	0
R_NH4t-963	Rv2920c	-999999	999999
R_PYAM5PO-234	Rv2607	-999999	0
R_GCCb-245	Rv2211c	-999999	0
R_GUAD-1000		-999999	0
R_ARGDr-311	Rv1001	-999999	999999
R_ASPO1-801	Rv1595	-999999	0
R_PEAMNO-926		-999999	0
R_SERD_L-536	Rv0069c	-999999	0
R_SERD_D-938	Rv0069c	-999999	0
R_AMID4-156	Rv2363	-999999	0
R_NNAM-1001	Rv2043c	-999999	0
R_CYTD-1013	Rv3315c	-999999	0
R_ADA-491	Rv3313c	-999999	0
R_GLNSP1-818	Rv1878+Rv2220+Rv2222c+Rv2860c	0	999999
R_GLNS-119	Rv1878+Rv2220+Rv2222c+Rv2860c	0	999999
R_DCTPD-789	Rv0321	-999999	0
R_DCYTD-869		-999999	0
R_DADA-251		-999999	0
R_PYDXO-37	Rv2607	-999999	999999
R_HEX1-834	Rv0650	-999999	0
R_PPGKr-268	Rv2702	-999999	999999
R_TRE6PS-150	Rv3490	0	999999
R_G6PDH2-100	Rv1121;Rv1447c	0	999999
R_MI1PS-45	Rv0046c	0	999999
R_PGI-200	Rv0946c	-999999	999999
R_PGMT-994	Rv3068c	-999999	999999
R_G5SADs-921		-999999	0
R_PDX5PO-406	Rv2607	-999999	999999
R_DXPRIi-137	Rv2870c	-999999	0
R_CDPMEK-560	Rv1011	-999999	0
R_DNMPPA-415		0	999999
R_CHRPL-543	Rv2949c	-999999	0
R_UAPGR-506	Rv0482	0	999999
R_UAGCVT-477	Rv1315	-999999	0
R_AHCYSNS-582	Rv0091	-999999	0
R_PUNP1-223	Rv3307	-999999	999999
R_ADCPS2-393	Rv0254c;Rv2236c	0	999999
R_FRDOr-571	Rv2454c+Rv2455c	-999999	999999
R_AMMQT8-164	Rv0558	0	999999
R_AMMQT8_2-633		0	999999
R_CPC4MT-196	Rv2071c	0	999999
R_MYC1M1-383	Rv0503c;Rv0642c;Rv0644c;Rv0645c	0	999999
R_MYC1M2-185	Rv0503c;Rv0642c;Rv0644c;Rv0645c	0	999999
R_MYC1CYC2-235	Rv0470c	0	999999
R_PHTHS2-666		0	999999
R_PHTHS-702		0	999999
R_MYC1CYC1-581	Rv0470c	0	999999
R_MYC2CYC3-77	Rv0644c	0	999999
R_MYC2CYC2-982	Rv0644c	0	999999
R_MYC1CYC5-325	Rv0503c;Rv0644c	0	999999
R_MYC1CYC4-443	Rv0503c;Rv0644c	0	999999
R_MYC1CYC3-754	Rv0470c	0	999999
R_CPC2MT-578	Rv2066	0	999999
R_CPC3MT-698	Rv2066	0	999999
R_MYC2CYC1-886	Rv0644c	0	999999
R_IPPMIa-798	Rv2987c+Rv2988c	-999999	999999
R_IPPMIb-899	Rv2987c+Rv2988c	-999999	999999
R_SSALy-411	Rv0234c;Rv0234c+Rv1731;Rv1731	0	999999
R_ABTA-493	Rv2589;Rv3290c	-999999	0
R_CRNabc-699	Rv3756c+Rv3757c+Rv3758c+Rv3759c	0	999999
R_FCLPA-429	Rv0727c	-999999	999999
R_PUNP7-708	Rv3307	-999999	999999
R_SGDS-404		0	999999
R_QRr-184	Rv3777	-999999	999999
R_L_LACt2r-147	Rv1902c	-999999	999999
R_L_LACt3-766	Rv0191	-999999	0
R_L_LACD2-62	Rv1872c	0	999999
R_L_LACD3-207	Rv1872c	0	999999
R_UAGPT1-908	Rv2153c	-999999	0
R_UMPK__R_URIDK1-112	Rv1712	-999999	999999
R_UMPK__R_URIDK1-113	Rv2883c	-999999	0
R_4HTHRS-613	Rv1295	-999999	0
R_MN6PP-307	Rv1692	-999999	0
R_TMDS-854	Rv2754c;Rv2764c	0	999999
R_MOHMT-434	Rv2225	0	999999
R_GHMT2-569	Rv0070c;Rv1093	-999999	0
R_MTHFD-287	Rv3356c	-999999	999999
R_XYLK-943	Rv0729	-999999	0
R_TKT2-969	Rv1449c	-999999	999999
R_ADCPS1-1	Rv2236c	0	999999
R_ANS-755	Rv1609;Rv2859c	-999999	0
R_PPCOAC-864	Rv0973c+Rv0974c;Rv0973c+Rv2502c;Rv0974c+Rv3285;Rv2247+Rv2501c	-999999	0
R_MME-782	Rv0855	-999999	999999
R_DHORD2-616	Rv2139	-999999	0
R_GLYCTO2-356	Rv1257c	-999999	0
R_CYTBD-407	Rv1620c+Rv1621c+Rv1622c+Rv1623c	0	999999
R_MYCFLUX5-271		-999999	0
R_MYCFLUX1-920		-999999	0
R_MYCFLUX3-558		-999999	0
R_MYCFLUX4-775		-999999	0
R_MYCFLUX2-979		-999999	0
R_UAMAS-163	Rv2152c	-999999	0
R_UAMAGS-876	Rv2155c	0	999999
R_PAPPT3-853	Rv2156c	0	999999
R_PAPPT2-1014	Rv2156c	-999999	0
R_H2td-255		-999999	999999
R_ECHH_0-43		-999999	999999
R_FE3abc-209	Rv1348+Rv1349	0	999999
R_TREabc-286	Rv1236+Rv1237+Rv1238	0	999999
R_TRESULT-786	Rv0295c;Rv1373	0	999999
R_TRE6PP-541	Rv2006+Rv3372	-999999	0
R_TDMS3-794		0	999999
R_TDMS4-527		0	999999
R_TDMS2-367		0	999999
R_TDMS1		-99999	99999
R_TRIATS-381		0	999999
R_PATS-937		0	999999
R_MTI-787	Rv0126	-999999	999999
R_VALt2r-359		-999999	999999
R_VALTA-27	Rv2210c	-999999	999999
R_ILEt2r-408		-999999	999999
R_OCDCAt2-644		0	999999
R_PYRt2r-874	Rv1902c	-999999	999999
R_SUCCt2r-813	Rv2443	-999999	999999
R_NAt3_1-80	Rv2287	-999999	999999
R_GLYt2r-931	Rv1704c	-999999	999999
R_TTDCAt2-66		0	999999
R_ALAt2r-279		-999999	999999
R_CYTDt2r-330		-999999	999999
R_ASPt2r-292		-999999	999999
R_ARBt2r-655		-999999	999999
R_PACt2r-453		-999999	999999
R_SERt2r-863	Rv1704c	-999999	999999
R_SKMt2-855	Rv1200	-999999	999999
R_DSERt2r-261	Rv1704c	-999999	999999
R_TYRt2r-1002		-999999	999999
R_GLUt2r-804		-999999	999999
R_GALt2-270	Rv3331	0	999999
R_FUMt2r-50	Rv2443	-999999	999999
R_TRPt2r-531		-999999	999999
R_Kt3r-952	Rv3236c	-999999	999999
R_PHEt2r-23		-999999	999999
R_MALt2r-138	Rv2443	-999999	999999
R_GLUSy-498	Rv3858c+Rv3859c	0	999999
R_GPDDA2-385	Rv0317c;Rv3842c	-999999	0
R_PPNCL-833	Rv1391	-999999	0
R_HMPK2-761	Rv0422c	-999999	0
R_DURIK1-627		-999999	0
R_PLIPA1E180-885		-999999	0
R_LPLIPAL2E180-262	Rv0183	-999999	0
R_TDPDRR-152	Rv3266c	0	999999
R_MTHFC-570	Rv3356c	-999999	999999
R_RIBabc-128	Rv1236+Rv1237+Rv1238	-999999	0
R_TMDK1-198		-999999	0
R_SHSL1r-825	Rv0391+Rv1079	-999999	999999
R_DESAT18-192	Rv0824c;Rv1094	0	999999
R_DHFR-278	Rv2763c	-999999	999999
R_DHFS-526	Rv2447c	-999999	0
R_GLYBabc-626	Rv3756c+Rv3757c+Rv3758c+Rv3759c	-999999	0
R_CYTDK2-790		-999999	0
R_G16MTM2-881	Rv0557	-999999	0
R_GMT1-819	Rv2051c	-999999	0
R_G16MTM1-596	Rv2610c	-999999	0
R_MAN1PT2-873	Rv3264c	0	999999
R_FRRPPDIMAS-211	Rv2957	-999999	0
R_G16MTM9-324		-999999	0
R_G16MTM8-903		-999999	0
R_G16MTM10-64		-999999	0
R_HMPK4-338	Rv0422c	-999999	0
R_URIK2-194		-999999	0
R_PAPA160-275	Rv1755c	-999999	0
R_THFGLUS-115	Rv2447c	-999999	999999
R_PGSA160-445	Rv1822;Rv2746c	-999999	0
R_PSSA160-577	Rv0436c	-999999	0
R_CDAPPA160190-472	Rv2289	-999999	0
R_PSSA180-562	Rv0436c	-999999	0
R_CDAPPA160-767	Rv2289	-999999	0
R_THMDP-116	Rv3113	-999999	0
R_TSULabc-518	Rv1739c;Rv2397c+Rv2398c+Rv2399c+Rv2400c	-999999	0
R_PGL-182	Rv1445c	-999999	0
R_GALKr-797	Rv0620	-999999	999999
R_HSDy-306	Rv1294	-999999	999999
R_LCTSabc-998	Rv2316+Rv2317+Rv2318	-999999	0
R_GTPCI-845	Rv3609c	-999999	0
R_FTHFD-409	Rv2964	-999999	0
R_CBIAT-131	Rv2849c	-999999	999999
R_CYRDAAT-301	Rv2849c	0	999999
R_ACCOACr-47	Rv0904c+Rv3280;Rv3280+Rv3281	-999999	999999
R_GLUCYS-839	Rv3704c	-999999	0
R_PNTK-620	Rv1092c	-999999	0
R_GLCabc-478	Rv1236+Rv1237+Rv1238	-999999	0
R_GARFT-649	Rv0389;Rv0956	-999999	999999
R_ARBabc-149		-999999	0
R_PRAGSr-725	Rv0772	-999999	999999
R_DHORTS-809	Rv1381	-999999	999999
R_PC-425	Rv2697c;Rv2967c	-999999	0
R_CPC6R-2	Rv2070c	0	999999
R_FAH4-730		0	999999
R_ADSK-749	Rv1285+Rv1286	-999999	0
R_UAMRH-942	Rv3818	0	999999
R_PFK-503	Rv2029c+Rv3010c	-999999	0
R_PPTGS_TB1-236	Rv2163c	-999999	0
R_GFUCS-941	Rv1512	0	999999
R_UGLDDS1-856	Rv2157c	-999999	0
R_GTHS-686		-999999	0
R_PREPHACPH-803	Rv2928	-999999	0
R_SULabc-550	Rv1739c;Rv2397c+Rv2398c+Rv2399c+Rv2400c	-999999	0
R_MALTHPabc-843	Rv1236+Rv1237+Rv1238	-999999	0
R_SHK3Dr-791	Rv2552c	-999999	999999
R_FOLR2-814	Rv2763c	0	999999
R_METabc-595		-999999	0
R_Cut1-447	Rv0103c	-999999	0
R_Cuabc-748	Rv0103c	-999999	0
R_UAAGLS1-826		-999999	0
R_GLYC3Pabc-589	Rv2832c+Rv2833c+Rv2834c+Rv2835c	-999999	0
R_GLYK-557	Rv3696c	-999999	0
R_DHDPRy-559	Rv2773c	0	999999
R_DPR-1012	Rv2573	0	999999
R_5DGLCNR-897	Rv2573	-999999	999999
R_PYK-48	Rv1617	0	999999
R_PREPPACPH-835	Rv2928	-999999	0
R_PGPP160190-610		-999999	0
R_UAAGLS2-450		-999999	0
R_UGLDDS2-507	Rv2157c	-999999	0
R_UGAGDS-186	Rv2158c	-999999	0
R_UGMDDS2-513	Rv2157c	-999999	0
R_HMPK1-693	Rv0422c	-999999	0
R_FMETTRS-983	Rv1406	-999999	0
R_ADOCBIK-315	Rv0254c	-999999	0
R_OPAH-466	Rv0266c	-999999	999999
R_MALTabc-645	Rv1236+Rv1237+Rv1238	-999999	0
R_RBK_L1r-86		-999999	999999
R_ARB_Dabc-925		-999999	0
R_XYLabc-203	Rv1236+Rv1237+Rv1238	-999999	0
R_CHLabc-361	Rv3756c+Rv3757c+Rv3758c+Rv3759c	-999999	0
R_GLCS1-933		-999999	0
R_Kabc-1005	Rv1029+Rv1030+Rv1031	-999999	0
R_PIabc-335	Rv0820;Rv0936	-999999	0
R_TMN-822		-999999	0
R_UDCPDP-418	Rv2136c	-999999	0
R_DCPDPP2-25		-999999	0
R_PPBNGS-738	Rv0512	-999999	0
R_QULNS-705	Rv1594	-999999	0
R_DHDPS-438	Rv2753c	-999999	0
R_G3PAT160-1015	Rv1551	0	999999
R_AGPAT160-1006	Rv2182c;Rv2483c	0	999999
R_PGLYCP-396	Rv2233	0	999999
R_NO-773		-999999	0
R_ILETA-553	Rv2210c	-999999	999999
R_ALATA_L-588		-999999	999999
R_PSERT-689	Rv0884c	-999999	0
R_ASPTA-305	Rv0337c;Rv3565	-999999	999999
R_ORNTA-10	Rv2321c+Rv2322c	0	999999
R_TRPTA-391		-999999	999999
R_PHETA1-742		-999999	999999
R_INSH-995	Rv3393	-999999	0
R_PUNP5-266	Rv3307	-999999	999999
R_UDPGALM-997	Rv3809c	-999999	0
R_GLYCTO4-918	Rv1257c	0	999999
R_FRD3-637	Rv0247c+Rv3316+Rv3317+Rv3318;Rv0248c+Rv3316+Rv3317+Rv3318;Rv3316+Rv3317+Rv3318+Rv3319	-999999	0
R_ETHAt-632		-999999	999999
R_GLYCTO1-424	Rv1257c	0	999999
R_GLYCTO3-280	Rv1257c	0	999999
R_DHORD5-604	Rv2139	-999999	0
R_FRD2-811	Rv0247c+Rv3316+Rv3317+Rv3318;Rv0248c+Rv3316+Rv3317+Rv3318;Rv3316+Rv3317+Rv3318+Rv3319	0	999999
R_METOX1s-770		-999999	0
R_NOt-127		-999999	999999
R_PYDXNO-965	Rv2607	-999999	999999
R_DRPA-760	Rv0478	0	999999
R_NTD1-530		0	999999
R_URIDK2r-318		-999999	999999
R_TDPDRE-452	Rv3465	-999999	0
R_TALA-351	Rv1448c	-999999	999999
R_TRPS1-762	Rv1612+Rv1613	-999999	0
R_TRPS3-690	Rv1612+Rv1613	-999999	0
R_FBA-970	Rv0363c	-999999	999999
R_TPI-936	Rv1438	-999999	999999
R_AICART-282	Rv0957	-999999	999999
R_FTHFL-915		-999999	999999
R_PHTHCLS-657		0	999999
R_SALCS-420	Rv2386c	-999999	0
R_TMPKr-294	Rv2977c	-999999	999999
R_NTD5-505		0	999999
R_PUNP3-291	Rv3307	-999999	999999
R_TARTRt7-829	Rv1672c	-999999	999999
R_ASPO5		-99999	99999
R_ICL-758	Rv0467;Rv1915+Rv1916	-999999	0
R_PPCSCT-473		0	999999
R_SUCD1i__R_FRD-302	Rv0247c+Rv3316+Rv3317+Rv3318;Rv0248c+Rv3316+Rv3317+Rv3318;Rv3316+Rv3317+Rv3318+Rv3319	0	999999
R_SUCD1i__R_FRD-303	Rv1552+Rv1553+Rv1554+Rv1555	-999999	0
R_NTD3-500		0	999999
R_AGDC-739	Rv3332	-999999	0
R_ACKr-190	Rv0409	-999999	999999
R_CYSS-624	Rv0848;Rv1336;Rv2334	-999999	0
R_ACODA-890		-999999	0
R_IGAMD-463	Rv1170	-999999	0
R_ENO-828	Rv1023	-999999	999999
R_NAKtr-388	Rv3236c	-999999	999999
R_NTD2-661		-999999	0
R_NTD10-124		0	999999
R_CPC8MM-134	Rv2065	-999999	999999
R_COt-706		-999999	999999
R_AMPTASECG-362	Rv2467	-999999	0
R_H2Ot-687		-999999	999999
R_NTD4-906		0	999999
R_PGPP160-660		0	999999
R_NTPTP1-609	Rv2344c	0	999999
R_LACZ-529		0	999999
R_PSP_L-837	Rv0505c;Rv3042c	0	999999
R_UPP3S-204	Rv0511	-999999	0
R_NTD6-455		0	999999
R_TARTD-46		-999999	0
R_FBP-629	Rv1099c	0	999999
R_GMAND-114	Rv0112;Rv1511	-999999	0
R_NTPTP2-805	Rv2344c	0	999999
R_NTD8-574		0	999999
R_DHQD-634	Rv2537c	-999999	999999
R_MSHAMID-990	Rv1082	0	999999
R_DCPDP-222	Rv2136c	0	999999
R_MALT-401	Rv2471	0	999999
R_FUM-951	Rv1098c	-999999	999999
R_TRPS2-635	Rv1612+Rv1613	-999999	0
R_DAGK160-339	Rv0499	0	999999
R_ACGAMPM-217	Rv3441c	-999999	999999
R_PGSA190-181	Rv1822;Rv2746c	-999999	0
R_PGSA160190-957	Rv1822;Rv2746c	-999999	0
R_GGLUCT2-44		-999999	0
R_GTMLT-673	Rv0773c+Rv2394	0	999999
R_GLUR-108	Rv1338	-999999	999999
R_CBLAT-991	Rv2849c	-999999	999999
R_CHORM-913	Rv1885c	0	999999
R_ICHORSi-427	Rv3215	0	999999
R_G3PAT190-421	Rv1551	0	999999
R_AGPAT160190-888	Rv2182c;Rv2483c	0	999999
R_AGPAT190-517	Rv2182c;Rv2483c	0	999999
R_DHNPA-369	Rv3607c	-999999	0
R_PPAtr-457		-999999	999999
R_NDPK7-26	Rv2445c	-999999	999999
R_AICART2-546		-999999	999999
R_ADSL2r-563	Rv0777	-999999	999999
R_GF6PTAr-592	Rv3436c	-999999	999999
R_PGAMT-716		-999999	999999
R_DADK-823		-999999	999999
R_PRAIS-785	Rv0809	-999999	0
R_NDPK9-993	Rv2445c	-999999	999999
R_MAN6PI		-99999	99999
R_PMANM-961	Rv3257c;Rv3308;Rv3441c	-999999	999999
R_Clt-940	Rv0143c	-999999	999999
R_G16MTM4-904		0	999999
R_ARAI-110		-999999	999999
R_O2t-652		-999999	999999
R_ID3ACALDt-148		-999999	999999
R_DAPE-422	Rv2726c	-999999	999999
R_UDPG4E-103	Rv0501;Rv0536;Rv3634c	-999999	999999
R_PAPPT1-91	Rv2156c	0	999999
R_ARGSL-79	Rv1659	-999999	999999
R_GTHRDt2-584		0	999999
R_PPDIMAT-13	Rv2945c	-999999	0
R_MMM2r-817	Rv1492+Rv1493	-999999	999999
R_H2CO3TP-720		-999999	999999
R_ARABI		-99999	99999
R_MGt5-310	Rv1239c	-999999	999999
R_ACYSBMNt-151		-999999	999999
R_AFTA-468	Rv3792	-999999	0
R_ARGt5r-21	Rv2320c	-999999	999999
R_COBALTt5-902	Rv1239c	-999999	999999
R_BMNt-377		-999999	999999
R_ORNTAC-989	Rv1653	-999999	999999
R_HAS-510		-999999	0
R_PHDCAt-12		-999999	999999
R_PDIMAT-802	Rv2945c	-999999	0
R_TAS-354		-999999	0
R_PGPPT3-986	Rv2156c	0	999999
R_LYSt5r-431	Rv2320c	-999999	999999
R_H2St1-680		-999999	0
R_GLCP-659	Rv1328	-999999	0
R_GLYCt-615		-999999	999999
R_ORNt-539	Rv2320c	-999999	999999
R_DCPE-734	Rv3790+Rv3791	-999999	999999
R_PIt-703	Rv0545c+Rv2281	-999999	999999
R_MYCSacp50-917	Rv0098+Rv2245+Rv2246;Rv1483+Rv2245+Rv2246	-999999	0
R_MYCSacp56-133	Rv0098+Rv2245+Rv2246;Rv1483+Rv2245+Rv2246	-999999	0
R_MYCSacp58-619	Rv0098+Rv2245+Rv2246;Rv1483+Rv2245+Rv2246	-999999	0
R_HISTD-820	Rv1599	-999999	0
R_FRDO3r-709	Rv0886;Rv3106	-999999	999999
R_MNDNS2-159		0	999999
R_UDPGD-691	Rv0322	-999999	0
R_FE3Ri-827		-999999	0
R_L_LACD-944	Rv0694	0	999999
R_CYO1b-947	Rv1451+Rv2193+Rv2200c+Rv3043c	-999999	0
R_CYO1a-179	Rv2194+Rv2195+Rv2196	0	999999
R_MYCTR2-9	Rv2855	-999999	999999
R_MYCTR-239	Rv2855	-999999	999999
R_CAATPS-180	Rv0107c	-999999	0
R_RBFSb-877	Rv1412+Rv1416	0	999999
R_CPPPGO-590	Rv2388c	-999999	0
R_CODH3-756	Rv0373c+Rv0374c+Rv0375c	-999999	0
R_ALAALAr-752	Rv2981c	-999999	999999
R_ALAALAD-868	Rv3330	-999999	0
R_UPP3MT-171	Rv2847c	0	999999
R_CYTBD2-316	Rv1620c+Rv1621c+Rv1622c+Rv1623c	-999999	0
R_ATPS1-600	Rv1304+Rv1305+Rv1306+Rv1307+Rv1308+Rv1309+Rv1310+Rv1311	-999999	0
R_CDAPPA190-267	Rv2289	-999999	0
R_AHMMPS-893	Rv0423c	0	999999
R_PRFGS-967	Rv0788+Rv0803	-999999	0
R_PRASCS-135	Rv0780	-999999	999999
R_FCLT2-329		-999999	0
R_PHTHCLR2-642		-999999	999999
R_ARI-715		-999999	999999
R_SPODM-451	Rv0432;Rv1908c;Rv3846	0	999999
R_PDIMAS-677	Rv2941	0	999999
R_PPDIMAS-713	Rv2941	0	999999
R_CAT-1003	Rv1908c	0	999999
R_FRDO2r-193	Rv0886;Rv3106	-999999	999999
R_MPML-934	Rv0958	-999999	999999
R_MNDNS1-70		0	999999
R_SHCHF3-573		-999999	0
R_PHTO-104		-999999	0
R_GMT2-357	Rv2051c	-999999	0
R_GALFT-355	Rv3808c	-999999	0
R_ARABF-14		-999999	0
R_PREPTHS-783	Rv2931+Rv2932+Rv2933+Rv2934+Rv2935	-999999	0
R_PREPTHS2-482	Rv2931+Rv2932+Rv2933+Rv2934+Rv2935	-999999	0
R_FAS80_L-807	Rv1350+Rv1484+Rv2524c+Rv2947c	-999999	0
R_UPPDC1-231	Rv2678c	-999999	0
R_HMBS-68	Rv0510	-999999	0
R_ATPS4r-521	Rv1304+Rv1305+Rv1306+Rv1307+Rv1308+Rv1309+Rv1310+Rv1311	-999999	999999
R_OCTDPS-707		-999999	0
R_FASm180-187	Rv1662+Rv1663	-999999	0
R_DESAT16-777	Rv3229c	0	999999
R_FAO1-257	Rv0468+Rv0859+Rv0860+Rv1323	-999999	0
R_ENTCS-565	Rv3214	-999999	0
R_PPPGO-308	Rv2677c	-999999	0
R_FAO11-285	Rv0468+Rv0859+Rv0860+Rv1323	-999999	0
R_DPPS-320		-999999	0
R_DCPDPS-778		-999999	0
R_FAO3-544	Rv0468+Rv0859+Rv0860+Rv1323	-999999	0
R_FAO10-764	Rv0468+Rv0859+Rv0860+Rv1323	-999999	0
R_UDCPDPS-880		-999999	0
R_FASPHDCA-668		-999999	0
R_ADCYRS-751	Rv0255c+Rv3713;Rv2848c	-999999	0
R_EX_no2_LPAREN_e_RPAREN_-341		0	999999
R_EX_hdca_LPAREN_e_RPAREN_-83		0	999999
R_EX_fe2_LPAREN_e_RPAREN_-22		0	999999
R_EX_pro_L_LPAREN_e_RPAREN_-189		0	999999
R_EX_ca2_LPAREN_e_RPAREN_-368		-1	999999
R_EX_coa_LPAREN_e_RPAREN_-442		0	999999
R_EX_cit_LPAREN_e_RPAREN_-273		-1	999999
R_EX_his_L_LPAREN_e_RPAREN_-465		0	999999
R_EX_co2_LPAREN_e_RPAREN_-992		0	999999
R_EX_leu_L_LPAREN_e_RPAREN_-487		0	999999
R_EX_thr_L_LPAREN_e_RPAREN_-1018		0	999999
R_EX_ala_B_LPAREN_e_RPAREN_-458		0	999999
R_EX_asn_L_LPAREN_e_RPAREN_-836		0	999999
R_EX_ala_D_LPAREN_e_RPAREN_-793		0	999999
R_EX_meoh_LPAREN_e_RPAREN_-42		0	999999
R_EX_nh4_LPAREN_e_RPAREN_-358		-1	999999
R_EX_crn_LPAREN_e_RPAREN_-651		0	999999
R_EX_lac_L_LPAREN_e_RPAREN_-966		0	999999
R_EX_h2_LPAREN_e_RPAREN_-72		0	999999
R_EX_fe3_LPAREN_e_RPAREN_-551		-1	999999
R_EX_tre_LPAREN_e_RPAREN_-71		0	999999
R_EX_val_L_LPAREN_e_RPAREN_-972		0	999999
R_EX_h_LPAREN_e_RPAREN_-230		-1	999999
R_EX_no3_LPAREN_e_RPAREN_-887		0	999999
R_EX_etha_LPAREN_e_RPAREN_-283		0	999999
R_EX_no_LPAREN_e_RPAREN_-861		0	999999
R_EX_ile_L_LPAREN_e_RPAREN_-959		0	999999
R_EX_ocdca_LPAREN_e_RPAREN_-727		0	999999
R_EX_pyr_LPAREN_e_RPAREN_-94		0	999999
R_EX_rib_D_LPAREN_e_RPAREN_-205		0	999999
R_EX_succ_LPAREN_e_RPAREN_-721		0	999999
R_EX_na1_LPAREN_e_RPAREN_-461		-1	999999
R_EX_glyb_LPAREN_e_RPAREN_-489		0	999999
R_EX_co_LPAREN_e_RPAREN_-258		0	0
R_EX_gly_LPAREN_e_RPAREN_-323		0	999999
R_EX_h2o_LPAREN_e_RPAREN_-679		-1	999999
R_EX_ttdca_LPAREN_e_RPAREN_-939		0	999999
R_EX_tsul_LPAREN_e_RPAREN_-161		0	999999
R_EX_ala_L_LPAREN_e_RPAREN_-293		0	999999
R_EX_cytd_LPAREN_e_RPAREN_-469		0	999999
R_EX_ppa_LPAREN_e_RPAREN_-59		0	999999
R_EX_lcts_LPAREN_e_RPAREN_-413		0	999999
R_EX_atp_LPAREN_e_RPAREN_-202		0	999999
R_DM_atp_c-304		0	0
R_EX_glc_LPAREN_e_RPAREN_-514		-1	999999
R_EX_asp_L_LPAREN_e_RPAREN_-792		0	999999
R_EX_cl_LPAREN_e_RPAREN_-227		-1	999999
R_EX_arab_L_LPAREN_e_RPAREN_-795		0	999999
R_EX_pac_LPAREN_e_RPAREN_-224		0	999999
R_EX_o2_LPAREN_e_RPAREN_-646		-9.800000e-01	999999
R_EX_id3acald_LPAREN_e_RPAREN_-618		0	999999
R_EX_ser_L_LPAREN_e_RPAREN_-724		0	999999
R_EX_gthrd_LPAREN_e_RPAREN_-910		0	999999
R_EX_ppdima_LPAREN_e_RPAREN_-167		0	999999
R_EX_so4_LPAREN_e_RPAREN_-248		-1	999999
R_EX_skm_LPAREN_e_RPAREN_-728		0	999999
R_EX_h2co3_LPAREN_e_RPAREN_-121		-999999	999999
R_EX_malthp_LPAREN_e_RPAREN_-883		0	999999
R_EX_met_L_LPAREN_e_RPAREN_-653		0	999999
R_EX_cu2_LPAREN_e_RPAREN_-146		-1	999999
R_EX_mg2_LPAREN_e_RPAREN_-130		0	999999
R_EX_glyc3p_LPAREN_e_RPAREN_-718		0	999999
R_EX_ser_D_LPAREN_e_RPAREN_-199		0	999999
R_EX_acysbmn_LPAREN_e_RPAREN_-924		0	999999
R_EX_arg_L_LPAREN_e_RPAREN_-842		0	999999
R_EX_cobalt2_LPAREN_e_RPAREN_-701		0	999999
R_EX_bmn_LPAREN_e_RPAREN_-31		0	999999
R_EX_phdca_LPAREN_e_RPAREN_-614		0	999999
R_EX_pdima_LPAREN_e_RPAREN_-555		0	999999
R_EX_tyr_L_LPAREN_e_RPAREN_-244		0	999999
R_EX_lys_L_LPAREN_e_RPAREN_-392		0	999999
R_EX_tartr_L_LPAREN_e_RPAREN_-808		0	999999
R_EX_glu_L_LPAREN_e_RPAREN_-509		-1	999999
R_EX_h2s_LPAREN_e_RPAREN_-664		0	999999
R_EX_gal_LPAREN_e_RPAREN_-363		0	999999
R_EX_glyc_LPAREN_e_RPAREN_-556		-1	999999
R_EX_orn_LPAREN_e_RPAREN_-352		0	999999
R_EX_malt_LPAREN_e_RPAREN_-208		0	999999
R_EX_arab_D_LPAREN_e_RPAREN_-975		0	999999
R_EX_xyl_D_LPAREN_e_RPAREN_-850		0	999999
R_EX_chol_LPAREN_e_RPAREN_-153		0	999999
R_EX_fum_LPAREN_e_RPAREN_-464		0	999999
R_EX_trp_L_LPAREN_e_RPAREN_-389		0	999999
R_EX_k_LPAREN_e_RPAREN_-919		-1	999999
R_EX_phe_L_LPAREN_e_RPAREN_-95		0	999999
R_EX_mal_L_LPAREN_e_RPAREN_-520		0	999999
R_EX_pi_LPAREN_e_RPAREN_-312		-1	999999
R_biomass_Mtb_9_60atp-444		0	999999
BXT-218___R48E37591_LR-240		0	0
R329-454___R_NDPK6-519	Rv2445c	-10000000	10000000
R327-431___R_DGK1-484	Rv1389	-10000000	10000000
R361-542___R_NDPK5-628	Rv2445c	-10000000	10000000
R358-52___R_NDPK1-52	Rv2445c	-10000000	10000000
R354-286___R_NDPK8-313	Rv2445c	-10000000	10000000
R309-649___R_CYTK2-740	Rv1712	-10000000	10000000
R307-87___R_CYTK1-87	Rv1712	-10000000	10000000
R306-165___R_NDPK3-177	Rv2445c	-10000000	10000000
R377-185___R_NADK-197	Rv1695	-10000000	0
R351-104___R_ADK1-111	Rv0733	-10000000	10000000
R294-740___R_NDPK2-862	Rv2445c	-10000000	10000000
R324-424___R_GUACYC-475	Rv2435c	-10000000	0
R389-456___R_FMNAT-523	Rv2786c	0	10000000
R357-204___R_GK1-226	Rv1389	-10000000	10000000
R850-506___R851-558___R860-676___R880-327___R889-375		0	0
R849-428___R859-304___R879-681___R888-520		0	0
