# Supplementary material for: Efficient Reconstruction of Predictive Consensus Metabolic Network Models
Source: PLoS Comput Biol. 2016 Aug 26;12(8):e1005085. doi: 10.1371/journal.pcbi.1005085 (PMC5001716; doi:10.1371/journal.pcbi.1005085)
Supplement: S1 Dataset — This file contains the original models, the input models, the BCMs, and the RCMs for COMMGEN as well as an overview of the changes made between original and input models. (ZIP) [file pcbi.1005085.s001.zip › S4-Models/BCM/Pputida/BCM_iJN746_COMMGEN/TrackRxns.tsv]

Relation	OldRxns	NewID	Comment	NewForm	NewGPR	Lb	Ub	Phase	Tool	External
Initial Reaction		R2D4D318D_LR-134		1 MNXM1000@MNXC3 + 1 MNXM4240@MNXC3 --> 1 MNXM1971@MNXC3 + 1 MNXM925@MNXC3	PP1844	0	1000	0	Initializing	0
Initial Reaction		RDC1A94EE_RL-911		1 MNXM1000@MNXC3 + 1 MNXM5@MNXC3 <-- 1 MNXM1@MNXC3 + 1 MNXM5958@MNXC3 + 1 MNXM6@MNXC3		-1000	0	0	Initializing	0
Initial Reaction		RA7C974F1_LR-653		1 MNXM1000@MNXC3 + 1 MNXM66@MNXC3 --> 1 MNXM4240@MNXC3 + 1 MNXM925@MNXC3	PP1520	0	1000	0	Initializing	0
Initial Reaction		RBCEFD4FC_RL-756		1 MNXM100@MNXC3 + 1 MNXM11@MNXC3 <-- 1 MNXM132@MNXC3 + 1 MNXM83@MNXC3	PP0528	-1000	0	0	Initializing	0
Initial Reaction		R4E5FD3D5_LR-260		1 MNXM100@MNXC3 + 1 MNXM83@MNXC3 --> 1 MNXM11@MNXC3 + 1 MNXM34@MNXC3	PP0528	0	1000	0	Initializing	0
Initial Reaction		RB1D6FC7F_RL-699		1 MNXM1010@MNXC3 + 1 MNXM13@MNXC3 <-- 1 MNXM159@MNXC3 + 1 MNXM1@MNXC3 + 1 MNXM23@MNXC3	PP4679+PP4680	-1000	0	0	Initializing	0
Initial Reaction		RD78642BA_B-884		1 MNXM1010@MNXC3 + 1 MNXM1@MNXC3 + 1 MNXM6@MNXC3 <==> 1 MNXM1202@MNXC3 + 1 MNXM5@MNXC3	PP4678	-1000	1000	0	Initializing	0
Initial Reaction		R10059220_B-1		1 MNXM1021@MNXC3 + 1 MNXM10@MNXC3 + 2 MNXM1@MNXC3 <==> 1 MNXM1410@MNXC3 + 1 MNXM2@MNXC3 + 1 MNXM8@MNXC3	PP0213	-1000	1000	0	Initializing	0
Initial Reaction		RDC6C400A_LR-912		1 MNXM1021@MNXC3 + 1 MNXM12@MNXC3 + 1 MNXM3@MNXC3 --> 1 MNXM382@MNXC3 + 1 MNXM7@MNXC3 + 1 MNXM9@MNXC3		0	1000	0	Initializing	0
Initial Reaction		R48C5B5BE_B-244		1 MNXM1024@MNXC3 + 1 MNXM10@MNXC3 + 1 MNXM1@MNXC3 <==> 1 MNXM1277@MNXC3 + 1 MNXM8@MNXC3	PP4187;PP5366	-1000	1000	0	Initializing	0
Initial Reaction		R50EAF180_B-264		1 MNXM1024@MNXC3 + 1 MNXM1@MNXC3 + 1 MNXM20@MNXC3 <==> 1 MNXM13@MNXC3 + 1 MNXM90660@MNXC3	PP4189	-1000	1000	0	Initializing	0
Initial Reaction		RAAB58B26_LR-667		1 MNXM1024@MNXC3 + 1 MNXM1@MNXC3 + 1 MNXM23@MNXC3 --> 1 MNXM13@MNXC3 + 1 MNXM4815@MNXC3	PP0339	0	1000	0	Initializing	0
Initial Reaction		R42CAB5AB_LR-214		1 MNXM1024@MNXC3 + 1 MNXM1@MNXC3 + 1 MNXM263@MNXC3 --> 1 MNXM13@MNXC3 + 1 MNXM91300@MNXC3	PP4188	0	1000	0	Initializing	0
Initial Reaction		RC2B2A846_LR-786		1 MNXM1029@MNXC3 + 1 MNXM3@MNXC3 + 1 MNXM877@MNXC3 --> 1 MNXM1@MNXC3 + 1 MNXM629@MNXC3 + 1 MNXM7@MNXC3 + 1 MNXM9@MNXC3	PP1675+PP1676	0	1000	0	Initializing	0
Initial Reaction		R99A1D374_RL-589		1 MNXM1030@MNXC3 + 1 MNXM12@MNXC3 + 1 MNXM1@MNXC3 <-- 1 MNXM2@MNXC3 + 1 MNXM46@MNXC3 + 1 MNXM86@MNXC3	PP2335	-1000	0	0	Initializing	0
Initial Reaction		RC8CFAE33_LR-813		1 MNXM1030@MNXC3 --> 1 MNXM1792@MNXC3 + 1 MNXM2@MNXC3	PP2338	0	1000	0	Initializing	0
Initial Reaction		RB5B4D21D_LR-713		1 MNXM1043@MNXC19 + 1 MNXM12@MNXC3 + 1 MNXM3@MNXC3 --> 1 MNXM11@MNXC3 + 1 MNXM14@MNXC3 + 1 MNXM486@MNXC3	PP2213;PP4549;PP4550	0	1000	0	Initializing	0
Initial Reaction		R3D32621D_B-187		1 MNXM1043@MNXC19 <==> 1 MNXM1043@MNXC2		-1000	1000	0	Initializing	0
Initial Reaction		RC49AA482_B-795		1 MNXM1062@MNXC3 + 1 MNXM5@MNXC3 + 1 MNXM9@MNXC3 <==> 1 MNXM1384@MNXC3 + 1 MNXM1@MNXC3 + 1 MNXM6@MNXC3	PP3633	-1000	1000	0	Initializing	0
Initial Reaction		RA8F9802D_B-658		1 MNXM1062@MNXC3 + 1 MNXM89557@MNXC3 <==> 1 MNXM20@MNXC3 + 1 MNXM817@MNXC3	PP4481	-1000	1000	0	Initializing	0
Initial Reaction		R1E82F6F3_RL-69		1 MNXM1064@MNXC3 + 1 MNXM10@MNXC3 + 1 MNXM13@MNXC3 <-- 1 MNXM8@MNXC3 + 1 MNXM91043@MNXC3	pWW0099	-1000	0	0	Initializing	0
Initial Reaction		R4763B165_LR-237		1 MNXM1064@MNXC3 + 1 MNXM4@MNXC3 --> 1 MNXM1@MNXC3 + 1 MNXM3948@MNXC3	pWW0097	0	1000	0	Initializing	0
Initial Reaction		R91D20EAC_B-549		1 MNXM107@MNXC19 + 1 MNXM1@MNXC19 <==> 1 MNXM107@MNXC3 + 1 MNXM1@MNXC3	PP1156	-1000	1000	0	Initializing	0
Initial Reaction		R974EC863_B-576		1 MNXM107@MNXC19 <==> 1 MNXM107@MNXC2		-1000	1000	0	Initializing	0
Initial Reaction		R67C6108A_LR-346		1 MNXM107@MNXC3 + 3 MNXM10@MNXC3 + 5 MNXM1@MNXC3 --> 1 MNXM15@MNXC3 + 2 MNXM2@MNXC3 + 3 MNXM8@MNXC3	PP1705+PP1706	0	1000	0	Initializing	0
Initial Reaction		RBF0F60BE_LR-768		1 MNXM1089@MNXC3 + 1 MNXM2@MNXC3 --> 2 MNXM1@MNXC3 + 2 MNXM7@MNXC3	PP0399	0	1000	0	Initializing	0
Initial Reaction		RDE542819_LR-918		1 MNXM108@MNXC19 + 1 MNXM12@MNXC3 + 1 MNXM3@MNXC3 --> 1 MNXM11@MNXC3 + 1 MNXM14@MNXC3 + 1 MNXM88@MNXC3	PP2213;PP4549;PP4550	0	1000	0	Initializing	0
Initial Reaction		R68A0A331_B-353		1 MNXM108@MNXC19 <==> 1 MNXM108@MNXC2		-1000	1000	0	Initializing	0
Initial Reaction		RE8F109A2_RL-963		1 MNXM10@MNXC3 + 1 MNXM1312@MNXC3 + 2 MNXM1@MNXC3 <-- 1 MNXM1895@MNXC3 + 1 MNXM2@MNXC3 + 1 MNXM8@MNXC3	PP5278	-1000	0	0	Initializing	0
Initial Reaction		RA87CE4C8_RL-657		1 MNXM10@MNXC3 + 1 MNXM133@MNXC3 + 1 MNXM1@MNXC3 <-- 1 MNXM446@MNXC3 + 1 MNXM8@MNXC3	PP2136;PP2214	-1000	0	0	Initializing	0
Initial Reaction		R5EDF42A7_RL-319		1 MNXM10@MNXC3 + 1 MNXM13@MNXC3 + 1 MNXM153@MNXC3 <-- 1 MNXM503@MNXC3 + 1 MNXM8@MNXC3	PP1770	-1000	0	0	Initializing	0
Initial Reaction		RE55038BE_B-945		1 MNXM10@MNXC3 + 1 MNXM13@MNXC3 + 1 MNXM15@MNXC3 + 1 MNXM183@MNXC3 <==> 1 MNXM29@MNXC3 + 1 MNXM79@MNXC3 + 1 MNXM8@MNXC3	PP0986+PP0988+PP0989+PP4187;PP4187+PP5192+PP5193+PP5194	-1000	0	0	Initializing	0
Initial Reaction		RE55038BE_B-946		1 MNXM10@MNXC3 + 1 MNXM13@MNXC3 + 1 MNXM15@MNXC3 + 1 MNXM183@MNXC3 <==> 1 MNXM29@MNXC3 + 1 MNXM79@MNXC3 + 1 MNXM8@MNXC3	PP0986;PP5194	0	1000	0	Initializing	0
Initial Reaction		RA166E429_RL-621		1 MNXM10@MNXC3 + 1 MNXM13@MNXC3 + 1 MNXM181@MNXC3 <-- 1 MNXM1508@MNXC3 + 1 MNXM8@MNXC3	PP3164;pWW0099	-1000	0	0	Initializing	0
Initial Reaction		R8E96D239_RL-537		1 MNXM10@MNXC3 + 1 MNXM13@MNXC3 + 1 MNXM961@MNXC3 <-- 1 MNXM2571@MNXC3 + 1 MNXM8@MNXC3	pWW0099	-1000	0	0	Initializing	0
Initial Reaction		RC9B0EEA6_RL-818		1 MNXM10@MNXC3 + 1 MNXM13@MNXC3 + 1 MNXM1@MNXC3 + 2 MNXM2@MNXC3 + 1 MNXM454@MNXC3 + 1 MNXM9@MNXC3 <-- 1 MNXM622@MNXC3 + 1 MNXM759@MNXC3 + 1 MNXM8@MNXC3	PP0402+PP1436	-1000	0	0	Initializing	0
Initial Reaction		RE3ABD960_RL-940		1 MNXM10@MNXC3 + 1 MNXM13@MNXC3 + 1 MNXM21@MNXC3 <-- 1 MNXM12@MNXC3 + 1 MNXM23@MNXC3 + 1 MNXM8@MNXC3	PP0338+PP0339+PP4187;PP0338+PP0339+PP5366	-1000	0	0	Initializing	0
Initial Reaction		R841CD691_RL-475		1 MNXM10@MNXC3 + 1 MNXM13@MNXC3 + 1 MNXM23@MNXC3 <-- 1 MNXM8@MNXC3 + 1 MNXM98@MNXC3	PP5085	-1000	0	0	Initializing	0
Initial Reaction		R38B7B02C_RL-170		1 MNXM10@MNXC3 + 1 MNXM13@MNXC3 + 1 MNXM470@MNXC3 <-- 1 MNXM12@MNXC3 + 1 MNXM238@MNXC3 + 1 MNXM8@MNXC3	PP4401+PP4402+PP4403+PP4404	-1000	0	0	Initializing	0
Initial Reaction		RC1441998_B-776		1 MNXM10@MNXC3 + 1 MNXM13@MNXC3 + 1 MNXM471@MNXC3 <==> 1 MNXM12@MNXC3 + 1 MNXM404@MNXC3 + 1 MNXM8@MNXC3	PP4401+PP4402+PP4403+PP4404	-1000	1000	0	Initializing	0
Initial Reaction		R29337EA3_RL-113		1 MNXM10@MNXC3 + 1 MNXM13@MNXC3 + 1 MNXM569@MNXC3 <-- 1 MNXM12@MNXC3 + 1 MNXM439@MNXC3 + 1 MNXM8@MNXC3	PP4401+PP4402+PP4403+PP4404	-1000	0	0	Initializing	0
Initial Reaction		R2494D2C3_RL-97		1 MNXM10@MNXC3 + 1 MNXM13@MNXC3 + 1 MNXM86@MNXC3 <-- 1 MNXM12@MNXC3 + 1 MNXM159@MNXC3 + 1 MNXM8@MNXC3		-1000	0	0	Initializing	0
Initial Reaction		R641747A7_RL-335		1 MNXM10@MNXC3 + 1 MNXM13@MNXC3 + 1 MNXM86@MNXC3 <-- 1 MNXM12@MNXC3 + 1 MNXM8@MNXC3 + 1 MNXM933@MNXC3	PP0597;PP4667	-1000	0	0	Initializing	0
Initial Reaction		R4AB610A3_RL-250		1 MNXM10@MNXC3 + 1 MNXM13@MNXC3 + 1 MNXM92@MNXC3 <-- 1 MNXM12@MNXC3 + 1 MNXM20@MNXC3 + 1 MNXM8@MNXC3	PP4187+PP4188+PP4189	-1000	0	0	Initializing	0
Initial Reaction		RF6B79438_RL-1021		1 MNXM10@MNXC3 + 1 MNXM13@MNXC3 <-- 1 MNXM39@MNXC3 + 1 MNXM8@MNXC3	PP0490+PP0491+PP0492;PP2183+PP2184+PP2185+PP2186	-1000	0	0	Initializing	0
Initial Reaction		RCDF97E1B_B-832		1 MNXM10@MNXC3 + 1 MNXM1407@MNXC3 + 2 MNXM1@MNXC3 <==> 1 MNXM258@MNXC3 + 1 MNXM2@MNXC3 + 1 MNXM8@MNXC3	PP4964	-1000	1000	0	Initializing	0
Initial Reaction		RAF528F90_B-690		1 MNXM10@MNXC3 + 1 MNXM1514@MNXC3 + 1 MNXM1@MNXC3 <==> 1 MNXM1407@MNXC3 + 1 MNXM8@MNXC3	PP2117	-1000	1000	0	Initializing	0
Initial Reaction		R6CE177AA_B-376		1 MNXM10@MNXC3 + 1 MNXM154@MNXC3 + 1 MNXM1@MNXC3 <==> 1 MNXM663@MNXC3 + 1 MNXM8@MNXC3	PP3073	-1000	1000	0	Initializing	0
Initial Reaction		R46C2C51E_B-234		1 MNXM10@MNXC3 + 1 MNXM1602@MNXC3 + 1 MNXM1@MNXC3 <==> 1 MNXM891@MNXC3 + 1 MNXM8@MNXC3	PP1988	-1000	1000	0	Initializing	0
Initial Reaction		R6F1F18E8_RL-392		1 MNXM10@MNXC3 + 1 MNXM164@MNXC3 + 2 MNXM1@MNXC3 <-- 1 MNXM2@MNXC3 + 1 MNXM577@MNXC3 + 1 MNXM8@MNXC3	PP3357	-1000	0	0	Initializing	0
Initial Reaction		REF7B6AB4_RL-996		1 MNXM10@MNXC3 + 1 MNXM174@MNXC3 + 1 MNXM1@MNXC3 <-- 1 MNXM213@MNXC3 + 1 MNXM2@MNXC3 + 1 MNXM8@MNXC3	PP4278+PP4279	-1000	0	0	Initializing	0
Initial Reaction		RE79F7AEC_RL-958		1 MNXM10@MNXC3 + 1 MNXM1757@MNXC3 + 2 MNXM1@MNXC3 <-- 1 MNXM1763@MNXC3 + 1 MNXM2@MNXC3 + 1 MNXM8@MNXC3	PP4478	-1000	0	0	Initializing	0
Initial Reaction		R40AF03A7_B-204		1 MNXM10@MNXC3 + 1 MNXM189@MNXC3 + 2 MNXM1@MNXC3 <==> 1 MNXM2@MNXC3 + 1 MNXM435@MNXC3 + 1 MNXM8@MNXC3		-1000	1000	0	Initializing	0
Initial Reaction		RD67F723D_LR-878		1 MNXM10@MNXC3 + 1 MNXM1@MNXC3 + 1 MNXM217@MNXC3 + 1 MNXM4@MNXC3 --> 1 MNXM1508@MNXC3 + 1 MNXM8@MNXC3	PP3161+PP3162+PP3163;pWW0100+pWW0101+pWW0102	0	1000	0	Initializing	0
Initial Reaction		R403786BA_B-203		1 MNXM10@MNXC3 + 1 MNXM1@MNXC3 + 1 MNXM21@MNXC3 <==> 1 MNXM12@MNXC3 + 1 MNXM75@MNXC3 + 1 MNXM8@MNXC3	pWW0093	-1000	1000	0	Initializing	0
Initial Reaction		RC7796262_B-803		1 MNXM10@MNXC3 + 1 MNXM1@MNXC3 + 1 MNXM23@MNXC3 <==> 1 MNXM285@MNXC3 + 1 MNXM8@MNXC3	PP1649	-1000	1000	0	Initializing	0
Initial Reaction		RA1DFEB80_LR-624		1 MNXM10@MNXC3 + 1 MNXM1@MNXC3 + 1 MNXM253@MNXC3 --> 1 MNXM146@MNXC3 + 1 MNXM8@MNXC3	PP2432	0	1000	0	Initializing	0
Initial Reaction		R2A308102_B-118		1 MNXM10@MNXC3 + 1 MNXM1@MNXC3 + 1 MNXM261@MNXC3 <==> 1 MNXM2378@MNXC3 + 1 MNXM8@MNXC3 + 1 MNXM9@MNXC3	PP1009	-1000	1000	0	Initializing	0
Initial Reaction		REE257C1E_RL-990		1 MNXM10@MNXC3 + 1 MNXM1@MNXC3 + 1 MNXM298@MNXC3 <-- 1 MNXM125@MNXC3 + 1 MNXM2@MNXC3 + 1 MNXM8@MNXC3	PP1031	-1000	0	0	Initializing	0
Initial Reaction		RF84F5097_LR-1028		1 MNXM10@MNXC3 + 1 MNXM1@MNXC3 + 1 MNXM3300@MNXC3 + 1 MNXM4@MNXC3 --> 1 MNXM2@MNXC3 + 1 MNXM3486@MNXC3 + 1 MNXM8@MNXC3	pWW0129+pWW0130	0	1000	0	Initializing	0
Initial Reaction		RD15974D9_LR-848		1 MNXM10@MNXC3 + 1 MNXM1@MNXC3 + 1 MNXM3331@MNXC3 + 1 MNXM4@MNXC3 --> 1 MNXM2571@MNXC3 + 1 MNXM8@MNXC3	pWW0100+pWW0101+pWW0102	0	1000	0	Initializing	0
Initial Reaction		R787A6EA1_B-423		1 MNXM10@MNXC3 + 1 MNXM1@MNXC3 + 1 MNXM361@MNXC3 <==> 1 MNXM353@MNXC3 + 1 MNXM8@MNXC3	PP1470	-1000	1000	0	Initializing	0
Initial Reaction		RBCDA54FE_LR-755		1 MNXM10@MNXC3 + 1 MNXM1@MNXC3 + 1 MNXM3685@MNXC3 + 1 MNXM4@MNXC3 --> 1 MNXM2@MNXC3 + 1 MNXM3500@MNXC3 + 1 MNXM8@MNXC3	pWW0129+pWW0130	0	1000	0	Initializing	0
Initial Reaction		RFAE47999_RL-1043		1 MNXM10@MNXC3 + 1 MNXM1@MNXC3 + 1 MNXM371@MNXC3 <-- 1 MNXM562@MNXC3 + 1 MNXM8@MNXC3	pWW0128	-1000	0	0	Initializing	0
Initial Reaction		RAAC16887_B-668		1 MNXM10@MNXC3 + 1 MNXM1@MNXC3 + 1 MNXM392@MNXC3 <==> 1 MNXM189@MNXC3 + 1 MNXM8@MNXC3	PP0762	-1000	1000	0	Initializing	0
Initial Reaction		R9132403C_RL-544		1 MNXM10@MNXC3 + 1 MNXM1@MNXC3 + 1 MNXM4040@MNXC3 <-- 1 MNXM3486@MNXC3 + 1 MNXM8@MNXC3	pWW0128	-1000	0	0	Initializing	0
Initial Reaction		RE26D494D_RL-936		1 MNXM10@MNXC3 + 1 MNXM1@MNXC3 + 1 MNXM4077@MNXC3 <-- 1 MNXM3500@MNXC3 + 1 MNXM8@MNXC3	pWW0128	-1000	0	0	Initializing	0
Initial Reaction		RC243EA68_B-782		1 MNXM10@MNXC3 + 1 MNXM1@MNXC3 + 1 MNXM435@MNXC3 <==> 1 MNXM85@MNXC3 + 1 MNXM8@MNXC3		-1000	1000	0	Initializing	0
Initial Reaction		R2A2FFB1B_RL-117		1 MNXM10@MNXC3 + 1 MNXM1@MNXC3 + 1 MNXM441@MNXC3 <-- 1 MNXM174@MNXC3 + 1 MNXM2@MNXC3 + 1 MNXM8@MNXC3	PP4278+PP4279	-1000	0	0	Initializing	0
Initial Reaction		RB8039D34_RL-727		1 MNXM10@MNXC3 + 1 MNXM1@MNXC3 + 1 MNXM457@MNXC3 <-- 1 MNXM8@MNXC3 + 1 MNXM90@MNXC3	PP5064	-1000	0	0	Initializing	0
Initial Reaction		R8D8251C1_LR-532		1 MNXM10@MNXC3 + 1 MNXM1@MNXC3 + 1 MNXM4661@MNXC3 + 1 MNXM4@MNXC3 --> 1 MNXM8@MNXC3 + 1 MNXM91043@MNXC3	pWW0100+pWW0101+pWW0102	0	1000	0	Initializing	0
Initial Reaction		R5E0D38AD_B-318		1 MNXM10@MNXC3 + 1 MNXM1@MNXC3 + 1 MNXM46@MNXC3 <==> 1 MNXM8@MNXC3 + 1 MNXM98@MNXC3	PP0654	-1000	1000	0	Initializing	0
Initial Reaction		RE0B2F5C_B-924		1 MNXM10@MNXC3 + 1 MNXM1@MNXC3 + 1 MNXM475@MNXC3 <==> 1 MNXM189@MNXC3 + 1 MNXM8@MNXC3	PP4299	-1000	1000	0	Initializing	0
Initial Reaction		RF22ECCF4_LR-1006		1 MNXM10@MNXC3 + 1 MNXM1@MNXC3 + 1 MNXM4@MNXC3 + 1 MNXM889@MNXC3 --> 1 MNXM2@MNXC3 + 1 MNXM562@MNXC3 + 1 MNXM8@MNXC3	pWW0129+pWW0130	0	1000	0	Initializing	0
Initial Reaction		R9B987630_LR-596		1 MNXM10@MNXC3 + 1 MNXM1@MNXC3 + 1 MNXM4@MNXC3 + 1 MNXM982@MNXC3 --> 1 MNXM204@MNXC3 + 1 MNXM2@MNXC3 + 1 MNXM8@MNXC3 + 1 MNXM97009@MNXC3	PP3736+PP3737	0	1000	0	Initializing	0
Initial Reaction		RD1693B3F_B-851		1 MNXM10@MNXC3 + 1 MNXM1@MNXC3 + 1 MNXM524@MNXC3 <==> 1 MNXM701@MNXC3 + 1 MNXM8@MNXC3		-1000	1000	0	Initializing	0
Initial Reaction		R69EDB922_B-365		1 MNXM10@MNXC3 + 1 MNXM1@MNXC3 + 1 MNXM541@MNXC3 <==> 1 MNXM126@MNXC3 + 1 MNXM8@MNXC3	PP5155	-1000	1000	0	Initializing	0
Initial Reaction		RF9C633BE_B-1039		1 MNXM10@MNXC3 + 1 MNXM5@MNXC3 <==> 1 MNXM6@MNXC3 + 1 MNXM8@MNXC3	PP2151	-1000	1000	0	Initializing	0
Initial Reaction		RB912C30F_RL-733		1 MNXM10@MNXC3 + 1 MNXM1@MNXC3 + 1 MNXM6068@MNXC3 <-- 1 MNXM1102@MNXC3 + 1 MNXM2@MNXC3 + 1 MNXM8@MNXC3	pWW0096	-1000	0	0	Initializing	0
Initial Reaction		R4401ED9C_LR-225		1 MNXM10@MNXC3 + 1 MNXM1@MNXC3 + 1 MNXM606@MNXC3 --> 1 MNXM2@MNXC3 + 1 MNXM83@MNXC3 + 1 MNXM8@MNXC3	PP0606	0	1000	0	Initializing	0
Initial Reaction		RAAA26B73_RL-666		1 MNXM10@MNXC3 + 1 MNXM1@MNXC3 + 1 MNXM677@MNXC3 <-- 1 MNXM674@MNXC3 + 1 MNXM8@MNXC3	PP2136;PP2214	-1000	0	0	Initializing	0
Initial Reaction		REBFF9118_RL-975		1 MNXM10@MNXC3 + 1 MNXM1@MNXC3 + 1 MNXM705@MNXC3 <-- 1 MNXM733@MNXC3 + 1 MNXM8@MNXC3	PP2136;PP2214	-1000	0	0	Initializing	0
Initial Reaction		R51C73A2A_RL-271		1 MNXM10@MNXC3 + 1 MNXM1@MNXC3 + 1 MNXM706@MNXC3 <-- 1 MNXM766@MNXC3 + 1 MNXM8@MNXC3	PP2136;PP2214	-1000	0	0	Initializing	0
Initial Reaction		R8DA72605_RL-533		1 MNXM10@MNXC3 + 1 MNXM1@MNXC3 + 1 MNXM707@MNXC3 <-- 1 MNXM767@MNXC3 + 1 MNXM8@MNXC3	PP2136;PP2214	-1000	0	0	Initializing	0
Initial Reaction		RFF91B74F_RL-1058		1 MNXM10@MNXC3 + 1 MNXM1@MNXC3 + 1 MNXM717@MNXC3 <-- 1 MNXM757@MNXC3 + 1 MNXM8@MNXC3	PP2136;PP2214	-1000	0	0	Initializing	0
Initial Reaction		RCE1237B1_RL-833		1 MNXM10@MNXC3 + 1 MNXM1@MNXC3 + 1 MNXM738@MNXC3 <-- 1 MNXM825@MNXC3 + 1 MNXM8@MNXC3	PP2136;PP2214	-1000	0	0	Initializing	0
Initial Reaction		R96A45519_LR-574		1 MNXM10@MNXC3 + 1 MNXM1@MNXC3 + 1 MNXM75@MNXC3 --> 1 MNXM303@MNXC3 + 1 MNXM8@MNXC3	PP3839	0	1000	0	Initializing	0
Initial Reaction		RAC563E38_RL-678		1 MNXM10@MNXC3 + 1 MNXM1@MNXC3 + 1 MNXM792@MNXC3 <-- 1 MNXM1438@MNXC3 + 2 MNXM2@MNXC3 + 1 MNXM8@MNXC3		-1000	0	0	Initializing	0
Initial Reaction		R621D99CA_RL-331		1 MNXM10@MNXC3 + 1 MNXM1@MNXC3 + 1 MNXM858@MNXC3 <-- 1 MNXM880@MNXC3 + 1 MNXM8@MNXC3		-1000	0	0	Initializing	0
Initial Reaction		RB890C84_RL-731		1 MNXM10@MNXC3 + 1 MNXM1@MNXC3 + 1 MNXM89557@MNXC3 <-- 2 MNXM2@MNXC3 + 1 MNXM301@MNXC3 + 1 MNXM8@MNXC3	PP4947	-1000	0	0	Initializing	0
Initial Reaction		RC9AFA79B_RL-817		1 MNXM10@MNXC3 + 1 MNXM1@MNXC3 + 1 MNXM91067@MNXC3 <-- 1 MNXM2927@MNXC3 + 1 MNXM2@MNXC3 + 1 MNXM8@MNXC3	pWW0096	-1000	0	0	Initializing	0
Initial Reaction		R8818EA04_RL-499		1 MNXM10@MNXC3 + 1 MNXM1@MNXC3 + 1 MNXM91734@MNXC3 <-- 1 MNXM8@MNXC3 + 1 MNXM90976@MNXC3	PP3999	-1000	0	0	Initializing	0
Initial Reaction		RD44AB465_RL-866		1 MNXM10@MNXC3 + 1 MNXM1@MNXC3 + 1 MNXM933@MNXC3 <-- 1 MNXM396@MNXC3 + 1 MNXM8@MNXC3	PP4666	-1000	0	0	Initializing	0
Initial Reaction		RC339DFD_RL-790		1 MNXM10@MNXC3 + 1 MNXM1@MNXC3 + 2 MNXM39@MNXC3 + 1 MNXM790@MNXC3 <-- 1 MNXM2@MNXC3 + 1 MNXM388@MNXC3 + 1 MNXM8@MNXC3	PP4922	-1000	0	0	Initializing	0
Initial Reaction		R941CBBDE_B-563		1 MNXM10@MNXC3 + 1 MNXM93746@MNXC3 <==> 1 MNXM1@MNXC3 + 1 MNXM8@MNXC3 + 1 MNXM93886@MNXC3	PP5314	-1000	1000	0	Initializing	0
Initial Reaction		R57F8AE75_RL-298		1 MNXM10@MNXC3 + 2 MNXM1@MNXC3 + 1 MNXM204@MNXC3 <-- 1 MNXM2779@MNXC3 + 1 MNXM2@MNXC3 + 1 MNXM8@MNXC3	PP3357	-1000	0	0	Initializing	0
Initial Reaction		R5A5142F5_RL-306		1 MNXM10@MNXC3 + 2 MNXM1@MNXC3 + 1 MNXM217@MNXC3 <-- 1 MNXM2@MNXC3 + 1 MNXM371@MNXC3 + 1 MNXM8@MNXC3	pWW0131	-1000	0	0	Initializing	0
Initial Reaction		R91FE295F_RL-550		1 MNXM10@MNXC3 + 2 MNXM1@MNXC3 + 1 MNXM222@MNXC3 <-- 1 MNXM2@MNXC3 + 1 MNXM349@MNXC3 + 1 MNXM8@MNXC3		-1000	0	0	Initializing	0
Initial Reaction		R2C5EB10B_RL-127		1 MNXM10@MNXC3 + 2 MNXM1@MNXC3 + 1 MNXM268@MNXC3 <-- 1 MNXM219@MNXC3 + 1 MNXM2@MNXC3 + 1 MNXM8@MNXC3	PP5258	-1000	0	0	Initializing	0
Initial Reaction		R1463504D_B-22		1 MNXM10@MNXC3 + 2 MNXM1@MNXC3 + 1 MNXM26@MNXC3 <==> 1 MNXM2@MNXC3 + 1 MNXM75@MNXC3 + 1 MNXM8@MNXC3	PP0545	-1000	1000	0	Initializing	0
Initial Reaction		R1463504D_B-23		1 MNXM10@MNXC3 + 2 MNXM1@MNXC3 + 1 MNXM26@MNXC3 <==> 1 MNXM2@MNXC3 + 1 MNXM75@MNXC3 + 1 MNXM8@MNXC3	PP0545;PP2589;PP2680;PP2694;PP3463;PP5258	-1000	0	0	Initializing	0
Initial Reaction		RDA51DCF7_RL-902		1 MNXM10@MNXC3 + 2 MNXM1@MNXC3 + 1 MNXM289@MNXC3 <-- 1 MNXM2@MNXC3 + 1 MNXM457@MNXC3 + 1 MNXM8@MNXC3	PP5063	-1000	0	0	Initializing	0
Initial Reaction		R7DDBE233_RL-449		1 MNXM10@MNXC3 + 2 MNXM1@MNXC3 + 1 MNXM3331@MNXC3 <-- 1 MNXM2@MNXC3 + 1 MNXM4077@MNXC3 + 1 MNXM8@MNXC3	pWW0131	-1000	0	0	Initializing	0
Initial Reaction		R697BD511_RL-360		1 MNXM10@MNXC3 + 2 MNXM1@MNXC3 + 1 MNXM4661@MNXC3 <-- 1 MNXM2@MNXC3 + 1 MNXM4040@MNXC3 + 1 MNXM8@MNXC3	pWW0131	-1000	0	0	Initializing	0
Initial Reaction		R91AA9DC9_LR-548		1 MNXM10@MNXC3 + 2 MNXM1@MNXC3 + 1 MNXM4@MNXC3 + 1 MNXM773@MNXC3 --> 1 MNXM13@MNXC3 + 1 MNXM2@MNXC3 + 1 MNXM888@MNXC3 + 1 MNXM8@MNXC3	PP3944	0	1000	0	Initializing	0
Initial Reaction		R66EDB74_RL-343		1 MNXM10@MNXC3 + 2 MNXM1@MNXC3 + 1 MNXM573@MNXC3 <-- 1 MNXM2@MNXC3 + 1 MNXM858@MNXC3 + 1 MNXM8@MNXC3	PP5120	-1000	0	0	Initializing	0
Initial Reaction		RD0CCBB_RL-846		1 MNXM10@MNXC3 + 2 MNXM1@MNXC3 + 1 MNXM982@MNXC3 <-- 1 MNXM2@MNXC3 + 1 MNXM754@MNXC3 + 1 MNXM8@MNXC3	PP3357	-1000	0	0	Initializing	0
Initial Reaction		R53518CB3_LR-277		1 MNXM10@MNXC3 + 2 MNXM944@MNXC3 --> 1 MNXM1@MNXC3 + 1 MNXM8@MNXC3 + 2 MNXM92188@MNXC3	PP1674	0	1000	0	Initializing	0
Initial Reaction		RAE13C32F_LR-686		1 MNXM10@MNXC3 + 5 MNXM1@MNXC3 + 1 MNXM232@MNXC3 --> 1 MNXM191@MNXC3 + 4 MNXM1@MNXC19 + 1 MNXM8@MNXC3	PP4119+PP4120+PP4121+PP4122+PP4123+PP4124+PP4125+PP4126+PP4127+PP4128+PP4129+PP4130+PP4131	0	1000	0	Initializing	0
Initial Reaction		R8429EC36_LR-476		1 MNXM10@MNXC3 + 1 MNXM232@MNXC3 --> 1 MNXM191@MNXC3 + 1 MNXM8@MNXC3	PP0626	0	1000	0	Initializing	0
Initial Reaction		R421233E2_RL-212		1 MNXM1102@MNXC3 <-- 1 MNXM181@MNXC3 + 1 MNXM4@MNXC3	pWW0097	-1000	0	0	Initializing	0
Initial Reaction		RC5ABA914_LR-799		1 MNXM1102@MNXC3 + 1 MNXM2@MNXC3 --> 1 MNXM1@MNXC3 + 1 MNXM39@MNXC3 + 1 MNXM9829@MNXC3	pWW0095	0	1000	0	Initializing	0
Initial Reaction		RADBA693A_B-684		1 MNXM1104@MNXC3 <==> 1 MNXM1144@MNXC3 + 1 MNXM1@MNXC3	PP3715	-1000	1000	0	Initializing	0
Initial Reaction		R9F46504_B-612		1 MNXM1104@MNXC3 <==> 1 MNXM829@MNXC3	PP3714	-1000	1000	0	Initializing	0
Initial Reaction		RCFB894DF_RL-841		1 MNXM1105@MNXC3 + 1 MNXM11@MNXC3 <-- 1 MNXM1@MNXC3 + 1 MNXM51@MNXC3 + 1 MNXM856@MNXC3	PP1678	-1000	0	0	Initializing	0
Initial Reaction		R39EC1BD6_LR-177		1 MNXM1105@MNXC3 + 1 MNXM1539@MNXC3 --> 1 MNXM113@MNXC3 + 1 MNXM1@MNXC3 + 1 MNXM489@MNXC3	PP1681	0	1000	0	Initializing	0
Initial Reaction		RCE503832_LR-835		1 MNXM111@MNXC2 + 1 MNXM2@MNXC3 + 1 MNXM3@MNXC3 --> 1 MNXM111@MNXC3 + 1 MNXM1@MNXC3 + 1 MNXM7@MNXC3 + 1 MNXM9@MNXC3	PP1078+PP4881+PP4882	0	1000	0	Initializing	0
Initial Reaction		R726B7F0_B-406		1 MNXM111@MNXC2 <==> 1 MNXM111@MNXC3		-1000	1000	0	Initializing	0
Initial Reaction		RAA52CB1E_LR-662		1 MNXM111@MNXC3 + 1 MNXM89855@MNXC3 --> 2 MNXM1@MNXC3 + 1 MNXM249@MNXC3	PP0744	0	1000	0	Initializing	0
Initial Reaction		R6E238425_LR-384		1 MNXM111@MNXC3 + 1 MNXM91734@MNXC3 --> 2 MNXM1@MNXC3 + 1 MNXM82173@MNXC3	PP3999	0	1000	0	Initializing	0
Initial Reaction		R83DF2584_LR-469		1 MNXM1123@MNXC3 + 4 MNXM1@MNXC3 --> 1 MNXM1322@MNXC3 + 4 MNXM13@MNXC3	PP5074	0	1000	0	Initializing	0
Initial Reaction		RF93E51_LR-1036		1 MNXM1134@MNXC3 + 1 MNXM1@MNXC3 --> 1 MNXM1521@MNXC3	PP1379	0	1000	0	Initializing	0
Initial Reaction		R5B6C537B_RL-309		1 MNXM1134@MNXC3 + 2 MNXM1@MNXC3 <-- 1 MNXM204@MNXC3 + 1 MNXM4@MNXC3	PP4655+PP4656	-1000	0	0	Initializing	0
Initial Reaction		R81D753DC_RL-460		1 MNXM1135@MNXC3 + 1 MNXM7@MNXC3 <-- 1 MNXM3@MNXC3 + 1 MNXM790@MNXC3	PP4782	-1000	0	0	Initializing	0
Initial Reaction		R432859D4_LR-217		1 MNXM113@MNXC19 + 1 MNXM2@MNXC19 --> 1 MNXM401@MNXC19 + 1 MNXM9@MNXC19	PP1414	0	1000	0	Initializing	0
Initial Reaction		R6F4460A7_RL-394		1 MNXM113@MNXC3 + 1 MNXM11@MNXC3 + 1 MNXM14@MNXC3 + 2 MNXM1@MNXC3 + 1 MNXM89557@MNXC3 <-- 1 MNXM298@MNXC3 + 1 MNXM2@MNXC3 + 1 MNXM37@MNXC3 + 1 MNXM3@MNXC3	PP1032	-1000	0	0	Initializing	0
Initial Reaction		R757DFCDD_RL-418		1 MNXM113@MNXC3 + 1 MNXM11@MNXC3 <-- 1 MNXM259@MNXC3 + 1 MNXM38291@MNXC3	PP0747	-1000	0	0	Initializing	0
Initial Reaction		RAC8E1885_B-679		1 MNXM113@MNXC3 + 1 MNXM1@MNXC3 + 1 MNXM3@MNXC3 <==> 1 MNXM30@MNXC3 + 1 MNXM7@MNXC3	PP5296	-1000	1000	0	Initializing	0
Initial Reaction		RA22B3905_LR-625		1 MNXM113@MNXC3 + 1 MNXM2@MNXC3 --> 1 MNXM401@MNXC3 + 1 MNXM9@MNXC3	PP1620	0	1000	0	Initializing	0
Initial Reaction		R3E0A31BF_RL-189		1 MNXM1144@MNXC3 + 2 MNXM1@MNXC3 <-- 1 MNXM181@MNXC3 + 1 MNXM4@MNXC3	PP3166;PP3713	-1000	0	0	Initializing	0
Initial Reaction		R565E6587_LR-290		1 MNXM114@MNXC19 + 1 MNXM1@MNXC19 --> 1 MNXM114@MNXC3 + 1 MNXM1@MNXC3	PP2914;PP5031	0	1000	0	Initializing	0
Initial Reaction		RA136C28C_LR-619		1 MNXM114@MNXC19 + 1 MNXM27@MNXC19 --> 1 MNXM114@MNXC3 + 1 MNXM27@MNXC3	PP4946	0	1000	0	Initializing	0
Initial Reaction		R87D278B0_LR-498		1 MNXM114@MNXC19 + 1 MNXM2@MNXC3 + 1 MNXM3@MNXC3 --> 1 MNXM114@MNXC3 + 1 MNXM1@MNXC3 + 1 MNXM7@MNXC3 + 1 MNXM9@MNXC3	PP0294+PP0295+PP0296;PP0868+PP0869+PP0870;PP0868+PP0870+PP0871;PP1297+PP1298+PP1299+PP1300;PP2774+PP2775	0	1000	0	Initializing	0
Initial Reaction		RBD50C63_B-758		1 MNXM114@MNXC19 <==> 1 MNXM114@MNXC2	PP5250	-1000	1000	0	Initializing	0
Initial Reaction		RDA15934D_RL-901		1 MNXM114@MNXC3 + 1 MNXM15@MNXC3 <-- 1 MNXM89689@MNXC3	PP3190;PP3533;PP4431	-1000	0	0	Initializing	0
Initial Reaction		RBB4195D6_LR-742		1 MNXM114@MNXC3 + 1 MNXM3@MNXC3 + 1 MNXM90667@MNXC3 --> 1 MNXM11@MNXC3 + 1 MNXM14@MNXC3 + 1 MNXM1@MNXC3 + 1 MNXM247@MNXC3	PP1205	0	1000	0	Initializing	0
Initial Reaction		RD396D457_RL-860		1 MNXM114@MNXC3 + 1 MNXM5@MNXC3 <-- 2 MNXM1@MNXC3 + 1 MNXM301@MNXC3 + 1 MNXM6@MNXC3	PP5095	-1000	0	0	Initializing	0
Initial Reaction		REED3E889_LR-994		1 MNXM114@MNXC3 + 1 MNXM90822@MNXC3 --> 1 MNXM1@MNXC3 + 1 MNXM301@MNXC3 + 1 MNXM38@MNXC3	PP4947	0	1000	0	Initializing	0
Initial Reaction		R190EC224_RL-40		1 MNXM1152@MNXC3 + 1 MNXM13@MNXC3 + 2 MNXM15@MNXC3 <-- 1 MNXM1756@MNXC3 + 2 MNXM1@MNXC3 + 2 MNXM2@MNXC3	PP4477	-1000	0	0	Initializing	0
Initial Reaction		RB84E9B93_LR-728		1 MNXM1152@MNXC3 + 1 MNXM20@MNXC3 --> 1 MNXM1763@MNXC3 + 1 MNXM89557@MNXC3	PP4481	0	1000	0	Initializing	0
Initial Reaction		RB630AADB_RL-717		1 MNXM1160@MNXC3 + 1 MNXM14@MNXC3 + 1 MNXM1@MNXC3 <-- 1 MNXM3@MNXC3 + 1 MNXM937@MNXC3	PP4698	-1000	0	0	Initializing	0
Initial Reaction		R173C6447_LR-33		1 MNXM1160@MNXC3 + 1 MNXM421@MNXC3 --> 1 MNXM11@MNXC3 + 1 MNXM965@MNXC3	PP4717	0	1000	0	Initializing	0
Initial Reaction		RBA514694_LR-738		1 MNXM1168@MNXC3 + 1 MNXM1@MNXC3 --> 1 MNXM2@MNXC3 + 1 MNXM606@MNXC3	PP0853	0	1000	0	Initializing	0
Initial Reaction		R870CDBC7_RL-493		1 MNXM1168@MNXC3 + 1 MNXM31@MNXC3 <-- 1 MNXM1641@MNXC3	PP1618	-1000	0	0	Initializing	0
Initial Reaction		RD7F35508_LR-887		1 MNXM1176@MNXC3 --> 1 MNXM23@MNXC3 + 1 MNXM75@MNXC3	pWW0092	0	1000	0	Initializing	0
Initial Reaction		R5DF83D31_RL-317		1 MNXM1176@MNXC3 <-- 1 MNXM2@MNXC3 + 1 MNXM9829@MNXC3	pWW0094	-1000	0	0	Initializing	0
Initial Reaction		RFF5F1C5A_LR-1057		1 MNXM1177@MNXC3 + 1 MNXM1@MNXC3 + 1 MNXM6@MNXC3 --> 1 MNXM361@MNXC3 + 1 MNXM5@MNXC3 + 1 MNXM9@MNXC3	PP1989	0	1000	0	Initializing	0
Initial Reaction		R1F73F81_RL-74		1 MNXM1177@MNXC3 + 1 MNXM7@MNXC3 <-- 1 MNXM3@MNXC3 + 1 MNXM42@MNXC3	PP4473	-1000	0	0	Initializing	0
Initial Reaction		R304892D8_LR-146		1 MNXM1178@MNXC3 + 1 MNXM2@MNXC3 --> 1 MNXM791@MNXC3 + 1 MNXM9@MNXC3	PP4565	0	1000	0	Initializing	0
Initial Reaction		R788748E2_RL-425		1 MNXM1178@MNXC3 + 1 MNXM5@MNXC3 <-- 1 MNXM1532@MNXC3 + 1 MNXM1@MNXC3 + 1 MNXM6@MNXC3	PP0514	-1000	0	0	Initializing	0
Initial Reaction		R4938DB0B_RL-246		1 MNXM117@MNXC3 + 1 MNXM118@MNXC3 <-- 1 MNXM2@MNXC3 + 1 MNXM328@MNXC3	PP2196	-1000	0	0	Initializing	0
Initial Reaction		R3F8608DC_RL-195		1 MNXM117@MNXC3 + 1 MNXM192@MNXC3 <-- 1 MNXM1312@MNXC3 + 1 MNXM2@MNXC3	PP4523	-1000	0	0	Initializing	0
Initial Reaction		RD74F6AC5_LR-882		1 MNXM117@MNXC3 + 2 MNXM1@MNXC3 + 1 MNXM2@MNXC3 --> 1 MNXM13@MNXC3 + 2 MNXM15@MNXC3	PP2843+PP2844+PP2845	0	1000	0	Initializing	0
Initial Reaction		R373FF9_LR-164		1 MNXM1189@MNXC3 + 1 MNXM1@MNXC3 + 1 MNXM2@MNXC3 --> 1 MNXM11@MNXC3 + 1 MNXM30@MNXC3	PP5302	0	1000	0	Initializing	0
Initial Reaction		R71585B9F_B-398		1 MNXM1189@MNXC3 + 1 MNXM9@MNXC3 <==> 1 MNXM1561@MNXC3 + 1 MNXM2@MNXC3	PP5216	-1000	1000	0	Initializing	0
Initial Reaction		REF9A3ED6_LR-997		1 MNXM118@MNXC19 + 1 MNXM2@MNXC3 + 1 MNXM3@MNXC3 --> 1 MNXM118@MNXC3 + 1 MNXM1@MNXC3 + 1 MNXM7@MNXC3 + 1 MNXM9@MNXC3	PP0411+PP0412+PP0413+PP0414;PP5177+PP5178+PP5179+PP5180;PP5177+PP5178+PP5179+PP5182	0	1000	0	Initializing	0
Initial Reaction		RC70D7A8B_B-802		1 MNXM118@MNXC19 <==> 1 MNXM118@MNXC2		-1000	1000	0	Initializing	0
Initial Reaction		RA760988D_RL-650		1 MNXM118@MNXC3 + 1 MNXM13@MNXC3 <-- 1 MNXM1@MNXC3 + 1 MNXM89689@MNXC3	PP0864	-1000	0	0	Initializing	0
Initial Reaction		R231CFDAF_LR-92		1 MNXM118@MNXC3 + 1 MNXM321@MNXC3 --> 1 MNXM124@MNXC3 + 1 MNXM150@MNXC3 + 1 MNXM1@MNXC3		0	1000	0	Initializing	0
Initial Reaction		RDBF7A578_RL-910		1 MNXM1196@MNXC19 + 1 MNXM9@MNXC19 <-- 1 MNXM2@MNXC19 + 1 MNXM5268@MNXC19	PP0520	-1000	0	0	Initializing	0
Initial Reaction		R7AB4D268_RL-437		1 MNXM1196@MNXC3 + 1 MNXM9@MNXC3 <-- 1 MNXM2@MNXC3 + 1 MNXM5268@MNXC3	PP0520	-1000	0	0	Initializing	0
Initial Reaction		RD30BE6DB_RL-857		1 MNXM11@MNXC3 + 1 MNXM125@MNXC3 <-- 1 MNXM213@MNXC3 + 1 MNXM38291@MNXC3	PP0747	-1000	0	0	Initializing	0
Initial Reaction		R3070E7BD_RL-147		1 MNXM11@MNXC3 + 1 MNXM1278@MNXC3 <-- 1 MNXM249@MNXC3 + 1 MNXM2@MNXC3 + 1 MNXM34@MNXC3	PP0110;PP0816	-1000	0	0	Initializing	0
Initial Reaction		RE3DD0223_B-941		1 MNXM11@MNXC3 + 1 MNXM1351@MNXC3 <==> 1 MNXM38291@MNXC3 + 1 MNXM3@MNXC3	PP0965	-1000	1000	0	Initializing	0
Initial Reaction		R5813BEE8_RL-299		1 MNXM11@MNXC3 + 1 MNXM13@MNXC3 + 1 MNXM194@MNXC3 <-- 2 MNXM1@MNXC3 + 1 MNXM38291@MNXC3 + 1 MNXM555@MNXC3	PP0787	-1000	0	0	Initializing	0
Initial Reaction		R669F0256_RL-342		1 MNXM11@MNXC3 + 1 MNXM147@MNXC3 + 1 MNXM14@MNXC3 + 1 MNXM1@MNXC3 + 1 MNXM89557@MNXC3 <-- 1 MNXM2@MNXC3 + 1 MNXM37@MNXC3 + 1 MNXM3@MNXC3 + 1 MNXM42@MNXC3	PP1750	-1000	0	0	Initializing	0
Initial Reaction		RFBBF91C1_RL-1049		1 MNXM11@MNXC3 + 1 MNXM1489@MNXC3 <-- 1 MNXM188@MNXC3 + 1 MNXM38291@MNXC3	PP0421	-1000	0	0	Initializing	0
Initial Reaction		RD4E3CB6C_RL-872		1 MNXM11@MNXC3 + 1 MNXM14@MNXC3 + 1 MNXM1@MNXC3 + 1 MNXM224@MNXC3 <-- 1 MNXM12@MNXC3 + 1 MNXM1@MNXC19 + 1 MNXM314@MNXC19 + 1 MNXM3@MNXC3	PP2213;PP4549;PP4550	-1000	0	0	Initializing	0
Initial Reaction		R57A7D15A_RL-296		1 MNXM11@MNXC3 + 1 MNXM14@MNXC3 + 1 MNXM1@MNXC3 + 1 MNXM28@MNXC3 <-- 1 MNXM3@MNXC3 + 1 MNXM61@MNXC3 + 1 MNXM90882@MNXC3	PP1097	-1000	0	0	Initializing	0
Initial Reaction		RCD84587C_RL-829		1 MNXM11@MNXC3 + 1 MNXM14@MNXC3 + 1 MNXM1@MNXC3 + 1 MNXM342@MNXC3 <-- 1 MNXM12@MNXC3 + 1 MNXM1@MNXC19 + 1 MNXM3@MNXC3 + 1 MNXM750@MNXC19	PP2213;PP4549;PP4550	-1000	0	0	Initializing	0
Initial Reaction		R445059CA_RL-226		1 MNXM11@MNXC3 + 1 MNXM14@MNXC3 + 1 MNXM1@MNXC3 + 1 MNXM363@MNXC3 <-- 1 MNXM12@MNXC3 + 1 MNXM1@MNXC19 + 1 MNXM3@MNXC3 + 1 MNXM402@MNXC19	PP2213;PP4549;PP4550	-1000	0	0	Initializing	0
Initial Reaction		RD92CDAFA_RL-896		1 MNXM11@MNXC3 + 1 MNXM14@MNXC3 + 1 MNXM1@MNXC3 + 1 MNXM364@MNXC3 <-- 1 MNXM144@MNXC3 + 1 MNXM3@MNXC3 + 1 MNXM593@MNXC3	PP4700	-1000	0	0	Initializing	0
Initial Reaction		R1D585BDD_RL-60		1 MNXM11@MNXC3 + 1 MNXM14@MNXC3 + 1 MNXM1@MNXC3 + 1 MNXM550@MNXC3 <-- 1 MNXM211@MNXC3 + 1 MNXM3@MNXC3 + 1 MNXM42@MNXC3	PP1088	-1000	0	0	Initializing	0
Initial Reaction		R43603FEA_RL-219		1 MNXM11@MNXC3 + 1 MNXM14@MNXC3 + 1 MNXM1@MNXC3 + 1 MNXM553@MNXC3 <-- 1 MNXM12@MNXC3 + 1 MNXM1653@MNXC19 + 1 MNXM1@MNXC19 + 1 MNXM3@MNXC3	PP2213;PP4549;PP4550	-1000	0	0	Initializing	0
Initial Reaction		R6E67D94D_RL-386		1 MNXM11@MNXC3 + 1 MNXM14@MNXC3 + 1 MNXM1@MNXC3 + 1 MNXM697@MNXC3 <-- 1 MNXM140@MNXC3 + 1 MNXM3@MNXC3 + 1 MNXM90880@MNXC3	PP4794	-1000	0	0	Initializing	0
Initial Reaction		R40F0124E_RL-208		1 MNXM11@MNXC3 + 1 MNXM14@MNXC3 + 1 MNXM1@MNXC3 + 1 MNXM89557@MNXC3 + 1 MNXM8@MNXC3 <-- 1 MNXM2@MNXC3 + 1 MNXM309@MNXC3 + 1 MNXM37@MNXC3 + 1 MNXM3@MNXC3	PP4869	-1000	0	0	Initializing	0
Initial Reaction		R652F2D15_RL-337		1 MNXM11@MNXC3 + 1 MNXM14@MNXC3 + 1 MNXM1@MNXC3 + 1 MNXM89763@MNXC3 <-- 1 MNXM29@MNXC3 + 1 MNXM3@MNXC3 + 1 MNXM90340@MNXC3	PP0060+PP0061	-1000	0	0	Initializing	0
Initial Reaction		RF2355A1A_RL-1007		1 MNXM11@MNXC3 + 1 MNXM14@MNXC3 + 1 MNXM1@MNXC3 + 1 MNXM89802@MNXC3 <-- 1 MNXM3@MNXC3 + 1 MNXM90753@MNXC3 + 1 MNXM97@MNXC3	PP2469+PP2470	-1000	0	0	Initializing	0
Initial Reaction		RE14DA1C5_RL-927		1 MNXM11@MNXC3 + 1 MNXM14@MNXC3 + 1 MNXM1@MNXC3 + 1 MNXM89803@MNXC3 <-- 1 MNXM3@MNXC3 + 1 MNXM53@MNXC3 + 1 MNXM91028@MNXC3	PP4000	-1000	0	0	Initializing	0
Initial Reaction		R1B5B2789_RL-50		1 MNXM11@MNXC3 + 1 MNXM14@MNXC3 + 1 MNXM1@MNXC3 + 1 MNXM89810@MNXC3 <-- 1 MNXM37@MNXC3 + 1 MNXM3@MNXC3 + 1 MNXM71@MNXC3	PP2904	-1000	0	0	Initializing	0
Initial Reaction		RA3D4E688_RL-633		1 MNXM11@MNXC3 + 1 MNXM14@MNXC3 + 1 MNXM1@MNXC3 + 1 MNXM89815@MNXC3 <-- 1 MNXM32@MNXC3 + 1 MNXM3@MNXC3 + 1 MNXM89576@MNXC3	PP4474	-1000	0	0	Initializing	0
Initial Reaction		RE204027D_RL-933		1 MNXM11@MNXC3 + 1 MNXM14@MNXC3 + 1 MNXM1@MNXC3 + 1 MNXM89822@MNXC3 <-- 1 MNXM3@MNXC3 + 1 MNXM76@MNXC3 + 1 MNXM90668@MNXC3	PP0436	-1000	0	0	Initializing	0
Initial Reaction		R7D5E13BB_RL-447		1 MNXM11@MNXC3 + 1 MNXM14@MNXC3 + 1 MNXM1@MNXC3 + 1 MNXM89831@MNXC3 <-- 1 MNXM134@MNXC3 + 1 MNXM3@MNXC3 + 1 MNXM90878@MNXC3	PP0854	-1000	0	0	Initializing	0
Initial Reaction		R951AF2A8_RL-565		1 MNXM11@MNXC3 + 1 MNXM14@MNXC3 + 1 MNXM1@MNXC3 + 1 MNXM89832@MNXC3 <-- 1 MNXM231@MNXC3 + 1 MNXM3@MNXC3 + 1 MNXM90879@MNXC3	PP0603	-1000	0	0	Initializing	0
Initial Reaction		RC79045EC_RL-804		1 MNXM11@MNXC3 + 1 MNXM14@MNXC3 + 1 MNXM1@MNXC3 + 1 MNXM89895@MNXC3 <-- 1 MNXM142@MNXC3 + 1 MNXM3@MNXC3 + 1 MNXM90883@MNXC3	PP2465	-1000	0	0	Initializing	0
Initial Reaction		RE1A88F94_RL-929		1 MNXM11@MNXC3 + 1 MNXM14@MNXC3 + 1 MNXM1@MNXC3 + 1 MNXM90110@MNXC3 <-- 1 MNXM199@MNXC3 + 1 MNXM3@MNXC3 + 1 MNXM90885@MNXC3	PP0977	-1000	0	0	Initializing	0
Initial Reaction		R3662C7FC_B-159		1 MNXM11@MNXC3 + 1 MNXM14@MNXC3 + 1 MNXM21@MNXC3 <==> 1 MNXM12@MNXC3 + 1 MNXM26@MNXC3 + 1 MNXM3@MNXC3	PP4487;PP4702	-1000	1000	0	Initializing	0
Initial Reaction		R6D599001_RL-377		1 MNXM11@MNXC3 + 1 MNXM14@MNXC3 + 1 MNXM264@MNXC3 <-- 1 MNXM12@MNXC3 + 1 MNXM3@MNXC3 + 1 MNXM505@MNXC3	PP3356	-1000	0	0	Initializing	0
Initial Reaction		R9FFE521C_RL-614		1 MNXM11@MNXC3 + 1 MNXM14@MNXC3 + 1 MNXM406@MNXC3 <-- 1 MNXM12@MNXC3 + 1 MNXM3@MNXC3 + 1 MNXM573@MNXC3	PP3356	-1000	0	0	Initializing	0
Initial Reaction		R31E83768_RL-151		1 MNXM11@MNXC3 + 1 MNXM14@MNXC3 + 1 MNXM443@MNXC3 <-- 1 MNXM12@MNXC3 + 1 MNXM3@MNXC3 + 1 MNXM890@MNXC3	PP3356	-1000	0	0	Initializing	0
Initial Reaction		R42F7A6B0_B-216		1 MNXM11@MNXC3 + 1 MNXM14@MNXC3 + 1 MNXM502@MNXC3 <==> 1 MNXM12@MNXC3 + 1 MNXM3@MNXC3 + 1 MNXM497@MNXC3	PP3279	-1000	1000	0	Initializing	0
Initial Reaction		R8CD08AB3_RL-529		1 MNXM11@MNXC3 + 1 MNXM14@MNXC3 + 1 MNXM86@MNXC3 <-- 1 MNXM12@MNXC3 + 1 MNXM356@MNXC3 + 1 MNXM3@MNXC3	PP2351	-1000	0	0	Initializing	0
Initial Reaction		RB9D38C7E_RL-734		1 MNXM11@MNXC3 + 1 MNXM14@MNXC3 + 1 MNXM89752@MNXC3 <-- 1 MNXM3@MNXC3 + 1 MNXM89557@MNXC3 + 1 MNXM90886@MNXC3	PP1977	-1000	0	0	Initializing	0
Initial Reaction		REC2E33C5_RL-977		1 MNXM11@MNXC3 + 1 MNXM14@MNXC3 + 1 MNXM89811@MNXC3 <-- 1 MNXM3@MNXC3 + 1 MNXM42@MNXC3 + 1 MNXM90752@MNXC3	PP1213	-1000	0	0	Initializing	0
Initial Reaction		RBAB400F8_RL-739		1 MNXM11@MNXC3 + 1 MNXM14@MNXC3 + 1 MNXM89922@MNXC3 <-- 1 MNXM3@MNXC3 + 1 MNXM78@MNXC3 + 1 MNXM91319@MNXC3	PP1496	-1000	0	0	Initializing	0
Initial Reaction		RB56EFB51_RL-710		1 MNXM11@MNXC3 + 1 MNXM14@MNXC3 + 1 MNXM90012@MNXC3 <-- 1 MNXM1@MNXC3 + 1 MNXM3@MNXC3 + 1 MNXM55@MNXC3 + 1 MNXM90666@MNXC3	PP2905	-1000	0	0	Initializing	0
Initial Reaction		RD437D0AE_RL-865		1 MNXM11@MNXC3 + 1 MNXM14@MNXC3 + 2 MNXM1@MNXC3 + 1 MNXM89870@MNXC3 <-- 1 MNXM3@MNXC3 + 1 MNXM70@MNXC3 + 1 MNXM90751@MNXC3	PP5089	-1000	0	0	Initializing	0
Initial Reaction		R1B8193E7_RL-52		1 MNXM11@MNXC3 + 1 MNXM14@MNXC3 <-- 1 MNXM168@MNXC3 + 1 MNXM38291@MNXC3	PP4266	-1000	0	0	Initializing	0
Initial Reaction		R41B15CAA_RL-210		1 MNXM11@MNXC3 + 1 MNXM1515@MNXC3 + 1 MNXM1@MNXC3 <-- 1 MNXM1351@MNXC3 + 1 MNXM2@MNXC3	PP5015	-1000	0	0	Initializing	0
Initial Reaction		R788268AB_RL-424		1 MNXM11@MNXC3 + 1 MNXM1642@MNXC3 <-- 1 MNXM1626@MNXC3 + 1 MNXM63@MNXC3	PP1614	-1000	0	0	Initializing	0
Initial Reaction		RDD258AA6_RL-913		1 MNXM11@MNXC3 + 1 MNXM1645@MNXC3 + 1 MNXM1@MNXC3 <-- 1 MNXM2@MNXC3 + 1 MNXM397@MNXC3	PP4261;PP5139	-1000	0	0	Initializing	0
Initial Reaction		R276A6E5E_RL-104		1 MNXM11@MNXC3 + 1 MNXM16@MNXC3 + 1 MNXM9@MNXC3 <-- 1 MNXM2@MNXC3 + 1 MNXM3@MNXC3 + 1 MNXM61@MNXC3	PP4967	-1000	0	0	Initializing	0
Initial Reaction		RA3D05AAC_RL-632		1 MNXM11@MNXC3 + 1 MNXM194@MNXC3 + 1 MNXM7@MNXC3 + 1 MNXM9@MNXC3 <-- 1 MNXM274@MNXC3 + 1 MNXM2@MNXC3 + 1 MNXM38291@MNXC3 + 1 MNXM3@MNXC3	PP4868	-1000	0	0	Initializing	0
Initial Reaction		R8569833_RL-481		1 MNXM11@MNXC3 + 1 MNXM1@MNXC3 + 1 MNXM234@MNXC3 <-- 1 MNXM2@MNXC3 + 1 MNXM452@MNXC3	PP5286	-1000	0	0	Initializing	0
Initial Reaction		R51F1F362_RL-272		1 MNXM11@MNXC3 + 1 MNXM3232@MNXC3 <-- 1 MNXM1876@MNXC3 + 1 MNXM63@MNXC3	PP1596	-1000	0	0	Initializing	0
Initial Reaction		R8646BD66_B-489		1 MNXM11@MNXC3 + 1 MNXM3@MNXC3 <==> 1 MNXM332@MNXC3 + 1 MNXM7@MNXC3	PP5217	-1000	1000	0	Initializing	0
Initial Reaction		RBB4512EA_RL-743		1 MNXM11@MNXC3 + 1 MNXM4507@MNXC3 <-- 1 MNXM1969@MNXC3 + 1 MNXM63@MNXC3	PP1596	-1000	0	0	Initializing	0
Initial Reaction		R74FE1175_RL-415		1 MNXM11@MNXC3 + 1 MNXM4508@MNXC3 <-- 1 MNXM1970@MNXC3 + 1 MNXM63@MNXC3	PP1596	-1000	0	0	Initializing	0
Initial Reaction		RA677CE0D_RL-648		1 MNXM11@MNXC3 + 1 MNXM4509@MNXC3 <-- 1 MNXM1971@MNXC3 + 1 MNXM63@MNXC3	PP1596	-1000	0	0	Initializing	0
Initial Reaction		RC169E3C6_RL-777		1 MNXM11@MNXC3 + 1 MNXM4510@MNXC3 <-- 1 MNXM1877@MNXC3 + 1 MNXM63@MNXC3	PP1596	-1000	0	0	Initializing	0
Initial Reaction		RE29383BB_B-937		1 MNXM11@MNXC3 + 1 MNXM50@MNXC3 <==> 1 MNXM121@MNXC3 + 1 MNXM89588@MNXC3	PP3821	-1000	1000	0	Initializing	0
Initial Reaction		R4D491C79_RL-257		1 MNXM11@MNXC3 + 1 MNXM1@MNXC3 + 2 MNXM7@MNXC3 + 2 MNXM89557@MNXC3 + 1 MNXM90295@MNXC3 <-- 1 MNXM2@MNXC3 + 2 MNXM37@MNXC3 + 2 MNXM3@MNXC3 + 1 MNXM90238@MNXC3	PP1673	-1000	0	0	Initializing	0
Initial Reaction		R67B253B0_RL-344		1 MNXM11@MNXC3 + 1 MNXM243@MNXC3 <-- 1 MNXM3@MNXC3	PP5222	-1000	0	0	Initializing	0
Initial Reaction		RB74BCE1A_RL-724		1 MNXM11@MNXC3 + 1 MNXM287@MNXC3 <-- 1 MNXM1@MNXC3 + 1 MNXM3@MNXC3 + 1 MNXM58@MNXC3	PP1303+PP1304	-1000	0	0	Initializing	0
Initial Reaction		RE97914BB_LR-964		1 MNXM11@MNXC3 + 1 MNXM2@MNXC3 --> 1 MNXM1@MNXC3 + 2 MNXM9@MNXC3	PP0538	0	1000	0	Initializing	0
Initial Reaction		R74C0BF99_B-414		1 MNXM11@MNXC3 + 1 MNXM309@MNXC3 <==> 1 MNXM194@MNXC3 + 1 MNXM1@MNXC3 + 1 MNXM3@MNXC3	PP4810	-1000	1000	0	Initializing	0
Initial Reaction		RE0A403E4_RL-923		1 MNXM11@MNXC3 + 1 MNXM3291@MNXC3 + 1 MNXM9@MNXC3 <-- 1 MNXM1676@MNXC3 + 1 MNXM2@MNXC3 + 1 MNXM3@MNXC3	PP4967	-1000	0	0	Initializing	0
Initial Reaction		R1A49FA27_B-46		1 MNXM11@MNXC3 + 1 MNXM365@MNXC3 <==> 1 MNXM38291@MNXC3 + 1 MNXM4388@MNXC3	PP4266	-1000	1000	0	Initializing	0
Initial Reaction		RA50E8547_RL-638		1 MNXM11@MNXC3 + 1 MNXM47@MNXC3 <-- 1 MNXM121@MNXC3 + 1 MNXM1@MNXC3 + 1 MNXM89939@MNXC3	PP5411	-1000	0	0	Initializing	0
Initial Reaction		RC3CE61B2_B-793		1 MNXM11@MNXC3 + 1 MNXM481@MNXC3 <==> 1 MNXM1@MNXC3 + 1 MNXM373@MNXC3 + 1 MNXM3@MNXC3	PP5123	-1000	1000	0	Initializing	0
Initial Reaction		RCCCFED30_RL-826		1 MNXM11@MNXC3 + 1 MNXM488@MNXC3 + 1 MNXM89557@MNXC3 <-- 1 MNXM2@MNXC3 + 1 MNXM37@MNXC3 + 1 MNXM38291@MNXC3	PP2000	-1000	0	0	Initializing	0
Initial Reaction		RF9A7BEB2_B-1038		1 MNXM11@MNXC3 + 1 MNXM519@MNXC3 <==> 1 MNXM235@MNXC3 + 1 MNXM38291@MNXC3	PP5291	-1000	1000	0	Initializing	0
Initial Reaction		R6C853368_RL-375		1 MNXM11@MNXC3 + 1 MNXM80@MNXC3 <-- 1 MNXM158@MNXC3 + 1 MNXM38291@MNXC3	PP0746	-1000	0	0	Initializing	0
Initial Reaction		RF5C6B3A1_RL-1018		1 MNXM11@MNXC3 + 1 MNXM90822@MNXC3 <-- 1 MNXM1@MNXC3 + 1 MNXM3@MNXC3 + 1 MNXM53407@MNXC3	PP0602	-1000	0	0	Initializing	0
Initial Reaction		RA32CA962_RL-631		1 MNXM11@MNXC3 + 2 MNXM1@MNXC3 + 1 MNXM39@MNXC3 + 1 MNXM648@MNXC3 <-- 3 MNXM2@MNXC3 + 1 MNXM51@MNXC3	PP0516;PP0522;PP3813	-1000	0	0	Initializing	0
Initial Reaction		R38D3B430_LR-172		1 MNXM1202@MNXC3 --> 1 MNXM2@MNXC3 + 1 MNXM439@MNXC3	PP5128	0	1000	0	Initializing	0
Initial Reaction		R17525509_B-34		1 MNXM1218@MNXC3 + 1 MNXM1@MNXC3 + 1 MNXM6@MNXC3 <==> 1 MNXM325@MNXC3 + 1 MNXM5@MNXC3	PP3376	-1000	1000	0	Initializing	0
Initial Reaction		R92A2E676_RL-556		1 MNXM1218@MNXC3 + 1 MNXM7@MNXC3 <-- 1 MNXM1981@MNXC3 + 1 MNXM3@MNXC3	PP3378	-1000	0	0	Initializing	0
Initial Reaction		RBB8DB4B7_RL-745		1 MNXM1219@MNXC3 + 1 MNXM9@MNXC3 <-- 1 MNXM258@MNXC3 + 1 MNXM2@MNXC3 + 1 MNXM73@MNXC3	PP2324;PP3080	-1000	0	0	Initializing	0
Initial Reaction		R9D1B4549_LR-605		1 MNXM1219@MNXC3 --> 1 MNXM478@MNXC3 + 1 MNXM9@MNXC3	PP5078	0	1000	0	Initializing	0
Initial Reaction		RBE969E8F_RL-763		1 MNXM121@MNXC3 + 1 MNXM15@MNXC3 <-- 1 MNXM1@MNXC3 + 1 MNXM2@MNXC3 + 1 MNXM63@MNXC3	PP1100	-1000	0	0	Initializing	0
Initial Reaction		R8A4BE0D1_LR-513		1 MNXM121@MNXC3 + 1 MNXM2@MNXC3 + 1 MNXM37@MNXC3 + 1 MNXM3@MNXC3 --> 2 MNXM1@MNXC3 + 1 MNXM63@MNXC3 + 1 MNXM7@MNXC3 + 1 MNXM89557@MNXC3 + 1 MNXM9@MNXC3	PP1610	0	1000	0	Initializing	0
Initial Reaction		RDD534A01_B-914		1 MNXM121@MNXC3 + 1 MNXM7@MNXC3 <==> 1 MNXM17@MNXC3 + 1 MNXM1@MNXC3 + 1 MNXM3@MNXC3	PP0849	-1000	1000	0	Initializing	0
Initial Reaction		R2A5B0BFE_B-121		1 MNXM12224@MNXC3 <==> 1 MNXM6198@MNXC3 + 1 MNXM6199@MNXC3 + 1 MNXM6200@MNXC3 + 1 MNXM6201@MNXC3		-1000	1000	0	Initializing	0
Initial Reaction		RB08DAA7D_RL-695		1 MNXM1223@MNXC3 + 1 MNXM12@MNXC3 + 1 MNXM13@MNXC3 <-- 1 MNXM184@MNXC3 + 1 MNXM21@MNXC3	PP4379	-1000	0	0	Initializing	0
Initial Reaction		R71BE547_RL-402		1 MNXM1223@MNXC3 + 1 MNXM13@MNXC3 + 1 MNXM925@MNXC3 <-- 1 MNXM1269@MNXC3 + 1 MNXM184@MNXC3	PP4175	-1000	0	0	Initializing	0
Initial Reaction		R9882731E_B-581		1 MNXM1223@MNXC3 + 1 MNXM1@MNXC3 + 1 MNXM6@MNXC3 <==> 1 MNXM4175@MNXC3 + 1 MNXM5@MNXC3	PP1914	-1000	1000	0	Initializing	0
Initial Reaction		R72CB002_RL-408		1 MNXM1224@MNXC3 + 1 MNXM1@MNXC3 + 1 MNXM274@MNXC3 <-- 1 MNXM1531@MNXC3 + 1 MNXM194@MNXC3	PP1679	-1000	0	0	Initializing	0
Initial Reaction		RA8497557_LR-656		1 MNXM1224@MNXC3 + 1 MNXM2@MNXC3 --> 1 MNXM1539@MNXC3 + 1 MNXM9@MNXC3	PP1680	0	1000	0	Initializing	0
Initial Reaction		R485A5F40_RL-242		1 MNXM1239@MNXC3 + 1 MNXM15@MNXC3 <-- 1 MNXM2@MNXC3 + 1 MNXM902@MNXC3	PP3941	-1000	0	0	Initializing	0
Initial Reaction		R29E43110_B-115		1 MNXM1239@MNXC3 <==> 1 MNXM93@MNXC3	PP3942	-1000	1000	0	Initializing	0
Initial Reaction		R79E52CE9_B-434		1 MNXM123@MNXC3 + 1 MNXM14920@MNXC3 <==> 1 MNXM22020@MNXC3 + 1 MNXM61@MNXC3	PP2698	-1000	1000	0	Initializing	0
Initial Reaction		RD3FD3578_RL-864		1 MNXM123@MNXC3 + 1 MNXM15@MNXC3 + 1 MNXM23@MNXC3 <-- 1 MNXM2@MNXC3 + 1 MNXM319@MNXC3		-1000	0	0	Initializing	0
Initial Reaction		R8261C1C5_B-462		1 MNXM123@MNXC3 + 1 MNXM25@MNXC3 <==> 1 MNXM820@MNXC3 + 1 MNXM89582@MNXC3	PP0659;PP4594	-1000	1000	0	Initializing	0
Initial Reaction		RA528EB55_B-639		1 MNXM123@MNXC3 + 1 MNXM26@MNXC3 <==> 1 MNXM699@MNXC3 + 1 MNXM89582@MNXC3	PP2528	-1000	1000	0	Initializing	0
Initial Reaction		RD072B213_LR-844		1 MNXM123@MNXC3 + 1 MNXM289@MNXC3 --> 1 MNXM464@MNXC3 + 1 MNXM61@MNXC3		0	1000	0	Initializing	0
Initial Reaction		RD2EBF8F3_B-855		1 MNXM123@MNXC3 + 1 MNXM318@MNXC3 <==> 1 MNXM61@MNXC3 + 1 MNXM79@MNXC3	PP2375	-1000	1000	0	Initializing	0
Initial Reaction		R5141F0EC_RL-267		1 MNXM1242@MNXC3 + 1 MNXM17@MNXC3 + 1 MNXM1@MNXC3 <-- 1 MNXM2264@MNXC3 + 1 MNXM47@MNXC3	PP1337	-1000	0	0	Initializing	0
Initial Reaction		R15F8C459_LR-28		1 MNXM1242@MNXC3 --> 1 MNXM1@MNXC3 + 1 MNXM326@MNXC3 + 1 MNXM6376@MNXC3		0	1000	0	Initializing	0
Initial Reaction		R3598D90A_LR-158		1 MNXM124@MNXC19 + 1 MNXM2@MNXC3 + 1 MNXM3@MNXC3 --> 1 MNXM124@MNXC3 + 1 MNXM1@MNXC3 + 1 MNXM7@MNXC3 + 1 MNXM9@MNXC3	PP0411+PP0412+PP0413+PP0414	0	1000	0	Initializing	0
Initial Reaction		R205260EC_B-78		1 MNXM124@MNXC19 <==> 1 MNXM124@MNXC2		-1000	1000	0	Initializing	0
Initial Reaction		R4F682028_LR-262		1 MNXM125@MNXC19 + 1 MNXM2@MNXC19 --> 1 MNXM334@MNXC19 + 1 MNXM9@MNXC19	PP1414	0	1000	0	Initializing	0
Initial Reaction		RE8AF5D8F_LR-961		1 MNXM125@MNXC3 + 1 MNXM42@MNXC3 + 1 MNXM51@MNXC3 --> 1 MNXM30@MNXC3 + 1 MNXM565@MNXC3 + 1 MNXM9@MNXC3	PP4889	0	1000	0	Initializing	0
Initial Reaction		R8796A875_LR-497		1 MNXM125@MNXC3 + 1 MNXM2@MNXC3 --> 1 MNXM334@MNXC3 + 1 MNXM9@MNXC3	PP1620	0	1000	0	Initializing	0
Initial Reaction		R26F0C5C0_B-103		1 MNXM125@MNXC3 + 1 MNXM2@MNXC3 <==> 1 MNXM456@MNXC3	PP4822	-1000	1000	0	Initializing	0
Initial Reaction		R15538ABD_LR-25		1 MNXM1264@MNXC3 + 1 MNXM12@MNXC3 --> 1 MNXM21@MNXC3 + 1 MNXM92@MNXC3	PP1377;PP3280	0	1000	0	Initializing	0
Initial Reaction		RF09BEF23_RL-1000		1 MNXM1264@MNXC3 + 1 MNXM25@MNXC3 <-- 1 MNXM716@MNXC3 + 1 MNXM92@MNXC3	PP3951+PP3952	-1000	0	0	Initializing	0
Initial Reaction		RA183C210_RL-622		1 MNXM1264@MNXC3 + 1 MNXM90545@MNXC3 <-- 1 MNXM2784@MNXC3	PP3282+PP3284	-1000	0	0	Initializing	0
Initial Reaction		R17F3A914_RL-35		1 MNXM1265@MNXC3 + 1 MNXM1@MNXC3 + 1 MNXM7@MNXC3 <-- 1 MNXM3@MNXC3 + 1 MNXM602@MNXC3	PP5079	-1000	0	0	Initializing	0
Initial Reaction		R5F01904_B-321		1 MNXM1265@MNXC3 + 1 MNXM73@MNXC3 <==> 1 MNXM1365@MNXC3 + 1 MNXM9@MNXC3	PP1770	-1000	1000	0	Initializing	0
Initial Reaction		RDE46A37E_B-917		1 MNXM1269@MNXC3 + 1 MNXM12@MNXC3 <==> 1 MNXM21@MNXC3 + 1 MNXM925@MNXC3	PP4175	-1000	1000	0	Initializing	0
Initial Reaction		RA15AFF86_RL-620		1 MNXM1269@MNXC3 + 1 MNXM13@MNXC3 <-- 1 MNXM184@MNXC3	PP4175	-1000	0	0	Initializing	0
Initial Reaction		R67D3D8EC_RL-347		1 MNXM126@MNXC3 + 1 MNXM1@MNXC3 + 1 MNXM7@MNXC3 <-- 1 MNXM189@MNXC3 + 1 MNXM3@MNXC3	PP3178	-1000	0	0	Initializing	0
Initial Reaction		RFDE90BF1_B-1054		1 MNXM126@MNXC3 + 1 MNXM3@MNXC3 <==> 1 MNXM261@MNXC3 + 1 MNXM7@MNXC3	PP4963	-1000	1000	0	Initializing	0
Initial Reaction		R435A649E_B-218		1 MNXM126@MNXC3 <==> 1 MNXM275@MNXC3	PP5056	-1000	1000	0	Initializing	0
Initial Reaction		R2DA81553_B-136		1 MNXM1277@MNXC3 + 1 MNXM21@MNXC3 <==> 1 MNXM12@MNXC3 + 1 MNXM4815@MNXC3	PP0338	-1000	1000	0	Initializing	0
Initial Reaction		RA9CBEC2A_RL-661		1 MNXM1277@MNXC3 + 1 MNXM382@MNXC3 <-- 1 MNXM12@MNXC3 + 1 MNXM91300@MNXC3	PP4189	-1000	0	0	Initializing	0
Initial Reaction		R36A323A8_B-161		1 MNXM1277@MNXC3 + 1 MNXM92@MNXC3 <==> 1 MNXM12@MNXC3 + 1 MNXM90660@MNXC3	PP4188	-1000	1000	0	Initializing	0
Initial Reaction		R5D3D40E0_LR-314		1 MNXM1280@MNXC3 + 1 MNXM1@MNXC3 + 1 MNXM6@MNXC3 --> 1 MNXM245@MNXC3 + 1 MNXM5@MNXC3 + 1 MNXM9@MNXC3	PP4811	0	1000	0	Initializing	0
Initial Reaction		RBA1EB653_RL-736		1 MNXM1280@MNXC3 + 1 MNXM7@MNXC3 <-- 1 MNXM3@MNXC3 + 1 MNXM89557@MNXC3	PP0691	-1000	0	0	Initializing	0
Initial Reaction		RF3AF94EC_RL-1013		1 MNXM1281@MNXC3 + 1 MNXM9@MNXC3 <-- 1 MNXM1482@MNXC3 + 1 MNXM2@MNXC3	PP0059	-1000	0	0	Initializing	0
Initial Reaction		RBF9973C8_RL-770		1 MNXM1287@MNXC3 + 1 MNXM15@MNXC3 <-- 1 MNXM2@MNXC3 + 1 MNXM496@MNXC3	PP5036	-1000	0	0	Initializing	0
Initial Reaction		R30F04FA7_LR-149		1 MNXM1287@MNXC3 + 1 MNXM2@MNXC3 --> 1 MNXM39@MNXC3 + 1 MNXM89557@MNXC3	PP5029	0	1000	0	Initializing	0
Initial Reaction		R4E015DC_RL-258		1 MNXM1290@MNXC3 + 1 MNXM19@MNXC3 + 1 MNXM1@MNXC3 <-- 1 MNXM16@MNXC3 + 1 MNXM90976@MNXC3	PP4827	-1000	0	0	Initializing	0
Initial Reaction		RDE890339_LR-919		1 MNXM1290@MNXC3 + 1 MNXM1@MNXC3 + 0.5 MNXM4@MNXC3 --> 1 MNXM1291@MNXC3	PP4829	0	1000	0	Initializing	0
Initial Reaction		R3FDA3D55_LR-200		1 MNXM1291@MNXC3 + 1 MNXM16@MNXC3 --> 1 MNXM1441@MNXC3 + 1 MNXM19@MNXC3 + 2 MNXM1@MNXC3	PP4826	0	1000	0	Initializing	0
Initial Reaction		RD90F5BC3_B-895		1 MNXM1298@MNXC3 + 1 MNXM12@MNXC3 <==> 1 MNXM4927@MNXC3 + 1 MNXM925@MNXC3	PP1408	-1000	1000	0	Initializing	0
Initial Reaction		R71CD7CDF_B-403		1 MNXM1298@MNXC3 + 1 MNXM5@MNXC3 <==> 1 MNXM1@MNXC3 + 1 MNXM4994@MNXC3 + 1 MNXM6@MNXC3	PP1914	-1000	1000	0	Initializing	0
Initial Reaction		RC7FE3812_LR-807		1 MNXM1298@MNXC3 --> 1 MNXM2@MNXC3 + 1 MNXM3106@MNXC3	PP1602;PP4174	0	1000	0	Initializing	0
Initial Reaction		R7B007A06_RL-440		1 MNXM12@MNXC3 + 1 MNXM131@MNXC3 + 1 MNXM1@MNXC3 <-- 1 MNXM21@MNXC3 + 1 MNXM2@MNXC3 + 1 MNXM46@MNXC3	PP4194	-1000	0	0	Initializing	0
Initial Reaction		R43732CB3_B-220		1 MNXM12@MNXC3 + 1 MNXM133@MNXC3 <==> 2 MNXM21@MNXC3	PP2051	-1000	1000	0	Initializing	0
Initial Reaction		R43732CB3_B-221		1 MNXM12@MNXC3 + 1 MNXM133@MNXC3 <==> 2 MNXM21@MNXC3	PP2137;PP2215	0	1000	0	Initializing	0
Initial Reaction		R68663034_LR-351		1 MNXM12@MNXC3 + 1 MNXM14168@MNXC3 + 2 MNXM2@MNXC3 --> 1 MNXM1@MNXC3 + 1 MNXM21@MNXC3 + 1 MNXM2784@MNXC3 + 1 MNXM90545@MNXC3	PP3270+PP3280+PP3283	0	1000	0	Initializing	0
Initial Reaction		RFFDD1B42_RL-1059		1 MNXM12@MNXC3 + 1 MNXM1563@MNXC3 <-- 1 MNXM2@MNXC3 + 1 MNXM480@MNXC3 + 1 MNXM92@MNXC3	PP1530	-1000	0	0	Initializing	0
Initial Reaction		RBEEDC538_RL-765		1 MNXM12@MNXC3 + 1 MNXM1756@MNXC3 + 1 MNXM1@MNXC3 <-- 1 MNXM70@MNXC3 + 1 MNXM92@MNXC3	PP4479+PP4480	-1000	0	0	Initializing	0
Initial Reaction		REE674EE6_B-991		1 MNXM12@MNXC3 + 1 MNXM184@MNXC3 <==> 1 MNXM40@MNXC3 + 1 MNXM925@MNXC3	PP1913	-1000	1000	0	Initializing	0
Initial Reaction		RAC0608E7_RL-675		1 MNXM12@MNXC3 + 1 MNXM1@MNXC3 + 1 MNXM396@MNXC3 <-- 1 MNXM2@MNXC3 + 1 MNXM90341@MNXC3		-1000	0	0	Initializing	0
Initial Reaction		REF6E1A18_RL-995		1 MNXM12@MNXC3 + 1 MNXM1@MNXC3 + 1 MNXM730@MNXC3 <-- 1 MNXM21@MNXC3 + 1 MNXM89557@MNXC3	PP1346;PP5185	-1000	0	0	Initializing	0
Initial Reaction		R8149F79B_RL-458		1 MNXM12@MNXC3 + 1 MNXM1@MNXC3 + 1 MNXM7@MNXC3 <-- 1 MNXM3@MNXC3 + 1 MNXM481@MNXC3	PP0631	-1000	0	0	Initializing	0
Initial Reaction		R7C093A0F_RL-442		1 MNXM12@MNXC3 + 1 MNXM1@MNXC3 + 1 MNXM89939@MNXC3 <-- 1 MNXM21@MNXC3 + 1 MNXM969@MNXC3	PP5411	-1000	0	0	Initializing	0
Initial Reaction		RBF1BC307_RL-769		1 MNXM12@MNXC3 + 1 MNXM1@MNXC3 + 1 MNXM985@MNXC3 <-- 1 MNXM21@MNXC3 + 1 MNXM238@MNXC3 + 1 MNXM2@MNXC3	PP1025	-1000	0	0	Initializing	0
Initial Reaction		R56D4FB79_RL-292		1 MNXM12@MNXC3 + 1 MNXM1@MNXC3 + 1 MNXM98@MNXC3 <-- 1 MNXM21@MNXC3 + 1 MNXM2@MNXC3 + 1 MNXM69@MNXC3	PP0356	-1000	0	0	Initializing	0
Initial Reaction		R2E6C727_B-139		1 MNXM12@MNXC3 + 1 MNXM2575@MNXC3 <==> 1 MNXM4928@MNXC3 + 1 MNXM925@MNXC3	PP1408	-1000	1000	0	Initializing	0
Initial Reaction		R4ED73537_B-261		1 MNXM12@MNXC3 + 1 MNXM25@MNXC3 + 1 MNXM3@MNXC3 <==> 1 MNXM7@MNXC3 + 1 MNXM92@MNXC3 + 1 MNXM9@MNXC3	PP4185+PP4186	-1000	1000	0	Initializing	0
Initial Reaction		REA1C9317_B-969		1 MNXM12@MNXC3 + 1 MNXM280@MNXC3 <==> 1 MNXM21@MNXC3 + 1 MNXM9@MNXC3	PP0774	-1000	1000	0	Initializing	0
Initial Reaction		RCD52FAA5_B-828		1 MNXM12@MNXC3 + 1 MNXM3407@MNXC3 <==> 1 MNXM4926@MNXC3 + 1 MNXM925@MNXC3	PP1408	-1000	1000	0	Initializing	0
Initial Reaction		R61AB5B6_B-330		1 MNXM12@MNXC3 + 1 MNXM3746@MNXC3 <==> 1 MNXM4930@MNXC3 + 1 MNXM925@MNXC3	PP1408	-1000	1000	0	Initializing	0
Initial Reaction		R5F46211E_B-324		1 MNXM12@MNXC3 + 1 MNXM418@MNXC3 <==> 1 MNXM21@MNXC3 + 1 MNXM53@MNXC3	PP0840	-1000	1000	0	Initializing	0
Initial Reaction		RF92CD813_B-1035		1 MNXM12@MNXC3 + 1 MNXM4199@MNXC3 <==> 1 MNXM4929@MNXC3 + 1 MNXM925@MNXC3	PP1408	-1000	1000	0	Initializing	0
Initial Reaction		RD9A71B34_LR-900		1 MNXM12@MNXC3 + 1 MNXM524@MNXC3 --> 1 MNXM21@MNXC3 + 1 MNXM86@MNXC3		0	1000	0	Initializing	0
Initial Reaction		R428B1195_B-213		1 MNXM12@MNXC3 + 1 MNXM5389@MNXC3 <==> 1 MNXM6020@MNXC3 + 1 MNXM925@MNXC3	PP1408	-1000	1000	0	Initializing	0
Initial Reaction		RC2C92F36_B-787		1 MNXM12@MNXC3 + 1 MNXM5390@MNXC3 <==> 1 MNXM6018@MNXC3 + 1 MNXM925@MNXC3	PP1408	-1000	1000	0	Initializing	0
Initial Reaction		R9CBA3DDA_B-601		1 MNXM12@MNXC3 + 1 MNXM6198@MNXC3 <==> 1 MNXM1841@MNXC3 + 1 MNXM4928@MNXC3	PP5003;PP5005	-1000	0	0	Initializing	0
Initial Reaction		R9CBA3DDA_B-602		1 MNXM12@MNXC3 + 1 MNXM6198@MNXC3 <==> 1 MNXM1841@MNXC3 + 1 MNXM4928@MNXC3	PP5004	0	1000	0	Initializing	0
Initial Reaction		RA5FC4DE2_B-644		1 MNXM12@MNXC3 + 1 MNXM6199@MNXC3 <==> 1 MNXM1841@MNXC3 + 1 MNXM4926@MNXC3	PP5003;PP5005	-1000	0	0	Initializing	0
Initial Reaction		RA5FC4DE2_B-645		1 MNXM12@MNXC3 + 1 MNXM6199@MNXC3 <==> 1 MNXM1841@MNXC3 + 1 MNXM4926@MNXC3	PP5004	0	1000	0	Initializing	0
Initial Reaction		R86319ACD_B-487		1 MNXM12@MNXC3 + 1 MNXM6200@MNXC3 <==> 1 MNXM1841@MNXC3 + 1 MNXM4929@MNXC3	PP5003;PP5005	-1000	0	0	Initializing	0
Initial Reaction		R86319ACD_B-488		1 MNXM12@MNXC3 + 1 MNXM6200@MNXC3 <==> 1 MNXM1841@MNXC3 + 1 MNXM4929@MNXC3	PP5004	0	1000	0	Initializing	0
Initial Reaction		RB67AD4E5_B-718		1 MNXM12@MNXC3 + 1 MNXM6201@MNXC3 <==> 1 MNXM1841@MNXC3 + 1 MNXM4930@MNXC3	PP5003;PP5005	-1000	0	0	Initializing	0
Initial Reaction		RB67AD4E5_B-719		1 MNXM12@MNXC3 + 1 MNXM6201@MNXC3 <==> 1 MNXM1841@MNXC3 + 1 MNXM4930@MNXC3	PP5004	0	1000	0	Initializing	0
Initial Reaction		RF847B611_LR-1027		1 MNXM12@MNXC3 + 1 MNXM677@MNXC3 --> 1 MNXM21@MNXC3 + 1 MNXM342@MNXC3	PP2137	0	1000	0	Initializing	0
Initial Reaction		R872A45AB_B-494		1 MNXM12@MNXC3 + 1 MNXM699@MNXC3 <==> 1 MNXM21@MNXC3 + 1 MNXM353@MNXC3	PP5097+PP5098	-1000	1000	0	Initializing	0
Initial Reaction		RC85FD4B5_LR-811		1 MNXM12@MNXC3 + 1 MNXM705@MNXC3 --> 1 MNXM21@MNXC3 + 1 MNXM486@MNXC3	PP2137	0	1000	0	Initializing	0
Initial Reaction		R6861B226_LR-350		1 MNXM12@MNXC3 + 1 MNXM706@MNXC3 --> 1 MNXM21@MNXC3 + 1 MNXM553@MNXC3	PP2137	0	1000	0	Initializing	0
Initial Reaction		RBFDCF42D_LR-772		1 MNXM12@MNXC3 + 1 MNXM707@MNXC3 --> 1 MNXM21@MNXC3 + 1 MNXM363@MNXC3	PP2137	0	1000	0	Initializing	0
Initial Reaction		R43D1C646_LR-223		1 MNXM12@MNXC3 + 1 MNXM717@MNXC3 --> 1 MNXM21@MNXC3 + 1 MNXM233@MNXC3	PP2137;PP2215	0	1000	0	Initializing	0
Initial Reaction		R8A69C2F0_LR-514		1 MNXM12@MNXC3 + 1 MNXM738@MNXC3 --> 1 MNXM21@MNXC3 + 1 MNXM224@MNXC3	PP2137	0	1000	0	Initializing	0
Initial Reaction		RBCD76BDD_B-753		1 MNXM12@MNXC3 + 1 MNXM8355@MNXC3 <==> 1 MNXM1841@MNXC3 + 1 MNXM6020@MNXC3	PP5003;PP5005	-1000	0	0	Initializing	0
Initial Reaction		RBCD76BDD_B-754		1 MNXM12@MNXC3 + 1 MNXM8355@MNXC3 <==> 1 MNXM1841@MNXC3 + 1 MNXM6020@MNXC3	PP5004	0	1000	0	Initializing	0
Initial Reaction		R6AAD2E9A_B-367		1 MNXM12@MNXC3 + 1 MNXM8356@MNXC3 <==> 1 MNXM1841@MNXC3 + 1 MNXM4927@MNXC3	PP5003;PP5005	-1000	0	0	Initializing	0
Initial Reaction		R6AAD2E9A_B-368		1 MNXM12@MNXC3 + 1 MNXM8356@MNXC3 <==> 1 MNXM1841@MNXC3 + 1 MNXM4927@MNXC3	PP5004	0	1000	0	Initializing	0
Initial Reaction		RD3453493_B-858		1 MNXM12@MNXC3 + 1 MNXM8357@MNXC3 <==> 1 MNXM1841@MNXC3 + 1 MNXM6018@MNXC3	PP5003;PP5005	-1000	0	0	Initializing	0
Initial Reaction		RD3453493_B-859		1 MNXM12@MNXC3 + 1 MNXM8357@MNXC3 <==> 1 MNXM1841@MNXC3 + 1 MNXM6018@MNXC3	PP5004	0	1000	0	Initializing	0
Initial Reaction		R5ADCCE58_RL-308		1 MNXM1313@MNXC3 + 2 MNXM2@MNXC3 + 1 MNXM9@MNXC3 <-- 1 MNXM2323@MNXC3 + 1 MNXM791@MNXC3	PP0517	-1000	0	0	Initializing	0
Initial Reaction		RF2855BEC_B-1008		1 MNXM131@MNXC19 + 1 MNXM1@MNXC19 <==> 1 MNXM131@MNXC3 + 1 MNXM1@MNXC3	PP0147;PP2057;PP2703	-1000	1000	0	Initializing	0
Initial Reaction		RDAA59F98_B-903		1 MNXM131@MNXC19 <==> 1 MNXM131@MNXC2	PP1419	-1000	1000	0	Initializing	0
Initial Reaction		RCB2584A5_B-820		1 MNXM131@MNXC3 <==> 1 MNXM2@MNXC3 + 1 MNXM813@MNXC3	PP2112;PP2339	-1000	1000	0	Initializing	0
Initial Reaction		REEB83731_B-993		1 MNXM131@MNXC3 <==> 1 MNXM89661@MNXC3	PP2112;PP2339	-1000	1000	0	Initializing	0
Initial Reaction		R4D22A370_B-256		1 MNXM132@MNXC3 <==> 1 MNXM83@MNXC3	PP0565	-1000	1000	0	Initializing	0
Initial Reaction		R21F3DFF8_RL-85		1 MNXM1334@MNXC3 + 1 MNXM1@MNXC3 + 1 MNXM7@MNXC3 <-- 1 MNXM353@MNXC3 + 1 MNXM3@MNXC3	PP0121	-1000	0	0	Initializing	0
Initial Reaction		RF3AD9ECA_LR-1012		1 MNXM1334@MNXC3 + 1 MNXM2@MNXC3 --> 1 MNXM142@MNXC3 + 1 MNXM9@MNXC3	PP1471	0	1000	0	Initializing	0
Initial Reaction		RC045A175_RL-773		1 MNXM1335@MNXC19 + 1 MNXM9@MNXC19 <-- 1 MNXM2@MNXC19 + 1 MNXM5270@MNXC19	PP0520	-1000	0	0	Initializing	0
Initial Reaction		R15A030E4_RL-26		1 MNXM1335@MNXC3 + 1 MNXM9@MNXC3 <-- 1 MNXM2@MNXC3 + 1 MNXM5270@MNXC3	PP0520	-1000	0	0	Initializing	0
Initial Reaction		R1DB58FAD_RL-63		1 MNXM133@MNXC3 + 1 MNXM25@MNXC3 <-- 1 MNXM154@MNXC3 + 1 MNXM92@MNXC3	PP3122+PP3123	-1000	0	0	Initializing	0
Initial Reaction		RED71BBA3_LR-986		1 MNXM134@MNXC19 + 1 MNXM2@MNXC3 + 1 MNXM3@MNXC3 --> 1 MNXM134@MNXC3 + 1 MNXM1@MNXC3 + 1 MNXM7@MNXC3 + 1 MNXM9@MNXC3	PP1297+PP1298+PP1299+PP1300	0	1000	0	Initializing	0
Initial Reaction		R8FFFB956_B-540		1 MNXM134@MNXC19 <==> 1 MNXM134@MNXC2	PP0799	-1000	1000	0	Initializing	0
Initial Reaction		RBC34FA4D_LR-748		1 MNXM134@MNXC3 --> 1 MNXM15@MNXC3 + 1 MNXM700@MNXC3	PP5032	0	1000	0	Initializing	0
Initial Reaction		RAB311DE2_LR-672		1 MNXM1365@MNXC3 --> 1 MNXM337@MNXC3 + 1 MNXM9@MNXC3	PP1830	0	1000	0	Initializing	0
Initial Reaction		RE6ED2E76_RL-954		1 MNXM1384@MNXC3 + 1 MNXM7@MNXC3 <-- 1 MNXM3@MNXC3 + 1 MNXM730@MNXC3	PP5289	-1000	0	0	Initializing	0
Initial Reaction		R8B72B85E_LR-519		1 MNXM138@MNXC3 + 1 MNXM42@MNXC3 --> 1 MNXM1@MNXC3 + 1 MNXM465@MNXC3 + 1 MNXM9@MNXC3	PP4998	0	1000	0	Initializing	0
Initial Reaction		R70ADAFAA_B-396		1 MNXM138@MNXC3 + 1 MNXM89689@MNXC3 <==> 1 MNXM1@MNXC3 + 1 MNXM211@MNXC3 + 1 MNXM9@MNXC3	PP1000;PP1079	-1000	1000	0	Initializing	0
Initial Reaction		RA4CE9AC_B-635		1 MNXM138@MNXC3 + 2 MNXM1@MNXC3 + 1 MNXM7@MNXC3 <==> 1 MNXM13@MNXC3 + 1 MNXM15@MNXC3 + 1 MNXM3@MNXC3	PP0999	-1000	1000	0	Initializing	0
Initial Reaction		R394D990C_RL-174		1 MNXM138@MNXC3 + 2 MNXM1@MNXC3 + 2 MNXM7@MNXC3 + 1 MNXM89557@MNXC3 + 1 MNXM9@MNXC3 <-- 1 MNXM1478@MNXC3 + 1 MNXM2@MNXC3 + 1 MNXM37@MNXC3 + 2 MNXM3@MNXC3	PP4723+PP4724	-1000	0	0	Initializing	0
Initial Reaction		R23B5E05B_LR-94		1 MNXM1397@MNXC3 --> 1 MNXM1408@MNXC3	PP0292	0	1000	0	Initializing	0
Initial Reaction		R2A242E9B_RL-116		1 MNXM1397@MNXC3 <-- 1 MNXM1515@MNXC3 + 1 MNXM2@MNXC3	PP5014	-1000	0	0	Initializing	0
Initial Reaction		RA5364193_B-641		1 MNXM13@MNXC19 <==> 1 MNXM13@MNXC2		-1000	1000	0	Initializing	0
Initial Reaction		RD2317105_B-853		1 MNXM13@MNXC19 <==> 1 MNXM13@MNXC3		-1000	1000	0	Initializing	0
Initial Reaction		R520662EB_RL-273		1 MNXM13@MNXC3 + 1 MNXM1448@MNXC3 <-- 1 MNXM1@MNXC3 + 1 MNXM4398@MNXC3	pWW0091	-1000	0	0	Initializing	0
Initial Reaction		RA6046011_RL-646		1 MNXM13@MNXC3 + 1 MNXM144@MNXC3 + 1 MNXM15@MNXC3 <-- 2 MNXM1@MNXC3 + 1 MNXM2@MNXC3 + 1 MNXM802@MNXC3	PP0614	-1000	0	0	Initializing	0
Initial Reaction		RE3198A0B_RL-938		1 MNXM13@MNXC3 + 1 MNXM145@MNXC3 + 1 MNXM6@MNXC3 <-- 1 MNXM325@MNXC3 + 1 MNXM5@MNXC3	PP4043	-1000	0	0	Initializing	0
Initial Reaction		R7F85E117_RL-453		1 MNXM13@MNXC3 + 1 MNXM1589@MNXC3 + 2 MNXM19@MNXC3 + 2 MNXM1@MNXC3 <-- 2 MNXM16@MNXC3 + 1 MNXM90303@MNXC3	PP4830	-1000	0	0	Initializing	0
Initial Reaction		R8ABFDCA9_RL-516		1 MNXM13@MNXC3 + 1 MNXM1770@MNXC3 <-- 1 MNXM1@MNXC3 + 1 MNXM7661@MNXC3	PP4908	-1000	0	0	Initializing	0
Initial Reaction		RE67EB5DB_RL-953		1 MNXM13@MNXC3 + 1 MNXM1895@MNXC3 <-- 1 MNXM1@MNXC3 + 1 MNXM6072@MNXC3	PP1394	-1000	0	0	Initializing	0
Initial Reaction		RAC97DA3F_RL-680		1 MNXM13@MNXC3 + 1 MNXM192@MNXC3 <-- 1 MNXM1@MNXC3 + 1 MNXM89557@MNXC3	PP0567	-1000	0	0	Initializing	0
Initial Reaction		R2E1FF53_RL-138		1 MNXM13@MNXC3 + 1 MNXM1945@MNXC3 <-- 1 MNXM1@MNXC3 + 1 MNXM7660@MNXC3	PP4908	-1000	0	0	Initializing	0
Initial Reaction		R69E67A1B_RL-363		1 MNXM13@MNXC3 + 1 MNXM214@MNXC3 + 1 MNXM38@MNXC3 <-- 1 MNXM382@MNXC3 + 1 MNXM90822@MNXC3	PP0158	-1000	0	0	Initializing	0
Initial Reaction		RCC9AB260_RL-825		1 MNXM13@MNXC3 + 1 MNXM2090@MNXC3 + 1 MNXM2@MNXC3 <-- 1 MNXM4@MNXC3 + 1 MNXM78@MNXC3	PP0383	-1000	0	0	Initializing	0
Initial Reaction		RA43CA1FF_B-634		1 MNXM13@MNXC3 + 1 MNXM20@MNXC3 + 1 MNXM6@MNXC3 <==> 1 MNXM5@MNXC3 + 1 MNXM89661@MNXC3	PP4011;PP4012	-1000	1000	0	Initializing	0
Initial Reaction		R83F6DCD7_RL-472		1 MNXM13@MNXC3 + 1 MNXM210@MNXC3 + 1 MNXM2@MNXC3 <-- 1 MNXM1@MNXC3 + 1 MNXM503@MNXC3	PP1769	-1000	0	0	Initializing	0
Initial Reaction		R4745D269_RL-236		1 MNXM13@MNXC3 + 1 MNXM2150@MNXC3 <-- 1 MNXM1@MNXC3 + 1 MNXM7662@MNXC3	PP4908	-1000	0	0	Initializing	0
Initial Reaction		RB5F58D05_RL-715		1 MNXM13@MNXC3 + 1 MNXM2212@MNXC3 + 1 MNXM25@MNXC3 + 1 MNXM81@MNXC3 <-- 1 MNXM20@MNXC3 + 1 MNXM282@MNXC3 + 1 MNXM4@MNXC3	PP0230	-1000	0	0	Initializing	0
Initial Reaction		R5595C239_RL-286		1 MNXM13@MNXC3 + 1 MNXM2274@MNXC3 <-- 1 MNXM1@MNXC3 + 1 MNXM7663@MNXC3	PP4908	-1000	0	0	Initializing	0
Initial Reaction		RF07C7ED_RL-999		1 MNXM13@MNXC3 + 1 MNXM23@MNXC3 <-- 1 MNXM1@MNXC3 + 1 MNXM46@MNXC3	PP5346	-1000	0	0	Initializing	0
Initial Reaction		R769A0FA8_RL-421		1 MNXM13@MNXC3 + 1 MNXM2858@MNXC3 <-- 1 MNXM1@MNXC3 + 1 MNXM7659@MNXC3	PP4908	-1000	0	0	Initializing	0
Initial Reaction		RE9BEE912_LR-968		1 MNXM13@MNXC3 + 1 MNXM2@MNXC3 + 1 MNXM73@MNXC3 --> 1 MNXM1@MNXC3 + 1 MNXM46@MNXC3 + 1 MNXM9@MNXC3	PP1505	0	1000	0	Initializing	0
Initial Reaction		RA063A812_RL-616		1 MNXM13@MNXC3 + 1 MNXM2@MNXC3 + 1 MNXM866@MNXC3 <-- 1 MNXM1455@MNXC3 + 1 MNXM1@MNXC3	PP0422	-1000	0	0	Initializing	0
Initial Reaction		R2A4BC09_B-119		1 MNXM13@MNXC3 + 1 MNXM2@MNXC3 <==> 1 MNXM1478@MNXC3 + 1 MNXM1@MNXC3		-1000	1000	0	Initializing	0
Initial Reaction		R8CBC4E4B_B-528		1 MNXM13@MNXC3 + 1 MNXM2@MNXC3 <==> 1 MNXM96530@MNXC3	PP0100	-1000	1000	0	Initializing	0
Initial Reaction		R99B31807_RL-590		1 MNXM13@MNXC3 + 1 MNXM328@MNXC3 <-- 1 MNXM1@MNXC3 + 1 MNXM70@MNXC3	PP0567	-1000	0	0	Initializing	0
Initial Reaction		R13BF81AA_RL-19		1 MNXM13@MNXC3 + 1 MNXM345@MNXC3 <-- 1 MNXM153@MNXC3 + 1 MNXM4@MNXC3	PP3433	-1000	0	0	Initializing	0
Initial Reaction		R2238EAF0_RL-88		1 MNXM13@MNXC3 + 1 MNXM3489@MNXC3 + 1 MNXM925@MNXC3 <-- 1 MNXM1473@MNXC3 + 1 MNXM184@MNXC3	PP1916;PP4175	-1000	0	0	Initializing	0
Initial Reaction		R6B776E30_RL-370		1 MNXM13@MNXC3 + 1 MNXM373@MNXC3 <-- 1 MNXM1@MNXC3 + 1 MNXM483@MNXC3	PP5285	-1000	0	0	Initializing	0
Initial Reaction		R18CCAFB5_RL-38		1 MNXM13@MNXC3 + 1 MNXM3854@MNXC3 + 1 MNXM925@MNXC3 <-- 1 MNXM184@MNXC3 + 1 MNXM979@MNXC3	PP1916;PP4175	-1000	0	0	Initializing	0
Initial Reaction		R885EB6CF_B-501		1 MNXM13@MNXC3 + 1 MNXM388@MNXC3 <==> 2 MNXM1@MNXC3 + 1 MNXM507@MNXC3	PP5335+PP5336	-1000	1000	0	Initializing	0
Initial Reaction		RD4C83789_RL-870		1 MNXM13@MNXC3 + 1 MNXM404@MNXC3 <-- 1 MNXM1602@MNXC3 + 1 MNXM1@MNXC3		-1000	0	0	Initializing	0
Initial Reaction		R33EEA25A_RL-155		1 MNXM13@MNXC3 + 1 MNXM426@MNXC3 <-- 1 MNXM1@MNXC3 + 2 MNXM23@MNXC3	PP4679+PP4680	-1000	0	0	Initializing	0
Initial Reaction		RF19B5671_RL-1004		1 MNXM13@MNXC3 + 1 MNXM4344@MNXC3 + 1 MNXM925@MNXC3 <-- 1 MNXM184@MNXC3 + 1 MNXM3617@MNXC3	PP1916;PP4175	-1000	0	0	Initializing	0
Initial Reaction		R2CD54C77_RL-131		1 MNXM13@MNXC3 + 1 MNXM4345@MNXC3 + 1 MNXM925@MNXC3 <-- 1 MNXM184@MNXC3 + 1 MNXM564@MNXC3	PP1916;PP4175	-1000	0	0	Initializing	0
Initial Reaction		RABC253CB_RL-673		1 MNXM13@MNXC3 + 1 MNXM475@MNXC3 <-- 1 MNXM1@MNXC3 + 2 MNXM69@MNXC3	PP4297	-1000	0	0	Initializing	0
Initial Reaction		R59E64765_RL-304		1 MNXM13@MNXC3 + 1 MNXM4993@MNXC3 + 1 MNXM925@MNXC3 <-- 1 MNXM184@MNXC3 + 1 MNXM2645@MNXC3	PP1916;PP4175	-1000	0	0	Initializing	0
Initial Reaction		R1297B88B_RL-12		1 MNXM13@MNXC3 + 1 MNXM4994@MNXC3 + 1 MNXM925@MNXC3 <-- 1 MNXM184@MNXC3 + 1 MNXM5723@MNXC3	PP1916;PP4175	-1000	0	0	Initializing	0
Initial Reaction		RDBE60336_RL-909		1 MNXM13@MNXC3 + 1 MNXM622@MNXC3 <-- 1 MNXM1@MNXC3 + 1 MNXM2378@MNXC3 + 1 MNXM23@MNXC3	PP0527	-1000	0	0	Initializing	0
Initial Reaction		RBD50FBD0_RL-759		1 MNXM13@MNXC3 + 1 MNXM6837@MNXC3 + 1 MNXM925@MNXC3 <-- 1 MNXM184@MNXC3 + 1 MNXM1@MNXC3 + 1 MNXM7186@MNXC3	PP4175	-1000	0	0	Initializing	0
Initial Reaction		R47662CA2_RL-238		1 MNXM13@MNXC3 + 1 MNXM6838@MNXC3 + 1 MNXM925@MNXC3 <-- 1 MNXM184@MNXC3 + 1 MNXM1@MNXC3 + 1 MNXM5679@MNXC3	PP4175	-1000	0	0	Initializing	0
Initial Reaction		RA31339C3_RL-630		1 MNXM13@MNXC3 + 1 MNXM6839@MNXC3 + 1 MNXM925@MNXC3 <-- 1 MNXM1469@MNXC3 + 1 MNXM184@MNXC3 + 1 MNXM1@MNXC3	PP4175	-1000	0	0	Initializing	0
Initial Reaction		R3FBF886A_RL-198		1 MNXM13@MNXC3 + 1 MNXM6840@MNXC3 + 1 MNXM925@MNXC3 <-- 1 MNXM184@MNXC3 + 1 MNXM1@MNXC3 + 1 MNXM89949@MNXC3	PP4175	-1000	0	0	Initializing	0
Initial Reaction		RF617B30E_RL-1019		1 MNXM13@MNXC3 + 1 MNXM78@MNXC3 <-- 1 MNXM1@MNXC3 + 1 MNXM529@MNXC3	PP2077;PP5227	-1000	0	0	Initializing	0
Initial Reaction		R717C6589_RL-401		1 MNXM13@MNXC3 + 1 MNXM80@MNXC3 <-- 1 MNXM1@MNXC3 + 1 MNXM519@MNXC3	PP1815	-1000	0	0	Initializing	0
Initial Reaction		RB6E7869D_RL-721		1 MNXM13@MNXC3 + 1 MNXM829@MNXC3 <-- 1 MNXM1521@MNXC3 + 1 MNXM1@MNXC3	PP1381	-1000	0	0	Initializing	0
Initial Reaction		RE651D3CF_RL-952		1 MNXM13@MNXC3 + 1 MNXM91095@MNXC3 + 1 MNXM925@MNXC3 <-- 1 MNXM184@MNXC3 + 1 MNXM1@MNXC3 + 1 MNXM2026@MNXC3	PP4175	-1000	0	0	Initializing	0
Initial Reaction		RC856C6A_RL-810		1 MNXM13@MNXC3 + 1 MNXM943@MNXC3 <-- 1 MNXM1@MNXC3 + 1 MNXM78@MNXC3		-1000	0	0	Initializing	0
Initial Reaction		RA2A6744D_RL-628		1 MNXM13@MNXC3 + 1 MNXM9829@MNXC3 <-- 1 MNXM1@MNXC3 + 1 MNXM90682@MNXC3	pWW0091	-1000	0	0	Initializing	0
Initial Reaction		R80B031E6_LR-457		1 MNXM1408@MNXC3 + 1 MNXM37@MNXC3 --> 1 MNXM1422@MNXC3 + 1 MNXM1@MNXC3 + 1 MNXM365@MNXC3 + 1 MNXM89557@MNXC3	PP0290+PP0293	0	1000	0	Initializing	0
Initial Reaction		RADBB5E1D_LR-685		1 MNXM140@MNXC19 + 1 MNXM2@MNXC3 + 1 MNXM3@MNXC3 --> 1 MNXM140@MNXC3 + 1 MNXM1@MNXC3 + 1 MNXM7@MNXC3 + 1 MNXM9@MNXC3	PP1137+PP1138+PP1139+PP1140+PP1141;PP1297+PP1298+PP1299+PP1300;PP4863+PP4864+PP4865+PP4866+PP4867	0	1000	0	Initializing	0
Initial Reaction		R85C46995_B-482		1 MNXM140@MNXC19 <==> 1 MNXM140@MNXC2		-1000	1000	0	Initializing	0
Initial Reaction		R39997F27_B-176		1 MNXM140@MNXC3 + 1 MNXM20@MNXC3 <==> 1 MNXM404@MNXC3 + 1 MNXM89557@MNXC3	PP3511	-1000	1000	0	Initializing	0
Initial Reaction		RFB242488_B-1045		1 MNXM1410@MNXC3 + 1 MNXM89557@MNXC3 <==> 1 MNXM20@MNXC3 + 1 MNXM792@MNXC3	PP0214	-1000	1000	0	Initializing	0
Initial Reaction		R8383C6E2_RL-468		1 MNXM14168@MNXC3 <-- 1 MNXM4@MNXC3 + 1 MNXM502@MNXC3 + 1 MNXM90545@MNXC3	PP3274+PP3275+PP3276+PP3277+PP3278	-1000	0	0	Initializing	0
Initial Reaction		R95E42B97_LR-567		1 MNXM1422@MNXC3 --> 1 MNXM1456@MNXC3 + 1 MNXM2@MNXC3	PP0289	0	1000	0	Initializing	0
Initial Reaction		RBE58BF0C_LR-762		1 MNXM142@MNXC19 + 1 MNXM2@MNXC3 + 1 MNXM3@MNXC3 --> 1 MNXM142@MNXC3 + 1 MNXM1@MNXC3 + 1 MNXM7@MNXC3 + 1 MNXM9@MNXC3	PP1137+PP1138+PP1139+PP1140+PP1141	0	1000	0	Initializing	0
Initial Reaction		R11308286_B-6		1 MNXM142@MNXC19 <==> 1 MNXM142@MNXC2		-1000	1000	0	Initializing	0
Initial Reaction		RB20AD28A_LR-700		1 MNXM142@MNXC3 --> 1 MNXM159@MNXC3 + 1 MNXM15@MNXC3	PP3446;PP5149	0	1000	0	Initializing	0
Initial Reaction		R1E93863E_B-71		1 MNXM142@MNXC3 <==> 1 MNXM29@MNXC3 + 1 MNXM75@MNXC3	PP0321	-1000	1000	0	Initializing	0
Initial Reaction		R8FF821CE_RL-539		1 MNXM1438@MNXC3 + 1 MNXM1@MNXC3 + 1 MNXM2@MNXC3 + 1 MNXM89557@MNXC3 <-- 1 MNXM20@MNXC3 + 1 MNXM943@MNXC3		-1000	0	0	Initializing	0
Initial Reaction		R83E58A6_LR-470		1 MNXM1441@MNXC3 + 1 MNXM16@MNXC3 --> 1 MNXM1588@MNXC3 + 1 MNXM19@MNXC3 + 1 MNXM1@MNXC3	PP3410	0	1000	0	Initializing	0
Initial Reaction		R512B0D6_RL-266		1 MNXM1446@MNXC3 + 1 MNXM1@MNXC3 + 1 MNXM7@MNXC3 + 1 MNXM9@MNXC3 <-- 1 MNXM3@MNXC3 + 1 MNXM529@MNXC3 + 1 MNXM955@MNXC3	PP1332	-1000	0	0	Initializing	0
Initial Reaction		RD7E153F2_LR-886		1 MNXM1446@MNXC3 + 1 MNXM3@MNXC3 + 1 MNXM669@MNXC3 --> 1 MNXM1954@MNXC3 + 1 MNXM1@MNXC3 + 1 MNXM7@MNXC3 + 1 MNXM9@MNXC3	PP1333	0	1000	0	Initializing	0
Initial Reaction		RC5CC490E_RL-800		1 MNXM1448@MNXC3 + 1 MNXM1@MNXC3 + 1 MNXM39@MNXC3 <-- 1 MNXM2927@MNXC3 + 1 MNXM2@MNXC3	pWW0095	-1000	0	0	Initializing	0
Initial Reaction		R5F3DCD0C_LR-323		1 MNXM1448@MNXC3 + 1 MNXM2@MNXC3 --> 1 MNXM2488@MNXC3	pWW0094	0	1000	0	Initializing	0
Initial Reaction		R1D4F4F2_RL-59		1 MNXM1453@MNXC3 + 1 MNXM5@MNXC3 + 1 MNXM90886@MNXC3 <-- 1 MNXM1@MNXC3 + 1 MNXM6@MNXC3 + 1 MNXM89752@MNXC3	PP0732	-1000	0	0	Initializing	0
Initial Reaction		R8B9B0F03_LR-522		1 MNXM1453@MNXC3 --> 1 MNXM405@MNXC3	PP4784	0	1000	0	Initializing	0
Initial Reaction		R19DC042B_B-44		1 MNXM1455@MNXC3 <==> 1 MNXM1489@MNXC3	PP1995	-1000	1000	0	Initializing	0
Initial Reaction		RD462190A_B-868		1 MNXM1456@MNXC3 + 1 MNXM89557@MNXC3 <==> 1 MNXM1482@MNXC3 + 1 MNXM20@MNXC3	PP0967	-1000	1000	0	Initializing	0
Initial Reaction		RC34DE13E_RL-791		1 MNXM1458@MNXC3 + 1 MNXM2@MNXC3 <-- 1 MNXM15@MNXC3 + 1 MNXM337@MNXC3	PP2329	-1000	0	0	Initializing	0
Initial Reaction		R6933A465_LR-356		1 MNXM1458@MNXC3 --> 1 MNXM1@MNXC3 + 1 MNXM23@MNXC3 + 1 MNXM421@MNXC3	PP1917	0	1000	0	Initializing	0
Initial Reaction		R86D6FB41_LR-491		1 MNXM145@MNXC3 --> 1 MNXM1@MNXC3 + 1 MNXM2323@MNXC3 + 1 MNXM39@MNXC3	PP0516;PP0530;PP3813	0	1000	0	Initializing	0
Initial Reaction		R243773E7_B-96		1 MNXM145@MNXC3 <==> 1 MNXM186@MNXC3	PP0415	-1000	1000	0	Initializing	0
Initial Reaction		RD94EEA8C_B-897		1 MNXM145@MNXC3 <==> 1 MNXM89643@MNXC3	PP5150	-1000	1000	0	Initializing	0
Initial Reaction		RA52CF21_RL-640		1 MNXM1469@MNXC3 + 1 MNXM5@MNXC3 <-- 1 MNXM1@MNXC3 + 1 MNXM5960@MNXC3 + 1 MNXM6@MNXC3		-1000	0	0	Initializing	0
Initial Reaction		R5AB5E60A_LR-307		1 MNXM146@MNXC3 + 1 MNXM4@MNXC3 + 1 MNXM97@MNXC3 --> 1 MNXM253@MNXC3 + 1 MNXM2@MNXC3 + 1 MNXM76@MNXC3	PP4490	0	1000	0	Initializing	0
Initial Reaction		RA4F38F91_RL-637		1 MNXM1473@MNXC3 + 1 MNXM5@MNXC3 <-- 1 MNXM1@MNXC3 + 1 MNXM2737@MNXC3 + 1 MNXM6@MNXC3		-1000	0	0	Initializing	0
Initial Reaction		R74B080AB_B-413		1 MNXM1478@MNXC2 + 1 MNXM27@MNXC2 <==> 1 MNXM1478@MNXC3 + 1 MNXM27@MNXC3		-1000	1000	0	Initializing	0
Initial Reaction		R97F010DD_B-579		1 MNXM1478@MNXC3 + 1 MNXM1@MNXC3 <==> 1 MNXM96530@MNXC3		-1000	1000	0	Initializing	0
Initial Reaction		R8963E55F_B-509		1 MNXM1478@MNXC3 + 1 MNXM21@MNXC3 + 1 MNXM3@MNXC3 <==> 1 MNXM1@MNXC3 + 1 MNXM40@MNXC3 + 1 MNXM7@MNXC3 + 1 MNXM9@MNXC3	PP0558+PP0559+PP1607+PP1996	-1000	1000	0	Initializing	0
Initial Reaction		RE85BB257_LR-960		1 MNXM1478@MNXC3 + 1 MNXM23@MNXC3 + 1 MNXM3@MNXC3 --> 1 MNXM1@MNXC3 + 1 MNXM46@MNXC3 + 1 MNXM7@MNXC3 + 1 MNXM9@MNXC3	PP5347	0	1000	0	Initializing	0
Initial Reaction		RC83377B2_LR-809		1 MNXM1478@MNXC3 + 1 MNXM389@MNXC3 + 1 MNXM3@MNXC3 --> 1 MNXM1@MNXC3 + 1 MNXM7@MNXC3 + 1 MNXM90282@MNXC3 + 1 MNXM9@MNXC3		0	1000	0	Initializing	0
Initial Reaction		R3DEA5779_LR-188		1 MNXM147@MNXC3 + 1 MNXM2@MNXC3 --> 1 MNXM15@MNXC3 + 1 MNXM42@MNXC3	PP0495	0	1000	0	Initializing	0
Initial Reaction		RF8780318_LR-1030		1 MNXM1485@MNXC19 + 1 MNXM2@MNXC3 + 1 MNXM3@MNXC3 --> 1 MNXM1485@MNXC3 + 1 MNXM1@MNXC3 + 1 MNXM7@MNXC3 + 1 MNXM9@MNXC3	PP0231+PP0232+PP0233;PP0237+PP0239+PP0240	0	1000	0	Initializing	0
Initial Reaction		R37AAF298_B-165		1 MNXM1485@MNXC19 <==> 1 MNXM1485@MNXC2	PP0234	-1000	1000	0	Initializing	0
Initial Reaction		RACA0DD28_LR-681		1 MNXM1485@MNXC3 + 1 MNXM208@MNXC3 + 1 MNXM4@MNXC3 --> 1 MNXM1@MNXC3 + 1 MNXM2@MNXC3 + 1 MNXM53407@MNXC3 + 1 MNXM81@MNXC3 + 1 MNXM97009@MNXC3	PP0238	0	1000	0	Initializing	0
Initial Reaction		RC4D696CC_B-797		1 MNXM1485@MNXC3 + 4 MNXM1@MNXC3 + 3 MNXM6@MNXC3 <==> 3 MNXM2@MNXC3 + 3 MNXM5@MNXC3 + 1 MNXM652@MNXC3		-1000	1000	0	Initializing	0
Initial Reaction		R3AA50A02_B-178		1 MNXM1488@MNXC3 + 1 MNXM20@MNXC3 <==> 1 MNXM1563@MNXC3 + 1 MNXM89557@MNXC3	PP1588	-1000	1000	0	Initializing	0
Initial Reaction		R49A140F5_LR-249		1 MNXM1488@MNXC3 + 1 MNXM2@MNXC3 --> 1 MNXM25@MNXC3 + 1 MNXM644@MNXC3	PP1525	0	1000	0	Initializing	0
Initial Reaction		R5D1B59DB_RL-313		1 MNXM148@MNXC3 + 1 MNXM14@MNXC3 + 1 MNXM1@MNXC3 + 1 MNXM81@MNXC3 <-- 1 MNXM155@MNXC3 + 1 MNXM287@MNXC3	PP2328	-1000	0	0	Initializing	0
Initial Reaction		R1D12A39_LR-58		1 MNXM148@MNXC3 + 1 MNXM1@MNXC3 + 1 MNXM6@MNXC3 --> 1 MNXM155@MNXC3 + 1 MNXM5@MNXC3	PP0786;PP5069	0	1000	0	Initializing	0
Initial Reaction		R8B3F3C76_RL-518		1 MNXM148@MNXC3 + 1 MNXM2@MNXC3 + 1 MNXM374@MNXC3 <-- 1 MNXM155@MNXC3 + 1 MNXM7@MNXC3	PP1177+PP1179	-1000	0	0	Initializing	0
Initial Reaction		R206F4BDE_RL-79		1 MNXM148@MNXC3 + 1 MNXM2@MNXC3 + 1 MNXM411@MNXC3 <-- 1 MNXM155@MNXC3 + 1 MNXM220@MNXC3	PP1177+PP1179	-1000	0	0	Initializing	0
Initial Reaction		R1E8BF0DA_RL-70		1 MNXM148@MNXC3 + 1 MNXM2@MNXC3 + 1 MNXM436@MNXC3 <-- 1 MNXM155@MNXC3 + 1 MNXM30@MNXC3	PP1177+PP1179	-1000	0	0	Initializing	0
Initial Reaction		RADAB18C1_RL-683		1 MNXM148@MNXC3 + 1 MNXM2@MNXC3 + 1 MNXM572@MNXC3 <-- 1 MNXM155@MNXC3 + 1 MNXM17@MNXC3	PP1177+PP1179	-1000	0	0	Initializing	0
Initial Reaction		R2073FE38_B-80		1 MNXM14908@MNXC3 + 1 MNXM19@MNXC3 <==> 1 MNXM16@MNXC3 + 1 MNXM634@MNXC3	PP3989	-1000	1000	0	Initializing	0
Initial Reaction		R33CD572C_RL-154		1 MNXM1496@MNXC3 + 1 MNXM19@MNXC3 + 2 MNXM1@MNXC3 + 1 MNXM26@MNXC3 <-- 1 MNXM1588@MNXC3 + 1 MNXM16@MNXC3 + 1 MNXM2@MNXC3	PP3763	-1000	0	0	Initializing	0
Initial Reaction		REC508C6F_LR-979		1 MNXM1496@MNXC3 + 1 MNXM1@MNXC3 + 1 MNXM6@MNXC3 --> 1 MNXM5@MNXC3 + 1 MNXM90303@MNXC3	PP4832	0	1000	0	Initializing	0
Initial Reaction		R7E2E7140_LR-450		1 MNXM14@MNXC19 + 1 MNXM2@MNXC19 --> 1 MNXM212@MNXC19 + 1 MNXM9@MNXC19	PP1414	0	1000	0	Initializing	0
Initial Reaction		R98E38730_RL-584		1 MNXM14@MNXC3 + 1 MNXM1561@MNXC3 + 1 MNXM1@MNXC3 <-- 1 MNXM3@MNXC3 + 1 MNXM51@MNXC3	PP1656	-1000	0	0	Initializing	0
Initial Reaction		R2408F468_B-95		1 MNXM14@MNXC3 + 1 MNXM1@MNXC3 + 1 MNXM38291@MNXC3 <==> 1 MNXM3@MNXC3 + 1 MNXM89643@MNXC3	PP0722	-1000	1000	0	Initializing	0
Initial Reaction		RD6F6B70_LR-881		1 MNXM14@MNXC3 + 1 MNXM2@MNXC3 --> 1 MNXM168@MNXC3 + 1 MNXM89643@MNXC3	PP4779	0	1000	0	Initializing	0
Initial Reaction		RC16F2CB0_LR-778		1 MNXM14@MNXC3 + 1 MNXM2@MNXC3 --> 1 MNXM212@MNXC3 + 1 MNXM9@MNXC3	PP1620	0	1000	0	Initializing	0
Initial Reaction		R28766662_B-110		1 MNXM14@MNXC3 + 1 MNXM3@MNXC3 <==> 2 MNXM7@MNXC3	PP1506	-1000	1000	0	Initializing	0
Initial Reaction		R896353BD_B-508		1 MNXM14@MNXC3 + 1 MNXM93@MNXC3 <==> 1 MNXM565@MNXC3	PP4016	-1000	1000	0	Initializing	0
Initial Reaction		R6D92F1B0_RL-378		1 MNXM14@MNXC3 + 2 MNXM1@MNXC3 + 1 MNXM73@MNXC3 + 1 MNXM9@MNXC3 <-- 1 MNXM23@MNXC3 + 1 MNXM2@MNXC3 + 1 MNXM3@MNXC3	PP2082	-1000	0	0	Initializing	0
Initial Reaction		RB62274B5_B-716		1 MNXM1514@MNXC3 + 1 MNXM89557@MNXC3 <==> 1 MNXM20@MNXC3 + 1 MNXM759@MNXC3	PP1768	-1000	1000	0	Initializing	0
Initial Reaction		R282CE56B_B-109		1 MNXM151@MNXC3 + 1 MNXM55@MNXC3 + 1 MNXM81@MNXC3 <==> 1 MNXM2428@MNXC3 + 2 MNXM57@MNXC3		-1000	1000	0	Initializing	0
Initial Reaction		RA30FADDE_LR-629		1 MNXM151@MNXC3 + 1 MNXM1@MNXC3 + 1 MNXM6@MNXC3 --> 2 MNXM57@MNXC3 + 1 MNXM5@MNXC3	PP3819	0	1000	0	Initializing	0
Initial Reaction		RF77F3F23_B-1024		1 MNXM151@MNXC3 + 2 MNXM2@MNXC3 <==> 1 MNXM22@MNXC3 + 2 MNXM57@MNXC3	PP0777;PP1686;PP1874	-1000	1000	0	Initializing	0
Initial Reaction		RCEE9E7C2_LR-839		1 MNXM1522@MNXC3 --> 1 MNXM23@MNXC3 + 1 MNXM46@MNXC3	PP2514	0	1000	0	Initializing	0
Initial Reaction		R50FA8042_RL-265		1 MNXM1522@MNXC3 <-- 1 MNXM2@MNXC3 + 1 MNXM90601@MNXC3	PP2515	-1000	0	0	Initializing	0
Initial Reaction		R84C16387_B-477		1 MNXM152@MNXC3 + 1 MNXM1@MNXC3 + 1 MNXM3@MNXC3 <==> 1 MNXM394@MNXC3 + 1 MNXM7@MNXC3	PP0849	-1000	1000	0	Initializing	0
Initial Reaction		R1CA49BF6_B-57		1 MNXM152@MNXC3 + 1 MNXM7@MNXC3 <==> 1 MNXM257@MNXC3 + 1 MNXM3@MNXC3	PP3363	-1000	1000	0	Initializing	0
Initial Reaction		RECEF8C0E_RL-982		1 MNXM1532@MNXC3 + 1 MNXM15@MNXC3 <-- 1 MNXM1@MNXC3 + 1 MNXM2@MNXC3 + 1 MNXM648@MNXC3	PP0514	-1000	0	0	Initializing	0
Initial Reaction		R7F0E3AF7_B-452		1 MNXM153@MNXC3 + 1 MNXM89557@MNXC3 <==> 1 MNXM20@MNXC3 + 1 MNXM76@MNXC3	PP1972;PP3590	-1000	1000	0	Initializing	0
Initial Reaction		R5510729B_LR-284		1 MNXM1542@MNXC2 + 1 MNXM73@MNXC3 --> 1 MNXM23@MNXC3 + 1 MNXM743@MNXC3	PP0793+PP0795	0	1000	0	Initializing	0
Initial Reaction		RF2FBC8D7_LR-1009		1 MNXM1547@MNXC19 + 1 MNXM2@MNXC3 + 1 MNXM3@MNXC3 --> 1 MNXM1547@MNXC3 + 1 MNXM1@MNXC3 + 1 MNXM7@MNXC3 + 1 MNXM9@MNXC3	PP0075+PP0076;PP0868+PP0869+PP0870;PP0868+PP0870+PP0871	0	1000	0	Initializing	0
Initial Reaction		RE1FC2A05_B-932		1 MNXM1547@MNXC19 <==> 1 MNXM1547@MNXC2	PP1654	-1000	1000	0	Initializing	0
Initial Reaction		RAE16A35B_LR-687		1 MNXM1547@MNXC3 + 1 MNXM2@MNXC3 --> 1 MNXM1@MNXC3 + 1 MNXM58@MNXC3 + 1 MNXM90@MNXC3	PP0077	0	1000	0	Initializing	0
Initial Reaction		R95139C11_RL-564		1 MNXM154@MNXC3 + 1 MNXM1@MNXC3 + 1 MNXM93@MNXC3 <-- 1 MNXM2@MNXC3 + 1 MNXM708@MNXC3	PP4620	-1000	0	0	Initializing	0
Initial Reaction		RD082C506_RL-845		1 MNXM154@MNXC3 + 1 MNXM21@MNXC3 <-- 1 MNXM197@MNXC3	PP3540	-1000	0	0	Initializing	0
Initial Reaction		RFE696C03_LR-1056		1 MNXM156@MNXC3 + 1 MNXM2@MNXC3 + 1 MNXM90822@MNXC3 --> 1 MNXM15@MNXC3 + 1 MNXM23@MNXC3 + 1 MNXM38@MNXC3	PP4434;PP5270	0	1000	0	Initializing	0
Initial Reaction		R8B2DDE47_B-517		1 MNXM156@MNXC3 + 1 MNXM916@MNXC3 <==> 1 MNXM23@MNXC3 + 1 MNXM975@MNXC3	PP3590	-1000	1000	0	Initializing	0
Initial Reaction		R20F27F8B_B-82		1 MNXM156@MNXC3 <==> 1 MNXM32@MNXC3	PP5269	-1000	1000	0	Initializing	0
Initial Reaction		REB2C74BF_LR-974		1 MNXM1589@MNXC3 + 1 MNXM1@MNXC3 --> 1 MNXM90238@MNXC3	PP4828	0	1000	0	Initializing	0
Initial Reaction		RBB81A9EB_RL-744		1 MNXM158@MNXC3 + 1 MNXM15@MNXC3 <-- 1 MNXM1@MNXC3 + 1 MNXM2@MNXC3 + 1 MNXM761@MNXC3	PP3189	-1000	0	0	Initializing	0
Initial Reaction		REAE813B9_B-973		1 MNXM158@MNXC3 + 1 MNXM1@MNXC3 + 1 MNXM6@MNXC3 <==> 1 MNXM506@MNXC3 + 1 MNXM5@MNXC3	PP4038	-1000	1000	0	Initializing	0
Initial Reaction		RFB2F9386_B-1047		1 MNXM158@MNXC3 + 1 MNXM295@MNXC3 <==> 1 MNXM288@MNXC3 + 1 MNXM9@MNXC3		-1000	1000	0	Initializing	0
Initial Reaction		R30A69BD5_RL-148		1 MNXM159@MNXC3 + 1 MNXM15@MNXC3 + 1 MNXM55@MNXC3 <-- 1 MNXM2@MNXC3 + 1 MNXM319@MNXC3	PP0659;PP4594	-1000	0	0	Initializing	0
Initial Reaction		R38D3980D_RL-171		1 MNXM159@MNXC3 + 1 MNXM15@MNXC3 + 1 MNXM652@MNXC3 <-- 1 MNXM2@MNXC3 + 1 MNXM61@MNXC3	PP1308	-1000	0	0	Initializing	0
Initial Reaction		RE8E2473C_B-962		1 MNXM159@MNXC3 + 1 MNXM15@MNXC3 + 1 MNXM25@MNXC3 <==> 1 MNXM2@MNXC3 + 1 MNXM820@MNXC3	PP0659;PP4594	-1000	1000	0	Initializing	0
Initial Reaction		R7ABF296E_B-438		1 MNXM15@MNXC19 <==> 1 MNXM15@MNXC2		-1000	1000	0	Initializing	0
Initial Reaction		RDB819F8_B-906		1 MNXM15@MNXC19 <==> 1 MNXM15@MNXC3	PP5233	-1000	1000	0	Initializing	0
Initial Reaction		RFA7D7587_RL-1042		1 MNXM15@MNXC3 + 1 MNXM174@MNXC3 <-- 1 MNXM1@MNXC3 + 1 MNXM259@MNXC3 + 1 MNXM2@MNXC3	PP4281	-1000	0	0	Initializing	0
Initial Reaction		R1303F642_B-17		1 MNXM15@MNXC3 + 1 MNXM1@MNXC3 + 1 MNXM20@MNXC3 + 1 MNXM6@MNXC3 <==> 1 MNXM2@MNXC3 + 1 MNXM5@MNXC3 + 1 MNXM89557@MNXC3	PP0675	-1000	1000	0	Initializing	0
Initial Reaction		R59690FF8_RL-302		1 MNXM15@MNXC3 + 1 MNXM211@MNXC3 <-- 1 MNXM2@MNXC3 + 1 MNXM70@MNXC3	PP1001	-1000	0	0	Initializing	0
Initial Reaction		RCBE45683_RL-822		1 MNXM15@MNXC3 + 1 MNXM22@MNXC3 + 1 MNXM46@MNXC3 <-- 1 MNXM2@MNXC3 + 1 MNXM42@MNXC3 + 1 MNXM4@MNXC3	PP1426	-1000	0	0	Initializing	0
Initial Reaction		R8B7D9DD0_B-520		1 MNXM15@MNXC3 + 1 MNXM23@MNXC3 <==> 1 MNXM53@MNXC3	PP0297;PP0987;PP3144	-1000	1000	0	Initializing	0
Initial Reaction		R8B7D9DD0_B-521		1 MNXM15@MNXC3 + 1 MNXM23@MNXC3 <==> 1 MNXM53@MNXC3	PP3446;PP5149	-1000	1000	0	Initializing	0
Initial Reaction		R83113D03_RL-465		1 MNXM15@MNXC3 + 1 MNXM334@MNXC3 <-- 1 MNXM1@MNXC3 + 1 MNXM212@MNXC3 + 1 MNXM2@MNXC3	PP0591	-1000	0	0	Initializing	0
Initial Reaction		R2A514FF5_LR-120		1 MNXM15@MNXC3 + 1 MNXM3@MNXC3 + 1 MNXM89557@MNXC3 --> 1 MNXM1@MNXC3 + 1 MNXM37@MNXC3 + 1 MNXM7@MNXC3 + 1 MNXM9@MNXC3	PP5046	0	1000	0	Initializing	0
Initial Reaction		RC8AE5CC9_RL-812		1 MNXM15@MNXC3 + 1 MNXM452@MNXC3 <-- 1 MNXM1@MNXC3 + 1 MNXM2@MNXC3 + 1 MNXM360@MNXC3	PP1100	-1000	0	0	Initializing	0
Initial Reaction		R3722F8A_RL-163		1 MNXM15@MNXC3 + 1 MNXM792@MNXC3 <-- 1 MNXM2090@MNXC3 + 1 MNXM2@MNXC3	PP0382	-1000	0	0	Initializing	0
Initial Reaction		R1D91677F_RL-61		1 MNXM15@MNXC3 + 1 MNXM89557@MNXC3 <-- 1 MNXM2@MNXC3 + 1 MNXM37@MNXC3	PP2453	-1000	0	0	Initializing	0
Initial Reaction		R4BA51054_RL-252		1 MNXM15@MNXC3 + 1 MNXM935@MNXC3 <-- 1 MNXM1@MNXC3 + 1 MNXM2@MNXC3 + 1 MNXM625@MNXC3	PP0591	-1000	0	0	Initializing	0
Initial Reaction		R90B66DB3_RL-541		1 MNXM15@MNXC3 + 1 MNXM93@MNXC3 <-- 1 MNXM42@MNXC3	PP5338	-1000	0	0	Initializing	0
Initial Reaction		R6E1602BC_RL-383		1 MNXM161@MNXC3 + 1 MNXM22@MNXC3 <-- 1 MNXM454@MNXC3 + 1 MNXM4@MNXC3	PP1129	-1000	0	0	Initializing	0
Initial Reaction		R266F0806_LR-101		1 MNXM161@MNXC3 + 1 MNXM2@MNXC3 --> 1 MNXM311@MNXC3 + 1 MNXM9@MNXC3	PP5357	0	1000	0	Initializing	0
Initial Reaction		R2FF6DBB2_RL-143		1 MNXM1626@MNXC3 + 1 MNXM5@MNXC3 <-- 1 MNXM1@MNXC3 + 1 MNXM622@MNXC3 + 1 MNXM6@MNXC3	PP1597	-1000	0	0	Initializing	0
Initial Reaction		R803B1A50_LR-455		1 MNXM1630@MNXC19 + 1 MNXM2@MNXC3 + 1 MNXM3@MNXC3 --> 1 MNXM1630@MNXC3 + 1 MNXM1@MNXC3 + 1 MNXM7@MNXC3 + 1 MNXM9@MNXC3	PP0231+PP0232+PP0233;PP0237+PP0239+PP0240	0	1000	0	Initializing	0
Initial Reaction		R437FB8A1_B-222		1 MNXM1630@MNXC19 <==> 1 MNXM1630@MNXC2	PP0234	-1000	1000	0	Initializing	0
Initial Reaction		RF8D9D411_LR-1031		1 MNXM1630@MNXC3 + 1 MNXM208@MNXC3 + 1 MNXM4@MNXC3 --> 1 MNXM1@MNXC3 + 1 MNXM2@MNXC3 + 1 MNXM349@MNXC3 + 1 MNXM53407@MNXC3 + 1 MNXM81@MNXC3	PP0238	0	1000	0	Initializing	0
Initial Reaction		R926E7B95_RL-554		1 MNXM1641@MNXC3 + 1 MNXM1@MNXC3 + 1 MNXM7@MNXC3 <-- 1 MNXM1642@MNXC3 + 1 MNXM3@MNXC3	PP0723	-1000	0	0	Initializing	0
Initial Reaction		R5F97F972_LR-326		1 MNXM1645@MNXC3 + 1 MNXM2@MNXC3 --> 1 MNXM993@MNXC3 + 1 MNXM9@MNXC3	PP4261;PP5139	0	1000	0	Initializing	0
Initial Reaction		RD3E7FF22_B-863		1 MNXM164@MNXC19 + 1 MNXM1@MNXC19 <==> 1 MNXM164@MNXC3 + 1 MNXM1@MNXC3	PP1376	-1000	1000	0	Initializing	0
Initial Reaction		RF3760CC7_B-1010		1 MNXM164@MNXC19 <==> 1 MNXM164@MNXC2		-1000	1000	0	Initializing	0
Initial Reaction		REA8C0A73_LR-971		1 MNXM164@MNXC3 + 1 MNXM1@MNXC3 + 1 MNXM4@MNXC3 + 1 MNXM6@MNXC3 --> 1 MNXM204@MNXC3 + 1 MNXM2@MNXC3 + 1 MNXM5@MNXC3	PP3537	0	1000	0	Initializing	0
Initial Reaction		R98B28AE7_B-582		1 MNXM1653@MNXC19 <==> 1 MNXM1653@MNXC2		-1000	1000	0	Initializing	0
Initial Reaction		R85F6B42C_LR-486		1 MNXM1688@MNXC3 + 1 MNXM1@MNXC3 + 1 MNXM6@MNXC3 --> 1 MNXM5@MNXC3 + 1 MNXM785@MNXC3	PP1904	0	1000	0	Initializing	0
Initial Reaction		R802C2BCE_RL-454		1 MNXM1688@MNXC3 + 1 MNXM9@MNXC3 <-- 1 MNXM47@MNXC3 + 1 MNXM73@MNXC3	PP0964	-1000	0	0	Initializing	0
Initial Reaction		R3B1017EE_B-180		1 MNXM1694@MNXC3 <==> 1 MNXM1792@MNXC3 + 1 MNXM2@MNXC3	PP2336	-1000	1000	0	Initializing	0
Initial Reaction		RBBF437E1_B-746		1 MNXM1694@MNXC3 <==> 1 MNXM23@MNXC3 + 1 MNXM25@MNXC3	PP2334	-1000	1000	0	Initializing	0
Initial Reaction		R6C24FF7D_LR-374		1 MNXM1697@MNXC3 + 1 MNXM3@MNXC3 + 1 MNXM877@MNXC3 --> 1 MNXM1@MNXC3 + 1 MNXM7@MNXC3 + 1 MNXM856@MNXC3 + 1 MNXM9@MNXC3	PP1675+PP1676	0	1000	0	Initializing	0
Initial Reaction		RCB2E3D7A_B-821		1 MNXM1706@MNXC3 + 1 MNXM2@MNXC3 <==> 1 MNXM891@MNXC3	PP1985+PP1986	-1000	1000	0	Initializing	0
Initial Reaction		RE4B00DB4_B-944		1 MNXM1706@MNXC3 + 1 MNXM2@MNXC3 <==> 1 MNXM985@MNXC3	PP1985+PP1986	-1000	1000	0	Initializing	0
Initial Reaction		R6EF38510_B-390		1 MNXM172@MNXC3 + 1 MNXM2@MNXC3 + 1 MNXM5@MNXC3 <==> 2 MNXM1@MNXC3 + 1 MNXM25@MNXC3 + 1 MNXM6@MNXC3	PP0213	-1000	1000	0	Initializing	0
Initial Reaction		R835EDBFE_B-466		1 MNXM172@MNXC3 + 1 MNXM89557@MNXC3 <==> 1 MNXM192@MNXC3 + 1 MNXM20@MNXC3	PP0214;PP4108	-1000	1000	0	Initializing	0
Initial Reaction		R2D3B4E7_RL-133		1 MNXM174@MNXC3 + 1 MNXM97011@MNXC3 <-- 1 MNXM2@MNXC3 + 1 MNXM687@MNXC3	PP2460	-1000	0	0	Initializing	0
Initial Reaction		R6DF305B9_LR-382		1 MNXM1757@MNXC3 + 1 MNXM2@MNXC3 --> 1 MNXM25@MNXC3 + 1 MNXM89557@MNXC3	PP4475	0	1000	0	Initializing	0
Initial Reaction		R7C8EBED6_RL-443		1 MNXM1770@MNXC19 + 1 MNXM1@MNXC3 + 1 MNXM7@MNXC3 + 1 MNXM9@MNXC3 <-- 1 MNXM1770@MNXC3 + 1 MNXM2@MNXC3 + 1 MNXM3@MNXC3	PP4935	-1000	0	0	Initializing	0
Initial Reaction		RD2FBF340_RL-856		1 MNXM1771@MNXC19 + 1 MNXM9@MNXC19 <-- 1 MNXM2@MNXC19 + 1 MNXM5266@MNXC19	PP0520	-1000	0	0	Initializing	0
Initial Reaction		RBECE8A40_RL-764		1 MNXM1771@MNXC3 + 1 MNXM9@MNXC3 <-- 1 MNXM2@MNXC3 + 1 MNXM5266@MNXC3	PP0520	-1000	0	0	Initializing	0
Initial Reaction		R547F8320_RL-281		1 MNXM1772@MNXC19 + 1 MNXM9@MNXC19 <-- 1 MNXM2@MNXC19 + 1 MNXM5267@MNXC19	PP0520	-1000	0	0	Initializing	0
Initial Reaction		R9CBC1424_RL-603		1 MNXM1772@MNXC3 + 1 MNXM9@MNXC3 <-- 1 MNXM2@MNXC3 + 1 MNXM5267@MNXC3	PP0520	-1000	0	0	Initializing	0
Initial Reaction		RCEC0BC87_RL-837		1 MNXM1773@MNXC19 + 1 MNXM9@MNXC19 <-- 1 MNXM2@MNXC19 + 1 MNXM5269@MNXC19	PP0520	-1000	0	0	Initializing	0
Initial Reaction		R650E1F6_RL-336		1 MNXM1773@MNXC3 + 1 MNXM9@MNXC3 <-- 1 MNXM2@MNXC3 + 1 MNXM5269@MNXC3	PP0520	-1000	0	0	Initializing	0
Initial Reaction		R764E68EC_B-420		1 MNXM179@MNXC19 + 1 MNXM1@MNXC19 <==> 1 MNXM179@MNXC3 + 1 MNXM1@MNXC3	PP4735	-1000	1000	0	Initializing	0
Initial Reaction		R37C1553C_B-166		1 MNXM179@MNXC19 <==> 1 MNXM179@MNXC2		-1000	1000	0	Initializing	0
Initial Reaction		R1DF2BA20_LR-65		1 MNXM179@MNXC3 + 1 MNXM232@MNXC3 --> 1 MNXM191@MNXC3 + 1 MNXM23@MNXC3	PP4736	0	1000	0	Initializing	0
Initial Reaction		R28BF4A7E_B-112		1 MNXM17@MNXC3 + 1 MNXM7@MNXC3 <==> 1 MNXM3@MNXC3 + 1 MNXM80@MNXC3	PP1593;PP1771	-1000	1000	0	Initializing	0
Initial Reaction		R9EABBC0D_RL-611		1 MNXM1802@MNXC3 + 1 MNXM9@MNXC3 <-- 1 MNXM2@MNXC3 + 1 MNXM759@MNXC3	PP1471	-1000	0	0	Initializing	0
Initial Reaction		R8C1B2D00_B-523		1 MNXM181@MNXC19 <==> 1 MNXM181@MNXC2		-1000	1000	0	Initializing	0
Initial Reaction		RFB1C1D96_B-1044		1 MNXM181@MNXC19 <==> 1 MNXM181@MNXC3		-1000	1000	0	Initializing	0
Initial Reaction		RCE2DA31D_LR-834		1 MNXM183@MNXC3 + 1 MNXM1@MNXC3 + 1 MNXM6@MNXC3 --> 1 MNXM318@MNXC3 + 1 MNXM5@MNXC3	PP4977	0	1000	0	Initializing	0
Initial Reaction		RD838F4FB_LR-889		1 MNXM183@MNXC3 + 1 MNXM234@MNXC3 --> 1 MNXM257@MNXC3 + 1 MNXM281@MNXC3	PP5141	0	1000	0	Initializing	0
Initial Reaction		R740CEADC_LR-409		1 MNXM183@MNXC3 + 1 MNXM238@MNXC3 + 1 MNXM2@MNXC3 --> 1 MNXM79@MNXC3 + 1 MNXM959@MNXC3	PP4699	0	1000	0	Initializing	0
Initial Reaction		R95F08F4D_B-568		1 MNXM183@MNXC3 + 1 MNXM29@MNXC3 + 1 MNXM2@MNXC3 <==> 1 MNXM53@MNXC3 + 1 MNXM79@MNXC3	PP0322;PP0671	-1000	1000	0	Initializing	0
Initial Reaction		R543D9FD7_B-280		1 MNXM183@MNXC3 + 1 MNXM5@MNXC3 <==> 1 MNXM511@MNXC3 + 1 MNXM6@MNXC3	PP1945;PP2265	-1000	1000	0	Initializing	0
Initial Reaction		R82AAC820_LR-463		1 MNXM1847@MNXC19 + 1 MNXM2@MNXC3 + 1 MNXM3@MNXC3 --> 1 MNXM1847@MNXC3 + 1 MNXM1@MNXC3 + 1 MNXM7@MNXC3 + 1 MNXM9@MNXC3	PP3342+PP3343+PP3344+PP3345+PP3346	0	1000	0	Initializing	0
Initial Reaction		R52F4C04F_B-276		1 MNXM1847@MNXC19 <==> 1 MNXM1847@MNXC2		-1000	1000	0	Initializing	0
Initial Reaction		R9A854611_B-593		1 MNXM186@MNXC3 + 1 MNXM258@MNXC3 <==> 1 MNXM2378@MNXC3 + 1 MNXM89621@MNXC3	PP4965	-1000	1000	0	Initializing	0
Initial Reaction		R796E000F_B-430		1 MNXM186@MNXC3 + 1 MNXM89643@MNXC3 <==> 1 MNXM2378@MNXC3 + 1 MNXM271@MNXC3	PP4965	-1000	1000	0	Initializing	0
Initial Reaction		RE98B15F6_RL-966		1 MNXM1876@MNXC3 + 1 MNXM925@MNXC3 <-- 1 MNXM2026@MNXC3 + 1 MNXM2763@MNXC3	PP1844	-1000	0	0	Initializing	0
Initial Reaction		RC6296FF3_RL-801		1 MNXM1877@MNXC3 + 1 MNXM925@MNXC3 <-- 1 MNXM3075@MNXC3 + 1 MNXM3425@MNXC3	PP1844	-1000	0	0	Initializing	0
Initial Reaction		RC0BC5E81_RL-775		1 MNXM188@MNXC3 + 1 MNXM1@MNXC3 + 1 MNXM23@MNXC3 + 1 MNXM89557@MNXC3 <-- 1 MNXM337@MNXC3 + 1 MNXM37@MNXC3	PP0417+PP0420	-1000	0	0	Initializing	0
Initial Reaction		RF22150E0_RL-1005		1 MNXM1907@MNXC3 + 1 MNXM332@MNXC3 <-- 1 MNXM1@MNXC3 + 1 MNXM3@MNXC3 + 1 MNXM92188@MNXC3	PP1672	-1000	0	0	Initializing	0
Initial Reaction		RC91944F4_LR-814		1 MNXM1907@MNXC3 + 4 MNXM2@MNXC3 + 4 MNXM37@MNXC3 + 4 MNXM3@MNXC3 --> 4 MNXM1@MNXC3 + 4 MNXM7@MNXC3 + 1 MNXM877@MNXC3 + 4 MNXM89557@MNXC3 + 4 MNXM9@MNXC3	PP1677	0	1000	0	Initializing	0
Initial Reaction		RB8932306_RL-732		1 MNXM191@MNXC3 + 1 MNXM1@MNXC19 + 1 MNXM341@MNXC19 <-- 1 MNXM232@MNXC3 + 1 MNXM2@MNXC19 + 1 MNXM41@MNXC19	PP1444	-1000	0	0	Initializing	0
Initial Reaction		R6DCEFAF9_RL-380		1 MNXM191@MNXC3 + 1 MNXM46@MNXC3 <-- 1 MNXM232@MNXC3 + 1 MNXM98@MNXC3	PP0751;PP1251;PP2925	-1000	0	0	Initializing	0
Initial Reaction		RF19980FE_RL-1003		1 MNXM191@MNXC3 + 1 MNXM5@MNXC3 <-- 1 MNXM1@MNXC3 + 1 MNXM232@MNXC3 + 1 MNXM6@MNXC3	PP0072;PP3606	-1000	0	0	Initializing	0
Initial Reaction		R8F408C9D_RL-538		1 MNXM191@MNXC3 + 1 MNXM93@MNXC3 <-- 1 MNXM232@MNXC3 + 1 MNXM25@MNXC3	PP4190+PP4191+PP4192+PP4193	-1000	0	0	Initializing	0
Initial Reaction		R6C22A0BB_LR-373		1 MNXM191@MNXC3 + 2 MNXM1@MNXC3 + 0.5 MNXM4@MNXC3 --> 2 MNXM1@MNXC19 + 1 MNXM232@MNXC3 + 1 MNXM2@MNXC3	PP4650+PP4651	0	1000	0	Initializing	0
Initial Reaction		R3E8AD977_LR-191		1 MNXM191@MNXC3 + 2 MNXM1@MNXC3 + 2 MNXM91192@MNXC3 --> 2 MNXM1@MNXC19 + 1 MNXM232@MNXC3 + 2 MNXM91194@MNXC3	PP1317+PP1318+PP1319	0	1000	0	Initializing	0
Initial Reaction		RE6FE0E90_LR-955		1 MNXM191@MNXC3 + 4 MNXM1@MNXC3 + 0.5 MNXM4@MNXC3 --> 4 MNXM1@MNXC19 + 1 MNXM232@MNXC3 + 1 MNXM2@MNXC3	PP0812+PP0813+PP0814+PP0815	0	1000	0	Initializing	0
Initial Reaction		RECF93C7_LR-983		1 MNXM192@MNXC19 + 1 MNXM1@MNXC19 --> 1 MNXM192@MNXC3 + 1 MNXM1@MNXC3	PP4106	0	1000	0	Initializing	0
Initial Reaction		R1080E900_B-2		1 MNXM192@MNXC19 <==> 1 MNXM192@MNXC2		-1000	1000	0	Initializing	0
Initial Reaction		R2567910_RL-98		1 MNXM1945@MNXC19 + 1 MNXM1@MNXC3 + 1 MNXM7@MNXC3 + 1 MNXM9@MNXC3 <-- 1 MNXM1945@MNXC3 + 1 MNXM2@MNXC3 + 1 MNXM3@MNXC3	PP4935	-1000	0	0	Initializing	0
Initial Reaction		R385725AA_RL-168		1 MNXM1953@MNXC3 + 1 MNXM1@MNXC3 + 1 MNXM7@MNXC3 + 1 MNXM9@MNXC3 <-- 1 MNXM32@MNXC3 + 1 MNXM3@MNXC3 + 1 MNXM785@MNXC3	PP1338	-1000	0	0	Initializing	0
Initial Reaction		RDD6DBEE0_LR-915		1 MNXM1953@MNXC3 + 1 MNXM331@MNXC3 + 1 MNXM3@MNXC3 --> 1 MNXM1@MNXC3 + 1 MNXM7@MNXC3 + 1 MNXM955@MNXC3 + 1 MNXM9@MNXC3	PP1335	0	1000	0	Initializing	0
Initial Reaction		RE5CA148A_LR-950		1 MNXM1954@MNXC3 + 1 MNXM251@MNXC3 --> 1 MNXM2264@MNXC3 + 1 MNXM80@MNXC3	PP1334	0	1000	0	Initializing	0
Initial Reaction		R75A6DC88_RL-419		1 MNXM1969@MNXC3 + 1 MNXM925@MNXC3 <-- 1 MNXM4232@MNXC3 + 1 MNXM5723@MNXC3	PP1844	-1000	0	0	Initializing	0
Initial Reaction		R930338CA_RL-558		1 MNXM1970@MNXC3 + 1 MNXM925@MNXC3 <-- 1 MNXM4233@MNXC3 + 1 MNXM89949@MNXC3	PP1844	-1000	0	0	Initializing	0
Initial Reaction		RAC13BE4D_RL-676		1 MNXM197@MNXC3 <-- 1 MNXM2@MNXC3 + 1 MNXM90282@MNXC3		-1000	0	0	Initializing	0
Initial Reaction		R1A5F9725_LR-47		1 MNXM1981@MNXC19 + 1 MNXM1@MNXC19 --> 1 MNXM1981@MNXC3 + 1 MNXM1@MNXC3	PP3377	0	1000	0	Initializing	0
Initial Reaction		R390260_B-173		1 MNXM1981@MNXC19 + 1 MNXM38@MNXC3 <==> 1 MNXM341@MNXC19 + 1 MNXM90822@MNXC3	PP3382+PP3383	-1000	1000	0	Initializing	0
Initial Reaction		R27835E10_B-105		1 MNXM1981@MNXC19 <==> 1 MNXM1981@MNXC2		-1000	1000	0	Initializing	0
Initial Reaction		R7A2D4773_LR-435		1 MNXM199@MNXC19 + 1 MNXM2@MNXC3 + 1 MNXM3@MNXC3 --> 1 MNXM199@MNXC3 + 1 MNXM1@MNXC3 + 1 MNXM7@MNXC3 + 1 MNXM9@MNXC3	PP1137+PP1138+PP1139+PP1140+PP1141;PP1297+PP1298+PP1299+PP1300;PP4863+PP4864+PP4865+PP4866+PP4867	0	1000	0	Initializing	0
Initial Reaction		R1DF65235_B-66		1 MNXM199@MNXC19 <==> 1 MNXM199@MNXC2		-1000	1000	0	Initializing	0
Initial Reaction		R16FBD0E6_B-31		1 MNXM199@MNXC3 + 1 MNXM20@MNXC3 <==> 1 MNXM238@MNXC3 + 1 MNXM89557@MNXC3	PP3511	-1000	1000	0	Initializing	0
Initial Reaction		RCD3CA92C_B-827		1 MNXM1@MNXC19 + 1 MNXM204@MNXC19 <==> 1 MNXM1@MNXC3 + 1 MNXM204@MNXC3	PP1376	-1000	1000	0	Initializing	0
Initial Reaction		R18F126FB_B-39		1 MNXM1@MNXC19 + 1 MNXM20@MNXC19 <==> 1 MNXM1@MNXC3 + 1 MNXM20@MNXC3	PP1400	-1000	1000	0	Initializing	0
Initial Reaction		RED90D3C5_B-988		1 MNXM1@MNXC19 + 1 MNXM217@MNXC19 <==> 1 MNXM1@MNXC3 + 1 MNXM217@MNXC3	PP1188;PP3165	-1000	1000	0	Initializing	0
Initial Reaction		R8C645CFE_B-525		1 MNXM1@MNXC19 + 1 MNXM222@MNXC19 <==> 1 MNXM1@MNXC3 + 1 MNXM222@MNXC3	PP4735	-1000	1000	0	Initializing	0
Initial Reaction		R3238239A_LR-152		1 MNXM1@MNXC19 + 1 MNXM26@MNXC19 --> 1 MNXM1@MNXC3 + 1 MNXM26@MNXC3	PP1188	0	1000	0	Initializing	0
Initial Reaction		R1BF97553_B-55		1 MNXM1@MNXC19 + 1 MNXM274@MNXC19 <==> 1 MNXM1@MNXC3 + 1 MNXM274@MNXC3	PP3940	-1000	1000	0	Initializing	0
Initial Reaction		R8E60D0E8_B-536		1 MNXM1@MNXC19 + 1 MNXM285@MNXC19 <==> 1 MNXM1@MNXC3 + 1 MNXM285@MNXC3	PP4735	-1000	1000	0	Initializing	0
Initial Reaction		R12BF75B8_B-13		1 MNXM1@MNXC19 + 1 MNXM341@MNXC19 <==> 1 MNXM1@MNXC3 + 1 MNXM341@MNXC3	PP3417	-1000	1000	0	Initializing	0
Initial Reaction		RB32753F2_B-704		1 MNXM1@MNXC19 + 1 MNXM474@MNXC19 <==> 1 MNXM1@MNXC3 + 1 MNXM474@MNXC3		-1000	1000	0	Initializing	0
Initial Reaction		R3C30875C_B-185		1 MNXM1@MNXC19 + 1 MNXM53@MNXC19 <==> 1 MNXM1@MNXC3 + 1 MNXM53@MNXC3	PP3589	-1000	1000	0	Initializing	0
Initial Reaction		R3EAD89C9_B-194		1 MNXM1@MNXC19 + 1 MNXM670@MNXC19 <==> 1 MNXM1@MNXC3 + 1 MNXM670@MNXC3	PP2519	-1000	1000	0	Initializing	0
Initial Reaction		R70C656C2_B-397		1 MNXM1@MNXC19 + 1 MNXM716@MNXC19 <==> 1 MNXM1@MNXC3 + 1 MNXM716@MNXC3	PP1378	-1000	1000	0	Initializing	0
Initial Reaction		RD4889226_B-869		1 MNXM1@MNXC19 + 1 MNXM754@MNXC19 <==> 1 MNXM1@MNXC3 + 1 MNXM754@MNXC3	PP3740	-1000	1000	0	Initializing	0
Initial Reaction		RF850F414_B-1029		1 MNXM1@MNXC19 + 1 MNXM76@MNXC19 <==> 1 MNXM1@MNXC3 + 1 MNXM76@MNXC3	PP4492;PP4495	-1000	1000	0	Initializing	0
Initial Reaction		R581C9766_B-300		1 MNXM1@MNXC19 + 1 MNXM89661@MNXC19 <==> 1 MNXM1@MNXC3 + 1 MNXM89661@MNXC3	PP0147;PP2057;PP2703	-1000	1000	0	Initializing	0
Initial Reaction		RB1D3B75A_LR-698		1 MNXM1@MNXC19 + 1 MNXM90@MNXC19 --> 1 MNXM1@MNXC3 + 1 MNXM90@MNXC3	PP5061	0	1000	0	Initializing	0
Initial Reaction		R7A7E4F74_B-436		1 MNXM1@MNXC19 + 1 MNXM97@MNXC19 <==> 1 MNXM1@MNXC3 + 1 MNXM97@MNXC3	PP4492;PP4495	-1000	1000	0	Initializing	0
Initial Reaction		RD7BEA53A_B-885		1 MNXM1@MNXC19 + 1 MNXM982@MNXC19 <==> 1 MNXM1@MNXC3 + 1 MNXM982@MNXC3	PP3740	-1000	1000	0	Initializing	0
Initial Reaction		R3699C60E_B-160		1 MNXM1@MNXC19 + 1 MNXM9@MNXC19 <==> 1 MNXM1@MNXC3 + 1 MNXM9@MNXC3		-1000	1000	0	Initializing	0
Initial Reaction		R44F95782_RL-228		1 MNXM1@MNXC3 + 1 MNXM2024@MNXC3 <-- 1 MNXM4@MNXC3 + 1 MNXM888@MNXC3	PP3945	-1000	0	0	Initializing	0
Initial Reaction		R83ED5B3_LR-471		1 MNXM1@MNXC3 + 1 MNXM20@MNXC3 + 1 MNXM37@MNXC3 + 1 MNXM6@MNXC3 --> 1 MNXM5@MNXC3 + 2 MNXM89557@MNXC3	PP5075+PP5076	0	1000	0	Initializing	0
Initial Reaction		RCC1C036_B-823		1 MNXM214@MNXC3 + 1 MNXM38@MNXC3 <==> 1 MNXM233@MNXC3 + 1 MNXM90822@MNXC3	PP1893;PP2216	-1000	1000	0	Initializing	0
Initial Reaction		RD55701CD_RL-874		1 MNXM1@MNXC3 + 1 MNXM2150@MNXC19 + 1 MNXM7@MNXC3 + 1 MNXM9@MNXC3 <-- 1 MNXM2150@MNXC3 + 1 MNXM2@MNXC3 + 1 MNXM3@MNXC3	PP4935	-1000	0	0	Initializing	0
Initial Reaction		R140CB6B1_B-21		1 MNXM1@MNXC3 + 1 MNXM220@MNXC3 + 1 MNXM3@MNXC3 <==> 1 MNXM63@MNXC3 + 1 MNXM7@MNXC3	PP0849	-1000	1000	0	Initializing	0
Initial Reaction		RD4E6B7F9_RL-873		1 MNXM1@MNXC3 + 1 MNXM220@MNXC3 + 1 MNXM483@MNXC3 + 1 MNXM9@MNXC3 <-- 1 MNXM415@MNXC3 + 1 MNXM55@MNXC3 + 1 MNXM63@MNXC3	PP5285	-1000	0	0	Initializing	0
Initial Reaction		RB160E9AF_RL-697		1 MNXM1@MNXC3 + 1 MNXM2212@MNXC3 + 1 MNXM2@MNXC3 + 1 MNXM53407@MNXC3 + 1 MNXM81@MNXC3 <-- 1 MNXM208@MNXC3 + 1 MNXM282@MNXC3 + 1 MNXM4@MNXC3	PP0238	-1000	0	0	Initializing	0
Initial Reaction		RBDA8CDC1_B-761		1 MNXM224@MNXC3 + 1 MNXM90822@MNXC3 <==> 1 MNXM38@MNXC3 + 1 MNXM654@MNXC3	PP1893	-1000	1000	0	Initializing	0
Initial Reaction		RAC281D20_RL-677		1 MNXM1@MNXC3 + 1 MNXM2274@MNXC19 + 1 MNXM7@MNXC3 + 1 MNXM9@MNXC3 <-- 1 MNXM2274@MNXC3 + 1 MNXM2@MNXC3 + 1 MNXM3@MNXC3	PP4935	-1000	0	0	Initializing	0
Initial Reaction		RF3D9D8C7_RL-1014		1 MNXM1@MNXC3 + 1 MNXM22@MNXC3 + 1 MNXM599@MNXC3 <-- 1 MNXM42@MNXC3 + 1 MNXM4@MNXC3	PP1426	-1000	0	0	Initializing	0
Initial Reaction		R686BCB95_RL-352		1 MNXM1@MNXC3 + 1 MNXM22@MNXC3 + 1 MNXM748@MNXC3 <-- 1 MNXM4@MNXC3 + 1 MNXM684@MNXC3	PP5257	-1000	0	0	Initializing	0
Initial Reaction		RFB8B28AF_RL-1048		1 MNXM1@MNXC3 + 1 MNXM231@MNXC3 + 1 MNXM7@MNXC3 + 1 MNXM9@MNXC3 <-- 1 MNXM231@MNXC19 + 1 MNXM2@MNXC3 + 1 MNXM3@MNXC3	PP1137+PP1138+PP1139+PP1140+PP1141;PP1297+PP1298+PP1299+PP1300;PP4863+PP4864+PP4865+PP4866+PP4867	-1000	0	0	Initializing	0
Initial Reaction		R96290CDA_B-570		1 MNXM1@MNXC3 + 1 MNXM237@MNXC3 <==> 1 MNXM2@MNXC3 + 1 MNXM511@MNXC3	PP1945;PP2265	-1000	1000	0	Initializing	0
Initial Reaction		R3FB74381_RL-196		1 MNXM1@MNXC3 + 1 MNXM2428@MNXC3 + 1 MNXM26@MNXC3 <-- 1 MNXM323@MNXC3 + 1 MNXM418@MNXC3	PP1654	-1000	0	0	Initializing	0
Initial Reaction		R110DE088_RL-4		1 MNXM1@MNXC3 + 1 MNXM251@MNXC3 + 1 MNXM9@MNXC3 <-- 1 MNXM2@MNXC3 + 1 MNXM326@MNXC3	PP2862	-1000	0	0	Initializing	0
Initial Reaction		RD23C2F74_RL-854		1 MNXM1@MNXC3 + 1 MNXM25@MNXC3 + 1 MNXM319@MNXC3 <-- 1 MNXM55@MNXC3 + 1 MNXM820@MNXC3	PP0659;PP4594	-1000	0	0	Initializing	0
Initial Reaction		R357950E2_B-157		1 MNXM25@MNXC3 + 1 MNXM90822@MNXC3 <==> 1 MNXM38@MNXC3 + 1 MNXM93@MNXC3	PP4190+PP4191+PP4192+PP4193	-1000	1000	0	Initializing	0
Initial Reaction		R8A999C68_RL-515		1 MNXM1@MNXC3 + 1 MNXM26@MNXC3 + 1 MNXM9829@MNXC3 <-- 1 MNXM2@MNXC3 + 1 MNXM3948@MNXC3	pWW0095	-1000	0	0	Initializing	0
Initial Reaction		R5148B89F_B-268		1 MNXM1@MNXC3 + 1 MNXM281@MNXC3 + 1 MNXM6@MNXC3 <==> 1 MNXM5@MNXC3 + 1 MNXM79@MNXC3	PP5132	-1000	1000	0	Initializing	0
Initial Reaction		R8A06DB82_RL-512		1 MNXM1@MNXC3 + 1 MNXM281@MNXC3 + 1 MNXM7@MNXC3 + 1 MNXM9@MNXC3 <-- 1 MNXM3@MNXC3 + 1 MNXM89557@MNXC3 + 1 MNXM965@MNXC3	PP1997	-1000	0	0	Initializing	0
Initial Reaction		R3E9922FA_RL-193		1 MNXM1@MNXC3 + 1 MNXM282@MNXC3 + 1 MNXM7@MNXC3 + 1 MNXM9@MNXC3 <-- 1 MNXM282@MNXC19 + 1 MNXM2@MNXC3 + 1 MNXM3@MNXC3	PP0231+PP0232+PP0233;PP0237+PP0239+PP0240	-1000	0	0	Initializing	0
Initial Reaction		R99080AE_RL-585		1 MNXM1@MNXC3 + 1 MNXM2858@MNXC19 + 1 MNXM7@MNXC3 + 1 MNXM9@MNXC3 <-- 1 MNXM2858@MNXC3 + 1 MNXM2@MNXC3 + 1 MNXM3@MNXC3	PP4935	-1000	0	0	Initializing	0
Initial Reaction		RDEA96F56_RL-920		1 MNXM1@MNXC3 + 1 MNXM289@MNXC3 + 1 MNXM7@MNXC3 + 1 MNXM9@MNXC3 <-- 1 MNXM289@MNXC19 + 1 MNXM2@MNXC3 + 1 MNXM3@MNXC3	PP0294+PP0295+PP0296;PP0868+PP0869+PP0870;PP0868+PP0870+PP0871	-1000	0	0	Initializing	0
Initial Reaction		RA5D476C6_RL-643		1 MNXM1@MNXC3 + 1 MNXM2927@MNXC3 <-- 1 MNXM4@MNXC3 + 1 MNXM961@MNXC3	pWW0097	-1000	0	0	Initializing	0
Initial Reaction		REBFFC77F_B-976		1 MNXM1@MNXC3 + 1 MNXM29@MNXC3 + 1 MNXM7@MNXC3 + 1 MNXM9@MNXC3 <==> 1 MNXM29@MNXC19 + 1 MNXM2@MNXC3 + 1 MNXM3@MNXC3	PP1297+PP1298+PP1299+PP1300	-1000	1000	0	Initializing	0
Initial Reaction		R46E3D594_B-235		1 MNXM1@MNXC3 + 1 MNXM2@MNXC3 + 1 MNXM301@MNXC3 <==> 1 MNXM245@MNXC3		-1000	1000	0	Initializing	0
Initial Reaction		RCD90C514_RL-830		1 MNXM1@MNXC3 + 1 MNXM2@MNXC3 + 1 MNXM53407@MNXC3 + 1 MNXM75@MNXC3 + 1 MNXM81@MNXC3 <-- 1 MNXM208@MNXC3 + 1 MNXM4@MNXC3 + 1 MNXM5151@MNXC3	PP0238	-1000	0	0	Initializing	0
Initial Reaction		R2645C8D3_RL-99		1 MNXM1@MNXC3 + 1 MNXM2@MNXC3 + 1 MNXM53407@MNXC3 + 1 MNXM81@MNXC3 + 1 MNXM9001@MNXC3 <-- 1 MNXM208@MNXC3 + 1 MNXM4@MNXC3 + 1 MNXM5885@MNXC3	PP0238	-1000	0	0	Initializing	0
Initial Reaction		RB6F47E0A_LR-722		1 MNXM2@MNXC3 + 1 MNXM700@MNXC3 --> 1 MNXM90394@MNXC3	PP5033	0	1000	0	Initializing	0
Initial Reaction		R3414EAEA_B-156		1 MNXM1@MNXC3 + 1 MNXM2@MNXC3 + 1 MNXM748@MNXC3 <==> 1 MNXM219@MNXC3		-1000	1000	0	Initializing	0
Initial Reaction		R10C5F771_LR-3		1 MNXM2@MNXC3 + 1 MNXM90394@MNXC3 --> 1 MNXM496@MNXC3	PP5030	0	1000	0	Initializing	0
Initial Reaction		RD4D8D547_B-871		1 MNXM1@MNXC3 + 1 MNXM2@MNXC3 + 1 MNXM911@MNXC3 <==> 1 MNXM916@MNXC3		-1000	1000	0	Initializing	0
Initial Reaction		RC063F645_LR-774		1 MNXM1@MNXC3 + 1 MNXM3105@MNXC3 + 1 MNXM6@MNXC3 --> 1 MNXM2026@MNXC3 + 1 MNXM5@MNXC3		0	1000	0	Initializing	0
Initial Reaction		RED5E5885_LR-985		1 MNXM1@MNXC3 + 1 MNXM3106@MNXC3 + 1 MNXM6@MNXC3 --> 1 MNXM564@MNXC3 + 1 MNXM5@MNXC3		0	1000	0	Initializing	0
Initial Reaction		R11CAE0A7_RL-10		1 MNXM1@MNXC3 + 1 MNXM31@MNXC3 + 1 MNXM5266@MNXC3 <-- 1 MNXM4507@MNXC3 + 1 MNXM66@MNXC3	PP4097	-1000	0	0	Initializing	0
Initial Reaction		R5149C322_RL-269		1 MNXM1@MNXC3 + 1 MNXM31@MNXC3 + 1 MNXM5267@MNXC3 <-- 1 MNXM4508@MNXC3 + 1 MNXM66@MNXC3	PP4097	-1000	0	0	Initializing	0
Initial Reaction		RA5623CA1_RL-642		1 MNXM1@MNXC3 + 1 MNXM31@MNXC3 + 1 MNXM5268@MNXC3 <-- 1 MNXM3232@MNXC3 + 1 MNXM66@MNXC3	PP4097	-1000	0	0	Initializing	0
Initial Reaction		RB31C0A88_RL-702		1 MNXM1@MNXC3 + 1 MNXM31@MNXC3 + 1 MNXM5269@MNXC3 <-- 1 MNXM4509@MNXC3 + 1 MNXM66@MNXC3	PP4097	-1000	0	0	Initializing	0
Initial Reaction		R85062167_RL-478		1 MNXM1@MNXC3 + 1 MNXM31@MNXC3 + 1 MNXM5270@MNXC3 <-- 1 MNXM4510@MNXC3 + 1 MNXM66@MNXC3	PP4097	-1000	0	0	Initializing	0
Initial Reaction		R883712FA_RL-500		1 MNXM1@MNXC3 + 1 MNXM31@MNXC3 + 1 MNXM7659@MNXC3 <-- 1 MNXM4507@MNXC3 + 1 MNXM53@MNXC3	PP3664;PP4677	-1000	0	0	Initializing	0
Initial Reaction		R5408CC6D_RL-279		1 MNXM1@MNXC3 + 1 MNXM31@MNXC3 + 1 MNXM7660@MNXC3 <-- 1 MNXM4508@MNXC3 + 1 MNXM53@MNXC3	PP3664;PP4677	-1000	0	0	Initializing	0
Initial Reaction		RC3539F63_RL-792		1 MNXM1@MNXC3 + 1 MNXM31@MNXC3 + 1 MNXM7661@MNXC3 <-- 1 MNXM3232@MNXC3 + 1 MNXM53@MNXC3	PP3664;PP4677	-1000	0	0	Initializing	0
Initial Reaction		R4970FF93_RL-247		1 MNXM1@MNXC3 + 1 MNXM31@MNXC3 + 1 MNXM7662@MNXC3 <-- 1 MNXM4509@MNXC3 + 1 MNXM53@MNXC3	PP3664;PP4677	-1000	0	0	Initializing	0
Initial Reaction		R1C451E48_RL-56		1 MNXM1@MNXC3 + 1 MNXM31@MNXC3 + 1 MNXM7663@MNXC3 <-- 1 MNXM4510@MNXC3 + 1 MNXM53@MNXC3	PP3664;PP4677	-1000	0	0	Initializing	0
Initial Reaction		REA2210A2_LR-970		1 MNXM1@MNXC3 + 1 MNXM3229@MNXC3 + 1 MNXM6@MNXC3 --> 1 MNXM2645@MNXC3 + 1 MNXM5@MNXC3		0	1000	0	Initializing	0
Initial Reaction		R4893A121_RL-243		1 MNXM1@MNXC3 + 1 MNXM323@MNXC3 + 1 MNXM7@MNXC3 + 1 MNXM9@MNXC3 <-- 1 MNXM2@MNXC3 + 1 MNXM323@MNXC19 + 1 MNXM3@MNXC3	PP5168+PP5169+PP5170+PP5171	-1000	0	0	Initializing	0
Initial Reaction		RF3924393_RL-1011		1 MNXM1@MNXC3 + 1 MNXM325@MNXC3 + 1 MNXM7@MNXC3 <-- 1 MNXM341@MNXC3 + 1 MNXM3@MNXC3	PP3416	-1000	0	0	Initializing	0
Initial Reaction		R3BABACC5_RL-184		1 MNXM1@MNXC3 + 1 MNXM325@MNXC3 <-- 1 MNXM2@MNXC3 + 1 MNXM429@MNXC3	PP1023	-1000	0	0	Initializing	0
Initial Reaction		R9A59975E_LR-592		1 MNXM1@MNXC3 + 1 MNXM3374@MNXC3 + 1 MNXM6@MNXC3 --> 1 MNXM5723@MNXC3 + 1 MNXM5@MNXC3		0	1000	0	Initializing	0
Initial Reaction		R793F003_B-428		1 MNXM342@MNXC3 + 1 MNXM90822@MNXC3 <==> 1 MNXM38@MNXC3 + 1 MNXM784@MNXC3	PP1893	-1000	1000	0	Initializing	0
Initial Reaction		RB8616F78_B-729		1 MNXM1@MNXC3 + 1 MNXM3489@MNXC3 + 1 MNXM6@MNXC3 <==> 1 MNXM3407@MNXC3 + 1 MNXM5@MNXC3	PP1914	-1000	1000	0	Initializing	0
Initial Reaction		RE333DAC6_B-939		1 MNXM363@MNXC3 + 1 MNXM90822@MNXC3 <==> 1 MNXM38@MNXC3 + 1 MNXM642@MNXC3	PP1893	-1000	1000	0	Initializing	0
Initial Reaction		R8D3A2296_LR-530		1 MNXM1@MNXC3 + 1 MNXM3719@MNXC3 + 1 MNXM6@MNXC3 --> 1 MNXM3617@MNXC3 + 1 MNXM5@MNXC3		0	1000	0	Initializing	0
Initial Reaction		R93E9F69E_LR-561		1 MNXM1@MNXC3 + 1 MNXM3720@MNXC3 + 1 MNXM6@MNXC3 --> 1 MNXM5@MNXC3 + 1 MNXM979@MNXC3		0	1000	0	Initializing	0
Initial Reaction		R9D5AEFCF_B-606		1 MNXM1@MNXC3 + 1 MNXM3854@MNXC3 + 1 MNXM6@MNXC3 <==> 1 MNXM2575@MNXC3 + 1 MNXM5@MNXC3	PP1914	-1000	1000	0	Initializing	0
Initial Reaction		RD87F9A67_RL-891		1 MNXM388@MNXC3 + 1 MNXM7@MNXC3 + 1 MNXM9@MNXC3 <-- 1 MNXM3@MNXC3 + 1 MNXM568@MNXC3	PP1665	-1000	0	0	Initializing	0
Initial Reaction		RB7A6DF9C_RL-725		1 MNXM389@MNXC3 + 1 MNXM38@MNXC3 <-- 1 MNXM471@MNXC3 + 1 MNXM90822@MNXC3	PP4064	-1000	0	0	Initializing	0
Initial Reaction		RAA8CC850_B-665		1 MNXM38@MNXC3 + 1 MNXM580@MNXC3 <==> 1 MNXM486@MNXC3 + 1 MNXM90822@MNXC3	PP1893	-1000	1000	0	Initializing	0
Initial Reaction		R7ACA698D_B-439		1 MNXM38@MNXC3 + 1 MNXM581@MNXC3 <==> 1 MNXM88@MNXC3 + 1 MNXM90822@MNXC3	PP1893	-1000	1000	0	Initializing	0
Initial Reaction		R9B067434_B-594		1 MNXM38@MNXC3 + 1 MNXM753@MNXC3 <==> 1 MNXM553@MNXC3 + 1 MNXM90822@MNXC3	PP1893;PP2216	-1000	1000	0	Initializing	0
Initial Reaction		RD4588711_RL-867		1 MNXM38@MNXC3 + 1 MNXM77@MNXC3 <-- 1 MNXM66@MNXC3 + 1 MNXM90822@MNXC3	PP1073	-1000	0	0	Initializing	0
Initial Reaction		RD7523EED_RL-883		1 MNXM1@MNXC3 + 1 MNXM397@MNXC3 + 1 MNXM39@MNXC3 <-- 1 MNXM2@MNXC3 + 1 MNXM51@MNXC3	PP1823;PP2512	-1000	0	0	Initializing	0
Initial Reaction		R6EAB6651_RL-387		1 MNXM1@MNXC3 + 1 MNXM39@MNXC3 + 1 MNXM79@MNXC3 <-- 1 MNXM237@MNXC3 + 1 MNXM2@MNXC3	PP0327;PP1367;PP1943	-1000	0	0	Initializing	0
Initial Reaction		RCC29C57D_RL-824		1 MNXM1@MNXC3 + 1 MNXM39@MNXC3 + 1 MNXM902@MNXC3 <-- 1 MNXM2024@MNXC3 + 1 MNXM2@MNXC3	PP3943	-1000	0	0	Initializing	0
Initial Reaction		R6402C101_B-334		1 MNXM1@MNXC3 + 1 MNXM3@MNXC3 + 1 MNXM411@MNXC3 <==> 1 MNXM360@MNXC3 + 1 MNXM7@MNXC3	PP0849	-1000	1000	0	Initializing	0
Initial Reaction		RE73F1AF9_B-957		1 MNXM1@MNXC3 + 1 MNXM3@MNXC3 + 1 MNXM436@MNXC3 <==> 1 MNXM344@MNXC3 + 1 MNXM7@MNXC3	PP0849	-1000	1000	0	Initializing	0
Initial Reaction		R8988E565_B-510		1 MNXM1@MNXC3 + 1 MNXM3@MNXC3 + 1 MNXM572@MNXC3 <==> 1 MNXM452@MNXC3 + 1 MNXM7@MNXC3	PP0849	-1000	1000	0	Initializing	0
Initial Reaction		RD6890A99_RL-879		1 MNXM1@MNXC3 + 1 MNXM412@MNXC3 + 1 MNXM7@MNXC3 + 1 MNXM9@MNXC3 <-- 1 MNXM3@MNXC3 + 1 MNXM55@MNXC3 + 1 MNXM89557@MNXC3	PP0243	-1000	0	0	Initializing	0
Initial Reaction		R9F90B4F7_RL-613		1 MNXM1@MNXC3 + 1 MNXM415@MNXC3 + 1 MNXM7@MNXC3 <-- 1 MNXM364@MNXC3 + 1 MNXM3@MNXC3	PP0438	-1000	0	0	Initializing	0
Initial Reaction		R87830EF0_B-496		1 MNXM1@MNXC3 + 1 MNXM417@MNXC3 + 1 MNXM7@MNXC3 <==> 1 MNXM3@MNXC3 + 1 MNXM743@MNXC3	PP0794	-1000	1000	0	Initializing	0
Initial Reaction		R6C10CF49_RL-372		1 MNXM1@MNXC3 + 1 MNXM41@MNXC3 + 1 MNXM7@MNXC3 + 1 MNXM9@MNXC3 <-- 1 MNXM2@MNXC3 + 1 MNXM3@MNXC3 + 1 MNXM41@MNXC19	PP1015+PP1016+PP1017+PP1018	-1000	0	0	Initializing	0
Initial Reaction		R8960331B_B-507		1 MNXM1@MNXC3 + 1 MNXM426@MNXC3 + 1 MNXM6@MNXC3 <==> 1 MNXM5@MNXC3 + 1 MNXM734@MNXC3	PP4678	-1000	1000	0	Initializing	0
Initial Reaction		R66960C2A_RL-341		1 MNXM1@MNXC3 + 1 MNXM429@MNXC3 + 1 MNXM6@MNXC3 <-- 1 MNXM508@MNXC3 + 1 MNXM5@MNXC3	PP1022	-1000	0	0	Initializing	0
Initial Reaction		RDB1BF211_RL-904		1 MNXM1@MNXC3 + 1 MNXM429@MNXC3 + 1 MNXM6@MNXC3 <-- 1 MNXM5@MNXC3 + 1 MNXM90401@MNXC3	PP1022	-1000	0	0	Initializing	0
Initial Reaction		R79057245_RL-427		1 MNXM1@MNXC3 + 1 MNXM42@MNXC3 + 1 MNXM7@MNXC3 + 1 MNXM9@MNXC3 <-- 1 MNXM2@MNXC3 + 1 MNXM3@MNXC3 + 1 MNXM42@MNXC19	PP1068+PP1069+PP1070+PP1071;PP1297+PP1298+PP1299+PP1300	-1000	0	0	Initializing	0
Initial Reaction		R60AB96EC_B-328		1 MNXM1@MNXC3 + 1 MNXM4344@MNXC3 + 1 MNXM6@MNXC3 <==> 1 MNXM3746@MNXC3 + 1 MNXM5@MNXC3	PP1914	-1000	1000	0	Initializing	0
Initial Reaction		R851D3181_B-479		1 MNXM1@MNXC3 + 1 MNXM4345@MNXC3 + 1 MNXM6@MNXC3 <==> 1 MNXM2576@MNXC3 + 1 MNXM5@MNXC3	PP1914	-1000	1000	0	Initializing	0
Initial Reaction		RA6E23FBB_B-649		1 MNXM1@MNXC3 + 1 MNXM453@MNXC3 + 1 MNXM79@MNXC3 <==> 1 MNXM237@MNXC3 + 1 MNXM463@MNXC3	PP1664	-1000	1000	0	Initializing	0
Initial Reaction		R7D814745_RL-448		1 MNXM1@MNXC3 + 1 MNXM453@MNXC3 + 1 MNXM7@MNXC3 + 1 MNXM9@MNXC3 <-- 1 MNXM39@MNXC3 + 1 MNXM3@MNXC3 + 1 MNXM463@MNXC3	PP1457	-1000	0	0	Initializing	0
Initial Reaction		R3967AB48_RL-175		1 MNXM1@MNXC3 + 1 MNXM463@MNXC3 + 1 MNXM7@MNXC3 + 1 MNXM9@MNXC3 <-- 1 MNXM29@MNXC3 + 1 MNXM3@MNXC3 + 1 MNXM488@MNXC3	PP4823	-1000	0	0	Initializing	0
Initial Reaction		RCDB19324_B-831		1 MNXM1@MNXC3 + 1 MNXM465@MNXC3 <==> 1 MNXM252@MNXC3 + 1 MNXM2@MNXC3	PP1086	-1000	1000	0	Initializing	0
Initial Reaction		R88FBF252_B-503		1 MNXM1@MNXC3 + 1 MNXM4993@MNXC3 + 1 MNXM6@MNXC3 <==> 1 MNXM4199@MNXC3 + 1 MNXM5@MNXC3	PP1914	-1000	1000	0	Initializing	0
Initial Reaction		R696BDE09_RL-359		1 MNXM1@MNXC3 + 1 MNXM508@MNXC3 + 1 MNXM7@MNXC3 <-- 1 MNXM3@MNXC3 + 1 MNXM41@MNXC3	PP1011	-1000	0	0	Initializing	0
Initial Reaction		R215486E3_RL-84		1 MNXM1@MNXC3 + 1 MNXM5151@MNXC3 + 1 MNXM7@MNXC3 + 1 MNXM9@MNXC3 <-- 1 MNXM2@MNXC3 + 1 MNXM3@MNXC3 + 1 MNXM5151@MNXC19	PP0231+PP0232+PP0233;PP0237+PP0239+PP0240	-1000	0	0	Initializing	0
Initial Reaction		RAB0EED55_B-670		1 MNXM1@MNXC3 + 1 MNXM51@MNXC3 + 1 MNXM7@MNXC3 <==> 1 MNXM30@MNXC3 + 1 MNXM3@MNXC3	PP0849	-1000	1000	0	Initializing	0
Initial Reaction		R9E174981_RL-607		1 MNXM1@MNXC3 + 1 MNXM5266@MNXC19 + 1 MNXM7@MNXC3 + 1 MNXM9@MNXC3 <-- 1 MNXM2@MNXC3 + 1 MNXM3@MNXC3 + 1 MNXM5266@MNXC3	PP4935	-1000	0	0	Initializing	0
Initial Reaction		R69AE582C_RL-361		1 MNXM1@MNXC3 + 1 MNXM5267@MNXC19 + 1 MNXM7@MNXC3 + 1 MNXM9@MNXC3 <-- 1 MNXM2@MNXC3 + 1 MNXM3@MNXC3 + 1 MNXM5267@MNXC3	PP4935	-1000	0	0	Initializing	0
Initial Reaction		R121EB2C0_RL-11		1 MNXM1@MNXC3 + 1 MNXM5268@MNXC19 + 1 MNXM7@MNXC3 + 1 MNXM9@MNXC3 <-- 1 MNXM2@MNXC3 + 1 MNXM3@MNXC3 + 1 MNXM5268@MNXC3	PP4935	-1000	0	0	Initializing	0
Initial Reaction		RE5A7A36D_RL-948		1 MNXM1@MNXC3 + 1 MNXM5269@MNXC19 + 1 MNXM7@MNXC3 + 1 MNXM9@MNXC3 <-- 1 MNXM2@MNXC3 + 1 MNXM3@MNXC3 + 1 MNXM5269@MNXC3	PP4935	-1000	0	0	Initializing	0
Initial Reaction		R6A8240E8_RL-366		1 MNXM1@MNXC3 + 1 MNXM5270@MNXC19 + 1 MNXM7@MNXC3 + 1 MNXM9@MNXC3 <-- 1 MNXM2@MNXC3 + 1 MNXM3@MNXC3 + 1 MNXM5270@MNXC3	PP4935	-1000	0	0	Initializing	0
Initial Reaction		R11642096_RL-7		1 MNXM1@MNXC3 + 1 MNXM53407@MNXC3 + 1 MNXM7@MNXC3 <-- 1 MNXM270@MNXC3 + 1 MNXM3@MNXC3	PP0602	-1000	0	0	Initializing	0
Initial Reaction		R58BC542B_RL-301		1 MNXM1@MNXC3 + 1 MNXM55@MNXC3 + 1 MNXM7@MNXC3 + 1 MNXM9@MNXC3 <-- 1 MNXM2@MNXC3 + 1 MNXM3@MNXC3 + 1 MNXM55@MNXC19	PP0225+PP0226+PP0227	-1000	0	0	Initializing	0
Initial Reaction		R9A55B9C0_RL-591		1 MNXM1@MNXC3 + 1 MNXM568@MNXC3 + 1 MNXM7@MNXC3 + 1 MNXM89557@MNXC3 + 1 MNXM9@MNXC3 <-- 1 MNXM2@MNXC3 + 1 MNXM37@MNXC3 + 1 MNXM3@MNXC3 + 1 MNXM453@MNXC3	PP1037	-1000	0	0	Initializing	0
Initial Reaction		RAFB654F_RL-691		1 MNXM1@MNXC3 + 1 MNXM57@MNXC3 + 1 MNXM7@MNXC3 + 1 MNXM9@MNXC3 <-- 1 MNXM29@MNXC3 + 1 MNXM3@MNXC3 + 1 MNXM412@MNXC3	PP4993	-1000	0	0	Initializing	0
Initial Reaction		R6F0EEB4E_RL-391		1 MNXM1@MNXC3 + 1 MNXM5885@MNXC3 + 1 MNXM7@MNXC3 + 1 MNXM9@MNXC3 <-- 1 MNXM2@MNXC3 + 1 MNXM3@MNXC3 + 1 MNXM5885@MNXC19	PP0231+PP0232+PP0233;PP0237+PP0239+PP0240	-1000	0	0	Initializing	0
Initial Reaction		R19CB1F_RL-42		1 MNXM1@MNXC3 + 1 MNXM58@MNXC3 + 1 MNXM7@MNXC3 + 1 MNXM9@MNXC3 <-- 1 MNXM2@MNXC3 + 1 MNXM3@MNXC3 + 1 MNXM58@MNXC19	PP5168+PP5169+PP5170+PP5171	-1000	0	0	Initializing	0
Initial Reaction		R49068BFA_LR-245		1 MNXM1@MNXC3 + 1 MNXM5959@MNXC3 + 1 MNXM6@MNXC3 --> 1 MNXM5679@MNXC3 + 1 MNXM5@MNXC3		0	1000	0	Initializing	0
Initial Reaction		RD9660EAE_LR-899		1 MNXM1@MNXC3 + 1 MNXM5961@MNXC3 + 1 MNXM6@MNXC3 --> 1 MNXM5@MNXC3 + 1 MNXM89949@MNXC3		0	1000	0	Initializing	0
Initial Reaction		R3FB7A5C0_RL-197		1 MNXM1@MNXC3 + 1 MNXM5@MNXC3 + 1 MNXM7@MNXC3 <-- 1 MNXM3@MNXC3 + 1 MNXM8@MNXC3	PP2012	-1000	0	0	Initializing	0
Initial Reaction		R2D71820E_B-135		1 MNXM1@MNXC3 + 1 MNXM607@MNXC3 + 1 MNXM7@MNXC3 + 1 MNXM9@MNXC3 <==> 1 MNXM3@MNXC3 + 1 MNXM42@MNXC3 + 1 MNXM507@MNXC3	PP1240	-1000	1000	0	Initializing	0
Initial Reaction		RC94E05B9_B-816		1 MNXM1@MNXC3 + 1 MNXM611@MNXC3 + 1 MNXM6@MNXC3 <==> 1 MNXM5@MNXC3 + 1 MNXM602@MNXC3	PP0074;PP3002	-1000	1000	0	Initializing	0
Initial Reaction		R62D2A1AD_RL-333		1 MNXM1@MNXC3 + 1 MNXM61@MNXC3 + 1 MNXM7@MNXC3 + 1 MNXM9@MNXC3 <-- 1 MNXM2@MNXC3 + 1 MNXM3@MNXC3 + 1 MNXM61@MNXC19	PP1297+PP1298+PP1299+PP1300	-1000	0	0	Initializing	0
Initial Reaction		R921FB3E0_RL-552		1 MNXM1@MNXC3 + 1 MNXM66@MNXC3 + 1 MNXM7@MNXC3 <-- 1 MNXM3@MNXC3 + 1 MNXM85@MNXC3	PP1075	-1000	0	0	Initializing	0
Initial Reaction		R5CE5CB54_B-311		1 MNXM1@MNXC3 + 1 MNXM677@MNXC3 + 1 MNXM6@MNXC3 <==> 1 MNXM4928@MNXC3 + 1 MNXM5@MNXC3	PP1914	-1000	1000	0	Initializing	0
Initial Reaction		R5766EBCD_LR-294		1 MNXM1@MNXC3 + 1 MNXM6837@MNXC3 + 1 MNXM6@MNXC3 --> 1 MNXM5389@MNXC3 + 1 MNXM5@MNXC3	PP1914	0	1000	0	Initializing	0
Initial Reaction		RB409EF4B_LR-707		1 MNXM1@MNXC3 + 1 MNXM6838@MNXC3 + 1 MNXM6@MNXC3 --> 1 MNXM5390@MNXC3 + 1 MNXM5@MNXC3	PP1914	0	1000	0	Initializing	0
Initial Reaction		R560DDCA4_LR-288		1 MNXM1@MNXC3 + 1 MNXM6839@MNXC3 + 1 MNXM6@MNXC3 --> 1 MNXM5@MNXC3 + 1 MNXM6556@MNXC3	PP1914	0	1000	0	Initializing	0
Initial Reaction		R7093D75E_LR-395		1 MNXM1@MNXC3 + 1 MNXM6840@MNXC3 + 1 MNXM6@MNXC3 --> 1 MNXM5@MNXC3 + 1 MNXM6557@MNXC3	PP1914	0	1000	0	Initializing	0
Initial Reaction		RFBFD2C92_RL-1050		1 MNXM1@MNXC3 + 1 MNXM691@MNXC3 <-- 1 MNXM345@MNXC3 + 1 MNXM4@MNXC3	PP4621	-1000	0	0	Initializing	0
Initial Reaction		R8412ECAC_B-473		1 MNXM1@MNXC3 + 1 MNXM6@MNXC3 + 1 MNXM705@MNXC3 <==> 1 MNXM4926@MNXC3 + 1 MNXM5@MNXC3	PP1914	-1000	1000	0	Initializing	0
Initial Reaction		R9685B357_B-572		1 MNXM1@MNXC3 + 1 MNXM6@MNXC3 + 1 MNXM706@MNXC3 <==> 1 MNXM4930@MNXC3 + 1 MNXM5@MNXC3	PP1914	-1000	1000	0	Initializing	0
Initial Reaction		R4B3176BC_B-251		1 MNXM1@MNXC3 + 1 MNXM6@MNXC3 + 1 MNXM707@MNXC3 <==> 1 MNXM4927@MNXC3 + 1 MNXM5@MNXC3	PP1914	-1000	1000	0	Initializing	0
Initial Reaction		R5D46FAC_B-315		1 MNXM1@MNXC3 + 1 MNXM6@MNXC3 + 1 MNXM717@MNXC3 <==> 1 MNXM4929@MNXC3 + 1 MNXM5@MNXC3	PP1914	-1000	1000	0	Initializing	0
Initial Reaction		R42D0EFCB_B-215		1 MNXM1@MNXC3 + 1 MNXM6@MNXC3 + 1 MNXM77@MNXC3 <==> 1 MNXM5@MNXC3 + 1 MNXM66@MNXC3	PP4169	-1000	1000	0	Initializing	0
Initial Reaction		R9268CF81_LR-553		1 MNXM1@MNXC3 + 1 MNXM6@MNXC3 + 1 MNXM807@MNXC3 --> 1 MNXM480@MNXC3 + 1 MNXM5@MNXC3	PP4725	0	1000	0	Initializing	0
Initial Reaction		RF5BE9824_LR-1017		1 MNXM1@MNXC3 + 1 MNXM6@MNXC3 + 1 MNXM90663@MNXC3 --> 1 MNXM3075@MNXC3 + 1 MNXM5@MNXC3		0	1000	0	Initializing	0
Initial Reaction		R95A83BC1_B-566		1 MNXM1@MNXC3 + 1 MNXM6@MNXC3 + 1 MNXM91095@MNXC3 <==> 1 MNXM5@MNXC3 + 1 MNXM6417@MNXC3	PP1914	-1000	1000	0	Initializing	0
Initial Reaction		RFD287F73_LR-1052		1 MNXM1@MNXC3 + 1 MNXM6@MNXC3 + 1 MNXM959@MNXC3 --> 1 MNXM593@MNXC3 + 1 MNXM5@MNXC3	PP1351;PP2325;PP2998	0	1000	0	Initializing	0
Initial Reaction		R6940FDDB_RL-358		1 MNXM1@MNXC3 + 1 MNXM70@MNXC3 + 1 MNXM7@MNXC3 + 1 MNXM9@MNXC3 <-- 1 MNXM2@MNXC3 + 1 MNXM3@MNXC3 + 1 MNXM70@MNXC19	PP1297+PP1298+PP1299+PP1300;PP4483+PP4484+PP4485+PP4486	-1000	0	0	Initializing	0
Initial Reaction		R8918A789_RL-504		1 MNXM1@MNXC3 + 1 MNXM716@MNXC3 <-- 1 MNXM2@MNXC3 + 1 MNXM829@MNXC3	PP1380	-1000	0	0	Initializing	0
Initial Reaction		R1BD8A58B_LR-54		1 MNXM1@MNXC3 + 1 MNXM73@MNXC3 + 1 MNXM7@MNXC3 --> 1 MNXM23@MNXC3 + 1 MNXM3@MNXC3	PP1362;PP4301	0	1000	0	Initializing	0
Initial Reaction		REDBA5FB_RL-989		1 MNXM1@MNXC3 + 1 MNXM78@MNXC3 + 1 MNXM7@MNXC3 + 1 MNXM9@MNXC3 <-- 1 MNXM2@MNXC3 + 1 MNXM3@MNXC3 + 1 MNXM78@MNXC19	PP0280+PP0281+PP0282+PP0283;PP3593+PP3594+PP3596+PP3597;PP4483+PP4484+PP4485+PP4486	-1000	0	0	Initializing	0
Initial Reaction		RB0F95BA6_RL-696		1 MNXM1@MNXC3 + 1 MNXM790@MNXC3 + 1 MNXM7@MNXC3 <-- 1 MNXM3@MNXC3 + 1 MNXM874@MNXC3	PP4782	-1000	0	0	Initializing	0
Initial Reaction		R5A3D582F_RL-305		1 MNXM1@MNXC3 + 1 MNXM7@MNXC3 + 1 MNXM856@MNXC3 <-- 1 MNXM3@MNXC3 + 1 MNXM629@MNXC3	PP1678	-1000	0	0	Initializing	0
Initial Reaction		R3E8D0048_RL-192		1 MNXM1@MNXC3 + 1 MNXM7@MNXC3 + 1 MNXM881@MNXC3 <-- 1 MNXM295@MNXC3 + 1 MNXM3@MNXC3		-1000	0	0	Initializing	0
Initial Reaction		RA0E50722_RL-618		1 MNXM1@MNXC3 + 1 MNXM7@MNXC3 + 1 MNXM89557@MNXC3 + 1 MNXM89810@MNXC3 + 1 MNXM9@MNXC3 <-- 1 MNXM2@MNXC3 + 1 MNXM37@MNXC3 + 1 MNXM3@MNXC3 + 1 MNXM92415@MNXC3	PP0930+PP0931+PP0932	-1000	0	0	Initializing	0
Initial Reaction		R5FE5D134_RL-327		1 MNXM1@MNXC3 + 1 MNXM7@MNXC3 + 1 MNXM89557@MNXC3 + 1 MNXM9@MNXC3 <-- 1 MNXM2@MNXC3 + 1 MNXM3@MNXC3 + 1 MNXM89557@MNXC19	PP1068+PP1069+PP1070+PP1071;PP1297+PP1298+PP1299+PP1300	-1000	0	0	Initializing	0
Initial Reaction		R9634AA10_B-571		1 MNXM1@MNXC3 + 1 MNXM7@MNXC3 + 1 MNXM89643@MNXC3 <==> 1 MNXM3@MNXC3 + 1 MNXM97011@MNXC3	PP2458	-1000	1000	0	Initializing	0
Initial Reaction		R19CFFD43_RL-43		1 MNXM1@MNXC3 + 1 MNXM7@MNXC3 + 1 MNXM89689@MNXC3 + 1 MNXM9@MNXC3 <-- 1 MNXM2@MNXC3 + 1 MNXM3@MNXC3 + 1 MNXM89689@MNXC19	PP4483+PP4484+PP4485+PP4486	-1000	0	0	Initializing	0
Initial Reaction		R4CFF20EC_RL-253		1 MNXM1@MNXC3 + 1 MNXM7@MNXC3 + 1 MNXM89948@MNXC3 + 1 MNXM9@MNXC3 <-- 1 MNXM2@MNXC3 + 1 MNXM3@MNXC3 + 1 MNXM89948@MNXC19	PP0868+PP0869+PP0870;PP0868+PP0870+PP0871	-1000	0	0	Initializing	0
Initial Reaction		R14F2EE95_RL-24		1 MNXM1@MNXC3 + 1 MNXM7@MNXC3 + 1 MNXM90@MNXC3 + 1 MNXM9@MNXC3 <-- 1 MNXM2@MNXC3 + 1 MNXM3@MNXC3 + 1 MNXM90@MNXC19	PP0868+PP0869+PP0870;PP0868+PP0870+PP0871	-1000	0	0	Initializing	0
Initial Reaction		RB59003FF_RL-712		1 MNXM1@MNXC3 + 1 MNXM7@MNXC3 + 1 MNXM97011@MNXC3 + 1 MNXM9@MNXC3 <-- 1 MNXM2@MNXC3 + 1 MNXM3@MNXC3 + 1 MNXM97011@MNXC19	PP2454+PP2455+PP2456+PP2459	-1000	0	0	Initializing	0
Initial Reaction		R717A15F7_RL-400		1 MNXM1@MNXC3 + 1 MNXM7@MNXC3 + 2 MNXM9@MNXC3 <-- 1 MNXM2@MNXC3 + 1 MNXM3@MNXC3 + 1 MNXM9@MNXC19	PP2656+PP2657+PP2658+PP2659;PP5326+PP5327+PP5328+PP5329	-1000	0	0	Initializing	0
Initial Reaction		RE1CA5644_RL-930		1 MNXM1@MNXC3 + 1 MNXM802@MNXC3 <-- 1 MNXM2@MNXC3 + 1 MNXM506@MNXC3		-1000	0	0	Initializing	0
Initial Reaction		RBC32739D_RL-747		1 MNXM1@MNXC3 + 2 MNXM2@MNXC3 + 1 MNXM554@MNXC3 <-- 2 MNXM405@MNXC3	PP2913;PP3322	-1000	0	0	Initializing	0
Initial Reaction		R754DC5_RL-416		1 MNXM1@MNXC3 + 2 MNXM2@MNXC3 + 1 MNXM807@MNXC3 <-- 1 MNXM23@MNXC3 + 1 MNXM361@MNXC3	PP1237	-1000	0	0	Initializing	0
Initial Reaction		RAAE42544_LR-669		1 MNXM2026@MNXC3 + 1 MNXM66@MNXC3 --> 1 MNXM2763@MNXC3 + 1 MNXM925@MNXC3	PP1520	0	1000	0	Initializing	0
Initial Reaction		RD954CC04_B-898		1 MNXM204@MNXC19 <==> 1 MNXM204@MNXC2	PP1382	-1000	1000	0	Initializing	0
Initial Reaction		R65632598_RL-338		1 MNXM204@MNXC3 + 1 MNXM2@MNXC3 <-- 1 MNXM611@MNXC3	PP2554	-1000	0	0	Initializing	0
Initial Reaction		RAB1B7609_B-671		1 MNXM20@MNXC19 <==> 1 MNXM20@MNXC2		-1000	1000	0	Initializing	0
Initial Reaction		R910B980C_B-542		1 MNXM20@MNXC3 + 1 MNXM231@MNXC3 <==> 1 MNXM439@MNXC3 + 1 MNXM89557@MNXC3	PP3511	-1000	1000	0	Initializing	0
Initial Reaction		R47B7A297_B-241		1 MNXM20@MNXC3 + 1 MNXM268@MNXC3 <==> 1 MNXM263@MNXC3 + 1 MNXM89557@MNXC3		-1000	1000	0	Initializing	0
Initial Reaction		R98D4EF19_B-583		1 MNXM20@MNXC3 + 1 MNXM32@MNXC3 <==> 1 MNXM23@MNXC3 + 1 MNXM89557@MNXC3		-1000	1000	0	Initializing	0
Initial Reaction		RB032AF38_B-693		1 MNXM20@MNXC3 + 1 MNXM379@MNXC3 <==> 1 MNXM541@MNXC3 + 1 MNXM89557@MNXC3	PP1768	-1000	1000	0	Initializing	0
Initial Reaction		R57BBA729_B-297		1 MNXM20@MNXC3 + 1 MNXM42@MNXC3 <==> 1 MNXM46@MNXC3 + 1 MNXM89557@MNXC3	PP3721	-1000	1000	0	Initializing	0
Initial Reaction		R2F995547_RL-141		1 MNXM20@MNXC3 + 1 MNXM61@MNXC3 <-- 1 MNXM276@MNXC3 + 1 MNXM89557@MNXC3	PP1972;PP3590	-1000	0	0	Initializing	0
Initial Reaction		R1BC7F65A_B-53		1 MNXM20@MNXC3 + 1 MNXM840@MNXC3 <==> 1 MNXM361@MNXC3 + 1 MNXM89557@MNXC3	PP2800;PP4223	-1000	1000	0	Initializing	0
Initial Reaction		RD6EB0372_B-880		1 MNXM20@MNXC3 + 1 MNXM975@MNXC3 <==> 1 MNXM331@MNXC3 + 1 MNXM916@MNXC3	PP3590	-1000	1000	0	Initializing	0
Initial Reaction		RBCF0DD64_B-757		1 MNXM20@MNXC3 + 1 MNXM97@MNXC3 <==> 1 MNXM210@MNXC3 + 1 MNXM89557@MNXC3	PP1972;PP3590	-1000	1000	0	Initializing	0
Initial Reaction		R1723CBEB_B-32		1 MNXM2125@MNXC3 <==> 1 MNXM29@MNXC3 + 1 MNXM75@MNXC3	PP0321	-1000	1000	0	Initializing	0
Initial Reaction		R82BCF5A1_RL-464		1 MNXM213@MNXC3 + 1 MNXM97011@MNXC3 <-- 1 MNXM2@MNXC3 + 1 MNXM334@MNXC3	PP2460	-1000	0	0	Initializing	0
Initial Reaction		RECFA0596_B-984		1 MNXM214@MNXC3 + 1 MNXM2@MNXC3 <==> 1 MNXM446@MNXC3	PP2136;PP2217	-1000	1000	0	Initializing	0
Initial Reaction		R45CF0804_B-232		1 MNXM217@MNXC19 <==> 1 MNXM217@MNXC2	PP3168	-1000	1000	0	Initializing	0
Initial Reaction		RD617D98D_RL-877		1 MNXM21@MNXC3 + 1 MNXM2779@MNXC3 <-- 1 MNXM2@MNXC3 + 1 MNXM443@MNXC3	PP3358	-1000	0	0	Initializing	0
Initial Reaction		R1E2BD790_RL-67		1 MNXM21@MNXC3 + 1 MNXM577@MNXC3 <-- 1 MNXM264@MNXC3 + 1 MNXM2@MNXC3	PP3358	-1000	0	0	Initializing	0
Initial Reaction		R9C114D49_RL-598		1 MNXM21@MNXC3 + 1 MNXM754@MNXC3 <-- 1 MNXM2@MNXC3 + 1 MNXM406@MNXC3	PP3358	-1000	0	0	Initializing	0
Initial Reaction		R238B1509_B-93		1 MNXM220@MNXC3 + 1 MNXM7@MNXC3 <==> 1 MNXM31@MNXC3 + 1 MNXM3@MNXC3	PP1771	-1000	1000	0	Initializing	0
Initial Reaction		R3B124245_B-182		1 MNXM222@MNXC19 <==> 1 MNXM222@MNXC2		-1000	1000	0	Initializing	0
Initial Reaction		R72045B55_LR-405		1 MNXM222@MNXC3 + 1 MNXM4@MNXC3 --> 1 MNXM22@MNXC3 + 1 MNXM69@MNXC3	PP3745+PP3746+PP3747	0	1000	0	Initializing	0
Initial Reaction		RB4FF37A1_B-708		1 MNXM22@MNXC3 + 1 MNXM235@MNXC3 <==> 1 MNXM252@MNXC3 + 1 MNXM4@MNXC3	PP2095	-1000	1000	0	Initializing	0
Initial Reaction		R560ADF48_RL-287		1 MNXM22@MNXC3 + 1 MNXM29@MNXC3 + 1 MNXM97009@MNXC3 <-- 1 MNXM2@MNXC3 + 1 MNXM300@MNXC3 + 1 MNXM4@MNXC3	PP0323+PP0324+PP0325+PP0326	-1000	0	0	Initializing	0
Initial Reaction		RA7898645_B-651		1 MNXM231@MNXC19 <==> 1 MNXM231@MNXC2		-1000	1000	0	Initializing	0
Initial Reaction		RBC6177F5_RL-749		1 MNXM2378@MNXC3 + 1 MNXM23@MNXC3 <-- 1 MNXM649@MNXC3	PP1024	-1000	0	0	Initializing	0
Initial Reaction		R7D04B53B_B-445		1 MNXM2378@MNXC3 + 1 MNXM271@MNXC3 <==> 1 MNXM258@MNXC3 + 1 MNXM89621@MNXC3	PP2168	-1000	1000	0	Initializing	0
Initial Reaction		RC2EE6799_B-788		1 MNXM2378@MNXC3 + 1 MNXM2@MNXC3 + 1 MNXM94@MNXC3 <==> 1 MNXM53@MNXC3 + 1 MNXM866@MNXC3	PP0082+PP0083	-1000	1000	0	Initializing	0
Initial Reaction		RB0507495_B-694		1 MNXM2378@MNXC3 + 1 MNXM377@MNXC3 <==> 1 MNXM866@MNXC3	PP0082	-1000	1000	0	Initializing	0
Initial Reaction		REC6B4866_B-981		1 MNXM2378@MNXC3 + 1 MNXM77@MNXC3 <==> 1 MNXM417@MNXC3	PP4960	-1000	1000	0	Initializing	0
Initial Reaction		REAC05C92_B-972		1 MNXM2378@MNXC3 <==> 1 MNXM77@MNXC3	PP4715	-1000	1000	0	Initializing	0
Initial Reaction		R88C03567_LR-502		1 MNXM237@MNXC3 + 1 MNXM28@MNXC3 --> 1 MNXM79@MNXC3 + 1 MNXM95381@MNXC3	PP0067	0	1000	0	Initializing	0
Initial Reaction		R52A90450_B-275		1 MNXM237@MNXC3 + 1 MNXM365@MNXC3 <==> 1 MNXM456@MNXC3 + 1 MNXM79@MNXC3	PP4822	-1000	1000	0	Initializing	0
Initial Reaction		R8E4F3111_RL-535		1 MNXM238@MNXC3 + 1 MNXM2@MNXC3 <-- 1 MNXM734@MNXC3	PP5128	-1000	0	0	Initializing	0
Initial Reaction		R1111FCDD_B-5		1 MNXM23@MNXC3 + 1 MNXM70@MNXC3 <==> 1 MNXM32@MNXC3 + 1 MNXM6072@MNXC3	PP3721	-1000	1000	0	Initializing	0
Initial Reaction		RFE0DE465_RL-1055		1 MNXM23@MNXC3 + 1 MNXM821@MNXC3 <-- 1 MNXM2488@MNXC3	pWW0092	-1000	0	0	Initializing	0
Initial Reaction		R2BD76415_LR-126		1 MNXM2575@MNXC3 --> 1 MNXM2737@MNXC3 + 1 MNXM2@MNXC3	PP1602;PP4174	0	1000	0	Initializing	0
Initial Reaction		RFC200308_LR-1051		1 MNXM2576@MNXC3 --> 1 MNXM2@MNXC3 + 1 MNXM3105@MNXC3	PP1602;PP4174	0	1000	0	Initializing	0
Initial Reaction		R615D6278_LR-329		1 MNXM257@MNXC19 + 1 MNXM2@MNXC19 --> 1 MNXM420@MNXC19 + 1 MNXM9@MNXC19	PP1414	0	1000	0	Initializing	0
Initial Reaction		R85D9EFA4_LR-483		1 MNXM257@MNXC3 + 1 MNXM2@MNXC3 --> 1 MNXM420@MNXC3 + 1 MNXM9@MNXC3	PP1620	0	1000	0	Initializing	0
Initial Reaction		R22438520_RL-89		1 MNXM259@MNXC3 + 1 MNXM97011@MNXC3 <-- 1 MNXM2@MNXC3 + 1 MNXM401@MNXC3	PP2460	-1000	0	0	Initializing	0
Initial Reaction		RF6EE29AA_B-1022		1 MNXM25@MNXC19 <==> 1 MNXM25@MNXC2		-1000	1000	0	Initializing	0
Initial Reaction		RC196FD81_RL-779		1 MNXM25@MNXC3 + 1 MNXM69@MNXC3 <-- 1 MNXM89661@MNXC3	PP4116	-1000	0	0	Initializing	0
Initial Reaction		R26A3540D_LR-102		1 MNXM266@MNXC19 + 1 MNXM2@MNXC19 --> 1 MNXM704@MNXC19 + 1 MNXM9@MNXC19	PP1414	0	1000	0	Initializing	0
Initial Reaction		R841AA44A_LR-474		1 MNXM266@MNXC3 + 1 MNXM2@MNXC3 --> 1 MNXM704@MNXC3 + 1 MNXM9@MNXC3	PP1620	0	1000	0	Initializing	0
Initial Reaction		RBCD1B1DF_B-752		1 MNXM266@MNXC3 + 1 MNXM3@MNXC3 <==> 1 MNXM411@MNXC3 + 1 MNXM7@MNXC3	PP1771	-1000	1000	0	Initializing	0
Initial Reaction		R74921EF4_B-411		1 MNXM26@MNXC19 <==> 1 MNXM26@MNXC2		-1000	1000	0	Initializing	0
Initial Reaction		R3E60B554_LR-190		1 MNXM26@MNXC3 + 1 MNXM3@MNXC3 --> 1 MNXM280@MNXC3 + 1 MNXM7@MNXC3		0	1000	0	Initializing	0
Initial Reaction		RA0B9C5E6_RL-617		1 MNXM26@MNXC3 + 1 MNXM55@MNXC3 <-- 1 MNXM418@MNXC3 + 1 MNXM89582@MNXC3	PP1654;PP4571	-1000	0	0	Initializing	0
Initial Reaction		RE11D7E70_RL-925		1 MNXM26@MNXC3 + 1 MNXM89689@MNXC3 <-- 1 MNXM2@MNXC3 + 1 MNXM817@MNXC3	PP5186	-1000	0	0	Initializing	0
Initial Reaction		R6D9E7702_B-379		1 MNXM2737@MNXC3 <==> 1 MNXM7186@MNXC3	PP4174	-1000	1000	0	Initializing	0
Initial Reaction		R21F7CCA0_B-86		1 MNXM274@MNXC19 <==> 1 MNXM274@MNXC2	PP3939	-1000	1000	0	Initializing	0
Initial Reaction		R5F5F35BC_LR-325		1 MNXM274@MNXC3 + 0.5 MNXM4@MNXC3 --> 1 MNXM773@MNXC3	PP3947+PP3948	0	1000	0	Initializing	0
Initial Reaction		RD3DAA704_B-862		1 MNXM275@MNXC3 <==> 1 MNXM2@MNXC3 + 1 MNXM73@MNXC3	PP1612	-1000	1000	0	Initializing	0
Initial Reaction		R1D9709E5_LR-62		1 MNXM27@MNXC19 + 1 MNXM356@MNXC19 --> 1 MNXM27@MNXC3 + 1 MNXM356@MNXC3		0	1000	0	Initializing	0
Initial Reaction		R825FDCF6_B-461		1 MNXM27@MNXC19 + 1 MNXM497@MNXC19 <==> 1 MNXM27@MNXC3 + 1 MNXM497@MNXC3	PP3272	-1000	1000	0	Initializing	0
Initial Reaction		RC1B1BF31_LR-780		1 MNXM27@MNXC19 + 1 MNXM89557@MNXC19 --> 1 MNXM27@MNXC3 + 1 MNXM89557@MNXC3	PP0996	0	1000	0	Initializing	0
Initial Reaction		RBC690E01_B-750		1 MNXM27@MNXC19 <==> 1 MNXM27@MNXC2		-1000	1000	0	Initializing	0
Initial Reaction		RC2012967_B-781		1 MNXM282@MNXC19 <==> 1 MNXM282@MNXC2	PP0234	-1000	1000	0	Initializing	0
Initial Reaction		R3AFE4BA_B-179		1 MNXM285@MNXC19 <==> 1 MNXM285@MNXC2		-1000	1000	0	Initializing	0
Initial Reaction		R59B1EB02_B-303		1 MNXM286@MNXC3 + 1 MNXM7@MNXC3 <==> 1 MNXM374@MNXC3 + 1 MNXM3@MNXC3	PP0849	-1000	1000	0	Initializing	0
Initial Reaction		R40C94460_RL-206		1 MNXM288@MNXC19 + 1 MNXM9@MNXC19 <-- 1 MNXM2@MNXC19 + 1 MNXM80@MNXC19	PP1414	-1000	0	0	Initializing	0
Initial Reaction		RAA59B1A1_RL-663		1 MNXM288@MNXC3 + 1 MNXM9@MNXC3 <-- 1 MNXM2@MNXC3 + 1 MNXM80@MNXC3	PP1620	-1000	0	0	Initializing	0
Initial Reaction		RCF779252_B-840		1 MNXM289@MNXC19 <==> 1 MNXM289@MNXC2		-1000	1000	0	Initializing	0
Initial Reaction		R3FF3A2D6_B-202		1 MNXM295@MNXC3 <==> 1 MNXM89643@MNXC3	PP1777	-1000	1000	0	Initializing	0
Initial Reaction		R41DF454E_LR-211		1 MNXM298@MNXC19 + 1 MNXM2@MNXC19 --> 1 MNXM687@MNXC19 + 1 MNXM9@MNXC19	PP1414	0	1000	0	Initializing	0
Initial Reaction		R2CA2C0F9_LR-129		1 MNXM298@MNXC3 + 1 MNXM2@MNXC3 --> 1 MNXM687@MNXC3 + 1 MNXM9@MNXC3	PP1620	0	1000	0	Initializing	0
Initial Reaction		R928DFE11_B-555		1 MNXM29@MNXC19 <==> 1 MNXM29@MNXC2	PP0883	-1000	1000	0	Initializing	0
Initial Reaction		RE4782928_LR-942		1 MNXM2@MNXC19 + 1 MNXM31@MNXC19 --> 1 MNXM338@MNXC19 + 1 MNXM9@MNXC19	PP1414	0	1000	0	Initializing	0
Initial Reaction		R85F605B7_LR-485		1 MNXM2@MNXC19 + 1 MNXM432@MNXC19 --> 1 MNXM625@MNXC19 + 1 MNXM9@MNXC19	PP1414	0	1000	0	Initializing	0
Initial Reaction		RF6B64CF0_LR-1020		1 MNXM2@MNXC19 + 1 MNXM546@MNXC19 --> 1 MNXM647@MNXC19 + 1 MNXM9@MNXC19	PP1414	0	1000	0	Initializing	0
Initial Reaction		RFA57815A_B-1041		1 MNXM2@MNXC19 <==> 1 MNXM2@MNXC2		-1000	1000	0	Initializing	0
Initial Reaction		R8D50B1CC_B-531		1 MNXM2@MNXC19 <==> 1 MNXM2@MNXC3		-1000	1000	0	Initializing	0
Initial Reaction		RE6030202_LR-951		1 MNXM2@MNXC3 + 1 MNXM31@MNXC3 --> 1 MNXM338@MNXC3 + 1 MNXM9@MNXC3	PP1620	0	1000	0	Initializing	0
Initial Reaction		R961C014D_RL-569		1 MNXM2@MNXC3 + 1 MNXM3229@MNXC3 <-- 1 MNXM4175@MNXC3	PP1602;PP4174	-1000	0	0	Initializing	0
Initial Reaction		RA1C9FE37_RL-623		1 MNXM2@MNXC3 + 1 MNXM3374@MNXC3 <-- 1 MNXM3407@MNXC3	PP1602;PP4174	-1000	0	0	Initializing	0
Initial Reaction		R2CDD7D4F_RL-132		1 MNXM2@MNXC3 + 1 MNXM3719@MNXC3 <-- 1 MNXM4199@MNXC3	PP1602;PP4174	-1000	0	0	Initializing	0
Initial Reaction		R7944041D_RL-429		1 MNXM2@MNXC3 + 1 MNXM3720@MNXC3 <-- 1 MNXM3746@MNXC3	PP1602;PP4174	-1000	0	0	Initializing	0
Initial Reaction		RD5D4BE96_LR-876		1 MNXM2@MNXC3 + 1 MNXM379@MNXC3 --> 1 MNXM53@MNXC3 + 1 MNXM9@MNXC3	PP4909	0	1000	0	Initializing	0
Initial Reaction		R40D1D1F_RL-207		1 MNXM2@MNXC3 + 1 MNXM414@MNXC3 <-- 1 MNXM547@MNXC3	PP0187	-1000	0	0	Initializing	0
Initial Reaction		R8946722C_LR-505		1 MNXM2@MNXC3 + 1 MNXM417@MNXC3 --> 1 MNXM89621@MNXC3 + 1 MNXM9@MNXC3	PP5040	0	1000	0	Initializing	0
Initial Reaction		R797FEAF7_LR-431		1 MNXM2@MNXC3 + 1 MNXM432@MNXC3 --> 1 MNXM625@MNXC3 + 1 MNXM9@MNXC3	PP1620	0	1000	0	Initializing	0
Initial Reaction		R40B2620_LR-205		1 MNXM2@MNXC3 + 1 MNXM454@MNXC3 --> 1 MNXM419@MNXC3 + 1 MNXM9@MNXC3	PP5357	0	1000	0	Initializing	0
Initial Reaction		RCFD4EBF0_B-842		1 MNXM2@MNXC3 + 1 MNXM464@MNXC3 + 1 MNXM90822@MNXC3 <==> 1 MNXM300@MNXC3 + 1 MNXM38@MNXC3 + 1 MNXM97009@MNXC3		-1000	1000	0	Initializing	0
Initial Reaction		R96A43781_LR-573		1 MNXM2@MNXC3 + 1 MNXM546@MNXC3 --> 1 MNXM647@MNXC3 + 1 MNXM9@MNXC3	PP1620	0	1000	0	Initializing	0
Initial Reaction		R8CBB9B30_B-527		1 MNXM2@MNXC3 + 1 MNXM580@MNXC3 <==> 1 MNXM674@MNXC3	PP2136;PP2217	-1000	1000	0	Initializing	0
Initial Reaction		RC4625E33_B-794		1 MNXM2@MNXC3 + 1 MNXM581@MNXC3 <==> 1 MNXM825@MNXC3	PP2136;PP2217	-1000	1000	0	Initializing	0
Initial Reaction		RB3EB2B77_RL-706		1 MNXM2@MNXC3 + 1 MNXM5958@MNXC3 <-- 1 MNXM6557@MNXC3	PP1602;PP4174	-1000	0	0	Initializing	0
Initial Reaction		RE1497A6F_RL-926		1 MNXM2@MNXC3 + 1 MNXM5959@MNXC3 <-- 1 MNXM5389@MNXC3	PP1602;PP4174	-1000	0	0	Initializing	0
Initial Reaction		R116941BB_RL-8		1 MNXM2@MNXC3 + 1 MNXM5960@MNXC3 <-- 1 MNXM5390@MNXC3	PP1602;PP4174	-1000	0	0	Initializing	0
Initial Reaction		RBC8E5E5A_RL-751		1 MNXM2@MNXC3 + 1 MNXM5961@MNXC3 <-- 1 MNXM6556@MNXC3	PP1602;PP4174	-1000	0	0	Initializing	0
Initial Reaction		RC794E782_LR-805		1 MNXM2@MNXC3 + 1 MNXM609@MNXC3 --> 1 MNXM701@MNXC3		0	1000	0	Initializing	0
Initial Reaction		RA273BC1A_B-626		1 MNXM2@MNXC3 + 1 MNXM611@MNXC3 <==> 1 MNXM478@MNXC3	PP0560;PP2407;PP3003	-1000	1000	0	Initializing	0
Initial Reaction		RA945FE75_B-660		1 MNXM2@MNXC3 + 1 MNXM642@MNXC3 <==> 1 MNXM733@MNXC3	PP2136;PP2217	-1000	1000	0	Initializing	0
Initial Reaction		R2AC56194_RL-122		1 MNXM2@MNXC3 + 1 MNXM649@MNXC3 <-- 1 MNXM325@MNXC3	PP1010	-1000	0	0	Initializing	0
Initial Reaction		RA80674D8_B-655		1 MNXM2@MNXC3 + 1 MNXM654@MNXC3 <==> 1 MNXM767@MNXC3	PP2136;PP2217	-1000	1000	0	Initializing	0
Initial Reaction		R975BEC99_B-577		1 MNXM2@MNXC3 + 1 MNXM753@MNXC3 <==> 1 MNXM757@MNXC3	PP2136;PP2217	-1000	1000	0	Initializing	0
Initial Reaction		R67BB47C9_B-345		1 MNXM2@MNXC3 + 1 MNXM784@MNXC3 <==> 1 MNXM766@MNXC3	PP2136;PP2217	-1000	1000	0	Initializing	0
Initial Reaction		R79C39036_B-432		1 MNXM2@MNXC3 + 1 MNXM813@MNXC3 <==> 1 MNXM89661@MNXC3	PP2112;PP2339	-1000	1000	0	Initializing	0
Initial Reaction		RC810C4FF_RL-808		1 MNXM2@MNXC3 + 1 MNXM90663@MNXC3 <-- 1 MNXM6417@MNXC3	PP1602;PP4174	-1000	0	0	Initializing	0
Initial Reaction		RED78552D_B-987		1 MNXM2@MNXC3 + 1 MNXM93@MNXC3 <==> 1 MNXM98@MNXC3	PP0897;PP0944;PP1755	-1000	1000	0	Initializing	0
Initial Reaction		RD880C326_LR-892		1 MNXM2@MNXC3 + 1 MNXM947@MNXC3 --> 1 MNXM90341@MNXC3		0	1000	0	Initializing	0
Initial Reaction		RA28EF8C0_RL-627		1 MNXM2@MNXC3 + 1 MNXM94@MNXC3 <-- 1 MNXM377@MNXC3 + 1 MNXM53@MNXC3	PP0083	-1000	0	0	Initializing	0
Initial Reaction		R3BA7DB5F_RL-183		1 MNXM2@MNXC3 + 1 MNXM965@MNXC3 <-- 1 MNXM421@MNXC3 + 1 MNXM937@MNXC3	PP4717	-1000	0	0	Initializing	0
Initial Reaction		R499D6FD2_RL-248		1 MNXM2@MNXC3 + 2 MNXM91192@MNXC3 <-- 0.5 MNXM4@MNXC3 + 2 MNXM91194@MNXC3	PP0103+PP0104+PP0105+PP0106;PP4250+PP4251+PP4252+PP4253;PP4255+PP4256+PP4257+PP4258	-1000	0	0	Initializing	0
Initial Reaction		RBF093D91_LR-767		1 MNXM303@MNXC3 + 1 MNXM601@MNXC3 --> 1 MNXM75@MNXC3 + 1 MNXM765@MNXC3	PP2674	0	1000	0	Initializing	0
Initial Reaction		R3FC48C9B_LR-199		1 MNXM3075@MNXC3 + 1 MNXM66@MNXC3 --> 1 MNXM3425@MNXC3 + 1 MNXM925@MNXC3	PP1520	0	1000	0	Initializing	0
Initial Reaction		R5DE2E2F5_B-316		1 MNXM314@MNXC19 <==> 1 MNXM314@MNXC2		-1000	1000	0	Initializing	0
Initial Reaction		RB7CB43A7_B-726		1 MNXM323@MNXC19 <==> 1 MNXM323@MNXC2		-1000	1000	0	Initializing	0
Initial Reaction		R2C83AC21_B-128		1 MNXM32@MNXC19 <==> 1 MNXM32@MNXC2		-1000	1000	0	Initializing	0
Initial Reaction		RCA8E49A8_B-819		1 MNXM3300@MNXC19 <==> 1 MNXM3300@MNXC2		-1000	1000	0	Initializing	0
Initial Reaction		RBD89793E_B-760		1 MNXM3300@MNXC19 <==> 1 MNXM3300@MNXC3		-1000	1000	0	Initializing	0
Initial Reaction		R27A5E88F_B-106		1 MNXM331@MNXC3 <==> 1 MNXM89557@MNXC3	PP0736	-1000	1000	0	Initializing	0
Initial Reaction		RE7186160_LR-956		1 MNXM337@MNXC3 --> 1 MNXM503@MNXC3	PP1769	0	1000	0	Initializing	0
Initial Reaction		R743171AA_B-410		1 MNXM341@MNXC19 <==> 1 MNXM341@MNXC2		-1000	1000	0	Initializing	0
Initial Reaction		R921DD530_RL-551		1 MNXM349@MNXC3 + 1 MNXM937@MNXC3 <-- 1 MNXM993@MNXC3	PP0392	-1000	0	0	Initializing	0
Initial Reaction		R1A3265CD_B-45		1 MNXM356@MNXC19 <==> 1 MNXM356@MNXC2		-1000	1000	0	Initializing	0
Initial Reaction		R93B51B78_B-560		1 MNXM365@MNXC3 + 1 MNXM93@MNXC3 <==> 1 MNXM607@MNXC3	PP4016	-1000	1000	0	Initializing	0
Initial Reaction		R38A3D694_B-169		1 MNXM3685@MNXC19 <==> 1 MNXM3685@MNXC2		-1000	1000	0	Initializing	0
Initial Reaction		R4FA4E602_B-263		1 MNXM3685@MNXC19 <==> 1 MNXM3685@MNXC3		-1000	1000	0	Initializing	0
Initial Reaction		RCED98FAD_RL-838		1 MNXM370@MNXC3 + 1 MNXM89557@MNXC3 <-- 1 MNXM37@MNXC3 + 1 MNXM89621@MNXC3	PP5409	-1000	0	0	Initializing	0
Initial Reaction		RB731764F_B-723		1 MNXM370@MNXC3 <==> 1 MNXM969@MNXC3	PP4716	-1000	1000	0	Initializing	0
Initial Reaction		RD1F58F26_B-852		1 MNXM374@MNXC3 + 1 MNXM7@MNXC3 <==> 1 MNXM3@MNXC3 + 1 MNXM432@MNXC3	PP1506	-1000	1000	0	Initializing	0
Initial Reaction		RF57A71A3_RL-1016		1 MNXM38291@MNXC3 + 1 MNXM7@MNXC3 <-- 1 MNXM3@MNXC3 + 1 MNXM881@MNXC3	PP4469	-1000	0	0	Initializing	0
Initial Reaction		R1FD1864A_RL-77		1 MNXM38@MNXC3 + 1 MNXM609@MNXC3 <-- 1 MNXM569@MNXC3 + 1 MNXM90822@MNXC3		-1000	0	0	Initializing	0
Initial Reaction		R987F2BD6_B-580		1 MNXM392@MNXC3 <==> 1 MNXM475@MNXC3	PP4298	-1000	1000	0	Initializing	0
Initial Reaction		R815BFA1D_B-459		1 MNXM3@MNXC3 + 1 MNXM546@MNXC3 <==> 1 MNXM436@MNXC3 + 1 MNXM7@MNXC3	PP5296	-1000	1000	0	Initializing	0
Initial Reaction		R4560C4CA_B-230		1 MNXM402@MNXC19 <==> 1 MNXM402@MNXC2		-1000	1000	0	Initializing	0
Initial Reaction		RA0336135_B-615		1 MNXM41@MNXC19 <==> 1 MNXM41@MNXC2	PP1019;PP1445	-1000	1000	0	Initializing	0
Initial Reaction		RD88DE805_RL-893		1 MNXM4232@MNXC3 + 1 MNXM925@MNXC3 <-- 1 MNXM5723@MNXC3 + 1 MNXM66@MNXC3	PP1520	-1000	0	0	Initializing	0
Initial Reaction		RB6C69449_RL-720		1 MNXM4233@MNXC3 + 1 MNXM925@MNXC3 <-- 1 MNXM66@MNXC3 + 1 MNXM89949@MNXC3	PP1520	-1000	0	0	Initializing	0
Initial Reaction		R224F566B_B-90		1 MNXM42@MNXC19 <==> 1 MNXM42@MNXC2		-1000	1000	0	Initializing	0
Initial Reaction		RAF496598_B-689		1 MNXM435@MNXC19 <==> 1 MNXM435@MNXC2		-1000	1000	0	Initializing	0
Initial Reaction		RD84E550E_B-890		1 MNXM435@MNXC19 <==> 1 MNXM435@MNXC3	PP1076	-1000	1000	0	Initializing	0
Initial Reaction		R9C0DE224_B-597		1 MNXM4398@MNXC3 <==> 1 MNXM91067@MNXC3	pWW0090	-1000	1000	0	Initializing	0
Initial Reaction		RDBAFFF1A_B-907		1 MNXM474@MNXC19 <==> 1 MNXM474@MNXC2	PP3570	-1000	1000	0	Initializing	0
Initial Reaction		RB9EF4E52_LR-735		1 MNXM474@MNXC3 + 1 MNXM601@MNXC3 --> 1 MNXM478@MNXC3 + 1 MNXM765@MNXC3	PP3569	0	1000	0	Initializing	0
Initial Reaction		RC2AEE5A9_B-785		1 MNXM497@MNXC19 <==> 1 MNXM497@MNXC2	PP3271	-1000	1000	0	Initializing	0
Initial Reaction		RA65969D1_B-647		1 MNXM4@MNXC19 <==> 1 MNXM4@MNXC2		-1000	1000	0	Initializing	0
Initial Reaction		RD15E5947_B-850		1 MNXM4@MNXC19 <==> 1 MNXM4@MNXC3		-1000	1000	0	Initializing	0
Initial Reaction		RAFD5FE5C_B-692		1 MNXM505@MNXC19 <==> 1 MNXM505@MNXC2		-1000	1000	0	Initializing	0
Initial Reaction		RD8D2CECA_B-894		1 MNXM505@MNXC19 <==> 1 MNXM505@MNXC3		-1000	1000	0	Initializing	0
Initial Reaction		RE5C2C6CF_B-949		1 MNXM508@MNXC3 <==> 1 MNXM89588@MNXC3	PP1777	-1000	1000	0	Initializing	0
Initial Reaction		RD817A311_B-888		1 MNXM508@MNXC3 <==> 1 MNXM89621@MNXC3	PP1808	-1000	1000	0	Initializing	0
Initial Reaction		R895F78E0_B-506		1 MNXM508@MNXC3 <==> 1 MNXM90401@MNXC3	PP1808	-1000	1000	0	Initializing	0
Initial Reaction		RFD956428_B-1053		1 MNXM5151@MNXC19 <==> 1 MNXM5151@MNXC2	PP0234	-1000	1000	0	Initializing	0
Initial Reaction		R7177CB18_B-399		1 MNXM529@MNXC3 <==> 1 MNXM644@MNXC3	PP3790;PP5228	-1000	1000	0	Initializing	0
Initial Reaction		R27ABBB1D_B-107		1 MNXM53@MNXC19 <==> 1 MNXM53@MNXC2		-1000	1000	0	Initializing	0
Initial Reaction		R22135C3D_B-87		1 MNXM550@MNXC3 <==> 1 MNXM70@MNXC3 + 1 MNXM93@MNXC3	PP0184	-1000	1000	0	Initializing	0
Initial Reaction		RF822D3E0_B-1025		1 MNXM55@MNXC19 <==> 1 MNXM55@MNXC2		-1000	1000	0	Initializing	0
Initial Reaction		R311AC58C_B-150		1 MNXM573@MNXC19 <==> 1 MNXM573@MNXC2		-1000	1000	0	Initializing	0
Initial Reaction		R461DF51A_B-233		1 MNXM573@MNXC19 <==> 1 MNXM573@MNXC3		-1000	1000	0	Initializing	0
Initial Reaction		RE55F5E10_B-947		1 MNXM5885@MNXC19 <==> 1 MNXM5885@MNXC2	PP0234	-1000	1000	0	Initializing	0
Initial Reaction		R54BA14AE_B-283		1 MNXM58@MNXC19 <==> 1 MNXM58@MNXC2		-1000	1000	0	Initializing	0
Initial Reaction		RE1DE4E5A_B-931		1 MNXM6068@MNXC3 <==> 1 MNXM90682@MNXC3	pWW0090	-1000	1000	0	Initializing	0
Initial Reaction		RE17D9C72_B-928		1 MNXM61@MNXC19 <==> 1 MNXM61@MNXC2		-1000	1000	0	Initializing	0
Initial Reaction		R7F00C1EB_B-451		1 MNXM670@MNXC19 <==> 1 MNXM670@MNXC2	PP2517	-1000	1000	0	Initializing	0
Initial Reaction		R4D1DE9FC_LR-255		1 MNXM691@MNXC3 --> 1 MNXM708@MNXC3	PP4619	0	1000	0	Initializing	0
Initial Reaction		R2FE5051D_B-142		1 MNXM70@MNXC19 + 1 MNXM89689@MNXC3 <==> 1 MNXM70@MNXC3 + 1 MNXM89689@MNXC19	PP1002	-1000	1000	0	Initializing	0
Initial Reaction		RE4997104_B-943		1 MNXM70@MNXC19 <==> 1 MNXM70@MNXC2	PP1206	-1000	1000	0	Initializing	0
Initial Reaction		RD3D02981_LR-861		1 MNXM711@MNXC19 --> 1 MNXM711@MNXC3	PP2955	0	1000	0	Initializing	0
Initial Reaction		RA4D71917_B-636		1 MNXM711@MNXC19 <==> 1 MNXM711@MNXC2		-1000	1000	0	Initializing	0
Initial Reaction		R6579D4CA_B-339		1 MNXM716@MNXC19 <==> 1 MNXM716@MNXC2		-1000	1000	0	Initializing	0
Initial Reaction		RF718443E_B-1023		1 MNXM730@MNXC3 + 1 MNXM89689@MNXC3 <==> 1 MNXM817@MNXC3 + 1 MNXM89557@MNXC3	PP1346	-1000	1000	0	Initializing	0
Initial Reaction		RD0318395_B-843		1 MNXM750@MNXC19 <==> 1 MNXM750@MNXC2		-1000	1000	0	Initializing	0
Initial Reaction		R22A953F2_B-91		1 MNXM754@MNXC19 <==> 1 MNXM754@MNXC2	PP3739	-1000	1000	0	Initializing	0
Initial Reaction		R3B1019F9_B-181		1 MNXM76@MNXC19 <==> 1 MNXM76@MNXC2	PP3630	-1000	1000	0	Initializing	0
Initial Reaction		R15F4E9E9_B-27		1 MNXM78@MNXC19 <==> 1 MNXM78@MNXC2	PP1206	-1000	1000	0	Initializing	0
Initial Reaction		RB57A2DFA_B-711		1 MNXM78@MNXC3 <==> 1 MNXM975@MNXC3		-1000	1000	0	Initializing	0
Initial Reaction		R62CE8AEC_B-332		1 MNXM813@MNXC19 <==> 1 MNXM813@MNXC2	PP1419	-1000	1000	0	Initializing	0
Initial Reaction		R69EA27B0_B-364		1 MNXM85@MNXC19 <==> 1 MNXM85@MNXC2	PP1019;PP1445	-1000	1000	0	Initializing	0
Initial Reaction		R1EED1726_B-72		1 MNXM85@MNXC19 <==> 1 MNXM85@MNXC3	PP1076	-1000	1000	0	Initializing	0
Initial Reaction		R836C90FB_B-467		1 MNXM880@MNXC19 <==> 1 MNXM880@MNXC2		-1000	1000	0	Initializing	0
Initial Reaction		RF46BA06D_B-1015		1 MNXM880@MNXC19 <==> 1 MNXM880@MNXC3		-1000	1000	0	Initializing	0
Initial Reaction		R1AEEC0DD_B-48		1 MNXM889@MNXC19 <==> 1 MNXM889@MNXC2	pWW0127	-1000	1000	0	Initializing	0
Initial Reaction		R6DE9F04B_B-381		1 MNXM889@MNXC19 <==> 1 MNXM889@MNXC3		-1000	1000	0	Initializing	0
Initial Reaction		R2CC14941_B-130		1 MNXM890@MNXC19 <==> 1 MNXM890@MNXC2		-1000	1000	0	Initializing	0
Initial Reaction		R5BC679D7_B-310		1 MNXM890@MNXC19 <==> 1 MNXM890@MNXC3		-1000	1000	0	Initializing	0
Initial Reaction		R9E184AC4_B-608		1 MNXM89557@MNXC19 <==> 1 MNXM89557@MNXC2	PP0883	-1000	1000	0	Initializing	0
Initial Reaction		R19BF3F24_B-41		1 MNXM89661@MNXC19 <==> 1 MNXM89661@MNXC2	PP1419	-1000	1000	0	Initializing	0
Initial Reaction		R56C3491E_B-291		1 MNXM89689@MNXC19 <==> 1 MNXM89689@MNXC2		-1000	1000	0	Initializing	0
Initial Reaction		R53E3B831_B-278		1 MNXM89948@MNXC19 <==> 1 MNXM89948@MNXC2		-1000	1000	0	Initializing	0
Initial Reaction		RF005C1A4_B-998		1 MNXM90545@MNXC19 <==> 1 MNXM90545@MNXC2		-1000	1000	0	Initializing	0
Initial Reaction		R8702F132_B-492		1 MNXM90545@MNXC19 <==> 1 MNXM90545@MNXC3		-1000	1000	0	Initializing	0
Initial Reaction		R54B5E76E_B-282		1 MNXM90601@MNXC3 <==> 1 MNXM97039@MNXC3	PP2513	-1000	1000	0	Initializing	0
Initial Reaction		RF9008590_B-1032		1 MNXM90@MNXC19 <==> 1 MNXM90@MNXC2		-1000	1000	0	Initializing	0
Initial Reaction		R7B7CB2CE_B-441		1 MNXM93@MNXC19 <==> 1 MNXM93@MNXC2		-1000	1000	0	Initializing	0
Initial Reaction		R20979F09_B-81		1 MNXM97011@MNXC19 <==> 1 MNXM97011@MNXC2		-1000	1000	0	Initializing	0
Initial Reaction		REE72FD98_B-992		1 MNXM97@MNXC19 <==> 1 MNXM97@MNXC2		-1000	1000	0	Initializing	0
Initial Reaction		R3C838CA3_B-186		1 MNXM982@MNXC19 <==> 1 MNXM982@MNXC2	PP3739	-1000	1000	0	Initializing	0
Initial Reaction		R86D1D7D_B-490		1 MNXM98@MNXC19 <==> 1 MNXM98@MNXC2		-1000	1000	0	Initializing	0
Initial Reaction		R5F2E15E4_B-322		1 MNXM9@MNXC19 <==> 1 MNXM9@MNXC2		-1000	1000	0	Initializing	0
Initial Reaction		RD15AD32E_RL-849		2 MNXM10@MNXC3 + 1 MNXM134@MNXC3 + 3 MNXM1@MNXC3 <-- 1 MNXM1281@MNXC3 + 1 MNXM2@MNXC3 + 2 MNXM8@MNXC3	PP0966	-1000	0	0	Initializing	0
Initial Reaction		RAE38371F_B-688		2 MNXM1196@MNXC19 <==> 1 MNXM4502@MNXC19 + 1 MNXM85@MNXC19	PP5364	-1000	1000	0	Initializing	0
Initial Reaction		R3FEF861F_LR-201		2 MNXM1313@MNXC3 --> 1 MNXM270@MNXC3 + 1 MNXM791@MNXC3	PP0515	0	1000	0	Initializing	0
Initial Reaction		R4E11542E_B-259		2 MNXM1335@MNXC19 <==> 1 MNXM5079@MNXC19 + 1 MNXM85@MNXC19	PP5364	-1000	1000	0	Initializing	0
Initial Reaction		R992725A5_RL-587		2 MNXM13@MNXC3 + 2 MNXM2@MNXC3 + 1 MNXM351@MNXC3 <-- 2 MNXM1@MNXC3 + 1 MNXM410@MNXC3 + 1 MNXM4@MNXC3	PP0073	-1000	0	0	Initializing	0
Initial Reaction		R8C29940F_RL-524		2 MNXM13@MNXC3 + 2 MNXM316@MNXC3 + 1 MNXM351@MNXC3 + 2 MNXM61@MNXC3 <-- 2 MNXM16@MNXC3 + 1 MNXM410@MNXC3	PP4264	-1000	0	0	Initializing	0
Initial Reaction		RBEF6EB74_B-766		2 MNXM156@MNXC3 + 1 MNXM3@MNXC3 <==> 1 MNXM1@MNXC3 + 1 MNXM669@MNXC3 + 1 MNXM7@MNXC3 + 1 MNXM9@MNXC3	PP1339;PP4346	-1000	1000	0	Initializing	0
Initial Reaction		R973B1DA_LR-575		2 MNXM16@MNXC3 + 1 MNXM1772@MNXC3 --> 2 MNXM19@MNXC3 + 2 MNXM1@MNXC3 + 1 MNXM6231@MNXC3	PP2734	0	1000	0	Initializing	0
Initial Reaction		R4556E678_LR-229		2 MNXM16@MNXC3 + 1 MNXM1773@MNXC3 --> 2 MNXM19@MNXC3 + 2 MNXM1@MNXC3 + 1 MNXM6232@MNXC3	PP2734	0	1000	0	Initializing	0
Initial Reaction		R8DAA18A4_LR-534		2 MNXM16@MNXC3 + 1 MNXM1945@MNXC3 --> 2 MNXM19@MNXC3 + 2 MNXM1@MNXC3 + 1 MNXM6229@MNXC3	PP2734	0	1000	0	Initializing	0
Initial Reaction		R912CEEC6_LR-543		2 MNXM16@MNXC3 + 1 MNXM2150@MNXC3 --> 2 MNXM19@MNXC3 + 2 MNXM1@MNXC3 + 1 MNXM6230@MNXC3	PP2734	0	1000	0	Initializing	0
Initial Reaction		R9B7CF357_LR-595		2 MNXM16@MNXC3 + 1 MNXM414@MNXC3 --> 2 MNXM19@MNXC3 + 1 MNXM1@MNXC3 + 1 MNXM90976@MNXC3	PP2090;PP3999	0	1000	0	Initializing	0
Initial Reaction		R726F9A41_B-407		2 MNXM1771@MNXC19 <==> 1 MNXM5078@MNXC19 + 1 MNXM85@MNXC19	PP5364	-1000	1000	0	Initializing	0
Initial Reaction		R3039B2C5_B-145		2 MNXM1772@MNXC19 <==> 1 MNXM4501@MNXC19 + 1 MNXM85@MNXC19	PP5364	-1000	1000	0	Initializing	0
Initial Reaction		R18C21576_B-37		2 MNXM1773@MNXC19 <==> 1 MNXM4503@MNXC19 + 1 MNXM85@MNXC19	PP5364	-1000	1000	0	Initializing	0
Initial Reaction		RC2F62DBB_LR-789		2 MNXM1@MNXC19 + 1 MNXM25@MNXC19 --> 2 MNXM1@MNXC3 + 1 MNXM25@MNXC3	PP1188	0	1000	0	Initializing	0
Initial Reaction		RCE52881_LR-836		2 MNXM1@MNXC19 + 1 MNXM27@MNXC3 --> 2 MNXM1@MNXC3 + 1 MNXM27@MNXC19	PP1132	0	1000	0	Initializing	0
Initial Reaction		R33C44D5E_LR-153		2 MNXM1@MNXC19 + 1 MNXM42@MNXC19 --> 2 MNXM1@MNXC3 + 1 MNXM42@MNXC3	PP1188	0	1000	0	Initializing	0
Initial Reaction		R411DB97B_LR-209		2 MNXM1@MNXC19 + 1 MNXM93@MNXC19 --> 2 MNXM1@MNXC3 + 1 MNXM93@MNXC3	PP1188	0	1000	0	Initializing	0
Initial Reaction		RDF224B97_LR-921		2 MNXM1@MNXC19 + 1 MNXM98@MNXC19 --> 2 MNXM1@MNXC3 + 1 MNXM98@MNXC3	PP1188	0	1000	0	Initializing	0
Initial Reaction		R1884F285_LR-36		2 MNXM1@MNXC3 + 1 MNXM53407@MNXC3 + 1 MNXM6@MNXC3 --> 1 MNXM208@MNXC3 + 1 MNXM5@MNXC3	PP0236	0	1000	0	Initializing	0
Initial Reaction		RB38076D8_LR-705		2 MNXM1@MNXC3 + 1 MNXM6@MNXC3 + 1 MNXM911@MNXC3 --> 1 MNXM5@MNXC3 + 1 MNXM684@MNXC3	PP3591	0	1000	0	Initializing	0
Initial Reaction		R1E6FE08A_RL-68		2 MNXM1@MNXC3 + 1 MNXM97039@MNXC3 <-- 1 MNXM4@MNXC3 + 1 MNXM670@MNXC3	PP2518	-1000	0	0	Initializing	0
Initial Reaction		R1FCC7A7D_RL-76		2 MNXM1@MNXC3 + 2 MNXM39@MNXC3 + 2 MNXM91157@MNXC3 <-- 1 MNXM4@MNXC3 + 2 MNXM91194@MNXC3 + 2 MNXM97009@MNXC3	PP2674	-1000	0	0	Initializing	0
Initial Reaction		RFB293AAE_LR-1046		2 MNXM22@MNXC3 --> 2 MNXM2@MNXC3 + 1 MNXM4@MNXC3	PP0115;PP0481;PP2887	0	1000	0	Initializing	0
Initial Reaction		R2B73E04_B-125		2 MNXM27@MNXC2 + 1 MNXM58@MNXC2 <==> 2 MNXM27@MNXC3 + 1 MNXM58@MNXC3	PP3931	-1000	1000	0	Initializing	0
Initial Reaction		R6AB5E322_RL-369		2 MNXM2@MNXC3 + 1 MNXM555@MNXC3 + 1 MNXM9@MNXC3 <-- 1 MNXM599@MNXC3 + 1 MNXM77@MNXC3	PP1231	-1000	0	0	Initializing	0
Initial Reaction		R2B254C1B_RL-123		2 MNXM2@MNXC3 + 2 MNXM947@MNXC3 <-- 2 MNXM470@MNXC3 + 1 MNXM4@MNXC3		-1000	0	0	Initializing	0
Initial Reaction		R2DD573AB_B-137		210 MNXM1@MNXC19 <==> 210 MNXM1@MNXC2		-1000	1000	0	Initializing	0
Initial Reaction		RC91C6223_LR-815		3 MNXM1@MNXC19 + 2 MNXM27@MNXC3 --> 3 MNXM1@MNXC3 + 2 MNXM27@MNXC19	PP4031	0	1000	0	Initializing	0
Initial Reaction		RBF99B73A_RL-771		3 MNXM1@MNXC3 + 1 MNXM7@MNXC3 + 1 MNXM944@MNXC3 + 1 MNXM9@MNXC3 <-- 1 MNXM2@MNXC3 + 1 MNXM3@MNXC3 + 1 MNXM711@MNXC3 + 1 MNXM90295@MNXC3	PP3507	-1000	0	0	Initializing	0
Initial Reaction		R6E552D32_LR-385		3 MNXM1@MNXC3 + 3 MNXM6@MNXC3 + 1 MNXM81@MNXC3 --> 3 MNXM2@MNXC3 + 3 MNXM5@MNXC3 + 1 MNXM89582@MNXC3	PP0860+PP2371	0	1000	0	Initializing	0
Initial Reaction		R1DDBF05B_RL-64		3 MNXM2@MNXC3 + 1 MNXM89855@MNXC3 <-- 1 MNXM351@MNXC3 + 1.5 MNXM4@MNXC3		-1000	0	0	Initializing	0
Initial Reaction		R4799A1CC_RL-239		4 MNXM13@MNXC3 + 1 MNXM410@MNXC3 <-- 4 MNXM1@MNXC3 + 1 MNXM414@MNXC3	PP5074	-1000	0	0	Initializing	0
Initial Reaction		R1F7067FD_RL-73		4 MNXM15@MNXC3 + 1 MNXM547@MNXC3 <-- 1 MNXM2@MNXC3 + 4 MNXM554@MNXC3	PP0186	-1000	0	0	Initializing	0
Initial Reaction		R527CFE3F_B-274		4 MNXM1@MNXC19 + 1 MNXM7@MNXC3 + 1 MNXM9@MNXC3 <==> 3 MNXM1@MNXC3 + 1 MNXM2@MNXC3 + 1 MNXM3@MNXC3	PP5412+PP5413+PP5414+PP5415+PP5416+PP5417+PP5418+PP5419	-1000	1000	0	Initializing	0
Initial Reaction		R163AA2F6_RL-29		<-- 1 BIOMASS@MNXC3		-1000	0	0	Initializing	1
Initial Reaction		R917C6992_RL-546		<-- 1 MNXM1043@MNXC2		-1000	0	0	Initializing	1
Initial Reaction		RD0EE3516_RL-847		<-- 1 MNXM107@MNXC2		-1000	0	0	Initializing	1
Initial Reaction		RABF2F2C6_RL-674		<-- 1 MNXM108@MNXC2		-1000	0	0	Initializing	1
Initial Reaction		RF831A253_B-1026		<==> 1 MNXM111@MNXC2		-1000	100	0	Initializing	1
Initial Reaction		R67EAE2DC_B-348		<==> 1 MNXM114@MNXC2		0	0	0	Initializing	1
Initial Reaction		R69BF1A89_RL-362		<-- 1 MNXM118@MNXC2		-1000	0	0	Initializing	1
Initial Reaction		RB8858795_RL-730		<-- 1 MNXM12224@MNXC3		-1000	0	0	Initializing	1
Initial Reaction		RFA4DDC4C_RL-1040		<-- 1 MNXM124@MNXC2		-1000	0	0	Initializing	1
Initial Reaction		RA7DB748C_RL-654		<-- 1 MNXM131@MNXC2		-1000	0	0	Initializing	1
Initial Reaction		R38003403_B-167		<==> 1 MNXM134@MNXC2		0	0	0	Initializing	1
Initial Reaction		R6EDC5581_B-389		<==> 1 MNXM13@MNXC2		-1000	100	0	Initializing	1
Initial Reaction		R1FBE0F1E_B-75		<==> 1 MNXM140@MNXC2		0	0	0	Initializing	1
Initial Reaction		RF0E0D827_B-1001		<==> 1 MNXM142@MNXC2		0	0	0	Initializing	1
Initial Reaction		R36DA5F0F_B-162		<==> 1 MNXM1478@MNXC2		-1000	100	0	Initializing	1
Initial Reaction		R97EB07BF_RL-578		<-- 1 MNXM1485@MNXC2		-1000	0	0	Initializing	1
Initial Reaction		R13020D46_B-16		<==> 1 MNXM14908@MNXC3		-1000	1000	0	Initializing	1
Initial Reaction		REC3951EE_B-978		<==> 1 MNXM14920@MNXC3		-1000	1000	0	Initializing	1
Initial Reaction		R9E431C87_RL-609		<-- 1 MNXM1542@MNXC2		-1000	0	0	Initializing	1
Initial Reaction		RF90378B5_RL-1033		<-- 1 MNXM1547@MNXC2		-1000	0	0	Initializing	1
Initial Reaction		R9C6DB022_B-600		<==> 1 MNXM15@MNXC2		-1000	100	0	Initializing	1
Initial Reaction		RC4D94A50_RL-798		<-- 1 MNXM1630@MNXC2		-1000	0	0	Initializing	1
Initial Reaction		R459871F2_RL-231		<-- 1 MNXM164@MNXC2		-1000	0	0	Initializing	1
Initial Reaction		R69397706_RL-357		<-- 1 MNXM1653@MNXC2		-1000	0	0	Initializing	1
Initial Reaction		R13978954_RL-18		<-- 1 MNXM179@MNXC2		-1000	0	0	Initializing	1
Initial Reaction		R9EA61721_RL-610		<-- 1 MNXM181@MNXC2		-1000	0	0	Initializing	1
Initial Reaction		RBB16BA4E_B-741		<==> 1 MNXM1841@MNXC3		-1000	1000	0	Initializing	1
Initial Reaction		R8991CD04_RL-511		<-- 1 MNXM1847@MNXC2		-1000	0	0	Initializing	1
Initial Reaction		R29A2C0EB_RL-114		<-- 1 MNXM192@MNXC2		-1000	0	0	Initializing	1
Initial Reaction		R28A93559_RL-111		<-- 1 MNXM1981@MNXC2		-1000	0	0	Initializing	1
Initial Reaction		R5772AF08_B-295		<==> 1 MNXM199@MNXC2		0	0	0	Initializing	1
Initial Reaction		R6ED886B2_B-388		<==> 210 MNXM1@MNXC2		-1000	100	0	Initializing	1
Initial Reaction		R55353EE9_RL-285		<-- 1 MNXM204@MNXC2		-1000	0	0	Initializing	1
Initial Reaction		R3012068B_RL-144		<-- 1 MNXM20@MNXC2		-1000	0	0	Initializing	1
Initial Reaction		RE231E923_RL-934		<-- 1 MNXM217@MNXC2		-1000	0	0	Initializing	1
Initial Reaction		RA7B02EB9_B-652		<==> 1 MNXM22020@MNXC3		-1000	1000	0	Initializing	1
Initial Reaction		R43F9EABC_RL-224		<-- 1 MNXM2212@MNXC3		-1000	0	0	Initializing	1
Initial Reaction		RE04D973C_RL-922		<-- 1 MNXM222@MNXC2		-1000	0	0	Initializing	1
Initial Reaction		R574940F6_B-293		<==> 1 MNXM231@MNXC2		0	0	0	Initializing	1
Initial Reaction		R564392D9_RL-289		<-- 1 MNXM25@MNXC2		-1000	0	0	Initializing	1
Initial Reaction		RC2A3E328_RL-784		<-- 1 MNXM26@MNXC2		-1000	0	0	Initializing	1
Initial Reaction		R7747ADC7_RL-422		<-- 1 MNXM274@MNXC2		-1000	0	0	Initializing	1
Initial Reaction		R7D331B8_B-446		<==> 1 MNXM27@MNXC2		-1000	100	0	Initializing	1
Initial Reaction		R1B7D1CDE_RL-51		<-- 1 MNXM282@MNXC2		-1000	0	0	Initializing	1
Initial Reaction		R6BF88B68_RL-371		<-- 1 MNXM285@MNXC2		-1000	0	0	Initializing	1
Initial Reaction		R65AD733D_RL-340		<-- 1 MNXM289@MNXC2		-1000	0	0	Initializing	1
Initial Reaction		R68515FDE_B-349		<==> 1 MNXM29@MNXC2		0	0	0	Initializing	1
Initial Reaction		R74A4E55C_B-412		<==> 1 MNXM2@MNXC2		-1000	100	0	Initializing	1
Initial Reaction		R71D9C74F_RL-404		<-- 1 MNXM314@MNXC2		-1000	0	0	Initializing	1
Initial Reaction		RE98020E0_RL-965		<-- 1 MNXM316@MNXC3		-1000	0	0	Initializing	1
Initial Reaction		R9CFB6E69_RL-604		<-- 1 MNXM323@MNXC2		-1000	0	0	Initializing	1
Initial Reaction		R9148467C_B-545		<==> 1 MNXM32@MNXC2		0	0	0	Initializing	1
Initial Reaction		R6917A12D_RL-355		<-- 1 MNXM3300@MNXC2		-1000	0	0	Initializing	1
Initial Reaction		R939AC231_RL-559		<-- 1 MNXM341@MNXC2		-1000	0	0	Initializing	1
Initial Reaction		R2152BDC8_RL-83		<-- 1 MNXM356@MNXC2		-1000	0	0	Initializing	1
Initial Reaction		R99097C8E_RL-586		<-- 1 MNXM3685@MNXC2		-1000	0	0	Initializing	1
Initial Reaction		R85F22F56_RL-484		<-- 1 MNXM402@MNXC2		-1000	0	0	Initializing	1
Initial Reaction		RBA4F97AC_B-737		<==> 1 MNXM41@MNXC2		-1000	6.300000e+00	0	Initializing	1
Initial Reaction		R2EAFE65D_B-140		<==> 1 MNXM42@MNXC2		0	0	0	Initializing	1
Initial Reaction		R68D08670_RL-354		<-- 1 MNXM435@MNXC2		-1000	0	0	Initializing	1
Initial Reaction		RD57955D1_RL-875		<-- 1 MNXM440@MNXC2		-1000	0	0	Initializing	1
Initial Reaction		R4D12C372_RL-254		<-- 1 MNXM474@MNXC2		-1000	0	0	Initializing	1
Initial Reaction		R7CBEDAAB_RL-444		<-- 1 MNXM497@MNXC2		-1000	0	0	Initializing	1
Initial Reaction		R12C8DE28_LR-15		--> 1 MNXM4@MNXC2		0	20	0	Initializing	1
Initial Reaction		R13D6A909_RL-20		<-- 1 MNXM505@MNXC2		-1000	0	0	Initializing	1
Initial Reaction		R9C37CC3F_RL-599		<-- 1 MNXM5151@MNXC2		-1000	0	0	Initializing	1
Initial Reaction		R1B15D75B_B-49		<==> 1 MNXM53@MNXC2		0	0	0	Initializing	1
Initial Reaction		RE9A432F8_B-967		<==> 1 MNXM55@MNXC2		0	0	0	Initializing	1
Initial Reaction		RDB36452D_RL-905		<-- 1 MNXM573@MNXC2		-1000	0	0	Initializing	1
Initial Reaction		R5D12D21C_RL-312		<-- 1 MNXM5885@MNXC2		-1000	0	0	Initializing	1
Initial Reaction		R12C62D6F_B-14		<==> 1 MNXM58@MNXC2		-1000	100	0	Initializing	1
Initial Reaction		R918F05D6_B-547		<==> 1 MNXM601@MNXC3		-1000	1000	0	Initializing	1
Initial Reaction		R44F0644B_RL-227		<-- 1 MNXM6198@MNXC3		-1000	0	0	Initializing	1
Initial Reaction		REC60872E_RL-980		<-- 1 MNXM6199@MNXC3		-1000	0	0	Initializing	1
Initial Reaction		R80AB56C1_B-456		<==> 1 MNXM61@MNXC2		0	0	0	Initializing	1
Initial Reaction		R6F3BCBA1_RL-393		<-- 1 MNXM6200@MNXC3		-1000	0	0	Initializing	1
Initial Reaction		RC7AB28C4_RL-806		<-- 1 MNXM6201@MNXC3		-1000	0	0	Initializing	1
Initial Reaction		R93F37BC9_B-562		<==> 1 MNXM634@MNXC3		-1000	1000	0	Initializing	1
Initial Reaction		R5EED4ED2_RL-320		<-- 1 MNXM670@MNXC2		-1000	0	0	Initializing	1
Initial Reaction		RB51167C7_B-709		<==> 1 MNXM70@MNXC2		0	0	0	Initializing	1
Initial Reaction		RC264CCE6_B-783		<==> 1 MNXM711@MNXC2		-1000	100	0	Initializing	1
Initial Reaction		RB2E15B50_RL-701		<-- 1 MNXM716@MNXC2		-1000	0	0	Initializing	1
Initial Reaction		RE7A689E4_B-959		<==> 1 MNXM750@MNXC2		0	0	0	Initializing	1
Initial Reaction		RE26A21D7_RL-935		<-- 1 MNXM754@MNXC2		-1000	0	0	Initializing	1
Initial Reaction		R92DDC76D_B-557		<==> 1 MNXM765@MNXC3		-1000	1000	0	Initializing	1
Initial Reaction		R47A08264_B-240		<==> 1 MNXM76@MNXC2		0	0	0	Initializing	1
Initial Reaction		R2822EC02_B-108		<==> 1 MNXM78@MNXC2		0	0	0	Initializing	1
Initial Reaction		RA902F2CF_RL-659		<-- 1 MNXM813@MNXC2		-1000	0	0	Initializing	1
Initial Reaction		RACFC2BF0_RL-682		<-- 1 MNXM821@MNXC3		-1000	0	0	Initializing	1
Initial Reaction		RDBE56331_RL-908		<-- 1 MNXM8355@MNXC3		-1000	0	0	Initializing	1
Initial Reaction		RF92540DF_RL-1034		<-- 1 MNXM8356@MNXC3		-1000	0	0	Initializing	1
Initial Reaction		R51B5A3BA_RL-270		<-- 1 MNXM8357@MNXC3		-1000	0	0	Initializing	1
Initial Reaction		R87345600_RL-495		<-- 1 MNXM85@MNXC2		-1000	0	0	Initializing	1
Initial Reaction		RBADC7838_RL-740		<-- 1 MNXM880@MNXC2		-1000	0	0	Initializing	1
Initial Reaction		R2B52C0E2_B-124		<==> 1 MNXM889@MNXC2		0	0	0	Initializing	1
Initial Reaction		R78919077_RL-426		<-- 1 MNXM890@MNXC2		-1000	0	0	Initializing	1
Initial Reaction		R168BB7F_B-30		<==> 1 MNXM89557@MNXC2		0	0	0	Initializing	1
Initial Reaction		RAA64E013_RL-664		<-- 1 MNXM89661@MNXC2		-1000	0	0	Initializing	1
Initial Reaction		RB5DF6BE1_RL-714		<-- 1 MNXM89689@MNXC2		-1000	0	0	Initializing	1
Initial Reaction		RDDA74507_RL-916		<-- 1 MNXM89948@MNXC2		-1000	0	0	Initializing	1
Initial Reaction		R755F425A_RL-417		<-- 1 MNXM9001@MNXC3		-1000	0	0	Initializing	1
Initial Reaction		RF95AA17C_B-1037		<==> 1 MNXM90545@MNXC2		-1000	100	0	Initializing	1
Initial Reaction		R11AF21C4_RL-9		<-- 1 MNXM90@MNXC2		-1000	0	0	Initializing	1
Initial Reaction		R854F5035_RL-480		<-- 1 MNXM93@MNXC2		-1000	0	0	Initializing	1
Initial Reaction		R996ABEB5_RL-588		<-- 1 MNXM97009@MNXC3		-1000	0	0	Initializing	1
Initial Reaction		RC4CE647D_RL-796		<-- 1 MNXM97011@MNXC2		-1000	0	0	Initializing	1
Initial Reaction		R266E16F7_B-100		<==> 1 MNXM97@MNXC2		0	0	0	Initializing	1
Initial Reaction		RB323BEE8_RL-703		<-- 1 MNXM982@MNXC2		-1000	0	0	Initializing	1
Initial Reaction		R8C9CAA01_RL-526		<-- 1 MNXM98@MNXC2		-1000	0	0	Initializing	1
Initial Reaction		R79D25E69_B-433		<==> 1 MNXM9@MNXC2		-1000	100	0	Initializing	1
Initial Reaction		RF0F96B52_LR-1002		0.00005 MNXM10@MNXC3 + 0.21 MNXM114@MNXC3 + 0.035 MNXM118@MNXC3 + 0.0005 MNXM1196@MNXC3 + 0.136 MNXM121@MNXC3 + 0.0005 MNXM1278@MNXC3 + 0.000006 MNXM12@MNXC3 + 0.0005 MNXM1335@MNXC3 + 0.09 MNXM134@MNXC3 + 0.428 MNXM140@MNXC3 + 0.241 MNXM142@MNXC3 + 0.229 MNXM147@MNXC3 + 0.001 MNXM14@MNXC3 + 0.0005 MNXM1770@MNXC19 + 0.0005 MNXM1771@MNXC3 + 0.0005 MNXM1945@MNXC19 + 0.402 MNXM199@MNXC3 + 0.0005 MNXM…		0	1000	0	Initializing	0
Initial Reaction		RA02007CE_LR-656		1 MNXM1000@MNXC3 + 1 MNXM10@MNXC3 + 1 MNXM1@MNXC3 --> 1 MNXM3075@MNXC3 + 1 MNXM91005@MNXC3	PP2795;PP3553	0	1000	0	Initializing	0
Initial Reaction		RF27D001B_RL-1020		1 MNXM1000@MNXC3 + 1 MNXM2@MNXC3 <-- 1 MNXM6417@MNXC3	PP2795;PP3553	-1000	0	0	Initializing	0
Initial Reaction		RE057E0C1_RL-945		1 MNXM1000@MNXC3 + 1 MNXM91005@MNXC3 <-- 1 MNXM10@MNXC3 + 1 MNXM11119@MNXC3 + 1 MNXM1@MNXC3		-1000	0	0	Initializing	0
Initial Reaction		R6A52C715_RL-403		1 MNXM10017@MNXC3 + 1 MNXM5@MNXC3 <-- 1 MNXM10095@MNXC3 + 1 MNXM1@MNXC3 + 1 MNXM6@MNXC3	PP0581;PP1914;PP2783	-1000	0	0	Initializing	0
Initial Reaction		REFB648CD_LR-1010		1 MNXM10017@MNXC3 --> 1 MNXM13133@MNXC3 + 1 MNXM2@MNXC3	PP1602;PP4147	0	1000	0	Initializing	0
Initial Reaction		R2819ABFE_RL-124		1 MNXM10018@MNXC3 + 1 MNXM5@MNXC3 <-- 1 MNXM10096@MNXC3 + 1 MNXM1@MNXC3 + 1 MNXM6@MNXC3	PP0581;PP1914;PP2783	-1000	0	0	Initializing	0
Initial Reaction		R59E954A2_LR-337		1 MNXM10018@MNXC3 --> 1 MNXM13134@MNXC3 + 1 MNXM2@MNXC3	PP1602;PP4147	0	1000	0	Initializing	0
Initial Reaction		R2685174A_RL-120		1 MNXM10095@MNXC3 + 1 MNXM13@MNXC3 + 1 MNXM89734@MNXC3 <-- 1 MNXM11092@MNXC3 + 1 MNXM184@MNXC3 + 1 MNXM1@MNXC3	PP4175	-1000	0	0	Initializing	0
Initial Reaction		R4EDB3AD6_RL-291		1 MNXM10096@MNXC3 + 1 MNXM13@MNXC3 + 1 MNXM1@MNXC3 + 1 MNXM89734@MNXC3 <-- 1 MNXM11097@MNXC3 + 1 MNXM184@MNXC3	PP4175	-1000	0	0	Initializing	0
Initial Reaction		RC57D4093_RL-825		1 MNXM100@MNXC3 + 1 MNXM108377@MNXC3 <-- 1 MNXM132@MNXC3 + 1 MNXM83@MNXC3	PP0528	-1000	0	0	Initializing	0
Initial Reaction		R3C0F3D02_LR-217		1 MNXM100@MNXC3 + 1 MNXM83@MNXC3 --> 1 MNXM108377@MNXC3 + 1 MNXM34@MNXC3	PP0528	0	1000	0	Initializing	0
Initial Reaction		RB1D6FC7F_RL-735		1 MNXM1010@MNXC3 + 1 MNXM13@MNXC3 <-- 1 MNXM159@MNXC3 + 1 MNXM1@MNXC3 + 1 MNXM23@MNXC3	PP1157+PP4679;PP1394+PP4679;PP3365+PP4679;PP4679+PP4680	-1000	0	0	Initializing	0
Initial Reaction		RD78642BA_LR-913		1 MNXM1010@MNXC3 + 1 MNXM1@MNXC3 + 1 MNXM6@MNXC3 --> 1 MNXM1202@MNXC3 + 1 MNXM5@MNXC3	PP4678	0	1000	0	Initializing	0
Initial Reaction		R141141CC_B-28		1 MNXM101840@MNXC3 <==> 1 MNXM2@MNXC3 + 1 MNXM97280@MNXC3	PP1412;PP1845;PP2136;PP4030;PP4066	-1000	1000	0	Initializing	0
Initial Reaction		R7A89A762_RL-479		1 MNXM1019@MNXC3 + 1 MNXM1@MNXC3 + 1 MNXM7@MNXC3 <-- 1 MNXM182@MNXC3 + 1 MNXM3@MNXC3		-1000	0	0	Initializing	0
Initial Reaction		R4A5F6605_B-277		1 MNXM1019@MNXC3 <==> 1 MNXM721@MNXC3	PP1777;PP5288	-1000	1000	0	Initializing	0
Initial Reaction		R12DDDE8C_B-18		1 MNXM1019@MNXC3 <==> 1 MNXM89621@MNXC3	PP1277	-1000	1000	0	Initializing	0
Initial Reaction		R158FEB5D_LR-33		1 MNXM101@MNXC2 + 1 MNXM2@MNXC3 + 1 MNXM3@MNXC3 --> 1 MNXM101@MNXC3 + 1 MNXM1@MNXC3 + 1 MNXM7@MNXC3 + 1 MNXM9@MNXC3	PP4484+PP4486;PP4485+PP4486	0	1000	0	Initializing	0
Initial Reaction		R44A3C847_B-255		1 MNXM101@MNXC2 + 1 MNXM70@MNXC3 <==> 1 MNXM101@MNXC3 + 1 MNXM70@MNXC2	PP1002	-1000	1000	0	Initializing	0
Initial Reaction		R92A78930_B-595		1 MNXM101@MNXC3 + 1 MNXM138@MNXC3 <==> 1 MNXM1@MNXC3 + 1 MNXM211@MNXC3 + 1 MNXM9@MNXC3	PP1000;PP1079	-1000	1000	0	Initializing	0
Initial Reaction		RD436331C_LR-891		1 MNXM101@MNXC3 + 1 MNXM1@MNXC3 --> 1 MNXM118@MNXC3 + 1 MNXM13@MNXC3	PP0864	0	1000	0	Initializing	0
Initial Reaction		R2109D891_RL-92		1 MNXM101@MNXC3 + 1 MNXM26@MNXC3 <-- 1 MNXM2@MNXC3 + 1 MNXM817@MNXC3	PP3571;PP5186	-1000	0	0	Initializing	0
Initial Reaction		R874FBEBC_B-542		1 MNXM101@MNXC3 + 1 MNXM730@MNXC3 <==> 1 MNXM817@MNXC3 + 1 MNXM89557@MNXC3	PP1346	-1000	1000	0	Initializing	0
Initial Reaction		REE2ABCE2_LR-1004		1 MNXM101@MNXC3 --> 1 MNXM114@MNXC3 + 1 MNXM15@MNXC3	PP3190;PP3533;PP4431	0	1000	0	Initializing	0
Initial Reaction		RD864092B_LR-920		1 MNXM1020@MNXC3 + 1 MNXM16@MNXC3 + 1 MNXM89@MNXC3 --> 1 MNXM1@MNXC3 + 1 MNXM304@MNXC3 + 1 MNXM316@MNXC3 + 1 MNXM61@MNXC3	PP0362	0	1000	0	Initializing	0
Initial Reaction		R4C5AABE7_B-286		1 MNXM1020@MNXC3 + 3 MNXM1@MNXC3 + 1 MNXM7@MNXC3 + 1 MNXM9@MNXC3 <==> 1 MNXM1140@MNXC3 + 1 MNXM13@MNXC3 + 1 MNXM3@MNXC3	PP0366	-1000	1000	0	Initializing	0
Initial Reaction		R5660A5A6_LR-320		1 MNXM1021@MNXC2 + 1 MNXM1@MNXC2 --> 1 MNXM1021@MNXC3 + 1 MNXM1@MNXC3		0	1000	0	Initializing	0
Initial Reaction		R28E54228_RL-131		1 MNXM1021@MNXC3 + 1 MNXM10@MNXC3 + 2 MNXM1@MNXC3 <-- 1 MNXM1410@MNXC3 + 1 MNXM2@MNXC3 + 1 MNXM91005@MNXC3	PP0213	-1000	0	0	Initializing	0
Initial Reaction		RDC6C400A_LR-931		1 MNXM1021@MNXC3 + 1 MNXM12@MNXC3 + 1 MNXM3@MNXC3 --> 1 MNXM382@MNXC3 + 1 MNXM7@MNXC3 + 1 MNXM9@MNXC3		0	1000	0	Initializing	0
Initial Reaction		R53E3F481_LR-311		1 MNXM1026@MNXC2 + 1 MNXM2@MNXC3 + 1 MNXM3@MNXC3 --> 1 MNXM1026@MNXC3 + 1 MNXM1@MNXC3 + 1 MNXM7@MNXC3 + 1 MNXM9@MNXC3	PP3828+PP3829+PP3830	0	1000	0	Initializing	0
Initial Reaction		R396E8F24_B-205		1 MNXM1029@MNXC3 + 1 MNXM91123@MNXC3 <==> 1 MNXM1@MNXC3 + 1 MNXM2@MNXC3 + 1 MNXM40298@MNXC3	PP1675	-1000	1000	0	Initializing	0
Initial Reaction		RA3C92F8E_RL-680		1 MNXM1030@MNXC3 + 1 MNXM12@MNXC3 + 1 MNXM1@MNXC3 <-- 1 MNXM2@MNXC3 + 1 MNXM46@MNXC3 + 1 MNXM97015@MNXC3	PP2335	-1000	0	0	Initializing	0
Initial Reaction		RC8CFAE33_LR-841		1 MNXM1030@MNXC3 --> 1 MNXM1792@MNXC3 + 1 MNXM2@MNXC3	PP2338	0	1000	0	Initializing	0
Initial Reaction		R2FD6ADA3_RL-162		1 MNXM103370@MNXC2 + 1 MNXM1@MNXC3 <-- 1 MNXM103370@MNXC3 + 1 MNXM1@MNXC2	PP0044+PP0045+PP2410	-1000	0	0	Initializing	0
Initial Reaction		RFBCA3A57_RL-1054		1 MNXM103953@MNXC2 + 1 MNXM1@MNXC3 <-- 1 MNXM103953@MNXC3 + 1 MNXM1@MNXC2	PP0044+PP0045+PP2410	-1000	0	0	Initializing	0
Initial Reaction		R11829E00_LR-6		1 MNXM103953@MNXC3 + 1 MNXM2@MNXC3 + 1 MNXM3@MNXC3 + 1 MNXM90295@MNXC3 --> 1 MNXM7@MNXC3 + 1 MNXM944@MNXC3 + 1 MNXM9@MNXC3	PP3507	0	1000	0	Initializing	0
Initial Reaction		R5F55D7CA_RL-365		1 MNXM104030@MNXC2 + 1 MNXM1@MNXC3 + 1 MNXM7@MNXC3 + 1 MNXM9@MNXC3 <-- 1 MNXM104030@MNXC3 + 1 MNXM2@MNXC3 + 1 MNXM3@MNXC3	PP0586	-1000	0	0	Initializing	0
Initial Reaction		RC8DE76A5_RL-842		1 MNXM104218@MNXC3 + 1 MNXM1@MNXC3 + 1 MNXM7@MNXC3 <-- 1 MNXM3@MNXC3 + 1 MNXM41@MNXC3	PP1011	-1000	0	0	Initializing	0
Initial Reaction		R766646D_B-464		1 MNXM104218@MNXC3 + 1 MNXM5@MNXC3 <==> 1 MNXM1@MNXC3 + 1 MNXM429@MNXC3 + 1 MNXM6@MNXC3	PP1022;PP4042;PP5351	-1000	1000	0	Initializing	0
Initial Reaction		R239F0022_B-105		1 MNXM104218@MNXC3 <==> 1 MNXM89588@MNXC3	PP1777;PP3578;PP5288	-1000	1000	0	Initializing	0
Initial Reaction		R1E4A65FC_B-80		1 MNXM104218@MNXC3 <==> 1 MNXM89621@MNXC3	PP1808;PP4701	-1000	1000	0	Initializing	0
Initial Reaction		R39C16469_RL-207		1 MNXM10555@MNXC2 <-- 1 MNXM10555@MNXC3	PP1284	-1000	0	0	Initializing	0
Initial Reaction		R869FC8DB_RL-536		1 MNXM10555@MNXC3 + 1 MNXM89734@MNXC3 <-- 1 MNXM11495@MNXC3 + 1 MNXM1269@MNXC3	PP1278;PP1279;PP1280	-1000	0	0	Initializing	0
Initial Reaction		R6D0C0EA3_LR-418		1 MNXM105788@MNXC2 + 1 MNXM2@MNXC3 + 1 MNXM3@MNXC3 --> 1 MNXM105788@MNXC3 + 1 MNXM1@MNXC3 + 1 MNXM7@MNXC3 + 1 MNXM9@MNXC3	PP1078+PP4881+PP4882;PP1078+PP4881+PP5195;PP1078+PP4882+PP5196;PP1078+PP5195+PP5196	0	1000	0	Initializing	0
Initial Reaction		R3CC8EE08_LR-222		1 MNXM105788@MNXC3 + 1 MNXM12943@MNXC3 --> 3 MNXM1@MNXC3 + 1 MNXM21764@MNXC3	PP3999	0	1000	0	Initializing	0
Initial Reaction		RFB1C5BFF_LR-1049		1 MNXM105788@MNXC3 + 1 MNXM89855@MNXC3 --> 2 MNXM1@MNXC3 + 1 MNXM56012@MNXC3	PP0744	0	1000	0	Initializing	0
Initial Reaction		RFE6B40F_LR-1063		1 MNXM1057@MNXC3 + 1 MNXM2@MNXC3 + 1 MNXM91005@MNXC3 --> 1 MNXM10@MNXC3 + 1 MNXM1961@MNXC3 + 1 MNXM1@MNXC3	PP0545;PP2589;PP2680;PP2694;PP3357;PP3463;PP5258;PP5278	0	1000	0	Initializing	0
Initial Reaction		RA88595E7_B-698		1 MNXM1058@MNXC3 + 1 MNXM89734@MNXC3 <==> 1 MNXM12@MNXC3 + 1 MNXM92755@MNXC3	PP1408	-1000	1000	0	Initializing	0
Initial Reaction		R184182FC_B-47		1 MNXM1058@MNXC3 <==> 1 MNXM446@MNXC3	PP2136	-1000	1000	0	Initializing	0
Initial Reaction		RC49AA482_B-822		1 MNXM1062@MNXC3 + 1 MNXM5@MNXC3 + 1 MNXM9@MNXC3 <==> 1 MNXM1384@MNXC3 + 1 MNXM1@MNXC3 + 1 MNXM6@MNXC3	PP0432;PP3633	-1000	1000	0	Initializing	0
Initial Reaction		RA8F9802D_B-699		1 MNXM1062@MNXC3 + 1 MNXM89557@MNXC3 <==> 1 MNXM20@MNXC3 + 1 MNXM817@MNXC3	PP0372;PP4481	-1000	1000	0	Initializing	0
Initial Reaction		R258040A3_LR-113		1 MNXM106383@MNXC2 + 1 MNXM131@MNXC2 + 1 MNXM1@MNXC2 --> 1 MNXM106383@MNXC3 + 1 MNXM131@MNXC3 + 1 MNXM1@MNXC3	PP0147	0	1000	0	Initializing	0
Initial Reaction		R280D2D5_LR-123		1 MNXM106383@MNXC2 + 1 MNXM2@MNXC3 + 1 MNXM3@MNXC3 --> 1 MNXM106383@MNXC3 + 1 MNXM1@MNXC3 + 1 MNXM7@MNXC3 + 1 MNXM9@MNXC3	PP2645	0	1000	0	Initializing	0
Initial Reaction		RF429707_LR-1028		1 MNXM106383@MNXC3 + 1 MNXM2@MNXC3 + 1 MNXM3@MNXC3 + 1 MNXM89855@MNXC3 --> 1 MNXM1@MNXC3 + 1 MNXM7@MNXC3 + 1 MNXM97571@MNXC3 + 1 MNXM9@MNXC3	PP3505+PP3506	0	1000	0	Initializing	0
Initial Reaction		RB54FE421_LR-750		1 MNXM106436@MNXC2 + 1 MNXM2@MNXC3 + 1 MNXM3@MNXC3 --> 1 MNXM106436@MNXC3 + 1 MNXM1@MNXC3 + 1 MNXM7@MNXC3 + 1 MNXM9@MNXC3	PP3801+PP3802+PP3803	0	1000	0	Initializing	0
Initial Reaction		R1337A794_LR-21		1 MNXM107233@MNXC2 + 1 MNXM2@MNXC3 + 1 MNXM3@MNXC3 --> 1 MNXM107233@MNXC3 + 1 MNXM1@MNXC3 + 1 MNXM7@MNXC3 + 1 MNXM9@MNXC3	PP4147+PP4148+PP4149+PP4150	0	1000	0	Initializing	0
Initial Reaction		R21B8C259_RL-95		1 MNXM10765@MNXC3 + 1 MNXM5@MNXC3 <-- 1 MNXM10766@MNXC3 + 1 MNXM1@MNXC3 + 1 MNXM6@MNXC3	PP0581;PP1914;PP2783	-1000	0	0	Initializing	0
Initial Reaction		R801D4EAF_LR-497		1 MNXM10765@MNXC3 --> 1 MNXM2@MNXC3 + 1 MNXM5959@MNXC3	PP1602;PP4147	0	1000	0	Initializing	0
Initial Reaction		R5FBDBB73_RL-367		1 MNXM10766@MNXC3 + 1 MNXM13@MNXC3 + 1 MNXM89734@MNXC3 <-- 1 MNXM184@MNXC3 + 1 MNXM1@MNXC3 + 1 MNXM5086@MNXC3	PP4175	-1000	0	0	Initializing	0
Initial Reaction		RA1B6FCB4_LR-664		1 MNXM107@MNXC2 + 1 MNXM1@MNXC2 --> 1 MNXM107@MNXC3 + 1 MNXM1@MNXC3	PP2092	0	1000	0	Initializing	0
Initial Reaction		R19097C8A_RL-52		1 MNXM107@MNXC3 + 1 MNXM2@MNXC3 + 1 MNXM91005@MNXC3 <-- 1 MNXM10@MNXC3 + 1 MNXM1@MNXC3 + 1 MNXM207@MNXC3	PP1703	-1000	0	0	Initializing	0
Initial Reaction		RC63414B5_LR-828		1 MNXM107@MNXC3 + 3 MNXM10@MNXC3 + 5 MNXM1@MNXC3 --> 1 MNXM15@MNXC3 + 2 MNXM2@MNXC3 + 3 MNXM91005@MNXC3	PP1705+PP1706	0	1000	0	Initializing	0
Initial Reaction		RE115511D_B-950		1 MNXM1080@MNXC3 <==> 1 MNXM2@MNXC3 + 1 MNXM854@MNXC3	PP3601	-1000	1000	0	Initializing	0
Initial Reaction		R3FD8A28D_B-233		1 MNXM108129@MNXC2 + 1 MNXM1@MNXC2 <==> 1 MNXM108129@MNXC3 + 1 MNXM1@MNXC3	PP4507	0	0	0	Initializing	0
Initial Reaction		RE79B005C_B-981		1 MNXM108129@MNXC2 + 1 MNXM1@MNXC3 <==> 1 MNXM108129@MNXC3 + 1 MNXM1@MNXC2	PP5246	-1000	1000	0	Initializing	0
Initial Reaction		R832D41A9_RL-513		1 MNXM108377@MNXC3 + 1 MNXM113@MNXC3 + 1 MNXM14@MNXC3 + 2 MNXM1@MNXC3 + 1 MNXM89557@MNXC3 <-- 1 MNXM2@MNXC3 + 1 MNXM37@MNXC3 + 1 MNXM3@MNXC3 + 1 MNXM89160@MNXC3	PP1032;PP1842	-1000	0	0	Initializing	0
Initial Reaction		RCFAF50E0_B-868		1 MNXM108377@MNXC3 + 1 MNXM113@MNXC3 <==> 1 MNXM259@MNXC3 + 1 MNXM38291@MNXC3	PP0747	-1000	1000	0	Initializing	0
Initial Reaction		R3C574CE7_B-218		1 MNXM108377@MNXC3 + 1 MNXM125@MNXC3 <==> 1 MNXM213@MNXC3 + 1 MNXM38291@MNXC3	PP0747	-1000	1000	0	Initializing	0
Initial Reaction		R948CEFB9_RL-602		1 MNXM108377@MNXC3 + 1 MNXM1278@MNXC3 <-- 1 MNXM2@MNXC3 + 1 MNXM34@MNXC3 + 1 MNXM56012@MNXC3	PP0110;PP0816	-1000	0	0	Initializing	0
Initial Reaction		RA470C33E_B-683		1 MNXM108377@MNXC3 + 1 MNXM1376@MNXC3 <==> 1 MNXM1@MNXC3 + 1 MNXM394@MNXC3 + 1 MNXM89588@MNXC3	PP1783	-1000	1000	0	Initializing	0
Initial Reaction		RBDB06849_RL-791		1 MNXM108377@MNXC3 + 1 MNXM13@MNXC3 + 1 MNXM194@MNXC3 <-- 2 MNXM1@MNXC3 + 1 MNXM38291@MNXC3 + 1 MNXM555@MNXC3	PP0787	-1000	0	0	Initializing	0
Initial Reaction		R6BE2BEBB_RL-410		1 MNXM108377@MNXC3 + 1 MNXM147@MNXC3 + 1 MNXM14@MNXC3 + 1 MNXM1@MNXC3 + 1 MNXM89557@MNXC3 <-- 1 MNXM2@MNXC3 + 1 MNXM37@MNXC3 + 1 MNXM3@MNXC3 + 1 MNXM42@MNXC3	PP1750	-1000	0	0	Initializing	0
Initial Reaction		RD43FB1EC_B-892		1 MNXM108377@MNXC3 + 1 MNXM1489@MNXC3 <==> 1 MNXM188@MNXC3 + 1 MNXM38291@MNXC3	PP0421	-1000	1000	0	Initializing	0
Initial Reaction		R5A3B0800_RL-338		1 MNXM108377@MNXC3 + 1 MNXM14@MNXC3 + 1 MNXM1@MNXC3 + 1 MNXM364@MNXC3 <-- 1 MNXM144@MNXC3 + 1 MNXM3@MNXC3 + 1 MNXM593@MNXC3	PP4700	-1000	0	0	Initializing	0
Initial Reaction		RD90F66CA_RL-925		1 MNXM108377@MNXC3 + 1 MNXM14@MNXC3 + 1 MNXM1@MNXC3 + 1 MNXM550@MNXC3 <-- 1 MNXM211@MNXC3 + 1 MNXM3@MNXC3 + 1 MNXM42@MNXC3	PP1088	-1000	0	0	Initializing	0
Initial Reaction		RE5D25A5_RL-970		1 MNXM108377@MNXC3 + 1 MNXM14@MNXC3 + 1 MNXM1@MNXC3 + 1 MNXM91005@MNXC3 <-- 1 MNXM15@MNXC3 + 1 MNXM309@MNXC3 + 1 MNXM3@MNXC3	PP4869	-1000	0	0	Initializing	0
Initial Reaction		R78F84369_RL-472		1 MNXM108377@MNXC3 + 1 MNXM14@MNXC3 + 1 MNXM21@MNXC3 <-- 1 MNXM12@MNXC3 + 1 MNXM26@MNXC3 + 1 MNXM3@MNXC3	PP2213;PP4487;PP4702	-1000	0	0	Initializing	0
Initial Reaction		R12A78BD7_B-14		1 MNXM108377@MNXC3 + 1 MNXM14@MNXC3 + 1 MNXM224@MNXC3 <==> 1 MNXM12@MNXC3 + 1 MNXM314@MNXC2 + 1 MNXM3@MNXC3	PP1689+PP4549;PP1689+PP4550	-1000	1000	0	Initializing	0
Initial Reaction		R7730AC12_RL-466		1 MNXM108377@MNXC3 + 1 MNXM14@MNXC3 + 1 MNXM247@MNXC3 <-- 1 MNXM114@MNXC3 + 1 MNXM3@MNXC3 + 1 MNXM90667@MNXC3	PP1205	-1000	0	0	Initializing	0
Initial Reaction		RD69F4CD1_RL-905		1 MNXM108377@MNXC3 + 1 MNXM14@MNXC3 + 1 MNXM28@MNXC3 <-- 1 MNXM3@MNXC3 + 1 MNXM61@MNXC3 + 1 MNXM90882@MNXC3	PP1097	-1000	0	0	Initializing	0
Initial Reaction		RBB74423D_RL-777		1 MNXM108377@MNXC3 + 1 MNXM14@MNXC3 + 1 MNXM40046@MNXC3 <-- 1 MNXM12@MNXC3 + 1 MNXM154@MNXC3 + 1 MNXM3@MNXC3	PP3071	-1000	0	0	Initializing	0
Initial Reaction		R2C653894_RL-145		1 MNXM108377@MNXC3 + 1 MNXM14@MNXC3 + 1 MNXM502@MNXC3 <-- 1 MNXM12@MNXC3 + 1 MNXM3@MNXC3 + 1 MNXM92554@MNXC3	PP3279	-1000	0	0	Initializing	0
Initial Reaction		R38AEF60C_RL-201		1 MNXM108377@MNXC3 + 1 MNXM14@MNXC3 + 1 MNXM697@MNXC3 <-- 1 MNXM140@MNXC3 + 1 MNXM3@MNXC3 + 1 MNXM90880@MNXC3	PP4794	-1000	0	0	Initializing	0
Initial Reaction		R38AB1BC8_B-200		1 MNXM108377@MNXC3 + 1 MNXM14@MNXC3 + 1 MNXM88@MNXC3 <==> 1 MNXM108@MNXC3 + 1 MNXM12@MNXC3 + 1 MNXM3@MNXC3	PP1689+PP4549;PP1689+PP4550	-1000	1000	0	Initializing	0
Initial Reaction		R64A2953C_RL-379		1 MNXM108377@MNXC3 + 1 MNXM14@MNXC3 + 1 MNXM89763@MNXC3 <-- 1 MNXM29@MNXC3 + 1 MNXM3@MNXC3 + 1 MNXM90340@MNXC3	PP0060+PP0061	-1000	0	0	Initializing	0
Initial Reaction		RF3B8E233_RL-1024		1 MNXM108377@MNXC3 + 1 MNXM14@MNXC3 + 1 MNXM89802@MNXC3 <-- 1 MNXM3@MNXC3 + 1 MNXM90753@MNXC3 + 1 MNXM97@MNXC3	PP2469+PP2470	-1000	0	0	Initializing	0
Initial Reaction		RE0C019EC_RL-947		1 MNXM108377@MNXC3 + 1 MNXM14@MNXC3 + 1 MNXM89803@MNXC3 <-- 1 MNXM3@MNXC3 + 1 MNXM53@MNXC3 + 1 MNXM91028@MNXC3	PP4000	-1000	0	0	Initializing	0
Initial Reaction		R70D7E75C_RL-439		1 MNXM108377@MNXC3 + 1 MNXM14@MNXC3 + 1 MNXM89804@MNXC3 <-- 1 MNXM3@MNXC3 + 1 MNXM90755@MNXC3 + 1 MNXM94@MNXC3	PP1311	-1000	0	0	Initializing	0
Initial Reaction		R11492E43_RL-4		1 MNXM108377@MNXC3 + 1 MNXM14@MNXC3 + 1 MNXM89811@MNXC3 <-- 1 MNXM3@MNXC3 + 1 MNXM42@MNXC3 + 1 MNXM90665@MNXC3	PP1213	-1000	0	0	Initializing	0
Initial Reaction		RA2595EA1_B-668		1 MNXM108377@MNXC3 + 1 MNXM14@MNXC3 + 1 MNXM89815@MNXC3 <==> 1 MNXM32@MNXC3 + 1 MNXM3@MNXC3 + 1 MNXM89576@MNXC3	PP4474	-1000	1000	0	Initializing	0
Initial Reaction		RE389BA54_RL-959		1 MNXM108377@MNXC3 + 1 MNXM14@MNXC3 + 1 MNXM89822@MNXC3 <-- 1 MNXM3@MNXC3 + 1 MNXM76@MNXC3 + 1 MNXM90668@MNXC3	PP0436	-1000	0	0	Initializing	0
Initial Reaction		R3FED066F_RL-236		1 MNXM108377@MNXC3 + 1 MNXM14@MNXC3 + 1 MNXM89831@MNXC3 <-- 1 MNXM134@MNXC3 + 1 MNXM3@MNXC3 + 1 MNXM90878@MNXC3	PP0854	-1000	0	0	Initializing	0
Initial Reaction		RD7A9E77C_RL-915		1 MNXM108377@MNXC3 + 1 MNXM14@MNXC3 + 1 MNXM89832@MNXC3 <-- 1 MNXM231@MNXC3 + 1 MNXM3@MNXC3 + 1 MNXM90879@MNXC3	PP0603	-1000	0	0	Initializing	0
Initial Reaction		R2DF5B0AC_RL-154		1 MNXM108377@MNXC3 + 1 MNXM14@MNXC3 + 1 MNXM89870@MNXC3 <-- 1 MNXM3@MNXC3 + 1 MNXM70@MNXC3 + 1 MNXM90751@MNXC3	PP5089	-1000	0	0	Initializing	0
Initial Reaction		R85235038_RL-528		1 MNXM108377@MNXC3 + 1 MNXM14@MNXC3 + 1 MNXM89895@MNXC3 <-- 1 MNXM142@MNXC3 + 1 MNXM3@MNXC3 + 1 MNXM90883@MNXC3	PP2465	-1000	0	0	Initializing	0
Initial Reaction		R4564ADF5_RL-259		1 MNXM108377@MNXC3 + 1 MNXM14@MNXC3 + 1 MNXM90012@MNXC3 <-- 1 MNXM3@MNXC3 + 1 MNXM55@MNXC3 + 1 MNXM90666@MNXC3	PP2905	-1000	0	0	Initializing	0
Initial Reaction		RA31B9A40_RL-674		1 MNXM108377@MNXC3 + 1 MNXM14@MNXC3 + 1 MNXM90110@MNXC3 <-- 1 MNXM199@MNXC3 + 1 MNXM3@MNXC3 + 1 MNXM90885@MNXC3	PP0977	-1000	0	0	Initializing	0
Initial Reaction		R1C666001_RL-69		1 MNXM108377@MNXC3 + 1 MNXM14@MNXC3 + 1 MNXM91624@MNXC3 <-- 1 MNXM3@MNXC3 + 1 MNXM42@MNXC3 + 1 MNXM90752@MNXC3	PP1213	-1000	0	0	Initializing	0
Initial Reaction		R9F3D4156_RL-651		1 MNXM108377@MNXC3 + 1 MNXM14@MNXC3 + 1 MNXM91627@MNXC3 <-- 1 MNXM3@MNXC3 + 1 MNXM89557@MNXC3 + 1 MNXM90886@MNXC3	PP1977;PP4694	-1000	0	0	Initializing	0
Initial Reaction		RDD51BA6D_RL-933		1 MNXM108377@MNXC3 + 1 MNXM14@MNXC3 + 1 MNXM92412@MNXC3 <-- 1 MNXM37@MNXC3 + 1 MNXM3@MNXC3 + 1 MNXM71@MNXC3	PP2904	-1000	0	0	Initializing	0
Initial Reaction		RA5CA346F_RL-688		1 MNXM108377@MNXC3 + 1 MNXM14@MNXC3 + 1 MNXM93524@MNXC3 <-- 1 MNXM3@MNXC3 + 1 MNXM78@MNXC3 + 1 MNXM91319@MNXC3	PP1496	-1000	0	0	Initializing	0
Initial Reaction		R179AB1D0_RL-44		1 MNXM108377@MNXC3 + 1 MNXM14@MNXC3 + 1 MNXM95173@MNXC3 <-- 1 MNXM3@MNXC3 + 1 MNXM61@MNXC3 + 1 MNXM88204@MNXC3	PP1097	-1000	0	0	Initializing	0
Initial Reaction		R923B85A4_B-590		1 MNXM108377@MNXC3 + 1 MNXM14@MNXC3 <==> 1 MNXM168@MNXC3 + 1 MNXM38291@MNXC3	PP4266	-1000	1000	0	Initializing	0
Initial Reaction		R2F89F021_RL-159		1 MNXM108377@MNXC3 + 1 MNXM1515@MNXC3 <-- 3 MNXM1@MNXC3 + 1 MNXM2@MNXC3 + 1 MNXM91694@MNXC3	PP5015	-1000	0	0	Initializing	0
Initial Reaction		R3F1BD851_RL-228		1 MNXM108377@MNXC3 + 1 MNXM1642@MNXC3 <-- 1 MNXM1626@MNXC3 + 1 MNXM1@MNXC3 + 1 MNXM63@MNXC3	PP1614	-1000	0	0	Initializing	0
Initial Reaction		R666A9B14_RL-384		1 MNXM108377@MNXC3 + 1 MNXM1645@MNXC3 + 1 MNXM1@MNXC3 <-- 1 MNXM2@MNXC3 + 1 MNXM397@MNXC3		-1000	0	0	Initializing	0
Initial Reaction		R443E2F59_RL-254		1 MNXM108377@MNXC3 + 1 MNXM16@MNXC3 + 1 MNXM9@MNXC3 <-- 1 MNXM2@MNXC3 + 1 MNXM3@MNXC3 + 1 MNXM61@MNXC3	PP4967	-1000	0	0	Initializing	0
Initial Reaction		R2DCFFB62_B-153		1 MNXM108377@MNXC3 + 1 MNXM194@MNXC3 <==> 1 MNXM1@MNXC3 + 1 MNXM274@MNXC3 + 1 MNXM38291@MNXC3	PP4868	-1000	1000	0	Initializing	0
Initial Reaction		R4C002986_RL-283		1 MNXM108377@MNXC3 + 1 MNXM1@MNXC3 + 1 MNXM234@MNXC3 <-- 1 MNXM2@MNXC3 + 1 MNXM452@MNXC3	PP5286	-1000	0	0	Initializing	0
Initial Reaction		R49407E3E_RL-272		1 MNXM108377@MNXC3 + 1 MNXM1@MNXC3 + 1 MNXM31@MNXC3 + 1 MNXM483@MNXC3 <-- 1 MNXM415@MNXC3 + 1 MNXM55@MNXC3 + 1 MNXM63@MNXC3	PP5285	-1000	0	0	Initializing	0
Initial Reaction		R1F36AFF4_RL-83		1 MNXM108377@MNXC3 + 1 MNXM2195@MNXC3 <-- 1 MNXM164@MNXC3 + 1 MNXM811@MNXC3	PP5318	-1000	0	0	Initializing	0
Initial Reaction		R2DB154E8_RL-152		1 MNXM108377@MNXC3 + 1 MNXM2351@MNXC3 <-- 1 MNXM1@MNXC3 + 1 MNXM304@MNXC3 + 1 MNXM3@MNXC3	PP0437	-1000	0	0	Initializing	0
Initial Reaction		R9BD41587_RL-635		1 MNXM108377@MNXC3 + 1 MNXM243@MNXC3 <-- 1 MNXM3@MNXC3	PP5222	-1000	0	0	Initializing	0
Initial Reaction		RE5D70876_RL-971		1 MNXM108377@MNXC3 + 1 MNXM287@MNXC3 <-- 1 MNXM1@MNXC3 + 1 MNXM3@MNXC3 + 1 MNXM58@MNXC3	PP1303+PP1304	-1000	0	0	Initializing	0
Initial Reaction		R7EBC88FA_LR-493		1 MNXM108377@MNXC3 + 1 MNXM2@MNXC3 --> 1 MNXM1@MNXC3 + 2 MNXM9@MNXC3	PP0538	0	1000	0	Initializing	0
Initial Reaction		R30960E2C_B-169		1 MNXM108377@MNXC3 + 1 MNXM309@MNXC3 <==> 1 MNXM194@MNXC3 + 1 MNXM1@MNXC3 + 1 MNXM3@MNXC3	PP4810	-1000	1000	0	Initializing	0
Initial Reaction		R9602000B_B-609		1 MNXM108377@MNXC3 + 1 MNXM30@MNXC3 <==> 1 MNXM1189@MNXC3 + 1 MNXM2@MNXC3	PP5302	-1000	1000	0	Initializing	0
Initial Reaction		RB277F24C_RL-739		1 MNXM108377@MNXC3 + 1 MNXM326@MNXC3 <-- 1 MNXM15816@MNXC3 + 1 MNXM83@MNXC3	PP1595	-1000	0	0	Initializing	0
Initial Reaction		RDA8F063B_RL-928		1 MNXM108377@MNXC3 + 1 MNXM3291@MNXC3 + 1 MNXM9@MNXC3 <-- 1 MNXM1676@MNXC3 + 1 MNXM1@MNXC3 + 1 MNXM2@MNXC3 + 1 MNXM3@MNXC3	PP4967	-1000	0	0	Initializing	0
Initial Reaction		R35C9DA0A_B-188		1 MNXM108377@MNXC3 + 1 MNXM365@MNXC3 <==> 1 MNXM38291@MNXC3 + 1 MNXM4388@MNXC3	PP4266	-1000	1000	0	Initializing	0
Initial Reaction		RAD25DF8D_B-722		1 MNXM108377@MNXC3 + 1 MNXM3@MNXC3 <==> 1 MNXM332@MNXC3 + 1 MNXM7@MNXC3	PP5217	-1000	1000	0	Initializing	0
Initial Reaction		RC6BC3A09_B-829		1 MNXM108377@MNXC3 + 1 MNXM40298@MNXC3 + 1 MNXM9@MNXC3 <==> 2 MNXM1@MNXC3 + 1 MNXM2@MNXC3 + 1 MNXM3@MNXC3 + 1 MNXM91527@MNXC3	PP1672	-1000	1000	0	Initializing	0
Initial Reaction		R194DD2C0_RL-54		1 MNXM108377@MNXC3 + 1 MNXM47@MNXC3 <-- 1 MNXM121@MNXC3 + 1 MNXM1@MNXC3 + 1 MNXM89939@MNXC3	PP5411	-1000	0	0	Initializing	0
Initial Reaction		R8798D007_B-545		1 MNXM108377@MNXC3 + 1 MNXM481@MNXC3 <==> 1 MNXM1@MNXC3 + 1 MNXM373@MNXC3 + 1 MNXM3@MNXC3	PP5123	-1000	1000	0	Initializing	0
Initial Reaction		R1463F2DA_RL-29		1 MNXM108377@MNXC3 + 1 MNXM488@MNXC3 + 1 MNXM89557@MNXC3 <-- 1 MNXM2@MNXC3 + 1 MNXM37@MNXC3 + 1 MNXM38291@MNXC3	PP2000	-1000	0	0	Initializing	0
Initial Reaction		R56C9E2E2_RL-321		1 MNXM108377@MNXC3 + 1 MNXM489@MNXC3 + 1 MNXM9@MNXC3 <-- 1 MNXM2@MNXC3 + 1 MNXM3@MNXC3 + 1 MNXM90163@MNXC3	PP1672	-1000	0	0	Initializing	0
Initial Reaction		RE33809F6_B-957		1 MNXM108377@MNXC3 + 1 MNXM50@MNXC3 <==> 1 MNXM121@MNXC3 + 1 MNXM1@MNXC3 + 1 MNXM89588@MNXC3	PP3821	-1000	1000	0	Initializing	0
Initial Reaction		R16FB148E_B-39		1 MNXM108377@MNXC3 + 1 MNXM519@MNXC3 <==> 1 MNXM235@MNXC3 + 1 MNXM38291@MNXC3	PP5291	-1000	1000	0	Initializing	0
Initial Reaction		R3F2D59D5_B-229		1 MNXM108377@MNXC3 + 1 MNXM5283@MNXC3 <==> 2 MNXM1@MNXC3 + 1 MNXM356@MNXC3 + 1 MNXM3@MNXC3	PP2213;PP2351;PP4487;PP4702	-1000	1000	0	Initializing	0
Initial Reaction		R8FCEFB79_RL-581		1 MNXM108377@MNXC3 + 1 MNXM535@MNXC3 <-- 1 MNXM63@MNXC3 + 1 MNXM989@MNXC3	PP1902	-1000	0	0	Initializing	0
Initial Reaction		R48777951_RL-269		1 MNXM108377@MNXC3 + 1 MNXM561@MNXC3 <-- 1 MNXM1@MNXC3 + 1 MNXM3@MNXC3 + 1 MNXM89588@MNXC3		-1000	0	0	Initializing	0
Initial Reaction		R837858B9_RL-517		1 MNXM108377@MNXC3 + 1 MNXM662@MNXC3 <-- 1 MNXM1135@MNXC3 + 1 MNXM1@MNXC3 + 1 MNXM960@MNXC3	PP1348;PP4783	-1000	0	0	Initializing	0
Initial Reaction		R70F4B6BD_RL-440		1 MNXM108377@MNXC3 + 1 MNXM665@MNXC3 <-- 1 MNXM1@MNXC3 + 1 MNXM51@MNXC3	PP5222	-1000	0	0	Initializing	0
Initial Reaction		R1038C47D_RL-1		1 MNXM108377@MNXC3 + 1 MNXM7029@MNXC3 <-- 1 MNXM1@MNXC3 + 1 MNXM3@MNXC3 + 1 MNXM48519@MNXC3	PP4934	-1000	0	0	Initializing	0
Initial Reaction		RE53F252B_B-969		1 MNXM108377@MNXC3 + 1 MNXM80@MNXC3 <==> 1 MNXM158@MNXC3 + 1 MNXM38291@MNXC3	PP0746;PP4997	-1000	1000	0	Initializing	0
Initial Reaction		R5D99CB05_RL-356		1 MNXM108377@MNXC3 + 1 MNXM82@MNXC3 <-- 1 MNXM1@MNXC3 + 1 MNXM51@MNXC3 + 1 MNXM721@MNXC3	PP1277	-1000	0	0	Initializing	0
Initial Reaction		R56FEE139_B-324		1 MNXM108377@MNXC3 + 1 MNXM89160@MNXC3 <==> 1 MNXM113964@MNXC3 + 1 MNXM38291@MNXC3	PP0747	-1000	1000	0	Initializing	0
Initial Reaction		R86A6E675_RL-537		1 MNXM108377@MNXC3 + 1 MNXM90822@MNXC3 <-- 1 MNXM1@MNXC3 + 1 MNXM3@MNXC3 + 1 MNXM53407@MNXC3	PP0602	-1000	0	0	Initializing	0
Initial Reaction		R9BFF54BF_B-636		1 MNXM108377@MNXC3 + 1 MNXM91005@MNXC3 <==> 1 MNXM1@MNXC3 + 1 MNXM355@MNXC3 + 1 MNXM3@MNXC3	PP4810	-1000	1000	0	Initializing	0
Initial Reaction		REEE5BF28_RL-1006		1 MNXM108377@MNXC3 + 1 MNXM9159@MNXC3 <-- 3 MNXM1@MNXC3 + 1 MNXM34@MNXC3 + 1 MNXM83@MNXC3	PP1595	-1000	0	0	Initializing	0
Initial Reaction		RA118F652_B-662		1 MNXM108377@MNXC3 + 1 MNXM91694@MNXC3 <==> 1 MNXM38291@MNXC3 + 1 MNXM3@MNXC3	PP0965	-1000	1000	0	Initializing	0
Initial Reaction		RC383BE4A_RL-815		1 MNXM108377@MNXC3 + 1 MNXM965@MNXC3 <-- 1 MNXM1160@MNXC3 + 1 MNXM421@MNXC3	PP4717	-1000	0	0	Initializing	0
Initial Reaction		R3A1B685C_RL-210		1 MNXM108377@MNXC3 + 1 MNXM97091@MNXC3 + 1 MNXM9@MNXC3 <-- 1 MNXM2@MNXC3 + 1 MNXM3@MNXC3 + 1 MNXM92188@MNXC3	PP1672	-1000	0	0	Initializing	0
Initial Reaction		REDB62DF7_RL-1003		1 MNXM108377@MNXC3 + 2 MNXM1@MNXC3 + 1 MNXM39@MNXC3 + 1 MNXM648@MNXC3 <-- 3 MNXM2@MNXC3 + 1 MNXM51@MNXC3	PP0516;PP0522;PP3813	-1000	0	0	Initializing	0
Initial Reaction		R166ADD79_LR-36		1 MNXM108859@MNXC2 + 1 MNXM114@MNXC2 --> 1 MNXM108859@MNXC3 + 1 MNXM114@MNXC3	PP4946	0	1000	0	Initializing	0
Initial Reaction		R1AD0727C_B-59		1 MNXM108859@MNXC2 + 1 MNXM1@MNXC3 <==> 1 MNXM108859@MNXC3 + 1 MNXM1@MNXC2	PP1587;PP4974;PP5066	-1000	1000	0	Initializing	0
Initial Reaction		RE369117E_B-958		1 MNXM108859@MNXC2 + 1 MNXM29@MNXC2 <==> 1 MNXM108859@MNXC3 + 1 MNXM29@MNXC3	PP0496;PP1748	-1000	1000	0	Initializing	0
Initial Reaction		R56D4E3C3_B-322		1 MNXM108859@MNXC2 + 1 MNXM32@MNXC2 <==> 1 MNXM108859@MNXC3 + 1 MNXM32@MNXC3	PP0496;PP1748	-1000	1000	0	Initializing	0
Initial Reaction		RF525EF4D_LR-1033		1 MNXM108859@MNXC2 + 1 MNXM331@MNXC2 --> 1 MNXM108859@MNXC3 + 1 MNXM331@MNXC3	PP0996	0	1000	0	Initializing	0
Initial Reaction		RFE59C332_LR-1062		1 MNXM108859@MNXC2 + 1 MNXM89557@MNXC2 --> 1 MNXM108859@MNXC3 + 1 MNXM89557@MNXC3	PP0996	0	1000	0	Initializing	0
Initial Reaction		R1D4F1AA5_RL-74		1 MNXM108859@MNXC2 + 2 MNXM1@MNXC3 <-- 1 MNXM108859@MNXC3 + 2 MNXM1@MNXC2	PP1132;PP3958	-1000	0	0	Initializing	0
Initial Reaction		RAD7B5BE8_RL-723		1 MNXM109100@MNXC3 + 1 MNXM113517@MNXC3 + 1 MNXM1@MNXC3 <-- 1 MNXM113534@MNXC3 + 1 MNXM47950@MNXC3	PP0398;PP4907	-1000	0	0	Initializing	0
Initial Reaction		R53F85FFF_RL-312		1 MNXM109100@MNXC3 + 1 MNXM13@MNXC3 + 1 MNXM1@MNXC3 + 1 MNXM2212@MNXC3 + 1 MNXM25@MNXC3 <-- 1 MNXM20@MNXC3 + 1 MNXM282@MNXC3 + 1 MNXM4@MNXC3	PP0169;PP0230	-1000	0	0	Initializing	0
Initial Reaction		R13FEC2D4_B-26		1 MNXM109100@MNXC3 + 2 MNXM1@MNXC3 + 1 MNXM45@MNXC3 + 1 MNXM89759@MNXC3 <==> 1 MNXM49@MNXC3 + 1 MNXM89760@MNXC3	PP2328	-1000	1000	0	Initializing	0
Initial Reaction		R13C8A1A1_B-25		1 MNXM109100@MNXC3 + 5 MNXM1@MNXC3 + 3 MNXM6@MNXC3 <==> 3 MNXM2@MNXC3 + 3 MNXM5@MNXC3 + 1 MNXM89582@MNXC3	PP0860+PP2371	-1000	1000	0	Initializing	0
Initial Reaction		R89A53CF9_RL-555		1 MNXM109@MNXC3 + 50 MNXM1@MNXC3 + 50 MNXM7@MNXC3 <-- 50 MNXM3@MNXC3 + 1 C9599@MNXC3	PP1636;PP2973	-1000	0	0	Initializing	0
Initial Reaction		R282F995A_LR-126		1 MNXM10@MNXC3 + 1 MNXM1129@MNXC3 + 1 MNXM1@MNXC3 + 1 MNXM4@MNXC3 --> 1 MNXM13@MNXC3 + 1 MNXM2@MNXC3 + 1 MNXM842@MNXC3 + 1 MNXM91005@MNXC3	PP3944	0	1000	0	Initializing	0
Initial Reaction		R427190EB_RL-245		1 MNXM10@MNXC3 + 1 MNXM113964@MNXC3 + 1 MNXM1@MNXC3 <-- 1 MNXM213@MNXC3 + 1 MNXM2@MNXC3 + 1 MNXM91005@MNXC3	PP4278+PP4279	-1000	0	0	Initializing	0
Initial Reaction		RE1E5252A_RL-953		1 MNXM10@MNXC3 + 1 MNXM1174@MNXC3 + 1 MNXM1@MNXC3 <-- 1 MNXM1138@MNXC3 + 1 MNXM91005@MNXC3	PP0545;PP2589;PP2680;PP2694;PP3357;PP3463;PP5258;PP5278	-1000	0	0	Initializing	0
Initial Reaction		RB1BBEFA8_RL-734		1 MNXM10@MNXC3 + 1 MNXM1213@MNXC3 + 1 MNXM13@MNXC3 <-- 1 MNXM1@MNXC3 + 1 MNXM759@MNXC3 + 1 MNXM91005@MNXC3	PP0402	-1000	0	0	Initializing	0
Initial Reaction		RAAE41C7C_LR-710		1 MNXM10@MNXC3 + 1 MNXM12509@MNXC3 + 1 MNXM1@MNXC3 --> 1 MNXM3075@MNXC3 + 1 MNXM91005@MNXC3		0	1000	0	Initializing	0
Initial Reaction		R3CAEFC31_LR-220		1 MNXM10@MNXC3 + 1 MNXM1290@MNXC3 + 2 MNXM1@MNXC3 + 1 MNXM4@MNXC3 --> 1 MNXM1291@MNXC3 + 1 MNXM2@MNXC3 + 1 MNXM91005@MNXC3	PP4829	0	1000	0	Initializing	0
Initial Reaction		RA337A036_RL-677		1 MNXM10@MNXC3 + 1 MNXM12943@MNXC3 + 1 MNXM1@MNXC3 <-- 1 MNXM91005@MNXC3 + 1 MNXM91734@MNXC3	PP3999	-1000	0	0	Initializing	0
Initial Reaction		RBB6A4E2F_LR-776		1 MNXM10@MNXC3 + 1 MNXM13133@MNXC3 + 1 MNXM1@MNXC3 --> 1 MNXM11097@MNXC3 + 1 MNXM91005@MNXC3		0	1000	0	Initializing	0
Initial Reaction		R777C380D_LR-468		1 MNXM10@MNXC3 + 1 MNXM13134@MNXC3 + 1 MNXM1@MNXC3 --> 1 MNXM89949@MNXC3 + 1 MNXM91005@MNXC3		0	1000	0	Initializing	0
Initial Reaction		R9D7D5315_RL-644		1 MNXM10@MNXC3 + 1 MNXM1330@MNXC3 + 1 MNXM1@MNXC3 <-- 1 MNXM1745@MNXC3 + 1 MNXM2@MNXC3 + 1 MNXM91005@MNXC3	PP0545;PP2589;PP2680;PP2694;PP3357;PP3463;PP5258;PP5278	-1000	0	0	Initializing	0
Initial Reaction		R3F51B898_RL-230		1 MNXM10@MNXC3 + 1 MNXM13@MNXC3 + 1 MNXM153@MNXC3 <-- 1 MNXM503@MNXC3 + 1 MNXM91005@MNXC3	PP1770	-1000	0	0	Initializing	0
Initial Reaction		RAB8EA38B_B-714		1 MNXM10@MNXC3 + 1 MNXM13@MNXC3 + 1 MNXM15@MNXC3 + 1 MNXM183@MNXC3 <==> 1 MNXM29@MNXC3 + 1 MNXM79@MNXC3 + 1 MNXM91005@MNXC3	PP0986+PP0988+PP4187;PP4187+PP5192+PP5194	-1000	1000	0	Initializing	0
Initial Reaction		R24E117D5_RL-112		1 MNXM10@MNXC3 + 1 MNXM13@MNXC3 + 1 MNXM181@MNXC3 + 1 MNXM1@MNXC3 <-- 1 MNXM1508@MNXC3 + 1 MNXM91005@MNXC3	PP3164	-1000	0	0	Initializing	0
Initial Reaction		RD322914B_RL-886		1 MNXM10@MNXC3 + 1 MNXM13@MNXC3 + 1 MNXM1@MNXC3 + 1 MNXM97015@MNXC3 <-- 1 MNXM12@MNXC3 + 1 MNXM91005@MNXC3 + 1 MNXM933@MNXC3	PP0597;PP4667	-1000	0	0	Initializing	0
Initial Reaction		RDB0E4AF5_RL-930		1 MNXM10@MNXC3 + 1 MNXM13@MNXC3 + 1 MNXM21@MNXC3 <-- 1 MNXM12@MNXC3 + 1 MNXM23@MNXC3 + 1 MNXM91005@MNXC3	PP0338+PP0339+PP4187;PP0338+PP0339+PP5366	-1000	0	0	Initializing	0
Initial Reaction		RA111B37D_RL-661		1 MNXM10@MNXC3 + 1 MNXM13@MNXC3 + 1 MNXM21@MNXC3 <-- 1 MNXM12@MNXC3 + 1 MNXM244@MNXC3 + 1 MNXM91005@MNXC3	PP0597;PP4667	-1000	0	0	Initializing	0
Initial Reaction		R71281B65_RL-441		1 MNXM10@MNXC3 + 1 MNXM13@MNXC3 + 1 MNXM23@MNXC3 <-- 1 MNXM91005@MNXC3 + 1 MNXM98@MNXC3	PP5085	-1000	0	0	Initializing	0
Initial Reaction		RBABC0BDE_RL-775		1 MNXM10@MNXC3 + 1 MNXM13@MNXC3 + 1 MNXM470@MNXC3 <-- 1 MNXM12@MNXC3 + 1 MNXM238@MNXC3 + 1 MNXM91005@MNXC3	PP4401+PP4402+PP4404	-1000	0	0	Initializing	0
Initial Reaction		R5F54C3A_RL-364		1 MNXM10@MNXC3 + 1 MNXM13@MNXC3 + 1 MNXM471@MNXC3 <-- 1 MNXM12@MNXC3 + 1 MNXM404@MNXC3 + 1 MNXM91005@MNXC3	PP4401+PP4402+PP4403+PP4404	-1000	0	0	Initializing	0
Initial Reaction		RFA9EA620_RL-1048		1 MNXM10@MNXC3 + 1 MNXM13@MNXC3 + 1 MNXM4932@MNXC3 <-- 1 MNXM12@MNXC3 + 1 MNXM439@MNXC3 + 1 MNXM91005@MNXC3	PP4401+PP4402+PP4403+PP4404	-1000	0	0	Initializing	0
Initial Reaction		REA7F3F95_RL-990		1 MNXM10@MNXC3 + 1 MNXM13@MNXC3 + 1 MNXM97014@MNXC3 <-- 1 MNXM12@MNXC3 + 1 MNXM20@MNXC3 + 1 MNXM91005@MNXC3	PP4187+PP4188+PP4189	-1000	0	0	Initializing	0
Initial Reaction		RF5242CDA_RL-1032		1 MNXM10@MNXC3 + 1 MNXM13@MNXC3 + 2 MNXM1@MNXC3 + 1 MNXM382@MNXC3 <-- 1 MNXM12@MNXC3 + 1 MNXM263@MNXC3 + 1 MNXM91005@MNXC3	PP4189	-1000	0	0	Initializing	0
Initial Reaction		R265FCA9D_RL-118		1 MNXM10@MNXC3 + 1 MNXM13@MNXC3 <-- 1 MNXM39@MNXC3 + 1 MNXM91005@MNXC3	PP0490+PP0491;PP2183+PP2184+PP2185+PP2186	-1000	0	0	Initializing	0
Initial Reaction		REF5C1494_B-1007		1 MNXM10@MNXC3 + 1 MNXM1407@MNXC3 + 2 MNXM1@MNXC3 <==> 1 MNXM258@MNXC3 + 1 MNXM2@MNXC3 + 1 MNXM91005@MNXC3	PP4964	-1000	1000	0	Initializing	0
Initial Reaction		R29A12E11_LR-134		1 MNXM10@MNXC3 + 1 MNXM1423@MNXC3 + 1 MNXM1@MNXC3 --> 1 MNXM2011@MNXC3 + 1 MNXM91005@MNXC3		0	1000	0	Initializing	0
Initial Reaction		R4955B41E_RL-273		1 MNXM10@MNXC3 + 1 MNXM144@MNXC3 + 1 MNXM1@MNXC3 <-- 1 MNXM2@MNXC3 + 1 MNXM43758@MNXC3 + 1 MNXM91005@MNXC3	PP0545;PP2589;PP2680;PP2694;PP3357;PP3463;PP5258;PP5278	-1000	0	0	Initializing	0
Initial Reaction		RE51AB17D_RL-968		1 MNXM10@MNXC3 + 1 MNXM1468@MNXC3 + 1 MNXM1@MNXC3 <-- 1 MNXM1816@MNXC3 + 1 MNXM2@MNXC3 + 1 MNXM91005@MNXC3	PP0545;PP2589;PP2680;PP2694;PP3357;PP3463;PP5258;PP5278	-1000	0	0	Initializing	0
Initial Reaction		R9CABF419_LR-640		1 MNXM10@MNXC3 + 1 MNXM1469@MNXC3 + 1 MNXM1@MNXC3 --> 1 MNXM564@MNXC3 + 1 MNXM91005@MNXC3		0	1000	0	Initializing	0
Initial Reaction		R8F4D591F_B-579		1 MNXM10@MNXC3 + 1 MNXM1514@MNXC3 + 1 MNXM1@MNXC3 <==> 1 MNXM1407@MNXC3 + 1 MNXM91005@MNXC3	PP2117	-1000	1000	0	Initializing	0
Initial Reaction		R66890DC3_B-387		1 MNXM10@MNXC3 + 1 MNXM154@MNXC3 + 1 MNXM1@MNXC3 <==> 1 MNXM663@MNXC3 + 1 MNXM91005@MNXC3	PP3073	-1000	1000	0	Initializing	0
Initial Reaction		RA57CC508_RL-687		1 MNXM10@MNXC3 + 1 MNXM1572@MNXC3 + 1 MNXM1@MNXC3 <-- 1 MNXM2@MNXC3 + 1 MNXM91005@MNXC3 + 1 MNXM933@MNXC3	PP0545;PP2589;PP2680;PP2694;PP3357;PP3463;PP5258;PP5278	-1000	0	0	Initializing	0
Initial Reaction		R4BDA5283_RL-282		1 MNXM10@MNXC3 + 1 MNXM1597@MNXC3 + 1 MNXM1@MNXC3 <-- 1 MNXM113964@MNXC3 + 1 MNXM2@MNXC3 + 1 MNXM91005@MNXC3	PP4278;PP4279	-1000	0	0	Initializing	0
Initial Reaction		R4DF6CD72_B-288		1 MNXM10@MNXC3 + 1 MNXM15@MNXC3 + 1 MNXM1@MNXC3 + 1 MNXM238@MNXC3 <==> 1 MNXM199@MNXC3 + 1 MNXM2@MNXC3 + 1 MNXM91005@MNXC3	PP4617	-1000	1000	0	Initializing	0
Initial Reaction		RD854F913_B-919		1 MNXM10@MNXC3 + 1 MNXM15@MNXC3 + 1 MNXM1@MNXC3 + 1 MNXM404@MNXC3 <==> 1 MNXM140@MNXC3 + 1 MNXM2@MNXC3 + 1 MNXM91005@MNXC3	PP4617	-1000	1000	0	Initializing	0
Initial Reaction		R1D7D3363_B-76		1 MNXM10@MNXC3 + 1 MNXM15@MNXC3 + 1 MNXM1@MNXC3 + 1 MNXM439@MNXC3 <==> 1 MNXM231@MNXC3 + 1 MNXM2@MNXC3 + 1 MNXM91005@MNXC3	PP4617	-1000	1000	0	Initializing	0
Initial Reaction		R1860FB3A_RL-48		1 MNXM10@MNXC3 + 1 MNXM15@MNXC3 + 1 MNXM3851@MNXC3 <-- 1 MNXM2297@MNXC3 + 1 MNXM2@MNXC3 + 1 MNXM91005@MNXC3	PP4617	-1000	0	0	Initializing	0
Initial Reaction		R575140C7_B-326		1 MNXM10@MNXC3 + 1 MNXM1602@MNXC3 + 1 MNXM1@MNXC3 <==> 1 MNXM891@MNXC3 + 1 MNXM91005@MNXC3	PP1988	-1000	1000	0	Initializing	0
Initial Reaction		RF428C075_B-1027		1 MNXM10@MNXC3 + 1 MNXM1633@MNXC3 + 1 MNXM1@MNXC3 <==> 1 MNXM2931@MNXC3 + 1 MNXM91005@MNXC3	PP0545;PP2589;PP2680;PP2694;PP3357;PP3463;PP5258;PP5278	-1000	1000	0	Initializing	0
Initial Reaction		R1BF897A1_B-64		1 MNXM10@MNXC3 + 1 MNXM1757@MNXC3 + 2 MNXM1@MNXC3 <==> 1 MNXM1763@MNXC3 + 1 MNXM2@MNXC3 + 1 MNXM91005@MNXC3	PP4478	-1000	1000	0	Initializing	0
Initial Reaction		R9C4A76A1_B-638		1 MNXM10@MNXC3 + 1 MNXM179@MNXC3 + 2 MNXM1@MNXC3 <==> 1 MNXM2@MNXC3 + 1 MNXM512@MNXC3 + 1 MNXM91005@MNXC3	PP0545;PP2589;PP2680;PP2694;PP3357;PP3463;PP5258;PP5278	-1000	1000	0	Initializing	0
Initial Reaction		R336B4455_LR-181		1 MNXM10@MNXC3 + 1 MNXM183@MNXC3 + 1 MNXM1@MNXC3 --> 1 MNXM318@MNXC3 + 1 MNXM91005@MNXC3	PP4977	0	1000	0	Initializing	0
Initial Reaction		R9B391BFA_RL-633		1 MNXM10@MNXC3 + 1 MNXM189@MNXC3 + 2 MNXM1@MNXC3 <-- 1 MNXM2@MNXC3 + 1 MNXM435@MNXC3 + 1 MNXM91005@MNXC3	PP0545;PP2589;PP2680;PP2694;PP3357;PP3463;PP5258;PP5278	-1000	0	0	Initializing	0
Initial Reaction		RE6DDAD5F_RL-976		1 MNXM10@MNXC3 + 1 MNXM192@MNXC3 + 1 MNXM1@MNXC3 <-- 1 MNXM1880@MNXC3 + 2 MNXM2@MNXC3 + 1 MNXM91005@MNXC3	PP0545;PP2589;PP2680;PP2694;PP3357;PP3463;PP5258;PP5278	-1000	0	0	Initializing	0
Initial Reaction		RBA2D11CC_RL-769		1 MNXM10@MNXC3 + 1 MNXM192@MNXC3 + 2 MNXM1@MNXC3 <-- 1 MNXM2@MNXC3 + 1 MNXM422@MNXC3 + 1 MNXM91005@MNXC3	PP0545;PP2589;PP2680;PP2694;PP3357;PP3463;PP5258;PP5278	-1000	0	0	Initializing	0
Initial Reaction		RF82B246F_RL-1042		1 MNXM10@MNXC3 + 1 MNXM1@MNXC3 + 1 MNXM2083@MNXC3 <-- 1 MNXM1527@MNXC3 + 1 MNXM2@MNXC3 + 1 MNXM91005@MNXC3	PP0545;PP2589;PP2680;PP2694;PP3357;PP3463;PP5258;PP5278	-1000	0	0	Initializing	0
Initial Reaction		R3701D0C3_B-191		1 MNXM10@MNXC3 + 1 MNXM1@MNXC3 + 1 MNXM23@MNXC3 <==> 1 MNXM285@MNXC3 + 1 MNXM91005@MNXC3	PP1649	-1000	1000	0	Initializing	0
Initial Reaction		RC07F9121_RL-805		1 MNXM10@MNXC3 + 1 MNXM1@MNXC3 + 1 MNXM2414@MNXC3 <-- 1 MNXM2149@MNXC3 + 1 MNXM2@MNXC3 + 1 MNXM91005@MNXC3	PP0545;PP2589;PP2680;PP2694;PP3357;PP3463;PP5258;PP5278	-1000	0	0	Initializing	0
Initial Reaction		RA874DECD_RL-697		1 MNXM10@MNXC3 + 1 MNXM1@MNXC3 + 1 MNXM2422@MNXC3 <-- 1 MNXM2716@MNXC3 + 1 MNXM2@MNXC3 + 1 MNXM91005@MNXC3	PP0545;PP2589;PP2680;PP2694;PP3357;PP3463;PP5258;PP5278	-1000	0	0	Initializing	0
Initial Reaction		R299D5A2_LR-133		1 MNXM10@MNXC3 + 1 MNXM1@MNXC3 + 1 MNXM2489@MNXC3 --> 1 MNXM2687@MNXC3 + 1 MNXM2@MNXC3 + 1 MNXM91005@MNXC3	PP4947	0	1000	0	Initializing	0
Initial Reaction		R63188E7B_RL-374		1 MNXM10@MNXC3 + 1 MNXM1@MNXC3 + 1 MNXM2489@MNXC3 <-- 2 MNXM2@MNXC3 + 1 MNXM848@MNXC3 + 1 MNXM91005@MNXC3	PP4947	-1000	0	0	Initializing	0
Initial Reaction		RF91FA67D_LR-1045		1 MNXM10@MNXC3 + 1 MNXM1@MNXC3 + 1 MNXM253@MNXC3 --> 1 MNXM146@MNXC3 + 1 MNXM91005@MNXC3	PP2432;PP3173	0	1000	0	Initializing	0
Initial Reaction		R75FD1D8A_B-462		1 MNXM10@MNXC3 + 1 MNXM1@MNXC3 + 1 MNXM261@MNXC3 <==> 1 MNXM74@MNXC3 + 1 MNXM91005@MNXC3 + 1 MNXM9@MNXC3	PP1009	-1000	1000	0	Initializing	0
Initial Reaction		R3E8B286B_RL-226		1 MNXM10@MNXC3 + 1 MNXM1@MNXC3 + 1 MNXM268@MNXC3 <-- 1 MNXM219@MNXC3 + 1 MNXM2@MNXC3 + 1 MNXM91005@MNXC3	PP0545;PP2589;PP2680;PP2694;PP3357;PP3463;PP5258;PP5278	-1000	0	0	Initializing	0
Initial Reaction		R992AD06F_LR-627		1 MNXM10@MNXC3 + 1 MNXM1@MNXC3 + 1 MNXM2737@MNXC3 --> 1 MNXM1473@MNXC3 + 1 MNXM91005@MNXC3		0	1000	0	Initializing	0
Initial Reaction		RA259BFC0_LR-669		1 MNXM10@MNXC3 + 1 MNXM1@MNXC3 + 1 MNXM3229@MNXC3 --> 1 MNXM2645@MNXC3 + 1 MNXM91005@MNXC3		0	1000	0	Initializing	0
Initial Reaction		R6B8B2335_LR-407		1 MNXM10@MNXC3 + 1 MNXM1@MNXC3 + 1 MNXM3374@MNXC3 --> 1 MNXM5723@MNXC3 + 1 MNXM91005@MNXC3		0	1000	0	Initializing	0
Initial Reaction		R8C7D3CA8_RL-568		1 MNXM10@MNXC3 + 1 MNXM1@MNXC3 + 1 MNXM3479@MNXC3 <-- 1 MNXM2644@MNXC3 + 1 MNXM2@MNXC3 + 1 MNXM91005@MNXC3	PP0545;PP2589;PP2680;PP2694;PP3357;PP3463;PP5258;PP5278	-1000	0	0	Initializing	0
Initial Reaction		RC332C66A_LR-814		1 MNXM10@MNXC3 + 1 MNXM1@MNXC3 + 1 MNXM3719@MNXC3 --> 1 MNXM18360@MNXC3 + 1 MNXM91005@MNXC3		0	1000	0	Initializing	0
Initial Reaction		RE5EFDE1E_LR-972		1 MNXM10@MNXC3 + 1 MNXM1@MNXC3 + 1 MNXM3720@MNXC3 --> 1 MNXM91005@MNXC3 + 1 MNXM979@MNXC3		0	1000	0	Initializing	0
Initial Reaction		RE5FF6419_LR-973		1 MNXM10@MNXC3 + 1 MNXM1@MNXC3 + 1 MNXM378@MNXC3 + 1 MNXM4@MNXC3 --> 1 MNXM13@MNXC3 + 1 MNXM181@MNXC3 + 1 MNXM2@MNXC3 + 1 MNXM91005@MNXC3	PP3944	0	1000	0	Initializing	0
Initial Reaction		RDD71F4C0_RL-936		1 MNXM10@MNXC3 + 1 MNXM1@MNXC3 + 1 MNXM383@MNXC3 <-- 1 MNXM2@MNXC3 + 1 MNXM518@MNXC3 + 1 MNXM91005@MNXC3	PP0545;PP2589;PP2680;PP2694;PP3357;PP3463;PP5258;PP5278	-1000	0	0	Initializing	0
Initial Reaction		RC428DD4A_B-819		1 MNXM10@MNXC3 + 1 MNXM1@MNXC3 + 1 MNXM392@MNXC3 <==> 1 MNXM189@MNXC3 + 1 MNXM91005@MNXC3	PP0762;PP4300	-1000	1000	0	Initializing	0
Initial Reaction		RC95E03AF_RL-845		1 MNXM10@MNXC3 + 1 MNXM1@MNXC3 + 1 MNXM40046@MNXC3 + 1 MNXM89762@MNXC3 <-- 1 MNXM233@MNXC3 + 1 MNXM2@MNXC3 + 1 MNXM90822@MNXC3 + 1 MNXM91005@MNXC3	PP2047;PP2136;PP2214	-1000	0	0	Initializing	0
Initial Reaction		R3FDC4389_B-235		1 MNXM10@MNXC3 + 1 MNXM1@MNXC3 + 1 MNXM40046@MNXC3 <==> 1 MNXM446@MNXC3 + 1 MNXM91005@MNXC3	PP0302;PP2047;PP2136;PP2214	-1000	1000	0	Initializing	0
Initial Reaction		RE2595069_B-955		1 MNXM10@MNXC3 + 1 MNXM1@MNXC3 + 1 MNXM435@MNXC3 <==> 1 MNXM85@MNXC3 + 1 MNXM91005@MNXC3	PP0545;PP2589;PP2680;PP2694;PP3357;PP3463;PP5258;PP5278	-1000	1000	0	Initializing	0
Initial Reaction		R5D76B90C_B-355		1 MNXM10@MNXC3 + 1 MNXM1@MNXC3 + 1 MNXM46@MNXC3 <==> 1 MNXM91005@MNXC3 + 1 MNXM98@MNXC3	PP0654;PP3591	-1000	1000	0	Initializing	0
Initial Reaction		REBDB1FFA_RL-994		1 MNXM10@MNXC3 + 1 MNXM1@MNXC3 + 1 MNXM478@MNXC3 <-- 1 MNXM80458@MNXC3 + 1 MNXM91005@MNXC3		-1000	0	0	Initializing	0
Initial Reaction		RD31DB583_B-885		1 MNXM10@MNXC3 + 1 MNXM1@MNXC3 + 1 MNXM524@MNXC3 <==> 1 MNXM701@MNXC3 + 1 MNXM91005@MNXC3	PP0302;PP2047;PP2136;PP2214	-1000	1000	0	Initializing	0
Initial Reaction		R98A93DE_B-621		1 MNXM10@MNXC3 + 1 MNXM1@MNXC3 + 1 MNXM541@MNXC3 <==> 1 MNXM126@MNXC3 + 1 MNXM91005@MNXC3	PP5155	-1000	1000	0	Initializing	0
Initial Reaction		R5249BE2A_LR-303		1 MNXM10@MNXC3 + 1 MNXM1@MNXC3 + 1 MNXM5959@MNXC3 --> 1 MNXM11092@MNXC3 + 1 MNXM91005@MNXC3		0	1000	0	Initializing	0
Initial Reaction		RE39C0421_B-960		1 MNXM10@MNXC3 + 1 MNXM1@MNXC3 + 1 MNXM606@MNXC3 <==> 1 MNXM132@MNXC3 + 1 MNXM2@MNXC3 + 1 MNXM91005@MNXC3	PP0606	-1000	1000	0	Initializing	0
Initial Reaction		R2886CC8E_B-128		1 MNXM10@MNXC3 + 1 MNXM1@MNXC3 + 1 MNXM606@MNXC3 <==> 1 MNXM2@MNXC3 + 1 MNXM83@MNXC3 + 1 MNXM91005@MNXC3	PP0606	-1000	1000	0	Initializing	0
Initial Reaction		R6DBE01EF_RL-421		1 MNXM10@MNXC3 + 1 MNXM1@MNXC3 + 1 MNXM626@MNXC3 <-- 1 MNXM2@MNXC3 + 1 MNXM91005@MNXC3 + 1 MNXM940@MNXC3	PP0545;PP2589;PP2680;PP2694;PP3357;PP3463;PP5258;PP5278	-1000	0	0	Initializing	0
Initial Reaction		R9161A227_B-588		1 MNXM10@MNXC3 + 1 MNXM1@MNXC3 + 1 MNXM664@MNXC3 <==> 1 MNXM2757@MNXC3 + 1 MNXM91005@MNXC3	PP0552	-1000	1000	0	Initializing	0
Initial Reaction		R320F7687_B-178		1 MNXM10@MNXC3 + 1 MNXM1@MNXC3 + 1 MNXM69@MNXC3 <==> 1 MNXM222@MNXC3 + 1 MNXM91005@MNXC3	PP0762	-1000	1000	0	Initializing	0
Initial Reaction		RDB000E9C_B-929		1 MNXM10@MNXC3 + 1 MNXM1@MNXC3 + 1 MNXM705@MNXC3 <==> 1 MNXM733@MNXC3 + 1 MNXM91005@MNXC3	PP0302;PP2047;PP2136;PP2214	-1000	1000	0	Initializing	0
Initial Reaction		R1D76AFBE_B-75		1 MNXM10@MNXC3 + 1 MNXM1@MNXC3 + 1 MNXM706@MNXC3 <==> 1 MNXM31845@MNXC3 + 1 MNXM91005@MNXC3	PP0302;PP2047;PP2136;PP2214	-1000	1000	0	Initializing	0
Initial Reaction		R6FD17A7A_B-436		1 MNXM10@MNXC3 + 1 MNXM1@MNXC3 + 1 MNXM707@MNXC3 <==> 1 MNXM767@MNXC3 + 1 MNXM91005@MNXC3	PP0302;PP2047;PP2136;PP2214	-1000	1000	0	Initializing	0
Initial Reaction		R50BE9181_B-295		1 MNXM10@MNXC3 + 1 MNXM1@MNXC3 + 1 MNXM717@MNXC3 <==> 1 MNXM757@MNXC3 + 1 MNXM91005@MNXC3	PP0302;PP2047;PP2136;PP2214	-1000	1000	0	Initializing	0
Initial Reaction		R96422027_B-612		1 MNXM10@MNXC3 + 1 MNXM1@MNXC3 + 1 MNXM738@MNXC3 <==> 1 MNXM825@MNXC3 + 1 MNXM91005@MNXC3	PP0302;PP2047;PP2136;PP2214	-1000	1000	0	Initializing	0
Initial Reaction		R82E1DE7B_B-509		1 MNXM10@MNXC3 + 1 MNXM1@MNXC3 + 1 MNXM75@MNXC3 <==> 1 MNXM303@MNXC3 + 1 MNXM91005@MNXC3	PP0545;PP2589;PP2680;PP2694;PP3357;PP3463;PP5258;PP5278	-1000	1000	0	Initializing	0
Initial Reaction		R6A38353D_RL-402		1 MNXM10@MNXC3 + 1 MNXM1@MNXC3 + 1 MNXM89160@MNXC3 <-- 1 MNXM125@MNXC3 + 1 MNXM2@MNXC3 + 1 MNXM91005@MNXC3	PP1031	-1000	0	0	Initializing	0
Initial Reaction		RB8B250CB_RL-765		1 MNXM10@MNXC3 + 1 MNXM1@MNXC3 + 1 MNXM89916@MNXC3 <-- 1 MNXM1174@MNXC3 + 1 MNXM2@MNXC3 + 1 MNXM91005@MNXC3	PP0545;PP2589;PP2680;PP2694;PP3357;PP3463;PP5258;PP5278	-1000	0	0	Initializing	0
Initial Reaction		RA8630ABC_B-696		1 MNXM10@MNXC3 + 1 MNXM1@MNXC3 + 1 MNXM89949@MNXC3 <==> 1 MNXM2026@MNXC3 + 1 MNXM91005@MNXC3		-1000	1000	0	Initializing	0
Initial Reaction		R2FA4D708_LR-161		1 MNXM10@MNXC3 + 1 MNXM1@MNXC3 + 1 MNXM90308@MNXC3 --> 1 MNXM13220@MNXC3 + 1 MNXM91005@MNXC3	PP1803	0	1000	0	Initializing	0
Initial Reaction		R12523A0E_LR-11		1 MNXM10@MNXC3 + 1 MNXM1@MNXC3 + 1 MNXM911@MNXC3 --> 1 MNXM684@MNXC3 + 1 MNXM91005@MNXC3	PP3591	0	1000	0	Initializing	0
Initial Reaction		R53078516_B-308		1 MNXM10@MNXC3 + 1 MNXM1@MNXC3 + 1 MNXM933@MNXC3 <==> 1 MNXM396@MNXC3 + 1 MNXM91005@MNXC3	PP1143;PP2047;PP2136;PP2214;PP4666	-1000	1000	0	Initializing	0
Initial Reaction		RB8796D14_B-764		1 MNXM10@MNXC3 + 1 MNXM1@MNXC3 + 1 MNXM97404@MNXC3 <==> 1 MNXM31843@MNXC3 + 1 MNXM91005@MNXC3	PP0302;PP2047;PP2136;PP2214	-1000	1000	0	Initializing	0
Initial Reaction		RB5E48A17_LR-754		1 MNXM10@MNXC3 + 1 MNXM4@MNXC3 + 1 MNXM982@MNXC3 --> 1 MNXM204@MNXC3 + 1 MNXM2@MNXC3 + 1 MNXM56@MNXC3 + 1 MNXM91005@MNXC3	PP3736+PP3737	0	1000	0	Initializing	0
Initial Reaction		R1FB6566_B-85		1 MNXM10@MNXC3 + 1 MNXM5@MNXC3 <==> 1 MNXM6@MNXC3 + 1 MNXM91005@MNXC3	PP2151	-1000	1000	0	Initializing	0
Initial Reaction		R7CEC3318_LR-487		1 MNXM10@MNXC3 + 2 MNXM1@MNXC3 + 1 MNXM217@MNXC3 + 1 MNXM4@MNXC3 --> 1 MNXM1508@MNXC3 + 1 MNXM91005@MNXC3	PP3161+PP3162+PP3163	0	1000	0	Initializing	0
Initial Reaction		R474827E0_RL-263		1 MNXM10@MNXC3 + 2 MNXM1@MNXC3 + 1 MNXM26@MNXC3 <-- 1 MNXM2@MNXC3 + 1 MNXM75@MNXC3 + 1 MNXM91005@MNXC3	PP0545;PP2589;PP2680;PP2694;PP3357;PP3463;PP5258;PP5278	-1000	0	0	Initializing	0
Initial Reaction		R4C04D03C_RL-284		1 MNXM10@MNXC3 + 2 MNXM1@MNXC3 + 1 MNXM289@MNXC3 <-- 1 MNXM2@MNXC3 + 1 MNXM457@MNXC3 + 1 MNXM91005@MNXC3	PP0545;PP2589;PP2680;PP2694;PP3357;PP3463;PP5258;PP5278	-1000	0	0	Initializing	0
Initial Reaction		RA32D2750_RL-675		1 MNXM10@MNXC3 + 2 MNXM1@MNXC3 + 1 MNXM39@MNXC3 <-- 1 MNXM2@MNXC3 + 1 MNXM56@MNXC3 + 1 MNXM91005@MNXC3	PP0328	-1000	0	0	Initializing	0
Initial Reaction		R493A4F8C_RL-271		1 MNXM10@MNXC3 + 2 MNXM1@MNXC3 + 1 MNXM89557@MNXC3 <-- 1 MNXM245@MNXC3 + 1 MNXM2@MNXC3 + 1 MNXM91005@MNXC3	PP4947	-1000	0	0	Initializing	0
Initial Reaction		R94750649_RL-601		1 MNXM10@MNXC3 + 3 MNXM1@MNXC3 + 1 MNXM744@MNXC3 <-- 1 MNXM17108@MNXC3 + 2 MNXM2@MNXC3 + 1 MNXM91005@MNXC3	PP0545;PP2589;PP2680;PP2694;PP3357;PP3463;PP5258;PP5278	-1000	0	0	Initializing	0
Initial Reaction		RADBA693A_B-724		1 MNXM1104@MNXC3 <==> 1 MNXM1144@MNXC3 + 1 MNXM1@MNXC3	PP3715	-1000	1000	0	Initializing	0
Initial Reaction		R9F46504_B-652		1 MNXM1104@MNXC3 <==> 1 MNXM829@MNXC3	PP3714	-1000	1000	0	Initializing	0
Initial Reaction		R39EC1BD6_LR-209		1 MNXM1105@MNXC3 + 1 MNXM1539@MNXC3 --> 1 MNXM113@MNXC3 + 1 MNXM1@MNXC3 + 1 MNXM489@MNXC3	PP1681	0	1000	0	Initializing	0
Initial Reaction		RF4947366_RL-1030		1 MNXM11119@MNXC3 + 1 MNXM2@MNXC3 <-- 1 MNXM12841@MNXC3	PP1602;PP4147	-1000	0	0	Initializing	0
Initial Reaction		RC3F5B6CD_RL-818		1 MNXM11121@MNXC3 + 1 MNXM13@MNXC3 + 1 MNXM89734@MNXC3 <-- 1 MNXM184@MNXC3 + 1 MNXM1@MNXC3 + 1 MNXM89949@MNXC3	PP4175	-1000	0	0	Initializing	0
Initial Reaction		RFED474BC_LR-1064		1 MNXM11121@MNXC3 + 1 MNXM1@MNXC3 + 1 MNXM6@MNXC3 --> 1 MNXM12841@MNXC3 + 1 MNXM5@MNXC3	PP0581;PP1914;PP2783	0	1000	0	Initializing	0
Initial Reaction		RD0525EF5_LR-871		1 MNXM1115@MNXC3 + 1 MNXM2@MNXC3 --> 1 MNXM1@MNXC3 + 1 MNXM216@MNXC3 + 1 MNXM97011@MNXC3	PP2460	0	1000	0	Initializing	0
Initial Reaction		R2EE43E29_RL-157		1 MNXM1115@MNXC3 + 1 MNXM9@MNXC3 <-- 1 MNXM2@MNXC3 + 1 MNXM355@MNXC3	PP1414;PP1620;PP2531	-1000	0	0	Initializing	0
Initial Reaction		R83DF2584_LR-518		1 MNXM1123@MNXC3 + 4 MNXM1@MNXC3 --> 1 MNXM1322@MNXC3 + 4 MNXM13@MNXC3	PP5074	0	1000	0	Initializing	0
Initial Reaction		R52B36B3D_B-306		1 MNXM1128@MNXC3 + 1 MNXM2@MNXC3 <==> 1 MNXM159@MNXC3 + 1 MNXM15@MNXC3	PP2009	-1000	1000	0	Initializing	0
Initial Reaction		RC2E1B472_LR-812		1 MNXM113534@MNXC2 + 1 MNXM2@MNXC3 + 1 MNXM3@MNXC3 --> 1 MNXM113534@MNXC3 + 1 MNXM1@MNXC3 + 1 MNXM7@MNXC3 + 1 MNXM9@MNXC3	PP5168+PP5169+PP5171;PP5168+PP5170+PP5171	0	1000	0	Initializing	0
Initial Reaction		RE5174E2_LR-967		1 MNXM113534@MNXC3 + 1 MNXM1@MNXC3 + 1 MNXM418@MNXC3 --> 1 MNXM2428@MNXC3 + 1 MNXM26@MNXC3	PP1654	0	1000	0	Initializing	0
Initial Reaction		R81D753DC_RL-506		1 MNXM1135@MNXC3 + 1 MNXM7@MNXC3 <-- 1 MNXM3@MNXC3 + 1 MNXM790@MNXC3	PP4782	-1000	0	0	Initializing	0
Initial Reaction		R67E5E520_RL-390		1 MNXM113736@MNXC3 + 1 MNXM647@MNXC3 <-- 4 MNXM1@MNXC3 + 1 MNXM2@MNXC3 + 1 MNXM344@MNXC3	PP2102	-1000	0	0	Initializing	0
Initial Reaction		R6F3F0DE8_B-434		1 MNXM113964@MNXC2 + 1 MNXM1@MNXC2 <==> 1 MNXM113964@MNXC3 + 1 MNXM1@MNXC3	PP0745;PP3992;PP4290;PP4643;PP4653	-1000	1000	0	Initializing	0
Initial Reaction		R2B5D708A_RL-143		1 MNXM113964@MNXC3 + 1 MNXM15@MNXC3 <-- 1 MNXM1@MNXC3 + 1 MNXM259@MNXC3 + 1 MNXM2@MNXC3	PP4281	-1000	0	0	Initializing	0
Initial Reaction		REF8425_RL-1009		1 MNXM113964@MNXC3 + 1 MNXM97011@MNXC3 <-- 1 MNXM2@MNXC3 + 1 MNXM687@MNXC3	PP2460	-1000	0	0	Initializing	0
Initial Reaction		RAC8E1885_B-719		1 MNXM113@MNXC3 + 1 MNXM1@MNXC3 + 1 MNXM3@MNXC3 <==> 1 MNXM30@MNXC3 + 1 MNXM7@MNXC3	PP5296	-1000	1000	0	Initializing	0
Initial Reaction		RA22B3905_LR-667		1 MNXM113@MNXC3 + 1 MNXM2@MNXC3 --> 1 MNXM401@MNXC3 + 1 MNXM9@MNXC3	PP1414;PP1620;PP2531	0	1000	0	Initializing	0
Initial Reaction		R3767A957_RL-196		1 MNXM114034@MNXC2 + 1 MNXM1@MNXC3 + 1 MNXM7@MNXC3 + 1 MNXM9@MNXC3 <-- 1 MNXM114034@MNXC3 + 1 MNXM2@MNXC3 + 1 MNXM3@MNXC3	PP0117+PP0118+PP0120	-1000	0	0	Initializing	0
Initial Reaction		RDEDC0FB8_RL-940		1 MNXM114034@MNXC2 + 1 MNXM1@MNXC3 <-- 1 MNXM114034@MNXC3 + 1 MNXM1@MNXC2	PP0044+PP0045+PP2410	-1000	0	0	Initializing	0
Initial Reaction		RD499D05C_LR-895		1 MNXM114034@MNXC2 + 1 MNXM2@MNXC3 + 1 MNXM3@MNXC3 --> 1 MNXM114034@MNXC3 + 1 MNXM1@MNXC3 + 1 MNXM7@MNXC3 + 1 MNXM9@MNXC3	PP0117+PP0118+PP0120	0	1000	0	Initializing	0
Initial Reaction		R18C19F4_B-51		1 MNXM1140@MNXC3 + 1 MNXM3090@MNXC3 <==> 1 MNXM1141@MNXC3 + 1 MNXM16@MNXC3	PP4984	-1000	1000	0	Initializing	0
Initial Reaction		R736E5B86_RL-453		1 MNXM1141@MNXC3 + 1 MNXM12@MNXC3 + 1 MNXM13@MNXC3 <-- 1 MNXM1@MNXC3 + 1 MNXM32@MNXC3 + 1 MNXM951@MNXC3	PP0363	-1000	0	0	Initializing	0
Initial Reaction		R3E0A31BF_RL-225		1 MNXM1144@MNXC3 + 2 MNXM1@MNXC3 <-- 1 MNXM181@MNXC3 + 1 MNXM4@MNXC3	PP3713	-1000	0	0	Initializing	0
Initial Reaction		RAA2F281A_RL-705		1 MNXM11495@MNXC3 <-- 1 MNXM3533@MNXC3	PP1282;PP1283;PP1285	-1000	0	0	Initializing	0
Initial Reaction		RE15163F1_LR-952		1 MNXM114@MNXC2 + 1 MNXM2@MNXC3 + 1 MNXM3@MNXC3 --> 1 MNXM114@MNXC3 + 1 MNXM1@MNXC3 + 1 MNXM7@MNXC3 + 1 MNXM9@MNXC3	PP0076+PP0294+PP0295;PP0076+PP0294+PP2774;PP0076+PP0294+PP3559;PP0076+PP0295+PP2774;PP0076+PP2774;PP0076+PP2774+PP3559;PP0294+PP0295+PP0296;PP0294+PP0295+PP0304;PP0294+PP0295+PP1741;PP0294+PP0295+PP2775;PP0294+PP0295+PP3558;PP0294+PP0296+PP2774;PP0294+PP0296+PP3559;PP0294+PP0304+PP2774;PP0294+PP0304+PP3559;PP0294+PP1741+PP2774;PP0294+PP1741+PP3559;PP0294+PP2774+PP2775;PP0294+PP2774+PP3558;PP0294+…	0	1000	0	Initializing	0
Initial Reaction		R2CF3B5C7_LR-148		1 MNXM114@MNXC3 + 1 MNXM2@MNXC3 + 1 MNXM90822@MNXC3 --> 1 MNXM245@MNXC3 + 1 MNXM89762@MNXC3	PP4947	0	1000	0	Initializing	0
Initial Reaction		RD396D457_RL-889		1 MNXM114@MNXC3 + 1 MNXM5@MNXC3 <-- 2 MNXM1@MNXC3 + 1 MNXM301@MNXC3 + 1 MNXM6@MNXC3	PP5095	-1000	0	0	Initializing	0
Initial Reaction		R190EC224_RL-53		1 MNXM1152@MNXC3 + 1 MNXM13@MNXC3 + 2 MNXM15@MNXC3 <-- 1 MNXM1756@MNXC3 + 2 MNXM1@MNXC3 + 2 MNXM2@MNXC3	PP4477	-1000	0	0	Initializing	0
Initial Reaction		RF5CBC131_B-1036		1 MNXM11560@MNXC3 + 1 MNXM6@MNXC3 <==> 1 MNXM11561@MNXC3 + 1 MNXM1@MNXC3 + 1 MNXM5@MNXC3	PP1638	-1000	1000	0	Initializing	0
Initial Reaction		RB630AADB_RL-757		1 MNXM1160@MNXC3 + 1 MNXM14@MNXC3 + 1 MNXM1@MNXC3 <-- 1 MNXM3@MNXC3 + 1 MNXM937@MNXC3	PP0393;PP4698	-1000	0	0	Initializing	0
Initial Reaction		RBA514694_LR-773		1 MNXM1168@MNXC3 + 1 MNXM1@MNXC3 --> 1 MNXM2@MNXC3 + 1 MNXM606@MNXC3	PP0853	0	1000	0	Initializing	0
Initial Reaction		R870CDBC7_RL-539		1 MNXM1168@MNXC3 + 1 MNXM31@MNXC3 <-- 1 MNXM1641@MNXC3	PP1618	-1000	0	0	Initializing	0
Initial Reaction		RFF5F1C5A_B-1066		1 MNXM1177@MNXC3 + 1 MNXM1@MNXC3 + 1 MNXM6@MNXC3 <==> 1 MNXM361@MNXC3 + 1 MNXM5@MNXC3 + 1 MNXM9@MNXC3	PP1989;PP1992	-1000	1000	0	Initializing	0
Initial Reaction		R1F73F81_B-84		1 MNXM1177@MNXC3 + 1 MNXM7@MNXC3 <==> 1 MNXM3@MNXC3 + 1 MNXM42@MNXC3	PP4473	-1000	1000	0	Initializing	0
Initial Reaction		R304892D8_LR-167		1 MNXM1178@MNXC3 + 1 MNXM2@MNXC3 --> 1 MNXM791@MNXC3 + 1 MNXM9@MNXC3	PP4565	0	1000	0	Initializing	0
Initial Reaction		R788748E2_RL-469		1 MNXM1178@MNXC3 + 1 MNXM5@MNXC3 <-- 1 MNXM1532@MNXC3 + 1 MNXM1@MNXC3 + 1 MNXM6@MNXC3	PP0514	-1000	0	0	Initializing	0
Initial Reaction		R1D130CA6_B-72		1 MNXM117@MNXC2 + 2 MNXM1@MNXC2 <==> 1 MNXM117@MNXC3 + 2 MNXM1@MNXC3	PP4302	-1000	1000	0	Initializing	0
Initial Reaction		R4938DB0B_RL-270		1 MNXM117@MNXC3 + 1 MNXM118@MNXC3 <-- 1 MNXM2@MNXC3 + 1 MNXM328@MNXC3	PP2196;PP4523	-1000	0	0	Initializing	0
Initial Reaction		R3F8608DC_B-231		1 MNXM117@MNXC3 + 1 MNXM192@MNXC3 <==> 1 MNXM1312@MNXC3 + 1 MNXM2@MNXC3	PP4523	-1000	1000	0	Initializing	0
Initial Reaction		RD74F6AC5_LR-909		1 MNXM117@MNXC3 + 2 MNXM1@MNXC3 + 1 MNXM2@MNXC3 --> 1 MNXM13@MNXC3 + 2 MNXM15@MNXC3	PP2843+PP2844+PP2845	0	1000	0	Initializing	0
Initial Reaction		RAB49C375_LR-713		1 MNXM1184@MNXC3 + 1 MNXM2@MNXC3 + 1 MNXM73@MNXC3 --> 1 MNXM1647@MNXC3 + 1 MNXM9@MNXC3	PP1611;PP1807	0	1000	0	Initializing	0
Initial Reaction		RA9375844_B-701		1 MNXM1184@MNXC3 <==> 1 MNXM145@MNXC3	PP0957	-1000	1000	0	Initializing	0
Initial Reaction		R71585B9F_B-442		1 MNXM1189@MNXC3 + 1 MNXM9@MNXC3 <==> 1 MNXM1561@MNXC3 + 1 MNXM2@MNXC3	PP5216	-1000	1000	0	Initializing	0
Initial Reaction		RA557F008_B-686		1 MNXM118@MNXC2 + 1 MNXM1@MNXC2 <==> 1 MNXM118@MNXC3 + 1 MNXM1@MNXC3	PP1229;PP2586;PP2802	-1000	1000	0	Initializing	0
Initial Reaction		R3C7D44CA_LR-219		1 MNXM118@MNXC2 + 1 MNXM2@MNXC3 + 1 MNXM3@MNXC3 --> 1 MNXM118@MNXC3 + 1 MNXM1@MNXC3 + 1 MNXM7@MNXC3 + 1 MNXM9@MNXC3	PP0411+PP0412+PP0413+PP0414;PP0411+PP0412+PP0413+PP1482;PP0411+PP0412+PP0413+PP1723;PP0411+PP0412+PP0413+PP5177;PP0411+PP0412+PP0414+PP5178;PP0411+PP0412+PP1482+PP5178;PP0411+PP0412+PP1723+PP5178;PP0411+PP0412+PP5177+PP5178;PP0411+PP0413+PP0414+PP2195;PP0411+PP0413+PP0414+PP5180;PP0411+PP0413+PP0414+PP5181;PP0411+PP0413+PP1482+PP2195;PP0411+PP0413+PP1482+PP5180;PP0411+PP0413+PP1482+PP5181;PP0411+…	0	1000	0	Initializing	0
Initial Reaction		RCAF4B249_LR-850		1 MNXM118@MNXC3 + 1 MNXM20@MNXC3 --> 1 MNXM422@MNXC3 + 1 MNXM89557@MNXC3	PP5182	0	1000	0	Initializing	0
Initial Reaction		R231CFDAF_LR-103		1 MNXM118@MNXC3 + 1 MNXM321@MNXC3 --> 1 MNXM124@MNXC3 + 1 MNXM150@MNXC3 + 1 MNXM1@MNXC3		0	1000	0	Initializing	0
Initial Reaction		R38D3B430_LR-202		1 MNXM1202@MNXC3 --> 1 MNXM2@MNXC3 + 1 MNXM439@MNXC3	PP5128	0	1000	0	Initializing	0
Initial Reaction		R7AD3EBD8_RL-481		1 MNXM1211@MNXC3 + 1 MNXM157@MNXC3 <-- 1 MNXM36717@MNXC3 + 1 MNXM4@MNXC3	PP2518	-1000	0	0	Initializing	0
Initial Reaction		R17525509_LR-42		1 MNXM1218@MNXC3 + 1 MNXM1@MNXC3 + 1 MNXM6@MNXC3 --> 1 MNXM325@MNXC3 + 1 MNXM5@MNXC3	PP3376	0	1000	0	Initializing	0
Initial Reaction		RD44165DB_RL-893		1 MNXM1218@MNXC3 + 1 MNXM1@MNXC3 + 1 MNXM7@MNXC3 <-- 1 MNXM3@MNXC3 + 1 MNXM582@MNXC3	PP3378	-1000	0	0	Initializing	0
Initial Reaction		RBB8DB4B7_RL-780		1 MNXM1219@MNXC3 + 1 MNXM9@MNXC3 <-- 1 MNXM258@MNXC3 + 1 MNXM2@MNXC3 + 1 MNXM73@MNXC3	PP1866;PP2324;PP3080	-1000	0	0	Initializing	0
Initial Reaction		R9D1B4549_LR-641		1 MNXM1219@MNXC3 --> 1 MNXM478@MNXC3 + 1 MNXM9@MNXC3	PP5078	0	1000	0	Initializing	0
Initial Reaction		RBE969E8F_RL-794		1 MNXM121@MNXC3 + 1 MNXM15@MNXC3 <-- 1 MNXM1@MNXC3 + 1 MNXM2@MNXC3 + 1 MNXM63@MNXC3	PP1100	-1000	0	0	Initializing	0
Initial Reaction		R8A4BE0D1_LR-558		1 MNXM121@MNXC3 + 1 MNXM2@MNXC3 + 1 MNXM37@MNXC3 + 1 MNXM3@MNXC3 --> 2 MNXM1@MNXC3 + 1 MNXM63@MNXC3 + 1 MNXM7@MNXC3 + 1 MNXM89557@MNXC3 + 1 MNXM9@MNXC3	PP1610	0	1000	0	Initializing	0
Initial Reaction		RDD534A01_B-934		1 MNXM121@MNXC3 + 1 MNXM7@MNXC3 <==> 1 MNXM17@MNXC3 + 1 MNXM1@MNXC3 + 1 MNXM3@MNXC3	PP0849	-1000	1000	0	Initializing	0
Initial Reaction		R5C7A3778_RL-351		1 MNXM1223@MNXC3 + 1 MNXM13@MNXC3 + 1 MNXM89734@MNXC3 <-- 1 MNXM1269@MNXC3 + 1 MNXM184@MNXC3 + 1 MNXM1@MNXC3	PP3787;PP4379;PP4545	-1000	0	0	Initializing	0
Initial Reaction		RD0E7B855_LR-876		1 MNXM1223@MNXC3 + 1 MNXM1@MNXC3 + 1 MNXM6@MNXC3 --> 1 MNXM5@MNXC3 + 1 MNXM92755@MNXC3	PP0581;PP1914;PP2783	0	1000	0	Initializing	0
Initial Reaction		R1EC05CC9_RL-82		1 MNXM1224@MNXC3 + 1 MNXM1@MNXC3 + 1 MNXM274@MNXC3 <-- 1 MNXM194@MNXC3 + 1 MNXM50981@MNXC3	PP1679	-1000	0	0	Initializing	0
Initial Reaction		R8675AE30_LR-535		1 MNXM1230@MNXC3 + 1 MNXM2@MNXC3 --> 1 MNXM1@MNXC3 + 1 MNXM327@MNXC3 + 1 MNXM58@MNXC3	PP3352	0	1000	0	Initializing	0
Initial Reaction		RAA59AE89_RL-706		1 MNXM1231@MNXC3 + 1 MNXM89557@MNXC3 <-- 1 MNXM2@MNXC3 + 1 MNXM496@MNXC3	PP5029	-1000	0	0	Initializing	0
Initial Reaction		RE8984C2C_RL-983		1 MNXM12354@MNXC3 + 1 MNXM32@MNXC3 <-- 1 MNXM2@MNXC3 + 1 MNXM4053@MNXC3	PP4897	-1000	0	0	Initializing	0
Initial Reaction		R245630E8_LR-110		1 MNXM123@MNXC3 + 1 MNXM14920@MNXC3 --> 1 MNXM61@MNXC3 + 1 MNXM83932@MNXC3	PP2698;PP4637	0	1000	0	Initializing	0
Initial Reaction		R17AF74BF_B-45		1 MNXM123@MNXC3 + 1 MNXM212@MNXC3 <==> 1 MNXM19@MNXC3 + 1 MNXM2@MNXC3		-1000	1000	0	Initializing	0
Initial Reaction		R8261C1C5_RL-507		1 MNXM123@MNXC3 + 1 MNXM25@MNXC3 <-- 1 MNXM820@MNXC3 + 1 MNXM89582@MNXC3	PP2001	-1000	0	0	Initializing	0
Initial Reaction		RA528EB55_RL-685		1 MNXM123@MNXC3 + 1 MNXM26@MNXC3 <-- 1 MNXM699@MNXC3 + 1 MNXM89582@MNXC3	PP0659;PP2528	-1000	0	0	Initializing	0
Initial Reaction		RD2EBF8F3_LR-883		1 MNXM123@MNXC3 + 1 MNXM318@MNXC3 --> 1 MNXM61@MNXC3 + 1 MNXM79@MNXC3	PP2375	0	1000	0	Initializing	0
Initial Reaction		R5141F0EC_RL-298		1 MNXM1242@MNXC3 + 1 MNXM17@MNXC3 + 1 MNXM1@MNXC3 <-- 1 MNXM2264@MNXC3 + 1 MNXM47@MNXC3	PP1337	-1000	0	0	Initializing	0
Initial Reaction		R2F317052_LR-158		1 MNXM1242@MNXC3 --> 1 MNXM1@MNXC3 + 1 MNXM326@MNXC3 + 1 MNXM4770@MNXC3		0	1000	0	Initializing	0
Initial Reaction		R3FCD1873_RL-232		1 MNXM1243@MNXC3 + 1 MNXM15@MNXC3 <-- 1 MNXM2@MNXC3 + 1 MNXM328@MNXC3	PP0266	-1000	0	0	Initializing	0
Initial Reaction		R56401001_LR-318		1 MNXM124@MNXC2 + 1 MNXM2@MNXC3 + 1 MNXM3@MNXC3 --> 1 MNXM124@MNXC3 + 1 MNXM1@MNXC3 + 1 MNXM7@MNXC3 + 1 MNXM9@MNXC3	PP0411+PP0412+PP0413+PP0414;PP0411+PP0412+PP0413+PP1482;PP0411+PP0412+PP0413+PP1723;PP0411+PP0412+PP0413+PP5177;PP0411+PP0412+PP0414+PP5178;PP0411+PP0412+PP1482+PP5178;PP0411+PP0412+PP1723+PP5178;PP0411+PP0412+PP5177+PP5178;PP0411+PP0413+PP0414+PP2195;PP0411+PP0413+PP0414+PP5180;PP0411+PP0413+PP0414+PP5181;PP0411+PP0413+PP1482+PP2195;PP0411+PP0413+PP1482+PP5180;PP0411+PP0413+PP1482+PP5181;PP0411+…	0	1000	0	Initializing	0
Initial Reaction		R744A9F7_RL-456		1 MNXM12509@MNXC3 + 1 MNXM2@MNXC3 <-- 1 MNXM6417@MNXC3	PP1602;PP4147	-1000	0	0	Initializing	0
Initial Reaction		R52301C37_LR-302		1 MNXM1253@MNXC3 + 1 MNXM2@MNXC3 --> 1 MNXM1@MNXC3 + 1 MNXM285@MNXC3 + 1 MNXM57@MNXC3	PP4144	0	1000	0	Initializing	0
Initial Reaction		RF191F672_B-1017		1 MNXM1253@MNXC3 <==> 1 MNXM310@MNXC3 + 1 MNXM57@MNXC3	PP3766	-1000	1000	0	Initializing	0
Initial Reaction		RE8AF5D8F_LR-984		1 MNXM125@MNXC3 + 1 MNXM42@MNXC3 + 1 MNXM51@MNXC3 --> 1 MNXM30@MNXC3 + 1 MNXM565@MNXC3 + 1 MNXM9@MNXC3	PP4889	0	1000	0	Initializing	0
Initial Reaction		R8796A875_LR-544		1 MNXM125@MNXC3 + 1 MNXM2@MNXC3 --> 1 MNXM334@MNXC3 + 1 MNXM9@MNXC3	PP1414;PP1620;PP2531	0	1000	0	Initializing	0
Initial Reaction		R26F0C5C0_RL-121		1 MNXM125@MNXC3 + 1 MNXM2@MNXC3 <-- 1 MNXM456@MNXC3	PP4822	-1000	0	0	Initializing	0
Initial Reaction		R17F3A914_RL-46		1 MNXM1265@MNXC3 + 1 MNXM1@MNXC3 + 1 MNXM7@MNXC3 <-- 1 MNXM3@MNXC3 + 1 MNXM602@MNXC3	PP5079	-1000	0	0	Initializing	0
Initial Reaction		R5F01904_B-362		1 MNXM1265@MNXC3 + 1 MNXM73@MNXC3 <==> 1 MNXM1365@MNXC3 + 1 MNXM9@MNXC3	PP1770	-1000	1000	0	Initializing	0
Initial Reaction		RB36B9DE7_RL-744		1 MNXM1269@MNXC3 + 1 MNXM12@MNXC3 <-- 1 MNXM21@MNXC3 + 1 MNXM89734@MNXC3	PP1916;PP3303;PP4175;PP4379;PP4545	-1000	0	0	Initializing	0
Initial Reaction		R67D3D8EC_RL-389		1 MNXM126@MNXC3 + 1 MNXM1@MNXC3 + 1 MNXM7@MNXC3 <-- 1 MNXM189@MNXC3 + 1 MNXM3@MNXC3	PP3178	-1000	0	0	Initializing	0
Initial Reaction		RFDE90BF1_B-1061		1 MNXM126@MNXC3 + 1 MNXM3@MNXC3 <==> 1 MNXM261@MNXC3 + 1 MNXM7@MNXC3	PP4963	-1000	1000	0	Initializing	0
Initial Reaction		RAA0C2E94_RL-704		1 MNXM126@MNXC3 + 2 MNXM1@MNXC3 + 1 MNXM6@MNXC3 <-- 1 MNXM2@MNXC3 + 1 MNXM5@MNXC3 + 1 MNXM74@MNXC3	PP0665+PP3443	-1000	0	0	Initializing	0
Initial Reaction		R435A649E_B-250		1 MNXM126@MNXC3 <==> 1 MNXM275@MNXC3	PP5056	-1000	1000	0	Initializing	0
Initial Reaction		R5ACEE073_LR-343		1 MNXM1273@MNXC2 + 1 MNXM73@MNXC3 --> 1 MNXM23@MNXC3 + 1 MNXM90055@MNXC3	PP0793+PP0795	0	1000	0	Initializing	0
Initial Reaction		R5ABA460F_RL-342		1 MNXM12797@MNXC3 + 1 MNXM1@MNXC3 + 1 MNXM31@MNXC3 <-- 1 MNXM535@MNXC3 + 1 MNXM9062@MNXC3	PP4928	-1000	0	0	Initializing	0
Initial Reaction		R6C7B32D9_LR-413		1 MNXM12797@MNXC3 + 1 MNXM535@MNXC3 --> 1 MNXM1@MNXC3 + 1 MNXM21385@MNXC3 + 1 MNXM31@MNXC3	PP4928	0	1000	0	Initializing	0
Initial Reaction		R5BB1B41E_LR-348		1 MNXM12798@MNXC3 + 1 MNXM9203@MNXC3 --> 1 MNXM12804@MNXC3 + 1 MNXM17@MNXC3 + 1 MNXM1@MNXC3	PP1604	0	1000	0	Initializing	0
Initial Reaction		R5FFBAC3C_RL-368		1 MNXM12798@MNXC3 + 2 MNXM1@MNXC3 + 1 MNXM80@MNXC3 <-- 1 MNXM2@MNXC3 + 1 MNXM9203@MNXC3	PP2902	-1000	0	0	Initializing	0
Initial Reaction		R42E6364C_RL-249		1 MNXM127@MNXC3 + 1 MNXM9@MNXC3 <-- 1 MNXM2063@MNXC3 + 1 MNXM2@MNXC3	PP0838	-1000	0	0	Initializing	0
Initial Reaction		RF57BB247_RL-1035		1 MNXM127@MNXC3 + 1 MNXM9@MNXC3 <-- 1 MNXM2@MNXC3 + 1 MNXM540@MNXC3	PP0838	-1000	0	0	Initializing	0
Initial Reaction		R99EB1F00_RL-631		1 MNXM127@MNXC3 + 1 MNXM9@MNXC3 <-- 1 MNXM2@MNXC3 + 1 MNXM97122@MNXC3	PP0838	-1000	0	0	Initializing	0
Initial Reaction		R104E126B_LR-2		1 MNXM12804@MNXC3 + 1 MNXM3@MNXC3 --> 1 MNXM1@MNXC3 + 1 MNXM7@MNXC3 + 1 MNXM9063@MNXC3	PP1900	0	1000	0	Initializing	0
Initial Reaction		R5D3D40E0_B-352		1 MNXM1280@MNXC3 + 1 MNXM1@MNXC3 + 1 MNXM6@MNXC3 <==> 1 MNXM245@MNXC3 + 1 MNXM5@MNXC3 + 1 MNXM9@MNXC3	PP4811	-1000	1000	0	Initializing	0
Initial Reaction		RBA1EB653_RL-768		1 MNXM1280@MNXC3 + 1 MNXM7@MNXC3 <-- 1 MNXM3@MNXC3 + 1 MNXM89557@MNXC3	PP0691	-1000	0	0	Initializing	0
Initial Reaction		RF3AF94EC_RL-1023		1 MNXM1281@MNXC3 + 1 MNXM9@MNXC3 <-- 1 MNXM1482@MNXC3 + 1 MNXM2@MNXC3		-1000	0	0	Initializing	0
Initial Reaction		RBF9973C8_B-801		1 MNXM1287@MNXC3 + 1 MNXM15@MNXC3 <==> 1 MNXM2@MNXC3 + 1 MNXM496@MNXC3	PP5036	-1000	1000	0	Initializing	0
Initial Reaction		RC5B97616_B-826		1 MNXM1289@MNXC3 + 1 MNXM1@MNXC3 + 1 MNXM6@MNXC3 <==> 1 MNXM5@MNXC3 + 1 MNXM89661@MNXC3	PP4011+PP4012	-1000	1000	0	Initializing	0
Initial Reaction		R4E015DC_RL-289		1 MNXM1290@MNXC3 + 1 MNXM19@MNXC3 + 1 MNXM1@MNXC3 <-- 1 MNXM16@MNXC3 + 1 MNXM90976@MNXC3	PP4827	-1000	0	0	Initializing	0
Initial Reaction		R3FDA3D55_LR-234		1 MNXM1291@MNXC3 + 1 MNXM16@MNXC3 --> 1 MNXM1441@MNXC3 + 1 MNXM19@MNXC3 + 2 MNXM1@MNXC3	PP4826	0	1000	0	Initializing	0
Initial Reaction		R54EC72A7_RL-315		1 MNXM1294@MNXC3 <-- 1 MNXM258@MNXC3 + 1 MNXM77@MNXC3	PP4960	-1000	0	0	Initializing	0
Initial Reaction		R71CD7CDF_RL-447		1 MNXM1298@MNXC3 + 1 MNXM5@MNXC3 <-- 1 MNXM1@MNXC3 + 1 MNXM4994@MNXC3 + 1 MNXM6@MNXC3	PP0581;PP1914;PP2783	-1000	0	0	Initializing	0
Initial Reaction		R9D739CBB_LR-643		1 MNXM1298@MNXC3 --> 1 MNXM1469@MNXC3 + 1 MNXM2@MNXC3	PP1602;PP4147	0	1000	0	Initializing	0
Initial Reaction		R7B007A06_RL-482		1 MNXM12@MNXC3 + 1 MNXM131@MNXC3 + 1 MNXM1@MNXC3 <-- 1 MNXM21@MNXC3 + 1 MNXM2@MNXC3 + 1 MNXM46@MNXC3	PP4194	-1000	0	0	Initializing	0
Initial Reaction		R68C5FFBB_LR-397		1 MNXM12@MNXC3 + 1 MNXM1499@MNXC3 --> 1 MNXM97015@MNXC3 + 1 MNXM9@MNXC3	PP0774	0	1000	0	Initializing	0
Initial Reaction		RB7ADA295_RL-763		1 MNXM12@MNXC3 + 1 MNXM1563@MNXC3 <-- 1 MNXM2@MNXC3 + 1 MNXM480@MNXC3 + 1 MNXM97014@MNXC3	PP1530	-1000	0	0	Initializing	0
Initial Reaction		RD7A9976F_B-914		1 MNXM12@MNXC3 + 1 MNXM1756@MNXC3 + 1 MNXM1@MNXC3 <==> 1 MNXM70@MNXC3 + 1 MNXM97014@MNXC3	PP4479;PP4480	-1000	1000	0	Initializing	0
Initial Reaction		RB91DCF1B_B-766		1 MNXM12@MNXC3 + 1 MNXM184@MNXC3 <==> 1 MNXM89734@MNXC3 + 1 MNXM97008@MNXC3	PP1913	-1000	1000	0	Initializing	0
Initial Reaction		RAC0608E7_RL-716		1 MNXM12@MNXC3 + 1 MNXM1@MNXC3 + 1 MNXM396@MNXC3 <-- 1 MNXM2@MNXC3 + 1 MNXM90341@MNXC3		-1000	0	0	Initializing	0
Initial Reaction		REF6E1A18_RL-1008		1 MNXM12@MNXC3 + 1 MNXM1@MNXC3 + 1 MNXM730@MNXC3 <-- 1 MNXM21@MNXC3 + 1 MNXM89557@MNXC3	PP1346;PP5185	-1000	0	0	Initializing	0
Initial Reaction		R8149F79B_RL-504		1 MNXM12@MNXC3 + 1 MNXM1@MNXC3 + 1 MNXM7@MNXC3 <-- 1 MNXM3@MNXC3 + 1 MNXM481@MNXC3	PP0631	-1000	0	0	Initializing	0
Initial Reaction		R7C093A0F_RL-485		1 MNXM12@MNXC3 + 1 MNXM1@MNXC3 + 1 MNXM89939@MNXC3 <-- 1 MNXM21@MNXC3 + 1 MNXM969@MNXC3	PP5411	-1000	0	0	Initializing	0
Initial Reaction		RBF1BC307_RL-799		1 MNXM12@MNXC3 + 1 MNXM1@MNXC3 + 1 MNXM985@MNXC3 <-- 1 MNXM21@MNXC3 + 1 MNXM238@MNXC3 + 1 MNXM2@MNXC3	PP1025	-1000	0	0	Initializing	0
Initial Reaction		R56D4FB79_RL-323		1 MNXM12@MNXC3 + 1 MNXM1@MNXC3 + 1 MNXM98@MNXC3 <-- 1 MNXM21@MNXC3 + 1 MNXM2@MNXC3 + 1 MNXM69@MNXC3	PP0356	-1000	0	0	Initializing	0
Initial Reaction		R5DB904EE_LR-357		1 MNXM12@MNXC3 + 1 MNXM2214@MNXC3 --> 1 MNXM1@MNXC3 + 1 MNXM45@MNXC3 + 1 MNXM89734@MNXC3	PP1183	0	1000	0	Initializing	0
Initial Reaction		R8567EEDB_B-530		1 MNXM12@MNXC3 + 1 MNXM25@MNXC3 + 1 MNXM3@MNXC3 <==> 1 MNXM7@MNXC3 + 1 MNXM97014@MNXC3 + 1 MNXM9@MNXC3	PP4185+PP4186	-1000	1000	0	Initializing	0
Initial Reaction		REA1C9317_B-989		1 MNXM12@MNXC3 + 1 MNXM280@MNXC3 <==> 1 MNXM21@MNXC3 + 1 MNXM9@MNXC3	PP0774	-1000	1000	0	Initializing	0
Initial Reaction		R6F0A83FF_B-432		1 MNXM12@MNXC3 + 1 MNXM40046@MNXC3 <==> 2 MNXM21@MNXC3	PP0582;PP2051;PP2137;PP2215;PP3280;PP3754;PP4636	-1000	1000	0	Initializing	0
Initial Reaction		R5F46211E_RL-363		1 MNXM12@MNXC3 + 1 MNXM418@MNXC3 <-- 1 MNXM21@MNXC3 + 1 MNXM53@MNXC3	PP0228;PP0840	-1000	0	0	Initializing	0
Initial Reaction		R39135A7D_B-203		1 MNXM12@MNXC3 + 1 MNXM524@MNXC3 <==> 1 MNXM21@MNXC3 + 1 MNXM97015@MNXC3	PP2137;PP3280	-1000	1000	0	Initializing	0
Initial Reaction		RD8D979E7_B-924		1 MNXM12@MNXC3 + 1 MNXM5283@MNXC3 <==> 1 MNXM14@MNXC3 + 2 MNXM1@MNXC3 + 1 MNXM97015@MNXC3	PP2213;PP2351;PP4487;PP4702	-1000	1000	0	Initializing	0
Initial Reaction		R872A45AB_B-540		1 MNXM12@MNXC3 + 1 MNXM699@MNXC3 <==> 1 MNXM21@MNXC3 + 1 MNXM353@MNXC3	PP5097	-1000	1000	0	Initializing	0
Initial Reaction		RC85FD4B5_B-839		1 MNXM12@MNXC3 + 1 MNXM705@MNXC3 <==> 1 MNXM21@MNXC3 + 1 MNXM486@MNXC3	PP2137;PP3280	-1000	1000	0	Initializing	0
Initial Reaction		R3145DBFD_B-176		1 MNXM12@MNXC3 + 1 MNXM706@MNXC3 <==> 1 MNXM21@MNXC3 + 1 MNXM97129@MNXC3	PP2137;PP3280	-1000	1000	0	Initializing	0
Initial Reaction		RBFDCF42D_B-802		1 MNXM12@MNXC3 + 1 MNXM707@MNXC3 <==> 1 MNXM21@MNXC3 + 1 MNXM363@MNXC3	PP2137;PP3280	-1000	1000	0	Initializing	0
Initial Reaction		R43D1C646_B-252		1 MNXM12@MNXC3 + 1 MNXM717@MNXC3 <==> 1 MNXM21@MNXC3 + 1 MNXM233@MNXC3	PP2137;PP3280	-1000	1000	0	Initializing	0
Initial Reaction		R8A69C2F0_B-559		1 MNXM12@MNXC3 + 1 MNXM738@MNXC3 <==> 1 MNXM21@MNXC3 + 1 MNXM224@MNXC3	PP2137;PP3280	-1000	1000	0	Initializing	0
Initial Reaction		R694847C0_RL-399		1 MNXM12@MNXC3 + 1 MNXM820@MNXC3 <-- 1 MNXM353@MNXC3 + 1 MNXM97014@MNXC3	PP5097	-1000	0	0	Initializing	0
Initial Reaction		RA0B5B72_LR-659		1 MNXM12@MNXC3 + 1 MNXM91093@MNXC3 --> 1 MNXM21@MNXC3 + 1 MNXM97014@MNXC3	PP1377;PP2137;PP3280	0	1000	0	Initializing	0
Initial Reaction		R878F6B8F_B-543		1 MNXM12@MNXC3 + 1 MNXM97404@MNXC3 <==> 1 MNXM21@MNXC3 + 1 MNXM342@MNXC3	PP2137;PP3280	-1000	1000	0	Initializing	0
Initial Reaction		R6789159F_B-388		1 MNXM13027@MNXC3 + 1 MNXM7@MNXC3 + 1 MNXM9@MNXC3 <==> 1 MNXM3@MNXC3 + 1 MNXM79@MNXC3 + 1 MNXM89557@MNXC3	PP1997	-1000	1000	0	Initializing	0
Initial Reaction		R5ADCCE58_RL-344		1 MNXM1313@MNXC3 + 2 MNXM2@MNXC3 + 1 MNXM9@MNXC3 <-- 1 MNXM2323@MNXC3 + 1 MNXM791@MNXC3	PP0517	-1000	0	0	Initializing	0
Initial Reaction		R3CBEA851_B-221		1 MNXM131@MNXC2 + 1 MNXM1@MNXC2 <==> 1 MNXM131@MNXC3 + 1 MNXM1@MNXC3	PP2703	-1000	1000	0	Initializing	0
Initial Reaction		RCB2584A5_B-851		1 MNXM131@MNXC3 <==> 1 MNXM2@MNXC3 + 1 MNXM813@MNXC3	PP2112;PP2336;PP2339	-1000	1000	0	Initializing	0
Initial Reaction		RC107B988_RL-808		1 MNXM13214@MNXC3 + 1 MNXM26@MNXC3 <-- 1 MNXM13215@MNXC3 + 1 MNXM2@MNXC3	PP1343	-1000	0	0	Initializing	0
Initial Reaction		R8CCEDD2D_LR-572		1 MNXM13214@MNXC3 + 1 MNXM3407@MNXC3 --> 1 MNXM89734@MNXC3 + 1 MNXM9203@MNXC3	PP1601	0	1000	0	Initializing	0
Initial Reaction		R32492DBF_RL-179		1 MNXM13215@MNXC3 + 1 MNXM89734@MNXC3 <-- 1 MNXM2575@MNXC3 + 1 MNXM47@MNXC3	PP1603	-1000	0	0	Initializing	0
Initial Reaction		R9E04537C_RL-646		1 MNXM13224@MNXC3 <-- 1 MNXM5974@MNXC3	PP1811	-1000	0	0	Initializing	0
Initial Reaction		RB348CE4E_RL-743		1 MNXM1324@MNXC3 + 1 MNXM1@MNXC3 + 1 MNXM7@MNXC3 <-- 1 MNXM3@MNXC3 + 1 MNXM795@MNXC3	PP0794	-1000	0	0	Initializing	0
Initial Reaction		R903AC31_B-582		1 MNXM1325@MNXC3 + 1 MNXM7@MNXC3 <==> 1 MNXM2174@MNXC3 + 1 MNXM3@MNXC3	PP0849	-1000	1000	0	Initializing	0
Initial Reaction		R21F3DFF8_RL-97		1 MNXM1334@MNXC3 + 1 MNXM1@MNXC3 + 1 MNXM7@MNXC3 <-- 1 MNXM353@MNXC3 + 1 MNXM3@MNXC3	PP0121	-1000	0	0	Initializing	0
Initial Reaction		RF3AD9ECA_LR-1022		1 MNXM1334@MNXC3 + 1 MNXM2@MNXC3 --> 1 MNXM142@MNXC3 + 1 MNXM9@MNXC3	PP0662;PP1471	0	1000	0	Initializing	0
Initial Reaction		R30D26A78_B-172		1 MNXM1339@MNXC3 + 1 MNXM14@MNXC3 + 1 MNXM1@MNXC3 + 1 MNXM9@MNXC3 <==> 1 MNXM2@MNXC3 + 1 MNXM3@MNXC3 + 1 MNXM926@MNXC3	PP0823	-1000	1000	0	Initializing	0
Initial Reaction		R8D1D2817_B-573		1 MNXM1344@MNXC3 + 1 MNXM17@MNXC3 + 1 MNXM1@MNXC3 <==> 1 MNXM1955@MNXC3 + 1 MNXM47@MNXC3	PP1337	-1000	1000	0	Initializing	0
Initial Reaction		R8D9FC36E_LR-576		1 MNXM134@MNXC2 + 1 MNXM2@MNXC3 + 1 MNXM3@MNXC3 --> 1 MNXM134@MNXC3 + 1 MNXM1@MNXC3 + 1 MNXM7@MNXC3 + 1 MNXM9@MNXC3	PP4484+PP4486;PP4485+PP4486	0	1000	0	Initializing	0
Initial Reaction		R928F7AC6_LR-593		1 MNXM134@MNXC3 + 1 MNXM1@MNXC3 --> 1 MNXM13@MNXC3 + 1 MNXM635@MNXC3	PP2552	0	1000	0	Initializing	0
Initial Reaction		RBC34FA4D_B-786		1 MNXM134@MNXC3 <==> 1 MNXM15@MNXC3 + 1 MNXM700@MNXC3	PP5032	-1000	1000	0	Initializing	0
Initial Reaction		RAB311DE2_LR-712		1 MNXM1365@MNXC3 --> 1 MNXM337@MNXC3 + 1 MNXM9@MNXC3	PP1830	0	1000	0	Initializing	0
Initial Reaction		R7F23AF1F_LR-496		1 MNXM1376@MNXC3 --> 1 MNXM2@MNXC3 + 1 MNXM451@MNXC3	PP1785	0	1000	0	Initializing	0
Initial Reaction		RE6ED2E76_RL-977		1 MNXM1384@MNXC3 + 1 MNXM7@MNXC3 <-- 1 MNXM3@MNXC3 + 1 MNXM730@MNXC3	PP5289	-1000	0	0	Initializing	0
Initial Reaction		R260C8903_LR-116		1 MNXM138@MNXC3 + 1 MNXM21386@MNXC3 --> 1 MNXM9@MNXC3 + 1 C9575@MNXC3	PP4944	0	1000	0	Initializing	0
Initial Reaction		R8B72B85E_LR-563		1 MNXM138@MNXC3 + 1 MNXM42@MNXC3 --> 1 MNXM1@MNXC3 + 1 MNXM465@MNXC3 + 1 MNXM9@MNXC3	PP4998+PP4999	0	1000	0	Initializing	0
Initial Reaction		R64824B5_RL-378		1 MNXM138@MNXC3 + 1 MNXM7@MNXC3 <-- 1 MNXM3@MNXC3 + 1 MNXM742@MNXC3	PP0999	-1000	0	0	Initializing	0
Initial Reaction		R7CA35F41_RL-486		1 MNXM138@MNXC3 + 2 MNXM1@MNXC3 + 2 MNXM7@MNXC3 + 1 MNXM89557@MNXC3 + 1 MNXM9@MNXC3 <-- 1 MNXM2@MNXC3 + 1 MNXM37@MNXC3 + 2 MNXM3@MNXC3 + 1 MNXM60@MNXC3	PP4723+PP4724	-1000	0	0	Initializing	0
Initial Reaction		R23B5E05B_LR-106		1 MNXM1397@MNXC3 --> 1 MNXM1408@MNXC3	PP0292	0	1000	0	Initializing	0
Initial Reaction		R2A242E9B_RL-137		1 MNXM1397@MNXC3 <-- 1 MNXM1515@MNXC3 + 1 MNXM2@MNXC3	PP5014	-1000	0	0	Initializing	0
Initial Reaction		RAC30B082_B-718		1 MNXM13@MNXC2 <==> 1 MNXM13@MNXC3		-1000	1000	0	Initializing	0
Initial Reaction		RA6046011_RL-689		1 MNXM13@MNXC3 + 1 MNXM144@MNXC3 + 1 MNXM15@MNXC3 <-- 2 MNXM1@MNXC3 + 1 MNXM2@MNXC3 + 1 MNXM802@MNXC3	PP0614;PP4034	-1000	0	0	Initializing	0
Initial Reaction		R7D04639E_RL-488		1 MNXM13@MNXC3 + 1 MNXM144@MNXC3 <-- 1 MNXM1@MNXC3 + 1 MNXM42@MNXC3		-1000	0	0	Initializing	0
Initial Reaction		RE3198A0B_RL-956		1 MNXM13@MNXC3 + 1 MNXM145@MNXC3 + 1 MNXM6@MNXC3 <-- 1 MNXM325@MNXC3 + 1 MNXM5@MNXC3	PP4043	-1000	0	0	Initializing	0
Initial Reaction		R35F29636_RL-190		1 MNXM13@MNXC3 + 1 MNXM15824@MNXC3 + 1 MNXM22@MNXC3 <-- 1 MNXM1597@MNXC3 + 2 MNXM2@MNXC3 + 1 MNXM4@MNXC3	PP3099	-1000	0	0	Initializing	0
Initial Reaction		R96B089B6_RL-615		1 MNXM13@MNXC3 + 1 MNXM1589@MNXC3 + 2 MNXM19@MNXC3 + 3 MNXM1@MNXC3 <-- 1 MNXM1497@MNXC3 + 2 MNXM16@MNXC3	PP4830	-1000	0	0	Initializing	0
Initial Reaction		RF52D4DB4_RL-1034		1 MNXM13@MNXC3 + 1 MNXM1886@MNXC3 <-- 1 MNXM1@MNXC3 + 1 MNXM2195@MNXC3	PP0548;PP5213	-1000	0	0	Initializing	0
Initial Reaction		RDF98A813_RL-941		1 MNXM13@MNXC3 + 1 MNXM191@MNXC3 + 1 MNXM1@MNXC2 <-- 2 MNXM1@MNXC3 + 1 MNXM232@MNXC3 + 1 MNXM39@MNXC3	PP0490+PP0491+PP2185	-1000	0	0	Initializing	0
Initial Reaction		R596AEB61_RL-334		1 MNXM13@MNXC3 + 1 MNXM205@MNXC3 <-- 1 MNXM1@MNXC3 + 1 MNXM279@MNXC3	PP2552	-1000	0	0	Initializing	0
Initial Reaction		RCC9AB260_RL-856		1 MNXM13@MNXC3 + 1 MNXM2090@MNXC3 + 1 MNXM2@MNXC3 <-- 1 MNXM4@MNXC3 + 1 MNXM78@MNXC3	PP0383	-1000	0	0	Initializing	0
Initial Reaction		RA43CA1FF_B-682		1 MNXM13@MNXC3 + 1 MNXM20@MNXC3 + 1 MNXM6@MNXC3 <==> 1 MNXM5@MNXC3 + 1 MNXM89661@MNXC3	PP4011+PP4012	-1000	1000	0	Initializing	0
Initial Reaction		R83F6DCD7_RL-521		1 MNXM13@MNXC3 + 1 MNXM210@MNXC3 + 1 MNXM2@MNXC3 <-- 1 MNXM1@MNXC3 + 1 MNXM503@MNXC3	PP1769	-1000	0	0	Initializing	0
Initial Reaction		R7F0DF33F_RL-494		1 MNXM13@MNXC3 + 1 MNXM214@MNXC3 + 1 MNXM89762@MNXC3 <-- 1 MNXM382@MNXC3 + 1 MNXM90822@MNXC3	PP0158	-1000	0	0	Initializing	0
Initial Reaction		RD0C00BAA_RL-875		1 MNXM13@MNXC3 + 1 MNXM2160@MNXC3 <-- 1 MNXM210@MNXC3 + 1 MNXM4@MNXC3	PP2554;PP3433	-1000	0	0	Initializing	0
Initial Reaction		R80B84F85_RL-503		1 MNXM13@MNXC3 + 1 MNXM2328@MNXC3 <-- 1 MNXM1@MNXC3 + 1 MNXM2588@MNXC3	PP2334	-1000	0	0	Initializing	0
Initial Reaction		RF07C7ED_RL-1013		1 MNXM13@MNXC3 + 1 MNXM23@MNXC3 <-- 1 MNXM1@MNXC3 + 1 MNXM46@MNXC3	PP1389	-1000	0	0	Initializing	0
Initial Reaction		R2D0224AA_LR-149		1 MNXM13@MNXC3 + 1 MNXM2@MNXC3 + 1 MNXM388@MNXC3 + 1 MNXM3@MNXC3 --> 1 MNXM1@MNXC3 + 1 MNXM507@MNXC3 + 1 MNXM7@MNXC3 + 1 MNXM9@MNXC3	PP5335+PP5336	0	1000	0	Initializing	0
Initial Reaction		RE9BEE912_LR-987		1 MNXM13@MNXC3 + 1 MNXM2@MNXC3 + 1 MNXM73@MNXC3 --> 1 MNXM1@MNXC3 + 1 MNXM46@MNXC3 + 1 MNXM9@MNXC3	PP1505	0	1000	0	Initializing	0
Initial Reaction		R496438E0_B-274		1 MNXM13@MNXC3 + 1 MNXM2@MNXC3 + 1 MNXM770@MNXC3 <==> 1 MNXM1@MNXC3 + 1 MNXM854@MNXC3	PP3599	-1000	1000	0	Initializing	0
Initial Reaction		RA063A812_RL-657		1 MNXM13@MNXC3 + 1 MNXM2@MNXC3 + 1 MNXM866@MNXC3 <-- 1 MNXM1455@MNXC3 + 1 MNXM1@MNXC3	PP0422	-1000	0	0	Initializing	0
Initial Reaction		RE3D88BA8_RL-961		1 MNXM13@MNXC3 + 1 MNXM2@MNXC3 + 1 MNXM97@MNXC3 <-- 1 MNXM1@MNXC3 + 1 MNXM696@MNXC3	PP1769	-1000	0	0	Initializing	0
Initial Reaction		R8CBC4E4B_LR-571		1 MNXM13@MNXC3 + 1 MNXM2@MNXC3 --> 1 MNXM96530@MNXC3	PP0100	0	1000	0	Initializing	0
Initial Reaction		R5C2F31DB_B-350		1 MNXM13@MNXC3 + 1 MNXM2@MNXC3 <==> 1 MNXM1@MNXC3 + 1 MNXM60@MNXC3	PP0100	-1000	1000	0	Initializing	0
Initial Reaction		R99B31807_RL-629		1 MNXM13@MNXC3 + 1 MNXM328@MNXC3 <-- 1 MNXM1@MNXC3 + 1 MNXM70@MNXC3	PP0567	-1000	0	0	Initializing	0
Initial Reaction		R13BF81AA_RL-24		1 MNXM13@MNXC3 + 1 MNXM345@MNXC3 <-- 1 MNXM153@MNXC3 + 1 MNXM4@MNXC3	PP2554;PP3433	-1000	0	0	Initializing	0
Initial Reaction		R938D28CC_RL-596		1 MNXM13@MNXC3 + 1 MNXM3508@MNXC3 <-- 1 MNXM1@MNXC3 + 1 MNXM2621@MNXC3	PP2552	-1000	0	0	Initializing	0
Initial Reaction		R7AADF2B_RL-480		1 MNXM13@MNXC3 + 1 MNXM357@MNXC3 <-- 1 MNXM1@MNXC3 + 1 MNXM570@MNXC3	PP2552	-1000	0	0	Initializing	0
Initial Reaction		R6B776E30_RL-406		1 MNXM13@MNXC3 + 1 MNXM373@MNXC3 <-- 1 MNXM1@MNXC3 + 1 MNXM483@MNXC3	PP5285	-1000	0	0	Initializing	0
Initial Reaction		R59B5EEF3_RL-336		1 MNXM13@MNXC3 + 1 MNXM3854@MNXC3 + 1 MNXM89734@MNXC3 <-- 1 MNXM184@MNXC3 + 1 MNXM1@MNXC3 + 1 MNXM979@MNXC3	PP1916;PP4175	-1000	0	0	Initializing	0
Initial Reaction		R885EB6CF_B-547		1 MNXM13@MNXC3 + 1 MNXM388@MNXC3 <==> 2 MNXM1@MNXC3 + 1 MNXM507@MNXC3	PP5335+PP5336	-1000	1000	0	Initializing	0
Initial Reaction		RD4C83789_RL-896		1 MNXM13@MNXC3 + 1 MNXM404@MNXC3 <-- 1 MNXM1602@MNXC3 + 1 MNXM1@MNXC3		-1000	0	0	Initializing	0
Initial Reaction		R33EEA25A_RL-183		1 MNXM13@MNXC3 + 1 MNXM426@MNXC3 <-- 1 MNXM1@MNXC3 + 2 MNXM23@MNXC3	PP1157+PP4679;PP1394+PP4679;PP3365+PP4679;PP4679+PP4680	-1000	0	0	Initializing	0
Initial Reaction		RABC253CB_RL-715		1 MNXM13@MNXC3 + 1 MNXM475@MNXC3 <-- 1 MNXM1@MNXC3 + 2 MNXM69@MNXC3	PP4297	-1000	0	0	Initializing	0
Initial Reaction		R63C02648_RL-375		1 MNXM13@MNXC3 + 1 MNXM4993@MNXC3 + 1 MNXM89734@MNXC3 <-- 1 MNXM184@MNXC3 + 1 MNXM1@MNXC3 + 1 MNXM2645@MNXC3	PP1916;PP4175	-1000	0	0	Initializing	0
Initial Reaction		R206EB9D7_RL-88		1 MNXM13@MNXC3 + 1 MNXM4994@MNXC3 + 1 MNXM89734@MNXC3 <-- 1 MNXM184@MNXC3 + 1 MNXM1@MNXC3 + 1 MNXM5723@MNXC3	PP1916;PP4175	-1000	0	0	Initializing	0
Initial Reaction		RC76CA6E5_RL-832		1 MNXM13@MNXC3 + 1 MNXM603@MNXC3 <-- 1 MNXM1@MNXC3 + 1 MNXM76@MNXC3	PP2552	-1000	0	0	Initializing	0
Initial Reaction		R1D0E6BA2_RL-71		1 MNXM13@MNXC3 + 1 MNXM622@MNXC3 <-- 1 MNXM1@MNXC3 + 1 MNXM23@MNXC3 + 1 MNXM74@MNXC3	PP0527	-1000	0	0	Initializing	0
Initial Reaction		R5B3044B_RL-345		1 MNXM13@MNXC3 + 1 MNXM660@MNXC3 <-- 1 MNXM1@MNXC3 + 1 MNXM97@MNXC3	PP2552	-1000	0	0	Initializing	0
Initial Reaction		RF617B30E_RL-1038		1 MNXM13@MNXC3 + 1 MNXM78@MNXC3 <-- 1 MNXM1@MNXC3 + 1 MNXM529@MNXC3	PP2077;PP5227	-1000	0	0	Initializing	0
Initial Reaction		R7BF56C76_RL-484		1 MNXM13@MNXC3 + 1 MNXM806@MNXC3 <-- 1 MNXM1@MNXC3 + 1 MNXM94@MNXC3	PP2552	-1000	0	0	Initializing	0
Initial Reaction		R717C6589_RL-444		1 MNXM13@MNXC3 + 1 MNXM80@MNXC3 <-- 1 MNXM1@MNXC3 + 1 MNXM519@MNXC3	PP1815	-1000	0	0	Initializing	0
Initial Reaction		RB6E7869D_B-758		1 MNXM13@MNXC3 + 1 MNXM829@MNXC3 <==> 1 MNXM1521@MNXC3 + 1 MNXM1@MNXC3	PP1381;PP3648	-1000	1000	0	Initializing	0
Initial Reaction		RACF9C0DF_RL-721		1 MNXM13@MNXC3 + 1 MNXM89734@MNXC3 + 1 MNXM91095@MNXC3 <-- 1 MNXM184@MNXC3 + 1 MNXM1@MNXC3 + 1 MNXM2026@MNXC3	PP1916;PP4175	-1000	0	0	Initializing	0
Initial Reaction		RB44E9526_RL-746		1 MNXM13@MNXC3 + 1 MNXM89734@MNXC3 + 1 MNXM91971@MNXC3 <-- 1 MNXM1473@MNXC3 + 1 MNXM184@MNXC3 + 1 MNXM1@MNXC3	PP1916;PP4175	-1000	0	0	Initializing	0
Initial Reaction		RB96614_RL-767		1 MNXM13@MNXC3 + 1 MNXM89734@MNXC3 + 1 MNXM92952@MNXC3 <-- 1 MNXM184@MNXC3 + 1 MNXM1@MNXC3 + 1 MNXM564@MNXC3	PP1916;PP4175	-1000	0	0	Initializing	0
Initial Reaction		R2925E2AB_RL-132		1 MNXM13@MNXC3 + 1 MNXM89734@MNXC3 + 1 MNXM92953@MNXC3 <-- 1 MNXM18360@MNXC3 + 1 MNXM184@MNXC3 + 1 MNXM1@MNXC3	PP1916;PP4175	-1000	0	0	Initializing	0
Initial Reaction		RC856C6A_RL-838		1 MNXM13@MNXC3 + 1 MNXM943@MNXC3 <-- 1 MNXM1@MNXC3 + 1 MNXM78@MNXC3	PP4140	-1000	0	0	Initializing	0
Initial Reaction		R29E5F92A_RL-136		1 MNXM13@MNXC3 + 2 MNXM15@MNXC3 + 1 MNXM69@MNXC3 <-- 2 MNXM1@MNXC3 + 1 MNXM2@MNXC3 + 1 MNXM490@MNXC3	PP4288	-1000	0	0	Initializing	0
Initial Reaction		R80B031E6_LR-502		1 MNXM1408@MNXC3 + 1 MNXM37@MNXC3 --> 1 MNXM1422@MNXC3 + 1 MNXM1@MNXC3 + 1 MNXM365@MNXC3 + 1 MNXM89557@MNXC3	PP0290+PP0293	0	1000	0	Initializing	0
Initial Reaction		R1387E308_B-22		1 MNXM1409@MNXC3 <==> 1 MNXM507@MNXC3	PP5336	-1000	1000	0	Initializing	0
Initial Reaction		RE630D36D_LR-974		1 MNXM140@MNXC2 + 1 MNXM1@MNXC2 --> 1 MNXM140@MNXC3 + 1 MNXM1@MNXC3	PP4184	0	1000	0	Initializing	0
Initial Reaction		RA8081349_LR-695		1 MNXM140@MNXC2 + 1 MNXM2@MNXC3 + 1 MNXM3@MNXC3 --> 1 MNXM140@MNXC3 + 1 MNXM1@MNXC3 + 1 MNXM7@MNXC3 + 1 MNXM9@MNXC3	PP1137+PP1139+PP1141;PP1137+PP1139+PP4867;PP1137+PP1140+PP1141;PP1137+PP1140+PP4867;PP1137+PP1141+PP4842;PP1137+PP1141+PP4843;PP1137+PP1141+PP4865;PP1137+PP1141+PP4866;PP1137+PP4842+PP4867;PP1137+PP4843+PP4867;PP1137+PP4865+PP4867;PP1137+PP4866+PP4867;PP1138+PP1139+PP1141;PP1138+PP1139+PP4867;PP1138+PP1140+PP1141;PP1138+PP1140+PP4867;PP1138+PP1141+PP4842;PP1138+PP1141+PP4843;PP1138+PP1141+PP4865;…	0	1000	0	Initializing	0
Initial Reaction		R39997F27_B-206		1 MNXM140@MNXC3 + 1 MNXM20@MNXC3 <==> 1 MNXM404@MNXC3 + 1 MNXM89557@MNXC3	PP3511	-1000	1000	0	Initializing	0
Initial Reaction		RFB242488_RL-1050		1 MNXM1410@MNXC3 + 1 MNXM89557@MNXC3 <-- 1 MNXM20@MNXC3 + 1 MNXM792@MNXC3	PP0214	-1000	0	0	Initializing	0
Initial Reaction		R95E42B97_LR-606		1 MNXM1422@MNXC3 --> 1 MNXM1456@MNXC3 + 1 MNXM2@MNXC3	PP0289	0	1000	0	Initializing	0
Initial Reaction		RDDFBFAC7_RL-939		1 MNXM1423@MNXC3 <-- 1 MNXM693@MNXC3		-1000	0	0	Initializing	0
Initial Reaction		R603D611D_LR-369		1 MNXM142@MNXC2 + 1 MNXM2@MNXC3 + 1 MNXM3@MNXC3 --> 1 MNXM142@MNXC3 + 1 MNXM1@MNXC3 + 1 MNXM7@MNXC3 + 1 MNXM9@MNXC3	PP1137+PP1138+PP1139+PP1140+PP1141	0	1000	0	Initializing	0
Initial Reaction		RB20AD28A_LR-738		1 MNXM142@MNXC3 --> 1 MNXM159@MNXC3 + 1 MNXM15@MNXC3	PP3191;PP3446;PP4430;PP5149	0	1000	0	Initializing	0
Initial Reaction		R1E93863E_B-81		1 MNXM142@MNXC3 <==> 1 MNXM29@MNXC3 + 1 MNXM75@MNXC3	PP0321;PP0322;PP0671	-1000	1000	0	Initializing	0
Initial Reaction		RC936064E_RL-843		1 MNXM14327@MNXC3 + 1 MNXM61@MNXC3 <-- 1 MNXM276@MNXC3 + 1 MNXM97@MNXC3	PP1972	-1000	0	0	Initializing	0
Initial Reaction		R41EED2E6_RL-242		1 MNXM1438@MNXC3 + 1 MNXM15@MNXC3 + 1 MNXM1@MNXC3 + 1 MNXM22@MNXC3 <-- 1 MNXM4@MNXC3 + 1 MNXM943@MNXC3		-1000	0	0	Initializing	0
Initial Reaction		R23CEE250_LR-107		1 MNXM1438@MNXC3 + 2 MNXM2@MNXC3 --> 1 MNXM792@MNXC3		0	1000	0	Initializing	0
Initial Reaction		R83E58A6_LR-519		1 MNXM1441@MNXC3 + 1 MNXM16@MNXC3 --> 1 MNXM1588@MNXC3 + 1 MNXM19@MNXC3 + 1 MNXM1@MNXC3	PP3410	0	1000	0	Initializing	0
Initial Reaction		R512B0D6_RL-296		1 MNXM1446@MNXC3 + 1 MNXM1@MNXC3 + 1 MNXM7@MNXC3 + 1 MNXM9@MNXC3 <-- 1 MNXM3@MNXC3 + 1 MNXM529@MNXC3 + 1 MNXM955@MNXC3	PP1332	-1000	0	0	Initializing	0
Initial Reaction		RD7E153F2_LR-916		1 MNXM1446@MNXC3 + 1 MNXM3@MNXC3 + 1 MNXM669@MNXC3 --> 1 MNXM1954@MNXC3 + 1 MNXM1@MNXC3 + 1 MNXM7@MNXC3 + 1 MNXM9@MNXC3	PP1333	0	1000	0	Initializing	0
Initial Reaction		R982D637B_LR-619		1 MNXM144@MNXC2 + 1 MNXM1@MNXC2 --> 1 MNXM144@MNXC3 + 1 MNXM1@MNXC3		0	1000	0	Initializing	0
Initial Reaction		RFF68E75D_B-1067		1 MNXM144@MNXC3 + 1 MNXM20@MNXC3 <==> 1 MNXM244@MNXC3 + 1 MNXM89557@MNXC3	PP0214	-1000	1000	0	Initializing	0
Initial Reaction		R39EB37F1_B-208		1 MNXM144@MNXC3 + 1 MNXM23@MNXC3 <==> 1 MNXM244@MNXC3 + 1 MNXM32@MNXC3	PP0596	-1000	1000	0	Initializing	0
Initial Reaction		R22890923_RL-101		1 MNXM14501@MNXC3 + 1 MNXM61@MNXC3 <-- 1 MNXM276@MNXC3 + 1 MNXM76@MNXC3	PP1972	-1000	0	0	Initializing	0
Initial Reaction		R2D58F8F5_B-150		1 MNXM14529@MNXC3 + 1 MNXM1@MNXC3 <==> 1 MNXM1521@MNXC3	PP1379	-1000	1000	0	Initializing	0
Initial Reaction		RBB792C0E_RL-778		1 MNXM14529@MNXC3 <-- 1 MNXM204@MNXC3 + 1 MNXM4@MNXC3	PP4655+PP4656	-1000	0	0	Initializing	0
Initial Reaction		R9C0B593B_RL-637		1 MNXM1453@MNXC3 + 1 MNXM5@MNXC3 + 1 MNXM90886@MNXC3 <-- 1 MNXM1@MNXC3 + 1 MNXM6@MNXC3 + 1 MNXM91627@MNXC3	PP0732	-1000	0	0	Initializing	0
Initial Reaction		R8B9B0F03_LR-566		1 MNXM1453@MNXC3 --> 1 MNXM405@MNXC3	PP4784	0	1000	0	Initializing	0
Initial Reaction		R19DC042B_RL-56		1 MNXM1455@MNXC3 <-- 1 MNXM1489@MNXC3	PP1995	-1000	0	0	Initializing	0
Initial Reaction		RD462190A_B-894		1 MNXM1456@MNXC3 + 1 MNXM89557@MNXC3 <==> 1 MNXM1482@MNXC3 + 1 MNXM20@MNXC3	PP0967	-1000	1000	0	Initializing	0
Initial Reaction		RF4F5126C_RL-1031		1 MNXM1458@MNXC3 + 1 MNXM89557@MNXC3 <-- 1 MNXM337@MNXC3 + 1 MNXM37@MNXC3	PP2329	-1000	0	0	Initializing	0
Initial Reaction		R6933A465_LR-398		1 MNXM1458@MNXC3 --> 1 MNXM1@MNXC3 + 1 MNXM23@MNXC3 + 1 MNXM421@MNXC3	PP1917	0	1000	0	Initializing	0
Initial Reaction		R243773E7_B-109		1 MNXM145@MNXC3 <==> 1 MNXM186@MNXC3	PP0415	-1000	1000	0	Initializing	0
Initial Reaction		RD94EEA8C_B-926		1 MNXM145@MNXC3 <==> 1 MNXM89643@MNXC3	PP5150	-1000	1000	0	Initializing	0
Initial Reaction		R5AB5E60A_LR-340		1 MNXM146@MNXC3 + 1 MNXM4@MNXC3 + 1 MNXM97@MNXC3 --> 1 MNXM253@MNXC3 + 1 MNXM2@MNXC3 + 1 MNXM76@MNXC3	PP4490	0	1000	0	Initializing	0
Initial Reaction		R471D60F6_RL-262		1 MNXM14724@MNXC3 + 1 MNXM61@MNXC3 <-- 1 MNXM276@MNXC3 + 1 MNXM37@MNXC3	PP1972	-1000	0	0	Initializing	0
Initial Reaction		R4F3C3ADE_LR-293		1 MNXM147@MNXC2 + 1 MNXM2@MNXC3 + 1 MNXM3@MNXC3 --> 1 MNXM147@MNXC3 + 1 MNXM1@MNXC3 + 1 MNXM7@MNXC3 + 1 MNXM9@MNXC3	PP1297	0	1000	0	Initializing	0
Initial Reaction		R3DEA5779_LR-223		1 MNXM147@MNXC3 + 1 MNXM2@MNXC3 --> 1 MNXM15@MNXC3 + 1 MNXM42@MNXC3	PP0495;PP1160;PP2453	0	1000	0	Initializing	0
Initial Reaction		R3AA50A02_B-212		1 MNXM1488@MNXC3 + 1 MNXM20@MNXC3 <==> 1 MNXM1563@MNXC3 + 1 MNXM89557@MNXC3	PP1588	-1000	1000	0	Initializing	0
Initial Reaction		R49A140F5_LR-275		1 MNXM1488@MNXC3 + 1 MNXM2@MNXC3 --> 1 MNXM25@MNXC3 + 1 MNXM644@MNXC3	PP1525	0	1000	0	Initializing	0
Initial Reaction		R62E7298D_RL-373		1 MNXM1497@MNXC3 + 1 MNXM5@MNXC3 <-- 1 MNXM1@MNXC3 + 1 MNXM6@MNXC3 + 1 MNXM90564@MNXC3	PP4832	-1000	0	0	Initializing	0
Initial Reaction		R98E38730_RL-623		1 MNXM14@MNXC3 + 1 MNXM1561@MNXC3 + 1 MNXM1@MNXC3 <-- 1 MNXM3@MNXC3 + 1 MNXM51@MNXC3	PP1656	-1000	0	0	Initializing	0
Initial Reaction		R2408F468_B-108		1 MNXM14@MNXC3 + 1 MNXM1@MNXC3 + 1 MNXM38291@MNXC3 <==> 1 MNXM3@MNXC3 + 1 MNXM89643@MNXC3	PP0722	-1000	1000	0	Initializing	0
Initial Reaction		RD6F6B70_LR-908		1 MNXM14@MNXC3 + 1 MNXM2@MNXC3 --> 1 MNXM168@MNXC3 + 1 MNXM89643@MNXC3	PP4779	0	1000	0	Initializing	0
Initial Reaction		RC16F2CB0_LR-809		1 MNXM14@MNXC3 + 1 MNXM2@MNXC3 --> 1 MNXM212@MNXC3 + 1 MNXM9@MNXC3	PP1414;PP1620;PP2531	0	1000	0	Initializing	0
Initial Reaction		R28766662_B-127		1 MNXM14@MNXC3 + 1 MNXM3@MNXC3 <==> 2 MNXM7@MNXC3	PP1506	-1000	1000	0	Initializing	0
Initial Reaction		R896353BD_B-553		1 MNXM14@MNXC3 + 1 MNXM93@MNXC3 <==> 1 MNXM565@MNXC3	PP4016	-1000	1000	0	Initializing	0
Initial Reaction		RAA82755_RL-708		1 MNXM14@MNXC3 + 1 MNXM9@MNXC3 <-- 1 MNXM2@MNXC3 + 1 MNXM45@MNXC3	PP0261	-1000	0	0	Initializing	0
Initial Reaction		R6D92F1B0_RL-420		1 MNXM14@MNXC3 + 2 MNXM1@MNXC3 + 1 MNXM73@MNXC3 + 1 MNXM9@MNXC3 <-- 1 MNXM23@MNXC3 + 1 MNXM2@MNXC3 + 1 MNXM3@MNXC3	PP2082	-1000	0	0	Initializing	0
Initial Reaction		R40981087_RL-239		1 MNXM14@MNXC3 + 2 MNXM1@MNXC3 + 1 MNXM89643@MNXC3 <-- 1 MNXM2@MNXC3 + 1 MNXM527@MNXC3	PP4919	-1000	0	0	Initializing	0
Initial Reaction		R1781A0_LR-43		1 MNXM150@MNXC3 + 1 MNXM2@MNXC3 --> 1 MNXM168@MNXC3 + 1 MNXM38297@MNXC3	PP3254	0	1000	0	Initializing	0
Initial Reaction		RB62274B5_B-756		1 MNXM1514@MNXC3 + 1 MNXM89557@MNXC3 <==> 1 MNXM20@MNXC3 + 1 MNXM759@MNXC3	PP1768	-1000	1000	0	Initializing	0
Initial Reaction		RA30FADDE_B-673		1 MNXM151@MNXC3 + 1 MNXM1@MNXC3 + 1 MNXM6@MNXC3 <==> 2 MNXM57@MNXC3 + 1 MNXM5@MNXC3	PP3819	-1000	1000	0	Initializing	0
Initial Reaction		RF77F3F23_RL-1041		1 MNXM151@MNXC3 + 2 MNXM2@MNXC3 <-- 1 MNXM22@MNXC3 + 2 MNXM57@MNXC3	PP0777;PP1686;PP1874	-1000	0	0	Initializing	0
Initial Reaction		R84C16387_B-526		1 MNXM152@MNXC3 + 1 MNXM1@MNXC3 + 1 MNXM3@MNXC3 <==> 1 MNXM394@MNXC3 + 1 MNXM7@MNXC3	PP0849	-1000	1000	0	Initializing	0
Initial Reaction		R1CA49BF6_B-70		1 MNXM152@MNXC3 + 1 MNXM7@MNXC3 <==> 1 MNXM257@MNXC3 + 1 MNXM3@MNXC3		-1000	1000	0	Initializing	0
Initial Reaction		RECEF8C0E_RL-998		1 MNXM1532@MNXC3 + 1 MNXM15@MNXC3 <-- 1 MNXM1@MNXC3 + 1 MNXM2@MNXC3 + 1 MNXM648@MNXC3	PP0514	-1000	0	0	Initializing	0
Initial Reaction		R7F0E3AF7_B-495		1 MNXM153@MNXC3 + 1 MNXM89557@MNXC3 <==> 1 MNXM20@MNXC3 + 1 MNXM76@MNXC3	PP0967;PP1972;PP3590	-1000	1000	0	Initializing	0
Initial Reaction		RD082C506_RL-873		1 MNXM154@MNXC3 + 1 MNXM21@MNXC3 <-- 1 MNXM197@MNXC3	PP3540	-1000	0	0	Initializing	0
Initial Reaction		R71D6A339_RL-448		1 MNXM154@MNXC3 + 1 MNXM93@MNXC3 <-- 1 MNXM2@MNXC3 + 1 MNXM97281@MNXC3	PP4620	-1000	0	0	Initializing	0
Initial Reaction		RE6AABDFF_B-975		1 MNXM154@MNXC3 + 1 MNXM97014@MNXC3 <==> 1 MNXM25@MNXC3 + 1 MNXM40046@MNXC3	PP3122+PP3123	-1000	1000	0	Initializing	0
Initial Reaction		RECD550D8_B-997		1 MNXM156@MNXC2 + 1 MNXM1@MNXC2 <==> 1 MNXM156@MNXC3 + 1 MNXM1@MNXC3	PP1059;PP5031	-1000	1000	0	Initializing	0
Initial Reaction		R4D39AB13_LR-287		1 MNXM156@MNXC3 + 1 MNXM2@MNXC3 + 1 MNXM90822@MNXC3 --> 1 MNXM15@MNXC3 + 1 MNXM23@MNXC3 + 1 MNXM89762@MNXC3	PP4434;PP5270	0	1000	0	Initializing	0
Initial Reaction		R20F27F8B_B-91		1 MNXM156@MNXC3 <==> 1 MNXM32@MNXC3	PP3722;PP5269	-1000	1000	0	Initializing	0
Initial Reaction		R86C450F7_B-538		1 MNXM157@MNXC3 + 1 MNXM1@MNXC3 + 1 MNXM39@MNXC3 <==> 1 MNXM2@MNXC3 + 2 MNXM56@MNXC3		-1000	1000	0	Initializing	0
Initial Reaction		RA70CD209_LR-691		1 MNXM157@MNXC3 + 1 MNXM22@MNXC3 --> 2 MNXM2@MNXC3 + 1 MNXM56@MNXC3	PP0115;PP0235;PP0481;PP2887;PP3668	0	1000	0	Initializing	0
Initial Reaction		R2646D128_LR-117		1 MNXM157@MNXC3 + 1 MNXM601@MNXC3 --> 1 MNXM56@MNXC3 + 1 MNXM765@MNXC3	PP2674	0	1000	0	Initializing	0
Initial Reaction		R82F654B5_B-510		1 MNXM15824@MNXC2 + 1 MNXM1@MNXC2 <==> 1 MNXM15824@MNXC3 + 1 MNXM1@MNXC3	PP3187	-1000	1000	0	Initializing	0
Initial Reaction		R7E405B57_LR-492		1 MNXM15824@MNXC3 + 1 MNXM2@MNXC3 --> 1 MNXM584@MNXC3	PP4286	0	1000	0	Initializing	0
Initial Reaction		R388B0E5C_LR-199		1 MNXM1588@MNXC3 + 1 MNXM16@MNXC3 + 1 MNXM2@MNXC3 --> 1 MNXM19@MNXC3 + 1 MNXM1@MNXC3 + 1 MNXM26@MNXC3 + 1 MNXM90564@MNXC3	PP3763	0	1000	0	Initializing	0
Initial Reaction		REB2C74BF_LR-992		1 MNXM1589@MNXC3 + 1 MNXM1@MNXC3 --> 1 MNXM90238@MNXC3	PP4828	0	1000	0	Initializing	0
Initial Reaction		R51FD58E9_B-301		1 MNXM158@MNXC2 + 1 MNXM1@MNXC2 <==> 1 MNXM158@MNXC3 + 1 MNXM1@MNXC3	PP0745;PP3992;PP4290;PP4643;PP4653	-1000	1000	0	Initializing	0
Initial Reaction		RBB81A9EB_RL-779		1 MNXM158@MNXC3 + 1 MNXM15@MNXC3 <-- 1 MNXM1@MNXC3 + 1 MNXM2@MNXC3 + 1 MNXM761@MNXC3	PP3189	-1000	0	0	Initializing	0
Initial Reaction		R30A69BD5_LR-170		1 MNXM159@MNXC3 + 1 MNXM15@MNXC3 + 1 MNXM55@MNXC3 --> 1 MNXM2@MNXC3 + 1 MNXM319@MNXC3	PP4594	0	1000	0	Initializing	0
Initial Reaction		R47F94982_RL-268		1 MNXM159@MNXC3 + 1 MNXM15@MNXC3 + 1 MNXM727@MNXC3 <-- 1 MNXM1837@MNXC3 + 1 MNXM2@MNXC3	PP4594	-1000	0	0	Initializing	0
Initial Reaction		RE8E2473C_RL-985		1 MNXM159@MNXC3 + 1 MNXM15@MNXC3 + 1 MNXM25@MNXC3 <-- 1 MNXM2@MNXC3 + 1 MNXM820@MNXC3	PP0659	-1000	0	0	Initializing	0
Initial Reaction		RF03E5809_B-1011		1 MNXM15@MNXC2 <==> 1 MNXM15@MNXC3	PP2106;PP5233	-1000	1000	0	Initializing	0
Initial Reaction		R47BD1A4_RL-267		1 MNXM15@MNXC3 + 1 MNXM161@MNXC3 + 1 MNXM22@MNXC3 <-- 1 MNXM2@MNXC3 + 1 MNXM366@MNXC3 + 1 MNXM4@MNXC3	PP1129	-1000	0	0	Initializing	0
Initial Reaction		R1303F642_B-19		1 MNXM15@MNXC3 + 1 MNXM1@MNXC3 + 1 MNXM20@MNXC3 + 1 MNXM6@MNXC3 <==> 1 MNXM2@MNXC3 + 1 MNXM5@MNXC3 + 1 MNXM89557@MNXC3	PP0675	-1000	1000	0	Initializing	0
Initial Reaction		R8348ECA3_LR-515		1 MNXM15@MNXC3 + 1 MNXM1@MNXC3 + 1 MNXM23@MNXC3 + 1 MNXM89582@MNXC3 --> 1 MNXM2@MNXC3 + 1 MNXM55@MNXC3	PP4594	0	1000	0	Initializing	0
Initial Reaction		R59690FF8_RL-333		1 MNXM15@MNXC3 + 1 MNXM211@MNXC3 <-- 1 MNXM2@MNXC3 + 1 MNXM70@MNXC3	PP1001	-1000	0	0	Initializing	0
Initial Reaction		RA9594F3_B-703		1 MNXM15@MNXC3 + 1 MNXM22@MNXC3 + 1 MNXM311@MNXC3 <==> 1 MNXM2@MNXC3 + 1 MNXM4@MNXC3 + 1 MNXM548@MNXC3	PP1129	-1000	1000	0	Initializing	0
Initial Reaction		RCBE45683_RL-854		1 MNXM15@MNXC3 + 1 MNXM22@MNXC3 + 1 MNXM46@MNXC3 <-- 1 MNXM2@MNXC3 + 1 MNXM42@MNXC3 + 1 MNXM4@MNXC3	PP1426	-1000	0	0	Initializing	0
Initial Reaction		R331FAE93_RL-180		1 MNXM15@MNXC3 + 1 MNXM23@MNXC3 + 1 MNXM3840@MNXC3 <-- 1 MNXM2@MNXC3 + 1 MNXM927@MNXC3	PP4594	-1000	0	0	Initializing	0
Initial Reaction		R8B7D9DD0_RL-565		1 MNXM15@MNXC3 + 1 MNXM23@MNXC3 <-- 1 MNXM53@MNXC3	PP0297;PP0987;PP2930;PP3144;PP3191;PP3446;PP4430;PP5149	-1000	0	0	Initializing	0
Initial Reaction		R4E7DE35C_RL-290		1 MNXM15@MNXC3 + 1 MNXM331@MNXC3 <-- 1 MNXM1819@MNXC3 + 1 MNXM2@MNXC3	PP2453	-1000	0	0	Initializing	0
Initial Reaction		R83113D03_RL-512		1 MNXM15@MNXC3 + 1 MNXM334@MNXC3 <-- 1 MNXM1@MNXC3 + 1 MNXM212@MNXC3 + 1 MNXM2@MNXC3	PP0591	-1000	0	0	Initializing	0
Initial Reaction		R5ED32650_RL-361		1 MNXM15@MNXC3 + 1 MNXM386@MNXC3 <-- 1 MNXM1@MNXC3 + 1 MNXM2@MNXC3 + 1 MNXM3509@MNXC3	PP1100;PP3189	-1000	0	0	Initializing	0
Initial Reaction		R2A514FF5_LR-138		1 MNXM15@MNXC3 + 1 MNXM3@MNXC3 + 1 MNXM89557@MNXC3 --> 1 MNXM1@MNXC3 + 1 MNXM37@MNXC3 + 1 MNXM7@MNXC3 + 1 MNXM9@MNXC3	PP3148;PP4399;PP4547;PP5046;PP5183;PP5184;PP5299	0	1000	0	Initializing	0
Initial Reaction		RC8AE5CC9_RL-840		1 MNXM15@MNXC3 + 1 MNXM452@MNXC3 <-- 1 MNXM1@MNXC3 + 1 MNXM2@MNXC3 + 1 MNXM360@MNXC3	PP1100	-1000	0	0	Initializing	0
Initial Reaction		R1872D5AE_RL-49		1 MNXM15@MNXC3 + 1 MNXM75@MNXC3 <-- 1 MNXM218@MNXC3	PP0542+PP0543	-1000	0	0	Initializing	0
Initial Reaction		R3722F8A_RL-193		1 MNXM15@MNXC3 + 1 MNXM792@MNXC3 <-- 1 MNXM2090@MNXC3 + 1 MNXM2@MNXC3	PP0382	-1000	0	0	Initializing	0
Initial Reaction		R1D91677F_RL-77		1 MNXM15@MNXC3 + 1 MNXM89557@MNXC3 <-- 1 MNXM2@MNXC3 + 1 MNXM37@MNXC3	PP2453	-1000	0	0	Initializing	0
Initial Reaction		R4BA51054_RL-281		1 MNXM15@MNXC3 + 1 MNXM935@MNXC3 <-- 1 MNXM1@MNXC3 + 1 MNXM2@MNXC3 + 1 MNXM625@MNXC3	PP0591	-1000	0	0	Initializing	0
Initial Reaction		R90B66DB3_RL-584		1 MNXM15@MNXC3 + 1 MNXM93@MNXC3 <-- 1 MNXM42@MNXC3	PP5338	-1000	0	0	Initializing	0
Initial Reaction		RAC909E93_LR-720		1 MNXM1608@MNXC2 + 1 MNXM1@MNXC2 --> 1 MNXM1608@MNXC3 + 1 MNXM1@MNXC3	PP1167+PP1168+PP1169;PP1168+PP1169+PP2056	0	1000	0	Initializing	0
Initial Reaction		R1328FCCE_RL-20		1 MNXM16131@MNXC3 + 1 MNXM9@MNXC3 <-- 1 MNXM2@MNXC3 + 1 MNXM31@MNXC3	PP1414;PP1620;PP2531	-1000	0	0	Initializing	0
Initial Reaction		R68B67625_RL-396		1 MNXM161@MNXC3 + 1 MNXM1@MNXC3 + 1 MNXM7@MNXC3 <-- 1 MNXM311@MNXC3 + 1 MNXM3@MNXC3	PP5357	-1000	0	0	Initializing	0
Initial Reaction		R6E1602BC_B-424		1 MNXM161@MNXC3 + 1 MNXM22@MNXC3 <==> 1 MNXM454@MNXC3 + 1 MNXM4@MNXC3	PP1129	-1000	1000	0	Initializing	0
Initial Reaction		R2FF6DBB2_RL-163		1 MNXM1626@MNXC3 + 1 MNXM5@MNXC3 <-- 1 MNXM1@MNXC3 + 1 MNXM622@MNXC3 + 1 MNXM6@MNXC3	PP1597	-1000	0	0	Initializing	0
Initial Reaction		R6CB49F55_LR-416		1 MNXM1635@MNXC3 + 1 MNXM16@MNXC3 --> 1 MNXM1707@MNXC3 + 1 MNXM19@MNXC3 + 1 MNXM1@MNXC3	PP1765	0	1000	0	Initializing	0
Initial Reaction		R9E6EEABB_B-648		1 MNXM1638@MNXC3 + 1 MNXM1@MNXC3 + 1 MNXM6@MNXC3 <==> 1 MNXM5@MNXC3 + 1 MNXM734@MNXC3	PP4678	-1000	1000	0	Initializing	0
Initial Reaction		R4AF355AC_B-280		1 MNXM1638@MNXC3 <==> 1 MNXM426@MNXC3	PP4678	-1000	1000	0	Initializing	0
Initial Reaction		R926E7B95_RL-592		1 MNXM1641@MNXC3 + 1 MNXM1@MNXC3 + 1 MNXM7@MNXC3 <-- 1 MNXM1642@MNXC3 + 1 MNXM3@MNXC3	PP0723	-1000	0	0	Initializing	0
Initial Reaction		R5F97F972_LR-366		1 MNXM1645@MNXC3 + 1 MNXM2@MNXC3 --> 1 MNXM993@MNXC3 + 1 MNXM9@MNXC3		0	1000	0	Initializing	0
Initial Reaction		RE1050778_LR-948		1 MNXM1647@MNXC3 + 1 MNXM2@MNXC3 --> 1 MNXM989@MNXC3 + 1 MNXM9@MNXC3	PP0956	0	1000	0	Initializing	0
Initial Reaction		RFC0B42B_B-1057		1 MNXM164@MNXC2 + 1 MNXM1@MNXC2 <==> 1 MNXM164@MNXC3 + 1 MNXM1@MNXC3	PP1376	-1000	1000	0	Initializing	0
Initial Reaction		REA8C0A73_LR-991		1 MNXM164@MNXC3 + 1 MNXM1@MNXC3 + 1 MNXM4@MNXC3 + 1 MNXM6@MNXC3 --> 1 MNXM204@MNXC3 + 1 MNXM2@MNXC3 + 1 MNXM5@MNXC3	PP3537	0	1000	0	Initializing	0
Initial Reaction		R8D67B95F_B-574		1 MNXM164@MNXC3 + 1 MNXM23@MNXC3 <==> 1 MNXM337@MNXC3	PP5317	-1000	1000	0	Initializing	0
Initial Reaction		RBBC9F21E_LR-782		1 MNXM165@MNXC3 --> 1 MNXM198@MNXC3	PP4059	0	1000	0	Initializing	0
Initial Reaction		R85F6B42C_LR-532		1 MNXM1688@MNXC3 + 1 MNXM1@MNXC3 + 1 MNXM6@MNXC3 --> 1 MNXM5@MNXC3 + 1 MNXM785@MNXC3	PP1904	0	1000	0	Initializing	0
Initial Reaction		R802C2BCE_B-498		1 MNXM1688@MNXC3 + 1 MNXM9@MNXC3 <==> 1 MNXM47@MNXC3 + 1 MNXM73@MNXC3	PP0964	-1000	1000	0	Initializing	0
Initial Reaction		RF8E7B223_RL-1044		1 MNXM168@MNXC3 + 1 MNXM97011@MNXC3 <-- 1 MNXM212@MNXC3 + 1 MNXM2@MNXC3	PP2460	-1000	0	0	Initializing	0
Initial Reaction		R6C9171D6_B-415		1 MNXM1692@MNXC3 + 1 MNXM23@MNXC3 <==> 1 MNXM32@MNXC3 + 1 MNXM803@MNXC3	PP2209	-1000	1000	0	Initializing	0
Initial Reaction		R3B1017EE_B-213		1 MNXM1694@MNXC3 <==> 1 MNXM1792@MNXC3 + 1 MNXM2@MNXC3	PP2336	-1000	1000	0	Initializing	0
Initial Reaction		RBBF437E1_B-784		1 MNXM1694@MNXC3 <==> 1 MNXM23@MNXC3 + 1 MNXM25@MNXC3	PP2334	-1000	1000	0	Initializing	0
Initial Reaction		RA32EB253_LR-676		1 MNXM1697@MNXC3 + 1 MNXM3@MNXC3 + 1 MNXM91123@MNXC3 --> 5 MNXM1@MNXC3 + 1 MNXM40299@MNXC3 + 1 MNXM7@MNXC3 + 1 MNXM9@MNXC3	PP1675;PP1676	0	1000	0	Initializing	0
Initial Reaction		RF1E22A2C_LR-1019		1 MNXM16@MNXC3 + 1 MNXM1903@MNXC3 --> 1 MNXM19@MNXC3 + 1 MNXM1@MNXC3 + 1 MNXM90440@MNXC3	PP5011	0	1000	0	Initializing	0
Initial Reaction		R70504203_LR-437		1 MNXM16@MNXC3 + 1 MNXM2187@MNXC3 --> 1 MNXM191@MNXC3 + 1 MNXM19@MNXC3 + 1 MNXM1@MNXC3	PP1765	0	1000	0	Initializing	0
Initial Reaction		RD15ABA50_B-878		1 MNXM16@MNXC3 + 1 MNXM4985@MNXC3 <==> 1 MNXM19@MNXC3 + 1 MNXM1@MNXC3 + 1 MNXM2440@MNXC3	PP1765	-1000	1000	0	Initializing	0
Initial Reaction		R3710C32E_LR-192		1 MNXM16@MNXC3 + 1 MNXM558@MNXC3 --> 1 MNXM19@MNXC3 + 1 MNXM1@MNXC3 + 1 MNXM223@MNXC3	PP5011	0	1000	0	Initializing	0
Initial Reaction		R6165A8F4_B-371		1 MNXM16@MNXC3 + 1 MNXM92194@MNXC3 <==> 1 MNXM19@MNXC3 + 1 MNXM92195@MNXC3	PP4826	-1000	1000	0	Initializing	0
Initial Reaction		RE419E9A9_B-962		1 MNXM16@MNXC3 + 1 MNXM92195@MNXC3 <==> 1 MNXM19@MNXC3 + 1 MNXM1@MNXC3 + 1 MNXM92197@MNXC3	PP3410	-1000	1000	0	Initializing	0
Initial Reaction		RCB2E3D7A_B-852		1 MNXM1706@MNXC3 + 1 MNXM2@MNXC3 <==> 1 MNXM891@MNXC3	PP1985+PP1986	-1000	1000	0	Initializing	0
Initial Reaction		RE4B00DB4_B-966		1 MNXM1706@MNXC3 + 1 MNXM2@MNXC3 <==> 1 MNXM985@MNXC3	PP1985+PP1986	-1000	1000	0	Initializing	0
Initial Reaction		R12BF3304_LR-15		1 MNXM1707@MNXC3 + 1 MNXM4@MNXC3 + 1 MNXM6@MNXC3 --> 1 MNXM1903@MNXC3 + 1 MNXM2@MNXC3 + 1 MNXM5@MNXC3	PP5199	0	1000	0	Initializing	0
Initial Reaction		R76C68B26_B-465		1 MNXM17108@MNXC3 + 1 MNXM2@MNXC3 <==> 1 MNXM1@MNXC3 + 1 MNXM97018@MNXC3	PP0545;PP2589;PP2680;PP2694;PP3357;PP3463;PP5258;PP5278	-1000	1000	0	Initializing	0
Initial Reaction		R592613A_RL-332		1 MNXM17112@MNXC3 + 1 MNXM1@MNXC3 + 1 MNXM7@MNXC3 <-- 1 MNXM17114@MNXC3 + 1 MNXM3@MNXC3	PP4934	-1000	0	0	Initializing	0
Initial Reaction		R6FA3BC82_LR-435		1 MNXM17112@MNXC3 + 1 MNXM2@MNXC3 --> 1 MNXM48519@MNXC3 + 1 MNXM9@MNXC3	PP0059	0	1000	0	Initializing	0
Initial Reaction		RB0CC4454_B-731		1 MNXM17114@MNXC3 <==> 1 MNXM271@MNXC3	PP1323	-1000	1000	0	Initializing	0
Initial Reaction		R6EF38510_LR-431		1 MNXM172@MNXC3 + 1 MNXM2@MNXC3 + 1 MNXM5@MNXC3 --> 2 MNXM1@MNXC3 + 1 MNXM25@MNXC3 + 1 MNXM6@MNXC3	PP0213;PP2488	0	1000	0	Initializing	0
Initial Reaction		R835EDBFE_B-516		1 MNXM172@MNXC3 + 1 MNXM89557@MNXC3 <==> 1 MNXM192@MNXC3 + 1 MNXM20@MNXC3	PP0214	-1000	1000	0	Initializing	0
Initial Reaction		R1C292FB2_B-65		1 MNXM1734@MNXC2 + 1 MNXM1@MNXC2 <==> 1 MNXM1734@MNXC3 + 1 MNXM1@MNXC3	PP3600	-1000	1000	0	Initializing	0
Initial Reaction		R6DF305B9_LR-423		1 MNXM1757@MNXC3 + 1 MNXM2@MNXC3 --> 1 MNXM25@MNXC3 + 1 MNXM89557@MNXC3	PP4475	0	1000	0	Initializing	0
Initial Reaction		R342F609C_LR-185		1 MNXM179@MNXC2 + 1 MNXM1@MNXC2 --> 1 MNXM179@MNXC3 + 1 MNXM1@MNXC3	PP4735	0	1000	0	Initializing	0
Initial Reaction		RB38EA58D_LR-745		1 MNXM179@MNXC3 + 2 MNXM91192@MNXC3 --> 2 MNXM1@MNXC3 + 1 MNXM23@MNXC3 + 2 MNXM91194@MNXC3	PP4736	0	1000	0	Initializing	0
Initial Reaction		RE4ADEE31_B-965		1 MNXM17@MNXC3 + 1 MNXM1@MNXC3 + 1 MNXM2403@MNXC3 <==> 1 MNXM2@MNXC3 + 1 MNXM47@MNXC3	PP1811	-1000	1000	0	Initializing	0
Initial Reaction		R5B86316D_RL-347		1 MNXM17@MNXC3 + 1 MNXM1@MNXC3 + 1 MNXM5328@MNXC3 <-- 1 MNXM47@MNXC3 + 1 MNXM6467@MNXC3	PP1337	-1000	0	0	Initializing	0
Initial Reaction		R6CB5D57B_RL-417		1 MNXM17@MNXC3 + 1 MNXM1@MNXC3 + 1 C9577@MNXC3 <-- 1 MNXM89795@MNXC3 + 1 C9576@MNXC3	PP0343	-1000	0	0	Initializing	0
Initial Reaction		RC835351B_RL-837		1 MNXM17@MNXC3 + 1 MNXM1@MNXC3 + 1 C9578@MNXC3 <-- 1 MNXM50@MNXC3 + 1 C9577@MNXC3	PP4943	-1000	0	0	Initializing	0
Initial Reaction		R8D8422CD_RL-575		1 MNXM17@MNXC3 + 1 MNXM1@MNXC3 + 1 C9580@MNXC3 <-- 1 MNXM50@MNXC3 + 1 C9579@MNXC3		-1000	0	0	Initializing	0
Initial Reaction		RED9D23C7_RL-1002		1 MNXM17@MNXC3 + 1 MNXM1@MNXC3 + 1 C9581@MNXC3 <-- 1 MNXM50@MNXC3 + 1 C9580@MNXC3		-1000	0	0	Initializing	0
Initial Reaction		R28BF4A7E_B-129		1 MNXM17@MNXC3 + 1 MNXM7@MNXC3 <==> 1 MNXM3@MNXC3 + 1 MNXM80@MNXC3	PP1593;PP1771	-1000	1000	0	Initializing	0
Initial Reaction		R847C35E8_LR-525		1 MNXM17@MNXC3 + 1 MNXM89760@MNXC3 --> 1 MNXM2@MNXC3 + 1 MNXM572@MNXC3 + 1 MNXM89759@MNXC3	PP1177+PP1179	0	1000	0	Initializing	0
Initial Reaction		RCEF4881F_RL-864		1 MNXM1800@MNXC3 + 1 MNXM1@MNXC3 <-- 1 MNXM204@MNXC3 + 1 MNXM4@MNXC3	PP2518	-1000	0	0	Initializing	0
Initial Reaction		R9EABBC0D_RL-650		1 MNXM1802@MNXC3 + 1 MNXM9@MNXC3 <-- 1 MNXM2@MNXC3 + 1 MNXM759@MNXC3	PP0662;PP1471	-1000	0	0	Initializing	0
Initial Reaction		R841C589C_RL-523		1 MNXM1816@MNXC3 + 1 MNXM765@MNXC3 <-- 1 MNXM2318@MNXC3 + 1 MNXM601@MNXC3	PP2674	-1000	0	0	Initializing	0
Initial Reaction		R4A88A966_LR-278		1 MNXM1829@MNXC3 + 1 MNXM3061@MNXC3 --> 1 MNXM1@MNXC3 + 1 MNXM30@MNXC3 + 1 MNXM41260@MNXC3	PP1802	0	1000	0	Initializing	0
Initial Reaction		R8B76DD66_LR-564		1 MNXM1829@MNXC3 + 1 MNXM41258@MNXC3 --> 1 MNXM1@MNXC3 + 1 MNXM30@MNXC3 + 1 MNXM41259@MNXC3	PP1801	0	1000	0	Initializing	0
Initial Reaction		R6C5C79F1_LR-412		1 MNXM1829@MNXC3 + 1 MNXM41260@MNXC3 --> 1 MNXM1@MNXC3 + 1 MNXM30@MNXC3 + 1 MNXM41258@MNXC3	PP1780	0	1000	0	Initializing	0
Initial Reaction		R55F33AC_B-317		1 MNXM1829@MNXC3 + 1 MNXM5@MNXC3 <==> 1 MNXM1@MNXC3 + 1 MNXM516@MNXC3 + 1 MNXM6@MNXC3	PP1800	-1000	1000	0	Initializing	0
Initial Reaction		RD838F4FB_LR-918		1 MNXM183@MNXC3 + 1 MNXM234@MNXC3 --> 1 MNXM257@MNXC3 + 1 MNXM281@MNXC3	PP5141	0	1000	0	Initializing	0
Initial Reaction		R740CEADC_LR-455		1 MNXM183@MNXC3 + 1 MNXM238@MNXC3 + 1 MNXM2@MNXC3 --> 1 MNXM79@MNXC3 + 1 MNXM959@MNXC3	PP4699	0	1000	0	Initializing	0
Initial Reaction		R95F08F4D_B-607		1 MNXM183@MNXC3 + 1 MNXM29@MNXC3 + 1 MNXM2@MNXC3 <==> 1 MNXM53@MNXC3 + 1 MNXM79@MNXC3	PP0322;PP0671	-1000	1000	0	Initializing	0
Initial Reaction		R543D9FD7_B-313		1 MNXM183@MNXC3 + 1 MNXM5@MNXC3 <==> 1 MNXM511@MNXC3 + 1 MNXM6@MNXC3	PP1945;PP2265	-1000	1000	0	Initializing	0
Initial Reaction		R865B974C_B-534		1 MNXM186@MNXC3 + 1 MNXM258@MNXC3 <==> 1 MNXM74@MNXC3 + 1 MNXM89621@MNXC3	PP4965	-1000	1000	0	Initializing	0
Initial Reaction		RE042A128_B-944		1 MNXM186@MNXC3 + 1 MNXM89643@MNXC3 <==> 1 MNXM271@MNXC3 + 1 MNXM74@MNXC3	PP4965	-1000	1000	0	Initializing	0
Initial Reaction		R4257B96E_RL-244		1 MNXM1880@MNXC3 + 1 MNXM2@MNXC3 <-- 1 MNXM422@MNXC3		-1000	0	0	Initializing	0
Initial Reaction		RC0BC5E81_RL-807		1 MNXM188@MNXC3 + 1 MNXM1@MNXC3 + 1 MNXM23@MNXC3 + 1 MNXM89557@MNXC3 <-- 1 MNXM337@MNXC3 + 1 MNXM37@MNXC3	PP0417+PP0420	-1000	0	0	Initializing	0
Initial Reaction		R5EB12655_LR-360		1 MNXM18941@MNXC2 + 1 MNXM2@MNXC3 + 1 MNXM3@MNXC3 --> 1 MNXM18941@MNXC3 + 1 MNXM1@MNXC3 + 1 MNXM7@MNXC3 + 1 MNXM9@MNXC3	PP0076+PP0294+PP0295;PP0076+PP0294+PP2774;PP0076+PP0294+PP3559;PP0076+PP0295+PP2774;PP0076+PP2774;PP0076+PP2774+PP3559;PP0294+PP0295+PP0296;PP0294+PP0295+PP0304;PP0294+PP0295+PP1741;PP0294+PP0295+PP2775;PP0294+PP0295+PP3558;PP0294+PP0296+PP2774;PP0294+PP0296+PP3559;PP0294+PP0304+PP2774;PP0294+PP0304+PP3559;PP0294+PP1741+PP2774;PP0294+PP1741+PP3559;PP0294+PP2774+PP2775;PP0294+PP2774+PP3558;PP0294+…	0	1000	0	Initializing	0
Initial Reaction		R416F0AF6_RL-241		1 MNXM190@MNXC3 + 1 MNXM1@MNXC3 + 1 MNXM7@MNXC3 + 1 MNXM9@MNXC3 <-- 1 MNXM3@MNXC3 + 1 MNXM60@MNXC3 + 1 MNXM97015@MNXC3	PP1607+PP1996;PP4065+PP4067	-1000	0	0	Initializing	0
Initial Reaction		R3EFE3830_B-227		1 MNXM1915@MNXC3 + 1 MNXM9@MNXC3 <==> 1 MNXM194@MNXC3 + 1 MNXM2@MNXC3	PP1414;PP1620;PP2531	-1000	1000	0	Initializing	0
Initial Reaction		RB1FD713D_RL-737		1 MNXM191@MNXC3 + 1 MNXM339@MNXC3 <-- 1 MNXM232@MNXC3 + 1 MNXM41@MNXC3	PP1444	-1000	0	0	Initializing	0
Initial Reaction		RF19980FE_RL-1018		1 MNXM191@MNXC3 + 1 MNXM5@MNXC3 <-- 1 MNXM1@MNXC3 + 1 MNXM232@MNXC3 + 1 MNXM6@MNXC3	PP3720	-1000	0	0	Initializing	0
Initial Reaction		RA1DCE3EB_B-666		1 MNXM191@MNXC3 + 1 MNXM90822@MNXC3 <==> 1 MNXM232@MNXC3 + 1 MNXM89762@MNXC3	PP4190+PP4191+PP4192+PP4193	-1000	1000	0	Initializing	0
Initial Reaction		R8A33D8CC_LR-557		1 MNXM191@MNXC3 + 2 MNXM1@MNXC3 + 2 MNXM91192@MNXC3 --> 2 MNXM1@MNXC2 + 1 MNXM232@MNXC3 + 2 MNXM91194@MNXC3	PP1317+PP1318+PP1319	0	1000	0	Initializing	0
Initial Reaction		RD75BF56B_LR-911		1 MNXM191@MNXC3 + 4 MNXM1@MNXC3 + 0.5 MNXM4@MNXC3 --> 4 MNXM1@MNXC2 + 1 MNXM232@MNXC3 + 1 MNXM2@MNXC3	PP0812+PP0813+PP0814+PP0815+PP0816	0	1000	0	Initializing	0
Initial Reaction		RD75BF56B_LR-912		1 MNXM191@MNXC3 + 4 MNXM1@MNXC3 + 0.5 MNXM4@MNXC3 --> 4 MNXM1@MNXC2 + 1 MNXM232@MNXC3 + 1 MNXM2@MNXC3	PP4650+PP4651	0	1000	0	Initializing	0
Initial Reaction		R54461FAC_B-314		1 MNXM192@MNXC2 + 1 MNXM1@MNXC2 <==> 1 MNXM192@MNXC3 + 1 MNXM1@MNXC3	PP0284;PP2543;PP2911;PP4106;PP4407	-1000	1000	0	Initializing	0
Initial Reaction		RA347771_LR-678		1 MNXM192@MNXC2 + 1 MNXM2@MNXC3 + 1 MNXM3@MNXC3 --> 1 MNXM192@MNXC3 + 1 MNXM1@MNXC3 + 1 MNXM7@MNXC3 + 1 MNXM9@MNXC3	PP1137+PP1139+PP1141;PP1137+PP1140+PP1141;PP1138+PP1139+PP1141;PP1138+PP1140+PP1141	0	1000	0	Initializing	0
Initial Reaction		R79FE6DB1_RL-478		1 MNXM192@MNXC3 + 2 MNXM1@MNXC3 + 1 MNXM6@MNXC3 <-- 1 MNXM2@MNXC3 + 1 MNXM422@MNXC3 + 1 MNXM5@MNXC3	PP0545;PP2589;PP2680;PP2694;PP3357;PP3463;PP5258;PP5278	-1000	0	0	Initializing	0
Initial Reaction		R385725AA_RL-198		1 MNXM1953@MNXC3 + 1 MNXM1@MNXC3 + 1 MNXM7@MNXC3 + 1 MNXM9@MNXC3 <-- 1 MNXM32@MNXC3 + 1 MNXM3@MNXC3 + 1 MNXM785@MNXC3	PP1338	-1000	0	0	Initializing	0
Initial Reaction		RDD6DBEE0_LR-935		1 MNXM1953@MNXC3 + 1 MNXM331@MNXC3 + 1 MNXM3@MNXC3 --> 1 MNXM1@MNXC3 + 1 MNXM7@MNXC3 + 1 MNXM955@MNXC3 + 1 MNXM9@MNXC3	PP1335	0	1000	0	Initializing	0
Initial Reaction		RFCFAA9E0_LR-1058		1 MNXM19542@MNXC3 + 1 MNXM2@MNXC3 --> 1 MNXM3172@MNXC3 + 1 MNXM7437@MNXC3	PP2901	0	1000	0	Initializing	0
Initial Reaction		R5B80770_B-346		1 MNXM1954@MNXC3 + 1 MNXM88503@MNXC3 <==> 1 MNXM2264@MNXC3 + 1 MNXM80@MNXC3	PP1334	-1000	1000	0	Initializing	0
Initial Reaction		R63F8B33D_B-376		1 MNXM1955@MNXC3 + 1 MNXM80@MNXC3 <==> 1 MNXM7865@MNXC3 + 1 MNXM88503@MNXC3	PP1334	-1000	1000	0	Initializing	0
Initial Reaction		RAC13BE4D_B-717		1 MNXM197@MNXC3 <==> 1 MNXM2@MNXC3 + 1 MNXM90282@MNXC3	PP4066	-1000	1000	0	Initializing	0
Initial Reaction		R73BF6B8B_LR-454		1 MNXM1994@MNXC3 + 1 MNXM5@MNXC3 --> 1 MNXM1@MNXC3 + 1 MNXM40316@MNXC3 + 1 MNXM6@MNXC3	PP2426	0	1000	0	Initializing	0
Initial Reaction		R302C79DD_LR-166		1 MNXM199@MNXC2 + 1 MNXM2@MNXC3 + 1 MNXM3@MNXC3 --> 1 MNXM199@MNXC3 + 1 MNXM1@MNXC3 + 1 MNXM7@MNXC3 + 1 MNXM9@MNXC3	PP1137+PP1139+PP1141;PP1137+PP1139+PP4867;PP1137+PP1140+PP1141;PP1137+PP1140+PP4867;PP1137+PP1141+PP4842;PP1137+PP1141+PP4843;PP1137+PP1141+PP4865;PP1137+PP1141+PP4866;PP1137+PP4842+PP4867;PP1137+PP4843+PP4867;PP1137+PP4865+PP4867;PP1137+PP4866+PP4867;PP1138+PP1139+PP1141;PP1138+PP1139+PP4867;PP1138+PP1140+PP1141;PP1138+PP1140+PP4867;PP1138+PP1141+PP4842;PP1138+PP1141+PP4843;PP1138+PP1141+PP4865;…	0	1000	0	Initializing	0
Initial Reaction		R16FBD0E6_B-40		1 MNXM199@MNXC3 + 1 MNXM20@MNXC3 <==> 1 MNXM238@MNXC3 + 1 MNXM89557@MNXC3	PP3511	-1000	1000	0	Initializing	0
Initial Reaction		RB4540E4D_LR-747		1 MNXM1@MNXC2 + 1 MNXM207@MNXC2 --> 1 MNXM1@MNXC3 + 1 MNXM207@MNXC3	PP2092	0	1000	0	Initializing	0
Initial Reaction		RD4D84E74_B-897		1 MNXM1@MNXC2 + 1 MNXM20@MNXC2 <==> 1 MNXM1@MNXC3 + 1 MNXM20@MNXC3	PP1378;PP1400;PP4461	-1000	1000	0	Initializing	0
Initial Reaction		R52D636B1_B-307		1 MNXM1@MNXC2 + 1 MNXM217@MNXC2 <==> 1 MNXM1@MNXC3 + 1 MNXM217@MNXC3	PP3165	-1000	1000	0	Initializing	0
Initial Reaction		R6E6A4469_LR-426		1 MNXM1@MNXC2 + 1 MNXM231@MNXC2 --> 1 MNXM1@MNXC3 + 1 MNXM231@MNXC3	PP4184	0	1000	0	Initializing	0
Initial Reaction		RDD0BDF9A_B-932		1 MNXM1@MNXC2 + 1 MNXM23@MNXC2 <==> 1 MNXM1@MNXC3 + 1 MNXM23@MNXC3		-1000	1000	0	Initializing	0
Initial Reaction		RCEACFC46_RL-861		1 MNXM1@MNXC2 + 1 MNXM25@MNXC2 <-- 1 MNXM1@MNXC3 + 1 MNXM25@MNXC3	PP1188;PP2255	-1000	0	0	Initializing	0
Initial Reaction		RC77F6DA8_B-833		1 MNXM1@MNXC2 + 1 MNXM26@MNXC2 <==> 1 MNXM1@MNXC3 + 1 MNXM26@MNXC3		-1000	1000	0	Initializing	0
Initial Reaction		RFBAF2331_B-1053		1 MNXM1@MNXC2 + 1 MNXM2757@MNXC2 <==> 1 MNXM1@MNXC3 + 1 MNXM2757@MNXC3		-1000	1000	0	Initializing	0
Initial Reaction		RE9E2BBFE_B-988		1 MNXM1@MNXC2 + 1 MNXM29@MNXC2 <==> 1 MNXM1@MNXC3 + 1 MNXM29@MNXC3	PP4840	-1000	1000	0	Initializing	0
Initial Reaction		R51FCA6A5_B-300		1 MNXM1@MNXC2 + 1 MNXM32@MNXC2 <==> 1 MNXM1@MNXC3 + 1 MNXM32@MNXC3	PP4840	-1000	1000	0	Initializing	0
Initial Reaction		R69AD851_LR-400		1 MNXM1@MNXC2 + 1 MNXM341@MNXC2 --> 1 MNXM1@MNXC3 + 1 MNXM341@MNXC3	PP0652;PP3417	0	1000	0	Initializing	0
Initial Reaction		RAAB899B2_RL-709		1 MNXM1@MNXC2 + 1 MNXM341@MNXC2 <-- 1 MNXM2@MNXC2 + 1 MNXM339@MNXC2		-1000	0	0	Initializing	0
Initial Reaction		R5533691C_B-316		1 MNXM1@MNXC2 + 1 MNXM42@MNXC2 <==> 1 MNXM1@MNXC3 + 1 MNXM42@MNXC3	PP0137;PP1167+PP1168+PP1169;PP1168+PP1169+PP2056	-1000	1000	0	Initializing	0
Initial Reaction		RD9C41023_B-927		1 MNXM1@MNXC2 + 1 MNXM53@MNXC2 <==> 1 MNXM1@MNXC3 + 1 MNXM53@MNXC3	PP3589	-1000	1000	0	Initializing	0
Initial Reaction		R87F56CF7_LR-546		1 MNXM1@MNXC2 + 1 MNXM582@MNXC2 --> 1 MNXM1@MNXC3 + 1 MNXM582@MNXC3	PP3377	0	1000	0	Initializing	0
Initial Reaction		R6AA8265F_B-404		1 MNXM1@MNXC2 + 1 MNXM744@MNXC2 <==> 1 MNXM1@MNXC3 + 1 MNXM744@MNXC3	PP3600	-1000	1000	0	Initializing	0
Initial Reaction		RAEC85517_LR-726		1 MNXM1@MNXC2 + 1 MNXM761@MNXC2 --> 1 MNXM1@MNXC3 + 1 MNXM761@MNXC3	PP0709;PP3187;PP3641;PP3655;PP4035;PP4309;PP4921	0	1000	0	Initializing	0
Initial Reaction		RFB2489A_B-1051		1 MNXM1@MNXC2 + 1 MNXM76@MNXC2 <==> 1 MNXM1@MNXC3 + 1 MNXM76@MNXC3	PP0927;PP4495	-1000	1000	0	Initializing	0
Initial Reaction		RCC30C545_B-855		1 MNXM1@MNXC2 + 1 MNXM89557@MNXC2 <==> 1 MNXM1@MNXC3 + 1 MNXM89557@MNXC3	PP0137	-1000	1000	0	Initializing	0
Initial Reaction		R158AF434_B-32		1 MNXM1@MNXC2 + 1 MNXM90@MNXC2 <==> 1 MNXM1@MNXC3 + 1 MNXM90@MNXC3	PP0229;PP2692;PP3628;PP3957;PP5061;PP5374	-1000	1000	0	Initializing	0
Initial Reaction		R1C5965DA_B-67		1 MNXM1@MNXC2 + 1 MNXM93@MNXC2 <==> 1 MNXM1@MNXC3 + 1 MNXM93@MNXC3	PP1188;PP2255	-1000	1000	0	Initializing	0
Initial Reaction		R8B0C95C_B-562		1 MNXM1@MNXC2 + 1 MNXM94@MNXC2 <==> 1 MNXM1@MNXC3 + 1 MNXM94@MNXC3	PP0927;PP4495	-1000	1000	0	Initializing	0
Initial Reaction		RCD9783A4_LR-859		1 MNXM1@MNXC2 + 1 MNXM97013@MNXC2 --> 1 MNXM1@MNXC3 + 1 MNXM97013@MNXC3	PP0709;PP3187;PP3655;PP4035;PP4309	0	1000	0	Initializing	0
Initial Reaction		R16358B2_B-35		1 MNXM1@MNXC2 + 1 MNXM97@MNXC2 <==> 1 MNXM1@MNXC3 + 1 MNXM97@MNXC3	PP0927;PP4495	-1000	1000	0	Initializing	0
Initial Reaction		R2FFE8EE4_LR-164		1 MNXM1@MNXC2 + 1 MNXM98@MNXC2 --> 1 MNXM1@MNXC3 + 1 MNXM98@MNXC3	PP1167+PP1168+PP1169;PP1168+PP1169+PP2056	0	1000	0	Initializing	0
Initial Reaction		R1889FDC1_B-50		1 MNXM1@MNXC2 + 1 MNXM9@MNXC2 <==> 1 MNXM1@MNXC3 + 1 MNXM9@MNXC3	PP1373;PP4103	-1000	1000	0	Initializing	0
Initial Reaction		R668497C4_RL-386		1 MNXM1@MNXC3 + 1 MNXM207@MNXC3 + 1 MNXM7@MNXC3 + 1 MNXM9@MNXC3 <-- 1 MNXM207@MNXC2 + 1 MNXM2@MNXC3 + 1 MNXM3@MNXC3	PP0207+PP0208+PP0209;PP0207+PP0208+PP3637;PP0207+PP0209+PP3635;PP0207+PP3635+PP3637;PP0208+PP0209+PP3636;PP0208+PP3636+PP3637;PP0209+PP3635+PP3636;PP3635+PP3636+PP3637	-1000	0	0	Initializing	0
Initial Reaction		R83ED5B3_LR-520		1 MNXM1@MNXC3 + 1 MNXM20@MNXC3 + 1 MNXM37@MNXC3 + 1 MNXM6@MNXC3 --> 1 MNXM5@MNXC3 + 2 MNXM89557@MNXC3	PP5075+PP5076	0	1000	0	Initializing	0
Initial Reaction		R667C48E7_RL-385		1 MNXM1@MNXC3 + 1 MNXM21386@MNXC3 + 1 MNXM7@MNXC3 <-- 1 MNXM79613@MNXC3 + 1 MNXM857@MNXC3	PP0341	-1000	0	0	Initializing	0
Initial Reaction		R5D6827A6_B-353		1 MNXM1@MNXC3 + 1 MNXM2179@MNXC3 + 1 MNXM7@MNXC3 <==> 1 MNXM3@MNXC3 + 1 MNXM90412@MNXC3	PP2458	-1000	1000	0	Initializing	0
Initial Reaction		RA413F47F_RL-681		1 MNXM1@MNXC3 + 1 MNXM218@MNXC3 + 1 MNXM682@MNXC3 <-- 1 MNXM2@MNXC3 + 1 MNXM368@MNXC3	PP2152	-1000	0	0	Initializing	0
Initial Reaction		R140CB6B1_B-27		1 MNXM1@MNXC3 + 1 MNXM220@MNXC3 + 1 MNXM3@MNXC3 <==> 1 MNXM63@MNXC3 + 1 MNXM7@MNXC3	PP0849	-1000	1000	0	Initializing	0
Initial Reaction		R6EDCB93D_B-430		1 MNXM1@MNXC3 + 1 MNXM22107@MNXC3 + 1 MNXM6@MNXC3 <==> 1 MNXM22111@MNXC3 + 1 MNXM5@MNXC3	PP2008	-1000	1000	0	Initializing	0
Initial Reaction		RF3D9D8C7_RL-1025		1 MNXM1@MNXC3 + 1 MNXM22@MNXC3 + 1 MNXM599@MNXC3 <-- 1 MNXM42@MNXC3 + 1 MNXM4@MNXC3	PP1426	-1000	0	0	Initializing	0
Initial Reaction		R686BCB95_RL-395		1 MNXM1@MNXC3 + 1 MNXM22@MNXC3 + 1 MNXM748@MNXC3 <-- 1 MNXM4@MNXC3 + 1 MNXM684@MNXC3	PP5257	-1000	0	0	Initializing	0
Initial Reaction		REC150E37_RL-995		1 MNXM1@MNXC3 + 1 MNXM231@MNXC3 + 1 MNXM7@MNXC3 + 1 MNXM9@MNXC3 <-- 1 MNXM231@MNXC2 + 1 MNXM2@MNXC3 + 1 MNXM3@MNXC3	PP1137+PP1139+PP1141;PP1137+PP1139+PP4867;PP1137+PP1140+PP1141;PP1137+PP1140+PP4867;PP1137+PP1141+PP4842;PP1137+PP1141+PP4843;PP1137+PP1141+PP4865;PP1137+PP1141+PP4866;PP1137+PP4842+PP4867;PP1137+PP4843+PP4867;PP1137+PP4865+PP4867;PP1137+PP4866+PP4867;PP1138+PP1139+PP1141;PP1138+PP1139+PP4867;PP1138+PP1140+PP1141;PP1138+PP1140+PP4867;PP1138+PP1141+PP4842;PP1138+PP1141+PP4843;PP1138+PP1141+PP4865;…	-1000	0	0	Initializing	0
Initial Reaction		R5D693F52_RL-354		1 MNXM1@MNXC3 + 1 MNXM2323@MNXC3 + 1 MNXM39@MNXC3 <-- 1 MNXM89643@MNXC3	PP0516;PP0530;PP3813	-1000	0	0	Initializing	0
Initial Reaction		R96290CDA_B-610		1 MNXM1@MNXC3 + 1 MNXM237@MNXC3 <==> 1 MNXM2@MNXC3 + 1 MNXM511@MNXC3	PP1945;PP2265	-1000	1000	0	Initializing	0
Initial Reaction		R9B75249_RL-634		1 MNXM23@MNXC3 + 1 MNXM51@MNXC3 <-- 1 MNXM30@MNXC3 + 1 MNXM73@MNXC3	PP1362;PP4301	-1000	0	0	Initializing	0
Initial Reaction		RB5D58F10_B-753		1 MNXM1@MNXC3 + 1 MNXM2521@MNXC3 + 1 MNXM6@MNXC3 <==> 1 MNXM5@MNXC3 + 1 MNXM899@MNXC3	PP1784	-1000	1000	0	Initializing	0
Initial Reaction		RD23C2F74_RL-882		1 MNXM1@MNXC3 + 1 MNXM25@MNXC3 + 1 MNXM319@MNXC3 <-- 1 MNXM55@MNXC3 + 1 MNXM820@MNXC3	PP0659	-1000	0	0	Initializing	0
Initial Reaction		RD3518BB2_RL-888		1 MNXM1@MNXC3 + 1 MNXM26@MNXC3 + 1 MNXM319@MNXC3 <-- 1 MNXM55@MNXC3 + 1 MNXM699@MNXC3	PP0659	-1000	0	0	Initializing	0
Initial Reaction		RC7067291_RL-830		1 MNXM1@MNXC3 + 1 MNXM26@MNXC3 + 1 MNXM61@MNXC3 <-- 1 MNXM652@MNXC3 + 1 MNXM699@MNXC3	PP2528	-1000	0	0	Initializing	0
Initial Reaction		RCD54B15C_RL-858		1 MNXM1@MNXC3 + 1 MNXM276@MNXC3 + 1 MNXM39@MNXC3 <-- 1 MNXM494@MNXC3 + 1 MNXM4@MNXC3	PP1832	-1000	0	0	Initializing	0
Initial Reaction		R31A2D181_RL-177		1 MNXM1@MNXC3 + 1 MNXM2782@MNXC3 + 1 MNXM39@MNXC3 + 1 MNXM90082@MNXC3 <-- 1 MNXM494@MNXC3 + 1 MNXM4@MNXC3	PP1832	-1000	0	0	Initializing	0
Initial Reaction		R5148B89F_B-299		1 MNXM1@MNXC3 + 1 MNXM281@MNXC3 + 1 MNXM6@MNXC3 <==> 1 MNXM5@MNXC3 + 1 MNXM79@MNXC3	PP5132	-1000	1000	0	Initializing	0
Initial Reaction		R8A06DB82_RL-556		1 MNXM1@MNXC3 + 1 MNXM281@MNXC3 + 1 MNXM7@MNXC3 + 1 MNXM9@MNXC3 <-- 1 MNXM3@MNXC3 + 1 MNXM89557@MNXC3 + 1 MNXM965@MNXC3	PP1997	-1000	0	0	Initializing	0
Initial Reaction		R4424E58F_RL-253		1 MNXM1@MNXC3 + 1 MNXM282@MNXC3 + 1 MNXM7@MNXC3 + 1 MNXM9@MNXC3 <-- 1 MNXM282@MNXC2 + 1 MNXM2@MNXC3 + 1 MNXM3@MNXC3	PP0231+PP0232+PP0233	-1000	0	0	Initializing	0
Initial Reaction		RA1805785_RL-663		1 MNXM1@MNXC3 + 1 MNXM289@MNXC3 + 1 MNXM7@MNXC3 + 1 MNXM9@MNXC3 <-- 1 MNXM289@MNXC2 + 1 MNXM2@MNXC3 + 1 MNXM3@MNXC3	PP0076+PP0294+PP0295;PP0076+PP0294+PP2774;PP0076+PP0294+PP3559;PP0076+PP0295+PP2774;PP0076+PP2774;PP0076+PP2774+PP3559;PP0294+PP0295+PP0296;PP0294+PP0295+PP0304;PP0294+PP0295+PP1741;PP0294+PP0295+PP2775;PP0294+PP0295+PP3558;PP0294+PP0296+PP2774;PP0294+PP0296+PP3559;PP0294+PP0304+PP2774;PP0294+PP0304+PP3559;PP0294+PP1741+PP2774;PP0294+PP1741+PP3559;PP0294+PP2774+PP2775;PP0294+PP2774+PP3558;PP0294+…	-1000	0	0	Initializing	0
Initial Reaction		R46E3D594_B-261		1 MNXM1@MNXC3 + 1 MNXM2@MNXC3 + 1 MNXM301@MNXC3 <==> 1 MNXM245@MNXC3		-1000	1000	0	Initializing	0
Initial Reaction		RD1E8890A_RL-880		1 MNXM1@MNXC3 + 1 MNXM2@MNXC3 + 1 MNXM436@MNXC3 + 1 MNXM89759@MNXC3 <-- 1 MNXM30@MNXC3 + 1 MNXM89760@MNXC3	PP1177+PP1179	-1000	0	0	Initializing	0
Initial Reaction		R215518C7_RL-93		1 MNXM2@MNXC3 + 1 MNXM5@MNXC3 + 1 MNXM91066@MNXC3 <-- 1 MNXM4@MNXC3 + 1 MNXM6067@MNXC3 + 1 MNXM6@MNXC3	PP0427	-1000	0	0	Initializing	0
Initial Reaction		RB6F47E0A_LR-759		1 MNXM2@MNXC3 + 1 MNXM700@MNXC3 --> 1 MNXM90394@MNXC3	PP5033	0	1000	0	Initializing	0
Initial Reaction		R3414EAEA_B-184		1 MNXM1@MNXC3 + 1 MNXM2@MNXC3 + 1 MNXM748@MNXC3 <==> 1 MNXM219@MNXC3		-1000	1000	0	Initializing	0
Initial Reaction		R10C5F771_LR-3		1 MNXM2@MNXC3 + 1 MNXM90394@MNXC3 --> 1 MNXM496@MNXC3	PP5030	0	1000	0	Initializing	0
Initial Reaction		RA302B082_LR-672		1 MNXM2@MNXC3 + 1 MNXM91105@MNXC3 --> 1 MNXM494@MNXC3 + 1 MNXM9@MNXC3		0	1000	0	Initializing	0
Initial Reaction		RD4D8D547_B-898		1 MNXM1@MNXC3 + 1 MNXM2@MNXC3 + 1 MNXM911@MNXC3 <==> 1 MNXM916@MNXC3	PP1972;PP3590	-1000	1000	0	Initializing	0
Initial Reaction		R990B0A70_B-624		1 MNXM30@MNXC3 + 1 MNXM721@MNXC3 <==> 1 MNXM82@MNXC3 + 1 MNXM9@MNXC3	PP1227;PP1776	-1000	1000	0	Initializing	0
Initial Reaction		RF3924393_RL-1021		1 MNXM1@MNXC3 + 1 MNXM325@MNXC3 + 1 MNXM7@MNXC3 <-- 1 MNXM341@MNXC3 + 1 MNXM3@MNXC3	PP3416	-1000	0	0	Initializing	0
Initial Reaction		R3BABACC5_RL-215		1 MNXM1@MNXC3 + 1 MNXM325@MNXC3 <-- 1 MNXM2@MNXC3 + 1 MNXM429@MNXC3	PP1023	-1000	0	0	Initializing	0
Initial Reaction		R416AA34A_RL-240		1 MNXM1@MNXC3 + 1 MNXM32@MNXC3 + 1 MNXM7@MNXC3 + 1 MNXM9@MNXC3 <-- 1 MNXM2@MNXC3 + 1 MNXM32@MNXC2 + 1 MNXM3@MNXC3	PP1137+PP1138+PP1139+PP1140+PP1141	-1000	0	0	Initializing	0
Initial Reaction		R90C15A82_RL-585		1 MNXM332@MNXC3 + 1 MNXM467@MNXC3 <-- 1 MNXM397@MNXC3	PP2341	-1000	0	0	Initializing	0
Initial Reaction		RC3EBE013_RL-817		1 MNXM1@MNXC3 + 1 MNXM339@MNXC2 + 1 MNXM6@MNXC3 <-- 1 MNXM41@MNXC2 + 1 MNXM5@MNXC3	PP1444	-1000	0	0	Initializing	0
Initial Reaction		R580F11A7_B-329		1 MNXM1@MNXC3 + 1 MNXM361@MNXC3 + 1 MNXM6@MNXC3 <==> 1 MNXM353@MNXC3 + 1 MNXM5@MNXC3	PP1470	-1000	1000	0	Initializing	0
Initial Reaction		R718431EF_RL-446		1 MNXM1@MNXC3 + 1 MNXM366@MNXC3 + 1 MNXM7@MNXC3 <-- 1 MNXM3@MNXC3 + 1 MNXM548@MNXC3	PP5357	-1000	0	0	Initializing	0
Initial Reaction		RB3012443_LR-742		1 MNXM1@MNXC3 + 1 MNXM374@MNXC3 + 1 MNXM73@MNXC3 --> 1 MNXM23@MNXC3 + 1 MNXM286@MNXC3	PP1362;PP4301	0	1000	0	Initializing	0
Initial Reaction		R3BC0E0C_RL-216		1 MNXM1@MNXC3 + 1 MNXM37@MNXC3 + 1 MNXM7@MNXC3 + 1 MNXM9@MNXC3 <-- 1 MNXM2@MNXC3 + 1 MNXM37@MNXC2 + 1 MNXM3@MNXC3	PP0656+PP1071+PP5022;PP0656+PP4486+PP5022;PP0656+PP5022+PP5024;PP1069+PP1071+PP5022;PP1069+PP4486+PP5022;PP1069+PP5022+PP5024;PP1071+PP5022+PP5023;PP4486+PP5022+PP5023;PP5022+PP5023+PP5024	-1000	0	0	Initializing	0
Initial Reaction		R9D5AEFCF_LR-642		1 MNXM1@MNXC3 + 1 MNXM3854@MNXC3 + 1 MNXM6@MNXC3 --> 1 MNXM2575@MNXC3 + 1 MNXM5@MNXC3	PP0581;PP1914;PP2783	0	1000	0	Initializing	0
Initial Reaction		RD87F9A67_RL-922		1 MNXM388@MNXC3 + 1 MNXM7@MNXC3 + 1 MNXM9@MNXC3 <-- 1 MNXM3@MNXC3 + 1 MNXM568@MNXC3	PP1665	-1000	0	0	Initializing	0
Initial Reaction		RD7523EED_RL-910		1 MNXM1@MNXC3 + 1 MNXM397@MNXC3 + 1 MNXM39@MNXC3 <-- 1 MNXM2@MNXC3 + 1 MNXM51@MNXC3	PP1823;PP2512	-1000	0	0	Initializing	0
Initial Reaction		R6EAB6651_RL-427		1 MNXM1@MNXC3 + 1 MNXM39@MNXC3 + 1 MNXM79@MNXC3 <-- 1 MNXM237@MNXC3 + 1 MNXM2@MNXC3	PP0327;PP1367;PP1943	-1000	0	0	Initializing	0
Initial Reaction		R6402C101_B-377		1 MNXM1@MNXC3 + 1 MNXM3@MNXC3 + 1 MNXM411@MNXC3 <==> 1 MNXM360@MNXC3 + 1 MNXM7@MNXC3	PP0849	-1000	1000	0	Initializing	0
Initial Reaction		RE73F1AF9_B-980		1 MNXM1@MNXC3 + 1 MNXM3@MNXC3 + 1 MNXM436@MNXC3 <==> 1 MNXM344@MNXC3 + 1 MNXM7@MNXC3	PP0849	-1000	1000	0	Initializing	0
Initial Reaction		R8988E565_B-554		1 MNXM1@MNXC3 + 1 MNXM3@MNXC3 + 1 MNXM572@MNXC3 <==> 1 MNXM452@MNXC3 + 1 MNXM7@MNXC3	PP0849	-1000	1000	0	Initializing	0
Initial Reaction		R4C39756A_RL-285		1 MNXM1@MNXC3 + 1 MNXM407@MNXC3 + 1 MNXM7@MNXC3 <-- 1 MNXM38297@MNXC3 + 1 MNXM3@MNXC3		-1000	0	0	Initializing	0
Initial Reaction		RD6890A99_RL-904		1 MNXM1@MNXC3 + 1 MNXM412@MNXC3 + 1 MNXM7@MNXC3 + 1 MNXM9@MNXC3 <-- 1 MNXM3@MNXC3 + 1 MNXM55@MNXC3 + 1 MNXM89557@MNXC3	PP0243	-1000	0	0	Initializing	0
Initial Reaction		R9F90B4F7_RL-653		1 MNXM1@MNXC3 + 1 MNXM415@MNXC3 + 1 MNXM7@MNXC3 <-- 1 MNXM364@MNXC3 + 1 MNXM3@MNXC3	PP0438	-1000	0	0	Initializing	0
Initial Reaction		R803985F1_RL-499		1 MNXM1@MNXC3 + 1 MNXM41@MNXC3 + 1 MNXM7@MNXC3 + 1 MNXM9@MNXC3 <-- 1 MNXM2@MNXC3 + 1 MNXM3@MNXC3 + 1 MNXM41@MNXC2	PP1015+PP1016+PP1018;PP1015+PP1017+PP1018	-1000	0	0	Initializing	0
Initial Reaction		R4FA9C0AC_RL-294		1 MNXM1@MNXC3 + 1 MNXM42@MNXC3 + 1 MNXM7@MNXC3 + 1 MNXM9@MNXC3 <-- 1 MNXM2@MNXC3 + 1 MNXM3@MNXC3 + 1 MNXM42@MNXC2	PP1068+PP1069+PP1070+PP1071	-1000	0	0	Initializing	0
Initial Reaction		R4245374E_LR-243		1 MNXM1@MNXC3 + 1 MNXM436@MNXC3 + 1 MNXM73@MNXC3 --> 1 MNXM23@MNXC3 + 1 MNXM344@MNXC3	PP1362;PP4301	0	1000	0	Initializing	0
Initial Reaction		RA6E23FBB_B-690		1 MNXM1@MNXC3 + 1 MNXM453@MNXC3 + 1 MNXM79@MNXC3 <==> 1 MNXM237@MNXC3 + 1 MNXM463@MNXC3	PP1664	-1000	1000	0	Initializing	0
Initial Reaction		R7D814745_RL-489		1 MNXM1@MNXC3 + 1 MNXM453@MNXC3 + 1 MNXM7@MNXC3 + 1 MNXM9@MNXC3 <-- 1 MNXM39@MNXC3 + 1 MNXM3@MNXC3 + 1 MNXM463@MNXC3	PP1457	-1000	0	0	Initializing	0
Initial Reaction		R74E65BB2_RL-458		1 MNXM1@MNXC3 + 1 MNXM454@MNXC3 + 1 MNXM7@MNXC3 <-- 1 MNXM3@MNXC3 + 1 MNXM419@MNXC3	PP5357	-1000	0	0	Initializing	0
Initial Reaction		RCCAE6364_RL-857		1 MNXM1@MNXC3 + 1 MNXM458@MNXC3 + 1 MNXM7437@MNXC3 <-- 1 MNXM2@MNXC3 + 1 MNXM63693@MNXC3	PP2901	-1000	0	0	Initializing	0
Initial Reaction		R3967AB48_B-204		1 MNXM1@MNXC3 + 1 MNXM463@MNXC3 + 1 MNXM7@MNXC3 + 1 MNXM9@MNXC3 <==> 1 MNXM29@MNXC3 + 1 MNXM3@MNXC3 + 1 MNXM488@MNXC3	PP4823	-1000	1000	0	Initializing	0
Initial Reaction		RCDB19324_B-860		1 MNXM1@MNXC3 + 1 MNXM465@MNXC3 <==> 1 MNXM252@MNXC3 + 1 MNXM2@MNXC3	PP1086	-1000	1000	0	Initializing	0
Initial Reaction		R726C5D38_B-451		1 MNXM1@MNXC3 + 1 MNXM46@MNXC3 + 1 MNXM7@MNXC3 + 1 MNXM9@MNXC3 <==> 1 MNXM23@MNXC3 + 1 MNXM3@MNXC3 + 1 MNXM60@MNXC3	PP5348+PP5437	-1000	1000	0	Initializing	0
Initial Reaction		R8468AE10_B-524		1 MNXM1@MNXC3 + 1 MNXM47441@MNXC3 + 1 MNXM6@MNXC3 <==> 1 MNXM5@MNXC3 + 1 MNXM92192@MNXC3	PP4832	-1000	1000	0	Initializing	0
Initial Reaction		R88FBF252_LR-549		1 MNXM1@MNXC3 + 1 MNXM4993@MNXC3 + 1 MNXM6@MNXC3 --> 1 MNXM4199@MNXC3 + 1 MNXM5@MNXC3	PP0581;PP1914;PP2783	0	1000	0	Initializing	0
Initial Reaction		RBECD7378_RL-796		1 MNXM1@MNXC3 + 1 MNXM49@MNXC3 + 1 MNXM7@MNXC3 <-- 1 MNXM287@MNXC3 + 1 MNXM3@MNXC3	PP1304	-1000	0	0	Initializing	0
Initial Reaction		RAB0EED55_B-711		1 MNXM1@MNXC3 + 1 MNXM51@MNXC3 + 1 MNXM7@MNXC3 <==> 1 MNXM30@MNXC3 + 1 MNXM3@MNXC3	PP0849	-1000	1000	0	Initializing	0
Initial Reaction		RD86E6B26_RL-921		1 MNXM1@MNXC3 + 1 MNXM5326@MNXC3 + 1 MNXM7@MNXC3 + 1 MNXM9@MNXC3 <-- 1 MNXM3@MNXC3 + 1 MNXM6465@MNXC3 + 1 MNXM669@MNXC3	PP1333	-1000	0	0	Initializing	0
Initial Reaction		R11642096_RL-5		1 MNXM1@MNXC3 + 1 MNXM53407@MNXC3 + 1 MNXM7@MNXC3 <-- 1 MNXM270@MNXC3 + 1 MNXM3@MNXC3	PP0602	-1000	0	0	Initializing	0
Initial Reaction		R4F16FF66_LR-292		1 MNXM1@MNXC3 + 1 MNXM54800@MNXC3 + 1 MNXM6@MNXC3 --> 1 MNXM54802@MNXC3 + 1 MNXM5@MNXC3	PP1784	0	1000	0	Initializing	0
Initial Reaction		R427B1B98_RL-246		1 MNXM1@MNXC3 + 1 MNXM55@MNXC3 + 1 MNXM7@MNXC3 + 1 MNXM9@MNXC3 <-- 1 MNXM2@MNXC3 + 1 MNXM3@MNXC3 + 1 MNXM55@MNXC2	PP0225+PP0226+PP0227	-1000	0	0	Initializing	0
Initial Reaction		R9A55B9C0_RL-632		1 MNXM1@MNXC3 + 1 MNXM568@MNXC3 + 1 MNXM7@MNXC3 + 1 MNXM89557@MNXC3 + 1 MNXM9@MNXC3 <-- 1 MNXM2@MNXC3 + 1 MNXM37@MNXC3 + 1 MNXM3@MNXC3 + 1 MNXM453@MNXC3	PP1037	-1000	0	0	Initializing	0
Initial Reaction		RAFB654F_RL-728		1 MNXM1@MNXC3 + 1 MNXM57@MNXC3 + 1 MNXM7@MNXC3 + 1 MNXM9@MNXC3 <-- 1 MNXM29@MNXC3 + 1 MNXM3@MNXC3 + 1 MNXM412@MNXC3	PP4993	-1000	0	0	Initializing	0
Initial Reaction		R929B3C67_RL-594		1 MNXM1@MNXC3 + 1 MNXM582@MNXC2 + 1 MNXM6@MNXC3 <-- 1 MNXM341@MNXC2 + 1 MNXM5@MNXC3	PP3382+PP3383+PP3384	-1000	0	0	Initializing	0
Initial Reaction		R8FA83EA5_RL-580		1 MNXM1@MNXC3 + 1 MNXM58@MNXC3 + 1 MNXM7@MNXC3 + 1 MNXM9@MNXC3 <-- 1 MNXM2@MNXC3 + 1 MNXM3@MNXC3 + 1 MNXM58@MNXC2	PP4305+PP5168+PP5169;PP4305+PP5168+PP5170;PP5168+PP5169+PP5171;PP5168+PP5170+PP5171	-1000	0	0	Initializing	0
Initial Reaction		RA29C0166_RL-671		1 MNXM1@MNXC3 + 1 MNXM5@MNXC3 + 1 MNXM7@MNXC3 <-- 1 MNXM3@MNXC3 + 1 MNXM91005@MNXC3	PP2012	-1000	0	0	Initializing	0
Initial Reaction		R2D71820E_B-151		1 MNXM1@MNXC3 + 1 MNXM607@MNXC3 + 1 MNXM7@MNXC3 + 1 MNXM9@MNXC3 <==> 1 MNXM3@MNXC3 + 1 MNXM42@MNXC3 + 1 MNXM507@MNXC3	PP1240	-1000	1000	0	Initializing	0
Initial Reaction		RC94E05B9_B-844		1 MNXM1@MNXC3 + 1 MNXM611@MNXC3 + 1 MNXM6@MNXC3 <==> 1 MNXM5@MNXC3 + 1 MNXM602@MNXC3	PP0074;PP2406;PP3002;PP3768	-1000	1000	0	Initializing	0
Initial Reaction		RCEC5530D_B-862		1 MNXM1@MNXC3 + 1 MNXM617@MNXC3 + 1 MNXM6@MNXC3 <==> 1 MNXM281@MNXC3 + 1 MNXM5@MNXC3	PP5132	-1000	1000	0	Initializing	0
Initial Reaction		R99DF53F9_RL-630		1 MNXM1@MNXC3 + 1 MNXM61@MNXC3 + 1 MNXM7@MNXC3 + 1 MNXM9@MNXC3 <-- 1 MNXM2@MNXC3 + 1 MNXM3@MNXC3 + 1 MNXM61@MNXC2		-1000	0	0	Initializing	0
Initial Reaction		R94914FED_RL-603		1 MNXM1@MNXC3 + 1 MNXM626@MNXC3 + 1 MNXM7@MNXC3 + 1 MNXM9@MNXC3 <-- 1 MNXM2@MNXC3 + 1 MNXM3@MNXC3 + 1 MNXM626@MNXC2	PP0076+PP0294+PP0295;PP0076+PP0294+PP2774;PP0076+PP0294+PP3559;PP0076+PP0295+PP2774;PP0076+PP2774;PP0076+PP2774+PP3559;PP0294+PP0295+PP0296;PP0294+PP0295+PP0304;PP0294+PP0295+PP1741;PP0294+PP0295+PP2775;PP0294+PP0295+PP3558;PP0294+PP0296+PP2774;PP0294+PP0296+PP3559;PP0294+PP0304+PP2774;PP0294+PP0304+PP3559;PP0294+PP1741+PP2774;PP0294+PP1741+PP3559;PP0294+PP2774+PP2775;PP0294+PP2774+PP3558;PP0294+…	-1000	0	0	Initializing	0
Initial Reaction		R260A473B_RL-115		1 MNXM1@MNXC3 + 1 MNXM639@MNXC3 + 1 MNXM7@MNXC3 + 1 MNXM9@MNXC3 <-- 1 MNXM2@MNXC3 + 1 MNXM3@MNXC3 + 1 MNXM639@MNXC2	PP4147+PP4148+PP4150;PP4147+PP4149+PP4150	-1000	0	0	Initializing	0
Initial Reaction		R7358338A_RL-452		1 MNXM1@MNXC3 + 1 MNXM649@MNXC3 + 1 MNXM7@MNXC3 <-- 1 MNXM3@MNXC3 + 1 MNXM440@MNXC3	PP3378	-1000	0	0	Initializing	0
Initial Reaction		R1C2930F2_RL-66		1 MNXM1@MNXC3 + 1 MNXM682@MNXC3 + 1 MNXM7@MNXC3 <-- 1 MNXM3@MNXC3 + 1 MNXM85@MNXC3	PP1075	-1000	0	0	Initializing	0
Initial Reaction		RB784E874_RL-762		1 MNXM1@MNXC3 + 1 MNXM682@MNXC3 + 1 MNXM90@MNXC3 <-- 1 MNXM2@MNXC3 + 1 MNXM367@MNXC3	PP2152	-1000	0	0	Initializing	0
Initial Reaction		RFBFD2C92_RL-1056		1 MNXM1@MNXC3 + 1 MNXM691@MNXC3 <-- 1 MNXM345@MNXC3 + 1 MNXM4@MNXC3	PP4621	-1000	0	0	Initializing	0
Initial Reaction		RBE5BC256_B-792		1 MNXM1@MNXC3 + 1 MNXM6@MNXC3 + 1 MNXM77@MNXC3 <==> 1 MNXM5@MNXC3 + 1 MNXM682@MNXC3	PP4169	-1000	1000	0	Initializing	0
Initial Reaction		R9268CF81_LR-591		1 MNXM1@MNXC3 + 1 MNXM6@MNXC3 + 1 MNXM807@MNXC3 --> 1 MNXM480@MNXC3 + 1 MNXM5@MNXC3	PP4725	0	1000	0	Initializing	0
Initial Reaction		R2B18B2AE_LR-141		1 MNXM1@MNXC3 + 1 MNXM6@MNXC3 + 1 MNXM89759@MNXC3 --> 1 MNXM5@MNXC3 + 1 MNXM89760@MNXC3	PP0786	0	1000	0	Initializing	0
Initial Reaction		R95A83BC1_LR-605		1 MNXM1@MNXC3 + 1 MNXM6@MNXC3 + 1 MNXM91095@MNXC3 --> 1 MNXM5@MNXC3 + 1 MNXM6417@MNXC3	PP0581;PP1914;PP2783	0	1000	0	Initializing	0
Initial Reaction		RBA3DDB9_B-770		1 MNXM1@MNXC3 + 1 MNXM6@MNXC3 + 1 MNXM9145@MNXC3 <==> 1 MNXM22110@MNXC3 + 1 MNXM5@MNXC3	PP2008	-1000	1000	0	Initializing	0
Initial Reaction		RA091710E_LR-658		1 MNXM1@MNXC3 + 1 MNXM6@MNXC3 + 1 MNXM91971@MNXC3 --> 1 MNXM3407@MNXC3 + 1 MNXM5@MNXC3	PP0581;PP1914;PP2783	0	1000	0	Initializing	0
Initial Reaction		R11C299E4_LR-9		1 MNXM1@MNXC3 + 1 MNXM6@MNXC3 + 1 MNXM92952@MNXC3 --> 1 MNXM2576@MNXC3 + 1 MNXM5@MNXC3	PP0581;PP1914;PP2783	0	1000	0	Initializing	0
Initial Reaction		R148F8864_LR-30		1 MNXM1@MNXC3 + 1 MNXM6@MNXC3 + 1 MNXM92953@MNXC3 --> 1 MNXM3746@MNXC3 + 1 MNXM5@MNXC3	PP0581;PP1914;PP2783	0	1000	0	Initializing	0
Initial Reaction		RFD287F73_B-1059		1 MNXM1@MNXC3 + 1 MNXM6@MNXC3 + 1 MNXM959@MNXC3 <==> 1 MNXM593@MNXC3 + 1 MNXM5@MNXC3	PP1351;PP2325;PP2998	-1000	1000	0	Initializing	0
Initial Reaction		RD05C0436_RL-872		1 MNXM1@MNXC3 + 1 MNXM70@MNXC3 + 1 MNXM7@MNXC3 + 1 MNXM9@MNXC3 <-- 1 MNXM2@MNXC3 + 1 MNXM3@MNXC3 + 1 MNXM70@MNXC2	PP0280+PP0282+PP0283;PP0280+PP0282+PP4483;PP0280+PP0283+PP4486;PP0280+PP4483+PP4486;PP0281+PP0282+PP0283;PP0281+PP0282+PP4483;PP0281+PP0283+PP4486;PP0281+PP4483+PP4486;PP0282+PP0283+PP4484;PP0282+PP0283+PP4485;PP0282+PP4483+PP4484;PP0282+PP4483+PP4485;PP0283+PP4484+PP4486;PP0283+PP4485+PP4486;PP4483+PP4484+PP4486;PP4483+PP4485+PP4486	-1000	0	0	Initializing	0
Initial Reaction		R8918A789_B-552		1 MNXM1@MNXC3 + 1 MNXM716@MNXC3 <==> 1 MNXM2@MNXC3 + 1 MNXM829@MNXC3	PP1380	-1000	1000	0	Initializing	0
Initial Reaction		R1BD8A58B_LR-63		1 MNXM1@MNXC3 + 1 MNXM73@MNXC3 + 1 MNXM7@MNXC3 --> 1 MNXM23@MNXC3 + 1 MNXM3@MNXC3	PP1362;PP4301	0	1000	0	Initializing	0
Initial Reaction		RCB8C4D1A_RL-853		1 MNXM1@MNXC3 + 1 MNXM75154@MNXC3 + 1 MNXM7@MNXC3 + 1 MNXM9@MNXC3 <-- 1 MNXM2@MNXC3 + 1 MNXM3@MNXC3 + 1 MNXM75154@MNXC2	PP0824+PP0825+PP0826;PP0824+PP0825+PP0827	-1000	0	0	Initializing	0
Initial Reaction		R21B37E7A_RL-94		1 MNXM1@MNXC3 + 1 MNXM75@MNXC3 + 1 MNXM9@MNXC3 <-- 1 MNXM2@MNXC3 + 1 MNXM803@MNXC3	PP2208	-1000	0	0	Initializing	0
Initial Reaction		R86162241_RL-533		1 MNXM1@MNXC3 + 1 MNXM7865@MNXC3 + 1 MNXM7@MNXC3 + 1 MNXM9@MNXC3 <-- 1 MNXM3@MNXC3 + 1 MNXM669@MNXC3 + 1 MNXM7864@MNXC3	PP1333	-1000	0	0	Initializing	0
Initial Reaction		R964EE8AD_RL-613		1 MNXM1@MNXC3 + 1 MNXM78@MNXC3 + 1 MNXM7@MNXC3 + 1 MNXM9@MNXC3 <-- 1 MNXM2@MNXC3 + 1 MNXM3@MNXC3 + 1 MNXM78@MNXC2	PP4484+PP4486+PP4493;PP4486+PP4493	-1000	0	0	Initializing	0
Initial Reaction		RB0F95BA6_RL-732		1 MNXM1@MNXC3 + 1 MNXM790@MNXC3 + 1 MNXM7@MNXC3 <-- 1 MNXM3@MNXC3 + 1 MNXM874@MNXC3	PP4782	-1000	0	0	Initializing	0
Initial Reaction		R74F61158_RL-459		1 MNXM1@MNXC3 + 1 MNXM79613@MNXC3 + 1 MNXM7@MNXC3 <-- 1 MNXM21385@MNXC3 + 1 MNXM857@MNXC3	PP0342	-1000	0	0	Initializing	0
Initial Reaction		R83404E23_RL-514		1 MNXM1@MNXC3 + 1 MNXM7@MNXC3 + 1 MNXM88503@MNXC3 <-- 1 MNXM3@MNXC3 + 1 MNXM95981@MNXC3	PP2862	-1000	0	0	Initializing	0
Initial Reaction		R1D97BBCF_RL-78		1 MNXM1@MNXC3 + 1 MNXM7@MNXC3 + 1 MNXM89557@MNXC3 + 1 MNXM91623@MNXC3 + 1 MNXM9@MNXC3 <-- 1 MNXM2@MNXC3 + 1 MNXM37@MNXC3 + 1 MNXM3@MNXC3 + 1 MNXM89811@MNXC3	PP0930+PP0931+PP0932	-1000	0	0	Initializing	0
Initial Reaction		R763A1D9C_RL-463		1 MNXM1@MNXC3 + 1 MNXM7@MNXC3 + 1 MNXM89557@MNXC3 + 1 MNXM9@MNXC3 <-- 1 MNXM2@MNXC3 + 1 MNXM3@MNXC3 + 1 MNXM89557@MNXC2	PP1068+PP1069+PP1070+PP1071	-1000	0	0	Initializing	0
Initial Reaction		R9634AA10_RL-611		1 MNXM1@MNXC3 + 1 MNXM7@MNXC3 + 1 MNXM89643@MNXC3 <-- 1 MNXM3@MNXC3 + 1 MNXM97011@MNXC3	PP2458	-1000	0	0	Initializing	0
Initial Reaction		RC4EAB48A_RL-824		1 MNXM1@MNXC3 + 1 MNXM7@MNXC3 + 1 MNXM89676@MNXC3 <-- 1 MNXM3@MNXC3 + 1 MNXM90055@MNXC3	PP0794	-1000	0	0	Initializing	0
Initial Reaction		R539384_RL-310		1 MNXM1@MNXC3 + 1 MNXM7@MNXC3 + 1 MNXM89948@MNXC3 + 1 MNXM9@MNXC3 <-- 1 MNXM2@MNXC3 + 1 MNXM3@MNXC3 + 1 MNXM89948@MNXC2	PP0076+PP0294+PP0295;PP0076+PP0294+PP2774;PP0076+PP0294+PP3559;PP0076+PP0295+PP2774;PP0076+PP2774;PP0076+PP2774+PP3559;PP0294+PP0295+PP0296;PP0294+PP0295+PP0304;PP0294+PP0295+PP1741;PP0294+PP0295+PP2775;PP0294+PP0295+PP3558;PP0294+PP0296+PP2774;PP0294+PP0296+PP3559;PP0294+PP0304+PP2774;PP0294+PP0304+PP3559;PP0294+PP1741+PP2774;PP0294+PP1741+PP3559;PP0294+PP2774+PP2775;PP0294+PP2774+PP3558;PP0294+…	-1000	0	0	Initializing	0
Initial Reaction		RB1412D6E_RL-733		1 MNXM1@MNXC3 + 1 MNXM7@MNXC3 + 1 MNXM90282@MNXC3 + 1 MNXM9@MNXC3 <-- 1 MNXM3@MNXC3 + 1 MNXM60@MNXC3 + 1 MNXM97280@MNXC3	PP4065+PP4067	-1000	0	0	Initializing	0
Initial Reaction		R5DE91DD_RL-358		1 MNXM1@MNXC3 + 1 MNXM7@MNXC3 + 1 MNXM90720@MNXC3 <-- 1 MNXM561@MNXC3	PP4050	-1000	0	0	Initializing	0
Initial Reaction		R65D1FBB9_RL-382		1 MNXM1@MNXC3 + 1 MNXM7@MNXC3 + 1 MNXM90@MNXC3 + 1 MNXM9@MNXC3 <-- 1 MNXM2@MNXC3 + 1 MNXM3@MNXC3 + 1 MNXM90@MNXC2	PP0076+PP0294+PP0295;PP0076+PP0294+PP2774;PP0076+PP0294+PP3559;PP0076+PP0295+PP2774;PP0076+PP2774;PP0076+PP2774+PP3559;PP0294+PP0295+PP0296;PP0294+PP0295+PP0304;PP0294+PP0295+PP1741;PP0294+PP0295+PP2775;PP0294+PP0295+PP3558;PP0294+PP0296+PP2774;PP0294+PP0296+PP3559;PP0294+PP0304+PP2774;PP0294+PP0304+PP3559;PP0294+PP1741+PP2774;PP0294+PP1741+PP3559;PP0294+PP2774+PP2775;PP0294+PP2774+PP3558;PP0294+…	-1000	0	0	Initializing	0
Initial Reaction		R6E174D03_B-425		1 MNXM1@MNXC3 + 1 MNXM7@MNXC3 + 1 MNXM97008@MNXC3 + 1 MNXM9@MNXC3 <==> 1 MNXM21@MNXC3 + 1 MNXM3@MNXC3 + 1 MNXM60@MNXC3	PP0558+PP0559+PP1607+PP1996	-1000	1000	0	Initializing	0
Initial Reaction		RD6AFEF18_RL-906		1 MNXM1@MNXC3 + 1 MNXM7@MNXC3 + 1 MNXM97011@MNXC3 + 1 MNXM9@MNXC3 <-- 1 MNXM2@MNXC3 + 1 MNXM3@MNXC3 + 1 MNXM97011@MNXC2	PP2454+PP2455+PP2456	-1000	0	0	Initializing	0
Initial Reaction		RF190F892_RL-1016		1 MNXM1@MNXC3 + 1 MNXM7@MNXC3 + 1 MNXM9@MNXC3 + 1 C9581@MNXC2 <-- 1 MNXM2@MNXC3 + 1 MNXM3@MNXC3 + 1 C9581@MNXC3		-1000	0	0	Initializing	0
Initial Reaction		RBA50F991_RL-772		1 MNXM1@MNXC3 + 1 MNXM7@MNXC3 + 1 MNXM9@MNXC3 + 1 C9587@MNXC2 <-- 1 MNXM2@MNXC3 + 1 MNXM3@MNXC3 + 1 C9587@MNXC3	PP1778+PP1779	-1000	0	0	Initializing	0
Initial Reaction		R5DF35FE1_RL-359		1 MNXM1@MNXC3 + 1 MNXM7@MNXC3 + 2 MNXM9@MNXC3 <-- 1 MNXM2@MNXC3 + 1 MNXM3@MNXC3 + 1 MNXM9@MNXC2	PP5326+PP5327+PP5328+PP5329	-1000	0	0	Initializing	0
Initial Reaction		R1C665E49_B-68		1 MNXM1@MNXC3 + 1 MNXM88503@MNXC3 + 1 MNXM9@MNXC3 <==> 1 MNXM2@MNXC3 + 1 MNXM326@MNXC3	PP2862	-1000	1000	0	Initializing	0
Initial Reaction		RBC32739D_RL-785		1 MNXM1@MNXC3 + 2 MNXM2@MNXC3 + 1 MNXM554@MNXC3 <-- 2 MNXM405@MNXC3	PP2913;PP3322	-1000	0	0	Initializing	0
Initial Reaction		R754DC5_RL-460		1 MNXM1@MNXC3 + 2 MNXM2@MNXC3 + 1 MNXM807@MNXC3 <-- 1 MNXM23@MNXC3 + 1 MNXM361@MNXC3	PP1237;PP1257;PP2036	-1000	0	0	Initializing	0
Initial Reaction		R589521F9_LR-331		1 MNXM2011@MNXC3 --> 1 MNXM2@MNXC3 + 1 MNXM440@MNXC3	PP2834	0	1000	0	Initializing	0
Initial Reaction		R65632598_B-380		1 MNXM204@MNXC3 + 1 MNXM2@MNXC3 <==> 1 MNXM611@MNXC3	PP0560;PP2407;PP3003	-1000	1000	0	Initializing	0
Initial Reaction		RFF28BC7A_B-1065		1 MNXM2053@MNXC3 + 1 MNXM23@MNXC3 <==> 1 MNXM32@MNXC3 + 1 MNXM933@MNXC3	PP0596	-1000	1000	0	Initializing	0
Initial Reaction		R910B980C_B-586		1 MNXM20@MNXC3 + 1 MNXM231@MNXC3 <==> 1 MNXM439@MNXC3 + 1 MNXM89557@MNXC3	PP3511	-1000	1000	0	Initializing	0
Initial Reaction		RBE96F887_LR-795		1 MNXM20@MNXC3 + 1 MNXM2489@MNXC3 --> 1 MNXM89557@MNXC3 + 1 MNXM97048@MNXC3		0	1000	0	Initializing	0
Initial Reaction		R47B7A297_LR-266		1 MNXM20@MNXC3 + 1 MNXM268@MNXC3 --> 1 MNXM263@MNXC3 + 1 MNXM89557@MNXC3		0	1000	0	Initializing	0
Initial Reaction		R98D4EF19_B-622		1 MNXM20@MNXC3 + 1 MNXM32@MNXC3 <==> 1 MNXM23@MNXC3 + 1 MNXM89557@MNXC3	PP1872	-1000	1000	0	Initializing	0
Initial Reaction		RB032AF38_B-730		1 MNXM20@MNXC3 + 1 MNXM379@MNXC3 <==> 1 MNXM541@MNXC3 + 1 MNXM89557@MNXC3	PP1768	-1000	1000	0	Initializing	0
Initial Reaction		R57BBA729_B-328		1 MNXM20@MNXC3 + 1 MNXM42@MNXC3 <==> 1 MNXM46@MNXC3 + 1 MNXM89557@MNXC3		-1000	1000	0	Initializing	0
Initial Reaction		R2F995547_B-160		1 MNXM20@MNXC3 + 1 MNXM61@MNXC3 <==> 1 MNXM276@MNXC3 + 1 MNXM89557@MNXC3	PP1972;PP3590	-1000	1000	0	Initializing	0
Initial Reaction		R1BC7F65A_B-62		1 MNXM20@MNXC3 + 1 MNXM840@MNXC3 <==> 1 MNXM361@MNXC3 + 1 MNXM89557@MNXC3	PP2800+PP4223	-1000	1000	0	Initializing	0
Initial Reaction		RD6EB0372_LR-907		1 MNXM20@MNXC3 + 1 MNXM975@MNXC3 --> 1 MNXM331@MNXC3 + 1 MNXM916@MNXC3	PP1972;PP3590	0	1000	0	Initializing	0
Initial Reaction		RBCF0DD64_B-790		1 MNXM20@MNXC3 + 1 MNXM97@MNXC3 <==> 1 MNXM210@MNXC3 + 1 MNXM89557@MNXC3	PP0967;PP1972;PP3590	-1000	1000	0	Initializing	0
Initial Reaction		R1723CBEB_B-41		1 MNXM2125@MNXC3 <==> 1 MNXM29@MNXC3 + 1 MNXM75@MNXC3	PP0321	-1000	1000	0	Initializing	0
Initial Reaction		R82BCF5A1_RL-508		1 MNXM213@MNXC3 + 1 MNXM97011@MNXC3 <-- 1 MNXM2@MNXC3 + 1 MNXM334@MNXC3	PP2460	-1000	0	0	Initializing	0
Initial Reaction		RECFA0596_B-999		1 MNXM214@MNXC3 + 1 MNXM2@MNXC3 <==> 1 MNXM446@MNXC3	PP1412;PP1845;PP2136;PP4030;PP4066	-1000	1000	0	Initializing	0
Initial Reaction		RBE76D2DE_RL-793		1 MNXM214@MNXC3 + 1 MNXM89762@MNXC3 <-- 1 MNXM233@MNXC3 + 1 MNXM90822@MNXC3	PP1893;PP2216;PP2437	-1000	0	0	Initializing	0
Initial Reaction		RC5C44F7D_RL-827		1 MNXM21715@MNXC3 + 1 MNXM5@MNXC3 <-- 1 MNXM232@MNXC3 + 1 MNXM6@MNXC3	PP0072	-1000	0	0	Initializing	0
Initial Reaction		R238B1509_B-104		1 MNXM220@MNXC3 + 1 MNXM7@MNXC3 <==> 1 MNXM31@MNXC3 + 1 MNXM3@MNXC3	PP1771	-1000	1000	0	Initializing	0
Initial Reaction		R807F4C5B_LR-500		1 MNXM220@MNXC3 + 1 MNXM89760@MNXC3 --> 1 MNXM2@MNXC3 + 1 MNXM411@MNXC3 + 1 MNXM89759@MNXC3	PP1177+PP1179	0	1000	0	Initializing	0
Initial Reaction		R72045B55_LR-450		1 MNXM222@MNXC3 + 1 MNXM4@MNXC3 --> 1 MNXM22@MNXC3 + 1 MNXM69@MNXC3	PP3745	0	1000	0	Initializing	0
Initial Reaction		R310A4D5E_RL-174		1 MNXM222@MNXC3 + 1 MNXM9@MNXC3 <-- 1 MNXM2@MNXC3 + 1 MNXM35428@MNXC3	PP0416;PP1764	-1000	0	0	Initializing	0
Initial Reaction		RBCEF17D2_LR-789		1 MNXM2246@MNXC3 + 1 MNXM89760@MNXC3 --> 1 MNXM2@MNXC3 + 1 MNXM61@MNXC3 + 1 MNXM89759@MNXC3	PP0336	0	1000	0	Initializing	0
Initial Reaction		REB44A79_LR-993		1 MNXM224@MNXC3 + 1 MNXM90822@MNXC3 --> 1 MNXM654@MNXC3 + 1 MNXM89762@MNXC3	PP1893;PP2216;PP2437	0	1000	0	Initializing	0
Initial Reaction		RB4FF37A1_RL-748		1 MNXM22@MNXC3 + 1 MNXM235@MNXC3 <-- 1 MNXM252@MNXC3 + 1 MNXM4@MNXC3	PP2095	-1000	0	0	Initializing	0
Initial Reaction		RD6795C13_RL-903		1 MNXM22@MNXC3 + 1 MNXM29@MNXC3 + 1 MNXM56@MNXC3 <-- 1 MNXM2@MNXC3 + 1 MNXM300@MNXC3 + 1 MNXM4@MNXC3	PP0323+PP0324+PP0325+PP0326;PP3775	-1000	0	0	Initializing	0
Initial Reaction		RF0863A66_B-1014		1 MNXM22@MNXC3 + 1 MNXM311@MNXC3 <==> 1 MNXM419@MNXC3 + 1 MNXM4@MNXC3	PP1129	-1000	1000	0	Initializing	0
Initial Reaction		R8AF28A29_LR-561		1 MNXM234@MNXC3 + 1 MNXM2@MNXC3 --> 1 MNXM492@MNXC3 + 1 MNXM9@MNXC3	PP1414;PP1620;PP2531	0	1000	0	Initializing	0
Initial Reaction		R5A65F96F_B-339		1 MNXM234@MNXC3 + 1 MNXM3@MNXC3 <==> 1 MNXM572@MNXC3 + 1 MNXM7@MNXC3	PP1593	-1000	1000	0	Initializing	0
Initial Reaction		RDFA32C16_RL-942		1 MNXM235@MNXC3 + 1 MNXM25@MNXC3 <-- 1 MNXM252@MNXC3 + 1 MNXM93@MNXC3	PP2095	0	0	0	Initializing	0
Initial Reaction		R52A90450_B-304		1 MNXM237@MNXC3 + 1 MNXM365@MNXC3 <==> 1 MNXM456@MNXC3 + 1 MNXM79@MNXC3	PP4822	-1000	1000	0	Initializing	0
Initial Reaction		RD833DF17_LR-917		1 MNXM237@MNXC3 + 1 MNXM95173@MNXC3 --> 1 MNXM79@MNXC3 + 1 MNXM95381@MNXC3	PP0067	0	1000	0	Initializing	0
Initial Reaction		R8E4F3111_RL-577		1 MNXM238@MNXC3 + 1 MNXM2@MNXC3 <-- 1 MNXM734@MNXC3	PP5128	-1000	0	0	Initializing	0
Initial Reaction		R61B276FD_B-372		1 MNXM23@MNXC3 + 1 MNXM69@MNXC3 <==> 1 MNXM97048@MNXC3	PP1024	-1000	1000	0	Initializing	0
Initial Reaction		R6BE75EA_B-411		1 MNXM23@MNXC3 + 1 MNXM74@MNXC3 <==> 1 MNXM649@MNXC3	PP1024	-1000	1000	0	Initializing	0
Initial Reaction		RC9831C99_B-847		1 MNXM2521@MNXC3 <==> 1 MNXM451@MNXC3	PP0265;PP1782	-1000	1000	0	Initializing	0
Initial Reaction		RC4996A0C_B-821		1 MNXM2525@MNXC3 + 1 MNXM658@MNXC3 <==> 1 MNXM42639@MNXC3 + 1 MNXM90833@MNXC3	PP1645;PP2716	-1000	1000	0	Initializing	0
Initial Reaction		R8EB9D73A_B-578		1 MNXM253@MNXC3 + 1 MNXM2@MNXC3 <==> 1 MNXM31340@MNXC3	PP4491	-1000	1000	0	Initializing	0
Initial Reaction		R1A4E6F02_B-57		1 MNXM253@MNXC3 + 1 MNXM2@MNXC3 <==> 1 MNXM380@MNXC3	PP4491	-1000	1000	0	Initializing	0
Initial Reaction		R2BD76415_LR-144		1 MNXM2575@MNXC3 --> 1 MNXM2737@MNXC3 + 1 MNXM2@MNXC3	PP1602;PP4147	0	1000	0	Initializing	0
Initial Reaction		RFBFA960D_LR-1055		1 MNXM2576@MNXC3 --> 1 MNXM2@MNXC3 + 1 MNXM89949@MNXC3	PP1602;PP4147	0	1000	0	Initializing	0
Initial Reaction		R85D9EFA4_LR-531		1 MNXM257@MNXC3 + 1 MNXM2@MNXC3 --> 1 MNXM420@MNXC3 + 1 MNXM9@MNXC3	PP1414;PP1620;PP2531	0	1000	0	Initializing	0
Initial Reaction		R15C9D23E_B-34		1 MNXM258@MNXC3 + 1 MNXM89621@MNXC3 <==> 1 MNXM271@MNXC3 + 1 MNXM74@MNXC3	PP2168	-1000	1000	0	Initializing	0
Initial Reaction		R22438520_RL-100		1 MNXM259@MNXC3 + 1 MNXM97011@MNXC3 <-- 1 MNXM2@MNXC3 + 1 MNXM401@MNXC3	PP2460	-1000	0	0	Initializing	0
Initial Reaction		RC196FD81_RL-810		1 MNXM25@MNXC3 + 1 MNXM69@MNXC3 <-- 1 MNXM89661@MNXC3	PP4116	-1000	0	0	Initializing	0
Initial Reaction		R35E4AEFC_B-189		1 MNXM25@MNXC3 + 1 MNXM90822@MNXC3 <==> 1 MNXM89762@MNXC3 + 1 MNXM93@MNXC3	PP4190+PP4191+PP4192+PP4193	-1000	1000	0	Initializing	0
Initial Reaction		RD0A26254_B-874		1 MNXM25@MNXC3 + 1 MNXM91093@MNXC3 <==> 1 MNXM716@MNXC3 + 1 MNXM97014@MNXC3	PP3122+PP3123;PP3951+PP3952	-1000	1000	0	Initializing	0
Initial Reaction		R8AA86ADA_RL-560		1 MNXM2644@MNXC3 + 1 MNXM765@MNXC3 <-- 1 MNXM5647@MNXC3 + 1 MNXM601@MNXC3	PP2674	-1000	0	0	Initializing	0
Initial Reaction		R841AA44A_LR-522		1 MNXM266@MNXC3 + 1 MNXM2@MNXC3 --> 1 MNXM704@MNXC3 + 1 MNXM9@MNXC3	PP1414;PP1620;PP2531	0	1000	0	Initializing	0
Initial Reaction		RBCD1B1DF_B-788		1 MNXM266@MNXC3 + 1 MNXM3@MNXC3 <==> 1 MNXM411@MNXC3 + 1 MNXM7@MNXC3	PP1771	-1000	1000	0	Initializing	0
Initial Reaction		RA0B9C5E6_RL-660		1 MNXM26@MNXC3 + 1 MNXM55@MNXC3 <-- 1 MNXM418@MNXC3 + 1 MNXM89582@MNXC3	PP1654;PP4571	-1000	0	0	Initializing	0
Initial Reaction		RE7A43992_RL-982		1 MNXM2716@MNXC3 + 1 MNXM765@MNXC3 <-- 1 MNXM5904@MNXC3 + 1 MNXM601@MNXC3	PP2674	-1000	0	0	Initializing	0
Initial Reaction		R7E10B37C_LR-490		1 MNXM2737@MNXC3 --> 1 MNXM5086@MNXC3	PP4174	0	1000	0	Initializing	0
Initial Reaction		RD3DAA704_B-890		1 MNXM275@MNXC3 <==> 1 MNXM2@MNXC3 + 1 MNXM73@MNXC3	PP1612	-1000	1000	0	Initializing	0
Initial Reaction		R59B1EB02_B-335		1 MNXM286@MNXC3 + 1 MNXM7@MNXC3 <==> 1 MNXM374@MNXC3 + 1 MNXM3@MNXC3	PP0849	-1000	1000	0	Initializing	0
Initial Reaction		RAA59B1A1_RL-707		1 MNXM288@MNXC3 + 1 MNXM9@MNXC3 <-- 1 MNXM2@MNXC3 + 1 MNXM80@MNXC3	PP1414;PP1620;PP2531	-1000	0	0	Initializing	0
Initial Reaction		R4064484A_B-238		1 MNXM2995@MNXC3 <==> 1 MNXM97305@MNXC3	PP4828	-1000	1000	0	Initializing	0
Initial Reaction		R661E3BB4_RL-383		1 MNXM29@MNXC3 + 1 MNXM55@MNXC3 <-- 1 MNXM2@MNXC3 + 1 MNXM683@MNXC3	PP2017	-1000	0	0	Initializing	0
Initial Reaction		RE0719E9C_RL-946		1 MNXM2@MNXC2 + 1 C9598@MNXC2 <-- 1 C9581@MNXC2 + 1 C9587@MNXC2	PP4936	-1000	0	0	Initializing	0
Initial Reaction		RAFDEC4FB_B-729		1 MNXM2@MNXC2 <==> 1 MNXM2@MNXC3		-1000	1000	0	Initializing	0
Initial Reaction		R4ADAF215_RL-279		1 MNXM2@MNXC3 + 1 MNXM3229@MNXC3 <-- 1 MNXM92755@MNXC3	PP1602;PP4147	-1000	0	0	Initializing	0
Initial Reaction		RF631CAA7_LR-1039		1 MNXM2@MNXC3 + 1 MNXM3238@MNXC3 --> 1 MNXM3237@MNXC3 + 1 MNXM41@MNXC3	PP1403	0	1000	0	Initializing	0
Initial Reaction		RA1C9FE37_RL-665		1 MNXM2@MNXC3 + 1 MNXM3374@MNXC3 <-- 1 MNXM3407@MNXC3	PP1602;PP4147	-1000	0	0	Initializing	0
Initial Reaction		R2CDD7D4F_RL-147		1 MNXM2@MNXC3 + 1 MNXM3719@MNXC3 <-- 1 MNXM4199@MNXC3	PP1602;PP4147	-1000	0	0	Initializing	0
Initial Reaction		R7944041D_RL-474		1 MNXM2@MNXC3 + 1 MNXM3720@MNXC3 <-- 1 MNXM3746@MNXC3	PP1602;PP4147	-1000	0	0	Initializing	0
Initial Reaction		R6D640049_RL-419		1 MNXM2@MNXC3 + 1 MNXM374@MNXC3 + 1 MNXM89759@MNXC3 <-- 1 MNXM7@MNXC3 + 1 MNXM89760@MNXC3	PP1177+PP1179	-1000	0	0	Initializing	0
Initial Reaction		RD5D4BE96_LR-900		1 MNXM2@MNXC3 + 1 MNXM379@MNXC3 --> 1 MNXM53@MNXC3 + 1 MNXM9@MNXC3	PP4909	0	1000	0	Initializing	0
Initial Reaction		R990F7C37_LR-625		1 MNXM2@MNXC3 + 1 MNXM41259@MNXC3 --> 1 MNXM3061@MNXC3 + 1 C9587@MNXC3		0	1000	0	Initializing	0
Initial Reaction		R9DE0B6E7_RL-645		1 MNXM2@MNXC3 + 1 MNXM414@MNXC3 <-- 1 MNXM90725@MNXC3	PP0187	-1000	0	0	Initializing	0
Initial Reaction		R797FEAF7_LR-475		1 MNXM2@MNXC3 + 1 MNXM432@MNXC3 --> 1 MNXM625@MNXC3 + 1 MNXM9@MNXC3	PP1414;PP1620;PP2531	0	1000	0	Initializing	0
Initial Reaction		R28E1DF48_RL-130		1 MNXM2@MNXC3 + 1 MNXM516@MNXC3 <-- 1 MNXM82@MNXC3	PP1799	-1000	0	0	Initializing	0
Initial Reaction		R96A43781_LR-614		1 MNXM2@MNXC3 + 1 MNXM546@MNXC3 --> 1 MNXM647@MNXC3 + 1 MNXM9@MNXC3	PP1414;PP1620;PP2531	0	1000	0	Initializing	0
Initial Reaction		R30BB8F90_LR-171		1 MNXM2@MNXC3 + 1 MNXM57@MNXC3 --> 1 MNXM683@MNXC3 + 1 MNXM89557@MNXC3	PP3535;PP4659	0	1000	0	Initializing	0
Initial Reaction		RB7140138_B-760		1 MNXM2@MNXC3 + 1 MNXM580@MNXC3 <==> 1 MNXM31843@MNXC3	PP1412;PP1845;PP2136;PP4030;PP4066	-1000	1000	0	Initializing	0
Initial Reaction		RC4625E33_B-820		1 MNXM2@MNXC3 + 1 MNXM581@MNXC3 <==> 1 MNXM825@MNXC3	PP1412;PP1845;PP2136;PP4030;PP4066	-1000	1000	0	Initializing	0
Initial Reaction		RC794E782_B-835		1 MNXM2@MNXC3 + 1 MNXM609@MNXC3 <==> 1 MNXM701@MNXC3	PP1412;PP1845;PP2136;PP4030;PP4066	-1000	1000	0	Initializing	0
Initial Reaction		RA273BC1A_B-670		1 MNXM2@MNXC3 + 1 MNXM611@MNXC3 <==> 1 MNXM478@MNXC3	PP0560;PP2407;PP3003	-1000	1000	0	Initializing	0
Initial Reaction		RA945FE75_B-702		1 MNXM2@MNXC3 + 1 MNXM642@MNXC3 <==> 1 MNXM733@MNXC3	PP1412;PP1845;PP2136;PP4030;PP4066	-1000	1000	0	Initializing	0
Initial Reaction		R2AC56194_RL-140		1 MNXM2@MNXC3 + 1 MNXM649@MNXC3 <-- 1 MNXM325@MNXC3	PP1010	-1000	0	0	Initializing	0
Initial Reaction		RA80674D8_B-694		1 MNXM2@MNXC3 + 1 MNXM654@MNXC3 <==> 1 MNXM767@MNXC3	PP1412;PP1845;PP2136;PP4030;PP4066	-1000	1000	0	Initializing	0
Initial Reaction		R14957F70_RL-31		1 MNXM2@MNXC3 + 1 MNXM74@MNXC3 + 1 MNXM94@MNXC3 <-- 1 MNXM53@MNXC3 + 1 MNXM866@MNXC3	PP0082+PP0083	-1000	0	0	Initializing	0
Initial Reaction		R975BEC99_B-616		1 MNXM2@MNXC3 + 1 MNXM753@MNXC3 <==> 1 MNXM757@MNXC3	PP1412;PP1845;PP2136;PP4030;PP4066	-1000	1000	0	Initializing	0
Initial Reaction		R890F089B_B-551		1 MNXM2@MNXC3 + 1 MNXM78210@MNXC3 <==> 1 MNXM97397@MNXC3	PP1412;PP1845;PP2136;PP4030;PP4066	-1000	1000	0	Initializing	0
Initial Reaction		R9E658771_B-647		1 MNXM2@MNXC3 + 1 MNXM784@MNXC3 <==> 1 MNXM31845@MNXC3	PP1412;PP1845;PP2136;PP4030;PP4066	-1000	1000	0	Initializing	0
Initial Reaction		R79C39036_B-476		1 MNXM2@MNXC3 + 1 MNXM813@MNXC3 <==> 1 MNXM89661@MNXC3	PP2112;PP2336;PP2339	-1000	1000	0	Initializing	0
Initial Reaction		RE4767C03_B-964		1 MNXM2@MNXC3 + 1 MNXM854@MNXC3 <==> 1 MNXM744@MNXC3	PP4757	-1000	1000	0	Initializing	0
Initial Reaction		RC0827521_LR-806		1 MNXM2@MNXC3 + 1 MNXM89160@MNXC3 --> 1 MNXM687@MNXC3 + 1 MNXM9@MNXC3	PP1414;PP1620;PP2531	0	1000	0	Initializing	0
Initial Reaction		R941E8349_LR-600		1 MNXM2@MNXC3 + 1 MNXM89676@MNXC3 --> 1 MNXM89621@MNXC3 + 1 MNXM9@MNXC3	PP5040	0	1000	0	Initializing	0
Initial Reaction		RAE5CA862_RL-725		1 MNXM2@MNXC3 + 1 MNXM90308@MNXC3 <-- 1 MNXM47@MNXC3	PP1805	-1000	0	0	Initializing	0
Initial Reaction		R6C8CAA86_RL-414		1 MNXM2@MNXC3 + 1 MNXM91105@MNXC3 <-- 1 MNXM522@MNXC3		-1000	0	0	Initializing	0
Initial Reaction		RED78552D_B-1001		1 MNXM2@MNXC3 + 1 MNXM93@MNXC3 <==> 1 MNXM98@MNXC3	PP0897;PP0944;PP1755	-1000	1000	0	Initializing	0
Initial Reaction		RD880C326_LR-923		1 MNXM2@MNXC3 + 1 MNXM947@MNXC3 --> 1 MNXM90341@MNXC3	PP1412;PP1845;PP2136;PP4030;PP4066	0	1000	0	Initializing	0
Initial Reaction		R44E7C78A_B-258		1 MNXM2@MNXC3 + 1 MNXM96383@MNXC3 <==> 1 MNXM96384@MNXC3	PP2876	-1000	1000	0	Initializing	0
Initial Reaction		R3BA7DB5F_RL-214		1 MNXM2@MNXC3 + 1 MNXM965@MNXC3 <-- 1 MNXM421@MNXC3 + 1 MNXM937@MNXC3	PP4717	-1000	0	0	Initializing	0
Initial Reaction		R6847F716_B-393		1 MNXM303@MNXC2 <==> 1 MNXM303@MNXC3		-1000	1000	0	Initializing	0
Initial Reaction		RBF093D91_LR-798		1 MNXM303@MNXC3 + 1 MNXM601@MNXC3 --> 1 MNXM75@MNXC3 + 1 MNXM765@MNXC3	PP2674	0	1000	0	Initializing	0
Initial Reaction		R4A2C7AC2_RL-276		1 MNXM3061@MNXC3 + 1 MNXM80@MNXC3 <-- 1 MNXM47@MNXC3 + 1 MNXM88503@MNXC3	PP1804	-1000	0	0	Initializing	0
Initial Reaction		RF8AD5536_B-1043		1 MNXM316@MNXC2 <==> 1 MNXM316@MNXC3		-1000	1000	0	Initializing	0
Initial Reaction		R27A5E88F_B-122		1 MNXM331@MNXC3 <==> 1 MNXM89557@MNXC3	PP0736	-1000	1000	0	Initializing	0
Initial Reaction		RE7186160_LR-978		1 MNXM337@MNXC3 --> 1 MNXM503@MNXC3	PP1769	0	1000	0	Initializing	0
Initial Reaction		R9804C859_LR-618		1 MNXM341@MNXC3 + 1 MNXM90822@MNXC3 --> 1 MNXM582@MNXC3 + 1 MNXM89762@MNXC3	PP3382+PP3383+PP3384	0	1000	0	Initializing	0
Initial Reaction		RAEE10D7F_LR-727		1 MNXM342@MNXC3 + 1 MNXM90822@MNXC3 --> 1 MNXM784@MNXC3 + 1 MNXM89762@MNXC3	PP1893;PP2216;PP2437	0	1000	0	Initializing	0
Initial Reaction		R5130B2DE_B-297		1 MNXM349@MNXC2 <==> 1 MNXM349@MNXC3		-1000	1000	0	Initializing	0
Initial Reaction		R921DD530_RL-589		1 MNXM349@MNXC3 + 1 MNXM937@MNXC3 <-- 1 MNXM993@MNXC3	PP0392	-1000	0	0	Initializing	0
Initial Reaction		R3DFD411C_LR-224		1 MNXM363@MNXC3 + 1 MNXM90822@MNXC3 --> 1 MNXM642@MNXC3 + 1 MNXM89762@MNXC3	PP1893;PP2216;PP2437	0	1000	0	Initializing	0
Initial Reaction		R93B51B78_B-598		1 MNXM365@MNXC3 + 1 MNXM93@MNXC3 <==> 1 MNXM607@MNXC3	PP4016	-1000	1000	0	Initializing	0
Initial Reaction		RCED98FAD_RL-863		1 MNXM370@MNXC3 + 1 MNXM89557@MNXC3 <-- 1 MNXM37@MNXC3 + 1 MNXM89621@MNXC3	PP5409	-1000	0	0	Initializing	0
Initial Reaction		RB731764F_B-761		1 MNXM370@MNXC3 <==> 1 MNXM969@MNXC3	PP4716	-1000	1000	0	Initializing	0
Initial Reaction		RD1F58F26_B-881		1 MNXM374@MNXC3 + 1 MNXM7@MNXC3 <==> 1 MNXM3@MNXC3 + 1 MNXM432@MNXC3	PP1506	-1000	1000	0	Initializing	0
Initial Reaction		R166F3A71_B-37		1 MNXM377@MNXC3 + 1 MNXM74@MNXC3 <==> 1 MNXM866@MNXC3	PP0082+PP0083	-1000	1000	0	Initializing	0
Initial Reaction		R987F2BD6_LR-620		1 MNXM392@MNXC3 --> 1 MNXM475@MNXC3	PP4298;PP4473	0	1000	0	Initializing	0
Initial Reaction		R815BFA1D_B-505		1 MNXM3@MNXC3 + 1 MNXM546@MNXC3 <==> 1 MNXM436@MNXC3 + 1 MNXM7@MNXC3	PP5296	-1000	1000	0	Initializing	0
Initial Reaction		R908A67D4_B-583		1 MNXM3@MNXC3 + 1 MNXM662@MNXC3 <==> 1 MNXM7@MNXC3 + 1 MNXM89911@MNXC3	PP0519	-1000	1000	0	Initializing	0
Initial Reaction		R44AD742C_B-256		1 MNXM3@MNXC3 + 1 MNXM97242@MNXC3 <==> 1 MNXM423@MNXC3 + 1 MNXM7@MNXC3	PP0849	-1000	1000	0	Initializing	0
Initial Reaction		RF3F26333_B-1026		1 MNXM407@MNXC3 <==> 1 MNXM522@MNXC3	PP1766	-1000	1000	0	Initializing	0
Initial Reaction		R11E1BC33_LR-10		1 MNXM42@MNXC3 + 1 MNXM503@MNXC3 --> 1 MNXM46@MNXC3 + 1 MNXM696@MNXC3	PP1972;PP3590	0	1000	0	Initializing	0
Initial Reaction		RE1314BE5_B-951		1 MNXM435@MNXC3 + 1 MNXM77@MNXC3 <==> 1 MNXM90055@MNXC3	PP4960	-1000	1000	0	Initializing	0
Initial Reaction		RA00CD134_RL-655		1 MNXM457@MNXC3 + 1 MNXM89762@MNXC3 <-- 1 MNXM90822@MNXC3 + 1 MNXM90@MNXC3	PP5064	-1000	0	0	Initializing	0
Initial Reaction		RFDA3E25E_RL-1060		1 MNXM46@MNXC3 + 1 MNXM89762@MNXC3 <-- 1 MNXM90822@MNXC3 + 1 MNXM98@MNXC3	PP0751;PP1251;PP2925	-1000	0	0	Initializing	0
Initial Reaction		R222AA63E_LR-99		1 MNXM470@MNXC3 + 1 MNXM90822@MNXC3 --> 1 MNXM89762@MNXC3 + 1 MNXM947@MNXC3	PP2437;PP2793	0	1000	0	Initializing	0
Initial Reaction		RF9606CC5_LR-1046		1 MNXM471@MNXC3 + 1 MNXM90822@MNXC3 --> 1 MNXM89762@MNXC3 + 1 MNXM97280@MNXC3	PP1893;PP2216;PP2437	0	1000	0	Initializing	0
Initial Reaction		R30735D01_B-168		1 MNXM47@MNXC3 <==> 1 MNXM88440@MNXC3	PP1811	-1000	1000	0	Initializing	0
Initial Reaction		RC73B9B3D_LR-831		1 MNXM486@MNXC3 + 1 MNXM90822@MNXC3 --> 1 MNXM580@MNXC3 + 1 MNXM89762@MNXC3	PP1893;PP2216;PP2437	0	1000	0	Initializing	0
Initial Reaction		RA900AF5C_B-700		1 MNXM4932@MNXC3 + 1 MNXM90822@MNXC3 <==> 1 MNXM609@MNXC3 + 1 MNXM89762@MNXC3	PP2216;PP2437;PP3725;PP4064;PP4948	-1000	1000	0	Initializing	0
Initial Reaction		RA7D59D67_B-692		1 MNXM4@MNXC2 <==> 1 MNXM4@MNXC3		-1000	1000	0	Initializing	0
Initial Reaction		R53754596_LR-309		1 MNXM4@MNXC3 + 1 MNXM670@MNXC3 --> 1 MNXM90601@MNXC3	PP2518	0	1000	0	Initializing	0
Initial Reaction		RE107DA39_B-949		1 MNXM50@MNXC3 <==> 1 MNXM89795@MNXC3	PP3129	-1000	1000	0	Initializing	0
Initial Reaction		R7177CB18_B-443		1 MNXM529@MNXC3 <==> 1 MNXM644@MNXC3	PP3790;PP5228	-1000	1000	0	Initializing	0
Initial Reaction		RC02D6143_B-804		1 MNXM5326@MNXC3 + 1 MNXM88503@MNXC3 <==> 1 MNXM6467@MNXC3 + 1 MNXM80@MNXC3	PP1334	-1000	1000	0	Initializing	0
Initial Reaction		R22135C3D_B-98		1 MNXM550@MNXC3 <==> 1 MNXM70@MNXC3 + 1 MNXM93@MNXC3	PP0184	-1000	1000	0	Initializing	0
Initial Reaction		RE7238F3C_RL-979		1 MNXM581@MNXC3 + 1 MNXM89762@MNXC3 <-- 1 MNXM88@MNXC3 + 1 MNXM90822@MNXC3	PP1893;PP2216;PP2437	-1000	0	0	Initializing	0
Initial Reaction		RBF36F871_LR-800		1 MNXM682@MNXC3 + 1 MNXM90822@MNXC3 --> 1 MNXM77@MNXC3 + 1 MNXM89762@MNXC3	PP1073	0	1000	0	Initializing	0
Initial Reaction		R1199D95A_LR-7		1 MNXM691@MNXC3 --> 1 MNXM97281@MNXC3	PP4619	0	1000	0	Initializing	0
Initial Reaction		R776FD8E0_LR-467		1 MNXM7029@MNXC3 --> 1 MNXM857@MNXC3		0	1000	0	Initializing	0
Initial Reaction		R34F94184_B-187		1 MNXM724@MNXC2 <==> 1 MNXM724@MNXC3		-1000	1000	0	Initializing	0
Initial Reaction		RA3638E81_B-679		1 MNXM74@MNXC3 + 1 MNXM77@MNXC3 <==> 1 MNXM89676@MNXC3	PP4960	-1000	1000	0	Initializing	0
Initial Reaction		R9FED80B1_B-654		1 MNXM74@MNXC3 <==> 1 MNXM77@MNXC3	PP4715	-1000	1000	0	Initializing	0
Initial Reaction		R8C0A51F8_B-567		1 MNXM753@MNXC3 + 1 MNXM89762@MNXC3 <==> 1 MNXM90822@MNXC3 + 1 MNXM97129@MNXC3	PP1893;PP2437;PP4948	-1000	1000	0	Initializing	0
Initial Reaction		RB57A2DFA_B-751		1 MNXM78@MNXC3 <==> 1 MNXM975@MNXC3		-1000	1000	0	Initializing	0
Initial Reaction		RBBA0C990_LR-781		1 MNXM805@MNXC3 + 1 MNXM90822@MNXC3 --> 1 MNXM848@MNXC3 + 1 MNXM89762@MNXC3	PP4947	0	1000	0	Initializing	0
Initial Reaction		R437F8EE9_B-251		1 MNXM85@MNXC2 <==> 1 MNXM85@MNXC3	PP1076	-1000	1000	0	Initializing	0
Initial Reaction		R42CC54D8_RL-248		1 MNXM89576@MNXC3 + 1 C9579@MNXC3 <-- 1 MNXM89815@MNXC3 + 1 C9578@MNXC3		-1000	0	0	Initializing	0
Initial Reaction		R84E23671_RL-527		1 MNXM89588@MNXC3 <-- 1 MNXM90720@MNXC3 + 1 MNXM9@MNXC3	PP5041	-1000	0	0	Initializing	0
Initial Reaction		R2E14424_RL-155		15909 MNXM1@MNXC3 + 10606 MNXM30@MNXC3 + 14 MNXM39@MNXC3 + 289 MNXM71@MNXC3 + 14 MNXM88204@MNXC3 + 617 MNXM89576@MNXC3 + 517 MNXM90340@MNXC3 + 251 MNXM90665@MNXC3 + 91 MNXM90666@MNXC3 + 244 MNXM90667@MNXC3 + 148 MNXM90668@MNXC3 + 263 MNXM90751@MNXC3 + 251 MNXM90752@MNXC3 + 205 MNXM90753@MNXC3 + 57 MNXM90755@MNXC3 + 101 MNXM90878@MNXC3 + 211 MNXM90879@MNXC3 + 488 MNXM90880@MNXC3 + 139 MNXM90882@MN…		-1000	0	0	Initializing	0
Initial Reaction		RED32C90E_LR-1000		17 MNXM1000@MNXC3 + 29 MNXM2026@MNXC3 + 7 MNXM2575@MNXC3 + 6 MNXM3407@MNXC3 + 9 MNXM5723@MNXC3 + 50 MNXM682@MNXC3 + 32 MNXM89949@MNXC3 --> 1 MNXM109@MNXC3 + 100 MNXM89734@MNXC3	PP0058;PP1520	0	1000	0	Initializing	0
Initial Reaction		RBCBFEAAB_RL-787		2 MNXM105@MNXC3 <-- 1 MNXM2@MNXC3 + 1 MNXM776@MNXC3	PP1403	-1000	0	0	Initializing	0
Initial Reaction		R7B62E24_RL-483		2 MNXM108859@MNXC2 + 3 MNXM1@MNXC3 <-- 2 MNXM108859@MNXC3 + 3 MNXM1@MNXC2	PP4031	-1000	0	0	Initializing	0
Initial Reaction		R68226151_RL-392		2 MNXM10@MNXC3 + 1 MNXM134@MNXC3 + 3 MNXM1@MNXC3 <-- 1 MNXM1281@MNXC3 + 1 MNXM2@MNXC3 + 2 MNXM91005@MNXC3	PP0966	-1000	0	0	Initializing	0
Initial Reaction		RF42D77F_RL-1029		2 MNXM10@MNXC3 + 3 MNXM1@MNXC3 + 1 MNXM2233@MNXC3 <-- 1 MNXM2@MNXC3 + 1 MNXM82@MNXC3 + 2 MNXM91005@MNXC3	PP1288	-1000	0	0	Initializing	0
Initial Reaction		RECC86FA6_RL-996		2 MNXM10@MNXC3 + 3 MNXM1@MNXC3 + 1 MNXM87@MNXC3 <-- 1 MNXM2@MNXC3 + 1 MNXM50@MNXC3 + 2 MNXM91005@MNXC3	PP2926	-1000	0	0	Initializing	0
Initial Reaction		RCAEF6703_LR-849		2 MNXM10@MNXC3 + 9 MNXM1@MNXC3 + 2 MNXM232@MNXC3 --> 2 MNXM191@MNXC3 + 7 MNXM1@MNXC2 + 2 MNXM91005@MNXC3	PP4119+PP4120+PP4121+PP4122+PP4123+PP4124+PP4125+PP4126+PP4127+PP4128+PP4129+PP4130+PP4131	0	1000	0	Initializing	0
Initial Reaction		R33B95962_LR-182		2 MNXM11560@MNXC3 + 2 MNXM16@MNXC3 + 1 MNXM410@MNXC3 + 2 MNXM6@MNXC3 --> 2 MNXM11561@MNXC3 + 2 MNXM13@MNXC3 + 2 MNXM1@MNXC3 + 2 MNXM316@MNXC3 + 1 MNXM351@MNXC3 + 2 MNXM5@MNXC3 + 2 MNXM61@MNXC3	PP4264;PP5101	0	1000	0	Initializing	0
Initial Reaction		R3FEF861F_LR-237		2 MNXM1313@MNXC3 --> 1 MNXM270@MNXC3 + 1 MNXM791@MNXC3	PP0515;PP2916	0	1000	0	Initializing	0
Initial Reaction		R128355A8_LR-12		2 MNXM131@MNXC2 + 1 MNXM196@MNXC2 + 1 MNXM2@MNXC3 + 1 MNXM3@MNXC3 --> 2 MNXM131@MNXC3 + 1 MNXM196@MNXC3 + 1 MNXM1@MNXC3 + 1 MNXM7@MNXC3 + 1 MNXM9@MNXC3	PP4613	0	1000	0	Initializing	0
Initial Reaction		R992725A5_RL-626		2 MNXM13@MNXC3 + 2 MNXM2@MNXC3 + 1 MNXM351@MNXC3 <-- 2 MNXM1@MNXC3 + 1 MNXM410@MNXC3 + 1 MNXM4@MNXC3	PP0073	-1000	0	0	Initializing	0
Initial Reaction		RDD95D44F_RL-937		2 MNXM143@MNXC3 <-- 1 MNXM2@MNXC3 + 1 MNXM46302@MNXC3	PP2145	-1000	0	0	Initializing	0
Initial Reaction		RBEF6EB74_B-797		2 MNXM156@MNXC3 + 1 MNXM3@MNXC3 <==> 1 MNXM1@MNXC3 + 1 MNXM669@MNXC3 + 1 MNXM7@MNXC3 + 1 MNXM9@MNXC3	PP1339;PP4346	-1000	1000	0	Initializing	0
Initial Reaction		R42918F17_LR-247		2 MNXM16@MNXC3 + 1 MNXM414@MNXC3 --> 2 MNXM19@MNXC3 + 4 MNXM1@MNXC3 + 1 MNXM91734@MNXC3	PP0188;PP2090;PP3999	0	1000	0	Initializing	0
Initial Reaction		RD0365F15_RL-869		2 MNXM191@MNXC3 + 7 MNXM1@MNXC2 + 2 MNXM601@MNXC3 <-- 7 MNXM1@MNXC3 + 2 MNXM232@MNXC3 + 2 MNXM765@MNXC3		-1000	0	0	Initializing	0
Initial Reaction		RD0422835_LR-870		2 MNXM1@MNXC2 + 1 MNXM25@MNXC2 --> 2 MNXM1@MNXC3 + 1 MNXM25@MNXC3	PP1167+PP1168+PP1169;PP1168+PP1169+PP2056	0	1000	0	Initializing	0
[truncated: 746 more rows]
