# Supplementary material for: Efficient Reconstruction of Predictive Consensus Metabolic Network Models
Source: PLoS Comput Biol. 2016 Aug 26;12(8):e1005085. doi: 10.1371/journal.pcbi.1005085 (PMC5001716; doi:10.1371/journal.pcbi.1005085)
Supplement: S1 Dataset — This file contains the original models, the input models, the BCMs, and the RCMs for COMMGEN as well as an overview of the changes made between original and input models. (ZIP) [file pcbi.1005085.s001.zip › S4-Models/BCM/Pputida/BCM_iJN746_COMMGEN/TrackSpec.tsv]

Relation	OldSpecID	OldSpecName	NewSpecID	NewSpecID	Comment	ChemForm	mass	charge	refs	Phase	Tool
Initial			BIOMASS	Biomass					BIOMASS;Biomass;biomass;seed:cpd11416	0	Initializing
Initial			C9567	CDPdiacylglycerol (PPU)				0		0	Initializing
Initial			C9568	Phosphatidylglycerophosphate (PPU)				0		0	Initializing
Initial			C9569	Phosphatidylglycerol (PPU)				0		0	Initializing
Initial			C9570	Cardiolipin (PPU)				0		0	Initializing
Initial			C9571	phosphatidylserine (PPU)				0		0	Initializing
Initial			C9572	Phosphatidylethanolamine (PPU)				0		0	Initializing
Initial			C9575	Pseudomonas LPS core precursor 3 + KDO2-lipidA				0		0	Initializing
Initial			C9576	Pseudomonas LPS core precursor 4 + KDO2-lipidA				0		0	Initializing
Initial			C9577	Pseudomonas LPS core precursor 5 + KDO2-lipidA				0		0	Initializing
Initial			C9578	Pseudomonas LPS core precursor 6 + KDO2-lipidA				0		0	Initializing
Initial			C9579	Pseudomonas LPS core precursor 7 + KDO2-lipidA				0		0	Initializing
Initial			C9580	Pseudomonas LPS core precursor 8 + KDO2-lipidA				0		0	Initializing
Initial			C9581	Pseudomonas LPS core precursor 9 + KDO2-lipidA				0		0	Initializing
Initial			C9587	Pseudomonas Common O Polysaccharide				0		0	Initializing
Initial			C9598	Pseudomonas putida LPS - common antigen				0		0	Initializing
Initial			C9599	1,2-Diacylglycerol (PPU)				0		0	Initializing
Initial			C9610	Protein (PPU)				0		0	Initializing
Initial			MNXM1	H(+)		H	1.008	1	bigg:h;biopath:Proton;brenda:BG79440;chebi:15378;chebi:24636;kegg:C00080;metacyc:PROTON;reactome:70106;seed:cpd00067;upa:UPC00080	0	Initializing
Initial			MNXM10	NADH(2-)		C21H27N7O14P2	663.425	-2	beilstein:3869564;bigg:nadh;biopath:NADH;bnice:C1;brenda:BG11384;chebi:16908;chebi:57945;hmdb:HMDB01487;kegg:C00004;metacyc:NADH;reactome:73473;seed:cpd00004;upa:UPC00004	0	Initializing
Initial			MNXM100	Geranyl diphosphate		C10H17O7P2	311.185	-3	bigg:grdp;biopath:Geranyl_diphosphate;brenda:BG1817;chebi:17211;chebi:55337;chebi:58057;hmdb:HMDB01285;kegg:C00341;lipidmaps:LMPR0102010001;metacyc:GERANYL-PP;reactome:191409;seed:cpd00283;upa:UPC00341	0	Initializing
Initial			MNXM1000	Oleoyl-[acyl-carrier protein]		C18H33OSR			bigg:octeACP;kegg:C01203;pubchem:4427;seed:cpd11825	0	Initializing
Initial			MNXM10017	a 3R-hydroxy cis ??7-tetradecenoyl-[acp]					metacyc:3-hydroxy-cis-D7-tetraecenoyl-ACPs	0	Initializing
Initial			MNXM10018	a 3R-hydroxy cis ??9-hexadecenoyl-[acp]					metacyc:3-hydroxy-cis-D9-hexaecenoyl-ACPs	0	Initializing
Initial			MNXM10095	a 3-oxo-cis-??7-tetradecenoyl-[acp]					metacyc:3-oxo-cis-D7-tetradecenoyl-ACPs	0	Initializing
Initial			MNXM10096	a 3-oxo-cis-??9-hexadecenoyl-[acp]					metacyc:3-oxo-cis-D9-hexadecenoyl-ACPs	0	Initializing
Initial			MNXM101	L-ornithinium(1+)		C5H13N2O2	133.169	1	biopath:L-Ornithine;brenda:BG20623;chebi:15729;chebi:44667;chebi:46911;chebi:46914;hmdb:HMDB00214;kegg:C00077;kegg:D08303;metacyc:L-ORNITHINE;reactome:113585	0	Initializing
Initial			MNXM1010	(S)-2-hydroxy-2-ethyl-3-oxobutanoate		C6H9O4	145.133	-1	beilstein:3604112;bigg:2ahbut;biopath:(S)-2-Aceto-2-hydroxybutanoate;brenda:BG21735;brenda:BG29188;chebi:27681;chebi:49256;hmdb:HMDB06900;kegg:C00659;kegg:C06006;lipidmaps:LMFA01050383;metacyc:2-ACETO-2-HYDROXY-BUTYRATE;seed:cpd00498;upa:UPC06006	0	Initializing
Initial			MNXM101840	3-hydroxyisovaleryl-CoA		C26H40N7O18P3S	863.618	-4	metacyc:3-HYDROXY-ISOVALERYL-COA;pubchem:25203667	0	Initializing
Initial			MNXM1019	D-mannose 6-phosphate					cas:3672-15-9;chebi:17369;reactome:532562	0	Initializing
Initial			MNXM1020	dethiobiotin(1-)		C10H17N2O3	213.254	-1	bigg:dtbt;brenda:BG65888;chebi:16691;chebi:36998;chebi:37000;chebi:42280;chebi:57861;hmdb:HMDB03581;kegg:C01909;metacyc:DETHIOBIOTIN;seed:cpd01311;upa:UPC01909	0	Initializing
Initial			MNXM1021	glutarate(2-)		C5H6O4	130.099	-2	beilstein:3904695;bigg:glutar;biopath:Glutarate;brenda:BG21210;chebi:17859;chebi:30921;chebi:35907;gmelin:240388;hmdb:HMDB00661;kegg:C00489;metacyc:GLUTARATE;seed:cpd00379;upa:UPC00489	0	Initializing
Initial			MNXM1024	lipoamide		C8H15NOS2	205.341	0	beilstein:122470;bigg:lpam;brenda:BG26072;brenda:BG37076;cas:940-69-2;chebi:17460;gmelin:1126642;hmdb:HMDB00962;kegg:C00248;lipidmaps:LMFA08010006;metacyc:LIPOAMIDE;seed:cpd00213;upa:UPC00248	0	Initializing
Initial			MNXM1026	molybdic acid		H2MoO4	161.953	0	bigg:mobd;cas:7782-91-4;chebi:25371;chebi:36263;chebi:36264;gmelin:26071;hmdb:HMDB12260;kegg:C06232;metacyc:CPD-3;reactome:947561;seed:cpd11574	0	Initializing
Initial			MNXM1029	(2R)-2-hydroxypropylammonium		C3H10NO	76.118	1	bigg:appl;brenda:BG18088;chebi:15675;chebi:42677;kegg:C03194;pdbechem:FOP;seed:cpd02039;upa:UPC03194	0	Initializing
Initial			MNXM1030	(2R,3S)-2-methylcitrate		C7H7O7	203.126	-3	bigg:2mcit;brenda:BG23989;chebi:10860;chebi:30836;kegg:C02225;seed:cpd01501	0	Initializing
Initial			MNXM103370	Cadmium		Cd	112.411	2	cas_number:7440-43-9;hmdb:HMDB03638	0	Initializing
Initial			MNXM103953	Cobalt		Co	58.933	2	cas_number:7440-48-4;hmdb:HMDB00608	0	Initializing
Initial			MNXM104030	Copper		Cu	63.546	2	cas_number:7440-50-8;hmdb:HMDB00657	0	Initializing
Initial			MNXM104218	D-glucose 6-phosphate		C6H13O9P	260.136		chebi:14314	0	Initializing
Initial			MNXM1043	caprate		C10H19O2	171.257	-1	beilstein:3538146;bigg:dca;brenda:BG1795;chebi:27689;chebi:30813;gmelin:330643;hmdb:HMDB00511;kegg:C01571;lipidmaps:LMFA01010010;metacyc:CPD-3617;reaxys:3538146;seed:cpd01107	0	Initializing
Initial			MNXM105	beta-D-glucose		C6H12O6	180.156	0	beilstein:1281607;brenda:BG22343;cas:492-61-5;chebi:15903;drugbank:DB02379;gmelin:648637;hmdb:HMDB00516;kegg:C00221;metacyc:GLC;pdbechem:BGC;seed:cpd00190;upa:UPC00221	0	Initializing
Initial			MNXM10555	Acetylated Alginate		C14H18O13	394.285	0	seed:cpd17074	0	Initializing
Initial			MNXM1057	(5-hydroxyindol-3-yl)acetaldehyde		C10H9NO2	175.184	0	bigg:5hoxindact;biopath:5-Hydroxyindoleacetaldehyde;brenda:BG49390;cas:1892-21-3;chebi:50157;hmdb:HMDB04073;kegg:C05634;metacyc:5-HYDROXYINDOLE_ACETALDEHYDE;reactome:380598;seed:cpd03345	0	Initializing
Initial			MNXM105788	Iron		Fe	55.845	2	cas_number:7439-89-6;hmdb:HMDB00692	0	Initializing
Initial			MNXM1058	(R)-3-hydroxybutanoyl-CoA(4-)		C25H38N7O18P3S	849.592	-4	bigg:3hbcoa-R;brenda:BG13596;brenda:BG13597;chebi:15452;chebi:57315;hmdb:HMDB01166;kegg:C03561;metacyc:CPD-650;seed:cpd02234	0	Initializing
Initial			MNXM1062	2-acetamido-5-oxopentanoate		C7H10NO4	172.159	-1	bigg:acg5sa;biopath:N-Acetyl-L-glutamate_5-semialdehyde;brenda:BG24033;chebi:16319;chebi:29123;hmdb:HMDB06488;kegg:C01250;metacyc:CPD-469;seed:cpd00918;upa:UPC01250	0	Initializing
Initial			MNXM106383	Magnesium		Mg	24.305	2	cas_number:7439-95-4;hmdb:HMDB00547	0	Initializing
Initial			MNXM1064	3-methylcatechol		C7H8O2	124.137	0	bigg:3mcat;brenda:BG25253;cas:488-17-5;chebi:18404;drugbank:DB03454;kegg:C02923;metacyc:CPD-111;seed:cpd01871;um-bbd:c0125;upa:UPC02923	0	Initializing
Initial			MNXM106436	Manganese		Mn	54.938	2	cas_number:7439-96-5;hmdb:HMDB01333	0	Initializing
Initial			MNXM107	nitrite		NO2	46.006	-1	bigg:no2;brenda:BG92000;cas:14797-65-0;chebi:16301;chebi:25567;gmelin:977;hmdb:HMDB02786;kegg:C00088;metacyc:NITRITE;pdbechem:NO2;reactome:1222379;seed:cpd00075;upa:UPC00088;wikipedia:Nitrite	0	Initializing
Initial			MNXM107233	Nickel		Ni	58.693	2	cas_number:7440-02-0;hmdb:HMDB02457	0	Initializing
Initial			MNXM10765	a 3R-hydroxy cis ??5-dodecenoyl-[acp]					metacyc:b-Hydroxy-cis-D5-dodecenoyl-ACPs	0	Initializing
Initial			MNXM10766	a 3-oxo-cis-??5-dodecenoyl-[acp]					metacyc:b-Keto-cis-D5-dodecenoyl-ACPs	0	Initializing
Initial			MNXM108	palmitate		C16H31O2	255.416	-1	beilstein:3589907;bigg:hdca;biopath:Palmitate;brenda:BG36211;cas:143-20-4;chebi:15756;chebi:7896;gmelin:344266;hmdb:HMDB00220;kegg:C00249;lipidmaps:LMFA01010001;metacyc:PALMITATE;reactome:76168;reaxys:3589907;seed:cpd00214	0	Initializing
Initial			MNXM1080	D-galactarate		C6H8O8	208.123	-2	beilstein:3909240;bigg:galct-D;brenda:BG21877;chebi:16537;chebi:30852;chebi:35390;gmelin:1065131;hmdb:HMDB00639;kegg:C00879;kegg:D07097;kegg:D08987;lipidmaps:LMFA01170107;metacyc:D-GALACTARATE;seed:cpd00652;upa:UPC00879	0	Initializing
Initial			MNXM108129	Potassium		K	39.098	1	cas_number:7440-09-7;hmdb:HMDB00586	0	Initializing
Initial			MNXM108377	Pyrophosphate		HO7P2	174.951	-3	cas_number:14000-31-8;hmdb:HMDB00250	0	Initializing
Initial			MNXM108859	Sodium		Na	22.99	1	cas_number:7440-23-5;hmdb:HMDB00588	0	Initializing
Initial			MNXM1089	P(1),P(4)-bis(5'-adenosyl) tetraphosphate(4-)		C20H24N10O19P4	832.355	-4	bigg:ap4a;brenda:BG10311;chebi:17422;chebi:58141;hmdb:HMDB01211;kegg:C01260;metacyc:ADENOSYL-P4;reaxys:7459962;seed:cpd00924	0	Initializing
Initial			MNXM109	a 1,2-diacylglycerol-3-phosphate		C5H5O8PR2			biopath:Diacylglycerol-3-phosphate;brenda:BG92833;brenda:BG94137;brenda:BG95248;chebi:16337;chebi:29089;chebi:57739;chebi:58608;kegg:C00416;lipidmaps:LMGP10010000;metacyc:2-3-4-Saturated-L-Phosphatidates;metacyc:L-PHOSPHATIDATE;reactome:1500590;reactome:426755;reactome:76108;seed:cpd11422;upa:UPC00416	0	Initializing
Initial			MNXM109100	Sulfite		HO3S	81.071	-1	cas_number:14265-45-3;hmdb:HMDB00240	0	Initializing
Initial			MNXM11	diphosphate(3-)		HO7P2	174.951	-3	beilstein:185088;bigg:ppi;biopath:Pyrophosphate;biopath:Pyrophosphate_(protonated);brenda:BG28761;chebi:18361;chebi:29888;chebi:32598;chebi:33017;chebi:33019;chebi:35782;chebi:45212;chebi:60614;chebi:71240;kegg:C00013;metacyc:PPI;metacyc:PYROPHOSPHATE-GROUP;reactome:159450;seed:cpd00012;upa:UPC00013	0	Initializing
Initial			MNXM1102	2-Hydroxymuconate semialdehyde		C6H6O4	142.109	0	bigg:2hmcnsad;biopath:2-Hydroxymuconate_semialdehyde;brenda:BG23375;chebi:17236;chebi:58068;chebi:66943;chebi:67110;chebi:71198;chebi:71207;kegg:C00682;metacyc:HYDROXYMUCONATE-SALD;seed:cpd00518	0	Initializing
Initial			MNXM1104	5-oxo-2,5-dihydro-2-furylacetate		C6H5O4	141.102	-1	bigg:mucl;brenda:BG23384;brenda:BG89143;chebi:18080;chebi:46625;chebi:48068;chebi:48069;chebi:58372;chebi:58736;kegg:C04105;kegg:C14610;metacyc:CPD-741;seed:cpd02536;seed:cpd16737;upa:UPC14610	0	Initializing
Initial			MNXM1105	adenosylcobinamide-GDP		C68H95CoN21O21P2	1663.491	-1	bigg:agdpcbi;biopath:Adenosine-GDP-cobinamide;chebi:2479;chebi:60487;hmdb:HMDB12185;kegg:C06510;metacyc:ADENOSYLCOBINAMIDE-GDP;seed:cpd03920;upa:UPC06510	0	Initializing
Initial			MNXM11092	a cis-??5-dodecenoyl-[acp]					metacyc:Cis-Delta5-dodecenoyl-ACPs	0	Initializing
Initial			MNXM11097	a cis-??7-tetradecenoyl-[acp]					metacyc:Cis-Delta7-tetradecenoyl-ACPs	0	Initializing
Initial			MNXM111	Fe(2+)		Fe	55.845	2	bigg:fe2;biopath:Fe2+;brenda:BG65160;brenda:BG91981;cas:15438-31-0;chebi:29033;gmelin:6845;kegg:C14818;metacyc:FE+2;pdbechem:FE2;seed:cpd00021;seed:cpd10515;upa:UPC14818	0	Initializing
Initial			MNXM11119	a cis-vaccen-2-enoyl-[acp]					metacyc:cis-vaccen-2-enoyl-ACPs	0	Initializing
Initial			MNXM11121	a cis-vaccenoyl-[acp]					metacyc:Cis-vaccenoyl-ACPs	0	Initializing
Initial			MNXM1115	beta-nicotinamide D-riboside		C11H15N2O5	255.247	1	beilstein:3912857;bigg:rnam;biopath:Nicotinamide_riboside;brenda:BG2418;cas:1341-23-7;chebi:15927;hmdb:HMDB00855;kegg:C03150;metacyc:NICOTINAMIDE_RIBOSE;pdbechem:NNR;seed:cpd02016	0	Initializing
Initial			MNXM1123	uroporphyrinogen I		C40H36N4O16	828.731	-8	bigg:uppg1;biopath:Uroporphyrinogen_I;chebi:28766;chebi:62626;hmdb:HMDB02211;kegg:C05766;metacyc:CPD-11444;reactome:190157;seed:cpd03414	0	Initializing
Initial			MNXM1128	1-aminocyclopropanecarboxylic acid zwitterion		C4H7NO2	101.104	0	biopath:1-Aminocyclopropane-1-carboxylate;brenda:BG48723;chebi:18053;chebi:30526;chebi:58360;kegg:C01234;metacyc:CPD-68;seed:cpd00909;upa:UPC01234	0	Initializing
Initial			MNXM1129	1-hydroxy-2-naphthoate		C11H7O3	187.171	-1	beilstein:3906464;brenda:BG3002;chebi:15992;chebi:36108;gmelin:332420;kegg:C03203;metacyc:HYDROXYNAPHTHOATE;seed:cpd02045;um-bbd:c0438	0	Initializing
Initial			MNXM113	GMP(3-)		C10H12N5O8P	361.205	-2	bigg:gmp;biopath:Guanosine-5-prime-phosphate;brenda:BG1070;chebi:17345;chebi:37121;chebi:58115;hmdb:HMDB01397;kegg:C00144;metacyc:GMP;pubmed:19527031;reactome:113578;reaxys:3598735;seed:cpd00126;upa:UPC00144	0	Initializing
Initial			MNXM1134	3-carboxy-cis,cis-muconate(3-)		C7H3O6	183.095	-3	beilstein:3958330;bigg:CCbuttc;brenda:BG29828;chebi:15749;chebi:57496;kegg:C01163;metacyc:CPD-245;seed:cpd00856;upa:UPC01163	0	Initializing
Initial			MNXM1135	2-Methyl-4-amino-5-hydroxymethylpyrimidine diphosphate		C6H8N3O7P2	296.091	-3	bigg:2mahmp;brenda:BG21933;cas:745-65-3;chebi:16629;chebi:57841;kegg:C04752;metacyc:AMINO-HYDROXYMETHYL-METHYLPYRIMIDINE-PP;seed:cpd02894;upa:UPC04752	0	Initializing
Initial			MNXM113517	Thiocyanate		CHNS	59.09	0	cas_number:302-04-5;hmdb:HMDB01453	0	Initializing
Initial			MNXM113534	Thiosulfate		HO3S2	113.136	-1	cas_number:14383-50-7;hmdb:HMDB00257	0	Initializing
Initial			MNXM113736	Triphosphate		HO10P3	253.923	-4	cas_number:14127-68-5;hmdb:HMDB03379	0	Initializing
Initial			MNXM1138	5beta-cholestane-3alpha,7alpha,26-triol		C27H48O3	420.668	0	bigg:xol7ah3;biopath:3alpha,7alpha,26-Trihydroxy-5beta-cholestane;brenda:BG69235;cas:15313-69-6;chebi:28540;hmdb:HMDB12455;kegg:C05444;lipid:LMST04030020;lipidmaps:LMST04030020;lipidmaps:LMST04030146;metacyc:CPD-10586;reactome:193387;reactome:193842;seed:cpd03227	0	Initializing
Initial			MNXM113964	xanthine		C5H4N4O2	152.111		chebi:15318	0	Initializing
Initial			MNXM114	L-proline		C5H9NO2	115.13	0	bigg:pro-L;biopath:L-Proline;brenda:BG21286;chebi:17203;chebi:32862;chebi:32864;chebi:50342;chebi:60039;hmdb:HMDB00162;kegg:C00148;kegg:C06262;metacyc:PRO;reactome:379717;seed:cpd00129;seed:cpd12853;upa:UPC00148	0	Initializing
Initial			MNXM1140	7,8-diaminononanoate cation		C9H21N2O2	189.275	1	bigg:dann;brenda:BG28020;brenda:BG59911;chebi:17830;chebi:2247;chebi:42085;chebi:58500;kegg:C01037;metacyc:DIAMINONONANOATE;seed:cpd00764;upa:UPC01037	0	Initializing
Initial			MNXM114034	Zinc		Zn	65.409	2	cas_number:7440-66-6;hmdb:HMDB01303	0	Initializing
Initial			MNXM1141	8-amino-7-oxononanoic acid zwitterion		C9H17NO3	187.236	0	bigg:8aonn;brenda:BG27848;chebi:12266;chebi:15830;chebi:57532;kegg:C01092;lipidmaps:LMFA01060168;metacyc:8-AMINO-7-OXONONANOATE;seed:cpd00800;upa:UPC01092	0	Initializing
Initial			MNXM1144	cis,cis-muconate		C6H4O4	140.094	-2	beilstein:6476541;bigg:ccmuac;biopath:cis,cis-Muconate;brenda:BG23381;chebi:16508;chebi:27031;chebi:27035;chebi:27036;chebi:27671;chebi:32379;chebi:36157;chebi:36501;chebi:36502;chebi:36504;chebi:38407;hmdb:HMDB02349;hmdb:HMDB06331;kegg:C02480;kegg:C03647;lipidmaps:LMFA01170077;lipidmaps:LMFA01170124;metacyc:CIS-CIS-MUCONATE;seed:cpd01630;seed:cpd02288;um-bbd:c0586;upa:UPC02480	0	Initializing
Initial			MNXM11495	Epimerized Alginate Dimer		C12H16O12	352.248	0	seed:cpd17075	0	Initializing
Initial			MNXM1152	N(2)-succinyl-L-ornithinate(1-)		C9H15N2O5	231.226	-1	bigg:sucorn;brenda:BG27745;chebi:27574;chebi:58514;hmdb:HMDB01199;kegg:C03415;metacyc:N2-SUCCINYLORNITHINE;seed:cpd02160;upa:UPC03415	0	Initializing
Initial			MNXM11560	ferrodoxin (oxidized form 4:2)		Fe8S8X	703.28		seed:cpd17016	0	Initializing
Initial			MNXM11561	ferrodoxin (reduced form 4:2)		Fe8S8X	703.28		seed:cpd17017	0	Initializing
Initial			MNXM1160	2-Amino-4-hydroxy-6-hydroxymethyl-7,8-dihydropteridine diphosphate		C7H8N5O8P2	352.115	-3	bigg:2ahhmd;bigg:6hmhptpp;biopath:2-Amino-4-hydroxy-6-hydroxymethyl-dihydropteridine_pyrophosphate;brenda:BG24019;cas:70608-72-9;chebi:15998;chebi:57602;kegg:C04807;metacyc:DIHYDROPTERIN-CH2OH-PP;seed:cpd02920;upa:UPC04807	0	Initializing
Initial			MNXM1168	2-C-methyl-D-erythritol 2,4-cyclic diphosphate(2-)		C5H10O9P2	276.075	-2	beilstein:9070121;bigg:2mecdp;brenda:BG20711;chebi:18425;chebi:58483;kegg:C11453;metacyc:2C-METH-D-ERYTHRITOL-CYCLODIPHOSPHATE;seed:cpd08301;upa:UPC11453	0	Initializing
Initial			MNXM117	urea		CH4N2O	60.055	0	beilstein:635724;bigg:urea;biopath:Urea;brenda:BG28535;cas:57-13-6;chebi:16199;chebi:32285;chebi:48376;drugbank:DB03904;gmelin:1378;hmdb:HMDB00294;kegg:C00086;kegg:D01749;kegg:D03383;metacyc:UREA;pdbechem:URE;pubmed:22770225;reactome:29514;reaxys:635724;seed:cpd00073;um-bbd:c0165;upa:UPC00086;wikipedia:Urea	0	Initializing
Initial			MNXM1174	3alpha,7alpha-dihydroxy-5beta-cholestan-26-al		C27H46O3	418.652	0	bigg:xol7ah2al;chebi:27428;hmdb:HMDB06894;kegg:C05445;lipidmaps:LMST04030162;metacyc:CPD-10587;reactome:193435;seed:cpd03228	0	Initializing
Initial			MNXM1176	4-hydroxy-2-oxopentanoate		C5H7O4	131.107	-1	bigg:4h2opntn;bigg:4h2oxov;biopath:4-Hydroxy-2-oxo-valerate;brenda:BG21197;chebi:17655;chebi:58222;kegg:C03589;metacyc:4-HYDROXY-2-KETOVALERATE;metacyc:CPD-14442;seed:cpd02258;upa:UPC03589	0	Initializing
Initial			MNXM1177	4-phosphonato-L-aspartic acid(2-)		C4H6NO7P	211.067	-2	bigg:4pasp;biopath:4-Phospho-L-aspartate;brenda:BG19642;chebi:15836;chebi:30407;chebi:57535;hmdb:HMDB12250;kegg:C03082;metacyc:L-BETA-ASPARTYL-P;seed:cpd01977;upa:UPC03082	0	Initializing
Initial			MNXM1178	5-amino-6-(5-phospho-D-ribitylamino)uracil		C9H15N4O9P	354.211	-2	bigg:5aprbu;brenda:BG27834;chebi:18247;chebi:58421;hmdb:HMDB03841;kegg:C04454;metacyc:CPD-1086;seed:cpd02720;upa:UPC04454	0	Initializing
Initial			MNXM118	putrescine		C4H14N2	90.167	2	bigg:ptrc;biopath:Putrescine;brenda:BG19160;chebi:17148;chebi:326268;gmelin:323413;hmdb:HMDB01414;kegg:C00134;metacyc:PUTRESCINE;reactome:29610;seed:cpd00118;upa:UPC00134	0	Initializing
Initial			MNXM1184	D-arabinose 5-phosphate		C5H9O8P	228.094	-2	beilstein:5750787;bigg:ara5p;brenda:BG20589;chebi:16241;chebi:57693;hmdb:HMDB11734;kegg:C01112;metacyc:ARABINOSE-5P;seed:cpd00817;upa:UPC01112	0	Initializing
Initial			MNXM1189	guanosine 3',5'-bis(diphosphate)		C10H11N5O17P4	597.113	-6	bigg:ppgpp;brenda:BG1526;chebi:17633;chebi:58215;kegg:C01228;metacyc:GUANOSINE-5DP-3DP;seed:cpd00905;upa:UPC01228	0	Initializing
Initial			MNXM1196	Phosphatidylglycerol (dihexadecanoyl, n-C16:0)		C38H74O10P1	721.962	-1	bigg:pg160;seed:cpd15538	0	Initializing
Initial			MNXM12	CoA		C21H32N7O16P3S	763.502	-4	beilstein:11604429;bigg:coa;biopath:CoA-SH;brenda:BG11741;chebi:15346;chebi:57287;hmdb:HMDB01423;kegg:C00010;metacyc:CO-A;reactome:76194;seed:cpd00010;upa:UPC00010	0	Initializing
Initial			MNXM1202	(2R,3R)-2,3-dihydroxy-3-methylpentanoate		C6H11O4	147.149	-1	bigg:23dhmp;biopath:2,3-Dihydroxy-3-methylvalerate;brenda:BG22263;chebi:27512;chebi:49258;hmdb:HMDB12140;kegg:C04104;kegg:C06007;metacyc:1-KETO-2-METHYLVALERATE;seed:cpd02535;upa:UPC06007	0	Initializing
Initial			MNXM121	UTP (3-)		C9H12N2O15P3	481.117	-3	beilstein:3807363;bigg:utp;biopath:Uridine-5-prime-triphosphate;brenda:BG27658;chebi:15713;chebi:46398;chebi:57481;hmdb:HMDB00285;kegg:C00075;metacyc:UTP;reactome:29494;seed:cpd00062;upa:UPC00075	0	Initializing
Initial			MNXM1211	2-oxo-2H-pyran-4,6-dicarboxylate		C7H2O6	182.087	-2	brenda:BG24742;chebi:17872;chebi:58304;kegg:C03671;metacyc:CPD-184;seed:cpd02304	0	Initializing
Initial			MNXM1213	3-ammonio-2-oxopropyl phosphate(1-)		C3H7NO5P	168.065	-1	brenda:BG18018;chebi:1449;chebi:57279;kegg:C11638;metacyc:1-AMINO-PROPAN-2-ONE-3-PHOSPHATE;seed:cpd08449;upa:UPC11638	0	Initializing
Initial			MNXM1218	6-phospho-2-dehydro-D-gluconate(3-)		C6H8O10P	271.095	-3	beilstein:6609981;bigg:6p2dhglcn;brenda:BG22067;chebi:15865;chebi:20750;chebi:2229;kegg:C01218;metacyc:CPD-339;seed:cpd00896	0	Initializing
Initial			MNXM1219	7-phospho-2-dehydro-3-deoxy-D-arabino-heptonate		C7H10O10P	285.122	-3	bigg:2dda7p;biopath:2-Dehydro-3-deoxy-D-arabino-heptonate_7-phosphate;brenda:BG24306;brenda:BG66315;chebi:18150;chebi:58394;kegg:C04691;metacyc:3-DEOXY-D-ARABINO-HEPTULOSONATE-7-P;reactome:964909;reaxys:9149659;seed:cpd02857;upa:UPC04691	0	Initializing
Initial			MNXM12224	Medium-chain length Polyhydroxyalkanoate (Total)		C36H64O8R4		0	bigg:mclPHA;seed:cpd16751	0	Initializing
Initial			MNXM1223	acetoacetyl-[acyl-carrier protein]		C4H5O2SR			bigg:actACP;chebi:2393;kegg:C05744;seed:cpd11488	0	Initializing
Initial			MNXM1224	alpha-ribazole 5'-phosphate(2-)		C14H17N2O7P	356.268	-2	bigg:5prdmbz;brenda:BG5314;chebi:16837;chebi:57918;hmdb:HMDB03882;kegg:C04778;metacyc:ALPHA-RIBAZOLE-5-P;seed:cpd02904;upa:UPC04778	0	Initializing
Initial			MNXM123	homocysteine zwitterion		C4H9NO2S	135.185	0	bigg:hcys-L;biopath:L-Homocysteine;brenda:BG84645;chebi:17230;chebi:17588;chebi:58065;chebi:58199;chebi:63072;chebi:66952;hmdb:HMDB00742;kegg:C00155;kegg:C05330;metacyc:CPD-8826;metacyc:HOMO-CYS;reactome:174369;seed:cpd00135;upa:UPC00155	0	Initializing
Initial			MNXM1230	estrone 3-sulfate		C18H21O5S	349.421	-1	bigg:estrones;brenda:BG8484;chebi:17474;chebi:60050;hmdb:HMDB01425;kegg:C02538;lipidmaps:LMST02010043;metacyc:ESTRONE-SULFATE;reactome:176501;seed:cpd01669	0	Initializing
Initial			MNXM1231	formamide		CH3NO	45.041	0	beilstein:505995;bigg:frmd;brenda:BG28517;cas:75-12-7;chebi:16397;chebi:48431;gmelin:824;hmdb:HMDB01536;kegg:C00488;metacyc:FORMAMIDE;pdbechem:ARF;pubmed:11282235;pubmed:11545392;pubmed:12115814;pubmed:14750843;pubmed:15082074;pubmed:17184725;pubmed:19334838;pubmed:21215846;pubmed:21229996;pubmed:21573300;pubmed:21647491;pubmed:21647492;pubmed:21769603;pubmed:21932847;reaxys:505995;seed:cpd00378;…	0	Initializing
Initial			MNXM12354	N-Acetyl-D-muramoate		C11H18NO8	292.263	-1	bigg:acmam;cas:91-64-5;seed:cpd03485	0	Initializing
Initial			MNXM1239	maleate(2-)		C4H2O4	114.056	-2	beilstein:3588415;bigg:male;biopath:Maleate;brenda:BG19267;chebi:18300;chebi:30780;chebi:37156;gmelin:49853;hmdb:HMDB00176;kegg:C01384;metacyc:MALEATE;seed:cpd00996	0	Initializing
Initial			MNXM124	spermidine(3+)		C7H22N3	148.27	3	bigg:spmd;biopath:Spermidine;brenda:BG24682;chebi:16610;chebi:57834;hmdb:HMDB01257;kegg:C00315;metacyc:SPERMIDINE;reactome:204635;seed:cpd00264;upa:UPC00315	0	Initializing
Initial			MNXM1242	N-acetylmuramoyl-L-alanyl-D-glutamyl-meso-2,6-diaminopimelyl-D-alanyl-D-alanine-diphosphoundecaprenyl-N-acetylglucosamine		C95H152N8O28P2	1916.208	-4	bigg:uaagmda;chebi:28138;chebi:61388;kegg:C05898;lipidmaps:LMPR03030003;metacyc:C6;seed:cpd03495	0	Initializing
Initial			MNXM1243	N-carbamoylputrescinium(1+)		C5H14N3O	132.184	1	brenda:BG20731;chebi:17902;chebi:58318;kegg:C00436;metacyc:CPD-597;seed:cpd00341;upa:UPC00436	0	Initializing
Initial			MNXM125	IMP(2-)		C10H11N4O8P	346.19	-2	bigg:imp;biopath:Inosine-5-prime-phosphate;brenda:BG1203;chebi:17202;chebi:58053;hmdb:HMDB00175;kegg:C00130;metacyc:IMP;reactome:29602;reaxys:4163247;seed:cpd00114;upa:UPC00130	0	Initializing
Initial			MNXM12509	a trans-octadec-2-enoyl-[acp]					metacyc:Octadec-2-enoyl-ACPs	0	Initializing
Initial			MNXM1253	(R)-S-lactoylglutathionate(1-)		C13H20N3O8S	378.378	-1	bigg:lgt-S;biopath:S-Lactoyl-glutathione;chebi:15694;chebi:57474;hmdb:HMDB01066;kegg:C03451;metacyc:S-LACTOYL-GLUTATHIONE;seed:cpd02182;upa:UPC03451	0	Initializing
Initial			MNXM126	3-phospho-D-glycerate		C3H4O7P	183.033	-3	bigg:3pg;biopath:3-Phospho-D-glycerate;brenda:BG17979;brenda:BG17981;chebi:17050;chebi:17794;chebi:57998;chebi:58272;hmdb:HMDB00807;kegg:C00197;kegg:C00597;metacyc:G3P;reactome:29728;seed:cpd00169;upa:UPC00197;upa:UPC00597	0	Initializing
Initial			MNXM1264	3-oxoadipyl-CoA(5-)		C27H37N7O20P3S	904.604	-5	bigg:oxadpcoa;biopath:3-Oxoadipyl-CoA;brenda:BG14362;chebi:15490;chebi:57348;kegg:C02232;metacyc:3-KETO-ADIPYL-COA;seed:cpd01507	0	Initializing
Initial			MNXM1265	3-phosphoshikimate		C7H8O8P	251.107	-3	beilstein:4882573;bigg:skm5p;biopath:Shikimate_3-phosphate;brenda:BG49801;chebi:145989;chebi:17052;kegg:C03175;metacyc:SHIKIMATE-5P;reactome:964859;seed:cpd02030;upa:UPC03175	0	Initializing
Initial			MNXM1269	acetyl-[acyl-carrier protein]		C2H3OSR			bigg:acACP;brenda:BG93575;chebi:17093;kegg:C03939;kegg:C04334;metacyc:ACETYL-ACP;seed:cpd11494;seed:cpd12520	0	Initializing
Initial			MNXM127	myo-inositol		C6H12O6	180.156	0	beilstein:1907329;bigg:inost;brenda:BG82786;cas:87-89-8;chebi:17268;drugbank:DB03106;gmelin:82918;hmdb:HMDB00211;kegg:C00137;kegg:C06151;metacyc:MYO-INOSITOL;pdbechem:INS;pubmed:11034685;pubmed:11244303;pubmed:11323092;pubmed:11772411;pubmed:12478879;pubmed:12832083;pubmed:14583919;pubmed:14681857;pubmed:15181167;pubmed:15295080;pubmed:15558078;pubmed:16410747;pubmed:1694860;pubmed:17439666;pubme…	0	Initializing
Initial			MNXM1273	D-fructose					cas:57-48-7;chebi:15824;pdbechem:FRU;pubmed:22735334;reactome:189049	0	Initializing
Initial			MNXM1277	(R)-dihydrolipoamide		C8H17NOS2	207.357	0	bigg:dhlam;brenda:BG26250;brenda:BG49271;chebi:17694;chebi:43711;drugbank:DB08120;hmdb:HMDB00985;kegg:C00579;metacyc:DIHYDROLIPOAMIDE;pdbechem:LPM;seed:cpd00449;upa:UPC00579	0	Initializing
Initial			MNXM1278	ferroheme o		C49H56FeN4O5	836.838	-2	bigg:hemeO;chebi:24480;chebi:36301;chebi:60530;hmdb:HMDB01162;kegg:C15672;metacyc:HEME_O;seed:cpd11313;upa:UPC15672	0	Initializing
Initial			MNXM12797	Pseudomonas aeruginosa KDO-lipidA		C88H157N2O32P2	1817.13	0	seed:cpd17055	0	Initializing
Initial			MNXM12798	Pseudomonas aeruginosa Lipid X		C28H52NO12P	625.686	0	seed:cpd17069	0	Initializing
Initial			MNXM1280	L-gamma-glutamyl phosphate(2-)		C5H8NO7P	225.093	-2	bigg:glu5p;biopath:L-Glutamyl_5-phosphate;brenda:BG20319;chebi:17798;chebi:50164;chebi:50166;chebi:58274;hmdb:HMDB01228;kegg:C03287;metacyc:L-GLUTAMATE-5-P;seed:cpd02097;upa:UPC03287	0	Initializing
Initial			MNXM12804	Pseudomonas Lipid A Disaccharide		C56H103N2O20P	1155.392	0	seed:cpd17067	0	Initializing
Initial			MNXM1281	L-histidinol(1+)		C6H12N3O	142.179	1	bigg:histd;biopath:L-Histidinol;brenda:BG21922;chebi:16255;chebi:57699;hmdb:HMDB03431;kegg:C00860;metacyc:HISTIDINOL;seed:cpd00641;upa:UPC00860	0	Initializing
Initial			MNXM12841	a (R)-3-hydroxy-cis-vaccenoyl-[acp]					metacyc:R-3-hydroxy-cis-vaccenoyl-ACPs	0	Initializing
Initial			MNXM1287	N-formyl-L-glutamate(2-)		C6H7NO5	173.123	-2	bigg:Nforglu;biopath:N-Formyl-L-glutamate;brenda:BG23790;chebi:17684;chebi:48309;hmdb:HMDB03470;kegg:C01045;metacyc:CPD-600;metacyc:FORMYL-GLU;pubmed:16475788;pubmed:240684;pubmed:3308850;pubmed:4146796;pubmed:6414521;seed:cpd00770;upa:UPC01045	0	Initializing
Initial			MNXM1289	oxalatosuccinate(3-)		C6H3O7	187.084	-3	biopath:Oxalosuccinate;brenda:BG23417;chebi:44712;chebi:58931;chebi:7815;hmdb:HMDB03974;kegg:C05379;metacyc:OXALO-SUCCINATE;seed:cpd03187	0	Initializing
Initial			MNXM1290	precorrin-3A(7-)		C43H43N4O16	871.819	-7	bigg:pre3a;brenda:BG44304;chebi:28307;chebi:58561;kegg:C05772;metacyc:CPD-642;seed:cpd03420;upa:UPC05772	0	Initializing
Initial			MNXM1291	precorrin-3B(7-)		C43H43N4O17	887.818	-7	bigg:pre3b;brenda:BG44362;chebi:27711;chebi:58522;kegg:C06406;seed:cpd03833;upa:UPC06406	0	Initializing
Initial			MNXM1294	sedoheptulose 1,7-bisphosphate(4-)		C7H12O13P2	366.11	-4	bigg:s17bp;biopath:D-Sedoheptulose_1,7-diphosphate;brenda:BG24638;chebi:17969;chebi:58335;kegg:C00447;metacyc:D-SEDOHEPTULOSE-1-7-P2;seed:cpd00349	0	Initializing
Initial			MNXM12943	Sirochlorin		C42H39N4O16	855.776	-7	seed:cpd15658	0	Initializing
Initial			MNXM1298	(3R)-3-Hydroxytetradecanoyl-[acyl-carrier protein]		C14H27O2SR			bigg:3hmrsACP;brenda:BG93410;kegg:C04688;pubchem:7269;seed:cpd11484;upa:UPC04688	0	Initializing
Initial			MNXM13	CO(2)		CO2	44.01	0	beilstein:1900390;bigg:co2;biopath:Carbon_dioxide;bnice:C5;brenda:BG28651;cas:124-38-9;chebi:16526;gmelin:989;hmdb:HMDB01967;kegg:C00011;metacyc:CARBON-DIOXIDE;molbase:752;pdbechem:CO2;reactome:29376;seed:cpd00011;um-bbd:c0131;upa:UPC00011	0	Initializing
Initial			MNXM13027	a tetrahydrofolate-glutamate					bigg:thfglu;biopath:Tetrahydrofolate-L-glutamate;biopath:Tetrahydrofolylpolyglutamate_(THF);brenda:BG42605;chebi:27650;chebi:28624;hmdb:HMDB06825;kegg:C09332;metacyc:THF-GLU-N;reactome:200679;seed:cpd06227	0	Initializing
Initial			MNXM131	citrate		C6H5O7	189.1	-3	beilstein:1884707;bigg:cit;biopath:Citrate;brenda:BG23703;cas:126-44-3;chebi:16947;chebi:30769;chebi:32142;chebi:35802;chebi:35806;chebi:35809;chebi:35810;chebi:50744;chebi:53258;chebi:63037;chebi:63076;gmelin:4239;hmdb:HMDB00094;kegg:C00158;kegg:C12649;kegg:C13660;kegg:D07525;kegg:D07691;metacyc:CIT;pdbechem:FLC;reactome:433138;reactome:76190;reaxys:1884707;seed:cpd00137;seed:cpd09279;upa:UPC001…	0	Initializing
Initial			MNXM1312	4-guanidinobutanoic acid zwitterion		C5H11N3O2	145.16	0	bigg:4gudbutn;biopath:4-Guanidinobutanoate;brenda:BG20462;chebi:15728;chebi:57486;hmdb:HMDB03464;kegg:C01035;metacyc:CPD-592;seed:cpd00762	0	Initializing
Initial			MNXM1313	6,7-dimethyl-8-(1-D-ribityl)lumazine		C13H18N4O6	326.305	0	beilstein:47879;bigg:dmlz;brenda:BG4659;cas:5118-16-1;chebi:17601;chebi:58201;hmdb:HMDB03826;kegg:C04332;metacyc:DIMETHYL-D-RIBITYL-LUMAZINE;pubmed:23051753;seed:cpd02656;upa:UPC04332	0	Initializing
Initial			MNXM13133	a trans-??3-cis-??7-tetradecenoyl-[acp]					metacyc:Trans-D3-cis-D7-tetradecenoyl-ACPs	0	Initializing
Initial			MNXM13134	a trans-??3-cis-??9-hexadecenoyl-[acp]					metacyc:Trans-D3-cis-D9-hexadecenoyl-ACPs	0	Initializing
Initial			MNXM132	Dimethylallyl diphosphate		C5H9O7P2	243.068	-3	bigg:dmpp;biopath:Dimethylallyl_diphosphate;biopath:Polyprenyl-PP;brenda:BG20704;cas:358-71-4;chebi:16057;chebi:57623;hmdb:HMDB01120;kegg:C00235;lipidmaps:LMPR01010001;metacyc:CPD-4211;reactome:191324;seed:cpd00202;upa:UPC00235	0	Initializing
Initial			MNXM13214	UDP-3-O-(3OH-C10:0)-D-glucosamine		C25H42N3O18P2	734.558	0	seed:cpd17072	0	Initializing
Initial			MNXM13215	UDP-3-O-(3OH-C10:0)-N-acetylglucosamine		C27H43N3O19P2	775.587	0	seed:cpd17071	0	Initializing
Initial			MNXM1322	coproporphyrinogen I		C36H40N4O8	656.725	-4	bigg:cpppg1;biopath:Coproporphyrinogen_I;chebi:28607;chebi:62631;hmdb:HMDB02158;kegg:C05768;metacyc:COPROPORPHYRINOGEN_I;reactome:190128;seed:cpd03416	0	Initializing
Initial			MNXM13220	UDP-N-acetyl fucosamine		C17H25N3O16P2	589.338	0	seed:cpd17092	0	Initializing
Initial			MNXM13224	UDP-N-acetyl-D-manosamine (2NAc3NAc) acid		C19H29O18N4P2	663.397	0	seed:cpd17095	0	Initializing
Initial			MNXM1324	D-tagatose 1,6-bisphosphate		C6H10O12P2	336.084	-4	beilstein:6182446;bigg:tagdp-D;brenda:BG22758;chebi:16743;chebi:4250;chebi:58694;hmdb:HMDB06872;kegg:C03785;metacyc:TAGATOSE-1-6-DIPHOSPHATE;seed:cpd02371;upa:UPC03785	0	Initializing
Initial			MNXM1325	dITP		C10H11N4O13P3	488.135	-4	bigg:ditp;brenda:BG1195;chebi:28807;chebi:61382;hmdb:HMDB03537;kegg:C01345;metacyc:DITP;reactome:2509835;seed:cpd00977	0	Initializing
Initial			MNXM133	acetoacetyl-CoA(4-)		C25H36N7O18P3S	847.576	-4	bigg:aacoa;biopath:Acetoacetyl-CoA;brenda:BG13538;chebi:15345;chebi:57286;hmdb:HMDB01484;kegg:C00332;reactome:191293;seed:cpd00279;upa:UPC00332	0	Initializing
Initial			MNXM1330	imidazole-4-acetate		C5H5N2O2	125.105	-1	beilstein:4801777;bigg:im4ac;biopath:Imidazole_acetate;brenda:BG20940;chebi:16974;chebi:57969;chebi:70804;gmelin:464441;hmdb:HMDB02024;kegg:C02835;metacyc:4-IMIDAZOLEACETATE;seed:cpd01831	0	Initializing
Initial			MNXM1334	O-phosphonato-L-homoserine(2-)		C4H8NO6P	197.083	-2	bigg:phom;biopath:O-Phospho-L-homoserine;brenda:BG19063;chebi:15961;chebi:57590;hmdb:HMDB03484;kegg:C01102;kegg:C05702;metacyc:O-PHOSPHO-L-HOMOSERINE;seed:cpd00809;seed:cpd12751;upa:UPC01102	0	Initializing
Initial			MNXM1335	Phosphatidylglycerol (dioctadecanoyl, n-C18:0)		C42H82O10P1	778.068	-1	bigg:pg180;seed:cpd15540	0	Initializing
Initial			MNXM1339	selenophosphate		O3PSe	157.932	-3	bigg:selnp;biopath:Selenophosphate;brenda:BG28752;chebi:16144;chebi:29269;chebi:58618;chebi:64331;hmdb:HMDB03840;kegg:C05172;metacyc:SEPO3;seed:cpd03078;upa:UPC05172	0	Initializing
Initial			MNXM134	L-histidine zwitterion		C6H9N3O2	155.155	0	bigg:his-L;biopath:L-Histidine;brenda:BG23731;chebi:15971;chebi:29979;chebi:32510;chebi:32511;chebi:32512;chebi:32513;chebi:57595;gmelin:663322;hmdb:HMDB00177;kegg:C00135;kegg:D02072;metacyc:HIS;reactome:29612;reactome:352169;reactome:352175;reactome:352190;reactome:352227;reactome:375459;reactome:427984;reactome:428003;seed:cpd00119;upa:UPC00135	0	Initializing
Initial			MNXM1344	undecaprenyldiphosphonato-N-acetyl-(N-acetylglucosaminyl)muramoyl-L-alanyl-gamma-D-glutamyl-L-lysyl-D-alanyl-D-alanine		C94H153N8O26P2	1873.206	-3	bigg:uaaGgla;brenda:BG85259;chebi:27692;chebi:60033;kegg:C05893;metacyc:CPD-7695;seed:cpd03491	0	Initializing
Initial			MNXM1351	1-(5-phospho-D-ribosyl)-ATP		C15H19N5O20P4	713.228	-6	bigg:prbatp;biopath:Phosphoribosyl-ATP;chebi:18263;chebi:58424;kegg:C02739;metacyc:PHOSPHORIBOSYL-ATP;seed:cpd01775;upa:UPC02739	0	Initializing
Initial			MNXM1365	5-O-(1-carboxylatovinyl)-3-phosphonatoshikimate		C10H9O10P	320.146	-4	bigg:3psme;biopath:5-O-(1-Carboxyvinyl)-3-phosphoshikimate;brenda:BG947;brenda:BG99150;chebi:16257;chebi:57701;kegg:C01269;metacyc:3-ENOLPYRUVYL-SHIKIMATE-5P;pubmed:17586643;reactome:964900;seed:cpd00932;upa:UPC01269	0	Initializing
Initial			MNXM1376	dTDP-alpha-D-glucose		C16H24N2O16P2	562.313	-2	beilstein:7403915;bigg:dtdpglu;biopath:dTDP-D-Glucose;brenda:BG7358;chebi:15700;chebi:35248;chebi:57477;hmdb:HMDB01328;kegg:C00842;metacyc:DTDP-D-GLUCOSE;reaxys:7403915;seed:cpd00626	0	Initializing
Initial			MNXM138	carbamoyl phosphate(2-)		CH2NO5P	139.004	-2	bigg:cbp;biopath:Carbamoylphosphate;brenda:BG28540;cas:63082-13-3;chebi:17672;chebi:58228;hmdb:HMDB01096;kegg:C00169;metacyc:CARBAMOYL-P;reactome:29676;reaxys:3944499;seed:cpd00146;upa:UPC00169	0	Initializing
Initial			MNXM1384	N-acetyl-L-gamma-glutamyl phosphate(3-)		C7H9NO8P	266.122	-3	bigg:acg5p;biopath:N-Acetyl-L-glutamate_5-phosphate;brenda:BG24111;chebi:16878;chebi:57936;hmdb:HMDB06456;kegg:C04133;metacyc:N-ACETYL-GLUTAMYL-P;seed:cpd02552;upa:UPC04133	0	Initializing
Initial			MNXM1397	1-(5-phospho-D-ribosyl)-5-[(5-phospho-D-ribosylamino)methylideneamino]imidazole-4-carboxamide(4-)		C15H21N5O15P2	573.299	-4	bigg:prfp;biopath:Phosphoribosylformimino-AICAR-phosphate;brenda:BG6498;chebi:18302;chebi:58435;hmdb:HMDB12277;kegg:C04896;metacyc:PHOSPHORIBOSYL-FORMIMINO-AICAR-P;seed:cpd02979;upa:UPC04896	0	Initializing
Initial			MNXM14	AMP		C10H12N5O7P	345.205	-2	bigg:amp;biopath:Adenosine-5-prime-phosphate;brenda:BG147;chebi:16027;chebi:37096;chebi:456215;hmdb:HMDB00045;kegg:C00020;kegg:D06299;metacyc:AMP;metacyc:AMP-GROUP;metacyc:CPD0-1139;reactome:76577;seed:cpd00018;upa:UPC00020	0	Initializing
Initial			MNXM140	L-leucine zwitterion		C6H13NO2	131.173	0	bigg:leu-L;biopath:L-Leucine;brenda:BG22465;chebi:15603;chebi:30006;chebi:32619;chebi:32620;chebi:33566;chebi:57427;gmelin:363609;hmdb:HMDB00687;hmdb:HMDB13773;kegg:C00123;metacyc:Catechols;metacyc:LEU;reactome:113580;reactome:29588;seed:cpd00107;upa:UPC00123	0	Initializing
Initial			MNXM1407	4-O-phosphonato-D-erythronate(3-)		C4H6O8P	213.059	-3	beilstein:5566997;bigg:4per;brenda:BG37179;chebi:41917;chebi:49003;chebi:49055;chebi:49056;chebi:49069;chebi:58766;kegg:C03393;metacyc:ERYTHRONATE-4P;seed:cpd02147;upa:UPC03393	0	Initializing
Initial			MNXM1408	5-[(5-phospho-1-deoxy-D-ribulos-1-ylimino)methylamino]-1-(5-phospho-D-ribosyl)imidazole-4-carboxamide		C15H21N5O15P2	573.299	-4	bigg:prlp;biopath:Phosphoribulosylformimino-AICAR-phosphate;brenda:BG6501;chebi:27735;chebi:58525;hmdb:HMDB12278;kegg:C04916;metacyc:PHOSPHORIBULOSYL-FORMIMINO-AICAR-P;seed:cpd02991;upa:UPC04916	0	Initializing
Initial			MNXM1409	5-carboxylatoamino-1-(5-O-phosphonato-D-ribosyl)imidazole(3-)		C9H11N3O9P	336.172	-3	beilstein:11853632;bigg:5caiz;brenda:BG38839;chebi:48000;chebi:58730;hmdb:HMDB12268;kegg:C15667;metacyc:CPD-9005;metacyc:CPD0-181;seed:cpd11310;upa:UPC15667	0	Initializing
Initial			MNXM1410	5-oxopentanoate		C5H7O3	115.107	-1	bigg:oxptn;brenda:BG21186;chebi:16120;chebi:39153;hmdb:HMDB12233;kegg:C03273;lipidmaps:LMFA01060161;metacyc:CPD-280;seed:cpd02089;upa:UPC03273	0	Initializing
Initial			MNXM14168	2-[(1R,6S)-1,6-dihydroxycyclohexa-2,4-dien-1-yl]acetyl-coA		C29H40N7O19P3S	915.65	-4	bigg:2dhphaccoa;metacyc:CIS-DIHYDRODIOL-DERIV-PHEAC;pubchem:25244318;seed:cpd16740	0	Initializing
Initial			MNXM142	L-threonine zwitterion		C4H9NO3	119.119	0	bigg:thr-L;biopath:L-Threonine;brenda:BG19816;chebi:16857;chebi:30013;chebi:32820;chebi:32822;chebi:57926;gmelin:2506280;hmdb:HMDB00167;kegg:C00188;metacyc:THR;reactome:352000;reactome:379706;seed:cpd00161;upa:UPC00188	0	Initializing
Initial			MNXM1422	D-erythro-1-(imidazol-4-yl)glycerol 3-phosphate(2-)		C6H9N2O6P	236.119	-2	bigg:eig3p;biopath:D-erythro-Imidazoleglycerol_phosphate;brenda:BG21909;chebi:17805;chebi:58278;hmdb:HMDB12208;kegg:C04666;metacyc:D-ERYTHRO-IMIDAZOLE-GLYCEROL-P;seed:cpd02843;upa:UPC04666	0	Initializing
Initial			MNXM1423	D-tagaturonate		C6H9O7	193.131	-1	beilstein:3907133;chebi:17886;chebi:21099;metacyc:D-TAGATURONATE	0	Initializing
Initial			MNXM143	N-acetyl-D-glucosamine		C8H15NO6	221.208	0	beilstein:1913592;bigg:acgam;biopath:N-Acetyl-D-glucosamine;brenda:BG26054;cas:7512-17-6;chebi:506227;drugbank:DB00141;kegg:C00140;metacyc:N-acetyl-D-glucosamine;pubmed:11950472;pubmed:21487204;pubmed:6174502;pubmed:7688662;seed:cpd00122;upa:UPC00140	0	Initializing
Initial			MNXM14327	2-oxo-3-p-tolylpropanate		C9H7O3	163.15	0	seed:cpd17048	0	Initializing
Initial			MNXM1438	piperideine		C5H9N	83.132		bigg:pprdn;chebi:26145;chebi:47858;kegg:C06181;metacyc:CPD-11764;seed:cpd03691	0	Initializing
Initial			MNXM144	beta-alanine zwitterion		C3H7NO2	89.093	0	bigg:ala-B;biopath:beta-Alanine;bnice:C42;brenda:BG17918;chebi:16958;chebi:57966;chebi:63070;gmelin:454332;hmdb:HMDB00056;kegg:C00099;metacyc:B-ALANINE;reactome:73590;seed:cpd00085;upa:UPC00099	0	Initializing
Initial			MNXM1441	precorrin-4(8-)		C44H44N4O17	900.837	-8	bigg:pre4;biopath:Precorrin_4;chebi:16430;chebi:57769;kegg:C06407;metacyc:CPD-651;seed:cpd03834;upa:UPC06407	0	Initializing
Initial			MNXM1446	UDP-N-acetylmuramoyl-L-alanyl-D-gamma-glutamyl-meso-2,6-diaminoheptanedioate(4-)		C35H51N7O26P2	1047.758	-4	bigg:ugmd;brenda:BG16946;chebi:28639;chebi:58582;kegg:C04877;metacyc:UDP-AAGM-DIAMINOHEPTANEDIOATE;seed:cpd02964	0	Initializing
Initial			MNXM1448	2-Hydroxy-cis-hex-2,4-dienoate		C6H7O3	127.118	-1	bigg:2hchd;chebi:19751;chebi:28998;chebi:38351;chebi:38352;chebi:38353;chebi:38354;chebi:63693;chebi:63735;kegg:C06761;kegg:C11354;kegg:C20240;lipidmaps:LMFA01060174;metacyc:CPD-13712;seed:cpd04140;seed:cpd08209	0	Initializing
Initial			MNXM145	D-ribulose 5-phosphate(2-)		C5H9O8P	228.094	-2	beilstein:5752092;bigg:ru5p-D;biopath:D-Ribulose_5-phosphate;brenda:BG20587;chebi:17363;chebi:58121;kegg:C00199;metacyc:RIBULOSE-5P;reactome:29732;seed:cpd00171;upa:UPC00199	0	Initializing
Initial			MNXM14501	3-(4-hydroxyphenyl)-2-oxopropanoate		C9H7O4	179.149	0	seed:cpd17079	0	Initializing
Initial			MNXM14529	3-carboxy-cis,cis-muconic acid					brenda:BL285584	0	Initializing
Initial			MNXM1453	(S)-4-amino-5-oxopentanoic acid zwitterion		C5H9NO3	131.13	0	bigg:glu1sa;biopath:L-Glutamate_1-semialdehyde;brenda:BG21311;chebi:11022;chebi:15757;chebi:57501;kegg:C03741;metacyc:GLUTAMATE-1-SEMIALDEHYDE;seed:cpd02345;upa:UPC03741	0	Initializing
Initial			MNXM1455	1-(2-carboxylatophenylamino)-1-deoxy-D-ribulose 5-phosphate(3-)		C12H13NO9P	346.207	-3	bigg:2cpr5p;biopath:1-(2-Carboxyphenylamino)-1-prime-deoxyribulose-5-prime-phosphate;brenda:BG61340;chebi:29112;chebi:58613;kegg:C01302;metacyc:CARBOXYPHENYLAMINO-DEOXYRIBULOSE-P;seed:cpd00956;upa:UPC01302	0	Initializing
Initial			MNXM1456	3-(imidazol-4-yl)-2-oxopropyl phosphate(2-)		C6H7N2O5P	218.104	-2	bigg:imacp;biopath:3-(Imidazol-4-yl)-2-oxopropyl_phosphate;brenda:BG23723;chebi:16426;chebi:57766;hmdb:HMDB12236;kegg:C01267;metacyc:IMIDAZOLE-ACETOL-P;seed:cpd00930;upa:UPC01267	0	Initializing
Initial			MNXM1458	4-amino-4-deoxychorismate(1-)		C10H10NO5	224.19	-1	bigg:4adcho;brenda:BG3460;chebi:18198;chebi:35181;chebi:58406;kegg:C11355;metacyc:4-AMINO-4-DEOXYCHORISMATE;seed:cpd08210;upa:UPC11355	0	Initializing
Initial			MNXM146	5,6,7,8-tetrahydrobiopterin		C9H15N5O3	241.247	0	beilstein:544742;bigg:thbpt;biopath:5,6,7,8-Tetrahydrobiopterin;brenda:BG27695;brenda:BG27696;brenda:BG72439;cas:17528-72-2;chebi:15372;chebi:32120;chebi:52447;chebi:59560;chebi:64241;chebi:64491;drugbank:DB00360;hmdb:HMDB00027;hmdb:HMDB00787;kegg:C00272;kegg:C20264;kegg:D01798;kegg:D08505;metacyc:CPD-14053;metacyc:CPD-14054;metacyc:TETRA-H-BIOPTERIN;pdbechem:H4B;reactome:29870;seed:cpd00233;upa:…	0	Initializing
Initial			MNXM1468	chloroacetate		C2H2ClO2	93.489	-1	brenda:BG15394;cas:14526-03-5;chebi:23123;chebi:27869;kegg:C06755;lipidmaps:LMFA01090068;metacyc:CHLOROACETIC-ACID;reaxys:1903575;seed:cpd04135;um-bbd:c0007;upa:UPC06755	0	Initializing
Initial			MNXM1469	cis-tetradec-7-enoyl-[acyl-carrier protein] (n-C14:1)		C25H45N2O8PRS		-1	bigg:tdeACP;seed:cpd15294	0	Initializing
Initial			MNXM147	L-asparagine zwitterion		C4H8N2O3	132.118	0	bigg:asn-L;biopath:L-Asparagine;brenda:(n;brenda:BG19609;chebi:17196;chebi:32650;chebi:32651;chebi:33792;chebi:50347;chebi:58048;hmdb:HMDB00168;kegg:C00152;kegg:D09738;metacyc:ASN;reactome:29642;seed:cpd00132;upa:UPC00152	0	Initializing
Initial			MNXM14724	4-carbamoyl-2-oxobutanate		C5H6O4N	144.105	0	seed:cpd17052	0	Initializing
Initial			MNXM1473	decanoyl-[acyl-carrier protein]		C10H19OSR			bigg:dcaACP;chebi:4349;kegg:C05755;lipid:LMFA07060013;seed:cpd11474	0	Initializing
Initial			MNXM1478	Bicarbonate		CHO3	61.017	-1	bigg:hco3;cas:71-52-3;seed:cpd00242;upa:UPC00288	0	Initializing
Initial			MNXM148	thioredoxin disulfide					bigg:trdox;chebi:18191;kegg:C00343;metacyc:Ox-Thioredoxin;reactome:2142833;seed:cpd11420;upa:UPC00343	0	Initializing
Initial			MNXM1482	L-histidinol phosphate(1-)		C6H11N3O4P	220.143	-1	bigg:hisp;biopath:L-Histidinol_phosphate;brenda:BG29977;chebi:16996;chebi:57980;kegg:C01100;metacyc:L-HISTIDINOL-P;seed:cpd00807;upa:UPC01100	0	Initializing
Initial			MNXM1485	methanesulfonate		CH3O3S	95.098	-1	bigg:mso3;brenda:BG28545;chebi:25224;chebi:27376;chebi:63881;kegg:C11145;metacyc:CPD-3746;seed:cpd08023;um-bbd:c0347	0	Initializing
Initial			MNXM1488	N-(3-carboxylatopropionyl)-LL-2,6-diaminopimelate(2-)		C11H16N2O7	288.254	-2	bigg:sl26da;biopath:N-Succinyl-LL-2,6-diaminoheptanedioate;brenda:BG2740;chebi:17279;chebi:58087;hmdb:HMDB12267;kegg:C04421;metacyc:N-SUCCINYLLL-2-6-DIAMINOPIMELATE;seed:cpd02698;upa:UPC04421	0	Initializing
Initial			MNXM1489	N-(5-phosphonato-beta-D-ribosyl)anthranilate		C12H13NO9P	346.207	-3	bigg:pran;biopath:N-(5-prime-phosphoribosyl)-anthranilate;brenda:BG31401;chebi:18277;chebi:7091;kegg:C04302;metacyc:N-5-PHOSPHORIBOSYL-ANTHRANILATE;seed:cpd02642;upa:UPC04302	0	Initializing
Initial			MNXM14908	a DNA 5-methylcytosine					bigg:dna5mtc;brenda:BG93098;kegg:C02967;metacyc:5-Methylcytosine-DNA;seed:cpd12223	0	Initializing
Initial			MNXM14920	5-Methyltetrahydropteroyltri-L-glutamate		C25H34N8O12	638.584	-2	bigg:5mthglu	0	Initializing
Initial			MNXM1496	precorrin-6A		C44H46N4O16	886.853	-8	bigg:pre6a;biopath:Precorrin_6X;chebi:27513;chebi:58513;kegg:C06320;seed:cpd03761;upa:UPC06320	0	Initializing
Initial			MNXM1497	precorrin-6B		C44H50N4O16	890.885	-6	brenda:BG18570;chebi:27858;chebi:58532	0	Initializing
Initial			MNXM1499	propanoyl phosphate		C3H5O5P	152.043	-2	beilstein:3665757;bigg:ppap;brenda:BG17958;chebi:58933;chebi:8478;kegg:C02876;metacyc:PROPIONYL-P;seed:cpd01844;upa:UPC02876	0	Initializing
Initial			MNXM15	NH4(+)		H4N	18.038	1	bigg:nh3;bigg:nh4;biopath:Ammonia;biopath:Ammonium-ion;bnice:C6;brenda:BG28734;brenda:BG28736;brenda:BG91971;cas:14798-03-9;chebi:16134;chebi:18219;chebi:28938;chebi:29240;chebi:29337;chebi:29340;chebi:62982;chebi:63040;chebi:66871;gmelin:84;hmdb:HMDB00051;kegg:C00014;kegg:C01342;kegg:C01358;kegg:D02915;metacyc:AMMONIA;metacyc:AMMONIUM;metacyc:NH4OH;molbase:929;pdbechem:NH4;pubmed:11319011;pubmed…	0	Initializing
Initial			MNXM150	5'-S-methyl-5'-thioadenosine		C11H15N5O3S	297.334	0	beilstein:42420;bigg:5mta;biopath:5-prime-Methylthioadenosine;brenda:BG2531;cas:2457-80-9;chebi:17509;drugbank:DB02282;hmdb:HMDB01173;kegg:C00170;metacyc:5-METHYLTHIOADENOSINE;pubmed:22735334;reactome:353106;reaxys:42420;seed:cpd00147;upa:UPC00170	0	Initializing
Initial			MNXM1508	(1R,6S)-1,6-dihydroxycyclohexa-2,4-diene-1-carboxylate		C7H7O4	155.128	-1	bigg:bz12diol;brenda:BG25301;chebi:36465;chebi:37888;chebi:60129;kegg:C06321;metacyc:CPD-290;seed:cpd02821;seed:cpd03762;upa:UPC06321	0	Initializing
Initial			MNXM151	glutathione disulfide(2-)		C20H30N6O12S2	610.615	-2	bigg:gthox;biopath:Glutathione_(oxidized);chebi:17858;chebi:58297;hmdb:HMDB03337;kegg:C00127;metacyc:OXIDIZED-GLUTATHIONE;reactome:111745;reactome:1655882;reaxys:16716416;seed:cpd00111	0	Initializing
Initial			MNXM1514	(R)-3-hydroxy-2-oxo-4-(phosphonatoooxy)butanoate		C4H4O8P	211.044	-3	bigg:ohpb;brenda:BG19573;brenda:BG37197;chebi:27951;chebi:58538;hmdb:HMDB06801;kegg:C06054;metacyc:3OH-4P-OH-ALPHA-KETOBUTYRATE;seed:cpd03606;upa:UPC06054	0	Initializing
Initial			MNXM1515	1-(5-phosphoribosyl)-5'-AMP		C15H19N5O14P2	555.284	-4	bigg:prbamp;biopath:Phosphoribosyl-AMP;brenda:BG32859;brenda:BG6388;chebi:18374;chebi:59457;hmdb:HMDB12276;kegg:C02741;metacyc:PHOSPHORIBOSYL-AMP;seed:cpd01777;upa:UPC02741	0	Initializing
Initial			MNXM152	dTDP		C10H13N2O11P2	399.165	-3	bigg:dtdp;biopath:2-prime-Deoxythymidine-5-prime-diphosphate;brenda:BG1308;chebi:18075;chebi:58369;hmdb:HMDB01274;kegg:C00363;metacyc:TDP;seed:cpd00297	0	Initializing
Initial			MNXM1521	2-(carboxylatomethyl)-5-oxo-2,5-dihydro-2-furoate(2-)		C7H4O6	184.103	-2	bigg:2c25dho;bigg:4cml;brenda:BG24997;chebi:16993;chebi:49030;chebi:57979;chebi:58771;kegg:C01278;metacyc:CPD-7737;seed:cpd00938;upa:UPC01278	0	Initializing
Initial			MNXM1522	2-hydroxy-4-oxobutane-1,2,4-tricarboxylate		C7H5O8	217.11	-3	bigg:oca;brenda:BG25325;chebi:17250;chebi:58075;kegg:C04115;metacyc:4-OH-4-ACETYL-2-OXOGLUTARATE;seed:cpd02544;seed:cpd16738	0	Initializing
Initial			MNXM1527	4-acetamidobutanal		C6H11NO2	129.157	0	beilstein:1925525;bigg:n4abutn;brenda:BG21956;chebi:7386;hmdb:HMDB04226;kegg:C05936;metacyc:CPD-30;seed:cpd03529	0	Initializing
Initial			MNXM153	3-(4-hydroxyphenyl)pyruvate		C9H7O4	179.149	-1	beilstein:3950858;bigg:34hpp;biopath:3-(4-Hydroxyphenyl)pyruvate;brenda:BG46206;chebi:15999;chebi:27683;chebi:36242;hmdb:HMDB00707;hmdb:HMDB06915;kegg:C01179;kegg:C05350;metacyc:P-HYDROXY-PHENYLPYRUVATE;pubmed:11948155;pubmed:14593448;reactome:31365;reaxys:3950858;seed:cpd00868;um-bbd:c0235;upa:UPC01179	0	Initializing
Initial			MNXM1531	5,6-dimethylbenzimidazole		C9H10N2	146.189	0	beilstein:116595;bigg:dmbzid;brenda:BG26927;cas:582-60-5;chebi:15890;drugbank:DB02591;gmelin:279255;hmdb:HMDB03701;kegg:C03114;metacyc:DIMETHYLBENZIMIDAZOLE;pdbechem:DMD;seed:cpd01997;upa:UPC03114	0	Initializing
Initial			MNXM1532	5-amino-6-(5-phospho-D-ribosylamino)uracil		C9H13N4O9P	352.195	-2	bigg:5apru;brenda:BG88676;chebi:18337;chebi:58453;kegg:C01268;metacyc:CPD-602;seed:cpd00931;upa:UPC01268	0	Initializing
Initial			MNXM1539	alpha-ribazole		C14H18N2O4	278.304	0	beilstein:91101;bigg:rdmbzi;biopath:alpha-Ribazole;brenda:BG46663;cas:132-13-8;chebi:10329;hmdb:HMDB11112;kegg:C05775;metacyc:ALPHA-RIBAZOLE;seed:cpd03423;upa:UPC05775	0	Initializing
Initial			MNXM154	acetoacetate		C4H5O3	101.081	-1	beilstein:4128534;bigg:acac;biopath:Acetoacetate;brenda:BG48725;cas:141-81-1;chebi:13705;chebi:15344;chebi:38871;hmdb:HMDB00060;kegg:C00164;lipidmaps:LMFA01060003;metacyc:3-KETOBUTYRATE;reactome:29666;reactome:73909;reaxys:4128534;seed:cpd00142;um-bbd:c0069;upa:UPC00164	0	Initializing
Initial			MNXM1542	beta-D-fructofuranose		C6H12O6	180.156	0	beilstein:1680732;bigg:fru;biopath:beta-D-Fructofuranose;brenda:BG22357;brenda:BG22370;chebi:28645;chebi:28757;chebi:37720;chebi:37721;chebi:48673;chebi:49089;hmdb:HMDB00660;kegg:C00095;kegg:C02336;metacyc:BETA-D-FRUCTOSE;metacyc:CPD-10723;pdbechem:FRU;seed:cpd00082;upa:UPC00095	0	Initializing
Initial			MNXM1547	choline sulfate		C5H13NO4S	183.226	0	beilstein:3905491;bigg:chols;cas:4858-96-2;chebi:16822;chebi:52859;kegg:C00919;metacyc:CPD-543;pubmed:13584416;pubmed:13718099;pubmed:16655967;pubmed:17779079;pubmed:7397169;pubmed:871964;reaxys:3905491;seed:cpd00681;upa:UPC00919	0	Initializing
Initial			MNXM155	thioredoxin					bigg:trdrd;cas:52500-60-4;chebi:15033;chebi:15967;kegg:C00342;metacyc:Red-Thioredoxin;reactome:2142774;seed:cpd11421;seed:cpd16831;upa:UPC00342	0	Initializing
Initial			MNXM156	D-alanine zwitterion		C3H7NO2	89.093	0	bigg:ala-D;biopath:D-Alanine;brenda:BG17909;chebi:15570;chebi:32435;chebi:32436;chebi:32438;chebi:57416;hmdb:HMDB01310;kegg:C00133;metacyc:D-ALANINE;seed:cpd00117;upa:UPC00133	0	Initializing
Initial			MNXM1561	guanosine 3'-diphosphate 5'-triphosphate		C10H11N5O20P5	676.085	-7	bigg:gdptp;brenda:BG1619;chebi:16690;chebi:60028;chebi:71477;kegg:C04494;metacyc:GDP-TP;reaxys:6888426;seed:cpd02740;upa:UPC04494	0	Initializing
Initial			MNXM1563	L-2-succinylamino-6-oxoheptanedioate(3-)		C11H12NO8	286.215	-3	bigg:sl2a6o;biopath:N-Succinyl-2-L-amino-6-oxoheptanedioate;brenda:BG2582;chebi:15685;chebi:35266;hmdb:HMDB12266;kegg:C04462;kegg:C05537;metacyc:N-SUCCINYL-2-AMINO-6-KETOPIMELATE;seed:cpd02724;seed:cpd03288;upa:UPC04462	0	Initializing
Initial			MNXM157	methanol		CH4O	32.042	0	beilstein:1098229;bigg:meoh;biopath:Methanol;brenda:BG76996;cas:67-56-1;chebi:17790;chebi:52090;gmelin:449;hmdb:HMDB01875;kegg:C00132;metacyc:METOH;pdbechem:MOH;pubmed:11684179;pubmed:20314698;reaxys:1098229;seed:cpd00116;um-bbd:c0132;upa:UPC00132;wikipedia:Methanol	0	Initializing
Initial			MNXM1572	methylmalonate(2-)		C4H4O4	116.072	-2	beilstein:3904597;brenda:BG21204;chebi:17453;chebi:30860;chebi:30861;gmelin:142212;hmdb:HMDB00202;kegg:C02170;lipidmaps:LMFA01170118;metacyc:CPD-546;reaxys:3904597;seed:cpd01468	0	Initializing
Initial			MNXM158	uracil		C4H4N2O2	112.087	0	beilstein:606623;bigg:ura;biopath:Uracil;brenda:BG19237;cas:66-22-8;chebi:17568;drugbank:DB03419;gmelin:2896;hmdb:HMDB00300;kegg:C00106;kegg:D09776;metacyc:URACIL;pdbechem:URA;pubmed:11279060;pubmed:12855717;pubmed:15274295;pubmed:16834123;pubmed:17439666;pubmed:18533995;pubmed:18815805;pubmed:19175333;pubmed:22020693;pubmed:22074393;pubmed:22120518;pubmed:22171528;pubmed:22237209;pubmed:22299724…	0	Initializing
Initial			MNXM15816	all-trans-decaprenyl diphosphate		C50H82O7P2	857.129	-2	brenda:BG87995	0	Initializing
Initial			MNXM15824	allantoin		C4H5N4O3	157.108	-1	brenda:BG19391	0	Initializing
Initial			MNXM1588	precorrin-5(8-)		C45H46N4O17	914.863	-8	bigg:pre5;biopath:Precorrin_5;brenda:BG34006;chebi:27630;chebi:58518;kegg:C06416;metacyc:CPD-662;seed:cpd03839;upa:UPC06416	0	Initializing
Initial			MNXM1589	precorrin-8X(7-)		C45H53N4O14	873.921	-7	bigg:pre8;biopath:Precorrin_8X;brenda:BG33973;chebi:28629;chebi:58581;kegg:C06408;metacyc:CPD-686;seed:cpd03835;upa:UPC06408	0	Initializing
Initial			MNXM159	2-oxobutanoate		C4H5O3	101.081	-1	beilstein:3601760;bigg:2obut;biopath:2-Oxobutanoate;brenda:BG89122;chebi:16763;chebi:30831;gmelin:899148;hmdb:HMDB00005;kegg:C00109;lipidmaps:LMFA01060002;metacyc:2-OXOBUTANOATE;reactome:936714;reaxys:3601760;seed:cpd00094;um-bbd:c0360;upa:UPC00109	0	Initializing
Initial			MNXM1597	urate		C5H3N4O3	167.102		cas:3106-08-9;chebi:30848;metacyc:URATE	0	Initializing
Initial			MNXM16	S-adenosyl-L-methionine		C15H23N6O5S	399.445	1	bigg:amet;biopath:S-Adenosyl-L-methionine;brenda:BG6347;brenda:BG6348;chebi:15414;chebi:59789;chebi:67040;hmdb:HMDB01185;kegg:C00019;kegg:D07128;metacyc:S-ADENOSYLMETHIONINE;reactome:71284;seed:cpd00017;upa:UPC00019	0	Initializing
Initial			MNXM1602	(2S)-2-isopropyl-3-oxosuccinate(2-)		C7H8O5	172.135	-2	bigg:3c4mop;brenda:BG37061;chebi:1467;chebi:17214;hmdb:HMDB12149;kegg:C04236;metacyc:CPD-7100;seed:cpd02605;upa:UPC04236	0	Initializing
Initial			MNXM1608	(R)-malate(2-)		C4H4O5	132.072	-2	bigg:mal-D;brenda:BG19467;chebi:15588;chebi:30796;kegg:C00497;metacyc:CPD-660;seed:cpd00386	0	Initializing
Initial			MNXM161	pyridoxal 5'-phosphate		C8H8NO6P	245.126	-2	bigg:pydx5p;biopath:Pyridoxal-phosphate;brenda:BG25540;chebi:18405;chebi:597326;hmdb:HMDB01491;kegg:C00018;metacyc:PYRIDOXAL_PHOSPHATE;pubmed:19144516;reactome:29390;seed:cpd00016;upa:UPC00018	0	Initializing
Initial			MNXM16131	Cytidine		C9H13N3O5	243.217	0	biopath:Cytidine;brenda:BG27471	0	Initializing
Initial			MNXM1626	2-C-methyl-D-erythritol 4-phosphate(2-)		C5H11O7P	214.11	-2	bigg:2me4p;brenda:BG65605;chebi:17764;chebi:58262;kegg:C11434;metacyc:2-C-METHYL-D-ERYTHRITOL-4-PHOSPHATE;reaxys:11127453;seed:cpd08286;upa:UPC11434	0	Initializing
Initial			MNXM1630	2-hydroxyethane-1-sulfonate		C2H5O4S	125.124	-1	bigg:isetac;brenda:BG15542;chebi:1157;chebi:61904;hmdb:HMDB03903;kegg:C05123;metacyc:CPD-3745;seed:cpd03048	0	Initializing
Initial			MNXM1633	3,4-dihydroxymandelaldehyde		C8H8O4	168.147	0	bigg:34dhmald;cas:13023-73-9;chebi:27852;hmdb:HMDB06242;kegg:C05577;metacyc:DIHYDROXYPHENYLGLYCOLALDEHYDE;pubmed:10424772;pubmed:11532332;pubmed:12729575;pubmed:14697885;pubmed:18783367;pubmed:8813375;pubmed:9237550;pubmed:9518674;pubmed:9878889;reaxys:2092210;seed:cpd03307	0	Initializing
Initial			MNXM1635	3-(all-trans-octaprenyl)benzene-1,2-diol		C46H70O2	655.047	0	bigg:2ohph;chebi:1233;kegg:C05811;metacyc:2-OCTAPRENYL-6-HYDROXYPHENOL;pubmed:10419476;pubmed:8703953;seed:cpd03445	0	Initializing
Initial			MNXM1638	3-hydroxy-3-methyl-2-oxobutanoate		C5H7O4	131.107	-1	brenda:BG21203;chebi:11812;chebi:17667;kegg:C04181;lipidmaps:LMFA01020277;metacyc:CPD-231;seed:cpd02569;upa:UPC04181	0	Initializing
Initial			MNXM164	4-hydroxybenzoate		C7H5O3	137.113	-1	beilstein:3589159;bigg:4hbz;biopath:4-Hydroxybenzoate;brenda:BG36353;cas:456-23-5;chebi:17879;chebi:30763;chebi:50778;gmelin:326508;hmdb:HMDB00500;kegg:C00156;metacyc:4-hydroxybenzoate;seed:cpd00136;um-bbd:c0104;upa:UPC00156	0	Initializing
Initial			MNXM1641	4-CDP-2-C-methyl-D-erythritol 2-phosphate		C14H22N3O17P3	597.256	-4	bigg:2p4c2me;brenda:BG5658;chebi:16840;chebi:57919;kegg:C11436;metacyc:2-PHOSPHO-4-CYTIDINE-5-DIPHOSPHO-2-C-MET;seed:cpd08288;upa:UPC11436	0	Initializing
Initial			MNXM1642	4-CDP-2-C-methyl-D-erythritol(2-)		C14H23N3O14P2	519.292	-2	beilstein:9372838;bigg:4c2me;brenda:BG5592;chebi:16578;chebi:57823;kegg:C11435;metacyc:4-CYTIDINE-5-DIPHOSPHO-2-C;seed:cpd08287;upa:UPC11435	0	Initializing
Initial			MNXM1645	7,8-dihydroneopterin 3'-phosphate(2-)		C9H12N5O7P	333.195	-2	bigg:dhpmp;chebi:48954;chebi:58762;hmdb:HMDB06824;kegg:C05925;metacyc:DIHYDRONEOPTERIN-P;seed:cpd03521;upa:UPC05925	0	Initializing
Initial			MNXM1647	8-phosphonato-3-deoxy-D-manno-oct-2-ulosonate(3-)		C8H12O11P	315.148	-3	bigg:kdo8p;brenda:BG26079;chebi:18069;chebi:58368;kegg:C04478;metacyc:KDO-8P;seed:cpd02730;upa:UPC04478	0	Initializing
Initial			MNXM165	maltose		C12H22O11	342.296	0	beilstein:1292747;bigg:malt;cas:69-79-4;chebi:17306;drugbank:DB03323;kegg:C00208;kegg:D05373;pubmed:16332759;pubmed:17723085;pubmed:22094343;pubmed:22185612;pubmed:22246222;pubmed:22252265;pubmed:22411612;pubmed:22424089;pubmed:22451670;pubmed:22469630;pubmed:22529943;pubmed:22573161;pubmed:22669197;reactome:188986;reactome:868706;reaxys:1292747;seed:cpd00179;upa:UPC00208;wikipedia:Maltose	0	Initializing
Initial			MNXM1653	caproate		C6H11O2	115.15	-1	beilstein:3601453;bigg:hxa;brenda:BG22202;cas:151-33-7;chebi:17120;chebi:30776;gmelin:326340;hmdb:HMDB00535;kegg:C01585;lipidmaps:LMFA01010006;metacyc:HEXANOATE;seed:cpd01113	0	Initializing
Initial			MNXM1676	L-selenomethionine		C5H11NO2Se	196.106	0	bigg:selmeth;brenda:BG29103;chebi:27585;chebi:30021;chebi:30022;chebi:62621;hmdb:HMDB03966;kegg:C05335;kegg:D05816;metacyc:SELENOMETHIONINE;seed:cpd03163	0	Initializing
Initial			MNXM168	adenine		C5H5N5	135.127	0	beilstein:608603;bigg:ade;biopath:Adenine;brenda:BG20886;cas:73-24-5;chebi:16708;drugbank:DB00173;gmelin:3903;hmdb:HMDB00034;kegg:C00147;metacyc:ADENINE;metacyc:ADENINE-RING;pdbechem:ADE;pubmed:17439666;pubmed:8070089;reactome:83951;reaxys:608603;seed:cpd00128;upa:UPC00147;wikipedia:Adenine	0	Initializing
Initial			MNXM1688	UDP-N-acetyl-3-O-(1-carboxylatovinyl)-alpha-D-glucosamine		C20H26N3O19P2	674.377	-3	bigg:uaccg;biopath:UDP-N-Acetyl-3-(1-carboxyvinyl)-D-glucosamine;brenda:BG10399;chebi:16435;chebi:57771;chebi:68483;chebi:68507;kegg:C04631;metacyc:UDP-ACETYL-CARBOXYVINYL-GLUCOSAMINE;seed:cpd02820	0	Initializing
Initial			MNXM1692	(2-aminoethyl)phosphonic acid zwitterion		C2H8NO3P	125.064	0	bigg:2ameph;brenda:BG15596;chebi:15573;chebi:57418;hmdb:HMDB11747;kegg:C03557;metacyc:CPD-1106;seed:cpd02233	0	Initializing
Initial			MNXM1694	(2S,3R)-3-hydroxybutane-1,2,3-tricarboxylate		C7H7O7	203.126	-3	bigg:micit;brenda:BG23990;chebi:15607;chebi:57429;hmdb:HMDB06471;kegg:C04593;metacyc:CPD-618;seed:cpd02799	0	Initializing
Initial			MNXM1697	(R)-1-ammoniopropan-2-yl phosphate(1-)		C3H9NO4P	154.082	-1	bigg:applp;brenda:BG17596;brenda:BG17597;chebi:19029;chebi:28293;chebi:28390;chebi:58563;kegg:C04122;kegg:C04126;metacyc:R-1-AMINOPROPAN-2-YL-PHOSPHATE;seed:cpd02547;seed:cpd02549	0	Initializing
Initial			MNXM17	UDP		C9H11N2O12P2	401.137	-3	bigg:udp;biopath:Uridine-5-prime-diphosphate;brenda:BG27564;cas:58-98-0;chebi:17659;chebi:58223;hmdb:HMDB00295;kegg:C00015;metacyc:UDP;reactome:110096;reactome:158602;seed:cpd00014;upa:UPC00015	0	Initializing
Initial			MNXM1706	2-isopropylmaleate(2-)		C7H8O4	156.136	-2	bigg:2ippm;biopath:2-Isopropylmaleate;brenda:BG23950;chebi:17275;chebi:58085;hmdb:HMDB12241;kegg:C02631;metacyc:CPD-9451;seed:cpd01710;upa:UPC02631	0	Initializing
Initial			MNXM1707	2-methoxy-6-(all-trans-octaprenyl)phenol		C47H72O2	669.073	0	bigg:2omph;chebi:1235;kegg:C05812;metacyc:2-OCTAPRENYL-6-METHOXYPHENOL;pubmed:10419476;pubmed:8703953;seed:cpd03446	0	Initializing
Initial			MNXM17108	D-glucurono-6,3-lactone		C6H8O6	176.124	0	bigg:glac;biopath:D-Glucuronolactone;brenda:BG23662;cas:32449-92-6;chebi:18268;kegg:C02670;metacyc:D-GLUCURONOLACTONE;seed:cpd01735	0	Initializing
Initial			MNXM17112	D-glycero-D-manno-heptose 1,7-bisphosphate					brenda:BL283907	0	Initializing
Initial			MNXM17114	D-glycero-D-manno-heptose 7-phosphate		C7H13O10P	288.146	-2	brenda:BG87933;chebi:28723;chebi:59955;kegg:C19882;metacyc:D-ALPHABETA-D-HEPTOSE-7-PHOSPHATE	0	Initializing
Initial			MNXM172	4-oxobutanoate		C4H5O3	101.081	-1	bigg:sucsal;biopath:Succinate_semialdehyde;brenda:BG19443;chebi:16265;chebi:26805;chebi:57706;hmdb:HMDB01259;kegg:C00232;lipidmaps:LMFA06000118;metacyc:SUCC-S-ALD;reactome:880046;seed:cpd00199;upa:UPC00232	0	Initializing
Initial			MNXM1734	D-galactonate		C6H11O7	195.147	-1	bigg:galctn-D;brenda:BG22383;chebi:12931;chebi:16534;chebi:24149;hmdb:HMDB00565;kegg:C00880;metacyc:D-GALACTONATE;seed:cpd00653;upa:UPC00880	0	Initializing
Initial			MNXM174	9H-xanthine		C5H4N4O2	152.111	0	beilstein:609330;bigg:xan;biopath:Xanthine;brenda:BG20843;cas:69-89-6;chebi:17712;chebi:48517;gmelin:913730;hmdb:HMDB00292;kegg:C00385;metacyc:XANTHINE;pdbechem:XAN;pubmed:22770225;reactome:30064;reaxys:609330;seed:cpd00309;upa:UPC00385	0	Initializing
Initial			MNXM1745	imidazole-4-acetaldehyde		C5H6N2O	110.114	0	bigg:im4act;biopath:Imidazole_acetaldehyde;brenda:BG20933;cas:645-14-7;chebi:27398;hmdb:HMDB03905;kegg:C05130;metacyc:IMIDAZOLE_ACETALDEHYDE;seed:cpd03052	0	Initializing
Initial			MNXM1756	N(2)-(3-carboxylatopropionyl)-L-arginine(1-)		C10H17N4O5	273.266	-1	bigg:sucarg;brenda:BG1606;chebi:17705;chebi:58241;kegg:C03296;metacyc:CPD-421;seed:cpd02103;upa:UPC03296	0	Initializing
Initial			MNXM1757	N-(3-carboxylatopropanoyl)-L-glutamate(3-)		C9H10NO7	244.178	-3	bigg:sucglu;brenda:BG37817;chebi:48957;chebi:58763;kegg:C05931;metacyc:N2-SUCCINYLGLUTAMATE;seed:cpd03525;upa:UPC05931	0	Initializing
Initial			MNXM1763	N-succinyl-L-glutamic 5-semialdehyde(2-)		C9H11NO6	229.187	-2	bigg:sucgsa;brenda:BG27543;chebi:27657;chebi:58520;hmdb:HMDB01180;kegg:C05932;metacyc:CPD-822;seed:cpd03526;upa:UPC05932	0	Initializing
Initial			MNXM1770	phosphatidylethanolamine (dihexadecanoyl, n-C16:0)		C37H74N1O8P1	691.959	0	bigg:pe160;seed:cpd15531	0	Initializing
Initial			MNXM1771	Phosphatidylglycerol (didodecanoyl, n-C12:0)		C30H58O10P1	609.749	-1	bigg:pg120;seed:cpd15535	0	Initializing
Initial			MNXM1772	Phosphatidylglycerol (dihexadec-9-enoyl, n-C16:1)		C38H70O10P1	717.93	-1	bigg:pg161;seed:cpd15539	0	Initializing
Initial			MNXM1773	Phosphatidylglycerol (dioctadec-11-enoyl, n-C18:1)		C42H78O10P1	774.036	-1	bigg:pg181;seed:cpd15541	0	Initializing
Initial			MNXM179	(S)-lactate		C3H5O3	89.07	-1	beilstein:4655977;bigg:lac-L;biopath:L-Lactate;brenda:BG82779;chebi:16651;chebi:422;gmelin:324523;hmdb:HMDB00190;kegg:C00186;metacyc:L-LACTATE;reactome:29708;seed:cpd00159;um-bbd:c0152;upa:UPC00186	0	Initializing
Initial			MNXM1792	(Z)-but-2-ene-1,2,3-tricarboxylate		C7H5O6	185.111	-3	bigg:2mcacn;brenda:BG25318;chebi:16717;chebi:57872;hmdb:HMDB06357;kegg:C04225;metacyc:CPD-1136;seed:cpd02597	0	Initializing
Initial			MNXM1800	4-Carboxy-2-hydroxymuconate semialdehyde		C7H4O6	184.103	-2	brenda:BG24991;chebi:18046;chebi:58358;kegg:C04484;metacyc:CPD-87;seed:cpd02734	0	Initializing
Initial			MNXM1802	4-hydroxy-L-threonine		C4H9NO4	135.119	0	bigg:4hthr;chebi:28330;chebi:60904;kegg:C06056;metacyc:CPD0-2189;metacyc:CPD0-2375;seed:cpd03608	0	Initializing
Initial			MNXM181	catechol		C6H6O2	110.111	0	beilstein:471401;bigg:catechol;biopath:Pyrocatechol;brenda:BG36248;cas:120-80-9;chebi:18135;chebi:32402;chebi:50524;drugbank:DB02232;gmelin:2936;hmdb:HMDB00957;kegg:C00090;kegg:C01785;kegg:C15571;metacyc:CATECHOL;pdbechem:CAQ;pubmed:10651166;seed:cpd00077;seed:cpd01232;um-bbd:c0097;upa:UPC00090;wikipedia:Catechol	0	Initializing
Initial			MNXM1816	chloroacetaldehyde		C2H3ClO	78.498	0	beilstein:1071226;cas:107-20-0;chebi:27871;kegg:C06754;metacyc:CHLOROACETALDEHYDE;seed:cpd04134;um-bbd:c0003;upa:UPC06754	0	Initializing
Initial			MNXM1819	D-glutamine		C5H10N2O3	146.144	0	brenda:BG20288;chebi:17061;chebi:32672;chebi:32673;chebi:58000;hmdb:HMDB03423;kegg:C00819;metacyc:GLUTAMIDE;seed:cpd00610	0	Initializing
Initial			MNXM182	D-mannopyranose		C6H12O6	180.156	0	beilstein:1423215;bigg:man;brenda:BG22341;cas:530-26-7;chebi:16024;chebi:4208;gmelin:83255;hmdb:HMDB00169;kegg:C00159;metacyc:MANNOSE;pubmed:11414367;pubmed:16154739;pubmed:17336832;pubmed:17439666;pubmed:19913595;pubmed:7504304;pubmed:7540499;pubmed:9488699;reactome:912281;reaxys:1423215;seed:cpd00138;wikipedia:Mannose	0	Initializing
Initial			MNXM1829	GDP-6-deoxy-alpha-D-mannose		C16H23N5O15P2	587.326	-2	brenda:BG7316;chebi:17661;chebi:58224;hmdb:HMDB01499;kegg:C03117;metacyc:CPD-353;seed:cpd01999	0	Initializing
Initial			MNXM183	(6R)-5,10-methylenetetrahydrofolate		C20H21N7O6	455.424	-2	beilstein:5468618;bigg:mlthf;biopath:5,10-Methylenetetrahydrofolate;brenda:BG10127;brenda:BG36393;chebi:12071;chebi:15636;chebi:1989;chebi:20502;hmdb:HMDB01533;kegg:C00143;metacyc:METHYLENE-THF;seed:cpd00125;upa:UPC00143	0	Initializing
Initial			MNXM18360	hexanoyl-[acyl-carrier protein]		C20H36R2N3O9PS		0	brenda:BG92774	0	Initializing
Initial			MNXM1837	L-selenocystathionine		C7H14N2O4Se	269.157	0	bigg:selcyst;brenda:BG24379;chebi:26630;chebi:27760;chebi:62226;hmdb:HMDB06343;kegg:C05699;metacyc:CPD-13717;pubmed:20387001;seed:cpd03398	0	Initializing
Initial			MNXM184	carboxyacetyl-[acyl-carrier protein]		C3H3O3SR			bigg:malACP;brenda:BG93827;chebi:17330;kegg:C01209;seed:cpd11492	0	Initializing
Initial			MNXM1841	Medium-chain length Polyhydroxyalkanoate growing.		R		0	bigg:mclPHAg;seed:cpd16752	0	Initializing
Initial			MNXM1847	nickel atom		Ni	58.693	0	bigg:ni2;cas:7440-02-0;chebi:28112;gmelin:16229;kegg:C00291;pubmed:12756270;pubmed:14634084;pubmed:14734778;pubmed:9886425;seed:cpd00244;webelements:Ni	0	Initializing
Initial			MNXM186	D-xylulose 5-phosphate(2-)		C5H9O8P	228.094	-2	beilstein:5752091;bigg:xu5p-D;biopath:D-Xylulose_5-phosphate;brenda:BG29847;chebi:16332;chebi:57737;hmdb:HMDB00868;kegg:C00231;metacyc:XYLULOSE-5-PHOSPHATE;reactome:29790;seed:cpd00198;upa:UPC00231	0	Initializing
Initial			MNXM1876	1,2-dihexadecanoyl-sn-glycerol 3-phosphate		C35H67O8P1	646.875	-2	bigg:pa160;seed:cpd15524	0	Initializing
Initial			MNXM1877	1,2-dioctadecanoyl-sn-glycerol 3-phosphate		C39H75O8P1	702.982	-2	bigg:pa180;seed:cpd15526	0	Initializing
Initial			MNXM188	anthranilate		C7H6NO2	136.128	-1	beilstein:3904977;bigg:anth;biopath:Anthranilate;brenda:BG36537;chebi:16567;chebi:30754;gmelin:131077;hmdb:HMDB01123;kegg:C00108;metacyc:ANTHRANILATE;reaxys:3904977;seed:cpd00093;um-bbd:c0345;upa:UPC00108	0	Initializing
Initial			MNXM1880	1-pyrroline		C4H8N	70.113	1	brenda:BG36601;chebi:19092;chebi:36781;hmdb:HMDB12497;kegg:C15668;metacyc:CPD-6124;seed:cpd11311	0	Initializing
Initial			MNXM1886	2-octaprenylphenol		C46H70O	639.047	0	bigg:2oph;chebi:40407;drugbank:DB03232;kegg:C05810;metacyc:2-OCTAPRENYLPHENOL;pdbechem:8PP;seed:cpd03444	0	Initializing
Initial			MNXM189	D-glycerate		C3H5O4	105.069	-1	beilstein:6114954;bigg:glyc-R;biopath:D-Glycerate;brenda:BG17862;brenda:BG28971;chebi:16659;chebi:32398;chebi:33508;chebi:33871;chebi:71671;gmelin:1146853;hmdb:HMDB00139;hmdb:HMDB06372;kegg:C00258;metacyc:GLYCERATE;reaxys:6114954;seed:cpd00223;upa:UPC00258	0	Initializing
Initial			MNXM18941	L-proline betaine		C7H13NO2	143.184	0	beilstein:3542403;cas:471-87-4;chebi:35280;chebi:44813;drugbank:DB04284;hmdb:HMDB04827;kegg:C10172;pdbechem:PBE;pubmed:22770225;reaxys:3542403;seed:cpd07061;upa:UPC10172	0	Initializing
Initial			MNXM1895	4-guanidiniumylbutanal		C5H12N3O	130.168	1	bigg:gdbtal;brenda:BG20457;chebi:16671;chebi:57854;kegg:C02647;metacyc:CPD-825;seed:cpd01723	0	Initializing
Initial			MNXM19	S-adenosyl-L-homocysteine		C14H20N6O5S	384.411	0	bigg:ahcys;biopath:S-Adenosyl-L-homocysteine;brenda:BG5433;chebi:16680;chebi:57856;chebi:67009;hmdb:HMDB00939;kegg:C00021;metacyc:ADENOSYL-HOMO-CYS;reactome:71285;seed:cpd00019;upa:UPC00021	0	Initializing
Initial			MNXM190	(S)-methylmalonyl-CoA(5-)		C25H35N7O19P3S	862.567	-5	bigg:mmcoa-S;biopath:(S)-2-Methyl-3-oxopropanoyl-CoA;brenda:BG48324;chebi:15466;chebi:57327;hmdb:HMDB01269;hmdb:HMDB02310;kegg:C00683;reactome:71019;seed:cpd00519;upa:UPC00683	0	Initializing
Initial			MNXM1903	6-methoxy-2-octaprenyl-1,4-benzoquinone		C47H70O3	683.057	0	bigg:2ombz;chebi:28423;kegg:C05813;pubmed:4572721;seed:cpd03447	0	Initializing
Initial			MNXM1907	adenosylcob(III)yrinate a,c-diamide		C55H68CoN11O15	1182.126	-4	bigg:adcobdam;chebi:2482;chebi:58503;kegg:C06506;metacyc:CPD-690;seed:cpd03916;upa:UPC06506	0	Initializing
Initial			MNXM191	ubiquinol-8		C49H76O4	729.125	0	bigg:q8h2;brenda:BG79801;chebi:61682;metacyc:CPD-9956;reaxys:14244780;seed:cpd15561	0	Initializing
Initial			MNXM1915	beta-D-ribosylnicotinate		C11H13NO6	255.224	0	beilstein:4154357;bigg:nicrns;brenda:BG51015;chebi:27748;chebi:58527;hmdb:HMDB06809;kegg:C05841;metacyc:CPD-8259;seed:cpd03471	0	Initializing
Initial			MNXM192	4-aminobutanoate		C4H9NO2	103.12	0	bigg:4abut;biopath:4-Aminobutanoate;brenda:BG19799;chebi:16865;chebi:30566;chebi:59888;gmelin:1041559;hmdb:HMDB00112;kegg:C00334;lipidmaps:LMFA01100039;metacyc:4-AMINO-BUTYRATE;reactome:916850;seed:cpd00281;upa:UPC00334	0	Initializing
Initial			MNXM194	nicotinate beta-D-ribonucleotide		C11H12NO9P	333.188	-2	bigg:nicrnt;biopath:Nicotinic_acid_mononucleotide;brenda:BG2459;chebi:15763;chebi:57502;kegg:C01185;metacyc:NICOTINATE_NUCLEOTIDE;reactome:197220;seed:cpd00873;upa:UPC01185	0	Initializing
Initial			MNXM1945	phosphatidylethanolamine (dihexadec-9enoyl, n-C16:1)		C37H70N1O8P1	687.927	0	bigg:pe161;seed:cpd15532	0	Initializing
Initial			MNXM1953	UDP-N-acetylmuramoyl-L-alaninate(3-)		C23H33N4O20P2	747.47	-3	bigg:uama;brenda:BG12592;brenda:BG74764;chebi:16932;chebi:57953;kegg:C01212;metacyc:CPD0-1456;seed:cpd00890	0	Initializing
Initial			MNXM1954	UDP-N-acetylmuramoyl-L-alanyl-D-glutamyl-6-carboxy-L-lysyl-D-alanyl-D-alanine		C41H61N9O28P2	1189.914	-4	bigg:ugmda;chebi:18199;chebi:61386;kegg:C04882;metacyc:C1;seed:cpd02968	0	Initializing
Initial			MNXM19542	N-(3-Oxododecanoyl)homoserine lactone		C16H27NO4	297.39	0	seed:cpd08638	0	Initializing
Initial			MNXM1955	undecaprenyldiphosphonato-N-acetylmuramoyl-L-alanyl-D-gamma-glutamyl-L-lysyl-D-alanyl-D-alanine		C86H140N7O21P2	1670.014	-3	bigg:uaGgla;brenda:BG55915;chebi:37738;chebi:60032;kegg:C04851;metacyc:C4;seed:cpd02948	0	Initializing
Initial			MNXM196	Fe(3+)		Fe	55.845	3	bigg:fe3;biopath:Fe3+;brenda:BG91982;brenda:BG92050;cas:20074-52-6;chebi:29034;gmelin:15986;hmdb:HMDB12943;kegg:C14819;metacyc:FE+3;pdbechem:FE;reactome:912516;reactome:917966;seed:cpd10516	0	Initializing
Initial			MNXM1961	(5-hydroxyindol-3-yl)acetate		C10H8NO3	190.175	-1	bigg:5hoxindoa;biopath:5-Hydroxyindoleacetate;chebi:27823;chebi:62622;hmdb:HMDB00763;kegg:C05635;metacyc:5-HYDROXYINDOLE_ACETATE;reactome:380593;reaxys:8630548;seed:cpd03346	0	Initializing
Initial			MNXM1969	1,2-didodecanoyl-sn-glycerol 3-phosphate		C27H51O8P1	534.663	-2	bigg:pa120;seed:cpd15521	0	Initializing
Initial			MNXM197	(3S)-3-hydroxy-3-methylglutaryl-CoA(5-)		C27H39N7O20P3S	906.62	-5	bigg:hmgcoa;biopath:(S)-3-Hydroxy-3-methylglutaryl-CoA;brenda:BG48357;brenda:BG48364;brenda:BG99265;chebi:11814;chebi:15467;chebi:43074;hmdb:HMDB01375;kegg:C00356;lipidmaps:LMFA07050028;metacyc:3-HYDROXY-3-METHYL-GLUTARYL-COA;pdbechem:HMG;reactome:191374;seed:cpd00292;upa:UPC00356	0	Initializing
Initial			MNXM1970	1,2-dihexadec-9-enoyl-sn-glycerol 3-phosphate		C35H63O8P1	642.844	-2	bigg:pa161;seed:cpd15525	0	Initializing
Initial			MNXM1971	1,2-dioctadec-11-enoyl-sn-glycerol 3-phosphate		C39H71O8P1	698.95	-2	bigg:pa181;seed:cpd15527	0	Initializing
Initial			MNXM198	alpha,alpha-trehalose		C12H22O11	342.296	0	beilstein:1292766;bigg:tre;brenda:BG39582;cas:99-20-7;chebi:16551;chebi:27082;chebi:39244;chebi:39245;gmelin:2145829;hmdb:HMDB00975;kegg:C01083;metacyc:ALPHABETA-TREHALOSE;metacyc:TREHALOSE;pdbechem:TRE;pubmed:17439666;reactome:189078;reactome:868614;reaxys:1292766;seed:cpd00794;upa:UPC01083;upa:UPX00056;wikipedia:Trehalose	0	Initializing
Initial			MNXM1981	2-Dehydro-D-gluconate		C6H9O7	193.131	-1	bigg:2dhglcn;seed:cpd00480	0	Initializing
Initial			MNXM199	L-valine zwitterion		C5H11NO2	117.146	0	bigg:val-L;biopath:L-Valine;brenda:BG20495;chebi:16414;chebi:30015;chebi:32851;chebi:32852;chebi:57762;gmelin:2826;hmdb:HMDB00883;kegg:C00183;kegg:C06267;metacyc:VAL;reactome:29702;seed:cpd00156;seed:cpd12858;upa:UPC00183	0	Initializing
Initial			MNXM1994	6-hydroxyhexanoate		C6H11O3	131.15	-1	beilstein:3661830;brenda:BG22255;cas:1191-25-9;chebi:17869;chebi:32383;hmdb:HMDB12843;kegg:C06103;lipidmaps:LMFA01050015;metacyc:CPD-102;pubmed:6630146;seed:cpd03641;um-bbd:c0013	0	Initializing
Initial			MNXM2	H2O		H2O	18.015	0	beilstein:3587155;bigg:h2o;bigg:oh1;biopath:OH-;biopath:Oxygen_atom;biopath:Water;bnice:C7;brenda:BG89181;brenda:BG92002;brenda:BG92081;brenda:BG92137;cas:7732-18-5;chebi:15377;chebi:16234;chebi:29356;chebi:29374;chebi:29375;chebi:29412;chebi:33811;chebi:33813;chebi:35511;chebi:36385;chebi:41981;chebi:53442;gmelin:117;hmdb:HMDB01039;hmdb:HMDB02111;kegg:C00001;kegg:C01328;kegg:C18712;kegg:C18714;k…	0	Initializing
Initial			MNXM20	2-oxoglutarate		C5H4O5	144.082	-2	beilstein:3664503;bigg:akg;biopath:2-Oxoglutarate;bnice:C12;brenda:BG21003;cas:64-15-3;chebi:16810;chebi:30915;chebi:30916;gmelin:602479;hmdb:HMDB00208;kegg:C00026;metacyc:2-KETOGLUTARATE;pubmed:11913971;pubmed:15612731;pubmed:17190852;pubmed:19376872;pubmed:21184277;pubmed:21196226;pubmed:21791173;reactome:29406;reaxys:3664503;seed:cpd00024;upa:UPC00026	0	Initializing
Initial			MNXM2011	D-altronate		C6H11O7	195.147	-1	beilstein:3906526;bigg:altrn;brenda:BG22389;chebi:17360;chebi:46644;kegg:C00817;metacyc:D-ALTRONATE;seed:cpd00608	0	Initializing
Initial			MNXM2024	N-formylmaleamate		C5H4NO4	142.09	-1	beilstein:11657932;bigg:nfmalm;brenda:BG87935;chebi:59911;chebi:59930;kegg:C18232;metacyc:CPD-12278;pubmed:18678916;seed:cpd16741	0	Initializing
Initial			MNXM2026	Palmitoyl-ACP (n-C16:0ACP)		C27H51N2O8PRS		-1	bigg:palmACP;seed:cpd15277	0	Initializing
Initial			MNXM204	3,4-dihydroxybenzoate		C7H5O4	153.112	-1	bigg:34dhbz;brenda:BG36431;chebi:36062;chebi:36241;drugbank:DB03946;hmdb:HMDB01856;kegg:C00230;metacyc:3-4-DIHYDROXYBENZOATE;reactome:175977;reaxys:4921766;seed:cpd00197;um-bbd:c0120;upa:UPC00230	0	Initializing
Initial			MNXM205	dopamine		C8H12NO2	154.186	1	bigg:dopa;biopath:Dopamine;brenda:BG25686;chebi:18243;chebi:59905;gmelin:328863;hmdb:HMDB00073;kegg:C03758;metacyc:DOPAMINE;reactome:159362;reactome:351601;seed:cpd02357;upa:UPC03758	0	Initializing
Initial			MNXM2053	(S)-3-aminoisobutyric acid zwitterion		C4H9NO2	103.12	0	bigg:3aib;biopath:(S)-3-Aminoisobutyrate;brenda:BG19785;chebi:18188;chebi:33094;chebi:58655;hmdb:HMDB02166;kegg:C03284;lipidmaps:LMFA01100050;metacyc:CPD-466;seed:cpd02096	0	Initializing
Initial			MNXM2063	1D-myo-inositol 4-phosphate(2-)		C6H11O9P	258.12	-2	bigg:mi4p-D;biopath:1D-myo-Inositol_4-phosphate;chebi:18384;chebi:58469;hmdb:HMDB01313;kegg:C03546;metacyc:D-MYO-INOSITOL-4-PHOSPHATE;reactome:1629753;seed:cpd02230	0	Initializing
Initial			MNXM207	nitrate		NO3	62.005	-1	beilstein:3587575;bigg:no3;biopath:Nitrate;brenda:BG28865;cas:14797-55-8;chebi:17632;chebi:48107;chebi:63038;chebi:63878;chebi:63882;gmelin:1574;hmdb:HMDB02878;kegg:C00244;metacyc:NITRATE;pdbechem:NO3;seed:cpd00209;upa:UPC00244;wikipedia:Nitrate	0	Initializing
Initial			MNXM208	FMNH2		C17H21N4O9P	456.344	-2	beilstein:6258176;bigg:fmnh2;chebi:16048;chebi:57618;hmdb:HMDB01142;kegg:C01847;metacyc:FMNH2;seed:cpd01270;upa:UPC01847	0	Initializing
Initial			MNXM2083	4-acetamidobutanoate		C6H10NO3	144.148	-1	bigg:4aabutn;brenda:BG21978;chebi:11951;chebi:17645;hmdb:HMDB03681;kegg:C02946;metacyc:CPD-35;pubmed:4156831;seed:cpd01889	0	Initializing
Initial			MNXM2090	5-ammoniopentanamide		C5H13N2O	117.17	1	bigg:5apentam;brenda:BG20612;chebi:18120;chebi:58382;hmdb:HMDB12176;kegg:C00990;metacyc:5-AMINOPENTANAMIDE;seed:cpd00729	0	Initializing
Initial			MNXM21	acetyl-CoA(4-)		C23H34N7O17P3S	805.539	-4	beilstein:8468140;bigg:accoa;biopath:Acetyl-CoA;brenda:BG36329;chebi:15351;chebi:57288;hmdb:HMDB01206;kegg:C00024;lipidmaps:LMFA07050000;lipidmaps:LMFA07050029;metacyc:ACETYL-COA;reactome:76183;seed:cpd00022;upa:UPC00024	0	Initializing
Initial			MNXM210	keto-phenylpyruvate		C9H7O3	163.15	-1	beilstein:3944391;bigg:phpyr;biopath:Phenylpyruvate;brenda:BG28296;brenda:BG89230;chebi:16815;chebi:18005;chebi:30851;chebi:32815;gmelin:847922;hmdb:HMDB00205;hmdb:HMDB12225;kegg:C00166;kegg:C02763;metacyc:ENOL-PHENYLPYRUVATE;metacyc:PHENYL-PYRUVATE;reactome:2160487;seed:cpd00143;upa:UPC00166	0	Initializing
Initial			MNXM211	L-citrulline zwitterion		C6H13N3O3	175.186	0	bigg:citr-L;biopath:L-Citrulline;brenda:BG22426;brenda:BG22427;chebi:16349;chebi:18211;chebi:49007;chebi:57743;chebi:66922;hmdb:HMDB00904;kegg:C00327;kegg:D07707;metacyc:L-CITRULLINE;reactome:113567;seed:cpd00274;upa:UPC00327;wikipedia:Citrulline	0	Initializing
Initial			MNXM212	adenosine		C10H13N5O4	267.241	0	beilstein:93029;bigg:adn;biopath:Adenosine;brenda:BG850;cas:58-61-7;chebi:16335;chebi:45327;drugbank:DB00640;gmelin:53385;hmdb:HMDB00050;kegg:C00212;kegg:C07195;kegg:D06298;metacyc:ADENOSINE;metacyc:CPD-13918;pdbechem:ADN;pubmed:11213237;pubmed:11820865;pubmed:11978011;pubmed:16183671;pubmed:16917093;pubmed:17190852;pubmed:18000974;pubmed:323854;reactome:83909;reaxys:93029;seed:cpd00182;seed:cpd0…	0	Initializing
Initial			MNXM2125	L-allothreonine zwitterion		C4H9NO3	119.119	0	bigg:athr-L;brenda:BG16510;brenda:BG19819;chebi:28718;chebi:58585;hmdb:HMDB04041;kegg:C05519;metacyc:L-ALLO-THREONINE;seed:cpd03282;upa:UPC05519	0	Initializing
Initial			MNXM213	hypoxanthine		C5H4N4O	136.111	0	beilstein:5811;bigg:hxan;biopath:Hypoxanthine;brenda:BG20837;cas:68-94-0;chebi:17368;drugbank:DB04076;gmelin:464558;hmdb:HMDB00157;kegg:C00262;metacyc:HYPOXANTHINE;pdbechem:HPA;pubmed:14253484;pubmed:22735334;reactome:113599;reaxys:5811;seed:cpd00226;upa:UPC00262;wikipedia:Hypoxanthine	0	Initializing
Initial			MNXM21385	Pseudomonas aeruginosa KDO2-lipidA		C96H168N2O39P2	2036.299	0	seed:cpd17054	0	Initializing
Initial			MNXM21386	Pseudomonas aeruginosa LPS core precursor 2 + KDO2-lipidA		C110H194N2O51P2	2422.648	0	seed:cpd17059	0	Initializing
Initial			MNXM214	crotonoyl-CoA(4-)		C25H36N7O17P3S	831.576	-4	bigg:b2coa;biopath:Crotonoyl-CoA;brenda:BG13534;brenda:BG88047;chebi:15473;chebi:36926;chebi:57332;chebi:58669;hmdb:HMDB02009;kegg:C00877;metacyc:CROTONYL-COA;reactome:71045;seed:cpd00650;upa:UPC00877	0	Initializing
Initial			MNXM2149	perillyl aldehyde		C10H14O	150.218	0	bigg:pylald;brenda:BG89193;cas:2111-75-3;chebi:15421;hmdb:HMDB03647;kegg:C02576;lipid:LMPR0102090010;lipidmaps:LMPR0102090010;metacyc:CPD-1084;seed:cpd01686;um-bbd:c0666	0	Initializing
Initial			MNXM2150	phosphatidylethanolamine (dioctadec-11-enoyl, n-C18:1)		C41H78N1O8P1	744.034	0	bigg:pe181;seed:cpd15534	0	Initializing
Initial			MNXM216	nicotinamide		C6H6N2O	122.125	0	beilstein:383619;bigg:ncam;biopath:Nicotinamide;brenda:BG23463;cas:98-92-0;chebi:17154;drugbank:DB02701;gmelin:3336;hmdb:HMDB01406;kegg:C00153;metacyc:NIACINAMIDE;pdbechem:NCA;pubmed:10884473;pubmed:11355130;pubmed:12014919;pubmed:12519385;pubmed:12782109;pubmed:12890690;pubmed:14729974;pubmed:14871431;pubmed:15497767;pubmed:15780941;pubmed:15995937;pubmed:16871361;pubmed:17021258;pubmed:17129213…	0	Initializing
Initial			MNXM2160	(2-hydroxyphenyl)acetate		C8H7O3	151.139	-1	bigg:2hyoxplac;brenda:BG26686;chebi:28478;chebi:62423;hmdb:HMDB00669;kegg:C05852;metacyc:CPD-11495;pubmed:12750;pubmed:5125336;pubmed:5475034;reaxys:3665522;seed:cpd03480	0	Initializing
Initial			MNXM21648	S-2-hydroxymyristoyl-[acyl-carrier protein]		C14H27O2X	227.363	0	seed:cpd17047	0	Initializing
Initial			MNXM217	benzoate		C7H5O2	121.113	-1	beilstein:1862486;bigg:bz;brenda:BG24937;cas:766-76-7;chebi:16150;chebi:30746;gmelin:2945;hmdb:HMDB01870;kegg:C00180;kegg:C00539;metacyc:BENZOATE;reactome:159446;reaxys:1862486;seed:cpd00153;seed:cpd11694;um-bbd:c0121;upa:UPC00180	0	Initializing
Initial			MNXM21715	semiquinone-8		C49H75O4	728.117	0	seed:cpd17097	0	Initializing
Initial			MNXM2174	dIDP		C10H11N4O10P2	409.163	-3	bigg:didp;brenda:BG1008;chebi:28823;chebi:62286;hmdb:HMDB03536;kegg:C01344;metacyc:CPD0-2231;reactome:2509796;seed:cpd00976	0	Initializing
Initial			MNXM21764	Siroheme		C42H44FeN4O16	916.661	0	biopath:Siroheme	0	Initializing
Initial			MNXM2179	2-deoxy-D-ribofuranose 5-phosphate(2-)		C5H9O7P	212.095	-2	bigg:2dr5p;brenda:BG34541;chebi:55513;chebi:62877;kegg:C00673;metacyc:DEOXY-RIBOSE-5P;reaxys:4474219;seed:cpd00510;upa:UPC00673	0	Initializing
Initial			MNXM218	ethanolamine		C2H8NO	62.091	1	bigg:etha;biopath:Ethanolamine;brenda:BG15562;chebi:16000;chebi:23981;chebi:57603;hmdb:HMDB00149;kegg:C00189;metacyc:ETHANOL-AMINE;reactome:1498751;seed:cpd00162;upa:UPC00189	0	Initializing
Initial			MNXM2187	3-demethylubiquinol-8		C48H74O4	715.099	0	bigg:2omhmbl;chebi:61705;metacyc:OCTAPRENYL-METHYL-OH-METHOXY-BENZQ;seed:cpd15360	0	Initializing
Initial			MNXM219	allysine zwitterion		C6H11NO3	145.156	0	bigg:L2aadp6sa;biopath:L-2-Aminoadipate_6-semialdehyde;brenda:BG21986;brenda:BG30768;chebi:17027;chebi:17917;chebi:57988;chebi:58321;hmdb:HMDB01263;kegg:C04076;metacyc:ALLYSINE;reactome:113556;seed:cpd02522;upa:UPC04076	0	Initializing
Initial			MNXM2195	4-hydroxy-3-octaprenylbenzoate		C47H69O3	682.049	-1	bigg:3ophb;chebi:1617;chebi:50116;kegg:C05809;metacyc:3-OCTAPRENYL-4-HYDROXYBENZOATE;seed:cpd03443	0	Initializing
Initial			MNXM22	hydrogen peroxide		H2O2	34.015	0	beilstein:3587191;bigg:h2o2;biopath:Hydrogen_peroxide;brenda:BG28703;cas:7722-84-1;chebi:16240;chebi:29192;chebi:44785;gmelin:509;hmdb:HMDB03125;kegg:C00027;kegg:C17732;kegg:C18566;metacyc:HYDROGEN-PEROXIDE;molbase:932;pdbechem:PEO;reactome:113575;seed:cpd00025;seed:cpd17832;upa:UPC00027	0	Initializing
Initial			MNXM220	CDP		C9H12N3O11P2	400.153	-3	bigg:cdp;biopath:Cytidine-5-prime-diphosphate;brenda:BG27664;cas:63-38-7;chebi:17239;chebi:58069;hmdb:HMDB01546;kegg:C00112;metacyc:CDP;reactome:110094;seed:cpd00096;upa:UPC00112	0	Initializing
Initial			MNXM22020	Tetrahydropteroyltri-L-glutamate		C24H32N8O12	624.557	-2	bigg:thglu	0	Initializing
Initial			MNXM22107	trans,trans-2,3,4,5-tetradehydroacyl-CoA (C8)		C29H42N7O17P3S	885.667	0	seed:cpd17091	0	Initializing
Initial			MNXM22110	Trans-2,3-didehydroacyl-CoA (C10)		C31H48N7O17P3S	915.736	0	seed:cpd17089	0	Initializing
Initial			MNXM22111	Trans-2,3-didehydroacyl-CoA (C8)		C29H44N7O17P3S	887.683	0	seed:cpd17090	0	Initializing
Initial			MNXM2212	ammonioacetaldehyde		C2H6NO	60.075	1	bigg:aacald;brenda:BG15486;chebi:17628;chebi:58213;kegg:C06735;metacyc:CPD-1772;seed:cpd04122;upa:UPC06735	0	Initializing
Initial			MNXM2214	apo-[acyl-carrier protein]					bigg:apoACP;chebi:16139;kegg:C03688;metacyc:apo-ACP;seed:cpd12370	0	Initializing
Initial			MNXM222	glycolate		C2H3O3	75.043	-1	bigg:glyclt;biopath:Glycolate;brenda:BG15456;cas:666-14-8;chebi:17497;chebi:29805;drugbank:DB03085;hmdb:HMDB00115;kegg:C00160;metacyc:GLYCOLLATE;pubmed:17190852;pubmed:22093610;pubmed:22207577;pubmed:22268146;pubmed:22327578;pubmed:22394389;pubmed:22446032;reactome:389822;reaxys:3903689;seed:cpd00139;um-bbd:c0008;upa:UPC00160	0	Initializing
Initial			MNXM223	menaquinol-8		C51H74O2	719.132	0	bigg:mqn8;chebi:61684;metacyc:REDUCED-MENAQUINONE;seed:cpd15500	0	Initializing
Initial			MNXM2233	GDP-D-mannuronate		C16H20N5O17P2	616.301	-3	brenda:BG36256;chebi:17466;chebi:21161;kegg:C00976;metacyc:CPD-1828;seed:cpd00719;upa:UPC00976	0	Initializing
Initial			MNXM224	myristoyl-CoA(4-)		C35H58N7O17P3S	973.858	-4	bigg:tdcoa;biopath:Myristyl-CoA;brenda:BG16979;brenda:BG16981;chebi:15532;chebi:57385;hmdb:HMDB01521;kegg:C02593;lipidmaps:LMFA07050008;metacyc:TETRADECANOYL-COA;reactome:184174;seed:cpd01695	0	Initializing
Initial			MNXM2246	L-methionine S-oxide		C5H11NO3S	165.211	0	beilstein:1723794;bigg:metsox-S-L;biopath:L-Methioninesulfoxide;brenda:BG36215;cas:3226-65-1;chebi:17016;chebi:49033;chebi:49034;hmdb:HMDB02005;kegg:C02989;metacyc:L-Methionine-sulfoxides;seed:cpd01914;seed:cpd15498	0	Initializing
Initial			MNXM2264	N-acetylmuramoyl-L-alanyl-D-glutamyl-meso-2,6-diaminopimelyl-D-alanyl-D-alanine-diphosphoundecaprenol		C87H139N7O23P2	1713.015	-4	bigg:uagmda;chebi:61387;chebi:61543;kegg:C05897;metacyc:C5;seed:cpd03494	0	Initializing
Initial			MNXM2274	phosphatidylethanolamine (dioctadecanoyl, n-C18:0)		C41H82N1O8P1	748.065	0	bigg:pe180;seed:cpd15533	0	Initializing
Initial			MNXM2297	(3R)-beta-leucine zwitterion		C6H13NO2	131.173	0	brenda:BG85260;chebi:15604;chebi:57428;hmdb:HMDB03640;kegg:C02486;metacyc:CPD-2041;seed:cpd01634	0	Initializing
Initial			MNXM23	pyruvate		C3H3O3	87.054	-1	beilstein:3587721;bigg:pyr;biopath:Pyruvate;bnice:C14;brenda:BG17694;cas:57-60-3;chebi:15361;chebi:32816;gmelin:2502;hmdb:HMDB00243;kegg:C00022;lipidmaps:LMFA01060077;metacyc:PYRUVATE;pubmed:17190852;pubmed:21603897;pubmed:21823181;pubmed:21854850;pubmed:22006570;pubmed:22016370;pubmed:22215378;pubmed:22311625;pubmed:22451307;pubmed:22458763;reactome:29398;reaxys:3587721;seed:cpd00020;um-bbd:c015…	0	Initializing
Initial			MNXM231	L-isoleucine zwitterion		C6H13NO2	131.173	0	bigg:ile-L;biopath:L-Isoleucine;brenda:BG22459;chebi:17191;chebi:32604;chebi:32605;chebi:58045;hmdb:HMDB00172;kegg:C00407;lipidmaps:LMFA01100047;metacyc:ILE;reactome:113537;reactome:30102;seed:cpd00322;upa:UPC00407	0	Initializing
Initial			MNXM2318	2-chloroethanol		C2H5ClO	80.514	0	beilstein:878139;brenda:BG15474;cas:107-07-3;chebi:28200;gmelin:25389;kegg:C06753;metacyc:2-CHLOROETHANOL;seed:cpd04133;um-bbd:c0005;upa:UPC06753	0	Initializing
Initial			MNXM232	Ubiquinone-8		C49H74O4	727.109	0	bigg:q8;brenda:BG18990;cas:1339-63-5;chebi:61683;kegg:C17569;lipidmaps:LMPR02010005;metacyc:UBIQUINONE-8;seed:cpd15560	0	Initializing
Initial			MNXM2323	1-deoxy-L-glycero-tetrulose 4-phosphate		C4H7O6P	182.069	-2	bigg:db4p;brenda:BG19868;chebi:50606;kegg:C15556;metacyc:DIHYDROXY-BUTANONE-P;pubchem:21983291;seed:cpd11225;upa:UPC15556	0	Initializing
Initial			MNXM2328	3-[hydroxy(oxido)phosphoranyl]pyruvate(2-)		C3H3O5P	150.027	-2	brenda:BG17777;chebi:18007;chebi:58348;kegg:C06368;metacyc:3-HYDROHYDROXYPHOSPHORYLPYRUVATE;seed:cpd03804	0	Initializing
Initial			MNXM233	butanoyl-CoA		C25H38N7O17P3S	833.592	-4	bigg:btcoa;biopath:Butanoyl-CoA;brenda:BG71589;chebi:15517;chebi:22954;chebi:57371;hmdb:HMDB01088;kegg:C00136;metacyc:BUTYRYL-COA;reactome:77318;seed:cpd00120	0	Initializing
Initial			MNXM234	dUMP		C9H11N2O8P	306.166	-2	beilstein:4011255;bigg:dump;biopath:2-prime-Deoxyuridine-5-prime-phosphate;brenda:BG27436;chebi:17622;chebi:246422;gmelin:338416;hmdb:HMDB01409;kegg:C00365;metacyc:DUMP;reactome:109382;seed:cpd00299;upa:UPC00365	0	Initializing
Initial			MNXM235	orotate		C5H3N2O4	155.088	-1	beilstein:3651747;bigg:orot;biopath:Orotate;brenda:BG20827;cas:73-97-2;chebi:16742;chebi:30839;gmelin:464718;hmdb:HMDB00226;kegg:C00295;kegg:D07692;kegg:D08298;metacyc:OROTATE;reactome:76632;seed:cpd00247;upa:UPC00295	0	Initializing
Initial			MNXM2351	biotinyl-5'-AMP		C20H27N7O9PS	572.509	-1	bigg:btamp;brenda:BG10349;chebi:3110;chebi:62414;hmdb:HMDB04220;kegg:C05921;metacyc:BIO-5-AMP;seed:cpd03517	0	Initializing
Initial			MNXM237	10-formyltetrahydrofolate(2-)		C20H21N7O7	471.423	-2	bigg:10fthf;biopath:10-Formyl-5,6,7,8-tetrahydrofolate;brenda:BG36253;chebi:15637;chebi:57454;hmdb:HMDB00972;kegg:C00234;metacyc:10-FORMYL-THF;reactome:419151;seed:cpd00201;upa:UPC00234	0	Initializing
Initial			MNXM2378	glyceraldehyde 3-phosphate(2-)		C3H5O6P	168.042	-2	bigg:g3p;brenda:BG17970;chebi:17138;chebi:58027;hmdb:HMDB01112;kegg:C00661;pubmed:16697986;reaxys:1876301;seed:cpd00102;upa:UPC00118;upa:UPC00661	0	Initializing
Initial			MNXM238	3-methyl-2-oxobutanoate		C5H7O3	115.107	-1	bigg:3mob;biopath:3-Methyl-2-oxobutanoate;brenda:BG36337;chebi:11851;chebi:16530;hmdb:HMDB00019;kegg:C00141;lipidmaps:LMFA01020274;metacyc:2-KETO-ISOVALERATE;reaxys:3661467;seed:cpd00123;upa:UPC00141	0	Initializing
Initial			MNXM2403	N-acetyl-D-mannosamine		C8H15NO6	221.208	0	cas:3615-17-6;chebi:17122;chebi:17411;hmdb:HMDB11744;reactome:1678743	0	Initializing
Initial			MNXM2414	perillate		C10H13O2	165.209	-1	bigg:peracd;chebi:36999;chebi:62641;hmdb:HMDB04586;kegg:C11924;lipidmaps:LMPR0102090041;metacyc:CPD-12443;seed:cpd08721	0	Initializing
Initial			MNXM2422	propynoate		C3HO2	69.039	-1	beilstein:3903650;brenda:BG48677;chebi:15364;chebi:33199;gmelin:323514;hmdb:HMDB06804;kegg:C00804;metacyc:CPD-661;reaxys:3903650;seed:cpd00598	0	Initializing
Initial			MNXM2428	S-sulfo-L-cysteine		C3H6NO5S2	200.213	-1	bigg:scys-L;chebi:27891;chebi:62225;hmdb:HMDB00731;kegg:C05824;metacyc:SULFO-CYSTEINE;seed:cpd03456	0	Initializing
Initial			MNXM243	3',5'-cyclic AMP(1-)		C10H11N5O6P	328.198	-1	bigg:camp;biopath:Adenosine-3-prime,5-prime-monophosphate_(cyclic);brenda:BG664;chebi:17489;chebi:58165;hmdb:HMDB00058;kegg:C00575;metacyc:CAMP;pubmed:7870041;pubmed:7870042;reactome:30389;reaxys:3720459;seed:cpd00446;upa:UPC00575	0	Initializing
Initial			MNXM244	3-oxopropanoate		C3H3O3	87.054	-1	bigg:msa;biopath:3-Oxopropanoate;bnice:C38;brenda:BG17697;chebi:17960;chebi:33190;gmelin:1997238;hmdb:HMDB11111;kegg:C00222;kegg:C12069;metacyc:CPD-1135;metacyc:MALONATE-S-ALD;reactome:909783;seed:cpd00191;seed:cpd08857;um-bbd:c0287;upa:UPC00222	0	Initializing
Initial			MNXM2440	Ubiquinone-9		C54H82O4	795.226	0	brenda:BG20080;chebi:18160;hmdb:HMDB06707;kegg:C01967;lipidmaps:LMPR02010004;metacyc:UBIQUINONE-9;seed:cpd01351	0	Initializing
Initial			MNXM245	L-glutamic 5-semialdehyde zwitterion		C5H9NO3	131.13	0	bigg:glu5sa;biopath:L-Glutamate_5-semialdehyde;brenda:BG21312;chebi:17232;chebi:58066;hmdb:HMDB02104;kegg:C01165;metacyc:L-GLUTAMATE_GAMMA-SEMIALDEHYDE;reactome:31339;seed:cpd00858;upa:UPC01165	0	Initializing
Initial			MNXM247	L-prolyl-tRNA(Pro)		RC5H8NO			bigg:protrna;brenda:BG93153;chebi:29154;kegg:C02702;metacyc:Charged-PRO-tRNAs;reactome:379745;reactome:379746;seed:cpd12164	0	Initializing
Initial			MNXM2488	4-hydroxy-2-oxohexanoate		C6H9O4	145.133	-1	bigg:4hoxoh;chebi:27530;chebi:53800;kegg:C06762;lipidmaps:LMFA01050343;metacyc:CPD-13722;seed:cpd04141;um-bbd:c0206	0	Initializing
Initial			MNXM2489	4-hydroxy-L-glutamate(1-)		C5H8NO5	162.121	-1	bigg:e4hglu;biopath:L-erythro-4-Hydroxyglutamate;brenda:BG91969;chebi:16338;chebi:21285;chebi:32811;chebi:32812;chebi:6331;hmdb:HMDB02273;kegg:C03079;kegg:C05947;metacyc:L-ERYTHRO-4-HYDROXY-GLUTAMATE;seed:cpd01974	0	Initializing
Initial			MNXM249	heme b		C34H30FeN4O4	614.471	-2	bigg:pheme;chebi:17627;chebi:30413;chebi:38573;chebi:60344;kegg:C00032;metacyc:PROTOHEME;reactome:189444;seed:cpd00028;upa:UPC00032	0	Initializing
Initial			MNXM25	succinate(2-)		C4H4O4	116.072	-2	beilstein:1863859;bigg:succ;biopath:Succinate;brenda:BG19270;cas:56-14-4;chebi:15741;chebi:30031;chebi:30779;gmelin:240255;hmdb:HMDB00254;kegg:C00042;lipidmaps:LMFA01170043;metacyc:SUC;pubmed:17190852;reactome:113536;reactome:433123;reaxys:1863859;seed:cpd00036;um-bbd:c0312;upa:UPC00042	0	Initializing
Initial			MNXM251	all-trans-undecaprenyl phosphate		C55H89O4P	845.267	-2	beilstein:4091427;bigg:udcpp;chebi:16141;chebi:57654;kegg:C00348;lipidmaps:LMPR03020006;metacyc:UNDECAPRENYL-P;seed:cpd00286;upa:UPC00348	0	Initializing
Initial			MNXM252	(S)-dihydroorotate		C5H5N2O4	157.104	-1	bigg:dhor-S;biopath:(S)-4,5-Dihydroorotate;brenda:BG20954;brenda:BG20956;chebi:17025;chebi:30864;chebi:30865;chebi:30866;chebi:30867;gmelin:1484350;hmdb:HMDB00528;hmdb:HMDB03349;kegg:C00337;metacyc:DI-H-OROTATE;reactome:76630;seed:cpd00282;upa:UPC00337	0	Initializing
Initial			MNXM2521	dTDP-4-dehydro-6-deoxy-L-mannose(2-)		C16H22N2O15P2	544.298	-2	bigg:dtdp4d6dm;biopath:dTDP-4-Dehydro-L-rhamnose;brenda:BG32828;chebi:15744;chebi:45868;chebi:57494;chebi:62830;kegg:C00688;metacyc:DTDP-DEOH-DEOXY-MANNOSE;seed:cpd00522	0	Initializing
Initial			MNXM2525	glutaredoxin disulfide					chebi:48466;kegg:C07293	0	Initializing
Initial			MNXM253	D-erythro-7,8-dihydrobiopterin		C9H13N5O3	239.231	0	bigg:dhbpt;biopath:7,8-Dihydrobiopterin;brenda:BG89538;chebi:15375;chebi:15643;chebi:20680;drugbank:DB04400;kegg:C00268;reactome:1497857;reactome:71129;seed:cpd00231;upa:UPC00268	0	Initializing
Initial			MNXM257	dTMP		C10H13N2O8P	320.193	-2	beilstein:3916216;bigg:dtmp;brenda:BG1170;chebi:15245;chebi:17013;chebi:26999;chebi:46960;hmdb:HMDB01227;kegg:C00364;metacyc:TMP;reactome:109366;seed:cpd00298;upa:UPC00364	0	Initializing
Initial			MNXM2571	cis-1,2-dihydroxy-4-methylcyclohexa-3,5-diene-1-carboxylate		C8H9O4	169.155	-1	bigg:dh4mchc;brenda:BG29513;chebi:49009;kegg:C06729;metacyc:CIS-12-DIHYDROXY-ETCETERA-CARBOXYLATE;pubchem:25202441;seed:cpd04116	0	Initializing
Initial			MNXM2575	(3R)-3-Hydroxydecanoyl-[acyl-carrier protein]		C10H19O2SR			bigg:3hdecACP;kegg:C04619;pubchem:7209;seed:cpd11482	0	Initializing
Initial			MNXM2576	(3R)-3-Hydroxypalmitoyl-[acyl-carrier protein]		C16H31O2SR			bigg:3hpalmACP;kegg:C04633;pubchem:7222;seed:cpd11481	0	Initializing
Initial			MNXM258	D-erythrose 4-phosphate(2-)		C4H7O7P	198.068	-2	beilstein:9129751;bigg:e4p;biopath:D-Erythrose_4-phosphate;brenda:BG59851;brenda:BG91980;chebi:16897;chebi:27508;chebi:48153;hmdb:HMDB01321;kegg:C00279;kegg:C03109;metacyc:ERYTHROSE-4P;reactome:29878;seed:cpd00236;seed:cpd01994;upa:UPC00279	0	Initializing
Initial			MNXM2588	1-carboxylatovinyl carboxylatophosphonate(3-)		C4H2O7P	193.028	-3	brenda:BG19338;chebi:17056;chebi:57999;kegg:C06367;metacyc:1-CARBOXYVINYL-CARBOXYPHOSPHONATE;seed:cpd03803	0	Initializing
Initial			MNXM259	guanine		C5H5N5O	151.126	0	beilstein:147911;bigg:gua;biopath:Guanine;brenda:BG20891;cas:73-40-5;chebi:16235;drugbank:DB02377;gmelin:431879;hmdb:HMDB00132;kegg:C00242;metacyc:GUANINE;pdbechem:GUN;pubmed:22770225;pubmed:8070089;reactome:83956;reaxys:147911;seed:cpd00207;upa:UPC00242;wikipedia:Guanine	0	Initializing
Initial			MNXM26	acetate		C2H3O2	59.044	-1	beilstein:1901470;bigg:ac;biopath:Acetate;brenda:BG15447;cas:71-50-1;chebi:15366;chebi:30089;chebi:32029;chebi:32138;chebi:32954;chebi:3310;chebi:59199;chebi:62947;chebi:62964;chebi:62984;chebi:63045;chebi:63078;chebi:63879;drugbank:DB03166;gmelin:1379;hmdb:HMDB00042;kegg:C00033;lipidmaps:LMFA01010000;lipidmaps:LMFA01010002;metacyc:ACET;pdbechem:ACT;pubmed:17190852;pubmed:22211106;pubmed:22371380…	0	Initializing
Initial			MNXM261	3-phosphonato-D-glyceroyl phosphate(4-)		C3H4O10P2	262.005	-4	bigg:13dpg;biopath:1,3-Diphospho-D-glycerate;brenda:BG18032;brenda:BG87317;chebi:16001;chebi:57604;hmdb:HMDB01270;kegg:C00236;metacyc:DPG;reactome:29800;seed:cpd00203;upa:UPC00236	0	Initializing
Initial			MNXM2621	5-hydroxy-L-kynurenine		C10H12N2O4	224.213	0	bigg:5hxkyn;brenda:BG616;brenda:BG84422;chebi:2076;chebi:36408;chebi:62624;hmdb:HMDB12819;kegg:C05651;seed:cpd03362	0	Initializing
Initial			MNXM263	2-oxoadipate(2-)		C6H6O5	158.109	-2	bigg:2oxoadp;biopath:2-Oxoadipate;brenda:BG23647;chebi:15753;chebi:57499;hmdb:HMDB00225;kegg:C00322;lipidmaps:LMFA01170121;metacyc:2K-ADIPATE;reactome:70951;seed:cpd00269;upa:UPC00322	0	Initializing
Initial			MNXM264	4-coumaroyl-CoA		C30H38N7O18P3S	909.645	-4	bigg:4cmcoa;bigg:coucoa;brenda:BG36491;brenda:BG76399;chebi:15499;chebi:57355;kegg:C00223;metacyc:P-COUMAROYL-COA;seed:cpd00192;upa:UPC00223	0	Initializing
Initial			MNXM2644	3-Butyn-1-al		C4H4O	68.074	0	chebi:28180;hmdb:HMDB06853;kegg:C06145;seed:cpd03664	0	Initializing
Initial			MNXM2645	Butyryl-[acp]		C4H7OSR			bigg:butACP;brenda:BG92684;kegg:C05745;pubchem:8040;seed:cpd11464	0	Initializing
Initial			MNXM266	dCMP(2-)		C9H12N3O7P	305.181	-2	beilstein:4271949;bigg:dcmp;biopath:2-prime-Deoxycytidine-5-prime-phosphate;brenda:BG27589;brenda:BG27590;chebi:15918;chebi:57566;gmelin:538196;hmdb:HMDB01202;kegg:C00239;metacyc:DCMP;reactome:109378;reactome:500009;reactome:500062;reactome:500347;reactome:500823;reactome:500828;seed:cpd00206	0	Initializing
Initial			MNXM268	L-2-aminoadipate		C6H10NO4	160.148	-1	bigg:L2aadp;biopath:L-2-Aminoadipate;brenda:BG22033;brenda:BL293336;chebi:17082;chebi:37023;chebi:58672;kegg:C00956;metacyc:CPD-468;reactome:508531;seed:cpd00705;upa:UPC00956	0	Initializing
Initial			MNXM2687	L-4-hydroxyglutamate semialdehyde		C5H9NO4	147.129	0	bigg:4hglusa;biopath:L-4-Hydroxyglutamate_semialdehyde;chebi:27809;chebi:62637;hmdb:HMDB06556;kegg:C05938;metacyc:L-4-HYDROXYGLUTAMATE_SEMIALDEHYDE;seed:cpd03530	0	Initializing
Initial			MNXM27	Na(+)		Na	22.99	1	bigg:na1;brenda:BG28856;cas:17341-25-2;chebi:26710;chebi:29101;chebi:32145;chebi:33167;chebi:63004;gmelin:15196;kegg:C01330;kegg:C08142;kegg:C14042;kegg:D05860;metacyc:CPD0-2422;metacyc:NA+;metacyc:NACL;pdbechem:NA;reactome:74113;reactome:83910;seed:cpd00971;seed:cpd05105	0	Initializing
Initial			MNXM270	riboflavin		C17H20N4O6	376.364	0	beilstein:97831;bigg:ribflv;brenda:BG7793;cas:83-88-5;chebi:17015;chebi:57986;drugbank:DB00140;hmdb:HMDB00244;kegg:C00255;metacyc:RIBOFLAVIN;patent:US2807611;patent:US2876169;pdbechem:RBF;pubmed:22770225;reactome:196931;reaxys:97831;seed:cpd00220;upa:UPC00255;wikipedia:Riboflavin	0	Initializing
Initial			MNXM271	sedoheptulose 7-phosphate(2-)		C7H13O10P	288.146	-2	beilstein:5106241;bigg:s7p;biopath:D-Sedoheptulose_7-phosphate;brenda:BG24563;chebi:15721;chebi:57483;kegg:C05382;metacyc:D-SEDOHEPTULOSE-7-P;reactome:29882;seed:cpd00238;upa:UPC05382	0	Initializing
Initial			MNXM2716	prop-2-ynal		C3H2O	54.047	0	beilstein:1098318;cas:624-67-9;chebi:27976;hmdb:HMDB06803;kegg:C05985;seed:cpd03562	0	Initializing
Initial			MNXM2737	trans-Dec-2-enoyl-[acp]		C10H17OSR			bigg:tdec2eACP;kegg:C05754;pubchem:8049;seed:cpd11475	0	Initializing
Initial			MNXM274	nicotinate		C6H4NO2	122.101	-1	beilstein:3539722;bigg:nac;biopath:Nicotinate;brenda:BG36382;chebi:15940;chebi:32544;gmelin:327384;hmdb:HMDB01488;kegg:C00253;metacyc:NIACINE;pubmed:17190852;pubmed:21742010;pubmed:21953179;reactome:197230;reaxys:3539722;seed:cpd00218;upa:UPC00253	0	Initializing
Initial			MNXM275	2-phospho-D-glycerate		C3H4O7P	183.033	-3	bigg:2pg;biopath:2-Phospho-D-glycerate;brenda:BG17975;brenda:BG17976;chebi:17835;chebi:24344;chebi:58289;hmdb:HMDB00362;hmdb:HMDB03391;kegg:C00631;metacyc:2-PG;reactome:30485;seed:cpd00482;upa:UPC00631	0	Initializing
Initial			MNXM2757	(R,R)-butane-2,3-diol		C4H10O2	90.121	0	beilstein:1718901;biopath:(R,R)-Butane-2,3-diol;brenda:BG19079;cas:24347-58-8;chebi:16982;drugbank:DB02418;gmelin:141781;kegg:C03044;metacyc:BUTANEDIOL;pdbechem:BU3;seed:cpd01947;upa:UPC03044	0	Initializing
Initial			MNXM276	4-methylthio-2-oxobutanoate		C5H7O3S	147.172	-1	beilstein:3662236;bigg:2kmb;brenda:BG21190;chebi:16723;chebi:33574;hmdb:HMDB01553;kegg:C01180;lipidmaps:LMFA01060170;metacyc:CPD-479;pubmed:10074065;pubmed:15280032;reactome:1237122;seed:cpd00869;upa:UPC01180	0	Initializing
Initial			MNXM2763	1-hexadecanoyl-sn-glycerol 3-phosphate		C19H37O7P1	408.467	-2	bigg:1hdecg3p;seed:cpd15327	0	Initializing
Initial			MNXM2779	3,4-dihydroxybenzaldehyde		C7H6O3	138.121	0	beilstein:774381;bigg:34dhbald;brenda:BG24951;cas:139-85-5;chebi:50205;gmelin:123001;kegg:C16700;metacyc:CPD-7616;seed:cpd16507	0	Initializing
Initial			MNXM2782	3-(methylthio)propionate		C4H7O2S	119.162	-1	beilstein:7125938;brenda:BG77142;chebi:1438;chebi:49016;hmdb:HMDB01527;kegg:C08276;lipidmaps:LMFA01130006;metacyc:CPD-7672;pubmed:2505673;pubmed:3589145;seed:cpd05191	0	Initializing
Initial			MNXM2784	3-hydroxyadipyl-CoA		C27H39N7O20P3S	906.62	-5	bigg:3hadpcoa;chebi:70990;chebi:71038;hmdb:HMDB12475;kegg:C14145;metacyc:3-HYDROXYADIPYL-COA;seed:cpd09844	0	Initializing
Initial			MNXM279	L-dopa zwitterion		C9H11NO4	197.188	0	bigg:34dhphe;biopath:L-Dihydroxyphenylalanine;brenda:BG27226;chebi:15765;chebi:49168;chebi:49169;chebi:57504;chebi:67012;gmelin:487331;hmdb:HMDB00181;hmdb:HMDB00609;kegg:C00355;metacyc:L-DIHYDROXY-PHENYLALANINE;reactome:209849;seed:cpd00291;upa:UPC00355	0	Initializing
Initial			MNXM28	Met-tRNA(Met)					bigg:mettrna;chebi:16635;kegg:C02430;metacyc:Charged-MET-tRNAs;reactome:379780;reactome:379794;seed:cpd12105	0	Initializing
Initial			MNXM280	acetyl phosphate(2-)		C2H3O5P	138.016	-2	beilstein:3589395;bigg:actp;biopath:Acetyl_phosphate;brenda:BG15501;cas:19926-71-7;chebi:13711;chebi:15350;chebi:22191;gmelin:325632;hmdb:HMDB01494;kegg:C00227;metacyc:ACETYL-P;seed:cpd00196;um-bbd:c0049;upa:UPC00227	0	Initializing
Initial			MNXM281	dihydrofolate(2-)		C19H19N7O6	441.397	-2	bigg:dhf;biopath:7,8-Dihydrofolate;brenda:BG9244;chebi:15633;chebi:23743;chebi:57451;chebi:67014;hmdb:HMDB01056;kegg:C00415;metacyc:DIHYDROFOLATE;reactome:73604;seed:cpd00330;upa:UPC00415	0	Initializing
Initial			MNXM282	taurine		C2H7NO3S	125.147	0	bigg:taur;biopath:Taurine;brenda:BG15566;chebi:15891;chebi:32970;chebi:507393;hmdb:HMDB00251;kegg:C00245;metacyc:TAURINE;pubmed:17765547;reactome:159420;seed:cpd00210;upa:UPC00245	0	Initializing
Initial			MNXM285	(R)-lactate		C3H5O3	89.07	-1	beilstein:4655978;bigg:lac-D;biopath:D-Lactate;brenda:BG17849;chebi:16004;chebi:42111;gmelin:362716;hmdb:HMDB01311;kegg:C00256;metacyc:D-LACTATE;reaxys:4655978;seed:cpd00221;upa:UPC00256	0	Initializing
Initial			MNXM2858	phosphatidylethanolamine (didodecanoyl, n-C12:0)		C29H58N1O8P1	579.746	0	bigg:pe120;seed:cpd15528	0	Initializing
Initial			MNXM286	dATP		C10H12N5O12P3	487.15	-4	bigg:datp;biopath:2-prime-Deoxyadenosine-5-prime-triphosphate;brenda:BG1369;chebi:16284;chebi:495505;chebi:61404;hmdb:HMDB01532;kegg:C00131;metacyc:DATP;reactome:29604;reaxys:5788808;seed:cpd00115	0	Initializing
Initial			MNXM287	adenosine 5'-phosphosulfate		C10H12N5O10PS	425.269	-2	bigg:aps;biopath:Adenylylsulfate;brenda:BG1024;chebi:17709;chebi:58243;hmdb:HMDB01003;kegg:C00224;metacyc:APS;reactome:174370;seed:cpd00193;upa:UPC00224	0	Initializing
Initial			MNXM288	uridine		C9H12N2O6	244.201	0	beilstein:754904;bigg:uri;biopath:Uridine;brenda:BG27316;cas:58-96-8;chebi:16704;drugbank:DB02745;gmelin:397474;hmdb:HMDB00296;kegg:C00299;kegg:C16745;metacyc:URIDINE;pdbechem:URI;pubmed:12084455;pubmed:15621516;pubmed:16839635;pubmed:17190852;pubmed:22392515;pubmed:22770225;reaxys:754904;seed:cpd00249;seed:cpd16545;upa:UPC00299;wikipedia:Uridine	0	Initializing
Initial			MNXM289	betaine		C5H11NO2	117.146	0	beilstein:3537113;bigg:glyb;biopath:Betaine;brenda:BG65234;cas:107-43-7;chebi:17750;chebi:41139;gmelin:26434;hmdb:HMDB00043;kegg:C00719;metacyc:BETAINE;pubmed:16197300;pubmed:18326594;pubmed:20346934;pubmed:20446114;pubmed:20642826;pubmed:22770225;reactome:352015;reaxys:3537113;seed:cpd00540;upa:UPC00719;wikipedia:Trimethylglycine	0	Initializing
Initial			MNXM29	glycine		C2H5NO2	75.067	0	bigg:gly;biopath:Glycine;brenda:BG15491;chebi:15428;chebi:29947;chebi:32507;chebi:32508;chebi:57305;gmelin:1807;hmdb:HMDB00123;kegg:C00037;metacyc:GLY;reactome:193446;seed:cpd00033;upa:UPC00037	0	Initializing
Initial			MNXM2927	2-Hydroxy-5-methyl-cis,cis-muconic semialdehyde		C7H7O4	155.128	-1	bigg:hmccms;cas:104-87-0;chebi:28027;kegg:C06760;metacyc:CPD-8781;metacyc:CPD-9163;seed:cpd04139	0	Initializing
Initial			MNXM2931	3,4-dihydroxyphenylethyleneglycol		C8H10O4	170.163	0	bigg:34dhoxpeg;cas:3343-19-9;chebi:1387;hmdb:HMDB00318;kegg:C05576;metacyc:CPD-11878;pubmed:11479664;pubmed:16218695;pubmed:16819902;pubmed:22770225;pubmed:2468969;pubmed:2645784;pubmed:2907005;pubmed:3161030;pubmed:4091997;pubmed:6146669;pubmed:6497782;pubmed:6671452;pubmed:6875564;pubmed:7176821;reaxys:2210995;seed:cpd03306	0	Initializing
Initial			MNXM295	alpha-D-ribose 1-phosphate(2-)		C5H9O8P	228.094	-2	beilstein:6893776;bigg:r1p;brenda:BG20581;chebi:16300;chebi:35425;chebi:57720;hmdb:HMDB01489;kegg:C00620;metacyc:RIBOSE-1P;reactome:112016;seed:cpd00475;upa:UPC00620	0	Initializing
Initial			MNXM298	5'-xanthylate(2-)		C10H11N4O9P	362.19	-2	beilstein:11352170;bigg:xmp;biopath:Xanthosine-5-prime-phosphate;brenda:BG819;chebi:15652;chebi:57464;gmelin:1082168;hmdb:HMDB01554;kegg:C00655;metacyc:XANTHOSINE-5-PHOSPHATE;reactome:111584;seed:cpd00497;upa:UPC00655	0	Initializing
Initial			MNXM2995	cobalt-precorrin-8X		C45H52CoN4O14	931.846	-6	bigg:copre8;chebi:70792;kegg:C11545;pubmed:12429089;pubmed:16198574;pubmed:16936030;seed:cpd08375;upa:UPC11545	0	Initializing
Initial			MNXM3	ATP		C10H12N5O13P3	503.149	-4	beilstein:3581767;bigg:atp;biopath:Adenosine-5-prime-triphosphate;bnice:C10;brenda:BG1395;chebi:15422;chebi:30616;chebi:57299;gmelin:342798;hmdb:HMDB00538;kegg:C00002;metacyc:ATP;reactome:113592;seed:cpd00002;upa:UPC00002	0	Initializing
Initial			MNXM30	GDP(2-)		C10H13N5O11P2	441.185	-2	bigg:gdp;biopath:Guanosine-5-prime-diphosphate;brenda:BG36200;chebi:17552;chebi:58189;chebi:65180;hmdb:HMDB01201;kegg:C00035;metacyc:GDP;reactome:113525;reactome:29420;reactome:482627;reactome:482803;reactome:500077;seed:cpd00031;upa:UPC00035	0	Initializing
Initial			MNXM300	sarcosine		C3H7NO2	89.093	0	bigg:sarcs;biopath:Sarcosine;brenda:BG17915;chebi:15611;chebi:46842;chebi:46915;chebi:57433;gmelin:323777;hmdb:HMDB00271;kegg:C00213;metacyc:SARCOSINE;seed:cpd00183;upa:UPC00213	0	Initializing
Initial			MNXM301	(S)-1-pyrroline-5-carboxylate		C5H6NO2	112.107	-1	bigg:1pyr5c;biopath:L-1-Pyrroline-5-carboxylate;brenda:BG21062;chebi:17388;chebi:371;kegg:C03912;metacyc:L-DELTA1-PYRROLINE_5-CARBOXYLATE;reactome:113590;seed:cpd02431;upa:UPC03912	0	Initializing
Initial			MNXM303	ethanol		C2H6O	46.068	0	beilstein:1718733;bigg:etoh;biopath:Ethanol;brenda:BG15529;cas:64-17-5;chebi:16236;chebi:52092;chebi:52096;drugbank:DB00898;gmelin:787;hmdb:HMDB00108;kegg:C00469;metacyc:ETOH;molbase:858;molbase:859;pdbechem:EOH;pubmed:11046114;pubmed:11090978;pubmed:11198720;pubmed:11200745;pubmed:11262320;pubmed:11303910;pubmed:11333032;pubmed:11505026;pubmed:11590970;pubmed:11728426;pubmed:11750186;pubmed:1175…	0	Initializing
Initial			MNXM304	biotin		C10H15N2O3S	243.303	-1	beilstein:10186323;bigg:btn;brenda:BG1318;chebi:15956;chebi:57586;hmdb:HMDB00030;kegg:C00120;metacyc:BIOTIN;reactome:199238;seed:cpd00104;upa:UPC00120	0	Initializing
Initial			MNXM3061	N-acetyl-D-glucosaminyldiphospho-ditrans,octacis-undecaprenol		C63H103NO12P2	1128.439	-2	bigg:unaga;brenda:BG21480;chebi:16511;chebi:60047;chebi:62958;chebi:62959;kegg:C01289;metacyc:ACETYL-D-GLUCOSAMINYLDIPHOSPHO-UNDECAPRE;pubmed:18723618;seed:cpd00946	0	Initializing
Initial			MNXM3075	Octadecanoyl-ACP (n-C18:0ACP)		C29H55N2O8PRS		-1	bigg:ocdcaACP;seed:cpd15268	0	Initializing
Initial			MNXM309	deamido-NAD(2-)		C21H24N6O15P2	662.394	-2	bigg:dnad;biopath:Nicotinic_acid_adenine_dinucleotide;brenda:BG11215;chebi:14105;chebi:18304;chebi:58437;hmdb:HMDB01179;kegg:C00857;metacyc:DEAMIDO-NAD;reactome:197256;seed:cpd00638;upa:UPC00857	0	Initializing
Initial			MNXM3090	S-adenosyl-4-methylthio-2-oxobutanoate		C15H19N5O6S	397.406	0	beilstein:9665212;bigg:amob;brenda:BG6230;chebi:16490;chebi:8944;kegg:C04425;metacyc:S-ADENOSYL-4-METHYLTHIO-2-OXOBUTANOATE;reaxys:9665212;seed:cpd02701;upa:UPC04425	0	Initializing
Initial			MNXM31	CMP		C9H12N3O8P	321.181	-2	bigg:cmp;brenda:BG36522;chebi:17361;chebi:60377;hmdb:HMDB00095;kegg:C00055;metacyc:CMP;reactome:109395;reactome:500009;reactome:500062;reactome:500347;reactome:500761;reactome:500828;seed:cpd00046;upa:UPC00055	0	Initializing
Initial			MNXM310	methylglyoxal		C3H4O2	72.063	0	beilstein:906750;bigg:mthgxl;biopath:Methylglyoxal;brenda:BG17688;cas:78-98-8;chebi:17158;hmdb:HMDB01167;kegg:C00546;metacyc:CPD-10807;metacyc:METHYL-GLYOXAL;pubmed:17103372;pubmed:9506998;reaxys:906750;seed:cpd00428;upa:UPC00546	0	Initializing
Initial			MNXM3105	trans-Hexadec-2-enoyl-[acp]		C16H29OSR			bigg:tpalm2eACP;kegg:C05763;pubchem:8058;seed:cpd11477	0	Initializing
Initial			MNXM3106	trans-Tetradec-2-enoyl-[acp]		C14H25OSR			bigg:tmrs2eACP;kegg:C05760;pubchem:8055;seed:cpd11467	0	Initializing
Initial			MNXM311	pyridoxal		C8H9NO3	167.162	0	beilstein:383768;bigg:pydx;brenda:BG89197;cas:66-72-8;chebi:17310;drugbank:DB00147;gmelin:218674;hmdb:HMDB01545;kegg:C00250;metacyc:PYRIDOXAL;pdbechem:PXL;pubmed:20381632;pubmed:22770225;reactome:965131;reaxys:383768;seed:cpd00215;upa:UPC00250	0	Initializing
Initial			MNXM31340	(6R)-6-(L-Erythro-1,2-Dihydroxypropyl)-5,6,7,8-tetrahydro-4a-hydroxypterin		C9H14N4O3	226.232	0	hmdb:HMDB12482	0	Initializing
Initial			MNXM314	myristate		C14H27O2	227.363	-1	beilstein:3589340;bigg:ttdca;brenda:BG5715;chebi:28875;chebi:30807;gmelin:335122;hmdb:HMDB00806;kegg:C06424;lipidmaps:LMFA01010014;metacyc:CPD-7836;seed:cpd03847	0	Initializing
Initial			MNXM316	5'-deoxyadenosine		C10H13N5O3	251.242	0	bigg:dad-5;brenda:BG832;cas:4754-39-6;chebi:17319;hmdb:HMDB01983;kegg:C05198;metacyc:CH33ADO;pdbechem:5AD;reactome:947703;seed:cpd03091;upa:UPC05198	0	Initializing
Initial			MNXM3172	3-oxododecanoate		C12H21O3	213.293	-1	brenda:BG4052;chebi:18037;chebi:29743;hmdb:HMDB10727;kegg:C02367;lipidmaps:LMFA01060091;metacyc:3-OXODODECANOATE;seed:cpd01581	0	Initializing
Initial			MNXM318	5-methyltetrahydrofolate(2-)		C20H23N7O6	457.44	-2	beilstein:10132446;bigg:5mthf;biopath:5-Methyltetrahydrofolate;brenda:BG10222;brenda:BG10224;chebi:15641;chebi:18608;chebi:20612;hmdb:HMDB01396;kegg:C00440;kegg:D09353;metacyc:5-METHYL-THF;metacyc:CPD0-2045;reactome:200665;seed:cpd00345;upa:UPC00440	0	Initializing
Initial			MNXM31843	(S)-Hydroxydecanoyl-CoA		C31H50N7O18P3S	933.751	-4	cas_number:6245-70-1;hmdb:HMDB03938;lipidmaps:LMFA07050014	0	Initializing
Initial			MNXM31845	(S)-Hydroxyoctanoyl-CoA		C29H46N7O18P3S	905.698	-4	cas_number:79171-48-5;hmdb:HMDB03940;lipidmaps:LMFA07050015	0	Initializing
Initial			MNXM319	L-cystathionine dizwitterion		C7H14N2O4S	222.262	0	bigg:cyst-L;biopath:L-Cystathionine;brenda:BG24372;chebi:17482;chebi:58161;hmdb:HMDB00099;kegg:C02291;metacyc:L-CYSTATHIONINE;reactome:1614518;seed:cpd00424;upa:UPC02291	0	Initializing
Initial			MNXM32	L-alanine zwitterion		C3H7NO2	89.093	0	bigg:ala-L;biopath:L-Alanine;brenda:BG17908;chebi:16977;chebi:32431;chebi:32432;chebi:46217;chebi:57972;gmelin:362662;hmdb:HMDB00161;kegg:C00041;metacyc:L-ALPHA-ALANINE;reactome:29432;seed:cpd00035;upa:UPC00041	0	Initializing
Initial			MNXM321	S-adenosylmethioninaminium		C14H24N6O3S	356.444	2	bigg:ametam;biopath:S-Adenosyl-L-methioninamine;brenda:BG5554;chebi:15625;chebi:57443;hmdb:HMDB00988;kegg:C01137;metacyc:S-ADENOSYLMETHIONINAMINE;reactome:353113;seed:cpd00837;upa:UPC01137	0	Initializing
Initial			MNXM3229	But-2-enoyl-[acyl-carrier protein]		C4H5OSR			bigg:but2eACP;kegg:C04246;pubchem:6911;seed:cpd11465	0	Initializing
Initial			MNXM323	trioxidosulfanidosulfate(1-)		HO3S2	113.136	-1	bigg:tsul;biopath:Thiosulfate;chebi:16094;chebi:26977;chebi:32150;chebi:33539;chebi:33542;chebi:5587;gmelin:239829;kegg:C00320;kegg:C05529;kegg:D01091;metacyc:S2O3;reactome:1614595;seed:cpd00268	0	Initializing
Initial			MNXM3232	CDP-1,2-dihexadecanoylglycerol		C44H79N3O15P2	952.057	-2	bigg:cdpdhdecg;seed:cpd15419	0	Initializing
Initial			MNXM3237	cis-2-coumarate		C9H7O3	163.15	-1	beilstein:3944847;bigg:2coum;chebi:28873;chebi:47921;kegg:C05838;metacyc:CPD-7418;seed:cpd03468	0	Initializing
Initial			MNXM3238	cis-beta-D-glucosyl-2-hydroxycinnamate		C15H17O8	325.291	-1	bigg:bdg2hc;chebi:62223;chebi:62251;kegg:C05839;metacyc:CPD-7417;seed:cpd03469	0	Initializing
Initial			MNXM325	6-phosphonatooxy-D-gluconate		C6H10O10P	273.111	-3	beilstein:3912778;bigg:6pgc;biopath:6-Phospho-D-gluconate;brenda:BG22563;chebi:16863;chebi:48928;chebi:58759;hmdb:HMDB01316;kegg:C00345;metacyc:CPD-2961;reactome:29996;seed:cpd00284;upa:UPC00345	0	Initializing
Initial			MNXM326	Undecaprenyl diphosphate		C55H89O7P2	924.238	-3	bigg:udcpdp;brenda:BG20129;chebi:18197;chebi:58405;kegg:C04574;lipidmaps:LMPR03030008;metacyc:UNDECAPRENYL-DIPHOSPHATE;seed:cpd02229	0	Initializing
Initial			MNXM327	estrone		C18H22O2	270.366	0	beilstein:1915077;bigg:estrone;biopath:Estrone;brenda:BG8457;cas:53-16-7;chebi:17263;drugbank:DB00655;gmelin:542591;hmdb:HMDB00145;kegg:C00468;lipid:LMST02010004;lipidmaps:LMST02010004;lipidmaps:LMST02010021;metacyc:ESTRONE;patent:FR1305992;patent:US1967350;patent:US1967351;reactome:176575;reactome:193066;seed:cpd00362;wikipedia:Estrone	0	Initializing
Initial			MNXM328	agmatinium(2+)		C5H16N4	132.207	2	bigg:agm;biopath:Agmatine;brenda:BG20769;chebi:17431;chebi:58145;hmdb:HMDB01432;kegg:C00179;metacyc:AGMATHINE;reactome:351164;seed:cpd00152;upa:UPC00179	0	Initializing
Initial			MNXM3291	L-adenosylselenomethionine		C15H23N6O5Se	446.34	1	bigg:seasmet;chebi:62227;chebi:9066;hmdb:HMDB11118;kegg:C05691;seed:cpd03392	0	Initializing
Initial			MNXM330	superoxide		O2	31.999	-1	bigg:o2s;brenda:BG92001;cas:11062-77-4;chebi:18421;chebi:25935;chebi:30492;gmelin:487;hmdb:HMDB02168;kegg:C00704;metacyc:SUPER-OXIDE;reactome:1222424;reactome:1470070	0	Initializing
Initial			MNXM3300	m-xylene		C8H10	106.165	0	beilstein:605441;bigg:m-xyl;cas:108-38-3;chebi:28488;gmelin:101390;kegg:C07208;metacyc:META-XYLENE;seed:cpd04446;um-bbd:c0240	0	Initializing
Initial			MNXM331	D-glutamate		C5H8NO4	146.121	-1	beilstein:8319427;bigg:glu-D;brenda:BG21362;chebi:15966;chebi:29986;chebi:29989;chebi:64244;hmdb:HMDB03339;kegg:C00217;metacyc:D-GLT;seed:cpd00186	0	Initializing
Initial			MNXM332	triphosphate(4-)		HO10P3	253.923	-4	bigg:pppi;biopath:Triphosphate;brenda:BG36438;chebi:18036;chebi:39949;chebi:48313;chebi:48314;chebi:48315;chebi:48316;gmelin:365536;hmdb:HMDB12282;kegg:C00536;metacyc:P3I;seed:cpd00421;upa:UPC00536	0	Initializing
Initial			MNXM3331	p-toluate		C8H7O2	135.14	-1	beilstein:3904552;bigg:p-tol;chebi:28856;chebi:36635;kegg:C01454;metacyc:4-TOLUENECARBOXYLATE;reaxys:3904552;seed:cpd01033;um-bbd:c0202	0	Initializing
Initial			MNXM334	inosine		C10H12N4O5	268.226	0	beilstein:624889;bigg:ins;biopath:Inosine;brenda:BG645;cas:58-63-9;chebi:17596;gmelin:489332;hmdb:HMDB00195;hmdb:HMDB03040;kegg:C00294;kegg:D01995;metacyc:INOSINE;pdbechem:NOS;pubmed:22770225;reactome:83927;reaxys:624889;seed:cpd00246;upa:UPC00294;wikipedia:Inosine	0	Initializing
Initial			MNXM337	chorismate(2-)		C10H8O6	224.167	-2	beilstein:6278304;bigg:chor;biopath:Chorismate;brenda:BG30147;chebi:17333;chebi:29748;hmdb:HMDB12199;kegg:C00251;metacyc:CHORISMATE;reactome:964856;seed:cpd00216;upa:UPC00251	0	Initializing
Initial			MNXM3374	trans-Dodec-2-enoyl-[acp]		C12H21OSR			bigg:tddec2eACP;kegg:C05758;pubchem:8053;seed:cpd11469	0	Initializing
Initial			MNXM338	cytidine		C9H13N3O5	243.217	0	beilstein:89173;bigg:cytd;brenda:BG27472;cas:65-46-3;chebi:17562;drugbank:DB02097;gmelin:84763;hmdb:HMDB00089;kegg:C00475;metacyc:CYTIDINE;pdbechem:CTN;pubmed:12591866;pubmed:15621516;pubmed:19194376;reaxys:89173;seed:cpd00367;upa:UPC00475;wikipedia:Cytidine	0	Initializing
Initial			MNXM339	D-glucono-1,5-lactone		C6H10O6	178.14	0	beilstein:83286;biopath:D-Glucono-1,5-lactone;brenda:BG24208;cas:90-80-2;chebi:16217;drugbank:DB04564;gmelin:50890;hmdb:HMDB00150;kegg:C00198;metacyc:GLC-D-LACTONE;pdbechem:LGC;seed:cpd00170;upa:UPC00198;wikipedia:Gluconolactone	0	Initializing
Initial			MNXM34	Farnesyl diphosphate		C15H25O7P2	379.302	-3	bigg:frdp;biopath:Farnesyl_diphosphate;brenda:BG6616;cas:13058-04-3;chebi:17407;chebi:175763;chebi:50277;hmdb:HMDB00961;kegg:C00448;lipidmaps:LMPR0103010002;metacyc:FARNESYL-PP;reactome:191385;seed:cpd00350;upa:UPC00448	0	Initializing
Initial			MNXM3407	(R)-3-Hydroxydodecanoyl-[acp]		C12H23O2SR			bigg:3hddecACP;kegg:C05757;pubchem:8052;seed:cpd11480	0	Initializing
Initial			MNXM341	D-gluconate		C6H11O7	195.147	-1	beilstein:3906521;bigg:glcn;biopath:D-Gluconate;brenda:BG22387;chebi:18391;chebi:33198;gmelin:83544;hmdb:HMDB00625;kegg:C00257;metacyc:GLUCONATE;pubmed:17439666;reaxys:3906521;seed:cpd00222;upa:UPC00257	0	Initializing
Initial			MNXM342	octanoyl-CoA(4-)		C29H46N7O17P3S	889.699	-4	bigg:occoa;biopath:Octanoyl-CoA;brenda:BG15295;chebi:15533;chebi:57386;hmdb:HMDB01070;kegg:C01944;metacyc:CPD-196;reactome:390303;reactome:77337;seed:cpd01335	0	Initializing
Initial			MNXM3425	1-octadecanoyl-sn-glycerol 3-phosphate		C21H41O7P1	436.52	-2	bigg:1odecg3p;seed:cpd15329	0	Initializing
Initial			MNXM344	dGTP(3-)		C10H13N5O13P3	504.157	-3	bigg:dgtp;biopath:2-prime-Deoxyguanosine-5-prime-triphosphate;brenda:BG84634;chebi:16497;chebi:57794;chebi:61429;hmdb:HMDB01440;kegg:C00286;metacyc:DGTP;seed:cpd00241	0	Initializing
Initial			MNXM345	homogentisate		C8H7O4	167.139	-1	beilstein:3668593;bigg:hgentis;biopath:Homogentisate;brenda:BG26714;chebi:16169;chebi:44747;hmdb:HMDB00130;kegg:C00544;metacyc:HOMOGENTISATE;reactome:30337;reaxys:3668593;seed:cpd00426;um-bbd:c0108;upa:UPC00544	0	Initializing
Initial			MNXM3479	3-butynoate		C4H3O2	83.065	-1	chebi:1461;chebi:62211;kegg:C06144;seed:cpd03663	0	Initializing
Initial			MNXM3486	3-methylbenzyl alcohol		C8H10O	122.164	0	bigg:3mbzalc;kegg:C07216;metacyc:3-METHYLBENZYL-ALCOHOL;pubchem:11476;seed:cpd04454	0	Initializing
Initial			MNXM3489	3-Oxododecanoyl-[acp]		C12H21O2SR			bigg:3oddecACP;kegg:C05756;pubchem:8051;seed:cpd11489	0	Initializing
Initial			MNXM349	glycolaldehyde		C2H4O2	60.052	0	beilstein:506029;bigg:gcald;biopath:Glycolaldehyde;brenda:BG15449;cas:141-46-8;chebi:17071;hmdb:HMDB03344;kegg:C00266;metacyc:GLYCOLALDEHYDE;pubmed:20960220;pubmed:21378371;pubmed:21472960;pubmed:21820089;reaxys:506029;seed:cpd00229;upa:UPC00266;wikipedia:Glycolaldehyde	0	Initializing
Initial			MNXM3500	4-methylbenzyl alcohol		C8H10O	122.164	0	bigg:4mbzalc;cas:589-18-4;chebi:1895;kegg:C06757;metacyc:4-METHYLBENZYL-ALCOHOL;seed:cpd04137	0	Initializing
Initial			MNXM3508	5-hydroxykynurenamine		C9H13N2O2	181.212	1	bigg:5hxkynam;chebi:28715;chebi:62214;hmdb:HMDB04076;kegg:C05638;seed:cpd03349	0	Initializing
Initial			MNXM3509	5-methylcytosine		C5H7N3O	125.129	0	beilstein:120387;biopath:5-Methylcytosine;brenda:BG21040;cas:554-01-8;chebi:27551;hmdb:HMDB02894;kegg:C02376;metacyc:CPD0-2018;pubmed:22770225;reaxys:508871;seed:cpd01587;wikipedia:5-Methylcytosine	0	Initializing
Initial			MNXM351	protoporphyrinogen(2-)		C34H38N4O4	566.69	-2	bigg:pppg9;biopath:Protoporphyrinogen_IX;brenda:BG36407;chebi:15435;chebi:57307;hmdb:HMDB01097;kegg:C01079;metacyc:PROTOPORPHYRINOGEN;reactome:189478;seed:cpd00791;upa:UPC01079	0	Initializing
Initial			MNXM353	L-homoserine zwitterion		C4H9NO3	119.119	0	bigg:hom-L;biopath:L-Homoserine;brenda:BG19833;chebi:15699;chebi:30653;chebi:30654;chebi:57476;chebi:62980;hmdb:HMDB00719;kegg:C00263;metacyc:CPD-12255;metacyc:HOMO-SER;seed:cpd00227;upa:UPC00263	0	Initializing
Initial			MNXM3533	alginate					kegg:C01768;kegg:C05392;metacyc:ALGINATE;upa:UPC01768	0	Initializing
Initial			MNXM35428	2-phosphoglycolate					chebi:19763	0	Initializing
Initial			MNXM355	beta-nicotinamide D-ribonucleotide		C11H14N2O8P	333.211	-1	beilstein:5153835;bigg:nmn;biopath:Nicotinamide_D-ribonucleotide;brenda:BG50976;chebi:14648;chebi:14649;chebi:16171;hmdb:HMDB00229;kegg:C00455;metacyc:NICOTINAMIDE_NUCLEOTIDE;seed:cpd00355;upa:UPC00455	0	Initializing
Initial			MNXM356	propionate		C3H5O2	73.071	-1	beilstein:3587503;bigg:ppa;biopath:Propanoate;brenda:BG17828;cas:72-03-7;chebi:17272;chebi:30768;chebi:63884;gmelin:1820;hmdb:HMDB00237;kegg:C00163;lipidmaps:LMFA01010003;metacyc:PROPIONATE;pubmed:17951291;pubmed:18375549;pubmed:2647392;seed:cpd00141;um-bbd:c0277;upa:UPC00163	0	Initializing
Initial			MNXM357	serotonin		C10H13N2O	177.223	1	bigg:srtn;biopath:3-(2-Aminoethyl)-5-hydroxy-indole;brenda:BG598;chebi:28790;chebi:350546;hmdb:HMDB00259;kegg:C00780;metacyc:SEROTONIN;reactome:209914;seed:cpd00579;upa:UPC00780	0	Initializing
Initial			MNXM360	dCTP(3-)		C9H13N3O13P3	464.133	-3	bigg:dctp;biopath:2-prime-Deoxycytidine-5-prime-triphosphate;brenda:BG27759;chebi:16311;chebi:57724;chebi:61481;hmdb:HMDB00998;kegg:C00458;metacyc:DCTP;seed:cpd00356;upa:UPC00458	0	Initializing
Initial			MNXM361	L-aspartate 4-semialdehyde		C4H7NO3	117.103	0	bigg:aspsa;biopath:L-Aspartate_4-semialdehyde;brenda:BG19547;chebi:13086;chebi:18051;chebi:537519;hmdb:HMDB12249;kegg:C00441;metacyc:L-ASPARTATE-SEMIALDEHYDE;pdbechem:AS2;pubmed:18054225;seed:cpd00346;upa:UPC00441	0	Initializing
Initial			MNXM3617	Hexanoyl-[acp]		C6H11OSR			bigg:hexACP;kegg:C05749;pubchem:8044;seed:cpd11472	0	Initializing
Initial			MNXM363	lauroyl-CoA(4-)		C33H54N7O17P3S	945.805	-4	bigg:ddcacoa;biopath:Lauroyl-CoA;brenda:BG55605;chebi:15521;chebi:57375;hmdb:HMDB03571;kegg:C01832;lipidmaps:LMFA07050005;metacyc:LAUROYLCOA-CPD;reactome:77261;seed:cpd01260	0	Initializing
Initial			MNXM364	(R)-pantothenate		C9H16NO5	218.227	-1	bigg:pnto-R;biopath:(R)-Pantothenate;brenda:BG27869;cas:20938-62-9;chebi:16454;chebi:29032;chebi:46905;chebi:7916;gmelin:775395;hmdb:HMDB00210;kegg:C00864;metacyc:PANTOTHENATE;reactome:199192;reaxys:3907450;seed:cpd00644;upa:UPC00864	0	Initializing
Initial			MNXM365	5-amino-1-(5-phospho-D-ribosyl)imidazole-4-carboxamide(2-)		C9H13N4O8P	336.195	-2	beilstein:6669264;bigg:aicar;biopath:5-prime-Phosphoribosyl-5-amino-4-imidazole_carboxamide;brenda:BG27683;chebi:18406;chebi:58475;hmdb:HMDB01517;kegg:C04677;metacyc:AICAR;reactome:111409;seed:cpd02851;upa:UPC04677	0	Initializing
Initial			MNXM366	pyridoxamine 5'-phosphate(1-)		C8H12N2O5P	247.165	-1	bigg:pyam5p;biopath:Pyridoxamine_phosphate;brenda:BG25798;chebi:18335;chebi:58451;hmdb:HMDB01555;kegg:C00647;metacyc:PYRIDOXAMINE-5P;reactome:965146;seed:cpd00493;upa:UPC00647	0	Initializing
Initial			MNXM367	L-alpha-glycerophosphocholine		C8H20NO6P	257.221	0	beilstein:6062450;bigg:g3pc;biopath:L-1-Glycero-3-phosphocholine;brenda:BG36302;cas:28319-77-9;chebi:16870;chebi:36313;chebi:55397;kegg:C00670;metacyc:L-1-GLYCERO-PHOSPHORYLCHOLINE;pubmed:6420466;reactome:1498750;seed:cpd00507	0	Initializing
Initial			MNXM36717	3-O-Methylgallic acid				0	hmdb:HMDB13635	0	Initializing
Initial			MNXM368	sn-glycero-3-phosphoethanolamine zwitterion		C5H14NO6P	215.142	0	bigg:g3pe;biopath:(3-Phosphatidyl)-ethanolamine;biopath:sn-Glycero-3-phosphoethanolamine;brenda:BG20781;brenda:BG92832;brenda:BG97294;chebi:16038;chebi:16929;chebi:36314;chebi:52330;chebi:57952;chebi:60262;chebi:60263;chebi:64612;chebi:64674;kegg:C00350;kegg:C01233;lipidmaps:LMGP02010000;metacyc:L-1-GLYCEROPHOSPHORYLETHANOL-AMINE;metacyc:L-1-PHOSPHATIDYL-ETHANOLAMINE;reactome:1500581;reactome:152…	0	Initializing
Initial			MNXM3685	p-xylene		C8H10	106.165	0	beilstein:1901563;bigg:p-xyl;cas:106-42-3;chebi:27417;drugbank:DB03463;gmelin:2697;kegg:C06756;metacyc:CPD-1422;pdbechem:PXY;seed:cpd04136;um-bbd:c0083	0	Initializing
Initial			MNXM37	L-glutamine zwitterion		C5H10N2O3	146.144	0	bigg:gln-L;biopath:L-Glutamine;brenda:BG20287;chebi:18050;chebi:32665;chebi:32666;chebi:58359;hmdb:HMDB00641;kegg:C00064;metacyc:GLN;pubmed:17190852;reactome:29472;seed:cpd00053;upa:UPC00064	0	Initializing
Initial			MNXM370	2-ammonio-2-deoxy-D-glucopyranose 6-phosphate(1-)		C6H13NO8P	258.143	-1	bigg:gam6p;biopath:D-Glucosamine_6-phosphate;brenda:BG22727;chebi:12962;chebi:47987;chebi:58725;kegg:C00352;metacyc:D-GLUCOSAMINE-6-P;seed:cpd00288;upa:UPC00352	0	Initializing
Initial			MNXM371	benzaldehyde		C7H6O	106.122	0	bigg:bzal;brenda:BG24924;cas:100-52-7;chebi:17169;hmdb:HMDB06115;kegg:C00193;kegg:C00261;metacyc:BENZALDEHYDE;pubmed:11943806;pubmed:12692643;pubmed:12738275;pubmed:12746108;pubmed:15087594;pubmed:15658857;pubmed:16248550;pubmed:16508147;pubmed:16557466;pubmed:18348134;pubmed:20733068;pubmed:20878540;pubmed:21035797;pubmed:21538605;pubmed:21773601;pubmed:21828928;reaxys:471223;seed:cpd00225;seed:…	0	Initializing
Initial			MNXM3719	trans-Hex-2-enoyl-[acp]		C6H9OSR			bigg:thex2eACP;kegg:C05748;pubchem:8043;seed:cpd11473	0	Initializing
Initial			MNXM3720	trans-Oct-2-enoyl-[acp]		C8H13OSR			bigg:toct2eACP;kegg:C05751;pubchem:8046;seed:cpd11471	0	Initializing
Initial			MNXM373	D-pantetheine 4'-phosphate		C11H21N2O7PS	356.332	-2	bigg:pan4p;biopath:(R)-Pantetheine-4-prime-phosphate;brenda:BG2954;chebi:16858;chebi:26073;chebi:4222;chebi:47942;chebi:61723;hmdb:HMDB01416;kegg:C01134;metacyc:PANTETHEINE-P;metacyc:PHOSPHOPANTOTHEINE-GROUP;reactome:196767;seed:cpd00834;upa:UPC01134	0	Initializing
Initial			MNXM374	dADP		C10H12N5O9P2	408.178	-3	bigg:dadp;biopath:2-prime-Deoxyadenosine-5-prime-diphosphate;brenda:BG1869;cas:None;chebi:16174;chebi:57667;hmdb:HMDB01508;kegg:C00206;metacyc:DADP;seed:cpd00177	0	Initializing
Initial			MNXM3746	(3R)-3-Hydroxyoctanoyl-[acyl-carrier protein]		C8H15O2SR			bigg:3hoctACP;kegg:C04620;pubchem:7210;seed:cpd11483	0	Initializing
Initial			MNXM377	indole		C8H7N	117.148	0	beilstein:107693;bigg:indole;biopath:Indole;brenda:BG26505;cas:120-72-9;chebi:16881;chebi:35579;drugbank:DB04532;gmelin:3477;hmdb:HMDB00738;kegg:C00463;metacyc:INDOLE;pdbechem:IND;reactome:216547;seed:cpd00359;upa:UPC00463	0	Initializing
Initial			MNXM378	salicylate		C7H5O3	137.113	-1	beilstein:3605209;bigg:salc;brenda:BG36387;cas:63-36-5;chebi:16914;chebi:30762;gmelin:3417;hmdb:HMDB01895;kegg:C00805;kegg:D00810;kegg:D07293;kegg:D07824;kegg:D08501;metacyc:CPD-110;reactome:159559;seed:cpd00599;um-bbd:c0043;upa:UPC00805	0	Initializing
Initial			MNXM379	O-phospho-L-serine		C3H6NO6P	183.057	-2	bigg:pser-L;biopath:O-Phospho-L-serine;brenda:BG36327;chebi:15811;chebi:57524;hmdb:HMDB00272;kegg:C01005;metacyc:3-P-SERINE;reactome:936706;seed:cpd00738;upa:UPC01005	0	Initializing
Initial			MNXM38	FADH2		C27H33N9O15P2	785.55	-2	bigg:fadh2;biopath:FADH2;chebi:17877;chebi:58307;hmdb:HMDB01197;kegg:C01352;metacyc:FADH2;reactome:31649;seed:cpd00982;upa:UPC01352	0	Initializing
Initial			MNXM380	4a-hydroxytetrahydrobiopterin		C9H15N5O4	257.246	0	biopath:Pterin-4alpha-carbinolamine;brenda:BG27703;cas:70110-58-6;chebi:15374;chebi:15642;hmdb:HMDB02281;kegg:C15522;metacyc:CPD-5881;reactome:71112;seed:cpd03897;upa:UPC15522	0	Initializing
Initial			MNXM382	glutaryl-CoA(5-)		C26H37N7O19P3S	876.594	-5	bigg:glutcoa;biopath:Glutaryl-CoA;brenda:BG71658;chebi:15524;chebi:57378;hmdb:HMDB01339;kegg:C00527;metacyc:GLUTARYL-COA;reactome:70955;seed:cpd00413;upa:UPC00527	0	Initializing
Initial			MNXM38291	5-phosphoribosyl diphosphate					bigg:prpp;biopath:alpha-D-Ribose_1-diphosphate-5-phosphate;brenda:BG20749;chebi:12164;chebi:17111;chebi:48956;chebi:58017;hmdb:HMDB00280;kegg:C00119;metacyc:PRPP;reactome:73566;seed:cpd00103;upa:UPC00119	0	Initializing
Initial			MNXM38297	5-S-methyl-5-thio-alpha-D-ribofuranose		C6H12O4S	180.222	0	bigg:5mtr;brenda:BG34490;chebi:45738;hmdb:HMDB01087;kegg:C03089;metacyc:CPD-560;pdbechem:SR1;reaxys:21337395;seed:cpd01981;upa:UPC03089	0	Initializing
Initial			MNXM383	indole-3-acetate		C10H8NO2	174.176	-1	beilstein:3906817;bigg:ind3ac;biopath:Indole-3-acetate;brenda:BG2044;chebi:16411;chebi:30854;gmelin:329972;hmdb:HMDB00197;kegg:C00954;metacyc:INDOLE_ACETATE_AUXIN;seed:cpd00703;upa:UPC00954	0	Initializing
Initial			MNXM3840	3-disulfanyl-L-alanine zwitterion		C3H7NO2S2	153.223	0	bigg:thcys;biopath:Thiocysteine;chebi:28839;chebi:58591;hmdb:HMDB03585;kegg:C01962;metacyc:THIOCYSTEINE;seed:cpd01347	0	Initializing
Initial			MNXM3851	3-oxo-4-methylpentanoate		C6H9O3	129.134	-1	chebi:29024;chebi:62222;kegg:C03467;lipidmaps:LMFA01020276;metacyc:CPD-7030;seed:cpd02192	0	Initializing
Initial			MNXM3854	3-Oxodecanoyl-[acp]		C10H17O2SR			bigg:3odecACP;kegg:C05753;pubchem:8048;seed:cpd11487	0	Initializing
Initial			MNXM386	thymine		C5H6N2O2	126.113	0	beilstein:607626;bigg:thym;biopath:Thymine;brenda:BG20937;cas:65-71-4;chebi:17821;drugbank:DB03462;gmelin:278790;hmdb:HMDB00262;kegg:C00178;metacyc:THYMINE;pdbechem:TDR;reactome:83960;seed:cpd00151;upa:UPC00178	0	Initializing
Initial			MNXM388	5-amino-1-(5-phosphonato-D-ribosyl)imidazol-3-ium		C8H13N3O7P	294.178	-1	bigg:air;biopath:5-prime-Phosphoribosyl-5-aminoimidazole;brenda:BG25911;chebi:28843;chebi:58592;hmdb:HMDB01235;kegg:C03373;metacyc:5-PHOSPHORIBOSYL-5-AMINOIMIDAZOLE;reactome:111370;seed:cpd02140;upa:UPC03373	0	Initializing
Initial			MNXM389	3-methylbut-2-enoyl-CoA		C26H38N7O17P3S	845.603	-4	bigg:3mb2coa;biopath:3-Methylcrotonyl-CoA;brenda:BG87316;chebi:15486;chebi:57344;hmdb:HMDB01493;kegg:C03069;reactome:70744;seed:cpd01966;upa:UPC03069	0	Initializing
Initial			MNXM39	formate		CHO2	45.017	-1	beilstein:1901205;bigg:for;biopath:Formate;brenda:BG28488;cas:71-47-6;chebi:15740;chebi:30751;chebi:52343;chebi:63050;chebi:63880;gmelin:1006;hmdb:HMDB00142;kegg:C00058;lipidmaps:LMFA01010040;metacyc:CARBOXYL-GROUP;metacyc:FORMATE;pubmed:17190852;pubmed:3946945;reactome:29460;reaxys:1901205;seed:cpd00047;um-bbd:c0106;upa:UPC00058;wikipedia:Formate	0	Initializing
Initial			MNXM392	3-hydroxypyruvate		C3H3O4	103.054	-1	beilstein:3904014;bigg:hpyr;biopath:Hydroxypyruvate;brenda:BG89123;chebi:17180;chebi:30841;hmdb:HMDB01352;kegg:C00168;metacyc:OH-PYR;reaxys:3904014;seed:cpd00145;upa:UPC00168	0	Initializing
Initial			MNXM394	dTTP(3-)		C10H14N2O14P3	479.144	-3	beilstein:4284328;bigg:dttp;biopath:2-prime-Deoxythymidine-5-prime-triphosphate;brenda:BG1479;chebi:18077;chebi:37568;chebi:58370;hmdb:HMDB01342;kegg:C00459;metacyc:TTP;seed:cpd00357;upa:UPC00459	0	Initializing
Initial			MNXM3948	2-Hydroxy-6-keto-2,4-heptadienoate		C7H7O4	155.128	-1	bigg:cchoxod;cas:90-02-8;kegg:C06210;metacyc:2H6OH2-4DIENOATE;seed:cpd03715	0	Initializing
Initial			MNXM396	3-hydroxy-2-isobutyrate		C4H7O3	103.097	-1	bigg:3hmp;biopath:(S)-3-Hydroxyisobutyrate;brenda:BG19691;brenda:BG92022;chebi:11805;chebi:18064;chebi:37373;chebi:62638;hmdb:HMDB00023;hmdb:HMDB00336;kegg:C01188;kegg:C06001;lipidmaps:LMFA01050382;metacyc:3-HYDROXY-ISOBUTYRATE;metacyc:CPD-12175;metacyc:CPD-12176;reactome:573404;seed:cpd00876	0	Initializing
Initial			MNXM397	7,8-dihydroneopterin 3'-triphosphate(4-)		C9H12N5O13P3	491.139	-4	bigg:ahdt;brenda:BG27775;chebi:18372;chebi:58462;hmdb:HMDB00980;kegg:C04895;metacyc:DIHYDRONEOPTERIN-P3;reactome:1474124;seed:cpd02978;upa:UPC04895	0	Initializing
Initial			MNXM4	dioxygen		O2	31.999	0	bigg:o2;biopath:Oxygen;brenda:BG36249;cas:7782-44-7;chebi:15379;chebi:26689;chebi:27140;chebi:29793;gmelin:485;hmdb:HMDB01377;kegg:C00007;metacyc:OXYGEN-MOLECULE;molbase:750;pdbechem:OXY;reactome:29368;seed:cpd00532;upa:UPC00007	0	Initializing
Initial			MNXM40	malonyl-CoA(5-)		C24H33N7O19P3S	848.541	-5	bigg:malcoa;biopath:Malonyl-CoA;brenda:BG13046;chebi:15531;chebi:57384;hmdb:HMDB01175;kegg:C00083;reactome:29508;seed:cpd00070;upa:UPC00083	0	Initializing
Initial			MNXM40046	Acetoacetyl-CoA		C25H36N7O18P3S	847.576	-4	lipidmaps:LMFA07050030;pubchem:24701395	0	Initializing
Initial			MNXM401	guanosine		C10H13N5O5	283.241	0	beilstein:625911;bigg:gsn;biopath:Guanosine;brenda:BG85516;cas:118-00-3;chebi:16750;drugbank:DB02857;gmelin:55323;hmdb:HMDB00133;kegg:C00387;metacyc:GUANOSINE;pubmed:11434576;pubmed:15471343;pubmed:15920424;pubmed:17060520;pubmed:17202332;pubmed:18191898;pubmed:18549801;pubmed:21435378;pubmed:21500353;pubmed:21515778;pubmed:21671255;pubmed:21774919;reaxys:625911;seed:cpd00311;wikipedia:Guanosine	0	Initializing
Initial			MNXM402	laurate		C12H23O2	199.31	-1	beilstein:3588839;bigg:ddca;brenda:BG4161;chebi:18262;chebi:30805;gmelin:333430;hmdb:HMDB00638;kegg:C02679;lipidmaps:LMFA01010012;metacyc:DODECANOATE;reactome:33549;seed:cpd01741	0	Initializing
Initial			MNXM40298	Adenosyl cobinamide		C58H84CoN16O11	1240.321	1	hmdb:HMDB06903	0	Initializing
Initial			MNXM40299	Adenosyl cobinamide phosphate		C58H85CoN16O14P	1320.301	0	hmdb:HMDB12184	0	Initializing
Initial			MNXM40316	adipate semialdehyde					chebi:22266	0	Initializing
Initial			MNXM404	4-methyl-2-oxopentanoate		C6H9O3	129.134	-1	beilstein:3904096;bigg:4mop;biopath:4-Methyl-2-oxopentanoate;brenda:BG21707;chebi:17865;chebi:48430;hmdb:HMDB00695;kegg:C00233;metacyc:2K-4CH3-PENTANOATE;seed:cpd00200;upa:UPC00233	0	Initializing
Initial			MNXM4040	m-tolualdehyde		C8H8O	120.149	0	beilstein:741964;bigg:3mbzald;cas:620-23-5;chebi:28476;gmelin:482069;kegg:C07209;metacyc:CPD-8774;seed:cpd04447	0	Initializing
Initial			MNXM405	5-aminolevulinate		C5H9NO3	131.13	0	bigg:5aop;biopath:5-Aminolevulinate;brenda:BG48824;chebi:12109;chebi:17549;chebi:356416;hmdb:HMDB01149;kegg:C00430;kegg:D02908;lipidmaps:LMFA01100055;metacyc:5-AMINO-LEVULINATE;pubmed:14667225;reactome:189489;seed:cpd00338;upa:UPC00430	0	Initializing
Initial			MNXM4053	N-acetylmuramoyl-L-alaninate		C14H23N2O9	363.34	-1	bigg:acmama;brenda:BG5567;chebi:28920;chebi:62542;kegg:C02999;seed:cpd01923	0	Initializing
Initial			MNXM406	feruloyl-CoA		C31H40N7O19P3S	939.671	-4	bigg:ferulcoa;brenda:BG16062;chebi:14261;chebi:15511;chebi:57276;kegg:C00406;metacyc:FERULOYL-COA;seed:cpd00321	0	Initializing
Initial			MNXM407	S-methyl-5-thio-alpha-D-ribose 1-phosphate(2-)		C6H11O7PS	258.186	-2	bigg:5mdr1p;brenda:BG22572;chebi:27859;chebi:58533;hmdb:HMDB00963;kegg:C04188;metacyc:CPD-444;reactome:1237165;seed:cpd02574;upa:UPC04188	0	Initializing
Initial			MNXM4077	p-tolualdehyde		C8H8O	120.149	0	beilstein:385772;bigg:4mbzald;cas:104-87-0;chebi:28617;gmelin:27123;kegg:C06758;metacyc:CPD-8773;seed:cpd04138	0	Initializing
Initial			MNXM41	D-glucopyranose		C6H12O6	180.156	0	beilstein:1281604;bigg:glc-D;biopath:beta-D-Glucopyranose;brenda:BG22345;cas:2280-44-6;chebi:17634;chebi:4167;gmelin:83256;hmdb:HMDB00122;kegg:C00031;metacyc:D-Glucose;pubmed:15987845;pubmed:16901854;pubmed:17336832;pubmed:17439666;pubmed:17928662;pubmed:19913595;pubmed:7524207;pubmed:9140037;pubmed:9501190;pubmed:9506998;pubmed:9545565;reaxys:1281604;seed:cpd00027;upa:UPC00031;wikipedia:Glucose	0	Initializing
Initial			MNXM410	coproporphyrinogen III(4-)		C36H40N4O8	656.725	-4	bigg:cpppg3;biopath:Coproporphyrinogen_III;brenda:BG36549;chebi:15439;chebi:57309;hmdb:HMDB01261;kegg:C03263;metacyc:COPROPORPHYRINOGEN_III;reactome:189455;seed:cpd02083;upa:UPC03263	0	Initializing
Initial			MNXM411	dCDP		C9H12N3O10P2	384.153	-3	bigg:dcdp;biopath:2-prime-Deoxycytidine-5-prime-diphosphate;brenda:BG27662;brenda:BG27663;cas:None;chebi:28846;chebi:58593;hmdb:HMDB01245;kegg:C00705;metacyc:DCDP;seed:cpd00533	0	Initializing
Initial			MNXM412	L-gamma-glutamyl-L-cysteinate(1-)		C8H13N2O5S	249.264	-1	bigg:glucys;biopath:gamma-L-Glutamyl-L-cysteine;brenda:BG25900;chebi:17515;chebi:58173;hmdb:HMDB01049;kegg:C00669;metacyc:L-GAMMA-GLUTAMYLCYSTEINE;reactome:174393;seed:cpd00506;upa:UPC00669	0	Initializing
Initial			MNXM41258	alpha-D-rhamnosyl-(1->2)-alpha-D-rhamnosyl-(1->4)-N-acetyl-D-glucosaminyl undecaprenyl diphosphate(2-)		C75H123NO20P2	1420.721	-2	chebi:62257;chebi:62427	0	Initializing
Initial			MNXM41259	alpha-D-rhamnosyl-(1->3)-alpha-D-rhamnosyl-(1->2)-alpha-D-rhamnosyl-(1->4)-N-acetyl-D-glucosaminyl undecaprenyl diphosphate(2-)		C81H133NO24P2	1566.863	-2	chebi:62258;chebi:62430	0	Initializing
Initial			MNXM41260	alpha-D-rhamnosyl-(1->4)-N-acetyl-D-glucosaminyl undecaprenyl diphosphate(2-)		C69H113NO16P2	1274.58	-2	chebi:62256;chebi:62425	0	Initializing
Initial			MNXM414	uroporphyrinogen III(8-)		C40H36N4O16	828.731	-8	bigg:uppg3;biopath:Uroporphyrinogen_III;brenda:BG18132;chebi:15437;chebi:57308;hmdb:HMDB01086;kegg:C01051;metacyc:UROPORPHYRINOGEN-III;reactome:189407;seed:cpd00774;upa:UPC01051	0	Initializing
Initial			MNXM415	(R)-4'-phosphopantothenate		C9H15NO8P	296.191	-3	bigg:4ppan;biopath:(R)-4-prime-Phosphopantothenate;brenda:BG27939;chebi:10986;chebi:12886;chebi:15905;chebi:20891;hmdb:HMDB01016;kegg:C03492;metacyc:4-P-PANTOTHENATE;reactome:196786;seed:cpd02201;upa:UPC03492	0	Initializing
Initial			MNXM417	D-fructofuranose 1,6-bisphosphate(4-)		C6H10O12P2	336.084	-4	bigg:fdp;biopath:beta-D-Fructose_1,6-bisphosphate;brenda:BG22767;chebi:28013;chebi:32966;chebi:32968;chebi:37736;chebi:40595;chebi:49299;kegg:C00354;kegg:C05378;metacyc:FRUCTOSE-16-DIPHOSPHATE;reaxys:4827563;seed:cpd00290;upa:UPC00354	0	Initializing
Initial			MNXM4175	(3R)-3-Hydroxyacyl-[acyl-carrier protein]		C3H4O2SR2			bigg:3haACP;brenda:BG96079;kegg:C01271;pubchem:4490;seed:cpd11836	0	Initializing
Initial			MNXM418	O-acetyl-L-serine zwitterion		C5H9NO4	147.129	0	bigg:acser;biopath:O-Acetyl-L-serine;brenda:BG21345;chebi:17981;chebi:58340;hmdb:HMDB03011;kegg:C00979;metacyc:ACETYLSERINE;reactome:936709;seed:cpd00722;upa:UPC00979	0	Initializing
Initial			MNXM419	pyridoxine		C8H11NO3	169.178	0	beilstein:139854;bigg:pydxn;brenda:BG25696;cas:65-23-6;chebi:16709;drugbank:DB00165;gmelin:563676;hmdb:HMDB00239;kegg:C00314;kegg:D02179;kegg:D08186;metacyc:PYRIDOXINE;reactome:965053;seed:cpd00263;upa:UPC00314;wikipedia:Pyridoxine	0	Initializing
Initial			MNXM4199	(R)-3-Hydroxyhexanoyl-[acp]		C6H11O2SR			bigg:3hhexACP;kegg:C05747;pubchem:8042;seed:cpd11479	0	Initializing
Initial			MNXM42	L-aspartate(1-)		C4H6NO4	132.095	-1	bigg:asp-L;biopath:L-Aspartate;brenda:BG19556;chebi:17053;chebi:29958;chebi:29991;chebi:29993;gmelin:327374;hmdb:HMDB00191;kegg:C00049;kegg:D07524;metacyc:L-ASPARTATE;reactome:29448;seed:cpd00041;upa:UPC00049	0	Initializing
Initial			MNXM420	thymidine		C10H14N2O5	242.229	0	beilstein:89285;bigg:thymd;biopath:Thymidine;brenda:BG991;brenda:BG992;cas:50-89-5;chebi:17748;chebi:63624;drugbank:DB04485;gmelin:282610;hmdb:HMDB00273;kegg:C00214;kegg:D06675;metacyc:THYMIDINE;pdbechem:THM;pubmed:22770225;reactome:83928;reaxys:89285;seed:cpd00184;upa:UPC00214;wikipedia:Thymidine	0	Initializing
Initial			MNXM421	4-aminobenzoate		C7H6NO2	136.128	-1	beilstein:3904778;bigg:4abz;biopath:4-Aminobenzoate;brenda:BG25104;cas:2906-28-7;chebi:17836;chebi:30753;gmelin:82609;hmdb:HMDB01392;kegg:C00568;metacyc:P-AMINO-BENZOATE;seed:cpd00443;um-bbd:c0550;upa:UPC00568	0	Initializing
Initial			MNXM422	4-ammoniobutanal		C4H10NO	88.128	1	bigg:4abutn;biopath:4-Aminobutanal;brenda:BG36390;chebi:17769;chebi:58264;hmdb:HMDB01080;kegg:C00555;metacyc:4-AMINO-BUTYRALDEHYDE;seed:cpd00434;upa:UPC00555	0	Initializing
Initial			MNXM423	ITP(3-)		C10H12N4O14P3	505.142	-3	beilstein:4344695;bigg:itp;brenda:BG1200;chebi:16039;chebi:57614;chebi:61402;hmdb:HMDB00189;kegg:C00081;metacyc:ITP;reactome:2509836;seed:cpd00068	0	Initializing
Initial			MNXM4232	1-dodecanoyl-sn-glycerol 3-phosphate		C15H29O7P1	352.36	-2	bigg:1ddecg3p;seed:cpd15325	0	Initializing
Initial			MNXM4233	1-hexadec-9-enoyl-sn-glycerol 3-phosphate		C19H35O7P1	406.451	-2	bigg:1hdec9eg3p;seed:cpd15326	0	Initializing
Initial			MNXM4240	1-octadec-11-enoyl-sn-glycerol 3-phosphate		C21H39O7P1	434.504	-2	bigg:1odec11eg3p;seed:cpd15328	0	Initializing
Initial			MNXM426	2-acetyllactate		C5H7O4	131.107	-1	beilstein:7089436;bigg:alac-S;biopath:(S)-2-Acetolactate;brenda:BG21199;brenda:BG29088;chebi:16444;chebi:18409;chebi:57774;chebi:58476;hmdb:HMDB06833;hmdb:HMDB06855;kegg:C00900;kegg:C06010;metacyc:2-ACETO-LACTATE;seed:cpd00668;upa:UPC06010	0	Initializing
Initial			MNXM42639	arsenate ion					chebi:22629	0	Initializing
Initial			MNXM429	6-O-phosphono-D-glucono-1,5-lactone		C6H9O9P	256.104	-2	bigg:6pgl;biopath:D-Glucono-1,5-lactone_6-phosphate;brenda:BG22089;chebi:16938;chebi:57955;hmdb:HMDB01127;kegg:C01236;metacyc:D-6-P-GLUCONO-DELTA-LACTONE;reactome:31467;seed:cpd00911;upa:UPC01236	0	Initializing
Initial			MNXM432	dAMP		C10H12N5O6P	329.206	-2	beilstein:3573917;bigg:damp;biopath:2-prime-Deoxyadenosine-5-prime-phosphate;brenda:BG1037;chebi:17713;chebi:58245;hmdb:HMDB00905;kegg:C00360;metacyc:DAMP;reactome:109386;reactome:500062;reactome:500088;reactome:500125;reactome:500199;seed:cpd00294	0	Initializing
Initial			MNXM4344	3-Oxooctanoyl-[acp]		C8H13O2SR			bigg:3ooctACP;kegg:C05750;pubchem:8045;seed:cpd11490	0	Initializing
Initial			MNXM4345	3-oxopalmitoyl-[acyl-carrier protein]		C16H29O2SR			bigg:3opalmACP;chebi:1639;kegg:C05762;lipid:LMFA07060019;seed:cpd11485	0	Initializing
Initial			MNXM435	D-glyceraldehyde		C3H6O3	90.078	0	beilstein:1720474;beilstein:5726453;bigg:glyald;biopath:D-Glyceraldehyde;brenda:BG17856;cas:367-47-5;cas:453-17-8;chebi:17378;kegg:C00577;metacyc:GLYCERALD;pdbechem:3GR;reactome:30393;seed:cpd00448	0	Initializing
Initial			MNXM436	dGDP		C10H12N5O10P2	424.177	-3	bigg:dgdp;biopath:2-prime-Deoxyguanosine-5-prime-diphosphate;brenda:BG52410;chebi:28862;chebi:58595;hmdb:HMDB00960;kegg:C00361;metacyc:DGDP;seed:cpd00295	0	Initializing
Initial			MNXM43758	beta-Aminopropion aldehyde					chebi:27608	0	Initializing
Initial			MNXM4388	5-amino-4-imidazolecarboxyamide		C4H6N4O	126.117	0	bigg:C04051;chebi:2030;hmdb:HMDB03192;kegg:C04051;metacyc:CPD-3762;reaxys:3938;seed:cpd02506;seed:cpd16736	0	Initializing
Initial			MNXM439	(S)-3-methyl-2-oxovalerate		C6H9O3	129.134	-1	beilstein:3904283;bigg:3mop;biopath:(S)-3-Methyl-2-oxopentanoate;brenda:BG21699;brenda:BG21700;chebi:15614;chebi:28379;chebi:28654;chebi:35146;chebi:35932;hmdb:HMDB00491;kegg:C00671;kegg:C03465;kegg:C06008;lipidmaps:LMFA01020275;lipidmaps:LMFA01020280;metacyc:2-KETO-3-METHYL-VALERATE;seed:cpd00508;seed:cpd03577;upa:UPC00671;upa:UPC06008	0	Initializing
Initial			MNXM4398	5-methyl-2-oxo-3-hexene-1,6-dioate		C7H6O5	170.12	-2	bigg:2omcm;kegg:C07479;metacyc:CPD-9164;pubchem:25244911;seed:cpd04652	0	Initializing
Initial			MNXM440	2-dehydro-3-deoxy-D-gluconate		C6H9O6	177.132	-1	bigg:2ddglcn;biopath:2-Dehydro-3-deoxygluconate;brenda:BG21850;chebi:17032;chebi:57990;kegg:C00204;metacyc:2-DEHYDRO-3-DEOXY-D-GLUCONATE;pubmed:16794308;reaxys:6697389;seed:cpd00176;upa:UPC00204	0	Initializing
Initial			MNXM441	7,9-dihydro-1H-purine-2,6,8(3H)-trione		C5H4N4O3	168.11	0	beilstein:156158;bigg:urate;biopath:Urate;brenda:BG20848;cas:69-93-2;chebi:17775;chebi:46811;chebi:46814;chebi:46817;chebi:46819;chebi:46820;chebi:46821;chebi:46822;chebi:46823;chebi:46824;chebi:46825;chebi:46826;chebi:49051;chebi:62585;chebi:62589;drugbank:DB01696;gmelin:241332;hmdb:HMDB00289;kegg:C00366;pdbechem:URC;pubmed:22770225;reactome:30034;reaxys:156158;seed:cpd00300;upa:UPC00366;wikiped…	0	Initializing
Initial			MNXM443	caffeoyl-CoA		C30H38N7O19P3S	925.645	-4	bigg:caffcoa;brenda:BG15753;chebi:15518;chebi:57372;kegg:C00323;metacyc:CAFFEOYL-COA;seed:cpd00270	0	Initializing
Initial			MNXM446	(S)-3-hydroxybutanoyl-CoA(4-)		C25H38N7O18P3S	849.592	-4	bigg:3hbcoa;biopath:(S)-3-Hydroxybutanoyl-CoA;brenda:BG13594;chebi:15453;chebi:57316;kegg:C01144;metacyc:S-3-HYDROXYBUTANOYL-COA;reactome:77251;seed:cpd00842	0	Initializing
Initial			MNXM45	adenosine 3',5'-bisphosphate		C10H11N5O10P2	423.169	-4	bigg:pap;biopath:Adenosine-3-prime,5-prime-diphosphate(PAP);brenda:BG40172;chebi:17985;chebi:37240;chebi:58343;hmdb:HMDB00061;kegg:C00054;metacyc:3-5-ADP;reactome:158466;seed:cpd00045;upa:UPC00054	0	Initializing
Initial			MNXM4501	cardiolipin (tetrahexadec-9-enoyl, n-C16:1)		C73H132O17P2	1343.767	-2	bigg:clpn161;seed:cpd15429	0	Initializing
Initial			MNXM4502	cardiolipin (tetrahexadecanoyl, n-C16:0)		C73H140O17P2	1351.83	-2	bigg:clpn160;seed:cpd15428	0	Initializing
Initial			MNXM4503	cardiolipin (tetraoctadec-11-enoyl, n-C18:1)		C81H148O17P2	1455.979	-2	bigg:clpn181;seed:cpd15431	0	Initializing
Initial			MNXM4507	CDP-1,2-didodecanoylglycerol		C36H63N3O15P2	839.844	-2	bigg:cdpdddecg;seed:cpd15417	0	Initializing
Initial			MNXM4508	CDP-1,2-dihexadec-9-enoylglycerol		C44H75N3O15P2	948.025	-2	bigg:cdpdhdec9eg;seed:cpd15418	0	Initializing
Initial			MNXM4509	CDP-1,2-dioctadec-11-enoylglycerol		C48H83N3O15P2	1004.131	-2	bigg:cdpdodec11eg;seed:cpd15420	0	Initializing
Initial			MNXM451	dTDP-4-dehydro-6-deoxy-alpha-D-glucose		C16H22N2O15P2	544.298	-2	beilstein:7737591;bigg:dtdp4d6dg;brenda:BG36303;chebi:16128;chebi:16620;chebi:57649;chebi:57837;hmdb:HMDB01399;kegg:C11907;metacyc:DTDP-4-DEHYDRO-6-DEOXY-D-GALACTOSE;metacyc:DTDP-DEOH-DEOXY-GLUCOSE;pubmed:11302803;pubmed:9084178;seed:cpd00521	0	Initializing
Initial			MNXM4510	CDP-1,2-dioctadecanoylglycerol		C48H87N3O15P2	1008.163	-2	bigg:cdpdodecg;seed:cpd15421	0	Initializing
Initial			MNXM452	dUTP(3-)		C9H12N2O14P3	465.118	-3	bigg:dutp;biopath:2-prime-Deoxyuridine-5-prime-triphosphate;brenda:BG27654;chebi:17625;chebi:58212;chebi:61555;hmdb:HMDB01191;kegg:C00460;metacyc:DUTP;reactome:500739;seed:cpd00358;upa:UPC00460	0	Initializing
Initial			MNXM453	N(2)-formyl-N(1)-(5-phospho-D-ribosyl)glycinamide(2-)		C8H13N2O9P	312.171	-2	bigg:fgam;biopath:5-prime-Phosphoribosyl-N-formylglycinamide;brenda:BG25983;chebi:18272;chebi:58426;hmdb:HMDB01308;kegg:C04376;metacyc:5-P-RIBOSYL-N-FORMYLGLYCINEAMIDE;reactome:111354;seed:cpd02678;upa:UPC04376	0	Initializing
Initial			MNXM454	pyridoxine 5'-phosphate(2-)		C8H10NO6P	247.142	-2	bigg:pdx5p;brenda:BG25768;chebi:28803;chebi:58589;hmdb:HMDB01319;kegg:C00627;metacyc:PYRIDOXINE-5P;reactome:964952;seed:cpd00478;upa:UPC00627	0	Initializing
Initial			MNXM456	5-formamido-1-(5-phospho-D-ribosyl)imidazole-4-carboxamide(2-)		C10H13N4O9P	364.205	-2	bigg:fprica;biopath:5-prime-Phosphoribosyl-5-formamido-4-imidazole_carboxamide;brenda:BG1206;chebi:18381;chebi:58467;hmdb:HMDB01439;kegg:C04734;metacyc:PHOSPHORIBOSYL-FORMAMIDO-CARBOXAMIDE;reactome:111427;seed:cpd02884;upa:UPC04734	0	Initializing
Initial			MNXM457	betaine aldehyde		C5H12NO	102.155	1	beilstein:1748566;bigg:betald;biopath:Betaine_aldehyde;brenda:BG20652;brenda:BG29024;brenda:BG80807;cas:7418-61-3;chebi:15710;drugbank:DB04401;hmdb:HMDB01252;kegg:C00576;metacyc:BETAINE_ALDEHYDE;pdbechem:BTL;seed:cpd00447;upa:UPC00576	0	Initializing
Initial			MNXM458	butyrate		C4H7O2	87.097	-1	beilstein:3601060;bigg:but;biopath:Butanoate;brenda:BG19659;cas:461-55-2;chebi:17968;chebi:30772;chebi:64103;gmelin:324289;hmdb:HMDB00039;kegg:C00246;lipidmaps:LMFA01010004;metacyc:BUTYRIC_ACID;pubmed:17190852;pubmed:7496326;reaxys:3601060;seed:cpd00211;um-bbd:c0035;upa:UPC00246	0	Initializing
Initial			MNXM46	oxaloacetate		C4H2O5	130.056	-2	beilstein:3605372;bigg:oaa;biopath:Oxaloacetate;bnice:C20;brenda:BG19269;brenda:BG19271;cas:149-63-3;chebi:16452;chebi:17479;chebi:28394;chebi:30744;gmelin:1242579;hmdb:HMDB00223;kegg:C00036;kegg:C03981;lipidmaps:LMFA01170061;lipidmaps:LMFA01170120;metacyc:ENOL-OXALOACETATE;metacyc:OXALACETIC_ACID;pubmed:21098488;pubmed:21175886;pubmed:21178163;pubmed:21185899;pubmed:21434608;pubmed:21495723;pubm…	0	Initializing
Initial			MNXM463	N(1)-(5-phospho-D-ribosyl)glycinamide(1-)		C7H14N2O8P	285.168	-1	bigg:gar;biopath:5-prime-Phosphoribosyl-glycinamide;brenda:BG24489;chebi:18349;chebi:24367;chebi:58457;hmdb:HMDB02022;kegg:C03838;metacyc:5-PHOSPHO-RIBOSYL-GLYCINEAMIDE;reactome:111338;seed:cpd02394;upa:UPC03838	0	Initializing
Initial			MNXM46302	Chitobiose		C15H25N2O12	425.365	-1	cas_number:577-76-4;hmdb:HMDB03556	0	Initializing
Initial			MNXM464	N,N-dimethylglycine zwitterion		C4H9NO2	103.12	0	bigg:dmgly;biopath:N,N-Dimethylglycine;brenda:BG19795;chebi:17724;chebi:58251;hmdb:HMDB00092;kegg:C01026;metacyc:DIMETHYL-GLYCINE;reactome:1614585;seed:cpd00756;upa:UPC01026	0	Initializing
Initial			MNXM465	N-carbamoyl-L-aspartate(2-)		C5H6N2O5	174.112	-2	bigg:cbasp;biopath:N-Carbamoyl-L-aspartate;brenda:BG21131;chebi:15859;chebi:32814;chebi:64850;chebi:64852;hmdb:HMDB00828;kegg:C00438;metacyc:CARBAMYUL-L-ASPARTATE;pubmed:21045288;reactome:111628;reaxys:3671739;seed:cpd00343;upa:UPC00438	0	Initializing
Initial			MNXM4661	m-toluate		C8H7O2	135.14	-1	beilstein:3904551;bigg:m-tol;chebi:10589;chebi:28795;kegg:C07211;metacyc:CPD-8775;seed:cpd04449;um-bbd:c0243	0	Initializing
Initial			MNXM467	6-pyruvoyl-5,6,7,8-tetrahydropterin		C9H11N5O3	237.215	0	bigg:6pthp;biopath:6(R)-Pyruvoyltetrahydropterin;brenda:BG30339;cas:89687-39-8;chebi:17804;hmdb:HMDB00238;hmdb:HMDB01195;kegg:C03684;metacyc:6-PYRUVOYL-5678-TETRAHYDROPTERIN;reactome:1474179;seed:cpd02315;upa:UPC03684	0	Initializing
Initial			MNXM47	UDP-N-acetyl-alpha-D-glucosamine(2-)		C17H25N3O17P2	605.338	-2	beilstein:4286654;bigg:uacgam;biopath:UDP-N-Acetyl-D-glucosamine;brenda:BG58801;brenda:BG8030;chebi:16264;chebi:57705;hmdb:HMDB00290;kegg:C00043;metacyc:UDP-N-ACETYL-D-GLUCOSAMINE;reactome:162756;seed:cpd00037;upa:UPC00043	0	Initializing
Initial			MNXM470	isobutyryl-CoA		C25H38N7O17P3S	833.592	-4	bigg:ibcoa;biopath:2-Methylpropanoyl-CoA;brenda:BG55363;chebi:15479;chebi:57338;hmdb:HMDB01243;kegg:C00630;metacyc:ISOBUTYRYL-COA;reactome:70851;seed:cpd00481	0	Initializing
Initial			MNXM471	isovaleryl-CoA		C26H40N7O17P3S	847.619	-4	bigg:ivcoa;biopath:3-Methylbutanoyl-CoA;brenda:BG14003;chebi:15487;chebi:57345;hmdb:HMDB01113;kegg:C02939;reactome:70715;seed:cpd01882;upa:UPC02939	0	Initializing
Initial			MNXM474	(-)-quinate		C7H11O6	191.159	-1	bigg:quin-kt;biopath:Quinate;brenda:BG24199;chebi:17521;chebi:29751;hmdb:HMDB03072;kegg:C00296;metacyc:QUINATE;seed:cpd00248;upa:UPC00296	0	Initializing
Initial			MNXM47441	cobalt-precorrin-6A		C44H45CoN4O16	944.778	-7	bigg:copre6;chebi:3794;chebi:60064;kegg:C11542;seed:cpd08372;upa:UPC11542	0	Initializing
Initial			MNXM475	2-hydroxy-3-oxopropanoate		C3H3O4	103.054	-1	bigg:2h3oppan;biopath:Tartronatesemialdehyde;brenda:BG17706;chebi:16992;chebi:57978;hmdb:HMDB06938;kegg:C01146;metacyc:TARTRONATE-S-ALD;seed:cpd00843;upa:UPC01146	0	Initializing
Initial			MNXM4770	Peptidoglycan subunit of Escherichia coli		C40H62N8O21	990.961	-2	bigg:peptido_EC;seed:cpd15654	0	Initializing
Initial			MNXM478	(-)-3-dehydroquinate		C7H9O6	189.143	-1	bigg:3dhq;biopath:3-Dehydroquinate;brenda:BG36375;chebi:17947;chebi:32364;hmdb:HMDB12710;kegg:C00944;metacyc:DEHYDROQUINATE;reactome:964921;seed:cpd00699;upa:UPC00944	0	Initializing
Initial			MNXM47950	Cyanide		CHN	27.025	-1	cas_number:57-12-5;hmdb:HMDB02084	0	Initializing
Initial			MNXM480	(S)-2,3,4,5-tetrahydrodipicolinate(2-)		C7H7NO4	169.135	-2	bigg:thdp;biopath:delta1-Piperidine-2,6-dicarboxylate;brenda:BG25395;brenda:BG25396;chebi:10965;chebi:11408;chebi:16845;chebi:32975;chebi:32976;chebi:864;hmdb:HMDB12289;kegg:C03972;metacyc:DELTA1-PIPERIDEINE-2-6-DICARBOXYLATE;seed:cpd02465;upa:UPC03972	0	Initializing
Initial			MNXM481	3'-dephospho-CoA(2-)		C21H33N7O13P2S	685.538	-2	bigg:dpcoa;biopath:Dephospho-CoA;brenda:BG11718;chebi:15468;chebi:57328;hmdb:HMDB01373;kegg:C00882;metacyc:DEPHOSPHO-COA;reactome:196778;seed:cpd00655;upa:UPC00882	0	Initializing
Initial			MNXM4815	S-acetyldihydrolipoamide		C10H19NO2S2	249.393	0	bigg:adhlam;brenda:BG1735;chebi:16807;hmdb:HMDB01526;kegg:C01136;metacyc:S-ACETYLDIHYDROLIPOAMIDE;seed:cpd00836	0	Initializing
Initial			MNXM483	N-[(R)-4-phosphonatopantothenoyl]-L-cysteinate		C12H20N2O9PS	399.334	-3	bigg:4ppcys;biopath:(R)-4-prime-Phosphopantothenoyl-L-cysteine;brenda:BG4069;chebi:15769;chebi:59458;hmdb:HMDB01117;kegg:C04352;metacyc:R-4-PHOSPHOPANTOTHENOYL-L-CYSTEINE;reactome:196834;seed:cpd02666;upa:UPC04352	0	Initializing
Initial			MNXM48519	D-glycero-D-manno-heptose 1-phosphate		C7H13O10P	288.146	-2	chebi:28137;chebi:60002	0	Initializing
Initial			MNXM486	decanoyl-CoA		C31H50N7O17P3S	917.752	-4	bigg:dcacoa;biopath:Decanoyl-CoA;brenda:BG16209;chebi:28493;chebi:61430;hmdb:HMDB06404;kegg:C05274;metacyc:CPD-10267;reactome:77308;seed:cpd03128	0	Initializing
Initial			MNXM488	5-phosphonato-D-ribosylaminium(1-)		C5H11NO7P	228.117	-1	bigg:pram;biopath:5-prime-Phospho-beta-D-ribosylamine;brenda:BG20660;chebi:17284;chebi:37737;chebi:58089;chebi:58681;hmdb:HMDB01128;kegg:C03090;metacyc:5-P-BETA-D-RIBOSYL-AMINE;reactome:111292;seed:cpd01982;upa:UPC03090	0	Initializing
Initial			MNXM489	adenosylcobalamin		C72H100CoN18O17P	1579.582	0	beilstein:4122932;bigg:adocbl;biopath:5-prime-Deoxyadenosylcobalamin(coenzyme_B12,Co+);cas:13870-90-1;chebi:18408;gmelin:439994;hmdb:HMDB02086;kegg:C00194;metacyc:ADENOSYLCOBALAMIN;seed:cpd00166;upa:UPC00194	0	Initializing
Initial			MNXM49	3'-phosphoadenosine-5'-phosphosulfate		C10H11N5O13P2S	503.233	-4	bigg:paps;biopath:3-prime-Phosphoadenylylsulfate(PAPS);brenda:BG1240;chebi:17980;chebi:58339;hmdb:HMDB01134;kegg:C00053;metacyc:PAPS;reactome:158471;reaxys:8173805;seed:cpd00044;upa:UPC00053	0	Initializing
Initial			MNXM490	(-)-ureidoglycolate		C3H5N2O4	133.083	-1	bigg:urdglyc;biopath:Ureidoglycolate;brenda:BG85510;brenda:BG85518;chebi:15412;chebi:28785;chebi:49050;chebi:57296;hmdb:HMDB01005;kegg:C00603;kegg:C02766;metacyc:CPD-1091;seed:cpd00465;seed:cpd01786;upa:UPC00603	0	Initializing
Initial			MNXM492	2'-deoxyuridine		C9H12N2O5	228.202	0	bigg:duri;biopath:2-prime-Deoxyuridine;brenda:BG27308;cas:951-78-0;chebi:16450;drugbank:DB02256;hmdb:HMDB00012;kegg:C00526;metacyc:DEOXYURIDINE;seed:cpd00412	0	Initializing
Initial			MNXM4926	(R)-3-Hydroxydodecanoyl-CoA		C33H54N7O18P3S	961.804	-4	bigg:R-3hddcoa;seed:cpd16756	0	Initializing
Initial			MNXM4927	(R)-3-hydroxytetradecanoyl-coa		C35H58N7O18P3S	989.857	-4	bigg:R-3hmrscoa;seed:cpd16758	0	Initializing
Initial			MNXM4928	(R)-Hydroxydecanoyl-CoA		C31H50N7O18P3S	933.751	-4	bigg:R-3hdcoa;seed:cpd16755	0	Initializing
Initial			MNXM4929	(R)-Hydroxyhexanoyl-CoA		C27H42N7O18P3S	877.645	-4	bigg:R-3hhcoa;seed:cpd16757	0	Initializing
Initial			MNXM4930	(R)-Hydroxyoctanoyl-CoA		C29H46N7O18P3S	905.698	-4	bigg:R-3hocoa;seed:cpd16759	0	Initializing
Initial			MNXM4932	2-methylbutanoyl-CoA		C26H40N7O17P3S	847.619	-4	biopath:2-Methylbutanoyl-CoA;brenda:BG14006;hmdb:HMDB01041;kegg:C15980;metacyc:2-METHYL-BUTYRYL-COA;pubchem:25245899	0	Initializing
Initial			MNXM494	1,2-dihydroxy-3-keto-5-methylthiopentene		C6H9O3S	161.199	-1	brenda:BG36801;chebi:49252;chebi:58795;hmdb:HMDB12134;kegg:C15606;metacyc:CPD-85;reactome:1237155;seed:cpd11255;upa:UPC15606	0	Initializing
Initial			MNXM496	N-formimidoyl-L-glutamate(1-)		C6H9N2O4	173.147	-1	bigg:forglu;biopath:N-Formimino-L-glutamate;brenda:BG21635;chebi:18327;chebi:21704;chebi:58928;chebi:7274;hmdb:HMDB00854;kegg:C00439;metacyc:N-FORMIMINO-L-GLUTAMATE;reactome:30158;seed:cpd00344;upa:UPC00439	0	Initializing
Initial			MNXM497	phenylacetate		C8H7O2	135.14	-1	beilstein:3539899;bigg:pac;biopath:Phenylacetate;brenda:BG85306;chebi:18401;chebi:30745;gmelin:327522;hmdb:HMDB00209;kegg:C07086;kegg:D09942;metacyc:PHENYLACETATE;reaxys:3539899;seed:cpd00430;um-bbd:c0211;upa:UPC07086	0	Initializing
Initial			MNXM4985	3-demethylubiquinone-9		C53H80O4	781.2	0	beilstein:2688842;chebi:18238;kegg:C03226;lipidmaps:LMPR02010036;seed:cpd02064	0	Initializing
Initial			MNXM4993	3-Oxohexanoyl-[acp]		C6H9O2SR			bigg:3ohexACP;kegg:C05746;pubchem:8041;seed:cpd11486	0	Initializing
Initial			MNXM4994	3-Oxotetradecanoyl-[acp]		C14H25O2SR			bigg:3omrsACP;kegg:C05759;pubchem:8054;seed:cpd11491	0	Initializing
Initial			MNXM5	NADP(+)		C21H25N7O17P3	740.381	-3	bigg:nadp;biopath:NADP;brenda:BG48210;chebi:13390;chebi:18009;chebi:25523;chebi:25524;chebi:44409;chebi:58349;hmdb:HMDB00217;kegg:C00006;metacyc:NAD-P-OR-NOP;metacyc:NADP;reactome:29366;reactome:428218;reactome:517495;reaxys:4122171;seed:cpd00006;upa:UPC00006	0	Initializing
Initial			MNXM50	UDP-D-glucose(2-)		C15H22N2O17P2	564.286	-2	bigg:udpg;biopath:UDP-D-Glucose;brenda:BG6433;chebi:18066;chebi:52249;chebi:58367;chebi:58885;kegg:C00029;metacyc:CPD-12575;metacyc:UDP-GLUCOSE;reactome:29410;seed:cpd00026;upa:UPC00029	0	Initializing
Initial			MNXM502	phenylacetyl-CoA(4-)		C29H38N7O17P3S	881.635	-4	bigg:phaccoa;brenda:BG15153;chebi:15537;chebi:57390;hmdb:HMDB06503;kegg:C00582;metacyc:CPD-207;reactome:177137;seed:cpd00452;upa:UPC00582	0	Initializing
Initial			MNXM503	prephenate		C10H8O6	224.167	-2	beilstein:5288208;bigg:pphn;biopath:Prephenate;brenda:BG452;chebi:16666;chebi:29934;chebi:57852;hmdb:HMDB12283;kegg:C00254;metacyc:PREPHENATE;seed:cpd00219;upa:UPC00254	0	Initializing
Initial			MNXM505	trans-4-coumarate		C9H7O3	163.15	-1	beilstein:5513651;bigg:T4hcinnm;brenda:BG28301;chebi:12876;chebi:32373;chebi:32374;chebi:36090;gmelin:2148756;hmdb:HMDB02035;hmdb:HMDB13685;kegg:C00811;metacyc:COUMARATE;seed:cpd00604;upa:UPC00811	0	Initializing
Initial			MNXM506	5,6-dihydrouracil		C4H6N2O2	114.103	0	beilstein:112496;beilstein:1851498;bigg:56dura;biopath:5,6-Dihydrouracil;brenda:BG19372;cas:504-07-4;chebi:15901;hmdb:HMDB00076;kegg:C00429;metacyc:DI-H-URACIL;pdbechem:DUC;pubmed:15724255;pubmed:18619742;pubmed:20926004;pubmed:22770225;reactome:73584;reaxys:112496;seed:cpd00337;wikipedia:Dihydrouracil	0	Initializing
Initial			MNXM507	5-amino-1-(5-phosphonato-D-ribosyl)imidazole-4-carboxylate		C9H11N3O9P	336.172	-3	bigg:5aizc;biopath:1-(5-Phospho-D-ribosyl)-5-amino-4-imidazolecarboxylate;brenda:BG27601;chebi:28413;chebi:58564;hmdb:HMDB06273;kegg:C04751;metacyc:PHOSPHORIBOSYL-CARBOXY-AMINOIMIDAZOLE;reactome:111395;seed:cpd02893;upa:UPC04751	0	Initializing
Initial			MNXM5078	cardiolipin (tetradodecanoyl, n-C12:0)		C57H108O17P2	1127.405	-2	bigg:clpn120;seed:cpd15425	0	Initializing
Initial			MNXM5079	cardiolipin (tetraoctadecanoyl, n-C18:0)		C81H156O17P2	1464.043	-2	bigg:clpn180;seed:cpd15430	0	Initializing
Initial			MNXM508	beta-D-glucose 6-phosphate(2-)		C6H11O9P	258.12	-2	bigg:g6p;brenda:BG22626;brenda:BG22646;chebi:17719;chebi:4170;chebi:58247;chebi:61548;hmdb:HMDB01401;hmdb:HMDB03498;kegg:C00092;kegg:C01172;metacyc:D-glucose-6-phosphate;metacyc:GLC-6-P;reactome:1629756;reaxys:8573620;seed:cpd00079;upa:UPC00092	0	Initializing
Initial			MNXM5086	cis-3-Decenoyl-[acyl-carrier protein]		C10H17OSR			kegg:C04180;pubchem:6857;seed:cpd12489	0	Initializing
Initial			MNXM50981	dimethylbenzimidazole					chebi:23809	0	Initializing
Initial			MNXM51	GTP		C10H12N5O14P3	519.149	-4	beilstein:5211792;bigg:gtp;biopath:Guanosine-5-prime-triphosphate;brenda:BG32483;chebi:15996;chebi:37565;chebi:57600;gmelin:1264613;hmdb:HMDB01273;kegg:C00044;metacyc:GTP;reactome:29438;seed:cpd00038;upa:UPC00044	0	Initializing
Initial			MNXM511	(6R)-5,10-methenyltetrahydrofolate		C20H20N7O6	454.416	-1	bigg:methf;brenda:BG36347;chebi:15638;chebi:57455;hmdb:HMDB01354;kegg:C00445;metacyc:5-10-METHENYL-THF;seed:cpd00347	0	Initializing
Initial			MNXM512	(S)-lactaldehyde		C3H6O2	74.079	0	bigg:lald-L;brenda:BG17834;cas:598-35-6;chebi:18041;drugbank:DB03776;hmdb:HMDB03052;kegg:C00424;metacyc:LACTALD;seed:cpd00334;upa:UPC00424	0	Initializing
Initial			MNXM5151	ethanesulfonate		C2H5O3S	109.124	-1	bigg:ethso3;seed:cpd11579	0	Initializing
Initial			MNXM516	GDP-4-dehydro-6-deoxy-alpha-D-mannose(2-)		C16H21N5O15P2	585.31	-2	bigg:gdpddman;brenda:BG7246;chebi:16955;chebi:57964;hmdb:HMDB01346;hmdb:HMDB01391;kegg:C01222;metacyc:GDP-4-DEHYDRO-6-DEOXY-D-MANNOSE;seed:cpd00900;upa:UPC01222	0	Initializing
Initial			MNXM518	indole-3-acetaldehyde		C10H9NO	159.185	0	beilstein:121586;bigg:id3acald;biopath:Indole-3-acetaldehyde;brenda:BG2034;cas:2591-98-2;chebi:18086;hmdb:HMDB01190;kegg:C00637;metacyc:INDOLE_ACETALDEHYDE;seed:cpd00486	0	Initializing
Initial			MNXM519	orotidine 5'-phosphate(3-)		C10H10N2O11P	365.167	-3	beilstein:10604117;bigg:orot5p;biopath:Orotidine-5-prime-phosphate;brenda:BG783;chebi:15842;chebi:57538;gmelin:492529;hmdb:HMDB00218;kegg:C01103;metacyc:OROTIDINE-5-PHOSPHATE;reactome:111629;seed:cpd00810;upa:UPC01103	0	Initializing
Initial			MNXM522	S-methyl-5-thio-D-ribulose 1-phosphate(2-)		C6H11O7PS	258.186	-2	beilstein:11409869;bigg:5mdru1p;brenda:BG29997;chebi:28096;chebi:58548;hmdb:HMDB01299;kegg:C04582;metacyc:CPD-1063;reactome:1237107;seed:cpd02791;upa:UPC04582	0	Initializing
Initial			MNXM524	2-methylacetoacetyl-CoA(4-)		C26H38N7O18P3S	861.602	-4	bigg:2maacoa;biopath:2-Methylacetoacetyl-CoA;brenda:BG13943;chebi:15476;chebi:57335;hmdb:HMDB01157;kegg:C03344;metacyc:2-METHYL-ACETO-ACETYL-COA;reactome:70836;seed:cpd02124	0	Initializing
Initial			MNXM5266	Phosphatidylglycerophosphate (didodecanoyl, n-C12:0)		C30H57O13P2	687.713	-3	bigg:pgp120;seed:cpd15542	0	Initializing
Initial			MNXM5267	Phosphatidylglycerophosphate (dihexadec-9-enoyl, n-C16:1)		C38H69O13P2	795.894	-3	bigg:pgp161;seed:cpd15546	0	Initializing
Initial			MNXM5268	Phosphatidylglycerophosphate (dihexadecanoyl, n-C16:0)		C38H73O13P2	799.926	-3	bigg:pgp160;seed:cpd15545	0	Initializing
Initial			MNXM5269	Phosphatidylglycerophosphate (dioctadec-11-enoyl, n-C18:1)		C42H77O13P2	852.001	-3	bigg:pgp181;seed:cpd15548	0	Initializing
Initial			MNXM527	ADP-D-ribose		C15H21N5O14P2	557.3	-2	bigg:adprib;biopath:ADP-D-Ribose;brenda:BG6384;chebi:16960;chebi:57967;hmdb:HMDB01178;kegg:C00301;metacyc:ADENOSINE_DIPHOSPHATE_RIBOSE;reactome:1131972;seed:cpd00251	0	Initializing
Initial			MNXM5270	Phosphatidylglycerophosphate (dioctadecanoyl, n-C18:0)		C42H81O13P2	856.032	-3	bigg:pgp180;seed:cpd15547	0	Initializing
Initial			MNXM5283	propanoyl-AMP(1-)		C13H17N5O8P	402.277	-1	biopath:Acyladenylate;chebi:62371;chebi:62415;hmdb:HMDB06806;kegg:C05983;seed:cpd03560	0	Initializing
Initial			MNXM529	meso-2,6-diaminopimelic acid dizwitterion		C7H14N2O4	190.197	0	bigg:26dap-M;biopath:meso-2,6-Diaminoheptanedioate;brenda:BG83247;chebi:16488;chebi:30308;chebi:57791;kegg:C00680;metacyc:MESO-DIAMINOPIMELATE;seed:cpd00516;upa:UPC00680	0	Initializing
Initial			MNXM53	L-serine		C3H7NO3	105.093	0	bigg:ser-L;biopath:L-Serine;brenda:BG17936;chebi:17115;chebi:29999;chebi:32836;chebi:32837;chebi:33384;hmdb:HMDB00187;kegg:C00065;metacyc:SER;reactome:200736;seed:cpd00054;upa:UPC00065	0	Initializing
Initial			MNXM5326	UDP-N-acetylmuramoyl-L-alanyl-D-glutamyl-L-lysyl-D-alanyl-D-alanine		C40H62N9O26P2	1146.913	-3	bigg:uAgla;brenda:BG18232;seed:cpd02943	0	Initializing
Initial			MNXM5328	Undecaprenyl-diphospho-N-acetylmuramoyl-(N-acetylglucosamine)-L-alanyl-D-glutamyl-L-lysyl-D-alanyl-D-alanine		C94H153N8O26P2	1873.206	-3	bigg:uaaAgla;seed:cpd03487	0	Initializing
Initial			MNXM53407	flavin mononucleotide					bigg:fmn;brenda:BG36301;chebi:17621;chebi:24041;chebi:58210;hmdb:HMDB01520;kegg:C00061;metacyc:FMN;reactome:73524;seed:cpd00050;upa:UPC00061	0	Initializing
Initial			MNXM535	CMP-3-deoxy-D-manno-octulosonate		C17H24N3O15P	541.357	-2	bigg:ckdo;bigg:cmpkdo;brenda:BG84655;chebi:18014;chebi:59825;kegg:C04121;metacyc:CMP-KDO;seed:cpd02546;upa:UPC04121	0	Initializing
Initial			MNXM5389	(R)-3-hydroxy-cis-dodec-5-enoyl-[acyl-carrier protein]		C23H41N2O9PRS		-1	bigg:3hcddec5eACP;seed:cpd15366	0	Initializing
Initial			MNXM5390	(R)-3-hydroxy-cis-myristol-7-eoyl-[acyl-carrier protein]		C25H45N2O9PRS		-1	bigg:3hcmrs7eACP;seed:cpd15368	0	Initializing
Initial			MNXM540	1D-myo-inositol 3-phosphate(2-)		C6H11O9P	258.12	-2	beilstein:11180720;bigg:mi3p-D;brenda:BG22588;chebi:18169;chebi:58401;hmdb:HMDB00213;hmdb:HMDB06814;kegg:C04006;metacyc:1-L-MYO-INOSITOL-1-P;reactome:1629731;seed:cpd02484;upa:UPC04006	0	Initializing
Initial			MNXM541	3-phospho-hydroxypyruvate		C3H2O7P	181.018	-3	bigg:3php;biopath:3-Phosphohydroxypyruvate;brenda:BG17784;chebi:18110;chebi:30933;hmdb:HMDB01024;kegg:C03232;metacyc:3-P-HYDROXYPYRUVATE;reactome:977329;seed:cpd02069;upa:UPC03232	0	Initializing
Initial			MNXM546	dGMP(2-)		C10H12N5O7P	345.205	-2	beilstein:3575246;beilstein:7349077;bigg:dgmp;biopath:2-prime-Deoxyguanosine-5-prime-phosphate;brenda:BG1047;chebi:16192;chebi:41945;chebi:57673;gmelin:358375;hmdb:HMDB01044;kegg:C00362;metacyc:DGMP;seed:cpd00296	0	Initializing
Initial			MNXM547	preuroporphyrinogen(8-)		C40H38N4O17	846.746	-8	bigg:hmbil;biopath:Hydroxymethylbilane;brenda:BG18138;chebi:16645;chebi:57845;hmdb:HMDB01137;kegg:C01024;reactome:189449;seed:cpd00755;upa:UPC01024	0	Initializing
Initial			MNXM548	pyridoxaminium(1+)		C8H13N2O2	169.201	1	bigg:pydam;brenda:BG25723;chebi:16410;chebi:57761;hmdb:HMDB01431;kegg:C00534;metacyc:PYRIDOXAMINE;reactome:964945;seed:cpd00419;upa:UPC00534	0	Initializing
Initial			MNXM54800	GDP-4-dehydro-6-deoxy-L-mannose		C16H21N5O15P2	585.31	-2	chebi:27719	0	Initializing
Initial			MNXM54802	GDP-6-deoxy-L-mannose		C16H23N5O15P2	587.326	-2	chebi:27886	0	Initializing
Initial			MNXM55	L-cysteine zwitterion		C3H7NO2S	121.158	0	bigg:cys-L;biopath:L-Cysteine;brenda:BG17926;chebi:17561;chebi:29950;chebi:32442;chebi:32443;chebi:32445;chebi:33415;chebi:35235;gmelin:49993;hmdb:HMDB00574;kegg:C00097;kegg:C06265;kegg:D02326;metacyc:CYS;reactome:111707;seed:cpd00084;seed:cpd12856;upa:UPC00097	0	Initializing
Initial			MNXM550	(N(omega)-L-arginino)succinate(1-)		C10H17N4O6	289.265	-1	bigg:argsuc;biopath:N-(L-Arginino)succinate;brenda:BG87894;chebi:15682;chebi:57472;hmdb:HMDB00052;kegg:C03406;metacyc:L-ARGININO-SUCCINATE;reactome:34575;seed:cpd02152;upa:UPC03406	0	Initializing
Initial			MNXM553	hexanoyl-CoA		C27H42N7O17P3S	861.645	-4	bigg:hxcoa;biopath:Hexanoyl-CoA;brenda:BG14525;chebi:27540;chebi:62620;hmdb:HMDB02845;kegg:C05270;reactome:77326;seed:cpd03124	0	Initializing
Initial			MNXM554	porphobilinogen(1-)		C10H13N2O4	225.221	-1	bigg:ppbng;biopath:Porphobilinogen;brenda:BG987;chebi:17381;chebi:58126;hmdb:HMDB00245;kegg:C00931;metacyc:PORPHOBILINOGEN;reactome:189464;seed:cpd00689;upa:UPC00931	0	Initializing
Initial			MNXM555	quinolinate(2-)		C7H3NO4	165.103	-2	bigg:quln;biopath:Pyridine-2,3-dicarboxylate;brenda:BG24851;chebi:16675;chebi:29959;chebi:46828;chebi:46832;chebi:46833;gmelin:329233;hmdb:HMDB00232;kegg:C03722;metacyc:QUINOLINATE;reactome:197238;seed:cpd02333;upa:UPC03722	0	Initializing
Initial			MNXM558	2-demethylmenaquinol-8		C50H72O2	705.105	0	bigg:2dmmq8;chebi:61873;metacyc:CPD-12115;seed:cpd15352	0	Initializing
Initial			MNXM56	formaldehyde		CH2O	30.026	0	beilstein:1209228;biopath:Formaldehyde;brenda:BG36227;cas:50-00-0;chebi:16842;drugbank:DB03843;gmelin:445;hmdb:HMDB01426;kegg:C00067;kegg:D06525;metacyc:FORMALDEHYDE;pdbechem:FLH;pubmed:18837732;pubmed:7381846;reactome:143501;um-bbd:c0122;wikipedia:Formaldehyde	0	Initializing
Initial			MNXM56012	Heme		C34H32FeN4O4	616.487	-2	cas_number:14875-96-8;hmdb:HMDB03178	0	Initializing
Initial			MNXM561	ADP-D-glucose		C16H23N5O15P2	587.326	-2	bigg:adpglc;brenda:BG7320;chebi:15751;chebi:57498;hmdb:HMDB06557;kegg:C00498;metacyc:ADP-D-GLUCOSE;seed:cpd00387	0	Initializing
Initial			MNXM562	benzyl alcohol		C7H8O	108.138	0	beilstein:878307;bigg:bzalc;brenda:BG28541;cas:100-51-6;chebi:17987;chebi:25399;gmelin:26514;hmdb:HMDB03119;kegg:C00556;kegg:C03485;metacyc:BENZYL-ALCOHOL;pubmed:11766131;pubmed:21557223;pubmed:22036973;reaxys:878307;seed:cpd00435;seed:cpd02199;um-bbd:c0278;wikipedia:Benzyl_Alcohol	0	Initializing
Initial			MNXM564	myristoyl-[acyl-carrier protein]		C14H27OSR			bigg:myrsACP;chebi:50651;kegg:C05761;seed:cpd11466;upa:UPC05761	0	Initializing
Initial			MNXM5647	but-3-yn-1-ol		C4H6O	70.09	0	beilstein:773710;cas:927-74-2;chebi:27444;kegg:C06146;seed:cpd03665	0	Initializing
Initial			MNXM565	N(6)-(1,2-dicarboxylatoethyl)-AMP(4-)		C14H14N5O11P	459.262	-4	bigg:dcamp;biopath:Adenylosuccinate;brenda:BG5285;chebi:15919;chebi:57567;hmdb:HMDB00536;kegg:C03794;metacyc:ADENYLOSUCC;reactome:35141;seed:cpd02375;upa:UPC03794	0	Initializing
Initial			MNXM5679	cis-dodec-5-enoyl-[acyl-carrier protein] (n-C12:1)		C23H41N2O8PRS		-1	bigg:cddec5eACP;seed:cpd15415	0	Initializing
Initial			MNXM568	2-(Formamido)-N1-(5-prime-phosphoribosyl)acetamidine		C8H14N3O8P	311.186	-2	bigg:fpram;biopath:2-(Formamido)-N1-(5-prime-phosphoribosyl)acetamidine;brenda:BG26126;chebi:18413;chebi:58478;hmdb:HMDB00999;hmdb:HMDB02305;kegg:C04640;metacyc:5-PHOSPHORIBOSYL-N-FORMYLGLYCINEAMIDINE;reactome:111369;seed:cpd02826;upa:UPC04640	0	Initializing
Initial			MNXM569	2-methylbutanoyl-CoA(4-)		C26H40N7O17P3S	847.619	-4	bigg:2mbcoa;brenda:BG36385;chebi:15477;chebi:57336;kegg:C01033;reactome:70718;seed:cpd00760	0	Initializing
Initial			MNXM57	glutathione		C10H16N3O6S	306.316	-1	bigg:gthrd;biopath:Glutathione_(reduced);chebi:16856;chebi:57925;chebi:60836;hmdb:HMDB00125;kegg:C00051;metacyc:GLUTATHIONE;pubmed:4200890;pubmed:4745654;reactome:1247892;seed:cpd00042;upa:UPC00051	0	Initializing
Initial			MNXM570	5-hydroxy-L-tryptophan zwitterion		C11H12N2O3	220.225	0	bigg:5htrp;biopath:5-Hydroxy-L-tryptophan;brenda:BG3340;chebi:17780;chebi:28171;chebi:43186;chebi:58266;hmdb:HMDB00472;kegg:C00643;kegg:C01017;metacyc:5-HYDROXY-TRYPTOPHAN;reactome:209911;seed:cpd00490;seed:cpd00749;upa:UPC00643	0	Initializing
Initial			MNXM572	dUDP		C9H11N2O11P2	385.138	-3	bigg:dudp;biopath:2-prime-Deoxyuridine-5-prime-diphosphate;brenda:BG27561;chebi:28850;chebi:60471;hmdb:HMDB01000;kegg:C01346;metacyc:DUDP;seed:cpd00978	0	Initializing
Initial			MNXM5723	a dodecanoyl-[acp]					bigg:ddcaACP;kegg:C05223;metacyc:Dodecanoyl-ACPs;seed:cpd11468;upa:UPC05223	0	Initializing
Initial			MNXM573	ferulate		C10H9O4	193.176	-1	bigg:fer;brenda:BG427;chebi:17620;chebi:29749;hmdb:HMDB00954;kegg:C01494;metacyc:FERULIC-ACID;seed:cpd01059	0	Initializing
Initial			MNXM577	4-hydroxybenzaldehyde		C7H6O2	122.121	0	beilstein:471352;bigg:4hbald;brenda:BG174;brenda:BG24932;cas:123-08-0;chebi:17597;drugbank:DB03560;gmelin:82654;hmdb:HMDB11718;kegg:C00633;metacyc:4-HYDROXYBENZALDEHYDE;pdbechem:HBA;pubmed:22770225;reaxys:471352;seed:cpd00484;um-bbd:c0285;wikipedia:4-Hydroxybenzaldehyde	0	Initializing
Initial			MNXM58	sulfate		O4S	96.063	-2	beilstein:3648446;bigg:so4;biopath:Sulfate;biopath:Sulfate_(protonated);brenda:BG28677;brenda:BG28716;cas:14808-79-8;chebi:16189;chebi:23414;chebi:26836;chebi:31346;chebi:31795;chebi:32036;chebi:32149;chebi:32312;chebi:32583;chebi:32584;chebi:32586;chebi:32599;chebi:33146;chebi:35176;chebi:45696;chebi:50292;chebi:53001;chebi:53437;chebi:53438;chebi:53470;chebi:53471;chebi:53473;chebi:53474;chebi:…	0	Initializing
Initial			MNXM580	trans-dec-2-enoyl-CoA		C31H48N7O17P3S	915.736	-4	bigg:dc2coa;biopath:trans-Dec-2-enoyl-CoA;brenda:BG16174;chebi:10723;chebi:61406;hmdb:HMDB01291;hmdb:HMDB03948;kegg:C05275;lipidmaps:LMFA07050023;metacyc:T2-DECENOYL-COA;reactome:77343;seed:cpd03129	0	Initializing
Initial			MNXM581	(E)-hexadec-2-enoyl-CoA		C37H60N7O17P3S	999.895	-4	bigg:hdd2coa;biopath:trans-Hexadec-2-enoyl-CoA;brenda:BG17261;chebi:28935;chebi:52381;chebi:61526;hmdb:HMDB03945;kegg:C05272;metacyc:CPD0-2117;reactome:77284;seed:cpd03126	0	Initializing
Initial			MNXM582	2-dehydro-D-gluconate		C6H9O7	193.131	-1	beilstein:3907127;bigg:2dhguln;brenda:BG21862;chebi:16808;chebi:27469;kegg:C06473;metacyc:CPD-377;seed:cpd03889;seed:cpd15351	0	Initializing
Initial			MNXM584	allantoate		C4H7N4O4	175.123	-1	bigg:alltt;biopath:Allantoate;brenda:BG19637;chebi:17536;chebi:30837;hmdb:HMDB01209;kegg:C00499;metacyc:ALLANTOATE;seed:cpd00388;upa:UPC00499	0	Initializing
Initial			MNXM5885	pentanesulfonate		C5H11O3S	151.204	-1	bigg:pentso3;seed:cpd16742	0	Initializing
Initial			MNXM5904	prop-2-yn-1-ol		C3H4O	56.063	0	cas:107-19-7;chebi:28905;kegg:C05986;seed:cpd03563	0	Initializing
Initial			MNXM593	(R)-pantoate		C6H11O4	147.149	-1	bigg:pant-R;biopath:(R)-Pantoate;brenda:BG36770;brenda:BG85517;chebi:14737;chebi:15980;chebi:18697;drugbank:DB01930;kegg:C00522;metacyc:L-PANTOATE;pdbechem:PAF;seed:cpd00408;upa:UPC00522	0	Initializing
Initial			MNXM5958	trans-3-cis-11-vacceoyl-[acyl-carrier protein]		C29H51N2O8PRS		-1	bigg:t3c11vaceACP;seed:cpd15568	0	Initializing
Initial			MNXM5959	trans-3-cis-5-dodecenoyl-[acyl-carrier protein]		C23H39N2O8PRS		-1	bigg:t3c5ddeceACP;seed:cpd15569	0	Initializing
Initial			MNXM5960	trans-3-cis-7-myristoleoyl-[acyl-carrier protein]		C25H43N2O8PRS		-1	bigg:t3c7mrseACP;seed:cpd15570	0	Initializing
Initial			MNXM5961	trans-3-cis-9-palmitoleoyl-[acyl-carrier protein]		C27H47N2O8PRS		-1	bigg:t3c9palmeACP;seed:cpd15571	0	Initializing
Initial			MNXM5974	UDP-2,3-diacetamido-2,3-dideoxy-alpha-D-glucuronate		C19H25N4O18P2	659.365	-3	beilstein:11962414;brenda:BG71193;chebi:48402;chebi:58745;kegg:C19725;metacyc:CPD-10313;pubmed:18621892	0	Initializing
Initial			MNXM599	Iminoaspartate		C4H3NO4	129.071	-2	bigg:iasp;biopath:Iminoaspartate;brenda:BG19324;chebi:50616;chebi:58831;hmdb:HMDB01131;kegg:C05840;lipidmaps:LMFA01170110;metacyc:IMINOASPARTATE;seed:cpd03470;upa:UPC05840	0	Initializing
Initial			MNXM6	NADPH		C21H26N7O17P3	741.389	-4	beilstein:10411862;bigg:nadph;biopath:NADPH;brenda:BG48213;chebi:13392;chebi:16474;chebi:57783;hmdb:HMDB00221;kegg:C00005;metacyc:NADH-P-OR-NOP;metacyc:NADPH;reactome:29364;reactome:428206;reactome:517496;seed:cpd00005;upa:UPC00005	0	Initializing
Initial			MNXM60	bicarbonate		CHO3	61.017	-1	beilstein:3903504;biopath:Hydrogen_carbonate;bnice:C4;brenda:BG28931;cas:71-52-3;chebi:17544;chebi:28976;chebi:29377;chebi:31793;chebi:32139;chebi:3311;chebi:41609;chebi:6504;gmelin:49249;hmdb:HMDB00595;hmdb:HMDB03538;kegg:C00288;kegg:C01353;kegg:C07964;kegg:C08129;kegg:C12893;kegg:C18606;kegg:D02038;kegg:D02821;kegg:D02844;kegg:D02919;kegg:D04667;kegg:D05283;metacyc:CO3;metacyc:H2CO3;metacyc:HCO…	0	Initializing
Initial			MNXM601	pyrroloquinoline quinone		C14H3N2O8	327.182	-3	bigg:pqq;biopath:Pyrrolochinolinochinone_(oxidized);brenda:BG34975;chebi:18315;chebi:58442;gmelin:342621;hmdb:HMDB13636;kegg:C00113;metacyc:PQQ;seed:cpd00097;upa:UPC00113	0	Initializing
Initial			MNXM6018	(R)-3-hydroxy-cis-myristol-7-eoyl-CoA		C35H56N7O18P3S	987.842	-4	bigg:R-3hcmrs7ecoa;seed:cpd16754	0	Initializing
Initial			MNXM602	shikimate		C7H9O5	173.143	-1	bigg:skm;biopath:Shikimate;brenda:BG23975;chebi:16119;chebi:36208;hmdb:HMDB03070;kegg:C00493;metacyc:SHIKIMATE;reactome:964932;seed:cpd00383;upa:UPC00493	0	Initializing
Initial			MNXM6020	(R)-Hydroxydodecanoyl-5-en-CoA		C33H52N7O18P3S	959.788	-4	bigg:R-3hcddec5ecoa;seed:cpd16753	0	Initializing
Initial			MNXM603	tyramine		C8H12NO	138.187	1	bigg:tym;biopath:Tyramine;brenda:BG25676;chebi:15760;chebi:327995;hmdb:HMDB00306;kegg:C00483;metacyc:TYRAMINE;reactome:500606;seed:cpd00374	0	Initializing
Initial			MNXM606	1-hydroxy-2-methyl-2-(E)-butenyl 4-diphosphate		C5H9O8P2	259.068	-3	bigg:h2mb4p;brenda:BG16538;chebi:128753;chebi:15664;kegg:C11811;lipidmaps:LMPR01010009;metacyc:HYDROXY-METHYL-BUTENYL-DIP;seed:cpd08615;upa:UPC11811	0	Initializing
Initial			MNXM6067	2-Hexaprenyl-3-methyl-6-methoxy-1,4-benzoquinone		C38H56O3	560.849	0	chebi:28711;hmdb:HMDB06819;kegg:C05804;metacyc:CPD-11656;seed:cpd03441	0	Initializing
Initial			MNXM6068	(3E)-2-oxohex-3-enedioate		C6H4O5	156.093	-2	bigg:2hmc;brenda:BG23399;brenda:BG49003;chebi:16967;chebi:28080;chebi:32808;chebi:53146;chebi:64016;chebi:64031;chebi:64037;chebi:64908;chebi:64927;chebi:64928;kegg:C02501;kegg:C03453;metacyc:CPD-13337;metacyc:CPD-13339;metacyc:CPD-246;metacyc:CPD-8720;metacyc:CPD-8742;pubmed:19717587;reaxys:4310323;seed:cpd01644;upa:UPC02501	0	Initializing
Initial			MNXM607	(2S)-2-[5-amino-1-(5-O-phosphonato-beta-D-ribosyl)imidazole-4-carboxamido]succinate		C13H15N4O12P	450.252	-4	bigg:25aics;biopath:5-prime-Phosphoribosyl-4-N-(succino-carboxamide)-5-aminoimidazole;brenda:BG4597;chebi:18319;chebi:58443;hmdb:HMDB00797;kegg:C04823;metacyc:P-RIBOSYL-4-SUCCCARB-AMINOIMIDAZOLE;reactome:111399;seed:cpd02921;upa:UPC04823	0	Initializing
Initial			MNXM6072	2-Oxoarginine		C6H11N3O3	173.17	0	bigg:oxoarg-L;cas:SE:_NOS;seed:cpd03528	0	Initializing
Initial			MNXM609	2-methylbut-2-enoyl-CoA		C26H38N7O17P3S	845.603	-4	bigg:2mb2coa;biopath:2-Methylbut-2-enoyl-CoA;brenda:BG13938;brenda:BG36450;chebi:11614;chebi:15478;chebi:25293;chebi:57260;chebi:57337;hmdb:HMDB02054;kegg:C03345;metacyc:CPD-1083;reactome:70799;seed:cpd02125	0	Initializing
Initial			MNXM61	L-methionine zwitterion		C5H11NO2S	149.211	0	bigg:met-L;biopath:L-Methionine;brenda:BG20519;chebi:16044;chebi:16643;chebi:32631;chebi:32632;chebi:57844;gmelin:560248;hmdb:HMDB00696;kegg:C00073;kegg:D04984;metacyc:MET;metacyc:Protein-L-methionine;reactome:174390;seed:cpd00060;upa:UPC00073	0	Initializing
Initial			MNXM611	3-Dehydroshikimate		C7H7O5	171.127	-1	bigg:3dhsk;biopath:3-Dehydroshikimate;brenda:BG49176;chebi:16630;chebi:30918;kegg:C02637;kegg:C02652;metacyc:3-DEHYDRO-SHIKIMATE;reactome:964941;seed:cpd01716;seed:cpd01725;upa:UPC02637	0	Initializing
Initial			MNXM617	folate		C19H17N7O6	439.382	-2	bigg:fol;biopath:Folate;brenda:BG9174;chebi:27470;chebi:37445;chebi:62501;chebi:67011;hmdb:HMDB00121;kegg:C00504;metacyc:All-Folates;metacyc:CPD-12826;reactome:197965;seed:cpd00393;upa:UPC00504	0	Initializing
Initial			MNXM6198	C10:0-Medium-chain length Polyhydroxyalkanoate.		C10H18O2R		0	bigg:C100mclPHA;seed:cpd16744	0	Initializing
Initial			MNXM6199	C12:0-Medium-chain length Polyhydroxyalkanoate.		C12H22O2R		0	bigg:C120mclPHA;seed:cpd16745	0	Initializing
Initial			MNXM6200	C6:0-Medium-chain length Polyhydroxyalkanoate		C6H10O2R		0	bigg:C60mclPHA;seed:cpd16749	0	Initializing
Initial			MNXM6201	C8:0-Medium-chain length Polyhydroxyalkanoate.		C8H14O2R		0	bigg:C80mclPHA;seed:cpd16750	0	Initializing
Initial			MNXM622	1-deoxy-D-xylulose 5-phosphate(2-)		C5H9O7P	212.095	-2	beilstein:11127452;bigg:dxyl5p;brenda:BG37157;chebi:16493;chebi:57792;hmdb:HMDB01213;kegg:C11437;metacyc:DEOXYXYLULOSE-5P;seed:cpd08289;upa:UPC11437	0	Initializing
Initial			MNXM6229	cyclopropane phosphatidylethanolamine (dihexadec-9,10-cyclo-anoyl, n-C16:0 cyclo)		C39H74N1O8P1	715.981	0	bigg:cpe160;seed:cpd15433	0	Initializing
Initial			MNXM6230	cyclopropane phosphatidylethanolamine (dioctadec-11,12-cyclo-anoyl, n-C18:0 cyclo)		C43H82N1O8P1	772.087	0	bigg:cpe180;seed:cpd15434	0	Initializing
Initial			MNXM6231	cyclopropane phosphatidylglycerol (dihexadec-9,10-cyclo-anoyl, n-C16:0 cyclo)		C40H74O10P1	745.983	-1	bigg:cpg160;seed:cpd15435	0	Initializing
Initial			MNXM6232	cyclopropane phosphatidylglycerol (dioctadec-11,12-cyclo-anoyl, n-C18:0 cyclo)		C44H82O10P1	802.09	-1	bigg:cpg180;seed:cpd15436	0	Initializing
Initial			MNXM625	2'-deoxyadenosine		C10H13N5O3	251.242	0	beilstein:91015;bigg:dad-2;biopath:2-prime-Deoxyadenosine;brenda:BG66294;brenda:BG836;cas:958-09-8;chebi:17256;gmelin:283189;hmdb:HMDB00101;kegg:C00559;metacyc:DEOXYADENOSINE;pdbechem:3D1;pubmed:14253484;reaxys:91015;seed:cpd00438;wikipedia:Deoxyadenosine	0	Initializing
Initial			MNXM626	4-(trimethylammonio)butanoate		C7H15NO2	145.2	0	beilstein:3538300;bigg:4tmeabutn;bigg:gbbtn;brenda:BG36254;cas:407-64-7;chebi:16244;chebi:1941;hmdb:HMDB01161;hmdb:HMDB06831;kegg:C01181;metacyc:GAMMA-BUTYROBETAINE;reactome:31369;seed:cpd00870	0	Initializing
Initial			MNXM629	adenosylcobinamide		C58H84CoN16O11	1240.321	1	beilstein:9471192;bigg:adocbi;biopath:Adenosyl_cobinamide;chebi:2480;kegg:C06508;metacyc:ADENOSYLCOBINAMIDE;seed:cpd03918;upa:UPC06508	0	Initializing
Initial			MNXM63	CTP(3-)		C9H13N3O14P3	480.133	-3	bigg:ctp;biopath:Cytidine-5-prime-triphosphate;brenda:BG27764;chebi:17677;chebi:37563;chebi:58231;hmdb:HMDB00082;kegg:C00063;metacyc:CTP;reactome:110614;seed:cpd00052;upa:UPC00063	0	Initializing
Initial			MNXM634	DNA					bigg:dna;brenda:BG93096;cas:9007-49-2;chebi:16991;kegg:C00039;metacyc:DNA-Holder;metacyc:DNA-N;reactome:29428;seed:cpd11461	0	Initializing
Initial			MNXM635	histaminium		C5H10N3	112.153	1	bigg:hista;biopath:Histamine;brenda:BG21261;chebi:18295;chebi:51193;chebi:58432;hmdb:HMDB00870;kegg:C00388;metacyc:HISTAMINE;reactome:175992;seed:cpd00312;upa:UPC00388	0	Initializing
Initial			MNXM63693	N-butyryl-L-homoserine lactone		C8H13NO3	171.194	0	beilstein:8833344;brenda:BG59779;chebi:29643;kegg:C11837;lipid:LMFA08030002;lipidmaps:LMFA08030002;metacyc:CPD-10784;seed:cpd08635	0	Initializing
Initial			MNXM6376	Peptidoglycan subunit of P.putida KT2440		C40H62N8O21	990.961	-2	bigg:peptido_kt;seed:cpd16743	0	Initializing
Initial			MNXM639	a peptide		C2H4NO2R(C2H2NOR)n			bigg:pepd;brenda:BG93246;chebi:16670;chebi:60466;kegg:C00012;metacyc:Peptides;seed:cpd11608	0	Initializing
Initial			MNXM6417	(R)-3-Hydroxyoctadecanoyl-[acyl-carrier protein]		C29H55N2O9PRS		-1	bigg:3hoctaACP;seed:cpd15371	0	Initializing
Initial			MNXM642	trans-dodec-2-enoyl-CoA(4-)		C33H52N7O17P3S	943.789	-4	bigg:dd2coa;biopath:trans-2-Dodecenoyl-CoA;brenda:BG16597;brenda:BG16600;chebi:15471;chebi:57330;hmdb:HMDB03712;hmdb:HMDB11689;kegg:C03221;lipidmaps:LMFA07050010;metacyc:CPD-7222;reactome:77255;seed:cpd02060	0	Initializing
Initial			MNXM644	(2S,6S)-2,6-diaminopimelic acid dizwitterion		C7H14N2O4	190.197	0	bigg:26dap-LL;biopath:LL-2,6-Diaminoheptanedioate;brenda:BG24367;chebi:16026;chebi:47031;chebi:57609;hmdb:HMDB01370;kegg:C00666;lipidmaps:LMFA01170102;metacyc:LL-DIAMINOPIMELATE;seed:cpd00504;upa:UPC00666	0	Initializing
Initial			MNXM6465	UDP-N-acetylmuramoyl-L-alanyl-D-alpha-glutamyl-L-lysinate(3-)		C34H52N7O24P2	1004.757	-3	bigg:uAgl;brenda:BG16782;chebi:28289;chebi:58559;chebi:9837;kegg:C04700;seed:cpd02861	0	Initializing
Initial			MNXM6467	Undecaprenyl-diphospho-N-acetylmuramoyl-L-alanyl-D-glutamyl-L-lysyl-D-alanyl-D-alanine		C86H140N7O21P2	1670.014	-3	bigg:uaAgla;seed:cpd03486	0	Initializing
Initial			MNXM647	2'-deoxyguanosine		C10H13N5O4	267.241	0	bigg:dgsn;biopath:2-prime-Deoxyguanosine;brenda:BG842;cas:961-07-9;chebi:17172;hmdb:HMDB00085;kegg:C00330;metacyc:DEOXYGUANOSINE;seed:cpd00277	0	Initializing
Initial			MNXM648	2,5-diamino-4-hydroxy-6-(5-phosphonatoribosylamino)pyrimidine(3-)		C9H14N5O8P	351.21	-2	bigg:25dhpp;bigg:25drapp;brenda:BG27778;brenda:BG51502;chebi:29114;chebi:58614;chebi:59545;chebi:59546;kegg:C01304;metacyc:DIAMINO-OH-PHOSPHORIBOSYLAMINO-PYR;seed:cpd00957;upa:UPC01304	0	Initializing
Initial			MNXM649	2-dehydro-3-deoxy-6-phosphonato-D-gluconate(3-)		C6H8O9P	255.096	-3	beilstein:6714585;bigg:2ddg6p;biopath:2-Dehydro-3-deoxy-6-phospho-D-gluconate;brenda:BG22083;chebi:15925;chebi:57569;hmdb:HMDB01376;kegg:C04442;metacyc:2-KETO-3-DEOXY-6-P-GLUCONATE;seed:cpd02711;upa:UPC04442	0	Initializing
Initial			MNXM652	methanethiol		CH4S	48.107	0	bigg:ch4s;brenda:BG28550;cas:74-93-1;chebi:16007;hmdb:HMDB03227;kegg:C00409;metacyc:CPD-7671;seed:cpd00324;um-bbd:c0238	0	Initializing
Initial			MNXM654	trans-tetradec-2-enoyl-CoA		C35H56N7O17P3S	971.842	-4	bigg:td2coa;biopath:trans-Tetradec-2-enoyl-CoA;chebi:27721;chebi:61405;hmdb:HMDB03946;kegg:C05273;metacyc:CPD0-2120;reactome:77273;seed:cpd03127	0	Initializing
Initial			MNXM6556	(R)-3-hydroxy-cis-palm-9-eoyl-[acyl-carrier protein]		C27H49N2O9PRS		-1	bigg:3hcpalm9eACP;seed:cpd15369	0	Initializing
Initial			MNXM6557	(R)-3-hydroxy-cis-vacc-11-enoyl-[acyl-carrier protein]		C29H53N2O9PRS		-1	bigg:3hcvac11eACP;seed:cpd15370	0	Initializing
Initial			MNXM658	arsenite(1-)		AsH2O3	124.936	-1	bigg:aso3;brenda:BG252;chebi:29242;chebi:29243;chebi:29866;chebi:49900;hmdb:HMDB11620;kegg:C06697;metacyc:CPD-763;metacyc:CPD0-2040;seed:cpd04098	0	Initializing
Initial			MNXM66	sn-glycerol 3-phosphate(2-)		C3H7O6P	170.058	-2	beilstein:6115564;bigg:glyc1p;bigg:glyc3p;biopath:3(3-Phosphatidyl-)glycerol;biopath:sn-Glycerol_3-phosphate;brenda:BG84411;brenda:BG93263;chebi:15978;chebi:16890;chebi:17517;chebi:57597;chebi:60291;chebi:60523;chebi:64716;hmdb:HMDB00126;kegg:C00093;kegg:C00344;lipidmaps:LMGP04010000;metacyc:GLYCEROL-3P;metacyc:L-1-PHOSPHATIDYL-GLYCEROL;reactome:1483256;reactome:188458;seed:cpd00080;seed:cpd11652…	0	Initializing
Initial			MNXM660	phenylethylamine		C8H12N	122.188	1	beilstein:3539103;bigg:peamn;brenda:BG89162;chebi:18397;chebi:225237;hmdb:HMDB12275;kegg:C05332;metacyc:PHENYLETHYLAMINE;pdbechem:PEA;pubmed:10476872;reactome:500605;seed:cpd03161;upa:UPC05332	0	Initializing
Initial			MNXM662	thiamine(1+) monophosphate(2-)		C12H16N4O4PS	343.319	-1	beilstein:7232643;bigg:thmmp;brenda:BG3637;chebi:18338;chebi:37574;chebi:37575;chebi:9533;hmdb:HMDB02666;kegg:C01081;metacyc:THIAMINE-P;seed:cpd00793;upa:UPC01081	0	Initializing
Initial			MNXM66267	P1,P4-Bis(5'-adenosyl) tetraphosphate		C20H24N10O19P4	832.355	-4	hmdb:HMDB06502	0	Initializing
Initial			MNXM663	(R)-3-hydroxybutanoate		C4H7O3	103.097	-1	beilstein:6114857;bigg:bhb;biopath:(R)-3-Hydroxybutanoate;brenda:BG19700;chebi:10983;chebi:17066;hmdb:HMDB00011;kegg:C01089;lipidmaps:LMFA01050243;metacyc:CPD-335;pubmed:19304817;reactome:73911;reaxys:6114857;seed:cpd00797	0	Initializing
Initial			MNXM664	(R)-acetoin		C4H8O2	88.105	0	bigg:actn-R;biopath:(R)-Acetoin;brenda:BG19668;cas:513-86-0;chebi:15686;kegg:C00810;lipidmaps:LMFA12000064;metacyc:CPD-10353;seed:cpd00361;upa:UPC00466;upa:UPC00810	0	Initializing
Initial			MNXM665	3',5'-cyclic GMP(1-)		C10H11N5O7P	344.197	-1	beilstein:4030890;beilstein:7235136;bigg:35cgmp;biopath:Guanosine-3-prime,5-prime-monophosphate_(cyclic);brenda:BG670;chebi:16356;chebi:57746;gmelin:1336501;hmdb:HMDB01314;kegg:C00942;metacyc:CGMP;reactome:30991;seed:cpd00697;upa:UPC00942	0	Initializing
Initial			MNXM669	D-alanyl-D-alanine		C6H12N2O3	160.171	0	bigg:alaala;brenda:BG22134;chebi:16576;chebi:57822;hmdb:HMDB03459;kegg:C00993;metacyc:D-ALA-D-ALA;seed:cpd00731	0	Initializing
Initial			MNXM670	gallate		C7H5O5	169.112	-1	beilstein:3907457;bigg:ga;brenda:BG24982;chebi:16918;chebi:30778;gmelin:328003;hmdb:HMDB05807;kegg:C01424;metacyc:CPD-13085;metacyc:CPD-183;seed:cpd01020;um-bbd:c0006	0	Initializing
Initial			MNXM674	(S)-3-hydroxydecanoyl-CoA		C31H50N7O18P3S	933.751	-4	bigg:3hdcoa;biopath:(S)-Hydroxydecanoyl-CoA;chebi:28325;chebi:62616;kegg:C05264;metacyc:CPD0-2244;reactome:77341;seed:cpd03118	0	Initializing
Initial			MNXM677	3-oxodecanoyl-CoA		C31H48N7O18P3S	931.735	-4	bigg:3odcoa;biopath:3-Oxodecanoyl-CoA;chebi:28528;chebi:62548;hmdb:HMDB03939;kegg:C05265;reactome:77339;seed:cpd03119	0	Initializing
Initial			MNXM682	glycerol 1-phosphate		C3H7O6P	170.058	-2	beilstein:1873731;brenda:BG18111;chebi:14336;chebi:15943;chebi:231935;gmelin:602374;kegg:C03189;metacyc:CPD0-1186;metacyc:Glycerol-1-phosphate;seed:cpd16494	0	Initializing
Initial			MNXM683	L-cysteinylglycine		C5H10N2O3S	178.21	0	bigg:cgly;biopath:L-Cysteinylglycine;brenda:BG20292;chebi:4047;chebi:61694;hmdb:HMDB00078;kegg:C01419;metacyc:CYS-GLY;reactome:1247904;seed:cpd01017	0	Initializing
Initial			MNXM6837	3-oxo-cis-dodec-5-enoyl-[acyl-carrier protein]		C23H39N2O9PRS		-1	bigg:3ocddec5eACP;seed:cpd15373	0	Initializing
Initial			MNXM6838	3-oxo-cis-myristol-7-eoyl-[acyl-carrier protein]		C25H43N2O9PRS		-1	bigg:3ocmrs7eACP;seed:cpd15374	0	Initializing
Initial			MNXM6839	3-oxo-cis-palm-9-eoyl-[acyl-carrier protein]		C27H47N2O9PRS		-1	bigg:3ocpalm9eACP;seed:cpd15375	0	Initializing
Initial			MNXM684	L-pipecolate		C6H11NO2	129.157	0	bigg:Lpipecol;biopath:L-Pipecolate;brenda:BG59615;chebi:17964;chebi:18703;chebi:30633;chebi:30913;chebi:36110;chebi:41582;chebi:61185;hmdb:HMDB00070;hmdb:HMDB00716;hmdb:HMDB05960;kegg:C00408;metacyc:CPD-11619;metacyc:L-PIPECOLATE;seed:cpd00323	0	Initializing
Initial			MNXM6840	3-oxo-cis-vacc-11-enoyl-[acyl-carrier protein]		C29H51N2O9PRS		-1	bigg:3ocvac11eACP;seed:cpd15376	0	Initializing
Initial			MNXM687	xanthosine		C10H12N4O6	284.225	0	bigg:xtsn;biopath:Xanthosine;brenda:BG652;cas:146-80-5;chebi:18107;hmdb:HMDB00299;kegg:C01762;metacyc:XANTHOSINE;pubmed:10879466;pubmed:19176874;pubmed:21071429;pubmed:22698263;pubmed:22731949;pubmed:22770225;pubmed:22932763;reaxys:625906;seed:cpd01217;upa:UPC01762;wikipedia:Xanthosine	0	Initializing
Initial			MNXM69	glyoxylate		C2HO3	73.028	-1	beilstein:3903641;bigg:glx;biopath:Glyoxalate;brenda:BG15375;chebi:16891;chebi:36655;gmelin:323497;hmdb:HMDB00119;kegg:C00048;metacyc:GLYOX;reactome:389678;seed:cpd00040;upa:UPC00048	0	Initializing
Initial			MNXM691	4-maleylacetoacetate		C8H6O6	198.13	-2	bigg:4mlacac;biopath:4-Maleylacetoacetate;chebi:17105;chebi:47904;hmdb:HMDB02052;kegg:C01036;lipidmaps:LMFA01170114;metacyc:4-MALEYL-ACETOACETATE;reactome:31135;seed:cpd00763;um-bbd:c0109;upa:UPC01036	0	Initializing
Initial			MNXM693	D-galacturonate		C6H9O7	193.131	-1	biopath:D-Galacturonate_(openchain);chebi:12952;chebi:47962;hmdb:HMDB02545;metacyc:D-GALACTURONATE	0	Initializing
Initial			MNXM696	L-arogenate(1-)		C10H12NO5	226.206	-1	brenda:BG941;chebi:17530;chebi:21239;chebi:58180;kegg:C00826;metacyc:CPD-659;seed:cpd00616;upa:UPC00826	0	Initializing
Initial			MNXM697	Leu-tRNA(Leu)					bigg:leutrna;chebi:16624;kegg:C02047;metacyc:Charged-LEU-tRNAs;reactome:379757;reactome:379773;seed:cpd12003	0	Initializing
Initial			MNXM699	O-acetyl-L-homoserine zwitterion		C6H11NO4	161.156	0	bigg:achms;brenda:BG22022;chebi:16288;chebi:37034;chebi:57716;chebi:7671;kegg:C01077;metacyc:CPD-667;seed:cpd00790;upa:UPC01077	0	Initializing
Initial			MNXM7	ADP		C10H12N5O10P2	424.177	-3	beilstein:3783669;bigg:adp;biopath:Adenosine-5-prime-diphosphate;bnice:C11;brenda:BG1228;chebi:16761;chebi:456216;gmelin:341336;hmdb:HMDB01341;kegg:C00008;metacyc:ADP;metacyc:ADP-GROUP;reactome:29370;reactome:429153;reactome:429160;reactome:481002;seed:cpd00008;upa:UPC00008	0	Initializing
Initial			MNXM70	L-argininium(1+)		C6H15N4O2	175.209	1	bigg:arg-L;biopath:L-Arginine;biopath:L-Arginine_(protonated);brenda:BG36213;chebi:16467;chebi:29952;chebi:32681;chebi:32682;chebi:32683;gmelin:1345601;hmdb:HMDB00517;kegg:C00062;kegg:C05693;kegg:D02397;kegg:D07574;metacyc:ARG;reactome:2641003;reactome:2641011;reactome:2641012;reactome:29468;reactome:352135;reactome:375468;reactome:375764;reactome:375781;reactome:375794;reactome:375795;reactome:3…	0	Initializing
Initial			MNXM700	trans-urocanate		C6H5N2O2	137.116	-1	beilstein:5735282;bigg:urcan;biopath:Urocanate;brenda:BG23292;chebi:17771;chebi:27247;chebi:27248;chebi:30817;chebi:30818;chebi:30819;hmdb:HMDB00301;kegg:C00785;metacyc:UROCANATE;reactome:30721;seed:cpd00581;upa:UPC00785	0	Initializing
Initial			MNXM701	(2S,3S)-3-hydroxy-2-methylbutanoyl-CoA(4-)		C26H40N7O18P3S	863.618	-4	bigg:3hmbcoa;biopath:(2S,3S)-3-Hydroxy-2-methylbutanoyl-CoA;brenda:BG14008;chebi:15449;chebi:57312;hmdb:HMDB01356;kegg:C04405;reactome:70829;seed:cpd02691	0	Initializing
Initial			MNXM7029	ADP-D-glycero-D-manno-heptose(2-)		C17H25N5O16P2	617.352	-2	bigg:adphep-DD;brenda:BG8038;chebi:16693;chebi:57863;chebi:59966;chebi:59967;kegg:C06397;metacyc:ADP-D-GLYCERO-D-MANNO-HEPTOSE;seed:cpd03830;upa:UPC06397	0	Initializing
Initial			MNXM704	2'-deoxycytidine		C9H13N3O4	227.217	0	beilstein:87567;bigg:dcyt;biopath:2-prime-Deoxycytidine;brenda:BG27466;cas:951-77-9;chebi:15698;drugbank:DB02594;gmelin:1321747;hmdb:HMDB00014;kegg:C00881;kegg:D06196;metacyc:DEOXYCYTIDINE;pdbechem:DCZ;seed:cpd00654	0	Initializing
Initial			MNXM705	3-oxolauroyl-CoA		C33H52N7O18P3S	959.788	-4	bigg:3oddcoa;biopath:3-Oxododecanoyl-CoA;chebi:27868;chebi:62615;hmdb:HMDB03937;kegg:C05263;metacyc:CPD0-2105;reactome:77253;seed:cpd03117	0	Initializing
Initial			MNXM706	3-oxooctanoyl-CoA		C29H44N7O18P3S	903.682	-4	bigg:3oocoa;biopath:3-Oxooctanoyl-CoA;chebi:28264;chebi:62619;hmdb:HMDB03941;kegg:C05267;metacyc:CPD0-2106;reactome:77328;seed:cpd03121	0	Initializing
Initial			MNXM707	3-oxotetradecanoyl-CoA		C35H56N7O18P3S	987.842	-4	bigg:3otdcoa;biopath:3-Oxotetradecanoyl-CoA;chebi:28726;chebi:62543;hmdb:HMDB03935;kegg:C05261;metacyc:CPD-10284;reactome:77269;seed:cpd12689	0	Initializing
Initial			MNXM708	4-fumarylacetoacetate(2-)		C8H6O6	198.13	-2	bigg:4fumacac;biopath:4-Fumarylacetoacetate;chebi:18034;chebi:30907;hmdb:HMDB01268;kegg:C01061;lipidmaps:LMFA01170066;metacyc:4-FUMARYL-ACETOACETATE;pubmed:11532983;reactome:31175;seed:cpd00780;um-bbd:c0110;upa:UPC01061	0	Initializing
Initial			MNXM71	tRNA(Gln)					bigg:trnagln;chebi:29168;kegg:C01640;metacyc:GLN-tRNAs;reactome:379740;reactome:379748;seed:cpd11911	0	Initializing
Initial			MNXM711	Co(2+)		Co	58.933	2	bigg:cobalt2;biopath:Co2+;cas:22541-53-3;chebi:35696;chebi:48828;gmelin:6853;kegg:C00175;metacyc:CO+2;pdbechem:CO;seed:cpd00149;upa:UPC00175	0	Initializing
Initial			MNXM716	3-oxoadipate		C6H6O5	158.109	-2	bigg:3oxoadp;biopath:3-Oxoadipate;brenda:BG23646;chebi:15775;chebi:37440;hmdb:HMDB00398;kegg:C00846;lipidmaps:LMFA01170096;metacyc:3-KETO-ADIPATE;reaxys:11212454;seed:cpd00630;um-bbd:c0100;upa:UPC00846	0	Initializing
Initial			MNXM717	3-oxohexanoyl-CoA		C27H40N7O18P3S	875.629	-4	bigg:3ohcoa;biopath:3-Oxohexanoyl-CoA;chebi:27648;chebi:62418;hmdb:HMDB03943;kegg:C05269;reactome:77320;seed:cpd03123	0	Initializing
Initial			MNXM7186	cis-dec-3-enoyl-[acyl-carrier protein] (n-C10:1)		C21H37N2O8PRS		-1	bigg:cdec3eACP;seed:cpd15416	0	Initializing
Initial			MNXM721	alpha-D-mannose 1-phosphate(2-)		C6H11O9P	258.12	-2	beilstein:3911528;bigg:man1p;brenda:BG56456;chebi:18205;chebi:58409;kegg:C00636;metacyc:MANNOSE-1P;seed:cpd00485;upa:UPC00636	0	Initializing
Initial			MNXM724	dinitrogen		N2	28.013	0	bigg:n2;biopath:Nitrogen;brenda:BG28840;cas:7727-37-9;chebi:17997;chebi:30099;chebi:30102;gmelin:150;hmdb:HMDB01371;kegg:C00697;metacyc:NITROGEN-MOLECULE;pdbechem:HDZ;pubmed:18334638;pubmed:22237545;reaxys:15940095;seed:cpd00528;upa:UPC00697;wikipedia:Nitrogen	0	Initializing
Initial			MNXM727	L-selenocysteine zwitterion		C3H7NO2Se	168.053	0	bigg:selcys;brenda:BG17930;chebi:16633;chebi:30001;chebi:32742;chebi:32744;chebi:32747;chebi:32751;chebi:32752;chebi:32754;chebi:57843;chebi:9093;hmdb:HMDB03288;kegg:C05688;metacyc:CPD0-1561;metacyc:L-SELENOCYSTEINE;seed:cpd03389	0	Initializing
Initial			MNXM73	phosphoenolpyruvate		C3H2O6P	165.018	-3	beilstein:3951723;bigg:pep;biopath:Phosphoenolpyruvate;brenda:BG17779;chebi:18021;chebi:44897;chebi:58702;gmelin:486447;hmdb:HMDB00263;kegg:C00074;metacyc:PHOSPHO-ENOL-PYRUVATE;reactome:29492;seed:cpd00061;upa:UPC00074	0	Initializing
Initial			MNXM730	N-acetyl-L-glutamate(2-)		C7H9NO5	187.15	-2	bigg:acglu;biopath:N-Acetyl-L-glutamate;brenda:BG24046;cas:1188-37-0;chebi:17533;chebi:21549;chebi:44337;kegg:C00624;kegg:D07778;metacyc:ACETYL-GLU;pubmed:19399372;pubmed:19754428;reactome:30471;seed:cpd00477;upa:UPC00624	0	Initializing
Initial			MNXM733	(S)-3-hydroxylauroyl-CoA		C33H54N7O18P3S	961.804	-4	bigg:3hddcoa;biopath:(S)-3-Hydroxydodecanoyl-CoA;chebi:27668;chebi:62558;hmdb:HMDB03936;kegg:C05262;metacyc:CPD0-2107;reactome:77252;seed:cpd03116	0	Initializing
Initial			MNXM734	2,3-dihydroxy-3-methylbutanoate		C5H9O4	133.123	-1	bigg:23dhmb;biopath:2,3-Dihydroxyisovalerate;brenda:BG20392;brenda:BG29125;chebi:11424;chebi:15684;chebi:15689;chebi:49072;hmdb:HMDB12141;kegg:C04039;kegg:C04272;metacyc:CPD-13357;metacyc:DIOH-ISOVALERATE;seed:cpd02498;upa:UPC04272	0	Initializing
Initial			MNXM738	3-oxopalmitoyl-CoA(4-)		C37H60N7O18P3S	1015.895	-4	bigg:3ohdcoa;biopath:3-Oxopalmitoyl-CoA;brenda:BG17266;chebi:15491;chebi:57349;hmdb:HMDB06402;kegg:C05259;metacyc:3-OXOPALMITOYL-COA;reactome:77302;seed:cpd03114	0	Initializing
Initial			MNXM74	D-glyceraldehyde 3-phosphate		C3H5O6P	168.042	-2	beilstein:6139851;biopath:D-Glyceraldehyde_3-phosphate;brenda:BG59;chebi:29052;chebi:59776;kegg:C00118;metacyc:GAP;reactome:29578	0	Initializing
Initial			MNXM742	carbamate		CH2NO2	60.032	-1	beilstein:3903503;biopath:Carbamate;brenda:BG28520;cas:302-11-4;chebi:13941;chebi:28616;gmelin:239604;hmdb:HMDB03551;kegg:C01563;metacyc:CARBAMATE;seed:cpd01101	0	Initializing
Initial			MNXM743	D-fructofuranose 1-phosphate(2-)		C6H11O9P	258.12	-2	bigg:f1p;biopath:beta-D-Fructose_1-phosphate;brenda:BG22630;chebi:37515;chebi:58674;hmdb:HMDB01076;kegg:C01094;metacyc:FRU1P;seed:cpd00802	0	Initializing
Initial			MNXM7437	homoserine lactone					seed:cpd16660	0	Initializing
Initial			MNXM744	D-glucarate		C6H8O8	208.123	-2	beilstein:3909239;bigg:glcr;biopath:D-Glucarate;brenda:BG36282;chebi:16002;chebi:30612;gmelin:407929;hmdb:HMDB00663;kegg:C00818;lipidmaps:LMFA01170108;metacyc:D-GLUCARATE;pdbechem:GKR;seed:cpd00609;upa:UPC00818	0	Initializing
Initial			MNXM748	L-1-piperideine-6-carboxylate		C6H8NO2	126.133	-1	bigg:thp2c;biopath:delta6-Piperidine-2-L-carboxylate;brenda:BG89115;chebi:16987;chebi:49014;chebi:49015;chebi:58769;hmdb:HMDB12130;kegg:C00450;metacyc:CPD-7682;seed:cpd00352	0	Initializing
Initial			MNXM75	acetaldehyde		C2H4O	44.053	0	beilstein:505984;bigg:acald;biopath:Acetaldehyde;brenda:BG15435;brenda:BG89392;cas:75-07-0;chebi:15343;gmelin:779;hmdb:HMDB00990;kegg:C00084;metacyc:ACETALD;pdbechem:ACU;pubmed:15239123;pubmed:18001279;pubmed:2233695;pubmed:4239189;pubmed:5526694;pubmed:6036728;reactome:113532;reactome:113745;reaxys:505984;seed:cpd00071;um-bbd:c0160;upa:UPC00084;wikipedia:Acetaldehyde	0	Initializing
Initial			MNXM750	octanoate		C8H15O2	143.204	-1	beilstein:3588079;bigg:octa;brenda:BG26171;cas:74-81-7;chebi:25646;chebi:28837;gmelin:329219;hmdb:HMDB00482;kegg:C06423;lipidmaps:LMFA01010008;metacyc:CPD-195;pubmed:11983812;seed:cpd03846;um-bbd:c0047	0	Initializing
Initial			MNXM75154	phosphonate					chebi:26066	0	Initializing
Initial			MNXM753	trans-hex-2-enoyl-CoA		C27H40N7O17P3S	859.629	-4	bigg:hx2coa;biopath:trans-Hex-2-enoyl-CoA;brenda:BG14409;brenda:BG14411;chebi:28706;chebi:62077;hmdb:HMDB03944;kegg:C05271;lipidmaps:LMFA07050019;metacyc:CPD0-2121;reactome:77324;seed:cpd03125	0	Initializing
Initial			MNXM754	vanillin		C8H8O3	152.147	0	beilstein:472792;bigg:vanln;brenda:BG26657;cas:121-33-5;chebi:18346;gmelin:3596;hmdb:HMDB12308;kegg:C00755;metacyc:VANILLIN;seed:cpd00561;um-bbd:c0193	0	Initializing
Initial			MNXM757	(S)-3-hydroxyhexanoyl-CoA		C27H42N7O18P3S	877.645	-4	bigg:3hhcoa;biopath:(S)-Hydroxyhexanoyl-CoA;chebi:28276;chebi:62075;hmdb:HMDB03942;kegg:C05268;lipidmaps:LMFA07050017;metacyc:OH-HEXANOYL-COA;reactome:77322;seed:cpd03122	0	Initializing
Initial			MNXM759	4-(phosphonooxy)-L-threonine		C4H8NO7P	213.083	-2	bigg:phthr;brenda:BG36516;chebi:18336;chebi:58452;hmdb:HMDB06802;kegg:C06055;metacyc:4-PHOSPHONOOXY-THREONINE;metacyc:CPD0-1427;seed:cpd03607;upa:UPC06055	0	Initializing
Initial			MNXM76	L-tyrosine zwitterion		C9H11NO3	181.189	0	bigg:tyr-L;biopath:L-Tyrosine;brenda:BG27212;chebi:17895;chebi:32760;chebi:32761;chebi:32762;chebi:46858;chebi:53696;chebi:58315;hmdb:HMDB00158;kegg:C00082;metacyc:TYR;reactome:29506;reactome:379710;seed:cpd00069;upa:UPC00082	0	Initializing
Initial			MNXM761	cytosine		C4H5N3O	111.102	0	beilstein:2637;bigg:csn;biopath:Cytosine;brenda:BG19308;cas:71-30-7;chebi:16040;gmelin:82472;hmdb:HMDB00630;kegg:C00380;metacyc:CYTOSINE;pdbechem:CYT;pubmed:14253484;pubmed:22770225;reaxys:2637;seed:cpd00307;upa:UPC00380;wikipedia:Cytosine	0	Initializing
Initial			MNXM765	pyrroloquinoline quinol(3-)		C14H5N2O8	329.198	-3	bigg:pqqh2;biopath:Pyrrolochinolinochinone_(reduced);brenda:BG5759;chebi:18356;chebi:58459;gmelin:342620;kegg:C01359;metacyc:CPD-104;seed:cpd00986;upa:UPC01359	0	Initializing
Initial			MNXM7659	phosphatidylserine (didodecanoyl, n-C12:0)		C30H57N1O10P1	622.748	-1	bigg:ps120;seed:cpd15552	0	Initializing
Initial			MNXM766	(S)-3-hydroxyoctanoyl-CoA		C29H46N7O18P3S	905.698	-4	bigg:3hocoa;biopath:(S)-Hydroxyoctanoyl-CoA;chebi:28632;chebi:62617;kegg:C05266;metacyc:CPD0-2224;reactome:77330;seed:cpd03120	0	Initializing
Initial			MNXM7660	phosphatidylserine (dihexadec-9-enoyl, n-C16:1)		C38H69N1O10P1	730.929	-1	bigg:ps161;seed:cpd15556	0	Initializing
Initial			MNXM7661	phosphatidylserine (dihexadecanoyl, n-C16:0)		C38H73N1O10P1	734.961	-1	bigg:ps160;seed:cpd15555	0	Initializing
Initial			MNXM7662	phosphatidylserine (dioctadec-11-enoyl, n-C18:1)		C42H77N1O10P1	787.035	-1	bigg:ps181;seed:cpd15558	0	Initializing
Initial			MNXM7663	phosphatidylserine (dioctadecanoyl, n-C18:0)		C42H81N1O10P1	791.067	-1	bigg:ps180;seed:cpd15557	0	Initializing
Initial			MNXM767	(S)-3-hydroxytetradecanoyl-CoA		C35H58N7O18P3S	989.857	-4	bigg:3htdcoa;biopath:(S)-3-Hydroxytetradecanoyl-CoA;chebi:27466;chebi:62614;hmdb:HMDB03934;kegg:C05260;metacyc:CPD0-2171;reactome:77276;seed:cpd03115	0	Initializing
Initial			MNXM77	glycerone phosphate		C3H5O6P	168.042	-2	beilstein:4428349;bigg:dhap;biopath:2-Glycerone_phosphate;brenda:BG89172;chebi:16108;chebi:57642;hmdb:HMDB01473;kegg:C00111;metacyc:DIHYDROXY-ACETONE-PHOSPHATE;reactome:75970;seed:cpd00095;upa:UPC00111	0	Initializing
Initial			MNXM770	2,5-dioxopentanoate		C5H5O4	129.091	-1	biopath:2,5-Dioxopentanoate;brenda:BG20992;chebi:17415;chebi:58136;kegg:C00433;metacyc:CPD-654;seed:cpd00340;upa:UPC00433	0	Initializing
Initial			MNXM773	6-hydroxynicotinate		C6H4NO3	138.101	-1	bigg:6hnac;biopath:6-Hydroxynicotinate;brenda:BG36363;chebi:16168;chebi:57664;gmelin:2457083;hmdb:HMDB02658;kegg:C01020;metacyc:6-HYDROXY-NICOTINATE;seed:cpd00752;upa:UPC01020	0	Initializing
Initial			MNXM776	cellobiose		C12H22O11	342.296	0	beilstein:1292744;biopath:Cellobiose;brenda:BG3991;cas:528-50-7;chebi:17057;drugbank:DB02061;kegg:C00185;seed:cpd00158	0	Initializing
Initial			MNXM78	L-lysinium(1+)		C6H15N2O2	147.196	1	bigg:lys-L;biopath:L-Lysine;brenda:BG22685;chebi:18019;chebi:32550;chebi:32551;chebi:32552;gmelin:1149956;hmdb:HMDB00182;kegg:C00047;kegg:D02278;metacyc:LYS;reactome:29444;seed:cpd00039;upa:UPC00047;upa:UPC16440	0	Initializing
Initial			MNXM78210	propenoyl-CoA					chebi:26302	0	Initializing
Initial			MNXM784	trans-oct-2-enoyl-CoA		C29H44N7O17P3S	887.683	-4	bigg:oc2coa;biopath:trans-Oct-2-enoyl-CoA;brenda:BG15239;chebi:27537;chebi:62242;hmdb:HMDB03949;kegg:C05276;metacyc:CPD0-2108;reactome:77332;seed:cpd03130	0	Initializing
Initial			MNXM785	UDP-N-acetyl-alpha-D-muramate		C20H28N3O19P2	676.393	-3	bigg:uamr;biopath:UDP-N-Acetylmuramate;brenda:BG10536;chebi:17882;chebi:58309;chebi:70757;chebi:70765;hmdb:HMDB11720;kegg:C01050;metacyc:CPD0-1338;metacyc:UDP-N-ACETYLMURAMATE;reaxys:10752674;seed:cpd00773	0	Initializing
Initial			MNXM7864	UDP-N-acetylmuramoyl-L-alanyl-D-gamma-glutamyl-L-lysine(3-)		C34H52N7O24P2	1004.757	-3	bigg:uGgl;brenda:BG16780;chebi:16329;chebi:57736;kegg:C05892;kegg:C19720;metacyc:CPD-209;seed:cpd03490	0	Initializing
Initial			MNXM7865	UDP-N-acetyl-alpha-D-muramoyl-L-alanyl-gamma-D-glutamyl-L-lysyl-D-alanyl-D-alanine		C40H62N9O26P2	1146.913	-3	bigg:uGgla;brenda:BG18328;chebi:17277;chebi:58086;chebi:70758;chebi:70768;kegg:C04702;seed:cpd02862	0	Initializing
Initial			MNXM79	(6S)-5,6,7,8-tetrahydrofolate		C19H21N7O6	443.413	-2	beilstein:10223255;bigg:thf;biopath:Tetrahydrofolate;brenda:BG9334;brenda:BG9336;brenda:BG9337;chebi:15635;chebi:20506;chebi:26907;chebi:57453;chebi:67016;chebi:68437;hmdb:HMDB01846;kegg:C00101;metacyc:THF;reactome:200671;seed:cpd00087;upa:UPC00101;upa:UPX00054	0	Initializing
Initial			MNXM790	4-amino-2-methyl-5-phosphonatomethylpyrimidine(2-)		C6H8N3O4P	217.119	-2	bigg:4ampm;brenda:BG21646;chebi:18032;chebi:58354;kegg:C04556;metacyc:AMINO-HYDROXYMETHYL-METHYL-PYR-P;seed:cpd02775;upa:UPC04556	0	Initializing
Initial			MNXM791	5-amino-6-(D-ribitylamino)uracil		C9H16N4O6	276.247	0	beilstein:33063;bigg:4r5au;brenda:BG27771;cas:17014-74-3;chebi:15934;hmdb:HMDB11106;kegg:C04732;metacyc:AMINO-RIBOSYLAMINO-1H-3H-PYR-DIONE;pubmed:11237620;pubmed:15723519;pubmed:9211334;seed:cpd02882;upa:UPC04732	0	Initializing
Initial			MNXM792	5-aminopentanoate		C5H11NO2	117.146	0	bigg:5aptn;biopath:5-Aminopentanoate;brenda:BG36521;chebi:15887;chebi:356010;gmelin:1042689;hmdb:HMDB03355;kegg:C00431;lipidmaps:LMFA01100040;metacyc:5-AMINOPENTANOATE;seed:cpd00339;upa:UPC00431	0	Initializing
Initial			MNXM795	D-tagatofuranose 6-phosphate(2-)		C6H11O9P	258.12	-2	beilstein:4909408;bigg:tag6p-D;brenda:BG22615;chebi:17837;chebi:4251;chebi:58695;hmdb:HMDB06873;kegg:C01097;metacyc:TAGATOSE-6-PHOSPHATE;seed:cpd00805;upa:UPC01097	0	Initializing
Initial			MNXM79613	Pseudomonas aeruginosa LPS core precursor 1 + KDO2-lipidA		C103H181N2O45P2	2229.473	0	seed:cpd17058	0	Initializing
Initial			MNXM8	NAD(+)		C21H26N7O14P2	662.417	-1	beilstein:3868403;bigg:nad;biopath:NAD;brenda:BG11259;chebi:13389;chebi:15846;chebi:44215;chebi:57540;gmelin:684342;hmdb:HMDB00902;kegg:C00003;metacyc:NAD;reactome:29360;seed:cpd00003;upa:UPC00003	0	Initializing
Initial			MNXM80	UMP(2-)		C9H11N2O9P	322.165	-2	beilstein:3570858;bigg:ump;biopath:Uridine-5-prime-phosphate;brenda:BG27452;chebi:16695;chebi:57865;gmelin:341500;hmdb:HMDB00288;kegg:C00105;metacyc:CPD0-2080;metacyc:UMP;reactome:109402;seed:cpd00091;upa:UPC00105	0	Initializing
Initial			MNXM802	N-carbamoyl-beta-alaninate		C4H7N2O3	131.11	-1	beilstein:3663255;bigg:cala;biopath:3-Ureidopropionate;brenda:BG19613;chebi:11892;chebi:18261;gmelin:675229;hmdb:HMDB00026;kegg:C02642;metacyc:3-UREIDO-PROPIONATE;reactome:73588;reaxys:3663255;seed:cpd01720	0	Initializing
Initial			MNXM803	phosphonoacetaldehyde		C2H4O4P	123.025	-1	brenda:BG15500;chebi:18124;chebi:58383;kegg:C03167;metacyc:CPD-551;seed:cpd02024	0	Initializing
Initial			MNXM80458	quinic acid					chebi:26493	0	Initializing
Initial			MNXM805	trans-4-hydroxy-L-proline zwitterion		C5H9NO3	131.13	0	bigg:4hpro-LT;brenda:BG84264;chebi:18095;chebi:58375;hmdb:HMDB00725;kegg:C01157;metacyc:4-HYDROXY-L-PROLINE;seed:cpd00851	0	Initializing
Initial			MNXM806	tryptaminium		C10H13N2	161.224	1	bigg:trypta;biopath:Tryptamine;brenda:BG596;chebi:16765;chebi:57887;gmelin:533978;hmdb:HMDB00303;kegg:C00398;metacyc:TRYPTAMINE;seed:cpd00318;upa:UPC00398	0	Initializing
Initial			MNXM807	(S)-2,3-dihydrodipicolinate		C7H5NO4	167.119	-2	bigg:23dhdp;biopath:2,3-Dihydrodipicolinate;brenda:BG25158;brenda:BG25159;chebi:11421;chebi:18042;chebi:30620;chebi:48052;hmdb:HMDB12247;kegg:C03340;metacyc:2-3-DIHYDRODIPICOLINATE;seed:cpd02120;upa:UPC03340	0	Initializing
Initial			MNXM81	HSO(3)(-)		HO3S	81.071	-1	bigg:so3;biopath:Hydrogen_sulfite;biopath:Sulfite;brenda:BG28704;brenda:BG91992;brenda:BG93037;cas:15181-46-1;chebi:17137;chebi:17359;chebi:48854;gmelin:1455;kegg:C00094;kegg:C11481;kegg:C20393;kegg:D02059;kegg:D09002;metacyc:H2SO3;metacyc:HSO3;metacyc:SO3;reactome:1614538;seed:cpd00081;upa:UPC00094	0	Initializing
Initial			MNXM811	all-trans-Octaprenyl diphosphate		C40H65O7P2	719.887	-3	bigg:octdp;brenda:BG18256;chebi:16275;chebi:53045;chebi:57711;hmdb:HMDB01094;kegg:C04146;lipidmaps:LMPR01070226;metacyc:OCTAPRENYL-DIPHOSPHATE;seed:cpd02557;upa:UPC04146	0	Initializing
Initial			MNXM813	cis-aconitate(3-)		C6H3O6	171.084	-3	bigg:acon-C;biopath:cis-Aconitate;brenda:BG23413;chebi:16383;chebi:32805;gmelin:329168;hmdb:HMDB00072;kegg:C00417;metacyc:CIS-ACONITATE;seed:cpd00331;upa:UPC00417	0	Initializing
Initial			MNXM817	N(2)-acetyl-L-ornithine zwitterion		C7H14N2O3	174.198	0	bigg:acorn;biopath:N-2-Acetyl-L-ornithine;brenda:BG24348;chebi:16543;chebi:57805;hmdb:HMDB03357;kegg:C00437;metacyc:N-ALPHA-ACETYLORNITHINE;seed:cpd00342;upa:UPC00437	0	Initializing
Initial			MNXM82	GDP-alpha-D-mannose		C16H23N5O16P2	603.325	-2	beilstein:6630718;bigg:gdpmann;biopath:GDP-D-Glucose;brenda:BG36265;brenda:BG7334;chebi:15820;chebi:57527;hmdb:HMDB01163;kegg:C00096;metacyc:GDP-MANNOSE;reactome:162860;seed:cpd00083;upa:UPC00096	0	Initializing
Initial			MNXM820	O-succinyl-L-homoserinate(1-)		C8H12NO6	218.184	-1	bigg:suchms;biopath:O-Succinyl-L-homoserine;brenda:BG25856;chebi:16160;chebi:57661;kegg:C01118;metacyc:O-SUCCINYL-L-HOMOSERINE;seed:cpd00822;upa:UPC01118	0	Initializing
Initial			MNXM821	propanal		C3H6O	58.079	0	bigg:ppal;brenda:BG89190;cas:123-38-6;chebi:17153;hmdb:HMDB03366;kegg:C00479;metacyc:CPD-665;pdbechem:CBG;pubmed:20097366;pubmed:21568340;reaxys:506010;seed:cpd00371;um-bbd:c0207;wikipedia:Propanal	0	Initializing
Initial			MNXM82173	siroheme		C42H36FeN4O16	908.597	-8	bigg:sheme;chebi:28599;chebi:60052;kegg:C00748;metacyc:SIROHEME;seed:cpd00557;upa:UPC00748	0	Initializing
Initial			MNXM825	(S)-3-hydroxypalmitoyl-CoA		C37H62N7O18P3S	1017.911	-4	bigg:3hhdcoa;biopath:(S)-3-Hydroxyhexadecanoyl-CoA;brenda:BG44415;chebi:27402;chebi:62613;hmdb:HMDB03932;kegg:C05258;lipidmaps:LMFA07050032;metacyc:CPD0-2232;reactome:77300;seed:cpd03113	0	Initializing
Initial			MNXM829	5-oxo-4,5-dihydro-2-furylacetate		C6H5O4	141.102	-1	beilstein:6197268;bigg:5odhf2a;biopath:2-Oxo-2,3-dihydrofuran-5-acetate;brenda:BG76995;chebi:18267;chebi:58425;kegg:C03586;metacyc:3-OXOADIPATE-ENOL-LACTONE;seed:cpd02255;upa:UPC03586	0	Initializing
Initial			MNXM83	Isopentenyl diphosphate		C5H9O7P2	243.068	-3	bigg:ipdp;biopath:delta(3)-Isopentenyl-pyrophosphate;brenda:BG89187;chebi:128769;chebi:16584;hmdb:HMDB01347;kegg:C00129;lipidmaps:LMPR01010008;metacyc:DELTA3-ISOPENTENYL-PP;reactome:191362;seed:cpd00113;upa:UPC00129	0	Initializing
Initial			MNXM8355	C12:1-Medium-chain length Polyhydroxyalkanoate.		C12H20O2R		0	bigg:C121mclPHA;seed:cpd16746	0	Initializing
Initial			MNXM8356	C14:0-Medium-chain length Polyhydroxyalkanoate.		C14H26O2R		0	bigg:C140mclPHA;seed:cpd16747	0	Initializing
Initial			MNXM8357	C14:1-Medium-chain length Polyhydroxyalkanoate.		C14H24O2R		0	bigg:C141mclPHA;seed:cpd16748	0	Initializing
Initial			MNXM83932	tetrahydropteroyltri-L-glutamate					chebi:26920	0	Initializing
Initial			MNXM840	L-2,4-diazaniumylbutyrate		C4H11N2O2	119.142	1	bigg:24dab;brenda:BG36300;chebi:16028;chebi:48950;chebi:58761;chebi:64307;hmdb:HMDB02362;hmdb:HMDB06284;kegg:C03283;lipidmaps:LMFA01100052;metacyc:CPD-470;seed:cpd02095;upa:UPC03283	0	Initializing
Initial			MNXM842	naphthalene-1,2-diol		C10H8O2	160.169	0	beilstein:1908498;brenda:BG1979;cas:574-00-5;chebi:17435;drugbank:DB07610;gmelin:241000;kegg:C03012;metacyc:NAPHTHALENE-12-DIOL;seed:cpd01932;um-bbd:c0129	0	Initializing
Initial			MNXM848	1-pyrroline-3-hydroxy-5-carboxylate		C5H6NO3	128.106	-1	bigg:1p3h5c;biopath:L-1-Pyrroline-3-hydroxy-5-carboxylate;brenda:BG21074;chebi:27391;chebi:37005;chebi:58509;chebi:6151;chebi:62612;hmdb:HMDB01369;kegg:C04281;metacyc:PYRROLINE-HYDROXY-CARBOXYLATE;seed:cpd02625	0	Initializing
Initial			MNXM85	alditol		C3H8O3	92.094	0	bigg:glyc;biopath:Glycerol;brenda:BG18046;chebi:17522;chebi:17754;hmdb:HMDB00131;kegg:C00116;metacyc:GLYCEROL;reactome:76116;seed:cpd00100;upa:UPC00116;wikipedia:Glycerin	0	Initializing
Initial			MNXM854	5-dehydro-4-deoxy-D-glucarate(2-)		C6H6O7	190.108	-2	bigg:5dh4dglc;biopath:5-Dehydro-4-deoxy-D-glucarate;brenda:BG85513;chebi:16369;chebi:35453;chebi:42819;drugbank:DB03237;kegg:C00679;metacyc:5-KETO-4-DEOXY-D-GLUCARATE;seed:cpd00515;upa:UPC00679	0	Initializing
Initial			MNXM856	adenosylcobinamide phosphate(1-)		C58H83CoN16O14P	1318.285	-1	bigg:adocbip;chebi:2481;chebi:58502;kegg:C06509;metacyc:ADENOSYLCOBINAMIDE-P;seed:cpd03919;upa:UPC06509	0	Initializing
Initial			MNXM857	ADP-L-glycero-beta-D-manno-heptose		C17H25N5O16P2	617.352	-2	bigg:adphep-LD;brenda:BG8039;chebi:61506;chebi:61530;kegg:C06398;metacyc:ADP-L-GLYCERO-D-MANNO-HEPTOSE;seed:cpd03831;upa:UPC06398	0	Initializing
Initial			MNXM858	coniferyl aldehyde		C10H10O3	178.185	0	bigg:conialdh;brenda:BG403;cas:458-36-6;chebi:16547;kegg:C02666;metacyc:CONIFERYL-ALDEHYDE;seed:cpd01733	0	Initializing
Initial			MNXM86	propionyl-CoA(4-)		C24H36N7O17P3S	819.566	-4	bigg:ppcoa;biopath:Propanoyl-CoA;brenda:BG36287;chebi:15539;chebi:26296;chebi:57392;hmdb:HMDB01275;kegg:C00100;reactome:70843;seed:cpd00086;upa:UPC00100	0	Initializing
Initial			MNXM866	(1S,2R)-1-C-(indol-3-yl)glycerol 3-phosphate(2-)		C11H12NO6P	285.19	-2	bigg:3ig3p;biopath:(3-Indolyl)-glycerol-phosphate;brenda:BG2453;chebi:51793;chebi:58866;kegg:C03506;metacyc:INDOLE-3-GLYCEROL-P;seed:cpd02210;upa:UPC03506	0	Initializing
Initial			MNXM87	UDP-alpha-D-glucuronate(3-)		C15H19N2O18P2	577.261	-3	bigg:udpglcur;brenda:BG36564;chebi:17200;chebi:58052;hmdb:HMDB00935;kegg:C00167;metacyc:UDP-GLUCURONATE;reactome:174384;seed:cpd00144;upa:UPC00167	0	Initializing
Initial			MNXM874	4-amino-5-hydroxymethyl-2-methylpyrimidine		C6H9N3O	139.155	0	bigg:4ahmmp;brenda:BG23725;cas:73-67-6;chebi:16892;drugbank:DB02022;kegg:C01279;metacyc:HMP;seed:cpd00939;upa:UPC01279	0	Initializing
Initial			MNXM877	adenosylcobyrate		C55H76CoN15O11	1182.219	0	bigg:adcobhex;biopath:Adenosyl_cobyrinate_hexaamide;chebi:2483;chebi:58504;kegg:C06507;metacyc:CPD-691;seed:cpd03917;upa:UPC06507	0	Initializing
Initial			MNXM88	palmitoyl-CoA		C37H62N7O17P3S	1001.911	-4	bigg:pmtcoa;biopath:Palmitoyl-CoA;brenda:BG17277;chebi:15525;chebi:24544;chebi:57379;hmdb:HMDB01338;kegg:C00154;lipidmaps:LMFA07050002;metacyc:PALMITYL-COA;reactome:200993;seed:cpd00134	0	Initializing
Initial			MNXM880	coniferol		C10H12O3	180.2	0	beilstein:2048963;bigg:confrl;brenda:BG718;cas:458-35-5;chebi:17745;hmdb:HMDB12915;kegg:C00590;metacyc:CONIFERYL-ALCOHOL;pubmed:11430982;pubmed:11684179;pubmed:20336005;pubmed:6660881;reaxys:2048963;seed:cpd00458;wikipedia:Coniferyl_alcohol	0	Initializing
Initial			MNXM881	alpha-D-ribose 1,5-bisphosphate		C5H8O11P2	306.058	-4	bigg:r15bp;brenda:BG20678;chebi:17994;chebi:58345;chebi:68688;chebi:68819;hmdb:HMDB11688;kegg:C01151;metacyc:RIBOSE-15-BISPHOSPHATE;pubmed:21341651;seed:cpd00847;upa:UPC01151	0	Initializing
Initial			MNXM88204	tRNA(fMet)					chebi:33794	0	Initializing
Initial			MNXM88440	UDP-N-acetyl-D-mannosamine		C17H25N3O17P2	605.338	-2	hmdb:HMDB13112	0	Initializing
Initial			MNXM88503	undecaprenyl phosphate					chebi:27193	0	Initializing
Initial			MNXM888	pyridine-2,5-diol		C5H5NO2	111.099	0	bigg:dhpyr;biopath:2,5-Dihydroxypyridine;brenda:BG20900;cas:5154-01-8;chebi:16364;kegg:C01059;metacyc:2-5-DIHYDROXYPYRIDINE;seed:cpd00778	0	Initializing
Initial			MNXM889	toluene		C7H8	92.138	0	beilstein:635760;bigg:tol;brenda:BG25181;cas:108-88-3;chebi:17578;drugbank:DB01900;gmelin:2456;hmdb:HMDB13799;kegg:C01455;metacyc:TOLUENE;pdbechem:MBN;pubmed:11182169;pubmed:11314682;pubmed:11846266;pubmed:11991009;pubmed:12062755;pubmed:12213539;pubmed:12237258;pubmed:12784113;pubmed:12876426;pubmed:14512097;pubmed:14559343;pubmed:14605898;pubmed:15015825;pubmed:15019953;pubmed:15119846;pubmed:1…	0	Initializing
Initial			MNXM89	sulfur		S	32.065	0	bigg:s;cas:7704-34-9;chebi:26833;chebi:29830;chebi:29831;chebi:29918;chebi:37979;chebi:37980;chebi:37981;chebi:37982;chebi:37983;chebi:37984;chebi:37985;kegg:C00087;seed:cpd00074;upa:UPC00087;webelements:S	0	Initializing
Initial			MNXM890	trans-caffeate		C9H7O4	179.149	-1	beilstein:8986917;bigg:34dhcinm;brenda:BG28330;chebi:16433;chebi:36281;chebi:57770;gmelin:1824843;hmdb:HMDB03501;kegg:C01197;kegg:C01481;metacyc:CAFFEATE;metacyc:CPD-676;seed:cpd00881	0	Initializing
Initial			MNXM891	(2R,3S)-3-isopropylmalate(2-)		C7H10O5	174.151	-2	bigg:3c2hmp;biopath:3-Isopropylmalate;brenda:BG24170;brenda:BG24174;brenda:BG37031;chebi:15592;chebi:35114;chebi:35121;chebi:43468;hmdb:HMDB12156;kegg:C04411;metacyc:2-D-THREO-HYDROXY-3-CARBOXY-ISOCAPROATE;seed:cpd02693;upa:UPC04411	0	Initializing
Initial			MNXM89160	xanthosine 5'-phosphate					chebi:53012	0	Initializing
Initial			MNXM89557	L-glutamate		C5H8NO4	146.121	-1	bigg:glu-L;biopath:L-Glutamate;brenda:BG21361;cas:11070-68-1;chebi:16015;chebi:29972;chebi:29985;chebi:29988;gmelin:936654;hmdb:HMDB00148;kegg:C00025;kegg:D04480;metacyc:GLT;reactome:29404;seed:cpd00023;upa:UPC00025	0	Initializing
Initial			MNXM89576	tRNA(Ala)					bigg:trnaala;brenda:BG92932;chebi:15986;chebi:29170;kegg:C00419;kegg:C01635;metacyc:ALA-tRNAs;seed:cpd11674;seed:cpd11906	0	Initializing
Initial			MNXM89582	hydrogen sulfide		HS	33.073	-1	bigg:h2s;biopath:Hydrogen_sulfide;brenda:BG76383;brenda:BG79324;brenda:BG91991;brenda:BG92016;cas:15035-72-0;chebi:15138;chebi:16136;chebi:16385;chebi:26822;chebi:29919;chebi:30488;chebi:51114;gmelin:24766;hmdb:HMDB03276;kegg:C00283;kegg:C00297;kegg:C20391;metacyc:CPD-7046;metacyc:CPD-846;metacyc:HS;reactome:1614532;reactome:936697;seed:cpd00239;upa:UPC00283	0	Initializing
Initial			MNXM89588	alpha-D-glucose 1-phosphate(2-)		C6H11O9P	258.12	-2	beilstein:3560164;bigg:g1p;brenda:BG22605;chebi:29042;chebi:58601;gmelin:2228361;kegg:C00103;metacyc:GLC-1-P;reaxys:3560164;seed:cpd00089;upa:UPC00103	0	Initializing
Initial			MNXM89621	beta-D-fructofuranose 6-phosphate(2-)		C6H11O9P	258.12	-2	beilstein:6422468;bigg:f6p;bigg:f6p-B;biopath:beta-D-Fructose_6-phosphate;brenda:BG22637;brenda:BG56501;chebi:16084;chebi:45804;chebi:57634;chebi:61527;chebi:61553;hmdb:HMDB03971;kegg:C00085;kegg:C05345;metacyc:FRUCTOSE-6P;seed:cpd00072;upa:UPC00085;upa:UPC05345	0	Initializing
Initial			MNXM89643	D-ribose 5-phosphate		C5H9O8P	228.094	-2	bigg:r5p;biopath:alpha-D-Ribose_5-phosphate;brenda:BG34575;brenda:BG81798;cas:4300-28-1;chebi:18189;chebi:52742;hmdb:HMDB00618;hmdb:HMDB01548;kegg:C00117;kegg:C03736;metacyc:RIBOSE-5P;pubchem:24794349;seed:cpd00101;upa:UPC00117	0	Initializing
Initial			MNXM89661	isocitrate(3-)		C6H5O7	189.1	-3	beilstein:3971277;bigg:icit;brenda:BG23698;chebi:16087;chebi:30887;chebi:36453;chebi:36454;gmelin:329802;hmdb:HMDB00193;kegg:C00311;reaxys:3971277;seed:cpd00260;upa:UPC00311	0	Initializing
Initial			MNXM89676	D-Fructose 1,6-bisphosphate					chebi:16905;reactome:30014	0	Initializing
Initial			MNXM89689	ornithinium(1+)		C5H13N2O2	133.169	1	bigg:orn;brenda:BG20621;chebi:18257;chebi:32964;chebi:44548;chebi:46912;chebi:46913;kegg:C01602;lipidmaps:LMFA01100057;metacyc:25-DIAMINOPENTANOATE;seed:cpd00064;upa:UPC00077	0	Initializing
Initial			MNXM89734	Acyl carrier protein		C14H26R2N3O8PS		0	brenda:BG92948	0	Initializing
Initial			MNXM89752	L-glutamyl-tRNA(Glu)					bigg:glutrna;chebi:29157;chebi:29165;kegg:C02987;kegg:C06112;metacyc:Charged-GLT-tRNAs;metacyc:L-glutamyl-tRNAGln;reactome:379744;reactome:379751;seed:cpd12227;seed:cpd12828;upa:UPC02987	0	Initializing
Initial			MNXM89759	oxidized thioredoxin		C15H21R2N5O5S2		0	brenda:BG93236	0	Initializing
Initial			MNXM89760	reduced thioredoxin		C15H23R2N5O5S2		0	brenda:BG94255	0	Initializing
Initial			MNXM89762	FADH2		C27H32N9O15P2	784.542	-3	brenda:BG14279	0	Initializing
Initial			MNXM89763	glycyl-tRNA(Gly)					bigg:glytrna;chebi:29156;kegg:C02412;metacyc:Charged-GLY-tRNAs;reactome:379781;seed:cpd12100	0	Initializing
Initial			MNXM89795	UDP-alpha-D-galactose		C15H22N2O17P2	564.286	-2	bigg:udpgal;biopath:UDP-D-Galactose;brenda:BG6428;chebi:18307;chebi:58439;chebi:66914;chebi:67119;hmdb:HMDB00302;kegg:C00052;metacyc:CPD-14553;reactome:29452;reaxys:5371022;seed:cpd00043	0	Initializing
Initial			MNXM89802	L-phenylalanyl-tRNA(Phe)					bigg:phetrna;chebi:29153;kegg:C03511;metacyc:Charged-PHE-tRNAs;reactome:379789;seed:cpd12335	0	Initializing
Initial			MNXM89803	L-seryl-tRNA(Ser)					bigg:sertrna;chebi:29162;kegg:C02553;metacyc:Charged-SER-tRNAs;reactome:379777;seed:cpd12132	0	Initializing
Initial			MNXM89804	L-tryptophyl-tRNA(Trp)					bigg:trptrna;chebi:29159;kegg:C03512;metacyc:Charged-TRP-tRNAs;reactome:379765;seed:cpd12336	0	Initializing
Initial			MNXM89810	Gln-tRNA(Gln)					bigg:glntrna;chebi:29166;kegg:C02282;metacyc:Charged-GLN-tRNAs;reactome:379753;reactome:379772;seed:cpd12060	0	Initializing
Initial			MNXM89811	L-aspartyl-tRNA(Asn)					bigg:asptrna;brenda:BL135101;chebi:29151;chebi:29158;kegg:C02984;kegg:C06113;metacyc:Charged-ASP-tRNAs;metacyc:L-aspartyl-tRNAAsn;reactome:379698;reactome:379707;seed:cpd12226;seed:cpd12829	0	Initializing
Initial			MNXM89815	Ala-tRNA(Ala)					bigg:alatrna;chebi:17732;kegg:C00886;metacyc:Charged-ALA-tRNAs;reactome:379729;seed:cpd11770	0	Initializing
Initial			MNXM89822	L-tyrosyl-tRNA(Tyr)		RC9H10NO2			bigg:tyrtrna;brenda:BG93799;chebi:29161;kegg:C02839;metacyc:Charged-TYR-tRNAs;reactome:379755;seed:cpd12194	0	Initializing
Initial			MNXM89831	L-histidyl-tRNA(His)					bigg:histrna;chebi:29155;kegg:C02988;metacyc:Charged-HIS-tRNAs;reactome:379786;seed:cpd12228	0	Initializing
Initial			MNXM89832	L-isoleucyl-tRNA(Ile)					bigg:iletrna;chebi:29160;kegg:C03127;metacyc:Charged-ILE-tRNAs;reactome:379769;reactome:379787;seed:cpd12256	0	Initializing
Initial			MNXM89855	Protoporphyrin		C34H32N4O4	560.642	-2	bigg:ppp9;biopath:Protoporphyrin_IX;brenda:BG16645;cas:553-12-8;chebi:15430;chebi:36159;chebi:57306;hmdb:HMDB00241;kegg:C02191;metacyc:PROTOPORPHYRIN_IX;reactome:189463;seed:cpd01476;upa:UPC02191	0	Initializing
Initial			MNXM89870	Arg-tRNA(Arg)					bigg:argtrna;chebi:18366;kegg:C02163;metacyc:Charged-ARG-tRNAs;reactome:379708;reactome:379720;seed:cpd12036	0	Initializing
Initial			MNXM89895	L-threonyl-tRNA(Thr)					bigg:thrtrna;chebi:29163;kegg:C02992;metacyc:Charged-THR-tRNAs;reactome:379779;seed:cpd12229	0	Initializing
Initial			MNXM899	dTDP-6-deoxy-beta-L-mannose		C16H24N2O15P2	546.314	-2	beilstein:4078636;bigg:dtdprmn;biopath:dTDP-alpha-L-Rhamnose;brenda:BG32829;brenda:BG7350;brenda:BG7352;brenda:BG7353;chebi:15774;chebi:17307;chebi:17510;chebi:35452;chebi:57510;chebi:58099;chebi:58172;chebi:61119;chebi:68576;chebi:68679;hmdb:HMDB06354;kegg:C03187;kegg:C03319;kegg:C07277;kegg:C11912;metacyc:CPD-344;metacyc:DTDP-D-FUCOSE;metacyc:DTDP-RHAMNOSE;seed:cpd02036;seed:cpd02113;seed:cpd04…	0	Initializing
Initial			MNXM89911	Thiamine diphosphate		C12H16N4O7P2S	422.291	-2	bigg:thmpp;biopath:Thiamine_diphosphate;brenda:BG3706;cas:154-87-0;chebi:45931;chebi:58937;chebi:9532;hmdb:HMDB01372;kegg:C00068;metacyc:THIAMINE-PYROPHOSPHATE;reactome:29480;seed:cpd00056;upa:UPC00068	0	Initializing
Initial			MNXM89916	3alpha,7alpha-Dihydroxy-5beta-cholestanate					biopath:3alpha,7alpha-Dihydroxy-5beta-cholestanoate;chebi:16577;hmdb:HMDB00359;lipidmaps:LMST04030066;reactome:193440;reactome:193505	0	Initializing
Initial			MNXM89922	L-lysyl-tRNA(Lys)					bigg:lystrna;biopath:L-Lysyl-tRNA;chebi:16047;kegg:C01931;metacyc:Charged-LYS-tRNAs;reactome:379736;reactome:379795;seed:cpd01326;seed:cpd15249	0	Initializing
Initial			MNXM89939	N-acetyl-D-glucosamine 1-phosphate					bigg:acgam1p;brenda:BG26142;chebi:21519;chebi:7125;hmdb:HMDB01367;kegg:C04256;reactome:532204;seed:cpd02611;upa:UPC04256;upa:UPC04501	0	Initializing
Initial			MNXM89948	carnitine		C7H15NO3	161.199	0	beilstein:1866665;bigg:crn;brenda:BG46143;cas:461-06-3;chebi:17126;chebi:3424;drugbank:DB02648;kegg:C00487;metacyc:DL-CARNITINE;patent:US4255449;patent:US4315944;pubmed:22770225;reactome:30235;reaxys:1866665;seed:cpd00266;upa:UPC00487;wikipedia:Carnitine	0	Initializing
Initial			MNXM89949	cis-hexadec-9-enoyl-[acyl-carrier protein] (n-C16:1)		C27H49N2O8PRS		-1	bigg:hdeACP;seed:cpd15239	0	Initializing
Initial			MNXM9	phosphate		HO4P	95.979	-2	bigg:pi;biopath:Phosphate;biopath:Phosphate_(protonated);bnice:C9;brenda:BG92038;chebi:18367;chebi:24838;chebi:26020;chebi:26078;chebi:32596;chebi:34683;chebi:35433;chebi:37583;chebi:37585;chebi:39745;chebi:43474;chebi:4496;chebi:63036;chebi:63051;chebi:9679;gmelin:1998;hmdb:HMDB02142;kegg:C00009;kegg:C13556;kegg:C13558;metacyc:CPD0-1421;metacyc:PHOSPHATE-GROUP;metacyc:Pi;molbase:1628;pdbechem:IP…	0	Initializing
Initial			MNXM90	choline		C5H14NO	104.171	1	beilstein:1736748;bigg:chol;biopath:Choline;brenda:BG36437;cas:62-49-7;chebi:15354;drugbank:DB00122;gmelin:324597;hmdb:HMDB00097;kegg:C00114;metacyc:CHOLINE;pdbechem:CHT;pubmed:10930630;pubmed:14972364;pubmed:17344490;pubmed:20038853;pubmed:20446114;pubmed:22770225;pubmed:6420466;reactome:264618;reactome:264638;reaxys:1736748;seed:cpd00098;upa:UPC00114;wikipedia:Choline	0	Initializing
Initial			MNXM9001	pentanal		C5H10O	86.132	0	bigg:ptal;cas:110-62-3;seed:cpd15621	0	Initializing
Initial			MNXM90012	L-cysteinyl-tRNA(Cys)					bigg:cystrna;chebi:29152;kegg:C03125;metacyc:Charged-CYS-tRNAs;reactome:379719;seed:cpd12255	0	Initializing
Initial			MNXM90055	D-Fructose 1-phosphate					chebi:18105;reactome:31221	0	Initializing
Initial			MNXM90082	carbon monoxide		CO	28.01	0	biopath:Carbon_monoxide;brenda:BG36567;cas:630-08-0;hmdb:HMDB01361;metacyc:CARBON-MONOXIDE;pubchem:281	0	Initializing
Initial			MNXM90110	L-valyl-tRNA(Val)					bigg:valtrna;brenda:BG93800;chebi:29164;kegg:C02554;metacyc:Charged-VAL-tRNAs;reactome:379790;seed:cpd12133	0	Initializing
Initial			MNXM90163	cob(I)alamin		C62H88CoN13O14P	1329.348	-1	bigg:cbl1;chebi:15982;chebi:30411;chebi:60488;kegg:C00853;metacyc:COB-I-ALAMIN;seed:cpd00635	0	Initializing
Initial			MNXM902	maleamate		C4H4NO3	114.079	-1	bigg:malm;biopath:Maleamate;brenda:BG19320;chebi:16146;chebi:29045;kegg:C01596;metacyc:MALEAMATE;seed:cpd01123	0	Initializing
Initial			MNXM90238	hydrogenobyrinate		C45H54N4O14	874.929	-6	bigg:hgbyr;brenda:BG33971;kegg:C06399;metacyc:CPD-687;pubchem:25244979;seed:cpd03832;upa:UPC06399	0	Initializing
Initial			MNXM90282	3-methylglutaconyl-CoA		C27H37N7O19P3S	888.604	-5	bigg:3mgcoa;biopath:trans-3-Methylglutaconyl-CoA;hmdb:HMDB01057;kegg:C03231;metacyc:TRANS-3-METHYL-GLUTACONYL-COA;pubchem:25244136;seed:cpd02068;upa:UPC03231	0	Initializing
Initial			MNXM90295	hydrogenobyrinate a,c-diamide		C45H58N6O12	874.975	-4	bigg:hgbam;kegg:C06503;metacyc:CPD-688;pubchem:25244717;seed:cpd03913;upa:UPC06503	0	Initializing
Initial			MNXM90303	precorrin-6B		C44H49N4O16	889.877	-7	bigg:pre6b;biopath:Precorrin_6B;kegg:C06319;metacyc:CPD-679;pubchem:25243924;seed:cpd03760;upa:UPC06319	0	Initializing
Initial			MNXM90308	UDP-2-acetamido-2,6-dideoxy-alpha-D-xylo-hex-4-ulose		C17H23N3O16P2	587.323	-2	brenda:BG7961;brenda:BG7962;chebi:62375;chebi:62420;kegg:C04613;metacyc:CPD-13847;pubmed:15778500;seed:cpd02810	0	Initializing
Initial			MNXM90340	tRNA(Gly)					bigg:trnagly;brenda:BG92932;chebi:15986;chebi:29176;kegg:C00419;kegg:C01642;metacyc:GLY-tRNAs;reactome:379770;seed:cpd11674;seed:cpd11913	0	Initializing
Initial			MNXM90341	(S)-3-hydroxyisobutyryl-CoA		C25H38N7O18P3S	849.592	-4	bigg:3hibutcoa;biopath:(S)-3-Hydroxyisobutyryl-CoA;chebi:28259;chebi:62611;kegg:C06000;metacyc:CPD-12174;reactome:71847;seed:cpd03572	0	Initializing
Initial			MNXM90394	4-Imidazolone-5-propanoate		C6H7N2O3	155.131	-1	bigg:4izp;biopath:4-Imidazolone-5-propanoate;brenda:BG23570;brenda:BG88103;chebi:11041;chebi:27384;chebi:57255;kegg:C03680;metacyc:4-IMIDAZOLONE-5-PROPIONATE;reactome:34979;seed:cpd02311;upa:UPC03680	0	Initializing
Initial			MNXM90401	beta-D-glucose 6-phosphate		C6H11O9P	258.12	-2	bigg:g6p-B;seed:cpd00863	0	Initializing
Initial			MNXM90412	Deoxyribose		C5H10O4	134.13	0	3dmet:B01499;bigg:drib;biopath:2-prime-Deoxyribose;brenda:BG20399;cas:533-67-5;hmdb:HMDB03224;kegg:C01801;knapsack:C00001115;nikkaji:J6.332K;pdb-ccd:2DR;pubchem:4927;seed:cpd01242	0	Initializing
Initial			MNXM90440	2-Octaprenyl-3-methyl-6-methoxy-1,4-benzoquinone		C48H72O3	697.083	0	bigg:2ommb;chebi:28636;kegg:C05814;seed:cpd03448	0	Initializing
Initial			MNXM90545	H2		H2	2.016	0	bigg:h2;biopath:Hydrogen;cas:1333-74-0;chebi:18276;chebi:29239;chebi:29293;chebi:29297;chebi:29299;chebi:29300;hmdb:HMDB01362;kegg:C00282;metacyc:HYDROGEN-MOLECULE;reactome:113555;seed:cpd11640;upa:UPC00282	0	Initializing
Initial			MNXM90564	precorrin-6A		C44H47N4O16	887.861	-7	brenda:BG18564;metacyc:CPD-675;pubchem:25245479	0	Initializing
Initial			MNXM90601	4-Carboxy-2-hydroxyhexa-2,4-dienedioate		C7H3O7	199.095	-3	bigg:omaenol;cas:53-42-9;seed:cpd02717	0	Initializing
Initial			MNXM9062	Pseudomonas aeruginosa Lipid A		C80H146N2O25P2	1597.961	0	seed:cpd17066	0	Initializing
Initial			MNXM9063	Pseudomonas aeruginosa Lipid A precursor		C56H102N2O23P2	1233.356	0	seed:cpd17068	0	Initializing
Initial			MNXM90660	S-Succinyldihydrolipoamide		C12H20NO4S2	306.422	-1	bigg:sdhlam;cas:None;chebi:17432;kegg:C01169;seed:cpd00860	0	Initializing
Initial			MNXM90663	trans-octadec-2-enoyl-[acyl-carrier protein]		C29H53N2O8PRS		-1	bigg:toctd2eACP;seed:cpd15572	0	Initializing
Initial			MNXM90665	tRNA(Asn)					bigg:trnaasn;brenda:BG92932;chebi:15986;chebi:29172;kegg:C00419;kegg:C01637;metacyc:ASN-tRNAs;reactome:379699;seed:cpd11674;seed:cpd11908	0	Initializing
Initial			MNXM90666	tRNA(Cys)					bigg:trnacys;chebi:29167;kegg:C01639;metacyc:CYS-tRNAs;reactome:379725;seed:cpd11910	0	Initializing
Initial			MNXM90667	tRNA(Pro)		RH			bigg:trnapro;chebi:29177;kegg:C01649;metacyc:PRO-tRNAs;reactome:379768;reactome:379775;seed:cpd11920	0	Initializing
Initial			MNXM90668	tRNA(Tyr)		RH			bigg:trnatyr;chebi:29182;kegg:C00787;metacyc:TYR-tRNAs;reactome:379756;seed:cpd11751	0	Initializing
Initial			MNXM90682	4-oxalocrotonate		C6H4O5	156.093	-2	bigg:oxalc;cas:59-85-8;seed:cpd02183	0	Initializing
Initial			MNXM90720	glycogen		C6H10O5	162.141	0	bigg:glycogen	0	Initializing
Initial			MNXM90725	hydroxymethylbilane		C40H38N4O17	846.746	-8	cas:73023-76-4;metacyc:HYDROXYMETHYLBILANE;pubchem:25202903	0	Initializing
Initial			MNXM90751	tRNA(Arg)					bigg:trnaarg;chebi:29171;kegg:C01636;metacyc:ARG-tRNAs;reactome:379704;reactome:379727;seed:cpd11907	0	Initializing
Initial			MNXM90752	tRNA(Asp)					bigg:trnaasp;brenda:BG92932;chebi:15986;chebi:29186;kegg:C00419;kegg:C01638;metacyc:ASP-tRNAs;pdb:3TRA;reactome:379711;reactome:379715;seed:cpd11674;seed:cpd11909	0	Initializing
Initial			MNXM90753	tRNA(Phe)					bigg:trnaphe;brenda:BG92932;chebi:15986;chebi:29184;kegg:C00419;kegg:C01648;metacyc:PHE-tRNAs;pdb:1EHZ;reactome:379760;seed:cpd11674;seed:cpd11919	0	Initializing
Initial			MNXM90755	tRNA(Trp)					bigg:trnatrp;chebi:29181;kegg:C01652;metacyc:TRP-tRNAs;reactome:379763;seed:cpd11923	0	Initializing
Initial			MNXM90822	FAD		C27H31N9O15P2	783.534	-2	bigg:fad;biopath:FAD;brenda:BG14245;brenda:BG33700;chebi:16238;chebi:24040;chebi:57692;hmdb:HMDB01248;kegg:C00016;metacyc:FAD;reactome:113596;seed:cpd00015;upa:UPC00016	0	Initializing
Initial			MNXM90833	glutaredoxin (reduced)		R		0	bigg:grxrd;seed:cpd15481	0	Initializing
Initial			MNXM90878	tRNA(His)					bigg:trnahis;brenda:BG92932;chebi:15986;chebi:29178;kegg:C00419;kegg:C01643;metacyc:HIS-tRNAs;reactome:379758;seed:cpd11674;seed:cpd11914	0	Initializing
Initial			MNXM90879	tRNA(Ile)					bigg:trnaile;chebi:29174;kegg:C01644;metacyc:ILE-tRNAs;reactome:379739;reactome:379750;seed:cpd11915	0	Initializing
Initial			MNXM90880	tRNA(Leu)					bigg:trnaleu;chebi:29169;kegg:C01645;metacyc:LEU-tRNAs;reactome:379771;reactome:379788;seed:cpd11916	0	Initializing
Initial			MNXM90882	tRNA(Met)					bigg:trnamet;chebi:29173;kegg:C01647;metacyc:MET-tRNAs;reactome:379741;reactome:379742;seed:cpd11918	0	Initializing
Initial			MNXM90883	tRNA(Thr)					bigg:trnathr;brenda:BG92932;chebi:15986;chebi:29180;kegg:C00419;kegg:C01651;metacyc:THR-tRNAs;reactome:379791;seed:cpd11674;seed:cpd11922	0	Initializing
Initial			MNXM90885	tRNA(Val)					bigg:trnaval;chebi:29183;kegg:C01653;metacyc:VAL-tRNAs;reactome:379793;seed:cpd11924	0	Initializing
Initial			MNXM90886	tRNA(Glu)					bigg:trnaglu;chebi:29175;kegg:C01641;metacyc:GLT-tRNAs;reactome:379754;reactome:379778;seed:cpd11912;upa:UPC01641	0	Initializing
Initial			MNXM90976	dihydrosirohydrochlorin		C42H41N4O16	857.792	-7	bigg:dscl;bigg:pre2;brenda:BG18385;cas:65207-12-7;kegg:C02463;seed:cpd01620;upa:UPC02463	0	Initializing
Initial			MNXM91005	NAD+		C21H28N7O14P2	664.433	0	bnice:C2	0	Initializing
Initial			MNXM91028	tRNA(Ser)					bigg:trnaser;brenda:BG92932;chebi:15986;chebi:29179;kegg:C00419;kegg:C01650;metacyc:SER-tRNAs;reactome:379761;seed:cpd11674;seed:cpd11921	0	Initializing
Initial			MNXM91043	1,2-Dihydroxy-3-methylcyclohexa-3,5-dienecarboxylate		C8H9O4	169.155	-1	bigg:dh3mchc;cas:486-25-9;chebi:17641;kegg:C06720;seed:cpd04108	0	Initializing
Initial			MNXM91066	2-Hexaprenyl-3-methyl-5-hydroxy-6-methoxy-1,4-benzoquinone		C38H55O4	575.841	-1	chebi:28753;kegg:C05805;seed:cpd03442	0	Initializing
Initial			MNXM91067	2-Hydroxy-5-methyl-cis,cis-muconate		C7H6O5	170.12	-2	bigg:hmccm;chebi:28249;kegg:C07478;seed:cpd04651	0	Initializing
Initial			MNXM91093	3-oxoadipyl-CoA		C6H7CoO4S	234.116		upa:UPC02232	0	Initializing
Initial			MNXM91095	3-Oxooctadecanoyl-[acyl-carrier protein]		C29H53N2O9PRS		-1	bigg:3ooctdACP;seed:cpd15377	0	Initializing
Initial			MNXM911	1-piperideine-2-carboxylate		C6H8NO2	126.133	-1	bigg:1pipdn2c;biopath:delta1-Piperidine-2-carboxylate;brenda:BG23761;chebi:16187;chebi:30912;hmdb:HMDB01084;kegg:C04092;metacyc:DELTA1-PIPERIDEINE-2-CARBOXYLATE;seed:cpd00922	0	Initializing
Initial			MNXM91105	2,3-diketo-5-methylthio-1-phosphopentane		C6H9O6PS	240.171	-2	bigg:dkmpp;seed:cpd11295;upa:UPC15650	0	Initializing
Initial			MNXM91123	adenosylcobyric acid		C55H77N15O11Co	1183.227	1	brenda:BG18693	0	Initializing
Initial			MNXM91157	Cytochrome c		C42H52FeN8O6S2	884.887	0	bigg:cytcc;cas:9007-43-6;seed:cpd00410	0	Initializing
Initial			MNXM91192	Ferricytochrome c		C42H54FeN8O6S2	886.903	3	bigg:ficytC;bigg:ficytc;bigg:ficytcc553;seed:cpd00109	0	Initializing
Initial			MNXM91194	Ferrocytochrome C		C42H54FeN8O6S2	886.903	2	bigg:focytC;bigg:focytc;bigg:focytcc553;seed:cpd00110	0	Initializing
Initial			MNXM91300	S-Glutaryldihydrolipoamide		C13H22NO4S2	320.448	-1	bigg:S-gtrdhdlp;cas:551-72-4;seed:cpd03672	0	Initializing
Initial			MNXM91319	tRNA					brenda:BG92932;cas:9014-25-9;chebi:15986;chebi:17843;kegg:C00066;kegg:C00419;metacyc:All-tRNAs;metacyc:Polynucleotide-Holder;metacyc:tRNA-Holder;seed:cpd11615;seed:cpd11674	0	Initializing
Initial			MNXM9145	a trans-2,trans-4-dienoyl-CoA					metacyc:TETRADEHYDROACYL-COA	0	Initializing
Initial			MNXM91527	cobinamide		C48H72N11O8Co	990.087	2	brenda:BG71814	0	Initializing
Initial			MNXM9159	trans,trans,cis-Geranylgeranyl diphosphate		C20H33O7P2	447.419	-3	bigg:ttc-ggdp;biopath:trans-trans-cis-Geranylgeranyl-diphosphate;chebi:10698;chebi:62639;kegg:C11356;lipidmaps:LMPR0104010003;metacyc:CPD0-1028;seed:cpd08211	0	Initializing
Initial			MNXM916	6-amino-2-oxohexanoic acid zwitterion		C6H11NO3	145.156	0	bigg:6a2ohxnt;biopath:6-Amino-2-oxohexanoate;brenda:BG21981;chebi:17534;chebi:58183;hmdb:HMDB12151;kegg:C03239;metacyc:2-KETO-6-AMINO-CAPROATE;seed:cpd02074	0	Initializing
Initial			MNXM91623	L-Asparaginyl-tRNA(Asn)		C14H19RN7O9P		0	brenda:BG94078	0	Initializing
Initial			MNXM91624	L-Aspartyl-tRNA(Asp)		C14H18RN6O10P		0	brenda:BG94069	0	Initializing
Initial			MNXM91627	L-Glutamyl-tRNA(Glu)		C15H20RN6O10P		0	brenda:BG94070	0	Initializing
Initial			MNXM91694	Phosphoribosyl-ATP		C15H20N5O20P4	714.236	-5	brenda:BG89532;hmdb:HMDB03665	0	Initializing
Initial			MNXM91734	sirohydrochlorin		C42H39N4O16	855.776	-7	bigg:scl;brenda:BG18386;chebi:18023;chebi:58351;kegg:C05778;metacyc:SIROHYDROCHLORIN;seed:cpd03426;upa:UPC05778	0	Initializing
Initial			MNXM91971	3-oxododecanoyl-[acyl-carrier protein]		C26H46R2N3O10PS		0	brenda:BG95443	0	Initializing
Initial			MNXM92	succinyl-CoA(5-)		C25H35N7O19P3S	862.567	-5	bigg:succoa;biopath:Succinyl-CoA;brenda:BG55439;chebi:15380;chebi:57292;hmdb:HMDB01022;kegg:C00091;reactome:70958;seed:cpd00078;upa:UPC00091	0	Initializing
Initial			MNXM9203	UDP-2-NH-(3OH-C12:0),3-O-(3OH-C10:0)glucosamine		C37H63N3O20P2	931.852	0	seed:cpd17070	0	Initializing
Initial			MNXM92188	Cob(I)yrinate a,c diamide		C45H56CoN6O12	931.892	-5	bigg:co1dam;hmdb:HMDB06904;kegg:C06505;seed:cpd03915;upa:UPC06505	0	Initializing
Initial			MNXM92192	cobalt-dihydro-precorrin 6		C44H47N4O16Co	946.794	-7	bigg:codhpre6;kegg:C11543;seed:cpd08373;upa:UPC11543	0	Initializing
Initial			MNXM92194	cobalt-precorrin 3		C43H40N4O16Co	927.728	-8	bigg:copre3;kegg:C11539;seed:cpd08369;upa:UPC11539	0	Initializing
Initial			MNXM92195	cobalt-precorrin 4		C44H43N4O16Co	942.763	-7	bigg:copre4;kegg:C11540;seed:cpd08370;upa:UPC11540	0	Initializing
Initial			MNXM92197	cobalt-precorrin 5		C45H45N4O16Co	956.789	-7	bigg:copre5;chebi:52488;chebi:60062;kegg:C16242;seed:cpd08371;upa:UPC11541;upa:UPC16242	0	Initializing
Initial			MNXM92412	L-Glutaminyl-tRNA(Gln)		C15H21RN7O9P		0	brenda:BG94056	0	Initializing
Initial			MNXM92415	L-Glutamyl-tRNA(Gln)		C5H7NO3R		0	bigg:glutrna(gln)	0	Initializing
Initial			MNXM925	holo-[acyl-carrier protein]					bigg:ACP;biopath:ACP-SH;biopath:Thiol;brenda:BG93328;chebi:13534;chebi:18359;chebi:29256;chebi:47908;kegg:C00145;kegg:C00229;kegg:C00812;kegg:C01336;kegg:C04298;kegg:C16736;metacyc:ACP;metacyc:Alkyl-Thiols;metacyc:Malonate-Decarboxylases-Thiol-Form;metacyc:Thiols;seed:cpd11493;seed:cpd11622;seed:cpd11753;seed:cpd11849;seed:cpd12512;upa:UPC00229	0	Initializing
Initial			MNXM92554	phenyl acetate		C8H8O2	136.148	0	beilstein:636458;cas:122-79-2;chebi:8082;kegg:C00548;kegg:C15583;metacyc:Phenyl-Acetates;reactome:177153	0	Initializing
Initial			MNXM926	hydrogen selenide		H2Se	80.976	0	bigg:seln;brenda:BG28731;cas:7783-07-5;chebi:15076;chebi:16503;hmdb:HMDB11110;kegg:C01528;metacyc:CPD-678;metacyc:SE-2;seed:cpd01078;um-bbd:c0745	0	Initializing
Initial			MNXM927	L-cystine zwitterion		C6H12N2O4S2	240.3	0	beilstein:1888247;bigg:Lcystin;biopath:L-Cystine;brenda:BG22166;chebi:16283;chebi:35491;chebi:63163;gmelin:51008;hmdb:HMDB00192;kegg:C00491;seed:cpd00381	0	Initializing
Initial			MNXM92755	(3R)-3-Hydroxybutanoyl-[acyl-carrier protein]		C18H32R2N3O10PS		0	brenda:BG93382	0	Initializing
Initial			MNXM92952	3-oxohexadecanoyl-[acyl-carrier protein]		C30H54R2N3O10PS		0	brenda:BG94732	0	Initializing
Initial			MNXM92953	3-oxooctanoyl-[acyl-carrier protein]		C22H38R2N3O10PS		0	brenda:BG94734	0	Initializing
Initial			MNXM93	fumarate(2-)		C4H2O4	114.056	-2	beilstein:1861276;bigg:fum;biopath:Fumarate;brenda:BG19266;cas:142-42-7;chebi:18012;chebi:22958;chebi:29806;chebi:36180;chebi:37154;chebi:37155;drugbank:DB01677;gmelin:325288;hmdb:HMDB00134;kegg:C00122;metacyc:FUM;pdbechem:FMR;pubmed:15618158;pubmed:16857679;pubmed:17190852;pubmed:22052553;pubmed:22405071;reactome:113588;reactome:29586;reaxys:1861276;seed:cpd00106;um-bbd:c0111;upa:UPC00122	0	Initializing
Initial			MNXM933	(S)-methylmalonate semialdehyde		C4H5O3	101.081	-1	bigg:2mop;bigg:mmtsa;biopath:(S)-Methylmalonate_semialdehyde;brenda:BG19437;chebi:27821;chebi:62413;hmdb:HMDB02217;kegg:C06002;lipidmaps:LMFA01060190;metacyc:CH3-MALONATE-S-ALD;seed:cpd00287	0	Initializing
Initial			MNXM935	2'-deoxyinosine		C10H12N4O4	252.227	0	bigg:din;biopath:2-prime-Deoxyinosine;brenda:BG635;cas:890-38-0;chebi:28997;drugbank:DB02380;hmdb:HMDB00071;kegg:C05512;metacyc:DEOXYINOSINE;seed:cpd03279	0	Initializing
Initial			MNXM93524	L-Lysyl-tRNA(Lys)		C16H25RN7O8P		0	brenda:BG94053	0	Initializing
Initial			MNXM937	2-amino-6-(hydroxymethyl)-7,8-dihydropteridin-4-ol		C7H9N5O2	195.179	0	bigg:2ahhmp;bigg:6hmhpt;biopath:2-Amino-4-hydroxy-6-hydroxymethyl-dihydropteridine;brenda:BG25368;chebi:17083;kegg:C01300;metacyc:AMINO-OH-HYDROXYMETHYL-DIHYDROPTERIDINE;seed:cpd00954;upa:UPC01300	0	Initializing
Initial			MNXM93746	Oxidized rubredoxin		UK	277.127	0	bigg:rbrdxOX	0	Initializing
Initial			MNXM93886	Reduced rubredoxin		UK	277.127	0	bigg:rbrdxRD	0	Initializing
Initial			MNXM94	L-tryptophan zwitterion		C11H12N2O2	204.225	0	bigg:trp-L;biopath:L-Tryptophan;brenda:BG2198;chebi:16828;chebi:29954;chebi:32702;chebi:32704;chebi:57912;gmelin:1896155;hmdb:HMDB00929;kegg:C00078;metacyc:TRP;reactome:29500;seed:cpd00065;upa:UPC00078;upa:UPC00806	0	Initializing
Initial			MNXM940	4-trimethylammoniobutanal		C7H16NO	130.208	1	bigg:4tmeabut;brenda:BG24624;cas:64595-66-0;chebi:18020;hmdb:HMDB01345;kegg:C01149;metacyc:4-TRIMETHYLAMMONIOBUTANAL;reactome:31311;seed:cpd00845	0	Initializing
Initial			MNXM943	cadaverine		C5H16N2	104.194	2	bigg:15dap;biopath:Cadaverine;brenda:BG20764;chebi:18127;chebi:58384;hmdb:HMDB02322;kegg:C01672;metacyc:CADAVERINE;seed:cpd01155	0	Initializing
Initial			MNXM944	cob(II)yrinic acid a,c diamide(4-)		C45H56CoN6O12	931.892	-4	bigg:co2dam;chebi:27937;chebi:58537;kegg:C06504;metacyc:CPD-689;seed:cpd03914;upa:UPC06504	0	Initializing
Initial			MNXM947	methacrylyl-CoA		C25H36N7O17P3S	831.576	-4	bigg:2mp2coa;biopath:2-Methylprop-2-enoyl-CoA;chebi:27754;chebi:62500;hmdb:HMDB01011;kegg:C03460;reactome:70858;seed:cpd02187	0	Initializing
Initial			MNXM951	pimeloyl-CoA(5-)		C28H41N7O19P3S	904.647	-5	bigg:pmcoa;brenda:BG14915;chebi:15504;chebi:57360;kegg:C01063;metacyc:CPD-558;seed:cpd00782;upa:UPC01063	0	Initializing
Initial			MNXM95173	L-methionyl-tRNA(fMet)					chebi:13145;metacyc:L-methionyl-tRNAfmet	0	Initializing
Initial			MNXM95381	N-formylmethionyl-tRNA(fMet)					bigg:fmettrna;chebi:17119;kegg:C03294;metacyc:N-formyl-L-methionyl-tRNAfmet;seed:cpd12285	0	Initializing
Initial			MNXM955	UDP-N-acetylmuramoyl-L-alanyl-D-glutamate(4-)		C28H39N5O23P2	875.576	-4	bigg:uamag;brenda:BG14855;chebi:16970;chebi:46143;chebi:57968;kegg:C00692;metacyc:UDP-AA-GLUTAMATE;seed:cpd00525	0	Initializing
Initial			MNXM959	2-dehydropantoate		C6H9O4	145.133	-1	bigg:2dhp;biopath:2-Dehydropantoate;brenda:BG89120;chebi:11561;chebi:17094;drugbank:DB03795;kegg:C00966;metacyc:2-DEHYDROPANTOATE;seed:cpd00712;upa:UPC00966	0	Initializing
Initial			MNXM95981	Undecaprenol		C56H92	765.33	0	3dmet:B00375;cas:15575-14-1;kegg:C01968;lipidbank:IIP0028;nikkaji:J28.588I;pubchem:5069	0	Initializing
Initial			MNXM960	4-methyl-5-(2-phosphonatooxyethyl)thiazole(2-)		C6H8NO4PS	221.171	-2	bigg:4mpetz;brenda:BG21657;chebi:17857;chebi:58296;kegg:C04327;metacyc:THZ-P;reaxys:4915737;seed:cpd02654;upa:UPC04327	0	Initializing
Initial			MNXM961	4-methylcatechol		C7H8O2	124.137	0	bigg:4mcat;brenda:BG25249;cas:452-86-8;chebi:17254;drugbank:DB04120;hmdb:HMDB00873;kegg:C06730;metacyc:4-METHYLCATECHOL;pubmed:18499097;reaxys:636512;seed:cpd04117;um-bbd:c0126	0	Initializing
Initial			MNXM96383	penicillin		C9H10N2O4SR			brenda:BG93245;chebi:17334;chebi:51356;kegg:C00395;metacyc:PENICILLIN;seed:cpd11668;upa:UPC00395	0	Initializing
Initial			MNXM96384	penicilloic acid		C9H13N2O5SR			chebi:7968;kegg:C06567;pubmed:12569987;seed:cpd12884	0	Initializing
Initial			MNXM965	7,8-dihydropteroate		C14H13N6O3	313.291	-1	bigg:dhpt;biopath:7,8-Dihydropteroate;brenda:BG5107;chebi:17839;chebi:4581;hmdb:HMDB01412;kegg:C00921;metacyc:7-8-DIHYDROPTEROATE;pubmed:9118956;seed:cpd00683;upa:UPC00921	0	Initializing
Initial			MNXM96530	carbonic acid		H2CO3	62.025	0	bigg:h2co3;upa:UPC01353	0	Initializing
Initial			MNXM969	alpha-D-glucosamine 1-phosphate(1-)		C6H13NO8P	258.143	-1	bigg:gam1p;brenda:BG22720;brenda:BG22722;chebi:27625;chebi:28207;chebi:58516;hmdb:HMDB01109;kegg:C06156;metacyc:CPD0-1646;metacyc:GLUCOSAMINE-1P;seed:cpd03671;upa:UPC06156	0	Initializing
Initial			MNXM97	L-phenylalanine		C9H11NO2	165.189	0	bigg:phe-L;biopath:L-Phenylalanine;brenda:BG27187;chebi:17295;chebi:29997;chebi:32486;chebi:32487;chebi:58095;hmdb:HMDB00159;kegg:C00079;metacyc:PHE;pubmed:21956539;reactome:29502;seed:cpd00066;upa:UPC00079	0	Initializing
Initial			MNXM97008	malonyl-CoA		C24H33N7O19P3S	848.541	-5	cas:524-14-1;metacyc:MALONYL-COA;pubchem:25246281	0	Initializing
Initial			MNXM97009	Formaldehyde		CH2O	30.026	0	bigg:fald;cas:50-00-0;seed:cpd00055;upa:UPC00067	0	Initializing
Initial			MNXM97011	beta-D-Ribofuranose		C5H10O5	150.13	0	bigg:rib-D;biopath:beta-D-Ribofuranose;seed:cpd00105;upa:UPC00121	0	Initializing
Initial			MNXM97013	Thiamin		C12H17N4OS	265.355	1	bigg:thm;cas:67-03-8;seed:cpd00305;upa:UPC00378	0	Initializing
Initial			MNXM97014	succinyl-CoA		C25H35N7O19P3S	862.567	-5	cas:604-98-8;metacyc:SUC-COA;pubchem:25245777	0	Initializing
Initial			MNXM97015	propanoyl-CoA		C24H36N7O17P3S	819.566	-4	cas:317-66-8;metacyc:PROPIONYL-COA;pubchem:25245439	0	Initializing
Initial			MNXM97018	D-glucuronate		C6H9O7	193.131	-1	brenda:BG36543;chebi:47953;kegg:C16245;metacyc:GLUCURONATE	0	Initializing
Initial			MNXM97039	4-oxalomesaconate (keto form)		C7H3O7	199.095	-3	bigg:omaketo;brenda:BG25008;brenda:BG25009;brenda:BG37230;cas:302-01-2;chebi:16321;chebi:57732;kegg:C05364;metacyc:CPD-185;metacyc:CPD-186;seed:cpd03178;seed:cpd16739	0	Initializing
Initial			MNXM97048	D-4-hydroxy-2-oxoglutarate		C5H4O6	160.082	-2	biopath:D-4-Hydroxy-2-oxoglutarate;chebi:4083;chebi:62213;kegg:C05946	0	Initializing
Initial			MNXM97091	adenosylcobyrinic acid a,c-diamide		C55H73N11O15Co	1187.166	1	brenda:BG45108;brenda:BG55812;brenda:BG84405;brenda:BG92086	0	Initializing
Initial			MNXM97122	1D-myo-Inositol_3-phosphate		C6H11O9P	258.12	-2	biopath:1D-myo-Inositol_3-phosphate	0	Initializing
Initial			MNXM97129	hexanoyl-CoA		C27H42N7O17P3S	861.645	-4	cas:5060-32-2;metacyc:HEXANOYL-COA;pubchem:25201141	0	Initializing
Initial			MNXM97242	IDP		C10H12N4O11P2	426.17	-2	cas:86-04-4;metacyc:IDP;pubchem:4064322	0	Initializing
Initial			MNXM97280	3-methylcrotonyl-CoA		C26H38N7O17P3S	845.603	-4	metacyc:3-METHYL-CROTONYL-COA;pubchem:25244212	0	Initializing
Initial			MNXM97281	4-Fumarylacetoacetate		C8H6O6	198.13	-2	brenda:BG26744;brenda:BG26745	0	Initializing
Initial			MNXM97305	cobyrinate		C45H59N4O14Co	938.902	2	brenda:BG18784	0	Initializing
Initial			MNXM97397	3-Hydroxypropionyl-CoA		C24H36N7O18P3S	835.565	-4	bnice:C107	0	Initializing
Initial			MNXM97404	3-oxodecanoyl-CoA		C31H48N7O18P3S	931.735	-4	metacyc:CPD0-2123;pubchem:46173346	0	Initializing
Initial			MNXM975	D-lysinium(1+)		C6H15N2O2	147.196	1	bigg:lys-D;brenda:BG22686;chebi:16855;chebi:32556;chebi:32557;chebi:32558;hmdb:HMDB03405;kegg:C00739;metacyc:CPD-219;seed:cpd00549	0	Initializing
Initial			MNXM97571	magnesium protoporphyrin		C34H32N4O4Mg	584.947	0	brenda:BG36464	0	Initializing
Initial			MNXM979	octanoyl-[acyl-carrier protein]		C8H15OSR			bigg:ocACP;chebi:7725;kegg:C05752;lipid:LMFA07060010;seed:cpd11470;upa:UPC05752	0	Initializing
Initial			MNXM98	(S)-malate		C4H4O5	132.072	-2	beilstein:4133558;bigg:mal-L;biopath:(S)-Malate;brenda:BG19469;chebi:15589;chebi:30797;hmdb:HMDB00156;kegg:C00149;metacyc:MAL;reactome:113544;reaxys:4133558;seed:cpd00130;upa:UPC00149	0	Initializing
Initial			MNXM982	vanillate		C8H7O4	167.139	-1	beilstein:6504377;bigg:vanlt;brenda:BG26698;chebi:16632;chebi:30816;drugbank:DB08711;hmdb:HMDB00484;kegg:C06672;metacyc:VANILLATE;pdbechem:VNL;seed:cpd04073;um-bbd:c0194	0	Initializing
Initial			MNXM9829	2-Hydroxy-2,4-pentadienoate		C5H5O3	113.091	-1	bigg:chpd;bigg:op4en;chebi:1113;chebi:11641;chebi:18355;chebi:37318;chebi:37319;chebi:48643;chebi:60886;chebi:67152;kegg:C00596;metacyc:CPD-14447;metacyc:CPD-6761;metacyc:OXOPENTENOATE;seed:cpd00461;upa:UPC00596	0	Initializing
Initial			MNXM985	(2S)-2-isopropylmalate(2-)		C7H10O5	174.151	-2	bigg:3c3hmp;biopath:3-Carboxy-3-hydroxyisocaproate;brenda:BG34535;chebi:1178;chebi:28107;chebi:28635;chebi:35128;hmdb:HMDB00402;kegg:C02504;lipidmaps:LMFA01170083;metacyc:3-CARBOXY-3-HYDROXY-ISOCAPROATE;seed:cpd01646;upa:UPC02504	0	Initializing
Initial			MNXM989	3-deoxy-D-manno-octulosonate		C8H13O8	237.184	-1	bigg:kdo;chebi:11791;chebi:16064;chebi:32817;kegg:C01187;metacyc:KDO;seed:cpd00875;upa:UPC01187	0	Initializing
Initial			MNXM993	7,8-dihydroneopterin		C9H13N5O4	255.231	0	beilstein:2291612;beilstein:7096689;beilstein:8572370;bigg:dhnpt;biopath:Dihydroneopterin;brenda:BG27500;cas:1218-98-0;chebi:17001;drugbank:DB04425;kegg:C04874;metacyc:DIHYDRO-NEO-PTERIN;pdbechem:NPR;pubmed:12804528;pubmed:22770225;reaxys:2291612;seed:cpd02961;upa:UPC04874	0	Initializing
ChangedForm			MNXM639	a peptide					bigg:pepd;brenda:BG93246;chebi:16670;chebi:60466;kegg:C00012;metacyc:Peptides;seed:cpd11608	0	Initializing
