# Supplementary material for: Efficient Reconstruction of Predictive Consensus Metabolic Network Models
Source: PLoS Comput Biol. 2016 Aug 26;12(8):e1005085. doi: 10.1371/journal.pcbi.1005085 (PMC5001716; doi:10.1371/journal.pcbi.1005085)
Supplement: S1 Dataset — This file contains the original models, the input models, the BCMs, and the RCMs for COMMGEN as well as an overview of the changes made between original and input models. (ZIP) [file pcbi.1005085.s001.zip › S4-Models/BCM/Pputida/BCM_iJP962_COMMGEN/enzymes.tsv]

R2D4D318D_LR-134	PP1844	0	1000
RDC1A94EE_RL-911		-1000	0
RA7C974F1_LR-653	PP1520	0	1000
RBCEFD4FC_RL-756	PP0528	-1000	0
R4E5FD3D5_LR-260	PP0528	0	1000
RB1D6FC7F_RL-699	PP4679+PP4680	-1000	0
RD78642BA_B-884	PP4678	-1000	1000
R10059220_B-1	PP0213	-1000	1000
R48C5B5BE_B-244	PP4187;PP5366	-1000	1000
R50EAF180_B-264	PP4189	-1000	1000
RAAB58B26_LR-667	PP0339	0	1000
R42CAB5AB_LR-214	PP4188	0	1000
RC2B2A846_LR-786	PP1675+PP1676	0	1000
R99A1D374_RL-589	PP2335	-1000	0
RB5B4D21D_LR-713	PP2213;PP4549;PP4550	0	1000
R3D32621D_B-187		-1000	1000
RC49AA482_B-795	PP3633	-1000	1000
RA8F9802D_B-658	PP4481	-1000	1000
R1E82F6F3_RL-69	pWW0099	-1000	0
R4763B165_LR-237	pWW0097	0	1000
R91D20EAC_B-549	PP1156	-1000	1000
R974EC863_B-576		-1000	1000
R67C6108A_LR-346	PP1705+PP1706	0	1000
RBF0F60BE_LR-768	PP0399	0	1000
RDE542819_LR-918	PP2213;PP4549;PP4550	0	1000
R68A0A331_B-353		-1000	1000
RE8F109A2_RL-963	PP5278	-1000	0
RA87CE4C8_RL-657	PP2136;PP2214	-1000	0
R5EDF42A7_RL-319	PP1770	-1000	0
RE55038BE_B-945	PP0986+PP0988+PP0989+PP4187;PP4187+PP5192+PP5193+PP5194	-1000	0
RE55038BE_B-946	PP0986;PP5194	0	1000
RA166E429_RL-621	PP3164;pWW0099	-1000	0
R8E96D239_RL-537	pWW0099	-1000	0
RC9B0EEA6_RL-818	PP0402+PP1436	-1000	0
RE3ABD960_RL-940	PP0338+PP0339+PP4187;PP0338+PP0339+PP5366	-1000	0
R841CD691_RL-475	PP5085	-1000	0
R38B7B02C_RL-170	PP4401+PP4402+PP4403+PP4404	-1000	0
RC1441998_B-776	PP4401+PP4402+PP4403+PP4404	-1000	1000
R29337EA3_RL-113	PP4401+PP4402+PP4403+PP4404	-1000	0
R2494D2C3_RL-97		-1000	0
R641747A7_RL-335	PP0597;PP4667	-1000	0
R4AB610A3_RL-250	PP4187+PP4188+PP4189	-1000	0
RF6B79438_RL-1021	PP0490+PP0491+PP0492;PP2183+PP2184+PP2185+PP2186	-1000	0
RCDF97E1B_B-832	PP4964	-1000	1000
RAF528F90_B-690	PP2117	-1000	1000
R6CE177AA_B-376	PP3073	-1000	1000
R46C2C51E_B-234	PP1988	-1000	1000
R6F1F18E8_RL-392	PP3357	-1000	0
REF7B6AB4_RL-996	PP4278+PP4279	-1000	0
RE79F7AEC_RL-958	PP4478	-1000	0
R40AF03A7_B-204		-1000	1000
RD67F723D_LR-878	PP3161+PP3162+PP3163;pWW0100+pWW0101+pWW0102	0	1000
R403786BA_B-203	pWW0093	-1000	1000
RC7796262_B-803	PP1649	-1000	1000
RA1DFEB80_LR-624	PP2432	0	1000
R2A308102_B-118	PP1009	-1000	1000
REE257C1E_RL-990	PP1031	-1000	0
RF84F5097_LR-1028	pWW0129+pWW0130	0	1000
RD15974D9_LR-848	pWW0100+pWW0101+pWW0102	0	1000
R787A6EA1_B-423	PP1470	-1000	1000
RBCDA54FE_LR-755	pWW0129+pWW0130	0	1000
RFAE47999_RL-1043	pWW0128	-1000	0
RAAC16887_B-668	PP0762	-1000	1000
R9132403C_RL-544	pWW0128	-1000	0
RE26D494D_RL-936	pWW0128	-1000	0
RC243EA68_B-782		-1000	1000
R2A2FFB1B_RL-117	PP4278+PP4279	-1000	0
RB8039D34_RL-727	PP5064	-1000	0
R8D8251C1_LR-532	pWW0100+pWW0101+pWW0102	0	1000
R5E0D38AD_B-318	PP0654	-1000	1000
RE0B2F5C_B-924	PP4299	-1000	1000
RF22ECCF4_LR-1006	pWW0129+pWW0130	0	1000
R9B987630_LR-596	PP3736+PP3737	0	1000
RD1693B3F_B-851		-1000	1000
R69EDB922_B-365	PP5155	-1000	1000
RF9C633BE_B-1039	PP2151	-1000	1000
RB912C30F_RL-733	pWW0096	-1000	0
R4401ED9C_LR-225	PP0606	0	1000
RAAA26B73_RL-666	PP2136;PP2214	-1000	0
REBFF9118_RL-975	PP2136;PP2214	-1000	0
R51C73A2A_RL-271	PP2136;PP2214	-1000	0
R8DA72605_RL-533	PP2136;PP2214	-1000	0
RFF91B74F_RL-1058	PP2136;PP2214	-1000	0
RCE1237B1_RL-833	PP2136;PP2214	-1000	0
R96A45519_LR-574	PP3839	0	1000
RAC563E38_RL-678		-1000	0
R621D99CA_RL-331		-1000	0
RB890C84_RL-731	PP4947	-1000	0
RC9AFA79B_RL-817	pWW0096	-1000	0
R8818EA04_RL-499	PP3999	-1000	0
RD44AB465_RL-866	PP4666	-1000	0
RC339DFD_RL-790	PP4922	-1000	0
R941CBBDE_B-563	PP5314	-1000	1000
R57F8AE75_RL-298	PP3357	-1000	0
R5A5142F5_RL-306	pWW0131	-1000	0
R91FE295F_RL-550		-1000	0
R2C5EB10B_RL-127	PP5258	-1000	0
R1463504D_B-22	PP0545	-1000	1000
R1463504D_B-23	PP0545;PP2589;PP2680;PP2694;PP3463;PP5258	-1000	0
RDA51DCF7_RL-902	PP5063	-1000	0
R7DDBE233_RL-449	pWW0131	-1000	0
R697BD511_RL-360	pWW0131	-1000	0
R91AA9DC9_LR-548	PP3944	0	1000
R66EDB74_RL-343	PP5120	-1000	0
RD0CCBB_RL-846	PP3357	-1000	0
R53518CB3_LR-277	PP1674	0	1000
RAE13C32F_LR-686	PP4119+PP4120+PP4121+PP4122+PP4123+PP4124+PP4125+PP4126+PP4127+PP4128+PP4129+PP4130+PP4131	0	1000
R8429EC36_LR-476	PP0626	0	1000
R421233E2_RL-212	pWW0097	-1000	0
RC5ABA914_LR-799	pWW0095	0	1000
RCFB894DF_RL-841	PP1678	-1000	0
RCE503832_LR-835	PP1078+PP4881+PP4882	0	1000
R726B7F0_B-406		-1000	1000
RAA52CB1E_LR-662	PP0744	0	1000
R6E238425_LR-384	PP3999	0	1000
RF93E51_LR-1036	PP1379	0	1000
R5B6C537B_RL-309	PP4655+PP4656	-1000	0
R432859D4_LR-217	PP1414	0	1000
R6F4460A7_RL-394	PP1032	-1000	0
R757DFCDD_RL-418	PP0747	-1000	0
RA22B3905_LR-625	PP1620	0	1000
R3E0A31BF_RL-189	PP3166;PP3713	-1000	0
R565E6587_LR-290	PP2914;PP5031	0	1000
RA136C28C_LR-619	PP4946	0	1000
R87D278B0_LR-498	PP0294+PP0295+PP0296;PP0868+PP0869+PP0870;PP0868+PP0870+PP0871;PP1297+PP1298+PP1299+PP1300;PP2774+PP2775	0	1000
RBD50C63_B-758	PP5250	-1000	1000
RDA15934D_RL-901	PP3190;PP3533;PP4431	-1000	0
RBB4195D6_LR-742	PP1205	0	1000
REED3E889_LR-994	PP4947	0	1000
RB84E9B93_LR-728	PP4481	0	1000
RB630AADB_RL-717	PP4698	-1000	0
R173C6447_LR-33	PP4717	0	1000
RD7F35508_LR-887	pWW0092	0	1000
R5DF83D31_RL-317	pWW0094	-1000	0
RFF5F1C5A_LR-1057	PP1989	0	1000
R1F73F81_RL-74	PP4473	-1000	0
R4938DB0B_RL-246	PP2196	-1000	0
R3F8608DC_RL-195	PP4523	-1000	0
R373FF9_LR-164	PP5302	0	1000
REF9A3ED6_LR-997	PP0411+PP0412+PP0413+PP0414;PP5177+PP5178+PP5179+PP5180;PP5177+PP5178+PP5179+PP5182	0	1000
RC70D7A8B_B-802		-1000	1000
RA760988D_RL-650	PP0864	-1000	0
RDBF7A578_RL-910	PP0520	-1000	0
R7AB4D268_RL-437	PP0520	-1000	0
RD30BE6DB_RL-857	PP0747	-1000	0
R3070E7BD_RL-147	PP0110;PP0816	-1000	0
RE3DD0223_B-941	PP0965	-1000	1000
R5813BEE8_RL-299	PP0787	-1000	0
R669F0256_RL-342	PP1750	-1000	0
RFBBF91C1_RL-1049	PP0421	-1000	0
RD4E3CB6C_RL-872	PP2213;PP4549;PP4550	-1000	0
R57A7D15A_RL-296	PP1097	-1000	0
RCD84587C_RL-829	PP2213;PP4549;PP4550	-1000	0
R445059CA_RL-226	PP2213;PP4549;PP4550	-1000	0
RD92CDAFA_RL-896	PP4700	-1000	0
R1D585BDD_RL-60	PP1088	-1000	0
R43603FEA_RL-219	PP2213;PP4549;PP4550	-1000	0
R6E67D94D_RL-386	PP4794	-1000	0
R40F0124E_RL-208	PP4869	-1000	0
R652F2D15_RL-337	PP0060+PP0061	-1000	0
RF2355A1A_RL-1007	PP2469+PP2470	-1000	0
RE14DA1C5_RL-927	PP4000	-1000	0
R1B5B2789_RL-50	PP2904	-1000	0
RA3D4E688_RL-633	PP4474	-1000	0
RE204027D_RL-933	PP0436	-1000	0
R7D5E13BB_RL-447	PP0854	-1000	0
R951AF2A8_RL-565	PP0603	-1000	0
RC79045EC_RL-804	PP2465	-1000	0
RE1A88F94_RL-929	PP0977	-1000	0
R3662C7FC_B-159	PP4487;PP4702	-1000	1000
R6D599001_RL-377	PP3356	-1000	0
R9FFE521C_RL-614	PP3356	-1000	0
R31E83768_RL-151	PP3356	-1000	0
R42F7A6B0_B-216	PP3279	-1000	1000
R8CD08AB3_RL-529	PP2351	-1000	0
RB9D38C7E_RL-734	PP1977	-1000	0
REC2E33C5_RL-977	PP1213	-1000	0
RBAB400F8_RL-739	PP1496	-1000	0
RB56EFB51_RL-710	PP2905	-1000	0
RD437D0AE_RL-865	PP5089	-1000	0
R1B8193E7_RL-52	PP4266	-1000	0
R41B15CAA_RL-210	PP5015	-1000	0
R788268AB_RL-424	PP1614	-1000	0
RDD258AA6_RL-913	PP4261;PP5139	-1000	0
R276A6E5E_RL-104	PP4967	-1000	0
RA3D05AAC_RL-632	PP4868	-1000	0
R8569833_RL-481	PP5286	-1000	0
R51F1F362_RL-272	PP1596	-1000	0
R8646BD66_B-489	PP5217	-1000	1000
RBB4512EA_RL-743	PP1596	-1000	0
R74FE1175_RL-415	PP1596	-1000	0
RA677CE0D_RL-648	PP1596	-1000	0
RC169E3C6_RL-777	PP1596	-1000	0
RE29383BB_B-937	PP3821	-1000	1000
R4D491C79_RL-257	PP1673	-1000	0
R67B253B0_RL-344	PP5222	-1000	0
RB74BCE1A_RL-724	PP1303+PP1304	-1000	0
RE97914BB_LR-964	PP0538	0	1000
R74C0BF99_B-414	PP4810	-1000	1000
RE0A403E4_RL-923	PP4967	-1000	0
R1A49FA27_B-46	PP4266	-1000	1000
RA50E8547_RL-638	PP5411	-1000	0
RC3CE61B2_B-793	PP5123	-1000	1000
RCCCFED30_RL-826	PP2000	-1000	0
RF9A7BEB2_B-1038	PP5291	-1000	1000
R6C853368_RL-375	PP0746	-1000	0
RF5C6B3A1_RL-1018	PP0602	-1000	0
RA32CA962_RL-631	PP0516;PP0522;PP3813	-1000	0
R17525509_B-34	PP3376	-1000	1000
R92A2E676_RL-556	PP3378	-1000	0
RBB8DB4B7_RL-745	PP2324;PP3080	-1000	0
R2A5B0BFE_B-121		-1000	1000
RB08DAA7D_RL-695	PP4379	-1000	0
R71BE547_RL-402	PP4175	-1000	0
R9882731E_B-581	PP1914	-1000	1000
R72CB002_RL-408	PP1679	-1000	0
RA8497557_LR-656	PP1680	0	1000
R485A5F40_RL-242	PP3941	-1000	0
R29E43110_B-115	PP3942	-1000	1000
R79E52CE9_B-434	PP2698	-1000	1000
RD3FD3578_RL-864		-1000	0
R8261C1C5_B-462	PP0659;PP4594	-1000	1000
RA528EB55_B-639	PP2528	-1000	1000
RD072B213_LR-844		0	1000
RD2EBF8F3_B-855	PP2375	-1000	1000
R15F8C459_LR-28		0	1000
R3598D90A_LR-158	PP0411+PP0412+PP0413+PP0414	0	1000
R205260EC_B-78		-1000	1000
R4F682028_LR-262	PP1414	0	1000
R8796A875_LR-497	PP1620	0	1000
R26F0C5C0_B-103	PP4822	-1000	1000
R15538ABD_LR-25	PP1377;PP3280	0	1000
RF09BEF23_RL-1000	PP3951+PP3952	-1000	0
RA183C210_RL-622	PP3282+PP3284	-1000	0
RDE46A37E_B-917	PP4175	-1000	1000
RA15AFF86_RL-620	PP4175	-1000	0
R2DA81553_B-136	PP0338	-1000	1000
RA9CBEC2A_RL-661	PP4189	-1000	0
R36A323A8_B-161	PP4188	-1000	1000
R5D3D40E0_LR-314	PP4811	0	1000
RF3AF94EC_RL-1013	PP0059	-1000	0
RBF9973C8_RL-770	PP5036	-1000	0
R30F04FA7_LR-149	PP5029	0	1000
RDE890339_LR-919	PP4829	0	1000
RD90F5BC3_B-895	PP1408	-1000	1000
R71CD7CDF_B-403	PP1914	-1000	1000
RC7FE3812_LR-807	PP1602;PP4174	0	1000
R43732CB3_B-220	PP2051	-1000	1000
R43732CB3_B-221	PP2137;PP2215	0	1000
R68663034_LR-351	PP3270+PP3280+PP3283	0	1000
RFFDD1B42_RL-1059	PP1530	-1000	0
RBEEDC538_RL-765	PP4479+PP4480	-1000	0
REE674EE6_B-991	PP1913	-1000	1000
R2E6C727_B-139	PP1408	-1000	1000
R4ED73537_B-261	PP4185+PP4186	-1000	1000
RCD52FAA5_B-828	PP1408	-1000	1000
R61AB5B6_B-330	PP1408	-1000	1000
R5F46211E_B-324	PP0840	-1000	1000
RF92CD813_B-1035	PP1408	-1000	1000
RD9A71B34_LR-900		0	1000
R428B1195_B-213	PP1408	-1000	1000
RC2C92F36_B-787	PP1408	-1000	1000
R9CBA3DDA_B-601	PP5003;PP5005	-1000	0
R9CBA3DDA_B-602	PP5004	0	1000
RA5FC4DE2_B-644	PP5003;PP5005	-1000	0
RA5FC4DE2_B-645	PP5004	0	1000
R86319ACD_B-487	PP5003;PP5005	-1000	0
R86319ACD_B-488	PP5004	0	1000
RB67AD4E5_B-718	PP5003;PP5005	-1000	0
RB67AD4E5_B-719	PP5004	0	1000
RF847B611_LR-1027	PP2137	0	1000
R872A45AB_B-494	PP5097+PP5098	-1000	1000
RC85FD4B5_LR-811	PP2137	0	1000
R6861B226_LR-350	PP2137	0	1000
RBFDCF42D_LR-772	PP2137	0	1000
R43D1C646_LR-223	PP2137;PP2215	0	1000
R8A69C2F0_LR-514	PP2137	0	1000
RBCD76BDD_B-753	PP5003;PP5005	-1000	0
RBCD76BDD_B-754	PP5004	0	1000
R6AAD2E9A_B-367	PP5003;PP5005	-1000	0
R6AAD2E9A_B-368	PP5004	0	1000
RD3453493_B-858	PP5003;PP5005	-1000	0
RD3453493_B-859	PP5004	0	1000
RF2855BEC_B-1008	PP0147;PP2057;PP2703	-1000	1000
RDAA59F98_B-903	PP1419	-1000	1000
RCB2584A5_B-820	PP2112;PP2339	-1000	1000
REEB83731_B-993	PP2112;PP2339	-1000	1000
R4D22A370_B-256	PP0565	-1000	1000
RF3AD9ECA_LR-1012	PP1471	0	1000
RC045A175_RL-773	PP0520	-1000	0
R15A030E4_RL-26	PP0520	-1000	0
R1DB58FAD_RL-63	PP3122+PP3123	-1000	0
RED71BBA3_LR-986	PP1297+PP1298+PP1299+PP1300	0	1000
R8FFFB956_B-540	PP0799	-1000	1000
RBC34FA4D_LR-748	PP5032	0	1000
R8B72B85E_LR-519	PP4998	0	1000
R70ADAFAA_B-396	PP1000;PP1079	-1000	1000
RA4CE9AC_B-635	PP0999	-1000	1000
R394D990C_RL-174	PP4723+PP4724	-1000	0
RA5364193_B-641		-1000	1000
RD2317105_B-853		-1000	1000
R520662EB_RL-273	pWW0091	-1000	0
RA6046011_RL-646	PP0614	-1000	0
R7F85E117_RL-453	PP4830	-1000	0
R8ABFDCA9_RL-516	PP4908	-1000	0
RE67EB5DB_RL-953	PP1394	-1000	0
RAC97DA3F_RL-680	PP0567	-1000	0
R2E1FF53_RL-138	PP4908	-1000	0
R69E67A1B_RL-363	PP0158	-1000	0
RA43CA1FF_B-634	PP4011;PP4012	-1000	1000
R4745D269_RL-236	PP4908	-1000	0
RB5F58D05_RL-715	PP0230	-1000	0
R5595C239_RL-286	PP4908	-1000	0
RF07C7ED_RL-999	PP5346	-1000	0
R769A0FA8_RL-421	PP4908	-1000	0
R2A4BC09_B-119		-1000	1000
R8CBC4E4B_B-528	PP0100	-1000	1000
R13BF81AA_RL-19	PP3433	-1000	0
R2238EAF0_RL-88	PP1916;PP4175	-1000	0
R18CCAFB5_RL-38	PP1916;PP4175	-1000	0
R33EEA25A_RL-155	PP4679+PP4680	-1000	0
RF19B5671_RL-1004	PP1916;PP4175	-1000	0
R2CD54C77_RL-131	PP1916;PP4175	-1000	0
R59E64765_RL-304	PP1916;PP4175	-1000	0
R1297B88B_RL-12	PP1916;PP4175	-1000	0
RDBE60336_RL-909	PP0527	-1000	0
RBD50FBD0_RL-759	PP4175	-1000	0
R47662CA2_RL-238	PP4175	-1000	0
RA31339C3_RL-630	PP4175	-1000	0
R3FBF886A_RL-198	PP4175	-1000	0
RB6E7869D_RL-721	PP1381	-1000	0
RE651D3CF_RL-952	PP4175	-1000	0
RC856C6A_RL-810		-1000	0
RA2A6744D_RL-628	pWW0091	-1000	0
RADBB5E1D_LR-685	PP1137+PP1138+PP1139+PP1140+PP1141;PP1297+PP1298+PP1299+PP1300;PP4863+PP4864+PP4865+PP4866+PP4867	0	1000
R85C46995_B-482		-1000	1000
RFB242488_B-1045	PP0214	-1000	1000
R8383C6E2_RL-468	PP3274+PP3275+PP3276+PP3277+PP3278	-1000	0
RBE58BF0C_LR-762	PP1137+PP1138+PP1139+PP1140+PP1141	0	1000
R11308286_B-6		-1000	1000
RB20AD28A_LR-700	PP3446;PP5149	0	1000
R1E93863E_B-71	PP0321	-1000	1000
R8FF821CE_RL-539		-1000	0
RC5CC490E_RL-800	pWW0095	-1000	0
R5F3DCD0C_LR-323	pWW0094	0	1000
R1D4F4F2_RL-59	PP0732	-1000	0
R19DC042B_B-44	PP1995	-1000	1000
RC34DE13E_RL-791	PP2329	-1000	0
R86D6FB41_LR-491	PP0516;PP0530;PP3813	0	1000
RA52CF21_RL-640		-1000	0
RA4F38F91_RL-637		-1000	0
R74B080AB_B-413		-1000	1000
R97F010DD_B-579		-1000	1000
R8963E55F_B-509	PP0558+PP0559+PP1607+PP1996	-1000	1000
RE85BB257_LR-960	PP5347	0	1000
RC83377B2_LR-809		0	1000
R3DEA5779_LR-188	PP0495	0	1000
RF8780318_LR-1030	PP0231+PP0232+PP0233;PP0237+PP0239+PP0240	0	1000
R37AAF298_B-165	PP0234	-1000	1000
RACA0DD28_LR-681	PP0238	0	1000
RC4D696CC_B-797		-1000	1000
R5D1B59DB_RL-313	PP2328	-1000	0
R1D12A39_LR-58	PP0786;PP5069	0	1000
R8B3F3C76_RL-518	PP1177+PP1179	-1000	0
R206F4BDE_RL-79	PP1177+PP1179	-1000	0
R1E8BF0DA_RL-70	PP1177+PP1179	-1000	0
RADAB18C1_RL-683	PP1177+PP1179	-1000	0
R2073FE38_B-80	PP3989	-1000	1000
R33CD572C_RL-154	PP3763	-1000	0
REC508C6F_LR-979	PP4832	0	1000
R7E2E7140_LR-450	PP1414	0	1000
RC16F2CB0_LR-778	PP1620	0	1000
R282CE56B_B-109		-1000	1000
RA30FADDE_LR-629	PP3819	0	1000
RF77F3F23_B-1024	PP0777;PP1686;PP1874	-1000	1000
RCEE9E7C2_LR-839	PP2514	0	1000
R50FA8042_RL-265	PP2515	-1000	0
R1CA49BF6_B-57	PP3363	-1000	1000
R7F0E3AF7_B-452	PP1972;PP3590	-1000	1000
R5510729B_LR-284	PP0793+PP0795	0	1000
RF2FBC8D7_LR-1009	PP0075+PP0076;PP0868+PP0869+PP0870;PP0868+PP0870+PP0871	0	1000
RE1FC2A05_B-932	PP1654	-1000	1000
RAE16A35B_LR-687	PP0077	0	1000
R95139C11_RL-564	PP4620	-1000	0
RFE696C03_LR-1056	PP4434;PP5270	0	1000
R8B2DDE47_B-517	PP3590	-1000	1000
R20F27F8B_B-82	PP5269	-1000	1000
REAE813B9_B-973	PP4038	-1000	1000
RFB2F9386_B-1047		-1000	1000
R30A69BD5_RL-148	PP0659;PP4594	-1000	0
R38D3980D_RL-171	PP1308	-1000	0
RE8E2473C_B-962	PP0659;PP4594	-1000	1000
R7ABF296E_B-438		-1000	1000
RDB819F8_B-906	PP5233	-1000	1000
RFA7D7587_RL-1042	PP4281	-1000	0
R8B7D9DD0_B-520	PP0297;PP0987;PP3144	-1000	1000
R8B7D9DD0_B-521	PP3446;PP5149	-1000	1000
R2A514FF5_LR-120	PP5046	0	1000
R6E1602BC_RL-383	PP1129	-1000	0
R266F0806_LR-101	PP5357	0	1000
R803B1A50_LR-455	PP0231+PP0232+PP0233;PP0237+PP0239+PP0240	0	1000
R437FB8A1_B-222	PP0234	-1000	1000
RF8D9D411_LR-1031	PP0238	0	1000
R5F97F972_LR-326	PP4261;PP5139	0	1000
RD3E7FF22_B-863	PP1376	-1000	1000
RF3760CC7_B-1010		-1000	1000
R98B28AE7_B-582		-1000	1000
R802C2BCE_RL-454	PP0964	-1000	0
R6C24FF7D_LR-374	PP1675+PP1676	0	1000
R6EF38510_B-390	PP0213	-1000	1000
R835EDBFE_B-466	PP0214;PP4108	-1000	1000
R2D3B4E7_RL-133	PP2460	-1000	0
R7C8EBED6_RL-443	PP4935	-1000	0
RD2FBF340_RL-856	PP0520	-1000	0
RBECE8A40_RL-764	PP0520	-1000	0
R547F8320_RL-281	PP0520	-1000	0
R9CBC1424_RL-603	PP0520	-1000	0
RCEC0BC87_RL-837	PP0520	-1000	0
R650E1F6_RL-336	PP0520	-1000	0
R764E68EC_B-420	PP4735	-1000	1000
R37C1553C_B-166		-1000	1000
R1DF2BA20_LR-65	PP4736	0	1000
R9EABBC0D_RL-611	PP1471	-1000	0
R8C1B2D00_B-523		-1000	1000
RFB1C1D96_B-1044		-1000	1000
RCE2DA31D_LR-834	PP4977	0	1000
R82AAC820_LR-463	PP3342+PP3343+PP3344+PP3345+PP3346	0	1000
R52F4C04F_B-276		-1000	1000
R9A854611_B-593	PP4965	-1000	1000
R796E000F_B-430	PP4965	-1000	1000
RE98B15F6_RL-966	PP1844	-1000	0
RC6296FF3_RL-801	PP1844	-1000	0
RF22150E0_RL-1005	PP1672	-1000	0
RC91944F4_LR-814	PP1677	0	1000
RB8932306_RL-732	PP1444	-1000	0
R6DCEFAF9_RL-380	PP0751;PP1251;PP2925	-1000	0
RF19980FE_RL-1003	PP0072;PP3606	-1000	0
R8F408C9D_RL-538	PP4190+PP4191+PP4192+PP4193	-1000	0
R6C22A0BB_LR-373	PP4650+PP4651	0	1000
R3E8AD977_LR-191	PP1317+PP1318+PP1319	0	1000
RE6FE0E90_LR-955	PP0812+PP0813+PP0814+PP0815	0	1000
RECF93C7_LR-983	PP4106	0	1000
R1080E900_B-2		-1000	1000
R2567910_RL-98	PP4935	-1000	0
RE5CA148A_LR-950	PP1334	0	1000
R75A6DC88_RL-419	PP1844	-1000	0
R930338CA_RL-558	PP1844	-1000	0
RAC13BE4D_RL-676		-1000	0
R1A5F9725_LR-47	PP3377	0	1000
R390260_B-173	PP3382+PP3383	-1000	1000
R27835E10_B-105		-1000	1000
R7A2D4773_LR-435	PP1137+PP1138+PP1139+PP1140+PP1141;PP1297+PP1298+PP1299+PP1300;PP4863+PP4864+PP4865+PP4866+PP4867	0	1000
R1DF65235_B-66		-1000	1000
RCD3CA92C_B-827	PP1376	-1000	1000
R18F126FB_B-39	PP1400	-1000	1000
RED90D3C5_B-988	PP1188;PP3165	-1000	1000
R8C645CFE_B-525	PP4735	-1000	1000
R3238239A_LR-152	PP1188	0	1000
R1BF97553_B-55	PP3940	-1000	1000
R8E60D0E8_B-536	PP4735	-1000	1000
R12BF75B8_B-13	PP3417	-1000	1000
RB32753F2_B-704		-1000	1000
R3C30875C_B-185	PP3589	-1000	1000
R3EAD89C9_B-194	PP2519	-1000	1000
R70C656C2_B-397	PP1378	-1000	1000
RD4889226_B-869	PP3740	-1000	1000
RF850F414_B-1029	PP4492;PP4495	-1000	1000
R581C9766_B-300	PP0147;PP2057;PP2703	-1000	1000
RB1D3B75A_LR-698	PP5061	0	1000
R7A7E4F74_B-436	PP4492;PP4495	-1000	1000
RD7BEA53A_B-885	PP3740	-1000	1000
R3699C60E_B-160		-1000	1000
R44F95782_RL-228	PP3945	-1000	0
RCC1C036_B-823	PP1893;PP2216	-1000	1000
RD55701CD_RL-874	PP4935	-1000	0
RD4E6B7F9_RL-873	PP5285	-1000	0
RB160E9AF_RL-697	PP0238	-1000	0
RBDA8CDC1_B-761	PP1893	-1000	1000
RAC281D20_RL-677	PP4935	-1000	0
RFB8B28AF_RL-1048	PP1137+PP1138+PP1139+PP1140+PP1141;PP1297+PP1298+PP1299+PP1300;PP4863+PP4864+PP4865+PP4866+PP4867	-1000	0
R3FB74381_RL-196	PP1654	-1000	0
R110DE088_RL-4	PP2862	-1000	0
RD23C2F74_RL-854	PP0659;PP4594	-1000	0
R357950E2_B-157	PP4190+PP4191+PP4192+PP4193	-1000	1000
R8A999C68_RL-515	pWW0095	-1000	0
R3E9922FA_RL-193	PP0231+PP0232+PP0233;PP0237+PP0239+PP0240	-1000	0
R99080AE_RL-585	PP4935	-1000	0
RDEA96F56_RL-920	PP0294+PP0295+PP0296;PP0868+PP0869+PP0870;PP0868+PP0870+PP0871	-1000	0
RA5D476C6_RL-643	pWW0097	-1000	0
REBFFC77F_B-976	PP1297+PP1298+PP1299+PP1300	-1000	1000
RCD90C514_RL-830	PP0238	-1000	0
R2645C8D3_RL-99	PP0238	-1000	0
RD4D8D547_B-871		-1000	1000
RC063F645_LR-774		0	1000
RED5E5885_LR-985		0	1000
R11CAE0A7_RL-10	PP4097	-1000	0
R5149C322_RL-269	PP4097	-1000	0
RA5623CA1_RL-642	PP4097	-1000	0
RB31C0A88_RL-702	PP4097	-1000	0
R85062167_RL-478	PP4097	-1000	0
R883712FA_RL-500	PP3664;PP4677	-1000	0
R5408CC6D_RL-279	PP3664;PP4677	-1000	0
RC3539F63_RL-792	PP3664;PP4677	-1000	0
R4970FF93_RL-247	PP3664;PP4677	-1000	0
R1C451E48_RL-56	PP3664;PP4677	-1000	0
REA2210A2_LR-970		0	1000
R4893A121_RL-243	PP5168+PP5169+PP5170+PP5171	-1000	0
R9A59975E_LR-592		0	1000
R793F003_B-428	PP1893	-1000	1000
RB8616F78_B-729	PP1914	-1000	1000
RE333DAC6_B-939	PP1893	-1000	1000
R8D3A2296_LR-530		0	1000
R93E9F69E_LR-561		0	1000
R9D5AEFCF_B-606	PP1914	-1000	1000
RB7A6DF9C_RL-725	PP4064	-1000	0
RAA8CC850_B-665	PP1893	-1000	1000
R7ACA698D_B-439	PP1893	-1000	1000
R9B067434_B-594	PP1893;PP2216	-1000	1000
RD4588711_RL-867	PP1073	-1000	0
RCC29C57D_RL-824	PP3943	-1000	0
R87830EF0_B-496	PP0794	-1000	1000
R6C10CF49_RL-372	PP1015+PP1016+PP1017+PP1018	-1000	0
R8960331B_B-507	PP4678	-1000	1000
R66960C2A_RL-341	PP1022	-1000	0
RDB1BF211_RL-904	PP1022	-1000	0
R79057245_RL-427	PP1068+PP1069+PP1070+PP1071;PP1297+PP1298+PP1299+PP1300	-1000	0
R60AB96EC_B-328	PP1914	-1000	1000
R851D3181_B-479	PP1914	-1000	1000
R3967AB48_RL-175	PP4823	-1000	0
R88FBF252_B-503	PP1914	-1000	1000
R696BDE09_RL-359	PP1011	-1000	0
R215486E3_RL-84	PP0231+PP0232+PP0233;PP0237+PP0239+PP0240	-1000	0
R9E174981_RL-607	PP4935	-1000	0
R69AE582C_RL-361	PP4935	-1000	0
R121EB2C0_RL-11	PP4935	-1000	0
RE5A7A36D_RL-948	PP4935	-1000	0
R6A8240E8_RL-366	PP4935	-1000	0
R58BC542B_RL-301	PP0225+PP0226+PP0227	-1000	0
R6F0EEB4E_RL-391	PP0231+PP0232+PP0233;PP0237+PP0239+PP0240	-1000	0
R19CB1F_RL-42	PP5168+PP5169+PP5170+PP5171	-1000	0
R49068BFA_LR-245		0	1000
RD9660EAE_LR-899		0	1000
R3FB7A5C0_RL-197	PP2012	-1000	0
RC94E05B9_B-816	PP0074;PP3002	-1000	1000
R62D2A1AD_RL-333	PP1297+PP1298+PP1299+PP1300	-1000	0
R921FB3E0_RL-552	PP1075	-1000	0
R5CE5CB54_B-311	PP1914	-1000	1000
R5766EBCD_LR-294	PP1914	0	1000
RB409EF4B_LR-707	PP1914	0	1000
R560DDCA4_LR-288	PP1914	0	1000
R7093D75E_LR-395	PP1914	0	1000
R8412ECAC_B-473	PP1914	-1000	1000
R9685B357_B-572	PP1914	-1000	1000
R4B3176BC_B-251	PP1914	-1000	1000
R5D46FAC_B-315	PP1914	-1000	1000
R42D0EFCB_B-215	PP4169	-1000	1000
RF5BE9824_LR-1017		0	1000
R95A83BC1_B-566	PP1914	-1000	1000
RFD287F73_LR-1052	PP1351;PP2325;PP2998	0	1000
R6940FDDB_RL-358	PP1297+PP1298+PP1299+PP1300;PP4483+PP4484+PP4485+PP4486	-1000	0
R8918A789_RL-504	PP1380	-1000	0
REDBA5FB_RL-989	PP0280+PP0281+PP0282+PP0283;PP3593+PP3594+PP3596+PP3597;PP4483+PP4484+PP4485+PP4486	-1000	0
R5A3D582F_RL-305	PP1678	-1000	0
R3E8D0048_RL-192		-1000	0
RA0E50722_RL-618	PP0930+PP0931+PP0932	-1000	0
R5FE5D134_RL-327	PP1068+PP1069+PP1070+PP1071;PP1297+PP1298+PP1299+PP1300	-1000	0
R9634AA10_B-571	PP2458	-1000	1000
R19CFFD43_RL-43	PP4483+PP4484+PP4485+PP4486	-1000	0
R4CFF20EC_RL-253	PP0868+PP0869+PP0870;PP0868+PP0870+PP0871	-1000	0
R14F2EE95_RL-24	PP0868+PP0869+PP0870;PP0868+PP0870+PP0871	-1000	0
RB59003FF_RL-712	PP2454+PP2455+PP2456+PP2459	-1000	0
R717A15F7_RL-400	PP2656+PP2657+PP2658+PP2659;PP5326+PP5327+PP5328+PP5329	-1000	0
RE1CA5644_RL-930		-1000	0
R754DC5_RL-416	PP1237	-1000	0
RAAE42544_LR-669	PP1520	0	1000
RD954CC04_B-898	PP1382	-1000	1000
R65632598_RL-338	PP2554	-1000	0
RAB1B7609_B-671		-1000	1000
R47B7A297_B-241		-1000	1000
R98D4EF19_B-583		-1000	1000
R57BBA729_B-297	PP3721	-1000	1000
R2F995547_RL-141	PP1972;PP3590	-1000	0
R1BC7F65A_B-53	PP2800;PP4223	-1000	1000
RD6EB0372_B-880	PP3590	-1000	1000
RBCF0DD64_B-757	PP1972;PP3590	-1000	1000
RECFA0596_B-984	PP2136;PP2217	-1000	1000
R45CF0804_B-232	PP3168	-1000	1000
RD617D98D_RL-877	PP3358	-1000	0
R1E2BD790_RL-67	PP3358	-1000	0
R9C114D49_RL-598	PP3358	-1000	0
R3B124245_B-182		-1000	1000
R72045B55_LR-405	PP3745+PP3746+PP3747	0	1000
RB4FF37A1_B-708	PP2095	-1000	1000
R560ADF48_RL-287	PP0323+PP0324+PP0325+PP0326	-1000	0
RA7898645_B-651		-1000	1000
RBC6177F5_RL-749	PP1024	-1000	0
R7D04B53B_B-445	PP2168	-1000	1000
RC2EE6799_B-788	PP0082+PP0083	-1000	1000
RB0507495_B-694	PP0082	-1000	1000
REC6B4866_B-981	PP4960	-1000	1000
REAC05C92_B-972	PP4715	-1000	1000
R88C03567_LR-502	PP0067	0	1000
R1111FCDD_B-5	PP3721	-1000	1000
RFE0DE465_RL-1055	pWW0092	-1000	0
R2BD76415_LR-126	PP1602;PP4174	0	1000
RFC200308_LR-1051	PP1602;PP4174	0	1000
R615D6278_LR-329	PP1414	0	1000
R85D9EFA4_LR-483	PP1620	0	1000
RF6EE29AA_B-1022		-1000	1000
R26A3540D_LR-102	PP1414	0	1000
R841AA44A_LR-474	PP1620	0	1000
R74921EF4_B-411		-1000	1000
R3E60B554_LR-190		0	1000
RE11D7E70_RL-925	PP5186	-1000	0
R6D9E7702_B-379	PP4174	-1000	1000
R21F7CCA0_B-86	PP3939	-1000	1000
R5F5F35BC_LR-325	PP3947+PP3948	0	1000
R1D9709E5_LR-62		0	1000
R825FDCF6_B-461	PP3272	-1000	1000
RC1B1BF31_LR-780	PP0996	0	1000
RBC690E01_B-750		-1000	1000
RC2012967_B-781	PP0234	-1000	1000
R3AFE4BA_B-179		-1000	1000
R40C94460_RL-206	PP1414	-1000	0
RAA59B1A1_RL-663	PP1620	-1000	0
RCF779252_B-840		-1000	1000
R3FF3A2D6_B-202	PP1777	-1000	1000
R41DF454E_LR-211	PP1414	0	1000
R2CA2C0F9_LR-129	PP1620	0	1000
R928DFE11_B-555	PP0883	-1000	1000
RE4782928_LR-942	PP1414	0	1000
R85F605B7_LR-485	PP1414	0	1000
RF6B64CF0_LR-1020	PP1414	0	1000
RFA57815A_B-1041		-1000	1000
R8D50B1CC_B-531		-1000	1000
RE6030202_LR-951	PP1620	0	1000
R961C014D_RL-569	PP1602;PP4174	-1000	0
RA1C9FE37_RL-623	PP1602;PP4174	-1000	0
R2CDD7D4F_RL-132	PP1602;PP4174	-1000	0
R7944041D_RL-429	PP1602;PP4174	-1000	0
R40D1D1F_RL-207	PP0187	-1000	0
R8946722C_LR-505	PP5040	0	1000
R797FEAF7_LR-431	PP1620	0	1000
R40B2620_LR-205	PP5357	0	1000
RCFD4EBF0_B-842		-1000	1000
R96A43781_LR-573	PP1620	0	1000
R8CBB9B30_B-527	PP2136;PP2217	-1000	1000
RC4625E33_B-794	PP2136;PP2217	-1000	1000
RB3EB2B77_RL-706	PP1602;PP4174	-1000	0
RE1497A6F_RL-926	PP1602;PP4174	-1000	0
R116941BB_RL-8	PP1602;PP4174	-1000	0
RBC8E5E5A_RL-751	PP1602;PP4174	-1000	0
RC794E782_LR-805		0	1000
RA945FE75_B-660	PP2136;PP2217	-1000	1000
RA80674D8_B-655	PP2136;PP2217	-1000	1000
R975BEC99_B-577	PP2136;PP2217	-1000	1000
R67BB47C9_B-345	PP2136;PP2217	-1000	1000
R79C39036_B-432	PP2112;PP2339	-1000	1000
RC810C4FF_RL-808	PP1602;PP4174	-1000	0
RD880C326_LR-892		0	1000
RA28EF8C0_RL-627	PP0083	-1000	0
R499D6FD2_RL-248	PP0103+PP0104+PP0105+PP0106;PP4250+PP4251+PP4252+PP4253;PP4255+PP4256+PP4257+PP4258	-1000	0
R3FC48C9B_LR-199	PP1520	0	1000
R5DE2E2F5_B-316		-1000	1000
RB7CB43A7_B-726		-1000	1000
R2C83AC21_B-128		-1000	1000
RCA8E49A8_B-819		-1000	1000
RBD89793E_B-760		-1000	1000
R743171AA_B-410		-1000	1000
R1A3265CD_B-45		-1000	1000
R38A3D694_B-169		-1000	1000
R4FA4E602_B-263		-1000	1000
RF57A71A3_RL-1016	PP4469	-1000	0
R1FD1864A_RL-77		-1000	0
R987F2BD6_B-580	PP4298	-1000	1000
R4560C4CA_B-230		-1000	1000
RA0336135_B-615	PP1019;PP1445	-1000	1000
RD88DE805_RL-893	PP1520	-1000	0
RB6C69449_RL-720	PP1520	-1000	0
R224F566B_B-90		-1000	1000
RAF496598_B-689		-1000	1000
RD84E550E_B-890	PP1076	-1000	1000
R9C0DE224_B-597	pWW0090	-1000	1000
RDBAFFF1A_B-907	PP3570	-1000	1000
RB9EF4E52_LR-735	PP3569	0	1000
RC2AEE5A9_B-785	PP3271	-1000	1000
RA65969D1_B-647		-1000	1000
RD15E5947_B-850		-1000	1000
RAFD5FE5C_B-692		-1000	1000
RD8D2CECA_B-894		-1000	1000
RE5C2C6CF_B-949	PP1777	-1000	1000
RD817A311_B-888	PP1808	-1000	1000
R895F78E0_B-506	PP1808	-1000	1000
RFD956428_B-1053	PP0234	-1000	1000
R27ABBB1D_B-107		-1000	1000
RF822D3E0_B-1025		-1000	1000
R311AC58C_B-150		-1000	1000
R461DF51A_B-233		-1000	1000
RE55F5E10_B-947	PP0234	-1000	1000
R54BA14AE_B-283		-1000	1000
RE1DE4E5A_B-931	pWW0090	-1000	1000
RE17D9C72_B-928		-1000	1000
R7F00C1EB_B-451	PP2517	-1000	1000
R4D1DE9FC_LR-255	PP4619	0	1000
R2FE5051D_B-142	PP1002	-1000	1000
RE4997104_B-943	PP1206	-1000	1000
RD3D02981_LR-861	PP2955	0	1000
RA4D71917_B-636		-1000	1000
R6579D4CA_B-339		-1000	1000
RF718443E_B-1023	PP1346	-1000	1000
RD0318395_B-843		-1000	1000
R22A953F2_B-91	PP3739	-1000	1000
R3B1019F9_B-181	PP3630	-1000	1000
R15F4E9E9_B-27	PP1206	-1000	1000
R62CE8AEC_B-332	PP1419	-1000	1000
R69EA27B0_B-364	PP1019;PP1445	-1000	1000
R1EED1726_B-72	PP1076	-1000	1000
R836C90FB_B-467		-1000	1000
RF46BA06D_B-1015		-1000	1000
R1AEEC0DD_B-48	pWW0127	-1000	1000
R6DE9F04B_B-381		-1000	1000
R2CC14941_B-130		-1000	1000
R5BC679D7_B-310		-1000	1000
R9E184AC4_B-608	PP0883	-1000	1000
R19BF3F24_B-41	PP1419	-1000	1000
R56C3491E_B-291		-1000	1000
R53E3B831_B-278		-1000	1000
RF005C1A4_B-998		-1000	1000
R8702F132_B-492		-1000	1000
R54B5E76E_B-282	PP2513	-1000	1000
RF9008590_B-1032		-1000	1000
R7B7CB2CE_B-441		-1000	1000
R20979F09_B-81		-1000	1000
REE72FD98_B-992		-1000	1000
R3C838CA3_B-186	PP3739	-1000	1000
R86D1D7D_B-490		-1000	1000
R5F2E15E4_B-322		-1000	1000
RD15AD32E_RL-849	PP0966	-1000	0
RAE38371F_B-688	PP5364	-1000	1000
R3FEF861F_LR-201	PP0515	0	1000
R4E11542E_B-259	PP5364	-1000	1000
R8C29940F_RL-524	PP4264	-1000	0
R973B1DA_LR-575	PP2734	0	1000
R4556E678_LR-229	PP2734	0	1000
R8DAA18A4_LR-534	PP2734	0	1000
R912CEEC6_LR-543	PP2734	0	1000
R9B7CF357_LR-595	PP2090;PP3999	0	1000
R726F9A41_B-407	PP5364	-1000	1000
R3039B2C5_B-145	PP5364	-1000	1000
R18C21576_B-37	PP5364	-1000	1000
RC2F62DBB_LR-789	PP1188	0	1000
RCE52881_LR-836	PP1132	0	1000
R33C44D5E_LR-153	PP1188	0	1000
R411DB97B_LR-209	PP1188	0	1000
RDF224B97_LR-921	PP1188	0	1000
R1884F285_LR-36	PP0236	0	1000
RB38076D8_LR-705	PP3591	0	1000
R1E6FE08A_RL-68	PP2518	-1000	0
R1FCC7A7D_RL-76	PP2674	-1000	0
RFB293AAE_LR-1046	PP0115;PP0481;PP2887	0	1000
R2B73E04_B-125	PP3931	-1000	1000
R2B254C1B_RL-123		-1000	0
R2DD573AB_B-137		-1000	1000
RC91C6223_LR-815	PP4031	0	1000
RBF99B73A_RL-771	PP3507	-1000	0
R6E552D32_LR-385	PP0860+PP2371	0	1000
R1DDBF05B_RL-64		-1000	0
R1F7067FD_RL-73	PP0186	-1000	0
R527CFE3F_B-274	PP5412+PP5413+PP5414+PP5415+PP5416+PP5417+PP5418+PP5419	-1000	1000
R917C6992_RL-546		-1000	0
RABF2F2C6_RL-674		-1000	0
RF831A253_B-1026		-1000	100
R67EAE2DC_B-348		0	0
RB8858795_RL-730		-1000	0
R38003403_B-167		0	0
R6EDC5581_B-389		-1000	100
R1FBE0F1E_B-75		0	0
RF0E0D827_B-1001		0	0
R36DA5F0F_B-162		-1000	100
R97EB07BF_RL-578		-1000	0
R13020D46_B-16		-1000	1000
REC3951EE_B-978		-1000	1000
R9E431C87_RL-609		-1000	0
RF90378B5_RL-1033		-1000	0
RC4D94A50_RL-798		-1000	0
R69397706_RL-357		-1000	0
R9EA61721_RL-610		-1000	0
RBB16BA4E_B-741		-1000	1000
R8991CD04_RL-511		-1000	0
R28A93559_RL-111		-1000	0
R5772AF08_B-295		0	0
R55353EE9_RL-285		-1000	0
RA7B02EB9_B-652		-1000	1000
R43F9EABC_RL-224		-1000	0
RE04D973C_RL-922		-1000	0
R574940F6_B-293		0	0
R7747ADC7_RL-422		-1000	0
R7D331B8_B-446		-1000	100
R6BF88B68_RL-371		-1000	0
R68515FDE_B-349		0	0
RE98020E0_RL-965		-1000	0
R9CFB6E69_RL-604		-1000	0
R9148467C_B-545		0	0
R6917A12D_RL-355		-1000	0
R2152BDC8_RL-83		-1000	0
R99097C8E_RL-586		-1000	0
R85F22F56_RL-484		-1000	0
R2EAFE65D_B-140		0	0
R68D08670_RL-354		-1000	0
RD57955D1_RL-875		-1000	0
R4D12C372_RL-254		-1000	0
R7CBEDAAB_RL-444		-1000	0
R12C8DE28_LR-15		0	20
R13D6A909_RL-20		-1000	0
R9C37CC3F_RL-599		-1000	0
R1B15D75B_B-49		0	0
RE9A432F8_B-967		0	0
RDB36452D_RL-905		-1000	0
R5D12D21C_RL-312		-1000	0
R918F05D6_B-547		-1000	1000
R44F0644B_RL-227		-1000	0
REC60872E_RL-980		-1000	0
R80AB56C1_B-456		0	0
R6F3BCBA1_RL-393		-1000	0
RC7AB28C4_RL-806		-1000	0
R93F37BC9_B-562		-1000	1000
R5EED4ED2_RL-320		-1000	0
RB51167C7_B-709		0	0
RC264CCE6_B-783		-1000	100
RB2E15B50_RL-701		-1000	0
RE7A689E4_B-959		0	0
RE26A21D7_RL-935		-1000	0
R92DDC76D_B-557		-1000	1000
R47A08264_B-240		0	0
R2822EC02_B-108		0	0
RA902F2CF_RL-659		-1000	0
RACFC2BF0_RL-682		-1000	0
RDBE56331_RL-908		-1000	0
RF92540DF_RL-1034		-1000	0
R51B5A3BA_RL-270		-1000	0
RBADC7838_RL-740		-1000	0
R2B52C0E2_B-124		0	0
R78919077_RL-426		-1000	0
R168BB7F_B-30		0	0
RAA64E013_RL-664		-1000	0
RB5DF6BE1_RL-714		-1000	0
R755F425A_RL-417		-1000	0
RF95AA17C_B-1037		-1000	100
R996ABEB5_RL-588		-1000	0
R266E16F7_B-100		0	0
RB323BEE8_RL-703		-1000	0
RA02007CE_LR-656	PP2795;PP3553	0	1000
RF27D001B_RL-1020	PP2795;PP3553	-1000	0
RE057E0C1_RL-945		-1000	0
R6A52C715_RL-403	PP0581;PP1914;PP2783	-1000	0
REFB648CD_LR-1010	PP1602;PP4147	0	1000
R2819ABFE_RL-124	PP0581;PP1914;PP2783	-1000	0
R59E954A2_LR-337	PP1602;PP4147	0	1000
R2685174A_RL-120	PP4175	-1000	0
R4EDB3AD6_RL-291	PP4175	-1000	0
RC57D4093_RL-825	PP0528	-1000	0
R3C0F3D02_LR-217	PP0528	0	1000
RB1D6FC7F_RL-735	PP1157+PP4679;PP1394+PP4679;PP3365+PP4679;PP4679+PP4680	-1000	0
RD78642BA_LR-913	PP4678	0	1000
R141141CC_B-28	PP1412;PP1845;PP2136;PP4030;PP4066	-1000	1000
R7A89A762_RL-479		-1000	0
R4A5F6605_B-277	PP1777;PP5288	-1000	1000
R12DDDE8C_B-18	PP1277	-1000	1000
R158FEB5D_LR-33	PP4484+PP4486;PP4485+PP4486	0	1000
R44A3C847_B-255	PP1002	-1000	1000
R92A78930_B-595	PP1000;PP1079	-1000	1000
RD436331C_LR-891	PP0864	0	1000
R2109D891_RL-92	PP3571;PP5186	-1000	0
R874FBEBC_B-542	PP1346	-1000	1000
REE2ABCE2_LR-1004	PP3190;PP3533;PP4431	0	1000
RD864092B_LR-920	PP0362	0	1000
R4C5AABE7_B-286	PP0366	-1000	1000
R5660A5A6_LR-320		0	1000
R28E54228_RL-131	PP0213	-1000	0
R53E3F481_LR-311	PP3828+PP3829+PP3830	0	1000
R396E8F24_B-205	PP1675	-1000	1000
RA3C92F8E_RL-680	PP2335	-1000	0
R2FD6ADA3_RL-162	PP0044+PP0045+PP2410	-1000	0
RFBCA3A57_RL-1054	PP0044+PP0045+PP2410	-1000	0
R11829E00_LR-6	PP3507	0	1000
R5F55D7CA_RL-365	PP0586	-1000	0
RC8DE76A5_RL-842	PP1011	-1000	0
R766646D_B-464	PP1022;PP4042;PP5351	-1000	1000
R239F0022_B-105	PP1777;PP3578;PP5288	-1000	1000
R1E4A65FC_B-80	PP1808;PP4701	-1000	1000
R39C16469_RL-207	PP1284	-1000	0
R869FC8DB_RL-536	PP1278;PP1279;PP1280	-1000	0
R6D0C0EA3_LR-418	PP1078+PP4881+PP4882;PP1078+PP4881+PP5195;PP1078+PP4882+PP5196;PP1078+PP5195+PP5196	0	1000
R3CC8EE08_LR-222	PP3999	0	1000
RFB1C5BFF_LR-1049	PP0744	0	1000
RFE6B40F_LR-1063	PP0545;PP2589;PP2680;PP2694;PP3357;PP3463;PP5258;PP5278	0	1000
RA88595E7_B-698	PP1408	-1000	1000
R184182FC_B-47	PP2136	-1000	1000
RC49AA482_B-822	PP0432;PP3633	-1000	1000
RA8F9802D_B-699	PP0372;PP4481	-1000	1000
R258040A3_LR-113	PP0147	0	1000
R280D2D5_LR-123	PP2645	0	1000
RF429707_LR-1028	PP3505+PP3506	0	1000
RB54FE421_LR-750	PP3801+PP3802+PP3803	0	1000
R1337A794_LR-21	PP4147+PP4148+PP4149+PP4150	0	1000
R21B8C259_RL-95	PP0581;PP1914;PP2783	-1000	0
R801D4EAF_LR-497	PP1602;PP4147	0	1000
R5FBDBB73_RL-367	PP4175	-1000	0
RA1B6FCB4_LR-664	PP2092	0	1000
R19097C8A_RL-52	PP1703	-1000	0
RC63414B5_LR-828	PP1705+PP1706	0	1000
RE115511D_B-950	PP3601	-1000	1000
R3FD8A28D_B-233	PP4507	0	0
RE79B005C_B-981	PP5246	-1000	1000
R832D41A9_RL-513	PP1032;PP1842	-1000	0
RCFAF50E0_B-868	PP0747	-1000	1000
R3C574CE7_B-218	PP0747	-1000	1000
R948CEFB9_RL-602	PP0110;PP0816	-1000	0
RA470C33E_B-683	PP1783	-1000	1000
RBDB06849_RL-791	PP0787	-1000	0
R6BE2BEBB_RL-410	PP1750	-1000	0
RD43FB1EC_B-892	PP0421	-1000	1000
R5A3B0800_RL-338	PP4700	-1000	0
RD90F66CA_RL-925	PP1088	-1000	0
RE5D25A5_RL-970	PP4869	-1000	0
R78F84369_RL-472	PP2213;PP4487;PP4702	-1000	0
R12A78BD7_B-14	PP1689+PP4549;PP1689+PP4550	-1000	1000
R7730AC12_RL-466	PP1205	-1000	0
RD69F4CD1_RL-905	PP1097	-1000	0
RBB74423D_RL-777	PP3071	-1000	0
R2C653894_RL-145	PP3279	-1000	0
R38AEF60C_RL-201	PP4794	-1000	0
R38AB1BC8_B-200	PP1689+PP4549;PP1689+PP4550	-1000	1000
R64A2953C_RL-379	PP0060+PP0061	-1000	0
RF3B8E233_RL-1024	PP2469+PP2470	-1000	0
RE0C019EC_RL-947	PP4000	-1000	0
R70D7E75C_RL-439	PP1311	-1000	0
R11492E43_RL-4	PP1213	-1000	0
RA2595EA1_B-668	PP4474	-1000	1000
RE389BA54_RL-959	PP0436	-1000	0
R3FED066F_RL-236	PP0854	-1000	0
RD7A9E77C_RL-915	PP0603	-1000	0
R2DF5B0AC_RL-154	PP5089	-1000	0
R85235038_RL-528	PP2465	-1000	0
R4564ADF5_RL-259	PP2905	-1000	0
RA31B9A40_RL-674	PP0977	-1000	0
R1C666001_RL-69	PP1213	-1000	0
R9F3D4156_RL-651	PP1977;PP4694	-1000	0
RDD51BA6D_RL-933	PP2904	-1000	0
RA5CA346F_RL-688	PP1496	-1000	0
R179AB1D0_RL-44	PP1097	-1000	0
R923B85A4_B-590	PP4266	-1000	1000
R2F89F021_RL-159	PP5015	-1000	0
R3F1BD851_RL-228	PP1614	-1000	0
R666A9B14_RL-384		-1000	0
R443E2F59_RL-254	PP4967	-1000	0
R2DCFFB62_B-153	PP4868	-1000	1000
R4C002986_RL-283	PP5286	-1000	0
R49407E3E_RL-272	PP5285	-1000	0
R1F36AFF4_RL-83	PP5318	-1000	0
R2DB154E8_RL-152	PP0437	-1000	0
R9BD41587_RL-635	PP5222	-1000	0
RE5D70876_RL-971	PP1303+PP1304	-1000	0
R7EBC88FA_LR-493	PP0538	0	1000
R30960E2C_B-169	PP4810	-1000	1000
R9602000B_B-609	PP5302	-1000	1000
RB277F24C_RL-739	PP1595	-1000	0
RDA8F063B_RL-928	PP4967	-1000	0
R35C9DA0A_B-188	PP4266	-1000	1000
RAD25DF8D_B-722	PP5217	-1000	1000
RC6BC3A09_B-829	PP1672	-1000	1000
R194DD2C0_RL-54	PP5411	-1000	0
R8798D007_B-545	PP5123	-1000	1000
R1463F2DA_RL-29	PP2000	-1000	0
R56C9E2E2_RL-321	PP1672	-1000	0
RE33809F6_B-957	PP3821	-1000	1000
R16FB148E_B-39	PP5291	-1000	1000
R3F2D59D5_B-229	PP2213;PP2351;PP4487;PP4702	-1000	1000
R8FCEFB79_RL-581	PP1902	-1000	0
R48777951_RL-269		-1000	0
R837858B9_RL-517	PP1348;PP4783	-1000	0
R70F4B6BD_RL-440	PP5222	-1000	0
R1038C47D_RL-1	PP4934	-1000	0
RE53F252B_B-969	PP0746;PP4997	-1000	1000
R5D99CB05_RL-356	PP1277	-1000	0
R56FEE139_B-324	PP0747	-1000	1000
R86A6E675_RL-537	PP0602	-1000	0
R9BFF54BF_B-636	PP4810	-1000	1000
REEE5BF28_RL-1006	PP1595	-1000	0
RA118F652_B-662	PP0965	-1000	1000
RC383BE4A_RL-815	PP4717	-1000	0
R3A1B685C_RL-210	PP1672	-1000	0
REDB62DF7_RL-1003	PP0516;PP0522;PP3813	-1000	0
R166ADD79_LR-36	PP4946	0	1000
R1AD0727C_B-59	PP1587;PP4974;PP5066	-1000	1000
RE369117E_B-958	PP0496;PP1748	-1000	1000
R56D4E3C3_B-322	PP0496;PP1748	-1000	1000
RF525EF4D_LR-1033	PP0996	0	1000
RFE59C332_LR-1062	PP0996	0	1000
R1D4F1AA5_RL-74	PP1132;PP3958	-1000	0
RAD7B5BE8_RL-723	PP0398;PP4907	-1000	0
R53F85FFF_RL-312	PP0169;PP0230	-1000	0
R13FEC2D4_B-26	PP2328	-1000	1000
R13C8A1A1_B-25	PP0860+PP2371	-1000	1000
R89A53CF9_RL-555	PP1636;PP2973	-1000	0
R282F995A_LR-126	PP3944	0	1000
R427190EB_RL-245	PP4278+PP4279	-1000	0
RE1E5252A_RL-953	PP0545;PP2589;PP2680;PP2694;PP3357;PP3463;PP5258;PP5278	-1000	0
RB1BBEFA8_RL-734	PP0402	-1000	0
RAAE41C7C_LR-710		0	1000
R3CAEFC31_LR-220	PP4829	0	1000
RA337A036_RL-677	PP3999	-1000	0
RBB6A4E2F_LR-776		0	1000
R777C380D_LR-468		0	1000
R9D7D5315_RL-644	PP0545;PP2589;PP2680;PP2694;PP3357;PP3463;PP5258;PP5278	-1000	0
R3F51B898_RL-230	PP1770	-1000	0
RAB8EA38B_B-714	PP0986+PP0988+PP4187;PP4187+PP5192+PP5194	-1000	1000
R24E117D5_RL-112	PP3164	-1000	0
RD322914B_RL-886	PP0597;PP4667	-1000	0
RDB0E4AF5_RL-930	PP0338+PP0339+PP4187;PP0338+PP0339+PP5366	-1000	0
RA111B37D_RL-661	PP0597;PP4667	-1000	0
R71281B65_RL-441	PP5085	-1000	0
RBABC0BDE_RL-775	PP4401+PP4402+PP4404	-1000	0
R5F54C3A_RL-364	PP4401+PP4402+PP4403+PP4404	-1000	0
RFA9EA620_RL-1048	PP4401+PP4402+PP4403+PP4404	-1000	0
REA7F3F95_RL-990	PP4187+PP4188+PP4189	-1000	0
RF5242CDA_RL-1032	PP4189	-1000	0
R265FCA9D_RL-118	PP0490+PP0491;PP2183+PP2184+PP2185+PP2186	-1000	0
REF5C1494_B-1007	PP4964	-1000	1000
R29A12E11_LR-134		0	1000
R4955B41E_RL-273	PP0545;PP2589;PP2680;PP2694;PP3357;PP3463;PP5258;PP5278	-1000	0
RE51AB17D_RL-968	PP0545;PP2589;PP2680;PP2694;PP3357;PP3463;PP5258;PP5278	-1000	0
R9CABF419_LR-640		0	1000
R8F4D591F_B-579	PP2117	-1000	1000
R66890DC3_B-387	PP3073	-1000	1000
RA57CC508_RL-687	PP0545;PP2589;PP2680;PP2694;PP3357;PP3463;PP5258;PP5278	-1000	0
R4BDA5283_RL-282	PP4278;PP4279	-1000	0
R4DF6CD72_B-288	PP4617	-1000	1000
RD854F913_B-919	PP4617	-1000	1000
R1D7D3363_B-76	PP4617	-1000	1000
R1860FB3A_RL-48	PP4617	-1000	0
R575140C7_B-326	PP1988	-1000	1000
RF428C075_B-1027	PP0545;PP2589;PP2680;PP2694;PP3357;PP3463;PP5258;PP5278	-1000	1000
R1BF897A1_B-64	PP4478	-1000	1000
R9C4A76A1_B-638	PP0545;PP2589;PP2680;PP2694;PP3357;PP3463;PP5258;PP5278	-1000	1000
R336B4455_LR-181	PP4977	0	1000
R9B391BFA_RL-633	PP0545;PP2589;PP2680;PP2694;PP3357;PP3463;PP5258;PP5278	-1000	0
RE6DDAD5F_RL-976	PP0545;PP2589;PP2680;PP2694;PP3357;PP3463;PP5258;PP5278	-1000	0
RBA2D11CC_RL-769	PP0545;PP2589;PP2680;PP2694;PP3357;PP3463;PP5258;PP5278	-1000	0
RF82B246F_RL-1042	PP0545;PP2589;PP2680;PP2694;PP3357;PP3463;PP5258;PP5278	-1000	0
R3701D0C3_B-191	PP1649	-1000	1000
RC07F9121_RL-805	PP0545;PP2589;PP2680;PP2694;PP3357;PP3463;PP5258;PP5278	-1000	0
RA874DECD_RL-697	PP0545;PP2589;PP2680;PP2694;PP3357;PP3463;PP5258;PP5278	-1000	0
R299D5A2_LR-133	PP4947	0	1000
R63188E7B_RL-374	PP4947	-1000	0
RF91FA67D_LR-1045	PP2432;PP3173	0	1000
R75FD1D8A_B-462	PP1009	-1000	1000
R3E8B286B_RL-226	PP0545;PP2589;PP2680;PP2694;PP3357;PP3463;PP5258;PP5278	-1000	0
R992AD06F_LR-627		0	1000
RA259BFC0_LR-669		0	1000
R6B8B2335_LR-407		0	1000
R8C7D3CA8_RL-568	PP0545;PP2589;PP2680;PP2694;PP3357;PP3463;PP5258;PP5278	-1000	0
RC332C66A_LR-814		0	1000
RE5EFDE1E_LR-972		0	1000
RE5FF6419_LR-973	PP3944	0	1000
RDD71F4C0_RL-936	PP0545;PP2589;PP2680;PP2694;PP3357;PP3463;PP5258;PP5278	-1000	0
RC428DD4A_B-819	PP0762;PP4300	-1000	1000
RC95E03AF_RL-845	PP2047;PP2136;PP2214	-1000	0
R3FDC4389_B-235	PP0302;PP2047;PP2136;PP2214	-1000	1000
RE2595069_B-955	PP0545;PP2589;PP2680;PP2694;PP3357;PP3463;PP5258;PP5278	-1000	1000
R5D76B90C_B-355	PP0654;PP3591	-1000	1000
REBDB1FFA_RL-994		-1000	0
RD31DB583_B-885	PP0302;PP2047;PP2136;PP2214	-1000	1000
R98A93DE_B-621	PP5155	-1000	1000
R5249BE2A_LR-303		0	1000
RE39C0421_B-960	PP0606	-1000	1000
R2886CC8E_B-128	PP0606	-1000	1000
R6DBE01EF_RL-421	PP0545;PP2589;PP2680;PP2694;PP3357;PP3463;PP5258;PP5278	-1000	0
R9161A227_B-588	PP0552	-1000	1000
R320F7687_B-178	PP0762	-1000	1000
RDB000E9C_B-929	PP0302;PP2047;PP2136;PP2214	-1000	1000
R1D76AFBE_B-75	PP0302;PP2047;PP2136;PP2214	-1000	1000
R6FD17A7A_B-436	PP0302;PP2047;PP2136;PP2214	-1000	1000
R50BE9181_B-295	PP0302;PP2047;PP2136;PP2214	-1000	1000
R96422027_B-612	PP0302;PP2047;PP2136;PP2214	-1000	1000
R82E1DE7B_B-509	PP0545;PP2589;PP2680;PP2694;PP3357;PP3463;PP5258;PP5278	-1000	1000
R6A38353D_RL-402	PP1031	-1000	0
RB8B250CB_RL-765	PP0545;PP2589;PP2680;PP2694;PP3357;PP3463;PP5258;PP5278	-1000	0
RA8630ABC_B-696		-1000	1000
R2FA4D708_LR-161	PP1803	0	1000
R12523A0E_LR-11	PP3591	0	1000
R53078516_B-308	PP1143;PP2047;PP2136;PP2214;PP4666	-1000	1000
RB8796D14_B-764	PP0302;PP2047;PP2136;PP2214	-1000	1000
RB5E48A17_LR-754	PP3736+PP3737	0	1000
R1FB6566_B-85	PP2151	-1000	1000
R7CEC3318_LR-487	PP3161+PP3162+PP3163	0	1000
R474827E0_RL-263	PP0545;PP2589;PP2680;PP2694;PP3357;PP3463;PP5258;PP5278	-1000	0
R4C04D03C_RL-284	PP0545;PP2589;PP2680;PP2694;PP3357;PP3463;PP5258;PP5278	-1000	0
RA32D2750_RL-675	PP0328	-1000	0
R493A4F8C_RL-271	PP4947	-1000	0
R94750649_RL-601	PP0545;PP2589;PP2680;PP2694;PP3357;PP3463;PP5258;PP5278	-1000	0
RF4947366_RL-1030	PP1602;PP4147	-1000	0
RC3F5B6CD_RL-818	PP4175	-1000	0
RFED474BC_LR-1064	PP0581;PP1914;PP2783	0	1000
RD0525EF5_LR-871	PP2460	0	1000
R2EE43E29_RL-157	PP1414;PP1620;PP2531	-1000	0
R52B36B3D_B-306	PP2009	-1000	1000
RC2E1B472_LR-812	PP5168+PP5169+PP5171;PP5168+PP5170+PP5171	0	1000
RE5174E2_LR-967	PP1654	0	1000
R67E5E520_RL-390	PP2102	-1000	0
R6F3F0DE8_B-434	PP0745;PP3992;PP4290;PP4643;PP4653	-1000	1000
R2B5D708A_RL-143	PP4281	-1000	0
REF8425_RL-1009	PP2460	-1000	0
RA22B3905_LR-667	PP1414;PP1620;PP2531	0	1000
R3767A957_RL-196	PP0117+PP0118+PP0120	-1000	0
RDEDC0FB8_RL-940	PP0044+PP0045+PP2410	-1000	0
RD499D05C_LR-895	PP0117+PP0118+PP0120	0	1000
R18C19F4_B-51	PP4984	-1000	1000
R736E5B86_RL-453	PP0363	-1000	0
R3E0A31BF_RL-225	PP3713	-1000	0
RAA2F281A_RL-705	PP1282;PP1283;PP1285	-1000	0
RE15163F1_LR-952	PP0076+PP0294+PP0295;PP0076+PP0294+PP2774;PP0076+PP0294+PP3559;PP0076+PP0295+PP2774;PP0076+PP2774;PP0076+PP2774+PP3559;PP0294+PP0295+PP0296;PP0294+PP0295+PP0304;PP0294+PP0295+PP1741;PP0294+PP0295+PP2775;PP0294+PP0295+PP3558;PP0294+PP0296+PP2774;PP0294+PP0296+PP3559;PP0294+PP0304+PP2774;PP0294+PP0304+PP3559;PP0294+PP1741+PP2774;PP0294+PP1741+PP3559;PP0294+PP2774+PP2775;PP0294+PP2774+PP3558;PP0294+…	0	1000
R2CF3B5C7_LR-148	PP4947	0	1000
RF5CBC131_B-1036	PP1638	-1000	1000
RB630AADB_RL-757	PP0393;PP4698	-1000	0
RFF5F1C5A_B-1066	PP1989;PP1992	-1000	1000
R1F73F81_B-84	PP4473	-1000	1000
R1D130CA6_B-72	PP4302	-1000	1000
R4938DB0B_RL-270	PP2196;PP4523	-1000	0
R3F8608DC_B-231	PP4523	-1000	1000
RAB49C375_LR-713	PP1611;PP1807	0	1000
RA9375844_B-701	PP0957	-1000	1000
RA557F008_B-686	PP1229;PP2586;PP2802	-1000	1000
R3C7D44CA_LR-219	PP0411+PP0412+PP0413+PP0414;PP0411+PP0412+PP0413+PP1482;PP0411+PP0412+PP0413+PP1723;PP0411+PP0412+PP0413+PP5177;PP0411+PP0412+PP0414+PP5178;PP0411+PP0412+PP1482+PP5178;PP0411+PP0412+PP1723+PP5178;PP0411+PP0412+PP5177+PP5178;PP0411+PP0413+PP0414+PP2195;PP0411+PP0413+PP0414+PP5180;PP0411+PP0413+PP0414+PP5181;PP0411+PP0413+PP1482+PP2195;PP0411+PP0413+PP1482+PP5180;PP0411+PP0413+PP1482+PP5181;PP0411+…	0	1000
RCAF4B249_LR-850	PP5182	0	1000
R7AD3EBD8_RL-481	PP2518	-1000	0
R17525509_LR-42	PP3376	0	1000
RD44165DB_RL-893	PP3378	-1000	0
RBB8DB4B7_RL-780	PP1866;PP2324;PP3080	-1000	0
R5C7A3778_RL-351	PP3787;PP4379;PP4545	-1000	0
RD0E7B855_LR-876	PP0581;PP1914;PP2783	0	1000
R1EC05CC9_RL-82	PP1679	-1000	0
R8675AE30_LR-535	PP3352	0	1000
RAA59AE89_RL-706	PP5029	-1000	0
RE8984C2C_RL-983	PP4897	-1000	0
R245630E8_LR-110	PP2698;PP4637	0	1000
R17AF74BF_B-45		-1000	1000
R8261C1C5_RL-507	PP2001	-1000	0
RA528EB55_RL-685	PP0659;PP2528	-1000	0
RD2EBF8F3_LR-883	PP2375	0	1000
R2F317052_LR-158		0	1000
R3FCD1873_RL-232	PP0266	-1000	0
R56401001_LR-318	PP0411+PP0412+PP0413+PP0414;PP0411+PP0412+PP0413+PP1482;PP0411+PP0412+PP0413+PP1723;PP0411+PP0412+PP0413+PP5177;PP0411+PP0412+PP0414+PP5178;PP0411+PP0412+PP1482+PP5178;PP0411+PP0412+PP1723+PP5178;PP0411+PP0412+PP5177+PP5178;PP0411+PP0413+PP0414+PP2195;PP0411+PP0413+PP0414+PP5180;PP0411+PP0413+PP0414+PP5181;PP0411+PP0413+PP1482+PP2195;PP0411+PP0413+PP1482+PP5180;PP0411+PP0413+PP1482+PP5181;PP0411+…	0	1000
R744A9F7_RL-456	PP1602;PP4147	-1000	0
R52301C37_LR-302	PP4144	0	1000
RF191F672_B-1017	PP3766	-1000	1000
R8796A875_LR-544	PP1414;PP1620;PP2531	0	1000
R26F0C5C0_RL-121	PP4822	-1000	0
RB36B9DE7_RL-744	PP1916;PP3303;PP4175;PP4379;PP4545	-1000	0
RAA0C2E94_RL-704	PP0665+PP3443	-1000	0
R5ACEE073_LR-343	PP0793+PP0795	0	1000
R5ABA460F_RL-342	PP4928	-1000	0
R6C7B32D9_LR-413	PP4928	0	1000
R5BB1B41E_LR-348	PP1604	0	1000
R5FFBAC3C_RL-368	PP2902	-1000	0
R42E6364C_RL-249	PP0838	-1000	0
RF57BB247_RL-1035	PP0838	-1000	0
R99EB1F00_RL-631	PP0838	-1000	0
R104E126B_LR-2	PP1900	0	1000
R5D3D40E0_B-352	PP4811	-1000	1000
RF3AF94EC_RL-1023		-1000	0
RBF9973C8_B-801	PP5036	-1000	1000
RC5B97616_B-826	PP4011+PP4012	-1000	1000
R54EC72A7_RL-315	PP4960	-1000	0
R71CD7CDF_RL-447	PP0581;PP1914;PP2783	-1000	0
R9D739CBB_LR-643	PP1602;PP4147	0	1000
R68C5FFBB_LR-397	PP0774	0	1000
RB7ADA295_RL-763	PP1530	-1000	0
RD7A9976F_B-914	PP4479;PP4480	-1000	1000
RB91DCF1B_B-766	PP1913	-1000	1000
R5DB904EE_LR-357	PP1183	0	1000
R8567EEDB_B-530	PP4185+PP4186	-1000	1000
R6F0A83FF_B-432	PP0582;PP2051;PP2137;PP2215;PP3280;PP3754;PP4636	-1000	1000
R5F46211E_RL-363	PP0228;PP0840	-1000	0
R39135A7D_B-203	PP2137;PP3280	-1000	1000
RD8D979E7_B-924	PP2213;PP2351;PP4487;PP4702	-1000	1000
R872A45AB_B-540	PP5097	-1000	1000
RC85FD4B5_B-839	PP2137;PP3280	-1000	1000
R3145DBFD_B-176	PP2137;PP3280	-1000	1000
RBFDCF42D_B-802	PP2137;PP3280	-1000	1000
R43D1C646_B-252	PP2137;PP3280	-1000	1000
R8A69C2F0_B-559	PP2137;PP3280	-1000	1000
R694847C0_RL-399	PP5097	-1000	0
RA0B5B72_LR-659	PP1377;PP2137;PP3280	0	1000
R878F6B8F_B-543	PP2137;PP3280	-1000	1000
R6789159F_B-388	PP1997	-1000	1000
R3CBEA851_B-221	PP2703	-1000	1000
RCB2584A5_B-851	PP2112;PP2336;PP2339	-1000	1000
RC107B988_RL-808	PP1343	-1000	0
R8CCEDD2D_LR-572	PP1601	0	1000
R32492DBF_RL-179	PP1603	-1000	0
R9E04537C_RL-646	PP1811	-1000	0
RB348CE4E_RL-743	PP0794	-1000	0
R903AC31_B-582	PP0849	-1000	1000
RF3AD9ECA_LR-1022	PP0662;PP1471	0	1000
R30D26A78_B-172	PP0823	-1000	1000
R8D1D2817_B-573	PP1337	-1000	1000
R8D9FC36E_LR-576	PP4484+PP4486;PP4485+PP4486	0	1000
R928F7AC6_LR-593	PP2552	0	1000
RBC34FA4D_B-786	PP5032	-1000	1000
R7F23AF1F_LR-496	PP1785	0	1000
R260C8903_LR-116	PP4944	0	1000
R8B72B85E_LR-563	PP4998+PP4999	0	1000
R64824B5_RL-378	PP0999	-1000	0
R7CA35F41_RL-486	PP4723+PP4724	-1000	0
RAC30B082_B-718		-1000	1000
RA6046011_RL-689	PP0614;PP4034	-1000	0
R7D04639E_RL-488		-1000	0
R35F29636_RL-190	PP3099	-1000	0
R96B089B6_RL-615	PP4830	-1000	0
RF52D4DB4_RL-1034	PP0548;PP5213	-1000	0
RDF98A813_RL-941	PP0490+PP0491+PP2185	-1000	0
R596AEB61_RL-334	PP2552	-1000	0
RA43CA1FF_B-682	PP4011+PP4012	-1000	1000
R7F0DF33F_RL-494	PP0158	-1000	0
RD0C00BAA_RL-875	PP2554;PP3433	-1000	0
R80B84F85_RL-503	PP2334	-1000	0
RF07C7ED_RL-1013	PP1389	-1000	0
R2D0224AA_LR-149	PP5335+PP5336	0	1000
R496438E0_B-274	PP3599	-1000	1000
RE3D88BA8_RL-961	PP1769	-1000	0
R8CBC4E4B_LR-571	PP0100	0	1000
R5C2F31DB_B-350	PP0100	-1000	1000
R13BF81AA_RL-24	PP2554;PP3433	-1000	0
R938D28CC_RL-596	PP2552	-1000	0
R7AADF2B_RL-480	PP2552	-1000	0
R59B5EEF3_RL-336	PP1916;PP4175	-1000	0
R33EEA25A_RL-183	PP1157+PP4679;PP1394+PP4679;PP3365+PP4679;PP4679+PP4680	-1000	0
R63C02648_RL-375	PP1916;PP4175	-1000	0
R206EB9D7_RL-88	PP1916;PP4175	-1000	0
RC76CA6E5_RL-832	PP2552	-1000	0
R1D0E6BA2_RL-71	PP0527	-1000	0
R5B3044B_RL-345	PP2552	-1000	0
R7BF56C76_RL-484	PP2552	-1000	0
RB6E7869D_B-758	PP1381;PP3648	-1000	1000
RACF9C0DF_RL-721	PP1916;PP4175	-1000	0
RB44E9526_RL-746	PP1916;PP4175	-1000	0
RB96614_RL-767	PP1916;PP4175	-1000	0
R2925E2AB_RL-132	PP1916;PP4175	-1000	0
RC856C6A_RL-838	PP4140	-1000	0
R29E5F92A_RL-136	PP4288	-1000	0
R1387E308_B-22	PP5336	-1000	1000
RE630D36D_LR-974	PP4184	0	1000
RA8081349_LR-695	PP1137+PP1139+PP1141;PP1137+PP1139+PP4867;PP1137+PP1140+PP1141;PP1137+PP1140+PP4867;PP1137+PP1141+PP4842;PP1137+PP1141+PP4843;PP1137+PP1141+PP4865;PP1137+PP1141+PP4866;PP1137+PP4842+PP4867;PP1137+PP4843+PP4867;PP1137+PP4865+PP4867;PP1137+PP4866+PP4867;PP1138+PP1139+PP1141;PP1138+PP1139+PP4867;PP1138+PP1140+PP1141;PP1138+PP1140+PP4867;PP1138+PP1141+PP4842;PP1138+PP1141+PP4843;PP1138+PP1141+PP4865;…	0	1000
RFB242488_RL-1050	PP0214	-1000	0
RDDFBFAC7_RL-939		-1000	0
R603D611D_LR-369	PP1137+PP1138+PP1139+PP1140+PP1141	0	1000
RB20AD28A_LR-738	PP3191;PP3446;PP4430;PP5149	0	1000
R1E93863E_B-81	PP0321;PP0322;PP0671	-1000	1000
RC936064E_RL-843	PP1972	-1000	0
R41EED2E6_RL-242		-1000	0
R23CEE250_LR-107		0	1000
R982D637B_LR-619		0	1000
RFF68E75D_B-1067	PP0214	-1000	1000
R39EB37F1_B-208	PP0596	-1000	1000
R22890923_RL-101	PP1972	-1000	0
R2D58F8F5_B-150	PP1379	-1000	1000
RBB792C0E_RL-778	PP4655+PP4656	-1000	0
R9C0B593B_RL-637	PP0732	-1000	0
R19DC042B_RL-56	PP1995	-1000	0
RF4F5126C_RL-1031	PP2329	-1000	0
R471D60F6_RL-262	PP1972	-1000	0
R4F3C3ADE_LR-293	PP1297	0	1000
R3DEA5779_LR-223	PP0495;PP1160;PP2453	0	1000
R62E7298D_RL-373	PP4832	-1000	0
RC16F2CB0_LR-809	PP1414;PP1620;PP2531	0	1000
RAA82755_RL-708	PP0261	-1000	0
R40981087_RL-239	PP4919	-1000	0
R1781A0_LR-43	PP3254	0	1000
RA30FADDE_B-673	PP3819	-1000	1000
RF77F3F23_RL-1041	PP0777;PP1686;PP1874	-1000	0
R1CA49BF6_B-70		-1000	1000
R7F0E3AF7_B-495	PP0967;PP1972;PP3590	-1000	1000
R71D6A339_RL-448	PP4620	-1000	0
RE6AABDFF_B-975	PP3122+PP3123	-1000	1000
RECD550D8_B-997	PP1059;PP5031	-1000	1000
R4D39AB13_LR-287	PP4434;PP5270	0	1000
R20F27F8B_B-91	PP3722;PP5269	-1000	1000
R86C450F7_B-538		-1000	1000
RA70CD209_LR-691	PP0115;PP0235;PP0481;PP2887;PP3668	0	1000
R2646D128_LR-117	PP2674	0	1000
R82F654B5_B-510	PP3187	-1000	1000
R7E405B57_LR-492	PP4286	0	1000
R388B0E5C_LR-199	PP3763	0	1000
R51FD58E9_B-301	PP0745;PP3992;PP4290;PP4643;PP4653	-1000	1000
R30A69BD5_LR-170	PP4594	0	1000
R47F94982_RL-268	PP4594	-1000	0
RE8E2473C_RL-985	PP0659	-1000	0
RF03E5809_B-1011	PP2106;PP5233	-1000	1000
R47BD1A4_RL-267	PP1129	-1000	0
R8348ECA3_LR-515	PP4594	0	1000
RA9594F3_B-703	PP1129	-1000	1000
R331FAE93_RL-180	PP4594	-1000	0
R8B7D9DD0_RL-565	PP0297;PP0987;PP2930;PP3144;PP3191;PP3446;PP4430;PP5149	-1000	0
R4E7DE35C_RL-290	PP2453	-1000	0
R5ED32650_RL-361	PP1100;PP3189	-1000	0
R2A514FF5_LR-138	PP3148;PP4399;PP4547;PP5046;PP5183;PP5184;PP5299	0	1000
R1872D5AE_RL-49	PP0542+PP0543	-1000	0
RAC909E93_LR-720	PP1167+PP1168+PP1169;PP1168+PP1169+PP2056	0	1000
R1328FCCE_RL-20	PP1414;PP1620;PP2531	-1000	0
R68B67625_RL-396	PP5357	-1000	0
R6E1602BC_B-424	PP1129	-1000	1000
R6CB49F55_LR-416	PP1765	0	1000
R9E6EEABB_B-648	PP4678	-1000	1000
R4AF355AC_B-280	PP4678	-1000	1000
R5F97F972_LR-366		0	1000
RE1050778_LR-948	PP0956	0	1000
RFC0B42B_B-1057	PP1376	-1000	1000
R8D67B95F_B-574	PP5317	-1000	1000
RBBC9F21E_LR-782	PP4059	0	1000
R802C2BCE_B-498	PP0964	-1000	1000
RF8E7B223_RL-1044	PP2460	-1000	0
R6C9171D6_B-415	PP2209	-1000	1000
RA32EB253_LR-676	PP1675;PP1676	0	1000
RF1E22A2C_LR-1019	PP5011	0	1000
R70504203_LR-437	PP1765	0	1000
RD15ABA50_B-878	PP1765	-1000	1000
R3710C32E_LR-192	PP5011	0	1000
R6165A8F4_B-371	PP4826	-1000	1000
RE419E9A9_B-962	PP3410	-1000	1000
R12BF3304_LR-15	PP5199	0	1000
R76C68B26_B-465	PP0545;PP2589;PP2680;PP2694;PP3357;PP3463;PP5258;PP5278	-1000	1000
R592613A_RL-332	PP4934	-1000	0
R6FA3BC82_LR-435	PP0059	0	1000
RB0CC4454_B-731	PP1323	-1000	1000
R6EF38510_LR-431	PP0213;PP2488	0	1000
R835EDBFE_B-516	PP0214	-1000	1000
R1C292FB2_B-65	PP3600	-1000	1000
R342F609C_LR-185	PP4735	0	1000
RB38EA58D_LR-745	PP4736	0	1000
RE4ADEE31_B-965	PP1811	-1000	1000
R5B86316D_RL-347	PP1337	-1000	0
R6CB5D57B_RL-417	PP0343	-1000	0
RC835351B_RL-837	PP4943	-1000	0
R8D8422CD_RL-575		-1000	0
RED9D23C7_RL-1002		-1000	0
R847C35E8_LR-525	PP1177+PP1179	0	1000
RCEF4881F_RL-864	PP2518	-1000	0
R9EABBC0D_RL-650	PP0662;PP1471	-1000	0
R841C589C_RL-523	PP2674	-1000	0
R4A88A966_LR-278	PP1802	0	1000
R8B76DD66_LR-564	PP1801	0	1000
R6C5C79F1_LR-412	PP1780	0	1000
R55F33AC_B-317	PP1800	-1000	1000
R865B974C_B-534	PP4965	-1000	1000
RE042A128_B-944	PP4965	-1000	1000
R4257B96E_RL-244		-1000	0
R5EB12655_LR-360	PP0076+PP0294+PP0295;PP0076+PP0294+PP2774;PP0076+PP0294+PP3559;PP0076+PP0295+PP2774;PP0076+PP2774;PP0076+PP2774+PP3559;PP0294+PP0295+PP0296;PP0294+PP0295+PP0304;PP0294+PP0295+PP1741;PP0294+PP0295+PP2775;PP0294+PP0295+PP3558;PP0294+PP0296+PP2774;PP0294+PP0296+PP3559;PP0294+PP0304+PP2774;PP0294+PP0304+PP3559;PP0294+PP1741+PP2774;PP0294+PP1741+PP3559;PP0294+PP2774+PP2775;PP0294+PP2774+PP3558;PP0294+…	0	1000
R416F0AF6_RL-241	PP1607+PP1996;PP4065+PP4067	-1000	0
R3EFE3830_B-227	PP1414;PP1620;PP2531	-1000	1000
RB1FD713D_RL-737	PP1444	-1000	0
RF19980FE_RL-1018	PP3720	-1000	0
RA1DCE3EB_B-666	PP4190+PP4191+PP4192+PP4193	-1000	1000
R8A33D8CC_LR-557	PP1317+PP1318+PP1319	0	1000
RD75BF56B_LR-911	PP0812+PP0813+PP0814+PP0815+PP0816	0	1000
RD75BF56B_LR-912	PP4650+PP4651	0	1000
R54461FAC_B-314	PP0284;PP2543;PP2911;PP4106;PP4407	-1000	1000
RA347771_LR-678	PP1137+PP1139+PP1141;PP1137+PP1140+PP1141;PP1138+PP1139+PP1141;PP1138+PP1140+PP1141	0	1000
R79FE6DB1_RL-478	PP0545;PP2589;PP2680;PP2694;PP3357;PP3463;PP5258;PP5278	-1000	0
RFCFAA9E0_LR-1058	PP2901	0	1000
R5B80770_B-346	PP1334	-1000	1000
R63F8B33D_B-376	PP1334	-1000	1000
RAC13BE4D_B-717	PP4066	-1000	1000
R73BF6B8B_LR-454	PP2426	0	1000
R302C79DD_LR-166	PP1137+PP1139+PP1141;PP1137+PP1139+PP4867;PP1137+PP1140+PP1141;PP1137+PP1140+PP4867;PP1137+PP1141+PP4842;PP1137+PP1141+PP4843;PP1137+PP1141+PP4865;PP1137+PP1141+PP4866;PP1137+PP4842+PP4867;PP1137+PP4843+PP4867;PP1137+PP4865+PP4867;PP1137+PP4866+PP4867;PP1138+PP1139+PP1141;PP1138+PP1139+PP4867;PP1138+PP1140+PP1141;PP1138+PP1140+PP4867;PP1138+PP1141+PP4842;PP1138+PP1141+PP4843;PP1138+PP1141+PP4865;…	0	1000
RB4540E4D_LR-747	PP2092	0	1000
RD4D84E74_B-897	PP1378;PP1400;PP4461	-1000	1000
R52D636B1_B-307	PP3165	-1000	1000
R6E6A4469_LR-426	PP4184	0	1000
RDD0BDF9A_B-932		-1000	1000
RCEACFC46_RL-861	PP1188;PP2255	-1000	0
RC77F6DA8_B-833		-1000	1000
RFBAF2331_B-1053		-1000	1000
RE9E2BBFE_B-988	PP4840	-1000	1000
R51FCA6A5_B-300	PP4840	-1000	1000
R69AD851_LR-400	PP0652;PP3417	0	1000
RAAB899B2_RL-709		-1000	0
R5533691C_B-316	PP0137;PP1167+PP1168+PP1169;PP1168+PP1169+PP2056	-1000	1000
RD9C41023_B-927	PP3589	-1000	1000
R87F56CF7_LR-546	PP3377	0	1000
R6AA8265F_B-404	PP3600	-1000	1000
RAEC85517_LR-726	PP0709;PP3187;PP3641;PP3655;PP4035;PP4309;PP4921	0	1000
RFB2489A_B-1051	PP0927;PP4495	-1000	1000
RCC30C545_B-855	PP0137	-1000	1000
R158AF434_B-32	PP0229;PP2692;PP3628;PP3957;PP5061;PP5374	-1000	1000
R1C5965DA_B-67	PP1188;PP2255	-1000	1000
R8B0C95C_B-562	PP0927;PP4495	-1000	1000
RCD9783A4_LR-859	PP0709;PP3187;PP3655;PP4035;PP4309	0	1000
R16358B2_B-35	PP0927;PP4495	-1000	1000
R2FFE8EE4_LR-164	PP1167+PP1168+PP1169;PP1168+PP1169+PP2056	0	1000
R1889FDC1_B-50	PP1373;PP4103	-1000	1000
R668497C4_RL-386	PP0207+PP0208+PP0209;PP0207+PP0208+PP3637;PP0207+PP0209+PP3635;PP0207+PP3635+PP3637;PP0208+PP0209+PP3636;PP0208+PP3636+PP3637;PP0209+PP3635+PP3636;PP3635+PP3636+PP3637	-1000	0
R667C48E7_RL-385	PP0341	-1000	0
R5D6827A6_B-353	PP2458	-1000	1000
RA413F47F_RL-681	PP2152	-1000	0
R6EDCB93D_B-430	PP2008	-1000	1000
REC150E37_RL-995	PP1137+PP1139+PP1141;PP1137+PP1139+PP4867;PP1137+PP1140+PP1141;PP1137+PP1140+PP4867;PP1137+PP1141+PP4842;PP1137+PP1141+PP4843;PP1137+PP1141+PP4865;PP1137+PP1141+PP4866;PP1137+PP4842+PP4867;PP1137+PP4843+PP4867;PP1137+PP4865+PP4867;PP1137+PP4866+PP4867;PP1138+PP1139+PP1141;PP1138+PP1139+PP4867;PP1138+PP1140+PP1141;PP1138+PP1140+PP4867;PP1138+PP1141+PP4842;PP1138+PP1141+PP4843;PP1138+PP1141+PP4865;…	-1000	0
R5D693F52_RL-354	PP0516;PP0530;PP3813	-1000	0
R9B75249_RL-634	PP1362;PP4301	-1000	0
RB5D58F10_B-753	PP1784	-1000	1000
RD23C2F74_RL-882	PP0659	-1000	0
RD3518BB2_RL-888	PP0659	-1000	0
RC7067291_RL-830	PP2528	-1000	0
RCD54B15C_RL-858	PP1832	-1000	0
R31A2D181_RL-177	PP1832	-1000	0
R4424E58F_RL-253	PP0231+PP0232+PP0233	-1000	0
RA1805785_RL-663	PP0076+PP0294+PP0295;PP0076+PP0294+PP2774;PP0076+PP0294+PP3559;PP0076+PP0295+PP2774;PP0076+PP2774;PP0076+PP2774+PP3559;PP0294+PP0295+PP0296;PP0294+PP0295+PP0304;PP0294+PP0295+PP1741;PP0294+PP0295+PP2775;PP0294+PP0295+PP3558;PP0294+PP0296+PP2774;PP0294+PP0296+PP3559;PP0294+PP0304+PP2774;PP0294+PP0304+PP3559;PP0294+PP1741+PP2774;PP0294+PP1741+PP3559;PP0294+PP2774+PP2775;PP0294+PP2774+PP3558;PP0294+…	-1000	0
RD1E8890A_RL-880	PP1177+PP1179	-1000	0
R215518C7_RL-93	PP0427	-1000	0
RA302B082_LR-672		0	1000
RD4D8D547_B-898	PP1972;PP3590	-1000	1000
R990B0A70_B-624	PP1227;PP1776	-1000	1000
R416AA34A_RL-240	PP1137+PP1138+PP1139+PP1140+PP1141	-1000	0
R90C15A82_RL-585	PP2341	-1000	0
RC3EBE013_RL-817	PP1444	-1000	0
R580F11A7_B-329	PP1470	-1000	1000
R718431EF_RL-446	PP5357	-1000	0
RB3012443_LR-742	PP1362;PP4301	0	1000
R3BC0E0C_RL-216	PP0656+PP1071+PP5022;PP0656+PP4486+PP5022;PP0656+PP5022+PP5024;PP1069+PP1071+PP5022;PP1069+PP4486+PP5022;PP1069+PP5022+PP5024;PP1071+PP5022+PP5023;PP4486+PP5022+PP5023;PP5022+PP5023+PP5024	-1000	0
R9D5AEFCF_LR-642	PP0581;PP1914;PP2783	0	1000
R4C39756A_RL-285		-1000	0
R803985F1_RL-499	PP1015+PP1016+PP1018;PP1015+PP1017+PP1018	-1000	0
R4FA9C0AC_RL-294	PP1068+PP1069+PP1070+PP1071	-1000	0
R4245374E_LR-243	PP1362;PP4301	0	1000
R74E65BB2_RL-458	PP5357	-1000	0
RCCAE6364_RL-857	PP2901	-1000	0
R3967AB48_B-204	PP4823	-1000	1000
R726C5D38_B-451	PP5348+PP5437	-1000	1000
R8468AE10_B-524	PP4832	-1000	1000
R88FBF252_LR-549	PP0581;PP1914;PP2783	0	1000
RBECD7378_RL-796	PP1304	-1000	0
RD86E6B26_RL-921	PP1333	-1000	0
R4F16FF66_LR-292	PP1784	0	1000
R427B1B98_RL-246	PP0225+PP0226+PP0227	-1000	0
R929B3C67_RL-594	PP3382+PP3383+PP3384	-1000	0
R8FA83EA5_RL-580	PP4305+PP5168+PP5169;PP4305+PP5168+PP5170;PP5168+PP5169+PP5171;PP5168+PP5170+PP5171	-1000	0
RA29C0166_RL-671	PP2012	-1000	0
RC94E05B9_B-844	PP0074;PP2406;PP3002;PP3768	-1000	1000
RCEC5530D_B-862	PP5132	-1000	1000
R99DF53F9_RL-630		-1000	0
R94914FED_RL-603	PP0076+PP0294+PP0295;PP0076+PP0294+PP2774;PP0076+PP0294+PP3559;PP0076+PP0295+PP2774;PP0076+PP2774;PP0076+PP2774+PP3559;PP0294+PP0295+PP0296;PP0294+PP0295+PP0304;PP0294+PP0295+PP1741;PP0294+PP0295+PP2775;PP0294+PP0295+PP3558;PP0294+PP0296+PP2774;PP0294+PP0296+PP3559;PP0294+PP0304+PP2774;PP0294+PP0304+PP3559;PP0294+PP1741+PP2774;PP0294+PP1741+PP3559;PP0294+PP2774+PP2775;PP0294+PP2774+PP3558;PP0294+…	-1000	0
R260A473B_RL-115	PP4147+PP4148+PP4150;PP4147+PP4149+PP4150	-1000	0
R7358338A_RL-452	PP3378	-1000	0
R1C2930F2_RL-66	PP1075	-1000	0
RB784E874_RL-762	PP2152	-1000	0
RBE5BC256_B-792	PP4169	-1000	1000
R2B18B2AE_LR-141	PP0786	0	1000
R95A83BC1_LR-605	PP0581;PP1914;PP2783	0	1000
RBA3DDB9_B-770	PP2008	-1000	1000
RA091710E_LR-658	PP0581;PP1914;PP2783	0	1000
R11C299E4_LR-9	PP0581;PP1914;PP2783	0	1000
R148F8864_LR-30	PP0581;PP1914;PP2783	0	1000
RFD287F73_B-1059	PP1351;PP2325;PP2998	-1000	1000
RD05C0436_RL-872	PP0280+PP0282+PP0283;PP0280+PP0282+PP4483;PP0280+PP0283+PP4486;PP0280+PP4483+PP4486;PP0281+PP0282+PP0283;PP0281+PP0282+PP4483;PP0281+PP0283+PP4486;PP0281+PP4483+PP4486;PP0282+PP0283+PP4484;PP0282+PP0283+PP4485;PP0282+PP4483+PP4484;PP0282+PP4483+PP4485;PP0283+PP4484+PP4486;PP0283+PP4485+PP4486;PP4483+PP4484+PP4486;PP4483+PP4485+PP4486	-1000	0
R8918A789_B-552	PP1380	-1000	1000
RCB8C4D1A_RL-853	PP0824+PP0825+PP0826;PP0824+PP0825+PP0827	-1000	0
R21B37E7A_RL-94	PP2208	-1000	0
R86162241_RL-533	PP1333	-1000	0
R964EE8AD_RL-613	PP4484+PP4486+PP4493;PP4486+PP4493	-1000	0
R74F61158_RL-459	PP0342	-1000	0
R83404E23_RL-514	PP2862	-1000	0
R1D97BBCF_RL-78	PP0930+PP0931+PP0932	-1000	0
R763A1D9C_RL-463	PP1068+PP1069+PP1070+PP1071	-1000	0
R9634AA10_RL-611	PP2458	-1000	0
RC4EAB48A_RL-824	PP0794	-1000	0
R539384_RL-310	PP0076+PP0294+PP0295;PP0076+PP0294+PP2774;PP0076+PP0294+PP3559;PP0076+PP0295+PP2774;PP0076+PP2774;PP0076+PP2774+PP3559;PP0294+PP0295+PP0296;PP0294+PP0295+PP0304;PP0294+PP0295+PP1741;PP0294+PP0295+PP2775;PP0294+PP0295+PP3558;PP0294+PP0296+PP2774;PP0294+PP0296+PP3559;PP0294+PP0304+PP2774;PP0294+PP0304+PP3559;PP0294+PP1741+PP2774;PP0294+PP1741+PP3559;PP0294+PP2774+PP2775;PP0294+PP2774+PP3558;PP0294+…	-1000	0
RB1412D6E_RL-733	PP4065+PP4067	-1000	0
R5DE91DD_RL-358	PP4050	-1000	0
R65D1FBB9_RL-382	PP0076+PP0294+PP0295;PP0076+PP0294+PP2774;PP0076+PP0294+PP3559;PP0076+PP0295+PP2774;PP0076+PP2774;PP0076+PP2774+PP3559;PP0294+PP0295+PP0296;PP0294+PP0295+PP0304;PP0294+PP0295+PP1741;PP0294+PP0295+PP2775;PP0294+PP0295+PP3558;PP0294+PP0296+PP2774;PP0294+PP0296+PP3559;PP0294+PP0304+PP2774;PP0294+PP0304+PP3559;PP0294+PP1741+PP2774;PP0294+PP1741+PP3559;PP0294+PP2774+PP2775;PP0294+PP2774+PP3558;PP0294+…	-1000	0
R6E174D03_B-425	PP0558+PP0559+PP1607+PP1996	-1000	1000
RD6AFEF18_RL-906	PP2454+PP2455+PP2456	-1000	0
RF190F892_RL-1016		-1000	0
RBA50F991_RL-772	PP1778+PP1779	-1000	0
R5DF35FE1_RL-359	PP5326+PP5327+PP5328+PP5329	-1000	0
R1C665E49_B-68	PP2862	-1000	1000
R754DC5_RL-460	PP1237;PP1257;PP2036	-1000	0
R589521F9_LR-331	PP2834	0	1000
R65632598_B-380	PP0560;PP2407;PP3003	-1000	1000
RFF28BC7A_B-1065	PP0596	-1000	1000
RBE96F887_LR-795		0	1000
R47B7A297_LR-266		0	1000
R98D4EF19_B-622	PP1872	-1000	1000
R57BBA729_B-328		-1000	1000
R2F995547_B-160	PP1972;PP3590	-1000	1000
R1BC7F65A_B-62	PP2800+PP4223	-1000	1000
RD6EB0372_LR-907	PP1972;PP3590	0	1000
RBCF0DD64_B-790	PP0967;PP1972;PP3590	-1000	1000
RECFA0596_B-999	PP1412;PP1845;PP2136;PP4030;PP4066	-1000	1000
RBE76D2DE_RL-793	PP1893;PP2216;PP2437	-1000	0
RC5C44F7D_RL-827	PP0072	-1000	0
R807F4C5B_LR-500	PP1177+PP1179	0	1000
R72045B55_LR-450	PP3745	0	1000
R310A4D5E_RL-174	PP0416;PP1764	-1000	0
RBCEF17D2_LR-789	PP0336	0	1000
REB44A79_LR-993	PP1893;PP2216;PP2437	0	1000
RB4FF37A1_RL-748	PP2095	-1000	0
RD6795C13_RL-903	PP0323+PP0324+PP0325+PP0326;PP3775	-1000	0
RF0863A66_B-1014	PP1129	-1000	1000
R8AF28A29_LR-561	PP1414;PP1620;PP2531	0	1000
R5A65F96F_B-339	PP1593	-1000	1000
RDFA32C16_RL-942	PP2095	0	0
RD833DF17_LR-917	PP0067	0	1000
R61B276FD_B-372	PP1024	-1000	1000
R6BE75EA_B-411	PP1024	-1000	1000
RC9831C99_B-847	PP0265;PP1782	-1000	1000
RC4996A0C_B-821	PP1645;PP2716	-1000	1000
R8EB9D73A_B-578	PP4491	-1000	1000
R1A4E6F02_B-57	PP4491	-1000	1000
R2BD76415_LR-144	PP1602;PP4147	0	1000
RFBFA960D_LR-1055	PP1602;PP4147	0	1000
R85D9EFA4_LR-531	PP1414;PP1620;PP2531	0	1000
R15C9D23E_B-34	PP2168	-1000	1000
R35E4AEFC_B-189	PP4190+PP4191+PP4192+PP4193	-1000	1000
RD0A26254_B-874	PP3122+PP3123;PP3951+PP3952	-1000	1000
R8AA86ADA_RL-560	PP2674	-1000	0
R841AA44A_LR-522	PP1414;PP1620;PP2531	0	1000
RE7A43992_RL-982	PP2674	-1000	0
R7E10B37C_LR-490	PP4174	0	1000
RAA59B1A1_RL-707	PP1414;PP1620;PP2531	-1000	0
R4064484A_B-238	PP4828	-1000	1000
R661E3BB4_RL-383	PP2017	-1000	0
RE0719E9C_RL-946	PP4936	-1000	0
RAFDEC4FB_B-729		-1000	1000
R4ADAF215_RL-279	PP1602;PP4147	-1000	0
RF631CAA7_LR-1039	PP1403	0	1000
RA1C9FE37_RL-665	PP1602;PP4147	-1000	0
R2CDD7D4F_RL-147	PP1602;PP4147	-1000	0
R7944041D_RL-474	PP1602;PP4147	-1000	0
R6D640049_RL-419	PP1177+PP1179	-1000	0
R990F7C37_LR-625		0	1000
R9DE0B6E7_RL-645	PP0187	-1000	0
R797FEAF7_LR-475	PP1414;PP1620;PP2531	0	1000
R28E1DF48_RL-130	PP1799	-1000	0
R96A43781_LR-614	PP1414;PP1620;PP2531	0	1000
R30BB8F90_LR-171	PP3535;PP4659	0	1000
RB7140138_B-760	PP1412;PP1845;PP2136;PP4030;PP4066	-1000	1000
RC4625E33_B-820	PP1412;PP1845;PP2136;PP4030;PP4066	-1000	1000
RC794E782_B-835	PP1412;PP1845;PP2136;PP4030;PP4066	-1000	1000
RA945FE75_B-702	PP1412;PP1845;PP2136;PP4030;PP4066	-1000	1000
RA80674D8_B-694	PP1412;PP1845;PP2136;PP4030;PP4066	-1000	1000
R14957F70_RL-31	PP0082+PP0083	-1000	0
R975BEC99_B-616	PP1412;PP1845;PP2136;PP4030;PP4066	-1000	1000
R890F089B_B-551	PP1412;PP1845;PP2136;PP4030;PP4066	-1000	1000
R9E658771_B-647	PP1412;PP1845;PP2136;PP4030;PP4066	-1000	1000
R79C39036_B-476	PP2112;PP2336;PP2339	-1000	1000
RE4767C03_B-964	PP4757	-1000	1000
RC0827521_LR-806	PP1414;PP1620;PP2531	0	1000
R941E8349_LR-600	PP5040	0	1000
RAE5CA862_RL-725	PP1805	-1000	0
R6C8CAA86_RL-414		-1000	0
RD880C326_LR-923	PP1412;PP1845;PP2136;PP4030;PP4066	0	1000
R44E7C78A_B-258	PP2876	-1000	1000
R6847F716_B-393		-1000	1000
R4A2C7AC2_RL-276	PP1804	-1000	0
RF8AD5536_B-1043		-1000	1000
R9804C859_LR-618	PP3382+PP3383+PP3384	0	1000
RAEE10D7F_LR-727	PP1893;PP2216;PP2437	0	1000
R5130B2DE_B-297		-1000	1000
R3DFD411C_LR-224	PP1893;PP2216;PP2437	0	1000
R166F3A71_B-37	PP0082+PP0083	-1000	1000
R987F2BD6_LR-620	PP4298;PP4473	0	1000
R908A67D4_B-583	PP0519	-1000	1000
R44AD742C_B-256	PP0849	-1000	1000
RF3F26333_B-1026	PP1766	-1000	1000
R11E1BC33_LR-10	PP1972;PP3590	0	1000
RE1314BE5_B-951	PP4960	-1000	1000
RA00CD134_RL-655	PP5064	-1000	0
RFDA3E25E_RL-1060	PP0751;PP1251;PP2925	-1000	0
R222AA63E_LR-99	PP2437;PP2793	0	1000
RF9606CC5_LR-1046	PP1893;PP2216;PP2437	0	1000
R30735D01_B-168	PP1811	-1000	1000
RC73B9B3D_LR-831	PP1893;PP2216;PP2437	0	1000
RA900AF5C_B-700	PP2216;PP2437;PP3725;PP4064;PP4948	-1000	1000
RA7D59D67_B-692		-1000	1000
R53754596_LR-309	PP2518	0	1000
RE107DA39_B-949	PP3129	-1000	1000
RC02D6143_B-804	PP1334	-1000	1000
RE7238F3C_RL-979	PP1893;PP2216;PP2437	-1000	0
RBF36F871_LR-800	PP1073	0	1000
R1199D95A_LR-7	PP4619	0	1000
R776FD8E0_LR-467		0	1000
R34F94184_B-187		-1000	1000
RA3638E81_B-679	PP4960	-1000	1000
R9FED80B1_B-654	PP4715	-1000	1000
R8C0A51F8_B-567	PP1893;PP2437;PP4948	-1000	1000
RBBA0C990_LR-781	PP4947	0	1000
R437F8EE9_B-251	PP1076	-1000	1000
R42CC54D8_RL-248		-1000	0
R84E23671_RL-527	PP5041	-1000	0
R2E14424_RL-155		-1000	0
RED32C90E_LR-1000	PP0058;PP1520	0	1000
RBCBFEAAB_RL-787	PP1403	-1000	0
R7B62E24_RL-483	PP4031	-1000	0
R68226151_RL-392	PP0966	-1000	0
RF42D77F_RL-1029	PP1288	-1000	0
RECC86FA6_RL-996	PP2926	-1000	0
RCAEF6703_LR-849	PP4119+PP4120+PP4121+PP4122+PP4123+PP4124+PP4125+PP4126+PP4127+PP4128+PP4129+PP4130+PP4131	0	1000
R33B95962_LR-182	PP4264;PP5101	0	1000
R3FEF861F_LR-237	PP0515;PP2916	0	1000
R128355A8_LR-12	PP4613	0	1000
RDD95D44F_RL-937	PP2145	-1000	0
R42918F17_LR-247	PP0188;PP2090;PP3999	0	1000
RD0365F15_RL-869		-1000	0
RD0422835_LR-870	PP1167+PP1168+PP1169;PP1168+PP1169+PP2056	0	1000
R31105A97_LR-175	PP1167+PP1168+PP1169;PP1168+PP1169+PP2056	0	1000
RD324BDDB_B-887		-1000	1000
R8886398F_LR-548	PP2943	0	1000
RFF6DCEFF_RL-1068	PP1664	-1000	0
R78E921A2_LR-471	PP0915;PP0946	0	1000
R44E491CA_RL-257	PP1673	-1000	0
R2603B6E0_B-114	PP0399	-1000	1000
R30EEC14F_RL-173	PP2423;PP4570	-1000	0
R7E3B2B21_RL-491	PP5197	-1000	0
R1975F141_LR-55	PP1286;PP1287	0	1000
RFB293AAE_LR-1052	PP0115;PP0481;PP2887;PP3668	0	1000
RF072B132_LR-1012	PP4922	0	1000
RB5E63CD2_LR-755	PP1735	0	1000
REE63FAC0_LR-1005		4.980000e+00	1000
R2B500C6F_RL-142	PP0344;PP0345	-1000	0
R1DDBF05B_RL-79	PP0189;PP0734	-1000	0
R71803059_RL-445	PP0186	-1000	0
R8900FA08_B-550	PP5412+PP5413+PP5414+PP5415+PP5416+PP5417+PP5418+PP5419	-1000	1000
R5C1A775D_B-349	PP2437;PP2793	-1000	1000
R22B35676_LR-102	PP1677	0	1000
R21DBA9E4_RL-96	PP0687	-1000	0
RF6165038_RL-1037	PP1596	-1000	0
R8C98057D_RL-569	PP4908	-1000	0
R3430299C_RL-186	PP4097	-1000	0
R759EF18C_RL-461	PP3264;PP5364	-1000	0
RB294A5F9_RL-741	PP4677	-1000	0
R99408C05_LR-628	PP0520	0	1000
RCF4BA379_RL-865	PP0103+PP0104+PP0105+PP0106+PP0107+PP0108+PP0109+PP0110	-1000	0
RCF4BA379_RL-866	PP4250+PP4251+PP4252+PP4253;PP4255+PP4256+PP4257+PP4258	-1000	0
R79A072A5_RL		-1000	0
R613D9260_B-370		-1000	1000
R3A7C4A1C_RL-211		-1000	0
R940CB7A1_RL-599		-1000	0
R791C1318_RL-473		-1000	0
RCF5A2595_RL-867		-1000	0
RB5A22946_RL-752		-1000	0
RD52B557B_RL-899		-1000	0
RC961617A_RL-846		-1000	0
R583445E1_B-330		-1000	1000
R3760E384_RL-194		-1000	0
R20C77F93_RL-90		-1000	0
R5AB83F59_RL-341		-1000	0
R78A55A96_RL-470		-1000	0
R2497E49B_RL-111		-1000	0
R82FC34E_RL-511		-1000	0
R52AFD977_RL-305		-1000	0
RBBD0FA7B_RL-783		-1000	0
R67EAE2DC_RL-391		-1000	0
R12A3DD59_RL-13		-1000	0
R95FF6FAE_RL-608		-1000	0
R38003403_RL-197		-1000	0
R6EDC5581_RL-429		-1000	0
R1FBE0F1E_RL-86		-1000	0
RF0E0D827_RL-1015		-1000	0
R1A72A72D_RL-58		-1000	0
R6F3B98A8_RL-433		-1000	0
R3761985B_RL-195		-1000	0
RD5E66C2_RL-901		-1000	0
RD66AB737_RL-902		-1000	0
RC7994DE3_RL-836		-1000	0
R2A8049B7_RL-139		-1000	0
RE43016E2_RL-963		-1000	0
R2C6E68D8_RL-146		-1000	0
R5772AF08_RL-327		-1000	0
R207C016C_RL-89		-1000	0
R574940F6_RL-325		-1000	0
RA4F2777A_RL-684		-1000	0
R1D13CB8_RL-73		-1000	0
R68515FDE_RL-394		-1000	0
RC311B8B6_RL-813		-1000	0
R9E871076_RL-649		-1000	0
R9148467C_RL-587		-1000	0
RB1E8511F_RL-736		-1000	0
RBA710179_RL-774		-1000	0
R98039257_RL-617		-1000	0
RF719D22E_RL-1040		-1000	0
R2EAFE65D_RL-156		-1000	0
R12C8DE28_B-17		-1000	1000
R1B15D75B_RL-60		-1000	0
RE9A432F8_RL-986		-1000	0
RC7896382_RL-834		-1000	0
R80AB56C1_RL-501		-1000	0
RC9E77429_RL-848		-1000	0
R70B65BB6_RL-438		-1000	0
RB51167C7_RL-749		-1000	0
RC018B2F9_RL-803		-1000	0
R2027C998_RL-87		-1000	0
RD171C821_RL-879		-1000	0
RE0165FC8_RL-943		-1000	0
R47A08264_RL-265		-1000	0
R2822EC02_RL-125		-1000	0
R168BB7F_RL-38		-1000	0
RB28E6706_RL-740		-1000	0
R6B947841_RL-408		-1000	0
R266E16F7_RL-119		-1000	0
RC3D88995_RL-816		-1000	0
R6BCF16AB_RL-409		-1000	0
R94C69DFF_RL-604		-1000	0
RD3069AB8_LR-884		0	1000
R79D25E69_B-433___R79D25E69_B-477		0	0
R8C9CAA01_RL-526___R8C9CAA01_RL-570		0	0
RC4CE647D_RL-796___RC4CE647D_RL-823		0	0
R854F5035_RL-480___R854F5035_RL-529		0	0
R11AF21C4_RL-8___R11AF21C4_RL-9		0	0
RDDA74507_RL-916___RDDA74507_RL-938		0	0
R87345600_RL-495___R87345600_RL-541		0	0
R12C62D6F_B-14___R12C62D6F_B-16		0	0
RBA4F97AC_B-737___RBA4F97AC_B-771		0	0
R939AC231_RL-559___R939AC231_RL-597		0	0
R71D9C74F_RL-404___R71D9C74F_RL-449		0	0
R74A4E55C_B-412___R74A4E55C_B-457		0	0
R65AD733D_RL-340___R65AD733D_RL-381		0	0
R1B7D1CDE_RL-51___R1B7D1CDE_RL-61		0	0
RC2A3E328_RL-784___RC2A3E328_RL-811		0	0
R564392D9_RL-289___R564392D9_RL-319		0	0
RE231E923_RL-934___RE231E923_RL-954		0	0
R3012068B_RL-144___R3012068B_RL-165		0	0
R6ED886B2_B-388___R6ED886B2_B-428		0	0
R29A2C0EB_RL-114___R29A2C0EB_RL-135		0	0
R13978954_RL-18___R13978954_RL-23		0	0
R459871F2_RL-231___R459871F2_RL-260		0	0
R9C6DB022_B-600___R9C6DB022_B-639		0	0
RA7DB748C_RL-654___RA7DB748C_RL-693		0	0
RFA4DDC4C_RL-1040___RFA4DDC4C_RL-1047		0	0
R69BF1A89_RL-362___R69BF1A89_RL-401		0	0
RD0EE3516_RL-847___RD0EE3516_RL-877		0	0
R4799A1CC_RL-239___R4799A1CC_RL-264	PP5074	-1000	0
R6AB5E322_RL-369___R6AB5E322_RL-405	PP1231	-1000	0
RBEF6EB74_B-766___RBEF6EB74_B-797	PP1339 ; PP4346	-1000	1000
R992725A5_RL-587___R992725A5_RL-626	PP0073	-1000	0
RB57A2DFA_B-711___RB57A2DFA_B-751		-1000	1000
R22135C3D_B-87___R22135C3D_B-98	PP0184	-1000	1000
R7177CB18_B-399___R7177CB18_B-443	PP3790 ; PP5228	-1000	1000
R815BFA1D_B-459___R815BFA1D_B-505	PP5296	-1000	1000
RD1F58F26_B-852___RD1F58F26_B-881	PP1506	-1000	1000
RB731764F_B-723___RB731764F_B-761	PP4716	-1000	1000
RCED98FAD_RL-838___RCED98FAD_RL-863	PP5409	-1000	0
R93B51B78_B-560___R93B51B78_B-598	PP4016	-1000	1000
R921DD530_RL-551___R921DD530_RL-589	PP0392	-1000	0
RE7186160_LR-956___RE7186160_LR-978	PP1769	0	1000
R27A5E88F_B-106___R27A5E88F_B-122	PP0736	-1000	1000
RBF093D91_LR-767___RBF093D91_LR-798	PP2674	0	1000
R3BA7DB5F_RL-183___R3BA7DB5F_RL-214	PP4717	-1000	0
RED78552D_B-1001___RED78552D_B-987	PP0897 ; PP0944 ; PP1755	-1000	1000
R2AC56194_RL-122___R2AC56194_RL-140	PP1010	-1000	0
RA273BC1A_B-626___RA273BC1A_B-670	PP0560 ; PP2407 ; PP3003	-1000	1000
RD5D4BE96_LR-876___RD5D4BE96_LR-900	PP4909	0	1000
R59B1EB02_B-303___R59B1EB02_B-335	PP0849	-1000	1000
RD3DAA704_B-862___RD3DAA704_B-890	PP1612	-1000	1000
RA0B9C5E6_RL-617___RA0B9C5E6_RL-660	PP1654 ; PP4571	-1000	0
RBCD1B1DF_B-752___RBCD1B1DF_B-788	PP1771	-1000	1000
RC196FD81_RL-779___RC196FD81_RL-810	PP4116	-1000	0
R22438520_RL-100___R22438520_RL-89	PP2460	-1000	0
R8E4F3111_RL-535___R8E4F3111_RL-577	PP5128	-1000	0
R52A90450_B-275___R52A90450_B-304	PP4822	-1000	1000
R238B1509_B-104___R238B1509_B-93	PP1771	-1000	1000
R82BCF5A1_RL-464___R82BCF5A1_RL-508	PP2460	-1000	0
R1723CBEB_B-32___R1723CBEB_B-41	PP0321	-1000	1000
RB032AF38_B-693___RB032AF38_B-730	PP1768	-1000	1000
R910B980C_B-542___R910B980C_B-586	PP3511	-1000	1000
RBC32739D_RL-747___RBC32739D_RL-785	PP2913 ; PP3322	-1000	0
RB0F95BA6_RL-696___RB0F95BA6_RL-732	PP4782	-1000	0
R1BD8A58B_LR-54___R1BD8A58B_LR-63	PP1362 ; PP4301	0	1000
R9268CF81_LR-553___R9268CF81_LR-591	PP4725	0	1000
RFBFD2C92_RL-1050___RFBFD2C92_RL-1056	PP4621	-1000	0
R2D71820E_B-135___R2D71820E_B-151	PP1240	-1000	1000
RAFB654F_RL-691___RAFB654F_RL-728	PP4993	-1000	0
R9A55B9C0_RL-591___R9A55B9C0_RL-632	PP1037	-1000	0
R11642096_RL-5___R11642096_RL-7	PP0602	-1000	0
RAB0EED55_B-670___RAB0EED55_B-711	PP0849	-1000	1000
RCDB19324_B-831___RCDB19324_B-860	PP1086	-1000	1000
R7D814745_RL-448___R7D814745_RL-489	PP1457	-1000	0
RA6E23FBB_B-649___RA6E23FBB_B-690	PP1664	-1000	1000
R9F90B4F7_RL-613___R9F90B4F7_RL-653	PP0438	-1000	0
RD6890A99_RL-879___RD6890A99_RL-904	PP0243	-1000	0
R8988E565_B-510___R8988E565_B-554	PP0849	-1000	1000
RE73F1AF9_B-957___RE73F1AF9_B-980	PP0849	-1000	1000
R6402C101_B-334___R6402C101_B-377	PP0849	-1000	1000
R6EAB6651_RL-387___R6EAB6651_RL-427	PP0327 ; PP1367 ; PP1943	-1000	0
RD7523EED_RL-883___RD7523EED_RL-910	PP1823 ; PP2512	-1000	0
RD87F9A67_RL-891___RD87F9A67_RL-922	PP1665	-1000	0
R3BABACC5_RL-184___R3BABACC5_RL-215	PP1023	-1000	0
RF3924393_RL-1011___RF3924393_RL-1021	PP3416	-1000	0
R10C5F771_LR-3	PP5030	0	1000
R3414EAEA_B-156___R3414EAEA_B-184		-1000	1000
RB6F47E0A_LR-722___RB6F47E0A_LR-759	PP5033	0	1000
R46E3D594_B-235___R46E3D594_B-261		-1000	1000
R8A06DB82_RL-512___R8A06DB82_RL-556	PP1997	-1000	0
R5148B89F_B-268___R5148B89F_B-299	PP5132	-1000	1000
R96290CDA_B-570___R96290CDA_B-610	PP1945 ; PP2265	-1000	1000
R686BCB95_RL-352___R686BCB95_RL-395	PP5257	-1000	0
RF3D9D8C7_RL-1014___RF3D9D8C7_RL-1025	PP1426	-1000	0
R140CB6B1_B-21___R140CB6B1_B-27	PP0849	-1000	1000
R83ED5B3_LR-471___R83ED5B3_LR-520	PP5075+PP5076	0	1000
R16FBD0E6_B-31___R16FBD0E6_B-40	PP3511	-1000	1000
RDD6DBEE0_LR-915___RDD6DBEE0_LR-935	PP1335	0	1000
R385725AA_RL-168___R385725AA_RL-198	PP1338	-1000	0
RC0BC5E81_RL-775___RC0BC5E81_RL-807	PP0417+PP0420	-1000	0
R543D9FD7_B-280___R543D9FD7_B-313	PP1945 ; PP2265	-1000	1000
R95F08F4D_B-568___R95F08F4D_B-607	PP0322 ; PP0671	-1000	1000
R740CEADC_LR-409___R740CEADC_LR-455	PP4699	0	1000
RD838F4FB_LR-889___RD838F4FB_LR-918	PP5141	0	1000
R28BF4A7E_B-112___R28BF4A7E_B-129	PP1593 ; PP1771	-1000	1000
R6DF305B9_LR-382___R6DF305B9_LR-423	PP4475	0	1000
RE4B00DB4_B-944___RE4B00DB4_B-966	PP1985+PP1986	-1000	1000
RCB2E3D7A_B-821___RCB2E3D7A_B-852	PP1985+PP1986	-1000	1000
RBBF437E1_B-746___RBBF437E1_B-784	PP2334	-1000	1000
R3B1017EE_B-180___R3B1017EE_B-213	PP2336	-1000	1000
R85F6B42C_LR-486___R85F6B42C_LR-532	PP1904	0	1000
REA8C0A73_LR-971___REA8C0A73_LR-991	PP3537	0	1000
R926E7B95_RL-554___R926E7B95_RL-592	PP0723	-1000	0
R2FF6DBB2_RL-143___R2FF6DBB2_RL-163	PP1597	-1000	0
R90B66DB3_RL-541___R90B66DB3_RL-584	PP5338	-1000	0
R4BA51054_RL-252___R4BA51054_RL-281	PP0591	-1000	0
R1D91677F_RL-61___R1D91677F_RL-77	PP2453	-1000	0
R3722F8A_RL-163___R3722F8A_RL-193	PP0382	-1000	0
RC8AE5CC9_RL-812___RC8AE5CC9_RL-840	PP1100	-1000	0
R83113D03_RL-465___R83113D03_RL-512	PP0591	-1000	0
RCBE45683_RL-822___RCBE45683_RL-854	PP1426	-1000	0
R59690FF8_RL-302___R59690FF8_RL-333	PP1001	-1000	0
R1303F642_B-17___R1303F642_B-19	PP0675	-1000	1000
RBB81A9EB_RL-744___RBB81A9EB_RL-779	PP3189	-1000	0
REB2C74BF_LR-974___REB2C74BF_LR-992	PP4828	0	1000
RD082C506_RL-845___RD082C506_RL-873	PP3540	-1000	0
RECEF8C0E_RL-982___RECEF8C0E_RL-998	PP0514	-1000	0
R84C16387_B-477___R84C16387_B-526	PP0849	-1000	1000
RB62274B5_B-716___RB62274B5_B-756	PP1768	-1000	1000
R6D92F1B0_RL-378___R6D92F1B0_RL-420	PP2082	-1000	0
R896353BD_B-508___R896353BD_B-553	PP4016	-1000	1000
R28766662_B-110___R28766662_B-127	PP1506	-1000	1000
RD6F6B70_LR-881___RD6F6B70_LR-908	PP4779	0	1000
R2408F468_B-108___R2408F468_B-95	PP0722	-1000	1000
R98E38730_RL-584___R98E38730_RL-623	PP1656	-1000	0
R49A140F5_LR-249___R49A140F5_LR-275	PP1525	0	1000
R3AA50A02_B-178___R3AA50A02_B-212	PP1588	-1000	1000
R5AB5E60A_LR-307___R5AB5E60A_LR-340	PP4490	0	1000
RD94EEA8C_B-897___RD94EEA8C_B-926	PP5150	-1000	1000
R243773E7_B-109___R243773E7_B-96	PP0415	-1000	1000
R6933A465_LR-356___R6933A465_LR-398	PP1917	0	1000
RD462190A_B-868___RD462190A_B-894	PP0967	-1000	1000
R8B9B0F03_LR-522___R8B9B0F03_LR-566	PP4784	0	1000
RD7E153F2_LR-886___RD7E153F2_LR-916	PP1333	0	1000
R512B0D6_RL-266___R512B0D6_RL-296	PP1332	-1000	0
R83E58A6_LR-470___R83E58A6_LR-519	PP3410	0	1000
R95E42B97_LR-567___R95E42B97_LR-606	PP0289	0	1000
R39997F27_B-176___R39997F27_B-206	PP3511	-1000	1000
R80B031E6_LR-457___R80B031E6_LR-502	PP0290+PP0293	0	1000
R717C6589_RL-401___R717C6589_RL-444	PP1815	-1000	0
RF617B30E_RL-1019___RF617B30E_RL-1038	PP2077 ; PP5227	-1000	0
RABC253CB_RL-673___RABC253CB_RL-715	PP4297	-1000	0
RD4C83789_RL-870___RD4C83789_RL-896		-1000	0
R885EB6CF_B-501___R885EB6CF_B-547	PP5335+PP5336	-1000	1000
R6B776E30_RL-370___R6B776E30_RL-406	PP5285	-1000	0
R99B31807_RL-590___R99B31807_RL-629	PP0567	-1000	0
RA063A812_RL-616___RA063A812_RL-657	PP0422	-1000	0
RE9BEE912_LR-968___RE9BEE912_LR-987	PP1505	0	1000
R83F6DCD7_RL-472___R83F6DCD7_RL-521	PP1769	-1000	0
RCC9AB260_RL-825___RCC9AB260_RL-856	PP0383	-1000	0
RE3198A0B_RL-938___RE3198A0B_RL-956	PP4043	-1000	0
R2A242E9B_RL-116___R2A242E9B_RL-137	PP5014	-1000	0
R23B5E05B_LR-106___R23B5E05B_LR-94	PP0292	0	1000
RE6ED2E76_RL-954___RE6ED2E76_RL-977	PP5289	-1000	0
RAB311DE2_LR-672___RAB311DE2_LR-712	PP1830	0	1000
R21F3DFF8_RL-85___R21F3DFF8_RL-97	PP0121	-1000	0
R5ADCCE58_RL-308___R5ADCCE58_RL-344	PP0517	-1000	0
REA1C9317_B-969___REA1C9317_B-989	PP0774	-1000	1000
R56D4FB79_RL-292___R56D4FB79_RL-323	PP0356	-1000	0
RBF1BC307_RL-769___RBF1BC307_RL-799	PP1025	-1000	0
R7C093A0F_RL-442___R7C093A0F_RL-485	PP5411	-1000	0
R8149F79B_RL-458___R8149F79B_RL-504	PP0631	-1000	0
REF6E1A18_RL-1008___REF6E1A18_RL-995	PP1346 ; PP5185	-1000	0
RAC0608E7_RL-675___RAC0608E7_RL-716		-1000	0
R7B007A06_RL-440___R7B007A06_RL-482	PP4194	-1000	0
R3FDA3D55_LR-200___R3FDA3D55_LR-234	PP4826	0	1000
R4E015DC_RL-258___R4E015DC_RL-289	PP4827	-1000	0
RBA1EB653_RL-736___RBA1EB653_RL-768	PP0691	-1000	0
R435A649E_B-218___R435A649E_B-250	PP5056	-1000	1000
RFDE90BF1_B-1054___RFDE90BF1_B-1061	PP4963	-1000	1000
R67D3D8EC_RL-347___R67D3D8EC_RL-389	PP3178	-1000	0
R5F01904_B-321___R5F01904_B-362	PP1770	-1000	1000
R17F3A914_RL-35___R17F3A914_RL-46	PP5079	-1000	0
RE8AF5D8F_LR-961___RE8AF5D8F_LR-984	PP4889	0	1000
R5141F0EC_RL-267___R5141F0EC_RL-298	PP1337	-1000	0
RDD534A01_B-914___RDD534A01_B-934	PP0849	-1000	1000
R8A4BE0D1_LR-513___R8A4BE0D1_LR-558	PP1610	0	1000
RBE969E8F_RL-763___RBE969E8F_RL-794	PP1100	-1000	0
R9D1B4549_LR-605___R9D1B4549_LR-641	PP5078	0	1000
R38D3B430_LR-172___R38D3B430_LR-202	PP5128	0	1000
R231CFDAF_LR-103___R231CFDAF_LR-92		0	1000
R71585B9F_B-398___R71585B9F_B-442	PP5216	-1000	1000
RD74F6AC5_LR-882___RD74F6AC5_LR-909	PP2843+PP2844+PP2845	0	1000
R788748E2_RL-425___R788748E2_RL-469	PP0514	-1000	0
R304892D8_LR-146___R304892D8_LR-167	PP4565	0	1000
R870CDBC7_RL-493___R870CDBC7_RL-539	PP1618	-1000	0
RBA514694_LR-738___RBA514694_LR-773	PP0853	0	1000
R190EC224_RL-40___R190EC224_RL-53	PP4477	-1000	0
RD396D457_RL-860___RD396D457_RL-889	PP5095	-1000	0
RAC8E1885_B-679___RAC8E1885_B-719	PP5296	-1000	1000
R81D753DC_RL-460___R81D753DC_RL-506	PP4782	-1000	0
R83DF2584_LR-469___R83DF2584_LR-518	PP5074	0	1000
R39EC1BD6_LR-177___R39EC1BD6_LR-209	PP1681	0	1000
R9F46504_B-612___R9F46504_B-652	PP3714	-1000	1000
RADBA693A_B-684___RADBA693A_B-724	PP3715	-1000	1000
RC8CFAE33_LR-813___RC8CFAE33_LR-841	PP2338	0	1000
RDC6C400A_LR-912___RDC6C400A_LR-931		0	1000
