# Supplementary material for: Efficient Reconstruction of Predictive Consensus Metabolic Network Models
Source: PLoS Comput Biol. 2016 Aug 26;12(8):e1005085. doi: 10.1371/journal.pcbi.1005085 (PMC5001716; doi:10.1371/journal.pcbi.1005085)
Supplement: S1 Dataset — This file contains the original models, the input models, the BCMs, and the RCMs for COMMGEN as well as an overview of the changes made between original and input models. (ZIP) [file pcbi.1005085.s001.zip › S4-Models/BCM/Pputida/BCM_iJP962_COMMGEN/reactions.tsv]

R2D4D318D_LR-134	1 MNXM1000@MNXC3 + 1 MNXM4240@MNXC3 --> 1 MNXM1971@MNXC3 + 1 MNXM925@MNXC3	R_R2D4D318D_LR	PP1844	MNXR47342	MNXC3	2.3.1.51	bigg:AGPAT181;ec:2.3.1.51;iaf1260:AGPAT181;ijn746:AGPAT181;seed:rxn08089	0	1000			0	0
RDC1A94EE_RL-911	1 MNXM1000@MNXC3 + 1 MNXM5@MNXC3 <-- 1 MNXM1@MNXC3 + 1 MNXM5958@MNXC3 + 1 MNXM6@MNXC3	R_RDC1A94EE_RL		MNXR1842	MNXC3	1.3.1.10	bigg:EAR181y;ec:1.3.1.10;iaf1260:EAR181y;ijn746:EAR181y;seed:rxn08399	-1000	0			0	0
RA7C974F1_LR-653	1 MNXM1000@MNXC3 + 1 MNXM66@MNXC3 --> 1 MNXM4240@MNXC3 + 1 MNXM925@MNXC3	R_RA7C974F1_LR	PP1520	MNXR47394	MNXC3	2.3.1.15	bigg:G3PAT181;ec:2.3.1.15;iaf1260:G3PAT181;ijn746:G3PAT181;seed:rxn08552	0	1000			0	0
RBCEFD4FC_RL-756	1 MNXM100@MNXC3 + 1 MNXM11@MNXC3 <-- 1 MNXM132@MNXC3 + 1 MNXM83@MNXC3	R_RBCEFD4FC_RL	PP0528	MNXR55238	MNXC3	2.5.1.1;2.5.1.10;2.5.1.29	bigg:DMATT;bigg:DMATTx;biopath:RXN00099;brenda:BR47563;ec:2.5.1.1;ec:2.5.1.10;ec:2.5.1.29;ecocyc:GPPSYN-RXN;iabaylyiv4:GPPSYN-RXN;iaf1260:DMATT;iaf692:DMATT;iao358:rll_214;igt196:DMATT;iin800:ERG20_1;iit341:DMATT;ijn746:DMATT;ijr904.45632:DMATT;ijr904:DMATT;imeo21:DMATT;imm904:DMATT;ind750:DMATT;inj661:DMATT;intenz:2706;irs1563.45632:R01658_c;isb619:DMATT;iso783:DMATT;iyo844:DMATT;kegg:R01658;met…	-1000	0			0	0
R4E5FD3D5_LR-260	1 MNXM100@MNXC3 + 1 MNXM83@MNXC3 --> 1 MNXM11@MNXC3 + 1 MNXM34@MNXC3	R_R4E5FD3D5_LR	PP0528	MNXR55607	MNXC3	2.5.1.1;2.5.1.10;2.5.1.29	bigg:GRTT;bigg:GRTTx;biopath:RXN00933;brenda:BR47562;ec:2.5.1.1;ec:2.5.1.10;ec:2.5.1.29;ecocyc:FPPSYN-RXN;iabaylyiv4:FPPSYN-RXN;iaf1260:GRTT;iaf692:GRTT;iao358:rll_215;igt196:GRTT;iin800:ERG20_2;iit341:GRTT;ijn746:GRTT;ijr904.45632:GRTT;ijr904:GRTT;imeo21:GRTT;imm904:GRTT;imo1053-pao1:GRTT;imo1056:GRTT;ind750:GRTT;inj661:GRTT;intenz:18300;irs1563.45632:R02003_c;isb619:GRTT;iso783:GRTT;iyo844:GRTT…	0	1000			0	0
RB1D6FC7F_RL-699	1 MNXM1010@MNXC3 + 1 MNXM13@MNXC3 <-- 1 MNXM159@MNXC3 + 1 MNXM1@MNXC3 + 1 MNXM23@MNXC3	R_RB1D6FC7F_RL	PP4679+PP4680	MNXR385	MNXC3	2.2.1.6;4.1.3.18	bigg:ACHBS;bigg:ACHBSm;brenda:BS386670;ec:2.2.1.6;ec:4.1.3.18;ecocyc:ACETOOHBUTSYN-RXN;iabaylyiv4:ACETOOHBUTSYN-RXN;iaf1260:ACHBS;iaf692:ACHBS;iag612:rbs_531;iao358:rll_207;igt196:ACHBS;ijn746:ACHBS;ijr904.45632:ACHBS;ijr904:ACHBS;imeo21:ACHBS;imm904:ACHBSm;imo1053-pao1:ACHBS;imo1056:ACHBS;ind750:ACHBSm;inj661:ACHBS;intenz:10532;isb619:ACHBS;iso783:ACHBS;iyo844:ACHBS;kegg:R08648;metacyc:ACETOOHBU…	-1000	0			0	0
RD78642BA_B-884	1 MNXM1010@MNXC3 + 1 MNXM1@MNXC3 + 1 MNXM6@MNXC3 <==> 1 MNXM1202@MNXC3 + 1 MNXM5@MNXC3	R_RD78642BA_B	PP4678	MNXR3146	MNXC3	1.1.1.86	bigg:KARA2;bigg:KARA2i;bigg:KARA2im;biopath:RXN01320;brenda:BS383015;ec:1.1.1.86;ecocyc:ACETOOHBUTREDUCTOISOM-RXN;iabaylyiv4:ACETOOHBUTREDUCTOISOM-RXN;iaf1260:KARA2;iaf692:KARA2;iag612:rbs_27;iao358:rll_209;igt196:KARA2;iit341:KARA2i;ijn746:KARA2;ijr904.45632:KARA2i;ijr904:KARA2i;imeo21:KARA2i;imm904:KARA2im;imo1053-pao1:KARA2i;imo1056:KARA2i;ind750:KARA2im;inj661:KARA2i;intenz:1085;isb619:KARA2i…	-1000	1000			0	0
R10059220_B-1	1 MNXM1021@MNXC3 + 1 MNXM10@MNXC3 + 2 MNXM1@MNXC3 <==> 1 MNXM1410@MNXC3 + 1 MNXM2@MNXC3 + 1 MNXM8@MNXC3	R_R10059220_B	PP0213	MNXR4009	MNXC3	1.2.1.20	bigg:OXPTNDH;brenda:BR29392;brenda:BS189150;ec:1.2.1.20;ijn746:OXPTNDH;imo1053-pao1:GLUSD;imo1056:GLUSD;intenz:1363;kegg:R02401;metacyc:GLUTARATE-SEMIALDEHYDE-DEHYDROGENASE-RXN;rhea:12064;rhea:12065;rhea:12066;rhea:12067;seed:rxn01729;upa:UCR02401;upa:UER00846	-1000	1000			0	0
R48C5B5BE_B-244	1 MNXM1024@MNXC3 + 1 MNXM10@MNXC3 + 1 MNXM1@MNXC3 <==> 1 MNXM1277@MNXC3 + 1 MNXM8@MNXC3	R_R48C5B5BE_B	PP4187;PP5366	MNXR55548	MNXC3	1.8.1.4	bigg:GCC2cm;bigg:PDHc;bigg:PDHcm;bigg:PDHcr;brenda:BS260072;ec:1.8.1.4;iao358:rll_311;iin800:LPD1;ijn746:PDHcr;imeo21:PDHc;imm904:GCC2cm;imm904:PDHcm;imo1053-pao1:PDHe3c;imo1056:PDHe3c;ind750:GCC2cm;ind750:PDHcm;inj661:PDHc;inj661:PDHcr;isb619:PDHcr;kegg:R01698;metacyc:DIHYDLIPOXN-RXN;obsolete:rxn07442;obsolete:rxn09497;rhea:33059;rhea:33060;rhea:33061;rhea:33062;seed:rxn01241	-1000	1000			0	0
R50EAF180_B-264	1 MNXM1024@MNXC3 + 1 MNXM1@MNXC3 + 1 MNXM20@MNXC3 <==> 1 MNXM13@MNXC3 + 1 MNXM90660@MNXC3	R_R50EAF180_B	PP4189	MNXR30672	MNXC3	1.2.4.2	bigg:AKGDa;bigg:AKGDam;ec:1.2.4.2;ijn746:AKGDa;imm904:AKGDam;ind750:AKGDam;isb619:AKGDa;obsolete:rxn06029;seed:rxn01243	-1000	1000			0	0
RAAB58B26_LR-667	1 MNXM1024@MNXC3 + 1 MNXM1@MNXC3 + 1 MNXM23@MNXC3 --> 1 MNXM13@MNXC3 + 1 MNXM4815@MNXC3	R_RAAB58B26_LR	PP0339	MNXR4134	MNXC3	1.2.4.1	bigg:PDHa;brenda:BS231856;ec:1.2.4.1;iao358:rll_308;iao358:rll_309;iin800:PDA1;ijn746:PDHa;imeo21:PDHa;inj661:PDHa;obsolete:rxn06028;seed:rxn01242	0	1000			0	0
R42CAB5AB_LR-214	1 MNXM1024@MNXC3 + 1 MNXM1@MNXC3 + 1 MNXM263@MNXC3 --> 1 MNXM13@MNXC3 + 1 MNXM91300@MNXC3	R_R42CAB5AB_LR	PP4188	MNXR32060	MNXC3	1.2.4.2	aragem.45632:R01940_c;bigg:OXOADLR;ec:1.2.4.2;ijn746:OXOADLR;seed:rxn01424	0	1000			0	0
RC2B2A846_LR-786	1 MNXM1029@MNXC3 + 1 MNXM3@MNXC3 + 1 MNXM877@MNXC3 --> 1 MNXM1@MNXC3 + 1 MNXM629@MNXC3 + 1 MNXM7@MNXC3 + 1 MNXM9@MNXC3	R_RC2B2A846_LR	PP1675+PP1676	MNXR468	MNXC3	6.3.1.10	bigg:ADCPS1;ec:6.3.1.10;ijn746:ADCPS1;imeo21:ADCPS1;inj661:ADCPS1;intenz:11117;kegg:R07302;obsolete:rxn10627;rhea:12572;rhea:12573;rhea:12574;rhea:12575;seed:rxn05054	0	1000			0	0
R99A1D374_RL-589	1 MNXM1030@MNXC3 + 1 MNXM12@MNXC3 + 1 MNXM1@MNXC3 <-- 1 MNXM2@MNXC3 + 1 MNXM46@MNXC3 + 1 MNXM86@MNXC3	R_R99A1D374_RL	PP2335	MNXR3444	MNXC3	2.3.3.5;4.1.3.31	bigg:MCITS;brenda:BR44127;ec:2.3.3.5;ec:4.1.3.31;ecocyc:2-METHYLCITRATE-SYNTHASE-RXN;iabaylyiv4:2-METHYLCITRATE-SYNTHASE-RXN;iaf1260:MCITS;iag612:rbs_524;ijn746:MCITS;ijr904.45632:MCITS;ijr904:MCITS;imm904:MCITSm;ind750:MCITS;intenz:10510;iso783:MCITS;iyo844:MCITS;kegg:R00931;rhea:23780;rhea:23781;rhea:23782;rhea:23783;seed:rxn00679	-1000	0			0	0
RB5B4D21D_LR-713	1 MNXM1043@MNXC19 + 1 MNXM12@MNXC3 + 1 MNXM3@MNXC3 --> 1 MNXM11@MNXC3 + 1 MNXM14@MNXC3 + 1 MNXM486@MNXC3	R_RB5B4D21D_LR	PP2213;PP4549;PP4550	MNXR1994	MNXC19%MNXC3	6.2.1.3	bigg:FACOAL100p;ec:6.2.1.3;iabaylyiv4:0-COATRANSFERASE-RXN;iabaylyiv4:C10;iaf1260:FACOAL100t2pp;iin800:FAA2_1;ijn746:FACOAL100t2pp;imm904:FACOAL100p;ind750:FACOAL100p;metacyc:RXN-13614;pubmed:8206942;rhea:33627;rhea:33628;rhea:33629;rhea:33630;seed:rxn08448;seed:rxn09453	0	1000			0	0
R3D32621D_B-187	1 MNXM1043@MNXC19 <==> 1 MNXM1043@MNXC2	R_R3D32621D_B		MNXR1456	MNXC19%MNXC2		bigg:DCAtex;bigg:FA100tp;iaf1260:DCAtex;iin800:Uc10;ijn746:DCAtex;imm904:FA100tp;ind750:FA100tp;seed:rxn08314;seed:rxn09855;seed:rxn13159	-1000	1000			0	0
RC49AA482_B-795	1 MNXM1062@MNXC3 + 1 MNXM5@MNXC3 + 1 MNXM9@MNXC3 <==> 1 MNXM1384@MNXC3 + 1 MNXM1@MNXC3 + 1 MNXM6@MNXC3	R_RC49AA482_B	PP3633	MNXR571	MNXC3	1.2.1.38	bigg:AGPR;bigg:AGPRim;biopath:RXN00765;brenda:BR36780;brenda:BS258118;ec:1.2.1.38;ecocyc:N-ACETYLGLUTPREDUCT-RXN;iabaylyiv4:N-ACETYLGLUTPREDUCT-RXN;iaf1260:AGPR;iaf692:AGPR;iag612:rbs_474;iao358:rll_45;igt196:AGPR;ijn746:AGPR;ijr904.45632:AGPR;ijr904:AGPR;imeo21:AGPR;imm904:AGPRim;imo1053-pao1:AGPR;imo1056:AGPR;ind750:AGPRim;inj661:AGPR;intenz:1381;isb619:AGPR;iso783:AGPR;iyo844:AGPR;kegg:R03443;…	-1000	1000			0	0
RA8F9802D_B-658	1 MNXM1062@MNXC3 + 1 MNXM89557@MNXC3 <==> 1 MNXM20@MNXC3 + 1 MNXM817@MNXC3	R_RA8F9802D_B	PP4481	MNXR30610	MNXC3	2.6.1.11	bigg:ACOTA;bigg:ACOTAim;brenda:BR48055;ec:2.6.1.11;ecocyc:ACETYLORNTRANSAM-RXN;iabaylyiv4:ACETYLORNTRANSAM-RXN;iaf1260:ACOTA;iaf692:ACOTA;iag612:rbs_476;iao358:rll_46;igt196:ACOTA;iin800:ARG8;ijn746:ACOTA;ijr904.45632:ACOTA;ijr904:ACOTA;imeo21:ACOTA;imm904:ACOTAim;imo1053-pao1:ACOTA;imo1056:ACOTA;ind750:ACOTAim;inj661:ACOTA;intenz:11195;irs1563.45632:R02283_c;isb619:ACOTA;iso783:ACOTA;iyo844:ACOT…	-1000	1000			0	0
R1E82F6F3_RL-69	1 MNXM1064@MNXC3 + 1 MNXM10@MNXC3 + 1 MNXM13@MNXC3 <-- 1 MNXM8@MNXC3 + 1 MNXM91043@MNXC3	R_R1E82F6F3_RL	pWW0099	MNXR55216	MNXC3	1.3.1.-	bigg:DH3MCHCDH;ec:1.3.1.-;ijn746:DH3MCHCDH;kegg:R05309;seed:rxn03620	-1000	0			0	0
R4763B165_LR-237	1 MNXM1064@MNXC3 + 1 MNXM4@MNXC3 --> 1 MNXM1@MNXC3 + 1 MNXM3948@MNXC3	R_R4763B165_LR	pWW0097	MNXR54912	MNXC3	1.13.11.-;1.13.11.2	bigg:3MCAT23DOX;ec:1.13.11.-;ec:1.13.11.2;kegg:R04089;metacyc:CATECHOL-2-3-DIOXYGENASE-RXN	0	1000			0	0
R91D20EAC_B-549	1 MNXM107@MNXC19 + 1 MNXM1@MNXC19 <==> 1 MNXM107@MNXC3 + 1 MNXM1@MNXC3	R_R91D20EAC_B	PP1156	MNXR3841	MNXC19%MNXC3		bigg:NO2t2r;bigg:NO2t2rpp;iaf1260:NO2t2rpp;iag612:rbs_494;iag612:rbs_496;ijn746:NO2t2rpp;ijr904.45632:NO2t2r;ijr904:NO2t2r;imo1053-pao1:NO2t3;imo1056:NO2t3;isb619:NO2t2r;iyo844:NO2t2ir;iyo844:NO2t3;seed:rxn05625;seed:rxn05626;seed:rxn08998	-1000	1000			0	0
R974EC863_B-576	1 MNXM107@MNXC19 <==> 1 MNXM107@MNXC2	R_R974EC863_B		MNXR3781	MNXC19%MNXC2		bigg:NARK;bigg:NO2tex;iabaylyiv4:TRANS-RXN-1-BIS;iaf1260:NO2tex;iit341:NARK;ijn746:NO2tex;imeo21:NARK;inj661:NARK;obsolete:rxn10956r;seed:rxn08999;seed:rxn10823	-1000	1000			0	0
R67C6108A_LR-346	1 MNXM107@MNXC3 + 3 MNXM10@MNXC3 + 5 MNXM1@MNXC3 --> 1 MNXM15@MNXC3 + 2 MNXM2@MNXC3 + 3 MNXM8@MNXC3	R_R67C6108A_LR	PP1705+PP1706	MNXR55793	MNXC3	1.6.6;1.7.1.4	bigg:NTRIR2x;ec:1.6.6;ec:1.7.1.4;iabaylyiv4:NITRITREDUCT-RXN;iaf1260:NTRIR2x;iaf692:NTRIR2x;iag612:rbs_495;ijn746:NTRIR2x;ijr904.45632:NTRIR2x;ijr904:NTRIR2x;imeo21:NTRIR2x;inj661:NTRIR2x;inj661:NTRIRx;intenz:10009;isb619:NTRIRx;iyo844:NTRIR2x;kegg:R00787;metacyc:NIRBD-RXN;obsolete:rxn05891;obsolete:rxn09017r;rhea:24628;rhea:24629;rhea:24630;rhea:24631;seed:rxn00568;seed:rxn11161	0	1000			0	0
RBF0F60BE_LR-768	1 MNXM1089@MNXC3 + 1 MNXM2@MNXC3 --> 2 MNXM1@MNXC3 + 2 MNXM7@MNXC3	R_RBF0F60BE_LR	PP0399	MNXR734	MNXC3	3.6.1.41	bigg:AP4AH;bigg:AP4AHr;brenda:BR26123;ec:3.6.1.41;ecocyc:3.6.1.41-RXN;iabaylyiv4:3.6.1.41-RXN;iaf1260:AP4AH;ijn746:AP4AH;ijr904.45632:AP4AH;ijr904:AP4AH;imm904:AP4AHr;imo1053-pao1:AP4AHr;imo1056:AP4AHr;ind750:AP4AHr;intenz:4392;iso783:AP4AH;kegg:R00125;metacyc:3.6.1.41-RXN;rhea:24252;rhea:24253;rhea:24254;rhea:24255;seed:rxn00095	0	1000			0	0
RDE542819_LR-918	1 MNXM108@MNXC19 + 1 MNXM12@MNXC3 + 1 MNXM3@MNXC3 --> 1 MNXM11@MNXC3 + 1 MNXM14@MNXC3 + 1 MNXM88@MNXC3	R_RDE542819_LR	PP2213;PP4549;PP4550	MNXR2003	MNXC19%MNXC3	6.2.1.12;6.2.1.3	bigg:FACOAL160;bigg:FACOAL160i;bigg:FACOAL160p;brenda:BS368999;ec:6.2.1.12;ec:6.2.1.3;iabaylyiv4:0-COATRANSFERASE-RXN;iabaylyiv4:C16;iaf1260:FACOAL160t2pp;iin800:FAA1_3;iin800:FAA3_1;iin800:FAA4_1;iin800:FAT1_1;ijn746:FACOAL160t2pp;imeo21:FACOAL160;imm904:FACOAL160;imm904:FACOAL160p;imo1053-pao1:FACOAL160t;imo1056:FACOAL160t;ind750:FACOAL160;ind750:FACOAL160p;inj661:FACOAL160;isb619:FACOAL160;iyo…	0	1000			0	0
R68A0A331_B-353	1 MNXM108@MNXC19 <==> 1 MNXM108@MNXC2	R_R68A0A331_B		MNXR1964	MNXC19%MNXC2		bigg:FA160tp;bigg:HDCAt;bigg:HDCAter;bigg:HDCAtex;bigg:HDCAtexi;bigg:HDCAtr;iaf1260:HDCAtexi;iao358:rll_527;iin800:U209;ijn746:HDCAtex;imm904:FA160tp;imm904:HDCAt;ind750:FA160tp;ind750:HDCAt;irs1563.45632:cxTrasport_C00249_p;seed:rxn08704;seed:rxn09676;seed:rxn09848	-1000	1000			0	0
RE8F109A2_RL-963	1 MNXM10@MNXC3 + 1 MNXM1312@MNXC3 + 2 MNXM1@MNXC3 <-- 1 MNXM1895@MNXC3 + 1 MNXM2@MNXC3 + 1 MNXM8@MNXC3	R_RE8F109A2_RL	PP5278	MNXR2580	MNXC3	1.2.1.54	bigg:GDBTALDH;brenda:BR29413;brenda:BS189270;ec:1.2.1.54;ijn746:GDBTALDH;intenz:1397;kegg:R03177;metacyc:1.2.1.54-RXN;rhea:14381;rhea:14382;rhea:14383;rhea:14384;seed:rxn02273	-1000	0			0	0
RA87CE4C8_RL-657	1 MNXM10@MNXC3 + 1 MNXM133@MNXC3 + 1 MNXM1@MNXC3 <-- 1 MNXM446@MNXC3 + 1 MNXM8@MNXC3	R_RA87CE4C8_RL	PP2136;PP2214	MNXR2899	MNXC3	1.1.1.157;1.1.1.211;1.1.1.35	bigg:HACD1;bigg:HACD1i;bigg:HACD1m;bigg:HACD1x;biopath:RXN01071;brenda:BS188053;brenda:BS369948;ec:1.1.1.157;ec:1.1.1.211;ec:1.1.1.35;iabaylyiv4:BHBDCLOS-RXN;iaf1260:HACD1i;ijn746:HACD1i;isb619:HACD1;iyo844:HACD1;kegg:R01975;obsolete:rxn08693;pubmed:10231530;pubmed:8687463;reactome:REACT_101647;reactome:REACT_102671;reactome:REACT_102920;reactome:REACT_104064;reactome:REACT_132606;reactome:REACT_…	-1000	0			0	0
R5EDF42A7_RL-319	1 MNXM10@MNXC3 + 1 MNXM13@MNXC3 + 1 MNXM153@MNXC3 <-- 1 MNXM503@MNXC3 + 1 MNXM8@MNXC3	R_R5EDF42A7_RL	PP1770	MNXR4402	MNXC3	1.3.1.12;1.3.1.43;1.3.1.52	bigg:PPND;biopath:RXN00587;brenda:BR36797;brenda:BS258345;ec:1.3.1.12;ec:1.3.1.43;ec:1.3.1.52;ecocyc:PREPHENATEDEHYDROG-RXN;iabaylyiv4:PREPHENATEDEHYDROG-RXN;iaf1260:PPND;iaf692:PPND;iag612:rbs_519;iao358:rll_435;iin800:U52;iit341:PPND;ijn746:PPND;ijr904.45632:PPND;ijr904:PPND;imeo21:PPND;imm904:PPND;imo1053-pao1:PPND;imo1056:PPND;ind750:PPND;inj661:PPND;intenz:1453;isb619:PPND;iso783:PPND;iyo844…	-1000	0			0	0
RE55038BE_B-945	1 MNXM10@MNXC3 + 1 MNXM13@MNXC3 + 1 MNXM15@MNXC3 + 1 MNXM183@MNXC3 <==> 1 MNXM29@MNXC3 + 1 MNXM79@MNXC3 + 1 MNXM8@MNXC3	R_RE55038BE_B97;R_RE55038BE_B96	PP0986+PP0988+PP0989+PP4187;PP4187+PP5192+PP5193+PP5194	MNXR2758	MNXC3	1.4.4.2;1.8.1.4;2.1.2.10	bigg:GLYCL;bigg:GLYCL_2;bigg:GLYCLm;ec:1.4.4.2;ec:1.8.1.4;ec:2.1.2.10;ecocyc:GCVMULTI-RXN;iaf1260:GLYCL;iin800:GCV1_1;iin800:GCV1_2;ijn746:GLYCL;ijn746:GLYCL_2;ijr904.45632:GLYCL;ijr904:GLYCL;imeo21:GLYCL;imm904:GLYCLm;imo1053-pao1:GLYCL;imo1056:GLYCL;ind750:GLYCLm;inj661:GLYCL;irs1563.45632:R01221_c;irs1563.45632:R01221_m;iso783:GLYCL;kegg:R01221;metacyc:GCVMULTI-RXN;obsolete:rxn08648;rhea:27758…	-1000	0			0	0
RE55038BE_B-946	1 MNXM10@MNXC3 + 1 MNXM13@MNXC3 + 1 MNXM15@MNXC3 + 1 MNXM183@MNXC3 <==> 1 MNXM29@MNXC3 + 1 MNXM79@MNXC3 + 1 MNXM8@MNXC3	R_RE55038BE_B97;R_RE55038BE_B96	PP0986;PP5194	MNXR2758	MNXC3	1.4.4.2;1.8.1.4;2.1.2.10	bigg:GLYCL;bigg:GLYCL_2;bigg:GLYCLm;ec:1.4.4.2;ec:1.8.1.4;ec:2.1.2.10;ecocyc:GCVMULTI-RXN;iaf1260:GLYCL;iin800:GCV1_1;iin800:GCV1_2;ijn746:GLYCL;ijn746:GLYCL_2;ijr904.45632:GLYCL;ijr904:GLYCL;imeo21:GLYCL;imm904:GLYCLm;imo1053-pao1:GLYCL;imo1056:GLYCL;ind750:GLYCLm;inj661:GLYCL;irs1563.45632:R01221_c;irs1563.45632:R01221_m;iso783:GLYCL;kegg:R01221;metacyc:GCVMULTI-RXN;obsolete:rxn08648;rhea:27758…	0	1000			0	0
RA166E429_RL-621	1 MNXM10@MNXC3 + 1 MNXM13@MNXC3 + 1 MNXM181@MNXC3 <-- 1 MNXM1508@MNXC3 + 1 MNXM8@MNXC3	R_RA166E429_RL	PP3164;pWW0099	MNXR989	MNXC3	1.3.1.25	bigg:BZDIOLDH;brenda:BR48039;ec:1.3.1.25;iabaylyiv4:BENZOATE-CIS-DIOL-DEHYDROGENASE-RXN;ijn746:BZDIOLDH;intenz:11180;irs1563.45632:R00813_c;kegg:R00813;metacyc:1.3.1.25-RXN;obsolete:rxn12235;rhea:11560;rhea:11561;rhea:11562;rhea:11563;seed:rxn00584;seed:rxn00591;upa:UCR00813;upa:UER00255	-1000	0			0	0
R8E96D239_RL-537	1 MNXM10@MNXC3 + 1 MNXM13@MNXC3 + 1 MNXM961@MNXC3 <-- 1 MNXM2571@MNXC3 + 1 MNXM8@MNXC3	R_R8E96D239_RL	pWW0099	MNXR55217	MNXC3	1.3.1.67	bigg:DH4MCHCDH;ec:1.3.1.67;ijn746:DH4MCHCDH;kegg:R05292;seed:rxn03604	-1000	0			0	0
RC9B0EEA6_RL-818	1 MNXM10@MNXC3 + 1 MNXM13@MNXC3 + 1 MNXM1@MNXC3 + 2 MNXM2@MNXC3 + 1 MNXM454@MNXC3 + 1 MNXM9@MNXC3 <-- 1 MNXM622@MNXC3 + 1 MNXM759@MNXC3 + 1 MNXM8@MNXC3	R_RC9B0EEA6_RL	PP0402+PP1436	MNXR4140	MNXC3		bigg:PDX5PS;iaf1260:PDX5PS;ijn746:PDX5PS;ijr904.45632:PDX5PS;ijr904:PDX5PS;iso783:PDX5PS;seed:rxn09072	-1000	0			0	0
RE3ABD960_RL-940	1 MNXM10@MNXC3 + 1 MNXM13@MNXC3 + 1 MNXM21@MNXC3 <-- 1 MNXM12@MNXC3 + 1 MNXM23@MNXC3 + 1 MNXM8@MNXC3	R_RE3ABD960_RL	PP0338+PP0339+PP4187;PP0338+PP0339+PP5366	MNXR4132	MNXC3	1.2.1;1.2.1.-;1.2.1.51;1.2.4.1;1.8.1.4;2.3.1.12	bigg:PDH;bigg:PDHm;brenda:BS371137;ec:1.2.1;ec:1.2.1.-;ec:1.2.1.51;ec:1.2.4.1;ec:1.8.1.4;ec:2.3.1.12;ecocyc:PYRUVDEH-RXN;iabaylyiv4:PYRUVDEH-RXN;iaf1260:PDH;iag612:rbs_532;igt196:PDH;ijn746:PDH;ijr904.45632:PDH;ijr904:PDH;imeo21:PDH;imm904:PDHm;imo1053-pao1:PDH;imo1056:PDH;ind750:PDHm;inj661:PDH;ips189:PDH;irs1563.45632:R00209_m;irs1563.45632:R00209_p;isb619:PDH;iso783:PDH;iyo844:PDH;kegg:R00209;…	-1000	0			0	0
R841CD691_RL-475	1 MNXM10@MNXC3 + 1 MNXM13@MNXC3 + 1 MNXM23@MNXC3 <-- 1 MNXM8@MNXC3 + 1 MNXM98@MNXC3	R_R841CD691_RL	PP5085	MNXR3470	MNXC3	1.1.1.38;1.1.1.39;1.1.1.40;4.1.1.3	bigg:ME1;bigg:ME1_rev;bigg:ME1m;biopath:RXN00044;brenda:BR29301;brenda:BS188108;ec:1.1.1.38;ec:1.1.1.39;ec:1.1.1.40;ec:4.1.1.3;ecocyc:MALIC-NAD-RXN;iabaylyiv4:MALIC-NAD-RXN;iaf1260:ME1;iaf692:ME1_rev;iag612:rbs_437;iag612:rbs_438;iag612:rbs_439;iao358:rll_234;iit341:ME1_rev;ijn746:ME1;ijr904.45632:ME1;ijr904:ME1;imeo21:ME1;imm904:ME1m;imo1053-pao1:ME1x;imo1056:ME1x;ind750:ME1m;inj661:ME1;intenz:1…	-1000	0			0	0
R38B7B02C_RL-170	1 MNXM10@MNXC3 + 1 MNXM13@MNXC3 + 1 MNXM470@MNXC3 <-- 1 MNXM12@MNXC3 + 1 MNXM238@MNXC3 + 1 MNXM8@MNXC3	R_R38B7B02C_RL	PP4401+PP4402+PP4403+PP4404	MNXR3956	MNXC3	1.2.1.25	bigg:OIVD2;bigg:OIVD2m;brenda:BR36775;ec:1.2.1.25;iag612:rbs_46;ijn746:OIVD2;imeo21:2LDA;intenz:1368;isb619:OIVD2;iso783:OIVD2;iyo844:OIVD2;kegg:R01210;metacyc:1.2.1.25-RXN;obsolete:rxn10040;reactome:REACT_1813.3;rhea:13997;rhea:13998;rhea:13999;rhea:14000;seed:rxn00899	-1000	0			0	0
RC1441998_B-776	1 MNXM10@MNXC3 + 1 MNXM13@MNXC3 + 1 MNXM471@MNXC3 <==> 1 MNXM12@MNXC3 + 1 MNXM404@MNXC3 + 1 MNXM8@MNXC3	R_RC1441998_B	PP4401+PP4402+PP4403+PP4404	MNXR3955	MNXC3	1.2.1.25;1.2.4.4	bigg:OIVD1m;bigg:OIVD1r;brenda:BS413189;ec:1.2.1.25;ec:1.2.4.4;ijn746:OIVD1;intenz:1368;isb619:OIVD1;iso783:OIVD1i;iyo844:OIVD1;kegg:R01651;obsolete:rxn10039;reactome:REACT_1813.3;rhea:25177;rhea:25178;rhea:25179;rhea:25180;seed:rxn01207;upa:UCR01651;upa:UER00859	-1000	1000			0	0
R29337EA3_RL-113	1 MNXM10@MNXC3 + 1 MNXM13@MNXC3 + 1 MNXM569@MNXC3 <-- 1 MNXM12@MNXC3 + 1 MNXM439@MNXC3 + 1 MNXM8@MNXC3	R_R29337EA3_RL	PP4401+PP4402+PP4403+PP4404	MNXR3957	MNXC3	1.2.1.25	bigg:OIVD3;bigg:OIVD3m;ec:1.2.1.25;iag612:rbs_40;ijn746:OIVD3;imeo21:3MOPCOAL;inj661:3MOPCOAL;irs1563.45632:R03171_c;isb619:OIVD3;iso783:OIVD3;iyo844:OIVD3;obsolete:rxn05246;obsolete:rxn06332;obsolete:rxn10041;obsolete:rxn10414;rhea:30907;rhea:30908;rhea:30909;rhea:30910;seed:rxn02269	-1000	0			0	0
R2494D2C3_RL-97	1 MNXM10@MNXC3 + 1 MNXM13@MNXC3 + 1 MNXM86@MNXC3 <-- 1 MNXM12@MNXC3 + 1 MNXM159@MNXC3 + 1 MNXM8@MNXC3	R_R2494D2C3_RL		MNXR3937	MNXC3	1.2.7.2	bigg:OBDHc;ec:1.2.7.2;ijn746:OBDHc;imm904:OBDHm;rhea:33223;rhea:33224;rhea:33225;rhea:33226;seed:rxn12777	-1000	0			0	0
R641747A7_RL-335	1 MNXM10@MNXC3 + 1 MNXM13@MNXC3 + 1 MNXM86@MNXC3 <-- 1 MNXM12@MNXC3 + 1 MNXM8@MNXC3 + 1 MNXM933@MNXC3	R_R641747A7_RL	PP0597;PP4667	MNXR3609	MNXC3	1.2.1.27	bigg:MMSAD1;bigg:MMSAD1m;bigg:MMTSAO;biopath:RXN00491;ec:1.2.1.27;iabaylyiv4:1.2.1.27-RXN;iag612:rbs_468;ijn746:MMTSAO;imeo21:MMSAD1;imo1053-pao1:MMSAD1;imo1056:MMSAD1;inj661:MMSAD1;irs1563.45632:R00935_c;iso783:MMSDHir;iyo844:MMSAD1;iyo844:MMSDHir;kegg:R00935;obsolete:rxn00683;obsolete:rxn09943;obsolete:rxn09946;rhea:31047;rhea:31048;rhea:31049;rhea:31050;seed:rxn00671	-1000	0			0	0
R4AB610A3_RL-250	1 MNXM10@MNXC3 + 1 MNXM13@MNXC3 + 1 MNXM92@MNXC3 <-- 1 MNXM12@MNXC3 + 1 MNXM20@MNXC3 + 1 MNXM8@MNXC3	R_R4AB610A3_RL	PP4187+PP4188+PP4189	MNXR595	MNXC3	1.2.1.52;1.2.4.2;1.8.1.4;2.3.1.61	bigg:AKGDH;bigg:AKGDm;brenda:BS370781;ec:1.2.1.52;ec:1.2.4.2;ec:1.8.1.4;ec:2.3.1.61;ecocyc:2OXOGLUTARATEDEH-RXN;iabaylyiv4:2OXOGLUTARATEDEH-RXN;iaf1260:AKGDH;iag612:rbs_56;iao358:rll_599;igt196:TEST_AKGDH;iin800:KGD1;ijn746:AKGDH;ijr904.45632:TEST_AKGDH;ijr904:TEST_AKGDH;imo1053-pao1:AKGD;imo1056:AKGD;ips189:AKGD;irs1563.45632:R08549_c;iso783:AKGD;iyo844:AKGD;kegg:R08549;pubmed:11752427;pubmed:15…	-1000	0			0	0
RF6B79438_RL-1021	1 MNXM10@MNXC3 + 1 MNXM13@MNXC3 <-- 1 MNXM39@MNXC3 + 1 MNXM8@MNXC3	R_RF6B79438_RL	PP0490+PP0491+PP0492;PP2183+PP2184+PP2185+PP2186	MNXR2200	MNXC3	1.2.1.2	bigg:FDH;bigg:FDHr;biopath:RXN01003;brenda:BR29391;brenda:BS189130;ec:1.2.1.2;iaf692:FDH;iin800:FDH1;iin800:YPL275W;iin800:YPL276W;ijn746:FDH;imeo21:FDH;imm904:FDH;imo1053-pao1:FDH;imo1056:FDH;ind750:FDH;inj661:FDH;intenz:1345;irs1563.45632:R00519_x;isb619:FDHr;iyo844:FDH;kegg:R00519;metacyc:1.2.1.2-RXN;obsolete:rxn09513;rhea:15985;rhea:15986;rhea:15987;rhea:15988;seed:rxn00371	-1000	0			0	0
RCDF97E1B_B-832	1 MNXM10@MNXC3 + 1 MNXM1407@MNXC3 + 2 MNXM1@MNXC3 <==> 1 MNXM258@MNXC3 + 1 MNXM2@MNXC3 + 1 MNXM8@MNXC3	R_RCDF97E1B_B	PP4964	MNXR1822	MNXC3	1.2.1.72	bigg:E4PD;brenda:BR48654;brenda:BS378656;ec:1.2.1.72;ecocyc:ERYTH4PDEHYDROG-RXN;iabaylyiv4:ERYTH4PDEHYDROG-RXN;iaf1260:E4PD;ijn746:E4PD;ijr904.45632:E4PD;ijr904:E4PD;imeo21:E4PD;imo1053-pao1:E4PD;imo1056:E4PD;inj661:E4PD;intenz:16440;iso783:E4PD;kegg:R01825;metacyc:ERYTH4PDEHYDROG-RXN;obsolete:rxn08381;rhea:12056;rhea:12057;rhea:12058;rhea:12059;seed:rxn01331;upa:UCR01825;upa:UER00309	-1000	1000			0	0
RAF528F90_B-690	1 MNXM10@MNXC3 + 1 MNXM1514@MNXC3 + 1 MNXM1@MNXC3 <==> 1 MNXM1407@MNXC3 + 1 MNXM8@MNXC3	R_RAF528F90_B	PP2117	MNXR4160	MNXC3	1.1.1.290	bigg:PERD;brenda:BR48652;brenda:BS378673;brenda:BS394662;ec:1.1.1.290;ecocyc:ERYTHRON4PDEHYDROG-RXN;iabaylyiv4:ERYTHRON4PDEHYDROG-RXN;iaf1260:PERD;ijn746:PERD;ijr904.45632:PERD;ijr904:PERD;imeo21:PERD;imo1053-pao1:PERD;imo1056:PERD;inj661:PERD;intenz:16401;iso783:PERD;kegg:R04210;metacyc:ERYTHRON4PDEHYDROG-RXN;obsolete:rxn09081;rhea:18829;rhea:18830;rhea:18831;rhea:18832;seed:rxn02939;upa:UCR0421…	-1000	1000			0	0
R6CE177AA_B-376	1 MNXM10@MNXC3 + 1 MNXM154@MNXC3 + 1 MNXM1@MNXC3 <==> 1 MNXM663@MNXC3 + 1 MNXM8@MNXC3	R_R6CE177AA_B	PP3073	MNXR943	MNXC3	1.1.1.30	bigg:BDH;bigg:BDHm;biopath:RXN00981;brenda:BR29293;brenda:BS188032;brenda:BS394975;ec:1.1.1.30;iabaylyiv4:3-HYDROXYBUTYRATE-DEHYDROGENASE-RXN;ijn746:BDH;imeo21:BDH;imo1053-pao1:3HBUTDH;imo1056:3HBUTDH;inj661:BDH;intenz:1029;kegg:R01361;metacyc:3-HYDROXYBUTYRATE-DEHYDROGENASE-RXN;pubmed:1639787;reactome:REACT_101716;reactome:REACT_105953;reactome:REACT_112566;reactome:REACT_114460;reactome:REACT_1…	-1000	1000			0	0
R46C2C51E_B-234	1 MNXM10@MNXC3 + 1 MNXM1602@MNXC3 + 1 MNXM1@MNXC3 <==> 1 MNXM891@MNXC3 + 1 MNXM8@MNXC3	R_R46C2C51E_B	PP1988	MNXR3132	MNXC3	1.1.1.85	bigg:IPMD;bigg:IPMDr;brenda:BR47597;ec:1.1.1.85;ecocyc:3-ISOPROPYLMALDEHYDROG-RXN;iaf1260:IPMD;iaf692:IPMD;iag612:rbs_63;igt196:IPMD;ijn746:IPMDr;ijr904.45632:IPMD;ijr904:IPMD;imeo21:IPMD;imm904:IPMD;ind750:IPMD;inj661:IPMD;intenz:1084;isb619:IPMD;iso783:IPMD;iyo844:IPMD;kegg:R04426;metacyc:3-ISOPROPYLMALDEHYDROG-RXN;obsolete:rxn08757;rhea:10892;rhea:10893;rhea:10894;rhea:10895;seed:rxn03062;upa:…	-1000	1000			0	0
R6F1F18E8_RL-392	1 MNXM10@MNXC3 + 1 MNXM164@MNXC3 + 2 MNXM1@MNXC3 <-- 1 MNXM2@MNXC3 + 1 MNXM577@MNXC3 + 1 MNXM8@MNXC3	R_R6F1F18E8_RL	PP3357	MNXR5337	MNXC3	1.17.1.4;1.2.1.28;1.2.1.64;1.2.1.67	bigg:VNDH-2;brenda:BR29420;brenda:BS189293;ec:1.17.1.4;ec:1.2.1.28;ec:1.2.1.64;ec:1.2.1.67;iabaylyiv4:HYDROXYBENZALDEHYDE-OXIDATION-NAD-RXN;ijn746:VNDH-2;intenz:1407;kegg:R01293;metacyc:HYDROXYBENZALDEHYDE-OXIDATION-NAD-RXN;rhea:20305;rhea:20306;rhea:20307;rhea:20308;seed:rxn00957	-1000	0			0	0
REF7B6AB4_RL-996	1 MNXM10@MNXC3 + 1 MNXM174@MNXC3 + 1 MNXM1@MNXC3 <-- 1 MNXM213@MNXC3 + 1 MNXM2@MNXC3 + 1 MNXM8@MNXC3	R_REF7B6AB4_RL	PP4278+PP4279	MNXR3054	MNXC3	1.1.1.204;1.17.1.4	bigg:HXAND;brenda:BS359314;brenda:BS407239;ec:1.1.1.204;ec:1.17.1.4;ecocyc:RXN-7682;iabaylyiv4:RXN0-902;iaf1260:HXAND;iag612:rbs_343;ijn746:HXAND;imo1053-pao1:XANDa;imo1056:XANDa;intenz:18766;iyo844:XANDa;kegg:R01768;metacyc:RXN-7682;obsolete:rxn08731;pubmed:10986234;pubmed:11796116;pubmed:13271394;pubmed:14363260;pubmed:14827888;pubmed:7852355;reactome:REACT_115928;rhea:24670;rhea:24671;rhea:246…	-1000	0			0	0
RE79F7AEC_RL-958	1 MNXM10@MNXC3 + 1 MNXM1757@MNXC3 + 2 MNXM1@MNXC3 <-- 1 MNXM1763@MNXC3 + 1 MNXM2@MNXC3 + 1 MNXM8@MNXC3	R_RE79F7AEC_RL	PP4478	MNXR4831	MNXC3	1.2.1.71	bigg:SGSAD;brenda:BR48653;ec:1.2.1.71;ecocyc:SUCCGLUALDDEHYD-RXN;iabaylyiv4:SUCCGLUALDDEHYD-RXN;iaf1260:SGSAD;ijn746:SGSAD;ijr904.45632:SGSAD;ijr904:SGSAD;imeo21:SGSAD;inj661:SGSAD;intenz:16419;iso783:SGSAD;kegg:R05049;metacyc:SUCCGLUALDDEHYD-RXN;obsolete:rxn09251;rhea:10812;rhea:10813;rhea:10814;rhea:10815;seed:rxn03422;upa:UCR05049;upa:UER00282	-1000	0			0	0
R40AF03A7_B-204	1 MNXM10@MNXC3 + 1 MNXM189@MNXC3 + 2 MNXM1@MNXC3 <==> 1 MNXM2@MNXC3 + 1 MNXM435@MNXC3 + 1 MNXM8@MNXC3	R_R40AF03A7_B		MNXR2740	MNXC3	1.2.1.3	bigg:GLYALDDr;ec:1.2.1.3;iabaylyiv4:GLYCERALDEHYDE-DEHYDRO-RXN;ijn746:GLYALDDr;iyo844:ALDD8x;kegg:R01752;metacyc:GLYCERALDEHYDE-DEHYDRO-RXN;obsolete:rxn09976;rhea:30783;rhea:30784;rhea:30785;rhea:30786;seed:rxn01286	-1000	1000			0	0
RD67F723D_LR-878	1 MNXM10@MNXC3 + 1 MNXM1@MNXC3 + 1 MNXM217@MNXC3 + 1 MNXM4@MNXC3 --> 1 MNXM1508@MNXC3 + 1 MNXM8@MNXC3	R_RD67F723D_LR	PP3161+PP3162+PP3163;pWW0100+pWW0101+pWW0102	MNXR986	MNXC3	1.14.12.10	bigg:BZ12DOX;brenda:BR37112;ec:1.14.12.10;intenz:1905;kegg:R05621;metacyc:BENZOATE-12-DIOXYGENASE-RXN;rhea:12633;rhea:12634;rhea:12635;rhea:12636;upa:UCR05621;upa:UER00254	0	1000			0	0
R403786BA_B-203	1 MNXM10@MNXC3 + 1 MNXM1@MNXC3 + 1 MNXM21@MNXC3 <==> 1 MNXM12@MNXC3 + 1 MNXM75@MNXC3 + 1 MNXM8@MNXC3	R_R403786BA_B	pWW0093	MNXR353	MNXC3	1.2.1.10	bigg:ACALD;bigg:ACALDi;brenda:BR36771;brenda:BS5610;ec:1.2.1.10;ecocyc:ACETALD-DEHYDROG-RXN;iabaylyiv4:ACETALD-DEHYDROG-RXN;iaf1260:ACALD;iao358:rll_10;ijn746:ACALD;ijr904.45632:ACALDi;ijr904:ACALDi;imeo21:ACALDi;inj661:ACALDi;intenz:16669;isb619:ACALDi;iso783:ACALDi;kegg:R00228;metacyc:ACETALD-DEHYDROG-RXN;obsolete:rxn08031;rhea:23288;rhea:23289;rhea:23290;rhea:23291;seed:rxn00171;upa:UCR00228;u…	-1000	1000			0	0
RC7796262_B-803	1 MNXM10@MNXC3 + 1 MNXM1@MNXC3 + 1 MNXM23@MNXC3 <==> 1 MNXM285@MNXC3 + 1 MNXM8@MNXC3	R_RC7796262_B	PP1649	MNXR3212	MNXC3	1.1.1.28	bigg:LDH_D;biopath:RXN00296;brenda:BR29291;brenda:BS188025;ec:1.1.1.28;ecocyc:DLACTDEHYDROGNAD-RXN;iabaylyiv4:DLACTDEHYDROGNAD-RXN;iaf1260:LDH_D;ijn746:LDH_D;ijr904.45632:LDH_D;ijr904:LDH_D;imo1053-pao1:LDH_D;imo1056:LDH_D;intenz:1027;isb619:LDH_D;iso783:LDH_Dir;kegg:R00704;metacyc:DLACTDEHYDROGNAD-RXN;obsolete:rxn08782;rhea:16369;rhea:16370;rhea:16371;rhea:16372;seed:rxn00500	-1000	1000			0	0
RA1DFEB80_LR-624	1 MNXM10@MNXC3 + 1 MNXM1@MNXC3 + 1 MNXM253@MNXC3 --> 1 MNXM146@MNXC3 + 1 MNXM8@MNXC3	R_RA1DFEB80_LR	PP2432	MNXR1585	MNXC3	1.5.1.34	bigg:DHPR;ec:1.5.1.34;ijn746:DHPR;iso783:DHPRx;kegg:R01793;pubmed:3033643;pubmed:8262916;reactome:REACT_101242;reactome:REACT_101276;reactome:REACT_112722;reactome:REACT_159427;reactome:REACT_1925;reactome:REACT_1925.4;reactome:REACT_29183;reactome:REACT_33125;reactome:REACT_33777;reactome:REACT_92488;reactome:REACT_92901;reactome:REACT_93206;reactome:REACT_93858;rhea:32251;rhea:32252;rhea:32253;…	0	1000			0	0
R2A308102_B-118	1 MNXM10@MNXC3 + 1 MNXM1@MNXC3 + 1 MNXM261@MNXC3 <==> 1 MNXM2378@MNXC3 + 1 MNXM8@MNXC3 + 1 MNXM9@MNXC3	R_R2A308102_B	PP1009	MNXR50924	MNXC3	1.2.1.12;1.2.1.13;1.2.1.59	bigg:GAPD;ec:1.2.1.12;ec:1.2.1.13;ec:1.2.1.59;iabaylyiv4:GAPOXNPHOSPHN-RXN;iaf1260:GAPD;iaf692:GAPD;iao358:rll_157;iao358:rll_158;igt196:GAPD;iin800:TDH1;iin800:TDH2;iin800:TDH3;iit341:GAPD;ijn746:GAPD;ijr904.45632:GAPD;ijr904:GAPD;imeo21:GAPD;imm904:GAPD;imo1053-pao1:GAPD;imo1056:GAPD;ind750:GAPD;inj661:GAPD;ips189:GAPD;isb619:GAPD;iso783:GAPD;iyo844:GAPD_NAD;obsolete:rxn08594;obsolete:rxn12203;…	-1000	1000			0	0
REE257C1E_RL-990	1 MNXM10@MNXC3 + 1 MNXM1@MNXC3 + 1 MNXM298@MNXC3 <-- 1 MNXM125@MNXC3 + 1 MNXM2@MNXC3 + 1 MNXM8@MNXC3	R_REE257C1E_RL	PP1031	MNXR3100	MNXC3	1.1.1.205	bigg:IMPD;biopath:RXN00783;brenda:BR33666;brenda:BS230582;ec:1.1.1.205;ecocyc:IMP-DEHYDROG-RXN;iabaylyiv4:IMP-DEHYDROG-RXN;iaf1260:IMPD;iaf692:IMPD;iag612:rbs_347;iao358:rll_186;iin800:FUN63;iin800:IMD3;iin800:IMD4;iin800:PUR5;iin800:YAR075W;iit341:IMPD;ijn746:IMPD;ijr904.45632:IMPD;ijr904:IMPD;imeo21:IMPD;imm904:IMPD;imo1053-pao1:IMPD;imo1056:IMPD;ind750:IMPD;inj661:IMPD;intenz:1203;isb619:IMPD;…	-1000	0			0	0
RF84F5097_LR-1028	1 MNXM10@MNXC3 + 1 MNXM1@MNXC3 + 1 MNXM3300@MNXC3 + 1 MNXM4@MNXC3 --> 1 MNXM2@MNXC3 + 1 MNXM3486@MNXC3 + 1 MNXM8@MNXC3	R_RF84F5097_LR	pWW0129+pWW0130	MNXR3658	MNXC3	1.14.15.-	bigg:MXMO;ec:1.14.15.-;kegg:R05443;metacyc:RXN-8578	0	1000			0	0
RD15974D9_LR-848	1 MNXM10@MNXC3 + 1 MNXM1@MNXC3 + 1 MNXM3331@MNXC3 + 1 MNXM4@MNXC3 --> 1 MNXM2571@MNXC3 + 1 MNXM8@MNXC3	R_RD15974D9_LR	pWW0100+pWW0101+pWW0102	MNXR55868	MNXC3	1.14.12.-;1.14.12.10	bigg:PTOLDOX;ec:1.14.12.-;ec:1.14.12.10;kegg:R05290	0	1000			0	0
R787A6EA1_B-423	1 MNXM10@MNXC3 + 1 MNXM1@MNXC3 + 1 MNXM361@MNXC3 <==> 1 MNXM353@MNXC3 + 1 MNXM8@MNXC3	R_R787A6EA1_B	PP1470	MNXR3044	MNXC3	1.1.1.3	bigg:HSDx;bigg:HSDxi;biopath:RXN00870;ec:1.1.1.3;ecocyc:HOMOSERDEHYDROG-RXN;iin800:HOM6_1;ijn746:HSDx;imeo21:HSDx;imm904:HSDxi;ind750:HSDxi;inj661:HSDx;intenz:1002;kegg:R01773;obsolete:rxn09494r;rhea:15757;rhea:15758;rhea:15759;rhea:15760;seed:rxn01301;upa:UCR01773;upa:UER00949	-1000	1000			0	0
RBCDA54FE_LR-755	1 MNXM10@MNXC3 + 1 MNXM1@MNXC3 + 1 MNXM3685@MNXC3 + 1 MNXM4@MNXC3 --> 1 MNXM2@MNXC3 + 1 MNXM3500@MNXC3 + 1 MNXM8@MNXC3	R_RBCDA54FE_LR	pWW0129+pWW0130	MNXR4531	MNXC3	1.14.15.-	bigg:PXMO;ec:1.14.15.-;kegg:R05288;metacyc:RXN-8579	0	1000			0	0
RFAE47999_RL-1043	1 MNXM10@MNXC3 + 1 MNXM1@MNXC3 + 1 MNXM371@MNXC3 <-- 1 MNXM562@MNXC3 + 1 MNXM8@MNXC3	R_RFAE47999_RL	pWW0128	MNXR987	MNXC3	1.1.1.1;1.1.1.245;1.1.1.90	bigg:BZALDH;brenda:BS186879;brenda:BS383083_WOP;brenda:BS402505_WOP;ec:1.1.1.1;ec:1.1.1.245;ec:1.1.1.90;iabaylyiv4:BENZYL-ALC-DEHYDROGENASE-RXN;ijn746:BZALDH;kegg:R01487;kegg:R01763;metacyc:BENZYL-ALC-DEHYDROGENASE-RXN;seed:rxn01293;seed:rxn14095	-1000	0			0	0
RAAC16887_B-668	1 MNXM10@MNXC3 + 1 MNXM1@MNXC3 + 1 MNXM392@MNXC3 <==> 1 MNXM189@MNXC3 + 1 MNXM8@MNXC3	R_RAAC16887_B	PP0762	MNXR2769	MNXC3	1.1.1.26;1.1.1.29;1.1.1.79;1.1.1.81	bigg:GLYD;bigg:HPYRRx;biopath:RXN00734;brenda:BR29292;brenda:BR29341_WOP;brenda:BS187983;brenda:BS188665_WOP;ec:1.1.1.26;ec:1.1.1.29;ec:1.1.1.79;ec:1.1.1.81;iabaylyiv4:GLYCERATE-DEHYDROGENASE-RXN;iaf1260:HPYRRx;ijn746:GLYD;ijr904.45632:HPYRRx;ijr904:HPYRRx;imo1053-pao1:GLYD;imo1056:GLYD;intenz:1028;intenz:1080;isb619:GLYD;iso783:GLYD;kegg:R01388;metacyc:GLYCERATE-DEHYDROGENASE-RXN;obsolete:rxn087…	-1000	1000			0	0
R9132403C_RL-544	1 MNXM10@MNXC3 + 1 MNXM1@MNXC3 + 1 MNXM4040@MNXC3 <-- 1 MNXM3486@MNXC3 + 1 MNXM8@MNXC3	R_R9132403C_RL	pWW0128	MNXR169	MNXC3	1.1.1.90	bigg:3MBZALDH;ec:1.1.1.90;ijn746:3MBZALDH;kegg:R05347;metacyc:RXN-8580;seed:rxn03649	-1000	0			0	0
RE26D494D_RL-936	1 MNXM10@MNXC3 + 1 MNXM1@MNXC3 + 1 MNXM4077@MNXC3 <-- 1 MNXM3500@MNXC3 + 1 MNXM8@MNXC3	R_RE26D494D_RL	pWW0128	MNXR242	MNXC3	1.1.1.90	bigg:4MBZALDH;ec:1.1.1.90;ijn746:4MBZALDH;kegg:R05282;metacyc:RXN-8581;seed:rxn03594	-1000	0			0	0
RC243EA68_B-782	1 MNXM10@MNXC3 + 1 MNXM1@MNXC3 + 1 MNXM435@MNXC3 <==> 1 MNXM85@MNXC3 + 1 MNXM8@MNXC3	R_RC243EA68_B		MNXR641	MNXC3	1.1.1.1;1.1.1.2;1.1.1.21;1.1.1.6;1.1.1.72	bigg:ALCD19;brenda:BS383174;ec:1.1.1.1;ec:1.1.1.2;ec:1.1.1.21;ec:1.1.1.6;ec:1.1.1.72;iaf1260:ALCD19;ijn746:ALCD19;ijr904.45632:ALCD19;ijr904:ALCD19;imo1053-pao1:ALCD19;imo1056:ALCD19;kegg:R01036;obsolete:rxn08105r;rhea:30027;rhea:30028;rhea:30029;rhea:30030;seed:rxn00763	-1000	1000			0	0
R2A2FFB1B_RL-117	1 MNXM10@MNXC3 + 1 MNXM1@MNXC3 + 1 MNXM441@MNXC3 <-- 1 MNXM174@MNXC3 + 1 MNXM2@MNXC3 + 1 MNXM8@MNXC3	R_R2A2FFB1B_RL	PP4278+PP4279	MNXR5348	MNXC3	1.1.1.204;1.17.1.4	bigg:XAND;bigg:XANDp;brenda:BR48027;brenda:BS359304;ec:1.1.1.204;ec:1.17.1.4;iabaylyiv4:RXN0-901;iaf1260:XAND;iag612:rbs_591;ijn746:XAND;imo1053-pao1:XANDb;imo1056:XANDb;iyo844:XANDb;kegg:R02103;obsolete:rxn09376;pubmed:13271394;pubmed:14363260;pubmed:14827888;pubmed:7852355;reactome:REACT_116028;seed:rxn01522;upa:UCR02103;upa:UER00662	-1000	0			0	0
RB8039D34_RL-727	1 MNXM10@MNXC3 + 1 MNXM1@MNXC3 + 1 MNXM457@MNXC3 <-- 1 MNXM8@MNXC3 + 1 MNXM90@MNXC3	R_RB8039D34_RL	PP5064	MNXR1151	MNXC3	1.1.1;1.1.1.1;1.1.99.1	bigg:CHOLD;ec:1.1.1;ec:1.1.1.1;ec:1.1.99.1;ijn746:CHOLD;imeo21:CHOLD;inj661:CHOLD;isb619:CHOLD;kegg:R08557;metacyc:RXN-6021;rhea:33051;rhea:33052;rhea:33053;rhea:33054;seed:rxn10770;upa:UCY00017;upa:UER00587	-1000	0			0	0
R8D8251C1_LR-532	1 MNXM10@MNXC3 + 1 MNXM1@MNXC3 + 1 MNXM4661@MNXC3 + 1 MNXM4@MNXC3 --> 1 MNXM8@MNXC3 + 1 MNXM91043@MNXC3	R_R8D8251C1_LR	pWW0100+pWW0101+pWW0102	MNXR31928	MNXC3	1.14.12.-;1.14.12.10	bigg:MTOLDOX;ec:1.14.12.-;ec:1.14.12.10;kegg:R05665	0	1000			0	0
R5E0D38AD_B-318	1 MNXM10@MNXC3 + 1 MNXM1@MNXC3 + 1 MNXM46@MNXC3 <==> 1 MNXM8@MNXC3 + 1 MNXM98@MNXC3	R_R5E0D38AD_B	PP0654	MNXR3464	MNXC3	1.1.1.299;1.1.1.37;1.1.1.38	bigg:MDH;bigg:MDHi2;bigg:MDHm;bigg:MDHp;biopath:RXN00015;brenda:BR29300;brenda:BS188089;ec:1.1.1.299;ec:1.1.1.37;ec:1.1.1.38;ecocyc:MALATE-DEH-RXN;iabaylyiv4:MALATE-DEH-RXN;iaf1260:MDH;iaf692:MDH;iaf692:MDHi2;iag612:rbs_435;iin800:MDH1;iin800:MDH2;iin800:MDH3;ijn746:MDH;ijr904.45632:MDH;ijr904:MDH;imeo21:MDH;imm904:MDH;imm904:MDHm;imm904:MDHp;imo1053-pao1:MDH;imo1056:MDH;ind750:MDH;ind750:MDHm;in…	-1000	1000			0	0
RE0B2F5C_B-924	1 MNXM10@MNXC3 + 1 MNXM1@MNXC3 + 1 MNXM475@MNXC3 <==> 1 MNXM189@MNXC3 + 1 MNXM8@MNXC3	R_RE0B2F5C_B	PP4299	MNXR5147	MNXC3	1.1.1;1.1.1.60	bigg:TRSAR;bigg:TRSARr;biopath:RXN00327;ec:1.1.1;ec:1.1.1.60;ecocyc:RXN0-5289;ecocyc:TSA-REDUCT-RXN;iaf1260:TRSARr;ijn746:TRSARr;ijr904.45632:TRSAR;ijr904:TRSAR;intenz:1059;iso783:HOXPRx;iyo844:HOXPRx;kegg:R01745;metacyc:RXN0-5289;obsolete:rxn09328r;rhea:18845;rhea:18846;rhea:18847;rhea:18848;seed:rxn01280;upa:UCR01745;upa:UER00973	-1000	1000			0	0
RF22ECCF4_LR-1006	1 MNXM10@MNXC3 + 1 MNXM1@MNXC3 + 1 MNXM4@MNXC3 + 1 MNXM889@MNXC3 --> 1 MNXM2@MNXC3 + 1 MNXM562@MNXC3 + 1 MNXM8@MNXC3	R_RF22ECCF4_LR	pWW0129+pWW0130	MNXR5353	MNXC3	1.14.13	bigg:XMO;ec:1.14.13;metacyc:TOLUENE-SIDE-CHAIN-MONOOXYGENASE-RXN	0	1000			0	0
R9B987630_LR-596	1 MNXM10@MNXC3 + 1 MNXM1@MNXC3 + 1 MNXM4@MNXC3 + 1 MNXM982@MNXC3 --> 1 MNXM204@MNXC3 + 1 MNXM2@MNXC3 + 1 MNXM8@MNXC3 + 1 MNXM97009@MNXC3	R_R9B987630_LR	PP3736+PP3737	MNXR56048	MNXC3			0	1000			0	0
RD1693B3F_B-851	1 MNXM10@MNXC3 + 1 MNXM1@MNXC3 + 1 MNXM524@MNXC3 <==> 1 MNXM701@MNXC3 + 1 MNXM8@MNXC3	R_RD1693B3F_B		MNXR2909	MNXC3	1.1.1.178;1.1.1.35	bigg:HACD9;bigg:HACD9m;biopath:RXN00605;brenda:BR29237;brenda:BS187429;ec:1.1.1.178;ec:1.1.1.35;iag612:rbs_49;ijn746:HACD9;imo1053-pao1:HACD8;imo1056:HACD8;inj661:3H2MBCOAD;intenz:1176;iyo844:HACD8;kegg:R04203;obsolete:rxn10023;obsolete:rxn11034;obsolete:rxn11386;pubmed:12696021;pubmed:15342248;reactome:REACT_102910;reactome:REACT_127150;reactome:REACT_127159;reactome:REACT_127640;reactome:REACT_…	-1000	1000			0	0
R69EDB922_B-365	1 MNXM10@MNXC3 + 1 MNXM1@MNXC3 + 1 MNXM541@MNXC3 <==> 1 MNXM126@MNXC3 + 1 MNXM8@MNXC3	R_R69EDB922_B	PP5155	MNXR4184	MNXC3	1.1.1.95	bigg:PGCD;bigg:PGCDr;biopath:RXN00096;brenda:BR29351;brenda:BS188712;brenda:BS383029;ec:1.1.1.95;ecocyc:PGLYCDEHYDROG-RXN;iabaylyiv4:PGLYCDEHYDROG-RXN;iaf1260:PGCD;iaf692:PGCD;iag612:rbs_69;iao358:rll_408;iin800:SER3;iin800:SER33;iit341:PGCD;ijn746:PGCDr;ijr904.45632:PGCD;ijr904:PGCD;imeo21:PGCD;imm904:PGCD;imo1053-pao1:PGCD;imo1056:PGCD;ind750:PGCD;inj661:PGCD;intenz:16679;isb619:PGCD;iso783:PGC…	-1000	1000			0	0
RF9C633BE_B-1039	1 MNXM10@MNXC3 + 1 MNXM5@MNXC3 <==> 1 MNXM6@MNXC3 + 1 MNXM8@MNXC3	R_RF9C633BE_B	PP2151	MNXR5034	MNXC3	1.6.1.1;1.6.1.2	bigg:THD1m;ec:1.6.1.1;ec:1.6.1.2;metacyc:TRANS-RXN0-277	-1000	1000			0	0
RB912C30F_RL-733	1 MNXM10@MNXC3 + 1 MNXM1@MNXC3 + 1 MNXM6068@MNXC3 <-- 1 MNXM1102@MNXC3 + 1 MNXM2@MNXC3 + 1 MNXM8@MNXC3	R_RB912C30F_RL	pWW0096	MNXR55632	MNXC3	1.2.1;1.2.1.32;1.2.1.85	bigg:HMSD;brenda:BS258087;ec:1.2.1;ec:1.2.1.32;ec:1.2.1.85;ijn746:HMSD;intenz:19258;kegg:R02762;metacyc:RXN-8527;pubmed:17090920;pubmed:7868591;rhea:34219;rhea:34220;rhea:34221;rhea:34222;seed:rxn01993	-1000	0			0	0
R4401ED9C_LR-225	1 MNXM10@MNXC3 + 1 MNXM1@MNXC3 + 1 MNXM606@MNXC3 --> 1 MNXM2@MNXC3 + 1 MNXM83@MNXC3 + 1 MNXM8@MNXC3	R_R4401ED9C_LR	PP0606	MNXR55660	MNXC3	1.17.1.2	bigg:IPDPS;ec:1.17.1.2;ecocyc:ISPH2-RXN;iabaylyiv4:ISPH2-RXN;iaf1260:IPDPS;igt196:IPDPS;iit341:IPDPS;ijn746:IPDPS;ijr904.45632:IPDPS;ijr904:IPDPS;imeo21:IPDPS;inj661:IPDPS;intenz:17758;iso783:IPDPS;iyo844:IPDPS;kegg:R08209;rhea:24492;rhea:24493;rhea:24494;rhea:24495;seed:rxn08756	0	1000			0	0
RAAA26B73_RL-666	1 MNXM10@MNXC3 + 1 MNXM1@MNXC3 + 1 MNXM677@MNXC3 <-- 1 MNXM674@MNXC3 + 1 MNXM8@MNXC3	R_RAAA26B73_RL	PP2136;PP2214	MNXR2903	MNXC3	1.1.1.211;1.1.1.35	bigg:HACD4;bigg:HACD4i;bigg:HACD4p;biopath:RXN00359;ec:1.1.1.211;ec:1.1.1.35;iabaylyiv4:0-3HYDROXYCOA-DEHYDROGENASE-RXN;iabaylyiv4:C10;iaf1260:HACD4i;ijn746:HACD4i;imm904:HACD4p;ind750:HACD4p;isb619:HACD4;iyo844:HACD4;kegg:R04743;obsolete:rxn08696;pubmed:8687463;reactome:REACT_131166;reactome:REACT_2187;reactome:REACT_2187.2;reactome:REACT_28542;reactome:REACT_28734;reactome:REACT_34106;reactome:…	-1000	0			0	0
REBFF9118_RL-975	1 MNXM10@MNXC3 + 1 MNXM1@MNXC3 + 1 MNXM705@MNXC3 <-- 1 MNXM733@MNXC3 + 1 MNXM8@MNXC3	R_REBFF9118_RL	PP2136;PP2214	MNXR2904	MNXC3	1.1.1.211;1.1.1.35	bigg:HACD5;bigg:HACD5i;bigg:HACD5p;biopath:RXN00663;ec:1.1.1.211;ec:1.1.1.35;iabaylyiv4:0-3HYDROXYCOA-DEHYDROGENASE-RXN;iabaylyiv4:C12;iaf1260:HACD5i;ijn746:HACD5i;imm904:HACD5p;ind750:HACD5p;isb619:HACD5;iyo844:HACD5;kegg:R04741;obsolete:rxn08697;pubmed:8687463;reactome:REACT_100238;reactome:REACT_101468;reactome:REACT_109194;reactome:REACT_109759;reactome:REACT_127988;reactome:REACT_146985;reac…	-1000	0			0	0
R51C73A2A_RL-271	1 MNXM10@MNXC3 + 1 MNXM1@MNXC3 + 1 MNXM706@MNXC3 <-- 1 MNXM766@MNXC3 + 1 MNXM8@MNXC3	R_R51C73A2A_RL	PP2136;PP2214	MNXR2902	MNXC3	1.1.1.211;1.1.1.35	bigg:HACD3;bigg:HACD3i;biopath:RXN00413;ec:1.1.1.211;ec:1.1.1.35;iabaylyiv4:0-3HYDROXYCOA-DEHYDROGENASE-RXN;iabaylyiv4:C8;iaf1260:HACD3i;ijn746:HACD3i;isb619:HACD3;iyo844:HACD3;kegg:R04745;obsolete:rxn08695;pubmed:8687463;reactome:REACT_103054;reactome:REACT_103856;reactome:REACT_107618;reactome:REACT_112553;reactome:REACT_1908;reactome:REACT_1908.2;reactome:REACT_29261;reactome:REACT_30800;react…	-1000	0			0	0
R8DA72605_RL-533	1 MNXM10@MNXC3 + 1 MNXM1@MNXC3 + 1 MNXM707@MNXC3 <-- 1 MNXM767@MNXC3 + 1 MNXM8@MNXC3	R_R8DA72605_RL	PP2136;PP2214	MNXR2905	MNXC3	1.1.1.211;1.1.1.35	bigg:HACD6;bigg:HACD6i;bigg:HACD6p;ec:1.1.1.211;ec:1.1.1.35;iabaylyiv4:0-3HYDROXYCOA-DEHYDROGENASE-RXN;iabaylyiv4:C14;iaf1260:HACD6i;ijn746:HACD6i;imm904:HACD6p;ind750:HACD6p;isb619:HACD6;iyo844:HACD6;kegg:R04739;metacyc:RXN-12507;obsolete:rxn08698;pubmed:1550553;reactome:REACT_106947;reactome:REACT_125968;reactome:REACT_159172;reactome:REACT_28310;reactome:REACT_29584;reactome:REACT_343;reactome…	-1000	0			0	0
RFF91B74F_RL-1058	1 MNXM10@MNXC3 + 1 MNXM1@MNXC3 + 1 MNXM717@MNXC3 <-- 1 MNXM757@MNXC3 + 1 MNXM8@MNXC3	R_RFF91B74F_RL	PP2136;PP2214	MNXR2901	MNXC3	1.1.1.211;1.1.1.35	bigg:HACD2;bigg:HACD2i;biopath:RXN01362;ec:1.1.1.211;ec:1.1.1.35;iabaylyiv4:0-3HYDROXYCOA-DEHYDROGENASE-RXN;iabaylyiv4:C6;iaf1260:HACD2i;ijn746:HACD2i;isb619:HACD2;iyo844:HACD2;kegg:R04748;obsolete:rxn08694;pubmed:8687463;reactome:REACT_110388;reactome:REACT_2195;reactome:REACT_2195.2;reactome:REACT_29790;reactome:REACT_77072;reactome:REACT_77100;reactome:REACT_80534;reactome:REACT_83521;reactome…	-1000	0			0	0
RCE1237B1_RL-833	1 MNXM10@MNXC3 + 1 MNXM1@MNXC3 + 1 MNXM738@MNXC3 <-- 1 MNXM825@MNXC3 + 1 MNXM8@MNXC3	R_RCE1237B1_RL	PP2136;PP2214	MNXR2906	MNXC3	1.1.1.211;1.1.1.35	bigg:HACD7;bigg:HACD7i;bigg:HACD7p;biopath:RXN00078;ec:1.1.1.211;ec:1.1.1.35;iabaylyiv4:0-3HYDROXYCOA-DEHYDROGENASE-RXN;iabaylyiv4:C16;iaf1260:HACD7i;ijn746:HACD7i;imm904:HACD7p;ind750:HACD7p;isb619:HACD7;iyo844:HACD7;kegg:R04737;obsolete:rxn08699;pubmed:1550553;reactome:REACT_106993;reactome:REACT_109636;reactome:REACT_110947;reactome:REACT_127777;reactome:REACT_153294;reactome:REACT_28502;react…	-1000	0			0	0
R96A45519_LR-574	1 MNXM10@MNXC3 + 1 MNXM1@MNXC3 + 1 MNXM75@MNXC3 --> 1 MNXM303@MNXC3 + 1 MNXM8@MNXC3	R_R96A45519_LR	PP3839	MNXR648	MNXC3	1.1.1.1;1.1.1.6;1.1.1.71;1.1.1.78	bigg:ALCD2if;bigg:ALCD2ir;bigg:ALCD2m;bigg:ALCD2x;biopath:RXN01075;brenda:BS139564;brenda:BS186836;ec:1.1.1.1;ec:1.1.1.6;ec:1.1.1.71;ec:1.1.1.78;ecocyc:ALCOHOL-DEHYDROG-RXN;iabaylyiv4:ALCOHOL-DEHYDROG-RXN;iaf1260:ALCD2x;iag612:rbs_101;iag612:rbs_102;iag612:rbs_103;iao358:rll_9;iin800:ADH1;iin800:ADH2;iin800:ADH3;iin800:ADH4;iin800:ADH5;iin800:SFA1_2;ijn746:ALCD2ir;imeo21:ALCD1;imm904:ALCD2if;imm9…	0	1000			0	0
RAC563E38_RL-678	1 MNXM10@MNXC3 + 1 MNXM1@MNXC3 + 1 MNXM792@MNXC3 <-- 1 MNXM1438@MNXC3 + 2 MNXM2@MNXC3 + 1 MNXM8@MNXC3	R_RAC563E38_RL		MNXR4413	MNXC3	1.5.1	bigg:PPRDNDH;ec:1.5.1;ijn746:PPRDNDH;metacyc:RXN-10854;seed:rxn12742	-1000	0			0	0
R621D99CA_RL-331	1 MNXM10@MNXC3 + 1 MNXM1@MNXC3 + 1 MNXM858@MNXC3 <-- 1 MNXM880@MNXC3 + 1 MNXM8@MNXC3	R_R621D99CA_RL		MNXR1226	MNXC3		bigg:COALCDH;ijn746:COALCDH;seed:rxn12675	-1000	0			0	0
RB890C84_RL-731	1 MNXM10@MNXC3 + 1 MNXM1@MNXC3 + 1 MNXM89557@MNXC3 <-- 2 MNXM2@MNXC3 + 1 MNXM301@MNXC3 + 1 MNXM8@MNXC3	R_RB890C84_RL	PP4947	MNXR32068	MNXC3	1.5.1;1.5.1.12	bigg:P5CD;bigg:P5CDm;biopath:RXN01013;ec:1.5.1;ec:1.5.1.12;ecocyc:PYRROLINECARBDEHYDROG-RXN;iabaylyiv4:PYRROLINECARBDEHYDROG-RXN;iaf1260:P5CD;iag612:rbs_10;iag612:rbs_11;iin800:U41;iit341:P5CD;ijn746:P5CD;ijr904.45632:P5CD;ijr904:P5CD;imeo21:P5CD;imm904:P5CDm;ind750:P5CDm;inj661:P5CD;intenz:17441;isb619:P5CD;iso783:P5CD;iyo844:P5CD;kegg:R00707;metacyc:PYRROLINECARBDEHYDROG-RXN;obsolete:rxn09051;r…	-1000	0			0	0
RC9AFA79B_RL-817	1 MNXM10@MNXC3 + 1 MNXM1@MNXC3 + 1 MNXM91067@MNXC3 <-- 1 MNXM2927@MNXC3 + 1 MNXM2@MNXC3 + 1 MNXM8@MNXC3	R_RC9AFA79B_RL	pWW0096	MNXR55633	MNXC3	1.2.1.32	bigg:HMSD2;ec:1.2.1.32;ijn746:HMSD2;kegg:R05353;seed:rxn03654	-1000	0			0	0
R8818EA04_RL-499	1 MNXM10@MNXC3 + 1 MNXM1@MNXC3 + 1 MNXM91734@MNXC3 <-- 1 MNXM8@MNXC3 + 1 MNXM90976@MNXC3	R_R8818EA04_RL	PP3999	MNXR32398	MNXC3	1.3.1.76;2.1.1.107	bigg:SHCHD2;brenda:BR47985;ec:1.3.1.76;ec:2.1.1.107;iabaylyiv4:DIMETHUROPORDEHYDROG-RXN;iaf1260:SHCHD2;iaf692:SHCHD2;igt196:SHCHD2;ijn746:SHCHD2;imeo21:SHCHD2;imo1053-pao1:SHCHD2;imo1056:SHCHD2;inj661:SHCHD2;isb619:SHCHD2;iso783:SHCHD2;kegg:R03947;obsolete:rxn09252;seed:rxn02774;upa:UCR03947;upa:UER00222	-1000	0			0	0
RD44AB465_RL-866	1 MNXM10@MNXC3 + 1 MNXM1@MNXC3 + 1 MNXM933@MNXC3 <-- 1 MNXM396@MNXC3 + 1 MNXM8@MNXC3	R_RD44AB465_RL	PP4666	MNXR2960	MNXC3	1.1.1.31;1.1.1.35	bigg:HIBDkt;bigg:HIBDm;biopath:RXN00231;brenda:BS188036;brenda:BS188039;ec:1.1.1.31;ec:1.1.1.35;iabaylyiv4:3-HYDROXYISOBUTYRATE-DEHYDROGENASE-RXN;iag612:rbs_61;ijn746:HIBDkt;imo1053-pao1:HIBD;imo1056:HIBD;iso783:HACOADr;iyo844:HACOADr;iyo844:HIBD;kegg:R05066;metacyc:3-HYDROXYISOBUTYRATE-DEHYDROGENASE-RXN;obsolete:rxn03434;obsolete:rxn09893;obsolete:rxn10024;rhea:31275;rhea:31276;rhea:31277;rhea:3…	-1000	0			0	0
RC339DFD_RL-790	1 MNXM10@MNXC3 + 1 MNXM1@MNXC3 + 2 MNXM39@MNXC3 + 1 MNXM790@MNXC3 <-- 1 MNXM2@MNXC3 + 1 MNXM388@MNXC3 + 1 MNXM8@MNXC3	R_RC339DFD_RL	PP4922	MNXR716	MNXC3		bigg:AMPMS2;iaf1260:AMPMS2;ijn746:AMPMS2;seed:rxn08131	-1000	0			0	0
R941CBBDE_B-563	1 MNXM10@MNXC3 + 1 MNXM93746@MNXC3 <==> 1 MNXM1@MNXC3 + 1 MNXM8@MNXC3 + 1 MNXM93886@MNXC3	R_R941CBBDE_B	PP5314	MNXR32336	MNXC3	1.18.1.1	bigg:RNADRr;ec:1.18.1.1	-1000	1000			0	0
R57F8AE75_RL-298	1 MNXM10@MNXC3 + 2 MNXM1@MNXC3 + 1 MNXM204@MNXC3 <-- 1 MNXM2779@MNXC3 + 1 MNXM2@MNXC3 + 1 MNXM8@MNXC3	R_R57F8AE75_RL	PP3357	MNXR5338	MNXC3	1.2.1.67	bigg:VNDH-3;ec:1.2.1.67;ijn746:VNDH-3;seed:rxn12681	-1000	0			0	0
R5A5142F5_RL-306	1 MNXM10@MNXC3 + 2 MNXM1@MNXC3 + 1 MNXM217@MNXC3 <-- 1 MNXM2@MNXC3 + 1 MNXM371@MNXC3 + 1 MNXM8@MNXC3	R_R5A5142F5_RL	pWW0131	MNXR988	MNXC3	1.17.1.4;1.2.1.21;1.2.1.24;1.2.1.28;1.2.1.29;1.2.1.3;1.2.1.36;1.2.1.39;1.2.1.5;1.2.1.64;1.5.1.12	bigg:BZDH;brenda:BR36777;brenda:BS189181;ec:1.17.1.4;ec:1.2.1.21;ec:1.2.1.24;ec:1.2.1.28;ec:1.2.1.29;ec:1.2.1.3;ec:1.2.1.36;ec:1.2.1.39;ec:1.2.1.5;ec:1.2.1.64;ec:1.5.1.12;iabaylyiv4:BENZALDEHYDE-DEHYDROGENASE-(NAD+)-RXN;ijn746:BZDH;intenz:1371;kegg:R01419;kegg:R01486;metacyc:BENZALDEHYDE-DEHYDROGENASE-NAD+-RXN;rhea:11840;rhea:11841;rhea:11842;rhea:11843;seed:rxn01032;seed:rxn06006;upa:UCR01419;up…	-1000	0			0	0
R91FE295F_RL-550	1 MNXM10@MNXC3 + 2 MNXM1@MNXC3 + 1 MNXM222@MNXC3 <-- 1 MNXM2@MNXC3 + 1 MNXM349@MNXC3 + 1 MNXM8@MNXC3	R_R91FE295F_RL		MNXR2565	MNXC3	1.2.1.21	bigg:GCALDD;bigg:GCALDDm;bigg:GCALDDr;brenda:BR36774;ec:1.2.1.21;ecocyc:GLYCOLALD-DEHYDROG-RXN;iabaylyiv4:GLYCOLALD-DEHYDROG-RXN;iaf1260:GCALDD;iit341:GCALDDr;ijn746:GCALDD;ijr904.45632:GCALDD;ijr904:GCALDD;intenz:1364;isb619:GCALDD;iso783:GCALDD;iyo844:GCALDD;kegg:R01333;metacyc:GLYCOLALD-DEHYDROG-RXN;obsolete:rxn08596;rhea:20001;rhea:20002;rhea:20003;rhea:20004;seed:rxn00979	-1000	0			0	0
R2C5EB10B_RL-127	1 MNXM10@MNXC3 + 2 MNXM1@MNXC3 + 1 MNXM268@MNXC3 <-- 1 MNXM219@MNXC3 + 1 MNXM2@MNXC3 + 1 MNXM8@MNXC3	R_R2C5EB10B_RL	PP5258	MNXR321	MNXC3	1.2.1;1.2.1.31	bigg:AASAD3;bigg:AASAD3m;biopath:RXN00722;ec:1.2.1;ec:1.2.1.31;ijn746:AASAD3;intenz:1374;kegg:R03102;metacyc:ALLYSINE-DEHYDROG-RXN;pubmed:16491085;pubmed:19885858;reactome:REACT_101692;reactome:REACT_110440;reactome:REACT_1540;reactome:REACT_1540.4;reactome:REACT_34232;reactome:REACT_34396;reactome:REACT_77435;reactome:REACT_79544;reactome:REACT_80072;reactome:REACT_80215;reactome:REACT_80324;rea…	-1000	0			0	0
R1463504D_B-22	1 MNXM10@MNXC3 + 2 MNXM1@MNXC3 + 1 MNXM26@MNXC3 <==> 1 MNXM2@MNXC3 + 1 MNXM75@MNXC3 + 1 MNXM8@MNXC3	R_R1463504D_B97;R_R1463504D_B96	PP0545	MNXR657	MNXC3	1.17.1.4;1.2.1.18;1.2.1.19;1.2.1.21;1.2.1.22;1.2.1.24;1.2.1.28;1.2.1.3;1.2.1.31;1.2.1.32;1.2.1.36;1.2.1.39;1.2.1.41;1.2.1.46;1.2.1.47;1.2.1.48;1.2.1.5;1.2.1.69;1.2.1.8;1.5.1.12	bigg:ALDD2x;bigg:ALDD2xm;bigg:ALDD2xr;biopath:RXN01270;brenda:BS189125;brenda:BS189177;brenda:BS189247;ec:1.17.1.4;ec:1.2.1.18;ec:1.2.1.19;ec:1.2.1.21;ec:1.2.1.22;ec:1.2.1.24;ec:1.2.1.28;ec:1.2.1.3;ec:1.2.1.31;ec:1.2.1.32;ec:1.2.1.36;ec:1.2.1.39;ec:1.2.1.41;ec:1.2.1.46;ec:1.2.1.47;ec:1.2.1.48;ec:1.2.1.5;ec:1.2.1.69;ec:1.2.1.8;ec:1.5.1.12;iaf1260:ALDD2x;iaf692:ALDD2x;iag612:rbs_100;iag612:rbs_96;i…	-1000	1000			0	0
R1463504D_B-23	1 MNXM10@MNXC3 + 2 MNXM1@MNXC3 + 1 MNXM26@MNXC3 <==> 1 MNXM2@MNXC3 + 1 MNXM75@MNXC3 + 1 MNXM8@MNXC3	R_R1463504D_B97;R_R1463504D_B96	PP0545;PP2589;PP2680;PP2694;PP3463;PP5258	MNXR657	MNXC3	1.17.1.4;1.2.1.18;1.2.1.19;1.2.1.21;1.2.1.22;1.2.1.24;1.2.1.28;1.2.1.3;1.2.1.31;1.2.1.32;1.2.1.36;1.2.1.39;1.2.1.41;1.2.1.46;1.2.1.47;1.2.1.48;1.2.1.5;1.2.1.69;1.2.1.8;1.5.1.12	bigg:ALDD2x;bigg:ALDD2xm;bigg:ALDD2xr;biopath:RXN01270;brenda:BS189125;brenda:BS189177;brenda:BS189247;ec:1.17.1.4;ec:1.2.1.18;ec:1.2.1.19;ec:1.2.1.21;ec:1.2.1.22;ec:1.2.1.24;ec:1.2.1.28;ec:1.2.1.3;ec:1.2.1.31;ec:1.2.1.32;ec:1.2.1.36;ec:1.2.1.39;ec:1.2.1.41;ec:1.2.1.46;ec:1.2.1.47;ec:1.2.1.48;ec:1.2.1.5;ec:1.2.1.69;ec:1.2.1.8;ec:1.5.1.12;iaf1260:ALDD2x;iaf692:ALDD2x;iag612:rbs_100;iag612:rbs_96;i…	-1000	0			0	0
RDA51DCF7_RL-902	1 MNXM10@MNXC3 + 2 MNXM1@MNXC3 + 1 MNXM289@MNXC3 <-- 1 MNXM2@MNXC3 + 1 MNXM457@MNXC3 + 1 MNXM8@MNXC3	R_RDA51DCF7_RL	PP5063	MNXR946	MNXC3	1.2.1.3;1.2.1.8	bigg:BETALDHx;bigg:BETALDHxm;biopath:RXN01138;brenda:BR36784;brenda:BS231536;brenda:BS394790;ec:1.2.1.3;ec:1.2.1.8;ecocyc:BADH-RXN;iabaylyiv4:BADH-RXN;iaf1260:BETALDHx;ijn746:BETALDHx;ijr904.45632:BETALDHx;ijr904:BETALDHx;imeo21:BETALDHx;imo1053-pao1:BADH;imo1056:BADH;inj661:BETALDHx;intenz:15944;isb619:BETALDHx;iyo844:BADH;kegg:R02565;macie:M0100;metacyc:BADH-RXN;obsolete:rxn08176;rhea:15305;rhe…	-1000	0			0	0
R7DDBE233_RL-449	1 MNXM10@MNXC3 + 2 MNXM1@MNXC3 + 1 MNXM3331@MNXC3 <-- 1 MNXM2@MNXC3 + 1 MNXM4077@MNXC3 + 1 MNXM8@MNXC3	R_R7DDBE233_RL	pWW0131	MNXR243	MNXC3	1.2.1.7	bigg:4MBZDH;ec:1.2.1.7;ijn746:4MBZDH;metacyc:RXN-8582;seed:rxn12782	-1000	0			0	0
R697BD511_RL-360	1 MNXM10@MNXC3 + 2 MNXM1@MNXC3 + 1 MNXM4661@MNXC3 <-- 1 MNXM2@MNXC3 + 1 MNXM4040@MNXC3 + 1 MNXM8@MNXC3	R_R697BD511_RL	pWW0131	MNXR170	MNXC3	1.2.1.7	bigg:3MBZDH;ec:1.2.1.7;ijn746:3MBZDH;metacyc:RXN-8583;seed:rxn12781	-1000	0			0	0
R91AA9DC9_LR-548	1 MNXM10@MNXC3 + 2 MNXM1@MNXC3 + 1 MNXM4@MNXC3 + 1 MNXM773@MNXC3 --> 1 MNXM13@MNXC3 + 1 MNXM2@MNXC3 + 1 MNXM888@MNXC3 + 1 MNXM8@MNXC3	R_R91AA9DC9_LR	PP3944	MNXR285	MNXC3	1.14.13.114	bigg:6HNACMO;brenda:BR49148;ec:1.14.13.114;intenz:18086;kegg:R08764;metacyc:RXN-7573;pubmed:10091591;pubmed:18678916;rhea:27333;rhea:27334;rhea:27335;rhea:27336	0	1000			0	0
R66EDB74_RL-343	1 MNXM10@MNXC3 + 2 MNXM1@MNXC3 + 1 MNXM573@MNXC3 <-- 1 MNXM2@MNXC3 + 1 MNXM858@MNXC3 + 1 MNXM8@MNXC3	R_R66EDB74_RL	PP5120	MNXR1227	MNXC3	1.2.1.68	bigg:COALDDH;brenda:BS189306;ec:1.2.1.68;iabaylyiv4:RXN-1241;ijn746:COALDDH;intenz:1411;iso783:CONFALDD;kegg:R05700;rhea:23968;rhea:23969;rhea:23970;rhea:23971;seed:rxn03970	-1000	0			0	0
RD0CCBB_RL-846	1 MNXM10@MNXC3 + 2 MNXM1@MNXC3 + 1 MNXM982@MNXC3 <-- 1 MNXM2@MNXC3 + 1 MNXM754@MNXC3 + 1 MNXM8@MNXC3	R_RD0CCBB_RL	PP3357	MNXR5336	MNXC3	1.2.1.67	bigg:VNDH;brenda:BR22618;brenda:BS139573;ec:1.2.1.67;iabaylyiv4:1.2.1.67-RXN;ijn746:VNDH;intenz:1410;kegg:R05699;metacyc:1.2.1.67-RXN;rhea:13309;rhea:13310;rhea:13311;rhea:13312;seed:rxn03969	-1000	0			0	0
R53518CB3_LR-277	1 MNXM10@MNXC3 + 2 MNXM944@MNXC3 --> 1 MNXM1@MNXC3 + 1 MNXM8@MNXC3 + 2 MNXM92188@MNXC3	R_R53518CB3_LR	PP1674	MNXR30957	MNXC3		bigg:CYRDAR;iaf692:CYRDAR;ijn746:CYRDAR;imeo21:CYRDAR;inj661:CYRDAR;seed:rxn10482	0	1000			0	0
RAE13C32F_LR-686	1 MNXM10@MNXC3 + 5 MNXM1@MNXC3 + 1 MNXM232@MNXC3 --> 1 MNXM191@MNXC3 + 4 MNXM1@MNXC19 + 1 MNXM8@MNXC3	R_RAE13C32F_LR	PP4119+PP4120+PP4121+PP4122+PP4123+PP4124+PP4125+PP4126+PP4127+PP4128+PP4129+PP4130+PP4131	MNXR55742	MNXC19%MNXC3	1.6.5.3	bigg:NADH5;ec:1.6.5.3;iabaylyiv4:NADH-DEHYDROG-A-RXN;iabaylyiv4:NADH-DEHYDROGENASE-RXN;iaf1260:NADH16pp;iaf1260:NADH5;igt196:NADH6pp;ijn746:NADH16pp;ijn746:NADH5;ijr904.45632:NADH5;ijr904.45632:NADH6;ijr904:NADH5;ijr904:NADH6;imeo21:NADH5;inj661:NADH5;isb619:NADH5;isb619:NADH6;iso783:NADH11;iso783:NADH12;pubmed:17274631;pubmed:20505720;rhea:29095;rhea:29096;rhea:29097;rhea:29098;rhea:29107;rhea:2…	0	1000			0	0
R8429EC36_LR-476	1 MNXM10@MNXC3 + 1 MNXM232@MNXC3 --> 1 MNXM191@MNXC3 + 1 MNXM8@MNXC3	R_R8429EC36_LR	PP0626	MNXR55742	MNXC3	1.6.5.3	bigg:NADH5;ec:1.6.5.3;iabaylyiv4:NADH-DEHYDROG-A-RXN;iabaylyiv4:NADH-DEHYDROGENASE-RXN;iaf1260:NADH16pp;iaf1260:NADH5;igt196:NADH6pp;ijn746:NADH16pp;ijn746:NADH5;ijr904.45632:NADH5;ijr904.45632:NADH6;ijr904:NADH5;ijr904:NADH6;imeo21:NADH5;inj661:NADH5;isb619:NADH5;isb619:NADH6;iso783:NADH11;iso783:NADH12;pubmed:17274631;pubmed:20505720;rhea:29095;rhea:29096;rhea:29097;rhea:29098;rhea:29107;rhea:2…	0	1000			0	0
R421233E2_RL-212	1 MNXM1102@MNXC3 <-- 1 MNXM181@MNXC3 + 1 MNXM4@MNXC3	R_R421233E2_RL	pWW0097	MNXR55134	MNXC3	1.13.11.2	bigg:CAT23DOX;biopath:RXN00565;brenda:BR40485;ec:1.13.11.2;intenz:1798;kegg:R00816;macie:M0034;metacyc:CATECHOL-23-DIOXYGENASE-RXN;rhea:17337;rhea:17338;rhea:17339;rhea:17340	-1000	0			0	0
RC5ABA914_LR-799	1 MNXM1102@MNXC3 + 1 MNXM2@MNXC3 --> 1 MNXM1@MNXC3 + 1 MNXM39@MNXC3 + 1 MNXM9829@MNXC3	R_RC5ABA914_LR	pWW0095	MNXR55634	MNXC3	3.7.1.9	bigg:HMSH;ec:3.7.1.9;ijn746:HMSH;intenz:4477;kegg:R02604;metacyc:3.7.1.9-RXN;rhea:14549;rhea:14550;rhea:14551;rhea:14552;seed:rxn01896	0	1000			0	0
RCFB894DF_RL-841	1 MNXM1105@MNXC3 + 1 MNXM11@MNXC3 <-- 1 MNXM1@MNXC3 + 1 MNXM51@MNXC3 + 1 MNXM856@MNXC3	R_RCFB894DF_RL	PP1678	MNXR356	MNXC3	2.7.7.62	bigg:ACBIPGT;ec:2.7.7.62;ecocyc:COBINPGUANYLYLTRANS-RXN;iaf1260:ACBIPGT;iaf692:ACBIPGT;ijn746:ACBIPGT;ijr904.45632:ACBIPGT;ijr904:ACBIPGT;imeo21:ACBIPGT;inj661:ACBIPGT;intenz:11105;iso783:ACBIPGT;kegg:R05222;metacyc:COBINPGUANYLYLTRANS-RXN;rhea:22712;rhea:22713;rhea:22714;rhea:22715;seed:rxn03537;upa:UCR05222;upa:UER00237	-1000	0			0	0
RCE503832_LR-835	1 MNXM111@MNXC2 + 1 MNXM2@MNXC3 + 1 MNXM3@MNXC3 --> 1 MNXM111@MNXC3 + 1 MNXM1@MNXC3 + 1 MNXM7@MNXC3 + 1 MNXM9@MNXC3	R_RCE503832_LR	PP1078+PP4881+PP4882	MNXR2211	MNXC2%MNXC3		bigg:FE2abc;bigg:FE2abcpp;iaf1260:FE2abcpp;iaf692:FE2abc;iit341:FE2abc;ijn746:FE2abc;ijr904.45632:FE2abc;ijr904:FE2abc;imeo21:FE2abc;imo1053-pao1:FE2abc;imo1056:FE2abc;inj661:FE2abc;ips189:FE2abc;isb619:FE2abc;iso783:FE2abc;iyo844:FE2abc;seed:rxn05555;seed:rxn08472;seed:rxn13831	0	1000			0	0
R726B7F0_B-406	1 MNXM111@MNXC2 <==> 1 MNXM111@MNXC3	R_R726B7F0_B		MNXR2212	MNXC2%MNXC3		bigg:FE2t;bigg:FE2t1;bigg:FE2tex;bigg:FE2tpp;iabaylyiv4:TRANS-RXN-FE+2;iaf1260:FE2tex;iaf1260:FE2tpp;ijn746:FE2t1;imm904:FE2t;imm904:FE2utm;imm904:FEtm;seed:rxn08475;seed:rxn08476;seed:rxn10963;seed:rxn12420;seed:rxn13286	-1000	1000			0	0
RAA52CB1E_LR-662	1 MNXM111@MNXC3 + 1 MNXM89855@MNXC3 --> 2 MNXM1@MNXC3 + 1 MNXM249@MNXC3	R_RAA52CB1E_LR	PP0744	MNXR55401	MNXC3	4.99.1.1	bigg:FCLT;bigg:FCLTm;ec:4.99.1.1;ecocyc:PROTOHEMEFERROCHELAT-RXN;iabaylyiv4:PROTOHEMEFERROCHELAT-RXN;iaf1260:FCLT;iit341:FCLT;ijn746:FCLT;ijr904.45632:FCLT;ijr904:FCLT;imeo21:FCLT;imm904:FCLTm;imo1053-pao1:FCLT;imo1056:FCLT;ind750:FCLTm;inj661:FCLT;intenz:4880;isb619:FCLT;iso783:FCLT;iyo844:FCLT;kegg:R00310;metacyc:PROTOHEMEFERROCHELAT-RXN;metacyc:RXN0-6258;rhea:22584;rhea:22585;rhea:22586;rhea:2…	0	1000			0	0
R6E238425_LR-384	1 MNXM111@MNXC3 + 1 MNXM91734@MNXC3 --> 2 MNXM1@MNXC3 + 1 MNXM82173@MNXC3	R_R6E238425_LR	PP3999	MNXR55914	MNXC3	4.99.1.4	bigg:SHCHF;ec:4.99.1.4;iabaylyiv4:SIROHEME-FERROCHELAT-RXN;iaf1260:SHCHF;iaf692:SHCHF;igt196:SHCHF;ijn746:SHCHF;imeo21:SHCHF;imm904:SHCHF;imo1053-pao1:SHCHF;imo1056:SHCHF;inj661:SHCHF;isb619:SHCHF;iso783:SHCHF;kegg:R02864;metacyc:SIROHEME-FERROCHELAT-RXN;obsolete:rxn09253r;seed:rxn02056;seed:rxn12221;upa:UCR02864;upa:UER00376	0	1000			0	0
RF93E51_LR-1036	1 MNXM1134@MNXC3 + 1 MNXM1@MNXC3 --> 1 MNXM1521@MNXC3	R_RF93E51_LR	PP1379	MNXR3655	MNXC3	5.5.1.2	bigg:MUCCY-kt;brenda:BR260;ec:5.5.1.2;iabaylyiv4:5.5.1.2-RXN;ijn746:MUCCY-kt;imo1053-pao1:PCAB;imo1056:PCAB;intenz:5024;kegg:R03307;metacyc:5.5.1.2-RXN;rhea:23656;rhea:23657;rhea:23658;rhea:23659;seed:rxn02369;upa:UCR03307;upa:UER00265	0	1000			0	0
R5B6C537B_RL-309	1 MNXM1134@MNXC3 + 2 MNXM1@MNXC3 <-- 1 MNXM204@MNXC3 + 1 MNXM4@MNXC3	R_R5B6C537B_RL	PP4655+PP4656	MNXR4119	MNXC3	1.13.11.3	bigg:PCADYOX;brenda:BR40477;ec:1.13.11.3;intenz:1799;kegg:R01631;metacyc:PROTOCATECHUATE-34-DIOXYGENASE-RXN;rhea:10084;rhea:10085;rhea:10086;rhea:10087;upa:UCR01631;upa:UER00264	-1000	0			0	0
R432859D4_LR-217	1 MNXM113@MNXC19 + 1 MNXM2@MNXC19 --> 1 MNXM401@MNXC19 + 1 MNXM9@MNXC19	R_R432859D4_LR	PP1414	MNXR3882	MNXC19	3.1.3.1;3.1.3.2;3.1.3.25;3.1.3.31;3.1.3.5;3.1.3.6;3.6.1.11	bigg:NTD9;bigg:NTD9e;bigg:NTD9l;bigg:NTD9pp;biopath:RXN01476;brenda:BS64638;ec:3.1.3.1;ec:3.1.3.2;ec:3.1.3.25;ec:3.1.3.31;ec:3.1.3.5;ec:3.1.3.6;ec:3.6.1.11;ecocyc:RXN-7609;iabaylyiv4:RXN-7609;iaf1260:NTD9;iaf1260:NTD9pp;iao358:rll_296;iin800:U31;ijn746:NTD9;ijn746:NTD9pp;ijr904.45632:NTD9;ijr904:NTD9;imeo21:NTD9;imm904:NTD9;imo1053-pao1:NTD9;imo1056:NTD9;ind750:NTD9;inj661:NTD9;irs1563.45632:R012…	0	1000			0	0
R6F4460A7_RL-394	1 MNXM113@MNXC3 + 1 MNXM11@MNXC3 + 1 MNXM14@MNXC3 + 2 MNXM1@MNXC3 + 1 MNXM89557@MNXC3 <-- 1 MNXM298@MNXC3 + 1 MNXM2@MNXC3 + 1 MNXM37@MNXC3 + 1 MNXM3@MNXC3	R_R6F4460A7_RL	PP1032	MNXR32727	MNXC3	6.3.4.1;6.3.5.2	bigg:GMPS2;biopath:RXN00486;brenda:BR149;ec:6.3.4.1;ec:6.3.5.2;ecocyc:GMP-SYN-GLUT-RXN;iabaylyiv4:GMP-SYN-GLUT-RXN;iaf1260:GMPS2;iaf692:GMPS2;iag612:rbs_191;iao358:rll_185;iin800:GUA1;iit341:GMPS2;ijn746:GMPS2;ijr904.45632:GMPS2;ijr904:GMPS2;imeo21:GMPS2;imm904:GMPS2;imo1053-pao1:GMPS2;imo1056:GMPS2;ind750:GMPS2;inj661:GMPS2;intenz:5148;irs1563.45632:R01231_c;isb619:GMPS2;iso783:GMPS2;iyo844:GMPS…	-1000	0			0	0
R757DFCDD_RL-418	1 MNXM113@MNXC3 + 1 MNXM11@MNXC3 <-- 1 MNXM259@MNXC3 + 1 MNXM38291@MNXC3	R_R757DFCDD_RL	PP0747	MNXR55611	MNXC3	2.4.2.22;2.4.2.7;2.4.2.8	bigg:GUAPRT;biopath:RXN00706;brenda:BS355284;ec:2.4.2.22;ec:2.4.2.7;ec:2.4.2.8;ecocyc:GUANPRIBOSYLTRAN-RXN;iabaylyiv4:GUANPRIBOSYLTRAN-RXN;iaf1260:GUAPRT;iaf692:GUAPRT;iag612:rbs_330;iao358:rll_201;iao358:rll_203;igt196:GUAPRT;iin800:HPT1_2;iit341:GUAPRT;ijn746:GUAPRT;ijr904.45632:GUAPRT;ijr904:GUAPRT;imeo21:GUAPRT;imm904:GUAPRT;imo1053-pao1:GUAPRT;imo1056:GUAPRT;ind750:GUAPRT;inj661:GUAPRT;inten…	-1000	0			0	0
RA22B3905_LR-625	1 MNXM113@MNXC3 + 1 MNXM2@MNXC3 --> 1 MNXM401@MNXC3 + 1 MNXM9@MNXC3	R_RA22B3905_LR	PP1620	MNXR3882	MNXC3	3.1.3.1;3.1.3.2;3.1.3.25;3.1.3.31;3.1.3.5;3.1.3.6;3.6.1.11	bigg:NTD9;bigg:NTD9e;bigg:NTD9l;bigg:NTD9pp;biopath:RXN01476;brenda:BS64638;ec:3.1.3.1;ec:3.1.3.2;ec:3.1.3.25;ec:3.1.3.31;ec:3.1.3.5;ec:3.1.3.6;ec:3.6.1.11;ecocyc:RXN-7609;iabaylyiv4:RXN-7609;iaf1260:NTD9;iaf1260:NTD9pp;iao358:rll_296;iin800:U31;ijn746:NTD9;ijn746:NTD9pp;ijr904.45632:NTD9;ijr904:NTD9;imeo21:NTD9;imm904:NTD9;imo1053-pao1:NTD9;imo1056:NTD9;ind750:NTD9;inj661:NTD9;irs1563.45632:R012…	0	1000			0	0
R3E0A31BF_RL-189	1 MNXM1144@MNXC3 + 2 MNXM1@MNXC3 <-- 1 MNXM181@MNXC3 + 1 MNXM4@MNXC3	R_R3E0A31BF_RL	PP3166;PP3713	MNXR1048	MNXC3	1.13.11.1	bigg:CATDOX;biopath:RXN00694;brenda:BR37023;ec:1.13.11.1;intenz:1797;kegg:R00817;metacyc:CATECHOL-12-DIOXYGENASE-RXN;rhea:23852;rhea:23853;rhea:23854;rhea:23855;upa:UCR00817;upa:UER00258	-1000	0			0	0
R565E6587_LR-290	1 MNXM114@MNXC19 + 1 MNXM1@MNXC19 --> 1 MNXM114@MNXC3 + 1 MNXM1@MNXC3	R_R565E6587_LR	PP2914;PP5031	MNXR4454	MNXC19%MNXC3		bigg:PROt2;bigg:PROt2pp;bigg:PROt2r;bigg:PROt2rL;bigg:PROt2rpp;ecocyc:TRANS-RXN-29;iabaylyiv4:TRANS-RXN-PRO;iaf1260:PROt2rpp;iaf692:PROt2;iin800:GAP1_14;iin800:PUT4_3;iit341:PROt2r;ijn746:PROt2pp;ijr904.45632:PROt2r;ijr904:PROt2r;imeo21:PROt2r;imm904:PROt2r;ind750:PROt2r;inj661:PROt2r;ips189:PROt2;iyo844:PROt2;rhea:28963;rhea:28964;rhea:28965;rhea:28966;seed:rxn05638;seed:rxn09191;seed:rxn12451	0	1000			0	0
RA136C28C_LR-619	1 MNXM114@MNXC19 + 1 MNXM27@MNXC19 --> 1 MNXM114@MNXC3 + 1 MNXM27@MNXC3	R_RA136C28C_LR	PP4946	MNXR4455	MNXC19%MNXC3		bigg:PROt4;bigg:PROt4pp;bigg:PROt4r;iabaylyiv4:TRANS-RXN-118;iaf1260:PROt4pp;iit341:PROt4r;ijn746:PROt4pp;ijr904.45632:PROt4;ijr904:PROt4;isb619:PROt4;pubmed:15632147;reactome:REACT_107030;reactome:REACT_107071;reactome:REACT_13591;reactome:REACT_140396;reactome:REACT_158649;reactome:REACT_29176;reactome:REACT_34360;reactome:REACT_98527;reactome:REACT_98712;seed:rxn05221;seed:rxn09192	0	1000			0	0
R87D278B0_LR-498	1 MNXM114@MNXC19 + 1 MNXM2@MNXC3 + 1 MNXM3@MNXC3 --> 1 MNXM114@MNXC3 + 1 MNXM1@MNXC3 + 1 MNXM7@MNXC3 + 1 MNXM9@MNXC3	R_R87D278B0_LR	PP0294+PP0295+PP0296;PP0868+PP0869+PP0870;PP0868+PP0870+PP0871;PP1297+PP1298+PP1299+PP1300;PP2774+PP2775	MNXR4453	MNXC19%MNXC3		bigg:PROabc;bigg:PROabcpp;ecocyc:ABC-26-RXN;iaf1260:PROabcpp;iaf692:PROabc;iit341:PROabc;ijn746:PROabcpp;ijr904.45632:PROabc;ijr904:PROabc;imeo21:PROabc;imo1053-pao1:PROabc;imo1056:PROabc;inj661:PROabc;isb619:PROabc;rhea:29815;rhea:29816;rhea:29817;rhea:29818;seed:rxn05165;seed:rxn09187	0	1000			0	0
RBD50C63_B-758	1 MNXM114@MNXC19 <==> 1 MNXM114@MNXC2	R_RBD50C63_B	PP5250	MNXR4457	MNXC19%MNXC2		bigg:PROtex;bigg:PROtm;iabaylyiv4:TRANS-RXNIM-5747-BIS;iaf1260:PROtex;iin800:U120;ijn746:PROtex;imm904:PROtm;ind750:PROtm;seed:rxn09193;seed:rxn09720;seed:rxn10945	-1000	1000			0	0
RDA15934D_RL-901	1 MNXM114@MNXC3 + 1 MNXM15@MNXC3 <-- 1 MNXM89689@MNXC3	R_RDA15934D_RL	PP3190;PP3533;PP4431	MNXR51004	MNXC3	4.3.1.12	bigg:ORNCD;ec:4.3.1.12;iaf692:ORNCD;ijn746:ORNCD;isb619:ORNCD;seed:rxn00471;upa:UCR00671;upa:UER00357	-1000	0			0	0
RBB4195D6_LR-742	1 MNXM114@MNXC3 + 1 MNXM3@MNXC3 + 1 MNXM90667@MNXC3 --> 1 MNXM11@MNXC3 + 1 MNXM14@MNXC3 + 1 MNXM1@MNXC3 + 1 MNXM247@MNXC3	R_RBB4195D6_LR	PP1205	MNXR39691	MNXC3	6.1.1.15	bigg:PROTRS;ec:6.1.1.15;ecocyc:PROLINE--TRNA-LIGASE-RXN;iabaylyiv4:PROLINE--TRNA-LIGASE-RXN;iaf1260:PROTRS;iaf692:PROTRS;iag612:rbs_420;iin800:YER087W;iin800:YHR020W;ijn746:PROTRS;imm904:PROTRS;imo1053-pao1:PROTRS;imo1056:PROTRS;ind750:PROTRS;intenz:5051;ips189:PROTRS;iso783:PROTRS;kegg:R03661;metacyc:PROLINE--TRNA-LIGASE-RXN;pubmed:15779907;pubmed:8188258;reactome:REACT_100367;reactome:REACT_105…	0	1000			0	0
REED3E889_LR-994	1 MNXM114@MNXC3 + 1 MNXM90822@MNXC3 --> 1 MNXM1@MNXC3 + 1 MNXM301@MNXC3 + 1 MNXM38@MNXC3	R_REED3E889_LR	PP4947	MNXR55857	MNXC3	1.5.99.8	bigg:PROD2;bigg:PROD2m;ec:1.5.99.8;ecocyc:RXN-821;iabaylyiv4:PROLDEHYDROG-RXN;iaf1260:PROD2;iit341:PROD2;ijn746:PROD2;ijr904.45632:PROD2;ijr904:PROD2;imeo21:PROD2;inj661:PROD2;isb619:PROD2;obsolete:rxn11936;pubmed:15662599;pubmed:7966312;reactome:REACT_101312;reactome:REACT_103832;reactome:REACT_127204;reactome:REACT_129886;reactome:REACT_131292;reactome:REACT_135816;reactome:REACT_1563;reactome:…	0	1000			0	0
RB84E9B93_LR-728	1 MNXM1152@MNXC3 + 1 MNXM20@MNXC3 --> 1 MNXM1763@MNXC3 + 1 MNXM89557@MNXC3	R_RB84E9B93_LR	PP4481	MNXR32423	MNXC3	2.6.1.81	bigg:SOTA;brenda:BR48672;ec:2.6.1.81;ecocyc:SUCCORNTRANSAM-RXN;iabaylyiv4:SUCCORNTRANSAM-RXN;iaf1260:SOTA;ijn746:SOTA;ijr904.45632:SOTA;ijr904:SOTA;imeo21:SOTA;inj661:SOTA;intenz:16579;iso783:SOTA;kegg:R04217;metacyc:SUCCORNTRANSAM-RXN;obsolete:rxn09262;rhea:16953;rhea:16954;rhea:16955;rhea:16956;seed:rxn02944;upa:UCR04217;upa:UER00281	0	1000			0	0
RB630AADB_RL-717	1 MNXM1160@MNXC3 + 1 MNXM14@MNXC3 + 1 MNXM1@MNXC3 <-- 1 MNXM3@MNXC3 + 1 MNXM937@MNXC3	R_RB630AADB_RL	PP4698	MNXR55638	MNXC3	2.7.6.3	bigg:HPPK;bigg:HPPK2;bigg:HPPKm;biopath:RXN00974;brenda:BR47856;ec:2.7.6.3;ecocyc:H2PTERIDINEPYROPHOSPHOKIN-RXN;iabaylyiv4:H2PTERIDINEPYROPHOSPHOKIN-RXN;iaf1260:HPPK2;iaf692:HPPK2;iao358:rll_147;iit341:HPPK;ijn746:HPPK;ijr904.45632:HPPK2;ijr904:HPPK2;imeo21:HPPK;imm904:HPPKm;imo1053-pao1:HPPK;imo1056:HPPK;ind750:HPPKm;inj661:HPPK;inj661:HPPK2;intenz:3034;isb619:HPPK2;iso783:HPPK;iyo844:HPPK;kegg:…	-1000	0			0	0
R173C6447_LR-33	1 MNXM1160@MNXC3 + 1 MNXM421@MNXC3 --> 1 MNXM11@MNXC3 + 1 MNXM965@MNXC3	R_R173C6447_LR	PP4717	MNXR55231	MNXC3	2.5.1.15	bigg:DHPS2;bigg:FOLD3;bigg:FOLD3m;biopath:RXN00097;brenda:BR47663;ec:2.5.1.15;ecocyc:H2PTEROATESYNTH-RXN;iabaylyiv4:H2PTEROATESYNTH-RXN;iaf1260:DHPS2;iaf692:DHPS2;iao358:rll_148;iit341:FOLD3;ijn746:FOLD3;ijr904.45632:DHPS2;ijr904:DHPS2;imeo21:DHPS2FOLD3;imm904:FOLD3m;imo1053-pao1:DHPS3;imo1056:DHPS3;ind750:FOLDm;inj661:DHPS2;inj661:FOLD3;intenz:2720;irs1563.45632:R03067_c;isb619:DHPS2;iso783:DHPS…	0	1000			0	0
RD7F35508_LR-887	1 MNXM1176@MNXC3 --> 1 MNXM23@MNXC3 + 1 MNXM75@MNXC3	R_RD7F35508_LR	pWW0092	MNXR2997	MNXC3	4.1.3.39	bigg:HOPNTAL;bigg:HOPNTAL3;biopath:RXN01058;brenda:BR48692;ec:4.1.3.39;ecocyc:MHPELY-RXN;iaf1260:HOPNTAL;ijn746:HOPNTAL;ijn746:HOPNTAL3;ijr904.45632:HOPNTAL;ijr904:HOPNTAL;imeo21:HOPNTAL;inj661:HOPNTAL;intenz:16640;kegg:R00750;metacyc:MHPELY-RXN;pubmed:9098055;rhea:22624;rhea:22625;rhea:22626;rhea:22627;seed:rxn00540;upa:UCR00750;upa:UER00797;upa:UER00907	0	1000			0	0
R5DF83D31_RL-317	1 MNXM1176@MNXC3 <-- 1 MNXM2@MNXC3 + 1 MNXM9829@MNXC3	R_R5DF83D31_RL	pWW0094	MNXR3976	MNXC3	4.2.1;4.2.1.80	bigg:OP4ENH;bigg:OP4ENH3;ec:4.2.1;ec:4.2.1.80;ecocyc:2-OXOPENT-4-ENOATE-HYDRATASE-RXN;iaf1260:OP4ENH;ijn746:OP4ENH;ijn746:OP4ENH3;ijr904.45632:OP4ENH;ijr904:OP4ENH;intenz:4741;irs1563.45632:R02601_c;kegg:R02601;metacyc:2-OXOPENT-4-ENOATE-HYDRATASE-RXN;metacyc:RXN-13458;rhea:22580;rhea:22581;rhea:22582;rhea:22583;seed:rxn01893;upa:UCR02601;upa:UER00796;upa:UER00906	-1000	0			0	0
RFF5F1C5A_LR-1057	1 MNXM1177@MNXC3 + 1 MNXM1@MNXC3 + 1 MNXM6@MNXC3 --> 1 MNXM361@MNXC3 + 1 MNXM5@MNXC3 + 1 MNXM9@MNXC3	R_RFF5F1C5A_LR	PP1989	MNXR832	MNXC3	1.2.1.11	bigg:ASAD;bigg:ASADi;biopath:RXN00723;brenda:BR36772;brenda:BS370126;ec:1.2.1.11;ecocyc:ASPARTATE-SEMIALDEHYDE-DEHYDROGENASE-RXN;iabaylyiv4:ASPARTATE-SEMIALDEHYDE-DEHYDROGENASE-RXN;iaf1260:ASAD;iaf692:ASADi;iag612:rbs_75;iao358:rll_61;igt196:ASAD;iin800:HOM2;iit341:ASAD;ijn746:ASADi;ijr904.45632:ASAD;ijr904:ASAD;imeo21:ASAD;imm904:ASADi;imo1053-pao1:ASAD;imo1056:ASAD;ind750:ASADi;inj661:ASAD;inte…	0	1000			0	0
R1F73F81_RL-74	1 MNXM1177@MNXC3 + 1 MNXM7@MNXC3 <-- 1 MNXM3@MNXC3 + 1 MNXM42@MNXC3	R_R1F73F81_RL	PP4473	MNXR861	MNXC3	2.7.2.4	bigg:ASPK;bigg:ASPKi;biopath:RXN00382;brenda:BR47827;ec:2.7.2.4;ecocyc:ASPARTATEKIN-RXN;iabaylyiv4:ASPARTATEKIN-RXN;iaf1260:ASPK;iaf692:ASPKi;iag612:rbs_177;iag612:rbs_178;iag612:rbs_179;iao358:rll_418;igt196:ASPK;iin800:HOM3;iit341:ASPK;ijn746:ASPKi;ijr904.45632:ASPK;ijr904:ASPK;imeo21:ASPK;imm904:ASPKi;imo1053-pao1:ASPK;imo1056:ASPK;ind750:ASPKi;inj661:ASPK;intenz:2982;irs1563.45632:R00480_c;is…	-1000	0			0	0
R4938DB0B_RL-246	1 MNXM117@MNXC3 + 1 MNXM118@MNXC3 <-- 1 MNXM2@MNXC3 + 1 MNXM328@MNXC3	R_R4938DB0B_RL	PP2196	MNXR558	MNXC3	3.5.3.11	bigg:AGMT;bigg:AGMTm;biopath:RXN00171;brenda:BR26108;ec:3.5.3.11;ecocyc:AGMATIN-RXN;iaf1260:AGMT;iaf692:AGMT;iag612:rbs_137;iit341:AGMT;ijn746:AGMT;ijr904.45632:AGMT;ijr904:AGMT;imeo21:AGMT;imo1053-pao1:AGMT;imo1056:AGMT;inj661:AGMT;intenz:4299;isb619:AGMT;iyo844:AGMT;kegg:R01157;metacyc:AGMATIN-RXN;pubmed:11804860;pubmed:11914032;pubmed:15028567;reactome:REACT_103984;reactome:REACT_108092;reacto…	-1000	0			0	0
R3F8608DC_RL-195	1 MNXM117@MNXC3 + 1 MNXM192@MNXC3 <-- 1 MNXM1312@MNXC3 + 1 MNXM2@MNXC3	R_R3F8608DC_RL	PP4523	MNXR2848	MNXC3	3.5.3.7	bigg:GUDBUTNAH;biopath:RXN01543;brenda:BR22731;ec:3.5.3.7;iabaylyiv4:GUANIDINOBUTYRASE-RXN;ijn746:GUDBUTNAH;imo1053-pao1:GUADB;imo1056:GUADB;intenz:4295;kegg:R01990;metacyc:GUANIDINOBUTYRASE-RXN;rhea:19501;rhea:19502;rhea:19503;rhea:19504;seed:rxn01462	-1000	0			0	0
R373FF9_LR-164	1 MNXM1189@MNXC3 + 1 MNXM1@MNXC3 + 1 MNXM2@MNXC3 --> 1 MNXM11@MNXC3 + 1 MNXM30@MNXC3	R_R373FF9_LR	PP5302	MNXR55843	MNXC3	3.1.7.2	bigg:PPGPPDP;brenda:BR15976;ec:3.1.7.2;ecocyc:PPGPPSYN-RXN;iaf1260:PPGPPDP;ijn746:PPGPPDP;imo1053-pao1:GDPDP3PH;imo1056:GDPDP3PH;intenz:3416;iso783:G35DP;kegg:R00336;metacyc:PPGPPSYN-RXN;rhea:14253;rhea:14254;rhea:14255;rhea:14256;seed:rxn00242;upa:UCR00336;upa:UER00886	0	1000			0	0
REF9A3ED6_LR-997	1 MNXM118@MNXC19 + 1 MNXM2@MNXC3 + 1 MNXM3@MNXC3 --> 1 MNXM118@MNXC3 + 1 MNXM1@MNXC3 + 1 MNXM7@MNXC3 + 1 MNXM9@MNXC3	R_REF9A3ED6_LR	PP0411+PP0412+PP0413+PP0414;PP5177+PP5178+PP5179+PP5180;PP5177+PP5178+PP5179+PP5182	MNXR4519	MNXC19%MNXC3		bigg:PTRCabc;bigg:PTRCabcpp;ecocyc:ABC-25-RXN;iaf1260:PTRCabcpp;ijn746:PTRCabcpp;ijr904.45632:PTRCabc;ijr904:PTRCabc;imo1053-pao1:PTRCabc;imo1056:PTRCabc;ips189:PTRCabc;iso783:PTRCabc;rhea:29995;rhea:29996;rhea:29997;rhea:29998;seed:rxn05163;seed:rxn09213	0	1000			0	0
RC70D7A8B_B-802	1 MNXM118@MNXC19 <==> 1 MNXM118@MNXC2	R_RC70D7A8B_B		MNXR4521	MNXC19%MNXC2		bigg:PTRCtex;iaf1260:PTRCtex;ijn746:PTRCtex;imm904:PTRCtex2;seed:rxn09216;seed:rxn13393	-1000	1000			0	0
RA760988D_RL-650	1 MNXM118@MNXC3 + 1 MNXM13@MNXC3 <-- 1 MNXM1@MNXC3 + 1 MNXM89689@MNXC3	R_RA760988D_RL	PP0864	MNXR32049	MNXC3	4.1.1.17	bigg:ORNDC;ec:4.1.1.17;iabaylyiv4:ORNDECARBOX-RXN;iaf1260:ORNDC;iaf692:ORNDC;iin800:SPE1;ijn746:ORNDC;ijr904.45632:ORNDC;ijr904:ORNDC;imm904:ORNDC;imo1053-pao1:ORNDC;imo1056:ORNDC;ind750:ORNDC;irs1563.45632:R00670_c;isb619:ORNDC;iso783:or_NDC;obsolete:rxn09047;seed:rxn00470;upa:UCR00670;upa:UER00288	-1000	0			0	0
RDBF7A578_RL-910	1 MNXM1196@MNXC19 + 1 MNXM9@MNXC19 <-- 1 MNXM2@MNXC19 + 1 MNXM5268@MNXC19	R_RDBF7A578_RL	PP0520	MNXR4207	MNXC19	3.1.3.27	bigg:PGPP160;bigg:PGPP160pp;ec:3.1.3.27;iaf1260:PGPP160;iaf1260:PGPP160pp;ijn746:PGPP160;ijn746:PGPP160pp;imeo21:PGPP160;inj661:PGPP160;seed:rxn09104	-1000	0			0	0
R7AB4D268_RL-437	1 MNXM1196@MNXC3 + 1 MNXM9@MNXC3 <-- 1 MNXM2@MNXC3 + 1 MNXM5268@MNXC3	R_R7AB4D268_RL	PP0520	MNXR4207	MNXC3	3.1.3.27	bigg:PGPP160;bigg:PGPP160pp;ec:3.1.3.27;iaf1260:PGPP160;iaf1260:PGPP160pp;ijn746:PGPP160;ijn746:PGPP160pp;imeo21:PGPP160;inj661:PGPP160;seed:rxn09104	-1000	0			0	0
RD30BE6DB_RL-857	1 MNXM11@MNXC3 + 1 MNXM125@MNXC3 <-- 1 MNXM213@MNXC3 + 1 MNXM38291@MNXC3	R_RD30BE6DB_RL	PP0747	MNXR55640	MNXC3	2.4.2.8	bigg:HXPRT;biopath:RXN01159;brenda:BR47537;ec:2.4.2.8;ecocyc:HYPOXANPRIBOSYLTRAN-RXN;iabaylyiv4:HYPOXANPRIBOSYLTRAN-RXN;iaf1260:HXPRT;iaf692:HXPRT;iag612:rbs_341;iao358:rll_200;iao358:rll_202;igt196:HXPRT;iin800:HPT1_1;iit341:HXPRT;ijn746:HXPRT;ijr904.45632:HXPRT;ijr904:HXPRT;imeo21:HXPRT;imm904:HXPRT;imo1053-pao1:HXPRT;imo1056:HXPRT;ind750:HXPRT;inj661:HXPRT;intenz:2665;ips189:HXPRTr;irs1563.456…	-1000	0			0	0
R3070E7BD_RL-147	1 MNXM11@MNXC3 + 1 MNXM1278@MNXC3 <-- 1 MNXM249@MNXC3 + 1 MNXM2@MNXC3 + 1 MNXM34@MNXC3	R_R3070E7BD_RL	PP0110;PP0816	MNXR55622	MNXC3	2.5.1;2.5.1.-	bigg:HEMEOS;ec:2.5.1;ec:2.5.1.-;ecocyc:HEMEOSYN-RXN;iabaylyiv4:HEMEOSYN-RXN;iaf1260:HEMEOS;igt196:HEMEOS;ijn746:HEMEOS;ijr904.45632:HEMEOS;ijr904:HEMEOS;imm904:HEMEOSm;imo1053-pao1:HEMEOS;imo1056:HEMEOS;isb619:HEMEOS;iso783:HEMEOS;iyo844:HEMEOS;kegg:R07411;metacyc:HEMEOSYN-RXN;rhea:28070;rhea:28071;rhea:28072;rhea:28073;seed:rxn08707;seed:rxn13932;seed:rxn13942;upa:UCR07411;upa:UER00712	-1000	0			0	0
RE3DD0223_B-941	1 MNXM11@MNXC3 + 1 MNXM1351@MNXC3 <==> 1 MNXM38291@MNXC3 + 1 MNXM3@MNXC3	R_RE3DD0223_B	PP0965	MNXR55088	MNXC3	2.4.2.17	bigg:ATPPRT;bigg:ATPPRTr;biopath:RXN00983;ec:2.4.2.17;ecocyc:ATPPHOSPHORIBOSYLTRANS-RXN;iabaylyiv4:ATPPHOSPHORIBOSYLTRANS-RXN;iaf1260:ATPPRT;iaf692:ATPPRT;iag612:rbs_167;iao358:rll_193;igt196:ATPPRT;iin800:HIS1;ijn746:ATPPRTr;ijr904.45632:ATPPRT;ijr904:ATPPRT;imeo21:ATPPRT;imm904:ATPPRT;imo1053-pao1:ATPPRT;imo1056:ATPPRT;ind750:ATPPRT;inj661:ATPPRT;intenz:2674;irs1563.45632:R01071_c;isb619:ATPPRT…	-1000	1000			0	0
R5813BEE8_RL-299	1 MNXM11@MNXC3 + 1 MNXM13@MNXC3 + 1 MNXM194@MNXC3 <-- 2 MNXM1@MNXC3 + 1 MNXM38291@MNXC3 + 1 MNXM555@MNXC3	R_R5813BEE8_RL	PP0787	MNXR55770	MNXC3	2.4.2.19	bigg:NNDPR;bigg:NNDPRm;brenda:BR47506;ec:2.4.2.19;ecocyc:QUINOPRIBOTRANS-RXN;iabaylyiv4:QUINOPRIBOTRANS-RXN;iaf1260:NNDPR;iaf692:NNDPR;iin800:QPT1_1;iin800:QPT1_2;iit341:NNDPR;ijn746:NNDPR;ijr904.45632:NNDPR;ijr904:NNDPR;imeo21:NNDPR;imm904:NNDPR;imm904:NNDPRm;imo1053-pao1:NNDPR;imo1056:NNDPR;ind750:NNDPR;ind750:NNDPRm;inj661:NNDPR;intenz:2676;iso783:NNDPR;iyo844:NNDPR;kegg:R03348;metacyc:QUINOPR…	-1000	0			0	0
R669F0256_RL-342	1 MNXM11@MNXC3 + 1 MNXM147@MNXC3 + 1 MNXM14@MNXC3 + 1 MNXM1@MNXC3 + 1 MNXM89557@MNXC3 <-- 1 MNXM2@MNXC3 + 1 MNXM37@MNXC3 + 1 MNXM3@MNXC3 + 1 MNXM42@MNXC3	R_R669F0256_RL	PP1750	MNXR33036	MNXC3	6.3.5.4	bigg:ASNS1;brenda:BR151;brenda:BS369167;ec:6.3.5.4;ecocyc:ASNSYNB-RXN;iaf1260:ASNS1;iaf692:ASNS1;iag612:rbs_174;iag612:rbs_175;iag612:rbs_176;iao358:rll_62;iao358:rll_63;iin800:ASN1;iin800:ASN2;ijn746:ASNS1;ijr904.45632:ASNS1;ijr904:ASNS1;imeo21:ASNS1;imm904:ASNS1;imo1053-pao1:ASNS1;imo1056:ASNS1;ind750:ASNS1;inj661:ASNS1;intenz:16785;isb619:ASNS1;iso783:ASNS1;iyo844:ASNS1;kegg:R00578;macie:M0302…	-1000	0			0	0
RFBBF91C1_RL-1049	1 MNXM11@MNXC3 + 1 MNXM1489@MNXC3 <-- 1 MNXM188@MNXC3 + 1 MNXM38291@MNXC3	R_RFBBF91C1_RL	PP0421	MNXR55047	MNXC3	2.4.2.18	bigg:ANPRT;biopath:RXN00320;brenda:BR47560;ec:2.4.2.18;ecocyc:PRTRANS-RXN;iabaylyiv4:PRTRANS-RXN;iaf1260:ANPRT;iaf692:ANPRT;iag612:rbs_158;iao358:rll_429;igt196:ANPRT;iin800:TRP4;iit341:ANPRT;ijn746:ANPRT;ijr904.45632:ANPRT;ijr904:ANPRT;imeo21:ANPRT;imm904:ANPRT;imo1053-pao1:ANPRT;imo1056:ANPRT;ind750:ANPRT;inj661:ANPRT;intenz:2675;irs1563.45632:R01073_c;isb619:ANPRT;iso783:ANPRT;iyo844:ANPRT;keg…	-1000	0			0	0
RD4E3CB6C_RL-872	1 MNXM11@MNXC3 + 1 MNXM14@MNXC3 + 1 MNXM1@MNXC3 + 1 MNXM224@MNXC3 <-- 1 MNXM12@MNXC3 + 1 MNXM1@MNXC19 + 1 MNXM314@MNXC19 + 1 MNXM3@MNXC3	R_RD4E3CB6C_RL	PP2213;PP4549;PP4550	MNXR1999	MNXC19%MNXC3	6.2.1.3	bigg:FACOAL140t2pp;ec:6.2.1.3	-1000	0			0	0
R57A7D15A_RL-296	1 MNXM11@MNXC3 + 1 MNXM14@MNXC3 + 1 MNXM1@MNXC3 + 1 MNXM28@MNXC3 <-- 1 MNXM3@MNXC3 + 1 MNXM61@MNXC3 + 1 MNXM90882@MNXC3	R_R57A7D15A_RL	PP1097	MNXR48613	MNXC3	6.1.1.10	bigg:METTRS;bigg:METTRSm;ec:6.1.1.10;ecocyc:METHIONINE--TRNA-LIGASE-RXN;iabaylyiv4:METHIONINE--TRNA-LIGASE-RXN;iaf1260:METTRS;iaf692:METTRS;iag612:rbs_415;iin800:MES1;iin800:MSM1;ijn746:METTRS;imm904:METTRS;imm904:METTRSm;imo1053-pao1:METTRS;imo1056:METTRS;ind750:METTRS;ind750:METTRSm;intenz:10548;ips189:METTRS;isb619:METTRS;iso783:METTRS;iyo844:METTRS;kegg:R03659;metacyc:METHIONINE--TRNA-LIGASE-…	-1000	0			0	0
RCD84587C_RL-829	1 MNXM11@MNXC3 + 1 MNXM14@MNXC3 + 1 MNXM1@MNXC3 + 1 MNXM342@MNXC3 <-- 1 MNXM12@MNXC3 + 1 MNXM1@MNXC19 + 1 MNXM3@MNXC3 + 1 MNXM750@MNXC19	R_RCD84587C_RL	PP2213;PP4549;PP4550	MNXR2042	MNXC19%MNXC3	6.2.1.3	bigg:FACOAL80t2pp;ec:6.2.1.3	-1000	0			0	0
R445059CA_RL-226	1 MNXM11@MNXC3 + 1 MNXM14@MNXC3 + 1 MNXM1@MNXC3 + 1 MNXM363@MNXC3 <-- 1 MNXM12@MNXC3 + 1 MNXM1@MNXC19 + 1 MNXM3@MNXC3 + 1 MNXM402@MNXC19	R_R445059CA_RL	PP2213;PP4549;PP4550	MNXR1997	MNXC19%MNXC3	6.2.1.3	bigg:FACOAL120t2pp;ec:6.2.1.3	-1000	0			0	0
RD92CDAFA_RL-896	1 MNXM11@MNXC3 + 1 MNXM14@MNXC3 + 1 MNXM1@MNXC3 + 1 MNXM364@MNXC3 <-- 1 MNXM144@MNXC3 + 1 MNXM3@MNXC3 + 1 MNXM593@MNXC3	R_RD92CDAFA_RL	PP4700	MNXR4088	MNXC3	6.3.2.1	bigg:PANTS;biopath:RXN01474;brenda:BR101;ec:6.3.2.1;ecocyc:PANTOATE-BETA-ALANINE-LIG-RXN;iabaylyiv4:PANTOATE-BETA-ALANINE-LIG-RXN;iaf1260:PANTS;iaf692:PANTS;igt196:PANTS;iin800:YIL145C;iit341:PANTS;ijn746:PANTS;ijr904.45632:PANTS;ijr904:PANTS;imeo21:PANTS;imm904:PANTS;imo1053-pao1:PANTS;imo1056:PANTS;ind750:PANTS;inj661:PANTS;intenz:5102;isb619:PANTS;iso783:PANTS;iyo844:PANTS;kegg:R02473;metacyc:…	-1000	0			0	0
R1D585BDD_RL-60	1 MNXM11@MNXC3 + 1 MNXM14@MNXC3 + 1 MNXM1@MNXC3 + 1 MNXM550@MNXC3 <-- 1 MNXM211@MNXC3 + 1 MNXM3@MNXC3 + 1 MNXM42@MNXC3	R_R1D585BDD_RL	PP1088	MNXR783	MNXC3	6.3.4.5	bigg:ARGSS;bigg:ARGSSr;biopath:RXN01485;brenda:BR142;ec:6.3.4.5;ecocyc:ARGSUCCINSYN-RXN;iabaylyiv4:ARGSUCCINSYN-RXN;iaf1260:ARGSS;iaf692:ARGSS;iag612:rbs_180;iao358:rll_49;igt196:ARGSS;iin800:ARG1;iit341:ARGSS;ijn746:ARGSS;ijr904.45632:ARGSS;ijr904:ARGSS;imeo21:ARGSS;imm904:ARGSSr;imo1053-pao1:ARGSS;imo1056:ARGSS;ind750:ARGSSr;inj661:ARGSS;intenz:5134;isb619:ARGSSr;iso783:ARGSS;iyo844:ARGSSr;kegg…	-1000	0			0	0
R43603FEA_RL-219	1 MNXM11@MNXC3 + 1 MNXM14@MNXC3 + 1 MNXM1@MNXC3 + 1 MNXM553@MNXC3 <-- 1 MNXM12@MNXC3 + 1 MNXM1653@MNXC19 + 1 MNXM1@MNXC19 + 1 MNXM3@MNXC3	R_R43603FEA_RL	PP2213;PP4549;PP4550	MNXR2040	MNXC19%MNXC3	6.2.1.3	bigg:FACOAL60t2pp;ec:6.2.1.3	-1000	0			0	0
R6E67D94D_RL-386	1 MNXM11@MNXC3 + 1 MNXM14@MNXC3 + 1 MNXM1@MNXC3 + 1 MNXM697@MNXC3 <-- 1 MNXM140@MNXC3 + 1 MNXM3@MNXC3 + 1 MNXM90880@MNXC3	R_R6E67D94D_RL	PP4794	MNXR48611	MNXC3	6.1.1.4	bigg:LEUTRS;bigg:LEUTRSm;ec:6.1.1.4;ecocyc:LEUCINE--TRNA-LIGASE-RXN;iabaylyiv4:LEUCINE--TRNA-LIGASE-RXN;iaf1260:LEUTRS;iaf692:LEUTRS;iag612:rbs_412;iin800:CDC60;iin800:NAM2;ijn746:LEUTRS;imm904:LEUTRS;imm904:LEUTRSm;imo1053-pao1:LEUTRS;imo1056:LEUTRS;ind750:LEUTRS;ind750:LEUTRSm;intenz:5040;ips189:LEUTRS;iso783:LEUTRS;kegg:R03657;metacyc:LEUCINE--TRNA-LIGASE-RXN;pubmed:10684970;pubmed:16055448;re…	-1000	0			0	0
R40F0124E_RL-208	1 MNXM11@MNXC3 + 1 MNXM14@MNXC3 + 1 MNXM1@MNXC3 + 1 MNXM89557@MNXC3 + 1 MNXM8@MNXC3 <-- 1 MNXM2@MNXC3 + 1 MNXM309@MNXC3 + 1 MNXM37@MNXC3 + 1 MNXM3@MNXC3	R_R40F0124E_RL	PP4869	MNXR33034	MNXC3	6.3.1.5;6.3.5.1	bigg:NADS2;biopath:RXN00979;brenda:BR147;brenda:BS369021;ec:6.3.1.5;ec:6.3.5.1;ecocyc:NAD-SYNTH-GLN-RXN;iabaylyiv4:NAD-SYNTH-GLN-RXN;iaf692:NADS2;iao358:rll_270;ijn746:NADS2;imeo21:NADS2;imo1053-pao1:NADS2i;imo1056:NADS2i;inj661:NADS2;intenz:5147;kegg:R00257;metacyc:NAD-SYNTH-GLN-RXN;pubmed:12547821;reactome:REACT_100897;reactome:REACT_101777;reactome:REACT_102466;reactome:REACT_106358;reactome:R…	-1000	0			0	0
R652F2D15_RL-337	1 MNXM11@MNXC3 + 1 MNXM14@MNXC3 + 1 MNXM1@MNXC3 + 1 MNXM89763@MNXC3 <-- 1 MNXM29@MNXC3 + 1 MNXM3@MNXC3 + 1 MNXM90340@MNXC3	R_R652F2D15_RL	PP0060+PP0061	MNXR48608	MNXC3	6.1.1.14	bigg:GLYTRS;ec:6.1.1.14;ecocyc:GLYCINE--TRNA-LIGASE-RXN;iabaylyiv4:GLYCINE--TRNA-LIGASE-RXN;iaf1260:GLYTRS;iaf692:GLYTRS;iin800:GRS1;iin800:GRS2;ijn746:GLYTRS;imm904:GLYTRS;imo1053-pao1:GLYTRS;imo1056:GLYTRS;ind750:GLYTRS;intenz:5050;ips189:GLYTRS;isb619:GLYTRS;iso783:GLYTRS;kegg:R03654;metacyc:GLYCINE--TRNA-LIGASE-RXN;pubmed:12690580;reactome:REACT_100440;reactome:REACT_104151;reactome:REACT_108…	-1000	0			0	0
RF2355A1A_RL-1007	1 MNXM11@MNXC3 + 1 MNXM14@MNXC3 + 1 MNXM1@MNXC3 + 1 MNXM89802@MNXC3 <-- 1 MNXM3@MNXC3 + 1 MNXM90753@MNXC3 + 1 MNXM97@MNXC3	R_RF2355A1A_RL	PP2469+PP2470	MNXR48614	MNXC3	6.1.1.20	bigg:PHETRS;bigg:PHETRSm;ec:6.1.1.20;ecocyc:PHENYLALANINE--TRNA-LIGASE-RXN;iabaylyiv4:PHENYLALANINE--TRNA-LIGASE-RXN;iaf1260:PHETRS;iaf692:PHETRS;iag612:rbs_419;iin800:FRS1;iin800:FRS2;iin800:MSF1;ijn746:PHETRS;imm904:PHETRS;imm904:PHETRSm;imo1053-pao1:PHETRS;imo1056:PHETRS;ind750:PHETRS;ind750:PHETRSm;intenz:11040;ips189:PHETRS;iso783:PHETRS;kegg:R03660;metacyc:PHENYLALANINE--TRNA-LIGASE-RXN;pub…	-1000	0			0	0
RE14DA1C5_RL-927	1 MNXM11@MNXC3 + 1 MNXM14@MNXC3 + 1 MNXM1@MNXC3 + 1 MNXM89803@MNXC3 <-- 1 MNXM3@MNXC3 + 1 MNXM53@MNXC3 + 1 MNXM91028@MNXC3	R_RE14DA1C5_RL	PP4000	MNXR48615	MNXC3	6.1.1.11	bigg:SERTRS;ec:6.1.1.11;ecocyc:SERINE--TRNA-LIGASE-RXN;iabaylyiv4:SERINE--TRNA-LIGASE-RXN;iaf1260:SERTRS;iaf692:SERTRS;iag612:rbs_425;iin800:DIA1;iin800:SES1;ijn746:SERTRS;imm904:SERTRS;imo1053-pao1:SERTRS;imo1056:SERTRS;ind750:SERTRS;intenz:10550;ips189:SERTRS;isb619:SERTRS;iso783:SERTRS;kegg:R03662;metacyc:SERINE--TRNA-LIGASE-RXN;pubmed:10764807;pubmed:7540217;pubmed:9431993;reactome:REACT_1001…	-1000	0			0	0
R1B5B2789_RL-50	1 MNXM11@MNXC3 + 1 MNXM14@MNXC3 + 1 MNXM1@MNXC3 + 1 MNXM89810@MNXC3 <-- 1 MNXM37@MNXC3 + 1 MNXM3@MNXC3 + 1 MNXM71@MNXC3	R_R1B5B2789_RL	PP2904	MNXR35885	MNXC3	6.1.1.18	bigg:GLNTRS;ec:6.1.1.18;ecocyc:GLUTAMINE--TRNA-LIGASE-RXN;iabaylyiv4:GLUTAMINE--TRNA-LIGASE-RXN;iaf1260:GLNTRS;ijn746:GLNTRS;imm904:GLNTRS;ind750:GLNTRS;intenz:5054;iso783:GLNTRS;kegg:R03652;metacyc:GLUTAMINE--TRNA-LIGASE-RXN;pubmed:8078941;reactome:REACT_100055;reactome:REACT_102537;reactome:REACT_108577;reactome:REACT_109271;reactome:REACT_15361;reactome:REACT_15363;reactome:REACT_157078;reacto…	-1000	0			0	0
RA3D4E688_RL-633	1 MNXM11@MNXC3 + 1 MNXM14@MNXC3 + 1 MNXM1@MNXC3 + 1 MNXM89815@MNXC3 <-- 1 MNXM32@MNXC3 + 1 MNXM3@MNXC3 + 1 MNXM89576@MNXC3	R_RA3D4E688_RL	PP4474	MNXR39686	MNXC3	6.1.1.7	bigg:ALATRS;ec:6.1.1.7;ecocyc:ALANINE--TRNA-LIGASE-RXN;iabaylyiv4:ALANINE--TRNA-LIGASE-RXN;iaf1260:ALATRS;iaf692:ALATRS;iin800:ALA1;ijn746:ALATRS;imeo21:ALATRS;imm904:ALATRS;imo1053-pao1:ALATRS;imo1056:ALATRS;ind750:ALATRS;inj661:ALATRS;intenz:5043;ips189:ALATRS;isb619:ALATRS;iso783:ALATRS;kegg:R03038;metacyc:ALANINE--TRNA-LIGASE-RXN;rhea:12540;rhea:12541;rhea:12542;rhea:12543;seed:rxn06300	-1000	0			0	0
RE204027D_RL-933	1 MNXM11@MNXC3 + 1 MNXM14@MNXC3 + 1 MNXM1@MNXC3 + 1 MNXM89822@MNXC3 <-- 1 MNXM3@MNXC3 + 1 MNXM76@MNXC3 + 1 MNXM90668@MNXC3	R_RE204027D_RL	PP0436	MNXR39679	MNXC3	6.1.1.1	bigg:TYRTRS;bigg:TYRTRSm;ec:6.1.1.1;ecocyc:TYROSINE--TRNA-LIGASE-RXN;iabaylyiv4:TYROSINE--TRNA-LIGASE-RXN;iaf1260:TYRTRS;iaf692:TYRTRS;iag612:rbs_432;iag612:rbs_433;iin800:MSY1;iin800:TYS1;ijn746:TYRTRS;imm904:TYRTRS;imm904:TYRTRSm;imo1053-pao1:TYRTRS;imo1056:TYRTRS;ind750:TYRTRS;ind750:TYRTRSm;intenz:10383;ips189:TYRTRS;iso783:TYRTRS;kegg:R02918;metacyc:TYROSINE--TRNA-LIGASE-RXN;pubmed:14671330;…	-1000	0			0	0
R7D5E13BB_RL-447	1 MNXM11@MNXC3 + 1 MNXM14@MNXC3 + 1 MNXM1@MNXC3 + 1 MNXM89831@MNXC3 <-- 1 MNXM134@MNXC3 + 1 MNXM3@MNXC3 + 1 MNXM90878@MNXC3	R_R7D5E13BB_RL	PP0854	MNXR48609	MNXC3	6.1.1.21	bigg:HISTRS;bigg:HISTRSm;ec:6.1.1.21;ecocyc:HISTIDINE--TRNA-LIGASE-RXN;iabaylyiv4:HISTIDINE--TRNA-LIGASE-RXN;iaf1260:HISTRS;iaf692:HISTRS;iag612:rbs_402;iin800:HTS1;ijn746:HISTRS;imm904:HISTRS;imm904:HISTRSm;imo1053-pao1:HISTRS;imo1056:HISTRS;ind750:HISTRS;ind750:HISTRSm;intenz:5057;ips189:HISTRS;iso783:HISTRS;kegg:R03655;metacyc:HISTIDINE--TRNA-LIGASE-RXN;pubmed:11829477;pubmed:7755634;reactome:…	-1000	0			0	0
R951AF2A8_RL-565	1 MNXM11@MNXC3 + 1 MNXM14@MNXC3 + 1 MNXM1@MNXC3 + 1 MNXM89832@MNXC3 <-- 1 MNXM231@MNXC3 + 1 MNXM3@MNXC3 + 1 MNXM90879@MNXC3	R_R951AF2A8_RL	PP0603	MNXR48610	MNXC3	6.1.1.5	bigg:ILETRS;bigg:ILETRSm;ec:6.1.1.5;ecocyc:ISOLEUCINE--TRNA-LIGASE-RXN;iabaylyiv4:ISOLEUCINE--TRNA-LIGASE-RXN;iaf1260:ILETRS;iaf692:ILETRS;iag612:rbs_410;iin800:ILS1;iin800:ISM1;ijn746:ILETRS;imm904:ILETRS;imm904:ILETRSm;imo1053-pao1:ILETRS;imo1056:ILETRS;ind750:ILETRS;ind750:ILETRSm;intenz:5041;ips189:ILETRS;isb619:ILETRS;iso783:ILETRS;kegg:R03656;metacyc:ISOLEUCINE--TRNA-LIGASE-RXN;pubmed:80526…	-1000	0			0	0
RC79045EC_RL-804	1 MNXM11@MNXC3 + 1 MNXM14@MNXC3 + 1 MNXM1@MNXC3 + 1 MNXM89895@MNXC3 <-- 1 MNXM142@MNXC3 + 1 MNXM3@MNXC3 + 1 MNXM90883@MNXC3	R_RC79045EC_RL	PP2465	MNXR48616	MNXC3	6.1.1.3	bigg:THRTRS;bigg:THRTRSm;ec:6.1.1.3;ecocyc:THREONINE--TRNA-LIGASE-RXN;iabaylyiv4:THREONINE--TRNA-LIGASE-RXN;iaf1260:THRTRS;iaf692:THRTRS;iag612:rbs_427;iag612:rbs_428;iin800:MST1;iin800:THS1;ijn746:THRTRS;imm904:THRTRS;imm904:THRTRSm;imo1053-pao1:THRTRS;imo1056:THRTRS;ind750:THRTRS;ind750:THRTRSm;intenz:5039;ips189:THRTRS;isb619:THRTRS;iso783:THRTRS;kegg:R03663;metacyc:THREONINE--TRNA-LIGASE-RXN;…	-1000	0			0	0
RE1A88F94_RL-929	1 MNXM11@MNXC3 + 1 MNXM14@MNXC3 + 1 MNXM1@MNXC3 + 1 MNXM90110@MNXC3 <-- 1 MNXM199@MNXC3 + 1 MNXM3@MNXC3 + 1 MNXM90885@MNXC3	R_RE1A88F94_RL	PP0977	MNXR50045	MNXC3	6.1.1.9	bigg:VALTRS;bigg:VALTRSm;ec:6.1.1.9;ecocyc:VALINE--TRNA-LIGASE-RXN;iabaylyiv4:VALINE--TRNA-LIGASE-RXN;iaf1260:VALTRS;iaf692:VALTRS;iag612:rbs_434;iin800:VAS1;ijn746:VALTRS;imm904:VALTRS;imm904:VALTRSm;imo1053-pao1:VALTRS;imo1056:VALTRS;ind750:VALTRS;ind750:VALTRSm;intenz:5045;ips189:VALTRS;iso783:VALTRS;kegg:R03665;metacyc:VALINE--TRNA-LIGASE-RXN;pubmed:15779907;pubmed:8428657;reactome:REACT_1064…	-1000	0			0	0
R3662C7FC_B-159	1 MNXM11@MNXC3 + 1 MNXM14@MNXC3 + 1 MNXM21@MNXC3 <==> 1 MNXM12@MNXC3 + 1 MNXM26@MNXC3 + 1 MNXM3@MNXC3	R_R3662C7FC_B	PP4487;PP4702	MNXR453	MNXC3	6.2.1.1	bigg:ACS;bigg:ACSm;bigg:ACSp;bigg:ACSr;brenda:BR60;ec:6.2.1.1;ecocyc:ACETATE--COA-LIGASE-RXN;iabaylyiv4:ACETATE--COA-LIGASE-RXN;iaf1260:ACS;iag612:rbs_105;iin800:ACS1;iin800:ACS2;iit341:ACS;ijn746:ACSr;ijr904.45632:ACS;ijr904:ACS;imeo21:ACS;imm904:ACS;imm904:ACSm;imm904:ACSp;imo1053-pao1:ACS;imo1056:ACS;ind750:ACS;ind750:ACSm;ind750:ACSp;inj661:ACS;intenz:5059;isb619:ACS;iso783:ACS;iyo844:ACS;keg…	-1000	1000			0	0
R6D599001_RL-377	1 MNXM11@MNXC3 + 1 MNXM14@MNXC3 + 1 MNXM264@MNXC3 <-- 1 MNXM12@MNXC3 + 1 MNXM3@MNXC3 + 1 MNXM505@MNXC3	R_R6D599001_RL	PP3356	MNXR227	MNXC3	6.2.1.12	bigg:4CMCOAS;bigg:COUCOAFm;brenda:BR63;ec:6.2.1.12;ecocyc:4-COUMARATE--COA-LIGASE-RXN;iabaylyiv4:4-COUMARATE--COA-LIGASE-RXN;ijn746:4CMCOAS;imm904:COUCOAFm;intenz:5070;kegg:R01616;metacyc:4-COUMARATE--COA-LIGASE-RXN;rhea:19641;rhea:19642;rhea:19643;rhea:19644;seed:rxn01182;upa:UCR01616;upa:UER00547	-1000	0			0	0
R9FFE521C_RL-614	1 MNXM11@MNXC3 + 1 MNXM14@MNXC3 + 1 MNXM406@MNXC3 <-- 1 MNXM12@MNXC3 + 1 MNXM3@MNXC3 + 1 MNXM573@MNXC3	R_R9FFE521C_RL	PP3356	MNXR2251	MNXC3	6.2.1.12;6.2.1.34	bigg:FERULCOAS;ec:6.2.1.12;ec:6.2.1.34;iabaylyiv4:6.2.1.34-RXN;ijn746:FERULCOAS;kegg:R02194;metacyc:6.2.1.34-RXN;seed:rxn01571	-1000	0			0	0
R31E83768_RL-151	1 MNXM11@MNXC3 + 1 MNXM14@MNXC3 + 1 MNXM443@MNXC3 <-- 1 MNXM12@MNXC3 + 1 MNXM3@MNXC3 + 1 MNXM890@MNXC3	R_R31E83768_RL	PP3356	MNXR1041	MNXC3	6.2.1.12	bigg:CAFFCOA;ec:6.2.1.12;iabaylyiv4:RXN-1126;ijn746:CAFFCOA;irs1563.45632:R01943_c;kegg:R01943;metacyc:RXN-1126;seed:rxn01427	-1000	0			0	0
R42F7A6B0_B-216	1 MNXM11@MNXC3 + 1 MNXM14@MNXC3 + 1 MNXM502@MNXC3 <==> 1 MNXM12@MNXC3 + 1 MNXM3@MNXC3 + 1 MNXM497@MNXC3	R_R42F7A6B0_B	PP3279	MNXR4073	MNXC3	6.2.1;6.2.1.30	bigg:PACCOAL;bigg:PACCOALr;brenda:BR48383;ec:6.2.1;ec:6.2.1.30;ecocyc:PHENYLACETATE--COA-LIGASE-RXN;iaf1260:PACCOAL;iaf692:PACCOAL;ijn746:PACCOALr;ijr904.45632:PACCOAL;ijr904:PACCOAL;intenz:5088;kegg:R02539;metacyc:PHENYLACETATE--COA-LIGASE-RXN;metacyc:RXN-10819;rhea:20956;rhea:20957;rhea:20958;rhea:20959;seed:rxn01842	-1000	1000			0	0
R8CD08AB3_RL-529	1 MNXM11@MNXC3 + 1 MNXM14@MNXC3 + 1 MNXM86@MNXC3 <-- 1 MNXM12@MNXC3 + 1 MNXM356@MNXC3 + 1 MNXM3@MNXC3	R_R8CD08AB3_RL	PP2351	MNXR360	MNXC3	6.2.1.1;6.2.1.17	bigg:ACCOALm;bigg:ACS2;brenda:BR68;ec:6.2.1.1;ec:6.2.1.17;ecocyc:PROPIONATE--COA-LIGASE-RXN;iabaylyiv4:PROPIONATE--COA-LIGASE-RXN;iaf692:ACS2;ijn746:ACS2;imeo21:ACS2;inj661:ACS2;intenz:5075;iyo844:ACS2;kegg:R00925;rhea:20373;rhea:20374;rhea:20375;rhea:20376;seed:rxn00674	-1000	0			0	0
RB9D38C7E_RL-734	1 MNXM11@MNXC3 + 1 MNXM14@MNXC3 + 1 MNXM89752@MNXC3 <-- 1 MNXM3@MNXC3 + 1 MNXM89557@MNXC3 + 1 MNXM90886@MNXC3	R_RB9D38C7E_RL	PP1977	MNXR48752	MNXC3	6.1.1.17;6.1.1.24	bigg:GLUTRS;bigg:GLUTRSm;ec:6.1.1.17;ec:6.1.1.24;ecocyc:GLURS-RXN;iabaylyiv4:GLURS-RXN;iaf1260:GLUTRS;iaf692:GLUTRS;iit341:GLUTRS;ijn746:GLUTRS;ijr904.45632:GLUTRS;ijr904:GLUTRS;imeo21:GLUTRS;imm904:GLUTRS;imm904:GLUTRSm;imo1053-pao1:GLUTRS;imo1056:GLUTRS;ind750:GLUTRS;ind750:GLUTRSm;intenz:5053;ips189:GLUTRS;isb619:GLUTRS;iso783:GLUTRS;iyo844:GLUTRS;kegg:R05578;metacyc:GLURS-RXN;pubmed:15779907;…	-1000	0			0	0
REC2E33C5_RL-977	1 MNXM11@MNXC3 + 1 MNXM14@MNXC3 + 1 MNXM89811@MNXC3 <-- 1 MNXM3@MNXC3 + 1 MNXM42@MNXC3 + 1 MNXM90752@MNXC3	R_REC2E33C5_RL	PP1213	MNXR55086	MNXC3	6.1.1.12;6.1.1.23	bigg:ASPTRS;bigg:ASPTRSm;ec:6.1.1.12;ec:6.1.1.23;ecocyc:ASPARTATE--TRNA-LIGASE-RXN;iabaylyiv4:ASPARTATE--TRNA-LIGASE-RXN;iaf1260:ASPTRS;iaf692:ASPTRS;iin800:DPS1;iin800:MSD1;ijn746:ASPTRS;imm904:ASPTRS;imm904:ASPTRSm;imo1053-pao1:ASPTRS;imo1056:ASPTRS;ind750:ASPTRS;ind750:ASPTRSm;intenz:5048;ips189:ASPTRS;isb619:ASPTRS;iso783:ASPTRS;kegg:R05577;metacyc:ASPARTATE--TRNA-LIGASE-RXN;pubmed:15779907;p…	-1000	0			0	0
RBAB400F8_RL-739	1 MNXM11@MNXC3 + 1 MNXM14@MNXC3 + 1 MNXM89922@MNXC3 <-- 1 MNXM3@MNXC3 + 1 MNXM78@MNXC3 + 1 MNXM91319@MNXC3	R_RBAB400F8_RL	PP1496		MNXC3			-1000	0			0	0
RB56EFB51_RL-710	1 MNXM11@MNXC3 + 1 MNXM14@MNXC3 + 1 MNXM90012@MNXC3 <-- 1 MNXM1@MNXC3 + 1 MNXM3@MNXC3 + 1 MNXM55@MNXC3 + 1 MNXM90666@MNXC3	R_RB56EFB51_RL	PP2905	MNXR55176	MNXC3	6.1.1.16	bigg:CYSTRS;ec:6.1.1.16;iabaylyiv4:CYSTEINE--TRNA-LIGASE-RXN;iaf1260:CYSTRS;iaf692:CYSTRS;iag612:rbs_380;iin800:YGR012W_1;iin800:YNL247W;ijn746:CYSTRS;imm904:CYSTRS;imo1053-pao1:CYSTRS;imo1056:CYSTRS;ind750:CYSTRS;ips189:CYSTRS;isb619:CYSTRS;iso783:CYSTRS;kegg:R03650;metacyc:CYSTEINE--TRNA-LIGASE-RXN;pubmed:11347887;pubmed:15779907;reactome:REACT_101343;reactome:REACT_101649;reactome:REACT_101870…	-1000	0			0	0
RD437D0AE_RL-865	1 MNXM11@MNXC3 + 1 MNXM14@MNXC3 + 2 MNXM1@MNXC3 + 1 MNXM89870@MNXC3 <-- 1 MNXM3@MNXC3 + 1 MNXM70@MNXC3 + 1 MNXM90751@MNXC3	R_RD437D0AE_RL	PP5089	MNXR48603	MNXC3	6.1.1.19	bigg:ARGTRS;bigg:ARGTRSm;ec:6.1.1.19;ecocyc:ARGININE--TRNA-LIGASE-RXN;iabaylyiv4:ARGININE--TRNA-LIGASE-RXN;iaf1260:ARGTRS;iaf692:ARGTRS;iag612:rbs_367;iin800:MSR1;iin800:YDR341C;ijn746:ARGTRS;imm904:ARGTRS;imm904:ARGTRSm;imo1053-pao1:ARGTRS;imo1056:ARGTRS;ind750:ARGTRS;ind750:ARGTRSm;intenz:5055;ips189:ARGTRS;isb619:ARGTRS;iso783:ARGTRS;kegg:R03646;metacyc:ARGININE--TRNA-LIGASE-RXN;pubmed:1605544…	-1000	0			0	0
R1B8193E7_RL-52	1 MNXM11@MNXC3 + 1 MNXM14@MNXC3 <-- 1 MNXM168@MNXC3 + 1 MNXM38291@MNXC3	R_R1B8193E7_RL	PP4266	MNXR54984	MNXC3	2.4.2.7;2.4.2.8	bigg:ADPT;biopath:RXN01461;brenda:BR47515;ec:2.4.2.7;ec:2.4.2.8;ecocyc:ADENPRIBOSYLTRAN-RXN;iabaylyiv4:ADENPRIBOSYLTRAN-RXN;iaf1260:ADPT;iaf692:ADPT;iag612:rbs_123;iao358:rll_19;iin800:APT1;iin800:APT2;iit341:ADPT;ijn746:ADPT;ijr904.45632:ADPT;ijr904:ADPT;imeo21:ADPT;imm904:ADPT;imo1053-pao1:ADPT;imo1056:ADPT;ind750:ADPT;inj661:ADPT;intenz:2664;ips189:ADPT;irs1563.45632:R00190_c;isb619:ADPT;iso78…	-1000	0			0	0
R41B15CAA_RL-210	1 MNXM11@MNXC3 + 1 MNXM1515@MNXC3 + 1 MNXM1@MNXC3 <-- 1 MNXM1351@MNXC3 + 1 MNXM2@MNXC3	R_R41B15CAA_RL	PP5015	MNXR4426	MNXC3	3.6.1.31	bigg:PRATPP;biopath:RXN01458;ec:3.6.1.31;ecocyc:HISTPRATPHYD-RXN;iabaylyiv4:HISTPRATPHYD-RXN;iaf1260:PRATPP;iaf692:PRATPP;iag612:rbs_515;iao358:rll_195;igt196:PRATPP;iin800:HIS4_1;ijn746:PRATPP;ijr904.45632:PRATPP;ijr904:PRATPP;imeo21:PRATPP;imm904:PRATPP;imo1053-pao1:PRATPP;imo1056:PRATPP;ind750:PRATPP;inj661:PRATPP;intenz:4382;isb619:PRATPP;iso783:PRATPP;iyo844:PRATPP;kegg:R04035;metacyc:HISTPR…	-1000	0			0	0
R788268AB_RL-424	1 MNXM11@MNXC3 + 1 MNXM1642@MNXC3 <-- 1 MNXM1626@MNXC3 + 1 MNXM63@MNXC3	R_R788268AB_RL	PP1614	MNXR3483	MNXC3	2.7.7.60	bigg:MEPCT;brenda:BR36947;ec:2.7.7.60;ecocyc:2.7.7.60-RXN;iabaylyiv4:RXN0-277;iaf1260:MEPCT;igt196:MEPCT;iit341:MEPCT;ijn746:MEPCT;ijr904.45632:MEPCT;ijr904:MEPCT;imeo21:MEPCT;imo1053-pao1:MEPCT;imo1056:MEPCT;inj661:MEPCT;intenz:3096;isb619:MEPCT;iso783:MEPCT;iyo844:MEPCT;kegg:R05633;metacyc:2.7.7.60-RXN;rhea:13429;rhea:13430;rhea:13431;rhea:13432;seed:rxn03907;upa:UCR05633;upa:UER00093	-1000	0			0	0
RDD258AA6_RL-913	1 MNXM11@MNXC3 + 1 MNXM1645@MNXC3 + 1 MNXM1@MNXC3 <-- 1 MNXM2@MNXC3 + 1 MNXM397@MNXC3	R_RDD258AA6_RL	PP4261;PP5139	MNXR1717	MNXC3	3.6.1;3.6.1.-;3.6.1.n4	bigg:DNTPPA;ec:3.6.1;ec:3.6.1.-;ec:3.6.1.n4;ecocyc:H2NEOPTERINP3PYROPHOSPHOHYDRO-RXN;iabaylyiv4:H2NEOPTERINP3PYROPHOSPHOHYDRO-RXN;iaf1260:DNTPPA;iin800:U87;iit341:DNTPPA;ijn746:DNTPPA;ijr904.45632:DNTPPA;ijr904:DNTPPA;imeo21:DNTPPA;imm904:DNTPPA;ind750:DNTPPA;inj661:DNTPPA;intenz:17964;isb619:DNTPPA;iso783:DNTPPA;kegg:R04638;metacyc:H2NEOPTERINP3PYROPHOSPHOHYDRO-RXN;obsolete:rxn08361;pubmed:15611…	-1000	0			0	0
R276A6E5E_RL-104	1 MNXM11@MNXC3 + 1 MNXM16@MNXC3 + 1 MNXM9@MNXC3 <-- 1 MNXM2@MNXC3 + 1 MNXM3@MNXC3 + 1 MNXM61@MNXC3	R_R276A6E5E_RL	PP4967	MNXR3487	MNXC3	2.5.1.6	bigg:METAT;biopath:RXN00344;brenda:BR47590;ec:2.5.1.6;ecocyc:S-ADENMETSYN-RXN;iabaylyiv4:S-ADENMETSYN-RXN;iaf1260:METAT;iaf692:METAT;iag612:rbs_185;iao358:rll_251;igt196:METAT;iin800:SAM1;iin800:SAM2;iit341:METAT;ijn746:METAT;ijr904.45632:METAT;ijr904:METAT;imeo21:METAT;imm904:METAT;imo1053-pao1:METAT;imo1056:METAT;ind750:METAT;inj661:METAT;intenz:2711;ips189:METAT;isb619:METAT;iso783:METAT;iyo84…	-1000	0			0	0
RA3D05AAC_RL-632	1 MNXM11@MNXC3 + 1 MNXM194@MNXC3 + 1 MNXM7@MNXC3 + 1 MNXM9@MNXC3 <-- 1 MNXM274@MNXC3 + 1 MNXM2@MNXC3 + 1 MNXM38291@MNXC3 + 1 MNXM3@MNXC3	R_RA3D05AAC_RL	PP4868	MNXR55748	MNXC3	2.4.2.11	bigg:NAMNPP;ec:2.4.2.11;iabaylyiv4:NICOTINATEPRIBOSYLTRANS-RXN;iaf1260:NAMNPP;igt196:NAMNPP;ijn746:NAMNPP;ijr904.45632:NAMNPP;ijr904:NAMNPP;ips189:NAMNPP;seed:rxn08981	-1000	0			0	0
R8569833_RL-481	1 MNXM11@MNXC3 + 1 MNXM1@MNXC3 + 1 MNXM234@MNXC3 <-- 1 MNXM2@MNXC3 + 1 MNXM452@MNXC3	R_R8569833_RL	PP5286	MNXR1816	MNXC3	3.6.1.19;3.6.1.23	bigg:DUTPDP;bigg:DUTPDPm;bigg:DUTPDPn;biopath:RXN00353;brenda:BR22764;ec:3.6.1.19;ec:3.6.1.23;ecocyc:DUTP-PYROP-RXN;iabaylyiv4:DUTP-PYROP-RXN;iaf1260:DUTPDP;iag612:rbs_291;iag612:rbs_292;iao358:rll_131;igt196:DUTPDP;iin800:DUT1;iit341:DUTPDP;ijn746:DUTPDP;ijr904.45632:DUTPDP;ijr904:DUTPDP;imeo21:DUTPDP;imm904:DUTPDP;imo1053-pao1:DUTPDP;imo1056:DUTPDP;ind750:DUTPDP;inj661:DUTPDP;intenz:4374;iso783…	-1000	0			0	0
R51F1F362_RL-272	1 MNXM11@MNXC3 + 1 MNXM3232@MNXC3 <-- 1 MNXM1876@MNXC3 + 1 MNXM63@MNXC3	R_R51F1F362_RL	PP1596	MNXR1442	MNXC3	2.7.7.41	bigg:DASYN160;ec:2.7.7.41;iaf1260:DASYN160;ijn746:DASYN160;imeo21:DASYN160;inj661:DASYN160;seed:rxn08309	-1000	0			0	0
R8646BD66_B-489	1 MNXM11@MNXC3 + 1 MNXM3@MNXC3 <==> 1 MNXM332@MNXC3 + 1 MNXM7@MNXC3	R_R8646BD66_B	PP5217	MNXR4393	MNXC3	2.7.4.1	bigg:PPK2;bigg:PPK2r;ec:2.7.4.1;iaf1260:PPK2r;iaf692:PPK2;ijn746:PPK2r;imeo21:PPK2;inj661:PPK2;obsolete:rxn09175;rhea:29423;rhea:29424;rhea:29425;rhea:29426;seed:rxn00104	-1000	1000			0	0
RBB4512EA_RL-743	1 MNXM11@MNXC3 + 1 MNXM4507@MNXC3 <-- 1 MNXM1969@MNXC3 + 1 MNXM63@MNXC3	R_RBB4512EA_RL	PP1596	MNXR1439	MNXC3	2.7.7.41	bigg:DASYN120;ec:2.7.7.41;iaf1260:DASYN120;ijn746:DASYN120;seed:rxn08306	-1000	0			0	0
R74FE1175_RL-415	1 MNXM11@MNXC3 + 1 MNXM4508@MNXC3 <-- 1 MNXM1970@MNXC3 + 1 MNXM63@MNXC3	R_R74FE1175_RL	PP1596	MNXR1444	MNXC3	2.7.7.41	bigg:DASYN161;ec:2.7.7.41;iaf1260:DASYN161;ijn746:DASYN161;seed:rxn08310	-1000	0			0	0
RA677CE0D_RL-648	1 MNXM11@MNXC3 + 1 MNXM4509@MNXC3 <-- 1 MNXM1971@MNXC3 + 1 MNXM63@MNXC3	R_RA677CE0D_RL	PP1596	MNXR1446	MNXC3	2.7.7.41	bigg:DASYN181;ec:2.7.7.41;iaf1260:DASYN181;ijn746:DASYN181;seed:rxn08312	-1000	0			0	0
RC169E3C6_RL-777	1 MNXM11@MNXC3 + 1 MNXM4510@MNXC3 <-- 1 MNXM1877@MNXC3 + 1 MNXM63@MNXC3	R_RC169E3C6_RL	PP1596	MNXR1445	MNXC3	2.7.7.41	bigg:DASYN180;ec:2.7.7.41;iaf1260:DASYN180;ijn746:DASYN180;seed:rxn08311	-1000	0			0	0
RE29383BB_B-937	1 MNXM11@MNXC3 + 1 MNXM50@MNXC3 <==> 1 MNXM121@MNXC3 + 1 MNXM89588@MNXC3	R_RE29383BB_B	PP3821	MNXR37123	MNXC3	2.7.7.9	bigg:GALU;bigg:GALUi;brenda:BR47905;ec:2.7.7.9;ecocyc:GLUC1PURIDYLTRANS-RXN;iabaylyiv4:GLUC1PURIDYLTRANS-RXN;iaf1260:GALUi;iaf692:GALUi;iag612:rbs_572;iao358:rll_188;iin800:UGP1;iin800:YHL012W;iit341:GALU;ijn746:GALU;ijr904.45632:GALU;ijr904.45632:GALUi;ijr904:GALU;ijr904:GALUi;imeo21:GALUi;imm904:GALU;imo1053-pao1:GALU;imo1053-pao1:GALUi;imo1056:GALU;imo1056:GALUi;ind750:GALU;inj661:GALUi;intenz…	-1000	1000			0	0
R4D491C79_RL-257	1 MNXM11@MNXC3 + 1 MNXM1@MNXC3 + 2 MNXM7@MNXC3 + 2 MNXM89557@MNXC3 + 1 MNXM90295@MNXC3 <-- 1 MNXM2@MNXC3 + 2 MNXM37@MNXC3 + 2 MNXM3@MNXC3 + 1 MNXM90238@MNXC3	R_R4D491C79_RL	PP1673	MNXR51047	MNXC3		bigg:R05224;imo1053-pao1:HGBAMS;imo1056:HGBAMS;seed:rxn11544	-1000	0			0	0
R67B253B0_RL-344	1 MNXM11@MNXC3 + 1 MNXM243@MNXC3 <-- 1 MNXM3@MNXC3	R_R67B253B0_RL	PP5222	MNXR485	MNXC3	4.6.1.1	bigg:ADNCYC;biopath:RXN00614;biopath:RXN00966;brenda:BR3450;ec:4.6.1.1;ecocyc:ADENYLATECYC-RXN;iaf1260:ADNCYC;iaf692:ADNCYC;iin800:CYR1;ijn746:ADNCYC;ijr904.45632:ADNCYC;ijr904:ADNCYC;imeo21:ADNCYC;imm904:ADNCYC;imo1053-pao1:ADNCYC;imo1056:ADNCYC;ind750:ADNCYC;inj661:ADNCYC;intenz:4868;iso783:ADNCYC;kegg:R00089;macie:M0058;metacyc:ADENYLATECYC-RXN;pubmed:10075700;pubmed:10318832;pubmed:13549488;p…	-1000	0			0	0
RB74BCE1A_RL-724	1 MNXM11@MNXC3 + 1 MNXM287@MNXC3 <-- 1 MNXM1@MNXC3 + 1 MNXM3@MNXC3 + 1 MNXM58@MNXC3	R_RB74BCE1A_RL	PP1303+PP1304	MNXR4764	MNXC3	2.7.7.4	bigg:SADT;biopath:RXN01162;brenda:BR47884;ec:2.7.7.4;ecocyc:SULFATE-ADENYLYLTRANS-RXN;iabaylyiv4:SULFATE-ADENYLYLTRANS-RXN;iag612:rbs_558;iag612:rbs_559;iin800:MET3;ijn746:SADT;imeo21:SADT;imm904:SADT;ind750:SADT;inj661:SADT;intenz:3040;irs1563.45632:R00529_c;iyo844:SADT1r;kegg:R00529;macie:M0287;metacyc:SULFATE-ADENYLYLTRANS-RXN;pubmed:15184554;pubmed:15615729;pubmed:9576487;pubmed:9668121;pubme…	-1000	0			0	0
RE97914BB_LR-964	1 MNXM11@MNXC3 + 1 MNXM2@MNXC3 --> 1 MNXM1@MNXC3 + 2 MNXM9@MNXC3	R_RE97914BB_LR	PP0538	MNXR4373	MNXC3	3.6.1.1	bigg:PPA;bigg:PPAer;bigg:PPAm;bigg:PPAn;biopath:RXN00452;brenda:BR22749;ec:3.6.1.1;ecocyc:INORGPYROPHOSPHAT-RXN;iabaylyiv4:INORGPYROPHOSPHAT-RXN;iaf1260:PPA;iaf692:PPA;iaf692:PPA_1;iag612:rbs_266;iag612:rbs_267;iao358:rll_122;igt196:PPA;iin800:IPP1;iin800:PPA2;iit341:PPA;ijn746:PPA;ijr904.45632:PPA;ijr904:PPA;imeo21:PPA;imm904:PPA;imm904:PPAm;imo1053-pao1:PPA;imo1056:PPA;ind750:PPA;ind750:PPAm;in…	0	1000			0	0
R74C0BF99_B-414	1 MNXM11@MNXC3 + 1 MNXM309@MNXC3 <==> 1 MNXM194@MNXC3 + 1 MNXM1@MNXC3 + 1 MNXM3@MNXC3	R_R74C0BF99_B	PP4810	MNXR3836	MNXC3	2.7.7.1;2.7.7.18	bigg:NNAT;bigg:NNATm;bigg:NNATn;bigg:NNATr;biopath:RXN00839;brenda:BR47865;ec:2.7.7.1;ec:2.7.7.18;ecocyc:NICONUCADENYLYLTRAN-RXN;iabaylyiv4:NICONUCADENYLYLTRAN-RXN;iaf1260:NNATr;iaf692:NNAT;iao358:rll_478;igt196:NNATr;iin800:YLR328W_1;iin800:YLR328W_2;iit341:NNAT;ijn746:NNATr;ijr904.45632:NNAT;ijr904:NNAT;imeo21:NNAT;imm904:NNAT;imm904:NNATm;imo1053-pao1:NNAT;imo1056:NNAT;ind750:NNAT;ind750:NNATm…	-1000	1000			0	0
RE0A403E4_RL-923	1 MNXM11@MNXC3 + 1 MNXM3291@MNXC3 + 1 MNXM9@MNXC3 <-- 1 MNXM1676@MNXC3 + 1 MNXM2@MNXC3 + 1 MNXM3@MNXC3	R_RE0A403E4_RL	PP4967	MNXR4804	MNXC3	2.5.1.6	bigg:SELMETAT;ec:2.5.1.6;ijn746:SELMETAT;kegg:R04771;rhea:31211;rhea:31212;rhea:31213;rhea:31214;seed:rxn03264	-1000	0			0	0
R1A49FA27_B-46	1 MNXM11@MNXC3 + 1 MNXM365@MNXC3 <==> 1 MNXM38291@MNXC3 + 1 MNXM4388@MNXC3	R_R1A49FA27_B	PP4266	MNXR54985	MNXC3	2.4.2.7	bigg:ADPT2;ec:2.4.2.7;ijn746:ADPT2;irs1563.45632:R04378_c;kegg:R04378;rhea:31135;rhea:31136;rhea:31137;rhea:31138;seed:rxn03039;seed:rxn12778	-1000	1000			0	0
RA50E8547_RL-638	1 MNXM11@MNXC3 + 1 MNXM47@MNXC3 <-- 1 MNXM121@MNXC3 + 1 MNXM1@MNXC3 + 1 MNXM89939@MNXC3	R_RA50E8547_RL	PP5411	MNXR55981	MNXC3	2.7.7.23	bigg:UAGDP;brenda:BS386585;ec:2.7.7.23;iabaylyiv4:NAG1P-URIDYLTRANS-RXN;iaf1260:UAGDP;iaf692:UAGDP;iao358:rll_162;igt196:UAGDP;iit341:UAGDP;ijn746:UAGDP;ijr904.45632:UAGDP;ijr904:UAGDP;imeo21:UAGDP;imo1053-pao1:UAGDP;imo1056:UAGDP;inj661:UAGDP;ips189:UAGDP;irs1563.45632:R00415_c;isb619:UAGDP;iso783:UAGDP;iyo844:UAGDPr;obsolete:rxn00294;pubmed:11707391;reactome:REACT_101348;reactome:REACT_109025;r…	-1000	0			0	0
RC3CE61B2_B-793	1 MNXM11@MNXC3 + 1 MNXM481@MNXC3 <==> 1 MNXM1@MNXC3 + 1 MNXM373@MNXC3 + 1 MNXM3@MNXC3	R_RC3CE61B2_B	PP5123	MNXR4514	MNXC3	2.7.7.3	bigg:PTPAT;bigg:PTPATi;bigg:PTPATim;biopath:RXN01280;brenda:BR47876;ec:2.7.7.3;ecocyc:PANTEPADENYLYLTRAN-RXN;iabaylyiv4:PANTEPADENYLYLTRAN-RXN;iaf1260:PTPATi;iaf692:PTPATi;iao358:rll_219;igt196:PTPATi;iin800:U94;iin800:U95;iit341:PTPATi;ijn746:PTPAT;ijr904.45632:PTPATi;ijr904:PTPATi;imeo21:PTPATi;imm904:PTPATi;imm904:PTPATim;imo1053-pao1:PTPATi;imo1056:PTPATi;ind750:PTPATi;ind750:PTPATim;inj661:P…	-1000	1000			0	0
RCCCFED30_RL-826	1 MNXM11@MNXC3 + 1 MNXM488@MNXC3 + 1 MNXM89557@MNXC3 <-- 1 MNXM2@MNXC3 + 1 MNXM37@MNXC3 + 1 MNXM38291@MNXC3	R_RCCCFED30_RL	PP2000	MNXR55597	MNXC3	2.4.2.14	bigg:GLUPRT;biopath:RXN01011;brenda:BR44270;ec:2.4.2.14;ecocyc:PRPPAMIDOTRANS-RXN;iabaylyiv4:PRPPAMIDOTRANS-RXN;iaf1260:GLUPRT;iaf692:GLUPRT;iag612:rbs_396;iao358:rll_369;iin800:ADE4;iit341:GLUPRT;ijn746:GLUPRT;ijr904.45632:GLUPRT;ijr904:GLUPRT;imeo21:GLUPRT;imm904:GLUPRT;imo1053-pao1:GLUPRT;imo1056:GLUPRT;ind750:GLUPRT;inj661:GLUPRT;intenz:2671;irs1563.45632:R01072_c;isb619:GLUPRT;iso783:GLUPRT;…	-1000	0			0	0
RF9A7BEB2_B-1038	1 MNXM11@MNXC3 + 1 MNXM519@MNXC3 <==> 1 MNXM235@MNXC3 + 1 MNXM38291@MNXC3	R_RF9A7BEB2_B	PP5291	MNXR55810	MNXC3	2.4.2.10	bigg:ORPT;biopath:RXN00412;brenda:BR44268;ec:2.4.2.10;ecocyc:OROPRIBTRANS-RXN;iabaylyiv4:OROPRIBTRANS-RXN;iaf1260:ORPT;iaf692:ORPT;iag612:rbs_504;iao358:rll_384;igt196:ORPT;iin800:URA10;iin800:URA5;iit341:ORPT;ijn746:ORPT;ijr904.45632:ORPT;ijr904:ORPT;imeo21:ORPT;imm904:ORPT;imo1053-pao1:ORPT;imo1056:ORPT;ind750:ORPT;inj661:ORPT;intenz:2667;irs1563.45632:R01870_c;isb619:ORPT;iso783:or_PT;iyo844:O…	-1000	1000			0	0
R6C853368_RL-375	1 MNXM11@MNXC3 + 1 MNXM80@MNXC3 <-- 1 MNXM158@MNXC3 + 1 MNXM38291@MNXC3	R_R6C853368_RL	PP0746	MNXR56037	MNXC3	2.4.2.9	bigg:UPPRT;bigg:UPPRTr;biopath:RXN00460;brenda:BR47535;ec:2.4.2.9;ecocyc:URACIL-PRIBOSYLTRANS-RXN;iabaylyiv4:URACIL-PRIBOSYLTRANS-RXN;iaf1260:UPPRT;iag612:rbs_576;iag612:rbs_577;iao358:rll_443;iin800:FUR1;iit341:UPPRT;ijn746:UPPRT;ijr904.45632:UPPRT;ijr904:UPPRT;imeo21:UPPRT;imm904:UPPRT;imo1053-pao1:UPPRT;imo1056:UPPRT;ind750:UPPRT;inj661:UPPRT;intenz:2666;ips189:UPPRT;irs1563.45632:R00966_c;isb…	-1000	0			0	0
RF5C6B3A1_RL-1018	1 MNXM11@MNXC3 + 1 MNXM90822@MNXC3 <-- 1 MNXM1@MNXC3 + 1 MNXM3@MNXC3 + 1 MNXM53407@MNXC3	R_RF5C6B3A1_RL	PP0602	MNXR55426	MNXC3	2.7.7.2	bigg:FMNAT;bigg:FMNATm;brenda:BR47867;ec:2.7.7.2;ecocyc:FADSYN-RXN;iabaylyiv4:FADSYN-RXN;iaf1260:FMNAT;iao358:rll_396;igt196:FMNAT;iin800:FAD1;iin800:U80;iit341:FMNAT;ijn746:FMNAT;ijr904.45632:FMNAT;ijr904:FMNAT;imeo21:FMNAT;imm904:FMNAT;imm904:FMNATm;imo1053-pao1:FMNAT;imo1056:FMNAT;ind750:FMNAT;ind750:FMNATm;inj661:FMNAT;intenz:17367;ips189:FMNATr;isb619:FMNAT;iso783:FMNAT;iyo844:FMNATr;kegg:R0…	-1000	0			0	0
RA32CA962_RL-631	1 MNXM11@MNXC3 + 2 MNXM1@MNXC3 + 1 MNXM39@MNXC3 + 1 MNXM648@MNXC3 <-- 3 MNXM2@MNXC3 + 1 MNXM51@MNXC3	R_RA32CA962_RL	PP0516;PP0522;PP3813	MNXR2835	MNXC3	3.5.4.25	bigg:GTPCII;bigg:GTPCII2;brenda:BR26117;brenda:BS370979;ec:3.5.4.25;ecocyc:GTP-CYCLOHYDRO-II-RXN;iabaylyiv4:GTP-CYCLOHYDRO-II-RXN;iaf1260:GTPCII2;iao358:rll_393;igt196:GTPCII2;iin800:RIB1;iit341:GTPCII;ijn746:GTPCII;ijr904.45632:GTPCII2;ijr904:GTPCII2;imeo21:GTPCII;imm904:GTPCII;imo1053-pao1:GTPCII;imo1056:GTPCII;ind750:GTPCII;inj661:GTPCII;inj661:GTPCII2;intenz:4334;isb619:GTPCII;iso783:GTPCII;i…	-1000	0			0	0
R17525509_B-34	1 MNXM1218@MNXC3 + 1 MNXM1@MNXC3 + 1 MNXM6@MNXC3 <==> 1 MNXM325@MNXC3 + 1 MNXM5@MNXC3	R_R17525509_B	PP3376	MNXR4191	MNXC3	1.1.1.43	bigg:PGLCNDH;brenda:BR29306;brenda:BR29306_WOP;brenda:BS188129;brenda:BS188129_WOP;ec:1.1.1.43;ijn746:PGLCNDH;imo1053-pao1:PGC2Di;imo1056:PGC2Di;intenz:1042;kegg:R02034;metacyc:1.1.1.43-RXN;rhea:16817;rhea:16818;rhea:16819;rhea:16820;seed:rxn01475	-1000	1000			0	0
R92A2E676_RL-556	1 MNXM1218@MNXC3 + 1 MNXM7@MNXC3 <-- 1 MNXM1981@MNXC3 + 1 MNXM3@MNXC3	R_R92A2E676_RL	PP3378	MNXR91	MNXC3	2.7.1.13	bigg:2DHGLCK;ec:2.7.1.13;ijn746:2DHGLCK;imo1053-pao1:DHGLCNKi;imo1056:DHGLCNKi;seed:rxn01921	-1000	0			0	0
RBB8DB4B7_RL-745	1 MNXM1219@MNXC3 + 1 MNXM9@MNXC3 <-- 1 MNXM258@MNXC3 + 1 MNXM2@MNXC3 + 1 MNXM73@MNXC3	R_RBB8DB4B7_RL	PP2324;PP3080	MNXR1486	MNXC3	2.5.1.54;4.1.2.15	bigg:DDPA;bigg:DDPAm;biopath:RXN01379;brenda:BR47668;ec:2.5.1.54;ec:4.1.2.15;ecocyc:DAHPSYN-RXN;iabaylyiv4:DAHPSYN-RXN;iaf1260:DDPA;iag612:rbs_512;iao358:rll_58;iao358:rll_59;igt196:DDPA;iin800:ARO3;iin800:ARO4;iit341:DDPA;ijn746:DDPA;ijr904.45632:DDPA;ijr904:DDPA;imeo21:DDPA;imm904:DDPA;imm904:DDPAm;imo1053-pao1:DAHPS;imo1056:DAHPS;ind750:DDPA;ind750:DDPAm;inj661:DDPA;intenz:10225;irs1563.45632:…	-1000	0			0	0
R2A5B0BFE_B-121	1 MNXM12224@MNXC3 <==> 1 MNXM6198@MNXC3 + 1 MNXM6199@MNXC3 + 1 MNXM6200@MNXC3 + 1 MNXM6201@MNXC3	R_R2A5B0BFE_B		MNXR4233	MNXC3		bigg:PHA;ijn746:PHA;seed:rxn12766	-1000	1000			0	0
RB08DAA7D_RL-695	1 MNXM1223@MNXC3 + 1 MNXM12@MNXC3 + 1 MNXM13@MNXC3 <-- 1 MNXM184@MNXC3 + 1 MNXM21@MNXC3	R_RB08DAA7D_RL	PP4379	MNXR3153	MNXC3	2.3.1.180	bigg:KAS15;ec:2.3.1.180;iaf1260:KAS15;iit341:KAS15;ijn746:KAS15;ijr904.45632:KAS15;ijr904:KAS15;imo1053-pao1:KAS15;imo1056:KAS15;intenz:16520;isb619:KAS15;iso783:KAS15;rhea:12080;rhea:12081;rhea:12082;rhea:12083;seed:rxn08766	-1000	0			0	0
R71BE547_RL-402	1 MNXM1223@MNXC3 + 1 MNXM13@MNXC3 + 1 MNXM925@MNXC3 <-- 1 MNXM1269@MNXC3 + 1 MNXM184@MNXC3	R_R71BE547_RL	PP4175	MNXR36022	MNXC3	2.3.1.179;2.3.1.180;2.3.1.41;2.3.1.85;2.3.1.86	bigg:KAS14;ec:2.3.1.179;ec:2.3.1.180;ec:2.3.1.41;ec:2.3.1.85;ec:2.3.1.86;iabaylyiv4:0-3OXOACP-SYNTHASE-RXN;iabaylyiv4:C4;iaf1260:KAS14;iin800:CEM1_1;iin800:FAS2_1_1;iit341:KAS14;ijn746:KAS14;ijr904.45632:KAS14;ijr904:KAS14;imo1053-pao1:ACMAT1;imo1056:ACMAT1;isb619:KAS14;iso783:ACMAT1;kegg:R04355;obsolete:rxn08765;obsolete:rxn12870;seed:rxn05347	-1000	0			0	0
R9882731E_B-581	1 MNXM1223@MNXC3 + 1 MNXM1@MNXC3 + 1 MNXM6@MNXC3 <==> 1 MNXM4175@MNXC3 + 1 MNXM5@MNXC3	R_R9882731E_B	PP1914	MNXR194	MNXC3	1.1.1.100	bigg:3OAR40;ec:1.1.1.100;iaf1260:3OAR40;ijn746:3OAR40;seed:rxn07994	-1000	1000			0	0
R72CB002_RL-408	1 MNXM1224@MNXC3 + 1 MNXM1@MNXC3 + 1 MNXM274@MNXC3 <-- 1 MNXM1531@MNXC3 + 1 MNXM194@MNXC3	R_R72CB002_RL	PP1679	MNXR3837	MNXC3	2.4.2.21	bigg:NNDMBRT;brenda:BR44272;ec:2.4.2.21;ecocyc:DMBPPRIBOSYLTRANS-RXN;iaf1260:NNDMBRT;ijn746:NNDMBRT;ijr904.45632:NNDMBRT;ijr904:NNDMBRT;imeo21:NNDMBRT;inj661:NNDMBRT;intenz:2678;iso783:NNDMBRT;kegg:R04148;macie:M0079;metacyc:DMBPPRIBOSYLTRANS-RXN;rhea:11196;rhea:11197;rhea:11198;rhea:11199;seed:rxn02897;upa:UCR04148;upa:UER00516	-1000	0			0	0
RA8497557_LR-656	1 MNXM1224@MNXC3 + 1 MNXM2@MNXC3 --> 1 MNXM1539@MNXC3 + 1 MNXM9@MNXC3	R_RA8497557_LR	PP1680	MNXR4671	MNXC3	3.1.3.73	bigg:RZ5PP;brenda:BR47999;ec:3.1.3.73;ecocyc:RIBAZOLEPHOSPHAT-RXN;iaf1260:RZ5PP;ijn746:RZ5PP;ijr904.45632:RZ5PP;ijr904:RZ5PP;imeo21:RZ5PP;inj661:RZ5PP;intenz:18464;iso783:RBZP;kegg:R04594;metacyc:RIBAZOLEPHOSPHAT-RXN;rhea:24456;rhea:24457;rhea:24458;rhea:24459;seed:rxn03150;upa:UCR04594;upa:UER00517	0	1000			0	0
R485A5F40_RL-242	1 MNXM1239@MNXC3 + 1 MNXM15@MNXC3 <-- 1 MNXM2@MNXC3 + 1 MNXM902@MNXC3	R_R485A5F40_RL	PP3941	MNXR3386	MNXC3	3.5.1.107	bigg:MALMDA;bigg:PYRZAM;biopath:RXN01310;brenda:BR49201;ec:3.5.1.107;ijn746:MALMDA;intenz:18089;isb619:PYRZAM;kegg:R03540;metacyc:RXN-646;pubmed:18678916;rhea:27385;rhea:27386;rhea:27387;rhea:27388;seed:rxn02523	-1000	0			0	0
R29E43110_B-115	1 MNXM1239@MNXC3 <==> 1 MNXM93@MNXC3	R_R29E43110_B	PP3942	MNXR3385	MNXC3	5.2.1.1	bigg:MALEI;biopath:RXN00271;brenda:BR208;ec:5.2.1.1;ijn746:MALEI;intenz:4928;irs1563.45632:R01087_c;kegg:R01087;metacyc:MALEATE-ISOMERASE-RXN;rhea:13169;rhea:13170;rhea:13171;rhea:13172;seed:rxn00803	-1000	1000			0	0
R79E52CE9_B-434	1 MNXM123@MNXC3 + 1 MNXM14920@MNXC3 <==> 1 MNXM22020@MNXC3 + 1 MNXM61@MNXC3	R_R79E52CE9_B	PP2698	MNXR3647	MNXC3	2.1.1.14	bigg:MTHPTGHMr;ec:2.1.1.14	-1000	1000			0	0
RD3FD3578_RL-864	1 MNXM123@MNXC3 + 1 MNXM15@MNXC3 + 1 MNXM23@MNXC3 <-- 1 MNXM2@MNXC3 + 1 MNXM319@MNXC3	R_RD3FD3578_RL		MNXR1361	MNXC3	4.4.1.8	bigg:CYSTL;bigg:CYSTLp;biopath:RXN00195;brenda:BR3446;ec:4.4.1.8;ecocyc:CYSTATHIONINE-BETA-LYASE-RXN;iabaylyiv4:CYSTATHIONINE-BETA-LYASE-RXN;iaf1260:CYSTL;iag612:rbs_212;iag612:rbs_213;iao358:rll_248;iin800:YFR055W;ijn746:CYSTL;ijr904.45632:CYSTL;ijr904:CYSTL;imeo21:CYSTL;imm904:CYSTL;imm904:CYSTLp;imo1053-pao1:CYSTLr;imo1056:CYSTLr;ind750:CYSTL;ind750:CYSTLp;inj661:CYSTL;intenz:4852;irs1563.4563…	-1000	0			0	0
R8261C1C5_B-462	1 MNXM123@MNXC3 + 1 MNXM25@MNXC3 <==> 1 MNXM820@MNXC3 + 1 MNXM89582@MNXC3	R_R8261C1C5_B	PP0659;PP4594	MNXR32404	MNXC3	2.5.1.-;2.5.1.48;4.2.99.9	bigg:SHSL2r;biopath:RXN00932;ec:2.5.1.-;ec:2.5.1.48;ec:4.2.99.9;iit341:SHSL2r;ijn746:SHSL2r;imo1053-pao1:SHSL2;imo1056:SHSL2;irs1563.45632:R01288_c;iyo844:SHSL2;kegg:R01288;metacyc:RXN-9384;obsolete:rxn09947;rhea:27826;rhea:27827;rhea:27828;rhea:27829;seed:rxn05957;upa:UCR01288;upa:UER00449	-1000	1000			0	0
RA528EB55_B-639	1 MNXM123@MNXC3 + 1 MNXM26@MNXC3 <==> 1 MNXM699@MNXC3 + 1 MNXM89582@MNXC3	R_RA528EB55_B	PP2528	MNXR30666	MNXC3	2.5.1.49;4.2.99.10;4.2.99.8	bigg:AHSERL2;bigg:METACH;brenda:BS354674;brenda:BS370452;ec:2.5.1.49;ec:4.2.99.10;ec:4.2.99.8;iabaylyiv4:ACETYLHOMOSER-CYS-RXN;iaf692:AHSERL2;iao358:rll_102;iin800:MET17_2;iin800:MET17_3;iit341:AHSERL2;ijn746:METACH;imm904:AHSERL2;ind750:AHSERL2;irs1563.45632:R01287_c;iso783:AHSERL2;kegg:R01287;metacyc:ACETYLHOMOSER-CYS-RXN;obsolete:rxn13028;rhea:27822;rhea:27823;rhea:27824;rhea:27825;seed:rxn009…	-1000	1000			0	0
RD072B213_LR-844	1 MNXM123@MNXC3 + 1 MNXM289@MNXC3 --> 1 MNXM464@MNXC3 + 1 MNXM61@MNXC3	R_RD072B213_LR		MNXR949	MNXC3	2.1.1.5	bigg:BHMT;biopath:RXN00871;brenda:BR40558;ec:2.1.1.5;ijn746:BHMT;imo1053-pao1:GLYBTM;imo1056:GLYBTM;intenz:2104;kegg:R02821;metacyc:2.1.1.5-RXN;pubmed:18457970;reactome:REACT_115861;reactome:REACT_126906;reactome:REACT_130550;reactome:REACT_131192;reactome:REACT_135304;reactome:REACT_135960;reactome:REACT_137951;reactome:REACT_144417;reactome:REACT_145010;reactome:REACT_147363;rhea:22336;rhea:223…	0	1000			0	0
RD2EBF8F3_B-855	1 MNXM123@MNXC3 + 1 MNXM318@MNXC3 <==> 1 MNXM61@MNXC3 + 1 MNXM79@MNXC3	R_RD2EBF8F3_B	PP2375	MNXR3495	MNXC3	2.1.1.13;2.1.1.14	aragem.45632:R00946_c;bigg:METS;bigg:METSr;biopath:RXN00753;brenda:BR40552;ec:2.1.1.13;ec:2.1.1.14;ecocyc:HOMOCYSMETB12-RXN;iabaylyiv4:HOMOCYSMETB12-RXN;iaf1260:METS;iaf692:METS;iao358:rll_249;igt196:METS;iin800:U47;ijn746:METSr;ijr904.45632:METS;ijr904:METS;imeo21:METSMHPGLUT_b;imeo21:MTHFB12D;imm904:METS;imo1053-pao1:METS;imo1056:METS;ind750:METS;inj661:METS;intenz:10851;irs1563.45632:R00946_c;…	-1000	1000			0	0
R15F8C459_LR-28	1 MNXM1242@MNXC3 --> 1 MNXM1@MNXC3 + 1 MNXM326@MNXC3 + 1 MNXM6376@MNXC3	R_R15F8C459_LR		MNXR55849	MNXC3		bigg:PPTGS_KT;ijn746:PPTGS_KT;seed:rxn12751	0	1000			0	0
R3598D90A_LR-158	1 MNXM124@MNXC19 + 1 MNXM2@MNXC3 + 1 MNXM3@MNXC3 --> 1 MNXM124@MNXC3 + 1 MNXM1@MNXC3 + 1 MNXM7@MNXC3 + 1 MNXM9@MNXC3	R_R3598D90A_LR	PP0411+PP0412+PP0413+PP0414	MNXR4889	MNXC19%MNXC3		bigg:SPMDabc;bigg:SPMDabcpp;ecocyc:ABC-24-RXN;iaf1260:SPMDabcpp;ijn746:SPMDabcpp;ijr904.45632:SPMDabc;ijr904:SPMDabc;imo1053-pao1:SPMDabc;imo1056:SPMDabc;ips189:SPMDabc;isb619:SPMDabc;rhea:29999;rhea:30000;rhea:30001;rhea:30002;seed:rxn05175;seed:rxn09263	0	1000			0	0
R205260EC_B-78	1 MNXM124@MNXC19 <==> 1 MNXM124@MNXC2	R_R205260EC_B		MNXR4891	MNXC19%MNXC2		bigg:SPMDtex;iaf1260:SPMDtex;ijn746:SPMDtex;imm904:SPMDtex2;seed:rxn09266;seed:rxn13397	-1000	1000			0	0
R4F682028_LR-262	1 MNXM125@MNXC19 + 1 MNXM2@MNXC19 --> 1 MNXM334@MNXC19 + 1 MNXM9@MNXC19	R_R4F682028_LR	PP1414	MNXR3873	MNXC19	3.1.3.1;3.1.3.31;3.1.3.5	bigg:NTD11;bigg:NTD11pp;biopath:RXN00833;brenda:BS64634;ec:3.1.3.1;ec:3.1.3.31;ec:3.1.3.5;ecocyc:RXN-7607;iabaylyiv4:RXN-7607;iaf1260:NTD11;iaf1260:NTD11pp;iao358:rll_294;iin800:U32;ijn746:NTD11;ijn746:NTD11pp;ijr904.45632:NTD11;ijr904:NTD11;imeo21:NTD11;imm904:NTD11;imo1053-pao1:NTD11;imo1056:NTD11;ind750:NTD11;inj661:NTD11;irs1563.45632:R01126_c;iso783:NTD11;kegg:R01126;metacyc:RXN-7607;reactom…	0	1000			0	0
R8796A875_LR-497	1 MNXM125@MNXC3 + 1 MNXM2@MNXC3 --> 1 MNXM334@MNXC3 + 1 MNXM9@MNXC3	R_R8796A875_LR	PP1620	MNXR3873	MNXC3	3.1.3.1;3.1.3.31;3.1.3.5	bigg:NTD11;bigg:NTD11pp;biopath:RXN00833;brenda:BS64634;ec:3.1.3.1;ec:3.1.3.31;ec:3.1.3.5;ecocyc:RXN-7607;iabaylyiv4:RXN-7607;iaf1260:NTD11;iaf1260:NTD11pp;iao358:rll_294;iin800:U32;ijn746:NTD11;ijn746:NTD11pp;ijr904.45632:NTD11;ijr904:NTD11;imeo21:NTD11;imm904:NTD11;imo1053-pao1:NTD11;imo1056:NTD11;ind750:NTD11;inj661:NTD11;irs1563.45632:R01126_c;iso783:NTD11;kegg:R01126;metacyc:RXN-7607;reactom…	0	1000			0	0
R26F0C5C0_B-103	1 MNXM125@MNXC3 + 1 MNXM2@MNXC3 <==> 1 MNXM456@MNXC3	R_R26F0C5C0_B	PP4822	MNXR3099	MNXC3	2.1.2.3;3.5.4.10	bigg:IMPC;biopath:RXN00218;brenda:BR19263;ec:2.1.2.3;ec:3.5.4.10;ecocyc:IMPCYCLOHYDROLASE-RXN;iabaylyiv4:IMPCYCLOHYDROLASE-RXN;iaf1260:IMPC;iaf692:IMPC;iag612:rbs_77;iao358:rll_371;igt196:IMPC;iin800:ADE16_2;iin800:ADE17_2;iit341:IMPC;ijn746:IMPC;ijr904.45632:IMPC;ijr904:IMPC;imeo21:IMPC;imm904:IMPC;imo1053-pao1:IMPC;imo1056:IMPC;ind750:IMPC;inj661:IMPC;intenz:4319;irs1563.45632:R01127_c;isb619:I…	-1000	1000			0	0
R15538ABD_LR-25	1 MNXM1264@MNXC3 + 1 MNXM12@MNXC3 --> 1 MNXM21@MNXC3 + 1 MNXM92@MNXC3	R_R15538ABD_LR	PP1377;PP3280	MNXR209	MNXC3	2.3.1.-;2.3.1.16;2.3.1.174	bigg:3OXCOAT;biopath:RXN00946;brenda:BR48623;ec:2.3.1.-;ec:2.3.1.16;ec:2.3.1.174;ecocyc:RXN-3641;iabaylyiv4:RXN-3641;ijn746:3OXCOAT;imo1053-pao1:3OXACOA;imo1056:3OXACOA;intenz:15776;irs1563.45632:R00829_c;kegg:R00829;rhea:19481;rhea:19482;rhea:19483;rhea:19484;seed:rxn00598	0	1000			0	0
RF09BEF23_RL-1000	1 MNXM1264@MNXC3 + 1 MNXM25@MNXC3 <-- 1 MNXM716@MNXC3 + 1 MNXM92@MNXC3	R_RF09BEF23_RL	PP3951+PP3952	MNXR184	MNXC3	2.8.3.6	bigg:3OADPCOAT;biopath:RXN01488;brenda:BR48131;ec:2.8.3.6;iabaylyiv4:3-OXOADIPATE-COA-TRANSFERASE-RXN;ijn746:3OADPCOAT;imo1053-pao1:PCAIJ;imo1056:PCAIJ;intenz:3165;kegg:R02990;rhea:12048;rhea:12049;rhea:12050;rhea:12051;seed:rxn02143	-1000	0			0	0
RA183C210_RL-622	1 MNXM1264@MNXC3 + 1 MNXM90545@MNXC3 <-- 1 MNXM2784@MNXC3	R_RA183C210_RL	PP3282+PP3284	MNXR55618	MNXC3		bigg:HADPCOADH;ijn746:HADPCOADH;seed:rxn12773	-1000	0			0	0
RDE46A37E_B-917	1 MNXM1269@MNXC3 + 1 MNXM12@MNXC3 <==> 1 MNXM21@MNXC3 + 1 MNXM925@MNXC3	R_RDE46A37E_B	PP4175	MNXR35617	MNXC3	2.3.1.179;2.3.1.180;2.3.1.38;2.3.1.41;2.3.1.85;2.3.1.86	bigg:ACOATA;bigg:ACOATAm;ec:2.3.1.179;ec:2.3.1.180;ec:2.3.1.38;ec:2.3.1.41;ec:2.3.1.85;ec:2.3.1.86;iaf1260:ACOATA;iag612:rbs_109;iag612:rbs_110;iin800:FAS1_s;iit341:ACOATA;ijn746:ACOATA;ijr904.45632:ACOATA;ijr904:ACOATA;imm904:ACOATA;imm904:ACOATAm;ind750:ACOATA;ind750:ACOATAm;irs1563.45632:R01624_c;irs1563.45632:R01624_p;isb619:ACOATA;iso783:ACOATA;kegg:R01624;metacyc:ACP-S-ACETYLTRANSFER-RXN;ob…	-1000	1000			0	0
RA15AFF86_RL-620	1 MNXM1269@MNXC3 + 1 MNXM13@MNXC3 <-- 1 MNXM184@MNXC3	R_RA15AFF86_RL	PP4175	MNXR3381	MNXC3	4.1.1.87	bigg:MACPD;brenda:BR48970;ec:4.1.1.87;iabaylyiv4:MALONYL-ACPDECARBOX-RXN;iaf1260:MACPD;ijn746:MACPD;ijr904.45632:MACPD;ijr904:MACPD;imo1053-pao1:MACPD;imo1056:MACPD;isb619:MACPD;iso783:MACPD;kegg:R09482;seed:rxn08861	-1000	0			0	0
R2DA81553_B-136	1 MNXM1277@MNXC3 + 1 MNXM21@MNXC3 <==> 1 MNXM12@MNXC3 + 1 MNXM4815@MNXC3	R_R2DA81553_B	PP0338	MNXR55828	MNXC3	2.3.1.12	bigg:PDHbr;brenda:BS320377;ec:2.3.1.12;iao358:rll_310;iin800:LAT1;ijn746:PDHbr;imeo21:PDHbr;inj661:PDHbr;metacyc:DIHYDLIPACETRANS-RXN;obsolete:rxn06179;rhea:33151;rhea:33152;rhea:33153;rhea:33154;seed:rxn01871	-1000	1000			0	0
RA9CBEC2A_RL-661	1 MNXM1277@MNXC3 + 1 MNXM382@MNXC3 <-- 1 MNXM12@MNXC3 + 1 MNXM91300@MNXC3	R_RA9CBEC2A_RL	PP4189	MNXR55588	MNXC3	2.3.1.61	bigg:GLCOASYNT;ec:2.3.1.61;ijn746:GLCOASYNT;seed:rxn01873	-1000	0			0	0
R36A323A8_B-161	1 MNXM1277@MNXC3 + 1 MNXM92@MNXC3 <==> 1 MNXM12@MNXC3 + 1 MNXM90660@MNXC3	R_R36A323A8_B	PP4188	MNXR55017	MNXC3	2.3.1.61	bigg:AKGDb;bigg:AKGDbm;bigg:AKGDbr;ec:2.3.1.61;ijn746:AKGDbr;imeo21:AKGDb;imm904:AKGDbm;ind750:AKGDbm;inj661:AKGDb;isb619:AKGDb;obsolete:rxn06180;seed:rxn01872	-1000	1000			0	0
R5D3D40E0_LR-314	1 MNXM1280@MNXC3 + 1 MNXM1@MNXC3 + 1 MNXM6@MNXC3 --> 1 MNXM245@MNXC3 + 1 MNXM5@MNXC3 + 1 MNXM9@MNXC3	R_R5D3D40E0_LR	PP4811	MNXR2454	MNXC3	1.2.1.41	bigg:G5SD;bigg:G5SDym;biopath:RXN00224;brenda:BR36782;ec:1.2.1.41;ecocyc:GLUTSEMIALDEHYDROG-RXN;iabaylyiv4:GLUTSEMIALDEHYDROG-RXN;iaf1260:G5SD;iag612:rbs_393;iao358:rll_335;ijn746:G5SD;ijr904.45632:G5SD;ijr904:G5SD;imeo21:G5SD;imm904:G5SD;imo1053-pao1:G5SD;imo1056:G5SD;ind750:G5SD;inj661:G5SD;intenz:1384;irs1563.45632:R03313_c;iso783:G5SD;iyo844:G5SD;kegg:R03313;metacyc:GLUTSEMIALDEHYDROG-RXN;obs…	0	1000			0	0
RF3AF94EC_RL-1013	1 MNXM1281@MNXC3 + 1 MNXM9@MNXC3 <-- 1 MNXM1482@MNXC3 + 1 MNXM2@MNXC3	R_RF3AF94EC_RL	PP0059	MNXR2969	MNXC3	3.1.3.15	bigg:HISTP;biopath:RXN00548;brenda:BR19199;ec:3.1.3.15;ecocyc:HISTIDPHOS-RXN;iabaylyiv4:HISTIDPHOS-RXN;iaf1260:HISTP;iaf692:HISTP;iag612:rbs_405;iao358:rll_197;igt196:HISTP;iin800:HIS2;ijn746:HISTP;ijr904.45632:HISTP;ijr904:HISTP;imeo21:HISTP;imm904:HISTP;imo1053-pao1:HISTP;imo1056:HISTP;ind750:HISTP;inj661:HISTP;intenz:3290;irs1563.45632:R03013_c;isb619:HISTP;iso783:HISTP;iyo844:HISTP;kegg:R0301…	-1000	0			0	0
RBF9973C8_RL-770	1 MNXM1287@MNXC3 + 1 MNXM15@MNXC3 <-- 1 MNXM2@MNXC3 + 1 MNXM496@MNXC3	R_RBF9973C8_RL	PP5036	MNXR2274	MNXC3	3.5.3.13	bigg:FORGLUIH;brenda:BR22723;ec:3.5.3.13;ijn746:FORGLUIH;imo1053-pao1:FORMD;imo1056:FORMD;intenz:4301;kegg:R02286;metacyc:FORMIMINOGLUTAMATE-DEIMINASE-RXN;rhea:22832;rhea:22833;rhea:22834;rhea:22835;seed:rxn01640;upa:UCR02286;upa:UER00553	-1000	0			0	0
R30F04FA7_LR-149	1 MNXM1287@MNXC3 + 1 MNXM2@MNXC3 --> 1 MNXM39@MNXC3 + 1 MNXM89557@MNXC3	R_R30F04FA7_LR	PP5029	MNXR31971	MNXC3	3.5.1.68	bigg:NFORGLUAH;brenda:BR22707;ec:3.5.1.68;ijn746:NFORGLUAH;intenz:4252;kegg:R00525;metacyc:N-FORMYLGLUTAMATE-DEFORMYLASE-RXN;rhea:12476;rhea:12477;rhea:12478;rhea:12479;seed:rxn00375;upa:UCR00525;upa:UER00554	0	1000			0	0
RDE890339_LR-919	1 MNXM1290@MNXC3 + 1 MNXM1@MNXC3 + 0.5 MNXM4@MNXC3 --> 1 MNXM1291@MNXC3	R_RDE890339_LR	PP4829		MNXC3			0	1000			0	0
RD90F5BC3_B-895	1 MNXM1298@MNXC3 + 1 MNXM12@MNXC3 <==> 1 MNXM4927@MNXC3 + 1 MNXM925@MNXC3	R_RD90F5BC3_B	PP1408	MNXR47315	MNXC3		bigg:3HAACOAT140;ijn746:3HAACOAT140;seed:rxn12755	-1000	1000			0	0
R71CD7CDF_B-403	1 MNXM1298@MNXC3 + 1 MNXM5@MNXC3 <==> 1 MNXM1@MNXC3 + 1 MNXM4994@MNXC3 + 1 MNXM6@MNXC3	R_R71CD7CDF_B	PP1914	MNXR188	MNXC3	1.1.1.100;2.3.1.85;2.3.1.86	bigg:3OAR140;ec:1.1.1.100;ec:2.3.1.85;ec:2.3.1.86;iabaylyiv4:0-3OXOACP-REDUCTASE-RXN;iabaylyiv4:C14;iaf1260:3OAR140;ijn746:3OAR140;imo1053-pao1:HTDR6;imo1056:HTDR6;kegg:R04566;obsolete:rxn07988r;seed:rxn05342	-1000	1000			0	0
RC7FE3812_LR-807	1 MNXM1298@MNXC3 --> 1 MNXM2@MNXC3 + 1 MNXM3106@MNXC3	R_RC7FE3812_LR	PP1602;PP4174	MNXR144	MNXC3	2.3.1.85;2.3.1.86;4.2.1.59;4.2.1.61	bigg:3HAD140;ec:2.3.1.85;ec:2.3.1.86;ec:4.2.1.59;ec:4.2.1.61;iaf1260:3HAD140;ijn746:3HAD140;kegg:R04568;seed:rxn05335	0	1000			0	0
R43732CB3_B-220	1 MNXM12@MNXC3 + 1 MNXM133@MNXC3 <==> 2 MNXM21@MNXC3	R_R43732CB3_B97;R_R43732CB3_B96	PP2051	MNXR341	MNXC3	2.3.1.16;2.3.1.9	aragem.45632:R00238_p;bigg:ACACT1;bigg:ACACT1m;bigg:ACACT1r;bigg:ACACT1rm;bigg:ACACT1x;bigg:KAT1;biopath:RXN00225;biopath:RXN01163;brenda:BR44092;ec:2.3.1.16;ec:2.3.1.9;ecocyc:ACETYL-COA-ACETYLTRANSFER-RXN;iabaylyiv4:ACETYL-COA-ACETYLTRANSFER-RXN;iaf1260:ACACT1r;iaf1260:KAT1;iaf692:ACACT1;iao358:rll_136;iin800:ERG10;iit341:ACACT1r;ijn746:ACACT1r;ijn746:KAT1;ijr904.45632:ACACT1r;ijr904:ACACT1r;ime…	-1000	1000			0	0
R43732CB3_B-221	1 MNXM12@MNXC3 + 1 MNXM133@MNXC3 <==> 2 MNXM21@MNXC3	R_R43732CB3_B97;R_R43732CB3_B96	PP2137;PP2215	MNXR341	MNXC3	2.3.1.16;2.3.1.9	aragem.45632:R00238_p;bigg:ACACT1;bigg:ACACT1m;bigg:ACACT1r;bigg:ACACT1rm;bigg:ACACT1x;bigg:KAT1;biopath:RXN00225;biopath:RXN01163;brenda:BR44092;ec:2.3.1.16;ec:2.3.1.9;ecocyc:ACETYL-COA-ACETYLTRANSFER-RXN;iabaylyiv4:ACETYL-COA-ACETYLTRANSFER-RXN;iaf1260:ACACT1r;iaf1260:KAT1;iaf692:ACACT1;iao358:rll_136;iin800:ERG10;iit341:ACACT1r;ijn746:ACACT1r;ijn746:KAT1;ijr904.45632:ACACT1r;ijr904:ACACT1r;ime…	0	1000			0	0
R68663034_LR-351	1 MNXM12@MNXC3 + 1 MNXM14168@MNXC3 + 2 MNXM2@MNXC3 --> 1 MNXM1@MNXC3 + 1 MNXM21@MNXC3 + 1 MNXM2784@MNXC3 + 1 MNXM90545@MNXC3	R_R68663034_LR	PP3270+PP3280+PP3283		MNXC3			0	1000			0	0
RFFDD1B42_RL-1059	1 MNXM12@MNXC3 + 1 MNXM1563@MNXC3 <-- 1 MNXM2@MNXC3 + 1 MNXM480@MNXC3 + 1 MNXM92@MNXC3	R_RFFDD1B42_RL	PP1530	MNXR5036	MNXC3	2.3.1.117	bigg:THDPS;biopath:RXN01041;ec:2.3.1.117;ecocyc:TETHYDPICSUCC-RXN;iabaylyiv4:TETHYDPICSUCC-RXN;iaf1260:THDPS;igt196:THDPS;iit341:THDPS;ijn746:THDPS;ijr904.45632:THDPS;ijr904:THDPS;imeo21:THDPS;imo1053-pao1:THDPS;imo1056:THDPS;inj661:THDPS;intenz:2385;isb619:THDPS;iso783:THDPS;kegg:R04365;rhea:17325;rhea:17326;rhea:17327;rhea:17328;seed:rxn03031;upa:UCR04365;upa:UER00019	-1000	0			0	0
RBEEDC538_RL-765	1 MNXM12@MNXC3 + 1 MNXM1756@MNXC3 + 1 MNXM1@MNXC3 <-- 1 MNXM70@MNXC3 + 1 MNXM92@MNXC3	R_RBEEDC538_RL	PP4479+PP4480	MNXR879	MNXC3	2.3.1.109	bigg:AST;brenda:BR43973;ec:2.3.1.109;ecocyc:ARGININE-N-SUCCINYLTRANSFERASE-RXN;iabaylyiv4:ARGININE-N-SUCCINYLTRANSFERASE-RXN;iaf1260:AST;ijn746:AST;ijr904.45632:AST;ijr904:AST;imeo21:AST;inj661:AST;intenz:16503;iso783:AST;kegg:R00832;rhea:15185;rhea:15186;rhea:15187;rhea:15188;seed:rxn00601;upa:UCR00832;upa:UER00279	-1000	0			0	0
REE674EE6_B-991	1 MNXM12@MNXC3 + 1 MNXM184@MNXC3 <==> 1 MNXM40@MNXC3 + 1 MNXM925@MNXC3	R_REE674EE6_B	PP1913	MNXR35619	MNXC3	2.3.1.0;2.3.1.39;2.3.1.85;2.3.1.86	bigg:MCOATA;bigg:MCOATAm;ec:2.3.1.0;ec:2.3.1.39;ec:2.3.1.85;ec:2.3.1.86;iabaylyiv4:MALONYL-COA-ACP-TRANSACYL-RXN;iaf1260:MCOATA;iag612:rbs_446;iao358:rll_134;iin800:FAS1_1;iin800:MCT1;iit341:MCOATA;ijn746:MCOATA;ijr904.45632:MCOATA;ijr904:MCOATA;imeo21:MCOATA;imm904:MCOATA;imm904:MCOATAm;imo1053-pao1:MCOATA;imo1056:MCOATA;ind750:MCOATA;ind750:MCOATAm;inj661:MCOATA;irs1563.45632:R01626_c;isb619:MC…	-1000	1000			0	0
R2E6C727_B-139	1 MNXM12@MNXC3 + 1 MNXM2575@MNXC3 <==> 1 MNXM4928@MNXC3 + 1 MNXM925@MNXC3	R_R2E6C727_B	PP1408	MNXR47312	MNXC3		bigg:3HAACOAT100;ijn746:3HAACOAT100;seed:rxn12752	-1000	1000			0	0
R4ED73537_B-261	1 MNXM12@MNXC3 + 1 MNXM25@MNXC3 + 1 MNXM3@MNXC3 <==> 1 MNXM7@MNXC3 + 1 MNXM92@MNXC3 + 1 MNXM9@MNXC3	R_R4ED73537_B	PP4185+PP4186	MNXR4958	MNXC3	6.2.1.4;6.2.1.5	bigg:SUCOAS;bigg:SUCOASm;biopath:RXN00971;brenda:BR88;ec:6.2.1.4;ec:6.2.1.5;ecocyc:SUCCCOASYN-RXN;iabaylyiv4:SUCCCOASYN-RXN;iaf1260:SUCOAS;iag612:rbs_554;iao358:rll_611;iin800:LSC2;ijn746:SUCOAS;ijr904.45632:SUCOAS;ijr904:SUCOAS;imeo21:SUCOAS;imm904:SUCOASm;imo1053-pao1:SUCOAS;imo1056:SUCOAS;ind750:SUCOAS1m;inj661:SUCOAS;intenz:5063;irs1563.45632:R00405_m;isb619:SUCOAS;iso783:SUCOAS;iyo844:SUCOAS…	-1000	1000			0	0
RCD52FAA5_B-828	1 MNXM12@MNXC3 + 1 MNXM3407@MNXC3 <==> 1 MNXM4926@MNXC3 + 1 MNXM925@MNXC3	R_RCD52FAA5_B	PP1408	MNXR47313	MNXC3		bigg:3HAACOAT120;ijn746:3HAACOAT120;seed:rxn12753	-1000	1000			0	0
R61AB5B6_B-330	1 MNXM12@MNXC3 + 1 MNXM3746@MNXC3 <==> 1 MNXM4930@MNXC3 + 1 MNXM925@MNXC3	R_R61AB5B6_B	PP1408	MNXR47318	MNXC3		bigg:3HAACOAT80;ijn746:3HAACOAT80;seed:rxn12758	-1000	1000			0	0
R5F46211E_B-324	1 MNXM12@MNXC3 + 1 MNXM418@MNXC3 <==> 1 MNXM21@MNXC3 + 1 MNXM53@MNXC3	R_R5F46211E_B	PP0840	MNXR4808	MNXC3	2.3.1.30	bigg:SERAT;bigg:SERATi;biopath:RXN01325;brenda:BR44030;ec:2.3.1.30;ecocyc:SERINE-O-ACETTRAN-RXN;iabaylyiv4:SERINE-O-ACETTRAN-RXN;iaf1260:SERAT;iaf692:SERAT;iag612:rbs_117;iao358:rll_103;igt196:SERAT;iin800:U48;iit341:SERAT;ijn746:SERAT;ijr904.45632:SERAT;ijr904:SERAT;imeo21:SERAT;imm904:SERATi;imo1053-pao1:SERAT;imo1056:SERAT;ind750:SERATi;inj661:SERAT;intenz:2298;irs1563.45632:R00586_c;isb619:SE…	-1000	1000			0	0
RF92CD813_B-1035	1 MNXM12@MNXC3 + 1 MNXM4199@MNXC3 <==> 1 MNXM4929@MNXC3 + 1 MNXM925@MNXC3	R_RF92CD813_B	PP1408	MNXR47317	MNXC3		bigg:3HAACOAT60;ijn746:3HAACOAT60;seed:rxn12757	-1000	1000			0	0
RD9A71B34_LR-900	1 MNXM12@MNXC3 + 1 MNXM524@MNXC3 --> 1 MNXM21@MNXC3 + 1 MNXM86@MNXC3	R_RD9A71B34_LR		MNXR342	MNXC3	2.3.1.16;2.3.1.9	bigg:ACACT10m;bigg:MACCOAT;biopath:RXN01541;brenda:BS407013;ec:2.3.1.16;ec:2.3.1.9;iag612:rbs_50;ijn746:MACCOAT;imeo21:ACOACAT;imo1053-pao1:ACACT10rr;imo1056:ACACT10rr;inj661:ACOACAT;irs1563.45632:R00927_c;iyo844:ACACT10rr;kegg:R00927;obsolete:rxn11387r;pubmed:17371050;reactome:REACT_102321;reactome:REACT_103763;reactome:REACT_134455;reactome:REACT_135045;reactome:REACT_1478;reactome:REACT_1478.3…	0	1000			0	0
R428B1195_B-213	1 MNXM12@MNXC3 + 1 MNXM5389@MNXC3 <==> 1 MNXM6020@MNXC3 + 1 MNXM925@MNXC3	R_R428B1195_B	PP1408	MNXR47314	MNXC3		bigg:3HAACOAT121;ijn746:3HAACOAT121;seed:rxn12754	-1000	1000			0	0
RC2C92F36_B-787	1 MNXM12@MNXC3 + 1 MNXM5390@MNXC3 <==> 1 MNXM6018@MNXC3 + 1 MNXM925@MNXC3	R_RC2C92F36_B	PP1408	MNXR47316	MNXC3		bigg:3HAACOAT141;ijn746:3HAACOAT141;seed:rxn12756	-1000	1000			0	0
R9CBA3DDA_B-601	1 MNXM12@MNXC3 + 1 MNXM6198@MNXC3 <==> 1 MNXM1841@MNXC3 + 1 MNXM4928@MNXC3	R_R9CBA3DDA_B96;R_R9CBA3DDA_B97	PP5003;PP5005	MNXR1777	MNXC3		bigg:DPHAPC100;bigg:PHAPC100;ijn746:DPHAPC100;ijn746:PHAPC100;seed:rxn12759	-1000	0			0	0
R9CBA3DDA_B-602	1 MNXM12@MNXC3 + 1 MNXM6198@MNXC3 <==> 1 MNXM1841@MNXC3 + 1 MNXM4928@MNXC3	R_R9CBA3DDA_B96;R_R9CBA3DDA_B97	PP5004	MNXR1777	MNXC3		bigg:DPHAPC100;bigg:PHAPC100;ijn746:DPHAPC100;ijn746:PHAPC100;seed:rxn12759	0	1000			0	0
RA5FC4DE2_B-644	1 MNXM12@MNXC3 + 1 MNXM6199@MNXC3 <==> 1 MNXM1841@MNXC3 + 1 MNXM4926@MNXC3	R_RA5FC4DE2_B97;R_RA5FC4DE2_B96	PP5003;PP5005	MNXR1778	MNXC3		bigg:DPHAPC120;bigg:PHAPC120;ijn746:DPHAPC120;ijn746:PHAPC120;seed:rxn12760	-1000	0			0	0
RA5FC4DE2_B-645	1 MNXM12@MNXC3 + 1 MNXM6199@MNXC3 <==> 1 MNXM1841@MNXC3 + 1 MNXM4926@MNXC3	R_RA5FC4DE2_B97;R_RA5FC4DE2_B96	PP5004	MNXR1778	MNXC3		bigg:DPHAPC120;bigg:PHAPC120;ijn746:DPHAPC120;ijn746:PHAPC120;seed:rxn12760	0	1000			0	0
R86319ACD_B-487	1 MNXM12@MNXC3 + 1 MNXM6200@MNXC3 <==> 1 MNXM1841@MNXC3 + 1 MNXM4929@MNXC3	R_R86319ACD_B97;R_R86319ACD_B96	PP5003;PP5005	MNXR1782	MNXC3		bigg:DPHAPC60;bigg:PHAPC60;ijn746:DPHAPC60;ijn746:PHAPC60;seed:rxn12764	-1000	0			0	0
R86319ACD_B-488	1 MNXM12@MNXC3 + 1 MNXM6200@MNXC3 <==> 1 MNXM1841@MNXC3 + 1 MNXM4929@MNXC3	R_R86319ACD_B97;R_R86319ACD_B96	PP5004	MNXR1782	MNXC3		bigg:DPHAPC60;bigg:PHAPC60;ijn746:DPHAPC60;ijn746:PHAPC60;seed:rxn12764	0	1000			0	0
RB67AD4E5_B-718	1 MNXM12@MNXC3 + 1 MNXM6201@MNXC3 <==> 1 MNXM1841@MNXC3 + 1 MNXM4930@MNXC3	R_RB67AD4E5_B96;R_RB67AD4E5_B97	PP5003;PP5005	MNXR1783	MNXC3		bigg:DPHAPC80;bigg:PHAPC80;ijn746:DPHAPC80;ijn746:PHAPC80;seed:rxn12765	-1000	0			0	0
RB67AD4E5_B-719	1 MNXM12@MNXC3 + 1 MNXM6201@MNXC3 <==> 1 MNXM1841@MNXC3 + 1 MNXM4930@MNXC3	R_RB67AD4E5_B96;R_RB67AD4E5_B97	PP5004	MNXR1783	MNXC3		bigg:DPHAPC80;bigg:PHAPC80;ijn746:DPHAPC80;ijn746:PHAPC80;seed:rxn12765	0	1000			0	0
RF847B611_LR-1027	1 MNXM12@MNXC3 + 1 MNXM677@MNXC3 --> 1 MNXM21@MNXC3 + 1 MNXM342@MNXC3	R_RF847B611_LR	PP2137	MNXR345	MNXC3	2.3.1.155;2.3.1.16;2.3.1.9	bigg:ACACT4p;bigg:ACACT4r;bigg:KAT4;biopath:RXN01338;ec:2.3.1.155;ec:2.3.1.16;ec:2.3.1.9;iabaylyiv4:0-3OXOCOA-THIOLASE-RXN;iabaylyiv4:C10;iaf1260:KAT4;ijn746:KAT4;imm904:ACACT4p;ind750:ACACT4p;irs1563.45632:R03778_x;isb619:ACACT4r;iyo844:ACACT4r;kegg:R03778;pubmed:1550553;reactome:REACT_102598;reactome:REACT_106367;reactome:REACT_110668;reactome:REACT_127276;reactome:REACT_133936;reactome:REACT_1…	0	1000			0	0
R872A45AB_B-494	1 MNXM12@MNXC3 + 1 MNXM699@MNXC3 <==> 1 MNXM21@MNXC3 + 1 MNXM353@MNXC3	R_R872A45AB_B	PP5097+PP5098	MNXR3046	MNXC3	2.3.1.31	bigg:HSERTA;brenda:BR44031;ec:2.3.1.31;iabaylyiv4:HOMOSERINE-O-ACETYLTRANSFERASE-RXN;iaf692:HSERTA;iag612:rbs_116;iin800:MET2;iit341:HSERTA;ijn746:HSERTA;imeo21:HSERTA;imm904:HSERTA;imo1053-pao1:HSAT;imo1056:HSAT;ind750:HSERTA;inj661:HSERTA;intenz:2299;isb619:HSERTA;kegg:R01776;metacyc:HOMOSERINE-O-ACETYLTRANSFERASE-RXN;rhea:13701;rhea:13702;rhea:13703;rhea:13704;seed:rxn01303;upa:UCR01776;upa:UE…	-1000	1000			0	0
RC85FD4B5_LR-811	1 MNXM12@MNXC3 + 1 MNXM705@MNXC3 --> 1 MNXM21@MNXC3 + 1 MNXM486@MNXC3	R_RC85FD4B5_LR	PP2137	MNXR346	MNXC3	2.3.1.155;2.3.1.16;2.3.1.9	bigg:ACACT5p;bigg:ACACT5r;bigg:KAT5;biopath:RXN00937;ec:2.3.1.155;ec:2.3.1.16;ec:2.3.1.9;iabaylyiv4:0-3OXOCOA-THIOLASE-RXN;iabaylyiv4:C12;iaf1260:KAT5;ijn746:KAT5;imm904:ACACT5p;ind750:ACACT5p;irs1563.45632:R04742_x;isb619:ACACT5r;iyo844:ACACT5r;kegg:R04742;pubmed:1550553;reactome:REACT_100615;reactome:REACT_114037;reactome:REACT_132148;reactome:REACT_155874;reactome:REACT_1749;reactome:REACT_174…	0	1000			0	0
R6861B226_LR-350	1 MNXM12@MNXC3 + 1 MNXM706@MNXC3 --> 1 MNXM21@MNXC3 + 1 MNXM553@MNXC3	R_R6861B226_LR	PP2137	MNXR344	MNXC3	2.3.1.155;2.3.1.16;2.3.1.9	bigg:ACACT3r;bigg:KAT3;biopath:RXN00848;ec:2.3.1.155;ec:2.3.1.16;ec:2.3.1.9;iabaylyiv4:0-3OXOCOA-THIOLASE-RXN;iabaylyiv4:C8;iaf1260:KAT3;ijn746:KAT3;irs1563.45632:R04747_x;isb619:ACACT3r;iyo844:ACACT3r;kegg:R04747;obsolete:rxn12705;pubmed:1550553;reactome:REACT_101897;reactome:REACT_103773;reactome:REACT_125728;reactome:REACT_157145;reactome:REACT_31072;reactome:REACT_481;reactome:REACT_481.2;rea…	0	1000			0	0
RBFDCF42D_LR-772	1 MNXM12@MNXC3 + 1 MNXM707@MNXC3 --> 1 MNXM21@MNXC3 + 1 MNXM363@MNXC3	R_RBFDCF42D_LR	PP2137	MNXR347	MNXC3	2.3.1.155;2.3.1.16;2.3.1.9	bigg:ACACT6p;bigg:ACACT6r;bigg:KAT6;biopath:RXN00785;ec:2.3.1.155;ec:2.3.1.16;ec:2.3.1.9;iabaylyiv4:0-3OXOCOA-THIOLASE-RXN;iabaylyiv4:C14;iaf1260:KAT6;ijn746:KAT6;imm904:ACACT6p;ind750:ACACT6p;irs1563.45632:R03858_x;isb619:ACACT6r;iyo844:ACACT6r;kegg:R03858;obsolete:rxn10367r;pubmed:1550553;reactome:REACT_102432;reactome:REACT_139820;reactome:REACT_1519;reactome:REACT_1519.2;reactome:REACT_153471…	0	1000			0	0
R43D1C646_LR-223	1 MNXM12@MNXC3 + 1 MNXM717@MNXC3 --> 1 MNXM21@MNXC3 + 1 MNXM233@MNXC3	R_R43D1C646_LR	PP2137;PP2215	MNXR343	MNXC3	2.3.1.155;2.3.1.16;2.3.1.9	bigg:ACACT2r;bigg:KAT2;biopath:RXN00254;ec:2.3.1.155;ec:2.3.1.16;ec:2.3.1.9;iabaylyiv4:0-3OXOCOA-THIOLASE-RXN;iabaylyiv4:C6;iaf1260:KAT2;iin800:POT1_7;ijn746:KAT2;irs1563.45632:R01177_x;isb619:ACACT2r;iyo844:ACACT2r;kegg:R01177;pubmed:1550553;reactome:REACT_101292;reactome:REACT_102613;reactome:REACT_108748;reactome:REACT_134407;reactome:REACT_142268;reactome:REACT_159194;reactome:REACT_2140;reac…	0	1000			0	0
R8A69C2F0_LR-514	1 MNXM12@MNXC3 + 1 MNXM738@MNXC3 --> 1 MNXM21@MNXC3 + 1 MNXM224@MNXC3	R_R8A69C2F0_LR	PP2137	MNXR348	MNXC3	2.3.1.155;2.3.1.16;2.3.1.9	bigg:ACACT7p;bigg:ACACT7r;bigg:KAT7;biopath:RXN00111;brenda:BR29472;ec:2.3.1.155;ec:2.3.1.16;ec:2.3.1.9;iabaylyiv4:2.3.1.155-RXN;iaf1260:KAT7;ijn746:KAT7;imm904:ACACT7p;ind750:ACACT7p;intenz:2423;irs1563.45632:R03991_c;isb619:ACACT7r;iyo844:ACACT7r;kegg:R03991;metacyc:2.3.1.155-RXN;obsolete:rxn05750;pubmed:1550553;reactome:REACT_104140;reactome:REACT_105034;reactome:REACT_110677;reactome:REACT_12…	0	1000			0	0
RBCD76BDD_B-753	1 MNXM12@MNXC3 + 1 MNXM8355@MNXC3 <==> 1 MNXM1841@MNXC3 + 1 MNXM6020@MNXC3	R_RBCD76BDD_B97;R_RBCD76BDD_B96	PP5003;PP5005	MNXR1779	MNXC3		bigg:DPHAPC121;bigg:PHAPC121;ijn746:DPHAPC121;ijn746:PHAPC121;seed:rxn12761	-1000	0			0	0
RBCD76BDD_B-754	1 MNXM12@MNXC3 + 1 MNXM8355@MNXC3 <==> 1 MNXM1841@MNXC3 + 1 MNXM6020@MNXC3	R_RBCD76BDD_B97;R_RBCD76BDD_B96	PP5004	MNXR1779	MNXC3		bigg:DPHAPC121;bigg:PHAPC121;ijn746:DPHAPC121;ijn746:PHAPC121;seed:rxn12761	0	1000			0	0
R6AAD2E9A_B-367	1 MNXM12@MNXC3 + 1 MNXM8356@MNXC3 <==> 1 MNXM1841@MNXC3 + 1 MNXM4927@MNXC3	R_R6AAD2E9A_B97;R_R6AAD2E9A_B96	PP5003;PP5005	MNXR1780	MNXC3		bigg:DPHAPC140;bigg:PHAPC140;ijn746:DPHAPC140;ijn746:PHAPC140;seed:rxn12762	-1000	0			0	0
R6AAD2E9A_B-368	1 MNXM12@MNXC3 + 1 MNXM8356@MNXC3 <==> 1 MNXM1841@MNXC3 + 1 MNXM4927@MNXC3	R_R6AAD2E9A_B97;R_R6AAD2E9A_B96	PP5004	MNXR1780	MNXC3		bigg:DPHAPC140;bigg:PHAPC140;ijn746:DPHAPC140;ijn746:PHAPC140;seed:rxn12762	0	1000			0	0
RD3453493_B-858	1 MNXM12@MNXC3 + 1 MNXM8357@MNXC3 <==> 1 MNXM1841@MNXC3 + 1 MNXM6018@MNXC3	R_RD3453493_B96;R_RD3453493_B97	PP5003;PP5005	MNXR1781	MNXC3		bigg:DPHAPC141;bigg:PHAPC141;ijn746:DPHAPC141;ijn746:PHAPC141;seed:rxn12763	-1000	0			0	0
RD3453493_B-859	1 MNXM12@MNXC3 + 1 MNXM8357@MNXC3 <==> 1 MNXM1841@MNXC3 + 1 MNXM6018@MNXC3	R_RD3453493_B96;R_RD3453493_B97	PP5004	MNXR1781	MNXC3		bigg:DPHAPC141;bigg:PHAPC141;ijn746:DPHAPC141;ijn746:PHAPC141;seed:rxn12763	0	1000			0	0
RF2855BEC_B-1008	1 MNXM131@MNXC19 + 1 MNXM1@MNXC19 <==> 1 MNXM131@MNXC3 + 1 MNXM1@MNXC3	R_RF2855BEC_B	PP0147;PP2057;PP2703	MNXR1176	MNXC19%MNXC3		bigg:CITt-kt;bigg:CITt2r;iabaylyiv4:TRANS-RXN-201;iabaylyiv4:TRANS-RXN-CIT-MFS;iag612:rbs_206;iin800:U206;ijn746:CITt-kt;imm904:CITt2r;imo1053-pao1:CITt6;imo1056:CITt6;ind750:CITt2r;iyo844:CITt6;obsolete:rxn05524;seed:rxn05211;seed:rxn12371;seed:rxn12792	-1000	1000			0	0
RDAA59F98_B-903	1 MNXM131@MNXC19 <==> 1 MNXM131@MNXC2	R_RDAA59F98_B	PP1419	MNXR1183	MNXC19%MNXC2		bigg:CITtex;iaf1260:CITtex;ijn746:CITtex;seed:rxn08217;seed:rxn10946	-1000	1000			0	0
RCB2584A5_B-820	1 MNXM131@MNXC3 <==> 1 MNXM2@MNXC3 + 1 MNXM813@MNXC3	R_RCB2584A5_B	PP2112;PP2339	MNXR443	MNXC3	4.2.1.3;4.2.1.4	bigg:ACONTa;biopath:RXN00006;brenda:BR419;ec:4.2.1.3;ec:4.2.1.4;ecocyc:ACONITATEDEHYDR-RXN;iabaylyiv4:ACONITATEDEHYDR-RXN;iaf1260:ACONTa;ijn746:ACONTa;intenz:10764;intenz:4665;kegg:R01325;metacyc:ACONITATEDEHYDR-RXN;metacyc:CITRATE-DEHYDRATASE-RXN;pir:A35544;pir:A44153;pir:A44154;pir:A47184;pir:A81801;pir:B48642;pir:C64362;pir:C64617;pir:C81356;pir:F64734;pir:F70873;pir:G64875;pir:G69599;pir:G867…	-1000	1000			0	0
REEB83731_B-993	1 MNXM131@MNXC3 <==> 1 MNXM89661@MNXC3	R_REEB83731_B	PP2112;PP2339	MNXR30608	MNXC3	4.2.1.3	bigg:ACONT;bigg:ACONTm;ec:4.2.1.3;iaf692:ACONT;iag612:rbs_208;iao358:rll_93;iin800:ACO1;iin800:YJL200C;iit341:ACONT;ijn746:ACONT;ijr904.45632:ACONT;ijr904:ACONT;imeo21:ACONT;imm904:ACONT;imm904:ACONTm;imo1053-pao1:ACONT;imo1056:ACONT;ind750:ACONT;ind750:ACONTm;inj661:ACONT;intenz:10764;irs1563.45632:R01324_c;irs1563.45632:R01324_m;isb619:ACONT;iso783:ACONT;iyo844:ACONT;kegg:R01324;pubmed:13126098…	-1000	1000			0	0
R4D22A370_B-256	1 MNXM132@MNXC3 <==> 1 MNXM83@MNXC3	R_R4D22A370_B	PP0565	MNXR55657	MNXC3	5.3.3.2	bigg:IPDDI;bigg:IPDDIi;bigg:IPDDIx;biopath:RXN01114;brenda:BR247;ec:5.3.3.2;ecocyc:IPPISOM-RXN;iaf1260:IPDDI;iao358:rll_473;iin800:IDI1;ijn746:IPDDI;ijr904.45632:IPDDIi;ijr904:IPDDIi;imeo21:IPDDI;imm904:IPDDI;ind750:IPDDI;inj661:IPDDI;intenz:4968;irs1563.45632:R01123_c;irs1563.45632:R01123_p;isb619:IPDDI;iyo844:IPDDI;kegg:R01123;metacyc:IPPISOM-RXN;pubmed:8806705;reactome:REACT_102787;reactome:RE…	-1000	1000			0	0
RF3AD9ECA_LR-1012	1 MNXM1334@MNXC3 + 1 MNXM2@MNXC3 --> 1 MNXM142@MNXC3 + 1 MNXM9@MNXC3	R_RF3AD9ECA_LR	PP1471	MNXR5064	MNXC3	4.2.3.1;4.2.99.2	bigg:THRS;biopath:RXN01500;brenda:BR16083;ec:4.2.3.1;ec:4.2.99.2;ecocyc:THRESYN-RXN;iabaylyiv4:THRESYN-RXN;iaf1260:THRS;iaf692:THRS;iag612:rbs_503;iao358:rll_420;igt196:THRS;iin800:THR4_1;iit341:THRS;ijn746:THRS;ijr904.45632:THRS;ijr904:THRS;imeo21:THRS;imm904:THRS;imo1053-pao1:THRS;imo1056:THRS;ind750:THRS;inj661:THRS;intenz:4780;irs1563.45632:R01466_c;isb619:THRS;iso783:THRS;iyo844:THRS;kegg:R0…	0	1000			0	0
RC045A175_RL-773	1 MNXM1335@MNXC19 + 1 MNXM9@MNXC19 <-- 1 MNXM2@MNXC19 + 1 MNXM5270@MNXC19	R_RC045A175_RL	PP0520	MNXR4210	MNXC19	3.1.3.27	bigg:PGPP180;bigg:PGPP180pp;ec:3.1.3.27;iaf1260:PGPP180;iaf1260:PGPP180pp;ijn746:PGPP180;ijn746:PGPP180pp;obsolete:rxn12726;seed:rxn09106	-1000	0			0	0
R15A030E4_RL-26	1 MNXM1335@MNXC3 + 1 MNXM9@MNXC3 <-- 1 MNXM2@MNXC3 + 1 MNXM5270@MNXC3	R_R15A030E4_RL	PP0520	MNXR4210	MNXC3	3.1.3.27	bigg:PGPP180;bigg:PGPP180pp;ec:3.1.3.27;iaf1260:PGPP180;iaf1260:PGPP180pp;ijn746:PGPP180;ijn746:PGPP180pp;obsolete:rxn12726;seed:rxn09106	-1000	0			0	0
R1DB58FAD_RL-63	1 MNXM133@MNXC3 + 1 MNXM25@MNXC3 <-- 1 MNXM154@MNXC3 + 1 MNXM92@MNXC3	R_R1DB58FAD_RL	PP3122+PP3123	MNXR3946	MNXC3	2.8.3.5	bigg:OCOAT1;bigg:OCOAT1m;bigg:OCOAT1r;biopath:RXN01300;brenda:BS360598;ec:2.8.3.5;iit341:OCOAT1;ijn746:OCOAT1;imeo21:OCOAT1r;imo1053-pao1:OCOAT1r;imo1056:OCOAT1r;inj661:OCOAT1r;intenz:3164;iyo844:OCOAT1r;kegg:R00410;pubmed:12463743;pubmed:8751852;reactome:REACT_110993;reactome:REACT_112252;reactome:REACT_115409;reactome:REACT_155355;reactome:REACT_1796;reactome:REACT_1796.3;reactome:REACT_1796.4;…	-1000	0			0	0
RED71BBA3_LR-986	1 MNXM134@MNXC19 + 1 MNXM2@MNXC3 + 1 MNXM3@MNXC3 --> 1 MNXM134@MNXC3 + 1 MNXM1@MNXC3 + 1 MNXM7@MNXC3 + 1 MNXM9@MNXC3	R_RED71BBA3_LR	PP1297+PP1298+PP1299+PP1300	MNXR2971	MNXC19%MNXC3		bigg:HISabc;bigg:HISabcpp;ecocyc:ABC-14-RXN;iaf1260:HISabcpp;iit341:HISabc;ijn746:HISabcpp;ijr904.45632:HISabc;ijr904:HISabc;imo1053-pao1:HISabc;imo1056:HISabc;isb619:HISabc;rhea:29891;rhea:29892;rhea:29893;rhea:29894;seed:rxn05164;seed:rxn08718	0	1000			0	0
R8FFFB956_B-540	1 MNXM134@MNXC19 <==> 1 MNXM134@MNXC2	R_R8FFFB956_B	PP0799	MNXR2975	MNXC19%MNXC2		bigg:HIStex;bigg:HIStiDF;iaf1260:HIStex;ijn746:HIStex;seed:rxn08721;seed:rxn10932	-1000	1000			0	0
RBC34FA4D_LR-748	1 MNXM134@MNXC3 --> 1 MNXM15@MNXC3 + 1 MNXM700@MNXC3	R_RBC34FA4D_LR	PP5032	MNXR2963	MNXC3	4.3.1.3	bigg:HISD;bigg:HISDr;biopath:RXN00205;brenda:BR3425;ec:4.3.1.3;iabaylyiv4:HISTIDINE-AMMONIA-LYASE-RXN;iag612:rbs_403;ijn746:HISD;imo1053-pao1:HISD1r;imo1056:HISD1r;intenz:17451;irs1563.45632:R01168_c;isb619:HISDr;iso783:HISD1;iyo844:HISD1r;kegg:R01168;metacyc:HISTIDINE-AMMONIA-LYASE-RXN;pubmed:11732994;pubmed:15806399;reactome:REACT_107886;reactome:REACT_109338;reactome:REACT_1225;reactome:REACT_…	0	1000			0	0
R8B72B85E_LR-519	1 MNXM138@MNXC3 + 1 MNXM42@MNXC3 --> 1 MNXM1@MNXC3 + 1 MNXM465@MNXC3 + 1 MNXM9@MNXC3	R_R8B72B85E_LR	PP4998	MNXR856	MNXC3	2.1.3.2	bigg:ASPCT;bigg:ASPCTn;bigg:ASPCTr;biopath:RXN00366;brenda:BR43949;ec:2.1.3.2;ecocyc:ASPCARBTRANS-RXN;iabaylyiv4:ASPCARBTRANS-RXN;iaf1260:ASPCT;iaf692:ASPCT;iag612:rbs_198;iao358:rll_382;igt196:ASPCT;iin800:URA2_1;iit341:ASPCT;ijn746:ASPCT;ijr904.45632:ASPCT;ijr904:ASPCT;imeo21:ASPCT;imm904:ASPCT;imo1053-pao1:ASPCT;imo1056:ASPCT;ind750:ASPCTn;inj661:ASPCT;intenz:2256;isb619:ASPCT;iso783:ASPCT;iyo…	0	1000			0	0
R70ADAFAA_B-396	1 MNXM138@MNXC3 + 1 MNXM89689@MNXC3 <==> 1 MNXM1@MNXC3 + 1 MNXM211@MNXC3 + 1 MNXM9@MNXC3	R_R70ADAFAA_B	PP1000;PP1079	MNXR51003	MNXC3	2.1.3.3	bigg:OCBT;bigg:OCBTi;bigg:OCBTm;ec:2.1.3.3;iabaylyiv4:ORNCARBAMTRANSFER-RXN;iaf1260:OCBT;iaf692:OCBT;iag612:rbs_199;iao358:rll_48;igt196:OCBT;iin800:ARG3;iit341:OCBTi;ijn746:OCBT;ijr904.45632:OCBT;ijr904:OCBT;imeo21:OCBT;imm904:OCBTi;imo1053-pao1:OCBT;imo1056:OCBT;ind750:OCBTi;inj661:OCBT;isb619:OCBT;iso783:OCBT;iyo844:OCBT;obsolete:rxn09033;seed:rxn01019;upa:UCR01398;upa:UER00112;upa:UER00271;up…	-1000	1000			0	0
RA4CE9AC_B-635	1 MNXM138@MNXC3 + 2 MNXM1@MNXC3 + 1 MNXM7@MNXC3 <==> 1 MNXM13@MNXC3 + 1 MNXM15@MNXC3 + 1 MNXM3@MNXC3	R_RA4CE9AC_B	PP0999	MNXR1064	MNXC3	2.7.2.2	bigg:CBMK;bigg:CBMKr;brenda:BR47825;ec:2.7.2.2;ecocyc:CARBAMATE-KINASE-RXN;iaf1260:CBMKr;iao358:rll_39;iao358:rll_40;iao358:rll_41;ijn746:CBMKr;ijr904.45632:CBMK;ijr904:CBMK;imo1053-pao1:CBMK2;imo1056:CBMK2;intenz:2980;isb619:CBMK;kegg:R00150;metacyc:CARBAMATE-KINASE-RXN;rhea:10152;rhea:10153;rhea:10154;rhea:10155;seed:rxn00114;upa:UCR00150;upa:UER00366	-1000	1000			0	0
R394D990C_RL-174	1 MNXM138@MNXC3 + 2 MNXM1@MNXC3 + 2 MNXM7@MNXC3 + 1 MNXM89557@MNXC3 + 1 MNXM9@MNXC3 <-- 1 MNXM1478@MNXC3 + 1 MNXM2@MNXC3 + 1 MNXM37@MNXC3 + 2 MNXM3@MNXC3	R_R394D990C_RL	PP4723+PP4724	MNXR47225	MNXC3	6.3.5.5	bigg:CBPS;bigg:CBPSn;ec:6.3.5.5;iabaylyiv4:CARBPSYN-RXN;iaf1260:CBPS;iaf692:CBPS;igt196:CBPS;iit341:CBPS;ijn746:CBPS;ijr904.45632:CBPS;ijr904:CBPS;imeo21:CBPS;imm904:CBPS;imo1053-pao1:CBPS;imo1056:CBPS;ind750:CBPS;ind750:CBPSn;inj661:CBPS;isb619:CBPS;iso783:CBPS;iyo844:CBPS;seed:rxn00414;upa:UCR00575;upa:UER00115;upa:UER00171	-1000	0			0	0
RA5364193_B-641	1 MNXM13@MNXC19 <==> 1 MNXM13@MNXC2	R_RA5364193_B		MNXR1225	MNXC19%MNXC2		aragem.45632:R_TCM17;bigg:CO2t;bigg:CO2ter;bigg:CO2tex;bigg:CO2tg;bigg:CO2tm;bigg:CO2tn;bigg:CO2tp;bigg:CO2tpp;bigg:CO2tv;iabaylyiv4:TRANS-RXN-CARBON-DIOXIDE;iaf1260:CO2tex;iaf1260:CO2tpp;iaf692:CO2t;iao358:rll_529;iin800:U110;iin800:U228;iit341:CO2t;ijn746:CO2tex;ijn746:CO2tpp;ijr904.45632:CO2t;ijr904:CO2t;imeo21:CO2t;imm904:CO2t;imm904:CO2tg;imm904:CO2tm;imm904:CO2tn;imm904:CO2tp;imm904:CO2tv;i…	-1000	1000			0	0
RD2317105_B-853	1 MNXM13@MNXC19 <==> 1 MNXM13@MNXC3	R_RD2317105_B		MNXR1225	MNXC19%MNXC3		aragem.45632:R_TCM17;bigg:CO2t;bigg:CO2ter;bigg:CO2tex;bigg:CO2tg;bigg:CO2tm;bigg:CO2tn;bigg:CO2tp;bigg:CO2tpp;bigg:CO2tv;iabaylyiv4:TRANS-RXN-CARBON-DIOXIDE;iaf1260:CO2tex;iaf1260:CO2tpp;iaf692:CO2t;iao358:rll_529;iin800:U110;iin800:U228;iit341:CO2t;ijn746:CO2tex;ijn746:CO2tpp;ijr904.45632:CO2t;ijr904:CO2t;imeo21:CO2t;imm904:CO2t;imm904:CO2tg;imm904:CO2tm;imm904:CO2tn;imm904:CO2tp;imm904:CO2tv;i…	-1000	1000			0	0
R520662EB_RL-273	1 MNXM13@MNXC3 + 1 MNXM1448@MNXC3 <-- 1 MNXM1@MNXC3 + 1 MNXM4398@MNXC3	R_R520662EB_RL	pWW0091	MNXR54922	MNXC3	4.1.1.77	bigg:4OD2;ec:4.1.1.77;ijn746:4OD2;kegg:R05374;seed:rxn03675	-1000	0			0	0
RA6046011_RL-646	1 MNXM13@MNXC3 + 1 MNXM144@MNXC3 + 1 MNXM15@MNXC3 <-- 2 MNXM1@MNXC3 + 1 MNXM2@MNXC3 + 1 MNXM802@MNXC3	R_RA6046011_RL	PP0614	MNXR5290	MNXC3	3.5.1.6	bigg:UPPN;biopath:RXN01002;brenda:BR19250;ec:3.5.1.6;ijn746:UPPN;intenz:4190;irs1563.45632:R00905_c;kegg:R00905;metacyc:BETA-UREIDOPROPIONASE-RXN;pubmed:15385443;reactome:REACT_101423;reactome:REACT_102071;reactome:REACT_104624;reactome:REACT_104670;reactome:REACT_105623;reactome:REACT_2183;reactome:REACT_2183.5;reactome:REACT_29340;reactome:REACT_84087;reactome:REACT_84098;reactome:REACT_84968;r…	-1000	0			0	0
R7F85E117_RL-453	1 MNXM13@MNXC3 + 1 MNXM1589@MNXC3 + 2 MNXM19@MNXC3 + 2 MNXM1@MNXC3 <-- 2 MNXM16@MNXC3 + 1 MNXM90303@MNXC3	R_R7F85E117_RL	PP4830	MNXR32100	MNXC3	2.1.1.132	bigg:PC6YM;biopath:RXN01336;ec:2.1.1.132;ijn746:PC6YM;imeo21:PC6YM;imo1053-pao1:PC6YM;imo1056:PC6YM;inj661:PC6YM;kegg:R05149;metacyc:2.1.1.132-RXN;seed:rxn03491;upa:UCR05149;upa:UER00218	-1000	0			0	0
R8ABFDCA9_RL-516	1 MNXM13@MNXC3 + 1 MNXM1770@MNXC3 <-- 1 MNXM1@MNXC3 + 1 MNXM7661@MNXC3	R_R8ABFDCA9_RL	PP4908	MNXR4468	MNXC3	4.1.1.65	bigg:PSD160;ec:4.1.1.65;iaf1260:PSD160;ijn746:PSD160;imeo21:PSD160;inj661:PSD160;seed:rxn09200	-1000	0			0	0
RE67EB5DB_RL-953	1 MNXM13@MNXC3 + 1 MNXM1895@MNXC3 <-- 1 MNXM1@MNXC3 + 1 MNXM6072@MNXC3	R_RE67EB5DB_RL	PP1394	MNXR3936	MNXC3		aragem.45632:R04008_c;bigg:OARGDC;ijn746:OARGDC;seed:rxn02817	-1000	0			0	0
RAC97DA3F_RL-680	1 MNXM13@MNXC3 + 1 MNXM192@MNXC3 <-- 1 MNXM1@MNXC3 + 1 MNXM89557@MNXC3	R_RAC97DA3F_RL	PP0567	MNXR31600	MNXC3	4.1.1.15;4.1.1.19	bigg:GLUDC;biopath:RXN01408;brenda:BR275;ec:4.1.1.15;ec:4.1.1.19;ecocyc:GLUTDECARBOX-RXN;iaf1260:GLUDC;iaf692:GLUDC;iao358:rll_151;iin800:GAD1;iit341:GLUDC;ijn746:GLUDC;ijr904.45632:GLUDC;ijr904:GLUDC;imeo21:GLUDC;imm904:GLUDC;ind750:GLUDC;inj661:GLUDC;intenz:4509;kegg:R00261;metacyc:GLUTDECARBOX-RXN;reactome:REACT_23866.1;reactome:REACT_23937.1;rhea:17785;rhea:17786;rhea:17787;rhea:17788;seed:rx…	-1000	0			0	0
R2E1FF53_RL-138	1 MNXM13@MNXC3 + 1 MNXM1945@MNXC3 <-- 1 MNXM1@MNXC3 + 1 MNXM7660@MNXC3	R_R2E1FF53_RL	PP4908	MNXR4469	MNXC3	4.1.1.65	bigg:PSD161;ec:4.1.1.65;iaf1260:PSD161;ijn746:PSD161;obsolete:rxn12733;seed:rxn09201	-1000	0			0	0
R69E67A1B_RL-363	1 MNXM13@MNXC3 + 1 MNXM214@MNXC3 + 1 MNXM38@MNXC3 <-- 1 MNXM382@MNXC3 + 1 MNXM90822@MNXC3	R_R69E67A1B_RL	PP0158	MNXR55598	MNXC3	1.3.8.6;1.3.99.7	aragem.45632:R02487_c;bigg:GLUTCOADHc;bigg:GLUTCOADHm;ec:1.3.8.6;ec:1.3.99.7;iabaylyiv4:GLUTARYL-COA-DEHYDROGENASE-RXN;ijn746:GLUTCOADHc;imo1053-pao1:GLTCOAD;imo1056:GLTCOAD;kegg:R02487;pubmed:15274622;pubmed:18775954;reactome:REACT_108443;reactome:REACT_110967;reactome:REACT_1409;reactome:REACT_1409.4;reactome:REACT_29149;reactome:REACT_79826;reactome:REACT_87295;reactome:REACT_93650;reactome:RE…	-1000	0			0	0
RA43CA1FF_B-634	1 MNXM13@MNXC3 + 1 MNXM20@MNXC3 + 1 MNXM6@MNXC3 <==> 1 MNXM5@MNXC3 + 1 MNXM89661@MNXC3	R_RA43CA1FF_B	PP4011;PP4012	MNXR31729	MNXC3	1.1.1.42	bigg:ICDHy;bigg:ICDHym;bigg:ICDHyp;bigg:ICDHyr;bigg:ICDHyrm;brenda:BR29305;brenda:BS188124;brenda:BS370920;ec:1.1.1.42;ecocyc:ISOCITDEH-RXN;iabaylyiv4:ISOCITDEH-RXN;iaf1260:ICDHyr;iaf692:ICDHyr;iag612:rbs_357;iao358:rll_204;iit341:ICDHyr;ijn746:ICDHyr;ijr904.45632:ICDHyr;ijr904:ICDHyr;imeo21:ICDHy;imm904:ICDHy;imm904:ICDHym;imm904:ICDHyp;imo1053-pao1:ICDHy;imo1056:ICDHy;ind750:ICDHy;ind750:ICDHym…	-1000	1000			0	0
R4745D269_RL-236	1 MNXM13@MNXC3 + 1 MNXM2150@MNXC3 <-- 1 MNXM1@MNXC3 + 1 MNXM7662@MNXC3	R_R4745D269_RL	PP4908	MNXR4471	MNXC3	4.1.1.65	bigg:PSD181;ec:4.1.1.65;iaf1260:PSD181;ijn746:PSD181;obsolete:rxn12734;seed:rxn09203	-1000	0			0	0
RB5F58D05_RL-715	1 MNXM13@MNXC3 + 1 MNXM2212@MNXC3 + 1 MNXM25@MNXC3 + 1 MNXM81@MNXC3 <-- 1 MNXM20@MNXC3 + 1 MNXM282@MNXC3 + 1 MNXM4@MNXC3	R_RB5F58D05_RL	PP0230	MNXR4987	MNXC3	1.14.11.17	bigg:TAUDO;brenda:BR29133;ec:1.14.11.17;ecocyc:RXN0-299;intenz:1893;kegg:R05320;macie:M0129;metacyc:RXN0-299;rhea:15909;rhea:15910;rhea:15911;rhea:15912;upa:UCR05320;upa:UER00542	-1000	0			0	0
R5595C239_RL-286	1 MNXM13@MNXC3 + 1 MNXM2274@MNXC3 <-- 1 MNXM1@MNXC3 + 1 MNXM7663@MNXC3	R_R5595C239_RL	PP4908	MNXR4470	MNXC3	4.1.1.65	bigg:PSD180;ec:4.1.1.65;iaf1260:PSD180;ijn746:PSD180;imeo21:PSD180;inj661:PSD180;seed:rxn09202	-1000	0			0	0
RF07C7ED_RL-999	1 MNXM13@MNXC3 + 1 MNXM23@MNXC3 <-- 1 MNXM1@MNXC3 + 1 MNXM46@MNXC3	R_RF07C7ED_RL	PP5346	MNXR3932	MNXC3	1.1.1.38;1.1.1.40;4.1.1.-;4.1.1.3	bigg:OAADC;brenda:BR289;ec:1.1.1.38;ec:1.1.1.40;ec:4.1.1.-;ec:4.1.1.3;ecocyc:OXALODECARB-RXN;iaf1260:OAADC;iao358:rll_577;ijn746:OAADC;imo1053-pao1:OXDE;imo1056:OXDE;intenz:1037;intenz:1039;intenz:4497;kegg:R00217;kegg:R00219;metacyc:OXALODECARB-RXN;rhea:15641;rhea:15642;rhea:15643;rhea:15644;seed:rxn00162	-1000	0			0	0
R769A0FA8_RL-421	1 MNXM13@MNXC3 + 1 MNXM2858@MNXC3 <-- 1 MNXM1@MNXC3 + 1 MNXM7659@MNXC3	R_R769A0FA8_RL	PP4908	MNXR4465	MNXC3	4.1.1.65	bigg:PSD120;ec:4.1.1.65;iaf1260:PSD120;ijn746:PSD120;obsolete:rxn12732;seed:rxn09197	-1000	0			0	0
R2A4BC09_B-119	1 MNXM13@MNXC3 + 1 MNXM2@MNXC3 <==> 1 MNXM1478@MNXC3 + 1 MNXM1@MNXC3	R_R2A4BC09_B		MNXR31679	MNXC3	4.2.1.1	bigg:HCO3E;bigg:HCO3Em;bigg:HCO3En;ec:4.2.1.1;iabaylyiv4:CO2-DISS-RXN;iaf1260:HCO3E;iaf692:HCO3E;igt196:HCO3E;iit341:H2CO3D;iit341:HCO3E;ijn746:H2CO3D;ijn746:HCO3E;ijr904.45632:HCO3E;ijr904:HCO3E;imeo21:HCO3E;imm904:HCO3E;imm904:HCO3Em;imm904:HCO3En;imo1053-pao1:HCO3E;imo1056:HCO3E;ind750:HCO3E;ind750:HCO3Em;ind750:HCO3En;inj661:H2CO3D;inj661:HCO3E;irs1563.45632:R00132_c;isb619:HCO3E;iso783:HCO3E…	-1000	1000			0	0
R8CBC4E4B_B-528	1 MNXM13@MNXC3 + 1 MNXM2@MNXC3 <==> 1 MNXM96530@MNXC3	R_R8CBC4E4B_B	PP0100	MNXR50951	MNXC3	4.2.1.1	bigg:H2CO3D;bigg:H2CO3Dm;ec:4.2.1.1	-1000	1000			0	0
R13BF81AA_RL-19	1 MNXM13@MNXC3 + 1 MNXM345@MNXC3 <-- 1 MNXM153@MNXC3 + 1 MNXM4@MNXC3	R_R13BF81AA_RL	PP3433	MNXR120	MNXC3	1.13.11.27	bigg:34HPPOR;biopath:RXN00047;brenda:BR37066;ec:1.13.11.27;intenz:1823;kegg:R02521;metacyc:4-HYDROXYPHENYLPYRUVATE-DIOXYGENASE-RXN;pubmed:10942115;reactome:REACT_106401;reactome:REACT_106830;reactome:REACT_110842;reactome:REACT_111987;reactome:REACT_1145;reactome:REACT_1145.4;reactome:REACT_147378;reactome:REACT_29808;reactome:REACT_33740;reactome:REACT_77319;reactome:REACT_77991;reactome:REACT_8…	-1000	0			0	0
R2238EAF0_RL-88	1 MNXM13@MNXC3 + 1 MNXM3489@MNXC3 + 1 MNXM925@MNXC3 <-- 1 MNXM1473@MNXC3 + 1 MNXM184@MNXC3	R_R2238EAF0_RL	PP1916;PP4175	MNXR36128	MNXC3	2.3.1.179;2.3.1.180;2.3.1.41;2.3.1.85;2.3.1.86	bigg:3OAS120;ec:2.3.1.179;ec:2.3.1.180;ec:2.3.1.41;ec:2.3.1.85;ec:2.3.1.86;iabaylyiv4:0-3OXOACP-SYNTHASE-RXN;iabaylyiv4:C12;iaf1260:3OAS120;iin800:CEM1_5;iin800:FAS2_5_1;ijn746:3OAS120;imo1053-pao1:MCMAT5;imo1056:MCMAT5;kegg:R04963;obsolete:rxn12684;obsolete:rxn12874;seed:rxn05348	-1000	0			0	0
R18CCAFB5_RL-38	1 MNXM13@MNXC3 + 1 MNXM3854@MNXC3 + 1 MNXM925@MNXC3 <-- 1 MNXM184@MNXC3 + 1 MNXM979@MNXC3	R_R18CCAFB5_RL	PP1916;PP4175	MNXR36127	MNXC3	2.3.1.179;2.3.1.180;2.3.1.41;2.3.1.85;2.3.1.86	bigg:3OAS100;ec:2.3.1.179;ec:2.3.1.180;ec:2.3.1.41;ec:2.3.1.85;ec:2.3.1.86;iabaylyiv4:0-3OXOACP-SYNTHASE-RXN;iabaylyiv4:C10;iaf1260:3OAS100;iin800:CEM1_4;iin800:FAS2_4_1;ijn746:3OAS100;imo1053-pao1:MCMAT4;imo1056:MCMAT4;kegg:R04960;obsolete:rxn12683;obsolete:rxn12873;seed:rxn05343	-1000	0			0	0
R33EEA25A_RL-155	1 MNXM13@MNXC3 + 1 MNXM426@MNXC3 <-- 1 MNXM1@MNXC3 + 2 MNXM23@MNXC3	R_R33EEA25A_RL	PP4679+PP4680	MNXR392	MNXC3	2.2.1.6;4.1.3.18	bigg:ACLS;bigg:ACLSm;brenda:BR37100;brenda:BS386675;ec:2.2.1.6;ec:4.1.3.18;ecocyc:ACETOLACTSYN-RXN;iabaylyiv4:ACETOLACTSYN-RXN;iaf1260:ACLS;iaf692:ACLS;iag612:rbs_19;iag612:rbs_20;iao358:rll_16;iao358:rll_206;iao358:rll_212;igt196:ACLS;iin800:ILV2_2;ijn746:ACLS;ijr904.45632:ACLS;ijr904:ACLS;imeo21:ACLS;imm904:ACLSm;imo1053-pao1:ACLS;imo1056:ACLS;ind750:ACLSm;inj661:ACLS;intenz:10532;irs1563.45632…	-1000	0			0	0
RF19B5671_RL-1004	1 MNXM13@MNXC3 + 1 MNXM4344@MNXC3 + 1 MNXM925@MNXC3 <-- 1 MNXM184@MNXC3 + 1 MNXM3617@MNXC3	R_RF19B5671_RL	PP1916;PP4175	MNXR36126	MNXC3	2.3.1.179;2.3.1.180;2.3.1.41;2.3.1.85;2.3.1.86	bigg:3OAS80;ec:2.3.1.179;ec:2.3.1.180;ec:2.3.1.41;ec:2.3.1.85;ec:2.3.1.86;iabaylyiv4:0-3OXOACP-SYNTHASE-RXN;iabaylyiv4:C8;iaf1260:3OAS80;iin800:CEM1_3;iin800:FAS2_3_1;ijn746:3OAS80;imo1053-pao1:MCMAT3;imo1056:MCMAT3;kegg:R04957;obsolete:rxn12690;obsolete:rxn12872;seed:rxn05350	-1000	0			0	0
R2CD54C77_RL-131	1 MNXM13@MNXC3 + 1 MNXM4345@MNXC3 + 1 MNXM925@MNXC3 <-- 1 MNXM184@MNXC3 + 1 MNXM564@MNXC3	R_R2CD54C77_RL	PP1916;PP4175	MNXR36129	MNXC3	2.3.1.179;2.3.1.180;2.3.1.41;2.3.1.85;2.3.1.86	bigg:3OAS160;ec:2.3.1.179;ec:2.3.1.180;ec:2.3.1.41;ec:2.3.1.85;ec:2.3.1.86;iabaylyiv4:0-3OXOACP-SYNTHASE-RXN;iabaylyiv4:C16;iaf1260:3OAS160;iin800:CEM1_7;iin800:FAS2_7_1;ijn746:3OAS160;imo1053-pao1:MCMAT7;imo1056:MCMAT7;kegg:R04968;obsolete:rxn07999;obsolete:rxn12876;seed:rxn05344	-1000	0			0	0
R59E64765_RL-304	1 MNXM13@MNXC3 + 1 MNXM4993@MNXC3 + 1 MNXM925@MNXC3 <-- 1 MNXM184@MNXC3 + 1 MNXM2645@MNXC3	R_R59E64765_RL	PP1916;PP4175	MNXR36125	MNXC3	2.3.1.179;2.3.1.180;2.3.1.41;2.3.1.85;2.3.1.86	bigg:3OAS60;ec:2.3.1.179;ec:2.3.1.180;ec:2.3.1.41;ec:2.3.1.85;ec:2.3.1.86;iabaylyiv4:0-3OXOACP-SYNTHASE-RXN;iabaylyiv4:C6;iaf1260:3OAS60;iin800:CEM1_2;iin800:FAS2_2_1;ijn746:3OAS60;imo1053-pao1:MCMAT2;imo1056:MCMAT2;kegg:R04952;obsolete:rxn12689;obsolete:rxn12871;seed:rxn05346	-1000	0			0	0
R1297B88B_RL-12	1 MNXM13@MNXC3 + 1 MNXM4994@MNXC3 + 1 MNXM925@MNXC3 <-- 1 MNXM184@MNXC3 + 1 MNXM5723@MNXC3	R_R1297B88B_RL	PP1916;PP4175	MNXR54913	MNXC3	2.3.1.179;2.3.1.180;2.3.1.41;2.3.1.85;2.3.1.86	bigg:3OAS140;ec:2.3.1.179;ec:2.3.1.180;ec:2.3.1.41;ec:2.3.1.85;ec:2.3.1.86;iabaylyiv4:0-3OXOACP-SYNTHASE-RXN;iabaylyiv4:C14;iaf1260:3OAS140;iin800:CEM1_6;iin800:FAS2_6_1;ijn746:3OAS140;imo1053-pao1:MCMAT6;imo1056:MCMAT6;kegg:R04726;obsolete:rxn12875;seed:rxn05345	-1000	0			0	0
RDBE60336_RL-909	1 MNXM13@MNXC3 + 1 MNXM622@MNXC3 <-- 1 MNXM1@MNXC3 + 1 MNXM2378@MNXC3 + 1 MNXM23@MNXC3	R_RDBE60336_RL	PP0527	MNXR55306	MNXC3	2.2.1.7	bigg:DXPS;ec:2.2.1.7;iabaylyiv4:DXS-RXN;iaf1260:DXPS;igt196:DXPS;iit341:DXPS;ijn746:DXPS;ijr904.45632:DXPS;ijr904:DXPS;imeo21:DXPS;imo1053-pao1:DXPS;imo1056:DXPS;inj661:DXPS;ips189:DXPS;iso783:DXPS;iyo844:DXPS;obsolete:rxn08379;obsolete:rxn12222;seed:rxn03909;upa:UCR05636;upa:UER00091	-1000	0			0	0
RBD50FBD0_RL-759	1 MNXM13@MNXC3 + 1 MNXM6837@MNXC3 + 1 MNXM925@MNXC3 <-- 1 MNXM184@MNXC3 + 1 MNXM1@MNXC3 + 1 MNXM7186@MNXC3	R_RBD50FBD0_RL	PP4175	MNXR47319	MNXC3	2.3.1.41	bigg:3OAS121;ec:2.3.1.41;iaf1260:3OAS121;ijn746:3OAS121;obsolete:rxn12685;seed:rxn07997	-1000	0			0	0
R47662CA2_RL-238	1 MNXM13@MNXC3 + 1 MNXM6838@MNXC3 + 1 MNXM925@MNXC3 <-- 1 MNXM184@MNXC3 + 1 MNXM1@MNXC3 + 1 MNXM5679@MNXC3	R_R47662CA2_RL	PP4175	MNXR47320	MNXC3	2.3.1.41	bigg:3OAS141;ec:2.3.1.41;iaf1260:3OAS141;ijn746:3OAS141;obsolete:rxn12686;seed:rxn07998	-1000	0			0	0
RA31339C3_RL-630	1 MNXM13@MNXC3 + 1 MNXM6839@MNXC3 + 1 MNXM925@MNXC3 <-- 1 MNXM1469@MNXC3 + 1 MNXM184@MNXC3 + 1 MNXM1@MNXC3	R_RA31339C3_RL	PP4175	MNXR47321	MNXC3	2.3.1.41	bigg:3OAS161;ec:2.3.1.41;iaf1260:3OAS161;ijn746:3OAS161;obsolete:rxn12687;seed:rxn08000	-1000	0			0	0
R3FBF886A_RL-198	1 MNXM13@MNXC3 + 1 MNXM6840@MNXC3 + 1 MNXM925@MNXC3 <-- 1 MNXM184@MNXC3 + 1 MNXM1@MNXC3 + 1 MNXM89949@MNXC3	R_R3FBF886A_RL	PP4175	MNXR47323	MNXC3	2.3.1.41	bigg:3OAS181;ec:2.3.1.41;iaf1260:3OAS181;ijn746:3OAS181;obsolete:rxn12688;seed:rxn08002	-1000	0			0	0
RB6E7869D_RL-721	1 MNXM13@MNXC3 + 1 MNXM829@MNXC3 <-- 1 MNXM1521@MNXC3 + 1 MNXM1@MNXC3	R_RB6E7869D_RL	PP1381	MNXR228	MNXC3	4.1.1.44	bigg:4CMLCL-kt;bigg:CMLDC;brenda:BR3361;brenda:BS402358;ec:4.1.1.44;iabaylyiv4:4-CARBOXYMUCONOLACTONE-DECARBOXYLASE-RXN;iaf692:CMLDC;iao358:rll_306;ijn746:4CMLCL-kt;imeo21:CMLDC;imo1053-pao1:PCAC;imo1056:PCAC;inj661:CMLDC;intenz:4538;iso783:CMLDC;kegg:R03470;metacyc:4-CARBOXYMUCONOLACTONE-DECARBOXYLASE-RXN;rhea:23348;rhea:23349;rhea:23350;rhea:23351;seed:rxn02483;upa:UCR03470;upa:UER00266	-1000	0			0	0
RE651D3CF_RL-952	1 MNXM13@MNXC3 + 1 MNXM91095@MNXC3 + 1 MNXM925@MNXC3 <-- 1 MNXM184@MNXC3 + 1 MNXM1@MNXC3 + 1 MNXM2026@MNXC3	R_RE651D3CF_RL	PP4175	MNXR47322	MNXC3	2.3.1.41	bigg:3OAS180;ec:2.3.1.41;iaf1260:3OAS180;ijn746:3OAS180;seed:rxn08001	-1000	0			0	0
RC856C6A_RL-810	1 MNXM13@MNXC3 + 1 MNXM943@MNXC3 <-- 1 MNXM1@MNXC3 + 1 MNXM78@MNXC3	R_RC856C6A_RL		MNXR3346	MNXC3	4.1.1.18	bigg:LYSDC;biopath:RXN00827;brenda:BR6435;ec:4.1.1.18;ecocyc:LYSDECARBOX-RXN;iaf1260:LYSDC;ijn746:LYSDC;ijr904.45632:LYSDC;ijr904:LYSDC;imo1053-pao1:LYSDC;imo1056:LYSDC;intenz:4512;isb619:LYSDC;iyo844:LYSDC;kegg:R00462;metacyc:LYSDECARBOX-RXN;rhea:22352;rhea:22353;rhea:22354;rhea:22355;seed:rxn00322	-1000	0			0	0
RA2A6744D_RL-628	1 MNXM13@MNXC3 + 1 MNXM9829@MNXC3 <-- 1 MNXM1@MNXC3 + 1 MNXM90682@MNXC3	R_RA2A6744D_RL	pWW0091	MNXR54921	MNXC3	4.1.1.77	bigg:4OD;ec:4.1.1.77;ijn746:4OD;seed:rxn01894	-1000	0			0	0
RADBB5E1D_LR-685	1 MNXM140@MNXC19 + 1 MNXM2@MNXC3 + 1 MNXM3@MNXC3 --> 1 MNXM140@MNXC3 + 1 MNXM1@MNXC3 + 1 MNXM7@MNXC3 + 1 MNXM9@MNXC3	R_RADBB5E1D_LR	PP1137+PP1138+PP1139+PP1140+PP1141;PP1297+PP1298+PP1299+PP1300;PP4863+PP4864+PP4865+PP4866+PP4867	MNXR3222	MNXC19%MNXC3		bigg:LEUabc;bigg:LEUabcpp;ecocyc:ABC-35-RXN;iaf1260:LEUabcpp;iit341:LEUabc;ijn746:LEUabcpp;ijr904.45632:LEUabc;ijr904:LEUabc;imo1053-pao1:LEUabc;imo1056:LEUabc;isb619:LEUabc;rhea:29807;rhea:29808;rhea:29809;rhea:29810;seed:rxn05161;seed:rxn08784	0	1000			0	0
R85C46995_B-482	1 MNXM140@MNXC19 <==> 1 MNXM140@MNXC2	R_R85C46995_B		MNXR3225	MNXC19%MNXC2		bigg:LEUt5m;bigg:LEUtec;bigg:LEUtex;iaf1260:LEUtex;ijn746:LEUtex;metacyc:RXN66-447;seed:rxn08786;seed:rxn11003	-1000	1000			0	0
RFB242488_B-1045	1 MNXM1410@MNXC3 + 1 MNXM89557@MNXC3 <==> 1 MNXM20@MNXC3 + 1 MNXM792@MNXC3	R_RFB242488_B	PP0214	MNXR30727	MNXC3	2.6.1.48	bigg:APTNAT;brenda:BR47695;ec:2.6.1.48;ijn746:APTNAT;intenz:2799;kegg:R02274;metacyc:VAGL-RXN;rhea:10212;rhea:10213;rhea:10214;rhea:10215;seed:rxn01631;upa:UCR02274;upa:UER00845	-1000	1000			0	0
R8383C6E2_RL-468	1 MNXM14168@MNXC3 <-- 1 MNXM4@MNXC3 + 1 MNXM502@MNXC3 + 1 MNXM90545@MNXC3	R_R8383C6E2_RL	PP3274+PP3275+PP3276+PP3277+PP3278	MNXR55833	MNXC3			-1000	0			0	0
RBE58BF0C_LR-762	1 MNXM142@MNXC19 + 1 MNXM2@MNXC3 + 1 MNXM3@MNXC3 --> 1 MNXM142@MNXC3 + 1 MNXM1@MNXC3 + 1 MNXM7@MNXC3 + 1 MNXM9@MNXC3	R_RBE58BF0C_LR	PP1137+PP1138+PP1139+PP1140+PP1141	MNXR5066	MNXC19%MNXC3		bigg:THRabc;bigg:THRabcpp;iaf1260:THRabcpp;ijn746:THRabcpp;ijr904.45632:THRabc;ijr904:THRabc;imo1053-pao1:THRabc;imo1056:THRabc;seed:rxn05169;seed:rxn09301	0	1000			0	0
R11308286_B-6	1 MNXM142@MNXC19 <==> 1 MNXM142@MNXC2	R_R11308286_B		MNXR5069	MNXC19%MNXC2		bigg:THRtex;iaf1260:THRtex;iin800:U128;ijn746:THRtex;seed:rxn09307;seed:rxn10898;seed:rxn13117	-1000	1000			0	0
RB20AD28A_LR-700	1 MNXM142@MNXC3 --> 1 MNXM159@MNXC3 + 1 MNXM15@MNXC3	R_RB20AD28A_LR	PP3446;PP5149	MNXR5058	MNXC3	4.3.1.19	bigg:THRD_L;bigg:THRD_Lm;bigg:THRD_Lr;biopath:RXN00598;brenda:BR22834;ec:4.3.1.19;ecocyc:THREDEHYD-RXN;iabaylyiv4:THREDEHYD-RXN;iaf1260:THRD_L;iag612:rbs_430;iao358:rll_205;igt196:THRD_L;iin800:CHA1_1;iin800:ILV1;iit341:THRD_L;ijn746:THRD_L;ijr904.45632:THRD_L;ijr904:THRD_L;imeo21:THRD_Lr;imm904:THRD_L;imm904:THRD_Lm;imo1053-pao1:THRD_L;imo1056:THRD_L;ind750:THRD_L;ind750:THRD_Lm;inj661:THRD_Lr;i…	0	1000			0	0
R1E93863E_B-71	1 MNXM142@MNXC3 <==> 1 MNXM29@MNXC3 + 1 MNXM75@MNXC3	R_R1E93863E_B	PP0321	MNXR5055	MNXC3	4.1.2.48;4.1.2.5	bigg:THRA;bigg:THRAi;bigg:THRAr;biopath:RXN00912;brenda:BR373;ec:4.1.2.48;ec:4.1.2.5;ecocyc:THREONINE-ALDOLASE-RXN;iaf1260:THRAi;iaf692:THRAr;iao358:rll_579;iin800:GLY1;ijn746:THRAr;ijr904.45632:THRAr;ijr904:THRAr;imm904:THRAi;imo1053-pao1:THRA;imo1053-pao1:THRA2;imo1056:THRA;imo1056:THRA2;ind750:THRA;intenz:18735;intenz:18736;isb619:THRAr;iso783:THRA;kegg:R00751;metacyc:THREONINE-ALDOLASE-RXN;rh…	-1000	1000			0	0
R8FF821CE_RL-539	1 MNXM1438@MNXC3 + 1 MNXM1@MNXC3 + 1 MNXM2@MNXC3 + 1 MNXM89557@MNXC3 <-- 1 MNXM20@MNXC3 + 1 MNXM943@MNXC3	R_R8FF821CE_RL		MNXR30999	MNXC3		bigg:DAPAT;ijn746:DAPAT;seed:rxn12741	-1000	0			0	0
RC5CC490E_RL-800	1 MNXM1448@MNXC3 + 1 MNXM1@MNXC3 + 1 MNXM39@MNXC3 <-- 1 MNXM2927@MNXC3 + 1 MNXM2@MNXC3	R_RC5CC490E_RL	pWW0095	MNXR55635	MNXC3	3.7.1.9	bigg:HMSH2;ec:3.7.1.9;ijn746:HMSH2;kegg:R05296;kegg:R05865;seed:rxn03608;seed:rxn04096	-1000	0			0	0
R5F3DCD0C_LR-323	1 MNXM1448@MNXC3 + 1 MNXM2@MNXC3 --> 1 MNXM2488@MNXC3	R_R5F3DCD0C_LR	pWW0094	MNXR55808	MNXC3	4.2.1.132;4.2.1.80	bigg:OP4ENH2;ec:4.2.1.132;ec:4.2.1.80;ijn746:OP4ENH2;intenz:19028;kegg:R05297;kegg:R05864;kegg:R09960;metacyc:RXN-12734;pubmed:16151114;rhea:32535;rhea:32536;rhea:32537;rhea:32538;seed:rxn03609;seed:rxn04095	0	1000			0	0
R1D4F4F2_RL-59	1 MNXM1453@MNXC3 + 1 MNXM5@MNXC3 + 1 MNXM90886@MNXC3 <-- 1 MNXM1@MNXC3 + 1 MNXM6@MNXC3 + 1 MNXM89752@MNXC3	R_R1D4F4F2_RL	PP0732	MNXR48203	MNXC3	1.2.1.70	bigg:GLUTRR;ec:1.2.1.70;ecocyc:GLUTRNAREDUCT-RXN;iabaylyiv4:GLUTRNAREDUCT-RXN;iaf1260:GLUTRR;iaf692:GLUTRR;iit341:GLUTRR;ijn746:GLUTRR;ijr904.45632:GLUTRR;ijr904:GLUTRR;imeo21:GLUTRR;imo1053-pao1:GLUTRR;imo1056:GLUTRR;inj661:GLUTRR;intenz:11277;irs1563.45632:R04109_c;isb619:GLUTRR;iso783:GLUTRR;iyo844:GLUTRR;kegg:R04109;metacyc:GLUTRNAREDUCT-RXN;obsolete:rxn08634;rhea:12344;rhea:12345;rhea:12346;…	-1000	0			0	0
R19DC042B_B-44	1 MNXM1455@MNXC3 <==> 1 MNXM1489@MNXC3	R_R19DC042B_B	PP1995	MNXR4422	MNXC3	5.3.1.24	bigg:PRAI;bigg:PRAIi;biopath:RXN00619;brenda:BR48377;ec:5.3.1.24;ecocyc:PRAISOM-RXN;iabaylyiv4:PRAISOM-RXN;iaf1260:PRAIi;iaf692:PRAIi;iag612:rbs_473;iao358:rll_431;igt196:PRAIi;iin800:TRP1;iit341:PRAIi;ijn746:PRAI;ijr904.45632:PRAIi;ijr904:PRAIi;imeo21:PRAIi;imm904:PRAIi;imo1053-pao1:PRAI;imo1056:PRAI;ind750:PRAIi;inj661:PRAIi;intenz:4962;irs1563.45632:R03509_c;isb619:PRAI;iso783:PRAIi;iyo844:PRA…	-1000	1000			0	0
RC34DE13E_RL-791	1 MNXM1458@MNXC3 + 1 MNXM2@MNXC3 <-- 1 MNXM15@MNXC3 + 1 MNXM337@MNXC3	R_RC34DE13E_RL	PP2329	MNXR4070	MNXC3		bigg:PABB;iit341:PABB;ijn746:PABB;kegg:R05552;seed:rxn03840;upa:UCR05552	-1000	0			0	0
R86D6FB41_LR-491	1 MNXM145@MNXC3 --> 1 MNXM1@MNXC3 + 1 MNXM2323@MNXC3 + 1 MNXM39@MNXC3	R_R86D6FB41_LR	PP0516;PP0530;PP3813	MNXR55201	MNXC3	4.1.99.12	bigg:DB4PS;brenda:BR48836;ec:4.1.99.12;iabaylyiv4:DIOHBUTANONEPSYN-RXN;iaf1260:DB4PS;iaf692:DB4PS;igt196:DB4PS;iin800:U79;iit341:DB4PS;ijn746:DB4PS;ijr904.45632:DB4PS;ijr904:DB4PS;imeo21:DB4PS;imm904:DB4PS;ind750:DB4PS;inj661:DB4PS;isb619:DB4PS;iso783:DB4PS;iyo844:DB4PS;kegg:R07281;metacyc:DIOHBUTANONEPSYN-RXN;seed:rxn05040;upa:UCR07281;upa:UER00399	0	1000			0	0
RA52CF21_RL-640	1 MNXM1469@MNXC3 + 1 MNXM5@MNXC3 <-- 1 MNXM1@MNXC3 + 1 MNXM5960@MNXC3 + 1 MNXM6@MNXC3	R_RA52CF21_RL		MNXR1834	MNXC3	1.3.1.10	bigg:EAR141y;ec:1.3.1.10;iaf1260:EAR141y;ijn746:EAR141y;obsolete:rxn12697;seed:rxn08391	-1000	0			0	0
RA4F38F91_RL-637	1 MNXM1473@MNXC3 + 1 MNXM5@MNXC3 <-- 1 MNXM1@MNXC3 + 1 MNXM2737@MNXC3 + 1 MNXM6@MNXC3	R_RA4F38F91_RL		MNXR1826	MNXC3	1.3.1.10;2.3.1.85	bigg:EAR100y;ec:1.3.1.10;ec:2.3.1.85;iaf1260:EAR100y;iin800:ETR1_4;iin800:FAS1_4_2;ijn746:EAR100y;kegg:R04962;obsolete:rxn08383r;obsolete:rxn12695;seed:rxn05356	-1000	0			0	0
R74B080AB_B-413	1 MNXM1478@MNXC2 + 1 MNXM27@MNXC2 <==> 1 MNXM1478@MNXC3 + 1 MNXM27@MNXC3	R_R74B080AB_B		MNXR31681	MNXC2%MNXC3		bigg:HCO3_NAt;ijn746:HCO3_NAt;imeo21:HCO3T;seed:rxn12800	-1000	1000			0	0
R97F010DD_B-579	1 MNXM1478@MNXC3 + 1 MNXM1@MNXC3 <==> 1 MNXM96530@MNXC3	R_R97F010DD_B		MNXR55613	MNXC3		bigg:H2CO3D2;bigg:H2CO3D2m	-1000	1000			0	0
R8963E55F_B-509	1 MNXM1478@MNXC3 + 1 MNXM21@MNXC3 + 1 MNXM3@MNXC3 <==> 1 MNXM1@MNXC3 + 1 MNXM40@MNXC3 + 1 MNXM7@MNXC3 + 1 MNXM9@MNXC3	R_R8963E55F_B	PP0558+PP0559+PP1607+PP1996	MNXR47238	MNXC3	6.4.1.2	bigg:ACCOAC;bigg:ACCOACm;bigg:ACCOACr;ec:6.4.1.2;iabaylyiv4:ACETYL-COA-CARBOXYLTRANSFER-RXN;iaf1260:ACCOAC;iag612:rbs_111;iin800:ACC1;iit341:ACCOACr;ijn746:ACCOACr;ijr904.45632:ACCOACr;ijr904:ACCOACr;imeo21:ACCOACr;imm904:ACCOACr;imm904:ACCOACrm;imo1053-pao1:ACCOACr;imo1056:ACCOACr;ind750:ACCOACr;inj661:ACCOACr;isb619:ACCOAC;iso783:ACCOAC;iyo844:ACCOAC;seed:rxn00533;upa:UCR00742;upa:UER00711	-1000	1000			0	0
RE85BB257_LR-960	1 MNXM1478@MNXC3 + 1 MNXM23@MNXC3 + 1 MNXM3@MNXC3 --> 1 MNXM1@MNXC3 + 1 MNXM46@MNXC3 + 1 MNXM7@MNXC3 + 1 MNXM9@MNXC3	R_RE85BB257_LR	PP5347	MNXR55824	MNXC3	6.4.1.1	bigg:PC;bigg:PCm;ec:6.4.1.1;iaf692:PC;iag612:rbs_188;iin800:PYC1;iin800:PYC2;ijn746:PC;imeo21:PC;imm904:PC;imo1053-pao1:PC;imo1056:PC;ind750:PC;inj661:PC;isb619:PC;iyo844:PC;seed:rxn00250	0	1000			0	0
RC83377B2_LR-809	1 MNXM1478@MNXC3 + 1 MNXM389@MNXC3 + 1 MNXM3@MNXC3 --> 1 MNXM1@MNXC3 + 1 MNXM7@MNXC3 + 1 MNXM90282@MNXC3 + 1 MNXM9@MNXC3	R_RC83377B2_LR		MNXR47276	MNXC3	6.4.1.4	bigg:MCCC;bigg:MCCCrm;ec:6.4.1.4;ijn746:MCCC;imo1053-pao1:MCCc;imo1056:MCCc;iso783:MCCC;seed:rxn02889;upa:UCR04138;upa:UER00861	0	1000			0	0
R3DEA5779_LR-188	1 MNXM147@MNXC3 + 1 MNXM2@MNXC3 --> 1 MNXM15@MNXC3 + 1 MNXM42@MNXC3	R_R3DEA5779_LR	PP0495	MNXR842	MNXC3	3.5.1.1;3.5.1.38;3.5.5.4	bigg:ASNN;bigg:ASNNe;bigg:ASNNm;bigg:ASNNpp;biopath:RXN00310;brenda:BR22679;ec:3.5.1.1;ec:3.5.1.38;ec:3.5.5.4;ecocyc:ASPARAGHYD-RXN;iabaylyiv4:ASPARAGHYD-RXN;iaf1260:ASNN;iaf1260:ASNNpp;iaf692:ASNN;iag612:rbs_372;iag612:rbs_373;iao358:rll_18;iin800:ASP1;iin800:ASP31;iin800:ASP32;iin800:ASP33;iin800:ASP34;iit341:ASNN;ijn746:ASNN;ijr904.45632:ASNN;ijr904:ASNN;imeo21:ASNN;imm904:ASNN;imm904:ASNNe;im…	0	1000			0	0
RF8780318_LR-1030	1 MNXM1485@MNXC19 + 1 MNXM2@MNXC3 + 1 MNXM3@MNXC3 --> 1 MNXM1485@MNXC3 + 1 MNXM1@MNXC3 + 1 MNXM7@MNXC3 + 1 MNXM9@MNXC3	R_RF8780318_LR	PP0231+PP0232+PP0233;PP0237+PP0239+PP0240	MNXR3635	MNXC19%MNXC3		bigg:MSO3abcpp;iaf1260:MSO3abcpp;ijn746:MSO3abcpp;imo1053-pao1:MSO3abc;imo1056:MSO3abc;iyo844:MSO3abc;seed:rxn05621;seed:rxn08959	0	1000			0	0
R37AAF298_B-165	1 MNXM1485@MNXC19 <==> 1 MNXM1485@MNXC2	R_R37AAF298_B	PP0234	MNXR3636	MNXC19%MNXC2		bigg:MSO3tex;iaf1260:MSO3tex;ijn746:MSO3tex;seed:rxn08960	-1000	1000			0	0
RACA0DD28_LR-681	1 MNXM1485@MNXC3 + 1 MNXM208@MNXC3 + 1 MNXM4@MNXC3 --> 1 MNXM1@MNXC3 + 1 MNXM2@MNXC3 + 1 MNXM53407@MNXC3 + 1 MNXM81@MNXC3 + 1 MNXM97009@MNXC3	R_RACA0DD28_LR	PP0238	MNXR55405	MNXC3			0	1000			0	0
RC4D696CC_B-797	1 MNXM1485@MNXC3 + 4 MNXM1@MNXC3 + 3 MNXM6@MNXC3 <==> 3 MNXM2@MNXC3 + 3 MNXM5@MNXC3 + 1 MNXM652@MNXC3	R_RC4D696CC_B		MNXR3637	MNXC3	1.8.2.2	bigg:MSULR;ec:1.8.2.2;ijn746:MSULR;seed:rxn12780	-1000	1000			0	0
R5D1B59DB_RL-313	1 MNXM148@MNXC3 + 1 MNXM14@MNXC3 + 1 MNXM1@MNXC3 + 1 MNXM81@MNXC3 <-- 1 MNXM155@MNXC3 + 1 MNXM287@MNXC3	R_R5D1B59DB_RL	PP2328	MNXR748	MNXC3	1.8.4.10	bigg:APSR;ec:1.8.4.10;iabaylyiv4:ADENYLYLSULFATE-REDUCTASE-RXN;iag612:rbs_130;iag612:rbs_131;ijn746:APSR;intenz:10831;iyo844:APSPTi;kegg:R07176;metacyc:RXN-12019;rhea:21976;rhea:21977;rhea:21978;rhea:21979;seed:rxn05256;seed:rxn11051	-1000	0			0	0
R1D12A39_LR-58	1 MNXM148@MNXC3 + 1 MNXM1@MNXC3 + 1 MNXM6@MNXC3 --> 1 MNXM155@MNXC3 + 1 MNXM5@MNXC3	R_R1D12A39_LR	PP0786;PP5069	MNXR5117	MNXC3	1.6.4.5;1.8.1.9	bigg:TRDR;bigg:TRDRm;ec:1.6.4.5;ec:1.8.1.9;ecocyc:THIOREDOXIN-REDUCT-NADPH-RXN;iabaylyiv4:THIOREDOXIN-REDUCT-NADPH-RXN;iaf1260:TRDR;iaf692:TRDR;iag612:rbs_484;iag612:rbs_485;iag612:rbs_486;iao358:rll_433;iao358:rll_434;igt196:TRDR;iin800:TRR1;iin800:TRR2;iit341:TRDR;ijn746:TRDR;ijr904.45632:TRDR;ijr904:TRDR;imeo21:TRDR;imm904:TRDR;imm904:TRDRm;imo1053-pao1:TRDR;imo1056:TRDR;ind750:TRDR;ind750:TRD…	0	1000			0	0
R8B3F3C76_RL-518	1 MNXM148@MNXC3 + 1 MNXM2@MNXC3 + 1 MNXM374@MNXC3 <-- 1 MNXM155@MNXC3 + 1 MNXM7@MNXC3	R_R8B3F3C76_RL	PP1177+PP1179	MNXR55886	MNXC3	1.17.4.1	bigg:RNDR1;bigg:RNDR1n;ec:1.17.4.1;ecocyc:ADPREDUCT-RXN;iabaylyiv4:ADPREDUCT-RXN;iaf1260:RNDR1;iaf692:RNDR1;iag612:rbs_537;iao358:rll_283;iao358:rll_287;igt196:RNDR1;iit341:RNDR1;ijn746:RNDR1;ijr904.45632:RNDR1;ijr904:RNDR1;imeo21:RIBRB12;imeo21:RNDR1;imm904:RNDR1;imm904:RNDR1n;imo1053-pao1:RNDR1;imo1056:RNDR1;ind750:RNDR1;ind750:RNDR1n;inj661:RNDR1;ips189:RNDR1;irs1563.45632:R02017_c;isb619:RNDR…	-1000	0			0	0
R206F4BDE_RL-79	1 MNXM148@MNXC3 + 1 MNXM2@MNXC3 + 1 MNXM411@MNXC3 <-- 1 MNXM155@MNXC3 + 1 MNXM220@MNXC3	R_R206F4BDE_RL	PP1177+PP1179	MNXR55890	MNXC3	1.17.4.1	bigg:RNDR3;bigg:RNDR3n;ec:1.17.4.1;ecocyc:CDPREDUCT-RXN;iabaylyiv4:CDPREDUCT-RXN;iaf1260:RNDR3;iaf692:RNDR3;iag612:rbs_538;iao358:rll_285;iao358:rll_289;igt196:RNDR3;iin800:RNR1_3;iit341:RNDR3;ijn746:RNDR3;ijr904.45632:RNDR3;ijr904:RNDR3;imeo21:RNDR3;imm904:RNDR3;imm904:RNDR3n;imo1053-pao1:RNDR3;imo1056:RNDR3;ind750:RNDR3;ind750:RNDR3n;inj661:RNDR3;ips189:RNDR3;irs1563.45632:R02024_c;isb619:RNDR3…	-1000	0			0	0
R1E8BF0DA_RL-70	1 MNXM148@MNXC3 + 1 MNXM2@MNXC3 + 1 MNXM436@MNXC3 <-- 1 MNXM155@MNXC3 + 1 MNXM30@MNXC3	R_R1E8BF0DA_RL	PP1177+PP1179	MNXR55888	MNXC3	1.17.4.1	bigg:RNDR2;bigg:RNDR2n;ec:1.17.4.1;ecocyc:GDPREDUCT-RXN;iabaylyiv4:GDPREDUCT-RXN;iaf1260:RNDR2;iaf692:RNDR2;iag612:rbs_539;iao358:rll_284;iao358:rll_288;igt196:RNDR2;iin800:RNR1_2;iit341:RNDR2;ijn746:RNDR2;ijr904.45632:RNDR2;ijr904:RNDR2;imeo21:RNDR2;imm904:RNDR2;imm904:RNDR2n;imo1053-pao1:RNDR2;imo1056:RNDR2;ind750:RNDR2;ind750:RNDR2n;inj661:RNDR2;ips189:RNDR2;irs1563.45632:R02019_c;isb619:RNDR2…	-1000	0			0	0
RADAB18C1_RL-683	1 MNXM148@MNXC3 + 1 MNXM2@MNXC3 + 1 MNXM572@MNXC3 <-- 1 MNXM155@MNXC3 + 1 MNXM17@MNXC3	R_RADAB18C1_RL	PP1177+PP1179	MNXR55892	MNXC3	1.17.4.1	bigg:RNDR4;bigg:RNDR4n;ec:1.17.4.1;ecocyc:UDPREDUCT-RXN;iabaylyiv4:UDPREDUCT-RXN;iaf1260:RNDR4;iaf692:RNDR4;iag612:rbs_540;iao358:rll_286;iao358:rll_290;igt196:RNDR4;iin800:RNR1_4;iit341:RNDR4;ijn746:RNDR4;ijr904.45632:RNDR4;ijr904:RNDR4;imeo21:RNDR4;imeo21:RNDR5B12;imm904:RNDR4;imm904:RNDR4n;imo1053-pao1:RNDR4;imo1056:RNDR4;ind750:RNDR4;ind750:RNDR4n;inj661:RNDR4;ips189:RNDR4;irs1563.45632:R0201…	-1000	0			0	0
R2073FE38_B-80	1 MNXM14908@MNXC3 + 1 MNXM19@MNXC3 <==> 1 MNXM16@MNXC3 + 1 MNXM634@MNXC3	R_R2073FE38_B	PP3989	MNXR55243	MNXC3	2.1.1.37	bigg:DNAMTn;bigg:DNAMTn2r;brenda:BR43894;ec:2.1.1.37;ijn746:DNAMTn2r;kegg:R00380;seed:rxn05821	-1000	1000			0	0
R33CD572C_RL-154	1 MNXM1496@MNXC3 + 1 MNXM19@MNXC3 + 2 MNXM1@MNXC3 + 1 MNXM26@MNXC3 <-- 1 MNXM1588@MNXC3 + 1 MNXM16@MNXC3 + 1 MNXM2@MNXC3	R_R33CD572C_RL	PP3763	MNXR4564	MNXC3	2.1.1.152	bigg:R05219;biopath:RXN00584;ec:2.1.1.152;imeo21:PRE5;intenz:11095;kegg:R05219;rhea:18261;rhea:18262;rhea:18263;rhea:18264;seed:rxn03534;upa:UCR05219;upa:UER00216	-1000	0			0	0
REC508C6F_LR-979	1 MNXM1496@MNXC3 + 1 MNXM1@MNXC3 + 1 MNXM6@MNXC3 --> 1 MNXM5@MNXC3 + 1 MNXM90303@MNXC3	R_REC508C6F_LR	PP4832	MNXR32809	MNXC3	1.3.1.54	bigg:PC6AR;biopath:RXN00816;ec:1.3.1.54;ijn746:PC6AR;imeo21:PC6AR;imo1053-pao1:PC6AR;imo1056:PC6AR;inj661:PC6AR;kegg:R05150;seed:rxn03492;upa:UCR05150;upa:UER00217	0	1000			0	0
R7E2E7140_LR-450	1 MNXM14@MNXC19 + 1 MNXM2@MNXC19 --> 1 MNXM212@MNXC19 + 1 MNXM9@MNXC19	R_R7E2E7140_LR	PP1414	MNXR3880	MNXC19	3.1.3.1;3.1.3.2;3.1.3.31;3.1.3.5;3.1.3.6;3.6.1.11;3.6.1.5;3.6.1.9	bigg:NTD7;bigg:NTD7e;bigg:NTD7l;bigg:NTD7pp;biopath:RXN01372;brenda:BS64616;ec:3.1.3.1;ec:3.1.3.2;ec:3.1.3.31;ec:3.1.3.5;ec:3.1.3.6;ec:3.6.1.11;ec:3.6.1.5;ec:3.6.1.9;ecocyc:AMP-DEPHOSPHORYLATION-RXN;iabaylyiv4:AMP-DEPHOSPHORYLATION-RXN;iaf1260:NTD7;iaf1260:NTD7pp;iao358:rll_291;iin800:U30;ijn746:NTD7;ijn746:NTD7pp;ijr904.45632:NTD7;ijr904:NTD7;imeo21:NTD7;imm904:NTD7;imo1053-pao1:NTD7;imo1056:NTD…	0	1000			0	0
RC16F2CB0_LR-778	1 MNXM14@MNXC3 + 1 MNXM2@MNXC3 --> 1 MNXM212@MNXC3 + 1 MNXM9@MNXC3	R_RC16F2CB0_LR	PP1620	MNXR3880	MNXC3	3.1.3.1;3.1.3.2;3.1.3.31;3.1.3.5;3.1.3.6;3.6.1.11;3.6.1.5;3.6.1.9	bigg:NTD7;bigg:NTD7e;bigg:NTD7l;bigg:NTD7pp;biopath:RXN01372;brenda:BS64616;ec:3.1.3.1;ec:3.1.3.2;ec:3.1.3.31;ec:3.1.3.5;ec:3.1.3.6;ec:3.6.1.11;ec:3.6.1.5;ec:3.6.1.9;ecocyc:AMP-DEPHOSPHORYLATION-RXN;iabaylyiv4:AMP-DEPHOSPHORYLATION-RXN;iaf1260:NTD7;iaf1260:NTD7pp;iao358:rll_291;iin800:U30;ijn746:NTD7;ijn746:NTD7pp;ijr904.45632:NTD7;ijr904:NTD7;imeo21:NTD7;imm904:NTD7;imo1053-pao1:NTD7;imo1056:NTD…	0	1000			0	0
R282CE56B_B-109	1 MNXM151@MNXC3 + 1 MNXM55@MNXC3 + 1 MNXM81@MNXC3 <==> 1 MNXM2428@MNXC3 + 2 MNXM57@MNXC3	R_R282CE56B_B		MNXR4791	MNXC3		bigg:SCYSSL;ijn746:SCYSSL;seed:rxn12682	-1000	1000			0	0
RA30FADDE_LR-629	1 MNXM151@MNXC3 + 1 MNXM1@MNXC3 + 1 MNXM6@MNXC3 --> 2 MNXM57@MNXC3 + 1 MNXM5@MNXC3	R_RA30FADDE_LR	PP3819	MNXR2826	MNXC3	1.6.4.2;1.8.1.7	bigg:GTHO;bigg:GTHOm;bigg:GTHOr;ec:1.6.4.2;ec:1.8.1.7;ecocyc:GLUTATHIONE-REDUCT-NADPH-RXN;iabaylyiv4:GLUTATHIONE-REDUCT-NADPH-RXN;iaf1260:GTHOr;iaf692:GTHOr;iao358:rll_184;iin800:GLR1;ijn746:GTHO;ijr904.45632:GTHOr;ijr904:GTHOr;imeo21:GTHOr;imm904:GTHO;imm904:GTHOm;imo1053-pao1:GTHRD;imo1056:GTHRD;ind750:GTHO;inj661:GTHOr;intenz:10033;iso783:GTHRD;kegg:R00115;macie:M0006;metacyc:GLUTATHIONE-REDUC…	0	1000			0	0
RF77F3F23_B-1024	1 MNXM151@MNXC3 + 2 MNXM2@MNXC3 <==> 1 MNXM22@MNXC3 + 2 MNXM57@MNXC3	R_RF77F3F23_B	PP0777;PP1686;PP1874	MNXR2828	MNXC3	1.11.1.9	bigg:GTHP;bigg:GTHPe;bigg:GTHPm;ec:1.11.1.9;ecocyc:GLUTATHIONE-PEROXIDASE-RXN;iabaylyiv4:GLUTATHIONE-PEROXIDASE-RXN;iao358:rll_183;iin800:GPX1;iin800:GPX2;iin800:HYR1;ijn746:GTHP;imm904:GTHP;imm904:GTHPm;ind750:GTHP;intenz:1769;irs1563.45632:R00274_c;isb619:GTHP;iso783:GSHPO;iyo844:GTHPe;kegg:R00274;metacyc:GLUTATHIONE-PEROXIDASE-RXN;obsolete:rxn10392;pubmed:8428933;reactome:REACT_106570;reactome…	-1000	1000			0	0
RCEE9E7C2_LR-839	1 MNXM1522@MNXC3 --> 1 MNXM23@MNXC3 + 1 MNXM46@MNXC3	R_RCEE9E7C2_LR	PP2514	MNXR3939	MNXC3	4.1.3.17;4.1.3.B3	bigg:OCAALD;brenda:BR49932;ec:4.1.3.17;ec:4.1.3.B3;ijn746:OCAALD;intenz:19216;kegg:R00350;metacyc:RXN-2464;pubmed:21219457;rhea:28935;rhea:28936;rhea:28937;rhea:28938;seed:rxn00255;seed:rxn12707	0	1000			0	0
R50FA8042_RL-265	1 MNXM1522@MNXC3 <-- 1 MNXM2@MNXC3 + 1 MNXM90601@MNXC3	R_R50FA8042_RL	PP2515	MNXR32041	MNXC3	4.2.1.80	bigg:OMAHY;ec:4.2.1.80;ijn746:OMAHY;seed:rxn12708	-1000	0			0	0
R1CA49BF6_B-57	1 MNXM152@MNXC3 + 1 MNXM7@MNXC3 <==> 1 MNXM257@MNXC3 + 1 MNXM3@MNXC3	R_R1CA49BF6_B	PP3363	MNXR55303	MNXC3	2.7.4.12;2.7.4.9	bigg:DTMPK;brenda:BR48076;ec:2.7.4.12;ec:2.7.4.9;ecocyc:DTMPKI-RXN;iabaylyiv4:DTMPKI-RXN;iaf1260:DTMPK;iaf692:DTMPK;iag612:rbs_284;iao358:rll_468;igt196:DTMPK;iin800:CDC8;iit341:DTMPK;ijn746:DTMPK;ijr904.45632:DTMPK;ijr904:DTMPK;imeo21:DTMPK;imm904:DTMPK;imo1053-pao1:DTMPK;imo1056:DTMPK;ind750:DTMPK;inj661:DTMPK;intenz:3013;intenz:3016;ips189:DTMPK;isb619:DTMPK;iso783:DTMPK;iyo844:DTMPK;kegg:R020…	-1000	1000			0	0
R7F0E3AF7_B-452	1 MNXM153@MNXC3 + 1 MNXM89557@MNXC3 <==> 1 MNXM20@MNXC3 + 1 MNXM76@MNXC3	R_R7F0E3AF7_B	PP1972;PP3590	MNXR32524	MNXC3	2.6.1.1;2.6.1.5;2.6.1.57;2.6.1.9	bigg:TYRTA;bigg:TYRTAi;bigg:TYRTAm;bigg:TYRTAp;brenda:BR47696;ec:2.6.1.1;ec:2.6.1.5;ec:2.6.1.57;ec:2.6.1.9;ecocyc:TYRAMINOTRANS-RXN;iabaylyiv4:TYRAMINOTRANS-RXN;iaf1260:TYRTA;iaf692:TYRTA;iag612:rbs_72;iag612:rbs_73;iao358:rll_20;iin800:AAT1_2;iin800:AAT2_2;iin800:ARO8;iin800:ARO9_2;iit341:TYRTA;ijn746:TYRTA;ijr904.45632:TYRTA;ijr904:TYRTA;imeo21:TYRTA;imm904:TYRTAi;imm904:TYRTAim;imm904:TYRTAip;…	-1000	1000			0	0
R5510729B_LR-284	1 MNXM1542@MNXC2 + 1 MNXM73@MNXC3 --> 1 MNXM23@MNXC3 + 1 MNXM743@MNXC3	R_R5510729B_LR	PP0793+PP0795	MNXR55437	MNXC2%MNXC3		bigg:FRUpts;bigg:FRUptspp	0	1000			0	0
RF2FBC8D7_LR-1009	1 MNXM1547@MNXC19 + 1 MNXM2@MNXC3 + 1 MNXM3@MNXC3 --> 1 MNXM1547@MNXC3 + 1 MNXM1@MNXC3 + 1 MNXM7@MNXC3 + 1 MNXM9@MNXC3	R_RF2FBC8D7_LR	PP0075+PP0076;PP0868+PP0869+PP0870;PP0868+PP0870+PP0871	MNXR1157	MNXC19%MNXC3		bigg:CHOLSabc;ijn746:CHOLSabc;iyo844:CHOLSabc;seed:rxn05184;seed:rxn12738	0	1000			0	0
RE1FC2A05_B-932	1 MNXM1547@MNXC19 <==> 1 MNXM1547@MNXC2	R_RE1FC2A05_B	PP1654	MNXR1155	MNXC19%MNXC2		bigg:CHOLS(ex);ijn746:CHOLS(ex);seed:rxn12791	-1000	1000			0	0
RAE16A35B_LR-687	1 MNXM1547@MNXC3 + 1 MNXM2@MNXC3 --> 1 MNXM1@MNXC3 + 1 MNXM58@MNXC3 + 1 MNXM90@MNXC3	R_RAE16A35B_LR	PP0077	MNXR1156	MNXC3	3.1.6.6	bigg:CHOLSH;ec:3.1.6.6;ijn746:CHOLSH;intenz:3402;kegg:R01028;metacyc:CHOLINE-SULFATASE-RXN;rhea:20820;rhea:20821;rhea:20822;rhea:20823;seed:rxn00756;upa:UCR01028;upa:UER00431	0	1000			0	0
R95139C11_RL-564	1 MNXM154@MNXC3 + 1 MNXM1@MNXC3 + 1 MNXM93@MNXC3 <-- 1 MNXM2@MNXC3 + 1 MNXM708@MNXC3	R_R95139C11_RL	PP4620	MNXR2339	MNXC3	3.7.1.2	bigg:FUMAC;biopath:RXN01097;ec:3.7.1.2;iabaylyiv4:FUMARYLACETOACETASE-RXN;iin800:U60;ijn746:FUMAC;imm904:FUMAC;imo1053-pao1:FUMACA;imo1056:FUMACA;ind750:FUMAC;intenz:4470;iso783:FUMACA;kegg:R01364;macie:M0180;metacyc:FUMARYLACETOACETASE-RXN;pubmed:8364576;reactome:REACT_101616;reactome:REACT_102851;reactome:REACT_105315;reactome:REACT_109988;reactome:REACT_1297;reactome:REACT_1297.3;reactome:REAC…	-1000	0			0	0
RFE696C03_LR-1056	1 MNXM156@MNXC3 + 1 MNXM2@MNXC3 + 1 MNXM90822@MNXC3 --> 1 MNXM15@MNXC3 + 1 MNXM23@MNXC3 + 1 MNXM38@MNXC3	R_RFE696C03_LR	PP4434;PP5270	MNXR55197	MNXC3	1.4.99.1	bigg:DAAD;ec:1.4.99.1;iabaylyiv4:DALADEHYDROG-RXN;iaf1260:DAAD;iit341:DAAD;ijn746:DAAD;ijr904.45632:DAAD;ijr904:DAAD;imo1053-pao1:DAAD;imo1056:DAAD;seed:rxn08291	0	1000			0	0
R8B2DDE47_B-517	1 MNXM156@MNXC3 + 1 MNXM916@MNXC3 <==> 1 MNXM23@MNXC3 + 1 MNXM975@MNXC3	R_R8B2DDE47_B	PP3590	MNXR1620	MNXC3		bigg:DLYSPYRAT;ijn746:DLYSPYRAT;seed:rxn12744	-1000	1000			0	0
R20F27F8B_B-82	1 MNXM156@MNXC3 <==> 1 MNXM32@MNXC3	R_R20F27F8B_B	PP5269	MNXR626	MNXC3	5.1.1.1	bigg:ALAR;bigg:ALARi;biopath:RXN01498;brenda:BR162;ec:5.1.1.1;ecocyc:ALARACECAT-RXN;iabaylyiv4:ALARACECAT-RXN;iaf1260:ALAR;iag612:rbs_365;iao358:rll_106;iit341:ALAR;ijn746:ALAR;ijr904.45632:ALAR;ijr904.45632:ALARi;ijr904:ALAR;ijr904:ALARi;imeo21:ALAR;imo1053-pao1:ALAR;imo1053-pao1:ALARi;imo1056:ALAR;imo1056:ALARi;inj661:ALAR;intenz:4882;isb619:ALAR;iso783:ALAR;iyo844:ALAR;kegg:R00401;macie:M0213;…	-1000	1000			0	0
REAE813B9_B-973	1 MNXM158@MNXC3 + 1 MNXM1@MNXC3 + 1 MNXM6@MNXC3 <==> 1 MNXM506@MNXC3 + 1 MNXM5@MNXC3	R_REAE813B9_B	PP4038	MNXR1810	MNXC3	1.3.1.1;1.3.1.2	bigg:DURAD;biopath:RXN00652;brenda:BR33762;brenda:BS231908;ec:1.3.1.1;ec:1.3.1.2;ecocyc:1.3.1.2-RXN;ijn746:DURAD;intenz:1443;kegg:R00978;metacyc:1.3.1.2-RXN;pubmed:8083224;reactome:REACT_102683;reactome:REACT_102856;reactome:REACT_104406;reactome:REACT_106968;reactome:REACT_107377;reactome:REACT_129231;reactome:REACT_31473;reactome:REACT_546;reactome:REACT_546.5;reactome:REACT_80891;reactome:REAC…	-1000	1000			0	0
RFB2F9386_B-1047	1 MNXM158@MNXC3 + 1 MNXM295@MNXC3 <==> 1 MNXM288@MNXC3 + 1 MNXM9@MNXC3	R_RFB2F9386_B		MNXR4548	MNXC3	2.4.2.2;2.4.2.3	bigg:PYNP2r;brenda:BR47549;ec:2.4.2.2;ec:2.4.2.3;ecocyc:URPHOS-RXN;iaf1260:PYNP2r;iag612:rbs_586;iao358:rll_441;iin800:U22;ijn746:PYNP2r;ijr904.45632:PYNP2r;ijr904:PYNP2r;imm904:PYNP2r;ind750:PYNP2r;intenz:2660;ips189:PYNP2;irs1563.45632:R01876_c;iso783:PYNP2;iyo844:PYNP2;kegg:R01876;metacyc:URPHOS-RXN;pubmed:12499542;pubmed:15003451;rhea:24388;rhea:24389;rhea:24390;rhea:24391;seed:rxn01366;upa:U…	-1000	1000			0	0
R30A69BD5_RL-148	1 MNXM159@MNXC3 + 1 MNXM15@MNXC3 + 1 MNXM55@MNXC3 <-- 1 MNXM2@MNXC3 + 1 MNXM319@MNXC3	R_R30A69BD5_RL	PP0659;PP4594	MNXR1358	MNXC3	4.4.1.1	bigg:CYSTGL;bigg:CYSTGLr;biopath:RXN01447;brenda:BR3435;ec:4.4.1.1;iao358:rll_590;iin800:CYS3;ijn746:CYSTGLr;imeo21:CYSTGL;imm904:CYSTGL;imo1053-pao1:CYSTGL;imo1056:CYSTGL;ind750:CYSTGL;inj661:CYSTGL;intenz:4845;iyo844:CYSTGL;kegg:R01001;metacyc:CYSTAGLY-RXN;pubmed:10212249;pubmed:19261609;reactome:REACT_116098;reactome:REACT_116098.1;reactome:REACT_126379;reactome:REACT_130274;reactome:REACT_130…	-1000	0			0	0
R38D3980D_RL-171	1 MNXM159@MNXC3 + 1 MNXM15@MNXC3 + 1 MNXM652@MNXC3 <-- 1 MNXM2@MNXC3 + 1 MNXM61@MNXC3	R_R38D3980D_RL	PP1308	MNXR3491	MNXC3	4.4.1.11	bigg:METGL;brenda:BR3437;ec:4.4.1.11;iaf692:METGL;iao358:rll_582;ijn746:METGL;intenz:4855;iso783:METGL;kegg:R00654;metacyc:METHIONINE-GAMMA-LYASE-RXN;pubmed:4720797;rhea:23800;rhea:23801;rhea:23802;rhea:23803;rhea:24750;seed:rxn00456	-1000	0			0	0
RE8E2473C_B-962	1 MNXM159@MNXC3 + 1 MNXM15@MNXC3 + 1 MNXM25@MNXC3 <==> 1 MNXM2@MNXC3 + 1 MNXM820@MNXC3	R_RE8E2473C_B	PP0659;PP4594	MNXR4845	MNXC3	2.5.1.48;4.2.99.9	bigg:SHSL4r;ec:2.5.1.48;ec:4.2.99.9;iin800:YML082W;iit341:SHSL4r;ijn746:SHSL4r;imeo21:SHSL4r;imm904:SHSL4r;ind750:SHSL4r;inj661:SHSL4r;irs1563.45632:R00999_c;isb619:SHSL4r;iyo844:SHSL4;kegg:R00999;metacyc:METBALT-RXN;seed:rxn00740	-1000	1000			0	0
R7ABF296E_B-438	1 MNXM15@MNXC19 <==> 1 MNXM15@MNXC2	R_R7ABF296E_B		MNXR3814	MNXC19%MNXC2		bigg:NH4t;bigg:NH4tex;bigg:NH4tm;bigg:NH4tn;bigg:NH4tp;bigg:NH4tpp;iabaylyiv4:TRANS-RXNIM-5720;iaf1260:NH4tex;iaf1260:NH4tpp;iaf692:NH4t;iag612:rbs_490;iao358:rll_17;iin800:MEP1;iin800:MEP2;iin800:MEP3;iin800:U112;iit341:NH4t;ijn746:NH4tex;ijn746:NH4tpp;ijr904.45632:NH3t;ijr904:NH3t;imeo21:NH4t;imm904:NH4t;imm904:NH4ti;imm904:NH4tm;imm904:NH4tn;imm904:NH4tp;imo1053-pao1:NH4t;imo1056:NH4t;ind750:N…	-1000	1000			0	0
RDB819F8_B-906	1 MNXM15@MNXC19 <==> 1 MNXM15@MNXC3	R_RDB819F8_B	PP5233	MNXR3814	MNXC19%MNXC3		bigg:NH4t;bigg:NH4tex;bigg:NH4tm;bigg:NH4tn;bigg:NH4tp;bigg:NH4tpp;iabaylyiv4:TRANS-RXNIM-5720;iaf1260:NH4tex;iaf1260:NH4tpp;iaf692:NH4t;iag612:rbs_490;iao358:rll_17;iin800:MEP1;iin800:MEP2;iin800:MEP3;iin800:U112;iit341:NH4t;ijn746:NH4tex;ijn746:NH4tpp;ijr904.45632:NH3t;ijr904:NH3t;imeo21:NH4t;imm904:NH4t;imm904:NH4ti;imm904:NH4tm;imm904:NH4tn;imm904:NH4tp;imo1053-pao1:NH4t;imo1056:NH4t;ind750:N…	-1000	1000			0	0
RFA7D7587_RL-1042	1 MNXM15@MNXC3 + 1 MNXM174@MNXC3 <-- 1 MNXM1@MNXC3 + 1 MNXM259@MNXC3 + 1 MNXM2@MNXC3	R_RFA7D7587_RL	PP4281	MNXR2844	MNXC3	3.5.4.3	bigg:GUAD;biopath:RXN00924;brenda:BR22740;ec:3.5.4.3;ecocyc:GUANINE-DEAMINASE-RXN;iabaylyiv4:GUANINE-DEAMINASE-RXN;iaf1260:GUAD;iaf692:GUAD;iag612:rbs_331;ijn746:GUAD;ijr904.45632:GUAD;ijr904:GUAD;imeo21:GUAD;imm904:GUAD;imo1053-pao1:GUADr;imo1056:GUADr;inj661:GUAD;intenz:4312;ips189:GUAD;iyo844:GUAD;kegg:R01676;metacyc:GUANINE-DEAMINASE-RXN;pubmed:10075721;pubmed:10913105;pubmed:19470646;reactom…	-1000	0			0	0
R8B7D9DD0_B-520	1 MNXM15@MNXC3 + 1 MNXM23@MNXC3 <==> 1 MNXM53@MNXC3	R_R8B7D9DD0_B97;R_R8B7D9DD0_B96	PP0297;PP0987;PP3144	MNXR4812	MNXC3	4.2.1.13;4.3.1.15;4.3.1.17;4.3.1.19	bigg:SERD_L;bigg:SERD_Lr;bigg:SER_AL;biopath:RXN00542;brenda:BR22832;ec:4.2.1.13;ec:4.3.1.15;ec:4.3.1.17;ec:4.3.1.19;ecocyc:4.3.1.17-RXN;iaf1260:SERD_L;iag612:rbs_424;iao358:rll_406;iin800:CHA1_2;iin800:YIL167W;iit341:SERD_L;ijn746:SERD_Lr;ijn746:SER_AL;ijr904.45632:SERD_L;ijr904:SERD_L;imeo21:SERD_L;imm904:SERD_L;imo1053-pao1:SERD_L;imo1056:SERD_L;ind750:SERD_L;inj661:SERD_L;intenz:4831;irs1563.…	-1000	1000			0	0
R8B7D9DD0_B-521	1 MNXM15@MNXC3 + 1 MNXM23@MNXC3 <==> 1 MNXM53@MNXC3	R_R8B7D9DD0_B97;R_R8B7D9DD0_B96	PP3446;PP5149	MNXR4812	MNXC3	4.2.1.13;4.3.1.15;4.3.1.17;4.3.1.19	bigg:SERD_L;bigg:SERD_Lr;bigg:SER_AL;biopath:RXN00542;brenda:BR22832;ec:4.2.1.13;ec:4.3.1.15;ec:4.3.1.17;ec:4.3.1.19;ecocyc:4.3.1.17-RXN;iaf1260:SERD_L;iag612:rbs_424;iao358:rll_406;iin800:CHA1_2;iin800:YIL167W;iit341:SERD_L;ijn746:SERD_Lr;ijn746:SER_AL;ijr904.45632:SERD_L;ijr904:SERD_L;imeo21:SERD_L;imm904:SERD_L;imo1053-pao1:SERD_L;imo1056:SERD_L;ind750:SERD_L;inj661:SERD_L;intenz:4831;irs1563.…	-1000	1000			0	0
R2A514FF5_LR-120	1 MNXM15@MNXC3 + 1 MNXM3@MNXC3 + 1 MNXM89557@MNXC3 --> 1 MNXM1@MNXC3 + 1 MNXM37@MNXC3 + 1 MNXM7@MNXC3 + 1 MNXM9@MNXC3	R_R2A514FF5_LR	PP5046	MNXR32767	MNXC3	6.3.1.2	bigg:GLNS;biopath:RXN00627;brenda:BR6443;brenda:BS370870;ec:6.3.1.2;ecocyc:GLUTAMINESYN-RXN;iabaylyiv4:GLUTAMINESYN-RXN;iaf1260:GLNS;iaf692:GLNS;iag612:rbs_181;iao358:rll_163;iin800:GLN1;iit341:GLNS;ijn746:GLNS;ijr904.45632:GLNS;ijr904:GLNS;imeo21:GLNS;imm904:GLNS;imo1053-pao1:GLNS_i;imo1056:GLNS_i;ind750:GLNS;inj661:GLNS;intenz:5094;irs1563.45632:R00253_c;irs1563.45632:R00253_m;irs1563.45632:R00…	0	1000			0	0
R6E1602BC_RL-383	1 MNXM161@MNXC3 + 1 MNXM22@MNXC3 <-- 1 MNXM454@MNXC3 + 1 MNXM4@MNXC3	R_R6E1602BC_RL	PP1129	MNXR4138	MNXC3	1.4.3.5	bigg:PDX5PO;bigg:PDX5POi;brenda:BR48819;ec:1.4.3.5;ecocyc:PNPOXI-RXN;intenz:16460;kegg:R00278;metacyc:PNPOXI-RXN;pubmed:15182361;reactome:REACT_126163;reactome:REACT_128759;reactome:REACT_130320;reactome:REACT_131924;reactome:REACT_134041;reactome:REACT_138108;reactome:REACT_138456;reactome:REACT_141804;reactome:REACT_143401;reactome:REACT_143749;reactome:REACT_145506;reactome:REACT_145908;reacto…	-1000	0			0	0
R266F0806_LR-101	1 MNXM161@MNXC3 + 1 MNXM2@MNXC3 --> 1 MNXM311@MNXC3 + 1 MNXM9@MNXC3	R_R266F0806_LR	PP5357	MNXR4543	MNXC3	3.1.3.74	bigg:PYDXPP;brenda:BR48524;ec:3.1.3.74;ecocyc:3.1.3.74-RXN;iaf1260:PYDXPP;ijn746:PYDXPP;ijr904.45632:PYDXPP;ijr904:PYDXPP;intenz:11257;kegg:R00173;metacyc:3.1.3.74-RXN;rhea:20533;rhea:20534;rhea:20535;rhea:20536;seed:rxn00123;upa:UCR00173;upa:UER00301	0	1000			0	0
R803B1A50_LR-455	1 MNXM1630@MNXC19 + 1 MNXM2@MNXC3 + 1 MNXM3@MNXC3 --> 1 MNXM1630@MNXC3 + 1 MNXM1@MNXC3 + 1 MNXM7@MNXC3 + 1 MNXM9@MNXC3	R_R803B1A50_LR	PP0231+PP0232+PP0233;PP0237+PP0239+PP0240	MNXR3136	MNXC19%MNXC3		bigg:ISETACabcpp;iaf1260:ISETACabcpp;ijn746:ISETACabcpp;iyo844:ISTNTabc;seed:rxn05594;seed:rxn08758	0	1000			0	0
R437FB8A1_B-222	1 MNXM1630@MNXC19 <==> 1 MNXM1630@MNXC2	R_R437FB8A1_B	PP0234	MNXR3137	MNXC19%MNXC2		bigg:ISETACtex;iaf1260:ISETACtex;ijn746:ISETACtex;seed:rxn08759	-1000	1000			0	0
RF8D9D411_LR-1031	1 MNXM1630@MNXC3 + 1 MNXM208@MNXC3 + 1 MNXM4@MNXC3 --> 1 MNXM1@MNXC3 + 1 MNXM2@MNXC3 + 1 MNXM349@MNXC3 + 1 MNXM53407@MNXC3 + 1 MNXM81@MNXC3	R_RF8D9D411_LR	PP0238	MNXR55404	MNXC3	1.14.14.5	bigg:FDMO;ec:1.14.14.5;metacyc:RXN-13418;pubmed:10480865;rhea:29715;rhea:29716;rhea:29717;rhea:29718	0	1000			0	0
R5F97F972_LR-326	1 MNXM1645@MNXC3 + 1 MNXM2@MNXC3 --> 1 MNXM993@MNXC3 + 1 MNXM9@MNXC3	R_R5F97F972_LR	PP4261;PP5139	MNXR1716	MNXC3	3.6.1;3.6.1.-	bigg:DNMPPA;ec:3.6.1;ec:3.6.1.-;ecocyc:DIHYDRONEOPTERIN-MONO-P-DEPHOS-RXN;iabaylyiv4:DIHYDRONEOPTERIN-MONO-P-DEPHOS-RXN;iaf1260:DNMPPA;iaf692:DNMPPA;iin800:YDL100C;iit341:DNMPPA;ijn746:DNMPPA;ijr904.45632:DNMPPA;ijr904:DNMPPA;imeo21:DNMPPA;imm904:DNMPPA;ind750:DNMPPA;inj661:DNMPPA;isb619:DNMPPA;iso783:DNMPPA;kegg:R04621;metacyc:DIHYDRONEOPTERIN-MONO-P-DEPHOS-RXN;obsolete:rxn08360r;obsolete:rxn131…	0	1000			0	0
RD3E7FF22_B-863	1 MNXM164@MNXC19 + 1 MNXM1@MNXC19 <==> 1 MNXM164@MNXC3 + 1 MNXM1@MNXC3	R_RD3E7FF22_B	PP1376	MNXR5264	MNXC19%MNXC3		bigg:UHBZ1t(pp);iabaylyiv4:TRANS-RXNIM-5788;ijn746:UHBZ1t(pp);imo1053-pao1:4HBZt;imo1056:4HBZt;seed:rxn12433;seed:rxn12549;seed:rxn12680	-1000	1000			0	0
RF3760CC7_B-1010	1 MNXM164@MNXC19 <==> 1 MNXM164@MNXC2	R_RF3760CC7_B		MNXR233	MNXC19%MNXC2		bigg:4HBZtex;bigg:4HBZtm;ijn746:4HBZte;imm904:4HBZtm;ind750:4HBZtm;seed:rxn09792;seed:rxn12787	-1000	1000			0	0
R98B28AE7_B-582	1 MNXM1653@MNXC19 <==> 1 MNXM1653@MNXC2	R_R98B28AE7_B		MNXR3057	MNXC19%MNXC2		bigg:HXAtex;iaf1260:HXAtex;ijn746:HXAtex;obsolete:rxn12801;seed:rxn08732	-1000	1000			0	0
R802C2BCE_RL-454	1 MNXM1688@MNXC3 + 1 MNXM9@MNXC3 <-- 1 MNXM47@MNXC3 + 1 MNXM73@MNXC3	R_R802C2BCE_RL	PP0964	MNXR55980	MNXC3	2.5.1.7	bigg:UAGCVT;biopath:RXN01431;brenda:BR47474;ec:2.5.1.7;ecocyc:UDPNACETYLGLUCOSAMENOLPYRTRANS-RXN;iabaylyiv4:UDPNACETYLGLUCOSAMENOLPYRTRANS-RXN;iaf1260:UAGCVT;iaf692:UAGCVT;iao358:rll_260;iao358:rll_261;igt196:UAGCVT;iit341:UAGCVT;ijn746:UAGCVT;ijr904.45632:UAGCVT;ijr904:UAGCVT;imeo21:UAGCVT;imo1053-pao1:UAGCVT;imo1056:UAGCVT;inj661:UAGCVT;intenz:10448;isb619:UAGCVT;iso783:UAGCVT;iyo844:UAGCVT;keg…	-1000	0			0	0
R6C24FF7D_LR-374	1 MNXM1697@MNXC3 + 1 MNXM3@MNXC3 + 1 MNXM877@MNXC3 --> 1 MNXM1@MNXC3 + 1 MNXM7@MNXC3 + 1 MNXM856@MNXC3 + 1 MNXM9@MNXC3	R_R6C24FF7D_LR	PP1675+PP1676	MNXR469	MNXC3	6.3.1.10	bigg:ADCPS2;ec:6.3.1.10;iaf692:ADCPS2;ijn746:ADCPS2;imeo21:ADCPS2;inj661:ADCPS2;intenz:11117;kegg:R06529;metacyc:RXN-6261;rhea:21896;rhea:21897;rhea:21898;rhea:21899;seed:rxn04384	0	1000			0	0
R6EF38510_B-390	1 MNXM172@MNXC3 + 1 MNXM2@MNXC3 + 1 MNXM5@MNXC3 <==> 2 MNXM1@MNXC3 + 1 MNXM25@MNXC3 + 1 MNXM6@MNXC3	R_R6EF38510_B	PP0213	MNXR4910	MNXC3	1.2.1.16;1.2.1.79	bigg:SSALy;bigg:SSALyr;biopath:RXN01513;brenda:BR29388;brenda:BR29388_WOP;ec:1.2.1.16;ec:1.2.1.79;ecocyc:SUCCSEMIALDDEHYDROG-RXN;iabaylyiv4:SUCCSEMIALDDEHYDROG-RXN;iaf1260:SSALy;iaf692:SSALy;iin800:YBR006W;ijn746:SSALyr;ijr904.45632:SSALy;ijr904:SSALy;imeo21:SSALy;imm904:SSALy;imo1053-pao1:SSALy;imo1056:SSALy;ind750:SSALy;inj661:SSALy;intenz:1359;intenz:18270;isb619:SSALy;iyo844:SSALy;kegg:R00714…	-1000	1000			0	0
R835EDBFE_B-466	1 MNXM172@MNXC3 + 1 MNXM89557@MNXC3 <==> 1 MNXM192@MNXC3 + 1 MNXM20@MNXC3	R_R835EDBFE_B	PP0214;PP4108	MNXR30569	MNXC3	2.6.1.19	bigg:ABTA;bigg:ABTAr;bigg:ABTArm;brenda:BR47437;ec:2.6.1.19;ecocyc:GABATRANSAM-RXN;iabaylyiv4:GABATRANSAM-RXN;iaf1260:ABTA;iaf692:ABTA;iin800:UGA1;ijn746:ABTAr;ijr904.45632:ABTA;ijr904:ABTA;imeo21:ABTA;imm904:ABTA;imo1053-pao1:ABTA;imo1056:ABTA;ind750:ABTA;inj661:ABTA;intenz:2770;irs1563.45632:R01648_c;isb619:ABTAr;iso783:ABTA;iyo844:ABTAr;kegg:R01648;metacyc:GABATRANSAM-RXN;reactome:REACT_23980.…	-1000	1000			0	0
R2D3B4E7_RL-133	1 MNXM174@MNXC3 + 1 MNXM97011@MNXC3 <-- 1 MNXM2@MNXC3 + 1 MNXM687@MNXC3	R_R2D3B4E7_RL	PP2460	MNXR56051	MNXC3	3.2.2.1;3.2.2.8	bigg:XTSNH;ec:3.2.2.1;ec:3.2.2.8;iabaylyiv4:RXN0-363;iaf1260:XTSNH;ijn746:XTSNH;irs1563.45632:R02143_c;seed:rxn01545	-1000	0			0	0
R7C8EBED6_RL-443	1 MNXM1770@MNXC19 + 1 MNXM1@MNXC3 + 1 MNXM7@MNXC3 + 1 MNXM9@MNXC3 <-- 1 MNXM1770@MNXC3 + 1 MNXM2@MNXC3 + 1 MNXM3@MNXC3	R_R7C8EBED6_RL	PP4935	MNXR4145	MNXC19%MNXC3		bigg:PE160abcpp;iaf1260:PE160abcpp;ijn746:PE160abcpp;seed:rxn09076	-1000	0			0	0
RD2FBF340_RL-856	1 MNXM1771@MNXC19 + 1 MNXM9@MNXC19 <-- 1 MNXM2@MNXC19 + 1 MNXM5266@MNXC19	R_RD2FBF340_RL	PP0520	MNXR4204	MNXC19	3.1.3.27	bigg:PGPP120;bigg:PGPP120pp;ec:3.1.3.27;iaf1260:PGPP120;iaf1260:PGPP120pp;ijn746:PGPP120;ijn746:PGPP120pp;obsolete:rxn12724;seed:rxn09101	-1000	0			0	0
RBECE8A40_RL-764	1 MNXM1771@MNXC3 + 1 MNXM9@MNXC3 <-- 1 MNXM2@MNXC3 + 1 MNXM5266@MNXC3	R_RBECE8A40_RL	PP0520	MNXR4204	MNXC3	3.1.3.27	bigg:PGPP120;bigg:PGPP120pp;ec:3.1.3.27;iaf1260:PGPP120;iaf1260:PGPP120pp;ijn746:PGPP120;ijn746:PGPP120pp;obsolete:rxn12724;seed:rxn09101	-1000	0			0	0
R547F8320_RL-281	1 MNXM1772@MNXC19 + 1 MNXM9@MNXC19 <-- 1 MNXM2@MNXC19 + 1 MNXM5267@MNXC19	R_R547F8320_RL	PP0520	MNXR4209	MNXC19	3.1.3.27	bigg:PGPP161;bigg:PGPP161pp;ec:3.1.3.27;iaf1260:PGPP161;iaf1260:PGPP161pp;ijn746:PGPP161;ijn746:PGPP161pp;obsolete:rxn12725;seed:rxn09105	-1000	0			0	0
R9CBC1424_RL-603	1 MNXM1772@MNXC3 + 1 MNXM9@MNXC3 <-- 1 MNXM2@MNXC3 + 1 MNXM5267@MNXC3	R_R9CBC1424_RL	PP0520	MNXR4209	MNXC3	3.1.3.27	bigg:PGPP161;bigg:PGPP161pp;ec:3.1.3.27;iaf1260:PGPP161;iaf1260:PGPP161pp;ijn746:PGPP161;ijn746:PGPP161pp;obsolete:rxn12725;seed:rxn09105	-1000	0			0	0
RCEC0BC87_RL-837	1 MNXM1773@MNXC19 + 1 MNXM9@MNXC19 <-- 1 MNXM2@MNXC19 + 1 MNXM5269@MNXC19	R_RCEC0BC87_RL	PP0520	MNXR4211	MNXC19	3.1.3.27	bigg:PGPP181;bigg:PGPP181pp;ec:3.1.3.27;iaf1260:PGPP181;iaf1260:PGPP181pp;ijn746:PGPP181;ijn746:PGPP181pp;obsolete:rxn12727;seed:rxn09107	-1000	0			0	0
R650E1F6_RL-336	1 MNXM1773@MNXC3 + 1 MNXM9@MNXC3 <-- 1 MNXM2@MNXC3 + 1 MNXM5269@MNXC3	R_R650E1F6_RL	PP0520	MNXR4211	MNXC3	3.1.3.27	bigg:PGPP181;bigg:PGPP181pp;ec:3.1.3.27;iaf1260:PGPP181;iaf1260:PGPP181pp;ijn746:PGPP181;ijn746:PGPP181pp;obsolete:rxn12727;seed:rxn09107	-1000	0			0	0
R764E68EC_B-420	1 MNXM179@MNXC19 + 1 MNXM1@MNXC19 <==> 1 MNXM179@MNXC3 + 1 MNXM1@MNXC3	R_R764E68EC_B	PP4735	MNXR3193	MNXC19%MNXC3		bigg:L-LACt2r;bigg:L-LACt2rpp;bigg:L-LACt3;bigg:L-LACtm;iabaylyiv4:TRANS-RXN-104;iaf1260:L-LACt2rpp;iao358:rll_548;iit341:L_LACt2r;ijn746:L-LACt2rpp;ijr904.45632:L-LACt2r;ijr904:L-LACt2r;imeo21:L_LACt2r;imeo21:L_LACt3;imm904:L-LACt2r;imm904:L-LACtm;imo1053-pao1:L-LACt4;imo1056:L-LACt4;ind750:L-LACt2r;inj661:L-LACt2r;inj661:L-LACt3;ips189:L-LACt2;isb619:L-LACt2r;iso783:L-LACt2;iyo844:L-LACt2;pubme…	-1000	1000			0	0
R37C1553C_B-166	1 MNXM179@MNXC19 <==> 1 MNXM179@MNXC2	R_R37C1553C_B		MNXR3195	MNXC19%MNXC2		bigg:L-LACtcm;bigg:L-LACtex;iabaylyiv4:TRANS-RXN-L-LACTATE;iaf1260:L-LACtex;ijn746:L-LACtex;seed:rxn08795;seed:rxn11016	-1000	1000			0	0
R1DF2BA20_LR-65	1 MNXM179@MNXC3 + 1 MNXM232@MNXC3 --> 1 MNXM191@MNXC3 + 1 MNXM23@MNXC3	R_R1DF2BA20_LR	PP4736	MNXR55668	MNXC3	1.1.2.3	bigg:L-LACD2;ec:1.1.2.3;iabaylyiv4:L-LACTDEHYDROGFMN-RXN;iaf1260:L-LACD2;ijn746:L-LACD2;ijr904.45632:L-LACD2;ijr904:L-LACD2;imeo21:L_LACD2;inj661:L-LACD2;iso783:L-LACD2;seed:rxn08792	0	1000			0	0
R9EABBC0D_RL-611	1 MNXM1802@MNXC3 + 1 MNXM9@MNXC3 <-- 1 MNXM2@MNXC3 + 1 MNXM759@MNXC3	R_R9EABBC0D_RL	PP1471	MNXR239	MNXC3	4.2.3.1	bigg:4HTHRS;ec:4.2.3.1;iaf1260:4HTHRS;iin800:THR4_2;ijn746:4HTHRS;ijr904.45632:4HTHRS;ijr904:4HTHRS;imeo21:4HTHRS;imm904:4HTHRS;imo1053-pao1:4HTHRS;imo1056:4HTHRS;ind750:4HTHRS;inj661:4HTHRS;irs1563.45632:R05086_c;kegg:R05086;rhea:30659;rhea:30660;rhea:30661;rhea:30662;seed:rxn03446	-1000	0			0	0
R8C1B2D00_B-523	1 MNXM181@MNXC19 <==> 1 MNXM181@MNXC2	R_R8C1B2D00_B		MNXR1049	MNXC19%MNXC2		bigg:CATECHOLtex;bigg:CATECHOLtpp;ijn746:CATECHOLtex;ijn746:CATECHOLtpp;seed:rxn12789;seed:rxn12790	-1000	1000			0	0
RFB1C1D96_B-1044	1 MNXM181@MNXC19 <==> 1 MNXM181@MNXC3	R_RFB1C1D96_B		MNXR1049	MNXC19%MNXC3		bigg:CATECHOLtex;bigg:CATECHOLtpp;ijn746:CATECHOLtex;ijn746:CATECHOLtpp;seed:rxn12789;seed:rxn12790	-1000	1000			0	0
RCE2DA31D_LR-834	1 MNXM183@MNXC3 + 1 MNXM1@MNXC3 + 1 MNXM6@MNXC3 --> 1 MNXM318@MNXC3 + 1 MNXM5@MNXC3	R_RCE2DA31D_LR	PP4977	MNXR3645	MNXC3	1.5.1.20;1.7.99.5	bigg:MTHFR3;brenda:BR36896;brenda:BS259230;ec:1.5.1.20;ec:1.7.99.5;iaf692:MTHFR3;iin800:MET12;iin800:MET13;ijn746:MTHFR3;imm904:MTHFR3;ind750:MTHFR3;intenz:15840;iyo844:MTHFR1;kegg:R01224;macie:M0120;obsolete:rxn09481r;rhea:19817;rhea:19818;rhea:19819;rhea:19820;seed:rxn00910	0	1000			0	0
R82AAC820_LR-463	1 MNXM1847@MNXC19 + 1 MNXM2@MNXC3 + 1 MNXM3@MNXC3 --> 1 MNXM1847@MNXC3 + 1 MNXM1@MNXC3 + 1 MNXM7@MNXC3 + 1 MNXM9@MNXC3	R_R82AAC820_LR	PP3342+PP3343+PP3344+PP3345+PP3346	MNXR3818	MNXC19%MNXC3		bigg:NI2abcpp;bigg:NI2uabcpp;bigg:NIabc;iaf1260:NI2abcpp;iaf1260:NI2uabcpp;iaf692:NIabc;iit341:NIabc;ijn746:NI2uabcpp;imo1053-pao1:NIabc;imo1056:NIabc;ips189:NIabc;isb619:NIabc;seed:rxn05174;seed:rxn08989;seed:rxn08993	0	1000			0	0
R52F4C04F_B-276	1 MNXM1847@MNXC19 <==> 1 MNXM1847@MNXC2	R_R52F4C04F_B		MNXR3820	MNXC19%MNXC2		bigg:NI2tex;bigg:NI2tpp;bigg:NIt5;iaf1260:NI2tex;iaf1260:NI2tpp;iaf692:NIt5;ijn746:NI2tex;imo1053-pao1:NIt5;imo1056:NIt5;obsolete:rxn10903r;seed:rxn08991;seed:rxn08992;seed:rxn10581	-1000	1000			0	0
R9A854611_B-593	1 MNXM186@MNXC3 + 1 MNXM258@MNXC3 <==> 1 MNXM2378@MNXC3 + 1 MNXM89621@MNXC3	R_R9A854611_B	PP4965	MNXR55953	MNXC3	2.2.1.1	bigg:TKT2;ec:2.2.1.1;iabaylyiv4:2TRANSKETO-RXN;iaf1260:TKT2;iaf692:TKT2;iag612:rbs_244;iao358:rll_423;igt196:TKT2;iit341:TKT2;ijn746:TKT2;ijr904.45632:TKT2;ijr904:TKT2;imeo21:TKT2;imm904:TKT2;imo1053-pao1:TKT2;imo1056:TKT2;ind750:TKT2;inj661:TKT2;ips189:TKT2;irs1563.45632:R01067_p;irs1563.45632:R01830_c;irs1563.45632:R01830_p;isb619:TKT2;iso783:TKT2;iyo844:TKT2;obsolete:rxn01335;obsolete:rxn09312…	-1000	1000			0	0
R796E000F_B-430	1 MNXM186@MNXC3 + 1 MNXM89643@MNXC3 <==> 1 MNXM2378@MNXC3 + 1 MNXM271@MNXC3	R_R796E000F_B	PP4965	MNXR55952	MNXC3	2.2.1.1	bigg:TKT1;ec:2.2.1.1;iabaylyiv4:1TRANSKETO-RXN;iaf1260:TKT1;iaf692:TKT1;iag612:rbs_276;iao358:rll_422;igt196:TKT1;iin800:TKL1_1;iin800:TKL2_1;iit341:TKT1;ijn746:TKT1;ijr904.45632:TKT1;ijr904:TKT1;imeo21:TKT1;imm904:TKT1;imo1053-pao1:TKT1;imo1056:TKT1;ind750:TKT1;inj661:TKT1;ips189:TKT1;irs1563.45632:R01641_c;irs1563.45632:R01641_p;isb619:TKT1;iso783:TKT1;iyo844:TKT1;obsolete:rxn05013;obsolete:rxn…	-1000	1000			0	0
RE98B15F6_RL-966	1 MNXM1876@MNXC3 + 1 MNXM925@MNXC3 <-- 1 MNXM2026@MNXC3 + 1 MNXM2763@MNXC3	R_RE98B15F6_RL	PP1844	MNXR47338	MNXC3	2.3.1.51	bigg:AGPAT160;ec:2.3.1.51;iaf1260:AGPAT160;ijn746:AGPAT160;imeo21:AGPAT160;inj661:AGPAT160;seed:rxn08086	-1000	0			0	0
RC6296FF3_RL-801	1 MNXM1877@MNXC3 + 1 MNXM925@MNXC3 <-- 1 MNXM3075@MNXC3 + 1 MNXM3425@MNXC3	R_RC6296FF3_RL	PP1844	MNXR47341	MNXC3	2.3.1.51	bigg:AGPAT180;ec:2.3.1.51;iaf1260:AGPAT180;ijn746:AGPAT180;seed:rxn08088	-1000	0			0	0
RF22150E0_RL-1005	1 MNXM1907@MNXC3 + 1 MNXM332@MNXC3 <-- 1 MNXM1@MNXC3 + 1 MNXM3@MNXC3 + 1 MNXM92188@MNXC3	R_RF22150E0_RL	PP1672	MNXR55175	MNXC3	2.5.1.17	bigg:CYRDAAT;ec:2.5.1.17;iaf692:CYRDAAT;ijn746:CYRDAAT;imeo21:CYRDAAT;inj661:CYRDAAT;kegg:R05220;seed:rxn03535;upa:UCR05220;upa:UER00233	-1000	0			0	0
RC91944F4_LR-814	1 MNXM1907@MNXC3 + 4 MNXM2@MNXC3 + 4 MNXM37@MNXC3 + 4 MNXM3@MNXC3 --> 4 MNXM1@MNXC3 + 4 MNXM7@MNXC3 + 1 MNXM877@MNXC3 + 4 MNXM89557@MNXC3 + 4 MNXM9@MNXC3	R_RC91944F4_LR	PP1677	MNXR36170	MNXC3	6.3.5.10	bigg:ADCYRS;ec:6.3.5.10;iaf692:ADCYRS;ijn746:ADCYRS;imeo21:ADCYRS;imo1053-pao1:ADCOBHEXS;imo1056:ADCOBHEXS;inj661:ADCYRS;intenz:11119;isb619:ADCYRS;iso783:ADCOBHEXS;kegg:R05225;metacyc:R345-RXN;rhea:23256;rhea:23257;rhea:23258;rhea:23259;seed:rxn03540;upa:UCR05225;upa:UER00234	0	1000			0	0
RB8932306_RL-732	1 MNXM191@MNXC3 + 1 MNXM1@MNXC19 + 1 MNXM341@MNXC19 <-- 1 MNXM232@MNXC3 + 1 MNXM2@MNXC19 + 1 MNXM41@MNXC19	R_RB8932306_RL	PP1444	MNXR55580	MNXC19%MNXC3		iaf1260:GLCDpp;ijn746:GLCDpp;ijr904.45632:GLCDe;ijr904:GLCDe;seed:rxn08608;seed:rxn10116	-1000	0			0	0
R6DCEFAF9_RL-380	1 MNXM191@MNXC3 + 1 MNXM46@MNXC3 <-- 1 MNXM232@MNXC3 + 1 MNXM98@MNXC3	R_R6DCEFAF9_RL	PP0751;PP1251;PP2925	MNXR55697	MNXC3	1.1.99.16	bigg:MDH2;ec:1.1.99.16;iabaylyiv4:MALATE-DEHYDROGENASE-(ACCEPTOR)-RXN;iaf1260:MDH2;ijn746:MDH2;ijr904.45632:MDH2;ijr904:MDH2;isb619:MDH2;pubmed:11092847;pubmed:9660197;rhea:29083;rhea:29084;rhea:29085;rhea:29086;seed:rxn08900	-1000	0			0	0
RF19980FE_RL-1003	1 MNXM191@MNXC3 + 1 MNXM5@MNXC3 <-- 1 MNXM1@MNXC3 + 1 MNXM232@MNXC3 + 1 MNXM6@MNXC3	R_RF19980FE_RL	PP0072;PP3606	MNXR55744	MNXC3	1.6.99.6	bigg:NADPHQR2;ec:1.6.99.6;iaf1260:NADPHQR2;ijn746:NADPHQR2;pubmed:15613473;rhea:29111;rhea:29112;rhea:29113;rhea:29114;seed:rxn08977	-1000	0			0	0
R8F408C9D_RL-538	1 MNXM191@MNXC3 + 1 MNXM93@MNXC3 <-- 1 MNXM232@MNXC3 + 1 MNXM25@MNXC3	R_R8F408C9D_RL	PP4190+PP4191+PP4192+PP4193	MNXR55431	MNXC3	1.3.99.1	bigg:FRD7;bigg:SUCDi;ec:1.3.99.1;iabaylyiv4:SUCC-FUM-OXRED-RXN;iaf1260:SUCDi;ijn746:SUCDi;iso783:SUCD7;rhea:29187;rhea:29188;rhea:29189;rhea:29190;seed:rxn09272	-1000	0			0	0
R6C22A0BB_LR-373	1 MNXM191@MNXC3 + 2 MNXM1@MNXC3 + 0.5 MNXM4@MNXC3 --> 2 MNXM1@MNXC19 + 1 MNXM232@MNXC3 + 1 MNXM2@MNXC3	R_R6C22A0BB_LR	PP4650+PP4651		MNXC19%MNXC3			0	1000			0	0
R3E8AD977_LR-191	1 MNXM191@MNXC3 + 2 MNXM1@MNXC3 + 2 MNXM91192@MNXC3 --> 2 MNXM1@MNXC19 + 1 MNXM232@MNXC3 + 2 MNXM91194@MNXC3	R_R3E8AD977_LR	PP1317+PP1318+PP1319	MNXR55172	MNXC19%MNXC3	1.10.2.2	bigg:CYO1-KT;ec:1.10.2.2	0	1000			0	0
RE6FE0E90_LR-955	1 MNXM191@MNXC3 + 4 MNXM1@MNXC3 + 0.5 MNXM4@MNXC3 --> 4 MNXM1@MNXC19 + 1 MNXM232@MNXC3 + 1 MNXM2@MNXC3	R_RE6FE0E90_LR	PP0812+PP0813+PP0814+PP0815		MNXC19%MNXC3			0	1000			0	0
RECF93C7_LR-983	1 MNXM192@MNXC19 + 1 MNXM1@MNXC19 --> 1 MNXM192@MNXC3 + 1 MNXM1@MNXC3	R_RECF93C7_LR	PP4106	MNXR338	MNXC19%MNXC3		bigg:ABUTt2;bigg:ABUTt2pp;bigg:ABUTt2r;bigg:ABUTt2rL;iabaylyiv4:TRANS-RXN-57;iaf1260:ABUTt2pp;iin800:PUT4_4;iin800:UGA4_1;ijn746:ABUTt2pp;ijr904.45632:ABUTt2;ijr904:ABUTt2;imm904:ABUTt2r;ind750:ABUTt2;iyo844:GABAt2;seed:rxn05564;seed:rxn08027;seed:rxn12377	0	1000			0	0
R1080E900_B-2	1 MNXM192@MNXC19 <==> 1 MNXM192@MNXC2	R_R1080E900_B		MNXR224	MNXC19%MNXC2		bigg:4ABUTtm;bigg:ABUTtex;iaf1260:ABUTtex;iao358:rll_536;ijn746:ABUTtex;imm904:4ABUTtm;ind750:4ABUTtm;seed:rxn08028;seed:rxn09795;seed:rxn11326	-1000	1000			0	0
R2567910_RL-98	1 MNXM1945@MNXC19 + 1 MNXM1@MNXC3 + 1 MNXM7@MNXC3 + 1 MNXM9@MNXC3 <-- 1 MNXM1945@MNXC3 + 1 MNXM2@MNXC3 + 1 MNXM3@MNXC3	R_R2567910_RL	PP4935	MNXR4146	MNXC19%MNXC3		bigg:PE161abcpp;iaf1260:PE161abcpp;ijn746:PE161abcpp;obsolete:rxn12718;seed:rxn09077	-1000	0			0	0
RE5CA148A_LR-950	1 MNXM1954@MNXC3 + 1 MNXM251@MNXC3 --> 1 MNXM2264@MNXC3 + 1 MNXM80@MNXC3	R_RE5CA148A_LR	PP1334	MNXR4101	MNXC3	2.7.8.13	bigg:PAPPT3;ec:2.7.8.13;iabaylyiv4:PHOSNACMURPENTATRANS-RXN;iaf1260:PAPPT3;igt196:PAPPT3;iit341:PAPPT3;ijn746:PAPPT3;ijr904.45632:PAPPT3;ijr904:PAPPT3;imeo21:PAPPT3;imo1053-pao1:PAPPT3;imo1056:PAPPT3;inj661:PAPPT3;isb619:PAPPT3;iso783:PAPPT3;iyo844:PAPPT3;seed:rxn03904	0	1000			0	0
R75A6DC88_RL-419	1 MNXM1969@MNXC3 + 1 MNXM925@MNXC3 <-- 1 MNXM4232@MNXC3 + 1 MNXM5723@MNXC3	R_R75A6DC88_RL	PP1844	MNXR55012	MNXC3	2.3.1.51	bigg:AGPAT120;ec:2.3.1.51;iaf1260:AGPAT120;ijn746:AGPAT120;seed:rxn08083	-1000	0			0	0
R930338CA_RL-558	1 MNXM1970@MNXC3 + 1 MNXM925@MNXC3 <-- 1 MNXM4233@MNXC3 + 1 MNXM89949@MNXC3	R_R930338CA_RL	PP1844	MNXR47340	MNXC3	2.3.1.51	bigg:AGPAT161;ec:2.3.1.51;iaf1260:AGPAT161;ijn746:AGPAT161;obsolete:rxn12710;seed:rxn08087	-1000	0			0	0
RAC13BE4D_RL-676	1 MNXM197@MNXC3 <-- 1 MNXM2@MNXC3 + 1 MNXM90282@MNXC3	R_RAC13BE4D_RL		MNXR31881	MNXC3	4.2.1.18	bigg:MGCH;bigg:MGCHrm;biopath:RXN00775;ec:4.2.1.18;iag612:rbs_65;ijn746:MGCH;imo1053-pao1:MGCOAH;imo1056:MGCOAH;irs1563.45632:R02085_c;iso783:MGCH;kegg:R02085;metacyc:METHYLGLUTACONYL-COA-HYDRATASE-RXN;seed:rxn01504;upa:UCR02085;upa:UER00862	-1000	0			0	0
R1A5F9725_LR-47	1 MNXM1981@MNXC19 + 1 MNXM1@MNXC19 --> 1 MNXM1981@MNXC3 + 1 MNXM1@MNXC3	R_R1A5F9725_LR	PP3377	MNXR92	MNXC19%MNXC3		bigg:2DHGLCNkt-tpp;ijn746:2DHGLCNkt-tpp;seed:rxn12783	0	1000			0	0
R390260_B-173	1 MNXM1981@MNXC19 + 1 MNXM38@MNXC3 <==> 1 MNXM341@MNXC19 + 1 MNXM90822@MNXC3	R_R390260_B	PP3382+PP3383	MNXR55525	MNXC19%MNXC3			-1000	1000			0	0
R27835E10_B-105	1 MNXM1981@MNXC19 <==> 1 MNXM1981@MNXC2	R_R27835E10_B		MNXR93	MNXC19%MNXC2		bigg:2DHGLCNtex;ijn746:2DHGLCNtex;imo1053-pao1:2DHGLCNti;imo1056:2DHGLCNti;seed:rxn12784;seed:rxn13791	-1000	1000			0	0
R7A2D4773_LR-435	1 MNXM199@MNXC19 + 1 MNXM2@MNXC3 + 1 MNXM3@MNXC3 --> 1 MNXM199@MNXC3 + 1 MNXM1@MNXC3 + 1 MNXM7@MNXC3 + 1 MNXM9@MNXC3	R_R7A2D4773_LR	PP1137+PP1138+PP1139+PP1140+PP1141;PP1297+PP1298+PP1299+PP1300;PP4863+PP4864+PP4865+PP4866+PP4867	MNXR5322	MNXC19%MNXC3		bigg:VALabc;bigg:VALabcpp;ecocyc:ABC-36-RXN;iaf1260:VALabcpp;iit341:VALabc;ijn746:VALabcpp;ijr904.45632:VALabc;ijr904:VALabc;imo1053-pao1:VALabc;imo1056:VALabc;isb619:VALabc;rhea:29803;rhea:29804;rhea:29805;rhea:29806;seed:rxn05168;seed:rxn09373	0	1000			0	0
R1DF65235_B-66	1 MNXM199@MNXC19 <==> 1 MNXM199@MNXC2	R_R1DF65235_B		MNXR5325	MNXC19%MNXC2		bigg:VALt5m;bigg:VALtec;bigg:VALtex;iaf1260:VALtex;ijn746:VALtex;obsolete:rxn10938;seed:rxn05245;seed:rxn09375	-1000	1000			0	0
RCD3CA92C_B-827	1 MNXM1@MNXC19 + 1 MNXM204@MNXC19 <==> 1 MNXM1@MNXC3 + 1 MNXM204@MNXC3	R_RCD3CA92C_B	PP1376	MNXR108	MNXC19%MNXC3		bigg:3,4DHBZ1t(pp);ijn746:3;seed:rxn12671	-1000	1000			0	0
R18F126FB_B-39	1 MNXM1@MNXC19 + 1 MNXM20@MNXC19 <==> 1 MNXM1@MNXC3 + 1 MNXM20@MNXC3	R_R18F126FB_B	PP1400	MNXR599	MNXC19%MNXC3		bigg:AKGt2n;bigg:AKGt2r;bigg:AKGt2rpp;iaf1260:AKGt2rpp;iin800:U213;iit341:AKGt2r;ijn746:AKGt2rpp;ijr904.45632:AKGt2r;ijr904:AKGt2r;imm904:AKGt2n;imm904:AKGt2r;imo1053-pao1:AKGt2;imo1053-pao1:AKGt6;imo1056:AKGt2;imo1056:AKGt6;ind750:AKGt2n;ind750:AKGt2r;ips189:AKGt2;iso783:AKGt6;iyo844:AKGt2;seed:rxn05493;seed:rxn08095;seed:rxn09827	-1000	1000			0	0
RED90D3C5_B-988	1 MNXM1@MNXC19 + 1 MNXM217@MNXC19 <==> 1 MNXM1@MNXC3 + 1 MNXM217@MNXC3	R_RED90D3C5_B	PP1188;PP3165	MNXR991	MNXC19%MNXC3		bigg:BZt1pp;iabaylyiv4:TRANS-RXNIM-5803;iabaylyiv4:TRANS-RXNIM-5805;ijn746:BZt1;seed:rxn12435	-1000	1000			0	0
R8C645CFE_B-525	1 MNXM1@MNXC19 + 1 MNXM222@MNXC19 <==> 1 MNXM1@MNXC3 + 1 MNXM222@MNXC3	R_R8C645CFE_B	PP4735	MNXR2761	MNXC19%MNXC3		bigg:GLYCLTt2r;bigg:GLYCLTt2rpp;iabaylyiv4:TRANS-RXN-105;iaf1260:GLYCLTt2rpp;ijn746:GLYCLTt2rpp;ijr904.45632:GLYCLTt2r;ijr904:GLYCLTt2r;iso783:GLYCLTt2r;iyo844:GLYCLTt2r;seed:rxn05470;seed:rxn08651;seed:rxn12367	-1000	1000			0	0
R3238239A_LR-152	1 MNXM1@MNXC19 + 1 MNXM26@MNXC19 --> 1 MNXM1@MNXC3 + 1 MNXM26@MNXC3	R_R3238239A_LR	PP1188	MNXR463	MNXC19%MNXC3		bigg:ACt2m;bigg:ACt2pp;bigg:ACt2r;bigg:ACt2rpp;iaf1260:ACt2rpp;iaf692:ACt2r;iao358:rll_517;iin800:ADY2;iin800:BPH1;iit341:ACt2r;ijn746:ACt2pp;ijr904.45632:ACt2r;ijr904:ACt2r;imm904:ACt2r;imo1053-pao1:ACt6;imo1056:ACt6;ind750:ACt2r;ips189:ACt6;iso783:ACt6;iyo844:ACt6;seed:rxn05488;seed:rxn08061	0	1000			0	0
R1BF97553_B-55	1 MNXM1@MNXC19 + 1 MNXM274@MNXC19 <==> 1 MNXM1@MNXC3 + 1 MNXM274@MNXC3	R_R1BF97553_B	PP3940	MNXR3744	MNXC19%MNXC3		bigg:NACt1pp;ijn746:NACt1pp;seed:rxn12806	-1000	1000			0	0
R8E60D0E8_B-536	1 MNXM1@MNXC19 + 1 MNXM285@MNXC19 <==> 1 MNXM1@MNXC3 + 1 MNXM285@MNXC3	R_R8E60D0E8_B	PP4735	MNXR1398	MNXC19%MNXC3		bigg:D-LACt2;bigg:D-LACt2pp;bigg:D-LACtm;iabaylyiv4:TRANS-RXN-104-BIS;iaf1260:D-LACt2pp;ijn746:D-LACt2pp;ijr904.45632:D-LACt2;ijr904:D-LACt2;imm904:D-LACt2;imm904:D-LACtm;ind750:D-LACtm;isb619:D-LACt2;iso783:D-LACt2;seed:rxn08350;seed:rxn09772;seed:rxn10171;seed:rxn12366	-1000	1000			0	0
R12BF75B8_B-13	1 MNXM1@MNXC19 + 1 MNXM341@MNXC19 <==> 1 MNXM1@MNXC3 + 1 MNXM341@MNXC3	R_R12BF75B8_B	PP3417	MNXR2667	MNXC19%MNXC3		bigg:GLCNt2r;bigg:GLCNt2rpp;iaf1260:GLCNt2rpp;iaf692:GLCNt2r;iag612:rbs_326;iao358:rll_180;ijn746:GLCNt2rpp;ijr904.45632:GLCNt2r;ijr904:GLCNt2r;imo1053-pao1:GLCNt2ir;imo1056:GLCNt2ir;isb619:GLCNt2r;iyo844:GLCNt2ir;seed:rxn05571;seed:rxn08609	-1000	1000			0	0
RB32753F2_B-704	1 MNXM1@MNXC19 + 1 MNXM474@MNXC19 <==> 1 MNXM1@MNXC3 + 1 MNXM474@MNXC3	R_RB32753F2_B		MNXR4560	MNXC19%MNXC3		bigg:QUINtpp;ijn746:QUINtpp;seed:rxn12571;seed:rxn12810	-1000	1000			0	0
R3C30875C_B-185	1 MNXM1@MNXC19 + 1 MNXM53@MNXC19 <==> 1 MNXM1@MNXC3 + 1 MNXM53@MNXC3	R_R3C30875C_B	PP3589	MNXR4822	MNXC19%MNXC3		bigg:SERt2m;bigg:SERt2r;bigg:SERt2rpp;iaf1260:SERt2rpp;iao358:rll_562;iin800:AGP1_12;iin800:AGP3_3;iin800:DIP5_7;iin800:GAP1_18;iin800:GNP1_6;iit341:SERt2r;ijn746:SERt2rpp;ijr904.45632:SERt2r;ijr904:SERt2r;imeo21:SERt2r;imm904:SERt2m;imm904:SERt2r;ind750:SERt2m;ind750:SERt2r;inj661:SERt2r;ips189:SERt2;iso783:SERt6;iyo844:SERt2;obsolete:rxn05650;obsolete:rxn11341;seed:rxn05307;seed:rxn09246;seed:r…	-1000	1000			0	0
R3EAD89C9_B-194	1 MNXM1@MNXC19 + 1 MNXM670@MNXC19 <==> 1 MNXM1@MNXC3 + 1 MNXM670@MNXC3	R_R3EAD89C9_B	PP2519	MNXR2559	MNXC19%MNXC3		bigg:GAt2pp;ijn746:GAt2pp;seed:rxn12798	-1000	1000			0	0
R70C656C2_B-397	1 MNXM1@MNXC19 + 1 MNXM716@MNXC19 <==> 1 MNXM1@MNXC3 + 1 MNXM716@MNXC3	R_R70C656C2_B	PP1378	MNXR211	MNXC19%MNXC3		bigg:3OXOADPt(pp);ijn746:3OXOADPt(pp);seed:rxn12673	-1000	1000			0	0
RD4889226_B-869	1 MNXM1@MNXC19 + 1 MNXM754@MNXC19 <==> 1 MNXM1@MNXC3 + 1 MNXM754@MNXC3	R_RD4889226_B	PP3740	MNXR5339	MNXC19%MNXC3		bigg:VNLNpp;ijn746:VNLNpp;seed:rxn12819	-1000	1000			0	0
RF850F414_B-1029	1 MNXM1@MNXC19 + 1 MNXM76@MNXC19 <==> 1 MNXM1@MNXC3 + 1 MNXM76@MNXC3	R_RF850F414_B	PP4492;PP4495	MNXR5180	MNXC19%MNXC3		bigg:TYRt2m;bigg:TYRt2p;bigg:TYRt2r;bigg:TYRt2rpp;iabaylyiv4:TRANS-RXN-TYR;iaf1260:TYRt2rpp;iao358:rll_570;iin800:AGP1_10;iin800:BAP2_7;iin800:BAP3_7;iin800:GAP1_16;iin800:TAT1_4;iin800:TAT2_6;iin800:VAP1_6;iit341:TYRt2r;ijn746:TYRt2rpp;ijr904.45632:TYRt2r;ijr904:TYRt2r;imeo21:TYRt2r;imm904:TYRt2m;imm904:TYRt2p;imm904:TYRt2r;imm904:TYRt6;imm904:TYRt7;imo1053-pao1:TYRt6i;imo1056:TYRt6i;ind750:TYRt…	-1000	1000			0	0
R581C9766_B-300	1 MNXM1@MNXC19 + 1 MNXM89661@MNXC19 <==> 1 MNXM1@MNXC3 + 1 MNXM89661@MNXC3	R_R581C9766_B	PP0147;PP2057;PP2703	MNXR31731	MNXC19%MNXC3		bigg:ICITt-kt;ijn746:ICITt-kt;iyo844:ICITt2;seed:rxn05590;seed:rxn12802	-1000	1000			0	0
RB1D3B75A_LR-698	1 MNXM1@MNXC19 + 1 MNXM90@MNXC19 --> 1 MNXM1@MNXC3 + 1 MNXM90@MNXC3	R_RB1D3B75A_LR	PP5061	MNXR1146	MNXC19%MNXC3		bigg:CHLt2;bigg:CHLt2pp;bigg:CHLt2r;iabaylyiv4:TRANS-RXN-99;iaf1260:CHLt2pp;iin800:HNM1;ijn746:CHLt2pp;ijr904.45632:CHLt2r;ijr904:CHLt2r;imm904:CHLt2;imo1053-pao1:CHLt2;imo1056:CHLt2;ind750:CHLt2;isb619:CHLt2r;seed:rxn08213;seed:rxn09692;seed:rxn12380	0	1000			0	0
R7A7E4F74_B-436	1 MNXM1@MNXC19 + 1 MNXM97@MNXC19 <==> 1 MNXM1@MNXC3 + 1 MNXM97@MNXC3	R_R7A7E4F74_B	PP4492;PP4495	MNXR4246	MNXC19%MNXC3		bigg:PHEt2m;bigg:PHEt2r;bigg:PHEt2rpp;iabaylyiv4:TRANS-RXN-PHE;iaf1260:PHEt2rpp;iin800:AGP1_9;iin800:BAP2_5;iin800:BAP3_5;iin800:GAP1_13;iin800:TAT2_4;iit341:PHEt2r;ijn746:PHEt2rpp;ijr904.45632:PHEt2r;ijr904:PHEt2r;imeo21:PHEt2r;imm904:PHEt2m;imm904:PHEt2r;imo1053-pao1:PHEt6;imo1053-pao1:PHEt6i;imo1056:PHEt6;imo1056:PHEt6i;ind750:PHEt2m;ind750:PHEt2r;inj661:PHEt2r;ips189:PHEt6;isb619:PHEt2r;iyo84…	-1000	1000			0	0
RD7BEA53A_B-885	1 MNXM1@MNXC19 + 1 MNXM982@MNXC19 <==> 1 MNXM1@MNXC3 + 1 MNXM982@MNXC3	R_RD7BEA53A_B	PP3740	MNXR5326	MNXC19%MNXC3		bigg:VANKpp;iabaylyiv4:TRANS-RXNIM-5837;ijn746:VANKpp;seed:rxn12438;seed:rxn12816	-1000	1000			0	0
R3699C60E_B-160	1 MNXM1@MNXC19 + 1 MNXM9@MNXC19 <==> 1 MNXM1@MNXC3 + 1 MNXM9@MNXC3	R_R3699C60E_B		MNXR4295	MNXC19%MNXC3		bigg:PIt2m;bigg:PIt2n;bigg:PIt2p;bigg:PIt2r;bigg:PIt2rpp;bigg:PIt2v;iabaylyiv4:TRANS-RXN-PI;iaf1260:PIt2rpp;iao358:rll_340;igt196:PIt2rpp;iin800:MIR1;iin800:PHO84;iin800:PHO90;iin800:PHO91;iit341:PIt2r;ijn746:PIt2rpp;ijr904.45632:PIt2r;ijr904:PIt2r;imm904:PIt2m;imm904:PIt2n;imm904:PIt2p;imm904:PIt2r;imm904:PIt2v;imo1053-pao1:PIt6;imo1056:PIt6;ind750:PIt2m;ind750:PIt2n;ind750:PIt2p;ind750:PIt2r;in…	-1000	1000			0	0
R44F95782_RL-228	1 MNXM1@MNXC3 + 1 MNXM2024@MNXC3 <-- 1 MNXM4@MNXC3 + 1 MNXM888@MNXC3	R_R44F95782_RL	PP3945	MNXR4551	MNXC3	1.13.11.9	bigg:PYRDOX;brenda:BR37124;ec:1.13.11.9;intenz:18156;kegg:R09125;metacyc:1.13.11.9-RXN;pubmed:18678916;rhea:27522;rhea:27523;rhea:27524;rhea:27525	-1000	0			0	0
RCC1C036_B-823	1 MNXM214@MNXC3 + 1 MNXM38@MNXC3 <==> 1 MNXM233@MNXC3 + 1 MNXM90822@MNXC3	R_RCC1C036_B	PP1893;PP2216	MNXR54960	MNXC3	1.3.3.6;1.3.8.1;1.3.8.7;1.3.99.-;1.3.99.2;1.3.99.3	bigg:ACOAD1f;bigg:ACOAD1fm;ec:1.3.3.6;ec:1.3.8.1;ec:1.3.8.7;ec:1.3.99.-;ec:1.3.99.2;ec:1.3.99.3;iabaylyiv4:BUTYRYL-COA-DEHYDROGENASE-RXN;iaf1260:ACOAD1f;ijn746:ACOAD1f;irs1563.45632:R01175_x;kegg:R01175;pubmed:13295225;pubmed:3597357;reactome:REACT_108765;reactome:REACT_110834;reactome:REACT_153290;reactome:REACT_1592;reactome:REACT_1592.2;reactome:REACT_28855;reactome:REACT_81632;reactome:REACT_…	-1000	1000			0	0
RD55701CD_RL-874	1 MNXM1@MNXC3 + 1 MNXM2150@MNXC19 + 1 MNXM7@MNXC3 + 1 MNXM9@MNXC3 <-- 1 MNXM2150@MNXC3 + 1 MNXM2@MNXC3 + 1 MNXM3@MNXC3	R_RD55701CD_RL	PP4935	MNXR4148	MNXC19%MNXC3		bigg:PE181abcpp;iaf1260:PE181abcpp;ijn746:PE181abcpp;obsolete:rxn12719;seed:rxn09079	-1000	0			0	0
RD4E6B7F9_RL-873	1 MNXM1@MNXC3 + 1 MNXM220@MNXC3 + 1 MNXM483@MNXC3 + 1 MNXM9@MNXC3 <-- 1 MNXM415@MNXC3 + 1 MNXM55@MNXC3 + 1 MNXM63@MNXC3	R_RD4E6B7F9_RL	PP5285	MNXR55845	MNXC3	6.3.2.5	bigg:PPNCL;ec:6.3.2.5;ijn746:PPNCL;imeo21:PPNCL;inj661:PPNCL;iso783:PPNCL;iyo844:PPNCL;seed:rxn10003	-1000	0			0	0
RB160E9AF_RL-697	1 MNXM1@MNXC3 + 1 MNXM2212@MNXC3 + 1 MNXM2@MNXC3 + 1 MNXM53407@MNXC3 + 1 MNXM81@MNXC3 <-- 1 MNXM208@MNXC3 + 1 MNXM282@MNXC3 + 1 MNXM4@MNXC3	R_RB160E9AF_RL	PP0238	MNXR55410	MNXC3			-1000	0			0	0
RBDA8CDC1_B-761	1 MNXM224@MNXC3 + 1 MNXM90822@MNXC3 <==> 1 MNXM38@MNXC3 + 1 MNXM654@MNXC3	R_RBDA8CDC1_B	PP1893	MNXR54965	MNXC3	1.3.3.6;1.3.8.7;1.3.8.8;1.3.8.9;1.3.99.-;1.3.99.13;1.3.99.3	bigg:ACOAD6f;ec:1.3.3.6;ec:1.3.8.7;ec:1.3.8.8;ec:1.3.8.9;ec:1.3.99.-;ec:1.3.99.13;ec:1.3.99.3;iaf1260:ACOAD6f;ijn746:ACOAD6f;irs1563.45632:R03990_x;kegg:R03990;pubmed:13295225;pubmed:1540149;reactome:REACT_102759;reactome:REACT_103943;reactome:REACT_106191;reactome:REACT_1912;reactome:REACT_1912.2;reactome:REACT_32711;reactome:REACT_79468;reactome:REACT_83978;reactome:REACT_84292;reactome:REACT_9…	-1000	1000			0	0
RAC281D20_RL-677	1 MNXM1@MNXC3 + 1 MNXM2274@MNXC19 + 1 MNXM7@MNXC3 + 1 MNXM9@MNXC3 <-- 1 MNXM2274@MNXC3 + 1 MNXM2@MNXC3 + 1 MNXM3@MNXC3	R_RAC281D20_RL	PP4935	MNXR4147	MNXC19%MNXC3		bigg:PE180abcpp;iaf1260:PE180abcpp;ijn746:PE180abcpp;seed:rxn09078	-1000	0			0	0
RFB8B28AF_RL-1048	1 MNXM1@MNXC3 + 1 MNXM231@MNXC3 + 1 MNXM7@MNXC3 + 1 MNXM9@MNXC3 <-- 1 MNXM231@MNXC19 + 1 MNXM2@MNXC3 + 1 MNXM3@MNXC3	R_RFB8B28AF_RL	PP1137+PP1138+PP1139+PP1140+PP1141;PP1297+PP1298+PP1299+PP1300;PP4863+PP4864+PP4865+PP4866+PP4867	MNXR3094	MNXC19%MNXC3		bigg:ILEabc;bigg:ILEabcpp;ecocyc:ABC-15-RXN;iaf1260:ILEabcpp;iit341:ILEabc;ijn746:ILEabcpp;ijr904.45632:ILEabc;ijr904:ILEabc;imo1053-pao1:ILEabc;imo1056:ILEabc;isb619:ILEabc;rhea:29819;rhea:29820;rhea:29821;rhea:29822;seed:rxn05179;seed:rxn08745	-1000	0			0	0
R3FB74381_RL-196	1 MNXM1@MNXC3 + 1 MNXM2428@MNXC3 + 1 MNXM26@MNXC3 <-- 1 MNXM323@MNXC3 + 1 MNXM418@MNXC3	R_R3FB74381_RL	PP1654	MNXR1354	MNXC3	2.5.1.47;2.5.1.48	bigg:CYSS2;ec:2.5.1.47;ec:2.5.1.48;iag612:rbs_501;iag612:rbs_502;ijn746:CYSS2;iso783:SLCYSS;iyo844:SLCYSS;kegg:R03132;metacyc:SULFOCYS-RXN;rhea:30891;rhea:30892;rhea:30893;rhea:30894;seed:rxn02246	-1000	0			0	0
R110DE088_RL-4	1 MNXM1@MNXC3 + 1 MNXM251@MNXC3 + 1 MNXM9@MNXC3 <-- 1 MNXM2@MNXC3 + 1 MNXM326@MNXC3	R_R110DE088_RL	PP2862	MNXR55989	MNXC3	3.6.1.27	bigg:UDCPDP;bigg:UDCPDPpp;ec:3.6.1.27;iabaylyiv4:UNDECAPRENYL-DIPHOSPHATASE-RXN;iaf1260:UDCPDP;iaf1260:UDCPDPpp;iao358:rll_601;igt196:UDCPDP;iit341:UDCPDP;ijn746:UDCPDP;ijr904.45632:UDCPDP;ijr904:UDCPDP;imeo21:UDCPDP;imo1053-pao1:UDCPDP;imo1056:UDCPDP;inj661:UDCPDP;iso783:UDCPDP;iyo844:UDCPDP;seed:rxn03901	-1000	0			0	0
RD23C2F74_RL-854	1 MNXM1@MNXC3 + 1 MNXM25@MNXC3 + 1 MNXM319@MNXC3 <-- 1 MNXM55@MNXC3 + 1 MNXM820@MNXC3	R_RD23C2F74_RL	PP0659;PP4594	MNXR4843	MNXC3	2.5.1.48;4.2.99.9	bigg:SHSL1;bigg:SHSL1r;biopath:RXN00634;brenda:BR47465;ec:2.5.1.48;ec:4.2.99.9;ecocyc:O-SUCCHOMOSERLYASE-RXN;iaf1260:SHSL1;iao358:rll_246;iao358:rll_247;iit341:SHSL1r;ijn746:SHSL1;ijr904.45632:SHSL1;ijr904:SHSL1;imeo21:SHSL1r;imm904:SHSL1;imo1053-pao1:SHSL1;imo1056:SHSL1;ind750:SHSL1;inj661:SHSL1r;intenz:10202;isb619:SHSL1;iso783:SHSL1;iyo844:SHSL1;kegg:R03260;metacyc:O-SUCCHOMOSERLYASE-RXN;obsol…	-1000	0			0	0
R357950E2_B-157	1 MNXM25@MNXC3 + 1 MNXM90822@MNXC3 <==> 1 MNXM38@MNXC3 + 1 MNXM93@MNXC3	R_R357950E2_B	PP4190+PP4191+PP4192+PP4193	MNXR55430	MNXC3	1.3.5.1;1.3.99.1	bigg:FRD;bigg:FRDm;bigg:SUCD1;bigg:SUCD1i;bigg:SUCD1m;ec:1.3.5.1;ec:1.3.99.1;iag612:rbs_553;iao358:rll_149;iin800:OSM1;iin800:SDH3_1;iin800:YEL047C;ijn746:SUCD1;ijr904.45632:SUCD1i;ijr904:SUCD1i;imeo21:FRDSUCD1i;imm904:FRDcm;imm904:FRDm;imm904:SUCD1m;imo1053-pao1:SUCD1;imo1056:SUCD1;ind750:FRDcm;ind750:FRDm;ind750:SUCD1m;inj661:FRD;inj661:SUCD1i;isb619:SUCD1;iyo844:SUCD1;kegg:R00408;reactome:REAC…	-1000	1000			0	0
R8A999C68_RL-515	1 MNXM1@MNXC3 + 1 MNXM26@MNXC3 + 1 MNXM9829@MNXC3 <-- 1 MNXM2@MNXC3 + 1 MNXM3948@MNXC3	R_R8A999C68_RL	pWW0095	MNXR55636	MNXC3	3.7.1;3.7.1.-	bigg:HMSH3;ec:3.7.1;ec:3.7.1.-;ijn746:HMSH3;kegg:R05138;metacyc:2-OH-6-OXOHEPTA-2-4-DIENOATE-HYDR-RXN;seed:rxn03486	-1000	0			0	0
R3E9922FA_RL-193	1 MNXM1@MNXC3 + 1 MNXM282@MNXC3 + 1 MNXM7@MNXC3 + 1 MNXM9@MNXC3 <-- 1 MNXM282@MNXC19 + 1 MNXM2@MNXC3 + 1 MNXM3@MNXC3	R_R3E9922FA_RL	PP0231+PP0232+PP0233;PP0237+PP0239+PP0240	MNXR4988	MNXC19%MNXC3	3.6.3.36	bigg:TAURabc;bigg:TAURabcpp;ec:3.6.3.36;ecocyc:ABC-64-RXN;iabaylyiv4:TRANS-RXN-TAURINE;iaf1260:TAURabcpp;ijn746:TAURabcpp;ijr904.45632:TAURabc;ijr904:TAURabc;imo1053-pao1:TAURabc;imo1056:TAURabc;intenz:4440;iyo844:TAURabc;metacyc:3.6.3.36-RXN;rhea:14613;rhea:14614;rhea:14615;rhea:14616;seed:rxn05172;seed:rxn09285	-1000	0			0	0
R99080AE_RL-585	1 MNXM1@MNXC3 + 1 MNXM2858@MNXC19 + 1 MNXM7@MNXC3 + 1 MNXM9@MNXC3 <-- 1 MNXM2858@MNXC3 + 1 MNXM2@MNXC3 + 1 MNXM3@MNXC3	R_R99080AE_RL	PP4935	MNXR4142	MNXC19%MNXC3		bigg:PE120abcpp;iaf1260:PE120abcpp;ijn746:PE120abcpp;obsolete:rxn12717;seed:rxn09073	-1000	0			0	0
RDEA96F56_RL-920	1 MNXM1@MNXC3 + 1 MNXM289@MNXC3 + 1 MNXM7@MNXC3 + 1 MNXM9@MNXC3 <-- 1 MNXM289@MNXC19 + 1 MNXM2@MNXC3 + 1 MNXM3@MNXC3	R_RDEA96F56_RL	PP0294+PP0295+PP0296;PP0868+PP0869+PP0870;PP0868+PP0870+PP0871	MNXR2744	MNXC19%MNXC3		bigg:GLYBabc;bigg:GLYBabcpp;iaf1260:GLYBabcpp;iaf692:GLYBabc;ijn746:GLYBabcpp;ijr904.45632:GLYBabc;ijr904:GLYBabc;imeo21:GLYBabc;imo1053-pao1:GLYBabc;imo1056:GLYBabc;inj661:GLYBabc;isb619:GLYBabc;iyo844:GLYBabc;rhea:32783;rhea:32784;rhea:32785;rhea:32786;seed:rxn05181;seed:rxn08637	-1000	0			0	0
RA5D476C6_RL-643	1 MNXM1@MNXC3 + 1 MNXM2927@MNXC3 <-- 1 MNXM4@MNXC3 + 1 MNXM961@MNXC3	R_RA5D476C6_RL	pWW0097	MNXR54920	MNXC3	1.13.11.2	bigg:4MCAT23DOX;ec:1.13.11.2;kegg:R05295;metacyc:RXN-11219	-1000	0			0	0
REBFFC77F_B-976	1 MNXM1@MNXC3 + 1 MNXM29@MNXC3 + 1 MNXM7@MNXC3 + 1 MNXM9@MNXC3 <==> 1 MNXM29@MNXC19 + 1 MNXM2@MNXC3 + 1 MNXM3@MNXC3	R_REBFFC77F_B	PP1297+PP1298+PP1299+PP1300	MNXR2777	MNXC19%MNXC3		bigg:GLYabc;bigg:GLYabcpp;ijn746:GLYabcpp;isb619:GLYabc;seed:rxn10862;seed:rxn12799	-1000	1000			0	0
RCD90C514_RL-830	1 MNXM1@MNXC3 + 1 MNXM2@MNXC3 + 1 MNXM53407@MNXC3 + 1 MNXM75@MNXC3 + 1 MNXM81@MNXC3 <-- 1 MNXM208@MNXC3 + 1 MNXM4@MNXC3 + 1 MNXM5151@MNXC3	R_RCD90C514_RL	PP0238	MNXR55406	MNXC3			-1000	0			0	0
R2645C8D3_RL-99	1 MNXM1@MNXC3 + 1 MNXM2@MNXC3 + 1 MNXM53407@MNXC3 + 1 MNXM81@MNXC3 + 1 MNXM9001@MNXC3 <-- 1 MNXM208@MNXC3 + 1 MNXM4@MNXC3 + 1 MNXM5885@MNXC3	R_R2645C8D3_RL	PP0238	MNXR55408	MNXC3			-1000	0			0	0
RD4D8D547_B-871	1 MNXM1@MNXC3 + 1 MNXM2@MNXC3 + 1 MNXM911@MNXC3 <==> 1 MNXM916@MNXC3	R_RD4D8D547_B		MNXR732	MNXC3		bigg:AOXHEXCYCL;bigg:PPD2CSPp;biopath:RXN00360;ijn746:AOXHEXCYCL;kegg:R04175;metacyc:RXN-8172;rhea:31067;rhea:31068;rhea:31069;rhea:31070;seed:rxn02916	-1000	1000			0	0
RC063F645_LR-774	1 MNXM1@MNXC3 + 1 MNXM3105@MNXC3 + 1 MNXM6@MNXC3 --> 1 MNXM2026@MNXC3 + 1 MNXM5@MNXC3	R_RC063F645_LR		MNXR47361	MNXC3	1.3.1.10	bigg:EAR160y;ec:1.3.1.10;iaf1260:EAR160y;ijn746:EAR160y;seed:rxn08393	0	1000			0	0
RED5E5885_LR-985	1 MNXM1@MNXC3 + 1 MNXM3106@MNXC3 + 1 MNXM6@MNXC3 --> 1 MNXM564@MNXC3 + 1 MNXM5@MNXC3	R_RED5E5885_LR		MNXR1832	MNXC3	1.3.1.10;2.3.1.85	bigg:EAR140y;ec:1.3.1.10;ec:2.3.1.85;iaf1260:EAR140y;iin800:ETR1_6;iin800:FAS1_6_2;ijn746:EAR140y;kegg:R04967;obsolete:rxn08389r;seed:rxn05351	0	1000			0	0
R11CAE0A7_RL-10	1 MNXM1@MNXC3 + 1 MNXM31@MNXC3 + 1 MNXM5266@MNXC3 <-- 1 MNXM4507@MNXC3 + 1 MNXM66@MNXC3	R_R11CAE0A7_RL	PP4097	MNXR4221	MNXC3	2.7.8.5	bigg:PGSA120;ec:2.7.8.5;iaf1260:PGSA120;ijn746:PGSA120;obsolete:rxn12728;seed:rxn09108	-1000	0			0	0
R5149C322_RL-269	1 MNXM1@MNXC3 + 1 MNXM31@MNXC3 + 1 MNXM5267@MNXC3 <-- 1 MNXM4508@MNXC3 + 1 MNXM66@MNXC3	R_R5149C322_RL	PP4097	MNXR4226	MNXC3	2.7.8.5	bigg:PGSA161;ec:2.7.8.5;iaf1260:PGSA161;ijn746:PGSA161;obsolete:rxn12729;seed:rxn09112	-1000	0			0	0
RA5623CA1_RL-642	1 MNXM1@MNXC3 + 1 MNXM31@MNXC3 + 1 MNXM5268@MNXC3 <-- 1 MNXM3232@MNXC3 + 1 MNXM66@MNXC3	R_RA5623CA1_RL	PP4097	MNXR4224	MNXC3	2.7.8.5	bigg:PGSA160;ec:2.7.8.5;iaf1260:PGSA160;ijn746:PGSA160;imeo21:PGSA160;inj661:PGSA160;seed:rxn09111	-1000	0			0	0
RB31C0A88_RL-702	1 MNXM1@MNXC3 + 1 MNXM31@MNXC3 + 1 MNXM5269@MNXC3 <-- 1 MNXM4509@MNXC3 + 1 MNXM66@MNXC3	R_RB31C0A88_RL	PP4097	MNXR4228	MNXC3	2.7.8.5	bigg:PGSA181;ec:2.7.8.5;iaf1260:PGSA181;ijn746:PGSA181;obsolete:rxn12731;seed:rxn09114	-1000	0			0	0
R85062167_RL-478	1 MNXM1@MNXC3 + 1 MNXM31@MNXC3 + 1 MNXM5270@MNXC3 <-- 1 MNXM4510@MNXC3 + 1 MNXM66@MNXC3	R_R85062167_RL	PP4097	MNXR4227	MNXC3	2.7.8.5	bigg:PGSA180;ec:2.7.8.5;iaf1260:PGSA180;ijn746:PGSA180;obsolete:rxn12730;seed:rxn09113	-1000	0			0	0
R883712FA_RL-500	1 MNXM1@MNXC3 + 1 MNXM31@MNXC3 + 1 MNXM7659@MNXC3 <-- 1 MNXM4507@MNXC3 + 1 MNXM53@MNXC3	R_R883712FA_RL	PP3664;PP4677	MNXR4487	MNXC3	2.7.8.8	bigg:PSSA120;ec:2.7.8.8;iaf1260:PSSA120;ijn746:PSSA120;obsolete:rxn12735;seed:rxn09205	-1000	0			0	0
R5408CC6D_RL-279	1 MNXM1@MNXC3 + 1 MNXM31@MNXC3 + 1 MNXM7660@MNXC3 <-- 1 MNXM4508@MNXC3 + 1 MNXM53@MNXC3	R_R5408CC6D_RL	PP3664;PP4677	MNXR4491	MNXC3	2.7.8.8	bigg:PSSA161;ec:2.7.8.8;iaf1260:PSSA161;ijn746:PSSA161;obsolete:rxn12736;seed:rxn09209	-1000	0			0	0
RC3539F63_RL-792	1 MNXM1@MNXC3 + 1 MNXM31@MNXC3 + 1 MNXM7661@MNXC3 <-- 1 MNXM3232@MNXC3 + 1 MNXM53@MNXC3	R_RC3539F63_RL	PP3664;PP4677	MNXR4490	MNXC3	2.7.8.8	bigg:PSSA160;ec:2.7.8.8;iaf1260:PSSA160;ijn746:PSSA160;imeo21:PSSA160;inj661:PSSA160;seed:rxn09208	-1000	0			0	0
R4970FF93_RL-247	1 MNXM1@MNXC3 + 1 MNXM31@MNXC3 + 1 MNXM7662@MNXC3 <-- 1 MNXM4509@MNXC3 + 1 MNXM53@MNXC3	R_R4970FF93_RL	PP3664;PP4677	MNXR4493	MNXC3	2.7.8.8	bigg:PSSA181;ec:2.7.8.8;iaf1260:PSSA181;ijn746:PSSA181;obsolete:rxn12737;seed:rxn09211	-1000	0			0	0
R1C451E48_RL-56	1 MNXM1@MNXC3 + 1 MNXM31@MNXC3 + 1 MNXM7663@MNXC3 <-- 1 MNXM4510@MNXC3 + 1 MNXM53@MNXC3	R_R1C451E48_RL	PP3664;PP4677	MNXR4492	MNXC3	2.7.8.8	bigg:PSSA180;ec:2.7.8.8;iaf1260:PSSA180;ijn746:PSSA180;imeo21:PSSA180;inj661:PSSA180;seed:rxn09210	-1000	0			0	0
REA2210A2_LR-970	1 MNXM1@MNXC3 + 1 MNXM3229@MNXC3 + 1 MNXM6@MNXC3 --> 1 MNXM2645@MNXC3 + 1 MNXM5@MNXC3	R_REA2210A2_LR		MNXR1844	MNXC3	1.3.1.10	bigg:EAR40y;ec:1.3.1.10;iaf1260:EAR40y;ijn746:EAR40y;kegg:R04430;obsolete:rxn08401r;obsolete:rxn12699;seed:rxn05353	0	1000			0	0
R4893A121_RL-243	1 MNXM1@MNXC3 + 1 MNXM323@MNXC3 + 1 MNXM7@MNXC3 + 1 MNXM9@MNXC3 <-- 1 MNXM2@MNXC3 + 1 MNXM323@MNXC19 + 1 MNXM3@MNXC3	R_R4893A121_RL	PP5168+PP5169+PP5170+PP5171	MNXR5156	MNXC19%MNXC3	3.6.3.25	bigg:TSULabc;bigg:TSULabcpp;ec:3.6.3.25;ecocyc:ABC-7-RXN;iaf1260:TSULabcpp;iaf692:TSULabc;ijn746:TSULabcpp;ijr904.45632:TSULabc;ijr904:TSULabc;imeo21:TSULabc;inj661:TSULabc;intenz:4429;iso783:TSULabc;rhea:29871;rhea:29872;rhea:29873;rhea:29874;seed:rxn05176;seed:rxn09329	-1000	0			0	0
R9A59975E_LR-592	1 MNXM1@MNXC3 + 1 MNXM3374@MNXC3 + 1 MNXM6@MNXC3 --> 1 MNXM5723@MNXC3 + 1 MNXM5@MNXC3	R_R9A59975E_LR		MNXR55309	MNXC3	1.3.1.10;2.3.1.85	bigg:EAR120y;ec:1.3.1.10;ec:2.3.1.85;iaf1260:EAR120y;iin800:ETR1_5;iin800:FAS1_5_2;ijn746:EAR120y;kegg:R04725;obsolete:rxn08385r;seed:rxn05355	0	1000			0	0
R793F003_B-428	1 MNXM342@MNXC3 + 1 MNXM90822@MNXC3 <==> 1 MNXM38@MNXC3 + 1 MNXM784@MNXC3	R_R793F003_B	PP1893	MNXR54962	MNXC3	1.3.3.6;1.3.8.7;1.3.8.8;1.3.99.-;1.3.99.13;1.3.99.3	bigg:ACOAD3f;ec:1.3.3.6;ec:1.3.8.7;ec:1.3.8.8;ec:1.3.99.-;ec:1.3.99.13;ec:1.3.99.3;iabaylyiv4:0-COA-DEHYDROGENASE-RXN;iabaylyiv4:C8;iaf1260:ACOAD3f;ijn746:ACOAD3f;irs1563.45632:R03777_x;kegg:R03777;pubmed:13295225;pubmed:3597357;reactome:REACT_102752;reactome:REACT_103113;reactome:REACT_106900;reactome:REACT_109051;reactome:REACT_144638;reactome:REACT_28867;reactome:REACT_32022;reactome:REACT_442…	-1000	1000			0	0
RB8616F78_B-729	1 MNXM1@MNXC3 + 1 MNXM3489@MNXC3 + 1 MNXM6@MNXC3 <==> 1 MNXM3407@MNXC3 + 1 MNXM5@MNXC3	R_RB8616F78_B	PP1914	MNXR186	MNXC3	1.1.1.100;2.3.1.85;2.3.1.86	aragem.45632:R04964_c;aragem.45632:R04964_p;bigg:3OAR120;ec:1.1.1.100;ec:2.3.1.85;ec:2.3.1.86;iabaylyiv4:0-3OXOACP-REDUCTASE-RXN;iabaylyiv4:C12;iaf1260:3OAR120;ijn746:3OAR120;imo1053-pao1:HDDR5;imo1056:HDDR5;kegg:R04964;obsolete:rxn07986r;seed:rxn05340	-1000	1000			0	0
RE333DAC6_B-939	1 MNXM363@MNXC3 + 1 MNXM90822@MNXC3 <==> 1 MNXM38@MNXC3 + 1 MNXM642@MNXC3	R_RE333DAC6_B	PP1893	MNXR54964	MNXC3	1.3.3.6;1.3.8.7;1.3.8.8;1.3.99.-;1.3.99.13;1.3.99.3	bigg:ACOAD5f;ec:1.3.3.6;ec:1.3.8.7;ec:1.3.8.8;ec:1.3.99.-;ec:1.3.99.13;ec:1.3.99.3;iabaylyiv4:0-COA-DEHYDROGENASE-RXN;iabaylyiv4:C12;iaf1260:ACOAD5f;ijn746:ACOAD5f;irs1563.45632:R03857_x;kegg:R03857;obsolete:rxn08052;obsolete:rxn10349;pubmed:13295225;pubmed:1540149;reactome:REACT_100876;reactome:REACT_103307;reactome:REACT_109954;reactome:REACT_1177;reactome:REACT_1177.2;reactome:REACT_31733;reac…	-1000	1000			0	0
R8D3A2296_LR-530	1 MNXM1@MNXC3 + 1 MNXM3719@MNXC3 + 1 MNXM6@MNXC3 --> 1 MNXM3617@MNXC3 + 1 MNXM5@MNXC3	R_R8D3A2296_LR		MNXR1846	MNXC3	1.3.1.10;2.3.1.85	bigg:EAR60y;ec:1.3.1.10;ec:2.3.1.85;iaf1260:EAR60y;iin800:ETR1_2;iin800:FAS1_2_2;ijn746:EAR60y;kegg:R04956;obsolete:rxn08403r;obsolete:rxn12700;seed:rxn05357	0	1000			0	0
R93E9F69E_LR-561	1 MNXM1@MNXC3 + 1 MNXM3720@MNXC3 + 1 MNXM6@MNXC3 --> 1 MNXM5@MNXC3 + 1 MNXM979@MNXC3	R_R93E9F69E_LR		MNXR1848	MNXC3	1.3.1.10;2.3.1.85	bigg:EAR80y;ec:1.3.1.10;ec:2.3.1.85;iaf1260:EAR80y;iin800:ETR1_3;iin800:FAS1_3_2;ijn746:EAR80y;kegg:R04959;obsolete:rxn08405r;obsolete:rxn12701;seed:rxn05352	0	1000			0	0
R9D5AEFCF_B-606	1 MNXM1@MNXC3 + 1 MNXM3854@MNXC3 + 1 MNXM6@MNXC3 <==> 1 MNXM2575@MNXC3 + 1 MNXM5@MNXC3	R_R9D5AEFCF_B	PP1914	MNXR185	MNXC3	1.1.1.100;2.3.1.85;2.3.1.86	bigg:3OAR100;ec:1.1.1.100;ec:2.3.1.85;ec:2.3.1.86;iabaylyiv4:0-3OXOACP-REDUCTASE-RXN;iabaylyiv4:C10;iaf1260:3OAR100;ijn746:3OAR100;imo1053-pao1:HDER4;imo1053-pao1:HDER4r;imo1056:HDER4;imo1056:HDER4r;kegg:R04534;obsolete:rxn07985r;seed:rxn05338	-1000	1000			0	0
RB7A6DF9C_RL-725	1 MNXM389@MNXC3 + 1 MNXM38@MNXC3 <-- 1 MNXM471@MNXC3 + 1 MNXM90822@MNXC3	R_RB7A6DF9C_RL	PP4064	MNXR54968	MNXC3	1.3.8.4;1.3.8.7;1.3.99.10;1.3.99.3	aragem.45632:R04095_c;bigg:ACOAD8m;bigg:MBCOAi;ec:1.3.8.4;ec:1.3.8.7;ec:1.3.99.10;ec:1.3.99.3;iag612:rbs_361;ijn746:MBCOAi;imo1053-pao1:ACOAD8;imo1056:ACOAD8;irs1563.45632:R04095_c;kegg:R04095;pubmed:3597357;pubmed:6928646;pubmed:9214289;reactome:REACT_100290;reactome:REACT_101943;reactome:REACT_104633;reactome:REACT_109543;reactome:REACT_134355;reactome:REACT_155968;reactome:REACT_1586;reactome:…	-1000	0			0	0
RAA8CC850_B-665	1 MNXM38@MNXC3 + 1 MNXM580@MNXC3 <==> 1 MNXM486@MNXC3 + 1 MNXM90822@MNXC3	R_RAA8CC850_B	PP1893	MNXR54963	MNXC3	1.3.3.6;1.3.8.7;1.3.8.8;1.3.99.-;1.3.99.13;1.3.99.3	bigg:ACOAD4f;ec:1.3.3.6;ec:1.3.8.7;ec:1.3.8.8;ec:1.3.99.-;ec:1.3.99.13;ec:1.3.99.3;iabaylyiv4:0-COA-DEHYDROGENASE-RXN;iabaylyiv4:C10;iaf1260:ACOAD4f;ijn746:ACOAD4f;irs1563.45632:R04754_x;kegg:R04754;pubmed:13295225;pubmed:3597357;reactome:REACT_103703;reactome:REACT_105107;reactome:REACT_105296;reactome:REACT_115300;reactome:REACT_1862;reactome:REACT_1862.2;reactome:REACT_28194;reactome:REACT_300…	-1000	1000			0	0
R7ACA698D_B-439	1 MNXM38@MNXC3 + 1 MNXM581@MNXC3 <==> 1 MNXM88@MNXC3 + 1 MNXM90822@MNXC3	R_R7ACA698D_B	PP1893	MNXR54966	MNXC3	1.3.3.6;1.3.8.7;1.3.8.8;1.3.8.9;1.3.99.-;1.3.99.13;1.3.99.3	bigg:ACOAD7f;ec:1.3.3.6;ec:1.3.8.7;ec:1.3.8.8;ec:1.3.8.9;ec:1.3.99.-;ec:1.3.99.13;ec:1.3.99.3;iabaylyiv4:0-COA-DEHYDROGENASE-RXN;iabaylyiv4:C16;iaf1260:ACOAD7f;ijn746:ACOAD7f;irs1563.45632:R01279_x;kegg:R01279;pubmed:13295225;pubmed:1540149;reactome:REACT_102754;reactome:REACT_108930;reactome:REACT_110072;reactome:REACT_114274;reactome:REACT_137799;reactome:REACT_146203;reactome:REACT_32236;react…	-1000	1000			0	0
R9B067434_B-594	1 MNXM38@MNXC3 + 1 MNXM753@MNXC3 <==> 1 MNXM553@MNXC3 + 1 MNXM90822@MNXC3	R_R9B067434_B	PP1893;PP2216	MNXR54961	MNXC3	1.3.3.6;1.3.8.1;1.3.8.7;1.3.8.8;1.3.99.-;1.3.99.13;1.3.99.2;1.3.99.3	bigg:ACOAD2f;ec:1.3.3.6;ec:1.3.8.1;ec:1.3.8.7;ec:1.3.8.8;ec:1.3.99.-;ec:1.3.99.13;ec:1.3.99.2;ec:1.3.99.3;iabaylyiv4:0-COA-DEHYDROGENASE-RXN;iabaylyiv4:C6;iaf1260:ACOAD2f;ijn746:ACOAD2f;irs1563.45632:R04751_x;kegg:R04751;obsolete:rxn12703;pubmed:13295225;pubmed:3597357;reactome:REACT_100162;reactome:REACT_100783;reactome:REACT_105146;reactome:REACT_107729;reactome:REACT_109106;reactome:REACT_1565…	-1000	1000			0	0
RD4588711_RL-867	1 MNXM38@MNXC3 + 1 MNXM77@MNXC3 <-- 1 MNXM66@MNXC3 + 1 MNXM90822@MNXC3	R_RD4588711_RL	PP1073	MNXR55514	MNXC3	1.1.5.3;1.1.99.5	bigg:G3PD;bigg:G3PDm;ec:1.1.5.3;ec:1.1.99.5;iabaylyiv4:GLYC3PDEHYDROG-RXN;iag612:rbs_317;iin800:GUT2;ijn746:G3PD;imm904:G3PDm;ind750:G3PDm;irs1563.45632:R00848_c;isbn:0716720094;kegg:R00848;pubmed:7821823;pubmed:8163052;pubmed:8687421;reactome:REACT_100144;reactome:REACT_100249;reactome:REACT_102204;reactome:REACT_103366;reactome:REACT_104083;reactome:REACT_112809;reactome:REACT_114651;reactome:R…	-1000	0			0	0
RCC29C57D_RL-824	1 MNXM1@MNXC3 + 1 MNXM39@MNXC3 + 1 MNXM902@MNXC3 <-- 1 MNXM2024@MNXC3 + 1 MNXM2@MNXC3	R_RCC29C57D_RL	PP3943	MNXR3811	MNXC3	3.5.1.106	bigg:NFMLDF;brenda:BR49200;ec:3.5.1.106;ijn746:NFMLDF;kegg:R09126;metacyc:RXN-11318;pubmed:18678916;rhea:30843;rhea:30844;rhea:30845;rhea:30846;seed:rxn12748	-1000	0			0	0
R87830EF0_B-496	1 MNXM1@MNXC3 + 1 MNXM417@MNXC3 + 1 MNXM7@MNXC3 <==> 1 MNXM3@MNXC3 + 1 MNXM743@MNXC3	R_R87830EF0_B	PP0794	MNXR2301	MNXC3	2.7.1.56	bigg:FRUK;bigg:FRUK_r;biopath:RXN00633;brenda:BR47787;ec:2.7.1.56;ecocyc:1PFRUCTPHOSN-RXN;iabaylyiv4:1PFRUCTPHOSN-RXN;iaf1260:FRUK;iag612:rbs_249;iao358:rll_317;iin800:U1;ijn746:FRUK_r;ijr904.45632:F1PK;ijr904:F1PK;imm904:FRUK;imo1053-pao1:F1PK;imo1056:F1PK;ind750:F1PK;intenz:2886;ips189:F1PK;isb619:FRUK;iyo844:F1PK;kegg:R02071;metacyc:1PFRUCTPHOSN-RXN;obsolete:rxn08529;rhea:14213;rhea:14214;rhea…	-1000	1000			0	0
R6C10CF49_RL-372	1 MNXM1@MNXC3 + 1 MNXM41@MNXC3 + 1 MNXM7@MNXC3 + 1 MNXM9@MNXC3 <-- 1 MNXM2@MNXC3 + 1 MNXM3@MNXC3 + 1 MNXM41@MNXC19	R_R6C10CF49_RL	PP1015+PP1016+PP1017+PP1018	MNXR2686	MNXC19%MNXC3		bigg:GLCabc;bigg:GLCabcpp;iaf1260:GLCabcpp;ijn746:GLCabcpp;imeo21:GLCabc;imo1053-pao1:GLCabc;imo1056:GLCabc;inj661:GLCabc;seed:rxn05147;seed:rxn08606	-1000	0			0	0
R8960331B_B-507	1 MNXM1@MNXC3 + 1 MNXM426@MNXC3 + 1 MNXM6@MNXC3 <==> 1 MNXM5@MNXC3 + 1 MNXM734@MNXC3	R_R8960331B_B	PP4678	MNXR3145	MNXC3	1.1.1.86	bigg:KARA1;bigg:KARA1i;bigg:KARA1im;biopath:RXN01210;brenda:BR47598;brenda:BS370490;brenda:BS370774;ec:1.1.1.86;ecocyc:ACETOLACTREDUCTOISOM-RXN;iabaylyiv4:ACETOLACTREDUCTOISOM-RXN;iaf1260:KARA1;iaf692:KARA1;iao358:rll_208;igt196:KARA1;iit341:KARA1i;ijn746:KARA1;ijr904.45632:KARA1i;ijr904:KARA1i;imeo21:KARA1i;imm904:KARA1im;imo1053-pao1:AHAI;imo1056:AHAI;ind750:KARA1im;inj661:KARA1i;intenz:1085;is…	-1000	1000			0	0
R66960C2A_RL-341	1 MNXM1@MNXC3 + 1 MNXM429@MNXC3 + 1 MNXM6@MNXC3 <-- 1 MNXM508@MNXC3 + 1 MNXM5@MNXC3	R_R66960C2A_RL	PP1022	MNXR2456	MNXC3	1.1.1.49	bigg:G6PDH2;bigg:G6PDH2er;bigg:G6PDH2r;bigg:G6PDH2rer;brenda:BR29312;brenda:BS370917;brenda:BS370917_WOP;ec:1.1.1.49;ecocyc:GLU6PDEHYDROG-RXN;iaf1260:G6PDH2r;iag612:rbs_259;iao358:rll_484;igt196:G6PDH2r;iin800:ZWF1;iit341:G6PDH2;ijn746:G6PDH2;ijr904.45632:G6PDH2r;ijr904:G6PDH2r;imeo21:G6PDH2;imm904:G6PDH2;imm904:G6PDH2er;imo1053-pao1:G6PDHy;imo1056:G6PDHy;ind750:G6PDH2;ind750:G6PDH2er;inj661:G6PD…	-1000	0			0	0
RDB1BF211_RL-904	1 MNXM1@MNXC3 + 1 MNXM429@MNXC3 + 1 MNXM6@MNXC3 <-- 1 MNXM5@MNXC3 + 1 MNXM90401@MNXC3	R_RDB1BF211_RL	PP1022	MNXR55517	MNXC3	1.1.1.49	bigg:G6PBDH;ec:1.1.1.49;ijn746:G6PBDH;seed:rxn01975	-1000	0			0	0
R79057245_RL-427	1 MNXM1@MNXC3 + 1 MNXM42@MNXC3 + 1 MNXM7@MNXC3 + 1 MNXM9@MNXC3 <-- 1 MNXM2@MNXC3 + 1 MNXM3@MNXC3 + 1 MNXM42@MNXC19	R_R79057245_RL	PP1068+PP1069+PP1070+PP1071;PP1297+PP1298+PP1299+PP1300	MNXR872	MNXC19%MNXC3		bigg:ASPabc;bigg:ASPabcpp;ecocyc:TRANS-RXN0-222;iabaylyiv4:TRANS-RXNIM-5899;iaf1260:ASPabcpp;ijn746:ASPabcpp;ijr904.45632:ASPabc;ijr904:ASPabc;imo1053-pao1:ASPabc;imo1056:ASPabc;isb619:ASPabc;rhea:29039;rhea:29040;rhea:29041;rhea:29042;seed:rxn05152;seed:rxn08165	-1000	0			0	0
R60AB96EC_B-328	1 MNXM1@MNXC3 + 1 MNXM4344@MNXC3 + 1 MNXM6@MNXC3 <==> 1 MNXM3746@MNXC3 + 1 MNXM5@MNXC3	R_R60AB96EC_B	PP1914	MNXR196	MNXC3	1.1.1.100;2.3.1.85;2.3.1.86	bigg:3OAR80;ec:1.1.1.100;ec:2.3.1.85;ec:2.3.1.86;iabaylyiv4:0-3OXOACP-REDUCTASE-RXN;iabaylyiv4:C8;iaf1260:3OAR80;ijn746:3OAR80;imo1053-pao1:HOCR3;imo1056:HOCR3;kegg:R04536;obsolete:rxn07996r;seed:rxn05341	-1000	1000			0	0
R851D3181_B-479	1 MNXM1@MNXC3 + 1 MNXM4345@MNXC3 + 1 MNXM6@MNXC3 <==> 1 MNXM2576@MNXC3 + 1 MNXM5@MNXC3	R_R851D3181_B	PP1914	MNXR190	MNXC3	1.1.1.100;2.3.1.85;2.3.1.86	bigg:3OAR160;ec:1.1.1.100;ec:2.3.1.85;ec:2.3.1.86;iabaylyiv4:0-3OXOACP-REDUCTASE-RXN;iabaylyiv4:C16;iaf1260:3OAR160;ijn746:3OAR160;imo1053-pao1:HHDR7;imo1056:HHDR7;kegg:R04543;obsolete:rxn07990r;seed:rxn05336	-1000	1000			0	0
R3967AB48_RL-175	1 MNXM1@MNXC3 + 1 MNXM463@MNXC3 + 1 MNXM7@MNXC3 + 1 MNXM9@MNXC3 <-- 1 MNXM29@MNXC3 + 1 MNXM3@MNXC3 + 1 MNXM488@MNXC3	R_R3967AB48_RL	PP4823	MNXR4421	MNXC3	6.3.4.13	bigg:PRAGS;bigg:PRAGSr;biopath:RXN00647;brenda:BR134;ec:6.3.4.13;ecocyc:GLYRIBONUCSYN-RXN;iabaylyiv4:GLYRIBONUCSYN-RXN;iaf1260:PRAGSr;iaf692:PRAGSr;iag612:rbs_166;iao358:rll_367;iin800:ADE5_7_1;iit341:PRAGSr;ijn746:PRAGS;ijr904.45632:PRAGSr;ijr904:PRAGSr;imeo21:PRAGSr;imm904:PRAGSr;imo1053-pao1:PRAGSr;imo1056:PRAGSr;ind750:PRAGSr;inj661:PRAGSr;intenz:5142;isb619:PRAGS;iso783:PRAGS;iyo844:PRAGS;ke…	-1000	0			0	0
R88FBF252_B-503	1 MNXM1@MNXC3 + 1 MNXM4993@MNXC3 + 1 MNXM6@MNXC3 <==> 1 MNXM4199@MNXC3 + 1 MNXM5@MNXC3	R_R88FBF252_B	PP1914	MNXR195	MNXC3	1.1.1.100;2.3.1.85;2.3.1.86	aragem.45632:R04953_c;aragem.45632:R04953_p;bigg:3OAR60;ec:1.1.1.100;ec:2.3.1.85;ec:2.3.1.86;iabaylyiv4:0-3OXOACP-REDUCTASE-RXN;iabaylyiv4:C6;iaf1260:3OAR60;ijn746:3OAR60;imo1053-pao1:HHYR2;imo1056:HHYR2;kegg:R04953;obsolete:rxn07995r;seed:rxn05337	-1000	1000			0	0
R696BDE09_RL-359	1 MNXM1@MNXC3 + 1 MNXM508@MNXC3 + 1 MNXM7@MNXC3 <-- 1 MNXM3@MNXC3 + 1 MNXM41@MNXC3	R_R696BDE09_RL	PP1011	MNXR2720	MNXC3	2.7.1.1;2.7.1.2	bigg:HEX1;brenda:BR47759;ec:2.7.1.1;ec:2.7.1.2;ecocyc:GLUCOKIN-RXN;iaf1260:HEX1;iag612:rbs_170;iag612:rbs_172;iao358:rll_159;iin800:GLK1_1;iin800:HXK1_2;iin800:HXK2_2;iit341:HEX1;ijn746:HEX1;ijr904.45632:HEX1;ijr904:HEX1;imeo21:HEX1;imm904:HEX1;imo1053-pao1:HEX1;imo1056:HEX1;ind750:HEX1;inj661:HEX1;intenz:2832;isb619:HEX1;iyo844:HEX1;kegg:R00299;obsolete:rxn01309;rhea:17825;rhea:17826;rhea:17827;…	-1000	0			0	0
R215486E3_RL-84	1 MNXM1@MNXC3 + 1 MNXM5151@MNXC3 + 1 MNXM7@MNXC3 + 1 MNXM9@MNXC3 <-- 1 MNXM2@MNXC3 + 1 MNXM3@MNXC3 + 1 MNXM5151@MNXC19	R_R215486E3_RL	PP0231+PP0232+PP0233;PP0237+PP0239+PP0240	MNXR1927	MNXC19%MNXC3		bigg:ETHSO3abcpp;iabaylyiv4:TRANS-RXN-ETHANESULFONATE;iaf1260:ETHSO3abcpp;ijn746:ETHSO3abcpp;imo1053-pao1:ETHSabc;imo1056:ETHSabc;iyo844:ETHSabc;seed:rxn05552;seed:rxn08425	-1000	0			0	0
R9E174981_RL-607	1 MNXM1@MNXC3 + 1 MNXM5266@MNXC19 + 1 MNXM7@MNXC3 + 1 MNXM9@MNXC3 <-- 1 MNXM2@MNXC3 + 1 MNXM3@MNXC3 + 1 MNXM5266@MNXC3	R_R9E174981_RL	PP4935	MNXR4197	MNXC19%MNXC3		bigg:PGP120abcpp;iaf1260:PGP120abcpp;ijn746:PGP120abcpp;obsolete:rxn12720;seed:rxn09094	-1000	0			0	0
R69AE582C_RL-361	1 MNXM1@MNXC3 + 1 MNXM5267@MNXC19 + 1 MNXM7@MNXC3 + 1 MNXM9@MNXC3 <-- 1 MNXM2@MNXC3 + 1 MNXM3@MNXC3 + 1 MNXM5267@MNXC3	R_R69AE582C_RL	PP4935	MNXR4201	MNXC19%MNXC3		bigg:PGP161abcpp;iaf1260:PGP161abcpp;ijn746:PGP161abcpp;obsolete:rxn12721;seed:rxn09098	-1000	0			0	0
R121EB2C0_RL-11	1 MNXM1@MNXC3 + 1 MNXM5268@MNXC19 + 1 MNXM7@MNXC3 + 1 MNXM9@MNXC3 <-- 1 MNXM2@MNXC3 + 1 MNXM3@MNXC3 + 1 MNXM5268@MNXC3	R_R121EB2C0_RL	PP4935	MNXR4200	MNXC19%MNXC3		bigg:PGP160abcpp;iaf1260:PGP160abcpp;ijn746:PGP160abcpp;seed:rxn09097	-1000	0			0	0
RE5A7A36D_RL-948	1 MNXM1@MNXC3 + 1 MNXM5269@MNXC19 + 1 MNXM7@MNXC3 + 1 MNXM9@MNXC3 <-- 1 MNXM2@MNXC3 + 1 MNXM3@MNXC3 + 1 MNXM5269@MNXC3	R_RE5A7A36D_RL	PP4935	MNXR4203	MNXC19%MNXC3		bigg:PGP181abcpp;iaf1260:PGP181abcpp;ijn746:PGP181abcpp;obsolete:rxn12723;seed:rxn09100	-1000	0			0	0
R6A8240E8_RL-366	1 MNXM1@MNXC3 + 1 MNXM5270@MNXC19 + 1 MNXM7@MNXC3 + 1 MNXM9@MNXC3 <-- 1 MNXM2@MNXC3 + 1 MNXM3@MNXC3 + 1 MNXM5270@MNXC3	R_R6A8240E8_RL	PP4935	MNXR4202	MNXC19%MNXC3		bigg:PGP180abcpp;iaf1260:PGP180abcpp;ijn746:PGP180abcpp;obsolete:rxn12722;seed:rxn09099	-1000	0			0	0
R58BC542B_RL-301	1 MNXM1@MNXC3 + 1 MNXM55@MNXC3 + 1 MNXM7@MNXC3 + 1 MNXM9@MNXC3 <-- 1 MNXM2@MNXC3 + 1 MNXM3@MNXC3 + 1 MNXM55@MNXC19	R_R58BC542B_RL	PP0225+PP0226+PP0227	MNXR1366	MNXC19%MNXC3		bigg:CYSabc;bigg:CYSabc2pp;bigg:CYSabcpp;ecocyc:RXN0-3;iaf1260:CYSabc2pp;iaf1260:CYSabcpp;iit341:CYSabc;ijn746:CYSabcpp;ijr904.45632:CYSabc;ijr904:CYSabc;imo1053-pao1:CYSabc;imo1056:CYSabc;isb619:CYSabc;iyo844:CYSabc;rhea:29783;rhea:29784;rhea:29785;rhea:29786;seed:rxn05237;seed:rxn08280;seed:rxn08281	-1000	0			0	0
R6F0EEB4E_RL-391	1 MNXM1@MNXC3 + 1 MNXM5885@MNXC3 + 1 MNXM7@MNXC3 + 1 MNXM9@MNXC3 <-- 1 MNXM2@MNXC3 + 1 MNXM3@MNXC3 + 1 MNXM5885@MNXC19	R_R6F0EEB4E_RL	PP0231+PP0232+PP0233;PP0237+PP0239+PP0240	MNXR5402	MNXC19%MNXC3		bigg:pentso3abcpp;ijn746:pentso3abcpp;seed:rxn12820	-1000	0			0	0
R19CB1F_RL-42	1 MNXM1@MNXC3 + 1 MNXM58@MNXC3 + 1 MNXM7@MNXC3 + 1 MNXM9@MNXC3 <-- 1 MNXM2@MNXC3 + 1 MNXM3@MNXC3 + 1 MNXM58@MNXC19	R_R19CB1F_RL	PP5168+PP5169+PP5170+PP5171	MNXR4968	MNXC19%MNXC3	3.6.3.25	bigg:SULabc;bigg:SULabcpp;ec:3.6.3.25;ecocyc:ABC-70-RXN;iabaylyiv4:ABC-70-RXN;iaf1260:SULabcpp;iaf692:SULabc;iit341:SULabc;ijn746:SULabcpp;ijr904.45632:SULabc;ijr904:SULabc;imeo21:SULabc;imo1053-pao1:SULabc;imo1056:SULabc;inj661:SULabc;intenz:4429;isb619:SULabc;iso783:SULabc;metacyc:3.6.3.25-RXN;rhea:10192;rhea:10193;rhea:10194;rhea:10195;seed:rxn05153;seed:rxn09276	-1000	0			0	0
R49068BFA_LR-245	1 MNXM1@MNXC3 + 1 MNXM5959@MNXC3 + 1 MNXM6@MNXC3 --> 1 MNXM5679@MNXC3 + 1 MNXM5@MNXC3	R_R49068BFA_LR		MNXR1830	MNXC3	1.3.1.10	bigg:EAR121y;ec:1.3.1.10;iaf1260:EAR121y;ijn746:EAR121y;obsolete:rxn12696;seed:rxn08387	0	1000			0	0
RD9660EAE_LR-899	1 MNXM1@MNXC3 + 1 MNXM5961@MNXC3 + 1 MNXM6@MNXC3 --> 1 MNXM5@MNXC3 + 1 MNXM89949@MNXC3	R_RD9660EAE_LR		MNXR31139	MNXC3	1.3.1.10	bigg:EAR161y;ec:1.3.1.10;iaf1260:EAR161y;ijn746:EAR161y;obsolete:rxn12698;seed:rxn08395	0	1000			0	0
R3FB7A5C0_RL-197	1 MNXM1@MNXC3 + 1 MNXM5@MNXC3 + 1 MNXM7@MNXC3 <-- 1 MNXM3@MNXC3 + 1 MNXM8@MNXC3	R_R3FB7A5C0_RL	PP2012	MNXR3759	MNXC3	2.7.1.23	bigg:NADK;bigg:NADKm;biopath:RXN00607;brenda:BR47763;ec:2.7.1.23;ecocyc:NAD-KIN-RXN;iabaylyiv4:NAD-KIN-RXN;iaf1260:NADK;iaf692:NADK;iao358:rll_333;igt196:NADK;iin800:POS5_2;iin800:UTR1_2;iin800:YEL041W_2;iit341:NADK;ijn746:NADK;ijr904.45632:NADK;ijr904:NADK;imeo21:NADK;imm904:NADK;imm904:NADKm;imo1053-pao1:NADK;imo1056:NADK;ind750:NADK;ind750:NADKm;inj661:NADK;intenz:2853;ips189:NADK;isb619:NADK;…	-1000	0			0	0
RC94E05B9_B-816	1 MNXM1@MNXC3 + 1 MNXM611@MNXC3 + 1 MNXM6@MNXC3 <==> 1 MNXM5@MNXC3 + 1 MNXM602@MNXC3	R_RC94E05B9_B	PP0074;PP3002	MNXR55917	MNXC3	1.1.1.25;1.1.1.282	bigg:SHK3D;bigg:SHK3Dr;brenda:BR29283;brenda:BS187967;ec:1.1.1.25;ec:1.1.1.282;ecocyc:SHIKIMATE-5-DEHYDROGENASE-RXN;iabaylyiv4:SHIKIMATE-5-DEHYDROGENASE-RXN;iaf1260:SHK3Dr;iaf692:SHK3Dr;iag612:rbs_59;iao358:rll_57;igt196:SHK3Dr;iin800:ARO1_3;iit341:SHK3Dr;ijn746:SHK3Dr;ijr904.45632:SHK3Dr;ijr904:SHK3Dr;imeo21:SHK3Dr;imm904:SHK3D;imo1053-pao1:SHK3D;imo1056:SHK3D;ind750:SHK3D;inj661:SHK3Dr;intenz:1…	-1000	1000			0	0
R62D2A1AD_RL-333	1 MNXM1@MNXC3 + 1 MNXM61@MNXC3 + 1 MNXM7@MNXC3 + 1 MNXM9@MNXC3 <-- 1 MNXM2@MNXC3 + 1 MNXM3@MNXC3 + 1 MNXM61@MNXC19	R_R62D2A1AD_RL	PP1297+PP1298+PP1299+PP1300	MNXR3503	MNXC19%MNXC3		bigg:METabc;bigg:METabcpp;ecocyc:RXN0-4522;iabaylyiv4:TRANS-RXNIM-5742;iaf1260:METabcpp;iit341:METabc;ijn746:METabcpp;ijr904.45632:METabc;ijr904:METabc;imeo21:METabc;imo1053-pao1:METabc;imo1056:METabc;inj661:METabc;isb619:METabc;iyo844:METabc;rhea:29779;rhea:29780;rhea:29781;rhea:29782;seed:rxn05219;seed:rxn08909	-1000	0			0	0
R921FB3E0_RL-552	1 MNXM1@MNXC3 + 1 MNXM66@MNXC3 + 1 MNXM7@MNXC3 <-- 1 MNXM3@MNXC3 + 1 MNXM85@MNXC3	R_R921FB3E0_RL	PP1075	MNXR2771	MNXC3	2.7.1.30	bigg:GLYK;bigg:GLYKm;bigg:GLYKr;biopath:RXN00925;ec:2.7.1.30;ecocyc:GLYCEROL-KIN-RXN;iabaylyiv4:GLYCEROL-KIN-RXN;iaf1260:GLYK;iag612:rbs_316;iao358:rll_167;iin800:GUT1;iit341:GLYK;ijn746:GLYK;ijr904.45632:GLYK;ijr904:GLYK;imeo21:GLYK;imm904:GLYK;imo1053-pao1:GLYK;imo1056:GLYK;ind750:GLYK;inj661:GLYK;intenz:2860;ips189:GLYK;isb619:GLYKr;iso783:GLYK;iyo844:GLYK;kegg:R00847;metacyc:GLYCEROL-KIN-RXN;…	-1000	0			0	0
R5CE5CB54_B-311	1 MNXM1@MNXC3 + 1 MNXM677@MNXC3 + 1 MNXM6@MNXC3 <==> 1 MNXM4928@MNXC3 + 1 MNXM5@MNXC3	R_R5CE5CB54_B	PP1914	MNXR4617	MNXC3	1.1.1.36	bigg:RHACOAR100;ec:1.1.1.36;ijn746:RHACOAR100;seed:rxn12767	-1000	1000			0	0
R5766EBCD_LR-294	1 MNXM1@MNXC3 + 1 MNXM6837@MNXC3 + 1 MNXM6@MNXC3 --> 1 MNXM5389@MNXC3 + 1 MNXM5@MNXC3	R_R5766EBCD_LR	PP1914	MNXR187	MNXC3	1.1.1.100	bigg:3OAR121;ec:1.1.1.100;iaf1260:3OAR121;ijn746:3OAR121;seed:rxn07987	0	1000			0	0
RB409EF4B_LR-707	1 MNXM1@MNXC3 + 1 MNXM6838@MNXC3 + 1 MNXM6@MNXC3 --> 1 MNXM5390@MNXC3 + 1 MNXM5@MNXC3	R_RB409EF4B_LR	PP1914	MNXR189	MNXC3	1.1.1.100	bigg:3OAR141;ec:1.1.1.100;iaf1260:3OAR141;ijn746:3OAR141;seed:rxn07989	0	1000			0	0
R560DDCA4_LR-288	1 MNXM1@MNXC3 + 1 MNXM6839@MNXC3 + 1 MNXM6@MNXC3 --> 1 MNXM5@MNXC3 + 1 MNXM6556@MNXC3	R_R560DDCA4_LR	PP1914	MNXR191	MNXC3	1.1.1.100	bigg:3OAR161;ec:1.1.1.100;iaf1260:3OAR161;ijn746:3OAR161;seed:rxn07991	0	1000			0	0
R7093D75E_LR-395	1 MNXM1@MNXC3 + 1 MNXM6840@MNXC3 + 1 MNXM6@MNXC3 --> 1 MNXM5@MNXC3 + 1 MNXM6557@MNXC3	R_R7093D75E_LR	PP1914	MNXR193	MNXC3	1.1.1.100	bigg:3OAR181;ec:1.1.1.100;iaf1260:3OAR181;ijn746:3OAR181;seed:rxn07993	0	1000			0	0
R8412ECAC_B-473	1 MNXM1@MNXC3 + 1 MNXM6@MNXC3 + 1 MNXM705@MNXC3 <==> 1 MNXM4926@MNXC3 + 1 MNXM5@MNXC3	R_R8412ECAC_B	PP1914	MNXR4618	MNXC3	1.1.1.36	bigg:RHACOAR120;ec:1.1.1.36;ijn746:RHACOAR120;seed:rxn12768	-1000	1000			0	0
R9685B357_B-572	1 MNXM1@MNXC3 + 1 MNXM6@MNXC3 + 1 MNXM706@MNXC3 <==> 1 MNXM4930@MNXC3 + 1 MNXM5@MNXC3	R_R9685B357_B	PP1914	MNXR4621	MNXC3	1.1.1.36	bigg:RHACOAR80;ec:1.1.1.36;ijn746:RHACOAR80;seed:rxn12771	-1000	1000			0	0
R4B3176BC_B-251	1 MNXM1@MNXC3 + 1 MNXM6@MNXC3 + 1 MNXM707@MNXC3 <==> 1 MNXM4927@MNXC3 + 1 MNXM5@MNXC3	R_R4B3176BC_B	PP1914	MNXR4619	MNXC3	1.1.1.36	bigg:RHACOAR140;ec:1.1.1.36;ijn746:RHACOAR140;seed:rxn12769	-1000	1000			0	0
R5D46FAC_B-315	1 MNXM1@MNXC3 + 1 MNXM6@MNXC3 + 1 MNXM717@MNXC3 <==> 1 MNXM4929@MNXC3 + 1 MNXM5@MNXC3	R_R5D46FAC_B	PP1914	MNXR4620	MNXC3	1.1.1.36	bigg:RHACOAR60;ec:1.1.1.36;ijn746:RHACOAR60;seed:rxn12770	-1000	1000			0	0
R42D0EFCB_B-215	1 MNXM1@MNXC3 + 1 MNXM6@MNXC3 + 1 MNXM77@MNXC3 <==> 1 MNXM5@MNXC3 + 1 MNXM66@MNXC3	R_R42D0EFCB_B	PP4169	MNXR2439	MNXC3	1.1.1.261;1.1.1.94	bigg:G3PD2;ec:1.1.1.261;ec:1.1.1.94;ecocyc:GLYC3PDEHYDROGBIOSYN-RXN;iabaylyiv4:GLYC3PDEHYDROGBIOSYN-RXN;iaf1260:G3PD2;iao358:rll_182;iit341:G3PD2;ijn746:G3PD2;ijr904.45632:G3PD2;ijr904:G3PD2;imo1053-pao1:G3PD2;imo1056:G3PD2;intenz:15764;isb619:G3PD2;iso783:G3PD2;kegg:R00844;metacyc:GLYC3PDEHYDROGBIOSYN-RXN;obsolete:rxn03950;obsolete:rxn08555;rhea:11096;rhea:11097;rhea:11098;rhea:11099;seed:rxn006…	-1000	1000			0	0
RF5BE9824_LR-1017	1 MNXM1@MNXC3 + 1 MNXM6@MNXC3 + 1 MNXM90663@MNXC3 --> 1 MNXM3075@MNXC3 + 1 MNXM5@MNXC3	R_RF5BE9824_LR		MNXR31141	MNXC3	1.3.1.10	bigg:EAR180y;ec:1.3.1.10;iaf1260:EAR180y;ijn746:EAR180y;seed:rxn08397	0	1000			0	0
R95A83BC1_B-566	1 MNXM1@MNXC3 + 1 MNXM6@MNXC3 + 1 MNXM91095@MNXC3 <==> 1 MNXM5@MNXC3 + 1 MNXM6417@MNXC3	R_R95A83BC1_B	PP1914	MNXR30495	MNXC3	1.1.1.100	bigg:3OAR180;ec:1.1.1.100;iaf1260:3OAR180;ijn746:3OAR180;seed:rxn07992	-1000	1000			0	0
RFD287F73_LR-1052	1 MNXM1@MNXC3 + 1 MNXM6@MNXC3 + 1 MNXM959@MNXC3 --> 1 MNXM593@MNXC3 + 1 MNXM5@MNXC3	R_RFD287F73_LR	PP1351;PP2325;PP2998	MNXR1788	MNXC3	1.1.1.169	bigg:DPR;bigg:DPRm;biopath:RXN00209;brenda:BR29231;brenda:BS187415;brenda:BS369951;ec:1.1.1.169;ecocyc:2-DEHYDROPANTOATE-REDUCT-RXN;iabaylyiv4:2-DEHYDROPANTOATE-REDUCT-RXN;iaf1260:DPR;iaf692:DPR;iao358:rll_304;igt196:DPR;iin800:ILV5_3;iin800:PAN5;iit341:DPR;ijn746:DPR;ijr904.45632:DPR;ijr904:DPR;imeo21:DPR;imm904:DPR;imm904:DPRm;imo1053-pao1:DPR;imo1056:DPR;ind750:DPR;ind750:DPRm;inj661:DPR;inten…	0	1000			0	0
R6940FDDB_RL-358	1 MNXM1@MNXC3 + 1 MNXM70@MNXC3 + 1 MNXM7@MNXC3 + 1 MNXM9@MNXC3 <-- 1 MNXM2@MNXC3 + 1 MNXM3@MNXC3 + 1 MNXM70@MNXC19	R_R6940FDDB_RL	PP1297+PP1298+PP1299+PP1300;PP4483+PP4484+PP4485+PP4486	MNXR785	MNXC19%MNXC3	3.6.3.21	bigg:ARGabc;bigg:ARGabcpp;ec:3.6.3.21;ecocyc:ABC-4-RXN;iaf1260:ARGabcpp;ijn746:ARGabcpp;ijr904.45632:ARGabc;ijr904:ARGabc;imo1053-pao1:ARGabc;imo1056:ARGabc;intenz:4425;iso783:ARGabc;iyo844:ARGabc;obsolete:rxn05186;obsolete:rxn05302;rhea:29879;rhea:29880;rhea:29881;rhea:29882;seed:rxn05154;seed:rxn08151	-1000	0			0	0
R8918A789_RL-504	1 MNXM1@MNXC3 + 1 MNXM716@MNXC3 <-- 1 MNXM2@MNXC3 + 1 MNXM829@MNXC3	R_R8918A789_RL	PP1380	MNXR4008	MNXC3	3.1.1.24	bigg:OXOAEL;biopath:RXN00212;brenda:BR11711;ec:3.1.1.24;iabaylyiv4:3-OXOADIPATE-ENOL-LACTONASE-RXN;ijn746:OXOAEL;imo1053-pao1:PCAD;imo1056:PCAD;intenz:3198;kegg:R02991;metacyc:3-OXOADIPATE-ENOL-LACTONASE-RXN;rhea:10184;rhea:10185;rhea:10186;rhea:10187;seed:rxn02144;upa:UCR02991;upa:UER00261	-1000	0			0	0
REDBA5FB_RL-989	1 MNXM1@MNXC3 + 1 MNXM78@MNXC3 + 1 MNXM7@MNXC3 + 1 MNXM9@MNXC3 <-- 1 MNXM2@MNXC3 + 1 MNXM3@MNXC3 + 1 MNXM78@MNXC19	R_REDBA5FB_RL	PP0280+PP0281+PP0282+PP0283;PP3593+PP3594+PP3596+PP3597;PP4483+PP4484+PP4485+PP4486	MNXR3354	MNXC19%MNXC3	3.6.3.21	bigg:LYSabc;bigg:LYSabcpp;ec:3.6.3.21;ecocyc:ABC-3-RXN;iaf1260:LYSabcpp;ijn746:LYSabcpp;ijr904.45632:LYSabc;ijr904:LYSabc;imo1053-pao1:LYSabc;imo1056:LYSabc;intenz:4425;isb619:LYSabc;rhea:29887;rhea:29888;rhea:29889;rhea:29890;seed:rxn05151;seed:rxn08853	-1000	0			0	0
R5A3D582F_RL-305	1 MNXM1@MNXC3 + 1 MNXM7@MNXC3 + 1 MNXM856@MNXC3 <-- 1 MNXM3@MNXC3 + 1 MNXM629@MNXC3	R_R5A3D582F_RL	PP1678	MNXR495	MNXC3	2.7.1.156	bigg:ADOCBIK;ec:2.7.1.156;ecocyc:COBINAMIDEKIN-RXN;iaf1260:ADOCBIK;ijn746:ADOCBIK;ijr904.45632:ADOCBIK;ijr904:ADOCBIK;imeo21:ADOCBIK;inj661:ADOCBIK;intenz:11104;iso783:ADCOBAK;kegg:R05221;metacyc:COBINAMIDEKIN-RXN;rhea:15769;rhea:15770;rhea:15771;rhea:15772;seed:rxn03536;upa:UCR05221;upa:UER00953	-1000	0			0	0
R3E8D0048_RL-192	1 MNXM1@MNXC3 + 1 MNXM7@MNXC3 + 1 MNXM881@MNXC3 <-- 1 MNXM295@MNXC3 + 1 MNXM3@MNXC3	R_R3E8D0048_RL		MNXR55873	MNXC3		bigg:R1PK;ecocyc:RXN0-1402;iaf1260:R1PK;ijn746:R1PK;metacyc:RXN0-1402;pubmed:12700258;rhea:29775;rhea:29776;rhea:29777;rhea:29778;seed:rxn09221	-1000	0			0	0
RA0E50722_RL-618	1 MNXM1@MNXC3 + 1 MNXM7@MNXC3 + 1 MNXM89557@MNXC3 + 1 MNXM89810@MNXC3 + 1 MNXM9@MNXC3 <-- 1 MNXM2@MNXC3 + 1 MNXM37@MNXC3 + 1 MNXM3@MNXC3 + 1 MNXM92415@MNXC3	R_RA0E50722_RL	PP0930+PP0931+PP0932	MNXR55595	MNXC3			-1000	0			0	0
R5FE5D134_RL-327	1 MNXM1@MNXC3 + 1 MNXM7@MNXC3 + 1 MNXM89557@MNXC3 + 1 MNXM9@MNXC3 <-- 1 MNXM2@MNXC3 + 1 MNXM3@MNXC3 + 1 MNXM89557@MNXC19	R_R5FE5D134_RL	PP1068+PP1069+PP1070+PP1071;PP1297+PP1298+PP1299+PP1300	MNXR39726	MNXC19%MNXC3		bigg:GLUVESSEC;bigg:GLUabc;bigg:GLUabcpp;ecocyc:ABC-13-RXN;iabaylyiv4:ABC-13-RXN;iaf1260:GLUabcpp;ijn746:GLUabcpp;ijr904.45632:GLUabc;ijr904:GLUabc;imo1053-pao1:GLUabc;imo1056:GLUabc;isb619:GLUabc;rhea:29035;rhea:29036;rhea:29037;rhea:29038;seed:rxn05146;seed:rxn08627	-1000	0			0	0
R9634AA10_B-571	1 MNXM1@MNXC3 + 1 MNXM7@MNXC3 + 1 MNXM89643@MNXC3 <==> 1 MNXM3@MNXC3 + 1 MNXM97011@MNXC3	R_R9634AA10_B	PP2458	MNXR55879	MNXC3	2.7.1.15	bigg:RBK;bigg:RBKr;biopath:RXN01052;ec:2.7.1.15;iabaylyiv4:RIBOKIN-RXN;iaf1260:RBK;iaf692:RBK;iag612:rbs_275;iao358:rll_392;iin800:RBK1_1;ijn746:RBKr;ijr904.45632:RBK;ijr904:RBK;imeo21:RBK;imm904:RBK;imo1053-pao1:RBK;imo1056:RBK;ind750:RBK;inj661:RBK;ips189:RBK;isb619:RBK;iso783:RBK;iyo844:RBKr;obsolete:rxn09224;seed:rxn00772;upa:UCR01051;upa:UER00889	-1000	1000			0	0
R19CFFD43_RL-43	1 MNXM1@MNXC3 + 1 MNXM7@MNXC3 + 1 MNXM89689@MNXC3 + 1 MNXM9@MNXC3 <-- 1 MNXM2@MNXC3 + 1 MNXM3@MNXC3 + 1 MNXM89689@MNXC19	R_R19CFFD43_RL	PP4483+PP4484+PP4485+PP4486	MNXR51005	MNXC19%MNXC3		bigg:ORNabc;bigg:ORNabcpp;iaf1260:ORNabcpp;ijn746:ORNabcpp;ijr904.45632:ORNabc;ijr904:ORNabc;imo1053-pao1:ORNabc;imo1056:ORNabc;isb619:ORNabc;obsolete:rxn10166;seed:rxn05156;seed:rxn09046	-1000	0			0	0
R4CFF20EC_RL-253	1 MNXM1@MNXC3 + 1 MNXM7@MNXC3 + 1 MNXM89948@MNXC3 + 1 MNXM9@MNXC3 <-- 1 MNXM2@MNXC3 + 1 MNXM3@MNXC3 + 1 MNXM89948@MNXC19	R_R4CFF20EC_RL	PP0868+PP0869+PP0870;PP0868+PP0870+PP0871	MNXR50825	MNXC19%MNXC3		bigg:CRNabc;bigg:CRNabcpp;iaf1260:CRNabcpp;ijn746:CRNabcpp;imeo21:CRNabc;imo1053-pao1:CRNabc;imo1056:CRNabc;inj661:CRNabc;isb619:CRNabc;iyo844:CRNabc;obsolete:rxn10071;seed:rxn05180;seed:rxn08253	-1000	0			0	0
R14F2EE95_RL-24	1 MNXM1@MNXC3 + 1 MNXM7@MNXC3 + 1 MNXM90@MNXC3 + 1 MNXM9@MNXC3 <-- 1 MNXM2@MNXC3 + 1 MNXM3@MNXC3 + 1 MNXM90@MNXC19	R_R14F2EE95_RL	PP0868+PP0869+PP0870;PP0868+PP0870+PP0871	MNXR1145	MNXC19%MNXC3		bigg:CHLabc;bigg:CHLabcpp;iaf1260:CHLabcpp;ijn746:CHLabcpp;ijr904.45632:CHLabc;ijr904:CHLabc;imeo21:CHLabc;imo1053-pao1:CHLabc;imo1056:CHLabc;inj661:CHLabc;isb619:CHLabc;iyo844:CHLabc;seed:rxn05159;seed:rxn08212	-1000	0			0	0
RB59003FF_RL-712	1 MNXM1@MNXC3 + 1 MNXM7@MNXC3 + 1 MNXM97011@MNXC3 + 1 MNXM9@MNXC3 <-- 1 MNXM2@MNXC3 + 1 MNXM3@MNXC3 + 1 MNXM97011@MNXC19	R_RB59003FF_RL	PP2454+PP2455+PP2456+PP2459	MNXR55883	MNXC19%MNXC3		bigg:RIBabc;bigg:RIBabcpp;iaf1260:RIBabcpp;ijn746:RIBabcpp;ijr904.45632:RIBabc;ijr904:RIBabc;imeo21:RIBabc;imo1053-pao1:RIBabc;imo1056:RIBabc;inj661:RIBabc;ips189:RIBabc;isb619:RIBabc;iyo844:RIBabc;iyo844:RIBabc1;seed:rxn05160;seed:rxn05644;seed:rxn09227	-1000	0			0	0
R717A15F7_RL-400	1 MNXM1@MNXC3 + 1 MNXM7@MNXC3 + 2 MNXM9@MNXC3 <-- 1 MNXM2@MNXC3 + 1 MNXM3@MNXC3 + 1 MNXM9@MNXC19	R_R717A15F7_RL	PP2656+PP2657+PP2658+PP2659;PP5326+PP5327+PP5328+PP5329	MNXR4293	MNXC19%MNXC3	3.6.3.27	bigg:PIabc;bigg:PIuabcpp;ec:3.6.3.27;ecocyc:3.6.3.27-RXN;ecocyc:ABC-27-RXN;iabaylyiv4:TRANS-RXN-PI-ABC;iaf1260:PIuabcpp;iaf692:PIabc;ijn746:PIuabcpp;ijr904.45632:PIabc;ijr904:PIabc;imeo21:PIabc;imo1053-pao1:PIabc;imo1056:PIabc;inj661:PIabc;intenz:4431;ips189:PIabc;isb619:PIabc;iso783:PIabc;iyo844:PIabc;metacyc:3.6.3.27-RXN;obsolete:rxn05311;obsolete:rxn05632;rhea:24440;rhea:24441;rhea:24442;rhea:…	-1000	0			0	0
RE1CA5644_RL-930	1 MNXM1@MNXC3 + 1 MNXM802@MNXC3 <-- 1 MNXM2@MNXC3 + 1 MNXM506@MNXC3	R_RE1CA5644_RL		MNXR1580	MNXC3	3.5.2.2	bigg:DHPM1;biopath:RXN01531;brenda:BR22718;ec:3.5.2.2;iaf692:DHPM1;ijn746:DHPM1;imo1053-pao1:DIHYP;imo1056:DIHYP;intenz:4274;kegg:R02269;metacyc:DIHYDROPYRIMIDINASE-RXN;pubmed:9718352;reactome:REACT_101446;reactome:REACT_105429;reactome:REACT_109169;reactome:REACT_154712;reactome:REACT_154717;reactome:REACT_2169;reactome:REACT_2169.4;reactome:REACT_81062;reactome:REACT_82327;reactome:REACT_85710;…	-1000	0			0	0
R754DC5_RL-416	1 MNXM1@MNXC3 + 2 MNXM2@MNXC3 + 1 MNXM807@MNXC3 <-- 1 MNXM23@MNXC3 + 1 MNXM361@MNXC3	R_R754DC5_RL	PP1237	MNXR1557	MNXC3	4.2.1.52	bigg:DHDPS;biopath:RXN00081;brenda:BR3399;brenda:BS368305;ec:4.2.1.52;ecocyc:DIHYDRODIPICSYN-RXN;iabaylyiv4:DIHYDRODIPICSYN-RXN;iaf1260:DHDPS;iaf692:DHDPS;iag612:rbs_378;iao358:rll_107;igt196:DHDPS;iit341:DHDPS;ijn746:DHDPS;ijr904.45632:DHDPS;ijr904:DHDPS;imeo21:DHDPS;imo1053-pao1:DHDPS;imo1056:DHDPS;inj661:DHDPS;isb619:DHDPS;iso783:DHDPS;iyo844:DHDPS;kegg:R02292;rhea:14845;rhea:14846;rhea:14847;…	-1000	0			0	0
RAAE42544_LR-669	1 MNXM2026@MNXC3 + 1 MNXM66@MNXC3 --> 1 MNXM2763@MNXC3 + 1 MNXM925@MNXC3	R_RAAE42544_LR	PP1520	MNXR47391	MNXC3	2.3.1.15	bigg:G3PAT160;ec:2.3.1.15;iaf1260:G3PAT160;ijn746:G3PAT160;imeo21:G3PAT160;inj661:G3PAT160;seed:rxn08549	0	1000			0	0
RD954CC04_B-898	1 MNXM204@MNXC19 <==> 1 MNXM204@MNXC2	R_RD954CC04_B	PP1382	MNXR109	MNXC19%MNXC2		bigg:3,4DHBZt2;iabaylyiv4:TRANS-RXN-3;ijn746:3;seed:rxn12246;seed:rxn12672	-1000	1000			0	0
R65632598_RL-338	1 MNXM204@MNXC3 + 1 MNXM2@MNXC3 <-- 1 MNXM611@MNXC3	R_R65632598_RL	PP2554	MNXR55234	MNXC3	4.2.1.118	bigg:DHSKDH;brenda:BR49127;ec:4.2.1.118;iabaylyiv4:DHSHIKIMATE-DEHYDRO-RXN;ijn746:DHSKDH;intenz:17891;irs1563.45632:R01627_c;kegg:R01627;metacyc:DHSHIKIMATE-DEHYDRO-RXN;obsolete:rxn12300;pubmed:18955706;pubmed:7592351;rhea:24848;rhea:24849;rhea:24850;rhea:24851;seed:rxn01188;upa:UCR01627;upa:UER00179	-1000	0			0	0
RAB1B7609_B-671	1 MNXM20@MNXC19 <==> 1 MNXM20@MNXC2	R_RAB1B7609_B		MNXR601	MNXC19%MNXC2		bigg:AKGtex;bigg:AKGtp;iabaylyiv4:TRANS-RXNIM-5794;iaf1260:AKGtex;ijn746:AKGtex;imm904:AKGtp;seed:rxn08096;seed:rxn10923;seed:rxn13220	-1000	1000			0	0
R47B7A297_B-241	1 MNXM20@MNXC3 + 1 MNXM268@MNXC3 <==> 1 MNXM263@MNXC3 + 1 MNXM89557@MNXC3	R_R47B7A297_B		MNXR30562	MNXC3	2.6.1.39	bigg:AATA;bigg:AATAi;brenda:BR47689;ec:2.6.1.39;iin800:U51;ijn746:AATA;imm904:AATA;ind750:AATA;intenz:2790;irs1563.45632:R01939_c;kegg:R01939;metacyc:2-AMINOADIPATE-AMINOTRANSFERASE-RXN;pubmed:12126930;pubmed:18056995;pubmed:18056996;reactome:REACT_102003;reactome:REACT_108084;reactome:REACT_108504;reactome:REACT_110718;reactome:REACT_113111;reactome:REACT_126926;reactome:REACT_128171;reactome:RE…	-1000	1000			0	0
R98D4EF19_B-583	1 MNXM20@MNXC3 + 1 MNXM32@MNXC3 <==> 1 MNXM23@MNXC3 + 1 MNXM89557@MNXC3	R_R98D4EF19_B		MNXR32635	MNXC3	2.6.1.2	bigg:ALATA_L;bigg:ALATA_Lm;brenda:BR47397;ec:2.6.1.2;ecocyc:ALANINE-AMINOTRANSFERASE-RXN;iabaylyiv4:ALANINE-AMINOTRANSFERASE-RXN;iaf1260:ALATA_L;iaf692:ALATA_L;iag612:rbs_534;iao358:rll_578;iin800:YDR111C;iin800:YLR089C;ijn746:ALATA_L;ijr904.45632:ALATA_L;ijr904:ALATA_L;imeo21:ALATA_L;imm904:ALATA_L;imm904:ALATA_Lm;imo1053-pao1:ALATA_L;imo1056:ALATA_L;ind750:ALATA_L;ind750:ALATA_Lm;inj661:ALATA_L…	-1000	1000			0	0
R57BBA729_B-297	1 MNXM20@MNXC3 + 1 MNXM42@MNXC3 <==> 1 MNXM46@MNXC3 + 1 MNXM89557@MNXC3	R_R57BBA729_B	PP3721	MNXR32641	MNXC3	2.6.1.1	bigg:ASPTA;bigg:ASPTAm;bigg:ASPTAp;brenda:BR47671;ec:2.6.1.1;ecocyc:ASPAMINOTRANS-RXN;iabaylyiv4:ASPAMINOTRANS-RXN;iaf1260:ASPTA;iaf692:ASPTA;iag612:rbs_506;iao358:rll_64;iao358:rll_65;iin800:AAT1_1;iin800:AAT2_1;iit341:ASPTA;ijn746:ASPTA;ijr904.45632:ASPTA;ijr904:ASPTA;imeo21:ASPTA;imm904:ASPTA;imm904:ASPTAm;imm904:ASPTAp;imo1053-pao1:ASPTA1;imo1056:ASPTA1;ind750:ASPTA;ind750:ASPTAm;ind750:ASPTA…	-1000	1000			0	0
R2F995547_RL-141	1 MNXM20@MNXC3 + 1 MNXM61@MNXC3 <-- 1 MNXM276@MNXC3 + 1 MNXM89557@MNXC3	R_R2F995547_RL	PP1972;PP3590	MNXR32571	MNXC3	2.6.1.2;2.6.1.42;2.6.1.5;2.6.1.57;2.6.1.6;2.6.1.73	bigg:UNK3;brenda:BS353548;ec:2.6.1.2;ec:2.6.1.42;ec:2.6.1.5;ec:2.6.1.57;ec:2.6.1.6;ec:2.6.1.73;iaf1260:UNK3;iao358:rll_583;ijn746:UNK3;ijr904.45632:UNK3;ijr904:UNK3;imm904:UNK3;imo1053-pao1:TYRTA2;imo1056:TYRTA2;intenz:2808;irs1563.45632:R07396_c;isb619:UNK3;iso783:UNK3;kegg:R07396;obsolete:rxn09362;rhea:25796;rhea:25797;rhea:25798;rhea:25799;seed:rxn05108;upa:UCR07396;upa:UER00879	-1000	0			0	0
R1BC7F65A_B-53	1 MNXM20@MNXC3 + 1 MNXM840@MNXC3 <==> 1 MNXM361@MNXC3 + 1 MNXM89557@MNXC3	R_R1BC7F65A_B	PP2800;PP4223	MNXR30981	MNXC3	2.6.1.-;2.6.1.76	bigg:DABAAT;brenda:BR29484;ec:2.6.1.-;ec:2.6.1.76;iabaylyiv4:2.6.1.76-RXN;ijn746:DABAAT;imo1053-pao1:24DAB4AT;imo1056:24DAB4AT;intenz:16560;kegg:R06977;metacyc:R101-RXN;rhea:11160;rhea:11161;rhea:11162;rhea:11163;seed:rxn04786;upa:UCR06977;upa:UER00121;upa:UER00731	-1000	1000			0	0
RD6EB0372_B-880	1 MNXM20@MNXC3 + 1 MNXM975@MNXC3 <==> 1 MNXM331@MNXC3 + 1 MNXM916@MNXC3	R_RD6EB0372_B	PP3590	MNXR1619	MNXC3		bigg:DLYSOXGAT;ijn746:DLYSOXGAT;pubmed:9792912;rhea:30875;rhea:30876;rhea:30877;rhea:30878;seed:rxn12743	-1000	1000			0	0
RBCF0DD64_B-757	1 MNXM20@MNXC3 + 1 MNXM97@MNXC3 <==> 1 MNXM210@MNXC3 + 1 MNXM89557@MNXC3	R_RBCF0DD64_B	PP1972;PP3590	MNXR32168	MNXC3	2.6.1.1;2.6.1.24;2.6.1.42;2.6.1.5;2.6.1.57;2.6.1.58;2.6.1.60;2.6.1.7;2.6.1.9	bigg:PHETA1;bigg:PHETA1m;brenda:BS353519;ec:2.6.1.1;ec:2.6.1.24;ec:2.6.1.42;ec:2.6.1.5;ec:2.6.1.57;ec:2.6.1.58;ec:2.6.1.60;ec:2.6.1.7;ec:2.6.1.9;ecocyc:PHEAMINOTRANS-RXN;iabaylyiv4:PHEAMINOTRANS-RXN;iaf1260:PHETA1;iaf692:PHETA1;iag612:rbs_507;iag612:rbs_508;iao358:rll_35;igt196:PHETA1;iin800:ARO9_1;iit341:PHETA1;ijn746:PHETA1;ijr904.45632:PHETA1;ijr904:PHETA1;imeo21:PHETA1;imm904:PHETA1;imo1053-p…	-1000	1000			0	0
RECFA0596_B-984	1 MNXM214@MNXC3 + 1 MNXM2@MNXC3 <==> 1 MNXM446@MNXC3	R_RECFA0596_B	PP2136;PP2217	MNXR1863	MNXC3	4.2.1;4.2.1.116;4.2.1.17;4.2.1.55	bigg:ECOAH1;bigg:ECOAH1m;bigg:ECOAH1x;biopath:RXN00285;biopath:RXN00497;brenda:BS402551;ec:4.2.1;ec:4.2.1.116;ec:4.2.1.17;ec:4.2.1.55;iabaylyiv4:R9-RXN;iaf1260:ECOAH1;ijn746:ECOAH1;intenz:17889;irs1563.45632:R03026_x;isb619:ECOAH1;iyo844:ECOAH1;kegg:R03026;metacyc:RXN-11667;metacyc:RXN-12566;pubmed:13295248;pubmed:19429610;reactome:REACT_103986;reactome:REACT_104078;reactome:REACT_104448;reactome…	-1000	1000			0	0
R45CF0804_B-232	1 MNXM217@MNXC19 <==> 1 MNXM217@MNXC2	R_R45CF0804_B	PP3168	MNXR990	MNXC19%MNXC2		bigg:BZt;bigg:BZtex;bigg:BZtr;iabaylyiv4:TRANS-RXNIM-5808;ijn746:BZt3;seed:rxn12436	-1000	1000			0	0
RD617D98D_RL-877	1 MNXM21@MNXC3 + 1 MNXM2779@MNXC3 <-- 1 MNXM2@MNXC3 + 1 MNXM443@MNXC3	R_RD617D98D_RL	PP3358	MNXR1039	MNXC3		bigg:CACOAHA;ijn746:CACOAHA;seed:rxn12674	-1000	0			0	0
R1E2BD790_RL-67	1 MNXM21@MNXC3 + 1 MNXM577@MNXC3 <-- 1 MNXM264@MNXC3 + 1 MNXM2@MNXC3	R_R1E2BD790_RL	PP3358	MNXR1234	MNXC3	4.2.1.101	bigg:COCOAHA;brenda:BS368233;ec:4.2.1.101;ijn746:COCOAHA;seed:rxn12676	-1000	0			0	0
R9C114D49_RL-598	1 MNXM21@MNXC3 + 1 MNXM754@MNXC3 <-- 1 MNXM2@MNXC3 + 1 MNXM406@MNXC3	R_R9C114D49_RL	PP3358	MNXR2199	MNXC3	4.1.2.41;4.2.1.101	bigg:FCOAHA;brenda:BS370712;ec:4.1.2.41;ec:4.2.1.101;ijn746:FCOAHA;seed:rxn12677	-1000	0			0	0
R3B124245_B-182	1 MNXM222@MNXC19 <==> 1 MNXM222@MNXC2	R_R3B124245_B		MNXR2763	MNXC19%MNXC2		bigg:GLYCLTtex;bigg:GLYCLTtp;iabaylyiv4:TRANS-RXN-GLYCOLLATE-OUT;iaf1260:GLYCLTtex;ijn746:GLYCLTtex;seed:rxn08653;seed:rxn12426	-1000	1000			0	0
R72045B55_LR-405	1 MNXM222@MNXC3 + 1 MNXM4@MNXC3 --> 1 MNXM22@MNXC3 + 1 MNXM69@MNXC3	R_R72045B55_LR	PP3745+PP3746+PP3747	MNXR2764	MNXC3	1.1.3;1.1.3.15	bigg:GLYCTO1;bigg:GLYCTO1p;biopath:RXN00927;brenda:BS257485;ec:1.1.3;ec:1.1.3.15;intenz:1287;kegg:R00475;metacyc:RXN-969;pubmed:10777549;pubmed:10978532;pubmed:17669354;pubmed:18215067;reactome:REACT_100543;reactome:REACT_106230;reactome:REACT_109848;reactome:REACT_112171;reactome:REACT_113493;reactome:REACT_145946;reactome:REACT_153032;reactome:REACT_153817;reactome:REACT_154177;reactome:REACT_1…	0	1000			0	0
RB4FF37A1_B-708	1 MNXM22@MNXC3 + 1 MNXM235@MNXC3 <==> 1 MNXM252@MNXC3 + 1 MNXM4@MNXC3	R_RB4FF37A1_B	PP2095	MNXR1569	MNXC3	1.3.3.1;1.3.5.2;1.3.98.1;1.3.99.11	bigg:DHORD;biopath:RXN00151;brenda:BS258661;ec:1.3.3.1;ec:1.3.5.2;ec:1.3.98.1;ec:1.3.99.11;rhea:15441;rhea:15442;rhea:15443;rhea:15444	-1000	1000			0	0
R560ADF48_RL-287	1 MNXM22@MNXC3 + 1 MNXM29@MNXC3 + 1 MNXM97009@MNXC3 <-- 1 MNXM2@MNXC3 + 1 MNXM300@MNXC3 + 1 MNXM4@MNXC3	R_R560ADF48_RL	PP0323+PP0324+PP0325+PP0326	MNXR55902	MNXC3	1.5.3.1	bigg:SARCOX;bigg:SARCOXp;ec:1.5.3.1	-1000	0			0	0
RA7898645_B-651	1 MNXM231@MNXC19 <==> 1 MNXM231@MNXC2	R_RA7898645_B		MNXR3097	MNXC19%MNXC2		bigg:ILEt5m;bigg:ILEtec;bigg:ILEtex;iaf1260:ILEtex;ijn746:ILEtex;imm904:ILEtmi;seed:rxn08747;seed:rxn10933;seed:rxn13323	-1000	1000			0	0
RBC6177F5_RL-749	1 MNXM2378@MNXC3 + 1 MNXM23@MNXC3 <-- 1 MNXM649@MNXC3	R_RBC6177F5_RL	PP1024	MNXR55318	MNXC3	4.1.2.14	bigg:EDA;ec:4.1.2.14;iabaylyiv4:KDPGALDOL-RXN;iaf1260:EDA;iag612:rbs_38;iao358:rll_217;iit341:EDA;ijn746:EDA;ijr904.45632:EDA;ijr904:EDA;imo1053-pao1:EDA;imo1056:EDA;iso783:EDA;iyo844:EDA;obsolete:rxn08414;obsolete:rxn12198;seed:rxn03884;upa:UCR05605;upa:UER00829	-1000	0			0	0
R7D04B53B_B-445	1 MNXM2378@MNXC3 + 1 MNXM271@MNXC3 <==> 1 MNXM258@MNXC3 + 1 MNXM89621@MNXC3	R_R7D04B53B_B	PP2168	MNXR55931	MNXC3	2.2.1.2	bigg:TALA;ec:2.2.1.2;iabaylyiv4:TRANSALDOL-RXN;iaf1260:TALA;iaf692:TALA;iag612:rbs_548;iao358:rll_580;igt196:TALA;iin800:TAL1;iin800:YGR043C;iit341:TALA;ijn746:TALA;ijr904.45632:TALA;ijr904:TALA;imeo21:TALA;imm904:TALA;imo1053-pao1:TAL;imo1056:TAL;ind750:TALA;inj661:TALA;irs1563.45632:R01827_p;irs1563.45632:R08575_c;isb619:TALA;iso783:TAL;iyo844:TAL;obsolete:rxn05103;obsolete:rxn09282;obsolete:rx…	-1000	1000			0	0
RC2EE6799_B-788	1 MNXM2378@MNXC3 + 1 MNXM2@MNXC3 + 1 MNXM94@MNXC3 <==> 1 MNXM53@MNXC3 + 1 MNXM866@MNXC3	R_RC2EE6799_B	PP0082+PP0083	MNXR7565	MNXC3	4.2.1.20	bigg:TRPS1;bigg:TRPS1r;brenda:BR405;ec:4.2.1.20;ecocyc:TRYPSYN-RXN;iabaylyiv4:TRYPSYN-RXN;iaf1260:TRPS1;iaf692:TRPS1;iao358:rll_426;igt196:TRPS1;iin800:TRP5;iit341:TRPS1;ijn746:TRPS1r;ijr904.45632:TRPS1;ijr904:TRPS1;imeo21:TRPS1;imm904:TRPS1;imo1053-pao1:TRPS1;imo1056:TRPS1;ind750:TRPS1;inj661:TRPS1;intenz:18740;irs1563.45632:R02722_c;irs1563.45632:R02722_p;isb619:TRPS1;iyo844:TRPS1;obsolete:rxn0…	-1000	1000			0	0
RB0507495_B-694	1 MNXM2378@MNXC3 + 1 MNXM377@MNXC3 <==> 1 MNXM866@MNXC3	R_RB0507495_B	PP0082	MNXR9546	MNXC3	4.1.2.8;4.2.1.20	bigg:TRPS3;bigg:TRPS3r;brenda:BR49776;ec:4.1.2.8;ec:4.2.1.20;iaf1260:TRPS3;iaf692:TRPS3;iag612:rbs_348;iit341:TRPS3;ijn746:TRPS3r;ijr904.45632:TRPS3;ijr904:TRPS3;imeo21:TRPS3;inj661:TRPS3;iso783:TRPS3;obsolete:rxn09325;pubmed:10353823;pubmed:3053720;rhea:30419;rhea:30420;rhea:30421;rhea:30422;seed:rxn01682;upa:UCR02340;upa:UER00847	-1000	1000			0	0
REC6B4866_B-981	1 MNXM2378@MNXC3 + 1 MNXM77@MNXC3 <==> 1 MNXM417@MNXC3	R_REC6B4866_B	PP4960	MNXR13125	MNXC3	4.1.2.13	bigg:FBA;brenda:BS398846;ec:4.1.2.13;iabaylyiv4:F16ALDOLASE-RXN;iaf1260:FBA;iaf692:FBA;iag612:rbs_248;iao358:rll_137;igt196:FBA;iin800:FBA1;iit341:FBA;ijn746:FBA;ijr904.45632:FBA;ijr904:FBA;imeo21:FBA;imm904:FBA;imo1053-pao1:FBA;imo1056:FBA;ind750:FBA;inj661:FBA;ips189:FBA;irs1563.45632:R01068_p;irs1563.45632:R01070_c;irs1563.45632:R01070_p;isb619:FBA;iso783:FBA;iyo844:FBA;obsolete:rxn00788;obsol…	-1000	1000			0	0
REAC05C92_B-972	1 MNXM2378@MNXC3 <==> 1 MNXM77@MNXC3	R_REAC05C92_B	PP4715	MNXR51088	MNXC3	5.3.1.1	bigg:TPI;ec:5.3.1.1;iabaylyiv4:TRIOSEPISOMERIZATION-RXN;iaf1260:TPI;iaf692:TPI;iag612:rbs_318;iao358:rll_424;igt196:TPI;iin800:TPI1;iit341:TPI;ijn746:TPI;ijr904.45632:TPI;ijr904:TPI;imeo21:TPI;imm904:TPI;imo1053-pao1:TPI;imo1056:TPI;ind750:TPI;inj661:TPI;ips189:TPI;irs1563.45632:R01015_c;irs1563.45632:R01015_p;isb619:TPI;iso783:TPI;iyo844:TPI;obsolete:rxn09319r;obsolete:rxn12205;seed:rxn00747;upa…	-1000	1000			0	0
R88C03567_LR-502	1 MNXM237@MNXC3 + 1 MNXM28@MNXC3 --> 1 MNXM79@MNXC3 + 1 MNXM95381@MNXC3	R_R88C03567_LR	PP0067	MNXR55425	MNXC3	2.1.2.9	bigg:FMETTRS;bigg:FMETTRSm;ec:2.1.2.9;iaf1260:FMETTRS;iaf692:FMETTRS;iin800:FMT1;ijn746:FMETTRS;imeo21:FMETTRS;imm904:FMETTRSm;ind750:FMETTRSm;inj661:FMETTRS;ips189:FMETTRS;iso783:FMETTRS;iyo844:FMETTRS;kegg:R03940;obsolete:rxn12949;seed:rxn06538	0	1000			0	0
R1111FCDD_B-5	1 MNXM23@MNXC3 + 1 MNXM70@MNXC3 <==> 1 MNXM32@MNXC3 + 1 MNXM6072@MNXC3	R_R1111FCDD_B	PP3721	MNXR831	MNXC3		bigg:ARUH;ijn746:ARUH;seed:rxn12670	-1000	1000			0	0
RFE0DE465_RL-1055	1 MNXM23@MNXC3 + 1 MNXM821@MNXC3 <-- 1 MNXM2488@MNXC3	R_RFE0DE465_RL	pWW0092	MNXR2998	MNXC3	4.1.3;4.1.3.39	bigg:HOPNTAL2;ec:4.1.3;ec:4.1.3.39;ijn746:HOPNTAL2;kegg:R05298;metacyc:RXN-12735;seed:rxn03610	-1000	0			0	0
R2BD76415_LR-126	1 MNXM2575@MNXC3 --> 1 MNXM2737@MNXC3 + 1 MNXM2@MNXC3	R_R2BD76415_LR	PP1602;PP4174	MNXR141	MNXC3	2.3.1.85;2.3.1.86;4.2.1.58;4.2.1.59;4.2.1.60;4.2.1.61	bigg:3HAD100;ec:2.3.1.85;ec:2.3.1.86;ec:4.2.1.58;ec:4.2.1.59;ec:4.2.1.60;ec:4.2.1.61;iabaylyiv4:FABAUNSATDEHYDR-RXN;iaf1260:3HAD100;ijn746:3HAD100;imo1053-pao1:HDEHL4;imo1056:HDEHL4;kegg:R04535;obsolete:rxn06687;seed:rxn05333	0	1000			0	0
RFC200308_LR-1051	1 MNXM2576@MNXC3 --> 1 MNXM2@MNXC3 + 1 MNXM3105@MNXC3	R_RFC200308_LR	PP1602;PP4174	MNXR146	MNXC3	2.3.1.85;2.3.1.86;4.2.1.59;4.2.1.61	bigg:3HAD160;ec:2.3.1.85;ec:2.3.1.86;ec:4.2.1.59;ec:4.2.1.61;iabaylyiv4:0-3HYDROXYACP-DEHYDRATASE-RXN;iabaylyiv4:C16;iaf1260:3HAD160;ijn746:3HAD160;kegg:R04544;seed:rxn05332	0	1000			0	0
R615D6278_LR-329	1 MNXM257@MNXC19 + 1 MNXM2@MNXC19 --> 1 MNXM420@MNXC19 + 1 MNXM9@MNXC19	R_R615D6278_LR	PP1414	MNXR3878	MNXC19	3.1.3.35;3.1.3.5	bigg:NTD5;bigg:NTD5l;bigg:NTD5m;bigg:NTD5pp;brenda:BR10688;ec:3.1.3.35;ec:3.1.3.5;iabaylyiv4:THYMIDYLATE-5'-PHOSPHATASE-RXN;iaf1260:NTD5;iaf1260:NTD5pp;iao358:rll_299;iin800:U25;ijn746:NTD5;ijn746:NTD5pp;ijr904.45632:NTD5;ijr904:NTD5;imeo21:NTD5;imm904:NTD5;imo1053-pao1:NTD5;imo1056:NTD5;ind750:NTD5;inj661:NTD5;intenz:3310;iso783:NTD5;iyo844:NTD5;kegg:R01569;metacyc:THYMIDYLATE-5-PHOSPHATASE-RXN;…	0	1000			0	0
R85D9EFA4_LR-483	1 MNXM257@MNXC3 + 1 MNXM2@MNXC3 --> 1 MNXM420@MNXC3 + 1 MNXM9@MNXC3	R_R85D9EFA4_LR	PP1620	MNXR3878	MNXC3	3.1.3.35;3.1.3.5	bigg:NTD5;bigg:NTD5l;bigg:NTD5m;bigg:NTD5pp;brenda:BR10688;ec:3.1.3.35;ec:3.1.3.5;iabaylyiv4:THYMIDYLATE-5'-PHOSPHATASE-RXN;iaf1260:NTD5;iaf1260:NTD5pp;iao358:rll_299;iin800:U25;ijn746:NTD5;ijn746:NTD5pp;ijr904.45632:NTD5;ijr904:NTD5;imeo21:NTD5;imm904:NTD5;imo1053-pao1:NTD5;imo1056:NTD5;ind750:NTD5;inj661:NTD5;intenz:3310;iso783:NTD5;iyo844:NTD5;kegg:R01569;metacyc:THYMIDYLATE-5-PHOSPHATASE-RXN;…	0	1000			0	0
RF6EE29AA_B-1022	1 MNXM25@MNXC19 <==> 1 MNXM25@MNXC2	R_RF6EE29AA_B		MNXR4953	MNXC19%MNXC2		bigg:SUCCtex;bigg:SUCCtp;iaf1260:SUCCtex;ijn746:SUCCtex;seed:rxn09271;seed:rxn10952	-1000	1000			0	0
R26A3540D_LR-102	1 MNXM266@MNXC19 + 1 MNXM2@MNXC19 --> 1 MNXM704@MNXC19 + 1 MNXM9@MNXC19	R_R26A3540D_LR	PP1414	MNXR3876	MNXC19	3.1.3;3.1.3.5	bigg:NTD3;bigg:NTD3l;bigg:NTD3pp;biopath:RXN00066;ec:3.1.3;ec:3.1.3.5;ecocyc:RXN0-5292;iabaylyiv4:DCMP-NUCLEOTIDASE-RXN;iaf1260:NTD3;iaf1260:NTD3pp;iao358:rll_301;iin800:U28;ijn746:NTD3;ijn746:NTD3pp;ijr904.45632:NTD3;ijr904:NTD3;imeo21:NTD3;imm904:NTD3;imo1053-pao1:NTD3;imo1056:NTD3;ind750:NTD3;inj661:NTD3;irs1563.45632:R01664_c;iso783:NTD3;iyo844:NTD3;kegg:R01664;metacyc:RXN0-5292;pubmed:154895…	0	1000			0	0
R841AA44A_LR-474	1 MNXM266@MNXC3 + 1 MNXM2@MNXC3 --> 1 MNXM704@MNXC3 + 1 MNXM9@MNXC3	R_R841AA44A_LR	PP1620	MNXR3876	MNXC3	3.1.3;3.1.3.5	bigg:NTD3;bigg:NTD3l;bigg:NTD3pp;biopath:RXN00066;ec:3.1.3;ec:3.1.3.5;ecocyc:RXN0-5292;iabaylyiv4:DCMP-NUCLEOTIDASE-RXN;iaf1260:NTD3;iaf1260:NTD3pp;iao358:rll_301;iin800:U28;ijn746:NTD3;ijn746:NTD3pp;ijr904.45632:NTD3;ijr904:NTD3;imeo21:NTD3;imm904:NTD3;imo1053-pao1:NTD3;imo1056:NTD3;ind750:NTD3;inj661:NTD3;irs1563.45632:R01664_c;iso783:NTD3;iyo844:NTD3;kegg:R01664;metacyc:RXN0-5292;pubmed:154895…	0	1000			0	0
R74921EF4_B-411	1 MNXM26@MNXC19 <==> 1 MNXM26@MNXC2	R_R74921EF4_B		MNXR465	MNXC19%MNXC2		bigg:ACtex;bigg:ACtg;bigg:ACtm;bigg:ACtp;iabaylyiv4:TRANS-RXN-ACET;iaf1260:ACtex;iin800:U122;ijn746:ACtex;imeo21:ACtr;imm904:ACtm;imm904:ACtp;imm904:ACtr;ind750:ACtm;ind750:ACtp;irs1563.45632:cmTrasport_C00033_x;seed:rxn08063;seed:rxn09787;seed:rxn09866;seed:rxn10904	-1000	1000			0	0
R3E60B554_LR-190	1 MNXM26@MNXC3 + 1 MNXM3@MNXC3 --> 1 MNXM280@MNXC3 + 1 MNXM7@MNXC3	R_R3E60B554_LR		MNXR390	MNXC3	2.7.2.1;2.7.2.15	bigg:ACKr;biopath:RXN00036;brenda:BR47820;ec:2.7.2.1;ec:2.7.2.15;ecocyc:ACETATEKIN-RXN;iabaylyiv4:ACETATEKIN-RXN;iaf1260:ACKr;iaf692:ACKr;iag612:rbs_133;iao358:rll_3;iao358:rll_4;igt196:ACKr;iit341:ACKr;ijn746:ACKr;ijr904.45632:ACKr;ijr904:ACKr;imeo21:ACKr;imo1053-pao1:ACKr;imo1056:ACKr;inj661:ACKr;intenz:15979;ips189:ACKr;isb619:ACKr;iso783:ACKr;iyo844:ACKr;kegg:R00315;metacyc:ACETATEKIN-RXN;met…	0	1000			0	0
RE11D7E70_RL-925	1 MNXM26@MNXC3 + 1 MNXM89689@MNXC3 <-- 1 MNXM2@MNXC3 + 1 MNXM817@MNXC3	R_RE11D7E70_RL	PP5186	MNXR30607	MNXC3	3.5.1.14;3.5.1.16	bigg:ACODA;ec:3.5.1.14;ec:3.5.1.16;iabaylyiv4:ACETYLORNDEACET-RXN;iaf1260:ACODA;iao358:rll_47;igt196:ACODA;ijn746:ACODA;ijr904.45632:ACODA;ijr904:ACODA;imeo21:ACODA;imo1053-pao1:ACODA;imo1056:ACODA;inj661:ACODA;irs1563.45632:R00669_c;iso783:ACODA;iyo844:ACODA;obsolete:rxn08055;seed:rxn00469;upa:UCR00669;upa:UER00110	-1000	0			0	0
R6D9E7702_B-379	1 MNXM2737@MNXC3 <==> 1 MNXM7186@MNXC3	R_R6D9E7702_B	PP4174	MNXR4970	MNXC3		bigg:T2DECAI;iaf1260:T2DECAI;ijn746:T2DECAI;obsolete:rxn12702;seed:rxn09280	-1000	1000			0	0
R21F7CCA0_B-86	1 MNXM274@MNXC19 <==> 1 MNXM274@MNXC2	R_R21F7CCA0_B	PP3939	MNXR3743	MNXC19%MNXC2		bigg:NACUP;bigg:NACtex;bigg:NACtpp;iaf1260:NACtex;iaf1260:NACtpp;iaf692:NACUP;ijn746:NACtex;ijr904.45632:NACUP;ijr904:NACUP;imm904:NACt;ips189:NACUP;isb619:NACUP;iyo844:NACUP;seed:rxn05310;seed:rxn08969;seed:rxn08970	-1000	1000			0	0
R5F5F35BC_LR-325	1 MNXM274@MNXC3 + 0.5 MNXM4@MNXC3 --> 1 MNXM773@MNXC3	R_R5F5F35BC_LR	PP3947+PP3948		MNXC3			0	1000			0	0
R1D9709E5_LR-62	1 MNXM27@MNXC19 + 1 MNXM356@MNXC19 --> 1 MNXM27@MNXC3 + 1 MNXM356@MNXC3	R_R1D9709E5_LR		MNXR4379	MNXC19%MNXC3		bigg:PPAt4pp;iaf1260:PPAt4pp;ijn746:PPAt4pp;seed:rxn09171	0	1000			0	0
R825FDCF6_B-461	1 MNXM27@MNXC19 + 1 MNXM497@MNXC19 <==> 1 MNXM27@MNXC3 + 1 MNXM497@MNXC3	R_R825FDCF6_B	PP3272	MNXR4077	MNXC19%MNXC3		bigg:PACt3;ijn746:PACt3;seed:rxn12775	-1000	1000			0	0
RC1B1BF31_LR-780	1 MNXM27@MNXC19 + 1 MNXM89557@MNXC19 --> 1 MNXM27@MNXC3 + 1 MNXM89557@MNXC3	R_RC1B1BF31_LR	PP0996	MNXR31616	MNXC19%MNXC3		bigg:GLUt4;bigg:GLUt4pp;iabaylyiv4:TRANS-RXN-122;iaf1260:GLUt4pp;ijn746:GLUt4pp;ijr904.45632:GLUt4;ijr904:GLUt4;imo1053-pao1:GLUt4i;imo1056:GLUt4i;iso783:GLUt4i;iyo844:GLUt4i;obsolete:rxn05576;seed:rxn05298;seed:rxn08632	0	1000			0	0
RBC690E01_B-750	1 MNXM27@MNXC19 <==> 1 MNXM27@MNXC2	R_RBC690E01_B		MNXR3782	MNXC19%MNXC2		bigg:NAt;bigg:NAtex;bigg:NAtx;iaf1260:NAtex;ijn746:NAtex;metacyc:TRANS-RXN-189;seed:rxn08985;seed:rxn10899	-1000	1000			0	0
RC2012967_B-781	1 MNXM282@MNXC19 <==> 1 MNXM282@MNXC2	R_RC2012967_B	PP0234	MNXR4991	MNXC19%MNXC2		bigg:TAURtex;iaf1260:TAURtex;ijn746:TAURtex;imm904:TAURt;seed:rxn09286;seed:rxn13402	-1000	1000			0	0
R3AFE4BA_B-179	1 MNXM285@MNXC19 <==> 1 MNXM285@MNXC2	R_R3AFE4BA_B		MNXR1399	MNXC19%MNXC2		bigg:D-LACtex;iaf1260:D-LACtex;ijn746:D-LACtex;seed:rxn08351	-1000	1000			0	0
R40C94460_RL-206	1 MNXM288@MNXC19 + 1 MNXM9@MNXC19 <-- 1 MNXM2@MNXC19 + 1 MNXM80@MNXC19	R_R40C94460_RL	PP1414	MNXR3875	MNXC19	3.1.3.1;3.1.3.2;3.1.3.25;3.1.3.31;3.1.3.5;3.1.4.16	bigg:NTD2;bigg:NTD2e;bigg:NTD2l;bigg:NTD2m;bigg:NTD2pp;biopath:RXN01318;brenda:BS64618;ec:3.1.3.1;ec:3.1.3.2;ec:3.1.3.25;ec:3.1.3.31;ec:3.1.3.5;ec:3.1.4.16;iabaylyiv4:5'-NUCLEOTID-RXN;iaf1260:NTD2;iaf1260:NTD2pp;iao358:rll_298;iin800:U34;ijn746:NTD2;ijn746:NTD2pp;ijr904.45632:NTD2;ijr904:NTD2;imeo21:NTD2;imm904:NTD2;imo1053-pao1:NTD2;imo1056:NTD2;ind750:NTD2;inj661:NTD2;irs1563.45632:R00963_c;iso…	-1000	0			0	0
RAA59B1A1_RL-663	1 MNXM288@MNXC3 + 1 MNXM9@MNXC3 <-- 1 MNXM2@MNXC3 + 1 MNXM80@MNXC3	R_RAA59B1A1_RL	PP1620	MNXR3875	MNXC3	3.1.3.1;3.1.3.2;3.1.3.25;3.1.3.31;3.1.3.5;3.1.4.16	bigg:NTD2;bigg:NTD2e;bigg:NTD2l;bigg:NTD2m;bigg:NTD2pp;biopath:RXN01318;brenda:BS64618;ec:3.1.3.1;ec:3.1.3.2;ec:3.1.3.25;ec:3.1.3.31;ec:3.1.3.5;ec:3.1.4.16;iabaylyiv4:5'-NUCLEOTID-RXN;iaf1260:NTD2;iaf1260:NTD2pp;iao358:rll_298;iin800:U34;ijn746:NTD2;ijn746:NTD2pp;ijr904.45632:NTD2;ijr904:NTD2;imeo21:NTD2;imm904:NTD2;imo1053-pao1:NTD2;imo1056:NTD2;ind750:NTD2;inj661:NTD2;irs1563.45632:R00963_c;iso…	-1000	0			0	0
RCF779252_B-840	1 MNXM289@MNXC19 <==> 1 MNXM289@MNXC2	R_RCF779252_B		MNXR2747	MNXC19%MNXC2		bigg:GLYBtex;bigg:GLYBtm;iabaylyiv4:TRANS-RXNIM-5747;iaf1260:GLYBtex;ijn746:GLYBtex;seed:rxn08639;seed:rxn12430	-1000	1000			0	0
R3FF3A2D6_B-202	1 MNXM295@MNXC3 <==> 1 MNXM89643@MNXC3	R_R3FF3A2D6_B	PP1777	MNXR55844	MNXC3	5.4.2.2;5.4.2.7	bigg:PPM;brenda:BR23;ec:5.4.2.2;ec:5.4.2.7;iaf1260:PPM;iag612:rbs_277;iao358:rll_112;iin800:PGM1_1;iin800:PGM2_1;iit341:PPM;ijn746:PPM;ijr904.45632:PPM;ijr904:PPM;imm904:PPM;ind750:PPM;isb619:PPM;iso783:PPM;iyo844:PPM;kegg:R01057;metacyc:PPENTOMUT-RXN;obsolete:rxn01651;seed:rxn00778;upa:UCR01057;upa:UER00173	-1000	1000			0	0
R41DF454E_LR-211	1 MNXM298@MNXC19 + 1 MNXM2@MNXC19 --> 1 MNXM687@MNXC19 + 1 MNXM9@MNXC19	R_R41DF454E_LR	PP1414	MNXR3872	MNXC19	3.1.3.5	bigg:NTD10;bigg:NTD10pp;biopath:RXN01499;brenda:BS383410;ec:3.1.3.5;ecocyc:XMPXAN-RXN;iabaylyiv4:XMPXAN-RXN;iaf1260:NTD10;iaf1260:NTD10pp;iao358:rll_295;iin800:U33;ijn746:NTD10;ijn746:NTD10pp;ijr904.45632:NTD10;ijr904:NTD10;imeo21:NTD10;imm904:NTD10;imo1053-pao1:NTD10;imo1056:NTD10;ind750:NTD10;inj661:NTD10;irs1563.45632:R02719_c;iso783:NTD10;iyo844:NTD10;kegg:R02719;metacyc:XMPXAN-RXN;rhea:28530…	0	1000			0	0
R2CA2C0F9_LR-129	1 MNXM298@MNXC3 + 1 MNXM2@MNXC3 --> 1 MNXM687@MNXC3 + 1 MNXM9@MNXC3	R_R2CA2C0F9_LR	PP1620	MNXR3872	MNXC3	3.1.3.5	bigg:NTD10;bigg:NTD10pp;biopath:RXN01499;brenda:BS383410;ec:3.1.3.5;ecocyc:XMPXAN-RXN;iabaylyiv4:XMPXAN-RXN;iaf1260:NTD10;iaf1260:NTD10pp;iao358:rll_295;iin800:U33;ijn746:NTD10;ijn746:NTD10pp;ijr904.45632:NTD10;ijr904:NTD10;imeo21:NTD10;imm904:NTD10;imo1053-pao1:NTD10;imo1056:NTD10;ind750:NTD10;inj661:NTD10;irs1563.45632:R02719_c;iso783:NTD10;iyo844:NTD10;kegg:R02719;metacyc:XMPXAN-RXN;rhea:28530…	0	1000			0	0
R928DFE11_B-555	1 MNXM29@MNXC19 <==> 1 MNXM29@MNXC2	R_R928DFE11_B	PP0883	MNXR2782	MNXC19%MNXC2		bigg:GLYtex;bigg:GLYtm;bigg:GLYtp;iaf1260:GLYtex;iin800:U117;ijn746:GLYtex;obsolete:rxn10922;pubmed:15121838;pubmed:16125675;reactome:REACT_101191;reactome:REACT_109453;reactome:REACT_112502;reactome:REACT_13677;reactome:REACT_138559;reactome:REACT_144704;reactome:REACT_78528;reactome:REACT_86102;reactome:REACT_91122;reactome:REACT_99040;seed:rxn05218;seed:rxn08662;seed:rxn13111	-1000	1000			0	0
RE4782928_LR-942	1 MNXM2@MNXC19 + 1 MNXM31@MNXC19 --> 1 MNXM338@MNXC19 + 1 MNXM9@MNXC19	R_RE4782928_LR	PP1414	MNXR3877	MNXC19	3.1.3.1;3.1.3.2;3.1.3.5	bigg:NTD4;bigg:NTD4e;bigg:NTD4l;bigg:NTD4pp;brenda:BS93282;ec:3.1.3.1;ec:3.1.3.2;ec:3.1.3.5;iaf1260:NTD4;iaf1260:NTD4pp;iao358:rll_297;iin800:U29;ijn746:NTD4;ijn746:NTD4pp;ijr904.45632:NTD4;ijr904:NTD4;imeo21:NTD4;imm904:NTD4;imo1053-pao1:NTD4;imo1056:NTD4;ind750:NTD4;inj661:NTD4;irs1563.45632:R00511_c;iso783:NTD4;iyo844:NTD4;kegg:R00511;pubmed:15489502;reactome:REACT_1236.4;rhea:29367;rhea:29368…	0	1000			0	0
R85F605B7_LR-485	1 MNXM2@MNXC19 + 1 MNXM432@MNXC19 --> 1 MNXM625@MNXC19 + 1 MNXM9@MNXC19	R_R85F605B7_LR	PP1414	MNXR3879	MNXC19	3.1.3.5	bigg:NTD6;bigg:NTD6l;bigg:NTD6pp;biopath:RXN00095;ec:3.1.3.5;iabaylyiv4:DAMP-NUCLEOTIDASE-RXN;iaf1260:NTD6;iaf1260:NTD6pp;iao358:rll_292;iin800:U26;ijn746:NTD6;ijn746:NTD6pp;ijr904.45632:NTD6;ijr904:NTD6;imeo21:NTD6;imm904:NTD6;imo1053-pao1:NTD6;imo1056:NTD6;ind750:NTD6;inj661:NTD6;irs1563.45632:R02088_c;iso783:NTD6;iyo844:NTD6;kegg:R02088;pubmed:15489502;rhea:29371;rhea:29372;rhea:29373;rhea:293…	0	1000			0	0
RF6B64CF0_LR-1020	1 MNXM2@MNXC19 + 1 MNXM546@MNXC19 --> 1 MNXM647@MNXC19 + 1 MNXM9@MNXC19	R_RF6B64CF0_LR	PP1414	MNXR3881	MNXC19	3.1.3.2;3.1.3.31;3.1.3.5;3.1.3.6;3.6.1.11	bigg:NTD8;bigg:NTD8l;bigg:NTD8pp;biopath:RXN01381;brenda:BS64635;ec:3.1.3.2;ec:3.1.3.31;ec:3.1.3.5;ec:3.1.3.6;ec:3.6.1.11;iabaylyiv4:DGMP-NUCLEOTIDASE-RXN;iaf1260:NTD8;iaf1260:NTD8pp;iao358:rll_293;iin800:U27;ijn746:NTD8;ijn746:NTD8pp;ijr904.45632:NTD8;ijr904:NTD8;imeo21:NTD8;imm904:NTD8;imo1053-pao1:NTD8;imo1056:NTD8;ind750:NTD8;inj661:NTD8;irs1563.45632:R01968_c;iso783:NTD8;iyo844:NTD8;kegg:R01…	0	1000			0	0
RFA57815A_B-1041	1 MNXM2@MNXC19 <==> 1 MNXM2@MNXC2	R_RFA57815A_B		MNXR2865	MNXC19%MNXC2		bigg:H2Ot;bigg:H2Oter;bigg:H2Otex;bigg:H2Otg;bigg:H2Otly;bigg:H2Otm;bigg:H2Otn;bigg:H2Otp;bigg:H2Otpp;bigg:H2Otv;iabaylyiv4:TRANS-RXN-WATER;iabaylyiv4:TRANS-RXN-WATER-PERIP;iaf1260:H2Otex;iaf1260:H2Otpp;iaf692:H2Ot;iit341:H2Ot;ijn746:H2Otex;ijn746:H2Otpp;ijr904.45632:H2Ot;ijr904:H2Ot;imeo21:H2Ot;imm904:H2Ot;imm904:H2Oter;imm904:H2Otm;imm904:H2Otn;imm904:H2Otp;imm904:H2Otv;imo1053-pao1:H2Ot5;imo10…	-1000	1000			0	0
R8D50B1CC_B-531	1 MNXM2@MNXC19 <==> 1 MNXM2@MNXC3	R_R8D50B1CC_B		MNXR2865	MNXC19%MNXC3		bigg:H2Ot;bigg:H2Oter;bigg:H2Otex;bigg:H2Otg;bigg:H2Otly;bigg:H2Otm;bigg:H2Otn;bigg:H2Otp;bigg:H2Otpp;bigg:H2Otv;iabaylyiv4:TRANS-RXN-WATER;iabaylyiv4:TRANS-RXN-WATER-PERIP;iaf1260:H2Otex;iaf1260:H2Otpp;iaf692:H2Ot;iit341:H2Ot;ijn746:H2Otex;ijn746:H2Otpp;ijr904.45632:H2Ot;ijr904:H2Ot;imeo21:H2Ot;imm904:H2Ot;imm904:H2Oter;imm904:H2Otm;imm904:H2Otn;imm904:H2Otp;imm904:H2Otv;imo1053-pao1:H2Ot5;imo10…	-1000	1000			0	0
RE6030202_LR-951	1 MNXM2@MNXC3 + 1 MNXM31@MNXC3 --> 1 MNXM338@MNXC3 + 1 MNXM9@MNXC3	R_RE6030202_LR	PP1620	MNXR3877	MNXC3	3.1.3.1;3.1.3.2;3.1.3.5	bigg:NTD4;bigg:NTD4e;bigg:NTD4l;bigg:NTD4pp;brenda:BS93282;ec:3.1.3.1;ec:3.1.3.2;ec:3.1.3.5;iaf1260:NTD4;iaf1260:NTD4pp;iao358:rll_297;iin800:U29;ijn746:NTD4;ijn746:NTD4pp;ijr904.45632:NTD4;ijr904:NTD4;imeo21:NTD4;imm904:NTD4;imo1053-pao1:NTD4;imo1056:NTD4;ind750:NTD4;inj661:NTD4;irs1563.45632:R00511_c;iso783:NTD4;iyo844:NTD4;kegg:R00511;pubmed:15489502;reactome:REACT_1236.4;rhea:29367;rhea:29368…	0	1000			0	0
R961C014D_RL-569	1 MNXM2@MNXC3 + 1 MNXM3229@MNXC3 <-- 1 MNXM4175@MNXC3	R_R961C014D_RL	PP1602;PP4174	MNXR150	MNXC3	4.2.1.58	bigg:3HAD40;ec:4.2.1.58;iaf1260:3HAD40;ijn746:3HAD40;seed:rxn07981	-1000	0			0	0
RA1C9FE37_RL-623	1 MNXM2@MNXC3 + 1 MNXM3374@MNXC3 <-- 1 MNXM3407@MNXC3	R_RA1C9FE37_RL	PP1602;PP4174	MNXR142	MNXC3	2.3.1.85;2.3.1.86;4.2.1.58;4.2.1.59;4.2.1.60;4.2.1.61	bigg:3HAD120;ec:2.3.1.85;ec:2.3.1.86;ec:4.2.1.58;ec:4.2.1.59;ec:4.2.1.60;ec:4.2.1.61;iabaylyiv4:0-3HYDROXYACP-DEHYDRATASE-RXN;iabaylyiv4:C12;iaf1260:3HAD120;ijn746:3HAD120;imo1053-pao1:HDDHL5;imo1056:HDDHL5;kegg:R04965;seed:rxn05331	-1000	0			0	0
R2CDD7D4F_RL-132	1 MNXM2@MNXC3 + 1 MNXM3719@MNXC3 <-- 1 MNXM4199@MNXC3	R_R2CDD7D4F_RL	PP1602;PP4174	MNXR151	MNXC3	2.3.1.85;2.3.1.86;4.2.1.58;4.2.1.59	bigg:3HAD60;ec:2.3.1.85;ec:2.3.1.86;ec:4.2.1.58;ec:4.2.1.59;iabaylyiv4:0-3HYDROXYACP-DEHYDRATASE-RXN;iabaylyiv4:C6;iaf1260:3HAD60;ijn746:3HAD60;imo1053-pao1:HHYHL2;imo1056:HHYHL2;irs1563.45632:R04954_c;irs1563.45632:R04954_p;kegg:R04954;seed:rxn05330	-1000	0			0	0
R7944041D_RL-429	1 MNXM2@MNXC3 + 1 MNXM3720@MNXC3 <-- 1 MNXM3746@MNXC3	R_R7944041D_RL	PP1602;PP4174	MNXR152	MNXC3	2.3.1.85;2.3.1.86;4.2.1.58;4.2.1.59;4.2.1.61	bigg:3HAD80;ec:2.3.1.85;ec:2.3.1.86;ec:4.2.1.58;ec:4.2.1.59;ec:4.2.1.61;iabaylyiv4:0-3HYDROXYACP-DEHYDRATASE-RXN;iabaylyiv4:C8;iaf1260:3HAD80;ijn746:3HAD80;imo1053-pao1:HOCHL3;imo1056:HOCHL3;kegg:R04537;seed:rxn05334	-1000	0			0	0
R40D1D1F_RL-207	1 MNXM2@MNXC3 + 1 MNXM414@MNXC3 <-- 1 MNXM547@MNXC3	R_R40D1D1F_RL	PP0187	MNXR5287	MNXC3	4.2.1.75	bigg:UPP3S;biopath:RXN00918;brenda:BR452;brenda:BS2107;ec:4.2.1.75;ecocyc:UROGENIIISYN-RXN;iabaylyiv4:UROGENIIISYN-RXN;iaf1260:UPP3S;iaf692:UPP3S;iin800:HEM4;iit341:UPP3S;ijn746:UPP3S;ijr904.45632:UPP3S;ijr904:UPP3S;imeo21:UPP3S;imm904:UPP3S;imo1053-pao1:UPP3S;imo1056:UPP3S;ind750:UPP3S;inj661:UPP3S;intenz:4736;irs1563.45632:R03165_c;isb619:UPP3S;iso783:UPP3S;iyo844:UPP3S;kegg:R03165;macie:M0204;…	-1000	0			0	0
R8946722C_LR-505	1 MNXM2@MNXC3 + 1 MNXM417@MNXC3 --> 1 MNXM89621@MNXC3 + 1 MNXM9@MNXC3	R_R8946722C_LR	PP5040	MNXR39683	MNXC3	3.1.3.11	bigg:FBP;biopath:RXN00267;brenda:BR19198;ec:3.1.3.11;ecocyc:F16BDEPHOS-RXN;iabaylyiv4:F16BDEPHOS-RXN;iaf1260:FBP;iaf692:FBP;iag612:rbs_247;iao358:rll_138;iin800:FBP1;iit341:FBP;ijn746:FBP;ijr904.45632:FBP;ijr904:FBP;imeo21:FBP;imm904:FBP;imo1053-pao1:FBP;imo1056:FBP;ind750:FBP;inj661:FBP;intenz:3286;irs1563.45632:R00762_c;irs1563.45632:R00762_p;irs1563.45632:R04780_c;irs1563.45632:R04780_p;isb619…	0	1000			0	0
R797FEAF7_LR-431	1 MNXM2@MNXC3 + 1 MNXM432@MNXC3 --> 1 MNXM625@MNXC3 + 1 MNXM9@MNXC3	R_R797FEAF7_LR	PP1620	MNXR3879	MNXC3	3.1.3.5	bigg:NTD6;bigg:NTD6l;bigg:NTD6pp;biopath:RXN00095;ec:3.1.3.5;iabaylyiv4:DAMP-NUCLEOTIDASE-RXN;iaf1260:NTD6;iaf1260:NTD6pp;iao358:rll_292;iin800:U26;ijn746:NTD6;ijn746:NTD6pp;ijr904.45632:NTD6;ijr904:NTD6;imeo21:NTD6;imm904:NTD6;imo1053-pao1:NTD6;imo1056:NTD6;ind750:NTD6;inj661:NTD6;irs1563.45632:R02088_c;iso783:NTD6;iyo844:NTD6;kegg:R02088;pubmed:15489502;rhea:29371;rhea:29372;rhea:29373;rhea:293…	0	1000			0	0
R40B2620_LR-205	1 MNXM2@MNXC3 + 1 MNXM454@MNXC3 --> 1 MNXM419@MNXC3 + 1 MNXM9@MNXC3	R_R40B2620_LR	PP5357	MNXR4141	MNXC3	3.1.3.74	bigg:PDXPP;ec:3.1.3.74;iaf1260:PDXPP;ijn746:PDXPP;ijr904.45632:PDXPP;ijr904:PDXPP;imo1053-pao1:PDXPP;imo1056:PDXPP;intenz:11257;kegg:R01911;rhea:25112;rhea:25113;rhea:25114;rhea:25115;seed:rxn01398;upa:UCR01911;upa:UER00303	0	1000			0	0
RCFD4EBF0_B-842	1 MNXM2@MNXC3 + 1 MNXM464@MNXC3 + 1 MNXM90822@MNXC3 <==> 1 MNXM300@MNXC3 + 1 MNXM38@MNXC3 + 1 MNXM97009@MNXC3	R_RCFD4EBF0_B		MNXR55240	MNXC3	1.5.99.2	bigg:DMGDH;bigg:DMGDHm;ec:1.5.99.2;ijn746:DMGDH;seed:rxn12739	-1000	1000			0	0
R96A43781_LR-573	1 MNXM2@MNXC3 + 1 MNXM546@MNXC3 --> 1 MNXM647@MNXC3 + 1 MNXM9@MNXC3	R_R96A43781_LR	PP1620	MNXR3881	MNXC3	3.1.3.2;3.1.3.31;3.1.3.5;3.1.3.6;3.6.1.11	bigg:NTD8;bigg:NTD8l;bigg:NTD8pp;biopath:RXN01381;brenda:BS64635;ec:3.1.3.2;ec:3.1.3.31;ec:3.1.3.5;ec:3.1.3.6;ec:3.6.1.11;iabaylyiv4:DGMP-NUCLEOTIDASE-RXN;iaf1260:NTD8;iaf1260:NTD8pp;iao358:rll_293;iin800:U27;ijn746:NTD8;ijn746:NTD8pp;ijr904.45632:NTD8;ijr904:NTD8;imeo21:NTD8;imm904:NTD8;imo1053-pao1:NTD8;imo1056:NTD8;ind750:NTD8;inj661:NTD8;irs1563.45632:R01968_c;iso783:NTD8;iyo844:NTD8;kegg:R01…	0	1000			0	0
R8CBB9B30_B-527	1 MNXM2@MNXC3 + 1 MNXM580@MNXC3 <==> 1 MNXM674@MNXC3	R_R8CBB9B30_B	PP2136;PP2217	MNXR1868	MNXC3	4.2.1.17;4.2.1.74	bigg:ECOAH4;bigg:ECOAH4p;biopath:RXN01141;ec:4.2.1.17;ec:4.2.1.74;iabaylyiv4:0-2ENOYLCOA-HYDRATASE-RXN;iabaylyiv4:C10;iaf1260:ECOAH4;ijn746:ECOAH4;imm904:ECOAH4p;ind750:ECOAH4p;irs1563.45632:R04744_c;isb619:ECOAH4;iyo844:ECOAH4;kegg:R04744;metacyc:RXN-13616;pubmed:13295248;reactome:REACT_106863;reactome:REACT_107394;reactome:REACT_113264;reactome:REACT_33248;reactome:REACT_33368;reactome:REACT_34…	-1000	1000			0	0
RC4625E33_B-794	1 MNXM2@MNXC3 + 1 MNXM581@MNXC3 <==> 1 MNXM825@MNXC3	R_RC4625E33_B	PP2136;PP2217	MNXR1871	MNXC3	4.2.1.17;4.2.1.74	bigg:ECOAH7;bigg:ECOAH7p;biopath:RXN00073;ec:4.2.1.17;ec:4.2.1.74;iabaylyiv4:0-2ENOYLCOA-HYDRATASE-RXN;iabaylyiv4:C16;iaf1260:ECOAH7;ijn746:ECOAH7;imm904:ECOAH7p;ind750:ECOAH7p;irs1563.45632:R04738_c;isb619:ECOAH7;iyo844:ECOAH7;kegg:R04738;pubmed:1550553;reactome:REACT_101009;reactome:REACT_118185;reactome:REACT_129585;reactome:REACT_1513;reactome:REACT_1513.2;reactome:REACT_155423;reactome:REACT…	-1000	1000			0	0
RB3EB2B77_RL-706	1 MNXM2@MNXC3 + 1 MNXM5958@MNXC3 <-- 1 MNXM6557@MNXC3	R_RB3EB2B77_RL	PP1602;PP4174	MNXR149	MNXC3	4.2.1.61	bigg:3HAD181;ec:4.2.1.61;iaf1260:3HAD181;ijn746:3HAD181;seed:rxn07980	-1000	0			0	0
RE1497A6F_RL-926	1 MNXM2@MNXC3 + 1 MNXM5959@MNXC3 <-- 1 MNXM5389@MNXC3	R_RE1497A6F_RL	PP1602;PP4174	MNXR143	MNXC3	4.2.1.61	bigg:3HAD121;ec:4.2.1.61;iaf1260:3HAD121;ijn746:3HAD121;seed:rxn07976	-1000	0			0	0
R116941BB_RL-8	1 MNXM2@MNXC3 + 1 MNXM5960@MNXC3 <-- 1 MNXM5390@MNXC3	R_R116941BB_RL	PP1602;PP4174	MNXR145	MNXC3	4.2.1.61	bigg:3HAD141;ec:4.2.1.61;iaf1260:3HAD141;ijn746:3HAD141;seed:rxn07977	-1000	0			0	0
RBC8E5E5A_RL-751	1 MNXM2@MNXC3 + 1 MNXM5961@MNXC3 <-- 1 MNXM6556@MNXC3	R_RBC8E5E5A_RL	PP1602;PP4174	MNXR147	MNXC3	4.2.1.61	bigg:3HAD161;ec:4.2.1.61;iaf1260:3HAD161;ijn746:3HAD161;seed:rxn07978	-1000	0			0	0
RC794E782_LR-805	1 MNXM2@MNXC3 + 1 MNXM609@MNXC3 --> 1 MNXM701@MNXC3	R_RC794E782_LR		MNXR1873	MNXC3	4.2.1.17	bigg:ECOAH9ir;bigg:ECOAH9m;biopath:RXN00987;ec:4.2.1.17;ijn746:ECOAH9ir;imo1053-pao1:ECOAH9;imo1056:ECOAH9;irs1563.45632:R04204_c;isbn:0079130356;iyo844:ECOAH9;kegg:R04204;reactome:REACT_1582;reactome:REACT_1582.2;rhea:31119;rhea:31120;rhea:31121;rhea:31122;seed:rxn02934	0	1000			0	0
RA945FE75_B-660	1 MNXM2@MNXC3 + 1 MNXM642@MNXC3 <==> 1 MNXM733@MNXC3	R_RA945FE75_B	PP2136;PP2217	MNXR1869	MNXC3	4.2.1.17;4.2.1.74	bigg:ECOAH5;bigg:ECOAH5p;biopath:RXN00749;ec:4.2.1.17;ec:4.2.1.74;iabaylyiv4:0-2ENOYLCOA-HYDRATASE-RXN;iabaylyiv4:C12;iaf1260:ECOAH5;ijn746:ECOAH5;imm904:ECOAH5p;ind750:ECOAH5p;irs1563.45632:R04170_c;isb619:ECOAH5;iyo844:ECOAH5;kegg:R04170;obsolete:rxn08412;pubmed:13295248;reactome:REACT_100355;reactome:REACT_101072;reactome:REACT_107774;reactome:REACT_32949;reactome:REACT_33601;reactome:REACT_34…	-1000	1000			0	0
RA80674D8_B-655	1 MNXM2@MNXC3 + 1 MNXM654@MNXC3 <==> 1 MNXM767@MNXC3	R_RA80674D8_B	PP2136;PP2217	MNXR1870	MNXC3	4.2.1.17;4.2.1.74	bigg:ECOAH6;bigg:ECOAH6p;biopath:RXN00436;ec:4.2.1.17;ec:4.2.1.74;iaf1260:ECOAH6;ijn746:ECOAH6;imm904:ECOAH6p;ind750:ECOAH6p;irs1563.45632:R04740_c;isb619:ECOAH6;iyo844:ECOAH6;kegg:R04740;pubmed:1550553;reactome:REACT_107955;reactome:REACT_1081;reactome:REACT_1081.2;reactome:REACT_108453;reactome:REACT_143502;reactome:REACT_154115;reactome:REACT_29458;reactome:REACT_80753;reactome:REACT_86167;rea…	-1000	1000			0	0
R975BEC99_B-577	1 MNXM2@MNXC3 + 1 MNXM753@MNXC3 <==> 1 MNXM757@MNXC3	R_R975BEC99_B	PP2136;PP2217	MNXR1866	MNXC3	4.2.1;4.2.1.17;4.2.1.74	bigg:ECOAH2;biopath:RXN01234;ec:4.2.1;ec:4.2.1.17;ec:4.2.1.74;iabaylyiv4:0-2ENOYLCOA-HYDRATASE-RXN;iabaylyiv4:C6;iaf1260:ECOAH2;ijn746:ECOAH2;irs1563.45632:R04749_c;isb619:ECOAH2;iyo844:ECOAH2;kegg:R04749;metacyc:RXN-12567;pubmed:13295248;reactome:REACT_105497;reactome:REACT_114272;reactome:REACT_28770;reactome:REACT_32105;reactome:REACT_32816;reactome:REACT_45972;reactome:REACT_77114;reactome:RE…	-1000	1000			0	0
R67BB47C9_B-345	1 MNXM2@MNXC3 + 1 MNXM784@MNXC3 <==> 1 MNXM766@MNXC3	R_R67BB47C9_B	PP2136;PP2217	MNXR1867	MNXC3	4.2.1.17;4.2.1.74	bigg:ECOAH3;biopath:RXN01410;ec:4.2.1.17;ec:4.2.1.74;iabaylyiv4:0-2ENOYLCOA-HYDRATASE-RXN;iabaylyiv4:C8;iaf1260:ECOAH3;ijn746:ECOAH3;irs1563.45632:R04746_c;isb619:ECOAH3;iyo844:ECOAH3;kegg:R04746;pubmed:13295248;reactome:REACT_100244;reactome:REACT_103471;reactome:REACT_109;reactome:REACT_109.2;reactome:REACT_109467;reactome:REACT_110864;reactome:REACT_79462;reactome:REACT_82344;reactome:REACT_87…	-1000	1000			0	0
R79C39036_B-432	1 MNXM2@MNXC3 + 1 MNXM813@MNXC3 <==> 1 MNXM89661@MNXC3	R_R79C39036_B	PP2112;PP2339	MNXR30609	MNXC3	4.2.1.3	bigg:ACONTb;brenda:BS381684;ec:4.2.1.3;ecocyc:ACONITATEHYDR-RXN;iabaylyiv4:ACONITATEHYDR-RXN;iaf1260:ACONTb;ijn746:ACONTb;intenz:10764;irs1563.45632:R01900_x;kegg:R01900;rhea:22144;rhea:22145;rhea:22146;rhea:22147;seed:rxn01388;upa:UCR01900	-1000	1000			0	0
RC810C4FF_RL-808	1 MNXM2@MNXC3 + 1 MNXM90663@MNXC3 <-- 1 MNXM6417@MNXC3	R_RC810C4FF_RL	PP1602;PP4174	MNXR30472	MNXC3	4.2.1.61	bigg:3HAD180;ec:4.2.1.61;iaf1260:3HAD180;ijn746:3HAD180;seed:rxn07979	-1000	0			0	0
RD880C326_LR-892	1 MNXM2@MNXC3 + 1 MNXM947@MNXC3 --> 1 MNXM90341@MNXC3	R_RD880C326_LR		MNXR32870	MNXC3	4.2.1.17	bigg:ECOAH12;bigg:ECOAH12m;biopath:RXN01130;ec:4.2.1.17;ijn746:ECOAH12;irs1563.45632:R04224_c;isbn:0079130356;iyo844:ECOAH2c;kegg:R04224;reactome:REACT_297;reactome:REACT_297.2;rhea:31175;rhea:31176;rhea:31177;rhea:31178;seed:rxn02949	0	1000			0	0
RA28EF8C0_RL-627	1 MNXM2@MNXC3 + 1 MNXM94@MNXC3 <-- 1 MNXM377@MNXC3 + 1 MNXM53@MNXC3	R_RA28EF8C0_RL	PP0083	MNXR5140	MNXC3	4.2.1.122;4.2.1.20	bigg:TRPS2;biopath:RXN00501;brenda:BR49621;ec:4.2.1.122;ec:4.2.1.20;ecocyc:RXN0-2382;iaf1260:TRPS2;iaf692:TRPS2;iag612:rbs_426;iao358:rll_427;iit341:TRPS2;ijn746:TRPS2;ijr904.45632:TRPS2;ijr904:TRPS2;imeo21:TRPS2;inj661:TRPS2;intenz:18550;iso783:TRPS2;kegg:R00674;metacyc:RXN0-2382;pubmed:11756459;rhea:26434;rhea:26435;rhea:26436;rhea:26437;seed:rxn00474;upa:UCR00674	-1000	0			0	0
R499D6FD2_RL-248	1 MNXM2@MNXC3 + 2 MNXM91192@MNXC3 <-- 0.5 MNXM4@MNXC3 + 2 MNXM91194@MNXC3	R_R499D6FD2_RL	PP0103+PP0104+PP0105+PP0106;PP4250+PP4251+PP4252+PP4253;PP4255+PP4256+PP4257+PP4258		MNXC3			-1000	0			0	0
R3FC48C9B_LR-199	1 MNXM3075@MNXC3 + 1 MNXM66@MNXC3 --> 1 MNXM3425@MNXC3 + 1 MNXM925@MNXC3	R_R3FC48C9B_LR	PP1520	MNXR47393	MNXC3	2.3.1.15	bigg:G3PAT180;ec:2.3.1.15;iaf1260:G3PAT180;ijn746:G3PAT180;seed:rxn08551	0	1000			0	0
R5DE2E2F5_B-316	1 MNXM314@MNXC19 <==> 1 MNXM314@MNXC2	R_R5DE2E2F5_B		MNXR1956	MNXC19%MNXC2		bigg:FA140tp;bigg:TTDCAt;bigg:TTDCAtex;bigg:TTDCAtexi;iaf1260:TTDCAtexi;iin800:U208;ijn746:TTDCAtex;imm904:FA140tp;imm904:TTDCAtr;ind750:FA140tp;ind750:TTDCAt;seed:rxn09331;seed:rxn09654;seed:rxn09852	-1000	1000			0	0
RB7CB43A7_B-726	1 MNXM323@MNXC19 <==> 1 MNXM323@MNXC2	R_RB7CB43A7_B		MNXR5158	MNXC19%MNXC2		bigg:TSULtex;iaf1260:TSULtex;ijn746:TSULtex;seed:rxn09330	-1000	1000			0	0
R2C83AC21_B-128	1 MNXM32@MNXC19 <==> 1 MNXM32@MNXC2	R_R2C83AC21_B		MNXR639	MNXC19%MNXC2		bigg:ALAtex;iaf1260:ALAtex;ijn746:ALAtex;imm904:ALAtmi;seed:rxn08104;seed:rxn10921;seed:rxn13221	-1000	1000			0	0
RCA8E49A8_B-819	1 MNXM3300@MNXC19 <==> 1 MNXM3300@MNXC2	R_RCA8E49A8_B		MNXR3362	MNXC19%MNXC2		bigg:M-XYLtpp;bigg:M-Xylt1;ijn746:M-XYLtpp;ijn746:M-Xylt1;seed:rxn12804;seed:rxn12805	-1000	1000			0	0
RBD89793E_B-760	1 MNXM3300@MNXC19 <==> 1 MNXM3300@MNXC3	R_RBD89793E_B		MNXR3362	MNXC19%MNXC3		bigg:M-XYLtpp;bigg:M-Xylt1;ijn746:M-XYLtpp;ijn746:M-Xylt1;seed:rxn12804;seed:rxn12805	-1000	1000			0	0
R743171AA_B-410	1 MNXM341@MNXC19 <==> 1 MNXM341@MNXC2	R_R743171AA_B		MNXR2668	MNXC19%MNXC2		bigg:GLCNtex;iabaylyiv4:TRANS-RXN-GLUCONATE;iaf1260:GLCNtex;ijn746:GLCNtex;seed:rxn08610;seed:rxn12424	-1000	1000			0	0
R1A3265CD_B-45	1 MNXM356@MNXC19 <==> 1 MNXM356@MNXC2	R_R1A3265CD_B		MNXR4378	MNXC19%MNXC2		bigg:PPAt;bigg:PPAtex;bigg:PPAtm;bigg:PPAtr;iabaylyiv4:TRANS-RXN-PROPIONATE;iaf1260:PPAtex;ijn746:PPAtex;imeo21:PPAtr;inj661:PPAtr;seed:rxn09172;seed:rxn10836	-1000	1000			0	0
R38A3D694_B-169	1 MNXM3685@MNXC19 <==> 1 MNXM3685@MNXC2	R_R38A3D694_B		MNXR4010	MNXC19%MNXC2		bigg:P-XYLtpp;bigg:P-Xylt1;ijn746:P-XYLtpp;ijn746:P-Xylt1;seed:rxn12807;seed:rxn12808	-1000	1000			0	0
R4FA4E602_B-263	1 MNXM3685@MNXC19 <==> 1 MNXM3685@MNXC3	R_R4FA4E602_B		MNXR4010	MNXC19%MNXC3		bigg:P-XYLtpp;bigg:P-Xylt1;ijn746:P-XYLtpp;ijn746:P-Xylt1;seed:rxn12807;seed:rxn12808	-1000	1000			0	0
RF57A71A3_RL-1016	1 MNXM38291@MNXC3 + 1 MNXM7@MNXC3 <-- 1 MNXM3@MNXC3 + 1 MNXM881@MNXC3	R_RF57A71A3_RL	PP4469	MNXR55872	MNXC3	2.7.4.23	bigg:R15BPK;brenda:BR48750;ec:2.7.4.23;ecocyc:RXN0-1401;iaf1260:R15BPK;ijn746:R15BPK;intenz:16761;kegg:R06836;metacyc:RXN0-1401;rhea:20109;rhea:20110;rhea:20111;rhea:20112;seed:rxn04651;upa:UCR06836;upa:UER00175	-1000	0			0	0
R1FD1864A_RL-77	1 MNXM38@MNXC3 + 1 MNXM609@MNXC3 <-- 1 MNXM569@MNXC3 + 1 MNXM90822@MNXC3	R_R1FD1864A_RL		MNXR54959	MNXC3	1.3.99.12;1.3.99.2;1.3.99.3	aragem.45632:R03172_c;bigg:ACOAD10m;bigg:ACOADH1;ec:1.3.99.12;ec:1.3.99.2;ec:1.3.99.3;ijn746:ACOADH1;imeo21:2MBCOAD;imo1053-pao1:ACOAD10;imo1056:ACOAD10;obsolete:rxn06333;pubmed:10832746;pubmed:11013134;reactome:REACT_1285;reactome:REACT_136481;reactome:REACT_143715;reactome:REACT_154468;reactome:REACT_28454;reactome:REACT_32631;reactome:REACT_34562;reactome:REACT_79535;reactome:REACT_82790;react…	-1000	0			0	0
R987F2BD6_B-580	1 MNXM392@MNXC3 <==> 1 MNXM475@MNXC3	R_R987F2BD6_B	PP4298	MNXR3014	MNXC3	5.3.1.22	bigg:HPYRI;brenda:BR229;ec:5.3.1.22;ecocyc:RXN0-305;iabaylyiv4:RXN0-305;iaf1260:HPYRI;ijn746:HPYRI;ijr904.45632:HPYRI;ijr904:HPYRI;intenz:4960;kegg:R01394;metacyc:RXN0-305;rhea:11952;rhea:11953;rhea:11954;rhea:11955;seed:rxn01015	-1000	1000			0	0
R4560C4CA_B-230	1 MNXM402@MNXC19 <==> 1 MNXM402@MNXC2	R_R4560C4CA_B		MNXR1481	MNXC19%MNXC2		bigg:DDCAtex;bigg:DDCAtexi;bigg:FA120tp;iaf1260:DDCAtexi;iin800:Uc12;ijn746:DDCAtex;imm904:FA120tp;ind750:FA120tp;seed:rxn08318;seed:rxn09854;seed:rxn13160	-1000	1000			0	0
RA0336135_B-615	1 MNXM41@MNXC19 <==> 1 MNXM41@MNXC2	R_RA0336135_B	PP1019;PP1445	MNXR2651	MNXC19%MNXC2		bigg:GLCMter;bigg:GLCt1;bigg:GLCt1r;bigg:GLCter;bigg:GLCtex;bigg:GLCtexi;bigg:GLCtg;bigg:GLCtly;bigg:GLCtv;iabaylyiv4:RXNIM-3877;iaf1260:GLCtex;iaf1260:GLCtexi;iin800:GAL2_1;iin800:HXT10_1;iin800:HXT11_1;iin800:HXT11_2;iin800:HXT13_1;iin800:HXT15_1;iin800:HXT16_1;iin800:HXT17_1;iin800:HXT1_1;iin800:HXT2_1;iin800:HXT3_1;iin800:HXT4_1;iin800:HXT4_2;iin800:HXT5_1;iin800:HXT6_1;iin800:HXT7_1;iin800:H…	-1000	1000			0	0
RD88DE805_RL-893	1 MNXM4232@MNXC3 + 1 MNXM925@MNXC3 <-- 1 MNXM5723@MNXC3 + 1 MNXM66@MNXC3	R_RD88DE805_RL	PP1520	MNXR55513	MNXC3	2.3.1.15	bigg:G3PAT120;ec:2.3.1.15;iaf1260:G3PAT120;ijn746:G3PAT120;seed:rxn08546	-1000	0			0	0
RB6C69449_RL-720	1 MNXM4233@MNXC3 + 1 MNXM925@MNXC3 <-- 1 MNXM66@MNXC3 + 1 MNXM89949@MNXC3	R_RB6C69449_RL	PP1520	MNXR47392	MNXC3	2.3.1.15	bigg:G3PAT161;ec:2.3.1.15;iaf1260:G3PAT161;ijn746:G3PAT161;obsolete:rxn12716;seed:rxn08550	-1000	0			0	0
R224F566B_B-90	1 MNXM42@MNXC19 <==> 1 MNXM42@MNXC2	R_R224F566B_B		MNXR877	MNXC19%MNXC2		bigg:ASPtex;iaf1260:ASPtex;ijn746:ASPtex;imm904:ASPt5n;seed:rxn08170;seed:rxn10906;seed:rxn13232	-1000	1000			0	0
RAF496598_B-689	1 MNXM435@MNXC19 <==> 1 MNXM435@MNXC2	R_RAF496598_B		MNXR2741	MNXC19%MNXC2		bigg:GLYALDt;bigg:GLYALDtex;bigg:GLYALDtpp;iaf1260:GLYALDtex;iaf1260:GLYALDtpp;iaf692:GLYALDt;ijn746:GLYALDtex;ijn746:GLYALDtpp;ijr904.45632:GLYALDt;ijr904:GLYALDt;isb619:GLYALDt;seed:rxn08635;seed:rxn08636;seed:rxn10164	-1000	1000			0	0
RD84E550E_B-890	1 MNXM435@MNXC19 <==> 1 MNXM435@MNXC3	R_RD84E550E_B	PP1076	MNXR2741	MNXC19%MNXC3		bigg:GLYALDt;bigg:GLYALDtex;bigg:GLYALDtpp;iaf1260:GLYALDtex;iaf1260:GLYALDtpp;iaf692:GLYALDt;ijn746:GLYALDtex;ijn746:GLYALDtpp;ijr904.45632:GLYALDt;ijr904:GLYALDt;isb619:GLYALDt;seed:rxn08635;seed:rxn08636;seed:rxn10164	-1000	1000			0	0
R9C0DE224_B-597	1 MNXM4398@MNXC3 <==> 1 MNXM91067@MNXC3	R_R9C0DE224_B	pWW0090	MNXR30526	MNXC3	5.3.2.-	bigg:4OT2;ec:5.3.2.-;ijn746:4OT2;kegg:R05389;seed:rxn03690	-1000	1000			0	0
RDBAFFF1A_B-907	1 MNXM474@MNXC19 <==> 1 MNXM474@MNXC2	R_RDBAFFF1A_B	PP3570	MNXR4559	MNXC19%MNXC2		bigg:QUINtex;iabaylyiv4:TRANS-RXN-QUINATE;ijn746:QUINtex;seed:rxn12452	-1000	1000			0	0
RB9EF4E52_LR-735	1 MNXM474@MNXC3 + 1 MNXM601@MNXC3 --> 1 MNXM478@MNXC3 + 1 MNXM765@MNXC3	R_RB9EF4E52_LR	PP3569	MNXR4557	MNXC3	1.1.5.8;1.1.99.25	bigg:QUIDH;brenda:BS371141;ec:1.1.5.8;ec:1.1.99.25;iabaylyiv4:1.1.99.25-RXN;ijn746:QUIDH;intenz:18317;kegg:R01873;obsolete:rxn12243;rhea:23672;rhea:23673;rhea:23674;rhea:23675;seed:rxn01364;upa:UCR01873;upa:UER00177	0	1000			0	0
RC2AEE5A9_B-785	1 MNXM497@MNXC19 <==> 1 MNXM497@MNXC2	R_RC2AEE5A9_B	PP3271	MNXR4078	MNXC19%MNXC2		bigg:PACtex;iao358:rll_554;ijn746:PACt1;seed:rxn11336;seed:rxn12774	-1000	1000			0	0
RA65969D1_B-647	1 MNXM4@MNXC19 <==> 1 MNXM4@MNXC2	R_RA65969D1_B		MNXR3931	MNXC19%MNXC2		bigg:O2t;bigg:O2t5i;bigg:O2ter;bigg:O2tex;bigg:O2tm;bigg:O2tn;bigg:O2tp;bigg:O2tpp;iaf1260:O2Stex;seed:rxn09030	-1000	1000			0	0
RD15E5947_B-850	1 MNXM4@MNXC19 <==> 1 MNXM4@MNXC3	R_RD15E5947_B		MNXR3931	MNXC19%MNXC3		bigg:O2t;bigg:O2t5i;bigg:O2ter;bigg:O2tex;bigg:O2tm;bigg:O2tn;bigg:O2tp;bigg:O2tpp;iaf1260:O2Stex;seed:rxn09030	-1000	1000			0	0
RAFD5FE5C_B-692	1 MNXM505@MNXC19 <==> 1 MNXM505@MNXC2	R_RAFD5FE5C_B		MNXR4973	MNXC19%MNXC2		bigg:T4HCINNMtex;bigg:T4HCINNMtpp;ijn746:T4HCINNMtex;ijn746:T4HCINNMtpp;seed:rxn12812;seed:rxn12813	-1000	1000			0	0
RD8D2CECA_B-894	1 MNXM505@MNXC19 <==> 1 MNXM505@MNXC3	R_RD8D2CECA_B		MNXR4973	MNXC19%MNXC3		bigg:T4HCINNMtex;bigg:T4HCINNMtpp;ijn746:T4HCINNMtex;ijn746:T4HCINNMtpp;seed:rxn12812;seed:rxn12813	-1000	1000			0	0
RE5C2C6CF_B-949	1 MNXM508@MNXC3 <==> 1 MNXM89588@MNXC3	R_RE5C2C6CF_B	PP1777	MNXR53829	MNXC3	5.4.2.2;5.4.2.5	bigg:PGMT;brenda:BR18;ec:5.4.2.2;ec:5.4.2.5;iaf1260:PGMT;iaf692:PGMT;iag612:rbs_143;iag612:rbs_144;iag612:rbs_145;iag612:rbs_260;iao358:rll_139;iin800:PGM1_2;iin800:PGM2_2;iit341:PGMT;ijn746:PGMT;ijr904.45632:PGMT;ijr904:PGMT;imeo21:PGMT;imm904:PGMT;imo1053-pao1:PGMT;imo1056:PGMT;ind750:PGMT;inj661:PGMT;ips189:PGMT;irs1563.45632:R00959_c;irs1563.45632:R08639_c;isb619:PGMT;iso783:PGMT;iyo844:PGMT;…	-1000	1000			0	0
RD817A311_B-888	1 MNXM508@MNXC3 <==> 1 MNXM89621@MNXC3	R_RD817A311_B	PP1808	MNXR31472	MNXC3	5.3.1.9	bigg:PGI;brenda:BR240;ec:5.3.1.9;iaf1260:PGI;iaf692:PGI;iag612:rbs_146;iag612:rbs_261;iao358:rll_319;igt196:PGI;iin800:PGI1_1;iit341:PGI;ijn746:PGI;ijr904.45632:PGI;ijr904:PGI;imeo21:PGI;imm904:PGI;imo1053-pao1:PGI;imo1056:PGI;ind750:PGI;inj661:PGI;ips189:PGI;irs1563.45632:R00771_c;irs1563.45632:R02740_c;irs1563.45632:R02740_p;isb619:PGI;iso783:PGI;iyo844:PGI;kegg:R00771;kegg:R03321;metacyc:PGLUC…	-1000	1000			0	0
R895F78E0_B-506	1 MNXM508@MNXC3 <==> 1 MNXM90401@MNXC3	R_R895F78E0_B	PP1808	MNXR55519	MNXC3	5.1.3.15;5.3.1.9	bigg:G6PI;ec:5.1.3.15;ec:5.3.1.9;iao358:rll_320;iin800:PGI1_2;ijn746:G6PI;imm904:G6PI;imo1053-pao1:G6PI;imo1056:G6PI;ind750:G6PI;ips189:G6PI;iyo844:G6PI;obsolete:rxn09503;seed:rxn01977	-1000	1000			0	0
RFD956428_B-1053	1 MNXM5151@MNXC19 <==> 1 MNXM5151@MNXC2	R_RFD956428_B	PP0234	MNXR1928	MNXC19%MNXC2		bigg:ETHSO3tex;iaf1260:ETHSO3tex;ijn746:ETHSO3tex;seed:rxn08426	-1000	1000			0	0
R27ABBB1D_B-107	1 MNXM53@MNXC19 <==> 1 MNXM53@MNXC2	R_R27ABBB1D_B		MNXR4825	MNXC19%MNXC2		bigg:SERtex;bigg:SERtp;iaf1260:SERtex;iin800:U116;ijn746:SERtex;seed:rxn09248;seed:rxn10999;seed:rxn13110	-1000	1000			0	0
RF822D3E0_B-1025	1 MNXM55@MNXC19 <==> 1 MNXM55@MNXC2	R_RF822D3E0_B		MNXR1369	MNXC19%MNXC2		bigg:CYStec;bigg:CYStex;bigg:CYStpp;iaf1260:CYStex;iaf1260:CYStpp;ijn746:CYStex;seed:rxn08284;seed:rxn08286;seed:rxn10998	-1000	1000			0	0
R311AC58C_B-150	1 MNXM573@MNXC19 <==> 1 MNXM573@MNXC2	R_R311AC58C_B		MNXR2252	MNXC19%MNXC2		bigg:FERtex;bigg:FERtpp;ijn746:FERtex;ijn746:FERtpp;seed:rxn12795;seed:rxn12796	-1000	1000			0	0
R461DF51A_B-233	1 MNXM573@MNXC19 <==> 1 MNXM573@MNXC3	R_R461DF51A_B		MNXR2252	MNXC19%MNXC3		bigg:FERtex;bigg:FERtpp;ijn746:FERtex;ijn746:FERtpp;seed:rxn12795;seed:rxn12796	-1000	1000			0	0
RE55F5E10_B-947	1 MNXM5885@MNXC19 <==> 1 MNXM5885@MNXC2	R_RE55F5E10_B	PP0234	MNXR4153	MNXC19%MNXC2		bigg:PENTSOtex;ijn746:PENTSOtex;seed:rxn12809	-1000	1000			0	0
R54BA14AE_B-283	1 MNXM58@MNXC19 <==> 1 MNXM58@MNXC2	R_R54BA14AE_B		MNXR4873	MNXC19%MNXC2		bigg:SO4tex;bigg:SO4ti;iaf1260:SO4tex;iao358:rll_464;iin800:SUL1;iin800:SUL2;iin800:YGR125W;ijn746:SO4tex;imm904:SO4ti;ind750:SO4ti;irs1563.45632:Ex7_c;obsolete:rxn10950;seed:rxn05238;seed:rxn09261	-1000	1000			0	0
RE1DE4E5A_B-931	1 MNXM6068@MNXC3 <==> 1 MNXM90682@MNXC3	R_RE1DE4E5A_B	pWW0090	MNXR54923	MNXC3		aragem.45632:R03966_c;bigg:4OT;ijn746:4OT;seed:rxn02788	-1000	1000			0	0
RE17D9C72_B-928	1 MNXM61@MNXC19 <==> 1 MNXM61@MNXC2	R_RE17D9C72_B		MNXR3506	MNXC19%MNXC2		bigg:METtec;bigg:METtex;iaf1260:METtex;ijn746:METtex;seed:rxn08920;seed:rxn10976	-1000	1000			0	0
R7F00C1EB_B-451	1 MNXM670@MNXC19 <==> 1 MNXM670@MNXC2	R_R7F00C1EB_B	PP2517	MNXR2558	MNXC19%MNXC2		bigg:GAt1;ijn746:GAt1;metacyc:RXN-12132;seed:rxn12797	-1000	1000			0	0
R4D1DE9FC_LR-255	1 MNXM691@MNXC3 --> 1 MNXM708@MNXC3	R_R4D1DE9FC_LR	PP4619	MNXR3379	MNXC3	5.2.1.2	bigg:MACACI;biopath:RXN01272;ec:5.2.1.2;iin800:U59;ijn746:MACACI;imm904:MACACI;imo1053-pao1:MLACI;imo1056:MLACI;ind750:MACACI;intenz:4929;irs1563.45632:R03181_c;iso783:MLACI;kegg:R03181;metacyc:MALEYLACETOACETATE-ISOMERASE-RXN;pubmed:11327815;reactome:REACT_108874;reactome:REACT_145137;reactome:REACT_1466;reactome:REACT_1466.3;reactome:REACT_28203;reactome:REACT_29692;reactome:REACT_78123;reactom…	0	1000			0	0
R2FE5051D_B-142	1 MNXM70@MNXC19 + 1 MNXM89689@MNXC3 <==> 1 MNXM70@MNXC3 + 1 MNXM89689@MNXC19	R_R2FE5051D_B	PP1002	MNXR30738	MNXC19%MNXC3		bigg:ARGORNt7;bigg:ARGORNt7pp;iaf1260:ARGORNt7pp;iao358:rll_42;iao358:rll_43;ijn746:ARGORNt7pp;ijr904.45632:ARGORNt7;ijr904:ARGORNt7;imo1053-pao1:ARGORNt3;imo1056:ARGORNt3;isb619:ARGORNt7;obsolete:rxn11211;seed:rxn08153;seed:rxn10131	-1000	1000			0	0
RE4997104_B-943	1 MNXM70@MNXC19 <==> 1 MNXM70@MNXC2	R_RE4997104_B	PP1206	MNXR788	MNXC19%MNXC2		bigg:ARGt5r;bigg:ARGtex;bigg:ARGtiDF;iabaylyiv4:TRANS-RXNIM-5839-BIS;iaf1260:ARGtex;ijn746:ARGtex;imeo21:ARGt5r;inj661:ARGt5r;metacyc:RXN66-448;obsolete:rxn10931;pubmed:18195088;pubmed:9174363;reactome:REACT_106268;reactome:REACT_109819;reactome:REACT_112624;reactome:REACT_113003;reactome:REACT_14848;reactome:REACT_30829;reactome:REACT_31163;reactome:REACT_31616;reactome:REACT_34079;reactome:REAC…	-1000	1000			0	0
RD3D02981_LR-861	1 MNXM711@MNXC19 --> 1 MNXM711@MNXC3	R_RD3D02981_LR	PP2955	MNXR1231	MNXC19%MNXC3		bigg:COBALT2tex;bigg:COBALT2tpp;bigg:COBALTt5;iaf1260:COBALT2tex;iaf1260:COBALT2tpp;iaf692:COBALTt5;ijn746:COBALT2tex;ijn746:COBALT2tpp;imeo21:COBALTt5;imo1053-pao1:COBALTt5;imo1053-pao1:COBALTt5i;imo1056:COBALTt5;imo1056:COBALTt5i;inj661:COBALTt5;iso783:COBALTt5;seed:rxn08241;seed:rxn08242;seed:rxn10474	0	1000			0	0
RA4D71917_B-636	1 MNXM711@MNXC19 <==> 1 MNXM711@MNXC2	R_RA4D71917_B		MNXR1231	MNXC19%MNXC2		bigg:COBALT2tex;bigg:COBALT2tpp;bigg:COBALTt5;iaf1260:COBALT2tex;iaf1260:COBALT2tpp;iaf692:COBALTt5;ijn746:COBALT2tex;ijn746:COBALT2tpp;imeo21:COBALTt5;imo1053-pao1:COBALTt5;imo1053-pao1:COBALTt5i;imo1056:COBALTt5;imo1056:COBALTt5i;inj661:COBALTt5;iso783:COBALTt5;seed:rxn08241;seed:rxn08242;seed:rxn10474	-1000	1000			0	0
R6579D4CA_B-339	1 MNXM716@MNXC19 <==> 1 MNXM716@MNXC2	R_R6579D4CA_B		MNXR210	MNXC19%MNXC2		bigg:3OXOADPt(ex);ijn746:3OXOADPt(ex);seed:rxn12786	-1000	1000			0	0
RF718443E_B-1023	1 MNXM730@MNXC3 + 1 MNXM89689@MNXC3 <==> 1 MNXM817@MNXC3 + 1 MNXM89557@MNXC3	R_RF718443E_B	PP1346	MNXR32051	MNXC3	2.3.1.35	bigg:ORNTAC;bigg:ORNTACim;ec:2.3.1.35;iabaylyiv4:GLUTAMATE-N-ACETYLTRANSFERASE-RXN;iaf692:ORNTAC;iag612:rbs_478;iao358:rll_52;iin800:ECM40_2;ijn746:ORNTAC;imeo21:ORNTAC;imm904:ORNTACim;imo1053-pao1:ORNTAC;imo1056:ORNTAC;ind750:ORNTACim;inj661:ORNTAC;irs1563.45632:R02282_c;isb619:ORNTAC;iyo844:ORNTAC;obsolete:rxn09408;seed:rxn01636;upa:UCR02282;upa:UER00111	-1000	1000			0	0
RD0318395_B-843	1 MNXM750@MNXC19 <==> 1 MNXM750@MNXC2	R_RD0318395_B		MNXR1983	MNXC19%MNXC2		bigg:FA80tp;bigg:OCTAt;bigg:OCTAtex;iaf1260:OCTAtex;ijn746:OCTAtex;imm904:FA80tp;ind750:FA80tp;seed:rxn09036;seed:rxn09840	-1000	1000			0	0
R22A953F2_B-91	1 MNXM754@MNXC19 <==> 1 MNXM754@MNXC2	R_R22A953F2_B	PP3739	MNXR5327	MNXC19%MNXC2		bigg:VANLNtex;ijn746:VANLNtex;seed:rxn12817	-1000	1000			0	0
R3B1019F9_B-181	1 MNXM76@MNXC19 <==> 1 MNXM76@MNXC2	R_R3B1019F9_B	PP3630	MNXR5179	MNXC19%MNXC2		bigg:TYRt;bigg:TYRtex;iaf1260:TYRtex;ijn746:TYRtex;metacyc:RXN66-446;seed:rxn09339;seed:rxn10974	-1000	1000			0	0
R15F4E9E9_B-27	1 MNXM78@MNXC19 <==> 1 MNXM78@MNXC2	R_R15F4E9E9_B	PP1206	MNXR3357	MNXC19%MNXC2		bigg:LYSt5r;bigg:LYStex;bigg:LYStiDF;bigg:LYStip;bigg:LYStn;iabaylyiv4:TRANS-RXNIM-5839;iaf1260:LYStex;ijn746:LYStex;imeo21:LYSt5r;inj661:LYSt5r;obsolete:rxn10912;seed:rxn08856;seed:rxn10834	-1000	1000			0	0
R62CE8AEC_B-332	1 MNXM813@MNXC19 <==> 1 MNXM813@MNXC2	R_R62CE8AEC_B	PP1419	MNXR439	MNXC19%MNXC2		bigg:ACONCtex;ijn746:ACONCtex;seed:rxn12788	-1000	1000			0	0
R69EA27B0_B-364	1 MNXM85@MNXC19 <==> 1 MNXM85@MNXC2	R_R69EA27B0_B	PP1019;PP1445	MNXR2768	MNXC19%MNXC2		bigg:GLYCt;bigg:GLYCtex;bigg:GLYCtm;bigg:GLYCtpp;iabaylyiv4:TRANS-RXN-GLYCEROL-OUT;iaf1260:GLYCtex;iaf1260:GLYCtpp;iaf692:GLYCt;iag612:rbs_309;iao358:rll_165;iao358:rll_166;iin800:FPS1;ijn746:GLYCtex;ijn746:GLYCtpp;ijr904.45632:GLYCt;ijr904:GLYCt;imeo21:GLYCt;imm904:GLYCt;imo1053-pao1:GLYCt5;imo1056:GLYCt5;ind750:GLYCt;inj661:GLYCt;ips189:GLYCt;isb619:GLYCt;iyo844:GLYCt5;metacyc:TRANS-RXN-131;pub…	-1000	1000			0	0
R1EED1726_B-72	1 MNXM85@MNXC19 <==> 1 MNXM85@MNXC3	R_R1EED1726_B	PP1076	MNXR2768	MNXC19%MNXC3		bigg:GLYCt;bigg:GLYCtex;bigg:GLYCtm;bigg:GLYCtpp;iabaylyiv4:TRANS-RXN-GLYCEROL-OUT;iaf1260:GLYCtex;iaf1260:GLYCtpp;iaf692:GLYCt;iag612:rbs_309;iao358:rll_165;iao358:rll_166;iin800:FPS1;ijn746:GLYCtex;ijn746:GLYCtpp;ijr904.45632:GLYCt;ijr904:GLYCt;imeo21:GLYCt;imm904:GLYCt;imo1053-pao1:GLYCt5;imo1056:GLYCt5;ind750:GLYCt;inj661:GLYCt;ips189:GLYCt;isb619:GLYCt;iyo844:GLYCt5;metacyc:TRANS-RXN-131;pub…	-1000	1000			0	0
R836C90FB_B-467	1 MNXM880@MNXC19 <==> 1 MNXM880@MNXC2	R_R836C90FB_B		MNXR1242	MNXC19%MNXC2		bigg:CONFRLtex;bigg:CONFRLtpp;ijn746:CONFRLtex;ijn746:CONFRLtpp;seed:rxn12793;seed:rxn12794	-1000	1000			0	0
RF46BA06D_B-1015	1 MNXM880@MNXC19 <==> 1 MNXM880@MNXC3	R_RF46BA06D_B		MNXR1242	MNXC19%MNXC3		bigg:CONFRLtex;bigg:CONFRLtpp;ijn746:CONFRLtex;ijn746:CONFRLtpp;seed:rxn12793;seed:rxn12794	-1000	1000			0	0
R1AEEC0DD_B-48	1 MNXM889@MNXC19 <==> 1 MNXM889@MNXC2	R_R1AEEC0DD_B	pWW0127	MNXR5114	MNXC19%MNXC2		bigg:TOLtex;bigg:TOLtpp;ijn746:TOLt1;ijn746:TOLtpp;seed:rxn12814;seed:rxn12815	-1000	1000			0	0
R6DE9F04B_B-381	1 MNXM889@MNXC19 <==> 1 MNXM889@MNXC3	R_R6DE9F04B_B		MNXR5114	MNXC19%MNXC3		bigg:TOLtex;bigg:TOLtpp;ijn746:TOLt1;ijn746:TOLtpp;seed:rxn12814;seed:rxn12815	-1000	1000			0	0
R2CC14941_B-130	1 MNXM890@MNXC19 <==> 1 MNXM890@MNXC2	R_R2CC14941_B		MNXR110	MNXC19%MNXC2		bigg:34DHCINMtex;bigg:34DHCINMtpp;iabaylyiv4:TRANS-RXN-CAFFEATE;ijn746:34DHCINMtex;ijn746:34DHCINMtpp;seed:rxn12396;seed:rxn12785	-1000	1000			0	0
R5BC679D7_B-310	1 MNXM890@MNXC19 <==> 1 MNXM890@MNXC3	R_R5BC679D7_B		MNXR110	MNXC19%MNXC3		bigg:34DHCINMtex;bigg:34DHCINMtpp;iabaylyiv4:TRANS-RXN-CAFFEATE;ijn746:34DHCINMtex;ijn746:34DHCINMtpp;seed:rxn12396;seed:rxn12785	-1000	1000			0	0
R9E184AC4_B-608	1 MNXM89557@MNXC19 <==> 1 MNXM89557@MNXC2	R_R9E184AC4_B	PP0883	MNXR31619	MNXC19%MNXC2		bigg:GLUt7l;bigg:GLUtex;bigg:GLUtr;iaf1260:GLUtex;iin800:AGP1_1;iin800:AGP3_1;iin800:DIP5_1;iin800:GAP1_1;iin800:STL1_3;iin800:STL1_4;ijn746:GLUtex;imm904:GLUt7m;metacyc:TRANS-RXN-232;metacyc:TRANS-RXN-234;pubmed:14730707;pubmed:16212990;reactome:REACT_102832;reactome:REACT_106540;reactome:REACT_106800;reactome:REACT_107775;reactome:REACT_110021;reactome:REACT_110256;reactome:REACT_112482;reactom…	-1000	1000			0	0
R19BF3F24_B-41	1 MNXM89661@MNXC19 <==> 1 MNXM89661@MNXC2	R_R19BF3F24_B	PP1419	MNXR31732	MNXC19%MNXC2		bigg:ICITtex;ijn746:ICITtex;seed:rxn12803	-1000	1000			0	0
R56C3491E_B-291	1 MNXM89689@MNXC19 <==> 1 MNXM89689@MNXC2	R_R56C3491E_B		MNXR32053	MNXC19%MNXC2		bigg:ORNt;bigg:ORNtex;bigg:ORNtiDF;iabaylyiv4:TRANS-RXNIM-5812-BIS;iaf1260:ORNtex;ijn746:ORNtex;imeo21:ORNt;inj661:ORNt;obsolete:rxn10914;seed:rxn09048;seed:rxn10824	-1000	1000			0	0
R53E3B831_B-278	1 MNXM89948@MNXC19 <==> 1 MNXM89948@MNXC2	R_R53E3B831_B		MNXR50826	MNXC19%MNXC2		bigg:CRNt;bigg:CRNtex;bigg:CRNtim;bigg:CRNtp;bigg:CRNtuIR;iaf1260:CRNtex;iin800:AGP2;iin800:U124;imm904:CRNt;imm904:CRNtim;imm904:CRNtp;ind750:CRNt;ind750:CRNtim;ind750:CRNtp;seed:rxn08265;seed:rxn09691;seed:rxn09773;seed:rxn09858	-1000	1000			0	0
RF005C1A4_B-998	1 MNXM90545@MNXC19 <==> 1 MNXM90545@MNXC2	R_RF005C1A4_B		MNXR55614	MNXC19%MNXC2		bigg:H2td;bigg:H2tex;bigg:H2tpp;iaf1260:H2tex;iaf1260:H2tpp;iaf692:H2td;ijn746:H2tex;ijn746:H2tpp;imeo21:H2td;inj661:H2td;obsolete:rxn10959r;seed:rxn08691;seed:rxn08692;seed:rxn10542	-1000	1000			0	0
R8702F132_B-492	1 MNXM90545@MNXC19 <==> 1 MNXM90545@MNXC3	R_R8702F132_B		MNXR55614	MNXC19%MNXC3		bigg:H2td;bigg:H2tex;bigg:H2tpp;iaf1260:H2tex;iaf1260:H2tpp;iaf692:H2td;ijn746:H2tex;ijn746:H2tpp;imeo21:H2td;inj661:H2td;obsolete:rxn10959r;seed:rxn08691;seed:rxn08692;seed:rxn10542	-1000	1000			0	0
R54B5E76E_B-282	1 MNXM90601@MNXC3 <==> 1 MNXM97039@MNXC3	R_R54B5E76E_B	PP2513	MNXR55807	MNXC3	5.3.3.10	bigg:OMAIS;ec:5.3.3.10;ijn746:OMAIS;seed:rxn03092;seed:rxn12709	-1000	1000			0	0
RF9008590_B-1032	1 MNXM90@MNXC19 <==> 1 MNXM90@MNXC2	R_RF9008590_B		MNXR1147	MNXC19%MNXC2		bigg:CHLtex;bigg:CHLtm;bigg:CHOLtg;bigg:CHOLtn;bigg:CHOLtr;bigg:CHOLtu;iaf1260:CHLtex;ijn746:CHLtex;pubmed:10677542;pubmed:11068039;pubmed:11698453;pubmed:14973250;pubmed:15715662;reactome:REACT_126107;reactome:REACT_128955;reactome:REACT_130957;reactome:REACT_132630;reactome:REACT_133116;reactome:REACT_134227;reactome:REACT_137006;reactome:REACT_138661;reactome:REACT_139600;reactome:REACT_140212…	-1000	1000			0	0
R7B7CB2CE_B-441	1 MNXM93@MNXC19 <==> 1 MNXM93@MNXC2	R_R7B7CB2CE_B		MNXR2346	MNXC19%MNXC2		bigg:FUMtex;iaf1260:FUMtex;ijn746:FUMtex;seed:rxn08544;seed:rxn11013	-1000	1000			0	0
R20979F09_B-81	1 MNXM97011@MNXC19 <==> 1 MNXM97011@MNXC2	R_R20979F09_B		MNXR55884	MNXC19%MNXC2		bigg:RIBt;bigg:RIBtex;iaf1260:RIBtex;ijn746:RIBtex;seed:rxn09228	-1000	1000			0	0
REE72FD98_B-992	1 MNXM97@MNXC19 <==> 1 MNXM97@MNXC2	R_REE72FD98_B		MNXR4248	MNXC19%MNXC2		bigg:PHEtec;bigg:PHEtex;iaf1260:PHEtex;ijn746:PHEtex;metacyc:RXN66-445;seed:rxn09118;seed:rxn11018	-1000	1000			0	0
R3C838CA3_B-186	1 MNXM982@MNXC19 <==> 1 MNXM982@MNXC2	R_R3C838CA3_B	PP3739	MNXR5328	MNXC19%MNXC2		bigg:VANLTtex;ijn746:VANLTtex;seed:rxn12818	-1000	1000			0	0
R86D1D7D_B-490	1 MNXM98@MNXC19 <==> 1 MNXM98@MNXC2	R_R86D1D7D_B		MNXR3410	MNXC19%MNXC2		bigg:MALtex;iaf1260:MALtex;iao358:rll_252;ijn746:MALtex;metacyc:TRANS-RXN-224;metacyc:TRANS-RXN-225;obsolete:rxn11248;seed:rxn08868;seed:rxn10967	-1000	1000			0	0
R5F2E15E4_B-322	1 MNXM9@MNXC19 <==> 1 MNXM9@MNXC2	R_R5F2E15E4_B		MNXR4294	MNXC19%MNXC2		bigg:PIt;bigg:PIter;bigg:PItex;bigg:PItg;bigg:PItn;bigg:PItx;iaf1260:PItex;iin800:YER053C;ijn746:PItex;imeo21:PIt;inj661:PIt;irs1563.45632:Ex13_e;irs1563.45632:cmTrasport_C00009_m;obsolete:rxn10982r;seed:rxn09121;seed:rxn10838;seed:rxn13178	-1000	1000			0	0
RD15AD32E_RL-849	2 MNXM10@MNXC3 + 1 MNXM134@MNXC3 + 3 MNXM1@MNXC3 <-- 1 MNXM1281@MNXC3 + 1 MNXM2@MNXC3 + 2 MNXM8@MNXC3	R_RD15AD32E_RL	PP0966	MNXR2968	MNXC3	1.1.1.23	bigg:HISTD;biopath:RXN00505;brenda:BR29268;ec:1.1.1.23;iaf1260:HISTD;iaf692:HISTD;iao358:rll_192;igt196:HISTD;iin800:HIS4_3;ijn746:HISTD;ijr904.45632:HISTD;ijr904:HISTD;imeo21:HISTD;imm904:HISTD;imo1053-pao1:HISTD;imo1056:HISTD;ind750:HISTD;inj661:HISTD;intenz:1022;isb619:HISTD;iso783:HISTD;iyo844:HISTD;kegg:R01158;metacyc:RXN-8001;obsolete:rxn08720;rhea:20641;rhea:20642;rhea:20643;rhea:20644;see…	-1000	0			0	0
RAE38371F_B-688	2 MNXM1196@MNXC19 <==> 1 MNXM4502@MNXC19 + 1 MNXM85@MNXC19	R_RAE38371F_B	PP5364	MNXR1208	MNXC19		bigg:CLPNS160pp;iaf1260:CLPNS160pp;ijn746:CLPNS160pp;obsolete:rxn12712;seed:rxn08229	-1000	1000			0	0
R3FEF861F_LR-201	2 MNXM1313@MNXC3 --> 1 MNXM270@MNXC3 + 1 MNXM791@MNXC3	R_R3FEF861F_LR	PP0515	MNXR4584	MNXC3	2.5.1.9	bigg:RBFSb;brenda:BR47473;ec:2.5.1.9;ecocyc:RIBOFLAVIN-SYN-RXN;iabaylyiv4:RIBOFLAVIN-SYN-RXN;iaf1260:RBFSb;iaf692:RBFSb;iao358:rll_399;igt196:RBFSb;iit341:RBFSb;ijn746:RBFSb;ijr904.45632:RBFSb;ijr904:RBFSb;imeo21:RBFSb;imm904:RBFSb;imo1053-pao1:RBFSb;imo1056:RBFSb;ind750:RBFSb;inj661:RBFSb;intenz:2714;isb619:RBFSb;iso783:RBFSb;iyo844:RBFSb;kegg:R00066;macie:M0247;metacyc:RIBOFLAVIN-SYN-RXN;rhea:2…	0	1000			0	0
R4E11542E_B-259	2 MNXM1335@MNXC19 <==> 1 MNXM5079@MNXC19 + 1 MNXM85@MNXC19	R_R4E11542E_B	PP5364	MNXR1210	MNXC19		bigg:CLPNS180pp;iaf1260:CLPNS180pp;ijn746:CLPNS180pp;obsolete:rxn12714;seed:rxn08231	-1000	1000			0	0
R8C29940F_RL-524	2 MNXM13@MNXC3 + 2 MNXM316@MNXC3 + 1 MNXM351@MNXC3 + 2 MNXM61@MNXC3 <-- 2 MNXM16@MNXC3 + 1 MNXM410@MNXC3	R_R8C29940F_RL	PP4264	MNXR1273	MNXC3	1.3.99.22	bigg:CPPPGO2;brenda:BR48612;ec:1.3.99.22;ecocyc:HEMN-RXN;iaf1260:CPPPGO2;ijn746:CPPPGO2;intenz:11278;kegg:R06895;metacyc:HEMN-RXN;rhea:15425;rhea:15426;rhea:15427;rhea:15428;seed:rxn04704;upa:UCR06895;upa:UER00323	-1000	0			0	0
R973B1DA_LR-575	2 MNXM16@MNXC3 + 1 MNXM1772@MNXC3 --> 2 MNXM19@MNXC3 + 2 MNXM1@MNXC3 + 1 MNXM6231@MNXC3	R_R973B1DA_LR	PP2734	MNXR1127	MNXC3	2.1.1.79	bigg:CFAS160G;ec:2.1.1.79;iaf1260:CFAS160G;ijn746:CFAS160G;obsolete:rxn12692;seed:rxn08207	0	1000			0	0
R4556E678_LR-229	2 MNXM16@MNXC3 + 1 MNXM1773@MNXC3 --> 2 MNXM19@MNXC3 + 2 MNXM1@MNXC3 + 1 MNXM6232@MNXC3	R_R4556E678_LR	PP2734	MNXR1129	MNXC3	2.1.1.79	bigg:CFAS180G;ec:2.1.1.79;iaf1260:CFAS180G;ijn746:CFAS180G;obsolete:rxn12694;seed:rxn08209	0	1000			0	0
R8DAA18A4_LR-534	2 MNXM16@MNXC3 + 1 MNXM1945@MNXC3 --> 2 MNXM19@MNXC3 + 2 MNXM1@MNXC3 + 1 MNXM6229@MNXC3	R_R8DAA18A4_LR	PP2734	MNXR1126	MNXC3	2.1.1.79	bigg:CFAS160E;ec:2.1.1.79;iaf1260:CFAS160E;ijn746:CFAS160E;obsolete:rxn12691;seed:rxn08206	0	1000			0	0
R912CEEC6_LR-543	2 MNXM16@MNXC3 + 1 MNXM2150@MNXC3 --> 2 MNXM19@MNXC3 + 2 MNXM1@MNXC3 + 1 MNXM6230@MNXC3	R_R912CEEC6_LR	PP2734	MNXR1128	MNXC3	2.1.1.79	bigg:CFAS180E;ec:2.1.1.79;iaf1260:CFAS180E;ijn746:CFAS180E;obsolete:rxn12693;seed:rxn08208	0	1000			0	0
R9B7CF357_LR-595	2 MNXM16@MNXC3 + 1 MNXM414@MNXC3 --> 2 MNXM19@MNXC3 + 1 MNXM1@MNXC3 + 1 MNXM90976@MNXC3	R_R9B7CF357_LR	PP2090;PP3999	MNXR32574	MNXC3	2.1.1.107	bigg:UPP3MT;brenda:BS319582;ec:2.1.1.107;iabaylyiv4:UROPORIIIMETHYLTRANSA-RXN;iaf1260:UPP3MT;iaf692:UPP3MT;igt196:UPP3MT;ijn746:UPP3MT;imeo21:UPP3MT;imm904:UPP3MT;imo1053-pao1:UPP3MT;imo1056:UPP3MT;inj661:UPP3MT;isb619:UPP3MT;iso783:UPP3MT;kegg:R03194;seed:rxn02287;upa:UCR03194;upa:UER00211	0	1000			0	0
R726F9A41_B-407	2 MNXM1771@MNXC19 <==> 1 MNXM5078@MNXC19 + 1 MNXM85@MNXC19	R_R726F9A41_B	PP5364	MNXR1204	MNXC19		bigg:CLPNS120pp;iaf1260:CLPNS120pp;ijn746:CLPNS120pp;obsolete:rxn12711;seed:rxn08226	-1000	1000			0	0
R3039B2C5_B-145	2 MNXM1772@MNXC19 <==> 1 MNXM4501@MNXC19 + 1 MNXM85@MNXC19	R_R3039B2C5_B	PP5364	MNXR1209	MNXC19		bigg:CLPNS161pp;iaf1260:CLPNS161pp;ijn746:CLPNS161pp;obsolete:rxn12713;seed:rxn08230	-1000	1000			0	0
R18C21576_B-37	2 MNXM1773@MNXC19 <==> 1 MNXM4503@MNXC19 + 1 MNXM85@MNXC19	R_R18C21576_B	PP5364	MNXR1211	MNXC19		bigg:CLPNS181pp;iaf1260:CLPNS181pp;ijn746:CLPNS181pp;obsolete:rxn12715;seed:rxn08232	-1000	1000			0	0
RC2F62DBB_LR-789	2 MNXM1@MNXC19 + 1 MNXM25@MNXC19 --> 2 MNXM1@MNXC3 + 1 MNXM25@MNXC3	R_RC2F62DBB_LR	PP1188	MNXR4947	MNXC19%MNXC3		bigg:SUCCt2_2;bigg:SUCCt2_2pp;iaf1260:SUCCt2_2pp;iaf1260:SUCCt2_3pp;ijn746:SUCCt2_2pp;ijr904.45632:SUCCt2_2;ijr904:SUCCt2_2;imo1053-pao1:SUCCt2_2;imo1056:SUCCt2_2;iso783:SUCCt2_2;seed:rxn09269;seed:rxn10154	0	1000			0	0
RCE52881_LR-836	2 MNXM1@MNXC19 + 1 MNXM27@MNXC3 --> 2 MNXM1@MNXC3 + 1 MNXM27@MNXC19	R_RCE52881_LR	PP1132	MNXR3785	MNXC19%MNXC3		bigg:NAt3_2;bigg:NAt3_2pp;iaf1260:NAt3_2pp;ijn746:NAt3_2pp;ijr904.45632:NAt3_2;ijr904:NAt3_2;isb619:NAt3_2;iso783:NAt3_2;seed:rxn08983;seed:rxn10178	0	1000			0	0
R33C44D5E_LR-153	2 MNXM1@MNXC19 + 1 MNXM42@MNXC19 --> 2 MNXM1@MNXC3 + 1 MNXM42@MNXC3	R_R33C44D5E_LR	PP1188	MNXR874	MNXC19%MNXC3		bigg:ASPt2_2;bigg:ASPt2_2pp;iaf1260:ASPt2_2pp;iaf1260:ASPt2_3pp;iaf1260:ASPt2pp;ijn746:ASPt2_2pp;ijr904.45632:ASPt2_2;ijr904:ASPt2_2;seed:rxn08169;seed:rxn10151	0	1000			0	0
R411DB97B_LR-209	2 MNXM1@MNXC19 + 1 MNXM93@MNXC19 --> 2 MNXM1@MNXC3 + 1 MNXM93@MNXC3	R_R411DB97B_LR	PP1188	MNXR2343	MNXC19%MNXC3		bigg:FUMt2_2;bigg:FUMt2_2pp;iaf1260:FUMt2_2pp;ijn746:FUMt2_2pp;ijr904.45632:FUMt2_2;ijr904:FUMt2_2;iso783:FUMt2_2;seed:rxn08542;seed:rxn10152	0	1000			0	0
RDF224B97_LR-921	2 MNXM1@MNXC19 + 1 MNXM98@MNXC19 --> 2 MNXM1@MNXC3 + 1 MNXM98@MNXC3	R_RDF224B97_LR	PP1188	MNXR3407	MNXC19%MNXC3		bigg:MALt2_2;bigg:MALt2_2pp;iaf1260:MALt2_2pp;ijn746:MALt2_2pp;ijr904.45632:MALt2_2;ijr904:MALt2_2;iso783:MALt2_2;seed:rxn08865;seed:rxn10153	0	1000			0	0
R1884F285_LR-36	2 MNXM1@MNXC3 + 1 MNXM53407@MNXC3 + 1 MNXM6@MNXC3 --> 1 MNXM208@MNXC3 + 1 MNXM5@MNXC3	R_R1884F285_LR	PP0236	MNXR55424	MNXC3	1.5.1.-;1.5.1.29;1.5.1.38;1.5.1.39	bigg:FLDO;bigg:FMNRx2;ec:1.5.1.-;ec:1.5.1.29;ec:1.5.1.38;ec:1.5.1.39;ecocyc:FMNREDUCT-RXN;iaf1260:FMNRx2;igt196:FMNRED;iit341:FLDO;ijn746:FMNRx2;imm904:FMNRx2;intenz:18676;intenz:18677;isb619:FLDO;iyo844:FMNRy;kegg:R05706;metacyc:FMNREDUCT-RXN;metacyc:RXN-12444;obsolete:rxn05738r;obsolete:rxn08523r;obsolete:rxn10047r;rhea:21624;rhea:21625;rhea:21626;rhea:21627;seed:rxn03975;seed:rxn13930;seed:rxn…	0	1000			0	0
RB38076D8_LR-705	2 MNXM1@MNXC3 + 1 MNXM6@MNXC3 + 1 MNXM911@MNXC3 --> 1 MNXM5@MNXC3 + 1 MNXM684@MNXC3	R_RB38076D8_LR	PP3591	MNXR22	MNXC3	1.5.1.1;1.5.1.21	bigg:1PPDCRc;biopath:RXN01360;brenda:BR36897;brenda:BS259181;brenda:BS259181_WOP;ec:1.5.1.1;ec:1.5.1.21;ijn746:1PPDCRc;intenz:1612;kegg:R02203;metacyc:RXN-8166;rhea:12524;rhea:12525;rhea:12526;rhea:12527;seed:rxn01579	0	1000			0	0
R1E6FE08A_RL-68	2 MNXM1@MNXC3 + 1 MNXM97039@MNXC3 <-- 1 MNXM4@MNXC3 + 1 MNXM670@MNXC3	R_R1E6FE08A_RL	PP2518	MNXR55524	MNXC3	1.13.11.57	bigg:GADOX;brenda:BR49586;ec:1.13.11.57	-1000	0			0	0
R1FCC7A7D_RL-76	2 MNXM1@MNXC3 + 2 MNXM39@MNXC3 + 2 MNXM91157@MNXC3 <-- 1 MNXM4@MNXC3 + 2 MNXM91194@MNXC3 + 2 MNXM97009@MNXC3	R_R1FCC7A7D_RL	PP2674	MNXR55360	MNXC3	1.1.99.8	bigg:FALDDH;ec:1.1.99.8	-1000	0			0	0
RFB293AAE_LR-1046	2 MNXM22@MNXC3 --> 2 MNXM2@MNXC3 + 1 MNXM4@MNXC3	R_RFB293AAE_LR	PP0115;PP0481;PP2887	MNXR1045	MNXC3	1.11.1.21;1.11.1.6	bigg:CAT;bigg:CATm;bigg:CATp;brenda:BR40494;ec:1.11.1.21;ec:1.11.1.6;ecocyc:CATAL-RXN;intenz:1766;intenz:18517;kegg:R00009;metacyc:CATAL-RXN;metacyc:RXN-12121;pubmed:10656833;pubmed:1999334;pubmed:9395452;reactome:REACT_101648;reactome:REACT_108235;reactome:REACT_121262;reactome:REACT_121262.2;reactome:REACT_133999;reactome:REACT_30681;reactome:REACT_615;reactome:REACT_615.2;reactome:REACT_79013;…	0	1000			0	0
R2B73E04_B-125	2 MNXM27@MNXC2 + 1 MNXM58@MNXC2 <==> 2 MNXM27@MNXC3 + 1 MNXM58@MNXC3	R_R2B73E04_B	PP3931	MNXR4871	MNXC2%MNXC3		bigg:SO4t4_2;ijn746:SO4t4_2;pubmed:10535998;pubmed:15607730;reactome:REACT_104377;reactome:REACT_106233;reactome:REACT_20550;reactome:REACT_29432;reactome:REACT_32147;reactome:REACT_34023;reactome:REACT_80461;reactome:REACT_82376;reactome:REACT_83524;reactome:REACT_84435;reactome:REACT_86411;reactome:REACT_87136;reactome:REACT_91517;reactome:REACT_95438;reactome:REACT_98771;seed:rxn12811	-1000	1000			0	0
R2B254C1B_RL-123	2 MNXM2@MNXC3 + 2 MNXM947@MNXC3 <-- 2 MNXM470@MNXC3 + 1 MNXM4@MNXC3	R_R2B254C1B_RL		MNXR428	MNXC3	1.3.99.2	bigg:ACOADH2;ec:1.3.99.2	-1000	0			0	0
R2DD573AB_B-137	210 MNXM1@MNXC19 <==> 210 MNXM1@MNXC2	R_RB0FD664E_B			MNXC19%MNXC2			-1000	1000			0	0
RC91C6223_LR-815	3 MNXM1@MNXC19 + 2 MNXM27@MNXC3 --> 3 MNXM1@MNXC3 + 2 MNXM27@MNXC19	R_RC91C6223_LR	PP4031	MNXR3784	MNXC19%MNXC3		bigg:NAt3_1.5;bigg:NAt3_1p5pp;ijn746:NAt3_1p5pp;ijr904.45632:NAt3_1.5;ijr904:NAt3_1.5;isb619:NAt3_1.5;seed:rxn08982;seed:rxn10179	0	1000			0	0
RBF99B73A_RL-771	3 MNXM1@MNXC3 + 1 MNXM7@MNXC3 + 1 MNXM944@MNXC3 + 1 MNXM9@MNXC3 <-- 1 MNXM2@MNXC3 + 1 MNXM3@MNXC3 + 1 MNXM711@MNXC3 + 1 MNXM90295@MNXC3	R_RBF99B73A_RL	PP3507	MNXR55153	MNXC3	6.6.1.2	bigg:COCHL;ec:6.6.1.2;iaf692:COCHL;ijn746:COCHL;imeo21:COCHL;inj661:COCHL;kegg:R05227;metacyc:R342-RXN;seed:rxn03542;seed:rxn10476;upa:UCR05227;upa:UER00221	-1000	0			0	0
R6E552D32_LR-385	3 MNXM1@MNXC3 + 3 MNXM6@MNXC3 + 1 MNXM81@MNXC3 --> 3 MNXM2@MNXC3 + 3 MNXM5@MNXC3 + 1 MNXM89582@MNXC3	R_R6E552D32_LR	PP0860+PP2371	MNXR32737	MNXC3	1.8.1.2;1.8.2.2	bigg:SULR;bigg:SULRi;biopath:RXN00531;brenda:BR36931;brenda:BS259553;ec:1.8.1.2;ec:1.8.2.2;ecocyc:SULFITE-REDUCT-RXN;iabaylyiv4:SULFITE-REDUCT-RXN;iaf1260:SULRi;iag612:rbs_560;iao358:rll_619;igt196:SULR;iin800:ECM17;iin800:MET10;iit341:SULR;ijn746:SULRi;ijr904.45632:SULR;ijr904:SULR;imeo21:SULR;imm904:SULR;imo1053-pao1:SULR;imo1056:SULR;ind750:SULR;inj661:SULR;intenz:1719;isb619:SULR;iso783:SULR;…	0	1000			0	0
R1DDBF05B_RL-64	3 MNXM2@MNXC3 + 1 MNXM89855@MNXC3 <-- 1 MNXM351@MNXC3 + 1.5 MNXM4@MNXC3	R_R1DDBF05B_RL			MNXC3			-1000	0			0	0
R1F7067FD_RL-73	4 MNXM15@MNXC3 + 1 MNXM547@MNXC3 <-- 1 MNXM2@MNXC3 + 4 MNXM554@MNXC3	R_R1F7067FD_RL	PP0186	MNXR2980	MNXC3	2.5.1.61;4.2.1.24;4.3.1.8	bigg:HMBS;biopath:RXN00155;brenda:BR44288;ec:2.5.1.61;ec:4.2.1.24;ec:4.3.1.8;ecocyc:OHMETHYLBILANESYN-RXN;iabaylyiv4:OHMETHYLBILANESYN-RXN;iaf1260:HMBS;iaf692:HMBS;iin800:HEM3;iit341:HMBS;ijn746:HMBS;ijr904.45632:HMBS;ijr904:HMBS;imeo21:HMBS;imm904:HMBS;imo1053-pao1:HMBS;imo1056:HMBS;ind750:HMBS;inj661:HMBS;intenz:10840;irs1563.45632:R00084_c;isb619:HMBS;iso783:HMBS;iyo844:HMBS;kegg:R00084;macie:…	-1000	0			0	0
R527CFE3F_B-274	4 MNXM1@MNXC19 + 1 MNXM7@MNXC3 + 1 MNXM9@MNXC3 <==> 3 MNXM1@MNXC3 + 1 MNXM2@MNXC3 + 1 MNXM3@MNXC3	R_R527CFE3F_B	PP5412+PP5413+PP5414+PP5415+PP5416+PP5417+PP5418+PP5419	MNXR896	MNXC19%MNXC3	3.6.3.14	bigg:ATPS4m;bigg:ATPS4r;bigg:ATPS4rpp;bigg:ATPasel;ec:3.6.3.14;metacyc:ATPSYN-RXN	-1000	1000			0	0
R917C6992_RL-546	<-- 1 MNXM1043@MNXC2	R_R917C6992_RL		MNXR1456	boundary		bigg:DCAtex;bigg:FA100tp;iaf1260:DCAtex;iin800:Uc10;ijn746:DCAtex;imm904:FA100tp;ind750:FA100tp;seed:rxn08314;seed:rxn09855;seed:rxn13159	-1000	0			0	1
RABF2F2C6_RL-674	<-- 1 MNXM108@MNXC2	R_RABF2F2C6_RL		MNXR1964	boundary		bigg:FA160tp;bigg:HDCAt;bigg:HDCAter;bigg:HDCAtex;bigg:HDCAtexi;bigg:HDCAtr;iaf1260:HDCAtexi;iao358:rll_527;iin800:U209;ijn746:HDCAtex;imm904:FA160tp;imm904:HDCAt;ind750:FA160tp;ind750:HDCAt;irs1563.45632:cxTrasport_C00249_p;seed:rxn08704;seed:rxn09676;seed:rxn09848	-1000	0			0	1
RF831A253_B-1026	<==> 1 MNXM111@MNXC2	R_RF831A253_B		MNXR2212	boundary		bigg:FE2t;bigg:FE2t1;bigg:FE2tex;bigg:FE2tpp;iabaylyiv4:TRANS-RXN-FE+2;iaf1260:FE2tex;iaf1260:FE2tpp;ijn746:FE2t1;imm904:FE2t;imm904:FE2utm;imm904:FEtm;seed:rxn08475;seed:rxn08476;seed:rxn10963;seed:rxn12420;seed:rxn13286	-1000	100			0	1
R67EAE2DC_B-348	<==> 1 MNXM114@MNXC2	R_R67EAE2DC_B		MNXR4457	boundary		bigg:PROtex;bigg:PROtm;iabaylyiv4:TRANS-RXNIM-5747-BIS;iaf1260:PROtex;iin800:U120;ijn746:PROtex;imm904:PROtm;ind750:PROtm;seed:rxn09193;seed:rxn09720;seed:rxn10945	0	0			0	1
RB8858795_RL-730	<-- 1 MNXM12224@MNXC3	R_RB8858795_RL			boundary			-1000	0			0	1
R38003403_B-167	<==> 1 MNXM134@MNXC2	R_R38003403_B		MNXR2975	boundary		bigg:HIStex;bigg:HIStiDF;iaf1260:HIStex;ijn746:HIStex;seed:rxn08721;seed:rxn10932	0	0			0	1
R6EDC5581_B-389	<==> 1 MNXM13@MNXC2	R_R6EDC5581_B		MNXR1225	boundary		aragem.45632:R_TCM17;bigg:CO2t;bigg:CO2ter;bigg:CO2tex;bigg:CO2tg;bigg:CO2tm;bigg:CO2tn;bigg:CO2tp;bigg:CO2tpp;bigg:CO2tv;iabaylyiv4:TRANS-RXN-CARBON-DIOXIDE;iaf1260:CO2tex;iaf1260:CO2tpp;iaf692:CO2t;iao358:rll_529;iin800:U110;iin800:U228;iit341:CO2t;ijn746:CO2tex;ijn746:CO2tpp;ijr904.45632:CO2t;ijr904:CO2t;imeo21:CO2t;imm904:CO2t;imm904:CO2tg;imm904:CO2tm;imm904:CO2tn;imm904:CO2tp;imm904:CO2tv;i…	-1000	100			0	1
R1FBE0F1E_B-75	<==> 1 MNXM140@MNXC2	R_R1FBE0F1E_B		MNXR3225	boundary		bigg:LEUt5m;bigg:LEUtec;bigg:LEUtex;iaf1260:LEUtex;ijn746:LEUtex;metacyc:RXN66-447;seed:rxn08786;seed:rxn11003	0	0			0	1
RF0E0D827_B-1001	<==> 1 MNXM142@MNXC2	R_RF0E0D827_B		MNXR5069	boundary		bigg:THRtex;iaf1260:THRtex;iin800:U128;ijn746:THRtex;seed:rxn09307;seed:rxn10898;seed:rxn13117	0	0			0	1
R36DA5F0F_B-162	<==> 1 MNXM1478@MNXC2	R_R36DA5F0F_B		MNXR45587	boundary		iit341:H2CO3TP;imm904:HCO3tn;inj661:H2CO3TP;obsolete:rxn10971;seed:rxn10826;seed:rxn13310	-1000	100			0	1
R97EB07BF_RL-578	<-- 1 MNXM1485@MNXC2	R_R97EB07BF_RL		MNXR3636	boundary		bigg:MSO3tex;iaf1260:MSO3tex;ijn746:MSO3tex;seed:rxn08960	-1000	0			0	1
R13020D46_B-16	<==> 1 MNXM14908@MNXC3	R_R13020D46_B			boundary			-1000	1000			0	1
REC3951EE_B-978	<==> 1 MNXM14920@MNXC3	R_REC3951EE_B			boundary			-1000	1000			0	1
R9E431C87_RL-609	<-- 1 MNXM1542@MNXC2	R_R9E431C87_RL		MNXR55439	boundary		bigg:FRUt1r;bigg:FRUtex;iaf1260:FRUtex;iin800:HXT10_3;iin800:HXT11_4;iin800:HXT13_2;iin800:HXT15_2;iin800:HXT16_2;iin800:HXT17_2;iin800:HXT1_2;iin800:HXT2_2;iin800:HXT3_2;iin800:HXT4_3;iin800:HXT5_2;iin800:HXT6_2;iin800:HXT7_2;iin800:HXT8_2;iin800:HXT9_3;irs1563.45632:Ex9_e;seed:rxn08537;seed:rxn12996	-1000	0			0	1
RF90378B5_RL-1033	<-- 1 MNXM1547@MNXC2	R_RF90378B5_RL		MNXR1155	boundary		bigg:CHOLS(ex);ijn746:CHOLS(ex);seed:rxn12791	-1000	0			0	1
RC4D94A50_RL-798	<-- 1 MNXM1630@MNXC2	R_RC4D94A50_RL		MNXR3137	boundary		bigg:ISETACtex;iaf1260:ISETACtex;ijn746:ISETACtex;seed:rxn08759	-1000	0			0	1
R69397706_RL-357	<-- 1 MNXM1653@MNXC2	R_R69397706_RL		MNXR3057	boundary		bigg:HXAtex;iaf1260:HXAtex;ijn746:HXAtex;obsolete:rxn12801;seed:rxn08732	-1000	0			0	1
R9EA61721_RL-610	<-- 1 MNXM181@MNXC2	R_R9EA61721_RL		MNXR1049	boundary		bigg:CATECHOLtex;bigg:CATECHOLtpp;ijn746:CATECHOLtex;ijn746:CATECHOLtpp;seed:rxn12789;seed:rxn12790	-1000	0			0	1
RBB16BA4E_B-741	<==> 1 MNXM1841@MNXC3	R_RBB16BA4E_B			boundary			-1000	1000			0	1
R8991CD04_RL-511	<-- 1 MNXM1847@MNXC2	R_R8991CD04_RL		MNXR3820	boundary		bigg:NI2tex;bigg:NI2tpp;bigg:NIt5;iaf1260:NI2tex;iaf1260:NI2tpp;iaf692:NIt5;ijn746:NI2tex;imo1053-pao1:NIt5;imo1056:NIt5;obsolete:rxn10903r;seed:rxn08991;seed:rxn08992;seed:rxn10581	-1000	0			0	1
R28A93559_RL-111	<-- 1 MNXM1981@MNXC2	R_R28A93559_RL		MNXR93	boundary		bigg:2DHGLCNtex;ijn746:2DHGLCNtex;imo1053-pao1:2DHGLCNti;imo1056:2DHGLCNti;seed:rxn12784;seed:rxn13791	-1000	0			0	1
R5772AF08_B-295	<==> 1 MNXM199@MNXC2	R_R5772AF08_B		MNXR5325	boundary		bigg:VALt5m;bigg:VALtec;bigg:VALtex;iaf1260:VALtex;ijn746:VALtex;obsolete:rxn10938;seed:rxn05245;seed:rxn09375	0	0			0	1
R55353EE9_RL-285	<-- 1 MNXM204@MNXC2	R_R55353EE9_RL		MNXR109	boundary		bigg:3,4DHBZt2;iabaylyiv4:TRANS-RXN-3;ijn746:3;seed:rxn12246;seed:rxn12672	-1000	0			0	1
RA7B02EB9_B-652	<==> 1 MNXM22020@MNXC3	R_RA7B02EB9_B			boundary			-1000	1000			0	1
R43F9EABC_RL-224	<-- 1 MNXM2212@MNXC3	R_R43F9EABC_RL		MNXR1642	boundary			-1000	0			0	1
RE04D973C_RL-922	<-- 1 MNXM222@MNXC2	R_RE04D973C_RL		MNXR2763	boundary		bigg:GLYCLTtex;bigg:GLYCLTtp;iabaylyiv4:TRANS-RXN-GLYCOLLATE-OUT;iaf1260:GLYCLTtex;ijn746:GLYCLTtex;seed:rxn08653;seed:rxn12426	-1000	0			0	1
R574940F6_B-293	<==> 1 MNXM231@MNXC2	R_R574940F6_B		MNXR3097	boundary		bigg:ILEt5m;bigg:ILEtec;bigg:ILEtex;iaf1260:ILEtex;ijn746:ILEtex;imm904:ILEtmi;seed:rxn08747;seed:rxn10933;seed:rxn13323	0	0			0	1
R7747ADC7_RL-422	<-- 1 MNXM274@MNXC2	R_R7747ADC7_RL		MNXR3743	boundary		bigg:NACUP;bigg:NACtex;bigg:NACtpp;iaf1260:NACtex;iaf1260:NACtpp;iaf692:NACUP;ijn746:NACtex;ijr904.45632:NACUP;ijr904:NACUP;imm904:NACt;ips189:NACUP;isb619:NACUP;iyo844:NACUP;seed:rxn05310;seed:rxn08969;seed:rxn08970	-1000	0			0	1
R7D331B8_B-446	<==> 1 MNXM27@MNXC2	R_R7D331B8_B		MNXR3782	boundary		bigg:NAt;bigg:NAtex;bigg:NAtx;iaf1260:NAtex;ijn746:NAtex;metacyc:TRANS-RXN-189;seed:rxn08985;seed:rxn10899	-1000	100			0	1
R6BF88B68_RL-371	<-- 1 MNXM285@MNXC2	R_R6BF88B68_RL		MNXR1399	boundary		bigg:D-LACtex;iaf1260:D-LACtex;ijn746:D-LACtex;seed:rxn08351	-1000	0			0	1
R68515FDE_B-349	<==> 1 MNXM29@MNXC2	R_R68515FDE_B		MNXR2782	boundary		bigg:GLYtex;bigg:GLYtm;bigg:GLYtp;iaf1260:GLYtex;iin800:U117;ijn746:GLYtex;obsolete:rxn10922;pubmed:15121838;pubmed:16125675;reactome:REACT_101191;reactome:REACT_109453;reactome:REACT_112502;reactome:REACT_13677;reactome:REACT_138559;reactome:REACT_144704;reactome:REACT_78528;reactome:REACT_86102;reactome:REACT_91122;reactome:REACT_99040;seed:rxn05218;seed:rxn08662;seed:rxn13111	0	0			0	1
RE98020E0_RL-965	<-- 1 MNXM316@MNXC3	R_RE98020E0_RL		MNXR30217	boundary		imo1053-pao1:DAD-5t;imo1056:DAD-5t;seed:rxn13822	-1000	0			0	1
R9CFB6E69_RL-604	<-- 1 MNXM323@MNXC2	R_R9CFB6E69_RL		MNXR5158	boundary		bigg:TSULtex;iaf1260:TSULtex;ijn746:TSULtex;seed:rxn09330	-1000	0			0	1
R9148467C_B-545	<==> 1 MNXM32@MNXC2	R_R9148467C_B		MNXR639	boundary		bigg:ALAtex;iaf1260:ALAtex;ijn746:ALAtex;imm904:ALAtmi;seed:rxn08104;seed:rxn10921;seed:rxn13221	0	0			0	1
R6917A12D_RL-355	<-- 1 MNXM3300@MNXC2	R_R6917A12D_RL		MNXR3362	boundary		bigg:M-XYLtpp;bigg:M-Xylt1;ijn746:M-XYLtpp;ijn746:M-Xylt1;seed:rxn12804;seed:rxn12805	-1000	0			0	1
R2152BDC8_RL-83	<-- 1 MNXM356@MNXC2	R_R2152BDC8_RL		MNXR4378	boundary		bigg:PPAt;bigg:PPAtex;bigg:PPAtm;bigg:PPAtr;iabaylyiv4:TRANS-RXN-PROPIONATE;iaf1260:PPAtex;ijn746:PPAtex;imeo21:PPAtr;inj661:PPAtr;seed:rxn09172;seed:rxn10836	-1000	0			0	1
R99097C8E_RL-586	<-- 1 MNXM3685@MNXC2	R_R99097C8E_RL		MNXR4010	boundary		bigg:P-XYLtpp;bigg:P-Xylt1;ijn746:P-XYLtpp;ijn746:P-Xylt1;seed:rxn12807;seed:rxn12808	-1000	0			0	1
R85F22F56_RL-484	<-- 1 MNXM402@MNXC2	R_R85F22F56_RL		MNXR1481	boundary		bigg:DDCAtex;bigg:DDCAtexi;bigg:FA120tp;iaf1260:DDCAtexi;iin800:Uc12;ijn746:DDCAtex;imm904:FA120tp;ind750:FA120tp;seed:rxn08318;seed:rxn09854;seed:rxn13160	-1000	0			0	1
R2EAFE65D_B-140	<==> 1 MNXM42@MNXC2	R_R2EAFE65D_B		MNXR877	boundary		bigg:ASPtex;iaf1260:ASPtex;ijn746:ASPtex;imm904:ASPt5n;seed:rxn08170;seed:rxn10906;seed:rxn13232	0	0			0	1
R68D08670_RL-354	<-- 1 MNXM435@MNXC2	R_R68D08670_RL		MNXR2741	boundary		bigg:GLYALDt;bigg:GLYALDtex;bigg:GLYALDtpp;iaf1260:GLYALDtex;iaf1260:GLYALDtpp;iaf692:GLYALDt;ijn746:GLYALDtex;ijn746:GLYALDtpp;ijr904.45632:GLYALDt;ijr904:GLYALDt;isb619:GLYALDt;seed:rxn08635;seed:rxn08636;seed:rxn10164	-1000	0			0	1
RD57955D1_RL-875	<-- 1 MNXM440@MNXC2	R_RD57955D1_RL		MNXR1484	boundary		bigg:DDGLCNtex;iaf1260:DDGLCNtex;seed:rxn08320	-1000	0			0	1
R4D12C372_RL-254	<-- 1 MNXM474@MNXC2	R_R4D12C372_RL		MNXR4559	boundary		bigg:QUINtex;iabaylyiv4:TRANS-RXN-QUINATE;ijn746:QUINtex;seed:rxn12452	-1000	0			0	1
R7CBEDAAB_RL-444	<-- 1 MNXM497@MNXC2	R_R7CBEDAAB_RL		MNXR4078	boundary		bigg:PACtex;iao358:rll_554;ijn746:PACt1;seed:rxn11336;seed:rxn12774	-1000	0			0	1
R12C8DE28_LR-15	--> 1 MNXM4@MNXC2	R_R12C8DE28_LR		MNXR3931	boundary		bigg:O2t;bigg:O2t5i;bigg:O2ter;bigg:O2tex;bigg:O2tm;bigg:O2tn;bigg:O2tp;bigg:O2tpp;iaf1260:O2Stex;seed:rxn09030	0	20			0	1
R13D6A909_RL-20	<-- 1 MNXM505@MNXC2	R_R13D6A909_RL		MNXR4973	boundary		bigg:T4HCINNMtex;bigg:T4HCINNMtpp;ijn746:T4HCINNMtex;ijn746:T4HCINNMtpp;seed:rxn12812;seed:rxn12813	-1000	0			0	1
R9C37CC3F_RL-599	<-- 1 MNXM5151@MNXC2	R_R9C37CC3F_RL		MNXR1928	boundary		bigg:ETHSO3tex;iaf1260:ETHSO3tex;ijn746:ETHSO3tex;seed:rxn08426	-1000	0			0	1
R1B15D75B_B-49	<==> 1 MNXM53@MNXC2	R_R1B15D75B_B		MNXR4825	boundary		bigg:SERtex;bigg:SERtp;iaf1260:SERtex;iin800:U116;ijn746:SERtex;seed:rxn09248;seed:rxn10999;seed:rxn13110	0	0			0	1
RE9A432F8_B-967	<==> 1 MNXM55@MNXC2	R_RE9A432F8_B		MNXR1369	boundary		bigg:CYStec;bigg:CYStex;bigg:CYStpp;iaf1260:CYStex;iaf1260:CYStpp;ijn746:CYStex;seed:rxn08284;seed:rxn08286;seed:rxn10998	0	0			0	1
RDB36452D_RL-905	<-- 1 MNXM573@MNXC2	R_RDB36452D_RL		MNXR2252	boundary		bigg:FERtex;bigg:FERtpp;ijn746:FERtex;ijn746:FERtpp;seed:rxn12795;seed:rxn12796	-1000	0			0	1
R5D12D21C_RL-312	<-- 1 MNXM5885@MNXC2	R_R5D12D21C_RL		MNXR4153	boundary		bigg:PENTSOtex;ijn746:PENTSOtex;seed:rxn12809	-1000	0			0	1
R918F05D6_B-547	<==> 1 MNXM601@MNXC3	R_R918F05D6_B			boundary			-1000	1000			0	1
R44F0644B_RL-227	<-- 1 MNXM6198@MNXC3	R_R44F0644B_RL			boundary			-1000	0			0	1
REC60872E_RL-980	<-- 1 MNXM6199@MNXC3	R_REC60872E_RL			boundary			-1000	0			0	1
R80AB56C1_B-456	<==> 1 MNXM61@MNXC2	R_R80AB56C1_B		MNXR3506	boundary		bigg:METtec;bigg:METtex;iaf1260:METtex;ijn746:METtex;seed:rxn08920;seed:rxn10976	0	0			0	1
R6F3BCBA1_RL-393	<-- 1 MNXM6200@MNXC3	R_R6F3BCBA1_RL			boundary			-1000	0			0	1
RC7AB28C4_RL-806	<-- 1 MNXM6201@MNXC3	R_RC7AB28C4_RL			boundary			-1000	0			0	1
R93F37BC9_B-562	<==> 1 MNXM634@MNXC3	R_R93F37BC9_B			boundary			-1000	1000			0	1
R5EED4ED2_RL-320	<-- 1 MNXM670@MNXC2	R_R5EED4ED2_RL		MNXR2558	boundary		bigg:GAt1;ijn746:GAt1;metacyc:RXN-12132;seed:rxn12797	-1000	0			0	1
RB51167C7_B-709	<==> 1 MNXM70@MNXC2	R_RB51167C7_B		MNXR788	boundary		bigg:ARGt5r;bigg:ARGtex;bigg:ARGtiDF;iabaylyiv4:TRANS-RXNIM-5839-BIS;iaf1260:ARGtex;ijn746:ARGtex;imeo21:ARGt5r;inj661:ARGt5r;metacyc:RXN66-448;obsolete:rxn10931;pubmed:18195088;pubmed:9174363;reactome:REACT_106268;reactome:REACT_109819;reactome:REACT_112624;reactome:REACT_113003;reactome:REACT_14848;reactome:REACT_30829;reactome:REACT_31163;reactome:REACT_31616;reactome:REACT_34079;reactome:REAC…	0	0			0	1
RC264CCE6_B-783	<==> 1 MNXM711@MNXC2	R_RC264CCE6_B		MNXR1231	boundary		bigg:COBALT2tex;bigg:COBALT2tpp;bigg:COBALTt5;iaf1260:COBALT2tex;iaf1260:COBALT2tpp;iaf692:COBALTt5;ijn746:COBALT2tex;ijn746:COBALT2tpp;imeo21:COBALTt5;imo1053-pao1:COBALTt5;imo1053-pao1:COBALTt5i;imo1056:COBALTt5;imo1056:COBALTt5i;inj661:COBALTt5;iso783:COBALTt5;seed:rxn08241;seed:rxn08242;seed:rxn10474	-1000	100			0	1
RB2E15B50_RL-701	<-- 1 MNXM716@MNXC2	R_RB2E15B50_RL		MNXR210	boundary		bigg:3OXOADPt(ex);ijn746:3OXOADPt(ex);seed:rxn12786	-1000	0			0	1
RE7A689E4_B-959	<==> 1 MNXM750@MNXC2	R_RE7A689E4_B		MNXR1983	boundary		bigg:FA80tp;bigg:OCTAt;bigg:OCTAtex;iaf1260:OCTAtex;ijn746:OCTAtex;imm904:FA80tp;ind750:FA80tp;seed:rxn09036;seed:rxn09840	0	0			0	1
RE26A21D7_RL-935	<-- 1 MNXM754@MNXC2	R_RE26A21D7_RL		MNXR5327	boundary		bigg:VANLNtex;ijn746:VANLNtex;seed:rxn12817	-1000	0			0	1
R92DDC76D_B-557	<==> 1 MNXM765@MNXC3	R_R92DDC76D_B			boundary			-1000	1000			0	1
R47A08264_B-240	<==> 1 MNXM76@MNXC2	R_R47A08264_B		MNXR5179	boundary		bigg:TYRt;bigg:TYRtex;iaf1260:TYRtex;ijn746:TYRtex;metacyc:RXN66-446;seed:rxn09339;seed:rxn10974	0	0			0	1
R2822EC02_B-108	<==> 1 MNXM78@MNXC2	R_R2822EC02_B		MNXR3357	boundary		bigg:LYSt5r;bigg:LYStex;bigg:LYStiDF;bigg:LYStip;bigg:LYStn;iabaylyiv4:TRANS-RXNIM-5839;iaf1260:LYStex;ijn746:LYStex;imeo21:LYSt5r;inj661:LYSt5r;obsolete:rxn10912;seed:rxn08856;seed:rxn10834	0	0			0	1
RA902F2CF_RL-659	<-- 1 MNXM813@MNXC2	R_RA902F2CF_RL		MNXR439	boundary		bigg:ACONCtex;ijn746:ACONCtex;seed:rxn12788	-1000	0			0	1
RACFC2BF0_RL-682	<-- 1 MNXM821@MNXC3	R_RACFC2BF0_RL		MNXR4376	boundary		bigg:PPALtex;bigg:PPALtpp;iaf1260:PPALtex;iaf1260:PPALtpp;seed:rxn09169;seed:rxn09170	-1000	0			0	1
RDBE56331_RL-908	<-- 1 MNXM8355@MNXC3	R_RDBE56331_RL			boundary			-1000	0			0	1
RF92540DF_RL-1034	<-- 1 MNXM8356@MNXC3	R_RF92540DF_RL			boundary			-1000	0			0	1
R51B5A3BA_RL-270	<-- 1 MNXM8357@MNXC3	R_R51B5A3BA_RL			boundary			-1000	0			0	1
RBADC7838_RL-740	<-- 1 MNXM880@MNXC2	R_RBADC7838_RL		MNXR1242	boundary		bigg:CONFRLtex;bigg:CONFRLtpp;ijn746:CONFRLtex;ijn746:CONFRLtpp;seed:rxn12793;seed:rxn12794	-1000	0			0	1
R2B52C0E2_B-124	<==> 1 MNXM889@MNXC2	R_R2B52C0E2_B		MNXR5114	boundary		bigg:TOLtex;bigg:TOLtpp;ijn746:TOLt1;ijn746:TOLtpp;seed:rxn12814;seed:rxn12815	0	0			0	1
R78919077_RL-426	<-- 1 MNXM890@MNXC2	R_R78919077_RL		MNXR110	boundary		bigg:34DHCINMtex;bigg:34DHCINMtpp;iabaylyiv4:TRANS-RXN-CAFFEATE;ijn746:34DHCINMtex;ijn746:34DHCINMtpp;seed:rxn12396;seed:rxn12785	-1000	0			0	1
R168BB7F_B-30	<==> 1 MNXM89557@MNXC2	R_R168BB7F_B		MNXR31619	boundary		bigg:GLUt7l;bigg:GLUtex;bigg:GLUtr;iaf1260:GLUtex;iin800:AGP1_1;iin800:AGP3_1;iin800:DIP5_1;iin800:GAP1_1;iin800:STL1_3;iin800:STL1_4;ijn746:GLUtex;imm904:GLUt7m;metacyc:TRANS-RXN-232;metacyc:TRANS-RXN-234;pubmed:14730707;pubmed:16212990;reactome:REACT_102832;reactome:REACT_106540;reactome:REACT_106800;reactome:REACT_107775;reactome:REACT_110021;reactome:REACT_110256;reactome:REACT_112482;reactom…	0	0			0	1
RAA64E013_RL-664	<-- 1 MNXM89661@MNXC2	R_RAA64E013_RL		MNXR31732	boundary		bigg:ICITtex;ijn746:ICITtex;seed:rxn12803	-1000	0			0	1
RB5DF6BE1_RL-714	<-- 1 MNXM89689@MNXC2	R_RB5DF6BE1_RL		MNXR32053	boundary		bigg:ORNt;bigg:ORNtex;bigg:ORNtiDF;iabaylyiv4:TRANS-RXNIM-5812-BIS;iaf1260:ORNtex;ijn746:ORNtex;imeo21:ORNt;inj661:ORNt;obsolete:rxn10914;seed:rxn09048;seed:rxn10824	-1000	0			0	1
R755F425A_RL-417	<-- 1 MNXM9001@MNXC3	R_R755F425A_RL			boundary			-1000	0			0	1
RF95AA17C_B-1037	<==> 1 MNXM90545@MNXC2	R_RF95AA17C_B		MNXR55614	boundary		bigg:H2td;bigg:H2tex;bigg:H2tpp;iaf1260:H2tex;iaf1260:H2tpp;iaf692:H2td;ijn746:H2tex;ijn746:H2tpp;imeo21:H2td;inj661:H2td;obsolete:rxn10959r;seed:rxn08691;seed:rxn08692;seed:rxn10542	-1000	100			0	1
R996ABEB5_RL-588	<-- 1 MNXM97009@MNXC3	R_R996ABEB5_RL		MNXR55362	boundary		bigg:FALDtex;bigg:FALDtly;bigg:FALDtm;bigg:FALDtpp;iaf1260:FALDtex;iaf1260:FALDtpp;seed:rxn08461;seed:rxn08462	-1000	0			0	1
R266E16F7_B-100	<==> 1 MNXM97@MNXC2	R_R266E16F7_B		MNXR4248	boundary		bigg:PHEtec;bigg:PHEtex;iaf1260:PHEtex;ijn746:PHEtex;metacyc:RXN66-445;seed:rxn09118;seed:rxn11018	0	0			0	1
RB323BEE8_RL-703	<-- 1 MNXM982@MNXC2	R_RB323BEE8_RL		MNXR5328	boundary		bigg:VANLTtex;ijn746:VANLTtex;seed:rxn12818	-1000	0			0	1
RA02007CE_LR-656	1 MNXM1000@MNXC3 + 1 MNXM10@MNXC3 + 1 MNXM1@MNXC3 --> 1 MNXM3075@MNXC3 + 1 MNXM91005@MNXC3	R_RA02007CE_LR	PP2795;PP3553		MNXC3			0	1000			0	0
RF27D001B_RL-1020	1 MNXM1000@MNXC3 + 1 MNXM2@MNXC3 <-- 1 MNXM6417@MNXC3	R_RF27D001B_RL	PP2795;PP3553		MNXC3			-1000	0			0	0
RE057E0C1_RL-945	1 MNXM1000@MNXC3 + 1 MNXM91005@MNXC3 <-- 1 MNXM10@MNXC3 + 1 MNXM11119@MNXC3 + 1 MNXM1@MNXC3	R_RE057E0C1_RL			MNXC3			-1000	0			0	0
R6A52C715_RL-403	1 MNXM10017@MNXC3 + 1 MNXM5@MNXC3 <-- 1 MNXM10095@MNXC3 + 1 MNXM1@MNXC3 + 1 MNXM6@MNXC3	R_R6A52C715_RL	PP0581;PP1914;PP2783	MNXR20965	MNXC3	1.1.1.100	ec:1.1.1.100;metacyc:RXN-10655	-1000	0			0	0
REFB648CD_LR-1010	1 MNXM10017@MNXC3 --> 1 MNXM13133@MNXC3 + 1 MNXM2@MNXC3	R_REFB648CD_LR	PP1602;PP4147	MNXR20966	MNXC3	4.2.1.59	ec:4.2.1.59;metacyc:RXN-10656	0	1000			0	0
R2819ABFE_RL-124	1 MNXM10018@MNXC3 + 1 MNXM5@MNXC3 <-- 1 MNXM10096@MNXC3 + 1 MNXM1@MNXC3 + 1 MNXM6@MNXC3	R_R2819ABFE_RL	PP0581;PP1914;PP2783	MNXR20969	MNXC3	1.1.1.100	ec:1.1.1.100;metacyc:RXN-10659	-1000	0			0	0
R59E954A2_LR-337	1 MNXM10018@MNXC3 --> 1 MNXM13134@MNXC3 + 1 MNXM2@MNXC3	R_R59E954A2_LR	PP1602;PP4147	MNXR20970	MNXC3	4.2.1.59	ec:4.2.1.59;metacyc:RXN-10660	0	1000			0	0
R2685174A_RL-120	1 MNXM10095@MNXC3 + 1 MNXM13@MNXC3 + 1 MNXM89734@MNXC3 <-- 1 MNXM11092@MNXC3 + 1 MNXM184@MNXC3 + 1 MNXM1@MNXC3	R_R2685174A_RL	PP4175		MNXC3			-1000	0			0	0
R4EDB3AD6_RL-291	1 MNXM10096@MNXC3 + 1 MNXM13@MNXC3 + 1 MNXM1@MNXC3 + 1 MNXM89734@MNXC3 <-- 1 MNXM11097@MNXC3 + 1 MNXM184@MNXC3	R_R4EDB3AD6_RL	PP4175		MNXC3			-1000	0			0	0
RC57D4093_RL-825	1 MNXM100@MNXC3 + 1 MNXM108377@MNXC3 <-- 1 MNXM132@MNXC3 + 1 MNXM83@MNXC3	R_RC57D4093_RL	PP0528		MNXC3			-1000	0			0	0
R3C0F3D02_LR-217	1 MNXM100@MNXC3 + 1 MNXM83@MNXC3 --> 1 MNXM108377@MNXC3 + 1 MNXM34@MNXC3	R_R3C0F3D02_LR	PP0528		MNXC3			0	1000			0	0
RB1D6FC7F_RL-735	1 MNXM1010@MNXC3 + 1 MNXM13@MNXC3 <-- 1 MNXM159@MNXC3 + 1 MNXM1@MNXC3 + 1 MNXM23@MNXC3	R_RB1D6FC7F_RL	PP1157+PP4679;PP1394+PP4679;PP3365+PP4679;PP4679+PP4680	MNXR385	MNXC3	2.2.1.6;4.1.3.18	bigg:ACHBS;bigg:ACHBSm;brenda:BS386670;ec:2.2.1.6;ec:4.1.3.18;ecocyc:ACETOOHBUTSYN-RXN;iabaylyiv4:ACETOOHBUTSYN-RXN;iaf1260:ACHBS;iaf692:ACHBS;iag612:rbs_531;iao358:rll_207;igt196:ACHBS;ijn746:ACHBS;ijr904.45632:ACHBS;ijr904:ACHBS;imeo21:ACHBS;imm904:ACHBSm;imo1053-pao1:ACHBS;imo1056:ACHBS;ind750:ACHBSm;inj661:ACHBS;intenz:10532;isb619:ACHBS;iso783:ACHBS;iyo844:ACHBS;kegg:R08648;metacyc:ACETOOHBU…	-1000	0			0	0
RD78642BA_LR-913	1 MNXM1010@MNXC3 + 1 MNXM1@MNXC3 + 1 MNXM6@MNXC3 --> 1 MNXM1202@MNXC3 + 1 MNXM5@MNXC3	R_RD78642BA_LR	PP4678	MNXR3146	MNXC3	1.1.1.86	bigg:KARA2;bigg:KARA2i;bigg:KARA2im;biopath:RXN01320;brenda:BS383015;ec:1.1.1.86;ecocyc:ACETOOHBUTREDUCTOISOM-RXN;iabaylyiv4:ACETOOHBUTREDUCTOISOM-RXN;iaf1260:KARA2;iaf692:KARA2;iag612:rbs_27;iao358:rll_209;igt196:KARA2;iit341:KARA2i;ijn746:KARA2;ijr904.45632:KARA2i;ijr904:KARA2i;imeo21:KARA2i;imm904:KARA2im;imo1053-pao1:KARA2i;imo1056:KARA2i;ind750:KARA2im;inj661:KARA2i;intenz:1085;isb619:KARA2i…	0	1000			0	0
R141141CC_B-28	1 MNXM101840@MNXC3 <==> 1 MNXM2@MNXC3 + 1 MNXM97280@MNXC3	R_R141141CC_B	PP1412;PP1845;PP2136;PP4030;PP4066		MNXC3			-1000	1000			0	0
R7A89A762_RL-479	1 MNXM1019@MNXC3 + 1 MNXM1@MNXC3 + 1 MNXM7@MNXC3 <-- 1 MNXM182@MNXC3 + 1 MNXM3@MNXC3	R_R7A89A762_RL			MNXC3			-1000	0			0	0
R4A5F6605_B-277	1 MNXM1019@MNXC3 <==> 1 MNXM721@MNXC3	R_R4A5F6605_B	PP1777;PP5288		MNXC3			-1000	1000			0	0
R12DDDE8C_B-18	1 MNXM1019@MNXC3 <==> 1 MNXM89621@MNXC3	R_R12DDDE8C_B	PP1277		MNXC3			-1000	1000			0	0
R158FEB5D_LR-33	1 MNXM101@MNXC2 + 1 MNXM2@MNXC3 + 1 MNXM3@MNXC3 --> 1 MNXM101@MNXC3 + 1 MNXM1@MNXC3 + 1 MNXM7@MNXC3 + 1 MNXM9@MNXC3	R_R158FEB5D_LR	PP4484+PP4486;PP4485+PP4486	MNXR3989	MNXC2%MNXC3	3.6.3.21	ec:3.6.3.21;ecocyc:ABC-37-RXN;intenz:4425;rhea:29883;rhea:29884;rhea:29885;rhea:29886	0	1000			0	0
R44A3C847_B-255	1 MNXM101@MNXC2 + 1 MNXM70@MNXC3 <==> 1 MNXM101@MNXC3 + 1 MNXM70@MNXC2	R_R44A3C847_B	PP1002		MNXC2%MNXC3			-1000	1000			0	0
R92A78930_B-595	1 MNXM101@MNXC3 + 1 MNXM138@MNXC3 <==> 1 MNXM1@MNXC3 + 1 MNXM211@MNXC3 + 1 MNXM9@MNXC3	R_R92A78930_B	PP1000;PP1079	MNXR3940	MNXC3	2.1.3.3	biopath:RXN00958;brenda:BR43950;brenda:BS381613;ec:2.1.3.3;ecocyc:ORNCARBAMTRANSFER-RXN;intenz:2257;kegg:R01398;macie:M0012;metacyc:ORNCARBAMTRANSFER-RXN;metacyc:RXN-13482;pubmed:11237854;pubmed:14061730;pubmed:14064979;pubmed:6372096;pubmed:6418730;pubmed:9792920;reactome:REACT_101361;reactome:REACT_102870;reactome:REACT_105226;reactome:REACT_106259;reactome:REACT_108782;reactome:REACT_115561;re…	-1000	1000			0	0
RD436331C_LR-891	1 MNXM101@MNXC3 + 1 MNXM1@MNXC3 --> 1 MNXM118@MNXC3 + 1 MNXM13@MNXC3	R_RD436331C_LR	PP0864	MNXR3986	MNXC3	4.1.1.17	biopath:RXN01309;brenda:BR277;ec:4.1.1.17;ecocyc:ORNDECARBOX-RXN;intenz:4511;isbn:0079130356;kegg:R00670;metacyc:ORNDECARBOX-RXN;reactome:REACT_100009;reactome:REACT_101053;reactome:REACT_112162;reactome:REACT_1211;reactome:REACT_1211.4;reactome:REACT_154938;reactome:REACT_158277;reactome:REACT_29991;reactome:REACT_77092;reactome:REACT_85384;reactome:REACT_86039;reactome:REACT_91626;reactome:REAC…	0	1000			0	0
R2109D891_RL-92	1 MNXM101@MNXC3 + 1 MNXM26@MNXC3 <-- 1 MNXM2@MNXC3 + 1 MNXM817@MNXC3	R_R2109D891_RL	PP3571;PP5186	MNXR437	MNXC3	3.5.1.14;3.5.1.16	biopath:RXN00374;brenda:BR19236;ec:3.5.1.14;ec:3.5.1.16;ecocyc:ACETYLORNDEACET-RXN;intenz:4200;kegg:R00669;metacyc:ACETYLORNDEACET-RXN;rhea:15941;rhea:15942;rhea:15943;rhea:15944	-1000	0			0	0
R874FBEBC_B-542	1 MNXM101@MNXC3 + 1 MNXM730@MNXC3 <==> 1 MNXM817@MNXC3 + 1 MNXM89557@MNXC3	R_R874FBEBC_B	PP1346	MNXR33559	MNXC3	2.3.1.35	brenda:BR44035;ec:2.3.1.35;intenz:2303;kegg:R02282;metacyc:GLUTAMATE-N-ACETYLTRANSFERASE-RXN;rhea:15349;rhea:15350;rhea:15351;rhea:15352	-1000	1000			0	0
REE2ABCE2_LR-1004	1 MNXM101@MNXC3 --> 1 MNXM114@MNXC3 + 1 MNXM15@MNXC3	R_REE2ABCE2_LR	PP3190;PP3533;PP4431	MNXR3985	MNXC3	4.3.1.12	brenda:BR3424;ec:4.3.1.12;intenz:16459;kegg:R00671;metacyc:ORNITHINE-CYCLODEAMINASE-RXN;rhea:24368;rhea:24369;rhea:24370;rhea:24371	0	1000			0	0
RD864092B_LR-920	1 MNXM1020@MNXC3 + 1 MNXM16@MNXC3 + 1 MNXM89@MNXC3 --> 1 MNXM1@MNXC3 + 1 MNXM304@MNXC3 + 1 MNXM316@MNXC3 + 1 MNXM61@MNXC3	R_RD864092B_LR	PP0362	MNXR30816	MNXC3	2.8.1.6	bigg:BTS4;ec:2.8.1.6;iaf1260:BTS4;seed:rxn05927;seed:rxn08180	0	1000			0	0
R4C5AABE7_B-286	1 MNXM1020@MNXC3 + 3 MNXM1@MNXC3 + 1 MNXM7@MNXC3 + 1 MNXM9@MNXC3 <==> 1 MNXM1140@MNXC3 + 1 MNXM13@MNXC3 + 1 MNXM3@MNXC3	R_R4C5AABE7_B	PP0366	MNXR1455	MNXC3	6.3.3.3	bigg:DBTS;bigg:DBTSr;brenda:BR128;ec:6.3.3.3;ecocyc:DETHIOBIOTIN-SYN-RXN;iabaylyiv4:DETHIOBIOTIN-SYN-RXN;iaf1260:DBTS;iaf692:DBTSr;igt196:DBTS;iin800:BIO4;iit341:DBTSr;ijr904.45632:DBTSr;ijr904:DBTSr;imeo21:DBTSr;imm904:DBTSr;imo1053-pao1:DBTSr;imo1056:DBTSr;ind750:DBTSr;inj661:DBTSr;intenz:5129;isb619:DBTSr;iso783:DBTSr;iyo844:DBTS;kegg:R03182;macie:M0074;metacyc:DETHIOBIOTIN-SYN-RXN;rhea:15805;…	-1000	1000			0	0
R5660A5A6_LR-320	1 MNXM1021@MNXC2 + 1 MNXM1@MNXC2 --> 1 MNXM1021@MNXC3 + 1 MNXM1@MNXC3	R_R5660A5A6_LR		MNXR29439	MNXC2%MNXC3		iabaylyiv4:TRANS-RXN-GLUTARATE;imo1053-pao1:GLUTARt;imo1056:GLUTARt;seed:rxn12425;seed:rxn13837	0	1000			0	0
R28E54228_RL-131	1 MNXM1021@MNXC3 + 1 MNXM10@MNXC3 + 2 MNXM1@MNXC3 <-- 1 MNXM1410@MNXC3 + 1 MNXM2@MNXC3 + 1 MNXM91005@MNXC3	R_R28E54228_RL	PP0213		MNXC3			-1000	0			0	0
R53E3F481_LR-311	1 MNXM1026@MNXC2 + 1 MNXM2@MNXC3 + 1 MNXM3@MNXC3 --> 1 MNXM1026@MNXC3 + 1 MNXM1@MNXC3 + 1 MNXM7@MNXC3 + 1 MNXM9@MNXC3	R_R53E3F481_LR	PP3828+PP3829+PP3830	MNXR3623	MNXC2%MNXC3	3.6.3.29	bigg:MOBDabc;bigg:MOBDabcpp;ec:3.6.3.29;ecocyc:ABC-19-RXN;iaf1260:MOBDabcpp;iaf692:MOBDabc;imo1053-pao1:MOBDabc;imo1056:MOBDabc;intenz:4433;ips189:MOBDabc;isb619:MOBDabc;iso783:MOBDabc;iyo844:MOBDabc;metacyc:3.6.3.29-RXN;rhea:22020;rhea:22021;rhea:22022;rhea:22023;seed:rxn05619;seed:rxn08955	0	1000			0	0
R396E8F24_B-205	1 MNXM1029@MNXC3 + 1 MNXM91123@MNXC3 <==> 1 MNXM1@MNXC3 + 1 MNXM2@MNXC3 + 1 MNXM40298@MNXC3	R_R396E8F24_B	PP1675		MNXC3			-1000	1000			0	0
RA3C92F8E_RL-680	1 MNXM1030@MNXC3 + 1 MNXM12@MNXC3 + 1 MNXM1@MNXC3 <-- 1 MNXM2@MNXC3 + 1 MNXM46@MNXC3 + 1 MNXM97015@MNXC3	R_RA3C92F8E_RL	PP2335		MNXC3			-1000	0			0	0
R2FD6ADA3_RL-162	1 MNXM103370@MNXC2 + 1 MNXM1@MNXC3 <-- 1 MNXM103370@MNXC3 + 1 MNXM1@MNXC2	R_R2FD6ADA3_RL	PP0044+PP0045+PP2410		MNXC2%MNXC3			-1000	0			0	0
RFBCA3A57_RL-1054	1 MNXM103953@MNXC2 + 1 MNXM1@MNXC3 <-- 1 MNXM103953@MNXC3 + 1 MNXM1@MNXC2	R_RFBCA3A57_RL	PP0044+PP0045+PP2410		MNXC2%MNXC3			-1000	0			0	0
R11829E00_LR-6	1 MNXM103953@MNXC3 + 1 MNXM2@MNXC3 + 1 MNXM3@MNXC3 + 1 MNXM90295@MNXC3 --> 1 MNXM7@MNXC3 + 1 MNXM944@MNXC3 + 1 MNXM9@MNXC3	R_R11829E00_LR	PP3507		MNXC3			0	1000			0	0
R5F55D7CA_RL-365	1 MNXM104030@MNXC2 + 1 MNXM1@MNXC3 + 1 MNXM7@MNXC3 + 1 MNXM9@MNXC3 <-- 1 MNXM104030@MNXC3 + 1 MNXM2@MNXC3 + 1 MNXM3@MNXC3	R_R5F55D7CA_RL	PP0586		MNXC2%MNXC3			-1000	0			0	0
RC8DE76A5_RL-842	1 MNXM104218@MNXC3 + 1 MNXM1@MNXC3 + 1 MNXM7@MNXC3 <-- 1 MNXM3@MNXC3 + 1 MNXM41@MNXC3	R_RC8DE76A5_RL	PP1011		MNXC3			-1000	0			0	0
R766646D_B-464	1 MNXM104218@MNXC3 + 1 MNXM5@MNXC3 <==> 1 MNXM1@MNXC3 + 1 MNXM429@MNXC3 + 1 MNXM6@MNXC3	R_R766646D_B	PP1022;PP4042;PP5351		MNXC3			-1000	1000			0	0
R239F0022_B-105	1 MNXM104218@MNXC3 <==> 1 MNXM89588@MNXC3	R_R239F0022_B	PP1777;PP3578;PP5288		MNXC3			-1000	1000			0	0
R1E4A65FC_B-80	1 MNXM104218@MNXC3 <==> 1 MNXM89621@MNXC3	R_R1E4A65FC_B	PP1808;PP4701		MNXC3			-1000	1000			0	0
R39C16469_RL-207	1 MNXM10555@MNXC2 <-- 1 MNXM10555@MNXC3	R_R39C16469_RL	PP1284	MNXR30297	MNXC2%MNXC3		imo1053-pao1:ALGE;imo1056:ALGE;seed:rxn13920	-1000	0			0	0
R869FC8DB_RL-536	1 MNXM10555@MNXC3 + 1 MNXM89734@MNXC3 <-- 1 MNXM11495@MNXC3 + 1 MNXM1269@MNXC3	R_R869FC8DB_RL	PP1278;PP1279;PP1280		MNXC3			-1000	0			0	0
R6D0C0EA3_LR-418	1 MNXM105788@MNXC2 + 1 MNXM2@MNXC3 + 1 MNXM3@MNXC3 --> 1 MNXM105788@MNXC3 + 1 MNXM1@MNXC3 + 1 MNXM7@MNXC3 + 1 MNXM9@MNXC3	R_R6D0C0EA3_LR	PP1078+PP4881+PP4882;PP1078+PP4881+PP5195;PP1078+PP4882+PP5196;PP1078+PP5195+PP5196		MNXC2%MNXC3			0	1000			0	0
R3CC8EE08_LR-222	1 MNXM105788@MNXC3 + 1 MNXM12943@MNXC3 --> 3 MNXM1@MNXC3 + 1 MNXM21764@MNXC3	R_R3CC8EE08_LR	PP3999		MNXC3			0	1000			0	0
RFB1C5BFF_LR-1049	1 MNXM105788@MNXC3 + 1 MNXM89855@MNXC3 --> 2 MNXM1@MNXC3 + 1 MNXM56012@MNXC3	R_RFB1C5BFF_LR	PP0744		MNXC3			0	1000			0	0
RFE6B40F_LR-1063	1 MNXM1057@MNXC3 + 1 MNXM2@MNXC3 + 1 MNXM91005@MNXC3 --> 1 MNXM10@MNXC3 + 1 MNXM1961@MNXC3 + 1 MNXM1@MNXC3	R_RFE6B40F_LR	PP0545;PP2589;PP2680;PP2694;PP3357;PP3463;PP5258;PP5278		MNXC3			0	1000			0	0
RA88595E7_B-698	1 MNXM1058@MNXC3 + 1 MNXM89734@MNXC3 <==> 1 MNXM12@MNXC3 + 1 MNXM92755@MNXC3	R_RA88595E7_B	PP1408		MNXC3			-1000	1000			0	0
R184182FC_B-47	1 MNXM1058@MNXC3 <==> 1 MNXM446@MNXC3	R_R184182FC_B	PP2136	MNXR6494	MNXC3	5.1.2.3	brenda:BR180;ec:5.1.2.3;intenz:4900;kegg:R03276;metacyc:5.1.2.3-RXN;rhea:21760;rhea:21761;rhea:21762;rhea:21763;seed:rxn02345	-1000	1000			0	0
RC49AA482_B-822	1 MNXM1062@MNXC3 + 1 MNXM5@MNXC3 + 1 MNXM9@MNXC3 <==> 1 MNXM1384@MNXC3 + 1 MNXM1@MNXC3 + 1 MNXM6@MNXC3	R_RC49AA482_B	PP0432;PP3633	MNXR571	MNXC3	1.2.1.38	bigg:AGPR;bigg:AGPRim;biopath:RXN00765;brenda:BR36780;brenda:BS258118;ec:1.2.1.38;ecocyc:N-ACETYLGLUTPREDUCT-RXN;iabaylyiv4:N-ACETYLGLUTPREDUCT-RXN;iaf1260:AGPR;iaf692:AGPR;iag612:rbs_474;iao358:rll_45;igt196:AGPR;ijn746:AGPR;ijr904.45632:AGPR;ijr904:AGPR;imeo21:AGPR;imm904:AGPRim;imo1053-pao1:AGPR;imo1056:AGPR;ind750:AGPRim;inj661:AGPR;intenz:1381;isb619:AGPR;iso783:AGPR;iyo844:AGPR;kegg:R03443;…	-1000	1000			0	0
RA8F9802D_B-699	1 MNXM1062@MNXC3 + 1 MNXM89557@MNXC3 <==> 1 MNXM20@MNXC3 + 1 MNXM817@MNXC3	R_RA8F9802D_B	PP0372;PP4481	MNXR30610	MNXC3	2.6.1.11	bigg:ACOTA;bigg:ACOTAim;brenda:BR48055;ec:2.6.1.11;ecocyc:ACETYLORNTRANSAM-RXN;iabaylyiv4:ACETYLORNTRANSAM-RXN;iaf1260:ACOTA;iaf692:ACOTA;iag612:rbs_476;iao358:rll_46;igt196:ACOTA;iin800:ARG8;ijn746:ACOTA;ijr904.45632:ACOTA;ijr904:ACOTA;imeo21:ACOTA;imm904:ACOTAim;imo1053-pao1:ACOTA;imo1056:ACOTA;ind750:ACOTAim;inj661:ACOTA;intenz:11195;irs1563.45632:R02283_c;isb619:ACOTA;iso783:ACOTA;iyo844:ACOT…	-1000	1000			0	0
R258040A3_LR-113	1 MNXM106383@MNXC2 + 1 MNXM131@MNXC2 + 1 MNXM1@MNXC2 --> 1 MNXM106383@MNXC3 + 1 MNXM131@MNXC3 + 1 MNXM1@MNXC3	R_R258040A3_LR	PP0147		MNXC2%MNXC3			0	1000			0	0
R280D2D5_LR-123	1 MNXM106383@MNXC2 + 1 MNXM2@MNXC3 + 1 MNXM3@MNXC3 --> 1 MNXM106383@MNXC3 + 1 MNXM1@MNXC3 + 1 MNXM7@MNXC3 + 1 MNXM9@MNXC3	R_R280D2D5_LR	PP2645		MNXC2%MNXC3			0	1000			0	0
RF429707_LR-1028	1 MNXM106383@MNXC3 + 1 MNXM2@MNXC3 + 1 MNXM3@MNXC3 + 1 MNXM89855@MNXC3 --> 1 MNXM1@MNXC3 + 1 MNXM7@MNXC3 + 1 MNXM97571@MNXC3 + 1 MNXM9@MNXC3	R_RF429707_LR	PP3505+PP3506		MNXC3			0	1000			0	0
RB54FE421_LR-750	1 MNXM106436@MNXC2 + 1 MNXM2@MNXC3 + 1 MNXM3@MNXC3 --> 1 MNXM106436@MNXC3 + 1 MNXM1@MNXC3 + 1 MNXM7@MNXC3 + 1 MNXM9@MNXC3	R_RB54FE421_LR	PP3801+PP3802+PP3803		MNXC2%MNXC3			0	1000			0	0
R1337A794_LR-21	1 MNXM107233@MNXC2 + 1 MNXM2@MNXC3 + 1 MNXM3@MNXC3 --> 1 MNXM107233@MNXC3 + 1 MNXM1@MNXC3 + 1 MNXM7@MNXC3 + 1 MNXM9@MNXC3	R_R1337A794_LR	PP4147+PP4148+PP4149+PP4150		MNXC2%MNXC3			0	1000			0	0
R21B8C259_RL-95	1 MNXM10765@MNXC3 + 1 MNXM5@MNXC3 <-- 1 MNXM10766@MNXC3 + 1 MNXM1@MNXC3 + 1 MNXM6@MNXC3	R_R21B8C259_RL	PP0581;PP1914;PP2783	MNXR24130	MNXC3	1.1.1.100	ec:1.1.1.100;metacyc:RXN0-2142	-1000	0			0	0
R801D4EAF_LR-497	1 MNXM10765@MNXC3 --> 1 MNXM2@MNXC3 + 1 MNXM5959@MNXC3	R_R801D4EAF_LR	PP1602;PP4147		MNXC3			0	1000			0	0
R5FBDBB73_RL-367	1 MNXM10766@MNXC3 + 1 MNXM13@MNXC3 + 1 MNXM89734@MNXC3 <-- 1 MNXM184@MNXC3 + 1 MNXM1@MNXC3 + 1 MNXM5086@MNXC3	R_R5FBDBB73_RL	PP4175		MNXC3			-1000	0			0	0
RA1B6FCB4_LR-664	1 MNXM107@MNXC2 + 1 MNXM1@MNXC2 --> 1 MNXM107@MNXC3 + 1 MNXM1@MNXC3	R_RA1B6FCB4_LR	PP2092	MNXR3841	MNXC2%MNXC3		bigg:NO2t2r;bigg:NO2t2rpp;iaf1260:NO2t2rpp;iag612:rbs_494;iag612:rbs_496;ijn746:NO2t2rpp;ijr904.45632:NO2t2r;ijr904:NO2t2r;imo1053-pao1:NO2t3;imo1056:NO2t3;isb619:NO2t2r;iyo844:NO2t2ir;iyo844:NO2t3;seed:rxn05625;seed:rxn05626;seed:rxn08998	0	1000			0	0
R19097C8A_RL-52	1 MNXM107@MNXC3 + 1 MNXM2@MNXC3 + 1 MNXM91005@MNXC3 <-- 1 MNXM10@MNXC3 + 1 MNXM1@MNXC3 + 1 MNXM207@MNXC3	R_R19097C8A_RL	PP1703		MNXC3			-1000	0			0	0
RC63414B5_LR-828	1 MNXM107@MNXC3 + 3 MNXM10@MNXC3 + 5 MNXM1@MNXC3 --> 1 MNXM15@MNXC3 + 2 MNXM2@MNXC3 + 3 MNXM91005@MNXC3	R_RC63414B5_LR	PP1705+PP1706		MNXC3			0	1000			0	0
RE115511D_B-950	1 MNXM1080@MNXC3 <==> 1 MNXM2@MNXC3 + 1 MNXM854@MNXC3	R_RE115511D_B	PP3601	MNXR2498	MNXC3	4.2.1.42	bigg:GALCTD;brenda:BR421;ec:4.2.1.42;ecocyc:GALACTARDEHYDRA-RXN;iabaylyiv4:GALACTARDEHYDRA-RXN;iaf1260:GALCTD;ijr904.45632:GALCTD;ijr904:GALCTD;intenz:4703;iyo844:GALCTD;kegg:R05608;metacyc:GALACTARDEHYDRA-RXN;rhea:16005;rhea:16006;rhea:16007;rhea:16008;seed:rxn03887;upa:UCR05608;upa:UER00629	-1000	1000			0	0
R3FD8A28D_B-233	1 MNXM108129@MNXC2 + 1 MNXM1@MNXC2 <==> 1 MNXM108129@MNXC3 + 1 MNXM1@MNXC3	R_R3FD8A28D_B	PP4507		MNXC2%MNXC3			0	0			0	0
RE79B005C_B-981	1 MNXM108129@MNXC2 + 1 MNXM1@MNXC3 <==> 1 MNXM108129@MNXC3 + 1 MNXM1@MNXC2	R_RE79B005C_B	PP5246		MNXC2%MNXC3			-1000	1000			0	0
R832D41A9_RL-513	1 MNXM108377@MNXC3 + 1 MNXM113@MNXC3 + 1 MNXM14@MNXC3 + 2 MNXM1@MNXC3 + 1 MNXM89557@MNXC3 <-- 1 MNXM2@MNXC3 + 1 MNXM37@MNXC3 + 1 MNXM3@MNXC3 + 1 MNXM89160@MNXC3	R_R832D41A9_RL	PP1032;PP1842		MNXC3			-1000	0			0	0
RCFAF50E0_B-868	1 MNXM108377@MNXC3 + 1 MNXM113@MNXC3 <==> 1 MNXM259@MNXC3 + 1 MNXM38291@MNXC3	R_RCFAF50E0_B	PP0747		MNXC3			-1000	1000			0	0
R3C574CE7_B-218	1 MNXM108377@MNXC3 + 1 MNXM125@MNXC3 <==> 1 MNXM213@MNXC3 + 1 MNXM38291@MNXC3	R_R3C574CE7_B	PP0747		MNXC3			-1000	1000			0	0
R948CEFB9_RL-602	1 MNXM108377@MNXC3 + 1 MNXM1278@MNXC3 <-- 1 MNXM2@MNXC3 + 1 MNXM34@MNXC3 + 1 MNXM56012@MNXC3	R_R948CEFB9_RL	PP0110;PP0816		MNXC3			-1000	0			0	0
RA470C33E_B-683	1 MNXM108377@MNXC3 + 1 MNXM1376@MNXC3 <==> 1 MNXM1@MNXC3 + 1 MNXM394@MNXC3 + 1 MNXM89588@MNXC3	R_RA470C33E_B	PP1783		MNXC3			-1000	1000			0	0
RBDB06849_RL-791	1 MNXM108377@MNXC3 + 1 MNXM13@MNXC3 + 1 MNXM194@MNXC3 <-- 2 MNXM1@MNXC3 + 1 MNXM38291@MNXC3 + 1 MNXM555@MNXC3	R_RBDB06849_RL	PP0787		MNXC3			-1000	0			0	0
R6BE2BEBB_RL-410	1 MNXM108377@MNXC3 + 1 MNXM147@MNXC3 + 1 MNXM14@MNXC3 + 1 MNXM1@MNXC3 + 1 MNXM89557@MNXC3 <-- 1 MNXM2@MNXC3 + 1 MNXM37@MNXC3 + 1 MNXM3@MNXC3 + 1 MNXM42@MNXC3	R_R6BE2BEBB_RL	PP1750		MNXC3			-1000	0			0	0
RD43FB1EC_B-892	1 MNXM108377@MNXC3 + 1 MNXM1489@MNXC3 <==> 1 MNXM188@MNXC3 + 1 MNXM38291@MNXC3	R_RD43FB1EC_B	PP0421		MNXC3			-1000	1000			0	0
R5A3B0800_RL-338	1 MNXM108377@MNXC3 + 1 MNXM14@MNXC3 + 1 MNXM1@MNXC3 + 1 MNXM364@MNXC3 <-- 1 MNXM144@MNXC3 + 1 MNXM3@MNXC3 + 1 MNXM593@MNXC3	R_R5A3B0800_RL	PP4700		MNXC3			-1000	0			0	0
RD90F66CA_RL-925	1 MNXM108377@MNXC3 + 1 MNXM14@MNXC3 + 1 MNXM1@MNXC3 + 1 MNXM550@MNXC3 <-- 1 MNXM211@MNXC3 + 1 MNXM3@MNXC3 + 1 MNXM42@MNXC3	R_RD90F66CA_RL	PP1088		MNXC3			-1000	0			0	0
RE5D25A5_RL-970	1 MNXM108377@MNXC3 + 1 MNXM14@MNXC3 + 1 MNXM1@MNXC3 + 1 MNXM91005@MNXC3 <-- 1 MNXM15@MNXC3 + 1 MNXM309@MNXC3 + 1 MNXM3@MNXC3	R_RE5D25A5_RL	PP4869		MNXC3			-1000	0			0	0
R78F84369_RL-472	1 MNXM108377@MNXC3 + 1 MNXM14@MNXC3 + 1 MNXM21@MNXC3 <-- 1 MNXM12@MNXC3 + 1 MNXM26@MNXC3 + 1 MNXM3@MNXC3	R_R78F84369_RL	PP2213;PP4487;PP4702		MNXC3			-1000	0			0	0
R12A78BD7_B-14	1 MNXM108377@MNXC3 + 1 MNXM14@MNXC3 + 1 MNXM224@MNXC3 <==> 1 MNXM12@MNXC3 + 1 MNXM314@MNXC2 + 1 MNXM3@MNXC3	R_R12A78BD7_B	PP1689+PP4549;PP1689+PP4550		MNXC2%MNXC3			-1000	1000			0	0
R7730AC12_RL-466	1 MNXM108377@MNXC3 + 1 MNXM14@MNXC3 + 1 MNXM247@MNXC3 <-- 1 MNXM114@MNXC3 + 1 MNXM3@MNXC3 + 1 MNXM90667@MNXC3	R_R7730AC12_RL	PP1205		MNXC3			-1000	0			0	0
RD69F4CD1_RL-905	1 MNXM108377@MNXC3 + 1 MNXM14@MNXC3 + 1 MNXM28@MNXC3 <-- 1 MNXM3@MNXC3 + 1 MNXM61@MNXC3 + 1 MNXM90882@MNXC3	R_RD69F4CD1_RL	PP1097		MNXC3			-1000	0			0	0
RBB74423D_RL-777	1 MNXM108377@MNXC3 + 1 MNXM14@MNXC3 + 1 MNXM40046@MNXC3 <-- 1 MNXM12@MNXC3 + 1 MNXM154@MNXC3 + 1 MNXM3@MNXC3	R_RBB74423D_RL	PP3071		MNXC3			-1000	0			0	0
R2C653894_RL-145	1 MNXM108377@MNXC3 + 1 MNXM14@MNXC3 + 1 MNXM502@MNXC3 <-- 1 MNXM12@MNXC3 + 1 MNXM3@MNXC3 + 1 MNXM92554@MNXC3	R_R2C653894_RL	PP3279		MNXC3			-1000	0			0	0
R38AEF60C_RL-201	1 MNXM108377@MNXC3 + 1 MNXM14@MNXC3 + 1 MNXM697@MNXC3 <-- 1 MNXM140@MNXC3 + 1 MNXM3@MNXC3 + 1 MNXM90880@MNXC3	R_R38AEF60C_RL	PP4794		MNXC3			-1000	0			0	0
R38AB1BC8_B-200	1 MNXM108377@MNXC3 + 1 MNXM14@MNXC3 + 1 MNXM88@MNXC3 <==> 1 MNXM108@MNXC3 + 1 MNXM12@MNXC3 + 1 MNXM3@MNXC3	R_R38AB1BC8_B	PP1689+PP4549;PP1689+PP4550		MNXC3			-1000	1000			0	0
R64A2953C_RL-379	1 MNXM108377@MNXC3 + 1 MNXM14@MNXC3 + 1 MNXM89763@MNXC3 <-- 1 MNXM29@MNXC3 + 1 MNXM3@MNXC3 + 1 MNXM90340@MNXC3	R_R64A2953C_RL	PP0060+PP0061		MNXC3			-1000	0			0	0
RF3B8E233_RL-1024	1 MNXM108377@MNXC3 + 1 MNXM14@MNXC3 + 1 MNXM89802@MNXC3 <-- 1 MNXM3@MNXC3 + 1 MNXM90753@MNXC3 + 1 MNXM97@MNXC3	R_RF3B8E233_RL	PP2469+PP2470		MNXC3			-1000	0			0	0
RE0C019EC_RL-947	1 MNXM108377@MNXC3 + 1 MNXM14@MNXC3 + 1 MNXM89803@MNXC3 <-- 1 MNXM3@MNXC3 + 1 MNXM53@MNXC3 + 1 MNXM91028@MNXC3	R_RE0C019EC_RL	PP4000		MNXC3			-1000	0			0	0
R70D7E75C_RL-439	1 MNXM108377@MNXC3 + 1 MNXM14@MNXC3 + 1 MNXM89804@MNXC3 <-- 1 MNXM3@MNXC3 + 1 MNXM90755@MNXC3 + 1 MNXM94@MNXC3	R_R70D7E75C_RL	PP1311		MNXC3			-1000	0			0	0
R11492E43_RL-4	1 MNXM108377@MNXC3 + 1 MNXM14@MNXC3 + 1 MNXM89811@MNXC3 <-- 1 MNXM3@MNXC3 + 1 MNXM42@MNXC3 + 1 MNXM90665@MNXC3	R_R11492E43_RL	PP1213		MNXC3			-1000	0			0	0
RA2595EA1_B-668	1 MNXM108377@MNXC3 + 1 MNXM14@MNXC3 + 1 MNXM89815@MNXC3 <==> 1 MNXM32@MNXC3 + 1 MNXM3@MNXC3 + 1 MNXM89576@MNXC3	R_RA2595EA1_B	PP4474		MNXC3			-1000	1000			0	0
RE389BA54_RL-959	1 MNXM108377@MNXC3 + 1 MNXM14@MNXC3 + 1 MNXM89822@MNXC3 <-- 1 MNXM3@MNXC3 + 1 MNXM76@MNXC3 + 1 MNXM90668@MNXC3	R_RE389BA54_RL	PP0436		MNXC3			-1000	0			0	0
R3FED066F_RL-236	1 MNXM108377@MNXC3 + 1 MNXM14@MNXC3 + 1 MNXM89831@MNXC3 <-- 1 MNXM134@MNXC3 + 1 MNXM3@MNXC3 + 1 MNXM90878@MNXC3	R_R3FED066F_RL	PP0854		MNXC3			-1000	0			0	0
RD7A9E77C_RL-915	1 MNXM108377@MNXC3 + 1 MNXM14@MNXC3 + 1 MNXM89832@MNXC3 <-- 1 MNXM231@MNXC3 + 1 MNXM3@MNXC3 + 1 MNXM90879@MNXC3	R_RD7A9E77C_RL	PP0603		MNXC3			-1000	0			0	0
R2DF5B0AC_RL-154	1 MNXM108377@MNXC3 + 1 MNXM14@MNXC3 + 1 MNXM89870@MNXC3 <-- 1 MNXM3@MNXC3 + 1 MNXM70@MNXC3 + 1 MNXM90751@MNXC3	R_R2DF5B0AC_RL	PP5089		MNXC3			-1000	0			0	0
R85235038_RL-528	1 MNXM108377@MNXC3 + 1 MNXM14@MNXC3 + 1 MNXM89895@MNXC3 <-- 1 MNXM142@MNXC3 + 1 MNXM3@MNXC3 + 1 MNXM90883@MNXC3	R_R85235038_RL	PP2465		MNXC3			-1000	0			0	0
R4564ADF5_RL-259	1 MNXM108377@MNXC3 + 1 MNXM14@MNXC3 + 1 MNXM90012@MNXC3 <-- 1 MNXM3@MNXC3 + 1 MNXM55@MNXC3 + 1 MNXM90666@MNXC3	R_R4564ADF5_RL	PP2905		MNXC3			-1000	0			0	0
RA31B9A40_RL-674	1 MNXM108377@MNXC3 + 1 MNXM14@MNXC3 + 1 MNXM90110@MNXC3 <-- 1 MNXM199@MNXC3 + 1 MNXM3@MNXC3 + 1 MNXM90885@MNXC3	R_RA31B9A40_RL	PP0977		MNXC3			-1000	0			0	0
R1C666001_RL-69	1 MNXM108377@MNXC3 + 1 MNXM14@MNXC3 + 1 MNXM91624@MNXC3 <-- 1 MNXM3@MNXC3 + 1 MNXM42@MNXC3 + 1 MNXM90752@MNXC3	R_R1C666001_RL	PP1213		MNXC3			-1000	0			0	0
R9F3D4156_RL-651	1 MNXM108377@MNXC3 + 1 MNXM14@MNXC3 + 1 MNXM91627@MNXC3 <-- 1 MNXM3@MNXC3 + 1 MNXM89557@MNXC3 + 1 MNXM90886@MNXC3	R_R9F3D4156_RL	PP1977;PP4694		MNXC3			-1000	0			0	0
RDD51BA6D_RL-933	1 MNXM108377@MNXC3 + 1 MNXM14@MNXC3 + 1 MNXM92412@MNXC3 <-- 1 MNXM37@MNXC3 + 1 MNXM3@MNXC3 + 1 MNXM71@MNXC3	R_RDD51BA6D_RL	PP2904		MNXC3			-1000	0			0	0
RA5CA346F_RL-688	1 MNXM108377@MNXC3 + 1 MNXM14@MNXC3 + 1 MNXM93524@MNXC3 <-- 1 MNXM3@MNXC3 + 1 MNXM78@MNXC3 + 1 MNXM91319@MNXC3	R_RA5CA346F_RL	PP1496		MNXC3			-1000	0			0	0
R179AB1D0_RL-44	1 MNXM108377@MNXC3 + 1 MNXM14@MNXC3 + 1 MNXM95173@MNXC3 <-- 1 MNXM3@MNXC3 + 1 MNXM61@MNXC3 + 1 MNXM88204@MNXC3	R_R179AB1D0_RL	PP1097		MNXC3			-1000	0			0	0
R923B85A4_B-590	1 MNXM108377@MNXC3 + 1 MNXM14@MNXC3 <==> 1 MNXM168@MNXC3 + 1 MNXM38291@MNXC3	R_R923B85A4_B	PP4266		MNXC3			-1000	1000			0	0
R2F89F021_RL-159	1 MNXM108377@MNXC3 + 1 MNXM1515@MNXC3 <-- 3 MNXM1@MNXC3 + 1 MNXM2@MNXC3 + 1 MNXM91694@MNXC3	R_R2F89F021_RL	PP5015		MNXC3			-1000	0			0	0
R3F1BD851_RL-228	1 MNXM108377@MNXC3 + 1 MNXM1642@MNXC3 <-- 1 MNXM1626@MNXC3 + 1 MNXM1@MNXC3 + 1 MNXM63@MNXC3	R_R3F1BD851_RL	PP1614		MNXC3			-1000	0			0	0
R666A9B14_RL-384	1 MNXM108377@MNXC3 + 1 MNXM1645@MNXC3 + 1 MNXM1@MNXC3 <-- 1 MNXM2@MNXC3 + 1 MNXM397@MNXC3	R_R666A9B14_RL			MNXC3			-1000	0			0	0
R443E2F59_RL-254	1 MNXM108377@MNXC3 + 1 MNXM16@MNXC3 + 1 MNXM9@MNXC3 <-- 1 MNXM2@MNXC3 + 1 MNXM3@MNXC3 + 1 MNXM61@MNXC3	R_R443E2F59_RL	PP4967		MNXC3			-1000	0			0	0
R2DCFFB62_B-153	1 MNXM108377@MNXC3 + 1 MNXM194@MNXC3 <==> 1 MNXM1@MNXC3 + 1 MNXM274@MNXC3 + 1 MNXM38291@MNXC3	R_R2DCFFB62_B	PP4868		MNXC3			-1000	1000			0	0
R4C002986_RL-283	1 MNXM108377@MNXC3 + 1 MNXM1@MNXC3 + 1 MNXM234@MNXC3 <-- 1 MNXM2@MNXC3 + 1 MNXM452@MNXC3	R_R4C002986_RL	PP5286		MNXC3			-1000	0			0	0
R49407E3E_RL-272	1 MNXM108377@MNXC3 + 1 MNXM1@MNXC3 + 1 MNXM31@MNXC3 + 1 MNXM483@MNXC3 <-- 1 MNXM415@MNXC3 + 1 MNXM55@MNXC3 + 1 MNXM63@MNXC3	R_R49407E3E_RL	PP5285		MNXC3			-1000	0			0	0
R1F36AFF4_RL-83	1 MNXM108377@MNXC3 + 1 MNXM2195@MNXC3 <-- 1 MNXM164@MNXC3 + 1 MNXM811@MNXC3	R_R1F36AFF4_RL	PP5318		MNXC3			-1000	0			0	0
R2DB154E8_RL-152	1 MNXM108377@MNXC3 + 1 MNXM2351@MNXC3 <-- 1 MNXM1@MNXC3 + 1 MNXM304@MNXC3 + 1 MNXM3@MNXC3	R_R2DB154E8_RL	PP0437		MNXC3			-1000	0			0	0
R9BD41587_RL-635	1 MNXM108377@MNXC3 + 1 MNXM243@MNXC3 <-- 1 MNXM3@MNXC3	R_R9BD41587_RL	PP5222		MNXC3			-1000	0			0	0
RE5D70876_RL-971	1 MNXM108377@MNXC3 + 1 MNXM287@MNXC3 <-- 1 MNXM1@MNXC3 + 1 MNXM3@MNXC3 + 1 MNXM58@MNXC3	R_RE5D70876_RL	PP1303+PP1304		MNXC3			-1000	0			0	0
R7EBC88FA_LR-493	1 MNXM108377@MNXC3 + 1 MNXM2@MNXC3 --> 1 MNXM1@MNXC3 + 2 MNXM9@MNXC3	R_R7EBC88FA_LR	PP0538		MNXC3			0	1000			0	0
R30960E2C_B-169	1 MNXM108377@MNXC3 + 1 MNXM309@MNXC3 <==> 1 MNXM194@MNXC3 + 1 MNXM1@MNXC3 + 1 MNXM3@MNXC3	R_R30960E2C_B	PP4810		MNXC3			-1000	1000			0	0
R9602000B_B-609	1 MNXM108377@MNXC3 + 1 MNXM30@MNXC3 <==> 1 MNXM1189@MNXC3 + 1 MNXM2@MNXC3	R_R9602000B_B	PP5302		MNXC3			-1000	1000			0	0
RB277F24C_RL-739	1 MNXM108377@MNXC3 + 1 MNXM326@MNXC3 <-- 1 MNXM15816@MNXC3 + 1 MNXM83@MNXC3	R_RB277F24C_RL	PP1595		MNXC3			-1000	0			0	0
RDA8F063B_RL-928	1 MNXM108377@MNXC3 + 1 MNXM3291@MNXC3 + 1 MNXM9@MNXC3 <-- 1 MNXM1676@MNXC3 + 1 MNXM1@MNXC3 + 1 MNXM2@MNXC3 + 1 MNXM3@MNXC3	R_RDA8F063B_RL	PP4967		MNXC3			-1000	0			0	0
R35C9DA0A_B-188	1 MNXM108377@MNXC3 + 1 MNXM365@MNXC3 <==> 1 MNXM38291@MNXC3 + 1 MNXM4388@MNXC3	R_R35C9DA0A_B	PP4266		MNXC3			-1000	1000			0	0
RAD25DF8D_B-722	1 MNXM108377@MNXC3 + 1 MNXM3@MNXC3 <==> 1 MNXM332@MNXC3 + 1 MNXM7@MNXC3	R_RAD25DF8D_B	PP5217		MNXC3			-1000	1000			0	0
RC6BC3A09_B-829	1 MNXM108377@MNXC3 + 1 MNXM40298@MNXC3 + 1 MNXM9@MNXC3 <==> 2 MNXM1@MNXC3 + 1 MNXM2@MNXC3 + 1 MNXM3@MNXC3 + 1 MNXM91527@MNXC3	R_RC6BC3A09_B	PP1672		MNXC3			-1000	1000			0	0
R194DD2C0_RL-54	1 MNXM108377@MNXC3 + 1 MNXM47@MNXC3 <-- 1 MNXM121@MNXC3 + 1 MNXM1@MNXC3 + 1 MNXM89939@MNXC3	R_R194DD2C0_RL	PP5411		MNXC3			-1000	0			0	0
R8798D007_B-545	1 MNXM108377@MNXC3 + 1 MNXM481@MNXC3 <==> 1 MNXM1@MNXC3 + 1 MNXM373@MNXC3 + 1 MNXM3@MNXC3	R_R8798D007_B	PP5123		MNXC3			-1000	1000			0	0
R1463F2DA_RL-29	1 MNXM108377@MNXC3 + 1 MNXM488@MNXC3 + 1 MNXM89557@MNXC3 <-- 1 MNXM2@MNXC3 + 1 MNXM37@MNXC3 + 1 MNXM38291@MNXC3	R_R1463F2DA_RL	PP2000		MNXC3			-1000	0			0	0
R56C9E2E2_RL-321	1 MNXM108377@MNXC3 + 1 MNXM489@MNXC3 + 1 MNXM9@MNXC3 <-- 1 MNXM2@MNXC3 + 1 MNXM3@MNXC3 + 1 MNXM90163@MNXC3	R_R56C9E2E2_RL	PP1672		MNXC3			-1000	0			0	0
RE33809F6_B-957	1 MNXM108377@MNXC3 + 1 MNXM50@MNXC3 <==> 1 MNXM121@MNXC3 + 1 MNXM1@MNXC3 + 1 MNXM89588@MNXC3	R_RE33809F6_B	PP3821		MNXC3			-1000	1000			0	0
R16FB148E_B-39	1 MNXM108377@MNXC3 + 1 MNXM519@MNXC3 <==> 1 MNXM235@MNXC3 + 1 MNXM38291@MNXC3	R_R16FB148E_B	PP5291		MNXC3			-1000	1000			0	0
R3F2D59D5_B-229	1 MNXM108377@MNXC3 + 1 MNXM5283@MNXC3 <==> 2 MNXM1@MNXC3 + 1 MNXM356@MNXC3 + 1 MNXM3@MNXC3	R_R3F2D59D5_B	PP2213;PP2351;PP4487;PP4702		MNXC3			-1000	1000			0	0
R8FCEFB79_RL-581	1 MNXM108377@MNXC3 + 1 MNXM535@MNXC3 <-- 1 MNXM63@MNXC3 + 1 MNXM989@MNXC3	R_R8FCEFB79_RL	PP1902		MNXC3			-1000	0			0	0
R48777951_RL-269	1 MNXM108377@MNXC3 + 1 MNXM561@MNXC3 <-- 1 MNXM1@MNXC3 + 1 MNXM3@MNXC3 + 1 MNXM89588@MNXC3	R_R48777951_RL			MNXC3			-1000	0			0	0
R837858B9_RL-517	1 MNXM108377@MNXC3 + 1 MNXM662@MNXC3 <-- 1 MNXM1135@MNXC3 + 1 MNXM1@MNXC3 + 1 MNXM960@MNXC3	R_R837858B9_RL	PP1348;PP4783		MNXC3			-1000	0			0	0
R70F4B6BD_RL-440	1 MNXM108377@MNXC3 + 1 MNXM665@MNXC3 <-- 1 MNXM1@MNXC3 + 1 MNXM51@MNXC3	R_R70F4B6BD_RL	PP5222		MNXC3			-1000	0			0	0
R1038C47D_RL-1	1 MNXM108377@MNXC3 + 1 MNXM7029@MNXC3 <-- 1 MNXM1@MNXC3 + 1 MNXM3@MNXC3 + 1 MNXM48519@MNXC3	R_R1038C47D_RL	PP4934		MNXC3			-1000	0			0	0
RE53F252B_B-969	1 MNXM108377@MNXC3 + 1 MNXM80@MNXC3 <==> 1 MNXM158@MNXC3 + 1 MNXM38291@MNXC3	R_RE53F252B_B	PP0746;PP4997		MNXC3			-1000	1000			0	0
R5D99CB05_RL-356	1 MNXM108377@MNXC3 + 1 MNXM82@MNXC3 <-- 1 MNXM1@MNXC3 + 1 MNXM51@MNXC3 + 1 MNXM721@MNXC3	R_R5D99CB05_RL	PP1277		MNXC3			-1000	0			0	0
R56FEE139_B-324	1 MNXM108377@MNXC3 + 1 MNXM89160@MNXC3 <==> 1 MNXM113964@MNXC3 + 1 MNXM38291@MNXC3	R_R56FEE139_B	PP0747		MNXC3			-1000	1000			0	0
R86A6E675_RL-537	1 MNXM108377@MNXC3 + 1 MNXM90822@MNXC3 <-- 1 MNXM1@MNXC3 + 1 MNXM3@MNXC3 + 1 MNXM53407@MNXC3	R_R86A6E675_RL	PP0602		MNXC3			-1000	0			0	0
R9BFF54BF_B-636	1 MNXM108377@MNXC3 + 1 MNXM91005@MNXC3 <==> 1 MNXM1@MNXC3 + 1 MNXM355@MNXC3 + 1 MNXM3@MNXC3	R_R9BFF54BF_B	PP4810		MNXC3			-1000	1000			0	0
REEE5BF28_RL-1006	1 MNXM108377@MNXC3 + 1 MNXM9159@MNXC3 <-- 3 MNXM1@MNXC3 + 1 MNXM34@MNXC3 + 1 MNXM83@MNXC3	R_REEE5BF28_RL	PP1595		MNXC3			-1000	0			0	0
RA118F652_B-662	1 MNXM108377@MNXC3 + 1 MNXM91694@MNXC3 <==> 1 MNXM38291@MNXC3 + 1 MNXM3@MNXC3	R_RA118F652_B	PP0965		MNXC3			-1000	1000			0	0
RC383BE4A_RL-815	1 MNXM108377@MNXC3 + 1 MNXM965@MNXC3 <-- 1 MNXM1160@MNXC3 + 1 MNXM421@MNXC3	R_RC383BE4A_RL	PP4717		MNXC3			-1000	0			0	0
R3A1B685C_RL-210	1 MNXM108377@MNXC3 + 1 MNXM97091@MNXC3 + 1 MNXM9@MNXC3 <-- 1 MNXM2@MNXC3 + 1 MNXM3@MNXC3 + 1 MNXM92188@MNXC3	R_R3A1B685C_RL	PP1672		MNXC3			-1000	0			0	0
REDB62DF7_RL-1003	1 MNXM108377@MNXC3 + 2 MNXM1@MNXC3 + 1 MNXM39@MNXC3 + 1 MNXM648@MNXC3 <-- 3 MNXM2@MNXC3 + 1 MNXM51@MNXC3	R_REDB62DF7_RL	PP0516;PP0522;PP3813		MNXC3			-1000	0			0	0
R166ADD79_LR-36	1 MNXM108859@MNXC2 + 1 MNXM114@MNXC2 --> 1 MNXM108859@MNXC3 + 1 MNXM114@MNXC3	R_R166ADD79_LR	PP4946		MNXC2%MNXC3			0	1000			0	0
R1AD0727C_B-59	1 MNXM108859@MNXC2 + 1 MNXM1@MNXC3 <==> 1 MNXM108859@MNXC3 + 1 MNXM1@MNXC2	R_R1AD0727C_B	PP1587;PP4974;PP5066		MNXC2%MNXC3			-1000	1000			0	0
RE369117E_B-958	1 MNXM108859@MNXC2 + 1 MNXM29@MNXC2 <==> 1 MNXM108859@MNXC3 + 1 MNXM29@MNXC3	R_RE369117E_B	PP0496;PP1748		MNXC2%MNXC3			-1000	1000			0	0
R56D4E3C3_B-322	1 MNXM108859@MNXC2 + 1 MNXM32@MNXC2 <==> 1 MNXM108859@MNXC3 + 1 MNXM32@MNXC3	R_R56D4E3C3_B	PP0496;PP1748		MNXC2%MNXC3			-1000	1000			0	0
RF525EF4D_LR-1033	1 MNXM108859@MNXC2 + 1 MNXM331@MNXC2 --> 1 MNXM108859@MNXC3 + 1 MNXM331@MNXC3	R_RF525EF4D_LR	PP0996		MNXC2%MNXC3			0	1000			0	0
RFE59C332_LR-1062	1 MNXM108859@MNXC2 + 1 MNXM89557@MNXC2 --> 1 MNXM108859@MNXC3 + 1 MNXM89557@MNXC3	R_RFE59C332_LR	PP0996		MNXC2%MNXC3			0	1000			0	0
R1D4F1AA5_RL-74	1 MNXM108859@MNXC2 + 2 MNXM1@MNXC3 <-- 1 MNXM108859@MNXC3 + 2 MNXM1@MNXC2	R_R1D4F1AA5_RL	PP1132;PP3958		MNXC2%MNXC3			-1000	0			0	0
RAD7B5BE8_RL-723	1 MNXM109100@MNXC3 + 1 MNXM113517@MNXC3 + 1 MNXM1@MNXC3 <-- 1 MNXM113534@MNXC3 + 1 MNXM47950@MNXC3	R_RAD7B5BE8_RL	PP0398;PP4907		MNXC3			-1000	0			0	0
R53F85FFF_RL-312	1 MNXM109100@MNXC3 + 1 MNXM13@MNXC3 + 1 MNXM1@MNXC3 + 1 MNXM2212@MNXC3 + 1 MNXM25@MNXC3 <-- 1 MNXM20@MNXC3 + 1 MNXM282@MNXC3 + 1 MNXM4@MNXC3	R_R53F85FFF_RL	PP0169;PP0230		MNXC3			-1000	0			0	0
R13FEC2D4_B-26	1 MNXM109100@MNXC3 + 2 MNXM1@MNXC3 + 1 MNXM45@MNXC3 + 1 MNXM89759@MNXC3 <==> 1 MNXM49@MNXC3 + 1 MNXM89760@MNXC3	R_R13FEC2D4_B	PP2328		MNXC3			-1000	1000			0	0
R13C8A1A1_B-25	1 MNXM109100@MNXC3 + 5 MNXM1@MNXC3 + 3 MNXM6@MNXC3 <==> 3 MNXM2@MNXC3 + 3 MNXM5@MNXC3 + 1 MNXM89582@MNXC3	R_R13C8A1A1_B	PP0860+PP2371		MNXC3			-1000	1000			0	0
R89A53CF9_RL-555	1 MNXM109@MNXC3 + 50 MNXM1@MNXC3 + 50 MNXM7@MNXC3 <-- 50 MNXM3@MNXC3 + 1 C9599@MNXC3	R_R89A53CF9_RL	PP1636;PP2973		MNXC3			-1000	0			0	0
R282F995A_LR-126	1 MNXM10@MNXC3 + 1 MNXM1129@MNXC3 + 1 MNXM1@MNXC3 + 1 MNXM4@MNXC3 --> 1 MNXM13@MNXC3 + 1 MNXM2@MNXC3 + 1 MNXM842@MNXC3 + 1 MNXM91005@MNXC3	R_R282F995A_LR	PP3944		MNXC3			0	1000			0	0
R427190EB_RL-245	1 MNXM10@MNXC3 + 1 MNXM113964@MNXC3 + 1 MNXM1@MNXC3 <-- 1 MNXM213@MNXC3 + 1 MNXM2@MNXC3 + 1 MNXM91005@MNXC3	R_R427190EB_RL	PP4278+PP4279		MNXC3			-1000	0			0	0
RE1E5252A_RL-953	1 MNXM10@MNXC3 + 1 MNXM1174@MNXC3 + 1 MNXM1@MNXC3 <-- 1 MNXM1138@MNXC3 + 1 MNXM91005@MNXC3	R_RE1E5252A_RL	PP0545;PP2589;PP2680;PP2694;PP3357;PP3463;PP5258;PP5278		MNXC3			-1000	0			0	0
RB1BBEFA8_RL-734	1 MNXM10@MNXC3 + 1 MNXM1213@MNXC3 + 1 MNXM13@MNXC3 <-- 1 MNXM1@MNXC3 + 1 MNXM759@MNXC3 + 1 MNXM91005@MNXC3	R_RB1BBEFA8_RL	PP0402		MNXC3			-1000	0			0	0
RAAE41C7C_LR-710	1 MNXM10@MNXC3 + 1 MNXM12509@MNXC3 + 1 MNXM1@MNXC3 --> 1 MNXM3075@MNXC3 + 1 MNXM91005@MNXC3	R_RAAE41C7C_LR			MNXC3			0	1000			0	0
R3CAEFC31_LR-220	1 MNXM10@MNXC3 + 1 MNXM1290@MNXC3 + 2 MNXM1@MNXC3 + 1 MNXM4@MNXC3 --> 1 MNXM1291@MNXC3 + 1 MNXM2@MNXC3 + 1 MNXM91005@MNXC3	R_R3CAEFC31_LR	PP4829		MNXC3			0	1000			0	0
RA337A036_RL-677	1 MNXM10@MNXC3 + 1 MNXM12943@MNXC3 + 1 MNXM1@MNXC3 <-- 1 MNXM91005@MNXC3 + 1 MNXM91734@MNXC3	R_RA337A036_RL	PP3999		MNXC3			-1000	0			0	0
RBB6A4E2F_LR-776	1 MNXM10@MNXC3 + 1 MNXM13133@MNXC3 + 1 MNXM1@MNXC3 --> 1 MNXM11097@MNXC3 + 1 MNXM91005@MNXC3	R_RBB6A4E2F_LR			MNXC3			0	1000			0	0
R777C380D_LR-468	1 MNXM10@MNXC3 + 1 MNXM13134@MNXC3 + 1 MNXM1@MNXC3 --> 1 MNXM89949@MNXC3 + 1 MNXM91005@MNXC3	R_R777C380D_LR			MNXC3			0	1000			0	0
R9D7D5315_RL-644	1 MNXM10@MNXC3 + 1 MNXM1330@MNXC3 + 1 MNXM1@MNXC3 <-- 1 MNXM1745@MNXC3 + 1 MNXM2@MNXC3 + 1 MNXM91005@MNXC3	R_R9D7D5315_RL	PP0545;PP2589;PP2680;PP2694;PP3357;PP3463;PP5258;PP5278		MNXC3			-1000	0			0	0
R3F51B898_RL-230	1 MNXM10@MNXC3 + 1 MNXM13@MNXC3 + 1 MNXM153@MNXC3 <-- 1 MNXM503@MNXC3 + 1 MNXM91005@MNXC3	R_R3F51B898_RL	PP1770		MNXC3			-1000	0			0	0
RAB8EA38B_B-714	1 MNXM10@MNXC3 + 1 MNXM13@MNXC3 + 1 MNXM15@MNXC3 + 1 MNXM183@MNXC3 <==> 1 MNXM29@MNXC3 + 1 MNXM79@MNXC3 + 1 MNXM91005@MNXC3	R_RAB8EA38B_B	PP0986+PP0988+PP4187;PP4187+PP5192+PP5194		MNXC3			-1000	1000			0	0
R24E117D5_RL-112	1 MNXM10@MNXC3 + 1 MNXM13@MNXC3 + 1 MNXM181@MNXC3 + 1 MNXM1@MNXC3 <-- 1 MNXM1508@MNXC3 + 1 MNXM91005@MNXC3	R_R24E117D5_RL	PP3164		MNXC3			-1000	0			0	0
RD322914B_RL-886	1 MNXM10@MNXC3 + 1 MNXM13@MNXC3 + 1 MNXM1@MNXC3 + 1 MNXM97015@MNXC3 <-- 1 MNXM12@MNXC3 + 1 MNXM91005@MNXC3 + 1 MNXM933@MNXC3	R_RD322914B_RL	PP0597;PP4667		MNXC3			-1000	0			0	0
RDB0E4AF5_RL-930	1 MNXM10@MNXC3 + 1 MNXM13@MNXC3 + 1 MNXM21@MNXC3 <-- 1 MNXM12@MNXC3 + 1 MNXM23@MNXC3 + 1 MNXM91005@MNXC3	R_RDB0E4AF5_RL	PP0338+PP0339+PP4187;PP0338+PP0339+PP5366		MNXC3			-1000	0			0	0
RA111B37D_RL-661	1 MNXM10@MNXC3 + 1 MNXM13@MNXC3 + 1 MNXM21@MNXC3 <-- 1 MNXM12@MNXC3 + 1 MNXM244@MNXC3 + 1 MNXM91005@MNXC3	R_RA111B37D_RL	PP0597;PP4667		MNXC3			-1000	0			0	0
R71281B65_RL-441	1 MNXM10@MNXC3 + 1 MNXM13@MNXC3 + 1 MNXM23@MNXC3 <-- 1 MNXM91005@MNXC3 + 1 MNXM98@MNXC3	R_R71281B65_RL	PP5085		MNXC3			-1000	0			0	0
RBABC0BDE_RL-775	1 MNXM10@MNXC3 + 1 MNXM13@MNXC3 + 1 MNXM470@MNXC3 <-- 1 MNXM12@MNXC3 + 1 MNXM238@MNXC3 + 1 MNXM91005@MNXC3	R_RBABC0BDE_RL	PP4401+PP4402+PP4404		MNXC3			-1000	0			0	0
R5F54C3A_RL-364	1 MNXM10@MNXC3 + 1 MNXM13@MNXC3 + 1 MNXM471@MNXC3 <-- 1 MNXM12@MNXC3 + 1 MNXM404@MNXC3 + 1 MNXM91005@MNXC3	R_R5F54C3A_RL	PP4401+PP4402+PP4403+PP4404		MNXC3			-1000	0			0	0
RFA9EA620_RL-1048	1 MNXM10@MNXC3 + 1 MNXM13@MNXC3 + 1 MNXM4932@MNXC3 <-- 1 MNXM12@MNXC3 + 1 MNXM439@MNXC3 + 1 MNXM91005@MNXC3	R_RFA9EA620_RL	PP4401+PP4402+PP4403+PP4404		MNXC3			-1000	0			0	0
REA7F3F95_RL-990	1 MNXM10@MNXC3 + 1 MNXM13@MNXC3 + 1 MNXM97014@MNXC3 <-- 1 MNXM12@MNXC3 + 1 MNXM20@MNXC3 + 1 MNXM91005@MNXC3	R_REA7F3F95_RL	PP4187+PP4188+PP4189		MNXC3			-1000	0			0	0
RF5242CDA_RL-1032	1 MNXM10@MNXC3 + 1 MNXM13@MNXC3 + 2 MNXM1@MNXC3 + 1 MNXM382@MNXC3 <-- 1 MNXM12@MNXC3 + 1 MNXM263@MNXC3 + 1 MNXM91005@MNXC3	R_RF5242CDA_RL	PP4189		MNXC3			-1000	0			0	0
R265FCA9D_RL-118	1 MNXM10@MNXC3 + 1 MNXM13@MNXC3 <-- 1 MNXM39@MNXC3 + 1 MNXM91005@MNXC3	R_R265FCA9D_RL	PP0490+PP0491;PP2183+PP2184+PP2185+PP2186		MNXC3			-1000	0			0	0
REF5C1494_B-1007	1 MNXM10@MNXC3 + 1 MNXM1407@MNXC3 + 2 MNXM1@MNXC3 <==> 1 MNXM258@MNXC3 + 1 MNXM2@MNXC3 + 1 MNXM91005@MNXC3	R_REF5C1494_B	PP4964		MNXC3			-1000	1000			0	0
R29A12E11_LR-134	1 MNXM10@MNXC3 + 1 MNXM1423@MNXC3 + 1 MNXM1@MNXC3 --> 1 MNXM2011@MNXC3 + 1 MNXM91005@MNXC3	R_R29A12E11_LR			MNXC3			0	1000			0	0
R4955B41E_RL-273	1 MNXM10@MNXC3 + 1 MNXM144@MNXC3 + 1 MNXM1@MNXC3 <-- 1 MNXM2@MNXC3 + 1 MNXM43758@MNXC3 + 1 MNXM91005@MNXC3	R_R4955B41E_RL	PP0545;PP2589;PP2680;PP2694;PP3357;PP3463;PP5258;PP5278		MNXC3			-1000	0			0	0
RE51AB17D_RL-968	1 MNXM10@MNXC3 + 1 MNXM1468@MNXC3 + 1 MNXM1@MNXC3 <-- 1 MNXM1816@MNXC3 + 1 MNXM2@MNXC3 + 1 MNXM91005@MNXC3	R_RE51AB17D_RL	PP0545;PP2589;PP2680;PP2694;PP3357;PP3463;PP5258;PP5278		MNXC3			-1000	0			0	0
R9CABF419_LR-640	1 MNXM10@MNXC3 + 1 MNXM1469@MNXC3 + 1 MNXM1@MNXC3 --> 1 MNXM564@MNXC3 + 1 MNXM91005@MNXC3	R_R9CABF419_LR			MNXC3			0	1000			0	0
R8F4D591F_B-579	1 MNXM10@MNXC3 + 1 MNXM1514@MNXC3 + 1 MNXM1@MNXC3 <==> 1 MNXM1407@MNXC3 + 1 MNXM91005@MNXC3	R_R8F4D591F_B	PP2117		MNXC3			-1000	1000			0	0
R66890DC3_B-387	1 MNXM10@MNXC3 + 1 MNXM154@MNXC3 + 1 MNXM1@MNXC3 <==> 1 MNXM663@MNXC3 + 1 MNXM91005@MNXC3	R_R66890DC3_B	PP3073		MNXC3			-1000	1000			0	0
RA57CC508_RL-687	1 MNXM10@MNXC3 + 1 MNXM1572@MNXC3 + 1 MNXM1@MNXC3 <-- 1 MNXM2@MNXC3 + 1 MNXM91005@MNXC3 + 1 MNXM933@MNXC3	R_RA57CC508_RL	PP0545;PP2589;PP2680;PP2694;PP3357;PP3463;PP5258;PP5278		MNXC3			-1000	0			0	0
R4BDA5283_RL-282	1 MNXM10@MNXC3 + 1 MNXM1597@MNXC3 + 1 MNXM1@MNXC3 <-- 1 MNXM113964@MNXC3 + 1 MNXM2@MNXC3 + 1 MNXM91005@MNXC3	R_R4BDA5283_RL	PP4278;PP4279		MNXC3			-1000	0			0	0
R4DF6CD72_B-288	1 MNXM10@MNXC3 + 1 MNXM15@MNXC3 + 1 MNXM1@MNXC3 + 1 MNXM238@MNXC3 <==> 1 MNXM199@MNXC3 + 1 MNXM2@MNXC3 + 1 MNXM91005@MNXC3	R_R4DF6CD72_B	PP4617		MNXC3			-1000	1000			0	0
RD854F913_B-919	1 MNXM10@MNXC3 + 1 MNXM15@MNXC3 + 1 MNXM1@MNXC3 + 1 MNXM404@MNXC3 <==> 1 MNXM140@MNXC3 + 1 MNXM2@MNXC3 + 1 MNXM91005@MNXC3	R_RD854F913_B	PP4617		MNXC3			-1000	1000			0	0
R1D7D3363_B-76	1 MNXM10@MNXC3 + 1 MNXM15@MNXC3 + 1 MNXM1@MNXC3 + 1 MNXM439@MNXC3 <==> 1 MNXM231@MNXC3 + 1 MNXM2@MNXC3 + 1 MNXM91005@MNXC3	R_R1D7D3363_B	PP4617		MNXC3			-1000	1000			0	0
R1860FB3A_RL-48	1 MNXM10@MNXC3 + 1 MNXM15@MNXC3 + 1 MNXM3851@MNXC3 <-- 1 MNXM2297@MNXC3 + 1 MNXM2@MNXC3 + 1 MNXM91005@MNXC3	R_R1860FB3A_RL	PP4617		MNXC3			-1000	0			0	0
R575140C7_B-326	1 MNXM10@MNXC3 + 1 MNXM1602@MNXC3 + 1 MNXM1@MNXC3 <==> 1 MNXM891@MNXC3 + 1 MNXM91005@MNXC3	R_R575140C7_B	PP1988		MNXC3			-1000	1000			0	0
RF428C075_B-1027	1 MNXM10@MNXC3 + 1 MNXM1633@MNXC3 + 1 MNXM1@MNXC3 <==> 1 MNXM2931@MNXC3 + 1 MNXM91005@MNXC3	R_RF428C075_B	PP0545;PP2589;PP2680;PP2694;PP3357;PP3463;PP5258;PP5278		MNXC3			-1000	1000			0	0
R1BF897A1_B-64	1 MNXM10@MNXC3 + 1 MNXM1757@MNXC3 + 2 MNXM1@MNXC3 <==> 1 MNXM1763@MNXC3 + 1 MNXM2@MNXC3 + 1 MNXM91005@MNXC3	R_R1BF897A1_B	PP4478		MNXC3			-1000	1000			0	0
R9C4A76A1_B-638	1 MNXM10@MNXC3 + 1 MNXM179@MNXC3 + 2 MNXM1@MNXC3 <==> 1 MNXM2@MNXC3 + 1 MNXM512@MNXC3 + 1 MNXM91005@MNXC3	R_R9C4A76A1_B	PP0545;PP2589;PP2680;PP2694;PP3357;PP3463;PP5258;PP5278		MNXC3			-1000	1000			0	0
R336B4455_LR-181	1 MNXM10@MNXC3 + 1 MNXM183@MNXC3 + 1 MNXM1@MNXC3 --> 1 MNXM318@MNXC3 + 1 MNXM91005@MNXC3	R_R336B4455_LR	PP4977		MNXC3			0	1000			0	0
R9B391BFA_RL-633	1 MNXM10@MNXC3 + 1 MNXM189@MNXC3 + 2 MNXM1@MNXC3 <-- 1 MNXM2@MNXC3 + 1 MNXM435@MNXC3 + 1 MNXM91005@MNXC3	R_R9B391BFA_RL	PP0545;PP2589;PP2680;PP2694;PP3357;PP3463;PP5258;PP5278		MNXC3			-1000	0			0	0
RE6DDAD5F_RL-976	1 MNXM10@MNXC3 + 1 MNXM192@MNXC3 + 1 MNXM1@MNXC3 <-- 1 MNXM1880@MNXC3 + 2 MNXM2@MNXC3 + 1 MNXM91005@MNXC3	R_RE6DDAD5F_RL	PP0545;PP2589;PP2680;PP2694;PP3357;PP3463;PP5258;PP5278		MNXC3			-1000	0			0	0
RBA2D11CC_RL-769	1 MNXM10@MNXC3 + 1 MNXM192@MNXC3 + 2 MNXM1@MNXC3 <-- 1 MNXM2@MNXC3 + 1 MNXM422@MNXC3 + 1 MNXM91005@MNXC3	R_RBA2D11CC_RL	PP0545;PP2589;PP2680;PP2694;PP3357;PP3463;PP5258;PP5278		MNXC3			-1000	0			0	0
RF82B246F_RL-1042	1 MNXM10@MNXC3 + 1 MNXM1@MNXC3 + 1 MNXM2083@MNXC3 <-- 1 MNXM1527@MNXC3 + 1 MNXM2@MNXC3 + 1 MNXM91005@MNXC3	R_RF82B246F_RL	PP0545;PP2589;PP2680;PP2694;PP3357;PP3463;PP5258;PP5278		MNXC3			-1000	0			0	0
R3701D0C3_B-191	1 MNXM10@MNXC3 + 1 MNXM1@MNXC3 + 1 MNXM23@MNXC3 <==> 1 MNXM285@MNXC3 + 1 MNXM91005@MNXC3	R_R3701D0C3_B	PP1649		MNXC3			-1000	1000			0	0
RC07F9121_RL-805	1 MNXM10@MNXC3 + 1 MNXM1@MNXC3 + 1 MNXM2414@MNXC3 <-- 1 MNXM2149@MNXC3 + 1 MNXM2@MNXC3 + 1 MNXM91005@MNXC3	R_RC07F9121_RL	PP0545;PP2589;PP2680;PP2694;PP3357;PP3463;PP5258;PP5278		MNXC3			-1000	0			0	0
RA874DECD_RL-697	1 MNXM10@MNXC3 + 1 MNXM1@MNXC3 + 1 MNXM2422@MNXC3 <-- 1 MNXM2716@MNXC3 + 1 MNXM2@MNXC3 + 1 MNXM91005@MNXC3	R_RA874DECD_RL	PP0545;PP2589;PP2680;PP2694;PP3357;PP3463;PP5258;PP5278		MNXC3			-1000	0			0	0
R299D5A2_LR-133	1 MNXM10@MNXC3 + 1 MNXM1@MNXC3 + 1 MNXM2489@MNXC3 --> 1 MNXM2687@MNXC3 + 1 MNXM2@MNXC3 + 1 MNXM91005@MNXC3	R_R299D5A2_LR	PP4947		MNXC3			0	1000			0	0
R63188E7B_RL-374	1 MNXM10@MNXC3 + 1 MNXM1@MNXC3 + 1 MNXM2489@MNXC3 <-- 2 MNXM2@MNXC3 + 1 MNXM848@MNXC3 + 1 MNXM91005@MNXC3	R_R63188E7B_RL	PP4947		MNXC3			-1000	0			0	0
RF91FA67D_LR-1045	1 MNXM10@MNXC3 + 1 MNXM1@MNXC3 + 1 MNXM253@MNXC3 --> 1 MNXM146@MNXC3 + 1 MNXM91005@MNXC3	R_RF91FA67D_LR	PP2432;PP3173		MNXC3			0	1000			0	0
R75FD1D8A_B-462	1 MNXM10@MNXC3 + 1 MNXM1@MNXC3 + 1 MNXM261@MNXC3 <==> 1 MNXM74@MNXC3 + 1 MNXM91005@MNXC3 + 1 MNXM9@MNXC3	R_R75FD1D8A_B	PP1009		MNXC3			-1000	1000			0	0
R3E8B286B_RL-226	1 MNXM10@MNXC3 + 1 MNXM1@MNXC3 + 1 MNXM268@MNXC3 <-- 1 MNXM219@MNXC3 + 1 MNXM2@MNXC3 + 1 MNXM91005@MNXC3	R_R3E8B286B_RL	PP0545;PP2589;PP2680;PP2694;PP3357;PP3463;PP5258;PP5278		MNXC3			-1000	0			0	0
R992AD06F_LR-627	1 MNXM10@MNXC3 + 1 MNXM1@MNXC3 + 1 MNXM2737@MNXC3 --> 1 MNXM1473@MNXC3 + 1 MNXM91005@MNXC3	R_R992AD06F_LR			MNXC3			0	1000			0	0
RA259BFC0_LR-669	1 MNXM10@MNXC3 + 1 MNXM1@MNXC3 + 1 MNXM3229@MNXC3 --> 1 MNXM2645@MNXC3 + 1 MNXM91005@MNXC3	R_RA259BFC0_LR			MNXC3			0	1000			0	0
R6B8B2335_LR-407	1 MNXM10@MNXC3 + 1 MNXM1@MNXC3 + 1 MNXM3374@MNXC3 --> 1 MNXM5723@MNXC3 + 1 MNXM91005@MNXC3	R_R6B8B2335_LR			MNXC3			0	1000			0	0
R8C7D3CA8_RL-568	1 MNXM10@MNXC3 + 1 MNXM1@MNXC3 + 1 MNXM3479@MNXC3 <-- 1 MNXM2644@MNXC3 + 1 MNXM2@MNXC3 + 1 MNXM91005@MNXC3	R_R8C7D3CA8_RL	PP0545;PP2589;PP2680;PP2694;PP3357;PP3463;PP5258;PP5278		MNXC3			-1000	0			0	0
RC332C66A_LR-814	1 MNXM10@MNXC3 + 1 MNXM1@MNXC3 + 1 MNXM3719@MNXC3 --> 1 MNXM18360@MNXC3 + 1 MNXM91005@MNXC3	R_RC332C66A_LR			MNXC3			0	1000			0	0
RE5EFDE1E_LR-972	1 MNXM10@MNXC3 + 1 MNXM1@MNXC3 + 1 MNXM3720@MNXC3 --> 1 MNXM91005@MNXC3 + 1 MNXM979@MNXC3	R_RE5EFDE1E_LR			MNXC3			0	1000			0	0
RE5FF6419_LR-973	1 MNXM10@MNXC3 + 1 MNXM1@MNXC3 + 1 MNXM378@MNXC3 + 1 MNXM4@MNXC3 --> 1 MNXM13@MNXC3 + 1 MNXM181@MNXC3 + 1 MNXM2@MNXC3 + 1 MNXM91005@MNXC3	R_RE5FF6419_LR	PP3944		MNXC3			0	1000			0	0
RDD71F4C0_RL-936	1 MNXM10@MNXC3 + 1 MNXM1@MNXC3 + 1 MNXM383@MNXC3 <-- 1 MNXM2@MNXC3 + 1 MNXM518@MNXC3 + 1 MNXM91005@MNXC3	R_RDD71F4C0_RL	PP0545;PP2589;PP2680;PP2694;PP3357;PP3463;PP5258;PP5278		MNXC3			-1000	0			0	0
RC428DD4A_B-819	1 MNXM10@MNXC3 + 1 MNXM1@MNXC3 + 1 MNXM392@MNXC3 <==> 1 MNXM189@MNXC3 + 1 MNXM91005@MNXC3	R_RC428DD4A_B	PP0762;PP4300		MNXC3			-1000	1000			0	0
RC95E03AF_RL-845	1 MNXM10@MNXC3 + 1 MNXM1@MNXC3 + 1 MNXM40046@MNXC3 + 1 MNXM89762@MNXC3 <-- 1 MNXM233@MNXC3 + 1 MNXM2@MNXC3 + 1 MNXM90822@MNXC3 + 1 MNXM91005@MNXC3	R_RC95E03AF_RL	PP2047;PP2136;PP2214		MNXC3			-1000	0			0	0
R3FDC4389_B-235	1 MNXM10@MNXC3 + 1 MNXM1@MNXC3 + 1 MNXM40046@MNXC3 <==> 1 MNXM446@MNXC3 + 1 MNXM91005@MNXC3	R_R3FDC4389_B	PP0302;PP2047;PP2136;PP2214		MNXC3			-1000	1000			0	0
RE2595069_B-955	1 MNXM10@MNXC3 + 1 MNXM1@MNXC3 + 1 MNXM435@MNXC3 <==> 1 MNXM85@MNXC3 + 1 MNXM91005@MNXC3	R_RE2595069_B	PP0545;PP2589;PP2680;PP2694;PP3357;PP3463;PP5258;PP5278		MNXC3			-1000	1000			0	0
R5D76B90C_B-355	1 MNXM10@MNXC3 + 1 MNXM1@MNXC3 + 1 MNXM46@MNXC3 <==> 1 MNXM91005@MNXC3 + 1 MNXM98@MNXC3	R_R5D76B90C_B	PP0654;PP3591		MNXC3			-1000	1000			0	0
REBDB1FFA_RL-994	1 MNXM10@MNXC3 + 1 MNXM1@MNXC3 + 1 MNXM478@MNXC3 <-- 1 MNXM80458@MNXC3 + 1 MNXM91005@MNXC3	R_REBDB1FFA_RL			MNXC3			-1000	0			0	0
RD31DB583_B-885	1 MNXM10@MNXC3 + 1 MNXM1@MNXC3 + 1 MNXM524@MNXC3 <==> 1 MNXM701@MNXC3 + 1 MNXM91005@MNXC3	R_RD31DB583_B	PP0302;PP2047;PP2136;PP2214		MNXC3			-1000	1000			0	0
R98A93DE_B-621	1 MNXM10@MNXC3 + 1 MNXM1@MNXC3 + 1 MNXM541@MNXC3 <==> 1 MNXM126@MNXC3 + 1 MNXM91005@MNXC3	R_R98A93DE_B	PP5155		MNXC3			-1000	1000			0	0
R5249BE2A_LR-303	1 MNXM10@MNXC3 + 1 MNXM1@MNXC3 + 1 MNXM5959@MNXC3 --> 1 MNXM11092@MNXC3 + 1 MNXM91005@MNXC3	R_R5249BE2A_LR			MNXC3			0	1000			0	0
RE39C0421_B-960	1 MNXM10@MNXC3 + 1 MNXM1@MNXC3 + 1 MNXM606@MNXC3 <==> 1 MNXM132@MNXC3 + 1 MNXM2@MNXC3 + 1 MNXM91005@MNXC3	R_RE39C0421_B	PP0606		MNXC3			-1000	1000			0	0
R2886CC8E_B-128	1 MNXM10@MNXC3 + 1 MNXM1@MNXC3 + 1 MNXM606@MNXC3 <==> 1 MNXM2@MNXC3 + 1 MNXM83@MNXC3 + 1 MNXM91005@MNXC3	R_R2886CC8E_B	PP0606		MNXC3			-1000	1000			0	0
R6DBE01EF_RL-421	1 MNXM10@MNXC3 + 1 MNXM1@MNXC3 + 1 MNXM626@MNXC3 <-- 1 MNXM2@MNXC3 + 1 MNXM91005@MNXC3 + 1 MNXM940@MNXC3	R_R6DBE01EF_RL	PP0545;PP2589;PP2680;PP2694;PP3357;PP3463;PP5258;PP5278		MNXC3			-1000	0			0	0
R9161A227_B-588	1 MNXM10@MNXC3 + 1 MNXM1@MNXC3 + 1 MNXM664@MNXC3 <==> 1 MNXM2757@MNXC3 + 1 MNXM91005@MNXC3	R_R9161A227_B	PP0552		MNXC3			-1000	1000			0	0
R320F7687_B-178	1 MNXM10@MNXC3 + 1 MNXM1@MNXC3 + 1 MNXM69@MNXC3 <==> 1 MNXM222@MNXC3 + 1 MNXM91005@MNXC3	R_R320F7687_B	PP0762		MNXC3			-1000	1000			0	0
RDB000E9C_B-929	1 MNXM10@MNXC3 + 1 MNXM1@MNXC3 + 1 MNXM705@MNXC3 <==> 1 MNXM733@MNXC3 + 1 MNXM91005@MNXC3	R_RDB000E9C_B	PP0302;PP2047;PP2136;PP2214		MNXC3			-1000	1000			0	0
R1D76AFBE_B-75	1 MNXM10@MNXC3 + 1 MNXM1@MNXC3 + 1 MNXM706@MNXC3 <==> 1 MNXM31845@MNXC3 + 1 MNXM91005@MNXC3	R_R1D76AFBE_B	PP0302;PP2047;PP2136;PP2214		MNXC3			-1000	1000			0	0
R6FD17A7A_B-436	1 MNXM10@MNXC3 + 1 MNXM1@MNXC3 + 1 MNXM707@MNXC3 <==> 1 MNXM767@MNXC3 + 1 MNXM91005@MNXC3	R_R6FD17A7A_B	PP0302;PP2047;PP2136;PP2214		MNXC3			-1000	1000			0	0
R50BE9181_B-295	1 MNXM10@MNXC3 + 1 MNXM1@MNXC3 + 1 MNXM717@MNXC3 <==> 1 MNXM757@MNXC3 + 1 MNXM91005@MNXC3	R_R50BE9181_B	PP0302;PP2047;PP2136;PP2214		MNXC3			-1000	1000			0	0
R96422027_B-612	1 MNXM10@MNXC3 + 1 MNXM1@MNXC3 + 1 MNXM738@MNXC3 <==> 1 MNXM825@MNXC3 + 1 MNXM91005@MNXC3	R_R96422027_B	PP0302;PP2047;PP2136;PP2214		MNXC3			-1000	1000			0	0
R82E1DE7B_B-509	1 MNXM10@MNXC3 + 1 MNXM1@MNXC3 + 1 MNXM75@MNXC3 <==> 1 MNXM303@MNXC3 + 1 MNXM91005@MNXC3	R_R82E1DE7B_B	PP0545;PP2589;PP2680;PP2694;PP3357;PP3463;PP5258;PP5278		MNXC3			-1000	1000			0	0
R6A38353D_RL-402	1 MNXM10@MNXC3 + 1 MNXM1@MNXC3 + 1 MNXM89160@MNXC3 <-- 1 MNXM125@MNXC3 + 1 MNXM2@MNXC3 + 1 MNXM91005@MNXC3	R_R6A38353D_RL	PP1031		MNXC3			-1000	0			0	0
RB8B250CB_RL-765	1 MNXM10@MNXC3 + 1 MNXM1@MNXC3 + 1 MNXM89916@MNXC3 <-- 1 MNXM1174@MNXC3 + 1 MNXM2@MNXC3 + 1 MNXM91005@MNXC3	R_RB8B250CB_RL	PP0545;PP2589;PP2680;PP2694;PP3357;PP3463;PP5258;PP5278		MNXC3			-1000	0			0	0
RA8630ABC_B-696	1 MNXM10@MNXC3 + 1 MNXM1@MNXC3 + 1 MNXM89949@MNXC3 <==> 1 MNXM2026@MNXC3 + 1 MNXM91005@MNXC3	R_RA8630ABC_B			MNXC3			-1000	1000			0	0
R2FA4D708_LR-161	1 MNXM10@MNXC3 + 1 MNXM1@MNXC3 + 1 MNXM90308@MNXC3 --> 1 MNXM13220@MNXC3 + 1 MNXM91005@MNXC3	R_R2FA4D708_LR	PP1803		MNXC3			0	1000			0	0
R12523A0E_LR-11	1 MNXM10@MNXC3 + 1 MNXM1@MNXC3 + 1 MNXM911@MNXC3 --> 1 MNXM684@MNXC3 + 1 MNXM91005@MNXC3	R_R12523A0E_LR	PP3591		MNXC3			0	1000			0	0
R53078516_B-308	1 MNXM10@MNXC3 + 1 MNXM1@MNXC3 + 1 MNXM933@MNXC3 <==> 1 MNXM396@MNXC3 + 1 MNXM91005@MNXC3	R_R53078516_B	PP1143;PP2047;PP2136;PP2214;PP4666		MNXC3			-1000	1000			0	0
RB8796D14_B-764	1 MNXM10@MNXC3 + 1 MNXM1@MNXC3 + 1 MNXM97404@MNXC3 <==> 1 MNXM31843@MNXC3 + 1 MNXM91005@MNXC3	R_RB8796D14_B	PP0302;PP2047;PP2136;PP2214		MNXC3			-1000	1000			0	0
RB5E48A17_LR-754	1 MNXM10@MNXC3 + 1 MNXM4@MNXC3 + 1 MNXM982@MNXC3 --> 1 MNXM204@MNXC3 + 1 MNXM2@MNXC3 + 1 MNXM56@MNXC3 + 1 MNXM91005@MNXC3	R_RB5E48A17_LR	PP3736+PP3737		MNXC3			0	1000			0	0
R1FB6566_B-85	1 MNXM10@MNXC3 + 1 MNXM5@MNXC3 <==> 1 MNXM6@MNXC3 + 1 MNXM91005@MNXC3	R_R1FB6566_B	PP2151		MNXC3			-1000	1000			0	0
R7CEC3318_LR-487	1 MNXM10@MNXC3 + 2 MNXM1@MNXC3 + 1 MNXM217@MNXC3 + 1 MNXM4@MNXC3 --> 1 MNXM1508@MNXC3 + 1 MNXM91005@MNXC3	R_R7CEC3318_LR	PP3161+PP3162+PP3163		MNXC3			0	1000			0	0
R474827E0_RL-263	1 MNXM10@MNXC3 + 2 MNXM1@MNXC3 + 1 MNXM26@MNXC3 <-- 1 MNXM2@MNXC3 + 1 MNXM75@MNXC3 + 1 MNXM91005@MNXC3	R_R474827E0_RL	PP0545;PP2589;PP2680;PP2694;PP3357;PP3463;PP5258;PP5278		MNXC3			-1000	0			0	0
R4C04D03C_RL-284	1 MNXM10@MNXC3 + 2 MNXM1@MNXC3 + 1 MNXM289@MNXC3 <-- 1 MNXM2@MNXC3 + 1 MNXM457@MNXC3 + 1 MNXM91005@MNXC3	R_R4C04D03C_RL	PP0545;PP2589;PP2680;PP2694;PP3357;PP3463;PP5258;PP5278		MNXC3			-1000	0			0	0
RA32D2750_RL-675	1 MNXM10@MNXC3 + 2 MNXM1@MNXC3 + 1 MNXM39@MNXC3 <-- 1 MNXM2@MNXC3 + 1 MNXM56@MNXC3 + 1 MNXM91005@MNXC3	R_RA32D2750_RL	PP0328		MNXC3			-1000	0			0	0
R493A4F8C_RL-271	1 MNXM10@MNXC3 + 2 MNXM1@MNXC3 + 1 MNXM89557@MNXC3 <-- 1 MNXM245@MNXC3 + 1 MNXM2@MNXC3 + 1 MNXM91005@MNXC3	R_R493A4F8C_RL	PP4947		MNXC3			-1000	0			0	0
R94750649_RL-601	1 MNXM10@MNXC3 + 3 MNXM1@MNXC3 + 1 MNXM744@MNXC3 <-- 1 MNXM17108@MNXC3 + 2 MNXM2@MNXC3 + 1 MNXM91005@MNXC3	R_R94750649_RL	PP0545;PP2589;PP2680;PP2694;PP3357;PP3463;PP5258;PP5278		MNXC3			-1000	0			0	0
RF4947366_RL-1030	1 MNXM11119@MNXC3 + 1 MNXM2@MNXC3 <-- 1 MNXM12841@MNXC3	R_RF4947366_RL	PP1602;PP4147	MNXR23893	MNXC3	4.2.1.59	ec:4.2.1.59;metacyc:RXN-9557	-1000	0			0	0
RC3F5B6CD_RL-818	1 MNXM11121@MNXC3 + 1 MNXM13@MNXC3 + 1 MNXM89734@MNXC3 <-- 1 MNXM184@MNXC3 + 1 MNXM1@MNXC3 + 1 MNXM89949@MNXC3	R_RC3F5B6CD_RL	PP4175		MNXC3			-1000	0			0	0
RFED474BC_LR-1064	1 MNXM11121@MNXC3 + 1 MNXM1@MNXC3 + 1 MNXM6@MNXC3 --> 1 MNXM12841@MNXC3 + 1 MNXM5@MNXC3	R_RFED474BC_LR	PP0581;PP1914;PP2783		MNXC3			0	1000			0	0
RD0525EF5_LR-871	1 MNXM1115@MNXC3 + 1 MNXM2@MNXC3 --> 1 MNXM1@MNXC3 + 1 MNXM216@MNXC3 + 1 MNXM97011@MNXC3	R_RD0525EF5_LR	PP2460	MNXR65880	MNXC3	3.2.2.1	ec:3.2.2.1;seed:rxn00942	0	1000			0	0
R2EE43E29_RL-157	1 MNXM1115@MNXC3 + 1 MNXM9@MNXC3 <-- 1 MNXM2@MNXC3 + 1 MNXM355@MNXC3	R_R2EE43E29_RL	PP1414;PP1620;PP2531	MNXR15016	MNXC3	3.1.3.5	ec:3.1.3.5;irs1563.45632:R02323_c;iyo844:NIRP;kegg:R02323;metacyc:RXN-5841;rhea:30815;rhea:30816;rhea:30817;rhea:30818;seed:rxn01670	-1000	0			0	0
R52B36B3D_B-306	1 MNXM1128@MNXC3 + 1 MNXM2@MNXC3 <==> 1 MNXM159@MNXC3 + 1 MNXM15@MNXC3	R_R52B36B3D_B	PP2009	MNXR8529	MNXC3	3.5.99.7	brenda:BR48306;ec:3.5.99.7;intenz:10837;irs1563.45632:R00997_c;kegg:R00997;metacyc:4.1.99.4-RXN;rhea:16933;rhea:16934;rhea:16935;rhea:16936;seed:rxn00738	-1000	1000			0	0
RC2E1B472_LR-812	1 MNXM113534@MNXC2 + 1 MNXM2@MNXC3 + 1 MNXM3@MNXC3 --> 1 MNXM113534@MNXC3 + 1 MNXM1@MNXC3 + 1 MNXM7@MNXC3 + 1 MNXM9@MNXC3	R_RC2E1B472_LR	PP5168+PP5169+PP5171;PP5168+PP5170+PP5171		MNXC2%MNXC3			0	1000			0	0
RE5174E2_LR-967	1 MNXM113534@MNXC3 + 1 MNXM1@MNXC3 + 1 MNXM418@MNXC3 --> 1 MNXM2428@MNXC3 + 1 MNXM26@MNXC3	R_RE5174E2_LR	PP1654		MNXC3			0	1000			0	0
R67E5E520_RL-390	1 MNXM113736@MNXC3 + 1 MNXM647@MNXC3 <-- 4 MNXM1@MNXC3 + 1 MNXM2@MNXC3 + 1 MNXM344@MNXC3	R_R67E5E520_RL	PP2102		MNXC3			-1000	0			0	0
R6F3F0DE8_B-434	1 MNXM113964@MNXC2 + 1 MNXM1@MNXC2 <==> 1 MNXM113964@MNXC3 + 1 MNXM1@MNXC3	R_R6F3F0DE8_B	PP0745;PP3992;PP4290;PP4643;PP4653		MNXC2%MNXC3			-1000	1000			0	0
R2B5D708A_RL-143	1 MNXM113964@MNXC3 + 1 MNXM15@MNXC3 <-- 1 MNXM1@MNXC3 + 1 MNXM259@MNXC3 + 1 MNXM2@MNXC3	R_R2B5D708A_RL	PP4281		MNXC3			-1000	0			0	0
REF8425_RL-1009	1 MNXM113964@MNXC3 + 1 MNXM97011@MNXC3 <-- 1 MNXM2@MNXC3 + 1 MNXM687@MNXC3	R_REF8425_RL	PP2460		MNXC3			-1000	0			0	0
RA22B3905_LR-667	1 MNXM113@MNXC3 + 1 MNXM2@MNXC3 --> 1 MNXM401@MNXC3 + 1 MNXM9@MNXC3	R_RA22B3905_LR	PP1414;PP1620;PP2531	MNXR3882	MNXC3	3.1.3.1;3.1.3.2;3.1.3.25;3.1.3.31;3.1.3.5;3.1.3.6;3.6.1.11	bigg:NTD9;bigg:NTD9e;bigg:NTD9l;bigg:NTD9pp;biopath:RXN01476;brenda:BS64638;ec:3.1.3.1;ec:3.1.3.2;ec:3.1.3.25;ec:3.1.3.31;ec:3.1.3.5;ec:3.1.3.6;ec:3.6.1.11;ecocyc:RXN-7609;iabaylyiv4:RXN-7609;iaf1260:NTD9;iaf1260:NTD9pp;iao358:rll_296;iin800:U31;ijn746:NTD9;ijn746:NTD9pp;ijr904.45632:NTD9;ijr904:NTD9;imeo21:NTD9;imm904:NTD9;imo1053-pao1:NTD9;imo1056:NTD9;ind750:NTD9;inj661:NTD9;irs1563.45632:R012…	0	1000			0	0
R3767A957_RL-196	1 MNXM114034@MNXC2 + 1 MNXM1@MNXC3 + 1 MNXM7@MNXC3 + 1 MNXM9@MNXC3 <-- 1 MNXM114034@MNXC3 + 1 MNXM2@MNXC3 + 1 MNXM3@MNXC3	R_R3767A957_RL	PP0117+PP0118+PP0120		MNXC2%MNXC3			-1000	0			0	0
RDEDC0FB8_RL-940	1 MNXM114034@MNXC2 + 1 MNXM1@MNXC3 <-- 1 MNXM114034@MNXC3 + 1 MNXM1@MNXC2	R_RDEDC0FB8_RL	PP0044+PP0045+PP2410		MNXC2%MNXC3			-1000	0			0	0
RD499D05C_LR-895	1 MNXM114034@MNXC2 + 1 MNXM2@MNXC3 + 1 MNXM3@MNXC3 --> 1 MNXM114034@MNXC3 + 1 MNXM1@MNXC3 + 1 MNXM7@MNXC3 + 1 MNXM9@MNXC3	R_RD499D05C_LR	PP0117+PP0118+PP0120		MNXC2%MNXC3			0	1000			0	0
R18C19F4_B-51	1 MNXM1140@MNXC3 + 1 MNXM3090@MNXC3 <==> 1 MNXM1141@MNXC3 + 1 MNXM16@MNXC3	R_R18C19F4_B	PP4984	MNXR700	MNXC3	2.6.1.62	aragem.45632:R03231_c;bigg:AMAOTr;brenda:BR47441;brenda:BS378733;ec:2.6.1.62;ecocyc:DAPASYN-RXN;iabaylyiv4:DAPASYN-RXN;iaf1260:AMAOTr;iaf692:AMAOTr;igt196:AMAOTr;iin800:BIO3;iit341:AMAOTr;ijr904.45632:AMAOTr;ijr904:AMAOTr;imeo21:AMAOTr;imm904:AMAOTr;imo1053-pao1:AMAOT;imo1056:AMAOT;ind750:AMAOTr;inj661:AMAOTr;intenz:2813;isb619:AMAOTr;iso783:AMAOT;iyo844:AMAOT;kegg:R03231;macie:M0249;metacyc:DAPA…	-1000	1000			0	0
R736E5B86_RL-453	1 MNXM1141@MNXC3 + 1 MNXM12@MNXC3 + 1 MNXM13@MNXC3 <-- 1 MNXM1@MNXC3 + 1 MNXM32@MNXC3 + 1 MNXM951@MNXC3	R_R736E5B86_RL	PP0363	MNXR733	MNXC3	2.3.1.47	bigg:AOXSr;brenda:BR44048;ec:2.3.1.47;ecocyc:7KAPSYN-RXN;iabaylyiv4:7KAPSYN-RXN;iaf1260:AOXSr;iaf692:AOXSr;iin800:U86;iit341:AOXSr;ijr904.45632:AOXSr;ijr904:AOXSr;imeo21:AOXSr;imo1053-pao1:AOXS;imo1056:AOXS;inj661:AOXSr;intenz:2315;isb619:AOXSr;iso783:AOXS;iyo844:AOXSir;kegg:R03210;metacyc:7KAPSYN-RXN;rhea:20712;rhea:20713;rhea:20714;rhea:20715;seed:rxn02297;upa:UCR03210;upa:UER00159	-1000	0			0	0
R3E0A31BF_RL-225	1 MNXM1144@MNXC3 + 2 MNXM1@MNXC3 <-- 1 MNXM181@MNXC3 + 1 MNXM4@MNXC3	R_R3E0A31BF_RL	PP3713	MNXR1048	MNXC3	1.13.11.1	bigg:CATDOX;biopath:RXN00694;brenda:BR37023;ec:1.13.11.1;intenz:1797;kegg:R00817;metacyc:CATECHOL-12-DIOXYGENASE-RXN;rhea:23852;rhea:23853;rhea:23854;rhea:23855;upa:UCR00817;upa:UER00258	-1000	0			0	0
RAA2F281A_RL-705	1 MNXM11495@MNXC3 <-- 1 MNXM3533@MNXC3	R_RAA2F281A_RL	PP1282;PP1283;PP1285		MNXC3			-1000	0			0	0
RE15163F1_LR-952	1 MNXM114@MNXC2 + 1 MNXM2@MNXC3 + 1 MNXM3@MNXC3 --> 1 MNXM114@MNXC3 + 1 MNXM1@MNXC3 + 1 MNXM7@MNXC3 + 1 MNXM9@MNXC3	R_RE15163F1_LR	PP0076+PP0294+PP0295;PP0076+PP0294+PP2774;PP0076+PP0294+PP3559;PP0076+PP0295+PP2774;PP0076+PP2774;PP0076+PP2774+PP3559;PP0294+PP0295+PP0296;PP0294+PP0295+PP0304;PP0294+PP0295+PP1741;PP0294+PP0295+PP2775;PP0294+PP0295+PP3558;PP0294+PP0296+PP2774;PP0294+PP0296+PP3559;PP0294+PP0304+PP2774;PP0294+PP0304+PP3559;PP0294+PP1741+PP2774;PP0294+PP1741+PP3559;PP0294+PP2774+PP2775;PP0294+PP2774+PP3558;PP0294+…	MNXR4453	MNXC2%MNXC3		bigg:PROabc;bigg:PROabcpp;ecocyc:ABC-26-RXN;iaf1260:PROabcpp;iaf692:PROabc;iit341:PROabc;ijn746:PROabcpp;ijr904.45632:PROabc;ijr904:PROabc;imeo21:PROabc;imo1053-pao1:PROabc;imo1056:PROabc;inj661:PROabc;isb619:PROabc;rhea:29815;rhea:29816;rhea:29817;rhea:29818;seed:rxn05165;seed:rxn09187	0	1000			0	0
R2CF3B5C7_LR-148	1 MNXM114@MNXC3 + 1 MNXM2@MNXC3 + 1 MNXM90822@MNXC3 --> 1 MNXM245@MNXC3 + 1 MNXM89762@MNXC3	R_R2CF3B5C7_LR	PP4947		MNXC3			0	1000			0	0
RF5CBC131_B-1036	1 MNXM11560@MNXC3 + 1 MNXM6@MNXC3 <==> 1 MNXM11561@MNXC3 + 1 MNXM1@MNXC3 + 1 MNXM5@MNXC3	R_RF5CBC131_B	PP1638	MNXR30131	MNXC3	1.18.1.2	ec:1.18.1.2;imo1053-pao1:FNOR;imo1056:FNOR;iso783:FN_or;seed:rxn13705	-1000	1000			0	0
RB630AADB_RL-757	1 MNXM1160@MNXC3 + 1 MNXM14@MNXC3 + 1 MNXM1@MNXC3 <-- 1 MNXM3@MNXC3 + 1 MNXM937@MNXC3	R_RB630AADB_RL	PP0393;PP4698	MNXR55638	MNXC3	2.7.6.3	bigg:HPPK;bigg:HPPK2;bigg:HPPKm;biopath:RXN00974;brenda:BR47856;ec:2.7.6.3;ecocyc:H2PTERIDINEPYROPHOSPHOKIN-RXN;iabaylyiv4:H2PTERIDINEPYROPHOSPHOKIN-RXN;iaf1260:HPPK2;iaf692:HPPK2;iao358:rll_147;iit341:HPPK;ijn746:HPPK;ijr904.45632:HPPK2;ijr904:HPPK2;imeo21:HPPK;imm904:HPPKm;imo1053-pao1:HPPK;imo1056:HPPK;ind750:HPPKm;inj661:HPPK;inj661:HPPK2;intenz:3034;isb619:HPPK2;iso783:HPPK;iyo844:HPPK;kegg:…	-1000	0			0	0
RFF5F1C5A_B-1066	1 MNXM1177@MNXC3 + 1 MNXM1@MNXC3 + 1 MNXM6@MNXC3 <==> 1 MNXM361@MNXC3 + 1 MNXM5@MNXC3 + 1 MNXM9@MNXC3	R_RFF5F1C5A_B	PP1989;PP1992	MNXR832	MNXC3	1.2.1.11	bigg:ASAD;bigg:ASADi;biopath:RXN00723;brenda:BR36772;brenda:BS370126;ec:1.2.1.11;ecocyc:ASPARTATE-SEMIALDEHYDE-DEHYDROGENASE-RXN;iabaylyiv4:ASPARTATE-SEMIALDEHYDE-DEHYDROGENASE-RXN;iaf1260:ASAD;iaf692:ASADi;iag612:rbs_75;iao358:rll_61;igt196:ASAD;iin800:HOM2;iit341:ASAD;ijn746:ASADi;ijr904.45632:ASAD;ijr904:ASAD;imeo21:ASAD;imm904:ASADi;imo1053-pao1:ASAD;imo1056:ASAD;ind750:ASADi;inj661:ASAD;inte…	-1000	1000			0	0
R1F73F81_B-84	1 MNXM1177@MNXC3 + 1 MNXM7@MNXC3 <==> 1 MNXM3@MNXC3 + 1 MNXM42@MNXC3	R_R1F73F81_B	PP4473	MNXR861	MNXC3	2.7.2.4	bigg:ASPK;bigg:ASPKi;biopath:RXN00382;brenda:BR47827;ec:2.7.2.4;ecocyc:ASPARTATEKIN-RXN;iabaylyiv4:ASPARTATEKIN-RXN;iaf1260:ASPK;iaf692:ASPKi;iag612:rbs_177;iag612:rbs_178;iag612:rbs_179;iao358:rll_418;igt196:ASPK;iin800:HOM3;iit341:ASPK;ijn746:ASPKi;ijr904.45632:ASPK;ijr904:ASPK;imeo21:ASPK;imm904:ASPKi;imo1053-pao1:ASPK;imo1056:ASPK;ind750:ASPKi;inj661:ASPK;intenz:2982;irs1563.45632:R00480_c;is…	-1000	1000			0	0
R1D130CA6_B-72	1 MNXM117@MNXC2 + 2 MNXM1@MNXC2 <==> 1 MNXM117@MNXC3 + 2 MNXM1@MNXC3	R_R1D130CA6_B	PP4302	MNXR5298	MNXC2%MNXC3		bigg:UREA2t2;iin800:DUR3;imm904:UREA2t2;imo1053-pao1:UREA2t2;imo1056:UREA2t2;ind750:UREA2t2;seed:rxn09653	-1000	1000			0	0
R4938DB0B_RL-270	1 MNXM117@MNXC3 + 1 MNXM118@MNXC3 <-- 1 MNXM2@MNXC3 + 1 MNXM328@MNXC3	R_R4938DB0B_RL	PP2196;PP4523	MNXR558	MNXC3	3.5.3.11	bigg:AGMT;bigg:AGMTm;biopath:RXN00171;brenda:BR26108;ec:3.5.3.11;ecocyc:AGMATIN-RXN;iaf1260:AGMT;iaf692:AGMT;iag612:rbs_137;iit341:AGMT;ijn746:AGMT;ijr904.45632:AGMT;ijr904:AGMT;imeo21:AGMT;imo1053-pao1:AGMT;imo1056:AGMT;inj661:AGMT;intenz:4299;isb619:AGMT;iyo844:AGMT;kegg:R01157;metacyc:AGMATIN-RXN;pubmed:11804860;pubmed:11914032;pubmed:15028567;reactome:REACT_103984;reactome:REACT_108092;reacto…	-1000	0			0	0
R3F8608DC_B-231	1 MNXM117@MNXC3 + 1 MNXM192@MNXC3 <==> 1 MNXM1312@MNXC3 + 1 MNXM2@MNXC3	R_R3F8608DC_B	PP4523	MNXR2848	MNXC3	3.5.3.7	bigg:GUDBUTNAH;biopath:RXN01543;brenda:BR22731;ec:3.5.3.7;iabaylyiv4:GUANIDINOBUTYRASE-RXN;ijn746:GUDBUTNAH;imo1053-pao1:GUADB;imo1056:GUADB;intenz:4295;kegg:R01990;metacyc:GUANIDINOBUTYRASE-RXN;rhea:19501;rhea:19502;rhea:19503;rhea:19504;seed:rxn01462	-1000	1000			0	0
RAB49C375_LR-713	1 MNXM1184@MNXC3 + 1 MNXM2@MNXC3 + 1 MNXM73@MNXC3 --> 1 MNXM1647@MNXC3 + 1 MNXM9@MNXC3	R_RAB49C375_LR	PP1611;PP1807	MNXR3176	MNXC3	2.5.1.55;4.1.2.16	bigg:KDOPS;brenda:BR47464;ec:2.5.1.55;ec:4.1.2.16;ecocyc:KDO-8PSYNTH-RXN;iabaylyiv4:KDO-8PSYNTH-RXN;iaf1260:KDOPS;iit341:KDOPS;ijr904.45632:KDOPS;ijr904:KDOPS;imo1053-pao1:KDOPS;imo1056:KDOPS;intenz:10226;irs1563.45632:R03254_c;iso783:KDOPS;kegg:R03254;metacyc:KDO-8PSYNTH-RXN;rhea:14053;rhea:14054;rhea:14055;rhea:14056;seed:rxn02331;upa:UCR03254;upa:UER00474	0	1000			0	0
RA9375844_B-701	1 MNXM1184@MNXC3 <==> 1 MNXM145@MNXC3	R_RA9375844_B	PP0957	MNXR300	MNXC3	5.3.1.13	bigg:A5PISO;brenda:BR222;ec:5.3.1.13;ecocyc:DARAB5PISOM-RXN;iabaylyiv4:DARAB5PISOM-RXN;iaf1260:A5PISO;iit341:A5PISO;ijr904.45632:A5PISO;ijr904:A5PISO;imo1053-pao1:A5PISO;imo1056:A5PISO;intenz:4951;irs1563.45632:R01530_c;iso783:A5PISO;kegg:R01530;metacyc:DARAB5PISOM-RXN;pubmed:16199563;rhea:23104;rhea:23105;rhea:23106;rhea:23107;seed:rxn01117;upa:UCR01530;upa:UER00473	-1000	1000			0	0
RA557F008_B-686	1 MNXM118@MNXC2 + 1 MNXM1@MNXC2 <==> 1 MNXM118@MNXC3 + 1 MNXM1@MNXC3	R_RA557F008_B	PP1229;PP2586;PP2802	MNXR4520	MNXC2%MNXC3		bigg:PTRCt2;bigg:PTRCt2pp;bigg:PTRCt2r;iaf1260:PTRCt2pp;iin800:U171;ijr904.45632:PTRCt2r;ijr904:PTRCt2r;imm904:PTRCt3i;ind750:PTRCt2;ips189:PTRCt2;iso783:PTRCt2;obsolete:rxn05702;seed:rxn05687;seed:rxn09215;seed:rxn13392	-1000	1000			0	0
R3C7D44CA_LR-219	1 MNXM118@MNXC2 + 1 MNXM2@MNXC3 + 1 MNXM3@MNXC3 --> 1 MNXM118@MNXC3 + 1 MNXM1@MNXC3 + 1 MNXM7@MNXC3 + 1 MNXM9@MNXC3	R_R3C7D44CA_LR	PP0411+PP0412+PP0413+PP0414;PP0411+PP0412+PP0413+PP1482;PP0411+PP0412+PP0413+PP1723;PP0411+PP0412+PP0413+PP5177;PP0411+PP0412+PP0414+PP5178;PP0411+PP0412+PP1482+PP5178;PP0411+PP0412+PP1723+PP5178;PP0411+PP0412+PP5177+PP5178;PP0411+PP0413+PP0414+PP2195;PP0411+PP0413+PP0414+PP5180;PP0411+PP0413+PP0414+PP5181;PP0411+PP0413+PP1482+PP2195;PP0411+PP0413+PP1482+PP5180;PP0411+PP0413+PP1482+PP5181;PP0411+…	MNXR4519	MNXC2%MNXC3		bigg:PTRCabc;bigg:PTRCabcpp;ecocyc:ABC-25-RXN;iaf1260:PTRCabcpp;ijn746:PTRCabcpp;ijr904.45632:PTRCabc;ijr904:PTRCabc;imo1053-pao1:PTRCabc;imo1056:PTRCabc;ips189:PTRCabc;iso783:PTRCabc;rhea:29995;rhea:29996;rhea:29997;rhea:29998;seed:rxn05163;seed:rxn09213	0	1000			0	0
RCAF4B249_LR-850	1 MNXM118@MNXC3 + 1 MNXM20@MNXC3 --> 1 MNXM422@MNXC3 + 1 MNXM89557@MNXC3	R_RCAF4B249_LR	PP5182	MNXR32288	MNXC3	2.6.1.29;2.6.1.82	bigg:PTRCTA;brenda:BR48746;ec:2.6.1.29;ec:2.6.1.82;ecocyc:PUTTRANSAM-RXN;iaf1260:PTRCTA;ijr904.45632:PTRCTA;ijr904:PTRCTA;imo1053-pao1:PTRCTA;imo1056:PTRCTA;intenz:16748;irs1563.45632:R01155_c;kegg:R01155;metacyc:PUTTRANSAM-RXN;rhea:23816;rhea:23817;rhea:23818;rhea:23819;seed:rxn00856;upa:UCR01155;upa:UER00290	0	1000			0	0
R7AD3EBD8_RL-481	1 MNXM1211@MNXC3 + 1 MNXM157@MNXC3 <-- 1 MNXM36717@MNXC3 + 1 MNXM4@MNXC3	R_R7AD3EBD8_RL	PP2518		MNXC3			-1000	0			0	0
R17525509_LR-42	1 MNXM1218@MNXC3 + 1 MNXM1@MNXC3 + 1 MNXM6@MNXC3 --> 1 MNXM325@MNXC3 + 1 MNXM5@MNXC3	R_R17525509_LR	PP3376	MNXR4191	MNXC3	1.1.1.43	bigg:PGLCNDH;brenda:BR29306;brenda:BR29306_WOP;brenda:BS188129;brenda:BS188129_WOP;ec:1.1.1.43;ijn746:PGLCNDH;imo1053-pao1:PGC2Di;imo1056:PGC2Di;intenz:1042;kegg:R02034;metacyc:1.1.1.43-RXN;rhea:16817;rhea:16818;rhea:16819;rhea:16820;seed:rxn01475	0	1000			0	0
RD44165DB_RL-893	1 MNXM1218@MNXC3 + 1 MNXM1@MNXC3 + 1 MNXM7@MNXC3 <-- 1 MNXM3@MNXC3 + 1 MNXM582@MNXC3	R_RD44165DB_RL	PP3378	MNXR8260	MNXC3	2.7.1.13	brenda:BR47742;ec:2.7.1.13;intenz:2843;kegg:R02658;metacyc:DEHYDOGLUCONOKINASE-RXN;rhea:10788;rhea:10789;rhea:10790;rhea:10791;seed:rxn14220	-1000	0			0	0
RBB8DB4B7_RL-780	1 MNXM1219@MNXC3 + 1 MNXM9@MNXC3 <-- 1 MNXM258@MNXC3 + 1 MNXM2@MNXC3 + 1 MNXM73@MNXC3	R_RBB8DB4B7_RL	PP1866;PP2324;PP3080	MNXR1486	MNXC3	2.5.1.54;4.1.2.15	bigg:DDPA;bigg:DDPAm;biopath:RXN01379;brenda:BR47668;ec:2.5.1.54;ec:4.1.2.15;ecocyc:DAHPSYN-RXN;iabaylyiv4:DAHPSYN-RXN;iaf1260:DDPA;iag612:rbs_512;iao358:rll_58;iao358:rll_59;igt196:DDPA;iin800:ARO3;iin800:ARO4;iit341:DDPA;ijn746:DDPA;ijr904.45632:DDPA;ijr904:DDPA;imeo21:DDPA;imm904:DDPA;imm904:DDPAm;imo1053-pao1:DAHPS;imo1056:DAHPS;ind750:DDPA;ind750:DDPAm;inj661:DDPA;intenz:10225;irs1563.45632:…	-1000	0			0	0
R5C7A3778_RL-351	1 MNXM1223@MNXC3 + 1 MNXM13@MNXC3 + 1 MNXM89734@MNXC3 <-- 1 MNXM1269@MNXC3 + 1 MNXM184@MNXC3 + 1 MNXM1@MNXC3	R_R5C7A3778_RL	PP3787;PP4379;PP4545		MNXC3			-1000	0			0	0
RD0E7B855_LR-876	1 MNXM1223@MNXC3 + 1 MNXM1@MNXC3 + 1 MNXM6@MNXC3 --> 1 MNXM5@MNXC3 + 1 MNXM92755@MNXC3	R_RD0E7B855_LR	PP0581;PP1914;PP2783		MNXC3			0	1000			0	0
R1EC05CC9_RL-82	1 MNXM1224@MNXC3 + 1 MNXM1@MNXC3 + 1 MNXM274@MNXC3 <-- 1 MNXM194@MNXC3 + 1 MNXM50981@MNXC3	R_R1EC05CC9_RL	PP1679		MNXC3			-1000	0			0	0
R8675AE30_LR-535	1 MNXM1230@MNXC3 + 1 MNXM2@MNXC3 --> 1 MNXM1@MNXC3 + 1 MNXM327@MNXC3 + 1 MNXM58@MNXC3	R_R8675AE30_LR	PP3352	MNXR4941	MNXC3	3.1.6.1;3.1.6.2	bigg:STS2;bigg:STS2r;brenda:BS93856;ec:3.1.6.1;ec:3.1.6.2;kegg:R03980;rhea:31055;rhea:31056;rhea:31057;rhea:31058;seed:rxn02798	0	1000			0	0
RAA59AE89_RL-706	1 MNXM1231@MNXC3 + 1 MNXM89557@MNXC3 <-- 1 MNXM2@MNXC3 + 1 MNXM496@MNXC3	R_RAA59AE89_RL	PP5029	MNXR33152	MNXC3	3.5.3.8	bigg:FGLU;brenda:BR26109;ec:3.5.3.8;iag612:rbs_488;imo1053-pao1:FGLU;imo1056:FGLU;intenz:4296;isb619:FGLU;iso783:FGLU;iyo844:FGLU;kegg:R02285;metacyc:FORMIMINOGLUTAMASE-RXN;rhea:22492;rhea:22493;rhea:22494;rhea:22495;seed:rxn01639;upa:UCR02285;upa:UER00552	-1000	0			0	0
RE8984C2C_RL-983	1 MNXM12354@MNXC3 + 1 MNXM32@MNXC3 <-- 1 MNXM2@MNXC3 + 1 MNXM4053@MNXC3	R_RE8984C2C_RL	PP4897	MNXR691	MNXC3	3.5.1.28	bigg:AMAA;ec:3.5.1.28;iit341:AMAA;imo1053-pao1:AMAA;imo1056:AMAA;isb619:AMAA;iso783:AMAA;iyo844:AMAA;seed:rxn02875	-1000	0			0	0
R245630E8_LR-110	1 MNXM123@MNXC3 + 1 MNXM14920@MNXC3 --> 1 MNXM61@MNXC3 + 1 MNXM83932@MNXC3	R_R245630E8_LR	PP2698;PP4637		MNXC3			0	1000			0	0
R17AF74BF_B-45	1 MNXM123@MNXC3 + 1 MNXM212@MNXC3 <==> 1 MNXM19@MNXC3 + 1 MNXM2@MNXC3	R_R17AF74BF_B		MNXR578	MNXC3	3.3.1.1	bigg:AHC;bigg:AHCi;biopath:RXN00127;brenda:BR16046;ec:3.3.1.1;iabaylyiv4:ADENOSYLHOMOCYSTEINASE-RXN;iaf692:AHC;iao358:rll_581;iin800:SAH1;ijr904.45632:AHC;ijr904:AHC;imeo21:AHC;imm904:AHCi;imo1053-pao1:AHC;imo1056:AHC;ind750:AHCi;inj661:AHC;intenz:11259;irs1563.45632:R00192_c;kegg:R00192;macie:M0090;metacyc:ADENOSYLHOMOCYSTEINASE-RXN;obsolete:rxn13082;reactome:REACT_102024;reactome:REACT_107160;r…	-1000	1000			0	0
R8261C1C5_RL-507	1 MNXM123@MNXC3 + 1 MNXM25@MNXC3 <-- 1 MNXM820@MNXC3 + 1 MNXM89582@MNXC3	R_R8261C1C5_RL	PP2001	MNXR32404	MNXC3	2.5.1.-;2.5.1.48;4.2.99.9	bigg:SHSL2r;biopath:RXN00932;ec:2.5.1.-;ec:2.5.1.48;ec:4.2.99.9;iit341:SHSL2r;ijn746:SHSL2r;imo1053-pao1:SHSL2;imo1056:SHSL2;irs1563.45632:R01288_c;iyo844:SHSL2;kegg:R01288;metacyc:RXN-9384;obsolete:rxn09947;rhea:27826;rhea:27827;rhea:27828;rhea:27829;seed:rxn05957;upa:UCR01288;upa:UER00449	-1000	0			0	0
RA528EB55_RL-685	1 MNXM123@MNXC3 + 1 MNXM26@MNXC3 <-- 1 MNXM699@MNXC3 + 1 MNXM89582@MNXC3	R_RA528EB55_RL	PP0659;PP2528	MNXR30666	MNXC3	2.5.1.49;4.2.99.10;4.2.99.8	bigg:AHSERL2;bigg:METACH;brenda:BS354674;brenda:BS370452;ec:2.5.1.49;ec:4.2.99.10;ec:4.2.99.8;iabaylyiv4:ACETYLHOMOSER-CYS-RXN;iaf692:AHSERL2;iao358:rll_102;iin800:MET17_2;iin800:MET17_3;iit341:AHSERL2;ijn746:METACH;imm904:AHSERL2;ind750:AHSERL2;irs1563.45632:R01287_c;iso783:AHSERL2;kegg:R01287;metacyc:ACETYLHOMOSER-CYS-RXN;obsolete:rxn13028;rhea:27822;rhea:27823;rhea:27824;rhea:27825;seed:rxn009…	-1000	0			0	0
RD2EBF8F3_LR-883	1 MNXM123@MNXC3 + 1 MNXM318@MNXC3 --> 1 MNXM61@MNXC3 + 1 MNXM79@MNXC3	R_RD2EBF8F3_LR	PP2375	MNXR3495	MNXC3	2.1.1.13;2.1.1.14	aragem.45632:R00946_c;bigg:METS;bigg:METSr;biopath:RXN00753;brenda:BR40552;ec:2.1.1.13;ec:2.1.1.14;ecocyc:HOMOCYSMETB12-RXN;iabaylyiv4:HOMOCYSMETB12-RXN;iaf1260:METS;iaf692:METS;iao358:rll_249;igt196:METS;iin800:U47;ijn746:METSr;ijr904.45632:METS;ijr904:METS;imeo21:METSMHPGLUT_b;imeo21:MTHFB12D;imm904:METS;imo1053-pao1:METS;imo1056:METS;ind750:METS;inj661:METS;intenz:10851;irs1563.45632:R00946_c;…	0	1000			0	0
R2F317052_LR-158	1 MNXM1242@MNXC3 --> 1 MNXM1@MNXC3 + 1 MNXM326@MNXC3 + 1 MNXM4770@MNXC3	R_R2F317052_LR		MNXR55848	MNXC3		bigg:PPTGS;iit341:PPTGS;ijr904.45632:PPTGS;ijr904:PPTGS;imeo21:PPTGS;imo1053-pao1:PPTGS;imo1056:PPTGS;inj661:PPTGS;iso783:PPTGSe;seed:rxn10076;seed:rxn13740	0	1000			0	0
R3FCD1873_RL-232	1 MNXM1243@MNXC3 + 1 MNXM15@MNXC3 <-- 1 MNXM2@MNXC3 + 1 MNXM328@MNXC3	R_R3FCD1873_RL	PP0266	MNXR6639	MNXC3	3.5.3.12	brenda:BR22722;ec:3.5.3.12;imo1053-pao1:AGMTNDMN;imo1056:AGMTNDMN;intenz:4300;kegg:R01416;metacyc:AGMATINE-DEIMINASE-RXN;rhea:18037;rhea:18038;rhea:18039;rhea:18040;seed:rxn01029;upa:UCR01416;upa:UER00285	-1000	0			0	0
R56401001_LR-318	1 MNXM124@MNXC2 + 1 MNXM2@MNXC3 + 1 MNXM3@MNXC3 --> 1 MNXM124@MNXC3 + 1 MNXM1@MNXC3 + 1 MNXM7@MNXC3 + 1 MNXM9@MNXC3	R_R56401001_LR	PP0411+PP0412+PP0413+PP0414;PP0411+PP0412+PP0413+PP1482;PP0411+PP0412+PP0413+PP1723;PP0411+PP0412+PP0413+PP5177;PP0411+PP0412+PP0414+PP5178;PP0411+PP0412+PP1482+PP5178;PP0411+PP0412+PP1723+PP5178;PP0411+PP0412+PP5177+PP5178;PP0411+PP0413+PP0414+PP2195;PP0411+PP0413+PP0414+PP5180;PP0411+PP0413+PP0414+PP5181;PP0411+PP0413+PP1482+PP2195;PP0411+PP0413+PP1482+PP5180;PP0411+PP0413+PP1482+PP5181;PP0411+…	MNXR4889	MNXC2%MNXC3		bigg:SPMDabc;bigg:SPMDabcpp;ecocyc:ABC-24-RXN;iaf1260:SPMDabcpp;ijn746:SPMDabcpp;ijr904.45632:SPMDabc;ijr904:SPMDabc;imo1053-pao1:SPMDabc;imo1056:SPMDabc;ips189:SPMDabc;isb619:SPMDabc;rhea:29999;rhea:30000;rhea:30001;rhea:30002;seed:rxn05175;seed:rxn09263	0	1000			0	0
R744A9F7_RL-456	1 MNXM12509@MNXC3 + 1 MNXM2@MNXC3 <-- 1 MNXM6417@MNXC3	R_R744A9F7_RL	PP1602;PP4147		MNXC3			-1000	0			0	0
R52301C37_LR-302	1 MNXM1253@MNXC3 + 1 MNXM2@MNXC3 --> 1 MNXM1@MNXC3 + 1 MNXM285@MNXC3 + 1 MNXM57@MNXC3	R_R52301C37_LR	PP4144	MNXR2772	MNXC3	3.1.2.6	bigg:GLYOX;bigg:GLYOXm;biopath:RXN00831;ec:3.1.2.6;iabaylyiv4:GLYOXII-RXN;iaf1260:GLYOX;ijr904.45632:GLYOX;ijr904:GLYOX;imm904:GLYOX;imm904:GLYOXm;ind750:GLYOX;ind750:GLYOXm;intenz:3257;iso783:GLYOX;kegg:R01736;macie:M0157;metacyc:GLYOXII-RXN;rhea:25245;rhea:25246;rhea:25247;rhea:25248;seed:rxn01274;upa:UCR01736;upa:UER00676	0	1000			0	0
RF191F672_B-1017	1 MNXM1253@MNXC3 <==> 1 MNXM310@MNXC3 + 1 MNXM57@MNXC3	R_RF191F672_B	PP3766	MNXR3231	MNXC3	4.4.1.5	aragem.45632:R02530_c;bigg:LGTHL;biopath:RXN00567;ec:4.4.1.5;ecocyc:GLYOXI-RXN;iabaylyiv4:GLYOXI-RXN;iaf1260:LGTHL;iin800:GLO1;ijr904.45632:LGTHL;ijr904:LGTHL;imm904:LGTHL;imo1053-pao1:LGTHL;imo1056:LGTHL;ind750:LGTHL;intenz:4849;iso783:LGTHL;kegg:R02530;macie:M0032;metacyc:GLYOXI-RXN;rhea:19069;rhea:19070;rhea:19071;rhea:19072;seed:rxn01834;upa:UCR02530;upa:UER00675	-1000	1000			0	0
R8796A875_LR-544	1 MNXM125@MNXC3 + 1 MNXM2@MNXC3 --> 1 MNXM334@MNXC3 + 1 MNXM9@MNXC3	R_R8796A875_LR	PP1414;PP1620;PP2531	MNXR3873	MNXC3	3.1.3.1;3.1.3.31;3.1.3.5	bigg:NTD11;bigg:NTD11pp;biopath:RXN00833;brenda:BS64634;ec:3.1.3.1;ec:3.1.3.31;ec:3.1.3.5;ecocyc:RXN-7607;iabaylyiv4:RXN-7607;iaf1260:NTD11;iaf1260:NTD11pp;iao358:rll_294;iin800:U32;ijn746:NTD11;ijn746:NTD11pp;ijr904.45632:NTD11;ijr904:NTD11;imeo21:NTD11;imm904:NTD11;imo1053-pao1:NTD11;imo1056:NTD11;ind750:NTD11;inj661:NTD11;irs1563.45632:R01126_c;iso783:NTD11;kegg:R01126;metacyc:RXN-7607;reactom…	0	1000			0	0
R26F0C5C0_RL-121	1 MNXM125@MNXC3 + 1 MNXM2@MNXC3 <-- 1 MNXM456@MNXC3	R_R26F0C5C0_RL	PP4822	MNXR3099	MNXC3	2.1.2.3;3.5.4.10	bigg:IMPC;biopath:RXN00218;brenda:BR19263;ec:2.1.2.3;ec:3.5.4.10;ecocyc:IMPCYCLOHYDROLASE-RXN;iabaylyiv4:IMPCYCLOHYDROLASE-RXN;iaf1260:IMPC;iaf692:IMPC;iag612:rbs_77;iao358:rll_371;igt196:IMPC;iin800:ADE16_2;iin800:ADE17_2;iit341:IMPC;ijn746:IMPC;ijr904.45632:IMPC;ijr904:IMPC;imeo21:IMPC;imm904:IMPC;imo1053-pao1:IMPC;imo1056:IMPC;ind750:IMPC;inj661:IMPC;intenz:4319;irs1563.45632:R01127_c;isb619:I…	-1000	0			0	0
RB36B9DE7_RL-744	1 MNXM1269@MNXC3 + 1 MNXM12@MNXC3 <-- 1 MNXM21@MNXC3 + 1 MNXM89734@MNXC3	R_RB36B9DE7_RL	PP1916;PP3303;PP4175;PP4379;PP4545	MNXR56830	MNXC3	2.3.1.180;2.3.1.38;2.3.1.85;2.3.1.86	brenda:BR44038;ec:2.3.1.180;ec:2.3.1.38;ec:2.3.1.85;ec:2.3.1.86	-1000	0			0	0
RAA0C2E94_RL-704	1 MNXM126@MNXC3 + 2 MNXM1@MNXC3 + 1 MNXM6@MNXC3 <-- 1 MNXM2@MNXC3 + 1 MNXM5@MNXC3 + 1 MNXM74@MNXC3	R_RAA0C2E94_RL	PP0665+PP3443	MNXR6972	MNXC3	1.2.1.9	brenda:BR29425;ec:1.2.1.9;intenz:1352;kegg:R01058;metacyc:1.2.1.9-RXN;rhea:14669;rhea:14670;rhea:14671;rhea:14672	-1000	0			0	0
R5ACEE073_LR-343	1 MNXM1273@MNXC2 + 1 MNXM73@MNXC3 --> 1 MNXM23@MNXC3 + 1 MNXM90055@MNXC3	R_R5ACEE073_LR	PP0793+PP0795		MNXC2%MNXC3			0	1000			0	0
R5ABA460F_RL-342	1 MNXM12797@MNXC3 + 1 MNXM1@MNXC3 + 1 MNXM31@MNXC3 <-- 1 MNXM535@MNXC3 + 1 MNXM9062@MNXC3	R_R5ABA460F_RL	PP4928	MNXR30261	MNXC3		imo1053-pao1:PA_MOAT;imo1056:PA_MOAT;seed:rxn13878	-1000	0			0	0
R6C7B32D9_LR-413	1 MNXM12797@MNXC3 + 1 MNXM535@MNXC3 --> 1 MNXM1@MNXC3 + 1 MNXM21385@MNXC3 + 1 MNXM31@MNXC3	R_R6C7B32D9_LR	PP4928	MNXR30262	MNXC3		imo1053-pao1:PA_MOAT2;imo1056:PA_MOAT2;seed:rxn13879	0	1000			0	0
R5BB1B41E_LR-348	1 MNXM12798@MNXC3 + 1 MNXM9203@MNXC3 --> 1 MNXM12804@MNXC3 + 1 MNXM17@MNXC3 + 1 MNXM1@MNXC3	R_R5BB1B41E_LR	PP1604	MNXR67969	MNXC3		imo1053-pao1:PA_LPADSS;imo1056:PA_LPADSS;seed:rxn13874	0	1000			0	0
R5FFBAC3C_RL-368	1 MNXM12798@MNXC3 + 2 MNXM1@MNXC3 + 1 MNXM80@MNXC3 <-- 1 MNXM2@MNXC3 + 1 MNXM9203@MNXC3	R_R5FFBAC3C_RL	PP2902	MNXR30267	MNXC3		imo1053-pao1:PA_USHD;imo1056:PA_USHD;seed:rxn13884	-1000	0			0	0
R42E6364C_RL-249	1 MNXM127@MNXC3 + 1 MNXM9@MNXC3 <-- 1 MNXM2063@MNXC3 + 1 MNXM2@MNXC3	R_R42E6364C_RL	PP0838	MNXR3547	MNXC3	3.1.3.25	bigg:MI4PP;ec:3.1.3.25;imeo21:MI4PP;inj661:MI4PP;irs1563.45632:R01186_c;kegg:R01186;metacyc:RXN-10952;pubmed:17068342;reactome:REACT_150193;reactome:REACT_150193.1;reactome:REACT_152896;reactome:REACT_152930;reactome:REACT_153117;reactome:REACT_154590;reactome:REACT_154983;reactome:REACT_155135;reactome:REACT_156142;reactome:REACT_157343;reactome:REACT_157599;reactome:REACT_158056;reactome:REACT_…	-1000	0			0	0
RF57BB247_RL-1035	1 MNXM127@MNXC3 + 1 MNXM9@MNXC3 <-- 1 MNXM2@MNXC3 + 1 MNXM540@MNXC3	R_RF57BB247_RL	PP0838	MNXR3546	MNXC3	3.1.3.25	bigg:MI3PP;brenda:BR26031;ec:3.1.3.25;iin800:INM1;iin800:YDR287W;imeo21:MI3PP;inj661:MI3PP;irs1563.45632:R01187_c;kegg:R01187;metacyc:MYO-INOSITOL-1OR-4-MONOPHOSPHATASE-RXN;pubmed:17068342;reactome:REACT_150231;reactome:REACT_150231.1;reactome:REACT_153212;reactome:REACT_153388;reactome:REACT_153420;reactome:REACT_154000;reactome:REACT_154429;reactome:REACT_154580;reactome:REACT_154765;reactome:R…	-1000	0			0	0
R99EB1F00_RL-631	1 MNXM127@MNXC3 + 1 MNXM9@MNXC3 <-- 1 MNXM2@MNXC3 + 1 MNXM97122@MNXC3	R_R99EB1F00_RL	PP0838		MNXC3			-1000	0			0	0
R104E126B_LR-2	1 MNXM12804@MNXC3 + 1 MNXM3@MNXC3 --> 1 MNXM1@MNXC3 + 1 MNXM7@MNXC3 + 1 MNXM9063@MNXC3	R_R104E126B_LR	PP1900	MNXR30263	MNXC3		imo1053-pao1:PA_TDSK;imo1056:PA_TDSK;seed:rxn13880	0	1000			0	0
R5D3D40E0_B-352	1 MNXM1280@MNXC3 + 1 MNXM1@MNXC3 + 1 MNXM6@MNXC3 <==> 1 MNXM245@MNXC3 + 1 MNXM5@MNXC3 + 1 MNXM9@MNXC3	R_R5D3D40E0_B	PP4811	MNXR2454	MNXC3	1.2.1.41	bigg:G5SD;bigg:G5SDym;biopath:RXN00224;brenda:BR36782;ec:1.2.1.41;ecocyc:GLUTSEMIALDEHYDROG-RXN;iabaylyiv4:GLUTSEMIALDEHYDROG-RXN;iaf1260:G5SD;iag612:rbs_393;iao358:rll_335;ijn746:G5SD;ijr904.45632:G5SD;ijr904:G5SD;imeo21:G5SD;imm904:G5SD;imo1053-pao1:G5SD;imo1056:G5SD;ind750:G5SD;inj661:G5SD;intenz:1384;irs1563.45632:R03313_c;iso783:G5SD;iyo844:G5SD;kegg:R03313;metacyc:GLUTSEMIALDEHYDROG-RXN;obs…	-1000	1000			0	0
RF3AF94EC_RL-1023	1 MNXM1281@MNXC3 + 1 MNXM9@MNXC3 <-- 1 MNXM1482@MNXC3 + 1 MNXM2@MNXC3	R_RF3AF94EC_RL		MNXR2969	MNXC3	3.1.3.15	bigg:HISTP;biopath:RXN00548;brenda:BR19199;ec:3.1.3.15;ecocyc:HISTIDPHOS-RXN;iabaylyiv4:HISTIDPHOS-RXN;iaf1260:HISTP;iaf692:HISTP;iag612:rbs_405;iao358:rll_197;igt196:HISTP;iin800:HIS2;ijn746:HISTP;ijr904.45632:HISTP;ijr904:HISTP;imeo21:HISTP;imm904:HISTP;imo1053-pao1:HISTP;imo1056:HISTP;ind750:HISTP;inj661:HISTP;intenz:3290;irs1563.45632:R03013_c;isb619:HISTP;iso783:HISTP;iyo844:HISTP;kegg:R0301…	-1000	0			0	0
RBF9973C8_B-801	1 MNXM1287@MNXC3 + 1 MNXM15@MNXC3 <==> 1 MNXM2@MNXC3 + 1 MNXM496@MNXC3	R_RBF9973C8_B	PP5036	MNXR2274	MNXC3	3.5.3.13	bigg:FORGLUIH;brenda:BR22723;ec:3.5.3.13;ijn746:FORGLUIH;imo1053-pao1:FORMD;imo1056:FORMD;intenz:4301;kegg:R02286;metacyc:FORMIMINOGLUTAMATE-DEIMINASE-RXN;rhea:22832;rhea:22833;rhea:22834;rhea:22835;seed:rxn01640;upa:UCR02286;upa:UER00553	-1000	1000			0	0
RC5B97616_B-826	1 MNXM1289@MNXC3 + 1 MNXM1@MNXC3 + 1 MNXM6@MNXC3 <==> 1 MNXM5@MNXC3 + 1 MNXM89661@MNXC3	R_RC5B97616_B	PP4011+PP4012	MNXR35657	MNXC3	1.1.1.42	ec:1.1.1.42;iin800:IDP1_1;iin800:IDP2_1;iin800:IDP3_1;intenz:15912;kegg:R01899;rhea:25588;rhea:25589;rhea:25590;rhea:25591;seed:rxn01387	-1000	1000			0	0
R54EC72A7_RL-315	1 MNXM1294@MNXC3 <-- 1 MNXM258@MNXC3 + 1 MNXM77@MNXC3	R_R54EC72A7_RL	PP4960	MNXR2186	MNXC3	4.1.2;4.1.2.13	bigg:FBA3;biopath:RXN00156;ec:4.1.2;ec:4.1.2.13;ecocyc:SEDOBISALDOL-RXN;imm904:FBA3;ind750:FBA3;irs1563.45632:R01829_c;irs1563.45632:R01829_p;kegg:R01829;metacyc:SEDOBISALDOL-RXN;obsolete:rxn09504;rhea:30167;rhea:30168;rhea:30169;rhea:30170;seed:rxn01334	-1000	0			0	0
R71CD7CDF_RL-447	1 MNXM1298@MNXC3 + 1 MNXM5@MNXC3 <-- 1 MNXM1@MNXC3 + 1 MNXM4994@MNXC3 + 1 MNXM6@MNXC3	R_R71CD7CDF_RL	PP0581;PP1914;PP2783	MNXR188	MNXC3	1.1.1.100;2.3.1.85;2.3.1.86	bigg:3OAR140;ec:1.1.1.100;ec:2.3.1.85;ec:2.3.1.86;iabaylyiv4:0-3OXOACP-REDUCTASE-RXN;iabaylyiv4:C14;iaf1260:3OAR140;ijn746:3OAR140;imo1053-pao1:HTDR6;imo1056:HTDR6;kegg:R04566;obsolete:rxn07988r;seed:rxn05342	-1000	0			0	0
R9D739CBB_LR-643	1 MNXM1298@MNXC3 --> 1 MNXM1469@MNXC3 + 1 MNXM2@MNXC3	R_R9D739CBB_LR	PP1602;PP4147	MNXR30233	MNXC3		imo1053-pao1:HTDHL6;imo1056:HTDHL6;seed:rxn13846	0	1000			0	0
R68C5FFBB_LR-397	1 MNXM12@MNXC3 + 1 MNXM1499@MNXC3 --> 1 MNXM97015@MNXC3 + 1 MNXM9@MNXC3	R_R68C5FFBB_LR	PP0774	MNXR62082	MNXC3	2.3.1	ec:2.3.1;metacyc:PTAALT-RXN	0	1000			0	0
RB7ADA295_RL-763	1 MNXM12@MNXC3 + 1 MNXM1563@MNXC3 <-- 1 MNXM2@MNXC3 + 1 MNXM480@MNXC3 + 1 MNXM97014@MNXC3	R_RB7ADA295_RL	PP1530	MNXR64196	MNXC3	2.3.1.117	ec:2.3.1.117;metacyc:TETHYDPICSUCC-RXN	-1000	0			0	0
RD7A9976F_B-914	1 MNXM12@MNXC3 + 1 MNXM1756@MNXC3 + 1 MNXM1@MNXC3 <==> 1 MNXM70@MNXC3 + 1 MNXM97014@MNXC3	R_RD7A9976F_B	PP4479;PP4480	MNXR61879	MNXC3	2.3.1.109	ec:2.3.1.109;metacyc:ARGININE-N-SUCCINYLTRANSFERASE-RXN	-1000	1000			0	0
RB91DCF1B_B-766	1 MNXM12@MNXC3 + 1 MNXM184@MNXC3 <==> 1 MNXM89734@MNXC3 + 1 MNXM97008@MNXC3	R_RB91DCF1B_B	PP1913		MNXC3			-1000	1000			0	0
R5DB904EE_LR-357	1 MNXM12@MNXC3 + 1 MNXM2214@MNXC3 --> 1 MNXM1@MNXC3 + 1 MNXM45@MNXC3 + 1 MNXM89734@MNXC3	R_R5DB904EE_LR	PP1183		MNXC3			0	1000			0	0
R8567EEDB_B-530	1 MNXM12@MNXC3 + 1 MNXM25@MNXC3 + 1 MNXM3@MNXC3 <==> 1 MNXM7@MNXC3 + 1 MNXM97014@MNXC3 + 1 MNXM9@MNXC3	R_R8567EEDB_B	PP4185+PP4186	MNXR64187	MNXC3	6.2.1.5	ec:6.2.1.5;metacyc:SUCCCOASYN-RXN	-1000	1000			0	0
R6F0A83FF_B-432	1 MNXM12@MNXC3 + 1 MNXM40046@MNXC3 <==> 2 MNXM21@MNXC3	R_R6F0A83FF_B	PP0582;PP2051;PP2137;PP2215;PP3280;PP3754;PP4636		MNXC3			-1000	1000			0	0
R5F46211E_RL-363	1 MNXM12@MNXC3 + 1 MNXM418@MNXC3 <-- 1 MNXM21@MNXC3 + 1 MNXM53@MNXC3	R_R5F46211E_RL	PP0228;PP0840	MNXR4808	MNXC3	2.3.1.30	bigg:SERAT;bigg:SERATi;biopath:RXN01325;brenda:BR44030;ec:2.3.1.30;ecocyc:SERINE-O-ACETTRAN-RXN;iabaylyiv4:SERINE-O-ACETTRAN-RXN;iaf1260:SERAT;iaf692:SERAT;iag612:rbs_117;iao358:rll_103;igt196:SERAT;iin800:U48;iit341:SERAT;ijn746:SERAT;ijr904.45632:SERAT;ijr904:SERAT;imeo21:SERAT;imm904:SERATi;imo1053-pao1:SERAT;imo1056:SERAT;ind750:SERATi;inj661:SERAT;intenz:2298;irs1563.45632:R00586_c;isb619:SE…	-1000	0			0	0
R39135A7D_B-203	1 MNXM12@MNXC3 + 1 MNXM524@MNXC3 <==> 1 MNXM21@MNXC3 + 1 MNXM97015@MNXC3	R_R39135A7D_B	PP2137;PP3280	MNXR62028	MNXC3	2.3.1.9	ec:2.3.1.9;metacyc:METHYLACETOACETYLCOATHIOL-RXN	-1000	1000			0	0
RD8D979E7_B-924	1 MNXM12@MNXC3 + 1 MNXM5283@MNXC3 <==> 1 MNXM14@MNXC3 + 2 MNXM1@MNXC3 + 1 MNXM97015@MNXC3	R_RD8D979E7_B	PP2213;PP2351;PP4487;PP4702		MNXC3			-1000	1000			0	0
R872A45AB_B-540	1 MNXM12@MNXC3 + 1 MNXM699@MNXC3 <==> 1 MNXM21@MNXC3 + 1 MNXM353@MNXC3	R_R872A45AB_B	PP5097	MNXR3046	MNXC3	2.3.1.31	bigg:HSERTA;brenda:BR44031;ec:2.3.1.31;iabaylyiv4:HOMOSERINE-O-ACETYLTRANSFERASE-RXN;iaf692:HSERTA;iag612:rbs_116;iin800:MET2;iit341:HSERTA;ijn746:HSERTA;imeo21:HSERTA;imm904:HSERTA;imo1053-pao1:HSAT;imo1056:HSAT;ind750:HSERTA;inj661:HSERTA;intenz:2299;isb619:HSERTA;kegg:R01776;metacyc:HOMOSERINE-O-ACETYLTRANSFERASE-RXN;rhea:13701;rhea:13702;rhea:13703;rhea:13704;seed:rxn01303;upa:UCR01776;upa:UE…	-1000	1000			0	0
[truncated: 732 more rows]
