# Supplementary material for: Efficient Reconstruction of Predictive Consensus Metabolic Network Models
Source: PLoS Comput Biol. 2016 Aug 26;12(8):e1005085. doi: 10.1371/journal.pcbi.1005085 (PMC5001716; doi:10.1371/journal.pcbi.1005085)
Supplement: S1 Dataset — This file contains the original models, the input models, the BCMs, and the RCMs for COMMGEN as well as an overview of the changes made between original and input models. (ZIP) [file pcbi.1005085.s001.zip › S4-Models/BCM/Scerevisiae/BCM_iIN800_COMMGEN/reactions.tsv]

R458B2931_LR-344	0.000125 MNXM1109@MNXC3 + 0.000697 MNXM115@MNXC3 + 0.000114 MNXM1741@MNXC3 + 0.001904 MNXM1@MNXC3 + 0.000373 MNXM221@MNXC3 + 0.000781 MNXM248@MNXC3 + 0.002884 MNXM297@MNXC3 + 0.000032 MNXM482@MNXC3 + 0.000096 MNXM52365@MNXC3 + 0.000812 MNXM5739@MNXC3 + 0.000015 MNXM574@MNXC3 + 0.001531 MNXM62@MNXC3 + 0.000056 MNXM913@MNXC3 + 0.005603 MNXM922@MNXC3 + 0.000206 isoiIN800217@MNXC3 + 0.000066 isoiIN80…	R_CLIPIDS			MNXC3			0	999999			0	0
R68D3CF9B_LR-593	0.000167 MNXM1109@MNXC3 + 0.000083 MNXM115@MNXC3 + 0.000068 MNXM1741@MNXC3 + 0.001958 MNXM1@MNXC3 + 0.000302 MNXM221@MNXC3 + 0.003618 MNXM248@MNXC3 + 0.00166 MNXM297@MNXC3 + 0.000074 MNXM482@MNXC3 + 0.000062 MNXM52365@MNXC3 + 0.004632 MNXM5739@MNXC3 + 0.000015 MNXM574@MNXC3 + 0.001656 MNXM62@MNXC3 + 0.000046 MNXM913@MNXC3 + 0.005155 MNXM922@MNXC3 + 0.000723 isoiIN800217@MNXC3 + 0.000009 isoiIN800…	R_NLIPIDS			MNXC3			0	999999			0	0
R34557131_LR-228	0.759644 MNXM1@MNXC3 + 0.019114 MNXM224@MNXC3 + 0.008277 MNXM363@MNXC3 + 0.00829 MNXM486@MNXC3 + 0.15423 MNXM88@MNXC3 + 0.60495 isoiIN800507@MNXC3 + 0.1619 isoiIN800720@MNXC3 + 0.037531 isoiIN800723@MNXC3 + 0.005707 isoiIN800869@MNXC3 --> 1 isoiIN800221@MNXC3	R_Pool_Acyl2			MNXC3			0	999999			0	0
R82436F11_RL-720	1 BIOMASS@MNXC2 <-- 1 BIOMASS@MNXC3	R_GROWTH			MNXC2%MNXC3			-999999	0			0	0
RF843B460_B-1494	1 MNXM10019@MNXC3 + 4 MNXM1@MNXC3 + 1 MNXM5@MNXC3 <==> 1 MNXM28031@MNXC3 + 1 MNXM6@MNXC3	R_FAS2_3_2	FAS2_YEAST		MNXC3			-999999	999999			0	0
R7CBF0681_LR-696	1 MNXM10019@MNXC3 --> 1 MNXM23766@MNXC3	R_FAS1_3_1	FAS1_YEAST		MNXC3			0	999999			0	0
RF14F62BD_B-1442	1 MNXM10019@MNXC4 + 4 MNXM1@MNXC4 + 1 MNXM5@MNXC4 <==> 1 MNXM28031@MNXC4 + 1 MNXM6@MNXC4	R_OAR1_3	FABG_YEAST		MNXC4			-999999	999999			0	0
R94620B8C_LR-841	1 MNXM10019@MNXC4 --> 1 MNXM23766@MNXC4	R_HTD2_3	HTD2_YEAST		MNXC4			0	999999			0	0
R1B39B0FA_RL-64	1 MNXM10102@MNXC3 + 1 MNXM13@MNXC3 + 1 MNXM925@MNXC3 <-- 1 MNXM184@MNXC3 + 1 MNXM25932@MNXC3	R_FAS2_8_1	FAS2_YEAST	MNXR75172	MNXC3	2.3.1.179;2.3.1.199;2.3.1.41;2.3.1.86	ec:2.3.1.179;ec:2.3.1.199;ec:2.3.1.41;ec:2.3.1.86;iabaylyiv4:0-3OXOACP-SYNTHASE-RXN;iabaylyiv4:C18;iin800:CEM1_8;iin800:FAS2_8_1;kegg:R07762;metacyc:RXN3O-1803;seed:rxn07576	-999999	0			0	0
R4774485E_B-352	1 MNXM10102@MNXC3 + 1 MNXM1@MNXC3 + 1 MNXM6@MNXC3 <==> 1 MNXM3843@MNXC3 + 1 MNXM5@MNXC3	rxn07577	FAS2_YEAST	MNXR68187	MNXC3	1.1.1.100	bigg:3OAR180;ec:1.1.1.100;iabaylyiv4:0-3OXOACP-REDUCTASE-RXN;iabaylyiv4:C18;iaf1260:3OAR180;iin800:FAS2_8_2;iin800:OAR1_8;ijn746:3OAR180;kegg:R07763;seed:rxn07577;seed:rxn07992	-999999	999999			0	0
RC1F55E0B_RL-1114	1 MNXM10102@MNXC4 + 1 MNXM13@MNXC4 + 1 MNXM925@MNXC4 <-- 1 MNXM184@MNXC4 + 1 MNXM25932@MNXC4	R_CEM1_8	CEM1_YEAST	MNXR75172	MNXC4	2.3.1.179;2.3.1.199;2.3.1.41;2.3.1.86	ec:2.3.1.179;ec:2.3.1.199;ec:2.3.1.41;ec:2.3.1.86;iabaylyiv4:0-3OXOACP-SYNTHASE-RXN;iabaylyiv4:C18;iin800:CEM1_8;iin800:FAS2_8_1;kegg:R07762;metacyc:RXN3O-1803;seed:rxn07576	-999999	0			0	0
RBEE1AFC8_B-1099	1 MNXM10102@MNXC4 + 1 MNXM1@MNXC4 + 1 MNXM6@MNXC4 <==> 1 MNXM3843@MNXC4 + 1 MNXM5@MNXC4	R_OAR1_8	FABG_YEAST		MNXC4			-999999	999999			0	0
RE0A594A9_B-1337	1 MNXM101@MNXC2 + 1 MNXM1@MNXC2 <==> 1 MNXM101@MNXC3 + 1 MNXM1@MNXC3	R_GAP1_21;R_CAN1_2	CAN1_YEAST		MNXC2%MNXC3			-999999	999999			0	0
RE0A594A9_B-1338	1 MNXM101@MNXC2 + 1 MNXM1@MNXC2 <==> 1 MNXM101@MNXC3 + 1 MNXM1@MNXC3	R_GAP1_21;R_CAN1_2	GAP1_YEAST		MNXC2%MNXC3			-999999	999999			0	0
R155389C1_RL-26	1 MNXM101@MNXC3 + 1 MNXM117@MNXC3 + 1 MNXM1@MNXC3 <-- 1 MNXM70@MNXC3	R_CAR1	ARGI_YEAST		MNXC3			-999999	0			0	0
R92A78930_LR-825	1 MNXM101@MNXC3 + 1 MNXM138@MNXC3 --> 1 MNXM1@MNXC3 + 1 MNXM211@MNXC3 + 1 MNXM9@MNXC3	R_ARG3	OTC_YEAST		MNXC3			0	999999			0	0
RD436331C_LR-1232	1 MNXM101@MNXC3 + 1 MNXM1@MNXC3 --> 1 MNXM118@MNXC3 + 1 MNXM13@MNXC3	R_SPE1	DCOR_YEAST		MNXC3			0	999999			0	0
R9449B3C0_B-839	1 MNXM101@MNXC3 <==> 1 MNXM101@MNXC4	R_ORT1	ORT1_YEAST		MNXC3%MNXC4			-999999	999999			0	0
R21AC2C45_LR-113	1 MNXM101@MNXC3 + 1 MNXM20@MNXC3 --> 1 MNXM245@MNXC3 + 1 MNXM89557@MNXC3	R_CAR2	OAT_YEAST	MNXR32762	MNXC3	2.6.1.13	ec:2.6.1.13;intenz:2764;kegg:R00667;metacyc:ORNITHINE-GLU-AMINOTRANSFORASE-RXN;pubmed:17604199;reactome:REACT_14.3;reactome:REACT_189.3;rhea:25160;rhea:25161;rhea:25162;rhea:25163;upa:UCR00667;upa:UER00358	0	999999			0	0
R3A97A0CC_RL-274	1 MNXM101@MNXC4 + 1 MNXM730@MNXC4 <-- 1 MNXM18@MNXC4 + 1 MNXM817@MNXC4	R_ECM40_2	ARGJ_YEAST		MNXC4			-999999	0			0	0
RAD0E274E_B-983	1 MNXM1020@MNXC3 + 6 MNXM1@MNXC3 + 1 MNXM3@MNXC3 + 1 MNXM89582@MNXC3 + 2 MNXM8@MNXC3 <==> 2 MNXM10@MNXC3 + 1 MNXM11@MNXC3 + 1 MNXM14@MNXC3 + 1 MNXM304@MNXC3	R_BIO2	BIOB_YEAST		MNXC3			-999999	999999			0	0
RDA8B156B_B-1307	1 MNXM1020@MNXC3 <==> 1 MNXM1020@MNXC4	rxn13121		MNXR29808	MNXC3%MNXC4		iin800:U139;seed:rxn13121	-999999	999999			0	0
R8F2DEF23_RL-798	1 MNXM1024@MNXC4 + 1 MNXM10@MNXC4 + 1 MNXM1@MNXC4 <-- 1 MNXM1277@MNXC4 + 1 MNXM8@MNXC4	r_0505	DLDH_YEAST	MNXR55548	MNXC4	1.8.1.4	bigg:GCC2cm;bigg:PDHc;bigg:PDHcm;bigg:PDHcr;brenda:BS260072;ec:1.8.1.4;iao358:rll_311;iin800:LPD1;ijn746:PDHcr;imeo21:PDHc;imm904:GCC2cm;imm904:PDHcm;imo1053-pao1:PDHe3c;imo1056:PDHe3c;ind750:GCC2cm;ind750:PDHcm;inj661:PDHc;inj661:PDHcr;isb619:PDHcr;kegg:R01698;metacyc:DIHYDLIPOXN-RXN;obsolete:rxn07442;obsolete:rxn09497;rhea:33059;rhea:33060;rhea:33061;rhea:33062;seed:rxn01241	-999999	0			0	0
R4B624143_LR-378	1 MNXM1024@MNXC4 + 1 MNXM1@MNXC4 + 1 MNXM23@MNXC4 --> 1 MNXM13@MNXC4 + 1 MNXM4815@MNXC4	R_PDA1	ODPA_YEAST		MNXC4			0	999999			0	0
R340FBC84_B-227	1 MNXM1024@MNXC4 + 1 MNXM29@MNXC4 <==> 1 MNXM13@MNXC4 + 1 MNXM81221@MNXC4	R_GCV2	GCSP_YEAST	MNXR67846	MNXC4		iin800:GCV2;seed:rxn12978	-999999	999999			0	0
R6D9D50DE_RL-620	1 MNXM1028@MNXC3 + 1 MNXM12@MNXC3 <-- 1 MNXM21@MNXC3 + 1 MNXM89948@MNXC3	rxn01726	CACP_YEAST	MNXR33578	MNXC3	2.3.1.7	brenda:BR44071;brenda:BS398712;ec:2.3.1.7;iin800:CAT2;iin800:YAT1;iin800:YAT2;imm904:CSNATm;imm904:CSNATp;imm904:CSNATr;ind750:CSNAT;ind750:CSNATifm;ind750:CSNATirm;ind750:CSNATirp;intenz:2275;kegg:R02396;obsolete:rxn09393;pubmed:12562770;pubmed:2351134;reactome:REACT_107669;reactome:REACT_130306;reactome:REACT_155033;reactome:REACT_156911;reactome:REACT_158822;reactome:REACT_16977;reactome:REACT…	-999999	0			0	0
R6D9D50DE_RL-621	1 MNXM1028@MNXC3 + 1 MNXM12@MNXC3 <-- 1 MNXM21@MNXC3 + 1 MNXM89948@MNXC3	rxn01726	YAT2_YEAST	MNXR33578	MNXC3	2.3.1.7	brenda:BR44071;brenda:BS398712;ec:2.3.1.7;iin800:CAT2;iin800:YAT1;iin800:YAT2;imm904:CSNATm;imm904:CSNATp;imm904:CSNATr;ind750:CSNAT;ind750:CSNATifm;ind750:CSNATirm;ind750:CSNATirp;intenz:2275;kegg:R02396;obsolete:rxn09393;pubmed:12562770;pubmed:2351134;reactome:REACT_107669;reactome:REACT_130306;reactome:REACT_155033;reactome:REACT_156911;reactome:REACT_158822;reactome:REACT_16977;reactome:REACT…	-999999	0			0	0
RFDE180D4_LR-1529	1 MNXM1028@MNXC3 + 1 MNXM1@MNXC4 + 1 MNXM89948@MNXC4 --> 1 MNXM1028@MNXC4 + 1 MNXM1@MNXC3 + 1 MNXM89948@MNXC3	R_CRC1	CRC1_YEAST	MNXR50823	MNXC3%MNXC4		iin800:CRC1;imm904:CRNCARtm;imm904:CRNCARtp;ind750:CRNCARtm;ind750:CRNCARtp;seed:rxn09774;seed:rxn09859	0	999999			0	0
R2B778F4E_LR-183	1 MNXM1028@MNXC4 + 1 MNXM12@MNXC4 --> 1 MNXM21@MNXC4 + 1 MNXM89948@MNXC4	R_YAT1	CACM_YEAST	MNXR33578	MNXC4	2.3.1.7	brenda:BR44071;brenda:BS398712;ec:2.3.1.7;iin800:CAT2;iin800:YAT1;iin800:YAT2;imm904:CSNATm;imm904:CSNATp;imm904:CSNATr;ind750:CSNAT;ind750:CSNATifm;ind750:CSNATirm;ind750:CSNATirp;intenz:2275;kegg:R02396;obsolete:rxn09393;pubmed:12562770;pubmed:2351134;reactome:REACT_107669;reactome:REACT_130306;reactome:REACT_155033;reactome:REACT_156911;reactome:REACT_158822;reactome:REACT_16977;reactome:REACT…	0	999999			0	0
RD7695789_RL-1254	1 MNXM102@MNXC3 + 1 MNXM1@MNXC3 + 1 MNXM7@MNXC3 <-- 1 MNXM3@MNXC3 + 1 MNXM62@MNXC3	R_TOR2;R_TOR1;R_VPS34	TOR1_YEAST		MNXC3			-999999	0			0	0
RD7695789_RL-1255	1 MNXM102@MNXC3 + 1 MNXM1@MNXC3 + 1 MNXM7@MNXC3 <-- 1 MNXM3@MNXC3 + 1 MNXM62@MNXC3	R_TOR2;R_TOR1;R_VPS34	TOR2_YEAST		MNXC3			-999999	0			0	0
RD7695789_RL-1256	1 MNXM102@MNXC3 + 1 MNXM1@MNXC3 + 1 MNXM7@MNXC3 <-- 1 MNXM3@MNXC3 + 1 MNXM62@MNXC3	R_TOR2;R_TOR1;R_VPS34	VPS34_YEAST		MNXC3			-999999	0			0	0
R9BC3ADEC_LR-877	1 MNXM102@MNXC3 + 1 MNXM3@MNXC3 --> 1 MNXM170@MNXC3 + 1 MNXM1@MNXC3 + 1 MNXM7@MNXC3	R_FAB1	FAB1_YEAST		MNXC3			0	999999			0	0
R3A62E817_RL-269	1 MNXM102@MNXC3 + 1 MNXM9@MNXC3 <-- 1 MNXM170@MNXC3 + 3 MNXM1@MNXC3	R_INP53_3;R_FIG4;R_INP52_3;R_SAC1_3	FIG4_YEAST		MNXC3			-999999	0			0	0
R3A62E817_RL-270	1 MNXM102@MNXC3 + 1 MNXM9@MNXC3 <-- 1 MNXM170@MNXC3 + 3 MNXM1@MNXC3	R_INP53_3;R_FIG4;R_INP52_3;R_SAC1_3	INP52_YEAST		MNXC3			-999999	0			0	0
R3A62E817_RL-271	1 MNXM102@MNXC3 + 1 MNXM9@MNXC3 <-- 1 MNXM170@MNXC3 + 3 MNXM1@MNXC3	R_INP53_3;R_FIG4;R_INP52_3;R_SAC1_3	INP53_YEAST		MNXC3			-999999	0			0	0
R3A62E817_RL-272	1 MNXM102@MNXC3 + 1 MNXM9@MNXC3 <-- 1 MNXM170@MNXC3 + 3 MNXM1@MNXC3	R_INP53_3;R_FIG4;R_INP52_3;R_SAC1_3	SAC1_YEAST		MNXC3			-999999	0			0	0
RD13AC648_LR-1210	1 MNXM102@MNXC3 + 3 MNXM1@MNXC3 --> 1 MNXM62@MNXC3 + 1 MNXM9@MNXC3	R_INP53_1;R_INP52_1;R_YMR1;R_SAC1_1	INP52_YEAST		MNXC3			0	999999			0	0
RD13AC648_LR-1211	1 MNXM102@MNXC3 + 3 MNXM1@MNXC3 --> 1 MNXM62@MNXC3 + 1 MNXM9@MNXC3	R_INP53_1;R_INP52_1;R_YMR1;R_SAC1_1	INP53_YEAST		MNXC3			0	999999			0	0
RD13AC648_LR-1212	1 MNXM102@MNXC3 + 3 MNXM1@MNXC3 --> 1 MNXM62@MNXC3 + 1 MNXM9@MNXC3	R_INP53_1;R_INP52_1;R_YMR1;R_SAC1_1	SAC1_YEAST		MNXC3			0	999999			0	0
RD13AC648_LR-1213	1 MNXM102@MNXC3 + 3 MNXM1@MNXC3 --> 1 MNXM62@MNXC3 + 1 MNXM9@MNXC3	R_INP53_1;R_INP52_1;R_YMR1;R_SAC1_1	YMR1_YEAST		MNXC3			0	999999			0	0
R92C39783_LR-827	1 MNXM1043@MNXC2 + 1 MNXM1@MNXC2 --> 1 MNXM1043@MNXC3 + 1 MNXM1@MNXC3	R_Uc10_		MNXR1456	MNXC2%MNXC3		bigg:DCAtex;bigg:FA100tp;iaf1260:DCAtex;ijn746:DCAtex;seed:rxn08314;seed:rxn09855;seed:rxn13159	0	999999			0	0
R2E3B11BC_LR-190	1 MNXM1043@MNXC3 + 1 MNXM12@MNXC3 + 1 MNXM3@MNXC3 --> 1 MNXM11@MNXC3 + 1 MNXM14@MNXC3 + 1 MNXM486@MNXC3	rxn09453	LCF2_YEAST	MNXR1994	MNXC3	6.2.1.3	bigg:FACOAL100p;ec:6.2.1.3;iabaylyiv4:0-COATRANSFERASE-RXN;iabaylyiv4:C10;iin800:FAA2_1;imm904:FACOAL100p;ind750:FACOAL100p;metacyc:RXN-13614;pubmed:8206942;rhea:33627;rhea:33628;rhea:33629;rhea:33630;seed:rxn08448;seed:rxn09453	0	999999			0	0
R4BDFCF43_RL-385	1 MNXM1043@MNXC3 + 1 MNXM1@MNXC3 + 1 MNXM925@MNXC3 <-- 1 MNXM25221@MNXC3	R_FAS1_4_f	FAS1_YEAST		MNXC3			-999999	0			0	0
R224E6657_RL-118	1 MNXM105630@MNXC3 + 1 MNXM148@MNXC3 + 2 MNXM1@MNXC3 + 1 MNXM45@MNXC3 <-- 1 MNXM155@MNXC3 + 1 MNXM49@MNXC3	rxn05239	MET16_YEAST		MNXC3			-999999	0			0	0
RDCBAE1B7_B-1319	1 MNXM105630@MNXC3 + 3 MNXM6@MNXC3 <==> 13 MNXM1@MNXC3 + 3 MNXM5@MNXC3 + 1 MNXM89582@MNXC3	R_ECM17;R_MET10	MET10_YEAST	MNXR72683	MNXC3	1.8.1.2	brenda:BS375315;ec:1.8.1.2	-999999	999999			0	0
RDCBAE1B7_B-1320	1 MNXM105630@MNXC3 + 3 MNXM6@MNXC3 <==> 13 MNXM1@MNXC3 + 3 MNXM5@MNXC3 + 1 MNXM89582@MNXC3	R_ECM17;R_MET10	MET5_YEAST	MNXR72683	MNXC3	1.8.1.2	brenda:BS375315;ec:1.8.1.2	-999999	999999			0	0
R345DFA32_LR-229	1 MNXM105@MNXC3 + 1 MNXM3@MNXC3 --> 1 MNXM1@MNXC3 + 1 MNXM215@MNXC3 + 1 MNXM7@MNXC3	R_HXK2_1;R_HXK1_1	HXKA_YEAST		MNXC3			0	999999			0	0
R345DFA32_LR-230	1 MNXM105@MNXC3 + 1 MNXM3@MNXC3 --> 1 MNXM1@MNXC3 + 1 MNXM215@MNXC3 + 1 MNXM7@MNXC3	R_HXK2_1;R_HXK1_1	HXKB_YEAST		MNXC3			0	999999			0	0
RE0BE6BDC_LR-1340	1 MNXM105@MNXC3 + 1 MNXM3@MNXC3 --> 1 MNXM1@MNXC3 + 1 MNXM508@MNXC3 + 1 MNXM7@MNXC3	R_GLK1_3	HXKG_YEAST		MNXC3			0	999999			0	0
RF877195B_LR-1497	1 MNXM1062@MNXC4 + 1 MNXM18@MNXC4 --> 1 MNXM20@MNXC4 + 1 MNXM817@MNXC4	R_ARG8	ARGD_YEAST		MNXC4			0	999999			0	0
RDF7A6332_RL-1334	1 MNXM1089@MNXC3 + 3 MNXM1@MNXC3 + 1 MNXM9@MNXC3 <-- 1 MNXM51@MNXC3 + 1 MNXM7@MNXC3	R_APA1_1	APA1_YEAST		MNXC3			-999999	0			0	0
R25475DA9_LR-131	1 MNXM108@MNXC3 + 1 MNXM12@MNXC3 + 1 MNXM3@MNXC3 --> 1 MNXM11@MNXC3 + 1 MNXM14@MNXC3 + 1 MNXM88@MNXC3	rxn00947	FAT1_YEAST	MNXR2003	MNXC3		imo1053-pao1:FACOAL160t;imo1056:FACOAL160t;seed:rxn13829	0	999999			0	0
R25475DA9_LR-132	1 MNXM108@MNXC3 + 1 MNXM12@MNXC3 + 1 MNXM3@MNXC3 --> 1 MNXM11@MNXC3 + 1 MNXM14@MNXC3 + 1 MNXM88@MNXC3	rxn00947	LCF1_YEAST	MNXR2003	MNXC3		imo1053-pao1:FACOAL160t;imo1056:FACOAL160t;seed:rxn13829	0	999999			0	0
R25475DA9_LR-133	1 MNXM108@MNXC3 + 1 MNXM12@MNXC3 + 1 MNXM3@MNXC3 --> 1 MNXM11@MNXC3 + 1 MNXM14@MNXC3 + 1 MNXM88@MNXC3	rxn00947	LCF3_YEAST	MNXR2003	MNXC3		imo1053-pao1:FACOAL160t;imo1056:FACOAL160t;seed:rxn13829	0	999999			0	0
R25475DA9_LR-134	1 MNXM108@MNXC3 + 1 MNXM12@MNXC3 + 1 MNXM3@MNXC3 --> 1 MNXM11@MNXC3 + 1 MNXM14@MNXC3 + 1 MNXM88@MNXC3	rxn00947	LCF4_YEAST	MNXR2003	MNXC3		imo1053-pao1:FACOAL160t;imo1056:FACOAL160t;seed:rxn13829	0	999999			0	0
R1C9C02D3_RL-84	1 MNXM108@MNXC3 + 1 MNXM925@MNXC3 <-- 1 MNXM25932@MNXC3	R_FAS1_7_f	FAS1_YEAST		MNXC3			-999999	0			0	0
R4F17B6F4_RL-401	1 MNXM109@MNXC3 + 1 MNXM12@MNXC3 + 6 MNXM1@MNXC3 <-- 1 MNXM15706@MNXC3 + 1 isoiIN800221@MNXC3	R_SLC1	PLSC_YEAST		MNXC3			-999999	0			0	0
REAFD3B25_B-1414	1 MNXM109@MNXC3 + 1 MNXM1@MNXC3 + 1 MNXM63@MNXC3 <==> 1 MNXM11@MNXC3 + 1 MNXM201@MNXC3	rxn06043	CDS1_YEAST		MNXC3			-999999	999999			0	0
R122EA05F_RL-12	1 MNXM109@MNXC3 + 1 MNXM1@MNXC3 + 1 MNXM9@MNXC3 <-- 1 isoiIN800395@MNXC3	R_LPP1	LPP1_YEAST		MNXC3			-999999	0			0	0
R1FEB0852_RL-103	1 MNXM109@MNXC3 + 2 MNXM1@MNXC3 + 1 MNXM90@MNXC3 <-- 1 MNXM297@MNXC3	R_SPO14	SPO14_YEAST		MNXC3			-999999	0			0	0
RAB13A189_B-968	1 MNXM109@MNXC3 + 2 MNXM1@MNXC3 <==> 1 MNXM109@MNXC4 + 2 MNXM1@MNXC4	r_1464		MNXR25363	MNXC3%MNXC4		iin800:U142;pubmed:10514455;pubmed:2344448;reactome:REACT_120748;reactome:REACT_121332;seed:rxn13123	-999999	999999			0	0
R1F8D8952_LR-100	1 MNXM109@MNXC3 + 3 MNXM1@MNXC3 --> 1 MNXM308@MNXC3 + 1 MNXM9@MNXC3	R_DPP1	DPP1_YEAST		MNXC3			0	999999			0	0
RADCBD3CA_B-993	1 MNXM109@MNXC4 + 1 MNXM1@MNXC4 + 1 MNXM63@MNXC4 <==> 1 MNXM11@MNXC4 + 1 MNXM201@MNXC4	r_0258	CDS1_YEAST	MNXR70333	MNXC4	2.7.7.41	biopath:RXN00898;brenda:BR47885;ec:2.7.7.41;ecocyc:CDPDIGLYSYN-RXN;iabaylyiv4:CDPDIGLYSYN-RXN;iao358:rll_85;iin800:CDS1_1;iin800:CDS1_2;ijr904.45632:DASYN_EC;ijr904:DASYN_EC;imo1053-pao1:PHCYTr_PA;imo1056:PHCYTr_PA;intenz:3077;ips189:PHCYT;iso783:DASYN;iyo844:PHCYT_BS;kegg:R01799;metacyc:CDPDIGLYSYN-RXN;pubmed:3718705;pubmed:8380172;pubmed:9407135;reactome:REACT_102633;reactome:REACT_121008;react…	-999999	999999			0	0
R69B2023B_RL-597	1 MNXM10@MNXC3 + 1 MNXM1131@MNXC3 <-- 1 MNXM1@MNXC3 + 1 MNXM788@MNXC3 + 1 MNXM8@MNXC3	R_U55_			MNXC3			-999999	0			0	0
RE55038BE_RL-1378	1 MNXM10@MNXC3 + 1 MNXM13@MNXC3 + 1 MNXM15@MNXC3 + 1 MNXM183@MNXC3 <-- 1 MNXM29@MNXC3 + 1 MNXM79@MNXC3 + 1 MNXM8@MNXC3	rxn00908	GCST_YEAST	MNXR2758	MNXC3	1.4.4.2;1.8.1.4;2.1.2.10	bigg:GLYCL;bigg:GLYCL_2;bigg:GLYCLm;ec:1.4.4.2;ec:1.8.1.4;ec:2.1.2.10;ecocyc:GCVMULTI-RXN;iaf1260:GLYCL;iin800:GCV1_2;ijn746:GLYCL;ijn746:GLYCL_2;ijr904.45632:GLYCL;ijr904:GLYCL;imeo21:GLYCL;imm904:GLYCLm;imo1053-pao1:GLYCL;imo1056:GLYCL;ind750:GLYCLm;inj661:GLYCL;irs1563.45632:R01221_c;irs1563.45632:R01221_m;iso783:GLYCL;kegg:R01221;metacyc:GCVMULTI-RXN;obsolete:rxn08648;rhea:27758;rhea:27759;rh…	-999999	0			0	0
R12884316_RL-13	1 MNXM10@MNXC3 + 1 MNXM13@MNXC3 + 1 MNXM404@MNXC3 <-- 1 MNXM8@MNXC3 + 1 MNXM985@MNXC3	R_LEU2	LEU3_YEAST	MNXR29738	MNXC3		iin800:LEU2;seed:rxn13022	-999999	0			0	0
RF6B79438_RL-1488	1 MNXM10@MNXC3 + 1 MNXM13@MNXC3 <-- 1 MNXM39@MNXC3 + 1 MNXM8@MNXC3	rxn00371	FDH1_YEAST	MNXR2200	MNXC3	1.2.1.2	bigg:FDH;bigg:FDHr;biopath:RXN01003;brenda:BR29391;brenda:BS189130;ec:1.2.1.2;iaf692:FDH;iin800:FDH1;iin800:YPL275W;iin800:YPL276W;ijn746:FDH;imeo21:FDH;imm904:FDH;imo1053-pao1:FDH;imo1056:FDH;ind750:FDH;inj661:FDH;intenz:1345;irs1563.45632:R00519_x;isb619:FDHr;iyo844:FDH;kegg:R00519;metacyc:1.2.1.2-RXN;obsolete:rxn09513;rhea:15985;rhea:15986;rhea:15987;rhea:15988;seed:rxn00371	-999999	0			0	0
RF6B79438_RL-1489	1 MNXM10@MNXC3 + 1 MNXM13@MNXC3 <-- 1 MNXM39@MNXC3 + 1 MNXM8@MNXC3	rxn00371	FDH2_YEAST	MNXR2200	MNXC3	1.2.1.2	bigg:FDH;bigg:FDHr;biopath:RXN01003;brenda:BR29391;brenda:BS189130;ec:1.2.1.2;iaf692:FDH;iin800:FDH1;iin800:YPL275W;iin800:YPL276W;ijn746:FDH;imeo21:FDH;imm904:FDH;imo1053-pao1:FDH;imo1056:FDH;ind750:FDH;inj661:FDH;intenz:1345;irs1563.45632:R00519_x;isb619:FDHr;iyo844:FDH;kegg:R00519;metacyc:1.2.1.2-RXN;obsolete:rxn09513;rhea:15985;rhea:15986;rhea:15987;rhea:15988;seed:rxn00371	-999999	0			0	0
RF6B79438_RL-1490	1 MNXM10@MNXC3 + 1 MNXM13@MNXC3 <-- 1 MNXM39@MNXC3 + 1 MNXM8@MNXC3	rxn00371	YP276_YEAST	MNXR2200	MNXC3	1.2.1.2	bigg:FDH;bigg:FDHr;biopath:RXN01003;brenda:BR29391;brenda:BS189130;ec:1.2.1.2;iaf692:FDH;iin800:FDH1;iin800:YPL275W;iin800:YPL276W;ijn746:FDH;imeo21:FDH;imm904:FDH;imo1053-pao1:FDH;imo1056:FDH;ind750:FDH;inj661:FDH;intenz:1345;irs1563.45632:R00519_x;isb619:FDHr;iyo844:FDH;kegg:R00519;metacyc:1.2.1.2-RXN;obsolete:rxn09513;rhea:15985;rhea:15986;rhea:15987;rhea:15988;seed:rxn00371	-999999	0			0	0
R5EFB283F_RL-518	1 MNXM10@MNXC3 + 1 MNXM15@MNXC3 + 1 MNXM20@MNXC3 <-- 2 MNXM1@MNXC3 + 1 MNXM89557@MNXC3 + 1 MNXM8@MNXC3	R_GDH2	DHE2_YEAST		MNXC3			-999999	0			0	0
R30C8426A_B-208	1 MNXM10@MNXC3 + 1 MNXM1@MNXC3 + 1 MNXM261@MNXC3 <==> 1 MNXM74@MNXC3 + 1 MNXM8@MNXC3 + 1 MNXM9@MNXC3	R_TDH3;R_TDH2;R_TDH1	G3P1_YEAST		MNXC3			-999999	999999			0	0
R30C8426A_B-209	1 MNXM10@MNXC3 + 1 MNXM1@MNXC3 + 1 MNXM261@MNXC3 <==> 1 MNXM74@MNXC3 + 1 MNXM8@MNXC3 + 1 MNXM9@MNXC3	R_TDH3;R_TDH2;R_TDH1	G3P2_YEAST		MNXC3			-999999	999999			0	0
R30C8426A_B-210	1 MNXM10@MNXC3 + 1 MNXM1@MNXC3 + 1 MNXM261@MNXC3 <==> 1 MNXM74@MNXC3 + 1 MNXM8@MNXC3 + 1 MNXM9@MNXC3	R_TDH3;R_TDH2;R_TDH1	G3P3_YEAST		MNXC3			-999999	999999			0	0
RFD4FA0A0_LR-1525	1 MNXM10@MNXC3 + 1 MNXM1@MNXC3 + 1 MNXM268@MNXC3 + 1 MNXM3@MNXC3 --> 1 MNXM11@MNXC3 + 1 MNXM14@MNXC3 + 1 MNXM89905@MNXC3 + 1 MNXM8@MNXC3	R_AASAD2	LYS2_YEAST	MNXR68237	MNXC3	1.2.1.31	bigg:AASAD2;ec:1.2.1.31	0	999999			0	0
RD3ED6E97_B-1230	1 MNXM10@MNXC3 + 1 MNXM1@MNXC3 + 1 MNXM46@MNXC3 <==> 1 MNXM8@MNXC3 + 1 MNXM90553@MNXC3	R_MDH3;R_MDH2	MDHC_YEAST		MNXC3			-999999	999999			0	0
RD3ED6E97_B-1231	1 MNXM10@MNXC3 + 1 MNXM1@MNXC3 + 1 MNXM46@MNXC3 <==> 1 MNXM8@MNXC3 + 1 MNXM90553@MNXC3	R_MDH3;R_MDH2	MDHP_YEAST		MNXC3			-999999	999999			0	0
R69EDB922_RL-599	1 MNXM10@MNXC3 + 1 MNXM1@MNXC3 + 1 MNXM541@MNXC3 <-- 1 MNXM126@MNXC3 + 1 MNXM8@MNXC3	r_0891	SER33_YEAST	MNXR4184	MNXC3	1.1.1.95	bigg:PGCD;bigg:PGCDr;biopath:RXN00096;brenda:BR29351;brenda:BS188712;brenda:BS383029;ec:1.1.1.95;ecocyc:PGLYCDEHYDROG-RXN;iabaylyiv4:PGLYCDEHYDROG-RXN;iaf1260:PGCD;iaf692:PGCD;iag612:rbs_69;iao358:rll_408;iin800:SER3;iin800:SER33;iit341:PGCD;ijn746:PGCDr;ijr904.45632:PGCD;ijr904:PGCD;imeo21:PGCD;imm904:PGCD;imo1053-pao1:PGCD;imo1056:PGCD;ind750:PGCD;inj661:PGCD;intenz:16679;isb619:PGCD;iso783:PGC…	-999999	0			0	0
R69EDB922_RL-600	1 MNXM10@MNXC3 + 1 MNXM1@MNXC3 + 1 MNXM541@MNXC3 <-- 1 MNXM126@MNXC3 + 1 MNXM8@MNXC3	r_0891	SERA_YEAST	MNXR4184	MNXC3	1.1.1.95	bigg:PGCD;bigg:PGCDr;biopath:RXN00096;brenda:BR29351;brenda:BS188712;brenda:BS383029;ec:1.1.1.95;ecocyc:PGLYCDEHYDROG-RXN;iabaylyiv4:PGLYCDEHYDROG-RXN;iaf1260:PGCD;iaf692:PGCD;iag612:rbs_69;iao358:rll_408;iin800:SER3;iin800:SER33;iit341:PGCD;ijn746:PGCDr;ijr904.45632:PGCD;ijr904:PGCD;imeo21:PGCD;imm904:PGCD;imo1053-pao1:PGCD;imo1056:PGCD;ind750:PGCD;inj661:PGCD;intenz:16679;isb619:PGCD;iso783:PGC…	-999999	0			0	0
RFF91B74F_RL-1541	1 MNXM10@MNXC3 + 1 MNXM1@MNXC3 + 1 MNXM717@MNXC3 <-- 1 MNXM757@MNXC3 + 1 MNXM8@MNXC3	R_FOX2_7	FOX2_YEAST		MNXC3			-999999	0			0	0
R96A45519_B-849	1 MNXM10@MNXC3 + 1 MNXM1@MNXC3 + 1 MNXM75@MNXC3 <==> 1 MNXM303@MNXC3 + 1 MNXM8@MNXC3	rxn00543	ADH1_YEAST	MNXR648	MNXC3	1.1.1.1;1.1.1.6;1.1.1.71;1.1.1.78	bigg:ALCD2if;bigg:ALCD2ir;bigg:ALCD2m;bigg:ALCD2x;biopath:RXN01075;brenda:BS139564;brenda:BS186836;ec:1.1.1.1;ec:1.1.1.6;ec:1.1.1.71;ec:1.1.1.78;ecocyc:ALCOHOL-DEHYDROG-RXN;iabaylyiv4:ALCOHOL-DEHYDROG-RXN;iaf1260:ALCD2x;iag612:rbs_101;iag612:rbs_102;iag612:rbs_103;iao358:rll_9;iin800:ADH1;iin800:ADH2;iin800:ADH3;iin800:ADH4;iin800:ADH5;iin800:SFA1_2;ijn746:ALCD2ir;imeo21:ALCD1;imm904:ALCD2if;imm9…	-999999	999999			0	0
R96A45519_B-850	1 MNXM10@MNXC3 + 1 MNXM1@MNXC3 + 1 MNXM75@MNXC3 <==> 1 MNXM303@MNXC3 + 1 MNXM8@MNXC3	rxn00543	ADH2_YEAST	MNXR648	MNXC3	1.1.1.1;1.1.1.6;1.1.1.71;1.1.1.78	bigg:ALCD2if;bigg:ALCD2ir;bigg:ALCD2m;bigg:ALCD2x;biopath:RXN01075;brenda:BS139564;brenda:BS186836;ec:1.1.1.1;ec:1.1.1.6;ec:1.1.1.71;ec:1.1.1.78;ecocyc:ALCOHOL-DEHYDROG-RXN;iabaylyiv4:ALCOHOL-DEHYDROG-RXN;iaf1260:ALCD2x;iag612:rbs_101;iag612:rbs_102;iag612:rbs_103;iao358:rll_9;iin800:ADH1;iin800:ADH2;iin800:ADH3;iin800:ADH4;iin800:ADH5;iin800:SFA1_2;ijn746:ALCD2ir;imeo21:ALCD1;imm904:ALCD2if;imm9…	-999999	999999			0	0
R96A45519_B-851	1 MNXM10@MNXC3 + 1 MNXM1@MNXC3 + 1 MNXM75@MNXC3 <==> 1 MNXM303@MNXC3 + 1 MNXM8@MNXC3	rxn00543	ADH4_YEAST	MNXR648	MNXC3	1.1.1.1;1.1.1.6;1.1.1.71;1.1.1.78	bigg:ALCD2if;bigg:ALCD2ir;bigg:ALCD2m;bigg:ALCD2x;biopath:RXN01075;brenda:BS139564;brenda:BS186836;ec:1.1.1.1;ec:1.1.1.6;ec:1.1.1.71;ec:1.1.1.78;ecocyc:ALCOHOL-DEHYDROG-RXN;iabaylyiv4:ALCOHOL-DEHYDROG-RXN;iaf1260:ALCD2x;iag612:rbs_101;iag612:rbs_102;iag612:rbs_103;iao358:rll_9;iin800:ADH1;iin800:ADH2;iin800:ADH3;iin800:ADH4;iin800:ADH5;iin800:SFA1_2;ijn746:ALCD2ir;imeo21:ALCD1;imm904:ALCD2if;imm9…	-999999	999999			0	0
R96A45519_B-852	1 MNXM10@MNXC3 + 1 MNXM1@MNXC3 + 1 MNXM75@MNXC3 <==> 1 MNXM303@MNXC3 + 1 MNXM8@MNXC3	rxn00543	ADH5_YEAST	MNXR648	MNXC3	1.1.1.1;1.1.1.6;1.1.1.71;1.1.1.78	bigg:ALCD2if;bigg:ALCD2ir;bigg:ALCD2m;bigg:ALCD2x;biopath:RXN01075;brenda:BS139564;brenda:BS186836;ec:1.1.1.1;ec:1.1.1.6;ec:1.1.1.71;ec:1.1.1.78;ecocyc:ALCOHOL-DEHYDROG-RXN;iabaylyiv4:ALCOHOL-DEHYDROG-RXN;iaf1260:ALCD2x;iag612:rbs_101;iag612:rbs_102;iag612:rbs_103;iao358:rll_9;iin800:ADH1;iin800:ADH2;iin800:ADH3;iin800:ADH4;iin800:ADH5;iin800:SFA1_2;ijn746:ALCD2ir;imeo21:ALCD1;imm904:ALCD2if;imm9…	-999999	999999			0	0
R96A45519_B-853	1 MNXM10@MNXC3 + 1 MNXM1@MNXC3 + 1 MNXM75@MNXC3 <==> 1 MNXM303@MNXC3 + 1 MNXM8@MNXC3	rxn00543	FADH_YEAST	MNXR648	MNXC3	1.1.1.1;1.1.1.6;1.1.1.71;1.1.1.78	bigg:ALCD2if;bigg:ALCD2ir;bigg:ALCD2m;bigg:ALCD2x;biopath:RXN01075;brenda:BS139564;brenda:BS186836;ec:1.1.1.1;ec:1.1.1.6;ec:1.1.1.71;ec:1.1.1.78;ecocyc:ALCOHOL-DEHYDROG-RXN;iabaylyiv4:ALCOHOL-DEHYDROG-RXN;iaf1260:ALCD2x;iag612:rbs_101;iag612:rbs_102;iag612:rbs_103;iao358:rll_9;iin800:ADH1;iin800:ADH2;iin800:ADH3;iin800:ADH4;iin800:ADH5;iin800:SFA1_2;ijn746:ALCD2ir;imeo21:ALCD1;imm904:ALCD2if;imm9…	-999999	999999			0	0
RBB61F660_LR-1082	1 MNXM10@MNXC3 + 1 MNXM1@MNXC3 + 1 MNXM77@MNXC3 --> 1 MNXM66@MNXC3 + 1 MNXM8@MNXC3	r_0491	GPD1_YEAST	MNXR2438	MNXC3	1.1.1.261;1.1.1.8;1.1.1.94	bigg:G3PD1;bigg:G3PD1ir;bigg:G3PD1irm;biopath:RXN00456;ec:1.1.1.261;ec:1.1.1.8;ec:1.1.1.94;ecocyc:GLYC3PDEHYDROGBIOSYN-RXN;iaf692:G1PDH;iin800:GPD1;iin800:GPD2;iit341:G3PD1;imeo21:G3PD1;imm904:G3PD1ir;imm904:G3PD1irm;ind750:G3PD1ir;ind750:G3PD1irm;inj661:G3PD1;intenz:15761;intenz:15764;iyo844:G3PD1;kegg:R00842;metacyc:1.1.1.8-RXN;obsolete:rxn03949;obsolete:rxn09492r;pubmed:16460752;pubmed:1966684…	0	999999			0	0
RBB61F660_LR-1083	1 MNXM10@MNXC3 + 1 MNXM1@MNXC3 + 1 MNXM77@MNXC3 --> 1 MNXM66@MNXC3 + 1 MNXM8@MNXC3	r_0491	GPD2_YEAST	MNXR2438	MNXC3	1.1.1.261;1.1.1.8;1.1.1.94	bigg:G3PD1;bigg:G3PD1ir;bigg:G3PD1irm;biopath:RXN00456;ec:1.1.1.261;ec:1.1.1.8;ec:1.1.1.94;ecocyc:GLYC3PDEHYDROGBIOSYN-RXN;iaf692:G1PDH;iin800:GPD1;iin800:GPD2;iit341:G3PD1;imeo21:G3PD1;imm904:G3PD1ir;imm904:G3PD1irm;ind750:G3PD1ir;ind750:G3PD1irm;inj661:G3PD1;intenz:15761;intenz:15764;iyo844:G3PD1;kegg:R00842;metacyc:1.1.1.8-RXN;obsolete:rxn03949;obsolete:rxn09492r;pubmed:16460752;pubmed:1966684…	0	999999			0	0
RBFBDC0AF_LR-1100	1 MNXM10@MNXC3 + 1 MNXM1@MNXC3 + 1 MNXM8487@MNXC3 --> 1 MNXM245@MNXC3 + 1 MNXM8@MNXC3 + 1 MNXM9@MNXC3	R_PRO2_1	PROA_YEAST	MNXR80977	MNXC3		iin800:PRO2_1;seed:rxn13071	0	999999			0	0
R946B1A83_B-843	1 MNXM10@MNXC3 + 1 MNXM1@MNXC3 + 1 MNXM89621@MNXC3 <==> 1 MNXM8@MNXC3 + 1 MNXM90126@MNXC3	R_U45_			MNXC3			-999999	999999			0	0
RC41D9A04_B-1136	1 MNXM10@MNXC3 + 1 MNXM20@MNXC3 + 1 MNXM78@MNXC3 <==> 3 MNXM1@MNXC3 + 1 MNXM384@MNXC3 + 1 MNXM8@MNXC3	R_LYS1	LYS1_YEAST		MNXC3			-999999	999999			0	0
RAC405D6F_LR-978	1 MNXM10@MNXC3 + 1 MNXM2440@MNXC4 --> 2 MNXM1@MNXC3 + 1 MNXM8@MNXC3 + 1 MNXM90307@MNXC4	R_NDH2;R_NDH1	NDH1_YEAST		MNXC3%MNXC4			0	999999			0	0
RAC405D6F_LR-979	1 MNXM10@MNXC3 + 1 MNXM2440@MNXC4 --> 2 MNXM1@MNXC3 + 1 MNXM8@MNXC3 + 1 MNXM90307@MNXC4	R_NDH2;R_NDH1	NDH2_YEAST		MNXC3%MNXC4			0	999999			0	0
RF3527F33_RL-1451	1 MNXM10@MNXC3 + 1 MNXM26@MNXC3 + 1 MNXM29@MNXC3 <-- 1 MNXM142@MNXC3 + 2 MNXM1@MNXC3 + 1 MNXM8@MNXC3	R_U46_			MNXC3			-999999	0			0	0
RF74AA4C7_RL-1491	1 MNXM10@MNXC3 + 1 MNXM26@MNXC3 <-- 2 MNXM1@MNXC3 + 1 MNXM75@MNXC3 + 1 MNXM8@MNXC3	R_ALD3;R_ALD2	ALDH2_YEAST	MNXR71918	MNXC3	1.2.1.3;1.2.1.5	brenda:BS189247;ec:1.2.1.3;ec:1.2.1.5	-999999	0			0	0
RF74AA4C7_RL-1492	1 MNXM10@MNXC3 + 1 MNXM26@MNXC3 <-- 2 MNXM1@MNXC3 + 1 MNXM75@MNXC3 + 1 MNXM8@MNXC3	R_ALD3;R_ALD2	ALDH3_YEAST	MNXR71918	MNXC3	1.2.1.3;1.2.1.5	brenda:BS189247;ec:1.2.1.3;ec:1.2.1.5	-999999	0			0	0
RF095DB28_RL-1436	1 MNXM10@MNXC3 + 1 MNXM298@MNXC3 <-- 1 MNXM125@MNXC3 + 1 MNXM8@MNXC3	R_IMD4;R_IMD3;R_FUN63;R_YAR075W;R_PUR5	IMDH1_YEAST		MNXC3			-999999	0			0	0
RF095DB28_RL-1437	1 MNXM10@MNXC3 + 1 MNXM298@MNXC3 <-- 1 MNXM125@MNXC3 + 1 MNXM8@MNXC3	R_IMD4;R_IMD3;R_FUN63;R_YAR075W;R_PUR5	IMDH2_YEAST		MNXC3			-999999	0			0	0
RF095DB28_RL-1438	1 MNXM10@MNXC3 + 1 MNXM298@MNXC3 <-- 1 MNXM125@MNXC3 + 1 MNXM8@MNXC3	R_IMD4;R_IMD3;R_FUN63;R_YAR075W;R_PUR5	IMDH3_YEAST		MNXC3			-999999	0			0	0
RF095DB28_RL-1439	1 MNXM10@MNXC3 + 1 MNXM298@MNXC3 <-- 1 MNXM125@MNXC3 + 1 MNXM8@MNXC3	R_IMD4;R_IMD3;R_FUN63;R_YAR075W;R_PUR5	IMDH4_YEAST		MNXC3			-999999	0			0	0
RF095DB28_RL-1440	1 MNXM10@MNXC3 + 1 MNXM298@MNXC3 <-- 1 MNXM125@MNXC3 + 1 MNXM8@MNXC3	R_IMD4;R_IMD3;R_FUN63;R_YAR075W;R_PUR5	YA075_YEAST		MNXC3			-999999	0			0	0
REEEB6044_LR-1430	1 MNXM10@MNXC3 + 1 MNXM66139@MNXC3 + 1 isoiIN800746@MNXC3 --> 4 MNXM1@MNXC3 + 1 MNXM5@MNXC3 + 1 isoiIN800335@MNXC3	R_SCS7	SCS7_YEAST		MNXC3			0	999999			0	0
RC18F9A69_RL-1107	1 MNXM10@MNXC3 + 1 isoiIN800116@MNXC3 <-- 6 MNXM1@MNXC3 + 1 MNXM4337@MNXC3 + 1 MNXM8@MNXC3	R_FOX2_8	FOX2_YEAST		MNXC3			-999999	0			0	0
R50C73560_RL-408	1 MNXM10@MNXC3 + 1 isoiIN800117@MNXC3 <-- 2 MNXM1@MNXC3 + 1 MNXM8@MNXC3 + 1 isoiIN800100@MNXC3	R_FOX2_3	FOX2_YEAST		MNXC3			-999999	0			0	0
R897F3DE9_RL-755	1 MNXM10@MNXC3 + 1 isoiIN800118@MNXC3 <-- 2 MNXM1@MNXC3 + 1 MNXM8@MNXC3 + 1 isoiIN800101@MNXC3	R_FOX2_2	FOX2_YEAST		MNXC3			-999999	0			0	0
RDDAABF56_RL-1324	1 MNXM10@MNXC3 + 1 isoiIN800119@MNXC3 <-- 2 MNXM1@MNXC3 + 1 MNXM8@MNXC3 + 1 isoiIN800102@MNXC3	R_FOX2_1	FOX2_YEAST		MNXC3			-999999	0			0	0
RE1150815_RL-1342	1 MNXM10@MNXC3 + 1 isoiIN800124@MNXC3 <-- 6 MNXM1@MNXC3 + 1 MNXM674@MNXC3 + 1 MNXM8@MNXC3	R_FOX2_5	FOX2_YEAST		MNXC3			-999999	0			0	0
R326D9B1B_RL-219	1 MNXM10@MNXC3 + 1 isoiIN800125@MNXC3 <-- 6 MNXM1@MNXC3 + 1 MNXM733@MNXC3 + 1 MNXM8@MNXC3	R_FOX2_4	FOX2_YEAST		MNXC3			-999999	0			0	0
R93F920C6_RL-835	1 MNXM10@MNXC3 + 1 isoiIN800127@MNXC3 <-- 6 MNXM1@MNXC3 + 1 MNXM766@MNXC3 + 1 MNXM8@MNXC3	R_FOX2_6	FOX2_YEAST		MNXC3			-999999	0			0	0
R3FDBF0F3_RL-311	1 MNXM10@MNXC3 <-- 2 MNXM1@MNXC3 + 1 MNXM8@MNXC3	R_FNADH			MNXC3			-999999	0			0	0
RF5582887_RL-1475	1 MNXM10@MNXC4 + 1 MNXM13@MNXC3 + 1 MNXM15@MNXC3 + 1 MNXM183@MNXC4 + 5 MNXM1@UNKCOMP <-- 1 MNXM1@MNXC3 + 4 MNXM1@MNXC4 + 1 MNXM29@MNXC4 + 1 MNXM79@MNXC4 + 1 MNXM8@MNXC4	R_GCV1_1	GCST_YEAST	MNXR2758	MNXC3%MNXC4%UNKCOMP	1.4.4.2;1.8.1.4;2.1.2.10	bigg:GLYCL;bigg:GLYCL_2;bigg:GLYCLm;ec:1.4.4.2;ec:1.8.1.4;ec:2.1.2.10;ecocyc:GCVMULTI-RXN;iaf1260:GLYCL;iin800:GCV1_2;ijn746:GLYCL;ijn746:GLYCL_2;ijr904.45632:GLYCL;ijr904:GLYCL;imeo21:GLYCL;imm904:GLYCLm;imo1053-pao1:GLYCL;imo1056:GLYCL;ind750:GLYCLm;inj661:GLYCL;irs1563.45632:R01221_c;irs1563.45632:R01221_m;iso783:GLYCL;kegg:R01221;metacyc:GCVMULTI-RXN;obsolete:rxn08648;rhea:27758;rhea:27759;rh…	-999999	0			0	0
R75BEF945_RL-675	1 MNXM10@MNXC4 + 1 MNXM13@MNXC4 + 1 MNXM20@MNXC4 <-- 1 MNXM89661@MNXC4 + 1 MNXM8@MNXC4	r_0658	IDH1_YEAST	MNXR31728	MNXC4	1.1.1.286;1.1.1.41	bigg:ICDHxm;brenda:BR29304;brenda:BS188122;ec:1.1.1.286;ec:1.1.1.41;iin800:IDH1;imm904:ICDHxm;ind750:ICDHxm;intenz:15907;intenz:15911;irs1563.45632:R00709_m;iso783:ICDHxi;kegg:R00709;obsolete:rxn09418;rhea:23632;rhea:23633;rhea:23634;rhea:23635;seed:rxn00505;upa:UCR00709;upa:UER00996	-999999	0			0	0
RCB233A4D_B-1187	1 MNXM10@MNXC4 + 1 MNXM13@MNXC4 + 1 MNXM263@MNXC4 <==> 1 MNXM8@MNXC4 + 1 MNXM984@MNXC4	R_LYS12	LYS12_YEAST	MNXR8389	MNXC4	1.1.1.286;1.1.1.87	brenda:BR48021;brenda:BS359216;ec:1.1.1.286;ec:1.1.1.87;iin800:LYS12;intenz:11151;intenz:15907;kegg:R01934;metacyc:1.1.1.87-RXN;metacyc:RXN-7970;rhea:11900;rhea:11901;rhea:11902;rhea:11903;seed:rxn01419;upa:UER00030	-999999	999999			0	0
RAE74FD1_RL-996	1 MNXM10@MNXC4 + 1 MNXM13@MNXC4 + 1 MNXM92@MNXC4 <-- 1 MNXM12@MNXC4 + 1 MNXM20@MNXC4 + 1 MNXM8@MNXC4	R_KGD1	ODO1_YEAST	MNXR595	MNXC4	1.2.4.2;1.8.1.4;2.3.1.61	bigg:AKGDH;bigg:AKGDm;brenda:BS370781;ec:1.2.4.2;ec:1.8.1.4;ec:2.3.1.61;ecocyc:2OXOGLUTARATEDEH-RXN;iabaylyiv4:2OXOGLUTARATEDEH-RXN;iaf1260:AKGDH;iag612:rbs_56;iao358:rll_599;igt196:TEST_AKGDH;iin800:KGD1;ijn746:AKGDH;ijr904.45632:TEST_AKGDH;ijr904:TEST_AKGDH;imo1053-pao1:AKGD;imo1056:AKGD;ips189:AKGD;irs1563.45632:R08549_c;iso783:AKGD;iyo844:AKGD;kegg:R08549;metacyc:2OXOGLUTARATEDEH-RXN;reactome…	-999999	0			0	0
RDA48B68A_B-1306	1 MNXM10@MNXC4 + 1 MNXM179@MNXC4 <==> 2 MNXM1@MNXC4 + 1 MNXM512@MNXC4 + 1 MNXM8@MNXC4	R_ALD5_2	ALDH5_YEAST	MNXR72377	MNXC4	1.2.1.22	brenda:BS369991;ec:1.2.1.22	-999999	999999			0	0
RDFA6DF01_RL-1335	1 MNXM10@MNXC4 + 1 MNXM18@MNXC4 <-- 2 MNXM1@MNXC4 + 1 MNXM301@MNXC4 + 1 MNXM8@MNXC4	R_U41_			MNXC4			-999999	0			0	0
R53D8E469_RL-429	1 MNXM10@MNXC4 + 1 MNXM192@MNXC4 <-- 2 MNXM1@MNXC4 + 1 MNXM422@MNXC4 + 1 MNXM8@MNXC4	R_U68_			MNXC4			-999999	0			0	0
RBA998439_B-1074	1 MNXM10@MNXC4 + 1 MNXM1@MNXC4 + 1 MNXM46@MNXC4 <==> 1 MNXM8@MNXC4 + 1 MNXM90553@MNXC4	R_MDH1	MDHM_YEAST		MNXC4			-999999	999999			0	0
R4D5B267C_B-392	1 MNXM10@MNXC4 + 1 MNXM1@MNXC4 + 1 MNXM75@MNXC4 <==> 1 MNXM303@MNXC4 + 1 MNXM8@MNXC4	r_0165	ADH3_YEAST	MNXR648	MNXC4	1.1.1.1;1.1.1.6;1.1.1.71;1.1.1.78	bigg:ALCD2if;bigg:ALCD2ir;bigg:ALCD2m;bigg:ALCD2x;biopath:RXN01075;brenda:BS139564;brenda:BS186836;ec:1.1.1.1;ec:1.1.1.6;ec:1.1.1.71;ec:1.1.1.78;ecocyc:ALCOHOL-DEHYDROG-RXN;iabaylyiv4:ALCOHOL-DEHYDROG-RXN;iaf1260:ALCD2x;iag612:rbs_101;iag612:rbs_102;iag612:rbs_103;iao358:rll_9;iin800:ADH1;iin800:ADH2;iin800:ADH3;iin800:ADH4;iin800:ADH5;iin800:SFA1_2;ijn746:ALCD2ir;imeo21:ALCD1;imm904:ALCD2if;imm9…	-999999	999999			0	0
R28E91EAA_LR-170	1 MNXM10@MNXC4 + 1 MNXM2440@MNXC4 --> 2 MNXM1@MNXC4 + 1 MNXM8@MNXC4 + 1 MNXM90307@MNXC4	R_NDI1;R_ACP1	ACPM_YEAST		MNXC4			0	999999			0	0
R28E91EAA_LR-171	1 MNXM10@MNXC4 + 1 MNXM2440@MNXC4 --> 2 MNXM1@MNXC4 + 1 MNXM8@MNXC4 + 1 MNXM90307@MNXC4	R_NDI1;R_ACP1	NDI1_YEAST		MNXC4			0	999999			0	0
R36AD7778_RL-243	1 MNXM10@MNXC4 + 1 MNXM26@MNXC4 <-- 2 MNXM1@MNXC4 + 1 MNXM75@MNXC4 + 1 MNXM8@MNXC4	R_ALD4_1	ALDH4_YEAST	MNXR71918	MNXC4	1.2.1.3;1.2.1.5	brenda:BS189247;ec:1.2.1.3;ec:1.2.1.5	-999999	0			0	0
R48107EF4_RL-356	1 MNXM10@MNXC4 + 2 MNXM1@MNXC4 + 1 MNXM301@MNXC4 <-- 1 MNXM114@MNXC4 + 1 MNXM8@MNXC4	R_PUT1	PUT1_YEAST		MNXC4			-999999	0			0	0
R6574F650_B-570	1 MNXM1109@MNXC2 <==> 1 MNXM1109@MNXC3	R_AUS1_8	AUS1_YEAST	MNXR1905	MNXC2%MNXC3			-999999	999999			0	0
R64218196_LR-559	1 MNXM1109@MNXC3 + 1 MNXM1@MNXC3 + 1 MNXM6@MNXC3 --> 1 MNXM5@MNXC3 + 1 MNXM922@MNXC3	R_ERG4	ERG4_YEAST		MNXC3			0	999999			0	0
RC2EB7EB0_RL-1123	1 MNXM1109@MNXC3 + 4 MNXM1@MNXC3 + 1 MNXM5@MNXC3 <-- 1 MNXM5738@MNXC3 + 1 MNXM66139@MNXC3 + 1 MNXM6@MNXC3	R_ERG5	ERG5_YEAST		MNXC3			-999999	0			0	0
R72AF6560_B-659	1 MNXM1122@MNXC3 + 1 MNXM7@MNXC3 + 1 MNXM9@MNXC3 <==> 1 MNXM117@MNXC3 + 1 MNXM13@MNXC3 + 1 MNXM1@MNXC3 + 1 MNXM3@MNXC3	R_DUR1_1	DUR1_YEAST	MNXR72608	MNXC3	6.3.4.6	brenda:BS372479;ec:6.3.4.6	-999999	999999			0	0
R48893868_LR-358	1 MNXM1122@MNXC3 + 2 MNXM1@MNXC3 --> 2 MNXM13@MNXC3 + 2 MNXM15@MNXC3	R_DUR1_2	DUR1_YEAST		MNXC3			0	999999			0	0
RFE11F7F2_LR-1532	1 MNXM1131@MNXC3 + 1 MNXM6@MNXC3 --> 1 MNXM15@MNXC3 + 4 MNXM1@MNXC3 + 1 MNXM263@MNXC3 + 1 MNXM5@MNXC3	R_U56_			MNXC3			0	999999			0	0
R81D753DC_RL-718	1 MNXM1135@MNXC3 + 1 MNXM7@MNXC3 <-- 1 MNXM3@MNXC3 + 1 MNXM790@MNXC3	r_0903	THI20_YEAST	MNXR69768	MNXC3	2.7.4.7	bigg:PMPK;brenda:BR48075;ec:2.7.4.7;ecocyc:PYRIMSYN3-RXN;iabaylyiv4:PYRIMSYN3-RXN;iaf1260:PMPK;iaf692:PMPK;iao358:rll_414;iao358:rll_415;iin800:THI20_2;iit341:PMPK;ijn746:PMPK;ijr904.45632:PMPK;ijr904:PMPK;imeo21:PMPK;imm904:PMPK;imo1053-pao1:PMPK;imo1056:PMPK;ind750:PMPK;inj661:PMPK;intenz:3011;irs1563.45632:R04509_c;isb619:PMPK;iso783:PMPK;iyo844:PMPK;kegg:R04509;metacyc:PYRIMSYN3-RXN;rhea:1989…	-999999	0			0	0
R1FEBE5B5_RL-104	1 MNXM113@MNXC3 + 1 MNXM11@MNXC3 + 1 MNXM14@MNXC3 + 1 MNXM89557@MNXC3 <-- 3 MNXM1@MNXC3 + 1 MNXM298@MNXC3 + 1 MNXM37@MNXC3 + 1 MNXM3@MNXC3	R_GUA1	GUAA_YEAST		MNXC3			-999999	0			0	0
R6B1F2208_LR-613	1 MNXM113@MNXC3 + 1 MNXM1@MNXC3 --> 1 MNXM401@MNXC3 + 1 MNXM9@MNXC3	R_U31_			MNXC3			0	999999			0	0
R85684875_RL-735	1 MNXM113@MNXC3 <-- 1 MNXM1@MNXC3 + 1 MNXM665@MNXC3	R_PDE2_4	PDE2_YEAST	MNXR25030	MNXC3	3.1.4.35	ec:3.1.4.35;pubmed:17307970;pubmed:8557689;reactome:REACT_101417;reactome:REACT_105252;reactome:REACT_106137;reactome:REACT_155515;reactome:REACT_158051;reactome:REACT_23959;reactome:REACT_79186;reactome:REACT_79830;reactome:REACT_79860;reactome:REACT_86181;reactome:REACT_87332;reactome:REACT_92795;reactome:REACT_94300;reactome:REACT_96221;reactome:REACT_96487	-999999	0			0	0
R6FD529B5_LR-643	1 MNXM114097@MNXC4 --> 1 MNXM238@MNXC4	R_ILV3_2	ILV3_YEAST		MNXC4			0	999999			0	0
R659695C1_B-571	1 MNXM1140@MNXC2 <==> 1 MNXM1140@MNXC3 + 1 MNXM1@MNXC2	R_U223_			MNXC2%MNXC3			-999999	999999			0	0
R22132F4B_B-116	1 MNXM1141@MNXC2 + 1 MNXM1@MNXC2 <==> 1 MNXM1141@MNXC3 + 1 MNXM1@MNXC3	rxn09701		MNXR296	MNXC2%MNXC3		bigg:8AONNt2;iin800:U222;imm904:8AONNt2;ind750:8AONNt2;seed:rxn09701	-999999	999999			0	0
R736E5B86_B-663	1 MNXM1141@MNXC3 + 1 MNXM12@MNXC3 + 1 MNXM13@MNXC3 <==> 1 MNXM1@MNXC3 + 1 MNXM32@MNXC3 + 1 MNXM951@MNXC3	r_0094			MNXC3			-999999	999999			0	0
RAFCC5321_B-1006	1 MNXM114730@MNXC2 <==> 1 MNXM114730@MNXC3	rxn13125		MNXR80995	MNXC2%MNXC3		iin800:U157;seed:rxn13125	-999999	999999			0	0
R27712032_B-158	1 MNXM114@MNXC2 + 1 MNXM1@MNXC2 <==> 1 MNXM114@MNXC3 + 1 MNXM1@MNXC3	r_1216	GAP1_YEAST	MNXR4454	MNXC2%MNXC3		bigg:PROt2;bigg:PROt2pp;bigg:PROt2r;bigg:PROt2rL;bigg:PROt2rpp;ecocyc:TRANS-RXN-29;iabaylyiv4:TRANS-RXN-PRO;iaf1260:PROt2rpp;iaf692:PROt2;iin800:GAP1_14;iin800:PUT4_3;iit341:PROt2r;ijn746:PROt2pp;ijr904.45632:PROt2r;ijr904:PROt2r;imeo21:PROt2r;imm904:PROt2r;ind750:PROt2r;inj661:PROt2r;ips189:PROt2;iyo844:PROt2;rhea:28963;rhea:28964;rhea:28965;rhea:28966;seed:rxn05638;seed:rxn09191;seed:rxn12451	-999999	999999			0	0
R27712032_B-159	1 MNXM114@MNXC2 + 1 MNXM1@MNXC2 <==> 1 MNXM114@MNXC3 + 1 MNXM1@MNXC3	r_1216	PUT4_YEAST	MNXR4454	MNXC2%MNXC3		bigg:PROt2;bigg:PROt2pp;bigg:PROt2r;bigg:PROt2rL;bigg:PROt2rpp;ecocyc:TRANS-RXN-29;iabaylyiv4:TRANS-RXN-PRO;iaf1260:PROt2rpp;iaf692:PROt2;iin800:GAP1_14;iin800:PUT4_3;iit341:PROt2r;ijn746:PROt2pp;ijr904.45632:PROt2r;ijr904:PROt2r;imeo21:PROt2r;imm904:PROt2r;ind750:PROt2r;inj661:PROt2r;ips189:PROt2;iyo844:PROt2;rhea:28963;rhea:28964;rhea:28965;rhea:28966;seed:rxn05638;seed:rxn09191;seed:rxn12451	-999999	999999			0	0
RBB4195D6_LR-1080	1 MNXM114@MNXC3 + 1 MNXM3@MNXC3 + 1 MNXM90667@MNXC3 --> 1 MNXM11@MNXC3 + 1 MNXM14@MNXC3 + 1 MNXM1@MNXC3 + 1 MNXM247@MNXC3	rxn06445	YHI0_YEAST		MNXC3	6.1.1.15		0	999999			0	0
RD396D457_RL-1228	1 MNXM114@MNXC3 + 1 MNXM5@MNXC3 <-- 2 MNXM1@MNXC3 + 1 MNXM301@MNXC3 + 1 MNXM6@MNXC3	R_PRO3_1	P5CR_YEAST		MNXC3			-999999	0			0	0
R70149433_LR-644	1 MNXM114@MNXC4 + 1 MNXM3@MNXC3 + 1 MNXM90667@MNXC4 --> 1 MNXM11@MNXC3 + 1 MNXM14@MNXC3 + 1 MNXM247@MNXC4	R_YER087W	SYPM_YEAST		MNXC3%MNXC4			0	999999			0	0
R7473C27F_LR-667	1 MNXM1153@MNXC3 + 1 MNXM1@MNXC3 + 1 MNXM66139@MNXC3 --> 1 MNXM22@MNXC3 + 1 MNXM422@MNXC3 + 1 MNXM493@MNXC3	R_U63_			MNXC3			0	999999			0	0
R41547350_RL-323	1 MNXM1153@MNXC3 + 1 MNXM22@MNXC3 + 1 MNXM493@MNXC3 <-- 1 MNXM501@MNXC3 + 1 MNXM66139@MNXC3	R_U62_			MNXC3			-999999	0			0	0
R72A1CEF4_RL-658	1 MNXM115@MNXC3 + 1 MNXM13@MNXC3 <-- 1 MNXM1@MNXC3 + 1 MNXM221@MNXC3	rxn06090	PSD2_YEAST	MNXR4476	MNXC3	4.1.1.65	aragem.45632:R02055_c;bigg:PSERDg_SC;bigg:PSERDm_SC;bigg:PSERDv_SC;ec:4.1.1.65;ecocyc:PHOSPHASERDECARB-RXN;iabaylyiv4:PHOSPHASERDECARB-RXN;iin800:PSD1;iin800:PSD2;imm904:PSERDg_SC;imm904:PSERDm_SC;imm904:PSERDv_SC;imo1053-pao1:PSDC_PA;imo1056:PSDC_PA;ind750:PSERDg_SC;ind750:PSERDm_SC;ind750:PSERDv_SC;intenz:4559;iso783:PSD;iyo844:PSDC_BS;kegg:R02055;obsolete:rxn09534;obsolete:rxn13073;obsolete:rx…	-999999	0			0	0
R4FE196A0_B-402	1 MNXM115@MNXC3 + 1 MNXM1@MNXC3 + 1 MNXM31@MNXC3 <==> 1 MNXM308@MNXC3 + 1 MNXM449@MNXC3	r_0275	EPT1_YEAST		MNXC3			-999999	999999			0	0
RB630AADB_RL-1045	1 MNXM1160@MNXC3 + 1 MNXM14@MNXC3 + 1 MNXM1@MNXC3 <-- 1 MNXM3@MNXC3 + 1 MNXM937@MNXC3	R_FOL1_2	FOL1_YEAST		MNXC3			-999999	0			0	0
R173C6447_LR-46	1 MNXM1160@MNXC3 + 1 MNXM421@MNXC3 --> 1 MNXM11@MNXC3 + 1 MNXM965@MNXC3	R_FOL1_3	FOL1_YEAST	MNXR69004	MNXC3	2.5.1.15	bigg:FOLD3;bigg:FOLD3m;biopath:RXN00097;brenda:BR47663;ec:2.5.1.15;ecocyc:H2PTEROATESYNTH-RXN;iin800:FOL1_3;intenz:2720;kegg:R03067;metacyc:H2PTEROATESYNTH-RXN;rhea:19949;rhea:19950;rhea:19951;rhea:19952;seed:rxn12954;upa:UCR03067;upa:UER00156	0	999999			0	0
RAB434180_B-971	1 MNXM116@MNXC3 + 1 MNXM158@MNXC3 <==> 1 MNXM2276@MNXC3	R_DEG1;R_PUS4;R_PUS2;R_PUS1	PUS1_YEAST		MNXC3			-999999	999999			0	0
RAB434180_B-972	1 MNXM116@MNXC3 + 1 MNXM158@MNXC3 <==> 1 MNXM2276@MNXC3	R_DEG1;R_PUS4;R_PUS2;R_PUS1	PUS2_YEAST		MNXC3			-999999	999999			0	0
RAB434180_B-973	1 MNXM116@MNXC3 + 1 MNXM158@MNXC3 <==> 1 MNXM2276@MNXC3	R_DEG1;R_PUS4;R_PUS2;R_PUS1	PUS3_YEAST		MNXC3			-999999	999999			0	0
RAB434180_B-974	1 MNXM116@MNXC3 + 1 MNXM158@MNXC3 <==> 1 MNXM2276@MNXC3	R_DEG1;R_PUS4;R_PUS2;R_PUS1	PUS4_YEAST		MNXC3			-999999	999999			0	0
R5CD722A4_RL-505	1 MNXM116@MNXC3 + 1 MNXM168@MNXC3 + 2 MNXM1@MNXC3 <-- 1 MNXM14@MNXC3	R_YJL070C;R_AMD1_2;R_YBR284W	AMPD_YEAST		MNXC3			-999999	0			0	0
R5CD722A4_RL-506	1 MNXM116@MNXC3 + 1 MNXM168@MNXC3 + 2 MNXM1@MNXC3 <-- 1 MNXM14@MNXC3	R_YJL070C;R_AMD1_2;R_YBR284W	YB9Z_YEAST		MNXC3			-999999	0			0	0
R5CD722A4_RL-507	1 MNXM116@MNXC3 + 1 MNXM168@MNXC3 + 2 MNXM1@MNXC3 <-- 1 MNXM14@MNXC3	R_YJL070C;R_AMD1_2;R_YBR284W	YJH0_YEAST		MNXC3			-999999	0			0	0
R12163F30_B-9	1 MNXM116@MNXC3 + 1 MNXM186@MNXC3 <==> 1 MNXM271@MNXC3 + 1 MNXM74@MNXC3	R_TKL1_1;R_TKL2_1	TKT1_YEAST	MNXR5082	MNXC3	2.2.1.1	brenda:BR43957;ec:2.2.1.1;ecocyc:1TRANSKETO-RXN;intenz:2265;kegg:R01641;macie:M0219;metacyc:1TRANSKETO-RXN;pubmed:9357955;reactome:REACT_100510;reactome:REACT_104207;reactome:REACT_104804;reactome:REACT_1450;reactome:REACT_1450.5;reactome:REACT_155931;reactome:REACT_157326;reactome:REACT_1629;reactome:REACT_1629.4;reactome:REACT_29338;reactome:REACT_29870;reactome:REACT_30597;reactome:REACT_33085…	-999999	999999			0	0
R12163F30_B-10	1 MNXM116@MNXC3 + 1 MNXM186@MNXC3 <==> 1 MNXM271@MNXC3 + 1 MNXM74@MNXC3	R_TKL1_1;R_TKL2_1	TKT2_YEAST	MNXR5082	MNXC3	2.2.1.1	brenda:BR43957;ec:2.2.1.1;ecocyc:1TRANSKETO-RXN;intenz:2265;kegg:R01641;macie:M0219;metacyc:1TRANSKETO-RXN;pubmed:9357955;reactome:REACT_100510;reactome:REACT_104207;reactome:REACT_104804;reactome:REACT_1450;reactome:REACT_1450.5;reactome:REACT_155931;reactome:REACT_157326;reactome:REACT_1629;reactome:REACT_1629.4;reactome:REACT_29338;reactome:REACT_29870;reactome:REACT_30597;reactome:REACT_33085…	-999999	999999			0	0
RD6DF6346_RL-1250	1 MNXM116@MNXC3 + 1 MNXM1@MNXC3 + 1 MNXM7@MNXC3 <-- 1 MNXM242@MNXC3 + 1 MNXM3@MNXC3	R_RBK1_1	RBSK_YEAST		MNXC3			-999999	0			0	0
RF5975624_B-1478	1 MNXM116@MNXC3 + 1 MNXM3@MNXC3 <==> 1 MNXM14@MNXC3 + 1 MNXM1@MNXC3 + 1 MNXM91@MNXC3	rxn00770	KPR1_YEAST		MNXC3			-999999	999999			0	0
RF5975624_B-1479	1 MNXM116@MNXC3 + 1 MNXM3@MNXC3 <==> 1 MNXM14@MNXC3 + 1 MNXM1@MNXC3 + 1 MNXM91@MNXC3	rxn00770	KPR2_YEAST		MNXC3			-999999	999999			0	0
RF5975624_B-1480	1 MNXM116@MNXC3 + 1 MNXM3@MNXC3 <==> 1 MNXM14@MNXC3 + 1 MNXM1@MNXC3 + 1 MNXM91@MNXC3	rxn00770	KPR3_YEAST		MNXC3			-999999	999999			0	0
RF5975624_B-1481	1 MNXM116@MNXC3 + 1 MNXM3@MNXC3 <==> 1 MNXM14@MNXC3 + 1 MNXM1@MNXC3 + 1 MNXM91@MNXC3	rxn00770	KPR4_YEAST		MNXC3			-999999	999999			0	0
RF5975624_B-1482	1 MNXM116@MNXC3 + 1 MNXM3@MNXC3 <==> 1 MNXM14@MNXC3 + 1 MNXM1@MNXC3 + 1 MNXM91@MNXC3	rxn00770	KPR5_YEAST		MNXC3			-999999	999999			0	0
R9BFC3093_RL-881	1 MNXM116@MNXC3 + 2 MNXM1@MNXC3 + 1 MNXM761@MNXC3 <-- 1 MNXM31@MNXC3	R_U23_			MNXC3			-999999	0			0	0
RF686589F_B-1487	1 MNXM116@MNXC3 <==> 1 MNXM145@MNXC3	rxn00777	RPIA_YEAST	MNXR4654	MNXC3	5.3.1.6	brenda:BR237;ec:5.3.1.6;ecocyc:RIB5PISOM-RXN;iabaylyiv4:RIB5PISOM-RXN;iaf1260:RPI;iaf692:RPI;iag612:rbs_279;iao358:rll_404;igt196:RPI;iin800:RKI1;iit341:RPI;ijn746:RPI;ijr904.45632:RPI;ijr904:RPI;imeo21:RPI;imm904:RPI;imo1053-pao1:RPI;imo1056:RPI;ind750:RPI;inj661:RPI;intenz:4944;ips189:RPI;irs1563.45632:R01056_c;irs1563.45632:R01056_p;isb619:RPI;iso783:RPI;iyo844:RPI;kegg:R01056;metacyc:RIB5PISO…	-999999	999999			0	0
RE8BDAB89_B-1395	1 MNXM116@MNXC3 <==> 1 MNXM17136@MNXC3	R_PGM2_1;R_PGM1_1	PGM1_YEAST		MNXC3			-999999	999999			0	0
RE8BDAB89_B-1396	1 MNXM116@MNXC3 <==> 1 MNXM17136@MNXC3	R_PGM2_1;R_PGM1_1	PGM2_YEAST		MNXC3			-999999	999999			0	0
R3CBDD1B2_LR-288	1 MNXM1178@MNXC3 + 3 MNXM1@MNXC3 --> 1 MNXM791@MNXC3 + 1 MNXM9@MNXC3	R_U78_			MNXC3			0	999999			0	0
RFBE046BB_B-1518	1 MNXM117@MNXC3 + 1 MNXM1@MNXC3 + 1 MNXM490@MNXC3 <==> 1 MNXM584@MNXC3	R_DAL2	ALLC_YEAST		MNXC3			-999999	999999			0	0
R5E3C8169_LR-509	1 MNXM118@MNXC3 + 1 MNXM16@MNXC3 --> 1 MNXM124@MNXC3 + 1 MNXM150@MNXC3	R_SPE3	SPEE_YEAST		MNXC3			0	999999			0	0
R84B5BBE5_LR-732	1 MNXM119@MNXC3 + 1 MNXM1@MNXC3 --> 1 MNXM270@MNXC3 + 1 MNXM9@MNXC3	R_PHO11	PPAB_YEAST		MNXC3			0	999999			0	0
R706FD5DE_RL-645	1 MNXM11@MNXC3 + 1 MNXM147@MNXC3 + 1 MNXM14@MNXC3 + 1 MNXM89557@MNXC3 <-- 1 MNXM1@MNXC3 + 1 MNXM37@MNXC3 + 1 MNXM3@MNXC3 + 1 MNXM42@MNXC3	R_ASN2;R_ASN1	ASNS1_YEAST	MNXR72322	MNXC3	6.3.5.4	brenda:BS369167;ec:6.3.5.4;iao358:rll_62;iao358:rll_63;seed:rxn11214	-999999	0			0	0
R706FD5DE_RL-646	1 MNXM11@MNXC3 + 1 MNXM147@MNXC3 + 1 MNXM14@MNXC3 + 1 MNXM89557@MNXC3 <-- 1 MNXM1@MNXC3 + 1 MNXM37@MNXC3 + 1 MNXM3@MNXC3 + 1 MNXM42@MNXC3	R_ASN2;R_ASN1	ASNS2_YEAST	MNXR72322	MNXC3	6.3.5.4	brenda:BS369167;ec:6.3.5.4;iao358:rll_62;iao358:rll_63;seed:rxn11214	-999999	0			0	0
R3662C7FC_RL-241	1 MNXM11@MNXC3 + 1 MNXM14@MNXC3 + 1 MNXM21@MNXC3 <-- 1 MNXM12@MNXC3 + 1 MNXM26@MNXC3 + 1 MNXM3@MNXC3	r_0112	ACS1_YEAST	MNXR453	MNXC3	6.2.1.1	bigg:ACS;bigg:ACSm;bigg:ACSp;bigg:ACSr;brenda:BR60;ec:6.2.1.1;ecocyc:ACETATE--COA-LIGASE-RXN;iabaylyiv4:ACETATE--COA-LIGASE-RXN;iaf1260:ACS;iag612:rbs_105;iin800:ACS1;iin800:ACS2;iit341:ACS;ijn746:ACSr;ijr904.45632:ACS;ijr904:ACS;imeo21:ACS;imm904:ACS;imm904:ACSm;imm904:ACSp;imo1053-pao1:ACS;imo1056:ACS;ind750:ACS;ind750:ACSm;ind750:ACSp;inj661:ACS;intenz:5059;isb619:ACS;iso783:ACS;iyo844:ACS;keg…	-999999	0			0	0
R3662C7FC_RL-242	1 MNXM11@MNXC3 + 1 MNXM14@MNXC3 + 1 MNXM21@MNXC3 <-- 1 MNXM12@MNXC3 + 1 MNXM26@MNXC3 + 1 MNXM3@MNXC3	r_0112	ACS2_YEAST	MNXR453	MNXC3	6.2.1.1	bigg:ACS;bigg:ACSm;bigg:ACSp;bigg:ACSr;brenda:BR60;ec:6.2.1.1;ecocyc:ACETATE--COA-LIGASE-RXN;iabaylyiv4:ACETATE--COA-LIGASE-RXN;iaf1260:ACS;iag612:rbs_105;iin800:ACS1;iin800:ACS2;iit341:ACS;ijn746:ACSr;ijr904.45632:ACS;ijr904:ACS;imeo21:ACS;imm904:ACS;imm904:ACSm;imm904:ACSp;imo1053-pao1:ACS;imo1056:ACS;ind750:ACS;ind750:ACSm;ind750:ACSp;inj661:ACS;intenz:5059;isb619:ACS;iso783:ACS;iyo844:ACS;keg…	-999999	0			0	0
R73E23768_RL-665	1 MNXM11@MNXC3 + 1 MNXM14@MNXC3 + 1 MNXM224@MNXC3 <-- 1 MNXM12@MNXC3 + 1 MNXM314@MNXC3 + 1 MNXM3@MNXC3	rxn05736	LCF1_YEAST	MNXR1998	MNXC3	6.2.1.3	bigg:FACOAL140;bigg:FACOAL140i;bigg:FACOAL140p;ec:6.2.1.3;iabaylyiv4:0-COATRANSFERASE-RXN;iabaylyiv4:C14;iin800:FAA1_2;imeo21:FACOAL140;imm904:FACOAL140;imm904:FACOAL140p;ind750:FACOAL140;ind750:FACOAL140p;inj661:FACOAL140;iyo844:FACOAL140;pubmed:8206942;rhea:33619;rhea:33620;rhea:33621;rhea:33622;seed:rxn05736;seed:rxn08450	-999999	0			0	0
R915A08C1_RL-816	1 MNXM11@MNXC3 + 1 MNXM14@MNXC3 + 1 MNXM28@MNXC3 <-- 1 MNXM1@MNXC3 + 1 MNXM3@MNXC3 + 1 MNXM61@MNXC3 + 1 MNXM90882@MNXC3	R_MES1	SYMC_YEAST		MNXC3			-999999	0			0	0
R1037F9D2_RL-1	1 MNXM11@MNXC3 + 1 MNXM14@MNXC3 + 1 MNXM363@MNXC3 <-- 1 MNXM12@MNXC3 + 1 MNXM3@MNXC3 + 1 MNXM402@MNXC3	rxn09452	LCF1_YEAST	MNXR1996	MNXC3	6.2.1.3	bigg:FACOAL120p;ec:6.2.1.3;iabaylyiv4:0-COATRANSFERASE-RXN;iabaylyiv4:C12;iin800:FAA1_1;iin800:FAA2_2;imm904:FACOAL120p;ind750:FACOAL120p;obsolete:rxn10388;pubmed:8206942;rhea:33623;rhea:33624;rhea:33625;rhea:33626;seed:rxn08449;seed:rxn09452	-999999	0			0	0
R1037F9D2_RL-2	1 MNXM11@MNXC3 + 1 MNXM14@MNXC3 + 1 MNXM363@MNXC3 <-- 1 MNXM12@MNXC3 + 1 MNXM3@MNXC3 + 1 MNXM402@MNXC3	rxn09452	LCF2_YEAST	MNXR1996	MNXC3	6.2.1.3	bigg:FACOAL120p;ec:6.2.1.3;iabaylyiv4:0-COATRANSFERASE-RXN;iabaylyiv4:C12;iin800:FAA1_1;iin800:FAA2_2;imm904:FACOAL120p;ind750:FACOAL120p;obsolete:rxn10388;pubmed:8206942;rhea:33623;rhea:33624;rhea:33625;rhea:33626;seed:rxn08449;seed:rxn09452	-999999	0			0	0
R93BFBF1F_RL-832	1 MNXM11@MNXC3 + 1 MNXM14@MNXC3 + 1 MNXM5@MNXC3 + 1 MNXM89905@MNXC3 <-- 1 MNXM1@MNXC3 + 1 MNXM268@MNXC3 + 1 MNXM3@MNXC3 + 1 MNXM6@MNXC3	R_AASAD1	LYS2_YEAST	MNXR68236	MNXC3	1.2.1.31	bigg:AASAD1;ec:1.2.1.31	-999999	0			0	0
R30A7F637_RL-201	1 MNXM11@MNXC3 + 1 MNXM14@MNXC3 + 1 MNXM697@MNXC3 <-- 1 MNXM140@MNXC3 + 1 MNXM1@MNXC3 + 1 MNXM3@MNXC3 + 1 MNXM90880@MNXC3	R_CDC60	SYLC_YEAST		MNXC3			-999999	0			0	0
R41EE4F95_RL-326	1 MNXM11@MNXC3 + 1 MNXM14@MNXC3 + 1 MNXM89752@MNXC3 <-- 1 MNXM1@MNXC3 + 1 MNXM3@MNXC3 + 1 MNXM89557@MNXC3	R_YGL245W	SYEC_YEAST	MNXR53880	MNXC3		iin800:MSE1;iin800:YGL245W;seed:rxn13032	-999999	0			0	0
R70C4A6A4_RL-647	1 MNXM11@MNXC3 + 1 MNXM14@MNXC3 + 1 MNXM89761@MNXC3 <-- 1 MNXM147@MNXC3 + 1 MNXM1@MNXC3 + 1 MNXM3@MNXC3 + 1 MNXM91319@MNXC3	R_DED81	SYNC_YEAST	MNXR67832	MNXC3		iin800:DED81;iin800:YCR024C;seed:rxn12891;seed:rxn13173	-999999	0			0	0
RB942290F_RL-1066	1 MNXM11@MNXC3 + 1 MNXM14@MNXC3 + 1 MNXM89763@MNXC3 <-- 1 MNXM1@MNXC3 + 1 MNXM29@MNXC3 + 1 MNXM3@MNXC3 + 1 MNXM90340@MNXC3	R_GRS2;R_GRS1	SYG2_YEAST		MNXC3			-999999	0			0	0
RB942290F_RL-1067	1 MNXM11@MNXC3 + 1 MNXM14@MNXC3 + 1 MNXM89763@MNXC3 <-- 1 MNXM1@MNXC3 + 1 MNXM29@MNXC3 + 1 MNXM3@MNXC3 + 1 MNXM90340@MNXC3	R_GRS2;R_GRS1	YB121_YEAST		MNXC3			-999999	0			0	0
R2428A5D3_RL-124	1 MNXM11@MNXC3 + 1 MNXM14@MNXC3 + 1 MNXM89802@MNXC3 <-- 1 MNXM1@MNXC3 + 1 MNXM3@MNXC4 + 1 MNXM90753@MNXC3 + 1 MNXM97@MNXC3	R_FRS2;R_FRS1	SYFA_YEAST		MNXC3%MNXC4			-999999	0			0	0
R2428A5D3_RL-125	1 MNXM11@MNXC3 + 1 MNXM14@MNXC3 + 1 MNXM89802@MNXC3 <-- 1 MNXM1@MNXC3 + 1 MNXM3@MNXC4 + 1 MNXM90753@MNXC3 + 1 MNXM97@MNXC3	R_FRS2;R_FRS1	SYFB_YEAST		MNXC3%MNXC4			-999999	0			0	0
R6AB05575_RL-607	1 MNXM11@MNXC3 + 1 MNXM14@MNXC3 + 1 MNXM89803@MNXC3 <-- 1 MNXM1@MNXC3 + 1 MNXM3@MNXC3 + 1 MNXM53@MNXC3 + 1 MNXM91028@MNXC3	R_DIA1;R_SES1	DIA1_YEAST		MNXC3			-999999	0			0	0
R6AB05575_RL-608	1 MNXM11@MNXC3 + 1 MNXM14@MNXC3 + 1 MNXM89803@MNXC3 <-- 1 MNXM1@MNXC3 + 1 MNXM3@MNXC3 + 1 MNXM53@MNXC3 + 1 MNXM91028@MNXC3	R_DIA1;R_SES1	SYSC_YEAST		MNXC3			-999999	0			0	0
R4D98FB8C_RL-393	1 MNXM11@MNXC3 + 1 MNXM14@MNXC3 + 1 MNXM89804@MNXC3 <-- 1 MNXM1@MNXC3 + 1 MNXM3@MNXC3 + 1 MNXM90755@MNXC3 + 1 MNXM94@MNXC4	R_WRS1	SYWC_YEAST		MNXC3%MNXC4			-999999	0			0	0
R135646B5_RL-18	1 MNXM11@MNXC3 + 1 MNXM14@MNXC3 + 1 MNXM89810@MNXC3 <-- 1 MNXM1@MNXC3 + 1 MNXM37@MNXC3 + 1 MNXM3@MNXC3	R_GLN4	SYQ_YEAST	MNXR53872	MNXC3		iin800:GLN4;seed:rxn12982	-999999	0			0	0
R51803C0A_RL-413	1 MNXM11@MNXC3 + 1 MNXM14@MNXC3 + 1 MNXM89815@MNXC3 <-- 1 MNXM1@MNXC3 + 1 MNXM32@MNXC3 + 1 MNXM3@MNXC3 + 1 MNXM89576@MNXC3	R_ALA1	SYA_YEAST		MNXC3			-999999	0			0	0
RB1575D4A_RL-1021	1 MNXM11@MNXC3 + 1 MNXM14@MNXC3 + 1 MNXM89831@MNXC3 <-- 1 MNXM134@MNXC3 + 1 MNXM1@MNXC3 + 1 MNXM3@MNXC3 + 1 MNXM90878@MNXC3	R_HTS1	SYH_YEAST		MNXC3			-999999	0			0	0
R2BFC799C_RL-186	1 MNXM11@MNXC3 + 1 MNXM14@MNXC3 + 1 MNXM89832@MNXC3 <-- 1 MNXM1@MNXC3 + 1 MNXM231@MNXC3 + 1 MNXM3@MNXC3 + 1 MNXM90879@MNXC3	R_ILS1	SYIC_YEAST		MNXC3			-999999	0			0	0
R8CC18004_RL-775	1 MNXM11@MNXC3 + 1 MNXM14@MNXC3 + 1 MNXM89870@MNXC3 <-- 1 MNXM3@MNXC3 + 1 MNXM70@MNXC3 + 1 MNXM90751@MNXC3	rxn06432	SYRC_YEAST		MNXC3	6.1.1.19		-999999	0			0	0
R8CC18004_RL-776	1 MNXM11@MNXC3 + 1 MNXM14@MNXC3 + 1 MNXM89870@MNXC3 <-- 1 MNXM3@MNXC3 + 1 MNXM70@MNXC3 + 1 MNXM90751@MNXC3	rxn06432	SYRM_YEAST		MNXC3	6.1.1.19		-999999	0			0	0
RF2E78992_RL-1449	1 MNXM11@MNXC3 + 1 MNXM14@MNXC3 + 1 MNXM89895@MNXC3 <-- 1 MNXM142@MNXC3 + 1 MNXM1@MNXC3 + 1 MNXM3@MNXC3 + 1 MNXM90883@MNXC3	R_THS1	SYTC_YEAST		MNXC3			-999999	0			0	0
RB56EFB51_RL-1040	1 MNXM11@MNXC3 + 1 MNXM14@MNXC3 + 1 MNXM90012@MNXC3 <-- 1 MNXM1@MNXC3 + 1 MNXM3@MNXC3 + 1 MNXM55@MNXC3 + 1 MNXM90666@MNXC3	R_YNL247W	SYC_YEAST		MNXC3			-999999	0			0	0
RB8EFDAFE_RL-1062	1 MNXM11@MNXC3 + 1 MNXM14@MNXC3 + 1 MNXM90110@MNXC3 <-- 1 MNXM199@MNXC3 + 1 MNXM1@MNXC3 + 1 MNXM3@MNXC3 + 1 MNXM90885@MNXC3	R_VAS1	SYV_YEAST		MNXC3			-999999	0			0	0
R2033CD71_RL-108	1 MNXM11@MNXC3 + 1 MNXM14@MNXC3 + 1 MNXM90839@MNXC3 <-- 1 MNXM1@MNXC3 + 1 MNXM3@MNXC3 + 1 MNXM42@MNXC3 + 1 MNXM90752@MNXC3	R_DPS1	SYDC_YEAST	MNXR68419	MNXC3	6.1.1.12;6.1.1.23	bigg:ASPTRS;bigg:ASPTRSm;ec:6.1.1.12;ec:6.1.1.23;ecocyc:ASPARTATE--TRNA-LIGASE-RXN;iabaylyiv4:ASPARTATE--TRNA-LIGASE-RXN;iaf1260:ASPTRS;iaf692:ASPTRS;iin800:DPS1;iin800:MSD1;ijn746:ASPTRS;imm904:ASPTRS;imm904:ASPTRSm;imo1053-pao1:ASPTRS;imo1056:ASPTRS;ind750:ASPTRS;ind750:ASPTRSm;intenz:5048;ips189:ASPTRS;isb619:ASPTRS;iso783:ASPTRS;kegg:R05577;metacyc:ASPARTATE--TRNA-LIGASE-RXN;rhea:19649;rhea:1…	-999999	0			0	0
R9DF1E5E1_RL-892	1 MNXM11@MNXC3 + 1 MNXM14@MNXC3 + 1 isoiIN800292@MNXC3 <-- 1 MNXM12@MNXC3 + 5 MNXM1@MNXC3 + 1 MNXM3@MNXC3 + 1 isoiIN800291@MNXC3	R_FAT1_6	FAT1_YEAST		MNXC3			-999999	0			0	0
RFD4CDDC1_RL-1524	1 MNXM11@MNXC3 + 1 MNXM14@MNXC3 + 1 isoiIN800295@MNXC3 <-- 1 MNXM12@MNXC3 + 5 MNXM1@MNXC3 + 1 MNXM3@MNXC3 + 1 isoiIN800294@MNXC3	R_FAT1_7	FAT1_YEAST		MNXC3			-999999	0			0	0
R65DC0E7A_RL-574	1 MNXM11@MNXC3 + 1 MNXM14@MNXC3 + 1 isoiIN800507@MNXC3 <-- 1 MNXM12@MNXC3 + 5 MNXM1@MNXC3 + 1 MNXM3@MNXC3 + 1 isoiIN800506@MNXC3	R_FAT1_3;R_FAA4_3	FAT1_YEAST		MNXC3			-999999	0			0	0
R65DC0E7A_RL-575	1 MNXM11@MNXC3 + 1 MNXM14@MNXC3 + 1 isoiIN800507@MNXC3 <-- 1 MNXM12@MNXC3 + 5 MNXM1@MNXC3 + 1 MNXM3@MNXC3 + 1 isoiIN800506@MNXC3	R_FAT1_3;R_FAA4_3	LCF4_YEAST		MNXC3			-999999	0			0	0
RF4D0C0B0_RL-1463	1 MNXM11@MNXC3 + 1 MNXM14@MNXC3 + 1 isoiIN800720@MNXC3 <-- 1 MNXM12@MNXC3 + 6 MNXM1@MNXC3 + 1 MNXM306@MNXC3 + 1 MNXM3@MNXC3	R_FAT1_4;R_FAA4_4	FAT1_YEAST		MNXC3			-999999	0			0	0
RF4D0C0B0_RL-1464	1 MNXM11@MNXC3 + 1 MNXM14@MNXC3 + 1 isoiIN800720@MNXC3 <-- 1 MNXM12@MNXC3 + 6 MNXM1@MNXC3 + 1 MNXM306@MNXC3 + 1 MNXM3@MNXC3	R_FAT1_4;R_FAA4_4	LCF4_YEAST		MNXC3			-999999	0			0	0
R40F32C95_RL-317	1 MNXM11@MNXC3 + 1 MNXM14@MNXC3 + 1 isoiIN800723@MNXC3 <-- 1 MNXM12@MNXC3 + 6 MNXM1@MNXC3 + 1 MNXM236@MNXC3 + 1 MNXM3@MNXC3	R_FAA3_2;R_FAT1_2;R_FAA4_2	FAT1_YEAST		MNXC3			-999999	0			0	0
R40F32C95_RL-318	1 MNXM11@MNXC3 + 1 MNXM14@MNXC3 + 1 isoiIN800723@MNXC3 <-- 1 MNXM12@MNXC3 + 6 MNXM1@MNXC3 + 1 MNXM236@MNXC3 + 1 MNXM3@MNXC3	R_FAA3_2;R_FAT1_2;R_FAA4_2	LCF3_YEAST		MNXC3			-999999	0			0	0
R40F32C95_RL-319	1 MNXM11@MNXC3 + 1 MNXM14@MNXC3 + 1 isoiIN800723@MNXC3 <-- 1 MNXM12@MNXC3 + 6 MNXM1@MNXC3 + 1 MNXM236@MNXC3 + 1 MNXM3@MNXC3	R_FAA3_2;R_FAT1_2;R_FAA4_2	LCF4_YEAST		MNXC3			-999999	0			0	0
R96B72207_RL-855	1 MNXM11@MNXC3 + 1 MNXM14@MNXC3 + 1 isoiIN800869@MNXC3 <-- 1 MNXM12@MNXC3 + 5 MNXM1@MNXC3 + 1 MNXM3@MNXC3 + 1 isoiIN800868@MNXC3	R_FAT1_5;R_FAA4_5	FAT1_YEAST		MNXC3			-999999	0			0	0
R96B72207_RL-856	1 MNXM11@MNXC3 + 1 MNXM14@MNXC3 + 1 isoiIN800869@MNXC3 <-- 1 MNXM12@MNXC3 + 5 MNXM1@MNXC3 + 1 MNXM3@MNXC3 + 1 isoiIN800868@MNXC3	R_FAT1_5;R_FAA4_5	LCF4_YEAST		MNXC3			-999999	0			0	0
RCB51EE07_RL-1189	1 MNXM11@MNXC3 + 1 MNXM14@MNXC3 <-- 1 MNXM168@MNXC3 + 1 MNXM91@MNXC3	rxn00139	APT1_YEAST	MNXR68290	MNXC3	2.4.2.7;2.4.2.8	bigg:ADPT;biopath:RXN01461;brenda:BR47515;ec:2.4.2.7;ec:2.4.2.8;ecocyc:ADENPRIBOSYLTRAN-RXN;iabaylyiv4:ADENPRIBOSYLTRAN-RXN;iaf1260:ADPT;iaf692:ADPT;iag612:rbs_123;iao358:rll_19;iin800:APT1;iin800:APT2;iit341:ADPT;ijn746:ADPT;ijr904.45632:ADPT;ijr904:ADPT;imeo21:ADPT;imm904:ADPT;imo1053-pao1:ADPT;imo1056:ADPT;ind750:ADPT;inj661:ADPT;intenz:2664;ips189:ADPT;irs1563.45632:R00190_c;isb619:ADPT;iso78…	-999999	0			0	0
RCB51EE07_RL-1190	1 MNXM11@MNXC3 + 1 MNXM14@MNXC3 <-- 1 MNXM168@MNXC3 + 1 MNXM91@MNXC3	rxn00139	APT2_YEAST	MNXR68290	MNXC3	2.4.2.7;2.4.2.8	bigg:ADPT;biopath:RXN01461;brenda:BR47515;ec:2.4.2.7;ec:2.4.2.8;ecocyc:ADENPRIBOSYLTRAN-RXN;iabaylyiv4:ADENPRIBOSYLTRAN-RXN;iaf1260:ADPT;iaf692:ADPT;iag612:rbs_123;iao358:rll_19;iin800:APT1;iin800:APT2;iit341:ADPT;ijn746:ADPT;ijr904.45632:ADPT;ijr904:ADPT;imeo21:ADPT;imm904:ADPT;imo1053-pao1:ADPT;imo1056:ADPT;ind750:ADPT;inj661:ADPT;intenz:2664;ips189:ADPT;irs1563.45632:R00190_c;isb619:ADPT;iso78…	-999999	0			0	0
R270D0D9_RL-148	1 MNXM11@MNXC3 + 1 MNXM14@MNXC4 + 1 MNXM28@MNXC4 <-- 1 MNXM1@MNXC3 + 1 MNXM3@MNXC4 + 1 MNXM61@MNXC3 + 1 MNXM90882@MNXC4	R_MSM1	SYMM_YEAST		MNXC3%MNXC4			-999999	0			0	0
R41CF6320_RL-325	1 MNXM11@MNXC3 + 1 MNXM14@MNXC4 + 1 MNXM697@MNXC4 <-- 1 MNXM140@MNXC3 + 1 MNXM1@MNXC3 + 1 MNXM3@MNXC4 + 1 MNXM90880@MNXC4	R_NAM2	SYLM_YEAST		MNXC3%MNXC4			-999999	0			0	0
R62F35308_RL-551	1 MNXM11@MNXC3 + 1 MNXM14@MNXC4 + 1 MNXM89895@MNXC4 <-- 1 MNXM142@MNXC4 + 1 MNXM1@MNXC3 + 1 MNXM3@MNXC4 + 1 MNXM90883@MNXC4	R_MST1	SYTM_YEAST		MNXC3%MNXC4			-999999	0			0	0
RE8367AFA_RL-1393	1 MNXM11@MNXC3 + 1 MNXM1515@MNXC3 <-- 1 MNXM1351@MNXC3 + 7 MNXM1@MNXC3	R_HIS4_1	HIS2_YEAST		MNXC3			-999999	0			0	0
RCB4DF1FA_RL-1188	1 MNXM11@MNXC3 + 1 MNXM1645@MNXC3 <-- 3 MNXM1@MNXC3 + 1 MNXM397@MNXC3	R_U87_			MNXC3			-999999	0			0	0
R8D8C7263_RL-785	1 MNXM11@MNXC3 + 1 MNXM16@MNXC3 + 1 MNXM9@MNXC3 <-- 2 MNXM1@MNXC3 + 1 MNXM3@MNXC3 + 1 MNXM61@MNXC3	R_SAM2;R_SAM1	METK1_YEAST		MNXC3			-999999	0			0	0
R8D8C7263_RL-786	1 MNXM11@MNXC3 + 1 MNXM16@MNXC3 + 1 MNXM9@MNXC3 <-- 2 MNXM1@MNXC3 + 1 MNXM3@MNXC3 + 1 MNXM61@MNXC3	R_SAM2;R_SAM1	METK2_YEAST		MNXC3			-999999	0			0	0
R94FC11C1_RL-845	1 MNXM11@MNXC3 + 1 MNXM1@MNXC3 + 1 MNXM39@MNXC3 + 1 MNXM648@MNXC3 <-- 1 MNXM51@MNXC3	R_RIB1	RIB1_YEAST		MNXC3			-999999	0			0	0
R1684E5C5_LR-41	1 MNXM11@MNXC3 + 1 MNXM1@MNXC3 --> 2 MNXM9@MNXC3	rxn11226	IPYR_YEAST	MNXR80645	MNXC3		iao358:rll_122;iin800:PPA2;seed:rxn11226	0	999999			0	0
RA8A3E54F_RL-962	1 MNXM11@MNXC3 + 1 MNXM234@MNXC3 <-- 1 MNXM1@MNXC3 + 1 MNXM452@MNXC3	R_DUT1	DUT_YEAST		MNXC3			-999999	0			0	0
R2730C992_RL-150	1 MNXM11@MNXC3 + 1 MNXM2847@MNXC3 <-- 1 MNXM164@MNXC3 + 1 MNXM1@MNXC3 + 1 MNXM968@MNXC3	rxn05034	COQ1_YEAST		MNXC3	2.5.1.39		-999999	0			0	0
R2730C992_RL-151	1 MNXM11@MNXC3 + 1 MNXM2847@MNXC3 <-- 1 MNXM164@MNXC3 + 1 MNXM1@MNXC3 + 1 MNXM968@MNXC3	rxn05034	COQ2_YEAST		MNXC3	2.5.1.39		-999999	0			0	0
R2730C992_RL-152	1 MNXM11@MNXC3 + 1 MNXM2847@MNXC3 <-- 1 MNXM164@MNXC3 + 1 MNXM1@MNXC3 + 1 MNXM968@MNXC3	rxn05034	COX10_YEAST		MNXC3	2.5.1.39		-999999	0			0	0
R2730C992_RL-153	1 MNXM11@MNXC3 + 1 MNXM2847@MNXC3 <-- 1 MNXM164@MNXC3 + 1 MNXM1@MNXC3 + 1 MNXM968@MNXC3	rxn05034	FNTB_YEAST		MNXC3	2.5.1.39		-999999	0			0	0
R2730C992_RL-154	1 MNXM11@MNXC3 + 1 MNXM2847@MNXC3 <-- 1 MNXM164@MNXC3 + 1 MNXM1@MNXC3 + 1 MNXM968@MNXC3	rxn05034	PGTB2_YEAST		MNXC3	2.5.1.39		-999999	0			0	0
R2730C992_RL-155	1 MNXM11@MNXC3 + 1 MNXM2847@MNXC3 <-- 1 MNXM164@MNXC3 + 1 MNXM1@MNXC3 + 1 MNXM968@MNXC3	rxn05034	RER2_YEAST		MNXC3	2.5.1.39		-999999	0			0	0
R2730C992_RL-156	1 MNXM11@MNXC3 + 1 MNXM2847@MNXC3 <-- 1 MNXM164@MNXC3 + 1 MNXM1@MNXC3 + 1 MNXM968@MNXC3	rxn05034	SRT1_YEAST		MNXC3	2.5.1.39		-999999	0			0	0
RB74BCE1A_RL-1049	1 MNXM11@MNXC3 + 1 MNXM287@MNXC3 <-- 1 MNXM1@MNXC3 + 1 MNXM3@MNXC3 + 1 MNXM58@MNXC3	r_1025	MET3_YEAST	MNXR4764	MNXC3	2.7.7.4	bigg:SADT;biopath:RXN01162;brenda:BR47884;ec:2.7.7.4;ecocyc:SULFATE-ADENYLYLTRANS-RXN;iabaylyiv4:SULFATE-ADENYLYLTRANS-RXN;iag612:rbs_558;iag612:rbs_559;iin800:MET3;ijn746:SADT;imeo21:SADT;imm904:SADT;ind750:SADT;inj661:SADT;intenz:3040;irs1563.45632:R00529_c;iyo844:SADT1r;kegg:R00529;macie:M0287;metacyc:SULFATE-ADENYLYLTRANS-RXN;reactome:REACT_6767.2;rhea:18133;rhea:18134;rhea:18135;rhea:18136;s…	-999999	0			0	0
R6F5AC9D8_RL-641	1 MNXM11@MNXC3 + 1 MNXM292@MNXC3 + 1 MNXM5@MNXC3 <-- 1 MNXM1@MNXC3 + 1 MNXM591@MNXC3 + 1 MNXM6@MNXC3	rxn02062	FDFT_YEAST	MNXR8602	MNXC3	1.3.1.96;2.5.1.21	brenda:BR48481;brenda:BR48481_WOP;ec:1.3.1.96;ec:2.5.1.21;iin800:ERG9_2;intenz:15822;intenz:19261;kegg:R02872;metacyc:RXN-13724;pubmed:10677224;pubmed:10896663;pubmed:11111077;pubmed:12137537;reactome:REACT_100127;reactome:REACT_106161;reactome:REACT_108729;reactome:REACT_108746;reactome:REACT_110869;reactome:REACT_112901;reactome:REACT_155277;reactome:REACT_29867;reactome:REACT_30428;reactome:RE…	-999999	0			0	0
R3C3DA4C8_RL-284	1 MNXM11@MNXC3 + 1 MNXM488@MNXC3 + 1 MNXM89557@MNXC3 <-- 5 MNXM1@MNXC3 + 1 MNXM37@MNXC3 + 1 MNXM91@MNXC3	R_ADE4	PUR1_YEAST		MNXC3			-999999	0			0	0
R3845F580_B-248	1 MNXM11@MNXC3 + 1 MNXM50@MNXC3 <==> 1 MNXM121@MNXC3 + 1 MNXM1@MNXC3 + 1 MNXM96@MNXC3	r_1084	UGPA1_YEAST	MNXR76691	MNXC3			-999999	999999			0	0
R3845F580_B-249	1 MNXM11@MNXC3 + 1 MNXM50@MNXC3 <==> 1 MNXM121@MNXC3 + 1 MNXM1@MNXC3 + 1 MNXM96@MNXC3	r_1084	UGPA2_YEAST	MNXR76691	MNXC3			-999999	999999			0	0
R1C260C6A_B-78	1 MNXM11@MNXC3 + 1 MNXM519@MNXC3 <==> 1 MNXM235@MNXC3 + 1 MNXM91@MNXC3	r_0820	PYRE_YEAST	MNXR69599	MNXC3	2.4.2.10	bigg:ORPT;biopath:RXN00412;brenda:BR44268;ec:2.4.2.10;ecocyc:OROPRIBTRANS-RXN;iabaylyiv4:OROPRIBTRANS-RXN;iaf1260:ORPT;iaf692:ORPT;iag612:rbs_504;iao358:rll_384;igt196:ORPT;iin800:URA10;iin800:URA5;iit341:ORPT;ijn746:ORPT;ijr904.45632:ORPT;ijr904:ORPT;imeo21:ORPT;imm904:ORPT;imo1053-pao1:ORPT;imo1056:ORPT;ind750:ORPT;inj661:ORPT;intenz:2667;irs1563.45632:R01870_c;isb619:ORPT;iso783:or_PT;iyo844:O…	-999999	999999			0	0
R1C260C6A_B-79	1 MNXM11@MNXC3 + 1 MNXM519@MNXC3 <==> 1 MNXM235@MNXC3 + 1 MNXM91@MNXC3	r_0820	PYRX_YEAST	MNXR69599	MNXC3	2.4.2.10	bigg:ORPT;biopath:RXN00412;brenda:BR44268;ec:2.4.2.10;ecocyc:OROPRIBTRANS-RXN;iabaylyiv4:OROPRIBTRANS-RXN;iaf1260:ORPT;iaf692:ORPT;iag612:rbs_504;iao358:rll_384;igt196:ORPT;iin800:URA10;iin800:URA5;iit341:ORPT;ijn746:ORPT;ijr904.45632:ORPT;ijr904:ORPT;imeo21:ORPT;imm904:ORPT;imo1053-pao1:ORPT;imo1056:ORPT;ind750:ORPT;inj661:ORPT;intenz:2667;irs1563.45632:R01870_c;isb619:ORPT;iso783:or_PT;iyo844:O…	-999999	999999			0	0
RAF9E143F_RL-1004	1 MNXM11@MNXC3 + 1 MNXM591@MNXC3 <-- 2 MNXM34@MNXC3	rxn00498	FDFT_YEAST	MNXR59177	MNXC3	2.5.1.103;2.5.1.21;2.5.1.96	brenda:BR44279;brenda:BR49808;ec:2.5.1.103;ec:2.5.1.21;ec:2.5.1.96;iin800:ERG9_1;intenz:15822;intenz:18798;intenz:19320;irs1563.45632:R00702_c;kegg:R00702;metacyc:RXN-12263;pubmed:10896663;reactome:REACT_105154;reactome:REACT_107400;reactome:REACT_112589;reactome:REACT_146264;reactome:REACT_157051;reactome:REACT_80102;reactome:REACT_86856;reactome:REACT_90846;reactome:REACT_91748;reactome:REACT_9…	-999999	0			0	0
R9BF9A353_RL-880	1 MNXM11@MNXC4 + 1 MNXM14@MNXC3 + 1 MNXM90012@MNXC4 <-- 1 MNXM1@MNXC4 + 1 MNXM3@MNXC4 + 1 MNXM55@MNXC4 + 1 MNXM90666@MNXC4	R_YGR012W_1	CYSK_YEAST		MNXC3%MNXC4			-999999	0			0	0
RB8124AA3_RL-1056	1 MNXM11@MNXC4 + 1 MNXM14@MNXC4 + 1 MNXM89752@MNXC4 <-- 1 MNXM18@MNXC4 + 1 MNXM1@MNXC4 + 1 MNXM3@MNXC4	R_MSE1	SYEM_YEAST		MNXC4			-999999	0			0	0
RC512EF13_RL-1142	1 MNXM11@MNXC4 + 1 MNXM14@MNXC4 + 1 MNXM89761@MNXC4 <-- 1 MNXM147@MNXC3 + 1 MNXM1@MNXC4 + 1 MNXM3@MNXC4 + 1 MNXM91319@MNXC4	R_YCR024C	PMP1_YEAST	MNXR67832	MNXC3%MNXC4		iin800:DED81;iin800:YCR024C;seed:rxn12891;seed:rxn13173	-999999	0			0	0
R7A0CF0F5_RL-686	1 MNXM11@MNXC4 + 1 MNXM14@MNXC4 + 1 MNXM89802@MNXC4 <-- 1 MNXM1@MNXC4 + 1 MNXM3@MNXC4 + 1 MNXM90753@MNXC4 + 1 MNXM97@MNXC3	R_MSF1	SYFM_YEAST		MNXC3%MNXC4			-999999	0			0	0
R14A3603_RL-21	1 MNXM11@MNXC4 + 1 MNXM14@MNXC4 + 1 MNXM89804@MNXC4 <-- 1 MNXM1@MNXC4 + 1 MNXM3@MNXC4 + 1 MNXM91319@MNXC4 + 1 MNXM94@MNXC4	R_MSW1	SYWM_YEAST	MNXR67850	MNXC4		iin800:MSW1;seed:rxn13033	-999999	0			0	0
R44124084_RL-339	1 MNXM11@MNXC4 + 1 MNXM14@MNXC4 + 1 MNXM89832@MNXC4 <-- 1 MNXM1@MNXC4 + 1 MNXM231@MNXC3 + 1 MNXM3@MNXC4 + 1 MNXM90879@MNXC4	R_ISM1	SYIM_YEAST		MNXC3%MNXC4			-999999	0			0	0
R7EE27CE4_RL-702	1 MNXM11@MNXC4 + 1 MNXM14@MNXC4 + 1 MNXM90839@MNXC4 <-- 1 MNXM1@MNXC4 + 1 MNXM3@MNXC4 + 1 MNXM42@MNXC4 + 1 MNXM90752@MNXC4	R_MSD1	SYDM_YEAST	MNXR68419	MNXC4	6.1.1.12;6.1.1.23	bigg:ASPTRS;bigg:ASPTRSm;ec:6.1.1.12;ec:6.1.1.23;ecocyc:ASPARTATE--TRNA-LIGASE-RXN;iabaylyiv4:ASPARTATE--TRNA-LIGASE-RXN;iaf1260:ASPTRS;iaf692:ASPTRS;iin800:DPS1;iin800:MSD1;ijn746:ASPTRS;imm904:ASPTRS;imm904:ASPTRSm;imo1053-pao1:ASPTRS;imo1056:ASPTRS;ind750:ASPTRS;ind750:ASPTRSm;intenz:5048;ips189:ASPTRS;isb619:ASPTRS;iso783:ASPTRS;kegg:R05577;metacyc:ASPARTATE--TRNA-LIGASE-RXN;rhea:19649;rhea:1…	-999999	0			0	0
REF490992_RL-1432	1 MNXM11@MNXC4 + 1 MNXM14@MNXC4 + 1 MNXM89822@MNXC4 <-- 1 MNXM3@MNXC4 + 1 MNXM76@MNXC3 + 1 MNXM90668@MNXC4	R_MSY1	SYYM_YEAST		MNXC3%MNXC4			-999999	0			0	0
RCFA21E70_RL-1207	1 MNXM11@MNXC4 + 1 MNXM1@MNXC4 + 1 MNXM8@MNXC4 <-- 1 MNXM3@MNXC4 + 1 MNXM64575@MNXC4	R_YLR328W_3	NMA1_YEAST		MNXC4			-999999	0			0	0
RC1979696_LR-1110	1 MNXM11@MNXC4 + 1 MNXM1@MNXC4 --> 2 MNXM9@MNXC4	R_PPA2	IPYR2_YEAST	MNXR80645	MNXC4		iao358:rll_122;iin800:PPA2;seed:rxn11226	0	999999			0	0
R207910D1_RL-109	1 MNXM1202@MNXC4 + 4 MNXM1@MNXC4 + 1 MNXM5@MNXC4 <-- 1 MNXM6@MNXC4 + 1 isoiIN80052@MNXC4	R_ILV5_2	ILV5_YEAST		MNXC4			-999999	0			0	0
RCDB8B3DE_LR-1194	1 MNXM1202@MNXC4 --> 1 MNXM439@MNXC4	R_ILV3_3	ILV3_YEAST		MNXC4			0	999999			0	0
R3DEF2DB7_RL-294	1 MNXM1219@MNXC3 + 1 MNXM9@MNXC3 <-- 1 MNXM258@MNXC3 + 1 MNXM73@MNXC3	R_ARO4;R_ARO3	AROF_YEAST		MNXC3			-999999	0			0	0
R3DEF2DB7_RL-295	1 MNXM1219@MNXC3 + 1 MNXM9@MNXC3 <-- 1 MNXM258@MNXC3 + 1 MNXM73@MNXC3	R_ARO4;R_ARO3	AROG_YEAST		MNXC3			-999999	0			0	0
R9D1B4549_LR-887	1 MNXM1219@MNXC3 --> 1 MNXM478@MNXC3 + 1 MNXM9@MNXC3	rxn02212	ARO1_YEAST	MNXR1594	MNXC3	4.2.3.4;4.6.1.3	bigg:DHQS;brenda:BR16093;brenda:BS398657;ec:4.2.3.4;ec:4.6.1.3;ecocyc:3-DEHYDROQUINATE-SYNTHASE-RXN;iabaylyiv4:3-DEHYDROQUINATE-SYNTHASE-RXN;iaf1260:DHQS;iag612:rbs_31;iao358:rll_54;igt196:DHQS;iin800:ARO1_1;iit341:DHQS;ijn746:DHQS;ijr904.45632:DHQS;ijr904:DHQS;imeo21:DHQS;imm904:DHQS;imo1053-pao1:DHQS;imo1056:DHQS;ind750:DHQS;inj661:DHQS;intenz:4783;irs1563.45632:R03083_c;isb619:DHQS;iso783:DHQS…	0	999999			0	0
RB236FD43_LR-1027	1 MNXM121@MNXC3 + 1 MNXM155@MNXC3 --> 1 MNXM148@MNXC3 + 1 MNXM452@MNXC3	R_U38_			MNXC3			0	999999			0	0
RB5D6709_LR-1041	1 MNXM121@MNXC3 + 1 MNXM15@MNXC3 + 1 MNXM3@MNXC3 --> 2 MNXM1@MNXC3 + 1 MNXM63@MNXC3 + 1 MNXM7@MNXC3 + 1 MNXM9@MNXC3	r_0307	URA8_YEAST	MNXR1317	MNXC3	6.3.4.2	bigg:CTPS1;brenda:BR48389;brenda:BS363669;ec:6.3.4.2;iaf692:CTPS1;iag612:rbs_190;iin800:URA7_2;iin800:URA8_2;iit341:CTPS1;imeo21:CTPS1;imm904:CTPS1;ind750:CTPS1;inj661:CTPS1;intenz:5131;irs1563.45632:R00571_c;isb619:CTPS1;iyo844:CTPS1;kegg:R00571;rhea:16597;rhea:16598;rhea:16599;rhea:16600;seed:rxn00410;upa:UCR00571;upa:UER00277	0	999999			0	0
RB5D6709_LR-1042	1 MNXM121@MNXC3 + 1 MNXM15@MNXC3 + 1 MNXM3@MNXC3 --> 2 MNXM1@MNXC3 + 1 MNXM63@MNXC3 + 1 MNXM7@MNXC3 + 1 MNXM9@MNXC3	r_0307	YB39A_YEAST	MNXR1317	MNXC3	6.3.4.2	bigg:CTPS1;brenda:BR48389;brenda:BS363669;ec:6.3.4.2;iaf692:CTPS1;iag612:rbs_190;iin800:URA7_2;iin800:URA8_2;iit341:CTPS1;imeo21:CTPS1;imm904:CTPS1;ind750:CTPS1;inj661:CTPS1;intenz:5131;irs1563.45632:R00571_c;isb619:CTPS1;iyo844:CTPS1;kegg:R00571;rhea:16597;rhea:16598;rhea:16599;rhea:16600;seed:rxn00410;upa:UCR00571;upa:UER00277	0	999999			0	0
RD96F18C2_LR-1290	1 MNXM121@MNXC3 + 1 MNXM1@MNXC3 + 1 MNXM37@MNXC3 + 1 MNXM3@MNXC3 --> 1 MNXM63@MNXC3 + 1 MNXM7@MNXC3 + 1 MNXM89557@MNXC3 + 1 MNXM9@MNXC3	R_URA8_1;R_URA7_1	URA8_YEAST	MNXR73130	MNXC3	6.3.4.2	brenda:BS398810;ec:6.3.4.2;iao358:rll_386;seed:rxn11276	0	999999			0	0
RD96F18C2_LR-1291	1 MNXM121@MNXC3 + 1 MNXM1@MNXC3 + 1 MNXM37@MNXC3 + 1 MNXM3@MNXC3 --> 1 MNXM63@MNXC3 + 1 MNXM7@MNXC3 + 1 MNXM89557@MNXC3 + 1 MNXM9@MNXC3	R_URA8_1;R_URA7_1	YB39A_YEAST	MNXR73130	MNXC3	6.3.4.2	brenda:BS398810;ec:6.3.4.2;iao358:rll_386;seed:rxn11276	0	999999			0	0
RF4A5DEF2_RL-1458	1 MNXM122@MNXC3 + 1 MNXM1@MNXC3 + 1 MNXM7@MNXC3 <-- 1 MNXM3@MNXC3 + 1 MNXM62@MNXC3	r_1059	LSB6_YEAST		MNXC3			-999999	0			0	0
RF4A5DEF2_RL-1459	1 MNXM122@MNXC3 + 1 MNXM1@MNXC3 + 1 MNXM7@MNXC3 <-- 1 MNXM3@MNXC3 + 1 MNXM62@MNXC3	r_1059	PIK1_YEAST		MNXC3			-999999	0			0	0
RF4A5DEF2_RL-1460	1 MNXM122@MNXC3 + 1 MNXM1@MNXC3 + 1 MNXM7@MNXC3 <-- 1 MNXM3@MNXC3 + 1 MNXM62@MNXC3	r_1059	STT4_YEAST		MNXC3			-999999	0			0	0
RB2C7787C_LR-1032	1 MNXM122@MNXC3 + 1 MNXM3@MNXC3 --> 1 MNXM1@MNXC3 + 1 MNXM67@MNXC3 + 1 MNXM7@MNXC3	R_MSS4	MSS4_YEAST		MNXC3			0	999999			0	0
R5E912660_RL-510	1 MNXM122@MNXC3 + 1 MNXM9@MNXC3 <-- 3 MNXM1@MNXC3 + 1 MNXM67@MNXC3	R_INP53_4;R_INP54;R_INP51;R_INP52_4	INP51_YEAST		MNXC3			-999999	0			0	0
R5E912660_RL-511	1 MNXM122@MNXC3 + 1 MNXM9@MNXC3 <-- 3 MNXM1@MNXC3 + 1 MNXM67@MNXC3	R_INP53_4;R_INP54;R_INP51;R_INP52_4	INP52_YEAST		MNXC3			-999999	0			0	0
R5E912660_RL-512	1 MNXM122@MNXC3 + 1 MNXM9@MNXC3 <-- 3 MNXM1@MNXC3 + 1 MNXM67@MNXC3	R_INP53_4;R_INP54;R_INP51;R_INP52_4	INP53_YEAST		MNXC3			-999999	0			0	0
R5E912660_RL-513	1 MNXM122@MNXC3 + 1 MNXM9@MNXC3 <-- 3 MNXM1@MNXC3 + 1 MNXM67@MNXC3	R_INP53_4;R_INP54;R_INP51;R_INP52_4	INP54_YEAST		MNXC3			-999999	0			0	0
R3A2CDAA_LR-262	1 MNXM122@MNXC3 + 3 MNXM1@MNXC3 --> 1 MNXM62@MNXC3 + 1 MNXM9@MNXC3	R_INP53_2;R_INP52_2;R_SAC1_2	INP52_YEAST		MNXC3			0	999999			0	0
R3A2CDAA_LR-263	1 MNXM122@MNXC3 + 3 MNXM1@MNXC3 --> 1 MNXM62@MNXC3 + 1 MNXM9@MNXC3	R_INP53_2;R_INP52_2;R_SAC1_2	INP53_YEAST		MNXC3			0	999999			0	0
R3A2CDAA_LR-264	1 MNXM122@MNXC3 + 3 MNXM1@MNXC3 --> 1 MNXM62@MNXC3 + 1 MNXM9@MNXC3	R_INP53_2;R_INP52_2;R_SAC1_2	SAC1_YEAST		MNXC3			0	999999			0	0
RE610832B_RL-1381	1 MNXM123@MNXC3 + 1 MNXM15@MNXC3 + 1 MNXM23@MNXC3 <-- 1 MNXM1@MNXC3 + 1 MNXM319@MNXC3	R_YFR055W	METC_YEAST		MNXC3			-999999	0			0	0
RC556360C_LR-1144	1 MNXM123@MNXC3 + 1 MNXM16@MNXC3 --> 1 MNXM19@MNXC3 + 1 MNXM1@MNXC3 + 1 MNXM61@MNXC3	rxn00452	MHT1_YEAST	MNXR2929	MNXC3	2.1.1.10;2.1.1.B4	aragem.45632:R00650_c;brenda:BS289611;ec:2.1.1.10;ec:2.1.1.B4;iaf1260:HCYSMT;iin800:MHT1;iin800:SAM4;imeo21:HCYSMT;imm904:HCYSMT;ind750:HCYSMT;inj661:HCYSMT;irs1563.45632:R00650_c;isb619:HCYSMT;obsolete:rxn13030;seed:rxn00452	0	999999			0	0
RC556360C_LR-1145	1 MNXM123@MNXC3 + 1 MNXM16@MNXC3 --> 1 MNXM19@MNXC3 + 1 MNXM1@MNXC3 + 1 MNXM61@MNXC3	rxn00452	SAM4_YEAST	MNXR2929	MNXC3	2.1.1.10;2.1.1.B4	aragem.45632:R00650_c;brenda:BS289611;ec:2.1.1.10;ec:2.1.1.B4;iaf1260:HCYSMT;iin800:MHT1;iin800:SAM4;imeo21:HCYSMT;imm904:HCYSMT;ind750:HCYSMT;inj661:HCYSMT;irs1563.45632:R00650_c;isb619:HCYSMT;obsolete:rxn13030;seed:rxn00452	0	999999			0	0
RD45A27A5_RL-1234	1 MNXM123@MNXC3 + 1 MNXM212@MNXC3 <-- 1 MNXM19@MNXC3	R_SAH1	SAHH_YEAST		MNXC3			-999999	0			0	0
RB1465468_LR-1020	1 MNXM123@MNXC3 + 1 MNXM2623@MNXC3 --> 1 MNXM2563@MNXC3 + 1 MNXM61@MNXC3	R_MET6	YE091_YEAST	MNXR7613	MNXC3	2.1.1.14	aragem.45632:R04405_c;brenda:BR40568;ec:2.1.1.14;iabaylyiv4:HOMOCYSMET-RXN;iag612:rbs_79;iin800:MET6;ijn746:MTHPTGHMr;imeo21:MHPGLUT;imm904:MHPGLUT;imo1053-pao1:MTHPTGHM;imo1056:MTHPTGHM;ind750:MHPGLUT;inj661:MHPGLUT;irs1563.45632:R04405_c;isb619:MHPGLUT;obsolete:rxn13029;seed:rxn03052	0	999999			0	0
RA528EB55_RL-931	1 MNXM123@MNXC3 + 1 MNXM26@MNXC3 <-- 1 MNXM699@MNXC3 + 1 MNXM89582@MNXC3	rxn00952	MET17_YEAST	MNXR30666	MNXC3	2.5.1.49;4.2.99.10;4.2.99.8	brenda:BS354674;brenda:BS370452;ec:2.5.1.49;ec:4.2.99.10;ec:4.2.99.8;iabaylyiv4:ACETYLHOMOSER-CYS-RXN;iaf692:AHSERL2;iao358:rll_102;iin800:MET17_2;iin800:MET17_3;iit341:AHSERL2;ijn746:METACH;imm904:AHSERL2;ind750:AHSERL2;irs1563.45632:R01287_c;iso783:AHSERL2;obsolete:rxn13028;seed:rxn00952	-999999	0			0	0
RD2EBF8F3_LR-1226	1 MNXM123@MNXC3 + 1 MNXM318@MNXC3 --> 1 MNXM61@MNXC3 + 1 MNXM79@MNXC3	R_U47_		MNXR3495	MNXC3	2.1.1.13;2.1.1.14	aragem.45632:R00946_c;brenda:BR40552;ec:2.1.1.13;ec:2.1.1.14;iabaylyiv4:HOMOCYSMETB12-RXN;iaf1260:METS;iaf692:METS;iao358:rll_249;igt196:METS;iin800:U47;ijn746:METSr;ijr904.45632:METS;ijr904:METS;imeo21:METSMHPGLUT_b;imeo21:MTHFB12D;imm904:METS;imo1053-pao1:METS;imo1056:METS;ind750:METS;inj661:METS;irs1563.45632:R00946_c;isb619:METS;iso783:METS;iyo844:METS;obsolete:rxn13144;seed:rxn00693	0	999999			0	0
RAE6734F1_LR-994	1 MNXM123@MNXC3 + 1 MNXM53@MNXC3 --> 1 MNXM319@MNXC3	R_CYS4	CBS_YEAST		MNXC3			0	999999			0	0
RE25A986D_LR-1348	1 MNXM124@MNXC3 + 2 MNXM1@MNXC3 + 1 MNXM2440@MNXC4 --> 1 MNXM350@MNXC3 + 1 MNXM90307@MNXC4	R_DYS1	DHYS_YEAST		MNXC3%MNXC4			0	999999			0	0
R15156D7C_B-25	1 MNXM12509@MNXC3 + 1 MNXM1@MNXC3 + 1 MNXM6@MNXC3 <==> 1 MNXM5@MNXC3 + 1 MNXM6439@MNXC3	R_FAS1_8_2	FAS1_YEAST		MNXC3			-999999	999999			0	0
RB84E1C35_RL-1058	1 MNXM12509@MNXC3 <-- 1 MNXM3843@MNXC3	R_FAS1_8_1	FAS1_YEAST		MNXC3			-999999	0			0	0
R2D565032_B-189	1 MNXM12509@MNXC4 + 1 MNXM1@MNXC4 + 1 MNXM6@MNXC4 <==> 1 MNXM5@MNXC4 + 1 MNXM6439@MNXC4	R_ETR1_8	ETR1_YEAST		MNXC4			-999999	999999			0	0
R43F3B7D6_RL-338	1 MNXM12509@MNXC4 <-- 1 MNXM3843@MNXC4	R_HTD2_8	HTD2_YEAST		MNXC4			-999999	0			0	0
RCB1D07D3_LR-1186	1 MNXM1253@MNXC3 + 1 MNXM1@MNXC3 --> 1 MNXM285@MNXC3 + 1 MNXM57@MNXC3	R_GLO2	GLO2_YEAST		MNXC3			0	999999			0	0
RF191F672_B-1444	1 MNXM1253@MNXC3 <==> 1 MNXM310@MNXC3 + 1 MNXM57@MNXC3	rxn01834	LGUL_YEAST	MNXR3231	MNXC3	4.4.1.5	aragem.45632:R02530_c;bigg:LGTHL;biopath:RXN00567;brenda:BR6441;brenda:BS398942;ec:4.4.1.5;ecocyc:GLYOXI-RXN;iabaylyiv4:GLYOXI-RXN;iaf1260:LGTHL;iin800:GLO1;ijr904.45632:LGTHL;ijr904:LGTHL;imm904:LGTHL;imo1053-pao1:LGTHL;imo1056:LGTHL;ind750:LGTHL;intenz:4849;iso783:LGTHL;kegg:R02530;macie:M0032;metacyc:GLYOXI-RXN;rhea:19069;rhea:19070;rhea:19071;rhea:19072;seed:rxn01834;upa:UCR02530;upa:UER00675	-999999	999999			0	0
RA677393A_LR-942	1 MNXM1253@MNXC4 + 1 MNXM1@MNXC4 --> 1 MNXM285@MNXC4 + 1 MNXM57@MNXC4	R_GLO4	GLO4_YEAST		MNXC4			0	999999			0	0
RF837B858_RL-1493	1 MNXM125@MNXC3 + 1 MNXM15@MNXC3 <-- 1 MNXM14@MNXC3 + 1 MNXM1@MNXC3	R_AMD1_1	AMPD_YEAST		MNXC3			-999999	0			0	0
R4EA2B378_LR-398	1 MNXM125@MNXC3 + 1 MNXM1@MNXC3 --> 1 MNXM334@MNXC3 + 1 MNXM9@MNXC3	R_U32_			MNXC3			0	999999			0	0
R75E08CB8_LR-677	1 MNXM125@MNXC3 + 1 MNXM42@MNXC3 + 1 MNXM51@MNXC3 --> 2 MNXM1@MNXC3 + 1 MNXM30@MNXC3 + 1 MNXM565@MNXC3 + 1 MNXM9@MNXC3	rxn00838	PURA_YEAST	MNXR68295	MNXC3	6.3.4.4	bigg:ADSS;biopath:RXN01479;brenda:BR141;ec:6.3.4.4;ecocyc:ADENYLOSUCCINATE-SYNTHASE-RXN;iabaylyiv4:ADENYLOSUCCINATE-SYNTHASE-RXN;iaf1260:ADSS;iaf692:ADSS;iag612:rbs_328;iao358:rll_363;igt196:ADSS;iin800:ADE12;iit341:ADSS;ijn746:ADSS;ijr904.45632:ADSS;ijr904:ADSS;imeo21:ADSS;imm904:ADSS;imo1053-pao1:ADSS_i;imo1056:ADSS_i;ind750:ADSS;inj661:ADSS;intenz:5133;isb619:ADSS;iso783:ADSS;iyo844:ADSS;kegg:…	0	999999			0	0
R4442D151_RL-340	1 MNXM125@MNXC3 <-- 1 MNXM9932@MNXC3	R_PDE2_3	PDE2_YEAST		MNXC3			-999999	0			0	0
R30B03C03_B-203	1 MNXM125@MNXC3 <==> 2 MNXM1@MNXC3 + 1 MNXM456@MNXC3	R_ADE16_2;R_ADE17_2	PUR91_YEAST		MNXC3			-999999	999999			0	0
R30B03C03_B-204	1 MNXM125@MNXC3 <==> 2 MNXM1@MNXC3 + 1 MNXM456@MNXC3	R_ADE16_2;R_ADE17_2	PUR92_YEAST		MNXC3			-999999	999999			0	0
R17F3A914_RL-48	1 MNXM1265@MNXC3 + 1 MNXM1@MNXC3 + 1 MNXM7@MNXC3 <-- 1 MNXM3@MNXC3 + 1 MNXM602@MNXC3	r_0997	ARO1_YEAST	MNXR4842	MNXC3	2.7.1.71	bigg:SHKK;biopath:RXN00448;brenda:BR47798;ec:2.7.1.71;ecocyc:SHIKIMATE-KINASE-RXN;iabaylyiv4:SHIKIMATE-KINASE-RXN;iaf1260:SHKK;iaf692:SHKK;iag612:rbs_189;iao358:rll_60;igt196:SHKK;iin800:ARO1_4;iit341:SHKK;ijn746:SHKK;ijr904.45632:SHKK;ijr904:SHKK;imeo21:SHKK;imm904:SHKK;imo1053-pao1:SHKK;imo1056:SHKK;ind750:SHKK;inj661:SHKK;intenz:2901;isb619:SHKK;iso783:SHKK;iyo844:SHKK;kegg:R02412;metacyc:SHIK…	-999999	0			0	0
R5F01904_LR-519	1 MNXM1265@MNXC3 + 1 MNXM73@MNXC3 --> 1 MNXM1365@MNXC3 + 1 MNXM9@MNXC3	r_0065	ARO1_YEAST	MNXR4464	MNXC3	2.5.1.19	bigg:PSCVT;bigg:PSCVTi;brenda:BR47516;brenda:BS355056;ec:2.5.1.19;ecocyc:2.5.1.19-RXN;iabaylyiv4:2.5.1.19-RXN;iaf1260:PSCVT;iaf692:PSCVT;iao358:rll_53;igt196:PSCVT;iin800:ARO1_5;iit341:PSCVT;ijn746:PSCVT;ijr904.45632:PSCVT;ijr904:PSCVT;imeo21:PSCVT;imm904:PSCVTi;imo1053-pao1:PSCVT;imo1056:PSCVT;ind750:PSCVTi;inj661:PSCVT;intenz:2724;irs1563.45632:R03460_c;isb619:PSCVT;iso783:PSCVT;iyo844:PSCVT;ke…	0	999999			0	0
RDE46A37E_B-1330	1 MNXM1269@MNXC3 + 1 MNXM12@MNXC3 <==> 1 MNXM21@MNXC3 + 1 MNXM925@MNXC3	rxn05349	FAS1_YEAST	MNXR35617	MNXC3	2.3.1.180;2.3.1.38;2.3.1.85;2.3.1.86	bigg:ACOATA;bigg:ACOATAm;biopath:RXN00665;brenda:BR44038;ec:2.3.1.180;ec:2.3.1.38;ec:2.3.1.85;ec:2.3.1.86;kegg:R01624;metacyc:ACP-S-ACETYLTRANSFER-RXN;seed:rxn05349	-999999	999999			0	0
RF3AE4E_LR-1453	1 MNXM1269@MNXC3 + 1 MNXM184@MNXC3 --> 1 MNXM13@MNXC3 + 1 MNXM925@MNXC3 + 1 isoiIN800209@MNXC3	R_FAS2_1_1	FAS2_YEAST		MNXC3			0	999999			0	0
RC61AC7F0_B-1150	1 MNXM1269@MNXC3 <==> 1 MNXM1269@MNXC4	rxn13152		MNXR29833	MNXC3%MNXC4		iin800:UAcyl_1_1;seed:rxn13152	-999999	999999			0	0
R40ABD781_LR-313	1 MNXM1269@MNXC4 + 1 MNXM184@MNXC4 --> 1 MNXM13@MNXC4 + 1 MNXM925@MNXC4 + 1 isoiIN800210@MNXC4	R_CEM1_1	CEM1_YEAST		MNXC4			0	999999			0	0
R435A649E_B-329	1 MNXM126@MNXC3 <==> 1 MNXM275@MNXC3	rxn01106	PMG1_YEAST	MNXR4195	MNXC3	5.4.2.1;5.4.2.4	bigg:PGM;biopath:RXN00422;brenda:BR17;brenda:BS1158;ec:5.4.2.1;ec:5.4.2.4;ecocyc:3PGAREARR-RXN;iabaylyiv4:3PGAREARR-RXN;iaf1260:PGM;iaf692:PGM;iag612:rbs_70;iao358:rll_326;iao358:rll_476;iao358:rll_481;igt196:PGM;iin800:GPM1_2;iin800:GPM2;iin800:GPM3;iit341:PGM;ijn746:PGM;ijr904.45632:PGM;ijr904:PGM;imeo21:PGM;imm904:PGM;imo1053-pao1:PGM;imo1056:PGM;ind750:PGM;inj661:PGM;intenz:4989;ips189:PGM;ir…	-999999	999999			0	0
R435A649E_B-330	1 MNXM126@MNXC3 <==> 1 MNXM275@MNXC3	rxn01106	PMG2_YEAST	MNXR4195	MNXC3	5.4.2.1;5.4.2.4	bigg:PGM;biopath:RXN00422;brenda:BR17;brenda:BS1158;ec:5.4.2.1;ec:5.4.2.4;ecocyc:3PGAREARR-RXN;iabaylyiv4:3PGAREARR-RXN;iaf1260:PGM;iaf692:PGM;iag612:rbs_70;iao358:rll_326;iao358:rll_476;iao358:rll_481;igt196:PGM;iin800:GPM1_2;iin800:GPM2;iin800:GPM3;iit341:PGM;ijn746:PGM;ijr904.45632:PGM;ijr904:PGM;imeo21:PGM;imm904:PGM;imo1053-pao1:PGM;imo1056:PGM;ind750:PGM;inj661:PGM;intenz:4989;ips189:PGM;ir…	-999999	999999			0	0
R435A649E_B-331	1 MNXM126@MNXC3 <==> 1 MNXM275@MNXC3	rxn01106	PMG3_YEAST	MNXR4195	MNXC3	5.4.2.1;5.4.2.4	bigg:PGM;biopath:RXN00422;brenda:BR17;brenda:BS1158;ec:5.4.2.1;ec:5.4.2.4;ecocyc:3PGAREARR-RXN;iabaylyiv4:3PGAREARR-RXN;iaf1260:PGM;iaf692:PGM;iag612:rbs_70;iao358:rll_326;iao358:rll_476;iao358:rll_481;igt196:PGM;iin800:GPM1_2;iin800:GPM2;iin800:GPM3;iit341:PGM;ijn746:PGM;ijr904.45632:PGM;ijr904:PGM;imeo21:PGM;imm904:PGM;imo1053-pao1:PGM;imo1056:PGM;ind750:PGM;inj661:PGM;intenz:4989;ips189:PGM;ir…	-999999	999999			0	0
R30AD6958_RL-202	1 MNXM1277@MNXC4 + 1 MNXM21@MNXC4 <-- 1 MNXM12@MNXC4 + 1 MNXM4815@MNXC4	R_LAT1	ODP2_YEAST	MNXR55828	MNXC4	2.3.1.12	bigg:PDHbr;brenda:BS320377;ec:2.3.1.12;iao358:rll_310;iin800:LAT1;ijn746:PDHbr;imeo21:PDHbr;inj661:PDHbr;metacyc:DIHYDLIPACETRANS-RXN;obsolete:rxn06179;rhea:33151;rhea:33152;rhea:33153;rhea:33154;seed:rxn01871	-999999	0			0	0
R365B2BE4_LR-239	1 MNXM127@MNXC2 + 1 MNXM1@MNXC2 --> 1 MNXM127@MNXC3 + 1 MNXM1@MNXC3	r_1177	ITR1_YEAST	MNXR3112	MNXC2%MNXC3		bigg:INSTt2;bigg:INSTt2r;iag612:rbs_349;iag612:rbs_350;iag612:rbs_351;iin800:ITR1;iin800:ITR2;imm904:INSTt2;ind750:INSTt2;iyo844:INSTt2;seed:rxn05593	0	999999			0	0
R365B2BE4_LR-240	1 MNXM127@MNXC2 + 1 MNXM1@MNXC2 --> 1 MNXM127@MNXC3 + 1 MNXM1@MNXC3	r_1177	ITR2_YEAST	MNXR3112	MNXC2%MNXC3		bigg:INSTt2;bigg:INSTt2r;iag612:rbs_349;iag612:rbs_350;iag612:rbs_351;iin800:ITR1;iin800:ITR2;imm904:INSTt2;ind750:INSTt2;iyo844:INSTt2;seed:rxn05593	0	999999			0	0
R2BB87EF8_LR-185	1 MNXM127@MNXC3 + 1 MNXM201@MNXC3 --> 1 MNXM1@MNXC3 + 1 MNXM31@MNXC3 + 1 MNXM62@MNXC3	R_PIS1	PIS_YEAST		MNXC3			0	999999			0	0
RC47CF1EF_B-1137	1 MNXM127@MNXC3 + 1 MNXM89602@MNXC3 <==> 1 MNXM878@MNXC3	R_YBR184W_4	YB34_YEAST		MNXC3			-999999	999999			0	0
RDD59D5B6_RL-1322	1 MNXM127@MNXC3 + 1 MNXM9@MNXC3 <-- 3 MNXM1@MNXC3 + 1 MNXM540@MNXC3	R_YDR287W;R_INM1	INM1_YEAST		MNXC3			-999999	0			0	0
RDD59D5B6_RL-1323	1 MNXM127@MNXC3 + 1 MNXM9@MNXC3 <-- 3 MNXM1@MNXC3 + 1 MNXM540@MNXC3	R_YDR287W;R_INM1	INM2_YEAST		MNXC3			-999999	0			0	0
RE5F766ED_LR-1380	1 MNXM127@MNXC3 + 6 MNXM3@MNXC3 --> 6 MNXM1@MNXC3 + 1 MNXM491@MNXC3 + 6 MNXM7@MNXC3	R_IPK1	IPK1_YEAST		MNXC3			0	999999			0	0
RA21B3B3A_RL-915	1 MNXM1281@MNXC3 + 1 MNXM9@MNXC3 <-- 1 MNXM1482@MNXC3 + 3 MNXM1@MNXC3	R_HIS2	HIS9_YEAST		MNXC3			-999999	0			0	0
RE67F8178_LR-1388	1 MNXM1288@MNXC3 --> 1 MNXM260@MNXC3 + 1 MNXM39@MNXC3	R_U53_			MNXC3			0	999999			0	0
R1BD5C67E_RL-72	1 MNXM1288@MNXC3 <-- 1 MNXM66139@MNXC3 + 1 MNXM94@MNXC3	R_YJR078W	I23O_YEAST		MNXC3			-999999	0			0	0
RC5B97616_RL-1146	1 MNXM1289@MNXC3 + 1 MNXM1@MNXC3 + 1 MNXM6@MNXC3 <-- 1 MNXM5@MNXC3 + 1 MNXM89661@MNXC3	R_IDP3_1;R_IDP2_1	IDHC_YEAST		MNXC3			-999999	0			0	0
RC5B97616_RL-1147	1 MNXM1289@MNXC3 + 1 MNXM1@MNXC3 + 1 MNXM6@MNXC3 <-- 1 MNXM5@MNXC3 + 1 MNXM89661@MNXC3	R_IDP3_1;R_IDP2_1	IDHH_YEAST		MNXC3			-999999	0			0	0
RDE10F1CA_LR-1327	1 MNXM1289@MNXC3 + 1 MNXM1@MNXC3 --> 1 MNXM13@MNXC3 + 1 MNXM20@MNXC3	rxn00199	IDHC_YEAST	MNXR5404	MNXC3	1.1.1.41;1.1.1.42;4.1.1.-	biopath:RXN00004;brenda:BR48779;ec:1.1.1.41;ec:1.1.1.42;ec:4.1.1.-;iin800:IDP1_2;iin800:IDP2_2;iin800:IDP3_2;intenz:15912;kegg:R00268;metacyc:RXN-8642;obsolete:rxn12998;rhea:19381;rhea:19382;rhea:19383;rhea:19384;seed:rxn00199	0	999999			0	0
RDE10F1CA_LR-1328	1 MNXM1289@MNXC3 + 1 MNXM1@MNXC3 --> 1 MNXM13@MNXC3 + 1 MNXM20@MNXC3	rxn00199	IDHH_YEAST	MNXR5404	MNXC3	1.1.1.41;1.1.1.42;4.1.1.-	biopath:RXN00004;brenda:BR48779;ec:1.1.1.41;ec:1.1.1.42;ec:4.1.1.-;iin800:IDP1_2;iin800:IDP2_2;iin800:IDP3_2;intenz:15912;kegg:R00268;metacyc:RXN-8642;obsolete:rxn12998;rhea:19381;rhea:19382;rhea:19383;rhea:19384;seed:rxn00199	0	999999			0	0
R85C05AD8_RL-737	1 MNXM1289@MNXC4 + 1 MNXM1@MNXC4 + 1 MNXM6@MNXC4 <-- 1 MNXM5@MNXC4 + 1 MNXM89661@MNXC4	R_IDP1_1	IDHP_YEAST		MNXC4			-999999	0			0	0
R36121054_LR-237	1 MNXM1289@MNXC4 + 1 MNXM1@MNXC4 --> 1 MNXM13@MNXC4 + 1 MNXM20@MNXC4	R_IDP1_2	IDHP_YEAST		MNXC4			0	999999			0	0
R1FFDF741_RL-106	1 MNXM1294@MNXC3 + 1 MNXM1@MNXC3 + 1 MNXM7@MNXC3 <-- 1 MNXM271@MNXC3 + 1 MNXM3@MNXC3	r_0887	YG240_YEAST	MNXR4174	MNXC3	2.7.1.11	bigg:PFK_3;ec:2.7.1.11;ecocyc:RXN0-6541;iin800:PFK1_3;imm904:PFK_3;ind750:PFK_3;kegg:R01843;metacyc:RXN0-6541;obsolete:rxn09501;rhea:31443;rhea:31444;rhea:31445;rhea:31446;seed:rxn01343	-999999	0			0	0
R5A730851_RL-490	1 MNXM12@MNXC3 + 1 MNXM131@MNXC3 + 4 MNXM1@MNXC3 <-- 1 MNXM21@MNXC3 + 1 MNXM46@MNXC3	R_CIT2	CISY2_YEAST		MNXC3			-999999	0			0	0
R43732CB3_B-332	1 MNXM12@MNXC3 + 1 MNXM133@MNXC3 <==> 2 MNXM21@MNXC3	rxn00178	THIL_YEAST	MNXR341	MNXC3	2.3.1.16;2.3.1.9	aragem.45632:R00238_p;bigg:ACACT1;bigg:ACACT1m;bigg:ACACT1r;bigg:ACACT1rm;bigg:ACACT1x;bigg:KAT1;biopath:RXN00225;biopath:RXN01163;brenda:BR44092;ec:2.3.1.16;ec:2.3.1.9;ecocyc:ACETYL-COA-ACETYLTRANSFER-RXN;iabaylyiv4:ACETYL-COA-ACETYLTRANSFER-RXN;iaf1260:ACACT1r;iaf1260:KAT1;iaf692:ACACT1;iao358:rll_136;iin800:ERG10;iit341:ACACT1r;ijn746:ACACT1r;ijn746:KAT1;ijr904.45632:ACACT1r;ijr904:ACACT1r;ime…	-999999	999999			0	0
RC339D5F7_RL-1128	1 MNXM12@MNXC3 + 1 MNXM13@MNXC3 + 1 MNXM559@MNXC3 <-- 1 MNXM1@MNXC3 + 1 MNXM53@MNXC3 + 1 MNXM88@MNXC3	rxn00948	LCB1_YEAST	MNXR4817	MNXC3	2.3.1.50	bigg:SERPT;biopath:RXN01144;brenda:BR44052;ec:2.3.1.50;iin800:LCB1;iin800:LCB2;imm904:SERPT;ind750:SERPT;intenz:2318;kegg:R01281;metacyc:SERINE-C-PALMITOYLTRANSFERASE-RXN;pubmed:10722674;pubmed:11242114;pubmed:17023427;pubmed:17331073;pubmed:9363775;reactome:REACT_102523;reactome:REACT_103501;reactome:REACT_107523;reactome:REACT_116146;reactome:REACT_142371;reactome:REACT_19401;reactome:REACT_194…	-999999	0			0	0
RC339D5F7_RL-1129	1 MNXM12@MNXC3 + 1 MNXM13@MNXC3 + 1 MNXM559@MNXC3 <-- 1 MNXM1@MNXC3 + 1 MNXM53@MNXC3 + 1 MNXM88@MNXC3	rxn00948	LCB2_YEAST	MNXR4817	MNXC3	2.3.1.50	bigg:SERPT;biopath:RXN01144;brenda:BR44052;ec:2.3.1.50;iin800:LCB1;iin800:LCB2;imm904:SERPT;ind750:SERPT;intenz:2318;kegg:R01281;metacyc:SERINE-C-PALMITOYLTRANSFERASE-RXN;pubmed:10722674;pubmed:11242114;pubmed:17023427;pubmed:17331073;pubmed:9363775;reactome:REACT_102523;reactome:REACT_103501;reactome:REACT_107523;reactome:REACT_116146;reactome:REACT_142371;reactome:REACT_19401;reactome:REACT_194…	-999999	0			0	0
RE0BE340C_RL-1339	1 MNXM12@MNXC3 + 1 MNXM13@MNXC3 + 1 isoiIN800117@MNXC3 <-- 1 MNXM363@MNXC3 + 1 MNXM40@MNXC3	R_ELO1_1	ELO1_YEAST		MNXC3			-999999	0			0	0
R91EE8368_RL-819	1 MNXM12@MNXC3 + 1 MNXM13@MNXC3 + 1 isoiIN800118@MNXC3 <-- 1 MNXM224@MNXC3 + 1 MNXM40@MNXC3	R_ELO1_2	ELO1_YEAST		MNXC3			-999999	0			0	0
R79245C30_RL-684	1 MNXM12@MNXC3 + 1 MNXM13@MNXC3 + 1 isoiIN800119@MNXC3 <-- 1 MNXM40@MNXC3 + 1 MNXM88@MNXC3	R_ELO2_3;R_ELO3_3	ELO2_YEAST		MNXC3			-999999	0			0	0
R79245C30_RL-685	1 MNXM12@MNXC3 + 1 MNXM13@MNXC3 + 1 isoiIN800119@MNXC3 <-- 1 MNXM40@MNXC3 + 1 MNXM88@MNXC3	R_ELO2_3;R_ELO3_3	ELO3_YEAST		MNXC3			-999999	0			0	0
R25C6CF9_RL-137	1 MNXM12@MNXC3 + 1 MNXM13@MNXC3 + 4 MNXM1@MNXC3 + 1 isoiIN800120@MNXC3 <-- 1 MNXM40@MNXC3 + 1 isoiIN800723@MNXC3	R_ELO2_4;R_ELO3_4	ELO2_YEAST		MNXC3			-999999	0			0	0
R25C6CF9_RL-138	1 MNXM12@MNXC3 + 1 MNXM13@MNXC3 + 4 MNXM1@MNXC3 + 1 isoiIN800120@MNXC3 <-- 1 MNXM40@MNXC3 + 1 isoiIN800723@MNXC3	R_ELO2_4;R_ELO3_4	ELO3_YEAST		MNXC3			-999999	0			0	0
R3A3DA71_RL-266	1 MNXM12@MNXC3 + 1 MNXM13@MNXC3 + 4 MNXM1@MNXC3 + 1 isoiIN800121@MNXC3 <-- 1 MNXM40@MNXC3 + 1 isoiIN800289@MNXC3	R_ELO2_5;R_ELO3_5	ELO2_YEAST		MNXC3			-999999	0			0	0
R3A3DA71_RL-267	1 MNXM12@MNXC3 + 1 MNXM13@MNXC3 + 4 MNXM1@MNXC3 + 1 isoiIN800121@MNXC3 <-- 1 MNXM40@MNXC3 + 1 isoiIN800289@MNXC3	R_ELO2_5;R_ELO3_5	ELO3_YEAST		MNXC3			-999999	0			0	0
RD9F84FFF_RL-1302	1 MNXM12@MNXC3 + 1 MNXM13@MNXC3 + 4 MNXM1@MNXC3 + 1 isoiIN800122@MNXC3 <-- 1 MNXM40@MNXC3 + 1 isoiIN800290@MNXC3	R_ELO2_6;R_ELO3_6	ELO2_YEAST		MNXC3			-999999	0			0	0
RD9F84FFF_RL-1303	1 MNXM12@MNXC3 + 1 MNXM13@MNXC3 + 4 MNXM1@MNXC3 + 1 isoiIN800122@MNXC3 <-- 1 MNXM40@MNXC3 + 1 isoiIN800290@MNXC3	R_ELO2_6;R_ELO3_6	ELO3_YEAST		MNXC3			-999999	0			0	0
R30BFEE97_RL-206	1 MNXM12@MNXC3 + 1 MNXM13@MNXC3 + 4 MNXM1@MNXC3 + 1 isoiIN800123@MNXC3 <-- 1 MNXM40@MNXC3 + 1 isoiIN800292@MNXC3	R_ELO2_7;R_ELO3_7	ELO2_YEAST		MNXC3			-999999	0			0	0
R30BFEE97_RL-207	1 MNXM12@MNXC3 + 1 MNXM13@MNXC3 + 4 MNXM1@MNXC3 + 1 isoiIN800123@MNXC3 <-- 1 MNXM40@MNXC3 + 1 isoiIN800292@MNXC3	R_ELO2_7;R_ELO3_7	ELO3_YEAST		MNXC3			-999999	0			0	0
R8C620FFE_RL-772	1 MNXM12@MNXC3 + 1 MNXM15706@MNXC3 + 2 MNXM1@MNXC3 <-- 1 MNXM66@MNXC3 + 1 isoiIN800221@MNXC3	R_SCT1_1;R_GPT2_1	GPT1_YEAST		MNXC3			-999999	0			0	0
R8C620FFE_RL-773	1 MNXM12@MNXC3 + 1 MNXM15706@MNXC3 + 2 MNXM1@MNXC3 <-- 1 MNXM66@MNXC3 + 1 isoiIN800221@MNXC3	R_SCT1_1;R_GPT2_1	GPT2_YEAST		MNXC3			-999999	0			0	0
R3D867318_RL-290	1 MNXM12@MNXC3 + 1 MNXM1700@MNXC3 + 2 MNXM1@MNXC3 <-- 1 MNXM77@MNXC3 + 1 isoiIN800221@MNXC3	R_SCT1_2;R_GPT2_2	GPT1_YEAST		MNXC3			-999999	0			0	0
R3D867318_RL-291	1 MNXM12@MNXC3 + 1 MNXM1700@MNXC3 + 2 MNXM1@MNXC3 <-- 1 MNXM77@MNXC3 + 1 isoiIN800221@MNXC3	R_SCT1_2;R_GPT2_2	GPT2_YEAST		MNXC3			-999999	0			0	0
R67B33977_B-589	1 MNXM12@MNXC3 + 1 MNXM184@MNXC3 <==> 1 MNXM1@MNXC3 + 1 MNXM40@MNXC3 + 1 MNXM925@MNXC3	rxn05465	FAS1_YEAST		MNXC3	2.3.1.39		-999999	999999			0	0
R9DC725A6_B-891	1 MNXM12@MNXC3 + 1 MNXM197@MNXC3 + 9 MNXM1@MNXC3 <==> 1 MNXM133@MNXC3 + 1 MNXM21@MNXC3	R_HMGS	HMCS_YEAST	MNXR25099	MNXC3	2.3.3.10	ec:2.3.3.10;pubmed:11479731;reactome:REACT_103138;reactome:REACT_1099;reactome:REACT_113918;reactome:REACT_127105;reactome:REACT_33377;reactome:REACT_77956;reactome:REACT_79489;reactome:REACT_80404;reactome:REACT_85905;reactome:REACT_90273;reactome:REACT_94053;reactome:REACT_97151;reactome:REACT_97227;reactome:REACT_97386;reactome:REACT_99476	-999999	999999			0	0
R92ACAE3_B-826	1 MNXM12@MNXC3 + 1 MNXM25221@MNXC3 <==> 1 MNXM486@MNXC3 + 1 MNXM925@MNXC3	rxn12931	FAS1_YEAST	MNXR80918	MNXC3		iin800:FAS1_4_c;seed:rxn12931	-999999	999999			0	0
RAA5F3C20_B-966	1 MNXM12@MNXC3 + 1 MNXM25932@MNXC3 <==> 1 MNXM88@MNXC3 + 1 MNXM925@MNXC3	rxn05458	FAS1_YEAST	MNXR78083	MNXC3	2.3.1;2.3.1.2	ec:2.3.1;ec:2.3.1.2;iin800:FAS1_7_c;metacyc:RXN3O-9780;seed:rxn05458	-999999	999999			0	0
RBAA3CF4C_B-1075	1 MNXM12@MNXC3 + 1 MNXM333@MNXC3 + 2 MNXM5@MNXC3 <==> 1 MNXM197@MNXC3 + 2 MNXM1@MNXC3 + 2 MNXM6@MNXC3	r_0558	HMDH1_YEAST	MNXR2981	MNXC3	1.1.1.34	bigg:HMGCOAR;bigg:HMGCOARi;bigg:HMGCOARr;bigg:HMGCOARx;biopath:RXN00349;brenda:BR29297;brenda:BS188050;brenda:BS370753;brenda:BS383829;brenda:BS394874;ec:1.1.1.34;iaf692:HMGCOARi;iao358:rll_269;iin800:HMG1;iin800:HMG2;imm904:HMGCOAR;ind750:HMGCOAR;intenz:1033;isb619:HMGCOARi;kegg:R02082;macie:M0093;metacyc:1.1.1.34-RXN;obsolete:rxn09618;pubmed:10698924;pubmed:1967820;reactome:REACT_100813;reactom…	-999999	999999			0	0
RBAA3CF4C_B-1076	1 MNXM12@MNXC3 + 1 MNXM333@MNXC3 + 2 MNXM5@MNXC3 <==> 1 MNXM197@MNXC3 + 2 MNXM1@MNXC3 + 2 MNXM6@MNXC3	r_0558	HMDH2_YEAST	MNXR2981	MNXC3	1.1.1.34	bigg:HMGCOAR;bigg:HMGCOARi;bigg:HMGCOARr;bigg:HMGCOARx;biopath:RXN00349;brenda:BR29297;brenda:BS188050;brenda:BS370753;brenda:BS383829;brenda:BS394874;ec:1.1.1.34;iaf692:HMGCOARi;iao358:rll_269;iin800:HMG1;iin800:HMG2;imm904:HMGCOAR;ind750:HMGCOAR;intenz:1033;isb619:HMGCOARi;kegg:R02082;macie:M0093;metacyc:1.1.1.34-RXN;obsolete:rxn09618;pubmed:10698924;pubmed:1967820;reactome:REACT_100813;reactom…	-999999	999999			0	0
RA8313C9_B-961	1 MNXM12@MNXC3 + 1 MNXM564@MNXC3 <==> 1 MNXM224@MNXC3 + 1 MNXM925@MNXC3	rxn05457	FAS1_YEAST	MNXR53366	MNXC3	2.3.1.1	ec:2.3.1.1;iin800:FAS1_6_c;seed:rxn05457	-999999	999999			0	0
R9410E5E_B-837	1 MNXM12@MNXC3 + 1 MNXM5723@MNXC3 <==> 1 MNXM363@MNXC3 + 1 MNXM925@MNXC3	rxn12933	FAS1_YEAST	MNXR67844	MNXC3		iin800:FAS1_5_c;seed:rxn12933	-999999	999999			0	0
R43D1C646_LR-336	1 MNXM12@MNXC3 + 1 MNXM717@MNXC3 --> 1 MNXM21@MNXC3 + 1 MNXM233@MNXC3	R_POT1_7	THIK_YEAST	MNXR343	MNXC3	2.3.1.155;2.3.1.16;2.3.1.9	bigg:ACACT2r;bigg:KAT2;biopath:RXN00254;ec:2.3.1.155;ec:2.3.1.16;ec:2.3.1.9;iabaylyiv4:0-3OXOCOA-THIOLASE-RXN;iabaylyiv4:C6;iaf1260:KAT2;iin800:POT1_7;ijn746:KAT2;irs1563.45632:R01177_x;isb619:ACACT2r;iyo844:ACACT2r;kegg:R01177;metacyc:RXN-12565;pubmed:1550553;reactome:REACT_101292;reactome:REACT_102613;reactome:REACT_108748;reactome:REACT_118065;reactome:REACT_134407;reactome:REACT_142268;reacto…	0	999999			0	0
R9B819913_LR-875	1 MNXM12@MNXC3 + 1 isoiIN800117@MNXC3 --> 1 MNXM21@MNXC3 + 1 MNXM363@MNXC3	R_POT1_3	THIK_YEAST		MNXC3			0	999999			0	0
R91FFD15B_LR-820	1 MNXM12@MNXC3 + 1 isoiIN800118@MNXC3 --> 1 MNXM21@MNXC3 + 1 MNXM224@MNXC3	R_POT1_2	THIK_YEAST		MNXC3			0	999999			0	0
R7D7A48CA_LR-699	1 MNXM12@MNXC3 + 1 isoiIN800119@MNXC3 --> 1 MNXM21@MNXC3 + 1 MNXM88@MNXC3	R_POT1_1	THIK_YEAST		MNXC3			0	999999			0	0
R3E60A3E9_LR-300	1 MNXM12@MNXC3 + 1 isoiIN800124@MNXC3 --> 1 MNXM21@MNXC3 + 1 MNXM342@MNXC3	R_POT1_5	THIK_YEAST		MNXC3			0	999999			0	0
RD3C9C71E_LR-1229	1 MNXM12@MNXC3 + 1 isoiIN800125@MNXC3 --> 1 MNXM21@MNXC3 + 1 MNXM486@MNXC3	R_POT1_4	THIK_YEAST		MNXC3			0	999999			0	0
RF55F8541_RL-1476	1 MNXM12@MNXC3 + 2.784708 MNXM1@MNXC3 + 1 isoiIN800217@MNXC3 <-- 0.053571 MNXM224@MNXC3 + 0.02997 MNXM363@MNXC3 + 0.031552 MNXM486@MNXC3 + 0.18873 MNXM88@MNXC3 + 0.47654 isoiIN800507@MNXC3 + 0.12368 isoiIN800720@MNXC3 + 0.077912 isoiIN800723@MNXC3 + 0.018042 isoiIN800869@MNXC3	R_Pool_Acyl1			MNXC3			-999999	0			0	0
R74BD7FE6_RL-669	1 MNXM12@MNXC3 + 3 MNXM1@MNXC3 + 1 MNXM5782@MNXC3 <-- 1 MNXM20@MNXC3 + 1 MNXM21@MNXC3	R_LYS21;R_LYS20_1	HOSC_YEAST		MNXC3			-999999	0			0	0
R74BD7FE6_RL-670	1 MNXM12@MNXC3 + 3 MNXM1@MNXC3 + 1 MNXM5782@MNXC3 <-- 1 MNXM20@MNXC3 + 1 MNXM21@MNXC3	R_LYS21;R_LYS20_1	HOSM_YEAST		MNXC3			-999999	0			0	0
RCF0A4F3_RL-1204	1 MNXM12@MNXC3 + 4 MNXM1@MNXC3 + 1 MNXM248@MNXC3 <-- 1 MNXM308@MNXC3 + 1 isoiIN800221@MNXC3	R_DGA1	DGAT2_YEAST		MNXC3			-999999	0			0	0
R7C2160FA_RL-694	1 MNXM12@MNXC3 + 4 MNXM1@MNXC3 + 1 MNXM26@MNXC3 <-- 1 MNXM21@MNXC3	R_ACH1	ACH1_YEAST		MNXC3			-999999	0			0	0
R3F164FFE_RL-302	1 MNXM12@MNXC3 + 4 MNXM1@MNXC3 + 1 MNXM5739@MNXC3 <-- 1 MNXM922@MNXC3 + 1 isoiIN800221@MNXC3	R_ARE2;R_ARE1	ARE1_YEAST		MNXC3			-999999	0			0	0
R3F164FFE_RL-303	1 MNXM12@MNXC3 + 4 MNXM1@MNXC3 + 1 MNXM5739@MNXC3 <-- 1 MNXM922@MNXC3 + 1 isoiIN800221@MNXC3	R_ARE2;R_ARE1	ARE2_YEAST		MNXC3			-999999	0			0	0
R8DAA0065_RL-788	1 MNXM12@MNXC3 + 4 MNXM1@MNXC3 + 1 MNXM63035@MNXC3 <-- 1 MNXM21@MNXC3 + 1 MNXM639@MNXC3	R_NAT2;R_NAT1	NAT1_YEAST	MNXR55830	MNXC3	2.3.1.88	bigg:PEPAT;brenda:BR44090;ec:2.3.1.88;kegg:R00234;metacyc:PEPTIDE-ALPHA-N-ACETYLTRANSFERASE-RXN;seed:rxn05792	-999999	0			0	0
R8DAA0065_RL-789	1 MNXM12@MNXC3 + 4 MNXM1@MNXC3 + 1 MNXM63035@MNXC3 <-- 1 MNXM21@MNXC3 + 1 MNXM639@MNXC3	R_NAT2;R_NAT1	NAT2_YEAST	MNXR55830	MNXC3	2.3.1.88	bigg:PEPAT;brenda:BR44090;ec:2.3.1.88;kegg:R00234;metacyc:PEPTIDE-ALPHA-N-ACETYLTRANSFERASE-RXN;seed:rxn05792	-999999	0			0	0
R12D1EECF_B-15	1 MNXM12@MNXC3 + 4 MNXM1@MNXC3 + 1 MNXM6439@MNXC3 <==> 1 MNXM925@MNXC3 + 1 isoiIN800723@MNXC3	R_FAS1_8_c	FAS1_YEAST		MNXC3			-999999	999999			0	0
R635D02BB_RL-552	1 MNXM12@MNXC3 + 4 MNXM1@MNXC3 + 1 MNXM90553@MNXC3 <-- 1 MNXM21@MNXC3 + 1 MNXM69@MNXC3	R_DAL7;R_MLS1	MASY_YEAST		MNXC3			-999999	0			0	0
R635D02BB_RL-553	1 MNXM12@MNXC3 + 4 MNXM1@MNXC3 + 1 MNXM90553@MNXC3 <-- 1 MNXM21@MNXC3 + 1 MNXM69@MNXC3	R_DAL7;R_MLS1	MASZ_YEAST		MNXC3			-999999	0			0	0
R976CDE73_LR-858	1 MNXM12@MNXC3 + 4 MNXM1@MNXC3 + 1 isoiIN800116@MNXC3 --> 2 MNXM21@MNXC3	R_POT1_8	THIK_YEAST		MNXC3			0	999999			0	0
R27482776_LR-157	1 MNXM12@MNXC3 + 4 MNXM1@MNXC3 + 1 isoiIN800127@MNXC3 --> 1 MNXM21@MNXC3 + 1 MNXM553@MNXC3	R_POT1_6	THIK_YEAST		MNXC3			0	999999			0	0
RAE6E9A04_RL-995	1 MNXM12@MNXC3 + 4 MNXM1@MNXC3 + 1 isoiIN800217@MNXC3 <-- 1 isoiIN800221@MNXC3	R_TES1	PTE1_YEAST		MNXC3			-999999	0			0	0
R300FAA97_RL-196	1 MNXM12@MNXC3 + 4 MNXM1@MNXC3 + 1 isoiIN800482@MNXC3 <-- 1 MNXM297@MNXC3 + 1 MNXM308@MNXC3	R_LRO1	PDAT_YEAST		MNXC3			-999999	0			0	0
R290B2AB2_RL-172	1 MNXM12@MNXC3 + 5 MNXM1@MNXC3 + 1 isoiIN800335@MNXC3 <-- 1 MNXM302@MNXC3 + 1 MNXM60326@MNXC3	R_LAG1_1;R_LAC1_1	LAC1_YEAST		MNXC3			-999999	0			0	0
R290B2AB2_RL-173	1 MNXM12@MNXC3 + 5 MNXM1@MNXC3 + 1 isoiIN800335@MNXC3 <-- 1 MNXM302@MNXC3 + 1 MNXM60326@MNXC3	R_LAG1_1;R_LAC1_1	LAG1_YEAST		MNXC3			-999999	0			0	0
R4945BA67_RL-359	1 MNXM12@MNXC3 + 5 MNXM1@MNXC3 + 1 isoiIN800746@MNXC3 <-- 1 MNXM60326@MNXC3 + 1 MNXM914@MNXC3	R_LAG1_2;R_LAC1_2	LAC1_YEAST		MNXC3			-999999	0			0	0
R4945BA67_RL-360	1 MNXM12@MNXC3 + 5 MNXM1@MNXC3 + 1 isoiIN800746@MNXC3 <-- 1 MNXM60326@MNXC3 + 1 MNXM914@MNXC3	R_LAG1_2;R_LAC1_2	LAG1_YEAST		MNXC3			-999999	0			0	0
RD94FFB94_RL-1288	1 MNXM12@MNXC4 + 1 MNXM131@MNXC4 + 4 MNXM1@MNXC4 <-- 1 MNXM21@MNXC4 + 1 MNXM46@MNXC4	R_CIT3;R_CIT1	CISY1_YEAST		MNXC4			-999999	0			0	0
RD94FFB94_RL-1289	1 MNXM12@MNXC4 + 1 MNXM131@MNXC4 + 4 MNXM1@MNXC4 <-- 1 MNXM21@MNXC4 + 1 MNXM46@MNXC4	R_CIT3;R_CIT1	CISY3_YEAST		MNXC4			-999999	0			0	0
R1195710D_B-7	1 MNXM12@MNXC4 + 1 MNXM1747@MNXC4 + 1 MNXM3@MNXC4 <==> 1 MNXM1671@MNXC4 + 1 MNXM7@MNXC4 + 1 MNXM9@MNXC4	r_0668	YO12B_YEAST	MNXR3139	MNXC4	6.2.1.5	bigg:ITCOALm;ec:6.2.1.5;iin800:LSC1;imm904:ITCOALm;ind750:ITCOALm;irs1563.45632:R02404_c;kegg:R02404;seed:rxn01731	-999999	999999			0	0
R17F3EE9A_B-49	1 MNXM12@MNXC4 + 1 MNXM184@MNXC4 <==> 1 MNXM1@MNXC4 + 1 MNXM40@MNXC4 + 1 MNXM925@MNXC4	R_855	FABD_YEAST		MNXC4			-999999	999999			0	0
RDE0D639C_RL-1326	1 MNXM12@MNXC4 + 1 MNXM1@MNXC4 + 1 MNXM730@MNXC4 <-- 1 MNXM18@MNXC4 + 1 MNXM21@MNXC4	R_ECM40_1	ARGJ_YEAST		MNXC4			-999999	0			0	0
R1BFD4017_B-75	1 MNXM12@MNXC4 + 1 MNXM25@MNXC4 + 1 MNXM3@MNXC4 <==> 1 MNXM7@MNXC4 + 1 MNXM92@MNXC4 + 1 MNXM9@MNXC4	r_1022	SUCB_YEAST	MNXR4958	MNXC4	6.2.1.4;6.2.1.5	bigg:SUCOAS;bigg:SUCOASm;biopath:RXN00971;brenda:BR88;ec:6.2.1.4;ec:6.2.1.5;ecocyc:SUCCCOASYN-RXN;iabaylyiv4:SUCCCOASYN-RXN;iaf1260:SUCOAS;iag612:rbs_554;iao358:rll_611;iin800:LSC2;ijn746:SUCOAS;ijr904.45632:SUCOAS;ijr904:SUCOAS;imeo21:SUCOAS;imm904:SUCOASm;imo1053-pao1:SUCOAS;imo1056:SUCOAS;ind750:SUCOAS1m;inj661:SUCOAS;intenz:5063;irs1563.45632:R00405_m;isb619:SUCOAS;iso783:SUCOAS;iyo844:SUCOAS…	-999999	999999			0	0
R93FC44B5_RL-836	1 MNXM12@MNXC4 + 3 MNXM1@MNXC4 + 1 MNXM5782@MNXC4 <-- 1 MNXM20@MNXC4 + 1 MNXM21@MNXC4	R_LYS20_2	HOSC_YEAST		MNXC4			-999999	0			0	0
R8FAAD46C_RL-801	1 MNXM12@MNXC4 + 4 MNXM1@MNXC4 + 1 MNXM985@MNXC4 <-- 1 MNXM21@MNXC4 + 1 isoiIN800@MNXC4	R_LEU4	LEU1_YEAST		MNXC4			-999999	0			0	0
R7BC52334_RL-693	1 MNXM130@MNXC3 + 1 MNXM6@MNXC3 <-- 4 MNXM1@MNXC3 + 1 MNXM292@MNXC3 + 1 MNXM5@MNXC3 + 1 MNXM66139@MNXC3	R_ERG1	ERG1_YEAST		MNXC3			-999999	0			0	0
R912B91EC_LR-815	1 MNXM130@MNXC3 --> 1 MNXM482@MNXC3	rxn02290	NOP10_YEAST	MNXR3256	MNXC3	5.4.99.7	aragem.45632:R03199_c;bigg:LNSTLS;bigg:LNSTLSr;biopath:RXN00903;brenda:BR254;ec:5.4.99.7;iin800:ERG7;imm904:LNSTLS;ind750:LNSTLS;intenz:5013;irs1563.45632:R03199_c;kegg:R03199;metacyc:LANOSTEROL-SYNTHASE-RXN;pubmed:14766201;pubmed:5918048;pubmed:8593458;reactome:REACT_106250;reactome:REACT_112890;reactome:REACT_114747;reactome:REACT_126689;reactome:REACT_133179;reactome:REACT_154156;reactome:REAC…	0	999999			0	0
R15C26F57_B-29	1 MNXM131102@MNXC3 + 1 MNXM7@MNXC3 + 1 MNXM9@MNXC3 <==> 3 MNXM1@MNXC3 + 1 MNXM3@MNXC3 + 1 MNXM79@MNXC3 + 1 MNXM89557@MNXC3	R_FOL3;R_MET7;R_RMA1	FOLC_YEAST		MNXC3			-999999	999999			0	0
R15C26F57_B-30	1 MNXM131102@MNXC3 + 1 MNXM7@MNXC3 + 1 MNXM9@MNXC3 <==> 3 MNXM1@MNXC3 + 1 MNXM3@MNXC3 + 1 MNXM79@MNXC3 + 1 MNXM89557@MNXC3	R_FOL3;R_MET7;R_RMA1	FOLD_YEAST		MNXC3			-999999	999999			0	0
R15C26F57_B-31	1 MNXM131102@MNXC3 + 1 MNXM7@MNXC3 + 1 MNXM9@MNXC3 <==> 3 MNXM1@MNXC3 + 1 MNXM3@MNXC3 + 1 MNXM79@MNXC3 + 1 MNXM89557@MNXC3	R_FOL3;R_MET7;R_RMA1	FOLE_YEAST		MNXC3			-999999	999999			0	0
R7197C8AA_RL-653	1 MNXM1312@MNXC3 + 1 MNXM15@MNXC3 <-- 1 MNXM2617@MNXC3	R_YMR293C;R_AMD2_1	AMDY_YEAST		MNXC3			-999999	0			0	0
R7197C8AA_RL-654	1 MNXM1312@MNXC3 + 1 MNXM15@MNXC3 <-- 1 MNXM2617@MNXC3	R_YMR293C;R_AMD2_1	GATA_YEAST		MNXC3			-999999	0			0	0
R1E8379CF_RL-94	1 MNXM1313@MNXC3 + 1 MNXM9@MNXC3 <-- 1 MNXM1@MNXC3 + 1 MNXM2887@MNXC3 + 1 MNXM791@MNXC3	R_RIB5	RISA_YEAST	MNXR58806	MNXC3	2.5.1.78	brenda:BS402376;ec:2.5.1.78	-999999	0			0	0
RE2928E46_B-1349	1 MNXM131@MNXC3 + 1 MNXM90553@MNXC4 <==> 1 MNXM131@MNXC4 + 1 MNXM90553@MNXC3	R_CTP1_1	TXTP_YEAST		MNXC3%MNXC4			-999999	999999			0	0
RC5DDA343_B-1148	1 MNXM131@MNXC3 + 2 MNXM1@MNXC4 + 1 MNXM73@MNXC4 <==> 1 MNXM131@MNXC4 + 2 MNXM1@MNXC3 + 1 MNXM73@MNXC3	r_1183	TXTP_YEAST	MNXR1181	MNXC3%MNXC4		bigg:CITtbm;iin800:CTP1_2;imm904:CITtbm;ind750:CITtbm;reactome:REACT_100083;reactome:REACT_102576;reactome:REACT_108369;reactome:REACT_115821;reactome:REACT_14780;reactome:REACT_32393;reactome:REACT_34074;reactome:REACT_77719;reactome:REACT_81454;reactome:REACT_83190;reactome:REACT_87426;reactome:REACT_91401;reactome:REACT_93633;reactome:REACT_95048;reactome:REACT_95713;reactome:REACT_99396;seed:…	-999999	999999			0	0
R6653A3C_B-580	1 MNXM131@MNXC4 <==> 1 MNXM89661@MNXC4	r_278;r_277	ACON2_YEAST	MNXR30608	MNXC4	4.2.1.3	bigg:ACONT;bigg:ACONTm;ec:4.2.1.3;iaf692:ACONT;iag612:rbs_208;iao358:rll_93;iin800:ACO1;iin800:YJL200C;iit341:ACONT;ijn746:ACONT;ijr904.45632:ACONT;ijr904:ACONT;imeo21:ACONT;imm904:ACONT;imm904:ACONTm;imo1053-pao1:ACONT;imo1056:ACONT;ind750:ACONT;ind750:ACONTm;inj661:ACONT;intenz:10764;irs1563.45632:R01324_c;irs1563.45632:R01324_m;isb619:ACONT;iso783:ACONT;iyo844:ACONT;kegg:R01324;pubmed:1052766;…	-999999	999999			0	0
R6653A3C_B-581	1 MNXM131@MNXC4 <==> 1 MNXM89661@MNXC4	r_278;r_277	ACON_YEAST	MNXR30608	MNXC4	4.2.1.3	bigg:ACONT;bigg:ACONTm;ec:4.2.1.3;iaf692:ACONT;iag612:rbs_208;iao358:rll_93;iin800:ACO1;iin800:YJL200C;iit341:ACONT;ijn746:ACONT;ijr904.45632:ACONT;ijr904:ACONT;imeo21:ACONT;imm904:ACONT;imm904:ACONTm;imo1053-pao1:ACONT;imo1056:ACONT;ind750:ACONT;ind750:ACONTm;inj661:ACONT;intenz:10764;irs1563.45632:R01324_c;irs1563.45632:R01324_m;isb619:ACONT;iso783:ACONT;iyo844:ACONT;kegg:R01324;pubmed:1052766;…	-999999	999999			0	0
RB348CE4E_RL-1036	1 MNXM1324@MNXC3 + 1 MNXM1@MNXC3 + 1 MNXM7@MNXC3 <-- 1 MNXM3@MNXC3 + 1 MNXM795@MNXC3	R_PFK1_2	YG240_YEAST		MNXC3			-999999	0			0	0
R3A9985C7_LR-275	1 MNXM1334@MNXC3 + 1 MNXM1@MNXC3 --> 1 MNXM142@MNXC3 + 1 MNXM9@MNXC3	R_THR4_1	THRC_YEAST		MNXC3			0	999999			0	0
RB09CF762_B-1013	1 MNXM134@MNXC2 + 1 MNXM1@MNXC2 <==> 1 MNXM134@MNXC3 + 1 MNXM1@MNXC3	rxn05299	AGP1_YEAST	MNXR2972	MNXC2%MNXC3		bigg:HISt2m;bigg:HISt2r;bigg:HISt2rpp;iaf1260:HISt2rpp;iin800:AGP1_5;iin800:GAP1_9;iin800:HIP1;iin800:VAP1_2;ijr904.45632:HISt2r;ijr904:HISt2r;imeo21:HISt2r;imm904:HISt2m;imm904:HISt2r;imm904:HISt6;ind750:HISt2m;ind750:HISt2r;inj661:HISt2r;ips189:HISt2;iyo844:HISt2;obsolete:rxn05587;seed:rxn05299;seed:rxn08719;seed:rxn09744;seed:rxn13314	-999999	999999			0	0
RB09CF762_B-1014	1 MNXM134@MNXC2 + 1 MNXM1@MNXC2 <==> 1 MNXM134@MNXC3 + 1 MNXM1@MNXC3	rxn05299	GAP1_YEAST	MNXR2972	MNXC2%MNXC3		bigg:HISt2m;bigg:HISt2r;bigg:HISt2rpp;iaf1260:HISt2rpp;iin800:AGP1_5;iin800:GAP1_9;iin800:HIP1;iin800:VAP1_2;ijr904.45632:HISt2r;ijr904:HISt2r;imeo21:HISt2r;imm904:HISt2m;imm904:HISt2r;imm904:HISt6;ind750:HISt2m;ind750:HISt2r;inj661:HISt2r;ips189:HISt2;iyo844:HISt2;obsolete:rxn05587;seed:rxn05299;seed:rxn08719;seed:rxn09744;seed:rxn13314	-999999	999999			0	0
RB09CF762_B-1015	1 MNXM134@MNXC2 + 1 MNXM1@MNXC2 <==> 1 MNXM134@MNXC3 + 1 MNXM1@MNXC3	rxn05299	HIP1_YEAST	MNXR2972	MNXC2%MNXC3		bigg:HISt2m;bigg:HISt2r;bigg:HISt2rpp;iaf1260:HISt2rpp;iin800:AGP1_5;iin800:GAP1_9;iin800:HIP1;iin800:VAP1_2;ijr904.45632:HISt2r;ijr904:HISt2r;imeo21:HISt2r;imm904:HISt2m;imm904:HISt2r;imm904:HISt6;ind750:HISt2m;ind750:HISt2r;inj661:HISt2r;ips189:HISt2;iyo844:HISt2;obsolete:rxn05587;seed:rxn05299;seed:rxn08719;seed:rxn09744;seed:rxn13314	-999999	999999			0	0
RB09CF762_B-1016	1 MNXM134@MNXC2 + 1 MNXM1@MNXC2 <==> 1 MNXM134@MNXC3 + 1 MNXM1@MNXC3	rxn05299	TAT1_YEAST	MNXR2972	MNXC2%MNXC3		bigg:HISt2m;bigg:HISt2r;bigg:HISt2rpp;iaf1260:HISt2rpp;iin800:AGP1_5;iin800:GAP1_9;iin800:HIP1;iin800:VAP1_2;ijr904.45632:HISt2r;ijr904:HISt2r;imeo21:HISt2r;imm904:HISt2m;imm904:HISt2r;imm904:HISt6;ind750:HISt2m;ind750:HISt2r;inj661:HISt2r;ips189:HISt2;iyo844:HISt2;obsolete:rxn05587;seed:rxn05299;seed:rxn08719;seed:rxn09744;seed:rxn13314	-999999	999999			0	0
R9467B7E5_RL-842	1 MNXM1372@MNXC3 <-- 1 MNXM359@MNXC3 + 1 MNXM66139@MNXC3	R_BNA1	GENE3HAO_YEAST		MNXC3			-999999	0			0	0
R4EF97B0E_RL-400	1 MNXM1380@MNXC2 + 1 MNXM99@MNXC2 <-- 1 MNXM167@MNXC2	R_SUC2	INV2_YEAST		MNXC2			-999999	0			0	0
RD7F896F7_LR-1259	1 MNXM1380@MNXC2 --> 1 MNXM1380@MNXC3	R_HXT1_2;R_HXT16_2;R_HXT4_3;R_HXT7_2;R_HXT15_2;R_HXT3_2;R_HXT6_2;R_HXT9_3;R_HXT11_4;R_HXT2_2;R_HXT17_2;R_HXT5_2;R_HXT8_2;R_HXT10_3;R_HXT13_2	HXT10_YEAST	MNXR69019	MNXC2%MNXC3		bigg:FRUt1r;bigg:FRUtex;iaf1260:FRUtex;reactome:REACT_107432;reactome:REACT_108144;reactome:REACT_131399;reactome:REACT_153908;reactome:REACT_153920;reactome:REACT_156736;reactome:REACT_158460;reactome:REACT_159950;reactome:REACT_28659;reactome:REACT_34761;reactome:REACT_79205;reactome:REACT_88249;reactome:REACT_89328;reactome:REACT_9449;reactome:REACT_94807;seed:rxn08537;seed:rxn12996	0	999999			0	0
RD7F896F7_LR-1260	1 MNXM1380@MNXC2 --> 1 MNXM1380@MNXC3	R_HXT1_2;R_HXT16_2;R_HXT4_3;R_HXT7_2;R_HXT15_2;R_HXT3_2;R_HXT6_2;R_HXT9_3;R_HXT11_4;R_HXT2_2;R_HXT17_2;R_HXT5_2;R_HXT8_2;R_HXT10_3;R_HXT13_2	HXT12_YEAST	MNXR69019	MNXC2%MNXC3		bigg:FRUt1r;bigg:FRUtex;iaf1260:FRUtex;reactome:REACT_107432;reactome:REACT_108144;reactome:REACT_131399;reactome:REACT_153908;reactome:REACT_153920;reactome:REACT_156736;reactome:REACT_158460;reactome:REACT_159950;reactome:REACT_28659;reactome:REACT_34761;reactome:REACT_79205;reactome:REACT_88249;reactome:REACT_89328;reactome:REACT_9449;reactome:REACT_94807;seed:rxn08537;seed:rxn12996	0	999999			0	0
RD7F896F7_LR-1261	1 MNXM1380@MNXC2 --> 1 MNXM1380@MNXC3	R_HXT1_2;R_HXT16_2;R_HXT4_3;R_HXT7_2;R_HXT15_2;R_HXT3_2;R_HXT6_2;R_HXT9_3;R_HXT11_4;R_HXT2_2;R_HXT17_2;R_HXT5_2;R_HXT8_2;R_HXT10_3;R_HXT13_2	HXT13_YEAST	MNXR69019	MNXC2%MNXC3		bigg:FRUt1r;bigg:FRUtex;iaf1260:FRUtex;reactome:REACT_107432;reactome:REACT_108144;reactome:REACT_131399;reactome:REACT_153908;reactome:REACT_153920;reactome:REACT_156736;reactome:REACT_158460;reactome:REACT_159950;reactome:REACT_28659;reactome:REACT_34761;reactome:REACT_79205;reactome:REACT_88249;reactome:REACT_89328;reactome:REACT_9449;reactome:REACT_94807;seed:rxn08537;seed:rxn12996	0	999999			0	0
RD7F896F7_LR-1262	1 MNXM1380@MNXC2 --> 1 MNXM1380@MNXC3	R_HXT1_2;R_HXT16_2;R_HXT4_3;R_HXT7_2;R_HXT15_2;R_HXT3_2;R_HXT6_2;R_HXT9_3;R_HXT11_4;R_HXT2_2;R_HXT17_2;R_HXT5_2;R_HXT8_2;R_HXT10_3;R_HXT13_2	HXT15_YEAST	MNXR69019	MNXC2%MNXC3		bigg:FRUt1r;bigg:FRUtex;iaf1260:FRUtex;reactome:REACT_107432;reactome:REACT_108144;reactome:REACT_131399;reactome:REACT_153908;reactome:REACT_153920;reactome:REACT_156736;reactome:REACT_158460;reactome:REACT_159950;reactome:REACT_28659;reactome:REACT_34761;reactome:REACT_79205;reactome:REACT_88249;reactome:REACT_89328;reactome:REACT_9449;reactome:REACT_94807;seed:rxn08537;seed:rxn12996	0	999999			0	0
RD7F896F7_LR-1263	1 MNXM1380@MNXC2 --> 1 MNXM1380@MNXC3	R_HXT1_2;R_HXT16_2;R_HXT4_3;R_HXT7_2;R_HXT15_2;R_HXT3_2;R_HXT6_2;R_HXT9_3;R_HXT11_4;R_HXT2_2;R_HXT17_2;R_HXT5_2;R_HXT8_2;R_HXT10_3;R_HXT13_2	HXT16_YEAST	MNXR69019	MNXC2%MNXC3		bigg:FRUt1r;bigg:FRUtex;iaf1260:FRUtex;reactome:REACT_107432;reactome:REACT_108144;reactome:REACT_131399;reactome:REACT_153908;reactome:REACT_153920;reactome:REACT_156736;reactome:REACT_158460;reactome:REACT_159950;reactome:REACT_28659;reactome:REACT_34761;reactome:REACT_79205;reactome:REACT_88249;reactome:REACT_89328;reactome:REACT_9449;reactome:REACT_94807;seed:rxn08537;seed:rxn12996	0	999999			0	0
RD7F896F7_LR-1264	1 MNXM1380@MNXC2 --> 1 MNXM1380@MNXC3	R_HXT1_2;R_HXT16_2;R_HXT4_3;R_HXT7_2;R_HXT15_2;R_HXT3_2;R_HXT6_2;R_HXT9_3;R_HXT11_4;R_HXT2_2;R_HXT17_2;R_HXT5_2;R_HXT8_2;R_HXT10_3;R_HXT13_2	HXT17_YEAST	MNXR69019	MNXC2%MNXC3		bigg:FRUt1r;bigg:FRUtex;iaf1260:FRUtex;reactome:REACT_107432;reactome:REACT_108144;reactome:REACT_131399;reactome:REACT_153908;reactome:REACT_153920;reactome:REACT_156736;reactome:REACT_158460;reactome:REACT_159950;reactome:REACT_28659;reactome:REACT_34761;reactome:REACT_79205;reactome:REACT_88249;reactome:REACT_89328;reactome:REACT_9449;reactome:REACT_94807;seed:rxn08537;seed:rxn12996	0	999999			0	0
RD7F896F7_LR-1265	1 MNXM1380@MNXC2 --> 1 MNXM1380@MNXC3	R_HXT1_2;R_HXT16_2;R_HXT4_3;R_HXT7_2;R_HXT15_2;R_HXT3_2;R_HXT6_2;R_HXT9_3;R_HXT11_4;R_HXT2_2;R_HXT17_2;R_HXT5_2;R_HXT8_2;R_HXT10_3;R_HXT13_2	HXT1_YEAST	MNXR69019	MNXC2%MNXC3		bigg:FRUt1r;bigg:FRUtex;iaf1260:FRUtex;reactome:REACT_107432;reactome:REACT_108144;reactome:REACT_131399;reactome:REACT_153908;reactome:REACT_153920;reactome:REACT_156736;reactome:REACT_158460;reactome:REACT_159950;reactome:REACT_28659;reactome:REACT_34761;reactome:REACT_79205;reactome:REACT_88249;reactome:REACT_89328;reactome:REACT_9449;reactome:REACT_94807;seed:rxn08537;seed:rxn12996	0	999999			0	0
RD7F896F7_LR-1266	1 MNXM1380@MNXC2 --> 1 MNXM1380@MNXC3	R_HXT1_2;R_HXT16_2;R_HXT4_3;R_HXT7_2;R_HXT15_2;R_HXT3_2;R_HXT6_2;R_HXT9_3;R_HXT11_4;R_HXT2_2;R_HXT17_2;R_HXT5_2;R_HXT8_2;R_HXT10_3;R_HXT13_2	HXT2_YEAST	MNXR69019	MNXC2%MNXC3		bigg:FRUt1r;bigg:FRUtex;iaf1260:FRUtex;reactome:REACT_107432;reactome:REACT_108144;reactome:REACT_131399;reactome:REACT_153908;reactome:REACT_153920;reactome:REACT_156736;reactome:REACT_158460;reactome:REACT_159950;reactome:REACT_28659;reactome:REACT_34761;reactome:REACT_79205;reactome:REACT_88249;reactome:REACT_89328;reactome:REACT_9449;reactome:REACT_94807;seed:rxn08537;seed:rxn12996	0	999999			0	0
RD7F896F7_LR-1267	1 MNXM1380@MNXC2 --> 1 MNXM1380@MNXC3	R_HXT1_2;R_HXT16_2;R_HXT4_3;R_HXT7_2;R_HXT15_2;R_HXT3_2;R_HXT6_2;R_HXT9_3;R_HXT11_4;R_HXT2_2;R_HXT17_2;R_HXT5_2;R_HXT8_2;R_HXT10_3;R_HXT13_2	HXT3_YEAST	MNXR69019	MNXC2%MNXC3		bigg:FRUt1r;bigg:FRUtex;iaf1260:FRUtex;reactome:REACT_107432;reactome:REACT_108144;reactome:REACT_131399;reactome:REACT_153908;reactome:REACT_153920;reactome:REACT_156736;reactome:REACT_158460;reactome:REACT_159950;reactome:REACT_28659;reactome:REACT_34761;reactome:REACT_79205;reactome:REACT_88249;reactome:REACT_89328;reactome:REACT_9449;reactome:REACT_94807;seed:rxn08537;seed:rxn12996	0	999999			0	0
RD7F896F7_LR-1268	1 MNXM1380@MNXC2 --> 1 MNXM1380@MNXC3	R_HXT1_2;R_HXT16_2;R_HXT4_3;R_HXT7_2;R_HXT15_2;R_HXT3_2;R_HXT6_2;R_HXT9_3;R_HXT11_4;R_HXT2_2;R_HXT17_2;R_HXT5_2;R_HXT8_2;R_HXT10_3;R_HXT13_2	HXT4_YEAST	MNXR69019	MNXC2%MNXC3		bigg:FRUt1r;bigg:FRUtex;iaf1260:FRUtex;reactome:REACT_107432;reactome:REACT_108144;reactome:REACT_131399;reactome:REACT_153908;reactome:REACT_153920;reactome:REACT_156736;reactome:REACT_158460;reactome:REACT_159950;reactome:REACT_28659;reactome:REACT_34761;reactome:REACT_79205;reactome:REACT_88249;reactome:REACT_89328;reactome:REACT_9449;reactome:REACT_94807;seed:rxn08537;seed:rxn12996	0	999999			0	0
RD7F896F7_LR-1269	1 MNXM1380@MNXC2 --> 1 MNXM1380@MNXC3	R_HXT1_2;R_HXT16_2;R_HXT4_3;R_HXT7_2;R_HXT15_2;R_HXT3_2;R_HXT6_2;R_HXT9_3;R_HXT11_4;R_HXT2_2;R_HXT17_2;R_HXT5_2;R_HXT8_2;R_HXT10_3;R_HXT13_2	HXT5_YEAST	MNXR69019	MNXC2%MNXC3		bigg:FRUt1r;bigg:FRUtex;iaf1260:FRUtex;reactome:REACT_107432;reactome:REACT_108144;reactome:REACT_131399;reactome:REACT_153908;reactome:REACT_153920;reactome:REACT_156736;reactome:REACT_158460;reactome:REACT_159950;reactome:REACT_28659;reactome:REACT_34761;reactome:REACT_79205;reactome:REACT_88249;reactome:REACT_89328;reactome:REACT_9449;reactome:REACT_94807;seed:rxn08537;seed:rxn12996	0	999999			0	0
RD7F896F7_LR-1270	1 MNXM1380@MNXC2 --> 1 MNXM1380@MNXC3	R_HXT1_2;R_HXT16_2;R_HXT4_3;R_HXT7_2;R_HXT15_2;R_HXT3_2;R_HXT6_2;R_HXT9_3;R_HXT11_4;R_HXT2_2;R_HXT17_2;R_HXT5_2;R_HXT8_2;R_HXT10_3;R_HXT13_2	HXT6_YEAST	MNXR69019	MNXC2%MNXC3		bigg:FRUt1r;bigg:FRUtex;iaf1260:FRUtex;reactome:REACT_107432;reactome:REACT_108144;reactome:REACT_131399;reactome:REACT_153908;reactome:REACT_153920;reactome:REACT_156736;reactome:REACT_158460;reactome:REACT_159950;reactome:REACT_28659;reactome:REACT_34761;reactome:REACT_79205;reactome:REACT_88249;reactome:REACT_89328;reactome:REACT_9449;reactome:REACT_94807;seed:rxn08537;seed:rxn12996	0	999999			0	0
RD7F896F7_LR-1271	1 MNXM1380@MNXC2 --> 1 MNXM1380@MNXC3	R_HXT1_2;R_HXT16_2;R_HXT4_3;R_HXT7_2;R_HXT15_2;R_HXT3_2;R_HXT6_2;R_HXT9_3;R_HXT11_4;R_HXT2_2;R_HXT17_2;R_HXT5_2;R_HXT8_2;R_HXT10_3;R_HXT13_2	HXT7_YEAST	MNXR69019	MNXC2%MNXC3		bigg:FRUt1r;bigg:FRUtex;iaf1260:FRUtex;reactome:REACT_107432;reactome:REACT_108144;reactome:REACT_131399;reactome:REACT_153908;reactome:REACT_153920;reactome:REACT_156736;reactome:REACT_158460;reactome:REACT_159950;reactome:REACT_28659;reactome:REACT_34761;reactome:REACT_79205;reactome:REACT_88249;reactome:REACT_89328;reactome:REACT_9449;reactome:REACT_94807;seed:rxn08537;seed:rxn12996	0	999999			0	0
RD7F896F7_LR-1272	1 MNXM1380@MNXC2 --> 1 MNXM1380@MNXC3	R_HXT1_2;R_HXT16_2;R_HXT4_3;R_HXT7_2;R_HXT15_2;R_HXT3_2;R_HXT6_2;R_HXT9_3;R_HXT11_4;R_HXT2_2;R_HXT17_2;R_HXT5_2;R_HXT8_2;R_HXT10_3;R_HXT13_2	HXT8_YEAST	MNXR69019	MNXC2%MNXC3		bigg:FRUt1r;bigg:FRUtex;iaf1260:FRUtex;reactome:REACT_107432;reactome:REACT_108144;reactome:REACT_131399;reactome:REACT_153908;reactome:REACT_153920;reactome:REACT_156736;reactome:REACT_158460;reactome:REACT_159950;reactome:REACT_28659;reactome:REACT_34761;reactome:REACT_79205;reactome:REACT_88249;reactome:REACT_89328;reactome:REACT_9449;reactome:REACT_94807;seed:rxn08537;seed:rxn12996	0	999999			0	0
RD7F896F7_LR-1273	1 MNXM1380@MNXC2 --> 1 MNXM1380@MNXC3	R_HXT1_2;R_HXT16_2;R_HXT4_3;R_HXT7_2;R_HXT15_2;R_HXT3_2;R_HXT6_2;R_HXT9_3;R_HXT11_4;R_HXT2_2;R_HXT17_2;R_HXT5_2;R_HXT8_2;R_HXT10_3;R_HXT13_2	HXT9_YEAST	MNXR69019	MNXC2%MNXC3		bigg:FRUt1r;bigg:FRUtex;iaf1260:FRUtex;reactome:REACT_107432;reactome:REACT_108144;reactome:REACT_131399;reactome:REACT_153908;reactome:REACT_153920;reactome:REACT_156736;reactome:REACT_158460;reactome:REACT_159950;reactome:REACT_28659;reactome:REACT_34761;reactome:REACT_79205;reactome:REACT_88249;reactome:REACT_89328;reactome:REACT_9449;reactome:REACT_94807;seed:rxn08537;seed:rxn12996	0	999999			0	0
RF4F2B0CB_LR-1470	1 MNXM1380@MNXC3 + 1 MNXM3@MNXC3 --> 1 MNXM1@MNXC3 + 1 MNXM7@MNXC3 + 1 MNXM89621@MNXC3	R_HXK2_4;R_HXK1_4	HXKA_YEAST		MNXC3			0	999999			0	0
RF4F2B0CB_LR-1471	1 MNXM1380@MNXC3 + 1 MNXM3@MNXC3 --> 1 MNXM1@MNXC3 + 1 MNXM7@MNXC3 + 1 MNXM89621@MNXC3	R_HXK2_4;R_HXK1_4	HXKB_YEAST		MNXC3			0	999999			0	0
R1E7EC1F1_RL-92	1 MNXM138@MNXC3 + 1 MNXM1@MNXC3 + 2 MNXM7@MNXC3 + 1 MNXM89557@MNXC3 + 1 MNXM9@MNXC3 <-- 1 MNXM13@MNXC3 + 1 MNXM37@MNXC3 + 2 MNXM3@MNXC3	R_CPA2;R_URA2_2	CARB_YEAST		MNXC3			-999999	0			0	0
R1E7EC1F1_RL-93	1 MNXM138@MNXC3 + 1 MNXM1@MNXC3 + 2 MNXM7@MNXC3 + 1 MNXM89557@MNXC3 + 1 MNXM9@MNXC3 <-- 1 MNXM13@MNXC3 + 1 MNXM37@MNXC3 + 2 MNXM3@MNXC3	R_CPA2;R_URA2_2	PYR1_YEAST		MNXC3			-999999	0			0	0
RCDE270B1_RL-1196	1 MNXM1397@MNXC3 + 4 MNXM1@MNXC3 <-- 1 MNXM1515@MNXC3	R_HIS4_2	HIS2_YEAST		MNXC3			-999999	0			0	0
RE3198A0B_RL-1351	1 MNXM13@MNXC3 + 1 MNXM145@MNXC3 + 1 MNXM6@MNXC3 <-- 1 MNXM325@MNXC3 + 1 MNXM5@MNXC3	rxn01115	GENE6PGD1_YEAST	MNXR2793	MNXC3	1.1.1.44	bigg:GND;bigg:GNDer;biopath:RXN01411;brenda:BR29307;brenda:BS188134;ec:1.1.1.44;ecocyc:6PGLUCONDEHYDROG-RXN;iaf1260:GND;iag612:rbs_83;iao358:rll_178;iao358:rll_181;igt196:GND;iin800:GND1;iin800:GND2;iit341:GND;ijn746:GND;ijr904.45632:GND;ijr904:GND;imeo21:GND;imm904:GND;imo1053-pao1:PGDH;imo1056:PGDH;ind750:GND;inj661:GND;intenz:19371;irs1563.45632:R01528_c;irs1563.45632:R01528_p;isb619:GND;iso78…	-999999	0			0	0
RE3198A0B_RL-1352	1 MNXM13@MNXC3 + 1 MNXM145@MNXC3 + 1 MNXM6@MNXC3 <-- 1 MNXM325@MNXC3 + 1 MNXM5@MNXC3	rxn01115	GENE6PGD2_YEAST	MNXR2793	MNXC3	1.1.1.44	bigg:GND;bigg:GNDer;biopath:RXN01411;brenda:BR29307;brenda:BS188134;ec:1.1.1.44;ecocyc:6PGLUCONDEHYDROG-RXN;iaf1260:GND;iag612:rbs_83;iao358:rll_178;iao358:rll_181;igt196:GND;iin800:GND1;iin800:GND2;iit341:GND;ijn746:GND;ijr904.45632:GND;ijr904:GND;imeo21:GND;imm904:GND;imo1053-pao1:PGDH;imo1056:PGDH;ind750:GND;inj661:GND;intenz:19371;irs1563.45632:R01528_c;irs1563.45632:R01528_p;isb619:GND;iso78…	-999999	0			0	0
R43C33F67_B-335	1 MNXM13@MNXC3 + 1 MNXM1@MNXC3 + 1 MNXM21@MNXC3 + 1 MNXM3@MNXC3 <==> 1 MNXM40@MNXC3 + 1 MNXM7@MNXC3 + 1 MNXM9@MNXC3	R_ACC1	ACAC_YEAST	MNXR29039	MNXC3		iao358:rll_0;iao358:rll_1;iao358:rll_2;seed:rxn11196	-999999	999999			0	0
R2A6AC427_LR-177	1 MNXM13@MNXC3 + 1 MNXM1@MNXC3 + 1 MNXM23@MNXC3 + 1 MNXM3@MNXC3 --> 1 MNXM46@MNXC3 + 1 MNXM7@MNXC3 + 1 MNXM9@MNXC3	R_PYC2;R_PYC1	PYC1_YEAST	MNXR25059	MNXC3		iao358:rll_377;seed:rxn11274	0	999999			0	0
R2A6AC427_LR-178	1 MNXM13@MNXC3 + 1 MNXM1@MNXC3 + 1 MNXM23@MNXC3 + 1 MNXM3@MNXC3 --> 1 MNXM46@MNXC3 + 1 MNXM7@MNXC3 + 1 MNXM9@MNXC3	R_PYC2;R_PYC1	PYC2_YEAST	MNXR25059	MNXC3		iao358:rll_377;seed:rxn11274	0	999999			0	0
R69BB0F1C_B-598	1 MNXM13@MNXC3 + 1 MNXM1@MNXC4 + 1 MNXM21@MNXC4 + 1 MNXM3@MNXC4 <==> 1 MNXM40@MNXC4 + 1 MNXM7@MNXC4 + 1 MNXM9@MNXC4	R_HFA1	HFA1_YEAST	MNXR29039	MNXC3%MNXC4		iao358:rll_0;iao358:rll_1;iao358:rll_2;seed:rxn11196	-999999	999999			0	0
R5CAE12EA_RL-504	1 MNXM13@MNXC3 + 1 MNXM210@MNXC3 <-- 1 MNXM503@MNXC3	R_PHA2	PHA2_YEAST		MNXC3			-999999	0			0	0
R61EA5EB2_RL-540	1 MNXM13@MNXC3 + 1 MNXM2454@MNXC3 + 1 MNXM9@MNXC3 <-- 3 MNXM1@MNXC3 + 1 MNXM23@MNXC3 + 1 MNXM74@MNXC3	R_U71_			MNXC3			-999999	0			0	0
R805BFEA9_RL-709	1 MNXM13@MNXC3 + 1 MNXM24578@MNXC3 + 1 MNXM925@MNXC3 <-- 1 MNXM184@MNXC3 + 1 MNXM564@MNXC3	R_FAS2_7_1	FAS2_YEAST	MNXR68195	MNXC3	2.3.1.179;2.3.1.180;2.3.1.41;2.3.1.85;2.3.1.86	bigg:3OAS160;ec:2.3.1.179;ec:2.3.1.180;ec:2.3.1.41;ec:2.3.1.85;ec:2.3.1.86;iabaylyiv4:0-3OXOACP-SYNTHASE-RXN;iabaylyiv4:C16;iaf1260:3OAS160;iin800:CEM1_7;iin800:FAS2_7_1;ijn746:3OAS160;imo1053-pao1:MCMAT7;imo1056:MCMAT7;kegg:R04968;obsolete:rxn07999;obsolete:rxn12876;seed:rxn05344	-999999	0			0	0
R2B4EF9FA_RL-182	1 MNXM13@MNXC3 + 1 MNXM25602@MNXC3 + 1 MNXM925@MNXC3 <-- 1 MNXM184@MNXC3 + 1 MNXM2645@MNXC3	rxn05346	FAS2_YEAST	MNXR68198	MNXC3	2.3.1.179;2.3.1.180;2.3.1.41;2.3.1.85;2.3.1.86	bigg:3OAS60;ec:2.3.1.179;ec:2.3.1.180;ec:2.3.1.41;ec:2.3.1.85;ec:2.3.1.86;iabaylyiv4:0-3OXOACP-SYNTHASE-RXN;iabaylyiv4:C6;iaf1260:3OAS60;iin800:CEM1_2;iin800:FAS2_2_1;ijn746:3OAS60;imo1053-pao1:MCMAT2;imo1056:MCMAT2;kegg:R04952;metacyc:RXN-9516;obsolete:rxn12689;obsolete:rxn12871;seed:rxn05346	-999999	0			0	0
R1F1614EE_RL-98	1 MNXM13@MNXC3 + 1 MNXM26095@MNXC3 + 1 MNXM925@MNXC3 <-- 1 MNXM184@MNXC3 + 1 MNXM5723@MNXC3	R_FAS2_6_1	FAS2_YEAST	MNXR68194	MNXC3	2.3.1.179;2.3.1.180;2.3.1.41;2.3.1.85;2.3.1.86	bigg:3OAS140;ec:2.3.1.179;ec:2.3.1.180;ec:2.3.1.41;ec:2.3.1.85;ec:2.3.1.86;iabaylyiv4:0-3OXOACP-SYNTHASE-RXN;iabaylyiv4:C14;iaf1260:3OAS140;iin800:CEM1_6;iin800:FAS2_6_1;ijn746:3OAS140;imo1053-pao1:MCMAT6;imo1056:MCMAT6;kegg:R04726;metacyc:RXN-9535;obsolete:rxn12875;seed:rxn05345	-999999	0			0	0
RECEBE4AF_RL-1426	1 MNXM13@MNXC3 + 1 MNXM26616@MNXC3 + 1 MNXM925@MNXC3 <-- 1 MNXM184@MNXC3 + 1 MNXM23586@MNXC3	rxn05343	FAS2_YEAST	MNXR68192	MNXC3	2.3.1.179;2.3.1.180;2.3.1.41;2.3.1.85;2.3.1.86	bigg:3OAS100;ec:2.3.1.179;ec:2.3.1.180;ec:2.3.1.41;ec:2.3.1.85;ec:2.3.1.86;iabaylyiv4:0-3OXOACP-SYNTHASE-RXN;iabaylyiv4:C10;iaf1260:3OAS100;iin800:CEM1_4;iin800:FAS2_4_1;ijn746:3OAS100;imo1053-pao1:MCMAT4;imo1056:MCMAT4;kegg:R04960;metacyc:RXN-9527;obsolete:rxn12683;obsolete:rxn12873;seed:rxn05343	-999999	0			0	0
RA36CD38E_RL-926	1 MNXM13@MNXC3 + 1 MNXM28031@MNXC3 + 1 MNXM925@MNXC3 <-- 1 MNXM184@MNXC3 + 1 MNXM23683@MNXC3	rxn05350	FAS2_YEAST	MNXR68199	MNXC3	2.3.1.179;2.3.1.180;2.3.1.41;2.3.1.85;2.3.1.86	bigg:3OAS80;ec:2.3.1.179;ec:2.3.1.180;ec:2.3.1.41;ec:2.3.1.85;ec:2.3.1.86;iabaylyiv4:0-3OXOACP-SYNTHASE-RXN;iabaylyiv4:C8;iaf1260:3OAS80;iin800:CEM1_3;iin800:FAS2_3_1;ijn746:3OAS80;imo1053-pao1:MCMAT3;imo1056:MCMAT3;kegg:R04957;metacyc:RXN-9523;obsolete:rxn12690;obsolete:rxn12872;seed:rxn05350	-999999	0			0	0
R130C8FB7_RL-16	1 MNXM13@MNXC3 + 1 MNXM28933@MNXC3 + 1 MNXM925@MNXC3 <-- 1 MNXM184@MNXC3 + 1 MNXM25221@MNXC3	rxn05348	FAS2_YEAST	MNXR68193	MNXC3	2.3.1.179;2.3.1.180;2.3.1.41;2.3.1.85;2.3.1.86	bigg:3OAS120;ec:2.3.1.179;ec:2.3.1.180;ec:2.3.1.41;ec:2.3.1.85;ec:2.3.1.86;iabaylyiv4:0-3OXOACP-SYNTHASE-RXN;iabaylyiv4:C12;iaf1260:3OAS120;iin800:CEM1_5;iin800:FAS2_5_1;ijn746:3OAS120;imo1053-pao1:MCMAT5;imo1056:MCMAT5;kegg:R04963;metacyc:RXN-9531;obsolete:rxn12684;obsolete:rxn12874;seed:rxn05348	-999999	0			0	0
R6DBD8E18_B-622	1 MNXM13@MNXC3 + 1 MNXM321@MNXC3 <==> 1 MNXM16@MNXC3 + 1 MNXM1@MNXC3	r_0145	DCAM_YEAST	MNXR484	MNXC3	4.1.1.50	aragem.45632:R00178_c;bigg:ADMDC;bigg:ADMDCr;brenda:BR310;brenda:BS1475;ec:4.1.1.50;ecocyc:SAMDECARB-RXN;iaf1260:ADMDC;igt196:ADMDCr;iin800:SPE2;iit341:ADMDCr;ijr904.45632:ADMDCr;ijr904:ADMDCr;imeo21:ADMDCr;imm904:ADMDC;imo1053-pao1:ADMDC;imo1056:ADMDC;ind750:ADMDC;inj661:ADMDCr;intenz:4544;irs1563.45632:R00178_c;isb619:ADMDCr;iso783:ADMDC;iyo844:ADMDC;kegg:R00178;macie:M0225;metacyc:SAMDECARB-RX…	-999999	999999			0	0
R16281A7A_RL-35	1 MNXM13@MNXC3 + 1 MNXM345@MNXC3 <-- 1 MNXM153@MNXC3 + 1 MNXM66139@MNXC3	R_U57_			MNXC3			-999999	0			0	0
R6B0ADC7D_RL-610	1 MNXM13@MNXC3 + 1 MNXM75@MNXC3 <-- 1 MNXM1@MNXC3 + 1 MNXM23@MNXC3	rxn00168	PDC1_YEAST	MNXR4550	MNXC3	4.1.1.1	bigg:PYRDC;biopath:RXN00799;brenda:BS83167;ec:4.1.1.1;kegg:R00224;metacyc:RXN-6161;seed:rxn00168	-999999	0			0	0
R6B0ADC7D_RL-611	1 MNXM13@MNXC3 + 1 MNXM75@MNXC3 <-- 1 MNXM1@MNXC3 + 1 MNXM23@MNXC3	rxn00168	PDC5_YEAST	MNXR4550	MNXC3	4.1.1.1	bigg:PYRDC;biopath:RXN00799;brenda:BS83167;ec:4.1.1.1;kegg:R00224;metacyc:RXN-6161;seed:rxn00168	-999999	0			0	0
R6B0ADC7D_RL-612	1 MNXM13@MNXC3 + 1 MNXM75@MNXC3 <-- 1 MNXM1@MNXC3 + 1 MNXM23@MNXC3	rxn00168	PDC6_YEAST	MNXR4550	MNXC3	4.1.1.1	bigg:PYRDC;biopath:RXN00799;brenda:BS83167;ec:4.1.1.1;kegg:R00224;metacyc:RXN-6161;seed:rxn00168	-999999	0			0	0
R9D0B47FB_RL-886	1 MNXM13@MNXC3 + 1 MNXM866@MNXC3 <-- 1 MNXM1455@MNXC3 + 1 MNXM1@MNXC3	R_TRP3_2	TRPG_YEAST		MNXC3			-999999	0			0	0
R8EF7D89A_RL-796	1 MNXM13@MNXC3 + 1 MNXM962@MNXC3 + 1 isoiIN800165@MNXC3 <-- 1 MNXM2454@MNXC3 + 1 MNXM55@MNXC3 + 1 MNXM76@MNXC3	R_U75_;R_U74_;R_U73_;R_U72_			MNXC3			-999999	0			0	0
RD199FE75_RL-1216	1 MNXM13@MNXC3 + 1 isoiIN800538@MNXC3 <-- 1 isoiIN800537@MNXC3	R_ERG26_1	ERG26_YEAST		MNXC3			-999999	0			0	0
RC5345DD9_RL-1143	1 MNXM13@MNXC3 + 1 isoiIN800540@MNXC3 <-- 1 isoiIN800539@MNXC3	R_ERG26_2	ERG26_YEAST		MNXC3			-999999	0			0	0
R33C7388D_RL-225	1 MNXM13@MNXC3 + 1 isoiIN80077@MNXC3 <-- 1 MNXM2847@MNXC3	R_PAD1	PAD1_YEAST		MNXC3			-999999	0			0	0
R6B9ED10E_B-616	1 MNXM13@MNXC3 + 2 MNXM15@MNXC3 + 1 MNXM69@MNXC3 <==> 3 MNXM1@MNXC3 + 1 MNXM490@MNXC3	R_DAL3	ALLA_YEAST		MNXC3			-999999	999999			0	0
R5AEE35A5_RL-491	1 MNXM13@MNXC3 + 2 MNXM1@MNXC2 + 1 MNXM90307@MNXC4 <-- 1 MNXM2440@MNXC4 + 1 MNXM39@MNXC3	R_U2_			MNXC2%MNXC3%MNXC4			-999999	0			0	0
RE8F82040_RL-1398	1 MNXM13@MNXC4 + 1 MNXM23@MNXC4 + 1 MNXM6@MNXC4 <-- 1 MNXM5@MNXC4 + 1 MNXM90553@MNXC4	R_MAE1	MAOM_YEAST		MNXC4			-999999	0			0	0
R5847CE6_RL-461	1 MNXM13@MNXC4 + 1 MNXM24578@MNXC4 + 1 MNXM925@MNXC4 <-- 1 MNXM184@MNXC4 + 1 MNXM564@MNXC4	R_CEM1_7	CEM1_YEAST	MNXR68195	MNXC4	2.3.1.179;2.3.1.180;2.3.1.41;2.3.1.85;2.3.1.86	bigg:3OAS160;ec:2.3.1.179;ec:2.3.1.180;ec:2.3.1.41;ec:2.3.1.85;ec:2.3.1.86;iabaylyiv4:0-3OXOACP-SYNTHASE-RXN;iabaylyiv4:C16;iaf1260:3OAS160;iin800:CEM1_7;iin800:FAS2_7_1;ijn746:3OAS160;imo1053-pao1:MCMAT7;imo1056:MCMAT7;kegg:R04968;obsolete:rxn07999;obsolete:rxn12876;seed:rxn05344	-999999	0			0	0
R1C8D791D_RL-83	1 MNXM13@MNXC4 + 1 MNXM25602@MNXC4 + 1 MNXM925@MNXC4 <-- 1 MNXM184@MNXC4 + 1 MNXM2645@MNXC4	R_CEM1_2	CEM1_YEAST	MNXR68198	MNXC4	2.3.1.179;2.3.1.180;2.3.1.41;2.3.1.85;2.3.1.86	bigg:3OAS60;ec:2.3.1.179;ec:2.3.1.180;ec:2.3.1.41;ec:2.3.1.85;ec:2.3.1.86;iabaylyiv4:0-3OXOACP-SYNTHASE-RXN;iabaylyiv4:C6;iaf1260:3OAS60;iin800:CEM1_2;iin800:FAS2_2_1;ijn746:3OAS60;imo1053-pao1:MCMAT2;imo1056:MCMAT2;kegg:R04952;metacyc:RXN-9516;obsolete:rxn12689;obsolete:rxn12871;seed:rxn05346	-999999	0			0	0
R28D59409_RL-169	1 MNXM13@MNXC4 + 1 MNXM26095@MNXC4 + 1 MNXM925@MNXC4 <-- 1 MNXM184@MNXC4 + 1 MNXM5723@MNXC4	R_CEM1_6	CEM1_YEAST	MNXR68194	MNXC4	2.3.1.179;2.3.1.180;2.3.1.41;2.3.1.85;2.3.1.86	bigg:3OAS140;ec:2.3.1.179;ec:2.3.1.180;ec:2.3.1.41;ec:2.3.1.85;ec:2.3.1.86;iabaylyiv4:0-3OXOACP-SYNTHASE-RXN;iabaylyiv4:C14;iaf1260:3OAS140;iin800:CEM1_6;iin800:FAS2_6_1;ijn746:3OAS140;imo1053-pao1:MCMAT6;imo1056:MCMAT6;kegg:R04726;metacyc:RXN-9535;obsolete:rxn12875;seed:rxn05345	-999999	0			0	0
R3975390_RL-253	1 MNXM13@MNXC4 + 1 MNXM26616@MNXC4 + 1 MNXM925@MNXC4 <-- 1 MNXM184@MNXC4 + 1 MNXM23586@MNXC4	R_CEM1_4	CEM1_YEAST	MNXR68192	MNXC4	2.3.1.179;2.3.1.180;2.3.1.41;2.3.1.85;2.3.1.86	bigg:3OAS100;ec:2.3.1.179;ec:2.3.1.180;ec:2.3.1.41;ec:2.3.1.85;ec:2.3.1.86;iabaylyiv4:0-3OXOACP-SYNTHASE-RXN;iabaylyiv4:C10;iaf1260:3OAS100;iin800:CEM1_4;iin800:FAS2_4_1;ijn746:3OAS100;imo1053-pao1:MCMAT4;imo1056:MCMAT4;kegg:R04960;metacyc:RXN-9527;obsolete:rxn12683;obsolete:rxn12873;seed:rxn05343	-999999	0			0	0
R4C1064B1_RL-386	1 MNXM13@MNXC4 + 1 MNXM28031@MNXC4 + 1 MNXM925@MNXC4 <-- 1 MNXM184@MNXC4 + 1 MNXM23683@MNXC4	R_CEM1_3	CEM1_YEAST	MNXR68199	MNXC4	2.3.1.179;2.3.1.180;2.3.1.41;2.3.1.85;2.3.1.86	bigg:3OAS80;ec:2.3.1.179;ec:2.3.1.180;ec:2.3.1.41;ec:2.3.1.85;ec:2.3.1.86;iabaylyiv4:0-3OXOACP-SYNTHASE-RXN;iabaylyiv4:C8;iaf1260:3OAS80;iin800:CEM1_3;iin800:FAS2_3_1;ijn746:3OAS80;imo1053-pao1:MCMAT3;imo1056:MCMAT3;kegg:R04957;metacyc:RXN-9523;obsolete:rxn12690;obsolete:rxn12872;seed:rxn05350	-999999	0			0	0
RFC703888_RL-1522	1 MNXM13@MNXC4 + 1 MNXM28933@MNXC4 + 1 MNXM925@MNXC4 <-- 1 MNXM184@MNXC4 + 1 MNXM25221@MNXC4	R_CEM1_5	CEM1_YEAST	MNXR68193	MNXC4	2.3.1.179;2.3.1.180;2.3.1.41;2.3.1.85;2.3.1.86	bigg:3OAS120;ec:2.3.1.179;ec:2.3.1.180;ec:2.3.1.41;ec:2.3.1.85;ec:2.3.1.86;iabaylyiv4:0-3OXOACP-SYNTHASE-RXN;iabaylyiv4:C12;iaf1260:3OAS120;iin800:CEM1_5;iin800:FAS2_5_1;ijn746:3OAS120;imo1053-pao1:MCMAT5;imo1056:MCMAT5;kegg:R04963;metacyc:RXN-9531;obsolete:rxn12684;obsolete:rxn12874;seed:rxn05348	-999999	0			0	0
R146C42F6_RL-19	1 MNXM13@MNXC4 + 1 MNXM426@MNXC4 <-- 1 MNXM1@MNXC4 + 2 MNXM23@MNXC4	r_0097	ILVB_YEAST	MNXR392	MNXC4	2.2.1.6	brenda:BR37100;ec:2.2.1.6;intenz:10532;kegg:R00006;rhea:20501;rhea:20502;rhea:20503;rhea:20504	-999999	0			0	0
RBB6D16A0_RL-1084	1 MNXM13@MNXC4 + 1 isoiIN80052@MNXC4 <-- 1 MNXM159@MNXC4 + 1 MNXM23@MNXC4	R_ILV2_1	ILVB_YEAST		MNXC4			-999999	0			0	0
RE630D36D_B-1382	1 MNXM140@MNXC2 + 1 MNXM1@MNXC2 <==> 1 MNXM140@MNXC3 + 1 MNXM1@MNXC3	rxn05243	AGP1_YEAST	MNXR3223	MNXC2%MNXC3		bigg:LEUt2r;bigg:LEUt2rpp;iaf1260:LEUt2rpp;iaf692:LEUt2r;iin800:AGP1_7;iin800:BAP2_3;iin800:BAP3_3;iin800:GAP1_11;iin800:GNP1_4;iin800:TAT1_2;iin800:VAP1_4;ijr904.45632:LEUt2r;ijr904:LEUt2r;imeo21:LEUt2r;imm904:LEUt2r;imm904:LEUt6;imm904:LEUt7;imo1053-pao1:LEUt2;imo1056:LEUt2;ind750:LEUt2r;inj661:LEUt2r;ips189:LEUt6;isb619:LEUt2r;iyo844:LEUt6;obsolete:rxn05600;seed:rxn05243;seed:rxn08785;seed:rxn…	-999999	999999			0	0
RE630D36D_B-1383	1 MNXM140@MNXC2 + 1 MNXM1@MNXC2 <==> 1 MNXM140@MNXC3 + 1 MNXM1@MNXC3	rxn05243	BAP2_YEAST	MNXR3223	MNXC2%MNXC3		bigg:LEUt2r;bigg:LEUt2rpp;iaf1260:LEUt2rpp;iaf692:LEUt2r;iin800:AGP1_7;iin800:BAP2_3;iin800:BAP3_3;iin800:GAP1_11;iin800:GNP1_4;iin800:TAT1_2;iin800:VAP1_4;ijr904.45632:LEUt2r;ijr904:LEUt2r;imeo21:LEUt2r;imm904:LEUt2r;imm904:LEUt6;imm904:LEUt7;imo1053-pao1:LEUt2;imo1056:LEUt2;ind750:LEUt2r;inj661:LEUt2r;ips189:LEUt6;isb619:LEUt2r;iyo844:LEUt6;obsolete:rxn05600;seed:rxn05243;seed:rxn08785;seed:rxn…	-999999	999999			0	0
RE630D36D_B-1384	1 MNXM140@MNXC2 + 1 MNXM1@MNXC2 <==> 1 MNXM140@MNXC3 + 1 MNXM1@MNXC3	rxn05243	BAP3_YEAST	MNXR3223	MNXC2%MNXC3		bigg:LEUt2r;bigg:LEUt2rpp;iaf1260:LEUt2rpp;iaf692:LEUt2r;iin800:AGP1_7;iin800:BAP2_3;iin800:BAP3_3;iin800:GAP1_11;iin800:GNP1_4;iin800:TAT1_2;iin800:VAP1_4;ijr904.45632:LEUt2r;ijr904:LEUt2r;imeo21:LEUt2r;imm904:LEUt2r;imm904:LEUt6;imm904:LEUt7;imo1053-pao1:LEUt2;imo1056:LEUt2;ind750:LEUt2r;inj661:LEUt2r;ips189:LEUt6;isb619:LEUt2r;iyo844:LEUt6;obsolete:rxn05600;seed:rxn05243;seed:rxn08785;seed:rxn…	-999999	999999			0	0
RE630D36D_B-1385	1 MNXM140@MNXC2 + 1 MNXM1@MNXC2 <==> 1 MNXM140@MNXC3 + 1 MNXM1@MNXC3	rxn05243	GAP1_YEAST	MNXR3223	MNXC2%MNXC3		bigg:LEUt2r;bigg:LEUt2rpp;iaf1260:LEUt2rpp;iaf692:LEUt2r;iin800:AGP1_7;iin800:BAP2_3;iin800:BAP3_3;iin800:GAP1_11;iin800:GNP1_4;iin800:TAT1_2;iin800:VAP1_4;ijr904.45632:LEUt2r;ijr904:LEUt2r;imeo21:LEUt2r;imm904:LEUt2r;imm904:LEUt6;imm904:LEUt7;imo1053-pao1:LEUt2;imo1056:LEUt2;ind750:LEUt2r;inj661:LEUt2r;ips189:LEUt6;isb619:LEUt2r;iyo844:LEUt6;obsolete:rxn05600;seed:rxn05243;seed:rxn08785;seed:rxn…	-999999	999999			0	0
RE630D36D_B-1386	1 MNXM140@MNXC2 + 1 MNXM1@MNXC2 <==> 1 MNXM140@MNXC3 + 1 MNXM1@MNXC3	rxn05243	GNP1_YEAST	MNXR3223	MNXC2%MNXC3		bigg:LEUt2r;bigg:LEUt2rpp;iaf1260:LEUt2rpp;iaf692:LEUt2r;iin800:AGP1_7;iin800:BAP2_3;iin800:BAP3_3;iin800:GAP1_11;iin800:GNP1_4;iin800:TAT1_2;iin800:VAP1_4;ijr904.45632:LEUt2r;ijr904:LEUt2r;imeo21:LEUt2r;imm904:LEUt2r;imm904:LEUt6;imm904:LEUt7;imo1053-pao1:LEUt2;imo1056:LEUt2;ind750:LEUt2r;inj661:LEUt2r;ips189:LEUt6;isb619:LEUt2r;iyo844:LEUt6;obsolete:rxn05600;seed:rxn05243;seed:rxn08785;seed:rxn…	-999999	999999			0	0
RE630D36D_B-1387	1 MNXM140@MNXC2 + 1 MNXM1@MNXC2 <==> 1 MNXM140@MNXC3 + 1 MNXM1@MNXC3	rxn05243	TAT1_YEAST	MNXR3223	MNXC2%MNXC3		bigg:LEUt2r;bigg:LEUt2rpp;iaf1260:LEUt2rpp;iaf692:LEUt2r;iin800:AGP1_7;iin800:BAP2_3;iin800:BAP3_3;iin800:GAP1_11;iin800:GNP1_4;iin800:TAT1_2;iin800:VAP1_4;ijr904.45632:LEUt2r;ijr904:LEUt2r;imeo21:LEUt2r;imm904:LEUt2r;imm904:LEUt6;imm904:LEUt7;imo1053-pao1:LEUt2;imo1056:LEUt2;ind750:LEUt2r;inj661:LEUt2r;ips189:LEUt6;isb619:LEUt2r;iyo844:LEUt6;obsolete:rxn05600;seed:rxn05243;seed:rxn08785;seed:rxn…	-999999	999999			0	0
R3C9E09E4_B-286	1 MNXM140@MNXC4 + 1 MNXM20@MNXC4 <==> 1 MNXM18@MNXC4 + 1 MNXM404@MNXC4	R_BAT1_1	BCA1_YEAST		MNXC4			-999999	999999			0	0
R82FE9BFD_LR-726	1 MNXM1422@MNXC3 --> 1 MNXM1456@MNXC3	R_HIS3	HIS7_YEAST		MNXC3			0	999999			0	0
RD93E0B66_B-1284	1 MNXM142@MNXC2 + 1 MNXM1@MNXC2 <==> 1 MNXM142@MNXC3 + 1 MNXM1@MNXC3	rxn05300	AGP1_YEAST	MNXR5067	MNXC2%MNXC3		bigg:THRt2;bigg:THRt2m;bigg:THRt2pp;bigg:THRt2r;bigg:THRt2rpp;iaf1260:THRt2pp;iaf1260:THRt2rpp;iao358:rll_566;iin800:AGP1_13;iin800:GAP1_19;iin800:GNP1_7;iin800:TAT1_5;iit341:THRt2r;ijr904.45632:THRt2r;ijr904:THRt2r;imeo21:THRt2r;imm904:THRt2m;imm904:THRt2r;ind750:THRt2m;ind750:THRt2r;inj661:THRt2r;isb619:THRt2;iso783:THRt3;iyo844:THRt2;obsolete:rxn05660;seed:rxn05300;seed:rxn09304;seed:rxn09305;…	-999999	999999			0	0
RD93E0B66_B-1285	1 MNXM142@MNXC2 + 1 MNXM1@MNXC2 <==> 1 MNXM142@MNXC3 + 1 MNXM1@MNXC3	rxn05300	GAP1_YEAST	MNXR5067	MNXC2%MNXC3		bigg:THRt2;bigg:THRt2m;bigg:THRt2pp;bigg:THRt2r;bigg:THRt2rpp;iaf1260:THRt2pp;iaf1260:THRt2rpp;iao358:rll_566;iin800:AGP1_13;iin800:GAP1_19;iin800:GNP1_7;iin800:TAT1_5;iit341:THRt2r;ijr904.45632:THRt2r;ijr904:THRt2r;imeo21:THRt2r;imm904:THRt2m;imm904:THRt2r;ind750:THRt2m;ind750:THRt2r;inj661:THRt2r;isb619:THRt2;iso783:THRt3;iyo844:THRt2;obsolete:rxn05660;seed:rxn05300;seed:rxn09304;seed:rxn09305;…	-999999	999999			0	0
RD93E0B66_B-1286	1 MNXM142@MNXC2 + 1 MNXM1@MNXC2 <==> 1 MNXM142@MNXC3 + 1 MNXM1@MNXC3	rxn05300	GNP1_YEAST	MNXR5067	MNXC2%MNXC3		bigg:THRt2;bigg:THRt2m;bigg:THRt2pp;bigg:THRt2r;bigg:THRt2rpp;iaf1260:THRt2pp;iaf1260:THRt2rpp;iao358:rll_566;iin800:AGP1_13;iin800:GAP1_19;iin800:GNP1_7;iin800:TAT1_5;iit341:THRt2r;ijr904.45632:THRt2r;ijr904:THRt2r;imeo21:THRt2r;imm904:THRt2m;imm904:THRt2r;ind750:THRt2m;ind750:THRt2r;inj661:THRt2r;isb619:THRt2;iso783:THRt3;iyo844:THRt2;obsolete:rxn05660;seed:rxn05300;seed:rxn09304;seed:rxn09305;…	-999999	999999			0	0
RD93E0B66_B-1287	1 MNXM142@MNXC2 + 1 MNXM1@MNXC2 <==> 1 MNXM142@MNXC3 + 1 MNXM1@MNXC3	rxn05300	TAT1_YEAST	MNXR5067	MNXC2%MNXC3		bigg:THRt2;bigg:THRt2m;bigg:THRt2pp;bigg:THRt2r;bigg:THRt2rpp;iaf1260:THRt2pp;iaf1260:THRt2rpp;iao358:rll_566;iin800:AGP1_13;iin800:GAP1_19;iin800:GNP1_7;iin800:TAT1_5;iit341:THRt2r;ijr904.45632:THRt2r;ijr904:THRt2r;imeo21:THRt2r;imm904:THRt2m;imm904:THRt2r;ind750:THRt2m;ind750:THRt2r;inj661:THRt2r;isb619:THRt2;iso783:THRt3;iyo844:THRt2;obsolete:rxn05660;seed:rxn05300;seed:rxn09304;seed:rxn09305;…	-999999	999999			0	0
RB20AD28A_LR-1025	1 MNXM142@MNXC3 --> 1 MNXM159@MNXC3 + 1 MNXM15@MNXC3	rxn00737	STDH_YEAST	MNXR5058	MNXC3	4.3.1.19	bigg:THRD_L;bigg:THRD_Lm;bigg:THRD_Lr;biopath:RXN00598;brenda:BR22834;ec:4.3.1.19;ecocyc:THREDEHYD-RXN;iabaylyiv4:THREDEHYD-RXN;iaf1260:THRD_L;iag612:rbs_430;iao358:rll_205;igt196:THRD_L;iin800:CHA1_1;iin800:ILV1;iit341:THRD_L;ijn746:THRD_L;ijr904.45632:THRD_L;ijr904:THRD_L;imeo21:THRD_Lr;imm904:THRD_L;imm904:THRD_Lm;imo1053-pao1:THRD_L;imo1056:THRD_L;ind750:THRD_L;ind750:THRD_Lm;inj661:THRD_Lr;i…	0	999999			0	0
R1E93863E_RL-95	1 MNXM142@MNXC3 <-- 1 MNXM29@MNXC3 + 1 MNXM75@MNXC3	R_GLY1	GLY1_YEAST	MNXR5055	MNXC3	4.1.2.48;4.1.2.5	bigg:THRA;bigg:THRAi;bigg:THRAr;biopath:RXN00912;brenda:BR373;ec:4.1.2.48;ec:4.1.2.5;ecocyc:THREONINE-ALDOLASE-RXN;iaf1260:THRAi;iaf692:THRAr;iao358:rll_579;iin800:GLY1;ijn746:THRAr;ijr904.45632:THRAr;ijr904:THRAr;imm904:THRAi;imo1053-pao1:THRA;imo1053-pao1:THRA2;imo1056:THRA;imo1056:THRA2;ind750:THRA;intenz:18735;intenz:18736;isb619:THRAr;iso783:THRA;kegg:R00751;metacyc:THREONINE-ALDOLASE-RXN;rh…	-999999	0			0	0
RCB66919E_B-1191	1 MNXM142@MNXC3 <==> 1 MNXM142@MNXC4	rxn13117		MNXR5069	MNXC3%MNXC4		bigg:THRtex;iaf1260:THRtex;ijn746:THRtex;seed:rxn09307;seed:rxn10898;seed:rxn13117	-999999	999999			0	0
RA287112D_LR-916	1 MNXM1434@MNXC3 --> 1 MNXM89602@MNXC3 + 1 MNXM99@MNXC3	R_YBR184W_1;R_FSP2_2	MALX2_YEAST		MNXC3			0	999999			0	0
RA287112D_LR-917	1 MNXM1434@MNXC3 --> 1 MNXM89602@MNXC3 + 1 MNXM99@MNXC3	R_YBR184W_1;R_FSP2_2	YB34_YEAST		MNXC3			0	999999			0	0
RD45D1C20_RL-1235	1 MNXM14566@MNXC3 + 4 MNXM1@MNXC3 + 1 MNXM5@MNXC3 <-- 1 MNXM260@MNXC3 + 1 MNXM66139@MNXC3 + 1 MNXM6@MNXC3	R_YBL098W	KMO_YEAST		MNXC3			-999999	0			0	0
R14A9046B_LR-22	1 MNXM14566@MNXC3 --> 1 MNXM1@MNXC3 + 1 MNXM32@MNXC3 + 1 MNXM359@MNXC3	R_YLR231C_2	KYNU_YEAST		MNXC3			0	999999			0	0
R6933A465_LR-596	1 MNXM1458@MNXC3 --> 1 MNXM1@MNXC3 + 1 MNXM23@MNXC3 + 1 MNXM421@MNXC3	rxn03841		MNXR467	MNXC3	4.1.3.38	bigg:ADCL;brenda:BR47975;ec:4.1.3.38;ecocyc:ADCLY-RXN;iabaylyiv4:ADCLY-RXN;iaf1260:ADCL;iin800:U88;iit341:ADCL;ijn746:ADCL;ijr904.45632:ADCL;ijr904:ADCL;imeo21:ADCL;imm904:ADCL;imo1053-pao1:ADCL;imo1056:ADCL;ind750:ADCL;inj661:ADCL;intenz:10929;isb619:ADCL;iso783:ADCL;iyo844:ADCL;kegg:R05553;macie:M0305;metacyc:ADCLY-RXN;rhea:16201;rhea:16202;rhea:16203;rhea:16204;seed:rxn03841;upa:UCR05553;upa:U…	0	999999			0	0
RF4C310B0_LR-1462	1 MNXM145@MNXC3 --> 1 MNXM1@MNXC3 + 1 MNXM2887@MNXC3 + 1 MNXM39@MNXC3	rxn05040		MNXR26412	MNXC3	4.1.99.12	bigg:DB4PS;brenda:BR48836;ec:4.1.99.12;ecocyc:DIOHBUTANONEPSYN-RXN;iabaylyiv4:DIOHBUTANONEPSYN-RXN;iaf1260:DB4PS;iaf692:DB4PS;igt196:DB4PS;iin800:U79;iit341:DB4PS;ijn746:DB4PS;ijr904.45632:DB4PS;ijr904:DB4PS;imeo21:DB4PS;imm904:DB4PS;ind750:DB4PS;inj661:DB4PS;intenz:17345;isb619:DB4PS;iso783:DB4PS;iyo844:DB4PS;kegg:R07281;metacyc:DIOHBUTANONEPSYN-RXN;rhea:18457;rhea:18458;rhea:18459;rhea:18460;se…	0	999999			0	0
R551C5455_B-434	1 MNXM147@MNXC2 + 1 MNXM1@MNXC2 <==> 1 MNXM147@MNXC3 + 1 MNXM1@MNXC3	rxn05508	AGP1_YEAST	MNXR849	MNXC2%MNXC3		bigg:ASNt2;bigg:ASNt2m;bigg:ASNt2r;bigg:ASNt2rpp;iaf1260:ASNt2rpp;iin800:AGP1_3;iin800:DIP5_3;iin800:GAP1_4;iin800:GNP1_1;iit341:ASNt2;ijr904.45632:ASNt2r;ijr904:ASNt2r;imeo21:ASNt2r;imm904:ASNt2r;imm904:ASNt6;imm904:ASNt7;ind750:ASNt2r;inj661:ASNt2r;ips189:ASNt2;iyo844:ASNt2;seed:rxn05508;seed:rxn08161;seed:rxn09782;seed:rxn13229;seed:rxn13230	-999999	999999			0	0
R551C5455_B-435	1 MNXM147@MNXC2 + 1 MNXM1@MNXC2 <==> 1 MNXM147@MNXC3 + 1 MNXM1@MNXC3	rxn05508	DIP5_YEAST	MNXR849	MNXC2%MNXC3		bigg:ASNt2;bigg:ASNt2m;bigg:ASNt2r;bigg:ASNt2rpp;iaf1260:ASNt2rpp;iin800:AGP1_3;iin800:DIP5_3;iin800:GAP1_4;iin800:GNP1_1;iit341:ASNt2;ijr904.45632:ASNt2r;ijr904:ASNt2r;imeo21:ASNt2r;imm904:ASNt2r;imm904:ASNt6;imm904:ASNt7;ind750:ASNt2r;inj661:ASNt2r;ips189:ASNt2;iyo844:ASNt2;seed:rxn05508;seed:rxn08161;seed:rxn09782;seed:rxn13229;seed:rxn13230	-999999	999999			0	0
R551C5455_B-436	1 MNXM147@MNXC2 + 1 MNXM1@MNXC2 <==> 1 MNXM147@MNXC3 + 1 MNXM1@MNXC3	rxn05508	GAP1_YEAST	MNXR849	MNXC2%MNXC3		bigg:ASNt2;bigg:ASNt2m;bigg:ASNt2r;bigg:ASNt2rpp;iaf1260:ASNt2rpp;iin800:AGP1_3;iin800:DIP5_3;iin800:GAP1_4;iin800:GNP1_1;iit341:ASNt2;ijr904.45632:ASNt2r;ijr904:ASNt2r;imeo21:ASNt2r;imm904:ASNt2r;imm904:ASNt6;imm904:ASNt7;ind750:ASNt2r;inj661:ASNt2r;ips189:ASNt2;iyo844:ASNt2;seed:rxn05508;seed:rxn08161;seed:rxn09782;seed:rxn13229;seed:rxn13230	-999999	999999			0	0
R551C5455_B-437	1 MNXM147@MNXC2 + 1 MNXM1@MNXC2 <==> 1 MNXM147@MNXC3 + 1 MNXM1@MNXC3	rxn05508	GNP1_YEAST	MNXR849	MNXC2%MNXC3		bigg:ASNt2;bigg:ASNt2m;bigg:ASNt2r;bigg:ASNt2rpp;iaf1260:ASNt2rpp;iin800:AGP1_3;iin800:DIP5_3;iin800:GAP1_4;iin800:GNP1_1;iit341:ASNt2;ijr904.45632:ASNt2r;ijr904:ASNt2r;imeo21:ASNt2r;imm904:ASNt2r;imm904:ASNt6;imm904:ASNt7;ind750:ASNt2r;inj661:ASNt2r;ips189:ASNt2;iyo844:ASNt2;seed:rxn05508;seed:rxn08161;seed:rxn09782;seed:rxn13229;seed:rxn13230	-999999	999999			0	0
RF4DE4C74_LR-1465	1 MNXM147@MNXC3 + 1 MNXM1@MNXC3 --> 1 MNXM15@MNXC3 + 1 MNXM42@MNXC3	R_ASP34;R_ASP33;R_ASP32;R_ASP31;R_ASP1	ASP21_YEAST		MNXC3			0	999999			0	0
RF4DE4C74_LR-1466	1 MNXM147@MNXC3 + 1 MNXM1@MNXC3 --> 1 MNXM15@MNXC3 + 1 MNXM42@MNXC3	R_ASP34;R_ASP33;R_ASP32;R_ASP31;R_ASP1	ASP22_YEAST		MNXC3			0	999999			0	0
RF4DE4C74_LR-1467	1 MNXM147@MNXC3 + 1 MNXM1@MNXC3 --> 1 MNXM15@MNXC3 + 1 MNXM42@MNXC3	R_ASP34;R_ASP33;R_ASP32;R_ASP31;R_ASP1	ASP23_YEAST		MNXC3			0	999999			0	0
RF4DE4C74_LR-1468	1 MNXM147@MNXC3 + 1 MNXM1@MNXC3 --> 1 MNXM15@MNXC3 + 1 MNXM42@MNXC3	R_ASP34;R_ASP33;R_ASP32;R_ASP31;R_ASP1	ASP24_YEAST		MNXC3			0	999999			0	0
RF4DE4C74_LR-1469	1 MNXM147@MNXC3 + 1 MNXM1@MNXC3 --> 1 MNXM15@MNXC3 + 1 MNXM42@MNXC3	R_ASP34;R_ASP33;R_ASP32;R_ASP31;R_ASP1	ASPG1_YEAST		MNXC3			0	999999			0	0
R1D12A39_LR-88	1 MNXM148@MNXC3 + 1 MNXM1@MNXC3 + 1 MNXM6@MNXC3 --> 1 MNXM155@MNXC3 + 1 MNXM5@MNXC3	r_1038	TRXB1_YEAST	MNXR5117	MNXC3	1.6.4.5;1.8.1.9	bigg:TRDR;bigg:TRDRm;biopath:RXN00828;brenda:BR37017;brenda:BS260477;ec:1.6.4.5;ec:1.8.1.9;ecocyc:THIOREDOXIN-REDUCT-NADPH-RXN;iabaylyiv4:THIOREDOXIN-REDUCT-NADPH-RXN;iaf1260:TRDR;iaf692:TRDR;iag612:rbs_484;iag612:rbs_485;iag612:rbs_486;iao358:rll_433;iao358:rll_434;igt196:TRDR;iit341:TRDR;ijn746:TRDR;ijr904.45632:TRDR;ijr904:TRDR;imeo21:TRDR;imm904:TRDR;imm904:TRDRm;imo1053-pao1:TRDR;imo1056:TRD…	0	999999			0	0
R9E0D7623_RL-894	1 MNXM148@MNXC3 + 1 MNXM286@MNXC3 <-- 1 MNXM155@MNXC3 + 1 MNXM3@MNXC3	R_U35_			MNXC3			-999999	0			0	0
R26EF65AE_RL-146	1 MNXM148@MNXC3 + 1 MNXM344@MNXC3 <-- 1 MNXM155@MNXC3 + 1 MNXM51@MNXC3	R_U36_			MNXC3			-999999	0			0	0
RB02C435_RL-1010	1 MNXM148@MNXC3 + 1 MNXM360@MNXC3 <-- 1 MNXM155@MNXC3 + 1 MNXM63@MNXC3	R_U37_			MNXC3			-999999	0			0	0
R1B1BFBF5_RL-62	1 MNXM148@MNXC3 + 1 MNXM374@MNXC3 <-- 1 MNXM155@MNXC3 + 1 MNXM7@MNXC3	R_RNR3;R_RNR1_1	RIR1_YEAST		MNXC3			-999999	0			0	0
R1B1BFBF5_RL-63	1 MNXM148@MNXC3 + 1 MNXM374@MNXC3 <-- 1 MNXM155@MNXC3 + 1 MNXM7@MNXC3	R_RNR3;R_RNR1_1	RIR3_YEAST		MNXC3			-999999	0			0	0
R35C14761_RL-235	1 MNXM148@MNXC3 + 1 MNXM411@MNXC3 <-- 1 MNXM155@MNXC3 + 1 MNXM220@MNXC3	R_RNR1_3	RIR1_YEAST		MNXC3			-999999	0			0	0
R6AAA0687_RL-606	1 MNXM148@MNXC3 + 1 MNXM436@MNXC3 <-- 1 MNXM155@MNXC3 + 1 MNXM30@MNXC3	R_RNR1_2	RIR1_YEAST		MNXC3			-999999	0			0	0
RD98AEE9C_RL-1292	1 MNXM148@MNXC3 + 1 MNXM572@MNXC3 <-- 1 MNXM155@MNXC3 + 1 MNXM17@MNXC3	R_RNR1_4	RIR1_YEAST		MNXC3			-999999	0			0	0
R6EE6C23F_LR-637	1 MNXM148@MNXC4 + 1 MNXM1@MNXC4 + 1 MNXM6@MNXC4 --> 1 MNXM155@MNXC4 + 1 MNXM5@MNXC4	r_1039	TRXB2_YEAST	MNXR5117	MNXC4	1.6.4.5;1.8.1.9	bigg:TRDR;bigg:TRDRm;biopath:RXN00828;brenda:BR37017;brenda:BS260477;ec:1.6.4.5;ec:1.8.1.9;ecocyc:THIOREDOXIN-REDUCT-NADPH-RXN;iabaylyiv4:THIOREDOXIN-REDUCT-NADPH-RXN;iaf1260:TRDR;iaf692:TRDR;iag612:rbs_484;iag612:rbs_485;iag612:rbs_486;iao358:rll_433;iao358:rll_434;igt196:TRDR;iit341:TRDR;ijn746:TRDR;ijr904.45632:TRDR;ijr904:TRDR;imeo21:TRDR;imm904:TRDR;imm904:TRDRm;imo1053-pao1:TRDR;imo1056:TRD…	0	999999			0	0
R85B37BD_LR-736	1 MNXM14@MNXC3 + 1 MNXM1@MNXC3 --> 1 MNXM212@MNXC3 + 1 MNXM9@MNXC3	R_U30_			MNXC3			0	999999			0	0
RA335025D_RL-922	1 MNXM14@MNXC3 + 1 MNXM9@MNXC3 <-- 5 MNXM1@MNXC3 + 1 MNXM45@MNXC3	R_MET22	MET22_YEAST	MNXR80687	MNXC3		iao358:rll_620;seed:rxn11357	-999999	0			0	0
R56E6CF54_RL-448	1 MNXM14@MNXC3 <-- 1 MNXM1@MNXC3 + 1 MNXM243@MNXC3	R_PDE1;R_PDE2_1	PDE1_YEAST		MNXC3			-999999	0			0	0
R56E6CF54_RL-449	1 MNXM14@MNXC3 <-- 1 MNXM1@MNXC3 + 1 MNXM243@MNXC3	R_PDE1;R_PDE2_1	PDE2_YEAST		MNXC3			-999999	0			0	0
RA8AACC5A_LR-963	1 MNXM151@MNXC2 + 2 MNXM1@MNXC2 --> 1 MNXM151@MNXC3 + 2 MNXM1@MNXC3	R_U224_		MNXR2827	MNXC2%MNXC3		bigg:GTHOXtex;bigg:GTHOXti;iaf1260:GTHOXtex;obsolete:rxn10366;seed:rxn08674;seed:rxn09677	0	999999			0	0
RA30FADDE_LR-921	1 MNXM151@MNXC3 + 1 MNXM1@MNXC3 + 1 MNXM6@MNXC3 --> 2 MNXM57@MNXC3 + 1 MNXM5@MNXC3	r_0481	GSHR_YEAST	MNXR2826	MNXC3	1.6.4.2;1.8.1.7	bigg:GTHO;bigg:GTHOm;bigg:GTHOr;brenda:BR37011;brenda:BS260405;ec:1.6.4.2;ec:1.8.1.7;ecocyc:GLUTATHIONE-REDUCT-NADPH-RXN;iabaylyiv4:GLUTATHIONE-REDUCT-NADPH-RXN;iaf1260:GTHOr;iaf692:GTHOr;iao358:rll_184;iin800:GLR1;ijn746:GTHO;ijr904.45632:GTHOr;ijr904:GTHOr;imeo21:GTHOr;imm904:GTHO;imm904:GTHOm;imo1053-pao1:GTHRD;imo1056:GTHRD;ind750:GTHO;inj661:GTHOr;intenz:10033;iso783:GTHRD;kegg:R00115;macie:…	0	999999			0	0
R3E4B242E_B-297	1 MNXM151@MNXC3 + 2 MNXM1@MNXC3 <==> 1 MNXM22@MNXC3 + 2 MNXM57@MNXC3	R_HYR1;R_GPX2;R_GPX1	GPX1_YEAST		MNXC3			-999999	999999			0	0
R3E4B242E_B-298	1 MNXM151@MNXC3 + 2 MNXM1@MNXC3 <==> 1 MNXM22@MNXC3 + 2 MNXM57@MNXC3	R_HYR1;R_GPX2;R_GPX1	GPX2_YEAST		MNXC3			-999999	999999			0	0
R3E4B242E_B-299	1 MNXM151@MNXC3 + 2 MNXM1@MNXC3 <==> 1 MNXM22@MNXC3 + 2 MNXM57@MNXC3	R_HYR1;R_GPX2;R_GPX1	GPX3_YEAST		MNXC3			-999999	999999			0	0
R52B92449_RL-427	1 MNXM1532@MNXC3 + 1 MNXM15@MNXC3 <-- 1 MNXM1@MNXC3 + 1 MNXM648@MNXC3	R_RIB7_1	RIB7_YEAST		MNXC3			-999999	0			0	0
R7F0E3AF7_B-703	1 MNXM153@MNXC3 + 1 MNXM89557@MNXC3 <==> 1 MNXM20@MNXC3 + 1 MNXM76@MNXC3	rxn00527	AATC_YEAST	MNXR32524	MNXC3	2.6.1.1;2.6.1.5;2.6.1.57;2.6.1.9	bigg:TYRTA;bigg:TYRTAi;bigg:TYRTAm;bigg:TYRTAp;brenda:BR47696;ec:2.6.1.1;ec:2.6.1.5;ec:2.6.1.57;ec:2.6.1.9;ecocyc:TYRAMINOTRANS-RXN;iabaylyiv4:TYRAMINOTRANS-RXN;iaf1260:TYRTA;iaf692:TYRTA;iag612:rbs_72;iag612:rbs_73;iao358:rll_20;iin800:AAT1_2;iin800:AAT2_2;iin800:ARO8;iin800:ARO9_2;iit341:TYRTA;ijn746:TYRTA;ijr904.45632:TYRTA;ijr904:TYRTA;imeo21:TYRTA;imm904:TYRTAi;imm904:TYRTAim;imm904:TYRTAip;…	-999999	999999			0	0
R7F0E3AF7_B-704	1 MNXM153@MNXC3 + 1 MNXM89557@MNXC3 <==> 1 MNXM20@MNXC3 + 1 MNXM76@MNXC3	rxn00527	AATM_YEAST	MNXR32524	MNXC3	2.6.1.1;2.6.1.5;2.6.1.57;2.6.1.9	bigg:TYRTA;bigg:TYRTAi;bigg:TYRTAm;bigg:TYRTAp;brenda:BR47696;ec:2.6.1.1;ec:2.6.1.5;ec:2.6.1.57;ec:2.6.1.9;ecocyc:TYRAMINOTRANS-RXN;iabaylyiv4:TYRAMINOTRANS-RXN;iaf1260:TYRTA;iaf692:TYRTA;iag612:rbs_72;iag612:rbs_73;iao358:rll_20;iin800:AAT1_2;iin800:AAT2_2;iin800:ARO8;iin800:ARO9_2;iit341:TYRTA;ijn746:TYRTA;ijr904.45632:TYRTA;ijr904:TYRTA;imeo21:TYRTA;imm904:TYRTAi;imm904:TYRTAim;imm904:TYRTAip;…	-999999	999999			0	0
R7F0E3AF7_B-705	1 MNXM153@MNXC3 + 1 MNXM89557@MNXC3 <==> 1 MNXM20@MNXC3 + 1 MNXM76@MNXC3	rxn00527	ARO8_YEAST	MNXR32524	MNXC3	2.6.1.1;2.6.1.5;2.6.1.57;2.6.1.9	bigg:TYRTA;bigg:TYRTAi;bigg:TYRTAm;bigg:TYRTAp;brenda:BR47696;ec:2.6.1.1;ec:2.6.1.5;ec:2.6.1.57;ec:2.6.1.9;ecocyc:TYRAMINOTRANS-RXN;iabaylyiv4:TYRAMINOTRANS-RXN;iaf1260:TYRTA;iaf692:TYRTA;iag612:rbs_72;iag612:rbs_73;iao358:rll_20;iin800:AAT1_2;iin800:AAT2_2;iin800:ARO8;iin800:ARO9_2;iit341:TYRTA;ijn746:TYRTA;ijr904.45632:TYRTA;ijr904:TYRTA;imeo21:TYRTA;imm904:TYRTAi;imm904:TYRTAim;imm904:TYRTAip;…	0	999999			0	0
R7F0E3AF7_B-706	1 MNXM153@MNXC3 + 1 MNXM89557@MNXC3 <==> 1 MNXM20@MNXC3 + 1 MNXM76@MNXC3	rxn00527	ARO9_YEAST	MNXR32524	MNXC3	2.6.1.1;2.6.1.5;2.6.1.57;2.6.1.9	bigg:TYRTA;bigg:TYRTAi;bigg:TYRTAm;bigg:TYRTAp;brenda:BR47696;ec:2.6.1.1;ec:2.6.1.5;ec:2.6.1.57;ec:2.6.1.9;ecocyc:TYRAMINOTRANS-RXN;iabaylyiv4:TYRAMINOTRANS-RXN;iaf1260:TYRTA;iaf692:TYRTA;iag612:rbs_72;iag612:rbs_73;iao358:rll_20;iin800:AAT1_2;iin800:AAT2_2;iin800:ARO8;iin800:ARO9_2;iit341:TYRTA;ijn746:TYRTA;ijr904.45632:TYRTA;ijr904:TYRTA;imeo21:TYRTA;imm904:TYRTAi;imm904:TYRTAim;imm904:TYRTAip;…	0	999999			0	0
R98F60E03_RL-868	1 MNXM154@MNXC3 + 1 MNXM93@MNXC3 <-- 1 MNXM708@MNXC3	R_U60_			MNXC3			-999999	0			0	0
RD9F004E0_B-1300	1 MNXM154@MNXC3 <==> 1 MNXM154@MNXC4	rxn13115		MNXR352	MNXC3%MNXC4		bigg:ACACtex;bigg:ACACtx;iabaylyiv4:TRANS-RXN-3-KETOBUTYRATE;iaf1260:ACACtex;seed:rxn08030;seed:rxn10960;seed:rxn13115	-999999	999999			0	0
R49A7276F_LR-368	1 MNXM1553@MNXC3 + 1 MNXM3@MNXC3 --> 1 MNXM1@MNXC3 + 1 MNXM417@MNXC3 + 1 MNXM7@MNXC3	R_U1_		MNXR73842	MNXC3	2.7.1.56	ec:2.7.1.56;kegg:R02071	0	999999			0	0
RB89E22D7_RL-1060	1 MNXM15706@MNXC3 + 1 MNXM6@MNXC3 <-- 1 MNXM1700@MNXC3 + 4 MNXM1@MNXC3 + 1 MNXM5@MNXC3	R_AYR1	AYR1_YEAST		MNXC3			-999999	0			0	0
R6E7754AB_RL-636	1 MNXM158@MNXC3 + 1 MNXM15@MNXC3 <-- 1 MNXM1@MNXC3 + 1 MNXM761@MNXC3	R_FCY1	FCY1_YEAST		MNXC3			-999999	0			0	0
RA2F96F3_B-920	1 MNXM158@MNXC3 + 1 MNXM17136@MNXC3 <==> 1 MNXM288@MNXC3 + 1 MNXM9@MNXC3	R_U22_			MNXC3			-999999	999999			0	0
RC25DB564_B-1118	1 MNXM158@MNXC3 + 1 MNXM1@MNXC3 + 1 MNXM35028@MNXC3 <==> 1 MNXM492@MNXC3 + 1 MNXM9@MNXC3	R_PNP1_1	PNPH_YEAST		MNXC3			-999999	999999			0	0
R4AD15845_B-372	1 MNXM159@MNXC3 + 1 MNXM15@MNXC3 + 1 MNXM25@MNXC3 <==> 1 MNXM1@MNXC3 + 1 MNXM820@MNXC3	R_YML082W	METX_YEAST		MNXC3			-999999	999999			0	0
R54B2D86_RL-433	1 MNXM159@MNXC3 + 1 MNXM15@MNXC3 + 1 MNXM55@MNXC3 <-- 1 MNXM1@MNXC3 + 1 MNXM319@MNXC3	R_CYS3	CYS3_YEAST		MNXC3			-999999	0			0	0
RF9DF4EFD_B-1500	1 MNXM15@MNXC2 + 1 MNXM1@MNXC3 <==> 1 MNXM15@MNXC3 + 1 MNXM1@MNXC2	R_MEP3;R_MEP2;R_MEP1	MEP1_YEAST	MNXR3814	MNXC2%MNXC3		bigg:NH4t;bigg:NH4tex;bigg:NH4tm;bigg:NH4tn;bigg:NH4tp;bigg:NH4tpp;metacyc:RXN-9615;metacyc:TRANS-RXN0-544;reactome:REACT_129001;reactome:REACT_129759;reactome:REACT_130350;reactome:REACT_132010;reactome:REACT_132957;reactome:REACT_134790;reactome:REACT_139485;reactome:REACT_139852;reactome:REACT_144576;reactome:REACT_146933;reactome:REACT_154798;reactome:REACT_156762;reactome:REACT_20532;seed:rx…	-999999	999999			0	0
RF9DF4EFD_B-1501	1 MNXM15@MNXC2 + 1 MNXM1@MNXC3 <==> 1 MNXM15@MNXC3 + 1 MNXM1@MNXC2	R_MEP3;R_MEP2;R_MEP1	MEP2_YEAST	MNXR3814	MNXC2%MNXC3		bigg:NH4t;bigg:NH4tex;bigg:NH4tm;bigg:NH4tn;bigg:NH4tp;bigg:NH4tpp;metacyc:RXN-9615;metacyc:TRANS-RXN0-544;reactome:REACT_129001;reactome:REACT_129759;reactome:REACT_130350;reactome:REACT_132010;reactome:REACT_132957;reactome:REACT_134790;reactome:REACT_139485;reactome:REACT_139852;reactome:REACT_144576;reactome:REACT_146933;reactome:REACT_154798;reactome:REACT_156762;reactome:REACT_20532;seed:rx…	-999999	999999			0	0
RF9DF4EFD_B-1502	1 MNXM15@MNXC2 + 1 MNXM1@MNXC3 <==> 1 MNXM15@MNXC3 + 1 MNXM1@MNXC2	R_MEP3;R_MEP2;R_MEP1	MEP3_YEAST	MNXR3814	MNXC2%MNXC3		bigg:NH4t;bigg:NH4tex;bigg:NH4tm;bigg:NH4tn;bigg:NH4tp;bigg:NH4tpp;metacyc:RXN-9615;metacyc:TRANS-RXN0-544;reactome:REACT_129001;reactome:REACT_129759;reactome:REACT_130350;reactome:REACT_132010;reactome:REACT_132957;reactome:REACT_134790;reactome:REACT_139485;reactome:REACT_139852;reactome:REACT_144576;reactome:REACT_146933;reactome:REACT_154798;reactome:REACT_156762;reactome:REACT_20532;seed:rx…	-999999	999999			0	0
RA4EE3B9F_RL-928	1 MNXM15@MNXC3 + 1 MNXM161@MNXC3 + 1 MNXM22@MNXC3 <-- 1 MNXM366@MNXC3 + 1 MNXM66139@MNXC3	R_PDX3_5;R_PDX3_1	PDX3_YEAST		MNXC3			-999999	0			0	0
R9B36DD44_B-873	1 MNXM15@MNXC3 + 1 MNXM1@MNXC4 <==> 1 MNXM15@MNXC4 + 1 MNXM1@MNXC3	R_U112_		MNXR3814	MNXC3%MNXC4		bigg:NH4t;bigg:NH4tex;bigg:NH4tm;bigg:NH4tn;bigg:NH4tp;bigg:NH4tpp;metacyc:RXN-9615;metacyc:TRANS-RXN0-544;reactome:REACT_129001;reactome:REACT_129759;reactome:REACT_130350;reactome:REACT_132010;reactome:REACT_132957;reactome:REACT_134790;reactome:REACT_139485;reactome:REACT_139852;reactome:REACT_144576;reactome:REACT_146933;reactome:REACT_154798;reactome:REACT_156762;reactome:REACT_20532;seed:rx…	-999999	999999			0	0
RDAC09413_LR-1311	1 MNXM15@MNXC3 + 1 MNXM20@MNXC3 + 1 MNXM6@MNXC3 --> 4 MNXM1@MNXC3 + 1 MNXM5@MNXC3 + 1 MNXM89557@MNXC3	R_GDH3;R_GDH1	DHE4_YEAST		MNXC3			0	999999			0	0
RDAC09413_LR-1312	1 MNXM15@MNXC3 + 1 MNXM20@MNXC3 + 1 MNXM6@MNXC3 --> 4 MNXM1@MNXC3 + 1 MNXM5@MNXC3 + 1 MNXM89557@MNXC3	R_GDH3;R_GDH1	DHE5_YEAST		MNXC3			0	999999			0	0
RD01C1400_RL-1208	1 MNXM15@MNXC3 + 1 MNXM213@MNXC3 <-- 1 MNXM168@MNXC3 + 1 MNXM1@MNXC3	R_AAH1_3	ADE_YEAST		MNXC3			-999999	0			0	0
R8D3D8D88_B-781	1 MNXM15@MNXC3 + 1 MNXM234@MNXC3 <==> 1 MNXM1@MNXC3 + 1 MNXM266@MNXC3	R_DCD1_1	DCTD_YEAST		MNXC3			-999999	999999			0	0
R8B7D9DD0_RL-769	1 MNXM15@MNXC3 + 1 MNXM23@MNXC3 <-- 1 MNXM53@MNXC3	rxn00165	SDH1_YEAST	MNXR4812	MNXC3	4.2.1.13;4.3.1.15;4.3.1.17;4.3.1.19	bigg:SERD_L;bigg:SERD_Lr;bigg:SER_AL;biopath:RXN00542;brenda:BR22832;ec:4.2.1.13;ec:4.3.1.15;ec:4.3.1.17;ec:4.3.1.19;ecocyc:4.3.1.17-RXN;iaf1260:SERD_L;iag612:rbs_424;iao358:rll_406;iin800:CHA1_2;iin800:YIL167W;iit341:SERD_L;ijn746:SERD_Lr;ijn746:SER_AL;ijr904.45632:SERD_L;ijr904:SERD_L;imeo21:SERD_L;imm904:SERD_L;imo1053-pao1:SERD_L;imo1056:SERD_L;ind750:SERD_L;inj661:SERD_L;intenz:4831;irs1563.…	-999999	0			0	0
R8B7D9DD0_RL-770	1 MNXM15@MNXC3 + 1 MNXM23@MNXC3 <-- 1 MNXM53@MNXC3	rxn00165	STDH_YEAST	MNXR4812	MNXC3	4.2.1.13;4.3.1.15;4.3.1.17;4.3.1.19	bigg:SERD_L;bigg:SERD_Lr;bigg:SER_AL;biopath:RXN00542;brenda:BR22832;ec:4.2.1.13;ec:4.3.1.15;ec:4.3.1.17;ec:4.3.1.19;ecocyc:4.3.1.17-RXN;iaf1260:SERD_L;iag612:rbs_424;iao358:rll_406;iin800:CHA1_2;iin800:YIL167W;iit341:SERD_L;ijn746:SERD_Lr;ijn746:SER_AL;ijr904.45632:SERD_L;ijr904:SERD_L;imeo21:SERD_L;imm904:SERD_L;imo1053-pao1:SERD_L;imo1056:SERD_L;ind750:SERD_L;inj661:SERD_L;intenz:4831;irs1563.…	-999999	0			0	0
R2F586519_B-191	1 MNXM15@MNXC3 + 1 MNXM274@MNXC3 <==> 1 MNXM1@MNXC3 + 1 MNXM216@MNXC3	R_PNC1_1	PNC1_YEAST		MNXC3			-999999	999999			0	0
RE4E301B3_RL-1377	1 MNXM15@MNXC3 + 1 MNXM288@MNXC3 <-- 1 MNXM1@MNXC3 + 1 MNXM338@MNXC3	R_CDD1_1	CDD_YEAST		MNXC3			-999999	0			0	0
RBBCAC1D0_B-1086	1 MNXM15@MNXC3 + 1 MNXM311@MNXC3 + 1 MNXM66139@MNXC3 <==> 1 MNXM1@MNXC3 + 1 MNXM22@MNXC3 + 1 MNXM548@MNXC3	R_PDX3_4	PDX3_YEAST		MNXC3			-999999	999999			0	0
R8260D6AF_RL-722	1 MNXM15@MNXC3 + 1 MNXM32@MNXC3 <-- 1 MNXM1@MNXC3 + 1 MNXM5613@MNXC3	R_NIT2_2	NIT2_YEAST		MNXC3			-999999	0			0	0
RD02188CE_RL-1209	1 MNXM15@MNXC3 + 1 MNXM334@MNXC3 <-- 1 MNXM1@MNXC3 + 1 MNXM212@MNXC3	R_AAH1_1	ADE_YEAST		MNXC3			-999999	0			0	0
R7490E9D8_RL-668	1 MNXM15@MNXC3 + 1 MNXM383@MNXC3 <-- 1 MNXM1746@MNXC3 + 1 MNXM1@MNXC3	R_NIT2_1	NIT2_YEAST		MNXC3			-999999	0			0	0
RD9FC3B31_RL-1304	1 MNXM15@MNXC3 + 1 MNXM383@MNXC3 <-- 1 MNXM1@MNXC3 + 1 MNXM2239@MNXC3	R_AMD2_3	AMDY_YEAST		MNXC3			-999999	0			0	0
R33E9F0CC_RL-226	1 MNXM15@MNXC3 + 1 MNXM452@MNXC3 <-- 1 MNXM1@MNXC3 + 1 MNXM360@MNXC3	R_DCD1_2	DCTD_YEAST		MNXC3			-999999	0			0	0
R7EB5A88D_RL-701	1 MNXM15@MNXC3 + 1 MNXM492@MNXC3 <-- 1 MNXM1@MNXC3 + 1 MNXM704@MNXC3	R_CDD1_2	CDD_YEAST		MNXC3			-999999	0			0	0
R780B4F7F_RL-680	1 MNXM15@MNXC3 + 1 MNXM497@MNXC3 <-- 1 MNXM1@MNXC3 + 1 MNXM2073@MNXC3	R_AMD2_2	AMDY_YEAST	MNXR57667	MNXC3	3.5.1.4	brenda:BS140522;ec:3.5.1.4	-999999	0			0	0
R458FCE57_RL-345	1 MNXM15@MNXC3 + 1 MNXM89557@MNXC3 <-- 1 MNXM1@MNXC3 + 1 MNXM37@MNXC3	R_U43_;R_U42_		MNXR58049	MNXC3	3.5.1.2;3.5.1.38;6.3.5.4;6.3.5.5	brenda:BS369168;ec:3.5.1.2;ec:3.5.1.38;ec:6.3.5.4;ec:6.3.5.5	-999999	0			0	0
R98923D5A_RL-864	1 MNXM15@MNXC3 + 1 MNXM89557@MNXC3 <-- 1 MNXM1@MNXC3 + 1 MNXM6272@MNXC3	R_NIT2_3	NIT2_YEAST		MNXC3			-999999	0			0	0
R161E2EC7_RL-34	1 MNXM15@MNXC3 + 1 MNXM89621@MNXC3 <-- 1 MNXM370@MNXC3	R_U44_			MNXC3			-999999	0			0	0
R14D112A_RL-23	1 MNXM15@MNXC3 + 1 MNXM935@MNXC3 <-- 1 MNXM1@MNXC3 + 1 MNXM625@MNXC3	R_AAH1_2	ADE_YEAST		MNXC3			-999999	0			0	0
R213A0B5E_B-111	1 MNXM15@MNXC4 + 1 MNXM274@MNXC4 <==> 1 MNXM1@MNXC4 + 1 MNXM216@MNXC4	R_PNC1_2	PNC1_YEAST		MNXC4			-999999	999999			0	0
RD158BDC1_B-1214	1 MNXM161@MNXC3 + 1 MNXM22@MNXC3 <==> 1 MNXM454@MNXC3 + 1 MNXM66139@MNXC3	R_PDX3_2	PDX3_YEAST		MNXC3			-999999	999999			0	0
R1F9178C7_LR-101	1 MNXM1645@MNXC3 + 3 MNXM1@MNXC3 --> 1 MNXM39043@MNXC3 + 1 MNXM9@MNXC3	R_YDL100C	GET3_YEAST		MNXC3			0	999999			0	0
R8D67B95F_RL-783	1 MNXM164@MNXC3 + 1 MNXM23@MNXC3 <-- 1 MNXM337@MNXC3	rxn00966	TRPE_YEAST	MNXR1161	MNXC3	4.1.3.40	bigg:CHRPL;biopath:RXN00162;brenda:BR48792;ec:4.1.3.40;ecocyc:CHORPYRLY-RXN;iabaylyiv4:CHORPYRLY-RXN;iaf1260:CHRPL;iin800:TRP2_2;iin800:TRP3_3;ijr904.45632:CHRPL;ijr904:CHRPL;imeo21:CHRPL;imm904:CHRPL;imo1053-pao1:CHRPL;imo1056:CHRPL;ind750:CHRPL;inj661:CHRPL;intenz:17220;irs1563.45632:R01302_c;iso783:CHRPL;kegg:R01302;metacyc:CHORPYRLY-RXN;rhea:16505;rhea:16506;rhea:16507;rhea:16508;seed:rxn00966	-999999	0			0	0
R8D67B95F_RL-784	1 MNXM164@MNXC3 + 1 MNXM23@MNXC3 <-- 1 MNXM337@MNXC3	rxn00966	TRPG_YEAST	MNXR1161	MNXC3	4.1.3.40	bigg:CHRPL;biopath:RXN00162;brenda:BR48792;ec:4.1.3.40;ecocyc:CHORPYRLY-RXN;iabaylyiv4:CHORPYRLY-RXN;iaf1260:CHRPL;iin800:TRP2_2;iin800:TRP3_3;ijr904.45632:CHRPL;ijr904:CHRPL;imeo21:CHRPL;imm904:CHRPL;imo1053-pao1:CHRPL;imo1056:CHRPL;ind750:CHRPL;inj661:CHRPL;intenz:17220;irs1563.45632:R01302_c;iso783:CHRPL;kegg:R01302;metacyc:CHORPYRLY-RXN;rhea:16505;rhea:16506;rhea:16507;rhea:16508;seed:rxn00966	-999999	0			0	0
R2701D2BA_RL-147	1 MNXM167@MNXC3 + 1 MNXM89602@MNXC3 <-- 1 MNXM621@MNXC3	R_YBR184W_3	YB34_YEAST		MNXC3			-999999	0			0	0
R8DE66411_LR-790	1 MNXM168@MNXC2 + 1 MNXM1@MNXC2 --> 1 MNXM168@MNXC3 + 1 MNXM1@MNXC3	r_1108	FCY21_YEAST	MNXR475	MNXC2%MNXC3		bigg:ADEt2;bigg:ADEt2r;bigg:ADEt2rpp;iaf1260:ADEt2rpp;iag612:rbs_124;iao358:rll_519;iin800:FCY21_2;iin800:FCY22_2;iin800:FCY2_2;iin800:YGL186C_2;iit341:ADEt2;ijr904.45632:ADEt2r;ijr904:ADEt2r;imm904:ADEt2;ind750:ADEt2;ips189:ADEt2;iyo844:ADEt2ir;metacyc:TRANS-RXN-198;seed:rxn05491;seed:rxn08064	0	999999			0	0
R8DE66411_LR-791	1 MNXM168@MNXC2 + 1 MNXM1@MNXC2 --> 1 MNXM168@MNXC3 + 1 MNXM1@MNXC3	r_1108	FCY22_YEAST	MNXR475	MNXC2%MNXC3		bigg:ADEt2;bigg:ADEt2r;bigg:ADEt2rpp;iaf1260:ADEt2rpp;iag612:rbs_124;iao358:rll_519;iin800:FCY21_2;iin800:FCY22_2;iin800:FCY2_2;iin800:YGL186C_2;iit341:ADEt2;ijr904.45632:ADEt2r;ijr904:ADEt2r;imm904:ADEt2;ind750:ADEt2;ips189:ADEt2;iyo844:ADEt2ir;metacyc:TRANS-RXN-198;seed:rxn05491;seed:rxn08064	0	999999			0	0
R8DE66411_LR-792	1 MNXM168@MNXC2 + 1 MNXM1@MNXC2 --> 1 MNXM168@MNXC3 + 1 MNXM1@MNXC3	r_1108	FCY2_YEAST	MNXR475	MNXC2%MNXC3		bigg:ADEt2;bigg:ADEt2r;bigg:ADEt2rpp;iaf1260:ADEt2rpp;iag612:rbs_124;iao358:rll_519;iin800:FCY21_2;iin800:FCY22_2;iin800:FCY2_2;iin800:YGL186C_2;iit341:ADEt2;ijr904.45632:ADEt2r;ijr904:ADEt2r;imm904:ADEt2;ind750:ADEt2;ips189:ADEt2;iyo844:ADEt2ir;metacyc:TRANS-RXN-198;seed:rxn05491;seed:rxn08064	0	999999			0	0
R8DE66411_LR-793	1 MNXM168@MNXC2 + 1 MNXM1@MNXC2 --> 1 MNXM168@MNXC3 + 1 MNXM1@MNXC3	r_1108	TPN1_YEAST	MNXR475	MNXC2%MNXC3		bigg:ADEt2;bigg:ADEt2r;bigg:ADEt2rpp;iaf1260:ADEt2rpp;iag612:rbs_124;iao358:rll_519;iin800:FCY21_2;iin800:FCY22_2;iin800:FCY2_2;iin800:YGL186C_2;iit341:ADEt2;ijr904.45632:ADEt2r;ijr904:ADEt2r;imm904:ADEt2;ind750:ADEt2;ips189:ADEt2;iyo844:ADEt2ir;metacyc:TRANS-RXN-198;seed:rxn05491;seed:rxn08064	0	999999			0	0
RFE062F5B_B-1531	1 MNXM168@MNXC3 + 1 MNXM17136@MNXC3 <==> 1 MNXM212@MNXC3 + 1 MNXM9@MNXC3	R_PNP1_7	PNPH_YEAST		MNXC3			-999999	999999			0	0
R8AF9363E_B-762	1 MNXM168@MNXC3 + 1 MNXM1@MNXC3 + 1 MNXM35028@MNXC3 <==> 1 MNXM625@MNXC3 + 1 MNXM9@MNXC3	R_PNP1_4	PNPH_YEAST		MNXC3			-999999	999999			0	0
RD51602B3_B-1242	1 MNXM168@MNXC3 + 1 MNXM1@MNXC3 + 1 isoiIN800825@MNXC3 <==> 1 MNXM212@MNXC3 + 1 MNXM9@MNXC3	R_U103_			MNXC3			-999999	999999			0	0
REB3D7FD5_RL-1416	1 MNXM168@MNXC3 + 1 MNXM242@MNXC3 <-- 1 MNXM212@MNXC3	R_URH1_2	URH1_YEAST		MNXC3			-999999	0			0	0
RC1C13EE6_LR-1112	1 MNXM16@MNXC3 + 1 MNXM3691@MNXC3 --> 1 MNXM19@MNXC3 + 1 MNXM297@MNXC3	R_OPI3_2	PEM2_YEAST		MNXC3			0	999999			0	0
RD470DD9F_LR-1237	1 MNXM16@MNXC3 + 1 isoiIN80073@MNXC3 --> 1 MNXM19@MNXC3 + 1 isoiIN80075@MNXC3	R_DIM1	DIM1_YEAST		MNXC3			0	999999			0	0
R73B1E62B_LR-664	1 MNXM16@MNXC3 + 8 MNXM1@MNXC3 + 1 MNXM414@MNXC3 --> 1 MNXM19@MNXC3 + 1 MNXM863@MNXC3	R_MET1	SUMT_YEAST		MNXC3			0	999999			0	0
RC8820189_B-1162	1 MNXM16@MNXC3 <==> 1 MNXM16@MNXC4	rxn09784		MNXR702	MNXC3%MNXC4		bigg:AMETr;bigg:AMETtm;bigg:AMETtn;iin800:U149;imm904:AMETtm;ind750:AMETtm;ind750:AMETtn;seed:rxn09784;seed:rxn09826	-999999	999999			0	0
RB7EE3ADA_LR-1053	1 MNXM16@MNXC4 + 1 MNXM4985@MNXC4 --> 1 MNXM19@MNXC4 + 1 MNXM90307@MNXC4	R_COQ3	COQ3_YEAST		MNXC4			0	999999			0	0
RC3AEB080_LR-1132	1 MNXM16@MNXC4 + 1 isoiIN80074@MNXC4 --> 1 MNXM19@MNXC4 + 1 isoiIN80072@MNXC4	R_COQ5	COQ5_YEAST		MNXC4			0	999999			0	0
RC339162_B-1127	1 MNXM1706@MNXC3 + 2 MNXM1@MNXC3 <==> 1 MNXM985@MNXC3	R_LEU1_2	LEUC_YEAST		MNXC3			-999999	999999			0	0
RF2ABC283_B-1447	1 MNXM17136@MNXC3 + 1 MNXM174@MNXC3 <==> 1 MNXM687@MNXC3 + 1 MNXM9@MNXC3	R_PNP1_9	PNPH_YEAST		MNXC3			-999999	999999			0	0
R9D5A9DA4_B-888	1 MNXM17136@MNXC3 + 1 MNXM213@MNXC3 <==> 1 MNXM334@MNXC3 + 1 MNXM9@MNXC3	R_PNP1_6	PNPH_YEAST		MNXC3			-999999	999999			0	0
RE3B03206_B-1371	1 MNXM17136@MNXC3 + 1 MNXM259@MNXC3 <==> 1 MNXM401@MNXC3 + 1 MNXM9@MNXC3	R_PNP1_8	PNPH_YEAST		MNXC3			-999999	999999			0	0
RBC5AFC51_RL-1088	1 MNXM171@MNXC4 + 1 MNXM9@MNXC4 <-- 3 MNXM1@MNXC4 + 1 MNXM871@MNXC4	R_U9_			MNXC4			-999999	0			0	0
RB2D9EDF6_LR-1033	1 MNXM172@MNXC3 + 5 MNXM1@MNXC3 + 1 MNXM5@MNXC3 --> 1 MNXM25@MNXC3 + 1 MNXM6@MNXC3	R_YBR006W	UGA2_YEAST		MNXC3			0	999999			0	0
RC0B62624_RL-1102	1 MNXM1740@MNXC3 + 1 MNXM30@MNXC3 <-- 1 MNXM82@MNXC3 + 1 isoiIN800411@MNXC3	R_DPM1	DPM1_YEAST		MNXC3			-999999	0			0	0
R49611405_LR-362	1 MNXM1740@MNXC3 --> 1 MNXM2020@MNXC3 + 1 isoiIN800411@MNXC3	R_PMT6;R_PMT5;R_PMT4;R_PMT3;R_PMT2;R_PMT1	PMT1_YEAST		MNXC3			0	999999			0	0
R49611405_LR-363	1 MNXM1740@MNXC3 --> 1 MNXM2020@MNXC3 + 1 isoiIN800411@MNXC3	R_PMT6;R_PMT5;R_PMT4;R_PMT3;R_PMT2;R_PMT1	PMT2_YEAST		MNXC3			0	999999			0	0
R49611405_LR-364	1 MNXM1740@MNXC3 --> 1 MNXM2020@MNXC3 + 1 isoiIN800411@MNXC3	R_PMT6;R_PMT5;R_PMT4;R_PMT3;R_PMT2;R_PMT1	PMT3_YEAST		MNXC3			0	999999			0	0
R49611405_LR-365	1 MNXM1740@MNXC3 --> 1 MNXM2020@MNXC3 + 1 isoiIN800411@MNXC3	R_PMT6;R_PMT5;R_PMT4;R_PMT3;R_PMT2;R_PMT1	PMT4_YEAST		MNXC3			0	999999			0	0
R49611405_LR-366	1 MNXM1740@MNXC3 --> 1 MNXM2020@MNXC3 + 1 isoiIN800411@MNXC3	R_PMT6;R_PMT5;R_PMT4;R_PMT3;R_PMT2;R_PMT1	PMT5_YEAST		MNXC3			0	999999			0	0
R49611405_LR-367	1 MNXM1740@MNXC3 --> 1 MNXM2020@MNXC3 + 1 isoiIN800411@MNXC3	R_PMT6;R_PMT5;R_PMT4;R_PMT3;R_PMT2;R_PMT1	PMT6_YEAST		MNXC3			0	999999			0	0
R72480F4E_B-656	1 MNXM1741@MNXC2 <==> 1 MNXM1741@MNXC3	rxn12862	AUS1_YEAST	MNXR67825	MNXC2%MNXC3		iin800:AUS1_5;imm904:FECOSTt;seed:rxn12862	-999999	999999			0	0
RA3394F0D_RL-923	1 MNXM17@MNXC3 + 1 MNXM1@MNXC3 + 1 MNXM448@MNXC3 <-- 1 MNXM215@MNXC3 + 1 MNXM50@MNXC3	R_TPS3;R_TPS1;R_TSL1	TPS1_YEAST		MNXC3			-999999	0			0	0
RA3394F0D_RL-924	1 MNXM17@MNXC3 + 1 MNXM1@MNXC3 + 1 MNXM448@MNXC3 <-- 1 MNXM215@MNXC3 + 1 MNXM50@MNXC3	R_TPS3;R_TPS1;R_TSL1	TPS3_YEAST		MNXC3			-999999	0			0	0
RA3394F0D_RL-925	1 MNXM17@MNXC3 + 1 MNXM1@MNXC3 + 1 MNXM448@MNXC3 <-- 1 MNXM215@MNXC3 + 1 MNXM50@MNXC3	R_TPS3;R_TPS1;R_TSL1	YM100_YEAST		MNXC3			-999999	0			0	0
RA106E40E_RL-908	1 MNXM17@MNXC3 + 1 MNXM46301@MNXC3 <-- 2 MNXM1@MNXC3 + 1 MNXM225@MNXC3	R_CHS3;R_CHS2;R_CHS1	CHS1_YEAST		MNXC3			-999999	0			0	0
RA106E40E_RL-909	1 MNXM17@MNXC3 + 1 MNXM46301@MNXC3 <-- 2 MNXM1@MNXC3 + 1 MNXM225@MNXC3	R_CHS3;R_CHS2;R_CHS1	CHS2_YEAST		MNXC3			-999999	0			0	0
RA106E40E_RL-910	1 MNXM17@MNXC3 + 1 MNXM46301@MNXC3 <-- 2 MNXM1@MNXC3 + 1 MNXM225@MNXC3	R_CHS3;R_CHS2;R_CHS1	CHS3_YEAST		MNXC3			-999999	0			0	0
REA59A49C_RL-1409	1 MNXM17@MNXC3 + 1 MNXM6492@MNXC3 <-- 1 MNXM50@MNXC3	R_GSC2;R_FKS3;R_FKS1	FKS2_YEAST		MNXC3			-999999	0			0	0
REA59A49C_RL-1410	1 MNXM17@MNXC3 + 1 MNXM6492@MNXC3 <-- 1 MNXM50@MNXC3	R_GSC2;R_FKS3;R_FKS1	FKS3_YEAST		MNXC3			-999999	0			0	0
REA59A49C_RL-1411	1 MNXM17@MNXC3 + 1 MNXM6492@MNXC3 <-- 1 MNXM50@MNXC3	R_GSC2;R_FKS3;R_FKS1	YL342_YEAST		MNXC3			-999999	0			0	0
RCD6B4B58_RL-1192	1 MNXM17@MNXC3 + 1 MNXM95017@MNXC3 <-- 1 MNXM50@MNXC3	R_GSY2;R_GSY1	GYS1_YEAST		MNXC3			-999999	0			0	0
RCD6B4B58_RL-1193	1 MNXM17@MNXC3 + 1 MNXM95017@MNXC3 <-- 1 MNXM50@MNXC3	R_GSY2;R_GSY1	GYS2_YEAST		MNXC3			-999999	0			0	0
RB689DBFC_RL-1047	1 MNXM1802@MNXC3 + 1 MNXM9@MNXC3 <-- 3 MNXM1@MNXC3 + 1 MNXM759@MNXC3	R_THR4_2	THRC_YEAST		MNXC3			-999999	0			0	0
RE22A809D_LR-1347	1 MNXM1804@MNXC3 + 3 MNXM66139@MNXC3 --> 1 isoiIN800539@MNXC3	R_ERG25_2	MSMO_YEAST		MNXC3			0	999999			0	0
R1FF39B57_RL-105	1 MNXM1804@MNXC3 + 4 MNXM1@MNXC3 + 1 MNXM5@MNXC3 <-- 1 MNXM6@MNXC3 + 1 isoiIN800538@MNXC3	R_ERG27_1	ERG27_YEAST		MNXC3			-999999	0			0	0
RA549933F_B-933	1 MNXM183@MNXC3 + 1 MNXM29@MNXC3 <==> 2 MNXM1@MNXC3 + 1 MNXM53@MNXC3 + 1 MNXM79@MNXC3	R_SHM2	GLYC_YEAST	MNXR72654	MNXC3	2.1.2.1	brenda:BS375170;ec:2.1.2.1	-999999	999999			0	0
R3BD5256_LR-283	1 MNXM183@MNXC3 + 1 isoiIN800@MNXC3 --> 2 MNXM1@MNXC3 + 1 MNXM79@MNXC3 + 1 MNXM959@MNXC3	R_ECM31	PANB_YEAST		MNXC3			0	999999			0	0
RA11A4B1B_LR-911	1 MNXM183@MNXC4 + 1 MNXM1@MNXC4 + 1 MNXM6@MNXC4 --> 1 MNXM318@MNXC4 + 1 MNXM5@MNXC4	R_MET13;R_MET12	MTHR1_YEAST		MNXC4			0	999999			0	0
RA11A4B1B_LR-912	1 MNXM183@MNXC4 + 1 MNXM1@MNXC4 + 1 MNXM6@MNXC4 --> 1 MNXM318@MNXC4 + 1 MNXM5@MNXC4	R_MET13;R_MET12	MTHR2_YEAST		MNXC4			0	999999			0	0
R2F73D995_B-192	1 MNXM183@MNXC4 + 1 MNXM29@MNXC4 <==> 2 MNXM1@MNXC4 + 1 MNXM53@MNXC4 + 1 MNXM79@MNXC4	R_SHM1	GLYM_YEAST	MNXR72654	MNXC4	2.1.2.1	brenda:BS375170;ec:2.1.2.1	-999999	999999			0	0
R865B974C_B-738	1 MNXM186@MNXC3 + 1 MNXM258@MNXC3 <==> 1 MNXM74@MNXC3 + 1 MNXM89621@MNXC3	R_TKL1_2;R_TKL2_2	TKT1_YEAST	MNXR35646	MNXC3	2.2.1.1	ec:2.2.1.1;ecocyc:2TRANSKETO-RXN;intenz:2265;kegg:R01830;rhea:27626;rhea:27627;rhea:27628;rhea:27629;upa:UCR01830;upa:UER00415	-999999	999999			0	0
R865B974C_B-739	1 MNXM186@MNXC3 + 1 MNXM258@MNXC3 <==> 1 MNXM74@MNXC3 + 1 MNXM89621@MNXC3	R_TKL1_2;R_TKL2_2	TKT2_YEAST	MNXR35646	MNXC3	2.2.1.1	ec:2.2.1.1;ecocyc:2TRANSKETO-RXN;intenz:2265;kegg:R01830;rhea:27626;rhea:27627;rhea:27628;rhea:27629;upa:UCR01830;upa:UER00415	-999999	999999			0	0
RD8198CB1_RL-1275	1 MNXM187@MNXC3 + 1 isoiIN800284@MNXC3 <-- 1 MNXM3337@MNXC3	R_DPL1_2	SGPL_YEAST		MNXC3			-999999	0			0	0
RCB137D73_RL-1184	1 MNXM187@MNXC3 + 1 isoiIN800284@MNXC3 <-- 1 MNXM487@MNXC3	R_DPL1_1	SGPL_YEAST		MNXC3			-999999	0			0	0
RC0BC5E81_RL-1103	1 MNXM188@MNXC3 + 1 MNXM1@MNXC3 + 1 MNXM23@MNXC3 + 1 MNXM89557@MNXC3 <-- 1 MNXM337@MNXC3 + 1 MNXM37@MNXC3	rxn00727	TRPE_YEAST	MNXR32743	MNXC3	4.1.3.27	bigg:ANS;biopath:RXN00551;brenda:BR3373;ec:4.1.3.27;ecocyc:ANTHRANSYN-RXN;iabaylyiv4:ANTHRANSYN-RXN;iaf1260:ANS;iaf692:ANS;iag612:rbs_202;iao358:rll_432;igt196:ANS;iin800:TRP2_1;iin800:TRP3_1;iit341:ANS;ijn746:ANS;ijr904.45632:ANS;ijr904:ANS;imeo21:ANS;imm904:ANS;imo1053-pao1:ANS1;imo1056:ANS1;ind750:ANS;inj661:ANS;intenz:4640;isb619:ANS;iso783:ANS1;iyo844:ANS1;kegg:R00986;macie:M0314;metacyc:ANT…	-999999	0			0	0
RC0BC5E81_RL-1104	1 MNXM188@MNXC3 + 1 MNXM1@MNXC3 + 1 MNXM23@MNXC3 + 1 MNXM89557@MNXC3 <-- 1 MNXM337@MNXC3 + 1 MNXM37@MNXC3	rxn00727	TRPG_YEAST	MNXR32743	MNXC3	4.1.3.27	bigg:ANS;biopath:RXN00551;brenda:BR3373;ec:4.1.3.27;ecocyc:ANTHRANSYN-RXN;iabaylyiv4:ANTHRANSYN-RXN;iaf1260:ANS;iaf692:ANS;iag612:rbs_202;iao358:rll_432;igt196:ANS;iin800:TRP2_1;iin800:TRP3_1;iit341:ANS;ijn746:ANS;ijr904.45632:ANS;ijr904:ANS;imeo21:ANS;imm904:ANS;imo1053-pao1:ANS1;imo1056:ANS1;ind750:ANS;inj661:ANS;intenz:4640;isb619:ANS;iso783:ANS1;iyo844:ANS1;kegg:R00986;macie:M0314;metacyc:ANT…	-999999	0			0	0
R3982F3FE_RL-254	1 MNXM188@MNXC3 + 1 MNXM32@MNXC3 <-- 1 MNXM260@MNXC3	R_YLR231C_1	KYNU_YEAST		MNXC3			-999999	0			0	0
R296BAEAA_RL-174	1 MNXM18@MNXC4 + 1 MNXM1@MNXC4 <-- 1 MNXM2@MNXC4 + 1 MNXM89557@MNXC3	R_U135_			MNXC3%MNXC4			-999999	0			0	0
RF54948F9_B-1474	1 MNXM18@MNXC4 + 1 MNXM23@MNXC4 <==> 1 MNXM20@MNXC4 + 1 MNXM32@MNXC4	R_YLR089C	ALAM_YEAST		MNXC4			-999999	999999			0	0
R8E25A717_B-794	1 MNXM18@MNXC4 + 1 MNXM439@MNXC4 <==> 1 MNXM20@MNXC4 + 1 MNXM231@MNXC4	R_BAT1_2	BCA1_YEAST		MNXC4			-999999	999999			0	0
R8351FBFA_B-727	1 MNXM18@MNXC4 + 1 MNXM46@MNXC4 <==> 1 MNXM20@MNXC4 + 1 MNXM42@MNXC4	R_AAT1_1	AATM_YEAST		MNXC4			-999999	999999			0	0
R1BB8A86A_RL-71	1 MNXM18@MNXC4 + 1 MNXM6@MNXC4 <-- 4 MNXM1@MNXC4 + 1 MNXM245@MNXC4 + 1 MNXM5@MNXC4	R_PUT2	PUT2_YEAST		MNXC4			-999999	0			0	0
R262727F5_B-139	1 MNXM18@MNXC4 <==> 1 MNXM89557@MNXC3	R_AGC1_1	AGC1_YEAST		MNXC3%MNXC4			-999999	999999			0	0
RD4B608B3_LR-1240	1 MNXM192@MNXC2 --> 1 MNXM192@MNXC3	R_UGA4_1;R_PUT4_4	PUT4_YEAST		MNXC2%MNXC3			0	999999			0	0
RD4B608B3_LR-1241	1 MNXM192@MNXC2 --> 1 MNXM192@MNXC3	R_UGA4_1;R_PUT4_4	UGA4_YEAST		MNXC2%MNXC3			0	999999			0	0
R8F0D230_B-797	1 MNXM197@MNXC3 + 5 MNXM1@MNXC3 <==> 1 MNXM197@MNXC4 + 5 MNXM1@MNXC4	r_1840		MNXR2983	MNXC3%MNXC4		bigg:HMGCOAtm;bigg:HMGCOAtx;iin800:U140;imm904:HMGCOAtm;ind750:HMGCOAtm;seed:rxn09743	-999999	999999			0	0
RA4F64DE3_RL-929	1 MNXM198@MNXC3 + 1 MNXM9@MNXC3 <-- 3 MNXM1@MNXC3 + 1 MNXM448@MNXC3	R_TPS2	TPS2_YEAST		MNXC3			-999999	0			0	0
R6605FA0_LR-576	1 MNXM198@MNXC3 --> 2 MNXM99@MNXC3	R_NTH2;R_NTH1;R_ATH1	ATH1_YEAST		MNXC3			0	999999			0	0
R6605FA0_LR-577	1 MNXM198@MNXC3 --> 2 MNXM99@MNXC3	R_NTH2;R_NTH1;R_ATH1	TREA_YEAST		MNXC3			0	999999			0	0
R6605FA0_LR-578	1 MNXM198@MNXC3 --> 2 MNXM99@MNXC3	R_NTH2;R_NTH1;R_ATH1	TREB_YEAST		MNXC3			0	999999			0	0
R654C48AE_B-563	1 MNXM199@MNXC2 + 1 MNXM1@MNXC2 <==> 1 MNXM199@MNXC3 + 1 MNXM1@MNXC3	rxn05669	AGP1_YEAST	MNXR5323	MNXC2%MNXC3		bigg:VALt2m;bigg:VALt2r;bigg:VALt2rpp;iaf1260:VALt2rpp;iaf692:VALt2r;iin800:AGP1_11;iin800:BAP2_8;iin800:BAP3_8;iin800:GAP1_17;iin800:VAP1_7;ijr904.45632:VALt2r;ijr904:VALt2r;imeo21:VALt2r;imm904:VALt2r;ind750:VALt2r;inj661:VALt2r;ips189:VALt2;isb619:VALt2r;iyo844:VALt2;seed:rxn05669;seed:rxn09374;seed:rxn09707	-999999	999999			0	0
R654C48AE_B-564	1 MNXM199@MNXC2 + 1 MNXM1@MNXC2 <==> 1 MNXM199@MNXC3 + 1 MNXM1@MNXC3	rxn05669	BAP2_YEAST	MNXR5323	MNXC2%MNXC3		bigg:VALt2m;bigg:VALt2r;bigg:VALt2rpp;iaf1260:VALt2rpp;iaf692:VALt2r;iin800:AGP1_11;iin800:BAP2_8;iin800:BAP3_8;iin800:GAP1_17;iin800:VAP1_7;ijr904.45632:VALt2r;ijr904:VALt2r;imeo21:VALt2r;imm904:VALt2r;ind750:VALt2r;inj661:VALt2r;ips189:VALt2;isb619:VALt2r;iyo844:VALt2;seed:rxn05669;seed:rxn09374;seed:rxn09707	-999999	999999			0	0
R654C48AE_B-565	1 MNXM199@MNXC2 + 1 MNXM1@MNXC2 <==> 1 MNXM199@MNXC3 + 1 MNXM1@MNXC3	rxn05669	BAP3_YEAST	MNXR5323	MNXC2%MNXC3		bigg:VALt2m;bigg:VALt2r;bigg:VALt2rpp;iaf1260:VALt2rpp;iaf692:VALt2r;iin800:AGP1_11;iin800:BAP2_8;iin800:BAP3_8;iin800:GAP1_17;iin800:VAP1_7;ijr904.45632:VALt2r;ijr904:VALt2r;imeo21:VALt2r;imm904:VALt2r;ind750:VALt2r;inj661:VALt2r;ips189:VALt2;isb619:VALt2r;iyo844:VALt2;seed:rxn05669;seed:rxn09374;seed:rxn09707	-999999	999999			0	0
R654C48AE_B-566	1 MNXM199@MNXC2 + 1 MNXM1@MNXC2 <==> 1 MNXM199@MNXC3 + 1 MNXM1@MNXC3	rxn05669	GAP1_YEAST	MNXR5323	MNXC2%MNXC3		bigg:VALt2m;bigg:VALt2r;bigg:VALt2rpp;iaf1260:VALt2rpp;iaf692:VALt2r;iin800:AGP1_11;iin800:BAP2_8;iin800:BAP3_8;iin800:GAP1_17;iin800:VAP1_7;ijr904.45632:VALt2r;ijr904:VALt2r;imeo21:VALt2r;imm904:VALt2r;ind750:VALt2r;inj661:VALt2r;ips189:VALt2;isb619:VALt2r;iyo844:VALt2;seed:rxn05669;seed:rxn09374;seed:rxn09707	-999999	999999			0	0
R654C48AE_B-567	1 MNXM199@MNXC2 + 1 MNXM1@MNXC2 <==> 1 MNXM199@MNXC3 + 1 MNXM1@MNXC3	rxn05669	TAT1_YEAST	MNXR5323	MNXC2%MNXC3		bigg:VALt2m;bigg:VALt2r;bigg:VALt2rpp;iaf1260:VALt2rpp;iaf692:VALt2r;iin800:AGP1_11;iin800:BAP2_8;iin800:BAP3_8;iin800:GAP1_17;iin800:VAP1_7;ijr904.45632:VALt2r;ijr904:VALt2r;imeo21:VALt2r;imm904:VALt2r;ind750:VALt2r;inj661:VALt2r;ips189:VALt2;isb619:VALt2r;iyo844:VALt2;seed:rxn05669;seed:rxn09374;seed:rxn09707	-999999	999999			0	0
R62C84A9C_B-546	1 MNXM199@MNXC3 + 1 MNXM1@MNXC3 + 1 MNXM20@MNXC3 <==> 1 MNXM89557@MNXC3 + 1 isoiIN800@MNXC3	R_BAT2_2	BCA2_YEAST		MNXC3			-999999	999999			0	0
R39B0C980_B-259	1 MNXM1@MNXC2 + 1 MNXM20@MNXC2 + 1 MNXM90553@MNXC3 <==> 1 MNXM1@MNXC3 + 1 MNXM20@MNXC3 + 1 MNXM90553@MNXC2	R_U155_			MNXC2%MNXC3			-999999	999999			0	0
R80C33240_LR-712	1 MNXM1@MNXC2 + 1 MNXM212@MNXC2 --> 1 MNXM1@MNXC3 + 1 MNXM212@MNXC3	r_1109		MNXR491	MNXC2%MNXC3		bigg:ADNt2;bigg:ADNt2pp;bigg:ADNt2r;bigg:ADNt2rpp;iabaylyiv4:TRANS-RXN-ADENOSINE;iaf1260:ADNt2pp;iaf1260:ADNt2rpp;iin800:U174;iin800:U185;iin800:U191;iit341:ADNt2;ijr904.45632:ADNt2;ijr904.45632:ADNt2r;ijr904:ADNt2;ijr904:ADNt2r;imm904:ADNt2;ind750:ADNt2;isb619:ADNt2;iso783:ADNt2;iyo844:ADNt2r;metacyc:TRANS-RXN-203;obsolete:rxn05492;seed:rxn05318;seed:rxn08068;seed:rxn12381	0	999999			0	0
R4028EDAB_LR-312	1 MNXM1@MNXC2 + 1 MNXM2138@MNXC2 --> 1 MNXM1@MNXC3 + 1 MNXM2138@MNXC3	R_U165_			MNXC2%MNXC3			0	999999			0	0
R6E6A4469_B-631	1 MNXM1@MNXC2 + 1 MNXM231@MNXC2 <==> 1 MNXM1@MNXC3 + 1 MNXM231@MNXC3	rxn05244	AGP1_YEAST	MNXR3095	MNXC2%MNXC3		bigg:ILEt2r;bigg:ILEt2rpp;iaf1260:ILEt2rpp;iaf692:ILEt2r;iin800:AGP1_6;iin800:BAP2_2;iin800:BAP3_2;iin800:GAP1_10;iin800:TAT1_1;iin800:VAP1_3;ijr904.45632:ILEt2r;ijr904:ILEt2r;imeo21:ILEt2r;imm904:ILEt2r;imm904:ILEt6;imm904:ILEt7;imo1053-pao1:ILEt2;imo1056:ILEt2;ind750:ILEt2r;inj661:ILEt2r;ips189:ILEt2;isb619:ILEt2r;iyo844:ILEt2;obsolete:rxn05591;seed:rxn05244;seed:rxn08746;seed:rxn13321;seed:rxn…	-999999	999999			0	0
R6E6A4469_B-632	1 MNXM1@MNXC2 + 1 MNXM231@MNXC2 <==> 1 MNXM1@MNXC3 + 1 MNXM231@MNXC3	rxn05244	BAP2_YEAST	MNXR3095	MNXC2%MNXC3		bigg:ILEt2r;bigg:ILEt2rpp;iaf1260:ILEt2rpp;iaf692:ILEt2r;iin800:AGP1_6;iin800:BAP2_2;iin800:BAP3_2;iin800:GAP1_10;iin800:TAT1_1;iin800:VAP1_3;ijr904.45632:ILEt2r;ijr904:ILEt2r;imeo21:ILEt2r;imm904:ILEt2r;imm904:ILEt6;imm904:ILEt7;imo1053-pao1:ILEt2;imo1056:ILEt2;ind750:ILEt2r;inj661:ILEt2r;ips189:ILEt2;isb619:ILEt2r;iyo844:ILEt2;obsolete:rxn05591;seed:rxn05244;seed:rxn08746;seed:rxn13321;seed:rxn…	-999999	999999			0	0
R6E6A4469_B-633	1 MNXM1@MNXC2 + 1 MNXM231@MNXC2 <==> 1 MNXM1@MNXC3 + 1 MNXM231@MNXC3	rxn05244	BAP3_YEAST	MNXR3095	MNXC2%MNXC3		bigg:ILEt2r;bigg:ILEt2rpp;iaf1260:ILEt2rpp;iaf692:ILEt2r;iin800:AGP1_6;iin800:BAP2_2;iin800:BAP3_2;iin800:GAP1_10;iin800:TAT1_1;iin800:VAP1_3;ijr904.45632:ILEt2r;ijr904:ILEt2r;imeo21:ILEt2r;imm904:ILEt2r;imm904:ILEt6;imm904:ILEt7;imo1053-pao1:ILEt2;imo1056:ILEt2;ind750:ILEt2r;inj661:ILEt2r;ips189:ILEt2;isb619:ILEt2r;iyo844:ILEt2;obsolete:rxn05591;seed:rxn05244;seed:rxn08746;seed:rxn13321;seed:rxn…	-999999	999999			0	0
R6E6A4469_B-634	1 MNXM1@MNXC2 + 1 MNXM231@MNXC2 <==> 1 MNXM1@MNXC3 + 1 MNXM231@MNXC3	rxn05244	GAP1_YEAST	MNXR3095	MNXC2%MNXC3		bigg:ILEt2r;bigg:ILEt2rpp;iaf1260:ILEt2rpp;iaf692:ILEt2r;iin800:AGP1_6;iin800:BAP2_2;iin800:BAP3_2;iin800:GAP1_10;iin800:TAT1_1;iin800:VAP1_3;ijr904.45632:ILEt2r;ijr904:ILEt2r;imeo21:ILEt2r;imm904:ILEt2r;imm904:ILEt6;imm904:ILEt7;imo1053-pao1:ILEt2;imo1056:ILEt2;ind750:ILEt2r;inj661:ILEt2r;ips189:ILEt2;isb619:ILEt2r;iyo844:ILEt2;obsolete:rxn05591;seed:rxn05244;seed:rxn08746;seed:rxn13321;seed:rxn…	-999999	999999			0	0
R6E6A4469_B-635	1 MNXM1@MNXC2 + 1 MNXM231@MNXC2 <==> 1 MNXM1@MNXC3 + 1 MNXM231@MNXC3	rxn05244	TAT1_YEAST	MNXR3095	MNXC2%MNXC3		bigg:ILEt2r;bigg:ILEt2rpp;iaf1260:ILEt2rpp;iaf692:ILEt2r;iin800:AGP1_6;iin800:BAP2_2;iin800:BAP3_2;iin800:GAP1_10;iin800:TAT1_1;iin800:VAP1_3;ijr904.45632:ILEt2r;ijr904:ILEt2r;imeo21:ILEt2r;imm904:ILEt2r;imm904:ILEt6;imm904:ILEt7;imo1053-pao1:ILEt2;imo1056:ILEt2;ind750:ILEt2r;inj661:ILEt2r;ips189:ILEt2;isb619:ILEt2r;iyo844:ILEt2;obsolete:rxn05591;seed:rxn05244;seed:rxn08746;seed:rxn13321;seed:rxn…	-999999	999999			0	0
RA5C7BC47_LR-937	1 MNXM1@MNXC2 + 1 MNXM236@MNXC2 --> 1 MNXM1@MNXC3 + 1 MNXM236@MNXC3	R_U211_		MNXR3942	MNXC2%MNXC3		bigg:OCDCAt;bigg:OCDCAtexi;bigg:OCDCAtr;iaf1260:OCDCAtexi;obsolete:rxn10374;seed:rxn09034;seed:rxn09669	0	999999			0	0
RDD0BDF9A_B-1321	1 MNXM1@MNXC2 + 1 MNXM23@MNXC2 <==> 1 MNXM1@MNXC3 + 1 MNXM23@MNXC3	rxn05469	JEN1_YEAST	MNXR4552	MNXC2%MNXC3		bigg:PYRt2;bigg:PYRt2m;bigg:PYRt2p;bigg:PYRt2r;bigg:PYRt2rpp;iaf1260:PYRt2rpp;iaf692:PYRt2;iao358:rll_559;iin800:JEN1_2;iit341:PYRt2r;ijr904.45632:PYRt2r;ijr904:PYRt2r;imeo21:PYRt2r;imm904:PYRt2;imm904:PYRt2p;imo1053-pao1:PYRt2;imo1056:PYRt2;ind750:PYRt2;ind750:PYRt2p;inj661:PYRt2r;iso783:PYRt2;iyo844:PYRt2;obsolete:rxn05642;reactome:REACT_116055;reactome:REACT_14789;reactome:REACT_14833;reactome…	-999999	999999			0	0
R32162FDE_B-214	1 MNXM1@MNXC2 + 1 MNXM259@MNXC2 <==> 1 MNXM1@MNXC3 + 1 MNXM259@MNXC3	rxn05203	FCY21_YEAST	MNXR2847	MNXC2%MNXC3		bigg:GUAt2;bigg:GUAt2pp;bigg:GUAt2r;iaf1260:GUAt2pp;iag612:rbs_329;iao358:rll_540;iin800:FCY21_3;iin800:FCY22_3;iin800:FCY2_3;iin800:YGL186C_3;ijr904.45632:GUAt2;ijr904:GUAt2;imm904:GUAt2r;ind750:GUAt2r;isb619:GUAt2;iyo844:GUAt2;obsolete:rxn05584;seed:rxn05203;seed:rxn08681	-999999	999999			0	0
R32162FDE_B-215	1 MNXM1@MNXC2 + 1 MNXM259@MNXC2 <==> 1 MNXM1@MNXC3 + 1 MNXM259@MNXC3	rxn05203	FCY22_YEAST	MNXR2847	MNXC2%MNXC3		bigg:GUAt2;bigg:GUAt2pp;bigg:GUAt2r;iaf1260:GUAt2pp;iag612:rbs_329;iao358:rll_540;iin800:FCY21_3;iin800:FCY22_3;iin800:FCY2_3;iin800:YGL186C_3;ijr904.45632:GUAt2;ijr904:GUAt2;imm904:GUAt2r;ind750:GUAt2r;isb619:GUAt2;iyo844:GUAt2;obsolete:rxn05584;seed:rxn05203;seed:rxn08681	-999999	999999			0	0
R32162FDE_B-216	1 MNXM1@MNXC2 + 1 MNXM259@MNXC2 <==> 1 MNXM1@MNXC3 + 1 MNXM259@MNXC3	rxn05203	FCY2_YEAST	MNXR2847	MNXC2%MNXC3		bigg:GUAt2;bigg:GUAt2pp;bigg:GUAt2r;iaf1260:GUAt2pp;iag612:rbs_329;iao358:rll_540;iin800:FCY21_3;iin800:FCY22_3;iin800:FCY2_3;iin800:YGL186C_3;ijr904.45632:GUAt2;ijr904:GUAt2;imm904:GUAt2r;ind750:GUAt2r;isb619:GUAt2;iyo844:GUAt2;obsolete:rxn05584;seed:rxn05203;seed:rxn08681	-999999	999999			0	0
R32162FDE_B-217	1 MNXM1@MNXC2 + 1 MNXM259@MNXC2 <==> 1 MNXM1@MNXC3 + 1 MNXM259@MNXC3	rxn05203	TPN1_YEAST	MNXR2847	MNXC2%MNXC3		bigg:GUAt2;bigg:GUAt2pp;bigg:GUAt2r;iaf1260:GUAt2pp;iag612:rbs_329;iao358:rll_540;iin800:FCY21_3;iin800:FCY22_3;iin800:FCY2_3;iin800:YGL186C_3;ijr904.45632:GUAt2;ijr904:GUAt2;imm904:GUAt2r;ind750:GUAt2r;isb619:GUAt2;iyo844:GUAt2;obsolete:rxn05584;seed:rxn05203;seed:rxn08681	-999999	999999			0	0
RC77F6DA8_B-1155	1 MNXM1@MNXC2 + 1 MNXM26@MNXC2 <==> 1 MNXM1@MNXC3 + 1 MNXM26@MNXC3	rxn05488	ADY2_YEAST	MNXR463	MNXC2%MNXC3		bigg:ACt2m;bigg:ACt2pp;bigg:ACt2r;bigg:ACt2rpp;iaf1260:ACt2rpp;iaf692:ACt2r;iao358:rll_517;iin800:ADY2;iin800:BPH1;iit341:ACt2r;ijn746:ACt2pp;ijr904.45632:ACt2r;ijr904:ACt2r;imm904:ACt2r;imo1053-pao1:ACt6;imo1056:ACt6;ind750:ACt2r;ips189:ACt6;iso783:ACt6;iyo844:ACt6;seed:rxn05488;seed:rxn08061	-999999	999999			0	0
RC77F6DA8_B-1156	1 MNXM1@MNXC2 + 1 MNXM26@MNXC2 <==> 1 MNXM1@MNXC3 + 1 MNXM26@MNXC3	rxn05488	BPH1_YEAST	MNXR463	MNXC2%MNXC3		bigg:ACt2m;bigg:ACt2pp;bigg:ACt2r;bigg:ACt2rpp;iaf1260:ACt2rpp;iaf692:ACt2r;iao358:rll_517;iin800:ADY2;iin800:BPH1;iit341:ACt2r;ijn746:ACt2pp;ijr904.45632:ACt2r;ijr904:ACt2r;imm904:ACt2r;imo1053-pao1:ACt6;imo1056:ACt6;ind750:ACt2r;ips189:ACt6;iso783:ACt6;iyo844:ACt6;seed:rxn05488;seed:rxn08061	-999999	999999			0	0
R40CFDBFB_LR-314	1 MNXM1@MNXC2 + 1 MNXM288@MNXC2 --> 1 MNXM1@MNXC3 + 1 MNXM288@MNXC3	r_1274	FUI1_YEAST	MNXR5310	MNXC2%MNXC3		bigg:URIt2;bigg:URIt2pp;bigg:URIt2r;bigg:URIt2rpp;iag612:rbs_587;iin800:FUI1_1;iin800:FUI1_2;iin800:FUI1_3;iit341:URIt2;ijr904.45632:URIt2;ijr904.45632:URIt2r;ijr904:URIt2;ijr904:URIt2r;imm904:URIt2;ind750:URIt2;iso783:URIt2;iyo844:URIt2;obsolete:rxn05668;seed:rxn05199;seed:rxn09371;seed:rxn12460	0	999999			0	0
R11430EE4_LR-5	1 MNXM1@MNXC2 + 1 MNXM2967@MNXC2 --> 1 MNXM1@MNXC3 + 1 MNXM2967@MNXC3	R_U166_			MNXC2%MNXC3			0	999999			0	0
RE9E2BBFE_B-1405	1 MNXM1@MNXC2 + 1 MNXM29@MNXC2 <==> 1 MNXM1@MNXC3 + 1 MNXM29@MNXC3	rxn05582	DIP5_YEAST	MNXR2778	MNXC2%MNXC3		bigg:GLYt2;bigg:GLYt2m;bigg:GLYt2pp;bigg:GLYt2r;bigg:GLYt2rL;iaf1260:GLYt2pp;iao358:rll_539;iin800:DIP5_5;iin800:GAP1_7;iin800:PUT4_2;iin800:TAT2_3;iit341:GLYt2;ijr904.45632:GLYt2r;ijr904:GLYt2r;imeo21:GLYt2r;imm904:GLYt2r;ind750:GLYt2r;inj661:GLYt2r;iyo844:GLYt6;seed:rxn05582;seed:rxn08660;seed:rxn09748;seed:rxn12379	-999999	999999			0	0
RE9E2BBFE_B-1406	1 MNXM1@MNXC2 + 1 MNXM29@MNXC2 <==> 1 MNXM1@MNXC3 + 1 MNXM29@MNXC3	rxn05582	GAP1_YEAST	MNXR2778	MNXC2%MNXC3		bigg:GLYt2;bigg:GLYt2m;bigg:GLYt2pp;bigg:GLYt2r;bigg:GLYt2rL;iaf1260:GLYt2pp;iao358:rll_539;iin800:DIP5_5;iin800:GAP1_7;iin800:PUT4_2;iin800:TAT2_3;iit341:GLYt2;ijr904.45632:GLYt2r;ijr904:GLYt2r;imeo21:GLYt2r;imm904:GLYt2r;ind750:GLYt2r;inj661:GLYt2r;iyo844:GLYt6;seed:rxn05582;seed:rxn08660;seed:rxn09748;seed:rxn12379	-999999	999999			0	0
RE9E2BBFE_B-1407	1 MNXM1@MNXC2 + 1 MNXM29@MNXC2 <==> 1 MNXM1@MNXC3 + 1 MNXM29@MNXC3	rxn05582	PUT4_YEAST	MNXR2778	MNXC2%MNXC3		bigg:GLYt2;bigg:GLYt2m;bigg:GLYt2pp;bigg:GLYt2r;bigg:GLYt2rL;iaf1260:GLYt2pp;iao358:rll_539;iin800:DIP5_5;iin800:GAP1_7;iin800:PUT4_2;iin800:TAT2_3;iit341:GLYt2;ijr904.45632:GLYt2r;ijr904:GLYt2r;imeo21:GLYt2r;imm904:GLYt2r;ind750:GLYt2r;inj661:GLYt2r;iyo844:GLYt6;seed:rxn05582;seed:rxn08660;seed:rxn09748;seed:rxn12379	-999999	999999			0	0
RE9E2BBFE_B-1408	1 MNXM1@MNXC2 + 1 MNXM29@MNXC2 <==> 1 MNXM1@MNXC3 + 1 MNXM29@MNXC3	rxn05582	TAT2_YEAST	MNXR2778	MNXC2%MNXC3		bigg:GLYt2;bigg:GLYt2m;bigg:GLYt2pp;bigg:GLYt2r;bigg:GLYt2rL;iaf1260:GLYt2pp;iao358:rll_539;iin800:DIP5_5;iin800:GAP1_7;iin800:PUT4_2;iin800:TAT2_3;iit341:GLYt2;ijr904.45632:GLYt2r;ijr904:GLYt2r;imeo21:GLYt2r;imm904:GLYt2r;ind750:GLYt2r;inj661:GLYt2r;iyo844:GLYt6;seed:rxn05582;seed:rxn08660;seed:rxn09748;seed:rxn12379	-999999	999999			0	0
RF86533D2_B-1495	1 MNXM1@MNXC2 + 1 MNXM304@MNXC2 <==> 1 MNXM1@MNXC3 + 1 MNXM304@MNXC3	rxn09693	BIO5_YEAST	MNXR972	MNXC2%MNXC3		bigg:BTNt2;bigg:BTNt2i;bigg:BTNt2m;bigg:BTNt4i;iaf692:BTNt2i;iao358:rll_525;iin800:BIO5;iin800:VHT1;imm904:BTNt2i;ind750:BTNt2i;isb619:BTNt2i;seed:rxn09693	0	999999			0	0
RF86533D2_B-1496	1 MNXM1@MNXC2 + 1 MNXM304@MNXC2 <==> 1 MNXM1@MNXC3 + 1 MNXM304@MNXC3	rxn09693	VHT1_YEAST	MNXR972	MNXC2%MNXC3		bigg:BTNt2;bigg:BTNt2i;bigg:BTNt2m;bigg:BTNt4i;iaf692:BTNt2i;iao358:rll_525;iin800:BIO5;iin800:VHT1;imm904:BTNt2i;ind750:BTNt2i;isb619:BTNt2i;seed:rxn09693	-999999	999999			0	0
R1EE70B2E_LR-97	1 MNXM1@MNXC2 + 1 MNXM314@MNXC2 --> 1 MNXM1@MNXC3 + 1 MNXM314@MNXC3	R_U208_		MNXR1956	MNXC2%MNXC3		bigg:FA140tp;bigg:TTDCAt;bigg:TTDCAtex;bigg:TTDCAtexi;iaf1260:TTDCAtexi;ijn746:TTDCAtex;seed:rxn09331;seed:rxn09654;seed:rxn09852	0	999999			0	0
RC4D9410A_LR-1138	1 MNXM1@MNXC2 + 1 MNXM322@MNXC2 --> 1 MNXM1@MNXC3 + 1 MNXM322@MNXC3	rxn09657	NRT1_YEAST	MNXR69967	MNXC2%MNXC3		bigg:THMt2;bigg:THMt2m;bigg:THMt3;iao358:rll_565;iin800:THI7;iin800:YOR071C;iin800:YOR192C;imm904:THMt2;imo1053-pao1:THM2t2;imo1056:THM2t2;ind750:THMt2;ips189:THM2t2;seed:rxn09657	0	999999			0	0
RC4D9410A_LR-1139	1 MNXM1@MNXC2 + 1 MNXM322@MNXC2 --> 1 MNXM1@MNXC3 + 1 MNXM322@MNXC3	rxn09657	THI7_YEAST	MNXR69967	MNXC2%MNXC3		bigg:THMt2;bigg:THMt2m;bigg:THMt3;iao358:rll_565;iin800:THI7;iin800:YOR071C;iin800:YOR192C;imm904:THMt2;imo1053-pao1:THM2t2;imo1056:THM2t2;ind750:THMt2;ips189:THM2t2;seed:rxn09657	0	999999			0	0
RC4D9410A_LR-1140	1 MNXM1@MNXC2 + 1 MNXM322@MNXC2 --> 1 MNXM1@MNXC3 + 1 MNXM322@MNXC3	rxn09657	YO192_YEAST	MNXR69967	MNXC2%MNXC3		bigg:THMt2;bigg:THMt2m;bigg:THMt3;iao358:rll_565;iin800:THI7;iin800:YOR071C;iin800:YOR192C;imm904:THMt2;imo1053-pao1:THM2t2;imo1056:THM2t2;ind750:THMt2;ips189:THM2t2;seed:rxn09657	0	999999			0	0
R51FCA6A5_B-418	1 MNXM1@MNXC2 + 1 MNXM32@MNXC2 <==> 1 MNXM1@MNXC3 + 1 MNXM32@MNXC3	rxn05496	AGP1_YEAST	MNXR636	MNXC2%MNXC3		bigg:ALAt2;bigg:ALAt2pp;bigg:ALAt2r;bigg:ALAt2rL;iaf1260:ALAt2pp;iao358:rll_520;iin800:AGP1_2;iin800:DIP5_2;iin800:GAP1_2;iin800:PUT4_1;iin800:TAT2_1;iit341:ALAt2;ijr904.45632:ALAt2r;ijr904:ALAt2r;imeo21:ALAt2r;imm904:ALAt2r;ind750:ALAt2r;inj661:ALAt2r;isb619:ALAt2r;iyo844:ALAt2;seed:rxn05496;seed:rxn08101	-999999	999999			0	0
R51FCA6A5_B-419	1 MNXM1@MNXC2 + 1 MNXM32@MNXC2 <==> 1 MNXM1@MNXC3 + 1 MNXM32@MNXC3	rxn05496	DIP5_YEAST	MNXR636	MNXC2%MNXC3		bigg:ALAt2;bigg:ALAt2pp;bigg:ALAt2r;bigg:ALAt2rL;iaf1260:ALAt2pp;iao358:rll_520;iin800:AGP1_2;iin800:DIP5_2;iin800:GAP1_2;iin800:PUT4_1;iin800:TAT2_1;iit341:ALAt2;ijr904.45632:ALAt2r;ijr904:ALAt2r;imeo21:ALAt2r;imm904:ALAt2r;ind750:ALAt2r;inj661:ALAt2r;isb619:ALAt2r;iyo844:ALAt2;seed:rxn05496;seed:rxn08101	-999999	999999			0	0
R51FCA6A5_B-420	1 MNXM1@MNXC2 + 1 MNXM32@MNXC2 <==> 1 MNXM1@MNXC3 + 1 MNXM32@MNXC3	rxn05496	GAP1_YEAST	MNXR636	MNXC2%MNXC3		bigg:ALAt2;bigg:ALAt2pp;bigg:ALAt2r;bigg:ALAt2rL;iaf1260:ALAt2pp;iao358:rll_520;iin800:AGP1_2;iin800:DIP5_2;iin800:GAP1_2;iin800:PUT4_1;iin800:TAT2_1;iit341:ALAt2;ijr904.45632:ALAt2r;ijr904:ALAt2r;imeo21:ALAt2r;imm904:ALAt2r;ind750:ALAt2r;inj661:ALAt2r;isb619:ALAt2r;iyo844:ALAt2;seed:rxn05496;seed:rxn08101	-999999	999999			0	0
R51FCA6A5_B-421	1 MNXM1@MNXC2 + 1 MNXM32@MNXC2 <==> 1 MNXM1@MNXC3 + 1 MNXM32@MNXC3	rxn05496	PUT4_YEAST	MNXR636	MNXC2%MNXC3		bigg:ALAt2;bigg:ALAt2pp;bigg:ALAt2r;bigg:ALAt2rL;iaf1260:ALAt2pp;iao358:rll_520;iin800:AGP1_2;iin800:DIP5_2;iin800:GAP1_2;iin800:PUT4_1;iin800:TAT2_1;iit341:ALAt2;ijr904.45632:ALAt2r;ijr904:ALAt2r;imeo21:ALAt2r;imm904:ALAt2r;ind750:ALAt2r;inj661:ALAt2r;isb619:ALAt2r;iyo844:ALAt2;seed:rxn05496;seed:rxn08101	-999999	999999			0	0
R51FCA6A5_B-422	1 MNXM1@MNXC2 + 1 MNXM32@MNXC2 <==> 1 MNXM1@MNXC3 + 1 MNXM32@MNXC3	rxn05496	TAT2_YEAST	MNXR636	MNXC2%MNXC3		bigg:ALAt2;bigg:ALAt2pp;bigg:ALAt2r;bigg:ALAt2rL;iaf1260:ALAt2pp;iao358:rll_520;iin800:AGP1_2;iin800:DIP5_2;iin800:GAP1_2;iin800:PUT4_1;iin800:TAT2_1;iit341:ALAt2;ijr904.45632:ALAt2r;ijr904:ALAt2r;imeo21:ALAt2r;imm904:ALAt2r;ind750:ALAt2r;inj661:ALAt2r;isb619:ALAt2r;iyo844:ALAt2;seed:rxn05496;seed:rxn08101	-999999	999999			0	0
R5D007655_LR-508	1 MNXM1@MNXC2 + 1 MNXM338@MNXC2 --> 1 MNXM1@MNXC3 + 1 MNXM338@MNXC3	r_1132		MNXR1379	MNXC2%MNXC3		bigg:CYTDt2;bigg:CYTDt2pp;bigg:CYTDt2r;bigg:CYTDt2rpp;iag612:rbs_217;iin800:U176;iin800:U186;iin800:U193;iit341:CYTDt2;ijr904.45632:CYTDt2;ijr904.45632:CYTDt2r;ijr904:CYTDt2;ijr904:CYTDt2r;imeo21:CYTDt2r;imm904:CYTDt2;ind750:CYTDt2;inj661:CYTDt2r;iso783:CYTDt2;iyo844:CYTDt2;obsolete:rxn05530;obsolete:rxn05729;obsolete:rxn12601;seed:rxn05198;seed:rxn08289;seed:rxn12413	0	999999			0	0
R17096A5B_B-45	1 MNXM1@MNXC2 + 1 MNXM370@MNXC2 <==> 1 MNXM1@MNXC3 + 1 MNXM370@MNXC3	r_1713		MNXR2542	MNXC2%MNXC3		bigg:GAM6Pt;bigg:GAMAN6Ptex	-999999	999999			0	0
R4B881497_B-380	1 MNXM1@MNXC2 + 1 MNXM37@MNXC2 <==> 1 MNXM1@MNXC3 + 1 MNXM37@MNXC3	rxn09678	AGP1_YEAST	MNXR2705	MNXC2%MNXC3		bigg:GLNt2n;bigg:GLNt2r;iag612:rbs_306;iag612:rbs_307;iin800:AGP1_4;iin800:DIP5_6;iin800:GAP1_8;iin800:GNP1_3;imm904:GLNt2n;imm904:GLNt2r;imm904:GLNt6;imm904:GLNt7;ind750:GLNt2n;ind750:GLNt2r;iso783:GLNt2;reactome:REACT_100035;reactome:REACT_106303;reactome:REACT_108641;reactome:REACT_112266;reactome:REACT_113198;reactome:REACT_136368;reactome:REACT_19233;reactome:REACT_79990;reactome:REACT_82558…	-999999	999999			0	0
R4B881497_B-381	1 MNXM1@MNXC2 + 1 MNXM37@MNXC2 <==> 1 MNXM1@MNXC3 + 1 MNXM37@MNXC3	rxn09678	DIP5_YEAST	MNXR2705	MNXC2%MNXC3		bigg:GLNt2n;bigg:GLNt2r;iag612:rbs_306;iag612:rbs_307;iin800:AGP1_4;iin800:DIP5_6;iin800:GAP1_8;iin800:GNP1_3;imm904:GLNt2n;imm904:GLNt2r;imm904:GLNt6;imm904:GLNt7;ind750:GLNt2n;ind750:GLNt2r;iso783:GLNt2;reactome:REACT_100035;reactome:REACT_106303;reactome:REACT_108641;reactome:REACT_112266;reactome:REACT_113198;reactome:REACT_136368;reactome:REACT_19233;reactome:REACT_79990;reactome:REACT_82558…	-999999	999999			0	0
R4B881497_B-382	1 MNXM1@MNXC2 + 1 MNXM37@MNXC2 <==> 1 MNXM1@MNXC3 + 1 MNXM37@MNXC3	rxn09678	GAP1_YEAST	MNXR2705	MNXC2%MNXC3		bigg:GLNt2n;bigg:GLNt2r;iag612:rbs_306;iag612:rbs_307;iin800:AGP1_4;iin800:DIP5_6;iin800:GAP1_8;iin800:GNP1_3;imm904:GLNt2n;imm904:GLNt2r;imm904:GLNt6;imm904:GLNt7;ind750:GLNt2n;ind750:GLNt2r;iso783:GLNt2;reactome:REACT_100035;reactome:REACT_106303;reactome:REACT_108641;reactome:REACT_112266;reactome:REACT_113198;reactome:REACT_136368;reactome:REACT_19233;reactome:REACT_79990;reactome:REACT_82558…	-999999	999999			0	0
R4B881497_B-383	1 MNXM1@MNXC2 + 1 MNXM37@MNXC2 <==> 1 MNXM1@MNXC3 + 1 MNXM37@MNXC3	rxn09678	GNP1_YEAST	MNXR2705	MNXC2%MNXC3		bigg:GLNt2n;bigg:GLNt2r;iag612:rbs_306;iag612:rbs_307;iin800:AGP1_4;iin800:DIP5_6;iin800:GAP1_8;iin800:GNP1_3;imm904:GLNt2n;imm904:GLNt2r;imm904:GLNt6;imm904:GLNt7;ind750:GLNt2n;ind750:GLNt2r;iso783:GLNt2;reactome:REACT_100035;reactome:REACT_106303;reactome:REACT_108641;reactome:REACT_112266;reactome:REACT_113198;reactome:REACT_136368;reactome:REACT_19233;reactome:REACT_79990;reactome:REACT_82558…	-999999	999999			0	0
R6ACD8E1C_LR-609	1 MNXM1@MNXC2 + 1 MNXM402@MNXC2 --> 1 MNXM1@MNXC3 + 1 MNXM402@MNXC3	R_Uc12_		MNXR1481	MNXC2%MNXC3		bigg:DDCAtex;bigg:DDCAtexi;bigg:FA120tp;iaf1260:DDCAtexi;ijn746:DDCAtex;seed:rxn08318;seed:rxn09854;seed:rxn13160	0	999999			0	0
R5533691C_B-438	1 MNXM1@MNXC2 + 1 MNXM42@MNXC2 <==> 1 MNXM1@MNXC3 + 1 MNXM42@MNXC3	rxn05217	AGP3_YEAST	MNXR873	MNXC2%MNXC3		bigg:ASPt2;bigg:ASPt2m;bigg:ASPt2n;bigg:ASPt2pp;bigg:ASPt2r;iabaylyiv4:TRANS-RXN-L-ASPARTATE;iabaylyiv4:TRANS-RXNIM-5855;iag612:rbs_164;iao358:rll_523;iin800:AGC1_2;iin800:AGP3_2;iin800:DIP5_4;iin800:GAP1_5;iit341:ASPt2r;ijr904.45632:ASPt2;ijr904:ASPt2;imeo21:ASPt2r;imm904:ASPt2m;imm904:ASPt2n;imm904:ASPt2r;imm904:ASPt7;imo1053-pao1:ASPt6;imo1056:ASPt6;ind750:ASPt2m;ind750:ASPt2n;ind750:ASPt2r;in…	-999999	999999			0	0
R5533691C_B-439	1 MNXM1@MNXC2 + 1 MNXM42@MNXC2 <==> 1 MNXM1@MNXC3 + 1 MNXM42@MNXC3	rxn05217	DIP5_YEAST	MNXR873	MNXC2%MNXC3		bigg:ASPt2;bigg:ASPt2m;bigg:ASPt2n;bigg:ASPt2pp;bigg:ASPt2r;iabaylyiv4:TRANS-RXN-L-ASPARTATE;iabaylyiv4:TRANS-RXNIM-5855;iag612:rbs_164;iao358:rll_523;iin800:AGC1_2;iin800:AGP3_2;iin800:DIP5_4;iin800:GAP1_5;iit341:ASPt2r;ijr904.45632:ASPt2;ijr904:ASPt2;imeo21:ASPt2r;imm904:ASPt2m;imm904:ASPt2n;imm904:ASPt2r;imm904:ASPt7;imo1053-pao1:ASPt6;imo1056:ASPt6;ind750:ASPt2m;ind750:ASPt2n;ind750:ASPt2r;in…	-999999	999999			0	0
R5533691C_B-440	1 MNXM1@MNXC2 + 1 MNXM42@MNXC2 <==> 1 MNXM1@MNXC3 + 1 MNXM42@MNXC3	rxn05217	GAP1_YEAST	MNXR873	MNXC2%MNXC3		bigg:ASPt2;bigg:ASPt2m;bigg:ASPt2n;bigg:ASPt2pp;bigg:ASPt2r;iabaylyiv4:TRANS-RXN-L-ASPARTATE;iabaylyiv4:TRANS-RXNIM-5855;iag612:rbs_164;iao358:rll_523;iin800:AGC1_2;iin800:AGP3_2;iin800:DIP5_4;iin800:GAP1_5;iit341:ASPt2r;ijr904.45632:ASPt2;ijr904:ASPt2;imeo21:ASPt2r;imm904:ASPt2m;imm904:ASPt2n;imm904:ASPt2r;imm904:ASPt7;imo1053-pao1:ASPt6;imo1056:ASPt6;ind750:ASPt2m;ind750:ASPt2n;ind750:ASPt2r;in…	-999999	999999			0	0
R213D0982_LR-112	1 MNXM1@MNXC2 + 1 MNXM4638@MNXC2 --> 1 MNXM1@MNXC3 + 1 MNXM4638@MNXC3	R_U161_			MNXC2%MNXC3			0	999999			0	0
RD9C41023_B-1295	1 MNXM1@MNXC2 + 1 MNXM53@MNXC2 <==> 1 MNXM1@MNXC3 + 1 MNXM53@MNXC3	rxn05307	AGP1_YEAST	MNXR4822	MNXC2%MNXC3		bigg:SERt2m;bigg:SERt2r;bigg:SERt2rpp;iaf1260:SERt2rpp;iao358:rll_562;iin800:AGP1_12;iin800:AGP3_3;iin800:DIP5_7;iin800:GAP1_18;iin800:GNP1_6;iit341:SERt2r;ijn746:SERt2rpp;ijr904.45632:SERt2r;ijr904:SERt2r;imeo21:SERt2r;imm904:SERt2m;imm904:SERt2r;ind750:SERt2m;ind750:SERt2r;inj661:SERt2r;ips189:SERt2;iso783:SERt6;iyo844:SERt2;obsolete:rxn05650;obsolete:rxn11341;seed:rxn05307;seed:rxn09246;seed:r…	-999999	999999			0	0
RD9C41023_B-1296	1 MNXM1@MNXC2 + 1 MNXM53@MNXC2 <==> 1 MNXM1@MNXC3 + 1 MNXM53@MNXC3	rxn05307	AGP3_YEAST	MNXR4822	MNXC2%MNXC3		bigg:SERt2m;bigg:SERt2r;bigg:SERt2rpp;iaf1260:SERt2rpp;iao358:rll_562;iin800:AGP1_12;iin800:AGP3_3;iin800:DIP5_7;iin800:GAP1_18;iin800:GNP1_6;iit341:SERt2r;ijn746:SERt2rpp;ijr904.45632:SERt2r;ijr904:SERt2r;imeo21:SERt2r;imm904:SERt2m;imm904:SERt2r;ind750:SERt2m;ind750:SERt2r;inj661:SERt2r;ips189:SERt2;iso783:SERt6;iyo844:SERt2;obsolete:rxn05650;obsolete:rxn11341;seed:rxn05307;seed:rxn09246;seed:r…	-999999	999999			0	0
RD9C41023_B-1297	1 MNXM1@MNXC2 + 1 MNXM53@MNXC2 <==> 1 MNXM1@MNXC3 + 1 MNXM53@MNXC3	rxn05307	DIP5_YEAST	MNXR4822	MNXC2%MNXC3		bigg:SERt2m;bigg:SERt2r;bigg:SERt2rpp;iaf1260:SERt2rpp;iao358:rll_562;iin800:AGP1_12;iin800:AGP3_3;iin800:DIP5_7;iin800:GAP1_18;iin800:GNP1_6;iit341:SERt2r;ijn746:SERt2rpp;ijr904.45632:SERt2r;ijr904:SERt2r;imeo21:SERt2r;imm904:SERt2m;imm904:SERt2r;ind750:SERt2m;ind750:SERt2r;inj661:SERt2r;ips189:SERt2;iso783:SERt6;iyo844:SERt2;obsolete:rxn05650;obsolete:rxn11341;seed:rxn05307;seed:rxn09246;seed:r…	-999999	999999			0	0
RD9C41023_B-1298	1 MNXM1@MNXC2 + 1 MNXM53@MNXC2 <==> 1 MNXM1@MNXC3 + 1 MNXM53@MNXC3	rxn05307	GAP1_YEAST	MNXR4822	MNXC2%MNXC3		bigg:SERt2m;bigg:SERt2r;bigg:SERt2rpp;iaf1260:SERt2rpp;iao358:rll_562;iin800:AGP1_12;iin800:AGP3_3;iin800:DIP5_7;iin800:GAP1_18;iin800:GNP1_6;iit341:SERt2r;ijn746:SERt2rpp;ijr904.45632:SERt2r;ijr904:SERt2r;imeo21:SERt2r;imm904:SERt2m;imm904:SERt2r;ind750:SERt2m;ind750:SERt2r;inj661:SERt2r;ips189:SERt2;iso783:SERt6;iyo844:SERt2;obsolete:rxn05650;obsolete:rxn11341;seed:rxn05307;seed:rxn09246;seed:r…	-999999	999999			0	0
RD9C41023_B-1299	1 MNXM1@MNXC2 + 1 MNXM53@MNXC2 <==> 1 MNXM1@MNXC3 + 1 MNXM53@MNXC3	rxn05307	GNP1_YEAST	MNXR4822	MNXC2%MNXC3		bigg:SERt2m;bigg:SERt2r;bigg:SERt2rpp;iaf1260:SERt2rpp;iao358:rll_562;iin800:AGP1_12;iin800:AGP3_3;iin800:DIP5_7;iin800:GAP1_18;iin800:GNP1_6;iit341:SERt2r;ijn746:SERt2rpp;ijr904.45632:SERt2r;ijr904:SERt2r;imeo21:SERt2r;imm904:SERt2m;imm904:SERt2r;ind750:SERt2m;ind750:SERt2r;inj661:SERt2r;ips189:SERt2;iso783:SERt6;iyo844:SERt2;obsolete:rxn05650;obsolete:rxn11341;seed:rxn05307;seed:rxn09246;seed:r…	-999999	999999			0	0
RCA6333FF_B-1173	1 MNXM1@MNXC2 + 1 MNXM55@MNXC2 <==> 1 MNXM1@MNXC3 + 1 MNXM55@MNXC3	rxn09690	BAP2_YEAST	MNXR1367	MNXC2%MNXC3		bigg:CYSt2r;iaf692:CYSt2r;iin800:BAP2_1;iin800:BAP3_1;iin800:GAP1_6;iin800:GNP1_2;iin800:TAT2_2;iin800:VAP1_1;imm904:CYSt2r;ind750:CYSt2r;iso783:CYSt2;seed:rxn09690	-999999	999999			0	0
RCA6333FF_B-1174	1 MNXM1@MNXC2 + 1 MNXM55@MNXC2 <==> 1 MNXM1@MNXC3 + 1 MNXM55@MNXC3	rxn09690	BAP3_YEAST	MNXR1367	MNXC2%MNXC3		bigg:CYSt2r;iaf692:CYSt2r;iin800:BAP2_1;iin800:BAP3_1;iin800:GAP1_6;iin800:GNP1_2;iin800:TAT2_2;iin800:VAP1_1;imm904:CYSt2r;ind750:CYSt2r;iso783:CYSt2;seed:rxn09690	-999999	999999			0	0
RCA6333FF_B-1175	1 MNXM1@MNXC2 + 1 MNXM55@MNXC2 <==> 1 MNXM1@MNXC3 + 1 MNXM55@MNXC3	rxn09690	GAP1_YEAST	MNXR1367	MNXC2%MNXC3		bigg:CYSt2r;iaf692:CYSt2r;iin800:BAP2_1;iin800:BAP3_1;iin800:GAP1_6;iin800:GNP1_2;iin800:TAT2_2;iin800:VAP1_1;imm904:CYSt2r;ind750:CYSt2r;iso783:CYSt2;seed:rxn09690	-999999	999999			0	0
RCA6333FF_B-1176	1 MNXM1@MNXC2 + 1 MNXM55@MNXC2 <==> 1 MNXM1@MNXC3 + 1 MNXM55@MNXC3	rxn09690	GNP1_YEAST	MNXR1367	MNXC2%MNXC3		bigg:CYSt2r;iaf692:CYSt2r;iin800:BAP2_1;iin800:BAP3_1;iin800:GAP1_6;iin800:GNP1_2;iin800:TAT2_2;iin800:VAP1_1;imm904:CYSt2r;ind750:CYSt2r;iso783:CYSt2;seed:rxn09690	-999999	999999			0	0
RCA6333FF_B-1177	1 MNXM1@MNXC2 + 1 MNXM55@MNXC2 <==> 1 MNXM1@MNXC3 + 1 MNXM55@MNXC3	rxn09690	TAT1_YEAST	MNXR1367	MNXC2%MNXC3		bigg:CYSt2r;iaf692:CYSt2r;iin800:BAP2_1;iin800:BAP3_1;iin800:GAP1_6;iin800:GNP1_2;iin800:TAT2_2;iin800:VAP1_1;imm904:CYSt2r;ind750:CYSt2r;iso783:CYSt2;seed:rxn09690	-999999	999999			0	0
RCA6333FF_B-1178	1 MNXM1@MNXC2 + 1 MNXM55@MNXC2 <==> 1 MNXM1@MNXC3 + 1 MNXM55@MNXC3	rxn09690	TAT2_YEAST	MNXR1367	MNXC2%MNXC3		bigg:CYSt2r;iaf692:CYSt2r;iin800:BAP2_1;iin800:BAP3_1;iin800:GAP1_6;iin800:GNP1_2;iin800:TAT2_2;iin800:VAP1_1;imm904:CYSt2r;ind750:CYSt2r;iso783:CYSt2;seed:rxn09690	-999999	999999			0	0
RF5493091_LR-1473	1 MNXM1@MNXC2 + 1 MNXM615@MNXC2 --> 1 MNXM1@MNXC3 + 1 MNXM615@MNXC3	R_U163_			MNXC2%MNXC3			0	999999			0	0
R90E21279_B-806	1 MNXM1@MNXC2 + 1 MNXM61@MNXC2 <==> 1 MNXM1@MNXC3 + 1 MNXM61@MNXC3	rxn09672	AGP1_YEAST	MNXR3504	MNXC2%MNXC3		bigg:METt2m;bigg:METt2r;iyo844:METt3;seed:rxn05615;seed:rxn09672;seed:rxn09738	-999999	999999			0	0
R90E21279_B-807	1 MNXM1@MNXC2 + 1 MNXM61@MNXC2 <==> 1 MNXM1@MNXC3 + 1 MNXM61@MNXC3	rxn09672	BAP2_YEAST	MNXR3504	MNXC2%MNXC3		bigg:METt2m;bigg:METt2r;iyo844:METt3;seed:rxn05615;seed:rxn09672;seed:rxn09738	-999999	999999			0	0
R90E21279_B-808	1 MNXM1@MNXC2 + 1 MNXM61@MNXC2 <==> 1 MNXM1@MNXC3 + 1 MNXM61@MNXC3	rxn09672	BAP3_YEAST	MNXR3504	MNXC2%MNXC3		bigg:METt2m;bigg:METt2r;iyo844:METt3;seed:rxn05615;seed:rxn09672;seed:rxn09738	-999999	999999			0	0
R90E21279_B-809	1 MNXM1@MNXC2 + 1 MNXM61@MNXC2 <==> 1 MNXM1@MNXC3 + 1 MNXM61@MNXC3	rxn09672	GAP1_YEAST	MNXR3504	MNXC2%MNXC3		bigg:METt2m;bigg:METt2r;iyo844:METt3;seed:rxn05615;seed:rxn09672;seed:rxn09738	-999999	999999			0	0
R90E21279_B-810	1 MNXM1@MNXC2 + 1 MNXM61@MNXC2 <==> 1 MNXM1@MNXC3 + 1 MNXM61@MNXC3	rxn09672	GNP1_YEAST	MNXR3504	MNXC2%MNXC3		bigg:METt2m;bigg:METt2r;iyo844:METt3;seed:rxn05615;seed:rxn09672;seed:rxn09738	-999999	999999			0	0
R90E21279_B-811	1 MNXM1@MNXC2 + 1 MNXM61@MNXC2 <==> 1 MNXM1@MNXC3 + 1 MNXM61@MNXC3	rxn09672	MUP1_YEAST	MNXR3504	MNXC2%MNXC3		bigg:METt2m;bigg:METt2r;iyo844:METt3;seed:rxn05615;seed:rxn09672;seed:rxn09738	-999999	999999			0	0
R90E21279_B-812	1 MNXM1@MNXC2 + 1 MNXM61@MNXC2 <==> 1 MNXM1@MNXC3 + 1 MNXM61@MNXC3	rxn09672	MUP3_YEAST	MNXR3504	MNXC2%MNXC3		bigg:METt2m;bigg:METt2r;iyo844:METt3;seed:rxn05615;seed:rxn09672;seed:rxn09738	-999999	999999			0	0
R81C94BC0_LR-717	1 MNXM1@MNXC2 + 1 MNXM639@MNXC2 --> 1 MNXM639@MNXC3	R_PTR2_3	PTR2_YEAST		MNXC2%MNXC3			0	999999			0	0
RE456DFB0_LR-1374	1 MNXM1@MNXC2 + 1 MNXM64575@MNXC2 --> 1 MNXM1@MNXC3 + 1 MNXM355@MNXC3	R_U173_			MNXC2%MNXC3			0	999999			0	0
R6FA2A80_B-642	1 MNXM1@MNXC2 + 1 MNXM7115@MNXC2 <==> 1 MNXM1@MNXC3 + 1 MNXM7115@MNXC3	rxn13126		MNXR29812	MNXC2%MNXC3		iin800:U159;seed:rxn13126	-999999	999999			0	0
RAEC85517_LR-998	1 MNXM1@MNXC2 + 1 MNXM761@MNXC2 --> 1 MNXM1@MNXC3 + 1 MNXM761@MNXC3	r_1133	FCY21_YEAST	MNXR1308	MNXC2%MNXC3		bigg:CSNt2;bigg:CSNt2pp;iabaylyiv4:TRANS-RXNIM-5736;iaf1260:CSNt2pp;iao358:rll_531;iin800:FCY21_1;iin800:FCY22_1;iin800:FCY2_1;iin800:YGL186C_1;ijr904.45632:CSNt2;ijr904:CSNt2;imm904:CSNt2;imo1053-pao1:CSNt2;imo1056:CSNt2;ind750:CSNt2;ips189:CSNt2;isb619:CSNt2;iyo844:CSNt2;metacyc:TRANS-RXN-199;seed:rxn05527;seed:rxn08266;seed:rxn12428	0	999999			0	0
RAEC85517_LR-999	1 MNXM1@MNXC2 + 1 MNXM761@MNXC2 --> 1 MNXM1@MNXC3 + 1 MNXM761@MNXC3	r_1133	FCY22_YEAST	MNXR1308	MNXC2%MNXC3		bigg:CSNt2;bigg:CSNt2pp;iabaylyiv4:TRANS-RXNIM-5736;iaf1260:CSNt2pp;iao358:rll_531;iin800:FCY21_1;iin800:FCY22_1;iin800:FCY2_1;iin800:YGL186C_1;ijr904.45632:CSNt2;ijr904:CSNt2;imm904:CSNt2;imo1053-pao1:CSNt2;imo1056:CSNt2;ind750:CSNt2;ips189:CSNt2;isb619:CSNt2;iyo844:CSNt2;metacyc:TRANS-RXN-199;seed:rxn05527;seed:rxn08266;seed:rxn12428	0	999999			0	0
RAEC85517_LR-1000	1 MNXM1@MNXC2 + 1 MNXM761@MNXC2 --> 1 MNXM1@MNXC3 + 1 MNXM761@MNXC3	r_1133	FCY2_YEAST	MNXR1308	MNXC2%MNXC3		bigg:CSNt2;bigg:CSNt2pp;iabaylyiv4:TRANS-RXNIM-5736;iaf1260:CSNt2pp;iao358:rll_531;iin800:FCY21_1;iin800:FCY22_1;iin800:FCY2_1;iin800:YGL186C_1;ijr904.45632:CSNt2;ijr904:CSNt2;imm904:CSNt2;imo1053-pao1:CSNt2;imo1056:CSNt2;ind750:CSNt2;ips189:CSNt2;isb619:CSNt2;iyo844:CSNt2;metacyc:TRANS-RXN-199;seed:rxn05527;seed:rxn08266;seed:rxn12428	0	999999			0	0
RAEC85517_LR-1001	1 MNXM1@MNXC2 + 1 MNXM761@MNXC2 --> 1 MNXM1@MNXC3 + 1 MNXM761@MNXC3	r_1133	TPN1_YEAST	MNXR1308	MNXC2%MNXC3		bigg:CSNt2;bigg:CSNt2pp;iabaylyiv4:TRANS-RXNIM-5736;iaf1260:CSNt2pp;iao358:rll_531;iin800:FCY21_1;iin800:FCY22_1;iin800:FCY2_1;iin800:YGL186C_1;ijr904.45632:CSNt2;ijr904:CSNt2;imm904:CSNt2;imo1053-pao1:CSNt2;imo1056:CSNt2;ind750:CSNt2;ips189:CSNt2;isb619:CSNt2;iyo844:CSNt2;metacyc:TRANS-RXN-199;seed:rxn05527;seed:rxn08266;seed:rxn12428	0	999999			0	0
RFB2489A_B-1507	1 MNXM1@MNXC2 + 1 MNXM76@MNXC2 <==> 1 MNXM1@MNXC3 + 1 MNXM76@MNXC3	rxn05301	AGP1_YEAST	MNXR5180	MNXC2%MNXC3		bigg:TYRt2m;bigg:TYRt2p;bigg:TYRt2r;bigg:TYRt2rpp;iaf1260:TYRt2rpp;iao358:rll_570;iin800:AGP1_10;iin800:BAP2_7;iin800:BAP3_7;iin800:GAP1_16;iin800:TAT1_4;iin800:TAT2_6;iin800:VAP1_6;iit341:TYRt2r;ijn746:TYRt2rpp;ijr904.45632:TYRt2r;ijr904:TYRt2r;imeo21:TYRt2r;imm904:TYRt2m;imm904:TYRt2p;imm904:TYRt2r;imm904:TYRt6;imm904:TYRt7;imo1053-pao1:TYRt6i;imo1056:TYRt6i;ind750:TYRt2m;ind750:TYRt2p;ind750:T…	-999999	999999			0	0
RFB2489A_B-1508	1 MNXM1@MNXC2 + 1 MNXM76@MNXC2 <==> 1 MNXM1@MNXC3 + 1 MNXM76@MNXC3	rxn05301	BAP2_YEAST	MNXR5180	MNXC2%MNXC3		bigg:TYRt2m;bigg:TYRt2p;bigg:TYRt2r;bigg:TYRt2rpp;iaf1260:TYRt2rpp;iao358:rll_570;iin800:AGP1_10;iin800:BAP2_7;iin800:BAP3_7;iin800:GAP1_16;iin800:TAT1_4;iin800:TAT2_6;iin800:VAP1_6;iit341:TYRt2r;ijn746:TYRt2rpp;ijr904.45632:TYRt2r;ijr904:TYRt2r;imeo21:TYRt2r;imm904:TYRt2m;imm904:TYRt2p;imm904:TYRt2r;imm904:TYRt6;imm904:TYRt7;imo1053-pao1:TYRt6i;imo1056:TYRt6i;ind750:TYRt2m;ind750:TYRt2p;ind750:T…	-999999	999999			0	0
RFB2489A_B-1509	1 MNXM1@MNXC2 + 1 MNXM76@MNXC2 <==> 1 MNXM1@MNXC3 + 1 MNXM76@MNXC3	rxn05301	BAP3_YEAST	MNXR5180	MNXC2%MNXC3		bigg:TYRt2m;bigg:TYRt2p;bigg:TYRt2r;bigg:TYRt2rpp;iaf1260:TYRt2rpp;iao358:rll_570;iin800:AGP1_10;iin800:BAP2_7;iin800:BAP3_7;iin800:GAP1_16;iin800:TAT1_4;iin800:TAT2_6;iin800:VAP1_6;iit341:TYRt2r;ijn746:TYRt2rpp;ijr904.45632:TYRt2r;ijr904:TYRt2r;imeo21:TYRt2r;imm904:TYRt2m;imm904:TYRt2p;imm904:TYRt2r;imm904:TYRt6;imm904:TYRt7;imo1053-pao1:TYRt6i;imo1056:TYRt6i;ind750:TYRt2m;ind750:TYRt2p;ind750:T…	-999999	999999			0	0
RFB2489A_B-1510	1 MNXM1@MNXC2 + 1 MNXM76@MNXC2 <==> 1 MNXM1@MNXC3 + 1 MNXM76@MNXC3	rxn05301	GAP1_YEAST	MNXR5180	MNXC2%MNXC3		bigg:TYRt2m;bigg:TYRt2p;bigg:TYRt2r;bigg:TYRt2rpp;iaf1260:TYRt2rpp;iao358:rll_570;iin800:AGP1_10;iin800:BAP2_7;iin800:BAP3_7;iin800:GAP1_16;iin800:TAT1_4;iin800:TAT2_6;iin800:VAP1_6;iit341:TYRt2r;ijn746:TYRt2rpp;ijr904.45632:TYRt2r;ijr904:TYRt2r;imeo21:TYRt2r;imm904:TYRt2m;imm904:TYRt2p;imm904:TYRt2r;imm904:TYRt6;imm904:TYRt7;imo1053-pao1:TYRt6i;imo1056:TYRt6i;ind750:TYRt2m;ind750:TYRt2p;ind750:T…	-999999	999999			0	0
RFB2489A_B-1511	1 MNXM1@MNXC2 + 1 MNXM76@MNXC2 <==> 1 MNXM1@MNXC3 + 1 MNXM76@MNXC3	rxn05301	TAT1_YEAST	MNXR5180	MNXC2%MNXC3		bigg:TYRt2m;bigg:TYRt2p;bigg:TYRt2r;bigg:TYRt2rpp;iaf1260:TYRt2rpp;iao358:rll_570;iin800:AGP1_10;iin800:BAP2_7;iin800:BAP3_7;iin800:GAP1_16;iin800:TAT1_4;iin800:TAT2_6;iin800:VAP1_6;iit341:TYRt2r;ijn746:TYRt2rpp;ijr904.45632:TYRt2r;ijr904:TYRt2r;imeo21:TYRt2r;imm904:TYRt2m;imm904:TYRt2p;imm904:TYRt2r;imm904:TYRt6;imm904:TYRt7;imo1053-pao1:TYRt6i;imo1056:TYRt6i;ind750:TYRt2m;ind750:TYRt2p;ind750:T…	-999999	999999			0	0
RFB2489A_B-1512	1 MNXM1@MNXC2 + 1 MNXM76@MNXC2 <==> 1 MNXM1@MNXC3 + 1 MNXM76@MNXC3	rxn05301	TAT2_YEAST	MNXR5180	MNXC2%MNXC3		bigg:TYRt2m;bigg:TYRt2p;bigg:TYRt2r;bigg:TYRt2rpp;iaf1260:TYRt2rpp;iao358:rll_570;iin800:AGP1_10;iin800:BAP2_7;iin800:BAP3_7;iin800:GAP1_16;iin800:TAT1_4;iin800:TAT2_6;iin800:VAP1_6;iit341:TYRt2r;ijn746:TYRt2rpp;ijr904.45632:TYRt2r;ijr904:TYRt2r;imeo21:TYRt2r;imm904:TYRt2m;imm904:TYRt2p;imm904:TYRt2r;imm904:TYRt6;imm904:TYRt7;imo1053-pao1:TYRt6i;imo1056:TYRt6i;ind750:TYRt2m;ind750:TYRt2p;ind750:T…	-999999	999999			0	0
RCE2CC9B4_B-1198	1 MNXM1@MNXC2 + 1 MNXM77881@MNXC2 <==> 1 MNXM1@MNXC3 + 1 MNXM77881@MNXC3	r_1249	TRK1_YEAST		MNXC2%MNXC3			-999999	999999			0	0
R5CA8974A_RL-500	1 MNXM1@MNXC2 + 1 MNXM7@MNXC3 + 1 MNXM9@MNXC3 <-- 1 MNXM1@MNXC3 + 1 MNXM3@MNXC3	R_PMP2;R_PMP1;R_PMA2;R_PMA1	YCR024C_A	MNXR80665	MNXC2%MNXC3		iao358:rll_490;iao358:rll_493;iin800:FATP;iin800:U214;seed:rxn11300	-999999	0			0	0
R5CA8974A_RL-501	1 MNXM1@MNXC2 + 1 MNXM7@MNXC3 + 1 MNXM9@MNXC3 <-- 1 MNXM1@MNXC3 + 1 MNXM3@MNXC3	R_PMP2;R_PMP1;R_PMA2;R_PMA1	PMA1_YEAST	MNXR80665	MNXC2%MNXC3		iao358:rll_490;iao358:rll_493;iin800:FATP;iin800:U214;seed:rxn11300	-999999	0			0	0
R5CA8974A_RL-502	1 MNXM1@MNXC2 + 1 MNXM7@MNXC3 + 1 MNXM9@MNXC3 <-- 1 MNXM1@MNXC3 + 1 MNXM3@MNXC3	R_PMP2;R_PMP1;R_PMA2;R_PMA1	PMA2_YEAST	MNXR80665	MNXC2%MNXC3		iao358:rll_490;iao358:rll_493;iin800:FATP;iin800:U214;seed:rxn11300	-999999	0			0	0
R5CA8974A_RL-503	1 MNXM1@MNXC2 + 1 MNXM7@MNXC3 + 1 MNXM9@MNXC3 <-- 1 MNXM1@MNXC3 + 1 MNXM3@MNXC3	R_PMP2;R_PMP1;R_PMA2;R_PMA1	PMP2_YEAST	MNXR80665	MNXC2%MNXC3		iao358:rll_490;iao358:rll_493;iin800:FATP;iin800:U214;seed:rxn11300	-999999	0			0	0
R265DEA55_LR-140	1 MNXM1@MNXC2 + 1 MNXM89735@MNXC2 --> 1 MNXM1@MNXC3 + 1 MNXM89735@MNXC3	R_MAL11;R_MPH3;R_MPH2	MAL11_YEAST		MNXC2%MNXC3			0	999999			0	0
R265DEA55_LR-141	1 MNXM1@MNXC2 + 1 MNXM89735@MNXC2 --> 1 MNXM1@MNXC3 + 1 MNXM89735@MNXC3	R_MAL11;R_MPH3;R_MPH2	MPH2_YEAST		MNXC2%MNXC3			0	999999			0	0
R265DEA55_LR-142	1 MNXM1@MNXC2 + 1 MNXM89735@MNXC2 --> 1 MNXM1@MNXC3 + 1 MNXM89735@MNXC3	R_MAL11;R_MPH3;R_MPH2	MPH3_YEAST		MNXC2%MNXC3			0	999999			0	0
R2C76250B_B-187	1 MNXM1@MNXC2 + 1 MNXM89948@MNXC2 <==> 1 MNXM1@MNXC3 + 1 MNXM89948@MNXC3	R_AGP2	AGP2_YEAST	MNXR50826	MNXC2%MNXC3		iaf1260:CRNtex;iin800:AGP2;iin800:U124;imm904:CRNt;imm904:CRNtim;imm904:CRNtp;ind750:CRNt;ind750:CRNtim;ind750:CRNtp;seed:rxn08265;seed:rxn09691;seed:rxn09773;seed:rxn09858	-999999	999999			0	0
R62381DC1_B-542	1 MNXM1@MNXC2 + 1 MNXM90553@MNXC2 <==> 1 MNXM1@MNXC3 + 1 MNXM90553@MNXC3	R_MAL31	MAL31_YEAST		MNXC2%MNXC3			-999999	999999			0	0
R90036D4F_LR-804	1 MNXM1@MNXC2 + 1 MNXM92297@MNXC2 --> 1 MNXM1@MNXC3 + 1 MNXM92297@MNXC3	R_PTR2_1	PTR2_YEAST		MNXC2%MNXC3			0	999999			0	0
R8B0C95C_B-763	1 MNXM1@MNXC2 + 1 MNXM94@MNXC2 <==> 1 MNXM1@MNXC3 + 1 MNXM94@MNXC3	rxn05663	BAP2_YEAST	MNXR5145	MNXC2%MNXC3		bigg:TRPt2m;bigg:TRPt2r;bigg:TRPt2rpp;iaf1260:TRPt2rpp;iag612:rbs_570;iao358:rll_569;iin800:BAP2_6;iin800:BAP3_6;iin800:GAP1_15;iin800:TAT1_3;iin800:TAT2_5;iin800:VAP1_5;iit341:TRPt2r;ijr904.45632:TRPt2r;ijr904:TRPt2r;imeo21:TRPt2r;imm904:TRPt2r;imo1053-pao1:TRPt2;imo1056:TRPt2;ind750:TRPt2r;inj661:TRPt2r;ips189:TRPt2;isb619:TRPt2r;iso783:TRPt6;iyo844:TRPt2;seed:rxn05663;seed:rxn09326;seed:rxn097…	-999999	999999			0	0
R8B0C95C_B-764	1 MNXM1@MNXC2 + 1 MNXM94@MNXC2 <==> 1 MNXM1@MNXC3 + 1 MNXM94@MNXC3	rxn05663	BAP3_YEAST	MNXR5145	MNXC2%MNXC3		bigg:TRPt2m;bigg:TRPt2r;bigg:TRPt2rpp;iaf1260:TRPt2rpp;iag612:rbs_570;iao358:rll_569;iin800:BAP2_6;iin800:BAP3_6;iin800:GAP1_15;iin800:TAT1_3;iin800:TAT2_5;iin800:VAP1_5;iit341:TRPt2r;ijr904.45632:TRPt2r;ijr904:TRPt2r;imeo21:TRPt2r;imm904:TRPt2r;imo1053-pao1:TRPt2;imo1056:TRPt2;ind750:TRPt2r;inj661:TRPt2r;ips189:TRPt2;isb619:TRPt2r;iso783:TRPt6;iyo844:TRPt2;seed:rxn05663;seed:rxn09326;seed:rxn097…	-999999	999999			0	0
R8B0C95C_B-765	1 MNXM1@MNXC2 + 1 MNXM94@MNXC2 <==> 1 MNXM1@MNXC3 + 1 MNXM94@MNXC3	rxn05663	GAP1_YEAST	MNXR5145	MNXC2%MNXC3		bigg:TRPt2m;bigg:TRPt2r;bigg:TRPt2rpp;iaf1260:TRPt2rpp;iag612:rbs_570;iao358:rll_569;iin800:BAP2_6;iin800:BAP3_6;iin800:GAP1_15;iin800:TAT1_3;iin800:TAT2_5;iin800:VAP1_5;iit341:TRPt2r;ijr904.45632:TRPt2r;ijr904:TRPt2r;imeo21:TRPt2r;imm904:TRPt2r;imo1053-pao1:TRPt2;imo1056:TRPt2;ind750:TRPt2r;inj661:TRPt2r;ips189:TRPt2;isb619:TRPt2r;iso783:TRPt6;iyo844:TRPt2;seed:rxn05663;seed:rxn09326;seed:rxn097…	-999999	999999			0	0
R8B0C95C_B-766	1 MNXM1@MNXC2 + 1 MNXM94@MNXC2 <==> 1 MNXM1@MNXC3 + 1 MNXM94@MNXC3	rxn05663	TAT1_YEAST	MNXR5145	MNXC2%MNXC3		bigg:TRPt2m;bigg:TRPt2r;bigg:TRPt2rpp;iaf1260:TRPt2rpp;iag612:rbs_570;iao358:rll_569;iin800:BAP2_6;iin800:BAP3_6;iin800:GAP1_15;iin800:TAT1_3;iin800:TAT2_5;iin800:VAP1_5;iit341:TRPt2r;ijr904.45632:TRPt2r;ijr904:TRPt2r;imeo21:TRPt2r;imm904:TRPt2r;imo1053-pao1:TRPt2;imo1056:TRPt2;ind750:TRPt2r;inj661:TRPt2r;ips189:TRPt2;isb619:TRPt2r;iso783:TRPt6;iyo844:TRPt2;seed:rxn05663;seed:rxn09326;seed:rxn097…	-999999	999999			0	0
R8B0C95C_B-767	1 MNXM1@MNXC2 + 1 MNXM94@MNXC2 <==> 1 MNXM1@MNXC3 + 1 MNXM94@MNXC3	rxn05663	TAT2_YEAST	MNXR5145	MNXC2%MNXC3		bigg:TRPt2m;bigg:TRPt2r;bigg:TRPt2rpp;iaf1260:TRPt2rpp;iag612:rbs_570;iao358:rll_569;iin800:BAP2_6;iin800:BAP3_6;iin800:GAP1_15;iin800:TAT1_3;iin800:TAT2_5;iin800:VAP1_5;iit341:TRPt2r;ijr904.45632:TRPt2r;ijr904:TRPt2r;imeo21:TRPt2r;imm904:TRPt2r;imo1053-pao1:TRPt2;imo1056:TRPt2;ind750:TRPt2r;inj661:TRPt2r;ips189:TRPt2;isb619:TRPt2r;iso783:TRPt6;iyo844:TRPt2;seed:rxn05663;seed:rxn09326;seed:rxn097…	-999999	999999			0	0
RBC132A7E_LR-1087	1 MNXM1@MNXC2 + 1 MNXM96973@MNXC2 --> 1 MNXM96973@MNXC3	R_PTR2_2	PTR2_YEAST		MNXC2%MNXC3			0	999999			0	0
R16358B2_B-36	1 MNXM1@MNXC2 + 1 MNXM97@MNXC2 <==> 1 MNXM1@MNXC3 + 1 MNXM97@MNXC3	rxn05306	AGP1_YEAST	MNXR4246	MNXC2%MNXC3		bigg:PHEt2m;bigg:PHEt2r;bigg:PHEt2rpp;iaf1260:PHEt2rpp;iin800:AGP1_9;iin800:BAP2_5;iin800:BAP3_5;iin800:GAP1_13;iin800:TAT2_4;iit341:PHEt2r;ijn746:PHEt2rpp;ijr904.45632:PHEt2r;ijr904:PHEt2r;imeo21:PHEt2r;imm904:PHEt2m;imm904:PHEt2r;imo1053-pao1:PHEt6;imo1053-pao1:PHEt6i;imo1056:PHEt6;imo1056:PHEt6i;ind750:PHEt2m;ind750:PHEt2r;inj661:PHEt2r;ips189:PHEt6;isb619:PHEt2r;iyo844:PHEt6;obsolete:rxn05631…	-999999	999999			0	0
R16358B2_B-37	1 MNXM1@MNXC2 + 1 MNXM97@MNXC2 <==> 1 MNXM1@MNXC3 + 1 MNXM97@MNXC3	rxn05306	BAP2_YEAST	MNXR4246	MNXC2%MNXC3		bigg:PHEt2m;bigg:PHEt2r;bigg:PHEt2rpp;iaf1260:PHEt2rpp;iin800:AGP1_9;iin800:BAP2_5;iin800:BAP3_5;iin800:GAP1_13;iin800:TAT2_4;iit341:PHEt2r;ijn746:PHEt2rpp;ijr904.45632:PHEt2r;ijr904:PHEt2r;imeo21:PHEt2r;imm904:PHEt2m;imm904:PHEt2r;imo1053-pao1:PHEt6;imo1053-pao1:PHEt6i;imo1056:PHEt6;imo1056:PHEt6i;ind750:PHEt2m;ind750:PHEt2r;inj661:PHEt2r;ips189:PHEt6;isb619:PHEt2r;iyo844:PHEt6;obsolete:rxn05631…	-999999	999999			0	0
R16358B2_B-38	1 MNXM1@MNXC2 + 1 MNXM97@MNXC2 <==> 1 MNXM1@MNXC3 + 1 MNXM97@MNXC3	rxn05306	BAP3_YEAST	MNXR4246	MNXC2%MNXC3		bigg:PHEt2m;bigg:PHEt2r;bigg:PHEt2rpp;iaf1260:PHEt2rpp;iin800:AGP1_9;iin800:BAP2_5;iin800:BAP3_5;iin800:GAP1_13;iin800:TAT2_4;iit341:PHEt2r;ijn746:PHEt2rpp;ijr904.45632:PHEt2r;ijr904:PHEt2r;imeo21:PHEt2r;imm904:PHEt2m;imm904:PHEt2r;imo1053-pao1:PHEt6;imo1053-pao1:PHEt6i;imo1056:PHEt6;imo1056:PHEt6i;ind750:PHEt2m;ind750:PHEt2r;inj661:PHEt2r;ips189:PHEt6;isb619:PHEt2r;iyo844:PHEt6;obsolete:rxn05631…	-999999	999999			0	0
R16358B2_B-39	1 MNXM1@MNXC2 + 1 MNXM97@MNXC2 <==> 1 MNXM1@MNXC3 + 1 MNXM97@MNXC3	rxn05306	GAP1_YEAST	MNXR4246	MNXC2%MNXC3		bigg:PHEt2m;bigg:PHEt2r;bigg:PHEt2rpp;iaf1260:PHEt2rpp;iin800:AGP1_9;iin800:BAP2_5;iin800:BAP3_5;iin800:GAP1_13;iin800:TAT2_4;iit341:PHEt2r;ijn746:PHEt2rpp;ijr904.45632:PHEt2r;ijr904:PHEt2r;imeo21:PHEt2r;imm904:PHEt2m;imm904:PHEt2r;imo1053-pao1:PHEt6;imo1053-pao1:PHEt6i;imo1056:PHEt6;imo1056:PHEt6i;ind750:PHEt2m;ind750:PHEt2r;inj661:PHEt2r;ips189:PHEt6;isb619:PHEt2r;iyo844:PHEt6;obsolete:rxn05631…	-999999	999999			0	0
R16358B2_B-40	1 MNXM1@MNXC2 + 1 MNXM97@MNXC2 <==> 1 MNXM1@MNXC3 + 1 MNXM97@MNXC3	rxn05306	TAT2_YEAST	MNXR4246	MNXC2%MNXC3		bigg:PHEt2m;bigg:PHEt2r;bigg:PHEt2rpp;iaf1260:PHEt2rpp;iin800:AGP1_9;iin800:BAP2_5;iin800:BAP3_5;iin800:GAP1_13;iin800:TAT2_4;iit341:PHEt2r;ijn746:PHEt2rpp;ijr904.45632:PHEt2r;ijr904:PHEt2r;imeo21:PHEt2r;imm904:PHEt2m;imm904:PHEt2r;imo1053-pao1:PHEt6;imo1053-pao1:PHEt6i;imo1056:PHEt6;imo1056:PHEt6i;ind750:PHEt2m;ind750:PHEt2r;inj661:PHEt2r;ips189:PHEt6;isb619:PHEt2r;iyo844:PHEt6;obsolete:rxn05631…	-999999	999999			0	0
RC813B6B5_RL-1158	1 MNXM1@MNXC3 + 1 MNXM200@MNXC3 + 1 MNXM308@MNXC3 <-- 1 MNXM67@MNXC3	R_PLC1	PLC1_YEAST		MNXC3			-999999	0			0	0
RB7A2E4E6_B-1050	1 MNXM1@MNXC3 + 1 MNXM20@MNXC3 + 1 MNXM2929@MNXC4 <==> 1 MNXM1@MNXC4 + 1 MNXM20@MNXC4 + 1 MNXM2929@MNXC3	R_ODC2;R_ODC1	ODC1_YEAST	MNXR55813	MNXC3%MNXC4		bigg:OXO2Ctm;iin800:ODC1;iin800:ODC2;imm904:OXO2Ctm;ind750:OXO2Ctm;seed:rxn09730	-999999	999999			0	0
RB7A2E4E6_B-1051	1 MNXM1@MNXC3 + 1 MNXM20@MNXC3 + 1 MNXM2929@MNXC4 <==> 1 MNXM1@MNXC4 + 1 MNXM20@MNXC4 + 1 MNXM2929@MNXC3	R_ODC2;R_ODC1	ODC2_YEAST	MNXR55813	MNXC3%MNXC4		bigg:OXO2Ctm;iin800:ODC1;iin800:ODC2;imm904:OXO2Ctm;ind750:OXO2Ctm;seed:rxn09730	-999999	999999			0	0
RE9D635B3_B-1404	1 MNXM1@MNXC3 + 1 MNXM213@MNXC3 + 1 MNXM35028@MNXC3 <==> 1 MNXM935@MNXC3 + 1 MNXM9@MNXC3	R_PNP1_3	PNPH_YEAST		MNXC3			-999999	999999			0	0
R306562E5_RL-197	1 MNXM1@MNXC3 + 1 MNXM215@MNXC3 + 1 MNXM7@MNXC3 <-- 1 MNXM3@MNXC3 + 1 MNXM99@MNXC3	R_HXK2_2;R_HXK1_2;R_GLK1_1	HXKA_YEAST		MNXC3			-999999	0			0	0
R306562E5_RL-198	1 MNXM1@MNXC3 + 1 MNXM215@MNXC3 + 1 MNXM7@MNXC3 <-- 1 MNXM3@MNXC3 + 1 MNXM99@MNXC3	R_HXK2_2;R_HXK1_2;R_GLK1_1	HXKB_YEAST		MNXC3			-999999	0			0	0
R306562E5_RL-199	1 MNXM1@MNXC3 + 1 MNXM215@MNXC3 + 1 MNXM7@MNXC3 <-- 1 MNXM3@MNXC3 + 1 MNXM99@MNXC3	R_HXK2_2;R_HXK1_2;R_GLK1_1	HXKG_YEAST		MNXC3			-999999	0			0	0
R3C831745_RL-285	1 MNXM1@MNXC3 + 1 MNXM2320@MNXC3 + 1 MNXM7@MNXC3 <-- 1 MNXM2474@MNXC3 + 1 MNXM3@MNXC3	r_0332	RBSK_YEAST	MNXR26788	MNXC3	2.7.1.15	brenda:BS357297;ec:2.7.1.15;metacyc:RXN-14223;rhea:30871;rhea:30872;rhea:30873;rhea:30874	-999999	0			0	0
RA56BDBA2_LR-935	1 MNXM1@MNXC3 + 1 MNXM234@MNXC3 --> 1 MNXM492@MNXC3 + 1 MNXM9@MNXC3	R_U24_			MNXC3			0	999999			0	0
R5540F934_RL-441	1 MNXM1@MNXC3 + 1 MNXM236@MNXC3 + 1 MNXM925@MNXC3 <-- 1 MNXM6439@MNXC3	R_FAS1_8_f	FAS1_YEAST		MNXC3			-999999	0			0	0
R9F75C1E7_B-902	1 MNXM1@MNXC3 + 1 MNXM23766@MNXC3 + 1 MNXM6@MNXC3 <==> 1 MNXM23586@MNXC3 + 1 MNXM5@MNXC3	R_FAS1_3_2	FAS1_YEAST		MNXC3			-999999	999999			0	0
R7A163DB9_LR-687	1 MNXM1@MNXC3 + 1 MNXM237@MNXC3 + 1 MNXM3@MNXC3 --> 1 MNXM318@MNXC3 + 1 MNXM7@MNXC3 + 1 MNXM9@MNXC3	R_U91_			MNXC3			0	999999			0	0
RA5465A3D_B-932	1 MNXM1@MNXC3 + 1 MNXM24502@MNXC3 + 1 MNXM6@MNXC3 <==> 1 MNXM23683@MNXC3 + 1 MNXM5@MNXC3	R_FAS1_2_2	FAS1_YEAST		MNXC3			-999999	999999			0	0
R2FBEFD7C_B-193	1 MNXM1@MNXC3 + 1 MNXM25602@MNXC3 + 1 MNXM6@MNXC3 <==> 1 MNXM25370@MNXC3 + 1 MNXM5@MNXC3	R_FAS2_2_2	FAS2_YEAST		MNXC3			-999999	999999			0	0
RCF2A8B3E_B-1205	1 MNXM1@MNXC3 + 1 MNXM259@MNXC3 + 1 MNXM35028@MNXC3 <==> 1 MNXM647@MNXC3 + 1 MNXM9@MNXC3	R_PNP1_5	PNPH_YEAST		MNXC3			-999999	999999			0	0
RD3572BD4_B-1227	1 MNXM1@MNXC3 + 1 MNXM259@MNXC3 + 1 isoiIN800825@MNXC3 <==> 1 MNXM401@MNXC3 + 1 MNXM9@MNXC3	R_U104_			MNXC3			-999999	999999			0	0
R65D05B2B_LR-573	1 MNXM1@MNXC3 + 1 MNXM25@MNXC3 + 1 MNXM9@MNXC4 --> 1 MNXM1@MNXC4 + 1 MNXM25@MNXC4 + 1 MNXM9@MNXC3	R_DIC1_3	DIC1_YEAST	MNXR4950	MNXC3%MNXC4		bigg:SUCCt2m;bigg:SUCCtm;iin800:DIC1_3;imm904:SUCCtm;ind750:SUCCtm;seed:rxn09713	0	999999			0	0
R22CB720E_LR-120	1 MNXM1@MNXC3 + 1 MNXM266@MNXC3 --> 1 MNXM704@MNXC3 + 1 MNXM9@MNXC3	R_U28_			MNXC3			0	999999			0	0
R81E7E544_LR-719	1 MNXM270@MNXC2 --> 1 MNXM270@MNXC3	R_U229_			MNXC2%MNXC3			0	999999			0	0
R7F1B10CF_B-707	1 MNXM1@MNXC3 + 1 MNXM270@MNXC4 <==> 1 MNXM1@MNXC4 + 1 MNXM270@MNXC3	r_1348		MNXR4626	MNXC3%MNXC4		bigg:RIBFLVtm;iin800:U138;imm904:RIBFLVtm;ind750:RIBFLVtm;seed:rxn05224;seed:rxn09715	-999999	999999			0	0
R63C9CD9A_B-555	1 MNXM1@MNXC3 + 1 MNXM275@MNXC3 <==> 1 MNXM73@MNXC3	R_ERR1_2;R_ERR1_1;R_ERR2;R_ENO2;R_ENO1	ENO1_YEAST	MNXR71887	MNXC3	4.2.1.11	brenda:BS18653;ec:4.2.1.11	-999999	999999			0	0
R63C9CD9A_B-556	1 MNXM1@MNXC3 + 1 MNXM275@MNXC3 <==> 1 MNXM73@MNXC3	R_ERR1_2;R_ERR1_1;R_ERR2;R_ENO2;R_ENO1	ENO2_YEAST	MNXR71887	MNXC3	4.2.1.11	brenda:BS18653;ec:4.2.1.11	-999999	999999			0	0
R63C9CD9A_B-557	1 MNXM1@MNXC3 + 1 MNXM275@MNXC3 <==> 1 MNXM73@MNXC3	R_ERR1_2;R_ERR1_1;R_ERR2;R_ENO2;R_ENO1	ERR1_YEAST	MNXR71887	MNXC3	4.2.1.11	brenda:BS18653;ec:4.2.1.11	-999999	999999			0	0
R63C9CD9A_B-558	1 MNXM1@MNXC3 + 1 MNXM275@MNXC3 <==> 1 MNXM73@MNXC3	R_ERR1_2;R_ERR1_1;R_ERR2;R_ENO2;R_ENO1	ERR2_YEAST	MNXR71887	MNXC3	4.2.1.11	brenda:BS18653;ec:4.2.1.11	-999999	999999			0	0
R2D352823_B-188	1 MNXM1@MNXC3 + 1 MNXM28221@MNXC3 + 1 MNXM6@MNXC3 <==> 1 MNXM25221@MNXC3 + 1 MNXM5@MNXC3	R_FAS1_4_2	FAS1_YEAST		MNXC3			-999999	999999			0	0
RE3FADAA9_B-1372	1 MNXM1@MNXC3 + 1 MNXM28933@MNXC3 + 1 MNXM6@MNXC3 <==> 1 MNXM27066@MNXC3 + 1 MNXM5@MNXC3	R_FAS2_5_2	FAS2_YEAST		MNXC3			-999999	999999			0	0
R68F015C2_B-594	1 MNXM1@MNXC3 + 1 MNXM29072@MNXC3 + 1 MNXM6@MNXC3 <==> 1 MNXM25932@MNXC3 + 1 MNXM5@MNXC3	R_FAS1_7_2	FAS1_YEAST		MNXC3			-999999	999999			0	0
R9C0D3F9D_RL-882	1 MNXM1@MNXC3 + 1 MNXM306@MNXC3 <-- 1 isoiIN800288@MNXC2	R_U212_			MNXC2%MNXC3			-999999	0			0	0
RD99D563C_RL-1293	1 MNXM1@MNXC3 + 1 MNXM314@MNXC3 + 1 MNXM925@MNXC3 <-- 1 MNXM564@MNXC3	R_FAS1_6_f	FAS1_YEAST		MNXC3			-999999	0			0	0
RAD9BCF99_LR-992	1 MNXM1@MNXC3 + 1 MNXM3162@MNXC3 --> 1 MNXM31@MNXC3	R_PDE2_5	PDE2_YEAST		MNXC3			0	999999			0	0
R620697D2_LR-541	1 MNXM1@MNXC3 + 1 MNXM31@MNXC3 --> 1 MNXM338@MNXC3 + 1 MNXM9@MNXC3	R_U29_			MNXC3			0	999999			0	0
R3B9BA720_RL-281	1 MNXM1@MNXC3 + 1 MNXM3337@MNXC3 + 1 MNXM7@MNXC3 <-- 1 MNXM3@MNXC3 + 1 MNXM914@MNXC3	R_SLCBK2	LCB4_YEAST	MNXR55918	MNXC3	2.7.1.91	bigg:SLCBK2;brenda:BS378570;ec:2.7.1.91;iin800:LCB4_2;iin800:LCB5_2;imm904:SLCBK2;ind750:SLCBK2;metacyc:RXN3O-458;pubmed:9677363;rhea:33563;rhea:33564;rhea:33565;rhea:33566;seed:rxn09578	-999999	0			0	0
R3B9BA720_RL-282	1 MNXM1@MNXC3 + 1 MNXM3337@MNXC3 + 1 MNXM7@MNXC3 <-- 1 MNXM3@MNXC3 + 1 MNXM914@MNXC3	R_SLCBK2	LCB5_YEAST	MNXR55918	MNXC3	2.7.1.91	bigg:SLCBK2;brenda:BS378570;ec:2.7.1.91;iin800:LCB4_2;iin800:LCB5_2;imm904:SLCBK2;ind750:SLCBK2;metacyc:RXN3O-458;pubmed:9677363;rhea:33563;rhea:33564;rhea:33565;rhea:33566;seed:rxn09578	-999999	0			0	0
R6615EB08_B-579	1 MNXM1@MNXC3 + 1 MNXM35028@MNXC3 + 1 MNXM386@MNXC3 <==> 1 MNXM420@MNXC3 + 1 MNXM9@MNXC3	R_PNP1_2	PNPH_YEAST		MNXC3			-999999	999999			0	0
R4314CA59_LR-328	1 MNXM1@MNXC3 + 1 MNXM37@MNXC3 + 1 MNXM3@MNXC3 + 1 MNXM453@MNXC3 --> 1 MNXM568@MNXC3 + 1 MNXM7@MNXC3 + 1 MNXM89557@MNXC3 + 1 MNXM9@MNXC3	R_ADE6	PUR4_YEAST	MNXR72321	MNXC3	6.3.5.3	brenda:BS369166;ec:6.3.5.3	0	999999			0	0
R28513824_LR-163	1 MNXM1@MNXC3 + 1 MNXM388@MNXC3 --> 1 MNXM874@MNXC3	R_U70_		MNXR15334	MNXC3		irs1563.45632:R03472_c;kegg:R03472;seed:rxn02485;upa:UCR03472;upa:UER00136	0	999999			0	0
RD6C5D0EF_B-1249	1 MNXM1@MNXC3 + 1 MNXM3@MNXC3 <==> 1 MNXM7@MNXC3 + 1 MNXM9@MNXC3	R_U214_;R_FATP		MNXR80665	MNXC3		iao358:rll_490;iao358:rll_493;iin800:FATP;iin800:U214;seed:rxn11300	-999999	999999			0	0
RFD583E48_RL-1526	1 MNXM1@MNXC3 + 1 MNXM402@MNXC3 + 1 MNXM925@MNXC3 <-- 1 MNXM5723@MNXC3	R_FAS1_5_f	FAS1_YEAST		MNXC3			-999999	0			0	0
R8363C522_LR-729	1 MNXM405@MNXC2 --> 1 MNXM405@MNXC3	R_UGA4_2	UGA4_YEAST		MNXC2%MNXC3			0	999999			0	0
R1B97B703_RL-69	1 MNXM1@MNXC3 + 1 MNXM417@MNXC3 + 1 MNXM7@MNXC3 <-- 1 MNXM3@MNXC3 + 1 MNXM89621@MNXC3	R_PFK1_1;R_PFK2	K6PF2_YEAST		MNXC3			-999999	0			0	0
R1B97B703_RL-70	1 MNXM1@MNXC3 + 1 MNXM417@MNXC3 + 1 MNXM7@MNXC3 <-- 1 MNXM3@MNXC3 + 1 MNXM89621@MNXC3	R_PFK1_1;R_PFK2	YG240_YEAST		MNXC3			-999999	0			0	0
R3960BAFC_B-251	1 MNXM1@MNXC3 + 1 MNXM426@MNXC3 <==> 1 MNXM1@MNXC4 + 1 MNXM426@MNXC4	R_U125_			MNXC3%MNXC4			-999999	999999			0	0
R27D41198_RL-160	1 MNXM1@MNXC3 + 1 MNXM427@MNXC3 + 1 MNXM7@MNXC3 <-- 1 MNXM3@MNXC3 + 1 MNXM919@MNXC3	R_HXK2_3;R_HXK1_3;R_GLK1_2	HXKA_YEAST		MNXC3			-999999	0			0	0
R27D41198_RL-161	1 MNXM1@MNXC3 + 1 MNXM427@MNXC3 + 1 MNXM7@MNXC3 <-- 1 MNXM3@MNXC3 + 1 MNXM919@MNXC3	R_HXK2_3;R_HXK1_3;R_GLK1_2	HXKB_YEAST		MNXC3			-999999	0			0	0
R27D41198_RL-162	1 MNXM1@MNXC3 + 1 MNXM427@MNXC3 + 1 MNXM7@MNXC3 <-- 1 MNXM3@MNXC3 + 1 MNXM919@MNXC3	R_HXK2_3;R_HXK1_3;R_GLK1_2	HXKG_YEAST		MNXC3			-999999	0			0	0
RB2759DC4_B-1029	1 MNXM1@MNXC3 + 1 MNXM429@MNXC3 + 1 MNXM6@MNXC3 <==> 1 MNXM215@MNXC3 + 1 MNXM5@MNXC3	R_ZWF1	G6PD_YEAST		MNXC3			-999999	999999			0	0
RCF427C53_LR-1206	1 MNXM1@MNXC3 + 1 MNXM42@MNXC3 + 1 MNXM96415@MNXC4 --> 1 MNXM1@MNXC4 + 1 MNXM38@MNXC4 + 1 MNXM599@MNXC3	R_U99_		MNXR70386	MNXC3%MNXC4	1.4.3.16	biopath:RXN01113;ec:1.4.3.16;iin800:U99;imm904:ASPOcm;ind750:ASPOcm;seed:rxn05227;seed:rxn09483	0	999999			0	0
RFF283DB6_LR-1537	1 MNXM1@MNXC3 + 1 MNXM432@MNXC3 --> 1 MNXM625@MNXC3 + 1 MNXM9@MNXC3	R_U26_		MNXR80997	MNXC3		iin800:U26;seed:rxn13134	0	999999			0	0
R3967AB48_B-252	1 MNXM1@MNXC3 + 1 MNXM463@MNXC3 + 1 MNXM7@MNXC3 + 1 MNXM9@MNXC3 <==> 1 MNXM29@MNXC3 + 1 MNXM3@MNXC3 + 1 MNXM488@MNXC3	R_ADE5_7_1	PUR2_YEAST		MNXC3			-999999	999999			0	0
RC21790B0_B-1116	1 MNXM1@MNXC3 + 1 MNXM477@MNXC3 + 1 MNXM9@MNXC4 <==> 1 MNXM1@MNXC4 + 1 MNXM477@MNXC4 + 1 MNXM9@MNXC3	R_U130_		MNXR29807	MNXC3%MNXC4		iin800:U130;seed:rxn13118	-999999	999999			0	0
R3A057A8D_RL-260	1 MNXM1@MNXC3 + 1 MNXM487@MNXC3 + 1 MNXM7@MNXC3 <-- 1 MNXM302@MNXC3 + 1 MNXM3@MNXC3	R_SLCBK1	LCB4_YEAST	MNXR4854	MNXC3	2.7.1.91	bigg:SLCBK1;brenda:BR44314;ec:2.7.1.91;iin800:LCB4_1;iin800:LCB5_1;imm904:SLCBK1;ind750:SLCBK1;intenz:2921;kegg:R02976;metacyc:SPHINGANINE-KINASE-RXN;reactome:REACT_19412.4;rhea:15465;rhea:15466;rhea:15467;rhea:15468;seed:rxn02133	-999999	0			0	0
R3A057A8D_RL-261	1 MNXM1@MNXC3 + 1 MNXM487@MNXC3 + 1 MNXM7@MNXC3 <-- 1 MNXM302@MNXC3 + 1 MNXM3@MNXC3	R_SLCBK1	LCB5_YEAST	MNXR4854	MNXC3	2.7.1.91	bigg:SLCBK1;brenda:BR44314;ec:2.7.1.91;iin800:LCB4_1;iin800:LCB5_1;imm904:SLCBK1;ind750:SLCBK1;intenz:2921;kegg:R02976;metacyc:SPHINGANINE-KINASE-RXN;reactome:REACT_19412.4;rhea:15465;rhea:15466;rhea:15467;rhea:15468;seed:rxn02133	-999999	0			0	0
REDB0B309_B-1427	1 MNXM533@MNXC2 <==> 1 MNXM533@MNXC3	R_U162_			MNXC2%MNXC3			-999999	999999			0	0
R10F3E0C0_LR-4	1 MNXM1@MNXC3 + 1 MNXM546@MNXC3 --> 1 MNXM647@MNXC3 + 1 MNXM9@MNXC3	R_U27_			MNXC3			0	999999			0	0
R3FB7A5C0_RL-307	1 MNXM1@MNXC3 + 1 MNXM5@MNXC3 + 1 MNXM7@MNXC3 <-- 1 MNXM3@MNXC3 + 1 MNXM8@MNXC3	r_0765	POS5_YEAST	MNXR3759	MNXC3	2.7.1.23	bigg:NADK;bigg:NADKm;biopath:RXN00607;brenda:BR47763;ec:2.7.1.23;ecocyc:NAD-KIN-RXN;iabaylyiv4:NAD-KIN-RXN;iaf1260:NADK;iaf692:NADK;iao358:rll_333;igt196:NADK;iin800:POS5_2;iin800:UTR1_2;iin800:YEL041W_2;iit341:NADK;ijn746:NADK;ijr904.45632:NADK;ijr904:NADK;imeo21:NADK;imm904:NADK;imm904:NADKm;imo1053-pao1:NADK;imo1056:NADK;ind750:NADK;ind750:NADKm;inj661:NADK;intenz:2853;ips189:NADK;isb619:NADK;…	-999999	0			0	0
R3FB7A5C0_RL-308	1 MNXM1@MNXC3 + 1 MNXM5@MNXC3 + 1 MNXM7@MNXC3 <-- 1 MNXM3@MNXC3 + 1 MNXM8@MNXC3	r_0765	UTR1_YEAST	MNXR3759	MNXC3	2.7.1.23	bigg:NADK;bigg:NADKm;biopath:RXN00607;brenda:BR47763;ec:2.7.1.23;ecocyc:NAD-KIN-RXN;iabaylyiv4:NAD-KIN-RXN;iaf1260:NADK;iaf692:NADK;iao358:rll_333;igt196:NADK;iin800:POS5_2;iin800:UTR1_2;iin800:YEL041W_2;iit341:NADK;ijn746:NADK;ijr904.45632:NADK;ijr904:NADK;imeo21:NADK;imm904:NADK;imm904:NADKm;imo1053-pao1:NADK;imo1056:NADK;ind750:NADK;ind750:NADKm;inj661:NADK;intenz:2853;ips189:NADK;isb619:NADK;…	-999999	0			0	0
R3FB7A5C0_RL-309	1 MNXM1@MNXC3 + 1 MNXM5@MNXC3 + 1 MNXM7@MNXC3 <-- 1 MNXM3@MNXC3 + 1 MNXM8@MNXC3	r_0765	YEF1_YEAST	MNXR3759	MNXC3	2.7.1.23	bigg:NADK;bigg:NADKm;biopath:RXN00607;brenda:BR47763;ec:2.7.1.23;ecocyc:NAD-KIN-RXN;iabaylyiv4:NAD-KIN-RXN;iaf1260:NADK;iaf692:NADK;iao358:rll_333;igt196:NADK;iin800:POS5_2;iin800:UTR1_2;iin800:YEL041W_2;iit341:NADK;ijn746:NADK;ijr904.45632:NADK;ijr904:NADK;imeo21:NADK;imm904:NADK;imm904:NADKm;imo1053-pao1:NADK;imo1056:NADK;ind750:NADK;ind750:NADKm;inj661:NADK;intenz:2853;ips189:NADK;isb619:NADK;…	-999999	0			0	0
RC94E05B9_LR-1167	1 MNXM1@MNXC3 + 1 MNXM611@MNXC3 + 1 MNXM6@MNXC3 --> 1 MNXM5@MNXC3 + 1 MNXM602@MNXC3	r_0996	ARO1_YEAST	MNXR55917	MNXC3	1.1.1.25;1.1.1.282	bigg:SHK3D;bigg:SHK3Dr;brenda:BR29283;brenda:BS187967;ec:1.1.1.25;ec:1.1.1.282;ecocyc:SHIKIMATE-5-DEHYDROGENASE-RXN;iabaylyiv4:SHIKIMATE-5-DEHYDROGENASE-RXN;iaf1260:SHK3Dr;iaf692:SHK3Dr;iag612:rbs_59;igt196:SHK3Dr;iin800:ARO1_3;iit341:SHK3Dr;ijn746:SHK3Dr;ijr904.45632:SHK3Dr;ijr904:SHK3Dr;imeo21:SHK3Dr;imm904:SHK3D;imo1053-pao1:SHK3D;imo1056:SHK3D;ind750:SHK3D;inj661:SHK3Dr;intenz:11150;intenz:11…	0	999999			0	0
R6C887514_LR-619	1 MNXM1@MNXC3 + 1 MNXM62@MNXC3 + 1 isoiIN800335@MNXC3 --> 1 isoiIN800534@MNXC3	R_AUR1_1	AUR1_YEAST		MNXC3			0	999999			0	0
RE9279400_RL-1399	1 MNXM1@MNXC3 + 1 MNXM62@MNXC3 + 1 isoiIN800335@MNXC3 <-- 1 MNXM308@MNXC3 + 1 isoiIN800534@MNXC3	R_ISC1_2_1	ISC1_YEAST		MNXC3			-999999	0			0	0
RA5A2C0E1_LR-936	1 MNXM1@MNXC3 + 1 MNXM62@MNXC3 + 1 isoiIN800649@MNXC3 --> 1 isoiIN800532@MNXC3	R_IPT1_1	IPT1_YEAST		MNXC3			0	999999			0	0
R66F5B9F1_LR-585	1 MNXM1@MNXC3 + 1 MNXM62@MNXC3 + 1 isoiIN800650@MNXC3 --> 1 isoiIN800533@MNXC3	R_IPT1_2	IPT1_YEAST		MNXC3			0	999999			0	0
RC19D91CA_LR-1111	1 MNXM1@MNXC3 + 1 MNXM62@MNXC3 + 1 isoiIN800746@MNXC3 --> 1 isoiIN800535@MNXC3	R_AUR1_2	AUR1_YEAST		MNXC3			0	999999			0	0
RD8D3417B_RL-1278	1 MNXM1@MNXC3 + 1 MNXM651@MNXC3 + 1 MNXM7@MNXC3 <-- 1 MNXM3@MNXC3 + 1 MNXM89621@MNXC3	R_PFK27;R_PFK26	GENE6P21_YEAST		MNXC3			-999999	0			0	0
RD8D3417B_RL-1279	1 MNXM1@MNXC3 + 1 MNXM651@MNXC3 + 1 MNXM7@MNXC3 <-- 1 MNXM3@MNXC3 + 1 MNXM89621@MNXC3	R_PFK27;R_PFK26	GENE6P22_YEAST		MNXC3			-999999	0			0	0
R79217DFB_LR-683	1 MNXM1@MNXC3 + 1 MNXM6@MNXC3 + 1 MNXM8487@MNXC3 --> 1 MNXM245@MNXC3 + 1 MNXM5@MNXC3 + 1 MNXM9@MNXC3	R_PRO2_2	PROA_YEAST	MNXR80978	MNXC3		iin800:PRO2_2;seed:rxn13072	0	999999			0	0
R1A78C91E_B-60	1 MNXM1@MNXC3 + 1 MNXM6@MNXC3 + 1 isoiIN800209@MNXC3 <==> 1 MNXM5@MNXC3 + 1 MNXM8334@MNXC3	R_FAS2_1_2	FAS2_YEAST		MNXC3			-999999	999999			0	0
R62CDDB07_B-547	1 MNXM70@MNXC2 <==> 1 MNXM70@MNXC3	R_ALP1;R_GAP1_3;R_CAN1_1	ALP1_YEAST	MNXR5943	MNXC2%MNXC3			-999999	999999			0	0
R62CDDB07_B-548	1 MNXM70@MNXC2 <==> 1 MNXM70@MNXC3	R_ALP1;R_GAP1_3;R_CAN1_1	CAN1_YEAST	MNXR5943	MNXC2%MNXC3			-999999	999999			0	0
R62CDDB07_B-549	1 MNXM70@MNXC2 <==> 1 MNXM70@MNXC3	R_ALP1;R_GAP1_3;R_CAN1_1	GAP1_YEAST	MNXR5943	MNXC2%MNXC3			-999999	999999			0	0
R1BD8A58B_LR-73	1 MNXM1@MNXC3 + 1 MNXM73@MNXC3 + 1 MNXM7@MNXC3 --> 1 MNXM23@MNXC3 + 1 MNXM3@MNXC3	R_PYK	KPYK1_YEAST	MNXR4545	MNXC3	2.7.1.40	bigg:PYK;biopath:RXN00468;brenda:BR47778;ec:2.7.1.40;ecocyc:PEPDEPHOS-RXN;iaf1260:PYK;iaf692:PYK;iag612:rbs_135;iao358:rll_381;igt196:PYK;iin800:CDC19;iin800:PYK2;ijn746:PYK;ijr904.45632:PYK;ijr904:PYK;imeo21:PYK;imm904:PYK;imo1053-pao1:PYK;imo1056:PYK;ind750:PYK;inj661:PYK;intenz:2870;ips189:PYK;isb619:PYK;iso783:PYK;iyo844:PYK;kegg:R00200;metacyc:PEPDEPHOS-RXN;reactome:REACT_1524.3;rhea:18157;r…	0	999999			0	0
R1BD8A58B_LR-74	1 MNXM1@MNXC3 + 1 MNXM73@MNXC3 + 1 MNXM7@MNXC3 --> 1 MNXM23@MNXC3 + 1 MNXM3@MNXC3	R_PYK	KPYK2_YEAST	MNXR4545	MNXC3	2.7.1.40	bigg:PYK;biopath:RXN00468;brenda:BR47778;ec:2.7.1.40;ecocyc:PEPDEPHOS-RXN;iaf1260:PYK;iaf692:PYK;iag612:rbs_135;iao358:rll_381;igt196:PYK;iin800:CDC19;iin800:PYK2;ijn746:PYK;ijr904.45632:PYK;ijr904:PYK;imeo21:PYK;imm904:PYK;imo1053-pao1:PYK;imo1056:PYK;ind750:PYK;inj661:PYK;intenz:2870;ips189:PYK;isb619:PYK;iso783:PYK;iyo844:PYK;kegg:R00200;metacyc:PEPDEPHOS-RXN;reactome:REACT_1524.3;rhea:18157;r…	0	999999			0	0
R5B0688D8_RL-492	1 MNXM1@MNXC3 + 1 MNXM77@MNXC3 + 1 MNXM7@MNXC3 <-- 1 MNXM3@MNXC3 + 1 MNXM460@MNXC3	r_0354	DAK1_YEAST	MNXR1537	MNXC3	2.7.1.29	bigg:DHAK;brenda:BR47768;ec:2.7.1.29;iin800:DAK1;iin800:DAK2;imm904:DHAK;ind750:DHAK;intenz:2859;isb619:DHAK;kegg:R01011;metacyc:GLYCERONE-KINASE-RXN;rhea:15773;rhea:15774;rhea:15775;rhea:15776;seed:rxn00744;upa:UCR01011;upa:UER00669	-999999	0			0	0
R5B0688D8_RL-493	1 MNXM1@MNXC3 + 1 MNXM77@MNXC3 + 1 MNXM7@MNXC3 <-- 1 MNXM3@MNXC3 + 1 MNXM460@MNXC3	r_0354	DAK2_YEAST	MNXR1537	MNXC3	2.7.1.29	bigg:DHAK;brenda:BR47768;ec:2.7.1.29;iin800:DAK1;iin800:DAK2;imm904:DHAK;ind750:DHAK;intenz:2859;isb619:DHAK;kegg:R01011;metacyc:GLYCERONE-KINASE-RXN;rhea:15773;rhea:15774;rhea:15775;rhea:15776;seed:rxn00744;upa:UCR01011;upa:UER00669	-999999	0			0	0
R58B9A1D7_B-466	1 MNXM78@MNXC2 <==> 1 MNXM78@MNXC3	R_LYP1;R_GAP1_20	GAP1_YEAST		MNXC2%MNXC3			-999999	999999			0	0
R58B9A1D7_B-467	1 MNXM78@MNXC2 <==> 1 MNXM78@MNXC3	R_LYP1;R_GAP1_20	LYP1_YEAST		MNXC2%MNXC3			-999999	999999			0	0
RB0F95BA6_RL-1017	1 MNXM1@MNXC3 + 1 MNXM790@MNXC3 + 1 MNXM7@MNXC3 <-- 1 MNXM3@MNXC3 + 1 MNXM874@MNXC3	r_0561	THI20_YEAST	MNXR2985	MNXC3	2.7.1.49	bigg:HMPK1;brenda:BR47783;ec:2.7.1.49;ecocyc:OHMETPYRKIN-RXN;iaf1260:HMPK1;iaf692:HMPK1;iin800:THI20_1;iin800:THI21;iin800:THI22;ijn746:HMPK1;ijr904.45632:HMPK1;ijr904:HMPK1;imeo21:HMPK1;imm904:HMPK1;imo1053-pao1:HMPK1;imo1056:HMPK1;ind750:HMPK1;inj661:HMPK1;intenz:2879;iyo844:HMPK1;kegg:R03471;metacyc:OHMETPYRKIN-RXN;rhea:23096;rhea:23097;rhea:23098;rhea:23099;seed:rxn02484;upa:UCR03471;upa:UER0…	-999999	0			0	0
RB0F95BA6_RL-1018	1 MNXM1@MNXC3 + 1 MNXM790@MNXC3 + 1 MNXM7@MNXC3 <-- 1 MNXM3@MNXC3 + 1 MNXM874@MNXC3	r_0561	THI21_YEAST	MNXR2985	MNXC3	2.7.1.49	bigg:HMPK1;brenda:BR47783;ec:2.7.1.49;ecocyc:OHMETPYRKIN-RXN;iaf1260:HMPK1;iaf692:HMPK1;iin800:THI20_1;iin800:THI21;iin800:THI22;ijn746:HMPK1;ijr904.45632:HMPK1;ijr904:HMPK1;imeo21:HMPK1;imm904:HMPK1;imo1053-pao1:HMPK1;imo1056:HMPK1;ind750:HMPK1;inj661:HMPK1;intenz:2879;iyo844:HMPK1;kegg:R03471;metacyc:OHMETPYRKIN-RXN;rhea:23096;rhea:23097;rhea:23098;rhea:23099;seed:rxn02484;upa:UCR03471;upa:UER0…	-999999	0			0	0
RB0F95BA6_RL-1019	1 MNXM1@MNXC3 + 1 MNXM790@MNXC3 + 1 MNXM7@MNXC3 <-- 1 MNXM3@MNXC3 + 1 MNXM874@MNXC3	r_0561	THI22_YEAST	MNXR2985	MNXC3	2.7.1.49	bigg:HMPK1;brenda:BR47783;ec:2.7.1.49;ecocyc:OHMETPYRKIN-RXN;iaf1260:HMPK1;iaf692:HMPK1;iin800:THI20_1;iin800:THI21;iin800:THI22;ijn746:HMPK1;ijr904.45632:HMPK1;ijr904:HMPK1;imeo21:HMPK1;imm904:HMPK1;imo1053-pao1:HMPK1;imo1056:HMPK1;ind750:HMPK1;inj661:HMPK1;intenz:2879;iyo844:HMPK1;kegg:R03471;metacyc:OHMETPYRKIN-RXN;rhea:23096;rhea:23097;rhea:23098;rhea:23099;seed:rxn02484;upa:UCR03471;upa:UER0…	-999999	0			0	0
RFEC5E946_LR-1535	1 MNXM1@MNXC3 + 1 MNXM80@MNXC3 --> 1 MNXM288@MNXC3 + 1 MNXM9@MNXC3	R_U34_			MNXC3			0	999999			0	0
RFC3038A8_RL-1519	1 MNXM1@MNXC3 + 1 MNXM89948@MNXC3 <-- 1 MNXM1@MNXC4 + 1 MNXM89948@MNXC4	R_U124_		MNXR50826	MNXC3%MNXC4		iaf1260:CRNtex;iin800:AGP2;iin800:U124;imm904:CRNt;imm904:CRNtim;imm904:CRNtp;ind750:CRNt;ind750:CRNtim;ind750:CRNtp;seed:rxn08265;seed:rxn09691;seed:rxn09773;seed:rxn09858	-999999	0			0	0
RDB0BD318_B-1314	1 MNXM1@MNXC3 + 1 MNXM90553@MNXC3 + 1 MNXM9@MNXC4 <==> 1 MNXM1@MNXC4 + 1 MNXM90553@MNXC4 + 1 MNXM9@MNXC3	R_DIC1_2	DIC1_YEAST		MNXC3%MNXC4			-999999	999999			0	0
R1562596E_B-27	1 MNXM1@MNXC3 + 1 MNXM952@MNXC3 <==> 1 MNXM39@MNXC3 + 1 MNXM57@MNXC3	R_YJL068C	SFGH_YEAST		MNXC3			-999999	999999			0	0
RD2B70E52_B-1223	1 MNXM9@MNXC2 <==> 1 MNXM9@MNXC3	R_PHO91;R_PHO90;R_PHO84	PHO84_YEAST		MNXC2%MNXC3			-999999	999999			0	0
RD2B70E52_B-1224	1 MNXM9@MNXC2 <==> 1 MNXM9@MNXC3	R_PHO91;R_PHO90;R_PHO84	PHO90_YEAST		MNXC2%MNXC3			-999999	999999			0	0
RD2B70E52_B-1225	1 MNXM9@MNXC2 <==> 1 MNXM9@MNXC3	R_PHO91;R_PHO90;R_PHO84	PHO91_YEAST		MNXC2%MNXC3			-999999	999999			0	0
R48173157_B-357	1 MNXM1@MNXC3 + 1 MNXM9@MNXC4 <==> 1 MNXM2@MNXC4 + 1 MNXM9@MNXC3	R_YER053C	PIC2_YEAST		MNXC3%MNXC4			-999999	999999			0	0
R3B779B2_LR-279	1 MNXM1@MNXC3 + 1 isoiIN800335@MNXC3 --> 1 MNXM302@MNXC3	R_YDC1_1;R_YPC1_1	YDC1_YEAST		MNXC3			0	999999			0	0
R3B779B2_LR-280	1 MNXM1@MNXC3 + 1 isoiIN800335@MNXC3 --> 1 MNXM302@MNXC3	R_YDC1_1;R_YPC1_1	YPC1_YEAST		MNXC3			0	999999			0	0
RD9107AC9_LR-1280	1 MNXM1@MNXC3 + 1 isoiIN800746@MNXC3 --> 1 MNXM914@MNXC3	R_YDC1_2;R_YPC1_2	YDC1_YEAST		MNXC3			0	999999			0	0
RD9107AC9_LR-1281	1 MNXM1@MNXC3 + 1 isoiIN800746@MNXC3 --> 1 MNXM914@MNXC3	R_YDC1_2;R_YPC1_2	YPC1_YEAST		MNXC3			0	999999			0	0
R654C5971_B-568	1 MNXM1@MNXC4 + 1 MNXM23766@MNXC4 + 1 MNXM6@MNXC4 <==> 1 MNXM23586@MNXC4 + 1 MNXM5@MNXC4	R_ETR1_3	ETR1_YEAST		MNXC4			-999999	999999			0	0
R56DFF777_LR-447	1 MNXM1@MNXC4 + 1 MNXM237@MNXC4 + 1 MNXM3@MNXC4 --> 1 MNXM318@MNXC4 + 1 MNXM7@MNXC4 + 1 MNXM9@MNXC4	R_U90_			MNXC4			0	999999			0	0
R9BA96700_B-876	1 MNXM1@MNXC4 + 1 MNXM2440@MNXC4 + 1 MNXM38@MNXC4 <==> 1 MNXM90307@MNXC4 + 1 MNXM96415@MNXC4	R_SDH3_2	SDH3_YEAST		MNXC4			-999999	999999			0	0
R5F7FC2AB_B-526	1 MNXM1@MNXC4 + 1 MNXM24502@MNXC4 + 1 MNXM6@MNXC4 <==> 1 MNXM23683@MNXC4 + 1 MNXM5@MNXC4	R_ETR1_2	ETR1_YEAST		MNXC4			-999999	999999			0	0
RD58765EA_B-1243	1 MNXM1@MNXC4 + 1 MNXM25602@MNXC4 + 1 MNXM6@MNXC4 <==> 1 MNXM25370@MNXC4 + 1 MNXM5@MNXC4	R_OAR1_2	FABG_YEAST		MNXC4			-999999	999999			0	0
RD70CB0B5_B-1252	1 MNXM1@MNXC4 + 1 MNXM28221@MNXC4 + 1 MNXM6@MNXC4 <==> 1 MNXM25221@MNXC4 + 1 MNXM5@MNXC4	R_ETR1_4	ETR1_YEAST		MNXC4			-999999	999999			0	0
R19C3423F_B-56	1 MNXM1@MNXC4 + 1 MNXM28933@MNXC4 + 1 MNXM6@MNXC4 <==> 1 MNXM27066@MNXC4 + 1 MNXM5@MNXC4	R_OAR1_5	FABG_YEAST		MNXC4			-999999	999999			0	0
R92C98D54_B-828	1 MNXM1@MNXC4 + 1 MNXM29072@MNXC4 + 1 MNXM6@MNXC4 <==> 1 MNXM25932@MNXC4 + 1 MNXM5@MNXC4	R_ETR1_7	ETR1_YEAST		MNXC4			-999999	999999			0	0
R45A927F0_B-348	1 MNXM1@MNXC4 + 1 MNXM31@MNXC4 + 1 MNXM871@MNXC4 <==> 1 MNXM201@MNXC4 + 1 MNXM66@MNXC4	r_0860	PGPS1_YEAST		MNXC4			-999999	999999			0	0
R43F32C30_LR-337	1 MNXM1@MNXC4 + 1 MNXM38@MNXC4 + 1 MNXM93@MNXC3 --> 1 MNXM1@UNKCOMP + 1 MNXM25@MNXC3 + 1 MNXM96415@MNXC4	R_YEL047C	FRDS_YEAST		MNXC3%MNXC4%UNKCOMP			0	999999			0	0
R8D0440A3_RL-778	1 MNXM1@MNXC4 + 1 MNXM5@MNXC4 + 1 MNXM7@MNXC4 <-- 1 MNXM3@MNXC4 + 1 MNXM8@MNXC4	r_0766	POS5_YEAST	MNXR3759	MNXC4	2.7.1.23	bigg:NADK;bigg:NADKm;biopath:RXN00607;brenda:BR47763;ec:2.7.1.23;ecocyc:NAD-KIN-RXN;iabaylyiv4:NAD-KIN-RXN;iaf1260:NADK;iaf692:NADK;iao358:rll_333;igt196:NADK;iin800:POS5_2;iin800:UTR1_2;iin800:YEL041W_2;iit341:NADK;ijn746:NADK;ijr904.45632:NADK;ijr904:NADK;imeo21:NADK;imm904:NADK;imm904:NADKm;imo1053-pao1:NADK;imo1056:NADK;ind750:NADK;ind750:NADKm;inj661:NADK;intenz:2853;ips189:NADK;isb619:NADK;…	-999999	0			0	0
R8D0440A3_RL-779	1 MNXM1@MNXC4 + 1 MNXM5@MNXC4 + 1 MNXM7@MNXC4 <-- 1 MNXM3@MNXC4 + 1 MNXM8@MNXC4	r_0766	UTR1_YEAST	MNXR3759	MNXC4	2.7.1.23	bigg:NADK;bigg:NADKm;biopath:RXN00607;brenda:BR47763;ec:2.7.1.23;ecocyc:NAD-KIN-RXN;iabaylyiv4:NAD-KIN-RXN;iaf1260:NADK;iaf692:NADK;iao358:rll_333;igt196:NADK;iin800:POS5_2;iin800:UTR1_2;iin800:YEL041W_2;iit341:NADK;ijn746:NADK;ijr904.45632:NADK;ijr904:NADK;imeo21:NADK;imm904:NADK;imm904:NADKm;imo1053-pao1:NADK;imo1056:NADK;ind750:NADK;ind750:NADKm;inj661:NADK;intenz:2853;ips189:NADK;isb619:NADK;…	-999999	0			0	0
R8D0440A3_RL-780	1 MNXM1@MNXC4 + 1 MNXM5@MNXC4 + 1 MNXM7@MNXC4 <-- 1 MNXM3@MNXC4 + 1 MNXM8@MNXC4	r_0766	YEF1_YEAST	MNXR3759	MNXC4	2.7.1.23	bigg:NADK;bigg:NADKm;biopath:RXN00607;brenda:BR47763;ec:2.7.1.23;ecocyc:NAD-KIN-RXN;iabaylyiv4:NAD-KIN-RXN;iaf1260:NADK;iaf692:NADK;iao358:rll_333;igt196:NADK;iin800:POS5_2;iin800:UTR1_2;iin800:YEL041W_2;iit341:NADK;ijn746:NADK;ijr904.45632:NADK;ijr904:NADK;imeo21:NADK;imm904:NADK;imm904:NADKm;imo1053-pao1:NADK;imo1056:NADK;ind750:NADK;ind750:NADKm;inj661:NADK;intenz:2853;ips189:NADK;isb619:NADK;…	-999999	0			0	0
R9ECF2C55_B-898	1 MNXM1@MNXC4 + 1 MNXM6@MNXC4 + 1 isoiIN800210@MNXC4 <==> 1 MNXM5@MNXC4 + 1 MNXM8334@MNXC4	R_OAR1_1	FABG_YEAST		MNXC4			-999999	999999			0	0
R9AD672BD_RL-872	1 MNXM20@MNXC3 + 1 MNXM4752@MNXC3 <-- 1 MNXM541@MNXC3 + 1 MNXM89557@MNXC3	R_SER1_1	SERC_YEAST		MNXC3			-999999	0			0	0
RBCF0DD64_B-1092	1 MNXM20@MNXC3 + 1 MNXM97@MNXC3 <==> 1 MNXM210@MNXC3 + 1 MNXM89557@MNXC3	rxn00493	ARO9_YEAST	MNXR32168	MNXC3	2.6.1.1;2.6.1.24;2.6.1.42;2.6.1.5;2.6.1.57;2.6.1.58;2.6.1.60;2.6.1.7;2.6.1.9	bigg:PHETA1;bigg:PHETA1m;brenda:BS353519;ec:2.6.1.1;ec:2.6.1.24;ec:2.6.1.42;ec:2.6.1.5;ec:2.6.1.57;ec:2.6.1.58;ec:2.6.1.60;ec:2.6.1.7;ec:2.6.1.9;ecocyc:PHEAMINOTRANS-RXN;iabaylyiv4:PHEAMINOTRANS-RXN;iaf1260:PHETA1;iaf692:PHETA1;iag612:rbs_507;iag612:rbs_508;iao358:rll_35;igt196:PHETA1;iin800:ARO9_1;iit341:PHETA1;ijn746:PHETA1;ijr904.45632:PHETA1;ijr904:PHETA1;imeo21:PHETA1;imm904:PHETA1;imo1053-p…	-999999	999999			0	0
REFCE609B_LR-1434	1 MNXM215@MNXC3 --> 1 MNXM540@MNXC3	R_INO1	INO1_YEAST		MNXC3			0	999999			0	0
R586B2006_B-463	1 MNXM215@MNXC3 <==> 1 MNXM508@MNXC3	R_PGI1_2	G6PI_YEAST	MNXR6501	MNXC3	5.1.3.15;5.3.1.9	brenda:BR190;ec:5.1.3.15;ec:5.3.1.9;ecocyc:GLUCOSE-6-PHOSPHATE-1-EPIMERASE-RXN;intenz:4918;kegg:R02739;metacyc:GLUCOSE-6-PHOSPHATE-1-EPIMERASE-RXN;rhea:16249;rhea:16250;rhea:16251;rhea:16252	-999999	999999			0	0
R5675A479_B-446	1 MNXM215@MNXC3 <==> 1 MNXM89621@MNXC3	R_PGI1_1	G6PI_YEAST	MNXR35757	MNXC3	5.3.1.9	ec:5.3.1.9;kegg:R02740	-999999	999999			0	0
RD4B5C6CA_B-1238	1 MNXM215@MNXC3 <==> 1 MNXM96@MNXC3	R_PGM2_2;R_PGM1_2	PGM1_YEAST		MNXC3			-999999	999999			0	0
RD4B5C6CA_B-1239	1 MNXM215@MNXC3 <==> 1 MNXM96@MNXC3	R_PGM2_2;R_PGM1_2	PGM2_YEAST		MNXC3			-999999	999999			0	0
RE35F4C79_RL-1370	1 MNXM216@MNXC3 + 1 MNXM527@MNXC3 <-- 1 MNXM8@MNXC3	R_U102_			MNXC3			-999999	0			0	0
R3373B4E_RL-224	1 MNXM216@MNXC4 + 1 MNXM527@MNXC4 <-- 1 MNXM8@MNXC4	R_U106_			MNXC4			-999999	0			0	0
R5113760D_RL-409	1 MNXM220@MNXC3 + 1 isoiIN800411@MNXC3 <-- 1 MNXM63@MNXC3 + 1 MNXM90977@MNXC3	R_SEC59	YM13C_YEAST		MNXC3			-999999	0			0	0
RB8316697_B-1057	1 MNXM22@MNXC3 + 1 MNXM235@MNXC3 <==> 1 MNXM252@MNXC3 + 1 MNXM66139@MNXC3	R_URA1	PYRD_YEAST		MNXC3			-999999	999999			0	0
RD43F644D_B-1233	1 MNXM22@MNXC3 + 1 MNXM311@MNXC3 <==> 1 MNXM419@MNXC3 + 1 MNXM66139@MNXC3	R_PDX3_3	PDX3_YEAST		MNXC3			-999999	999999			0	0
R476285C2_RL-351	1 MNXM22@MNXC3 + 1 isoiIN800890@MNXC3 <-- 1 MNXM66139@MNXC3 + 1 isoiIN800869@MNXC3	R_POX1_11	ACOX_YEAST		MNXC3			-999999	0			0	0
R1B5737E1_RL-66	1 MNXM22@MNXC3 + 1 isoiIN800892@MNXC3 <-- 1 MNXM66139@MNXC3 + 1 isoiIN800507@MNXC3	R_POX1_9	ACOX_YEAST		MNXC3			-999999	0			0	0
R9E5E2FDE_RL-895	1 MNXM22@MNXC3 + 1 isoiIN800893@MNXC3 <-- 1 MNXM66139@MNXC3 + 1 isoiIN800723@MNXC3	R_POX1_1	ACOX_YEAST		MNXC3			-999999	0			0	0
RFF5D4E66_RL-1538	1 MNXM22@MNXC3 + 1 isoiIN800894@MNXC3 <-- 1 MNXM66139@MNXC3 + 1 isoiIN800720@MNXC3	R_POX1_10	ACOX_YEAST		MNXC3			-999999	0			0	0
R80A4D6B_RL-710	1 MNXM22@MNXC3 + 1 isoiIN800901@MNXC3 <-- 1 MNXM66139@MNXC3 + 1 isoiIN800444@MNXC3	R_POX1_12	ACOX_YEAST		MNXC3			-999999	0			0	0
R12A7DB14_RL-14	1 MNXM22@MNXC3 + 1 isoiIN800910@MNXC3 <-- 1 MNXM233@MNXC3 + 1 MNXM66139@MNXC3	R_POX1_8	ACOX_YEAST		MNXC3			-999999	0			0	0
R5EF6C148_RL-517	1 MNXM22@MNXC3 + 1 isoiIN800913@MNXC3 <-- 1 MNXM553@MNXC3 + 1 MNXM66139@MNXC3	R_POX1_7	ACOX_YEAST		MNXC3			-999999	0			0	0
R267B6ABF_B-143	1 MNXM23586@MNXC3 <==> 1 MNXM23586@MNXC4	rxn13155		MNXR81010	MNXC3%MNXC4		iin800:UAcyl_4_1;seed:rxn13155	-999999	999999			0	0
R5F5581A_B-525	1 MNXM235@MNXC3 + 1 MNXM90307@MNXC4 <==> 1 MNXM2440@MNXC4 + 1 MNXM252@MNXC3	R_PYRD	PYRD_YEAST		MNXC3%MNXC4			-999999	999999			0	0
R6A8FFB5B_B-605	1 MNXM23683@MNXC3 <==> 1 MNXM23683@MNXC4	rxn13154		MNXR81009	MNXC3%MNXC4		iin800:UAcyl_3_1;seed:rxn13154	-999999	999999			0	0
R52A90450_B-425	1 MNXM237@MNXC3 + 1 MNXM365@MNXC3 <==> 1 MNXM456@MNXC3 + 1 MNXM79@MNXC3	rxn03137	PUR91_YEAST	MNXR588	MNXC3	2.1.2.3	aragem.45632:R04560_c;bigg:AICART;biopath:RXN00808;brenda:BR43942;brenda:BS370311;ec:2.1.2.3;ecocyc:AICARTRANSFORM-RXN;iabaylyiv4:AICARTRANSFORM-RXN;iaf1260:AICART;iaf692:AICART;iag612:rbs_9;iao358:rll_370;igt196:AICART;iin800:ADE16_1;iin800:ADE17_1;iit341:AICART;ijn746:AICART;ijr904.45632:AICART;ijr904:AICART;imeo21:AICART;imm904:AICART;imo1053-pao1:AICART;imo1056:AICART;ind750:AICART;inj661:AIC…	-999999	999999			0	0
R52A90450_B-426	1 MNXM237@MNXC3 + 1 MNXM365@MNXC3 <==> 1 MNXM456@MNXC3 + 1 MNXM79@MNXC3	rxn03137	PUR92_YEAST	MNXR588	MNXC3	2.1.2.3	aragem.45632:R04560_c;bigg:AICART;biopath:RXN00808;brenda:BR43942;brenda:BS370311;ec:2.1.2.3;ecocyc:AICARTRANSFORM-RXN;iabaylyiv4:AICARTRANSFORM-RXN;iaf1260:AICART;iaf692:AICART;iag612:rbs_9;iao358:rll_370;igt196:AICART;iin800:ADE16_1;iin800:ADE17_1;iit341:AICART;ijn746:AICART;ijr904.45632:AICART;ijr904:AICART;imeo21:AICART;imm904:AICART;imo1053-pao1:AICART;imo1056:AICART;ind750:AICART;inj661:AIC…	-999999	999999			0	0
RE79178DF_RL-1392	1 MNXM237@MNXC3 + 1 MNXM7@MNXC3 + 1 MNXM9@MNXC3 <-- 1 MNXM39@MNXC3 + 1 MNXM3@MNXC3 + 1 MNXM79@MNXC3	r_0479	C1TC_YEAST	MNXR2319	MNXC3	3.5.4.9;6.3.4.3	bigg:FTHFL;bigg:FTHFLi;bigg:FTHFLm;brenda:BR140;ec:3.5.4.9;ec:6.3.4.3;ecocyc:FORMATETHFLIG-RXN;iao358:rll_141;iin800:ADE3_2;iin800:MIS1_2;iit341:FTHFLi;imeo21:FTHFL;imm904:FTHFLi;imm904:FTHFLmi;ind750:FTHFL;ind750:FTHFLm;inj661:FTHFL;intenz:5132;irs1563.45632:R00943_c;isb619:FTHFL;iso783:FTHFL;kegg:R00943;metacyc:FORMATETHFLIG-RXN;rhea:20221;rhea:20222;rhea:20223;rhea:20224;seed:rxn00690	-999999	0			0	0
RDF2AA9F3_B-1332	1 MNXM237@MNXC3 <==> 1 MNXM511@MNXC3	R_ADE3_3	C1TC_YEAST		MNXC3			-999999	999999			0	0
RCE2AEAF7_LR-1197	1 MNXM237@MNXC4 + 1 MNXM28@MNXC4 --> 1 MNXM79@MNXC4 + 1 MNXM95381@MNXC4	R_FMT1	FMT_YEAST	MNXR55425	MNXC4	2.1.2.9	bigg:FMETTRS;bigg:FMETTRSm;ec:2.1.2.9;iaf1260:FMETTRS;iaf692:FMETTRS;iin800:FMT1;ijn746:FMETTRS;imeo21:FMETTRS;imm904:FMETTRSm;ind750:FMETTRSm;inj661:FMETTRS;ips189:FMETTRS;iso783:FMETTRS;iyo844:FMETTRS;kegg:R03940;metacyc:METHIONYL-TRNA-FORMYLTRANSFERASE-RXN;obsolete:rxn12949;seed:rxn06538	0	999999			0	0
RB0222F2C_RL-1009	1 MNXM237@MNXC4 + 1 MNXM7@MNXC4 + 1 MNXM9@MNXC4 <-- 1 MNXM39@MNXC4 + 1 MNXM3@MNXC4 + 1 MNXM79@MNXC4	r_0480	C1TM_YEAST	MNXR2319	MNXC4	3.5.4.9;6.3.4.3	bigg:FTHFL;bigg:FTHFLi;bigg:FTHFLm;brenda:BR140;ec:3.5.4.9;ec:6.3.4.3;ecocyc:FORMATETHFLIG-RXN;iao358:rll_141;iin800:ADE3_2;iin800:MIS1_2;iit341:FTHFLi;imeo21:FTHFL;imm904:FTHFLi;imm904:FTHFLmi;ind750:FTHFL;ind750:FTHFLm;inj661:FTHFL;intenz:5132;irs1563.45632:R00943_c;isb619:FTHFL;iso783:FTHFL;kegg:R00943;metacyc:FORMATETHFLIG-RXN;rhea:20221;rhea:20222;rhea:20223;rhea:20224;seed:rxn00690	-999999	0			0	0
R28A9BA08_B-166	1 MNXM237@MNXC4 <==> 1 MNXM511@MNXC4	R_MIS1_3	C1TM_YEAST		MNXC4			-999999	999999			0	0
R3235F5F6_RL-218	1 MNXM23842@MNXC3 <-- 1 MNXM27066@MNXC3	R_FAS1_5_1	FAS1_YEAST		MNXC3			-999999	0			0	0
RDAE8F8FB_RL-1313	1 MNXM23842@MNXC4 <-- 1 MNXM27066@MNXC4	R_HTD2_5	HTD2_YEAST		MNXC4			-999999	0			0	0
RB54E9D3D_B-1039	1 MNXM23@MNXC3 + 1 MNXM29@MNXC3 <==> 1 MNXM32@MNXC3 + 1 MNXM69@MNXC3	rxn00272	AGX1_YEAST	MNXR574	MNXC3	2.6.1.44	bigg:AGT;bigg:AGTim;bigg:AGTix;brenda:BR47693;ec:2.6.1.44;iin800:YFL030W;imm904:AGTi;ind750:AGT;intenz:2795;irs1563.45632:R00369_c;kegg:R00369;metacyc:ALANINE--GLYOXYLATE-AMINOTRANSFERASE-RXN;reactome:REACT_16972.2;reactome:REACT_25087.1;rhea:24248;rhea:24249;rhea:24250;rhea:24251;seed:rxn00272;upa:UCR00369;upa:UER00428	-999999	999999			0	0
R6A283447_B-603	1 MNXM23@MNXC3 <==> 1 MNXM23@MNXC4	R_U133_			MNXC3%MNXC4			-999999	999999			0	0
RFB7C53C6_RL-1514	1 MNXM24297@MNXC3 <-- 1 MNXM7733@MNXC3	R_FAS1_6_1	FAS1_YEAST		MNXC3			-999999	0			0	0
RC1F825_RL-1115	1 MNXM24297@MNXC4 <-- 1 MNXM7733@MNXC4	R_HTD2_6	HTD2_YEAST		MNXC4			-999999	0			0	0
RD16537FF_RL-1215	1 MNXM242@MNXC3 + 1 MNXM259@MNXC3 <-- 1 MNXM401@MNXC3	R_URH1_1	URH1_YEAST		MNXC3			-999999	0			0	0
RAB66BF02_RL-975	1 MNXM24502@MNXC3 <-- 1 MNXM25370@MNXC3	R_FAS1_2_1	FAS1_YEAST		MNXC3			-999999	0			0	0
R43BBB20F_RL-334	1 MNXM24502@MNXC4 <-- 1 MNXM25370@MNXC4	R_HTD2_2	HTD2_YEAST		MNXC4			-999999	0			0	0
RB98B1536_B-1071	1 MNXM245@MNXC3 <==> 1 MNXM301@MNXC3	R_U66_			MNXC3			-999999	999999			0	0
R4E0806CD_B-394	1 MNXM245@MNXC4 <==> 1 MNXM301@MNXC4	R_U67_			MNXC4			-999999	999999			0	0
R619A5478_LR-535	1 MNXM248@MNXC3 --> 1 MNXM308@MNXC3 + 1 isoiIN800217@MNXC3	R_TGL5;R_TGL4;R_TGL3;R_TGL2	TGL2_YEAST		MNXC3			0	999999			0	0
R619A5478_LR-536	1 MNXM248@MNXC3 --> 1 MNXM308@MNXC3 + 1 isoiIN800217@MNXC3	R_TGL5;R_TGL4;R_TGL3;R_TGL2	TGL3_YEAST		MNXC3			0	999999			0	0
R619A5478_LR-537	1 MNXM248@MNXC3 --> 1 MNXM308@MNXC3 + 1 isoiIN800217@MNXC3	R_TGL5;R_TGL4;R_TGL3;R_TGL2	TGL4_YEAST		MNXC3			0	999999			0	0
R619A5478_LR-538	1 MNXM248@MNXC3 --> 1 MNXM308@MNXC3 + 1 isoiIN800217@MNXC3	R_TGL5;R_TGL4;R_TGL3;R_TGL2	TGL5_YEAST		MNXC3			0	999999			0	0
RC84A09D3_B-1161	1 MNXM25221@MNXC3 <==> 1 MNXM25221@MNXC4	rxn13156		MNXR81011	MNXC3%MNXC4		iin800:UAcyl_5_1;seed:rxn13156	-999999	999999			0	0
R3CAAEEF0_B-287	1 MNXM252@MNXC3 <==> 1 MNXM465@MNXC3	R_URA4	PYRC_YEAST		MNXC3			-999999	999999			0	0
R3B222373_LR-278	1 MNXM2576@MNXC4 --> 1 MNXM29072@MNXC4	R_HTD2_7	HTD2_YEAST		MNXC4			0	999999			0	0
R15C9D23E_B-32	1 MNXM258@MNXC3 + 1 MNXM89621@MNXC3 <==> 1 MNXM271@MNXC3 + 1 MNXM74@MNXC3	R_TAL1;R_YGR043C	TAL1_YEAST	MNXR35645	MNXC3	2.2.1.2	ec:2.2.1.2;ecocyc:TRANSALDOL-RXN;intenz:2266;kegg:R01827;rhea:17053;rhea:17054;rhea:17055;rhea:17056;upa:UCR01827;upa:UER00414	-999999	999999			0	0
R15C9D23E_B-33	1 MNXM258@MNXC3 + 1 MNXM89621@MNXC3 <==> 1 MNXM271@MNXC3 + 1 MNXM74@MNXC3	R_TAL1;R_YGR043C	TAL2_YEAST	MNXR35645	MNXC3	2.2.1.2	ec:2.2.1.2;ecocyc:TRANSALDOL-RXN;intenz:2266;kegg:R01827;rhea:17053;rhea:17054;rhea:17055;rhea:17056;upa:UCR01827;upa:UER00414	-999999	999999			0	0
R4A227A92_B-369	1 MNXM25932@MNXC3 <==> 1 MNXM25932@MNXC4	rxn13157		MNXR81012	MNXC3%MNXC4		iin800:UAcyl_8_1;seed:rxn13157	-999999	999999			0	0
RC196FD81_RL-1108	1 MNXM25@MNXC3 + 1 MNXM69@MNXC3 <-- 1 MNXM89661@MNXC3	R_ICL	ACEA_YEAST	MNXR31733	MNXC3	4.1.3.1	bigg:ICL;brenda:BR3364;ec:4.1.3.1;ecocyc:ISOCIT-CLEAV-RXN;iabaylyiv4:ISOCIT-CLEAV-RXN;iaf1260:ICL;iin800:ICL1;iin800:ICL2;ijn746:ICL;ijr904.45632:ICL;ijr904:ICL;imeo21:ICL;imm904:ICL;imo1053-pao1:ICL;imo1056:ICL;ind750:ICL;inj661:ICL;intenz:4614;irs1563.45632:R00479_x;iso783:ICL;kegg:R00479;macie:M0272;rhea:13245;rhea:13246;rhea:13247;rhea:13248;seed:rxn00336;upa:UCR00479;upa:UER00719	-999999	0			0	0
RC196FD81_RL-1109	1 MNXM25@MNXC3 + 1 MNXM69@MNXC3 <-- 1 MNXM89661@MNXC3	R_ICL	ACEB_YEAST	MNXR31733	MNXC3	4.1.3.1	bigg:ICL;brenda:BR3364;ec:4.1.3.1;ecocyc:ISOCIT-CLEAV-RXN;iabaylyiv4:ISOCIT-CLEAV-RXN;iaf1260:ICL;iin800:ICL1;iin800:ICL2;ijn746:ICL;ijr904.45632:ICL;ijr904:ICL;imeo21:ICL;imm904:ICL;imo1053-pao1:ICL;imo1056:ICL;ind750:ICL;inj661:ICL;intenz:4614;irs1563.45632:R00479_x;iso783:ICL;kegg:R00479;macie:M0272;rhea:13245;rhea:13246;rhea:13247;rhea:13248;seed:rxn00336;upa:UCR00479;upa:UER00719	-999999	0			0	0
RBCF9480F_B-1093	1 MNXM25@MNXC3 + 1 MNXM90553@MNXC4 <==> 1 MNXM25@MNXC4 + 1 MNXM90553@MNXC3	R_DIC1_1	DIC1_YEAST		MNXC3%MNXC4			-999999	999999			0	0
R7588E4E6_LR-674	1 MNXM25@MNXC3 + 1 MNXM93@MNXC4 --> 1 MNXM25@MNXC4 + 1 MNXM93@MNXC3	r_1265	SFC1_YEAST	MNXR4957	MNXC3%MNXC4		bigg:SUCFUMt;bigg:SUCFUMtm;bigg:SUCFUMtpp;iaf1260:SUCFUMtpp;seed:rxn09273;seed:rxn09712;seed:rxn10159	0	999999			0	0
R57A89A21_B-454	1 MNXM25@MNXC4 + 1 MNXM96415@MNXC4 <==> 1 MNXM38@MNXC4 + 1 MNXM93@MNXC4	r_0454	OSM1_YEAST		MNXC4			-999999	0			0	0
R57A89A21_B-455	1 MNXM25@MNXC4 + 1 MNXM96415@MNXC4 <==> 1 MNXM38@MNXC4 + 1 MNXM93@MNXC4	r_0454	SDH3_YEAST		MNXC4			-999999	999999			0	0
RE1753432_B-1343	1 MNXM2608@MNXC3 <==> 1 MNXM89602@MNXC3 + 1 MNXM89612@MNXC3	R_YBR184W_6	YB34_YEAST		MNXC3			-999999	999999			0	0
RDA985B71_B-1308	1 MNXM2645@MNXC3 <==> 1 MNXM2645@MNXC4	rxn13153		MNXR29834	MNXC3%MNXC4		iin800:UAcyl_2_1;seed:rxn13153	-999999	999999			0	0
R334E2E8B_RL-222	1 MNXM26@MNXC3 + 1 MNXM46309@MNXC3 <-- 1 MNXM46301@MNXC3	R_CDA2;R_CDA1	CDA1_YEAST		MNXC3			-999999	0			0	0
R334E2E8B_RL-223	1 MNXM26@MNXC3 + 1 MNXM46309@MNXC3 <-- 1 MNXM46301@MNXC3	R_CDA2;R_CDA1	CDA2_YEAST		MNXC3			-999999	0			0	0
RF24B4B8D_RL-1445	1 MNXM28221@MNXC3 <-- 1 MNXM7127@MNXC3	R_FAS1_4_1	FAS1_YEAST		MNXC3			-999999	0			0	0
R9F6E06E_RL-901	1 MNXM28221@MNXC4 <-- 1 MNXM7127@MNXC4	R_HTD2_4	HTD2_YEAST		MNXC4			-999999	0			0	0
R574EACC2_LR-453	1 MNXM283@MNXC3 + 1 MNXM308@MNXC3 --> 1 MNXM297@MNXC3 + 1 MNXM31@MNXC3	R_CPT1	CPT1_YEAST		MNXC3			0	999999			0	0
R1C46B7EC_B-81	1 MNXM285@MNXC3 <==> 1 MNXM285@MNXC4	R_U132_			MNXC3%MNXC4			-999999	999999			0	0
R7A97E0D2_LR-688	1 MNXM297@MNXC3 --> 1 isoiIN800217@MNXC3 + 1 isoiIN800482@MNXC3	R_NTE1	NTE1_YEAST		MNXC3			0	999999			0	0
R8E3B0DDA_B-795	1 MNXM29@MNXC3 <==> 1 MNXM29@MNXC4	rxn13111		MNXR2782	MNXC3%MNXC4		bigg:GLYtex;bigg:GLYtm;bigg:GLYtp;iaf1260:GLYtex;iin800:U117;ijn746:GLYtex;obsolete:rxn10922;seed:rxn05218;seed:rxn08662;seed:rxn13111	-999999	999999			0	0
R6916C9CB_LR-595	1 MNXM308@MNXC3 + 1 isoiIN800535@MNXC3 --> 1 isoiIN80043@MNXC3 + 1 isoiIN800746@MNXC3	R_ISC1_2_2	ISC1_YEAST		MNXC3			0	999999			0	0
RCA9BE68F_RL-1179	1 MNXM325@MNXC3 <-- 1 MNXM429@MNXC3	R_SOL4;R_SOL3;R_SOL2;R_SOL1	SOL2_YEAST		MNXC3			-999999	0			0	0
RCA9BE68F_RL-1180	1 MNXM325@MNXC3 <-- 1 MNXM429@MNXC3	R_SOL4;R_SOL3;R_SOL2;R_SOL1	SOL3_YEAST		MNXC3			-999999	0			0	0
RCA9BE68F_RL-1181	1 MNXM325@MNXC3 <-- 1 MNXM429@MNXC3	R_SOL4;R_SOL3;R_SOL2;R_SOL1	SOL4_YEAST		MNXC3			-999999	0			0	0
RCA9BE68F_RL-1182	1 MNXM325@MNXC3 <-- 1 MNXM429@MNXC3	R_SOL4;R_SOL3;R_SOL2;R_SOL1	YN034_YEAST		MNXC3			-999999	0			0	0
RF01B7A96_LR-1435	1 MNXM32@MNXC3 + 1 MNXM57@MNXC3 --> 1 MNXM683@MNXC3 + 1 isoiIN800817@MNXC3	R_ECM38	ECM38_YEAST		MNXC3			0	999999			0	0
RE5A8E1EF_B-1379	1 MNXM333@MNXC3 <==> 1 MNXM333@MNXC4	rxn13122		MNXR29809	MNXC3%MNXC4		iin800:U141;seed:rxn13122	-999999	999999			0	0
R34C29F7A_B-232	1 MNXM336@MNXC3 + 1 MNXM50@MNXC3 <==> 1 MNXM89795@MNXC3 + 1 MNXM96@MNXC3	r_1071	GAL7_YEAST		MNXC3			-999999	999999			0	0
R4BAE2F7D_LR-384	1 MNXM345@MNXC3 + 1 MNXM66139@MNXC3 --> 1 MNXM691@MNXC3	R_U58_			MNXC3			0	999999			0	0
R672F3859_RL-586	1 MNXM349@MNXC3 + 1 MNXM937@MNXC3 <-- 1 MNXM39043@MNXC3	R_FOL1_1	FOL1_YEAST	MNXR68701	MNXC3	4.1.2.25	bigg:DHNPA;bigg:DHNPAm;biopath:RXN01527;brenda:BR357;ec:4.1.2.25;ecocyc:H2NEOPTERINALDOL-RXN;iin800:FOL1_1;intenz:4597;kegg:R03504;metacyc:H2NEOPTERINALDOL-RXN;metacyc:RXN-10857;rhea:10540;rhea:10541;rhea:10542;rhea:10543;seed:rxn12952;upa:UCR03504;upa:UER00154	-999999	0			0	0
RCED98FAD_RL-1202	1 MNXM370@MNXC3 + 1 MNXM89557@MNXC3 <-- 1 MNXM37@MNXC3 + 1 MNXM89621@MNXC3	R_GFA1	GFA1_YEAST		MNXC3			-999999	0			0	0
R9E00B4B1_B-893	1 MNXM38352@MNXC2 <==> 1 MNXM38352@MNXC3	rxn12864	AUS1_YEAST	MNXR80900	MNXC2%MNXC3		iin800:AUS1_7;seed:rxn12864	-999999	999999			0	0
REBF85BE8_B-1420	1 MNXM386@MNXC2 <==> 1 MNXM386@MNXC3	R_U220_			MNXC2%MNXC3			-999999	999999			0	0
R32E3E7D6_RL-221	1 MNXM38@MNXC4 + 1 MNXM77@MNXC3 <-- 1 MNXM66@MNXC3 + 1 MNXM96415@MNXC4	R_GUT2	GPDM_YEAST		MNXC3%MNXC4			-999999	0			0	0
RD25D32D0_RL-1220	1 MNXM3@MNXC3 + 1 MNXM7@MNXC4 + 1 MNXM9@MNXC4 <-- 1 MNXM3@MNXC4 + 1 MNXM7@MNXC3 + 1 MNXM9@MNXC3	R_AAC3;R_AAC1;R_PET9	ADT1_YEAST		MNXC3%MNXC4			-999999	0			0	0
RD25D32D0_RL-1221	1 MNXM3@MNXC3 + 1 MNXM7@MNXC4 + 1 MNXM9@MNXC4 <-- 1 MNXM3@MNXC4 + 1 MNXM7@MNXC3 + 1 MNXM9@MNXC3	R_AAC3;R_AAC1;R_PET9	ADT2_YEAST		MNXC3%MNXC4			-999999	0			0	0
RD25D32D0_RL-1222	1 MNXM3@MNXC3 + 1 MNXM7@MNXC4 + 1 MNXM9@MNXC4 <-- 1 MNXM3@MNXC4 + 1 MNXM7@MNXC3 + 1 MNXM9@MNXC3	R_AAC3;R_AAC1;R_PET9	ADT3_YEAST		MNXC3%MNXC4			-999999	0			0	0
REE1D02E7_LR-1429	1 MNXM3@MNXC3 + 1 MNXM89557@MNXC3 --> 1 MNXM7@MNXC3 + 1 MNXM8487@MNXC3	R_PRO1	PROB_YEAST		MNXC3			0	999999			0	0
RE88CFD57_B-1394	1 MNXM404@MNXC3 <==> 1 MNXM404@MNXC4	rxn13113		MNXR29106	MNXC3%MNXC4		iao358:rll_515;iin800:U119;seed:rxn11318;seed:rxn13113	-999999	999999			0	0
R92699EF2_LR-823	1 MNXM40995@MNXC3 --> 1 MNXM89602@MNXC3 + 1 MNXM99@MNXC3	R_YBR184W_2	YB34_YEAST		MNXC3			0	999999			0	0
RAFECFB27_B-1008	1 MNXM417@MNXC3 <==> 1 MNXM74@MNXC3 + 1 MNXM77@MNXC3	R_FBA1	ALF_YEAST	MNXR2184	MNXC3	4.1.2.13	biopath:RXN00283;ec:4.1.2.13;ecocyc:F16ALDOLASE-RXN;intenz:4585;kegg:R01070;metacyc:F16ALDOLASE-RXN;rhea:14729;rhea:14730;rhea:14731;rhea:14732	-999999	999999			0	0
R88B5D1A7_LR-750	1 MNXM419@MNXC2 --> 1 MNXM419@MNXC3	R_TPN1	TPN1_YEAST	MNXR4541	MNXC2%MNXC3		bigg:PYDXNtr;iin800:TPN1;seed:rxn13097	0	999999			0	0
R2AD1CA50_LR-179	1 MNXM421@MNXC3 + 1 MNXM937@MNXC3 --> 1 MNXM965@MNXC3	R_FOL1_4	FOL1_YEAST		MNXC3			0	999999			0	0
RF28B41CF_B-1446	1 MNXM427@MNXC3 <==> 1 MNXM89621@MNXC3	R_PMI40	MPI_YEAST	MNXR35641	MNXC3	5.3.1.8	ec:5.3.1.8;ecocyc:MANNPISOM-RXN;intenz:4946;kegg:R01819;rhea:12356;rhea:12357;rhea:12358;rhea:12359	-999999	999999			0	0
R5174CD24_B-412	1 MNXM42@MNXC3 <==> 1 MNXM42@MNXC4	R_AGC1_2	AGC1_YEAST		MNXC3%MNXC4			-999999	999999			0	0
RDF478E93_RL-1333	1 MNXM432@MNXC3 <-- 1 MNXM9931@MNXC3	R_PDE2_2	PDE2_YEAST		MNXC3			-999999	0			0	0
R4EF470AB_B-399	1 MNXM469@MNXC3 + 1 MNXM89602@MNXC3 <==> 1 MNXM61338@MNXC3	R_YBR184W_7	YB34_YEAST		MNXC3			-999999	999999			0	0
R8FAF7FE9_B-802	1 MNXM46@MNXC3 <==> 1 MNXM46@MNXC4	R_OAC1	OAC1_YEAST		MNXC3%MNXC4			-999999	999999			0	0
R614621D7_LR-532	1 MNXM478@MNXC3 --> 1 MNXM611@MNXC3	R_ARO1_2	ARO1_YEAST		MNXC3			0	999999			0	0
RE8F170CA_B-1397	1 MNXM482@MNXC2 <==> 1 MNXM482@MNXC3	rxn12860	AUS1_YEAST	MNXR29620	MNXC2%MNXC3		iin800:AUS1_3;imm904:LANOSTt;seed:rxn12860	-999999	999999			0	0
RFC470A1B_RL-1520	1 MNXM4985@MNXC4 <-- 1 MNXM66139@MNXC4 + 1 isoiIN80072@MNXC4	R_COQ6	COQ6_YEAST		MNXC4			-999999	0			0	0
RE107DA39_B-1341	1 MNXM50@MNXC3 <==> 1 MNXM89795@MNXC3	r_1070	GAL10_YEAST	MNXR55998	MNXC3	5.1.3.2	biopath:RXN00692;brenda:BR195;ec:5.1.3.2;metacyc:UDPGLUCEPIM-RXN	-999999	999999			0	0
R607B546C_B-528	1 MNXM52342@MNXC3 <==> 1 MNXM89602@MNXC3 + 1 MNXM919@MNXC3	R_YBR184W_5	YB34_YEAST		MNXC3			-999999	999999			0	0
RF186A098_B-1443	1 MNXM52365@MNXC2 <==> 1 MNXM52365@MNXC3	rxn12863	AUS1_YEAST	MNXR67826	MNXC2%MNXC3		iin800:AUS1_6;imm904:EPISTt;seed:rxn12863	-999999	999999			0	0
R868A3354_LR-740	1 MNXM53@MNXC3 + 1 MNXM866@MNXC3 --> 1 MNXM74@MNXC3 + 1 MNXM94@MNXC3	R_TRP5	TRP_YEAST	MNXR72289	MNXC3	4.2.1.20	brenda:BS368280;ec:4.2.1.20	0	999999			0	0
RB2387BD8_B-1028	1 MNXM53@MNXC3 <==> 1 MNXM53@MNXC4	rxn13110		MNXR4825	MNXC3%MNXC4		bigg:SERtex;bigg:SERtp;iaf1260:SERtex;ijn746:SERtex;seed:rxn09248;seed:rxn10999;seed:rxn13110	-999999	999999			0	0
R5F2337F9_B-522	1 MNXM564@MNXC3 <==> 1 MNXM564@MNXC4	rxn09762		MNXR1954	MNXC3%MNXC4		bigg:FA140ACPtm;iin800:UAcyl_7_1;imm904:FA140ACPtm;ind750:FA140ACPtm;seed:rxn09762	-999999	999999			0	0
RA8ACF1E_B-964	1 MNXM5723@MNXC3 <==> 1 MNXM5723@MNXC4	rxn09763		MNXR55338	MNXC3%MNXC4		bigg:FA120ACPtm;iin800:UAcyl_6_1;imm904:FA120ACPtm;ind750:FA120ACPtm;seed:rxn09763	-999999	999999			0	0
R57AC783D_LR-456	1 MNXM5739@MNXC3 --> 1 MNXM922@MNXC3 + 1 isoiIN800217@MNXC3	R_TGL1;R_YEH2;R_YEH1	TGL1_YEAST		MNXC3			0	999999			0	0
R57AC783D_LR-457	1 MNXM5739@MNXC3 --> 1 MNXM922@MNXC3 + 1 isoiIN800217@MNXC3	R_TGL1;R_YEH2;R_YEH1	YEH1_YEAST		MNXC3			0	999999			0	0
R57AC783D_LR-458	1 MNXM5739@MNXC3 --> 1 MNXM922@MNXC3 + 1 isoiIN800217@MNXC3	R_TGL1;R_YEH2;R_YEH1	YEH2_YEAST		MNXC3			0	999999			0	0
R9382DC47_B-830	1 MNXM574@MNXC2 <==> 1 MNXM574@MNXC3	rxn09649	AUS1_YEAST	MNXR5388	MNXC2%MNXC3		bigg:ZYMSTt;iin800:AUS1_2;imm904:ZYMSTt;ind750:ZYMSTt;seed:rxn09649	-999999	999999			0	0
R75D4A951_B-676	1 MNXM584@MNXC3 <==> 1 MNXM91795@MNXC3	R_DAL1	ALN_YEAST		MNXC3			-999999	999999			0	0
REC424183_LR-1421	1 MNXM58@MNXC2 --> 1 MNXM58@MNXC3	r_1266	SUL1_YEAST	MNXR4873	MNXC2%MNXC3		bigg:SO4tex;bigg:SO4ti;iaf1260:SO4tex;iao358:rll_464;iin800:SUL1;iin800:SUL2;iin800:YGR125W;ijn746:SO4tex;imm904:SO4ti;ind750:SO4ti;irs1563.45632:Ex7_c;obsolete:rxn10950;seed:rxn05238;seed:rxn09261	0	999999			0	0
REC424183_LR-1422	1 MNXM58@MNXC2 --> 1 MNXM58@MNXC3	r_1266	SUL2_YEAST	MNXR4873	MNXC2%MNXC3		bigg:SO4tex;bigg:SO4ti;iaf1260:SO4tex;iao358:rll_464;iin800:SUL1;iin800:SUL2;iin800:YGR125W;ijn746:SO4tex;imm904:SO4ti;ind750:SO4ti;irs1563.45632:Ex7_c;obsolete:rxn10950;seed:rxn05238;seed:rxn09261	0	999999			0	0
REC424183_LR-1423	1 MNXM58@MNXC2 --> 1 MNXM58@MNXC3	r_1266	YG35_YEAST	MNXR4873	MNXC2%MNXC3		bigg:SO4tex;bigg:SO4ti;iaf1260:SO4tex;iao358:rll_464;iin800:SUL1;iin800:SUL2;iin800:YGR125W;ijn746:SO4tex;imm904:SO4ti;ind750:SO4ti;irs1563.45632:Ex7_c;obsolete:rxn10950;seed:rxn05238;seed:rxn09261	0	999999			0	0
R1741EF66_LR-47	1 MNXM58@MNXC3 --> 1 MNXM58@MNXC4	R_U127_			MNXC3%MNXC4			0	999999			0	0
R9C79F37F_RL-885	1 MNXM60326@MNXC3 <-- 1 isoiIN800295@MNXC3	R_LongAcyl			MNXC3			-999999	0			0	0
R8AA0C095_B-761	1 MNXM6439@MNXC3 <==> 1 MNXM6439@MNXC4	rxn09758		MNXR68840	MNXC3%MNXC4		bigg:FA180ACPtm;imm904:FA180ACPtm;ind750:FA180ACPtm;seed:rxn09758	-999999	999999			0	0
RC2AA49E1_LR-1119	1 MNXM6492@MNXC3 --> 1 MNXM99@MNXC3	R_SPR1;R_EXG2;R_EXG1;R_BGL2	BGL2_YEAST		MNXC3			0	999999			0	0
RC2AA49E1_LR-1120	1 MNXM6492@MNXC3 --> 1 MNXM99@MNXC3	R_SPR1;R_EXG2;R_EXG1;R_BGL2	EXG1_YEAST		MNXC3			0	999999			0	0
RC2AA49E1_LR-1121	1 MNXM6492@MNXC3 --> 1 MNXM99@MNXC3	R_SPR1;R_EXG2;R_EXG1;R_BGL2	EXG2_YEAST		MNXC3			0	999999			0	0
RC2AA49E1_LR-1122	1 MNXM6492@MNXC3 --> 1 MNXM99@MNXC3	R_SPR1;R_EXG2;R_EXG1;R_BGL2	SPR1_YEAST		MNXC3			0	999999			0	0
RC33A98B3_B-1130	1 MNXM66139@MNXC2 <==> 1 MNXM66139@MNXC3	R_U227_			MNXC2%MNXC3			-999999	999999			0	0
R653790F3_LR-561	1 MNXM66139@MNXC3 + 1 isoiIN800723@MNXC3 --> 1 isoiIN800720@MNXC3	R_OLE1_c18	ACO1_YEAST		MNXC3			0	999999			0	0
RB2A21DE9_LR-1030	1 MNXM66139@MNXC3 + 1 isoiIN80077@MNXC3 --> 1 isoiIN80073@MNXC3	R_U107_			MNXC3			0	999999			0	0
RC62DE7C4_B-1151	1 MNXM66139@MNXC3 <==> 1 MNXM66139@MNXC4	R_U109_			MNXC3%MNXC4			-999999	999999			0	0
R3A93B1C1_LR-273	1 MNXM66139@MNXC4 + 1 isoiIN80076@MNXC4 --> 1 isoiIN80074@MNXC4	R_U108_			MNXC4			0	999999			0	0
RB8A84140_B-1061	1 MNXM714@MNXC2 <==> 1 MNXM714@MNXC3	rxn10471		MNXR1138	MNXC2%MNXC3		bigg:CH4t;iaf692:CH4t;iin800:U217;seed:rxn10471;seed:rxn13109	-999999	999999			0	0
RB916577D_B-1064	1 MNXM714@MNXC3 <==> 1 MNXM714@MNXC4	rxn13109		MNXR1138	MNXC3%MNXC4		bigg:CH4t;iaf692:CH4t;iin800:U217;seed:rxn10471;seed:rxn13109	-999999	999999			0	0
R9FED80B1_B-904	1 MNXM74@MNXC3 <==> 1 MNXM77@MNXC3	R_TPI1	TPIS_YEAST	MNXR5115	MNXC3	5.3.1.1	biopath:RXN01046;brenda:BR219;ec:5.3.1.1;ecocyc:TRIOSEPISOMERIZATION-RXN;intenz:4939;kegg:R01015;macie:M0324;metacyc:TRIOSEPISOMERIZATION-RXN;pubmed:16511037;pubmed:3885220;pubmed:4463937;pubmed:6434534;pubmed:8571957;reactome:REACT_104480;reactome:REACT_104869;reactome:REACT_104997;reactome:REACT_105210;reactome:REACT_108615;reactome:REACT_111026;reactome:REACT_115710;reactome:REACT_116062;react…	-999999	999999			0	0
RFBBC0CA5_B-1517	1 MNXM82334@MNXC2 <==> 1 MNXM82334@MNXC3	R_NHA1	NAH1_YEAST		MNXC2%MNXC3			-999999	999999			0	0
R8717672A_LR-743	1 MNXM82@MNXC3 + 1 isoiIN800534@MNXC3 --> 1 isoiIN800649@MNXC3	R_CSG2_1;R_SUR1_1	CSG2_YEAST		MNXC3			0	999999			0	0
R8717672A_LR-744	1 MNXM82@MNXC3 + 1 isoiIN800534@MNXC3 --> 1 isoiIN800649@MNXC3	R_CSG2_1;R_SUR1_1	SUR1_YEAST		MNXC3			0	999999			0	0
R4B55F6F2_LR-376	1 MNXM82@MNXC3 + 1 isoiIN800535@MNXC3 --> 1 isoiIN800650@MNXC3	R_CSG2_2;R_SUR1_2	CSG2_YEAST		MNXC3			0	999999			0	0
R4B55F6F2_LR-377	1 MNXM82@MNXC3 + 1 isoiIN800535@MNXC3 --> 1 isoiIN800650@MNXC3	R_CSG2_2;R_SUR1_2	SUR1_YEAST		MNXC3			0	999999			0	0
R2A45646E_LR-175	1 MNXM8334@MNXC3 --> 1 isoiIN800906@MNXC3	R_FAS1_1_1	FAS1_YEAST		MNXC3			0	999999			0	0
RA7745341_LR-953	1 MNXM8334@MNXC4 --> 1 isoiIN800907@MNXC4	R_HTD2_1	HTD2_YEAST		MNXC4			0	999999			0	0
RB9AAF84D_B-1072	1 MNXM891@MNXC3 <==> 1 MNXM891@MNXC4	rxn13112		MNXR29806	MNXC3%MNXC4		iin800:U118;seed:rxn13112	-999999	999999			0	0
R8505D20_B-734	1 MNXM891@MNXC3 <==> 1 MNXM985@MNXC3	rxn12193	LEUC_YEAST	MNXR6217	MNXC3	4.2.1.33	biopath:RXN01497;ec:4.2.1.33;iabaylyiv4:3-ISOPROPYLMALISOM-RXN;iin800:LEU1_1;intenz:19217;kegg:R10170;metacyc:RXN-13163;pubmed:14087357;pubmed:4270046;rhea:26192;rhea:32287;rhea:32288;rhea:32289;rhea:32290;seed:rxn12193;upa:UER00071	-999999	999999			0	0
RA7D0F293_B-955	1 MNXM89557@MNXC2 <==> 1 MNXM89557@MNXC3	rxn10917	AGP1_YEAST	MNXR31619	MNXC2%MNXC3		bigg:GLUt7l;bigg:GLUtex;bigg:GLUtr;metacyc:TRANS-RXN-232;metacyc:TRANS-RXN-234;seed:rxn08633;seed:rxn10917;seed:rxn13304	-999999	999999			0	0
RA7D0F293_B-956	1 MNXM89557@MNXC2 <==> 1 MNXM89557@MNXC3	rxn10917	AGP3_YEAST	MNXR31619	MNXC2%MNXC3		bigg:GLUt7l;bigg:GLUtex;bigg:GLUtr;metacyc:TRANS-RXN-232;metacyc:TRANS-RXN-234;seed:rxn08633;seed:rxn10917;seed:rxn13304	-999999	999999			0	0
RA7D0F293_B-957	1 MNXM89557@MNXC2 <==> 1 MNXM89557@MNXC3	rxn10917	DIP5_YEAST	MNXR31619	MNXC2%MNXC3		bigg:GLUt7l;bigg:GLUtex;bigg:GLUtr;metacyc:TRANS-RXN-232;metacyc:TRANS-RXN-234;seed:rxn08633;seed:rxn10917;seed:rxn13304	-999999	999999			0	0
RA7D0F293_B-958	1 MNXM89557@MNXC2 <==> 1 MNXM89557@MNXC3	rxn10917	GAP1_YEAST	MNXR31619	MNXC2%MNXC3		bigg:GLUt7l;bigg:GLUtex;bigg:GLUtr;metacyc:TRANS-RXN-232;metacyc:TRANS-RXN-234;seed:rxn08633;seed:rxn10917;seed:rxn13304	-999999	999999			0	0
RA7D0F293_B-959	1 MNXM89557@MNXC2 <==> 1 MNXM89557@MNXC3	rxn10917	STL1_YEAST	MNXR31619	MNXC2%MNXC3		bigg:GLUt7l;bigg:GLUtex;bigg:GLUtr;metacyc:TRANS-RXN-232;metacyc:TRANS-RXN-234;seed:rxn08633;seed:rxn10917;seed:rxn13304	-999999	999999			0	0
R6E27023B_LR-625	1 MNXM89602@MNXC2 --> 1 MNXM89602@MNXC3	R_HXT14;R_GAL2_2;R_HXT9_2;R_HXT11_3;R_STL1_2;R_HXT10_2	GAL2_YEAST	MNXR31517	MNXC2%MNXC3		bigg:GALt1r;bigg:GALtex;bigg:GALtly;iaf1260:GALtex;iin800:GAL2_2;iin800:HXT10_2;iin800:HXT11_3;iin800:HXT14;iin800:HXT9_2;iin800:STL1_2;seed:rxn08585;seed:rxn10911	0	999999			0	0
R6E27023B_LR-626	1 MNXM89602@MNXC2 --> 1 MNXM89602@MNXC3	R_HXT14;R_GAL2_2;R_HXT9_2;R_HXT11_3;R_STL1_2;R_HXT10_2	HXT10_YEAST	MNXR31517	MNXC2%MNXC3		bigg:GALt1r;bigg:GALtex;bigg:GALtly;iaf1260:GALtex;iin800:GAL2_2;iin800:HXT10_2;iin800:HXT11_3;iin800:HXT14;iin800:HXT9_2;iin800:STL1_2;seed:rxn08585;seed:rxn10911	0	999999			0	0
R6E27023B_LR-627	1 MNXM89602@MNXC2 --> 1 MNXM89602@MNXC3	R_HXT14;R_GAL2_2;R_HXT9_2;R_HXT11_3;R_STL1_2;R_HXT10_2	HXT12_YEAST	MNXR31517	MNXC2%MNXC3		bigg:GALt1r;bigg:GALtex;bigg:GALtly;iaf1260:GALtex;iin800:GAL2_2;iin800:HXT10_2;iin800:HXT11_3;iin800:HXT14;iin800:HXT9_2;iin800:STL1_2;seed:rxn08585;seed:rxn10911	0	999999			0	0
R6E27023B_LR-628	1 MNXM89602@MNXC2 --> 1 MNXM89602@MNXC3	R_HXT14;R_GAL2_2;R_HXT9_2;R_HXT11_3;R_STL1_2;R_HXT10_2	HXT14_YEAST	MNXR31517	MNXC2%MNXC3		bigg:GALt1r;bigg:GALtex;bigg:GALtly;iaf1260:GALtex;iin800:GAL2_2;iin800:HXT10_2;iin800:HXT11_3;iin800:HXT14;iin800:HXT9_2;iin800:STL1_2;seed:rxn08585;seed:rxn10911	0	999999			0	0
R6E27023B_LR-629	1 MNXM89602@MNXC2 --> 1 MNXM89602@MNXC3	R_HXT14;R_GAL2_2;R_HXT9_2;R_HXT11_3;R_STL1_2;R_HXT10_2	HXT9_YEAST	MNXR31517	MNXC2%MNXC3		bigg:GALt1r;bigg:GALtex;bigg:GALtly;iaf1260:GALtex;iin800:GAL2_2;iin800:HXT10_2;iin800:HXT11_3;iin800:HXT14;iin800:HXT9_2;iin800:STL1_2;seed:rxn08585;seed:rxn10911	0	999999			0	0
R6E27023B_LR-630	1 MNXM89602@MNXC2 --> 1 MNXM89602@MNXC3	R_HXT14;R_GAL2_2;R_HXT9_2;R_HXT11_3;R_STL1_2;R_HXT10_2	STL1_YEAST	MNXR31517	MNXC2%MNXC3		bigg:GALt1r;bigg:GALtex;bigg:GALtly;iaf1260:GALtex;iin800:GAL2_2;iin800:HXT10_2;iin800:HXT11_3;iin800:HXT14;iin800:HXT9_2;iin800:STL1_2;seed:rxn08585;seed:rxn10911	0	999999			0	0
RAD53E289_LR-985	1 MNXM89735@MNXC3 --> 2 MNXM99@MNXC3	R_MAL12;R_YGR287C;R_YJL216C;R_YIL172C;R_MAL32;R_FSP2_1	IMA5_YEAST		MNXC3			0	999999			0	0
RAD53E289_LR-986	1 MNXM89735@MNXC3 --> 2 MNXM99@MNXC3	R_MAL12;R_YGR287C;R_YJL216C;R_YIL172C;R_MAL32;R_FSP2_1	MAL12_YEAST		MNXC3			0	999999			0	0
RAD53E289_LR-987	1 MNXM89735@MNXC3 --> 2 MNXM99@MNXC3	R_MAL12;R_YGR287C;R_YJL216C;R_YIL172C;R_MAL32;R_FSP2_1	MAL32_YEAST		MNXC3			0	999999			0	0
RAD53E289_LR-988	1 MNXM89735@MNXC3 --> 2 MNXM99@MNXC3	R_MAL12;R_YGR287C;R_YJL216C;R_YIL172C;R_MAL32;R_FSP2_1	MALX2_YEAST		MNXC3			0	999999			0	0
RAD53E289_LR-989	1 MNXM89735@MNXC3 --> 2 MNXM99@MNXC3	R_MAL12;R_YGR287C;R_YJL216C;R_YIL172C;R_MAL32;R_FSP2_1	MALX3_YEAST		MNXC3			0	999999			0	0
RAD53E289_LR-990	1 MNXM89735@MNXC3 --> 2 MNXM99@MNXC3	R_MAL12;R_YGR287C;R_YJL216C;R_YIL172C;R_MAL32;R_FSP2_1	MALX4_YEAST		MNXC3			0	999999			0	0
R4151DDE_B-322	1 MNXM90553@MNXC3 <==> 1 MNXM93@MNXC3	R_FUM1_2	FUMH_YEAST		MNXC3			-999999	999999			0	0
R7B352EEE_B-690	1 MNXM90553@MNXC4 <==> 1 MNXM93@MNXC4	R_FUM1_1	FUMH_YEAST		MNXC4			-999999	999999			0	0
R58A5F7E1_B-465	1 MNXM913@MNXC2 <==> 1 MNXM913@MNXC3	R_AUS1_4	AUS1_YEAST		MNXC2%MNXC3			-999999	999999			0	0
RE34F48A7_LR-1354	1 MNXM919@MNXC2 --> 1 MNXM919@MNXC3	R_HXT1_3;R_HXT16_3;R_HXT4_4;R_HXT7_3;R_HXT15_3;R_HXT3_3;R_HXT6_3;R_HXT9_4;R_HXT11_5;R_HXT2_3;R_HXT17_3;R_HXT5_3;R_HXT8_3;R_HXT10_4;R_HXT13_3	HXT10_YEAST		MNXC2%MNXC3			0	999999			0	0
RE34F48A7_LR-1355	1 MNXM919@MNXC2 --> 1 MNXM919@MNXC3	R_HXT1_3;R_HXT16_3;R_HXT4_4;R_HXT7_3;R_HXT15_3;R_HXT3_3;R_HXT6_3;R_HXT9_4;R_HXT11_5;R_HXT2_3;R_HXT17_3;R_HXT5_3;R_HXT8_3;R_HXT10_4;R_HXT13_3	HXT12_YEAST		MNXC2%MNXC3			0	999999			0	0
RE34F48A7_LR-1356	1 MNXM919@MNXC2 --> 1 MNXM919@MNXC3	R_HXT1_3;R_HXT16_3;R_HXT4_4;R_HXT7_3;R_HXT15_3;R_HXT3_3;R_HXT6_3;R_HXT9_4;R_HXT11_5;R_HXT2_3;R_HXT17_3;R_HXT5_3;R_HXT8_3;R_HXT10_4;R_HXT13_3	HXT13_YEAST		MNXC2%MNXC3			0	999999			0	0
RE34F48A7_LR-1357	1 MNXM919@MNXC2 --> 1 MNXM919@MNXC3	R_HXT1_3;R_HXT16_3;R_HXT4_4;R_HXT7_3;R_HXT15_3;R_HXT3_3;R_HXT6_3;R_HXT9_4;R_HXT11_5;R_HXT2_3;R_HXT17_3;R_HXT5_3;R_HXT8_3;R_HXT10_4;R_HXT13_3	HXT15_YEAST		MNXC2%MNXC3			0	999999			0	0
RE34F48A7_LR-1358	1 MNXM919@MNXC2 --> 1 MNXM919@MNXC3	R_HXT1_3;R_HXT16_3;R_HXT4_4;R_HXT7_3;R_HXT15_3;R_HXT3_3;R_HXT6_3;R_HXT9_4;R_HXT11_5;R_HXT2_3;R_HXT17_3;R_HXT5_3;R_HXT8_3;R_HXT10_4;R_HXT13_3	HXT16_YEAST		MNXC2%MNXC3			0	999999			0	0
RE34F48A7_LR-1359	1 MNXM919@MNXC2 --> 1 MNXM919@MNXC3	R_HXT1_3;R_HXT16_3;R_HXT4_4;R_HXT7_3;R_HXT15_3;R_HXT3_3;R_HXT6_3;R_HXT9_4;R_HXT11_5;R_HXT2_3;R_HXT17_3;R_HXT5_3;R_HXT8_3;R_HXT10_4;R_HXT13_3	HXT17_YEAST		MNXC2%MNXC3			0	999999			0	0
RE34F48A7_LR-1360	1 MNXM919@MNXC2 --> 1 MNXM919@MNXC3	R_HXT1_3;R_HXT16_3;R_HXT4_4;R_HXT7_3;R_HXT15_3;R_HXT3_3;R_HXT6_3;R_HXT9_4;R_HXT11_5;R_HXT2_3;R_HXT17_3;R_HXT5_3;R_HXT8_3;R_HXT10_4;R_HXT13_3	HXT1_YEAST		MNXC2%MNXC3			0	999999			0	0
RE34F48A7_LR-1361	1 MNXM919@MNXC2 --> 1 MNXM919@MNXC3	R_HXT1_3;R_HXT16_3;R_HXT4_4;R_HXT7_3;R_HXT15_3;R_HXT3_3;R_HXT6_3;R_HXT9_4;R_HXT11_5;R_HXT2_3;R_HXT17_3;R_HXT5_3;R_HXT8_3;R_HXT10_4;R_HXT13_3	HXT2_YEAST		MNXC2%MNXC3			0	999999			0	0
RE34F48A7_LR-1362	1 MNXM919@MNXC2 --> 1 MNXM919@MNXC3	R_HXT1_3;R_HXT16_3;R_HXT4_4;R_HXT7_3;R_HXT15_3;R_HXT3_3;R_HXT6_3;R_HXT9_4;R_HXT11_5;R_HXT2_3;R_HXT17_3;R_HXT5_3;R_HXT8_3;R_HXT10_4;R_HXT13_3	HXT3_YEAST		MNXC2%MNXC3			0	999999			0	0
RE34F48A7_LR-1363	1 MNXM919@MNXC2 --> 1 MNXM919@MNXC3	R_HXT1_3;R_HXT16_3;R_HXT4_4;R_HXT7_3;R_HXT15_3;R_HXT3_3;R_HXT6_3;R_HXT9_4;R_HXT11_5;R_HXT2_3;R_HXT17_3;R_HXT5_3;R_HXT8_3;R_HXT10_4;R_HXT13_3	HXT4_YEAST		MNXC2%MNXC3			0	999999			0	0
RE34F48A7_LR-1364	1 MNXM919@MNXC2 --> 1 MNXM919@MNXC3	R_HXT1_3;R_HXT16_3;R_HXT4_4;R_HXT7_3;R_HXT15_3;R_HXT3_3;R_HXT6_3;R_HXT9_4;R_HXT11_5;R_HXT2_3;R_HXT17_3;R_HXT5_3;R_HXT8_3;R_HXT10_4;R_HXT13_3	HXT5_YEAST		MNXC2%MNXC3			0	999999			0	0
RE34F48A7_LR-1365	1 MNXM919@MNXC2 --> 1 MNXM919@MNXC3	R_HXT1_3;R_HXT16_3;R_HXT4_4;R_HXT7_3;R_HXT15_3;R_HXT3_3;R_HXT6_3;R_HXT9_4;R_HXT11_5;R_HXT2_3;R_HXT17_3;R_HXT5_3;R_HXT8_3;R_HXT10_4;R_HXT13_3	HXT6_YEAST		MNXC2%MNXC3			0	999999			0	0
RE34F48A7_LR-1366	1 MNXM919@MNXC2 --> 1 MNXM919@MNXC3	R_HXT1_3;R_HXT16_3;R_HXT4_4;R_HXT7_3;R_HXT15_3;R_HXT3_3;R_HXT6_3;R_HXT9_4;R_HXT11_5;R_HXT2_3;R_HXT17_3;R_HXT5_3;R_HXT8_3;R_HXT10_4;R_HXT13_3	HXT7_YEAST		MNXC2%MNXC3			0	999999			0	0
RE34F48A7_LR-1367	1 MNXM919@MNXC2 --> 1 MNXM919@MNXC3	R_HXT1_3;R_HXT16_3;R_HXT4_4;R_HXT7_3;R_HXT15_3;R_HXT3_3;R_HXT6_3;R_HXT9_4;R_HXT11_5;R_HXT2_3;R_HXT17_3;R_HXT5_3;R_HXT8_3;R_HXT10_4;R_HXT13_3	HXT8_YEAST		MNXC2%MNXC3			0	999999			0	0
RE34F48A7_LR-1368	1 MNXM919@MNXC2 --> 1 MNXM919@MNXC3	R_HXT1_3;R_HXT16_3;R_HXT4_4;R_HXT7_3;R_HXT15_3;R_HXT3_3;R_HXT6_3;R_HXT9_4;R_HXT11_5;R_HXT2_3;R_HXT17_3;R_HXT5_3;R_HXT8_3;R_HXT10_4;R_HXT13_3	HXT9_YEAST		MNXC2%MNXC3			0	999999			0	0
R1C0FE7D0_B-76	1 MNXM922@MNXC2 <==> 1 MNXM922@MNXC3	rxn09684	AUS1_YEAST	MNXR1904	MNXC2%MNXC3		bigg:ERGSTt;bigg:ERGSTter;iin800:AUS1_1;imm904:ERGSTt;imm904:ERGSTter;ind750:ERGSTt;ind750:ERGSTter;seed:rxn09646;seed:rxn09684	-999999	999999			0	0
R59444420_LR-468	1 MNXM99@MNXC2 --> 1 MNXM99@MNXC3	R_HXT1_1;R_HXT16_1;R_HXT4_2;R_HXT4_1;R_HXT7_1;R_HXT15_1;R_GAL2_1;R_HXT3_1;R_HXT6_1;R_HXT9_1;R_HXT11_2;R_HXT11_1;R_HXT2_1;R_HXT17_1;R_HXT5_1;R_HXT8_1;R_STL1_1;R_HXT10_1;R_HXT13_1	GAL2_YEAST	MNXR25136	MNXC2%MNXC3		pubmed:11425315;pubmed:11681785;pubmed:11780755;pubmed:11882521;pubmed:11994746;pubmed:2656669;pubmed:8457197;pubmed:9354798;pubmed:9477959;pubmed:9751501;reactome:REACT_104497;reactome:REACT_105510;reactome:REACT_108977;reactome:REACT_11189;reactome:REACT_112651;reactome:REACT_115669;reactome:REACT_116070;reactome:REACT_120430;reactome:REACT_126566;reactome:REACT_128392;reactome:REACT_129084;rea…	0	999999			0	0
R59444420_LR-469	1 MNXM99@MNXC2 --> 1 MNXM99@MNXC3	R_HXT1_1;R_HXT16_1;R_HXT4_2;R_HXT4_1;R_HXT7_1;R_HXT15_1;R_GAL2_1;R_HXT3_1;R_HXT6_1;R_HXT9_1;R_HXT11_2;R_HXT11_1;R_HXT2_1;R_HXT17_1;R_HXT5_1;R_HXT8_1;R_STL1_1;R_HXT10_1;R_HXT13_1	HXT10_YEAST	MNXR25136	MNXC2%MNXC3		pubmed:11425315;pubmed:11681785;pubmed:11780755;pubmed:11882521;pubmed:11994746;pubmed:2656669;pubmed:8457197;pubmed:9354798;pubmed:9477959;pubmed:9751501;reactome:REACT_104497;reactome:REACT_105510;reactome:REACT_108977;reactome:REACT_11189;reactome:REACT_112651;reactome:REACT_115669;reactome:REACT_116070;reactome:REACT_120430;reactome:REACT_126566;reactome:REACT_128392;reactome:REACT_129084;rea…	0	999999			0	0
R59444420_LR-470	1 MNXM99@MNXC2 --> 1 MNXM99@MNXC3	R_HXT1_1;R_HXT16_1;R_HXT4_2;R_HXT4_1;R_HXT7_1;R_HXT15_1;R_GAL2_1;R_HXT3_1;R_HXT6_1;R_HXT9_1;R_HXT11_2;R_HXT11_1;R_HXT2_1;R_HXT17_1;R_HXT5_1;R_HXT8_1;R_STL1_1;R_HXT10_1;R_HXT13_1	HXT12_YEAST	MNXR25136	MNXC2%MNXC3		pubmed:11425315;pubmed:11681785;pubmed:11780755;pubmed:11882521;pubmed:11994746;pubmed:2656669;pubmed:8457197;pubmed:9354798;pubmed:9477959;pubmed:9751501;reactome:REACT_104497;reactome:REACT_105510;reactome:REACT_108977;reactome:REACT_11189;reactome:REACT_112651;reactome:REACT_115669;reactome:REACT_116070;reactome:REACT_120430;reactome:REACT_126566;reactome:REACT_128392;reactome:REACT_129084;rea…	0	999999			0	0
R59444420_LR-471	1 MNXM99@MNXC2 --> 1 MNXM99@MNXC3	R_HXT1_1;R_HXT16_1;R_HXT4_2;R_HXT4_1;R_HXT7_1;R_HXT15_1;R_GAL2_1;R_HXT3_1;R_HXT6_1;R_HXT9_1;R_HXT11_2;R_HXT11_1;R_HXT2_1;R_HXT17_1;R_HXT5_1;R_HXT8_1;R_STL1_1;R_HXT10_1;R_HXT13_1	HXT13_YEAST	MNXR25136	MNXC2%MNXC3		pubmed:11425315;pubmed:11681785;pubmed:11780755;pubmed:11882521;pubmed:11994746;pubmed:2656669;pubmed:8457197;pubmed:9354798;pubmed:9477959;pubmed:9751501;reactome:REACT_104497;reactome:REACT_105510;reactome:REACT_108977;reactome:REACT_11189;reactome:REACT_112651;reactome:REACT_115669;reactome:REACT_116070;reactome:REACT_120430;reactome:REACT_126566;reactome:REACT_128392;reactome:REACT_129084;rea…	0	999999			0	0
R59444420_LR-472	1 MNXM99@MNXC2 --> 1 MNXM99@MNXC3	R_HXT1_1;R_HXT16_1;R_HXT4_2;R_HXT4_1;R_HXT7_1;R_HXT15_1;R_GAL2_1;R_HXT3_1;R_HXT6_1;R_HXT9_1;R_HXT11_2;R_HXT11_1;R_HXT2_1;R_HXT17_1;R_HXT5_1;R_HXT8_1;R_STL1_1;R_HXT10_1;R_HXT13_1	HXT15_YEAST	MNXR25136	MNXC2%MNXC3		pubmed:11425315;pubmed:11681785;pubmed:11780755;pubmed:11882521;pubmed:11994746;pubmed:2656669;pubmed:8457197;pubmed:9354798;pubmed:9477959;pubmed:9751501;reactome:REACT_104497;reactome:REACT_105510;reactome:REACT_108977;reactome:REACT_11189;reactome:REACT_112651;reactome:REACT_115669;reactome:REACT_116070;reactome:REACT_120430;reactome:REACT_126566;reactome:REACT_128392;reactome:REACT_129084;rea…	0	999999			0	0
R59444420_LR-473	1 MNXM99@MNXC2 --> 1 MNXM99@MNXC3	R_HXT1_1;R_HXT16_1;R_HXT4_2;R_HXT4_1;R_HXT7_1;R_HXT15_1;R_GAL2_1;R_HXT3_1;R_HXT6_1;R_HXT9_1;R_HXT11_2;R_HXT11_1;R_HXT2_1;R_HXT17_1;R_HXT5_1;R_HXT8_1;R_STL1_1;R_HXT10_1;R_HXT13_1	HXT16_YEAST	MNXR25136	MNXC2%MNXC3		pubmed:11425315;pubmed:11681785;pubmed:11780755;pubmed:11882521;pubmed:11994746;pubmed:2656669;pubmed:8457197;pubmed:9354798;pubmed:9477959;pubmed:9751501;reactome:REACT_104497;reactome:REACT_105510;reactome:REACT_108977;reactome:REACT_11189;reactome:REACT_112651;reactome:REACT_115669;reactome:REACT_116070;reactome:REACT_120430;reactome:REACT_126566;reactome:REACT_128392;reactome:REACT_129084;rea…	0	999999			0	0
R59444420_LR-474	1 MNXM99@MNXC2 --> 1 MNXM99@MNXC3	R_HXT1_1;R_HXT16_1;R_HXT4_2;R_HXT4_1;R_HXT7_1;R_HXT15_1;R_GAL2_1;R_HXT3_1;R_HXT6_1;R_HXT9_1;R_HXT11_2;R_HXT11_1;R_HXT2_1;R_HXT17_1;R_HXT5_1;R_HXT8_1;R_STL1_1;R_HXT10_1;R_HXT13_1	HXT17_YEAST	MNXR25136	MNXC2%MNXC3		pubmed:11425315;pubmed:11681785;pubmed:11780755;pubmed:11882521;pubmed:11994746;pubmed:2656669;pubmed:8457197;pubmed:9354798;pubmed:9477959;pubmed:9751501;reactome:REACT_104497;reactome:REACT_105510;reactome:REACT_108977;reactome:REACT_11189;reactome:REACT_112651;reactome:REACT_115669;reactome:REACT_116070;reactome:REACT_120430;reactome:REACT_126566;reactome:REACT_128392;reactome:REACT_129084;rea…	0	999999			0	0
R59444420_LR-475	1 MNXM99@MNXC2 --> 1 MNXM99@MNXC3	R_HXT1_1;R_HXT16_1;R_HXT4_2;R_HXT4_1;R_HXT7_1;R_HXT15_1;R_GAL2_1;R_HXT3_1;R_HXT6_1;R_HXT9_1;R_HXT11_2;R_HXT11_1;R_HXT2_1;R_HXT17_1;R_HXT5_1;R_HXT8_1;R_STL1_1;R_HXT10_1;R_HXT13_1	HXT1_YEAST	MNXR25136	MNXC2%MNXC3		pubmed:11425315;pubmed:11681785;pubmed:11780755;pubmed:11882521;pubmed:11994746;pubmed:2656669;pubmed:8457197;pubmed:9354798;pubmed:9477959;pubmed:9751501;reactome:REACT_104497;reactome:REACT_105510;reactome:REACT_108977;reactome:REACT_11189;reactome:REACT_112651;reactome:REACT_115669;reactome:REACT_116070;reactome:REACT_120430;reactome:REACT_126566;reactome:REACT_128392;reactome:REACT_129084;rea…	0	999999			0	0
R59444420_LR-476	1 MNXM99@MNXC2 --> 1 MNXM99@MNXC3	R_HXT1_1;R_HXT16_1;R_HXT4_2;R_HXT4_1;R_HXT7_1;R_HXT15_1;R_GAL2_1;R_HXT3_1;R_HXT6_1;R_HXT9_1;R_HXT11_2;R_HXT11_1;R_HXT2_1;R_HXT17_1;R_HXT5_1;R_HXT8_1;R_STL1_1;R_HXT10_1;R_HXT13_1	HXT2_YEAST	MNXR25136	MNXC2%MNXC3		pubmed:11425315;pubmed:11681785;pubmed:11780755;pubmed:11882521;pubmed:11994746;pubmed:2656669;pubmed:8457197;pubmed:9354798;pubmed:9477959;pubmed:9751501;reactome:REACT_104497;reactome:REACT_105510;reactome:REACT_108977;reactome:REACT_11189;reactome:REACT_112651;reactome:REACT_115669;reactome:REACT_116070;reactome:REACT_120430;reactome:REACT_126566;reactome:REACT_128392;reactome:REACT_129084;rea…	0	999999			0	0
R59444420_LR-477	1 MNXM99@MNXC2 --> 1 MNXM99@MNXC3	R_HXT1_1;R_HXT16_1;R_HXT4_2;R_HXT4_1;R_HXT7_1;R_HXT15_1;R_GAL2_1;R_HXT3_1;R_HXT6_1;R_HXT9_1;R_HXT11_2;R_HXT11_1;R_HXT2_1;R_HXT17_1;R_HXT5_1;R_HXT8_1;R_STL1_1;R_HXT10_1;R_HXT13_1	HXT3_YEAST	MNXR25136	MNXC2%MNXC3		pubmed:11425315;pubmed:11681785;pubmed:11780755;pubmed:11882521;pubmed:11994746;pubmed:2656669;pubmed:8457197;pubmed:9354798;pubmed:9477959;pubmed:9751501;reactome:REACT_104497;reactome:REACT_105510;reactome:REACT_108977;reactome:REACT_11189;reactome:REACT_112651;reactome:REACT_115669;reactome:REACT_116070;reactome:REACT_120430;reactome:REACT_126566;reactome:REACT_128392;reactome:REACT_129084;rea…	0	999999			0	0
R59444420_LR-478	1 MNXM99@MNXC2 --> 1 MNXM99@MNXC3	R_HXT1_1;R_HXT16_1;R_HXT4_2;R_HXT4_1;R_HXT7_1;R_HXT15_1;R_GAL2_1;R_HXT3_1;R_HXT6_1;R_HXT9_1;R_HXT11_2;R_HXT11_1;R_HXT2_1;R_HXT17_1;R_HXT5_1;R_HXT8_1;R_STL1_1;R_HXT10_1;R_HXT13_1	HXT4_YEAST	MNXR25136	MNXC2%MNXC3		pubmed:11425315;pubmed:11681785;pubmed:11780755;pubmed:11882521;pubmed:11994746;pubmed:2656669;pubmed:8457197;pubmed:9354798;pubmed:9477959;pubmed:9751501;reactome:REACT_104497;reactome:REACT_105510;reactome:REACT_108977;reactome:REACT_11189;reactome:REACT_112651;reactome:REACT_115669;reactome:REACT_116070;reactome:REACT_120430;reactome:REACT_126566;reactome:REACT_128392;reactome:REACT_129084;rea…	0	999999			0	0
R59444420_LR-479	1 MNXM99@MNXC2 --> 1 MNXM99@MNXC3	R_HXT1_1;R_HXT16_1;R_HXT4_2;R_HXT4_1;R_HXT7_1;R_HXT15_1;R_GAL2_1;R_HXT3_1;R_HXT6_1;R_HXT9_1;R_HXT11_2;R_HXT11_1;R_HXT2_1;R_HXT17_1;R_HXT5_1;R_HXT8_1;R_STL1_1;R_HXT10_1;R_HXT13_1	HXT5_YEAST	MNXR25136	MNXC2%MNXC3		pubmed:11425315;pubmed:11681785;pubmed:11780755;pubmed:11882521;pubmed:11994746;pubmed:2656669;pubmed:8457197;pubmed:9354798;pubmed:9477959;pubmed:9751501;reactome:REACT_104497;reactome:REACT_105510;reactome:REACT_108977;reactome:REACT_11189;reactome:REACT_112651;reactome:REACT_115669;reactome:REACT_116070;reactome:REACT_120430;reactome:REACT_126566;reactome:REACT_128392;reactome:REACT_129084;rea…	0	999999			0	0
R59444420_LR-480	1 MNXM99@MNXC2 --> 1 MNXM99@MNXC3	R_HXT1_1;R_HXT16_1;R_HXT4_2;R_HXT4_1;R_HXT7_1;R_HXT15_1;R_GAL2_1;R_HXT3_1;R_HXT6_1;R_HXT9_1;R_HXT11_2;R_HXT11_1;R_HXT2_1;R_HXT17_1;R_HXT5_1;R_HXT8_1;R_STL1_1;R_HXT10_1;R_HXT13_1	HXT6_YEAST	MNXR25136	MNXC2%MNXC3		pubmed:11425315;pubmed:11681785;pubmed:11780755;pubmed:11882521;pubmed:11994746;pubmed:2656669;pubmed:8457197;pubmed:9354798;pubmed:9477959;pubmed:9751501;reactome:REACT_104497;reactome:REACT_105510;reactome:REACT_108977;reactome:REACT_11189;reactome:REACT_112651;reactome:REACT_115669;reactome:REACT_116070;reactome:REACT_120430;reactome:REACT_126566;reactome:REACT_128392;reactome:REACT_129084;rea…	0	999999			0	0
R59444420_LR-481	1 MNXM99@MNXC2 --> 1 MNXM99@MNXC3	R_HXT1_1;R_HXT16_1;R_HXT4_2;R_HXT4_1;R_HXT7_1;R_HXT15_1;R_GAL2_1;R_HXT3_1;R_HXT6_1;R_HXT9_1;R_HXT11_2;R_HXT11_1;R_HXT2_1;R_HXT17_1;R_HXT5_1;R_HXT8_1;R_STL1_1;R_HXT10_1;R_HXT13_1	HXT7_YEAST	MNXR25136	MNXC2%MNXC3		pubmed:11425315;pubmed:11681785;pubmed:11780755;pubmed:11882521;pubmed:11994746;pubmed:2656669;pubmed:8457197;pubmed:9354798;pubmed:9477959;pubmed:9751501;reactome:REACT_104497;reactome:REACT_105510;reactome:REACT_108977;reactome:REACT_11189;reactome:REACT_112651;reactome:REACT_115669;reactome:REACT_116070;reactome:REACT_120430;reactome:REACT_126566;reactome:REACT_128392;reactome:REACT_129084;rea…	0	999999			0	0
R59444420_LR-482	1 MNXM99@MNXC2 --> 1 MNXM99@MNXC3	R_HXT1_1;R_HXT16_1;R_HXT4_2;R_HXT4_1;R_HXT7_1;R_HXT15_1;R_GAL2_1;R_HXT3_1;R_HXT6_1;R_HXT9_1;R_HXT11_2;R_HXT11_1;R_HXT2_1;R_HXT17_1;R_HXT5_1;R_HXT8_1;R_STL1_1;R_HXT10_1;R_HXT13_1	HXT8_YEAST	MNXR25136	MNXC2%MNXC3		pubmed:11425315;pubmed:11681785;pubmed:11780755;pubmed:11882521;pubmed:11994746;pubmed:2656669;pubmed:8457197;pubmed:9354798;pubmed:9477959;pubmed:9751501;reactome:REACT_104497;reactome:REACT_105510;reactome:REACT_108977;reactome:REACT_11189;reactome:REACT_112651;reactome:REACT_115669;reactome:REACT_116070;reactome:REACT_120430;reactome:REACT_126566;reactome:REACT_128392;reactome:REACT_129084;rea…	0	999999			0	0
R59444420_LR-483	1 MNXM99@MNXC2 --> 1 MNXM99@MNXC3	R_HXT1_1;R_HXT16_1;R_HXT4_2;R_HXT4_1;R_HXT7_1;R_HXT15_1;R_GAL2_1;R_HXT3_1;R_HXT6_1;R_HXT9_1;R_HXT11_2;R_HXT11_1;R_HXT2_1;R_HXT17_1;R_HXT5_1;R_HXT8_1;R_STL1_1;R_HXT10_1;R_HXT13_1	HXT9_YEAST	MNXR25136	MNXC2%MNXC3		pubmed:11425315;pubmed:11681785;pubmed:11780755;pubmed:11882521;pubmed:11994746;pubmed:2656669;pubmed:8457197;pubmed:9354798;pubmed:9477959;pubmed:9751501;reactome:REACT_104497;reactome:REACT_105510;reactome:REACT_108977;reactome:REACT_11189;reactome:REACT_112651;reactome:REACT_115669;reactome:REACT_116070;reactome:REACT_120430;reactome:REACT_126566;reactome:REACT_128392;reactome:REACT_129084;rea…	0	999999			0	0
R59444420_LR-484	1 MNXM99@MNXC2 --> 1 MNXM99@MNXC3	R_HXT1_1;R_HXT16_1;R_HXT4_2;R_HXT4_1;R_HXT7_1;R_HXT15_1;R_GAL2_1;R_HXT3_1;R_HXT6_1;R_HXT9_1;R_HXT11_2;R_HXT11_1;R_HXT2_1;R_HXT17_1;R_HXT5_1;R_HXT8_1;R_STL1_1;R_HXT10_1;R_HXT13_1	STL1_YEAST	MNXR25136	MNXC2%MNXC3		pubmed:11425315;pubmed:11681785;pubmed:11780755;pubmed:11882521;pubmed:11994746;pubmed:2656669;pubmed:8457197;pubmed:9354798;pubmed:9477959;pubmed:9751501;reactome:REACT_104497;reactome:REACT_105510;reactome:REACT_108977;reactome:REACT_11189;reactome:REACT_112651;reactome:REACT_115669;reactome:REACT_116070;reactome:REACT_120430;reactome:REACT_126566;reactome:REACT_128392;reactome:REACT_129084;rea…	0	999999			0	0
RFDB9A01E_B-1528	1 MNXM9@MNXC3 <==> 1 MNXM9@MNXC4	rxn13178	MPCP_YEAST	MNXR4294	MNXC3%MNXC4		bigg:PIt;bigg:PIter;bigg:PItex;bigg:PItg;bigg:PItn;bigg:PItx;iaf1260:PItex;ijn746:PItex;seed:rxn09121;seed:rxn10838;seed:rxn13178	-999999	999999			0	0
R3F786497_B-305	1 isoiIN800100@MNXC3 <==> 1 isoiIN800889@MNXC3	R_Uelo_1;R_FOX1_3			MNXC3			0	999999			0	0
R3F786497_B-306	1 isoiIN800100@MNXC3 <==> 1 isoiIN800889@MNXC3	R_Uelo_1;R_FOX1_3	ACOX_YEAST		MNXC3			-999999	0			0	0
R554DFEFB_B-442	1 isoiIN800101@MNXC3 <==> 1 isoiIN800891@MNXC3	R_Uelo_2;R_FOX1_2			MNXC3			0	999999			0	0
R554DFEFB_B-443	1 isoiIN800101@MNXC3 <==> 1 isoiIN800891@MNXC3	R_Uelo_2;R_FOX1_2	ACOX_YEAST		MNXC3			-999999	0			0	0
RA632942C_B-939	1 isoiIN800102@MNXC3 <==> 1 isoiIN800893@MNXC3	R_Uelo_3;R_FOX1_1			MNXC3			0	999999			0	0
RA632942C_B-940	1 isoiIN800102@MNXC3 <==> 1 isoiIN800893@MNXC3	R_Uelo_3;R_FOX1_1	ACOX_YEAST		MNXC3			-999999	0			0	0
R50927583_LR-406	1 isoiIN800103@MNXC3 --> 1 isoiIN800895@MNXC3	R_Uelo_4			MNXC3			0	999999			0	0
R3DCA4C77_LR-293	1 isoiIN800104@MNXC3 --> 1 isoiIN800896@MNXC3	R_Uelo_5			MNXC3			0	999999			0	0
RECD9356_LR-1425	1 isoiIN800105@MNXC3 --> 1 isoiIN800897@MNXC3	R_Uelo_6			MNXC3			0	999999			0	0
R9C659841_LR-884	1 isoiIN800106@MNXC3 --> 1 isoiIN800898@MNXC3	R_Uelo_7			MNXC3			0	999999			0	0
RBEB65B4_RL-1095	1 isoiIN800217@MNXC3 + 1 isoiIN800482@MNXC3 <-- 1 isoiIN800636@MNXC3	R_PLB3;R_PLB2;R_PLB1	PLB1_YEAST		MNXC3			-999999	0			0	0
RBEB65B4_RL-1096	1 isoiIN800217@MNXC3 + 1 isoiIN800482@MNXC3 <-- 1 isoiIN800636@MNXC3	R_PLB3;R_PLB2;R_PLB1	PLB2_YEAST		MNXC3			-999999	0			0	0
RBEB65B4_RL-1097	1 isoiIN800217@MNXC3 + 1 isoiIN800482@MNXC3 <-- 1 isoiIN800636@MNXC3	R_PLB3;R_PLB2;R_PLB1	PLB3_YEAST		MNXC3			-999999	0			0	0
RC093D73A_B-1101	1 isoiIN800251@MNXC2 <==> 1 isoiIN800658@MNXC3	R_U156_			MNXC2%MNXC3			-999999	999999			0	0
R454B48FE_LR-342	1 isoiIN800283@MNXC2 --> 1 isoiIN800868@MNXC3	R_U2081_			MNXC2%MNXC3			0	999999			0	0
R8F745171_LR-799	1 isoiIN800286@MNXC2 --> 1 isoiIN800506@MNXC3	R_U210_			MNXC2%MNXC3			0	999999			0	0
R3145EFDC_RL-211	1 isoiIN800291@MNXC3 <-- 1 isoiIN800293@MNXC2	R_Uc24_			MNXC2%MNXC3			-999999	0			0	0
RCE5D4C79_RL-1199	1 isoiIN800294@MNXC3 <-- 1 isoiIN800296@MNXC2	R_Uc26_			MNXC2%MNXC3			-999999	0			0	0
R597F8187_B-486	1 isoiIN800481@MNXC3 <==> 1 isoiIN800493@MNXC2	R_GIT1_2	GIT1_YEAST		MNXC2%MNXC3			-999999	999999			0	0
R9BE8F1CD_B-879	1 isoiIN800482@MNXC3 <==> 1 isoiIN800492@MNXC2	R_GIT1_1	GIT1_YEAST		MNXC2%MNXC3			-999999	999999			0	0
REB6BE40F_B-1418	1 isoiIN800@MNXC3 <==> 1 isoiIN800@MNXC4	R_U136_			MNXC3%MNXC4			-999999	999999			0	0
R6F0E24BF_LR-638	1 isoiIN800888@MNXC3 --> 1 isoiIN800902@MNXC3	R_SPS19_6	SPS19_YEAST		MNXC3			0	999999			0	0
RC9792F0B_LR-1169	1 isoiIN800888@MNXC3 --> 1 isoiIN800903@MNXC3	R_SPS19_4	SPS19_YEAST		MNXC3			0	999999			0	0
RCDE1185_LR-1195	1 isoiIN800888@MNXC3 --> 1 isoiIN800904@MNXC3	R_SPS19_5	SPS19_YEAST		MNXC3			0	999999			0	0
R5EE63E22_RL-516	1 isoiIN800888@MNXC3 <-- 1 isoiIN800901@MNXC3	R_DCI1_4	DCI1_YEAST		MNXC3			-999999	0			0	0
RFA7EF02A_RL-1505	1 isoiIN800889@MNXC3 <-- 1 isoiIN800902@MNXC3	R_ECI1_3;R_DCI1_3	DCI1_YEAST		MNXC3			-999999	0			0	0
RFA7EF02A_RL-1506	1 isoiIN800889@MNXC3 <-- 1 isoiIN800902@MNXC3	R_ECI1_3;R_DCI1_3	ECI1_YEAST		MNXC3			-999999	0			0	0
R9F5E828E_LR-900	1 isoiIN800890@MNXC3 --> 1 isoiIN800902@MNXC3	R_SPS19_3	SPS19_YEAST		MNXC3			0	999999			0	0
RAC595DAF_RL-980	1 isoiIN800891@MNXC3 <-- 1 isoiIN800903@MNXC3	R_ECI1_1;R_DCI1_1	DCI1_YEAST		MNXC3			-999999	0			0	0
RAC595DAF_RL-981	1 isoiIN800891@MNXC3 <-- 1 isoiIN800903@MNXC3	R_ECI1_1;R_DCI1_1	ECI1_YEAST		MNXC3			-999999	0			0	0
RC8B92651_LR-1163	1 isoiIN800892@MNXC3 --> 1 isoiIN800903@MNXC3	R_SPS19_1	SPS19_YEAST		MNXC3			0	999999			0	0
R986ECC4A_RL-862	1 isoiIN800893@MNXC3 <-- 1 isoiIN800904@MNXC3	R_ECI1_2;R_DCI1_2	DCI1_YEAST		MNXC3			-999999	0			0	0
R986ECC4A_RL-863	1 isoiIN800893@MNXC3 <-- 1 isoiIN800904@MNXC3	R_ECI1_2;R_DCI1_2	ECI1_YEAST		MNXC3			-999999	0			0	0
RC4DEEF23_LR-1141	1 isoiIN800894@MNXC3 --> 1 isoiIN800904@MNXC3	R_SPS19_2	SPS19_YEAST		MNXC3			0	999999			0	0
RC338E333_RL-1126	2 MNXM10@MNXC3 + 1 MNXM134@MNXC3 <-- 1 MNXM1281@MNXC3 + 3 MNXM1@MNXC3 + 2 MNXM8@MNXC3	R_HIS4_3	HIS2_YEAST	MNXR57701	MNXC3	1.1.1.23	brenda:BS187854;ec:1.1.1.23	-999999	0			0	0
R12211C42_LR-11	2 MNXM114072@MNXC4 + 1 MNXM285@MNXC4 --> 2 MNXM1@MNXC4 + 1 MNXM23@MNXC4 + 2 MNXM537@MNXC4	r_0002	DLD1_YEAST		MNXC4			0	999999			0	0
RC3DF73BD_LR-1134	2 MNXM114072@MNXC4 + 1.5 MNXM1@MNXC4 + 1 MNXM90307@MNXC4 --> 1 MNXM2440@MNXC4 + 2 MNXM537@MNXC4	R_RIP1	UCRI_YEAST		MNXC4			0	999999			0	0
R38EFBEA3_LR-250	2 MNXM114072@MNXC4 + 3 MNXM1@UNKCOMP + 1 MNXM6@MNXC3 --> 1 MNXM1@MNXC3 + 2 MNXM537@MNXC4 + 1 MNXM5@MNXC3	R_NCP1	NCPR_YEAST		MNXC3%MNXC4%UNKCOMP			0	999999			0	0
RF646F9C1_RL-1486	2 MNXM12@MNXC3 + 2 MNXM13@MNXC3 + 13 MNXM1@MNXC3 + 1 MNXM951@MNXC3 <-- 3 MNXM40@MNXC3	R_U85_			MNXC3			-999999	0			0	0
R8C68B580_RL-774	2 MNXM13@MNXC3 + 1 MNXM351@MNXC3 <-- 1 MNXM66139@MNXC3 + 1 isoiIN800323@MNXC3	R_HEM13	HEM6_YEAST		MNXC3			-999999	0			0	0
RCA369A07_B-1171	2 MNXM1@MNXC2 + 1 MNXM20@MNXC2 <==> 2 MNXM1@MNXC3 + 1 MNXM20@MNXC3	R_U213_			MNXC2%MNXC3			-999999	999999			0	0
R8464D706_LR-731	2 MNXM1@MNXC2 + 1 MNXM2555@MNXC2 --> 2 MNXM1@MNXC3 + 1 MNXM2555@MNXC3	R_U226_		MNXR4288	MNXC2%MNXC3		bigg:PIMEtr;iin800:U226;iit341:PIMEtr;obsolete:rxn11011;seed:rxn10979	0	999999			0	0
RE225EF97_RL-1346	2 MNXM1@MNXC3 + 1 MNXM229@MNXC3 + 1 MNXM308@MNXC3 <-- 1 MNXM297@MNXC3	R_ISC1_1	ISC1_YEAST		MNXC3			-999999	0			0	0
R9488C605_RL-844	2 MNXM1@MNXC3 + 1 MNXM263@MNXC3 <-- 2 MNXM1@MNXC4 + 1 MNXM263@MNXC4	r_1105		MNXR105	MNXC3%MNXC4		bigg:2OXOADPtim;iin800:U129;imm904:2OXOADPtim;ind750:2OXOADPtim;seed:rxn09803	-999999	0			0	0
R346B2A5C_LR-231	2 MNXM1@MNXC3 + 1 MNXM366@MNXC3 --> 1 MNXM548@MNXC3 + 1 MNXM9@MNXC3	R_U84_			MNXC3			0	999999			0	0
RC6E7C2F6_B-1153	2 MNXM1@MNXC3 + 1 MNXM373@MNXC3 <==> 2 MNXM1@MNXC4 + 1 MNXM373@MNXC4	r_1449		MNXR4087	MNXC3%MNXC4		bigg:PAN4Ptm;iin800:U143;imm904:PAN4Ptm;ind750:PAN4Ptm;seed:rxn09729	-999999	999999			0	0
RB0898A42_RL-1011	2 MNXM1@MNXC3 + 1 MNXM540@MNXC3 + 1 isoiIN800335@MNXC3 <-- 1 isoiIN800534@MNXC3	R_ISC1_3_1	ISC1_YEAST		MNXC3			-999999	0			0	0
R1D9C6E9C_RL-91	2 MNXM1@MNXC3 + 1 MNXM540@MNXC3 + 1 isoiIN800746@MNXC3 <-- 1 isoiIN800535@MNXC3	R_ISC1_3_2	ISC1_YEAST		MNXC3			-999999	0			0	0
RCEF73DC7_RL-1203	2 MNXM1@MNXC3 + 1 MNXM554@MNXC3 <-- 2 MNXM405@MNXC3	R_HEM2	HEM2_YEAST		MNXC3			-999999	0			0	0
RB1B62D06_LR-1023	2 MNXM1@MNXC3 + 1 MNXM599@MNXC3 + 1 MNXM77@MNXC3 --> 1 MNXM555@MNXC3 + 1 MNXM9@MNXC3	R_U100_			MNXC3			0	999999			0	0
R501D0694_RL-404	2 MNXM1@MNXC3 + 1 MNXM66@MNXC3 + 1 MNXM90@MNXC3 <-- 1 isoiIN800482@MNXC3	R_GDE1	GDE1_YEAST		MNXC3			-999999	0			0	0
RE07919F_LR-1336	2 MNXM1@MNXC3 + 1 MNXM66@MNXC3 --> 2 MNXM1@MNXC4 + 1 MNXM66@MNXC4	r_1301		MNXR2752	MNXC3%MNXC4		bigg:GLYC3Ptex;bigg:GLYC3Ptm;iaf1260:GLYC3Ptex;seed:rxn08643;seed:rxn09749;seed:rxn11234	0	999999			0	0
R82F0E8A0_RL-725	2 MNXM1@MNXC3 + 1 MNXM77@MNXC3 <-- 2 MNXM1@MNXC4 + 1 MNXM77@MNXC4	r_1226		MNXR1540	MNXC3%MNXC4		bigg:DHAPtm;iin800:U151;imm904:DHAPtm;ind750:DHAPtm;seed:rxn09771	-999999	0			0	0
RAB23B1AC_B-969	2 MNXM1@MNXC3 + 1 MNXM79@MNXC3 <==> 2 MNXM1@MNXC4 + 1 MNXM79@MNXC4	R_U114_		MNXR5039	MNXC3%MNXC4		bigg:THFtl;bigg:THFtm;iin800:U114;ind750:THFtm;reactome:REACT_100792;reactome:REACT_104504;reactome:REACT_107678;reactome:REACT_11143;reactome:REACT_11219;reactome:REACT_115258;reactome:REACT_128688;reactome:REACT_141538;reactome:REACT_147655;reactome:REACT_153127;reactome:REACT_157587;reactome:REACT_28049;reactome:REACT_28219;reactome:REACT_29378;reactome:REACT_30056;reactome:REACT_31607;reactom…	-999999	999999			0	0
RB962BF6F_LR-1069	2 MNXM1@MNXC3 + 1 MNXM8@MNXC3 --> 2 MNXM1@MNXC4 + 1 MNXM8@MNXC4	R_YIA6;R_YEA6	YEA6_YEAST	MNXR3772	MNXC3%MNXC4		bigg:NADtn;bigg:NADtru;imm904:NADtn;metacyc:RXN-5802;seed:rxn13361	0	999999			0	0
RB962BF6F_LR-1070	2 MNXM1@MNXC3 + 1 MNXM8@MNXC3 --> 2 MNXM1@MNXC4 + 1 MNXM8@MNXC4	R_YIA6;R_YEA6	YIA6_YEAST	MNXR3772	MNXC3%MNXC4		bigg:NADtn;bigg:NADtru;imm904:NADtn;metacyc:RXN-5802;seed:rxn13361	0	999999			0	0
RC6D1C2FF_LR-1152	2 MNXM1@MNXC4 + 1 MNXM346@MNXC4 --> 1 MNXM78362@MNXC4	R_HEM15	HEMH_YEAST	MNXR80936	MNXC4		iin800:HEM15;seed:rxn12990	0	999999			0	0
RF5FC406A_RL-1484	2 MNXM1@MNXC4 + 1 MNXM346@MNXC4 <-- 1 MNXM351@MNXC4 + 1 MNXM66139@MNXC3	R_HEM14	PPOX_YEAST		MNXC3%MNXC4			-999999	0			0	0
R70CDC50A_LR-648	2 MNXM22@MNXC3 --> 1 MNXM66139@MNXC3	R_CTT1;R_CTA1	CATA_YEAST		MNXC3			0	999999			0	0
R70CDC50A_LR-649	2 MNXM22@MNXC3 --> 1 MNXM66139@MNXC3	R_CTT1;R_CTA1	CATT_YEAST		MNXC3			0	999999			0	0
R9563C0BD_LR-846	2 MNXM297@MNXC3 --> 1 isoiIN800217@MNXC3 + 1 isoiIN800482@MNXC3 + 1 isoiIN800636@MNXC3	R_SPO22	SPO22_YEAST		MNXC3			0	999999			0	0
RA6F27EEF_RL-946	2 MNXM30@MNXC3 + 1 MNXM41231@MNXC3 <-- 1 MNXM4485@MNXC3 + 2 MNXM82@MNXC3	R_KRE2;R_YUR1;R_KTR6;R_KTR4;R_KTR3;R_KTR2;R_KTR1	KRE2_YEAST	MNXR69050	MNXC3	2.4.1.132	bigg:G13MTg;ec:2.4.1.132;imm904:G13MTg;ind750:G13MTg;kegg:R05002;kegg:R05973;seed:rxn09507	-999999	0			0	0
RA6F27EEF_RL-947	2 MNXM30@MNXC3 + 1 MNXM41231@MNXC3 <-- 1 MNXM4485@MNXC3 + 2 MNXM82@MNXC3	R_KRE2;R_YUR1;R_KTR6;R_KTR4;R_KTR3;R_KTR2;R_KTR1	KTR1_YEAST	MNXR69050	MNXC3	2.4.1.132	bigg:G13MTg;ec:2.4.1.132;imm904:G13MTg;ind750:G13MTg;kegg:R05002;kegg:R05973;seed:rxn09507	-999999	0			0	0
RA6F27EEF_RL-948	2 MNXM30@MNXC3 + 1 MNXM41231@MNXC3 <-- 1 MNXM4485@MNXC3 + 2 MNXM82@MNXC3	R_KRE2;R_YUR1;R_KTR6;R_KTR4;R_KTR3;R_KTR2;R_KTR1	KTR2_YEAST	MNXR69050	MNXC3	2.4.1.132	bigg:G13MTg;ec:2.4.1.132;imm904:G13MTg;ind750:G13MTg;kegg:R05002;kegg:R05973;seed:rxn09507	-999999	0			0	0
RA6F27EEF_RL-949	2 MNXM30@MNXC3 + 1 MNXM41231@MNXC3 <-- 1 MNXM4485@MNXC3 + 2 MNXM82@MNXC3	R_KRE2;R_YUR1;R_KTR6;R_KTR4;R_KTR3;R_KTR2;R_KTR1	KTR3_YEAST	MNXR69050	MNXC3	2.4.1.132	bigg:G13MTg;ec:2.4.1.132;imm904:G13MTg;ind750:G13MTg;kegg:R05002;kegg:R05973;seed:rxn09507	-999999	0			0	0
RA6F27EEF_RL-950	2 MNXM30@MNXC3 + 1 MNXM41231@MNXC3 <-- 1 MNXM4485@MNXC3 + 2 MNXM82@MNXC3	R_KRE2;R_YUR1;R_KTR6;R_KTR4;R_KTR3;R_KTR2;R_KTR1	KTR4_YEAST	MNXR69050	MNXC3	2.4.1.132	bigg:G13MTg;ec:2.4.1.132;imm904:G13MTg;ind750:G13MTg;kegg:R05002;kegg:R05973;seed:rxn09507	-999999	0			0	0
RA6F27EEF_RL-951	2 MNXM30@MNXC3 + 1 MNXM41231@MNXC3 <-- 1 MNXM4485@MNXC3 + 2 MNXM82@MNXC3	R_KRE2;R_YUR1;R_KTR6;R_KTR4;R_KTR3;R_KTR2;R_KTR1	KTR6_YEAST	MNXR69050	MNXC3	2.4.1.132	bigg:G13MTg;ec:2.4.1.132;imm904:G13MTg;ind750:G13MTg;kegg:R05002;kegg:R05973;seed:rxn09507	-999999	0			0	0
RA6F27EEF_RL-952	2 MNXM30@MNXC3 + 1 MNXM41231@MNXC3 <-- 1 MNXM4485@MNXC3 + 2 MNXM82@MNXC3	R_KRE2;R_YUR1;R_KTR6;R_KTR4;R_KTR3;R_KTR2;R_KTR1	YUR1_YEAST	MNXR69050	MNXC3	2.4.1.132	bigg:G13MTg;ec:2.4.1.132;imm904:G13MTg;ind750:G13MTg;kegg:R05002;kegg:R05973;seed:rxn09507	-999999	0			0	0
R36D8D96D_LR-244	3 MNXM1@MNXC3 + 1 MNXM257@MNXC3 --> 1 MNXM420@MNXC3 + 1 MNXM9@MNXC3	R_U25_			MNXC3			0	999999			0	0
RA2A7C84D_LR-919	3 MNXM1@MNXC3 + 1 MNXM298@MNXC3 --> 1 MNXM687@MNXC3 + 1 MNXM9@MNXC3	R_U33_			MNXC3			0	999999			0	0
R8A53BF55_LR-759	3 MNXM1@MNXC3 + 1 MNXM3337@MNXC3 --> 1 MNXM914@MNXC3 + 1 MNXM9@MNXC3	R_LCB3_2;R_YSR3_2	DS1P1_YEAST		MNXC3			0	999999			0	0
R8A53BF55_LR-760	3 MNXM1@MNXC3 + 1 MNXM3337@MNXC3 --> 1 MNXM914@MNXC3 + 1 MNXM9@MNXC3	R_LCB3_2;R_YSR3_2	DS1P2_YEAST		MNXC3			0	999999			0	0
R40EC8BA6_LR-316	3 MNXM1@MNXC3 + 1 MNXM344@MNXC3 --> 1 MNXM647@MNXC3 + 3 MNXM9@MNXC3	R_U40_			MNXC3			0	999999			0	0
R9E833F1_LR-896	3 MNXM1@MNXC3 + 1 MNXM417@MNXC3 --> 1 MNXM89621@MNXC3 + 1 MNXM9@MNXC3	R_FBP1	F16P_YEAST		MNXC3			0	999999			0	0
R979B50D7_LR-860	3 MNXM1@MNXC3 + 1 MNXM4752@MNXC3 --> 1 MNXM53@MNXC3 + 1 MNXM9@MNXC3	R_SER2	SERB_YEAST		MNXC3			0	999999			0	0
RBB0BDBB2_LR-1078	3 MNXM1@MNXC3 + 1 MNXM487@MNXC3 --> 1 MNXM302@MNXC3 + 1 MNXM9@MNXC3	R_LCB3_1;R_YSR3_1	DS1P1_YEAST		MNXC3			0	999999			0	0
RBB0BDBB2_LR-1079	3 MNXM1@MNXC3 + 1 MNXM487@MNXC3 --> 1 MNXM302@MNXC3 + 1 MNXM9@MNXC3	R_LCB3_1;R_YSR3_1	DS1P2_YEAST		MNXC3			0	999999			0	0
R60FD1599_LR-530	3 MNXM1@MNXC3 + 1 MNXM51@MNXC3 --> 1 MNXM401@MNXC3 + 3 MNXM9@MNXC3	R_U39_			MNXC3			0	999999			0	0
R1C41B7DA_LR-80	3 MNXM1@MNXC3 + 1 MNXM5@MNXC3 --> 1 MNXM8@MNXC3 + 1 MNXM9@MNXC3	R_U101_			MNXC3			0	999999			0	0
RAD8ABB7C_LR-991	3 MNXM1@MNXC3 + 1 MNXM600@MNXC3 + 1 MNXM66139@MNXC3 --> 1 MNXM22@MNXC3 + 1 MNXM493@MNXC3 + 1 MNXM501@MNXC3	R_U65_			MNXC3			0	999999			0	0
R80DBB01C_LR-713	3 MNXM1@MNXC3 + 1 MNXM651@MNXC3 --> 1 MNXM89621@MNXC3 + 1 MNXM9@MNXC3	R_FBP26	F26_YEAST		MNXC3			0	999999			0	0
R8803E2F_LR-747	3 MNXM1@MNXC3 + 1 MNXM662@MNXC3 --> 1 MNXM322@MNXC3 + 1 MNXM9@MNXC3	R_U77_			MNXC3			0	999999			0	0
R93C19D2_LR-833	3 MNXM1@MNXC3 + 1 MNXM66@MNXC3 --> 1 MNXM89612@MNXC3 + 1 MNXM9@MNXC3	R_HOR2;R_RHR2	GPP1_YEAST		MNXC3			0	999999			0	0
R93C19D2_LR-834	3 MNXM1@MNXC3 + 1 MNXM66@MNXC3 --> 1 MNXM89612@MNXC3 + 1 MNXM9@MNXC3	R_HOR2;R_RHR2	GPP2_YEAST		MNXC3			0	999999			0	0
R45A8AB2_RL-346	3 MNXM1@MNXC3 + 1 MNXM96@MNXC3 <-- 1 MNXM95017@MNXC3 + 1 MNXM9@MNXC3	R_GPH1;R_GLC3	GLGB_YEAST	MNXR81045	MNXC3		iaf1260:GLCP;iaf1260:GLCP2;imm904:GLCP;imo1053-pao1:GLCP;imo1056:GLCP;iso783:GLCP;seed:rxn13299	-999999	0			0	0
R45A8AB2_RL-347	3 MNXM1@MNXC3 + 1 MNXM96@MNXC3 <-- 1 MNXM95017@MNXC3 + 1 MNXM9@MNXC3	R_GPH1;R_GLC3	PHSG_YEAST	MNXR81045	MNXC3		iaf1260:GLCP;iaf1260:GLCP2;imm904:GLCP;imo1053-pao1:GLCP;imo1056:GLCP;iso783:GLCP;seed:rxn13299	-999999	0			0	0
R37022639_RL-245	3 MNXM1@MNXC4 + 1 MNXM5@MNXC4 + 1 isoiIN800@MNXC4 <-- 1 MNXM426@MNXC4 + 1 MNXM6@MNXC4	R_ILV5_1	ILV5_YEAST		MNXC4			-999999	0			0	0
RBAD5E3B3_LR-1077	3 MNXM1@MNXC4 + 1 MNXM5@MNXC4 --> 1 MNXM8@MNXC4 + 1 MNXM9@MNXC4	R_U105_			MNXC4			0	999999			0	0
RCE8DD718_B-1200	3 MNXM1@MNXC4 + 1 MNXM920@MNXC4 <==> 1 MNXM5782@MNXC4	R_U49_			MNXC4			-999999	999999			0	0
RC8DE4BFB_B-1165	3 MNXM1@MNXC4 + 1 MNXM920@MNXC4 <==> 1 MNXM984@MNXC4	R_LYS4	LYS4_YEAST		MNXC4			-999999	999999			0	0
R71CB8209_LR-655	3 MNXM66139@MNXC3 + 1 MNXM913@MNXC3 --> 1 isoiIN800537@MNXC3	R_ERG25_1	MSMO_YEAST		MNXC3			0	999999			0	0
R18E55CEB_RL-53	4 MNXM114072@MNXC4 <-- 6 MNXM1@MNXC4 + 4 MNXM537@MNXC4 + 1 MNXM66139@MNXC4	R_COX1	COX1_YEAST		MNXC4			-999999	0			0	0
RA2A43B39_RL-918	4 MNXM13@MNXC3 + 1 isoiIN800323@MNXC3 <-- 8 MNXM1@MNXC3 + 1 MNXM414@MNXC3	R_HEM12	DCUP_YEAST		MNXC3			-999999	0			0	0
R1FE59A3B_RL-102	4 MNXM15@MNXC3 + 1 MNXM547@MNXC3 <-- 4 MNXM1@MNXC3 + 4 MNXM554@MNXC3	R_HEM3	HEM3_YEAST		MNXC3			-999999	0			0	0
RA79FE1A4_B-954	4 MNXM1@MNXC2 + 1 MNXM394@MNXC2 <==> 4 MNXM1@MNXC3 + 1 MNXM394@MNXC3	r_1828		MNXR1649	MNXC2%MNXC3		bigg:DM_dttp(m);bigg:DM_dttp(n);bigg:DTTPt;bigg:DTTPtn	-999999	999999			0	0
R62E9B90F_B-550	4 MNXM1@MNXC2 + 1 MNXM45@MNXC2 <==> 4 MNXM1@MNXC3 + 1 MNXM45@MNXC3	r_1090		MNXR4105	MNXC2%MNXC3		bigg:PAPt;bigg:PAPtg;bigg:PAPtm;iin800:U218;imm904:PAPt;imm904:PAPtm;ind750:PAPt;ind750:PAPtm;seed:rxn09665;seed:rxn09727	-999999	999999			0	0
RC346A191_LR-1131	4 MNXM1@MNXC3 + 1 MNXM224@MNXC3 + 1 MNXM66139@MNXC3 --> 1 MNXM22@MNXC3 + 1 isoiIN800889@MNXC3	R_POX1_3	ACOX_YEAST		MNXC3			0	999999			0	0
R410F41AB_LR-321	4 MNXM1@MNXC3 + 1 MNXM224@MNXC3 + 1 MNXM66139@MNXC3 --> 1 isoiIN800869@MNXC3	R_OLE1_c14	ACO1_YEAST		MNXC3			0	999999			0	0
RE3338868_B-1353	4 MNXM1@MNXC3 + 1 MNXM2576@MNXC3 + 1 MNXM5@MNXC3 <==> 1 MNXM24578@MNXC3 + 1 MNXM6@MNXC3	R_FAS2_7_2	FAS2_YEAST		MNXC3			-999999	999999			0	0
R98978B8F_B-865	4 MNXM1@MNXC3 + 1 MNXM2645@MNXC3 + 1 MNXM5@MNXC3 <==> 1 MNXM6@MNXC3 + 1 isoiIN800906@MNXC3	R_FAS1_1_2	FAS1_YEAST		MNXC3			-999999	999999			0	0
R35F2875A_LR-236	4 MNXM1@MNXC3 + 1 MNXM342@MNXC3 + 1 MNXM66139@MNXC3 --> 1 MNXM22@MNXC3 + 1 isoiIN800914@MNXC3	R_POX1_6	ACOX_YEAST		MNXC3			0	999999			0	0
RB4002A99_LR-1037	4 MNXM1@MNXC3 + 1 MNXM363@MNXC3 + 1 MNXM66139@MNXC3 --> 1 MNXM22@MNXC3 + 1 isoiIN800912@MNXC3	R_POX1_4	ACOX_YEAST		MNXC3			0	999999			0	0
R9301E2EB_RL-829	4 MNXM1@MNXC3 + 1 MNXM397@MNXC3 + 1 MNXM39@MNXC3 <-- 1 MNXM51@MNXC3	R_FOL2	GCH1_YEAST		MNXC3			-999999	0			0	0
RE97594CB_RL-1402	4 MNXM1@MNXC3 + 1 MNXM4337@MNXC3 <-- 1 isoiIN800910@MNXC3	R_FOX1_8	ACOX_YEAST		MNXC3			-999999	0			0	0
REA741265_LR-1412	4 MNXM1@MNXC3 + 1 MNXM486@MNXC3 + 1 MNXM66139@MNXC3 --> 1 MNXM22@MNXC3 + 1 isoiIN800911@MNXC3	R_POX1_5	ACOX_YEAST		MNXC3			0	999999			0	0
R62B5F28D_B-545	4 MNXM1@MNXC3 + 1 MNXM564@MNXC3 + 1 MNXM5@MNXC3 <==> 1 MNXM24297@MNXC3 + 1 MNXM6@MNXC3	R_FAS1_6_2	FAS1_YEAST		MNXC3			-999999	999999			0	0
R149D8ECB_B-20	4 MNXM1@MNXC3 + 1 MNXM5723@MNXC3 + 1 MNXM5@MNXC3 <==> 1 MNXM23842@MNXC3 + 1 MNXM6@MNXC3	R_FAS1_5_2	FAS1_YEAST		MNXC3			-999999	999999			0	0
R7736F45E_RL-678	4 MNXM1@MNXC3 + 1 MNXM5738@MNXC3 + 1 MNXM5@MNXC3 <-- 1 MNXM52365@MNXC3 + 1 MNXM66139@MNXC3 + 1 MNXM6@MNXC3	R_ERG3	ERG3_YEAST		MNXC3			-999999	0			0	0
R5862FF80_RL-462	4 MNXM1@MNXC3 + 1 MNXM574@MNXC3 + 1 MNXM5@MNXC3 <-- 1 MNXM6@MNXC3 + 1 isoiIN800540@MNXC3	R_ERG27_2	ERG27_YEAST		MNXC3			-999999	0			0	0
R185F5D4C_B-50	4 MNXM1@MNXC3 + 1 MNXM5@MNXC3 + 1 MNXM7127@MNXC3 <==> 1 MNXM26616@MNXC3 + 1 MNXM6@MNXC3	R_FAS2_4_2	FAS2_YEAST		MNXC3			-999999	999999			0	0
R66D83CA0_LR-584	4 MNXM1@MNXC3 + 1 MNXM5@MNXC3 + 1 MNXM75@MNXC3 --> 1 MNXM26@MNXC3 + 1 MNXM6@MNXC3	R_ALD6	ALDH6_YEAST	MNXR72005	MNXC3	1.2.1.4;1.2.1.5	brenda:BS287713;ec:1.2.1.4;ec:1.2.1.5	0	999999			0	0
RE7093916_B-1389	4 MNXM1@MNXC3 + 1 MNXM5@MNXC3 + 1 MNXM7733@MNXC3 <==> 1 MNXM26095@MNXC3 + 1 MNXM6@MNXC3	R_FAS2_6_2	FAS2_YEAST		MNXC3			-999999	999999			0	0
R54B234DA_RL-432	4 MNXM1@MNXC3 + 1 MNXM5@MNXC3 + 1 MNXM913@MNXC3 <-- 1 MNXM6@MNXC3 + 1 isoiIN800152@MNXC3	R_ERG24	ERG24_YEAST		MNXC3			-999999	0			0	0
R7D60A7DA_RL-698	4 MNXM1@MNXC3 + 1 MNXM5@MNXC3 + 1 MNXM914@MNXC3 <-- 1 MNXM302@MNXC3 + 1 MNXM66139@MNXC3 + 1 MNXM6@MNXC3	R_SUR2	SUR2_YEAST		MNXC3			-999999	0			0	0
RBA294BFE_RL-1073	4 MNXM1@MNXC3 + 1 MNXM5@MNXC3 + 1 isoiIN800100@MNXC3 <-- 1 MNXM6@MNXC3 + 1 isoiIN800117@MNXC3	R_IFA38_1	MKAR_YEAST		MNXC3			-999999	0			0	0
R25ADC71A_RL-136	4 MNXM1@MNXC3 + 1 MNXM5@MNXC3 + 1 isoiIN800101@MNXC3 <-- 1 MNXM6@MNXC3 + 1 isoiIN800118@MNXC3	R_IFA38_2	MKAR_YEAST		MNXC3			-999999	0			0	0
R398FC8B9_RL-256	4 MNXM1@MNXC3 + 1 MNXM5@MNXC3 + 1 isoiIN800102@MNXC3 <-- 1 MNXM6@MNXC3 + 1 isoiIN800119@MNXC3	R_IFA38_3	MKAR_YEAST		MNXC3			-999999	0			0	0
R4B547684_RL-375	4 MNXM1@MNXC3 + 1 MNXM5@MNXC3 + 1 isoiIN800103@MNXC3 <-- 1 MNXM6@MNXC3 + 1 isoiIN800120@MNXC3	R_IFA38_4	MKAR_YEAST		MNXC3			-999999	0			0	0
R2B348F52_RL-181	4 MNXM1@MNXC3 + 1 MNXM5@MNXC3 + 1 isoiIN800104@MNXC3 <-- 1 MNXM6@MNXC3 + 1 isoiIN800121@MNXC3	R_IFA38_5	MKAR_YEAST		MNXC3			-999999	0			0	0
R1500FA_RL-24	4 MNXM1@MNXC3 + 1 MNXM5@MNXC3 + 1 isoiIN800104@MNXC3 <-- 1 MNXM6@MNXC3 + 1 isoiIN800806@MNXC3	R_FAS1_7_1	FAS1_YEAST		MNXC3			-999999	0			0	0
R731069C2_RL-661	4 MNXM1@MNXC3 + 1 MNXM5@MNXC3 + 1 isoiIN800105@MNXC3 <-- 1 MNXM6@MNXC3 + 1 isoiIN800122@MNXC3	R_IFA38_6	MKAR_YEAST		MNXC3			-999999	0			0	0
R6F326661_RL-639	4 MNXM1@MNXC3 + 1 MNXM5@MNXC3 + 1 isoiIN800106@MNXC3 <-- 1 MNXM6@MNXC3 + 1 isoiIN800123@MNXC3	R_IFA38_7	MKAR_YEAST		MNXC3			-999999	0			0	0
RDE2244F7_RL-1329	4 MNXM1@MNXC3 + 1 MNXM5@MNXC3 + 1 isoiIN800152@MNXC3 <-- 1 MNXM482@MNXC3 + 1 MNXM66139@MNXC3 + 1 MNXM6@MNXC3	R_ERG11	YH007_YEAST		MNXC3			-999999	0			0	0
R8170938E_RL-716	4 MNXM1@MNXC3 + 1 MNXM5@MNXC3 + 1 isoiIN800289@MNXC3 <-- 1 MNXM6@MNXC3 + 1 isoiIN800895@MNXC3	R_TSC13_4	TSC13_YEAST		MNXC3			-999999	0			0	0
R5F0929B5_RL-520	4 MNXM1@MNXC3 + 1 MNXM5@MNXC3 + 1 isoiIN800290@MNXC3 <-- 1 MNXM6@MNXC3 + 1 isoiIN800896@MNXC3	R_TSC13_5	TSC13_YEAST		MNXC3			-999999	0			0	0
R2AE7DA1B_RL-180	4 MNXM1@MNXC3 + 1 MNXM5@MNXC3 + 1 isoiIN800292@MNXC3 <-- 1 MNXM6@MNXC3 + 1 isoiIN800897@MNXC3	R_TSC13_6	TSC13_YEAST		MNXC3			-999999	0			0	0
R1AB85890_RL-61	4 MNXM1@MNXC3 + 1 MNXM5@MNXC3 + 1 isoiIN800295@MNXC3 <-- 1 MNXM6@MNXC3 + 1 isoiIN800898@MNXC3	R_TSC13_7	TSC13_YEAST		MNXC3			-999999	0			0	0
R73195322_RL-662	4 MNXM1@MNXC3 + 1 MNXM5@MNXC3 + 1 isoiIN800723@MNXC3 <-- 1 MNXM6@MNXC3 + 1 isoiIN800893@MNXC3	R_TSC13_3	TSC13_YEAST		MNXC3			-999999	0			0	0
R18836801_LR-51	4 MNXM1@MNXC3 + 1 MNXM5@MNXC3 --> 1 MNXM6@MNXC3	R_FNADPH			MNXC3			0	999999			0	0
RAD201F16_LR-984	4 MNXM1@MNXC3 + 1 MNXM66139@MNXC3 + 1 MNXM88@MNXC3 --> 1 MNXM22@MNXC3 + 1 isoiIN800891@MNXC3	R_POX1_2	ACOX_YEAST		MNXC3			0	999999			0	0
R655C3509_LR-569	4 MNXM1@MNXC3 + 1 MNXM66139@MNXC3 + 1 MNXM88@MNXC3 --> 1 isoiIN800507@MNXC3	R_OLE1_c16	ACO1_YEAST		MNXC3			0	999999			0	0
R501CF093_RL-403	4 MNXM1@MNXC3 + 1 MNXM674@MNXC3 <-- 1 isoiIN800899@MNXC3	R_FOX1_5	ACOX_YEAST		MNXC3			-999999	0			0	0
R72DB321C_RL-660	4 MNXM1@MNXC3 + 1 MNXM733@MNXC3 <-- 1 isoiIN800900@MNXC3	R_FOX1_4	ACOX_YEAST		MNXC3			-999999	0			0	0
R30B0E48_RL-205	4 MNXM1@MNXC3 + 1 MNXM757@MNXC3 <-- 1 isoiIN800913@MNXC3	R_FOX1_7	ACOX_YEAST		MNXC3			-999999	0			0	0
R9BDDB33_RL-878	4 MNXM1@MNXC3 + 1 MNXM766@MNXC3 <-- 1 isoiIN800914@MNXC3	R_FOX1_6	ACOX_YEAST		MNXC3			-999999	0			0	0
R587DE0AC_B-464	4 MNXM1@MNXC4 + 1 MNXM2576@MNXC4 + 1 MNXM5@MNXC4 <==> 1 MNXM24578@MNXC4 + 1 MNXM6@MNXC4	R_OAR1_7	FABG_YEAST		MNXC4			-999999	999999			0	0
RDAB46C6B_B-1309	4 MNXM1@MNXC4 + 1 MNXM2645@MNXC3 + 1 MNXM5@MNXC4 <==> 1 MNXM6@MNXC4 + 1 isoiIN800907@MNXC4	R_ETR1_1	ETR1_YEAST		MNXC3%MNXC4			-999999	999999			0	0
RB95E436B_RL-1068	4 MNXM1@MNXC4 + 1 MNXM3@MNXC4 <-- 1 MNXM7@MNXC4 + 1 MNXM9@MNXC4	R_ATP1	ATPA_YEAST	MNXR80665	MNXC4		iao358:rll_490;iao358:rll_493;iin800:FATP;iin800:U214;seed:rxn11300	-999999	0			0	0
RAA71A8E2_B-967	4 MNXM1@MNXC4 + 1 MNXM564@MNXC4 + 1 MNXM5@MNXC4 <==> 1 MNXM24297@MNXC4 + 1 MNXM6@MNXC4	R_ETR1_6	ETR1_YEAST		MNXC4			-999999	999999			0	0
RAFD3E60F_B-1007	4 MNXM1@MNXC4 + 1 MNXM5723@MNXC4 + 1 MNXM5@MNXC4 <==> 1 MNXM23842@MNXC4 + 1 MNXM6@MNXC4	R_ETR1_5	ETR1_YEAST		MNXC4			-999999	999999			0	0
R623F0440_B-543	4 MNXM1@MNXC4 + 1 MNXM5@MNXC4 + 1 MNXM7127@MNXC4 <==> 1 MNXM26616@MNXC4 + 1 MNXM6@MNXC4	R_OAR1_4	FABG_YEAST		MNXC4			-999999	999999			0	0
R616D9E10_LR-533	4 MNXM1@MNXC4 + 1 MNXM5@MNXC4 + 1 MNXM75@MNXC4 --> 1 MNXM26@MNXC4 + 1 MNXM6@MNXC4	R_ALD5_1;R_ALD4_2	ALDH4_YEAST	MNXR72005	MNXC4	1.2.1.4;1.2.1.5	brenda:BS287713;ec:1.2.1.4;ec:1.2.1.5	0	999999			0	0
R616D9E10_LR-534	4 MNXM1@MNXC4 + 1 MNXM5@MNXC4 + 1 MNXM75@MNXC4 --> 1 MNXM26@MNXC4 + 1 MNXM6@MNXC4	R_ALD5_1;R_ALD4_2	ALDH5_YEAST	MNXR72005	MNXC4	1.2.1.4;1.2.1.5	brenda:BS287713;ec:1.2.1.4;ec:1.2.1.5	0	999999			0	0
R9D69601A_B-889	4 MNXM1@MNXC4 + 1 MNXM5@MNXC4 + 1 MNXM7733@MNXC4 <==> 1 MNXM26095@MNXC4 + 1 MNXM6@MNXC4	R_OAR1_6	FABG_YEAST		MNXC4			-999999	999999			0	0
R1C1509C_B-77	5 MNXM1@MNXC3 + 1 MNXM384@MNXC3 + 1 MNXM5@MNXC3 <==> 1 MNXM6@MNXC3 + 1 MNXM89557@MNXC3 + 1 MNXM89905@MNXC3	R_LYS9	LYS9_YEAST		MNXC3			-999999	999999			0	0
R199F4D06_B-54	5 MNXM1@MNXC3 + 1 MNXM91@MNXC3 <==> 5 MNXM1@MNXC4 + 1 MNXM91@MNXC4	r_1478		MNXR69798	MNXC3%MNXC4		bigg:PRPPtm;iin800:U145;imm904:PRPPtm;ind750:PRPPtm;seed:rxn09719	-999999	999999			0	0
R41958BFE_LR-324	7 MNXM1@MNXC3 + 1 MNXM397@MNXC3 --> 1 MNXM39043@MNXC3 + 3 MNXM9@MNXC3	R_PHO8	PPB_YEAST		MNXC3			0	999999			0	0
RC912F359_RL-1166	8 MNXM1@MNXC3 + 1 MNXM224@MNXC3 + 1 MNXM5@MNXC3 <-- 1 MNXM6@MNXC3 + 1 isoiIN800889@MNXC3	R_TSC13_1	TSC13_YEAST		MNXC3			-999999	0			0	0
R16BA13C4_RL-44	8 MNXM1@MNXC3 + 1 MNXM414@MNXC3 <-- 1 MNXM547@MNXC3	R_HEM4	HEM4_YEAST	MNXR71937	MNXC3	4.2.1.75	brenda:BS2107;ec:4.2.1.75	-999999	0			0	0
R714FF419_RL-650	8 MNXM1@MNXC3 + 1 MNXM5@MNXC3 + 1 MNXM88@MNXC3 <-- 1 MNXM6@MNXC3 + 1 isoiIN800891@MNXC3	R_TSC13_2	TSC13_YEAST		MNXC3			-999999	0			0	0
RC9C610B6_B-1170	1 BIOMASS@MNXC2 <==>	EX_cpd11416_e			boundary			-999999	999999			0	1
RDAB64775_B-1310	1 MNXM101@MNXC2 <==>	R_ORNxtO;R_ORNxtI			boundary			-999999	999999			0	1
RB176D12D_B-1022	1 MNXM1043@MNXC2 <==>	EX_cpd01107_e			boundary			-999999	999999			0	1
R22B591B6_B-119	1 MNXM108@MNXC2 <==>	EX_cpd00214_e			boundary			-999999	999999			0	1
RA0A063FA_B-906	1 MNXM1109@MNXC2 <==>	R_ERG572224xtO;R_ERG572224xtI			boundary			-999999	999999			0	1
R90F4B990_B-813	1 MNXM1119@MNXC2 <==>	EX_cpd02027_e			boundary			-999999	999999			0	1
RE43E8FC1_B-1373	1 MNXM1140@MNXC2 <==>	EX_cpd00764_e			boundary			-999999	999999			0	1
R51B0C2E_B-415	1 MNXM1141@MNXC2 <==>	EX_cpd00800_e			boundary			-999999	999999			0	1
RE3591245_B-1369	1 MNXM114730@MNXC2 <==>	EX_cpd01031_e			boundary			-999999	999999			0	1
R3E15D408_B-296	1 MNXM114@MNXC2 <==>	EX_cpd00129_e			boundary			-999999	999999			0	1
R91834A13_B-817	1 MNXM117@MNXC2 <==>	EX_cpd00073_e			boundary			-999999	999999			0	1
REDDCA6A7_B-1428	1 MNXM118@MNXC2 <==>	EX_cpd00118_e			boundary			-999999	999999			0	1
RB4DF8B7A_B-1038	1 MNXM124@MNXC2 <==>	EX_cpd00264_e			boundary			-999999	999999			0	1
R1B491561_B-65	1 MNXM127@MNXC2 <==>	EX_cpd00121_e			boundary			-999999	999999			0	1
R507C1807_B-405	1 MNXM131@MNXC2 <==>	EX_cpd00137_e			boundary			-999999	999999			0	1
R7BB6BC6B_B-692	1 MNXM134@MNXC2 <==>	EX_cpd00119_e			boundary			-999999	999999			0	1
RFD648C01_B-1527	1 MNXM1380@MNXC2 <==>	EX_cpd00082_e			boundary			-999999	999999			0	1
RF93FEF67_B-1498	1 MNXM13@MNXC2 <==>	EX_cpd00011_e			boundary			-999999	999999			0	1
R82521F85_B-721	1 MNXM140@MNXC2 <==>	EX_cpd00107_e			boundary			-999999	999999			0	1
RFE6609A8_B-1533	1 MNXM142@MNXC2 <==>	EX_cpd00161_e			boundary			-999999	999999			0	1
R327F2FC6_B-220	1 MNXM1434@MNXC2 <==>	EX_cpd03198_e			boundary			-999999	999999			0	1
RD5ACADC4_B-1246	1 MNXM147@MNXC2 <==>	EX_cpd00132_e			boundary			-999999	999999			0	1
R9E99A0A2_B-897	1 MNXM151@MNXC2 <==>	EX_cpd00111_e			boundary			-999999	999999			0	1
R669A7661_B-583	1 MNXM158@MNXC2 <==>	EX_cpd00092_e			boundary			-999999	999999			0	1
R900FC5A7_B-805	1 MNXM167@MNXC2 <==>	EX_cpd00076_e			boundary			-999999	999999			0	1
REC502913_B-1424	1 MNXM168@MNXC2 <==>	EX_cpd00128_e			boundary			-999999	999999			0	1
R2B7F9FD6_B-184	1 MNXM16@MNXC2 <==>	EX_cpd00017_e			boundary			-999999	999999			0	1
R5C09CBE4_B-497	1 MNXM1741@MNXC2 <==>	EX_cpd02755_e			boundary			-999999	999999			0	1
RF0F06CAD_B-1441	1 MNXM174@MNXC2 <==>	EX_cpd00309_e			boundary			-999999	999999			0	1
R77B549B2_B-679	1 MNXM192@MNXC2 <==>	EX_cpd00281_e			boundary			-999999	999999			0	1
R2020016A_B-107	1 MNXM198@MNXC2 <==>	EX_cpd00794_e			boundary			-999999	999999			0	1
RF382895C_B-1452	1 MNXM199@MNXC2 <==>	EX_cpd00156_e			boundary			-999999	999999			0	1
R47177312_B-350	1 MNXM1@MNXC2 <==>	EX_cpd00067_e			boundary			-999999	999999			0	1
R6A437C11_B-604	1 MNXM20@MNXC2 <==>	EX_cpd00024_e			boundary			-999999	999999			0	1
R4C83430_B-388	1 MNXM212@MNXC2 <==>	EX_cpd00182_e			boundary			-999999	999999			0	1
RC134113F_B-1105	1 MNXM2138@MNXC2 <==>	R_NAGxtO;R_NAGxtI			boundary			-999999	999999			0	1
RD76ABC06_B-1257	1 MNXM213@MNXC2 <==>	EX_cpd00226_e			boundary			-999999	999999			0	1
REEFDC248_B-1431	1 MNXM231@MNXC2 <==>	EX_cpd00322_e			boundary			-999999	999999			0	1
RB9037009_B-1063	1 MNXM236@MNXC2 <==>	EX_cpd01080_e			boundary			-999999	999999			0	1
R247CAC7E_B-127	1 MNXM23@MNXC2 <==>	EX_cpd00020_e			boundary			-999999	999999			0	1
R40E7D3E7_B-315	1 MNXM242@MNXC2 <==>	EX_cpd00105_e			boundary			-999999	999999			0	1
RFBB325D_B-1516	1 MNXM2555@MNXC2 <==>	EX_cpd01727_e			boundary			-999999	999999			0	1
RBB92418_B-1085	1 MNXM259@MNXC2 <==>	EX_cpd00207_e			boundary			-999999	999999			0	1
RB8030CA0_B-1055	1 MNXM25@MNXC2 <==>	EX_cpd00036_e			boundary			-999999	999999			0	1
RF63CDCCF_B-1485	1 MNXM26@MNXC2 <==>	EX_cpd00029_e			boundary			-999999	999999			0	1
RB6199AB8_B-1043	1 MNXM270@MNXC2 <==>	EX_cpd00220_e			boundary			-999999	999999			0	1
R51A316AD_B-414	1 MNXM285@MNXC2 <==>	EX_cpd00221_e			boundary			-999999	999999			0	1
R51C8EC34_B-416	1 MNXM288@MNXC2 <==>	EX_cpd00249_e			boundary			-999999	999999			0	1
RF459D2E8_B-1457	1 MNXM2967@MNXC2 <==>	R_RMNxtO;R_RMNxtI			boundary			-999999	999999			0	1
R5B8D4B5D_B-495	1 MNXM29@MNXC2 <==>	EX_cpd00033_e			boundary			-999999	999999			0	1
R727CC2D2_B-657	1 MNXM303@MNXC2 <==>	EX_cpd00363_e			boundary			-999999	999999			0	1
R25827093_B-135	1 MNXM304@MNXC2 <==>	EX_cpd00104_e			boundary			-999999	999999			0	1
REAEB4782_B-1413	1 MNXM314@MNXC2 <==>	EX_cpd03847_e			boundary			-999999	999999			0	1
RE47D2287_B-1375	1 MNXM322@MNXC2 <==>	EX_cpd00305_e			boundary			-999999	999999			0	1
R555722AC_B-444	1 MNXM32@MNXC2 <==>	EX_cpd00035_e			boundary			-999999	999999			0	1
RAF482FE1_B-1002	1 MNXM334@MNXC2 <==>	EX_cpd00246_e			boundary			-999999	999999			0	1
R7C815D4E_B-695	1 MNXM338@MNXC2 <==>	EX_cpd00367_e			boundary			-999999	999999			0	1
RAEAF5ACC_B-997	1 MNXM349@MNXC2 <==>	EX_cpd00229_e			boundary			-999999	999999			0	1
REB67C836_B-1417	1 MNXM364@MNXC2 <==>	EX_cpd00644_e			boundary			-999999	999999			0	1
RDC66D37D_B-1318	1 MNXM370@MNXC2 <==>	R_GA6PxtO;R_GA6PxtI			boundary			-999999	999999			0	1
R8717521D_B-742	1 MNXM37@MNXC2 <==>	EX_cpd00053_e			boundary			-999999	999999			0	1
R9DA74134_B-890	1 MNXM38352@MNXC2 <==>	EX_cpd16792_e			boundary			-999999	999999			0	1
R944AC173_B-840	1 MNXM386@MNXC2 <==>	EX_cpd00151_e			boundary			-999999	999999			0	1
R2717E04F_B-149	1 MNXM394@MNXC2 <==>	R_DTTPxtO;R_DTTPxtI			boundary			-999999	999999			0	1
RA6637795_B-941	1 MNXM39@MNXC2 <==>	EX_cpd00047_e			boundary			-999999	999999			0	1
RC2452FE5_B-1117	1 MNXM401@MNXC2 <==>	EX_cpd00311_e			boundary			-999999	999999			0	1
R6DD3B1FE_B-624	1 MNXM402@MNXC2 <==>	EX_cpd01741_e			boundary			-999999	999999			0	1
R3A2D03BF_B-265	1 MNXM405@MNXC2 <==>	EX_cpd00338_e			boundary			-999999	999999			0	1
R3A46F926_B-268	1 MNXM408@MNXC2 <==>	EX_cpd00558_e			boundary			-999999	999999			0	1
R268D4601_B-144	1 MNXM419@MNXC2 <==>	EX_cpd00263_e			boundary			-999999	999999			0	1
R5444CFB0_B-431	1 MNXM420@MNXC2 <==>	EX_cpd00184_e			boundary			-999999	999999			0	1
RC94E9E17_B-1168	1 MNXM42@MNXC2 <==>	EX_cpd00041_e			boundary			-999999	999999			0	1
RD9F48CD3_B-1301	1 MNXM45@MNXC2 <==>	EX_cpd00045_e			boundary			-999999	999999			0	1
R4E993300_B-397	1 MNXM4638@MNXC2 <==>	EX_cpd01187_e			boundary			-999999	999999			0	1
RA02F1633_B-905	1 MNXM482@MNXC2 <==>	EX_cpd01188_e			boundary			-999999	999999			0	1
R6F462122_B-640	1 MNXM492@MNXC2 <==>	EX_cpd00412_e			boundary			-999999	999999			0	1
R804ECD74_B-708	1 MNXM52365@MNXC2 <==>	EX_cpd14514_e			boundary			-999999	999999			0	1
R5EC42F7F_B-514	1 MNXM533@MNXC2 <==>	EX_cpd01247_e			boundary			-999999	999999			0	1
RB86510C5_B-1059	1 MNXM53@MNXC2 <==>	EX_cpd00054_e			boundary			-999999	999999			0	1
R241AB01B_B-123	1 MNXM55@MNXC2 <==>	EX_cpd00084_e			boundary			-999999	999999			0	1
R827C4DF8_B-723	1 MNXM574@MNXC2 <==>	EX_cpd03221_e			boundary			-999999	999999			0	1
R4E0C6581_B-395	1 MNXM584@MNXC2 <==>	EX_cpd00388_e			boundary			-999999	999999			0	1
R21BAA724_B-114	1 MNXM615@MNXC2 <==>	EX_cpd00314_e			boundary			-999999	999999			0	1
RA7DC31A9_B-960	1 MNXM61@MNXC2 <==>	EX_cpd00060_e			boundary			-999999	999999			0	1
RAB70F856_B-976	1 MNXM625@MNXC2 <==>	EX_cpd00438_e			boundary			-999999	999999			0	1
RB7D0BDE8_B-1052	1 MNXM639@MNXC2 <==>	EX_cpd11608_e			boundary			-999999	999999			0	1
R37B13A98_B-247	1 MNXM64575@MNXC2 <==>	R_NMNxtO;R_NMNxtI			boundary			-999999	999999			0	1
R19A156DE_B-55	1 MNXM647@MNXC2 <==>	EX_cpd00277_e			boundary			-999999	999999			0	1
R611E271B_B-531	1 MNXM66139@MNXC2 <==>	R_O2xtO;R_O2xtI			boundary			-999999	999999			0	1
R5F1B21D5_B-521	1 MNXM687@MNXC2 <==>	EX_cpd01217_e			boundary			-999999	999999			0	1
R570E51C6_B-450	1 MNXM704@MNXC2 <==>	EX_cpd00654_e			boundary			-999999	999999			0	1
RD6F7BF7B_B-1251	1 MNXM70@MNXC2 <==>	EX_cpd00051_e			boundary			-999999	999999			0	1
RBD8085BB_B-1094	1 MNXM7115@MNXC2 <==>	EX_cpd01421_e			boundary			-999999	999999			0	1
R986766D7_B-861	1 MNXM714@MNXC2 <==>	EX_cpd01024_e			boundary			-999999	999999			0	1
R4B7CFCA_B-379	1 MNXM75@MNXC2 <==>	EX_cpd00071_e			boundary			-999999	999999			0	1
RB2214D0F_B-1026	1 MNXM761@MNXC2 <==>	EX_cpd00307_e			boundary			-999999	999999			0	1
R4A881FA5_B-370	1 MNXM76@MNXC2 <==>	EX_cpd00069_e			boundary			-999999	999999			0	1
RD931FBCB_B-1283	1 MNXM77881@MNXC2 <==>	R_KxtO;R_KxtI			boundary			-999999	999999			0	1
R6BFC3A2D_B-617	1 MNXM78@MNXC2 <==>	EX_cpd00039_e			boundary			-999999	999999			0	1
R684391EA_B-590	1 MNXM82334@MNXC2 <==>	r_2049			boundary			-999999	999999			0	1
R869EE9D4_B-741	1 MNXM89557@MNXC2 <==>	EX_cpd00023_e			boundary			-999999	999999			0	1
R669063C7_B-582	1 MNXM89602@MNXC2 <==>	EX_cpd00108_e			boundary			-999999	999999			0	1
R91EC2CF4_B-818	1 MNXM89612@MNXC2 <==>	EX_cpd00100_e			boundary			-999999	999999			0	1
R410BA066_B-320	1 MNXM89735@MNXC2 <==>	R_MLTxtO;R_MLTxtI			boundary			-999999	999999			0	1
RB3085D03_B-1034	1 MNXM89948@MNXC2 <==>	EX_cpd00266_e			boundary			-999999	999999			0	1
R74CEDA42_B-672	1 MNXM90553@MNXC2 <==>	R_MALxtO;R_MALxtI			boundary			-999999	999999			0	1
RF4AAACD5_B-1461	1 MNXM90811@MNXC2 <==>	EX_cpd00185_e			boundary			-999999	999999			0	1
RD7E2CEF1_B-1258	1 MNXM90941@MNXC2 <==>	R_XYLxtO;R_XYLxtI			boundary			-999999	999999			0	1
R35B5C04C_B-234	1 MNXM90@MNXC2 <==>	EX_cpd00098_e			boundary			-999999	999999			0	1
R8CF324E3_B-777	1 MNXM913@MNXC2 <==>	R_44DIMZYMSTxtO;R_44DIMZYMSTxtI			boundary			-999999	999999			0	1
R3A9D1F56_B-276	1 MNXM91795@MNXC2 <==>	EX_cpd01092_e			boundary			-999999	999999			0	1
RDB666C3B_B-1317	1 MNXM919@MNXC2 <==>	R_MANxtO;R_MANxtI			boundary			-999999	999999			0	1
R1E9CF257_B-96	1 MNXM92297@MNXC2 <==>	EX_cpd11618_e			boundary			-999999	999999			0	1
RD59BF3A7_B-1245	1 MNXM922@MNXC2 <==>	EX_cpd01170_e			boundary			-999999	999999			0	1
R4D0C76F7_B-389	1 MNXM935@MNXC2 <==>	EX_cpd03279_e			boundary			-999999	999999			0	1
R7B8A1023_B-691	1 MNXM93@MNXC2 <==>	EX_cpd00106_e			boundary			-999999	999999			0	1
R6B3002E7_B-614	1 MNXM94@MNXC2 <==>	EX_cpd00065_e			boundary			-999999	999999			0	1
R45156163_B-341	1 MNXM96973@MNXC2 <==>	EX_cpd11617_e			boundary			-999999	999999			0	1
R250FD288_B-129	1 MNXM97@MNXC2 <==>	EX_cpd00066_e			boundary			-999999	999999			0	1
R47BF700_B-355	1 MNXM99@MNXC2 <==>	R_GLCxtO;R_GLCxtI			boundary			-999999	999999			0	1
R35A3A2A9_B-233	1 isoiIN800251@MNXC2 <==>	R_AMGxtO;R_AMGxtI			boundary			-999999	999999			0	1
RC5F1FA36_B-1149	1 isoiIN800283@MNXC2 <==>	R_C141xtO;R_C141xtI			boundary			-999999	999999			0	1
RA4FD1B1D_B-930	1 isoiIN800286@MNXC2 <==>	R_C161xtO;R_C161xtI			boundary			-999999	999999			0	1
R59AE64C6_B-487	1 isoiIN800288@MNXC2 <==>	R_C181xtO;R_C181xtI			boundary			-999999	999999			0	1
RA417E13_B-927	1 isoiIN800293@MNXC2 <==>	R_C24xtO;R_C24xtI			boundary			-999999	999999			0	1
R9A46C4B5_B-870	1 isoiIN800296@MNXC2 <==>	R_C26xtO;R_C26xtI			boundary			-999999	999999			0	1
R65AB8930_B-572	1 isoiIN800492@MNXC2 <==>	R_GROPCxtO;R_GROPCxtI			boundary			-999999	999999			0	1
R252D7049_B-130	1 isoiIN800493@MNXC2 <==>	R_GROPIxtO;R_GROPIxtI			boundary			-999999	999999			0	1
RA67F3359_LR-943	0.04 MNXM113@MNXC3 + 0.118 MNXM114@MNXC3 + 0.071 MNXM134@MNXC3 + 0.207 MNXM140@MNXC3 + 0.16 MNXM142@MNXC3 + 0.153 MNXM147@MNXC3 + 0.04 MNXM14@MNXC3 + 0.085 MNXM198@MNXC3 + 0.18657 MNXM199@MNXC3 + 59.011 MNXM1@MNXC3 + 0.994 MNXM2020@MNXC3 + 0.142 MNXM231@MNXC3 + 0.004 MNXM257@MNXC3 + 0.003 MNXM266@MNXC3 + 0.278 MNXM29@MNXC3 + 0.039 MNXM31@MNXC3 + 0.252 MNXM32@MNXC3 + 0.231 MNXM37@MNXC3 + 59.276 MN…	R_NBIOMASS			MNXC3			0	999999			1	0
RD2448036_LR-1218	0.051 MNXM113@MNXC3 + 0.12864 MNXM114@MNXC3 + 0.075041 MNXM134@MNXC3 + 0.25014 MNXM140@MNXC3 + 0.19653 MNXM142@MNXC3 + 0.17152 MNXM147@MNXC3 + 0.051 MNXM14@MNXC3 + 0.023371 MNXM198@MNXC3 + 0.25728 MNXM199@MNXC3 + 58.936964 MNXM1@MNXC3 + 0.82099 MNXM2020@MNXC3 + 0.17152 MNXM231@MNXC3 + 0.003587 MNXM257@MNXC3 + 0.002432 MNXM266@MNXC3 + 0.32518 MNXM29@MNXC3 + 0.05 MNXM31@MNXC3 + 0.35734 MNXM32@MNXC3…	R_CBIOMASS			MNXC3			0	999999			1	0
RDEC5BB54_LR-1353	0.01 MNXM1190@MNXC3 + 0.01 MNXM1741@MNXC3 + 0.015 MNXM224@MNXC3 + 0.03 MNXM272@MNXC3 + 0.655 MNXM56353@MNXC3 + 0.27 MNXM686@MNXC3 + 0.02 MNXM88@MNXC3 --> 1 MNXM12@MNXC3 + 2.62 MNXM1@MNXC3 + 0.01 maranasiMM904fecostestSC@MNXC3	R_FECOSTAT_SC	ARE1_YEAST		MNXC3			0	999999			0	0
R9D09F47_LR-937	0.01 MNXM1190@MNXC3 + 0.015 MNXM224@MNXC3 + 0.03 MNXM272@MNXC3 + 0.01 MNXM482@MNXC3 + 0.655 MNXM56353@MNXC3 + 0.27 MNXM686@MNXC3 + 0.02 MNXM88@MNXC3 --> 1 MNXM12@MNXC3 + 2.62 MNXM1@MNXC3 + 0.01 maranasiMM904lanostestSC@MNXC3	R_LANOSTAT_SC	ARE1_YEAST		MNXC3			0	999999			0	0
R94188482_LR-872	0.01 MNXM1190@MNXC3 + 0.015 MNXM224@MNXC3 + 0.03 MNXM272@MNXC3 + 0.01 MNXM52365@MNXC3 + 0.655 MNXM56353@MNXC3 + 0.27 MNXM686@MNXC3 + 0.02 MNXM88@MNXC3 --> 1 MNXM12@MNXC3 + 2.62 MNXM1@MNXC3 + 0.01 maranasiMM904epistestSC@MNXC3	R_EPISTAT_SC	ARE1_YEAST		MNXC3			0	999999			0	0
R8277A81B_LR-746	0.01 MNXM1190@MNXC3 + 0.015 MNXM224@MNXC3 + 0.03 MNXM272@MNXC3 + 0.655 MNXM56353@MNXC3 + 0.01 MNXM574@MNXC3 + 0.27 MNXM686@MNXC3 + 0.02 MNXM88@MNXC3 --> 1 MNXM12@MNXC3 + 2.62 MNXM1@MNXC3 + 0.01 maranasiMM904zymstestSC@MNXC3	R_ZYMSTAT_SC	ARE1_YEAST		MNXC3			0	999999			0	0
R9698FE1_LR-890	0.01 MNXM1190@MNXC3 + 0.015 MNXM224@MNXC3 + 0.03 MNXM272@MNXC3 + 0.655 MNXM56353@MNXC3 + 0.27 MNXM686@MNXC3 + 0.02 MNXM88@MNXC3 + 0.01 MNXM922@MNXC3 --> 1 MNXM12@MNXC3 + 2.62 MNXM1@MNXC3 + 0.01 maranasiMM904ergstestSC@MNXC3	R_ERGSTAT_SC	ARE1_YEAST;ARE2_YEAST		MNXC3			0	999999			0	0
RA1E0E5C5_LR-972	0.01 MNXM12202@MNXC3 + 1 MNXM2@MNXC3 --> 1 MNXM1@MNXC3 + 1 MNXM64020@MNXC3 + 1 maranasiMM904man2mi1p@MNXC3	R_MIP2C124PLC_SC	ISC1_YEAST		MNXC3			0	999999			0	0
RD1C61E6_LR-1266	0.01 MNXM12203@MNXC3 + 1 MNXM2@MNXC3 --> 1 MNXM1@MNXC3 + 1 MNXM63798@MNXC3 + 1 maranasiMM904man2mi1p@MNXC3	R_MIP2C126PLC_SC	ISC1_YEAST		MNXC3			0	999999			0	0
R2B4B3EA4_LR-196	0.01 MNXM12204@MNXC3 + 1 MNXM2@MNXC3 --> 1 MNXM1@MNXC3 + 1 MNXM64019@MNXC3 + 1 maranasiMM904man2mi1p@MNXC3	R_MIP2C224PLC_SC	ISC1_YEAST		MNXC3			0	999999			0	0
RB0D6C27A_LR-1071	0.01 MNXM12205@MNXC3 + 1 MNXM2@MNXC3 --> 1 MNXM1@MNXC3 + 1 MNXM63797@MNXC3 + 1 maranasiMM904man2mi1p@MNXC3	R_MIP2C226PLC_SC	ISC1_YEAST		MNXC3			0	999999			0	0
REE6A9F73_LR-1458	0.01 MNXM12206@MNXC3 + 1 MNXM2@MNXC3 --> 1 MNXM1@MNXC3 + 1 MNXM63174@MNXC3 + 1 maranasiMM904man2mi1p@MNXC3	R_MIP2C324PLC_SC	ISC1_YEAST		MNXC3			0	999999			0	0
R6BB51AB_LR-613	0.01 MNXM12207@MNXC3 + 1 MNXM2@MNXC3 --> 1 MNXM1@MNXC3 + 1 MNXM63157@MNXC3 + 1 maranasiMM904man2mi1p@MNXC3	R_MIP2C326PLC_SC	ISC1_YEAST		MNXC3			0	999999			0	0
R2EC33597_RL-213	0.02 MNXM1043@MNXC2 + 0.27 MNXM108@MNXC2 + 0.5 MNXM1517@MNXC2 + 0.76 MNXM1@MNXC2 + 0.05 MNXM236@MNXC2 + 0.1 MNXM314@MNXC2 + 0.06 MNXM402@MNXC2 + 0.09 MNXM4069@MNXC2 + 0.24 MNXM65309@MNXC2 + 0.17 MNXM950@MNXC2 <-- 1 MNXM2@MNXC2 + 0.005 MNXM96694@MNXC2	R_PLBP1I_SCe	PLB1_YEAST;PLB2_YEAST;PLB3_YEAST		MNXC2			-999999	0			0	0
R8293225F_RL-749	0.02 MNXM1043@MNXC2 + 0.27 MNXM108@MNXC2 + 0.76 MNXM1@MNXC2 + 0.05 MNXM236@MNXC2 + 0.1 MNXM314@MNXC2 + 0.5 MNXM367@MNXC2 + 0.06 MNXM402@MNXC2 + 0.09 MNXM4069@MNXC2 + 0.24 MNXM65309@MNXC2 + 0.17 MNXM950@MNXC2 <-- 0.005 MNXM297@MNXC2 + 1 MNXM2@MNXC2	R_PLBPC_SCe	PLB1_YEAST;PLB2_YEAST		MNXC2			-999999	0			0	0
R9DB4E41F_RL-940	0.02 MNXM1043@MNXC3 + 0.27 MNXM108@MNXC3 + 0.76 MNXM1@MNXC3 + 0.05 MNXM236@MNXC3 + 0.1 MNXM314@MNXC3 + 0.06 MNXM402@MNXC3 + 0.09 MNXM4069@MNXC3 + 0.24 MNXM65309@MNXC3 + 0.01 MNXM90149@MNXC3 + 0.17 MNXM950@MNXC3 <-- 0.01 MNXM248@MNXC3 + 1 MNXM2@MNXC3	R_TAGL_SC	TGL2_YEAST;TGL3_YEAST		MNXC3			-999999	0			0	0
R4C554FCD_RL-382	0.02 MNXM1043@MNXC3 + 0.27 MNXM108@MNXC3 + 0.76 MNXM1@MNXC3 + 0.05 MNXM236@MNXC3 + 0.1 MNXM314@MNXC3 + 0.5 MNXM367@MNXC3 + 0.06 MNXM402@MNXC3 + 0.09 MNXM4069@MNXC3 + 0.24 MNXM65309@MNXC3 + 0.17 MNXM950@MNXC3 <-- 0.005 MNXM297@MNXC3 + 1 MNXM2@MNXC3	R_PLBPC_SC	NTE1_YEAST		MNXC3			-999999	0			0	0
RCA611E99_RL-1236	0.02 MNXM108@MNXC2 + 0.01 MNXM1741@MNXC2 + 0.73 MNXM1@MNXC2 + 0.03 MNXM236@MNXC2 + 0.015 MNXM314@MNXC2 + 0.01 MNXM46158@MNXC2 + 0.27 MNXM65309@MNXC2 + 0.655 MNXM950@MNXC2 <-- 1 MNXM2@MNXC2 + 0.01 maranasiMM904fecostestSC@MNXC2	R_FECOSTESTH_SCe	YEH2_YEAST		MNXC2			-999999	0			0	0
RD77A1261_RL-1303	0.02 MNXM108@MNXC2 + 0.73 MNXM1@MNXC2 + 0.03 MNXM236@MNXC2 + 0.015 MNXM314@MNXC2 + 0.01 MNXM46158@MNXC2 + 0.01 MNXM482@MNXC2 + 0.27 MNXM65309@MNXC2 + 0.655 MNXM950@MNXC2 <-- 1 MNXM2@MNXC2 + 0.01 maranasiMM904lanostestSC@MNXC2	R_LANOSTESTH_SCe	YEH2_YEAST		MNXC2			-999999	0			0	0
R538F30D0_RL-448	0.02 MNXM108@MNXC2 + 0.73 MNXM1@MNXC2 + 0.03 MNXM236@MNXC2 + 0.015 MNXM314@MNXC2 + 0.01 MNXM46158@MNXC2 + 0.01 MNXM52365@MNXC2 + 0.27 MNXM65309@MNXC2 + 0.655 MNXM950@MNXC2 <-- 1 MNXM2@MNXC2 + 0.01 maranasiMM904epistestSC@MNXC2	R_EPISTESTH_SCe	YEH2_YEAST		MNXC2			-999999	0			0	0
R896B8E90_RL-801	0.02 MNXM108@MNXC2 + 0.73 MNXM1@MNXC2 + 0.03 MNXM236@MNXC2 + 0.015 MNXM314@MNXC2 + 0.01 MNXM46158@MNXC2 + 0.01 MNXM574@MNXC2 + 0.27 MNXM65309@MNXC2 + 0.655 MNXM950@MNXC2 <-- 1 MNXM2@MNXC2 + 0.01 maranasiMM904zymstestSC@MNXC2	R_ZYMSTESTH_SCe	YEH2_YEAST		MNXC2			-999999	0			0	0
R9AFD0A91_RL-921	0.02 MNXM108@MNXC2 + 0.73 MNXM1@MNXC2 + 0.03 MNXM236@MNXC2 + 0.015 MNXM314@MNXC2 + 0.01 MNXM46158@MNXC2 + 0.27 MNXM65309@MNXC2 + 0.01 MNXM922@MNXC2 + 0.655 MNXM950@MNXC2 <-- 1 MNXM2@MNXC2 + 0.01 maranasiMM904ergstestSC@MNXC2	R_ERGSTESTH_SCe	YEH2_YEAST		MNXC2			-999999	0			0	0
R5550829_RL-464	0.02 MNXM108@MNXC3 + 0.01 MNXM1741@MNXC3 + 0.73 MNXM1@MNXC3 + 0.03 MNXM236@MNXC3 + 0.015 MNXM314@MNXC3 + 0.01 MNXM46158@MNXC3 + 0.27 MNXM65309@MNXC3 + 0.655 MNXM950@MNXC3 <-- 1 MNXM2@MNXC3 + 0.01 maranasiMM904fecostestSC@MNXC3	R_FECOSTESTH_SC	TGL1_YEAST;YEH1_YEAST		MNXC3			-999999	0			0	0
RB2F0BD25_RL-1086	0.02 MNXM108@MNXC3 + 0.73 MNXM1@MNXC3 + 0.03 MNXM236@MNXC3 + 0.015 MNXM314@MNXC3 + 0.01 MNXM46158@MNXC3 + 0.01 MNXM482@MNXC3 + 0.27 MNXM65309@MNXC3 + 0.655 MNXM950@MNXC3 <-- 1 MNXM2@MNXC3 + 0.01 maranasiMM904lanostestSC@MNXC3	R_LANOSTESTH_SC	TGL1_YEAST;YEH1_YEAST		MNXC3			-999999	0			0	0
RE076847A_RL-1360	0.02 MNXM108@MNXC3 + 0.73 MNXM1@MNXC3 + 0.03 MNXM236@MNXC3 + 0.015 MNXM314@MNXC3 + 0.01 MNXM46158@MNXC3 + 0.01 MNXM52365@MNXC3 + 0.27 MNXM65309@MNXC3 + 0.655 MNXM950@MNXC3 <-- 1 MNXM2@MNXC3 + 0.01 maranasiMM904epistestSC@MNXC3	R_EPISTESTH_SC	TGL1_YEAST;YEH1_YEAST		MNXC3			-999999	0			0	0
RC41A3C5F_RL-1194	0.02 MNXM108@MNXC3 + 0.73 MNXM1@MNXC3 + 0.03 MNXM236@MNXC3 + 0.015 MNXM314@MNXC3 + 0.01 MNXM46158@MNXC3 + 0.01 MNXM574@MNXC3 + 0.27 MNXM65309@MNXC3 + 0.655 MNXM950@MNXC3 <-- 1 MNXM2@MNXC3 + 0.01 maranasiMM904zymstestSC@MNXC3	R_ZYMSTESTH_SC	TGL1_YEAST;YEH1_YEAST		MNXC3			-999999	0			0	0
R6DDA9EFE_RL-626	0.02 MNXM108@MNXC3 + 0.73 MNXM1@MNXC3 + 0.03 MNXM236@MNXC3 + 0.015 MNXM314@MNXC3 + 0.01 MNXM46158@MNXC3 + 0.27 MNXM65309@MNXC3 + 0.01 MNXM922@MNXC3 + 0.655 MNXM950@MNXC3 <-- 1 MNXM2@MNXC3 + 0.01 maranasiMM904ergstestSC@MNXC3	R_ERGSTESTH_SC	TGL1_YEAST;YEH1_YEAST		MNXC3			-999999	0			0	0
R4B5729BE_LR-376	0.5 MNXM4@MNXC4 + 1 maranasiMM9042hpmmbq@MNXC4 --> 1 maranasiMM9042hpmhmbq@MNXC4	R_2HPMMBQMOm	YDR204W+CAT5_YEAST+COQ3_YEAST+COQ5_YEAST+COQ6_YEAST+COQ8_YEAST+COQ9_YEAST		MNXC4			0	999999			0	0
R1FE969E9_RL-109	1 MNXM1000@MNXC4 + 1 MNXM13@MNXC4 + 3 MNXM2@MNXC4 + 3 MNXM5@MNXC4 + 1 MNXM925@MNXC4 <-- 1 MNXM184@MNXC4 + 4 MNXM1@MNXC4 + 1 MNXM2026@MNXC4 + 1 MNXM4@MNXC4 + 3 MNXM6@MNXC4	R_FAS181ACPm	ACPM_YEAST+CEM1_YEAST+ETR1_YEAST+FABD_YEAST+FABG_YEAST+HTD2_YEAST	MNXR47383	MNXC4		bigg:FAS181ACPm;imm904:FAS181ACPm;ind750:FAS181ACPm;seed:rxn09426	-999999	0			0	0
R8F2DEF23_B-837	1 MNXM1024@MNXC4 + 1 MNXM10@MNXC4 + 1 MNXM1@MNXC4 <==> 1 MNXM1277@MNXC4 + 1 MNXM8@MNXC4	r_0505	DLDH_YEAST+GCSH_YEAST+GCSP_YEAST+GCST_YEAST	MNXR55548	MNXC4	1.8.1.4	bigg:GCC2cm;bigg:PDHc;bigg:PDHcm;bigg:PDHcr;brenda:BS260072;ec:1.8.1.4;iao358:rll_311;iin800:LPD1;ijn746:PDHcr;imeo21:PDHc;imm904:GCC2cm;imm904:PDHcm;imo1053-pao1:PDHe3c;imo1056:PDHe3c;ind750:GCC2cm;ind750:PDHcm;inj661:PDHc;inj661:PDHcr;isb619:PDHcr;kegg:R01698;metacyc:DIHYDLIPOXN-RXN;obsolete:rxn07442;obsolete:rxn09497;rhea:33059;rhea:33060;rhea:33061;rhea:33062;seed:rxn01241	-999999	999999			0	0
R8F2DEF23_B-838	1 MNXM1024@MNXC4 + 1 MNXM10@MNXC4 + 1 MNXM1@MNXC4 <==> 1 MNXM1277@MNXC4 + 1 MNXM8@MNXC4	r_0505	DLDH_YEAST+ODO1_YEAST+ODO2_YEAST	MNXR55548	MNXC4	1.8.1.4	bigg:GCC2cm;bigg:PDHc;bigg:PDHcm;bigg:PDHcr;brenda:BS260072;ec:1.8.1.4;iao358:rll_311;iin800:LPD1;ijn746:PDHcr;imeo21:PDHc;imm904:GCC2cm;imm904:PDHcm;imo1053-pao1:PDHe3c;imo1056:PDHe3c;ind750:GCC2cm;ind750:PDHcm;inj661:PDHc;inj661:PDHcr;isb619:PDHcr;kegg:R01698;metacyc:DIHYDLIPOXN-RXN;obsolete:rxn07442;obsolete:rxn09497;rhea:33059;rhea:33060;rhea:33061;rhea:33062;seed:rxn01241	-999999	0			0	0
R107875F7_B-3	1 MNXM1028@MNXC13 + 1 MNXM12@MNXC13 <==> 1 MNXM173@MNXC13 + 1 MNXM21@MNXC13	r_0253	CACP_YEAST	MNXR1304	MNXC13	2.3.1.7	bigg:CSNAT;bigg:CSNATer;bigg:CSNATifm;bigg:CSNATirm;bigg:CSNATirp;bigg:CSNATm;bigg:CSNATp;bigg:CSNATr;ec:2.3.1.7;metacyc:CARNITINE-O-ACETYLTRANSFERASE-RXN	-999999	999999			0	0
RA97A7D40_B-1020	1 MNXM1028@MNXC3 + 1 MNXM12@MNXC3 <==> 1 MNXM173@MNXC3 + 1 MNXM21@MNXC3	r_0252	CACM_YEAST;YAT2_YEAST	MNXR1304	MNXC3	2.3.1.7	bigg:CSNAT;bigg:CSNATer;bigg:CSNATifm;bigg:CSNATirm;bigg:CSNATirp;bigg:CSNATm;bigg:CSNATp;bigg:CSNATr;ec:2.3.1.7;metacyc:CARNITINE-O-ACETYLTRANSFERASE-RXN	-999999	999999			0	0
R2E6206DB_B-210	1 MNXM1028@MNXC4 + 1 MNXM12@MNXC4 <==> 1 MNXM173@MNXC4 + 1 MNXM21@MNXC4	r_0254	CACP_YEAST	MNXR1304	MNXC4	2.3.1.7	bigg:CSNAT;bigg:CSNATer;bigg:CSNATifm;bigg:CSNATirm;bigg:CSNATirp;bigg:CSNATm;bigg:CSNATp;bigg:CSNATr;ec:2.3.1.7;metacyc:CARNITINE-O-ACETYLTRANSFERASE-RXN	-999999	999999			0	0
RE58FD0C7_RL-1392	1 MNXM1036@MNXC3 + 4 MNXM2@MNXC3 + 1 MNXM39@MNXC3 + 3 MNXM5@MNXC3 <-- 2 MNXM1@MNXC3 + 1 MNXM482@MNXC3 + 3 MNXM4@MNXC3 + 3 MNXM6@MNXC3	rxn09617	CP51_YEAST+NCPR_YEAST	MNXR3255	MNXC3	1.14.13.70;1.14.14.1	bigg:LNS14DM;bigg:LNS14DMr;brenda:BS186735;brenda:BS386553;brenda:BS394902;brenda:BS394903;ec:1.14.13.70;ec:1.14.14.1;imm904:LNS14DM;ind750:LNS14DM;intenz:19388;kegg:R05640;pubmed:11969204;pubmed:2007571;pubmed:3771545;pubmed:8619637;reactome:REACT_10006;reactome:REACT_10006.3;reactome:REACT_143551;reactome:REACT_146082;reactome:REACT_32427;reactome:REACT_32453;reactome:REACT_35621;reactome:REACT…	-999999	0			0	0
R9CCE1CBE_RL-936	1 MNXM1036@MNXC3 + 4 MNXM2@MNXC3 + 1 MNXM39@MNXC3 + 3 MNXM8@MNXC3 <-- 3 MNXM10@MNXC3 + 2 MNXM1@MNXC3 + 1 MNXM482@MNXC3 + 3 MNXM4@MNXC3	R_LNS14DMx	CP51_YEAST+CYB5_YEAST+MCR1_YEAST;CP51_YEAST+CYB5_YEAST+NCB5R_YEAST	MNXR81057	MNXC3		imm904:LNS14DMx;seed:rxn13341	-999999	0			0	0
R6DCBEFB0_RL-624	1 MNXM1043@MNXC13 + 1 MNXM12@MNXC13 + 1 MNXM1@MNXC13 <-- 1 MNXM2@MNXC13 + 1 MNXM486@MNXC13	r_0844	PTE1_YEAST	MNXR1984	MNXC13	3.1.2.2;3.1.2.20	bigg:FACOAE100;brenda:BS380586;ec:3.1.2.2;ec:3.1.2.20;iabaylyiv4:0-COA-THIOLASE-RXN;iabaylyiv4:C10;iaf1260:FACOAE100;imm904:PTE10x;metacyc:RXN-9628;seed:rxn08439	-999999	0			0	0
R755137F3_RL-676	1 MNXM105630@MNXC2 <-- 1 MNXM105630@MNXC3	R_SO3ti	SSU1_YEAST	MNXR69908	MNXC2%MNXC3		bigg:SO3tex;iaf1260:SO3tex;seed:rxn09260;seed:rxn12453	-999999	0			0	0
R9DDFFFF4_RL-942	1 MNXM105630@MNXC3 + 1 MNXM13@MNXC3 + 1 MNXM1@MNXC3 + 1 MNXM2212@MNXC3 + 1 MNXM25@MNXC3 <-- 1 MNXM20@MNXC3 + 1 MNXM282@MNXC3 + 1 MNXM4@MNXC3	rxn03630	JLP1_YEAST		MNXC3			-999999	0			0	0
R224E6657_RL-132	1 MNXM105630@MNXC3 + 1 MNXM148@MNXC3 + 2 MNXM1@MNXC3 + 1 MNXM45@MNXC3 <-- 1 MNXM155@MNXC3 + 1 MNXM49@MNXC3	rxn05239	MET16_YEAST+TRX1_YEAST;MET16_YEAST+TRX2_YEAST		MNXC3			-999999	0			0	0
RC801B49D_B-1216	1 MNXM1067@MNXC3 <==> 1 MNXM1067@MNXC4	R_HEXDPtm		MNXR67904	MNXC3%MNXC4		imm904:HEXDPtm;seed:rxn13313	-999999	999999			0	0
R126F2A4E_RL-17	1 MNXM1067@MNXC4 + 1 MNXM11@MNXC4 <-- 1 MNXM83@MNXC4 + 1 maranasiMM904pendp@MNXC4	R_PPTTm	COQ1_YEAST		MNXC4	2.5.1.33		-999999	0			0	0
R7DA19503_LR-723	1 MNXM1067@MNXC4 + 1 MNXM164@MNXC4 --> 1 MNXM11@MNXC4 + 1 MNXM3167@MNXC4	r_0555	COQ2_YEAST	MNXR74520	MNXC4	2.5.1.-;2.5.1.39	ec:2.5.1.-;ec:2.5.1.39;kegg:R05616;metacyc:RXN-9003;seed:rxn03894	0	999999			0	0
R1BC3D241_RL-74	1 MNXM108@MNXC13 + 1 MNXM12@MNXC13 + 1 MNXM1@MNXC13 <-- 1 MNXM2@MNXC13 + 1 MNXM88@MNXC13	r_0847	PTE1_YEAST	MNXR1988	MNXC13	3.1.2.2;3.1.2.22	bigg:FACOAE160;bigg:PTE2x;brenda:BR48147;ec:3.1.2.2;ec:3.1.2.22;iabaylyiv4:0-COA-THIOLASE-RXN;iabaylyiv4:C16;iaf1260:FACOAE160;imeo21:FACOAE160;imm904:PTE2x;inj661:FACOAE160;intenz:3253;kegg:R01274;metacyc:PALMITOYL-COA-HYDROLASE-RXN;rhea:16645;rhea:16646;rhea:16647;rhea:16648;seed:rxn00943	-999999	0			0	0
R25475DA9_B-151	1 MNXM108@MNXC3 + 1 MNXM12@MNXC3 + 1 MNXM3@MNXC3 <==> 1 MNXM11@MNXC3 + 1 MNXM14@MNXC3 + 1 MNXM88@MNXC3	r_0401	LCF1_YEAST;LCF3_YEAST;LCF4_YEAST	MNXR2003	MNXC3		imo1053-pao1:FACOAL160t;imo1056:FACOAL160t;seed:rxn13829	-999999	999999			0	0
R24477073_LR-143	1 MNXM108@MNXC3 + 5 MNXM1@MNXC3 + 1 MNXM40@MNXC3 + 1 MNXM4@MNXC3 + 3 MNXM6@MNXC3 --> 1 MNXM12@MNXC3 + 1 MNXM13@MNXC3 + 3 MNXM2@MNXC3 + 3 MNXM5@MNXC3 + 1 MNXM65309@MNXC3	rxn10667	ELO1_YEAST	MNXR68940	MNXC3	2.3.1.85	bigg:FAS181;ec:2.3.1.85;imeo21:FAS181;imm904:FAS181;inj661:FAS181;seed:rxn10667	0	999999			0	0
RE1ADADA6_LR-1366	1 MNXM1099@MNXC3 + 1 MNXM1@MNXC3 + 1 MNXM2@MNXC3 --> 1 MNXM1178@MNXC3 + 1 MNXM15@MNXC3	r_0014	RIB2_YEAST	MNXR1795	MNXC3	3.5.4	bigg:DRTPPD;ec:3.5.4;iaf692:DRTPPD;imm904:DRTPPD;kegg:R09377;metacyc:RXN-10058;pubmed:11889103;pubmed:16730025;rhea:26140;rhea:26141;rhea:26142;rhea:26143;seed:rxn10506	0	999999			0	0
R71883638_RL-652	1 MNXM1099@MNXC3 + 1 MNXM5@MNXC3 <-- 1 MNXM1@MNXC3 + 1 MNXM6@MNXC3 + 1 MNXM90906@MNXC3	R_DROPPRy	RIB7_YEAST	MNXR68759	MNXC3			-999999	0			0	0
RB9EB6759_LR-1129	1 MNXM10@MNXC11 + 1 MNXM1@MNXC11 + 1 MNXM292@MNXC11 + 1 MNXM4@MNXC11 --> 1 MNXM130@MNXC11 + 1 MNXM2@MNXC11 + 1 MNXM8@MNXC11	r_1010	CYB5_YEAST+ERG1_YEAST+MCR1_YEAST;CYB5_YEAST+ERG1_YEAST+NCB5R_YEAST	MNXR81083	MNXC11		imm904:SQLErx;seed:rxn13399	0	999999			0	0
R271E14DA_LR-164	1 MNXM10@MNXC3 + 1 MNXM119@MNXC3 + 1 MNXM1@MNXC3 --> 1 MNXM208@MNXC3 + 1 MNXM8@MNXC3	rxn03974	LOT6_YEAST	MNXR69003	MNXC3	1.5.1.-;1.5.1.29;1.5.1.39;1.5.1.41;1.5.1.42	bigg:FMNRx;ec:1.5.1.-;ec:1.5.1.29;ec:1.5.1.39;ec:1.5.1.41;ec:1.5.1.42;ecocyc:FMNREDUCT-RXN;iabaylyiv4:1.5.1.29-RXN;iaf1260:FMNRx;imm904:FMNRx;intenz:18677;intenz:18680;isb619:FMNRx;iso783:FMNRx;kegg:R05705;metacyc:RXN-9510;obsolete:rxn08522r;rhea:21620;rhea:21621;rhea:21622;rhea:21623;seed:rxn03974	0	999999			0	0
RF6B79438_RL-1511	1 MNXM10@MNXC3 + 1 MNXM13@MNXC3 <-- 1 MNXM39@MNXC3 + 1 MNXM8@MNXC3	rxn00371	FDH1_YEAST;FDH2_YEAST;YP276_YEAST	MNXR2200	MNXC3	1.2.1.2	bigg:FDH;bigg:FDHr;biopath:RXN01003;brenda:BR29391;brenda:BS189130;ec:1.2.1.2;iaf692:FDH;iin800:FDH1;iin800:YPL275W;iin800:YPL276W;ijn746:FDH;imeo21:FDH;imm904:FDH;imo1053-pao1:FDH;imo1056:FDH;ind750:FDH;inj661:FDH;intenz:1345;irs1563.45632:R00519_x;isb619:FDHr;iyo844:FDH;kegg:R00519;metacyc:1.2.1.2-RXN;obsolete:rxn09513;rhea:15985;rhea:15986;rhea:15987;rhea:15988;seed:rxn00371	-999999	0			0	0
R6F0C23A6_RL-633	1 MNXM10@MNXC3 + 1 MNXM144@MNXC3 + 2 MNXM1@MNXC3 <-- 1 MNXM2@MNXC3 + 1 MNXM493@MNXC3 + 1 MNXM8@MNXC3	r_0172	ALDH2_YEAST;ALDH3_YEAST	MNXR938	MNXC3	1.2.1;1.2.1.19;1.2.1.3;1.2.1.5;1.2.1.8	brenda:BS371811;ec:1.2.1;ec:1.2.1.19;ec:1.2.1.3;ec:1.2.1.5;ec:1.2.1.8;imm904:ALDD22x;kegg:R00904;metacyc:RXN-12332;rhea:30695;rhea:30696;rhea:30697;rhea:30698;seed:rxn00653	-999999	0			0	0
R53D6ED7A_B-450	1 MNXM10@MNXC3 + 1 MNXM159@MNXC3 + 1 MNXM1@MNXC3 <==> 1 MNXM4968@MNXC3 + 1 MNXM8@MNXC3	rxn00741		MNXR96	MNXC3	1.1.1.27	bigg:2HBO;biopath:RXN01249;ec:1.1.1.27;imm904:2HBO;iyo844:LDH2;kegg:R01000;obsolete:rxn10050;seed:rxn00741	-999999	999999			0	0
RFEBA4046_RL-1566	1 MNXM10@MNXC3 + 1 MNXM179@MNXC3 + 2 MNXM1@MNXC3 <-- 1 MNXM2@MNXC3 + 1 MNXM512@MNXC3 + 1 MNXM8@MNXC3	r_0696		MNXR3204	MNXC3	1.2.1.21;1.2.1.22	bigg:LCAD;bigg:LCADi;bigg:LCADim;bigg:LCADm;brenda:BR29393;ec:1.2.1.21;ec:1.2.1.22;ecocyc:LACTALDDEHYDROG-RXN;iaf1260:LCADi;iin800:ALD5_2;ijr904.45632:LCAD;ijr904.45632:LCADi;ijr904:LCAD;ijr904:LCADi;imm904:LCADi;imo1053-pao1:LCAD;imo1056:LCAD;ind750:LCADm;intenz:1365;iyo844:LCADi;kegg:R01446;metacyc:LACTALDDEHYDROG-RXN;obsolete:rxn05753;obsolete:rxn08776;rhea:14277;rhea:14278;rhea:14279;rhea:142…	-999999	0			0	0
RFD4FA0A0_LR-1553	1 MNXM10@MNXC3 + 1 MNXM1@MNXC3 + 1 MNXM268@MNXC3 + 1 MNXM3@MNXC3 --> 1 MNXM11@MNXC3 + 1 MNXM14@MNXC3 + 1 MNXM89905@MNXC3 + 1 MNXM8@MNXC3	R_AASAD2	LYS2_YEAST+LYS5_YEAST	MNXR68237	MNXC3	1.2.1.31	bigg:AASAD2;ec:1.2.1.31	0	999999			0	0
REE257C1E_RL-1455	1 MNXM10@MNXC3 + 1 MNXM1@MNXC3 + 1 MNXM298@MNXC3 <-- 1 MNXM125@MNXC3 + 1 MNXM2@MNXC3 + 1 MNXM8@MNXC3	r_0565	YAR073W;YHR216W;YLR432W;YML056C;YA075_YEAST	MNXR3100	MNXC3	1.1.1.205	bigg:IMPD;biopath:RXN00783;brenda:BR33666;brenda:BS230582;ec:1.1.1.205;ecocyc:IMP-DEHYDROG-RXN;iabaylyiv4:IMP-DEHYDROG-RXN;iaf1260:IMPD;iaf692:IMPD;iag612:rbs_347;iao358:rll_186;iin800:FUN63;iin800:IMD3;iin800:IMD4;iin800:PUR5;iin800:YAR075W;iit341:IMPD;ijn746:IMPD;ijr904.45632:IMPD;ijr904:IMPD;imeo21:IMPD;imm904:IMPD;imo1053-pao1:IMPD;imo1056:IMPD;ind750:IMPD;inj661:IMPD;intenz:1203;isb619:IMPD;…	-999999	0			0	0
R851B5C4D_LR-763	1 MNXM10@MNXC3 + 1 MNXM1@MNXC3 + 1 MNXM473@MNXC3 --> 1 MNXM8@MNXC3 + 1 maranasiMM9042phetoh@MNXC3	R_ALCD25xi	ADH1_YEAST;ADH2_YEAST;ADH4_YEAST;ADH5_YEAST;FADH_YEAST		MNXC3			0	999999			0	0
RD367976B_LR-1278	1 MNXM10@MNXC3 + 1 MNXM1@MNXC3 + 1 MNXM4@MNXC3 + 1 MNXM52460@MNXC3 --> 1 MNXM1109@MNXC3 + 2 MNXM2@MNXC3 + 1 MNXM8@MNXC3	R_C22STDSx	CYB5_YEAST+ERG5_YEAST+MCR1_YEAST;CYB5_YEAST+ERG5_YEAST+NCB5R_YEAST		MNXC3			0	999999			0	0
R28E307FC_LR-180	1 MNXM10@MNXC3 + 1 MNXM1@MNXC3 + 1 MNXM518@MNXC3 --> 1 MNXM8@MNXC3 + 1 maranasiMM904ind3eth@MNXC3	R_ALCD26xi	ADH1_YEAST;ADH2_YEAST;ADH4_YEAST;ADH5_YEAST;FADH_YEAST		MNXC3			0	999999			0	0
R69EDB922_RL-599	1 MNXM10@MNXC3 + 1 MNXM1@MNXC3 + 1 MNXM541@MNXC3 <-- 1 MNXM126@MNXC3 + 1 MNXM8@MNXC3	r_0891	SER33_YEAST;SERA_YEAST	MNXR4184	MNXC3	1.1.1.95	bigg:PGCD;bigg:PGCDr;biopath:RXN00096;brenda:BR29351;brenda:BS188712;brenda:BS383029;ec:1.1.1.95;ecocyc:PGLYCDEHYDROG-RXN;iabaylyiv4:PGLYCDEHYDROG-RXN;iaf1260:PGCD;iaf692:PGCD;iag612:rbs_69;iao358:rll_408;iin800:SER3;iin800:SER33;iit341:PGCD;ijn746:PGCDr;ijr904.45632:PGCD;ijr904:PGCD;imeo21:PGCD;imm904:PGCD;imo1053-pao1:PGCD;imo1056:PGCD;ind750:PGCD;inj661:PGCD;intenz:16679;isb619:PGCD;iso783:PGC…	-999999	0			0	0
R99637B65_B-912	1 MNXM10@MNXC3 + 1 MNXM1@MNXC3 + 1 MNXM664@MNXC3 <==> 1 MNXM8@MNXC3 + 1 maranasiMM904btdRR@MNXC3	R_BTDD_RR	BDH1_YEAST		MNXC3	1.1.1.4		-999999	999999			0	0
R96A45519_B-892	1 MNXM10@MNXC3 + 1 MNXM1@MNXC3 + 1 MNXM75@MNXC3 <==> 1 MNXM303@MNXC3 + 1 MNXM8@MNXC3	rxn00543	ADH1_YEAST;ADH4_YEAST;ADH5_YEAST	MNXR648	MNXC3	1.1.1.1;1.1.1.6;1.1.1.71;1.1.1.78	bigg:ALCD2if;bigg:ALCD2ir;bigg:ALCD2m;bigg:ALCD2x;biopath:RXN01075;brenda:BS139564;brenda:BS186836;ec:1.1.1.1;ec:1.1.1.6;ec:1.1.1.71;ec:1.1.1.78;ecocyc:ALCOHOL-DEHYDROG-RXN;iabaylyiv4:ALCOHOL-DEHYDROG-RXN;iaf1260:ALCD2x;iag612:rbs_101;iag612:rbs_102;iag612:rbs_103;iao358:rll_9;iin800:ADH1;iin800:ADH2;iin800:ADH3;iin800:ADH4;iin800:ADH5;iin800:SFA1_2;ijn746:ALCD2ir;imeo21:ALCD1;imm904:ALCD2if;imm9…	0	999999			0	0
R96A45519_B-893	1 MNXM10@MNXC3 + 1 MNXM1@MNXC3 + 1 MNXM75@MNXC3 <==> 1 MNXM303@MNXC3 + 1 MNXM8@MNXC3	rxn00543	ADH2_YEAST	MNXR648	MNXC3	1.1.1.1;1.1.1.6;1.1.1.71;1.1.1.78	bigg:ALCD2if;bigg:ALCD2ir;bigg:ALCD2m;bigg:ALCD2x;biopath:RXN01075;brenda:BS139564;brenda:BS186836;ec:1.1.1.1;ec:1.1.1.6;ec:1.1.1.71;ec:1.1.1.78;ecocyc:ALCOHOL-DEHYDROG-RXN;iabaylyiv4:ALCOHOL-DEHYDROG-RXN;iaf1260:ALCD2x;iag612:rbs_101;iag612:rbs_102;iag612:rbs_103;iao358:rll_9;iin800:ADH1;iin800:ADH2;iin800:ADH3;iin800:ADH4;iin800:ADH5;iin800:SFA1_2;ijn746:ALCD2ir;imeo21:ALCD1;imm904:ALCD2if;imm9…	-999999	0			0	0
R96A45519_B-894	1 MNXM10@MNXC3 + 1 MNXM1@MNXC3 + 1 MNXM75@MNXC3 <==> 1 MNXM303@MNXC3 + 1 MNXM8@MNXC3	rxn00543	FADH_YEAST	MNXR648	MNXC3	1.1.1.1;1.1.1.6;1.1.1.71;1.1.1.78	bigg:ALCD2if;bigg:ALCD2ir;bigg:ALCD2m;bigg:ALCD2x;biopath:RXN01075;brenda:BS139564;brenda:BS186836;ec:1.1.1.1;ec:1.1.1.6;ec:1.1.1.71;ec:1.1.1.78;ecocyc:ALCOHOL-DEHYDROG-RXN;iabaylyiv4:ALCOHOL-DEHYDROG-RXN;iaf1260:ALCD2x;iag612:rbs_101;iag612:rbs_102;iag612:rbs_103;iao358:rll_9;iin800:ADH1;iin800:ADH2;iin800:ADH3;iin800:ADH4;iin800:ADH5;iin800:SFA1_2;ijn746:ALCD2ir;imeo21:ALCD1;imm904:ALCD2if;imm9…	-999999	999999			0	0
RBB61F660_LR-1140	1 MNXM10@MNXC3 + 1 MNXM1@MNXC3 + 1 MNXM77@MNXC3 --> 1 MNXM66@MNXC3 + 1 MNXM8@MNXC3	r_0491	GPD1_YEAST	MNXR2438	MNXC3	1.1.1.261;1.1.1.8;1.1.1.94	bigg:G3PD1;bigg:G3PD1ir;bigg:G3PD1irm;biopath:RXN00456;ec:1.1.1.261;ec:1.1.1.8;ec:1.1.1.94;ecocyc:GLYC3PDEHYDROGBIOSYN-RXN;iaf692:G1PDH;iin800:GPD1;iin800:GPD2;iit341:G3PD1;imeo21:G3PD1;imm904:G3PD1ir;imm904:G3PD1irm;ind750:G3PD1ir;ind750:G3PD1irm;inj661:G3PD1;intenz:15761;intenz:15764;iyo844:G3PD1;kegg:R00842;metacyc:1.1.1.8-RXN;obsolete:rxn03949;obsolete:rxn09492r;pubmed:16460752;pubmed:1966684…	0	999999			0	0
RBD404AB9_LR-1156	1 MNXM10@MNXC3 + 1 MNXM1@MNXC3 + 1 maranasiMM9042mbald@MNXC3 --> 1 MNXM8@MNXC3 + 1 maranasiMM9042mbtoh@MNXC3	R_ALCD22xi	ADH1_YEAST;ADH2_YEAST;ADH4_YEAST;ADH5_YEAST;FADH_YEAST		MNXC3			0	999999			0	0
RFCB886C9_LR-1546	1 MNXM10@MNXC3 + 1 MNXM1@MNXC3 + 1 maranasiMM9042mppal@MNXC3 --> 1 MNXM8@MNXC3 + 1 maranasiMM904ibutoh@MNXC3	R_ALCD23xi	ADH1_YEAST;ADH2_YEAST;ADH4_YEAST;ADH5_YEAST;FADH_YEAST		MNXC3			0	999999			0	0
R15317776_LR-27	1 MNXM10@MNXC3 + 1 MNXM1@MNXC3 + 1 maranasiMM9043mbald@MNXC3 --> 1 MNXM8@MNXC3 + 1 maranasiMM904iamoh@MNXC3	R_ALCD24xi	ADH1_YEAST;ADH2_YEAST;ADH4_YEAST;ADH5_YEAST;FADH_YEAST		MNXC3			0	999999			0	0
R75BEF945_RL-680	1 MNXM10@MNXC4 + 1 MNXM13@MNXC4 + 1 MNXM20@MNXC4 <-- 1 MNXM89661@MNXC4 + 1 MNXM8@MNXC4	r_0658	IDH1_YEAST+IDH2_YEAST	MNXR31728	MNXC4	1.1.1.286;1.1.1.41	bigg:ICDHxm;brenda:BR29304;brenda:BS188122;ec:1.1.1.286;ec:1.1.1.41;iin800:IDH1;imm904:ICDHxm;ind750:ICDHxm;intenz:15907;intenz:15911;irs1563.45632:R00709_m;iso783:ICDHxi;kegg:R00709;obsolete:rxn09418;rhea:23632;rhea:23633;rhea:23634;rhea:23635;seed:rxn00505;upa:UCR00709;upa:UER00996	-999999	0			0	0
RA3FA8612_RL-985	1 MNXM10@MNXC4 + 1 MNXM13@MNXC4 + 1 MNXM21@MNXC4 <-- 1 MNXM12@MNXC4 + 1 MNXM23@MNXC4 + 1 MNXM8@MNXC4	r_0961	DLDH_YEAST+ODP2_YEAST+ODPA_YEAST+ODPB_YEAST+ODPX_YEAST	MNXR4132	MNXC4	1.2.1;1.2.1.-;1.2.1.51;1.2.4.1;1.8.1.4;2.3.1.12	bigg:PDH;bigg:PDHm;brenda:BS371137;ec:1.2.1;ec:1.2.1.-;ec:1.2.1.51;ec:1.2.4.1;ec:1.8.1.4;ec:2.3.1.12;ecocyc:PYRUVDEH-RXN;iabaylyiv4:PYRUVDEH-RXN;iaf1260:PDH;iag612:rbs_532;igt196:PDH;ijn746:PDH;ijr904.45632:PDH;ijr904:PDH;imeo21:PDH;imm904:PDHm;imo1053-pao1:PDH;imo1056:PDH;ind750:PDHm;inj661:PDH;ips189:PDH;irs1563.45632:R00209_m;irs1563.45632:R00209_p;isb619:PDH;iso783:PDH;iyo844:PDH;kegg:R00209;…	-999999	0			0	0
R8A46E6C7_RL-808	1 MNXM10@MNXC4 + 1 MNXM13@MNXC4 + 1 MNXM86@MNXC4 <-- 1 MNXM12@MNXC4 + 1 MNXM159@MNXC4 + 1 MNXM8@MNXC4	r_0033		MNXR3937	MNXC4	1.2.7.2	bigg:OBDHc;ec:1.2.7.2;ijn746:OBDHc;imm904:OBDHm;metacyc:RXN-7790;rhea:33223;rhea:33224;rhea:33225;rhea:33226;seed:rxn12777	-999999	0			0	0
R5800A34F_LR-487	1 MNXM10@MNXC4 + 1 MNXM153@MNXC4 + 1 MNXM1@MNXC4 --> 1 MNXM114141@MNXC4 + 1 MNXM8@MNXC4	R_34HPLFM		MNXR68157	MNXC4	1.1.1.222;1.1.1.237	bigg:34HPLFM;brenda:BR29273;brenda:BS369963;ec:1.1.1.222;ec:1.1.1.237;iao358:rll_594;imm904:34HPLFM;intenz:1235;kegg:R03336;metacyc:HYDROXYPHENYLPYRUVATE-REDUCTASE-RXN;rhea:23364;rhea:23365;rhea:23366;rhea:23367;seed:rxn02392	0	999999			0	0
RD78A83C0_RL-1305	1 MNXM10@MNXC4 + 1 MNXM1@MNXC4 + 1 MNXM21@MNXC4 + 1 MNXM91099@MNXC4 <-- 1 MNXM12@MNXC4 + 1 MNXM264@MNXC4 + 1 MNXM2@MNXC4 + 1 MNXM8@MNXC4	R_4HBZCOAFm		MNXR68206	MNXC4		bigg:4HBZCOAFm;imm904:4HBZCOAFm;seed:rxn13207	-999999	0			0	0
R44AB0CA_LR-337	1 MNXM10@MNXC4 + 1 MNXM1@MNXC4 + 1 MNXM473@MNXC4 --> 1 MNXM8@MNXC4 + 1 maranasiMM9042phetoh@MNXC4	R_ALCD25xim	ADH3_YEAST		MNXC4			0	999999			0	0
RA9B2EB7B_LR-1023	1 MNXM10@MNXC4 + 1 MNXM1@MNXC4 + 1 MNXM518@MNXC4 --> 1 MNXM8@MNXC4 + 1 maranasiMM904ind3eth@MNXC4	R_ALCD26xim	ADH3_YEAST		MNXC4			0	999999			0	0
R4D5B267C_LR-397	1 MNXM10@MNXC4 + 1 MNXM1@MNXC4 + 1 MNXM75@MNXC4 --> 1 MNXM303@MNXC4 + 1 MNXM8@MNXC4	r_0165	ADH3_YEAST	MNXR648	MNXC4	1.1.1.1;1.1.1.6;1.1.1.71;1.1.1.78	bigg:ALCD2if;bigg:ALCD2ir;bigg:ALCD2m;bigg:ALCD2x;biopath:RXN01075;brenda:BS139564;brenda:BS186836;ec:1.1.1.1;ec:1.1.1.6;ec:1.1.1.71;ec:1.1.1.78;ecocyc:ALCOHOL-DEHYDROG-RXN;iabaylyiv4:ALCOHOL-DEHYDROG-RXN;iaf1260:ALCD2x;iag612:rbs_101;iag612:rbs_102;iag612:rbs_103;iao358:rll_9;iin800:ADH1;iin800:ADH2;iin800:ADH3;iin800:ADH4;iin800:ADH5;iin800:SFA1_2;ijn746:ALCD2ir;imeo21:ALCD1;imm904:ALCD2if;imm9…	0	999999			0	0
RC05DC8E_LR-1173	1 MNXM10@MNXC4 + 1 MNXM1@MNXC4 + 1 maranasiMM9042mbald@MNXC4 --> 1 MNXM8@MNXC4 + 1 maranasiMM9042mbtoh@MNXC4	R_ALCD22xim	ADH3_YEAST		MNXC4			0	999999			0	0
R4DFD10FE_LR-399	1 MNXM10@MNXC4 + 1 MNXM1@MNXC4 + 1 maranasiMM9042mppal@MNXC4 --> 1 MNXM8@MNXC4 + 1 maranasiMM904ibutoh@MNXC4	R_ALCD23xim	ADH3_YEAST		MNXC4			0	999999			0	0
RC52AF1E9_LR-1199	1 MNXM10@MNXC4 + 1 MNXM1@MNXC4 + 1 maranasiMM9043mbald@MNXC4 --> 1 MNXM8@MNXC4 + 1 maranasiMM904iamoh@MNXC4	R_ALCD24xim	ADH3_YEAST		MNXC4			0	999999			0	0
R98889D89_LR-905	1 MNXM10@MNXC4 + 1 MNXM4@MNXC4 + 1 MNXM95055@MNXC4 --> 2 MNXM1@MNXC4 + 1 MNXM2@MNXC4 + 1 MNXM8@MNXC4 + 1 maranasiMM904hemeA@MNXC4	R_HEMEOMOm	ADRO_YEAST+ADRX_YEAST+COX15_YEAST		MNXC4			0	999999			0	0
R1133AFE0_RL-7	1 MNXM1106@MNXC3 + 1 MNXM13@MNXC3 <-- 1 MNXM114087@MNXC3 + 1 MNXM1@MNXC3	rxn02666		MNXR68366	MNXC3	1.1.1.103	bigg:AOBUTDs;bigg:AOBUTDsm;biopath:RXN01061;ec:1.1.1.103;ecocyc:THREOSPON-RXN;iaf1260:AOBUTDs;imm904:AOBUTDs;intenz:1102;kegg:R03758;metacyc:THREOSPON-RXN;rhea:25653;rhea:25654;rhea:25655;rhea:25656;seed:rxn02666	-999999	0			0	0
R6128505_LR-542	1 MNXM1106@MNXC3 + 1 MNXM2@MNXC3 + 1 MNXM4@MNXC3 --> 1 MNXM15@MNXC3 + 1 MNXM22@MNXC3 + 1 MNXM310@MNXC3	rxn01833		MNXR314	MNXC3	1.4.3.21;1.4.3.4;1.4.3.6	bigg:AACTOOR;biopath:RXN00511;brenda:BS407108;ec:1.4.3.21;ec:1.4.3.4;ec:1.4.3.6;ecocyc:AMACETOXID-RXN;iaf1260:AACTOOR;imm904:AACTOOR;irs1563.45632:R02529_c;kegg:R02529;metacyc:AMACETOXID-RXN;rhea:28186;rhea:28187;rhea:28188;rhea:28189;seed:rxn01833	0	999999			0	0
R2518ED17_RL-149	1 MNXM1109@MNXC3 + 2 MNXM2@MNXC3 + 1 MNXM5@MNXC3 <-- 1 MNXM1@MNXC3 + 1 MNXM4@MNXC3 + 1 MNXM52460@MNXC3 + 1 MNXM6@MNXC3	R_C22STDS	ERG5_YEAST+NCPR_YEAST	MNXR68460	MNXC3			-999999	0			0	0
R82F4B32D_LR-752	1 MNXM1115@MNXC3 + 1 MNXM3@MNXC3 --> 1 MNXM1@MNXC3 + 1 MNXM355@MNXC3 + 1 MNXM7@MNXC3	r_0983	NRK1_YEAST	MNXR4644	MNXC3	2.7.1.22	bigg:RNMK;biopath:RXN00617;brenda:BR47762;ec:2.7.1.22;ecocyc:RIBOSYLNICOTINAMIDE-KINASE-RXN;imm904:RNMK;intenz:2852;kegg:R02324;metacyc:RIBOSYLNICOTINAMIDE-KINASE-RXN;rhea:14017;rhea:14018;rhea:14019;rhea:14020;seed:rxn01671	0	999999			0	0
R871545EC_B-776	1 MNXM1115@MNXC3 + 1 MNXM9@MNXC3 <==> 1 MNXM1@MNXC3 + 1 MNXM216@MNXC3 + 1 MNXM295@MNXC3	rxn01646			MNXC3	2.4.2.1		-999999	999999			0	0
R726B7F0_LR-657	1 MNXM111@MNXC2 --> 1 MNXM111@MNXC3	rxn10963	FET4_YEAST	MNXR2212	MNXC2%MNXC3		bigg:FE2t;bigg:FE2t1;bigg:FE2tex;bigg:FE2tpp;iabaylyiv4:TRANS-RXN-FE+2;iaf1260:FE2tex;iaf1260:FE2tpp;ijn746:FE2t1;imm904:FE2t;seed:rxn08475;seed:rxn08476;seed:rxn10963;seed:rxn13286	0	999999			0	0
RA52020E4_LR-990	1 MNXM111@MNXC3 + 1 MNXM863@MNXC3 --> 2 MNXM1@MNXC3 + 1 MNXM82173@MNXC3	r_0999	MET8_YEAST	MNXR69900	MNXC3	4.99.1.4	bigg:SHCHF;brenda:BR48009;ec:4.99.1.4;kegg:R02864;metacyc:SIROHEME-FERROCHELAT-RXN;seed:rxn02056;upa:UCR02864;upa:UER00376	0	999999			0	0
R698A1CD_B-596	1 MNXM111@MNXC3 <==> 1 MNXM111@MNXC4	rxn13286		MNXR2212	MNXC3%MNXC4		bigg:FE2t;bigg:FE2t1;bigg:FE2tex;bigg:FE2tpp;iabaylyiv4:TRANS-RXN-FE+2;iaf1260:FE2tex;iaf1260:FE2tpp;ijn746:FE2t1;imm904:FE2t;seed:rxn08475;seed:rxn08476;seed:rxn10963;seed:rxn13286	-999999	999999			0	0
R81D753DC_RL-741	1 MNXM1135@MNXC3 + 1 MNXM7@MNXC3 <-- 1 MNXM3@MNXC3 + 1 MNXM790@MNXC3	r_0903	THI20_YEAST;THI21_YEAST	MNXR69768	MNXC3	2.7.4.7	bigg:PMPK;brenda:BR48075;ec:2.7.4.7;ecocyc:PYRIMSYN3-RXN;iabaylyiv4:PYRIMSYN3-RXN;iaf1260:PMPK;iaf692:PMPK;iao358:rll_414;iao358:rll_415;iin800:THI20_2;iit341:PMPK;ijn746:PMPK;ijr904.45632:PMPK;ijr904:PMPK;imeo21:PMPK;imm904:PMPK;imo1053-pao1:PMPK;imo1056:PMPK;ind750:PMPK;inj661:PMPK;intenz:3011;irs1563.45632:R04509_c;isb619:PMPK;iso783:PMPK;iyo844:PMPK;kegg:R04509;metacyc:PYRIMSYN3-RXN;rhea:1989…	-999999	0			0	0
RAF73B75B_LR-1058	1 MNXM113@MNXC15 + 1 MNXM82@MNXC3 --> 1 MNXM113@MNXC3 + 1 MNXM82@MNXC15	r_1165	GMT1_YEAST	MNXR25533	MNXC15%MNXC3		imm904:GDPMANNtg;pubmed:15082721;pubmed:15607426;reactome:REACT_126122;reactome:REACT_128439;reactome:REACT_135845;reactome:REACT_135850;reactome:REACT_138695;reactome:REACT_139809;reactome:REACT_142046;reactome:REACT_142229;reactome:REACT_143168;reactome:REACT_143876;reactome:REACT_144923;reactome:REACT_146983;reactome:REACT_22122;reactome:REACT_93641;seed:rxn13296	0	999999			0	0
REBCE2974_RL-1438	1 MNXM113@MNXC3 + 1 MNXM1@MNXC3 + 1 MNXM9@MNXC3 <-- 1 MNXM2@MNXC3 + 1 MNXM30@MNXC3	rxn00236	YND1_YEAST	MNXR55751	MNXC3	3.6.1.42;3.6.1.5;3.6.1.6	bigg:NDP3;bigg:NDP3ex;bigg:NDP3g;biopath:RXN00182;brenda:BR22773;ec:3.6.1.42;ec:3.6.1.5;ec:3.6.1.6;ecocyc:GUANOSINE-DIPHOSPHATASE-RXN;imm904:NDP3;imm904:NDP3g;ind750:NDP3;ind750:NDP3g;intenz:4393;kegg:R00328;metacyc:GUANOSINE-DIPHOSPHATASE-RXN;rhea:22156;rhea:22157;rhea:22158;rhea:22159;seed:rxn00236	-999999	0			0	0
RC38B4BC5_RL-1189	1 MNXM113@MNXC3 + 2 MNXM1@MNXC3 + 2 MNXM9@MNXC3 <-- 2 MNXM2@MNXC3 + 1 MNXM51@MNXC3	rxn10791	YND1_YEAST	MNXR2840	MNXC3	3.6.1.5	bigg:GTPH1;brenda:BS141364;ec:3.6.1.5;imeo21:GTPH1;imm904:GTPH1;inj661:GTPH1;metacyc:RXN-14201;seed:rxn10791	-999999	0			0	0
R9F2A844F_LR-952	1 MNXM114070@MNXC3 + 1 MNXM2623@MNXC3 --> 1 MNXM2563@MNXC3 + 1 MNXM61@MNXC3	r_0085	METE_YEAST	MNXR69442	MNXC3	2.1.1.14	bigg:MHPGLUT;bigg:MTHPTGHMr;ec:2.1.1.14;ecocyc:HOMOCYSMET-RXN;intenz:10949;kegg:R04405;metacyc:HOMOCYSMET-RXN;rhea:21196;rhea:21197;rhea:21198;rhea:21199;upa:UCR04405;upa:UER00082	0	999999			0	0
R3F5AA716_LR-304	1 MNXM114070@MNXC3 + 1 MNXM318@MNXC3 --> 1 MNXM61@MNXC3 + 1 MNXM79@MNXC3	r_0727	METE_YEAST	MNXR69434	MNXC3	2.1.1.13	bigg:METS;bigg:METSr;biopath:RXN00753;ec:2.1.1.13;ecocyc:HOMOCYSMETB12-RXN;intenz:10851;kegg:R00946;macie:M0268;metacyc:HOMOCYSMETB12-RXN;rhea:11172;rhea:11173;rhea:11174;rhea:11175;upa:UCR00946;upa:UER00081	0	999999			0	0
RACB5E6D6_LR-1042	1 MNXM114087@MNXC3 + 1 MNXM12@MNXC3 --> 1 MNXM21@MNXC3 + 1 MNXM29@MNXC3	r_0500		MNXR69171	MNXC3	2.3.1.29;2.3.1.37	bigg:GLYAT;bigg:GLYATi;bigg:GLYATm;biopath:RXN01455;brenda:BR44028;brenda:BS320782;ec:2.3.1.29;ec:2.3.1.37;ecocyc:AKBLIG-RXN;iaf1260:GLYAT;ijr904.45632:GLYATi;ijr904:GLYATi;imm904:GLYATi;intenz:2297;irs1563.45632:R00371_c;isb619:GLYAT;iso783:GLYAT;iyo844:GLYAT;kegg:R00371;metacyc:AKBLIG-RXN;pubmed:11318637;rhea:20736;rhea:20737;rhea:20738;rhea:20739;seed:rxn00274;upa:UCR00371;upa:UER00506	0	999999			0	0
RACFB7218_B-1043	1 MNXM114087@MNXC3 + 1 MNXM1@MNXC3 + 1 MNXM6@MNXC3 <==> 1 MNXM2125@MNXC3 + 1 MNXM5@MNXC3	rxn08172	YM71_YEAST	MNXR68421	MNXC3		bigg:ATHRDHr;iaf1260:ATHRDHr;imm904:ATHRDHr;pubmed:12535615;rhea:30055;rhea:30056;rhea:30057;rhea:30058;seed:rxn08172	-999999	999999			0	0
RD26FA80E_LR-1275	1 MNXM114141@MNXC4 --> 1 MNXM2@MNXC4 + 1 MNXM505@MNXC4	R_T4HCINNMFM		MNXR69930	MNXC4	4.2.1.-	bigg:T4HCINNMFM;ec:4.2.1.-;kegg:R08766;metacyc:RXN3O-1118;seed:rxn13400	0	999999			0	0
R22132F4B_B-127	1 MNXM1141@MNXC2 + 1 MNXM1@MNXC2 <==> 1 MNXM1141@MNXC3 + 1 MNXM1@MNXC3	rxn09701	BIO5_YEAST	MNXR296	MNXC2%MNXC3		bigg:8AONNt2;iin800:U222;imm904:8AONNt2;ind750:8AONNt2;seed:rxn09701	-999999	999999			0	0
R823F03D_RL-744	1 MNXM114383@MNXC13 + 1 MNXM12@MNXC13 + 1 MNXM1@MNXC13 <-- 1 MNXM1504@MNXC13 + 1 MNXM2@MNXC13	R_PTE12x	PTE1_YEAST		MNXC13			-999999	0			0	0
R433FA57C_RL-328	1 MNXM114383@MNXC3 + 3 MNXM12@MNXC3 + 3 MNXM13@MNXC3 + 3 MNXM2@MNXC3 + 6 MNXM5@MNXC3 <-- 9 MNXM1@MNXC3 + 1 MNXM236@MNXC3 + 3 MNXM40@MNXC3 + 6 MNXM6@MNXC3	R_FAS240_L	ELO2_YEAST+ELO3_YEAST+TSC13_YEAST	MNXR68941	MNXC3	2.3.1.85	bigg:FAS240_L;ec:2.3.1.85	-999999	0			0	0
RE6E61E6E_LR-1402	1 MNXM114383@MNXC3 + 3 MNXM1@MNXC3 + 1 MNXM40@MNXC3 + 2 MNXM6@MNXC3 --> 1 MNXM12@MNXC3 + 1 MNXM13@MNXC3 + 1 MNXM2@MNXC3 + 1 MNXM46158@MNXC3 + 2 MNXM5@MNXC3	R_FAS260	ELO2_YEAST+ELO3_YEAST+TSC13_YEAST	MNXR68942	MNXC3	2.3.1.85	bigg:FAS260;ec:2.3.1.85	0	999999			0	0
R27712032_B-169	1 MNXM114@MNXC2 + 1 MNXM1@MNXC2 <==> 1 MNXM114@MNXC3 + 1 MNXM1@MNXC3	r_1216	GAP1_YEAST;PUT4_YEAST	MNXR4454	MNXC2%MNXC3		bigg:PROt2;bigg:PROt2pp;bigg:PROt2r;bigg:PROt2rL;bigg:PROt2rpp;ecocyc:TRANS-RXN-29;iabaylyiv4:TRANS-RXN-PRO;iaf1260:PROt2rpp;iaf692:PROt2;iin800:GAP1_14;iin800:PUT4_3;iit341:PROt2r;ijn746:PROt2pp;ijr904.45632:PROt2r;ijr904:PROt2r;imeo21:PROt2r;imm904:PROt2r;ind750:PROt2r;inj661:PROt2r;ips189:PROt2;iyo844:PROt2;rhea:28963;rhea:28964;rhea:28965;rhea:28966;seed:rxn05638;seed:rxn09191;seed:rxn12451	-999999	999999			0	0
RBB4195D6_LR-1137	1 MNXM114@MNXC3 + 1 MNXM3@MNXC3 + 1 MNXM90667@MNXC3 --> 1 MNXM11@MNXC3 + 1 MNXM14@MNXC3 + 1 MNXM1@MNXC3 + 1 MNXM247@MNXC3	rxn06445	SYPM_YEAST;YHI0_YEAST		MNXC3	6.1.1.15		0	999999			0	0
RC8291A4F_RL-1218	1 MNXM1153@MNXC3 + 1 MNXM22@MNXC3 + 1 MNXM493@MNXC3 <-- 1 MNXM2@MNXC3 + 1 MNXM4@MNXC3 + 1 MNXM501@MNXC3	rxn09878	FMS1_YEAST	MNXR4367	MNXC3	1.5.3.11	bigg:POLYAO;ec:1.5.3.11;iin800:U62;imm904:POLYAO;ind750:POLYAO;pubmed:18583528;rhea:26027;rhea:26028;rhea:26029;rhea:26030;seed:rxn09878	-999999	0			0	0
R52A0D781_LR-441	1 MNXM118@MNXC2 + 1 MNXM1@MNXC3 --> 1 MNXM118@MNXC3 + 1 MNXM1@MNXC2	R_PTRCt3i	TPO1_YEAST;TPO4_YEAST	MNXR4520	MNXC2%MNXC3		bigg:PTRCt2;bigg:PTRCt2pp;bigg:PTRCt2r;iaf1260:PTRCt2pp;iin800:U171;ijr904.45632:PTRCt2r;ijr904:PTRCt2r;imm904:PTRCt3i;ind750:PTRCt2;ips189:PTRCt2;iso783:PTRCt2;obsolete:rxn05702;seed:rxn05687;seed:rxn09215;seed:rxn13392	0	999999			0	0
R3EB03FE8_RL-297	1 MNXM118@MNXC2 <-- 1 MNXM118@MNXC3	r_1250	TPO5_YEAST	MNXR4521	MNXC2%MNXC3		bigg:PTRCtex;iaf1260:PTRCtex;ijn746:PTRCtex;seed:rxn09216;seed:rxn13393	-999999	0			0	0
RB01421EB_B-1062	1 MNXM1190@MNXC11 + 1 MNXM302@MNXC11 <==> 1 MNXM12@MNXC11 + 1 MNXM1@MNXC11 + 1 MNXM63798@MNXC11	r_0264	LAC1_YEAST;LAG1_YEAST;YDC1_YEAST	MNXR65587	MNXC11		bigg:CERS126;imm904:CERASE126er;imm904:CERS126;imm904:CERS126er;ind750:CERS126;pubmed:11387200;rhea:33351;rhea:33352;rhea:33353;rhea:33354;seed:rxn09606	0	999999			0	0
RB01421EB_B-1063	1 MNXM1190@MNXC11 + 1 MNXM302@MNXC11 <==> 1 MNXM12@MNXC11 + 1 MNXM1@MNXC11 + 1 MNXM63798@MNXC11	r_0264	YDC1_YEAST	MNXR65587	MNXC11		bigg:CERS126;imm904:CERASE126er;imm904:CERS126;imm904:CERS126er;ind750:CERS126;pubmed:11387200;rhea:33351;rhea:33352;rhea:33353;rhea:33354;seed:rxn09606	-999999	0			0	0
RDE04C2CA_B-1346	1 MNXM1190@MNXC11 + 1 MNXM914@MNXC11 <==> 1 MNXM12@MNXC11 + 1 MNXM1@MNXC11 + 1 MNXM63797@MNXC11	r_0266	LAC1_YEAST;LAG1_YEAST;YPC1_YEAST	MNXR65586	MNXC11		bigg:CERS226;imm904:CERASE226er;imm904:CERS226;imm904:CERS226er;ind750:CERS226;pubmed:11387200;rhea:33339;rhea:33340;rhea:33341;rhea:33342;seed:rxn09602	0	999999			0	0
RDE04C2CA_B-1347	1 MNXM1190@MNXC11 + 1 MNXM914@MNXC11 <==> 1 MNXM12@MNXC11 + 1 MNXM1@MNXC11 + 1 MNXM63797@MNXC11	r_0266	YDC1_YEAST;YPC1_YEAST	MNXR65586	MNXC11		bigg:CERS226;imm904:CERASE226er;imm904:CERS226;imm904:CERS226er;ind750:CERS226;pubmed:11387200;rhea:33339;rhea:33340;rhea:33341;rhea:33342;seed:rxn09602	-999999	0			0	0
R3ECA5490_B-299	1 MNXM1190@MNXC13 <==> 1 MNXM1190@MNXC3	R_HEXCCOAtx		MNXR64245	MNXC13%MNXC3		bigg:HEXCCOAtx;imm904:HEXCCOAtx;reactome:REACT_100321;reactome:REACT_103169;reactome:REACT_104898;reactome:REACT_112985;reactome:REACT_113055;reactome:REACT_16917;reactome:REACT_29111;reactome:REACT_78955;reactome:REACT_84586;reactome:REACT_85101;reactome:REACT_94559;reactome:REACT_96151;reactome:REACT_96269;reactome:REACT_99381;seed:rxn13312	-999999	999999			0	0
R64A105C0_LR-559	1 MNXM1190@MNXC3 + 1 MNXM302@MNXC3 --> 1 MNXM12@MNXC3 + 1 MNXM1@MNXC3 + 1 MNXM63798@MNXC3	rxn09606	LAC1_YEAST;LAG1_YEAST	MNXR65587	MNXC3		bigg:CERS126;imm904:CERASE126er;imm904:CERS126;imm904:CERS126er;ind750:CERS126;pubmed:11387200;rhea:33351;rhea:33352;rhea:33353;rhea:33354;seed:rxn09606	0	999999			0	0
RA7747612_LR-1008	1 MNXM1190@MNXC3 + 1 MNXM914@MNXC3 --> 1 MNXM12@MNXC3 + 1 MNXM1@MNXC3 + 1 MNXM63797@MNXC3	rxn09602	LAC1_YEAST;LAG1_YEAST	MNXR65586	MNXC3		bigg:CERS226;imm904:CERASE226er;imm904:CERS226;imm904:CERS226er;ind750:CERS226;pubmed:11387200;rhea:33339;rhea:33340;rhea:33341;rhea:33342;seed:rxn09602	0	999999			0	0
R4308FC63_LR-327	1 MNXM119@MNXC2 + 1 MNXM2@MNXC2 --> 1 MNXM270@MNXC2 + 1 MNXM9@MNXC2	r_0116	PPA5_YEAST;PPAB_YEAST	MNXR68280	MNXC2	3.1.3;3.1.3.2	bigg:ACP1(FMN);bigg:ACP1e;ec:3.1.3;ec:3.1.3.2;ecocyc:RXN0-5187;iaf692:ACP1(FMN);iin800:PHO11;iit341:ACP1_FMN;imeo21:ACP1_FMN_;imm904:ACP1e;ind750:ACP1e;inj661:ACP1(FMN);irs1563.45632:R00548_c;kegg:R00548;metacyc:RXN0-5187;pubmed:16990279;pubmed:2775236;reactome:REACT_104847;reactome:REACT_11171;reactome:REACT_11171.1;reactome:REACT_80951;reactome:REACT_82472;reactome:REACT_83480;reactome:REACT_84…	0	999999			0	0
R610CD7EB_LR-540	1 MNXM119@MNXC3 + 1 MNXM1@MNXC3 + 1 MNXM6@MNXC3 --> 1 MNXM208@MNXC3 + 1 MNXM5@MNXC3	rxn03975	LOT6_YEAST	MNXR68997	MNXC3	1.5.1.-;1.5.1.29;1.5.1.38;1.5.1.39	bigg:FLDO;bigg:FMNRx2;brenda:BR36899;brenda:BR36899_WOP;brenda:BS402636;ec:1.5.1.-;ec:1.5.1.29;ec:1.5.1.38;ec:1.5.1.39;ecocyc:FMNREDUCT-RXN;iaf1260:FMNRx2;igt196:FMNRED;iit341:FLDO;ijn746:FMNRx2;imm904:FMNRx2;intenz:18676;intenz:18677;isb619:FLDO;iyo844:FMNRy;kegg:R05706;metacyc:RXN-12444;obsolete:rxn05738r;obsolete:rxn08523r;obsolete:rxn10047r;rhea:21624;rhea:21625;rhea:21626;rhea:21627;seed:rxn…	0	999999			0	0
R5CA28D78_RL-516	1 MNXM11@MNXC3 + 1 MNXM139@MNXC3 <-- 1 MNXM34@MNXC3 + 1 MNXM83@MNXC3	rxn01486	GGPPS_YEAST	MNXR55435	MNXC3	2.5.1;2.5.1.29	bigg:FRTT;biopath:RXN01281;brenda:BR47565;ec:2.5.1;ec:2.5.1.29;iaf692:FRTT;imm904:FRTT;intenz:18546;irs1563.45632:R02061_c;iso783:FRTT;iyo844:FRTT;kegg:R02061;metacyc:FARNESYLTRANSTRANSFERASE-RXN;metacyc:RXN0-5180;rhea:17653;rhea:17654;rhea:17655;rhea:17656;seed:rxn01486;upa:UCR02061;upa:UER00564	-999999	0			0	0
R3662C7FC_RL-258	1 MNXM11@MNXC3 + 1 MNXM14@MNXC3 + 1 MNXM21@MNXC3 <-- 1 MNXM12@MNXC3 + 1 MNXM26@MNXC3 + 1 MNXM3@MNXC3	r_0112	ACS2_YEAST	MNXR453	MNXC3	6.2.1.1	bigg:ACS;bigg:ACSm;bigg:ACSp;bigg:ACSr;brenda:BR60;ec:6.2.1.1;ecocyc:ACETATE--COA-LIGASE-RXN;iabaylyiv4:ACETATE--COA-LIGASE-RXN;iaf1260:ACS;iag612:rbs_105;iin800:ACS1;iin800:ACS2;iit341:ACS;ijn746:ACSr;ijr904.45632:ACS;ijr904:ACS;imeo21:ACS;imm904:ACS;imm904:ACSm;imm904:ACSp;imo1053-pao1:ACS;imo1056:ACS;ind750:ACS;ind750:ACSm;ind750:ACSp;inj661:ACS;intenz:5059;isb619:ACS;iso783:ACS;iyo844:ACS;keg…	-999999	0			0	0
R73E23768_B-664	1 MNXM11@MNXC3 + 1 MNXM14@MNXC3 + 1 MNXM224@MNXC3 <==> 1 MNXM12@MNXC3 + 1 MNXM314@MNXC3 + 1 MNXM3@MNXC3	r_0411	LCF1_YEAST;LCF3_YEAST;LCF4_YEAST	MNXR1998	MNXC3	6.2.1.3	bigg:FACOAL140;bigg:FACOAL140i;bigg:FACOAL140p;ec:6.2.1.3;iabaylyiv4:0-COATRANSFERASE-RXN;iabaylyiv4:C14;iin800:FAA1_2;imeo21:FACOAL140;imm904:FACOAL140;imm904:FACOAL140p;ind750:FACOAL140;ind750:FACOAL140p;inj661:FACOAL140;iyo844:FACOAL140;pubmed:8206942;rhea:33619;rhea:33620;rhea:33621;rhea:33622;seed:rxn05736;seed:rxn08450	-999999	999999			0	0
R93BFBF1F_RL-869	1 MNXM11@MNXC3 + 1 MNXM14@MNXC3 + 1 MNXM5@MNXC3 + 1 MNXM89905@MNXC3 <-- 1 MNXM1@MNXC3 + 1 MNXM268@MNXC3 + 1 MNXM3@MNXC3 + 1 MNXM6@MNXC3	R_AASAD1	LYS2_YEAST+LYS5_YEAST	MNXR68236	MNXC3	1.2.1.31	bigg:AASAD1;ec:1.2.1.31	-999999	0			0	0
RC596A594_RL-1203	1 MNXM11@MNXC3 + 1 MNXM14@MNXC3 + 1 MNXM89763@MNXC3 <-- 1 MNXM29@MNXC3 + 1 MNXM3@MNXC3 + 1 MNXM90340@MNXC3	rxn06438	SYG2_YEAST;SYG_YEAST		MNXC3	6.1.1.14		-999999	0			0	0
R36D6E09_RL-260	1 MNXM11@MNXC3 + 1 MNXM14@MNXC3 + 1 MNXM89815@MNXC3 <-- 1 MNXM32@MNXC3 + 1 MNXM3@MNXC3 + 1 MNXM89576@MNXC3	rxn06300	YOR335C		MNXC3	6.1.1.7		-999999	0			0	0
R8CC18004_RL-824	1 MNXM11@MNXC3 + 1 MNXM14@MNXC3 + 1 MNXM89870@MNXC3 <-- 1 MNXM3@MNXC3 + 1 MNXM70@MNXC3 + 1 MNXM90751@MNXC3	rxn06432	SYRC_YEAST		MNXC3	6.1.1.19		-999999	0			0	0
RCB51EE07_RL-1242	1 MNXM11@MNXC3 + 1 MNXM14@MNXC3 <-- 1 MNXM168@MNXC3 + 1 MNXM91@MNXC3	rxn00139	APT1_YEAST;APT2_YEAST	MNXR68290	MNXC3	2.4.2.7;2.4.2.8	bigg:ADPT;biopath:RXN01461;brenda:BR47515;ec:2.4.2.7;ec:2.4.2.8;ecocyc:ADENPRIBOSYLTRAN-RXN;iabaylyiv4:ADENPRIBOSYLTRAN-RXN;iaf1260:ADPT;iaf692:ADPT;iag612:rbs_123;iao358:rll_19;iin800:APT1;iin800:APT2;iit341:ADPT;ijn746:ADPT;ijr904.45632:ADPT;ijr904:ADPT;imeo21:ADPT;imm904:ADPT;imo1053-pao1:ADPT;imo1056:ADPT;ind750:ADPT;inj661:ADPT;intenz:2664;ips189:ADPT;irs1563.45632:R00190_c;isb619:ADPT;iso78…	-999999	0			0	0
R96FE455A_RL-896	1 MNXM11@MNXC3 + 1 MNXM2351@MNXC3 <-- 1 MNXM1@MNXC3 + 1 MNXM304@MNXC3 + 1 MNXM3@MNXC3	r_0230	BPL1_YEAST	MNXR934	MNXC3	6.2.1.11;6.3.4.10;6.3.4.11;6.3.4.15;6.3.4.9	bigg:BACCL;bigg:BACCLm;brenda:BS398826;ec:6.2.1.11;ec:6.3.4.10;ec:6.3.4.11;ec:6.3.4.15;ec:6.3.4.9;iaf692:BACCL;iit341:BACCL;imeo21:BACCL;imm904:BACCL;imo1053-pao1:BTNL1;imo1056:BTNL1;inj661:BACCL;isb619:BACCL;kegg:R01074;rhea:31115;rhea:31116;rhea:31117;rhea:31118;seed:rxn00792	-999999	0			0	0
RB74BCE1A_RL-1113	1 MNXM11@MNXC3 + 1 MNXM287@MNXC3 <-- 1 MNXM1@MNXC3 + 1 MNXM3@MNXC3 + 1 MNXM58@MNXC3	r_1025	YJR010W	MNXR4764	MNXC3	2.7.7.4	bigg:SADT;biopath:RXN01162;brenda:BR47884;ec:2.7.7.4;ecocyc:SULFATE-ADENYLYLTRANS-RXN;iabaylyiv4:SULFATE-ADENYLYLTRANS-RXN;iag612:rbs_558;iag612:rbs_559;iin800:MET3;ijn746:SADT;imeo21:SADT;imm904:SADT;ind750:SADT;inj661:SADT;intenz:3040;irs1563.45632:R00529_c;iyo844:SADT1r;kegg:R00529;macie:M0287;metacyc:SULFATE-ADENYLYLTRANS-RXN;reactome:REACT_6767.2;rhea:18133;rhea:18134;rhea:18135;rhea:18136;s…	-999999	0			0	0
R1C260C6A_B-81	1 MNXM11@MNXC3 + 1 MNXM519@MNXC3 <==> 1 MNXM235@MNXC3 + 1 MNXM91@MNXC3	r_0820	PYRE_YEAST;PYRX_YEAST	MNXR69599	MNXC3	2.4.2.10	bigg:ORPT;biopath:RXN00412;brenda:BR44268;ec:2.4.2.10;ecocyc:OROPRIBTRANS-RXN;iabaylyiv4:OROPRIBTRANS-RXN;iaf1260:ORPT;iaf692:ORPT;iag612:rbs_504;iao358:rll_384;igt196:ORPT;iin800:URA10;iin800:URA5;iit341:ORPT;ijn746:ORPT;ijr904.45632:ORPT;ijr904:ORPT;imeo21:ORPT;imm904:ORPT;imo1053-pao1:ORPT;imo1056:ORPT;ind750:ORPT;inj661:ORPT;intenz:2667;irs1563.45632:R01870_c;isb619:ORPT;iso783:or_PT;iyo844:O…	-999999	999999			0	0
R6A71999D_RL-605	1 MNXM11@MNXC3 + 1 maranasiMM904pendp@MNXC3 <-- 1 MNXM139@MNXC3 + 1 MNXM83@MNXC3	R_GGTT			MNXC3			-999999	0			0	0
RA5240FC7_RL-991	1 MNXM11@MNXC4 + 1 MNXM14@MNXC4 + 1 MNXM264@MNXC4 <-- 1 MNXM12@MNXC4 + 1 MNXM3@MNXC4 + 1 MNXM505@MNXC4	r_0334		MNXR227	MNXC4	6.2.1.12	bigg:4CMCOAS;bigg:COUCOAFm;brenda:BR63;ec:6.2.1.12;ecocyc:4-COUMARATE--COA-LIGASE-RXN;iabaylyiv4:4-COUMARATE--COA-LIGASE-RXN;ijn746:4CMCOAS;imm904:COUCOAFm;intenz:5070;kegg:R01616;metacyc:4-COUMARATE--COA-LIGASE-RXN;rhea:19641;rhea:19642;rhea:19643;rhea:19644;seed:rxn01182;upa:UCR01616;upa:UER00547	-999999	0			0	0
REC4D5634_RL-1445	1 MNXM11@MNXC4 + 1 MNXM14@MNXC4 + 1 MNXM89761@MNXC4 <-- 1 MNXM147@MNXC4 + 1 MNXM3@MNXC4 + 1 MNXM90665@MNXC4	r_0213	SYNM_YEAST		MNXC4			-999999	0			0	0
REE6668A9_RL-1457	1 MNXM11@MNXC4 + 1 MNXM95055@MNXC4 <-- 2 MNXM1@MNXC4 + 1 MNXM2@MNXC4 + 1 MNXM34@MNXC4 + 1 MNXM97148@MNXC4	R_HEMEOSm	COX10_YEAST		MNXC4			-999999	0			0	0
R3F12E8BA_RL-300	1 MNXM11@MNXC6 + 1 MNXM14@MNXC6 + 1 MNXM1@MNXC6 + 1 MNXM8@MNXC6 <-- 1 MNXM15@MNXC6 + 1 MNXM309@MNXC6 + 1 MNXM3@MNXC6	R_NADS1n	NADE_YEAST	MNXR3769	MNXC6	6.3.1.5;6.3.5.1	bigg:NADS1;bigg:NADS1m;brenda:BR96;brenda:BS369022;ec:6.3.1.5;ec:6.3.5.1;ecocyc:NAD-SYNTH-NH3-RXN;iaf1260:NADS1;iaf692:NADS1;igt196:NADS1;iin800:QNS1_1;iin800:QNS1_2;iit341:NADS1;ijr904.45632:NADS1;ijr904:NADS1;imm904:NADS1;imm904:NADS1n;imo1053-pao1:NADS1;imo1056:NADS1;ind750:NADS1;ind750:NADS1m;intenz:5097;ips189:NADS1;isb619:NADS1;iso783:NADS1;iyo844:NADS1;kegg:R00189;macie:M0200;metacyc:NAD-S…	-999999	0			0	0
R9D1B4549_LR-938	1 MNXM1219@MNXC3 --> 1 MNXM478@MNXC3 + 1 MNXM9@MNXC3	rxn02212	YDR127W	MNXR1594	MNXC3	4.2.3.4;4.6.1.3	bigg:DHQS;brenda:BR16093;brenda:BS398657;ec:4.2.3.4;ec:4.6.1.3;ecocyc:3-DEHYDROQUINATE-SYNTHASE-RXN;iabaylyiv4:3-DEHYDROQUINATE-SYNTHASE-RXN;iaf1260:DHQS;iag612:rbs_31;iao358:rll_54;igt196:DHQS;iin800:ARO1_1;iit341:DHQS;ijn746:DHQS;ijr904.45632:DHQS;ijr904:DHQS;imeo21:DHQS;imm904:DHQS;imo1053-pao1:DHQS;imo1056:DHQS;ind750:DHQS;inj661:DHQS;intenz:4783;irs1563.45632:R03083_c;isb619:DHQS;iso783:DHQS…	0	999999			0	0
R6F0E357A_LR-634	1 MNXM121@MNXC3 + 1 MNXM155@MNXC3 --> 1 MNXM148@MNXC3 + 1 MNXM2@MNXC3 + 1 MNXM452@MNXC3	rxn05236	TRX1_YEAST;TRX2_YEAST	MNXR4651	MNXC3	1.17.4.2	bigg:RNTR4;biopath:RXN00169;ec:1.17.4.2;iaf692:RNTR4;iao358:rll_282;ijr904.45632:RNTR4;ijr904:RNTR4;imeo21:RNTR4b;imm904:RNTR4;imo1053-pao1:RNTR4;imo1056:RNTR4;ind750:RNTR4;inj661:RNTR4;isb619:RNTR4;iso783:RNTR4;kegg:R02023;seed:rxn05236	0	999999			0	0
RB5D6709_LR-1102	1 MNXM121@MNXC3 + 1 MNXM15@MNXC3 + 1 MNXM3@MNXC3 --> 2 MNXM1@MNXC3 + 1 MNXM63@MNXC3 + 1 MNXM7@MNXC3 + 1 MNXM9@MNXC3	r_0307	URA7_YEAST;URA8_YEAST	MNXR1317	MNXC3	6.3.4.2	bigg:CTPS1;brenda:BR48389;brenda:BS363669;ec:6.3.4.2;iaf692:CTPS1;iag612:rbs_190;iin800:URA7_2;iin800:URA8_2;iit341:CTPS1;imeo21:CTPS1;imm904:CTPS1;ind750:CTPS1;inj661:CTPS1;intenz:5131;irs1563.45632:R00571_c;isb619:CTPS1;iyo844:CTPS1;kegg:R00571;rhea:16597;rhea:16598;rhea:16599;rhea:16600;seed:rxn00410;upa:UCR00571;upa:UER00277	0	999999			0	0
R8A4BE0D1_LR-809	1 MNXM121@MNXC3 + 1 MNXM2@MNXC3 + 1 MNXM37@MNXC3 + 1 MNXM3@MNXC3 --> 2 MNXM1@MNXC3 + 1 MNXM63@MNXC3 + 1 MNXM7@MNXC3 + 1 MNXM89557@MNXC3 + 1 MNXM9@MNXC3	rxn00412	URA7_YEAST;URA8_YEAST	MNXR32700	MNXC3	6.3.4.2	bigg:CTPS2;ec:6.3.4.2;ecocyc:CTPSYN-RXN;iabaylyiv4:CTPSYN-RXN;iaf1260:CTPS2;iaf692:CTPS2;igt196:CTPS2;iin800:URA7_1;iin800:URA8_1;ijn746:CTPS2;ijr904.45632:CTPS2;ijr904:CTPS2;imeo21:CTPS2;imm904:CTPS2;imo1053-pao1:CTPS2;imo1056:CTPS2;ind750:CTPS2;inj661:CTPS2;intenz:5131;iso783:CTPS2;iyo844:CTPS2;kegg:R00573;metacyc:CTPSYN-RXN;reactome:REACT_21305.1;reactome:REACT_574.4;rhea:26426;rhea:26427;rhea…	0	999999			0	0
R5DB65060_LR-524	1 MNXM121@MNXC3 + 2 MNXM1@MNXC3 + 1 MNXM80@MNXC4 --> 1 MNXM121@MNXC4 + 2 MNXM1@MNXC4 + 1 MNXM80@MNXC3	r_1276	RIM2_YEAST	MNXR29944	MNXC3%MNXC4		imm904:UTPtm;seed:rxn13415	0	999999			0	0
R39A96FDB_LR-270	1 MNXM121@MNXC3 + 2 MNXM2@MNXC3 --> 2 MNXM1@MNXC3 + 1 MNXM80@MNXC3 + 2 MNXM9@MNXC3	R_UTPH1	YND1_YEAST	MNXR73558	MNXC3	3.1.3.2;3.6.1.29;3.6.1.5	brenda:BS93268;ec:3.1.3.2;ec:3.6.1.29;ec:3.6.1.5;imm904:UTPH1;metacyc:RXN-12199;seed:rxn13414	0	999999			0	0
RC9D3B43_LR-1229	1 MNXM124@MNXC2 + 1 MNXM1@MNXC3 --> 1 MNXM124@MNXC3 + 1 MNXM1@MNXC2	rxn05652	TPO1_YEAST;TPO4_YEAST	MNXR4890	MNXC2%MNXC3		bigg:SPMDt2;ecocyc:TRANS-RXN0-266;iin800:U172;imm904:SPMDt3i;ind750:SPMDt2;iyo844:SPMDt3;rhea:28735;rhea:28736;rhea:28737;rhea:28738;seed:rxn05652;seed:rxn09660	0	999999			0	0
RD682E897_RL-1297	1 MNXM124@MNXC2 <-- 1 MNXM124@MNXC3	r_1259	TPO5_YEAST	MNXR4891	MNXC2%MNXC3		bigg:SPMDtex;iaf1260:SPMDtex;ijn746:SPMDtex;seed:rxn09266;seed:rxn13397	-999999	0			0	0
RD7BDBBC0_RL-1307	1 MNXM124@MNXC3 + 1 MNXM22@MNXC3 + 1 MNXM493@MNXC3 <-- 1 MNXM2@MNXC3 + 1 MNXM408@MNXC3 + 1 MNXM4@MNXC3	r_0937	FMS1_YEAST	MNXR8924	MNXC3	1.5.3.13;1.5.3.16;1.5.3.17	brenda:BR48997;ec:1.5.3.13;ec:1.5.3.16;ec:1.5.3.17;imm904:POLYAO3;intenz:17812;intenz:17815;intenz:17816;kegg:R09076;metacyc:RXN-9015;pubmed:11454677;pubmed:12141946;pubmed:12398765;pubmed:12727196;reactome:REACT_102085;reactome:REACT_102996;reactome:REACT_104101;reactome:REACT_2194;reactome:REACT_2194.4;reactome:REACT_2194.5;reactome:REACT_30979;reactome:REACT_33308;reactome:REACT_34337;reactome…	-999999	0			0	0
RF191F672_RL-1480	1 MNXM1253@MNXC3 <-- 1 MNXM310@MNXC3 + 1 MNXM57@MNXC3	r_0697	LGUL_YEAST	MNXR3231	MNXC3	4.4.1.5	aragem.45632:R02530_c;bigg:LGTHL;biopath:RXN00567;brenda:BR6441;brenda:BS398942;ec:4.4.1.5;ecocyc:GLYOXI-RXN;iabaylyiv4:GLYOXI-RXN;iaf1260:LGTHL;iin800:GLO1;ijr904.45632:LGTHL;ijr904:LGTHL;imm904:LGTHL;imo1053-pao1:LGTHL;imo1056:LGTHL;ind750:LGTHL;intenz:4849;iso783:LGTHL;kegg:R02530;macie:M0032;metacyc:GLYOXI-RXN;rhea:19069;rhea:19070;rhea:19071;rhea:19072;seed:rxn01834;upa:UCR02530;upa:UER00675	-999999	0			0	0
R8796A875_LR-784	1 MNXM125@MNXC3 + 1 MNXM2@MNXC3 --> 1 MNXM334@MNXC3 + 1 MNXM9@MNXC3	rxn00831	ISN1_YEAST	MNXR3873	MNXC3	3.1.3.1;3.1.3.31;3.1.3.5	bigg:NTD11;bigg:NTD11pp;biopath:RXN00833;brenda:BS64634;ec:3.1.3.1;ec:3.1.3.31;ec:3.1.3.5;ecocyc:RXN-7607;iabaylyiv4:RXN-7607;iaf1260:NTD11;iaf1260:NTD11pp;iao358:rll_294;iin800:U32;ijn746:NTD11;ijn746:NTD11pp;ijr904.45632:NTD11;ijr904:NTD11;imeo21:NTD11;imm904:NTD11;imo1053-pao1:NTD11;imo1056:NTD11;ind750:NTD11;inj661:NTD11;irs1563.45632:R01126_c;iso783:NTD11;kegg:R01126;metacyc:RXN-7607;reactom…	0	999999			0	0
R75E08CB8_LR-682	1 MNXM125@MNXC3 + 1 MNXM42@MNXC3 + 1 MNXM51@MNXC3 --> 2 MNXM1@MNXC3 + 1 MNXM30@MNXC3 + 1 MNXM565@MNXC3 + 1 MNXM9@MNXC3	rxn00838	YNL220W	MNXR68295	MNXC3	6.3.4.4	bigg:ADSS;biopath:RXN01479;brenda:BR141;ec:6.3.4.4;ecocyc:ADENYLOSUCCINATE-SYNTHASE-RXN;iabaylyiv4:ADENYLOSUCCINATE-SYNTHASE-RXN;iaf1260:ADSS;iaf692:ADSS;iag612:rbs_328;iao358:rll_363;igt196:ADSS;iin800:ADE12;iit341:ADSS;ijn746:ADSS;ijr904.45632:ADSS;ijr904:ADSS;imeo21:ADSS;imm904:ADSS;imo1053-pao1:ADSS_i;imo1056:ADSS_i;ind750:ADSS;inj661:ADSS;intenz:5133;isb619:ADSS;iso783:ADSS;iyo844:ADSS;kegg:…	0	999999			0	0
R17F3A914_RL-48	1 MNXM1265@MNXC3 + 1 MNXM1@MNXC3 + 1 MNXM7@MNXC3 <-- 1 MNXM3@MNXC3 + 1 MNXM602@MNXC3	r_0997	YDR127W	MNXR4842	MNXC3	2.7.1.71	bigg:SHKK;biopath:RXN00448;brenda:BR47798;ec:2.7.1.71;ecocyc:SHIKIMATE-KINASE-RXN;iabaylyiv4:SHIKIMATE-KINASE-RXN;iaf1260:SHKK;iaf692:SHKK;iag612:rbs_189;iao358:rll_60;igt196:SHKK;iin800:ARO1_4;iit341:SHKK;ijn746:SHKK;ijr904.45632:SHKK;ijr904:SHKK;imeo21:SHKK;imm904:SHKK;imo1053-pao1:SHKK;imo1056:SHKK;ind750:SHKK;inj661:SHKK;intenz:2901;isb619:SHKK;iso783:SHKK;iyo844:SHKK;kegg:R02412;metacyc:SHIK…	-999999	0			0	0
R5F01904_LR-531	1 MNXM1265@MNXC3 + 1 MNXM73@MNXC3 --> 1 MNXM1365@MNXC3 + 1 MNXM9@MNXC3	r_0065	YDR127W	MNXR4464	MNXC3	2.5.1.19	bigg:PSCVT;bigg:PSCVTi;brenda:BR47516;brenda:BS355056;ec:2.5.1.19;ecocyc:2.5.1.19-RXN;iabaylyiv4:2.5.1.19-RXN;iaf1260:PSCVT;iaf692:PSCVT;iao358:rll_53;igt196:PSCVT;iin800:ARO1_5;iit341:PSCVT;ijn746:PSCVT;ijr904.45632:PSCVT;ijr904:PSCVT;imeo21:PSCVT;imm904:PSCVTi;imo1053-pao1:PSCVT;imo1056:PSCVT;ind750:PSCVTi;inj661:PSCVT;intenz:2724;irs1563.45632:R03460_c;isb619:PSCVT;iso783:PSCVT;iyo844:PSCVT;ke…	0	999999			0	0
RDE46A37E_B-1349	1 MNXM1269@MNXC3 + 1 MNXM12@MNXC3 <==> 1 MNXM21@MNXC3 + 1 MNXM925@MNXC3	rxn05349	FAS1_YEAST+FAS2_YEAST	MNXR35617	MNXC3	2.3.1.180;2.3.1.38;2.3.1.85;2.3.1.86	bigg:ACOATA;bigg:ACOATAm;biopath:RXN00665;brenda:BR44038;ec:2.3.1.180;ec:2.3.1.38;ec:2.3.1.85;ec:2.3.1.86;kegg:R01624;metacyc:ACP-S-ACETYLTRANSFER-RXN;seed:rxn05349	-999999	999999			0	0
RF24E59CA_B-1484	1 MNXM1269@MNXC4 + 1 MNXM12@MNXC4 <==> 1 MNXM21@MNXC4 + 1 MNXM925@MNXC4	R_106	ACPM_YEAST+CEM1_YEAST+ETR1_YEAST+FABD_YEAST+FABG_YEAST+HTD2_YEAST	MNXR35617	MNXC4	2.3.1.180;2.3.1.38;2.3.1.85;2.3.1.86	bigg:ACOATA;bigg:ACOATAm;biopath:RXN00665;brenda:BR44038;ec:2.3.1.180;ec:2.3.1.38;ec:2.3.1.85;ec:2.3.1.86;kegg:R01624;metacyc:ACP-S-ACETYLTRANSFER-RXN;seed:rxn05349	-999999	999999			0	0
R43421187_LR-329	1 MNXM1269@MNXC4 + 3 MNXM184@MNXC4 + 9 MNXM1@MNXC4 + 6 MNXM6@MNXC4 --> 3 MNXM13@MNXC4 + 1 MNXM23586@MNXC4 + 3 MNXM2@MNXC4 + 6 MNXM5@MNXC4 + 3 MNXM925@MNXC4	R_FAS80ACPm_L	ACPM_YEAST+CEM1_YEAST+ETR1_YEAST+FABD_YEAST+FABG_YEAST+HTD2_YEAST	MNXR68943	MNXC4		bigg:FAS80ACPm_L;imm904:FAS80ACPm_L;ind750:FAS80ACPm_L;obsolete:rxn13285;seed:rxn09422	0	999999			0	0
R435A649E_B-330	1 MNXM126@MNXC3 <==> 1 MNXM275@MNXC3	rxn01106	PMG1_YEAST;PMG2_YEAST;PMG3_YEAST	MNXR4195	MNXC3	5.4.2.1;5.4.2.4	bigg:PGM;biopath:RXN00422;brenda:BR17;brenda:BS1158;ec:5.4.2.1;ec:5.4.2.4;ecocyc:3PGAREARR-RXN;iabaylyiv4:3PGAREARR-RXN;iaf1260:PGM;iaf692:PGM;iag612:rbs_70;iao358:rll_326;iao358:rll_476;iao358:rll_481;igt196:PGM;iin800:GPM1_2;iin800:GPM2;iin800:GPM3;iit341:PGM;ijn746:PGM;ijr904.45632:PGM;ijr904:PGM;imeo21:PGM;imm904:PGM;imo1053-pao1:PGM;imo1056:PGM;ind750:PGM;inj661:PGM;intenz:4989;ips189:PGM;ir…	-999999	999999			0	0
R365B2BE4_LR-257	1 MNXM127@MNXC2 + 1 MNXM1@MNXC2 --> 1 MNXM127@MNXC3 + 1 MNXM1@MNXC3	r_1177	ITR1_YEAST;ITR2_YEAST	MNXR3112	MNXC2%MNXC3		bigg:INSTt2;bigg:INSTt2r;iag612:rbs_349;iag612:rbs_350;iag612:rbs_351;iin800:ITR1;iin800:ITR2;imm904:INSTt2;ind750:INSTt2;iyo844:INSTt2;seed:rxn05593	0	999999			0	0
R4269EB94_LR-322	1 MNXM1288@MNXC3 + 1 MNXM2@MNXC3 --> 1 MNXM1@MNXC3 + 1 MNXM260@MNXC3 + 1 MNXM39@MNXC3	r_0762	BNA3_YEAST	MNXR2258	MNXC3	3.5.1.9	bigg:FKYNH;biopath:RXN00322;brenda:BR22715;ec:3.5.1.9;iin800:U53;imm904:FKYNH;imo1053-pao1:FKYNH;imo1056:FKYNH;ind750:FKYNH;intenz:4193;kegg:R01959;metacyc:ARYLFORMAMIDASE-RXN;pubmed:12007602;reactome:REACT_101177;reactome:REACT_101720;reactome:REACT_105730;reactome:REACT_110747;reactome:REACT_113469;reactome:REACT_1187;reactome:REACT_1804;reactome:REACT_31432;reactome:REACT_46660;reactome:REACT_…	0	999999			0	0
R1FFDF741_RL-111	1 MNXM1294@MNXC3 + 1 MNXM1@MNXC3 + 1 MNXM7@MNXC3 <-- 1 MNXM271@MNXC3 + 1 MNXM3@MNXC3	r_0887	K6PF1_YEAST+K6PF2_YEAST	MNXR4174	MNXC3	2.7.1.11	bigg:PFK_3;ec:2.7.1.11;ecocyc:RXN0-6541;iin800:PFK1_3;imm904:PFK_3;ind750:PFK_3;kegg:R01843;metacyc:RXN0-6541;obsolete:rxn09501;rhea:31443;rhea:31444;rhea:31445;rhea:31446;seed:rxn01343	-999999	0			0	0
R33750CA3_B-243	1 MNXM12@MNXC11 + 1 MNXM1@MNXC11 + 1 MNXM64019@MNXC11 <==> 1 MNXM1504@MNXC11 + 1 MNXM914@MNXC11	r_0265	LAC1_YEAST;LAG1_YEAST;YPC1_YEAST	MNXR65605	MNXC11		bigg:CERS224;imm904:CERASE224er;imm904:CERS224;imm904:CERS224er;ind750:CERS224;obsolete:rxn13240;pubmed:11387200;rhea:33595;rhea:33596;rhea:33597;rhea:33598;seed:rxn09603	-999999	0			0	0
R33750CA3_B-244	1 MNXM12@MNXC11 + 1 MNXM1@MNXC11 + 1 MNXM64019@MNXC11 <==> 1 MNXM1504@MNXC11 + 1 MNXM914@MNXC11	r_0265	YDC1_YEAST;YPC1_YEAST	MNXR65605	MNXC11		bigg:CERS224;imm904:CERASE224er;imm904:CERS224;imm904:CERS224er;ind750:CERS224;obsolete:rxn13240;pubmed:11387200;rhea:33595;rhea:33596;rhea:33597;rhea:33598;seed:rxn09603	0	999999			0	0
R8CDEEFF1_B-826	1 MNXM12@MNXC11 + 1 MNXM1@MNXC11 + 1 MNXM64020@MNXC11 <==> 1 MNXM1504@MNXC11 + 1 MNXM302@MNXC11	r_0263	LAC1_YEAST;LAG1_YEAST;YDC1_YEAST	MNXR65604	MNXC11		bigg:CERS124;imm904:CERASE124er;imm904:CERS124;imm904:CERS124er;ind750:CERS124;obsolete:rxn13239;pubmed:11387200;rhea:33591;rhea:33592;rhea:33593;rhea:33594;seed:rxn09607	-999999	0			0	0
R8CDEEFF1_B-827	1 MNXM12@MNXC11 + 1 MNXM1@MNXC11 + 1 MNXM64020@MNXC11 <==> 1 MNXM1504@MNXC11 + 1 MNXM302@MNXC11	r_0263	YDC1_YEAST	MNXR65604	MNXC11		bigg:CERS124;imm904:CERASE124er;imm904:CERS124;imm904:CERS124er;ind750:CERS124;obsolete:rxn13239;pubmed:11387200;rhea:33591;rhea:33592;rhea:33593;rhea:33594;seed:rxn09607	0	999999			0	0
R6BE38675_RL-614	1 MNXM12@MNXC13 + 1 MNXM1@MNXC13 + 1 MNXM236@MNXC13 <-- 1 MNXM272@MNXC13 + 1 MNXM2@MNXC13	r_0849	PTE1_YEAST	MNXR1990	MNXC13	3.1.2.2	bigg:FACOAE180;ec:3.1.2.2;kegg:R08174;metacyc:RXN-9624;pubmed:18702504;rhea:30139;rhea:30140;rhea:30141;rhea:30142	-999999	0			0	0
RDD6117AA_RL-1342	1 MNXM12@MNXC13 + 1 MNXM1@MNXC13 + 1 MNXM314@MNXC13 <-- 1 MNXM224@MNXC13 + 1 MNXM2@MNXC13	r_0848	PTE1_YEAST	MNXR1986	MNXC13	3.1.2.2;3.1.2.20	bigg:FACOAE140;brenda:BS360734;ec:3.1.2.2;ec:3.1.2.20;iabaylyiv4:0-COA-THIOLASE-RXN;iabaylyiv4:C14;iaf1260:FACOAE140;imeo21:FACOAE140;imm904:PTE7x;inj661:FACOAE140;metacyc:RXN-9626;seed:rxn08441	-999999	0			0	0
RAC655FD5_RL-1039	1 MNXM12@MNXC13 + 1 MNXM1@MNXC13 + 1 MNXM402@MNXC13 <-- 1 MNXM2@MNXC13 + 1 MNXM363@MNXC13	r_0845	PTE1_YEAST	MNXR1985	MNXC13	2.3.1.16;3.1.2.2;3.1.2.20	bigg:FACOAE120;brenda:BS380602;ec:2.3.1.16;ec:3.1.2.2;ec:3.1.2.20;iabaylyiv4:0-COA-THIOLASE-RXN;iabaylyiv4:C12;iaf1260:FACOAE120;imm904:PTE11x;metacyc:RXN-9627;obsolete:rxn10359;pubmed:18702504;rhea:30135;rhea:30136;rhea:30137;rhea:30138;seed:rxn08440	-999999	0			0	0
RE094553F_RL-1361	1 MNXM12@MNXC13 + 1 MNXM1@MNXC13 + 1 MNXM750@MNXC13 <-- 1 MNXM2@MNXC13 + 1 MNXM342@MNXC13	r_0850	PTE1_YEAST	MNXR1993	MNXC13	3.1.2.20	bigg:FACOAE80;brenda:BS380687;ec:3.1.2.20;iabaylyiv4:0-COA-THIOLASE-RXN;iabaylyiv4:C8;iaf1260:FACOAE80;imm904:PTE9x;pubmed:18702504;rhea:30143;rhea:30144;rhea:30145;rhea:30146;seed:rxn08447	-999999	0			0	0
RCEC205CF_LR-1255	1 MNXM12@MNXC13 + 1 MNXM2@MNXC13 --> 2 MNXM1@MNXC13 + 1 MNXM373@MNXC13 + 1 MNXM45@MNXC13	R_COAHLp	PCD1_YEAST	MNXR449	MNXC13		bigg:ACPS;bigg:ACPSm;iit341:ACPS;imm904:ACPSm;imm904:COAHLp;ind750:ACPSm;metacyc:RXN-10811;seed:rxn09532	0	999999			0	0
R3B133B84_RL-280	1 MNXM12@MNXC3 + 0.77 MNXM1@MNXC3 + 0.01 MNXM226@MNXC3 <-- 0.1 MNXM224@MNXC3 + 0.05 MNXM272@MNXC3 + 0.06 MNXM363@MNXC3 + 0.02 MNXM486@MNXC3 + 0.17 MNXM56353@MNXC3 + 1 MNXM66@MNXC3 + 0.24 MNXM686@MNXC3 + 0.27 MNXM88@MNXC3 + 0.09 MNXM90369@MNXC3	R_GAT1_SC	GPT1_YEAST;GPT2_YEAST	MNXR69108	MNXC3			-999999	0			0	0
R4A09C37B_RL-364	1 MNXM12@MNXC3 + 0.77 MNXM1@MNXC3 + 0.01 MNXM248@MNXC3 <-- 0.1 MNXM224@MNXC3 + 0.05 MNXM272@MNXC3 + 0.06 MNXM363@MNXC3 + 0.02 MNXM486@MNXC3 + 0.17 MNXM56353@MNXC3 + 0.24 MNXM686@MNXC3 + 0.27 MNXM88@MNXC3 + 0.01 MNXM90149@MNXC3 + 0.09 MNXM90369@MNXC3	R_TRIGS_SC	ARE1_YEAST;ARE2_YEAST;DGAT2_YEAST	MNXR69998	MNXC3			-999999	0			0	0
R5780CE12_RL-482	1 MNXM12@MNXC3 + 0.77 MNXM1@MNXC3 + 0.01 MNXM297@MNXC3 <-- 0.1 MNXM224@MNXC3 + 0.05 MNXM272@MNXC3 + 0.06 MNXM363@MNXC3 + 0.02 MNXM486@MNXC3 + 0.17 MNXM56353@MNXC3 + 0.24 MNXM686@MNXC3 + 0.27 MNXM88@MNXC3 + 0.09 MNXM90369@MNXC3 + 0.01 maranasiMM9041agpcSC@MNXC3	R_LPCAT_SC	TAZ1_YEAST		MNXC3	2.3.1.23		-999999	0			0	0
RDB594412_RL-1331	1 MNXM12@MNXC3 + 0.77 MNXM1@MNXC3 + 0.01 MNXM90650@MNXC3 <-- 0.1 MNXM224@MNXC3 + 0.01 MNXM226@MNXC3 + 0.05 MNXM272@MNXC3 + 0.06 MNXM363@MNXC3 + 0.02 MNXM486@MNXC3 + 0.17 MNXM56353@MNXC3 + 0.24 MNXM686@MNXC3 + 0.27 MNXM88@MNXC3 + 0.09 MNXM90369@MNXC3	R_AGAT_SC	ATC6_YEAST;PLSC_YEAST	MNXR68299	MNXC3	2.3.1.51	bigg:AGAT_SC;ec:2.3.1.51	-999999	0			0	0
R3E5EC630_RL-292	1 MNXM12@MNXC3 + 0.77 MNXM1@MNXC3 + 0.01 MNXM91820@MNXC3 <-- 0.1 MNXM224@MNXC3 + 0.05 MNXM272@MNXC3 + 0.06 MNXM363@MNXC3 + 0.02 MNXM486@MNXC3 + 0.17 MNXM56353@MNXC3 + 0.24 MNXM686@MNXC3 + 1 MNXM77@MNXC3 + 0.27 MNXM88@MNXC3 + 0.09 MNXM90369@MNXC3	R_GAT2_SC	GPT1_YEAST;GPT2_YEAST	MNXR69109	MNXC3			-999999	0			0	0
R43732CB3_RL-333	1 MNXM12@MNXC3 + 1 MNXM133@MNXC3 <-- 2 MNXM21@MNXC3	r_0103	THIL_YEAST	MNXR341	MNXC3	2.3.1.16;2.3.1.9	aragem.45632:R00238_p;bigg:ACACT1;bigg:ACACT1m;bigg:ACACT1r;bigg:ACACT1rm;bigg:ACACT1x;bigg:KAT1;biopath:RXN00225;biopath:RXN01163;brenda:BR44092;ec:2.3.1.16;ec:2.3.1.9;ecocyc:ACETYL-COA-ACETYLTRANSFER-RXN;iabaylyiv4:ACETYL-COA-ACETYLTRANSFER-RXN;iaf1260:ACACT1r;iaf1260:KAT1;iaf692:ACACT1;iao358:rll_136;iin800:ERG10;iit341:ACACT1r;ijn746:ACACT1r;ijn746:KAT1;ijr904.45632:ACACT1r;ijr904:ACACT1r;ime…	-999999	0			0	0
RC339D5F7_RL-1188	1 MNXM12@MNXC3 + 1 MNXM13@MNXC3 + 1 MNXM559@MNXC3 <-- 1 MNXM1@MNXC3 + 1 MNXM53@MNXC3 + 1 MNXM88@MNXC3	rxn00948	LCB1_YEAST+LCB2_YEAST+TSC3_YEAST	MNXR4817	MNXC3	2.3.1.50	bigg:SERPT;biopath:RXN01144;brenda:BR44052;ec:2.3.1.50;iin800:LCB1;iin800:LCB2;imm904:SERPT;ind750:SERPT;intenz:2318;kegg:R01281;metacyc:SERINE-C-PALMITOYLTRANSFERASE-RXN;pubmed:10722674;pubmed:11242114;pubmed:17023427;pubmed:17331073;pubmed:9363775;reactome:REACT_102523;reactome:REACT_103501;reactome:REACT_107523;reactome:REACT_116146;reactome:REACT_142371;reactome:REACT_19401;reactome:REACT_194…	-999999	0			0	0
R206CACB8_RL-115	1 MNXM12@MNXC3 + 1 MNXM13@MNXC3 + 3 MNXM2@MNXC3 + 3 MNXM5@MNXC3 + 1 MNXM83847@MNXC3 <-- 5 MNXM1@MNXC3 + 1 MNXM402@MNXC3 + 1 MNXM40@MNXC3 + 1 MNXM4@MNXC3 + 3 MNXM6@MNXC3	R_FAS141	ELO1_YEAST	MNXR81041	MNXC3		imm904:FAS141;seed:rxn13281	-999999	0			0	0
R1733AF53_RL-45	1 MNXM12@MNXC3 + 1 MNXM13@MNXC3 + 3 MNXM2@MNXC3 + 3 MNXM5@MNXC3 + 1 MNXM950@MNXC3 <-- 4 MNXM1@MNXC3 + 1 MNXM314@MNXC3 + 1 MNXM40@MNXC3 + 1 MNXM4@MNXC3 + 3 MNXM6@MNXC3	r_0390	ELO1_YEAST	MNXR2139	MNXC3	2.3.1.85	bigg:FAS161;ec:2.3.1.85	-999999	0			0	0
R67B33977_B-582	1 MNXM12@MNXC3 + 1 MNXM184@MNXC3 <==> 1 MNXM1@MNXC3 + 1 MNXM40@MNXC3 + 1 MNXM925@MNXC3	rxn05465	FAS1_YEAST+FAS2_YEAST		MNXC3	2.3.1.39		-999999	999999			0	0
R3F97BF7C_RL-305	1 MNXM12@MNXC3 + 1 MNXM1@MNXC3 + 1 MNXM64019@MNXC3 <-- 1 MNXM1504@MNXC3 + 1 MNXM914@MNXC3	rxn09603	LAC1_YEAST;LAG1_YEAST	MNXR65605	MNXC3		bigg:CERS224;imm904:CERASE224er;imm904:CERS224;imm904:CERS224er;ind750:CERS224;obsolete:rxn13240;pubmed:11387200;rhea:33595;rhea:33596;rhea:33597;rhea:33598;seed:rxn09603	-999999	0			0	0
R892F5660_RL-796	1 MNXM12@MNXC3 + 1 MNXM1@MNXC3 + 1 MNXM64020@MNXC3 <-- 1 MNXM1504@MNXC3 + 1 MNXM302@MNXC3	rxn09607	LAC1_YEAST;LAG1_YEAST	MNXR65604	MNXC3		bigg:CERS124;imm904:CERASE124er;imm904:CERS124;imm904:CERS124er;ind750:CERS124;obsolete:rxn13239;pubmed:11387200;rhea:33591;rhea:33592;rhea:33593;rhea:33594;seed:rxn09607	-999999	0			0	0
R56D4FB79_RL-475	1 MNXM12@MNXC3 + 1 MNXM1@MNXC3 + 1 MNXM98@MNXC3 <-- 1 MNXM21@MNXC3 + 1 MNXM2@MNXC3 + 1 MNXM69@MNXC3	rxn00330	MASY_YEAST;MASZ_YEAST	MNXR3388	MNXC3	2.3.3.9;4.1.3.2	bigg:MALS;bigg:MALSp;biopath:RXN00920;brenda:BR47548;ec:2.3.3.9;ec:4.1.3.2;ecocyc:MALSYN-RXN;iabaylyiv4:MALSYN-RXN;iaf1260:MALS;iin800:DAL7;iin800:MLS1;iit341:MALS;ijn746:MALS;ijr904.45632:MALS;ijr904:MALS;imeo21:MALS;imm904:MALS;imm904:MALSp;imo1053-pao1:MALS;imo1056:MALS;ind750:MALSp;inj661:MALS;intenz:10569;irs1563.45632:R00472_x;iso783:MALS;kegg:R00472;macie:M0053;metacyc:MALSYN-RXN;pir:I4071…	-999999	0			0	0
RBAA3CF4C_B-1134	1 MNXM12@MNXC3 + 1 MNXM333@MNXC3 + 2 MNXM5@MNXC3 <==> 1 MNXM197@MNXC3 + 2 MNXM1@MNXC3 + 2 MNXM6@MNXC3	r_0558	HMDH1_YEAST;HMDH2_YEAST	MNXR2981	MNXC3	1.1.1.34	bigg:HMGCOAR;bigg:HMGCOARi;bigg:HMGCOARr;bigg:HMGCOARx;biopath:RXN00349;brenda:BR29297;brenda:BS188050;brenda:BS370753;brenda:BS383829;brenda:BS394874;ec:1.1.1.34;iaf692:HMGCOARi;iao358:rll_269;iin800:HMG1;iin800:HMG2;imm904:HMGCOAR;ind750:HMGCOAR;intenz:1033;isb619:HMGCOARi;kegg:R02082;macie:M0093;metacyc:1.1.1.34-RXN;obsolete:rxn09618;pubmed:10698924;pubmed:1967820;reactome:REACT_100813;reactom…	-999999	999999			0	0
RA18AC2B9_RL-968	1 MNXM12@MNXC3 + 1 maranasiMM9042mbac@MNXC3 <-- 1 MNXM21@MNXC3 + 1 maranasiMM9042mbtoh@MNXC3	R_OHACT3	ATF1_YEAST;ATF2_YEAST		MNXC3	2.3.1.84		-999999	0			0	0
RAB061259_RL-1029	1 MNXM12@MNXC3 + 1 maranasiMM904aces@MNXC3 <-- 1 MNXM21@MNXC3 + 1 MNXM303@MNXC3	R_OHACT1	ATF1_YEAST;ATF2_YEAST		MNXC3	2.3.1.84		-999999	0			0	0
R4C9860DB_RL-387	1 MNXM12@MNXC3 + 1 maranasiMM904iamac@MNXC3 <-- 1 MNXM21@MNXC3 + 1 maranasiMM904iamoh@MNXC3	R_OHACT2	ATF1_YEAST;ATF2_YEAST		MNXC3	2.3.1.84		-999999	0			0	0
R74A19964_RL-671	1 MNXM12@MNXC3 + 1 maranasiMM904ibutac@MNXC3 <-- 1 MNXM21@MNXC3 + 1 maranasiMM904ibutoh@MNXC3	R_OHACT4	ATF1_YEAST;ATF2_YEAST		MNXC3	2.3.1.84		-999999	0			0	0
R2BAC047E_RL-201	1 MNXM12@MNXC3 + 1 maranasiMM904pheac@MNXC3 <-- 1 MNXM21@MNXC3 + 1 maranasiMM9042phetoh@MNXC3	R_OHACT5	ATF1_YEAST;ATF2_YEAST		MNXC3	2.3.1.84		-999999	0			0	0
R1659B344_LR-38	1 MNXM12@MNXC3 --> 1 MNXM12@MNXC4	r_1129	LEU5_YEAST	MNXR1228	MNXC3%MNXC4		bigg:COAt;bigg:COAtl;bigg:COAtm;bigg:COAtn;bigg:COAtp;bigg:COAtr;imeo21:COAt;inj661:COAt;ips189:COAt;reactome:REACT_104654;reactome:REACT_105531;reactome:REACT_11209;reactome:REACT_114125;reactome:REACT_114308;reactome:REACT_131574;reactome:REACT_158061;reactome:REACT_31262;reactome:REACT_86944;reactome:REACT_88273;reactome:REACT_88951;reactome:REACT_91100;reactome:REACT_91139;reactome:REACT_9432…	0	999999			0	0
RF857D268_B-1517	1 MNXM12@MNXC3 <==> 1 MNXM12@MNXC6	r_1699		MNXR1228	MNXC3%MNXC6		bigg:COAt;bigg:COAtl;bigg:COAtm;bigg:COAtn;bigg:COAtp;bigg:COAtr;imeo21:COAt;inj661:COAt;ips189:COAt;reactome:REACT_104654;reactome:REACT_105531;reactome:REACT_11209;reactome:REACT_114125;reactome:REACT_114308;reactome:REACT_131574;reactome:REACT_158061;reactome:REACT_31262;reactome:REACT_86944;reactome:REACT_88273;reactome:REACT_88951;reactome:REACT_91100;reactome:REACT_91139;reactome:REACT_9432…	-999999	999999			0	0
R18E9BBAF_RL-55	1 MNXM12@MNXC4 + 1 MNXM164@MNXC4 + 1 MNXM1@MNXC4 <-- 1 MNXM2@MNXC4 + 1 MNXM91099@MNXC4	R_4HBZFm		MNXR68207	MNXC4		bigg:4HBZFm;imm904:4HBZFm;seed:rxn13208	-999999	0			0	0
R1195710D_B-11	1 MNXM12@MNXC4 + 1 MNXM1747@MNXC4 + 1 MNXM3@MNXC4 <==> 1 MNXM1671@MNXC4 + 1 MNXM7@MNXC4 + 1 MNXM9@MNXC4	r_0668	SUCA_YEAST+SUCB_YEAST	MNXR3139	MNXC4	6.2.1.5	bigg:ITCOALm;ec:6.2.1.5;iin800:LSC1;imm904:ITCOALm;ind750:ITCOALm;irs1563.45632:R02404_c;kegg:R02404;seed:rxn01731	-999999	999999			0	0
R17F3EE9A_B-49	1 MNXM12@MNXC4 + 1 MNXM184@MNXC4 <==> 1 MNXM1@MNXC4 + 1 MNXM40@MNXC4 + 1 MNXM925@MNXC4	R_855	ACPM_YEAST+CEM1_YEAST+ETR1_YEAST+FABD_YEAST+FABG_YEAST+HTD2_YEAST		MNXC4			-999999	999999			0	0
R5C32BAC_RL-512	1 MNXM12@MNXC4 + 1 MNXM1@MNXC4 + 1 MNXM26@MNXC4 <-- 1 MNXM21@MNXC4 + 1 MNXM2@MNXC4	r_0111	ACH1_YEAST	MNXR429	MNXC4	3.1.2.1	bigg:ACOAH;bigg:ACOAHi;brenda:BR11726;ec:3.1.2.1;iin800:ACH1;imm904:ACOAHim;ind750:ACOAH;intenz:3252;kegg:R00227;metacyc:ACETYL-COA-HYDROLASE-RXN;pubmed:10092594;pubmed:16756494;reactome:REACT_104855;reactome:REACT_105619;reactome:REACT_109012;reactome:REACT_109195;reactome:REACT_136034;reactome:REACT_16974;reactome:REACT_16974.1;reactome:REACT_77871;reactome:REACT_83459;reactome:REACT_83490;reac…	-999999	0			0	0
R14887E4E_RL-25	1 MNXM12@MNXC4 + 1 MNXM1@MNXC4 + 1 MNXM730@MNXC4 <-- 1 MNXM21@MNXC4 + 1 MNXM89557@MNXC4	r_0761	YMR062C;NAGS_YEAST	MNXR30582	MNXC4	2.1.4.1;2.3.1.1	bigg:ACGS;bigg:ACGSm;biopath:RXN00418;brenda:BR43962;ec:2.1.4.1;ec:2.3.1.1;ecocyc:N-ACETYLTRANSFER-RXN;iabaylyiv4:N-ACETYLTRANSFER-RXN;iaf1260:ACGS;iaf692:ACGS;iag612:rbs_115;iao358:rll_51;igt196:ACGS;iin800:ECM40_1;ijn746:ACGS;ijr904.45632:ACGS;ijr904:ACGS;imeo21:ACGS;imm904:ACGSm;imo1053-pao1:ACGS;imo1056:ACGS;ind750:ACGSm;inj661:ACGS;intenz:2269;isb619:ACGS;iso783:ACGS;iyo844:ACGS;kegg:R00259;…	-999999	0			0	0
RA5BE572E_RL-994	1 MNXM12@MNXC4 + 1 MNXM1@MNXC4 + 1 MNXM9861@MNXC4 <-- 1 MNXM2@MNXC4 + 1 MNXM46@MNXC4 + 1 MNXM86@MNXC4	r_0028	CISY3_YEAST	MNXR10437	MNXC4	2.3.3.5;4.1.3.31	bigg:MCITS;brenda:BS321833;ec:2.3.3.5;ec:4.1.3.31;iabaylyiv4:2-METHYLCITRATE-SYNTHASE-RXN;iaf1260:MCITS;iag612:rbs_524;ijn746:MCITS;ijr904.45632:MCITS;ijr904:MCITS;imm904:MCITSm;ind750:MCITS;iso783:MCITS;iyo844:MCITS;kegg:R00931;seed:rxn00679	-999999	0			0	0
R1BFD4017_B-78	1 MNXM12@MNXC4 + 1 MNXM25@MNXC4 + 1 MNXM3@MNXC4 <==> 1 MNXM7@MNXC4 + 1 MNXM92@MNXC4 + 1 MNXM9@MNXC4	r_1022	SUCA_YEAST+SUCB_YEAST	MNXR4958	MNXC4	6.2.1.4;6.2.1.5	bigg:SUCOAS;bigg:SUCOASm;biopath:RXN00971;brenda:BR88;ec:6.2.1.4;ec:6.2.1.5;ecocyc:SUCCCOASYN-RXN;iabaylyiv4:SUCCCOASYN-RXN;iaf1260:SUCOAS;iag612:rbs_554;iao358:rll_611;iin800:LSC2;ijn746:SUCOAS;ijr904.45632:SUCOAS;ijr904:SUCOAS;imeo21:SUCOAS;imm904:SUCOASm;imo1053-pao1:SUCOAS;imo1056:SUCOAS;ind750:SUCOAS1m;inj661:SUCOAS;intenz:5063;irs1563.45632:R00405_m;isb619:SUCOAS;iso783:SUCOAS;iyo844:SUCOAS…	-999999	999999			0	0
RE8E0B672_RL-1418	1 MNXM130@MNXC11 + 1 MNXM2@MNXC11 + 1 MNXM5@MNXC11 <-- 1 MNXM1@MNXC11 + 1 MNXM292@MNXC11 + 1 MNXM4@MNXC11 + 1 MNXM6@MNXC11	r_1011	ERG1_YEAST+NCPR_YEAST	MNXR4898	MNXC11	1.14.13.132;1.14.99.7	bigg:SQLEr;biopath:RXN01263;brenda:BR40381;ec:1.14.13.132;ec:1.14.99.7;iin800:ERG1;imm904:SQLEr;ind750:SQLEer;intenz:18776;kegg:R02874;metacyc:SQUALENE-MONOOXYGENASE-RXN;obsolete:rxn09613;pubmed:10666321;pubmed:8358382;reactome:REACT_103486;reactome:REACT_103513;reactome:REACT_108543;reactome:REACT_110710;reactome:REACT_31775;reactome:REACT_34517;reactome:REACT_77573;reactome:REACT_80341;reactome…	-999999	0			0	0
R912B91EC_LR-851	1 MNXM130@MNXC3 --> 1 MNXM482@MNXC3	rxn02290	ERG7_YEAST	MNXR3256	MNXC3	5.4.99.7	aragem.45632:R03199_c;bigg:LNSTLS;bigg:LNSTLSr;biopath:RXN00903;brenda:BR254;ec:5.4.99.7;iin800:ERG7;imm904:LNSTLS;ind750:LNSTLS;intenz:5013;irs1563.45632:R03199_c;kegg:R03199;metacyc:LANOSTEROL-SYNTHASE-RXN;pubmed:14766201;pubmed:5918048;pubmed:8593458;reactome:REACT_106250;reactome:REACT_112890;reactome:REACT_114747;reactome:REACT_126689;reactome:REACT_133179;reactome:REACT_154156;reactome:REAC…	0	999999			0	0
RBA7FD0F9_RL-1132	1 MNXM1312@MNXC3 + 1 MNXM15@MNXC3 <-- 1 MNXM2617@MNXC3 + 1 MNXM2@MNXC3	rxn02275	YMR293C;AMDY_YEAST	MNXR55041	MNXC3	3.5.1.4	bigg:AMID;biopath:RXN01200;ec:3.5.1.4;iin800:AMD2_1;iin800:YMR293C;imm904:AMID;ind750:AMID;kegg:R03180;metacyc:GUANIDINOBUTANAMIDE-NH3-RXN;rhea:34375;rhea:34376;rhea:34377;rhea:34378;seed:rxn02275	-999999	0			0	0
R1D441982_B-91	1 MNXM131@MNXC3 + 1 MNXM98@MNXC4 <==> 1 MNXM131@MNXC4 + 1 MNXM98@MNXC3	rxn09779	ATC6_YEAST;TXTP_YEAST	MNXR1180	MNXC3%MNXC4		bigg:CITtam;bigg:CITtap;iin800:CTP1_1;imm904:CITtam;imm904:CITtap;ind750:CITtam;ind750:CITtap;reactome:REACT_100718;reactome:REACT_102592;reactome:REACT_102737;reactome:REACT_105672;reactome:REACT_108014;reactome:REACT_110146;reactome:REACT_112645;reactome:REACT_128927;reactome:REACT_1605;reactome:REACT_29749;reactome:REACT_33746;reactome:REACT_82513;reactome:REACT_82573;reactome:REACT_82576;reac…	-999999	999999			0	0
R6653A3C_B-569	1 MNXM131@MNXC4 <==> 1 MNXM89661@MNXC4	r_278;r_277	ACON2_YEAST;ACON_YEAST	MNXR30608	MNXC4	4.2.1.3	bigg:ACONT;bigg:ACONTm;ec:4.2.1.3;iaf692:ACONT;iag612:rbs_208;iao358:rll_93;iin800:ACO1;iin800:YJL200C;iit341:ACONT;ijn746:ACONT;ijr904.45632:ACONT;ijr904:ACONT;imeo21:ACONT;imm904:ACONT;imm904:ACONTm;imo1053-pao1:ACONT;imo1056:ACONT;ind750:ACONT;ind750:ACONTm;inj661:ACONT;intenz:10764;irs1563.45632:R01324_c;irs1563.45632:R01324_m;isb619:ACONT;iso783:ACONT;iyo844:ACONT;kegg:R01324;pubmed:1052766;…	-999999	999999			0	0
RB09CF762_B-1069	1 MNXM134@MNXC2 + 1 MNXM1@MNXC2 <==> 1 MNXM134@MNXC3 + 1 MNXM1@MNXC3	rxn05299	AGP1_YEAST;GAP1_YEAST;HIP1_YEAST;TAT1_YEAST	MNXR2972	MNXC2%MNXC3		bigg:HISt2m;bigg:HISt2r;bigg:HISt2rpp;iaf1260:HISt2rpp;iin800:AGP1_5;iin800:GAP1_9;iin800:HIP1;iin800:VAP1_2;ijr904.45632:HISt2r;ijr904:HISt2r;imeo21:HISt2r;imm904:HISt2m;imm904:HISt2r;imm904:HISt6;ind750:HISt2m;ind750:HISt2r;inj661:HISt2r;ips189:HISt2;iyo844:HISt2;obsolete:rxn05587;seed:rxn05299;seed:rxn08719;seed:rxn09744;seed:rxn13314	-999999	999999			0	0
R7AAF0A64_LR-709	1 MNXM134@MNXC3 + 1 MNXM1@MNXC9 --> 1 MNXM134@MNXC9 + 1 MNXM1@MNXC3	r_1200	VBA1_YEAST;VBA2_YEAST;VBA3_YEAST	MNXR2972	MNXC3%MNXC9		bigg:HISt2m;bigg:HISt2r;bigg:HISt2rpp;iaf1260:HISt2rpp;iin800:AGP1_5;iin800:GAP1_9;iin800:HIP1;iin800:VAP1_2;ijr904.45632:HISt2r;ijr904:HISt2r;imeo21:HISt2r;imm904:HISt2m;imm904:HISt2r;imm904:HISt6;ind750:HISt2m;ind750:HISt2r;inj661:HISt2r;ips189:HISt2;iyo844:HISt2;obsolete:rxn05587;seed:rxn05299;seed:rxn08719;seed:rxn09744;seed:rxn13314	0	999999			0	0
RA7814861_LR-1009	1 MNXM1372@MNXC3 --> 1 MNXM1@MNXC3 + 1 MNXM2@MNXC3 + 1 MNXM555@MNXC3	rxn02989			MNXC3			0	999999			0	0
RB38AE1EC_RL-1090	1 MNXM1372@MNXC3 <-- 1 MNXM359@MNXC3 + 1 MNXM4@MNXC3	rxn01927	YJR025C	MNXR68179	MNXC3	1.13.11.6	bigg:3HAO;biopath:RXN00076;brenda:BR40468;ec:1.13.11.6;iin800:BNA1;imm904:3HAO;ind750:3HAO;intenz:1802;kegg:R02665;metacyc:1.13.11.6-RXN;pubmed:15909978;pubmed:16522801;pubmed:7514594;reactome:REACT_103047;reactome:REACT_106067;reactome:REACT_107237;reactome:REACT_612;reactome:REACT_78765;reactome:REACT_83535;reactome:REACT_84121;reactome:REACT_86308;reactome:REACT_93632;reactome:REACT_94190;rhea…	-999999	0			0	0
R9B545ECA_LR-926	1 MNXM1380@MNXC2 + 1 MNXM1@MNXC2 --> 1 MNXM1380@MNXC3 + 1 MNXM1@MNXC3	r_1134	HXT10_YEAST;HXT12_YEAST;HXT13_YEAST;HXT15_YEAST;HXT16_YEAST;HXT17_YEAST;HXT1_YEAST;HXT2_YEAST;HXT3_YEAST;HXT4_YEAST;HXT5_YEAST;HXT6_YEAST;HXT7_YEAST;HXT8_YEAST;HXT9_YEAST	MNXR69020	MNXC2%MNXC3		bigg:FRUt2;imm904:FRUt2;ind750:FRUt2;seed:rxn09681	0	999999			0	0
R2A8FD58_LR-193	1 MNXM1388@MNXC3 + 1 MNXM16@MNXC3 --> 1 MNXM19@MNXC3 + 1 maranasiMM904acon5m@MNXC3	R_ACON3MT	TMT1_YEAST		MNXC3	2.1.1.145		0	999999			0	0
R7CA35F41_RL-720	1 MNXM138@MNXC3 + 2 MNXM1@MNXC3 + 2 MNXM7@MNXC3 + 1 MNXM89557@MNXC3 + 1 MNXM9@MNXC3 <-- 1 MNXM2@MNXC3 + 1 MNXM37@MNXC3 + 2 MNXM3@MNXC3 + 1 MNXM60@MNXC3	rxn00414	CARA_YEAST+CARB_YEAST;PYR1_YEAST	MNXR33037	MNXC3	6.3.5.5	bigg:CBPS;bigg:CBPSn;brenda:BR152;brenda:BS398777;ec:6.3.5.5;ecocyc:CARBPSYN-RXN;iabaylyiv4:CARBPSYN-RXN;iaf1260:CBPS;iaf692:CBPS;igt196:CBPS;iit341:CBPS;ijn746:CBPS;ijr904.45632:CBPS;ijr904:CBPS;imeo21:CBPS;imm904:CBPS;imo1053-pao1:CBPS;imo1056:CBPS;ind750:CBPS;ind750:CBPSn;inj661:CBPS;intenz:16786;isb619:CBPS;iso783:CBPS;iyo844:CBPS;kegg:R00575;metacyc:CARBPSYN-RXN;reactome:REACT_478.3;rhea:186…	-999999	0			0	0
RE3198A0B_RL-1374	1 MNXM13@MNXC3 + 1 MNXM145@MNXC3 + 1 MNXM6@MNXC3 <-- 1 MNXM325@MNXC3 + 1 MNXM5@MNXC3	rxn01115	GENE6PGD1_YEAST;GENE6PGD2_YEAST	MNXR2793	MNXC3	1.1.1.44	bigg:GND;bigg:GNDer;biopath:RXN01411;brenda:BR29307;brenda:BS188134;ec:1.1.1.44;ecocyc:6PGLUCONDEHYDROG-RXN;iaf1260:GND;iag612:rbs_83;iao358:rll_178;iao358:rll_181;igt196:GND;iin800:GND1;iin800:GND2;iit341:GND;ijn746:GND;ijr904.45632:GND;ijr904:GND;imeo21:GND;imm904:GND;imo1053-pao1:PGDH;imo1056:PGDH;ind750:GND;inj661:GND;intenz:19371;irs1563.45632:R01528_c;irs1563.45632:R01528_p;isb619:GND;iso78…	-999999	0			0	0
R6DBD8E18_RL-621	1 MNXM13@MNXC3 + 1 MNXM321@MNXC3 <-- 1 MNXM16@MNXC3 + 1 MNXM1@MNXC3	rxn00127	DCAM_YEAST	MNXR484	MNXC3	4.1.1.50	aragem.45632:R00178_c;bigg:ADMDC;bigg:ADMDCr;brenda:BR310;brenda:BS1475;ec:4.1.1.50;ecocyc:SAMDECARB-RXN;iaf1260:ADMDC;igt196:ADMDCr;iin800:SPE2;iit341:ADMDCr;ijr904.45632:ADMDCr;ijr904:ADMDCr;imeo21:ADMDCr;imm904:ADMDC;imo1053-pao1:ADMDC;imo1056:ADMDC;ind750:ADMDC;inj661:ADMDCr;intenz:4544;irs1563.45632:R00178_c;isb619:ADMDCr;iso783:ADMDC;iyo844:ADMDC;kegg:R00178;macie:M0225;metacyc:SAMDECARB-RX…	-999999	0			0	0
REACAC36A_RL-1432	1 MNXM13@MNXC3 + 1 MNXM473@MNXC3 <-- 1 MNXM1@MNXC3 + 1 MNXM210@MNXC3	rxn01003	ARO10_YEAST;PDC1_YEAST;PDC5_YEAST;PDC6_YEAST	MNXR7047	MNXC3	4.1.1.-;4.1.1.43	brenda:BR303;ec:4.1.1.-;ec:4.1.1.43;iao358:rll_307;imm904:PPYRDC;intenz:4537;kegg:R01377;metacyc:PHENYLPYRUVATE-DECARBOXYLASE-RXN;rhea:14185;rhea:14186;rhea:14187;rhea:14188;seed:rxn01003	-999999	0			0	0
R6CD7E798_B-618	1 MNXM13@MNXC3 + 1 MNXM518@MNXC3 <==> 1 MNXM1@MNXC3 + 1 MNXM315@MNXC3	r_0567	ARO10_YEAST;PDC1_YEAST;PDC5_YEAST;PDC6_YEAST	MNXR3106	MNXC3	4.1.1.43;4.1.1.74	bigg:INDPYRD;biopath:RXN00939;brenda:BR335;ec:4.1.1.43;ec:4.1.1.74;iao358:rll_213;imeo21:INDPYRD;imm904:INDPYRD;ind750:INDPYRD;inj661:INDPYRD;intenz:4568;isb619:INDPYRD;kegg:R01974;metacyc:4.1.1.74-RXN;obsolete:rxn11241;rhea:18017;rhea:18018;rhea:18019;rhea:18020;seed:rxn01450	-999999	999999			0	0
R8A0C4CCF_RL-807	1 MNXM13@MNXC3 + 1 MNXM664@MNXC3 <-- 1 MNXM1@MNXC3 + 1 MNXM23@MNXC3 + 1 MNXM75@MNXC3	r_0960	PDC1_YEAST;PDC5_YEAST;PDC6_YEAST		MNXC3			-999999	0			0	0
R6B0ADC7D_RL-608	1 MNXM13@MNXC3 + 1 MNXM75@MNXC3 <-- 1 MNXM1@MNXC3 + 1 MNXM23@MNXC3	rxn00168	PDC1_YEAST;PDC5_YEAST;PDC6_YEAST	MNXR4550	MNXC3	4.1.1.1	bigg:PYRDC;biopath:RXN00799;brenda:BS83167;ec:4.1.1.1;kegg:R00224;metacyc:RXN-6161;seed:rxn00168	-999999	0			0	0
RC712B9E9_RL-1209	1 MNXM13@MNXC3 + 1 maranasiMM9042mbald@MNXC3 <-- 1 MNXM1@MNXC3 + 1 MNXM439@MNXC3	R_3MOPDC	ARO10_YEAST;PDC1_YEAST;PDC5_YEAST;PDC6_YEAST;THI3_YEAST		MNXC3			-999999	0			0	0
RBB5F7667_RL-1139	1 MNXM13@MNXC3 + 1 maranasiMM9042mppal@MNXC3 <-- 1 MNXM1@MNXC3 + 1 MNXM238@MNXC3	R_3MOBDC	PDC1_YEAST;PDC5_YEAST;PDC6_YEAST		MNXC3			-999999	0			0	0
R15FB3316_RL-34	1 MNXM13@MNXC3 + 1 maranasiMM9043mbald@MNXC3 <-- 1 MNXM1@MNXC3 + 1 MNXM404@MNXC3	R_4MOPDC	ARO10_YEAST;THI3_YEAST		MNXC3			-999999	0			0	0
RA921C07_RL-1018	1 MNXM13@MNXC4 + 1 MNXM1469@MNXC4 + 3 MNXM2@MNXC4 + 3 MNXM5@MNXC4 + 1 MNXM925@MNXC4 <-- 1 MNXM184@MNXC4 + 4 MNXM1@MNXC4 + 1 MNXM4@MNXC4 + 1 MNXM5723@MNXC4 + 3 MNXM6@MNXC4	R_FAS141ACPm	ACPM_YEAST+CEM1_YEAST+ETR1_YEAST+FABD_YEAST+FABG_YEAST+HTD2_YEAST	MNXR55398	MNXC4		bigg:FAS141ACPm;imm904:FAS141ACPm;ind750:FAS141ACPm;obsolete:rxn13282;seed:rxn09434	-999999	0			0	0
RE16276F0_RL-1365	1 MNXM13@MNXC4 + 1 MNXM2026@MNXC4 + 1 MNXM2@MNXC4 + 2 MNXM5@MNXC4 + 1 MNXM925@MNXC4 <-- 1 MNXM184@MNXC4 + 3 MNXM1@MNXC4 + 1 MNXM564@MNXC4 + 2 MNXM6@MNXC4	R_FAS160ACPm	ACPM_YEAST+CEM1_YEAST+ETR1_YEAST+FABD_YEAST+FABG_YEAST+HTD2_YEAST	MNXR47380	MNXC4		bigg:FAS160ACPm;imm904:FAS160ACPm;ind750:FAS160ACPm;seed:rxn09432	-999999	0			0	0
R67760B97_RL-578	1 MNXM13@MNXC4 + 1 MNXM25221@MNXC4 + 1 MNXM2@MNXC4 + 2 MNXM5@MNXC4 + 1 MNXM925@MNXC4 <-- 1 MNXM184@MNXC4 + 2 MNXM1@MNXC4 + 1 MNXM23586@MNXC4 + 2 MNXM6@MNXC4	R_FAS100ACPm	ACPM_YEAST+CEM1_YEAST+ETR1_YEAST+FABD_YEAST+FABG_YEAST+HTD2_YEAST	MNXR68937	MNXC4		bigg:FAS100ACPm;imm904:FAS100ACPm;ind750:FAS100ACPm;obsolete:rxn13279;seed:rxn09442	-999999	0			0	0
R966F8625_RL-889	1 MNXM13@MNXC4 + 1 MNXM2@MNXC4 + 1 MNXM564@MNXC4 + 2 MNXM5@MNXC4 + 1 MNXM925@MNXC4 <-- 1 MNXM184@MNXC4 + 2 MNXM1@MNXC4 + 1 MNXM5723@MNXC4 + 2 MNXM6@MNXC4	R_FAS140ACPm	ACPM_YEAST+CEM1_YEAST+ETR1_YEAST+FABD_YEAST+FABG_YEAST+HTD2_YEAST	MNXR55397	MNXC4		bigg:FAS140ACPm;imm904:FAS140ACPm;ind750:FAS140ACPm;seed:rxn09436	-999999	0			0	0
RAF51BB97_RL-1056	1 MNXM13@MNXC4 + 1 MNXM2@MNXC4 + 1 MNXM5723@MNXC4 + 2 MNXM5@MNXC4 + 1 MNXM925@MNXC4 <-- 1 MNXM184@MNXC4 + 3 MNXM1@MNXC4 + 1 MNXM25221@MNXC4 + 2 MNXM6@MNXC4	R_FAS120ACPm	ACPM_YEAST+CEM1_YEAST+ETR1_YEAST+FABD_YEAST+FABG_YEAST+HTD2_YEAST	MNXR68938	MNXC4		bigg:FAS120ACPm;imm904:FAS120ACPm;ind750:FAS120ACPm;obsolete:rxn13280;seed:rxn09439	-999999	0			0	0
R79DBEE10_RL-704	1 MNXM13@MNXC4 + 1 MNXM2@MNXC4 + 2 MNXM5@MNXC4 + 1 MNXM6439@MNXC4 + 1 MNXM925@MNXC4 <-- 1 MNXM184@MNXC4 + 3 MNXM1@MNXC4 + 1 MNXM2026@MNXC4 + 2 MNXM6@MNXC4	R_FAS180ACPm	ACPM_YEAST+CEM1_YEAST+ETR1_YEAST+FABD_YEAST+FABG_YEAST+HTD2_YEAST	MNXR68939	MNXC4		bigg:FAS180ACPm;imm904:FAS180ACPm;ind750:FAS180ACPm;seed:rxn09428	-999999	0			0	0
RB7107350_RL-1109	1 MNXM13@MNXC4 + 1 maranasiMM9042hp6mp@MNXC4 <-- 1 maranasiMM9043hph5mb@MNXC4	R_3HPH5MBDCm			MNXC4			-999999	0			0	0
RD7BAF23F_RL-1306	1 MNXM13@MNXC4 + 3 MNXM2@MNXC4 + 3 MNXM5@MNXC4 + 1 MNXM89949@MNXC4 + 1 MNXM925@MNXC4 <-- 1 MNXM184@MNXC4 + 4 MNXM1@MNXC4 + 1 MNXM4@MNXC4 + 1 MNXM564@MNXC4 + 3 MNXM6@MNXC4	R_FAS161ACPm	ACPM_YEAST+CEM1_YEAST+ETR1_YEAST+FABD_YEAST+FABG_YEAST+HTD2_YEAST	MNXR47381	MNXC4		bigg:FAS161ACPm;imm904:FAS161ACPm;ind750:FAS161ACPm;obsolete:rxn13283;seed:rxn09430	-999999	0			0	0
R24466A9D_RL-142	1 MNXM13@MNXC4 + 5 MNXM2@MNXC4 + 1 MNXM5248@MNXC4 + 4 MNXM5@MNXC4 + 1 MNXM925@MNXC4 <-- 1 MNXM184@MNXC4 + 4 MNXM1@MNXC4 + 1 MNXM2026@MNXC4 + 2 MNXM4@MNXC4 + 4 MNXM6@MNXC4	R_FAS182ACPm	ACPM_YEAST+CEM1_YEAST+ETR1_YEAST+FABD_YEAST+FABG_YEAST+HTD2_YEAST	MNXR47384	MNXC4		bigg:FAS182ACPm;imm904:FAS182ACPm;ind750:FAS182ACPm;obsolete:rxn13284;seed:rxn09425	-999999	0			0	0
RE630D36D_B-1397	1 MNXM140@MNXC2 + 1 MNXM1@MNXC2 <==> 1 MNXM140@MNXC3 + 1 MNXM1@MNXC3	rxn05243	AGP1_YEAST;BAP2_YEAST;BAP3_YEAST;GAP1_YEAST;GNP1_YEAST;TAT1_YEAST	MNXR3223	MNXC2%MNXC3		bigg:LEUt2r;bigg:LEUt2rpp;iaf1260:LEUt2rpp;iaf692:LEUt2r;iin800:AGP1_7;iin800:BAP2_3;iin800:BAP3_3;iin800:GAP1_11;iin800:GNP1_4;iin800:TAT1_2;iin800:VAP1_4;ijr904.45632:LEUt2r;ijr904:LEUt2r;imeo21:LEUt2r;imm904:LEUt2r;imm904:LEUt6;imm904:LEUt7;imo1053-pao1:LEUt2;imo1056:LEUt2;ind750:LEUt2r;inj661:LEUt2r;ips189:LEUt6;isb619:LEUt2r;iyo844:LEUt6;obsolete:rxn05600;seed:rxn05243;seed:rxn08785;seed:rxn…	-999999	999999			0	0
RCAE14274_RL-1239	1 MNXM140@MNXC3 + 1 MNXM1@MNXC3 <-- 1 MNXM140@MNXC9 + 1 MNXM1@MNXC9	r_1210	AVT3_YEAST;AVT4_YEAST	MNXR3223	MNXC3%MNXC9		bigg:LEUt2r;bigg:LEUt2rpp;iaf1260:LEUt2rpp;iaf692:LEUt2r;iin800:AGP1_7;iin800:BAP2_3;iin800:BAP3_3;iin800:GAP1_11;iin800:GNP1_4;iin800:TAT1_2;iin800:VAP1_4;ijr904.45632:LEUt2r;ijr904:LEUt2r;imeo21:LEUt2r;imm904:LEUt2r;imm904:LEUt6;imm904:LEUt7;imo1053-pao1:LEUt2;imo1056:LEUt2;ind750:LEUt2r;inj661:LEUt2r;ips189:LEUt6;isb619:LEUt2r;iyo844:LEUt6;obsolete:rxn05600;seed:rxn05243;seed:rxn08785;seed:rxn…	-999999	0			0	0
R2C032E6B_LR-202	1 MNXM140@MNXC3 + 1 MNXM1@MNXC9 --> 1 MNXM140@MNXC9 + 1 MNXM1@MNXC3	r_1209	AVT1_YEAST	MNXR3223	MNXC3%MNXC9		bigg:LEUt2r;bigg:LEUt2rpp;iaf1260:LEUt2rpp;iaf692:LEUt2r;iin800:AGP1_7;iin800:BAP2_3;iin800:BAP3_3;iin800:GAP1_11;iin800:GNP1_4;iin800:TAT1_2;iin800:VAP1_4;ijr904.45632:LEUt2r;ijr904:LEUt2r;imeo21:LEUt2r;imm904:LEUt2r;imm904:LEUt6;imm904:LEUt7;imo1053-pao1:LEUt2;imo1056:LEUt2;ind750:LEUt2r;inj661:LEUt2r;ips189:LEUt6;isb619:LEUt2r;iyo844:LEUt6;obsolete:rxn05600;seed:rxn05243;seed:rxn08785;seed:rxn…	0	999999			0	0
RD93E0B66_B-1315	1 MNXM142@MNXC2 + 1 MNXM1@MNXC2 <==> 1 MNXM142@MNXC3 + 1 MNXM1@MNXC3	rxn05300	AGP1_YEAST;GAP1_YEAST;GNP1_YEAST;TAT1_YEAST	MNXR5067	MNXC2%MNXC3		bigg:THRt2;bigg:THRt2m;bigg:THRt2pp;bigg:THRt2r;bigg:THRt2rpp;iaf1260:THRt2pp;iaf1260:THRt2rpp;iao358:rll_566;iin800:AGP1_13;iin800:GAP1_19;iin800:GNP1_7;iin800:TAT1_5;iit341:THRt2r;ijr904.45632:THRt2r;ijr904:THRt2r;imeo21:THRt2r;imm904:THRt2m;imm904:THRt2r;ind750:THRt2m;ind750:THRt2r;inj661:THRt2r;isb619:THRt2;iso783:THRt3;iyo844:THRt2;obsolete:rxn05660;seed:rxn05300;seed:rxn09304;seed:rxn09305;…	-999999	999999			0	0
RB20AD28A_LR-1079	1 MNXM142@MNXC3 --> 1 MNXM159@MNXC3 + 1 MNXM15@MNXC3	rxn00737	SRY1_YEAST;STDH_YEAST	MNXR5058	MNXC3	4.3.1.19	bigg:THRD_L;bigg:THRD_Lm;bigg:THRD_Lr;biopath:RXN00598;brenda:BR22834;ec:4.3.1.19;ecocyc:THREDEHYD-RXN;iabaylyiv4:THREDEHYD-RXN;iaf1260:THRD_L;iag612:rbs_430;iao358:rll_205;igt196:THRD_L;iin800:CHA1_1;iin800:ILV1;iit341:THRD_L;ijn746:THRD_L;ijr904.45632:THRD_L;ijr904:THRD_L;imeo21:THRD_Lr;imm904:THRD_L;imm904:THRD_Lm;imo1053-pao1:THRD_L;imo1056:THRD_L;ind750:THRD_L;ind750:THRD_Lm;inj661:THRD_Lr;i…	0	999999			0	0
R1E93863E_LR-100	1 MNXM142@MNXC3 --> 1 MNXM29@MNXC3 + 1 MNXM75@MNXC3	r_1040	GLY1_YEAST	MNXR5055	MNXC3	4.1.2.48;4.1.2.5	bigg:THRA;bigg:THRAi;bigg:THRAr;biopath:RXN00912;brenda:BR373;ec:4.1.2.48;ec:4.1.2.5;ecocyc:THREONINE-ALDOLASE-RXN;iaf1260:THRAi;iaf692:THRAr;iao358:rll_579;iin800:GLY1;ijn746:THRAr;ijr904.45632:THRAr;ijr904:THRAr;imm904:THRAi;imo1053-pao1:THRA;imo1053-pao1:THRA2;imo1056:THRA;imo1056:THRA2;ind750:THRA;intenz:18735;intenz:18736;isb619:THRAr;iso783:THRA;kegg:R00751;metacyc:THREONINE-ALDOLASE-RXN;rh…	0	999999			0	0
R6933A465_LR-593	1 MNXM1458@MNXC3 --> 1 MNXM1@MNXC3 + 1 MNXM23@MNXC3 + 1 MNXM421@MNXC3	rxn03841	PABC_YEAST	MNXR467	MNXC3	4.1.3.38	bigg:ADCL;brenda:BR47975;ec:4.1.3.38;ecocyc:ADCLY-RXN;iabaylyiv4:ADCLY-RXN;iaf1260:ADCL;iin800:U88;iit341:ADCL;ijn746:ADCL;ijr904.45632:ADCL;ijr904:ADCL;imeo21:ADCL;imm904:ADCL;imo1053-pao1:ADCL;imo1056:ADCL;ind750:ADCL;inj661:ADCL;intenz:10929;isb619:ADCL;iso783:ADCL;iyo844:ADCL;kegg:R05553;macie:M0305;metacyc:ADCLY-RXN;rhea:16201;rhea:16202;rhea:16203;rhea:16204;seed:rxn03841;upa:UCR05553;upa:U…	0	999999			0	0
RF4C310B0_LR-1501	1 MNXM145@MNXC3 --> 1 MNXM1@MNXC3 + 1 MNXM2887@MNXC3 + 1 MNXM39@MNXC3	rxn05040	RIB3_YEAST	MNXR26412	MNXC3	4.1.99.12	bigg:DB4PS;brenda:BR48836;ec:4.1.99.12;ecocyc:DIOHBUTANONEPSYN-RXN;iabaylyiv4:DIOHBUTANONEPSYN-RXN;iaf1260:DB4PS;iaf692:DB4PS;igt196:DB4PS;iin800:U79;iit341:DB4PS;ijn746:DB4PS;ijr904.45632:DB4PS;ijr904:DB4PS;imeo21:DB4PS;imm904:DB4PS;ind750:DB4PS;inj661:DB4PS;intenz:17345;isb619:DB4PS;iso783:DB4PS;iyo844:DB4PS;kegg:R07281;metacyc:DIOHBUTANONEPSYN-RXN;rhea:18457;rhea:18458;rhea:18459;rhea:18460;se…	0	999999			0	0
R551C5455_B-461	1 MNXM147@MNXC2 + 1 MNXM1@MNXC2 <==> 1 MNXM147@MNXC3 + 1 MNXM1@MNXC3	rxn05508	AGP1_YEAST;DIP5_YEAST;GAP1_YEAST;GNP1_YEAST	MNXR849	MNXC2%MNXC3		bigg:ASNt2;bigg:ASNt2m;bigg:ASNt2r;bigg:ASNt2rpp;iaf1260:ASNt2rpp;iin800:AGP1_3;iin800:DIP5_3;iin800:GAP1_4;iin800:GNP1_1;iit341:ASNt2;ijr904.45632:ASNt2r;ijr904:ASNt2r;imeo21:ASNt2r;imm904:ASNt2r;imm904:ASNt6;imm904:ASNt7;ind750:ASNt2r;inj661:ASNt2r;ips189:ASNt2;iyo844:ASNt2;seed:rxn05508;seed:rxn08161;seed:rxn09782;seed:rxn13229;seed:rxn13230	-999999	999999			0	0
R5B977650_LR-506	1 MNXM147@MNXC2 + 1 MNXM2@MNXC2 --> 1 MNXM15@MNXC2 + 1 MNXM42@MNXC2	r_0680	ASP21_YEAST;ASP22_YEAST;ASP23_YEAST;ASP24_YEAST	MNXR842	MNXC2	3.5.1.1;3.5.1.38;3.5.5.4	bigg:ASNN;bigg:ASNNe;bigg:ASNNm;bigg:ASNNpp;biopath:RXN00310;brenda:BR22679;ec:3.5.1.1;ec:3.5.1.38;ec:3.5.5.4;ecocyc:ASPARAGHYD-RXN;iabaylyiv4:ASPARAGHYD-RXN;iaf1260:ASNN;iaf1260:ASNNpp;iaf692:ASNN;iag612:rbs_372;iag612:rbs_373;iao358:rll_18;iin800:ASP1;iin800:ASP31;iin800:ASP32;iin800:ASP33;iin800:ASP34;iit341:ASNN;ijn746:ASNN;ijr904.45632:ASNN;ijr904:ASNN;imeo21:ASNN;imm904:ASNN;imm904:ASNNe;im…	0	999999			0	0
R79CDC54C_RL-703	1 MNXM147@MNXC3 + 1 MNXM1@MNXC3 <-- 1 MNXM147@MNXC9 + 1 MNXM1@MNXC9	r_1188	AVT3_YEAST;AVT4_YEAST	MNXR849	MNXC3%MNXC9		bigg:ASNt2;bigg:ASNt2m;bigg:ASNt2r;bigg:ASNt2rpp;iaf1260:ASNt2rpp;iin800:AGP1_3;iin800:DIP5_3;iin800:GAP1_4;iin800:GNP1_1;iit341:ASNt2;ijr904.45632:ASNt2r;ijr904:ASNt2r;imeo21:ASNt2r;imm904:ASNt2r;imm904:ASNt6;imm904:ASNt7;ind750:ASNt2r;inj661:ASNt2r;ips189:ASNt2;iyo844:ASNt2;seed:rxn05508;seed:rxn08161;seed:rxn09782;seed:rxn13229;seed:rxn13230	-999999	0			0	0
R9F2FA953_LR-953	1 MNXM147@MNXC3 + 1 MNXM1@MNXC9 --> 1 MNXM147@MNXC9 + 1 MNXM1@MNXC3	r_1187	AVT1_YEAST	MNXR849	MNXC3%MNXC9		bigg:ASNt2;bigg:ASNt2m;bigg:ASNt2r;bigg:ASNt2rpp;iaf1260:ASNt2rpp;iin800:AGP1_3;iin800:DIP5_3;iin800:GAP1_4;iin800:GNP1_1;iit341:ASNt2;ijr904.45632:ASNt2r;ijr904:ASNt2r;imeo21:ASNt2r;imm904:ASNt2r;imm904:ASNt6;imm904:ASNt7;ind750:ASNt2r;inj661:ASNt2r;ips189:ASNt2;iyo844:ASNt2;seed:rxn05508;seed:rxn08161;seed:rxn09782;seed:rxn13229;seed:rxn13230	0	999999			0	0
R41E6856A_B-320	1 MNXM148@MNXC13 + 2 MNXM2@MNXC13 <==> 1 MNXM155@MNXC13 + 1 MNXM22@MNXC13	r_0552	AHP1_YEAST+TRX1_YEAST;AHP1_YEAST+TRX2_YEAST	MNXR5040	MNXC13	1.11.1.16	bigg:THIORDXi;ec:1.11.1.16;iaf1260:THIORDXi;imm904:THIORDXi;imm904:THIORDXm;imm904:THIORDXni;imm904:THIORDXp;ips189:THDPO;metacyc:RXN0-267;seed:rxn09296	-999999	999999			0	0
RDB5F787_B-1332	1 MNXM148@MNXC13 <==> 1 MNXM148@MNXC3	rxn13406		MNXR29940	MNXC13%MNXC3		imm904:TRDOXtp;seed:rxn13406	-999999	999999			0	0
R1D12A39_LR-89	1 MNXM148@MNXC3 + 1 MNXM1@MNXC3 + 1 MNXM6@MNXC3 --> 1 MNXM155@MNXC3 + 1 MNXM5@MNXC3	r_1038	TRX1_YEAST;TRX2_YEAST+TRXB1_YEAST;TRXB1_YEAST	MNXR5117	MNXC3	1.6.4.5;1.8.1.9	bigg:TRDR;bigg:TRDRm;biopath:RXN00828;brenda:BR37017;brenda:BS260477;ec:1.6.4.5;ec:1.8.1.9;ecocyc:THIOREDOXIN-REDUCT-NADPH-RXN;iabaylyiv4:THIOREDOXIN-REDUCT-NADPH-RXN;iaf1260:TRDR;iaf692:TRDR;iag612:rbs_484;iag612:rbs_485;iag612:rbs_486;iao358:rll_433;iao358:rll_434;igt196:TRDR;iit341:TRDR;ijn746:TRDR;ijr904.45632:TRDR;ijr904:TRDR;imeo21:TRDR;imm904:TRDR;imm904:TRDRm;imo1053-pao1:TRDR;imo1056:TRD…	0	999999			0	0
R6B3CA264_RL-610	1 MNXM148@MNXC3 + 1 MNXM286@MNXC3 + 1 MNXM2@MNXC3 <-- 1 MNXM155@MNXC3 + 1 MNXM3@MNXC3	rxn05232	TRX1_YEAST;TRX2_YEAST	MNXR4645	MNXC3	1.17.4.2	bigg:RNTR1;biopath:RXN00733;ec:1.17.4.2;iaf692:RNTR1;iao358:rll_279;ijr904.45632:RNTR1;ijr904:RNTR1;imm904:RNTR1;imo1053-pao1:RNTR1;imo1056:RNTR1;ind750:RNTR1;isb619:RNTR1;iso783:RNTR1;kegg:R02014;seed:rxn05232	-999999	0			0	0
R52CE93F3_RL-443	1 MNXM148@MNXC3 + 1 MNXM2@MNXC3 + 1 MNXM344@MNXC3 <-- 1 MNXM155@MNXC3 + 1 MNXM51@MNXC3	rxn05234	TRX1_YEAST;TRX2_YEAST	MNXR4647	MNXC3	1.17.4.2	bigg:RNTR2;biopath:RXN01394;ec:1.17.4.2;iaf692:RNTR2;iao358:rll_280;ijr904.45632:RNTR2;ijr904:RNTR2;imm904:RNTR2;imo1053-pao1:RNTR2;imo1056:RNTR2;ind750:RNTR2;isb619:RNTR2;iso783:RNTR2;kegg:R02020;seed:rxn05234	-999999	0			0	0
R7F233268_RL-727	1 MNXM148@MNXC3 + 1 MNXM2@MNXC3 + 1 MNXM360@MNXC3 <-- 1 MNXM155@MNXC3 + 1 MNXM63@MNXC3	rxn05235	TRX1_YEAST;TRX2_YEAST	MNXR4649	MNXC3	1.17.4.2	bigg:RNTR3;ec:1.17.4.2;iaf692:RNTR3;iao358:rll_281;ijr904.45632:RNTR3;ijr904:RNTR3;imm904:RNTR3;imo1053-pao1:RNTR3;imo1056:RNTR3;ind750:RNTR3;isb619:RNTR3;iso783:RNTR3;kegg:R02022;seed:rxn05235	-999999	0			0	0
R8B3F3C76_RL-817	1 MNXM148@MNXC3 + 1 MNXM2@MNXC3 + 1 MNXM374@MNXC3 <-- 1 MNXM155@MNXC3 + 1 MNXM7@MNXC3	rxn05231	RIR1_YEAST+RIR2_YEAST+TRX1_YEAST;RIR1_YEAST+RIR2_YEAST+TRX2_YEAST;RIR2_YEAST+RIR3_YEAST+TRX1_YEAST;RIR2_YEAST+RIR3_YEAST+TRX2_YEAST	MNXR55886	MNXC3	1.17.4.1	bigg:RNDR1;bigg:RNDR1n;biopath:RXN00128;ec:1.17.4.1;ecocyc:ADPREDUCT-RXN;iabaylyiv4:ADPREDUCT-RXN;iaf1260:RNDR1;iaf692:RNDR1;iag612:rbs_537;iao358:rll_283;iao358:rll_287;igt196:RNDR1;iit341:RNDR1;ijn746:RNDR1;ijr904.45632:RNDR1;ijr904:RNDR1;imeo21:RIBRB12;imeo21:RNDR1;imm904:RNDR1;imm904:RNDR1n;imo1053-pao1:RNDR1;imo1056:RNDR1;ind750:RNDR1;ind750:RNDR1n;inj661:RNDR1;ips189:RNDR1;irs1563.45632:R02…	-999999	0			0	0
R206F4BDE_RL-116	1 MNXM148@MNXC3 + 1 MNXM2@MNXC3 + 1 MNXM411@MNXC3 <-- 1 MNXM155@MNXC3 + 1 MNXM220@MNXC3	rxn06076	RIR1_YEAST+RIR2_YEAST+TRX1_YEAST;RIR1_YEAST+RIR2_YEAST+TRX2_YEAST	MNXR55890	MNXC3	1.17.4.1	bigg:RNDR3;bigg:RNDR3n;brenda:BS394797;ec:1.17.4.1;ecocyc:CDPREDUCT-RXN;iabaylyiv4:CDPREDUCT-RXN;iaf1260:RNDR3;iaf692:RNDR3;iag612:rbs_538;iao358:rll_285;iao358:rll_289;igt196:RNDR3;iit341:RNDR3;ijn746:RNDR3;ijr904.45632:RNDR3;ijr904:RNDR3;imeo21:RNDR3;imm904:RNDR3;imm904:RNDR3n;imo1053-pao1:RNDR3;imo1056:RNDR3;ind750:RNDR3;ind750:RNDR3n;inj661:RNDR3;ips189:RNDR3;irs1563.45632:R02024_c;isb619:RND…	-999999	0			0	0
R1E8BF0DA_RL-99	1 MNXM148@MNXC3 + 1 MNXM2@MNXC3 + 1 MNXM436@MNXC3 <-- 1 MNXM155@MNXC3 + 1 MNXM30@MNXC3	rxn05233	RIR1_YEAST+RIR2_YEAST+TRX1_YEAST;RIR1_YEAST+RIR2_YEAST+TRX2_YEAST	MNXR55888	MNXC3	1.17.4.1	bigg:RNDR2;bigg:RNDR2n;biopath:RXN00824;brenda:BS394860;ec:1.17.4.1;ecocyc:GDPREDUCT-RXN;iabaylyiv4:GDPREDUCT-RXN;iaf1260:RNDR2;iaf692:RNDR2;iag612:rbs_539;iao358:rll_284;iao358:rll_288;igt196:RNDR2;iit341:RNDR2;ijn746:RNDR2;ijr904.45632:RNDR2;ijr904:RNDR2;imeo21:RNDR2;imm904:RNDR2;imm904:RNDR2n;imo1053-pao1:RNDR2;imo1056:RNDR2;ind750:RNDR2;ind750:RNDR2n;inj661:RNDR2;ips189:RNDR2;irs1563.45632:R0…	-999999	0			0	0
RADAB18C1_RL-1046	1 MNXM148@MNXC3 + 1 MNXM2@MNXC3 + 1 MNXM572@MNXC3 <-- 1 MNXM155@MNXC3 + 1 MNXM17@MNXC3	rxn06075	RIR1_YEAST+RIR2_YEAST+TRX1_YEAST;RIR1_YEAST+RIR2_YEAST+TRX2_YEAST	MNXR55892	MNXC3	1.17.4.1	bigg:RNDR4;bigg:RNDR4n;biopath:RXN01504;ec:1.17.4.1;ecocyc:UDPREDUCT-RXN;iabaylyiv4:UDPREDUCT-RXN;iaf1260:RNDR4;iaf692:RNDR4;iag612:rbs_540;iao358:rll_286;iao358:rll_290;igt196:RNDR4;iit341:RNDR4;ijn746:RNDR4;ijr904.45632:RNDR4;ijr904:RNDR4;imeo21:RNDR4;imeo21:RNDR5B12;imm904:RNDR4;imm904:RNDR4n;imo1053-pao1:RNDR4;imo1056:RNDR4;ind750:RNDR4;ind750:RNDR4n;inj661:RNDR4;ips189:RNDR4;irs1563.45632:R0…	-999999	0			0	0
R12B9018D_RL-18	1 MNXM148@MNXC3 + 2 MNXM2@MNXC3 <-- 1 MNXM155@MNXC3 + 1 MNXM22@MNXC3	rxn09296	TRX1_YEAST+TSA2_YEAST;TRX2_YEAST+TSA2_YEAST	MNXR5040	MNXC3	1.11.1.16	bigg:THIORDXi;ec:1.11.1.16;iaf1260:THIORDXi;imm904:THIORDXi;imm904:THIORDXm;imm904:THIORDXni;imm904:THIORDXp;ips189:THDPO;metacyc:RXN0-267;seed:rxn09296	-999999	0			0	0
R6EE6C23F_LR-631	1 MNXM148@MNXC4 + 1 MNXM1@MNXC4 + 1 MNXM6@MNXC4 --> 1 MNXM155@MNXC4 + 1 MNXM5@MNXC4	r_1039	TRX3_YEAST+TRXB2_YEAST	MNXR5117	MNXC4	1.6.4.5;1.8.1.9	bigg:TRDR;bigg:TRDRm;biopath:RXN00828;brenda:BR37017;brenda:BS260477;ec:1.6.4.5;ec:1.8.1.9;ecocyc:THIOREDOXIN-REDUCT-NADPH-RXN;iabaylyiv4:THIOREDOXIN-REDUCT-NADPH-RXN;iaf1260:TRDR;iaf692:TRDR;iag612:rbs_484;iag612:rbs_485;iag612:rbs_486;iao358:rll_433;iao358:rll_434;igt196:TRDR;iit341:TRDR;ijn746:TRDR;ijr904.45632:TRDR;ijr904:TRDR;imeo21:TRDR;imm904:TRDR;imm904:TRDRm;imo1053-pao1:TRDR;imo1056:TRD…	0	999999			0	0
R7FD33F64_B-731	1 MNXM148@MNXC4 + 2 MNXM2@MNXC4 <==> 1 MNXM155@MNXC4 + 1 MNXM22@MNXC4	r_0551	PRX1_YEAST+TRX3_YEAST	MNXR5040	MNXC4	1.11.1.16	bigg:THIORDXi;ec:1.11.1.16;iaf1260:THIORDXi;imm904:THIORDXi;imm904:THIORDXm;imm904:THIORDXni;imm904:THIORDXp;ips189:THDPO;metacyc:RXN0-267;seed:rxn09296	-999999	999999			0	0
R4F69B34F_RL-411	1 MNXM148@MNXC6 + 1 MNXM2@MNXC6 + 1 MNXM374@MNXC6 <-- 1 MNXM155@MNXC6 + 1 MNXM7@MNXC6	r_0975	RIR1_YEAST+RIR4_YEAST+TRX1_YEAST;RIR1_YEAST+RIR4_YEAST+TRX2_YEAST;RIR3_YEAST+RIR4_YEAST+TRX1_YEAST;RIR3_YEAST+RIR4_YEAST+TRX2_YEAST	MNXR55886	MNXC6	1.17.4.1	bigg:RNDR1;bigg:RNDR1n;biopath:RXN00128;ec:1.17.4.1;ecocyc:ADPREDUCT-RXN;iabaylyiv4:ADPREDUCT-RXN;iaf1260:RNDR1;iaf692:RNDR1;iag612:rbs_537;iao358:rll_283;iao358:rll_287;igt196:RNDR1;iit341:RNDR1;ijn746:RNDR1;ijr904.45632:RNDR1;ijr904:RNDR1;imeo21:RIBRB12;imeo21:RNDR1;imm904:RNDR1;imm904:RNDR1n;imo1053-pao1:RNDR1;imo1056:RNDR1;ind750:RNDR1;ind750:RNDR1n;inj661:RNDR1;ips189:RNDR1;irs1563.45632:R02…	-999999	0			0	0
R254DAAE7_RL-152	1 MNXM148@MNXC6 + 1 MNXM2@MNXC6 + 1 MNXM411@MNXC6 <-- 1 MNXM155@MNXC6 + 1 MNXM220@MNXC6	r_0977	RIR1_YEAST+RIR4_YEAST+TRX1_YEAST;RIR1_YEAST+RIR4_YEAST+TRX2_YEAST	MNXR55890	MNXC6	1.17.4.1	bigg:RNDR3;bigg:RNDR3n;brenda:BS394797;ec:1.17.4.1;ecocyc:CDPREDUCT-RXN;iabaylyiv4:CDPREDUCT-RXN;iaf1260:RNDR3;iaf692:RNDR3;iag612:rbs_538;iao358:rll_285;iao358:rll_289;igt196:RNDR3;iit341:RNDR3;ijn746:RNDR3;ijr904.45632:RNDR3;ijr904:RNDR3;imeo21:RNDR3;imm904:RNDR3;imm904:RNDR3n;imo1053-pao1:RNDR3;imo1056:RNDR3;ind750:RNDR3;ind750:RNDR3n;inj661:RNDR3;ips189:RNDR3;irs1563.45632:R02024_c;isb619:RND…	-999999	0			0	0
R4C572E97_RL-383	1 MNXM148@MNXC6 + 1 MNXM2@MNXC6 + 1 MNXM436@MNXC6 <-- 1 MNXM155@MNXC6 + 1 MNXM30@MNXC6	r_0979	RIR1_YEAST+RIR4_YEAST+TRX1_YEAST;RIR1_YEAST+RIR4_YEAST+TRX2_YEAST	MNXR55888	MNXC6	1.17.4.1	bigg:RNDR2;bigg:RNDR2n;biopath:RXN00824;brenda:BS394860;ec:1.17.4.1;ecocyc:GDPREDUCT-RXN;iabaylyiv4:GDPREDUCT-RXN;iaf1260:RNDR2;iaf692:RNDR2;iag612:rbs_539;iao358:rll_284;iao358:rll_288;igt196:RNDR2;iit341:RNDR2;ijn746:RNDR2;ijr904.45632:RNDR2;ijr904:RNDR2;imeo21:RNDR2;imm904:RNDR2;imm904:RNDR2n;imo1053-pao1:RNDR2;imo1056:RNDR2;ind750:RNDR2;ind750:RNDR2n;inj661:RNDR2;ips189:RNDR2;irs1563.45632:R0…	-999999	0			0	0
RFF77C68C_RL-1573	1 MNXM148@MNXC6 + 1 MNXM2@MNXC6 + 1 MNXM572@MNXC6 <-- 1 MNXM155@MNXC6 + 1 MNXM17@MNXC6	R_RNDR4n	RIR1_YEAST+RIR4_YEAST+TRX1_YEAST;RIR1_YEAST+RIR4_YEAST+TRX2_YEAST	MNXR55892	MNXC6	1.17.4.1	bigg:RNDR4;bigg:RNDR4n;biopath:RXN01504;ec:1.17.4.1;ecocyc:UDPREDUCT-RXN;iabaylyiv4:UDPREDUCT-RXN;iaf1260:RNDR4;iaf692:RNDR4;iag612:rbs_540;iao358:rll_286;iao358:rll_290;igt196:RNDR4;iit341:RNDR4;ijn746:RNDR4;ijr904.45632:RNDR4;ijr904:RNDR4;imeo21:RNDR4;imeo21:RNDR5B12;imm904:RNDR4;imm904:RNDR4n;imo1053-pao1:RNDR4;imo1056:RNDR4;ind750:RNDR4;ind750:RNDR4n;inj661:RNDR4;ips189:RNDR4;irs1563.45632:R0…	-999999	0			0	0
R57229B22_RL-480	1 MNXM148@MNXC6 + 2 MNXM2@MNXC6 <-- 1 MNXM155@MNXC6 + 1 MNXM22@MNXC6	r_1037	DOT5_YEAST+TRX1_YEAST;DOT5_YEAST+TRX2_YEAST	MNXR5040	MNXC6	1.11.1.16	bigg:THIORDXi;ec:1.11.1.16;iaf1260:THIORDXi;imm904:THIORDXi;imm904:THIORDXm;imm904:THIORDXni;imm904:THIORDXp;ips189:THDPO;metacyc:RXN0-267;seed:rxn09296	-999999	0			0	0
R6F764D48_RL-639	1 MNXM14@MNXC3 + 1 MNXM1@MNXC3 + 1 MNXM9@MNXC3 <-- 1 MNXM2@MNXC3 + 1 MNXM7@MNXC3	rxn00092	YND1_YEAST	MNXR890	MNXC3	3.6.1.5	bigg:ATPH2e;biopath:RXN00561;brenda:BS93189;ec:3.6.1.5;kegg:R00122;metacyc:RXN-10862;seed:rxn00092	-999999	0			0	0
R746FA0FC_RL-669	1 MNXM14@MNXC3 + 2 MNXM1@MNXC3 + 2 MNXM9@MNXC3 <-- 2 MNXM2@MNXC3 + 1 MNXM3@MNXC3	rxn00061	YND1_YEAST	MNXR889	MNXC3	3.6.1.5	bigg:ATPH1e;brenda:BR22777;ec:3.6.1.5;imm904:ATPH1;intenz:4356;kegg:R00085;metacyc:APYRASE-RXN;rhea:20988;rhea:20989;rhea:20990;rhea:20991;seed:rxn00061	-999999	0			0	0
RA4593AE3_B-989	1 MNXM14@MNXC3 <==> 1 MNXM14@MNXC6	r_1656		MNXR720	MNXC3%MNXC6		bigg:AMPtex;bigg:AMPtp;bigg:AMPtr;iaf1260:AMPtex;seed:rxn08134;seed:rxn13227	-999999	999999			0	0
RE0C10638_B-1363	1 MNXM1504@MNXC13 <==> 1 MNXM1504@MNXC3	R_TTCCOAtx		MNXR67912	MNXC13%MNXC3		imm904:TTCCOAtx;seed:rxn13409	-999999	999999			0	0
R9FDF1009_LR-956	1 MNXM150@MNXC3 + 1 MNXM9@MNXC3 --> 1 MNXM168@MNXC3 + 1 MNXM407@MNXC3	r_0075	YLR017W	MNXR3639	MNXC3	2.4.2.28	bigg:MTAP;brenda:BR47472;brenda:BS354415;ec:2.4.2.28;iaf692:MTAP;imm904:MTAP;imo1053-pao1:MTAP;imo1056:MTAP;intenz:2685;kegg:R01402;metacyc:5-METHYLTHIOADENOSINE-PHOSPHORYLASE-RXN;reactome:REACT_75786.1;reactome:REACT_75786.2;rhea:11852;rhea:11853;rhea:11854;rhea:11855;seed:rxn01022;upa:UCR01402;upa:UER00873	0	999999			0	0
R3E9A6F3D_B-295	1 MNXM1517@MNXC2 <==> 1 MNXM1517@MNXC3	rxn13292	GIT1_YEAST	MNXR2449	MNXC2%MNXC3		bigg:G3PItex;iaf1260:G3PItex;seed:rxn08564;seed:rxn13292	-999999	999999			0	0
RA30FADDE_LR-979	1 MNXM151@MNXC3 + 1 MNXM1@MNXC3 + 1 MNXM6@MNXC3 --> 2 MNXM57@MNXC3 + 1 MNXM5@MNXC3	r_0481	GLRX1_YEAST+GSHR_YEAST;GLRX2_YEAST+GSHR_YEAST;GLRX3_YEAST+GSHR_YEAST;GLRX4_YEAST+GSHR_YEAST	MNXR2826	MNXC3	1.6.4.2;1.8.1.7	bigg:GTHO;bigg:GTHOm;bigg:GTHOr;brenda:BR37011;brenda:BS260405;ec:1.6.4.2;ec:1.8.1.7;ecocyc:GLUTATHIONE-REDUCT-NADPH-RXN;iabaylyiv4:GLUTATHIONE-REDUCT-NADPH-RXN;iaf1260:GTHOr;iaf692:GTHOr;iao358:rll_184;iin800:GLR1;ijn746:GTHO;ijr904.45632:GTHOr;ijr904:GTHOr;imeo21:GTHOr;imm904:GTHO;imm904:GTHOm;imo1053-pao1:GTHRD;imo1056:GTHRD;ind750:GTHO;inj661:GTHOr;intenz:10033;iso783:GTHRD;kegg:R00115;macie:…	0	999999			0	0
RF77F3F23_B-1513	1 MNXM151@MNXC3 + 2 MNXM2@MNXC3 <==> 1 MNXM22@MNXC3 + 2 MNXM57@MNXC3	r_0483	GLRX1_YEAST;GLRX2_YEAST;GPX1_YEAST;GPX2_YEAST;GPX3_YEAST	MNXR2828	MNXC3	1.11.1.9	bigg:GTHP;bigg:GTHPe;bigg:GTHPm;brenda:BR37185;ec:1.11.1.9;ecocyc:GLUTATHIONE-PEROXIDASE-RXN;iabaylyiv4:GLUTATHIONE-PEROXIDASE-RXN;iao358:rll_183;iin800:GPX1;iin800:GPX2;iin800:HYR1;ijn746:GTHP;imm904:GTHP;imm904:GTHPm;ind750:GTHP;intenz:1769;irs1563.45632:R00274_c;isb619:GTHP;iso783:GSHPO;iyo844:GTHPe;kegg:R00274;metacyc:GLUTATHIONE-PEROXIDASE-RXN;obsolete:rxn10392;reactome:REACT_2037.3;rhea:168…	-999999	999999			0	0
R679F5B92_LR-580	1 MNXM151@MNXC4 + 1 MNXM1@MNXC4 + 1 MNXM6@MNXC4 --> 2 MNXM57@MNXC4 + 1 MNXM5@MNXC4	r_0482	GLRX5_YEAST+GSHR_YEAST	MNXR2826	MNXC4	1.6.4.2;1.8.1.7	bigg:GTHO;bigg:GTHOm;bigg:GTHOr;brenda:BR37011;brenda:BS260405;ec:1.6.4.2;ec:1.8.1.7;ecocyc:GLUTATHIONE-REDUCT-NADPH-RXN;iabaylyiv4:GLUTATHIONE-REDUCT-NADPH-RXN;iaf1260:GTHOr;iaf692:GTHOr;iao358:rll_184;iin800:GLR1;ijn746:GTHO;ijr904.45632:GTHOr;ijr904:GTHOr;imeo21:GTHOr;imm904:GTHO;imm904:GTHOm;imo1053-pao1:GTHRD;imo1056:GTHRD;ind750:GTHO;inj661:GTHOr;intenz:10033;iso783:GTHRD;kegg:R00115;macie:…	0	999999			0	0
R1F7DDEBD_B-106	1 MNXM151@MNXC4 + 2 MNXM2@MNXC4 <==> 1 MNXM22@MNXC4 + 2 MNXM57@MNXC4	r_0484	GLRX5_YEAST	MNXR2828	MNXC4	1.11.1.9	bigg:GTHP;bigg:GTHPe;bigg:GTHPm;brenda:BR37185;ec:1.11.1.9;ecocyc:GLUTATHIONE-PEROXIDASE-RXN;iabaylyiv4:GLUTATHIONE-PEROXIDASE-RXN;iao358:rll_183;iin800:GPX1;iin800:GPX2;iin800:HYR1;ijn746:GTHP;imm904:GTHP;imm904:GTHPm;ind750:GTHP;intenz:1769;irs1563.45632:R00274_c;isb619:GTHP;iso783:GSHPO;iyo844:GTHPe;kegg:R00274;metacyc:GLUTATHIONE-PEROXIDASE-RXN;obsolete:rxn10392;reactome:REACT_2037.3;rhea:168…	-999999	999999			0	0
[truncated: 1,684 more rows]
