# Supplementary material for: Efficient Reconstruction of Predictive Consensus Metabolic Network Models
Source: PLoS Comput Biol. 2016 Aug 26;12(8):e1005085. doi: 10.1371/journal.pcbi.1005085 (PMC5001716; doi:10.1371/journal.pcbi.1005085)
Supplement: S1 Dataset — This file contains the original models, the input models, the BCMs, and the RCMs for COMMGEN as well as an overview of the changes made between original and input models. (ZIP) [file pcbi.1005085.s001.zip › S4-Models/BCM/Scerevisiae/BCM_iIN800_COMMGEN/TrackRxns.tsv]

Relation	OldRxns	NewID	Comment	NewForm	NewGPR	Lb	Ub	Phase	Tool	External
Initial Reaction		R458B2931_LR-344		0.000125 MNXM1109@MNXC3 + 0.000697 MNXM115@MNXC3 + 0.000114 MNXM1741@MNXC3 + 0.001904 MNXM1@MNXC3 + 0.000373 MNXM221@MNXC3 + 0.000781 MNXM248@MNXC3 + 0.002884 MNXM297@MNXC3 + 0.000032 MNXM482@MNXC3 + 0.000096 MNXM52365@MNXC3 + 0.000812 MNXM5739@MNXC3 + 0.000015 MNXM574@MNXC3 + 0.001531 MNXM62@MNXC3 + 0.000056 MNXM913@MNXC3 + 0.005603 MNXM922@MNXC3 + 0.000206 isoiIN800217@MNXC3 + 0.000066 isoiIN80…		0	999999	0	Initializing	0
Initial Reaction		R68D3CF9B_LR-593		0.000167 MNXM1109@MNXC3 + 0.000083 MNXM115@MNXC3 + 0.000068 MNXM1741@MNXC3 + 0.001958 MNXM1@MNXC3 + 0.000302 MNXM221@MNXC3 + 0.003618 MNXM248@MNXC3 + 0.00166 MNXM297@MNXC3 + 0.000074 MNXM482@MNXC3 + 0.000062 MNXM52365@MNXC3 + 0.004632 MNXM5739@MNXC3 + 0.000015 MNXM574@MNXC3 + 0.001656 MNXM62@MNXC3 + 0.000046 MNXM913@MNXC3 + 0.005155 MNXM922@MNXC3 + 0.000723 isoiIN800217@MNXC3 + 0.000009 isoiIN800…		0	999999	0	Initializing	0
Initial Reaction		R34557131_LR-228		0.759644 MNXM1@MNXC3 + 0.019114 MNXM224@MNXC3 + 0.008277 MNXM363@MNXC3 + 0.00829 MNXM486@MNXC3 + 0.15423 MNXM88@MNXC3 + 0.60495 isoiIN800507@MNXC3 + 0.1619 isoiIN800720@MNXC3 + 0.037531 isoiIN800723@MNXC3 + 0.005707 isoiIN800869@MNXC3 --> 1 isoiIN800221@MNXC3		0	999999	0	Initializing	0
Initial Reaction		R82436F11_RL-720		1 BIOMASS@MNXC2 <-- 1 BIOMASS@MNXC3		-999999	0	0	Initializing	0
Initial Reaction		RF843B460_B-1494		1 MNXM10019@MNXC3 + 4 MNXM1@MNXC3 + 1 MNXM5@MNXC3 <==> 1 MNXM28031@MNXC3 + 1 MNXM6@MNXC3	FAS2_YEAST	-999999	999999	0	Initializing	0
Initial Reaction		R7CBF0681_LR-696		1 MNXM10019@MNXC3 --> 1 MNXM23766@MNXC3	FAS1_YEAST	0	999999	0	Initializing	0
Initial Reaction		RF14F62BD_B-1442		1 MNXM10019@MNXC4 + 4 MNXM1@MNXC4 + 1 MNXM5@MNXC4 <==> 1 MNXM28031@MNXC4 + 1 MNXM6@MNXC4	FABG_YEAST	-999999	999999	0	Initializing	0
Initial Reaction		R94620B8C_LR-841		1 MNXM10019@MNXC4 --> 1 MNXM23766@MNXC4	HTD2_YEAST	0	999999	0	Initializing	0
Initial Reaction		RBCEFD4FC_RL-1091		1 MNXM100@MNXC3 + 1 MNXM11@MNXC3 <-- 1 MNXM132@MNXC3 + 1 MNXM83@MNXC3	FPPS_YEAST	-999999	0	0	Initializing	0
Initial Reaction		R4E5FD3D5_LR-396		1 MNXM100@MNXC3 + 1 MNXM83@MNXC3 --> 1 MNXM11@MNXC3 + 1 MNXM34@MNXC3	FPPS_YEAST	0	999999	0	Initializing	0
Initial Reaction		R1B39B0FA_RL-64		1 MNXM10102@MNXC3 + 1 MNXM13@MNXC3 + 1 MNXM925@MNXC3 <-- 1 MNXM184@MNXC3 + 1 MNXM25932@MNXC3	FAS2_YEAST	-999999	0	0	Initializing	0
Initial Reaction		R4774485E_B-352		1 MNXM10102@MNXC3 + 1 MNXM1@MNXC3 + 1 MNXM6@MNXC3 <==> 1 MNXM3843@MNXC3 + 1 MNXM5@MNXC3	FAS2_YEAST	-999999	999999	0	Initializing	0
Initial Reaction		RC1F55E0B_RL-1114		1 MNXM10102@MNXC4 + 1 MNXM13@MNXC4 + 1 MNXM925@MNXC4 <-- 1 MNXM184@MNXC4 + 1 MNXM25932@MNXC4	CEM1_YEAST	-999999	0	0	Initializing	0
Initial Reaction		RBEE1AFC8_B-1099		1 MNXM10102@MNXC4 + 1 MNXM1@MNXC4 + 1 MNXM6@MNXC4 <==> 1 MNXM3843@MNXC4 + 1 MNXM5@MNXC4	FABG_YEAST	-999999	999999	0	Initializing	0
Initial Reaction		RE0A594A9_B-1337		1 MNXM101@MNXC2 + 1 MNXM1@MNXC2 <==> 1 MNXM101@MNXC3 + 1 MNXM1@MNXC3	CAN1_YEAST	-999999	999999	0	Initializing	0
Initial Reaction		RE0A594A9_B-1338		1 MNXM101@MNXC2 + 1 MNXM1@MNXC2 <==> 1 MNXM101@MNXC3 + 1 MNXM1@MNXC3	GAP1_YEAST	-999999	999999	0	Initializing	0
Initial Reaction		R155389C1_RL-26		1 MNXM101@MNXC3 + 1 MNXM117@MNXC3 + 1 MNXM1@MNXC3 <-- 1 MNXM70@MNXC3	ARGI_YEAST	-999999	0	0	Initializing	0
Initial Reaction		R92A78930_LR-825		1 MNXM101@MNXC3 + 1 MNXM138@MNXC3 --> 1 MNXM1@MNXC3 + 1 MNXM211@MNXC3 + 1 MNXM9@MNXC3	OTC_YEAST	0	999999	0	Initializing	0
Initial Reaction		RD436331C_LR-1232		1 MNXM101@MNXC3 + 1 MNXM1@MNXC3 --> 1 MNXM118@MNXC3 + 1 MNXM13@MNXC3	DCOR_YEAST	0	999999	0	Initializing	0
Initial Reaction		R9449B3C0_B-839		1 MNXM101@MNXC3 <==> 1 MNXM101@MNXC4	ORT1_YEAST	-999999	999999	0	Initializing	0
Initial Reaction		R21AC2C45_LR-113		1 MNXM101@MNXC3 + 1 MNXM20@MNXC3 --> 1 MNXM245@MNXC3 + 1 MNXM89557@MNXC3	OAT_YEAST	0	999999	0	Initializing	0
Initial Reaction		R3A97A0CC_RL-274		1 MNXM101@MNXC4 + 1 MNXM730@MNXC4 <-- 1 MNXM18@MNXC4 + 1 MNXM817@MNXC4	ARGJ_YEAST	-999999	0	0	Initializing	0
Initial Reaction		R4C5AABE7_B-387		1 MNXM1020@MNXC3 + 3 MNXM1@MNXC3 + 1 MNXM7@MNXC3 + 1 MNXM9@MNXC3 <==> 1 MNXM1140@MNXC3 + 1 MNXM13@MNXC3 + 1 MNXM3@MNXC3	BIOD_YEAST	-999999	999999	0	Initializing	0
Initial Reaction		RAD0E274E_B-983		1 MNXM1020@MNXC3 + 6 MNXM1@MNXC3 + 1 MNXM3@MNXC3 + 1 MNXM89582@MNXC3 + 2 MNXM8@MNXC3 <==> 2 MNXM10@MNXC3 + 1 MNXM11@MNXC3 + 1 MNXM14@MNXC3 + 1 MNXM304@MNXC3	BIOB_YEAST	-999999	999999	0	Initializing	0
Initial Reaction		RDA8B156B_B-1307		1 MNXM1020@MNXC3 <==> 1 MNXM1020@MNXC4		-999999	999999	0	Initializing	0
Initial Reaction		R8F2DEF23_RL-798		1 MNXM1024@MNXC4 + 1 MNXM10@MNXC4 + 1 MNXM1@MNXC4 <-- 1 MNXM1277@MNXC4 + 1 MNXM8@MNXC4	DLDH_YEAST	-999999	0	0	Initializing	0
Initial Reaction		R4B624143_LR-378		1 MNXM1024@MNXC4 + 1 MNXM1@MNXC4 + 1 MNXM23@MNXC4 --> 1 MNXM13@MNXC4 + 1 MNXM4815@MNXC4	ODPA_YEAST	0	999999	0	Initializing	0
Initial Reaction		R340FBC84_B-227		1 MNXM1024@MNXC4 + 1 MNXM29@MNXC4 <==> 1 MNXM13@MNXC4 + 1 MNXM81221@MNXC4	GCSP_YEAST	-999999	999999	0	Initializing	0
Initial Reaction		R6D9D50DE_RL-620		1 MNXM1028@MNXC3 + 1 MNXM12@MNXC3 <-- 1 MNXM21@MNXC3 + 1 MNXM89948@MNXC3	CACP_YEAST	-999999	0	0	Initializing	0
Initial Reaction		R6D9D50DE_RL-621		1 MNXM1028@MNXC3 + 1 MNXM12@MNXC3 <-- 1 MNXM21@MNXC3 + 1 MNXM89948@MNXC3	YAT2_YEAST	-999999	0	0	Initializing	0
Initial Reaction		RFDE180D4_LR-1529		1 MNXM1028@MNXC3 + 1 MNXM1@MNXC4 + 1 MNXM89948@MNXC4 --> 1 MNXM1028@MNXC4 + 1 MNXM1@MNXC3 + 1 MNXM89948@MNXC3	CRC1_YEAST	0	999999	0	Initializing	0
Initial Reaction		RE4CBB3E4_LR-1376		1 MNXM1028@MNXC3 --> 1 MNXM1028@MNXC4		0	999999	0	Initializing	0
Initial Reaction		R2B778F4E_LR-183		1 MNXM1028@MNXC4 + 1 MNXM12@MNXC4 --> 1 MNXM21@MNXC4 + 1 MNXM89948@MNXC4	CACM_YEAST	0	999999	0	Initializing	0
Initial Reaction		RD7695789_RL-1254		1 MNXM102@MNXC3 + 1 MNXM1@MNXC3 + 1 MNXM7@MNXC3 <-- 1 MNXM3@MNXC3 + 1 MNXM62@MNXC3	TOR1_YEAST	-999999	0	0	Initializing	0
Initial Reaction		RD7695789_RL-1255		1 MNXM102@MNXC3 + 1 MNXM1@MNXC3 + 1 MNXM7@MNXC3 <-- 1 MNXM3@MNXC3 + 1 MNXM62@MNXC3	TOR2_YEAST	-999999	0	0	Initializing	0
Initial Reaction		RD7695789_RL-1256		1 MNXM102@MNXC3 + 1 MNXM1@MNXC3 + 1 MNXM7@MNXC3 <-- 1 MNXM3@MNXC3 + 1 MNXM62@MNXC3	VPS34_YEAST	-999999	0	0	Initializing	0
Initial Reaction		R9BC3ADEC_LR-877		1 MNXM102@MNXC3 + 1 MNXM3@MNXC3 --> 1 MNXM170@MNXC3 + 1 MNXM1@MNXC3 + 1 MNXM7@MNXC3	FAB1_YEAST	0	999999	0	Initializing	0
Initial Reaction		R3A62E817_RL-269		1 MNXM102@MNXC3 + 1 MNXM9@MNXC3 <-- 1 MNXM170@MNXC3 + 3 MNXM1@MNXC3	FIG4_YEAST	-999999	0	0	Initializing	0
Initial Reaction		R3A62E817_RL-270		1 MNXM102@MNXC3 + 1 MNXM9@MNXC3 <-- 1 MNXM170@MNXC3 + 3 MNXM1@MNXC3	INP52_YEAST	-999999	0	0	Initializing	0
Initial Reaction		R3A62E817_RL-271		1 MNXM102@MNXC3 + 1 MNXM9@MNXC3 <-- 1 MNXM170@MNXC3 + 3 MNXM1@MNXC3	INP53_YEAST	-999999	0	0	Initializing	0
Initial Reaction		R3A62E817_RL-272		1 MNXM102@MNXC3 + 1 MNXM9@MNXC3 <-- 1 MNXM170@MNXC3 + 3 MNXM1@MNXC3	SAC1_YEAST	-999999	0	0	Initializing	0
Initial Reaction		RD13AC648_LR-1210		1 MNXM102@MNXC3 + 3 MNXM1@MNXC3 --> 1 MNXM62@MNXC3 + 1 MNXM9@MNXC3	INP52_YEAST	0	999999	0	Initializing	0
Initial Reaction		RD13AC648_LR-1211		1 MNXM102@MNXC3 + 3 MNXM1@MNXC3 --> 1 MNXM62@MNXC3 + 1 MNXM9@MNXC3	INP53_YEAST	0	999999	0	Initializing	0
Initial Reaction		RD13AC648_LR-1212		1 MNXM102@MNXC3 + 3 MNXM1@MNXC3 --> 1 MNXM62@MNXC3 + 1 MNXM9@MNXC3	SAC1_YEAST	0	999999	0	Initializing	0
Initial Reaction		RD13AC648_LR-1213		1 MNXM102@MNXC3 + 3 MNXM1@MNXC3 --> 1 MNXM62@MNXC3 + 1 MNXM9@MNXC3	YMR1_YEAST	0	999999	0	Initializing	0
Initial Reaction		R92C39783_LR-827		1 MNXM1043@MNXC2 + 1 MNXM1@MNXC2 --> 1 MNXM1043@MNXC3 + 1 MNXM1@MNXC3		0	999999	0	Initializing	0
Initial Reaction		R2E3B11BC_LR-190		1 MNXM1043@MNXC3 + 1 MNXM12@MNXC3 + 1 MNXM3@MNXC3 --> 1 MNXM11@MNXC3 + 1 MNXM14@MNXC3 + 1 MNXM486@MNXC3	LCF2_YEAST	0	999999	0	Initializing	0
Initial Reaction		R4BDFCF43_RL-385		1 MNXM1043@MNXC3 + 1 MNXM1@MNXC3 + 1 MNXM925@MNXC3 <-- 1 MNXM25221@MNXC3	FAS1_YEAST	-999999	0	0	Initializing	0
Initial Reaction		R224E6657_RL-118		1 MNXM105630@MNXC3 + 1 MNXM148@MNXC3 + 2 MNXM1@MNXC3 + 1 MNXM45@MNXC3 <-- 1 MNXM155@MNXC3 + 1 MNXM49@MNXC3	MET16_YEAST	-999999	0	0	Initializing	0
Initial Reaction		RDCBAE1B7_B-1319		1 MNXM105630@MNXC3 + 3 MNXM6@MNXC3 <==> 13 MNXM1@MNXC3 + 3 MNXM5@MNXC3 + 1 MNXM89582@MNXC3	MET10_YEAST	-999999	999999	0	Initializing	0
Initial Reaction		RDCBAE1B7_B-1320		1 MNXM105630@MNXC3 + 3 MNXM6@MNXC3 <==> 13 MNXM1@MNXC3 + 3 MNXM5@MNXC3 + 1 MNXM89582@MNXC3	MET5_YEAST	-999999	999999	0	Initializing	0
Initial Reaction		R345DFA32_LR-229		1 MNXM105@MNXC3 + 1 MNXM3@MNXC3 --> 1 MNXM1@MNXC3 + 1 MNXM215@MNXC3 + 1 MNXM7@MNXC3	HXKA_YEAST	0	999999	0	Initializing	0
Initial Reaction		R345DFA32_LR-230		1 MNXM105@MNXC3 + 1 MNXM3@MNXC3 --> 1 MNXM1@MNXC3 + 1 MNXM215@MNXC3 + 1 MNXM7@MNXC3	HXKB_YEAST	0	999999	0	Initializing	0
Initial Reaction		RE0BE6BDC_LR-1340		1 MNXM105@MNXC3 + 1 MNXM3@MNXC3 --> 1 MNXM1@MNXC3 + 1 MNXM508@MNXC3 + 1 MNXM7@MNXC3	HXKG_YEAST	0	999999	0	Initializing	0
Initial Reaction		RF877195B_LR-1497		1 MNXM1062@MNXC4 + 1 MNXM18@MNXC4 --> 1 MNXM20@MNXC4 + 1 MNXM817@MNXC4	ARGD_YEAST	0	999999	0	Initializing	0
Initial Reaction		RD864DF75_RL-1277		1 MNXM1062@MNXC4 + 1 MNXM5@MNXC4 + 1 MNXM9@MNXC4 <-- 1 MNXM1384@MNXC4 + 1 MNXM1@MNXC4 + 1 MNXM6@MNXC4	ARG56_YEAST	-999999	0	0	Initializing	0
Initial Reaction		R9435ABB7_RL-838		1 MNXM1089@MNXC3 + 1 MNXM9@MNXC3 <-- 1 MNXM1@MNXC3 + 1 MNXM3@MNXC3 + 1 MNXM7@MNXC3	APA2_YEAST	-999999	0	0	Initializing	0
Initial Reaction		RDF7A6332_RL-1334		1 MNXM1089@MNXC3 + 3 MNXM1@MNXC3 + 1 MNXM9@MNXC3 <-- 1 MNXM51@MNXC3 + 1 MNXM7@MNXC3	APA1_YEAST	-999999	0	0	Initializing	0
Initial Reaction		RF3AFC26B_LR-1454		1 MNXM108@MNXC2 --> 1 MNXM108@MNXC3		0	999999	0	Initializing	0
Initial Reaction		R25475DA9_LR-131		1 MNXM108@MNXC3 + 1 MNXM12@MNXC3 + 1 MNXM3@MNXC3 --> 1 MNXM11@MNXC3 + 1 MNXM14@MNXC3 + 1 MNXM88@MNXC3	FAT1_YEAST	0	999999	0	Initializing	0
Initial Reaction		R25475DA9_LR-132		1 MNXM108@MNXC3 + 1 MNXM12@MNXC3 + 1 MNXM3@MNXC3 --> 1 MNXM11@MNXC3 + 1 MNXM14@MNXC3 + 1 MNXM88@MNXC3	LCF1_YEAST	0	999999	0	Initializing	0
Initial Reaction		R25475DA9_LR-133		1 MNXM108@MNXC3 + 1 MNXM12@MNXC3 + 1 MNXM3@MNXC3 --> 1 MNXM11@MNXC3 + 1 MNXM14@MNXC3 + 1 MNXM88@MNXC3	LCF3_YEAST	0	999999	0	Initializing	0
Initial Reaction		R25475DA9_LR-134		1 MNXM108@MNXC3 + 1 MNXM12@MNXC3 + 1 MNXM3@MNXC3 --> 1 MNXM11@MNXC3 + 1 MNXM14@MNXC3 + 1 MNXM88@MNXC3	LCF4_YEAST	0	999999	0	Initializing	0
Initial Reaction		R1C9C02D3_RL-84		1 MNXM108@MNXC3 + 1 MNXM925@MNXC3 <-- 1 MNXM25932@MNXC3	FAS1_YEAST	-999999	0	0	Initializing	0
Initial Reaction		R4F17B6F4_RL-401		1 MNXM109@MNXC3 + 1 MNXM12@MNXC3 + 6 MNXM1@MNXC3 <-- 1 MNXM15706@MNXC3 + 1 isoiIN800221@MNXC3	PLSC_YEAST	-999999	0	0	Initializing	0
Initial Reaction		REAFD3B25_B-1414		1 MNXM109@MNXC3 + 1 MNXM1@MNXC3 + 1 MNXM63@MNXC3 <==> 1 MNXM11@MNXC3 + 1 MNXM201@MNXC3	CDS1_YEAST	-999999	999999	0	Initializing	0
Initial Reaction		R122EA05F_RL-12		1 MNXM109@MNXC3 + 1 MNXM1@MNXC3 + 1 MNXM9@MNXC3 <-- 1 isoiIN800395@MNXC3	LPP1_YEAST	-999999	0	0	Initializing	0
Initial Reaction		R1FEB0852_RL-103		1 MNXM109@MNXC3 + 2 MNXM1@MNXC3 + 1 MNXM90@MNXC3 <-- 1 MNXM297@MNXC3	SPO14_YEAST	-999999	0	0	Initializing	0
Initial Reaction		RAB13A189_B-968		1 MNXM109@MNXC3 + 2 MNXM1@MNXC3 <==> 1 MNXM109@MNXC4 + 2 MNXM1@MNXC4		-999999	999999	0	Initializing	0
Initial Reaction		R1F8D8952_LR-100		1 MNXM109@MNXC3 + 3 MNXM1@MNXC3 --> 1 MNXM308@MNXC3 + 1 MNXM9@MNXC3	DPP1_YEAST	0	999999	0	Initializing	0
Initial Reaction		RADCBD3CA_B-993		1 MNXM109@MNXC4 + 1 MNXM1@MNXC4 + 1 MNXM63@MNXC4 <==> 1 MNXM11@MNXC4 + 1 MNXM201@MNXC4	CDS1_YEAST	-999999	999999	0	Initializing	0
Initial Reaction		R69B2023B_RL-597		1 MNXM10@MNXC3 + 1 MNXM1131@MNXC3 <-- 1 MNXM1@MNXC3 + 1 MNXM788@MNXC3 + 1 MNXM8@MNXC3		-999999	0	0	Initializing	0
Initial Reaction		RCB1A23AA_LR-1185		1 MNXM10@MNXC3 + 1 MNXM114091@MNXC3 + 2 MNXM1@MNXC3 --> 1 MNXM805@MNXC3 + 1 MNXM8@MNXC3	P5CR_YEAST	0	999999	0	Initializing	0
Initial Reaction		R11E04BE0_RL-8		1 MNXM10@MNXC3 + 1 MNXM1380@MNXC3 + 1 MNXM1@MNXC3 <-- 1 MNXM469@MNXC3 + 1 MNXM8@MNXC3	DHSO1_YEAST	-999999	0	0	Initializing	0
Initial Reaction		R5EDF42A7_RL-515		1 MNXM10@MNXC3 + 1 MNXM13@MNXC3 + 1 MNXM153@MNXC3 <-- 1 MNXM503@MNXC3 + 1 MNXM8@MNXC3		-999999	0	0	Initializing	0
Initial Reaction		RE55038BE_RL-1378		1 MNXM10@MNXC3 + 1 MNXM13@MNXC3 + 1 MNXM15@MNXC3 + 1 MNXM183@MNXC3 <-- 1 MNXM29@MNXC3 + 1 MNXM79@MNXC3 + 1 MNXM8@MNXC3	GCST_YEAST	-999999	0	0	Initializing	0
Initial Reaction		R12884316_RL-13		1 MNXM10@MNXC3 + 1 MNXM13@MNXC3 + 1 MNXM404@MNXC3 <-- 1 MNXM8@MNXC3 + 1 MNXM985@MNXC3	LEU3_YEAST	-999999	0	0	Initializing	0
Initial Reaction		RF6B79438_RL-1488		1 MNXM10@MNXC3 + 1 MNXM13@MNXC3 <-- 1 MNXM39@MNXC3 + 1 MNXM8@MNXC3	FDH1_YEAST	-999999	0	0	Initializing	0
Initial Reaction		RF6B79438_RL-1489		1 MNXM10@MNXC3 + 1 MNXM13@MNXC3 <-- 1 MNXM39@MNXC3 + 1 MNXM8@MNXC3	FDH2_YEAST	-999999	0	0	Initializing	0
Initial Reaction		RF6B79438_RL-1490		1 MNXM10@MNXC3 + 1 MNXM13@MNXC3 <-- 1 MNXM39@MNXC3 + 1 MNXM8@MNXC3	YP276_YEAST	-999999	0	0	Initializing	0
Initial Reaction		R5EFB283F_RL-518		1 MNXM10@MNXC3 + 1 MNXM15@MNXC3 + 1 MNXM20@MNXC3 <-- 2 MNXM1@MNXC3 + 1 MNXM89557@MNXC3 + 1 MNXM8@MNXC3	DHE2_YEAST	-999999	0	0	Initializing	0
Initial Reaction		RF3406A26_LR-1450		1 MNXM10@MNXC3 + 1 MNXM1@MNXC3 + 1 MNXM20@MNXC3 + 1 MNXM37@MNXC3 --> 2 MNXM89557@MNXC3 + 1 MNXM8@MNXC3	GLT1_YEAST	0	999999	0	Initializing	0
Initial Reaction		R30C8426A_B-208		1 MNXM10@MNXC3 + 1 MNXM1@MNXC3 + 1 MNXM261@MNXC3 <==> 1 MNXM74@MNXC3 + 1 MNXM8@MNXC3 + 1 MNXM9@MNXC3	G3P1_YEAST	-999999	999999	0	Initializing	0
Initial Reaction		R30C8426A_B-209		1 MNXM10@MNXC3 + 1 MNXM1@MNXC3 + 1 MNXM261@MNXC3 <==> 1 MNXM74@MNXC3 + 1 MNXM8@MNXC3 + 1 MNXM9@MNXC3	G3P2_YEAST	-999999	999999	0	Initializing	0
Initial Reaction		R30C8426A_B-210		1 MNXM10@MNXC3 + 1 MNXM1@MNXC3 + 1 MNXM261@MNXC3 <==> 1 MNXM74@MNXC3 + 1 MNXM8@MNXC3 + 1 MNXM9@MNXC3	G3P3_YEAST	-999999	999999	0	Initializing	0
Initial Reaction		RFD4FA0A0_LR-1525		1 MNXM10@MNXC3 + 1 MNXM1@MNXC3 + 1 MNXM268@MNXC3 + 1 MNXM3@MNXC3 --> 1 MNXM11@MNXC3 + 1 MNXM14@MNXC3 + 1 MNXM89905@MNXC3 + 1 MNXM8@MNXC3	LYS2_YEAST	0	999999	0	Initializing	0
Initial Reaction		R787A6EA1_LR-681		1 MNXM10@MNXC3 + 1 MNXM1@MNXC3 + 1 MNXM361@MNXC3 --> 1 MNXM353@MNXC3 + 1 MNXM8@MNXC3	DHOM_YEAST	0	999999	0	Initializing	0
Initial Reaction		RD3ED6E97_B-1230		1 MNXM10@MNXC3 + 1 MNXM1@MNXC3 + 1 MNXM46@MNXC3 <==> 1 MNXM8@MNXC3 + 1 MNXM90553@MNXC3	MDHC_YEAST	-999999	999999	0	Initializing	0
Initial Reaction		RD3ED6E97_B-1231		1 MNXM10@MNXC3 + 1 MNXM1@MNXC3 + 1 MNXM46@MNXC3 <==> 1 MNXM8@MNXC3 + 1 MNXM90553@MNXC3	MDHP_YEAST	-999999	999999	0	Initializing	0
Initial Reaction		R69EDB922_RL-599		1 MNXM10@MNXC3 + 1 MNXM1@MNXC3 + 1 MNXM541@MNXC3 <-- 1 MNXM126@MNXC3 + 1 MNXM8@MNXC3	SER33_YEAST	-999999	0	0	Initializing	0
Initial Reaction		R69EDB922_RL-600		1 MNXM10@MNXC3 + 1 MNXM1@MNXC3 + 1 MNXM541@MNXC3 <-- 1 MNXM126@MNXC3 + 1 MNXM8@MNXC3	SERA_YEAST	-999999	0	0	Initializing	0
Initial Reaction		RFF91B74F_RL-1541		1 MNXM10@MNXC3 + 1 MNXM1@MNXC3 + 1 MNXM717@MNXC3 <-- 1 MNXM757@MNXC3 + 1 MNXM8@MNXC3	FOX2_YEAST	-999999	0	0	Initializing	0
Initial Reaction		R96A45519_B-849		1 MNXM10@MNXC3 + 1 MNXM1@MNXC3 + 1 MNXM75@MNXC3 <==> 1 MNXM303@MNXC3 + 1 MNXM8@MNXC3	ADH1_YEAST	-999999	999999	0	Initializing	0
Initial Reaction		R96A45519_B-850		1 MNXM10@MNXC3 + 1 MNXM1@MNXC3 + 1 MNXM75@MNXC3 <==> 1 MNXM303@MNXC3 + 1 MNXM8@MNXC3	ADH2_YEAST	-999999	999999	0	Initializing	0
Initial Reaction		R96A45519_B-851		1 MNXM10@MNXC3 + 1 MNXM1@MNXC3 + 1 MNXM75@MNXC3 <==> 1 MNXM303@MNXC3 + 1 MNXM8@MNXC3	ADH4_YEAST	-999999	999999	0	Initializing	0
Initial Reaction		R96A45519_B-852		1 MNXM10@MNXC3 + 1 MNXM1@MNXC3 + 1 MNXM75@MNXC3 <==> 1 MNXM303@MNXC3 + 1 MNXM8@MNXC3	ADH5_YEAST	-999999	999999	0	Initializing	0
Initial Reaction		R96A45519_B-853		1 MNXM10@MNXC3 + 1 MNXM1@MNXC3 + 1 MNXM75@MNXC3 <==> 1 MNXM303@MNXC3 + 1 MNXM8@MNXC3	FADH_YEAST	-999999	999999	0	Initializing	0
Initial Reaction		R60549E9D_RL-527		1 MNXM10@MNXC3 + 1 MNXM1@MNXC3 + 1 MNXM778@MNXC3 <-- 1 MNXM8@MNXC3 + 1 MNXM90811@MNXC3	ARA1_YEAST	-999999	0	0	Initializing	0
Initial Reaction		RBB61F660_LR-1082		1 MNXM10@MNXC3 + 1 MNXM1@MNXC3 + 1 MNXM77@MNXC3 --> 1 MNXM66@MNXC3 + 1 MNXM8@MNXC3	GPD1_YEAST	0	999999	0	Initializing	0
Initial Reaction		RBB61F660_LR-1083		1 MNXM10@MNXC3 + 1 MNXM1@MNXC3 + 1 MNXM77@MNXC3 --> 1 MNXM66@MNXC3 + 1 MNXM8@MNXC3	GPD2_YEAST	0	999999	0	Initializing	0
Initial Reaction		RBFBDC0AF_LR-1100		1 MNXM10@MNXC3 + 1 MNXM1@MNXC3 + 1 MNXM8487@MNXC3 --> 1 MNXM245@MNXC3 + 1 MNXM8@MNXC3 + 1 MNXM9@MNXC3	PROA_YEAST	0	999999	0	Initializing	0
Initial Reaction		R946B1A83_B-843		1 MNXM10@MNXC3 + 1 MNXM1@MNXC3 + 1 MNXM89621@MNXC3 <==> 1 MNXM8@MNXC3 + 1 MNXM90126@MNXC3		-999999	999999	0	Initializing	0
Initial Reaction		R8FA63A1F_B-800		1 MNXM10@MNXC3 + 1 MNXM1@MNXC3 + 1 MNXM952@MNXC3 <==> 1 MNXM56@MNXC3 + 1 MNXM57@MNXC3 + 1 MNXM8@MNXC3	FADH_YEAST	-999999	999999	0	Initializing	0
Initial Reaction		RC41D9A04_B-1136		1 MNXM10@MNXC3 + 1 MNXM20@MNXC3 + 1 MNXM78@MNXC3 <==> 3 MNXM1@MNXC3 + 1 MNXM384@MNXC3 + 1 MNXM8@MNXC3	LYS1_YEAST	-999999	999999	0	Initializing	0
Initial Reaction		RAC405D6F_LR-978		1 MNXM10@MNXC3 + 1 MNXM2440@MNXC4 --> 2 MNXM1@MNXC3 + 1 MNXM8@MNXC3 + 1 MNXM90307@MNXC4	NDH1_YEAST	0	999999	0	Initializing	0
Initial Reaction		RAC405D6F_LR-979		1 MNXM10@MNXC3 + 1 MNXM2440@MNXC4 --> 2 MNXM1@MNXC3 + 1 MNXM8@MNXC3 + 1 MNXM90307@MNXC4	NDH2_YEAST	0	999999	0	Initializing	0
Initial Reaction		RF3527F33_RL-1451		1 MNXM10@MNXC3 + 1 MNXM26@MNXC3 + 1 MNXM29@MNXC3 <-- 1 MNXM142@MNXC3 + 2 MNXM1@MNXC3 + 1 MNXM8@MNXC3		-999999	0	0	Initializing	0
Initial Reaction		RF74AA4C7_RL-1491		1 MNXM10@MNXC3 + 1 MNXM26@MNXC3 <-- 2 MNXM1@MNXC3 + 1 MNXM75@MNXC3 + 1 MNXM8@MNXC3	ALDH2_YEAST	-999999	0	0	Initializing	0
Initial Reaction		RF74AA4C7_RL-1492		1 MNXM10@MNXC3 + 1 MNXM26@MNXC3 <-- 2 MNXM1@MNXC3 + 1 MNXM75@MNXC3 + 1 MNXM8@MNXC3	ALDH3_YEAST	-999999	0	0	Initializing	0
Initial Reaction		RF095DB28_RL-1436		1 MNXM10@MNXC3 + 1 MNXM298@MNXC3 <-- 1 MNXM125@MNXC3 + 1 MNXM8@MNXC3	IMDH1_YEAST	-999999	0	0	Initializing	0
Initial Reaction		RF095DB28_RL-1437		1 MNXM10@MNXC3 + 1 MNXM298@MNXC3 <-- 1 MNXM125@MNXC3 + 1 MNXM8@MNXC3	IMDH2_YEAST	-999999	0	0	Initializing	0
Initial Reaction		RF095DB28_RL-1438		1 MNXM10@MNXC3 + 1 MNXM298@MNXC3 <-- 1 MNXM125@MNXC3 + 1 MNXM8@MNXC3	IMDH3_YEAST	-999999	0	0	Initializing	0
Initial Reaction		RF095DB28_RL-1439		1 MNXM10@MNXC3 + 1 MNXM298@MNXC3 <-- 1 MNXM125@MNXC3 + 1 MNXM8@MNXC3	IMDH4_YEAST	-999999	0	0	Initializing	0
Initial Reaction		RF095DB28_RL-1440		1 MNXM10@MNXC3 + 1 MNXM298@MNXC3 <-- 1 MNXM125@MNXC3 + 1 MNXM8@MNXC3	YA075_YEAST	-999999	0	0	Initializing	0
Initial Reaction		R52460234_RL-424		1 MNXM10@MNXC3 + 1 MNXM511@MNXC3 <-- 1 MNXM183@MNXC3 + 1 MNXM8@MNXC3	MTD1_YEAST	-999999	0	0	Initializing	0
Initial Reaction		REEEB6044_LR-1430		1 MNXM10@MNXC3 + 1 MNXM66139@MNXC3 + 1 isoiIN800746@MNXC3 --> 4 MNXM1@MNXC3 + 1 MNXM5@MNXC3 + 1 isoiIN800335@MNXC3	SCS7_YEAST	0	999999	0	Initializing	0
Initial Reaction		RC18F9A69_RL-1107		1 MNXM10@MNXC3 + 1 isoiIN800116@MNXC3 <-- 6 MNXM1@MNXC3 + 1 MNXM4337@MNXC3 + 1 MNXM8@MNXC3	FOX2_YEAST	-999999	0	0	Initializing	0
Initial Reaction		R50C73560_RL-408		1 MNXM10@MNXC3 + 1 isoiIN800117@MNXC3 <-- 2 MNXM1@MNXC3 + 1 MNXM8@MNXC3 + 1 isoiIN800100@MNXC3	FOX2_YEAST	-999999	0	0	Initializing	0
Initial Reaction		R897F3DE9_RL-755		1 MNXM10@MNXC3 + 1 isoiIN800118@MNXC3 <-- 2 MNXM1@MNXC3 + 1 MNXM8@MNXC3 + 1 isoiIN800101@MNXC3	FOX2_YEAST	-999999	0	0	Initializing	0
Initial Reaction		RDDAABF56_RL-1324		1 MNXM10@MNXC3 + 1 isoiIN800119@MNXC3 <-- 2 MNXM1@MNXC3 + 1 MNXM8@MNXC3 + 1 isoiIN800102@MNXC3	FOX2_YEAST	-999999	0	0	Initializing	0
Initial Reaction		RE1150815_RL-1342		1 MNXM10@MNXC3 + 1 isoiIN800124@MNXC3 <-- 6 MNXM1@MNXC3 + 1 MNXM674@MNXC3 + 1 MNXM8@MNXC3	FOX2_YEAST	-999999	0	0	Initializing	0
Initial Reaction		R326D9B1B_RL-219		1 MNXM10@MNXC3 + 1 isoiIN800125@MNXC3 <-- 6 MNXM1@MNXC3 + 1 MNXM733@MNXC3 + 1 MNXM8@MNXC3	FOX2_YEAST	-999999	0	0	Initializing	0
Initial Reaction		R93F920C6_RL-835		1 MNXM10@MNXC3 + 1 isoiIN800127@MNXC3 <-- 6 MNXM1@MNXC3 + 1 MNXM766@MNXC3 + 1 MNXM8@MNXC3	FOX2_YEAST	-999999	0	0	Initializing	0
Initial Reaction		R3FDBF0F3_RL-311		1 MNXM10@MNXC3 <-- 2 MNXM1@MNXC3 + 1 MNXM8@MNXC3		-999999	0	0	Initializing	0
Initial Reaction		RF5582887_RL-1475		1 MNXM10@MNXC4 + 1 MNXM13@MNXC3 + 1 MNXM15@MNXC3 + 1 MNXM183@MNXC4 + 5 MNXM1@UNKCOMP <-- 1 MNXM1@MNXC3 + 4 MNXM1@MNXC4 + 1 MNXM29@MNXC4 + 1 MNXM79@MNXC4 + 1 MNXM8@MNXC4	GCST_YEAST	-999999	0	0	Initializing	0
Initial Reaction		R75BEF945_RL-675		1 MNXM10@MNXC4 + 1 MNXM13@MNXC4 + 1 MNXM20@MNXC4 <-- 1 MNXM89661@MNXC4 + 1 MNXM8@MNXC4	IDH1_YEAST	-999999	0	0	Initializing	0
Initial Reaction		RCB233A4D_B-1187		1 MNXM10@MNXC4 + 1 MNXM13@MNXC4 + 1 MNXM263@MNXC4 <==> 1 MNXM8@MNXC4 + 1 MNXM984@MNXC4	LYS12_YEAST	-999999	999999	0	Initializing	0
Initial Reaction		RAE74FD1_RL-996		1 MNXM10@MNXC4 + 1 MNXM13@MNXC4 + 1 MNXM92@MNXC4 <-- 1 MNXM12@MNXC4 + 1 MNXM20@MNXC4 + 1 MNXM8@MNXC4	ODO1_YEAST	-999999	0	0	Initializing	0
Initial Reaction		RDA48B68A_B-1306		1 MNXM10@MNXC4 + 1 MNXM179@MNXC4 <==> 2 MNXM1@MNXC4 + 1 MNXM512@MNXC4 + 1 MNXM8@MNXC4	ALDH5_YEAST	-999999	999999	0	Initializing	0
Initial Reaction		RDFA6DF01_RL-1335		1 MNXM10@MNXC4 + 1 MNXM18@MNXC4 <-- 2 MNXM1@MNXC4 + 1 MNXM301@MNXC4 + 1 MNXM8@MNXC4		-999999	0	0	Initializing	0
Initial Reaction		R53D8E469_RL-429		1 MNXM10@MNXC4 + 1 MNXM192@MNXC4 <-- 2 MNXM1@MNXC4 + 1 MNXM422@MNXC4 + 1 MNXM8@MNXC4		-999999	0	0	Initializing	0
Initial Reaction		RBA998439_B-1074		1 MNXM10@MNXC4 + 1 MNXM1@MNXC4 + 1 MNXM46@MNXC4 <==> 1 MNXM8@MNXC4 + 1 MNXM90553@MNXC4	MDHM_YEAST	-999999	999999	0	Initializing	0
Initial Reaction		R4D5B267C_B-392		1 MNXM10@MNXC4 + 1 MNXM1@MNXC4 + 1 MNXM75@MNXC4 <==> 1 MNXM303@MNXC4 + 1 MNXM8@MNXC4	ADH3_YEAST	-999999	999999	0	Initializing	0
Initial Reaction		R28E91EAA_LR-170		1 MNXM10@MNXC4 + 1 MNXM2440@MNXC4 --> 2 MNXM1@MNXC4 + 1 MNXM8@MNXC4 + 1 MNXM90307@MNXC4	ACPM_YEAST	0	999999	0	Initializing	0
Initial Reaction		R28E91EAA_LR-171		1 MNXM10@MNXC4 + 1 MNXM2440@MNXC4 --> 2 MNXM1@MNXC4 + 1 MNXM8@MNXC4 + 1 MNXM90307@MNXC4	NDI1_YEAST	0	999999	0	Initializing	0
Initial Reaction		R36AD7778_RL-243		1 MNXM10@MNXC4 + 1 MNXM26@MNXC4 <-- 2 MNXM1@MNXC4 + 1 MNXM75@MNXC4 + 1 MNXM8@MNXC4	ALDH4_YEAST	-999999	0	0	Initializing	0
Initial Reaction		R48107EF4_RL-356		1 MNXM10@MNXC4 + 2 MNXM1@MNXC4 + 1 MNXM301@MNXC4 <-- 1 MNXM114@MNXC4 + 1 MNXM8@MNXC4	PUT1_YEAST	-999999	0	0	Initializing	0
Initial Reaction		R6574F650_B-570		1 MNXM1109@MNXC2 <==> 1 MNXM1109@MNXC3	AUS1_YEAST	-999999	999999	0	Initializing	0
Initial Reaction		R64218196_LR-559		1 MNXM1109@MNXC3 + 1 MNXM1@MNXC3 + 1 MNXM6@MNXC3 --> 1 MNXM5@MNXC3 + 1 MNXM922@MNXC3	ERG4_YEAST	0	999999	0	Initializing	0
Initial Reaction		RC2EB7EB0_RL-1123		1 MNXM1109@MNXC3 + 4 MNXM1@MNXC3 + 1 MNXM5@MNXC3 <-- 1 MNXM5738@MNXC3 + 1 MNXM66139@MNXC3 + 1 MNXM6@MNXC3	ERG5_YEAST	-999999	0	0	Initializing	0
Initial Reaction		R7B2983AA_LR-689		1 MNXM1119@MNXC2 + 1 MNXM1@MNXC2 --> 1 MNXM1119@MNXC3 + 1 MNXM1@MNXC3	MMP1_YEAST	0	999999	0	Initializing	0
Initial Reaction		R72AF6560_B-659		1 MNXM1122@MNXC3 + 1 MNXM7@MNXC3 + 1 MNXM9@MNXC3 <==> 1 MNXM117@MNXC3 + 1 MNXM13@MNXC3 + 1 MNXM1@MNXC3 + 1 MNXM3@MNXC3	DUR1_YEAST	-999999	999999	0	Initializing	0
Initial Reaction		R48893868_LR-358		1 MNXM1122@MNXC3 + 2 MNXM1@MNXC3 --> 2 MNXM13@MNXC3 + 2 MNXM15@MNXC3	DUR1_YEAST	0	999999	0	Initializing	0
Initial Reaction		RFE11F7F2_LR-1532		1 MNXM1131@MNXC3 + 1 MNXM6@MNXC3 --> 1 MNXM15@MNXC3 + 4 MNXM1@MNXC3 + 1 MNXM263@MNXC3 + 1 MNXM5@MNXC3		0	999999	0	Initializing	0
Initial Reaction		R2FED05A7_LR-195		1 MNXM1135@MNXC3 + 1 MNXM1@MNXC3 + 1 MNXM960@MNXC3 --> 1 MNXM11@MNXC3 + 1 MNXM662@MNXC3	THI6_YEAST	0	999999	0	Initializing	0
Initial Reaction		R81D753DC_RL-718		1 MNXM1135@MNXC3 + 1 MNXM7@MNXC3 <-- 1 MNXM3@MNXC3 + 1 MNXM790@MNXC3	THI20_YEAST	-999999	0	0	Initializing	0
Initial Reaction		R1FEBE5B5_RL-104		1 MNXM113@MNXC3 + 1 MNXM11@MNXC3 + 1 MNXM14@MNXC3 + 1 MNXM89557@MNXC3 <-- 3 MNXM1@MNXC3 + 1 MNXM298@MNXC3 + 1 MNXM37@MNXC3 + 1 MNXM3@MNXC3	GUAA_YEAST	-999999	0	0	Initializing	0
Initial Reaction		RC409E6B2_RL-1135		1 MNXM113@MNXC3 + 1 MNXM11@MNXC3 <-- 1 MNXM259@MNXC3 + 1 MNXM91@MNXC3	HPRT_YEAST	-999999	0	0	Initializing	0
Initial Reaction		R1CB10AA5_RL-87		1 MNXM113@MNXC3 + 1 MNXM1@MNXC3 + 1 MNXM7@MNXC3 <-- 1 MNXM3@MNXC3 + 1 MNXM401@MNXC3		-999999	0	0	Initializing	0
Initial Reaction		R6B1F2208_LR-613		1 MNXM113@MNXC3 + 1 MNXM1@MNXC3 --> 1 MNXM401@MNXC3 + 1 MNXM9@MNXC3		0	999999	0	Initializing	0
Initial Reaction		R875B8CAF_B-746		1 MNXM113@MNXC3 + 1 MNXM286@MNXC3 <==> 1 MNXM30@MNXC3 + 1 MNXM374@MNXC3	KGUA_YEAST	-999999	999999	0	Initializing	0
Initial Reaction		R455A49C3_B-343		1 MNXM113@MNXC3 + 1 MNXM3@MNXC3 <==> 1 MNXM30@MNXC3 + 1 MNXM7@MNXC3	KGUA_YEAST	-999999	999999	0	Initializing	0
Initial Reaction		R85684875_RL-735		1 MNXM113@MNXC3 <-- 1 MNXM1@MNXC3 + 1 MNXM665@MNXC3	PDE2_YEAST	-999999	0	0	Initializing	0
Initial Reaction		R51E685B3_LR-417		1 MNXM114091@MNXC3 + 2 MNXM1@MNXC3 + 1 MNXM6@MNXC3 --> 1 MNXM5@MNXC3 + 1 MNXM805@MNXC3	P5CR_YEAST	0	999999	0	Initializing	0
Initial Reaction		R6FD529B5_LR-643		1 MNXM114097@MNXC4 --> 1 MNXM238@MNXC4	ILV3_YEAST	0	999999	0	Initializing	0
Initial Reaction		R659695C1_B-571		1 MNXM1140@MNXC2 <==> 1 MNXM1140@MNXC3 + 1 MNXM1@MNXC2		-999999	999999	0	Initializing	0
Initial Reaction		R18C19F4_B-52		1 MNXM1140@MNXC3 + 1 MNXM3090@MNXC3 <==> 1 MNXM1141@MNXC3 + 1 MNXM16@MNXC3	BIOA_YEAST	-999999	999999	0	Initializing	0
Initial Reaction		R22132F4B_B-116		1 MNXM1141@MNXC2 + 1 MNXM1@MNXC2 <==> 1 MNXM1141@MNXC3 + 1 MNXM1@MNXC3		-999999	999999	0	Initializing	0
Initial Reaction		R736E5B86_B-663		1 MNXM1141@MNXC3 + 1 MNXM12@MNXC3 + 1 MNXM13@MNXC3 <==> 1 MNXM1@MNXC3 + 1 MNXM32@MNXC3 + 1 MNXM951@MNXC3		-999999	999999	0	Initializing	0
Initial Reaction		RAFCC5321_B-1006		1 MNXM114730@MNXC2 <==> 1 MNXM114730@MNXC3		-999999	999999	0	Initializing	0
Initial Reaction		R27712032_B-158		1 MNXM114@MNXC2 + 1 MNXM1@MNXC2 <==> 1 MNXM114@MNXC3 + 1 MNXM1@MNXC3	GAP1_YEAST	-999999	999999	0	Initializing	0
Initial Reaction		R27712032_B-159		1 MNXM114@MNXC2 + 1 MNXM1@MNXC2 <==> 1 MNXM114@MNXC3 + 1 MNXM1@MNXC3	PUT4_YEAST	-999999	999999	0	Initializing	0
Initial Reaction		RBB4195D6_LR-1080		1 MNXM114@MNXC3 + 1 MNXM3@MNXC3 + 1 MNXM90667@MNXC3 --> 1 MNXM11@MNXC3 + 1 MNXM14@MNXC3 + 1 MNXM1@MNXC3 + 1 MNXM247@MNXC3	YHI0_YEAST	0	999999	0	Initializing	0
Initial Reaction		RD396D457_RL-1228		1 MNXM114@MNXC3 + 1 MNXM5@MNXC3 <-- 2 MNXM1@MNXC3 + 1 MNXM301@MNXC3 + 1 MNXM6@MNXC3	P5CR_YEAST	-999999	0	0	Initializing	0
Initial Reaction		R5B6DFE6E_B-494		1 MNXM114@MNXC3 <==> 1 MNXM114@MNXC4		-999999	999999	0	Initializing	0
Initial Reaction		R70149433_LR-644		1 MNXM114@MNXC4 + 1 MNXM3@MNXC3 + 1 MNXM90667@MNXC4 --> 1 MNXM11@MNXC3 + 1 MNXM14@MNXC3 + 1 MNXM247@MNXC4	SYPM_YEAST	0	999999	0	Initializing	0
Initial Reaction		R7473C27F_LR-667		1 MNXM1153@MNXC3 + 1 MNXM1@MNXC3 + 1 MNXM66139@MNXC3 --> 1 MNXM22@MNXC3 + 1 MNXM422@MNXC3 + 1 MNXM493@MNXC3		0	999999	0	Initializing	0
Initial Reaction		R41547350_RL-323		1 MNXM1153@MNXC3 + 1 MNXM22@MNXC3 + 1 MNXM493@MNXC3 <-- 1 MNXM501@MNXC3 + 1 MNXM66139@MNXC3		-999999	0	0	Initializing	0
Initial Reaction		R72A1CEF4_RL-658		1 MNXM115@MNXC3 + 1 MNXM13@MNXC3 <-- 1 MNXM1@MNXC3 + 1 MNXM221@MNXC3	PSD2_YEAST	-999999	0	0	Initializing	0
Initial Reaction		R4956EB89_LR-361		1 MNXM115@MNXC3 + 1 MNXM16@MNXC3 --> 1 MNXM19@MNXC3 + 1 MNXM1@MNXC3 + 1 MNXM2710@MNXC3	CHO2_YEAST	0	999999	0	Initializing	0
Initial Reaction		R4FE196A0_B-402		1 MNXM115@MNXC3 + 1 MNXM1@MNXC3 + 1 MNXM31@MNXC3 <==> 1 MNXM308@MNXC3 + 1 MNXM449@MNXC3	EPT1_YEAST	-999999	999999	0	Initializing	0
Initial Reaction		R96B1E5C1_RL-854		1 MNXM115@MNXC4 + 1 MNXM13@MNXC4 <-- 1 MNXM1@MNXC4 + 1 MNXM221@MNXC4	PSD1_YEAST	-999999	0	0	Initializing	0
Initial Reaction		RB630AADB_RL-1045		1 MNXM1160@MNXC3 + 1 MNXM14@MNXC3 + 1 MNXM1@MNXC3 <-- 1 MNXM3@MNXC3 + 1 MNXM937@MNXC3	FOL1_YEAST	-999999	0	0	Initializing	0
Initial Reaction		R173C6447_LR-46		1 MNXM1160@MNXC3 + 1 MNXM421@MNXC3 --> 1 MNXM11@MNXC3 + 1 MNXM965@MNXC3	FOL1_YEAST	0	999999	0	Initializing	0
Initial Reaction		RAB434180_B-971		1 MNXM116@MNXC3 + 1 MNXM158@MNXC3 <==> 1 MNXM2276@MNXC3	PUS1_YEAST	-999999	999999	0	Initializing	0
Initial Reaction		RAB434180_B-972		1 MNXM116@MNXC3 + 1 MNXM158@MNXC3 <==> 1 MNXM2276@MNXC3	PUS2_YEAST	-999999	999999	0	Initializing	0
Initial Reaction		RAB434180_B-973		1 MNXM116@MNXC3 + 1 MNXM158@MNXC3 <==> 1 MNXM2276@MNXC3	PUS3_YEAST	-999999	999999	0	Initializing	0
Initial Reaction		RAB434180_B-974		1 MNXM116@MNXC3 + 1 MNXM158@MNXC3 <==> 1 MNXM2276@MNXC3	PUS4_YEAST	-999999	999999	0	Initializing	0
Initial Reaction		R5CD722A4_RL-505		1 MNXM116@MNXC3 + 1 MNXM168@MNXC3 + 2 MNXM1@MNXC3 <-- 1 MNXM14@MNXC3	AMPD_YEAST	-999999	0	0	Initializing	0
Initial Reaction		R5CD722A4_RL-506		1 MNXM116@MNXC3 + 1 MNXM168@MNXC3 + 2 MNXM1@MNXC3 <-- 1 MNXM14@MNXC3	YB9Z_YEAST	-999999	0	0	Initializing	0
Initial Reaction		R5CD722A4_RL-507		1 MNXM116@MNXC3 + 1 MNXM168@MNXC3 + 2 MNXM1@MNXC3 <-- 1 MNXM14@MNXC3	YJH0_YEAST	-999999	0	0	Initializing	0
Initial Reaction		R12163F30_B-9		1 MNXM116@MNXC3 + 1 MNXM186@MNXC3 <==> 1 MNXM271@MNXC3 + 1 MNXM74@MNXC3	TKT1_YEAST	-999999	999999	0	Initializing	0
Initial Reaction		R12163F30_B-10		1 MNXM116@MNXC3 + 1 MNXM186@MNXC3 <==> 1 MNXM271@MNXC3 + 1 MNXM74@MNXC3	TKT2_YEAST	-999999	999999	0	Initializing	0
Initial Reaction		RD6DF6346_RL-1250		1 MNXM116@MNXC3 + 1 MNXM1@MNXC3 + 1 MNXM7@MNXC3 <-- 1 MNXM242@MNXC3 + 1 MNXM3@MNXC3	RBSK_YEAST	-999999	0	0	Initializing	0
Initial Reaction		RF5975624_B-1478		1 MNXM116@MNXC3 + 1 MNXM3@MNXC3 <==> 1 MNXM14@MNXC3 + 1 MNXM1@MNXC3 + 1 MNXM91@MNXC3	KPR1_YEAST	-999999	999999	0	Initializing	0
Initial Reaction		RF5975624_B-1479		1 MNXM116@MNXC3 + 1 MNXM3@MNXC3 <==> 1 MNXM14@MNXC3 + 1 MNXM1@MNXC3 + 1 MNXM91@MNXC3	KPR2_YEAST	-999999	999999	0	Initializing	0
Initial Reaction		RF5975624_B-1480		1 MNXM116@MNXC3 + 1 MNXM3@MNXC3 <==> 1 MNXM14@MNXC3 + 1 MNXM1@MNXC3 + 1 MNXM91@MNXC3	KPR3_YEAST	-999999	999999	0	Initializing	0
Initial Reaction		RF5975624_B-1481		1 MNXM116@MNXC3 + 1 MNXM3@MNXC3 <==> 1 MNXM14@MNXC3 + 1 MNXM1@MNXC3 + 1 MNXM91@MNXC3	KPR4_YEAST	-999999	999999	0	Initializing	0
Initial Reaction		RF5975624_B-1482		1 MNXM116@MNXC3 + 1 MNXM3@MNXC3 <==> 1 MNXM14@MNXC3 + 1 MNXM1@MNXC3 + 1 MNXM91@MNXC3	KPR5_YEAST	-999999	999999	0	Initializing	0
Initial Reaction		R9BFC3093_RL-881		1 MNXM116@MNXC3 + 2 MNXM1@MNXC3 + 1 MNXM761@MNXC3 <-- 1 MNXM31@MNXC3		-999999	0	0	Initializing	0
Initial Reaction		RF686589F_B-1487		1 MNXM116@MNXC3 <==> 1 MNXM145@MNXC3	RPIA_YEAST	-999999	999999	0	Initializing	0
Initial Reaction		RE8BDAB89_B-1395		1 MNXM116@MNXC3 <==> 1 MNXM17136@MNXC3	PGM1_YEAST	-999999	999999	0	Initializing	0
Initial Reaction		RE8BDAB89_B-1396		1 MNXM116@MNXC3 <==> 1 MNXM17136@MNXC3	PGM2_YEAST	-999999	999999	0	Initializing	0
Initial Reaction		RFF5F1C5A_LR-1539		1 MNXM1177@MNXC3 + 1 MNXM1@MNXC3 + 1 MNXM6@MNXC3 --> 1 MNXM361@MNXC3 + 1 MNXM5@MNXC3 + 1 MNXM9@MNXC3	DHAS_YEAST	0	999999	0	Initializing	0
Initial Reaction		R1F73F81_RL-99		1 MNXM1177@MNXC3 + 1 MNXM7@MNXC3 <-- 1 MNXM3@MNXC3 + 1 MNXM42@MNXC3	AK_YEAST	-999999	0	0	Initializing	0
Initial Reaction		R788748E2_RL-682		1 MNXM1178@MNXC3 + 1 MNXM5@MNXC3 <-- 1 MNXM1532@MNXC3 + 1 MNXM1@MNXC3 + 1 MNXM6@MNXC3	RIB7_YEAST	-999999	0	0	Initializing	0
Initial Reaction		R3CBDD1B2_LR-288		1 MNXM1178@MNXC3 + 3 MNXM1@MNXC3 --> 1 MNXM791@MNXC3 + 1 MNXM9@MNXC3		0	999999	0	Initializing	0
Initial Reaction		R1D130CA6_B-89		1 MNXM117@MNXC2 + 2 MNXM1@MNXC2 <==> 1 MNXM117@MNXC3 + 2 MNXM1@MNXC3	DUR3_YEAST	-999999	999999	0	Initializing	0
Initial Reaction		RFBE046BB_B-1518		1 MNXM117@MNXC3 + 1 MNXM1@MNXC3 + 1 MNXM490@MNXC3 <==> 1 MNXM584@MNXC3	ALLC_YEAST	-999999	999999	0	Initializing	0
Initial Reaction		RA557F008_LR-934		1 MNXM118@MNXC2 + 1 MNXM1@MNXC2 --> 1 MNXM118@MNXC3 + 1 MNXM1@MNXC3		0	999999	0	Initializing	0
Initial Reaction		R5E3C8169_LR-509		1 MNXM118@MNXC3 + 1 MNXM16@MNXC3 --> 1 MNXM124@MNXC3 + 1 MNXM150@MNXC3	SPEE_YEAST	0	999999	0	Initializing	0
Initial Reaction		R893C561F_LR-752		1 MNXM119@MNXC3 + 1 MNXM1@MNXC3 + 1 MNXM3@MNXC3 --> 1 MNXM11@MNXC3 + 1 MNXM96415@MNXC3	FAD1_YEAST	0	999999	0	Initializing	0
Initial Reaction		R746E607B_RL-666		1 MNXM119@MNXC3 + 1 MNXM1@MNXC3 + 1 MNXM7@MNXC3 <-- 1 MNXM270@MNXC3 + 1 MNXM3@MNXC3	RIFK_YEAST	-999999	0	0	Initializing	0
Initial Reaction		R84B5BBE5_LR-732		1 MNXM119@MNXC3 + 1 MNXM1@MNXC3 --> 1 MNXM270@MNXC3 + 1 MNXM9@MNXC3	PPAB_YEAST	0	999999	0	Initializing	0
Initial Reaction		RDE6A03E8_RL-1331		1 MNXM119@MNXC3 + 1 MNXM96415@MNXC4 <-- 1 MNXM119@MNXC4 + 1 MNXM96415@MNXC3	FLX1_YEAST	-999999	0	0	Initializing	0
Initial Reaction		R28BB7BF8_LR-167		1 MNXM119@MNXC4 + 1 MNXM1@MNXC4 + 1 MNXM3@MNXC4 --> 1 MNXM11@MNXC4 + 1 MNXM96415@MNXC4		0	999999	0	Initializing	0
Initial Reaction		R1B59887D_RL-67		1 MNXM119@MNXC4 + 1 MNXM1@MNXC4 + 1 MNXM7@MNXC4 <-- 1 MNXM270@MNXC4 + 1 MNXM3@MNXC4	RIFK_YEAST	-999999	0	0	Initializing	0
Initial Reaction		R5714A26_RL-451		1 MNXM11@MNXC3 + 1 MNXM125@MNXC3 <-- 1 MNXM213@MNXC3 + 1 MNXM91@MNXC3	HPRT_YEAST	-999999	0	0	Initializing	0
Initial Reaction		R11895B3D_RL-6		1 MNXM11@MNXC3 + 1 MNXM1351@MNXC3 <-- 1 MNXM3@MNXC3 + 1 MNXM91@MNXC3	HIS1_YEAST	-999999	0	0	Initializing	0
Initial Reaction		R5C5A25C0_RL-498		1 MNXM11@MNXC3 + 1 MNXM13@MNXC3 + 1 MNXM194@MNXC3 <-- 2 MNXM1@MNXC3 + 1 MNXM555@MNXC3 + 1 MNXM91@MNXC3	NADC_YEAST	-999999	0	0	Initializing	0
Initial Reaction		R706FD5DE_RL-645		1 MNXM11@MNXC3 + 1 MNXM147@MNXC3 + 1 MNXM14@MNXC3 + 1 MNXM89557@MNXC3 <-- 1 MNXM1@MNXC3 + 1 MNXM37@MNXC3 + 1 MNXM3@MNXC3 + 1 MNXM42@MNXC3	ASNS1_YEAST	-999999	0	0	Initializing	0
Initial Reaction		R706FD5DE_RL-646		1 MNXM11@MNXC3 + 1 MNXM147@MNXC3 + 1 MNXM14@MNXC3 + 1 MNXM89557@MNXC3 <-- 1 MNXM1@MNXC3 + 1 MNXM37@MNXC3 + 1 MNXM3@MNXC3 + 1 MNXM42@MNXC3	ASNS2_YEAST	-999999	0	0	Initializing	0
Initial Reaction		R10DA26CA_RL-3		1 MNXM11@MNXC3 + 1 MNXM1489@MNXC3 <-- 1 MNXM188@MNXC3 + 1 MNXM91@MNXC3	TRPD_YEAST	-999999	0	0	Initializing	0
Initial Reaction		RD92CDAFA_RL-1282		1 MNXM11@MNXC3 + 1 MNXM14@MNXC3 + 1 MNXM1@MNXC3 + 1 MNXM364@MNXC3 <-- 1 MNXM144@MNXC3 + 1 MNXM3@MNXC3 + 1 MNXM593@MNXC3	PANC_YEAST	-999999	0	0	Initializing	0
Initial Reaction		R1D585BDD_B-90		1 MNXM11@MNXC3 + 1 MNXM14@MNXC3 + 1 MNXM1@MNXC3 + 1 MNXM550@MNXC3 <==> 1 MNXM211@MNXC3 + 1 MNXM3@MNXC3 + 1 MNXM42@MNXC3	ASSY_YEAST	-999999	999999	0	Initializing	0
Initial Reaction		RE204027D_RL-1345		1 MNXM11@MNXC3 + 1 MNXM14@MNXC3 + 1 MNXM1@MNXC3 + 1 MNXM89822@MNXC3 <-- 1 MNXM3@MNXC3 + 1 MNXM76@MNXC3 + 1 MNXM90668@MNXC3	SYYC_YEAST	-999999	0	0	Initializing	0
Initial Reaction		RAA2D17DD_RL-965		1 MNXM11@MNXC3 + 1 MNXM14@MNXC3 + 1 MNXM1@MNXC3 + 1 MNXM8@MNXC3 <-- 1 MNXM15@MNXC3 + 1 MNXM309@MNXC3 + 1 MNXM3@MNXC3	NADE_YEAST	-999999	0	0	Initializing	0
Initial Reaction		R3662C7FC_RL-241		1 MNXM11@MNXC3 + 1 MNXM14@MNXC3 + 1 MNXM21@MNXC3 <-- 1 MNXM12@MNXC3 + 1 MNXM26@MNXC3 + 1 MNXM3@MNXC3	ACS1_YEAST	-999999	0	0	Initializing	0
Initial Reaction		R3662C7FC_RL-242		1 MNXM11@MNXC3 + 1 MNXM14@MNXC3 + 1 MNXM21@MNXC3 <-- 1 MNXM12@MNXC3 + 1 MNXM26@MNXC3 + 1 MNXM3@MNXC3	ACS2_YEAST	-999999	0	0	Initializing	0
Initial Reaction		R73E23768_RL-665		1 MNXM11@MNXC3 + 1 MNXM14@MNXC3 + 1 MNXM224@MNXC3 <-- 1 MNXM12@MNXC3 + 1 MNXM314@MNXC3 + 1 MNXM3@MNXC3	LCF1_YEAST	-999999	0	0	Initializing	0
Initial Reaction		R915A08C1_RL-816		1 MNXM11@MNXC3 + 1 MNXM14@MNXC3 + 1 MNXM28@MNXC3 <-- 1 MNXM1@MNXC3 + 1 MNXM3@MNXC3 + 1 MNXM61@MNXC3 + 1 MNXM90882@MNXC3	SYMC_YEAST	-999999	0	0	Initializing	0
Initial Reaction		R1037F9D2_RL-1		1 MNXM11@MNXC3 + 1 MNXM14@MNXC3 + 1 MNXM363@MNXC3 <-- 1 MNXM12@MNXC3 + 1 MNXM3@MNXC3 + 1 MNXM402@MNXC3	LCF1_YEAST	-999999	0	0	Initializing	0
Initial Reaction		R1037F9D2_RL-2		1 MNXM11@MNXC3 + 1 MNXM14@MNXC3 + 1 MNXM363@MNXC3 <-- 1 MNXM12@MNXC3 + 1 MNXM3@MNXC3 + 1 MNXM402@MNXC3	LCF2_YEAST	-999999	0	0	Initializing	0
Initial Reaction		R93BFBF1F_RL-832		1 MNXM11@MNXC3 + 1 MNXM14@MNXC3 + 1 MNXM5@MNXC3 + 1 MNXM89905@MNXC3 <-- 1 MNXM1@MNXC3 + 1 MNXM268@MNXC3 + 1 MNXM3@MNXC3 + 1 MNXM6@MNXC3	LYS2_YEAST	-999999	0	0	Initializing	0
Initial Reaction		R30A7F637_RL-201		1 MNXM11@MNXC3 + 1 MNXM14@MNXC3 + 1 MNXM697@MNXC3 <-- 1 MNXM140@MNXC3 + 1 MNXM1@MNXC3 + 1 MNXM3@MNXC3 + 1 MNXM90880@MNXC3	SYLC_YEAST	-999999	0	0	Initializing	0
Initial Reaction		R41EE4F95_RL-326		1 MNXM11@MNXC3 + 1 MNXM14@MNXC3 + 1 MNXM89752@MNXC3 <-- 1 MNXM1@MNXC3 + 1 MNXM3@MNXC3 + 1 MNXM89557@MNXC3	SYEC_YEAST	-999999	0	0	Initializing	0
Initial Reaction		R70C4A6A4_RL-647		1 MNXM11@MNXC3 + 1 MNXM14@MNXC3 + 1 MNXM89761@MNXC3 <-- 1 MNXM147@MNXC3 + 1 MNXM1@MNXC3 + 1 MNXM3@MNXC3 + 1 MNXM91319@MNXC3	SYNC_YEAST	-999999	0	0	Initializing	0
Initial Reaction		RB942290F_RL-1066		1 MNXM11@MNXC3 + 1 MNXM14@MNXC3 + 1 MNXM89763@MNXC3 <-- 1 MNXM1@MNXC3 + 1 MNXM29@MNXC3 + 1 MNXM3@MNXC3 + 1 MNXM90340@MNXC3	SYG2_YEAST	-999999	0	0	Initializing	0
Initial Reaction		RB942290F_RL-1067		1 MNXM11@MNXC3 + 1 MNXM14@MNXC3 + 1 MNXM89763@MNXC3 <-- 1 MNXM1@MNXC3 + 1 MNXM29@MNXC3 + 1 MNXM3@MNXC3 + 1 MNXM90340@MNXC3	YB121_YEAST	-999999	0	0	Initializing	0
Initial Reaction		R2428A5D3_RL-124		1 MNXM11@MNXC3 + 1 MNXM14@MNXC3 + 1 MNXM89802@MNXC3 <-- 1 MNXM1@MNXC3 + 1 MNXM3@MNXC4 + 1 MNXM90753@MNXC3 + 1 MNXM97@MNXC3	SYFA_YEAST	-999999	0	0	Initializing	0
Initial Reaction		R2428A5D3_RL-125		1 MNXM11@MNXC3 + 1 MNXM14@MNXC3 + 1 MNXM89802@MNXC3 <-- 1 MNXM1@MNXC3 + 1 MNXM3@MNXC4 + 1 MNXM90753@MNXC3 + 1 MNXM97@MNXC3	SYFB_YEAST	-999999	0	0	Initializing	0
Initial Reaction		R6AB05575_RL-607		1 MNXM11@MNXC3 + 1 MNXM14@MNXC3 + 1 MNXM89803@MNXC3 <-- 1 MNXM1@MNXC3 + 1 MNXM3@MNXC3 + 1 MNXM53@MNXC3 + 1 MNXM91028@MNXC3	DIA1_YEAST	-999999	0	0	Initializing	0
Initial Reaction		R6AB05575_RL-608		1 MNXM11@MNXC3 + 1 MNXM14@MNXC3 + 1 MNXM89803@MNXC3 <-- 1 MNXM1@MNXC3 + 1 MNXM3@MNXC3 + 1 MNXM53@MNXC3 + 1 MNXM91028@MNXC3	SYSC_YEAST	-999999	0	0	Initializing	0
Initial Reaction		R4D98FB8C_RL-393		1 MNXM11@MNXC3 + 1 MNXM14@MNXC3 + 1 MNXM89804@MNXC3 <-- 1 MNXM1@MNXC3 + 1 MNXM3@MNXC3 + 1 MNXM90755@MNXC3 + 1 MNXM94@MNXC4	SYWC_YEAST	-999999	0	0	Initializing	0
Initial Reaction		R135646B5_RL-18		1 MNXM11@MNXC3 + 1 MNXM14@MNXC3 + 1 MNXM89810@MNXC3 <-- 1 MNXM1@MNXC3 + 1 MNXM37@MNXC3 + 1 MNXM3@MNXC3	SYQ_YEAST	-999999	0	0	Initializing	0
Initial Reaction		R51803C0A_RL-413		1 MNXM11@MNXC3 + 1 MNXM14@MNXC3 + 1 MNXM89815@MNXC3 <-- 1 MNXM1@MNXC3 + 1 MNXM32@MNXC3 + 1 MNXM3@MNXC3 + 1 MNXM89576@MNXC3	SYA_YEAST	-999999	0	0	Initializing	0
Initial Reaction		RB1575D4A_RL-1021		1 MNXM11@MNXC3 + 1 MNXM14@MNXC3 + 1 MNXM89831@MNXC3 <-- 1 MNXM134@MNXC3 + 1 MNXM1@MNXC3 + 1 MNXM3@MNXC3 + 1 MNXM90878@MNXC3	SYH_YEAST	-999999	0	0	Initializing	0
Initial Reaction		R2BFC799C_RL-186		1 MNXM11@MNXC3 + 1 MNXM14@MNXC3 + 1 MNXM89832@MNXC3 <-- 1 MNXM1@MNXC3 + 1 MNXM231@MNXC3 + 1 MNXM3@MNXC3 + 1 MNXM90879@MNXC3	SYIC_YEAST	-999999	0	0	Initializing	0
Initial Reaction		R8CC18004_RL-775		1 MNXM11@MNXC3 + 1 MNXM14@MNXC3 + 1 MNXM89870@MNXC3 <-- 1 MNXM3@MNXC3 + 1 MNXM70@MNXC3 + 1 MNXM90751@MNXC3	SYRC_YEAST	-999999	0	0	Initializing	0
Initial Reaction		R8CC18004_RL-776		1 MNXM11@MNXC3 + 1 MNXM14@MNXC3 + 1 MNXM89870@MNXC3 <-- 1 MNXM3@MNXC3 + 1 MNXM70@MNXC3 + 1 MNXM90751@MNXC3	SYRM_YEAST	-999999	0	0	Initializing	0
Initial Reaction		RF2E78992_RL-1449		1 MNXM11@MNXC3 + 1 MNXM14@MNXC3 + 1 MNXM89895@MNXC3 <-- 1 MNXM142@MNXC3 + 1 MNXM1@MNXC3 + 1 MNXM3@MNXC3 + 1 MNXM90883@MNXC3	SYTC_YEAST	-999999	0	0	Initializing	0
Initial Reaction		RFB83A057_RL-1515		1 MNXM11@MNXC3 + 1 MNXM14@MNXC3 + 1 MNXM89922@MNXC3 <-- 1 MNXM3@MNXC3 + 1 MNXM78@MNXC3 + 1 MNXM90881@MNXC3	SYKC_YEAST	-999999	0	0	Initializing	0
Initial Reaction		RB56EFB51_RL-1040		1 MNXM11@MNXC3 + 1 MNXM14@MNXC3 + 1 MNXM90012@MNXC3 <-- 1 MNXM1@MNXC3 + 1 MNXM3@MNXC3 + 1 MNXM55@MNXC3 + 1 MNXM90666@MNXC3	SYC_YEAST	-999999	0	0	Initializing	0
Initial Reaction		RB8EFDAFE_RL-1062		1 MNXM11@MNXC3 + 1 MNXM14@MNXC3 + 1 MNXM90110@MNXC3 <-- 1 MNXM199@MNXC3 + 1 MNXM1@MNXC3 + 1 MNXM3@MNXC3 + 1 MNXM90885@MNXC3	SYV_YEAST	-999999	0	0	Initializing	0
Initial Reaction		R2033CD71_RL-108		1 MNXM11@MNXC3 + 1 MNXM14@MNXC3 + 1 MNXM90839@MNXC3 <-- 1 MNXM1@MNXC3 + 1 MNXM3@MNXC3 + 1 MNXM42@MNXC3 + 1 MNXM90752@MNXC3	SYDC_YEAST	-999999	0	0	Initializing	0
Initial Reaction		R9DF1E5E1_RL-892		1 MNXM11@MNXC3 + 1 MNXM14@MNXC3 + 1 isoiIN800292@MNXC3 <-- 1 MNXM12@MNXC3 + 5 MNXM1@MNXC3 + 1 MNXM3@MNXC3 + 1 isoiIN800291@MNXC3	FAT1_YEAST	-999999	0	0	Initializing	0
Initial Reaction		RFD4CDDC1_RL-1524		1 MNXM11@MNXC3 + 1 MNXM14@MNXC3 + 1 isoiIN800295@MNXC3 <-- 1 MNXM12@MNXC3 + 5 MNXM1@MNXC3 + 1 MNXM3@MNXC3 + 1 isoiIN800294@MNXC3	FAT1_YEAST	-999999	0	0	Initializing	0
Initial Reaction		R65DC0E7A_RL-574		1 MNXM11@MNXC3 + 1 MNXM14@MNXC3 + 1 isoiIN800507@MNXC3 <-- 1 MNXM12@MNXC3 + 5 MNXM1@MNXC3 + 1 MNXM3@MNXC3 + 1 isoiIN800506@MNXC3	FAT1_YEAST	-999999	0	0	Initializing	0
Initial Reaction		R65DC0E7A_RL-575		1 MNXM11@MNXC3 + 1 MNXM14@MNXC3 + 1 isoiIN800507@MNXC3 <-- 1 MNXM12@MNXC3 + 5 MNXM1@MNXC3 + 1 MNXM3@MNXC3 + 1 isoiIN800506@MNXC3	LCF4_YEAST	-999999	0	0	Initializing	0
Initial Reaction		RF4D0C0B0_RL-1463		1 MNXM11@MNXC3 + 1 MNXM14@MNXC3 + 1 isoiIN800720@MNXC3 <-- 1 MNXM12@MNXC3 + 6 MNXM1@MNXC3 + 1 MNXM306@MNXC3 + 1 MNXM3@MNXC3	FAT1_YEAST	-999999	0	0	Initializing	0
Initial Reaction		RF4D0C0B0_RL-1464		1 MNXM11@MNXC3 + 1 MNXM14@MNXC3 + 1 isoiIN800720@MNXC3 <-- 1 MNXM12@MNXC3 + 6 MNXM1@MNXC3 + 1 MNXM306@MNXC3 + 1 MNXM3@MNXC3	LCF4_YEAST	-999999	0	0	Initializing	0
Initial Reaction		R40F32C95_RL-317		1 MNXM11@MNXC3 + 1 MNXM14@MNXC3 + 1 isoiIN800723@MNXC3 <-- 1 MNXM12@MNXC3 + 6 MNXM1@MNXC3 + 1 MNXM236@MNXC3 + 1 MNXM3@MNXC3	FAT1_YEAST	-999999	0	0	Initializing	0
Initial Reaction		R40F32C95_RL-318		1 MNXM11@MNXC3 + 1 MNXM14@MNXC3 + 1 isoiIN800723@MNXC3 <-- 1 MNXM12@MNXC3 + 6 MNXM1@MNXC3 + 1 MNXM236@MNXC3 + 1 MNXM3@MNXC3	LCF3_YEAST	-999999	0	0	Initializing	0
Initial Reaction		R40F32C95_RL-319		1 MNXM11@MNXC3 + 1 MNXM14@MNXC3 + 1 isoiIN800723@MNXC3 <-- 1 MNXM12@MNXC3 + 6 MNXM1@MNXC3 + 1 MNXM236@MNXC3 + 1 MNXM3@MNXC3	LCF4_YEAST	-999999	0	0	Initializing	0
Initial Reaction		R96B72207_RL-855		1 MNXM11@MNXC3 + 1 MNXM14@MNXC3 + 1 isoiIN800869@MNXC3 <-- 1 MNXM12@MNXC3 + 5 MNXM1@MNXC3 + 1 MNXM3@MNXC3 + 1 isoiIN800868@MNXC3	FAT1_YEAST	-999999	0	0	Initializing	0
Initial Reaction		R96B72207_RL-856		1 MNXM11@MNXC3 + 1 MNXM14@MNXC3 + 1 isoiIN800869@MNXC3 <-- 1 MNXM12@MNXC3 + 5 MNXM1@MNXC3 + 1 MNXM3@MNXC3 + 1 isoiIN800868@MNXC3	LCF4_YEAST	-999999	0	0	Initializing	0
Initial Reaction		RCB51EE07_RL-1189		1 MNXM11@MNXC3 + 1 MNXM14@MNXC3 <-- 1 MNXM168@MNXC3 + 1 MNXM91@MNXC3	APT1_YEAST	-999999	0	0	Initializing	0
Initial Reaction		RCB51EE07_RL-1190		1 MNXM11@MNXC3 + 1 MNXM14@MNXC3 <-- 1 MNXM168@MNXC3 + 1 MNXM91@MNXC3	APT2_YEAST	-999999	0	0	Initializing	0
Initial Reaction		R270D0D9_RL-148		1 MNXM11@MNXC3 + 1 MNXM14@MNXC4 + 1 MNXM28@MNXC4 <-- 1 MNXM1@MNXC3 + 1 MNXM3@MNXC4 + 1 MNXM61@MNXC3 + 1 MNXM90882@MNXC4	SYMM_YEAST	-999999	0	0	Initializing	0
Initial Reaction		R41CF6320_RL-325		1 MNXM11@MNXC3 + 1 MNXM14@MNXC4 + 1 MNXM697@MNXC4 <-- 1 MNXM140@MNXC3 + 1 MNXM1@MNXC3 + 1 MNXM3@MNXC4 + 1 MNXM90880@MNXC4	SYLM_YEAST	-999999	0	0	Initializing	0
Initial Reaction		R62F35308_RL-551		1 MNXM11@MNXC3 + 1 MNXM14@MNXC4 + 1 MNXM89895@MNXC4 <-- 1 MNXM142@MNXC4 + 1 MNXM1@MNXC3 + 1 MNXM3@MNXC4 + 1 MNXM90883@MNXC4	SYTM_YEAST	-999999	0	0	Initializing	0
Initial Reaction		RE8367AFA_RL-1393		1 MNXM11@MNXC3 + 1 MNXM1515@MNXC3 <-- 1 MNXM1351@MNXC3 + 7 MNXM1@MNXC3	HIS2_YEAST	-999999	0	0	Initializing	0
Initial Reaction		RCB4DF1FA_RL-1188		1 MNXM11@MNXC3 + 1 MNXM1645@MNXC3 <-- 3 MNXM1@MNXC3 + 1 MNXM397@MNXC3		-999999	0	0	Initializing	0
Initial Reaction		R8D8C7263_RL-785		1 MNXM11@MNXC3 + 1 MNXM16@MNXC3 + 1 MNXM9@MNXC3 <-- 2 MNXM1@MNXC3 + 1 MNXM3@MNXC3 + 1 MNXM61@MNXC3	METK1_YEAST	-999999	0	0	Initializing	0
Initial Reaction		R8D8C7263_RL-786		1 MNXM11@MNXC3 + 1 MNXM16@MNXC3 + 1 MNXM9@MNXC3 <-- 2 MNXM1@MNXC3 + 1 MNXM3@MNXC3 + 1 MNXM61@MNXC3	METK2_YEAST	-999999	0	0	Initializing	0
Initial Reaction		RDDF10EBA_RL-1325		1 MNXM11@MNXC3 + 1 MNXM194@MNXC3 <-- 1 MNXM1@MNXC3 + 1 MNXM274@MNXC3 + 1 MNXM91@MNXC3	NPT1_YEAST	-999999	0	0	Initializing	0
Initial Reaction		RCA57ACC4_RL-1172		1 MNXM11@MNXC3 + 1 MNXM1@MNXC3 + 1 MNXM31@MNXC3 + 1 MNXM483@MNXC3 <-- 1 MNXM415@MNXC3 + 1 MNXM55@MNXC3 + 1 MNXM63@MNXC3		-999999	0	0	Initializing	0
Initial Reaction		R94FC11C1_RL-845		1 MNXM11@MNXC3 + 1 MNXM1@MNXC3 + 1 MNXM39@MNXC3 + 1 MNXM648@MNXC3 <-- 1 MNXM51@MNXC3	RIB1_YEAST	-999999	0	0	Initializing	0
Initial Reaction		R1684E5C5_LR-41		1 MNXM11@MNXC3 + 1 MNXM1@MNXC3 --> 2 MNXM9@MNXC3	IPYR_YEAST	0	999999	0	Initializing	0
Initial Reaction		R375B567_B-246		1 MNXM11@MNXC3 + 1 MNXM225@MNXC3 <==> 1 MNXM121@MNXC3 + 1 MNXM1@MNXC3 + 1 MNXM340@MNXC3	UAP1_YEAST	-999999	999999	0	Initializing	0
Initial Reaction		RA8A3E54F_RL-962		1 MNXM11@MNXC3 + 1 MNXM234@MNXC3 <-- 1 MNXM1@MNXC3 + 1 MNXM452@MNXC3	DUT_YEAST	-999999	0	0	Initializing	0
Initial Reaction		R67B253B0_RL-588		1 MNXM11@MNXC3 + 1 MNXM243@MNXC3 <-- 1 MNXM3@MNXC3	CYAA_YEAST	-999999	0	0	Initializing	0
Initial Reaction		R926FD88C_RL-824		1 MNXM11@MNXC3 + 1 MNXM283@MNXC3 <-- 1 MNXM1@MNXC3 + 1 MNXM229@MNXC3 + 1 MNXM63@MNXC3	PCY1_YEAST	-999999	0	0	Initializing	0
Initial Reaction		R2730C992_RL-150		1 MNXM11@MNXC3 + 1 MNXM2847@MNXC3 <-- 1 MNXM164@MNXC3 + 1 MNXM1@MNXC3 + 1 MNXM968@MNXC3	COQ1_YEAST	-999999	0	0	Initializing	0
Initial Reaction		R2730C992_RL-151		1 MNXM11@MNXC3 + 1 MNXM2847@MNXC3 <-- 1 MNXM164@MNXC3 + 1 MNXM1@MNXC3 + 1 MNXM968@MNXC3	COQ2_YEAST	-999999	0	0	Initializing	0
Initial Reaction		R2730C992_RL-152		1 MNXM11@MNXC3 + 1 MNXM2847@MNXC3 <-- 1 MNXM164@MNXC3 + 1 MNXM1@MNXC3 + 1 MNXM968@MNXC3	COX10_YEAST	-999999	0	0	Initializing	0
Initial Reaction		R2730C992_RL-153		1 MNXM11@MNXC3 + 1 MNXM2847@MNXC3 <-- 1 MNXM164@MNXC3 + 1 MNXM1@MNXC3 + 1 MNXM968@MNXC3	FNTB_YEAST	-999999	0	0	Initializing	0
Initial Reaction		R2730C992_RL-154		1 MNXM11@MNXC3 + 1 MNXM2847@MNXC3 <-- 1 MNXM164@MNXC3 + 1 MNXM1@MNXC3 + 1 MNXM968@MNXC3	PGTB2_YEAST	-999999	0	0	Initializing	0
Initial Reaction		R2730C992_RL-155		1 MNXM11@MNXC3 + 1 MNXM2847@MNXC3 <-- 1 MNXM164@MNXC3 + 1 MNXM1@MNXC3 + 1 MNXM968@MNXC3	RER2_YEAST	-999999	0	0	Initializing	0
Initial Reaction		R2730C992_RL-156		1 MNXM11@MNXC3 + 1 MNXM2847@MNXC3 <-- 1 MNXM164@MNXC3 + 1 MNXM1@MNXC3 + 1 MNXM968@MNXC3	SRT1_YEAST	-999999	0	0	Initializing	0
Initial Reaction		RB74BCE1A_RL-1049		1 MNXM11@MNXC3 + 1 MNXM287@MNXC3 <-- 1 MNXM1@MNXC3 + 1 MNXM3@MNXC3 + 1 MNXM58@MNXC3	MET3_YEAST	-999999	0	0	Initializing	0
Initial Reaction		R6F5AC9D8_RL-641		1 MNXM11@MNXC3 + 1 MNXM292@MNXC3 + 1 MNXM5@MNXC3 <-- 1 MNXM1@MNXC3 + 1 MNXM591@MNXC3 + 1 MNXM6@MNXC3	FDFT_YEAST	-999999	0	0	Initializing	0
Initial Reaction		R62A6333_RL-544		1 MNXM11@MNXC3 + 1 MNXM298@MNXC3 <-- 1 MNXM174@MNXC3 + 1 MNXM91@MNXC3	XPT1_YEAST	-999999	0	0	Initializing	0
Initial Reaction		R74C0BF99_RL-671		1 MNXM11@MNXC3 + 1 MNXM309@MNXC3 <-- 1 MNXM194@MNXC3 + 1 MNXM1@MNXC3 + 1 MNXM3@MNXC3	NMA1_YEAST	-999999	0	0	Initializing	0
Initial Reaction		R9A5B4A7A_RL-871		1 MNXM11@MNXC3 + 1 MNXM449@MNXC3 <-- 1 MNXM187@MNXC3 + 1 MNXM1@MNXC3 + 1 MNXM63@MNXC3	ECT1_YEAST	-999999	0	0	Initializing	0
Initial Reaction		RC3CE61B2_RL-1133		1 MNXM11@MNXC3 + 1 MNXM481@MNXC3 <-- 1 MNXM1@MNXC3 + 1 MNXM373@MNXC3 + 1 MNXM3@MNXC3		-999999	0	0	Initializing	0
Initial Reaction		R3C3DA4C8_RL-284		1 MNXM11@MNXC3 + 1 MNXM488@MNXC3 + 1 MNXM89557@MNXC3 <-- 5 MNXM1@MNXC3 + 1 MNXM37@MNXC3 + 1 MNXM91@MNXC3	PUR1_YEAST	-999999	0	0	Initializing	0
Initial Reaction		R3845F580_B-248		1 MNXM11@MNXC3 + 1 MNXM50@MNXC3 <==> 1 MNXM121@MNXC3 + 1 MNXM1@MNXC3 + 1 MNXM96@MNXC3	UGPA1_YEAST	-999999	999999	0	Initializing	0
Initial Reaction		R3845F580_B-249		1 MNXM11@MNXC3 + 1 MNXM50@MNXC3 <==> 1 MNXM121@MNXC3 + 1 MNXM1@MNXC3 + 1 MNXM96@MNXC3	UGPA2_YEAST	-999999	999999	0	Initializing	0
Initial Reaction		R1C260C6A_B-78		1 MNXM11@MNXC3 + 1 MNXM519@MNXC3 <==> 1 MNXM235@MNXC3 + 1 MNXM91@MNXC3	PYRE_YEAST	-999999	999999	0	Initializing	0
Initial Reaction		R1C260C6A_B-79		1 MNXM11@MNXC3 + 1 MNXM519@MNXC3 <==> 1 MNXM235@MNXC3 + 1 MNXM91@MNXC3	PYRX_YEAST	-999999	999999	0	Initializing	0
Initial Reaction		RAF9E143F_RL-1004		1 MNXM11@MNXC3 + 1 MNXM591@MNXC3 <-- 2 MNXM34@MNXC3	FDFT_YEAST	-999999	0	0	Initializing	0
Initial Reaction		RE96CC037_RL-1401		1 MNXM11@MNXC3 + 1 MNXM80@MNXC3 <-- 1 MNXM158@MNXC3 + 1 MNXM91@MNXC3	UPP_YEAST	-999999	0	0	Initializing	0
Initial Reaction		R19CF7AB0_RL-57		1 MNXM11@MNXC3 + 1 MNXM82@MNXC3 <-- 1 MNXM1@MNXC3 + 1 MNXM51@MNXC3 + 1 MNXM721@MNXC3	MPG1_YEAST	-999999	0	0	Initializing	0
Initial Reaction		RDB434C7E_B-1316		1 MNXM11@MNXC3 + 1 MNXM89795@MNXC3 <==> 1 MNXM121@MNXC3 + 1 MNXM1@MNXC3 + 1 MNXM336@MNXC3	GAL7_YEAST	-999999	999999	0	Initializing	0
Initial Reaction		R60CE75FB_RL-529		1 MNXM11@MNXC4 + 1 MNXM13@MNXC4 + 1 MNXM194@MNXC4 <-- 2 MNXM1@MNXC4 + 1 MNXM555@MNXC4 + 1 MNXM91@MNXC4	NADC_YEAST	-999999	0	0	Initializing	0
Initial Reaction		R9BF9A353_RL-880		1 MNXM11@MNXC4 + 1 MNXM14@MNXC3 + 1 MNXM90012@MNXC4 <-- 1 MNXM1@MNXC4 + 1 MNXM3@MNXC4 + 1 MNXM55@MNXC4 + 1 MNXM90666@MNXC4	CYSK_YEAST	-999999	0	0	Initializing	0
Initial Reaction		RF44DA39_RL-1456		1 MNXM11@MNXC4 + 1 MNXM14@MNXC4 + 1 MNXM1@MNXC4 + 1 MNXM8@MNXC4 <-- 1 MNXM15@MNXC4 + 1 MNXM309@MNXC4 + 1 MNXM3@MNXC4	NADE_YEAST	-999999	0	0	Initializing	0
Initial Reaction		RB8124AA3_RL-1056		1 MNXM11@MNXC4 + 1 MNXM14@MNXC4 + 1 MNXM89752@MNXC4 <-- 1 MNXM18@MNXC4 + 1 MNXM1@MNXC4 + 1 MNXM3@MNXC4	SYEM_YEAST	-999999	0	0	Initializing	0
Initial Reaction		RC512EF13_RL-1142		1 MNXM11@MNXC4 + 1 MNXM14@MNXC4 + 1 MNXM89761@MNXC4 <-- 1 MNXM147@MNXC3 + 1 MNXM1@MNXC4 + 1 MNXM3@MNXC4 + 1 MNXM91319@MNXC4	PMP1_YEAST	-999999	0	0	Initializing	0
Initial Reaction		R7A0CF0F5_RL-686		1 MNXM11@MNXC4 + 1 MNXM14@MNXC4 + 1 MNXM89802@MNXC4 <-- 1 MNXM1@MNXC4 + 1 MNXM3@MNXC4 + 1 MNXM90753@MNXC4 + 1 MNXM97@MNXC3	SYFM_YEAST	-999999	0	0	Initializing	0
Initial Reaction		R14A3603_RL-21		1 MNXM11@MNXC4 + 1 MNXM14@MNXC4 + 1 MNXM89804@MNXC4 <-- 1 MNXM1@MNXC4 + 1 MNXM3@MNXC4 + 1 MNXM91319@MNXC4 + 1 MNXM94@MNXC4	SYWM_YEAST	-999999	0	0	Initializing	0
Initial Reaction		R44124084_RL-339		1 MNXM11@MNXC4 + 1 MNXM14@MNXC4 + 1 MNXM89832@MNXC4 <-- 1 MNXM1@MNXC4 + 1 MNXM231@MNXC3 + 1 MNXM3@MNXC4 + 1 MNXM90879@MNXC4	SYIM_YEAST	-999999	0	0	Initializing	0
Initial Reaction		R39876E93_RL-255		1 MNXM11@MNXC4 + 1 MNXM14@MNXC4 + 1 MNXM89922@MNXC4 <-- 1 MNXM3@MNXC4 + 1 MNXM78@MNXC4 + 1 MNXM90881@MNXC4	SYKM_YEAST	-999999	0	0	Initializing	0
Initial Reaction		R7EE27CE4_RL-702		1 MNXM11@MNXC4 + 1 MNXM14@MNXC4 + 1 MNXM90839@MNXC4 <-- 1 MNXM1@MNXC4 + 1 MNXM3@MNXC4 + 1 MNXM42@MNXC4 + 1 MNXM90752@MNXC4	SYDM_YEAST	-999999	0	0	Initializing	0
Initial Reaction		REF490992_RL-1432		1 MNXM11@MNXC4 + 1 MNXM14@MNXC4 + 1 MNXM89822@MNXC4 <-- 1 MNXM3@MNXC4 + 1 MNXM76@MNXC3 + 1 MNXM90668@MNXC4	SYYM_YEAST	-999999	0	0	Initializing	0
Initial Reaction		R6A15878_RL-602		1 MNXM11@MNXC4 + 1 MNXM194@MNXC4 <-- 1 MNXM1@MNXC4 + 1 MNXM274@MNXC4 + 1 MNXM91@MNXC4	NPT1_YEAST	-999999	0	0	Initializing	0
Initial Reaction		RCFA21E70_RL-1207		1 MNXM11@MNXC4 + 1 MNXM1@MNXC4 + 1 MNXM8@MNXC4 <-- 1 MNXM3@MNXC4 + 1 MNXM64575@MNXC4	NMA1_YEAST	-999999	0	0	Initializing	0
Initial Reaction		RC1979696_LR-1110		1 MNXM11@MNXC4 + 1 MNXM1@MNXC4 --> 2 MNXM9@MNXC4	IPYR2_YEAST	0	999999	0	Initializing	0
Initial Reaction		R82AFA175_RL-724		1 MNXM11@MNXC4 + 1 MNXM309@MNXC4 <-- 1 MNXM194@MNXC4 + 1 MNXM1@MNXC4 + 1 MNXM3@MNXC4	NMA1_YEAST	-999999	0	0	Initializing	0
Initial Reaction		RB635E03C_RL-1046		1 MNXM11@MNXC4 + 1 MNXM481@MNXC4 <-- 1 MNXM1@MNXC4 + 1 MNXM373@MNXC4 + 1 MNXM3@MNXC4		-999999	0	0	Initializing	0
Initial Reaction		R207910D1_RL-109		1 MNXM1202@MNXC4 + 4 MNXM1@MNXC4 + 1 MNXM5@MNXC4 <-- 1 MNXM6@MNXC4 + 1 isoiIN80052@MNXC4	ILV5_YEAST	-999999	0	0	Initializing	0
Initial Reaction		RCDB8B3DE_LR-1194		1 MNXM1202@MNXC4 --> 1 MNXM439@MNXC4	ILV3_YEAST	0	999999	0	Initializing	0
Initial Reaction		R3DEF2DB7_RL-294		1 MNXM1219@MNXC3 + 1 MNXM9@MNXC3 <-- 1 MNXM258@MNXC3 + 1 MNXM73@MNXC3	AROF_YEAST	-999999	0	0	Initializing	0
Initial Reaction		R3DEF2DB7_RL-295		1 MNXM1219@MNXC3 + 1 MNXM9@MNXC3 <-- 1 MNXM258@MNXC3 + 1 MNXM73@MNXC3	AROG_YEAST	-999999	0	0	Initializing	0
Initial Reaction		R9D1B4549_LR-887		1 MNXM1219@MNXC3 --> 1 MNXM478@MNXC3 + 1 MNXM9@MNXC3	ARO1_YEAST	0	999999	0	Initializing	0
Initial Reaction		RB236FD43_LR-1027		1 MNXM121@MNXC3 + 1 MNXM155@MNXC3 --> 1 MNXM148@MNXC3 + 1 MNXM452@MNXC3		0	999999	0	Initializing	0
Initial Reaction		RB5D6709_LR-1041		1 MNXM121@MNXC3 + 1 MNXM15@MNXC3 + 1 MNXM3@MNXC3 --> 2 MNXM1@MNXC3 + 1 MNXM63@MNXC3 + 1 MNXM7@MNXC3 + 1 MNXM9@MNXC3	URA8_YEAST	0	999999	0	Initializing	0
Initial Reaction		RB5D6709_LR-1042		1 MNXM121@MNXC3 + 1 MNXM15@MNXC3 + 1 MNXM3@MNXC3 --> 2 MNXM1@MNXC3 + 1 MNXM63@MNXC3 + 1 MNXM7@MNXC3 + 1 MNXM9@MNXC3	YB39A_YEAST	0	999999	0	Initializing	0
Initial Reaction		RD96F18C2_LR-1290		1 MNXM121@MNXC3 + 1 MNXM1@MNXC3 + 1 MNXM37@MNXC3 + 1 MNXM3@MNXC3 --> 1 MNXM63@MNXC3 + 1 MNXM7@MNXC3 + 1 MNXM89557@MNXC3 + 1 MNXM9@MNXC3	URA8_YEAST	0	999999	0	Initializing	0
Initial Reaction		RD96F18C2_LR-1291		1 MNXM121@MNXC3 + 1 MNXM1@MNXC3 + 1 MNXM37@MNXC3 + 1 MNXM3@MNXC3 --> 1 MNXM63@MNXC3 + 1 MNXM7@MNXC3 + 1 MNXM89557@MNXC3 + 1 MNXM9@MNXC3	YB39A_YEAST	0	999999	0	Initializing	0
Initial Reaction		R98B641F9_LR-866		1 MNXM121@MNXC3 + 1 MNXM333@MNXC3 --> 1 MNXM17@MNXC3 + 1 MNXM1@MNXC3 + 1 MNXM567@MNXC3	KIME_YEAST	0	999999	0	Initializing	0
Initial Reaction		RD9B8313F_B-1294		1 MNXM121@MNXC3 + 1 MNXM7@MNXC3 <==> 1 MNXM17@MNXC3 + 1 MNXM3@MNXC3	NDK_YEAST	-999999	999999	0	Initializing	0
Initial Reaction		RF4A5DEF2_RL-1458		1 MNXM122@MNXC3 + 1 MNXM1@MNXC3 + 1 MNXM7@MNXC3 <-- 1 MNXM3@MNXC3 + 1 MNXM62@MNXC3	LSB6_YEAST	-999999	0	0	Initializing	0
Initial Reaction		RF4A5DEF2_RL-1459		1 MNXM122@MNXC3 + 1 MNXM1@MNXC3 + 1 MNXM7@MNXC3 <-- 1 MNXM3@MNXC3 + 1 MNXM62@MNXC3	PIK1_YEAST	-999999	0	0	Initializing	0
Initial Reaction		RF4A5DEF2_RL-1460		1 MNXM122@MNXC3 + 1 MNXM1@MNXC3 + 1 MNXM7@MNXC3 <-- 1 MNXM3@MNXC3 + 1 MNXM62@MNXC3	STT4_YEAST	-999999	0	0	Initializing	0
Initial Reaction		RB2C7787C_LR-1032		1 MNXM122@MNXC3 + 1 MNXM3@MNXC3 --> 1 MNXM1@MNXC3 + 1 MNXM67@MNXC3 + 1 MNXM7@MNXC3	MSS4_YEAST	0	999999	0	Initializing	0
Initial Reaction		R5E912660_RL-510		1 MNXM122@MNXC3 + 1 MNXM9@MNXC3 <-- 3 MNXM1@MNXC3 + 1 MNXM67@MNXC3	INP51_YEAST	-999999	0	0	Initializing	0
Initial Reaction		R5E912660_RL-511		1 MNXM122@MNXC3 + 1 MNXM9@MNXC3 <-- 3 MNXM1@MNXC3 + 1 MNXM67@MNXC3	INP52_YEAST	-999999	0	0	Initializing	0
Initial Reaction		R5E912660_RL-512		1 MNXM122@MNXC3 + 1 MNXM9@MNXC3 <-- 3 MNXM1@MNXC3 + 1 MNXM67@MNXC3	INP53_YEAST	-999999	0	0	Initializing	0
Initial Reaction		R5E912660_RL-513		1 MNXM122@MNXC3 + 1 MNXM9@MNXC3 <-- 3 MNXM1@MNXC3 + 1 MNXM67@MNXC3	INP54_YEAST	-999999	0	0	Initializing	0
Initial Reaction		R3A2CDAA_LR-262		1 MNXM122@MNXC3 + 3 MNXM1@MNXC3 --> 1 MNXM62@MNXC3 + 1 MNXM9@MNXC3	INP52_YEAST	0	999999	0	Initializing	0
Initial Reaction		R3A2CDAA_LR-263		1 MNXM122@MNXC3 + 3 MNXM1@MNXC3 --> 1 MNXM62@MNXC3 + 1 MNXM9@MNXC3	INP53_YEAST	0	999999	0	Initializing	0
Initial Reaction		R3A2CDAA_LR-264		1 MNXM122@MNXC3 + 3 MNXM1@MNXC3 --> 1 MNXM62@MNXC3 + 1 MNXM9@MNXC3	SAC1_YEAST	0	999999	0	Initializing	0
Initial Reaction		RE610832B_RL-1381		1 MNXM123@MNXC3 + 1 MNXM15@MNXC3 + 1 MNXM23@MNXC3 <-- 1 MNXM1@MNXC3 + 1 MNXM319@MNXC3	METC_YEAST	-999999	0	0	Initializing	0
Initial Reaction		RC556360C_LR-1144		1 MNXM123@MNXC3 + 1 MNXM16@MNXC3 --> 1 MNXM19@MNXC3 + 1 MNXM1@MNXC3 + 1 MNXM61@MNXC3	MHT1_YEAST	0	999999	0	Initializing	0
Initial Reaction		RC556360C_LR-1145		1 MNXM123@MNXC3 + 1 MNXM16@MNXC3 --> 1 MNXM19@MNXC3 + 1 MNXM1@MNXC3 + 1 MNXM61@MNXC3	SAM4_YEAST	0	999999	0	Initializing	0
Initial Reaction		RD45A27A5_RL-1234		1 MNXM123@MNXC3 + 1 MNXM212@MNXC3 <-- 1 MNXM19@MNXC3	SAHH_YEAST	-999999	0	0	Initializing	0
Initial Reaction		RB1465468_LR-1020		1 MNXM123@MNXC3 + 1 MNXM2623@MNXC3 --> 1 MNXM2563@MNXC3 + 1 MNXM61@MNXC3	YE091_YEAST	0	999999	0	Initializing	0
Initial Reaction		RA528EB55_RL-931		1 MNXM123@MNXC3 + 1 MNXM26@MNXC3 <-- 1 MNXM699@MNXC3 + 1 MNXM89582@MNXC3	MET17_YEAST	-999999	0	0	Initializing	0
Initial Reaction		RD2EBF8F3_LR-1226		1 MNXM123@MNXC3 + 1 MNXM318@MNXC3 --> 1 MNXM61@MNXC3 + 1 MNXM79@MNXC3		0	999999	0	Initializing	0
Initial Reaction		RAE6734F1_LR-994		1 MNXM123@MNXC3 + 1 MNXM53@MNXC3 --> 1 MNXM319@MNXC3	CBS_YEAST	0	999999	0	Initializing	0
Initial Reaction		RFB6A1CCA_LR-1513		1 MNXM124@MNXC2 + 1 MNXM1@MNXC2 --> 1 MNXM124@MNXC3 + 1 MNXM1@MNXC3		0	999999	0	Initializing	0
Initial Reaction		R1349EF6C_LR-17		1 MNXM124@MNXC3 + 1 MNXM21@MNXC3 --> 1 MNXM12@MNXC3 + 1 MNXM1@MNXC3 + 1 MNXM501@MNXC3		0	999999	0	Initializing	0
Initial Reaction		RBCDC2C62_LR-1090		1 MNXM124@MNXC3 + 1 MNXM321@MNXC3 --> 1 MNXM150@MNXC3 + 1 MNXM1@MNXC3 + 1 MNXM408@MNXC3	SPSY_YEAST	0	999999	0	Initializing	0
Initial Reaction		RE25A986D_LR-1348		1 MNXM124@MNXC3 + 2 MNXM1@MNXC3 + 1 MNXM2440@MNXC4 --> 1 MNXM350@MNXC3 + 1 MNXM90307@MNXC4	DHYS_YEAST	0	999999	0	Initializing	0
Initial Reaction		R15156D7C_B-25		1 MNXM12509@MNXC3 + 1 MNXM1@MNXC3 + 1 MNXM6@MNXC3 <==> 1 MNXM5@MNXC3 + 1 MNXM6439@MNXC3	FAS1_YEAST	-999999	999999	0	Initializing	0
Initial Reaction		RB84E1C35_RL-1058		1 MNXM12509@MNXC3 <-- 1 MNXM3843@MNXC3	FAS1_YEAST	-999999	0	0	Initializing	0
Initial Reaction		R2D565032_B-189		1 MNXM12509@MNXC4 + 1 MNXM1@MNXC4 + 1 MNXM6@MNXC4 <==> 1 MNXM5@MNXC4 + 1 MNXM6439@MNXC4	ETR1_YEAST	-999999	999999	0	Initializing	0
Initial Reaction		R43F3B7D6_RL-338		1 MNXM12509@MNXC4 <-- 1 MNXM3843@MNXC4	HTD2_YEAST	-999999	0	0	Initializing	0
Initial Reaction		RCB1D07D3_LR-1186		1 MNXM1253@MNXC3 + 1 MNXM1@MNXC3 --> 1 MNXM285@MNXC3 + 1 MNXM57@MNXC3	GLO2_YEAST	0	999999	0	Initializing	0
Initial Reaction		RF191F672_B-1444		1 MNXM1253@MNXC3 <==> 1 MNXM310@MNXC3 + 1 MNXM57@MNXC3	LGUL_YEAST	-999999	999999	0	Initializing	0
Initial Reaction		RA677393A_LR-942		1 MNXM1253@MNXC4 + 1 MNXM1@MNXC4 --> 1 MNXM285@MNXC4 + 1 MNXM57@MNXC4	GLO4_YEAST	0	999999	0	Initializing	0
Initial Reaction		RF837B858_RL-1493		1 MNXM125@MNXC3 + 1 MNXM15@MNXC3 <-- 1 MNXM14@MNXC3 + 1 MNXM1@MNXC3	AMPD_YEAST	-999999	0	0	Initializing	0
Initial Reaction		R39A22DA0_RL-258		1 MNXM125@MNXC3 + 1 MNXM1@MNXC3 + 1 MNXM7@MNXC3 <-- 1 MNXM334@MNXC3 + 1 MNXM3@MNXC3		-999999	0	0	Initializing	0
Initial Reaction		R4EA2B378_LR-398		1 MNXM125@MNXC3 + 1 MNXM1@MNXC3 --> 1 MNXM334@MNXC3 + 1 MNXM9@MNXC3		0	999999	0	Initializing	0
Initial Reaction		R75E08CB8_LR-677		1 MNXM125@MNXC3 + 1 MNXM42@MNXC3 + 1 MNXM51@MNXC3 --> 2 MNXM1@MNXC3 + 1 MNXM30@MNXC3 + 1 MNXM565@MNXC3 + 1 MNXM9@MNXC3	PURA_YEAST	0	999999	0	Initializing	0
Initial Reaction		R4442D151_RL-340		1 MNXM125@MNXC3 <-- 1 MNXM9932@MNXC3	PDE2_YEAST	-999999	0	0	Initializing	0
Initial Reaction		R30B03C03_B-203		1 MNXM125@MNXC3 <==> 2 MNXM1@MNXC3 + 1 MNXM456@MNXC3	PUR91_YEAST	-999999	999999	0	Initializing	0
Initial Reaction		R30B03C03_B-204		1 MNXM125@MNXC3 <==> 2 MNXM1@MNXC3 + 1 MNXM456@MNXC3	PUR92_YEAST	-999999	999999	0	Initializing	0
Initial Reaction		R17F3A914_RL-48		1 MNXM1265@MNXC3 + 1 MNXM1@MNXC3 + 1 MNXM7@MNXC3 <-- 1 MNXM3@MNXC3 + 1 MNXM602@MNXC3	ARO1_YEAST	-999999	0	0	Initializing	0
Initial Reaction		R5F01904_LR-519		1 MNXM1265@MNXC3 + 1 MNXM73@MNXC3 --> 1 MNXM1365@MNXC3 + 1 MNXM9@MNXC3	ARO1_YEAST	0	999999	0	Initializing	0
Initial Reaction		RDE46A37E_B-1330		1 MNXM1269@MNXC3 + 1 MNXM12@MNXC3 <==> 1 MNXM21@MNXC3 + 1 MNXM925@MNXC3	FAS1_YEAST	-999999	999999	0	Initializing	0
Initial Reaction		RF3AE4E_LR-1453		1 MNXM1269@MNXC3 + 1 MNXM184@MNXC3 --> 1 MNXM13@MNXC3 + 1 MNXM925@MNXC3 + 1 isoiIN800209@MNXC3	FAS2_YEAST	0	999999	0	Initializing	0
Initial Reaction		RC61AC7F0_B-1150		1 MNXM1269@MNXC3 <==> 1 MNXM1269@MNXC4		-999999	999999	0	Initializing	0
Initial Reaction		R40ABD781_LR-313		1 MNXM1269@MNXC4 + 1 MNXM184@MNXC4 --> 1 MNXM13@MNXC4 + 1 MNXM925@MNXC4 + 1 isoiIN800210@MNXC4	CEM1_YEAST	0	999999	0	Initializing	0
Initial Reaction		RFDE90BF1_B-1530		1 MNXM126@MNXC3 + 1 MNXM3@MNXC3 <==> 1 MNXM261@MNXC3 + 1 MNXM7@MNXC3	PGK_YEAST	-999999	999999	0	Initializing	0
Initial Reaction		R435A649E_B-329		1 MNXM126@MNXC3 <==> 1 MNXM275@MNXC3	PMG1_YEAST	-999999	999999	0	Initializing	0
Initial Reaction		R435A649E_B-330		1 MNXM126@MNXC3 <==> 1 MNXM275@MNXC3	PMG2_YEAST	-999999	999999	0	Initializing	0
Initial Reaction		R435A649E_B-331		1 MNXM126@MNXC3 <==> 1 MNXM275@MNXC3	PMG3_YEAST	-999999	999999	0	Initializing	0
Initial Reaction		R30AD6958_RL-202		1 MNXM1277@MNXC4 + 1 MNXM21@MNXC4 <-- 1 MNXM12@MNXC4 + 1 MNXM4815@MNXC4	ODP2_YEAST	-999999	0	0	Initializing	0
Initial Reaction		R365B2BE4_LR-239		1 MNXM127@MNXC2 + 1 MNXM1@MNXC2 --> 1 MNXM127@MNXC3 + 1 MNXM1@MNXC3	ITR1_YEAST	0	999999	0	Initializing	0
Initial Reaction		R365B2BE4_LR-240		1 MNXM127@MNXC2 + 1 MNXM1@MNXC2 --> 1 MNXM127@MNXC3 + 1 MNXM1@MNXC3	ITR2_YEAST	0	999999	0	Initializing	0
Initial Reaction		R2BB87EF8_LR-185		1 MNXM127@MNXC3 + 1 MNXM201@MNXC3 --> 1 MNXM1@MNXC3 + 1 MNXM31@MNXC3 + 1 MNXM62@MNXC3	PIS_YEAST	0	999999	0	Initializing	0
Initial Reaction		RC47CF1EF_B-1137		1 MNXM127@MNXC3 + 1 MNXM89602@MNXC3 <==> 1 MNXM878@MNXC3	YB34_YEAST	-999999	999999	0	Initializing	0
Initial Reaction		RDD59D5B6_RL-1322		1 MNXM127@MNXC3 + 1 MNXM9@MNXC3 <-- 3 MNXM1@MNXC3 + 1 MNXM540@MNXC3	INM1_YEAST	-999999	0	0	Initializing	0
Initial Reaction		RDD59D5B6_RL-1323		1 MNXM127@MNXC3 + 1 MNXM9@MNXC3 <-- 3 MNXM1@MNXC3 + 1 MNXM540@MNXC3	INM2_YEAST	-999999	0	0	Initializing	0
Initial Reaction		RE5F766ED_LR-1380		1 MNXM127@MNXC3 + 6 MNXM3@MNXC3 --> 6 MNXM1@MNXC3 + 1 MNXM491@MNXC3 + 6 MNXM7@MNXC3	IPK1_YEAST	0	999999	0	Initializing	0
Initial Reaction		RA21B3B3A_RL-915		1 MNXM1281@MNXC3 + 1 MNXM9@MNXC3 <-- 1 MNXM1482@MNXC3 + 3 MNXM1@MNXC3	HIS9_YEAST	-999999	0	0	Initializing	0
Initial Reaction		RE67F8178_LR-1388		1 MNXM1288@MNXC3 --> 1 MNXM260@MNXC3 + 1 MNXM39@MNXC3		0	999999	0	Initializing	0
Initial Reaction		R1BD5C67E_RL-72		1 MNXM1288@MNXC3 <-- 1 MNXM66139@MNXC3 + 1 MNXM94@MNXC3	I23O_YEAST	-999999	0	0	Initializing	0
Initial Reaction		RC5B97616_RL-1146		1 MNXM1289@MNXC3 + 1 MNXM1@MNXC3 + 1 MNXM6@MNXC3 <-- 1 MNXM5@MNXC3 + 1 MNXM89661@MNXC3	IDHC_YEAST	-999999	0	0	Initializing	0
Initial Reaction		RC5B97616_RL-1147		1 MNXM1289@MNXC3 + 1 MNXM1@MNXC3 + 1 MNXM6@MNXC3 <-- 1 MNXM5@MNXC3 + 1 MNXM89661@MNXC3	IDHH_YEAST	-999999	0	0	Initializing	0
Initial Reaction		RDE10F1CA_LR-1327		1 MNXM1289@MNXC3 + 1 MNXM1@MNXC3 --> 1 MNXM13@MNXC3 + 1 MNXM20@MNXC3	IDHC_YEAST	0	999999	0	Initializing	0
Initial Reaction		RDE10F1CA_LR-1328		1 MNXM1289@MNXC3 + 1 MNXM1@MNXC3 --> 1 MNXM13@MNXC3 + 1 MNXM20@MNXC3	IDHH_YEAST	0	999999	0	Initializing	0
Initial Reaction		R85C05AD8_RL-737		1 MNXM1289@MNXC4 + 1 MNXM1@MNXC4 + 1 MNXM6@MNXC4 <-- 1 MNXM5@MNXC4 + 1 MNXM89661@MNXC4	IDHP_YEAST	-999999	0	0	Initializing	0
Initial Reaction		R36121054_LR-237		1 MNXM1289@MNXC4 + 1 MNXM1@MNXC4 --> 1 MNXM13@MNXC4 + 1 MNXM20@MNXC4	IDHP_YEAST	0	999999	0	Initializing	0
Initial Reaction		R1FFDF741_RL-106		1 MNXM1294@MNXC3 + 1 MNXM1@MNXC3 + 1 MNXM7@MNXC3 <-- 1 MNXM271@MNXC3 + 1 MNXM3@MNXC3	YG240_YEAST	-999999	0	0	Initializing	0
Initial Reaction		R5A730851_RL-490		1 MNXM12@MNXC3 + 1 MNXM131@MNXC3 + 4 MNXM1@MNXC3 <-- 1 MNXM21@MNXC3 + 1 MNXM46@MNXC3	CISY2_YEAST	-999999	0	0	Initializing	0
Initial Reaction		R43732CB3_B-332		1 MNXM12@MNXC3 + 1 MNXM133@MNXC3 <==> 2 MNXM21@MNXC3	THIL_YEAST	-999999	999999	0	Initializing	0
Initial Reaction		RC339D5F7_RL-1128		1 MNXM12@MNXC3 + 1 MNXM13@MNXC3 + 1 MNXM559@MNXC3 <-- 1 MNXM1@MNXC3 + 1 MNXM53@MNXC3 + 1 MNXM88@MNXC3	LCB1_YEAST	-999999	0	0	Initializing	0
Initial Reaction		RC339D5F7_RL-1129		1 MNXM12@MNXC3 + 1 MNXM13@MNXC3 + 1 MNXM559@MNXC3 <-- 1 MNXM1@MNXC3 + 1 MNXM53@MNXC3 + 1 MNXM88@MNXC3	LCB2_YEAST	-999999	0	0	Initializing	0
Initial Reaction		RE0BE340C_RL-1339		1 MNXM12@MNXC3 + 1 MNXM13@MNXC3 + 1 isoiIN800117@MNXC3 <-- 1 MNXM363@MNXC3 + 1 MNXM40@MNXC3	ELO1_YEAST	-999999	0	0	Initializing	0
Initial Reaction		R91EE8368_RL-819		1 MNXM12@MNXC3 + 1 MNXM13@MNXC3 + 1 isoiIN800118@MNXC3 <-- 1 MNXM224@MNXC3 + 1 MNXM40@MNXC3	ELO1_YEAST	-999999	0	0	Initializing	0
Initial Reaction		R79245C30_RL-684		1 MNXM12@MNXC3 + 1 MNXM13@MNXC3 + 1 isoiIN800119@MNXC3 <-- 1 MNXM40@MNXC3 + 1 MNXM88@MNXC3	ELO2_YEAST	-999999	0	0	Initializing	0
Initial Reaction		R79245C30_RL-685		1 MNXM12@MNXC3 + 1 MNXM13@MNXC3 + 1 isoiIN800119@MNXC3 <-- 1 MNXM40@MNXC3 + 1 MNXM88@MNXC3	ELO3_YEAST	-999999	0	0	Initializing	0
Initial Reaction		R25C6CF9_RL-137		1 MNXM12@MNXC3 + 1 MNXM13@MNXC3 + 4 MNXM1@MNXC3 + 1 isoiIN800120@MNXC3 <-- 1 MNXM40@MNXC3 + 1 isoiIN800723@MNXC3	ELO2_YEAST	-999999	0	0	Initializing	0
Initial Reaction		R25C6CF9_RL-138		1 MNXM12@MNXC3 + 1 MNXM13@MNXC3 + 4 MNXM1@MNXC3 + 1 isoiIN800120@MNXC3 <-- 1 MNXM40@MNXC3 + 1 isoiIN800723@MNXC3	ELO3_YEAST	-999999	0	0	Initializing	0
Initial Reaction		R3A3DA71_RL-266		1 MNXM12@MNXC3 + 1 MNXM13@MNXC3 + 4 MNXM1@MNXC3 + 1 isoiIN800121@MNXC3 <-- 1 MNXM40@MNXC3 + 1 isoiIN800289@MNXC3	ELO2_YEAST	-999999	0	0	Initializing	0
Initial Reaction		R3A3DA71_RL-267		1 MNXM12@MNXC3 + 1 MNXM13@MNXC3 + 4 MNXM1@MNXC3 + 1 isoiIN800121@MNXC3 <-- 1 MNXM40@MNXC3 + 1 isoiIN800289@MNXC3	ELO3_YEAST	-999999	0	0	Initializing	0
Initial Reaction		RD9F84FFF_RL-1302		1 MNXM12@MNXC3 + 1 MNXM13@MNXC3 + 4 MNXM1@MNXC3 + 1 isoiIN800122@MNXC3 <-- 1 MNXM40@MNXC3 + 1 isoiIN800290@MNXC3	ELO2_YEAST	-999999	0	0	Initializing	0
Initial Reaction		RD9F84FFF_RL-1303		1 MNXM12@MNXC3 + 1 MNXM13@MNXC3 + 4 MNXM1@MNXC3 + 1 isoiIN800122@MNXC3 <-- 1 MNXM40@MNXC3 + 1 isoiIN800290@MNXC3	ELO3_YEAST	-999999	0	0	Initializing	0
Initial Reaction		R30BFEE97_RL-206		1 MNXM12@MNXC3 + 1 MNXM13@MNXC3 + 4 MNXM1@MNXC3 + 1 isoiIN800123@MNXC3 <-- 1 MNXM40@MNXC3 + 1 isoiIN800292@MNXC3	ELO2_YEAST	-999999	0	0	Initializing	0
Initial Reaction		R30BFEE97_RL-207		1 MNXM12@MNXC3 + 1 MNXM13@MNXC3 + 4 MNXM1@MNXC3 + 1 isoiIN800123@MNXC3 <-- 1 MNXM40@MNXC3 + 1 isoiIN800292@MNXC3	ELO3_YEAST	-999999	0	0	Initializing	0
Initial Reaction		R8C620FFE_RL-772		1 MNXM12@MNXC3 + 1 MNXM15706@MNXC3 + 2 MNXM1@MNXC3 <-- 1 MNXM66@MNXC3 + 1 isoiIN800221@MNXC3	GPT1_YEAST	-999999	0	0	Initializing	0
Initial Reaction		R8C620FFE_RL-773		1 MNXM12@MNXC3 + 1 MNXM15706@MNXC3 + 2 MNXM1@MNXC3 <-- 1 MNXM66@MNXC3 + 1 isoiIN800221@MNXC3	GPT2_YEAST	-999999	0	0	Initializing	0
Initial Reaction		R3D867318_RL-290		1 MNXM12@MNXC3 + 1 MNXM1700@MNXC3 + 2 MNXM1@MNXC3 <-- 1 MNXM77@MNXC3 + 1 isoiIN800221@MNXC3	GPT1_YEAST	-999999	0	0	Initializing	0
Initial Reaction		R3D867318_RL-291		1 MNXM12@MNXC3 + 1 MNXM1700@MNXC3 + 2 MNXM1@MNXC3 <-- 1 MNXM77@MNXC3 + 1 isoiIN800221@MNXC3	GPT2_YEAST	-999999	0	0	Initializing	0
Initial Reaction		R67B33977_B-589		1 MNXM12@MNXC3 + 1 MNXM184@MNXC3 <==> 1 MNXM1@MNXC3 + 1 MNXM40@MNXC3 + 1 MNXM925@MNXC3	FAS1_YEAST	-999999	999999	0	Initializing	0
Initial Reaction		R9DC725A6_B-891		1 MNXM12@MNXC3 + 1 MNXM197@MNXC3 + 9 MNXM1@MNXC3 <==> 1 MNXM133@MNXC3 + 1 MNXM21@MNXC3	HMCS_YEAST	-999999	999999	0	Initializing	0
Initial Reaction		R1A72708A_B-59		1 MNXM12@MNXC3 + 1 MNXM1@MNXC3 + 1 MNXM313@MNXC3 <==> 1 MNXM21@MNXC3 + 1 MNXM370@MNXC3	GNA1_YEAST	-999999	999999	0	Initializing	0
Initial Reaction		RC149C949_RL-1106		1 MNXM12@MNXC3 + 1 MNXM1@MNXC3 + 1 MNXM600@MNXC3 <-- 1 MNXM21@MNXC3 + 1 MNXM408@MNXC3		-999999	0	0	Initializing	0
Initial Reaction		R8149F79B_RL-714		1 MNXM12@MNXC3 + 1 MNXM1@MNXC3 + 1 MNXM7@MNXC3 <-- 1 MNXM3@MNXC3 + 1 MNXM481@MNXC3		-999999	0	0	Initializing	0
Initial Reaction		R92ACAE3_B-826		1 MNXM12@MNXC3 + 1 MNXM25221@MNXC3 <==> 1 MNXM486@MNXC3 + 1 MNXM925@MNXC3	FAS1_YEAST	-999999	999999	0	Initializing	0
Initial Reaction		RAA5F3C20_B-966		1 MNXM12@MNXC3 + 1 MNXM25932@MNXC3 <==> 1 MNXM88@MNXC3 + 1 MNXM925@MNXC3	FAS1_YEAST	-999999	999999	0	Initializing	0
Initial Reaction		RBAA3CF4C_B-1075		1 MNXM12@MNXC3 + 1 MNXM333@MNXC3 + 2 MNXM5@MNXC3 <==> 1 MNXM197@MNXC3 + 2 MNXM1@MNXC3 + 2 MNXM6@MNXC3	HMDH1_YEAST	-999999	999999	0	Initializing	0
Initial Reaction		RBAA3CF4C_B-1076		1 MNXM12@MNXC3 + 1 MNXM333@MNXC3 + 2 MNXM5@MNXC3 <==> 1 MNXM197@MNXC3 + 2 MNXM1@MNXC3 + 2 MNXM6@MNXC3	HMDH2_YEAST	-999999	999999	0	Initializing	0
Initial Reaction		R5F46211E_RL-523		1 MNXM12@MNXC3 + 1 MNXM418@MNXC3 <-- 1 MNXM21@MNXC3 + 1 MNXM53@MNXC3		-999999	0	0	Initializing	0
Initial Reaction		RA8313C9_B-961		1 MNXM12@MNXC3 + 1 MNXM564@MNXC3 <==> 1 MNXM224@MNXC3 + 1 MNXM925@MNXC3	FAS1_YEAST	-999999	999999	0	Initializing	0
Initial Reaction		R9410E5E_B-837		1 MNXM12@MNXC3 + 1 MNXM5723@MNXC3 <==> 1 MNXM363@MNXC3 + 1 MNXM925@MNXC3	FAS1_YEAST	-999999	999999	0	Initializing	0
Initial Reaction		R6775D43D_RL-587		1 MNXM12@MNXC3 + 1 MNXM64021@MNXC3 <-- 1 MNXM224@MNXC3 + 1 MNXM96559@MNXC3	NMT_YEAST	-999999	0	0	Initializing	0
Initial Reaction		R872A45AB_B-745		1 MNXM12@MNXC3 + 1 MNXM699@MNXC3 <==> 1 MNXM21@MNXC3 + 1 MNXM353@MNXC3	MET2_YEAST	-999999	999999	0	Initializing	0
Initial Reaction		R43D1C646_LR-336		1 MNXM12@MNXC3 + 1 MNXM717@MNXC3 --> 1 MNXM21@MNXC3 + 1 MNXM233@MNXC3	THIK_YEAST	0	999999	0	Initializing	0
Initial Reaction		R9B819913_LR-875		1 MNXM12@MNXC3 + 1 isoiIN800117@MNXC3 --> 1 MNXM21@MNXC3 + 1 MNXM363@MNXC3	THIK_YEAST	0	999999	0	Initializing	0
Initial Reaction		R91FFD15B_LR-820		1 MNXM12@MNXC3 + 1 isoiIN800118@MNXC3 --> 1 MNXM21@MNXC3 + 1 MNXM224@MNXC3	THIK_YEAST	0	999999	0	Initializing	0
Initial Reaction		R7D7A48CA_LR-699		1 MNXM12@MNXC3 + 1 isoiIN800119@MNXC3 --> 1 MNXM21@MNXC3 + 1 MNXM88@MNXC3	THIK_YEAST	0	999999	0	Initializing	0
Initial Reaction		R3E60A3E9_LR-300		1 MNXM12@MNXC3 + 1 isoiIN800124@MNXC3 --> 1 MNXM21@MNXC3 + 1 MNXM342@MNXC3	THIK_YEAST	0	999999	0	Initializing	0
Initial Reaction		RD3C9C71E_LR-1229		1 MNXM12@MNXC3 + 1 isoiIN800125@MNXC3 --> 1 MNXM21@MNXC3 + 1 MNXM486@MNXC3	THIK_YEAST	0	999999	0	Initializing	0
Initial Reaction		RF55F8541_RL-1476		1 MNXM12@MNXC3 + 2.784708 MNXM1@MNXC3 + 1 isoiIN800217@MNXC3 <-- 0.053571 MNXM224@MNXC3 + 0.02997 MNXM363@MNXC3 + 0.031552 MNXM486@MNXC3 + 0.18873 MNXM88@MNXC3 + 0.47654 isoiIN800507@MNXC3 + 0.12368 isoiIN800720@MNXC3 + 0.077912 isoiIN800723@MNXC3 + 0.018042 isoiIN800869@MNXC3		-999999	0	0	Initializing	0
Initial Reaction		R74BD7FE6_RL-669		1 MNXM12@MNXC3 + 3 MNXM1@MNXC3 + 1 MNXM5782@MNXC3 <-- 1 MNXM20@MNXC3 + 1 MNXM21@MNXC3	HOSC_YEAST	-999999	0	0	Initializing	0
Initial Reaction		R74BD7FE6_RL-670		1 MNXM12@MNXC3 + 3 MNXM1@MNXC3 + 1 MNXM5782@MNXC3 <-- 1 MNXM20@MNXC3 + 1 MNXM21@MNXC3	HOSM_YEAST	-999999	0	0	Initializing	0
Initial Reaction		RCF0A4F3_RL-1204		1 MNXM12@MNXC3 + 4 MNXM1@MNXC3 + 1 MNXM248@MNXC3 <-- 1 MNXM308@MNXC3 + 1 isoiIN800221@MNXC3	DGAT2_YEAST	-999999	0	0	Initializing	0
Initial Reaction		R7C2160FA_RL-694		1 MNXM12@MNXC3 + 4 MNXM1@MNXC3 + 1 MNXM26@MNXC3 <-- 1 MNXM21@MNXC3	ACH1_YEAST	-999999	0	0	Initializing	0
Initial Reaction		R3F164FFE_RL-302		1 MNXM12@MNXC3 + 4 MNXM1@MNXC3 + 1 MNXM5739@MNXC3 <-- 1 MNXM922@MNXC3 + 1 isoiIN800221@MNXC3	ARE1_YEAST	-999999	0	0	Initializing	0
Initial Reaction		R3F164FFE_RL-303		1 MNXM12@MNXC3 + 4 MNXM1@MNXC3 + 1 MNXM5739@MNXC3 <-- 1 MNXM922@MNXC3 + 1 isoiIN800221@MNXC3	ARE2_YEAST	-999999	0	0	Initializing	0
Initial Reaction		R8DAA0065_RL-788		1 MNXM12@MNXC3 + 4 MNXM1@MNXC3 + 1 MNXM63035@MNXC3 <-- 1 MNXM21@MNXC3 + 1 MNXM639@MNXC3	NAT1_YEAST	-999999	0	0	Initializing	0
Initial Reaction		R8DAA0065_RL-789		1 MNXM12@MNXC3 + 4 MNXM1@MNXC3 + 1 MNXM63035@MNXC3 <-- 1 MNXM21@MNXC3 + 1 MNXM639@MNXC3	NAT2_YEAST	-999999	0	0	Initializing	0
Initial Reaction		R12D1EECF_B-15		1 MNXM12@MNXC3 + 4 MNXM1@MNXC3 + 1 MNXM6439@MNXC3 <==> 1 MNXM925@MNXC3 + 1 isoiIN800723@MNXC3	FAS1_YEAST	-999999	999999	0	Initializing	0
Initial Reaction		R635D02BB_RL-552		1 MNXM12@MNXC3 + 4 MNXM1@MNXC3 + 1 MNXM90553@MNXC3 <-- 1 MNXM21@MNXC3 + 1 MNXM69@MNXC3	MASY_YEAST	-999999	0	0	Initializing	0
Initial Reaction		R635D02BB_RL-553		1 MNXM12@MNXC3 + 4 MNXM1@MNXC3 + 1 MNXM90553@MNXC3 <-- 1 MNXM21@MNXC3 + 1 MNXM69@MNXC3	MASZ_YEAST	-999999	0	0	Initializing	0
Initial Reaction		R976CDE73_LR-858		1 MNXM12@MNXC3 + 4 MNXM1@MNXC3 + 1 isoiIN800116@MNXC3 --> 2 MNXM21@MNXC3	THIK_YEAST	0	999999	0	Initializing	0
Initial Reaction		R27482776_LR-157		1 MNXM12@MNXC3 + 4 MNXM1@MNXC3 + 1 isoiIN800127@MNXC3 --> 1 MNXM21@MNXC3 + 1 MNXM553@MNXC3	THIK_YEAST	0	999999	0	Initializing	0
Initial Reaction		RAE6E9A04_RL-995		1 MNXM12@MNXC3 + 4 MNXM1@MNXC3 + 1 isoiIN800217@MNXC3 <-- 1 isoiIN800221@MNXC3	PTE1_YEAST	-999999	0	0	Initializing	0
Initial Reaction		R300FAA97_RL-196		1 MNXM12@MNXC3 + 4 MNXM1@MNXC3 + 1 isoiIN800482@MNXC3 <-- 1 MNXM297@MNXC3 + 1 MNXM308@MNXC3	PDAT_YEAST	-999999	0	0	Initializing	0
Initial Reaction		R290B2AB2_RL-172		1 MNXM12@MNXC3 + 5 MNXM1@MNXC3 + 1 isoiIN800335@MNXC3 <-- 1 MNXM302@MNXC3 + 1 MNXM60326@MNXC3	LAC1_YEAST	-999999	0	0	Initializing	0
Initial Reaction		R290B2AB2_RL-173		1 MNXM12@MNXC3 + 5 MNXM1@MNXC3 + 1 isoiIN800335@MNXC3 <-- 1 MNXM302@MNXC3 + 1 MNXM60326@MNXC3	LAG1_YEAST	-999999	0	0	Initializing	0
Initial Reaction		R4945BA67_RL-359		1 MNXM12@MNXC3 + 5 MNXM1@MNXC3 + 1 isoiIN800746@MNXC3 <-- 1 MNXM60326@MNXC3 + 1 MNXM914@MNXC3	LAC1_YEAST	-999999	0	0	Initializing	0
Initial Reaction		R4945BA67_RL-360		1 MNXM12@MNXC3 + 5 MNXM1@MNXC3 + 1 isoiIN800746@MNXC3 <-- 1 MNXM60326@MNXC3 + 1 MNXM914@MNXC3	LAG1_YEAST	-999999	0	0	Initializing	0
Initial Reaction		RD94FFB94_RL-1288		1 MNXM12@MNXC4 + 1 MNXM131@MNXC4 + 4 MNXM1@MNXC4 <-- 1 MNXM21@MNXC4 + 1 MNXM46@MNXC4	CISY1_YEAST	-999999	0	0	Initializing	0
Initial Reaction		RD94FFB94_RL-1289		1 MNXM12@MNXC4 + 1 MNXM131@MNXC4 + 4 MNXM1@MNXC4 <-- 1 MNXM21@MNXC4 + 1 MNXM46@MNXC4	CISY3_YEAST	-999999	0	0	Initializing	0
Initial Reaction		RE984810_RL-1403		1 MNXM12@MNXC4 + 1 MNXM13@MNXC4 + 1 MNXM405@MNXC4 <-- 1 MNXM1@MNXC4 + 1 MNXM29@MNXC4 + 1 MNXM92@MNXC4	HEM1_YEAST	-999999	0	0	Initializing	0
Initial Reaction		R1195710D_B-7		1 MNXM12@MNXC4 + 1 MNXM1747@MNXC4 + 1 MNXM3@MNXC4 <==> 1 MNXM1671@MNXC4 + 1 MNXM7@MNXC4 + 1 MNXM9@MNXC4	YO12B_YEAST	-999999	999999	0	Initializing	0
Initial Reaction		R17F3EE9A_B-49		1 MNXM12@MNXC4 + 1 MNXM184@MNXC4 <==> 1 MNXM1@MNXC4 + 1 MNXM40@MNXC4 + 1 MNXM925@MNXC4	FABD_YEAST	-999999	999999	0	Initializing	0
Initial Reaction		RDE0D639C_RL-1326		1 MNXM12@MNXC4 + 1 MNXM1@MNXC4 + 1 MNXM730@MNXC4 <-- 1 MNXM18@MNXC4 + 1 MNXM21@MNXC4	ARGJ_YEAST	-999999	0	0	Initializing	0
Initial Reaction		R84D2E89D_RL-733		1 MNXM12@MNXC4 + 1 MNXM1@MNXC4 + 1 MNXM7@MNXC4 <-- 1 MNXM3@MNXC4 + 1 MNXM481@MNXC4		-999999	0	0	Initializing	0
Initial Reaction		R1BFD4017_B-75		1 MNXM12@MNXC4 + 1 MNXM25@MNXC4 + 1 MNXM3@MNXC4 <==> 1 MNXM7@MNXC4 + 1 MNXM92@MNXC4 + 1 MNXM9@MNXC4	SUCB_YEAST	-999999	999999	0	Initializing	0
Initial Reaction		R93FC44B5_RL-836		1 MNXM12@MNXC4 + 3 MNXM1@MNXC4 + 1 MNXM5782@MNXC4 <-- 1 MNXM20@MNXC4 + 1 MNXM21@MNXC4	HOSC_YEAST	-999999	0	0	Initializing	0
Initial Reaction		R8FAAD46C_RL-801		1 MNXM12@MNXC4 + 4 MNXM1@MNXC4 + 1 MNXM985@MNXC4 <-- 1 MNXM21@MNXC4 + 1 isoiIN800@MNXC4	LEU1_YEAST	-999999	0	0	Initializing	0
Initial Reaction		R7BC52334_RL-693		1 MNXM130@MNXC3 + 1 MNXM6@MNXC3 <-- 4 MNXM1@MNXC3 + 1 MNXM292@MNXC3 + 1 MNXM5@MNXC3 + 1 MNXM66139@MNXC3	ERG1_YEAST	-999999	0	0	Initializing	0
Initial Reaction		R912B91EC_LR-815		1 MNXM130@MNXC3 --> 1 MNXM482@MNXC3	NOP10_YEAST	0	999999	0	Initializing	0
Initial Reaction		R15C26F57_B-29		1 MNXM131102@MNXC3 + 1 MNXM7@MNXC3 + 1 MNXM9@MNXC3 <==> 3 MNXM1@MNXC3 + 1 MNXM3@MNXC3 + 1 MNXM79@MNXC3 + 1 MNXM89557@MNXC3	FOLC_YEAST	-999999	999999	0	Initializing	0
Initial Reaction		R15C26F57_B-30		1 MNXM131102@MNXC3 + 1 MNXM7@MNXC3 + 1 MNXM9@MNXC3 <==> 3 MNXM1@MNXC3 + 1 MNXM3@MNXC3 + 1 MNXM79@MNXC3 + 1 MNXM89557@MNXC3	FOLD_YEAST	-999999	999999	0	Initializing	0
Initial Reaction		R15C26F57_B-31		1 MNXM131102@MNXC3 + 1 MNXM7@MNXC3 + 1 MNXM9@MNXC3 <==> 3 MNXM1@MNXC3 + 1 MNXM3@MNXC3 + 1 MNXM79@MNXC3 + 1 MNXM89557@MNXC3	FOLE_YEAST	-999999	999999	0	Initializing	0
Initial Reaction		R7197C8AA_RL-653		1 MNXM1312@MNXC3 + 1 MNXM15@MNXC3 <-- 1 MNXM2617@MNXC3	AMDY_YEAST	-999999	0	0	Initializing	0
Initial Reaction		R7197C8AA_RL-654		1 MNXM1312@MNXC3 + 1 MNXM15@MNXC3 <-- 1 MNXM2617@MNXC3	GATA_YEAST	-999999	0	0	Initializing	0
Initial Reaction		R1E8379CF_RL-94		1 MNXM1313@MNXC3 + 1 MNXM9@MNXC3 <-- 1 MNXM1@MNXC3 + 1 MNXM2887@MNXC3 + 1 MNXM791@MNXC3	RISA_YEAST	-999999	0	0	Initializing	0
Initial Reaction		R3CBEA851_B-289		1 MNXM131@MNXC2 + 1 MNXM1@MNXC2 <==> 1 MNXM131@MNXC3 + 1 MNXM1@MNXC3		-999999	999999	0	Initializing	0
Initial Reaction		R958C34F5_B-847		1 MNXM131@MNXC3 + 1 MNXM89661@MNXC4 <==> 1 MNXM131@MNXC4 + 1 MNXM89661@MNXC3	TXTP_YEAST	-999999	999999	0	Initializing	0
Initial Reaction		RE2928E46_B-1349		1 MNXM131@MNXC3 + 1 MNXM90553@MNXC4 <==> 1 MNXM131@MNXC4 + 1 MNXM90553@MNXC3	TXTP_YEAST	-999999	999999	0	Initializing	0
Initial Reaction		RC5DDA343_B-1148		1 MNXM131@MNXC3 + 2 MNXM1@MNXC4 + 1 MNXM73@MNXC4 <==> 1 MNXM131@MNXC4 + 2 MNXM1@MNXC3 + 1 MNXM73@MNXC3	TXTP_YEAST	-999999	999999	0	Initializing	0
Initial Reaction		R6653A3C_B-580		1 MNXM131@MNXC4 <==> 1 MNXM89661@MNXC4	ACON2_YEAST	-999999	999999	0	Initializing	0
Initial Reaction		R6653A3C_B-581		1 MNXM131@MNXC4 <==> 1 MNXM89661@MNXC4	ACON_YEAST	-999999	999999	0	Initializing	0
Initial Reaction		RB348CE4E_RL-1036		1 MNXM1324@MNXC3 + 1 MNXM1@MNXC3 + 1 MNXM7@MNXC3 <-- 1 MNXM3@MNXC3 + 1 MNXM795@MNXC3	YG240_YEAST	-999999	0	0	Initializing	0
Initial Reaction		R4D22A370_B-391		1 MNXM132@MNXC3 <==> 1 MNXM83@MNXC3	IDI1_YEAST	-999999	999999	0	Initializing	0
Initial Reaction		R21F3DFF8_RL-115		1 MNXM1334@MNXC3 + 1 MNXM1@MNXC3 + 1 MNXM7@MNXC3 <-- 1 MNXM353@MNXC3 + 1 MNXM3@MNXC3	KHSE_YEAST	-999999	0	0	Initializing	0
Initial Reaction		R3A9985C7_LR-275		1 MNXM1334@MNXC3 + 1 MNXM1@MNXC3 --> 1 MNXM142@MNXC3 + 1 MNXM9@MNXC3	THRC_YEAST	0	999999	0	Initializing	0
Initial Reaction		R6DC02F2F_RL-623		1 MNXM1341@MNXC3 + 1 MNXM7@MNXC3 <-- 1 MNXM256@MNXC3 + 1 MNXM3@MNXC3	THI80_YEAST	-999999	0	0	Initializing	0
Initial Reaction		RB09CF762_B-1013		1 MNXM134@MNXC2 + 1 MNXM1@MNXC2 <==> 1 MNXM134@MNXC3 + 1 MNXM1@MNXC3	AGP1_YEAST	-999999	999999	0	Initializing	0
Initial Reaction		RB09CF762_B-1014		1 MNXM134@MNXC2 + 1 MNXM1@MNXC2 <==> 1 MNXM134@MNXC3 + 1 MNXM1@MNXC3	GAP1_YEAST	-999999	999999	0	Initializing	0
Initial Reaction		RB09CF762_B-1015		1 MNXM134@MNXC2 + 1 MNXM1@MNXC2 <==> 1 MNXM134@MNXC3 + 1 MNXM1@MNXC3	HIP1_YEAST	-999999	999999	0	Initializing	0
Initial Reaction		RB09CF762_B-1016		1 MNXM134@MNXC2 + 1 MNXM1@MNXC2 <==> 1 MNXM134@MNXC3 + 1 MNXM1@MNXC3	TAT1_YEAST	-999999	999999	0	Initializing	0
Initial Reaction		RC81B6C71_LR-1159		1 MNXM134@MNXC3 + 1 MNXM16@MNXC3 --> 1 MNXM19@MNXC3 + 1 MNXM1@MNXC3 + 1 MNXM3309@MNXC3	HMT1_YEAST	0	999999	0	Initializing	0
Initial Reaction		RAB311DE2_LR-970		1 MNXM1365@MNXC3 --> 1 MNXM337@MNXC3 + 1 MNXM9@MNXC3	AROC_YEAST	0	999999	0	Initializing	0
Initial Reaction		RC1E4BF43_LR-1113		1 MNXM1372@MNXC3 + 1 MNXM1@MNXC3 --> 1 MNXM13@MNXC3 + 1 MNXM788@MNXC3		0	999999	0	Initializing	0
Initial Reaction		R9467B7E5_RL-842		1 MNXM1372@MNXC3 <-- 1 MNXM359@MNXC3 + 1 MNXM66139@MNXC3	GENE3HAO_YEAST	-999999	0	0	Initializing	0
Initial Reaction		R4EF97B0E_RL-400		1 MNXM1380@MNXC2 + 1 MNXM99@MNXC2 <-- 1 MNXM167@MNXC2	INV2_YEAST	-999999	0	0	Initializing	0
Initial Reaction		RD7F896F7_LR-1259		1 MNXM1380@MNXC2 --> 1 MNXM1380@MNXC3	HXT10_YEAST	0	999999	0	Initializing	0
Initial Reaction		RD7F896F7_LR-1260		1 MNXM1380@MNXC2 --> 1 MNXM1380@MNXC3	HXT12_YEAST	0	999999	0	Initializing	0
Initial Reaction		RD7F896F7_LR-1261		1 MNXM1380@MNXC2 --> 1 MNXM1380@MNXC3	HXT13_YEAST	0	999999	0	Initializing	0
Initial Reaction		RD7F896F7_LR-1262		1 MNXM1380@MNXC2 --> 1 MNXM1380@MNXC3	HXT15_YEAST	0	999999	0	Initializing	0
Initial Reaction		RD7F896F7_LR-1263		1 MNXM1380@MNXC2 --> 1 MNXM1380@MNXC3	HXT16_YEAST	0	999999	0	Initializing	0
Initial Reaction		RD7F896F7_LR-1264		1 MNXM1380@MNXC2 --> 1 MNXM1380@MNXC3	HXT17_YEAST	0	999999	0	Initializing	0
Initial Reaction		RD7F896F7_LR-1265		1 MNXM1380@MNXC2 --> 1 MNXM1380@MNXC3	HXT1_YEAST	0	999999	0	Initializing	0
Initial Reaction		RD7F896F7_LR-1266		1 MNXM1380@MNXC2 --> 1 MNXM1380@MNXC3	HXT2_YEAST	0	999999	0	Initializing	0
Initial Reaction		RD7F896F7_LR-1267		1 MNXM1380@MNXC2 --> 1 MNXM1380@MNXC3	HXT3_YEAST	0	999999	0	Initializing	0
Initial Reaction		RD7F896F7_LR-1268		1 MNXM1380@MNXC2 --> 1 MNXM1380@MNXC3	HXT4_YEAST	0	999999	0	Initializing	0
Initial Reaction		RD7F896F7_LR-1269		1 MNXM1380@MNXC2 --> 1 MNXM1380@MNXC3	HXT5_YEAST	0	999999	0	Initializing	0
Initial Reaction		RD7F896F7_LR-1270		1 MNXM1380@MNXC2 --> 1 MNXM1380@MNXC3	HXT6_YEAST	0	999999	0	Initializing	0
Initial Reaction		RD7F896F7_LR-1271		1 MNXM1380@MNXC2 --> 1 MNXM1380@MNXC3	HXT7_YEAST	0	999999	0	Initializing	0
Initial Reaction		RD7F896F7_LR-1272		1 MNXM1380@MNXC2 --> 1 MNXM1380@MNXC3	HXT8_YEAST	0	999999	0	Initializing	0
Initial Reaction		RD7F896F7_LR-1273		1 MNXM1380@MNXC2 --> 1 MNXM1380@MNXC3	HXT9_YEAST	0	999999	0	Initializing	0
Initial Reaction		RF4F2B0CB_LR-1470		1 MNXM1380@MNXC3 + 1 MNXM3@MNXC3 --> 1 MNXM1@MNXC3 + 1 MNXM7@MNXC3 + 1 MNXM89621@MNXC3	HXKA_YEAST	0	999999	0	Initializing	0
Initial Reaction		RF4F2B0CB_LR-1471		1 MNXM1380@MNXC3 + 1 MNXM3@MNXC3 --> 1 MNXM1@MNXC3 + 1 MNXM7@MNXC3 + 1 MNXM89621@MNXC3	HXKB_YEAST	0	999999	0	Initializing	0
Initial Reaction		RA5FF4EC7_RL-938		1 MNXM1384@MNXC4 + 1 MNXM7@MNXC4 <-- 1 MNXM3@MNXC4 + 1 MNXM730@MNXC4	ARG56_YEAST	-999999	0	0	Initializing	0
Initial Reaction		R1E7EC1F1_RL-92		1 MNXM138@MNXC3 + 1 MNXM1@MNXC3 + 2 MNXM7@MNXC3 + 1 MNXM89557@MNXC3 + 1 MNXM9@MNXC3 <-- 1 MNXM13@MNXC3 + 1 MNXM37@MNXC3 + 2 MNXM3@MNXC3	CARB_YEAST	-999999	0	0	Initializing	0
Initial Reaction		R1E7EC1F1_RL-93		1 MNXM138@MNXC3 + 1 MNXM1@MNXC3 + 2 MNXM7@MNXC3 + 1 MNXM89557@MNXC3 + 1 MNXM9@MNXC3 <-- 1 MNXM13@MNXC3 + 1 MNXM37@MNXC3 + 2 MNXM3@MNXC3	PYR1_YEAST	-999999	0	0	Initializing	0
Initial Reaction		R8B72B85E_LR-768		1 MNXM138@MNXC3 + 1 MNXM42@MNXC3 --> 1 MNXM1@MNXC3 + 1 MNXM465@MNXC3 + 1 MNXM9@MNXC3	PYR1_YEAST	0	999999	0	Initializing	0
Initial Reaction		RCDE270B1_RL-1196		1 MNXM1397@MNXC3 + 4 MNXM1@MNXC3 <-- 1 MNXM1515@MNXC3	HIS2_YEAST	-999999	0	0	Initializing	0
Initial Reaction		R23B5E05B_LR-122		1 MNXM1397@MNXC3 --> 1 MNXM1408@MNXC3	HIS4_YEAST	0	999999	0	Initializing	0
Initial Reaction		RAC30B082_B-977		1 MNXM13@MNXC2 <==> 1 MNXM13@MNXC3		-999999	999999	0	Initializing	0
Initial Reaction		R7D04639E_RL-697		1 MNXM13@MNXC3 + 1 MNXM144@MNXC3 <-- 1 MNXM1@MNXC3 + 1 MNXM42@MNXC3		-999999	0	0	Initializing	0
Initial Reaction		RE3198A0B_RL-1351		1 MNXM13@MNXC3 + 1 MNXM145@MNXC3 + 1 MNXM6@MNXC3 <-- 1 MNXM325@MNXC3 + 1 MNXM5@MNXC3	GENE6PGD1_YEAST	-999999	0	0	Initializing	0
Initial Reaction		RE3198A0B_RL-1352		1 MNXM13@MNXC3 + 1 MNXM145@MNXC3 + 1 MNXM6@MNXC3 <-- 1 MNXM325@MNXC3 + 1 MNXM5@MNXC3	GENE6PGD2_YEAST	-999999	0	0	Initializing	0
Initial Reaction		RDA39CC30_RL-1305		1 MNXM13@MNXC3 + 1 MNXM153@MNXC3 + 1 MNXM6@MNXC3 <-- 1 MNXM503@MNXC3 + 1 MNXM5@MNXC3	TYR1_YEAST	-999999	0	0	Initializing	0
Initial Reaction		RAC97DA3F_RL-982		1 MNXM13@MNXC3 + 1 MNXM192@MNXC3 <-- 1 MNXM1@MNXC3 + 1 MNXM89557@MNXC3	DCE_YEAST	-999999	0	0	Initializing	0
Initial Reaction		R43C33F67_B-335		1 MNXM13@MNXC3 + 1 MNXM1@MNXC3 + 1 MNXM21@MNXC3 + 1 MNXM3@MNXC3 <==> 1 MNXM40@MNXC3 + 1 MNXM7@MNXC3 + 1 MNXM9@MNXC3	ACAC_YEAST	-999999	999999	0	Initializing	0
Initial Reaction		R2A6AC427_LR-177		1 MNXM13@MNXC3 + 1 MNXM1@MNXC3 + 1 MNXM23@MNXC3 + 1 MNXM3@MNXC3 --> 1 MNXM46@MNXC3 + 1 MNXM7@MNXC3 + 1 MNXM9@MNXC3	PYC1_YEAST	0	999999	0	Initializing	0
Initial Reaction		R2A6AC427_LR-178		1 MNXM13@MNXC3 + 1 MNXM1@MNXC3 + 1 MNXM23@MNXC3 + 1 MNXM3@MNXC3 --> 1 MNXM46@MNXC3 + 1 MNXM7@MNXC3 + 1 MNXM9@MNXC3	PYC2_YEAST	0	999999	0	Initializing	0
Initial Reaction		R69BB0F1C_B-598		1 MNXM13@MNXC3 + 1 MNXM1@MNXC4 + 1 MNXM21@MNXC4 + 1 MNXM3@MNXC4 <==> 1 MNXM40@MNXC4 + 1 MNXM7@MNXC4 + 1 MNXM9@MNXC4	HFA1_YEAST	-999999	999999	0	Initializing	0
Initial Reaction		R5CAE12EA_RL-504		1 MNXM13@MNXC3 + 1 MNXM210@MNXC3 <-- 1 MNXM503@MNXC3	PHA2_YEAST	-999999	0	0	Initializing	0
Initial Reaction		R61EA5EB2_RL-540		1 MNXM13@MNXC3 + 1 MNXM2454@MNXC3 + 1 MNXM9@MNXC3 <-- 3 MNXM1@MNXC3 + 1 MNXM23@MNXC3 + 1 MNXM74@MNXC3		-999999	0	0	Initializing	0
Initial Reaction		R805BFEA9_RL-709		1 MNXM13@MNXC3 + 1 MNXM24578@MNXC3 + 1 MNXM925@MNXC3 <-- 1 MNXM184@MNXC3 + 1 MNXM564@MNXC3	FAS2_YEAST	-999999	0	0	Initializing	0
Initial Reaction		R2B4EF9FA_RL-182		1 MNXM13@MNXC3 + 1 MNXM25602@MNXC3 + 1 MNXM925@MNXC3 <-- 1 MNXM184@MNXC3 + 1 MNXM2645@MNXC3	FAS2_YEAST	-999999	0	0	Initializing	0
Initial Reaction		R1F1614EE_RL-98		1 MNXM13@MNXC3 + 1 MNXM26095@MNXC3 + 1 MNXM925@MNXC3 <-- 1 MNXM184@MNXC3 + 1 MNXM5723@MNXC3	FAS2_YEAST	-999999	0	0	Initializing	0
Initial Reaction		RECEBE4AF_RL-1426		1 MNXM13@MNXC3 + 1 MNXM26616@MNXC3 + 1 MNXM925@MNXC3 <-- 1 MNXM184@MNXC3 + 1 MNXM23586@MNXC3	FAS2_YEAST	-999999	0	0	Initializing	0
Initial Reaction		RA36CD38E_RL-926		1 MNXM13@MNXC3 + 1 MNXM28031@MNXC3 + 1 MNXM925@MNXC3 <-- 1 MNXM184@MNXC3 + 1 MNXM23683@MNXC3	FAS2_YEAST	-999999	0	0	Initializing	0
Initial Reaction		R130C8FB7_RL-16		1 MNXM13@MNXC3 + 1 MNXM28933@MNXC3 + 1 MNXM925@MNXC3 <-- 1 MNXM184@MNXC3 + 1 MNXM25221@MNXC3	FAS2_YEAST	-999999	0	0	Initializing	0
Initial Reaction		R6DBD8E18_B-622		1 MNXM13@MNXC3 + 1 MNXM321@MNXC3 <==> 1 MNXM16@MNXC3 + 1 MNXM1@MNXC3	DCAM_YEAST	-999999	999999	0	Initializing	0
Initial Reaction		R16281A7A_RL-35		1 MNXM13@MNXC3 + 1 MNXM345@MNXC3 <-- 1 MNXM153@MNXC3 + 1 MNXM66139@MNXC3		-999999	0	0	Initializing	0
Initial Reaction		R6B776E30_RL-615		1 MNXM13@MNXC3 + 1 MNXM373@MNXC3 <-- 1 MNXM1@MNXC3 + 1 MNXM483@MNXC3		-999999	0	0	Initializing	0
Initial Reaction		R9B768FBC_B-874		1 MNXM13@MNXC3 + 1 MNXM388@MNXC3 <==> 1 MNXM1@MNXC3 + 1 MNXM507@MNXC3	PUR6_YEAST	-999999	999999	0	Initializing	0
Initial Reaction		RFA58399F_RL-1503		1 MNXM13@MNXC3 + 1 MNXM73@MNXC3 + 1 MNXM7@MNXC3 <-- 1 MNXM3@MNXC3 + 1 MNXM46@MNXC3	PCKA_YEAST	-999999	0	0	Initializing	0
Initial Reaction		R6B0ADC7D_RL-610		1 MNXM13@MNXC3 + 1 MNXM75@MNXC3 <-- 1 MNXM1@MNXC3 + 1 MNXM23@MNXC3	PDC1_YEAST	-999999	0	0	Initializing	0
Initial Reaction		R6B0ADC7D_RL-611		1 MNXM13@MNXC3 + 1 MNXM75@MNXC3 <-- 1 MNXM1@MNXC3 + 1 MNXM23@MNXC3	PDC5_YEAST	-999999	0	0	Initializing	0
Initial Reaction		R6B0ADC7D_RL-612		1 MNXM13@MNXC3 + 1 MNXM75@MNXC3 <-- 1 MNXM1@MNXC3 + 1 MNXM23@MNXC3	PDC6_YEAST	-999999	0	0	Initializing	0
Initial Reaction		R24EB301D_RL-128		1 MNXM13@MNXC3 + 1 MNXM7@MNXC3 + 1 MNXM83@MNXC3 + 1 MNXM9@MNXC3 <-- 1 MNXM3@MNXC3 + 1 MNXM689@MNXC3	MVD1_YEAST	-999999	0	0	Initializing	0
Initial Reaction		R717C6589_RL-651		1 MNXM13@MNXC3 + 1 MNXM80@MNXC3 <-- 1 MNXM1@MNXC3 + 1 MNXM519@MNXC3	PYRF_YEAST	-999999	0	0	Initializing	0
Initial Reaction		R9D0B47FB_RL-886		1 MNXM13@MNXC3 + 1 MNXM866@MNXC3 <-- 1 MNXM1455@MNXC3 + 1 MNXM1@MNXC3	TRPG_YEAST	-999999	0	0	Initializing	0
Initial Reaction		R8EF7D89A_RL-796		1 MNXM13@MNXC3 + 1 MNXM962@MNXC3 + 1 isoiIN800165@MNXC3 <-- 1 MNXM2454@MNXC3 + 1 MNXM55@MNXC3 + 1 MNXM76@MNXC3		-999999	0	0	Initializing	0
Initial Reaction		RD199FE75_RL-1216		1 MNXM13@MNXC3 + 1 isoiIN800538@MNXC3 <-- 1 isoiIN800537@MNXC3	ERG26_YEAST	-999999	0	0	Initializing	0
Initial Reaction		RC5345DD9_RL-1143		1 MNXM13@MNXC3 + 1 isoiIN800540@MNXC3 <-- 1 isoiIN800539@MNXC3	ERG26_YEAST	-999999	0	0	Initializing	0
Initial Reaction		R33C7388D_RL-225		1 MNXM13@MNXC3 + 1 isoiIN80077@MNXC3 <-- 1 MNXM2847@MNXC3	PAD1_YEAST	-999999	0	0	Initializing	0
Initial Reaction		R6B9ED10E_B-616		1 MNXM13@MNXC3 + 2 MNXM15@MNXC3 + 1 MNXM69@MNXC3 <==> 3 MNXM1@MNXC3 + 1 MNXM490@MNXC3	ALLA_YEAST	-999999	999999	0	Initializing	0
Initial Reaction		R5AEE35A5_RL-491		1 MNXM13@MNXC3 + 2 MNXM1@MNXC2 + 1 MNXM90307@MNXC4 <-- 1 MNXM2440@MNXC4 + 1 MNXM39@MNXC3		-999999	0	0	Initializing	0
Initial Reaction		R57331E67_B-452		1 MNXM13@MNXC3 <==> 1 MNXM13@MNXC4		-999999	999999	0	Initializing	0
Initial Reaction		RE8F82040_RL-1398		1 MNXM13@MNXC4 + 1 MNXM23@MNXC4 + 1 MNXM6@MNXC4 <-- 1 MNXM5@MNXC4 + 1 MNXM90553@MNXC4	MAOM_YEAST	-999999	0	0	Initializing	0
Initial Reaction		R5847CE6_RL-461		1 MNXM13@MNXC4 + 1 MNXM24578@MNXC4 + 1 MNXM925@MNXC4 <-- 1 MNXM184@MNXC4 + 1 MNXM564@MNXC4	CEM1_YEAST	-999999	0	0	Initializing	0
Initial Reaction		R1C8D791D_RL-83		1 MNXM13@MNXC4 + 1 MNXM25602@MNXC4 + 1 MNXM925@MNXC4 <-- 1 MNXM184@MNXC4 + 1 MNXM2645@MNXC4	CEM1_YEAST	-999999	0	0	Initializing	0
Initial Reaction		R28D59409_RL-169		1 MNXM13@MNXC4 + 1 MNXM26095@MNXC4 + 1 MNXM925@MNXC4 <-- 1 MNXM184@MNXC4 + 1 MNXM5723@MNXC4	CEM1_YEAST	-999999	0	0	Initializing	0
Initial Reaction		RB0936AF7_B-1012		1 MNXM13@MNXC4 + 1 MNXM263@MNXC4 <==> 1 MNXM1@MNXC4 + 1 MNXM2929@MNXC4		-999999	999999	0	Initializing	0
Initial Reaction		R3975390_RL-253		1 MNXM13@MNXC4 + 1 MNXM26616@MNXC4 + 1 MNXM925@MNXC4 <-- 1 MNXM184@MNXC4 + 1 MNXM23586@MNXC4	CEM1_YEAST	-999999	0	0	Initializing	0
Initial Reaction		R4C1064B1_RL-386		1 MNXM13@MNXC4 + 1 MNXM28031@MNXC4 + 1 MNXM925@MNXC4 <-- 1 MNXM184@MNXC4 + 1 MNXM23683@MNXC4	CEM1_YEAST	-999999	0	0	Initializing	0
Initial Reaction		RFC703888_RL-1522		1 MNXM13@MNXC4 + 1 MNXM28933@MNXC4 + 1 MNXM925@MNXC4 <-- 1 MNXM184@MNXC4 + 1 MNXM25221@MNXC4	CEM1_YEAST	-999999	0	0	Initializing	0
Initial Reaction		R146C42F6_RL-19		1 MNXM13@MNXC4 + 1 MNXM426@MNXC4 <-- 1 MNXM1@MNXC4 + 2 MNXM23@MNXC4	ILVB_YEAST	-999999	0	0	Initializing	0
Initial Reaction		RBB6D16A0_RL-1084		1 MNXM13@MNXC4 + 1 isoiIN80052@MNXC4 <-- 1 MNXM159@MNXC4 + 1 MNXM23@MNXC4	ILVB_YEAST	-999999	0	0	Initializing	0
Initial Reaction		R80B031E6_LR-711		1 MNXM1408@MNXC3 + 1 MNXM37@MNXC3 --> 1 MNXM1422@MNXC3 + 1 MNXM1@MNXC3 + 1 MNXM365@MNXC3 + 1 MNXM89557@MNXC3	HIS5_YEAST	0	999999	0	Initializing	0
Initial Reaction		RE630D36D_B-1382		1 MNXM140@MNXC2 + 1 MNXM1@MNXC2 <==> 1 MNXM140@MNXC3 + 1 MNXM1@MNXC3	AGP1_YEAST	-999999	999999	0	Initializing	0
Initial Reaction		RE630D36D_B-1383		1 MNXM140@MNXC2 + 1 MNXM1@MNXC2 <==> 1 MNXM140@MNXC3 + 1 MNXM1@MNXC3	BAP2_YEAST	-999999	999999	0	Initializing	0
Initial Reaction		RE630D36D_B-1384		1 MNXM140@MNXC2 + 1 MNXM1@MNXC2 <==> 1 MNXM140@MNXC3 + 1 MNXM1@MNXC3	BAP3_YEAST	-999999	999999	0	Initializing	0
Initial Reaction		RE630D36D_B-1385		1 MNXM140@MNXC2 + 1 MNXM1@MNXC2 <==> 1 MNXM140@MNXC3 + 1 MNXM1@MNXC3	GAP1_YEAST	-999999	999999	0	Initializing	0
Initial Reaction		RE630D36D_B-1386		1 MNXM140@MNXC2 + 1 MNXM1@MNXC2 <==> 1 MNXM140@MNXC3 + 1 MNXM1@MNXC3	GNP1_YEAST	-999999	999999	0	Initializing	0
Initial Reaction		RE630D36D_B-1387		1 MNXM140@MNXC2 + 1 MNXM1@MNXC2 <==> 1 MNXM140@MNXC3 + 1 MNXM1@MNXC3	TAT1_YEAST	-999999	999999	0	Initializing	0
Initial Reaction		R39997F27_B-257		1 MNXM140@MNXC3 + 1 MNXM20@MNXC3 <==> 1 MNXM404@MNXC3 + 1 MNXM89557@MNXC3	BCA2_YEAST	-999999	999999	0	Initializing	0
Initial Reaction		R3C9E09E4_B-286		1 MNXM140@MNXC4 + 1 MNXM20@MNXC4 <==> 1 MNXM18@MNXC4 + 1 MNXM404@MNXC4	BCA1_YEAST	-999999	999999	0	Initializing	0
Initial Reaction		R82FE9BFD_LR-726		1 MNXM1422@MNXC3 --> 1 MNXM1456@MNXC3	HIS7_YEAST	0	999999	0	Initializing	0
Initial Reaction		RD93E0B66_B-1284		1 MNXM142@MNXC2 + 1 MNXM1@MNXC2 <==> 1 MNXM142@MNXC3 + 1 MNXM1@MNXC3	AGP1_YEAST	-999999	999999	0	Initializing	0
Initial Reaction		RD93E0B66_B-1285		1 MNXM142@MNXC2 + 1 MNXM1@MNXC2 <==> 1 MNXM142@MNXC3 + 1 MNXM1@MNXC3	GAP1_YEAST	-999999	999999	0	Initializing	0
Initial Reaction		RD93E0B66_B-1286		1 MNXM142@MNXC2 + 1 MNXM1@MNXC2 <==> 1 MNXM142@MNXC3 + 1 MNXM1@MNXC3	GNP1_YEAST	-999999	999999	0	Initializing	0
Initial Reaction		RD93E0B66_B-1287		1 MNXM142@MNXC2 + 1 MNXM1@MNXC2 <==> 1 MNXM142@MNXC3 + 1 MNXM1@MNXC3	TAT1_YEAST	-999999	999999	0	Initializing	0
Initial Reaction		RB20AD28A_LR-1025		1 MNXM142@MNXC3 --> 1 MNXM159@MNXC3 + 1 MNXM15@MNXC3	STDH_YEAST	0	999999	0	Initializing	0
Initial Reaction		R1E93863E_RL-95		1 MNXM142@MNXC3 <-- 1 MNXM29@MNXC3 + 1 MNXM75@MNXC3	GLY1_YEAST	-999999	0	0	Initializing	0
Initial Reaction		RCB66919E_B-1191		1 MNXM142@MNXC3 <==> 1 MNXM142@MNXC4		-999999	999999	0	Initializing	0
Initial Reaction		RDB18B061_LR-1315		1 MNXM142@MNXC4 --> 1 MNXM159@MNXC4 + 1 MNXM15@MNXC4	THDH_YEAST	0	999999	0	Initializing	0
Initial Reaction		R2899BF30_LR-165		1 MNXM1434@MNXC2 + 1 MNXM1@MNXC2 --> 1 MNXM1434@MNXC3 + 1 MNXM1@MNXC3		0	999999	0	Initializing	0
Initial Reaction		RA287112D_LR-916		1 MNXM1434@MNXC3 --> 1 MNXM89602@MNXC3 + 1 MNXM99@MNXC3	MALX2_YEAST	0	999999	0	Initializing	0
Initial Reaction		RA287112D_LR-917		1 MNXM1434@MNXC3 --> 1 MNXM89602@MNXC3 + 1 MNXM99@MNXC3	YB34_YEAST	0	999999	0	Initializing	0
Initial Reaction		R19DC042B_RL-58		1 MNXM1455@MNXC3 <-- 1 MNXM1489@MNXC3	TRPF_YEAST	-999999	0	0	Initializing	0
Initial Reaction		RD45D1C20_RL-1235		1 MNXM14566@MNXC3 + 4 MNXM1@MNXC3 + 1 MNXM5@MNXC3 <-- 1 MNXM260@MNXC3 + 1 MNXM66139@MNXC3 + 1 MNXM6@MNXC3	KMO_YEAST	-999999	0	0	Initializing	0
Initial Reaction		R14A9046B_LR-22		1 MNXM14566@MNXC3 --> 1 MNXM1@MNXC3 + 1 MNXM32@MNXC3 + 1 MNXM359@MNXC3	KYNU_YEAST	0	999999	0	Initializing	0
Initial Reaction		RD462190A_LR-1236		1 MNXM1456@MNXC3 + 1 MNXM89557@MNXC3 --> 1 MNXM1482@MNXC3 + 1 MNXM20@MNXC3	HIS8_YEAST	0	999999	0	Initializing	0
Initial Reaction		RF4F5126C_RL-1472		1 MNXM1458@MNXC3 + 1 MNXM89557@MNXC3 <-- 1 MNXM337@MNXC3 + 1 MNXM37@MNXC3	PABS_YEAST	-999999	0	0	Initializing	0
Initial Reaction		R6933A465_LR-596		1 MNXM1458@MNXC3 --> 1 MNXM1@MNXC3 + 1 MNXM23@MNXC3 + 1 MNXM421@MNXC3		0	999999	0	Initializing	0
Initial Reaction		RF4C310B0_LR-1462		1 MNXM145@MNXC3 --> 1 MNXM1@MNXC3 + 1 MNXM2887@MNXC3 + 1 MNXM39@MNXC3		0	999999	0	Initializing	0
Initial Reaction		R243773E7_B-126		1 MNXM145@MNXC3 <==> 1 MNXM186@MNXC3	RPE_YEAST	-999999	999999	0	Initializing	0
Initial Reaction		R551C5455_B-434		1 MNXM147@MNXC2 + 1 MNXM1@MNXC2 <==> 1 MNXM147@MNXC3 + 1 MNXM1@MNXC3	AGP1_YEAST	-999999	999999	0	Initializing	0
Initial Reaction		R551C5455_B-435		1 MNXM147@MNXC2 + 1 MNXM1@MNXC2 <==> 1 MNXM147@MNXC3 + 1 MNXM1@MNXC3	DIP5_YEAST	-999999	999999	0	Initializing	0
Initial Reaction		R551C5455_B-436		1 MNXM147@MNXC2 + 1 MNXM1@MNXC2 <==> 1 MNXM147@MNXC3 + 1 MNXM1@MNXC3	GAP1_YEAST	-999999	999999	0	Initializing	0
Initial Reaction		R551C5455_B-437		1 MNXM147@MNXC2 + 1 MNXM1@MNXC2 <==> 1 MNXM147@MNXC3 + 1 MNXM1@MNXC3	GNP1_YEAST	-999999	999999	0	Initializing	0
Initial Reaction		RF4DE4C74_LR-1465		1 MNXM147@MNXC3 + 1 MNXM1@MNXC3 --> 1 MNXM15@MNXC3 + 1 MNXM42@MNXC3	ASP21_YEAST	0	999999	0	Initializing	0
Initial Reaction		RF4DE4C74_LR-1466		1 MNXM147@MNXC3 + 1 MNXM1@MNXC3 --> 1 MNXM15@MNXC3 + 1 MNXM42@MNXC3	ASP22_YEAST	0	999999	0	Initializing	0
Initial Reaction		RF4DE4C74_LR-1467		1 MNXM147@MNXC3 + 1 MNXM1@MNXC3 --> 1 MNXM15@MNXC3 + 1 MNXM42@MNXC3	ASP23_YEAST	0	999999	0	Initializing	0
Initial Reaction		RF4DE4C74_LR-1468		1 MNXM147@MNXC3 + 1 MNXM1@MNXC3 --> 1 MNXM15@MNXC3 + 1 MNXM42@MNXC3	ASP24_YEAST	0	999999	0	Initializing	0
Initial Reaction		RF4DE4C74_LR-1469		1 MNXM147@MNXC3 + 1 MNXM1@MNXC3 --> 1 MNXM15@MNXC3 + 1 MNXM42@MNXC3	ASPG1_YEAST	0	999999	0	Initializing	0
Initial Reaction		R1D12A39_LR-88		1 MNXM148@MNXC3 + 1 MNXM1@MNXC3 + 1 MNXM6@MNXC3 --> 1 MNXM155@MNXC3 + 1 MNXM5@MNXC3	TRXB1_YEAST	0	999999	0	Initializing	0
Initial Reaction		R9E0D7623_RL-894		1 MNXM148@MNXC3 + 1 MNXM286@MNXC3 <-- 1 MNXM155@MNXC3 + 1 MNXM3@MNXC3		-999999	0	0	Initializing	0
Initial Reaction		R26EF65AE_RL-146		1 MNXM148@MNXC3 + 1 MNXM344@MNXC3 <-- 1 MNXM155@MNXC3 + 1 MNXM51@MNXC3		-999999	0	0	Initializing	0
Initial Reaction		RB02C435_RL-1010		1 MNXM148@MNXC3 + 1 MNXM360@MNXC3 <-- 1 MNXM155@MNXC3 + 1 MNXM63@MNXC3		-999999	0	0	Initializing	0
Initial Reaction		R1B1BFBF5_RL-62		1 MNXM148@MNXC3 + 1 MNXM374@MNXC3 <-- 1 MNXM155@MNXC3 + 1 MNXM7@MNXC3	RIR1_YEAST	-999999	0	0	Initializing	0
Initial Reaction		R1B1BFBF5_RL-63		1 MNXM148@MNXC3 + 1 MNXM374@MNXC3 <-- 1 MNXM155@MNXC3 + 1 MNXM7@MNXC3	RIR3_YEAST	-999999	0	0	Initializing	0
Initial Reaction		R35C14761_RL-235		1 MNXM148@MNXC3 + 1 MNXM411@MNXC3 <-- 1 MNXM155@MNXC3 + 1 MNXM220@MNXC3	RIR1_YEAST	-999999	0	0	Initializing	0
Initial Reaction		R6AAA0687_RL-606		1 MNXM148@MNXC3 + 1 MNXM436@MNXC3 <-- 1 MNXM155@MNXC3 + 1 MNXM30@MNXC3	RIR1_YEAST	-999999	0	0	Initializing	0
Initial Reaction		RD98AEE9C_RL-1292		1 MNXM148@MNXC3 + 1 MNXM572@MNXC3 <-- 1 MNXM155@MNXC3 + 1 MNXM17@MNXC3	RIR1_YEAST	-999999	0	0	Initializing	0
Initial Reaction		R6EE6C23F_LR-637		1 MNXM148@MNXC4 + 1 MNXM1@MNXC4 + 1 MNXM6@MNXC4 --> 1 MNXM155@MNXC4 + 1 MNXM5@MNXC4	TRXB2_YEAST	0	999999	0	Initializing	0
Initial Reaction		RB2AD3158_RL-1031		1 MNXM14@MNXC3 + 1 MNXM1@MNXC3 + 1 MNXM256@MNXC3 <-- 1 MNXM322@MNXC3 + 1 MNXM3@MNXC3	THI80_YEAST	-999999	0	0	Initializing	0
Initial Reaction		RAF733053_RL-1003		1 MNXM14@MNXC3 + 1 MNXM1@MNXC3 + 1 MNXM7@MNXC3 <-- 1 MNXM212@MNXC3 + 1 MNXM3@MNXC3	ADK_YEAST	-999999	0	0	Initializing	0
Initial Reaction		R85B37BD_LR-736		1 MNXM14@MNXC3 + 1 MNXM1@MNXC3 --> 1 MNXM212@MNXC3 + 1 MNXM9@MNXC3		0	999999	0	Initializing	0
Initial Reaction		R28766662_B-164		1 MNXM14@MNXC3 + 1 MNXM3@MNXC3 <==> 2 MNXM7@MNXC3	KAD1_YEAST	-999999	999999	0	Initializing	0
Initial Reaction		RE95A00D4_B-1400		1 MNXM14@MNXC3 + 1 MNXM423@MNXC3 <==> 1 MNXM495@MNXC3 + 1 MNXM7@MNXC3	KAD1_YEAST	-999999	999999	0	Initializing	0
Initial Reaction		RBB488E96_B-1081		1 MNXM14@MNXC3 + 1 MNXM51@MNXC3 <==> 1 MNXM30@MNXC3 + 1 MNXM7@MNXC3	KAD1_YEAST	-999999	999999	0	Initializing	0
Initial Reaction		R896353BD_B-754		1 MNXM14@MNXC3 + 1 MNXM93@MNXC3 <==> 1 MNXM565@MNXC3	PUR8_YEAST	-999999	999999	0	Initializing	0
Initial Reaction		RA335025D_RL-922		1 MNXM14@MNXC3 + 1 MNXM9@MNXC3 <-- 5 MNXM1@MNXC3 + 1 MNXM45@MNXC3	MET22_YEAST	-999999	0	0	Initializing	0
Initial Reaction		R56E6CF54_RL-448		1 MNXM14@MNXC3 <-- 1 MNXM1@MNXC3 + 1 MNXM243@MNXC3	PDE1_YEAST	-999999	0	0	Initializing	0
Initial Reaction		R56E6CF54_RL-449		1 MNXM14@MNXC3 <-- 1 MNXM1@MNXC3 + 1 MNXM243@MNXC3	PDE2_YEAST	-999999	0	0	Initializing	0
Initial Reaction		RFF651531_B-1540		1 MNXM14@MNXC4 + 1 MNXM3@MNXC4 <==> 2 MNXM7@MNXC4	KAD2_YEAST	-999999	999999	0	Initializing	0
Initial Reaction		R8D949993_B-787		1 MNXM14@MNXC4 + 1 MNXM423@MNXC4 <==> 1 MNXM495@MNXC4 + 1 MNXM7@MNXC4	KAD2_YEAST	-999999	999999	0	Initializing	0
Initial Reaction		RFA745391_B-1504		1 MNXM14@MNXC4 + 1 MNXM51@MNXC4 <==> 1 MNXM30@MNXC4 + 1 MNXM7@MNXC4	KAD2_YEAST	-999999	999999	0	Initializing	0
Initial Reaction		RB62274B5_B-1044		1 MNXM1514@MNXC3 + 1 MNXM89557@MNXC3 <==> 1 MNXM20@MNXC3 + 1 MNXM759@MNXC3	SERC_YEAST	-999999	999999	0	Initializing	0
Initial Reaction		RA8AACC5A_LR-963		1 MNXM151@MNXC2 + 2 MNXM1@MNXC2 --> 1 MNXM151@MNXC3 + 2 MNXM1@MNXC3		0	999999	0	Initializing	0
Initial Reaction		RA30FADDE_LR-921		1 MNXM151@MNXC3 + 1 MNXM1@MNXC3 + 1 MNXM6@MNXC3 --> 2 MNXM57@MNXC3 + 1 MNXM5@MNXC3	GSHR_YEAST	0	999999	0	Initializing	0
Initial Reaction		R3E4B242E_B-297		1 MNXM151@MNXC3 + 2 MNXM1@MNXC3 <==> 1 MNXM22@MNXC3 + 2 MNXM57@MNXC3	GPX1_YEAST	-999999	999999	0	Initializing	0
Initial Reaction		R3E4B242E_B-298		1 MNXM151@MNXC3 + 2 MNXM1@MNXC3 <==> 1 MNXM22@MNXC3 + 2 MNXM57@MNXC3	GPX2_YEAST	-999999	999999	0	Initializing	0
Initial Reaction		R3E4B242E_B-299		1 MNXM151@MNXC3 + 2 MNXM1@MNXC3 <==> 1 MNXM22@MNXC3 + 2 MNXM57@MNXC3	GPX3_YEAST	-999999	999999	0	Initializing	0
Initial Reaction		R47B0699A_B-353		1 MNXM152@MNXC3 + 1 MNXM3@MNXC3 <==> 1 MNXM394@MNXC3 + 1 MNXM7@MNXC3	NDK_YEAST	-999999	999999	0	Initializing	0
Initial Reaction		R1CA49BF6_B-85		1 MNXM152@MNXC3 + 1 MNXM7@MNXC3 <==> 1 MNXM257@MNXC3 + 1 MNXM3@MNXC3	KTHY_YEAST	-999999	999999	0	Initializing	0
Initial Reaction		R52B92449_RL-427		1 MNXM1532@MNXC3 + 1 MNXM15@MNXC3 <-- 1 MNXM1@MNXC3 + 1 MNXM648@MNXC3	RIB7_YEAST	-999999	0	0	Initializing	0
Initial Reaction		R7F0E3AF7_B-703		1 MNXM153@MNXC3 + 1 MNXM89557@MNXC3 <==> 1 MNXM20@MNXC3 + 1 MNXM76@MNXC3	AATC_YEAST	-999999	999999	0	Initializing	0
Initial Reaction		R7F0E3AF7_B-704		1 MNXM153@MNXC3 + 1 MNXM89557@MNXC3 <==> 1 MNXM20@MNXC3 + 1 MNXM76@MNXC3	AATM_YEAST	-999999	999999	0	Initializing	0
Initial Reaction		R7F0E3AF7_B-705		1 MNXM153@MNXC3 + 1 MNXM89557@MNXC3 <==> 1 MNXM20@MNXC3 + 1 MNXM76@MNXC3	ARO8_YEAST	0	999999	0	Initializing	0
Initial Reaction		R7F0E3AF7_B-706		1 MNXM153@MNXC3 + 1 MNXM89557@MNXC3 <==> 1 MNXM20@MNXC3 + 1 MNXM76@MNXC3	ARO9_YEAST	0	999999	0	Initializing	0
Initial Reaction		R98F60E03_RL-868		1 MNXM154@MNXC3 + 1 MNXM93@MNXC3 <-- 1 MNXM708@MNXC3		-999999	0	0	Initializing	0
Initial Reaction		RD9F004E0_B-1300		1 MNXM154@MNXC3 <==> 1 MNXM154@MNXC4		-999999	999999	0	Initializing	0
Initial Reaction		R49A7276F_LR-368		1 MNXM1553@MNXC3 + 1 MNXM3@MNXC3 --> 1 MNXM1@MNXC3 + 1 MNXM417@MNXC3 + 1 MNXM7@MNXC3		0	999999	0	Initializing	0
Initial Reaction		RB89E22D7_RL-1060		1 MNXM15706@MNXC3 + 1 MNXM6@MNXC3 <-- 1 MNXM1700@MNXC3 + 4 MNXM1@MNXC3 + 1 MNXM5@MNXC3	AYR1_YEAST	-999999	0	0	Initializing	0
Initial Reaction		RE7234787_RL-1391		1 MNXM1582@MNXC3 + 1 MNXM9@MNXC3 <-- 1 MNXM1@MNXC3 + 1 MNXM30@MNXC3 + 1 MNXM51@MNXC3	APA1_YEAST	-999999	0	0	Initializing	0
Initial Reaction		R51FD58E9_LR-423		1 MNXM158@MNXC2 + 1 MNXM1@MNXC2 --> 1 MNXM158@MNXC3 + 1 MNXM1@MNXC3	FUR4_YEAST	0	999999	0	Initializing	0
Initial Reaction		R6E7754AB_RL-636		1 MNXM158@MNXC3 + 1 MNXM15@MNXC3 <-- 1 MNXM1@MNXC3 + 1 MNXM761@MNXC3	FCY1_YEAST	-999999	0	0	Initializing	0
Initial Reaction		RA2F96F3_B-920		1 MNXM158@MNXC3 + 1 MNXM17136@MNXC3 <==> 1 MNXM288@MNXC3 + 1 MNXM9@MNXC3		-999999	999999	0	Initializing	0
Initial Reaction		RC25DB564_B-1118		1 MNXM158@MNXC3 + 1 MNXM1@MNXC3 + 1 MNXM35028@MNXC3 <==> 1 MNXM492@MNXC3 + 1 MNXM9@MNXC3	PNPH_YEAST	-999999	999999	0	Initializing	0
Initial Reaction		R4AD15845_B-372		1 MNXM159@MNXC3 + 1 MNXM15@MNXC3 + 1 MNXM25@MNXC3 <==> 1 MNXM1@MNXC3 + 1 MNXM820@MNXC3	METX_YEAST	-999999	999999	0	Initializing	0
Initial Reaction		R54B2D86_RL-433		1 MNXM159@MNXC3 + 1 MNXM15@MNXC3 + 1 MNXM55@MNXC3 <-- 1 MNXM1@MNXC3 + 1 MNXM319@MNXC3	CYS3_YEAST	-999999	0	0	Initializing	0
Initial Reaction		RF9DF4EFD_B-1500		1 MNXM15@MNXC2 + 1 MNXM1@MNXC3 <==> 1 MNXM15@MNXC3 + 1 MNXM1@MNXC2	MEP1_YEAST	-999999	999999	0	Initializing	0
Initial Reaction		RF9DF4EFD_B-1501		1 MNXM15@MNXC2 + 1 MNXM1@MNXC3 <==> 1 MNXM15@MNXC3 + 1 MNXM1@MNXC2	MEP2_YEAST	-999999	999999	0	Initializing	0
Initial Reaction		RF9DF4EFD_B-1502		1 MNXM15@MNXC2 + 1 MNXM1@MNXC3 <==> 1 MNXM15@MNXC3 + 1 MNXM1@MNXC2	MEP3_YEAST	-999999	999999	0	Initializing	0
Initial Reaction		RA4EE3B9F_RL-928		1 MNXM15@MNXC3 + 1 MNXM161@MNXC3 + 1 MNXM22@MNXC3 <-- 1 MNXM366@MNXC3 + 1 MNXM66139@MNXC3	PDX3_YEAST	-999999	0	0	Initializing	0
Initial Reaction		R9B36DD44_B-873		1 MNXM15@MNXC3 + 1 MNXM1@MNXC4 <==> 1 MNXM15@MNXC4 + 1 MNXM1@MNXC3		-999999	999999	0	Initializing	0
Initial Reaction		RDAC09413_LR-1311		1 MNXM15@MNXC3 + 1 MNXM20@MNXC3 + 1 MNXM6@MNXC3 --> 4 MNXM1@MNXC3 + 1 MNXM5@MNXC3 + 1 MNXM89557@MNXC3	DHE4_YEAST	0	999999	0	Initializing	0
Initial Reaction		RDAC09413_LR-1312		1 MNXM15@MNXC3 + 1 MNXM20@MNXC3 + 1 MNXM6@MNXC3 --> 4 MNXM1@MNXC3 + 1 MNXM5@MNXC3 + 1 MNXM89557@MNXC3	DHE5_YEAST	0	999999	0	Initializing	0
Initial Reaction		RD01C1400_RL-1208		1 MNXM15@MNXC3 + 1 MNXM213@MNXC3 <-- 1 MNXM168@MNXC3 + 1 MNXM1@MNXC3	ADE_YEAST	-999999	0	0	Initializing	0
Initial Reaction		R8D3D8D88_B-781		1 MNXM15@MNXC3 + 1 MNXM234@MNXC3 <==> 1 MNXM1@MNXC3 + 1 MNXM266@MNXC3	DCTD_YEAST	-999999	999999	0	Initializing	0
Initial Reaction		R8B7D9DD0_RL-769		1 MNXM15@MNXC3 + 1 MNXM23@MNXC3 <-- 1 MNXM53@MNXC3	SDH1_YEAST	-999999	0	0	Initializing	0
Initial Reaction		R8B7D9DD0_RL-770		1 MNXM15@MNXC3 + 1 MNXM23@MNXC3 <-- 1 MNXM53@MNXC3	STDH_YEAST	-999999	0	0	Initializing	0
Initial Reaction		R2F586519_B-191		1 MNXM15@MNXC3 + 1 MNXM274@MNXC3 <==> 1 MNXM1@MNXC3 + 1 MNXM216@MNXC3	PNC1_YEAST	-999999	999999	0	Initializing	0
Initial Reaction		RE4E301B3_RL-1377		1 MNXM15@MNXC3 + 1 MNXM288@MNXC3 <-- 1 MNXM1@MNXC3 + 1 MNXM338@MNXC3	CDD_YEAST	-999999	0	0	Initializing	0
Initial Reaction		RBBCAC1D0_B-1086		1 MNXM15@MNXC3 + 1 MNXM311@MNXC3 + 1 MNXM66139@MNXC3 <==> 1 MNXM1@MNXC3 + 1 MNXM22@MNXC3 + 1 MNXM548@MNXC3	PDX3_YEAST	-999999	999999	0	Initializing	0
Initial Reaction		R8260D6AF_RL-722		1 MNXM15@MNXC3 + 1 MNXM32@MNXC3 <-- 1 MNXM1@MNXC3 + 1 MNXM5613@MNXC3	NIT2_YEAST	-999999	0	0	Initializing	0
Initial Reaction		RD02188CE_RL-1209		1 MNXM15@MNXC3 + 1 MNXM334@MNXC3 <-- 1 MNXM1@MNXC3 + 1 MNXM212@MNXC3	ADE_YEAST	-999999	0	0	Initializing	0
Initial Reaction		R7490E9D8_RL-668		1 MNXM15@MNXC3 + 1 MNXM383@MNXC3 <-- 1 MNXM1746@MNXC3 + 1 MNXM1@MNXC3	NIT2_YEAST	-999999	0	0	Initializing	0
Initial Reaction		RD9FC3B31_RL-1304		1 MNXM15@MNXC3 + 1 MNXM383@MNXC3 <-- 1 MNXM1@MNXC3 + 1 MNXM2239@MNXC3	AMDY_YEAST	-999999	0	0	Initializing	0
Initial Reaction		R2A514FF5_LR-176		1 MNXM15@MNXC3 + 1 MNXM3@MNXC3 + 1 MNXM89557@MNXC3 --> 1 MNXM1@MNXC3 + 1 MNXM37@MNXC3 + 1 MNXM7@MNXC3 + 1 MNXM9@MNXC3	GLNA_YEAST	0	999999	0	Initializing	0
Initial Reaction		R33E9F0CC_RL-226		1 MNXM15@MNXC3 + 1 MNXM452@MNXC3 <-- 1 MNXM1@MNXC3 + 1 MNXM360@MNXC3	DCTD_YEAST	-999999	0	0	Initializing	0
Initial Reaction		R7EB5A88D_RL-701		1 MNXM15@MNXC3 + 1 MNXM492@MNXC3 <-- 1 MNXM1@MNXC3 + 1 MNXM704@MNXC3	CDD_YEAST	-999999	0	0	Initializing	0
Initial Reaction		R780B4F7F_RL-680		1 MNXM15@MNXC3 + 1 MNXM497@MNXC3 <-- 1 MNXM1@MNXC3 + 1 MNXM2073@MNXC3	AMDY_YEAST	-999999	0	0	Initializing	0
Initial Reaction		R458FCE57_RL-345		1 MNXM15@MNXC3 + 1 MNXM89557@MNXC3 <-- 1 MNXM1@MNXC3 + 1 MNXM37@MNXC3		-999999	0	0	Initializing	0
Initial Reaction		R98923D5A_RL-864		1 MNXM15@MNXC3 + 1 MNXM89557@MNXC3 <-- 1 MNXM1@MNXC3 + 1 MNXM6272@MNXC3	NIT2_YEAST	-999999	0	0	Initializing	0
Initial Reaction		R161E2EC7_RL-34		1 MNXM15@MNXC3 + 1 MNXM89621@MNXC3 <-- 1 MNXM370@MNXC3		-999999	0	0	Initializing	0
Initial Reaction		R14D112A_RL-23		1 MNXM15@MNXC3 + 1 MNXM935@MNXC3 <-- 1 MNXM1@MNXC3 + 1 MNXM625@MNXC3	ADE_YEAST	-999999	0	0	Initializing	0
Initial Reaction		R213A0B5E_B-111		1 MNXM15@MNXC4 + 1 MNXM274@MNXC4 <==> 1 MNXM1@MNXC4 + 1 MNXM216@MNXC4	PNC1_YEAST	-999999	999999	0	Initializing	0
Initial Reaction		R68B67625_RL-592		1 MNXM161@MNXC3 + 1 MNXM1@MNXC3 + 1 MNXM7@MNXC3 <-- 1 MNXM311@MNXC3 + 1 MNXM3@MNXC3		-999999	0	0	Initializing	0
Initial Reaction		RD158BDC1_B-1214		1 MNXM161@MNXC3 + 1 MNXM22@MNXC3 <==> 1 MNXM454@MNXC3 + 1 MNXM66139@MNXC3	PDX3_YEAST	-999999	999999	0	Initializing	0
Initial Reaction		R1F9178C7_LR-101		1 MNXM1645@MNXC3 + 3 MNXM1@MNXC3 --> 1 MNXM39043@MNXC3 + 1 MNXM9@MNXC3	GET3_YEAST	0	999999	0	Initializing	0
Initial Reaction		R8D67B95F_RL-783		1 MNXM164@MNXC3 + 1 MNXM23@MNXC3 <-- 1 MNXM337@MNXC3	TRPE_YEAST	-999999	0	0	Initializing	0
Initial Reaction		R8D67B95F_RL-784		1 MNXM164@MNXC3 + 1 MNXM23@MNXC3 <-- 1 MNXM337@MNXC3	TRPG_YEAST	-999999	0	0	Initializing	0
Initial Reaction		RC2F18305_LR-1124		1 MNXM167@MNXC2 + 1 MNXM1@MNXC2 --> 1 MNXM167@MNXC3 + 1 MNXM1@MNXC3		0	999999	0	Initializing	0
Initial Reaction		R2701D2BA_RL-147		1 MNXM167@MNXC3 + 1 MNXM89602@MNXC3 <-- 1 MNXM621@MNXC3	YB34_YEAST	-999999	0	0	Initializing	0
Initial Reaction		R8DE66411_LR-790		1 MNXM168@MNXC2 + 1 MNXM1@MNXC2 --> 1 MNXM168@MNXC3 + 1 MNXM1@MNXC3	FCY21_YEAST	0	999999	0	Initializing	0
Initial Reaction		R8DE66411_LR-791		1 MNXM168@MNXC2 + 1 MNXM1@MNXC2 --> 1 MNXM168@MNXC3 + 1 MNXM1@MNXC3	FCY22_YEAST	0	999999	0	Initializing	0
Initial Reaction		R8DE66411_LR-792		1 MNXM168@MNXC2 + 1 MNXM1@MNXC2 --> 1 MNXM168@MNXC3 + 1 MNXM1@MNXC3	FCY2_YEAST	0	999999	0	Initializing	0
Initial Reaction		R8DE66411_LR-793		1 MNXM168@MNXC2 + 1 MNXM1@MNXC2 --> 1 MNXM168@MNXC3 + 1 MNXM1@MNXC3	TPN1_YEAST	0	999999	0	Initializing	0
Initial Reaction		RFE062F5B_B-1531		1 MNXM168@MNXC3 + 1 MNXM17136@MNXC3 <==> 1 MNXM212@MNXC3 + 1 MNXM9@MNXC3	PNPH_YEAST	-999999	999999	0	Initializing	0
Initial Reaction		R8AF9363E_B-762		1 MNXM168@MNXC3 + 1 MNXM1@MNXC3 + 1 MNXM35028@MNXC3 <==> 1 MNXM625@MNXC3 + 1 MNXM9@MNXC3	PNPH_YEAST	-999999	999999	0	Initializing	0
Initial Reaction		RD51602B3_B-1242		1 MNXM168@MNXC3 + 1 MNXM1@MNXC3 + 1 isoiIN800825@MNXC3 <==> 1 MNXM212@MNXC3 + 1 MNXM9@MNXC3		-999999	999999	0	Initializing	0
Initial Reaction		REB3D7FD5_RL-1416		1 MNXM168@MNXC3 + 1 MNXM242@MNXC3 <-- 1 MNXM212@MNXC3	URH1_YEAST	-999999	0	0	Initializing	0
Initial Reaction		R31C2D39F_B-212		1 MNXM168@MNXC3 <==> 1 MNXM168@MNXC4		-999999	999999	0	Initializing	0
Initial Reaction		R20BBE546_B-110		1 MNXM168@MNXC4 + 1 MNXM295@MNXC4 <==> 1 MNXM212@MNXC4 + 1 MNXM9@MNXC4	PNPH_YEAST	-999999	999999	0	Initializing	0
Initial Reaction		RB2048376_LR-1024		1 MNXM16@MNXC2 + 1 MNXM1@MNXC2 --> 1 MNXM16@MNXC3 + 1 MNXM1@MNXC3	SAM3_YEAST	0	999999	0	Initializing	0
Initial Reaction		R3E88AD6E_LR-301		1 MNXM16@MNXC3 + 1 MNXM2710@MNXC3 --> 1 MNXM19@MNXC3 + 1 MNXM1@MNXC3 + 1 MNXM3691@MNXC3	PEM2_YEAST	0	999999	0	Initializing	0
Initial Reaction		RC1C13EE6_LR-1112		1 MNXM16@MNXC3 + 1 MNXM3691@MNXC3 --> 1 MNXM19@MNXC3 + 1 MNXM297@MNXC3	PEM2_YEAST	0	999999	0	Initializing	0
Initial Reaction		R8841F8EA_LR-748		1 MNXM16@MNXC3 + 1 MNXM3804@MNXC3 --> 1 MNXM19@MNXC3 + 1 MNXM1@MNXC3 + 1 MNXM3805@MNXC3	DPH5_YEAST	0	999999	0	Initializing	0
Initial Reaction		R30865333_LR-200		1 MNXM16@MNXC3 + 1 MNXM574@MNXC3 --> 1 MNXM1741@MNXC3 + 1 MNXM19@MNXC3 + 1 MNXM1@MNXC3	ERG6_YEAST	0	999999	0	Initializing	0
Initial Reaction		RD470DD9F_LR-1237		1 MNXM16@MNXC3 + 1 isoiIN80073@MNXC3 --> 1 MNXM19@MNXC3 + 1 isoiIN80075@MNXC3	DIM1_YEAST	0	999999	0	Initializing	0
Initial Reaction		R73B1E62B_LR-664		1 MNXM16@MNXC3 + 8 MNXM1@MNXC3 + 1 MNXM414@MNXC3 --> 1 MNXM19@MNXC3 + 1 MNXM863@MNXC3	SUMT_YEAST	0	999999	0	Initializing	0
Initial Reaction		RC8820189_B-1162		1 MNXM16@MNXC3 <==> 1 MNXM16@MNXC4		-999999	999999	0	Initializing	0
Initial Reaction		RB7EE3ADA_LR-1053		1 MNXM16@MNXC4 + 1 MNXM4985@MNXC4 --> 1 MNXM19@MNXC4 + 1 MNXM90307@MNXC4	COQ3_YEAST	0	999999	0	Initializing	0
Initial Reaction		RC3AEB080_LR-1132		1 MNXM16@MNXC4 + 1 isoiIN80074@MNXC4 --> 1 MNXM19@MNXC4 + 1 isoiIN80072@MNXC4	COQ5_YEAST	0	999999	0	Initializing	0
Initial Reaction		RC339162_B-1127		1 MNXM1706@MNXC3 + 2 MNXM1@MNXC3 <==> 1 MNXM985@MNXC3	LEUC_YEAST	-999999	999999	0	Initializing	0
Initial Reaction		RF2ABC283_B-1447		1 MNXM17136@MNXC3 + 1 MNXM174@MNXC3 <==> 1 MNXM687@MNXC3 + 1 MNXM9@MNXC3	PNPH_YEAST	-999999	999999	0	Initializing	0
Initial Reaction		R9D5A9DA4_B-888		1 MNXM17136@MNXC3 + 1 MNXM213@MNXC3 <==> 1 MNXM334@MNXC3 + 1 MNXM9@MNXC3	PNPH_YEAST	-999999	999999	0	Initializing	0
Initial Reaction		RE3B03206_B-1371		1 MNXM17136@MNXC3 + 1 MNXM259@MNXC3 <==> 1 MNXM401@MNXC3 + 1 MNXM9@MNXC3	PNPH_YEAST	-999999	999999	0	Initializing	0
Initial Reaction		REB11C7EB_LR-1415		1 MNXM171@MNXC4 + 1 MNXM201@MNXC4 --> 1 MNXM1@MNXC4 + 1 MNXM31@MNXC4 + 1 MNXM96336@MNXC4	CRD1_YEAST	0	999999	0	Initializing	0
Initial Reaction		RBC5AFC51_RL-1088		1 MNXM171@MNXC4 + 1 MNXM9@MNXC4 <-- 3 MNXM1@MNXC4 + 1 MNXM871@MNXC4		-999999	0	0	Initializing	0
Initial Reaction		R835EDBFE_RL-728		1 MNXM172@MNXC3 + 1 MNXM89557@MNXC3 <-- 1 MNXM192@MNXC3 + 1 MNXM20@MNXC3	GABAT_YEAST	-999999	0	0	Initializing	0
Initial Reaction		RB2D9EDF6_LR-1033		1 MNXM172@MNXC3 + 5 MNXM1@MNXC3 + 1 MNXM5@MNXC3 --> 1 MNXM25@MNXC3 + 1 MNXM6@MNXC3	UGA2_YEAST	0	999999	0	Initializing	0
Initial Reaction		RC0B62624_RL-1102		1 MNXM1740@MNXC3 + 1 MNXM30@MNXC3 <-- 1 MNXM82@MNXC3 + 1 isoiIN800411@MNXC3	DPM1_YEAST	-999999	0	0	Initializing	0
Initial Reaction		R49611405_LR-362		1 MNXM1740@MNXC3 --> 1 MNXM2020@MNXC3 + 1 isoiIN800411@MNXC3	PMT1_YEAST	0	999999	0	Initializing	0
Initial Reaction		R49611405_LR-363		1 MNXM1740@MNXC3 --> 1 MNXM2020@MNXC3 + 1 isoiIN800411@MNXC3	PMT2_YEAST	0	999999	0	Initializing	0
Initial Reaction		R49611405_LR-364		1 MNXM1740@MNXC3 --> 1 MNXM2020@MNXC3 + 1 isoiIN800411@MNXC3	PMT3_YEAST	0	999999	0	Initializing	0
Initial Reaction		R49611405_LR-365		1 MNXM1740@MNXC3 --> 1 MNXM2020@MNXC3 + 1 isoiIN800411@MNXC3	PMT4_YEAST	0	999999	0	Initializing	0
Initial Reaction		R49611405_LR-366		1 MNXM1740@MNXC3 --> 1 MNXM2020@MNXC3 + 1 isoiIN800411@MNXC3	PMT5_YEAST	0	999999	0	Initializing	0
Initial Reaction		R49611405_LR-367		1 MNXM1740@MNXC3 --> 1 MNXM2020@MNXC3 + 1 isoiIN800411@MNXC3	PMT6_YEAST	0	999999	0	Initializing	0
Initial Reaction		R72480F4E_B-656		1 MNXM1741@MNXC2 <==> 1 MNXM1741@MNXC3	AUS1_YEAST	-999999	999999	0	Initializing	0
Initial Reaction		R50B33767_LR-407		1 MNXM1741@MNXC3 --> 1 MNXM52365@MNXC3	ERG2_YEAST	0	999999	0	Initializing	0
Initial Reaction		R9900EF9A_B-869		1 MNXM174@MNXC2 <==> 1 MNXM174@MNXC3		-999999	999999	0	Initializing	0
Initial Reaction		RA3394F0D_RL-923		1 MNXM17@MNXC3 + 1 MNXM1@MNXC3 + 1 MNXM448@MNXC3 <-- 1 MNXM215@MNXC3 + 1 MNXM50@MNXC3	TPS1_YEAST	-999999	0	0	Initializing	0
Initial Reaction		RA3394F0D_RL-924		1 MNXM17@MNXC3 + 1 MNXM1@MNXC3 + 1 MNXM448@MNXC3 <-- 1 MNXM215@MNXC3 + 1 MNXM50@MNXC3	TPS3_YEAST	-999999	0	0	Initializing	0
Initial Reaction		RA3394F0D_RL-925		1 MNXM17@MNXC3 + 1 MNXM1@MNXC3 + 1 MNXM448@MNXC3 <-- 1 MNXM215@MNXC3 + 1 MNXM50@MNXC3	YM100_YEAST	-999999	0	0	Initializing	0
Initial Reaction		RA106E40E_RL-908		1 MNXM17@MNXC3 + 1 MNXM46301@MNXC3 <-- 2 MNXM1@MNXC3 + 1 MNXM225@MNXC3	CHS1_YEAST	-999999	0	0	Initializing	0
Initial Reaction		RA106E40E_RL-909		1 MNXM17@MNXC3 + 1 MNXM46301@MNXC3 <-- 2 MNXM1@MNXC3 + 1 MNXM225@MNXC3	CHS2_YEAST	-999999	0	0	Initializing	0
Initial Reaction		RA106E40E_RL-910		1 MNXM17@MNXC3 + 1 MNXM46301@MNXC3 <-- 2 MNXM1@MNXC3 + 1 MNXM225@MNXC3	CHS3_YEAST	-999999	0	0	Initializing	0
Initial Reaction		REA59A49C_RL-1409		1 MNXM17@MNXC3 + 1 MNXM6492@MNXC3 <-- 1 MNXM50@MNXC3	FKS2_YEAST	-999999	0	0	Initializing	0
Initial Reaction		REA59A49C_RL-1410		1 MNXM17@MNXC3 + 1 MNXM6492@MNXC3 <-- 1 MNXM50@MNXC3	FKS3_YEAST	-999999	0	0	Initializing	0
Initial Reaction		REA59A49C_RL-1411		1 MNXM17@MNXC3 + 1 MNXM6492@MNXC3 <-- 1 MNXM50@MNXC3	YL342_YEAST	-999999	0	0	Initializing	0
Initial Reaction		R28BF4A7E_B-168		1 MNXM17@MNXC3 + 1 MNXM7@MNXC3 <==> 1 MNXM3@MNXC3 + 1 MNXM80@MNXC3	UMPK_YEAST	-999999	999999	0	Initializing	0
Initial Reaction		RCD6B4B58_RL-1192		1 MNXM17@MNXC3 + 1 MNXM95017@MNXC3 <-- 1 MNXM50@MNXC3	GYS1_YEAST	-999999	0	0	Initializing	0
Initial Reaction		RCD6B4B58_RL-1193		1 MNXM17@MNXC3 + 1 MNXM95017@MNXC3 <-- 1 MNXM50@MNXC3	GYS2_YEAST	-999999	0	0	Initializing	0
Initial Reaction		RB689DBFC_RL-1047		1 MNXM1802@MNXC3 + 1 MNXM9@MNXC3 <-- 3 MNXM1@MNXC3 + 1 MNXM759@MNXC3	THRC_YEAST	-999999	0	0	Initializing	0
Initial Reaction		RE22A809D_LR-1347		1 MNXM1804@MNXC3 + 3 MNXM66139@MNXC3 --> 1 isoiIN800539@MNXC3	MSMO_YEAST	0	999999	0	Initializing	0
Initial Reaction		R1FF39B57_RL-105		1 MNXM1804@MNXC3 + 4 MNXM1@MNXC3 + 1 MNXM5@MNXC3 <-- 1 MNXM6@MNXC3 + 1 isoiIN800538@MNXC3	ERG27_YEAST	-999999	0	0	Initializing	0
Initial Reaction		RD838F4FB_LR-1276		1 MNXM183@MNXC3 + 1 MNXM234@MNXC3 --> 1 MNXM257@MNXC3 + 1 MNXM281@MNXC3	TYSY_YEAST	0	999999	0	Initializing	0
Initial Reaction		RA549933F_B-933		1 MNXM183@MNXC3 + 1 MNXM29@MNXC3 <==> 2 MNXM1@MNXC3 + 1 MNXM53@MNXC3 + 1 MNXM79@MNXC3	GLYC_YEAST	-999999	999999	0	Initializing	0
Initial Reaction		R543D9FD7_B-430		1 MNXM183@MNXC3 + 1 MNXM5@MNXC3 <==> 1 MNXM511@MNXC3 + 1 MNXM6@MNXC3	C1TC_YEAST	-999999	999999	0	Initializing	0
Initial Reaction		R3BD5256_LR-283		1 MNXM183@MNXC3 + 1 isoiIN800@MNXC3 --> 2 MNXM1@MNXC3 + 1 MNXM79@MNXC3 + 1 MNXM959@MNXC3	PANB_YEAST	0	999999	0	Initializing	0
Initial Reaction		R5F4A88B8_B-524		1 MNXM183@MNXC3 <==> 1 MNXM183@MNXC4		-999999	999999	0	Initializing	0
Initial Reaction		RA11A4B1B_LR-911		1 MNXM183@MNXC4 + 1 MNXM1@MNXC4 + 1 MNXM6@MNXC4 --> 1 MNXM318@MNXC4 + 1 MNXM5@MNXC4	MTHR1_YEAST	0	999999	0	Initializing	0
Initial Reaction		RA11A4B1B_LR-912		1 MNXM183@MNXC4 + 1 MNXM1@MNXC4 + 1 MNXM6@MNXC4 --> 1 MNXM318@MNXC4 + 1 MNXM5@MNXC4	MTHR2_YEAST	0	999999	0	Initializing	0
Initial Reaction		R2F73D995_B-192		1 MNXM183@MNXC4 + 1 MNXM29@MNXC4 <==> 2 MNXM1@MNXC4 + 1 MNXM53@MNXC4 + 1 MNXM79@MNXC4	GLYM_YEAST	-999999	999999	0	Initializing	0
Initial Reaction		R7D830866_B-700		1 MNXM183@MNXC4 + 1 MNXM5@MNXC4 <==> 1 MNXM511@MNXC4 + 1 MNXM6@MNXC4	C1TM_YEAST	-999999	999999	0	Initializing	0
Initial Reaction		REBE3C8D4_RL-1419		1 MNXM186@MNXC3 + 1 MNXM1@MNXC3 + 1 MNXM7@MNXC3 <-- 1 MNXM3@MNXC3 + 1 MNXM597@MNXC3	XKS1_YEAST	-999999	0	0	Initializing	0
Initial Reaction		R865B974C_B-738		1 MNXM186@MNXC3 + 1 MNXM258@MNXC3 <==> 1 MNXM74@MNXC3 + 1 MNXM89621@MNXC3	TKT1_YEAST	-999999	999999	0	Initializing	0
Initial Reaction		R865B974C_B-739		1 MNXM186@MNXC3 + 1 MNXM258@MNXC3 <==> 1 MNXM74@MNXC3 + 1 MNXM89621@MNXC3	TKT2_YEAST	-999999	999999	0	Initializing	0
Initial Reaction		R8FCE224_RL-803		1 MNXM187@MNXC3 + 1 MNXM1@MNXC3 + 1 MNXM7@MNXC3 <-- 1 MNXM218@MNXC3 + 1 MNXM3@MNXC3	EKI1_YEAST	-999999	0	0	Initializing	0
Initial Reaction		RD8198CB1_RL-1275		1 MNXM187@MNXC3 + 1 isoiIN800284@MNXC3 <-- 1 MNXM3337@MNXC3	SGPL_YEAST	-999999	0	0	Initializing	0
Initial Reaction		RCB137D73_RL-1184		1 MNXM187@MNXC3 + 1 isoiIN800284@MNXC3 <-- 1 MNXM487@MNXC3	SGPL_YEAST	-999999	0	0	Initializing	0
Initial Reaction		RC0BC5E81_RL-1103		1 MNXM188@MNXC3 + 1 MNXM1@MNXC3 + 1 MNXM23@MNXC3 + 1 MNXM89557@MNXC3 <-- 1 MNXM337@MNXC3 + 1 MNXM37@MNXC3	TRPE_YEAST	-999999	0	0	Initializing	0
Initial Reaction		RC0BC5E81_RL-1104		1 MNXM188@MNXC3 + 1 MNXM1@MNXC3 + 1 MNXM23@MNXC3 + 1 MNXM89557@MNXC3 <-- 1 MNXM337@MNXC3 + 1 MNXM37@MNXC3	TRPG_YEAST	-999999	0	0	Initializing	0
Initial Reaction		R3982F3FE_RL-254		1 MNXM188@MNXC3 + 1 MNXM32@MNXC3 <-- 1 MNXM260@MNXC3	KYNU_YEAST	-999999	0	0	Initializing	0
Initial Reaction		R296BAEAA_RL-174		1 MNXM18@MNXC4 + 1 MNXM1@MNXC4 <-- 1 MNXM2@MNXC4 + 1 MNXM89557@MNXC3		-999999	0	0	Initializing	0
Initial Reaction		RF54948F9_B-1474		1 MNXM18@MNXC4 + 1 MNXM23@MNXC4 <==> 1 MNXM20@MNXC4 + 1 MNXM32@MNXC4	ALAM_YEAST	-999999	999999	0	Initializing	0
Initial Reaction		R8E25A717_B-794		1 MNXM18@MNXC4 + 1 MNXM439@MNXC4 <==> 1 MNXM20@MNXC4 + 1 MNXM231@MNXC4	BCA1_YEAST	-999999	999999	0	Initializing	0
Initial Reaction		R8351FBFA_B-727		1 MNXM18@MNXC4 + 1 MNXM46@MNXC4 <==> 1 MNXM20@MNXC4 + 1 MNXM42@MNXC4	AATM_YEAST	-999999	999999	0	Initializing	0
Initial Reaction		R1BB8A86A_RL-71		1 MNXM18@MNXC4 + 1 MNXM6@MNXC4 <-- 4 MNXM1@MNXC4 + 1 MNXM245@MNXC4 + 1 MNXM5@MNXC4	PUT2_YEAST	-999999	0	0	Initializing	0
Initial Reaction		R262727F5_B-139		1 MNXM18@MNXC4 <==> 1 MNXM89557@MNXC3	AGC1_YEAST	-999999	999999	0	Initializing	0
Initial Reaction		RD4B608B3_LR-1240		1 MNXM192@MNXC2 --> 1 MNXM192@MNXC3	PUT4_YEAST	0	999999	0	Initializing	0
Initial Reaction		RD4B608B3_LR-1241		1 MNXM192@MNXC2 --> 1 MNXM192@MNXC3	UGA4_YEAST	0	999999	0	Initializing	0
Initial Reaction		R8F0D230_B-797		1 MNXM197@MNXC3 + 5 MNXM1@MNXC3 <==> 1 MNXM197@MNXC4 + 5 MNXM1@MNXC4		-999999	999999	0	Initializing	0
Initial Reaction		R9773A78B_LR-859		1 MNXM198@MNXC2 + 1 MNXM1@MNXC2 --> 1 MNXM198@MNXC3 + 1 MNXM1@MNXC3		0	999999	0	Initializing	0
Initial Reaction		RA4F64DE3_RL-929		1 MNXM198@MNXC3 + 1 MNXM9@MNXC3 <-- 3 MNXM1@MNXC3 + 1 MNXM448@MNXC3	TPS2_YEAST	-999999	0	0	Initializing	0
Initial Reaction		R6605FA0_LR-576		1 MNXM198@MNXC3 --> 2 MNXM99@MNXC3	ATH1_YEAST	0	999999	0	Initializing	0
Initial Reaction		R6605FA0_LR-577		1 MNXM198@MNXC3 --> 2 MNXM99@MNXC3	TREA_YEAST	0	999999	0	Initializing	0
Initial Reaction		R6605FA0_LR-578		1 MNXM198@MNXC3 --> 2 MNXM99@MNXC3	TREB_YEAST	0	999999	0	Initializing	0
Initial Reaction		R654C48AE_B-563		1 MNXM199@MNXC2 + 1 MNXM1@MNXC2 <==> 1 MNXM199@MNXC3 + 1 MNXM1@MNXC3	AGP1_YEAST	-999999	999999	0	Initializing	0
Initial Reaction		R654C48AE_B-564		1 MNXM199@MNXC2 + 1 MNXM1@MNXC2 <==> 1 MNXM199@MNXC3 + 1 MNXM1@MNXC3	BAP2_YEAST	-999999	999999	0	Initializing	0
Initial Reaction		R654C48AE_B-565		1 MNXM199@MNXC2 + 1 MNXM1@MNXC2 <==> 1 MNXM199@MNXC3 + 1 MNXM1@MNXC3	BAP3_YEAST	-999999	999999	0	Initializing	0
Initial Reaction		R654C48AE_B-566		1 MNXM199@MNXC2 + 1 MNXM1@MNXC2 <==> 1 MNXM199@MNXC3 + 1 MNXM1@MNXC3	GAP1_YEAST	-999999	999999	0	Initializing	0
Initial Reaction		R654C48AE_B-567		1 MNXM199@MNXC2 + 1 MNXM1@MNXC2 <==> 1 MNXM199@MNXC3 + 1 MNXM1@MNXC3	TAT1_YEAST	-999999	999999	0	Initializing	0
Initial Reaction		R62C84A9C_B-546		1 MNXM199@MNXC3 + 1 MNXM1@MNXC3 + 1 MNXM20@MNXC3 <==> 1 MNXM89557@MNXC3 + 1 isoiIN800@MNXC3	BCA2_YEAST	-999999	999999	0	Initializing	0
Initial Reaction		RB32027FA_B-1035		1 MNXM19@MNXC3 <==> 1 MNXM19@MNXC4		-999999	999999	0	Initializing	0
Initial Reaction		R39B0C980_B-259		1 MNXM1@MNXC2 + 1 MNXM20@MNXC2 + 1 MNXM90553@MNXC3 <==> 1 MNXM1@MNXC3 + 1 MNXM20@MNXC3 + 1 MNXM90553@MNXC2		-999999	999999	0	Initializing	0
Initial Reaction		R80C33240_LR-712		1 MNXM1@MNXC2 + 1 MNXM212@MNXC2 --> 1 MNXM1@MNXC3 + 1 MNXM212@MNXC3		0	999999	0	Initializing	0
Initial Reaction		R4028EDAB_LR-312		1 MNXM1@MNXC2 + 1 MNXM2138@MNXC2 --> 1 MNXM1@MNXC3 + 1 MNXM2138@MNXC3		0	999999	0	Initializing	0
Initial Reaction		R61A7CF0F_B-539		1 MNXM1@MNXC2 + 1 MNXM213@MNXC2 <==> 1 MNXM1@MNXC3 + 1 MNXM213@MNXC3		-999999	999999	0	Initializing	0
Initial Reaction		R6E6A4469_B-631		1 MNXM1@MNXC2 + 1 MNXM231@MNXC2 <==> 1 MNXM1@MNXC3 + 1 MNXM231@MNXC3	AGP1_YEAST	-999999	999999	0	Initializing	0
Initial Reaction		R6E6A4469_B-632		1 MNXM1@MNXC2 + 1 MNXM231@MNXC2 <==> 1 MNXM1@MNXC3 + 1 MNXM231@MNXC3	BAP2_YEAST	-999999	999999	0	Initializing	0
Initial Reaction		R6E6A4469_B-633		1 MNXM1@MNXC2 + 1 MNXM231@MNXC2 <==> 1 MNXM1@MNXC3 + 1 MNXM231@MNXC3	BAP3_YEAST	-999999	999999	0	Initializing	0
Initial Reaction		R6E6A4469_B-634		1 MNXM1@MNXC2 + 1 MNXM231@MNXC2 <==> 1 MNXM1@MNXC3 + 1 MNXM231@MNXC3	GAP1_YEAST	-999999	999999	0	Initializing	0
Initial Reaction		R6E6A4469_B-635		1 MNXM1@MNXC2 + 1 MNXM231@MNXC2 <==> 1 MNXM1@MNXC3 + 1 MNXM231@MNXC3	TAT1_YEAST	-999999	999999	0	Initializing	0
Initial Reaction		RA5C7BC47_LR-937		1 MNXM1@MNXC2 + 1 MNXM236@MNXC2 --> 1 MNXM1@MNXC3 + 1 MNXM236@MNXC3		0	999999	0	Initializing	0
Initial Reaction		RDD0BDF9A_B-1321		1 MNXM1@MNXC2 + 1 MNXM23@MNXC2 <==> 1 MNXM1@MNXC3 + 1 MNXM23@MNXC3	JEN1_YEAST	-999999	999999	0	Initializing	0
Initial Reaction		R4AABE5CE_LR-371		1 MNXM1@MNXC2 + 1 MNXM242@MNXC2 --> 1 MNXM1@MNXC3 + 1 MNXM242@MNXC3		0	999999	0	Initializing	0
Initial Reaction		R32162FDE_B-214		1 MNXM1@MNXC2 + 1 MNXM259@MNXC2 <==> 1 MNXM1@MNXC3 + 1 MNXM259@MNXC3	FCY21_YEAST	-999999	999999	0	Initializing	0
Initial Reaction		R32162FDE_B-215		1 MNXM1@MNXC2 + 1 MNXM259@MNXC2 <==> 1 MNXM1@MNXC3 + 1 MNXM259@MNXC3	FCY22_YEAST	-999999	999999	0	Initializing	0
Initial Reaction		R32162FDE_B-216		1 MNXM1@MNXC2 + 1 MNXM259@MNXC2 <==> 1 MNXM1@MNXC3 + 1 MNXM259@MNXC3	FCY2_YEAST	-999999	999999	0	Initializing	0
Initial Reaction		R32162FDE_B-217		1 MNXM1@MNXC2 + 1 MNXM259@MNXC2 <==> 1 MNXM1@MNXC3 + 1 MNXM259@MNXC3	TPN1_YEAST	-999999	999999	0	Initializing	0
Initial Reaction		RCEACFC46_B-1201		1 MNXM1@MNXC2 + 1 MNXM25@MNXC2 <==> 1 MNXM1@MNXC3 + 1 MNXM25@MNXC3		-999999	999999	0	Initializing	0
Initial Reaction		RC77F6DA8_B-1155		1 MNXM1@MNXC2 + 1 MNXM26@MNXC2 <==> 1 MNXM1@MNXC3 + 1 MNXM26@MNXC3	ADY2_YEAST	-999999	999999	0	Initializing	0
Initial Reaction		RC77F6DA8_B-1156		1 MNXM1@MNXC2 + 1 MNXM26@MNXC2 <==> 1 MNXM1@MNXC3 + 1 MNXM26@MNXC3	BPH1_YEAST	-999999	999999	0	Initializing	0
Initial Reaction		RF4392C76_B-1455		1 MNXM1@MNXC2 + 1 MNXM285@MNXC2 <==> 1 MNXM1@MNXC3 + 1 MNXM285@MNXC3	JEN1_YEAST	-999999	999999	0	Initializing	0
Initial Reaction		R40CFDBFB_LR-314		1 MNXM1@MNXC2 + 1 MNXM288@MNXC2 --> 1 MNXM1@MNXC3 + 1 MNXM288@MNXC3	FUI1_YEAST	0	999999	0	Initializing	0
Initial Reaction		R11430EE4_LR-5		1 MNXM1@MNXC2 + 1 MNXM2967@MNXC2 --> 1 MNXM1@MNXC3 + 1 MNXM2967@MNXC3		0	999999	0	Initializing	0
Initial Reaction		RE9E2BBFE_B-1405		1 MNXM1@MNXC2 + 1 MNXM29@MNXC2 <==> 1 MNXM1@MNXC3 + 1 MNXM29@MNXC3	DIP5_YEAST	-999999	999999	0	Initializing	0
Initial Reaction		RE9E2BBFE_B-1406		1 MNXM1@MNXC2 + 1 MNXM29@MNXC2 <==> 1 MNXM1@MNXC3 + 1 MNXM29@MNXC3	GAP1_YEAST	-999999	999999	0	Initializing	0
Initial Reaction		RE9E2BBFE_B-1407		1 MNXM1@MNXC2 + 1 MNXM29@MNXC2 <==> 1 MNXM1@MNXC3 + 1 MNXM29@MNXC3	PUT4_YEAST	-999999	999999	0	Initializing	0
Initial Reaction		RE9E2BBFE_B-1408		1 MNXM1@MNXC2 + 1 MNXM29@MNXC2 <==> 1 MNXM1@MNXC3 + 1 MNXM29@MNXC3	TAT2_YEAST	-999999	999999	0	Initializing	0
Initial Reaction		RF86533D2_B-1495		1 MNXM1@MNXC2 + 1 MNXM304@MNXC2 <==> 1 MNXM1@MNXC3 + 1 MNXM304@MNXC3	BIO5_YEAST	0	999999	0	Initializing	0
Initial Reaction		RF86533D2_B-1496		1 MNXM1@MNXC2 + 1 MNXM304@MNXC2 <==> 1 MNXM1@MNXC3 + 1 MNXM304@MNXC3	VHT1_YEAST	-999999	999999	0	Initializing	0
Initial Reaction		R1EE70B2E_LR-97		1 MNXM1@MNXC2 + 1 MNXM314@MNXC2 --> 1 MNXM1@MNXC3 + 1 MNXM314@MNXC3		0	999999	0	Initializing	0
Initial Reaction		RC4D9410A_LR-1138		1 MNXM1@MNXC2 + 1 MNXM322@MNXC2 --> 1 MNXM1@MNXC3 + 1 MNXM322@MNXC3	NRT1_YEAST	0	999999	0	Initializing	0
Initial Reaction		RC4D9410A_LR-1139		1 MNXM1@MNXC2 + 1 MNXM322@MNXC2 --> 1 MNXM1@MNXC3 + 1 MNXM322@MNXC3	THI7_YEAST	0	999999	0	Initializing	0
Initial Reaction		RC4D9410A_LR-1140		1 MNXM1@MNXC2 + 1 MNXM322@MNXC2 --> 1 MNXM1@MNXC3 + 1 MNXM322@MNXC3	YO192_YEAST	0	999999	0	Initializing	0
Initial Reaction		R51FCA6A5_B-418		1 MNXM1@MNXC2 + 1 MNXM32@MNXC2 <==> 1 MNXM1@MNXC3 + 1 MNXM32@MNXC3	AGP1_YEAST	-999999	999999	0	Initializing	0
Initial Reaction		R51FCA6A5_B-419		1 MNXM1@MNXC2 + 1 MNXM32@MNXC2 <==> 1 MNXM1@MNXC3 + 1 MNXM32@MNXC3	DIP5_YEAST	-999999	999999	0	Initializing	0
Initial Reaction		R51FCA6A5_B-420		1 MNXM1@MNXC2 + 1 MNXM32@MNXC2 <==> 1 MNXM1@MNXC3 + 1 MNXM32@MNXC3	GAP1_YEAST	-999999	999999	0	Initializing	0
Initial Reaction		R51FCA6A5_B-421		1 MNXM1@MNXC2 + 1 MNXM32@MNXC2 <==> 1 MNXM1@MNXC3 + 1 MNXM32@MNXC3	PUT4_YEAST	-999999	999999	0	Initializing	0
Initial Reaction		R51FCA6A5_B-422		1 MNXM1@MNXC2 + 1 MNXM32@MNXC2 <==> 1 MNXM1@MNXC3 + 1 MNXM32@MNXC3	TAT2_YEAST	-999999	999999	0	Initializing	0
Initial Reaction		R8927C97_LR-751		1 MNXM1@MNXC2 + 1 MNXM334@MNXC2 --> 1 MNXM1@MNXC3 + 1 MNXM334@MNXC3		0	999999	0	Initializing	0
Initial Reaction		R5D007655_LR-508		1 MNXM1@MNXC2 + 1 MNXM338@MNXC2 --> 1 MNXM1@MNXC3 + 1 MNXM338@MNXC3		0	999999	0	Initializing	0
Initial Reaction		RC2FAAB19_B-1125		1 MNXM1@MNXC2 + 1 MNXM364@MNXC2 <==> 1 MNXM1@MNXC3 + 1 MNXM364@MNXC3	FEN2_YEAST	-999999	999999	0	Initializing	0
Initial Reaction		R17096A5B_B-45		1 MNXM1@MNXC2 + 1 MNXM370@MNXC2 <==> 1 MNXM1@MNXC3 + 1 MNXM370@MNXC3		-999999	999999	0	Initializing	0
Initial Reaction		R4B881497_B-380		1 MNXM1@MNXC2 + 1 MNXM37@MNXC2 <==> 1 MNXM1@MNXC3 + 1 MNXM37@MNXC3	AGP1_YEAST	-999999	999999	0	Initializing	0
Initial Reaction		R4B881497_B-381		1 MNXM1@MNXC2 + 1 MNXM37@MNXC2 <==> 1 MNXM1@MNXC3 + 1 MNXM37@MNXC3	DIP5_YEAST	-999999	999999	0	Initializing	0
Initial Reaction		R4B881497_B-382		1 MNXM1@MNXC2 + 1 MNXM37@MNXC2 <==> 1 MNXM1@MNXC3 + 1 MNXM37@MNXC3	GAP1_YEAST	-999999	999999	0	Initializing	0
Initial Reaction		R4B881497_B-383		1 MNXM1@MNXC2 + 1 MNXM37@MNXC2 <==> 1 MNXM1@MNXC3 + 1 MNXM37@MNXC3	GNP1_YEAST	-999999	999999	0	Initializing	0
Initial Reaction		R92118F8C_LR-821		1 MNXM1@MNXC2 + 1 MNXM401@MNXC2 --> 1 MNXM1@MNXC3 + 1 MNXM401@MNXC3		0	999999	0	Initializing	0
Initial Reaction		R6ACD8E1C_LR-609		1 MNXM1@MNXC2 + 1 MNXM402@MNXC2 --> 1 MNXM1@MNXC3 + 1 MNXM402@MNXC3		0	999999	0	Initializing	0
Initial Reaction		R6500057A_LR-560		1 MNXM1@MNXC2 + 1 MNXM420@MNXC2 --> 1 MNXM1@MNXC3 + 1 MNXM420@MNXC3		0	999999	0	Initializing	0
Initial Reaction		R5533691C_B-438		1 MNXM1@MNXC2 + 1 MNXM42@MNXC2 <==> 1 MNXM1@MNXC3 + 1 MNXM42@MNXC3	AGP3_YEAST	-999999	999999	0	Initializing	0
Initial Reaction		R5533691C_B-439		1 MNXM1@MNXC2 + 1 MNXM42@MNXC2 <==> 1 MNXM1@MNXC3 + 1 MNXM42@MNXC3	DIP5_YEAST	-999999	999999	0	Initializing	0
Initial Reaction		R5533691C_B-440		1 MNXM1@MNXC2 + 1 MNXM42@MNXC2 <==> 1 MNXM1@MNXC3 + 1 MNXM42@MNXC3	GAP1_YEAST	-999999	999999	0	Initializing	0
Initial Reaction		R213D0982_LR-112		1 MNXM1@MNXC2 + 1 MNXM4638@MNXC2 --> 1 MNXM1@MNXC3 + 1 MNXM4638@MNXC3		0	999999	0	Initializing	0
Initial Reaction		RD59A6804_LR-1244		1 MNXM1@MNXC2 + 1 MNXM492@MNXC2 --> 1 MNXM1@MNXC3 + 1 MNXM492@MNXC3		0	999999	0	Initializing	0
Initial Reaction		RD9C41023_B-1295		1 MNXM1@MNXC2 + 1 MNXM53@MNXC2 <==> 1 MNXM1@MNXC3 + 1 MNXM53@MNXC3	AGP1_YEAST	-999999	999999	0	Initializing	0
Initial Reaction		RD9C41023_B-1296		1 MNXM1@MNXC2 + 1 MNXM53@MNXC2 <==> 1 MNXM1@MNXC3 + 1 MNXM53@MNXC3	AGP3_YEAST	-999999	999999	0	Initializing	0
Initial Reaction		RD9C41023_B-1297		1 MNXM1@MNXC2 + 1 MNXM53@MNXC2 <==> 1 MNXM1@MNXC3 + 1 MNXM53@MNXC3	DIP5_YEAST	-999999	999999	0	Initializing	0
Initial Reaction		RD9C41023_B-1298		1 MNXM1@MNXC2 + 1 MNXM53@MNXC2 <==> 1 MNXM1@MNXC3 + 1 MNXM53@MNXC3	GAP1_YEAST	-999999	999999	0	Initializing	0
Initial Reaction		RD9C41023_B-1299		1 MNXM1@MNXC2 + 1 MNXM53@MNXC2 <==> 1 MNXM1@MNXC3 + 1 MNXM53@MNXC3	GNP1_YEAST	-999999	999999	0	Initializing	0
Initial Reaction		RCA6333FF_B-1173		1 MNXM1@MNXC2 + 1 MNXM55@MNXC2 <==> 1 MNXM1@MNXC3 + 1 MNXM55@MNXC3	BAP2_YEAST	-999999	999999	0	Initializing	0
Initial Reaction		RCA6333FF_B-1174		1 MNXM1@MNXC2 + 1 MNXM55@MNXC2 <==> 1 MNXM1@MNXC3 + 1 MNXM55@MNXC3	BAP3_YEAST	-999999	999999	0	Initializing	0
Initial Reaction		RCA6333FF_B-1175		1 MNXM1@MNXC2 + 1 MNXM55@MNXC2 <==> 1 MNXM1@MNXC3 + 1 MNXM55@MNXC3	GAP1_YEAST	-999999	999999	0	Initializing	0
Initial Reaction		RCA6333FF_B-1176		1 MNXM1@MNXC2 + 1 MNXM55@MNXC2 <==> 1 MNXM1@MNXC3 + 1 MNXM55@MNXC3	GNP1_YEAST	-999999	999999	0	Initializing	0
Initial Reaction		RCA6333FF_B-1177		1 MNXM1@MNXC2 + 1 MNXM55@MNXC2 <==> 1 MNXM1@MNXC3 + 1 MNXM55@MNXC3	TAT1_YEAST	-999999	999999	0	Initializing	0
Initial Reaction		RCA6333FF_B-1178		1 MNXM1@MNXC2 + 1 MNXM55@MNXC2 <==> 1 MNXM1@MNXC3 + 1 MNXM55@MNXC3	TAT2_YEAST	-999999	999999	0	Initializing	0
Initial Reaction		RF5493091_LR-1473		1 MNXM1@MNXC2 + 1 MNXM615@MNXC2 --> 1 MNXM1@MNXC3 + 1 MNXM615@MNXC3		0	999999	0	Initializing	0
Initial Reaction		R90E21279_B-806		1 MNXM1@MNXC2 + 1 MNXM61@MNXC2 <==> 1 MNXM1@MNXC3 + 1 MNXM61@MNXC3	AGP1_YEAST	-999999	999999	0	Initializing	0
Initial Reaction		R90E21279_B-807		1 MNXM1@MNXC2 + 1 MNXM61@MNXC2 <==> 1 MNXM1@MNXC3 + 1 MNXM61@MNXC3	BAP2_YEAST	-999999	999999	0	Initializing	0
Initial Reaction		R90E21279_B-808		1 MNXM1@MNXC2 + 1 MNXM61@MNXC2 <==> 1 MNXM1@MNXC3 + 1 MNXM61@MNXC3	BAP3_YEAST	-999999	999999	0	Initializing	0
Initial Reaction		R90E21279_B-809		1 MNXM1@MNXC2 + 1 MNXM61@MNXC2 <==> 1 MNXM1@MNXC3 + 1 MNXM61@MNXC3	GAP1_YEAST	-999999	999999	0	Initializing	0
Initial Reaction		R90E21279_B-810		1 MNXM1@MNXC2 + 1 MNXM61@MNXC2 <==> 1 MNXM1@MNXC3 + 1 MNXM61@MNXC3	GNP1_YEAST	-999999	999999	0	Initializing	0
Initial Reaction		R90E21279_B-811		1 MNXM1@MNXC2 + 1 MNXM61@MNXC2 <==> 1 MNXM1@MNXC3 + 1 MNXM61@MNXC3	MUP1_YEAST	-999999	999999	0	Initializing	0
Initial Reaction		R90E21279_B-812		1 MNXM1@MNXC2 + 1 MNXM61@MNXC2 <==> 1 MNXM1@MNXC3 + 1 MNXM61@MNXC3	MUP3_YEAST	-999999	999999	0	Initializing	0
Initial Reaction		R5BE7FD4_LR-496		1 MNXM1@MNXC2 + 1 MNXM625@MNXC2 --> 1 MNXM1@MNXC3 + 1 MNXM625@MNXC3		0	999999	0	Initializing	0
Initial Reaction		R81C94BC0_LR-717		1 MNXM1@MNXC2 + 1 MNXM639@MNXC2 --> 1 MNXM639@MNXC3	PTR2_YEAST	0	999999	0	Initializing	0
Initial Reaction		RE456DFB0_LR-1374		1 MNXM1@MNXC2 + 1 MNXM64575@MNXC2 --> 1 MNXM1@MNXC3 + 1 MNXM355@MNXC3		0	999999	0	Initializing	0
Initial Reaction		R26991BC0_LR-145		1 MNXM1@MNXC2 + 1 MNXM647@MNXC2 --> 1 MNXM1@MNXC3 + 1 MNXM647@MNXC3		0	999999	0	Initializing	0
Initial Reaction		R53A62A56_LR-428		1 MNXM1@MNXC2 + 1 MNXM687@MNXC2 --> 1 MNXM1@MNXC3 + 1 MNXM687@MNXC3		0	999999	0	Initializing	0
Initial Reaction		R4642C92D_LR-349		1 MNXM1@MNXC2 + 1 MNXM704@MNXC2 --> 1 MNXM1@MNXC3 + 1 MNXM704@MNXC3		0	999999	0	Initializing	0
Initial Reaction		R6FA2A80_B-642		1 MNXM1@MNXC2 + 1 MNXM7115@MNXC2 <==> 1 MNXM1@MNXC3 + 1 MNXM7115@MNXC3		-999999	999999	0	Initializing	0
Initial Reaction		RAEC85517_LR-998		1 MNXM1@MNXC2 + 1 MNXM761@MNXC2 --> 1 MNXM1@MNXC3 + 1 MNXM761@MNXC3	FCY21_YEAST	0	999999	0	Initializing	0
Initial Reaction		RAEC85517_LR-999		1 MNXM1@MNXC2 + 1 MNXM761@MNXC2 --> 1 MNXM1@MNXC3 + 1 MNXM761@MNXC3	FCY22_YEAST	0	999999	0	Initializing	0
Initial Reaction		RAEC85517_LR-1000		1 MNXM1@MNXC2 + 1 MNXM761@MNXC2 --> 1 MNXM1@MNXC3 + 1 MNXM761@MNXC3	FCY2_YEAST	0	999999	0	Initializing	0
Initial Reaction		RAEC85517_LR-1001		1 MNXM1@MNXC2 + 1 MNXM761@MNXC2 --> 1 MNXM1@MNXC3 + 1 MNXM761@MNXC3	TPN1_YEAST	0	999999	0	Initializing	0
Initial Reaction		RFB2489A_B-1507		1 MNXM1@MNXC2 + 1 MNXM76@MNXC2 <==> 1 MNXM1@MNXC3 + 1 MNXM76@MNXC3	AGP1_YEAST	-999999	999999	0	Initializing	0
Initial Reaction		RFB2489A_B-1508		1 MNXM1@MNXC2 + 1 MNXM76@MNXC2 <==> 1 MNXM1@MNXC3 + 1 MNXM76@MNXC3	BAP2_YEAST	-999999	999999	0	Initializing	0
Initial Reaction		RFB2489A_B-1509		1 MNXM1@MNXC2 + 1 MNXM76@MNXC2 <==> 1 MNXM1@MNXC3 + 1 MNXM76@MNXC3	BAP3_YEAST	-999999	999999	0	Initializing	0
Initial Reaction		RFB2489A_B-1510		1 MNXM1@MNXC2 + 1 MNXM76@MNXC2 <==> 1 MNXM1@MNXC3 + 1 MNXM76@MNXC3	GAP1_YEAST	-999999	999999	0	Initializing	0
Initial Reaction		RFB2489A_B-1511		1 MNXM1@MNXC2 + 1 MNXM76@MNXC2 <==> 1 MNXM1@MNXC3 + 1 MNXM76@MNXC3	TAT1_YEAST	-999999	999999	0	Initializing	0
Initial Reaction		RFB2489A_B-1512		1 MNXM1@MNXC2 + 1 MNXM76@MNXC2 <==> 1 MNXM1@MNXC3 + 1 MNXM76@MNXC3	TAT2_YEAST	-999999	999999	0	Initializing	0
Initial Reaction		RCE2CC9B4_B-1198		1 MNXM1@MNXC2 + 1 MNXM77881@MNXC2 <==> 1 MNXM1@MNXC3 + 1 MNXM77881@MNXC3	TRK1_YEAST	-999999	999999	0	Initializing	0
Initial Reaction		R5CA8974A_RL-500		1 MNXM1@MNXC2 + 1 MNXM7@MNXC3 + 1 MNXM9@MNXC3 <-- 1 MNXM1@MNXC3 + 1 MNXM3@MNXC3	YCR024C_A	-999999	0	0	Initializing	0
Initial Reaction		R5CA8974A_RL-501		1 MNXM1@MNXC2 + 1 MNXM7@MNXC3 + 1 MNXM9@MNXC3 <-- 1 MNXM1@MNXC3 + 1 MNXM3@MNXC3	PMA1_YEAST	-999999	0	0	Initializing	0
Initial Reaction		R5CA8974A_RL-502		1 MNXM1@MNXC2 + 1 MNXM7@MNXC3 + 1 MNXM9@MNXC3 <-- 1 MNXM1@MNXC3 + 1 MNXM3@MNXC3	PMA2_YEAST	-999999	0	0	Initializing	0
Initial Reaction		R5CA8974A_RL-503		1 MNXM1@MNXC2 + 1 MNXM7@MNXC3 + 1 MNXM9@MNXC3 <-- 1 MNXM1@MNXC3 + 1 MNXM3@MNXC3	PMP2_YEAST	-999999	0	0	Initializing	0
Initial Reaction		R265DEA55_LR-140		1 MNXM1@MNXC2 + 1 MNXM89735@MNXC2 --> 1 MNXM1@MNXC3 + 1 MNXM89735@MNXC3	MAL11_YEAST	0	999999	0	Initializing	0
Initial Reaction		R265DEA55_LR-141		1 MNXM1@MNXC2 + 1 MNXM89735@MNXC2 --> 1 MNXM1@MNXC3 + 1 MNXM89735@MNXC3	MPH2_YEAST	0	999999	0	Initializing	0
Initial Reaction		R265DEA55_LR-142		1 MNXM1@MNXC2 + 1 MNXM89735@MNXC2 --> 1 MNXM1@MNXC3 + 1 MNXM89735@MNXC3	MPH3_YEAST	0	999999	0	Initializing	0
Initial Reaction		R2C76250B_B-187		1 MNXM1@MNXC2 + 1 MNXM89948@MNXC2 <==> 1 MNXM1@MNXC3 + 1 MNXM89948@MNXC3	AGP2_YEAST	-999999	999999	0	Initializing	0
Initial Reaction		R62381DC1_B-542		1 MNXM1@MNXC2 + 1 MNXM90553@MNXC2 <==> 1 MNXM1@MNXC3 + 1 MNXM90553@MNXC3	MAL31_YEAST	-999999	999999	0	Initializing	0
Initial Reaction		R158AF434_LR-28		1 MNXM1@MNXC2 + 1 MNXM90@MNXC2 --> 1 MNXM1@MNXC3 + 1 MNXM90@MNXC3	HNM1_YEAST	0	999999	0	Initializing	0
Initial Reaction		R90036D4F_LR-804		1 MNXM1@MNXC2 + 1 MNXM92297@MNXC2 --> 1 MNXM1@MNXC3 + 1 MNXM92297@MNXC3	PTR2_YEAST	0	999999	0	Initializing	0
Initial Reaction		RFC630C38_LR-1521		1 MNXM1@MNXC2 + 1 MNXM935@MNXC2 --> 1 MNXM1@MNXC3 + 1 MNXM935@MNXC3		0	999999	0	Initializing	0
Initial Reaction		R1C5965DA_B-82		1 MNXM1@MNXC2 + 1 MNXM93@MNXC2 <==> 1 MNXM1@MNXC3 + 1 MNXM93@MNXC3		-999999	999999	0	Initializing	0
Initial Reaction		R8B0C95C_B-763		1 MNXM1@MNXC2 + 1 MNXM94@MNXC2 <==> 1 MNXM1@MNXC3 + 1 MNXM94@MNXC3	BAP2_YEAST	-999999	999999	0	Initializing	0
Initial Reaction		R8B0C95C_B-764		1 MNXM1@MNXC2 + 1 MNXM94@MNXC2 <==> 1 MNXM1@MNXC3 + 1 MNXM94@MNXC3	BAP3_YEAST	-999999	999999	0	Initializing	0
Initial Reaction		R8B0C95C_B-765		1 MNXM1@MNXC2 + 1 MNXM94@MNXC2 <==> 1 MNXM1@MNXC3 + 1 MNXM94@MNXC3	GAP1_YEAST	-999999	999999	0	Initializing	0
Initial Reaction		R8B0C95C_B-766		1 MNXM1@MNXC2 + 1 MNXM94@MNXC2 <==> 1 MNXM1@MNXC3 + 1 MNXM94@MNXC3	TAT1_YEAST	-999999	999999	0	Initializing	0
Initial Reaction		R8B0C95C_B-767		1 MNXM1@MNXC2 + 1 MNXM94@MNXC2 <==> 1 MNXM1@MNXC3 + 1 MNXM94@MNXC3	TAT2_YEAST	-999999	999999	0	Initializing	0
Initial Reaction		RBC132A7E_LR-1087		1 MNXM1@MNXC2 + 1 MNXM96973@MNXC2 --> 1 MNXM96973@MNXC3	PTR2_YEAST	0	999999	0	Initializing	0
Initial Reaction		R16358B2_B-36		1 MNXM1@MNXC2 + 1 MNXM97@MNXC2 <==> 1 MNXM1@MNXC3 + 1 MNXM97@MNXC3	AGP1_YEAST	-999999	999999	0	Initializing	0
Initial Reaction		R16358B2_B-37		1 MNXM1@MNXC2 + 1 MNXM97@MNXC2 <==> 1 MNXM1@MNXC3 + 1 MNXM97@MNXC3	BAP2_YEAST	-999999	999999	0	Initializing	0
Initial Reaction		R16358B2_B-38		1 MNXM1@MNXC2 + 1 MNXM97@MNXC2 <==> 1 MNXM1@MNXC3 + 1 MNXM97@MNXC3	BAP3_YEAST	-999999	999999	0	Initializing	0
Initial Reaction		R16358B2_B-39		1 MNXM1@MNXC2 + 1 MNXM97@MNXC2 <==> 1 MNXM1@MNXC3 + 1 MNXM97@MNXC3	GAP1_YEAST	-999999	999999	0	Initializing	0
Initial Reaction		R16358B2_B-40		1 MNXM1@MNXC2 + 1 MNXM97@MNXC2 <==> 1 MNXM1@MNXC3 + 1 MNXM97@MNXC3	TAT2_YEAST	-999999	999999	0	Initializing	0
Initial Reaction		RC813B6B5_RL-1158		1 MNXM1@MNXC3 + 1 MNXM200@MNXC3 + 1 MNXM308@MNXC3 <-- 1 MNXM67@MNXC3	PLC1_YEAST	-999999	0	0	Initializing	0
Initial Reaction		RB7A2E4E6_B-1050		1 MNXM1@MNXC3 + 1 MNXM20@MNXC3 + 1 MNXM2929@MNXC4 <==> 1 MNXM1@MNXC4 + 1 MNXM20@MNXC4 + 1 MNXM2929@MNXC3	ODC1_YEAST	-999999	999999	0	Initializing	0
Initial Reaction		RB7A2E4E6_B-1051		1 MNXM1@MNXC3 + 1 MNXM20@MNXC3 + 1 MNXM2929@MNXC4 <==> 1 MNXM1@MNXC4 + 1 MNXM20@MNXC4 + 1 MNXM2929@MNXC3	ODC2_YEAST	-999999	999999	0	Initializing	0
Initial Reaction		RE9D635B3_B-1404		1 MNXM1@MNXC3 + 1 MNXM213@MNXC3 + 1 MNXM35028@MNXC3 <==> 1 MNXM935@MNXC3 + 1 MNXM9@MNXC3	PNPH_YEAST	-999999	999999	0	Initializing	0
Initial Reaction		R306562E5_RL-197		1 MNXM1@MNXC3 + 1 MNXM215@MNXC3 + 1 MNXM7@MNXC3 <-- 1 MNXM3@MNXC3 + 1 MNXM99@MNXC3	HXKA_YEAST	-999999	0	0	Initializing	0
Initial Reaction		R306562E5_RL-198		1 MNXM1@MNXC3 + 1 MNXM215@MNXC3 + 1 MNXM7@MNXC3 <-- 1 MNXM3@MNXC3 + 1 MNXM99@MNXC3	HXKB_YEAST	-999999	0	0	Initializing	0
Initial Reaction		R306562E5_RL-199		1 MNXM1@MNXC3 + 1 MNXM215@MNXC3 + 1 MNXM7@MNXC3 <-- 1 MNXM3@MNXC3 + 1 MNXM99@MNXC3	HXKG_YEAST	-999999	0	0	Initializing	0
Initial Reaction		R8BBD5532_RL-771		1 MNXM1@MNXC3 + 1 MNXM220@MNXC3 + 1 MNXM567@MNXC3 <-- 1 MNXM333@MNXC3 + 1 MNXM63@MNXC3	KIME_YEAST	-999999	0	0	Initializing	0
Initial Reaction		RD2513759_B-1219		1 MNXM1@MNXC3 + 1 MNXM221@MNXC3 + 1 MNXM31@MNXC3 <==> 1 MNXM201@MNXC3 + 1 MNXM53@MNXC3	PSS_YEAST	-999999	999999	0	Initializing	0
Initial Reaction		RD5EF6773_RL-1247		1 MNXM1@MNXC3 + 1 MNXM229@MNXC3 + 1 MNXM7@MNXC3 <-- 1 MNXM3@MNXC3 + 1 MNXM90@MNXC3	KICH_YEAST	-999999	0	0	Initializing	0
Initial Reaction		R3C831745_RL-285		1 MNXM1@MNXC3 + 1 MNXM2320@MNXC3 + 1 MNXM7@MNXC3 <-- 1 MNXM2474@MNXC3 + 1 MNXM3@MNXC3	RBSK_YEAST	-999999	0	0	Initializing	0
Initial Reaction		RA1A091DF_RL-913		1 MNXM1@MNXC3 + 1 MNXM234@MNXC3 + 1 MNXM7@MNXC3 <-- 1 MNXM3@MNXC3 + 1 MNXM492@MNXC3		-999999	0	0	Initializing	0
Initial Reaction		RA56BDBA2_LR-935		1 MNXM1@MNXC3 + 1 MNXM234@MNXC3 --> 1 MNXM492@MNXC3 + 1 MNXM9@MNXC3		0	999999	0	Initializing	0
Initial Reaction		R5540F934_RL-441		1 MNXM1@MNXC3 + 1 MNXM236@MNXC3 + 1 MNXM925@MNXC3 <-- 1 MNXM6439@MNXC3	FAS1_YEAST	-999999	0	0	Initializing	0
Initial Reaction		R9F75C1E7_B-902		1 MNXM1@MNXC3 + 1 MNXM23766@MNXC3 + 1 MNXM6@MNXC3 <==> 1 MNXM23586@MNXC3 + 1 MNXM5@MNXC3	FAS1_YEAST	-999999	999999	0	Initializing	0
Initial Reaction		R7A163DB9_LR-687		1 MNXM1@MNXC3 + 1 MNXM237@MNXC3 + 1 MNXM3@MNXC3 --> 1 MNXM318@MNXC3 + 1 MNXM7@MNXC3 + 1 MNXM9@MNXC3		0	999999	0	Initializing	0
Initial Reaction		RA5465A3D_B-932		1 MNXM1@MNXC3 + 1 MNXM24502@MNXC3 + 1 MNXM6@MNXC3 <==> 1 MNXM23683@MNXC3 + 1 MNXM5@MNXC3	FAS1_YEAST	-999999	999999	0	Initializing	0
Initial Reaction		R2FBEFD7C_B-193		1 MNXM1@MNXC3 + 1 MNXM25602@MNXC3 + 1 MNXM6@MNXC3 <==> 1 MNXM25370@MNXC3 + 1 MNXM5@MNXC3	FAS2_YEAST	-999999	999999	0	Initializing	0
Initial Reaction		R3FBBF52_RL-310		1 MNXM1@MNXC3 + 1 MNXM257@MNXC3 + 1 MNXM7@MNXC3 <-- 1 MNXM3@MNXC3 + 1 MNXM420@MNXC3		-999999	0	0	Initializing	0
Initial Reaction		RCF2A8B3E_B-1205		1 MNXM1@MNXC3 + 1 MNXM259@MNXC3 + 1 MNXM35028@MNXC3 <==> 1 MNXM647@MNXC3 + 1 MNXM9@MNXC3	PNPH_YEAST	-999999	999999	0	Initializing	0
Initial Reaction		RD3572BD4_B-1227		1 MNXM1@MNXC3 + 1 MNXM259@MNXC3 + 1 isoiIN800825@MNXC3 <==> 1 MNXM401@MNXC3 + 1 MNXM9@MNXC3		-999999	999999	0	Initializing	0
Initial Reaction		R65D05B2B_LR-573		1 MNXM1@MNXC3 + 1 MNXM25@MNXC3 + 1 MNXM9@MNXC4 --> 1 MNXM1@MNXC4 + 1 MNXM25@MNXC4 + 1 MNXM9@MNXC3	DIC1_YEAST	0	999999	0	Initializing	0
Initial Reaction		R22CB720E_LR-120		1 MNXM1@MNXC3 + 1 MNXM266@MNXC3 --> 1 MNXM704@MNXC3 + 1 MNXM9@MNXC3		0	999999	0	Initializing	0
Initial Reaction		RC7067291_RL-1154		1 MNXM1@MNXC3 + 1 MNXM26@MNXC3 + 1 MNXM61@MNXC3 <-- 1 MNXM652@MNXC3 + 1 MNXM699@MNXC3	MET17_YEAST	-999999	0	0	Initializing	0
Initial Reaction		R81E7E544_LR-719		1 MNXM270@MNXC2 --> 1 MNXM270@MNXC3		0	999999	0	Initializing	0
Initial Reaction		R7F1B10CF_B-707		1 MNXM1@MNXC3 + 1 MNXM270@MNXC4 <==> 1 MNXM1@MNXC4 + 1 MNXM270@MNXC3		-999999	999999	0	Initializing	0
Initial Reaction		R63C9CD9A_B-555		1 MNXM1@MNXC3 + 1 MNXM275@MNXC3 <==> 1 MNXM73@MNXC3	ENO1_YEAST	-999999	999999	0	Initializing	0
Initial Reaction		R63C9CD9A_B-556		1 MNXM1@MNXC3 + 1 MNXM275@MNXC3 <==> 1 MNXM73@MNXC3	ENO2_YEAST	-999999	999999	0	Initializing	0
Initial Reaction		R63C9CD9A_B-557		1 MNXM1@MNXC3 + 1 MNXM275@MNXC3 <==> 1 MNXM73@MNXC3	ERR1_YEAST	-999999	999999	0	Initializing	0
Initial Reaction		R63C9CD9A_B-558		1 MNXM1@MNXC3 + 1 MNXM275@MNXC3 <==> 1 MNXM73@MNXC3	ERR2_YEAST	-999999	999999	0	Initializing	0
Initial Reaction		R5148B89F_LR-411		1 MNXM1@MNXC3 + 1 MNXM281@MNXC3 + 1 MNXM6@MNXC3 --> 1 MNXM5@MNXC3 + 1 MNXM79@MNXC3	DYR_YEAST	0	999999	0	Initializing	0
Initial Reaction		R8A06DB82_RL-756		1 MNXM1@MNXC3 + 1 MNXM281@MNXC3 + 1 MNXM7@MNXC3 + 1 MNXM9@MNXC3 <-- 1 MNXM3@MNXC3 + 1 MNXM89557@MNXC3 + 1 MNXM965@MNXC3		-999999	0	0	Initializing	0
Initial Reaction		R2D352823_B-188		1 MNXM1@MNXC3 + 1 MNXM28221@MNXC3 + 1 MNXM6@MNXC3 <==> 1 MNXM25221@MNXC3 + 1 MNXM5@MNXC3	FAS1_YEAST	-999999	999999	0	Initializing	0
Initial Reaction		RE3FADAA9_B-1372		1 MNXM1@MNXC3 + 1 MNXM28933@MNXC3 + 1 MNXM6@MNXC3 <==> 1 MNXM27066@MNXC3 + 1 MNXM5@MNXC3	FAS2_YEAST	-999999	999999	0	Initializing	0
Initial Reaction		R68F015C2_B-594		1 MNXM1@MNXC3 + 1 MNXM29072@MNXC3 + 1 MNXM6@MNXC3 <==> 1 MNXM25932@MNXC3 + 1 MNXM5@MNXC3	FAS1_YEAST	-999999	999999	0	Initializing	0
Initial Reaction		R9C0D3F9D_RL-882		1 MNXM1@MNXC3 + 1 MNXM306@MNXC3 <-- 1 isoiIN800288@MNXC2		-999999	0	0	Initializing	0
Initial Reaction		RC8BC298A_RL-1164		1 MNXM1@MNXC3 + 1 MNXM30@MNXC3 + 1 MNXM31@MNXC3 <-- 1 MNXM338@MNXC3 + 1 MNXM51@MNXC3	URK1_YEAST	-999999	0	0	Initializing	0
Initial Reaction		R6C083F85_RL-618		1 MNXM1@MNXC3 + 1 MNXM30@MNXC3 + 1 MNXM567@MNXC3 <-- 1 MNXM333@MNXC3 + 1 MNXM51@MNXC3	KIME_YEAST	-999999	0	0	Initializing	0
Initial Reaction		R3F42BDA9_RL-304		1 MNXM1@MNXC3 + 1 MNXM30@MNXC3 + 1 MNXM80@MNXC3 <-- 1 MNXM288@MNXC3 + 1 MNXM51@MNXC3	URK1_YEAST	-999999	0	0	Initializing	0
Initial Reaction		RD99D563C_RL-1293		1 MNXM1@MNXC3 + 1 MNXM314@MNXC3 + 1 MNXM925@MNXC3 <-- 1 MNXM564@MNXC3	FAS1_YEAST	-999999	0	0	Initializing	0
Initial Reaction		RAD9BCF99_LR-992		1 MNXM1@MNXC3 + 1 MNXM3162@MNXC3 --> 1 MNXM31@MNXC3	PDE2_YEAST	0	999999	0	Initializing	0
Initial Reaction		R620697D2_LR-541		1 MNXM1@MNXC3 + 1 MNXM31@MNXC3 --> 1 MNXM338@MNXC3 + 1 MNXM9@MNXC3		0	999999	0	Initializing	0
Initial Reaction		R3B9BA720_RL-281		1 MNXM1@MNXC3 + 1 MNXM3337@MNXC3 + 1 MNXM7@MNXC3 <-- 1 MNXM3@MNXC3 + 1 MNXM914@MNXC3	LCB4_YEAST	-999999	0	0	Initializing	0
Initial Reaction		R3B9BA720_RL-282		1 MNXM1@MNXC3 + 1 MNXM3337@MNXC3 + 1 MNXM7@MNXC3 <-- 1 MNXM3@MNXC3 + 1 MNXM914@MNXC3	LCB5_YEAST	-999999	0	0	Initializing	0
Initial Reaction		RCAB83328_RL-1183		1 MNXM1@MNXC3 + 1 MNXM336@MNXC3 + 1 MNXM7@MNXC3 <-- 1 MNXM3@MNXC3 + 1 MNXM89602@MNXC3	GAL1_YEAST	-999999	0	0	Initializing	0
Initial Reaction		R6615EB08_B-579		1 MNXM1@MNXC3 + 1 MNXM35028@MNXC3 + 1 MNXM386@MNXC3 <==> 1 MNXM420@MNXC3 + 1 MNXM9@MNXC3	PNPH_YEAST	-999999	999999	0	Initializing	0
Initial Reaction		R580F11A7_LR-460		1 MNXM1@MNXC3 + 1 MNXM361@MNXC3 + 1 MNXM6@MNXC3 --> 1 MNXM353@MNXC3 + 1 MNXM5@MNXC3	DHOM_YEAST	0	999999	0	Initializing	0
Initial Reaction		R718431EF_RL-652		1 MNXM1@MNXC3 + 1 MNXM366@MNXC3 + 1 MNXM7@MNXC3 <-- 1 MNXM3@MNXC3 + 1 MNXM548@MNXC3		-999999	0	0	Initializing	0
Initial Reaction		R4314CA59_LR-328		1 MNXM1@MNXC3 + 1 MNXM37@MNXC3 + 1 MNXM3@MNXC3 + 1 MNXM453@MNXC3 --> 1 MNXM568@MNXC3 + 1 MNXM7@MNXC3 + 1 MNXM89557@MNXC3 + 1 MNXM9@MNXC3	PUR4_YEAST	0	999999	0	Initializing	0
Initial Reaction		R28513824_LR-163		1 MNXM1@MNXC3 + 1 MNXM388@MNXC3 --> 1 MNXM874@MNXC3		0	999999	0	Initializing	0
Initial Reaction		RD6C5D0EF_B-1249		1 MNXM1@MNXC3 + 1 MNXM3@MNXC3 <==> 1 MNXM7@MNXC3 + 1 MNXM9@MNXC3		-999999	999999	0	Initializing	0
Initial Reaction		RFD583E48_RL-1526		1 MNXM1@MNXC3 + 1 MNXM402@MNXC3 + 1 MNXM925@MNXC3 <-- 1 MNXM5723@MNXC3	FAS1_YEAST	-999999	0	0	Initializing	0
Initial Reaction		R8363C522_LR-729		1 MNXM405@MNXC2 --> 1 MNXM405@MNXC3	UGA4_YEAST	0	999999	0	Initializing	0
Initial Reaction		RD6890A99_RL-1248		1 MNXM1@MNXC3 + 1 MNXM412@MNXC3 + 1 MNXM7@MNXC3 + 1 MNXM9@MNXC3 <-- 1 MNXM3@MNXC3 + 1 MNXM55@MNXC3 + 1 MNXM89557@MNXC3	GSH1_YEAST	-999999	0	0	Initializing	0
Initial Reaction		R9F90B4F7_RL-903		1 MNXM1@MNXC3 + 1 MNXM415@MNXC3 + 1 MNXM7@MNXC3 <-- 1 MNXM364@MNXC3 + 1 MNXM3@MNXC3	PANK_YEAST	-999999	0	0	Initializing	0
Initial Reaction		R1B97B703_RL-69		1 MNXM1@MNXC3 + 1 MNXM417@MNXC3 + 1 MNXM7@MNXC3 <-- 1 MNXM3@MNXC3 + 1 MNXM89621@MNXC3	K6PF2_YEAST	-999999	0	0	Initializing	0
Initial Reaction		R1B97B703_RL-70		1 MNXM1@MNXC3 + 1 MNXM417@MNXC3 + 1 MNXM7@MNXC3 <-- 1 MNXM3@MNXC3 + 1 MNXM89621@MNXC3	YG240_YEAST	-999999	0	0	Initializing	0
Initial Reaction		R3960BAFC_B-251		1 MNXM1@MNXC3 + 1 MNXM426@MNXC3 <==> 1 MNXM1@MNXC4 + 1 MNXM426@MNXC4		-999999	999999	0	Initializing	0
Initial Reaction		R27D41198_RL-160		1 MNXM1@MNXC3 + 1 MNXM427@MNXC3 + 1 MNXM7@MNXC3 <-- 1 MNXM3@MNXC3 + 1 MNXM919@MNXC3	HXKA_YEAST	-999999	0	0	Initializing	0
Initial Reaction		R27D41198_RL-161		1 MNXM1@MNXC3 + 1 MNXM427@MNXC3 + 1 MNXM7@MNXC3 <-- 1 MNXM3@MNXC3 + 1 MNXM919@MNXC3	HXKB_YEAST	-999999	0	0	Initializing	0
Initial Reaction		R27D41198_RL-162		1 MNXM1@MNXC3 + 1 MNXM427@MNXC3 + 1 MNXM7@MNXC3 <-- 1 MNXM3@MNXC3 + 1 MNXM919@MNXC3	HXKG_YEAST	-999999	0	0	Initializing	0
Initial Reaction		RB2759DC4_B-1029		1 MNXM1@MNXC3 + 1 MNXM429@MNXC3 + 1 MNXM6@MNXC3 <==> 1 MNXM215@MNXC3 + 1 MNXM5@MNXC3	G6PD_YEAST	-999999	999999	0	Initializing	0
Initial Reaction		RCF427C53_LR-1206		1 MNXM1@MNXC3 + 1 MNXM42@MNXC3 + 1 MNXM96415@MNXC4 --> 1 MNXM1@MNXC4 + 1 MNXM38@MNXC4 + 1 MNXM599@MNXC3		0	999999	0	Initializing	0
Initial Reaction		RFF283DB6_LR-1537		1 MNXM1@MNXC3 + 1 MNXM432@MNXC3 --> 1 MNXM625@MNXC3 + 1 MNXM9@MNXC3		0	999999	0	Initializing	0
Initial Reaction		RA6E23FBB_RL-945		1 MNXM1@MNXC3 + 1 MNXM453@MNXC3 + 1 MNXM79@MNXC3 <-- 1 MNXM237@MNXC3 + 1 MNXM463@MNXC3	PUR3_YEAST	-999999	0	0	Initializing	0
Initial Reaction		R74E65BB2_RL-673		1 MNXM1@MNXC3 + 1 MNXM454@MNXC3 + 1 MNXM7@MNXC3 <-- 1 MNXM3@MNXC3 + 1 MNXM419@MNXC3		-999999	0	0	Initializing	0
Initial Reaction		R3967AB48_B-252		1 MNXM1@MNXC3 + 1 MNXM463@MNXC3 + 1 MNXM7@MNXC3 + 1 MNXM9@MNXC3 <==> 1 MNXM29@MNXC3 + 1 MNXM3@MNXC3 + 1 MNXM488@MNXC3	PUR2_YEAST	-999999	999999	0	Initializing	0
Initial Reaction		RC21790B0_B-1116		1 MNXM1@MNXC3 + 1 MNXM477@MNXC3 + 1 MNXM9@MNXC4 <==> 1 MNXM1@MNXC4 + 1 MNXM477@MNXC4 + 1 MNXM9@MNXC3		-999999	999999	0	Initializing	0
Initial Reaction		R3A057A8D_RL-260		1 MNXM1@MNXC3 + 1 MNXM487@MNXC3 + 1 MNXM7@MNXC3 <-- 1 MNXM302@MNXC3 + 1 MNXM3@MNXC3	LCB4_YEAST	-999999	0	0	Initializing	0
Initial Reaction		R3A057A8D_RL-261		1 MNXM1@MNXC3 + 1 MNXM487@MNXC3 + 1 MNXM7@MNXC3 <-- 1 MNXM302@MNXC3 + 1 MNXM3@MNXC3	LCB5_YEAST	-999999	0	0	Initializing	0
Initial Reaction		RBECD7378_RL-1098		1 MNXM1@MNXC3 + 1 MNXM49@MNXC3 + 1 MNXM7@MNXC3 <-- 1 MNXM287@MNXC3 + 1 MNXM3@MNXC3	KAPS_YEAST	-999999	0	0	Initializing	0
Initial Reaction		REDB0B309_B-1427		1 MNXM533@MNXC2 <==> 1 MNXM533@MNXC3		-999999	999999	0	Initializing	0
Initial Reaction		R10F3E0C0_LR-4		1 MNXM1@MNXC3 + 1 MNXM546@MNXC3 --> 1 MNXM647@MNXC3 + 1 MNXM9@MNXC3		0	999999	0	Initializing	0
Initial Reaction		R84061E12_LR-730		1 MNXM1@MNXC3 + 1 MNXM559@MNXC3 + 1 MNXM6@MNXC3 --> 1 MNXM302@MNXC3 + 1 MNXM5@MNXC3	TSC10_YEAST	0	999999	0	Initializing	0
Initial Reaction		RB7F63292_RL-1054		1 MNXM1@MNXC3 + 1 MNXM567@MNXC3 + 1 MNXM7@MNXC3 <-- 1 MNXM333@MNXC3 + 1 MNXM3@MNXC3	KIME_YEAST	-999999	0	0	Initializing	0
Initial Reaction		RAFB654F_RL-1005		1 MNXM1@MNXC3 + 1 MNXM57@MNXC3 + 1 MNXM7@MNXC3 + 1 MNXM9@MNXC3 <-- 1 MNXM29@MNXC3 + 1 MNXM3@MNXC3 + 1 MNXM412@MNXC3	GSHB_YEAST	-999999	0	0	Initializing	0
Initial Reaction		RB922A748_B-1065		1 MNXM1@MNXC3 + 1 MNXM58@MNXC3 + 1 MNXM7@MNXC3 <==> 1 MNXM287@MNXC3 + 1 MNXM9@MNXC3	APA1_YEAST	-999999	999999	0	Initializing	0
Initial Reaction		R3FB7A5C0_RL-307		1 MNXM1@MNXC3 + 1 MNXM5@MNXC3 + 1 MNXM7@MNXC3 <-- 1 MNXM3@MNXC3 + 1 MNXM8@MNXC3	POS5_YEAST	-999999	0	0	Initializing	0
Initial Reaction		R3FB7A5C0_RL-308		1 MNXM1@MNXC3 + 1 MNXM5@MNXC3 + 1 MNXM7@MNXC3 <-- 1 MNXM3@MNXC3 + 1 MNXM8@MNXC3	UTR1_YEAST	-999999	0	0	Initializing	0
Initial Reaction		R3FB7A5C0_RL-309		1 MNXM1@MNXC3 + 1 MNXM5@MNXC3 + 1 MNXM7@MNXC3 <-- 1 MNXM3@MNXC3 + 1 MNXM8@MNXC3	YEF1_YEAST	-999999	0	0	Initializing	0
Initial Reaction		RC94E05B9_LR-1167		1 MNXM1@MNXC3 + 1 MNXM611@MNXC3 + 1 MNXM6@MNXC3 --> 1 MNXM5@MNXC3 + 1 MNXM602@MNXC3	ARO1_YEAST	0	999999	0	Initializing	0
Initial Reaction		R6C887514_LR-619		1 MNXM1@MNXC3 + 1 MNXM62@MNXC3 + 1 isoiIN800335@MNXC3 --> 1 isoiIN800534@MNXC3	AUR1_YEAST	0	999999	0	Initializing	0
Initial Reaction		RE9279400_RL-1399		1 MNXM1@MNXC3 + 1 MNXM62@MNXC3 + 1 isoiIN800335@MNXC3 <-- 1 MNXM308@MNXC3 + 1 isoiIN800534@MNXC3	ISC1_YEAST	-999999	0	0	Initializing	0
Initial Reaction		RA5A2C0E1_LR-936		1 MNXM1@MNXC3 + 1 MNXM62@MNXC3 + 1 isoiIN800649@MNXC3 --> 1 isoiIN800532@MNXC3	IPT1_YEAST	0	999999	0	Initializing	0
Initial Reaction		R66F5B9F1_LR-585		1 MNXM1@MNXC3 + 1 MNXM62@MNXC3 + 1 isoiIN800650@MNXC3 --> 1 isoiIN800533@MNXC3	IPT1_YEAST	0	999999	0	Initializing	0
Initial Reaction		RC19D91CA_LR-1111		1 MNXM1@MNXC3 + 1 MNXM62@MNXC3 + 1 isoiIN800746@MNXC3 --> 1 isoiIN800535@MNXC3	AUR1_YEAST	0	999999	0	Initializing	0
Initial Reaction		RD8D3417B_RL-1278		1 MNXM1@MNXC3 + 1 MNXM651@MNXC3 + 1 MNXM7@MNXC3 <-- 1 MNXM3@MNXC3 + 1 MNXM89621@MNXC3	GENE6P21_YEAST	-999999	0	0	Initializing	0
Initial Reaction		RD8D3417B_RL-1279		1 MNXM1@MNXC3 + 1 MNXM651@MNXC3 + 1 MNXM7@MNXC3 <-- 1 MNXM3@MNXC3 + 1 MNXM89621@MNXC3	GENE6P22_YEAST	-999999	0	0	Initializing	0
Initial Reaction		R923AD9F1_RL-822		1 MNXM1@MNXC3 + 1 MNXM66@MNXC3 + 1 MNXM7@MNXC3 <-- 1 MNXM3@MNXC3 + 1 MNXM89612@MNXC3	GLPK_YEAST	-999999	0	0	Initializing	0
Initial Reaction		RF56A87AE_RL-1477		1 MNXM1@MNXC3 + 1 MNXM6@MNXC3 + 1 MNXM778@MNXC3 <-- 1 MNXM5@MNXC3 + 1 MNXM90811@MNXC3	ARA1_YEAST	-999999	0	0	Initializing	0
Initial Reaction		R79217DFB_LR-683		1 MNXM1@MNXC3 + 1 MNXM6@MNXC3 + 1 MNXM8487@MNXC3 --> 1 MNXM245@MNXC3 + 1 MNXM5@MNXC3 + 1 MNXM9@MNXC3	PROA_YEAST	0	999999	0	Initializing	0
Initial Reaction		RFD287F73_LR-1523		1 MNXM1@MNXC3 + 1 MNXM6@MNXC3 + 1 MNXM959@MNXC3 --> 1 MNXM593@MNXC3 + 1 MNXM5@MNXC3	PANE_YEAST	0	999999	0	Initializing	0
Initial Reaction		R1A78C91E_B-60		1 MNXM1@MNXC3 + 1 MNXM6@MNXC3 + 1 isoiIN800209@MNXC3 <==> 1 MNXM5@MNXC3 + 1 MNXM8334@MNXC3	FAS2_YEAST	-999999	999999	0	Initializing	0
Initial Reaction		R62CDDB07_B-547		1 MNXM70@MNXC2 <==> 1 MNXM70@MNXC3	ALP1_YEAST	-999999	999999	0	Initializing	0
Initial Reaction		R62CDDB07_B-548		1 MNXM70@MNXC2 <==> 1 MNXM70@MNXC3	CAN1_YEAST	-999999	999999	0	Initializing	0
Initial Reaction		R62CDDB07_B-549		1 MNXM70@MNXC2 <==> 1 MNXM70@MNXC3	GAP1_YEAST	-999999	999999	0	Initializing	0
Initial Reaction		R1BD8A58B_LR-73		1 MNXM1@MNXC3 + 1 MNXM73@MNXC3 + 1 MNXM7@MNXC3 --> 1 MNXM23@MNXC3 + 1 MNXM3@MNXC3	KPYK1_YEAST	0	999999	0	Initializing	0
Initial Reaction		R1BD8A58B_LR-74		1 MNXM1@MNXC3 + 1 MNXM73@MNXC3 + 1 MNXM7@MNXC3 --> 1 MNXM23@MNXC3 + 1 MNXM3@MNXC3	KPYK2_YEAST	0	999999	0	Initializing	0
Initial Reaction		R5B0688D8_RL-492		1 MNXM1@MNXC3 + 1 MNXM77@MNXC3 + 1 MNXM7@MNXC3 <-- 1 MNXM3@MNXC3 + 1 MNXM460@MNXC3	DAK1_YEAST	-999999	0	0	Initializing	0
Initial Reaction		R5B0688D8_RL-493		1 MNXM1@MNXC3 + 1 MNXM77@MNXC3 + 1 MNXM7@MNXC3 <-- 1 MNXM3@MNXC3 + 1 MNXM460@MNXC3	DAK2_YEAST	-999999	0	0	Initializing	0
Initial Reaction		R58B9A1D7_B-466		1 MNXM78@MNXC2 <==> 1 MNXM78@MNXC3	GAP1_YEAST	-999999	999999	0	Initializing	0
Initial Reaction		R58B9A1D7_B-467		1 MNXM78@MNXC2 <==> 1 MNXM78@MNXC3	LYP1_YEAST	-999999	999999	0	Initializing	0
Initial Reaction		RB0F95BA6_RL-1017		1 MNXM1@MNXC3 + 1 MNXM790@MNXC3 + 1 MNXM7@MNXC3 <-- 1 MNXM3@MNXC3 + 1 MNXM874@MNXC3	THI20_YEAST	-999999	0	0	Initializing	0
Initial Reaction		RB0F95BA6_RL-1018		1 MNXM1@MNXC3 + 1 MNXM790@MNXC3 + 1 MNXM7@MNXC3 <-- 1 MNXM3@MNXC3 + 1 MNXM874@MNXC3	THI21_YEAST	-999999	0	0	Initializing	0
Initial Reaction		RB0F95BA6_RL-1019		1 MNXM1@MNXC3 + 1 MNXM790@MNXC3 + 1 MNXM7@MNXC3 <-- 1 MNXM3@MNXC3 + 1 MNXM874@MNXC3	THI22_YEAST	-999999	0	0	Initializing	0
Initial Reaction		RA6C72DA8_RL-944		1 MNXM1@MNXC3 + 1 MNXM7@MNXC3 + 1 MNXM80@MNXC3 <-- 1 MNXM288@MNXC3 + 1 MNXM3@MNXC3	URK1_YEAST	-999999	0	0	Initializing	0
Initial Reaction		R973E9D4F_RL-857		1 MNXM1@MNXC3 + 1 MNXM7@MNXC3 + 1 MNXM960@MNXC3 <-- 1 MNXM3@MNXC3 + 1 MNXM962@MNXC3	THI6_YEAST	-999999	0	0	Initializing	0
Initial Reaction		RFEC5E946_LR-1535		1 MNXM1@MNXC3 + 1 MNXM80@MNXC3 --> 1 MNXM288@MNXC3 + 1 MNXM9@MNXC3		0	999999	0	Initializing	0
Initial Reaction		R36162E58_B-238		1 MNXM1@MNXC3 + 1 MNXM892@MNXC3 <==> 1 MNXM261@MNXC3	PMG1_YEAST	-999999	999999	0	Initializing	0
Initial Reaction		RFC3038A8_RL-1519		1 MNXM1@MNXC3 + 1 MNXM89948@MNXC3 <-- 1 MNXM1@MNXC4 + 1 MNXM89948@MNXC4		-999999	0	0	Initializing	0
Initial Reaction		RDB0BD318_B-1314		1 MNXM1@MNXC3 + 1 MNXM90553@MNXC3 + 1 MNXM9@MNXC4 <==> 1 MNXM1@MNXC4 + 1 MNXM90553@MNXC4 + 1 MNXM9@MNXC3	DIC1_YEAST	-999999	999999	0	Initializing	0
Initial Reaction		R1562596E_B-27		1 MNXM1@MNXC3 + 1 MNXM952@MNXC3 <==> 1 MNXM39@MNXC3 + 1 MNXM57@MNXC3	SFGH_YEAST	-999999	999999	0	Initializing	0
Initial Reaction		RD2B70E52_B-1223		1 MNXM9@MNXC2 <==> 1 MNXM9@MNXC3	PHO84_YEAST	-999999	999999	0	Initializing	0
Initial Reaction		RD2B70E52_B-1224		1 MNXM9@MNXC2 <==> 1 MNXM9@MNXC3	PHO90_YEAST	-999999	999999	0	Initializing	0
Initial Reaction		RD2B70E52_B-1225		1 MNXM9@MNXC2 <==> 1 MNXM9@MNXC3	PHO91_YEAST	-999999	999999	0	Initializing	0
Initial Reaction		R48173157_B-357		1 MNXM1@MNXC3 + 1 MNXM9@MNXC4 <==> 1 MNXM2@MNXC4 + 1 MNXM9@MNXC3	PIC2_YEAST	-999999	999999	0	Initializing	0
Initial Reaction		R3B779B2_LR-279		1 MNXM1@MNXC3 + 1 isoiIN800335@MNXC3 --> 1 MNXM302@MNXC3	YDC1_YEAST	0	999999	0	Initializing	0
Initial Reaction		R3B779B2_LR-280		1 MNXM1@MNXC3 + 1 isoiIN800335@MNXC3 --> 1 MNXM302@MNXC3	YPC1_YEAST	0	999999	0	Initializing	0
Initial Reaction		RD9107AC9_LR-1280		1 MNXM1@MNXC3 + 1 isoiIN800746@MNXC3 --> 1 MNXM914@MNXC3	YDC1_YEAST	0	999999	0	Initializing	0
Initial Reaction		RD9107AC9_LR-1281		1 MNXM1@MNXC3 + 1 isoiIN800746@MNXC3 --> 1 MNXM914@MNXC3	YPC1_YEAST	0	999999	0	Initializing	0
Initial Reaction		RFFBFD22B_B-1542		1 MNXM1@MNXC4 + 1 MNXM221@MNXC4 + 1 MNXM31@MNXC4 <==> 1 MNXM201@MNXC4 + 1 MNXM53@MNXC4	PSS_YEAST	-999999	999999	0	Initializing	0
Initial Reaction		R654C5971_B-568		1 MNXM1@MNXC4 + 1 MNXM23766@MNXC4 + 1 MNXM6@MNXC4 <==> 1 MNXM23586@MNXC4 + 1 MNXM5@MNXC4	ETR1_YEAST	-999999	999999	0	Initializing	0
Initial Reaction		R56DFF777_LR-447		1 MNXM1@MNXC4 + 1 MNXM237@MNXC4 + 1 MNXM3@MNXC4 --> 1 MNXM318@MNXC4 + 1 MNXM7@MNXC4 + 1 MNXM9@MNXC4		0	999999	0	Initializing	0
Initial Reaction		R9BA96700_B-876		1 MNXM1@MNXC4 + 1 MNXM2440@MNXC4 + 1 MNXM38@MNXC4 <==> 1 MNXM90307@MNXC4 + 1 MNXM96415@MNXC4	SDH3_YEAST	-999999	999999	0	Initializing	0
Initial Reaction		R5F7FC2AB_B-526		1 MNXM1@MNXC4 + 1 MNXM24502@MNXC4 + 1 MNXM6@MNXC4 <==> 1 MNXM23683@MNXC4 + 1 MNXM5@MNXC4	ETR1_YEAST	-999999	999999	0	Initializing	0
Initial Reaction		RD58765EA_B-1243		1 MNXM1@MNXC4 + 1 MNXM25602@MNXC4 + 1 MNXM6@MNXC4 <==> 1 MNXM25370@MNXC4 + 1 MNXM5@MNXC4	FABG_YEAST	-999999	999999	0	Initializing	0
Initial Reaction		RE1E65903_LR-1344		1 MNXM1@MNXC4 + 1 MNXM281@MNXC4 + 1 MNXM6@MNXC4 --> 1 MNXM5@MNXC4 + 1 MNXM79@MNXC4	DYR_YEAST	0	999999	0	Initializing	0
Initial Reaction		RD70CB0B5_B-1252		1 MNXM1@MNXC4 + 1 MNXM28221@MNXC4 + 1 MNXM6@MNXC4 <==> 1 MNXM25221@MNXC4 + 1 MNXM5@MNXC4	ETR1_YEAST	-999999	999999	0	Initializing	0
Initial Reaction		R19C3423F_B-56		1 MNXM1@MNXC4 + 1 MNXM28933@MNXC4 + 1 MNXM6@MNXC4 <==> 1 MNXM27066@MNXC4 + 1 MNXM5@MNXC4	FABG_YEAST	-999999	999999	0	Initializing	0
Initial Reaction		R92C98D54_B-828		1 MNXM1@MNXC4 + 1 MNXM29072@MNXC4 + 1 MNXM6@MNXC4 <==> 1 MNXM25932@MNXC4 + 1 MNXM5@MNXC4	ETR1_YEAST	-999999	999999	0	Initializing	0
Initial Reaction		R45A927F0_B-348		1 MNXM1@MNXC4 + 1 MNXM31@MNXC4 + 1 MNXM871@MNXC4 <==> 1 MNXM201@MNXC4 + 1 MNXM66@MNXC4	PGPS1_YEAST	-999999	999999	0	Initializing	0
Initial Reaction		R43F32C30_LR-337		1 MNXM1@MNXC4 + 1 MNXM38@MNXC4 + 1 MNXM93@MNXC3 --> 1 MNXM1@UNKCOMP + 1 MNXM25@MNXC3 + 1 MNXM96415@MNXC4	FRDS_YEAST	0	999999	0	Initializing	0
Initial Reaction		R8D0440A3_RL-778		1 MNXM1@MNXC4 + 1 MNXM5@MNXC4 + 1 MNXM7@MNXC4 <-- 1 MNXM3@MNXC4 + 1 MNXM8@MNXC4	POS5_YEAST	-999999	0	0	Initializing	0
Initial Reaction		R8D0440A3_RL-779		1 MNXM1@MNXC4 + 1 MNXM5@MNXC4 + 1 MNXM7@MNXC4 <-- 1 MNXM3@MNXC4 + 1 MNXM8@MNXC4	UTR1_YEAST	-999999	0	0	Initializing	0
Initial Reaction		R8D0440A3_RL-780		1 MNXM1@MNXC4 + 1 MNXM5@MNXC4 + 1 MNXM7@MNXC4 <-- 1 MNXM3@MNXC4 + 1 MNXM8@MNXC4	YEF1_YEAST	-999999	0	0	Initializing	0
Initial Reaction		RF2D8F46F_LR-1448		1 MNXM1@MNXC4 + 1 MNXM6@MNXC4 + 1 MNXM959@MNXC4 --> 1 MNXM593@MNXC4 + 1 MNXM5@MNXC4	ILV5_YEAST	0	999999	0	Initializing	0
Initial Reaction		R9ECF2C55_B-898		1 MNXM1@MNXC4 + 1 MNXM6@MNXC4 + 1 isoiIN800210@MNXC4 <==> 1 MNXM5@MNXC4 + 1 MNXM8334@MNXC4	FABG_YEAST	-999999	999999	0	Initializing	0
Initial Reaction		R910B980C_B-814		1 MNXM20@MNXC3 + 1 MNXM231@MNXC3 <==> 1 MNXM439@MNXC3 + 1 MNXM89557@MNXC3	BCA2_YEAST	-999999	999999	0	Initializing	0
Initial Reaction		R47B7A297_B-354		1 MNXM20@MNXC3 + 1 MNXM268@MNXC3 <==> 1 MNXM263@MNXC3 + 1 MNXM89557@MNXC3		-999999	999999	0	Initializing	0
Initial Reaction		R98D4EF19_B-867		1 MNXM20@MNXC3 + 1 MNXM32@MNXC3 <==> 1 MNXM23@MNXC3 + 1 MNXM89557@MNXC3	ALAT_YEAST	-999999	999999	0	Initializing	0
Initial Reaction		R57BBA729_B-459		1 MNXM20@MNXC3 + 1 MNXM42@MNXC3 <==> 1 MNXM46@MNXC3 + 1 MNXM89557@MNXC3	AATC_YEAST	-999999	999999	0	Initializing	0
Initial Reaction		R9AD672BD_RL-872		1 MNXM20@MNXC3 + 1 MNXM4752@MNXC3 <-- 1 MNXM541@MNXC3 + 1 MNXM89557@MNXC3	SERC_YEAST	-999999	0	0	Initializing	0
Initial Reaction		RBCF0DD64_B-1092		1 MNXM20@MNXC3 + 1 MNXM97@MNXC3 <==> 1 MNXM210@MNXC3 + 1 MNXM89557@MNXC3	ARO9_YEAST	-999999	999999	0	Initializing	0
Initial Reaction		REFCE609B_LR-1434		1 MNXM215@MNXC3 --> 1 MNXM540@MNXC3	INO1_YEAST	0	999999	0	Initializing	0
Initial Reaction		R586B2006_B-463		1 MNXM215@MNXC3 <==> 1 MNXM508@MNXC3	G6PI_YEAST	-999999	999999	0	Initializing	0
Initial Reaction		R5675A479_B-446		1 MNXM215@MNXC3 <==> 1 MNXM89621@MNXC3	G6PI_YEAST	-999999	999999	0	Initializing	0
Initial Reaction		RD4B5C6CA_B-1238		1 MNXM215@MNXC3 <==> 1 MNXM96@MNXC3	PGM1_YEAST	-999999	999999	0	Initializing	0
Initial Reaction		RD4B5C6CA_B-1239		1 MNXM215@MNXC3 <==> 1 MNXM96@MNXC3	PGM2_YEAST	-999999	999999	0	Initializing	0
Initial Reaction		RE35F4C79_RL-1370		1 MNXM216@MNXC3 + 1 MNXM527@MNXC3 <-- 1 MNXM8@MNXC3		-999999	0	0	Initializing	0
Initial Reaction		R3373B4E_RL-224		1 MNXM216@MNXC4 + 1 MNXM527@MNXC4 <-- 1 MNXM8@MNXC4		-999999	0	0	Initializing	0
Initial Reaction		R3B0400F0_B-277		1 MNXM220@MNXC3 + 1 MNXM3@MNXC3 <==> 1 MNXM63@MNXC3 + 1 MNXM7@MNXC3	NDK_YEAST	-999999	999999	0	Initializing	0
Initial Reaction		R238B1509_B-121		1 MNXM220@MNXC3 + 1 MNXM7@MNXC3 <==> 1 MNXM31@MNXC3 + 1 MNXM3@MNXC3		-999999	999999	0	Initializing	0
Initial Reaction		R5113760D_RL-409		1 MNXM220@MNXC3 + 1 isoiIN800411@MNXC3 <-- 1 MNXM63@MNXC3 + 1 MNXM90977@MNXC3	YM13C_YEAST	-999999	0	0	Initializing	0
Initial Reaction		RB8316697_B-1057		1 MNXM22@MNXC3 + 1 MNXM235@MNXC3 <==> 1 MNXM252@MNXC3 + 1 MNXM66139@MNXC3	PYRD_YEAST	-999999	999999	0	Initializing	0
Initial Reaction		RD43F644D_B-1233		1 MNXM22@MNXC3 + 1 MNXM311@MNXC3 <==> 1 MNXM419@MNXC3 + 1 MNXM66139@MNXC3	PDX3_YEAST	-999999	999999	0	Initializing	0
Initial Reaction		R476285C2_RL-351		1 MNXM22@MNXC3 + 1 isoiIN800890@MNXC3 <-- 1 MNXM66139@MNXC3 + 1 isoiIN800869@MNXC3	ACOX_YEAST	-999999	0	0	Initializing	0
Initial Reaction		R1B5737E1_RL-66		1 MNXM22@MNXC3 + 1 isoiIN800892@MNXC3 <-- 1 MNXM66139@MNXC3 + 1 isoiIN800507@MNXC3	ACOX_YEAST	-999999	0	0	Initializing	0
Initial Reaction		R9E5E2FDE_RL-895		1 MNXM22@MNXC3 + 1 isoiIN800893@MNXC3 <-- 1 MNXM66139@MNXC3 + 1 isoiIN800723@MNXC3	ACOX_YEAST	-999999	0	0	Initializing	0
Initial Reaction		RFF5D4E66_RL-1538		1 MNXM22@MNXC3 + 1 isoiIN800894@MNXC3 <-- 1 MNXM66139@MNXC3 + 1 isoiIN800720@MNXC3	ACOX_YEAST	-999999	0	0	Initializing	0
Initial Reaction		R80A4D6B_RL-710		1 MNXM22@MNXC3 + 1 isoiIN800901@MNXC3 <-- 1 MNXM66139@MNXC3 + 1 isoiIN800444@MNXC3	ACOX_YEAST	-999999	0	0	Initializing	0
Initial Reaction		R12A7DB14_RL-14		1 MNXM22@MNXC3 + 1 isoiIN800910@MNXC3 <-- 1 MNXM233@MNXC3 + 1 MNXM66139@MNXC3	ACOX_YEAST	-999999	0	0	Initializing	0
Initial Reaction		R5EF6C148_RL-517		1 MNXM22@MNXC3 + 1 isoiIN800913@MNXC3 <-- 1 MNXM553@MNXC3 + 1 MNXM66139@MNXC3	ACOX_YEAST	-999999	0	0	Initializing	0
Initial Reaction		R5A65F96F_B-489		1 MNXM234@MNXC3 + 1 MNXM3@MNXC3 <==> 1 MNXM572@MNXC3 + 1 MNXM7@MNXC3	UMPK_YEAST	-999999	999999	0	Initializing	0
Initial Reaction		R267B6ABF_B-143		1 MNXM23586@MNXC3 <==> 1 MNXM23586@MNXC4		-999999	999999	0	Initializing	0
Initial Reaction		R5F5581A_B-525		1 MNXM235@MNXC3 + 1 MNXM90307@MNXC4 <==> 1 MNXM2440@MNXC4 + 1 MNXM252@MNXC3	PYRD_YEAST	-999999	999999	0	Initializing	0
Initial Reaction		R6A8FFB5B_B-605		1 MNXM23683@MNXC3 <==> 1 MNXM23683@MNXC4		-999999	999999	0	Initializing	0
Initial Reaction		R52A90450_B-425		1 MNXM237@MNXC3 + 1 MNXM365@MNXC3 <==> 1 MNXM456@MNXC3 + 1 MNXM79@MNXC3	PUR91_YEAST	-999999	999999	0	Initializing	0
Initial Reaction		R52A90450_B-426		1 MNXM237@MNXC3 + 1 MNXM365@MNXC3 <==> 1 MNXM456@MNXC3 + 1 MNXM79@MNXC3	PUR92_YEAST	-999999	999999	0	Initializing	0
Initial Reaction		RE79178DF_RL-1392		1 MNXM237@MNXC3 + 1 MNXM7@MNXC3 + 1 MNXM9@MNXC3 <-- 1 MNXM39@MNXC3 + 1 MNXM3@MNXC3 + 1 MNXM79@MNXC3	C1TC_YEAST	-999999	0	0	Initializing	0
Initial Reaction		RDF2AA9F3_B-1332		1 MNXM237@MNXC3 <==> 1 MNXM511@MNXC3	C1TC_YEAST	-999999	999999	0	Initializing	0
Initial Reaction		RCE2AEAF7_LR-1197		1 MNXM237@MNXC4 + 1 MNXM28@MNXC4 --> 1 MNXM79@MNXC4 + 1 MNXM95381@MNXC4	FMT_YEAST	0	999999	0	Initializing	0
Initial Reaction		RB0222F2C_RL-1009		1 MNXM237@MNXC4 + 1 MNXM7@MNXC4 + 1 MNXM9@MNXC4 <-- 1 MNXM39@MNXC4 + 1 MNXM3@MNXC4 + 1 MNXM79@MNXC4	C1TM_YEAST	-999999	0	0	Initializing	0
Initial Reaction		R28A9BA08_B-166		1 MNXM237@MNXC4 <==> 1 MNXM511@MNXC4	C1TM_YEAST	-999999	999999	0	Initializing	0
Initial Reaction		R3235F5F6_RL-218		1 MNXM23842@MNXC3 <-- 1 MNXM27066@MNXC3	FAS1_YEAST	-999999	0	0	Initializing	0
Initial Reaction		RDAE8F8FB_RL-1313		1 MNXM23842@MNXC4 <-- 1 MNXM27066@MNXC4	HTD2_YEAST	-999999	0	0	Initializing	0
Initial Reaction		RE2C5833B_B-1350		1 MNXM238@MNXC3 <==> 1 MNXM238@MNXC4		-999999	999999	0	Initializing	0
Initial Reaction		RB54E9D3D_B-1039		1 MNXM23@MNXC3 + 1 MNXM29@MNXC3 <==> 1 MNXM32@MNXC3 + 1 MNXM69@MNXC3	AGX1_YEAST	-999999	999999	0	Initializing	0
Initial Reaction		R6A283447_B-603		1 MNXM23@MNXC3 <==> 1 MNXM23@MNXC4		-999999	999999	0	Initializing	0
Initial Reaction		RFB7C53C6_RL-1514		1 MNXM24297@MNXC3 <-- 1 MNXM7733@MNXC3	FAS1_YEAST	-999999	0	0	Initializing	0
Initial Reaction		RC1F825_RL-1115		1 MNXM24297@MNXC4 <-- 1 MNXM7733@MNXC4	HTD2_YEAST	-999999	0	0	Initializing	0
Initial Reaction		RD16537FF_RL-1215		1 MNXM242@MNXC3 + 1 MNXM259@MNXC3 <-- 1 MNXM401@MNXC3	URH1_YEAST	-999999	0	0	Initializing	0
Initial Reaction		RAB66BF02_RL-975		1 MNXM24502@MNXC3 <-- 1 MNXM25370@MNXC3	FAS1_YEAST	-999999	0	0	Initializing	0
Initial Reaction		R43BBB20F_RL-334		1 MNXM24502@MNXC4 <-- 1 MNXM25370@MNXC4	HTD2_YEAST	-999999	0	0	Initializing	0
Initial Reaction		RB98B1536_B-1071		1 MNXM245@MNXC3 <==> 1 MNXM301@MNXC3		-999999	999999	0	Initializing	0
Initial Reaction		R4E0806CD_B-394		1 MNXM245@MNXC4 <==> 1 MNXM301@MNXC4		-999999	999999	0	Initializing	0
Initial Reaction		R619A5478_LR-535		1 MNXM248@MNXC3 --> 1 MNXM308@MNXC3 + 1 isoiIN800217@MNXC3	TGL2_YEAST	0	999999	0	Initializing	0
Initial Reaction		R619A5478_LR-536		1 MNXM248@MNXC3 --> 1 MNXM308@MNXC3 + 1 isoiIN800217@MNXC3	TGL3_YEAST	0	999999	0	Initializing	0
Initial Reaction		R619A5478_LR-537		1 MNXM248@MNXC3 --> 1 MNXM308@MNXC3 + 1 isoiIN800217@MNXC3	TGL4_YEAST	0	999999	0	Initializing	0
Initial Reaction		R619A5478_LR-538		1 MNXM248@MNXC3 --> 1 MNXM308@MNXC3 + 1 isoiIN800217@MNXC3	TGL5_YEAST	0	999999	0	Initializing	0
Initial Reaction		RC84A09D3_B-1161		1 MNXM25221@MNXC3 <==> 1 MNXM25221@MNXC4		-999999	999999	0	Initializing	0
Initial Reaction		R3CAAEEF0_B-287		1 MNXM252@MNXC3 <==> 1 MNXM465@MNXC3	PYRC_YEAST	-999999	999999	0	Initializing	0
Initial Reaction		R5660F446_B-445		1 MNXM256@MNXC3 + 1 MNXM7@MNXC3 <==> 1 MNXM3@MNXC3 + 1 MNXM662@MNXC3		-999999	999999	0	Initializing	0
Initial Reaction		RFF274E2_LR-1536		1 MNXM256@MNXC3 --> 1 MNXM256@MNXC4	TPC1_YEAST	0	999999	0	Initializing	0
Initial Reaction		R3B222373_LR-278		1 MNXM2576@MNXC4 --> 1 MNXM29072@MNXC4	HTD2_YEAST	0	999999	0	Initializing	0
Initial Reaction		R15C9D23E_B-32		1 MNXM258@MNXC3 + 1 MNXM89621@MNXC3 <==> 1 MNXM271@MNXC3 + 1 MNXM74@MNXC3	TAL1_YEAST	-999999	999999	0	Initializing	0
Initial Reaction		R15C9D23E_B-33		1 MNXM258@MNXC3 + 1 MNXM89621@MNXC3 <==> 1 MNXM271@MNXC3 + 1 MNXM74@MNXC3	TAL2_YEAST	-999999	999999	0	Initializing	0
Initial Reaction		R4A227A92_B-369		1 MNXM25932@MNXC3 <==> 1 MNXM25932@MNXC4		-999999	999999	0	Initializing	0
Initial Reaction		R31E50170_B-213		1 MNXM259@MNXC4 + 1 MNXM295@MNXC4 <==> 1 MNXM401@MNXC4 + 1 MNXM9@MNXC4	PNPH_YEAST	-999999	999999	0	Initializing	0
Initial Reaction		RC196FD81_RL-1108		1 MNXM25@MNXC3 + 1 MNXM69@MNXC3 <-- 1 MNXM89661@MNXC3	ACEA_YEAST	-999999	0	0	Initializing	0
Initial Reaction		RC196FD81_RL-1109		1 MNXM25@MNXC3 + 1 MNXM69@MNXC3 <-- 1 MNXM89661@MNXC3	ACEB_YEAST	-999999	0	0	Initializing	0
Initial Reaction		RBCF9480F_B-1093		1 MNXM25@MNXC3 + 1 MNXM90553@MNXC4 <==> 1 MNXM25@MNXC4 + 1 MNXM90553@MNXC3	DIC1_YEAST	-999999	999999	0	Initializing	0
Initial Reaction		R7588E4E6_LR-674		1 MNXM25@MNXC3 + 1 MNXM93@MNXC4 --> 1 MNXM25@MNXC4 + 1 MNXM93@MNXC3	SFC1_YEAST	0	999999	0	Initializing	0
Initial Reaction		R57A89A21_B-454		1 MNXM25@MNXC4 + 1 MNXM96415@MNXC4 <==> 1 MNXM38@MNXC4 + 1 MNXM93@MNXC4	OSM1_YEAST	-999999	0	0	Initializing	0
Initial Reaction		R57A89A21_B-455		1 MNXM25@MNXC4 + 1 MNXM96415@MNXC4 <==> 1 MNXM38@MNXC4 + 1 MNXM93@MNXC4	SDH3_YEAST	-999999	999999	0	Initializing	0
Initial Reaction		RE1753432_B-1343		1 MNXM2608@MNXC3 <==> 1 MNXM89602@MNXC3 + 1 MNXM89612@MNXC3	YB34_YEAST	-999999	999999	0	Initializing	0
Initial Reaction		RDA985B71_B-1308		1 MNXM2645@MNXC3 <==> 1 MNXM2645@MNXC4		-999999	999999	0	Initializing	0
Initial Reaction		RBCD1B1DF_B-1089		1 MNXM266@MNXC3 + 1 MNXM3@MNXC3 <==> 1 MNXM411@MNXC3 + 1 MNXM7@MNXC3		-999999	999999	0	Initializing	0
Initial Reaction		R334E2E8B_RL-222		1 MNXM26@MNXC3 + 1 MNXM46309@MNXC3 <-- 1 MNXM46301@MNXC3	CDA1_YEAST	-999999	0	0	Initializing	0
Initial Reaction		R334E2E8B_RL-223		1 MNXM26@MNXC3 + 1 MNXM46309@MNXC3 <-- 1 MNXM46301@MNXC3	CDA2_YEAST	-999999	0	0	Initializing	0
Initial Reaction		RA0B9C5E6_RL-907		1 MNXM26@MNXC3 + 1 MNXM55@MNXC3 <-- 1 MNXM418@MNXC3 + 1 MNXM89582@MNXC3	CYSK_YEAST	-999999	0	0	Initializing	0
Initial Reaction		RF5992BA9_B-1483		1 MNXM26@MNXC3 <==> 1 MNXM26@MNXC4		-999999	999999	0	Initializing	0
Initial Reaction		R8948F8BA_B-753		1 MNXM281@MNXC3 <==> 1 MNXM281@MNXC4		-999999	999999	0	Initializing	0
Initial Reaction		RF24B4B8D_RL-1445		1 MNXM28221@MNXC3 <-- 1 MNXM7127@MNXC3	FAS1_YEAST	-999999	0	0	Initializing	0
Initial Reaction		R9F6E06E_RL-901		1 MNXM28221@MNXC4 <-- 1 MNXM7127@MNXC4	HTD2_YEAST	-999999	0	0	Initializing	0
Initial Reaction		R574EACC2_LR-453		1 MNXM283@MNXC3 + 1 MNXM308@MNXC3 --> 1 MNXM297@MNXC3 + 1 MNXM31@MNXC3	CPT1_YEAST	0	999999	0	Initializing	0
Initial Reaction		R1C46B7EC_B-81		1 MNXM285@MNXC3 <==> 1 MNXM285@MNXC4		-999999	999999	0	Initializing	0
Initial Reaction		R59B1EB02_B-488		1 MNXM286@MNXC3 + 1 MNXM7@MNXC3 <==> 1 MNXM374@MNXC3 + 1 MNXM3@MNXC3	NDK_YEAST	-999999	999999	0	Initializing	0
Initial Reaction		R7A97E0D2_LR-688		1 MNXM297@MNXC3 --> 1 isoiIN800217@MNXC3 + 1 isoiIN800482@MNXC3	NTE1_YEAST	0	999999	0	Initializing	0
Initial Reaction		R8E3B0DDA_B-795		1 MNXM29@MNXC3 <==> 1 MNXM29@MNXC4		-999999	999999	0	Initializing	0
Initial Reaction		R6847F716_B-591		1 MNXM303@MNXC2 <==> 1 MNXM303@MNXC3		-999999	999999	0	Initializing	0
Initial Reaction		R69F9E12B_B-601		1 MNXM303@MNXC3 <==> 1 MNXM303@MNXC4		-999999	999999	0	Initializing	0
Initial Reaction		R6916C9CB_LR-595		1 MNXM308@MNXC3 + 1 isoiIN800535@MNXC3 --> 1 isoiIN80043@MNXC3 + 1 isoiIN800746@MNXC3	ISC1_YEAST	0	999999	0	Initializing	0
Initial Reaction		R1CAEBB71_B-86		1 MNXM30@MNXC3 + 1 MNXM3@MNXC3 <==> 1 MNXM51@MNXC3 + 1 MNXM7@MNXC3	NDK_YEAST	-999999	999999	0	Initializing	0
Initial Reaction		R438A9DF2_B-333		1 MNXM313@MNXC3 <==> 1 MNXM340@MNXC3	AGM1_YEAST	-999999	999999	0	Initializing	0
Initial Reaction		R4ADB75DE_B-373		1 MNXM31@MNXC3 <==> 1 MNXM31@MNXC4		-999999	999999	0	Initializing	0
Initial Reaction		RCA9BE68F_RL-1179		1 MNXM325@MNXC3 <-- 1 MNXM429@MNXC3	SOL2_YEAST	-999999	0	0	Initializing	0
Initial Reaction		RCA9BE68F_RL-1180		1 MNXM325@MNXC3 <-- 1 MNXM429@MNXC3	SOL3_YEAST	-999999	0	0	Initializing	0
Initial Reaction		RCA9BE68F_RL-1181		1 MNXM325@MNXC3 <-- 1 MNXM429@MNXC3	SOL4_YEAST	-999999	0	0	Initializing	0
Initial Reaction		RCA9BE68F_RL-1182		1 MNXM325@MNXC3 <-- 1 MNXM429@MNXC3	YN034_YEAST	-999999	0	0	Initializing	0
Initial Reaction		RF01B7A96_LR-1435		1 MNXM32@MNXC3 + 1 MNXM57@MNXC3 --> 1 MNXM683@MNXC3 + 1 isoiIN800817@MNXC3	ECM38_YEAST	0	999999	0	Initializing	0
Initial Reaction		RE5A8E1EF_B-1379		1 MNXM333@MNXC3 <==> 1 MNXM333@MNXC4		-999999	999999	0	Initializing	0
Initial Reaction		R34C29F7A_B-232		1 MNXM336@MNXC3 + 1 MNXM50@MNXC3 <==> 1 MNXM89795@MNXC3 + 1 MNXM96@MNXC3	GAL7_YEAST	-999999	999999	0	Initializing	0
Initial Reaction		RE7186160_LR-1390		1 MNXM337@MNXC3 --> 1 MNXM503@MNXC3	CHMU_YEAST	0	999999	0	Initializing	0
Initial Reaction		RA1BF3EE5_B-914		1 MNXM344@MNXC3 + 1 MNXM7@MNXC3 <==> 1 MNXM3@MNXC3 + 1 MNXM436@MNXC3	NDK_YEAST	-999999	999999	0	Initializing	0
Initial Reaction		R4BAE2F7D_LR-384		1 MNXM345@MNXC3 + 1 MNXM66139@MNXC3 --> 1 MNXM691@MNXC3		0	999999	0	Initializing	0
Initial Reaction		R5130B2DE_B-410		1 MNXM349@MNXC2 <==> 1 MNXM349@MNXC3		-999999	999999	0	Initializing	0
Initial Reaction		R672F3859_RL-586		1 MNXM349@MNXC3 + 1 MNXM937@MNXC3 <-- 1 MNXM39043@MNXC3	FOL1_YEAST	-999999	0	0	Initializing	0
Initial Reaction		R16AA0DCC_B-43		1 MNXM360@MNXC3 + 1 MNXM7@MNXC3 <==> 1 MNXM3@MNXC3 + 1 MNXM411@MNXC3	NDK_YEAST	-999999	999999	0	Initializing	0
Initial Reaction		R93B51B78_B-831		1 MNXM365@MNXC3 + 1 MNXM93@MNXC3 <==> 1 MNXM607@MNXC3	PUR8_YEAST	-999999	999999	0	Initializing	0
Initial Reaction		RCED98FAD_RL-1202		1 MNXM370@MNXC3 + 1 MNXM89557@MNXC3 <-- 1 MNXM37@MNXC3 + 1 MNXM89621@MNXC3	GFA1_YEAST	-999999	0	0	Initializing	0
Initial Reaction		RB731764F_B-1048		1 MNXM370@MNXC3 <==> 1 MNXM969@MNXC3	AGM1_YEAST	-999999	999999	0	Initializing	0
Initial Reaction		RD1F58F26_B-1217		1 MNXM374@MNXC3 + 1 MNXM7@MNXC3 <==> 1 MNXM3@MNXC3 + 1 MNXM432@MNXC3		-999999	999999	0	Initializing	0
Initial Reaction		R9E00B4B1_B-893		1 MNXM38352@MNXC2 <==> 1 MNXM38352@MNXC3	AUS1_YEAST	-999999	999999	0	Initializing	0
Initial Reaction		REBF85BE8_B-1420		1 MNXM386@MNXC2 <==> 1 MNXM386@MNXC3		-999999	999999	0	Initializing	0
Initial Reaction		RC78F3BA2_RL-1157		1 MNXM388@MNXC3 + 1 MNXM7@MNXC3 + 1 MNXM9@MNXC3 <-- 1 MNXM3@MNXC3 + 1 MNXM568@MNXC3	PUR2_YEAST	-999999	0	0	Initializing	0
Initial Reaction		R32E3E7D6_RL-221		1 MNXM38@MNXC4 + 1 MNXM77@MNXC3 <-- 1 MNXM66@MNXC3 + 1 MNXM96415@MNXC4	GPDM_YEAST	-999999	0	0	Initializing	0
Initial Reaction		RD71EB8E0_B-1253		1 MNXM39@MNXC2 <==> 1 MNXM39@MNXC3		-999999	999999	0	Initializing	0
Initial Reaction		RF94BFB87_B-1499		1 MNXM3@MNXC3 + 1 MNXM495@MNXC3 <==> 1 MNXM423@MNXC3 + 1 MNXM7@MNXC3	NDK_YEAST	-999999	999999	0	Initializing	0
Initial Reaction		R815BFA1D_B-715		1 MNXM3@MNXC3 + 1 MNXM546@MNXC3 <==> 1 MNXM436@MNXC3 + 1 MNXM7@MNXC3	KGUA_YEAST	-999999	999999	0	Initializing	0
Initial Reaction		RFE6D1461_LR-1534		1 MNXM3@MNXC3 + 1 MNXM567@MNXC3 --> 1 MNXM689@MNXC3 + 1 MNXM7@MNXC3	ERG8_YEAST	0	999999	0	Initializing	0
Initial Reaction		R887C9CD5_B-749		1 MNXM3@MNXC3 + 1 MNXM572@MNXC3 <==> 1 MNXM452@MNXC3 + 1 MNXM7@MNXC3	NDK_YEAST	-999999	999999	0	Initializing	0
Initial Reaction		RD25D32D0_RL-1220		1 MNXM3@MNXC3 + 1 MNXM7@MNXC4 + 1 MNXM9@MNXC4 <-- 1 MNXM3@MNXC4 + 1 MNXM7@MNXC3 + 1 MNXM9@MNXC3	ADT1_YEAST	-999999	0	0	Initializing	0
Initial Reaction		RD25D32D0_RL-1221		1 MNXM3@MNXC3 + 1 MNXM7@MNXC4 + 1 MNXM9@MNXC4 <-- 1 MNXM3@MNXC4 + 1 MNXM7@MNXC3 + 1 MNXM9@MNXC3	ADT2_YEAST	-999999	0	0	Initializing	0
Initial Reaction		RD25D32D0_RL-1222		1 MNXM3@MNXC3 + 1 MNXM7@MNXC4 + 1 MNXM9@MNXC4 <-- 1 MNXM3@MNXC4 + 1 MNXM7@MNXC3 + 1 MNXM9@MNXC3	ADT3_YEAST	-999999	0	0	Initializing	0
Initial Reaction		REE1D02E7_LR-1429		1 MNXM3@MNXC3 + 1 MNXM89557@MNXC3 --> 1 MNXM7@MNXC3 + 1 MNXM8487@MNXC3	PROB_YEAST	0	999999	0	Initializing	0
Initial Reaction		RE88CFD57_B-1394		1 MNXM404@MNXC3 <==> 1 MNXM404@MNXC4		-999999	999999	0	Initializing	0
Initial Reaction		R8D513CD1_LR-782		1 MNXM408@MNXC2 --> 1 MNXM408@MNXC3		0	999999	0	Initializing	0
Initial Reaction		R92699EF2_LR-823		1 MNXM40995@MNXC3 --> 1 MNXM89602@MNXC3 + 1 MNXM99@MNXC3	YB34_YEAST	0	999999	0	Initializing	0
Initial Reaction		RAFECFB27_B-1008		1 MNXM417@MNXC3 <==> 1 MNXM74@MNXC3 + 1 MNXM77@MNXC3	ALF_YEAST	-999999	999999	0	Initializing	0
Initial Reaction		R88B5D1A7_LR-750		1 MNXM419@MNXC2 --> 1 MNXM419@MNXC3	TPN1_YEAST	0	999999	0	Initializing	0
Initial Reaction		R2AD1CA50_LR-179		1 MNXM421@MNXC3 + 1 MNXM937@MNXC3 --> 1 MNXM965@MNXC3	FOL1_YEAST	0	999999	0	Initializing	0
Initial Reaction		REF87AB12_B-1433		1 MNXM427@MNXC3 <==> 1 MNXM721@MNXC3	PMM_YEAST	-999999	999999	0	Initializing	0
Initial Reaction		RF28B41CF_B-1446		1 MNXM427@MNXC3 <==> 1 MNXM89621@MNXC3	MPI_YEAST	-999999	999999	0	Initializing	0
Initial Reaction		R5174CD24_B-412		1 MNXM42@MNXC3 <==> 1 MNXM42@MNXC4	AGC1_YEAST	-999999	999999	0	Initializing	0
Initial Reaction		RDF478E93_RL-1333		1 MNXM432@MNXC3 <-- 1 MNXM9931@MNXC3	PDE2_YEAST	-999999	0	0	Initializing	0
Initial Reaction		RC8453ADD_B-1160		1 MNXM439@MNXC3 <==> 1 MNXM439@MNXC4		-999999	999999	0	Initializing	0
Initial Reaction		R4EF470AB_B-399		1 MNXM469@MNXC3 + 1 MNXM89602@MNXC3 <==> 1 MNXM61338@MNXC3	YB34_YEAST	-999999	999999	0	Initializing	0
Initial Reaction		R8FAF7FE9_B-802		1 MNXM46@MNXC3 <==> 1 MNXM46@MNXC4	OAC1_YEAST	-999999	999999	0	Initializing	0
Initial Reaction		R614621D7_LR-532		1 MNXM478@MNXC3 --> 1 MNXM611@MNXC3	ARO1_YEAST	0	999999	0	Initializing	0
Initial Reaction		RE8F170CA_B-1397		1 MNXM482@MNXC2 <==> 1 MNXM482@MNXC3	AUS1_YEAST	-999999	999999	0	Initializing	0
Initial Reaction		RFC470A1B_RL-1520		1 MNXM4985@MNXC4 <-- 1 MNXM66139@MNXC4 + 1 isoiIN80072@MNXC4	COQ6_YEAST	-999999	0	0	Initializing	0
Initial Reaction		RD817A311_B-1274		1 MNXM508@MNXC3 <==> 1 MNXM89621@MNXC3	G6PI_YEAST	-999999	999999	0	Initializing	0
Initial Reaction		RE107DA39_B-1341		1 MNXM50@MNXC3 <==> 1 MNXM89795@MNXC3	GAL10_YEAST	-999999	999999	0	Initializing	0
Initial Reaction		R607B546C_B-528		1 MNXM52342@MNXC3 <==> 1 MNXM89602@MNXC3 + 1 MNXM919@MNXC3	YB34_YEAST	-999999	999999	0	Initializing	0
Initial Reaction		RF186A098_B-1443		1 MNXM52365@MNXC2 <==> 1 MNXM52365@MNXC3	AUS1_YEAST	-999999	999999	0	Initializing	0
Initial Reaction		R868A3354_LR-740		1 MNXM53@MNXC3 + 1 MNXM866@MNXC3 --> 1 MNXM74@MNXC3 + 1 MNXM94@MNXC3	TRP_YEAST	0	999999	0	Initializing	0
Initial Reaction		RB2387BD8_B-1028		1 MNXM53@MNXC3 <==> 1 MNXM53@MNXC4		-999999	999999	0	Initializing	0
Initial Reaction		R22135C3D_B-117		1 MNXM550@MNXC3 <==> 1 MNXM70@MNXC3 + 1 MNXM93@MNXC3	ARLY_YEAST	-999999	999999	0	Initializing	0
Initial Reaction		R1B8927C8_B-68		1 MNXM555@MNXC3 <==> 1 MNXM555@MNXC4		-999999	999999	0	Initializing	0
Initial Reaction		R5F2337F9_B-522		1 MNXM564@MNXC3 <==> 1 MNXM564@MNXC4		-999999	999999	0	Initializing	0
Initial Reaction		RA8ACF1E_B-964		1 MNXM5723@MNXC3 <==> 1 MNXM5723@MNXC4		-999999	999999	0	Initializing	0
Initial Reaction		R57AC783D_LR-456		1 MNXM5739@MNXC3 --> 1 MNXM922@MNXC3 + 1 isoiIN800217@MNXC3	TGL1_YEAST	0	999999	0	Initializing	0
Initial Reaction		R57AC783D_LR-457		1 MNXM5739@MNXC3 --> 1 MNXM922@MNXC3 + 1 isoiIN800217@MNXC3	YEH1_YEAST	0	999999	0	Initializing	0
Initial Reaction		R57AC783D_LR-458		1 MNXM5739@MNXC3 --> 1 MNXM922@MNXC3 + 1 isoiIN800217@MNXC3	YEH2_YEAST	0	999999	0	Initializing	0
Initial Reaction		R9382DC47_B-830		1 MNXM574@MNXC2 <==> 1 MNXM574@MNXC3	AUS1_YEAST	-999999	999999	0	Initializing	0
Initial Reaction		R4304D550_LR-327		1 MNXM584@MNXC2 --> 1 MNXM584@MNXC3	DAL5_YEAST	0	999999	0	Initializing	0
Initial Reaction		R75D4A951_B-676		1 MNXM584@MNXC3 <==> 1 MNXM91795@MNXC3	ALN_YEAST	-999999	999999	0	Initializing	0
Initial Reaction		REC424183_LR-1421		1 MNXM58@MNXC2 --> 1 MNXM58@MNXC3	SUL1_YEAST	0	999999	0	Initializing	0
Initial Reaction		REC424183_LR-1422		1 MNXM58@MNXC2 --> 1 MNXM58@MNXC3	SUL2_YEAST	0	999999	0	Initializing	0
Initial Reaction		REC424183_LR-1423		1 MNXM58@MNXC2 --> 1 MNXM58@MNXC3	YG35_YEAST	0	999999	0	Initializing	0
Initial Reaction		R1741EF66_LR-47		1 MNXM58@MNXC3 --> 1 MNXM58@MNXC4		0	999999	0	Initializing	0
Initial Reaction		R9C79F37F_RL-885		1 MNXM60326@MNXC3 <-- 1 isoiIN800295@MNXC3		-999999	0	0	Initializing	0
Initial Reaction		R8AA0C095_B-761		1 MNXM6439@MNXC3 <==> 1 MNXM6439@MNXC4		-999999	999999	0	Initializing	0
Initial Reaction		RC2AA49E1_LR-1119		1 MNXM6492@MNXC3 --> 1 MNXM99@MNXC3	BGL2_YEAST	0	999999	0	Initializing	0
Initial Reaction		RC2AA49E1_LR-1120		1 MNXM6492@MNXC3 --> 1 MNXM99@MNXC3	EXG1_YEAST	0	999999	0	Initializing	0
Initial Reaction		RC2AA49E1_LR-1121		1 MNXM6492@MNXC3 --> 1 MNXM99@MNXC3	EXG2_YEAST	0	999999	0	Initializing	0
Initial Reaction		RC2AA49E1_LR-1122		1 MNXM6492@MNXC3 --> 1 MNXM99@MNXC3	SPR1_YEAST	0	999999	0	Initializing	0
Initial Reaction		RC33A98B3_B-1130		1 MNXM66139@MNXC2 <==> 1 MNXM66139@MNXC3		-999999	999999	0	Initializing	0
Initial Reaction		R653790F3_LR-561		1 MNXM66139@MNXC3 + 1 isoiIN800723@MNXC3 --> 1 isoiIN800720@MNXC3	ACO1_YEAST	0	999999	0	Initializing	0
Initial Reaction		RB2A21DE9_LR-1030		1 MNXM66139@MNXC3 + 1 isoiIN80077@MNXC3 --> 1 isoiIN80073@MNXC3		0	999999	0	Initializing	0
Initial Reaction		RC62DE7C4_B-1151		1 MNXM66139@MNXC3 <==> 1 MNXM66139@MNXC4		-999999	999999	0	Initializing	0
Initial Reaction		R3A93B1C1_LR-273		1 MNXM66139@MNXC4 + 1 isoiIN80076@MNXC4 --> 1 isoiIN80074@MNXC4		0	999999	0	Initializing	0
Initial Reaction		R4D1DE9FC_LR-390		1 MNXM691@MNXC3 --> 1 MNXM708@MNXC3		0	999999	0	Initializing	0
Initial Reaction		RB8A84140_B-1061		1 MNXM714@MNXC2 <==> 1 MNXM714@MNXC3		-999999	999999	0	Initializing	0
Initial Reaction		RB916577D_B-1064		1 MNXM714@MNXC3 <==> 1 MNXM714@MNXC4		-999999	999999	0	Initializing	0
Initial Reaction		R9FED80B1_B-904		1 MNXM74@MNXC3 <==> 1 MNXM77@MNXC3	TPIS_YEAST	-999999	999999	0	Initializing	0
Initial Reaction		R8A080C49_B-758		1 MNXM75@MNXC2 <==> 1 MNXM75@MNXC3		-999999	999999	0	Initializing	0
Initial Reaction		RFBBC0CA5_B-1517		1 MNXM82334@MNXC2 <==> 1 MNXM82334@MNXC3	NAH1_YEAST	-999999	999999	0	Initializing	0
Initial Reaction		R8717672A_LR-743		1 MNXM82@MNXC3 + 1 isoiIN800534@MNXC3 --> 1 isoiIN800649@MNXC3	CSG2_YEAST	0	999999	0	Initializing	0
Initial Reaction		R8717672A_LR-744		1 MNXM82@MNXC3 + 1 isoiIN800534@MNXC3 --> 1 isoiIN800649@MNXC3	SUR1_YEAST	0	999999	0	Initializing	0
Initial Reaction		R4B55F6F2_LR-376		1 MNXM82@MNXC3 + 1 isoiIN800535@MNXC3 --> 1 isoiIN800650@MNXC3	CSG2_YEAST	0	999999	0	Initializing	0
Initial Reaction		R4B55F6F2_LR-377		1 MNXM82@MNXC3 + 1 isoiIN800535@MNXC3 --> 1 isoiIN800650@MNXC3	SUR1_YEAST	0	999999	0	Initializing	0
Initial Reaction		R2A45646E_LR-175		1 MNXM8334@MNXC3 --> 1 isoiIN800906@MNXC3	FAS1_YEAST	0	999999	0	Initializing	0
Initial Reaction		RA7745341_LR-953		1 MNXM8334@MNXC4 --> 1 isoiIN800907@MNXC4	HTD2_YEAST	0	999999	0	Initializing	0
Initial Reaction		RB9AAF84D_B-1072		1 MNXM891@MNXC3 <==> 1 MNXM891@MNXC4		-999999	999999	0	Initializing	0
Initial Reaction		R8505D20_B-734		1 MNXM891@MNXC3 <==> 1 MNXM985@MNXC3	LEUC_YEAST	-999999	999999	0	Initializing	0
Initial Reaction		RA7D0F293_B-955		1 MNXM89557@MNXC2 <==> 1 MNXM89557@MNXC3	AGP1_YEAST	-999999	999999	0	Initializing	0
Initial Reaction		RA7D0F293_B-956		1 MNXM89557@MNXC2 <==> 1 MNXM89557@MNXC3	AGP3_YEAST	-999999	999999	0	Initializing	0
Initial Reaction		RA7D0F293_B-957		1 MNXM89557@MNXC2 <==> 1 MNXM89557@MNXC3	DIP5_YEAST	-999999	999999	0	Initializing	0
Initial Reaction		RA7D0F293_B-958		1 MNXM89557@MNXC2 <==> 1 MNXM89557@MNXC3	GAP1_YEAST	-999999	999999	0	Initializing	0
Initial Reaction		RA7D0F293_B-959		1 MNXM89557@MNXC2 <==> 1 MNXM89557@MNXC3	STL1_YEAST	-999999	999999	0	Initializing	0
Initial Reaction		R6E27023B_LR-625		1 MNXM89602@MNXC2 --> 1 MNXM89602@MNXC3	GAL2_YEAST	0	999999	0	Initializing	0
Initial Reaction		R6E27023B_LR-626		1 MNXM89602@MNXC2 --> 1 MNXM89602@MNXC3	HXT10_YEAST	0	999999	0	Initializing	0
Initial Reaction		R6E27023B_LR-627		1 MNXM89602@MNXC2 --> 1 MNXM89602@MNXC3	HXT12_YEAST	0	999999	0	Initializing	0
Initial Reaction		R6E27023B_LR-628		1 MNXM89602@MNXC2 --> 1 MNXM89602@MNXC3	HXT14_YEAST	0	999999	0	Initializing	0
Initial Reaction		R6E27023B_LR-629		1 MNXM89602@MNXC2 --> 1 MNXM89602@MNXC3	HXT9_YEAST	0	999999	0	Initializing	0
Initial Reaction		R6E27023B_LR-630		1 MNXM89602@MNXC2 --> 1 MNXM89602@MNXC3	STL1_YEAST	0	999999	0	Initializing	0
Initial Reaction		R9EEDE1AD_B-899		1 MNXM89612@MNXC2 <==> 1 MNXM89612@MNXC3	FPS1_YEAST	-999999	999999	0	Initializing	0
Initial Reaction		RAD53E289_LR-985		1 MNXM89735@MNXC3 --> 2 MNXM99@MNXC3	IMA5_YEAST	0	999999	0	Initializing	0
Initial Reaction		RAD53E289_LR-986		1 MNXM89735@MNXC3 --> 2 MNXM99@MNXC3	MAL12_YEAST	0	999999	0	Initializing	0
Initial Reaction		RAD53E289_LR-987		1 MNXM89735@MNXC3 --> 2 MNXM99@MNXC3	MAL32_YEAST	0	999999	0	Initializing	0
Initial Reaction		RAD53E289_LR-988		1 MNXM89735@MNXC3 --> 2 MNXM99@MNXC3	MALX2_YEAST	0	999999	0	Initializing	0
Initial Reaction		RAD53E289_LR-989		1 MNXM89735@MNXC3 --> 2 MNXM99@MNXC3	MALX3_YEAST	0	999999	0	Initializing	0
Initial Reaction		RAD53E289_LR-990		1 MNXM89735@MNXC3 --> 2 MNXM99@MNXC3	MALX4_YEAST	0	999999	0	Initializing	0
Initial Reaction		R4151DDE_B-322		1 MNXM90553@MNXC3 <==> 1 MNXM93@MNXC3	FUMH_YEAST	-999999	999999	0	Initializing	0
Initial Reaction		R7B352EEE_B-690		1 MNXM90553@MNXC4 <==> 1 MNXM93@MNXC4	FUMH_YEAST	-999999	999999	0	Initializing	0
Initial Reaction		R8A072AA7_B-757		1 MNXM90811@MNXC2 <==> 1 MNXM90811@MNXC3		-999999	999999	0	Initializing	0
Initial Reaction		R1698B779_B-42		1 MNXM90941@MNXC2 <==> 1 MNXM90941@MNXC3		-999999	999999	0	Initializing	0
Initial Reaction		R58A5F7E1_B-465		1 MNXM913@MNXC2 <==> 1 MNXM913@MNXC3	AUS1_YEAST	-999999	999999	0	Initializing	0
Initial Reaction		R5C9C142B_LR-499		1 MNXM91795@MNXC2 --> 1 MNXM91795@MNXC3	DAL4_YEAST	0	999999	0	Initializing	0
Initial Reaction		RE34F48A7_LR-1354		1 MNXM919@MNXC2 --> 1 MNXM919@MNXC3	HXT10_YEAST	0	999999	0	Initializing	0
Initial Reaction		RE34F48A7_LR-1355		1 MNXM919@MNXC2 --> 1 MNXM919@MNXC3	HXT12_YEAST	0	999999	0	Initializing	0
Initial Reaction		RE34F48A7_LR-1356		1 MNXM919@MNXC2 --> 1 MNXM919@MNXC3	HXT13_YEAST	0	999999	0	Initializing	0
Initial Reaction		RE34F48A7_LR-1357		1 MNXM919@MNXC2 --> 1 MNXM919@MNXC3	HXT15_YEAST	0	999999	0	Initializing	0
Initial Reaction		RE34F48A7_LR-1358		1 MNXM919@MNXC2 --> 1 MNXM919@MNXC3	HXT16_YEAST	0	999999	0	Initializing	0
Initial Reaction		RE34F48A7_LR-1359		1 MNXM919@MNXC2 --> 1 MNXM919@MNXC3	HXT17_YEAST	0	999999	0	Initializing	0
Initial Reaction		RE34F48A7_LR-1360		1 MNXM919@MNXC2 --> 1 MNXM919@MNXC3	HXT1_YEAST	0	999999	0	Initializing	0
Initial Reaction		RE34F48A7_LR-1361		1 MNXM919@MNXC2 --> 1 MNXM919@MNXC3	HXT2_YEAST	0	999999	0	Initializing	0
Initial Reaction		RE34F48A7_LR-1362		1 MNXM919@MNXC2 --> 1 MNXM919@MNXC3	HXT3_YEAST	0	999999	0	Initializing	0
Initial Reaction		RE34F48A7_LR-1363		1 MNXM919@MNXC2 --> 1 MNXM919@MNXC3	HXT4_YEAST	0	999999	0	Initializing	0
Initial Reaction		RE34F48A7_LR-1364		1 MNXM919@MNXC2 --> 1 MNXM919@MNXC3	HXT5_YEAST	0	999999	0	Initializing	0
Initial Reaction		RE34F48A7_LR-1365		1 MNXM919@MNXC2 --> 1 MNXM919@MNXC3	HXT6_YEAST	0	999999	0	Initializing	0
Initial Reaction		RE34F48A7_LR-1366		1 MNXM919@MNXC2 --> 1 MNXM919@MNXC3	HXT7_YEAST	0	999999	0	Initializing	0
Initial Reaction		RE34F48A7_LR-1367		1 MNXM919@MNXC2 --> 1 MNXM919@MNXC3	HXT8_YEAST	0	999999	0	Initializing	0
Initial Reaction		RE34F48A7_LR-1368		1 MNXM919@MNXC2 --> 1 MNXM919@MNXC3	HXT9_YEAST	0	999999	0	Initializing	0
Initial Reaction		R1C0FE7D0_B-76		1 MNXM922@MNXC2 <==> 1 MNXM922@MNXC3	AUS1_YEAST	-999999	999999	0	Initializing	0
Initial Reaction		R95C787FF_B-848		1 MNXM985@MNXC3 <==> 1 MNXM985@MNXC4		-999999	999999	0	Initializing	0
Initial Reaction		R59444420_LR-468		1 MNXM99@MNXC2 --> 1 MNXM99@MNXC3	GAL2_YEAST	0	999999	0	Initializing	0
Initial Reaction		R59444420_LR-469		1 MNXM99@MNXC2 --> 1 MNXM99@MNXC3	HXT10_YEAST	0	999999	0	Initializing	0
Initial Reaction		R59444420_LR-470		1 MNXM99@MNXC2 --> 1 MNXM99@MNXC3	HXT12_YEAST	0	999999	0	Initializing	0
Initial Reaction		R59444420_LR-471		1 MNXM99@MNXC2 --> 1 MNXM99@MNXC3	HXT13_YEAST	0	999999	0	Initializing	0
Initial Reaction		R59444420_LR-472		1 MNXM99@MNXC2 --> 1 MNXM99@MNXC3	HXT15_YEAST	0	999999	0	Initializing	0
Initial Reaction		R59444420_LR-473		1 MNXM99@MNXC2 --> 1 MNXM99@MNXC3	HXT16_YEAST	0	999999	0	Initializing	0
Initial Reaction		R59444420_LR-474		1 MNXM99@MNXC2 --> 1 MNXM99@MNXC3	HXT17_YEAST	0	999999	0	Initializing	0
Initial Reaction		R59444420_LR-475		1 MNXM99@MNXC2 --> 1 MNXM99@MNXC3	HXT1_YEAST	0	999999	0	Initializing	0
Initial Reaction		R59444420_LR-476		1 MNXM99@MNXC2 --> 1 MNXM99@MNXC3	HXT2_YEAST	0	999999	0	Initializing	0
Initial Reaction		R59444420_LR-477		1 MNXM99@MNXC2 --> 1 MNXM99@MNXC3	HXT3_YEAST	0	999999	0	Initializing	0
Initial Reaction		R59444420_LR-478		1 MNXM99@MNXC2 --> 1 MNXM99@MNXC3	HXT4_YEAST	0	999999	0	Initializing	0
Initial Reaction		R59444420_LR-479		1 MNXM99@MNXC2 --> 1 MNXM99@MNXC3	HXT5_YEAST	0	999999	0	Initializing	0
Initial Reaction		R59444420_LR-480		1 MNXM99@MNXC2 --> 1 MNXM99@MNXC3	HXT6_YEAST	0	999999	0	Initializing	0
Initial Reaction		R59444420_LR-481		1 MNXM99@MNXC2 --> 1 MNXM99@MNXC3	HXT7_YEAST	0	999999	0	Initializing	0
Initial Reaction		R59444420_LR-482		1 MNXM99@MNXC2 --> 1 MNXM99@MNXC3	HXT8_YEAST	0	999999	0	Initializing	0
Initial Reaction		R59444420_LR-483		1 MNXM99@MNXC2 --> 1 MNXM99@MNXC3	HXT9_YEAST	0	999999	0	Initializing	0
Initial Reaction		R59444420_LR-484		1 MNXM99@MNXC2 --> 1 MNXM99@MNXC3	STL1_YEAST	0	999999	0	Initializing	0
Initial Reaction		RFDB9A01E_B-1528		1 MNXM9@MNXC3 <==> 1 MNXM9@MNXC4	MPCP_YEAST	-999999	999999	0	Initializing	0
Initial Reaction		R3F786497_B-305		1 isoiIN800100@MNXC3 <==> 1 isoiIN800889@MNXC3		0	999999	0	Initializing	0
Initial Reaction		R3F786497_B-306		1 isoiIN800100@MNXC3 <==> 1 isoiIN800889@MNXC3	ACOX_YEAST	-999999	0	0	Initializing	0
Initial Reaction		R554DFEFB_B-442		1 isoiIN800101@MNXC3 <==> 1 isoiIN800891@MNXC3		0	999999	0	Initializing	0
Initial Reaction		R554DFEFB_B-443		1 isoiIN800101@MNXC3 <==> 1 isoiIN800891@MNXC3	ACOX_YEAST	-999999	0	0	Initializing	0
Initial Reaction		RA632942C_B-939		1 isoiIN800102@MNXC3 <==> 1 isoiIN800893@MNXC3		0	999999	0	Initializing	0
Initial Reaction		RA632942C_B-940		1 isoiIN800102@MNXC3 <==> 1 isoiIN800893@MNXC3	ACOX_YEAST	-999999	0	0	Initializing	0
Initial Reaction		R50927583_LR-406		1 isoiIN800103@MNXC3 --> 1 isoiIN800895@MNXC3		0	999999	0	Initializing	0
Initial Reaction		R3DCA4C77_LR-293		1 isoiIN800104@MNXC3 --> 1 isoiIN800896@MNXC3		0	999999	0	Initializing	0
Initial Reaction		RECD9356_LR-1425		1 isoiIN800105@MNXC3 --> 1 isoiIN800897@MNXC3		0	999999	0	Initializing	0
Initial Reaction		R9C659841_LR-884		1 isoiIN800106@MNXC3 --> 1 isoiIN800898@MNXC3		0	999999	0	Initializing	0
Initial Reaction		RBEB65B4_RL-1095		1 isoiIN800217@MNXC3 + 1 isoiIN800482@MNXC3 <-- 1 isoiIN800636@MNXC3	PLB1_YEAST	-999999	0	0	Initializing	0
Initial Reaction		RBEB65B4_RL-1096		1 isoiIN800217@MNXC3 + 1 isoiIN800482@MNXC3 <-- 1 isoiIN800636@MNXC3	PLB2_YEAST	-999999	0	0	Initializing	0
Initial Reaction		RBEB65B4_RL-1097		1 isoiIN800217@MNXC3 + 1 isoiIN800482@MNXC3 <-- 1 isoiIN800636@MNXC3	PLB3_YEAST	-999999	0	0	Initializing	0
Initial Reaction		RC093D73A_B-1101		1 isoiIN800251@MNXC2 <==> 1 isoiIN800658@MNXC3		-999999	999999	0	Initializing	0
Initial Reaction		R454B48FE_LR-342		1 isoiIN800283@MNXC2 --> 1 isoiIN800868@MNXC3		0	999999	0	Initializing	0
Initial Reaction		R8F745171_LR-799		1 isoiIN800286@MNXC2 --> 1 isoiIN800506@MNXC3		0	999999	0	Initializing	0
Initial Reaction		R3145EFDC_RL-211		1 isoiIN800291@MNXC3 <-- 1 isoiIN800293@MNXC2		-999999	0	0	Initializing	0
Initial Reaction		RCE5D4C79_RL-1199		1 isoiIN800294@MNXC3 <-- 1 isoiIN800296@MNXC2		-999999	0	0	Initializing	0
Initial Reaction		R597F8187_B-486		1 isoiIN800481@MNXC3 <==> 1 isoiIN800493@MNXC2	GIT1_YEAST	-999999	999999	0	Initializing	0
Initial Reaction		R9BE8F1CD_B-879		1 isoiIN800482@MNXC3 <==> 1 isoiIN800492@MNXC2	GIT1_YEAST	-999999	999999	0	Initializing	0
Initial Reaction		REB6BE40F_B-1418		1 isoiIN800@MNXC3 <==> 1 isoiIN800@MNXC4		-999999	999999	0	Initializing	0
Initial Reaction		R6F0E24BF_LR-638		1 isoiIN800888@MNXC3 --> 1 isoiIN800902@MNXC3	SPS19_YEAST	0	999999	0	Initializing	0
Initial Reaction		RC9792F0B_LR-1169		1 isoiIN800888@MNXC3 --> 1 isoiIN800903@MNXC3	SPS19_YEAST	0	999999	0	Initializing	0
Initial Reaction		RCDE1185_LR-1195		1 isoiIN800888@MNXC3 --> 1 isoiIN800904@MNXC3	SPS19_YEAST	0	999999	0	Initializing	0
Initial Reaction		R5EE63E22_RL-516		1 isoiIN800888@MNXC3 <-- 1 isoiIN800901@MNXC3	DCI1_YEAST	-999999	0	0	Initializing	0
Initial Reaction		RFA7EF02A_RL-1505		1 isoiIN800889@MNXC3 <-- 1 isoiIN800902@MNXC3	DCI1_YEAST	-999999	0	0	Initializing	0
Initial Reaction		RFA7EF02A_RL-1506		1 isoiIN800889@MNXC3 <-- 1 isoiIN800902@MNXC3	ECI1_YEAST	-999999	0	0	Initializing	0
Initial Reaction		R9F5E828E_LR-900		1 isoiIN800890@MNXC3 --> 1 isoiIN800902@MNXC3	SPS19_YEAST	0	999999	0	Initializing	0
Initial Reaction		RAC595DAF_RL-980		1 isoiIN800891@MNXC3 <-- 1 isoiIN800903@MNXC3	DCI1_YEAST	-999999	0	0	Initializing	0
Initial Reaction		RAC595DAF_RL-981		1 isoiIN800891@MNXC3 <-- 1 isoiIN800903@MNXC3	ECI1_YEAST	-999999	0	0	Initializing	0
Initial Reaction		RC8B92651_LR-1163		1 isoiIN800892@MNXC3 --> 1 isoiIN800903@MNXC3	SPS19_YEAST	0	999999	0	Initializing	0
Initial Reaction		R986ECC4A_RL-862		1 isoiIN800893@MNXC3 <-- 1 isoiIN800904@MNXC3	DCI1_YEAST	-999999	0	0	Initializing	0
Initial Reaction		R986ECC4A_RL-863		1 isoiIN800893@MNXC3 <-- 1 isoiIN800904@MNXC3	ECI1_YEAST	-999999	0	0	Initializing	0
Initial Reaction		RC4DEEF23_LR-1141		1 isoiIN800894@MNXC3 --> 1 isoiIN800904@MNXC3	SPS19_YEAST	0	999999	0	Initializing	0
Initial Reaction		RC338E333_RL-1126		2 MNXM10@MNXC3 + 1 MNXM134@MNXC3 <-- 1 MNXM1281@MNXC3 + 3 MNXM1@MNXC3 + 2 MNXM8@MNXC3	HIS2_YEAST	-999999	0	0	Initializing	0
Initial Reaction		R9C62E796_LR-883		2 MNXM114072@MNXC4 + 1 MNXM179@MNXC4 --> 2 MNXM1@MNXC4 + 1 MNXM23@MNXC4 + 2 MNXM537@MNXC4	YM054_YEAST	0	999999	0	Initializing	0
Initial Reaction		R12211C42_LR-11		2 MNXM114072@MNXC4 + 1 MNXM285@MNXC4 --> 2 MNXM1@MNXC4 + 1 MNXM23@MNXC4 + 2 MNXM537@MNXC4	DLD1_YEAST	0	999999	0	Initializing	0
Initial Reaction		RC3DF73BD_LR-1134		2 MNXM114072@MNXC4 + 1.5 MNXM1@MNXC4 + 1 MNXM90307@MNXC4 --> 1 MNXM2440@MNXC4 + 2 MNXM537@MNXC4	UCRI_YEAST	0	999999	0	Initializing	0
Initial Reaction		R38EFBEA3_LR-250		2 MNXM114072@MNXC4 + 3 MNXM1@UNKCOMP + 1 MNXM6@MNXC3 --> 1 MNXM1@MNXC3 + 2 MNXM537@MNXC4 + 1 MNXM5@MNXC3	NCPR_YEAST	0	999999	0	Initializing	0
Initial Reaction		RF646F9C1_RL-1486		2 MNXM12@MNXC3 + 2 MNXM13@MNXC3 + 13 MNXM1@MNXC3 + 1 MNXM951@MNXC3 <-- 3 MNXM40@MNXC3		-999999	0	0	Initializing	0
Initial Reaction		R8C68B580_RL-774		2 MNXM13@MNXC3 + 1 MNXM351@MNXC3 <-- 1 MNXM66139@MNXC3 + 1 isoiIN800323@MNXC3	HEM6_YEAST	-999999	0	0	Initializing	0
Initial Reaction		RCA369A07_B-1171		2 MNXM1@MNXC2 + 1 MNXM20@MNXC2 <==> 2 MNXM1@MNXC3 + 1 MNXM20@MNXC3		-999999	999999	0	Initializing	0
Initial Reaction		R8464D706_LR-731		2 MNXM1@MNXC2 + 1 MNXM2555@MNXC2 --> 2 MNXM1@MNXC3 + 1 MNXM2555@MNXC3		0	999999	0	Initializing	0
Initial Reaction		RE225EF97_RL-1346		2 MNXM1@MNXC3 + 1 MNXM229@MNXC3 + 1 MNXM308@MNXC3 <-- 1 MNXM297@MNXC3	ISC1_YEAST	-999999	0	0	Initializing	0
Initial Reaction		R9488C605_RL-844		2 MNXM1@MNXC3 + 1 MNXM263@MNXC3 <-- 2 MNXM1@MNXC4 + 1 MNXM263@MNXC4		-999999	0	0	Initializing	0
Initial Reaction		R346B2A5C_LR-231		2 MNXM1@MNXC3 + 1 MNXM366@MNXC3 --> 1 MNXM548@MNXC3 + 1 MNXM9@MNXC3		0	999999	0	Initializing	0
Initial Reaction		RC6E7C2F6_B-1153		2 MNXM1@MNXC3 + 1 MNXM373@MNXC3 <==> 2 MNXM1@MNXC4 + 1 MNXM373@MNXC4		-999999	999999	0	Initializing	0
Initial Reaction		RB0898A42_RL-1011		2 MNXM1@MNXC3 + 1 MNXM540@MNXC3 + 1 isoiIN800335@MNXC3 <-- 1 isoiIN800534@MNXC3	ISC1_YEAST	-999999	0	0	Initializing	0
Initial Reaction		R1D9C6E9C_RL-91		2 MNXM1@MNXC3 + 1 MNXM540@MNXC3 + 1 isoiIN800746@MNXC3 <-- 1 isoiIN800535@MNXC3	ISC1_YEAST	-999999	0	0	Initializing	0
Initial Reaction		RCEF73DC7_RL-1203		2 MNXM1@MNXC3 + 1 MNXM554@MNXC3 <-- 2 MNXM405@MNXC3	HEM2_YEAST	-999999	0	0	Initializing	0
Initial Reaction		RB1B62D06_LR-1023		2 MNXM1@MNXC3 + 1 MNXM599@MNXC3 + 1 MNXM77@MNXC3 --> 1 MNXM555@MNXC3 + 1 MNXM9@MNXC3		0	999999	0	Initializing	0
Initial Reaction		R2FD92936_B-194		2 MNXM1@MNXC3 + 1 MNXM607@MNXC3 + 1 MNXM7@MNXC3 + 1 MNXM9@MNXC3 <==> 1 MNXM3@MNXC3 + 1 MNXM42@MNXC3 + 1 MNXM507@MNXC3	PUR7_YEAST	-999999	999999	0	Initializing	0
Initial Reaction		R501D0694_RL-404		2 MNXM1@MNXC3 + 1 MNXM66@MNXC3 + 1 MNXM90@MNXC3 <-- 1 isoiIN800482@MNXC3	GDE1_YEAST	-999999	0	0	Initializing	0
Initial Reaction		RE07919F_LR-1336		2 MNXM1@MNXC3 + 1 MNXM66@MNXC3 --> 2 MNXM1@MNXC4 + 1 MNXM66@MNXC4		0	999999	0	Initializing	0
Initial Reaction		R82F0E8A0_RL-725		2 MNXM1@MNXC3 + 1 MNXM77@MNXC3 <-- 2 MNXM1@MNXC4 + 1 MNXM77@MNXC4		-999999	0	0	Initializing	0
Initial Reaction		RAB23B1AC_B-969		2 MNXM1@MNXC3 + 1 MNXM79@MNXC3 <==> 2 MNXM1@MNXC4 + 1 MNXM79@MNXC4		-999999	999999	0	Initializing	0
Initial Reaction		RB962BF6F_LR-1069		2 MNXM1@MNXC3 + 1 MNXM8@MNXC3 --> 2 MNXM1@MNXC4 + 1 MNXM8@MNXC4	YEA6_YEAST	0	999999	0	Initializing	0
Initial Reaction		RB962BF6F_LR-1070		2 MNXM1@MNXC3 + 1 MNXM8@MNXC3 --> 2 MNXM1@MNXC4 + 1 MNXM8@MNXC4	YIA6_YEAST	0	999999	0	Initializing	0
Initial Reaction		RC6D1C2FF_LR-1152		2 MNXM1@MNXC4 + 1 MNXM346@MNXC4 --> 1 MNXM78362@MNXC4	HEMH_YEAST	0	999999	0	Initializing	0
Initial Reaction		RF5FC406A_RL-1484		2 MNXM1@MNXC4 + 1 MNXM346@MNXC4 <-- 1 MNXM351@MNXC4 + 1 MNXM66139@MNXC3	PPOX_YEAST	-999999	0	0	Initializing	0
Initial Reaction		R70CDC50A_LR-648		2 MNXM22@MNXC3 --> 1 MNXM66139@MNXC3	CATA_YEAST	0	999999	0	Initializing	0
Initial Reaction		R70CDC50A_LR-649		2 MNXM22@MNXC3 --> 1 MNXM66139@MNXC3	CATT_YEAST	0	999999	0	Initializing	0
Initial Reaction		R9563C0BD_LR-846		2 MNXM297@MNXC3 --> 1 isoiIN800217@MNXC3 + 1 isoiIN800482@MNXC3 + 1 isoiIN800636@MNXC3	SPO22_YEAST	0	999999	0	Initializing	0
Initial Reaction		RA6F27EEF_RL-946		2 MNXM30@MNXC3 + 1 MNXM41231@MNXC3 <-- 1 MNXM4485@MNXC3 + 2 MNXM82@MNXC3	KRE2_YEAST	-999999	0	0	Initializing	0
Initial Reaction		RA6F27EEF_RL-947		2 MNXM30@MNXC3 + 1 MNXM41231@MNXC3 <-- 1 MNXM4485@MNXC3 + 2 MNXM82@MNXC3	KTR1_YEAST	-999999	0	0	Initializing	0
Initial Reaction		RA6F27EEF_RL-948		2 MNXM30@MNXC3 + 1 MNXM41231@MNXC3 <-- 1 MNXM4485@MNXC3 + 2 MNXM82@MNXC3	KTR2_YEAST	-999999	0	0	Initializing	0
Initial Reaction		RA6F27EEF_RL-949		2 MNXM30@MNXC3 + 1 MNXM41231@MNXC3 <-- 1 MNXM4485@MNXC3 + 2 MNXM82@MNXC3	KTR3_YEAST	-999999	0	0	Initializing	0
Initial Reaction		RA6F27EEF_RL-950		2 MNXM30@MNXC3 + 1 MNXM41231@MNXC3 <-- 1 MNXM4485@MNXC3 + 2 MNXM82@MNXC3	KTR4_YEAST	-999999	0	0	Initializing	0
Initial Reaction		RA6F27EEF_RL-951		2 MNXM30@MNXC3 + 1 MNXM41231@MNXC3 <-- 1 MNXM4485@MNXC3 + 2 MNXM82@MNXC3	KTR6_YEAST	-999999	0	0	Initializing	0
Initial Reaction		RA6F27EEF_RL-952		2 MNXM30@MNXC3 + 1 MNXM41231@MNXC3 <-- 1 MNXM4485@MNXC3 + 2 MNXM82@MNXC3	YUR1_YEAST	-999999	0	0	Initializing	0
Initial Reaction		R36D8D96D_LR-244		3 MNXM1@MNXC3 + 1 MNXM257@MNXC3 --> 1 MNXM420@MNXC3 + 1 MNXM9@MNXC3		0	999999	0	Initializing	0
Initial Reaction		RA2A7C84D_LR-919		3 MNXM1@MNXC3 + 1 MNXM298@MNXC3 --> 1 MNXM687@MNXC3 + 1 MNXM9@MNXC3		0	999999	0	Initializing	0
Initial Reaction		R8A53BF55_LR-759		3 MNXM1@MNXC3 + 1 MNXM3337@MNXC3 --> 1 MNXM914@MNXC3 + 1 MNXM9@MNXC3	DS1P1_YEAST	0	999999	0	Initializing	0
Initial Reaction		R8A53BF55_LR-760		3 MNXM1@MNXC3 + 1 MNXM3337@MNXC3 --> 1 MNXM914@MNXC3 + 1 MNXM9@MNXC3	DS1P2_YEAST	0	999999	0	Initializing	0
Initial Reaction		R40EC8BA6_LR-316		3 MNXM1@MNXC3 + 1 MNXM344@MNXC3 --> 1 MNXM647@MNXC3 + 3 MNXM9@MNXC3		0	999999	0	Initializing	0
Initial Reaction		R9E833F1_LR-896		3 MNXM1@MNXC3 + 1 MNXM417@MNXC3 --> 1 MNXM89621@MNXC3 + 1 MNXM9@MNXC3	F16P_YEAST	0	999999	0	Initializing	0
Initial Reaction		R979B50D7_LR-860		3 MNXM1@MNXC3 + 1 MNXM4752@MNXC3 --> 1 MNXM53@MNXC3 + 1 MNXM9@MNXC3	SERB_YEAST	0	999999	0	Initializing	0
Initial Reaction		RBB0BDBB2_LR-1078		3 MNXM1@MNXC3 + 1 MNXM487@MNXC3 --> 1 MNXM302@MNXC3 + 1 MNXM9@MNXC3	DS1P1_YEAST	0	999999	0	Initializing	0
Initial Reaction		RBB0BDBB2_LR-1079		3 MNXM1@MNXC3 + 1 MNXM487@MNXC3 --> 1 MNXM302@MNXC3 + 1 MNXM9@MNXC3	DS1P2_YEAST	0	999999	0	Initializing	0
Initial Reaction		R60FD1599_LR-530		3 MNXM1@MNXC3 + 1 MNXM51@MNXC3 --> 1 MNXM401@MNXC3 + 3 MNXM9@MNXC3		0	999999	0	Initializing	0
Initial Reaction		R1C41B7DA_LR-80		3 MNXM1@MNXC3 + 1 MNXM5@MNXC3 --> 1 MNXM8@MNXC3 + 1 MNXM9@MNXC3		0	999999	0	Initializing	0
Initial Reaction		RAD8ABB7C_LR-991		3 MNXM1@MNXC3 + 1 MNXM600@MNXC3 + 1 MNXM66139@MNXC3 --> 1 MNXM22@MNXC3 + 1 MNXM493@MNXC3 + 1 MNXM501@MNXC3		0	999999	0	Initializing	0
Initial Reaction		R80DBB01C_LR-713		3 MNXM1@MNXC3 + 1 MNXM651@MNXC3 --> 1 MNXM89621@MNXC3 + 1 MNXM9@MNXC3	F26_YEAST	0	999999	0	Initializing	0
Initial Reaction		R8803E2F_LR-747		3 MNXM1@MNXC3 + 1 MNXM662@MNXC3 --> 1 MNXM322@MNXC3 + 1 MNXM9@MNXC3		0	999999	0	Initializing	0
Initial Reaction		R93C19D2_LR-833		3 MNXM1@MNXC3 + 1 MNXM66@MNXC3 --> 1 MNXM89612@MNXC3 + 1 MNXM9@MNXC3	GPP1_YEAST	0	999999	0	Initializing	0
Initial Reaction		R93C19D2_LR-834		3 MNXM1@MNXC3 + 1 MNXM66@MNXC3 --> 1 MNXM89612@MNXC3 + 1 MNXM9@MNXC3	GPP2_YEAST	0	999999	0	Initializing	0
Initial Reaction		R45A8AB2_RL-346		3 MNXM1@MNXC3 + 1 MNXM96@MNXC3 <-- 1 MNXM95017@MNXC3 + 1 MNXM9@MNXC3	GLGB_YEAST	-999999	0	0	Initializing	0
Initial Reaction		R45A8AB2_RL-347		3 MNXM1@MNXC3 + 1 MNXM96@MNXC3 <-- 1 MNXM95017@MNXC3 + 1 MNXM9@MNXC3	PHSG_YEAST	-999999	0	0	Initializing	0
Initial Reaction		R37022639_RL-245		3 MNXM1@MNXC4 + 1 MNXM5@MNXC4 + 1 isoiIN800@MNXC4 <-- 1 MNXM426@MNXC4 + 1 MNXM6@MNXC4	ILV5_YEAST	-999999	0	0	Initializing	0
Initial Reaction		RBAD5E3B3_LR-1077		3 MNXM1@MNXC4 + 1 MNXM5@MNXC4 --> 1 MNXM8@MNXC4 + 1 MNXM9@MNXC4		0	999999	0	Initializing	0
Initial Reaction		RCE8DD718_B-1200		3 MNXM1@MNXC4 + 1 MNXM920@MNXC4 <==> 1 MNXM5782@MNXC4		-999999	999999	0	Initializing	0
Initial Reaction		RC8DE4BFB_B-1165		3 MNXM1@MNXC4 + 1 MNXM920@MNXC4 <==> 1 MNXM984@MNXC4	LYS4_YEAST	-999999	999999	0	Initializing	0
Initial Reaction		R71CB8209_LR-655		3 MNXM66139@MNXC3 + 1 MNXM913@MNXC3 --> 1 isoiIN800537@MNXC3	MSMO_YEAST	0	999999	0	Initializing	0
Initial Reaction		R18E55CEB_RL-53		4 MNXM114072@MNXC4 <-- 6 MNXM1@MNXC4 + 4 MNXM537@MNXC4 + 1 MNXM66139@MNXC4	COX1_YEAST	-999999	0	0	Initializing	0
Initial Reaction		RA2A43B39_RL-918		4 MNXM13@MNXC3 + 1 isoiIN800323@MNXC3 <-- 8 MNXM1@MNXC3 + 1 MNXM414@MNXC3	DCUP_YEAST	-999999	0	0	Initializing	0
Initial Reaction		R1FE59A3B_RL-102		4 MNXM15@MNXC3 + 1 MNXM547@MNXC3 <-- 4 MNXM1@MNXC3 + 4 MNXM554@MNXC3	HEM3_YEAST	-999999	0	0	Initializing	0
Initial Reaction		RA79FE1A4_B-954		4 MNXM1@MNXC2 + 1 MNXM394@MNXC2 <==> 4 MNXM1@MNXC3 + 1 MNXM394@MNXC3		-999999	999999	0	Initializing	0
Initial Reaction		R62E9B90F_B-550		4 MNXM1@MNXC2 + 1 MNXM45@MNXC2 <==> 4 MNXM1@MNXC3 + 1 MNXM45@MNXC3		-999999	999999	0	Initializing	0
Initial Reaction		RC346A191_LR-1131		4 MNXM1@MNXC3 + 1 MNXM224@MNXC3 + 1 MNXM66139@MNXC3 --> 1 MNXM22@MNXC3 + 1 isoiIN800889@MNXC3	ACOX_YEAST	0	999999	0	Initializing	0
Initial Reaction		R410F41AB_LR-321		4 MNXM1@MNXC3 + 1 MNXM224@MNXC3 + 1 MNXM66139@MNXC3 --> 1 isoiIN800869@MNXC3	ACO1_YEAST	0	999999	0	Initializing	0
Initial Reaction		RE3338868_B-1353		4 MNXM1@MNXC3 + 1 MNXM2576@MNXC3 + 1 MNXM5@MNXC3 <==> 1 MNXM24578@MNXC3 + 1 MNXM6@MNXC3	FAS2_YEAST	-999999	999999	0	Initializing	0
Initial Reaction		R98978B8F_B-865		4 MNXM1@MNXC3 + 1 MNXM2645@MNXC3 + 1 MNXM5@MNXC3 <==> 1 MNXM6@MNXC3 + 1 isoiIN800906@MNXC3	FAS1_YEAST	-999999	999999	0	Initializing	0
Initial Reaction		R35F2875A_LR-236		4 MNXM1@MNXC3 + 1 MNXM342@MNXC3 + 1 MNXM66139@MNXC3 --> 1 MNXM22@MNXC3 + 1 isoiIN800914@MNXC3	ACOX_YEAST	0	999999	0	Initializing	0
Initial Reaction		RB4002A99_LR-1037		4 MNXM1@MNXC3 + 1 MNXM363@MNXC3 + 1 MNXM66139@MNXC3 --> 1 MNXM22@MNXC3 + 1 isoiIN800912@MNXC3	ACOX_YEAST	0	999999	0	Initializing	0
Initial Reaction		R9301E2EB_RL-829		4 MNXM1@MNXC3 + 1 MNXM397@MNXC3 + 1 MNXM39@MNXC3 <-- 1 MNXM51@MNXC3	GCH1_YEAST	-999999	0	0	Initializing	0
Initial Reaction		RE97594CB_RL-1402		4 MNXM1@MNXC3 + 1 MNXM4337@MNXC3 <-- 1 isoiIN800910@MNXC3	ACOX_YEAST	-999999	0	0	Initializing	0
Initial Reaction		REA741265_LR-1412		4 MNXM1@MNXC3 + 1 MNXM486@MNXC3 + 1 MNXM66139@MNXC3 --> 1 MNXM22@MNXC3 + 1 isoiIN800911@MNXC3	ACOX_YEAST	0	999999	0	Initializing	0
Initial Reaction		R62B5F28D_B-545		4 MNXM1@MNXC3 + 1 MNXM564@MNXC3 + 1 MNXM5@MNXC3 <==> 1 MNXM24297@MNXC3 + 1 MNXM6@MNXC3	FAS1_YEAST	-999999	999999	0	Initializing	0
Initial Reaction		R149D8ECB_B-20		4 MNXM1@MNXC3 + 1 MNXM5723@MNXC3 + 1 MNXM5@MNXC3 <==> 1 MNXM23842@MNXC3 + 1 MNXM6@MNXC3	FAS1_YEAST	-999999	999999	0	Initializing	0
Initial Reaction		R7736F45E_RL-678		4 MNXM1@MNXC3 + 1 MNXM5738@MNXC3 + 1 MNXM5@MNXC3 <-- 1 MNXM52365@MNXC3 + 1 MNXM66139@MNXC3 + 1 MNXM6@MNXC3	ERG3_YEAST	-999999	0	0	Initializing	0
Initial Reaction		R5862FF80_RL-462		4 MNXM1@MNXC3 + 1 MNXM574@MNXC3 + 1 MNXM5@MNXC3 <-- 1 MNXM6@MNXC3 + 1 isoiIN800540@MNXC3	ERG27_YEAST	-999999	0	0	Initializing	0
Initial Reaction		R185F5D4C_B-50		4 MNXM1@MNXC3 + 1 MNXM5@MNXC3 + 1 MNXM7127@MNXC3 <==> 1 MNXM26616@MNXC3 + 1 MNXM6@MNXC3	FAS2_YEAST	-999999	999999	0	Initializing	0
Initial Reaction		R66D83CA0_LR-584		4 MNXM1@MNXC3 + 1 MNXM5@MNXC3 + 1 MNXM75@MNXC3 --> 1 MNXM26@MNXC3 + 1 MNXM6@MNXC3	ALDH6_YEAST	0	999999	0	Initializing	0
Initial Reaction		RE7093916_B-1389		4 MNXM1@MNXC3 + 1 MNXM5@MNXC3 + 1 MNXM7733@MNXC3 <==> 1 MNXM26095@MNXC3 + 1 MNXM6@MNXC3	FAS2_YEAST	-999999	999999	0	Initializing	0
Initial Reaction		R54B234DA_RL-432		4 MNXM1@MNXC3 + 1 MNXM5@MNXC3 + 1 MNXM913@MNXC3 <-- 1 MNXM6@MNXC3 + 1 isoiIN800152@MNXC3	ERG24_YEAST	-999999	0	0	Initializing	0
Initial Reaction		R7D60A7DA_RL-698		4 MNXM1@MNXC3 + 1 MNXM5@MNXC3 + 1 MNXM914@MNXC3 <-- 1 MNXM302@MNXC3 + 1 MNXM66139@MNXC3 + 1 MNXM6@MNXC3	SUR2_YEAST	-999999	0	0	Initializing	0
Initial Reaction		RBA294BFE_RL-1073		4 MNXM1@MNXC3 + 1 MNXM5@MNXC3 + 1 isoiIN800100@MNXC3 <-- 1 MNXM6@MNXC3 + 1 isoiIN800117@MNXC3	MKAR_YEAST	-999999	0	0	Initializing	0
Initial Reaction		R25ADC71A_RL-136		4 MNXM1@MNXC3 + 1 MNXM5@MNXC3 + 1 isoiIN800101@MNXC3 <-- 1 MNXM6@MNXC3 + 1 isoiIN800118@MNXC3	MKAR_YEAST	-999999	0	0	Initializing	0
Initial Reaction		R398FC8B9_RL-256		4 MNXM1@MNXC3 + 1 MNXM5@MNXC3 + 1 isoiIN800102@MNXC3 <-- 1 MNXM6@MNXC3 + 1 isoiIN800119@MNXC3	MKAR_YEAST	-999999	0	0	Initializing	0
Initial Reaction		R4B547684_RL-375		4 MNXM1@MNXC3 + 1 MNXM5@MNXC3 + 1 isoiIN800103@MNXC3 <-- 1 MNXM6@MNXC3 + 1 isoiIN800120@MNXC3	MKAR_YEAST	-999999	0	0	Initializing	0
Initial Reaction		R2B348F52_RL-181		4 MNXM1@MNXC3 + 1 MNXM5@MNXC3 + 1 isoiIN800104@MNXC3 <-- 1 MNXM6@MNXC3 + 1 isoiIN800121@MNXC3	MKAR_YEAST	-999999	0	0	Initializing	0
Initial Reaction		R1500FA_RL-24		4 MNXM1@MNXC3 + 1 MNXM5@MNXC3 + 1 isoiIN800104@MNXC3 <-- 1 MNXM6@MNXC3 + 1 isoiIN800806@MNXC3	FAS1_YEAST	-999999	0	0	Initializing	0
Initial Reaction		R731069C2_RL-661		4 MNXM1@MNXC3 + 1 MNXM5@MNXC3 + 1 isoiIN800105@MNXC3 <-- 1 MNXM6@MNXC3 + 1 isoiIN800122@MNXC3	MKAR_YEAST	-999999	0	0	Initializing	0
Initial Reaction		R6F326661_RL-639		4 MNXM1@MNXC3 + 1 MNXM5@MNXC3 + 1 isoiIN800106@MNXC3 <-- 1 MNXM6@MNXC3 + 1 isoiIN800123@MNXC3	MKAR_YEAST	-999999	0	0	Initializing	0
Initial Reaction		RDE2244F7_RL-1329		4 MNXM1@MNXC3 + 1 MNXM5@MNXC3 + 1 isoiIN800152@MNXC3 <-- 1 MNXM482@MNXC3 + 1 MNXM66139@MNXC3 + 1 MNXM6@MNXC3	YH007_YEAST	-999999	0	0	Initializing	0
Initial Reaction		R8170938E_RL-716		4 MNXM1@MNXC3 + 1 MNXM5@MNXC3 + 1 isoiIN800289@MNXC3 <-- 1 MNXM6@MNXC3 + 1 isoiIN800895@MNXC3	TSC13_YEAST	-999999	0	0	Initializing	0
Initial Reaction		R5F0929B5_RL-520		4 MNXM1@MNXC3 + 1 MNXM5@MNXC3 + 1 isoiIN800290@MNXC3 <-- 1 MNXM6@MNXC3 + 1 isoiIN800896@MNXC3	TSC13_YEAST	-999999	0	0	Initializing	0
Initial Reaction		R2AE7DA1B_RL-180		4 MNXM1@MNXC3 + 1 MNXM5@MNXC3 + 1 isoiIN800292@MNXC3 <-- 1 MNXM6@MNXC3 + 1 isoiIN800897@MNXC3	TSC13_YEAST	-999999	0	0	Initializing	0
Initial Reaction		R1AB85890_RL-61		4 MNXM1@MNXC3 + 1 MNXM5@MNXC3 + 1 isoiIN800295@MNXC3 <-- 1 MNXM6@MNXC3 + 1 isoiIN800898@MNXC3	TSC13_YEAST	-999999	0	0	Initializing	0
Initial Reaction		R73195322_RL-662		4 MNXM1@MNXC3 + 1 MNXM5@MNXC3 + 1 isoiIN800723@MNXC3 <-- 1 MNXM6@MNXC3 + 1 isoiIN800893@MNXC3	TSC13_YEAST	-999999	0	0	Initializing	0
Initial Reaction		R18836801_LR-51		4 MNXM1@MNXC3 + 1 MNXM5@MNXC3 --> 1 MNXM6@MNXC3		0	999999	0	Initializing	0
Initial Reaction		RAD201F16_LR-984		4 MNXM1@MNXC3 + 1 MNXM66139@MNXC3 + 1 MNXM88@MNXC3 --> 1 MNXM22@MNXC3 + 1 isoiIN800891@MNXC3	ACOX_YEAST	0	999999	0	Initializing	0
Initial Reaction		R655C3509_LR-569		4 MNXM1@MNXC3 + 1 MNXM66139@MNXC3 + 1 MNXM88@MNXC3 --> 1 isoiIN800507@MNXC3	ACO1_YEAST	0	999999	0	Initializing	0
Initial Reaction		R501CF093_RL-403		4 MNXM1@MNXC3 + 1 MNXM674@MNXC3 <-- 1 isoiIN800899@MNXC3	ACOX_YEAST	-999999	0	0	Initializing	0
Initial Reaction		R72DB321C_RL-660		4 MNXM1@MNXC3 + 1 MNXM733@MNXC3 <-- 1 isoiIN800900@MNXC3	ACOX_YEAST	-999999	0	0	Initializing	0
Initial Reaction		R30B0E48_RL-205		4 MNXM1@MNXC3 + 1 MNXM757@MNXC3 <-- 1 isoiIN800913@MNXC3	ACOX_YEAST	-999999	0	0	Initializing	0
Initial Reaction		R9BDDB33_RL-878		4 MNXM1@MNXC3 + 1 MNXM766@MNXC3 <-- 1 isoiIN800914@MNXC3	ACOX_YEAST	-999999	0	0	Initializing	0
Initial Reaction		R587DE0AC_B-464		4 MNXM1@MNXC4 + 1 MNXM2576@MNXC4 + 1 MNXM5@MNXC4 <==> 1 MNXM24578@MNXC4 + 1 MNXM6@MNXC4	FABG_YEAST	-999999	999999	0	Initializing	0
Initial Reaction		RDAB46C6B_B-1309		4 MNXM1@MNXC4 + 1 MNXM2645@MNXC3 + 1 MNXM5@MNXC4 <==> 1 MNXM6@MNXC4 + 1 isoiIN800907@MNXC4	ETR1_YEAST	-999999	999999	0	Initializing	0
Initial Reaction		RB95E436B_RL-1068		4 MNXM1@MNXC4 + 1 MNXM3@MNXC4 <-- 1 MNXM7@MNXC4 + 1 MNXM9@MNXC4	ATPA_YEAST	-999999	0	0	Initializing	0
Initial Reaction		RAA71A8E2_B-967		4 MNXM1@MNXC4 + 1 MNXM564@MNXC4 + 1 MNXM5@MNXC4 <==> 1 MNXM24297@MNXC4 + 1 MNXM6@MNXC4	ETR1_YEAST	-999999	999999	0	Initializing	0
Initial Reaction		RAFD3E60F_B-1007		4 MNXM1@MNXC4 + 1 MNXM5723@MNXC4 + 1 MNXM5@MNXC4 <==> 1 MNXM23842@MNXC4 + 1 MNXM6@MNXC4	ETR1_YEAST	-999999	999999	0	Initializing	0
Initial Reaction		R623F0440_B-543		4 MNXM1@MNXC4 + 1 MNXM5@MNXC4 + 1 MNXM7127@MNXC4 <==> 1 MNXM26616@MNXC4 + 1 MNXM6@MNXC4	FABG_YEAST	-999999	999999	0	Initializing	0
Initial Reaction		R616D9E10_LR-533		4 MNXM1@MNXC4 + 1 MNXM5@MNXC4 + 1 MNXM75@MNXC4 --> 1 MNXM26@MNXC4 + 1 MNXM6@MNXC4	ALDH4_YEAST	0	999999	0	Initializing	0
Initial Reaction		R616D9E10_LR-534		4 MNXM1@MNXC4 + 1 MNXM5@MNXC4 + 1 MNXM75@MNXC4 --> 1 MNXM26@MNXC4 + 1 MNXM6@MNXC4	ALDH5_YEAST	0	999999	0	Initializing	0
Initial Reaction		R9D69601A_B-889		4 MNXM1@MNXC4 + 1 MNXM5@MNXC4 + 1 MNXM7733@MNXC4 <==> 1 MNXM26095@MNXC4 + 1 MNXM6@MNXC4	FABG_YEAST	-999999	999999	0	Initializing	0
Initial Reaction		R1C1509C_B-77		5 MNXM1@MNXC3 + 1 MNXM384@MNXC3 + 1 MNXM5@MNXC3 <==> 1 MNXM6@MNXC3 + 1 MNXM89557@MNXC3 + 1 MNXM89905@MNXC3	LYS9_YEAST	-999999	999999	0	Initializing	0
Initial Reaction		R199F4D06_B-54		5 MNXM1@MNXC3 + 1 MNXM91@MNXC3 <==> 5 MNXM1@MNXC4 + 1 MNXM91@MNXC4		-999999	999999	0	Initializing	0
Initial Reaction		R41958BFE_LR-324		7 MNXM1@MNXC3 + 1 MNXM397@MNXC3 --> 1 MNXM39043@MNXC3 + 3 MNXM9@MNXC3	PPB_YEAST	0	999999	0	Initializing	0
Initial Reaction		RC912F359_RL-1166		8 MNXM1@MNXC3 + 1 MNXM224@MNXC3 + 1 MNXM5@MNXC3 <-- 1 MNXM6@MNXC3 + 1 isoiIN800889@MNXC3	TSC13_YEAST	-999999	0	0	Initializing	0
Initial Reaction		R16BA13C4_RL-44		8 MNXM1@MNXC3 + 1 MNXM414@MNXC3 <-- 1 MNXM547@MNXC3	HEM4_YEAST	-999999	0	0	Initializing	0
Initial Reaction		R714FF419_RL-650		8 MNXM1@MNXC3 + 1 MNXM5@MNXC3 + 1 MNXM88@MNXC3 <-- 1 MNXM6@MNXC3 + 1 isoiIN800891@MNXC3	TSC13_YEAST	-999999	0	0	Initializing	0
Initial Reaction		RC9C610B6_B-1170		1 BIOMASS@MNXC2 <==>		-999999	999999	0	Initializing	1
Initial Reaction		RDAB64775_B-1310		1 MNXM101@MNXC2 <==>		-999999	999999	0	Initializing	1
Initial Reaction		RB176D12D_B-1022		1 MNXM1043@MNXC2 <==>		-999999	999999	0	Initializing	1
Initial Reaction		R22B591B6_B-119		1 MNXM108@MNXC2 <==>		-999999	999999	0	Initializing	1
Initial Reaction		RA0A063FA_B-906		1 MNXM1109@MNXC2 <==>		-999999	999999	0	Initializing	1
Initial Reaction		R90F4B990_B-813		1 MNXM1119@MNXC2 <==>		-999999	999999	0	Initializing	1
Initial Reaction		RE43E8FC1_B-1373		1 MNXM1140@MNXC2 <==>		-999999	999999	0	Initializing	1
Initial Reaction		R51B0C2E_B-415		1 MNXM1141@MNXC2 <==>		-999999	999999	0	Initializing	1
Initial Reaction		RE3591245_B-1369		1 MNXM114730@MNXC2 <==>		-999999	999999	0	Initializing	1
Initial Reaction		R3E15D408_B-296		1 MNXM114@MNXC2 <==>		-999999	999999	0	Initializing	1
Initial Reaction		R91834A13_B-817		1 MNXM117@MNXC2 <==>		-999999	999999	0	Initializing	1
Initial Reaction		REDDCA6A7_B-1428		1 MNXM118@MNXC2 <==>		-999999	999999	0	Initializing	1
Initial Reaction		RB4DF8B7A_B-1038		1 MNXM124@MNXC2 <==>		-999999	999999	0	Initializing	1
Initial Reaction		R1B491561_B-65		1 MNXM127@MNXC2 <==>		-999999	999999	0	Initializing	1
Initial Reaction		R507C1807_B-405		1 MNXM131@MNXC2 <==>		-999999	999999	0	Initializing	1
Initial Reaction		R7BB6BC6B_B-692		1 MNXM134@MNXC2 <==>		-999999	999999	0	Initializing	1
Initial Reaction		RFD648C01_B-1527		1 MNXM1380@MNXC2 <==>		-999999	999999	0	Initializing	1
Initial Reaction		RF93FEF67_B-1498		1 MNXM13@MNXC2 <==>		-999999	999999	0	Initializing	1
Initial Reaction		R82521F85_B-721		1 MNXM140@MNXC2 <==>		-999999	999999	0	Initializing	1
Initial Reaction		RFE6609A8_B-1533		1 MNXM142@MNXC2 <==>		-999999	999999	0	Initializing	1
Initial Reaction		R327F2FC6_B-220		1 MNXM1434@MNXC2 <==>		-999999	999999	0	Initializing	1
Initial Reaction		RD5ACADC4_B-1246		1 MNXM147@MNXC2 <==>		-999999	999999	0	Initializing	1
Initial Reaction		R9E99A0A2_B-897		1 MNXM151@MNXC2 <==>		-999999	999999	0	Initializing	1
Initial Reaction		R669A7661_B-583		1 MNXM158@MNXC2 <==>		-999999	999999	0	Initializing	1
Initial Reaction		R65404FB9_B-562		1 MNXM15@MNXC2 <==>		-999999	999999	0	Initializing	1
Initial Reaction		R900FC5A7_B-805		1 MNXM167@MNXC2 <==>		-999999	999999	0	Initializing	1
Initial Reaction		REC502913_B-1424		1 MNXM168@MNXC2 <==>		-999999	999999	0	Initializing	1
Initial Reaction		R2B7F9FD6_B-184		1 MNXM16@MNXC2 <==>		-999999	999999	0	Initializing	1
Initial Reaction		R5C09CBE4_B-497		1 MNXM1741@MNXC2 <==>		-999999	999999	0	Initializing	1
Initial Reaction		RF0F06CAD_B-1441		1 MNXM174@MNXC2 <==>		-999999	999999	0	Initializing	1
Initial Reaction		R77B549B2_B-679		1 MNXM192@MNXC2 <==>		-999999	999999	0	Initializing	1
Initial Reaction		R2020016A_B-107		1 MNXM198@MNXC2 <==>		-999999	999999	0	Initializing	1
Initial Reaction		RF382895C_B-1452		1 MNXM199@MNXC2 <==>		-999999	999999	0	Initializing	1
Initial Reaction		R47177312_B-350		1 MNXM1@MNXC2 <==>		-999999	999999	0	Initializing	1
Initial Reaction		R63A7C5CC_B-554		1 MNXM1@UNKCOMP <==>		-999999	999999	0	Initializing	1
Initial Reaction		R6A437C11_B-604		1 MNXM20@MNXC2 <==>		-999999	999999	0	Initializing	1
Initial Reaction		R4C83430_B-388		1 MNXM212@MNXC2 <==>		-999999	999999	0	Initializing	1
Initial Reaction		RC134113F_B-1105		1 MNXM2138@MNXC2 <==>		-999999	999999	0	Initializing	1
Initial Reaction		RD76ABC06_B-1257		1 MNXM213@MNXC2 <==>		-999999	999999	0	Initializing	1
Initial Reaction		REEFDC248_B-1431		1 MNXM231@MNXC2 <==>		-999999	999999	0	Initializing	1
Initial Reaction		RB9037009_B-1063		1 MNXM236@MNXC2 <==>		-999999	999999	0	Initializing	1
Initial Reaction		R247CAC7E_B-127		1 MNXM23@MNXC2 <==>		-999999	999999	0	Initializing	1
Initial Reaction		R40E7D3E7_B-315		1 MNXM242@MNXC2 <==>		-999999	999999	0	Initializing	1
Initial Reaction		RFBB325D_B-1516		1 MNXM2555@MNXC2 <==>		-999999	999999	0	Initializing	1
Initial Reaction		RBB92418_B-1085		1 MNXM259@MNXC2 <==>		-999999	999999	0	Initializing	1
Initial Reaction		RB8030CA0_B-1055		1 MNXM25@MNXC2 <==>		-999999	999999	0	Initializing	1
Initial Reaction		RF63CDCCF_B-1485		1 MNXM26@MNXC2 <==>		-999999	999999	0	Initializing	1
Initial Reaction		RB6199AB8_B-1043		1 MNXM270@MNXC2 <==>		-999999	999999	0	Initializing	1
Initial Reaction		R51A316AD_B-414		1 MNXM285@MNXC2 <==>		-999999	999999	0	Initializing	1
Initial Reaction		R51C8EC34_B-416		1 MNXM288@MNXC2 <==>		-999999	999999	0	Initializing	1
Initial Reaction		RF459D2E8_B-1457		1 MNXM2967@MNXC2 <==>		-999999	999999	0	Initializing	1
Initial Reaction		R5B8D4B5D_B-495		1 MNXM29@MNXC2 <==>		-999999	999999	0	Initializing	1
Initial Reaction		R727CC2D2_B-657		1 MNXM303@MNXC2 <==>		-999999	999999	0	Initializing	1
Initial Reaction		R25827093_B-135		1 MNXM304@MNXC2 <==>		-999999	999999	0	Initializing	1
Initial Reaction		REAEB4782_B-1413		1 MNXM314@MNXC2 <==>		-999999	999999	0	Initializing	1
Initial Reaction		RE47D2287_B-1375		1 MNXM322@MNXC2 <==>		-999999	999999	0	Initializing	1
Initial Reaction		R555722AC_B-444		1 MNXM32@MNXC2 <==>		-999999	999999	0	Initializing	1
Initial Reaction		RAF482FE1_B-1002		1 MNXM334@MNXC2 <==>		-999999	999999	0	Initializing	1
Initial Reaction		R7C815D4E_B-695		1 MNXM338@MNXC2 <==>		-999999	999999	0	Initializing	1
Initial Reaction		RAEAF5ACC_B-997		1 MNXM349@MNXC2 <==>		-999999	999999	0	Initializing	1
Initial Reaction		REB67C836_B-1417		1 MNXM364@MNXC2 <==>		-999999	999999	0	Initializing	1
Initial Reaction		RDC66D37D_B-1318		1 MNXM370@MNXC2 <==>		-999999	999999	0	Initializing	1
Initial Reaction		R8717521D_B-742		1 MNXM37@MNXC2 <==>		-999999	999999	0	Initializing	1
Initial Reaction		R9DA74134_B-890		1 MNXM38352@MNXC2 <==>		-999999	999999	0	Initializing	1
Initial Reaction		R944AC173_B-840		1 MNXM386@MNXC2 <==>		-999999	999999	0	Initializing	1
Initial Reaction		R2717E04F_B-149		1 MNXM394@MNXC2 <==>		-999999	999999	0	Initializing	1
Initial Reaction		RA6637795_B-941		1 MNXM39@MNXC2 <==>		-999999	999999	0	Initializing	1
Initial Reaction		RC2452FE5_B-1117		1 MNXM401@MNXC2 <==>		-999999	999999	0	Initializing	1
Initial Reaction		R6DD3B1FE_B-624		1 MNXM402@MNXC2 <==>		-999999	999999	0	Initializing	1
Initial Reaction		R3A2D03BF_B-265		1 MNXM405@MNXC2 <==>		-999999	999999	0	Initializing	1
Initial Reaction		R3A46F926_B-268		1 MNXM408@MNXC2 <==>		-999999	999999	0	Initializing	1
Initial Reaction		R268D4601_B-144		1 MNXM419@MNXC2 <==>		-999999	999999	0	Initializing	1
Initial Reaction		R5444CFB0_B-431		1 MNXM420@MNXC2 <==>		-999999	999999	0	Initializing	1
Initial Reaction		RC94E9E17_B-1168		1 MNXM42@MNXC2 <==>		-999999	999999	0	Initializing	1
Initial Reaction		RD9F48CD3_B-1301		1 MNXM45@MNXC2 <==>		-999999	999999	0	Initializing	1
Initial Reaction		R4E993300_B-397		1 MNXM4638@MNXC2 <==>		-999999	999999	0	Initializing	1
Initial Reaction		RA02F1633_B-905		1 MNXM482@MNXC2 <==>		-999999	999999	0	Initializing	1
Initial Reaction		R6F462122_B-640		1 MNXM492@MNXC2 <==>		-999999	999999	0	Initializing	1
Initial Reaction		R804ECD74_B-708		1 MNXM52365@MNXC2 <==>		-999999	999999	0	Initializing	1
Initial Reaction		R5EC42F7F_B-514		1 MNXM533@MNXC2 <==>		-999999	999999	0	Initializing	1
Initial Reaction		RB86510C5_B-1059		1 MNXM53@MNXC2 <==>		-999999	999999	0	Initializing	1
Initial Reaction		R241AB01B_B-123		1 MNXM55@MNXC2 <==>		-999999	999999	0	Initializing	1
Initial Reaction		R827C4DF8_B-723		1 MNXM574@MNXC2 <==>		-999999	999999	0	Initializing	1
Initial Reaction		R4E0C6581_B-395		1 MNXM584@MNXC2 <==>		-999999	999999	0	Initializing	1
Initial Reaction		R4B5145FC_B-374		1 MNXM58@MNXC2 <==>		-999999	999999	0	Initializing	1
Initial Reaction		R21BAA724_B-114		1 MNXM615@MNXC2 <==>		-999999	999999	0	Initializing	1
Initial Reaction		RA7DC31A9_B-960		1 MNXM61@MNXC2 <==>		-999999	999999	0	Initializing	1
Initial Reaction		RAB70F856_B-976		1 MNXM625@MNXC2 <==>		-999999	999999	0	Initializing	1
Initial Reaction		RB7D0BDE8_B-1052		1 MNXM639@MNXC2 <==>		-999999	999999	0	Initializing	1
Initial Reaction		R37B13A98_B-247		1 MNXM64575@MNXC2 <==>		-999999	999999	0	Initializing	1
Initial Reaction		R19A156DE_B-55		1 MNXM647@MNXC2 <==>		-999999	999999	0	Initializing	1
Initial Reaction		R611E271B_B-531		1 MNXM66139@MNXC2 <==>		-999999	999999	0	Initializing	1
Initial Reaction		R5F1B21D5_B-521		1 MNXM687@MNXC2 <==>		-999999	999999	0	Initializing	1
Initial Reaction		R570E51C6_B-450		1 MNXM704@MNXC2 <==>		-999999	999999	0	Initializing	1
Initial Reaction		RD6F7BF7B_B-1251		1 MNXM70@MNXC2 <==>		-999999	999999	0	Initializing	1
Initial Reaction		RBD8085BB_B-1094		1 MNXM7115@MNXC2 <==>		-999999	999999	0	Initializing	1
Initial Reaction		R986766D7_B-861		1 MNXM714@MNXC2 <==>		-999999	999999	0	Initializing	1
Initial Reaction		R4B7CFCA_B-379		1 MNXM75@MNXC2 <==>		-999999	999999	0	Initializing	1
Initial Reaction		RB2214D0F_B-1026		1 MNXM761@MNXC2 <==>		-999999	999999	0	Initializing	1
Initial Reaction		R4A881FA5_B-370		1 MNXM76@MNXC2 <==>		-999999	999999	0	Initializing	1
Initial Reaction		RD931FBCB_B-1283		1 MNXM77881@MNXC2 <==>		-999999	999999	0	Initializing	1
Initial Reaction		R6BFC3A2D_B-617		1 MNXM78@MNXC2 <==>		-999999	999999	0	Initializing	1
Initial Reaction		R684391EA_B-590		1 MNXM82334@MNXC2 <==>		-999999	999999	0	Initializing	1
Initial Reaction		R869EE9D4_B-741		1 MNXM89557@MNXC2 <==>		-999999	999999	0	Initializing	1
Initial Reaction		R669063C7_B-582		1 MNXM89602@MNXC2 <==>		-999999	999999	0	Initializing	1
Initial Reaction		R91EC2CF4_B-818		1 MNXM89612@MNXC2 <==>		-999999	999999	0	Initializing	1
Initial Reaction		R410BA066_B-320		1 MNXM89735@MNXC2 <==>		-999999	999999	0	Initializing	1
Initial Reaction		RB3085D03_B-1034		1 MNXM89948@MNXC2 <==>		-999999	999999	0	Initializing	1
Initial Reaction		R74CEDA42_B-672		1 MNXM90553@MNXC2 <==>		-999999	999999	0	Initializing	1
Initial Reaction		RF4AAACD5_B-1461		1 MNXM90811@MNXC2 <==>		-999999	999999	0	Initializing	1
Initial Reaction		RD7E2CEF1_B-1258		1 MNXM90941@MNXC2 <==>		-999999	999999	0	Initializing	1
Initial Reaction		R35B5C04C_B-234		1 MNXM90@MNXC2 <==>		-999999	999999	0	Initializing	1
Initial Reaction		R8CF324E3_B-777		1 MNXM913@MNXC2 <==>		-999999	999999	0	Initializing	1
Initial Reaction		R3A9D1F56_B-276		1 MNXM91795@MNXC2 <==>		-999999	999999	0	Initializing	1
Initial Reaction		RDB666C3B_B-1317		1 MNXM919@MNXC2 <==>		-999999	999999	0	Initializing	1
Initial Reaction		R1E9CF257_B-96		1 MNXM92297@MNXC2 <==>		-999999	999999	0	Initializing	1
Initial Reaction		RD59BF3A7_B-1245		1 MNXM922@MNXC2 <==>		-999999	999999	0	Initializing	1
Initial Reaction		R4D0C76F7_B-389		1 MNXM935@MNXC2 <==>		-999999	999999	0	Initializing	1
Initial Reaction		R7B8A1023_B-691		1 MNXM93@MNXC2 <==>		-999999	999999	0	Initializing	1
Initial Reaction		R6B3002E7_B-614		1 MNXM94@MNXC2 <==>		-999999	999999	0	Initializing	1
Initial Reaction		R45156163_B-341		1 MNXM96973@MNXC2 <==>		-999999	999999	0	Initializing	1
Initial Reaction		R250FD288_B-129		1 MNXM97@MNXC2 <==>		-999999	999999	0	Initializing	1
Initial Reaction		R47BF700_B-355		1 MNXM99@MNXC2 <==>		-999999	999999	0	Initializing	1
Initial Reaction		R596FDB0E_B-485		1 MNXM9@MNXC2 <==>		-999999	999999	0	Initializing	1
Initial Reaction		R35A3A2A9_B-233		1 isoiIN800251@MNXC2 <==>		-999999	999999	0	Initializing	1
Initial Reaction		RC5F1FA36_B-1149		1 isoiIN800283@MNXC2 <==>		-999999	999999	0	Initializing	1
Initial Reaction		RA4FD1B1D_B-930		1 isoiIN800286@MNXC2 <==>		-999999	999999	0	Initializing	1
Initial Reaction		R59AE64C6_B-487		1 isoiIN800288@MNXC2 <==>		-999999	999999	0	Initializing	1
Initial Reaction		RA417E13_B-927		1 isoiIN800293@MNXC2 <==>		-999999	999999	0	Initializing	1
Initial Reaction		R9A46C4B5_B-870		1 isoiIN800296@MNXC2 <==>		-999999	999999	0	Initializing	1
Initial Reaction		R65AB8930_B-572		1 isoiIN800492@MNXC2 <==>		-999999	999999	0	Initializing	1
Initial Reaction		R252D7049_B-130		1 isoiIN800493@MNXC2 <==>		-999999	999999	0	Initializing	1
Initial Reaction		RA67F3359_LR-943		0.04 MNXM113@MNXC3 + 0.118 MNXM114@MNXC3 + 0.071 MNXM134@MNXC3 + 0.207 MNXM140@MNXC3 + 0.16 MNXM142@MNXC3 + 0.153 MNXM147@MNXC3 + 0.04 MNXM14@MNXC3 + 0.085 MNXM198@MNXC3 + 0.18657 MNXM199@MNXC3 + 59.011 MNXM1@MNXC3 + 0.994 MNXM2020@MNXC3 + 0.142 MNXM231@MNXC3 + 0.004 MNXM257@MNXC3 + 0.003 MNXM266@MNXC3 + 0.278 MNXM29@MNXC3 + 0.039 MNXM31@MNXC3 + 0.252 MNXM32@MNXC3 + 0.231 MNXM37@MNXC3 + 59.276 MN…		0	999999	0	Initializing	0
Initial Reaction		RD2448036_LR-1218		0.051 MNXM113@MNXC3 + 0.12864 MNXM114@MNXC3 + 0.075041 MNXM134@MNXC3 + 0.25014 MNXM140@MNXC3 + 0.19653 MNXM142@MNXC3 + 0.17152 MNXM147@MNXC3 + 0.051 MNXM14@MNXC3 + 0.023371 MNXM198@MNXC3 + 0.25728 MNXM199@MNXC3 + 58.936964 MNXM1@MNXC3 + 0.82099 MNXM2020@MNXC3 + 0.17152 MNXM231@MNXC3 + 0.003587 MNXM257@MNXC3 + 0.002432 MNXM266@MNXC3 + 0.32518 MNXM29@MNXC3 + 0.05 MNXM31@MNXC3 + 0.35734 MNXM32@MNXC3…		0	999999	0	Initializing	0
Initial Reaction		R4CAACCE6_B-389		0.01 MNXM115@MNXC3 + 1 MNXM1@MNXC3 + 1 MNXM31@MNXC3 <==> 1 MNXM449@MNXC3 + 0.01 MNXM90149@MNXC3	EPT1_YEAST	-999999	999999	0	Initializing	0
Initial Reaction		RDEC5BB54_LR-1353		0.01 MNXM1190@MNXC3 + 0.01 MNXM1741@MNXC3 + 0.015 MNXM224@MNXC3 + 0.03 MNXM272@MNXC3 + 0.655 MNXM56353@MNXC3 + 0.27 MNXM686@MNXC3 + 0.02 MNXM88@MNXC3 --> 1 MNXM12@MNXC3 + 2.62 MNXM1@MNXC3 + 0.01 maranasiMM904fecostestSC@MNXC3	ARE1_YEAST	0	999999	0	Initializing	0
Initial Reaction		R9D09F47_LR-937		0.01 MNXM1190@MNXC3 + 0.015 MNXM224@MNXC3 + 0.03 MNXM272@MNXC3 + 0.01 MNXM482@MNXC3 + 0.655 MNXM56353@MNXC3 + 0.27 MNXM686@MNXC3 + 0.02 MNXM88@MNXC3 --> 1 MNXM12@MNXC3 + 2.62 MNXM1@MNXC3 + 0.01 maranasiMM904lanostestSC@MNXC3	ARE1_YEAST	0	999999	0	Initializing	0
Initial Reaction		R94188482_LR-872		0.01 MNXM1190@MNXC3 + 0.015 MNXM224@MNXC3 + 0.03 MNXM272@MNXC3 + 0.01 MNXM52365@MNXC3 + 0.655 MNXM56353@MNXC3 + 0.27 MNXM686@MNXC3 + 0.02 MNXM88@MNXC3 --> 1 MNXM12@MNXC3 + 2.62 MNXM1@MNXC3 + 0.01 maranasiMM904epistestSC@MNXC3	ARE1_YEAST	0	999999	0	Initializing	0
Initial Reaction		R8277A81B_LR-746		0.01 MNXM1190@MNXC3 + 0.015 MNXM224@MNXC3 + 0.03 MNXM272@MNXC3 + 0.655 MNXM56353@MNXC3 + 0.01 MNXM574@MNXC3 + 0.27 MNXM686@MNXC3 + 0.02 MNXM88@MNXC3 --> 1 MNXM12@MNXC3 + 2.62 MNXM1@MNXC3 + 0.01 maranasiMM904zymstestSC@MNXC3	ARE1_YEAST	0	999999	0	Initializing	0
Initial Reaction		R9698FE1_LR-890		0.01 MNXM1190@MNXC3 + 0.015 MNXM224@MNXC3 + 0.03 MNXM272@MNXC3 + 0.655 MNXM56353@MNXC3 + 0.27 MNXM686@MNXC3 + 0.02 MNXM88@MNXC3 + 0.01 MNXM922@MNXC3 --> 1 MNXM12@MNXC3 + 2.62 MNXM1@MNXC3 + 0.01 maranasiMM904ergstestSC@MNXC3	ARE1_YEAST;ARE2_YEAST	0	999999	0	Initializing	0
Initial Reaction		R1DD0B1C8_RL-96		0.01 MNXM12202@MNXC3 + 0.01 MNXM90149@MNXC3 <-- 0.01 MNXM8858@MNXC3 + 0.01 MNXM96694@MNXC3	IPT1_YEAST	-999999	0	0	Initializing	0
Initial Reaction		RA1E0E5C5_LR-972		0.01 MNXM12202@MNXC3 + 1 MNXM2@MNXC3 --> 1 MNXM1@MNXC3 + 1 MNXM64020@MNXC3 + 1 maranasiMM904man2mi1p@MNXC3	ISC1_YEAST	0	999999	0	Initializing	0
Initial Reaction		RE05F0DDA_RL-1359		0.01 MNXM12203@MNXC3 + 0.01 MNXM90149@MNXC3 <-- 0.01 MNXM8859@MNXC3 + 0.01 MNXM96694@MNXC3	IPT1_YEAST	-999999	0	0	Initializing	0
Initial Reaction		RD1C61E6_LR-1266		0.01 MNXM12203@MNXC3 + 1 MNXM2@MNXC3 --> 1 MNXM1@MNXC3 + 1 MNXM63798@MNXC3 + 1 maranasiMM904man2mi1p@MNXC3	ISC1_YEAST	0	999999	0	Initializing	0
Initial Reaction		RDF7E5E25_RL-1356		0.01 MNXM12204@MNXC3 + 0.01 MNXM90149@MNXC3 <-- 0.01 MNXM8860@MNXC3 + 0.01 MNXM96694@MNXC3	IPT1_YEAST	-999999	0	0	Initializing	0
Initial Reaction		R2B4B3EA4_LR-196		0.01 MNXM12204@MNXC3 + 1 MNXM2@MNXC3 --> 1 MNXM1@MNXC3 + 1 MNXM64019@MNXC3 + 1 maranasiMM904man2mi1p@MNXC3	ISC1_YEAST	0	999999	0	Initializing	0
Initial Reaction		R22F1E237_RL-134		0.01 MNXM12205@MNXC3 + 0.01 MNXM90149@MNXC3 <-- 0.01 MNXM8861@MNXC3 + 0.01 MNXM96694@MNXC3	IPT1_YEAST	-999999	0	0	Initializing	0
Initial Reaction		RB0D6C27A_LR-1071		0.01 MNXM12205@MNXC3 + 1 MNXM2@MNXC3 --> 1 MNXM1@MNXC3 + 1 MNXM63797@MNXC3 + 1 maranasiMM904man2mi1p@MNXC3	ISC1_YEAST	0	999999	0	Initializing	0
Initial Reaction		RCD0E82E6_RL-1245		0.01 MNXM12206@MNXC3 + 0.01 MNXM1@MNXC3 + 0.01 MNXM90149@MNXC3 <-- 0.01 MNXM8862@MNXC3 + 0.01 MNXM96694@MNXC3	IPT1_YEAST	-999999	0	0	Initializing	0
Initial Reaction		REE6A9F73_LR-1458		0.01 MNXM12206@MNXC3 + 1 MNXM2@MNXC3 --> 1 MNXM1@MNXC3 + 1 MNXM63174@MNXC3 + 1 maranasiMM904man2mi1p@MNXC3	ISC1_YEAST	0	999999	0	Initializing	0
Initial Reaction		R2E68EC2C_RL-211		0.01 MNXM12207@MNXC3 + 0.01 MNXM1@MNXC3 + 0.01 MNXM90149@MNXC3 <-- 0.01 MNXM8863@MNXC3 + 0.01 MNXM96694@MNXC3	IPT1_YEAST	-999999	0	0	Initializing	0
Initial Reaction		R6BB51AB_LR-613		0.01 MNXM12207@MNXC3 + 1 MNXM2@MNXC3 --> 1 MNXM1@MNXC3 + 1 MNXM63157@MNXC3 + 1 maranasiMM904man2mi1p@MNXC3	ISC1_YEAST	0	999999	0	Initializing	0
Initial Reaction		R53FBB19_RL-451		0.01 MNXM171@MNXC4 + 1 MNXM9@MNXC4 <-- 1 MNXM2@MNXC4 + 0.01 MNXM92566@MNXC4		-999999	0	0	Initializing	0
Initial Reaction		RDDA879A0_RL-1344		0.01 MNXM2903@MNXC3 + 1 MNXM7@MNXC3 <-- 1 MNXM3@MNXC3 + 0.01 MNXM90650@MNXC3		-999999	0	0	Initializing	0
Initial Reaction		R2EC33597_RL-213		0.02 MNXM1043@MNXC2 + 0.27 MNXM108@MNXC2 + 0.5 MNXM1517@MNXC2 + 0.76 MNXM1@MNXC2 + 0.05 MNXM236@MNXC2 + 0.1 MNXM314@MNXC2 + 0.06 MNXM402@MNXC2 + 0.09 MNXM4069@MNXC2 + 0.24 MNXM65309@MNXC2 + 0.17 MNXM950@MNXC2 <-- 1 MNXM2@MNXC2 + 0.005 MNXM96694@MNXC2	PLB1_YEAST;PLB2_YEAST;PLB3_YEAST	-999999	0	0	Initializing	0
Initial Reaction		R8293225F_RL-749		0.02 MNXM1043@MNXC2 + 0.27 MNXM108@MNXC2 + 0.76 MNXM1@MNXC2 + 0.05 MNXM236@MNXC2 + 0.1 MNXM314@MNXC2 + 0.5 MNXM367@MNXC2 + 0.06 MNXM402@MNXC2 + 0.09 MNXM4069@MNXC2 + 0.24 MNXM65309@MNXC2 + 0.17 MNXM950@MNXC2 <-- 0.005 MNXM297@MNXC2 + 1 MNXM2@MNXC2	PLB1_YEAST;PLB2_YEAST	-999999	0	0	Initializing	0
Initial Reaction		R9DB4E41F_RL-940		0.02 MNXM1043@MNXC3 + 0.27 MNXM108@MNXC3 + 0.76 MNXM1@MNXC3 + 0.05 MNXM236@MNXC3 + 0.1 MNXM314@MNXC3 + 0.06 MNXM402@MNXC3 + 0.09 MNXM4069@MNXC3 + 0.24 MNXM65309@MNXC3 + 0.01 MNXM90149@MNXC3 + 0.17 MNXM950@MNXC3 <-- 0.01 MNXM248@MNXC3 + 1 MNXM2@MNXC3	TGL2_YEAST;TGL3_YEAST	-999999	0	0	Initializing	0
Initial Reaction		R4C554FCD_RL-382		0.02 MNXM1043@MNXC3 + 0.27 MNXM108@MNXC3 + 0.76 MNXM1@MNXC3 + 0.05 MNXM236@MNXC3 + 0.1 MNXM314@MNXC3 + 0.5 MNXM367@MNXC3 + 0.06 MNXM402@MNXC3 + 0.09 MNXM4069@MNXC3 + 0.24 MNXM65309@MNXC3 + 0.17 MNXM950@MNXC3 <-- 0.005 MNXM297@MNXC3 + 1 MNXM2@MNXC3	NTE1_YEAST	-999999	0	0	Initializing	0
Initial Reaction		RCA611E99_RL-1236		0.02 MNXM108@MNXC2 + 0.01 MNXM1741@MNXC2 + 0.73 MNXM1@MNXC2 + 0.03 MNXM236@MNXC2 + 0.015 MNXM314@MNXC2 + 0.01 MNXM46158@MNXC2 + 0.27 MNXM65309@MNXC2 + 0.655 MNXM950@MNXC2 <-- 1 MNXM2@MNXC2 + 0.01 maranasiMM904fecostestSC@MNXC2	YEH2_YEAST	-999999	0	0	Initializing	0
Initial Reaction		RD77A1261_RL-1303		0.02 MNXM108@MNXC2 + 0.73 MNXM1@MNXC2 + 0.03 MNXM236@MNXC2 + 0.015 MNXM314@MNXC2 + 0.01 MNXM46158@MNXC2 + 0.01 MNXM482@MNXC2 + 0.27 MNXM65309@MNXC2 + 0.655 MNXM950@MNXC2 <-- 1 MNXM2@MNXC2 + 0.01 maranasiMM904lanostestSC@MNXC2	YEH2_YEAST	-999999	0	0	Initializing	0
Initial Reaction		R538F30D0_RL-448		0.02 MNXM108@MNXC2 + 0.73 MNXM1@MNXC2 + 0.03 MNXM236@MNXC2 + 0.015 MNXM314@MNXC2 + 0.01 MNXM46158@MNXC2 + 0.01 MNXM52365@MNXC2 + 0.27 MNXM65309@MNXC2 + 0.655 MNXM950@MNXC2 <-- 1 MNXM2@MNXC2 + 0.01 maranasiMM904epistestSC@MNXC2	YEH2_YEAST	-999999	0	0	Initializing	0
Initial Reaction		R896B8E90_RL-801		0.02 MNXM108@MNXC2 + 0.73 MNXM1@MNXC2 + 0.03 MNXM236@MNXC2 + 0.015 MNXM314@MNXC2 + 0.01 MNXM46158@MNXC2 + 0.01 MNXM574@MNXC2 + 0.27 MNXM65309@MNXC2 + 0.655 MNXM950@MNXC2 <-- 1 MNXM2@MNXC2 + 0.01 maranasiMM904zymstestSC@MNXC2	YEH2_YEAST	-999999	0	0	Initializing	0
Initial Reaction		R9AFD0A91_RL-921		0.02 MNXM108@MNXC2 + 0.73 MNXM1@MNXC2 + 0.03 MNXM236@MNXC2 + 0.015 MNXM314@MNXC2 + 0.01 MNXM46158@MNXC2 + 0.27 MNXM65309@MNXC2 + 0.01 MNXM922@MNXC2 + 0.655 MNXM950@MNXC2 <-- 1 MNXM2@MNXC2 + 0.01 maranasiMM904ergstestSC@MNXC2	YEH2_YEAST	-999999	0	0	Initializing	0
Initial Reaction		R5550829_RL-464		0.02 MNXM108@MNXC3 + 0.01 MNXM1741@MNXC3 + 0.73 MNXM1@MNXC3 + 0.03 MNXM236@MNXC3 + 0.015 MNXM314@MNXC3 + 0.01 MNXM46158@MNXC3 + 0.27 MNXM65309@MNXC3 + 0.655 MNXM950@MNXC3 <-- 1 MNXM2@MNXC3 + 0.01 maranasiMM904fecostestSC@MNXC3	TGL1_YEAST;YEH1_YEAST	-999999	0	0	Initializing	0
Initial Reaction		RB2F0BD25_RL-1086		0.02 MNXM108@MNXC3 + 0.73 MNXM1@MNXC3 + 0.03 MNXM236@MNXC3 + 0.015 MNXM314@MNXC3 + 0.01 MNXM46158@MNXC3 + 0.01 MNXM482@MNXC3 + 0.27 MNXM65309@MNXC3 + 0.655 MNXM950@MNXC3 <-- 1 MNXM2@MNXC3 + 0.01 maranasiMM904lanostestSC@MNXC3	TGL1_YEAST;YEH1_YEAST	-999999	0	0	Initializing	0
Initial Reaction		RE076847A_RL-1360		0.02 MNXM108@MNXC3 + 0.73 MNXM1@MNXC3 + 0.03 MNXM236@MNXC3 + 0.015 MNXM314@MNXC3 + 0.01 MNXM46158@MNXC3 + 0.01 MNXM52365@MNXC3 + 0.27 MNXM65309@MNXC3 + 0.655 MNXM950@MNXC3 <-- 1 MNXM2@MNXC3 + 0.01 maranasiMM904epistestSC@MNXC3	TGL1_YEAST;YEH1_YEAST	-999999	0	0	Initializing	0
Initial Reaction		RC41A3C5F_RL-1194		0.02 MNXM108@MNXC3 + 0.73 MNXM1@MNXC3 + 0.03 MNXM236@MNXC3 + 0.015 MNXM314@MNXC3 + 0.01 MNXM46158@MNXC3 + 0.01 MNXM574@MNXC3 + 0.27 MNXM65309@MNXC3 + 0.655 MNXM950@MNXC3 <-- 1 MNXM2@MNXC3 + 0.01 maranasiMM904zymstestSC@MNXC3	TGL1_YEAST;YEH1_YEAST	-999999	0	0	Initializing	0
Initial Reaction		R6DDA9EFE_RL-626		0.02 MNXM108@MNXC3 + 0.73 MNXM1@MNXC3 + 0.03 MNXM236@MNXC3 + 0.015 MNXM314@MNXC3 + 0.01 MNXM46158@MNXC3 + 0.27 MNXM65309@MNXC3 + 0.01 MNXM922@MNXC3 + 0.655 MNXM950@MNXC3 <-- 1 MNXM2@MNXC3 + 0.01 maranasiMM904ergstestSC@MNXC3	TGL1_YEAST;YEH1_YEAST	-999999	0	0	Initializing	0
Initial Reaction		R4B5729BE_LR-376		0.5 MNXM4@MNXC4 + 1 maranasiMM9042hpmmbq@MNXC4 --> 1 maranasiMM9042hpmhmbq@MNXC4	YDR204W+CAT5_YEAST+COQ3_YEAST+COQ5_YEAST+COQ6_YEAST+COQ8_YEAST+COQ9_YEAST	0	999999	0	Initializing	0
Initial Reaction		R9AB90819_B-920		1 MNXM1000@MNXC3 + 1 MNXM2@MNXC3 <==> 1 MNXM65309@MNXC3 + 1 MNXM925@MNXC3	FAS1_YEAST+FAS2_YEAST	-999999	999999	0	Initializing	0
Initial Reaction		R5EA1A05E_RL-529		1 MNXM1000@MNXC3 <-- 1 MNXM1000@MNXC4		-999999	0	0	Initializing	0
Initial Reaction		R1FE969E9_RL-109		1 MNXM1000@MNXC4 + 1 MNXM13@MNXC4 + 3 MNXM2@MNXC4 + 3 MNXM5@MNXC4 + 1 MNXM925@MNXC4 <-- 1 MNXM184@MNXC4 + 4 MNXM1@MNXC4 + 1 MNXM2026@MNXC4 + 1 MNXM4@MNXC4 + 3 MNXM6@MNXC4	ACPM_YEAST+CEM1_YEAST+ETR1_YEAST+FABD_YEAST+FABG_YEAST+HTD2_YEAST	-999999	0	0	Initializing	0
Initial Reaction		RBCEFD4FC_RL-1153		1 MNXM100@MNXC3 + 1 MNXM11@MNXC3 <-- 1 MNXM132@MNXC3 + 1 MNXM83@MNXC3	FPPS_YEAST	-999999	0	0	Initializing	0
Initial Reaction		R4E5FD3D5_LR-401		1 MNXM100@MNXC3 + 1 MNXM83@MNXC3 --> 1 MNXM11@MNXC3 + 1 MNXM34@MNXC3	FPPS_YEAST	0	999999	0	Initializing	0
Initial Reaction		R5E559A63_RL-526		1 MNXM1010@MNXC4 + 1 MNXM13@MNXC4 <-- 1 MNXM159@MNXC4 + 1 MNXM1@MNXC4 + 1 MNXM23@MNXC4	ILV6_YEAST+ILVB_YEAST	-999999	0	0	Initializing	0
Initial Reaction		R2E13A52C_LR-208		1 MNXM1010@MNXC4 + 1 MNXM1@MNXC4 + 1 MNXM6@MNXC4 --> 1 MNXM1202@MNXC4 + 1 MNXM5@MNXC4	ILV5_YEAST	0	999999	0	Initializing	0
Initial Reaction		R4A3A9C6D_B-366		1 MNXM1020@MNXC3 + 1 MNXM89@MNXC3 <==> 2 MNXM1@MNXC3 + 1 MNXM304@MNXC3	BIOB_YEAST	-999999	999999	0	Initializing	0
Initial Reaction		R4C5AABE7_B-384		1 MNXM1020@MNXC3 + 3 MNXM1@MNXC3 + 1 MNXM7@MNXC3 + 1 MNXM9@MNXC3 <==> 1 MNXM1140@MNXC3 + 1 MNXM13@MNXC3 + 1 MNXM3@MNXC3	BIOD_YEAST	-999999	999999	0	Initializing	0
Initial Reaction		R8F2DEF23_B-837		1 MNXM1024@MNXC4 + 1 MNXM10@MNXC4 + 1 MNXM1@MNXC4 <==> 1 MNXM1277@MNXC4 + 1 MNXM8@MNXC4	DLDH_YEAST+GCSH_YEAST+GCSP_YEAST+GCST_YEAST	-999999	999999	0	Initializing	0
Initial Reaction		R8F2DEF23_B-838		1 MNXM1024@MNXC4 + 1 MNXM10@MNXC4 + 1 MNXM1@MNXC4 <==> 1 MNXM1277@MNXC4 + 1 MNXM8@MNXC4	DLDH_YEAST+ODO1_YEAST+ODO2_YEAST	-999999	0	0	Initializing	0
Initial Reaction		R556A71A2_B-467		1 MNXM1024@MNXC4 + 1 MNXM1@MNXC4 + 1 MNXM20@MNXC4 <==> 1 MNXM13@MNXC4 + 1 MNXM81337@MNXC4	DLDH_YEAST+ODO1_YEAST+ODO2_YEAST	-999999	999999	0	Initializing	0
Initial Reaction		R7C7B1078_B-718		1 MNXM1024@MNXC4 + 1 MNXM1@MNXC4 + 1 MNXM29@MNXC4 <==> 1 MNXM13@MNXC4 + 1 MNXM81220@MNXC4	DLDH_YEAST+GCSH_YEAST+GCSP_YEAST+GCST_YEAST	-999999	999999	0	Initializing	0
Initial Reaction		R107875F7_B-3		1 MNXM1028@MNXC13 + 1 MNXM12@MNXC13 <==> 1 MNXM173@MNXC13 + 1 MNXM21@MNXC13	CACP_YEAST	-999999	999999	0	Initializing	0
Initial Reaction		RBD40CD05_LR-1157		1 MNXM1028@MNXC13 + 1 MNXM173@MNXC3 --> 1 MNXM1028@MNXC3 + 1 MNXM173@MNXC13		0	999999	0	Initializing	0
Initial Reaction		R9BD80488_LR-930		1 MNXM1028@MNXC13 --> 1 MNXM1028@MNXC3		0	999999	0	Initializing	0
Initial Reaction		RA97A7D40_B-1020		1 MNXM1028@MNXC3 + 1 MNXM12@MNXC3 <==> 1 MNXM173@MNXC3 + 1 MNXM21@MNXC3	CACM_YEAST;YAT2_YEAST	-999999	999999	0	Initializing	0
Initial Reaction		RFF62A761_LR-1571		1 MNXM1028@MNXC3 + 1 MNXM173@MNXC4 --> 1 MNXM1028@MNXC4 + 1 MNXM173@MNXC3	CRC1_YEAST	0	999999	0	Initializing	0
Initial Reaction		RE4CBB3E4_LR-1384		1 MNXM1028@MNXC3 --> 1 MNXM1028@MNXC4		0	999999	0	Initializing	0
Initial Reaction		R2E6206DB_B-210		1 MNXM1028@MNXC4 + 1 MNXM12@MNXC4 <==> 1 MNXM173@MNXC4 + 1 MNXM21@MNXC4	CACP_YEAST	-999999	999999	0	Initializing	0
Initial Reaction		R38210217_LR-265		1 MNXM1036@MNXC3 + 1 MNXM1@MNXC3 + 1 MNXM6@MNXC3 --> 1 MNXM114177@MNXC3 + 1 MNXM5@MNXC3	ERG24_YEAST	0	999999	0	Initializing	0
Initial Reaction		RE58FD0C7_RL-1392		1 MNXM1036@MNXC3 + 4 MNXM2@MNXC3 + 1 MNXM39@MNXC3 + 3 MNXM5@MNXC3 <-- 2 MNXM1@MNXC3 + 1 MNXM482@MNXC3 + 3 MNXM4@MNXC3 + 3 MNXM6@MNXC3	CP51_YEAST+NCPR_YEAST	-999999	0	0	Initializing	0
Initial Reaction		R9CCE1CBE_RL-936		1 MNXM1036@MNXC3 + 4 MNXM2@MNXC3 + 1 MNXM39@MNXC3 + 3 MNXM8@MNXC3 <-- 3 MNXM10@MNXC3 + 2 MNXM1@MNXC3 + 1 MNXM482@MNXC3 + 3 MNXM4@MNXC3	CP51_YEAST+CYB5_YEAST+MCR1_YEAST;CP51_YEAST+CYB5_YEAST+NCB5R_YEAST	-999999	0	0	Initializing	0
Initial Reaction		R6DCBEFB0_RL-624		1 MNXM1043@MNXC13 + 1 MNXM12@MNXC13 + 1 MNXM1@MNXC13 <-- 1 MNXM2@MNXC13 + 1 MNXM486@MNXC13	PTE1_YEAST	-999999	0	0	Initializing	0
Initial Reaction		R6FB683B4_B-641		1 MNXM1043@MNXC13 + 1 MNXM12@MNXC13 + 1 MNXM3@MNXC13 <==> 1 MNXM11@MNXC13 + 1 MNXM14@MNXC13 + 1 MNXM486@MNXC13	LCF2_YEAST	-999999	999999	0	Initializing	0
Initial Reaction		RDD26BD0B_RL-1341		1 MNXM1043@MNXC13 <-- 1 MNXM1043@MNXC3		-999999	0	0	Initializing	0
Initial Reaction		RBDC8EAED_RL-1162		1 MNXM1043@MNXC3 + 1 MNXM12@MNXC3 + 1 MNXM13@MNXC3 + 1 MNXM2@MNXC3 + 2 MNXM5@MNXC3 <-- 3 MNXM1@MNXC3 + 1 MNXM40@MNXC3 + 2 MNXM6@MNXC3 + 1 MNXM750@MNXC3	ACAC_YEAST+ACBP_YEAST+FAS1_YEAST+FAS2_YEAST	-999999	0	0	Initializing	0
Initial Reaction		R66CD65EB_LR-573		1 MNXM1043@MNXC3 + 3 MNXM1@MNXC3 + 1 MNXM40@MNXC3 + 2 MNXM6@MNXC3 --> 1 MNXM12@MNXC3 + 1 MNXM13@MNXC3 + 1 MNXM2@MNXC3 + 1 MNXM402@MNXC3 + 2 MNXM5@MNXC3	ACAC_YEAST+ACBP_YEAST+FAS1_YEAST+FAS2_YEAST	0	999999	0	Initializing	0
Initial Reaction		R755137F3_RL-676		1 MNXM105630@MNXC2 <-- 1 MNXM105630@MNXC3	SSU1_YEAST	-999999	0	0	Initializing	0
Initial Reaction		R9DDFFFF4_RL-942		1 MNXM105630@MNXC3 + 1 MNXM13@MNXC3 + 1 MNXM1@MNXC3 + 1 MNXM2212@MNXC3 + 1 MNXM25@MNXC3 <-- 1 MNXM20@MNXC3 + 1 MNXM282@MNXC3 + 1 MNXM4@MNXC3	JLP1_YEAST	-999999	0	0	Initializing	0
Initial Reaction		R224E6657_RL-132		1 MNXM105630@MNXC3 + 1 MNXM148@MNXC3 + 2 MNXM1@MNXC3 + 1 MNXM45@MNXC3 <-- 1 MNXM155@MNXC3 + 1 MNXM49@MNXC3	MET16_YEAST+TRX1_YEAST;MET16_YEAST+TRX2_YEAST	-999999	0	0	Initializing	0
Initial Reaction		RD5DF96EB_B-1295		1 MNXM105630@MNXC3 + 4 MNXM1@MNXC3 + 3 MNXM6@MNXC3 <==> 3 MNXM2@MNXC3 + 3 MNXM5@MNXC3 + 1 MNXM89582@MNXC3	MET10_YEAST;MET5_YEAST	-999999	999999	0	Initializing	0
Initial Reaction		RD864DF75_RL-1311		1 MNXM1062@MNXC4 + 1 MNXM5@MNXC4 + 1 MNXM9@MNXC4 <-- 1 MNXM1384@MNXC4 + 1 MNXM1@MNXC4 + 1 MNXM6@MNXC4	ARG56_YEAST	-999999	0	0	Initializing	0
Initial Reaction		R45DF4B51_LR-343		1 MNXM1062@MNXC4 + 1 MNXM89557@MNXC4 --> 1 MNXM20@MNXC4 + 1 MNXM817@MNXC4	ARGD_YEAST	0	999999	0	Initializing	0
Initial Reaction		R13E232DF_B-24		1 MNXM1063@MNXC3 + 1 MNXM158@MNXC3 <==> 1 MNXM492@MNXC3 + 1 MNXM9@MNXC3	PNPH_YEAST	-999999	999999	0	Initializing	0
Initial Reaction		R156511C_B-28		1 MNXM1063@MNXC3 + 1 MNXM168@MNXC3 <==> 1 MNXM625@MNXC3 + 1 MNXM9@MNXC3	PNPH_YEAST	-999999	999999	0	Initializing	0
Initial Reaction		R17032A89_B-43		1 MNXM1063@MNXC3 + 1 MNXM213@MNXC3 <==> 1 MNXM935@MNXC3 + 1 MNXM9@MNXC3	PNPH_YEAST	-999999	999999	0	Initializing	0
Initial Reaction		R5A5D106D_B-499		1 MNXM1063@MNXC3 + 1 MNXM259@MNXC3 <==> 1 MNXM647@MNXC3 + 1 MNXM9@MNXC3	PNPH_YEAST	-999999	999999	0	Initializing	0
Initial Reaction		RFC97B382_B-1544		1 MNXM1063@MNXC3 + 1 MNXM386@MNXC3 <==> 1 MNXM420@MNXC3 + 1 MNXM9@MNXC3	PNPH_YEAST	-999999	999999	0	Initializing	0
Initial Reaction		RC801B49D_B-1216		1 MNXM1067@MNXC3 <==> 1 MNXM1067@MNXC4		-999999	999999	0	Initializing	0
Initial Reaction		R126F2A4E_RL-17		1 MNXM1067@MNXC4 + 1 MNXM11@MNXC4 <-- 1 MNXM83@MNXC4 + 1 maranasiMM904pendp@MNXC4	COQ1_YEAST	-999999	0	0	Initializing	0
Initial Reaction		R7DA19503_LR-723		1 MNXM1067@MNXC4 + 1 MNXM164@MNXC4 --> 1 MNXM11@MNXC4 + 1 MNXM3167@MNXC4	COQ2_YEAST	0	999999	0	Initializing	0
Initial Reaction		RBF0F60BE_B-1165		1 MNXM1089@MNXC3 + 1 MNXM2@MNXC3 <==> 2 MNXM1@MNXC3 + 2 MNXM7@MNXC3	HNT2_YEAST	-999999	999999	0	Initializing	0
Initial Reaction		R9435ABB7_RL-873		1 MNXM1089@MNXC3 + 1 MNXM9@MNXC3 <-- 1 MNXM1@MNXC3 + 1 MNXM3@MNXC3 + 1 MNXM7@MNXC3	APA2_YEAST	-999999	0	0	Initializing	0
Initial Reaction		R1BC3D241_RL-74		1 MNXM108@MNXC13 + 1 MNXM12@MNXC13 + 1 MNXM1@MNXC13 <-- 1 MNXM2@MNXC13 + 1 MNXM88@MNXC13	PTE1_YEAST	-999999	0	0	Initializing	0
Initial Reaction		RF318BB0E_B-1487		1 MNXM108@MNXC13 + 1 MNXM12@MNXC13 + 1 MNXM3@MNXC13 <==> 1 MNXM11@MNXC13 + 1 MNXM14@MNXC13 + 1 MNXM88@MNXC13	LCF2_YEAST	-999999	999999	0	Initializing	0
Initial Reaction		RDE919BAC_RL-1352		1 MNXM108@MNXC13 <-- 1 MNXM108@MNXC3		-999999	0	0	Initializing	0
Initial Reaction		RF3AFC26B_LR-1494		1 MNXM108@MNXC2 --> 1 MNXM108@MNXC3		0	999999	0	Initializing	0
Initial Reaction		RECF6556B_RL-1448		1 MNXM108@MNXC3 + 1 MNXM12@MNXC3 + 1 MNXM13@MNXC3 + 1 MNXM2@MNXC3 + 2 MNXM5@MNXC3 <-- 3 MNXM1@MNXC3 + 1 MNXM314@MNXC3 + 1 MNXM40@MNXC3 + 2 MNXM6@MNXC3	ACAC_YEAST+ACBP_YEAST+FAS1_YEAST+FAS2_YEAST	-999999	0	0	Initializing	0
Initial Reaction		R25475DA9_B-151		1 MNXM108@MNXC3 + 1 MNXM12@MNXC3 + 1 MNXM3@MNXC3 <==> 1 MNXM11@MNXC3 + 1 MNXM14@MNXC3 + 1 MNXM88@MNXC3	LCF1_YEAST;LCF3_YEAST;LCF4_YEAST	-999999	999999	0	Initializing	0
Initial Reaction		R51EB7C3B_B-433		1 MNXM108@MNXC3 + 1 MNXM1@MNXC3 + 1 MNXM925@MNXC3 <==> 1 MNXM2026@MNXC3 + 1 MNXM2@MNXC3	FAS1_YEAST+FAS2_YEAST	-999999	999999	0	Initializing	0
Initial Reaction		RFCEC91E2_LR-1548		1 MNXM108@MNXC3 + 3 MNXM1@MNXC3 + 1 MNXM40@MNXC3 + 2 MNXM6@MNXC3 --> 1 MNXM12@MNXC3 + 1 MNXM13@MNXC3 + 1 MNXM236@MNXC3 + 1 MNXM2@MNXC3 + 2 MNXM5@MNXC3	ACAC_YEAST+ACBP_YEAST+FAS1_YEAST+FAS2_YEAST	0	999999	0	Initializing	0
Initial Reaction		R24477073_LR-143		1 MNXM108@MNXC3 + 5 MNXM1@MNXC3 + 1 MNXM40@MNXC3 + 1 MNXM4@MNXC3 + 3 MNXM6@MNXC3 --> 1 MNXM12@MNXC3 + 1 MNXM13@MNXC3 + 3 MNXM2@MNXC3 + 3 MNXM5@MNXC3 + 1 MNXM65309@MNXC3	ELO1_YEAST	0	999999	0	Initializing	0
Initial Reaction		RE1ADADA6_LR-1366		1 MNXM1099@MNXC3 + 1 MNXM1@MNXC3 + 1 MNXM2@MNXC3 --> 1 MNXM1178@MNXC3 + 1 MNXM15@MNXC3	RIB2_YEAST	0	999999	0	Initializing	0
Initial Reaction		R71883638_RL-652		1 MNXM1099@MNXC3 + 1 MNXM5@MNXC3 <-- 1 MNXM1@MNXC3 + 1 MNXM6@MNXC3 + 1 MNXM90906@MNXC3	RIB7_YEAST	-999999	0	0	Initializing	0
Initial Reaction		RB9EB6759_LR-1129		1 MNXM10@MNXC11 + 1 MNXM1@MNXC11 + 1 MNXM292@MNXC11 + 1 MNXM4@MNXC11 --> 1 MNXM130@MNXC11 + 1 MNXM2@MNXC11 + 1 MNXM8@MNXC11	CYB5_YEAST+ERG1_YEAST+MCR1_YEAST;CYB5_YEAST+ERG1_YEAST+NCB5R_YEAST	0	999999	0	Initializing	0
Initial Reaction		REAC18450_B-1431		1 MNXM10@MNXC13 + 1 MNXM1@MNXC13 + 1 MNXM46@MNXC13 <==> 1 MNXM8@MNXC13 + 1 MNXM98@MNXC13	MDHP_YEAST	-999999	999999	0	Initializing	0
Initial Reaction		R46320183_B-345		1 MNXM10@MNXC13 + 1 MNXM1@MNXC13 + 1 MNXM513@MNXC13 <==> 1 MNXM1309@MNXC13 + 1 MNXM8@MNXC13	FOX2_YEAST	-999999	999999	0	Initializing	0
Initial Reaction		R4E905AA3_B-404		1 MNXM10@MNXC13 + 1 MNXM1@MNXC13 + 1 MNXM677@MNXC13 <==> 1 MNXM674@MNXC13 + 1 MNXM8@MNXC13	FOX2_YEAST	-999999	999999	0	Initializing	0
Initial Reaction		RC3E4C614_B-1192		1 MNXM10@MNXC13 + 1 MNXM1@MNXC13 + 1 MNXM705@MNXC13 <==> 1 MNXM733@MNXC13 + 1 MNXM8@MNXC13	FOX2_YEAST	-999999	999999	0	Initializing	0
Initial Reaction		RA438B80_B-987		1 MNXM10@MNXC13 + 1 MNXM1@MNXC13 + 1 MNXM707@MNXC13 <==> 1 MNXM767@MNXC13 + 1 MNXM8@MNXC13	FOX2_YEAST	-999999	999999	0	Initializing	0
Initial Reaction		RF7CEA202_B-1514		1 MNXM10@MNXC13 + 1 MNXM1@MNXC13 + 1 MNXM738@MNXC13 <==> 1 MNXM825@MNXC13 + 1 MNXM8@MNXC13	FOX2_YEAST	-999999	999999	0	Initializing	0
Initial Reaction		R1BE82C89_B-77		1 MNXM10@MNXC13 + 1 MNXM1@MNXC13 + 1 MNXM91972@MNXC13 <==> 1 MNXM8@MNXC13 + 1 MNXM91798@MNXC13	FOX2_YEAST	-999999	999999	0	Initializing	0
Initial Reaction		RCB1A23AA_LR-1240		1 MNXM10@MNXC3 + 1 MNXM114091@MNXC3 + 2 MNXM1@MNXC3 --> 1 MNXM805@MNXC3 + 1 MNXM8@MNXC3	P5CR_YEAST	0	999999	0	Initializing	0
Initial Reaction		R271E14DA_LR-164		1 MNXM10@MNXC3 + 1 MNXM119@MNXC3 + 1 MNXM1@MNXC3 --> 1 MNXM208@MNXC3 + 1 MNXM8@MNXC3	LOT6_YEAST	0	999999	0	Initializing	0
Initial Reaction		R1D65FA72_LR-93		1 MNXM10@MNXC3 + 1 MNXM1280@MNXC3 + 1 MNXM1@MNXC3 --> 1 MNXM245@MNXC3 + 1 MNXM8@MNXC3 + 1 MNXM9@MNXC3	PROA_YEAST	0	999999	0	Initializing	0
Initial Reaction		R11E04BE0_RL-13		1 MNXM10@MNXC3 + 1 MNXM1380@MNXC3 + 1 MNXM1@MNXC3 <-- 1 MNXM469@MNXC3 + 1 MNXM8@MNXC3	DHSO1_YEAST	-999999	0	0	Initializing	0
Initial Reaction		R5EDF42A7_RL-530		1 MNXM10@MNXC3 + 1 MNXM13@MNXC3 + 1 MNXM153@MNXC3 <-- 1 MNXM503@MNXC3 + 1 MNXM8@MNXC3		-999999	0	0	Initializing	0
Initial Reaction		RE0ACA938_RL-1362		1 MNXM10@MNXC3 + 1 MNXM13@MNXC3 + 1 MNXM574@MNXC3 <-- 1 MNXM8@MNXC3 + 1 MNXM91328@MNXC3	ERG26_YEAST	-999999	0	0	Initializing	0
Initial Reaction		R22189A2C_RL-129		1 MNXM10@MNXC3 + 1 MNXM13@MNXC3 + 1 MNXM8744@MNXC3 <-- 1 MNXM7449@MNXC3 + 1 MNXM8@MNXC3	ERG26_YEAST	-999999	0	0	Initializing	0
Initial Reaction		RF6B79438_RL-1511		1 MNXM10@MNXC3 + 1 MNXM13@MNXC3 <-- 1 MNXM39@MNXC3 + 1 MNXM8@MNXC3	FDH1_YEAST;FDH2_YEAST;YP276_YEAST	-999999	0	0	Initializing	0
Initial Reaction		R6F0C23A6_RL-633		1 MNXM10@MNXC3 + 1 MNXM144@MNXC3 + 2 MNXM1@MNXC3 <-- 1 MNXM2@MNXC3 + 1 MNXM493@MNXC3 + 1 MNXM8@MNXC3	ALDH2_YEAST;ALDH3_YEAST	-999999	0	0	Initializing	0
Initial Reaction		R53D6ED7A_B-450		1 MNXM10@MNXC3 + 1 MNXM159@MNXC3 + 1 MNXM1@MNXC3 <==> 1 MNXM4968@MNXC3 + 1 MNXM8@MNXC3		-999999	999999	0	Initializing	0
Initial Reaction		RD47BD493_RL-1285		1 MNXM10@MNXC3 + 1 MNXM15@MNXC3 + 1 MNXM1@MNXC3 + 1 MNXM20@MNXC3 <-- 1 MNXM2@MNXC3 + 1 MNXM89557@MNXC3 + 1 MNXM8@MNXC3	DHE2_YEAST	-999999	0	0	Initializing	0
Initial Reaction		R46C2C51E_RL-347		1 MNXM10@MNXC3 + 1 MNXM1602@MNXC3 + 1 MNXM1@MNXC3 <-- 1 MNXM891@MNXC3 + 1 MNXM8@MNXC3	LEU3_YEAST	-999999	0	0	Initializing	0
Initial Reaction		R8880DC5E_LR-790		1 MNXM10@MNXC3 + 1 MNXM1783@MNXC4 + 1 MNXM1@MNXC3 --> 1 MNXM5319@MNXC4 + 1 MNXM8@MNXC3	NDH1_YEAST;NDH2_YEAST	0	999999	0	Initializing	0
Initial Reaction		RFEBA4046_RL-1566		1 MNXM10@MNXC3 + 1 MNXM179@MNXC3 + 2 MNXM1@MNXC3 <-- 1 MNXM2@MNXC3 + 1 MNXM512@MNXC3 + 1 MNXM8@MNXC3		-999999	0	0	Initializing	0
Initial Reaction		RF3406A26_LR-1489		1 MNXM10@MNXC3 + 1 MNXM1@MNXC3 + 1 MNXM20@MNXC3 + 1 MNXM37@MNXC3 --> 2 MNXM89557@MNXC3 + 1 MNXM8@MNXC3	GLT1_YEAST	0	999999	0	Initializing	0
Initial Reaction		R6241F4F8_B-547		1 MNXM10@MNXC3 + 1 MNXM1@MNXC3 + 1 MNXM20@MNXC3 + 1 MNXM78@MNXC3 <==> 1 MNXM2@MNXC3 + 1 MNXM384@MNXC3 + 1 MNXM8@MNXC3	LYS1_YEAST	-999999	999999	0	Initializing	0
Initial Reaction		R2A308102_B-189		1 MNXM10@MNXC3 + 1 MNXM1@MNXC3 + 1 MNXM261@MNXC3 <==> 1 MNXM2378@MNXC3 + 1 MNXM8@MNXC3 + 1 MNXM9@MNXC3	G3P1_YEAST;G3P2_YEAST;G3P3_YEAST	-999999	999999	0	Initializing	0
Initial Reaction		RFD4FA0A0_LR-1553		1 MNXM10@MNXC3 + 1 MNXM1@MNXC3 + 1 MNXM268@MNXC3 + 1 MNXM3@MNXC3 --> 1 MNXM11@MNXC3 + 1 MNXM14@MNXC3 + 1 MNXM89905@MNXC3 + 1 MNXM8@MNXC3	LYS2_YEAST+LYS5_YEAST	0	999999	0	Initializing	0
Initial Reaction		REE257C1E_RL-1455		1 MNXM10@MNXC3 + 1 MNXM1@MNXC3 + 1 MNXM298@MNXC3 <-- 1 MNXM125@MNXC3 + 1 MNXM2@MNXC3 + 1 MNXM8@MNXC3	YAR073W;YHR216W;YLR432W;YML056C;YA075_YEAST	-999999	0	0	Initializing	0
Initial Reaction		R787A6EA1_LR-697		1 MNXM10@MNXC3 + 1 MNXM1@MNXC3 + 1 MNXM361@MNXC3 --> 1 MNXM353@MNXC3 + 1 MNXM8@MNXC3	DHOM_YEAST	0	999999	0	Initializing	0
Initial Reaction		R5E0D38AD_B-525		1 MNXM10@MNXC3 + 1 MNXM1@MNXC3 + 1 MNXM46@MNXC3 <==> 1 MNXM8@MNXC3 + 1 MNXM98@MNXC3	MDHC_YEAST	-999999	999999	0	Initializing	0
Initial Reaction		R851B5C4D_LR-763		1 MNXM10@MNXC3 + 1 MNXM1@MNXC3 + 1 MNXM473@MNXC3 --> 1 MNXM8@MNXC3 + 1 maranasiMM9042phetoh@MNXC3	ADH1_YEAST;ADH2_YEAST;ADH4_YEAST;ADH5_YEAST;FADH_YEAST	0	999999	0	Initializing	0
Initial Reaction		RD367976B_LR-1278		1 MNXM10@MNXC3 + 1 MNXM1@MNXC3 + 1 MNXM4@MNXC3 + 1 MNXM52460@MNXC3 --> 1 MNXM1109@MNXC3 + 2 MNXM2@MNXC3 + 1 MNXM8@MNXC3	CYB5_YEAST+ERG5_YEAST+MCR1_YEAST;CYB5_YEAST+ERG5_YEAST+NCB5R_YEAST	0	999999	0	Initializing	0
Initial Reaction		R28E307FC_LR-180		1 MNXM10@MNXC3 + 1 MNXM1@MNXC3 + 1 MNXM518@MNXC3 --> 1 MNXM8@MNXC3 + 1 maranasiMM904ind3eth@MNXC3	ADH1_YEAST;ADH2_YEAST;ADH4_YEAST;ADH5_YEAST;FADH_YEAST	0	999999	0	Initializing	0
Initial Reaction		R69EDB922_RL-599		1 MNXM10@MNXC3 + 1 MNXM1@MNXC3 + 1 MNXM541@MNXC3 <-- 1 MNXM126@MNXC3 + 1 MNXM8@MNXC3	SER33_YEAST;SERA_YEAST	-999999	0	0	Initializing	0
Initial Reaction		R27CA30FC_RL-170		1 MNXM10@MNXC3 + 1 MNXM1@MNXC3 + 1 MNXM59041@MNXC3 <-- 1 MNXM4638@MNXC3 + 1 MNXM8@MNXC3	DHSO1_YEAST	-999999	0	0	Initializing	0
Initial Reaction		R6625046B_RL-568		1 MNXM10@MNXC3 + 1 MNXM1@MNXC3 + 1 MNXM597@MNXC3 <-- 1 MNXM510@MNXC3 + 1 MNXM8@MNXC3	XYL2_YEAST	-999999	0	0	Initializing	0
Initial Reaction		R99637B65_B-912		1 MNXM10@MNXC3 + 1 MNXM1@MNXC3 + 1 MNXM664@MNXC3 <==> 1 MNXM8@MNXC3 + 1 maranasiMM904btdRR@MNXC3	BDH1_YEAST	-999999	999999	0	Initializing	0
Initial Reaction		R96A45519_B-892		1 MNXM10@MNXC3 + 1 MNXM1@MNXC3 + 1 MNXM75@MNXC3 <==> 1 MNXM303@MNXC3 + 1 MNXM8@MNXC3	ADH1_YEAST;ADH4_YEAST;ADH5_YEAST	0	999999	0	Initializing	0
Initial Reaction		R96A45519_B-893		1 MNXM10@MNXC3 + 1 MNXM1@MNXC3 + 1 MNXM75@MNXC3 <==> 1 MNXM303@MNXC3 + 1 MNXM8@MNXC3	ADH2_YEAST	-999999	0	0	Initializing	0
Initial Reaction		R96A45519_B-894		1 MNXM10@MNXC3 + 1 MNXM1@MNXC3 + 1 MNXM75@MNXC3 <==> 1 MNXM303@MNXC3 + 1 MNXM8@MNXC3	FADH_YEAST	-999999	999999	0	Initializing	0
Initial Reaction		RBB61F660_LR-1140		1 MNXM10@MNXC3 + 1 MNXM1@MNXC3 + 1 MNXM77@MNXC3 --> 1 MNXM66@MNXC3 + 1 MNXM8@MNXC3	GPD1_YEAST	0	999999	0	Initializing	0
Initial Reaction		R8FA63A1F_B-840		1 MNXM10@MNXC3 + 1 MNXM1@MNXC3 + 1 MNXM952@MNXC3 <==> 1 MNXM56@MNXC3 + 1 MNXM57@MNXC3 + 1 MNXM8@MNXC3	FADH_YEAST	-999999	999999	0	Initializing	0
Initial Reaction		RBD404AB9_LR-1156		1 MNXM10@MNXC3 + 1 MNXM1@MNXC3 + 1 maranasiMM9042mbald@MNXC3 --> 1 MNXM8@MNXC3 + 1 maranasiMM9042mbtoh@MNXC3	ADH1_YEAST;ADH2_YEAST;ADH4_YEAST;ADH5_YEAST;FADH_YEAST	0	999999	0	Initializing	0
Initial Reaction		RFCB886C9_LR-1546		1 MNXM10@MNXC3 + 1 MNXM1@MNXC3 + 1 maranasiMM9042mppal@MNXC3 --> 1 MNXM8@MNXC3 + 1 maranasiMM904ibutoh@MNXC3	ADH1_YEAST;ADH2_YEAST;ADH4_YEAST;ADH5_YEAST;FADH_YEAST	0	999999	0	Initializing	0
Initial Reaction		R15317776_LR-27		1 MNXM10@MNXC3 + 1 MNXM1@MNXC3 + 1 maranasiMM9043mbald@MNXC3 --> 1 MNXM8@MNXC3 + 1 maranasiMM904iamoh@MNXC3	ADH1_YEAST;ADH2_YEAST;ADH4_YEAST;ADH5_YEAST;FADH_YEAST	0	999999	0	Initializing	0
Initial Reaction		R52460234_RL-438		1 MNXM10@MNXC3 + 1 MNXM511@MNXC3 <-- 1 MNXM183@MNXC3 + 1 MNXM8@MNXC3	MTD1_YEAST	-999999	0	0	Initializing	0
Initial Reaction		REBCE776C_RL-1439		1 MNXM10@MNXC3 + 2 MNXM1@MNXC3 + 1 MNXM2083@MNXC3 <-- 1 MNXM1527@MNXC3 + 1 MNXM2@MNXC3 + 1 MNXM8@MNXC3		-999999	0	0	Initializing	0
Initial Reaction		R4E60AE4A_RL-402		1 MNXM10@MNXC3 + 2 MNXM1@MNXC3 + 1 MNXM497@MNXC3 <-- 1 MNXM2@MNXC3 + 1 MNXM473@MNXC3 + 1 MNXM8@MNXC3	ALDH2_YEAST;ALDH3_YEAST	-999999	0	0	Initializing	0
Initial Reaction		R3BD81859_RL-284		1 MNXM10@MNXC4 + 1 MNXM114091@MNXC4 + 2 MNXM1@MNXC4 <-- 1 MNXM805@MNXC4 + 1 MNXM8@MNXC4	PUT2_YEAST	-999999	0	0	Initializing	0
Initial Reaction		R64D077DF_RL-561		1 MNXM10@MNXC4 + 1 MNXM13@MNXC4 + 1 MNXM15@MNXC4 + 1 MNXM183@MNXC4 <-- 1 MNXM29@MNXC4 + 1 MNXM79@MNXC4 + 1 MNXM8@MNXC4	DLDH_YEAST+GCSH_YEAST+GCSP_YEAST+GCST_YEAST	-999999	0	0	Initializing	0
Initial Reaction		R75BEF945_RL-680		1 MNXM10@MNXC4 + 1 MNXM13@MNXC4 + 1 MNXM20@MNXC4 <-- 1 MNXM89661@MNXC4 + 1 MNXM8@MNXC4	IDH1_YEAST+IDH2_YEAST	-999999	0	0	Initializing	0
Initial Reaction		RA3FA8612_RL-985		1 MNXM10@MNXC4 + 1 MNXM13@MNXC4 + 1 MNXM21@MNXC4 <-- 1 MNXM12@MNXC4 + 1 MNXM23@MNXC4 + 1 MNXM8@MNXC4	DLDH_YEAST+ODP2_YEAST+ODPA_YEAST+ODPB_YEAST+ODPX_YEAST	-999999	0	0	Initializing	0
Initial Reaction		R51DFD2E9_RL-431		1 MNXM10@MNXC4 + 1 MNXM13@MNXC4 + 1 MNXM23@MNXC4 <-- 1 MNXM8@MNXC4 + 1 MNXM98@MNXC4	MAOM_YEAST	-999999	0	0	Initializing	0
Initial Reaction		R8A46E6C7_RL-808		1 MNXM10@MNXC4 + 1 MNXM13@MNXC4 + 1 MNXM86@MNXC4 <-- 1 MNXM12@MNXC4 + 1 MNXM159@MNXC4 + 1 MNXM8@MNXC4		-999999	0	0	Initializing	0
Initial Reaction		R5800A34F_LR-487		1 MNXM10@MNXC4 + 1 MNXM153@MNXC4 + 1 MNXM1@MNXC4 --> 1 MNXM114141@MNXC4 + 1 MNXM8@MNXC4		0	999999	0	Initializing	0
Initial Reaction		RC44B7D0E_RL-1195		1 MNXM10@MNXC4 + 1 MNXM1617@MNXC4 + 2 MNXM1@MNXC4 <-- 1 MNXM114@MNXC4 + 1 MNXM8@MNXC4	PUT1_YEAST	-999999	0	0	Initializing	0
Initial Reaction		RAA4A2A38_LR-1025		1 MNXM10@MNXC4 + 1 MNXM1783@MNXC4 + 1 MNXM1@MNXC4 --> 1 MNXM5319@MNXC4 + 1 MNXM8@MNXC4	ACPM_YEAST;NDI1_YEAST	0	999999	0	Initializing	0
Initial Reaction		RC68C71B6_RL-1207		1 MNXM10@MNXC4 + 1 MNXM192@MNXC4 + 2 MNXM1@MNXC4 <-- 1 MNXM2@MNXC4 + 1 MNXM422@MNXC4 + 1 MNXM8@MNXC4	ALDH4_YEAST;ALDH5_YEAST	-999999	0	0	Initializing	0
Initial Reaction		RD78A83C0_RL-1305		1 MNXM10@MNXC4 + 1 MNXM1@MNXC4 + 1 MNXM21@MNXC4 + 1 MNXM91099@MNXC4 <-- 1 MNXM12@MNXC4 + 1 MNXM264@MNXC4 + 1 MNXM2@MNXC4 + 1 MNXM8@MNXC4		-999999	0	0	Initializing	0
Initial Reaction		R3A6E339_B-275		1 MNXM10@MNXC4 + 1 MNXM1@MNXC4 + 1 MNXM2929@MNXC4 <==> 1 MNXM8@MNXC4 + 1 MNXM984@MNXC4	LYS12_YEAST	-999999	999999	0	Initializing	0
Initial Reaction		R9804EC32_B-903		1 MNXM10@MNXC4 + 1 MNXM1@MNXC4 + 1 MNXM46@MNXC4 <==> 1 MNXM8@MNXC4 + 1 MNXM98@MNXC4	MDHM_YEAST	-999999	999999	0	Initializing	0
Initial Reaction		R44AB0CA_LR-337		1 MNXM10@MNXC4 + 1 MNXM1@MNXC4 + 1 MNXM473@MNXC4 --> 1 MNXM8@MNXC4 + 1 maranasiMM9042phetoh@MNXC4	ADH3_YEAST	0	999999	0	Initializing	0
Initial Reaction		RA9B2EB7B_LR-1023		1 MNXM10@MNXC4 + 1 MNXM1@MNXC4 + 1 MNXM518@MNXC4 --> 1 MNXM8@MNXC4 + 1 maranasiMM904ind3eth@MNXC4	ADH3_YEAST	0	999999	0	Initializing	0
Initial Reaction		R4D5B267C_LR-397		1 MNXM10@MNXC4 + 1 MNXM1@MNXC4 + 1 MNXM75@MNXC4 --> 1 MNXM303@MNXC4 + 1 MNXM8@MNXC4	ADH3_YEAST	0	999999	0	Initializing	0
Initial Reaction		RBCD454D0_LR-1150		1 MNXM10@MNXC4 + 1 MNXM1@MNXC4 + 1 MNXM77@MNXC4 --> 1 MNXM66@MNXC4 + 1 MNXM8@MNXC4	GPD2_YEAST	0	999999	0	Initializing	0
Initial Reaction		R63893AEF_RL-555		1 MNXM10@MNXC4 + 1 MNXM1@MNXC4 + 1 MNXM89557@MNXC4 <-- 1 MNXM1617@MNXC4 + 2 MNXM2@MNXC4 + 1 MNXM8@MNXC4		-999999	0	0	Initializing	0
Initial Reaction		RFEB55333_RL-1565		1 MNXM10@MNXC4 + 1 MNXM1@MNXC4 + 1 MNXM923@MNXC4 <-- 1 MNXM114091@MNXC4 + 2 MNXM2@MNXC4 + 1 MNXM8@MNXC4	PUT2_YEAST	-999999	0	0	Initializing	0
Initial Reaction		R1F898F1_B-107		1 MNXM10@MNXC4 + 1 MNXM1@MNXC4 + 1 MNXM998@MNXC4 <==> 1 MNXM1663@MNXC4 + 1 MNXM8@MNXC4	DLDH_YEAST+GCSH_YEAST+GCSP_YEAST+GCST_YEAST	-999999	999999	0	Initializing	0
Initial Reaction		RC05DC8E_LR-1173		1 MNXM10@MNXC4 + 1 MNXM1@MNXC4 + 1 maranasiMM9042mbald@MNXC4 --> 1 MNXM8@MNXC4 + 1 maranasiMM9042mbtoh@MNXC4	ADH3_YEAST	0	999999	0	Initializing	0
Initial Reaction		R4DFD10FE_LR-399		1 MNXM10@MNXC4 + 1 MNXM1@MNXC4 + 1 maranasiMM9042mppal@MNXC4 --> 1 MNXM8@MNXC4 + 1 maranasiMM904ibutoh@MNXC4	ADH3_YEAST	0	999999	0	Initializing	0
Initial Reaction		RC52AF1E9_LR-1199		1 MNXM10@MNXC4 + 1 MNXM1@MNXC4 + 1 maranasiMM9043mbald@MNXC4 --> 1 MNXM8@MNXC4 + 1 maranasiMM904iamoh@MNXC4	ADH3_YEAST	0	999999	0	Initializing	0
Initial Reaction		R98889D89_LR-905		1 MNXM10@MNXC4 + 1 MNXM4@MNXC4 + 1 MNXM95055@MNXC4 --> 2 MNXM1@MNXC4 + 1 MNXM2@MNXC4 + 1 MNXM8@MNXC4 + 1 maranasiMM904hemeA@MNXC4	ADRO_YEAST+ADRX_YEAST+COX15_YEAST	0	999999	0	Initializing	0
Initial Reaction		RE7019475_RL-1403		1 MNXM10@MNXC4 + 2 MNXM1@MNXC4 + 1 MNXM26@MNXC4 <-- 1 MNXM2@MNXC4 + 1 MNXM75@MNXC4 + 1 MNXM8@MNXC4	ALDH4_YEAST	-999999	0	0	Initializing	0
Initial Reaction		RB1E154B9_RL-1077		1 MNXM10@MNXC4 + 2 MNXM1@MNXC4 + 1 MNXM383@MNXC4 <-- 1 MNXM2@MNXC4 + 1 MNXM518@MNXC4 + 1 MNXM8@MNXC4	ALDH4_YEAST	-999999	0	0	Initializing	0
Initial Reaction		RB3712495_B-1089		1 MNXM10@MNXC4 + 2 MNXM1@MNXC4 + 1 MNXM923@MNXC4 <==> 1 MNXM2687@MNXC4 + 1 MNXM2@MNXC4 + 1 MNXM8@MNXC4	PUT2_YEAST	-999999	999999	0	Initializing	0
Initial Reaction		R1133AFE0_RL-7		1 MNXM1106@MNXC3 + 1 MNXM13@MNXC3 <-- 1 MNXM114087@MNXC3 + 1 MNXM1@MNXC3		-999999	0	0	Initializing	0
Initial Reaction		R6128505_LR-542		1 MNXM1106@MNXC3 + 1 MNXM2@MNXC3 + 1 MNXM4@MNXC3 --> 1 MNXM15@MNXC3 + 1 MNXM22@MNXC3 + 1 MNXM310@MNXC3		0	999999	0	Initializing	0
Initial Reaction		R190DF1C9_LR-58		1 MNXM1109@MNXC11 + 1 MNXM1@MNXC11 + 1 MNXM6@MNXC11 --> 1 MNXM5@MNXC11 + 1 MNXM922@MNXC11	ERG4_YEAST	0	999999	0	Initializing	0
Initial Reaction		R53802267_B-447		1 MNXM1109@MNXC11 <==> 1 MNXM1109@MNXC3		-999999	999999	0	Initializing	0
Initial Reaction		RE8A4E9D5_RL-1415		1 MNXM1109@MNXC3 + 1 MNXM19@MNXC3 + 1 MNXM1@MNXC3 + 2 MNXM2@MNXC3 <-- 1 MNXM16@MNXC3 + 1 MNXM4@MNXC3 + 1 MNXM574@MNXC3		-999999	0	0	Initializing	0
Initial Reaction		R2518ED17_RL-149		1 MNXM1109@MNXC3 + 2 MNXM2@MNXC3 + 1 MNXM5@MNXC3 <-- 1 MNXM1@MNXC3 + 1 MNXM4@MNXC3 + 1 MNXM52460@MNXC3 + 1 MNXM6@MNXC3	ERG5_YEAST+NCPR_YEAST	-999999	0	0	Initializing	0
Initial Reaction		R82F4B32D_LR-752		1 MNXM1115@MNXC3 + 1 MNXM3@MNXC3 --> 1 MNXM1@MNXC3 + 1 MNXM355@MNXC3 + 1 MNXM7@MNXC3	NRK1_YEAST	0	999999	0	Initializing	0
Initial Reaction		R871545EC_B-776		1 MNXM1115@MNXC3 + 1 MNXM9@MNXC3 <==> 1 MNXM1@MNXC3 + 1 MNXM216@MNXC3 + 1 MNXM295@MNXC3		-999999	999999	0	Initializing	0
Initial Reaction		R7B2983AA_LR-713		1 MNXM1119@MNXC2 + 1 MNXM1@MNXC2 --> 1 MNXM1119@MNXC3 + 1 MNXM1@MNXC3	MMP1_YEAST	0	999999	0	Initializing	0
Initial Reaction		R726B7F0_LR-657		1 MNXM111@MNXC2 --> 1 MNXM111@MNXC3	FET4_YEAST	0	999999	0	Initializing	0
Initial Reaction		RA52020E4_LR-990		1 MNXM111@MNXC3 + 1 MNXM863@MNXC3 --> 2 MNXM1@MNXC3 + 1 MNXM82173@MNXC3	MET8_YEAST	0	999999	0	Initializing	0
Initial Reaction		R698A1CD_B-596		1 MNXM111@MNXC3 <==> 1 MNXM111@MNXC4		-999999	999999	0	Initializing	0
Initial Reaction		R7979813C_LR-700		1 MNXM111@MNXC4 + 1 MNXM346@MNXC4 --> 2 MNXM1@MNXC4 + 1 MNXM97148@MNXC4	HEMH_YEAST	0	999999	0	Initializing	0
Initial Reaction		R11B7DE7C_B-12		1 MNXM1122@MNXC3 + 1 MNXM1@MNXC3 + 1 MNXM7@MNXC3 + 1 MNXM9@MNXC3 <==> 1 MNXM117@MNXC3 + 1 MNXM3@MNXC3 + 1 MNXM60@MNXC3	DUR1_YEAST	-999999	999999	0	Initializing	0
Initial Reaction		R429AF748_LR-325		1 MNXM1122@MNXC3 + 3 MNXM1@MNXC3 + 1 MNXM2@MNXC3 --> 2 MNXM13@MNXC3 + 2 MNXM15@MNXC3	DUR1_YEAST	0	999999	0	Initializing	0
Initial Reaction		R2FED05A7_LR-218		1 MNXM1135@MNXC3 + 1 MNXM1@MNXC3 + 1 MNXM960@MNXC3 --> 1 MNXM11@MNXC3 + 1 MNXM662@MNXC3	THI6_YEAST	0	999999	0	Initializing	0
Initial Reaction		R81D753DC_RL-741		1 MNXM1135@MNXC3 + 1 MNXM7@MNXC3 <-- 1 MNXM3@MNXC3 + 1 MNXM790@MNXC3	THI20_YEAST;THI21_YEAST	-999999	0	0	Initializing	0
Initial Reaction		R5BCB626A_RL-508		1 MNXM113@MNXC15 + 1 MNXM1@MNXC15 + 1 MNXM9@MNXC15 <-- 1 MNXM2@MNXC15 + 1 MNXM30@MNXC15	GDA1_YEAST	-999999	0	0	Initializing	0
Initial Reaction		RAF73B75B_LR-1058		1 MNXM113@MNXC15 + 1 MNXM82@MNXC3 --> 1 MNXM113@MNXC3 + 1 MNXM82@MNXC15	GMT1_YEAST	0	999999	0	Initializing	0
Initial Reaction		R6F4460A7_RL-636		1 MNXM113@MNXC3 + 1 MNXM11@MNXC3 + 1 MNXM14@MNXC3 + 2 MNXM1@MNXC3 + 1 MNXM89557@MNXC3 <-- 1 MNXM298@MNXC3 + 1 MNXM2@MNXC3 + 1 MNXM37@MNXC3 + 1 MNXM3@MNXC3	GUAA_YEAST	-999999	0	0	Initializing	0
Initial Reaction		RC409E6B2_RL-1193		1 MNXM113@MNXC3 + 1 MNXM11@MNXC3 <-- 1 MNXM259@MNXC3 + 1 MNXM91@MNXC3	HPRT_YEAST	-999999	0	0	Initializing	0
Initial Reaction		R1CB10AA5_RL-87		1 MNXM113@MNXC3 + 1 MNXM1@MNXC3 + 1 MNXM7@MNXC3 <-- 1 MNXM3@MNXC3 + 1 MNXM401@MNXC3		-999999	0	0	Initializing	0
Initial Reaction		REBCE2974_RL-1438		1 MNXM113@MNXC3 + 1 MNXM1@MNXC3 + 1 MNXM9@MNXC3 <-- 1 MNXM2@MNXC3 + 1 MNXM30@MNXC3	YND1_YEAST	-999999	0	0	Initializing	0
Initial Reaction		R73A39F16_RL-660		1 MNXM113@MNXC3 + 1 MNXM1@MNXC3 <-- 1 MNXM2@MNXC3 + 1 MNXM665@MNXC3	PDE2_YEAST	-999999	0	0	Initializing	0
Initial Reaction		R875B8CAF_B-782		1 MNXM113@MNXC3 + 1 MNXM286@MNXC3 <==> 1 MNXM30@MNXC3 + 1 MNXM374@MNXC3	KGUA_YEAST	-999999	999999	0	Initializing	0
Initial Reaction		RA22B3905_LR-973		1 MNXM113@MNXC3 + 1 MNXM2@MNXC3 --> 1 MNXM401@MNXC3 + 1 MNXM9@MNXC3		0	999999	0	Initializing	0
Initial Reaction		R455A49C3_B-342		1 MNXM113@MNXC3 + 1 MNXM3@MNXC3 <==> 1 MNXM30@MNXC3 + 1 MNXM7@MNXC3	KGUA_YEAST	-999999	999999	0	Initializing	0
Initial Reaction		RC38B4BC5_RL-1189		1 MNXM113@MNXC3 + 2 MNXM1@MNXC3 + 2 MNXM9@MNXC3 <-- 2 MNXM2@MNXC3 + 1 MNXM51@MNXC3	YND1_YEAST	-999999	0	0	Initializing	0
Initial Reaction		RBB11121A_RL-1136		1 MNXM114070@MNXC13 + 1 MNXM15@MNXC13 + 1 MNXM23@MNXC13 <-- 1 MNXM2@MNXC13 + 1 MNXM319@MNXC13	STR3_YEAST	-999999	0	0	Initializing	0
Initial Reaction		R57F4C2E7_B-486		1 MNXM114070@MNXC13 + 1 MNXM1@MNXC13 <==> 1 MNXM114070@MNXC3 + 1 MNXM1@MNXC3		-999999	999999	0	Initializing	0
Initial Reaction		R4A167AA5_RL-365		1 MNXM114070@MNXC3 + 1 MNXM15@MNXC3 + 1 MNXM23@MNXC3 <-- 1 MNXM2@MNXC3 + 1 MNXM319@MNXC3	METC_YEAST	-999999	0	0	Initializing	0
Initial Reaction		R2748510F_LR-165		1 MNXM114070@MNXC3 + 1 MNXM16@MNXC3 --> 1 MNXM19@MNXC3 + 1 MNXM1@MNXC3 + 1 MNXM61@MNXC3	MHT1_YEAST;SAM4_YEAST	0	999999	0	Initializing	0
Initial Reaction		R1E73B13F_RL-98		1 MNXM114070@MNXC3 + 1 MNXM212@MNXC3 <-- 1 MNXM19@MNXC3 + 1 MNXM2@MNXC3	SAHH_YEAST	-999999	0	0	Initializing	0
Initial Reaction		R9F2A844F_LR-952		1 MNXM114070@MNXC3 + 1 MNXM2623@MNXC3 --> 1 MNXM2563@MNXC3 + 1 MNXM61@MNXC3	METE_YEAST	0	999999	0	Initializing	0
Initial Reaction		R8B443B72_RL-818		1 MNXM114070@MNXC3 + 1 MNXM26@MNXC3 <-- 1 MNXM699@MNXC3 + 1 MNXM89582@MNXC3	MET17_YEAST	-999999	0	0	Initializing	0
Initial Reaction		R3F5AA716_LR-304		1 MNXM114070@MNXC3 + 1 MNXM318@MNXC3 --> 1 MNXM61@MNXC3 + 1 MNXM79@MNXC3	METE_YEAST	0	999999	0	Initializing	0
Initial Reaction		R1906FBC8_LR-56		1 MNXM114070@MNXC3 + 1 MNXM53@MNXC3 --> 1 MNXM2@MNXC3 + 1 MNXM319@MNXC3	CBS_YEAST	0	999999	0	Initializing	0
Initial Reaction		REF0D568B_RL-1462		1 MNXM114079@MNXC4 + 1 MNXM13@MNXC4 <-- 1 MNXM1@MNXC4 + 2 MNXM23@MNXC4	ILV6_YEAST+ILVB_YEAST	-999999	0	0	Initializing	0
Initial Reaction		RCA3997A9_LR-1234		1 MNXM114079@MNXC4 + 1 MNXM1@MNXC4 + 1 MNXM6@MNXC4 --> 1 MNXM114097@MNXC4 + 1 MNXM5@MNXC4	ILV5_YEAST	0	999999	0	Initializing	0
Initial Reaction		RACB5E6D6_LR-1042		1 MNXM114087@MNXC3 + 1 MNXM12@MNXC3 --> 1 MNXM21@MNXC3 + 1 MNXM29@MNXC3		0	999999	0	Initializing	0
Initial Reaction		RACFB7218_B-1043		1 MNXM114087@MNXC3 + 1 MNXM1@MNXC3 + 1 MNXM6@MNXC3 <==> 1 MNXM2125@MNXC3 + 1 MNXM5@MNXC3	YM71_YEAST	-999999	999999	0	Initializing	0
Initial Reaction		R51E685B3_LR-432		1 MNXM114091@MNXC3 + 2 MNXM1@MNXC3 + 1 MNXM6@MNXC3 --> 1 MNXM5@MNXC3 + 1 MNXM805@MNXC3	P5CR_YEAST	0	999999	0	Initializing	0
Initial Reaction		R89F4FAFF_B-803		1 MNXM114091@MNXC4 + 1 MNXM1@MNXC4 + 1 MNXM2@MNXC4 <==> 1 MNXM2687@MNXC4		-999999	999999	0	Initializing	0
Initial Reaction		R547D9AB5_RL-458		1 MNXM114091@MNXC4 + 2 MNXM1@MNXC4 + 1 MNXM6@MNXC4 <-- 1 MNXM5@MNXC4 + 1 MNXM805@MNXC4	PUT2_YEAST	-999999	0	0	Initializing	0
Initial Reaction		R29067813_RL-182		1 MNXM114092@MNXC3 + 1 MNXM1@MNXC3 + 1 MNXM216@MNXC3 <-- 1 MNXM2@MNXC3 + 1 MNXM8@MNXC3		-999999	0	0	Initializing	0
Initial Reaction		R714A9471_RL-649		1 MNXM114092@MNXC4 + 1 MNXM1@MNXC4 + 1 MNXM216@MNXC4 <-- 1 MNXM2@MNXC4 + 1 MNXM8@MNXC4		-999999	0	0	Initializing	0
Initial Reaction		R17A2EB78_LR-47		1 MNXM114097@MNXC4 --> 1 MNXM238@MNXC4 + 1 MNXM2@MNXC4	ILV3_YEAST	0	999999	0	Initializing	0
Initial Reaction		R73B34B10_B-663		1 MNXM1140@MNXC2 + 1 MNXM1@MNXC2 <==> 1 MNXM1140@MNXC3 + 1 MNXM1@MNXC3		-999999	999999	0	Initializing	0
Initial Reaction		R18C19F4_B-54		1 MNXM1140@MNXC3 + 1 MNXM3090@MNXC3 <==> 1 MNXM1141@MNXC3 + 1 MNXM16@MNXC3	BIOA_YEAST	-999999	999999	0	Initializing	0
Initial Reaction		RD26FA80E_LR-1275		1 MNXM114141@MNXC4 --> 1 MNXM2@MNXC4 + 1 MNXM505@MNXC4		0	999999	0	Initializing	0
Initial Reaction		RC7DC5CBC_LR-1215		1 MNXM114177@MNXC3 + 2 MNXM1@MNXC3 + 3 MNXM4@MNXC3 + 3 MNXM6@MNXC3 --> 4 MNXM2@MNXC3 + 3 MNXM5@MNXC3 + 1 MNXM7449@MNXC3	MSMO_YEAST	0	999999	0	Initializing	0
Initial Reaction		R22132F4B_B-127		1 MNXM1141@MNXC2 + 1 MNXM1@MNXC2 <==> 1 MNXM1141@MNXC3 + 1 MNXM1@MNXC3	BIO5_YEAST	-999999	999999	0	Initializing	0
Initial Reaction		R1EDD4782_B-101		1 MNXM114303@MNXC13 + 1 MNXM1@MNXC13 + 1 MNXM2@MNXC13 <==> 1 MNXM91798@MNXC13	FOX2_YEAST	-999999	999999	0	Initializing	0
Initial Reaction		RE7CBC67F_RL-1411		1 MNXM114303@MNXC13 + 1 MNXM22@MNXC13 <-- 1 MNXM1190@MNXC13 + 1 MNXM4@MNXC13	ACOX_YEAST	-999999	0	0	Initializing	0
Initial Reaction		R823F03D_RL-744		1 MNXM114383@MNXC13 + 1 MNXM12@MNXC13 + 1 MNXM1@MNXC13 <-- 1 MNXM1504@MNXC13 + 1 MNXM2@MNXC13	PTE1_YEAST	-999999	0	0	Initializing	0
Initial Reaction		RCE4B7509_B-1252		1 MNXM114383@MNXC13 + 1 MNXM12@MNXC13 + 1 MNXM3@MNXC13 <==> 1 MNXM11@MNXC13 + 1 MNXM14@MNXC13 + 1 MNXM1504@MNXC13	FAT1_YEAST	-999999	999999	0	Initializing	0
Initial Reaction		R436E810F_RL-332		1 MNXM114383@MNXC13 <-- 1 MNXM114383@MNXC3	FAT1_YEAST	-999999	0	0	Initializing	0
Initial Reaction		R433FA57C_RL-328		1 MNXM114383@MNXC3 + 3 MNXM12@MNXC3 + 3 MNXM13@MNXC3 + 3 MNXM2@MNXC3 + 6 MNXM5@MNXC3 <-- 9 MNXM1@MNXC3 + 1 MNXM236@MNXC3 + 3 MNXM40@MNXC3 + 6 MNXM6@MNXC3	ELO2_YEAST+ELO3_YEAST+TSC13_YEAST	-999999	0	0	Initializing	0
Initial Reaction		RE6E61E6E_LR-1402		1 MNXM114383@MNXC3 + 3 MNXM1@MNXC3 + 1 MNXM40@MNXC3 + 2 MNXM6@MNXC3 --> 1 MNXM12@MNXC3 + 1 MNXM13@MNXC3 + 1 MNXM2@MNXC3 + 1 MNXM46158@MNXC3 + 2 MNXM5@MNXC3	ELO2_YEAST+ELO3_YEAST+TSC13_YEAST	0	999999	0	Initializing	0
Initial Reaction		R27712032_B-169		1 MNXM114@MNXC2 + 1 MNXM1@MNXC2 <==> 1 MNXM114@MNXC3 + 1 MNXM1@MNXC3	GAP1_YEAST;PUT4_YEAST	-999999	999999	0	Initializing	0
Initial Reaction		RBB4195D6_LR-1137		1 MNXM114@MNXC3 + 1 MNXM3@MNXC3 + 1 MNXM90667@MNXC3 --> 1 MNXM11@MNXC3 + 1 MNXM14@MNXC3 + 1 MNXM1@MNXC3 + 1 MNXM247@MNXC3	SYPM_YEAST;YHI0_YEAST	0	999999	0	Initializing	0
Initial Reaction		R504918B7_RL-419		1 MNXM114@MNXC3 + 1 MNXM5@MNXC3 <-- 1 MNXM1617@MNXC3 + 2 MNXM1@MNXC3 + 1 MNXM6@MNXC3	P5CR_YEAST	-999999	0	0	Initializing	0
Initial Reaction		R5B6DFE6E_B-504		1 MNXM114@MNXC3 <==> 1 MNXM114@MNXC4		-999999	999999	0	Initializing	0
Initial Reaction		RC8291A4F_RL-1218		1 MNXM1153@MNXC3 + 1 MNXM22@MNXC3 + 1 MNXM493@MNXC3 <-- 1 MNXM2@MNXC3 + 1 MNXM4@MNXC3 + 1 MNXM501@MNXC3	FMS1_YEAST	-999999	0	0	Initializing	0
Initial Reaction		R340E3679_LR-246		1 MNXM1153@MNXC3 + 1 MNXM2@MNXC3 + 1 MNXM4@MNXC3 --> 1 MNXM1527@MNXC3 + 1 MNXM15@MNXC3 + 1 MNXM22@MNXC3		0	999999	0	Initializing	0
Initial Reaction		R6FFA954E_RL-642		1 MNXM115@MNXC15 + 1 MNXM13@MNXC15 <-- 1 MNXM1@MNXC15 + 1 MNXM221@MNXC15	PSD2_YEAST	-999999	0	0	Initializing	0
Initial Reaction		REC1BC791_B-1442		1 MNXM115@MNXC15 <==> 1 MNXM115@MNXC3		-999999	999999	0	Initializing	0
Initial Reaction		R4956EB89_LR-361		1 MNXM115@MNXC3 + 1 MNXM16@MNXC3 --> 1 MNXM19@MNXC3 + 1 MNXM1@MNXC3 + 1 MNXM2710@MNXC3	CHO2_YEAST	0	999999	0	Initializing	0
Initial Reaction		R9396EE9B_B-867		1 MNXM115@MNXC3 <==> 1 MNXM115@MNXC4		-999999	999999	0	Initializing	0
Initial Reaction		RED279226_B-1450		1 MNXM115@MNXC3 <==> 1 MNXM115@MNXC9		-999999	999999	0	Initializing	0
Initial Reaction		R96B1E5C1_RL-895		1 MNXM115@MNXC4 + 1 MNXM13@MNXC4 <-- 1 MNXM1@MNXC4 + 1 MNXM221@MNXC4	PSD1_YEAST	-999999	0	0	Initializing	0
Initial Reaction		RE730A743_RL-1407		1 MNXM115@MNXC9 + 1 MNXM13@MNXC9 <-- 1 MNXM1@MNXC9 + 1 MNXM221@MNXC9	PSD2_YEAST	-999999	0	0	Initializing	0
Initial Reaction		RA061653A_RL-958		1 MNXM1160@MNXC4 + 1 MNXM14@MNXC4 + 1 MNXM1@MNXC4 <-- 1 MNXM3@MNXC4 + 1 MNXM937@MNXC4	FOL1_YEAST	-999999	0	0	Initializing	0
Initial Reaction		R85D5FCA6_LR-769		1 MNXM1160@MNXC4 + 1 MNXM421@MNXC4 --> 1 MNXM11@MNXC4 + 1 MNXM965@MNXC4	FOL1_YEAST	0	999999	0	Initializing	0
Initial Reaction		RFF5F1C5A_LR-1570		1 MNXM1177@MNXC3 + 1 MNXM1@MNXC3 + 1 MNXM6@MNXC3 --> 1 MNXM361@MNXC3 + 1 MNXM5@MNXC3 + 1 MNXM9@MNXC3	DHAS_YEAST	0	999999	0	Initializing	0
Initial Reaction		R1F73F81_RL-104		1 MNXM1177@MNXC3 + 1 MNXM7@MNXC3 <-- 1 MNXM3@MNXC3 + 1 MNXM42@MNXC3	AK_YEAST	-999999	0	0	Initializing	0
Initial Reaction		R304892D8_LR-222		1 MNXM1178@MNXC3 + 1 MNXM2@MNXC3 --> 1 MNXM791@MNXC3 + 1 MNXM9@MNXC3		0	999999	0	Initializing	0
Initial Reaction		R1D130CA6_B-90		1 MNXM117@MNXC2 + 2 MNXM1@MNXC2 <==> 1 MNXM117@MNXC3 + 2 MNXM1@MNXC3	DUR3_YEAST	-999999	999999	0	Initializing	0
Initial Reaction		RF3232FC8_B-1488		1 MNXM117@MNXC3 + 1 MNXM490@MNXC3 <==> 1 MNXM2@MNXC3 + 1 MNXM584@MNXC3	ALLC_YEAST	-999999	999999	0	Initializing	0
Initial Reaction		R91D86730_RL-856		1 MNXM117@MNXC3 + 1 MNXM89689@MNXC3 <-- 1 MNXM2@MNXC3 + 1 MNXM70@MNXC3	ARGI_YEAST	-999999	0	0	Initializing	0
Initial Reaction		R52A0D781_LR-441		1 MNXM118@MNXC2 + 1 MNXM1@MNXC3 --> 1 MNXM118@MNXC3 + 1 MNXM1@MNXC2	TPO1_YEAST;TPO4_YEAST	0	999999	0	Initializing	0
Initial Reaction		R3EB03FE8_RL-297		1 MNXM118@MNXC2 <-- 1 MNXM118@MNXC3	TPO5_YEAST	-999999	0	0	Initializing	0
Initial Reaction		RA760988D_RL-1007		1 MNXM118@MNXC3 + 1 MNXM13@MNXC3 <-- 1 MNXM1@MNXC3 + 1 MNXM89689@MNXC3	DCOR_YEAST	-999999	0	0	Initializing	0
Initial Reaction		R231CFDAF_LR-135		1 MNXM118@MNXC3 + 1 MNXM321@MNXC3 --> 1 MNXM124@MNXC3 + 1 MNXM150@MNXC3 + 1 MNXM1@MNXC3	SPEE_YEAST	0	999999	0	Initializing	0
Initial Reaction		RB01421EB_B-1062		1 MNXM1190@MNXC11 + 1 MNXM302@MNXC11 <==> 1 MNXM12@MNXC11 + 1 MNXM1@MNXC11 + 1 MNXM63798@MNXC11	LAC1_YEAST;LAG1_YEAST;YDC1_YEAST	0	999999	0	Initializing	0
Initial Reaction		RB01421EB_B-1063		1 MNXM1190@MNXC11 + 1 MNXM302@MNXC11 <==> 1 MNXM12@MNXC11 + 1 MNXM1@MNXC11 + 1 MNXM63798@MNXC11	YDC1_YEAST	-999999	0	0	Initializing	0
Initial Reaction		RDE04C2CA_B-1346		1 MNXM1190@MNXC11 + 1 MNXM914@MNXC11 <==> 1 MNXM12@MNXC11 + 1 MNXM1@MNXC11 + 1 MNXM63797@MNXC11	LAC1_YEAST;LAG1_YEAST;YPC1_YEAST	0	999999	0	Initializing	0
Initial Reaction		RDE04C2CA_B-1347		1 MNXM1190@MNXC11 + 1 MNXM914@MNXC11 <==> 1 MNXM12@MNXC11 + 1 MNXM1@MNXC11 + 1 MNXM63797@MNXC11	YDC1_YEAST;YPC1_YEAST	-999999	0	0	Initializing	0
Initial Reaction		RCF0E8F2E_B-1256		1 MNXM1190@MNXC13 + 1 MNXM11@MNXC13 + 1 MNXM14@MNXC13 <==> 1 MNXM12@MNXC13 + 1 MNXM3@MNXC13 + 1 MNXM46158@MNXC13	FAT1_YEAST	-999999	999999	0	Initializing	0
Initial Reaction		R3ECA5490_B-299		1 MNXM1190@MNXC13 <==> 1 MNXM1190@MNXC3		-999999	999999	0	Initializing	0
Initial Reaction		R64A105C0_LR-559		1 MNXM1190@MNXC3 + 1 MNXM302@MNXC3 --> 1 MNXM12@MNXC3 + 1 MNXM1@MNXC3 + 1 MNXM63798@MNXC3	LAC1_YEAST;LAG1_YEAST	0	999999	0	Initializing	0
Initial Reaction		RA7747612_LR-1008		1 MNXM1190@MNXC3 + 1 MNXM914@MNXC3 --> 1 MNXM12@MNXC3 + 1 MNXM1@MNXC3 + 1 MNXM63797@MNXC3	LAC1_YEAST;LAG1_YEAST	0	999999	0	Initializing	0
Initial Reaction		R4308FC63_LR-327		1 MNXM119@MNXC2 + 1 MNXM2@MNXC2 --> 1 MNXM270@MNXC2 + 1 MNXM9@MNXC2	PPA5_YEAST;PPAB_YEAST	0	999999	0	Initializing	0
Initial Reaction		R893C561F_LR-797		1 MNXM119@MNXC3 + 1 MNXM1@MNXC3 + 1 MNXM3@MNXC3 --> 1 MNXM11@MNXC3 + 1 MNXM96415@MNXC3	FAD1_YEAST	0	999999	0	Initializing	0
Initial Reaction		R610CD7EB_LR-540		1 MNXM119@MNXC3 + 1 MNXM1@MNXC3 + 1 MNXM6@MNXC3 --> 1 MNXM208@MNXC3 + 1 MNXM5@MNXC3	LOT6_YEAST	0	999999	0	Initializing	0
Initial Reaction		R746E607B_RL-668		1 MNXM119@MNXC3 + 1 MNXM1@MNXC3 + 1 MNXM7@MNXC3 <-- 1 MNXM270@MNXC3 + 1 MNXM3@MNXC3	RIFK_YEAST	-999999	0	0	Initializing	0
Initial Reaction		RDE6A03E8_RL-1351		1 MNXM119@MNXC3 + 1 MNXM96415@MNXC4 <-- 1 MNXM119@MNXC4 + 1 MNXM96415@MNXC3	FLX1_YEAST	-999999	0	0	Initializing	0
Initial Reaction		R28BB7BF8_LR-178		1 MNXM119@MNXC4 + 1 MNXM1@MNXC4 + 1 MNXM3@MNXC4 --> 1 MNXM11@MNXC4 + 1 MNXM96415@MNXC4		0	999999	0	Initializing	0
Initial Reaction		R1B59887D_RL-70		1 MNXM119@MNXC4 + 1 MNXM1@MNXC4 + 1 MNXM7@MNXC4 <-- 1 MNXM270@MNXC4 + 1 MNXM3@MNXC4	RIFK_YEAST	-999999	0	0	Initializing	0
Initial Reaction		R73FD9A77_RL-665		1 MNXM11@MNXC13 + 1 MNXM14@MNXC13 + 1 MNXM21@MNXC13 <-- 1 MNXM12@MNXC13 + 1 MNXM26@MNXC13 + 1 MNXM3@MNXC13	ACS1_YEAST	-999999	0	0	Initializing	0
Initial Reaction		R632CD28C_B-553		1 MNXM11@MNXC13 + 1 MNXM14@MNXC13 + 1 MNXM224@MNXC13 <==> 1 MNXM12@MNXC13 + 1 MNXM314@MNXC13 + 1 MNXM3@MNXC13	LCF2_YEAST	-999999	999999	0	Initializing	0
Initial Reaction		RF9BE90A6_B-1523		1 MNXM11@MNXC13 + 1 MNXM14@MNXC13 + 1 MNXM342@MNXC13 <==> 1 MNXM12@MNXC13 + 1 MNXM3@MNXC13 + 1 MNXM750@MNXC13	LCF2_YEAST	-999999	999999	0	Initializing	0
Initial Reaction		R4FABE78F_B-413		1 MNXM11@MNXC13 + 1 MNXM14@MNXC13 + 1 MNXM363@MNXC13 <==> 1 MNXM12@MNXC13 + 1 MNXM3@MNXC13 + 1 MNXM402@MNXC13	LCF2_YEAST	-999999	999999	0	Initializing	0
Initial Reaction		R5639E9BD_B-473		1 MNXM11@MNXC13 + 1 MNXM14@MNXC13 + 1 MNXM56353@MNXC13 <==> 1 MNXM12@MNXC13 + 4 MNXM1@MNXC13 + 1 MNXM3@MNXC13 + 1 MNXM950@MNXC13	LCF2_YEAST	-999999	999999	0	Initializing	0
Initial Reaction		R85EBA3E2_B-771		1 MNXM11@MNXC13 + 1 MNXM14@MNXC13 + 1 MNXM83848@MNXC13 <==> 1 MNXM12@MNXC13 + 1 MNXM3@MNXC13 + 1 MNXM83847@MNXC13	LCF2_YEAST	-999999	999999	0	Initializing	0
Initial Reaction		R872E3A15_B-780		1 MNXM11@MNXC3 + 0.01 MNXM201@MNXC3 <==> 1 MNXM1@MNXC3 + 1 MNXM63@MNXC3 + 0.01 MNXM90650@MNXC3	CDS1_YEAST	-999999	999999	0	Initializing	0
Initial Reaction		R5714A26_RL-479		1 MNXM11@MNXC3 + 1 MNXM125@MNXC3 <-- 1 MNXM213@MNXC3 + 1 MNXM91@MNXC3	HPRT_YEAST	-999999	0	0	Initializing	0
Initial Reaction		R11895B3D_RL-10		1 MNXM11@MNXC3 + 1 MNXM1351@MNXC3 <-- 1 MNXM3@MNXC3 + 1 MNXM91@MNXC3	HIS1_YEAST	-999999	0	0	Initializing	0
Initial Reaction		R5CA28D78_RL-516		1 MNXM11@MNXC3 + 1 MNXM139@MNXC3 <-- 1 MNXM34@MNXC3 + 1 MNXM83@MNXC3	GGPPS_YEAST	-999999	0	0	Initializing	0
Initial Reaction		R5C5A25C0_RL-513		1 MNXM11@MNXC3 + 1 MNXM13@MNXC3 + 1 MNXM194@MNXC3 <-- 2 MNXM1@MNXC3 + 1 MNXM555@MNXC3 + 1 MNXM91@MNXC3	NADC_YEAST	-999999	0	0	Initializing	0
Initial Reaction		R669F0256_RL-572		1 MNXM11@MNXC3 + 1 MNXM147@MNXC3 + 1 MNXM14@MNXC3 + 1 MNXM1@MNXC3 + 1 MNXM89557@MNXC3 <-- 1 MNXM2@MNXC3 + 1 MNXM37@MNXC3 + 1 MNXM3@MNXC3 + 1 MNXM42@MNXC3	ASND1_YEAST;ASNS1_YEAST;ASNS2_YEAST	-999999	0	0	Initializing	0
Initial Reaction		R10DA26CA_RL-5		1 MNXM11@MNXC3 + 1 MNXM1489@MNXC3 <-- 1 MNXM188@MNXC3 + 1 MNXM91@MNXC3	TRPD_YEAST	-999999	0	0	Initializing	0
Initial Reaction		RD92CDAFA_RL-1314		1 MNXM11@MNXC3 + 1 MNXM14@MNXC3 + 1 MNXM1@MNXC3 + 1 MNXM364@MNXC3 <-- 1 MNXM144@MNXC3 + 1 MNXM3@MNXC3 + 1 MNXM593@MNXC3	PANC_YEAST	-999999	0	0	Initializing	0
Initial Reaction		R1D585BDD_B-92		1 MNXM11@MNXC3 + 1 MNXM14@MNXC3 + 1 MNXM1@MNXC3 + 1 MNXM550@MNXC3 <==> 1 MNXM211@MNXC3 + 1 MNXM3@MNXC3 + 1 MNXM42@MNXC3	ASSY_YEAST	-999999	999999	0	Initializing	0
Initial Reaction		R6A5D04EE_B-604		1 MNXM11@MNXC3 + 1 MNXM14@MNXC3 + 1 MNXM1@MNXC3 + 1 MNXM686@MNXC3 <==> 1 MNXM12@MNXC3 + 1 MNXM3@MNXC3 + 1 MNXM65309@MNXC3	LCF1_YEAST;LCF3_YEAST;LCF4_YEAST	-999999	999999	0	Initializing	0
Initial Reaction		RE204027D_RL-1369		1 MNXM11@MNXC3 + 1 MNXM14@MNXC3 + 1 MNXM1@MNXC3 + 1 MNXM89822@MNXC3 <-- 1 MNXM3@MNXC3 + 1 MNXM76@MNXC3 + 1 MNXM90668@MNXC3	SYYC_YEAST	-999999	0	0	Initializing	0
Initial Reaction		RAA2D17DD_RL-1024		1 MNXM11@MNXC3 + 1 MNXM14@MNXC3 + 1 MNXM1@MNXC3 + 1 MNXM8@MNXC3 <-- 1 MNXM15@MNXC3 + 1 MNXM309@MNXC3 + 1 MNXM3@MNXC3	NADE_YEAST	-999999	0	0	Initializing	0
Initial Reaction		R3662C7FC_RL-258		1 MNXM11@MNXC3 + 1 MNXM14@MNXC3 + 1 MNXM21@MNXC3 <-- 1 MNXM12@MNXC3 + 1 MNXM26@MNXC3 + 1 MNXM3@MNXC3	ACS2_YEAST	-999999	0	0	Initializing	0
Initial Reaction		R73E23768_B-664		1 MNXM11@MNXC3 + 1 MNXM14@MNXC3 + 1 MNXM224@MNXC3 <==> 1 MNXM12@MNXC3 + 1 MNXM314@MNXC3 + 1 MNXM3@MNXC3	LCF1_YEAST;LCF3_YEAST;LCF4_YEAST	-999999	999999	0	Initializing	0
Initial Reaction		R6037EAE3_B-537		1 MNXM11@MNXC3 + 1 MNXM14@MNXC3 + 1 MNXM272@MNXC3 <==> 1 MNXM12@MNXC3 + 1 MNXM236@MNXC3 + 1 MNXM3@MNXC3	LCF1_YEAST;LCF3_YEAST;LCF4_YEAST	-999999	999999	0	Initializing	0
Initial Reaction		R62721191_RL-551		1 MNXM11@MNXC3 + 1 MNXM14@MNXC3 + 1 MNXM28@MNXC3 <-- 1 MNXM3@MNXC3 + 1 MNXM61@MNXC3 + 1 MNXM90882@MNXC3	SYMC_YEAST	-999999	0	0	Initializing	0
Initial Reaction		R9B779842_B-928		1 MNXM11@MNXC3 + 1 MNXM14@MNXC3 + 1 MNXM56353@MNXC3 <==> 1 MNXM12@MNXC3 + 4 MNXM1@MNXC3 + 1 MNXM3@MNXC3 + 1 MNXM950@MNXC3	LCF1_YEAST;LCF3_YEAST;LCF4_YEAST	-999999	999999	0	Initializing	0
Initial Reaction		R93BFBF1F_RL-869		1 MNXM11@MNXC3 + 1 MNXM14@MNXC3 + 1 MNXM5@MNXC3 + 1 MNXM89905@MNXC3 <-- 1 MNXM1@MNXC3 + 1 MNXM268@MNXC3 + 1 MNXM3@MNXC3 + 1 MNXM6@MNXC3	LYS2_YEAST+LYS5_YEAST	-999999	0	0	Initializing	0
Initial Reaction		RDD0D20AD_RL-1338		1 MNXM11@MNXC3 + 1 MNXM14@MNXC3 + 1 MNXM697@MNXC3 <-- 1 MNXM140@MNXC3 + 1 MNXM3@MNXC3 + 1 MNXM90880@MNXC3	SYLC_YEAST	-999999	0	0	Initializing	0
Initial Reaction		RE519F8E6_B-1388		1 MNXM11@MNXC3 + 1 MNXM14@MNXC3 + 1 MNXM83848@MNXC3 <==> 1 MNXM12@MNXC3 + 1 MNXM3@MNXC3 + 1 MNXM83847@MNXC3	LCF1_YEAST;LCF3_YEAST;LCF4_YEAST	-999999	999999	0	Initializing	0
Initial Reaction		RB9D38C7E_RL-1128		1 MNXM11@MNXC3 + 1 MNXM14@MNXC3 + 1 MNXM89752@MNXC3 <-- 1 MNXM3@MNXC3 + 1 MNXM89557@MNXC3 + 1 MNXM90886@MNXC3	SYEC_YEAST	-999999	0	0	Initializing	0
Initial Reaction		RAB61B2EE_RL-1032		1 MNXM11@MNXC3 + 1 MNXM14@MNXC3 + 1 MNXM89761@MNXC3 <-- 1 MNXM147@MNXC3 + 1 MNXM3@MNXC3 + 1 MNXM90665@MNXC3	SYNC_YEAST	-999999	0	0	Initializing	0
Initial Reaction		RC596A594_RL-1203		1 MNXM11@MNXC3 + 1 MNXM14@MNXC3 + 1 MNXM89763@MNXC3 <-- 1 MNXM29@MNXC3 + 1 MNXM3@MNXC3 + 1 MNXM90340@MNXC3	SYG2_YEAST;SYG_YEAST	-999999	0	0	Initializing	0
Initial Reaction		R528CD29B_RL-440		1 MNXM11@MNXC3 + 1 MNXM14@MNXC3 + 1 MNXM89802@MNXC3 <-- 1 MNXM3@MNXC3 + 1 MNXM90753@MNXC3 + 1 MNXM97@MNXC3	SYFA_YEAST+SYFB_YEAST	-999999	0	0	Initializing	0
Initial Reaction		R41F42944_RL-321		1 MNXM11@MNXC3 + 1 MNXM14@MNXC3 + 1 MNXM89803@MNXC3 <-- 1 MNXM3@MNXC3 + 1 MNXM53@MNXC3 + 1 MNXM91028@MNXC3	SYSC_YEAST;SYSM_YEAST	-999999	0	0	Initializing	0
Initial Reaction		RD1E3D7F4_RL-1267		1 MNXM11@MNXC3 + 1 MNXM14@MNXC3 + 1 MNXM89804@MNXC3 <-- 1 MNXM3@MNXC3 + 1 MNXM90755@MNXC3 + 1 MNXM94@MNXC3	SYWC_YEAST	-999999	0	0	Initializing	0
Initial Reaction		R2E8EE742_RL-212		1 MNXM11@MNXC3 + 1 MNXM14@MNXC3 + 1 MNXM89810@MNXC3 <-- 1 MNXM37@MNXC3 + 1 MNXM3@MNXC3 + 1 MNXM71@MNXC3	SYQ_YEAST	-999999	0	0	Initializing	0
Initial Reaction		R36D6E09_RL-260		1 MNXM11@MNXC3 + 1 MNXM14@MNXC3 + 1 MNXM89815@MNXC3 <-- 1 MNXM32@MNXC3 + 1 MNXM3@MNXC3 + 1 MNXM89576@MNXC3	YOR335C	-999999	0	0	Initializing	0
Initial Reaction		RE7411985_RL-1408		1 MNXM11@MNXC3 + 1 MNXM14@MNXC3 + 1 MNXM89831@MNXC3 <-- 1 MNXM134@MNXC3 + 1 MNXM3@MNXC3 + 1 MNXM90878@MNXC3	SYH_YEAST	-999999	0	0	Initializing	0
Initial Reaction		RF05F896_RL-1469		1 MNXM11@MNXC3 + 1 MNXM14@MNXC3 + 1 MNXM89832@MNXC3 <-- 1 MNXM231@MNXC3 + 1 MNXM3@MNXC3 + 1 MNXM90879@MNXC3	SYIC_YEAST	-999999	0	0	Initializing	0
Initial Reaction		R8CC18004_RL-824		1 MNXM11@MNXC3 + 1 MNXM14@MNXC3 + 1 MNXM89870@MNXC3 <-- 1 MNXM3@MNXC3 + 1 MNXM70@MNXC3 + 1 MNXM90751@MNXC3	SYRC_YEAST	-999999	0	0	Initializing	0
Initial Reaction		R5D8F4FD2_RL-523		1 MNXM11@MNXC3 + 1 MNXM14@MNXC3 + 1 MNXM89895@MNXC3 <-- 1 MNXM142@MNXC3 + 1 MNXM3@MNXC3 + 1 MNXM90883@MNXC3	SYTC_YEAST	-999999	0	0	Initializing	0
Initial Reaction		RFB83A057_RL-1537		1 MNXM11@MNXC3 + 1 MNXM14@MNXC3 + 1 MNXM89922@MNXC3 <-- 1 MNXM3@MNXC3 + 1 MNXM78@MNXC3 + 1 MNXM90881@MNXC3	SYKC_YEAST	-999999	0	0	Initializing	0
Initial Reaction		RE4509D5D_RL-1378		1 MNXM11@MNXC3 + 1 MNXM14@MNXC3 + 1 MNXM90012@MNXC3 <-- 1 MNXM3@MNXC3 + 1 MNXM55@MNXC3 + 1 MNXM90666@MNXC3	SYC_YEAST	-999999	0	0	Initializing	0
Initial Reaction		R7BB785AA_RL-716		1 MNXM11@MNXC3 + 1 MNXM14@MNXC3 + 1 MNXM90110@MNXC3 <-- 1 MNXM199@MNXC3 + 1 MNXM3@MNXC3 + 1 MNXM90885@MNXC3	SYV_YEAST	-999999	0	0	Initializing	0
Initial Reaction		R4FA4AF9E_B-412		1 MNXM11@MNXC3 + 1 MNXM14@MNXC3 + 1 MNXM90369@MNXC3 <==> 1 MNXM12@MNXC3 + 1 MNXM1@MNXC3 + 1 MNXM3@MNXC3 + 1 MNXM4069@MNXC3	LCF1_YEAST;LCF3_YEAST;LCF4_YEAST	-999999	999999	0	Initializing	0
Initial Reaction		RE8B78B75_RL-1416		1 MNXM11@MNXC3 + 1 MNXM14@MNXC3 + 1 MNXM90839@MNXC3 <-- 1 MNXM3@MNXC3 + 1 MNXM42@MNXC3 + 1 MNXM90752@MNXC3	SYDC_YEAST	-999999	0	0	Initializing	0
Initial Reaction		RCB51EE07_RL-1242		1 MNXM11@MNXC3 + 1 MNXM14@MNXC3 <-- 1 MNXM168@MNXC3 + 1 MNXM91@MNXC3	APT1_YEAST;APT2_YEAST	-999999	0	0	Initializing	0
Initial Reaction		R41B15CAA_RL-319		1 MNXM11@MNXC3 + 1 MNXM1515@MNXC3 + 1 MNXM1@MNXC3 <-- 1 MNXM1351@MNXC3 + 1 MNXM2@MNXC3	HIS2_YEAST	-999999	0	0	Initializing	0
Initial Reaction		RDD258AA6_RL-1340		1 MNXM11@MNXC3 + 1 MNXM1645@MNXC3 + 1 MNXM1@MNXC3 <-- 1 MNXM2@MNXC3 + 1 MNXM397@MNXC3		-999999	0	0	Initializing	0
Initial Reaction		R276A6E5E_RL-167		1 MNXM11@MNXC3 + 1 MNXM16@MNXC3 + 1 MNXM9@MNXC3 <-- 1 MNXM2@MNXC3 + 1 MNXM3@MNXC3 + 1 MNXM61@MNXC3	METK1_YEAST;METK2_YEAST	-999999	0	0	Initializing	0
Initial Reaction		RDDF10EBA_RL-1345		1 MNXM11@MNXC3 + 1 MNXM194@MNXC3 <-- 1 MNXM1@MNXC3 + 1 MNXM274@MNXC3 + 1 MNXM91@MNXC3	NPT1_YEAST	-999999	0	0	Initializing	0
Initial Reaction		R8569833_RL-765		1 MNXM11@MNXC3 + 1 MNXM1@MNXC3 + 1 MNXM234@MNXC3 <-- 1 MNXM2@MNXC3 + 1 MNXM452@MNXC3	DUT_YEAST	-999999	0	0	Initializing	0
Initial Reaction		RCA57ACC4_RL-1235		1 MNXM11@MNXC3 + 1 MNXM1@MNXC3 + 1 MNXM31@MNXC3 + 1 MNXM483@MNXC3 <-- 1 MNXM415@MNXC3 + 1 MNXM55@MNXC3 + 1 MNXM63@MNXC3		-999999	0	0	Initializing	0
Initial Reaction		R375B567_B-262		1 MNXM11@MNXC3 + 1 MNXM225@MNXC3 <==> 1 MNXM121@MNXC3 + 1 MNXM1@MNXC3 + 1 MNXM340@MNXC3	UAP1_YEAST	-999999	999999	0	Initializing	0
Initial Reaction		R96FE455A_RL-896		1 MNXM11@MNXC3 + 1 MNXM2351@MNXC3 <-- 1 MNXM1@MNXC3 + 1 MNXM304@MNXC3 + 1 MNXM3@MNXC3	BPL1_YEAST	-999999	0	0	Initializing	0
Initial Reaction		R67B253B0_RL-581		1 MNXM11@MNXC3 + 1 MNXM243@MNXC3 <-- 1 MNXM3@MNXC3	CYAA_YEAST	-999999	0	0	Initializing	0
Initial Reaction		R926FD88C_RL-861		1 MNXM11@MNXC3 + 1 MNXM283@MNXC3 <-- 1 MNXM1@MNXC3 + 1 MNXM229@MNXC3 + 1 MNXM63@MNXC3	PCY1_YEAST	-999999	0	0	Initializing	0
Initial Reaction		RB74BCE1A_RL-1113		1 MNXM11@MNXC3 + 1 MNXM287@MNXC3 <-- 1 MNXM1@MNXC3 + 1 MNXM3@MNXC3 + 1 MNXM58@MNXC3	YJR010W	-999999	0	0	Initializing	0
Initial Reaction		R62A6333_RL-552		1 MNXM11@MNXC3 + 1 MNXM298@MNXC3 <-- 1 MNXM174@MNXC3 + 1 MNXM91@MNXC3	XPT1_YEAST	-999999	0	0	Initializing	0
Initial Reaction		RE97914BB_LR-1423		1 MNXM11@MNXC3 + 1 MNXM2@MNXC3 --> 1 MNXM1@MNXC3 + 2 MNXM9@MNXC3	IPYR_YEAST	0	999999	0	Initializing	0
Initial Reaction		R74C0BF99_RL-673		1 MNXM11@MNXC3 + 1 MNXM309@MNXC3 <-- 1 MNXM194@MNXC3 + 1 MNXM1@MNXC3 + 1 MNXM3@MNXC3	NMA1_YEAST	-999999	0	0	Initializing	0
Initial Reaction		R9A5B4A7A_RL-919		1 MNXM11@MNXC3 + 1 MNXM449@MNXC3 <-- 1 MNXM187@MNXC3 + 1 MNXM1@MNXC3 + 1 MNXM63@MNXC3	ECT1_YEAST	-999999	0	0	Initializing	0
Initial Reaction		RC3CE61B2_RL-1190		1 MNXM11@MNXC3 + 1 MNXM481@MNXC3 <-- 1 MNXM1@MNXC3 + 1 MNXM373@MNXC3 + 1 MNXM3@MNXC3		-999999	0	0	Initializing	0
Initial Reaction		R1C260C6A_B-81		1 MNXM11@MNXC3 + 1 MNXM519@MNXC3 <==> 1 MNXM235@MNXC3 + 1 MNXM91@MNXC3	PYRE_YEAST;PYRX_YEAST	-999999	999999	0	Initializing	0
Initial Reaction		RFE1D8BC9_B-1558		1 MNXM11@MNXC3 + 1 MNXM52@MNXC3 <==> 1 MNXM121@MNXC3 + 1 MNXM1@MNXC3 + 1 MNXM89588@MNXC3	UGPA1_YEAST;UGPA2_YEAST	-999999	999999	0	Initializing	0
Initial Reaction		RE96CC037_RL-1422		1 MNXM11@MNXC3 + 1 MNXM80@MNXC3 <-- 1 MNXM158@MNXC3 + 1 MNXM91@MNXC3	UPP_YEAST	-999999	0	0	Initializing	0
Initial Reaction		R19CF7AB0_RL-63		1 MNXM11@MNXC3 + 1 MNXM82@MNXC3 <-- 1 MNXM1@MNXC3 + 1 MNXM51@MNXC3 + 1 MNXM721@MNXC3	MPG1_YEAST	-999999	0	0	Initializing	0
Initial Reaction		RC63EFB16_RL-1206		1 MNXM11@MNXC3 + 1 MNXM89557@MNXC3 + 1 MNXM90003@MNXC3 <-- 1 MNXM2@MNXC3 + 1 MNXM37@MNXC3 + 1 MNXM91@MNXC3	PUR1_YEAST	-999999	0	0	Initializing	0
Initial Reaction		RDB434C7E_B-1329		1 MNXM11@MNXC3 + 1 MNXM89795@MNXC3 <==> 1 MNXM121@MNXC3 + 1 MNXM1@MNXC3 + 1 MNXM336@MNXC3	GAL7_YEAST	-999999	999999	0	Initializing	0
Initial Reaction		R30517FB7_RL-223		1 MNXM11@MNXC3 + 1 MNXM8@MNXC3 <-- 1 MNXM1@MNXC3 + 1 MNXM355@MNXC3 + 1 MNXM3@MNXC3	NMA2_YEAST	-999999	0	0	Initializing	0
Initial Reaction		R6A71999D_RL-605		1 MNXM11@MNXC3 + 1 maranasiMM904pendp@MNXC3 <-- 1 MNXM139@MNXC3 + 1 MNXM83@MNXC3		-999999	0	0	Initializing	0
Initial Reaction		R5890B529_RL-491		1 MNXM11@MNXC3 + 2 MNXM1@MNXC3 + 1 MNXM39@MNXC3 + 1 MNXM90906@MNXC3 <-- 3 MNXM2@MNXC3 + 1 MNXM51@MNXC3	RIB1_YEAST	-999999	0	0	Initializing	0
Initial Reaction		R4CC4B698_B-390		1 MNXM11@MNXC4 + 0.01 MNXM201@MNXC4 <==> 1 MNXM1@MNXC4 + 1 MNXM63@MNXC4 + 0.01 MNXM90650@MNXC4	CDS1_YEAST	-999999	999999	0	Initializing	0
Initial Reaction		R60CE75FB_RL-539		1 MNXM11@MNXC4 + 1 MNXM13@MNXC4 + 1 MNXM194@MNXC4 <-- 2 MNXM1@MNXC4 + 1 MNXM555@MNXC4 + 1 MNXM91@MNXC4	NADC_YEAST	-999999	0	0	Initializing	0
Initial Reaction		R9BB3999_RL-929		1 MNXM11@MNXC4 + 1 MNXM14@MNXC4 + 1 MNXM1@MNXC4 + 1 MNXM89822@MNXC4 <-- 1 MNXM3@MNXC4 + 1 MNXM76@MNXC4 + 1 MNXM90668@MNXC4	SYYM_YEAST	-999999	0	0	Initializing	0
Initial Reaction		R7633988E_RL-683		1 MNXM11@MNXC4 + 1 MNXM14@MNXC4 + 1 MNXM21@MNXC4 <-- 1 MNXM12@MNXC4 + 1 MNXM26@MNXC4 + 1 MNXM3@MNXC4	ACS1_YEAST	-999999	0	0	Initializing	0
Initial Reaction		RA5240FC7_RL-991		1 MNXM11@MNXC4 + 1 MNXM14@MNXC4 + 1 MNXM264@MNXC4 <-- 1 MNXM12@MNXC4 + 1 MNXM3@MNXC4 + 1 MNXM505@MNXC4		-999999	0	0	Initializing	0
Initial Reaction		RBD329434_RL-1155		1 MNXM11@MNXC4 + 1 MNXM14@MNXC4 + 1 MNXM28@MNXC4 <-- 1 MNXM3@MNXC4 + 1 MNXM61@MNXC4 + 1 MNXM90882@MNXC4	SYMM_YEAST	-999999	0	0	Initializing	0
Initial Reaction		RBDA5D032_RL-1160		1 MNXM11@MNXC4 + 1 MNXM14@MNXC4 + 1 MNXM697@MNXC4 <-- 1 MNXM140@MNXC4 + 1 MNXM3@MNXC4 + 1 MNXM90880@MNXC4	SYLM_YEAST	-999999	0	0	Initializing	0
Initial Reaction		R262D90CC_RL-156		1 MNXM11@MNXC4 + 1 MNXM14@MNXC4 + 1 MNXM89752@MNXC4 <-- 1 MNXM3@MNXC4 + 1 MNXM89557@MNXC4 + 1 MNXM90886@MNXC4	SYEM_YEAST	-999999	0	0	Initializing	0
Initial Reaction		REC4D5634_RL-1445		1 MNXM11@MNXC4 + 1 MNXM14@MNXC4 + 1 MNXM89761@MNXC4 <-- 1 MNXM147@MNXC4 + 1 MNXM3@MNXC4 + 1 MNXM90665@MNXC4	SYNM_YEAST	-999999	0	0	Initializing	0
Initial Reaction		R18419063_RL-50		1 MNXM11@MNXC4 + 1 MNXM14@MNXC4 + 1 MNXM89802@MNXC4 <-- 1 MNXM3@MNXC4 + 1 MNXM90753@MNXC4 + 1 MNXM97@MNXC4	SYFM_YEAST	-999999	0	0	Initializing	0
Initial Reaction		R9B2E950C_RL-924		1 MNXM11@MNXC4 + 1 MNXM14@MNXC4 + 1 MNXM89804@MNXC4 <-- 1 MNXM3@MNXC4 + 1 MNXM90755@MNXC4 + 1 MNXM94@MNXC4	SYWM_YEAST	-999999	0	0	Initializing	0
Initial Reaction		RA06DFD5F_RL-960		1 MNXM11@MNXC4 + 1 MNXM14@MNXC4 + 1 MNXM89831@MNXC4 <-- 1 MNXM134@MNXC4 + 1 MNXM3@MNXC4 + 1 MNXM90878@MNXC4	SYH_YEAST	-999999	0	0	Initializing	0
Initial Reaction		R48291C4C_RL-358		1 MNXM11@MNXC4 + 1 MNXM14@MNXC4 + 1 MNXM89832@MNXC4 <-- 1 MNXM231@MNXC4 + 1 MNXM3@MNXC4 + 1 MNXM90879@MNXC4	SYIM_YEAST	-999999	0	0	Initializing	0
Initial Reaction		R4EC54EC0_RL-407		1 MNXM11@MNXC4 + 1 MNXM14@MNXC4 + 1 MNXM89870@MNXC4 <-- 1 MNXM3@MNXC4 + 1 MNXM70@MNXC4 + 1 MNXM90751@MNXC4	SYRM_YEAST	-999999	0	0	Initializing	0
Initial Reaction		R1AA3AB08_RL-67		1 MNXM11@MNXC4 + 1 MNXM14@MNXC4 + 1 MNXM89895@MNXC4 <-- 1 MNXM142@MNXC4 + 1 MNXM3@MNXC4 + 1 MNXM90883@MNXC4	SYTM_YEAST	-999999	0	0	Initializing	0
Initial Reaction		R39876E93_RL-267		1 MNXM11@MNXC4 + 1 MNXM14@MNXC4 + 1 MNXM89922@MNXC4 <-- 1 MNXM3@MNXC4 + 1 MNXM78@MNXC4 + 1 MNXM90881@MNXC4	SYKM_YEAST	-999999	0	0	Initializing	0
Initial Reaction		R3C9B6170_RL-288		1 MNXM11@MNXC4 + 1 MNXM14@MNXC4 + 1 MNXM90110@MNXC4 <-- 1 MNXM199@MNXC4 + 1 MNXM3@MNXC4 + 1 MNXM90885@MNXC4	SYV_YEAST	-999999	0	0	Initializing	0
Initial Reaction		R2AB345B1_RL-194		1 MNXM11@MNXC4 + 1 MNXM14@MNXC4 + 1 MNXM90839@MNXC4 <-- 1 MNXM3@MNXC4 + 1 MNXM42@MNXC4 + 1 MNXM90752@MNXC4	SYDM_YEAST	-999999	0	0	Initializing	0
Initial Reaction		R6A15878_RL-601		1 MNXM11@MNXC4 + 1 MNXM194@MNXC4 <-- 1 MNXM1@MNXC4 + 1 MNXM274@MNXC4 + 1 MNXM91@MNXC4	NPT1_YEAST	-999999	0	0	Initializing	0
Initial Reaction		R4FED40D2_LR-414		1 MNXM11@MNXC4 + 1 MNXM2@MNXC4 --> 1 MNXM1@MNXC4 + 2 MNXM9@MNXC4	IPYR2_YEAST	0	999999	0	Initializing	0
Initial Reaction		R82AFA175_RL-751		1 MNXM11@MNXC4 + 1 MNXM309@MNXC4 <-- 1 MNXM194@MNXC4 + 1 MNXM1@MNXC4 + 1 MNXM3@MNXC4	NMA1_YEAST	-999999	0	0	Initializing	0
Initial Reaction		RB635E03C_RL-1106		1 MNXM11@MNXC4 + 1 MNXM481@MNXC4 <-- 1 MNXM1@MNXC4 + 1 MNXM373@MNXC4 + 1 MNXM3@MNXC4		-999999	0	0	Initializing	0
Initial Reaction		R681D93D5_RL-584		1 MNXM11@MNXC4 + 1 MNXM8@MNXC4 <-- 1 MNXM1@MNXC4 + 1 MNXM355@MNXC4 + 1 MNXM3@MNXC4	NMA1_YEAST	-999999	0	0	Initializing	0
Initial Reaction		REE6668A9_RL-1457		1 MNXM11@MNXC4 + 1 MNXM95055@MNXC4 <-- 2 MNXM1@MNXC4 + 1 MNXM2@MNXC4 + 1 MNXM34@MNXC4 + 1 MNXM97148@MNXC4	COX10_YEAST	-999999	0	0	Initializing	0
Initial Reaction		R3F12E8BA_RL-300		1 MNXM11@MNXC6 + 1 MNXM14@MNXC6 + 1 MNXM1@MNXC6 + 1 MNXM8@MNXC6 <-- 1 MNXM15@MNXC6 + 1 MNXM309@MNXC6 + 1 MNXM3@MNXC6	NADE_YEAST	-999999	0	0	Initializing	0
Initial Reaction		RD8BBC307_LR-1312		1 MNXM1202@MNXC4 --> 1 MNXM2@MNXC4 + 1 MNXM439@MNXC4	ILV3_YEAST	0	999999	0	Initializing	0
Initial Reaction		RBB8DB4B7_RL-1142		1 MNXM1219@MNXC3 + 1 MNXM9@MNXC3 <-- 1 MNXM258@MNXC3 + 1 MNXM2@MNXC3 + 1 MNXM73@MNXC3	AROF_YEAST;AROG_YEAST	-999999	0	0	Initializing	0
Initial Reaction		R9D1B4549_LR-938		1 MNXM1219@MNXC3 --> 1 MNXM478@MNXC3 + 1 MNXM9@MNXC3	YDR127W	0	999999	0	Initializing	0
Initial Reaction		R3EB9C754_B-298		1 MNXM1219@MNXC3 <==> 1 MNXM1219@MNXC4		-999999	999999	0	Initializing	0
Initial Reaction		R6A736FA0_RL-606		1 MNXM1219@MNXC4 + 1 MNXM9@MNXC4 <-- 1 MNXM258@MNXC4 + 1 MNXM2@MNXC4 + 1 MNXM73@MNXC4	AROF_YEAST	-999999	0	0	Initializing	0
Initial Reaction		R6F0E357A_LR-634		1 MNXM121@MNXC3 + 1 MNXM155@MNXC3 --> 1 MNXM148@MNXC3 + 1 MNXM2@MNXC3 + 1 MNXM452@MNXC3	TRX1_YEAST;TRX2_YEAST	0	999999	0	Initializing	0
Initial Reaction		RB5D6709_LR-1102		1 MNXM121@MNXC3 + 1 MNXM15@MNXC3 + 1 MNXM3@MNXC3 --> 2 MNXM1@MNXC3 + 1 MNXM63@MNXC3 + 1 MNXM7@MNXC3 + 1 MNXM9@MNXC3	URA7_YEAST;URA8_YEAST	0	999999	0	Initializing	0
Initial Reaction		R8A4BE0D1_LR-809		1 MNXM121@MNXC3 + 1 MNXM2@MNXC3 + 1 MNXM37@MNXC3 + 1 MNXM3@MNXC3 --> 2 MNXM1@MNXC3 + 1 MNXM63@MNXC3 + 1 MNXM7@MNXC3 + 1 MNXM89557@MNXC3 + 1 MNXM9@MNXC3	URA7_YEAST;URA8_YEAST	0	999999	0	Initializing	0
Initial Reaction		R98B641F9_LR-906		1 MNXM121@MNXC3 + 1 MNXM333@MNXC3 --> 1 MNXM17@MNXC3 + 1 MNXM1@MNXC3 + 1 MNXM567@MNXC3	KIME_YEAST	0	999999	0	Initializing	0
Initial Reaction		RD9B8313F_B-1318		1 MNXM121@MNXC3 + 1 MNXM7@MNXC3 <==> 1 MNXM17@MNXC3 + 1 MNXM3@MNXC3	NDK_YEAST	-999999	999999	0	Initializing	0
Initial Reaction		R5DB65060_LR-524		1 MNXM121@MNXC3 + 2 MNXM1@MNXC3 + 1 MNXM80@MNXC4 --> 1 MNXM121@MNXC4 + 2 MNXM1@MNXC4 + 1 MNXM80@MNXC3	RIM2_YEAST	0	999999	0	Initializing	0
Initial Reaction		R39A96FDB_LR-270		1 MNXM121@MNXC3 + 2 MNXM2@MNXC3 --> 2 MNXM1@MNXC3 + 1 MNXM80@MNXC3 + 2 MNXM9@MNXC3	YND1_YEAST	0	999999	0	Initializing	0
Initial Reaction		RC9D3B43_LR-1229		1 MNXM124@MNXC2 + 1 MNXM1@MNXC3 --> 1 MNXM124@MNXC3 + 1 MNXM1@MNXC2	TPO1_YEAST;TPO4_YEAST	0	999999	0	Initializing	0
Initial Reaction		RD682E897_RL-1297		1 MNXM124@MNXC2 <-- 1 MNXM124@MNXC3	TPO5_YEAST	-999999	0	0	Initializing	0
Initial Reaction		R8B260E8C_LR-816		1 MNXM124@MNXC3 + 1 MNXM1783@MNXC4 + 1 MNXM2@MNXC3 --> 1 MNXM350@MNXC3 + 1 MNXM422@MNXC3 + 1 MNXM5319@MNXC4	DHYS_YEAST	0	999999	0	Initializing	0
Initial Reaction		R1349EF6C_LR-21		1 MNXM124@MNXC3 + 1 MNXM21@MNXC3 --> 1 MNXM12@MNXC3 + 1 MNXM1@MNXC3 + 1 MNXM501@MNXC3		0	999999	0	Initializing	0
Initial Reaction		RD7BDBBC0_RL-1307		1 MNXM124@MNXC3 + 1 MNXM22@MNXC3 + 1 MNXM493@MNXC3 <-- 1 MNXM2@MNXC3 + 1 MNXM408@MNXC3 + 1 MNXM4@MNXC3	FMS1_YEAST	-999999	0	0	Initializing	0
Initial Reaction		RBCDC2C62_LR-1151		1 MNXM124@MNXC3 + 1 MNXM321@MNXC3 --> 1 MNXM150@MNXC3 + 1 MNXM1@MNXC3 + 1 MNXM408@MNXC3	SPSY_YEAST	0	999999	0	Initializing	0
Initial Reaction		R52301C37_LR-436		1 MNXM1253@MNXC3 + 1 MNXM2@MNXC3 --> 1 MNXM1@MNXC3 + 1 MNXM285@MNXC3 + 1 MNXM57@MNXC3	GLO2_YEAST	0	999999	0	Initializing	0
Initial Reaction		RF191F672_RL-1480		1 MNXM1253@MNXC3 <-- 1 MNXM310@MNXC3 + 1 MNXM57@MNXC3	LGUL_YEAST	-999999	0	0	Initializing	0
Initial Reaction		R20F153CB_LR-119		1 MNXM1253@MNXC4 + 1 MNXM2@MNXC4 --> 1 MNXM1@MNXC4 + 1 MNXM285@MNXC4 + 1 MNXM57@MNXC4	GLO4_YEAST	0	999999	0	Initializing	0
Initial Reaction		RD1F0C91E_RL-1268		1 MNXM125@MNXC3 + 1 MNXM15@MNXC3 <-- 1 MNXM14@MNXC3 + 1 MNXM1@MNXC3 + 1 MNXM2@MNXC3	AMPD_YEAST	-999999	0	0	Initializing	0
Initial Reaction		R39A22DA0_RL-269		1 MNXM125@MNXC3 + 1 MNXM1@MNXC3 + 1 MNXM7@MNXC3 <-- 1 MNXM334@MNXC3 + 1 MNXM3@MNXC3		-999999	0	0	Initializing	0
Initial Reaction		REE726A06_RL-1459		1 MNXM125@MNXC3 + 1 MNXM1@MNXC3 <-- 1 MNXM2@MNXC3 + 1 MNXM9932@MNXC3	PDE2_YEAST	-999999	0	0	Initializing	0
Initial Reaction		R8796A875_LR-784		1 MNXM125@MNXC3 + 1 MNXM2@MNXC3 --> 1 MNXM334@MNXC3 + 1 MNXM9@MNXC3	ISN1_YEAST	0	999999	0	Initializing	0
Initial Reaction		R26F0C5C0_B-159		1 MNXM125@MNXC3 + 1 MNXM2@MNXC3 <==> 1 MNXM456@MNXC3	PUR91_YEAST;PUR92_YEAST	-999999	999999	0	Initializing	0
Initial Reaction		R75E08CB8_LR-682		1 MNXM125@MNXC3 + 1 MNXM42@MNXC3 + 1 MNXM51@MNXC3 --> 2 MNXM1@MNXC3 + 1 MNXM30@MNXC3 + 1 MNXM565@MNXC3 + 1 MNXM9@MNXC3	YNL220W	0	999999	0	Initializing	0
Initial Reaction		R17F3A914_RL-48		1 MNXM1265@MNXC3 + 1 MNXM1@MNXC3 + 1 MNXM7@MNXC3 <-- 1 MNXM3@MNXC3 + 1 MNXM602@MNXC3	YDR127W	-999999	0	0	Initializing	0
Initial Reaction		R5F01904_LR-531		1 MNXM1265@MNXC3 + 1 MNXM73@MNXC3 --> 1 MNXM1365@MNXC3 + 1 MNXM9@MNXC3	YDR127W	0	999999	0	Initializing	0
Initial Reaction		RDE46A37E_B-1349		1 MNXM1269@MNXC3 + 1 MNXM12@MNXC3 <==> 1 MNXM21@MNXC3 + 1 MNXM925@MNXC3	FAS1_YEAST+FAS2_YEAST	-999999	999999	0	Initializing	0
Initial Reaction		RF24E59CA_B-1484		1 MNXM1269@MNXC4 + 1 MNXM12@MNXC4 <==> 1 MNXM21@MNXC4 + 1 MNXM925@MNXC4	ACPM_YEAST+CEM1_YEAST+ETR1_YEAST+FABD_YEAST+FABG_YEAST+HTD2_YEAST	-999999	999999	0	Initializing	0
Initial Reaction		R43421187_LR-329		1 MNXM1269@MNXC4 + 3 MNXM184@MNXC4 + 9 MNXM1@MNXC4 + 6 MNXM6@MNXC4 --> 3 MNXM13@MNXC4 + 1 MNXM23586@MNXC4 + 3 MNXM2@MNXC4 + 6 MNXM5@MNXC4 + 3 MNXM925@MNXC4	ACPM_YEAST+CEM1_YEAST+ETR1_YEAST+FABD_YEAST+FABG_YEAST+HTD2_YEAST	0	999999	0	Initializing	0
Initial Reaction		RFDE90BF1_B-1556		1 MNXM126@MNXC3 + 1 MNXM3@MNXC3 <==> 1 MNXM261@MNXC3 + 1 MNXM7@MNXC3	PGK_YEAST	-999999	999999	0	Initializing	0
Initial Reaction		R435A649E_B-330		1 MNXM126@MNXC3 <==> 1 MNXM275@MNXC3	PMG1_YEAST;PMG2_YEAST;PMG3_YEAST	-999999	999999	0	Initializing	0
Initial Reaction		R6D6D44EA_RL-620		1 MNXM1277@MNXC4 + 1 MNXM15@MNXC4 + 1 MNXM183@MNXC4 <-- 1 MNXM79@MNXC4 + 1 MNXM81220@MNXC4	DLDH_YEAST+GCSH_YEAST+GCSP_YEAST+GCST_YEAST	-999999	0	0	Initializing	0
Initial Reaction		R99D53D63_RL-914		1 MNXM1277@MNXC4 + 1 MNXM92@MNXC4 <-- 1 MNXM12@MNXC4 + 1 MNXM81337@MNXC4	DLDH_YEAST+ODO1_YEAST+ODO2_YEAST	-999999	0	0	Initializing	0
Initial Reaction		R365B2BE4_LR-257		1 MNXM127@MNXC2 + 1 MNXM1@MNXC2 --> 1 MNXM127@MNXC3 + 1 MNXM1@MNXC3	ITR1_YEAST;ITR2_YEAST	0	999999	0	Initializing	0
Initial Reaction		R35559DD6_LR-252		1 MNXM127@MNXC3 + 0.01 MNXM201@MNXC3 --> 1 MNXM1@MNXC3 + 1 MNXM31@MNXC3 + 0.01 MNXM96694@MNXC3	PIS_YEAST	0	999999	0	Initializing	0
Initial Reaction		RAC477947_B-1038		1 MNXM127@MNXC3 + 1 MNXM89602@MNXC3 <==> 1 MNXM2@MNXC3 + 1 MNXM878@MNXC3	YB34_YEAST	-999999	999999	0	Initializing	0
Initial Reaction		RAF26BBB8_RL-1054		1 MNXM127@MNXC3 + 1 MNXM9@MNXC3 <-- 1 MNXM2@MNXC3 + 1 MNXM646@MNXC3	INM1_YEAST	-999999	0	0	Initializing	0
Initial Reaction		R5D3D40E0_LR-521		1 MNXM1280@MNXC3 + 1 MNXM1@MNXC3 + 1 MNXM6@MNXC3 --> 1 MNXM245@MNXC3 + 1 MNXM5@MNXC3 + 1 MNXM9@MNXC3	PROA_YEAST	0	999999	0	Initializing	0
Initial Reaction		RBA1EB653_RL-1130		1 MNXM1280@MNXC3 + 1 MNXM7@MNXC3 <-- 1 MNXM3@MNXC3 + 1 MNXM89557@MNXC3	PROB_YEAST	-999999	0	0	Initializing	0
Initial Reaction		RF3AF94EC_RL-1493		1 MNXM1281@MNXC3 + 1 MNXM9@MNXC3 <-- 1 MNXM1482@MNXC3 + 1 MNXM2@MNXC3	HIS9_YEAST	-999999	0	0	Initializing	0
Initial Reaction		R4269EB94_LR-322		1 MNXM1288@MNXC3 + 1 MNXM2@MNXC3 --> 1 MNXM1@MNXC3 + 1 MNXM260@MNXC3 + 1 MNXM39@MNXC3	BNA3_YEAST	0	999999	0	Initializing	0
Initial Reaction		R88629BB_RL-788		1 MNXM1288@MNXC3 <-- 1 MNXM4@MNXC3 + 1 MNXM94@MNXC3	I23O_YEAST	-999999	0	0	Initializing	0
Initial Reaction		R1FFDF741_RL-111		1 MNXM1294@MNXC3 + 1 MNXM1@MNXC3 + 1 MNXM7@MNXC3 <-- 1 MNXM271@MNXC3 + 1 MNXM3@MNXC3	K6PF1_YEAST+K6PF2_YEAST	-999999	0	0	Initializing	0
Initial Reaction		R54EC72A7_B-460		1 MNXM1294@MNXC3 <==> 1 MNXM258@MNXC3 + 1 MNXM77@MNXC3	ALF_YEAST	-999999	999999	0	Initializing	0
Initial Reaction		R33750CA3_B-243		1 MNXM12@MNXC11 + 1 MNXM1@MNXC11 + 1 MNXM64019@MNXC11 <==> 1 MNXM1504@MNXC11 + 1 MNXM914@MNXC11	LAC1_YEAST;LAG1_YEAST;YPC1_YEAST	-999999	0	0	Initializing	0
Initial Reaction		R33750CA3_B-244		1 MNXM12@MNXC11 + 1 MNXM1@MNXC11 + 1 MNXM64019@MNXC11 <==> 1 MNXM1504@MNXC11 + 1 MNXM914@MNXC11	YDC1_YEAST;YPC1_YEAST	0	999999	0	Initializing	0
Initial Reaction		R8CDEEFF1_B-826		1 MNXM12@MNXC11 + 1 MNXM1@MNXC11 + 1 MNXM64020@MNXC11 <==> 1 MNXM1504@MNXC11 + 1 MNXM302@MNXC11	LAC1_YEAST;LAG1_YEAST;YDC1_YEAST	-999999	0	0	Initializing	0
Initial Reaction		R8CDEEFF1_B-827		1 MNXM12@MNXC11 + 1 MNXM1@MNXC11 + 1 MNXM64020@MNXC11 <==> 1 MNXM1504@MNXC11 + 1 MNXM302@MNXC11	YDC1_YEAST	0	999999	0	Initializing	0
Initial Reaction		R116116A1_RL-9		1 MNXM12@MNXC13 + 1 MNXM131@MNXC13 + 1 MNXM1@MNXC13 <-- 1 MNXM21@MNXC13 + 1 MNXM2@MNXC13 + 1 MNXM46@MNXC13	CISY2_YEAST	-999999	0	0	Initializing	0
Initial Reaction		R6BE38675_RL-614		1 MNXM12@MNXC13 + 1 MNXM1@MNXC13 + 1 MNXM236@MNXC13 <-- 1 MNXM272@MNXC13 + 1 MNXM2@MNXC13	PTE1_YEAST	-999999	0	0	Initializing	0
Initial Reaction		RDD6117AA_RL-1342		1 MNXM12@MNXC13 + 1 MNXM1@MNXC13 + 1 MNXM314@MNXC13 <-- 1 MNXM224@MNXC13 + 1 MNXM2@MNXC13	PTE1_YEAST	-999999	0	0	Initializing	0
Initial Reaction		RAC655FD5_RL-1039		1 MNXM12@MNXC13 + 1 MNXM1@MNXC13 + 1 MNXM402@MNXC13 <-- 1 MNXM2@MNXC13 + 1 MNXM363@MNXC13	PTE1_YEAST	-999999	0	0	Initializing	0
Initial Reaction		RE094553F_RL-1361		1 MNXM12@MNXC13 + 1 MNXM1@MNXC13 + 1 MNXM750@MNXC13 <-- 1 MNXM2@MNXC13 + 1 MNXM342@MNXC13	PTE1_YEAST	-999999	0	0	Initializing	0
Initial Reaction		RD3110085_RL-1276		1 MNXM12@MNXC13 + 1 MNXM1@MNXC13 + 1 MNXM98@MNXC13 <-- 1 MNXM21@MNXC13 + 1 MNXM2@MNXC13 + 1 MNXM69@MNXC13	MASY_YEAST;MASZ_YEAST	-999999	0	0	Initializing	0
Initial Reaction		RCEC205CF_LR-1255		1 MNXM12@MNXC13 + 1 MNXM2@MNXC13 --> 2 MNXM1@MNXC13 + 1 MNXM373@MNXC13 + 1 MNXM45@MNXC13	PCD1_YEAST	0	999999	0	Initializing	0
Initial Reaction		R37937B79_LR-263		1 MNXM12@MNXC13 + 1 MNXM513@MNXC13 --> 1 MNXM21@MNXC13 + 1 MNXM88@MNXC13	THIK_YEAST	0	999999	0	Initializing	0
Initial Reaction		RE78D0371_LR-1409		1 MNXM12@MNXC13 + 1 MNXM677@MNXC13 --> 1 MNXM21@MNXC13 + 1 MNXM342@MNXC13	THIK_YEAST	0	999999	0	Initializing	0
Initial Reaction		R8A905A2B_LR-810		1 MNXM12@MNXC13 + 1 MNXM705@MNXC13 --> 1 MNXM21@MNXC13 + 1 MNXM486@MNXC13	THIK_YEAST	0	999999	0	Initializing	0
Initial Reaction		R3A9C826E_LR-276		1 MNXM12@MNXC13 + 1 MNXM707@MNXC13 --> 1 MNXM21@MNXC13 + 1 MNXM363@MNXC13	THIK_YEAST	0	999999	0	Initializing	0
Initial Reaction		RFC91E5F1_LR-1543		1 MNXM12@MNXC13 + 1 MNXM738@MNXC13 --> 1 MNXM21@MNXC13 + 1 MNXM224@MNXC13	THIK_YEAST	0	999999	0	Initializing	0
Initial Reaction		R452FC019_LR-340		1 MNXM12@MNXC13 + 1 MNXM91972@MNXC13 --> 1 MNXM1504@MNXC13 + 1 MNXM1@MNXC13 + 1 MNXM21@MNXC13	THIK_YEAST	0	999999	0	Initializing	0
Initial Reaction		R3B133B84_RL-280		1 MNXM12@MNXC3 + 0.77 MNXM1@MNXC3 + 0.01 MNXM226@MNXC3 <-- 0.1 MNXM224@MNXC3 + 0.05 MNXM272@MNXC3 + 0.06 MNXM363@MNXC3 + 0.02 MNXM486@MNXC3 + 0.17 MNXM56353@MNXC3 + 1 MNXM66@MNXC3 + 0.24 MNXM686@MNXC3 + 0.27 MNXM88@MNXC3 + 0.09 MNXM90369@MNXC3	GPT1_YEAST;GPT2_YEAST	-999999	0	0	Initializing	0
Initial Reaction		R4A09C37B_RL-364		1 MNXM12@MNXC3 + 0.77 MNXM1@MNXC3 + 0.01 MNXM248@MNXC3 <-- 0.1 MNXM224@MNXC3 + 0.05 MNXM272@MNXC3 + 0.06 MNXM363@MNXC3 + 0.02 MNXM486@MNXC3 + 0.17 MNXM56353@MNXC3 + 0.24 MNXM686@MNXC3 + 0.27 MNXM88@MNXC3 + 0.01 MNXM90149@MNXC3 + 0.09 MNXM90369@MNXC3	ARE1_YEAST;ARE2_YEAST;DGAT2_YEAST	-999999	0	0	Initializing	0
Initial Reaction		R5780CE12_RL-482		1 MNXM12@MNXC3 + 0.77 MNXM1@MNXC3 + 0.01 MNXM297@MNXC3 <-- 0.1 MNXM224@MNXC3 + 0.05 MNXM272@MNXC3 + 0.06 MNXM363@MNXC3 + 0.02 MNXM486@MNXC3 + 0.17 MNXM56353@MNXC3 + 0.24 MNXM686@MNXC3 + 0.27 MNXM88@MNXC3 + 0.09 MNXM90369@MNXC3 + 0.01 maranasiMM9041agpcSC@MNXC3	TAZ1_YEAST	-999999	0	0	Initializing	0
Initial Reaction		RDB594412_RL-1331		1 MNXM12@MNXC3 + 0.77 MNXM1@MNXC3 + 0.01 MNXM90650@MNXC3 <-- 0.1 MNXM224@MNXC3 + 0.01 MNXM226@MNXC3 + 0.05 MNXM272@MNXC3 + 0.06 MNXM363@MNXC3 + 0.02 MNXM486@MNXC3 + 0.17 MNXM56353@MNXC3 + 0.24 MNXM686@MNXC3 + 0.27 MNXM88@MNXC3 + 0.09 MNXM90369@MNXC3	ATC6_YEAST;PLSC_YEAST	-999999	0	0	Initializing	0
Initial Reaction		R3E5EC630_RL-292		1 MNXM12@MNXC3 + 0.77 MNXM1@MNXC3 + 0.01 MNXM91820@MNXC3 <-- 0.1 MNXM224@MNXC3 + 0.05 MNXM272@MNXC3 + 0.06 MNXM363@MNXC3 + 0.02 MNXM486@MNXC3 + 0.17 MNXM56353@MNXC3 + 0.24 MNXM686@MNXC3 + 1 MNXM77@MNXC3 + 0.27 MNXM88@MNXC3 + 0.09 MNXM90369@MNXC3	GPT1_YEAST;GPT2_YEAST	-999999	0	0	Initializing	0
Initial Reaction		R43732CB3_RL-333		1 MNXM12@MNXC3 + 1 MNXM133@MNXC3 <-- 2 MNXM21@MNXC3	THIL_YEAST	-999999	0	0	Initializing	0
Initial Reaction		R8CBD91C3_RL-823		1 MNXM12@MNXC3 + 1 MNXM13@MNXC3 + 1 MNXM224@MNXC3 + 1 MNXM2@MNXC3 + 2 MNXM5@MNXC3 <-- 3 MNXM1@MNXC3 + 1 MNXM363@MNXC3 + 1 MNXM40@MNXC3 + 2 MNXM6@MNXC3	ACAC_YEAST+ACBP_YEAST+FAS1_YEAST+FAS2_YEAST	-999999	0	0	Initializing	0
Initial Reaction		R91A3D67_RL-855		1 MNXM12@MNXC3 + 1 MNXM13@MNXC3 + 1 MNXM272@MNXC3 + 1 MNXM2@MNXC3 + 2 MNXM5@MNXC3 <-- 3 MNXM1@MNXC3 + 1 MNXM40@MNXC3 + 2 MNXM6@MNXC3 + 1 MNXM88@MNXC3	ACAC_YEAST+ACBP_YEAST+FAS1_YEAST+FAS2_YEAST	-999999	0	0	Initializing	0
Initial Reaction		R545C96EB_RL-456		1 MNXM12@MNXC3 + 1 MNXM13@MNXC3 + 1 MNXM2@MNXC3 + 1 MNXM314@MNXC3 + 2 MNXM5@MNXC3 <-- 3 MNXM1@MNXC3 + 1 MNXM402@MNXC3 + 1 MNXM40@MNXC3 + 2 MNXM6@MNXC3	ACAC_YEAST+ACBP_YEAST+FAS1_YEAST+FAS2_YEAST	-999999	0	0	Initializing	0
Initial Reaction		R481C8256_RL-355		1 MNXM12@MNXC3 + 1 MNXM13@MNXC3 + 1 MNXM2@MNXC3 + 1 MNXM363@MNXC3 + 2 MNXM5@MNXC3 <-- 3 MNXM1@MNXC3 + 1 MNXM40@MNXC3 + 1 MNXM486@MNXC3 + 2 MNXM6@MNXC3	ACAC_YEAST+ACBP_YEAST+FAS1_YEAST+FAS2_YEAST	-999999	0	0	Initializing	0
Initial Reaction		RE661FAD2_RL-1400		1 MNXM12@MNXC3 + 1 MNXM13@MNXC3 + 1 MNXM2@MNXC3 + 1 MNXM486@MNXC3 + 2 MNXM5@MNXC3 <-- 3 MNXM1@MNXC3 + 1 MNXM342@MNXC3 + 1 MNXM40@MNXC3 + 2 MNXM6@MNXC3	ACAC_YEAST+ACBP_YEAST+FAS1_YEAST+FAS2_YEAST	-999999	0	0	Initializing	0
Initial Reaction		RC79EFB7A_RL-1213		1 MNXM12@MNXC3 + 1 MNXM13@MNXC3 + 1 MNXM2@MNXC3 + 2 MNXM5@MNXC3 + 1 MNXM88@MNXC3 <-- 3 MNXM1@MNXC3 + 1 MNXM224@MNXC3 + 1 MNXM40@MNXC3 + 2 MNXM6@MNXC3	ACAC_YEAST+ACBP_YEAST+FAS1_YEAST+FAS2_YEAST	-999999	0	0	Initializing	0
Initial Reaction		RC339D5F7_RL-1188		1 MNXM12@MNXC3 + 1 MNXM13@MNXC3 + 1 MNXM559@MNXC3 <-- 1 MNXM1@MNXC3 + 1 MNXM53@MNXC3 + 1 MNXM88@MNXC3	LCB1_YEAST+LCB2_YEAST+TSC3_YEAST	-999999	0	0	Initializing	0
Initial Reaction		R206CACB8_RL-115		1 MNXM12@MNXC3 + 1 MNXM13@MNXC3 + 3 MNXM2@MNXC3 + 3 MNXM5@MNXC3 + 1 MNXM83847@MNXC3 <-- 5 MNXM1@MNXC3 + 1 MNXM402@MNXC3 + 1 MNXM40@MNXC3 + 1 MNXM4@MNXC3 + 3 MNXM6@MNXC3	ELO1_YEAST	-999999	0	0	Initializing	0
Initial Reaction		R1733AF53_RL-45		1 MNXM12@MNXC3 + 1 MNXM13@MNXC3 + 3 MNXM2@MNXC3 + 3 MNXM5@MNXC3 + 1 MNXM950@MNXC3 <-- 4 MNXM1@MNXC3 + 1 MNXM314@MNXC3 + 1 MNXM40@MNXC3 + 1 MNXM4@MNXC3 + 3 MNXM6@MNXC3	ELO1_YEAST	-999999	0	0	Initializing	0
Initial Reaction		R67B33977_B-582		1 MNXM12@MNXC3 + 1 MNXM184@MNXC3 <==> 1 MNXM1@MNXC3 + 1 MNXM40@MNXC3 + 1 MNXM925@MNXC3	FAS1_YEAST+FAS2_YEAST	-999999	999999	0	Initializing	0
Initial Reaction		RDC1C2B71_B-1334		1 MNXM12@MNXC3 + 1 MNXM197@MNXC3 + 1 MNXM1@MNXC3 <==> 1 MNXM133@MNXC3 + 1 MNXM21@MNXC3 + 1 MNXM2@MNXC3	HMCS_YEAST	-999999	999999	0	Initializing	0
Initial Reaction		R1A72708A_B-65		1 MNXM12@MNXC3 + 1 MNXM1@MNXC3 + 1 MNXM313@MNXC3 <==> 1 MNXM21@MNXC3 + 1 MNXM370@MNXC3	GNA1_YEAST	-999999	999999	0	Initializing	0
Initial Reaction		RC149C949_RL-1177		1 MNXM12@MNXC3 + 1 MNXM1@MNXC3 + 1 MNXM600@MNXC3 <-- 1 MNXM21@MNXC3 + 1 MNXM408@MNXC3		-999999	0	0	Initializing	0
Initial Reaction		R6A25DFE3_RL-602		1 MNXM12@MNXC3 + 1 MNXM1@MNXC3 + 1 MNXM63035@MNXC3 <-- 1 MNXM21@MNXC3 + 1 MNXM639@MNXC3	NAT1_YEAST;NAT2_YEAST	-999999	0	0	Initializing	0
Initial Reaction		R3F97BF7C_RL-305		1 MNXM12@MNXC3 + 1 MNXM1@MNXC3 + 1 MNXM64019@MNXC3 <-- 1 MNXM1504@MNXC3 + 1 MNXM914@MNXC3	LAC1_YEAST;LAG1_YEAST	-999999	0	0	Initializing	0
Initial Reaction		R892F5660_RL-796		1 MNXM12@MNXC3 + 1 MNXM1@MNXC3 + 1 MNXM64020@MNXC3 <-- 1 MNXM1504@MNXC3 + 1 MNXM302@MNXC3	LAC1_YEAST;LAG1_YEAST	-999999	0	0	Initializing	0
Initial Reaction		R8149F79B_RL-736		1 MNXM12@MNXC3 + 1 MNXM1@MNXC3 + 1 MNXM7@MNXC3 <-- 1 MNXM3@MNXC3 + 1 MNXM481@MNXC3		-999999	0	0	Initializing	0
Initial Reaction		RBF1BC307_RL-1166		1 MNXM12@MNXC3 + 1 MNXM1@MNXC3 + 1 MNXM985@MNXC3 <-- 1 MNXM21@MNXC3 + 1 MNXM238@MNXC3 + 1 MNXM2@MNXC3	LEU1_YEAST;LEU9_YEAST	-999999	0	0	Initializing	0
Initial Reaction		R56D4FB79_RL-475		1 MNXM12@MNXC3 + 1 MNXM1@MNXC3 + 1 MNXM98@MNXC3 <-- 1 MNXM21@MNXC3 + 1 MNXM2@MNXC3 + 1 MNXM69@MNXC3	MASY_YEAST;MASZ_YEAST	-999999	0	0	Initializing	0
Initial Reaction		RBAA3CF4C_B-1134		1 MNXM12@MNXC3 + 1 MNXM333@MNXC3 + 2 MNXM5@MNXC3 <==> 1 MNXM197@MNXC3 + 2 MNXM1@MNXC3 + 2 MNXM6@MNXC3	HMDH1_YEAST;HMDH2_YEAST	-999999	999999	0	Initializing	0
Initial Reaction		R5F46211E_RL-534		1 MNXM12@MNXC3 + 1 MNXM418@MNXC3 <-- 1 MNXM21@MNXC3 + 1 MNXM53@MNXC3		-999999	0	0	Initializing	0
Initial Reaction		R6775D43D_RL-577		1 MNXM12@MNXC3 + 1 MNXM64021@MNXC3 <-- 1 MNXM224@MNXC3 + 1 MNXM96559@MNXC3	NMT_YEAST	-999999	0	0	Initializing	0
Initial Reaction		R872A45AB_B-779		1 MNXM12@MNXC3 + 1 MNXM699@MNXC3 <==> 1 MNXM21@MNXC3 + 1 MNXM353@MNXC3	MET2_YEAST	-999999	999999	0	Initializing	0
Initial Reaction		RA18AC2B9_RL-968		1 MNXM12@MNXC3 + 1 maranasiMM9042mbac@MNXC3 <-- 1 MNXM21@MNXC3 + 1 maranasiMM9042mbtoh@MNXC3	ATF1_YEAST;ATF2_YEAST	-999999	0	0	Initializing	0
Initial Reaction		RAB061259_RL-1029		1 MNXM12@MNXC3 + 1 maranasiMM904aces@MNXC3 <-- 1 MNXM21@MNXC3 + 1 MNXM303@MNXC3	ATF1_YEAST;ATF2_YEAST	-999999	0	0	Initializing	0
Initial Reaction		R4C9860DB_RL-387		1 MNXM12@MNXC3 + 1 maranasiMM904iamac@MNXC3 <-- 1 MNXM21@MNXC3 + 1 maranasiMM904iamoh@MNXC3	ATF1_YEAST;ATF2_YEAST	-999999	0	0	Initializing	0
Initial Reaction		R74A19964_RL-671		1 MNXM12@MNXC3 + 1 maranasiMM904ibutac@MNXC3 <-- 1 MNXM21@MNXC3 + 1 maranasiMM904ibutoh@MNXC3	ATF1_YEAST;ATF2_YEAST	-999999	0	0	Initializing	0
Initial Reaction		R2BAC047E_RL-201		1 MNXM12@MNXC3 + 1 maranasiMM904pheac@MNXC3 <-- 1 MNXM21@MNXC3 + 1 maranasiMM9042phetoh@MNXC3	ATF1_YEAST;ATF2_YEAST	-999999	0	0	Initializing	0
Initial Reaction		R1659B344_LR-38		1 MNXM12@MNXC3 --> 1 MNXM12@MNXC4	LEU5_YEAST	0	999999	0	Initializing	0
Initial Reaction		RF857D268_B-1517		1 MNXM12@MNXC3 <==> 1 MNXM12@MNXC6		-999999	999999	0	Initializing	0
Initial Reaction		RE92783BC_RL-1420		1 MNXM12@MNXC4 + 1 MNXM131@MNXC4 + 1 MNXM1@MNXC4 <-- 1 MNXM21@MNXC4 + 1 MNXM2@MNXC4 + 1 MNXM46@MNXC4	CISY1_YEAST;CISY3_YEAST	-999999	0	0	Initializing	0
[truncated: 5,366 more rows]
