# Supplementary material for: Efficient Reconstruction of Predictive Consensus Metabolic Network Models
Source: PLoS Comput Biol. 2016 Aug 26;12(8):e1005085. doi: 10.1371/journal.pcbi.1005085 (PMC5001716; doi:10.1371/journal.pcbi.1005085)
Supplement: S1 Dataset — This file contains the original models, the input models, the BCMs, and the RCMs for COMMGEN as well as an overview of the changes made between original and input models. (ZIP) [file pcbi.1005085.s001.zip › S4-Models/BCM/Scerevisiae/BCM_iIN800_COMMGEN/TrackSpec.tsv]

Relation	OldSpecID	OldSpecName	NewSpecID	NewSpecID	Comment	ChemForm	mass	charge	refs	Phase	Tool
Initial			BIOMASS	Biomass					BIOMASS;Biomass;biomass;seed:cpd11416	0	Initializing
Initial			MNXM1	H(+)		H	1.008	1	bigg:h;biopath:Proton;bnice:C3;brenda:BG79440;cas:12408-02-5;chebi:15378;chebi:24636;chemspider:1010;ec:1.1.1.1;ec:1.1.1.10;ec:1.1.1.101;ec:1.1.1.102;ec:1.1.1.103;ec:1.1.1.104;ec:1.1.1.106;ec:1.1.1.107;ec:1.1.1.108;ec:1.1.1.11;ec:1.1.1.110;ec:1.1.1.111;ec:1.1.1.112;ec:1.1.1.113;ec:1.1.1.114;ec:1.1.1.115;ec:1.1.1.116;ec:1.1.1.117;ec:1.1.1.118;ec:1.1.1.119;ec:1.1.1.12;ec:1.1.1.120;ec:1.1.1.123;ec:1…	0	Initializing
Initial			MNXM10	NADH(2-)		C21H27N7O14P2	663.425	-2	3dmet:B01127;beilstein:3869564;beilstein:79324;bigg:nadh;biopath:NADH;bnice:C1;brenda:BG11384;cas:58-68-4;cas:606-68-8;chebi:16908;chebi:57945;chemspider:10239197;chemspider:388299;chemspider:903;come:MOL000027;drugbank:DB00157;ec:1.1.1.1;ec:1.1.1.103;ec:1.1.1.104;ec:1.1.1.106;ec:1.1.1.107;ec:1.1.1.108;ec:1.1.1.11;ec:1.1.1.110;ec:1.1.1.111;ec:1.1.1.112;ec:1.1.1.114;ec:1.1.1.116;ec:1.1.1.117;ec:1.…	0	Initializing
Initial			MNXM100	geranyl diphosphate		C10H17O7P2	311.185	-3	3dmet:B00091;beilstein:1915690;beilstein:4549979;bigg:grdp;biopath:Geranyl_diphosphate;brenda:BG1817;cas:763-10-0;chebi:17211;chebi:58057;chemspider:14211068;chemspider:393471;drugbank:DB02552;ec:2.1.1.255;ec:2.1.1.n6;ec:2.5.1.1;ec:2.5.1.10;ec:2.5.1.102;ec:2.5.1.68;ec:2.5.1.84;ec:2.5.1.93;ec:3.1.7.11;ec:4.2.3.10;ec:4.2.3.105;ec:4.2.3.106;ec:4.2.3.107;ec:4.2.3.108;ec:4.2.3.109;ec:4.2.3.11;ec:4.2.3…	0	Initializing
Initial			MNXM1000	Oleoyl-[acyl-carrier protein]		C18H33OSR			bigg:octeACP;brenda:BG93230;kegg:C01203;pubchem:4427;seed:cpd11825	0	Initializing
Initial			MNXM10019	a (R)-3-hydroxyoctanoyl-[acp]		C8H15O2SR			bigg:3hoctACP;brenda:BG93388;kegg:C04620;metacyc:3-Hydroxy-octanoyl-ACPs;pubchem:7210;seed:cpd11483	0	Initializing
Initial			MNXM101	L-ornithinium(1+)		C5H13N2O2	133.169	1	3dmet:B00020;beilstein:1722298;biopath:L-Ornithine;brenda:BG20623;cas:70-26-8;chebi:15729;chebi:44667;chebi:46911;chebi:46914;chemspider:5360242;drugbank:DB00129;ec:1.5.1.24;ec:2.1.3.3;ec:2.1.4.1;ec:2.1.4.2;ec:2.3.1.127;ec:2.3.1.35;ec:2.6.1.13;ec:2.6.1.68;ec:3.5.1.16;ec:3.5.1.20;ec:3.5.3.1;ec:3.6.3.21;ec:4.1.1.17;ec:4.3.1.12;ec:5.1.1.12;gmelin:1068689;gmelin:327281;gmelin:327282;kegg:C00077;knaps…	0	Initializing
Initial			MNXM1010	(S)-2-hydroxy-2-ethyl-3-oxobutanoate		C6H9O4	145.133	-1	3dmet:B01948;beilstein:3604112;bigg:2ahbut;biopath:(S)-2-Aceto-2-hydroxybutanoate;brenda:BG29188;chebi:27681;chebi:49256;chemspider:389708;ec:1.1.1.86;ec:2.2.1.6;ec:5.4.99.3;foodb:FDB024147;hmdb:HMDB06900;kegg:C06006;lipidmaps:LMFA01050383;metacyc:CPD-15103;nikkaji:J372.593F;nugowiki:6025;pubchem:440875;pubchem:8279;pubchem:85291311;upa:UPC06006	0	Initializing
Initial			MNXM10102	a 3-oxo-stearoyl-[acp]		C18H33O2SR			bigg:3ooctdACP;kegg:C16219;metacyc:3-oxo-stearoyl-ACPs;pubchem:47205527;seed:cpd14938;seed:cpd15377	0	Initializing
Initial			MNXM102	a 1-phosphatidyl-1D-myo-inositol 3-phosphate		C11H15O16P2R2		-3	chebi:17283;chebi:58088;chemspider:5256742;ec:2.7.1.137;ec:2.7.1.150;ec:3.1.3.64;ec:3.1.3.66;foodb:FDB023237;hmdb:HMDB03850;kegg:C04549;metacyc:CPD-177;metlin:6985;nugowiki:3431;pubchem:6857403;pubchem:7155;seed:cpd12572	0	Initializing
Initial			MNXM1020	dethiobiotin(1-)		C10H17N2O3	213.254	-1	3dmet:B04822;beilstein:177518;beilstein:84958;beilstein:958698;beilstein:958699;bigg:dtbt;brenda:BG65888;cas:533-48-2;chebi:16691;chebi:36998;chebi:37000;chebi:42280;chebi:57861;chemspider:392787;ec:2.8.1.6;ec:6.3.3.3;foodb:FDB023201;het:DTB;hmdb:HMDB03581;kegg:C01909;knapsack:C00000757;metacyc:DETHIOBIOTIN;metlin:3351;nikkaji:J9.406D;nugowiki:3162;pubchem:25244917;pubchem:445027;pubchem:5017;see…	0	Initializing
Initial			MNXM1024	lipoamide		C8H15NOS2	205.341	0	beilstein:122470;bigg:lpam;brenda:BG26072;cas:940-69-2;cas:None;chebi:17460;chemspider:5360246;chemspider:840;drugbank:DB00166;foodb:FDB022340;gmelin:1126642;hmdb:HMDB00962;kegg:C00248;ligandbox:D00048;lipidmaps:LMFA08010006;metacyc:LIPOAMIDE;metlin:3372;nikkaji:J25.390A;nugowiki:866;pubchem:3547;pubchem:6992093;pubchem:7847116;pubchem:85291984;pubchem:863;seed:cpd00213;upa:UPC00248	0	Initializing
Initial			MNXM1028	O-acetylcarnitine		C9H17NO4	203.236	0	3dmet:B01589;beilstein:3667658;bigg:acrn;biopath:(-)-O-Acetyl-carnitine;brenda:BG36310;cas:14992-62-2;cas:3040-38-8;chebi:15960;chebi:57589;chemspider:21243783;ec:2.3.1.7;foodb:FDB021904;hmdb:HMDB00201;kegg:C02571;metacyc:O-ACETYLCARNITINE;metlin:5213;nikkaji:J370.408D;nugowiki:141;pubchem:1;pubchem:5567;reactome:390287;reactome:REACT_17648;reactome_database_id_release_44:390287;reaxys:3667658;se…	0	Initializing
Initial			MNXM1036	4,4-dimethyl-5alpha-cholesta-8,14,24-trien-3beta-ol		C29H46O	410.675	0	3dmet:B04267;bigg:44mctr;biopath:14-Desmethyl-14,15-dehydrolanosterol;brenda:BG15214;brenda:BG69236;cas:64284-64-6;chebi:17813;chemspider:391478;ec:1.14.13.70;ec:1.3.1.70;foodb:FDB022376;hmdb:HMDB01023;kegg:C11455;lipid:LMST01010149;lipidmaps:LMST01010149;metlin:5952;nikkaji:J1.007.648J;nugowiki:921;pubchem:13626;pubchem:443212;pubchem:74382732;reactome:194644;reactome:194681;reactome:REACT_10169…	0	Initializing
Initial			MNXM1043	caprate		C10H19O2	171.257	-1	3dmet:B01466;beilstein:1754556;beilstein:3538146;bigg:dca;brenda:BG1795;cas:334-48-5;chebi:27689;chebi:30813;chemspider:2863;chemspider:3866366;drugbank:DB03600;foodb:FDB012027;gmelin:330643;gmelin:69184;het:DKA;hmdb:HMDB00511;kegg:C01571;knapsack:C00001213;lipid:LMFA01010010;lipidbank:DFA0010;lipidmaps:LMFA01010010;metacyc:CPD-3617;metlin:336;nikkaji:J2.575E;nugowiki:430;pdb-ccd:DKA;pdbechem:DKA…	0	Initializing
Initial			MNXM105	beta-D-glucose		C6H12O6	180.156	0	3dmet:B01193;beilstein:1281607;brenda:BG22343;cas:492-61-5;cas:50-99-7;chebi:15903;chemspider:18802415;chemspider:58238;drugbank:DB02379;ec:1.1.1.47;ec:1.1.3.4;ec:1.1.3.5;ec:2.3.1.213;ec:3.2.1.175;ec:3.2.1.28;ec:4.3.3.5;ec:5.1.3.3;foodb:FDB011824;gmelin:648637;het:BGC;hmdb:HMDB00516;kegg:C00221;metacyc:GLC;metlin:3755;nikkaji:J44.213E;nugowiki:435;pdb-ccd:BGC;pdbechem:BGC;pubchem:3521;pubchem:646…	0	Initializing
Initial			MNXM105630	sulfite		O3S	80.063	-2	37;3dmet:B00024;bigg:so3;biopath:Hydrogen_sulfite;biopath:Sulfite;brenda:BG28704;brenda:BG91992;brenda:BG93037;cas:14265-45-3;cas:15181-46-1;cas:7782-99-2;chebi:17137;chebi:17359;chebi:48854;chemspider:10605811;chemspider:1068;chemspider:1069;chemspider:94559;ec:1.13.11.18;ec:1.13.11.55;ec:1.14.11.17;ec:1.14.12.8;ec:1.14.13.111;ec:1.14.14.6;ec:1.8.1.2;ec:1.8.3.1;ec:1.8.4.10;ec:1.8.4.8;ec:1.8.4.9;…	0	Initializing
Initial			MNXM1062	2-acetamido-5-oxopentanoate		C7H10NO4	172.159	-1	3dmet:B00264;bigg:acg5sa;biopath:N-Acetyl-L-glutamate_5-semialdehyde;brenda:BG24033;cas:13074-21-0;cas:None;chebi:16319;chebi:29123;chemspider:167387;chemspider:5256773;ec:1.2.1.38;ec:2.6.1.11;foodb:FDB023938;hmdb:HMDB06488;kegg:C01250;metacyc:CPD-469;nikkaji:J37.498I;nugowiki:5613;pubchem:192878;pubchem:4470;pubchem:6857435;seed:cpd00918;upa:UPC01250	0	Initializing
Initial			MNXM1063	2-deoxy-D-ribose 1-phosphate		C5H9O7P	212.095	-2	3dmet:B04713;beilstein:1285902;bigg:2dr1p;biopath:2-prime-Deoxyribose_1-phosphate;brenda:BG20571;cas:17210-42-3;chebi:28542;chebi:58576;chemspider:388420;foodb:FDB022571;hmdb:HMDB01351;kegg:C00672;metlin:6182;nikkaji:J1.011.725I;nugowiki:1213;pubchem:3941;pubchem:439287;seed:cpd00509;upa:UPX00050	0	Initializing
Initial			MNXM1067	all-trans-hexaprenyl diphosphate(3-)		C30H49O7P2	583.653	-3	3dmet:B01417;bigg:hexdp;brenda:BG15934;chebi:17528;chebi:53047;chebi:58179;chemspider:4444089;ec:2.5.1.33;ec:2.5.1.82;ec:2.5.1.83;foodb:FDB028840;hmdb:HMDB12188;kegg:C01230;lipidmaps:LMPR03030005;metacyc:ALL-TRANS-HEXAPRENYL-DIPHOSPHATE;nugowiki:10913;pubchem:25246217;pubchem:4452;pubchem:5280413;pubchem:85297391;seed:cpd00906	0	Initializing
Initial			MNXM108	palmitate		C16H31O2	255.416	-1	3dmet:B00071;beilstein:3589907;beilstein:607489;bigg:hdca;biopath:Palmitate;brenda:BG36211;cas:143-20-4;cas:57-10-3;chebi:15756;chebi:7896;chemspider:440215;chemspider:960;drugbank:DB03796;ec:1.11.1.3;ec:3.1.1.21;ec:3.1.1.63;ec:3.1.1.64;ec:3.1.2.2;foodb:FDB011679;gmelin:190200;gmelin:344266;het:PLM;hmdb:HMDB00220;kegg:C00249;knapsack:C00001233;knapsack:C00030479;ligandbox:D05341;lipid:LMFA0101000…	0	Initializing
Initial			MNXM1089	P(1),P(4)-bis(5'-adenosyl) tetraphosphate(4-)		C20H24N10O19P4	832.355	-4	3dmet:B01424;bigg:ap4a;brenda:BG10310;brenda:BG10311;cas:5542-28-9;chebi:17422;chebi:58141;chemspider:20402;chemspider:21233891;ec:2.7.7.53;ec:3.6.1.41;ec:3.6.1.61;foodb:FDB022492;foodb:FDB023944;het:B4P;hmdb:HMDB01211;hmdb:HMDB06502;kegg:C01260;metacyc:ADENOSYL-P4;nikkaji:J313.703A;nugowiki:1087;nugowiki:5627;pdb-ccd:B4P;pubchem:21706;pubchem:25243905;pubchem:4479;pubchem:53477841;reaxys:7459962…	0	Initializing
Initial			MNXM109	a 1,2-diacylglycerol-3-phosphate		C5H5O8PR2		-2	biopath:Diacylglycerol-3-phosphate;brenda:BG92830;brenda:BG92833;brenda:BG94137;chebi:16337;chebi:29089;chebi:57739;chebi:58608;ec:2.3.1.51;ec:2.3.1.52;ec:2.7.1.107;ec:2.7.1.174;ec:2.7.1.n5;ec:2.7.7.41;ec:3.1.3.4;ec:3.1.3.81;ec:3.1.4.4;ec:3.1.4.50;ec:3.1.4.54;ec:3.6.1.26;kegg:C00416;metacyc:L-PHOSPHATIDATE;pubchem:3706;reactome:1500590;reactome:1524101;reactome:1602448;reactome:426755;reactome:43…	0	Initializing
Initial			MNXM1099	2,5-diamino-6-(1-D-ribitylamino)pyrimidin-4(3H)-one 5'-phosphate		C9H16N5O8P	353.226	-2	beilstein:6443990;bigg:25dthpp;brenda:BG67505;brenda:BG87932;brenda:BL312619;chebi:52402;chebi:52957;chebi:58890;ec:1.1.1.302;kegg:C18910;metacyc:CPD-10809;pubchem:124489582;pubchem:44123402;seed:cpd15807	0	Initializing
Initial			MNXM11	diphosphate(3-)		HO7P2	174.951	-3	3dmet:B00003;beilstein:185088;bigg:ppi;biopath:Pyrophosphate;brenda:BG28761;cas:14000-31-8;cas:2466-09-3;chebi:18361;chebi:29888;chebi:33019;chemspider:559142;chemspider:996;drugbank:DB04160;ec:1.13.12.7;ec:1.3.1.96;ec:1.3.1.97;ec:2.4.2.10;ec:2.4.2.11;ec:2.4.2.12;ec:2.4.2.14;ec:2.4.2.17;ec:2.4.2.18;ec:2.4.2.19;ec:2.4.2.22;ec:2.4.2.45;ec:2.4.2.49;ec:2.4.2.7;ec:2.4.2.8;ec:2.4.2.9;ec:2.5.1.1;ec:2.5.…	0	Initializing
Initial			MNXM1106	ammonioacetone		C3H8NO	74.102	1	3dmet:B00367;bigg:aact;biopath:Aminoacetone;brenda:BG17903;cas:298-08-8;chebi:17906;chebi:58320;chemspider:210;chemspider:2924867;ec:1.1.1.103;ec:1.1.1.75;foodb:FDB022860;het:GLM;hmdb:HMDB02134;kegg:C01888;metacyc:AMINO-ACETONE;metlin:6502;nikkaji:J38.126H;nugowiki:1717;pdbechem:GLM;pubchem:215;pubchem:3692773;pubchem:5001;seed:cpd01298	0	Initializing
Initial			MNXM1109	ergosta-5,7,22,24(28)-tetraen-3beta-ol		C28H42O	394.632	0	3dmet:B05023;beilstein:2397531;bigg:ergtetrol;biopath:Ergosta-5,7,22,24,(28)-tetraen-3beta-ol;cas:7488-99-5;chebi:18249;ec:1.3.1.71;kegg:C05440;knapsack:C00023764;lipidmaps:LMST01031015;nikkaji:J492.623D;pubchem:7802;pubchem:85300699;upa:UPC05440	0	Initializing
Initial			MNXM111	Fe(2+)		Fe	55.845	2	36; 462;bigg:fe2;biopath:Fe2+;brenda:BG91981;cas:15438-31-0;cas:None;chebi:29033;chemspider:25394;drugbank:DB01592;ec:1.13.11.54;ec:1.14.11.25;ec:1.14.11.27;ec:1.14.11.28;ec:1.14.11.8;ec:1.14.12.10;ec:1.16.1.7;ec:1.16.1.9;ec:1.16.3.1;ec:1.16.5.1;ec:1.3.1.53;ec:3.5.1.88;ec:3.5.4.8;ec:4.4.1.21;ec:4.4.1.24;ec:4.99.1.1;foodb:FDB016251;gmelin:6845;het:FE2;hmdb:HMDB00692;kegg:C14818;metacyc:FE+2;metage…	0	Initializing
Initial			MNXM1115	beta-nicotinamide D-riboside		C11H15N2O5	255.247	1	3dmet:B01635;beilstein:3912857;bigg:rnam;biopath:Nicotinamide_riboside;brenda:BG2418;cas:1341-23-7;chebi:15927;chemspider:388956;chemspider:915;ec:2.7.1.22;foodb:FDB022281;het:NNR;hmdb:HMDB00855;kegg:C03150;metacyc:NICOTINAMIDE_RIBOSE;metlin:5818;nikkaji:J490.568G;nugowiki:773;pdb-ccd:NNR;pdbechem:NNR;pubchem:439924;pubchem:6038;pubchem:940;seed:cpd02016	0	Initializing
Initial			MNXM1119	S-methyl-L-methionine zwitterion		C6H14NO2S	164.246	1	bigg:mmet;brenda:BG22482;cas:13065-25-3;chebi:17728;chebi:58252;chebi:67050;chemspider:445;ec:2.1.1.10;ec:2.1.1.12;ec:2.1.1.n3;foodb:FDB018070;hmdb:HMDB38670;kegg:C03172;metacyc:CPD-397;nikkaji:J245.654K;nugowiki:37327;pubchem:458;pubchem:6054;pubchem:7098638;seed:cpd02027	0	Initializing
Initial			MNXM1122	urea-1-carboxylate		C2H3N2O3	103.057	-1	3dmet:B00219;beilstein:1756623;bigg:allphn;brenda:BG15430;cas:625-78-5;chebi:15832;chebi:9889;chemspider:7822223;ec:3.5.1.54;ec:3.5.1.84;ec:6.3.4.6;kegg:C01010;metacyc:CPD-578;nikkaji:J38.544A;pubchem:4255;pubchem:9543250;seed:cpd00742;um-bbd:c0777;upa:UPC01010	0	Initializing
Initial			MNXM113	GMP(3-)		C10H12N5O8P	361.205	-2	3dmet:B01172;bigg:gmp;biopath:Guanosine-5-prime-phosphate;brenda:BG1070;cas:85-32-5;chebi:17345;chebi:58115;chemspider:1413162;chemspider:6545;drugbank:DB01972;ec:1.7.1.7;ec:2.4.2.8;ec:2.7.4.8;ec:2.7.8.26;ec:2.7.8.28;ec:3.1.4.35;ec:3.6.1.17;ec:3.6.1.42;ec:6.3.4.1;ec:6.3.5.2;foodb:FDB012390;het:5GP;hmdb:HMDB01397;kegg:C00144;knapsack:C00019635;metacyc:GMP;metlin:6216;nikkaji:J10.615A;nugowiki:1259…	0	Initializing
Initial			MNXM1131	2-aminomuconate(2-)		C6H6NO4	156.116	-1	3dmet:B00406;bigg:amuco;biopath:2-Aminomuconate;brenda:BG23512;cas:4548-99-6;chebi:16886;chebi:57937;chemspider:4444139;ec:1.2.1.32;ec:3.5.99.5;foodb:FDB022507;hmdb:HMDB01241;kegg:C02220;knapsack:C00007493;lipidmaps:LMFA01170082;metacyc:2-AMINO-MUCONATE;metlin:321;nikkaji:J1.127.187A;nugowiki:1110;pubchem:25244847;pubchem:5280499;pubchem:5285;pubchem:85291411;reactome:32913;reactome:REACT_2377;re…	0	Initializing
Initial			MNXM1135	4-amino-2-methyl-5-diphosphonatomethylpyrimidine(3-)		C6H8N3O7P2	296.091	-3	3dmet:B01785;beilstein:7229943;bigg:2mahmp;brenda:BG21933;cas:745-65-3;cas:841-01-0;chebi:16629;chebi:57841;ec:2.5.1.3;ec:2.7.4.7;kegg:C04752;knapsack:C00007609;metacyc:AMINO-HYDROXYMETHYL-METHYLPYRIMIDINE-PP;nikkaji:J852.283I;pubchem:25245586;pubchem:7322;seed:cpd02894;upa:UPC04752	0	Initializing
Initial			MNXM114	L-proline		C5H9NO2	115.13	0	3dmet:B01173;beilstein:4307988;beilstein:80810;bigg:pro-L;biopath:L-Proline;brenda:BG21286;brenda:BL218637;cas:147-85-3;chebi:17203;chebi:32862;chebi:32864;chebi:60039;chemspider:128566;drugbank:DB00172;ec:1.14.11.28;ec:1.14.11.n3;ec:1.5.1.1;ec:1.5.1.2;ec:1.5.99.8;ec:3.5.1.101;ec:4.3.1.12;ec:5.1.1.4;ec:6.1.1.15;foodb:FDB000570;gmelin:363493;gmelin:50152;gmelin:82610;het:PRO;hmdb:HMDB00162;kegg:C0…	0	Initializing
Initial			MNXM1140	7,8-diaminononanoate cation		C9H21N2O2	189.275	1	3dmet:B04758;beilstein:1767544;beilstein:6843830;bigg:dann;brenda:BG28020;brenda:BG59911;cas:21738-21-6;chebi:17830;chebi:2247;chebi:42085;chebi:58500;drugbank:DB01715;ec:2.6.1.62;ec:6.3.3.3;kegg:C01037;knapsack:C00000759;metacyc:DIAMINONONANOATE;nikkaji:J511.020C;pdbechem:DNN;pubchem:25245451;pubchem:4280;seed:cpd00764;upa:UPC01037	0	Initializing
Initial			MNXM114070	L-homocysteine zwitterion		C4H9NO2S	135.185	0	3dmet:B01174;bigg:hcys-L;biopath:L-Homocysteine;cas:454-28-4;cas:6027-13-0;chebi:17588;chebi:58199;chebi:63072;drugbank:DB04422;ec:2.1.1.10;ec:2.1.1.13;ec:2.1.1.14;ec:2.1.1.3;ec:2.1.1.5;ec:3.3.1.1;ec:4.2.1.22;ec:4.4.1.2;ec:4.4.1.21;ec:4.4.1.8;kegg:C00155;knapsack:C00001365;metacyc:HOMO-CYS;nikkaji:J228C;pdb-ccd:HCS;pubchem:3455;pubchem:6971015;reaxys:6965804;upa:UPC00155	0	Initializing
Initial			MNXM114072	ferricytochrome c		C42H44FeN8O8S2R4			bigg:ficytC;bigg:ficytc;brenda:BG54924;cas:None;chebi:15991;kegg:C00125;nikkaji:J209.145C;pubchem:3425;seed:cpd00109;upa:UPC00125	0	Initializing
Initial			MNXM114079	(S)-2-acetolactate		C5H7O4	131.107	-1	3dmet:B01949;beilstein:3604088;bigg:alac-S;biopath:(S)-2-Acetolactate;brenda:BG29088;chebi:18409;chebi:58476;chemspider:19951073;chemspider:389710;ec:1.1.1.86;ec:2.2.1.6;ec:4.1.1.5;foodb:FDB024120;hmdb:HMDB06855;kegg:C06010;metacyc:2-ACETO-LACTATE;nikkaji:J2.362.063D;nugowiki:5980;pubchem:13999770;pubchem:440878;pubchem:8282;seed:cpd00668;upa:UPC06010	0	Initializing
Initial			MNXM114087	2-amino-3-oxobutanoate		C4H7NO3	117.103	0	3dmet:B00560;3dmet:B00594;bigg:2aobut;biopath:L-2-Amino-acetoacetate;brenda:BG19537;brenda:BG19538;cas:6531-42-6;chebi:16944;chebi:17844;chebi:40673;chemspider:2282886;chemspider:389046;chemspider:4573764;drugbank:DB03915;ec:1.1.1.103;ec:2.3.1.29;foodb:FDB023915;het:AKB;hmdb:HMDB06454;kegg:C03214;kegg:C03508;lipid:LMFA01060172;lipidmaps:LMFA01060172;metacyc:3-K-THR;metacyc:AMINO-OXOBUT;nikkaji:J2…	0	Initializing
Initial			MNXM114091	(3R,5S)-1-pyrroline-3-hydroxy-5-carboxylate		C5H6NO3	128.106	-1	3dmet:B04933;beilstein:3947;bigg:1p3h5c;biopath:L-1-Pyrroline-3-hydroxy-5-carboxylate;cas:22573-88-2;cas:5255-75-4;chebi:6151;chebi:62612;chemspider:1030;foodb:FDB022582;hmdb:HMDB01369;kegg:C04281;metacyc:PYRROLINE-HYDROXY-CARBOXYLATE;metlin:6196;nikkaji:J2.749.619I;nugowiki:1231;pubchem:1059;pubchem:46926300;pubchem:6943;seed:cpd02625	0	Initializing
Initial			MNXM114092	ADP-ribose		C15H21N5O14P2	557.3	-2	3dmet:B01211;bigg:adprib;brenda:BG6384;kegg:C00301;nikkaji:J17.074G;pdb-ccd:APR;pubchem:3595;seed:cpd00251	0	Initializing
Initial			MNXM114097	(R)-2,3-dihydroxy-3-methylbutanoate		C5H9O4	133.123	-1	3dmet:B01729;beilstein:1722372;bigg:23dhmb;biopath:2,3-Dihydroxyisovalerate;brenda:BG20392;chebi:15684;chebi:49072;chemspider:19951355;chemspider:389255;ec:1.1.1.86;foodb:FDB028799;hmdb:HMDB12141;kegg:C04272;metacyc:CPD-13357;nikkaji:J57.649B;nugowiki:10866;pubchem:23615351;pubchem:440279;pubchem:6935;seed:cpd02498;upa:UPC04272	0	Initializing
Initial			MNXM1141	8-amino-7-oxononanoic acid zwitterion		C9H17NO3	187.236	0	3dmet:B04764;bigg:8aonn;brenda:BG27848;chebi:12266;chebi:15830;chebi:57532;ec:2.6.1.62;kegg:C01092;knapsack:C00000758;lipid:LMFA01060168;lipidmaps:LMFA01060168;metacyc:8-AMINO-7-OXONONANOATE;nikkaji:J511.019J;pubchem:24701146;pubchem:25244029;pubchem:4327;seed:cpd00800;upa:UPC01092	0	Initializing
Initial			MNXM114141	3-(4-hydroxyphenyl)lactate		C9H9O4	181.165	-1	176; 318; 319; 49; 66;3dmet:B04909;beilstein:2693719;bigg:34hpl;brenda:BG87887;cas:306-23-0;chebi:17385;chebi:36659;chemspider:9010;ec:1.1.1.237;foodb:FDB019021;hmdb:HMDB00755;kegg:C03672;metacyc:4-HYDROXYPHENYLLACTATE;metagene:408;metlin:5723;nikkaji:J70.493H;nugowiki:674;pubchem:6448;pubchem:9378;reaxys:2693719;seed:cpd02305	0	Initializing
Initial			MNXM114177	4,4-dimethylzymosterol		C29H48O	412.691	0	bigg:44mzym;cas:59865-13-3;metacyc:44-DIMETHYL-824-CHOLESTADIENOL;pubchem:25202205;seed:cpd15210	0	Initializing
Initial			MNXM114303	trans-cerot-2-enoyl-CoA		C47H80N7O17P3S	1140.161	-4	bigg:hxc2coa;chebi:52975;metacyc:CPD-14283;seed:cpd15242	0	Initializing
Initial			MNXM114383	tetracosanoate (n-C24:0)		C24H47O2	367.629	-1	bigg:ttc	0	Initializing
Initial			MNXM114730	Sorbose		C6H12O6	180.156	0	cas:3615-39-2;chebi:27922;kegg:C01452;nikkaji:J4.280C;pdb-ccd:SDD;pubchem:4629;seed:cpd01031	0	Initializing
Initial			MNXM115	phosphatidylethanolamine zwitterion		C7H12NO8PR2		0	bigg:pe_SC;brenda:BG97294;cas:39382-08-6;chebi:16038;chebi:57613;drugbank:DB04327;ec:2.1.1.17;ec:2.7.8.1;ec:4.1.1.65;kegg:C00350;lipid:LMGP02010000;metacyc:L-1-PHOSPHATIDYL-ETHANOLAMINE;pdbechem:PTY;pubchem:3643;seed:cpd11456;upa:UPC00350	0	Initializing
Initial			MNXM1153	N-acetylputrescinium		C6H15N2O	131.196	1	3dmet:B01596;bigg:aprut;biopath:N-Acetylputrescine;brenda:BG22664;cas:18233-70-0;cas:5699-41-2;chebi:17768;chebi:58263;chemspider:109095;ec:2.3.1.57;ec:3.5.1.62;foodb:FDB022827;hmdb:HMDB02064;kegg:C02714;metacyc:CPD-569;metlin:3252;nikkaji:J367.698F;nugowiki:1647;pubchem:122356;pubchem:5677;reaxys:1749697;seed:cpd01758;upa:UPC02714	0	Initializing
Initial			MNXM116	D-ribose 5-phosphate		C5H9O8P	228.094	-2	3dmet:B04635;beilstein:1728061;beilstein:3675971;brenda:BG34575;cas:3615-55-2;cas:4151-19-3;cas:4300-28-1;chebi:17797;chebi:58273;chemspider:388313;drugbank:DB02053;ec:2.2.1.1;ec:2.2.1.4;ec:2.7.1.15;ec:2.7.1.18;ec:2.7.6.1;ec:2.7.7.35;ec:3.2.2.12;ec:3.2.2.14;ec:3.2.2.4;ec:3.6.1.13;ec:3.6.1.53;ec:4.2.1.70;ec:4.3.3.6;ec:5.3.1.6;ec:5.4.2.7;ec:6.3.4.7;foodb:FDB001615;het:1JCY;hmdb:HMDB01548;kegg:C0011…	0	Initializing
Initial			MNXM1160	(2-amino-4-hydroxy-7,8-dihydropteridin-6-yl)methyl diphosphate(3-)		C7H8N5O8P2	352.115	-3	3dmet:B01792;beilstein:8397629;bigg:2ahhmd;biopath:2-Amino-4-hydroxy-6-hydroxymethyl-dihydropteridine_pyrophosphate;brenda:BG24019;brenda:BL286340;cas:3545-84-4;cas:70608-72-9;chebi:15998;chebi:57602;chebi:72950;ec:2.5.1.15;ec:2.7.6.3;kegg:C04807;metacyc:DIHYDROPTERIN-CH2OH-PP;nikkaji:J843.576F;pdb-ccd:2PH;pubchem:25244074;pubchem:7369;seed:cpd16760;upa:UPC04807	0	Initializing
Initial			MNXM117	urea		CH4N2O	60.055	0	CARBAMOYL PHOSPHATE SYNTHETASE DEFICIENCY (CPS): 77; HYPERORNITHINEMIA-HYPERAMMONEMIA-HOMOCITRULLINURIA [HHH-SYNDROME]: 215; ORNITHINE TRANSCARBAMYLASE DEFICIENCY (OTC): 189;3dmet:B00021;beilstein:1700364;beilstein:635724;beilstein:773698;bigg:urea;biopath:Urea;brenda:BG28535;cas:4744-36-9;cas:57-13-6;cas:58069-82-2;chebi:16199;chebi:32285;chebi:48376;chemspider:1143;drugbank:DB03904;ec:3.5.1.5;e…	0	Initializing
Initial			MNXM1177	4-phosphonato-L-aspartic acid(2-)		C4H6NO7P	211.067	-2	3dmet:B01629;bigg:4pasp;biopath:4-Phospho-L-aspartate;brenda:BG19642;cas:22138-53-0;chebi:15836;chebi:30407;chebi:57535;chemspider:10123241;chemspider:809;ec:1.2.1.11;ec:2.7.2.4;foodb:FDB028892;hmdb:HMDB12250;kegg:C03082;knapsack:C00007471;metacyc:L-BETA-ASPARTYL-P;nikkaji:J37.493H;nugowiki:10975;pdb-ccd:PHD;pubchem:11948925;pubchem:5980;pubchem:832;seed:cpd01977;upa:UPC03082	0	Initializing
Initial			MNXM1178	5-amino-6-(5-phospho-D-ribitylamino)uracil		C9H15N4O9P	354.211	-2	3dmet:B04942;beilstein:6445473;bigg:5aprbu;brenda:BG27834;chebi:18247;chebi:58421;chemspider:326;ec:1.1.1.193;foodb:FDB023235;hmdb:HMDB03841;kegg:C04454;metacyc:CPD-1086;nikkaji:J1.722.458A;nugowiki:3422;pubchem:25245125;pubchem:333;pubchem:7081;seed:cpd02720;upa:UPC04454	0	Initializing
Initial			MNXM118	putrescine		C4H14N2	90.167	2	3dmet:B00037;beilstein:605282;bigg:ptrc;biopath:Putrescine;brenda:BG19160;cas:110-60-1;chebi:17148;chebi:326268;chemspider:13837702;chemspider:2695170;drugbank:DB01917;ec:1.4.3.10;ec:1.5.1.43;ec:1.5.3.13;ec:1.5.3.17;ec:2.1.1.53;ec:2.1.3.6;ec:2.3.1.138;ec:2.3.1.57;ec:2.5.1.16;ec:2.5.1.44;ec:2.5.1.45;ec:2.6.1.82;ec:3.5.1.53;ec:3.5.1.62;ec:3.5.3.11;ec:4.1.1.17;ec:6.3.1.11;foodb:FDB001494;gmelin:1715…	0	Initializing
Initial			MNXM119	FMN		C17H19N4O9P	454.328	-2	3dmet:B04626;beilstein:68086;bigg:fmn;brenda:BG36301;cas:146-17-8;chebi:17621;chebi:24041;chebi:58210;chemspider:559060;come:MOL000043;drugbank:DB03247;ec:1.1.2.3;ec:1.1.3.15;ec:1.1.99.27;ec:1.12.1.2;ec:1.13.11.32;ec:1.13.12.16;ec:1.13.12.4;ec:1.14.12.7;ec:1.14.12.8;ec:1.14.13.162;ec:1.14.13.39;ec:1.14.13.58;ec:1.14.14.10;ec:1.14.14.12;ec:1.14.14.n1;ec:1.14.99.24;ec:1.14.99.46;ec:1.16.1.8;ec:1.16…	0	Initializing
Initial			MNXM1190	hexacosanoyl-CoA		C47H82N7O17P3S	1142.177	-4	bigg:hexccoa;brenda:BG84780;chebi:52966;chebi:64868;chemspider:28184701;foodb:FDB023919;hmdb:HMDB06459;lipidmaps:LMFA07050054;metacyc:CPD1G-277;nugowiki:5584;pubchem:123060481;pubchem:25202335;reactome:390260;reactome:390394;reactome:REACT_17364;reactome:REACT_17913;reactome_database_id_release_44:390260;reactome_database_id_release_44:390394;reaxys:20717346;seed:cpd15241	0	Initializing
Initial			MNXM12	CoA		C21H32N7O16P3S	763.502	-4	3dmet:B04618;beilstein:11604429;beilstein:77809;bigg:coa;biopath:CoA-SH;bnice:C8;brenda:BG11741;cas:85-61-0;chebi:15346;chebi:57287;chemspider:6557;drugbank:DB01992;ec:1.1.1.34;ec:1.1.1.88;ec:1.2.1.10;ec:1.2.1.17;ec:1.2.1.18;ec:1.2.1.25;ec:1.2.1.27;ec:1.2.1.42;ec:1.2.1.44;ec:1.2.1.51;ec:1.2.1.52;ec:1.2.1.57;ec:1.2.1.58;ec:1.2.1.75;ec:1.2.1.76;ec:1.2.1.81;ec:1.2.1.n2;ec:1.2.3.6;ec:1.2.7.7;ec:1.8.1…	0	Initializing
Initial			MNXM1202	(2R,3R)-2,3-dihydroxy-3-methylpentanoate		C6H11O4	147.149	-1	3dmet:B05146;beilstein:1704353;bigg:23dhmp;biopath:2,3-Dihydroxy-3-methylvalerate;brenda:BG22263;cas:562-43-6;chebi:27512;chebi:49258;chemspider:13641636;chemspider:395044;ec:1.1.1.86;foodb:FDB028798;het:DMV;hmdb:HMDB12140;kegg:C04104;kegg:C06007;metacyc:1-KETO-2-METHYLVALERATE;nikkaji:J2.364.785K;nikkaji:J2.760.883C;nugowiki:10865;pdb-ccd:DMV;pubchem:21263701;pubchem:448154;pubchem:6795;pubchem:…	0	Initializing
Initial			MNXM121	UTP		C9H11N2O15P3	480.109	-4	3dmet:B01149;beilstein:3807363;beilstein:5204708;beilstein:71520;bigg:utp;biopath:Uridine-5-prime-triphosphate;brenda:BG27658;cas:63-39-8;chebi:15713;chebi:46398;chebi:57481;chemspider:5414500;chemspider:5903;drugbank:DB04005;ec:2.7.4.6;ec:2.7.7.10;ec:2.7.7.11;ec:2.7.7.23;ec:2.7.7.44;ec:2.7.7.83;ec:2.7.7.9;ec:6.3.4.2;foodb:FDB021929;gmelin:307896;gmelin:336589;het:UTP;hmdb:HMDB00285;kegg:C00075;m…	0	Initializing
Initial			MNXM1219	7-phospho-2-dehydro-3-deoxy-D-arabino-heptonate		C7H10O10P	285.122	-3	3dmet:B01776;beilstein:9347056;bigg:2dda7p;biopath:2-Dehydro-3-deoxy-D-arabino-heptonate_7-phosphate;brenda:BG24306;brenda:BG66315;cas:2627-73-8;chebi:18150;chebi:58394;ec:2.5.1.54;ec:4.2.3.4;kegg:C04691;knapsack:C00007497;metacyc:3-DEOXY-D-ARABINO-HEPTULOSONATE-7-P;nikkaji:J1.124.411D;pubchem:5460215;pubchem:7271;reaxys:9149659;seed:cpd02857;upa:UPC04691	0	Initializing
Initial			MNXM122	1-phosphatidyl-1D-myo-inositol 4-phosphate		C11H15O16P2R2		-3	brenda:BG92887;chebi:17526;chebi:37530;chebi:58178;chebi:61083;ec:2.7.1.154;ec:2.7.1.67;ec:2.7.1.68;ec:3.1.3.36;kegg:C01277;metacyc:CPD-1108;pubchem:4496;reactome:1806180;reactome:1806217;reactome:1806234;reactome:392417;reactome:REACT_122226;reactome:REACT_122405;reactome:REACT_122466;reactome:REACT_123454;reactome_database_id_release_44:1806180;reactome_database_id_release_44:1806217;reactome_d…	0	Initializing
Initial			MNXM12202	mannose-(inositol-P)2-ceramide, ceramide-1 (24C), yeast-specific		C60H115NO24P2	1296.495	-2	bigg:mip2c124_SC;seed:cpd15253	0	Initializing
Initial			MNXM12203	mannose-(inositol-P)2-ceramide, ceramide-1 (26C), yeast-specific		C62H119NO24P2	1324.548	-2	bigg:mip2c126_SC;seed:cpd15254	0	Initializing
Initial			MNXM12204	mannose-(inositol-P)2-ceramide, ceramide-2 (24C), yeast-specific		C60H115NO25P2	1312.494	-2	bigg:mip2c224_SC;seed:cpd15255	0	Initializing
Initial			MNXM12205	mannose-(inositol-P)2-ceramide, ceramide-2 (26C), yeast-specific		C62H119NO25P2	1340.547	-2	bigg:mip2c226_SC;seed:cpd15256	0	Initializing
Initial			MNXM12206	mannose-(inositol-P)2-ceramide, ceramide-3 (24C), yeast-specific		C60H115NO26P2	1328.494	-2	bigg:mip2c324_SC;seed:cpd15257	0	Initializing
Initial			MNXM12207	mannose-(inositol-P)2-ceramide, ceramide-3 (26C), yeast-specific		C62H119NO26P2	1356.547	-2	bigg:mip2c326_SC;seed:cpd15258	0	Initializing
Initial			MNXM123	homocysteine zwitterion		C4H9NO2S	135.185	0	ARTEFACTS-PHARMACEUTICAL PRODUCTS, INTERFERENCE IN AMINOACID AND ORGANIC ACID ANALYSIS [DD]: 347; CYSTINURIA: 107; FEEDING: VEGANIAN [DD]: 336; HYPERMETHIONINEMIA: 214; S-ADENOSYLHOMOCYSTEINE HYDROLASE DEFICIENCY: 382; SULFITE OXIDASE DEFICIENCY: 37; TRANSCOBALAMIN II DEFICIENCY: 323;brenda:BG84645;cas:454-29-5;chebi:17230;chebi:58065;chebi:66952;chemspider:757;ec:1.8.4.1;foodb:FDB001491;hmdb:HMD…	0	Initializing
Initial			MNXM124	spermidine(3+)		C7H22N3	148.27	3	3dmet:B01214;beilstein:1698591;bigg:spmd;biopath:Spermidine;brenda:BG24682;cas:124-20-9;chebi:16610;chebi:57834;chemspider:1071;chemspider:5360248;drugbank:DB03566;ec:1.5.3.13;ec:1.5.3.14;ec:1.5.3.16;ec:1.5.3.17;ec:1.5.99.6;ec:2.5.1.16;ec:2.5.1.22;ec:2.5.1.44;ec:2.5.1.45;ec:2.5.1.46;ec:2.5.1.79;ec:3.5.1.48;ec:3.5.1.78;ec:4.1.1.96;ec:6.3.1.8;foodb:FDB012039;gmelin:454510;het:SPD;hmdb:HMDB01257;keg…	0	Initializing
Initial			MNXM125	IMP(2-)		C10H11N4O8P	346.19	-2	3dmet:B01168;beilstein:630517;bigg:imp;biopath:Inosine-5-prime-phosphate;brenda:BG1203;cas:131-99-7;chebi:17202;chebi:58053;chemspider:5482599;chemspider:8264;drugbank:DB04566;ec:1.1.1.205;ec:1.7.1.7;ec:2.4.2.8;ec:2.7.1.73;ec:3.2.2.12;ec:3.5.4.10;ec:3.5.4.17;ec:3.5.4.6;ec:3.6.1.64;ec:6.3.4.4;foodb:FDB021901;gmelin:528845;het:IMP;hmdb:HMDB00175;kegg:C00130;knapsack:C00007224;metacyc:IMP;metlin:519…	0	Initializing
Initial			MNXM12509	a trans-octadec-2-enoyl-[acp]		C18H33OSR			bigg:toctd2eACP;kegg:C16221;metacyc:Octadec-2-enoyl-ACPs;pubchem:47205529;seed:cpd14940;seed:cpd15572	0	Initializing
Initial			MNXM1253	(R)-S-lactoylglutathionate(1-)		C13H20N3O8S	378.378	-1	3dmet:B01661;beilstein:1717478;bigg:lgt-S;biopath:S-Lactoyl-glutathione;brenda:BG12279;brenda:BG4779;brenda:BG81783;cas:25138-66-3;cas:59-85-8;chebi:15694;chebi:57474;chemspider:389032;ec:3.1.2.6;ec:4.4.1.5;foodb:FDB022405;hmdb:HMDB01066;kegg:C03451;knapsack:C00019550;metacyc:S-LACTOYL-GLUTATHIONE;metlin:5979;nikkaji:J524.698I;nugowiki:959;pubchem:25244530;pubchem:440018;pubchem:6272;seed:cpd0218…	0	Initializing
Initial			MNXM126	3-phospho-D-glycerate		C3H4O7P	183.033	-3	3dmet:B01185;bigg:3pg;biopath:3-Phospho-D-glycerate;brenda:BG17979;brenda:BG17981;cas:820-11-1;chebi:17050;chebi:17794;chebi:57998;chebi:58272;chemspider:704;drugbank:DB04510;ec:1.1.1.95;ec:1.2.1.9;ec:2.4.1.217;ec:2.4.1.266;ec:2.7.1.106;ec:2.7.1.31;ec:2.7.2.10;ec:2.7.2.3;ec:3.1.3.13;ec:3.1.3.38;ec:4.1.1.39;ec:5.4.2.1;foodb:FDB022255;het:13PK;hmdb:HMDB00807;kegg:C00197;kegg:C00597;knapsack:C000072…	0	Initializing
Initial			MNXM1265	3-phosphoshikimate		C7H8O8P	251.107	-3	3dmet:B01636;beilstein:4882573;bigg:skm5p;biopath:Shikimate_3-phosphate;brenda:BG49801;chebi:145989;chebi:17052;drugbank:DB04328;ec:2.5.1.19;ec:2.7.1.71;kegg:C03175;knapsack:C00000002;metacyc:SHIKIMATE-5P;nikkaji:J746.034A;pdb-ccd:S3P;pubchem:14506806;pubchem:6057;reactome:964859;reactome:REACT_27334;reactome_database_id_release_44:964859;seed:cpd02030;upa:UPC03175	0	Initializing
Initial			MNXM1269	acetyl-[acyl-carrier protein]		C2H3OSR		0	bigg:acACP;biopath:Acetyl-Enzyme;brenda:BG93575;chebi:17093;kegg:C03939;metacyc:ACETYL-ACP;pubchem:6663;seed:cpd11494	0	Initializing
Initial			MNXM127	myo-inositol		C6H12O6	180.156	0	3dmet:B00038;beilstein:1907329;bigg:inost;biopath:myo-Inositol;brenda:BG82786;cas:551-72-4;cas:6917-35-7;cas:87-89-8;chebi:17268;chebi:27374;chemspider:10199754;chemspider:10239179;chemspider:868;drugbank:DB03106;ec:1.1.1.18;ec:1.1.5.n1;ec:1.13.99.1;ec:2.1.1.129;ec:2.1.1.39;ec:2.1.1.40;ec:2.3.1.72;ec:2.4.1.123;ec:2.4.1.67;ec:2.4.1.82;ec:2.7.1.64;ec:2.7.8.11;ec:3.1.4.44;foodb:FDB010547;foodb:FDB01…	0	Initializing
Initial			MNXM1277	(R)-dihydrolipoamide		C8H17NOS2	207.357	0	beilstein:1763332;bigg:dhlam;brenda:BG26250;brenda:BG49271;cas:3884-47-7;chebi:17694;chebi:43711;chemspider:392881;chemspider:643;drugbank:DB08120;foodb:FDB022352;gmelin:675797;hmdb:HMDB00985;kegg:C00579;metacyc:DIHYDROLIPOAMIDE;metlin:5920;nikkaji:J704.623E;nugowiki:886;pdbechem:LPM;pubchem:3858;pubchem:445160;pubchem:663;seed:cpd00449;upa:UPC00579	0	Initializing
Initial			MNXM1280	L-gamma-glutamyl phosphate(2-)		C5H8NO7P	225.093	-2	3dmet:B01646;bigg:glu5p;biopath:L-Glutamyl_5-phosphate;brenda:BG20319;cas:13254-53-0;chebi:17798;chebi:50164;chebi:50166;chebi:58274;chemspider:167893;ec:1.2.1.41;ec:2.7.2.11;foodb:FDB022500;hmdb:HMDB01228;kegg:C03287;metacyc:L-GLUTAMATE-5-P;metlin:6093;nikkaji:J40.070J;nugowiki:1101;pdbechem:RGP;pubchem:193475;pubchem:25246118;pubchem:6144;seed:cpd02097;upa:UPC03287	0	Initializing
Initial			MNXM1281	L-histidinol(1+)		C6H12N3O	142.179	1	3dmet:B01345;bigg:histd;biopath:L-Histidinol;brenda:BG21922;cas:4836-52-6;cas:501-28-0;cas:None;chebi:16255;chebi:57699;chemspider:144886;ec:1.1.1.23;ec:3.1.3.15;foodb:FDB023173;hmdb:HMDB03431;kegg:C00860;knapsack:C00007479;metacyc:HISTIDINOL;metlin:3267;nikkaji:J80.912H;nugowiki:3012;pubchem:165271;pubchem:25244116;pubchem:4117;seed:cpd00641;upa:UPC00860	0	Initializing
Initial			MNXM1288	N-formyl-L-kynurenine zwitterion		C11H12N2O4	236.224	0	3dmet:B01595;bigg:Lfmkynr;biopath:L-Formylkynurenine;brenda:BG2211;brenda:BG2214;cas:1022-31-7;chebi:18377;chebi:30249;chebi:58629;chemspider:886;ec:1.13.11.11;ec:1.13.11.52;ec:3.5.1.9;foodb:FDB022486;hmdb:HMDB01200;kegg:C02700;knapsack:C00007605;metacyc:N-FORMYLKYNURENINE;nikkaji:J426.764H;nugowiki:1078;pubchem:44229230;pubchem:5664;pubchem:910;reactome:33179;reactome:REACT_2619;reactome_databas…	0	Initializing
Initial			MNXM1289	oxalatosuccinate(3-)		C6H3O7	187.084	-3	3dmet:B05012;biopath:Oxalosuccinate;brenda:BG23417;cas:1948-82-9;chebi:44712;chebi:58931;chebi:7815;chemspider:947;drugbank:DB02190;ec:1.1.1.42;ec:6.4.1.7;foodb:FDB023277;hmdb:HMDB03974;kegg:C05379;metacyc:OXALO-SUCCINATE;metlin:6996;nikkaji:J13.032J;nugowiki:3555;pdbechem:OXS;pubchem:25244267;pubchem:7753;pubchem:972;seed:cpd03187	0	Initializing
Initial			MNXM1294	sedoheptulose 1,7-bisphosphate(4-)		C7H12O13P2	366.11	-4	3dmet:B04683;beilstein:4271614;bigg:s17bp;biopath:D-Sedoheptulose_1,7-diphosphate;brenda:BG24638;cas:815-91-8;chebi:17969;chebi:58335;ec:3.1.3.37;kegg:C00447;metacyc:D-SEDOHEPTULOSE-1-7-P2;nikkaji:J604.571E;pubchem:25244771;pubchem:3735;seed:cpd00349	0	Initializing
Initial			MNXM13	CO(2)		CO2	44.01	0	3dmet:B01131;beilstein:1900390;bigg:co2;biopath:Carbon_dioxide;bnice:C5;brenda:BG28651;cas:124-38-9;chebi:16526;chemspider:274;ec:1.1.1.103;ec:1.1.1.262;ec:1.1.1.286;ec:1.1.1.305;ec:1.1.1.343;ec:1.1.1.38;ec:1.1.1.39;ec:1.1.1.40;ec:1.1.1.41;ec:1.1.1.42;ec:1.1.1.44;ec:1.1.1.83;ec:1.1.1.84;ec:1.1.1.85;ec:1.1.1.87;ec:1.1.1.92;ec:1.1.1.n1;ec:1.1.1.n5;ec:1.1.3.19;ec:1.1.99.33;ec:1.11.1.3;ec:1.13.11.23;…	0	Initializing
Initial			MNXM130	(S)-2,3-epoxysqualene		C30H50O	426.717	0	3dmet:B01371;bigg:Ssq23epx;biopath:(S)-2,3-Epoxysqualene;brenda:BG53280;brenda:BG97555;cas:9029-62-3;chebi:15441;chemspider:4444080;ec:1.14.13.132;ec:1.14.99.7;ec:4.2.1.124;ec:4.2.1.125;ec:4.2.1.128;ec:5.4.99.31;ec:5.4.99.32;ec:5.4.99.33;ec:5.4.99.34;ec:5.4.99.35;ec:5.4.99.36;ec:5.4.99.38;ec:5.4.99.39;ec:5.4.99.40;ec:5.4.99.41;ec:5.4.99.46;ec:5.4.99.47;ec:5.4.99.48;ec:5.4.99.49;ec:5.4.99.50;ec:5.…	0	Initializing
Initial			MNXM1309	3-hydroxyoctadecanoyl-CoA(4-)		C39H66N7O18P3S	1045.964	-4	bigg:3hodcoa;cas:42578-91-6;chebi:50577;chebi:50583;chebi:71408;foodb:FDB029169;hmdb:HMDB12715;kegg:C16217;metacyc:CPD-10261;metacyc:CPD0-2253;nikkaji:J2.798.870I;nugowiki:11439;pubchem:25245801;pubchem:47205525;pubchem:49859586;pubchem:53481517;reactome:548836;reactome:REACT_22804;reactome_database_id_release_44:548836;seed:cpd15204	0	Initializing
Initial			MNXM131	citrate		C6H5O7	189.1	-3	ARTEFACTS-PHARMACEUTICAL PRODUCTS, INTERFERENCE IN AMINOACID AND ORGANIC ACID ANALYSIS [DD]: 347; BIOTINIDASE DEFICIENCY: 73; FEEDING: AMINO ACID FORMULA [DD]: 341; METHYLMALONIC ACIDURIA (MMA): 15; METHYLMALONIC ACIDURIA, cblA TYPE: 328; MULTIPLE CARBOXYLASE DEFICIENCY, NEONATAL OR EARLY ONSET FORM: 79;3dmet:B00046;beilstein:1884707;beilstein:3673370;beilstein:4748248;beilstein:782061;bigg:cit;b…	0	Initializing
Initial			MNXM1310	3-oxo-fatty acyl-CoA(4-)		C24H33N7O18P3SR		-4	bigg:3oacoa;brenda:BG92928;brenda:BG93161;chebi:15489;chebi:57347;ec:1.1.1.35;ec:1.1.1.36;ec:1.1.1.n12;ec:2.3.1.16;ec:2.3.1.n8;kegg:C00264;metacyc:3-KETOACYL-COA;pubchem:3562;seed:cpd11637	0	Initializing
Initial			MNXM131102	tetrahydrofolyl-(Glu)n(0)		C24H30N8O9(C5H7NO3)n		0	chebi:28624	0	Initializing
Initial			MNXM1312	4-guanidinobutanoic acid zwitterion		C5H11N3O2	145.16	0	3dmet:B00225;bigg:4gudbutn;biopath:4-Guanidinobutanoate;brenda:BG20462;cas:463-00-3;chebi:15728;chebi:57486;chemspider:486;ec:1.2.1.54;ec:3.5.3.7;foodb:FDB002246;het:ALG;hmdb:HMDB03464;kegg:C01035;metacyc:CPD-592;metlin:6938;nikkaji:J196.182I;nugowiki:3045;pdb-ccd:ALG;pdbechem:ALG;pubchem:25200642;pubchem:4278;pubchem:500;reaxys:1766447;seed:cpd00762	0	Initializing
Initial			MNXM1313	6,7-dimethyl-8-(1-D-ribityl)lumazine		C13H18N4O6	326.305	0	3dmet:B04936;beilstein:47879;bigg:dmlz;brenda:BG4659;brenda:BG97362;cas:5118-16-1;chebi:17601;chebi:58201;chemspider:652;ec:2.5.1.78;ec:2.5.1.9;foodb:FDB023230;hmdb:HMDB03826;kegg:C04332;knapsack:C00019640;metacyc:DIMETHYL-D-RIBITYL-LUMAZINE;nikkaji:J643.571H;nugowiki:3407;pdb-ccd:DLZ;pubchem:25244683;pubchem:672;pubchem:6983;seed:cpd02656;upa:UPC04332	0	Initializing
Initial			MNXM132	prenyl diphosphate(3-)		C5H9O7P2	243.068	-3	3dmet:B01196;beilstein:1713791;beilstein:5288443;bigg:dmpp;biopath:Dimethylallyl_diphosphate;brenda:BG20704;cas:358-71-4;cas:358-72-5;chebi:16057;chebi:57623;chemspider:13115336;chemspider:627;drugbank:DB01785;ec:1.17.1.2;ec:2.5.1.1;ec:2.5.1.100;ec:2.5.1.27;ec:2.5.1.28;ec:2.5.1.34;ec:2.5.1.35;ec:2.5.1.36;ec:2.5.1.67;ec:2.5.1.69;ec:2.5.1.70;ec:2.5.1.71;ec:2.5.1.80;ec:2.5.1.92;ec:3.1.7.1;ec:4.2.3.2…	0	Initializing
Initial			MNXM1324	D-tagatose 1,6-bisphosphate		C6H10O12P2	336.084	-4	3dmet:B04913;beilstein:6182446;brenda:BG22758;chebi:16743;chebi:4250;chebi:58694;chemspider:389117;ec:2.7.1.144;ec:4.1.2.40;foodb:FDB024127;hmdb:HMDB06872;kegg:C03785;metacyc:TAGATOSE-1-6-DIPHOSPHATE;nikkaji:J2.748.254F;nugowiki:5997;pubchem:15043189;pubchem:440117;pubchem:6535;seed:cpd16800;upa:UPC03785	0	Initializing
Initial			MNXM133	acetoacetyl-CoA(4-)		C25H36N7O18P3S	847.576	-4	3dmet:B04671;bigg:aacoa;biopath:Acetoacetyl-CoA;brenda:BG13538;cas:1420-36-6;chebi:15345;chebi:57286;chemspider:388353;drugbank:DB03059;ec:1.1.1.157;ec:2.3.1.194;ec:2.3.1.9;ec:2.3.3.10;ec:2.8.3.5;ec:2.8.3.9;ec:3.1.2.11;ec:6.2.1.16;foodb:FDB022648;hmdb:HMDB01484;kegg:C00332;knapsack:C00007269;lipid:LMFA07050030;lipidmaps:LMFA07050030;metacyc:ACETOACETYL-COA;metlin:449;nikkaji:J298.605A;nugowiki:13…	0	Initializing
Initial			MNXM1334	O-phosphonato-L-homoserine(2-)		C4H8NO6P	197.083	-2	3dmet:B01380;bigg:phom;biopath:O-Phospho-L-homoserine;brenda:BG19063;cas:4210-66-6;chebi:15961;chebi:57590;chemspider:133252;ec:2.7.1.39;ec:4.2.3.1;foodb:FDB023182;hmdb:HMDB03484;kegg:C01102;knapsack:C00007385;metacyc:O-PHOSPHO-L-HOMOSERINE;nikkaji:J2.731.281K;nugowiki:3065;pubchem:151187;pubchem:4336;pubchem:46878406;seed:cpd00809;upa:UPC01102	0	Initializing
Initial			MNXM134	L-histidine zwitterion		C6H9N3O2	155.155	0	3dmet:B01171;beilstein:5434027;beilstein:5436298;beilstein:84088;bigg:his-L;biopath:L-Histidine;brenda:BG23731;cas:71-00-1;chebi:15971;chebi:32510;chebi:32511;chebi:32512;chebi:32513;chebi:57595;chemspider:6038;drugbank:DB00117;ec:1.1.1.23;ec:2.3.1.33;ec:2.6.1.38;ec:4.1.1.22;ec:4.3.1.3;ec:6.1.1.21;ec:6.3.2.11;foodb:FDB011856;gmelin:1151903;gmelin:1245285;gmelin:328379;gmelin:364419;gmelin:663322;…	0	Initializing
Initial			MNXM1341	thiamine(1+) triphosphate(4-)		C12H16N4O10P3S	501.263	-3	3dmet:B01622;beilstein:3808304;beilstein:3812917;bigg:thmtp;brenda:BG3769;cas:15666-52-1;cas:15666-52-1_3475-65-8;cas:3475-65-8;chebi:18284;chebi:58938;chebi:9534;chemspider:13082025;chemspider:496;ec:2.7.4.15;ec:3.6.1.28;foodb:FDB022666;hmdb:HMDB01512;kegg:C03028;metacyc:CPD-611;metlin:3586;nikkaji:J791.117C;nugowiki:1371;pubchem:15938964;pubchem:511;pubchem:5933;reactome:964965;reactome:REACT_2…	0	Initializing
Initial			MNXM1351	1-(5-phospho-D-ribosyl)-ATP		C15H19N5O20P4	713.228	-6	3dmet:B04862;bigg:prbatp;biopath:Phosphoribosyl-ATP;brenda:BG89532;chebi:18263;chebi:58424;chemspider:984;drugbank:DB01661;ec:2.4.2.17;ec:3.6.1.31;foodb:FDB023212;hmdb:HMDB03665;kegg:C02739;knapsack:C00007351;metacyc:PHOSPHORIBOSYL-ATP;nikkaji:J608.031F;nugowiki:3246;pubchem:1009;pubchem:49859690;pubchem:5699;seed:cpd01775;upa:UPC02739	0	Initializing
Initial			MNXM1365	5-O-(1-carboxylatovinyl)-3-phosphonatoshikimate		C10H9O10P	320.146	-4	3dmet:B01429;bigg:3psme;biopath:5-O-(1-Carboxyvinyl)-3-phosphoshikimate;brenda:BG946;brenda:BG947;brenda:BG99150;chebi:16257;chebi:57701;ec:2.5.1.19;ec:4.2.3.5;kegg:C01269;knapsack:C00007627;metacyc:3-ENOLPYRUVYL-SHIKIMATE-5P;nikkaji:J630.842B;pdb-ccd:EPS;pubchem:14506801;pubchem:4488;reactome:964900;reactome:REACT_27363;reactome_database_id_release_44:964900;seed:cpd00932;upa:UPC01269	0	Initializing
Initial			MNXM1372	aminocarboxymuconate semialdehyde		C7H6NO5	184.126	-1	3dmet:B00709;beilstein:10167875;bigg:cmusa;biopath:2-Amino-3-carboxymuconate_semialdehyde;brenda:BG25161;cas:16597-58-3;chebi:994;chebi:995;chemspider:4444266;chemspider:7822292;ec:1.13.11.6;foodb:FDB022559;hmdb:HMDB01330;kegg:C04409;metacyc:2-AMINO-3-3-OXOPROP-2-ENYL-BUT-2-ENEDI;metlin:6165;nikkaji:J413.580F;nugowiki:1192;pubchem:5280673;pubchem:7044;pubchem:9543319;reactome:36027;reactome:REACT…	0	Initializing
Initial			MNXM138	carbamoyl phosphate(2-)		CH2NO5P	139.004	-2	3dmet:B00050;bigg:cbp;biopath:Carbamoylphosphate;brenda:BG28540;cas:590-55-6;cas:63082-13-3;chebi:17672;chebi:58228;chemspider:2666990;chemspider:272;ec:2.1.3.11;ec:2.1.3.2;ec:2.1.3.3;ec:2.1.3.5;ec:2.1.3.6;ec:2.1.3.8;ec:2.1.3.9;ec:2.7.2.2;ec:6.3.4.16;ec:6.3.5.5;foodb:FDB022424;het:CP;hmdb:HMDB01096;kegg:C00169;knapsack:C00007513;metacyc:CARBAMOYL-P;metlin:6002;nikkaji:J39.574I;nugowiki:986;pdb-cc…	0	Initializing
Initial			MNXM1380	keto-D-fructose		C6H12O6	180.156	0	FRUCTOSE INTOLERANCE, HEREDITARY: 129; FRUCTOSURIA: 130; GLYCEROL INTOLERANCE SYNDROM: 153;3dmet:B04631;beilstein:1239004;beilstein:5732297;bigg:fru;biopath:D-Fructose;brenda:BG22357;cas:53188-23-1;cas:57-48-7;chebi:15824;chebi:48095;chemspider:388775;drugbank:DB04173;foodb:FDB012528;gmelin:185251;het:FRU;hmdb:HMDB00660;kegg:C00095;kegg:C10906;knapsack:C00001117;knapsack:C00033848;ligandbox:D0011…	0	Initializing
Initial			MNXM1384	N-acetyl-L-gamma-glutamyl phosphate(3-)		C7H9NO8P	266.122	-3	3dmet:B00683;bigg:acg5p;biopath:N-Acetyl-L-glutamate_5-phosphate;brenda:BG24111;cas:15383-57-0;chebi:16878;chebi:57936;chemspider:389220;ec:1.2.1.38;ec:2.7.2.8;foodb:FDB023917;het:X2W;hmdb:HMDB06456;kegg:C04133;metlin:3396;nikkaji:J37.496B;nugowiki:5581;pdb-ccd:X2W;pubchem:440236;pubchem:6819;seed:cpd16822;upa:UPC04133	0	Initializing
Initial			MNXM1388	trans-aconitate(3-)		C6H3O6	171.084	-3	3dmet:B00427;beilstein:1725828;beilstein:1725830;beilstein:3907462;bigg:acon-T;brenda:BG87898;cas:4023-65-8;cas:499-12-7;chebi:15708;chebi:22210;chebi:22211;chebi:32806;chemspider:392201;chemspider:4451452;drugbank:DB04351;ec:2.1.1.144;ec:2.1.1.145;ec:5.3.3.7;foodb:FDB008305;gmelin:1606182;gmelin:185280;gmelin:329167;gmelin:364851;hmdb:HMDB00958;kegg:C02341;metacyc:CPD-225;nikkaji:J79.903C;nugowi…	0	Initializing
Initial			MNXM139	geranylgeranyl diphosphate		C20H33O7P2	447.419	-3	3dmet:B01223;beilstein:1896121;beilstein:3574726;bigg:ggdp;biopath:all-trans-Geranylgeranyl-diphosphate;brenda:BG10854;cas:6699-20-3;chebi:15831;chebi:48861;chebi:57533;chebi:58756;chemspider:394418;chemspider:4593687;drugbank:DB07841;ec:1.3.1.83;ec:2.5.1.29;ec:2.5.1.32;ec:2.5.1.41;ec:2.5.1.42;ec:2.5.1.81;ec:2.5.1.82;ec:2.5.1.85;ec:2.5.1.89;ec:2.5.1.99;ec:2.5.1.n2;ec:3.1.7.10;ec:3.1.7.4;ec:3.1.7.…	0	Initializing
Initial			MNXM1392	(6S)-5-formyltetrahydrofolate(2-)		C20H21N7O7	471.423	-2	3dmet:B04899;beilstein:3923649;bigg:5fthf;brenda:BG10133;brenda:BG72307;cas:54353-24-1;cas:58-05-9;cas:68538-85-2;chebi:15640;chebi:57457;chebi:63606;chebi:65340;chemspider:140;chemspider:49292;chemspider:5028014;drugbank:DB00650;drugbank:DB03256;ec:2.1.2.5;ec:6.3.3.2;foodb:FDB022689;foodb:FDB022864;het:1KL2;hmdb:HMDB01562;hmdb:HMDB02140;kegg:C03479;ligandbox:D07986;metacyc:5-FORMYL-THF;metlin:63…	0	Initializing
Initial			MNXM1397	1-(5-phospho-D-ribosyl)-5-[(5-phospho-D-ribosylamino)methylideneamino]imidazole-4-carboxamide(4-)		C15H21N5O15P2	573.299	-4	3dmet:B01802;bigg:prfp;biopath:Phosphoribosylformimino-AICAR-phosphate;brenda:BG6498;chebi:18302;chebi:58435;chemspider:987;ec:3.5.4.19;ec:5.3.1.16;foodb:FDB028909;hmdb:HMDB12277;kegg:C04896;metacyc:PHOSPHORIBOSYL-FORMIMINO-AICAR-P;nikkaji:J574.865H;nugowiki:11002;pubchem:1012;pubchem:45266644;pubchem:7447;seed:cpd02979;upa:UPC04896	0	Initializing
Initial			MNXM14	AMP		C10H12N5O7P	345.205	-2	3dmet:B01133;beilstein:54612;bigg:amp;biopath:Adenosine-5-prime-phosphate;brenda:BG147;cas:29984-33-6;cas:61-19-8;chebi:16027;chebi:40721;chebi:456215;chemspider:10239183;chemspider:1400553;chemspider:2723285;chemspider:5858;come:MOL000174;drugbank:DB00131;drugbank:DB00194;ec:1.13.12.7;ec:1.8.4.10;ec:1.8.4.9;ec:1.8.99.2;ec:2.10.1.1;ec:2.4.2.7;ec:2.5.1.27;ec:2.7.1.146;ec:2.7.1.147;ec:2.7.1.20;ec:2…	0	Initializing
Initial			MNXM140	L-leucine zwitterion		C6H13NO2	131.173	0	HARTNUP DISEASE. BEHAVIORAL DISTURBANCES, REVERSIBLE: 175; MAPLE SYRUP URINE DISEASE. BRANCHED-CHAIN ALPHA-KETO ACID DEHYDROGENASE DEFICIENCY (MSUD): 1; PYRUVATE DEHYDROGENASE DEFICIENCY (E3): 333;3dmet:B00034;beilstein:1721722;beilstein:3537983;bigg:leu-L;biopath:L-Leucine;brenda:BG22465;cas:61-90-5;chebi:15603;chebi:32619;chebi:32620;chebi:57427;chemspider:5880;drugbank:DB00149;ec:1.4.1.9;ec:2.…	0	Initializing
Initial			MNXM1408	5-[(5-phospho-1-deoxy-D-ribulos-1-ylimino)methylamino]-1-(5-phospho-D-ribosyl)imidazole-4-carboxamide		C15H21N5O15P2	573.299	-4	3dmet:B01804;bigg:prlp;biopath:Phosphoribulosylformimino-AICAR-phosphate;brenda:BG6501;chebi:27735;chebi:58525;ec:5.3.1.16;foodb:FDB028910;hmdb:HMDB12278;kegg:C04916;metacyc:PHOSPHORIBULOSYL-FORMIMINO-AICAR-P;nikkaji:J2.760.456K;nugowiki:11003;pdb-ccd:2ER;pubchem:45266672;pubchem:53481398;pubchem:7464;seed:cpd02991;upa:UPC04916	0	Initializing
Initial			MNXM142	L-threonine zwitterion		C4H9NO3	119.119	0	3dmet:B01182;beilstein:1721646;beilstein:4376295;beilstein:6565321;bigg:thr-L;biopath:L-Threonine;brenda:BG19816;cas:144-98-9;cas:72-19-5;chebi:16857;chebi:32820;chebi:32822;chebi:38262;chebi:57926;chemspider:6051;drugbank:DB00156;ec:1.1.1.103;ec:2.2.1.8;ec:2.7.1.177;ec:4.1.2.48;ec:4.1.2.5;ec:4.2.3.1;ec:4.3.1.19;ec:5.1.1.6;ec:6.1.1.3;foodb:FDB011999;gmelin:2506280;gmelin:464365;gmelin:82510;het:T…	0	Initializing
Initial			MNXM1422	D-erythro-1-(imidazol-4-yl)glycerol 3-phosphate(2-)		C6H9N2O6P	236.119	-2	3dmet:B01771;bigg:eig3p;biopath:D-erythro-Imidazoleglycerol_phosphate;brenda:BG21909;cas:36244-87-8;chebi:17805;chebi:58278;chemspider:389372;chemspider:4573672;ec:4.2.1.19;foodb:FDB028853;hmdb:HMDB12208;kegg:C04666;knapsack:C00007478;metacyc:D-ERYTHRO-IMIDAZOLE-GLYCEROL-P;nikkaji:J721.046I;nugowiki:10933;pubchem:440431;pubchem:5459954;pubchem:7249;seed:cpd02843;upa:UPC04666	0	Initializing
Initial			MNXM1434	melibiose		C12H22O11	342.296	0	3dmet:B05017;beilstein:1292781;bigg:melib;brenda:BG39132;brenda:BG3958;brenda:BG4011;cas:585-99-9;chebi:28053;chebi:61827;chemspider:10974;chemspider:389538;foodb:FDB001204;gmelin:887780;hmdb:HMDB00048;kegg:C05402;knapsack:C00001142;metacyc:MELIBIOSE;metlin:3478;nikkaji:J6.735K;nugowiki:33;pdb-ccd:MLB;pubchem:11458;pubchem:440658;pubchem:7769;reaxys:1292781;reaxys:90862;seed:cpd03198	0	Initializing
Initial			MNXM144	beta-alanine zwitterion		C3H7NO2	89.093	0	3dmet:B00025;beilstein:906793;bigg:ala-B;biopath:beta-Alanine;bnice:C42;brenda:BG17918;cas:107-95-9;chebi:16958;chebi:57966;chebi:63070;chemspider:234;drugbank:DB03107;ec:1.5.1.26;ec:2.6.1.18;ec:3.5.1.100;ec:3.5.1.21;ec:3.5.1.22;ec:3.5.1.6;ec:3.5.3.17;ec:4.1.1.11;ec:6.3.2.1;ec:6.3.2.11;ec:6.3.2.23;ec:6.3.2.36;ec:6.3.2.n5;foodb:FDB002253;gmelin:454332;gmelin:49614;het:BAL;hmdb:HMDB00056;kegg:C0009…	0	Initializing
Initial			MNXM145	D-ribulose 5-phosphate(2-)		C5H9O8P	228.094	-2	3dmet:B01187;beilstein:5752092;bigg:ru5p-D;biopath:D-Ribulose_5-phosphate;brenda:BG20587;cas:4151-19-3;cas:551-85-9;chebi:17363;chebi:58121;chemspider:20015724;drugbank:DB04034;ec:1.1.1.137;ec:1.1.1.343;ec:1.1.1.44;ec:2.7.1.16;ec:2.7.1.19;ec:2.7.1.47;ec:4.1.2.43;ec:4.1.99.12;ec:5.1.3.1;ec:5.3.1.13;ec:5.3.1.6;foodb:FDB022145;hmdb:HMDB00618;kegg:C00199;metacyc:RIBULOSE-5P;metlin:5591;nikkaji:J275.2…	0	Initializing
Initial			MNXM1455	1-(2-carboxylatophenylamino)-1-deoxy-D-ribulose 5-phosphate(3-)		C12H13NO9P	346.207	-3	3dmet:B04792;bigg:2cpr5p;biopath:1-(2-Carboxyphenylamino)-1-prime-deoxyribulose-5-prime-phosphate;brenda:BG61340;cas:5962-18-5;chebi:29112;chebi:58613;ec:4.1.1.48;ec:5.3.1.24;kegg:C01302;kegg:C10528;knapsack:C00007450;metacyc:CARBOXYPHENYLAMINO-DEOXYRIBULOSE-P;nikkaji:J2.634.852H;nikkaji:J2.770.118C;pubchem:12711;pubchem:4520;pubchem:45266701;seed:cpd00956;upa:UPC01302	0	Initializing
Initial			MNXM1456	3-(imidazol-4-yl)-2-oxopropyl phosphate(2-)		C6H7N2O5P	218.104	-2	3dmet:B00269;bigg:imacp;biopath:3-(Imidazol-4-yl)-2-oxopropyl_phosphate;brenda:BG23723;cas:99979-59-6;chebi:16426;chebi:57766;chemspider:770;ec:2.6.1.9;ec:4.2.1.19;foodb:FDB028879;hmdb:HMDB12236;kegg:C01267;knapsack:C00007308;metacyc:IMIDAZOLE-ACETOL-P;nikkaji:J670.555C;nugowiki:10961;pubchem:25244516;pubchem:4486;pubchem:792;seed:cpd00930;upa:UPC01267	0	Initializing
Initial			MNXM14566	3-hydroxykynurenine		C10H12N2O4	224.213	0	264; 427;brenda:BG2219;cas:2147-61-7;cas:484-78-6;chebi:1547;chemspider:87;foodb:FDB022210;hmdb:HMDB00732;kegg:C02794;metagene:371;metlin:5700;nikkaji:J257.323G;nugowiki:651;pubchem:5745;pubchem:89;seed:cpd01804	0	Initializing
Initial			MNXM1458	4-amino-4-deoxychorismate(1-)		C10H10NO5	224.19	-1	3dmet:B04223;bigg:4adcho;brenda:BG3460;cas:97279-79-3;chebi:18198;chebi:35181;chebi:58406;ec:2.6.1.85;ec:4.1.3.38;kegg:C11355;knapsack:C00000730;metacyc:4-AMINO-4-DEOXYCHORISMATE;nikkaji:J1.639.267G;pubchem:13530;pubchem:25244713;reaxys:21082541;reaxys:4317064;seed:cpd08210;upa:UPC11355	0	Initializing
Initial			MNXM1469	Tetradecenoyl-ACP		C25H45N2O8PRS		-1	bigg:tdeACP;seed:cpd15294	0	Initializing
Initial			MNXM147	L-asparagine zwitterion		C4H8N2O3	132.118	0	3dmet:B00043;beilstein:1723527;beilstein:6115348;bigg:asn-L;biopath:L-Asparagine;brenda:BG19609;cas:70-47-3;chebi:17196;chebi:32650;chebi:32651;chebi:58048;chemspider:6031;drugbank:DB00174;ec:1.14.11.n1;ec:2.3.2.7;ec:3.2.2.11;ec:3.5.1.1;ec:3.5.1.38;ec:3.5.5.4;ec:4.2.1.65;ec:6.1.1.22;ec:6.3.1.1;ec:6.3.1.4;ec:6.3.5.4;foodb:FDB000787;gmelin:327371;gmelin:3334;het:ASN;hmdb:HMDB00168;kegg:C00152;knaps…	0	Initializing
Initial			MNXM148	thioredoxin disulfide		C10H12N4O4S2R4			bigg:trdox;biopath:Thioredoxin_(oxidized,simplified);brenda:BG93236;chebi:18191;kegg:C00343;metacyc:Ox-Thioredoxin;pubchem:3636;reactome:2142833;reactome:REACT_150508;reactome_database_id_release_44:2142833;seed:cpd11420;upa:UPC00343	0	Initializing
Initial			MNXM1482	L-histidinol phosphate(1-)		C6H11N3O4P	220.143	-1	3dmet:B01378;beilstein:792319;bigg:hisp;biopath:L-Histidinol_phosphate;brenda:BG29977;cas:25679-93-0;chebi:16996;chebi:57980;drugbank:DB03997;ec:2.6.1.9;ec:3.1.3.15;kegg:C01100;knapsack:C00007480;metacyc:L-HISTIDINOL-P;nikkaji:J540.521A;pdb-ccd:HSA;pdbechem:HSA;pubchem:25245017;pubchem:4334;seed:cpd00807;upa:UPC01100	0	Initializing
Initial			MNXM1489	N-(5-phosphonato-beta-D-ribosyl)anthranilate		C12H13NO9P	346.207	-3	3dmet:B01733;bigg:pran;biopath:N-(5-prime-phosphoribosyl)-anthranilate;brenda:BG31401;cas:4220-99-9;cas:None;chebi:18277;chebi:7091;ec:2.4.2.18;ec:5.3.1.24;kegg:C04302;knapsack:C00007384;metacyc:N-5-PHOSPHORIBOSYL-ANTHRANILATE;nikkaji:J1.544.460F;pubchem:25245690;pubchem:6961;seed:cpd02642;upa:UPC04302	0	Initializing
Initial			MNXM15	NH4(+)		H4N	18.038	1	10; 109; 15; 18; 189; 19; 215; 243; 25; 263; 264; 268; 27; 282; 303; 308; 31; 324; 328; 333; 338; 342; 39; 4; 40; 411; 431; 448; 459; 460; 474; 5; 517; 60; 61; 73; 77; 79; 9; 92; 94;3dmet:B00004;beilstein:3587154;bigg:nh3;bigg:nh4;biopath:Ammonia;biopath:Ammonium-ion;bnice:C6;brenda:BG28736;brenda:BG91971;cas:14798-03-9;cas:34819-78-8;cas:7664-41-7;chebi:16134;chebi:28938;chebi:29240;chebi:29337;…	0	Initializing
Initial			MNXM150	5'-S-methyl-5'-thioadenosine		C11H15N5O3S	297.334	0	3dmet:B01178;beilstein:42420;bigg:5mta;biopath:5-prime-Methylthioadenosine;brenda:BG2531;cas:2457-80-9;chebi:17509;chemspider:388321;drugbank:DB02282;ec:2.4.2.28;ec:2.5.1.16;ec:2.5.1.22;ec:2.5.1.23;ec:2.5.1.24;ec:2.5.1.38;ec:2.5.1.4;ec:2.5.1.43;ec:2.5.1.79;ec:3.2.2.16;ec:3.2.2.9;ec:3.3.1.2;ec:3.5.4.31;ec:3.5.4.n1;ec:4.4.1.14;foodb:FDB022465;het:MTA;hmdb:HMDB01173;kegg:C00170;metacyc:5-METHYLTHIOA…	0	Initializing
Initial			MNXM1504	tetracosanoyl-CoA		C45H78N7O17P3S	1114.124	-4	bigg:ttccoa;cas:24305-30-4;chebi:52974;chebi:65052;foodb:FDB023959;hmdb:HMDB06526;kegg:C16529;lipidmaps:LMFA07050053;metacyc:CPD-10280;nikkaji:J554.420C;nugowiki:5651;pubchem:123060480;pubchem:25201814;pubchem:51090858;pubchem:53477849;reactome:390246;reactome:548808;reactome:REACT_17646;reactome:REACT_23048;reactome_database_id_release_44:390246;reactome_database_id_release_44:548808;seed:cpd152…	0	Initializing
Initial			MNXM151	glutathione disulfide(2-)		C20H30N6O12S2	610.615	-2	3dmet:B01166;bigg:gthox;biopath:Glutathione_(oxidized);brenda:BG47962;cas:27025-41-8;chebi:17858;chebi:58297;chemspider:950;drugbank:DB03310;ec:1.11.1.9;ec:1.20.4.2;ec:1.8.1.7;ec:1.8.3.3;ec:1.8.4.1;ec:1.8.4.2;ec:1.8.4.3;ec:1.8.4.4;ec:1.8.4.9;ec:1.8.5.1;ec:2.8.1.3;foodb:FDB023147;hmdb:HMDB03337;kegg:C00127;ligandbox:D00031;metacyc:OXIDIZED-GLUTATHIONE;metlin:6893;nikkaji:J415.688I;nugowiki:2918;pd…	0	Initializing
Initial			MNXM1514	(R)-3-hydroxy-2-oxo-4-(phosphonatoooxy)butanoate		C4H4O8P	211.044	-3	3dmet:B01959;bigg:ohpb;brenda:BG19573;brenda:BG37197;chebi:27951;chebi:58538;ec:1.1.1.290;ec:2.6.1.52;foodb:FDB024087;hmdb:HMDB06801;kegg:C06054;metacyc:3OH-4P-OH-ALPHA-KETOBUTYRATE;nikkaji:J2.761.015C;nugowiki:5926;pubchem:21145142;pubchem:25245610;pubchem:8324;seed:cpd03606;upa:UPC06054	0	Initializing
Initial			MNXM1515	1-(5-phosphoribosyl)-5'-AMP		C15H19N5O14P2	555.284	-4	3dmet:B04863;beilstein:7064825;bigg:prbamp;biopath:Phosphoribosyl-AMP;brenda:BG32859;brenda:BG6388;chebi:18374;chebi:59457;ec:3.5.4.19;ec:3.6.1.31;foodb:FDB028908;hmdb:HMDB12276;kegg:C02741;knapsack:C00007241;metacyc:PHOSPHORIBOSYL-AMP;nugowiki:11001;pubchem:25244977;pubchem:439795;pubchem:5701;seed:cpd01777;upa:UPC02741	0	Initializing
Initial			MNXM1517	1-(sn-glycero-3-phospho)-1D-myo-inositol		C9H18O11P	333.206	-1	bigg:g3pi;brenda:BG28005;chebi:18321;chebi:36315;chebi:58444;chemspider:28184592;ec:3.1.4.43;ec:3.1.4.44;foodb:FDB011624;hmdb:HMDB11649;kegg:C01225;metacyc:CPD-541;metacyc:CPD0-2031;nikkaji:J1.337.792H;nugowiki:10374;pubchem:4447;pubchem:45480544;reaxys:3219210;seed:cpd00902	0	Initializing
Initial			MNXM152	dTDP(3-)		C10H13N2O11P2	399.165	-3	3dmet:B01229;beilstein:64132;bigg:dtdp;biopath:2-prime-Deoxythymidine-5-prime-diphosphate;brenda:BG1308;cas:491-97-4;chebi:18075;chebi:58369;chemspider:144320;chemspider:19989845;drugbank:DB03103;ec:2.4.1.277;ec:2.4.1.278;ec:2.4.1.289;ec:2.4.2.27;ec:2.7.4.12;ec:2.7.4.9;ec:3.6.1.39;het:TYD;hmdb:HMDB01274;kegg:C00363;knapsack:C00019696;metacyc:TDP;metagene:.;metlin:6129;nikkaji:J247.693B;nugowiki:1…	0	Initializing
Initial			MNXM1527	4-acetamidobutanal		C6H11NO2	129.157	0	3dmet:B00880;beilstein:1925525;bigg:n4abutn;brenda:BG21956;chebi:7386;chemspider:389692;ec:1.5.3.15;foodb:FDB023339;hmdb:HMDB04226;kegg:C05936;metacyc:CPD-30;nikkaji:J763.548F;nugowiki:3807;pubchem:440850;pubchem:8223;seed:cpd03529	0	Initializing
Initial			MNXM153	3-(4-hydroxyphenyl)pyruvate		C9H7O4	179.149	-1	Hawkinsinuria: 176; Tyrosinemia I: 49; Tyrosinemia II: 66; Tyrosinemia, Transient, of the Newborn: 318;3dmet:B00254;beilstein:2691632;beilstein:3950858;bigg:34hpp;biopath:3-(4-Hydroxyphenyl)pyruvate;brenda:BG46206;cas:156-39-8;chebi:15999;chebi:36242;chemspider:5341947;chemspider:954;drugbank:DB07718;ec:1.1.1.222;ec:1.1.1.237;ec:1.13.11.27;ec:1.13.11.46;ec:1.2.3.13;ec:1.3.1.12;ec:1.3.1.13;ec:2.5.…	0	Initializing
Initial			MNXM1532	5-amino-6-(5-phospho-D-ribosylamino)uracil		C9H13N4O9P	352.195	-2	3dmet:B01428;bigg:5apru;brenda:BG88676;chebi:18337;chebi:58453;ec:1.1.1.193;ec:3.5.4.26;kegg:C01268;knapsack:C00019665;metacyc:CPD-602;nikkaji:J1.722.459J;pdb-ccd:AOF;pubchem:25245199;pubchem:4487;seed:cpd00931;upa:UPC01268	0	Initializing
Initial			MNXM154	acetoacetate		C4H5O3	101.081	-1	BETA-KETOTHIOLASE DEFICIENCY: 5;3dmet:B00047;beilstein:1747690;beilstein:4128534;beilstein:4653987;bigg:acac;biopath:Acetoacetate;brenda:BG48725;cas:141-81-1;cas:541-50-4;chebi:13705;chebi:15344;chebi:38871;chemspider:5341896;chemspider:94;drugbank:DB01762;ec:1.1.1.30;ec:1.1.99.24;ec:1.8.1.5;ec:2.8.3.5;ec:2.8.3.9;ec:3.1.2.11;ec:3.7.1.2;ec:4.1.1.4;ec:4.1.3.4;ec:6.2.1.16;ec:6.4.1.6;foodb:FDB021801;…	0	Initializing
Initial			MNXM155	thioredoxin		C10H14N4O4S2R4			bigg:trdrd;biopath:Thioredoxin_(reduced,simplified);brenda:BG94255;cas:52500-60-4;chebi:15033;chebi:15967;kegg:C00342;metacyc:Red-Thioredoxin;pubchem:3635;reactome:2142774;reactome:REACT_152150;reactome_database_id_release_44:2142774;seed:cpd11421;upa:UPC00342	0	Initializing
Initial			MNXM1553	D-fructose 1-phosphate		C6H11O9P	258.12	-2	3dmet:B04765;bigg:f1p;brenda:BG22630;cas:15978-08-2;chebi:18105;kegg:C01094;kegg:C03654;knapsack:C00019676;nikkaji:J2.743.801F;nikkaji:J219.923H;pdb-ccd:F1X;pubchem:4329;pubchem:6433;reactome:31221;reactome:REACT_3892;reactome_database_id_release_44:31221;seed:cpd00802;seed:cpd02293	0	Initializing
Initial			MNXM15706	acyl-sn-glycerol 3-phosphate					chebi:17088;kegg:C03849;pubchem:6586	0	Initializing
Initial			MNXM158	uracil		C4H4N2O2	112.087	0	ARGININEMIA. HYPERARGININEMIA, ARGINASE DEFICIENCY: 60; BETA-KETOTHIOLASE DEFICIENCY: 5; CARBAMOYL PHOSPHATE SYNTHETASE DEFICIENCY (CPS): 77; DIHYDROPYRIMIDINASE (DHPA): 410; DIHYDROPYRIMIDINE DEHYDROGENASE DEFICIENCY (DHPD): 334; ORNITHINE TRANSCARBAMYLASE DEFICIENCY (OTC): 189;3dmet:B00026;beilstein:606623;bigg:ura;biopath:Uracil;brenda:BG19237;cas:66-22-8;chebi:17568;chemspider:1141;drugbank:D…	0	Initializing
Initial			MNXM15817	all-trans-Octaprenyl diphosphate (5 repeating units)		C30H49O7P2	583.653	-3	bigg:octdp_5	0	Initializing
Initial			MNXM1582	P(1),P(4)-bis(5'-guanosyl) tetraphosphate(4-)		C20H24N10O21P4	864.354	-4	3dmet:B01425;beilstein:7331899;bigg:gp4g;brenda:BG10316;cas:4130-19-2;chebi:15883;chebi:57553;chemspider:144813;ec:2.7.7.45;ec:3.6.1.17;foodb:FDB022564;hmdb:HMDB01340;kegg:C01261;metacyc:CPD-609;metlin:4175;nikkaji:J398.256D;nugowiki:1202;pubchem:165186;pubchem:25203522;pubchem:4480;seed:cpd00925	0	Initializing
Initial			MNXM159	2-oxobutanoate		C4H5O3	101.081	-1	3dmet:B00028;beilstein:1700514;beilstein:3601760;bigg:2obut;biopath:2-Oxobutanoate;brenda:BG89122;cas:600-18-0;chebi:16763;chebi:30831;chemspider:2829426;chemspider:57;drugbank:DB04553;ec:1.1.1.n5;ec:2.2.1.6;ec:2.3.3.6;ec:3.5.99.7;ec:4.3.1.19;ec:4.4.1.1;ec:4.4.1.11;ec:4.4.1.2;foodb:FDB003359;gmelin:601216;gmelin:899148;het:2KT;hmdb:HMDB00005;kegg:C00109;knapsack:C00019675;lipid:LMFA01060002;lipid…	0	Initializing
Initial			MNXM15900	alpha-D-ribose 5-phosphate		C5H9O8P	228.094	-2	bigg:r5p;biopath:alpha-D-Ribose_5-phosphate;brenda:BG81798;cas:4300-28-1;chebi:18189;chebi:52742;kegg:C03736;nikkaji:J1.011.724K;pdb-ccd:HSX;pubchem:6499;reaxys:1728061;wikipedia:D-ribose-5-P	0	Initializing
Initial			MNXM16	S-adenosyl-L-methionine		C15H23N6O5S	399.445	1	3dmet:B04620;beilstein:3576439;beilstein:9671724;beilstein:9671725;bigg:amet;biopath:S-Adenosyl-L-methionine;brenda:BG39932;brenda:BG39935;brenda:BG6347;cas:29908-03-0;chebi:15414;chebi:33440;chebi:33442;chebi:59789;chebi:67040;come:MOL000172;drugbank:DB00118;ec:1.1.99.38;ec:1.3.99.22;ec:1.3.99.n2;ec:2.1.1.1;ec:2.1.1.10;ec:2.1.1.101;ec:2.1.1.102;ec:2.1.1.103;ec:2.1.1.104;ec:2.1.1.105;ec:2.1.1.106…	0	Initializing
Initial			MNXM160	D-glucopyranose 6-phosphate		C6H11O9P	258.12	-2	3dmet:B04630;beilstein:1649252;bigg:g6p;brenda:BG22626;cas:299-31-0;cas:56-73-5;chebi:14314;chebi:4170;chebi:61548;chemspider:5743;drugbank:DB03581;ec:1.1.1.49;ec:2.4.1.15;ec:2.4.1.216;ec:2.4.1.36;ec:2.7.1.142;ec:2.7.1.147;ec:2.7.1.2;ec:3.1.3.58;ec:3.1.3.9;ec:3.2.1.122;ec:3.2.1.86;ec:3.2.1.93;ec:4.2.3.124;ec:5.5.1.4;foodb:FDB021818;het:1JXA;hmdb:HMDB01401;kegg:C00092;knapsack:C00007306;metacyc:D-…	0	Initializing
Initial			MNXM1602	(2S)-2-isopropyl-3-oxosuccinate(2-)		C7H8O5	172.135	-2	3dmet:B01725;bigg:3c4mop;brenda:BG37061;chebi:1467;chebi:17214;chemspider:4575347;ec:1.1.1.85;foodb:FDB028806;hmdb:HMDB12149;kegg:C04236;metacyc:CPD-7100;nikkaji:J2.747.832H;nugowiki:10874;pubchem:25245894;pubchem:5462259;pubchem:6905;reaxys:1723841;seed:cpd02605;upa:UPC04236	0	Initializing
Initial			MNXM161	pyridoxal 5'-phosphate		C8H8NO6P	245.126	-2	3dmet:B00005;beilstein:234749;bigg:pydx5p;biopath:Pyridoxal-phosphate;brenda:BG25540;cas:54-47-7;chebi:18405;chebi:597326;chemspider:1022;chemspider:559203;come:MOL000108;drugbank:DB00114;ec:1.4.3.5;ec:1.4.4.2;ec:2.1.2.1;ec:2.1.2.5;ec:2.2.1.8;ec:2.3.1.29;ec:2.3.1.37;ec:2.3.1.47;ec:2.3.1.50;ec:2.5.1.47;ec:2.5.1.48;ec:2.5.1.65;ec:2.5.1.76;ec:2.6.1.1;ec:2.6.1.11;ec:2.6.1.12;ec:2.6.1.13;ec:2.6.1.14;e…	0	Initializing
Initial			MNXM1617	1-pyrroline-5-carboxylate		C5H6NO2	112.107	-1	beilstein:111941;bigg:1pyr5c;brenda:BG79308;cas:2906-39-0;chebi:1372;chebi:15893;chemspider:10140206;chemspider:1159;ec:1.5.1.2;ec:2.6.1.68;foodb:FDB022542;hmdb:HMDB01301;kegg:C04322;knapsack:C00007606;metacyc:CPD-478;metlin:6145;nikkaji:J426.575K;nugowiki:1163;pubchem:1196;pubchem:11966213;pubchem:6977;reactome:113590;reactome:REACT_5452;reactome_database_id_release_44:113590;seed:cpd02431;seed:…	0	Initializing
Initial			MNXM1620	1D-myo-inositol 1,4,5,6-tetrakisphosphate(8-)		C6H8O18P4	492.012	-8	3dmet:B04274;beilstein:3116166;beilstein:6682109;bigg:mi1456p;biopath:1D-myo-Inositol_(1,4,5,6)-tetrakisphosphate;brenda:BG82790;cas:121010-58-0;chebi:16067;chebi:57627;chemspider:391520;ec:2.7.1.151;foodb:FDB023378;hmdb:HMDB04527;kegg:C11555;metacyc:INOSITOL-1456-TETRAKISPHOSPHATE;nikkaji:J281.781K;nugowiki:4108;pubchem:13722;pubchem:25201642;pubchem:443266;reactome:2023935;reactome:2024012;reac…	0	Initializing
Initial			MNXM164	4-hydroxybenzoate		C7H5O3	137.113	-1	3dmet:B00045;beilstein:3589159;beilstein:970950;bigg:4hbz;biopath:4-Hydroxybenzoate;brenda:BG36353;cas:456-23-5;cas:99-96-7;chebi:17879;chebi:30763;chemspider:132;drugbank:DB04242;ec:1.13.11.41;ec:1.14.13.12;ec:1.14.13.2;ec:1.14.13.33;ec:1.14.13.64;ec:1.14.99.15;ec:1.2.1.64;ec:2.4.1.194;ec:2.5.1.39;ec:2.5.1.93;ec:3.1.2.23;ec:3.8.1.6;ec:4.1.1.61;ec:4.1.3.40;ec:6.2.1.27;ec:6.2.1.n1;foodb:FDB010508;…	0	Initializing
Initial			MNXM1645	7,8-dihydroneopterin 3'-phosphate		C9H12N5O7P	333.195	-2	3dmet:B05140;beilstein:2313670;bigg:dhpmp;chebi:48954;chebi:58762;chemspider:21865614;ec:3.6.1.n4;foodb:FDB024104;hmdb:HMDB06824;kegg:C05925;metacyc:DIHYDRONEOPTERIN-P;nikkaji:J2.760.636I;nugowiki:5949;pubchem:24771767;pubchem:25245170;pubchem:8213;seed:cpd03521;upa:UPC05925	0	Initializing
Initial			MNXM165	maltose		C12H22O11	342.296	0	3dmet:B04649;beilstein:1292747;bigg:malt;biopath:Maltose;cas:69-79-4;chebi:17306;drugbank:DB03323;ec:2.3.1.79;ec:2.4.1.139;ec:2.4.1.8;ec:2.7.1.175;ec:2.7.1.n8;ec:3.6.3.19;ec:5.4.99.16;kegg:C00208;knapsack:C00001140;ligandbox:D00044;nikkaji:J4.871B;pdb-ccd:MAL;pubchem:3508;pubchem:7847112;reactome:188986;reactome:868706;reactome:REACT_27645;reactome:REACT_9724;reactome_database_id_release_44:18898…	0	Initializing
Initial			MNXM1663	dihydrolipoylprotein		C8H16NOS2R			bigg:dhlpro;brenda:BG94163;brenda:BG95078;chebi:16194;kegg:C02972;pubchem:5884;seed:cpd12225	0	Initializing
Initial			MNXM167	sucrose		C12H22O11	342.296	0	3dmet:B01156;beilstein:90825;bigg:sucr;biopath:Saccharose;brenda:BG4031;cas:57-50-1;chebi:17992;chemspider:5768;drugbank:DB02772;ec:1.1.99.13;ec:2.4.1.166;ec:2.4.1.167;ec:2.4.1.7;ec:2.4.1.82;ec:2.4.1.99;ec:2.4.1.n2;ec:3.1.3.24;ec:5.4.99.11;foodb:FDB001131;gmelin:97695;het:SUC;hmdb:HMDB00258;kegg:C00089;knapsack:C00001151;ligand:C00089;ligandbox:D00025;metacyc:SUCROSE;metlin:137;nci:406942;nikkaji…	0	Initializing
Initial			MNXM1671	itaconyl-CoA(5-)		C26H35N7O19P3S	874.578	-5	3dmet:B04696;bigg:itaccoa;brenda:BG13889;cas:6008-93-1;chebi:15528;chebi:57381;chemspider:388390;ec:4.2.1.56;foodb:FDB023158;hmdb:HMDB03377;kegg:C00531;metacyc:CPD-1137;nikkaji:J2.729.652A;nugowiki:2958;pubchem:25202600;pubchem:3813;pubchem:439254;seed:cpd00416	0	Initializing
Initial			MNXM168	adenine		C5H5N5	135.127	0	3dmet:B00041;beilstein:608603;bigg:ade;biopath:Adenine;brenda:BG20886;cas:73-24-5;chebi:16708;chemspider:185;drugbank:DB00173;ec:1.5.99.12;ec:2.4.2.28;ec:2.4.2.7;ec:2.7.8.25;ec:2.7.8.37;ec:3.2.2.16;ec:3.2.2.4;ec:3.2.2.7;ec:3.2.2.9;ec:3.5.4.2;foodb:FDB012266;gmelin:3903;het:ADE;hmdb:HMDB00034;kegg:C00147;knapsack:C00001490;ligandbox:D00034;metacyc:ADENINE;metacyc:ADENINE-RING;metagene:ADENINE PHOS…	0	Initializing
Initial			MNXM1694	(2S,3R)-3-hydroxybutane-1,2,3-tricarboxylate		C7H7O7	203.126	-3	3dmet:B01764;bigg:micit;brenda:BG23990;cas:20298-95-7;chebi:15607;chebi:25311;chebi:57429;chemspider:19951272;chemspider:498;ec:4.1.3.30;ec:4.2.1.99;foodb:FDB023929;hmdb:HMDB06471;kegg:C04593;metacyc:CPD-618;nikkaji:J1.534.785F;nugowiki:5596;pdb-ccd:MIC;pubchem:23615311;pubchem:513;pubchem:7191;seed:cpd02799	0	Initializing
Initial			MNXM17	UDP		C9H11N2O12P2	401.137	-3	3dmet:B01132;beilstein:64707;bigg:udp;biopath:Uridine-5-prime-diphosphate;brenda:BG27564;cas:58-98-0;chebi:17659;chebi:58223;chemspider:16739715;chemspider:5809;drugbank:DB03435;ec:2.4.1.101;ec:2.4.1.102;ec:2.4.1.103;ec:2.4.1.104;ec:2.4.1.105;ec:2.4.1.106;ec:2.4.1.111;ec:2.4.1.114;ec:2.4.1.116;ec:2.4.1.117;ec:2.4.1.118;ec:2.4.1.120;ec:2.4.1.121;ec:2.4.1.123;ec:2.4.1.126;ec:2.4.1.127;ec:2.4.1.128;…	0	Initializing
Initial			MNXM170	1-phosphatidyl-1D-myo-inositol 3,5-bisphosphate(5-)		C11H14O19P3R2		-5	brenda:BG94507;chebi:16851;chebi:57923;ec:2.7.1.150;kegg:C11556;metacyc:1-PHOSPHATIDYL-1D-MYO-INOSITOL-35-BISPH;pubchem:13723;reactome:1806205;reactome:1806224;reactome:1806289;reactome:1806290;reactome:REACT_122144;reactome:REACT_122302;reactome:REACT_124477;reactome:REACT_125341;reactome_database_id_release_44:1806205;reactome_database_id_release_44:1806224;reactome_database_id_release_44:18062…	0	Initializing
Initial			MNXM1700	1-acylglycerone 3-phosphate		C4H4O7PR		-2	bigg:adhap_hs;brenda:BG92851;brenda:BG94139;chebi:15835;chebi:22231;chebi:57534;chemspider:5256726;ec:2.3.1.42;foodb:FDB028422;hmdb:HMDB11750;kegg:C03372;metacyc:1-ACYL-GLYCERONE-3-PHOSPHATE;metacyc:CPD-415;nugowiki:10475;pubchem:6207;pubchem:6857386;seed:cpd12300	0	Initializing
Initial			MNXM1706	2-isopropylmaleate(2-)		C7H8O4	156.136	-2	3dmet:B00468;bigg:2ippm;biopath:2-Isopropylmaleate;brenda:BG23950;chebi:17275;chebi:58085;chemspider:10710392;chemspider:4444164;ec:4.2.1.33;foodb:FDB028883;hmdb:HMDB12241;kegg:C02631;metacyc:CPD-9451;nikkaji:J867.346B;nugowiki:10966;pubchem:21954611;pubchem:5280533;pubchem:5611;seed:cpd01710;upa:UPC02631	0	Initializing
Initial			MNXM17078	D-Gal-alpha-1->6D-Glucose		C12H22O11	342.296	0	bigg:6dg	0	Initializing
Initial			MNXM171	a phosphatidylglycerol		C8H12O10PR2		-1	bigg:pg_SC;brenda:BG93263;chebi:17517;chebi:60523;ec:3.1.3.27;kegg:C00344;nikkaji:J453.835H;pubchem:3637;seed:cpd11652;upa:UPC00344	0	Initializing
Initial			MNXM17136	D-ribose 1-phosphate		C5H9O8P	228.094	-2	chebi:35425;reaxys:3549018	0	Initializing
Initial			MNXM1715	5-diphospho-1D-myo-inositol pentakisphosphate(13-)		C6H6O27P7	726.912	-13	beilstein:7970481;beilstein:7970764;bigg:ppmi12346p;brenda:BG84671;chebi:30164;chebi:58628;chemspider:17216357;ec:2.7.4.21;foodb:FDB023849;het:I7P;hmdb:HMDB06229;kegg:C11526;metacyc:5-DIPHOSPHO-1D-MYO-INOSITOL-12346P;nikkaji:J2.774.881C;nugowiki:5354;pdb-ccd:I7P;pubchem:13694;pubchem:46173122;seed:cpd08361	0	Initializing
Initial			MNXM172	4-oxobutanoate		C4H5O3	101.081	-1	3dmet:B00065;beilstein:1745187;bigg:sucsal;biopath:Succinate_semialdehyde;brenda:BG19443;cas:692-29-5;chebi:16265;chebi:26805;chebi:57706;chemspider:1080;chemspider:7822211;ec:1.1.1.61;ec:1.1.1.n11;ec:1.1.99.24;ec:1.14.13.163;ec:1.2.1.16;ec:1.2.1.24;ec:1.2.1.76;ec:1.2.1.79;ec:1.5.3.21;ec:2.6.1.19;ec:2.6.1.96;ec:3.5.1.29;ec:4.1.1.71;ec:4.1.2.n4;foodb:FDB022516;het:SSN;hmdb:HMDB01259;kegg:C00232;kn…	0	Initializing
Initial			MNXM173	(R)-carnitine		C7H15NO3	161.199	0	2,4-DIENOYL-CoA REDUCTASE DEFICIENCY: 437; 3-HYDROXY-3-METHYLGLUTARYL-CoA LYASE DEFICIENCY: 4; 3-HYDROXYISOBUTYRIC ACIDURIA: 307; 3-METHYL-CROTONYL-GLYCINURIA: 27; 3-METHYLGLUTACONIC ACIDURIA, X-LINKED (TYPE II): 24; ASPHYXIA [DD]: 408; BETA-KETOTHIOLASE DEFICIENCY: 5; BIOTINIDASE DEFICIENCY: 73; CARNITINE DEFICIENCY, MYOPATHIC: 282; CARNITINE PALMITOYL TRANSFERASE DEFICIENCY (I): 263; CARNITINE …	0	Initializing
Initial			MNXM174	9H-xanthine		C5H4N4O2	152.111	0	MOLYBDENIUM CO-FACTOR DEFICIENCY. SULFITE OXIDASE DEFICIENCY: 116; XANTHINURIA TYPE I: 59; XANTHINURIA TYPE II: 483;3dmet:B00099;beilstein:609330;beilstein:8733;bigg:xan;biopath:Xanthine;brenda:BG20843;cas:69-89-6;chebi:15318;chebi:17712;chebi:48517;chemspider:1151;drugbank:DB02134;ec:1.14.13.128;ec:1.17.1.4;ec:1.17.3.2;ec:2.4.2.22;ec:3.5.4.3;foodb:FDB001977;gmelin:142613;gmelin:913730;het:XAN;hm…	0	Initializing
Initial			MNXM1740	Dolichyl phosphate D-mannose		C26H47O9P(C5H8)n		-1	bigg:dolmanp;cas:3805-37-6;cas:908211-94-9;chemspider:2496902;foodb:FDB022356;hmdb:HMDB00994;kegg:C03862;metlin:5925;nugowiki:893;pubchem:3246168;pubchem:6598;seed:cpd12407	0	Initializing
Initial			MNXM1741	fecosterol		C28H46O	398.664	0	3dmet:B01753;beilstein:3220148;bigg:fecost;brenda:BG14919;cas:516-86-9;cas:652-69-7;chebi:17038;ec:2.1.1.41;kegg:C04525;knapsack:C00023751;lipid:LMST01030095;lipidbank:SST9134;lipidmaps:LMST01030095;metacyc:FECOSTEROL;nikkaji:J16.117I;pubchem:14714891;pubchem:25244084;pubchem:7136;seed:cpd02755;upa:UPC04525	0	Initializing
Initial			MNXM1746	indole-3-acetonitrile		C10H8N2	156.184	0	3dmet:B00518;beilstein:125488;bigg:ind3acnl;brenda:BG1961;cas:771-51-7;chebi:17566;chemspider:312357;ec:4.99.1.6;foodb:FDB001365;hmdb:HMDB06524;kegg:C02938;knapsack:C00000107;metacyc:INDOLEYL-CPD;nikkaji:J1.733G;nugowiki:5649;pubchem:351795;pubchem:5857;seed:cpd01881	0	Initializing
Initial			MNXM1747	itaconate(2-)		C5H4O4	128.083	-2	3dmet:B01264;beilstein:1759501;beilstein:3904702;bigg:itacon;biopath:Itaconate;brenda:BG20983;cas:2964-00-3;cas:97-65-4;chebi:17240;chebi:30838;chemspider:4573697;chemspider:789;ec:4.1.1.6;foodb:FDB012645;gmelin:240640;gmelin:327340;hmdb:HMDB02092;kegg:C00490;knapsack:C00033964;lipidmaps:LMFA01170063;metacyc:ITACONATE;metlin:6483;nikkaji:J38.149G;nugowiki:1675;pubchem:3773;pubchem:5459996;pubchem…	0	Initializing
Initial			MNXM1783	ubiquinone-6		C39H58O4	590.875	0	beilstein:2031729;beilstein:2514001;bigg:q6;brenda:BG17487;cas:1065-31-2;chebi:52971;chemspider:4446657;foodb:FDB014886;hmdb:HMDB36062;kegg:C17568;lipid:LMPR02010002;lipidbank:VCQ0002;lipidmaps:LMPR02010002;metacyc:UBIQUINONE-6;nikkaji:J14.035J;nugowiki:34719;pubchem:4266324;pubchem:5283544;pubchem:96023913;seed:cpd15290	0	Initializing
Initial			MNXM179	(S)-lactate		C3H5O3	89.07	-1	3dmet:B01180;beilstein:1720251;beilstein:4655977;bigg:lac-L;biopath:L-Lactate;bnice:C15;brenda:BG82779;cas:79-33-4;chebi:16651;chebi:422;chemspider:4573803;chemspider:96860;ec:1.1.1.27;ec:1.1.99.7;ec:1.13.12.4;ec:1.2.1.22;ec:4.1.2.36;ec:5.1.2.1;foodb:FDB003294;gmelin:324523;gmelin:362717;het:2OP;hmdb:HMDB00190;kegg:C00186;knapsack:C00001191;lipidbank:DFA0268;metacyc:L-LACTATE;metlin:5205;nikkaji:…	0	Initializing
Initial			MNXM18	glutamate(1-)		C5H8NO4	146.121	-1	3dmet:B00085;beilstein:1723799;beilstein:4134100;cas:617-65-2;chebi:14321;chebi:18237;chebi:29987;ec:2.6.1.87;ec:2.6.1.n1;gmelin:101971;gmelin:327903;gmelin:327908;kegg:C00302;ligandbox:D04341;metacyc:Glutamates;nikkaji:J44.437E;pubchem:3596;pubchem:47206256;reaxys:1723799;wikipedia:Glutamic_acid	0	Initializing
Initial			MNXM1802	4-hydroxy-L-threonine		C4H9NO4	135.119	0	3dmet:B01961;beilstein:1722829;bigg:4hthr;cas:21768-44-5;cas:21768-45-6;chebi:28330;chebi:60904;chemspider:167988;chemspider:3137512;foodb:FDB000470;hmdb:HMDB29389;kegg:C06056;metacyc:CPD0-2189;metacyc:CPD0-2375;nikkaji:J694.566J;nugowiki:28047;pdb-ccd:TH6;pubchem:193577;pubchem:3914727;pubchem:50986103;pubchem:8326;reaxys:1722829;seed:cpd03608	0	Initializing
Initial			MNXM1804	4alpha-methylzymosterol		C28H46O	398.664	0	3dmet:B04976;beilstein:2479857;bigg:4mzym;biopath:4,14-Didesmethyl-lanosterol;cas:59865-13-3;cas:7448-03-5;chebi:1949;chebi:63841;chemspider:20036827;foodb:FDB022496;hmdb:HMDB01217;kegg:C05103;knapsack:C00023768;lipidmaps:LMST01010202;metacyc:4-METHYL-824-CHOLESTADIENOL;metlin:6087;nikkaji:J669.213C;nugowiki:1091;pubchem:22212495;pubchem:50986108;pubchem:7531;pubchem:85300636;seed:cpd03035;upa:UP…	0	Initializing
Initial			MNXM182	D-mannopyranose		C6H12O6	180.156	0	3dmet:B04642;beilstein:1423215;bigg:man;brenda:BG22341;brenda:BG22365;cas:3458-28-4;cas:530-26-7;chebi:16024;chebi:4208;chemspider:17893;drugbank:DB02944;ec:1.1.1.255;ec:2.7.1.7;ec:3.1.4.49;ec:5.3.1.7;foodb:FDB001202;gmelin:83255;hmdb:HMDB00169;kegg:C00159;knapsack:C00001126;metacyc:MANNOSE;nikkaji:J82.111J;nugowiki:119;pdb-ccd:BMA;pubchem:18950;pubchem:3459;reactome:964752;reactome:REACT_26142;r…	0	Initializing
Initial			MNXM183	(6R)-5,10-methylenetetrahydrofolate		C20H21N7O6	455.424	-2	3dmet:B04640;beilstein:5467239;beilstein:5468618;beilstein:72305;bigg:mlthf;biopath:5,10-Methylenetetrahydrofolate;brenda:BG10127;brenda:BG36393;cas:31690-11-6;cas:3432-99-3;chebi:12071;chebi:15636;chebi:1989;chebi:20502;chemspider:388320;chemspider:7827491;ec:1.5.1.15;ec:1.5.1.20;ec:1.5.1.5;ec:2.1.1.148;ec:2.1.1.45;ec:2.1.1.54;ec:2.1.2.1;ec:2.1.2.10;ec:2.1.2.11;ec:2.1.2.7;ec:2.1.2.8;foodb:FDB022…	0	Initializing
Initial			MNXM184	carboxyacetyl-[acyl-carrier protein]		C3H3O3SR		0	bigg:malACP;brenda:BG93827;brenda:BG93828;cas:None;chebi:17330;chebi:58107;ec:2.3.1.180;kegg:C01209;metacyc:MALONYL-ACP;pubchem:4431;seed:cpd11492	0	Initializing
Initial			MNXM186	D-xylulose 5-phosphate(2-)		C5H9O8P	228.094	-2	3dmet:B01195;beilstein:1913425;beilstein:5752091;bigg:xu5p-D;biopath:D-Xylulose_5-phosphate;brenda:BG29847;cas:4212-65-1;cas:60802-29-1;cas:None;chebi:16332;chebi:27354;chebi:57737;chemspider:20015725;chemspider:388330;ec:1.1.1.301;ec:1.1.1.n10;ec:2.2.1.1;ec:2.2.1.3;ec:2.7.1.17;ec:4.1.2.9;ec:5.1.3.1;ec:5.1.3.4;foodb:FDB022290;het:5SP;hmdb:HMDB00868;kegg:C00231;knapsack:C00019693;metacyc:XYLULOSE-…	0	Initializing
Initial			MNXM187	phosphoethanolamine		C2H7NO4P	140.055	-1	3dmet:B00092;beilstein:1758916;bigg:ethamp;biopath:O-Phosphoethanolamine;brenda:BG15598;cas:1071-23-4;chebi:17553;chebi:36711;chebi:58190;chemspider:5415641;chemspider:990;drugbank:DB01738;ec:2.1.1.103;ec:2.7.1.82;ec:2.7.7.14;ec:3.1.3.75;ec:3.1.4.13;ec:4.1.2.27;ec:4.2.3.2;foodb:FDB021911;gmelin:663022;het:OPE;hmdb:HMDB00224;kegg:C00346;metacyc:PHOSPHORYL-ETHANOLAMINE;metlin:5233;nikkaji:J12.176B;…	0	Initializing
Initial			MNXM1875	(S)-3-hydroxyacyl-CoA(4-)		C24H35N7O18P3SR		-4	bigg:3hacoa;brenda:BG92794;brenda:BG92816;chebi:15455;chebi:57318;ec:1.1.1.35;ec:4.2.1.17;ec:4.2.1.74;kegg:C00640;metacyc:L-3-HYDROXYACYL-COA;pubchem:3913;seed:cpd11718	0	Initializing
Initial			MNXM188	anthranilate		C7H6NO2	136.128	-1	3dmet:B00027;beilstein:3904977;beilstein:471803;bigg:anth;biopath:Anthranilate;brenda:BG36537;cas:118-92-3;chebi:16567;chebi:30754;chemspider:222;chemspider:4573598;drugbank:DB04166;ec:1.13.11.23;ec:1.14.12.1;ec:1.14.13.35;ec:1.14.14.8;ec:1.14.16.3;ec:2.1.1.111;ec:2.3.1.113;ec:2.3.1.144;ec:2.4.2.18;ec:2.7.7.55;ec:3.7.1.13;ec:3.7.1.3;ec:4.1.1.24;ec:4.1.3.27;ec:6.2.1.32;foodb:FDB000896;gmelin:13107…	0	Initializing
Initial			MNXM19	S-adenosyl-L-homocysteine		C14H20N6O5S	384.411	0	3dmet:B01134;beilstein:99188;bigg:ahcys;biopath:S-Adenosyl-L-homocysteine;brenda:BG5433;cas:979-92-0;chebi:16680;chebi:57856;chebi:67009;chemspider:388301;drugbank:DB01752;ec:2.1.1.1;ec:2.1.1.10;ec:2.1.1.101;ec:2.1.1.102;ec:2.1.1.103;ec:2.1.1.104;ec:2.1.1.105;ec:2.1.1.106;ec:2.1.1.107;ec:2.1.1.108;ec:2.1.1.109;ec:2.1.1.11;ec:2.1.1.110;ec:2.1.1.111;ec:2.1.1.114;ec:2.1.1.115;ec:2.1.1.116;ec:2.1.1.1…	0	Initializing
Initial			MNXM192	4-aminobutanoate		C4H9NO2	103.12	0	3dmet:B00090;beilstein:3536873;beilstein:906818;bigg:4abut;biopath:4-Aminobutanoate;brenda:BG19799;cas:56-12-2;chebi:16865;chebi:30566;chebi:59888;chemspider:116;drugbank:DB02530;ec:1.2.1.19;ec:1.5.3.19;ec:2.6.1.19;ec:2.6.1.96;ec:3.5.1.63;ec:3.5.1.94;ec:3.5.3.7;ec:4.1.1.15;foodb:FDB008937;gmelin:1041559;gmelin:49775;gmelin:559138;het:ABU;hmdb:HMDB00112;kegg:C00334;knapsack:C00001337;ligandbox:D00…	0	Initializing
Initial			MNXM194	nicotinate beta-D-ribonucleotide		C11H12NO9P	333.188	-2	3dmet:B01404;bigg:nicrnt;biopath:Nicotinic_acid_mononucleotide;brenda:BG2459;cas:321-02-8;chebi:15763;chebi:57502;ec:2.4.2.11;ec:2.4.2.19;ec:2.4.2.21;ec:2.7.1.173;ec:2.7.1.n4;ec:2.7.7.18;ec:3.5.1.42;hmdb:HMDB59646;kegg:C01185;knapsack:C00007447;metacyc:NICOTINATE_NUCLEOTIDE;nikkaji:J1.028.429E;nugowiki:58043;pdb-ccd:NCN;pdbechem:NCN;pubchem:25245903;pubchem:4411;reactome:197220;reactome:200492;re…	0	Initializing
Initial			MNXM197	(3S)-3-hydroxy-3-methylglutaryl-CoA(5-)		C27H39N7O20P3S	906.62	-5	3dmet:B04674;bigg:hmgcoa;biopath:(S)-3-Hydroxy-3-methylglutaryl-CoA;brenda:BG48357;brenda:BG48364;brenda:BG99265;cas:1553-55-5;chebi:11814;chebi:15467;chebi:43074;chemspider:388357;ec:1.1.1.34;ec:1.1.1.88;ec:2.3.3.10;ec:2.8.3.13;ec:3.1.2.27;ec:3.1.2.5;ec:4.1.3.4;ec:4.2.1.18;foodb:FDB022587;het:1DQ9;hmdb:HMDB01375;kegg:C00356;knapsack:C00007270;lipidmaps:LMFA07050028;metacyc:3-HYDROXY-3-METHYL-GLU…	0	Initializing
Initial			MNXM198	alpha,alpha-trehalose		C12H22O11	342.296	0	3dmet:B01375;beilstein:1292766;beilstein:1351187;beilstein:1435358;beilstein:6572855;bigg:tre;brenda:BG39582;cas:585-91-1;cas:99-20-7;chebi:16551;chebi:27082;chebi:39244;chebi:39245;chemspider:1111;chemspider:7149;chemspider:9046871;ec:2.3.1.122;ec:2.4.1.231;ec:2.4.1.245;ec:2.4.1.64;ec:3.1.3.12;ec:3.2.1.28;ec:5.4.99.16;foodb:FDB001114;foodb:FDB001115;gmelin:2145829;het:TRE;hmdb:HMDB00975;hmdb:HMD…	0	Initializing
Initial			MNXM199	L-valine zwitterion		C5H11NO2	117.146	0	Hartnup Disease. Behavioral Disturbances, Reversible: 234500; Hypervalinemia: 277100; Pyruvate Dehydrogenase Deficiency (E3): 246900; Sotos Syndrome: 117550;3dmet:B00054;beilstein:1721136;beilstein:3933569;bigg:val-L;biopath:L-Valine;brenda:BG20495;cas:72-18-4;chebi:16414;chebi:32851;chebi:32852;chebi:57762;chemspider:6050;drugbank:DB00161;ec:1.14.13.117;ec:1.14.13.118;ec:1.4.1.23;ec:1.4.1.8;ec:2…	0	Initializing
Initial			MNXM2	H2O		H2O	18.015	0	3dmet:B01124;beilstein:3587155;bigg:h2o;bigg:oh1;biopath:OH-;biopath:Water;bnice:C7;brenda:BG89181;brenda:BG92002;cas:14280-30-9;cas:3352-57-6;cas:7732-18-5;chebi:15377;chebi:16234;chemspider:936;chemspider:937;ec:1.1.1.115;ec:1.1.1.132;ec:1.1.1.136;ec:1.1.1.186;ec:1.1.1.203;ec:1.1.1.205;ec:1.1.1.22;ec:1.1.1.23;ec:1.1.1.240;ec:1.1.1.246;ec:1.1.1.308;ec:1.1.1.314;ec:1.1.1.336;ec:1.1.1.n3;ec:1.1.3.…	0	Initializing
Initial			MNXM20	2-oxoglutarate		C5H4O5	144.082	-2	2-HYDROXYGLUTARIC ACIDURIA (D): 281; 2-KETOGLUTARATE DEHYDROGENASE COMPLEX DEFICIENCY: 401; 3-METHYLGLUTACONIC ACIDURIA (TYPE IV): 338; ARTEFACTS-BACTERIAL CONTAMINATION, EXCRETION OF ORGANIC ACIDS (ARTEFACTS) [DD]: 348; FUMARIC ACIDURIA: 31; HYPERINSULINISM-HYPERAMMONEMIA SYNDROME: 459; NEWBORNS, PREMATURE INFANTS, TRANSIENT IMMATURITY OF TRANSPORT SYSTEMS OR ENZYMES: 340; PYRUVATE CARBOXYLASE D…	0	Initializing
Initial			MNXM200	1D-myo-inositol 1,4,5-trisphosphate		C6H9O15P3	414.048	-6	3dmet:B01422;beilstein:3658346;beilstein:4303027;bigg:mi145p;biopath:1D-myo-Inositol_(1,4,5)-trisphosphate;brenda:BG67703;cas:85166-31-0;cas:88269-39-0;chebi:16595;chebi:203600;chebi:340804;chemspider:10375590;chemspider:388562;drugbank:DB03401;ec:2.7.1.127;ec:2.7.1.151;ec:3.1.3.56;ec:3.1.4.11;foodb:FDB022657;het:I3P;hmdb:HMDB01498;kegg:C01245;knapsack:C00007460;metacyc:INOSITOL-1-4-5-TRISPHOSPHA…	0	Initializing
Initial			MNXM201	a CDP-diacylglycerol		C14H17N3O15P2R2		-2	bigg:cdpdag_SC;biopath:Cytidine-5-prime-diphosphate_diacylglycerol;brenda:BG93047;chebi:17962;chebi:58332;ec:2.7.7.41;ec:2.7.8.11;ec:2.7.8.24;ec:2.7.8.5;ec:2.7.8.8;ec:3.6.1.26;kegg:C00269;lipid:LMGP13010000;lipidmaps:LMGP13010000;metacyc:CDPDIACYLGLYCEROL;pubchem:24701495;pubchem:3567;reactome:1524064;reactome:426955;reactome:REACT_123470;reactome:REACT_124717;reactome_database_id_release_44:1524…	0	Initializing
Initial			MNXM2020	Mannan		C24H42O21	666.578	0	bigg:mannan;brenda:BG93164;cas:52002-03-6;cas:9036-88-8;chebi:28808;foodb:FDB001197;hmdb:HMDB29931;kegg:C00464;metacyc:Mannan;nugowiki:28589;pubchem:3748;seed:cpd11685;wikipedia:Mannan	0	Initializing
Initial			MNXM2026	Palmitoyl-ACP		C27H51N2O8PRS		-1	bigg:palmACP;seed:cpd15277	0	Initializing
Initial			MNXM2073	2-phenylacetamide		C8H9NO	135.163	0	3dmet:B01582;beilstein:507886;bigg:pad;brenda:BG26783;cas:103-81-1;cas:103-81-4;cas:103-84-4;chebi:16562;chemspider:7397;ec:1.13.12.9;foodb:FDB027865;gmelin:101820;hmdb:HMDB10715;kegg:C02505;metacyc:CPD-238;nikkaji:J55.331J;nugowiki:9809;pubchem:5517;pubchem:7680;seed:cpd01647;um-bbd:c0648	0	Initializing
Initial			MNXM208	FMNH2		C17H21N4O9P	456.344	-2	beilstein:1234695;beilstein:6258176;bigg:fmnh2;biopath:Flavinmononucleotide_(FMNH2)_(reduced,_linked_with_enzyme);brenda:BG7908;cas:5666-16-0;cas:67-63-0;chebi:16048;chebi:57618;chemspider:393046;come:MOL000044;ec:1.14.14.10;ec:1.14.14.12;ec:1.14.14.13;ec:1.14.14.n1;ec:1.14.99.40;ec:1.14.99.46;ec:1.16.8.1;ec:1.3.99.24;ec:1.5.1.29;ec:1.5.1.38;ec:1.5.1.39;ec:1.5.1.42;foodb:FDB022449;het:FNR;hmdb:HM…	0	Initializing
Initial			MNXM2083	4-acetamidobutanoate		C6H10NO3	144.148	-1	3dmet:B00519;bigg:4aabutn;brenda:BG21978;cas:3025-96-5;chebi:11951;chebi:17645;chemspider:17180;chemspider:5360158;ec:3.5.1.63;foodb:FDB023214;hmdb:HMDB03681;kegg:C02946;metacyc:CPD-35;nikkaji:J35.110E;nugowiki:3262;pubchem:18189;pubchem:5865;pubchem:6991994;reaxys:1762288;seed:cpd01889	0	Initializing
Initial			MNXM21	acetyl-CoA(4-)		C23H34N7O17P3S	805.539	-4	3dmet:B04621;beilstein:8468140;bigg:accoa;biopath:Acetyl-CoA;brenda:BG36329;cas:72-89-9;chebi:15351;chebi:57288;chemspider:392413;ec:1.2.1.10;ec:1.2.1.18;ec:1.2.1.51;ec:1.2.3.6;ec:2.3.1.1;ec:2.3.1.10;ec:2.3.1.102;ec:2.3.1.105;ec:2.3.1.107;ec:2.3.1.11;ec:2.3.1.150;ec:2.3.1.155;ec:2.3.1.157;ec:2.3.1.16;ec:2.3.1.160;ec:2.3.1.161;ec:2.3.1.162;ec:2.3.1.163;ec:2.3.1.165;ec:2.3.1.167;ec:2.3.1.17;ec:2.3.…	0	Initializing
Initial			MNXM210	keto-phenylpyruvate		C9H7O3	163.15	-1	HAWKINSINURIA: 176; PHENYLKETONURIA (PKU): 135; TYROSINEMIA I: 49; TYROSINEMIA II: 66; TYROSINEMIA, TRANSIENT, OF THE NEWBORN: 318;3dmet:B00048;3dmet:B00496;beilstein:2207312;beilstein:2413207;beilstein:3944391;bigg:phpyr;biopath:Phenylpyruvate;brenda:BG28296;brenda:BG89230;cas:156-06-9;cas:5801-57-0;chebi:16815;chebi:18005;chebi:30851;chebi:32815;chemspider:20058468;chemspider:3784710;chemspider…	0	Initializing
Initial			MNXM211	L-citrulline zwitterion		C6H13N3O3	175.186	0	CARBAMOYL PHOSPHATE SYNTHETASE DEFICIENCY (CPS): 77; CITRULLINEMIA TYPE I. ASS: 92; CITRULLINEMIA TYPE II, ADULT-ONSET: 448; DELTA-PYRROLIDINE-5-CARBOXYLATE SYNTHASE DEFICIENCY: 474; HYPERLYSINEMIA II OR SACCHAROPINURIA: 424; HYPERORNITHINEMIA-HYPERAMMONEMIA-HOMOCITRULLINURIA [HHH-SYNDROME]: 215; N-ACETYLGLUTAMATE SYNTHETASE DEFICIENCY. NAGS DEFICIENCY: 243; NARP SYNDROME: 447; ORNITHINE TRANSCAR…	0	Initializing
Initial			MNXM212	adenosine		C10H13N5O4	267.241	0	3dmet:B01189;beilstein:624881;beilstein:93029;bigg:adn;biopath:Adenosine;brenda:BG850;cas:5536-17-4;cas:58-61-7;chebi:16335;chebi:45327;chemspider:18660726;chemspider:54923;drugbank:DB00194;drugbank:DB00640;ec:1.1.3.39;ec:2.7.1.20;ec:3.2.2.7;ec:3.3.1.1;ec:3.5.4.4;foodb:FDB003554;gmelin:53385;het:ADN;hmdb:HMDB00050;kegg:C00212;kegg:D06298;knapsack:C00007444;ligandbox:D00045;ligandbox:D06298;metacy…	0	Initializing
Initial			MNXM2124	alpha-formylglycine		C3H5NO3	103.077	0	beilstein:4366399;bigg:2amsa;brenda:BG17765;cas:5735-66-0;chebi:17740;chebi:37012;chebi:58671;chemspider:28;ec:1.1.1.276;foodb:FDB028313;hmdb:HMDB11602;kegg:C11822;metacyc:2-AMINOMALONATE-SEMIALDEHYDE;nikkaji:J769.998K;nugowiki:10327;pubchem:13986;pubchem:25244138;pubchem:29;seed:cpd08626	0	Initializing
Initial			MNXM2125	L-allothreonine zwitterion		C4H9NO3	119.119	0	3dmet:B01870;beilstein:1721645;bigg:athr-L;brenda:BG16510;brenda:BG19819;cas:24830-94-2;cas:28954-12-3;chebi:28718;chebi:58585;chemspider:89699;ec:4.1.2.48;ec:4.1.2.49;foodb:FDB023287;het:ALO;hmdb:HMDB04041;kegg:C05519;metacyc:L-ALLO-THREONINE;metlin:7007;nci:206283;nikkaji:J1.327G;nugowiki:3622;pdb-ccd:ALO;pdbechem:ALO;pubchem:6995276;pubchem:7864;pubchem:99289;seed:cpd03282;upa:UPC05519	0	Initializing
Initial			MNXM213	hypoxanthine		C5H4N4O	136.111	0	ASPHYXIA [DD]: 408; MOLYBDENIUM CO-FACTOR DEFICIENCY. SULFITE OXIDASE DEFICIENCY: 116; XANTHINURIA TYPE II: 483;3dmet:B00078;beilstein:5811;bigg:hxan;biopath:Hypoxanthine;brenda:BG20837;cas:68-94-0;chebi:17368;chemspider:768;drugbank:DB04076;ec:1.17.1.4;ec:2.4.2.44;ec:2.4.2.8;ec:3.2.2.12;ec:3.2.2.2;ec:3.2.2.26;ec:3.5.4.2;foodb:FDB003949;gmelin:464558;het:HPA;hmdb:HMDB00157;kegg:C00262;knapsack:C0…	0	Initializing
Initial			MNXM2138	N-acetyl-beta-D-glucosamine		C8H15NO6	221.208	0	beilstein:1247660;brenda:BG26052;cas:14131-68-1;cas:7512-17-6;chebi:28009;chemspider:22563;ec:2.7.1.162;foodb:FDB022253;gmelin:721281;het:NAG;hmdb:HMDB00803;kegg:C03878;metacyc:N-ACETYL-D-GLUCOSAMINE;metlin:5767;nikkaji:J419.924C;nugowiki:721;pdb-ccd:NAG;pdb:2FIK;pdb:2Q86;pdbechem:NAG;pubchem:24139;pubchem:6611;reaxys:1247660;seed:cpd02416	0	Initializing
Initial			MNXM215	alpha-D-glucose 6-phosphate(2-)		C6H11O9P	258.12	-2	3dmet:B01304;beilstein:1914852;biopath:alpha-D-Mannose_6-phosphate;brenda:BG22645;chebi:17665;chebi:58225;chemspider:10239175;drugbank:DB02007;ec:5.1.3.15;ec:5.4.2.2;ec:5.4.2.5;kegg:C00668;knapsack:C00007306;metacyc:ALPHA-GLC-6-P;nikkaji:J40.066A;pdb-ccd:G6P;pdbechem:G6P;pubchem:21604864;pubchem:3937;reactome:113782;reactome:30537;reactome:REACT_3817;reactome:REACT_5283;reactome_database_id_relea…	0	Initializing
Initial			MNXM216	nicotinamide		C6H6N2O	122.125	0	3dmet:B00044;beilstein:383619;bigg:ncam;biopath:Nicotinamide;brenda:BG23463;cas:98-92-0;chebi:17154;chemspider:911;drugbank:DB02701;ec:2.1.1.1;ec:2.4.2.12;ec:3.2.2.14;ec:3.2.2.5;ec:3.2.2.6;ec:3.5.1.19;foodb:FDB012485;gmelin:3336;het:NCA;hmdb:HMDB01406;kegg:C00153;knapsack:C00000209;ligandbox:D00036;metacyc:NIACINAMIDE;metlin:1497;nikkaji:J3.988H;nugowiki:1268;pdb-ccd:NCA;pdbechem:NCA;pubchem:3453…	0	Initializing
Initial			MNXM2172	1-methylnicotinamide		C7H9N2O	137.159	1	3dmet:B00512;bigg:1mncam;brenda:BG25203;cas:3106-60-3;chebi:16797;chemspider:444;ec:2.1.1.1;foodb:FDB022188;hmdb:HMDB00699;kegg:C02918;metacyc:CPD-396;metlin:5667;nikkaji:J66.624F;nugowiki:618;pubchem:457;pubchem:5841;reaxys:3540351;seed:cpd01866	0	Initializing
Initial			MNXM218	ethanolamine		C2H8NO	62.091	1	ETHANOLAMINOSIS: 132;3dmet:B01183;beilstein:505944;bigg:etha;biopath:Ethanolamine;brenda:BG15562;cas:141-43-5;chebi:16000;chebi:57603;chemspider:13835336;chemspider:392552;drugbank:DB03994;ec:1.4.3.8;ec:2.7.1.82;ec:2.7.8.29;ec:3.1.3.75;ec:3.5.1.99;ec:4.3.1.7;foodb:FDB000769;gmelin:1650;het:ETA;hmdb:HMDB00149;kegg:C00189;knapsack:C00007279;ligandbox:D05074;metacyc:ETHANOL-AMINE;metagene:HYPOPHOSPH…	0	Initializing
Initial			MNXM22	hydrogen peroxide		H2O2	34.015	0	beilstein:3587191;bigg:h2o2;biopath:Hydrogen_peroxide;brenda:BG28703;cas:14691-59-9;cas:7722-84-1;chebi:16240;chebi:29192;chebi:44785;chemspider:763;ec:1.1.3.10;ec:1.1.3.11;ec:1.1.3.12;ec:1.1.3.13;ec:1.1.3.15;ec:1.1.3.16;ec:1.1.3.17;ec:1.1.3.18;ec:1.1.3.19;ec:1.1.3.21;ec:1.1.3.23;ec:1.1.3.27;ec:1.1.3.29;ec:1.1.3.3;ec:1.1.3.37;ec:1.1.3.38;ec:1.1.3.39;ec:1.1.3.4;ec:1.1.3.40;ec:1.1.3.41;ec:1.1.3.42;…	0	Initializing
Initial			MNXM220	CDP(3-)		C9H12N3O11P2	400.153	-3	3dmet:B01162;bigg:cdp;biopath:Cytidine-5-prime-diphosphate;brenda:BG27664;cas:63-38-7;chebi:17239;chebi:58069;chemspider:16740259;chemspider:5902;drugbank:DB04555;ec:2.4.1.60;ec:2.7.1.108;ec:2.7.1.161;ec:2.7.1.174;ec:2.7.1.n5;ec:2.7.4.14;ec:2.7.4.25;ec:2.7.4.6;foodb:FDB022683;het:CDP;hmdb:HMDB01546;kegg:C00112;metacyc:CDP;metlin:6313;nikkaji:J150.290E;nugowiki:1400;pdb-ccd:CDP;pdbechem:CDF;pubche…	0	Initializing
Initial			MNXM221	phosphatidyl-L-serine(1-)		C8H11NO10PR2		-1	bigg:ps_SC;biopath:Phosphatidyl-L-serine;brenda:BG93259;brenda:BG93267;cas:8002-43-5;chebi:18303;chebi:58436;chemspider:13628254;drugbank:DB00144;ec:4.1.1.65;hmdb:HMDB14291;kegg:C02737;nugowiki:12954;pubchem:5698;pubchem:6323481;reactome:1500644;reactome:1500646;reactome:1602370;reactome:REACT_122462;reactome:REACT_123472;reactome:REACT_125107;reactome_database_id_release_44:1500644;reactome_data…	0	Initializing
Initial			MNXM2212	ammonioacetaldehyde		C2H6NO	60.075	1	3dmet:B01038;bigg:aacald;brenda:BG15486;cas:6542-88-7;chebi:17628;chebi:58213;ec:1.14.11.17;kegg:C06735;metacyc:CPD-1772;nikkaji:J24.178D;pdb-ccd:GLZ;pubchem:18706033;pubchem:8957;seed:cpd04122;upa:UPC06735	0	Initializing
Initial			MNXM2239	indole-3-acetamide		C10H10N2O	174.199	0	3dmet:B00485;beilstein:143368;bigg:iad;brenda:BG339;cas:879-37-8;chebi:16031;chemspider:386;ec:1.13.12.3;foodb:FDB000937;het:TSR;hmdb:HMDB29739;kegg:C02693;knapsack:C00000108;metacyc:CPD-237;nikkaji:J128.124K;nugowiki:28397;pdb-ccd:TSR;pubchem:397;pubchem:5661;seed:cpd01747	0	Initializing
Initial			MNXM224	myristoyl-CoA(4-)		C35H58N7O17P3S	973.858	-4	3dmet:B04857;bigg:tdcoa;biopath:Myristyl-CoA;brenda:BG16979;brenda:BG16981;cas:3130-72-1;chebi:15532;chebi:57385;chemspider:58623;drugbank:DB02180;ec:1.14.99.31;ec:1.14.99.32;ec:2.3.1.155;foodb:FDB022670;het:1IIC;hmdb:HMDB01521;kegg:C02593;lipid:LMFA07050008;lipidmaps:LMFA07050008;metacyc:TETRADECANOYL-COA;metlin:3707;nikkaji:J589.553G;nugowiki:1379;pubchem:24701373;pubchem:25244582;pubchem:5585;…	0	Initializing
Initial			MNXM225	UDP-N-acetyl-D-galactosamine		C17H25N3O17P2	605.338	-2	3dmet:B04647;beilstein:8530450;bigg:udpacgal;biopath:UDP-N-Acetylgalactosamine;brenda:BG36430;cas:7277-98-7;cas:None;chebi:16650;chebi:57847;chemspider:1134;foodb:FDB021933;hmdb:HMDB00304;kegg:C00203;metacyc:UDP-N-ACETYL-GALACTOSAMINE;metlin:5293;nikkaji:J443.675J;nugowiki:223;pdb-ccd:UD2;pubchem:1167;pubchem:3503;seed:cpd00175	0	Initializing
Initial			MNXM226	1-acyl-sn-glycerol 3-phosphate		C4H6O7PR		-2	bigg:1ag3p_SC;brenda:BG92849;chebi:16975;chebi:57970;ec:2.3.1.15;ec:2.3.1.51;kegg:C00681;metacyc:ACYL-SN-GLYCEROL-3P;pubchem:3950;seed:cpd00517;upa:UPC00681	0	Initializing
Initial			MNXM2276	pseudouridine 5'-phosphate(2-)		C9H11N2O9P	322.165	-2	3dmet:B01399;bigg:psd5p;brenda:BG84652;cas:1157-60-4;chebi:18116;chebi:58380;chemspider:388535;ec:2.7.1.83;ec:4.2.1.70;foodb:FDB022525;het:PSU;hmdb:HMDB01271;kegg:C01168;metacyc:PSEUDOURIDINE-5-P;nikkaji:J2.731.765K;nugowiki:1139;pdb-ccd:PSU;pubchem:25245232;pubchem:439424;pubchem:4395;seed:cpd00859	0	Initializing
Initial			MNXM2288	taurocholate		C26H44NO7S	514.695	-1	3dmet:B04981;beilstein:2956951;beilstein:3919947;bigg:tchola;biopath:Taurocholate;brenda:BG14064;cas:59005-70-8;cas:81-24-3;cas:86386-60-9;chebi:28865;chebi:36257;chemspider:13628160;chemspider:13628166;chemspider:389467;chemspider:7827717;drugbank:DB04348;foodb:FDB012335;foodb:FDB022301;foodb:FDB022320;het:1AQL;hmdb:HMDB00036;hmdb:HMDB00889;hmdb:HMDB00922;kegg:C05122;lipid:LMST05040001;lipidmaps…	0	Initializing
Initial			MNXM229	choline phosphate		C5H13NO4P	182.135	-1	3dmet:B00141;beilstein:1784889;bigg:cholp;biopath:O-Phosphocholine;brenda:BG87895;cas:107-73-3;cas:3616-04-4;chebi:18132;chebi:295975;chemspider:2578067;chemspider:989;drugbank:DB03945;ec:2.7.1.32;ec:2.7.7.15;ec:3.1.3.75;ec:3.1.4.12;ec:3.1.4.3;ec:3.1.4.38;ec:3.6.1.53;foodb:FDB022692;gmelin:2594827;het:PC;hmdb:HMDB01565;kegg:C00588;knapsack:C00007299;metacyc:PHOSPHORYL-CHOLINE;metlin:6326;nikkaji:…	0	Initializing
Initial			MNXM23	pyruvate		C3H3O3	87.054	-1	100; 109; 113; 135; 176; 181; 24; 318; 319; 333; 374; 383; 49; 510; 66;3dmet:B00006;beilstein:3587721;beilstein:506211;bigg:pyr;biopath:Pyruvate;bnice:C14;brenda:BG17694;cas:127-17-3;cas:57-60-3;chebi:15361;chebi:32816;chemspider:1031;chemspider:96901;drugbank:DB00119;ec:1.1.1.27;ec:1.1.1.28;ec:1.1.1.38;ec:1.1.1.39;ec:1.1.1.40;ec:1.1.1.83;ec:1.1.99.6;ec:1.1.99.7;ec:1.2.1.51;ec:1.2.3.3;ec:1.2.3.6;…	0	Initializing
Initial			MNXM231	L-isoleucine zwitterion		C6H13NO2	131.173	0	3dmet:B01236;beilstein:1721792;beilstein:4660432;bigg:ile-L;biopath:L-Isoleucine;brenda:BG22459;cas:73-32-5;chebi:17191;chebi:32604;chebi:32605;chebi:58045;chemspider:6067;drugbank:DB00167;ec:1.14.13.117;ec:1.14.13.118;ec:2.6.1.32;ec:2.6.1.42;ec:6.1.1.5;foodb:FDB012397;gmelin:1064207;gmelin:486381;het:ILE;hmdb:HMDB00172;kegg:C00407;knapsack:C00001374;ligandbox:D00065;lipidmaps:LMFA01100047;metacy…	0	Initializing
Initial			MNXM2320	2-deoxy-D-ribose 5-phosphate(2-)		C5H9O7P	212.095	-2	3dmet:B04714;beilstein:3670922;bigg:2dr5p;brenda:BG34541;cas:102916-66-5;chebi:16132;chebi:57651;ec:4.1.2.4;ec:5.4.2.7;kegg:C00673;metacyc:DEOXY-RIBOSE-5P;nikkaji:J993.340I;pdb-ccd:AAB;pdbechem:DRZ;pubchem:3942;upa:UPC00673	0	Initializing
Initial			MNXM233	butanoyl-CoA		C25H38N7O17P3S	833.592	-4	3dmet:B04638;bigg:btcoa;biopath:Butanoyl-CoA;brenda:BG71589;cas:2140-48-9;chebi:15517;chebi:22954;chebi:57371;chemspider:260;ec:1.2.1.57;ec:1.3.1.86;ec:1.3.8.1;ec:1.3.99.2;ec:2.3.1.19;ec:2.3.3.7;ec:2.8.3.9;ec:4.1.1.94;ec:4.1.1.n2;ec:5.4.99.13;foodb:FDB022419;hmdb:HMDB01088;kegg:C00136;metacyc:BUTYRYL-COA;metlin:5996;nikkaji:J363.721B;nugowiki:979;pubchem:25244513;pubchem:265;pubchem:3436;reactome…	0	Initializing
Initial			MNXM234	dUMP		C9H11N2O8P	306.166	-2	3dmet:B01231;beilstein:4011255;bigg:dump;biopath:2-prime-Deoxyuridine-5-prime-phosphate;brenda:BG27436;cas:964-26-1;chebi:17622;chebi:246422;chemspider:18555972;chemspider:58574;drugbank:DB03800;ec:2.1.1.148;ec:2.1.1.45;ec:3.5.4.12;ec:3.5.4.30;ec:3.6.1.23;foodb:FDB022604;gmelin:338416;het:DU;hmdb:HMDB01409;kegg:C00365;knapsack:C00019282;metacyc:DUMP;metlin:6225;nikkaji:J298.569A;nugowiki:1271;pdb…	0	Initializing
Initial			MNXM235	orotate		C5H3N2O4	155.088	-1	126; 17; 189; 215; 243; 25; 383; 60; 61; 92;3dmet:B00083;beilstein:3651747;beilstein:383901;bigg:orot;biopath:Orotate;brenda:BG20827;cas:65-86-1;cas:73-97-2;chebi:16742;chebi:30839;chemspider:942;drugbank:DB02262;ec:1.3.1.14;ec:1.3.1.15;ec:1.3.3.1;ec:1.3.5.2;ec:1.3.98.1;ec:1.3.99.11;ec:2.4.2.10;foodb:FDB012327;gmelin:101990;gmelin:464718;het:ORO;hmdb:HMDB00226;kegg:C00295;knapsack:C00007300;knaps…	0	Initializing
Initial			MNXM2351	biotinyl-5'-AMP		C20H27N7O9PS	572.509	-1	3dmet:B05138;bigg:btamp;brenda:BG10349;cas:4130-20-5;chebi:3110;chebi:62414;chemspider:389681;foodb:FDB023336;hmdb:HMDB04220;kegg:C05921;metacyc:BIO-5-AMP;nikkaji:J734.022B;nugowiki:3801;pdb-ccd:BT5;pubchem:25203451;pubchem:440839;pubchem:8209;reaxys:20733000;seed:cpd03517	0	Initializing
Initial			MNXM23586	octanoyl-[acyl-carrier protein]		C9H18OS	174.304	0	bigg:ocACP;brenda:BG93229;chebi:7725;kegg:C05752;lipid:LMFA07060010;lipidmaps:LMFA07060010;metacyc:Octanoyl-ACPs;pubchem:24701403;pubchem:8047;seed:cpd11470;upa:UPC05752	0	Initializing
Initial			MNXM236	stearate		C18H35O2	283.469	-1	3dmet:B01462;beilstein:3590530;beilstein:608585;bigg:ocdca;cas:57-11-4;cas:646-29-7;chebi:25629;chebi:28842;chemspider:2298422;chemspider:5091;drugbank:DB03193;foodb:FDB002941;gmelin:11738;gmelin:344065;het:STE;hmdb:HMDB00827;kegg:C01530;knapsack:C00001238;knapsack:C00032087;ligandbox:D00119;lipid:LMFA01010018;lipidbank:DFA0018;lipidmaps:LMFA01010018;metacyc:STEARIC_ACID;metlin:189;nikkaji:J1.379…	0	Initializing
Initial			MNXM23683	Hexanoyl-[acp]		C7H14OS	146.25	0	bigg:hexACP;brenda:BG92774;cas:7783-08-6;kegg:C05749;lipidmaps:LMFA07060039;metacyc:Hexanoyl-ACPs;pubchem:24701432;pubchem:8044;seed:cpd11472	0	Initializing
Initial			MNXM237	10-formyltetrahydrofolate		C20H21N7O7	471.423	-2	3dmet:B04652;beilstein:101559;bigg:10fthf;biopath:10-Formyl-5,6,7,8-tetrahydrofolate;brenda:BG36253;cas:2800-34-2;chebi:15637;chebi:57454;chemspider:109092;ec:1.5.1.6;ec:2.1.2.13;ec:2.1.2.2;ec:2.1.2.3;ec:2.1.2.n1;ec:3.5.1.10;ec:3.5.4.9;ec:6.3.4.3;foodb:FDB022345;hmdb:HMDB00972;kegg:C00234;knapsack:C00007251;metacyc:10-FORMYL-THF;metlin:5912;nikkaji:J356.348K;nugowiki:873;pubchem:122347;pubchem:35…	0	Initializing
Initial			MNXM23766	trans-Oct-2-enoyl-[acp]		C9H16OS	172.288	0	bigg:toct2eACP;brenda:BG93519;cas:7783-08-6;kegg:C05751;lipidmaps:LMFA07060009;metacyc:2-Octenoyl-ACPs;pubchem:24701402;pubchem:8046;seed:cpd11471	0	Initializing
Initial			MNXM2378	glyceraldehyde 3-phosphate(2-)		C3H5O6P	168.042	-2	beilstein:1725008;bigg:g3p;brenda:BG17970;cas:142-10-9;cas:591-59-3;chebi:17138;chebi:58027;drugbank:DB02263;ec:2.2.1.3;ec:4.2.1.20;kegg:C00661;knapsack:C00007285;nikkaji:J476.203G;pubchem:3930;reaxys:1876301;seed:cpd00102;upa:UPC00661	0	Initializing
Initial			MNXM238	3-methyl-2-oxobutanoate		C5H7O3	115.107	-1	3dmet:B00039;bigg:3mob;biopath:3-Methyl-2-oxobutanoate;brenda:BG36337;cas:759-05-7;chebi:11851;chebi:16530;chemspider:4375810;chemspider:48;drugbank:DB04074;ec:1.1.1.84;ec:1.2.1.25;ec:1.4.1.23;ec:1.4.1.8;ec:2.1.2.11;ec:2.3.3.13;ec:2.6.1.32;ec:2.6.1.42;ec:2.6.1.66;ec:4.1.2.12;ec:4.2.1.9;foodb:FDB012250;het:KIV;hmdb:HMDB00019;kegg:C00141;knapsack:C00007623;lipid:LMFA01020274;lipidbank:DFA0388;lipid…	0	Initializing
Initial			MNXM23842	trans-Dodec-2-enoyl-[acp]		C13H24OS	228.394	0	bigg:tddec2eACP;cas:7783-08-6;kegg:C05758;lipidmaps:LMFA07060016;metacyc:Dodec-2-enoyl-ACPs;pubchem:24701409;pubchem:8053;seed:cpd11469	0	Initializing
Initial			MNXM242	D-ribose		C5H10O5	150.13	0	3dmet:B04636;beilstein:1904878;beilstein:1904879;beilstein:1904880;beilstein:1904882;beilstein:8977514;bigg:rib-D;biopath:alpha-D-Ribofuranose;brenda:BG20410;brenda:BG20411;cas:13221-22-2;cas:50-69-1;chebi:16988;chebi:46997;chebi:47000;chebi:47004;chebi:47005;chebi:47013;chebi:6178;chemspider:389751;chemspider:5341884;chemspider:5360181;chemspider:5575;chemspider:8172289;drugbank:DB01936;ec:1.1.1…	0	Initializing
Initial			MNXM24297	trans-Tetradec-2-enoyl-[acp]		C15H28OS	256.447	0	bigg:tmrs2eACP;cas:7783-08-6;kegg:C05760;lipidmaps:LMFA07060018;metacyc:Tetradec-2-enoyl-ACPs;pubchem:24701411;pubchem:8055;seed:cpd11467	0	Initializing
Initial			MNXM243	3',5'-cyclic AMP(1-)		C10H11N5O6P	328.198	-1	3dmet:B01289;beilstein:52645;bigg:camp;biopath:Adenosine-3-prime,5-prime-monophosphate_(cyclic);brenda:BG664;cas:60-92-4;chebi:17489;chebi:58165;chemspider:5415746;chemspider:5851;drugbank:DB02527;ec:3.1.4.53;ec:4.6.1.1;foodb:FDB001497;het:CMP;hmdb:HMDB00058;kegg:C00575;knapsack:C00001497;metacyc:CAMP;metlin:5120;nikkaji:J4.811I;nugowiki:42;pdb-ccd:CMP;pdbechem:CMP;pubchem:3854;pubchem:6076;pubch…	0	Initializing
Initial			MNXM2440	ubiquinone-9		C54H82O4	795.226	0	3dmet:B01523;beilstein:1900081;brenda:BG20080;cas:303-97-9;chebi:18160;chemspider:4444118;ec:2.1.1.64;foodb:FDB013229;hmdb:HMDB06707;kegg:C01967;knapsack:C00007442;lipid:LMPR02010004;lipidbank:VCQ0002;lipidbank:VCQ0004;lipidmaps:LMPR02010004;metacyc:UBIQUINONE-9;nci:226993;nikkaji:J11.404I;nugowiki:5832;pubchem:5068;pubchem:5280473;pubchem:7850615;seed:cpd01351	0	Initializing
Initial			MNXM245	L-glutamic 5-semialdehyde zwitterion		C5H9NO3	131.13	0	3dmet:B00252;beilstein:1704370;bigg:glu5sa;biopath:L-Glutamate_5-semialdehyde;brenda:BG21312;cas:496-92-4;cas:None;chebi:17232;chebi:58066;chemspider:167744;ec:1.2.1.41;ec:2.6.1.13;foodb:FDB022847;hmdb:HMDB02104;kegg:C01165;knapsack:C00007475;metacyc:L-GLUTAMATE_GAMMA-SEMIALDEHYDE;metlin:6488;nikkaji:J40.076I;nugowiki:1687;pubchem:193305;pubchem:25245270;pubchem:4392;reactome:31339;reactome:REACT…	0	Initializing
Initial			MNXM24502	trans-Hex-2-enoyl-[acp]		C7H12OS	144.235	0	bigg:thex2eACP;cas:7783-08-6;kegg:C05748;lipidmaps:LMFA07060007;metacyc:Hex-2-enoyl-ACPs;pubchem:24701400;pubchem:8043;seed:cpd11473	0	Initializing
Initial			MNXM2454	1-deoxy-D-xylulose		C5H10O4	134.13	0	bigg:dxyl;brenda:BG20389;cas:60299-43-6;chebi:28354;chemspider:17216098;chemspider:330;foodb:FDB022537;hmdb:HMDB01292;kegg:C06257;knapsack:C00018095;metacyc:CPD-1093;metlin:6138;nikkaji:J1.514.952C;nugowiki:1155;pubchem:12444984;pubchem:337;pubchem:8496;seed:cpd03738	0	Initializing
Initial			MNXM24578	3-oxopalmitoyl-[acyl-carrier protein]		C17H32O2S	300.5	0	bigg:3opalmACP;brenda:BG94732;cas:7783-08-6;chebi:1639;kegg:C05762;lipid:LMFA07060019;lipidmaps:LMFA07060019;metacyc:3-oxo-palmitoyl-ACPs;pubchem:24701412;pubchem:8057;seed:cpd11485	0	Initializing
Initial			MNXM247	L-prolyl-tRNA(Pro)		RC5H8NO			bigg:protrna;brenda:BG93153;chebi:29154;kegg:C02702;metacyc:Charged-PRO-tRNAs;pubchem:5665;reactome:379745;reactome:379746;reactome:REACT_17288;reactome:REACT_23357;reactome_database_id_release_44:379745;reactome_database_id_release_44:379746;seed:cpd12164	0	Initializing
Initial			MNXM2474	2-deoxy-D-ribose		C5H10O4	134.13	0	brenda:BG20399;cas:533-67-5;chebi:27816;chebi:28816;chemspider:10330;kegg:C02783;metacyc:2-DEOXYRIBOSE;nikkaji:J1.258.638H;pdbechem:2DR;pubchem:10786;pubchem:5734;reaxys:1721978;seed:cpd01796;wikipedia:Deoxyribose	0	Initializing
Initial			MNXM248	a triacylglycerol		C6H5O6R3		0	bigg:triglyc_SC;biopath:Triacylglycerol_(Triglyceride);brenda:BG93352;chebi:17855;ec:2.3.1.20;ec:3.1.1.3;ec:3.1.1.34;ec:3.1.1.79;kegg:C00422;lipid:LMGL0301;lipidmaps:LMGL03010000;metacyc:Triacylglycerols;pubchem:24701469;pubchem:3712;reactome:1500594;reactome:163438;reactome:549167;reactome:REACT_125604;reactome:REACT_22886;reactome:REACT_4843;reactome_database_id_release_44:1500594;reactome_data…	0	Initializing
Initial			MNXM25	succinate(2-)		C4H4O4	116.072	-2	FEEDING: AMINO ACID FORMULA [DD]: 341; SHORT CHAIN ACYL-COA DEHYDROGENASE DEFICIENCY (SCAD): 40;3dmet:B00012;beilstein:1754069;beilstein:1863859;beilstein:3904279;bigg:succ;biopath:Succinate;brenda:BG19270;cas:110-15-6;cas:56-14-4;chebi:15741;chebi:30031;chebi:30779;chemspider:1078;chemspider:140973;drugbank:DB00139;ec:1.14.11.1;ec:1.14.11.10;ec:1.14.11.11;ec:1.14.11.12;ec:1.14.11.13;ec:1.14.11.1…	0	Initializing
Initial			MNXM252	(S)-dihydroorotate		C5H5N2O4	157.104	-1	3dmet:B01220;beilstein:83957;bigg:dhor-S;biopath:(S)-4,5-Dihydroorotate;brenda:BG20956;cas:155-54-4;cas:5988-19-2;chebi:17025;chebi:30864;chemspider:388355;chemspider:4573876;ec:1.3.1.14;ec:1.3.1.15;ec:1.3.3.1;ec:1.3.5.2;ec:1.3.98.1;ec:1.3.99.11;ec:3.5.2.3;foodb:FDB023149;gmelin:1473795;gmelin:1484350;het:DOR;hmdb:HMDB03349;kegg:C00337;knapsack:C00007302;metacyc:DI-H-OROTATE;metlin:6899;nikkaji:J…	0	Initializing
Initial			MNXM25221	decanoyl-[acyl-carrier protein]		C11H22OS	202.357	0	bigg:dcaACP;brenda:BG92725;chebi:4349;kegg:C05755;lipid:LMFA07060013;lipidmaps:LMFA07060013;metacyc:Decanoyl-ACPs;pubchem:24701406;pubchem:8050;seed:cpd11474	0	Initializing
Initial			MNXM25370	(R)-3-Hydroxyhexanoyl-[acp]		C7H14O2S	162.25	0	bigg:3hhexACP;cas:7783-08-6;kegg:C05747;lipidmaps:LMFA07060006;metacyc:R-3-hydroxyhexanoyl-ACPs;pubchem:24701399;pubchem:8042;seed:cpd11479	0	Initializing
Initial			MNXM2555	pimelate(2-)		C7H10O4	158.152	-2	ZELLWEGER SYNDROME: 36;3dmet:B00476;beilstein:1210024;beilstein:3905193;bigg:pime;brenda:BG24164;cas:111-16-0;chebi:17774;chebi:24515;chebi:30531;chebi:36165;chemspider:376;chemspider:4411088;drugbank:DB01856;ec:6.2.1.14;foodb:FDB022283;gmelin:1449709;gmelin:261058;gmelin:363895;het:PML;hmdb:HMDB00857;kegg:C02656;knapsack:C00001199;lipid:LMFA01170051;lipidmaps:LMFA01170051;metacyc:CPD-205;metagen…	0	Initializing
Initial			MNXM256	thiamine diphosphate		C12H16N4O7P2S	422.291	-2	3dmet:B01146;beilstein:3577792;beilstein:4168438;bigg:thmpp;biopath:Thiamine_diphosphate;brenda:BG3706;cas:136-09-4;cas:154-87-0;chebi:45931;chebi:58937;chebi:9532;chemspider:1100;chemspider:13082024;ec:1.2.1.58;ec:1.2.2.2;ec:1.2.3.3;ec:1.2.4.1;ec:1.2.4.2;ec:1.2.4.4;ec:1.2.7.1;ec:1.2.7.10;ec:1.2.7.3;ec:1.2.7.8;ec:1.2.7.9;ec:2.2.1.1;ec:2.2.1.3;ec:2.2.1.4;ec:2.2.1.5;ec:2.2.1.6;ec:2.2.1.7;ec:2.3.3.1…	0	Initializing
Initial			MNXM25602	3-Oxohexanoyl-[acp]		C7H12O2S	160.234	0	bigg:3ohexACP;brenda:BG94758;cas:7783-08-6;kegg:C05746;lipidmaps:LMFA07060005;metacyc:3-oxo-hexanoyl-ACPs;pubchem:24701398;pubchem:8041;seed:cpd11486	0	Initializing
Initial			MNXM2563	tetrahydropteroyltri-L-glutamate(4-)		C29H33N9O12	699.625	-4	bigg:hpglu;bigg:thglu;brenda:BG15105;brenda:BG88660;chebi:17420;chebi:26920;chebi:58140;chemspider:17625690;ec:2.1.1.14;foodb:FDB028919;hmdb:HMDB12290;kegg:C04144;metacyc:CPD-1301;metacyc:CPD-9021;nikkaji:J2.747.003C;nugowiki:11015;pubchem:16722112;pubchem:45479706;pubchem:6829;seed:cpd02555;upa:UPC04144	0	Initializing
Initial			MNXM257	dTMP		C10H13N2O8P	320.193	-2	3dmet:B01230;beilstein:3916216;beilstein:4159138;beilstein:47541;beilstein:764603;beilstein:7727735;bigg:dtmp;biopath:2-prime-Deoxythymidine-5-prime-phosphate;brenda:BG1170;brenda:BG1171;brenda:BG73743;cas:365-07-1;chebi:17013;chebi:26999;chebi:42112;chebi:46960;chemspider:10239189;chemspider:9319;drugbank:DB01643;ec:2.1.1.148;ec:2.1.1.45;ec:2.7.1.21;ec:2.7.4.12;ec:2.7.4.9;ec:3.1.3.35;foodb:FDB02…	0	Initializing
Initial			MNXM2576	(3R)-3-Hydroxypalmitoyl-[acyl-carrier protein]		C16H31O2SR			bigg:3hpalmACP;brenda:BG92793;kegg:C04633;pubchem:7222;seed:cpd11481	0	Initializing
Initial			MNXM258	D-erythrose 4-phosphate(2-)		C4H7O7P	198.068	-2	3dmet:B04660;beilstein:1710821;beilstein:9129751;bigg:e4p;biopath:D-Erythrose_4-phosphate;brenda:BG59851;brenda:BG91980;cas:585-18-2;chebi:16897;chebi:27508;chebi:48153;chemspider:109096;chemspider:4573609;drugbank:DB03937;ec:1.14.99.40;ec:1.2.1.72;ec:2.2.1.1;ec:2.2.1.2;ec:2.5.1.54;ec:4.1.2.22;foodb:FDB001614;het:E4P;hmdb:HMDB01321;kegg:C00279;kegg:C03109;knapsack:C00007472;metacyc:ERYTHROSE-4P;m…	0	Initializing
Initial			MNXM259	guanine		C5H5N5O	151.126	0	3dmet:B00067;beilstein:147911;bigg:gua;biopath:Guanine;brenda:BG20891;cas:73-40-5;chebi:16235;chemspider:744;drugbank:DB02377;ec:2.4.2.15;ec:2.4.2.8;ec:3.5.4.3;ec:3.6.3.37;foodb:FDB004222;gmelin:431879;het:GUN;hmdb:HMDB00132;kegg:C00242;knapsack:C00001501;metacyc:GUANINE;metagene:48;metlin:315;nikkaji:J9.344K;nugowiki:92;pdb-ccd:GUN;pdbechem:GUN;pubchem:3541;pubchem:764;reactome:83956;reactome:RE…	0	Initializing
Initial			MNXM25932	palmitoyl-[acyl-carrier protein]		C17H34OS	286.516	0	brenda:BG92773;chebi:5697;kegg:C05764;lipid:LMFA07060040;lipidmaps:LMFA07060040;metacyc:Palmitoyl-ACPs;pubchem:24701433;pubchem:8059;seed:cpd11476	0	Initializing
Initial			MNXM2598	2',3'-cyclic AMP		C10H11N5O6P	328.198	-1	3dmet:B01564;beilstein:55095;bigg:23camp;brenda:BG667;cas:634-01-5;chebi:27844;chebi:60879;chemspider:1947;chemspider:5360405;foodb:FDB028321;hmdb:HMDB11616;kegg:C02353;metacyc:CPD-3707;nikkaji:J205.905C;nugowiki:10341;pdb-ccd:ACK;pdbechem:ACK;pubchem:2024;pubchem:5400;pubchem:6992262;reaxys:3723250;seed:cpd01570	0	Initializing
Initial			MNXM26	acetate		C2H3O2	59.044	-1	AROMATIC L-AMINO ACID DECARBOXYLASE DEFICIENCY: 354; ARTEFACTS-BACTERIAL CONTAMINATION, EXCRETION OF ORGANIC ACIDS (ARTEFACTS) [DD]: 348; BETA-KETOTHIOLASE DEFICIENCY: 5; BLUE DIAPER SYNDROME: 300; DOPA-RESPONSIVE DYSTONIA: 451; HARTNUP DISEASE. BEHAVIORAL DISTURBANCES, REVERSIBLE: 175; HAWKINSINURIA: 176; HYPERPHENYLALANIEMIA DUE TO GUANOSINE TRIPHOSPHATE CYCLOHYDROLASE DEFICIENCY: 355; HYPERPHE…	0	Initializing
Initial			MNXM260	L-kynurenine zwitterion		C10H12N2O3	208.214	0	HYPERKYNURENINURIA: 371; LIVER DISEASE, LIVER FAILURE, UNSPECIFIC: 264; TRYPTOPHANURIA: 425;3dmet:B01218;bigg:Lkynr;biopath:L-Kynurenine;brenda:BG84647;cas:2922-83-0;cas:343-65-7;chebi:16946;chebi:28683;chebi:57959;chebi:67008;chebi:67010;chemspider:141580;drugbank:DB02070;ec:1.14.13.9;ec:2.6.1.63;ec:2.6.1.7;ec:3.5.1.9;ec:3.7.1.3;foodb:FDB022181;het:KYN;hmdb:HMDB00684;kegg:C00328;kegg:C01718;knap…	0	Initializing
Initial			MNXM2608	3-beta-D-galactosyl-sn-glycerol		C9H18O8	254.234	0	3dmet:B05016;bigg:ggl;brenda:BG27977;cas:16232-91-0;chebi:15754;chebi:24168;chemspider:3507968;chemspider:570889;ec:3.1.1.26;foodb:FDB018063;foodb:FDB024079;hmdb:HMDB06790;hmdb:HMDB38664;kegg:C05401;knapsack:C00019351;metacyc:3-B-D-GALACTOSYL-SN-GLYCEROL;nikkaji:J362.297E;nugowiki:37321;nugowiki:5915;pdb-ccd:RGG;pubchem:4302177;pubchem:656504;pubchem:7768;seed:cpd03197	0	Initializing
Initial			MNXM26095	3-Oxotetradecanoyl-[acp]		C15H28O2S	272.447	0	bigg:3omrsACP;cas:7783-08-6;kegg:C05759;lipidmaps:LMFA07060017;metacyc:3-oxo-myristoyl-ACPs;pubchem:24701410;pubchem:8054;seed:cpd11491	0	Initializing
Initial			MNXM261	3-phosphonato-D-glyceroyl phosphate(4-)		C3H4O10P2	262.005	-4	3dmet:B01197;bigg:13dpg;biopath:1,3-Diphospho-D-glycerate;brenda:BG18032;brenda:BG87317;cas:1981-49-3;cas:38168-82-0;cas:None;chebi:16001;chebi:57604;chemspider:19698372;chemspider:663;ec:1.2.1.12;ec:1.2.1.13;ec:1.2.1.59;ec:2.7.1.106;ec:2.7.2.10;ec:2.7.2.3;ec:5.4.2.4;foodb:FDB022524;hmdb:HMDB01270;kegg:C00236;knapsack:C00019552;metacyc:DPG;nikkaji:J40.060B;nugowiki:1138;pdb-ccd:X15;pubchem:234056…	0	Initializing
Initial			MNXM2617	4-guanidiniumylbutanamide(1+)		C5H13N4O	145.183	1	3dmet:B00537;bigg:4gudbd;biopath:4-Guanidinobutanamide;brenda:BG20640;cas:4210-97-3;chebi:18062;chebi:58365;ec:1.13.12.1;kegg:C03078;metacyc:4-GUANIDO-BUTYRAMIDE;nikkaji:J9.619I;pubchem:25243936;pubchem:5976;seed:cpd01973	0	Initializing
Initial			MNXM2623	5-methyltetrahydropteroyltri-L-glutamate(4-)		C30H35N9O12	713.652	-4	bigg:5mthglu;bigg:mhpglu;brenda:BG15698;chebi:17614;chebi:58207;chebi:63907;chemspider:17625689;ec:2.1.1.14;foodb:FDB028831;hmdb:HMDB12177;kegg:C04489;metacyc:CPD-1302;nikkaji:J2.751.522C;nugowiki:10902;pubchem:16722111;pubchem:7108;seed:cpd02738;upa:UPC04489	0	Initializing
Initial			MNXM263	2-oxoadipate(2-)		C6H6O5	158.109	-2	3dmet:B00088;bigg:2oxoadp;biopath:2-Oxoadipate;brenda:BG23647;cas:3184-35-8;chebi:15753;chebi:57499;chemspider:19951093;chemspider:70;ec:1.1.1.172;ec:1.1.1.286;ec:1.1.1.87;ec:2.6.1.39;foodb:FDB003362;hmdb:HMDB00225;kegg:C00322;knapsack:C00000770;lipidmaps:LMFA01170121;metacyc:2K-ADIPATE;metlin:5234;nikkaji:J39.063A;nugowiki:162;pubchem:23615192;pubchem:3616;pubchem:71;pubchem:85291450;reactome:11…	0	Initializing
Initial			MNXM264	4-coumaroyl-CoA		C30H38N7O18P3S	909.645	-4	3dmet:B04651;beilstein:6047295;bigg:4cmcoa;bigg:coucoa;brenda:BG36491;cas:119785-99-8;cas:None;chebi:15499;chebi:57355;ec:2.3.1.133;ec:2.3.1.153;ec:2.3.1.170;ec:2.3.1.173;ec:2.3.1.211;ec:2.3.1.212;ec:2.3.1.215;ec:2.3.1.218;ec:2.3.1.219;ec:2.3.1.64;ec:2.3.1.74;ec:2.3.1.95;ec:2.3.1.n9;ec:6.2.1.12;kegg:C00223;knapsack:C00007280;metacyc:P-COUMAROYL-COA;nikkaji:J796.717I;pubchem:25244633;pubchem:3523;…	0	Initializing
Initial			MNXM2645	S-Methyl butanethioate		C5H10OS	118.197	0	bigg:butACP;brenda:BG92684;cas:2432-51-1;cas:7783-08-6;chemspider:56225;foodb:FDB003211;hmdb:HMDB31191;kegg:C05745;lipidmaps:LMFA07060004;metacyc:Butanoyl-ACPs;nugowiki:29849;pubchem:24701397;pubchem:62444;pubchem:8040;seed:cpd11464	0	Initializing
Initial			MNXM266	dCMP(2-)		C9H12N3O7P	305.181	-2	3dmet:B01198;beilstein:4271949;bigg:dcmp;biopath:2-prime-Deoxycytidine-5-prime-phosphate;brenda:BG27589;brenda:BG27590;cas:1032-65-1;chebi:15918;chebi:57566;chemspider:13343;chemspider:5414501;drugbank:DB03798;ec:2.1.1.54;ec:2.1.2.8;ec:2.7.1.74;ec:2.7.4.14;ec:2.7.4.25;ec:3.5.4.12;ec:3.6.1.12;foodb:FDB022488;gmelin:538196;het:DC;hmdb:HMDB01202;kegg:C00239;metacyc:DCMP;metlin:6078;nikkaji:J14.407J;…	0	Initializing
Initial			MNXM26616	3-Oxodecanoyl-[acp]		C11H20O2S	216.34	0	bigg:3odecACP;brenda:BG94730;cas:7783-08-6;kegg:C05753;lipidmaps:LMFA07060011;metacyc:3-oxo-decanoyl-ACPs;pubchem:24701404;pubchem:8048;seed:cpd11487	0	Initializing
Initial			MNXM268	L-2-aminoadipate		C6H10NO4	160.148	-1	2-KETOADIPIC ACIDEMIA: 34; ARTEFACTS-PHARMACEUTICAL PRODUCTS, INTERFERENCE IN AMINOACID AND ORGANIC ACID ANALYSIS [DD]: 347;3dmet:B01358;beilstein:1724347;beilstein:1724348;beilstein:1724349;beilstein:1773077;bigg:L2aadp;biopath:L-2-Aminoadipate;brenda:BG22033;brenda:BG22035;cas:1118-90-7;cas:542-32-5;cas:7620-28-2;chebi:17082;chebi:37023;chebi:37024;chebi:37025;chebi:58672;chemspider:456;chemspi…	0	Initializing
Initial			MNXM2687	L-4-hydroxyglutamate semialdehyde		C5H9NO4	147.129	0	3dmet:B01917;beilstein:1706756;bigg:4hglusa;biopath:L-4-Hydroxyglutamate_semialdehyde;chebi:27809;chebi:62637;chemspider:389693;foodb:FDB023970;hmdb:HMDB06556;kegg:C05938;metacyc:L-4-HYDROXYGLUTAMATE_SEMIALDEHYDE;nikkaji:J2.760.771C;nugowiki:5681;pubchem:25201126;pubchem:440851;pubchem:8224;seed:cpd03530	0	Initializing
Initial			MNXM27	Na(+)		Na	22.99	1	103; 235; 239; 284; 296; 321; 408; 414; 420; 421; 428; 444; 45; 458; 47; 486; 487; 95; 96; 98;bigg:na1;brenda:BG28856;cas:17341-25-2;cas:7440-23-5;chebi:29101;chemspider:899;ec:3.6.3.15;ec:3.6.3.7;ec:3.6.3.9;foodb:FDB003523;gmelin:15196;het:NA;hmdb:HMDB00588;kegg:C01330;metacyc:NA+;metagene:131;metlin:3192;nikkaji:J1.292K;nugowiki:507;pdb-ccd:NA;pdbechem:NA;pubchem:4541;pubchem:923;reactome:28724…	0	Initializing
Initial			MNXM270	riboflavin		C17H20N4O6	376.364	0	3dmet:B01201;beilstein:4924198;beilstein:97831;bigg:ribflv;brenda:BG7793;cas:83-88-5;chebi:17015;chebi:57986;chemspider:108964;chemspider:431981;drugbank:DB00140;ec:1.5.1.30;ec:1.5.1.41;ec:1.6.5.8;ec:2.5.1.9;ec:2.7.1.161;ec:2.7.1.26;ec:2.7.1.42;ec:3.5.99.1;foodb:FDB012160;het:RBF;hmdb:HMDB00244;kegg:C00255;knapsack:C00001552;ligandbox:D00050;metacyc:RIBOFLAVIN;metlin:5249;nikkaji:J3.876H;nugowiki…	0	Initializing
Initial			MNXM27066	(R)-3-Hydroxydodecanoyl-[acp]		C13H26O2S	246.409	0	bigg:3hddecACP;brenda:BG93384;cas:7783-08-6;kegg:C05757;lipidmaps:LMFA07060015;metacyc:R-3-hydroxydodecanoyl-ACPs;pubchem:24701408;pubchem:8052;seed:cpd11480	0	Initializing
Initial			MNXM271	sedoheptulose 7-phosphate(2-)		C7H13O10P	288.146	-2	3dmet:B05013;beilstein:5106241;bigg:s7p;biopath:D-Sedoheptulose_7-phosphate;brenda:BG24563;cas:2646-35-7;cas:None;chebi:15721;chebi:57483;chemspider:17216052;ec:2.2.1.1;ec:2.2.1.2;ec:2.7.1.14;ec:3.1.3.37;ec:5.3.1.28;foodb:FDB022407;hmdb:HMDB01068;kegg:C05382;knapsack:C00019575;metacyc:D-SEDOHEPTULOSE-7-P;metlin:5980;nikkaji:J604.570G;nugowiki:961;pdb-ccd:I22;pubchem:22833559;pubchem:46878379;pubc…	0	Initializing
Initial			MNXM2710	phosphatidyl-N-methylethanolamine zwitterion		C8H14NO8PR2		0	bigg:ptdmeeta_SC;brenda:BG93261;chebi:15958;chebi:57588;ec:2.1.1.17;kegg:C01241;metacyc:CPD-405;pubchem:4462;seed:cpd11829	0	Initializing
Initial			MNXM272	stearoyl-CoA		C39H66N7O17P3S	1029.964	-4	3dmet:B04680;bigg:stcoa;brenda:BG17548;cas:362-66-3;chebi:15541;chebi:57394;chemspider:388366;ec:2.3.1.119;foodb:FDB022431;hmdb:HMDB01114;kegg:C00412;lipidmaps:LMFA07050004;metacyc:STEAROYL-COA;metlin:4242;nikkaji:J426.067H;nugowiki:1001;pubchem:24701369;pubchem:25245778;pubchem:3702;pubchem:439229;reaxys:8033851;seed:cpd16825	0	Initializing
Initial			MNXM274	nicotinate		C6H4NO2	122.101	-1	3dmet:B00073;beilstein:109591;beilstein:3539722;bigg:nac;biopath:Nicotinate;brenda:BG36382;cas:59-67-6;chebi:15940;chebi:32544;chemspider:912;chemspider:913;drugbank:DB00627;ec:1.17.1.5;ec:2.1.1.7;ec:2.4.1.196;ec:2.4.2.11;ec:2.4.2.21;ec:3.5.1.19;foodb:FDB001014;gmelin:327384;gmelin:3340;het:NIO;hmdb:HMDB01488;kegg:C00253;knapsack:C00000208;ligandbox:D00049;metacyc:NIACINE;metlin:6272;nikkaji:J2.8…	0	Initializing
Initial			MNXM275	2-phospho-D-glycerate		C3H4O7P	183.033	-3	3dmet:B01295;bigg:2pg;biopath:2-Phospho-D-glycerate;brenda:BG17975;brenda:BG17976;cas:2553-59-5;chebi:17835;chebi:24344;chebi:58289;chemspider:388411;chemspider:58;drugbank:DB01709;drugbank:DB03465;ec:2.7.1.165;ec:3.1.3.20;ec:3.1.3.80;ec:4.2.1.11;ec:5.4.2.1;foodb:FDB001407;foodb:FDB023161;het:1EQJ;het:2PG;hmdb:HMDB00362;hmdb:HMDB03391;kegg:C00631;knapsack:C00000123;metacyc:2-PG;metlin:5351;metlin…	0	Initializing
Initial			MNXM276	4-methylthio-2-oxobutanoate		C5H7O3S	147.172	-1	3dmet:B00255;beilstein:1754666;beilstein:3662236;bigg:2kmb;brenda:BG21190;cas:583-92-6;chebi:16723;chebi:33574;chemspider:3776616;chemspider:460;drugbank:DB02238;ec:1.13.11.54;ec:2.6.1.41;ec:2.6.1.57;ec:2.6.1.73;ec:2.6.1.88;foodb:FDB011626;het:KMT;hmdb:HMDB01553;kegg:C01180;knapsack:C00007474;lipid:LMFA01060170;lipidmaps:LMFA01060170;metacyc:CPD-479;metlin:6319;nikkaji:J39.561G;nugowiki:1407;pdb-…	0	Initializing
Initial			MNXM28	Met-tRNA(Met)		C20H30N6O11PSR(C5H8O6PR)n			bigg:mettrna;biopath:L-Methionyl-tRNA;brenda:BG93151;brenda:BG93797;chebi:13145;chebi:16635;kegg:C02430;metacyc:Charged-MET-tRNAs;metacyc:L-methionyl-tRNAfmet;pubchem:5457;reactome:379780;reactome:379794;reactome:REACT_15919;reactome:REACT_18004;reactome_database_id_release_44:379780;reactome_database_id_release_44:379794;seed:cpd12105	0	Initializing
Initial			MNXM28031	3-Oxooctanoyl-[acp]		C9H16O2S	188.287	0	bigg:3ooctACP;brenda:BG94734;cas:7783-08-6;kegg:C05750;lipidmaps:LMFA07060008;metacyc:3-Oxo-octanoyl-ACPs;pubchem:24701401;pubchem:8045;seed:cpd11490	0	Initializing
Initial			MNXM281	dihydrofolate(2-)		C19H19N7O6	441.397	-2	3dmet:B01240;bigg:dhf;biopath:7,8-Dihydrofolate;brenda:BG9244;cas:4033-27-6;chebi:15633;chebi:57451;chemspider:89228;drugbank:DB02015;ec:1.5.1.3;ec:2.1.1.45;ec:2.1.1.54;ec:6.3.2.12;ec:6.3.4.17;foodb:FDB022395;het:DHF;hmdb:HMDB01056;kegg:C00415;knapsack:C00007248;metacyc:DIHYDROFOLATE;metlin:5970;nikkaji:J373.767E;nugowiki:949;pdb-ccd:DHF;pubchem:3705;pubchem:40480038;pubchem:98792;reactome:73604;…	0	Initializing
Initial			MNXM282	taurine		C2H7NO3S	125.147	0	MOLYBDENIUM CO-FACTOR DEFICIENCY. SULFITE OXIDASE DEFICIENCY: 116;3dmet:B00069;beilstein:1751215;beilstein:3588289;bigg:taur;biopath:Taurine;brenda:BG15566;cas:107-35-7;chebi:15891;chebi:32970;chebi:507393;chemspider:1091;drugbank:DB01956;ec:1.14.11.17;ec:1.4.99.2;ec:1.5.1.23;ec:1.8.1.3;ec:2.6.1.55;ec:2.6.1.77;ec:3.5.1.74;ec:3.6.3.36;ec:4.1.1.29;foodb:FDB003191;gmelin:82121;het:TAU;hmdb:HMDB00251…	0	Initializing
Initial			MNXM28221	trans-Dec-2-enoyl-[acp]		C11H20OS	200.341	0	bigg:tdec2eACP;brenda:BG93512;cas:7783-08-6;kegg:C05754;lipidmaps:LMFA07060012;pubchem:24701405;pubchem:8049;seed:cpd11475	0	Initializing
Initial			MNXM283	CDP-choline(1-)		C14H25N4O11P2	487.316	-1	3dmet:B01213;beilstein:4169611;beilstein:4170138;beilstein:4170622;bigg:cdpchol;biopath:CDP-Choline;brenda:BG47467;cas:1256-10-6;cas:987-78-0;chebi:16436;chebi:49086;chebi:58779;chemspider:13207;drugbank:DB04290;ec:2.7.7.15;ec:2.7.8.10;ec:2.7.8.2;ec:2.7.8.3;ec:3.6.1.53;foodb:FDB022608;het:CDC;hmdb:HMDB01413;kegg:C00307;knapsack:C00007231;ligandbox:D00057;metacyc:CDP-CHOLINE;metlin:6229;nikkaji:J5…	0	Initializing
Initial			MNXM2847	nonaprenyl 4-hydroxybenzoate		C52H78O3	751.174	0	brenda:BG19998;chebi:18162;ec:2.5.1.39;kegg:C03885;metacyc:NONAPRENYL-4-HYDROXYBENZOATE;nikkaji:J2.744.423G;pubchem:54746221;pubchem:6618;seed:cpd02419	0	Initializing
Initial			MNXM285	(R)-lactate		C3H5O3	89.07	-1	3dmet:B00075;beilstein:1720252;beilstein:4655978;bigg:lac-D;biopath:D-Lactate;brenda:BG17849;cas:10326-41-7;chebi:16004;chebi:42111;chemspider:4573814;chemspider:55423;drugbank:DB03066;drugbank:DB04398;ec:1.1.1.28;ec:1.1.99.6;ec:3.1.2.6;ec:3.1.6.17;ec:4.2.1.126;ec:4.2.1.130;ec:4.2.1.n1;ec:5.1.2.1;foodb:FDB003293;gmelin:362716;gmelin:362718;het:LAC;hmdb:HMDB01311;kegg:C00256;knapsack:C00019549;met…	0	Initializing
Initial			MNXM286	dATP		C10H12N5O12P3	487.15	-4	3dmet:B01169;bigg:datp;biopath:2-prime-Deoxyadenosine-5-prime-triphosphate;brenda:BG1369;cas:1927-31-7;chebi:16284;chebi:495505;chebi:61404;chemspider:15194;drugbank:DB03222;foodb:FDB022674;gmelin:2691379;het:DTP;hmdb:HMDB01532;kegg:C00131;metacyc:DATP;metlin:6303;nikkaji:J90.479A;nugowiki:1388;pdb-ccd:DTP;pubchem:15993;pubchem:25320183;pubchem:3431;reactome:110644;reactome:REACT_5673;reactome_da…	0	Initializing
Initial			MNXM287	adenosine 5'-phosphosulfate		C10H12N5O10PS	425.269	-2	3dmet:B01194;bigg:aps;biopath:Adenylylsulfate;brenda:BG1024;cas:485-84-7;chebi:17709;chebi:58243;chemspider:9821;drugbank:DB03708;ec:1.8.4.10;ec:1.8.4.9;ec:1.8.99.2;ec:2.7.1.25;ec:2.7.7.4;ec:2.7.7.5;ec:2.7.7.51;ec:3.6.2.1;foodb:FDB022362;het:ADX;hmdb:HMDB01003;kegg:C00224;knapsack:C00007445;metacyc:APS;metlin:5933;nikkaji:J37.502K;nugowiki:901;pdb-ccd:ADX;pdbechem:ADX;pubchem:10238;pubchem:252460…	0	Initializing
Initial			MNXM288	uridine		C9H12N2O6	244.201	0	3dmet:B01210;beilstein:754904;bigg:uri;biopath:Uridine;brenda:BG27316;cas:3083-77-0;cas:58-96-8;chebi:16704;chebi:68346;chemspider:5807;drugbank:DB02745;ec:1.14.11.3;ec:2.4.2.3;ec:2.7.1.48;ec:3.2.2.3;ec:3.5.4.5;foodb:FDB007411;gmelin:397474;het:URI;hmdb:HMDB00296;kegg:C00299;kegg:C16745;knapsack:C00019674;metacyc:URIDINE;metagene:GALACTOSEMIA III: 139;metlin:90;nikkaji:J14.430D;nikkaji:J4.593D;nu…	0	Initializing
Initial			MNXM2887	(2S)-2-hydroxy-3-oxobutyl phosphate		C4H7O6P	182.069	-2	beilstein:11408093;beilstein:5929311;beilstein:8764138;bigg:db4p;brenda:BG19867;brenda:BG19868;cas:130971-02-7;chebi:50606;chebi:50608;chebi:58830;chemspider:10739351;ec:2.5.1.78;ec:4.1.99.12;kegg:C15556;metacyc:DIHYDROXY-BUTANONE-P;nikkaji:J1.171.796I;pubchem:17396548;pubchem:21983291;seed:cpd11225;upa:UPC15556	0	Initializing
Initial			MNXM28933	3-Oxododecanoyl-[acp]		C13H24O2S	244.393	0	bigg:3oddecACP;brenda:BG95443;cas:7783-08-6;kegg:C05756;lipidmaps:LMFA07060014;metacyc:3-oxo-dodecanoyl-ACPs;pubchem:24701407;pubchem:8051;seed:cpd11489	0	Initializing
Initial			MNXM29	glycine		C2H5NO2	75.067	0	2-METHYL-3-HYDROXYBUTYRYL-CoA DEHYDROGENASE DEFICIENCY: 457; 3-HYDROXY-3-METHYLGLUTARYL-CoA LYASE DEFICIENCY: 4; 3-METHYL-CROTONYL-GLYCINURIA: 27; 3-PHOSPHOGLYCERATE DEHYDROGENASE DEFICIENCY: 377; 4-HYDROXYBUTYRIC ACIDURIA: 7; AMINOACYLASE I DEFICIENCY: 516; ARGININOSUCCINIC ACIDURIA (ASL): 25; ARTEFACTS-PHARMACEUTICAL PRODUCTS, INTERFERENCE IN AMINOACID AND ORGANIC ACID ANALYSIS [DD]: 347; BETA-…	0	Initializing
Initial			MNXM2903	1,2-diacyl-sn-glycerol 3-diphosphate		C5H5O11P2R2		-3	bigg:dagpy_SC;brenda:BG95796;chebi:59996;chebi:59998;ec:3.1.3.81;kegg:C19776;metacyc:DIACYLGLYCEROL-PYROPHOSPHATE;pubchem:135626243;seed:cpd15229	0	Initializing
Initial			MNXM29072	trans-Hexadec-2-enoyl-[acp]		C17H32OS	284.5	0	bigg:tpalm2eACP;cas:7783-08-6;kegg:C05763;lipidmaps:LMFA07060020;metacyc:2-Hexadecenoyl-ACPs;pubchem:24701413;pubchem:8058;seed:cpd11477	0	Initializing
Initial			MNXM292	squalene		C30H50	410.718	0	3dmet:B00166;beilstein:1728920;bigg:sql;biopath:Squalene;brenda:BG15843;cas:111-02-4;chebi:15440;chemspider:10148626;ec:1.14.13.132;ec:1.14.99.7;ec:1.3.1.96;ec:2.1.1.262;ec:2.5.1.21;ec:4.2.1.123;ec:4.2.1.129;ec:5.4.99.17;ec:5.4.99.37;foodb:FDB015781;hmdb:HMDB00256;kegg:C00751;knapsack:C00003755;lipid:LMPR0106010002;lipidbank:SST0122;lipidmaps:LMFA11000029;lipidmaps:LMPR0106010002;metacyc:SQUALENE…	0	Initializing
Initial			MNXM2929	oxalo-glutarate		C7H5O7	201.11	-3	3dmet:B05068;bigg:oxag;biopath:Oxaloglutarate;chebi:7814;kegg:C05533;metacyc:OXALO-GLUTARATE;nikkaji:J39.061E;pubchem:25200951;pubchem:7875;seed:cpd03287;upa:UPC05533	0	Initializing
Initial			MNXM295	alpha-D-ribose 1-phosphate(2-)		C5H9O8P	228.094	-2	3dmet:B04706;beilstein:6893776;bigg:r1p;biopath:alpha-D-Ribose_1-phosphate;brenda:BG20581;cas:14075-00-4;cas:58459-37-3;chebi:16300;chebi:57720;chemspider:19951495;chemspider:388373;drugbank:DB03101;ec:2.4.2.1;ec:2.4.2.15;ec:2.4.2.16;ec:2.4.2.3;ec:5.4.2.7;foodb:FDB022650;het:R1P;hmdb:HMDB01489;kegg:C00620;metacyc:RIBOSE-1P;metlin:6273;nikkaji:J292.493E;nugowiki:1351;pdb-ccd:R1P;pdbechem:R1P;pdbec…	0	Initializing
Initial			MNXM2967	aldehydo-L-rhamnose		C6H12O5	164.156	0	3dmet:B04854;beilstein:1723320;beilstein:1723321;cas:3615-37-0;cas:3615-41-6;cas:634-74-2;cas:7658-08-4;chebi:16055;chebi:28029;chebi:28140;chebi:48203;chebi:48204;chemspider:84475;drugbank:DB02961;ec:2.4.1.247;ec:3.2.1.66;ec:5.3.1.14;kegg:C02522;knapsack:C00001128;metacyc:6-DEOXY-D-GLUCOSE;nikkaji:J14.906C;pdb-ccd:G6D;pubchem:5532;pubchem:93579;reaxys:1723326;seed:cpd01660;wikipedia:Rhamnose	0	Initializing
Initial			MNXM297	phosphatidylcholine		C10H19NO8PR2			bigg:pc_SC;biopath:Lecithin;brenda:BG93156;cas:8002-43-5;chebi:49183;chebi:61995;kegg:C00157;lipidbank:PGP2001;metacyc:PHOSPHATIDYLCHOLINE;pubchem:3457;reactome:1524075;reactome:426925;reactome:429785;reactome:429802;reactome:REACT_123796;reactome:REACT_19536;reactome:REACT_20218;reactome:REACT_20271;reactome_database_id_release_44:1524075;reactome_database_id_release_44:426925;reactome_database_…	0	Initializing
Initial			MNXM298	5'-xanthylate(2-)		C10H11N4O9P	362.19	-2	3dmet:B01300;beilstein:11352170;bigg:xmp;biopath:Xanthosine-5-prime-phosphate;brenda:BG819;cas:523-98-8;chebi:15652;chebi:53012;chebi:57464;chemspider:3859309;chemspider:66054;ec:1.1.1.205;ec:2.4.2.22;ec:6.3.4.1;ec:6.3.5.2;foodb:FDB022687;gmelin:1082168;hmdb:HMDB01554;kegg:C00655;knapsack:C00007396;metacyc:XANTHOSINE-5-PHOSPHATE;nikkaji:J29.066A;nugowiki:1408;pdb-ccd:XMP;pubchem:3925;pubchem:4670…	0	Initializing
Initial			MNXM3	ATP		C10H12N5O13P3	503.149	-4	3dmet:B01125;beilstein:3581767;beilstein:73010;beilstein:9535056;bigg:atp;biopath:Adenosine-5-prime-triphosphate;bnice:C10;brenda:BG1395;cas:56-65-5;chebi:15422;chebi:30616;chebi:57299;chemspider:4574455;chemspider:5742;drugbank:DB00171;ec:1.13.12.7;ec:1.3.7.8;ec:1.3.99.15;ec:1.3.99.n1;ec:2.3.3.8;ec:2.4.2.17;ec:2.5.1.17;ec:2.5.1.6;ec:2.7.1.1;ec:2.7.1.10;ec:2.7.1.100;ec:2.7.1.101;ec:2.7.1.102;ec:2…	0	Initializing
Initial			MNXM30	GDP		C10H12N5O11P2	440.177	-3	3dmet:B01135;bigg:gdp;biopath:Guanosine-5-prime-diphosphate;brenda:BG36200;cas:146-91-8;chebi:17552;chebi:58189;chebi:65180;chemspider:10239187;chemspider:8630;drugbank:DB04315;ec:2.4.1.131;ec:2.4.1.132;ec:2.4.1.214;ec:2.4.1.217;ec:2.4.1.246;ec:2.4.1.251;ec:2.4.1.252;ec:2.4.1.257;ec:2.4.1.266;ec:2.4.1.269;ec:2.4.1.270;ec:2.4.1.36;ec:2.4.1.54;ec:2.4.1.65;ec:2.4.1.68;ec:2.4.1.69;ec:2.4.1.83;ec:2.7.…	0	Initializing
Initial			MNXM301	(S)-1-pyrroline-5-carboxylate		C5H6NO2	112.107	-1	3dmet:B01698;beilstein:9254517;biopath:L-1-Pyrroline-5-carboxylate;brenda:BG21062;cas:2906-39-0;chebi:17388;chebi:371;chemspider:10140174;ec:1.14.11.34;ec:1.5.1.12;ec:1.5.99.8;kegg:C03912;knapsack:C00007606;metacyc:L-DELTA1-PYRROLINE_5-CARBOXYLATE;nikkaji:J654.872E;pubchem:11966181;pubchem:6642;upa:UPC03912	0	Initializing
Initial			MNXM302	sphinganine		C18H40NO2	302.516	1	3dmet:B04734;beilstein:1724230;bigg:sphgn;biopath:D-erythro-Sphinganine;brenda:BG9080;cas:15639-50-6;cas:764-22-7;chebi:16566;chebi:57817;chemspider:82609;ec:1.1.1.102;ec:1.14.13.169;ec:2.7.1.91;foodb:FDB021924;hmdb:HMDB00269;kegg:C00836;knapsack:C00007540;lipid:LMSP01020001;lipidbank:DLB0010;lipidmaps:LMSP01020001;metacyc:CPD-13612;metacyc:DIHYDRO-SPHINGOSINE;metlin:5268;nikkaji:J14.383I;nugowik…	0	Initializing
Initial			MNXM303	ethanol		C2H6O	46.068	0	ETHANOLAMINOSIS: 132;3dmet:B01253;beilstein:1718733;beilstein:1839415;bigg:etoh;biopath:Ethanol;brenda:BG15529;cas:64-17-5;chebi:16236;chebi:52092;chemspider:682;drugbank:DB00898;ec:1.1.5.5;ec:1.1.99.36;ec:3.5.1.75;foodb:FDB000753;gmelin:787;het:EOH;hmdb:HMDB00108;kegg:C00469;knapsack:C00019560;ligandbox:D00068;metacyc:ETOH;metagene:HYPOPHOSPHATASIA: 440;metlin:3203;molbase:858;molbase:859;nikkaj…	0	Initializing
Initial			MNXM304	biotin		C10H15N2O3S	243.303	-1	3dmet:B01165;beilstein:10186323;beilstein:86838;bigg:btn;brenda:BG1318;cas:58-85-5;chebi:15956;chebi:57586;chemspider:149962;chemspider:5028036;come:MOL000144;drugbank:DB00121;ec:2.1.3.1;ec:2.8.1.6;ec:3.5.1.12;ec:4.1.1.3;ec:4.1.1.41;ec:4.1.1.70;ec:6.2.1.11;ec:6.3.4.6;ec:6.4.1.1;ec:6.4.1.2;ec:6.4.1.3;ec:6.4.1.4;ec:6.4.1.5;ec:6.4.1.7;foodb:FDB014510;gmelin:1918703;het:BTN;hmdb:HMDB00030;kegg:C00120…	0	Initializing
Initial			MNXM306	oleate		C18H33O2	281.453	-1	3dmet:B00158;3dmet:B01484;beilstein:1726541;beilstein:1726542;beilstein:1726543;beilstein:1913148;beilstein:1913149;bigg:elaid;brenda:BG84651;cas:112-79-8;cas:112-80-1;cas:115-06-0;cas:2027-47-6;chebi:16196;chebi:27997;chebi:30823;chebi:30825;chebi:36021;chemspider:393217;chemspider:4573837;drugbank:DB04224;ec:3.5.1.99;ec:4.2.1.53;foodb:FDB002951;foodb:FDB012858;gmelin:109551;gmelin:171874;gmelin…	0	Initializing
Initial			MNXM308	a diacylglycerol		C5H6O5R2			brenda:BG93711;chebi:18035;kegg:C00165;lipid:LMGL0201;metacyc:Diacylglycerides;pubchem:3465;reactome:112275;reactome:174675;reactome:429773;reactome:REACT_12312;reactome:REACT_20161;reactome:REACT_7775;reactome_database_id_release_44:112275;reactome_database_id_release_44:174675;reactome_database_id_release_44:429773;upa:UPC00165	0	Initializing
Initial			MNXM309	deamido-NAD(2-)		C21H24N6O15P2	662.394	-2	3dmet:B01343;beilstein:3865990;bigg:dnad;biopath:Nicotinic_acid_adenine_dinucleotide;brenda:BG11215;brenda:BG33376;brenda:BG71250;cas:6450-77-7;chebi:14105;chebi:18304;chebi:37584;chebi:58437;chemspider:145043;drugbank:DB04099;ec:2.7.7.18;ec:6.3.1.5;ec:6.3.5.1;foodb:FDB022469;het:NXX;hmdb:HMDB01179;kegg:C00857;metacyc:DEAMIDO-NAD;metlin:4234;nugowiki:1057;pdb-ccd:NXX;pubchem:165491;pubchem:252461…	0	Initializing
Initial			MNXM3090	S-adenosyl-4-methylthio-2-oxobutanoate		C15H19N5O6S	397.406	0	beilstein:9665212;bigg:amob;brenda:BG6230;brenda:BL295788;chebi:16490;chebi:8944;chemspider:4573603;ec:2.6.1.62;kegg:C04425;metacyc:S-ADENOSYL-4-METHYLTHIO-2-OXOBUTANOATE;nikkaji:J2.751.123F;pubchem:5459852;pubchem:7057;reaxys:9665212;seed:cpd02701;upa:UPC04425	0	Initializing
Initial			MNXM31	CMP		C9H12N3O8P	321.181	-2	3dmet:B01141;bigg:cmp;biopath:Cytidine-5-prime-phosphate;brenda:BG27594;brenda:BG31072;brenda:BG36522;cas:63-37-6;cas:84-52-6;chebi:17361;chebi:60377;chemspider:5414497;chemspider:5901;drugbank:DB03403;ec:2.4.99.1;ec:2.4.99.10;ec:2.4.99.11;ec:2.4.99.12;ec:2.4.99.13;ec:2.4.99.14;ec:2.4.99.15;ec:2.4.99.2;ec:2.4.99.4;ec:2.4.99.5;ec:2.4.99.6;ec:2.4.99.7;ec:2.4.99.8;ec:2.4.99.9;ec:2.7.1.48;ec:2.7.4.14…	0	Initializing
Initial			MNXM310	methylglyoxal		C3H4O2	72.063	0	3dmet:B00127;beilstein:906750;bigg:mthgxl;biopath:Methylglyoxal;brenda:BG17688;cas:78-98-8;chebi:17158;chemspider:857;ec:1.1.1.283;ec:1.1.1.78;ec:1.13.11.50;ec:2.2.1.11;ec:4.2.1.130;ec:4.2.3.3;ec:4.4.1.5;foodb:FDB008295;hmdb:HMDB01167;kegg:C00546;knapsack:C00007562;metacyc:METHYL-GLYOXAL;metlin:6049;nikkaji:J1.489C;nugowiki:1046;pubchem:3827;pubchem:880;reaxys:906750;seed:cpd00428;upa:UPC00546	0	Initializing
Initial			MNXM311	pyridoxal		C8H9NO3	167.162	0	3dmet:B00072;beilstein:383768;bigg:pydx;brenda:BG89197;cas:66-72-8;chebi:17310;chemspider:1021;drugbank:DB00147;ec:1.1.1.107;ec:1.1.1.65;ec:1.1.3.12;ec:1.2.3.8;ec:2.6.1.30;ec:2.6.1.31;ec:2.7.1.35;ec:3.1.3.74;foodb:FDB011169;gmelin:218674;het:PXL;hmdb:HMDB01545;kegg:C00250;knapsack:C00007509;metacyc:PYRIDOXAL;metlin:6312;nikkaji:J2.361B;nugowiki:1399;pdb-ccd:PXL;pdbechem:PXL;pubchem:1050;pubchem:3…	0	Initializing
Initial			MNXM313	N-acetyl-D-glucosamine 6-phosphate		C8H14NO9P	299.172	-2	3dmet:B01225;beilstein:5355763;bigg:acgam6p;biopath:N-Acetyl-D-glucosamine_6-phosphate;brenda:BG30762;cas:102029-88-9;chebi:15784;chebi:57513;chemspider:389821;drugbank:DB03951;ec:2.3.1.4;ec:2.7.1.59;ec:3.5.1.25;ec:4.2.1.126;ec:4.2.1.n1;ec:5.1.3.9;ec:5.4.2.3;foodb:FDB022401;het:1FRZ;hmdb:HMDB01062;kegg:C00357;knapsack:C00019661;metacyc:N-ACETYL-D-GLUCOSAMINE-6-P;metlin:5975;nikkaji:J1.734.828K;nu…	0	Initializing
Initial			MNXM314	myristate		C14H27O2	227.363	-1	3dmet:B02019;beilstein:3589340;beilstein:508624;bigg:ttdca;brenda:BG5715;cas:544-63-8;chebi:28875;chebi:30807;chemspider:10539;chemspider:3290116;drugbank:DB08231;foodb:FDB002890;gmelin:242115;gmelin:335122;het:MYR;hmdb:HMDB00806;kegg:C06424;knapsack:C00001228;lipid:LMFA01010014;lipidbank:DFA0014;lipidmaps:LMFA01010014;metacyc:CPD-7836;metlin:196;nikkaji:J4.411C;nugowiki:724;pdb-ccd:MYR;pdbechem:…	0	Initializing
Initial			MNXM31419	(alpha-D-mannosyl)2-beta-D-mannosyldiacetylchitobiosyldiphosphodolichol		C49H84N2O32P2	1275.133	-2	bigg:m2macchitppdol;chebi:28049;seed:cpd15251	0	Initializing
Initial			MNXM31421	(alpha-D-mannosyl)4-beta-D-mannosyldiacetylchitobiosyldiphosphodolichol		C71H120N2O42P2	1735.648	-2	bigg:m4macchitppdol;cas:91-64-5;chebi:37633;kegg:C05864;lipidbank:IIP0095;pubchem:8157;seed:cpd12791	0	Initializing
Initial			MNXM315	3-(indol-3-yl)pyruvate		C11H8NO3	202.186	-1	3dmet:B00089;bigg:indpyr;biopath:Indole-3-pyruvate;brenda:BG3036;cas:35656-49-6;cas:392-12-1;chebi:17640;chebi:29750;chemspider:4573902;ec:1.1.1.110;ec:1.14.13.168;ec:1.4.1.19;ec:2.1.1.47;ec:2.6.1.27;ec:2.6.1.28;ec:2.6.1.99;ec:4.1.1.74;kegg:C00331;knapsack:C00007571;metacyc:INDOLE_PYRUVATE;nikkaji:J39.033J;pdb-ccd:3IO;pubchem:3625;pubchem:5460337;reactome:893599;reactome:REACT_25923;reactome_data…	0	Initializing
Initial			MNXM3162	3',5'-cyclic CMP(1-)		C9H11N3O7P	304.173	-1	3dmet:B01353;bigg:35ccmp;brenda:BG36359;cas:3616-08-8;chebi:17065;chebi:58003;ec:4.6.1.6;kegg:C00941;metacyc:CPD-683;nikkaji:J413.990I;pdb-ccd:CC7;pubchem:25200362;pubchem:4193;reaxys:5999856;seed:cpd00696	0	Initializing
Initial			MNXM3167	3-hexaprenyl-4-hydroxybenzoate		C37H53O3	545.815	-1	3dmet:B04571;bigg:3ophb_5;biopath:3-Hexaprenyl-4-hydroxybenzoate;cas:65848-03-5;chebi:31116;chemspider:10128306;foodb:FDB024096;hmdb:HMDB06816;kegg:C13425;metacyc:3-HEXAPRENYL-4-HYDROXYBENZOATE;nikkaji:J669.042D;nugowiki:5941;pubchem:11954011;pubchem:54740358;pubchem:586167;seed:cpd09429	0	Initializing
Initial			MNXM317	5,6,7,8-tetrahydrofolyl-L-glutamic acid		C24H27N8O9	571.519	-3	3dmet:B05350;bigg:thfglu;biopath:Tetrahydrofolate-L-glutamate;biopath:Tetrahydrofolylpolyglutamate_(THF);brenda:BG42605;chebi:27650;chemspider:390680;foodb:FDB024105;hmdb:HMDB06825;kegg:C09332;metacyc:THF-GLU-N;nikkaji:J2.769.210I;nugowiki:5950;pubchem:11523;pubchem:442163;seed:cpd06227	0	Initializing
Initial			MNXM318	5-methyltetrahydrofolate(2-)		C20H23N7O6	457.44	-2	3dmet:B04681;beilstein:10132446;bigg:5mthf;biopath:5-Methyltetrahydrofolate;brenda:BG10222;brenda:BG10224;cas:134-35-0;cas:31690-09-2;chebi:15641;chebi:18608;chebi:20612;chebi:25345;chemspider:143;chemspider:388371;drugbank:DB04789;ec:1.5.1.20;ec:2.1.1.13;ec:2.1.1.19;foodb:FDB022600;hmdb:HMDB01396;kegg:C00440;kegg:D09353;knapsack:C00007252;ligandbox:D09353;metacyc:5-METHYL-THF;metacyc:CPD0-2045;m…	0	Initializing
Initial			MNXM319	L-cystathionine dizwitterion		C7H14N2O4S	222.262	0	gamma-CYSTATHIONASE DEFICIENCY (CTH): 102;3dmet:B01559;bigg:cyst-L;biopath:L-Cystathionine;brenda:BG24373;cas:535-34-2;cas:56-88-2;chebi:17482;chebi:58161;chemspider:388392;chemspider:8280480;ec:2.5.1.48;ec:4.2.1.22;ec:4.4.1.1;ec:4.4.1.8;foodb:FDB001976;foodb:FDB022055;hmdb:HMDB00099;hmdb:HMDB00455;kegg:C02291;knapsack:C00007498;metacyc:L-CYSTATHIONINE;metagene:HOMOCYSTINURIA. CYSTATHIONINE BETA-…	0	Initializing
Initial			MNXM32	L-alanine zwitterion		C3H7NO2	89.093	0	3dmet:B00011;beilstein:1720248;beilstein:4126899;bigg:ala-L;biopath:L-Alanine;bnice:C16;brenda:BG17908;cas:56-41-7;chebi:16977;chebi:32431;chebi:32432;chebi:57972;chemspider:5735;drugbank:DB00160;ec:1.4.1.1;ec:1.5.1.17;ec:2.6.1.12;ec:2.6.1.15;ec:2.6.1.18;ec:2.6.1.2;ec:2.6.1.30;ec:2.6.1.37;ec:2.6.1.40;ec:2.6.1.41;ec:2.6.1.43;ec:2.6.1.44;ec:2.6.1.46;ec:2.6.1.47;ec:2.6.1.51;ec:2.6.1.56;ec:2.6.1.58;e…	0	Initializing
Initial			MNXM321	S-adenosylmethioninaminium		C14H24N6O3S	356.444	2	3dmet:B04775;beilstein:4161053;bigg:ametam;biopath:S-Adenosyl-L-methioninamine;brenda:BG5554;cas:22365-13-5;chebi:15625;chebi:57443;chemspider:388529;ec:2.5.1.16;ec:2.5.1.22;ec:2.5.1.23;ec:2.5.1.79;ec:4.1.1.50;foodb:FDB022353;hmdb:HMDB00988;kegg:C01137;metacyc:S-ADENOSYLMETHIONINAMINE;metlin:3501;nikkaji:J39.567F;nugowiki:887;pubchem:25203490;pubchem:4368;pubchem:439415;reactome:353113;reactome:R…	0	Initializing
Initial			MNXM322	thiamine(1+)		C12H17N4OS	265.355	1	3dmet:B00096;beilstein:3595616;beilstein:3627364;bigg:thm;brenda:BG36399;cas:59-43-8;cas:67-03-8;chebi:18385;chebi:26948;chebi:49107;chemspider:1098;drugbank:DB00152;ec:1.1.3.23;ec:2.5.1.2;ec:2.7.1.89;ec:2.7.6.2;ec:3.5.99.2;foodb:FDB008425;gmelin:334462;gmelin:677220;het:VIB;hmdb:HMDB00235;kegg:C00378;knapsack:C00000775;metacyc:THIAMINE;metlin:5242;nikkaji:J203.781E;nugowiki:170;pdb-ccd:VIB;pdbec…	0	Initializing
Initial			MNXM325	6-phosphonatooxy-D-gluconate		C6H10O10P	273.111	-3	3dmet:B01221;beilstein:1729373;beilstein:3912778;bigg:6pgc;biopath:6-Phospho-D-gluconate;brenda:BG22563;cas:921-62-0;chebi:16863;chebi:48928;chebi:58759;chemspider:82615;drugbank:DB02076;ec:1.1.1.343;ec:1.1.1.43;ec:1.1.1.44;ec:2.7.1.12;ec:3.1.1.31;ec:4.2.1.12;foodb:FDB022550;het:6PG;hmdb:HMDB01316;kegg:C00345;metacyc:CPD-2961;metlin:367;nikkaji:J1.343.743B;nugowiki:1178;pdb-ccd:6PG;pubchem:3638;p…	0	Initializing
Initial			MNXM3309	N(pros)-methyl-L-histidine		C7H11N3O2	169.181	0	3dmet:B01394;beilstein:83651;bigg:NPmehis;cas:368-16-1;chebi:27596;chebi:70959;chemspider:58494;foodb:FDB021798;gmelin:1568650;het:MHS;hmdb:HMDB00479;kegg:C01152;metlin:5466;nikkaji:J111.364J;nugowiki:398;pdb-ccd:MHS;pubchem:4381;pubchem:64969;reaxys:83652	0	Initializing
Initial			MNXM333	(R)-mevalonate		C6H11O4	147.149	-1	16;3dmet:B01241;beilstein:1722595;beilstein:4383181;beilstein:6191681;bigg:mev-R;biopath:(R)-Mevalonate;brenda:BG22268;brenda:BG22271;brenda:BG79319;cas:150-97-0;cas:17817-88-8;cas:32451-23-3;chebi:17710;chebi:18790;chebi:25350;chebi:25351;chebi:28880;chebi:36464;chemspider:388367;chemspider:436;chemspider:4450890;chemspider:7827596;drugbank:DB03518;ec:1.1.1.32;ec:1.1.1.33;ec:1.1.1.34;ec:1.1.1.88…	0	Initializing
Initial			MNXM3337	phytosphingosine 1-phosphate		C18H39NO6P	396.479	-1	beilstein:8657010;bigg:psph1p;brenda:BG9090;chebi:46970;chebi:64795;foodb:FDB028911;hmdb:HMDB12280;lipidmaps:LMSP01050003;metacyc:PHTYOSPHINGOSINE-1-P;nugowiki:11005;pubchem:46173459;pubchem:53481399;pubchem:85297403;reaxys:8657010;seed:cpd15283	0	Initializing
Initial			MNXM334	inosine		C10H12N4O5	268.226	0	3dmet:B01208;beilstein:624889;bigg:ins;biopath:Inosine;brenda:BG645;cas:58-63-9;cas:7013-16-3;chebi:17596;chemspider:24654354;chemspider:5799;drugbank:DB04335;ec:1.1.3.28;ec:2.7.1.73;ec:3.2.2.2;ec:3.5.4.4;foodb:FDB011802;foodb:FDB023100;gmelin:489332;het:NOS;hmdb:HMDB00195;hmdb:HMDB03040;kegg:C00294;knapsack:C00019692;ligandbox:D00054;metacyc:INOSINE;metagene:PURINE NUCLEOSIDE PHOSPHORYLASE DIFIC…	0	Initializing
Initial			MNXM336	alpha-D-galactose 1-phosphate(2-)		C6H11O9P	258.12	-2	3dmet:B01244;beilstein:6371662;bigg:gal1p;biopath:alpha-D-Galactose_1-phosphate;brenda:BG22599;brenda:BG22600;cas:2255-14-3;chebi:17973;chebi:37480;chebi:58336;chemspider:110443;chemspider:5447153;drugbank:DB02317;ec:2.4.1.211;ec:2.4.1.247;ec:2.7.1.6;ec:2.7.7.10;ec:2.7.7.12;ec:2.7.7.32;foodb:FDB001159;het:GL1;hmdb:HMDB00645;kegg:C00446;kegg:C03384;knapsack:C00007391;metacyc:GALACTOSE-1P;metlin:56…	0	Initializing
Initial			MNXM337	chorismate(2-)		C10H8O6	224.167	-2	3dmet:B01200;beilstein:2217365;beilstein:5038108;beilstein:6278304;bigg:chor;biopath:Chorismate;brenda:BG30147;cas:55508-12-8;cas:617-12-9;chebi:17333;chebi:29748;chemspider:11542;chemspider:4573889;ec:2.6.1.85;ec:2.6.1.86;ec:4.1.3.27;ec:4.1.3.40;ec:4.2.3.5;ec:5.4.4.2;ec:5.4.99.5;foodb:FDB028846;het:ISJ;hmdb:HMDB12199;kegg:C00251;knapsack:C00000733;metacyc:CHORISMATE;nikkaji:J7.035A;nugowiki:1092…	0	Initializing
Initial			MNXM338	cytidine		C9H13N3O5	243.217	0	3dmet:B01256;beilstein:89173;beilstein:89175;bigg:cytd;biopath:Cytidine;brenda:BG27471;brenda:BG27472;brenda:BG30421;brenda:BG79598;cas:147-94-4;cas:65-46-3;chebi:17562;chebi:28680;chemspider:576;chemspider:5940;chemspider:6017;drugbank:DB00987;drugbank:DB02097;ec:2.7.1.48;ec:3.5.4.5;foodb:FDB001979;foodb:FDB021809;gmelin:84763;het:AR3;het:CTN;hmdb:HMDB00089;hmdb:HMDB15122;hmdb:HMDB30167;kegg:C00…	0	Initializing
Initial			MNXM34	(2E,6E)-farnesyl diphosphate		C15H25O7P2	379.302	-3	3dmet:B01245;beilstein:1892961;beilstein:2482197;bigg:frdp;biopath:Farnesyl_diphosphate;brenda:BG6615;brenda:BG6616;cas:13058-04-3;cas:372-97-4;chebi:17407;chebi:175763;chebi:50277;chemspider:11633047;chemspider:393270;drugbank:DB07780;ec:2.5.1.10;ec:2.5.1.103;ec:2.5.1.21;ec:2.5.1.29;ec:2.5.1.30;ec:2.5.1.31;ec:2.5.1.83;ec:2.5.1.86;ec:2.5.1.90;ec:2.5.1.91;ec:2.5.1.96;ec:2.7.4.18;ec:3.1.7.6;ec:3.1.…	0	Initializing
Initial			MNXM340	N-acetyl-alpha-D-glucosamine 1-phosphate(2-)		C8H14NO9P	299.172	-2	3dmet:B01749;beilstein:1352735;beilstein:3702875;beilstein:39843;beilstein:8433854;bigg:acgam1p;biopath:N-Acetyl-D-glucosamine_1-phosphate;brenda:BG26142;brenda:BG26148;cas:6866-69-9;cas:901851-43-2;cas:None;chebi:16446;chebi:21519;chebi:47984;chebi:57776;chebi:7125;chemspider:389248;ec:2.3.1.157;ec:2.4.1.280;ec:2.7.7.23;ec:5.4.2.3;foodb:FDB022581;hmdb:HMDB01367;kegg:C04256;kegg:C04501;knapsack:C…	0	Initializing
Initial			MNXM342	octanoyl-CoA(4-)		C29H46N7O17P3S	889.699	-4	3dmet:B04826;beilstein:6562085;bigg:occoa;biopath:Octanoyl-CoA;brenda:BG15295;cas:1264-52-4;chebi:15533;chebi:57386;chemspider:371;drugbank:DB02910;ec:2.3.1.137;foodb:FDB022409;hmdb:HMDB01070;kegg:C01944;metacyc:CPD-196;metlin:5982;nikkaji:J358.061J;nugowiki:963;pdb-ccd:CO8;pubchem:25245711;pubchem:380;pubchem:5048;reactome:390303;reactome:77337;reactome:REACT_17860;reactome:REACT_5128;reactome_d…	0	Initializing
Initial			MNXM344	dGTP		C10H12N5O13P3	503.149	-4	3dmet:B01207;bigg:dgtp;biopath:2-prime-Deoxyguanosine-5-prime-triphosphate;brenda:BG84634;cas:2564-35-4;chebi:16497;chebi:57794;chebi:61429;chemspider:58613;drugbank:DB02181;ec:3.1.5.1;foodb:FDB022623;het:DGT;hmdb:HMDB01440;kegg:C00286;knapsack:C00019346;metacyc:DGTP;metlin:6248;nikkaji:J192.065K;nugowiki:1302;pdb-ccd:DGT;pubchem:25246112;pubchem:3581;pubchem:65103;reaxys:8956855;seed:cpd00241	0	Initializing
Initial			MNXM345	homogentisate		C8H7O4	167.139	-1	3dmet:B00126;beilstein:2692860;beilstein:3668593;bigg:hgentis;biopath:Homogentisate;brenda:BG26714;cas:451-13-8;chebi:16169;chebi:44747;chemspider:4573931;chemspider:759;drugbank:DB08327;ec:1.13.11.27;ec:1.13.11.5;ec:1.14.13.18;ec:1.14.13.63;foodb:FDB021899;het:OMD;hmdb:HMDB00130;kegg:C00544;knapsack:C00007309;metacyc:HOMOGENTISATE;metagene:ALKAPTONURIA. HOMOGENTISIC ACID OXIDASE DEFICIENCY: 53;m…	0	Initializing
Initial			MNXM346	protoporphyrin(2-)		C34H32N4O4	560.642	-2	3dmet:B00399;beilstein:3897489;beilstein:635160;beilstein:635161;beilstein:9313467;bigg:ppp9;biopath:Protoporphyrin_IX;brenda:BG16645;cas:553-12-8;chebi:15430;chebi:36159;chebi:57306;chemspider:10469486;chemspider:20171337;drugbank:DB02285;ec:1.3.3.4;ec:1.3.5.3;ec:4.99.1.1;ec:6.6.1.1;foodb:FDB004277;gmelin:251232;gmelin:735458;het:1HBG;hmdb:HMDB00241;kegg:C02191;knapsack:C00007370;metacyc:PROTOPO…	0	Initializing
Initial			MNXM349	glycolaldehyde		C2H4O2	60.052	0	3dmet:B00079;beilstein:506029;bigg:gcald;biopath:Glycolaldehyde;brenda:BG15449;cas:141-46-8;chebi:17071;chemspider:736;ec:1.2.1.21;ec:1.4.3.8;ec:4.1.1.40;ec:4.1.2.18;ec:4.1.2.25;ec:4.1.2.28;foodb:FDB003297;hmdb:HMDB03344;kegg:C00266;knapsack:C00007457;metacyc:GLYCOLALDEHYDE;metlin:3205;nikkaji:J2.537B;nugowiki:2925;pubchem:3564;pubchem:756;reaxys:506029;seed:cpd00229;upa:UPC00266;wikipedia:Glycol…	0	Initializing
Initial			MNXM350	propane-1,3-diamine		C3H12N2	76.141	2	3dmet:B00214;beilstein:605277;bigg:13dampp;brenda:BG17587;cas:109-76-2;chebi:15725;chebi:57484;chemspider:3247103;chemspider:415;ec:1.5.1.43;ec:1.5.3.14;ec:1.5.3.15;ec:1.5.99.6;ec:2.5.1.23;ec:2.5.1.44;ec:2.5.1.45;ec:2.5.1.46;ec:4.1.1.86;foodb:FDB005274;gmelin:1298;het:13D;hmdb:HMDB00002;kegg:C00986;knapsack:C00007404;metacyc:CPD-313;metlin:5081;nikkaji:J1.969K;nugowiki:2;pdb-ccd:13D;pdbechem:13D;…	0	Initializing
Initial			MNXM35028	2-deoxyribose 1-phosphate					chebi:19564	0	Initializing
Initial			MNXM351	protoporphyrinogen(2-)		C34H38N4O4	566.69	-2	3dmet:B00236;beilstein:1201533;bigg:pppg9;biopath:Protoporphyrinogen_IX;brenda:BG36407;cas:7412-77-3;chebi:15435;chebi:57307;chemspider:108741;chemspider:20171538;ec:1.3.3.3;ec:1.3.3.4;ec:1.3.5.3;ec:1.3.99.22;foodb:FDB022425;hmdb:HMDB01097;kegg:C01079;knapsack:C00007371;metacyc:PROTOPORPHYRINOGEN;metlin:6003;nikkaji:J1.944.003F;nugowiki:987;pubchem:121893;pubchem:20849104;pubchem:4317;reactome:18…	0	Initializing
Initial			MNXM35167	2-hydroxyhexadecanal		C16H32O2	256.424	0	bigg:2hhxdal;chebi:50626;lipidmaps:LMFA06000252;metacyc:CPD-14766;pubchem:123060439;seed:cpd15197	0	Initializing
Initial			MNXM353	L-homoserine zwitterion		C4H9NO3	119.119	0	3dmet:B01202;beilstein:1721680;beilstein:1721681;beilstein:1721682;bigg:hom-L;biopath:L-Homoserine;brenda:BG19833;cas:1927-25-9;cas:498-19-1;cas:6027-21-0;cas:672-15-1;chebi:15699;chebi:30653;chebi:30654;chebi:57476;chebi:62980;chemspider:12126;drugbank:DB04193;ec:1.1.1.3;ec:2.3.1.31;ec:2.3.1.46;ec:2.7.1.39;ec:3.3.1.2;ec:4.4.1.1;foodb:FDB000522;het:HSE;hmdb:HMDB00719;kegg:C00263;knapsack:C0000136…	0	Initializing
Initial			MNXM355	beta-nicotinamide D-ribonucleotide		C11H14N2O8P	333.211	-1	3dmet:B01247;beilstein:3570187;beilstein:4158043;beilstein:5153835;bigg:nmn;biopath:Nicotinamide_D-ribonucleotide;brenda:BG50976;cas:1094-61-7;chebi:14648;chebi:14649;chebi:16171;chemspider:13553;chemspider:13554;chemspider:19954080;ec:2.4.2.12;ec:2.7.1.22;ec:2.7.7.1;ec:3.2.2.14;ec:3.5.1.42;ec:3.6.1.22;foodb:FDB021912;hmdb:HMDB00229;hmdb:HMDB59645;kegg:C00455;knapsack:C00019694;metacyc:NICOTINAMI…	0	Initializing
Initial			MNXM359	3-hydroxyanthranilate		C7H6NO3	152.127	-1	3dmet:B00150;bigg:3hanthrn;biopath:3-Hydroxyanthranilate;brenda:BG49006;cas:548-93-6;chebi:15793;chebi:36559;chebi:61149;chebi:61150;chemspider:7822291;chemspider:84;drugbank:DB03644;ec:1.10.3.5;ec:1.13.11.6;ec:1.14.14.8;ec:1.14.16.3;ec:2.1.1.97;ec:3.7.1.3;foodb:FDB010582;het:3HA;hmdb:HMDB01476;kegg:C00632;knapsack:C00007568;metacyc:3-HYDROXY-ANTHRANILATE;metacyc:CPD-9520;metlin:3275;nikkaji:J1.6…	0	Initializing
Initial			MNXM360	dCTP		C9H12N3O13P3	463.125	-4	3dmet:B01248;bigg:dctp;biopath:2-prime-Deoxycytidine-5-prime-triphosphate;brenda:BG27759;cas:2056-98-6;chebi:16311;chebi:57724;chebi:61481;chemspider:58601;drugbank:DB03258;ec:3.5.4.13;ec:3.5.4.30;ec:3.6.1.12;foodb:FDB022359;het:DCP;hmdb:HMDB00998;kegg:C00458;metacyc:DCTP;metlin:5929;nikkaji:J247.702E;nugowiki:897;pdb-ccd:DCP;pubchem:25244665;pubchem:3742;pubchem:65091;reaxys:7844312;seed:cpd0035…	0	Initializing
Initial			MNXM361	L-aspartate 4-semialdehyde		C4H7NO3	117.103	0	3dmet:B00117;bigg:aspsa;biopath:L-Aspartate_4-semialdehyde;brenda:BG19547;cas:15106-57-7;cas:None;chebi:13086;chebi:18051;chebi:537519;chemspider:388372;ec:1.1.1.3;ec:1.2.1.11;ec:1.5.1.43;ec:2.2.1.10;ec:2.6.1.46;ec:2.6.1.76;ec:4.1.2.n5;ec:4.2.1.52;ec:4.3.3.7;foodb:FDB028891;hmdb:HMDB12249;kegg:C00441;knapsack:C00007469;metacyc:L-ASPARTATE-SEMIALDEHYDE;nikkaji:J457.019G;nugowiki:10974;pdbechem:AS2…	0	Initializing
Initial			MNXM363	lauroyl-CoA(4-)		C33H54N7O17P3S	945.805	-4	3dmet:B04816;bigg:ddcacoa;biopath:Lauroyl-CoA;brenda:BG55605;cas:6244-92-4;chebi:15521;chebi:57375;chemspider:145018;drugbank:DB03264;ec:2.3.3.2;ec:2.3.3.4;foodb:FDB023198;het:DCC;hmdb:HMDB03571;kegg:C01832;lipidmaps:LMFA07050005;metacyc:LAUROYLCOA-CPD;metlin:6959;nikkaji:J710.292E;nugowiki:3152;pdb-ccd:DCC;pubchem:165436;pubchem:24701370;pubchem:25113193;pubchem:4951;reactome:77261;reactome:REAC…	0	Initializing
Initial			MNXM364	(R)-pantothenate		C9H16NO5	218.227	-1	3dmet:B00193;beilstein:1727062;beilstein:1727064;bigg:pnto-R;biopath:(R)-Pantothenate;brenda:BG27869;cas:20938-62-9;cas:599-54-2;cas:79-83-4;chebi:16454;chebi:29032;chebi:46905;chebi:7916;chemspider:146912;chemspider:963;drugbank:DB01783;ec:2.7.1.33;ec:3.5.1.22;ec:3.5.1.92;ec:6.3.2.1;ec:6.3.2.n5;foodb:FDB011817;gmelin:775395;hmdb:HMDB00210;kegg:C00864;knapsack:C00001550;ligandbox:D07413;metacyc:P…	0	Initializing
Initial			MNXM365	5-amino-1-(5-phospho-D-ribosyl)imidazole-4-carboxamide(2-)		C9H13N4O8P	336.195	-2	3dmet:B01774;beilstein:6669264;bigg:aicar;biopath:5-prime-Phosphoribosyl-5-amino-4-imidazole_carboxamide;brenda:BG27683;cas:3031-94-5;chebi:18406;chebi:58475;chemspider:58620;drugbank:DB01700;ec:2.1.2.3;ec:4.3.2.2;foodb:FDB001213;het:AMZ;hmdb:HMDB01517;kegg:C04677;knapsack:C00007383;metacyc:AICAR;metlin:6294;nikkaji:J7.665A;nugowiki:1376;pdb-ccd:AMZ;pubchem:50986073;pubchem:65110;pubchem:7258;rea…	0	Initializing
Initial			MNXM366	pyridoxamine 5'-phosphate(1-)		C8H12N2O5P	247.165	-1	3dmet:B00154;beilstein:233653;bigg:pyam5p;biopath:Pyridoxamine_phosphate;brenda:BG25798;cas:529-96-4;chebi:18335;chebi:58451;chemspider:1024;come:MOL000123;ec:1.4.3.5;ec:2.6.1.54;ec:2.7.1.35;ec:3.1.3.74;foodb:FDB021821;het:PMP;hmdb:HMDB01555;kegg:C00647;knapsack:C00007506;metacyc:PYRIDOXAMINE-5P;nikkaji:J11.364F;nugowiki:1409;pdb-ccd:PMP;pdbechem:PMP;pubchem:1053;pubchem:25246271;pubchem:3919;rea…	0	Initializing
Initial			MNXM367	L-alpha-glycerophosphocholine		C8H20NO6P	257.221	0	3dmet:B01306;beilstein:6062450;bigg:g3pc;biopath:L-1-Glycero-3-phosphocholine;brenda:BG26338;brenda:BG36302;brenda:BG36433;brenda:BL317207;cas:28319-77-9;chebi:16870;chebi:36313;chebi:55397;chemspider:64931;drugbank:DB04660;ec:3.1.1.5;ec:3.1.4.2;ec:3.1.4.38;foodb:FDB021802;hmdb:HMDB00086;kegg:C00670;ligandbox:D07349;metacyc:L-1-GLYCERO-PHOSPHORYLCHOLINE;metlin:370;nikkaji:J247.898F;nikkaji:J33.09…	0	Initializing
Initial			MNXM3691	phosphatidyl-N,N-dimethylethanolamine		C9H16NO8PR2		0	bigg:ptd2meeta_SC;brenda:BG93260;chebi:52332;chebi:64427;kegg:C04308;lipidmaps:LMGP0201AB00;metacyc:CPD-160;pubchem:24701483;pubchem:6966;seed:cpd12514	0	Initializing
Initial			MNXM37	L-glutamine zwitterion		C5H10N2O3	146.144	0	Argininosuccinic Aciduria (ASL): 207900; Carbamoyl Phosphate Synthetase Deficiency (cps): 237300; Hyperdibasic Aminoaciduria II. Lysinuric Protein Intolerance: 222700; Hyperinsulinism-hyperammonemia Syndrome: 606762; Hyperornithinemia with Gyrate Atrophy (hoga): 258870; Hyperornithinemia-hyperammonemia-homocitrullinuria [HHH-syndrome]: 238970; Propionic Acidemia. Ketotic Hyperglycinemia (PA): 606…	0	Initializing
Initial			MNXM370	2-ammonio-2-deoxy-D-glucopyranose 6-phosphate(1-)		C6H13NO8P	258.143	-1	3dmet:B01222;beilstein:2334881;bigg:gam6p;biopath:D-Glucosamine_6-phosphate;brenda:BG22727;cas:3616-42-0;chebi:12962;chebi:15873;chebi:47987;chebi:58725;chemspider:388356;drugbank:DB02657;ec:2.3.1.4;ec:2.6.1.16;ec:2.7.1.8;ec:3.5.1.25;ec:3.5.99.6;ec:5.4.2.10;foodb:FDB022515;het:GLP;hmdb:HMDB01254;kegg:C00352;knapsack:C00019580;metacyc:CPD-13469;metacyc:D-GLUCOSAMINE-6-P;metagene:.;metlin:6111;nikk…	0	Initializing
Initial			MNXM373	D-pantetheine 4'-phosphate		C11H21N2O7PS	356.332	-2	3dmet:B04774;bigg:pan4p;biopath:(R)-Pantetheine-4-prime-phosphate;brenda:BG2954;cas:2226-71-3;chebi:16858;chebi:26073;chebi:4222;chebi:47942;chebi:61723;chemspider:962;drugbank:DB03912;ec:2.7.1.34;ec:2.7.7.3;ec:4.1.1.36;foodb:FDB022609;het:1H1T;hmdb:HMDB01416;kegg:C01134;knapsack:C00007448;metacyc:PANTETHEINE-P;metacyc:PHOSPHOPANTOTHEINE-GROUP;nikkaji:J1.112.929C;nugowiki:1278;pdb-ccd:PNS;pdbeche…	0	Initializing
Initial			MNXM374	dADP(3-)		C10H12N5O9P2	408.178	-3	3dmet:B01188;beilstein:11523262;bigg:dadp;biopath:2-prime-Deoxyadenosine-5-prime-diphosphate;brenda:BG1869;cas:2793-06-8;cas:None;chebi:16174;chebi:57667;chemspider:19992628;ec:2.7.4.11;foodb:FDB022662;hmdb:HMDB01508;kegg:C00206;metacyc:DADP;metlin:6286;nikkaji:J247.700I;nugowiki:1367;pdb-ccd:DAT;pdbechem:DAT;pubchem:21125569;pubchem:3506;pubchem:53477733;reactome:500087;reactome:REACT_21649;reac…	0	Initializing
Initial			MNXM379	O-phospho-L-serine		C3H6NO6P	183.057	-2	3dmet:B01366;beilstein:1726826;bigg:pser-L;biopath:O-Phospho-L-serine;brenda:BG36327;cas:17885-08-4;cas:407-41-0;chebi:15811;chebi:57524;chemspider:5415612;chemspider:62074;ec:2.5.1.65;ec:2.5.1.76;ec:2.6.1.52;ec:2.7.1.80;ec:3.1.3.3;foodb:FDB021926;gmelin:675662;het:SEP;hmdb:HMDB00272;kegg:C01005;knapsack:C00007287;metacyc:3-P-SERINE;metlin:5270;nikkaji:J136.545B;nugowiki:200;pdb-ccd:SEP;pubchem:4…	0	Initializing
Initial			MNXM38	FADH2		C27H33N9O15P2	785.55	-2	beilstein:1208989;bigg:fadh2;biopath:FADH2;brenda:BG14279;cas:1910-41-4;chebi:17877;chebi:58307;chemspider:393487;ec:1.1.98.3;ec:1.14.14.11;ec:1.14.14.7;ec:1.14.14.8;ec:1.14.14.9;ec:1.14.20.2;ec:1.17.99.5;ec:1.3.8.2;ec:1.5.1.37;ec:1.5.1.45;ec:5.2.1.13;foodb:FDB022483;het:FDA;hmdb:HMDB01197;kegg:C01352;metacyc:FADH2;metlin:6073;nikkaji:J792.632D;nugowiki:1075;pdb-ccd:FDA;pdbechem:FDA;pubchem:25244…	0	Initializing
Initial			MNXM3804	2-(3-amino-3-carboxypropyl)-L-histidine dizwitterion		C10H16N4O4	256.258	0	bigg:caphis;brenda:BG1363;chebi:17144;chebi:58031;chemspider:389308;ec:2.1.1.98;foodb:FDB028346;hmdb:HMDB11655;kegg:C04441;metacyc:2-3-CARBOXY-3-AMINOPROPYL-L-HISTIDINE;nugowiki:10380;pubchem:440342;pubchem:7070;seed:cpd02710	0	Initializing
Initial			MNXM3805	2-[3-carboxylato-3-(methylammonio)propyl]-L-histidine dizwitterion		C11H18N4O4	270.285	0	bigg:cmaphis;brenda:BG2744;chebi:16475;chebi:57784;chemspider:389379;ec:2.1.1.98;foodb:FDB028345;hmdb:HMDB11654;kegg:C04692;metacyc:2-3-CARBOXY-3-METHYLAMMONIOPROPYL-L-;nugowiki:10379;pubchem:440443;pubchem:7272;seed:cpd02858	0	Initializing
Initial			MNXM383	(indol-3-yl)acetate		C10H8NO2	174.176	-1	3dmet:B00206;beilstein:143358;beilstein:3906817;bigg:ind3ac;biopath:Indole-3-acetate;brenda:BG2044;cas:87-51-4;chebi:16411;chebi:30854;chemspider:779;chemspider:780;ec:1.14.13.168;ec:1.2.3.7;ec:2.4.1.121;ec:6.3.2.20;foodb:FDB000933;gmelin:143197;gmelin:329972;het:IAC;hmdb:HMDB00197;kegg:C00954;knapsack:C00000100;metacyc:INDOLE_ACETATE_AUXIN;metlin:5211;nikkaji:J5.156J;nugowiki:139;pdb-ccd:IAC;pub…	0	Initializing
Initial			MNXM38352	5alpha-ergosta-7,22-dien-3beta-ol		C28H46O	398.664	0	beilstein:3218631;cas:2465-11-4;chebi:20651;lipid:LMST01030094;lipidbank:SST9127;lipidbank:SST9128;lipidmaps:LMST01030094;lipidmaps:LMST01030117;lipidmaps:LMST01031024;pubchem:123068955;pubchem:14714890;pubchem:14714913;reaxys:3218631;seed:cpd16792	0	Initializing
Initial			MNXM384	L-saccharopine		C11H19N2O6	275.278	-1	3dmet:B01246;bigg:saccrp-L;biopath:N6-(L-1,3-Dicarboxypropyl)-L-lysine;brenda:BG2851;cas:997-68-2;chebi:16927;chebi:57951;chemspider:141086;drugbank:DB04207;ec:1.5.1.10;ec:1.5.1.7;ec:1.5.1.8;ec:1.5.1.9;ec:1.5.3.18;foodb:FDB000461;het:SHR;hmdb:HMDB00279;kegg:C00449;knapsack:C00007227;metacyc:SACCHAROPINE;metagene:212;metlin:383;nikkaji:J7.215J;nugowiki:203;pdb-ccd:SHR;pubchem:160556;pubchem:3737;p…	0	Initializing
Initial			MNXM3843	3-Hydroxyoctadecanoyl-[acp]		C18H35O2SR			bigg:3hoctaACP;kegg:C16220;pubchem:47205528;seed:cpd14939;seed:cpd15371	0	Initializing
Initial			MNXM386	thymine		C5H6N2O2	126.113	0	DIHYDROPYRIMIDINASE (DHPA): 410;3dmet:B00051;beilstein:607626;bigg:thym;biopath:Thymine;brenda:BG20937;cas:65-71-4;chebi:17821;chemspider:1103;drugbank:DB03462;ec:1.14.11.6;ec:1.14.14.n1;ec:1.14.99.46;ec:1.17.99.4;ec:1.3.1.1;ec:2.4.2.4;foodb:FDB021922;gmelin:278790;het:TDR;hmdb:HMDB00262;kegg:C00178;knapsack:C00001511;metacyc:THYMINE;metagene:DIHYDROPYRIMIDINE DEHYDROGENASE DEFICIENCY (DHPD): 334…	0	Initializing
Initial			MNXM388	5-amino-1-(5-phosphonato-D-ribosyl)imidazol-3-ium		C8H13N3O7P	294.178	-1	3dmet:B01653;bigg:air;biopath:5-prime-Phosphoribosyl-5-aminoimidazole;brenda:BG25911;cas:25635-88-5;chebi:28843;chebi:58592;chemspider:141854;ec:4.1.1.21;ec:4.1.99.17;ec:6.3.3.1;ec:6.3.4.18;foodb:FDB022504;het:AIR;hmdb:HMDB01235;kegg:C03373;knapsack:C00019655;metacyc:5-PHOSPHORIBOSYL-5-AMINOIMIDAZOLE;metlin:6097;nikkaji:J17.002J;nugowiki:1106;pdb-ccd:AIR;pubchem:161500;pubchem:44229244;pubchem:62…	0	Initializing
Initial			MNXM39	formate		CHO2	45.017	-1	3dmet:B01142;beilstein:1209246;beilstein:1901205;bigg:for;biopath:Formate;brenda:BG28488;cas:64-18-6;cas:71-47-6;chebi:15740;chebi:30751;chemspider:277;chemspider:278;drugbank:DB01942;ec:1.1.99.33;ec:1.13.11.41;ec:1.13.11.53;ec:1.13.11.54;ec:1.13.11.72;ec:1.14.13.70;ec:1.14.99.21;ec:1.2.1.2;ec:1.2.1.43;ec:1.2.1.46;ec:1.2.99.4;ec:2.3.1.54;ec:2.7.2.6;ec:2.8.3.16;ec:3.1.2.10;ec:3.1.2.12;ec:3.5.1.10;…	0	Initializing
Initial			MNXM39043	7,8-Dihydroneopterin		C9H13N5O4	255.231	0	3dmet:B04970;beilstein:2291612;beilstein:7096689;beilstein:8572370;bigg:dhnpt;biopath:Dihydroneopterin;brenda:BG27500;cas:1218-98-0;chebi:17001;chebi:71175;chemspider:58584;chemspider:639;drugbank:DB04425;ec:4.1.2.25;foodb:FDB022940;hmdb:HMDB02275;kegg:C04874;knapsack:C00007312;metacyc:CPD-11770;metacyc:DIHYDRO-NEO-PTERIN;metlin:6588;nikkaji:J976.376G;nugowiki:1858;pdbechem:NPR;pubchem:45479435;p…	0	Initializing
Initial			MNXM394	dTTP		C10H13N2O14P3	478.137	-4	3dmet:B01249;beilstein:4284328;beilstein:4628471;beilstein:71453;bigg:dttp;biopath:2-prime-Deoxythymidine-5-prime-triphosphate;brenda:BG1479;cas:365-08-2;chebi:18077;chebi:37568;chebi:58370;chemspider:10160750;chemspider:58493;drugbank:DB02452;ec:2.7.7.24;ec:2.7.7.32;ec:3.6.1.39;foodb:FDB022565;het:TTP;hmdb:HMDB01342;kegg:C00459;knapsack:C00019695;metacyc:TTP;nikkaji:J193.870C;nugowiki:1204;pdb-c…	0	Initializing
Initial			MNXM397	7,8-dihydroneopterin 3'-triphosphate(4-)		C9H12N5O13P3	491.139	-4	3dmet:B01801;bigg:ahdt;biopath:Dihydroneopterin_triphosphate;brenda:BG27775;cas:20574-65-6;chebi:18372;chebi:58462;chemspider:108735;ec:3.5.4.16;ec:3.6.1.n4;ec:4.1.2.50;ec:4.2.3.12;foodb:FDB022349;hmdb:HMDB00980;kegg:C04895;knapsack:C00007510;metacyc:DIHYDRONEOPTERIN-P3;metlin:5917;nikkaji:J642.224A;nugowiki:881;pubchem:121885;pubchem:25201779;pubchem:7446;seed:cpd02978;upa:UPC04895	0	Initializing
Initial			MNXM4	O2		O2	31.999	0	3dmet:B00001;bigg:o2;biopath:Oxygen;brenda:BG36249;cas:7782-44-7;chebi:15379;chebi:26689;chebi:27140;chebi:29793;chemspider:952;ec:1.1.3.10;ec:1.1.3.11;ec:1.1.3.12;ec:1.1.3.13;ec:1.1.3.14;ec:1.1.3.15;ec:1.1.3.16;ec:1.1.3.17;ec:1.1.3.18;ec:1.1.3.19;ec:1.1.3.21;ec:1.1.3.23;ec:1.1.3.27;ec:1.1.3.28;ec:1.1.3.29;ec:1.1.3.3;ec:1.1.3.37;ec:1.1.3.38;ec:1.1.3.39;ec:1.1.3.4;ec:1.1.3.40;ec:1.1.3.41;ec:1.1.3.…	0	Initializing
Initial			MNXM40	malonyl-CoA(5-)		C24H33N7O19P3S	848.541	-5	3dmet:B04627;bigg:malcoa;biopath:Malonyl-CoA;brenda:BG13046;cas:524-14-1;chebi:15531;chebi:57384;chemspider:10213;drugbank:DB04524;ec:1.2.1.75;ec:2.1.1.197;ec:2.3.1.112;ec:2.3.1.113;ec:2.3.1.114;ec:2.3.1.115;ec:2.3.1.116;ec:2.3.1.119;ec:2.3.1.146;ec:2.3.1.151;ec:2.3.1.156;ec:2.3.1.159;ec:2.3.1.161;ec:2.3.1.165;ec:2.3.1.170;ec:2.3.1.172;ec:2.3.1.177;ec:2.3.1.194;ec:2.3.1.206;ec:2.3.1.208;ec:2.3.1.…	0	Initializing
Initial			MNXM401	guanosine		C10H13N5O5	283.241	0	HYPERPHENYLALANIEMIA DUE TO GUANOSINE TRIPHOSPHATE CYCLOHYDROLASE DEFICIENCY: 355; PURINE NUCLEOSIDE PHOSPHORYLASE DIFICIENCY: 403;3dmet:B01233;beilstein:625911;bigg:gsn;biopath:Guanosine;brenda:BG85516;cas:118-00-3;chebi:16750;chemspider:6544;drugbank:DB02857;ec:2.4.2.15;ec:3.5.4.15;foodb:FDB003632;gmelin:55323;het:GMP;hmdb:HMDB00133;kegg:C00387;knapsack:C00019679;metacyc:CPD-15142;metacyc:GUANO…	0	Initializing
Initial			MNXM402	laurate		C12H23O2	199.31	-1	3dmet:B00483;beilstein:1099477;beilstein:3588839;bigg:ddca;brenda:BG4161;cas:143-07-7;chebi:18262;chebi:30805;chemspider:3361474;chemspider:3756;drugbank:DB03017;foodb:FDB003010;gmelin:103520;gmelin:333430;het:DAO;hmdb:HMDB00638;kegg:C02679;knapsack:C00001221;lipid:LMFA01010012;lipidbank:DFA0012;lipidmaps:LMFA01010012;metacyc:DODECANOATE;metlin:5611;nci:5026;nikkaji:J2.548H;nugowiki:557;pdb-ccd:D…	0	Initializing
Initial			MNXM404	4-methyl-2-oxopentanoate		C6H9O3	129.134	-1	3dmet:B00066;beilstein:3904096;bigg:4mop;biopath:4-Methyl-2-oxopentanoate;brenda:BG21707;brenda:BL311188;cas:816-66-0;chebi:17865;chebi:48430;chemspider:2766269;chemspider:69;drugbank:DB03229;ec:1.1.1.85;ec:1.2.1.25;ec:1.4.1.9;ec:2.6.1.42;ec:2.6.1.6;foodb:FDB012607;het:COI;hmdb:HMDB00695;kegg:C00233;knapsack:C00019677;metacyc:2K-4CH3-PENTANOATE;metlin:5663;nikkaji:J39.557I;nugowiki:614;pdb-ccd:CO…	0	Initializing
Initial			MNXM405	5-aminolevulinate		C5H9NO3	131.13	0	3dmet:B00110;beilstein:1759139;beilstein:3937762;bigg:5aop;biopath:5-Aminolevulinate;brenda:BG48824;cas:106-60-5;chebi:12109;chebi:17549;chebi:356416;chemspider:134;drugbank:DB00855;ec:2.3.1.37;ec:2.6.1.43;ec:4.2.1.24;ec:5.4.3.8;foodb:FDB022452;hmdb:HMDB01149;kegg:C00430;knapsack:C00007378;ligandbox:D07567;lipidmaps:LMFA01100055;metacyc:5-AMINO-LEVULINATE;metlin:6037;nikkaji:J38.537I;nugowiki:103…	0	Initializing
Initial			MNXM4069	octadecadienoate (n-C18:2)		C18H31O2	279.438	-1	bigg:ocdcya;seed:cpd16888	0	Initializing
Initial			MNXM407	S-methyl-5-thio-alpha-D-ribose 1-phosphate(2-)		C6H11O7PS	258.186	-2	3dmet:B01722;bigg:5mdr1p;brenda:BG22572;cas:72843-83-5;chebi:27859;chebi:58533;ec:2.4.2.28;ec:2.4.2.44;ec:2.7.1.100;ec:5.3.1.23;foodb:FDB022341;hmdb:HMDB00963;kegg:C04188;metacyc:CPD-444;metlin:5909;nikkaji:J2.401.247F;nugowiki:867;pubchem:52940236;pubchem:53477720;pubchem:6864;seed:cpd02574;upa:UPC04188	0	Initializing
Initial			MNXM408	spermine(4+)		C10H30N4	206.372	4	3dmet:B01325;beilstein:1750791;bigg:sprm;biopath:Spermine;brenda:BG1877;cas:71-44-3;chebi:15746;chebi:45725;chemspider:1072;chemspider:394003;drugbank:DB00127;ec:1.5.3.13;ec:1.5.3.14;ec:1.5.3.16;ec:1.5.3.17;ec:2.5.1.22;foodb:FDB003225;gmelin:454653;het:SPM;hmdb:HMDB01256;kegg:C00750;knapsack:C00001432;metacyc:SPERMINE;metlin:255;nikkaji:J5.246I;nugowiki:1124;pdb-ccd:SPK;pdbechem:SPK;pdbechem:SPM;…	0	Initializing
Initial			MNXM409	5-(methylsulfanyl)-2,3-dioxopentyl phosphate(2-)		C6H9O6PS	240.171	-2	beilstein:11409870;bigg:dkmpp;brenda:BG36912;cas:115974-73-7;chebi:50604;chebi:58828;chemspider:545;ec:3.1.3.77;ec:4.2.1.109;ec:5.3.2.5;ec:5.3.2.n1;hmdb:HMDB59620;kegg:C15650;metacyc:CPD-8999;nikkaji:J2.178.133I;nugowiki:58017;pubchem:17396640;pubchem:25244990;pubchem:561;seed:cpd11295;upa:UPC15650	0	Initializing
Initial			MNXM40995	alpha-D-fucoside		C6H11O5R		0	chebi:27525;kegg:C02472;pubchem:5487;seed:cpd12114	0	Initializing
Initial			MNXM41	D-glucopyranose		C6H12O6	180.156	0	2-KETOGLUTARATE DEHYDROGENASE COMPLEX DEFICIENCY: 401; 21-HYDROXYLASE DEFICIENCY (CYP21): 235; 3-BETA-HYDROXYSTEROID DEHYDROGENASE DEFICIENCY: 95; 3-HYDROXY-3-METHYLGLUTARYL-CoA LYASE DEFICIENCY: 4; 3-METHYL-CROTONYL-GLYCINURIA: 27; 3-METHYLGLUTACONIC ACIDURIA (TYPE I): 23; ACTH DEFICIENCY, ISOLATED: 47; ADRENAL HYPOPLASIA. ADDISON DISEASE, X-LINKED: 45; ASPHYXIA [DD]: 408; BECKWITH-WIEDEMANN SYN…	0	Initializing
Initial			MNXM410	coproporphyrinogen III(4-)		C36H40N4O8	656.725	-4	3dmet:B00571;beilstein:1208502;bigg:cpppg3;biopath:Coproporphyrinogen_III;brenda:BG36549;cas:2624-63-7;chebi:15439;chebi:57309;chemspider:20171552;chemspider:315;ec:1.3.3.3;ec:1.3.99.22;ec:4.1.1.37;foodb:FDB022518;het:CP3;hmdb:HMDB01261;kegg:C03263;knapsack:C00007284;metacyc:COPROPORPHYRINOGEN_III;metlin:6116;nikkaji:J313.191B;nugowiki:1129;pdb-ccd:CP3;pdbechem:CP3;pubchem:20849114;pubchem:321;pu…	0	Initializing
Initial			MNXM411	dCDP(3-)		C9H12N3O10P2	384.153	-3	3dmet:B01317;beilstein:11523255;bigg:dcdp;biopath:2-prime-Deoxycytidine-5-prime-diphosphate;brenda:BG27662;brenda:BG27663;cas:800-73-7;cas:None;chebi:28846;chebi:58593;chemspider:132961;chemspider:19986689;ec:2.7.4.14;ec:2.7.4.25;foodb:FDB022510;het:YYY;hmdb:HMDB01245;kegg:C00705;metacyc:DCDP;metlin:6105;nikkaji:J247.701G;nugowiki:1114;pdb-ccd:YYY;pubchem:150855;pubchem:21122964;pubchem:3972;seed…	0	Initializing
Initial			MNXM412	L-gamma-glutamyl-L-cysteinate(1-)		C8H13N2O5S	249.264	-1	3dmet:B01305;bigg:glucys;biopath:gamma-L-Glutamyl-L-cysteine;brenda:BG25900;cas:636-58-8;cas:686-58-8;chebi:17515;chebi:24195;chebi:58173;chemspider:110467;drugbank:DB03408;ec:1.8.1.13;ec:6.3.2.2;ec:6.3.2.23;ec:6.3.2.3;foodb:FDB003603;het:3GC;hmdb:HMDB01049;kegg:C00669;knapsack:C00007507;metacyc:L-GAMMA-GLUTAMYLCYSTEINE;metlin:5966;nikkaji:J40.069F;nugowiki:943;pdb-ccd:3GC;pubchem:123938;pubchem:…	0	Initializing
Initial			MNXM41231	alpha-D-mannosyl-beta-D-mannosyldiacetylchitobiosyldiphosphodolichol		C53H90N2O27P2	1249.226	-2	bigg:m1macchitppdol;chebi:28067;kegg:C05861;pubchem:8154;seed:cpd15250	0	Initializing
Initial			MNXM414	uroporphyrinogen III(8-)		C40H36N4O16	828.731	-8	3dmet:B00231;beilstein:605190;bigg:uppg3;biopath:Uroporphyrinogen_III;brenda:BG18132;cas:1976-85-8;chebi:15437;chebi:57308;chemspider:1146;ec:2.1.1.107;ec:4.1.1.37;ec:4.2.1.75;foodb:FDB022417;gmelin:1166130;het:UP2;hmdb:HMDB01086;kegg:C01051;knapsack:C00007373;metacyc:UROPORPHYRINOGEN-III;metagene:CONGENITAL ERYTHTOPOIETIC PORPHYRIA (CEP, G??NTHER DISEASE): 417;metlin:79;nikkaji:J39.044E;nugowiki…	0	Initializing
Initial			MNXM415	(R)-4'-phosphopantothenate		C9H15NO8P	296.191	-3	3dmet:B00592;beilstein:4754999;beilstein:9284851;bigg:4ppan;biopath:(R)-4-prime-Phosphopantothenate;brenda:BG27939;cas:5875-50-3;chebi:10986;chebi:12886;chebi:15905;chebi:20891;chemspider:128;ec:2.7.1.33;ec:6.3.2.36;ec:6.3.2.5;foodb:FDB022373;hmdb:HMDB01016;kegg:C03492;knapsack:C00019685;metacyc:4-P-PANTOTHENATE;metlin:3427;nikkaji:J1.877.906D;nugowiki:914;pdb-ccd:PAZ;pubchem:131;pubchem:16755653…	0	Initializing
Initial			MNXM417	D-fructofuranose 1,6-bisphosphate(4-)		C6H10O12P2	336.084	-4	3dmet:B01851;beilstein:1690981;beilstein:1690982;beilstein:2511822;beilstein:7104287;biopath:beta-D-Fructose_1,6-bisphosphate;cas:488-69-7;chebi:28013;chebi:32966;chebi:32968;chebi:37736;chebi:40595;chebi:49299;chemspider:393163;chemspider:4574223;drugbank:DB04551;ec:2.2.1.11;ec:2.7.1.11;ec:2.7.1.146;ec:2.7.1.56;ec:2.7.1.90;ec:3.1.3.11;ec:4.1.2.13;foodb:FDB022397;het:AHG;hmdb:HMDB01058;kegg:C0537…	0	Initializing
Initial			MNXM418	O-acetyl-L-serine zwitterion		C5H9NO4	147.129	0	3dmet:B00213;bigg:acser;biopath:O-Acetyl-L-serine;brenda:BG21345;cas:5147-00-2;cas:66638-22-0;chebi:17981;chebi:58340;chemspider:89874;drugbank:DB01837;ec:2.3.1.30;ec:2.5.1.47;ec:2.5.1.50;ec:2.5.1.51;ec:2.5.1.52;ec:2.5.1.53;foodb:FDB023094;het:OAS;hmdb:HMDB03011;kegg:C00979;knapsack:C00007459;metacyc:ACETYLSERINE;metlin:3270;nikkaji:J37.500D;nugowiki:2594;pdb-ccd:OAS;pubchem:25245438;pubchem:4228…	0	Initializing
Initial			MNXM419	pyridoxine		C8H11NO3	169.178	0	3dmet:B00087;beilstein:139854;bigg:pydxn;brenda:BG25696;cas:65-23-6;chebi:16709;chemspider:1025;drugbank:DB00165;ec:1.1.1.65;ec:1.1.3.12;ec:1.1.99.9;ec:2.4.1.160;ec:2.7.1.35;ec:3.1.3.74;foodb:FDB000574;gmelin:563676;hmdb:HMDB00239;kegg:C00314;knapsack:C00001551;ligandbox:D08454;metacyc:PYRIDOXINE;metlin:5245;nikkaji:J2.356F;nugowiki:174;pubchem:1054;pubchem:3608;pubchem:96025140;reactome:965053;r…	0	Initializing
Initial			MNXM42	L-aspartate(1-)		C4H6NO4	132.095	-1	3dmet:B00015;beilstein:1723530;beilstein:4133557;bigg:asp-L;biopath:L-Aspartate;brenda:BG19556;cas:56-84-8;chebi:17053;chebi:29991;chebi:29993;chemspider:4573879;chemspider:5745;drugbank:DB00128;ec:1.4.1.21;ec:1.4.3.15;ec:1.4.3.16;ec:2.1.3.2;ec:2.3.1.17;ec:2.6.1.1;ec:2.6.1.31;ec:2.6.1.35;ec:2.6.1.70;ec:2.6.1.78;ec:2.7.2.4;ec:3.5.1.1;ec:3.5.1.15;ec:3.5.1.26;ec:3.5.1.38;ec:3.5.1.7;ec:3.5.1.8;ec:3.5…	0	Initializing
Initial			MNXM420	thymidine		C10H14N2O5	242.229	0	3dmet:B01191;beilstein:89285;bigg:thymd;biopath:Thymidine;brenda:BG991;brenda:BG992;cas:3424-98-4;cas:50-89-5;chebi:17748;chebi:63624;chemspider:1102;chemspider:140081;chemspider:5585;drugbank:DB01265;drugbank:DB04485;ec:2.4.2.4;ec:2.7.1.21;ec:3.1.3.35;foodb:FDB012757;gmelin:282610;het:LLT;het:THM;hmdb:HMDB00273;hmdb:HMDB15394;kegg:C00214;kegg:D06675;knapsack:C00019698;ligandbox:D06675;metacyc:TH…	0	Initializing
Initial			MNXM421	4-aminobenzoate		C7H6NO2	136.128	-1	3dmet:B00134;beilstein:3904778;beilstein:471605;bigg:4abz;biopath:4-Aminobenzoate;brenda:BG25104;cas:150-13-0;cas:2906-28-7;chebi:17836;chebi:30753;chemspider:4710;chemspider:953;drugbank:DB02362;ec:1.14.13.27;ec:2.5.1.15;ec:4.1.1.24;ec:4.1.3.38;foodb:FDB001037;gmelin:50150;gmelin:82609;het:PAB;hmdb:HMDB01392;kegg:C00568;knapsack:C00001401;ligandbox:D02456;metacyc:P-AMINO-BENZOATE;metlin:3261;nik…	0	Initializing
Initial			MNXM422	4-ammoniobutanal		C4H10NO	88.128	1	3dmet:B00129;bigg:4abutn;biopath:4-Aminobutanal;brenda:BG36390;cas:4390-05-0;chebi:17769;chebi:58264;chemspider:115;ec:1.2.1.19;ec:1.4.3.10;ec:1.5.3.14;ec:1.5.99.6;ec:2.6.1.82;foodb:FDB022412;hmdb:HMDB01080;kegg:C00555;knapsack:C00019656;metacyc:4-AMINO-BUTYRALDEHYDE;metlin:3225;nikkaji:J38.531J;nugowiki:971;pubchem:118;pubchem:25245200;pubchem:3835;seed:cpd00434;upa:UPC00555	0	Initializing
Initial			MNXM423	ITP		C10H11N4O14P3	504.134	-4	3dmet:B01153;beilstein:4344695;bigg:itp;brenda:BG1200;cas:132-06-9;chebi:16039;chebi:57614;chebi:61402;chemspider:8265;ec:3.5.4.18;foodb:FDB021902;het:ITT;hmdb:HMDB00189;kegg:C00081;metacyc:ITP;metlin:5204;nikkaji:J38.562J;nugowiki:132;pdb-ccd:ITT;pubchem:3381;pubchem:44275035;pubchem:8583;reactome:2509836;reactome:REACT_151581;reactome_database_id_release_44:2509836;reaxys:5209456;reaxys:600524;…	0	Initializing
Initial			MNXM426	2-acetyllactate		C5H7O4	131.107	-1	3dmet:B04748;beilstein:7089436;brenda:BG21199;chebi:16444;chebi:57774;chemspider:21;ec:2.2.1.6;ec:5.4.99.3;foodb:FDB024109;hmdb:HMDB06833;kegg:C00900;knapsack:C00019658;nikkaji:J431.537E;nugowiki:5958;pubchem:22;pubchem:4156	0	Initializing
Initial			MNXM427	D-mannopyranose 6-phosphate(2-)		C6H11O9P	258.12	-2	3dmet:B01204;beilstein:2056781;beilstein:4704942;bigg:man6p;brenda:BG22644;cas:3672-15-9;cas:None;chebi:17369;chebi:48066;chebi:58735;ec:1.1.1.224;ec:2.7.1.7;ec:5.3.1.8;ec:5.4.2.8;kegg:C00275;knapsack:C00007307;nikkaji:J817.412A;pdb-ccd:M6D;pubchem:3572;reactome:532562;reactome:REACT_22559;reactome_database_id_release_44:532562;seed:cpd00235;upa:UPC00275;wikipedia:Mannose_6-phosphate	0	Initializing
Initial			MNXM429	6-O-phosphono-D-glucono-1,5-lactone		C6H9O9P	256.104	-2	3dmet:B01420;beilstein:7176900;bigg:6pgl;biopath:D-Glucono-1,5-lactone_6-phosphate;brenda:BG22089;cas:2641-81-8;cas:None;chebi:16938;chebi:57955;chemspider:388559;ec:1.1.1.49;ec:1.1.98.2;ec:1.1.99.34;ec:3.1.1.31;foodb:FDB022440;hmdb:HMDB01127;kegg:C01236;knapsack:C00019542;metacyc:D-6-P-GLUCONO-DELTA-LACTONE;metagene:.;metlin:6022;nikkaji:J40.067J;nugowiki:1014;pubchem:439452;pubchem:4457;pubchem…	0	Initializing
Initial			MNXM4300	2-Octaprenyl-6-methoxyphenol (5 repeating units)		C37H56O2	532.839	0	bigg:2omph_5;seed:cpd15202	0	Initializing
Initial			MNXM432	dAMP		C10H12N5O6P	329.206	-2	3dmet:B01226;beilstein:3573917;bigg:damp;biopath:2-prime-Deoxyadenosine-5-prime-phosphate;brenda:BG1037;cas:653-63-4;chebi:17713;chebi:58245;chemspider:12079;chemspider:18735032;ec:2.7.1.76;ec:2.7.4.11;foodb:FDB022311;het:D5M;hmdb:HMDB00905;kegg:C00360;metacyc:DAMP;metlin:3461;nikkaji:J205.943F;nugowiki:817;pdb-ccd:D5M;pdbechem:D5M;pubchem:12599;pubchem:22848660;pubchem:3651;reactome:109386;react…	0	Initializing
Initial			MNXM4337	3-hydroxybutanoyl-CoA		C25H38N7O18P3S	849.592	-4	brenda:BG59207;cas:2871-66-1;chebi:37050;drugbank:DB03612;kegg:C05116;nikkaji:J2.754.726E;pubchem:7540;seed:cpd03043	0	Initializing
Initial			MNXM435	D-glyceraldehyde		C3H6O3	90.078	0	3dmet:B00137;beilstein:1720474;beilstein:5726453;bigg:glyald;biopath:D-Glyceraldehyde;brenda:BG17856;cas:367-47-5;cas:453-17-8;chebi:17378;chemspider:19353178;ec:1.1.1.72;ec:2.2.1.11;ec:2.7.1.28;kegg:C00577;metacyc:GLYCERALD;nikkaji:J5.790H;pdb-ccd:3GR;pdbechem:3GR;pubchem:3856;pubchem:79014;seed:cpd00448	0	Initializing
Initial			MNXM436	dGDP(2-)		C10H12N5O10P2	424.177	-3	3dmet:B01227;beilstein:11523263;bigg:dgdp;biopath:2-prime-Deoxyguanosine-5-prime-diphosphate;brenda:BG52410;cas:102783-74-4;cas:3493-09-2;chebi:28862;chebi:58595;chemspider:388359;drugbank:DB03491;ec:2.7.4.12;foodb:FDB022338;het:DGI;hmdb:HMDB00960;kegg:C00361;knapsack:C00019355;metacyc:DGDP;metlin:5906;nikkaji:J366.498H;nugowiki:864;pdb-ccd:DGI;pubchem:25245673;pubchem:3652;pubchem:439220;reactom…	0	Initializing
Initial			MNXM439	(S)-3-methyl-2-oxovalerate		C6H9O3	129.134	-1	3dmet:B00887;3dmet:B01307;beilstein:1098987;beilstein:1722135;beilstein:1722136;beilstein:3904281;beilstein:3904283;bigg:3mop;biopath:(S)-3-Methyl-2-oxopentanoate;brenda:BG21699;brenda:BG21700;cas:1460-34-0;chebi:15614;chebi:28379;chebi:28654;chebi:35146;chebi:35932;chemspider:19951083;chemspider:46;ec:2.6.1.32;ec:2.6.1.42;ec:4.1.1.72;foodb:FDB021447;gmelin:971983;hmdb:HMDB00491;kegg:C00671;kegg:…	0	Initializing
Initial			MNXM44	acyl-CoA		C22H31N7O17P3SR		-4	bigg:acoa;biopath:Acyl-CoA;brenda:BG92952;cas:9029-97-4;chebi:17984;chebi:37554;chebi:58342;ec:2.3.1.104;ec:2.3.1.111;ec:2.3.1.121;ec:2.3.1.125;ec:2.3.1.13;ec:2.3.1.15;ec:2.3.1.16;ec:2.3.1.185;ec:2.3.1.186;ec:2.3.1.198;ec:2.3.1.20;ec:2.3.1.22;ec:2.3.1.23;ec:2.3.1.24;ec:2.3.1.25;ec:2.3.1.26;ec:2.3.1.42;ec:2.3.1.51;ec:2.3.1.52;ec:2.3.1.62;ec:2.3.1.76;ec:2.3.1.n8;ec:2.8.3.8;ec:3.1.2.18;ec:3.1.2.19;e…	0	Initializing
Initial			MNXM448	alpha,alpha-trehalose 6-phosphate(2-)		C12H21O14P	420.261	-2	3dmet:B01312;beilstein:3744918;beilstein:59815;bigg:tre6p;brenda:BG4113;cas:4484-88-2;chebi:18283;chebi:58429;chemspider:109086;drugbank:DB02430;ec:2.4.1.15;ec:2.4.1.216;ec:2.4.1.36;ec:3.1.3.12;ec:3.2.1.93;foodb:FDB022437;hmdb:HMDB01124;kegg:C00689;knapsack:C00007451;metacyc:TREHALOSE-6P;metlin:6019;nikkaji:J741.923F;nugowiki:1011;pubchem:122336;pubchem:25246105;pubchem:3958;reactome:868701;react…	0	Initializing
Initial			MNXM4485	beta-D-mannosyldiacetylchitobiosyldiphosphodolichol		C32H58N2O22P2(C5H8)n		0	bigg:macchitppdol;cas:91-64-5;chebi:18396;kegg:C05860;lipidbank:IIP0091;pubchem:8153;reactome:449283;reactome:REACT_22649;reactome_database_id_release_44:449283;seed:cpd12789	0	Initializing
Initial			MNXM449	CDP-ethanolamine(1-)		C11H19N4O11P2	445.236	-1	3dmet:B01288;beilstein:67058;bigg:cdpea;biopath:CDP-Ethanolamine;brenda:BG2856;cas:3036-18-8;chebi:16732;chebi:57876;chemspider:110296;ec:2.7.7.14;ec:2.7.8.1;ec:2.7.8.4;foodb:FDB022691;hmdb:HMDB01564;kegg:C00570;metacyc:CDP-ETHANOLAMINE;metlin:3538;nikkaji:J14.936E;nugowiki:1414;pubchem:123727;pubchem:25202847;pubchem:3849;reactome:1500603;reactome:REACT_124825;reactome_database_id_release_44:150…	0	Initializing
Initial			MNXM45	adenosine 3',5'-bisphosphate		C10H11N5O10P2	423.169	-4	3dmet:B01140;bigg:pap;biopath:Adenosine-3-prime,5-prime-diphosphate(PAP);brenda:BG40172;cas:1053-73-2;chebi:17985;chebi:58343;chemspider:140102;chemspider:19951095;ec:1.8.4.8;ec:2.8.2.10;ec:2.8.2.11;ec:2.8.2.14;ec:2.8.2.16;ec:2.8.2.17;ec:2.8.2.18;ec:2.8.2.19;ec:2.8.2.24;ec:2.8.2.25;ec:2.8.2.26;ec:2.8.2.27;ec:2.8.2.28;ec:2.8.2.31;ec:2.8.2.32;ec:2.8.2.33;ec:2.8.2.34;ec:2.8.2.4;ec:2.8.2.6;ec:2.8.2.7…	0	Initializing
Initial			MNXM452	dUTP		C9H11N2O14P3	464.11	-4	3dmet:B01250;bigg:dutp;biopath:2-prime-Deoxyuridine-5-prime-triphosphate;brenda:BG27654;cas:1173-82-6;chebi:17625;chebi:58212;chebi:61555;chemspider:58580;ec:3.5.4.13;ec:3.6.1.23;foodb:FDB022478;het:DUT;hmdb:HMDB01191;kegg:C00460;knapsack:C00019636;metacyc:DUTP;metlin:6069;nikkaji:J315.490D;nugowiki:1069;pdb-ccd:DUT;pubchem:25244408;pubchem:3744;pubchem:65070;reactome:500739;reactome:REACT_22071;…	0	Initializing
Initial			MNXM453	N(2)-formyl-N(1)-(5-phospho-D-ribosyl)glycinamide(2-)		C8H13N2O9P	312.171	-2	3dmet:B04939;bigg:fgam;biopath:5-prime-Phosphoribosyl-N-formylglycinamide;brenda:BG25983;cas:349-34-8;chebi:18272;chebi:58426;chemspider:115687;ec:2.1.2.2;ec:6.3.5.3;foodb:FDB022544;het:FGR;hmdb:HMDB01308;kegg:C04376;knapsack:C00019642;metacyc:5-P-RIBOSYL-N-FORMYLGLYCINEAMIDE;nikkaji:J40.075K;nugowiki:1170;pdb-ccd:FGR;pubchem:130805;pubchem:25245380;pubchem:7017;reactome:111354;reactome:REACT_339…	0	Initializing
Initial			MNXM454	pyridoxine 5'-phosphate(2-)		C8H10NO6P	247.142	-2	3dmet:B00148;beilstein:233737;bigg:pdx5p;brenda:BG25768;cas:447-05-2;chebi:28803;chebi:58589;chemspider:1026;drugbank:DB02209;ec:1.4.3.5;ec:2.6.99.2;ec:2.7.1.35;ec:3.1.3.74;foodb:FDB022552;het:PXP;hmdb:HMDB01319;kegg:C00627;knapsack:C00007505;metacyc:PYRIDOXINE-5P;metlin:6156;nikkaji:J196.145D;nugowiki:1181;pdb-ccd:PXP;pdbechem:PXP;pubchem:1055;pubchem:24794348;pubchem:3900;reactome:964952;reacto…	0	Initializing
Initial			MNXM456	5-formamido-1-(5-phospho-D-ribosyl)imidazole-4-carboxamide(2-)		C10H13N4O9P	364.205	-2	3dmet:B01781;beilstein:58077;bigg:fprica;biopath:5-prime-Phosphoribosyl-5-formamido-4-imidazole_carboxamide;brenda:BG1206;chebi:18381;chebi:58467;chemspider:145893;ec:2.1.2.3;ec:3.5.4.10;foodb:FDB022622;het:FAI;hmdb:HMDB01439;kegg:C04734;metacyc:PHOSPHORIBOSYL-FORMAMIDO-CARBOXAMIDE;metlin:6247;nikkaji:J602.393B;nugowiki:1301;pdb-ccd:FAI;pubchem:166760;pubchem:25244918;pubchem:7305;reactome:111427…	0	Initializing
Initial			MNXM46	oxaloacetate		C4H2O5	130.056	-2	3dmet:B00010;beilstein:1705475;beilstein:3605372;bigg:oaa;biopath:Oxaloacetate;bnice:C20;brenda:BG19271;cas:149-63-3;cas:328-42-7;chebi:16452;chebi:30744;chemspider:144251;chemspider:945;ec:1.1.1.299;ec:1.1.1.37;ec:1.1.1.38;ec:1.1.1.40;ec:1.1.1.82;ec:1.1.3.3;ec:1.1.5.4;ec:1.1.99.16;ec:1.1.99.7;ec:1.4.1.21;ec:1.4.3.1;ec:1.4.3.15;ec:2.1.3.1;ec:2.3.3.1;ec:2.3.3.2;ec:2.3.3.3;ec:2.3.3.5;ec:2.3.3.8;ec:…	0	Initializing
Initial			MNXM460	glycerone		C3H6O3	90.078	0	ADRENOLEUKODYSTROPHY, NEONATAL: 317; CHONDRODYSTROPHIA CALCIFICANS CONGENITA: 179; TRIOSEPHOSPHATE ISOMERASE: 390; ZELLWEGER SYNDROME: 36;3dmet:B00055;beilstein:1740268;bigg:dha;brenda:BG89171;cas:96-26-4;chebi:16016;chemspider:650;drugbank:DB01775;ec:1.1.1.156;ec:1.1.1.6;ec:1.1.99.22;ec:2.2.1.3;ec:2.7.1.121;ec:2.7.1.29;foodb:FDB009294;het:2HA;hmdb:HMDB01882;kegg:C00184;ligandbox:D07841;metacyc:D…	0	Initializing
Initial			MNXM46095	Cer(d18:0/h24:0)		C42H85NO4	668.129	0	bigg:cer2'_24;lipidmaps:LMSP02020017;pubchem:85297405;seed:cpd15222	0	Initializing
Initial			MNXM46096	Cer(d18:0/h26:0)		C44H89NO4	696.182	0	bigg:cer2'_26;lipidmaps:LMSP02020018;pubchem:85297406;seed:cpd15223	0	Initializing
Initial			MNXM461	L-arabinopyranose		C5H10O5	150.13	0	3dmet:B04656;beilstein:1680037;bigg:arab-L;biopath:L-Arabinose;brenda:BG20418;cas:147-81-9;cas:5328-37-0;cas:87-72-9;chebi:17535;chebi:30849;chemspider:388335;drugbank:DB03246;ec:1.1.1.46;ec:2.7.1.46;ec:5.3.1.4;foodb:FDB012306;gmelin:82843;hmdb:HMDB00646;kegg:C00259;kegg:C11476;knapsack:C00041349;metacyc:L-ARABINOSE;metlin:5474;nikkaji:J14.786I;nikkaji:J231.471A;nugowiki:565;pdb-ccd:ARA;pdb-ccd:L…	0	Initializing
Initial			MNXM46158	cerotate		C26H51O2	395.682	-1	beilstein:1799681;bigg:hexc;cas:506-46-7;chebi:31009;chebi:31013;chemspider:10037;chemspider:4574398;foodb:FDB003045;gmelin:374171;gmelin:374172;hmdb:HMDB02356;knapsack:C00035114;lipid:LMFA01010026;lipidbank:DFA0026;lipidmaps:LMFA01010026;metacyc:CPD-7832;metlin:6642;nugowiki:1939;pubchem:10469;pubchem:5461023;pubchem:7849679;reaxys:1799681;seed:cpd15240	0	Initializing
Initial			MNXM463	N(1)-(5-phospho-D-ribosyl)glycinamide(1-)		C7H14N2O8P	285.168	-1	3dmet:B04915;bigg:gar;biopath:5-prime-Phosphoribosyl-glycinamide;brenda:BG24489;cas:10074-18-7;chebi:18349;chebi:58457;chemspider:141370;drugbank:DB02236;ec:2.1.2.2;ec:6.3.4.13;foodb:FDB022801;hmdb:HMDB02022;kegg:C03838;knapsack:C00007395;metacyc:5-PHOSPHO-RIBOSYL-GLYCINEAMIDE;nikkaji:J372.863C;nugowiki:1605;pdb-ccd:GAR;pubchem:160913;pubchem:25244572;pubchem:6578;reactome:111338;reactome:REACT_5…	0	Initializing
Initial			MNXM46301	Chitin		C28H49N3O16	683.699	0	bigg:chtn;brenda:BG93054;cas:1398-61-4;chebi:17029;chemspider:399508;foodb:FDB023154;hmdb:HMDB03362;kegg:C00461;metacyc:CHITIN;metlin:6903;nikkaji:J209.135F;nugowiki:2943;pubchem:21252321;pubchem:3745;seed:cpd11683;upa:UPC00461	0	Initializing
Initial			MNXM46309	chitosan		H2O(C6H12NO4)n		0	bigg:chitos;brenda:BG93055;cas:9012-76-4;chebi:16261;chemspider:64870;foodb:FDB015634;hmdb:HMDB03404;kegg:C00734;metacyc:Chitosan;nikkaji:J203.725D;nugowiki:2985;pubchem:3997;pubchem:71853;seed:cpd11741	0	Initializing
Initial			MNXM4638	L-glucitol		C6H14O6	182.172	0	beilstein:1721906;bigg:sbt-L;cas:6706-59-8;chebi:28789;chemspider:74156;gmelin:648560;kegg:C01722;metacyc:CPD-12810;nikkaji:J441.077G;pubchem:4859;pubchem:82170;seed:cpd01187	0	Initializing
Initial			MNXM465	N-carbamoyl-L-aspartate(2-)		C5H6N2O5	174.112	-2	3dmet:B00115;beilstein:1726860;bigg:cbasp;biopath:N-Carbamoyl-L-aspartate;brenda:BG21131;cas:13184-27-5;cas:16649-79-9;cas:923-37-5;chebi:15859;chebi:32814;chebi:64850;chebi:64852;chemspider:10718031;chemspider:84022;drugbank:DB04252;ec:2.1.3.2;ec:3.5.1.7;ec:3.5.2.3;ec:3.5.2.4;foodb:FDB022269;het:NCD;hmdb:HMDB00828;kegg:C00438;knapsack:C00007265;metacyc:CARBAMYUL-L-ASPARTATE;metlin:5791;nikkaji:J…	0	Initializing
Initial			MNXM469	D-glucitol		C6H14O6	182.172	0	3dmet:B04724;beilstein:1721899;beilstein:1721909;beilstein:4656395;bigg:sbt-D;biopath:D-Sorbitol;brenda:BG22796;cas:50-70-4;chebi:17924;chebi:30911;chemspider:5576;drugbank:DB01638;ec:1.1.1.289;ec:1.1.99.21;ec:1.1.99.28;ec:3.1.3.50;foodb:FDB011676;gmelin:83162;gmelin:83165;het:SOR;hmdb:HMDB00247;kegg:C00794;knapsack:C00001173;ligandbox:D00096;metacyc:SORBITOL;metlin:143;nikkaji:J2.299C;nugowiki:1…	0	Initializing
Initial			MNXM473	phenylacetaldehyde		C8H8O	120.149	0	3dmet:B00145;beilstein:385791;bigg:pacald;brenda:BG26616;cas:122-78-1;chebi:16424;chemspider:13876539;drugbank:DB02178;ec:1.2.1.39;ec:1.4.3.21;ec:4.1.1.43;ec:5.3.99.7;foodb:FDB012238;het:HY1;hmdb:HMDB06236;kegg:C00601;knapsack:C00007535;metacyc:PHENYLACETALDEHYDE;nikkaji:J2.494E;nugowiki:5361;pdb-ccd:HY1;pdbechem:HY1;pubchem:3876;pubchem:998;reactome:500607;reactome:REACT_22006;reactome_database_…	0	Initializing
Initial			MNXM4752	O-phosphonatooxy-D-serine(2-)		C3H6NO6P	183.057	-2	beilstein:1726827;beilstein:1726828;bigg:pser-D;brenda:BG84418;cas:17885-08-4;chebi:37712;chebi:37713;chebi:58680;chebi:67032;chemspider:104;chemspider:5415613;ec:3.1.3.3;foodb:FDB022700;gmelin:1876423;hmdb:HMDB01721;kegg:C02532;metacyc:CPD-3722;metacyc:Phosphoserines;metlin:6338;nikkaji:J257.488H;nugowiki:1429;pubchem:106;pubchem:5539;pubchem:7059388;seed:cpd01665	0	Initializing
Initial			MNXM477	malonate(2-)		C3H2O4	102.046	-2	COBALAMIN MALABSORPTION: 329; COMBINED DEF. OF 5-DEOXYADENOSYLCOBALAMIN AND METHYLCOBALAMIN (clbC, clbD, clbF): 142; FEEDING: VEGANIAN [DD]: 336; GLUTARIC ACIDURIA II: 9; MALONYL-COA DECARBOXYLASE DEFICIENCY: 28; MAMEL (METHYLMALONIC ACIDURIA MITOCHONDRIAL ENCEPHELOPATHY LEIGH-LIKE) A NEW MITOCHONDRIAL ENCEPHALOPATHY: 518; METHYLMALONATE SEMIALDEHYDE DEHYDROGENASE DEFICIENCY: 485; METHYLMALONIC A…	0	Initializing
Initial			MNXM478	(-)-3-dehydroquinate		C7H9O6	189.143	-1	3dmet:B01356;bigg:3dhq;biopath:3-Dehydroquinate;brenda:BG36375;brenda:BL285585;cas:10534-44-8;chebi:17947;chebi:32364;chemspider:388474;chemspider:4573866;drugbank:DB03868;ec:1.1.1.24;ec:1.1.1.282;ec:1.1.5.8;ec:1.1.99.25;ec:1.4.1.24;ec:4.2.1.10;ec:4.2.3.4;foodb:FDB029168;het:DQA;hmdb:HMDB12710;kegg:C00944;knapsack:C00019664;metacyc:DEHYDROQUINATE;nikkaji:J93.942K;nugowiki:11434;pdb-ccd:DQA;pubche…	0	Initializing
Initial			MNXM481	3'-dephospho-CoA(2-)		C21H33N7O13P2S	685.538	-2	3dmet:B04743;bigg:dpcoa;biopath:Dephospho-CoA;brenda:BG11718;cas:3633-59-8;chebi:15468;chebi:57328;chemspider:388463;drugbank:DB03170;ec:2.7.1.24;ec:2.7.7.3;ec:2.7.8.25;foodb:FDB022585;hmdb:HMDB01373;kegg:C00882;knapsack:C00007257;metacyc:DEPHOSPHO-COA;metlin:3689;nugowiki:1235;pdb-ccd:COD;pubchem:4138;pubchem:439335;pubchem:45266562;reactome:196778;reactome:REACT_11629;reactome_database_id_relea…	0	Initializing
Initial			MNXM4815	S-acetyldihydrolipoamide		C10H19NO2S2	249.393	0	3dmet:B00246;bigg:adhlam;brenda:BG1735;cas:None;chebi:16807;chemspider:1046;foodb:FDB022671;hmdb:HMDB01526;kegg:C01136;metacyc:S-ACETYLDIHYDROLIPOAMIDE;metlin:6299;nikkaji:J2.731.632H;nugowiki:1382;pubchem:1076;pubchem:4367;seed:cpd00836	0	Initializing
Initial			MNXM482	lanosterol		C30H50O	426.717	0	3dmet:B01488;beilstein:2226449;bigg:lanost;biopath:Lanosterol;brenda:BG15857;cas:79-63-0;chebi:16521;chemspider:216175;drugbank:DB03696;ec:1.14.13.70;ec:5.4.99.7;foodb:FDB013802;het:LAN;hmdb:HMDB01251;kegg:C01724;knapsack:C00003657;lipid:LMST01010017;lipidbank:SST9081;lipidmaps:LMST01010017;metacyc:LANOSTEROL;metlin:6108;nikkaji:J4.237D;nugowiki:1120;pdb-ccd:LAN;pdbechem:LAN;pubchem:246983;pubche…	0	Initializing
Initial			MNXM483	N-[(R)-4-phosphonatopantothenoyl]-L-cysteinate		C12H20N2O9PS	399.334	-3	3dmet:B01735;bigg:4ppcys;biopath:(R)-4-prime-Phosphopantothenoyl-L-cysteine;brenda:BG4069;cas:7196-09-0;chebi:15769;chebi:59458;chemspider:389278;ec:4.1.1.36;ec:6.3.2.5;foodb:FDB022432;hmdb:HMDB01117;kegg:C04352;knapsack:C00019633;metacyc:R-4-PHOSPHOPANTOTHENOYL-L-CYSTEINE;nikkaji:J1.572.366A;nugowiki:1004;pubchem:25245609;pubchem:440304;pubchem:7001;reactome:196834;reactome:REACT_11378;reactome_…	0	Initializing
Initial			MNXM486	decanoyl-CoA		C31H50N7O17P3S	917.752	-4	3dmet:B05002;bigg:dcacoa;biopath:Decanoyl-CoA;brenda:BG16209;cas:1264-57-9;chebi:28493;chebi:61430;chemspider:389510;foodb:FDB023910;hmdb:HMDB06404;kegg:C05274;lipid:LMFA07050022;lipidmaps:LMFA07050022;metacyc:CPD-10267;nikkaji:J362.551F;nugowiki:5529;pubchem:24701387;pubchem:25244140;pubchem:440615;pubchem:7661;reactome:77308;reactome:REACT_2539;reactome_database_id_release_44:77308;reaxys:80333…	0	Initializing
Initial			MNXM487	(2S,3R)-2-azaniumyl-3-hydroxyoctadecyl phosphate		C18H39NO5P	380.48	-1	3dmet:B04771;beilstein:6780476;bigg:sph1p;brenda:BG9087;cas:19794-97-9;chebi:16893;chebi:57939;chemspider:559277;ec:2.7.1.91;ec:4.1.2.27;foodb:FDB022594;hmdb:HMDB01383;kegg:C01120;knapsack:C00007541;lipid:LMSP01050002;lipidbank:PSP6003;lipidmaps:LMSP01050002;metacyc:CPD-649;metlin:3512;nikkaji:J773.227I;nugowiki:1245;pubchem:25202187;pubchem:4351;pubchem:644260;pubchem:7850620;reactome:428275;rea…	0	Initializing
Initial			MNXM488	5-phosphonato-D-ribosylaminium(1-)		C5H11NO7P	228.117	-1	chebi:17284;chebi:58089;ec:6.3.4.13;ec:6.3.4.7	0	Initializing
Initial			MNXM49	3'-phosphoadenosine-5'-phosphosulfate		C10H11N5O13P2S	503.233	-4	3dmet:B01139;bigg:paps;biopath:3-prime-Phosphoadenylylsulfate(PAPS);brenda:BG1240;cas:482-67-7;chebi:17980;chebi:58339;chemspider:9799;ec:1.8.4.8;ec:2.7.1.25;ec:2.8.2.10;ec:2.8.2.11;ec:2.8.2.14;ec:2.8.2.16;ec:2.8.2.17;ec:2.8.2.18;ec:2.8.2.19;ec:2.8.2.24;ec:2.8.2.25;ec:2.8.2.26;ec:2.8.2.27;ec:2.8.2.28;ec:2.8.2.31;ec:2.8.2.32;ec:2.8.2.33;ec:2.8.2.34;ec:2.8.2.4;ec:2.8.2.6;ec:2.8.2.7;ec:2.8.2.9;ec:3.…	0	Initializing
Initial			MNXM490	(-)-ureidoglycolate		C3H5N2O4	133.083	-1	3dmet:B01292;bigg:urdglyc;biopath:Ureidoglycolate;brenda:BG85510;brenda:BG85518;cas:103192-53-6;cas:2017665;cas:7424-03-5;chebi:15412;chebi:28785;chebi:49050;chebi:57296;chemspider:19951218;chemspider:388403;ec:1.1.1.154;ec:3.5.3.19;ec:3.5.3.4;ec:4.3.2.3;foodb:FDB022364;hmdb:HMDB01005;kegg:C00603;kegg:C02766;knapsack:C00007465;knapsack:C00007466;metacyc:CPD-1091;metlin:5935;nikkaji:J1.344.911B;ni…	0	Initializing
Initial			MNXM491	1D-myo-inositol hexakisphosphate		C6H6O24P6	647.94	-12	3dmet:B00260;beilstein:2201952;beilstein:3886124;bigg:minohp;biopath:1D-myo-Inositol_(1,2,3,4,5,6)-hexakisphosphate;brenda:BG22944;cas:83-86-3;chebi:17401;chebi:58130;chemspider:10618952;chemspider:866;ec:2.7.1.158;ec:2.7.4.21;ec:3.1.3.26;ec:3.1.3.72;ec:3.1.3.8;foodb:FDB000374;hmdb:HMDB03502;kegg:C01204;metacyc:MI-HEXAKISPHOSPHATE;metlin:6941;nikkaji:J9.332G;nugowiki:3083;pdb-ccd:I6P;pubchem:2158…	0	Initializing
Initial			MNXM492	2'-deoxyuridine		C9H12N2O5	228.202	0	3dmet:B01281;bigg:duri;biopath:2-prime-Deoxyuridine;brenda:BG27308;cas:951-78-0;chebi:16450;chemspider:13118;drugbank:DB02256;ec:1.14.11.10;ec:1.14.11.3;ec:2.4.2.23;ec:3.5.4.14;foodb:FDB021870;het:DUR;hmdb:HMDB00012;kegg:C00526;knapsack:C00019697;metacyc:DEOXYURIDINE;metlin:5086;nikkaji:J7.186B;nugowiki:7;pdb-ccd:DUR;pubchem:13712;pubchem:3809;reactome:500430;reactome:REACT_21686;reactome_databas…	0	Initializing
Initial			MNXM493	3-ammoniopropanal		C3H8NO	74.102	1	3dmet:B00832;beilstein:1738024;bigg:aproa;biopath:beta-Aminopropion_aldehyde;brenda:BG17906;cas:352-92-1;chebi:18090;chebi:58374;chemspider:14733277;chemspider:74;ec:1.5.3.11;ec:1.5.3.13;ec:1.5.3.16;ec:1.5.3.17;foodb:FDB022427;hmdb:HMDB01106;kegg:C05665;metacyc:CPD-6082;metlin:6007;nikkaji:J676.182H;nugowiki:994;pubchem:21286229;pubchem:75;pubchem:7975;reactome:141328;reactome:REACT_3636;reactome…	0	Initializing
Initial			MNXM495	IDP		C10H11N4O11P2	425.162	-3	3dmet:B01160;beilstein:5786306;bigg:idp;brenda:BG1009;cas:86-04-4;chebi:17808;chebi:58280;chemspider:3279691;chemspider:559208;ec:3.5.4.7;ec:3.6.1.64;foodb:FDB023146;hmdb:HMDB03335;kegg:C00104;metacyc:IDP;metlin:6892;nikkaji:J38.561A;nugowiki:2916;pdb-ccd:IDP;pdbechem:IDP;pubchem:3404;pubchem:4064322;pubchem:644173;reactome:2509811;reactome:REACT_151969;reactome_database_id_release_44:2509811;see…	0	Initializing
Initial			MNXM4968	2-hydroxybutyrate		C4H7O3	103.097	-1	3dmet:B01942;beilstein:1720939;beilstein:1720940;beilstein:878248;bigg:2hb;biopath:2-Hydroxy-butyrate;brenda:BG19684;cas:19054-57-0;cas:600-15-7;cas:71-23-8;chebi:1148;chebi:50612;chebi:50613;chebi:64552;chemspider:10792;chemspider:5341964;chemspider:5362396;foodb:FDB021867;hmdb:HMDB00008;kegg:C05984;lipid:LMFA01050004;lipid:LMFA01050342;lipidbank:DFA0270;lipidmaps:LMFA01050004;lipidmaps:LMFA0105…	0	Initializing
Initial			MNXM497	phenylacetate		C8H7O2	135.14	-1	PHENYLKETONURIA (PKU): 135; TYROSINEMIA I: 49; TYROSINEMIA II: 66; TYROSINEMIA III: 319; TYROSINEMIA, TRANSIENT, OF THE NEWBORN: 318;3dmet:B00128;3dmet:B02106;beilstein:1099647;beilstein:3539899;beilstein:636458;bigg:pac;biopath:Phenylacetate;brenda:BG85306;cas:103-82-2;cas:122-79-2;chebi:18401;chebi:30745;chebi:8082;chemspider:10181341;chemspider:28969;chemspider:3610724;ec:1.2.1.39;ec:6.2.1.30;…	0	Initializing
Initial			MNXM4985	3-demethylubiquinone-9		C53H80O4	781.2	0	3dmet:B01640;beilstein:2688842;chebi:18238;kegg:C03226;lipidmaps:LMPR02010036;nikkaji:J2.741.392G;pubchem:6098;pubchem:85297373;seed:cpd02064	0	Initializing
Initial			MNXM5	NADP(+)		C21H25N7O17P3	740.381	-3	3dmet:B01129;beilstein:3645734;beilstein:3885115;bigg:nadp;biopath:NADP;brenda:BG48210;cas:53-59-8;chebi:18009;chebi:25523;chebi:25524;chebi:44409;chebi:58349;chemspider:10239198;chemspider:5675;come:MOL000029;ec:1.1.1.10;ec:1.1.1.101;ec:1.1.1.102;ec:1.1.1.111;ec:1.1.1.112;ec:1.1.1.113;ec:1.1.1.115;ec:1.1.1.117;ec:1.1.1.119;ec:1.1.1.120;ec:1.1.1.123;ec:1.1.1.124;ec:1.1.1.126;ec:1.1.1.128;ec:1.1.1…	0	Initializing
Initial			MNXM50	UDP-D-glucose(2-)		C15H22N2O17P2	564.286	-2	biopath:UDP-D-Glucose;brenda:BG6433;cas:133-89-1;chebi:18066;chebi:58367;drugbank:DB01861;ec:2.4.1.103;ec:2.4.1.104;ec:2.4.1.105;ec:2.4.1.106;ec:2.4.1.111;ec:2.4.1.114;ec:2.4.1.117;ec:2.4.1.118;ec:2.4.1.120;ec:2.4.1.121;ec:2.4.1.126;ec:2.4.1.127;ec:2.4.1.128;ec:2.4.1.136;ec:2.4.1.14;ec:2.4.1.15;ec:2.4.1.158;ec:2.4.1.160;ec:2.4.1.171;ec:2.4.1.172;ec:2.4.1.176;ec:2.4.1.177;ec:2.4.1.178;ec:2.4.1.188…	0	Initializing
Initial			MNXM500	D-fructose 1,6-bisphosphate		C6H10O12P2	336.084	-4	3dmet:B04673;beilstein:4820637;bigg:fdp;brenda:BG22767;cas:488-69-7;chebi:16905;chebi:39731;chebi:49093;kegg:C00354;knapsack:C00007386;nikkaji:J15.941G;pdb-ccd:AFP;pdbechem:2FP;pubchem:3647;reactome:30014;reactome:REACT_3740;reactome_database_id_release_44:30014;seed:cpd00290;upa:UPC00354	0	Initializing
Initial			MNXM501	N(1)-acetylspermidine		C9H23N3O	189.298	2	beilstein:4176501;bigg:N1aspmd;biopath:N1-Acetylspermidine;brenda:BG28055;cas:14278-49-0;cas:34450-16-3;chebi:17927;chebi:58324;chemspider:482;ec:1.5.3.11;ec:1.5.3.13;ec:1.5.3.15;ec:1.5.3.17;foodb:FDB022530;hmdb:HMDB01276;kegg:C00612;metacyc:CPD-568;metlin:3323;nikkaji:J354.012J;nugowiki:1144;pubchem:25203502;pubchem:3886;pubchem:496;reactome:141349;reactome:353555;reactome:REACT_15163;reactome:R…	0	Initializing
Initial			MNXM503	prephenate		C10H8O6	224.167	-2	3dmet:B00074;beilstein:2698270;beilstein:3682733;beilstein:5288208;bigg:pphn;biopath:Prephenate;brenda:BG452;cas:126-49-8;chebi:16666;chebi:29934;chebi:57852;chemspider:1001;chemspider:4573884;drugbank:DB08427;ec:1.3.1.12;ec:1.3.1.13;ec:2.6.1.78;ec:2.6.1.79;ec:4.2.1.51;ec:5.4.99.5;foodb:FDB028914;hmdb:HMDB12283;kegg:C00254;knapsack:C00019632;metacyc:PREPHENATE;nikkaji:J38.009A;nugowiki:11008;pdb-…	0	Initializing
Initial			MNXM505	trans-4-coumarate		C9H7O3	163.15	-1	3dmet:B01335;beilstein:2207381;beilstein:2207383;beilstein:5513651;bigg:T4hcinnm;brenda:BG28301;cas:501-98-4;cas:7400-08-0;cas:7400-08-0_501-98-4;chebi:12876;chebi:32373;chebi:32374;chebi:36090;chemspider:4450678;chemspider:553148;ec:1.14.13.11;ec:2.4.1.126;ec:4.3.1.23;ec:4.3.1.25;ec:6.2.1.12;foodb:FDB002593;gmelin:2148756;gmelin:2245630;gmelin:2565912;het:HC4;hmdb:HMDB02035;kegg:C00811;knapsack:…	0	Initializing
Initial			MNXM507	5-amino-1-(5-phosphonato-D-ribosyl)imidazole-4-carboxylate		C9H12N3O9P	337.18	-2	3dmet:B01784;bigg:5aizc;biopath:1-(5-Phospho-D-ribosyl)-5-amino-4-imidazolecarboxylate;brenda:BG27601;chebi:28413;chebi:58564;chemspider:144983;ec:4.1.1.21;ec:5.4.99.18;ec:6.3.2.6;foodb:FDB023871;het:C2R;hmdb:HMDB06273;kegg:C04751;metacyc:PHOSPHORIBOSYL-CARBOXY-AMINOIMIDAZOLE;nikkaji:J38.129B;nugowiki:5398;pdb-ccd:C2R;pubchem:165388;pubchem:24916886;pubchem:7321;reactome:111395;reactome:REACT_311…	0	Initializing
Initial			MNXM508	beta-D-glucose 6-phosphate(2-)		C6H11O9P	258.12	-2	3dmet:B01400;beilstein:1914853;bigg:g6p-B;brenda:BG22646;chebi:17719;chebi:58247;chemspider:10239176;chemspider:388538;drugbank:DB04122;ec:1.1.98.2;ec:1.1.99.34;ec:5.1.3.15;ec:5.4.2.6;foodb:FDB023183;het:BG6;hmdb:HMDB03498;kegg:C01172;knapsack:C00007306;metacyc:GLC-6-P;nikkaji:J396.144C;nugowiki:3079;pdb-ccd:BG6;pdbechem:BG6;pubchem:21604865;pubchem:439427;pubchem:4399;reaxys:1914853;reaxys:85736…	0	Initializing
Initial			MNXM51	GTP		C10H12N5O14P3	519.149	-4	391;3dmet:B01137;beilstein:1201437;beilstein:4285687;beilstein:5211792;beilstein:74004;bigg:gtp;biopath:Guanosine-5-prime-triphosphate;brenda:BG32483;cas:86-01-1;chebi:15996;chebi:37565;chebi:57600;chemspider:5414499;chemspider:6569;drugbank:DB04137;ec:2.7.1.156;ec:2.7.1.81;ec:2.7.2.10;ec:2.7.6.5;ec:2.7.7.13;ec:2.7.7.30;ec:2.7.7.34;ec:2.7.7.45;ec:2.7.7.62;ec:2.7.7.65;ec:2.7.7.68;ec:2.7.7.71;ec:2.…	0	Initializing
Initial			MNXM510	xylitol		C5H12O5	152.146	0	3dmet:B04675;beilstein:1720523;bigg:xylt;biopath:Xylitol;brenda:BG20699;cas:87-99-0;chebi:17151;chemspider:21391692;chemspider:6646;drugbank:DB01904;ec:1.1.1.10;ec:1.1.1.307;ec:1.1.1.9;ec:1.1.3.41;ec:2.7.1.122;foodb:FDB001134;gmelin:82893;hmdb:HMDB02917;kegg:C00379;ligandbox:D00061;metacyc:XYLITOL;nikkaji:J3.905E;nugowiki:2500;pdb-ccd:RB0;pdb-ccd:XYL;pdbechem:XYL;pubchem:3669;pubchem:44237323;pub…	0	Initializing
Initial			MNXM511	(6R)-5,10-methenyltetrahydrofolate		C20H20N7O6	454.416	-1	3dmet:B04682;beilstein:6184059;bigg:methf;brenda:BG36347;cas:7444-29-3;chebi:15638;chebi:57455;chemspider:559356;ec:1.5.1.15;ec:1.5.1.5;ec:3.5.4.9;ec:4.1.99.3;ec:4.3.1.4;ec:6.3.3.2;foodb:FDB022573;hmdb:HMDB01354;kegg:C00445;knapsack:C00019687;metacyc:5-10-METHENYL-THF;metlin:6185;nikkaji:J1.213.619F;nugowiki:1216;pubchem:3733;pubchem:46878371;pubchem:644350;seed:cpd00347	0	Initializing
Initial			MNXM512	(S)-lactaldehyde		C3H6O2	74.079	0	3dmet:B01242;bigg:lald-L;brenda:BG17834;cas:3913-64-2;cas:598-35-6;chebi:18041;chemspider:388368;drugbank:DB03776;ec:1.1.1.55;ec:1.1.1.77;ec:1.2.1.22;ec:4.1.2.17;ec:4.1.2.19;kegg:C00424;knapsack:C00019649;metacyc:LACTALD;nikkaji:J2.715D;pubchem:3714;pubchem:439231;seed:cpd00334;upa:UPC00424	0	Initializing
Initial			MNXM513	3-oxooctadecanoyl-CoA(4-)		C39H64N7O18P3S	1043.948	-4	bigg:3ohodcoa;bigg:3oodcoa;cas:86370-20-9;chebi:50571;chebi:71407;chemspider:17216373;foodb:FDB023942;hmdb:HMDB06498;kegg:C16216;metacyc:CPD-10260;nikkaji:J2.798.869E;nugowiki:5623;pubchem:22833663;pubchem:25243996;pubchem:47205524;reactome:548812;reactome:REACT_22457;reactome_database_id_release_44:548812;seed:cpd14935	0	Initializing
Initial			MNXM518	indole-3-acetaldehyde		C10H9NO	159.185	0	3dmet:B00152;beilstein:121586;bigg:id3acald;biopath:Indole-3-acetaldehyde;brenda:BG2034;cas:2591-98-2;chebi:18086;chebi:24823;chemspider:778;ec:1.1.1.190;ec:1.1.1.191;ec:1.2.3.7;ec:4.1.1.74;foodb:FDB013950;hmdb:HMDB01190;kegg:C00637;knapsack:C00000109;metacyc:INDOLE_ACETALDEHYDE;metlin:6068;nikkaji:J398.271H;nugowiki:1068;pubchem:3910;pubchem:800;seed:cpd00486	0	Initializing
Initial			MNXM519	orotidine 5'-phosphate(3-)		C10H10N2O11P	365.167	-3	3dmet:B01381;beilstein:10604117;bigg:orot5p;biopath:Orotidine-5-prime-phosphate;brenda:BG783;cas:2149-82-8;chebi:15842;chebi:57538;chemspider:141140;drugbank:DB02957;ec:2.4.2.10;ec:4.1.1.23;foodb:FDB012321;gmelin:492529;het:OMP;hmdb:HMDB00218;kegg:C01103;knapsack:C00007583;metacyc:OROTIDINE-5-PHOSPHATE;metlin:5228;nikkaji:J13.801K;nugowiki:156;pdb-ccd:OMP;pubchem:160617;pubchem:25245207;pubchem:4…	0	Initializing
Initial			MNXM52	UDP-alpha-D-glucose(2-)		C15H22N2O17P2	564.286	-2	3dmet:B04622;beilstein:3827329;bigg:udpg;cas:133-89-1;chebi:52249;chebi:58885;chemspider:10239191;ec:1.1.1.22;ec:2.4.1.116;ec:2.4.1.202;ec:2.4.1.238;ec:2.4.1.241;ec:2.4.1.284;ec:2.4.1.286;ec:2.4.1.293;ec:2.4.1.295;ec:2.4.1.296;ec:2.4.1.297;ec:2.4.1.298;ec:2.4.1.n2;ec:2.7.7.12;ec:2.7.8.31;ec:3.13.1.1;ec:5.1.3.2;kegg:C00029;knapsack:C00001514;metacyc:CPD-12575;nikkaji:J9.610E;pdb-ccd:GUD;pubchem:16…	0	Initializing
Initial			MNXM522	S-methyl-5-thio-D-ribulose 1-phosphate(2-)		C6H11O7PS	258.186	-2	3dmet:B04948;beilstein:11409869;bigg:5mdru1p;brenda:BG29997;cas:86316-83-8;chebi:28096;chebi:58548;chemspider:152225;chemspider:19951215;ec:4.2.1.109;ec:5.3.1.23;foodb:FDB022541;het:MRU;hmdb:HMDB01299;kegg:C04582;metacyc:CPD-1063;metlin:6143;nikkaji:J2.752.046D;nugowiki:1161;pdb-ccd:MRU;pdbechem:MRU;pubchem:174549;pubchem:23615271;pubchem:7183;seed:cpd02791;upa:UPC04582	0	Initializing
Initial			MNXM52342	epimelibiose		C12H22O11	342.296	0	3dmet:B01854;beilstein:1435368;bigg:epm;cas:17296-19-4;chebi:4808;chemspider:389537;foodb:FDB018339;hmdb:HMDB06792;kegg:C05400;nikkaji:J92.817H;nugowiki:5917;pubchem:440656;pubchem:7767;seed:cpd03196	0	Initializing
Initial			MNXM52365	episterol		C28H46O	398.664	0	beilstein:2421473;beilstein:4540494;bigg:epist;cas:474-68-0;chebi:23929;chebi:50586;chemspider:21865764;foodb:FDB024116;hmdb:HMDB06847;kegg:C15777;knapsack:C00007272;lipid:LMST01030115;lipidbank:SST9099;lipidmaps:LMST01030115;metacyc:EPISTEROL;nikkaji:J12.013H;nugowiki:5972;pubchem:14714911;pubchem:23724571;pubchem:25200387;pubchem:47205103;seed:cpd14514;upa:UPC15777	0	Initializing
Initial			MNXM52460	5,7,22,24(28)-ergostatetraenol		C28H42O	394.632	0	bigg:ergtrol;chemspider:4444350;lipidmaps:LMST01031002;metacyc:57222428-ERGOSTATETRAENOL;metacyc:ERGOSTA-572223-28-TETRAEN-3-BETA-OL;pubchem:23724485;pubchem:5280792;pubchem:74382751;seed:cpd03223	0	Initializing
Initial			MNXM5248	Octadecynoyl-ACP		C29H51N2O8PRS		-1	bigg:ocdcyaACP;seed:cpd15271	0	Initializing
Initial			MNXM527	ADP-D-ribose		C15H21N5O14P2	557.3	-2	beilstein:1236193;beilstein:6081768;biopath:ADP-D-Ribose;cas:20762-30-5;chebi:16960;chebi:57967;chemspider:187;ec:2.7.7.35;ec:3.1.3.84;ec:3.1.3.n2;ec:3.2.2.19;ec:3.2.2.5;ec:3.2.2.6;ec:3.6.1.13;ec:3.6.1.53;foodb:FDB022468;hmdb:HMDB01178;kegg:C01882;metacyc:ADENOSINE_DIPHOSPHATE_RIBOSE;metlin:6059;nikkaji:J2.734.735E;nugowiki:1056;pubchem:192;pubchem:49791958;pubchem:4995;reactome:1131972;reactome:…	0	Initializing
Initial			MNXM528	hexadecanal		C16H32O	240.425	0	3dmet:B00119;beilstein:1772756;bigg:hxdcal;brenda:BG89184;cas:629-80-1;chebi:17600;chemspider:959;drugbank:DB03381;ec:1.1.1.164;ec:1.2.1.42;ec:1.2.1.n2;ec:1.3.1.27;ec:4.1.2.27;foodb:FDB003048;gmelin:722456;hmdb:HMDB01551;kegg:C00517;knapsack:C00007542;lipid:LMFA06000088;lipidbank:DLD0088;lipidmaps:LMFA06000088;metacyc:PALMITALDEHYDE;metlin:6317;nikkaji:J1.704C;nugowiki:1405;pubchem:3800;pubchem:7…	0	Initializing
Initial			MNXM53	L-serine		C3H7NO3	105.093	0	3dmet:B01145;beilstein:1721404;beilstein:4372751;bigg:ser-L;biopath:L-Serine;brenda:BG17936;cas:56-45-1;chebi:17115;chebi:32836;chebi:32837;chebi:33384;chemspider:5736;drugbank:DB00133;ec:1.1.1.276;ec:1.4.1.7;ec:2.1.2.1;ec:2.3.1.30;ec:2.3.1.50;ec:2.6.1.45;ec:2.6.1.51;ec:2.7.1.80;ec:2.7.8.29;ec:2.7.8.38;ec:2.7.8.4;ec:2.7.8.8;ec:3.1.3.3;ec:3.1.4.46;ec:3.2.1.110;ec:3.2.1.97;ec:3.5.1.61;ec:4.2.1.122;…	0	Initializing
Initial			MNXM5319	ubiquinol-6		C39H60O4	592.891	0	beilstein:2494092;bigg:q6h2;brenda:BG33310;cas:5677-58-7;chebi:52970;chemspider:4710167;foodb:FDB028922;hmdb:HMDB12299;metacyc:UBIQUINOL-30;nugowiki:11024;pubchem:5813154;seed:cpd15291	0	Initializing
Initial			MNXM533	2-ammonio-2-deoxy-D-glucopyranose		C6H14NO5	180.179	1	226; 227; 332; 65;3dmet:B04670;beilstein:1423209;beilstein:1723616;beilstein:1723617;bigg:gam;biopath:D-Glucosamine;brenda:BG22532;cas:14257-69-3;cas:3416-24-8;chebi:17315;chebi:28393;chebi:44678;chebi:47977;chebi:5417;chebi:58723;chemspider:388352;chemspider:390201;chemspider:5414328;chemspider:5414329;drugbank:DB01296;ec:2.3.1.3;ec:2.7.1.8;ec:3.10.1.1;ec:3.5.1.33;foodb:FDB001474;foodb:FDB022668…	0	Initializing
Initial			MNXM537	ferrocytochrome c		C42H44FeN8O8S2R4			bigg:focytC;bigg:focytc;brenda:BG91985;cas:None;chebi:16928;kegg:C00126;metacyc:Cytochromes-C-Reduced;nikkaji:J209.145C;pubchem:3426;seed:cpd00110;upa:UPC00126	0	Initializing
Initial			MNXM540	1D-myo-inositol 3-phosphate(2-)		C6H11O9P	258.12	-2	3dmet:B01710;beilstein:11180720;beilstein:2622083;bigg:mi3p-D;biopath:1D-myo-Inositol_3-phosphate;cas:2831-74-5;cas:434-13-9;cas:573-35-3;chebi:18169;chebi:58401;chemspider:16744087;chemspider:17215924;chemspider:389182;ec:2.4.1.250;ec:2.4.1.n3;ec:2.7.1.64;ec:2.7.7.74;ec:2.7.8.34;ec:5.5.1.4;foodb:FDB021907;foodb:FDB024095;hmdb:HMDB00213;hmdb:HMDB06814;kegg:C04006;metacyc:1-L-MYO-INOSITOL-1-P;metl…	0	Initializing
Initial			MNXM541	3-phospho-hydroxypyruvate		C3H2O7P	181.018	-3	3dmet:B00565;beilstein:4246841;bigg:3php;biopath:3-Phosphohydroxypyruvate;brenda:BG17784;cas:3913-50-6;chebi:18110;chebi:30933;chemspider:103;chemspider:4573923;ec:1.1.1.95;ec:2.6.1.52;foodb:FDB022377;het:HPV;hmdb:HMDB01024;kegg:C03232;knapsack:C00019657;metacyc:3-P-HYDROXYPYRUVATE;metlin:484;nikkaji:J2.180.747H;nugowiki:922;pdb-ccd:HPV;pdbechem:HPV;pubchem:105;pubchem:5460375;pubchem:6103;reacto…	0	Initializing
Initial			MNXM546	dGMP(2-)		C10H12N5O7P	345.205	-2	3dmet:B01228;beilstein:1231121;beilstein:3575246;beilstein:7349077;bigg:dgmp;biopath:2-prime-Deoxyguanosine-5-prime-phosphate;brenda:BG1047;cas:902-04-5;chebi:16192;chebi:41945;chebi:57673;chemspider:5362940;chemspider:58570;drugbank:DB04457;ec:2.7.1.113;ec:2.7.4.12;foodb:FDB022388;gmelin:358375;het:DG;hmdb:HMDB01044;kegg:C00362;knapsack:C00019356;metacyc:DGMP;nikkaji:J195.198J;nugowiki:938;pdb-c…	0	Initializing
Initial			MNXM547	preuroporphyrinogen(8-)		C40H38N4O17	846.746	-8	3dmet:B00223;beilstein:1209089;bigg:hmbil;biopath:Hydroxymethylbilane;brenda:BG18138;cas:71861-60-4;cas:73023-76-4;chebi:16645;chebi:57845;chemspider:767;ec:2.5.1.61;ec:4.2.1.75;foodb:FDB022446;hmdb:HMDB01137;kegg:C01024;knapsack:C00007374;metacyc:HYDROXYMETHYLBILANE;metlin:3699;nikkaji:J618.630K;nugowiki:1022;pubchem:25202903;pubchem:4269;pubchem:788;reactome:189449;reactome:REACT_9601;reactome_…	0	Initializing
Initial			MNXM548	pyridoxaminium(1+)		C8H13N2O2	169.201	1	3dmet:B00123;beilstein:6993;bigg:pydam;brenda:BG25723;cas:85-87-0;chebi:16410;chebi:57761;chemspider:1023;ec:2.6.1.30;ec:2.6.1.31;ec:2.7.1.35;ec:3.1.3.74;foodb:FDB021819;gmelin:774473;het:PXM;hmdb:HMDB01431;kegg:C00534;knapsack:C00007504;metacyc:PYRIDOXAMINE;metlin:238;nikkaji:J3.891A;nugowiki:1293;pdb-ccd:PXM;pdbechem:PXM;pubchem:1052;pubchem:25245492;pubchem:3816;reactome:964945;reactome:REACT_…	0	Initializing
Initial			MNXM5483	2-Octaprenyl-6-hydroxyphenol (5 repeating units)		C36H54O2	518.813	0	bigg:2ohph_5;seed:cpd15198	0	Initializing
Initial			MNXM55	L-cysteine zwitterion		C3H7NO2S	121.158	0	Beta-mercaptolactate-cysteine Disulfiduria: 26; Cystinuria: 107; Cystinuria: 220100; Gamma-glutamyl-transpeptidase Deficiency: 231950; Gamma-glutamyl-transpeptidase Deficiency: 499;3dmet:B01159;beilstein:1721408;beilstein:4128886;beilstein:5921923;bigg:cys-L;biopath:L-Cysteine;brenda:BG17926;cas:4371-52-2;cas:52-90-4;chebi:17561;chebi:32442;chebi:32443;chebi:32445;chebi:35235;chemspider:5653;drug…	0	Initializing
Initial			MNXM550	(N(omega)-L-arginino)succinate(1-)		C10H17N4O6	289.265	-1	3dmet:B04894;bigg:argsuc;biopath:N-(L-Arginino)succinate;brenda:BG87894;cas:2387-71-5;cas:None;chebi:15682;chebi:57472;chemspider:16059;ec:4.3.2.1;ec:6.3.4.5;foodb:FDB021885;hmdb:HMDB00052;kegg:C03406;knapsack:C00019688;metacyc:L-ARGININO-SUCCINATE;metlin:5115;nikkaji:J37.380J;nugowiki:37;pubchem:16950;pubchem:25245925;pubchem:6235;reactome:34575;reactome:REACT_5577;reactome_database_id_release_4…	0	Initializing
Initial			MNXM553	hexanoyl-CoA		C27H42N7O17P3S	861.645	-4	3dmet:B04998;beilstein:78347;bigg:hxcoa;biopath:Hexanoyl-CoA;brenda:BG14525;cas:5060-32-2;chebi:27540;chebi:62620;chemspider:389509;drugbank:DB02563;ec:2.3.1.206;foodb:FDB023074;hmdb:HMDB02845;kegg:C05270;lipidmaps:LMFA07050001;metacyc:HEXANOYL-COA;metlin:459;nikkaji:J358.059H;nugowiki:2428;pdb-ccd:HXC;pdbechem:HXC;pubchem:25201141;pubchem:4266213;pubchem:440611;pubchem:7657;reactome:77326;reacto…	0	Initializing
Initial			MNXM554	porphobilinogen(1-)		C10H13N2O4	225.221	-1	ACUTE INTERMITTEND PORPHYRIA (AIP): 414;3dmet:B00202;beilstein:220051;bigg:ppbng;biopath:Porphobilinogen;brenda:BG987;cas:487-90-1;chebi:17381;chebi:58126;chemspider:5296496;chemspider:995;drugbank:DB02272;ec:2.5.1.61;ec:4.2.1.24;foodb:FDB021916;het:PBG;hmdb:HMDB00245;kegg:C00931;knapsack:C00007339;metacyc:PORPHOBILINOGEN;metagene:VARIEGATE PORPHYRIA: 421;metlin:76;nikkaji:J6.026G;nugowiki:179;pd…	0	Initializing
Initial			MNXM555	quinolinate(2-)		C7H3NO4	165.103	-2	3dmet:B00627;beilstein:137110;bigg:quln;biopath:Pyridine-2,3-dicarboxylate;brenda:BG24851;cas:89-00-9;chebi:16675;chebi:29959;chebi:46828;chebi:46832;chebi:46833;chemspider:1037;chemspider:4573883;drugbank:DB01796;ec:2.4.2.19;ec:2.5.1.72;foodb:FDB021913;gmelin:201344;gmelin:329233;gmelin:329234;gmelin:562526;het:NTM;hmdb:HMDB00232;kegg:C03722;knapsack:C00007381;metacyc:QUINOLINATE;metlin:330;nikk…	0	Initializing
Initial			MNXM559	3-dehydro-D-sphinganine		C18H38NO2	300.5	1	3dmet:B01613;beilstein:1874784;beilstein:6792651;bigg:3dsphgn;biopath:3-Dehydrosphinganine;brenda:BG9055;cas:16105-69-4;chebi:17862;chebi:46966;chebi:58299;chemspider:388895;ec:1.1.1.102;ec:2.3.1.50;foodb:FDB022645;hmdb:HMDB01480;kegg:C02934;lipid:LMSP01020002;lipidbank:DLB0241;lipidmaps:LMSP01020002;metacyc:DEHYDROSPHINGANINE;metlin:3428;nikkaji:J866.542G;nugowiki:1342;pubchem:24702113;pubchem:2…	0	Initializing
Initial			MNXM56	formaldehyde		CH2O	30.026	0	3dmet:B00018;beilstein:1209228;bigg:fald;biopath:Formaldehyde;brenda:BG36227;cas:50-00-0;chebi:16842;chemspider:692;drugbank:DB03843;ec:1.1.1.244;ec:1.1.1.306;ec:1.1.99.37;ec:1.14.11.31;ec:1.14.11.32;ec:1.14.13.111;ec:1.14.13.128;ec:1.14.13.131;ec:1.14.13.82;ec:1.14.14.6;ec:1.14.99.15;ec:1.2.1.46;ec:1.2.1.66;ec:1.2.99.4;ec:1.5.3.1;ec:1.5.3.10;ec:1.5.3.19;ec:1.5.3.4;ec:1.5.8.3;ec:1.5.8.4;ec:1.5.99…	0	Initializing
Initial			MNXM5613	alpha-aminopropionitrile		C3H6N2	70.093	0	3dmet:B05108;beilstein:1719828;beilstein:6114684;beilstein:635763;bigg:aprop;cas:2134-48-7;chebi:27959;chebi:50617;chebi:50618;kegg:C05714;nikkaji:J27.747I;pubchem:8021;seed:cpd03408	0	Initializing
Initial			MNXM56353	hexadecenoyl-CoA		C37H64N7O17P3S	1003.927		bigg:hdcoa;chebi:24549;seed:cpd15238	0	Initializing
Initial			MNXM564	myristoyl-[acyl-carrier protein]		C14H27OSR			bigg:myrsACP;chebi:50651;kegg:C05761;pubchem:8056;seed:cpd11466;upa:UPC05761	0	Initializing
Initial			MNXM565	N(6)-(1,2-dicarboxylatoethyl)-AMP(4-)		C14H14N5O11P	459.262	-4	3dmet:B04914;bigg:dcamp;biopath:Adenylosuccinate;brenda:BG5285;cas:19046-78-7;cas:19240-42-7;chebi:15919;chebi:57567;chemspider:389122;chemspider:394323;drugbank:DB04418;ec:4.3.2.2;ec:6.3.4.4;foodb:FDB022101;hmdb:HMDB00536;hmdb:HMDB59653;kegg:C03794;knapsack:C00007229;metacyc:ADENYLOSUCC;metlin:5521;nikkaji:J37.503I;nugowiki:455;nugowiki:58050;pdb-ccd:2SA;pubchem:25245432;pubchem:440122;pubchem:4…	0	Initializing
Initial			MNXM567	(R)-5-phosphonatomevalonate(3-)		C6H10O7P	225.113	-3	3dmet:B01383;bigg:5pmev;biopath:(R)-Mevalonate-5-phosphate;brenda:BG22571;brenda:BG88685;cas:73566-35-5;chebi:17436;chebi:58146;chemspider:388517;ec:2.7.1.36;ec:2.7.4.2;foodb:FDB022566;het:PMV;hmdb:HMDB01343;kegg:C01107;knapsack:C00007304;lipidmaps:LMFA01050415;metacyc:CPD-499;metlin:6177;nikkaji:J956.436E;nugowiki:1205;pdb-ccd:PMV;pubchem:123060235;pubchem:25244548;pubchem:4339;pubchem:439400;re…	0	Initializing
Initial			MNXM568	2-formamido-N(1)-(5-O-phosphonato-D-ribosyl)acetamidine		C8H14N3O8P	311.186	-2	3dmet:B01768;bigg:fpram;biopath:2-(Formamido)-N1-(5-prime-phosphoribosyl)acetamidine;brenda:BG26126;cas:37721-04-3;cas:6157-85-3;chebi:18413;chebi:58478;chemspider:149;chemspider:17216355;chemspider:7830994;ec:6.3.3.1;ec:6.3.5.3;foodb:FDB022360;foodb:FDB022957;foodb:FDB023837;hmdb:HMDB00999;hmdb:HMDB02305;hmdb:HMDB06211;kegg:C04640;metacyc:5-PHOSPHORIBOSYL-N-FORMYLGLYCINEAMIDINE;metlin:3442;metli…	0	Initializing
Initial			MNXM57	glutathione		C10H16N3O6S	306.316	-1	GLUTATHIONE SYNTHETASE DEFICIENCY: 19;3dmet:B01138;bigg:gthrd;biopath:Glutathione_(reduced);brenda:BG1508;cas:70-18-8;cas:98726-08-0;chebi:16856;chebi:57925;chebi:60836;chemspider:111188;chemspider:19589806;drugbank:DB00143;ec:1.11.1.9;ec:1.13.11.18;ec:1.14.16.5;ec:1.20.4.2;ec:1.8.1.10;ec:1.8.1.7;ec:1.8.3.3;ec:1.8.4.1;ec:1.8.4.2;ec:1.8.4.3;ec:1.8.4.4;ec:1.8.4.9;ec:1.8.5.1;ec:2.1.1.41;ec:2.8.1.3;e…	0	Initializing
Initial			MNXM572	dUDP		C9H11N2O11P2	385.138	-3	3dmet:B01441;bigg:dudp;biopath:2-prime-Deoxyuridine-5-prime-diphosphate;brenda:BG27561;cas:4208-67-7;chebi:28850;chebi:60471;chemspider:128553;foodb:FDB022361;het:DUD;hmdb:HMDB01000;kegg:C01346;metacyc:DUDP;metlin:5931;nikkaji:J699.272B;nugowiki:899;pdb-ccd:DUD;pubchem:145729;pubchem:25246037;pubchem:4551;seed:cpd00978	0	Initializing
Initial			MNXM5723	a dodecanoyl-[acp]		C12H23OSR			bigg:ddcaACP;brenda:BG93729;kegg:C05223;metacyc:Dodecanoyl-ACPs;pubchem:7620;seed:cpd11468;upa:UPC05223	0	Initializing
Initial			MNXM5738	ergosta-5,7,24(28)-trien-3beta-ol		C28H44O	396.648	0	beilstein:5128637;chebi:52972;kegg:C15778;lipid:LMST01030135;metacyc:572428-ERGOSTATRIENOL;nikkaji:J527.837F;pubchem:23724572;pubchem:47205104;seed:cpd14515;upa:UPC15778	0	Initializing
Initial			MNXM5739	ergosteryl ester		C29H43O2R		0	chebi:52320;seed:cpd16803	0	Initializing
Initial			MNXM574	zymosterol		C27H44O	384.638	0	3dmet:B01856;beilstein:2568614;bigg:zym_int2;bigg:zymst;biopath:delta8,24-Cholestadien-3beta-ol;brenda:BG14452;cas:128-33-6;cas:7488-99-5;chebi:18252;chemspider:83724;ec:2.1.1.41;foodb:FDB023869;hmdb:HMDB06271;kegg:C05437;knapsack:C00023749;lipid:LMST01010066;lipidbank:SST9103;lipidmaps:LMST01010066;metacyc:ZYMOSTEROL;nikkaji:J10.048J;nugowiki:5396;pubchem:25244184;pubchem:7800;pubchem:7850689;pu…	0	Initializing
Initial			MNXM576	3-hydroxy-L-kynurenine zwitterion		C10H12N2O4	224.213	0	3dmet:B01641;bigg:hLkynr;biopath:3-Hydroxy-L-kynurenine;brenda:BG2220;cas:606-14-4;chebi:17380;chebi:58125;chemspider:11318;ec:1.14.13.9;ec:3.7.1.3;foodb:FDB028330;hmdb:HMDB11631;kegg:C03227;knapsack:C00007443;metacyc:3-HYDROXY-L-KYNURENINE;nikkaji:J14.711G;nugowiki:10356;pubchem:11811;pubchem:25244175;pubchem:6099;reactome:34351;reactome:REACT_3577;reactome_database_id_release_44:34351;seed:cpd0…	0	Initializing
Initial			MNXM5782	homocitrate(3-)		C7H7O7	203.126	-3	bigg:hcit;biopath:Homocitrate;brenda:BG23994;cas:3562-74-1;chebi:17852;chebi:36457;chemspider:388564;foodb:FDB023186;het:HCA;hmdb:HMDB03518;metlin:6943;nugowiki:3099;pubchem:439459;seed:cpd00919	0	Initializing
Initial			MNXM58	sulfate		O4S	96.063	-2	116; 209; 210; 216; 222; 223; 224; 229; 230; 231; 232; 30; 332; 37;3dmet:B00016;beilstein:3648446;bigg:so4;biopath:Sulfate;biopath:Sulfate_(protonated);brenda:BG28716;cas:14808-79-8;cas:73020-09-4;cas:7664-93-9;chebi:16189;chebi:26836;chebi:45696;chemspider:1085;chemspider:1086;chemspider:55666;ec:1.8.3.1;ec:2.7.7.4;ec:2.7.7.5;ec:2.7.7.51;ec:3.1.6.10;ec:3.1.6.11;ec:3.1.6.16;ec:3.1.6.17;ec:3.1.6.2…	0	Initializing
Initial			MNXM580	trans-dec-2-enoyl-CoA		C31H48N7O17P3S	915.736	-4	3dmet:B05003;bigg:dc2coa;biopath:trans-Dec-2-enoyl-CoA;brenda:BG16174;cas:10018-95-8;cas:37325-74-9;chebi:10723;chebi:61406;chemspider:4444334;foodb:FDB022536;foodb:FDB023267;hmdb:HMDB01291;hmdb:HMDB03948;kegg:C05275;lipid:LMFA07050023;lipidmaps:LMFA07050023;metacyc:T2-DECENOYL-COA;metlin:6137;nikkaji:J2.755.219F;nugowiki:1154;nugowiki:3529;pubchem:24701388;pubchem:25246302;pubchem:5280768;pubche…	0	Initializing
Initial			MNXM581	(E)-hexadec-2-enoyl-CoA		C37H60N7O17P3S	999.895	-4	3dmet:B05000;bigg:hdd2coa;biopath:trans-Hexadec-2-enoyl-CoA;brenda:BG17261;brenda:BG17262;cas:4460-95-1;chebi:28935;chebi:52381;chebi:61526;chemspider:26332261;foodb:FDB023264;hmdb:HMDB03945;kegg:C05272;lipidmaps:LMFA07050020;metacyc:CPD0-2117;nikkaji:J2.755.187D;nugowiki:3526;pubchem:24701385;pubchem:46173176;pubchem:7659;reactome:77284;reactome:REACT_4177;reactome_database_id_release_44:77284;s…	0	Initializing
Initial			MNXM584	allantoate		C4H7N4O4	175.123	-1	3dmet:B01270;beilstein:1790227;bigg:alltt;biopath:Allantoate;brenda:BG19637;cas:99-16-1;chebi:17536;chebi:30837;chemspider:198;chemspider:4449824;ec:3.5.2.5;ec:3.5.3.4;ec:3.5.3.9;foodb:FDB012646;gmelin:240954;hmdb:HMDB01209;kegg:C00499;knapsack:C00007470;metacyc:ALLANTOATE;metlin:343;nikkaji:J11.619J;nugowiki:1085;pdb-ccd:1AL;pubchem:203;pubchem:3782;pubchem:5287444;seed:cpd00388;upa:UPC00499	0	Initializing
Initial			MNXM59041	keto-L-sorbose		C6H12O6	180.156	0	3dmet:B04653;beilstein:1724554;beilstein:3588863;bigg:srb-L;brenda:BG22352;cas:87-79-6;chebi:13172;chebi:17266;chemspider:388332;chemspider:390208;foodb:FDB001126;het:SOE;hmdb:HMDB01266;kegg:C00247;metacyc:CPD-9569;metlin:6121;nikkaji:J4.280C;nugowiki:1134;pdb-ccd:SOE;pubchem:3546;pubchem:439192;pubchem:441484;reaxys:1724554;seed:cpd00212;upa:UPC00247;wikipedia:Sorbose	0	Initializing
Initial			MNXM591	presqualene diphosphate		C30H49O7P2	583.653	-3	3dmet:B01658;brenda:BG15933;cas:29849-75-0;chebi:15442;chebi:57310;chemspider:4444207;ec:1.3.1.96;ec:1.3.1.97;ec:2.5.1.103;ec:2.5.1.21;ec:2.5.1.96;foodb:FDB022531;hmdb:HMDB01278;kegg:C03428;lipidmaps:LMPR0106010003;metacyc:CPD-465;metlin:6132;nikkaji:J816.761C;nugowiki:1146;pdb-ccd:PS7;pubchem:25244634;pubchem:5280592;pubchem:6255;pubchem:74382557;reactome:191265;reactome:REACT_9707;reactome_data…	0	Initializing
Initial			MNXM593	(R)-pantoate		C6H11O4	147.149	-1	3dmet:B00120;beilstein:1722601;bigg:pant-R;biopath:(R)-Pantoate;brenda:BG36770;brenda:BG85517;cas:470-29-1;chebi:14737;chebi:15980;chebi:18697;chemspider:4451134;drugbank:DB01930;ec:1.1.1.106;ec:1.1.1.169;ec:2.7.1.169;ec:3.5.1.22;ec:6.3.2.1;ec:6.3.2.n5;kegg:C00522;knapsack:C00007622;metacyc:L-PANTOATE;nikkaji:J23.325K;pdb-ccd:PAF;pdbechem:PAF;pubchem:3805;pubchem:5289105;seed:cpd00408;upa:UPC00522	0	Initializing
Initial			MNXM59390	L-gamma-glutamyl-L-amino acid		C8H13N2O5	217.199	-1	beilstein:1728785;bigg:gluala;cas:5875-41-2;chebi:50619;chebi:71304;chemspider:389104;foodb:FDB023860;hmdb:HMDB06248;nugowiki:5373;pubchem:440103;seed:cpd15236	0	Initializing
Initial			MNXM597	D-xylulose		C5H10O5	150.13	0	3dmet:B04663;bigg:xylu-D;biopath:D-Xylulose;brenda:BG20412;cas:551-84-8;chebi:17140;chemspider:4451524;drugbank:DB03947;ec:1.1.1.11;ec:1.1.1.287;ec:1.1.1.9;ec:2.7.1.17;ec:5.3.1.15;ec:5.3.1.5;foodb:FDB022698;het:XUL;hmdb:HMDB01644;kegg:C00310;knapsack:C00019684;metacyc:D-XYLULOSE;metlin:6333;nikkaji:J14.195J;nugowiki:1424;pdb-ccd:XLF;pubchem:3604;pubchem:5289590;seed:cpd00259;upa:UPC00310	0	Initializing
Initial			MNXM599	iminosuccinate		C4H4NO4	130.079	-1	3dmet:B00865;bigg:iasp;biopath:Iminoaspartate;brenda:BG19324;cas:79067-61-1;chebi:50616;chebi:58831;chemspider:13628208;chemspider:19951415;ec:1.4.3.16;ec:2.5.1.72;foodb:FDB022443;hmdb:HMDB01131;kegg:C05840;knapsack:C00007565;lipidmaps:LMFA01170110;metacyc:IMINOASPARTATE;metlin:6025;nikkaji:J1.894.303D;nugowiki:1017;pubchem:23615393;pubchem:796;pubchem:8133;pubchem:85291439;seed:cpd03470;upa:UPC0…	0	Initializing
Initial			MNXM6	NADPH		C21H26N7O17P3	741.389	-4	3dmet:B01128;beilstein:10411862;beilstein:77911;bigg:nadph;biopath:NADPH;brenda:BG48213;cas:2646-71-1;cas:53-57-6;chebi:16474;chebi:57783;chemspider:10239199;chemspider:17215925;come:MOL000028;ec:1.1.1.10;ec:1.1.1.101;ec:1.1.1.102;ec:1.1.1.111;ec:1.1.1.112;ec:1.1.1.113;ec:1.1.1.115;ec:1.1.1.117;ec:1.1.1.119;ec:1.1.1.120;ec:1.1.1.123;ec:1.1.1.124;ec:1.1.1.126;ec:1.1.1.128;ec:1.1.1.130;ec:1.1.1.131…	0	Initializing
Initial			MNXM60	bicarbonate		CHO3	61.017	-1	3dmet:B00080;3dmet:B00276;beilstein:3600898;beilstein:3903504;bigg:h2co3;bigg:hco3;biopath:Hydrogen_carbonate;bnice:C4;brenda:BG28931;cas:144-55-8;cas:3812-32-6;cas:463-79-6;cas:71-52-3;chebi:17544;chebi:28976;chebi:41609;chemspider:18519;chemspider:747;chemspider:749;ec:1.13.11.73;ec:1.2.1.27;ec:4.1.1.31;ec:4.1.1.93;ec:4.2.1.1;ec:4.2.1.104;ec:6.3.4.18;ec:6.3.4.6;ec:6.3.5.5;ec:6.4.1.1;ec:6.4.1.2;…	0	Initializing
Initial			MNXM600	N(1)-acetylsperminium(3+)		C12H31N4O	247.401	3	bigg:N1sprm;biopath:N1-Acetylspermine;brenda:BG4216;cas:25593-72-0;cas:77928-70-2;chebi:17312;chebi:58101;chemspider:892;ec:1.5.3.11;ec:1.5.3.13;ec:1.5.3.17;foodb:FDB022474;het:SP5;hmdb:HMDB01186;kegg:C02567;metacyc:N1-ACETYLSPERMINE;metlin:3369;nikkaji:J402.973I;nugowiki:1064;pdb-ccd:SP5;pubchem:25201943;pubchem:5564;pubchem:916;reactome:141323;reactome:353575;reactome:REACT_14936;reactome:REACT…	0	Initializing
Initial			MNXM602	shikimate		C7H9O5	173.143	-1	3dmet:B01267;beilstein:2210055;bigg:skm;biopath:Shikimate;brenda:BG23975;cas:138-59-0;chebi:16119;chebi:36208;chemspider:5414360;chemspider:8412;ec:1.1.1.25;ec:1.1.1.282;ec:2.3.1.133;ec:2.7.1.71;foodb:FDB003991;het:SKM;hmdb:HMDB03070;kegg:C00493;knapsack:C00001203;metacyc:SHIKIMATE;metlin:338;nikkaji:J3.267K;nugowiki:2653;pdb-ccd:SKM;pdbechem:SKM;pubchem:3776;pubchem:7057976;pubchem:8742;reactome…	0	Initializing
Initial			MNXM60326	long-chain fatty acyl-CoA		C22H35RN7O17P3S		0	brenda:BG92953;chebi:33184	0	Initializing
Initial			MNXM607	(2S)-2-[5-amino-1-(5-O-phosphonato-beta-D-ribosyl)imidazole-4-carboxamido]succinate		C13H15N4O12P	450.252	-4	3dmet:B04963;bigg:25aics;biopath:5-prime-Phosphoribosyl-4-N-(succino-carboxamide)-5-aminoimidazole;brenda:BG4597;cas:3031-95-6;chebi:18319;chebi:58443;chemspider:141175;ec:4.3.2.2;ec:6.3.2.6;foodb:FDB022251;hmdb:HMDB00797;kegg:C04823;metacyc:P-RIBOSYL-4-SUCCCARB-AMINOIMIDAZOLE;metlin:5762;nikkaji:J7.666J;nugowiki:715;pubchem:160666;pubchem:45266647;pubchem:7384;reactome:111399;reactome:REACT_3661…	0	Initializing
Initial			MNXM61	L-methionine zwitterion		C5H11NO2S	149.211	0	Glycine N-methyltransferase Deficiency: 606664; Homocystinuria DUE TO Defect OF N(5,10)-methylene THF Deficiency: 236250; Homocystinuria. Cystathionine Beta-synthase Deficiency: 236200; Hypermethioninemia , Familial: 180960; Hypermethioninemia: 250850; Methylcobalamin Synthesis Deficiency (cbl E, cbl G): 236270; Tyrosinemia I: 276700;3dmet:B01148;beilstein:4740675;bigg:met-L;biopath:L-Methionine;…	0	Initializing
Initial			MNXM611	3-dehydroshikimate		C7H7O5	171.127	-1	3dmet:B01592;beilstein:2099598;beilstein:2938338;bigg:3dhsk;biopath:3-Dehydroshikimate;brenda:BG49176;chebi:16630;chebi:30918;chemspider:4573915;drugbank:DB04347;ec:1.1.1.25;ec:1.1.1.282;ec:4.2.1.10;ec:4.2.1.118;kegg:C02637;knapsack:C00019663;metacyc:3-DEHYDRO-SHIKIMATE;nikkaji:J412.314J;pdb-ccd:3DS;pubchem:5460360;pubchem:5617;reactome:964941;reactome:REACT_27527;reactome_database_id_release_44:…	0	Initializing
Initial			MNXM61338	melibiitol		C12H24O11	344.312	0	3dmet:B01853;bigg:melt;chebi:27527;chemspider:389536;foodb:FDB024080;hmdb:HMDB06791;kegg:C05399;nikkaji:J15.208K;nugowiki:5916;pubchem:440655;pubchem:7766;seed:cpd03195	0	Initializing
Initial			MNXM615	D-mannitol		C6H14O6	182.172	0	3dmet:B04676;beilstein:1721898;bigg:mnl;brenda:BG22801;cas:69-65-8;chebi:16899;chebi:29864;chemspider:6015;drugbank:DB00742;ec:1.1.1.138;ec:1.1.1.255;ec:1.1.1.67;ec:3.1.3.22;foodb:FDB001982;gmelin:83161;het:MTL;hmdb:HMDB00765;kegg:C00392;knapsack:C00001165;ligandbox:D00062;metacyc:MANNITOL;metlin:142;nikkaji:J2.369H;nugowiki:684;pdb-ccd:MTL;pubchem:3682;pubchem:6251;pubchem:7847130;reaxys:1721898…	0	Initializing
Initial			MNXM62	a 1-phosphatidyl-1D-myo-inositol		C11H16O13PR2		-1	biopath:1-Phosphatidyl-1D-myo-inositol;chebi:16749;chebi:57880;ec:2.4.1.198;ec:2.7.1.137;ec:2.7.1.67;ec:2.7.8.11;ec:3.1.1.52;ec:3.1.3.64;ec:4.6.1.13	0	Initializing
Initial			MNXM621	raffinose		C18H32O16	504.437	0	3dmet:B01266;bigg:raffin;biopath:Raffinose;brenda:BG8887;brenda:BG8888;cas:25954-44-3;cas:512-69-6;chebi:16634;chebi:28782;chebi:60212;chemspider:10102;chemspider:190739;chemspider:388379;ec:2.4.1.166;ec:2.4.1.67;ec:2.4.1.82;foodb:FDB000661;foodb:FDB012325;hmdb:HMDB03213;hmdb:HMDB34072;kegg:C00492;kegg:C08239;knapsack:C00001135;knapsack:C00001145;metacyc:CPD-1099;metlin:138;nikkaji:J17.211A;nikka…	0	Initializing
Initial			MNXM624	1D-myo-inositol 1,3,4,5-tetrakisphosphate(8-)		C6H8O18P4	492.012	-8	3dmet:B01430;beilstein:4342568;bigg:mi1345p;biopath:1D-myo-Inositol_(1,3,4,5)-tetrakisphosphate;brenda:BG22918;brenda:BG40666;cas:102850-29-3;chebi:16783;chebi:25449;chebi:57895;chemspider:96919;drugbank:DB01863;ec:2.7.1.127;ec:2.7.1.159;ec:3.1.3.56;foodb:FDB022398;het:1B55;hmdb:HMDB01059;kegg:C01272;metacyc:CPD-506;metagene:.;metlin:5973;nikkaji:J292.127H;nugowiki:952;pdb-ccd:4IP;pubchem:107758;…	0	Initializing
Initial			MNXM625	2'-deoxyadenosine		C10H13N5O3	251.242	0	3dmet:B01287;beilstein:91015;bigg:dad-2;biopath:2-prime-Deoxyadenosine;brenda:BG66294;brenda:BG836;cas:958-09-8;chebi:17256;chemspider:13135;ec:2.7.1.76;foodb:FDB021894;gmelin:283189;het:3D1;hmdb:HMDB00101;kegg:C00559;knapsack:C00019281;metacyc:DEOXYADENOSINE;metlin:3382;nikkaji:J80.042B;nugowiki:70;pdb-ccd:3D1;pdbechem:3D1;pubchem:13730;pubchem:3839;reaxys:91015;seed:cpd00438;wikipedia:Deoxyaden…	0	Initializing
Initial			MNXM6272	gamma-amino-gamma-cyanobutanoic acid		C5H7N2O2	127.121	-1	3dmet:B05109;beilstein:2960649;beilstein:6694377;bigg:acybut;cas:14046-56-1;chebi:28474;chebi:50614;chebi:50615;kegg:C05715;lipid:LMFA01100037;lipidmaps:LMFA01100037;nikkaji:J2.361.768D;pubchem:24701166;pubchem:8022;seed:cpd03409	0	Initializing
Initial			MNXM63	CTP		C9H12N3O14P3	479.125	-4	3dmet:B01144;beilstein:4732530;beilstein:71190;bigg:ctp;biopath:Cytidine-5-prime-triphosphate;brenda:BG27764;cas:65-47-4;chebi:17677;chebi:37563;chebi:58231;chemspider:5414498;chemspider:5941;drugbank:DB02431;ec:2.7.1.108;ec:2.7.1.161;ec:2.7.1.174;ec:2.7.1.n5;ec:2.7.4.6;ec:2.7.7.14;ec:2.7.7.15;ec:2.7.7.33;ec:2.7.7.38;ec:2.7.7.39;ec:2.7.7.40;ec:2.7.7.41;ec:2.7.7.43;ec:2.7.7.57;ec:2.7.7.60;ec:2.7.7…	0	Initializing
Initial			MNXM63035	N(alpha)-acetylpeptide		C6H8N2O4R2(C2H2NOR)n		0	bigg:apep;brenda:BG93212;chebi:18061;kegg:C03011;metacyc:N-ACETYLPEPTIDE;pubchem:5918;seed:cpd12231	0	Initializing
Initial			MNXM63157	N-(2-hydroxyhexacosanyl)-(4R)-phytosphingosine		C44H89NO5	712.181	0	bigg:cer3_26;chebi:52374;chebi:64958;chemspider:259815;foodb:FDB014157;hmdb:HMDB35472;lipid:LMSP02030003;lipidmaps:LMSP02030003;metacyc:CPD-8460;nugowiki:34129;pubchem:294514;pubchem:85297408;reaxys:8821426;seed:cpd15227	0	Initializing
Initial			MNXM63174	N-(2-hydroxytetracosanoyl)phytosphingosine		C42H85NO5	684.128	0	bigg:cer3_24;chebi:52373;lipid:LMSP02030002;lipidmaps:LMSP02030002;metacyc:CPD-8458;pubchem:25203220;pubchem:85297407;seed:cpd15226	0	Initializing
Initial			MNXM63797	N-hexacosanoylphytosphingosine		C44H89NO4	696.182	0	bigg:cer2_26;chebi:52980;lipidmaps:LMSP02030005;pubchem:85297410;reaxys:7319623;seed:cpd15225	0	Initializing
Initial			MNXM63798	N-hexacosanoylsphinganine		C44H89NO3	680.182	0	bigg:cer1_26;chebi:52962;chemspider:559264;foodb:FDB028441;hmdb:HMDB11771;lipid:LMSP02020014;lipidmaps:LMSP02020014;nugowiki:10496;pubchem:644245;pubchem:7850638;seed:cpd15221	0	Initializing
Initial			MNXM639	a peptide		C2H4NO2R(C2H2NOR)n		0	bigg:pepd;brenda:BG93246;chebi:16670;chebi:60466;ec:3.6.3.43;kegg:C00012;metacyc:Peptides;pubchem:3314;seed:cpd11608	0	Initializing
Initial			MNXM64019	N-tetracosanoylphytosphingosine		C42H85NO4	668.129	0	bigg:cer2_24;chebi:52979;lipidmaps:LMSP02030004;pubchem:85297409;reaxys:3635804;seed:cpd15224	0	Initializing
Initial			MNXM64020	N-tetracosanoylsphinganine		C42H85NO3	652.129	0	beilstein:1730295;bigg:cer1_24;chebi:52961;chemspider:4446690;foodb:FDB028438;hmdb:HMDB11768;lipid:LMSP02020012;lipidmaps:LMSP02020012;nugowiki:10493;pubchem:5283577;pubchem:7850636;seed:cpd15220	0	Initializing
Initial			MNXM64021	N-tetradecanoyl-glycylpeptide		C19H35N2O4	355.492	-1	bigg:tglp;brenda:BG94306;chebi:17739;chebi:65304;kegg:C03881;metacyc:N-TETRADECANOYLGLYCYL-PEPTIDE;pubchem:6614;seed:cpd12415	0	Initializing
Initial			MNXM642	trans-dodec-2-enoyl-CoA(4-)		C33H52N7O17P3S	943.789	-4	3dmet:B04884;bigg:dd2coa;biopath:trans-2-Dodecenoyl-CoA;brenda:BG16597;brenda:BG16600;cas:1066-12-2;chebi:15471;chebi:57330;chemspider:26330706;chemspider:4444196;ec:5.3.3.8;foodb:FDB023218;foodb:FDB028376;hmdb:HMDB03712;hmdb:HMDB11689;kegg:C03221;lipidmaps:LMFA07050010;metacyc:CPD-7222;nikkaji:J2.741.386B;nugowiki:10414;nugowiki:3293;pubchem:24701375;pubchem:25245396;pubchem:45266564;pubchem:528…	0	Initializing
Initial			MNXM6439	a stearoyl-[acp]		C18H35OSR			bigg:ocdcaACP;brenda:BG93999;kegg:C04088;metacyc:Stearoyl-ACPs;pubchem:6780;seed:cpd12458;seed:cpd15268	0	Initializing
Initial			MNXM64575	nicotinamide mononucleotide					chebi:50383;drugbank:DB03227	0	Initializing
Initial			MNXM646	1D-myo-inositol 1-phosphate(2-)		C6H11O9P	258.12	-2	3dmet:B01403;beilstein:2056776;bigg:mi1p-D;brenda:BG22588;brenda:BG56436;brenda:BG83243;cas:15421-51-9;chebi:18297;chebi:58433;chemspider:16744063;drugbank:DB03542;ec:3.1.4.43;kegg:C01177;knapsack:C00007483;metacyc:D-MYO-INOSITOL-1-MONOPHOSPHATE;nikkaji:J6.548J;pdb-ccd:IPD;pdbechem:IPD;pubchem:4404;pubchem:5288642;reactome:870330;reactome:REACT_27390;reactome_database_id_release_44:870330;reaxys:…	0	Initializing
Initial			MNXM647	2'-deoxyguanosine		C10H13N5O4	267.241	0	3dmet:B01219;bigg:dgsn;biopath:2-prime-Deoxyguanosine;brenda:BG842;cas:961-07-9;chebi:17172;chemspider:163230;chemspider:618;ec:2.7.1.113;ec:3.1.5.1;foodb:FDB012064;het:GNG;hmdb:HMDB00085;kegg:C00330;metacyc:DEOXYGUANOSINE;metlin:3395;nikkaji:J13.863K;nugowiki:60;pdb-ccd:GNG;pubchem:187790;pubchem:3624;pubchem:638;seed:cpd00277	0	Initializing
Initial			MNXM648	2,5-diamino-4-hydroxy-6-(5-phosphonatoribosylamino)pyrimidine(3-)		C9H14N5O8P	351.21	-2	3dmet:B01437;bigg:25drapp;brenda:BG27778;brenda:BG51502;chebi:29114;chebi:58614;chebi:59545;chebi:59546;ec:1.1.1.302;ec:3.5.1.102;ec:3.5.4.25;ec:3.5.4.26;kegg:C01304;metacyc:DIAMINO-OH-PHOSPHORIBOSYLAMINO-PYR;nikkaji:J1.557.013J;pubchem:25244331;pubchem:4522;seed:cpd00957;upa:UPC01304	0	Initializing
Initial			MNXM6492	(1,3-beta-D-glucosyl)n		(C6H10O5)n		0	bigg:13BDglcn;brenda:BG92777;chebi:37671;kegg:C00965;metacyc:1-3-beta-D-Glucans;pubchem:4216;seed:cpd11791	0	Initializing
Initial			MNXM651	beta-D-fructofuranose 2,6-bisphosphate(4-)		C6H10O12P2	336.084	-4	3dmet:B01302;beilstein:4213776;bigg:f26bp;biopath:D-Fructose_2,6-bisphosphate;brenda:BG22754;brenda:BG85262;chebi:28602;chebi:58579;chemspider:19975981;chemspider:94762;ec:2.7.1.105;ec:3.1.3.46;ec:3.1.3.54;foodb:FDB022390;het:FDP;hmdb:HMDB01047;kegg:C00665;knapsack:C00007441;metacyc:CPD-535;metlin:5964;nikkaji:J470.690K;nugowiki:941;pdb-ccd:FDP;pdbechem:FDP;pubchem:105021;pubchem:21117974;pubchem…	0	Initializing
Initial			MNXM652	methanethiol		CH4S	48.107	0	3dmet:B00105;bigg:ch4s;brenda:BG28550;cas:74-93-1;chebi:16007;chemspider:855;ec:1.14.13.131;ec:1.8.3.4;ec:2.1.1.251;ec:2.5.1.49;ec:4.4.1.11;foodb:FDB011886;het:MEE;hmdb:HMDB03227;kegg:C00409;knapsack:C00001258;metacyc:CPD-7671;metlin:3204;nikkaji:J1.432J;nugowiki:2810;pdb-ccd:MEE;pubchem:3699;pubchem:878;seed:cpd00324;um-bbd:c0238	0	Initializing
Initial			MNXM65309	octadecenoic acid		C18H34O2	282.461		bigg:ocdcea;chebi:25634;seed:cpd15269	0	Initializing
Initial			MNXM6533	(alpha-D-mannosyl)3-beta-D-mannosyl-diacetylchitodiphosphodolichol		C55H94N2O37P2	1437.274	-2	bigg:m3macchitppdol;seed:cpd15252	0	Initializing
Initial			MNXM654	trans-tetradec-2-enoyl-CoA		C35H56N7O17P3S	971.842	-4	3dmet:B05001;bigg:td2coa;biopath:trans-Tetradec-2-enoyl-CoA;cas:38795-33-4;chebi:27721;chebi:61405;chemspider:4444333;foodb:FDB023265;hmdb:HMDB03946;kegg:C05273;lipidmaps:LMFA07050021;metacyc:CPD0-2120;nikkaji:J2.755.213G;nugowiki:3527;pubchem:24701386;pubchem:46173185;pubchem:5280767;pubchem:7660;reactome:77273;reactome:REACT_3421;reactome_database_id_release_44:77273;seed:cpd03127	0	Initializing
Initial			MNXM66	sn-glycerol 3-phosphate(2-)		C3H7O6P	170.058	-2	3dmet:B01157;beilstein:1723975;beilstein:6115564;bigg:glyc3p;biopath:sn-Glycerol_3-phosphate;brenda:BG84411;cas:17989-41-2;cas:57-03-4;chebi:15978;chebi:57597;chemspider:2939444;chemspider:388308;ec:1.1.1.177;ec:1.1.1.8;ec:1.1.1.94;ec:1.1.3.21;ec:1.1.5.3;ec:1.1.99.5;ec:2.3.1.15;ec:2.3.1.198;ec:2.4.1.137;ec:2.4.1.213;ec:2.4.1.96;ec:2.7.1.142;ec:2.7.1.30;ec:2.7.7.39;ec:2.7.8.5;ec:3.1.4.2;ec:3.1.4.4…	0	Initializing
Initial			MNXM66139	oxygen atom		O	15.999	0	cas:12259-29-9;cas:13968-48-4;cas:13982-18-8;cas:13982-43-9;cas:14797-71-8;cas:17778-80-2;chebi:25805;chebi:29194;chebi:29915;chebi:33815;chebi:33818;chebi:33819;chebi:36932;chebi:36933;gmelin:107;gmelin:17560;gmelin:17561;gmelin:17562;gmelin:316575;webelements:O	0	Initializing
Initial			MNXM66180	P(1)-(5'-adenosyl),P(4)-(5'-guanosyl) tetraphosphate		C20H24N10O20P4	848.355	-4	beilstein:7564565;bigg:ap4g;cas:100849-67-0;chebi:52968;chemspider:8947177;foodb:FDB022633;hmdb:HMDB01454;nugowiki:1316;pubchem:10771862;seed:cpd15218	0	Initializing
Initial			MNXM662	thiamine(1+) monophosphate(2-)		C12H16N4O4PS	343.319	-1	3dmet:B00237;beilstein:3916670;beilstein:3917125;beilstein:7232643;bigg:thmmp;brenda:BG3637;cas:495-23-8;cas:532-40-1;chebi:26945;chebi:37574;chebi:37575;chebi:9533;chemspider:13085545;chemspider:2627905;ec:2.3.1.190;ec:2.5.1.3;ec:2.7.1.89;ec:2.7.4.16;foodb:FDB023043;gmelin:1056035;gmelin:1063443;hmdb:HMDB02666;kegg:C01081;knapsack:C00019628;metacyc:THIAMINE-P;metlin:3488;nikkaji:J221.489J;nugowi…	0	Initializing
Initial			MNXM664	(R)-acetoin		C4H8O2	88.105	0	3dmet:B00180;bigg:actn-R;biopath:(R)-Acetoin;brenda:BG19668;cas:513-86-0;cas:53584-56-8;chebi:15686;chemspider:388445;ec:1.1.1.303;ec:1.1.1.4;ec:1.1.1.5;ec:4.1.1.5;ec:5.1.2.4;kegg:C00810;lipidmaps:LMFA12000064;metacyc:CPD-10353;nikkaji:J2.623I;pdb-ccd:HBR;pubchem:135637829;pubchem:4068;pubchem:439314;upa:UPC00810	0	Initializing
Initial			MNXM665	3',5'-cyclic GMP(1-)		C10H11N5O7P	344.197	-1	3dmet:B01354;beilstein:4030890;beilstein:7235136;bigg:35cgmp;biopath:Guanosine-3-prime,5-prime-monophosphate_(cyclic);brenda:BG670;cas:7665-99-8;chebi:16356;chebi:57746;chemspider:20559156;chemspider:22734;drugbank:DB02315;ec:3.1.4.35;ec:4.6.1.2;foodb:FDB022549;gmelin:1336501;het:35G;hmdb:HMDB01314;kegg:C00942;knapsack:C00019673;metacyc:CGMP;metlin:6152;nikkaji:J8.958C;nugowiki:1176;pdb-ccd:35G;p…	0	Initializing
Initial			MNXM67	1-phosphatidyl-1D-myo-inositol 4,5-bisphosphate		C11H14O19P3R2		-5	bigg:ptd145bp_SC;biopath:1-Phosphatidyl-1D-myo-inositol_4,5-bisphosphate;brenda:BG35929;chebi:18348;chebi:58456;ec:2.7.1.149;ec:2.7.1.153;ec:2.7.1.68;ec:3.1.3.36;ec:3.1.3.67;ec:3.1.3.78;ec:3.1.4.11;kegg:C04637;metacyc:PHOSPHATIDYL-MYO-INOSITOL-45-BISPHOSPHA;pubchem:7226;reactome:179856;reactome:1806165;reactome:2023856;reactome:REACT_123549;reactome:REACT_12371;reactome:REACT_152026;reactome_data…	0	Initializing
Initial			MNXM672	precorrin-2(7-)		C42H41N4O16	857.792	-7	3dmet:B01575;bigg:dscl;bigg:pre2;biopath:Precorrin_2;brenda:BG18385;cas:65207-12-7;cas:82542-92-5;chebi:50602;chebi:58827;ec:1.3.1.76;ec:2.1.1.107;ec:2.1.1.130;kegg:C02463;knapsack:C00007375;metacyc:DIHYDROSIROHYDROCHLORIN;nikkaji:J966.387H;pubchem:25245987;pubchem:5480;seed:cpd01620;upa:UPC02463	0	Initializing
Initial			MNXM674	(S)-3-hydroxydecanoyl-CoA		C31H50N7O18P3S	933.751	-4	3dmet:B04992;bigg:3hdcoa;biopath:(S)-Hydroxydecanoyl-CoA;cas:6245-70-1;cas:79171-49-6;chebi:28325;chebi:62616;chemspider:17220838;foodb:FDB023257;hmdb:HMDB03938;kegg:C05264;lipidmaps:LMFA07050014;metacyc:CPD0-2244;nikkaji:J2.755.093B;nugowiki:3519;pdb-ccd:HSC;pubchem:16061159;pubchem:24701379;pubchem:49859629;pubchem:7651;reactome:77341;reactome:REACT_3098;reactome_database_id_release_44:77341;se…	0	Initializing
Initial			MNXM6752	2-Octaprenyl-3-methyl-5-hydroxy-6-methoxy-1,4-benzoquinol (5 repeating units)		C38H58O4	578.865	0	bigg:2omhmbl_5;seed:cpd15200	0	Initializing
Initial			MNXM6753	2-Octaprenyl-6-methoxy-1,4-benzoquinol (5 repeating units)		C37H56O3	548.839	0	bigg:2ombzl_5;seed:cpd15199	0	Initializing
Initial			MNXM6754	2-Octaprenyl3-methyl-6-methoxy-1,4-benzoquinol (5 repeating units)		C38H58O3	562.865	0	bigg:2ommbl_5;seed:cpd15201	0	Initializing
Initial			MNXM6755	2-Octaprenylphenol (5 repeating units)		C36H54O	502.813	0	bigg:2oph_5;seed:cpd15203	0	Initializing
Initial			MNXM677	3-oxodecanoyl-CoA		C31H48N7O18P3S	931.735	-4	3dmet:B04993;bigg:3odcoa;biopath:3-Oxodecanoyl-CoA;cas:50411-91-1;chebi:28528;chebi:62548;chemspider:389504;foodb:FDB023258;hmdb:HMDB03939;kegg:C05265;metacyc:CPD0-2123;nikkaji:J2.755.094K;nugowiki:3520;pubchem:440606;pubchem:46173346;pubchem:7652;reactome:77339;reactome:REACT_5482;reactome_database_id_release_44:77339;seed:cpd03119	0	Initializing
Initial			MNXM68	D-fructose 6-phosphate(2-)		C6H11O9P	258.12	-2	3dmet:B04628;beilstein:3911050;bigg:f6p;brenda:BG56501;cas:643-13-0;chebi:15946;chebi:57579;chemspider:10239172;chemspider:62713;drugbank:DB04493;ec:5.3.1.9;foodb:FDB021896;het:F6R;hmdb:HMDB00124;kegg:C00085;knapsack:C00007305;metacyc:FRUCTOSE-6P;metlin:5159;nikkaji:J92.807K;nugowiki:85;pdb-ccd:F6P;pubchem:21604863;pubchem:3385;pubchem:69507;reactome:29512;reactome:REACT_2663;reactome_database_id…	0	Initializing
Initial			MNXM683	L-cysteinylglycine		C5H10N2O3S	178.21	0	3dmet:B01448;beilstein:1724689;bigg:cgly;biopath:L-Cysteinylglycine;brenda:BG20292;cas:19246-18-5;chebi:4047;chebi:61694;chemspider:388596;ec:3.4.19.13;foodb:FDB021891;gmelin:83158;hmdb:HMDB00078;hmdb:HMDB28775;kegg:C01419;metacyc:CYS-GLY;metlin:5134;nikkaji:J36.789C;nugowiki:27433;nugowiki:57;pubchem:25244227;pubchem:439498;pubchem:4606;reactome:1247904;reactome:REACT_76013;reactome_database_id_…	0	Initializing
Initial			MNXM686	oleoyl-CoA		C39H64N7O17P3S	1027.948	-4	3dmet:B04691;bigg:odecoa;biopath:Oleyl-CoA;brenda:BG71806;cas:1716-06-9;chebi:15534;chebi:57387;chemspider:4444057;foodb:FDB022554;hmdb:HMDB01322;kegg:C00510;lipidmaps:LMFA07050055;metacyc:CPD-10270;metacyc:CPD-10278;metacyc:OLEOYL-COA;metlin:6159;nikkaji:J203.108F;nugowiki:1184;pubchem:123060482;pubchem:25244920;pubchem:25244993;pubchem:25245426;pubchem:3793;pubchem:5280355;reaxys:604341;seed:cp…	0	Initializing
Initial			MNXM687	xanthosine		C10H12N4O6	284.225	0	3dmet:B01495;bigg:xtsn;biopath:Xanthosine;brenda:BG652;cas:146-80-5;chebi:18107;chemspider:1152;chemspider:58484;ec:2.1.1.158;ec:3.5.4.15;foodb:FDB001604;hmdb:HMDB00299;kegg:C01762;knapsack:C00007222;metacyc:XANTHOSINE;metlin:3408;nikkaji:J9.367J;nugowiki:218;pubchem:1189;pubchem:4895;pubchem:64959;reaxys:625906;seed:cpd01217;upa:UPC01762;wikipedia:Xanthosine	0	Initializing
Initial			MNXM689	(R)-5-diphosphonatomevalonate(4-)		C6H10O10P2	304.085	-4	3dmet:B01392;bigg:5dpmev;biopath:(R)-Mevalonate-5-diphosphate;brenda:BG22739;brenda:BG73742;cas:1492-08-6;cas:4872-34-8;chebi:15899;chebi:57557;chemspider:17216150;chemspider:388531;ec:2.7.4.2;ec:4.1.1.33;foodb:FDB022420;foodb:FDB022779;het:DP6;hmdb:HMDB01090;hmdb:HMDB01981;kegg:C01143;knapsack:C00007615;lipidmaps:LMFA01050416;metacyc:CPD-641;metlin:5997;metlin:6415;nikkaji:J2.731.654I;nugowiki:1…	0	Initializing
Initial			MNXM69	glyoxylate		C2HO3	73.028	-1	3dmet:B00014;beilstein:3903641;beilstein:741891;bigg:glx;biopath:Glyoxalate;brenda:BG15375;cas:298-12-4;chebi:16891;chebi:36655;chemspider:740;drugbank:DB04343;ec:1.1.1.26;ec:1.1.1.79;ec:1.1.3.15;ec:1.1.99.14;ec:1.14.14.10;ec:1.2.1.17;ec:1.2.3.5;ec:1.4.1.10;ec:1.4.3.19;ec:1.5.3.20;ec:2.2.1.5;ec:2.3.3.11;ec:2.3.3.12;ec:2.3.3.7;ec:2.3.3.9;ec:2.6.1.35;ec:2.6.1.4;ec:2.6.1.44;ec:2.6.1.45;ec:2.6.1.63;e…	0	Initializing
Initial			MNXM691	4-maleylacetoacetate		C8H6O6	198.13	-2	3dmet:B00226;beilstein:1726100;bigg:4mlacac;biopath:4-Maleylacetoacetate;brenda:BG26745;cas:5698-52-2;chebi:17105;chebi:47904;chemspider:4444078;chemspider:4573741;ec:1.13.11.5;ec:5.2.1.2;foodb:FDB022817;hmdb:HMDB02052;kegg:C01036;knapsack:C00007508;lipidmaps:LMFA01170114;metacyc:4-MALEYL-ACETOACETATE;metlin:6462;nikkaji:J906.081B;nugowiki:1635;pubchem:4279;pubchem:5280393;pubchem:5460066;pubchem…	0	Initializing
Initial			MNXM693	D-galacturonate		C6H9O7	193.131	-1	3dmet:B04672;beilstein:1727087;bigg:galur;biopath:D-Galacturonate;biopath:D-Galacturonate_(openchain);brenda:BG21853;cas:685-73-4;chebi:12952;chebi:18024;chebi:47962;ec:1.1.1.203;ec:1.1.1.n9;gmelin:465146;kegg:C00333;knapsack:C00001120;metacyc:D-GALACTURONATE;nikkaji:J82.118G;pdb-ccd:ADA;pubchem:3627;seed:cpd00280	0	Initializing
Initial			MNXM697	Leu-tRNA(Leu)		C21H32N6O11PR(C5H8O6PR)n			bigg:leutrna;biopath:L-Leucyl-tRNA;brenda:BG93148;brenda:BG93149;chebi:16624;kegg:C02047;metacyc:Charged-LEU-tRNAs;pubchem:5136;reactome:379757;reactome:379773;reactome:REACT_17915;reactome:REACT_18097;reactome_database_id_release_44:379757;reactome_database_id_release_44:379773;seed:cpd12003	0	Initializing
Initial			MNXM699	O-acetyl-L-homoserine zwitterion		C6H11NO4	161.156	0	3dmet:B01374;beilstein:1724342;bigg:achms;brenda:BG22022;cas:7540-67-2;chebi:16288;chebi:57716;ec:2.3.1.31;ec:2.5.1.49;kegg:C01077;knapsack:C00019570;metacyc:CPD-667;nikkaji:J37.499G;pubchem:25244888;pubchem:4315;seed:cpd00790;upa:UPC01077	0	Initializing
Initial			MNXM7	ADP		C10H12N5O10P2	424.177	-3	3dmet:B01130;beilstein:3783669;beilstein:67722;bigg:adp;biopath:Adenosine-5-prime-diphosphate;bnice:C11;brenda:BG1228;cas:20398-34-9;cas:58-64-0;chebi:16761;chebi:456216;chemspider:5414423;chemspider:5800;come:MOL000173;drugbank:DB03431;ec:1.3.7.8;ec:1.3.99.15;ec:1.3.99.n1;ec:2.3.3.8;ec:2.4.1.213;ec:2.4.1.245;ec:2.4.1.266;ec:2.4.1.268;ec:2.7.1.1;ec:2.7.1.10;ec:2.7.1.100;ec:2.7.1.101;ec:2.7.1.102;…	0	Initializing
Initial			MNXM70	L-argininium(1+)		C6H15N4O2	175.209	1	Argininemia. Hyperargininemia, Arginase Deficiency: 207800; Argininemia. Hyperargininemia, Arginase Deficiency: 60; Argininosuccinic Aciduria (ASL): 25; Cystinuria: 107; Cystinuria: 220100; Delta-pyrrolidine-5-carboxylate Synthase Deficiency: 138250; Delta-pyrrolidine-5-carboxylate Synthase Deficiency: 474; Hyperdibasic Aminoaciduria I: 206; Hyperdibasic Aminoaciduria I: 222690; Hyperdibasic Amin…	0	Initializing
Initial			MNXM704	2'-deoxycytidine		C9H13N3O4	227.217	0	3dmet:B01347;beilstein:87567;bigg:dcyt;biopath:2-prime-Deoxycytidine;brenda:BG27466;cas:40093-94-5;cas:951-77-9;chebi:15698;chemspider:13117;drugbank:DB02594;ec:2.7.1.74;ec:3.5.4.14;foodb:FDB021871;gmelin:1321747;het:DCZ;hmdb:HMDB00014;kegg:C00881;kegg:D06196;ligandbox:D06196;metacyc:DEOXYCYTIDINE;metlin:3367;nikkaji:J14.406A;nugowiki:8;pdb-ccd:DCZ;pdb-ccd:LDC;pdbechem:DCZ;pubchem:13711;pubchem:4…	0	Initializing
Initial			MNXM705	3-oxolauroyl-CoA		C33H52N7O18P3S	959.788	-4	3dmet:B04991;bigg:3oddcoa;biopath:3-Oxododecanoyl-CoA;cas:78303-19-2;chebi:27868;chebi:62615;chemspider:389502;foodb:FDB023256;hmdb:HMDB03937;kegg:C05263;lipidmaps:LMFA07050013;metacyc:CPD0-2105;nikkaji:J2.755.092D;nugowiki:3518;pubchem:24701378;pubchem:440604;pubchem:46173506;pubchem:7650;reactome:77253;reactome:REACT_4368;reactome_database_id_release_44:77253;seed:cpd03117	0	Initializing
Initial			MNXM707	3-oxotetradecanoyl-CoA		C35H56N7O18P3S	987.842	-4	bigg:3otdcoa;biopath:3-Oxotetradecanoyl-CoA;cas:122364-86-7;chebi:28726;chebi:62543;chemspider:10140190;foodb:FDB023254;hmdb:HMDB03935;kegg:C05261;metacyc:CPD-10284;nikkaji:J2.755.090H;nugowiki:3516;pubchem:11966197;pubchem:25245316;pubchem:7648;reactome:77269;reactome:REACT_5544;reactome_database_id_release_44:77269;seed:cpd12689	0	Initializing
Initial			MNXM708	4-fumarylacetoacetate(2-)		C8H6O6	198.13	-2	3dmet:B00233;beilstein:1726101;bigg:4fumacac;biopath:4-Fumarylacetoacetate;brenda:BG26744;cas:28613-33-4;chebi:18034;chebi:30907;chemspider:4444081;chemspider:4573657;ec:3.7.1.2;ec:5.2.1.2;foodb:FDB022522;hmdb:HMDB01268;kegg:C01061;knapsack:C00007599;lipidmaps:LMFA01170066;metacyc:4-FUMARYL-ACETOACETATE;metlin:6123;nikkaji:J817.612D;nugowiki:1136;pubchem:4300;pubchem:5280398;pubchem:5459934;pubch…	0	Initializing
Initial			MNXM71	tRNA(Gln)		C10H12N5O3R		0	bigg:trnagln;biopath:tRNA(Glu)-OH;chebi:29168;kegg:C01640;metacyc:GLN-tRNAs;pubchem:4789;reactome:379740;reactome:379748;reactome:REACT_15900;reactome:REACT_16123;reactome_database_id_release_44:379740;reactome_database_id_release_44:379748;seed:cpd11911	0	Initializing
Initial			MNXM7115	beta-D-fucose		C6H12O5	164.156	0	beilstein:1617037;cas:28161-52-6;chebi:27442;chemspider:388721;drugbank:DB04062;foodb:FDB023106;het:FCB;hmdb:HMDB03081;kegg:C02095;metacyc:CPD-13293;metlin:3284;nikkaji:J625.826C;nugowiki:2664;pdb-ccd:FCB;pdbechem:FCB;pubchem:439650;pubchem:5179;seed:cpd01421	0	Initializing
Initial			MNXM7127	an (R)-3-hydroxydecanoyl-[acp]		C10H19O2SR			bigg:3hdecACP;brenda:BG93383;cas:320-77-4;kegg:C04619;metacyc:Beta-hydroxydecanoyl-ACPs;pubchem:7209;seed:cpd11482	0	Initializing
Initial			MNXM714	methane		CH4	16.042	0	3dmet:B01450;beilstein:1718732;beilstein:1813938;bigg:ch4;biopath:Methane;brenda:BG46000;brenda:BG94222;cas:15194-58-8;cas:74-82-8;chebi:16183;chebi:29434;chebi:29438;chebi:32875;chemspider:291;ec:1.14.13.25;ec:2.8.4.1;ec:4.7.1.1;foodb:FDB023051;gmelin:259263;gmelin:59;het:CH2;hmdb:HMDB02714;kegg:C01438;metacyc:CH4;metacyc:METHYL-GROUP;metlin:3190;nikkaji:J2.380I;nugowiki:2297;pdb-ccd:CH2;pdbeche…	0	Initializing
Initial			MNXM717	3-oxohexanoyl-CoA		C27H40N7O18P3S	875.629	-4	3dmet:B04997;bigg:3ohcoa;biopath:3-Oxohexanoyl-CoA;cas:19774-86-8;cas:5096-70-8;chebi:27648;chebi:62418;chemspider:389508;foodb:FDB023262;hmdb:HMDB03943;kegg:C05269;lipidmaps:LMFA07050018;metacyc:K-HEXANOYL-COA;nikkaji:J2.755.105J;nugowiki:3524;pubchem:24701383;pubchem:25201689;pubchem:440610;pubchem:7656;reactome:77320;reactome:REACT_4535;reactome_database_id_release_44:77320;seed:cpd03123	0	Initializing
Initial			MNXM721	alpha-D-mannose 1-phosphate(2-)		C6H11O9P	258.12	-2	3dmet:B01296;beilstein:3911528;bigg:man1p;brenda:BG22602;brenda:BG56456;cas:27251-84-9;chebi:18205;chebi:35374;chebi:58409;chemspider:559210;drugbank:DB02867;ec:2.4.1.281;ec:2.7.7.13;ec:2.7.7.22;ec:5.4.2.8;foodb:FDB023892;hmdb:HMDB06330;kegg:C00636;knapsack:C00007389;metacyc:MANNOSE-1P;metlin:6245;nikkaji:J313.724D;nugowiki:5455;pdb-ccd:M1P;pubchem:25245607;pubchem:3909;pubchem:644175;reactome:53…	0	Initializing
Initial			MNXM73	phosphoenolpyruvate		C3H2O6P	165.018	-3	3dmet:B00019;beilstein:3951723;bigg:pep;biopath:Phosphoenolpyruvate;brenda:BG17779;cas:138-08-9;cas:73-89-2;chebi:18021;chebi:44897;chebi:58702;chemspider:2907208;chemspider:980;drugbank:DB01819;ec:2.5.1.101;ec:2.5.1.19;ec:2.5.1.54;ec:2.5.1.55;ec:2.5.1.56;ec:2.5.1.57;ec:2.5.1.7;ec:2.5.1.95;ec:2.5.1.97;ec:2.7.1.121;ec:2.7.1.40;ec:2.7.9.1;ec:2.7.9.2;ec:3.1.3.60;ec:4.1.1.31;ec:4.1.1.32;ec:4.1.1.38;e…	0	Initializing
Initial			MNXM730	N-acetyl-L-glutamate(2-)		C7H9NO5	187.15	-2	3dmet:B00147;bigg:acglu;biopath:N-Acetyl-L-glutamate;brenda:BG24046;brenda:BG24047;cas:1188-37-0;chebi:17533;chebi:21549;chebi:44337;chemspider:1266066;chemspider:180;drugbank:DB04075;ec:2.3.1.1;ec:2.3.1.35;ec:2.7.2.8;foodb:FDB022447;het:1GS5;hmdb:HMDB01138;kegg:C00624;metacyc:ACETYL-GLU;metlin:6031;nikkaji:J37.497K;nugowiki:1023;pdb-ccd:NLG;pdbechem:NLG;pubchem:1549099;pubchem:185;pubchem:3897;r…	0	Initializing
Initial			MNXM733	(S)-3-hydroxylauroyl-CoA		C33H54N7O18P3S	961.804	-4	3dmet:B04990;bigg:3hddcoa;biopath:(S)-3-Hydroxydodecanoyl-CoA;cas:72059-49-5;chebi:27668;chebi:62558;chemspider:389501;foodb:FDB023255;hmdb:HMDB03936;kegg:C05262;lipid:LMFA07050012;lipidmaps:LMFA07050012;metacyc:CPD0-2107;nikkaji:J2.755.091F;nugowiki:3517;pubchem:24701377;pubchem:440603;pubchem:46173081;pubchem:7649;reactome:77252;reactome:REACT_5323;reactome_database_id_release_44:77252;seed:cpd…	0	Initializing
Initial			MNXM738	3-oxopalmitoyl-CoA(4-)		C37H60N7O18P3S	1015.895	-4	3dmet:B04988;bigg:3ohdcoa;biopath:3-Oxopalmitoyl-CoA;brenda:BG17266;cas:34619-89-1;chebi:15491;chebi:57349;chemspider:389499;ec:2.3.1.155;foodb:FDB023908;hmdb:HMDB06402;kegg:C05259;metacyc:3-OXOPALMITOYL-COA;nikkaji:J2.755.078I;nugowiki:5527;pubchem:25244191;pubchem:440601;pubchem:7646;reactome:77302;reactome:REACT_3202;reactome_database_id_release_44:77302;seed:cpd03114	0	Initializing
Initial			MNXM74	D-glyceraldehyde 3-phosphate		C3H5O6P	168.042	-2	3dmet:B01163;beilstein:1725007;beilstein:6139851;biopath:D-Glyceraldehyde_3-phosphate;brenda:BG59;cas:142-10-9;cas:591-57-1;chebi:29052;chebi:59776;chemspider:709;drugbank:DB02263;ec:1.1.1.177;ec:1.2.1.12;ec:1.2.1.13;ec:1.2.1.59;ec:1.2.1.9;ec:2.2.1.1;ec:2.2.1.11;ec:2.2.1.2;ec:2.2.1.7;ec:2.5.1.66;ec:2.7.1.28;ec:4.1.2.13;ec:4.1.2.14;ec:4.1.2.21;ec:4.1.2.4;ec:4.1.2.40;ec:4.1.2.8;ec:4.1.2.9;ec:4.3.3.…	0	Initializing
Initial			MNXM7449	intermediate-methylzymosterol-I		C29H45O3	441.666	-1	bigg:4mzym_int1;seed:cpd15212	0	Initializing
Initial			MNXM75	acetaldehyde		C2H4O	44.053	0	3dmet:B01155;beilstein:505984;bigg:acald;biopath:Acetaldehyde;brenda:BG15435;brenda:BG89392;cas:75-07-0;chebi:15343;chemspider:172;ec:1.1.5.5;ec:1.1.99.36;ec:1.13.12.16;ec:1.2.1.10;ec:2.2.1.4;ec:2.2.1.8;ec:2.3.1.190;ec:3.11.1.1;ec:4.1.2.30;ec:4.1.2.33;ec:4.1.2.36;ec:4.1.2.4;ec:4.1.2.42;ec:4.1.2.48;ec:4.1.2.49;ec:4.1.2.5;ec:4.1.2.50;ec:4.1.3.39;ec:4.2.1.112;ec:4.2.3.2;ec:4.3.1.7;ec:4.3.99.4;foodb:…	0	Initializing
Initial			MNXM750	octanoate		C8H15O2	143.204	-1	3dmet:B02018;beilstein:1747180;beilstein:3588079;bigg:octa;brenda:BG26171;cas:124-07-2;cas:74-81-7;chebi:25646;chebi:28837;chemspider:106634;chemspider:370;drugbank:DB04519;foodb:FDB003336;gmelin:142966;gmelin:329219;het:OCA;hmdb:HMDB00482;kegg:C06423;knapsack:C00001231;ligandbox:D05220;lipid:LMFA01010008;lipidbank:DFA0008;lipidmaps:LMFA01010008;metacyc:CPD-195;metlin:5469;nci:5024;nikkaji:J2.013…	0	Initializing
Initial			MNXM757	(S)-3-hydroxyhexanoyl-CoA		C27H42N7O18P3S	877.645	-4	3dmet:B04996;bigg:3hhcoa;biopath:(S)-Hydroxyhexanoyl-CoA;brenda-compound:265271;cas:74875-70-0;chebi:28276;chebi:62075;chemspider:389507;foodb:FDB023261;hmdb:HMDB03942;kegg:C05268;lipid:LMFA07050017;lipidmaps:LMFA07050017;metacyc:CPD-14915;metacyc:OH-HEXANOYL-COA;nikkaji:J2.755.104A;nugowiki:3523;pdb-ccd:3H9;pubchem:24701382;pubchem:440609;pubchem:49859661;pubchem:7655;reactome:77322;reactome:REA…	0	Initializing
Initial			MNXM759	4-(phosphonooxy)-L-threonine		C4H8NO7P	213.083	-2	3dmet:B01960;bigg:phthr;brenda:BG36516;chebi:18336;chebi:58452;chemspider:389731;ec:1.1.1.262;ec:2.6.1.52;foodb:FDB024088;het:4TP;hmdb:HMDB06802;kegg:C06055;metacyc:4-PHOSPHONOOXY-THREONINE;metacyc:CPD0-1427;nikkaji:J695.803F;nugowiki:5927;pdb-ccd:4TP;pubchem:25245557;pubchem:440901;pubchem:45480653;pubchem:8325;seed:cpd03607;upa:UPC06055	0	Initializing
Initial			MNXM76	L-tyrosine zwitterion		C9H11NO3	181.189	0	3dmet:B01154;beilstein:392441;beilstein:4784244;beilstein:5339596;bigg:tyr-L;biopath:L-Tyrosine;brenda:BG27212;cas:60-18-4;chebi:17895;chebi:32760;chebi:32761;chebi:32762;chebi:58315;chemspider:5833;drugbank:DB00135;ec:1.14.13.41;ec:1.14.16.1;ec:1.14.16.2;ec:1.14.18.1;ec:1.22.1.1;ec:1.3.1.43;ec:1.3.1.78;ec:1.3.1.79;ec:1.3.99.n2;ec:2.6.1.5;ec:4.1.1.25;ec:4.1.99.19;ec:4.1.99.2;ec:4.3.1.23;ec:4.3.1.…	0	Initializing
Initial			MNXM761	cytosine		C4H5N3O	111.102	0	3dmet:B00097;beilstein:2637;bigg:csn;biopath:Cytosine;brenda:BG19308;cas:71-30-7;chebi:16040;chemspider:577;ec:3.5.4.1;foodb:FDB022151;gmelin:82472;het:CYT;hmdb:HMDB00630;kegg:C00380;knapsack:C00001498;metacyc:CYTOSINE;metlin:283;nikkaji:J9.343B;nugowiki:549;pdb-ccd:CYT;pdbechem:CYT;pubchem:3670;pubchem:597;reaxys:2637;seed:cpd00307;upa:UPC00380;wikipedia:Cytosine	0	Initializing
Initial			MNXM766	(S)-3-hydroxyoctanoyl-CoA		C29H46N7O18P3S	905.698	-4	3dmet:B04994;bigg:3hocoa;biopath:(S)-Hydroxyoctanoyl-CoA;cas:79171-48-5;chebi:28632;chebi:62617;foodb:FDB023259;hmdb:HMDB03940;kegg:C05266;lipid:LMFA07050015;lipidmaps:LMFA07050015;metacyc:CPD0-2224;nikkaji:J915.535J;nugowiki:3521;pubchem:24701380;pubchem:49859641;pubchem:53477508;pubchem:7653;reactome:77330;reactome:REACT_2973;reactome_database_id_release_44:77330;seed:cpd03120	0	Initializing
Initial			MNXM767	(S)-3-hydroxytetradecanoyl-CoA		C35H58N7O18P3S	989.857	-4	3dmet:B04989;bigg:3htdcoa;biopath:(S)-3-Hydroxytetradecanoyl-CoA;chebi:27466;chebi:62614;chemspider:389500;foodb:FDB023253;hmdb:HMDB03934;kegg:C05260;metacyc:CPD0-2171;nikkaji:J2.755.089D;nugowiki:3515;pubchem:440602;pubchem:46173488;pubchem:7647;reactome:77276;reactome:REACT_5705;reactome_database_id_release_44:77276;seed:cpd03115	0	Initializing
Initial			MNXM77	glycerone phosphate		C3H5O6P	168.042	-2	3dmet:B00029;beilstein:1708891;beilstein:4428349;bigg:dhap;biopath:2-Glycerone_phosphate;brenda:BG89172;cas:57-04-5;chebi:16108;chebi:57642;chemspider:3833110;chemspider:648;drugbank:DB04326;ec:1.1.1.261;ec:1.1.1.8;ec:1.1.1.94;ec:1.1.3.21;ec:1.1.5.3;ec:1.1.99.5;ec:2.3.1.42;ec:2.5.1.72;ec:2.7.1.121;ec:2.7.1.29;ec:4.1.2.13;ec:4.1.2.17;ec:4.1.2.19;ec:4.1.2.2;ec:4.1.2.29;ec:4.1.2.40;ec:4.2.3.3;ec:5.3…	0	Initializing
Initial			MNXM7733	an (3R)-3-hydroxymyristoyl-[acp]		C14H27O2SR			bigg:3hmrsACP;brenda:BG93410;kegg:C04688;metacyc:R-3-hydroxymyristoyl-ACPs;pubchem:7269;seed:cpd11484;upa:UPC04688	0	Initializing
Initial			MNXM778	D-arabinono-1,4-lactone		C5H8O5	148.114	0	bigg:Dara14lac;brenda:BG21221;cas:2782-09-4;chebi:16292;chemspider:16751;ec:1.1.1.116;ec:1.1.1.117;ec:1.1.3.37;ec:3.1.1.30;kegg:C00652;metacyc:CPD-356;nikkaji:J36.203D;pubchem:17723;pubchem:3923;seed:cpd00496;upa:UPC00652	0	Initializing
Initial			MNXM77881	potassium atom		K	39.098	0	cas:7440-09-7;chebi:26216;chebi:52632;drugbank:DB01345;ec:1.1.1.286;ec:1.1.1.75;ec:1.1.1.84;ec:2.3.1.178;ec:2.3.3.13;ec:2.6.1.76;ec:2.7.7.67;ec:4.1.99.1;ec:4.2.3.14;ec:4.2.3.15;ec:4.2.3.16;webelements:K	0	Initializing
Initial			MNXM78	L-lysinium(1+)		C6H15N2O2	147.196	1	3dmet:B00013;beilstein:1722531;beilstein:4383108;bigg:lys-L;biopath:L-Lysine;brenda:BG22685;cas:56-87-1;chebi:18019;chebi:32550;chebi:32551;chebi:32552;chemspider:5747;drugbank:DB00123;ec:1.13.12.2;ec:1.14.13.59;ec:1.4.1.15;ec:1.4.1.18;ec:1.4.3.14;ec:1.4.3.20;ec:1.5.1.16;ec:1.5.1.7;ec:1.5.1.8;ec:1.5.3.4;ec:2.1.3.8;ec:2.3.1.32;ec:2.6.1.36;ec:2.6.1.71;ec:3.5.1.17;ec:3.5.2.11;ec:3.6.3.21;ec:4.1.1.18…	0	Initializing
Initial			MNXM78362	protoheme IX		C34H32FeN4O4	616.487	0	beilstein:953574;biopath:Protoheme(HEME);cas:14875-96-8;chebi:17627;chebi:26355;chebi:30413;chemspider:24604415;come:MOL000013;come:MOL000025;drugbank:DB03014;ec:1.1.2.3;ec:1.13.11.49;ec:4.99.1.5;foodb:FDB016272;gmelin:95291;hmdb:HMDB03178;kegg:C00032;metacyc:PROTOHEME;metlin:3680;nugowiki:2761;pdb:3KS0;pdbechem:HEM;pubchem:3334;pubchem:44229124;reactome:71185;reactome:917877;reactome:REACT_25643…	0	Initializing
Initial			MNXM788	2-aminomuconic 6-semialdehyde		C6H7NO3	141.125	0	3dmet:B00642;beilstein:10157394;bigg:am6sa;biopath:2-Aminomuconate_semialdehyde;brenda:BG23505;cas:245128-91-0;chebi:15745;chebi:57495;chemspider:4444230;chemspider:7822225;ec:1.13.11.n1;ec:1.2.1.32;ec:4.1.1.45;foodb:FDB022532;hmdb:HMDB01280;kegg:C03824;knapsack:C00007492;lipidmaps:LMFA01060191;metacyc:2-AMINOMUCONATE_SEMIALDEHYDE;metlin:6133;nikkaji:J1.127.187A;nugowiki:1147;pubchem:5280625;pubc…	0	Initializing
Initial			MNXM79	(6S)-5,6,7,8-tetrahydrofolate		C19H21N7O6	443.413	-2	3dmet:B04633;beilstein:101189;beilstein:101190;beilstein:10223255;bigg:thf;biopath:Tetrahydrofolate;brenda:BG9334;brenda:BG9336;brenda:BG9337;cas:135-16-0;cas:29347-89-5;chebi:15635;chebi:20506;chebi:26907;chebi:57453;chebi:67016;chebi:68437;chemspider:82572;drugbank:DB00116;drugbank:DB02031;ec:1.5.1.3;ec:1.5.1.6;ec:2.1.1.13;ec:2.1.1.148;ec:2.1.1.19;ec:2.1.2.1;ec:2.1.2.10;ec:2.1.2.11;ec:2.1.2.13;…	0	Initializing
Initial			MNXM790	4-amino-2-methyl-5-phosphonatomethylpyrimidine(2-)		C6H8N3O4P	217.119	-2	3dmet:B00732;bigg:4ampm;brenda:BG21646;chebi:18032;chebi:58354;ec:2.7.1.49;ec:2.7.4.7;ec:4.1.99.17;kegg:C04556;knapsack:C00007607;metacyc:AMINO-HYDROXYMETHYL-METHYL-PYR-P;nikkaji:J1.028.201B;pdb-ccd:MP5;pubchem:25244846;pubchem:7161;seed:cpd02775;upa:UPC04556	0	Initializing
Initial			MNXM791	5-amino-6-(D-ribitylamino)uracil		C9H16N4O6	276.247	0	3dmet:B04958;beilstein:33063;bigg:4r5au;brenda:BG27771;cas:17014-74-3;chebi:15934;chemspider:216;ec:2.5.1.77;ec:2.5.1.78;ec:2.5.1.9;foodb:FDB027889;hmdb:HMDB11106;kegg:C04732;metacyc:AMINO-RIBOSYLAMINO-1H-3H-PYR-DIONE;nikkaji:J642.641G;nugowiki:9836;pubchem:14056325;pubchem:221;pubchem:7303;seed:cpd02882;upa:UPC04732	0	Initializing
Initial			MNXM795	D-tagatofuranose 6-phosphate(2-)		C6H11O9P	258.12	-2	3dmet:B04767;beilstein:4909408;bigg:tag6p-D;brenda:BG22615;cas:53798-20-2;chebi:17837;chebi:4251;chebi:45804;chebi:47946;chebi:49094;chebi:58695;chemspider:388513;ec:2.7.1.101;ec:2.7.1.144;ec:5.3.1.26;foodb:FDB024128;hmdb:HMDB06873;kegg:C01097;knapsack:C00019683;metacyc:TAGATOSE-6-PHOSPHATE;nikkaji:J2.731.241A;nugowiki:5998;pdb-ccd:TA6;pdbechem:TA6;pubchem:25245410;pubchem:4332;pubchem:439396;see…	0	Initializing
Initial			MNXM8	NAD(+)		C21H26N7O14P2	662.417	-1	3dmet:B01126;beilstein:3584133;beilstein:3868403;beilstein:4120619;bigg:nad;biopath:NAD;bnice:C2;brenda:BG11259;cas:53-84-9;chebi:13389;chebi:15846;chebi:44215;chebi:57540;chemspider:10239196;chemspider:5682;come:MOL000026;drugbank:DB01907;ec:1.1.1.1;ec:1.1.1.103;ec:1.1.1.104;ec:1.1.1.106;ec:1.1.1.107;ec:1.1.1.108;ec:1.1.1.11;ec:1.1.1.110;ec:1.1.1.111;ec:1.1.1.112;ec:1.1.1.114;ec:1.1.1.116;ec:1.1…	0	Initializing
Initial			MNXM80	UMP(2-)		C9H11N2O9P	322.165	-2	3dmet:B01161;beilstein:3570858;beilstein:47486;bigg:ump;biopath:Uridine-5-prime-phosphate;brenda:BG27452;cas:58-97-9;chebi:16695;chebi:57865;chemspider:1399139;chemspider:5808;drugbank:DB03685;ec:2.4.2.9;ec:2.7.1.48;ec:2.7.4.14;ec:2.7.4.22;ec:2.7.8.13;ec:2.7.8.15;ec:2.7.8.18;ec:2.7.8.31;ec:2.7.8.32;ec:2.7.8.33;ec:2.7.8.35;ec:2.7.8.36;ec:2.7.8.6;ec:3.6.1.54;ec:3.6.1.n5;ec:4.1.1.23;foodb:FDB007508;…	0	Initializing
Initial			MNXM801	L-arabinitol		C5H12O5	152.146	0	3dmet:B01282;bigg:abt;biopath:L-Arabitol;brenda:BG20701;cas:7643-75-6;chebi:18403;chemspider:388391;ec:1.1.1.12;ec:1.1.1.13;foodb:FDB022709;hmdb:HMDB01851;kegg:C00532;metacyc:L-ARABITOL;metlin:141;nikkaji:J8.955I;nugowiki:1442;pubchem:3814;pubchem:439255;seed:cpd00417;upa:UPC00532	0	Initializing
Initial			MNXM805	trans-4-hydroxy-L-proline zwitterion		C5H9NO3	131.13	0	GLUTARIC ACIDURIA II: 9; HYDROXYPROLINEMIA: 201; HYPERDIBASIC AMINOACIDURIA II. LYSINURIC PROTEIN INTOLERANCE: 61; HYPERPHOSPHATASIA: 395; HYPERPROLINEMIA, TYPE I: 219; IMINOGLYCINURIA: 99;3dmet:B01395;bigg:4hpro-LT;brenda:BG84264;cas:51-35-4;chebi:18095;chebi:24741;chebi:58375;chemspider:5605;ec:5.1.1.8;foodb:FDB013511;het:HYP;hmdb:HMDB00725;kegg:C01157;knapsack:C00001370;metacyc:4-HYDROXY-L-PRO…	0	Initializing
Initial			MNXM81220	S(8)-aminomethyldihydrolipoamide		C9H21N2OS2	237.406	1	bigg:alpam;chebi:50622;chemspider:21238679;foodb:FDB023853;hmdb:HMDB06239;nugowiki:5364;pubchem:24906333;seed:cpd15217	0	Initializing
Initial			MNXM81221	S(8)-aminomethyldihydrolipoylprotein		C9H19N2OS2R			bigg:alpro;brenda:BG28023;chebi:16882;kegg:C01242;pubchem:4463;seed:cpd11830	0	Initializing
Initial			MNXM81337	S-succinyl-dihydrolipoamide		C12H20NO4S2	306.422	-1	bigg:sdhlam;brenda:BG3888;cas:None;chebi:17432;chemspider:388536;foodb:FDB022467;hmdb:HMDB01177;kegg:C01169;metacyc:CPD0-341;metlin:6058;nikkaji:J2.731.766I;nugowiki:1055;pubchem:25244841;pubchem:439425;pubchem:4396;seed:cpd00860	0	Initializing
Initial			MNXM817	N(2)-acetyl-L-ornithine zwitterion		C7H14N2O3	174.198	0	3dmet:B00114;beilstein:1725555;bigg:acorn;biopath:N-2-Acetyl-L-ornithine;brenda:BG24348;cas:6205-08-9;cas:None;chebi:16543;chebi:57805;chemspider:388369;ec:2.1.3.9;ec:2.3.1.35;ec:2.6.1.11;ec:3.5.1.16;foodb:FDB023152;het:AOR;hmdb:HMDB03357;kegg:C00437;metacyc:N-ALPHA-ACETYLORNITHINE;nikkaji:J37.495D;nugowiki:2938;pdb-ccd:AOR;pubchem:3726;pubchem:439232;pubchem:6992102;seed:cpd00342;upa:UPC00437	0	Initializing
Initial			MNXM82	GDP-alpha-D-mannose		C16H23N5O16P2	603.325	-2	3dmet:B01158;beilstein:6630718;bigg:gdpmann;brenda:BG36265;brenda:BG7334;cas:18441-12-8;cas:3123-67-9;chebi:15820;chebi:21168;chebi:57527;chemspider:17372;ec:1.1.1.132;ec:2.4.1.131;ec:2.4.1.132;ec:2.4.1.217;ec:2.4.1.246;ec:2.4.1.251;ec:2.4.1.252;ec:2.4.1.257;ec:2.4.1.269;ec:2.4.1.270;ec:2.4.1.54;ec:2.4.1.83;ec:2.7.7.13;ec:2.7.7.22;ec:4.2.1.47;ec:5.1.3.18;foodb:FDB012326;het:GDD;hmdb:HMDB01163;keg…	0	Initializing
Initial			MNXM820	O-succinyl-L-homoserinate(1-)		C8H12NO6	218.184	-1	3dmet:B01386;bigg:suchms;biopath:O-Succinyl-L-homoserine;brenda:BG25856;cas:1492-23-5;chebi:16160;chebi:57661;ec:2.3.1.46;ec:2.5.1.48;kegg:C01118;knapsack:C00019621;metacyc:O-SUCCINYL-L-HOMOSERINE;nikkaji:J1.770.210F;pubchem:25244127;pubchem:4349;seed:cpd00822;upa:UPC01118	0	Initializing
Initial			MNXM82173	siroheme		C42H36FeN4O16	908.597	-8	3dmet:B01324;bigg:sheme;biopath:Siroheme;brenda:BG18384;cas:52553-42-1;chebi:28599;chebi:60052;come:MOL000015;drugbank:DB02832;ec:1.7.1.4;ec:1.7.7.1;ec:1.8.99.3;kegg:C00748;knapsack:C00007626;metacyc:SIROHEME;pdbechem:SRM;pubchem:4010;pubchem:46878598;seed:cpd00557;upa:UPC00748;wikipedia:Siroheme	0	Initializing
Initial			MNXM82334	sodium atom		Na	22.99	0	cas:7440-23-5;chebi:26708;chebi:52634;ec:2.3.1.178;ec:4.1.1.3;ec:4.2.1.111;gmelin:16221;webelements:Na	0	Initializing
Initial			MNXM825	(S)-3-hydroxypalmitoyl-CoA		C37H62N7O18P3S	1017.911	-4	3dmet:B04987;bigg:3hhdcoa;biopath:(S)-3-Hydroxyhexadecanoyl-CoA;brenda-compound:265270;brenda:BG44415;cas:35106-50-4;chebi:27402;chebi:62613;chemspider:389498;foodb:FDB023251;hmdb:HMDB03932;kegg:C05258;lipidmaps:LMFA07050032;metacyc:CPD-14920;metacyc:CPD0-2232;nikkaji:J2.755.077K;nugowiki:3513;pubchem:440600;pubchem:49859614;pubchem:7645;pubchem:85291980;reactome:77300;reactome:REACT_2413;reactom…	0	Initializing
Initial			MNXM83	isopentenyl diphosphate		C5H9O7P2	243.068	-3	3dmet:B00035;beilstein:1713792;beilstein:1824090;bigg:ipdp;biopath:delta(3)-Isopentenyl-pyrophosphate;brenda:BG89187;cas:358-71-4;chebi:128769;chebi:16584;chemspider:1158;chemspider:13115335;drugbank:DB04714;ec:1.17.1.2;ec:2.5.1.1;ec:2.5.1.10;ec:2.5.1.11;ec:2.5.1.28;ec:2.5.1.29;ec:2.5.1.30;ec:2.5.1.31;ec:2.5.1.33;ec:2.5.1.68;ec:2.5.1.81;ec:2.5.1.82;ec:2.5.1.83;ec:2.5.1.84;ec:2.5.1.85;ec:2.5.1.86;…	0	Initializing
Initial			MNXM8334	a (R)-3-hydroxybutanoyl-[acp]		C4H7O2SR			brenda:BG93382;kegg:C04618;metacyc:Beta-3-hydroxybutyryl-ACPs;pubchem:7208;seed:cpd11478	0	Initializing
Initial			MNXM83847	tetradecenoic acid		C14H26O2	226.355		bigg:ttdcea;chebi:36004;seed:cpd15298	0	Initializing
Initial			MNXM83848	tetradecenoyl-CoA		C35H57N7O17P3S	972.85	-3	bigg:tdecoa;chebi:26900;seed:cpd15295	0	Initializing
Initial			MNXM8487	D-alpha-glutamyl phosphate		C5H8NO7P	225.093	-2	3dmet:B00629;chebi:28459;kegg:C03734;nikkaji:J2.745.304J;pubchem:6497;seed:cpd02339	0	Initializing
Initial			MNXM8550	a diphospho-1D-myo-inositol tetrakisphosphate		C6H7O24P6	648.948	-11	bigg:ppmi1346p;brenda:BG22943;metacyc:DIPHOSPHO-1D-MYO-INOSITOL-TETRAKISPHOSPH;seed:cpd16891	0	Initializing
Initial			MNXM86	propionyl-CoA(4-)		C24H36N7O17P3S	819.566	-4	3dmet:B04632;bigg:ppcoa;biopath:Propanoyl-CoA;brenda:BG36287;cas:317-66-8;chebi:15539;chebi:26296;chebi:57392;chemspider:388310;drugbank:DB02912;ec:1.2.1.27;ec:1.3.1.84;ec:1.3.1.95;ec:2.1.3.1;ec:2.3.1.154;ec:2.3.1.176;ec:2.3.1.222;ec:2.3.1.94;ec:2.3.1.n10;ec:2.3.3.11;ec:2.3.3.5;ec:2.8.3.1;ec:4.1.1.41;ec:6.2.1.17;ec:6.4.1.3;foodb:FDB022529;hmdb:HMDB01275;kegg:C00100;metacyc:PROPIONYL-COA;metlin:61…	0	Initializing
Initial			MNXM863	sirohydrochlorin(8-)		C42H38N4O16	854.768	-8	3dmet:B01893;bigg:scl;brenda:BG18386;cas:65207-12-7;chebi:18023;chebi:58351;ec:1.3.1.76;ec:4.99.1.3;kegg:C05778;knapsack:C00007315;metacyc:SIROHYDROCHLORIN;nikkaji:J18.481K;pubchem:25245154;pubchem:8073;seed:cpd03426;upa:UPC05778	0	Initializing
Initial			MNXM866	(1S,2R)-1-C-(indol-3-yl)glycerol 3-phosphate(2-)		C11H12NO6P	285.19	-2	3dmet:B04900;beilstein:289763;bigg:3ig3p;biopath:(3-Indolyl)-glycerol-phosphate;brenda:BG2453;brenda:BG2454;cas:4220-97-7;chebi:18299;chebi:51793;chebi:58866;chebi:60820;ec:4.1.1.48;ec:4.1.2.8;ec:4.2.1.20;kegg:C03506;knapsack:C00007226;metacyc:INDOLE-3-GLYCEROL-P;nikkaji:J39.032A;pdb-ccd:IGP;pubchem:46878464;pubchem:6317;seed:cpd02210;upa:UPC03506	0	Initializing
Initial			MNXM871	3-(3-sn-phosphatidyl)-sn-glycerol 1-phosphate		C8H11O13P2R2		-3	bigg:pgp_EC;biopath:3(3-Phosphatidyl-)-L-glycerol-1-phosphate;brenda:BG93264;chebi:37393;chebi:60110;ec:2.7.8.5;kegg:C03892;lipidmaps:LMGP05010000;metacyc:L-1-PHOSPHATIDYL-GLYCEROL-P;pubchem:24701489;pubchem:6624;reactome:1524059;reactome:REACT_121430;reactome_database_id_release_44:1524059;seed:cpd11454;upa:UPC03892	0	Initializing
Initial			MNXM8736	Inositol phosphorylceramide, ceramide-1 (24C), yeast-specific		C48H95NO11P	893.242	-1	bigg:ipc124_SC;seed:cpd15243	0	Initializing
Initial			MNXM8737	Inositol phosphorylceramide, ceramide-1 (26C), yeast-specific		C50H99NO11P	921.295	-1	bigg:ipc126_SC;seed:cpd15244	0	Initializing
Initial			MNXM8738	Inositol phosphorylceramide, ceramide-2 (24C), yeast-specific		C48H95NO12P	909.241	-1	bigg:ipc224_SC;seed:cpd15245	0	Initializing
Initial			MNXM8739	Inositol phosphorylceramide, ceramide-2 (26C), yeast-specific		C50H99NO12P	937.294	-1	bigg:ipc226_SC;seed:cpd15246	0	Initializing
Initial			MNXM874	4-amino-5-hydroxymethyl-2-methylpyrimidine		C6H9N3O	139.155	0	3dmet:B00273;bigg:4ahmmp;brenda:BG23725;cas:73-67-6;chebi:16892;chemspider:756;drugbank:DB02022;ec:2.7.1.49;ec:3.5.99.2;kegg:C01279;knapsack:C00007494;metacyc:HMP;nikkaji:J544.797F;pdb-ccd:HMH;pubchem:4498;pubchem:777;seed:cpd00939;upa:UPC01279	0	Initializing
Initial			MNXM8740	Inositol phosphorylceramide, ceramide-3 (24C), yeast-specific		C48H95NO13P	925.241	-1	bigg:ipc324_SC;seed:cpd15247	0	Initializing
Initial			MNXM8741	Inositol phosphorylceramide, ceramide-3 (26C), yeast-specific		C50H99NO13P	953.294	-1	bigg:ipc326_SC;seed:cpd15248	0	Initializing
Initial			MNXM8744	intermediate-methylzymosterol-II		C28H44O	396.648	0	bigg:4mzym_int2;seed:cpd15213	0	Initializing
Initial			MNXM878	alpha-D-galactosyl-(1->3)-1D-myo-inositol		C12H22O11	342.296	0	3dmet:B01419;bigg:1Dgali;brenda:BG3952;cas:3687-64-7;chebi:17505;chemspider:388558;ec:2.4.1.123;ec:2.4.1.67;ec:2.4.1.82;foodb:FDB001147;hmdb:HMDB05826;kegg:C01235;knapsack:C00001162;metacyc:CPD-458;metacyc:CPDQT-235;nikkaji:J475.283J;nugowiki:5031;pubchem:25202439;pubchem:439451;pubchem:4456;seed:cpd00910;upa:UPC01235	0	Initializing
Initial			MNXM88	palmitoyl-CoA		C37H62N7O17P3S	1001.911	-4	3dmet:B04641;beilstein:78534;bigg:pmtcoa;biopath:Palmitoyl-CoA;brenda:BG17277;cas:1763-10-6;chebi:15525;chebi:24544;chebi:57379;chemspider:14902;ec:1.2.1.42;ec:1.2.1.n2;ec:2.3.1.139;ec:2.3.1.21;ec:2.3.1.50;ec:3.1.2.2;foodb:FDB022562;hmdb:HMDB01338;hmdb:HMDB59623;kegg:C00154;knapsack:C00007462;lipidmaps:LMFA07050002;metacyc:PALMITYL-COA;metlin:6172;nikkaji:J207.891K;nugowiki:1200;nugowiki:58020;pu…	0	Initializing
Initial			MNXM8858	mannose-inositol phosphorylceramide, ceramide-1 (24C), yeast-specific		C54H105NO16P	1055.382	-1	bigg:mipc124_SC;seed:cpd15259	0	Initializing
Initial			MNXM8859	mannose-inositol phosphorylceramide, ceramide-1 (26C), yeast-specific		C56H109NO16P	1083.436	-1	bigg:mipc126_SC;seed:cpd15260	0	Initializing
Initial			MNXM8860	mannose-inositol phosphorylceramide, ceramide-2 (24C), yeast-specific		C54H105NO17P	1071.382	-1	bigg:mipc224_SC;seed:cpd15261	0	Initializing
Initial			MNXM8861	mannose-inositol phosphorylceramide, ceramide-2 (26C), yeast-specific		C56H109NO17P	1099.435	-1	bigg:mipc226_SC;seed:cpd15262	0	Initializing
Initial			MNXM8862	mannose-inositol phosphorylceramide, ceramide-3 (24C), yeast-specific		C54H105NO18P	1087.381	-1	bigg:mipc324_SC;seed:cpd15263	0	Initializing
Initial			MNXM8863	mannose-inositol phosphorylceramide, ceramide-3 (26C)		C56H109NO18P	1115.434	-1	bigg:mipc326_SC;seed:cpd15264	0	Initializing
Initial			MNXM89	sulfur		S	32.065	0	3dmet:B04617;bigg:s;cas:13965-97-4;cas:13981-57-2;cas:14257-58-0;cas:14682-80-5;cas:15117-53-0;cas:15753-06-7;cas:15759-21-4;cas:7704-34-9;chebi:26833;chebi:29918;chebi:37979;chebi:37980;chebi:37981;chebi:37982;chebi:37983;chebi:37984;chebi:37985;chemspider:4515054;ec:1.12.98.4;ec:1.13.11.18;ec:1.13.11.55;foodb:FDB003717;hmdb:HMDB31433;kegg:C00087;nikkaji:J3.750H;nugowiki:30091;pubchem:3387;pubch…	0	Initializing
Initial			MNXM891	(2R,3S)-3-isopropylmalate(2-)		C7H10O5	174.151	-2	3dmet:B01741;bigg:3c2hmp;biopath:3-Isopropylmalate;brenda:BG24170;brenda:BG24174;brenda:BG37031;cas:921-28-8;chebi:15592;chebi:35114;chebi:35121;chebi:43468;chemspider:4575349;chemspider:5256741;drugbank:DB04279;ec:1.1.1.85;ec:4.2.1.33;foodb:FDB028813;het:IPM;hmdb:HMDB12156;kegg:C04411;knapsack:C00019691;metacyc:2-D-THREO-HYDROXY-3-CARBOXY-ISOCAPROATE;nikkaji:J1.641.400J;nugowiki:10881;pdb-ccd:IP…	0	Initializing
Initial			MNXM892	2,3-bisphosphonato-D-glycerate(5-)		C3H3O10P2	260.997	-5	3dmet:B01397;bigg:23dpg;biopath:2,3-Diphospho-D-glycerate;brenda:BG18034;brenda:BG18037;cas:138-81-8;chebi:17720;chebi:19324;chebi:28907;chebi:58248;chemspider:161681;ec:3.1.3.13;ec:3.1.3.80;ec:5.4.2.4;foodb:FDB022538;het:DG2;hmdb:HMDB01294;kegg:C01159;kegg:C03339;metacyc:23-DIPHOSPHOGLYCERATE;metlin:153;nikkaji:J2.731.659J;nikkaji:J9.360B;nugowiki:1157;pdb-ccd:DG2;pubchem:186004;pubchem:25200383…	0	Initializing
Initial			MNXM894	4-hydroxy-2-oxoglutarate(2-)		C5H4O6	160.082	-2	3dmet:B00245;beilstein:1780096;bigg:4h2oglt;brenda:BG21006;cas:1187-99-1;chebi:17742;chebi:30923;chebi:36148;chemspider:579;ec:2.6.1.23;ec:4.1.3.16;foodb:FDB022830;hmdb:HMDB02070;kegg:C01127;metacyc:CPD-15015;metacyc:D-4-HYDROXY-2-KETO-GLUTARATE;metlin:6471;nikkaji:J536.231H;nugowiki:1653;pubchem:4358;pubchem:599;seed:cpd00830	0	Initializing
Initial			MNXM89557	L-glutamate		C5H8NO4	146.121	-1	Dicarboxylic Aminoaciduria. Glutamate-aspartate Transport Defect: 222730;3dmet:B00007;beilstein:1723801;bigg:glu-L;biopath:L-Glutamate;bnice:C13;brenda:BG21361;cas:11070-68-1;cas:56-86-0;chebi:16015;chebi:29985;chebi:29988;chemspider:30572;chemspider:4573882;drugbank:DB00142;ec:1.4.1.13;ec:1.4.1.14;ec:1.4.1.2;ec:1.4.1.3;ec:1.4.1.4;ec:1.4.3.11;ec:1.4.7.1;ec:1.5.1.10;ec:1.5.1.12;ec:1.5.1.9;ec:1.5.3…	0	Initializing
Initial			MNXM89576	tRNA(Ala)		C10H12N5O3R		0	bigg:trnaala;chebi:29170;kegg:C01635;metacyc:ALA-tRNAs;pubchem:4784;reactome:379729;reactome:379731;reactome:REACT_15767;reactome:REACT_17504;reactome_database_id_release_44:379729;reactome_database_id_release_44:379731;seed:cpd11906	0	Initializing
Initial			MNXM89582	hydrogen sulfide		HS	33.073	-1	3dmet:B01206;beilstein:3535004;bigg:h2s;biopath:Hydrogen_sulfide;brenda:BG76383;brenda:BG92016;cas:15035-72-0;cas:18496-25-8;cas:7783-06-4;chebi:15138;chebi:16136;chebi:29919;chemspider:27079;chemspider:391;ec:1.12.98.4;ec:1.13.11.55;ec:1.8.1.2;ec:1.8.3.4;ec:1.8.99.1;ec:2.1.1.251;ec:2.3.1.10;ec:2.5.1.47;ec:2.5.1.65;ec:2.8.1.10;ec:2.8.1.3;ec:2.8.1.5;ec:2.8.1.6;ec:4.4.1.1;ec:4.4.1.10;ec:4.4.1.15;ec…	0	Initializing
Initial			MNXM89588	alpha-D-glucose 1-phosphate(2-)		C6H11O9P	258.12	-2	3dmet:B04634;beilstein:3560164;beilstein:87853;bigg:g1p;biopath:alpha-D-Glucose_1-phosphate;brenda:BG22605;brenda:BG22606;cas:59-56-3;chebi:29042;chebi:58601;chemspider:5441206;drugbank:DB02843;ec:2.4.1.139;ec:2.4.1.20;ec:2.4.1.231;ec:2.4.1.31;ec:2.4.1.7;ec:2.7.1.10;ec:2.7.1.106;ec:2.7.1.42;ec:2.7.7.12;ec:2.7.7.24;ec:2.7.7.27;ec:2.7.7.33;ec:2.7.7.34;ec:2.7.7.78;ec:2.7.7.9;ec:3.1.3.10;ec:5.4.2.2;e…	0	Initializing
Initial			MNXM89602	D-galactopyranose		C6H12O6	180.156	0	GALACTOSEMIA II (GALK): 134; GALACTOSEMIA III: 139; GALACTOSEMIA: 136; GLUCOSE-GALACTOSE MALABSORPTION: 150; PATENT DUCTUS VENOSUS: 460;3dmet:B04637;beilstein:1281605;beilstein:1281612;bigg:gal;biopath:alpha-D-Galactopyranose;cas:10257-28-0;cas:59-23-4;chebi:12936;chebi:37692;chebi:4139;chemspider:388480;ec:1.1.1.120;ec:1.1.1.48;ec:1.1.3.9;ec:2.7.1.6;ec:3.2.1.108;ec:3.2.1.46;ec:3.2.1.47;foodb:FDB…	0	Initializing
Initial			MNXM89612	glycerol		C3H8O3	92.094	0	ARTEFACTS-PHARMACEUTICAL PRODUCTS, INTERFERENCE IN AMINOACID AND ORGANIC ACID ANALYSIS [DD]: 347; GLYCEROL KINASE DEFICIENCY: 154;3dmet:B00032;beilstein:635685;bigg:glyc;biopath:Glycerol;brenda:BG18046;cas:56-81-5;chebi:17754;chemspider:733;drugbank:DB04077;ec:1.1.1.156;ec:1.1.1.6;ec:1.1.1.72;ec:1.1.99.22;ec:2.7.1.142;ec:2.7.1.30;ec:2.7.1.79;ec:3.1.1.79;ec:3.1.3.19;ec:3.1.3.21;ec:3.1.4.38;ec:3.1.…	0	Initializing
Initial			MNXM89621	beta-D-fructofuranose 6-phosphate(2-)		C6H11O9P	258.12	-2	3dmet:B01846;beilstein:2334545;beilstein:6422468;bigg:f6p-B;brenda:BG22637;chebi:16084;chebi:57634;chemspider:389526;ec:1.1.1.140;ec:1.1.1.17;ec:2.2.1.1;ec:2.2.1.2;ec:2.4.1.14;ec:2.4.1.246;ec:2.7.1.105;ec:2.7.1.11;ec:2.7.1.146;ec:2.7.1.90;ec:3.1.3.11;ec:3.1.3.46;ec:3.5.99.6;ec:4.1.2.22;ec:5.3.1.27;ec:5.3.1.8;foodb:FDB023276;het:F6P;hmdb:HMDB03971;kegg:C05345;knapsack:C00019548;nikkaji:J879.002G;n…	0	Initializing
Initial			MNXM89661	isocitrate(3-)		C6H5O7	189.1	-3	3dmet:B04664;beilstein:1727945;beilstein:3971277;bigg:icit;brenda:BG23698;cas:30810-51-6;cas:320-77-4;chebi:16087;chebi:30887;chebi:36453;chebi:36454;chemspider:1161;drugbank:DB01727;ec:1.1.1.286;ec:1.1.1.41;ec:1.1.1.42;ec:2.3.1.126;ec:4.1.3.1;ec:4.2.1.3;foodb:FDB003281;gmelin:329802;het:1B0J;hmdb:HMDB00193;kegg:C00311;knapsack:C00001188;metlin:3328;nikkaji:J95.796H;nugowiki:136;pubchem:1198;pubc…	0	Initializing
Initial			MNXM89689	ornithinium(1+)		C5H13N2O2	133.169	1	CYSTINURIA: 107; DELTA-PYRROLIDINE-5-CARBOXYLATE SYNTHASE DEFICIENCY: 474; HOMOCYSTINURIA. CYSTATHIONINE BETA-SYNTHASE DEFICIENCY: 185; HYPERDIBASIC AMINOACIDURIA I: 206; HYPERDIBASIC AMINOACIDURIA II. LYSINURIC PROTEIN INTOLERANCE: 61; HYPERORNITHINEMIA WITH GYRATE ATROPHY (HOGA): 174; HYPERORNITHINEMIA-HYPERAMMONEMIA-HOMOCITRULLINURIA [HHH-SYNDROME]: 215; N-ACETYLGLUTAMATE SYNTHETASE DEFICIENCY…	0	Initializing
Initial			MNXM89719	myo-inositol 1,3,4,5,6-pentakisphosphate(10-)		C6H7O21P5	569.976	-10	3dmet:B01433;beilstein:2495585;beilstein:7685231;bigg:mi13456p;biopath:1D-myo-Inositol_(1,3,4,5,6)-pentakisphosphate;brenda:BG35367;cas:20298-95-7;chebi:16322;chebi:57733;chemspider:10333900;ec:2.7.1.134;ec:2.7.1.140;ec:2.7.1.151;ec:2.7.1.158;foodb:FDB023187;het:5MY;hmdb:HMDB03529;kegg:C01284;metacyc:CPD-1107;nikkaji:J493.218H;nugowiki:3110;pdb-ccd:5MY;pubchem:4503;reactome:2023901;reactome:20240…	0	Initializing
Initial			MNXM89735	beta-maltose		C12H22O11	342.296	0	beilstein:5758727;beilstein:90844;brenda:BG57270;cas:133-99-3;cas:69-79-4;chebi:18147;chemspider:6019;ec:5.1.3.21;gmelin:1617409;kegg:C01971;knapsack:C00001140;metacyc:MALTOSE;patent:CN101484460;patent:EP2045255;patent:KR20090026341;patent:US2009292116;pubchem:5072;pubchem:6255;reaxys:90844;seed:cpd01355;wikipedia:Maltose	0	Initializing
Initial			MNXM89752	L-glutamyl-tRNA(Glu)		C20H28N6O13PR(C5H8O6PR)n			bigg:glutrna;cas:None;chebi:29157;kegg:C02987;metacyc:Charged-GLT-tRNAs;pubchem:5896;reactome:379744;reactome:379751;reactome:REACT_15607;reactome:REACT_16052;reactome_database_id_release_44:379744;reactome_database_id_release_44:379751;seed:cpd12227;upa:UPC02987	0	Initializing
Initial			MNXM89761	Asn-tRNA(Asn)		C14H23N2O12PR2(C5H8O6PR)n			bigg:asntrna;brenda:BG93141;brenda:BG94078;chebi:29265;kegg:C03402;metacyc:Charged-ASN-tRNAs;pubchem:6232;reactome:379718;reactome:379728;reactome:REACT_15840;reactome:REACT_16009;reactome_database_id_release_44:379718;reactome_database_id_release_44:379728;seed:cpd12313	0	Initializing
Initial			MNXM89763	glycyl-tRNA(Gly)		C12H20NO11PR2(C5H8O6PR)n			bigg:glytrna;brenda:BG93120;chebi:29156;kegg:C02412;metacyc:Charged-GLY-tRNAs;pubchem:5445;reactome:379781;reactome:379784;reactome:REACT_15734;reactome:REACT_18164;reactome_database_id_release_44:379781;reactome_database_id_release_44:379784;seed:cpd12100	0	Initializing
Initial			MNXM89795	UDP-alpha-D-galactose		C15H22N2O17P2	564.286	-2	3dmet:B04625;beilstein:773447;beilstein:8529445;bigg:udpgal;biopath:UDP-D-Galactose;brenda:BG6428;cas:2956-16-3;chebi:18307;chebi:58439;chebi:66914;chebi:67119;chemspider:17069;drugbank:DB03501;ec:2.4.1.123;ec:2.4.1.137;ec:2.4.1.156;ec:2.4.1.167;ec:2.4.1.179;ec:2.4.1.22;ec:2.4.1.228;ec:2.4.1.23;ec:2.4.1.272;ec:2.4.1.274;ec:2.4.1.275;ec:2.4.1.294;ec:2.4.1.37;ec:2.4.1.38;ec:2.4.1.44;ec:2.4.1.45;ec:…	0	Initializing
Initial			MNXM89802	L-phenylalanyl-tRNA(Phe)		C19H26NO11PR2(C5H8O6PR)n			bigg:phetrna;brenda:BG93152;chebi:29153;kegg:C03511;metacyc:Charged-PHE-tRNAs;pubchem:6321;reactome:379789;reactome:379792;reactome:REACT_15573;reactome:REACT_16119;reactome_database_id_release_44:379789;reactome_database_id_release_44:379792;seed:cpd12335	0	Initializing
Initial			MNXM89803	L-seryl-tRNA(Ser)		C13H22NO12PR2(C5H8O6PR)n			bigg:sertrna;brenda:BG93154;chebi:29162;kegg:C02553;metacyc:Charged-SER-tRNAs;pubchem:5554;reactome:379738;reactome:379777;reactome:REACT_15932;reactome:REACT_17419;reactome_database_id_release_44:379738;reactome_database_id_release_44:379777;seed:cpd12132	0	Initializing
Initial			MNXM89804	L-tryptophyl-tRNA(Trp)		C26H31N7O11PR(C5H8O6PR)n			bigg:trptrna;brenda:BG94992;brenda:BG95792;chebi:29159;kegg:C03512;metacyc:Charged-TRP-tRNAs;pubchem:6322;reactome:379759;reactome:379765;reactome:REACT_15822;reactome:REACT_17447;reactome_database_id_release_44:379759;reactome_database_id_release_44:379765;seed:cpd12336	0	Initializing
Initial			MNXM89810	Gln-tRNA(Gln)		C20H29N7O12PR(C5H8O6PR)n			bigg:glntrna;brenda:BG93794;brenda:BG94056;chebi:29166;kegg:C02282;metacyc:Charged-GLN-tRNAs;pubchem:5339;reactome:379753;reactome:379772;reactome:REACT_15566;reactome:REACT_15807;reactome_database_id_release_44:379753;reactome_database_id_release_44:379772;seed:cpd12060	0	Initializing
Initial			MNXM89815	Ala-tRNA(Ala)		C13H22NO11PR2(C5H8O6PR)n			bigg:alatrna;biopath:L-Alanyl-tRNA;brenda:BG94299;chebi:17732;kegg:C00886;metacyc:Charged-ALA-tRNAs;pubchem:4142;reactome:379700;reactome:379730;reactome:REACT_15557;reactome:REACT_17687;reactome_database_id_release_44:379700;reactome_database_id_release_44:379730;seed:cpd11770	0	Initializing
Initial			MNXM89822	L-tyrosyl-tRNA(Tyr)		RC9H10NO2			bigg:tyrtrna;brenda:BG93799;chebi:29161;kegg:C02839;metacyc:Charged-TYR-tRNAs;pubchem:5781;seed:cpd12194	0	Initializing
Initial			MNXM89831	L-histidyl-tRNA(His)		C16H24N3O11PR2(C5H8O6PR)n			bigg:histrna;brenda:BG93146;chebi:29155;kegg:C02988;metacyc:Charged-HIS-tRNAs;pubchem:5897;reactome:379764;reactome:379786;reactome:REACT_15671;reactome:REACT_17784;reactome_database_id_release_44:379764;reactome_database_id_release_44:379786;seed:cpd12228	0	Initializing
Initial			MNXM89832	L-isoleucyl-tRNA(Ile)		C21H32N6O11PR(C5H8O6PR)n			bigg:iletrna;brenda:BG93147;chebi:29160;kegg:C03127;metacyc:Charged-ILE-tRNAs;pubchem:6020;reactome:379769;reactome:379787;reactome:REACT_16053;reactome:REACT_17273;reactome_database_id_release_44:379769;reactome_database_id_release_44:379787;seed:cpd12256	0	Initializing
Initial			MNXM89870	Arg-tRNA(Arg)		C21H33N9O11PR(C5H8O6PR)n			bigg:argtrna;biopath:L-Arginyl-tRNA;brenda:BG93139;brenda:BG93140;chebi:18366;kegg:C02163;metacyc:Charged-ARG-tRNAs;pubchem:5239;reactome:379708;reactome:379720;reactome:REACT_15727;reactome:REACT_16098;reactome_database_id_release_44:379708;reactome_database_id_release_44:379720;seed:cpd12036	0	Initializing
Initial			MNXM89895	L-threonyl-tRNA(Thr)		C14H24NO12PR2(C5H8O6PR)n			bigg:thrtrna;brenda:BG93155;chebi:29163;kegg:C02992;metacyc:Charged-THR-tRNAs;pubchem:5901;reactome:379779;reactome:379783;reactome:REACT_17148;reactome:REACT_17415;reactome_database_id_release_44:379779;reactome_database_id_release_44:379783;seed:cpd12229	0	Initializing
Initial			MNXM89905	L-allysine		C6H11NO3	145.156	0	3dmet:B00675;bigg:L2aadp6sa;biopath:L-2-Aminoadipate_6-semialdehyde;brenda:BL310995;cas:1962-83-0;chebi:17917;chebi:58321;chemspider:141126;drugbank:DB02571;ec:1.2.1.31;ec:1.4.1.18;ec:1.4.3.20;ec:1.5.1.10;ec:1.5.1.9;ec:1.5.3.18;ec:2.6.1.36;ec:2.6.1.71;ec:4.2.3.134;hmdb:HMDB59595;kegg:C04076;metacyc:ALLYSINE;nikkaji:J1.136.598A;nugowiki:57992;pdbechem:DO2;pubchem:160603;pubchem:36688062;pubchem:67…	0	Initializing
Initial			MNXM89922	L-lysyl-tRNA(Lys)		C16H29N2O11PR2(C5H8O6PR)n			bigg:lystrna;biopath:L-Lysyl-tRNA;brenda:BG93150;brenda:BG93796;chebi:16047;kegg:C01931;metacyc:Charged-LYS-tRNAs;pubchem:5037;reactome:379736;reactome:379795;reactome:REACT_15620;reactome:REACT_16107;reactome_database_id_release_44:379736;reactome_database_id_release_44:379795;seed:cpd01326;seed:cpd15249	0	Initializing
Initial			MNXM89948	carnitine		C7H15NO3	161.199	0	3dmet:B04687;beilstein:1866665;brenda:BG46143;cas:406-76-8;cas:461-06-3;chebi:17126;chebi:3424;drugbank:DB02648;ec:1.1.1.108;ec:1.14.11.1;ec:2.3.1.7;ec:4.1.1.42;kegg:C00487;metacyc:DL-CARNITINE;nikkaji:J334.275A;patent:US4255449;patent:US4315944;pubchem:3770;reactome:164988;reactome:201023;reactome:30235;reactome:390294;reactome:549207;reactome:REACT_11423;reactome:REACT_17174;reactome:REACT_2287…	0	Initializing
Initial			MNXM89949	Hexadecenoyl-ACP		C27H49N2O8PRS		-1	bigg:hdeACP;seed:cpd15239	0	Initializing
Initial			MNXM9	phosphate		HO4P	95.979	-2	3dmet:B00002;beilstein:1921286;beilstein:3903772;bigg:pi;biopath:Phosphate;bnice:C9;brenda:BG92038;cas:14066-19-4;cas:14265-44-2;cas:7664-38-2;chebi:18367;chebi:26078;chebi:43474;chemspider:1032;chemspider:2913859;chemspider:979;ec:1.2.1.11;ec:1.2.1.12;ec:1.2.1.13;ec:1.2.1.38;ec:1.2.1.41;ec:1.2.1.59;ec:1.2.3.3;ec:1.20.1.1;ec:1.21.4.2;ec:1.21.4.3;ec:1.21.4.4;ec:1.3.7.8;ec:1.3.99.15;ec:1.3.99.n1;ec…	0	Initializing
Initial			MNXM90	choline		C5H14NO	104.171	1	3dmet:B00031;beilstein:1736748;bigg:chol;biopath:Choline;brenda:BG36437;cas:123-41-1;cas:62-49-7;cas:94793-58-5;chebi:15354;chebi:72322;chemspider:299;drugbank:DB00122;ec:1.1.3.17;ec:1.1.99.1;ec:2.3.1.6;ec:2.3.1.91;ec:2.7.1.32;ec:2.7.8.24;ec:2.8.2.6;ec:3.1.1.49;ec:3.1.1.7;ec:3.1.1.8;ec:3.1.3.75;ec:3.1.4.2;ec:3.1.4.4;ec:3.1.4.41;ec:3.1.6.6;ec:4.3.99.4;foodb:FDB000710;gmelin:324597;het:CHT;hmdb:HMD…	0	Initializing
Initial			MNXM90003	5-phospho-beta-D-ribosylaminium(1-)		C5H11NO7P	228.117	-1	3dmet:B01631;bigg:pram;biopath:5-prime-Phospho-beta-D-ribosylamine;brenda:BG20660;chebi:37737;chebi:58681;chemspider:388939;ec:2.4.2.14;foodb:FDB022441;het:GRF;hmdb:HMDB01128;kegg:C03090;knapsack:C00007377;metacyc:5-P-BETA-D-RIBOSYL-AMINE;metlin:6023;nikkaji:J40.074B;nugowiki:1015;pdb-ccd:GRF;pubchem:25245171;pubchem:439905;pubchem:5988;reactome:111292;reactome:REACT_4144;reactome_database_id_rel…	0	Initializing
Initial			MNXM90012	L-cysteinyl-tRNA(Cys)		C18H26N6O11PSR(C5H8O6PR)n			bigg:cystrna;brenda:BG93143;chebi:29152;kegg:C03125;metacyc:Charged-CYS-tRNAs;pubchem:6018;reactome:379713;reactome:379719;reactome:REACT_15780;reactome:REACT_17617;reactome_database_id_release_44:379713;reactome_database_id_release_44:379719;seed:cpd12255	0	Initializing
Initial			MNXM90110	L-valyl-tRNA(Val)		C20H30N6O11PR(C5H8O6PR)n			bigg:valtrna;brenda:BG93800;chebi:29164;kegg:C02554;metacyc:Charged-VAL-tRNAs;pubchem:5555;reactome:379782;reactome:379790;reactome:REACT_15572;reactome:REACT_15717;reactome_database_id_release_44:379782;reactome_database_id_release_44:379790;seed:cpd12133	0	Initializing
Initial			MNXM90126	D-mannitol 1-phosphate		C6H13O9P	260.136	-2	3dmet:B04709;bigg:mnl1p;brenda:BG22890;cas:15806-48-1;chebi:16298;chebi:61381;chemspider:115387;chemspider:19951338;ec:1.1.1.17;ec:1.1.1.224;ec:3.1.3.22;foodb:FDB022673;hmdb:HMDB01530;kegg:C00644;knapsack:C00019638;metacyc:MANNITOL-1P;metlin:6302;nikkaji:J923.291E;nugowiki:1386;pubchem:130418;pubchem:23615341;pubchem:3917;reaxys:8504206;seed:cpd00491	0	Initializing
Initial			MNXM90149	1,2-Diacylglycerol, yeast-specific		C5H6O5R2		0	bigg:12dgr_SC;seed:cpd15192	0	Initializing
Initial			MNXM90307	Ubiquinol		C14H20O4(C5H8)n		0	bigg:qh2;biopath:Ubiquinol;brenda:BG33899;cas:56275-39-9;chebi:17976;ec:1.1.5.2;ec:1.1.5.5;ec:1.10.3.10;ec:1.10.3.11;ec:1.2.5.1;ec:1.3.5.1;ec:1.3.5.2;ec:1.6.5.3;ec:1.6.5.9;kegg:C00390;metacyc:Ubiquinols;nikkaji:J28.660E;pubchem:3680;upa:UPC00390	0	Initializing
Initial			MNXM90340	tRNA(Gly)		C10H12N5O3R		0	bigg:trnagly;chebi:29176;kegg:C01642;metacyc:GLY-tRNAs;pubchem:4791;reactome:379766;reactome:379770;reactome:REACT_15638;reactome:REACT_16111;reactome_database_id_release_44:379766;reactome_database_id_release_44:379770;seed:cpd11913	0	Initializing
Initial			MNXM90369	Octadecynoyl-CoA		C39H63N7O17P3S	1026.941	-3	bigg:ocdycacoa;seed:cpd15272	0	Initializing
Initial			MNXM90412	Deoxyribose		C5H10O4	134.13	0	3dmet:B01499;bigg:drib;biopath:2-prime-Deoxyribose;cas:533-67-5;chemspider:17216222;foodb:FDB023126;hmdb:HMDB03224;kegg:C01801;knapsack:C00001115;metlin:3258;nikkaji:J6.332K;nugowiki:2807;pdb-ccd:2DR;pubchem:22833604;pubchem:4927;seed:cpd01242	0	Initializing
Initial			MNXM90553	malate(2-)		C4H4O5	132.072	-2	3dmet:B00157;beilstein:1723539;beilstein:3664410;brenda:BG77000;cas:149-61-1;cas:617-48-1;cas:6915-15-7;chebi:15595;chebi:6650;chemspider:510;ec:6.2.1.9;foodb:FDB008114;gmelin:327305;gmelin:3325;hmdb:HMDB00744;kegg:C00711;ligandbox:D04843;metagene:2-KETOGLUTARATE DEHYDROGENASE COMPLEX DEFICIENCY: 401;metlin:118;nikkaji:J237.180D;nugowiki:663;pubchem:3977;pubchem:47206625;pubchem:525;reaxys:172353…	0	Initializing
Initial			MNXM90650	Phosphatidate, yeast-specific		C5H6O8PR2		-1	bigg:pa_SC;seed:cpd15276	0	Initializing
Initial			MNXM90665	tRNA(Asn)		C10H12N5O3R		0	bigg:trnaasn;chebi:29172;kegg:C01637;metacyc:ASN-tRNAs;pubchem:4786;reactome:379699;reactome:379722;reactome:REACT_15652;reactome:REACT_15719;reactome_database_id_release_44:379699;reactome_database_id_release_44:379722;seed:cpd11908	0	Initializing
Initial			MNXM90666	tRNA(Cys)		C10H12N5O3R		0	bigg:trnacys;chebi:29167;kegg:C01639;metacyc:CYS-tRNAs;pubchem:4788;reactome:379714;reactome:379725;reactome:REACT_15645;reactome:REACT_15769;reactome_database_id_release_44:379714;reactome_database_id_release_44:379725;seed:cpd11910	0	Initializing
Initial			MNXM90667	tRNA(Pro)		RH			bigg:trnapro;chebi:29177;kegg:C01649;metacyc:PRO-tRNAs;pubchem:4798;reactome:379768;reactome:379775;reactome:REACT_15779;reactome:REACT_22591;reactome_database_id_release_44:379768;reactome_database_id_release_44:379775;seed:cpd11920	0	Initializing
Initial			MNXM90668	tRNA(Tyr)		RH			bigg:trnatyr;brenda:BG93365;chebi:29182;kegg:C00787;kegg:C01978;metacyc:TYR-tRNAs;pubchem:4045;pubchem:5078;reactome:379743;reactome:379756;reactome:REACT_18191;reactome:REACT_23144;reactome_database_id_release_44:379743;reactome_database_id_release_44:379756;seed:cpd11751;seed:cpd11986;upa:UPC01978	0	Initializing
Initial			MNXM90751	tRNA(Arg)		C10H12N5O3R		0	bigg:trnaarg;chebi:29171;kegg:C01636;metacyc:ARG-tRNAs;pubchem:4785;reactome:379704;reactome:379727;reactome:REACT_17365;reactome:REACT_17645;reactome_database_id_release_44:379704;reactome_database_id_release_44:379727;seed:cpd11907	0	Initializing
Initial			MNXM90752	tRNA(Asp)		C10H12N5O3R		0	bigg:trnaasp;chebi:29186;kegg:C01638;metacyc:ASP-tRNAs;pdb:3TRA;pubchem:4787;reactome:379711;reactome:379715;reactome:REACT_15813;reactome:REACT_15890;reactome_database_id_release_44:379711;reactome_database_id_release_44:379715;seed:cpd11909	0	Initializing
Initial			MNXM90753	tRNA(Phe)		C10H12N5O3R		0	bigg:trnaphe;chebi:29184;kegg:C01648;metacyc:PHE-tRNAs;pdb:1EHZ;pubchem:4797;reactome:379760;reactome:379767;reactome:REACT_17466;reactome:REACT_17850;reactome_database_id_release_44:379760;reactome_database_id_release_44:379767;seed:cpd11919	0	Initializing
Initial			MNXM90755	tRNA(Trp)		C10H12N5O3R		0	bigg:trnatrp;chebi:29181;kegg:C01652;metacyc:TRP-tRNAs;pubchem:4801;reactome:379763;reactome:379774;reactome:REACT_15653;reactome:REACT_15882;reactome_database_id_release_44:379763;reactome_database_id_release_44:379774;seed:cpd11923	0	Initializing
Initial			MNXM90811	D-arabinose		C5H10O5	150.13	0	3dmet:B04650;bigg:arab-D;brenda:BG20419;cas:10323-20-3;chebi:17108;kegg:C00216;metacyc:D-ARABINOSE;nikkaji:J15.056H;pubchem:3516;seed:cpd00185;upa:UPC00216	0	Initializing
Initial			MNXM90839	L-aspartyl-tRNA(Asp)		C14H22NO13PR2(C5H8O6PR)n			bigg:asptrna;brenda:BL135101;chebi:29158;kegg:C02984;metacyc:Charged-ASP-tRNAs;pubchem:5893;reactome:379698;reactome:379707;reactome:REACT_15677;reactome:REACT_16074;reactome_database_id_release_44:379698;reactome_database_id_release_44:379707;seed:cpd12226	0	Initializing
Initial			MNXM90878	tRNA(His)		C10H12N5O3R		0	bigg:trnahis;chebi:29178;kegg:C01643;metacyc:HIS-tRNAs;pubchem:4792;reactome:379752;reactome:379758;reactome:REACT_15991;reactome:REACT_17378;reactome_database_id_release_44:379752;reactome_database_id_release_44:379758;seed:cpd11914	0	Initializing
Initial			MNXM90879	tRNA(Ile)		C10H12N5O3R		0	bigg:trnaile;chebi:29174;kegg:C01644;metacyc:ILE-tRNAs;pubchem:4793;reactome:379739;reactome:379750;reactome:REACT_15750;reactome:REACT_17479;reactome_database_id_release_44:379739;reactome_database_id_release_44:379750;seed:cpd11915	0	Initializing
Initial			MNXM90880	tRNA(Leu)		C10H12N5O3R		0	bigg:trnaleu;chebi:29169;kegg:C01645;metacyc:LEU-tRNAs;pubchem:4794;reactome:379771;reactome:379788;reactome:REACT_15877;reactome:REACT_17073;reactome_database_id_release_44:379771;reactome_database_id_release_44:379788;seed:cpd11916	0	Initializing
Initial			MNXM90881	tRNA(Lys)		C10H12N5O3R		0	bigg:trnalys;chebi:29185;kegg:C01646;metacyc:LYS-tRNAs;pubchem:4795;reactome:379747;reactome:379776;reactome:REACT_15975;reactome:REACT_17942;reactome_database_id_release_44:379747;reactome_database_id_release_44:379776;seed:cpd11917	0	Initializing
Initial			MNXM90882	tRNA(Met)		C10H12N5O3R		0	bigg:trnamet;chebi:29173;kegg:C01647;metacyc:MET-tRNAs;pubchem:4796;reactome:379741;reactome:379742;reactome:REACT_15914;reactome:REACT_16039;reactome_database_id_release_44:379741;reactome_database_id_release_44:379742;seed:cpd11918	0	Initializing
Initial			MNXM90883	tRNA(Thr)		C10H12N5O3R		0	bigg:trnathr;chebi:29180;kegg:C01651;metacyc:THR-tRNAs;pubchem:4800;reactome:379749;reactome:379791;reactome:REACT_15748;reactome:REACT_15966;reactome_database_id_release_44:379749;reactome_database_id_release_44:379791;seed:cpd11922	0	Initializing
Initial			MNXM90885	tRNA(Val)		C10H12N5O3R		0	bigg:trnaval;brenda:BG93367;chebi:29183;kegg:C01653;metacyc:VAL-tRNAs;pubchem:4802;reactome:379735;reactome:379793;reactome:REACT_15833;reactome:REACT_15875;reactome_database_id_release_44:379735;reactome_database_id_release_44:379793;seed:cpd11924	0	Initializing
Initial			MNXM90886	tRNA(Glu)		C10H12N5O3R		0	bigg:trnaglu;cas:None;chebi:29175;kegg:C01641;metacyc:GLT-tRNAs;pubchem:4790;reactome:379754;reactome:379778;reactome:REACT_15650;reactome:REACT_16086;reactome_database_id_release_44:379754;reactome_database_id_release_44:379778;seed:cpd11912;upa:UPC01641	0	Initializing
Initial			MNXM90906	2,5-Diamino-6-hydroxy-4-(5'-phosphoribosylamino)-pyrimidine		C9H14N5O8P	351.21	-2	bigg:25dhpp	0	Initializing
Initial			MNXM90941	aldehydo-D-xylose		C5H10O5	150.13	0	3dmet:B04643;beilstein:1562108;bigg:xyl-D;biopath:D-Xylose;brenda:BG20416;cas:58-86-6;chebi:15936;chemspider:119104;foodb:FDB001136;gmelin:486611;hmdb:HMDB00098;kegg:C00181;knapsack:C00007290;ligandbox:D06346;metacyc:D-Xylose;metlin:314;nikkaji:J2.806A;nugowiki:68;pdb-ccd:XYP;pubchem:135191;pubchem:3481;pubchem:47208003	0	Initializing
Initial			MNXM90967	D-Tagatose 1,6-biphosphate		C6H12O12P2	338.1	-2	bigg:tagdp-D;seed:cpd02371	0	Initializing
Initial			MNXM90977	a dolichol		C80H132O	1109.903	0	bigg:dolichol;biopath:Dolichol;brenda:BG84638;chebi:16091;ec:1.3.1.94;ec:2.3.1.83;ec:2.7.1.108;ec:3.1.3.51;kegg:C00381;lipidbank:IIP0031;metacyc:DOLICHOL;pubchem:3671;reactome:449221;reactome:REACT_22689;reactome_database_id_release_44:449221;seed:cpd11662	0	Initializing
Initial			MNXM91	5-phospho-alpha-D-ribose 1-diphosphate		C5H8O14P3	385.03	-5	3dmet:B01164;beilstein:1273542;beilstein:60403;beilstein:6879552;bigg:prpp;biopath:alpha-D-Ribose_1-diphosphate-5-phosphate;brenda:BG20749;cas:13270-65-0;cas:7540-64-9;cas:97-55-2;chebi:17111;chebi:48955;chebi:48956;chebi:58017;chemspider:20171339;chemspider:7062;drugbank:DB01632;ec:2.4.2.10;ec:2.4.2.11;ec:2.4.2.12;ec:2.4.2.14;ec:2.4.2.17;ec:2.4.2.18;ec:2.4.2.19;ec:2.4.2.22;ec:2.4.2.45;ec:2.4.2.4…	0	Initializing
Initial			MNXM91028	tRNA(Ser)		C10H12N5O3R		0	bigg:trnaser;chebi:29179;kegg:C01650;metacyc:SER-tRNAs;pubchem:4799;reactome:379761;reactome:379762;reactome:REACT_15998;reactome:REACT_16106;reactome_database_id_release_44:379761;reactome_database_id_release_44:379762;seed:cpd11921	0	Initializing
Initial			MNXM91099	4-hydroxybenoyl-CoA		C28H36N7O18P3S	883.608	-4	bigg:4hbzcoa;seed:cpd16876	0	Initializing
Initial			MNXM91267	phosphatidyl-1D-myo-3-inositol, yeast-specific		C11H16O16P2R2		-2	bigg:ptd3ino_SC;seed:cpd15287	0	Initializing
Initial			MNXM91268	phosphatidyl-1D-myo-4-inositol, yeast specific		C11H16O16P2R2		-2	bigg:ptd4ino_SC;seed:cpd15288	0	Initializing
Initial			MNXM913	14-demethyllanosterol		C29H48O	412.691	0	3dmet:B04978;beilstein:2302110;biopath:14-Desmethyl-lanosterol;brenda:BG15258;cas:7448-02-4;chebi:18364;chemspider:25994967;ec:1.3.1.70;foodb:FDB022534;hmdb:HMDB01286;kegg:C05108;knapsack:C00023776;lipidmaps:LMST01010176;metacyc:44-DIMETHYL-CHOLESTA-812-24-TRIENOL;metlin:6135;nikkaji:J14.903I;nugowiki:1151;pubchem:25203434;pubchem:50990081;pubchem:7534;pubchem:85300610;reactome:194633;reactome:19…	0	Initializing
Initial			MNXM91319	tRNA		C10H17O10PR2(C5H8O6PR)n			brenda:BG93322;cas:9014-25-9;chebi:17843;kegg:C00066;metacyc:All-tRNAs;metacyc:tRNA-Holder;pubchem:3366;seed:cpd11615	0	Initializing
Initial			MNXM91328	zymosterol intermediate 1		C28H43O3	427.639	-1	bigg:zym_int1;seed:cpd15299	0	Initializing
Initial			MNXM914	4-hydroxysphinganine		C18H40NO3	318.515	1	3dmet:B04437;beilstein:1725301;bigg:psphings;brenda:BG9085;cas:554-62-1;chebi:46961;chebi:64124;chemspider:108921;ec:1.14.13.169;foodb:FDB023381;hmdb:HMDB04610;kegg:C12144;lipid:LMSP01030001;lipidbank:DLB0039;lipidmaps:LMSP01030001;metacyc:PHYTOSPINGOSINE;metlin:7066;nikkaji:J13.584D;nugowiki:4191;pubchem:122121;pubchem:14291;pubchem:25203595;pubchem:4266341;reactome:428237;reactome:REACT_19518;r…	0	Initializing
Initial			MNXM91575	Dolichol-phosphate		C25H43O4P	438.58	-2	bigg:dolp;biopath:Dolichol-phosphate;brenda:BG76380;cas:34457-14-2;chebi:23875;chemspider:4444045;foodb:FDB023901;hmdb:HMDB06353;nugowiki:5478;pubchem:5280322	0	Initializing
Initial			MNXM91795	(S)-(+)-allantoin		C4H6N4O3	158.115	0	3dmet:B00317;3dmet:B00428;bigg:alltn;biopath:Allantoin;brenda:BG19391;brenda:BG19392;cas:97-59-6;chebi:15676;chebi:15678;chemspider:199;chemspider:388780;ec:3.5.2.5;ec:4.1.1.n1;ec:5.1.99.3;foodb:FDB001613;hmdb:HMDB00462;kegg:C01551;kegg:C02350;knapsack:C00007468;ligandbox:D00121;metacyc:ALLANTOIN;metacyc:S-ALLANTOIN;metlin:89;nikkaji:J3.978K;nikkaji:J732.396D;nugowiki:381;patent:US2158098;pdb-ccd…	0	Initializing
Initial			MNXM91798	(S)-3-Hydroxyhexacosyl-CoA		C47H83N7O18P3S	1159.184	-3	bigg:3hxccoa;seed:cpd15205	0	Initializing
Initial			MNXM91820	1-Acyl-glycerone 3-phosphate, yeast-specific		C4H5O7PR		-1	bigg:1agly3p_SC;seed:cpd15193	0	Initializing
Initial			MNXM919	alpha-D-mannose		C6H12O6	180.156	0	beilstein:1281606;biopath:alpha-D-Mannopyranose;brenda:BG22339;cas:3458-28-4;cas:7296-15-3;chebi:28729;drugbank:DB02944;gmelin:185283;kegg:C00936;knapsack:C00001126;metacyc:CPD-13559;nikkaji:J82.111J;pdb-ccd:MAN;pdb:1OP3;pdb:1OP5;pdbechem:MAN;pubchem:4188	0	Initializing
Initial			MNXM91972	3-Oxohexacosyl-CoA		C47H81N7O18P3S	1157.168	-3	bigg:3ohxccoa;seed:cpd15207	0	Initializing
Initial			MNXM92	succinyl-CoA(5-)		C25H35N7O19P3S	862.567	-5	3dmet:B04629;bigg:succoa;biopath:Succinyl-CoA;brenda:BG55439;cas:604-98-8;chebi:15380;chebi:57292;chemspider:388307;drugbank:DB03699;ec:1.2.1.52;ec:1.2.1.76;ec:2.3.1.109;ec:2.3.1.117;ec:2.3.1.174;ec:2.3.1.37;ec:2.3.1.46;ec:2.8.3.13;ec:2.8.3.15;ec:2.8.3.2;ec:2.8.3.5;ec:2.8.3.6;ec:2.8.3.7;ec:3.1.2.3;ec:5.4.99.2;ec:6.2.1.4;ec:6.2.1.5;foodb:FDB022375;hmdb:HMDB01022;kegg:C00091;knapsack:C00019546;meta…	0	Initializing
Initial			MNXM920	but-1-ene-1,2,4-tricarboxylate		C7H5O6	185.111	-3	3dmet:B00663;bigg:b124tc;bigg:hacon-C;brenda:BG37217;chebi:17516;chebi:58174;chemspider:20117984;ec:4.2.1.114;ec:4.2.1.36;kegg:C04002;metacyc:HOMO-CIS-ACONITATE;nikkaji:J181.759K;pubchem:21158450;pubchem:6715;seed:cpd02483	0	Initializing
Initial			MNXM92167	Chitin (monomer)		C8H13NO5	203.193	0	bigg:chitin;cas:1398-61-4	0	Initializing
Initial			MNXM922	ergosterol		C28H44O	396.648	0	3dmet:B01480;beilstein:2338604;bigg:ergst;biopath:Ergosterol;brenda:BG14886;brenda:BG14887;cas:474-69-1;cas:57-87-4;chebi:16933;chemspider:10477914;chemspider:4477828;drugbank:DB04038;ec:1.3.1.71;ec:4.2.1.62;foodb:FDB012612;het:1BXM;hmdb:HMDB00878;kegg:C01694;kegg:C19653;knapsack:C00003652;lipid:LMST01030093;lipidbank:SST0012;lipidbank:SST9075;lipidmaps:LMST01030093;metacyc:ERGOSTEROL;metacyc:LUM…	0	Initializing
Initial			MNXM92297	dipeptide		C4H6N2O3R2			chebi:46761;kegg:C00107;metacyc:DIPEPTIDES;pubchem:3407;seed:cpd11618	0	Initializing
Initial			MNXM923	erythro-4-hydroxy-L-glutamate		C5H8NO5	162.121	-1	3dmet:B01922;beilstein:1725871;bigg:e4hglu;biopath:L-erythro-4-Hydroxyglutamate;chebi:21285;chebi:6331;chemspider:5341963;kegg:C05947;metacyc:L-ERYTHRO-4-HYDROXY-GLUTAMATE;nikkaji:J83.286C;pubchem:6971086;pubchem:8231	0	Initializing
Initial			MNXM925	holo-[acyl-carrier protein]		HSR			bigg:ACP;biopath:ACP-Enzyme;biopath:ACP-SH;brenda:BG92946;brenda:BG92948;chebi:18359;kegg:C00229;kegg:C04298;metacyc:ACP;pubchem:3528;pubchem:6957;seed:cpd11493;seed:cpd12512;upa:UPC00229	0	Initializing
Initial			MNXM92566	Phosphatidylglycerophosphate, yeast-specific		C3840H7144O1300P200	80315.784	-300	bigg:pgp_SC	0	Initializing
Initial			MNXM927	L-cystine zwitterion		C6H12N2O4S2	240.3	0	3dmet:B01265;beilstein:1728094;beilstein:1888247;bigg:Lcystin;biopath:L-Cystine;cas:24645-67-8;cas:56-89-3;chebi:16283;chebi:35491;chebi:63163;chemspider:60997;drugbank:DB00138;ec:1.8.1.6;ec:4.4.1.1;foodb:FDB012563;gmelin:397179;gmelin:51008;hmdb:HMDB00192;kegg:C00491;knapsack:C00001352;ligandbox:D03636;metacyc:CYSTINE;metlin:5207;nikkaji:J9.172C;nugowiki:135;pubchem:24798687;pubchem:3774;pubchem…	0	Initializing
Initial			MNXM93	fumarate(2-)		C4H2O4	114.056	-2	FUMARIC ACIDURIA: 31; PYRUVATE CARBOXYLASE DEFICIENCY: 109;3dmet:B00033;beilstein:1861276;beilstein:1906438;beilstein:5244783;beilstein:605763;beilstein:8132074;bigg:fum;biopath:Fumarate;brenda:BG19266;cas:110-17-8;cas:142-42-7;chebi:18012;chebi:22958;chebi:29806;chebi:36180;chebi:37154;chebi:37155;chemspider:10197150;chemspider:4573886;drugbank:DB01677;ec:1.3.1.6;ec:1.3.5.1;ec:1.3.5.4;ec:1.3.98.…	0	Initializing
Initial			MNXM935	2'-deoxyinosine		C10H12N4O4	252.227	0	3dmet:B01869;bigg:din;biopath:2-prime-Deoxyinosine;brenda:BG635;cas:890-38-0;chebi:28997;chemspider:58569;chemspider:619;drugbank:DB02380;foodb:FDB012323;het:2ND;hmdb:HMDB00071;kegg:C05512;metacyc:DEOXYINOSINE;metlin:3383;nikkaji:J128.131C;nugowiki:52;pdb-ccd:2ND;pubchem:639;pubchem:65058;pubchem:7859;seed:cpd03279	0	Initializing
Initial			MNXM937	2-amino-6-(hydroxymethyl)-7,8-dihydropteridin-4-ol		C7H9N5O2	195.179	0	3dmet:B00274;bigg:2ahhmp;biopath:2-Amino-4-hydroxy-6-hydroxymethyl-dihydropteridine;brenda:BG25368;chebi:17083;chemspider:213;ec:2.7.6.3;ec:4.1.2.25;kegg:C01300;knapsack:C00007501;metacyc:AMINO-OH-HYDROXYMETHYL-DIHYDROPTERIDINE;nikkaji:J976.377E;pdb-ccd:PH2;pubchem:218;pubchem:4518;seed:cpd16763;upa:UPC01300	0	Initializing
Initial			MNXM93804	phosphatidyl-1D-myo-inositol 3,4-bisphosphate, yeast-specific		C11H16O19P3R2		-3	bigg:ptd134bp_SC;seed:cpd15284	0	Initializing
Initial			MNXM94	L-tryptophan zwitterion		C11H12N2O2	204.225	0	3dmet:B01150;beilstein:4144998;beilstein:86197;bigg:trp-L;biopath:L-Tryptophan;brenda:BG2198;cas:6912-86-3;cas:73-22-3;chebi:16828;chebi:32702;chebi:32704;chebi:57912;chemspider:6066;drugbank:DB00150;ec:1.13.11.11;ec:1.13.11.52;ec:1.13.12.3;ec:1.13.99.3;ec:1.14.13.125;ec:1.14.14.7;ec:1.14.16.4;ec:1.3.3.10;ec:1.4.1.19;ec:2.1.1.106;ec:2.5.1.34;ec:2.5.1.80;ec:2.6.1.27;ec:2.6.1.28;ec:2.6.1.99;ec:3.5.…	0	Initializing
Initial			MNXM95	K(+)		K	39.098	1	112; 235; 239; 302; 320; 321; 428; 436; 45; 458; 47; 486; 487; 95; 96;bigg:k;brenda:BG28805;cas:24203-36-9;cas:7440-09-7;chebi:29103;chemspider:791;drugbank:DB01345;ec:3.6.3.10;ec:3.6.3.12;ec:3.6.3.9;foodb:FDB003521;gmelin:15203;hmdb:HMDB00586;kegg:C00238;metacyc:K+;metagene:104;metlin:3197;nikkaji:J3.099F;nugowiki:505;pdb-ccd:K;pdbechem:K;pubchem:3537;pubchem:813;pubchem:96025089;reactome:29804;…	0	Initializing
Initial			MNXM950	palmitoleate		C16H29O2	253.4	-1	3dmet:B02171;beilstein:1725389;beilstein:1725390;beilstein:6394065;bigg:hdcea;brenda:BG7456;cas:10030-73-6;cas:373-49-9;chebi:28716;chebi:32372;chebi:59265;chebi:71449;chebi:72004;chemspider:393216;chemspider:4445872;chemspider:4574392;drugbank:DB04257;foodb:FDB011675;foodb:FDB028947;gmelin:1789543;het:PAM;hmdb:HMDB03229;hmdb:HMDB12328;kegg:C08362;knapsack:C00001234;knapsack:C00029354;lipid:LMFA0…	0	Initializing
Initial			MNXM95017	a glycogen		C24H42O21	666.578	0	165;bigg:glycogen;brenda:BG13201;cas:9005-79-2;chebi:28087;chemspider:388322;foodb:FDB022227;hmdb:HMDB00757;kegg:C00182;metacyc:Glycogens;metagene:172;metlin:160;nikkaji:J98.335G;nugowiki:676;pubchem:3482;pubchem:439177;seed:cpd00155;upa:UPC00182	0	Initializing
Initial			MNXM95055	heme o		C49H58FeN4O5	838.854		bigg:hemeO;cas:137397-56-9;chebi:24480;chemspider:3571849;come:MOL000017;foodb:FDB022457;hmdb:HMDB01162;kegg:C15672;metacyc:HEME_O;metlin:6044;nugowiki:1041;pubchem:46926106;pubchem:47204998;seed:cpd11313;upa:UPC15672	0	Initializing
Initial			MNXM951	pimeloyl-CoA(5-)		C28H41N7O19P3S	904.647	-5	3dmet:B04761;bigg:pmcoa;brenda:BG14915;cas:18907-20-5;chebi:15504;chebi:57360;ec:1.3.1.62;ec:6.2.1.14;kegg:C01063;knapsack:C00019680;metacyc:CPD-558;nikkaji:J1.074.430J;pubchem:25244818;pubchem:4302;reaxys:11263685;seed:cpd00782;um-bbd:c0218;upa:UPC01063	0	Initializing
Initial			MNXM952	S-formylglutathionate(1-)		C11H16N3O7S	334.326	-1	3dmet:B01368;bigg:Sfglutth;brenda:BG2675;cas:50409-81-9;chebi:16225;chebi:57688;chemspider:164320;ec:1.1.1.284;ec:3.1.2.12;foodb:FDB022685;hmdb:HMDB01550;kegg:C01031;metacyc:CPD-548;metlin:3469;nikkaji:J1.171.612A;nugowiki:1404;pubchem:189122;pubchem:25246250;pubchem:4274;seed:cpd00759;um-bbd:c0270;upa:UPC01031	0	Initializing
Initial			MNXM95381	N-formylmethionyl-tRNA(fMet)		C21H30N6O12PSR(C5H8O6PR)n			bigg:fmettrna;brenda:BG93872;chebi:17119;kegg:C03294;metacyc:N-formyl-L-methionyl-tRNAfmet;pubchem:6151;seed:cpd12285	0	Initializing
Initial			MNXM954	trans-2-octadecenoyl-CoA		C39H64N7O17P3S	1027.948	-4	bigg:od2coa;chebi:50570;chebi:71412;foodb:FDB023960;hmdb:HMDB06529;kegg:C16218;metacyc:CPD-10262;nikkaji:J2.799.062B;nugowiki:5654;pubchem:25244344;pubchem:47205526;pubchem:53477850;reactome:548809;reactome:REACT_22862;reactome_database_id_release_44:548809;seed:cpd14937	0	Initializing
Initial			MNXM959	2-dehydropantoate		C6H9O4	145.133	-1	3dmet:B01362;beilstein:2242422;bigg:2dhp;biopath:2-Dehydropantoate;brenda:BG89120;chebi:11561;chebi:17094;chemspider:14649571;drugbank:DB03795;ec:1.1.1.169;ec:2.1.2.11;ec:4.1.2.12;kegg:C00966;knapsack:C00007477;metacyc:2-DEHYDROPANTOATE;nikkaji:J934.784D;pdb-ccd:KPL;pubchem:16755619;pubchem:4217;reaxys:2242422;seed:cpd00712;upa:UPC00966	0	Initializing
Initial			MNXM96	D-glucopyranose 1-phosphate(2-)		C6H11O9P	258.12	-2	beilstein:1348659;beilstein:4757524;cas:59-56-3;chebi:16077;chebi:57629;chemspider:388311;ec:2.7.1.41;foodb:FDB021830;gmelin:1146554;hmdb:HMDB01586;metacyc:Glucose-1-P;metlin:6331;nugowiki:1421;pubchem:439165;reaxys:1348659;reaxys:4757524;seed:cpd00089;wikipedia:Glucose-1-phosphate	0	Initializing
Initial			MNXM960	4-methyl-5-(2-phosphonatooxyethyl)thiazole(2-)		C6H8NO4PS	221.171	-2	3dmet:B00702;beilstein:195538;bigg:4mpetz;brenda:BG21657;chebi:17857;chebi:58296;drugbank:DB03145;ec:2.5.1.3;ec:2.7.1.50;kegg:C04327;knapsack:C00007608;metacyc:THZ-P;nikkaji:J870.164D;pdb-ccd:TZP;pdbechem:THQ;pdbechem:TZP;pubchem:25245616;pubchem:6980;reaxys:4915737;seed:cpd02654;upa:UPC04327	0	Initializing
Initial			MNXM962	5-(2-hydroxyethyl)-4-methylthiazole		C6H9NOS	143.207	0	3dmet:B00700;bigg:4mhetz;brenda:BG48822;cas:137-00-8;chebi:17957;chemspider:1104;drugbank:DB02969;ec:2.5.1.2;ec:2.7.1.50;ec:3.5.99.2;foodb:FDB010974;het:TZE;hmdb:HMDB32985;kegg:C04294;knapsack:C00007610;metacyc:THZ;nikkaji:J5.626J;nugowiki:31643;pdb-ccd:TZE;pubchem:1136;pubchem:6954;seed:cpd02636;upa:UPC04294	0	Initializing
Initial			MNXM96336	a cardiolipin		C13H16O17P2R4		-2	bigg:clpn_SC;biopath:Cardiolipin;chebi:28494;chebi:62237;drugbank:DB03429;kegg:C05980;lipid:LMGP12010000;lipidmaps:LMGP12010000;metacyc:CARDIOLIPIN;nikkaji:J294.528B;pdbechem:CDN;pubchem:24701494;pubchem:8259;reactome:1524072;reactome:1524081;reactome:REACT_124296;reactome:REACT_125475;reactome_database_id_release_44:1524072;reactome_database_id_release_44:1524081;seed:cpd12801	0	Initializing
Initial			MNXM96415	FAD		C27H31N9O15P2	783.534	-2	3dmet:B04619;beilstein:1208946;bigg:fad;biopath:FAD;brenda:BG14245;brenda:BG33700;cas:146-14-5;chebi:16238;chebi:57692;chemspider:13082029;chemspider:559059;come:MOL000039;drugbank:DB03147;ec:1.1.1.158;ec:1.1.2.4;ec:1.1.3.10;ec:1.1.3.12;ec:1.1.3.13;ec:1.1.3.17;ec:1.1.3.19;ec:1.1.3.21;ec:1.1.3.23;ec:1.1.3.24;ec:1.1.3.3;ec:1.1.3.37;ec:1.1.3.38;ec:1.1.3.39;ec:1.1.3.4;ec:1.1.3.41;ec:1.1.3.43;ec:1.1.3…	0	Initializing
Initial			MNXM965	7,8-dihydropteroate		C14H13N6O3	313.291	-1	3dmet:B01352;beilstein:1226443;bigg:dhpt;biopath:7,8-Dihydropteroate;brenda:BG5107;cas:2134-76-1;chebi:17839;chebi:4581;chemspider:165;chemspider:4573669;ec:2.5.1.15;ec:6.3.2.12;foodb:FDB022607;het:78H;hmdb:HMDB01412;kegg:C00921;knapsack:C00007228;metacyc:7-8-DIHYDROPTEROATE;metlin:6228;nikkaji:J670.934F;nugowiki:1274;pdb-ccd:78H;pubchem:170;pubchem:4175;pubchem:5459950;reaxys:1226443;seed:cpd006…	0	Initializing
Initial			MNXM96559	glycyl-peptide		C2H5NO2(C2H2NOR)n			bigg:glp;brenda:BG93121;kegg:C02038;metacyc:GLYCYL-PEPTIDE;pubchem:5130;seed:cpd12002	0	Initializing
Initial			MNXM96694	1-phosphatidyl-myo-inositol		C11H17O13PR2			bigg:ptd1ino_SC;biopath:1,2-Diacyl-sn-glycero-3-phosphoinositol;brenda:BG92888;foodb:FDB024159;hmdb:HMDB06953;kegg:C01194;metacyc:1-PHOSPHATIDYL-MYO-INOSITOL;nugowiki:6077;pubchem:25245335;pubchem:4419;pubchem:53477912;reactome:162339;reactome:REACT_2418;reactome_database_id_release_44:162339;seed:cpd11822	0	Initializing
Initial			MNXM968	all-trans-nonaprenyl diphosphate(3-)		C45H73O7P2	788.004	-3	3dmet:B01720;brenda:BG18731;cas:60037-55-0;chebi:18144;chebi:53044;chebi:58391;ec:2.5.1.11;ec:2.5.1.39;ec:2.5.1.84;ec:2.5.1.85;kegg:C04145;knapsack:C00007289;lipidmaps:LMPR03030007;metacyc:SOLANESYL-PYROPHOSPHATE;nikkaji:J435.278E;pubchem:25244603;pubchem:6830;pubchem:85297393;seed:cpd02172	0	Initializing
Initial			MNXM969	alpha-D-glucosamine 1-phosphate(1-)		C6H13NO8P	258.143	-1	3dmet:B01976;beilstein:22947;bigg:gam1p;brenda:BG22720;cas:2152-75-2;chebi:27625;chebi:58516;chemspider:8140645;drugbank:DB03111;ec:2.3.1.157;ec:5.4.2.10;foodb:FDB022429;hmdb:HMDB01109;kegg:C06156;knapsack:C00019579;metacyc:GLUCOSAMINE-1P;metlin:6009;nikkaji:J1.531.908I;nugowiki:997;pdb-ccd:GP1;pdbechem:GP1;pubchem:25243931;pubchem:8412;pubchem:9965052;seed:cpd03671;upa:UPC06156	0	Initializing
Initial			MNXM96973	oligopeptide		C2H4NO2R(C2H2NOR)n			chebi:25676;kegg:C00098;metacyc:OLIGOPEPTIDES;pubchem:3398;seed:cpd11617	0	Initializing
Initial			MNXM97	L-phenylalanine		C9H11NO2	165.189	0	3dmet:B01151;beilstein:1910408;beilstein:4136718;bigg:phe-L;biopath:L-Phenylalanine;brenda:BG27187;cas:63-91-2;chebi:17295;chebi:32486;chebi:32487;chebi:58095;chemspider:5910;drugbank:DB00120;ec:1.13.12.9;ec:1.14.13.124;ec:1.14.16.1;ec:1.4.1.20;ec:2.3.1.53;ec:2.6.1.28;ec:2.6.1.5;ec:2.6.1.58;ec:2.6.1.64;ec:2.6.1.70;ec:2.7.7.54;ec:3.4.17.23;ec:4.1.1.53;ec:4.2.1.91;ec:4.3.1.24;ec:4.3.1.25;ec:4.3.1.5…	0	Initializing
Initial			MNXM97148	Protoheme		C34H30FeN4O4	614.471	-2	bigg:pheme;brenda:BG16641;brenda:BG92132;cas:14875-96-8;reactome:189444;reactome:REACT_9617;reactome_database_id_release_44:189444;upa:UPC00032	0	Initializing
Initial			MNXM98	(S)-malate		C4H4O5	132.072	-2	3dmet:B00042;beilstein:1723541;beilstein:4133558;bigg:mal-L;biopath:(S)-Malate;bnice:C27;brenda:BG19469;cas:6915-15-7;cas:97-67-6;chebi:15589;chebi:30797;chemspider:193317;chemspider:4573566;ec:1.1.1.299;ec:1.1.1.37;ec:1.1.1.38;ec:1.1.1.39;ec:1.1.1.40;ec:1.1.1.82;ec:1.1.3.3;ec:1.1.5.4;ec:1.1.99.16;ec:1.1.99.7;ec:2.3.1.92;ec:2.3.3.9;ec:4.2.1.2;ec:6.2.1.9;foodb:FDB001044;het:LMR;hmdb:HMDB00156;kegg…	0	Initializing
Initial			MNXM984	(1R,2S)-homoisocitrate		C7H7O7	203.126	-3	3dmet:B01881;beilstein:1794431;beilstein:5812906;beilstein:7478627;bigg:hicit;biopath:Homoisocitrate;brenda:BG23995;chebi:15404;chebi:29094;chebi:30903;chebi:30904;chebi:36455;chebi:36456;chemspider:4573580;ec:1.1.1.286;ec:1.1.1.87;ec:4.2.1.114;ec:4.2.1.36;kegg:C05662;metacyc:HOMO-I-CIT;nikkaji:J2.204.427C;pubchem:5459812;pubchem:7972;seed:cpd03372;upa:UPC05662	0	Initializing
Initial			MNXM985	(2S)-2-isopropylmalate(2-)		C7H10O5	174.151	-2	3dmet:B01581;bigg:3c3hmp;biopath:3-Carboxy-3-hydroxyisocaproate;brenda:BG34535;cas:3237-44-3;cas:49601-06-1;chebi:1178;chebi:28107;chebi:28635;chebi:35128;chemspider:4444155;chemspider:4925359;ec:2.3.3.13;ec:4.2.1.33;foodb:FDB011983;hmdb:HMDB00402;kegg:C02504;knapsack:C00019690;lipid:LMFA01170083;lipidmaps:LMFA01170083;metacyc:3-CARBOXY-3-HYDROXY-ISOCAPROATE;metlin:339;nikkaji:J319.987H;nugowiki:…	0	Initializing
Initial			MNXM9861	2-methylcitrate(3-)		C7H7O7	203.126	-3	3dmet:B01547;beilstein:1794854;bigg:2mcit;brenda:BG23987;cas:6061-96-7;cas:96-17-3;chebi:15598;chebi:30835;chemspider:500;foodb:FDB021997;hmdb:HMDB00379;kegg:C02225;metlin:5368;nikkaji:J363.014E;nugowiki:298;pubchem:515;pubchem:5290;seed:cpd01501	0	Initializing
Initial			MNXM99	alpha-D-glucose		C6H12O6	180.156	0	3dmet:B01203;beilstein:1281608;beilstein:5730158;bigg:14glun;biopath:alpha-D-Glucopyranose;brenda:BG36534;brenda:BG92780;cas:492-62-6;chebi:15444;chebi:17925;chemspider:71358;ec:2.4.1.231;ec:3.2.1.28;ec:5.1.3.3;foodb:FDB011829;gmelin:329225;het:GLC;hmdb:HMDB03345;kegg:C00267;knapsack:C00001122;metacyc:ALPHA-GLUCOSE;metlin:6897;nikkaji:J44.217H;nugowiki:2926;pdb-ccd:GLC;pdbechem:AGC;pdbechem:GLC;p…	0	Initializing
Initial			MNXM9931	3',5'-cyclic dAMP		C10H11N5O5P	312.199	-1	3dmet:B01363;beilstein:627988;bigg:35cdamp;cas:1157-33-1;chebi:28074;kegg:C00968;nikkaji:J370.431I;pubchem:4218;seed:cpd00713	0	Initializing
Initial			MNXM9932	3',5'-cyclic IMP		C10H10N4O7P	329.183	-1	3dmet:B01355;beilstein:629329;bigg:35cimp;cas:3545-76-4;chebi:27541;kegg:C00943;nikkaji:J216.188E;pubchem:4195;seed:cpd00698	0	Initializing
Initial			MNXM998	lipoylprotein		C8H14NOS2R			bigg:lpro;chebi:15804;kegg:C02051;metacyc:Lipoyl-Protein;pubchem:5140;seed:cpd12005	0	Initializing
Initial			isoiIN800	(R)-3-methyl-2-oxobutanoate				0		0	Initializing
Initial			isoiIN800100	3-hydroxy-C14-CoA				0		0	Initializing
Initial			isoiIN8001007	tetradecanoyl-9-ene acid				0		0	Initializing
Initial			isoiIN8001009	hexadecanoyl-9-ene acid				0		0	Initializing
Initial			isoiIN800101	3-hydroxy-C16-CoA				0		0	Initializing
Initial			isoiIN8001011	octadecanoyl-9-ene acid				0		0	Initializing
Initial			isoiIN8001012	C24 acid				0		0	Initializing
Initial			isoiIN8001013	C26 acid				0		0	Initializing
Initial			isoiIN800102	3-hydroxy-C18-CoA				0		0	Initializing
Initial			isoiIN800103	3-hydroxy-C20-CoA				0		0	Initializing
Initial			isoiIN800104	3-hydroxy-C22-CoA				0		0	Initializing
Initial			isoiIN800105	3-hydroxy-C24-CoA				0		0	Initializing
Initial			isoiIN8001052	glycerophosphatidylcholine				0		0	Initializing
Initial			isoiIN8001053	glycerophosphatidyl-D-myo-inositol				0		0	Initializing
Initial			isoiIN800106	3-hydroxy-C26-CoA				0		0	Initializing
Initial			isoiIN800116	3-keto-butanoyl-CoA				0		0	Initializing
Initial			isoiIN800117	3-keto-C14-CoA				0		0	Initializing
Initial			isoiIN800118	3-keto-C16-CoA				0		0	Initializing
Initial			isoiIN800119	3-keto-C18-CoA				0		0	Initializing
Initial			isoiIN800120	3-keto-C20-CoA				0		0	Initializing
Initial			isoiIN800121	3-keto-C22-CoA				0		0	Initializing
Initial			isoiIN800122	3-keto-C24-CoA				0		0	Initializing
Initial			isoiIN800123	3-keto-C26-CoA				0		0	Initializing
Initial			isoiIN800124	3-keto-decanoyl-CoA				0		0	Initializing
Initial			isoiIN800125	3-keto-dodecanoyl-CoA				0		0	Initializing
Initial			isoiIN800127	3-keto-octanoyl-CoA				0		0	Initializing
Initial			isoiIN800152	4,4-dimethylcholesta-8,14,24-trienol				0		0	Initializing
Initial			isoiIN800165	p-methylolphenol				0		0	Initializing
Initial			isoiIN800209	acetoacetyl-[acp]		C4H5O2SR		0		0	Initializing
Initial			isoiIN800210	acetoacetyl-[acp]		C4H5O2SR		0		0	Initializing
Initial			isoiIN800217	acyl acids				0		0	Initializing
Initial			isoiIN800221	acyl CoAs				0		0	Initializing
Initial			isoiIN800251	methylglucoside				0		0	Initializing
Initial			isoiIN800283	tetradecanoyl-9-ene acid				0		0	Initializing
Initial			isoiIN800284	C16 aldehydes				0		0	Initializing
Initial			isoiIN800286	hexadecanoyl-9-ene acid				0		0	Initializing
Initial			isoiIN800288	octadecanoyl-9-ene acid				0		0	Initializing
Initial			isoiIN800289	C20-CoA				0		0	Initializing
Initial			isoiIN800290	C22-CoA				0		0	Initializing
Initial			isoiIN800291	C24 acid				0		0	Initializing
Initial			isoiIN800292	C24-CoA				0		0	Initializing
Initial			isoiIN800293	C24 acid				0		0	Initializing
Initial			isoiIN800294	C26 acid				0		0	Initializing
Initial			isoiIN800295	C26-CoA				0		0	Initializing
Initial			isoiIN800296	C26 acid				0		0	Initializing
Initial			isoiIN800323	coproporphyrinogen				0		0	Initializing
Initial			isoiIN800335	D-ceramide				0		0	Initializing
Initial			isoiIN800395	diacylglycerol pyrophosphate				0		0	Initializing
Initial			isoiIN800411	dolichyl phosphate		C20H37O4P(C5H8)n		0		0	Initializing
Initial			isoiIN80043	1-phosphatidyl-P-myo-inositol				0		0	Initializing
Initial			isoiIN800444	free fatty acids diene even-CoA				0		0	Initializing
Initial			isoiIN800481	glycerophosphatidyl-D-myo-inositol				0		0	Initializing
Initial			isoiIN800482	glycerophosphatidylcholine				0		0	Initializing
Initial			isoiIN800492	glycerophosphatidylcholine				0		0	Initializing
Initial			isoiIN800493	glycerophosphatidyl-D-myo-inositol				0		0	Initializing
Initial			isoiIN800506	hexadecanoyl-9-ene acid				0		0	Initializing
Initial			isoiIN800507	hexadecanoyl-9-ene-CoA				0		0	Initializing
Initial			isoiIN80052	acetohydroxybutyrate				0		0	Initializing
Initial			isoiIN800532	inositol-mannose-P-inositol-P-D-ceramide				0		0	Initializing
Initial			isoiIN800533	inositol-mannose-P-inositol-P-P-ceramide				0		0	Initializing
Initial			isoiIN800534	inositol-phosphoryl-D-ceramide				0		0	Initializing
Initial			isoiIN800535	inositol-phosphoryl-P-ceramide				0		0	Initializing
Initial			isoiIN800537	intermediate methylzymosterol I				0		0	Initializing
Initial			isoiIN800538	intermediate methylzymosterol II				0		0	Initializing
Initial			isoiIN800539	intermediate zymosterol I				0		0	Initializing
Initial			isoiIN800540	intermediate zymosterol II				0		0	Initializing
Initial			isoiIN800633	lipids				0		0	Initializing
Initial			isoiIN800636	lysophosphatidylcholine				0		0	Initializing
Initial			isoiIN800649	mannose-inositol-P-D-ceramide				0		0	Initializing
Initial			isoiIN800650	mannose-inositol-P-P-ceramide				0		0	Initializing
Initial			isoiIN800658	methylglucoside				0		0	Initializing
Initial			isoiIN80072	2-nonaprenyl-3-methyl-6-methoxy-1,4-benzoquinone				0		0	Initializing
Initial			isoiIN800720	octadecanoyl-9-ene-CoA				0		0	Initializing
Initial			isoiIN800723	octadecanoyl-CoA				0		0	Initializing
Initial			isoiIN80073	2-nonaprenyl-6-hydroxyphenol				0		0	Initializing
Initial			isoiIN80074	2-nonaprenyl-6-methoxy-1,4-benzoquinone				0		0	Initializing
Initial			isoiIN800746	P-ceramide				0		0	Initializing
Initial			isoiIN80075	2-nonaprenyl-6-methoxyphenol				0		0	Initializing
Initial			isoiIN80076	2-nonaprenyl-6-methoxyphenol				0		0	Initializing
Initial			isoiIN80077	2-nonaprenylphenol				0		0	Initializing
Initial			isoiIN800806	R-3-hydroxylhe 3-Keto-C22-CoA				0		0	Initializing
Initial			isoiIN800817	R-S-alanylglycine		C5H9N2O3SR		0		0	Initializing
Initial			isoiIN800825	alpha-D-ribose 1-phosphate				0		0	Initializing
Initial			isoiIN800868	tetradecanoyl-9-ene acid				0		0	Initializing
Initial			isoiIN800869	tetradecanoyl-9-ene-CoA				0		0	Initializing
Initial			isoiIN800888	trans-2-4-diene-CoA				0		0	Initializing
Initial			isoiIN800889	trans-2-C14-CoA				0		0	Initializing
Initial			isoiIN800890	trans-2-C141-CoA				0		0	Initializing
Initial			isoiIN800891	trans-2-C16-CoA				0		0	Initializing
Initial			isoiIN800892	trans-2-C161-CoA				0		0	Initializing
Initial			isoiIN800893	trans-2-C18-CoA				0		0	Initializing
Initial			isoiIN800894	trans-2-C181-CoA				0		0	Initializing
Initial			isoiIN800895	trans-2-C20-CoA				0		0	Initializing
Initial			isoiIN800896	trans-2-C22-CoA				0		0	Initializing
Initial			isoiIN800897	trans-2-C24-CoA				0		0	Initializing
Initial			isoiIN800898	trans-2-C26-CoA				0		0	Initializing
Initial			isoiIN800899	trans-2-decaenoyl-CoA				0		0	Initializing
Initial			isoiIN800900	trans-2-dodecaenoyl-CoA				0		0	Initializing
Initial			isoiIN800901	trans-3-5-diene-CoA				0		0	Initializing
Initial			isoiIN800902	trans-3-C14-CoA				0		0	Initializing
Initial			isoiIN800903	trans-3-C16-CoA				0		0	Initializing
Initial			isoiIN800904	trans-3-C18-CoA				0		0	Initializing
Initial			isoiIN800906	trans-but-2-enoyl-[acp]				0		0	Initializing
Initial			isoiIN800907	trans-but-2-enoyl-[acp]				0		0	Initializing
Initial			isoiIN800910	trans-delta2-butaenoyl-CoA				0		0	Initializing
Initial			isoiIN800911	trans-delta2-decaenoyl-CoA				0		0	Initializing
Initial			isoiIN800912	trans-delta2-dodecaenoyl-CoA				0		0	Initializing
Initial			isoiIN800913	trans-delta2-hexaenoyl-CoA				0		0	Initializing
Initial			isoiIN800914	trans-delta2-octaenoyl-CoA				0		0	Initializing
Initial			isoiIN800994	methylglucoside				0		0	Initializing
Initial			maranasiMM90416BDglcn	M_1_6_beta_D_Glucan_C6H10O5				0		0	Initializing
Initial			maranasiMM9041agpcSC	M_1_Acyl_sn_glycerol_3_phosphocholine__yeast_specific_C2420H4922N100O700P100				0		0	Initializing
Initial			maranasiMM9042dglc	M_2_Deoxy_D_glucose_C6H12O5				0		0	Initializing
Initial			maranasiMM9042doxg6p	M_2_Deoxy_D_glucose_6_phosphate_C6H11O8P				-2		0	Initializing
Initial			maranasiMM9042hp6mbq	M_2_Hexaprenyl_6_methoxy_1_4_benzoquinone_C37H54O3				0		0	Initializing
Initial			maranasiMM9042hp6mp	M_2_Hexaprenyl_6_methoxyphenol_C37H56O2				0		0	Initializing
Initial			maranasiMM9042hpmhmbq	M_2_hexaprenyl_3_methyl_5_hydroxy_6_methoxy_1_4_benzoquinone_C38H56O4				0		0	Initializing
Initial			maranasiMM9042hpmmbq	M_2_hexaprenyl_3_methyl_6_methoxy_1_4_benzoquinone_C38H56O3				0		0	Initializing
Initial			maranasiMM9042mbac	M_2_methylbutyl_acetate_C7H14O2				0		0	Initializing
Initial			maranasiMM9042mbald	M_2_methylbutyraldehyde_C5H10O				0		0	Initializing
Initial			maranasiMM9042mbtoh	M_2_methyl_1_butanol_C5H12O				0		0	Initializing
Initial			maranasiMM9042mppal	M_2_methylpropanal_C4H8O				0		0	Initializing
Initial			maranasiMM9042phetoh	M_2_phenylethanol_C8H10O				0		0	Initializing
Initial			maranasiMM9043dh5hpb	M_3_Hexaprenyl_4_5_dihydroxybenzoate_C37H53O4				-1		0	Initializing
Initial			maranasiMM9043hph5mb	M_3_Hexaprenyl_4_hydroxy_5_methoxybenzoate_C38H55O4				-1		0	Initializing
Initial			maranasiMM9043ipmmest	M_3_isopropylmalate_methyl_ester_C8H13O5				-1		0	Initializing
Initial			maranasiMM9043mbald	M_3_Methylbutanal_C5H10O				0		0	Initializing
Initial			maranasiMM904Nbfortyr	M_N_N_bisformyl_dityrosine_C20H22N2O8				-2		0	Initializing
Initial			maranasiMM904Nfortyr	M_N_Formyl_L_tyrosine_C10H10NO4				-1		0	Initializing
Initial			maranasiMM904aces	M_Acetic_ester_C4H8O2				0		0	Initializing
Initial			maranasiMM904acon5m	M_E_3_carboxyl_2_pentenedioate_5_methyl_ester_C7H6O6				-2		0	Initializing
Initial			maranasiMM904amp2p	M_Adenosine_2__phosphate_C10H14N5O7P				0		0	Initializing
Initial			maranasiMM904btdRR	M__R_R__2_3_Butanediol_C4H10O2				0		0	Initializing
Initial			maranasiMM904epistestSC	M_episterol_ester__yeast_specific_C1695H2995O101				0		0	Initializing
Initial			maranasiMM904ergst3glc	M_ergosterol_3_beta_D_glucoside_C34H54O6				0		0	Initializing
Initial			maranasiMM904ergstestSC	M_ergosterol_ester__yeast_specific_C1695H2993O101				0		0	Initializing
Initial			maranasiMM904ertascb	M_D_erythro_Ascorbate_C5H6O5				0		0	Initializing
Initial			maranasiMM904fecostestSC	M_fecosterol_ester__yeast_specific_C1695H2995O101				0		0	Initializing
Initial			maranasiMM904hemeA	M_Heme_A_C49H55FeN4O6				-3		0	Initializing
Initial			maranasiMM904iamac	M_isoamyl_acetate_C7H14O2				0		0	Initializing
Initial			maranasiMM904iamoh	M_Isoamyl_alcohol_C5H12O				0		0	Initializing
Initial			maranasiMM904ibutac	M_isobutyl_acetate_C6H12O2				0		0	Initializing
Initial			maranasiMM904ibutoh	M_isobutyl_alcohol_C4H10O				0		0	Initializing
Initial			maranasiMM904ind3eth	M_Indole_3_ethanol_C10H11NO				0		0	Initializing
Initial			maranasiMM904lanostestSC	M_lanosterol_ester__yeast_specific_C1697H2999O101				0		0	Initializing
Initial			maranasiMM904man2mi1p	M_Mannose__inositol_P_2_C18H31O22P2				-3		0	Initializing
Initial			maranasiMM904manmi1p	M_mannose_1D_myo_Inositol_1_phosphate_C12H21O14P1				-2		0	Initializing
Initial			maranasiMM904pectin	M_Pectin_C6H7O6				-1		0	Initializing
Initial			maranasiMM904pendp	M_all_trans_Pentaprenyl_diphosphate_C25H41O7P2				-3		0	Initializing
Initial			maranasiMM904pheac	M_Phenethyl_acetate_C10H12O2				0		0	Initializing
Initial			maranasiMM904ptd135bpSC	M_1_Phosphatidyl_D_myo_inositol_3_5_bisphosphate__yeast_specific_C4140H7444O1900P300				-500		0	Initializing
Initial			maranasiMM904zymstestSC	M_zymosterol_ester__yeast_specific_C1694H2993O101				0		0	Initializing
ChangedForm			MNXM131102	tetrahydrofolyl-(Glu)n(0)				0	chebi:28624	0	Initializing
ChangedForm			MNXM1740	Dolichyl phosphate D-mannose				-1	bigg:dolmanp;cas:3805-37-6;cas:908211-94-9;chemspider:2496902;foodb:FDB022356;hmdb:HMDB00994;kegg:C03862;metlin:5925;nugowiki:893;pubchem:3246168;pubchem:6598;seed:cpd12407	0	Initializing
ChangedForm			MNXM28	Met-tRNA(Met)					bigg:mettrna;biopath:L-Methionyl-tRNA;brenda:BG93151;brenda:BG93797;chebi:13145;chebi:16635;kegg:C02430;metacyc:Charged-MET-tRNAs;metacyc:L-methionyl-tRNAfmet;pubchem:5457;reactome:379780;reactome:379794;reactome:REACT_15919;reactome:REACT_18004;reactome_database_id_release_44:379780;reactome_database_id_release_44:379794;seed:cpd12105	0	Initializing
ChangedForm			MNXM4485	beta-D-mannosyldiacetylchitobiosyldiphosphodolichol				0	bigg:macchitppdol;cas:91-64-5;chebi:18396;kegg:C05860;lipidbank:IIP0091;pubchem:8153;reactome:449283;reactome:REACT_22649;reactome_database_id_release_44:449283;seed:cpd12789	0	Initializing
ChangedForm			MNXM46309	chitosan				0	bigg:chitos;brenda:BG93055;cas:9012-76-4;chebi:16261;chemspider:64870;foodb:FDB015634;hmdb:HMDB03404;kegg:C00734;metacyc:Chitosan;nikkaji:J203.725D;nugowiki:2985;pubchem:3997;pubchem:71853;seed:cpd11741	0	Initializing
ChangedForm			MNXM63035	N(alpha)-acetylpeptide				0	bigg:apep;brenda:BG93212;chebi:18061;kegg:C03011;metacyc:N-ACETYLPEPTIDE;pubchem:5918;seed:cpd12231	0	Initializing
ChangedForm			MNXM639	a peptide				0	bigg:pepd;brenda:BG93246;chebi:16670;chebi:60466;ec:3.6.3.43;kegg:C00012;metacyc:Peptides;pubchem:3314;seed:cpd11608	0	Initializing
ChangedForm			MNXM6492	(1,3-beta-D-glucosyl)n				0	bigg:13BDglcn;brenda:BG92777;chebi:37671;kegg:C00965;metacyc:1-3-beta-D-Glucans;pubchem:4216;seed:cpd11791	0	Initializing
ChangedForm			MNXM697	Leu-tRNA(Leu)					bigg:leutrna;biopath:L-Leucyl-tRNA;brenda:BG93148;brenda:BG93149;chebi:16624;kegg:C02047;metacyc:Charged-LEU-tRNAs;pubchem:5136;reactome:379757;reactome:379773;reactome:REACT_17915;reactome:REACT_18097;reactome_database_id_release_44:379757;reactome_database_id_release_44:379773;seed:cpd12003	0	Initializing
ChangedForm			MNXM89752	L-glutamyl-tRNA(Glu)					bigg:glutrna;cas:None;chebi:29157;kegg:C02987;metacyc:Charged-GLT-tRNAs;pubchem:5896;reactome:379744;reactome:379751;reactome:REACT_15607;reactome:REACT_16052;reactome_database_id_release_44:379744;reactome_database_id_release_44:379751;seed:cpd12227;upa:UPC02987	0	Initializing
ChangedForm			MNXM89761	Asn-tRNA(Asn)					bigg:asntrna;brenda:BG93141;brenda:BG94078;chebi:29265;kegg:C03402;metacyc:Charged-ASN-tRNAs;pubchem:6232;reactome:379718;reactome:379728;reactome:REACT_15840;reactome:REACT_16009;reactome_database_id_release_44:379718;reactome_database_id_release_44:379728;seed:cpd12313	0	Initializing
ChangedForm			MNXM89763	glycyl-tRNA(Gly)					bigg:glytrna;brenda:BG93120;chebi:29156;kegg:C02412;metacyc:Charged-GLY-tRNAs;pubchem:5445;reactome:379781;reactome:379784;reactome:REACT_15734;reactome:REACT_18164;reactome_database_id_release_44:379781;reactome_database_id_release_44:379784;seed:cpd12100	0	Initializing
ChangedForm			MNXM89802	L-phenylalanyl-tRNA(Phe)					bigg:phetrna;brenda:BG93152;chebi:29153;kegg:C03511;metacyc:Charged-PHE-tRNAs;pubchem:6321;reactome:379789;reactome:379792;reactome:REACT_15573;reactome:REACT_16119;reactome_database_id_release_44:379789;reactome_database_id_release_44:379792;seed:cpd12335	0	Initializing
ChangedForm			MNXM89803	L-seryl-tRNA(Ser)					bigg:sertrna;brenda:BG93154;chebi:29162;kegg:C02553;metacyc:Charged-SER-tRNAs;pubchem:5554;reactome:379738;reactome:379777;reactome:REACT_15932;reactome:REACT_17419;reactome_database_id_release_44:379738;reactome_database_id_release_44:379777;seed:cpd12132	0	Initializing
ChangedForm			MNXM89804	L-tryptophyl-tRNA(Trp)					bigg:trptrna;brenda:BG94992;brenda:BG95792;chebi:29159;kegg:C03512;metacyc:Charged-TRP-tRNAs;pubchem:6322;reactome:379759;reactome:379765;reactome:REACT_15822;reactome:REACT_17447;reactome_database_id_release_44:379759;reactome_database_id_release_44:379765;seed:cpd12336	0	Initializing
ChangedForm			MNXM89810	Gln-tRNA(Gln)					bigg:glntrna;brenda:BG93794;brenda:BG94056;chebi:29166;kegg:C02282;metacyc:Charged-GLN-tRNAs;pubchem:5339;reactome:379753;reactome:379772;reactome:REACT_15566;reactome:REACT_15807;reactome_database_id_release_44:379753;reactome_database_id_release_44:379772;seed:cpd12060	0	Initializing
ChangedForm			MNXM89815	Ala-tRNA(Ala)					bigg:alatrna;biopath:L-Alanyl-tRNA;brenda:BG94299;chebi:17732;kegg:C00886;metacyc:Charged-ALA-tRNAs;pubchem:4142;reactome:379700;reactome:379730;reactome:REACT_15557;reactome:REACT_17687;reactome_database_id_release_44:379700;reactome_database_id_release_44:379730;seed:cpd11770	0	Initializing
ChangedForm			MNXM89831	L-histidyl-tRNA(His)					bigg:histrna;brenda:BG93146;chebi:29155;kegg:C02988;metacyc:Charged-HIS-tRNAs;pubchem:5897;reactome:379764;reactome:379786;reactome:REACT_15671;reactome:REACT_17784;reactome_database_id_release_44:379764;reactome_database_id_release_44:379786;seed:cpd12228	0	Initializing
ChangedForm			MNXM89832	L-isoleucyl-tRNA(Ile)					bigg:iletrna;brenda:BG93147;chebi:29160;kegg:C03127;metacyc:Charged-ILE-tRNAs;pubchem:6020;reactome:379769;reactome:379787;reactome:REACT_16053;reactome:REACT_17273;reactome_database_id_release_44:379769;reactome_database_id_release_44:379787;seed:cpd12256	0	Initializing
ChangedForm			MNXM89870	Arg-tRNA(Arg)					bigg:argtrna;biopath:L-Arginyl-tRNA;brenda:BG93139;brenda:BG93140;chebi:18366;kegg:C02163;metacyc:Charged-ARG-tRNAs;pubchem:5239;reactome:379708;reactome:379720;reactome:REACT_15727;reactome:REACT_16098;reactome_database_id_release_44:379708;reactome_database_id_release_44:379720;seed:cpd12036	0	Initializing
ChangedForm			MNXM89895	L-threonyl-tRNA(Thr)					bigg:thrtrna;brenda:BG93155;chebi:29163;kegg:C02992;metacyc:Charged-THR-tRNAs;pubchem:5901;reactome:379779;reactome:379783;reactome:REACT_17148;reactome:REACT_17415;reactome_database_id_release_44:379779;reactome_database_id_release_44:379783;seed:cpd12229	0	Initializing
ChangedForm			MNXM89922	L-lysyl-tRNA(Lys)					bigg:lystrna;biopath:L-Lysyl-tRNA;brenda:BG93150;brenda:BG93796;chebi:16047;kegg:C01931;metacyc:Charged-LYS-tRNAs;pubchem:5037;reactome:379736;reactome:379795;reactome:REACT_15620;reactome:REACT_16107;reactome_database_id_release_44:379736;reactome_database_id_release_44:379795;seed:cpd01326;seed:cpd15249	0	Initializing
ChangedForm			MNXM90012	L-cysteinyl-tRNA(Cys)					bigg:cystrna;brenda:BG93143;chebi:29152;kegg:C03125;metacyc:Charged-CYS-tRNAs;pubchem:6018;reactome:379713;reactome:379719;reactome:REACT_15780;reactome:REACT_17617;reactome_database_id_release_44:379713;reactome_database_id_release_44:379719;seed:cpd12255	0	Initializing
ChangedForm			MNXM90110	L-valyl-tRNA(Val)					bigg:valtrna;brenda:BG93800;chebi:29164;kegg:C02554;metacyc:Charged-VAL-tRNAs;pubchem:5555;reactome:379782;reactome:379790;reactome:REACT_15572;reactome:REACT_15717;reactome_database_id_release_44:379782;reactome_database_id_release_44:379790;seed:cpd12133	0	Initializing
ChangedForm			MNXM90307	Ubiquinol				0	bigg:qh2;biopath:Ubiquinol;brenda:BG33899;cas:56275-39-9;chebi:17976;ec:1.1.5.2;ec:1.1.5.5;ec:1.10.3.10;ec:1.10.3.11;ec:1.2.5.1;ec:1.3.5.1;ec:1.3.5.2;ec:1.6.5.3;ec:1.6.5.9;kegg:C00390;metacyc:Ubiquinols;nikkaji:J28.660E;pubchem:3680;upa:UPC00390	0	Initializing
ChangedForm			MNXM90839	L-aspartyl-tRNA(Asp)					bigg:asptrna;brenda:BL135101;chebi:29158;kegg:C02984;metacyc:Charged-ASP-tRNAs;pubchem:5893;reactome:379698;reactome:379707;reactome:REACT_15677;reactome:REACT_16074;reactome_database_id_release_44:379698;reactome_database_id_release_44:379707;seed:cpd12226	0	Initializing
ChangedForm			MNXM91319	tRNA					brenda:BG93322;cas:9014-25-9;chebi:17843;kegg:C00066;metacyc:All-tRNAs;metacyc:tRNA-Holder;pubchem:3366;seed:cpd11615	0	Initializing
ChangedForm			MNXM95381	N-formylmethionyl-tRNA(fMet)					bigg:fmettrna;brenda:BG93872;chebi:17119;kegg:C03294;metacyc:N-formyl-L-methionyl-tRNAfmet;pubchem:6151;seed:cpd12285	0	Initializing
ChangedForm			MNXM96559	glycyl-peptide					bigg:glp;brenda:BG93121;kegg:C02038;metacyc:GLYCYL-PEPTIDE;pubchem:5130;seed:cpd12002	0	Initializing
ChangedForm			MNXM96973	oligopeptide					chebi:25676;kegg:C00098;metacyc:OLIGOPEPTIDES;pubchem:3398;seed:cpd11617	0	Initializing
ChangedForm			isoiIN800411	dolichyl phosphate				0		0	Initializing
