# Supplementary material for: Efficient Reconstruction of Predictive Consensus Metabolic Network Models
Source: PLoS Comput Biol. 2016 Aug 26;12(8):e1005085. doi: 10.1371/journal.pcbi.1005085 (PMC5001716; doi:10.1371/journal.pcbi.1005085)
Supplement: S1 Dataset — This file contains the original models, the input models, the BCMs, and the RCMs for COMMGEN as well as an overview of the changes made between original and input models. (ZIP) [file pcbi.1005085.s001.zip › S4-Models/BCM/Scerevisiae/BCM_iND750_COMMGEN/enzymes.tsv]

R458B2931_LR-344		0	999999
R68D3CF9B_LR-593		0	999999
R34557131_LR-228		0	999999
RF843B460_B-1494	FAS2_YEAST	-999999	999999
R7CBF0681_LR-696	FAS1_YEAST	0	999999
RF14F62BD_B-1442	FABG_YEAST	-999999	999999
R94620B8C_LR-841	HTD2_YEAST	0	999999
R1B39B0FA_RL-64	FAS2_YEAST	-999999	0
R4774485E_B-352	FAS2_YEAST	-999999	999999
RC1F55E0B_RL-1114	CEM1_YEAST	-999999	0
RBEE1AFC8_B-1099	FABG_YEAST	-999999	999999
RE0A594A9_B-1337	CAN1_YEAST	-999999	999999
RE0A594A9_B-1338	GAP1_YEAST	-999999	999999
R155389C1_RL-26	ARGI_YEAST	-999999	0
R92A78930_LR-825	OTC_YEAST	0	999999
RD436331C_LR-1232	DCOR_YEAST	0	999999
R9449B3C0_B-839	ORT1_YEAST	-999999	999999
R21AC2C45_LR-113	OAT_YEAST	0	999999
R3A97A0CC_RL-274	ARGJ_YEAST	-999999	0
RAD0E274E_B-983	BIOB_YEAST	-999999	999999
RDA8B156B_B-1307		-999999	999999
R8F2DEF23_RL-798	DLDH_YEAST	-999999	0
R4B624143_LR-378	ODPA_YEAST	0	999999
R340FBC84_B-227	GCSP_YEAST	-999999	999999
R6D9D50DE_RL-620	CACP_YEAST	-999999	0
R6D9D50DE_RL-621	YAT2_YEAST	-999999	0
RFDE180D4_LR-1529	CRC1_YEAST	0	999999
R2B778F4E_LR-183	CACM_YEAST	0	999999
RD7695789_RL-1254	TOR1_YEAST	-999999	0
RD7695789_RL-1255	TOR2_YEAST	-999999	0
RD7695789_RL-1256	VPS34_YEAST	-999999	0
R9BC3ADEC_LR-877	FAB1_YEAST	0	999999
R3A62E817_RL-269	FIG4_YEAST	-999999	0
R3A62E817_RL-270	INP52_YEAST	-999999	0
R3A62E817_RL-271	INP53_YEAST	-999999	0
R3A62E817_RL-272	SAC1_YEAST	-999999	0
RD13AC648_LR-1210	INP52_YEAST	0	999999
RD13AC648_LR-1211	INP53_YEAST	0	999999
RD13AC648_LR-1212	SAC1_YEAST	0	999999
RD13AC648_LR-1213	YMR1_YEAST	0	999999
R92C39783_LR-827		0	999999
R2E3B11BC_LR-190	LCF2_YEAST	0	999999
R4BDFCF43_RL-385	FAS1_YEAST	-999999	0
R224E6657_RL-118	MET16_YEAST	-999999	0
RDCBAE1B7_B-1319	MET10_YEAST	-999999	999999
RDCBAE1B7_B-1320	MET5_YEAST	-999999	999999
R345DFA32_LR-229	HXKA_YEAST	0	999999
R345DFA32_LR-230	HXKB_YEAST	0	999999
RE0BE6BDC_LR-1340	HXKG_YEAST	0	999999
RF877195B_LR-1497	ARGD_YEAST	0	999999
RDF7A6332_RL-1334	APA1_YEAST	-999999	0
R25475DA9_LR-131	FAT1_YEAST	0	999999
R25475DA9_LR-132	LCF1_YEAST	0	999999
R25475DA9_LR-133	LCF3_YEAST	0	999999
R25475DA9_LR-134	LCF4_YEAST	0	999999
R1C9C02D3_RL-84	FAS1_YEAST	-999999	0
R4F17B6F4_RL-401	PLSC_YEAST	-999999	0
REAFD3B25_B-1414	CDS1_YEAST	-999999	999999
R122EA05F_RL-12	LPP1_YEAST	-999999	0
R1FEB0852_RL-103	SPO14_YEAST	-999999	0
RAB13A189_B-968		-999999	999999
R1F8D8952_LR-100	DPP1_YEAST	0	999999
RADCBD3CA_B-993	CDS1_YEAST	-999999	999999
R69B2023B_RL-597		-999999	0
RE55038BE_RL-1378	GCST_YEAST	-999999	0
R12884316_RL-13	LEU3_YEAST	-999999	0
RF6B79438_RL-1488	FDH1_YEAST	-999999	0
RF6B79438_RL-1489	FDH2_YEAST	-999999	0
RF6B79438_RL-1490	YP276_YEAST	-999999	0
R5EFB283F_RL-518	DHE2_YEAST	-999999	0
R30C8426A_B-208	G3P1_YEAST	-999999	999999
R30C8426A_B-209	G3P2_YEAST	-999999	999999
R30C8426A_B-210	G3P3_YEAST	-999999	999999
RFD4FA0A0_LR-1525	LYS2_YEAST	0	999999
RD3ED6E97_B-1230	MDHC_YEAST	-999999	999999
RD3ED6E97_B-1231	MDHP_YEAST	-999999	999999
R69EDB922_RL-599	SER33_YEAST	-999999	0
R69EDB922_RL-600	SERA_YEAST	-999999	0
RFF91B74F_RL-1541	FOX2_YEAST	-999999	0
R96A45519_B-849	ADH1_YEAST	-999999	999999
R96A45519_B-850	ADH2_YEAST	-999999	999999
R96A45519_B-851	ADH4_YEAST	-999999	999999
R96A45519_B-852	ADH5_YEAST	-999999	999999
R96A45519_B-853	FADH_YEAST	-999999	999999
RBB61F660_LR-1082	GPD1_YEAST	0	999999
RBB61F660_LR-1083	GPD2_YEAST	0	999999
RBFBDC0AF_LR-1100	PROA_YEAST	0	999999
R946B1A83_B-843		-999999	999999
RC41D9A04_B-1136	LYS1_YEAST	-999999	999999
RAC405D6F_LR-978	NDH1_YEAST	0	999999
RAC405D6F_LR-979	NDH2_YEAST	0	999999
RF3527F33_RL-1451		-999999	0
RF74AA4C7_RL-1491	ALDH2_YEAST	-999999	0
RF74AA4C7_RL-1492	ALDH3_YEAST	-999999	0
RF095DB28_RL-1436	IMDH1_YEAST	-999999	0
RF095DB28_RL-1437	IMDH2_YEAST	-999999	0
RF095DB28_RL-1438	IMDH3_YEAST	-999999	0
RF095DB28_RL-1439	IMDH4_YEAST	-999999	0
RF095DB28_RL-1440	YA075_YEAST	-999999	0
REEEB6044_LR-1430	SCS7_YEAST	0	999999
RC18F9A69_RL-1107	FOX2_YEAST	-999999	0
R50C73560_RL-408	FOX2_YEAST	-999999	0
R897F3DE9_RL-755	FOX2_YEAST	-999999	0
RDDAABF56_RL-1324	FOX2_YEAST	-999999	0
RE1150815_RL-1342	FOX2_YEAST	-999999	0
R326D9B1B_RL-219	FOX2_YEAST	-999999	0
R93F920C6_RL-835	FOX2_YEAST	-999999	0
R3FDBF0F3_RL-311		-999999	0
RF5582887_RL-1475	GCST_YEAST	-999999	0
R75BEF945_RL-675	IDH1_YEAST	-999999	0
RCB233A4D_B-1187	LYS12_YEAST	-999999	999999
RAE74FD1_RL-996	ODO1_YEAST	-999999	0
RDA48B68A_B-1306	ALDH5_YEAST	-999999	999999
RDFA6DF01_RL-1335		-999999	0
R53D8E469_RL-429		-999999	0
RBA998439_B-1074	MDHM_YEAST	-999999	999999
R4D5B267C_B-392	ADH3_YEAST	-999999	999999
R28E91EAA_LR-170	ACPM_YEAST	0	999999
R28E91EAA_LR-171	NDI1_YEAST	0	999999
R36AD7778_RL-243	ALDH4_YEAST	-999999	0
R48107EF4_RL-356	PUT1_YEAST	-999999	0
R6574F650_B-570	AUS1_YEAST	-999999	999999
R64218196_LR-559	ERG4_YEAST	0	999999
RC2EB7EB0_RL-1123	ERG5_YEAST	-999999	0
R72AF6560_B-659	DUR1_YEAST	-999999	999999
R48893868_LR-358	DUR1_YEAST	0	999999
RFE11F7F2_LR-1532		0	999999
R81D753DC_RL-718	THI20_YEAST	-999999	0
R1FEBE5B5_RL-104	GUAA_YEAST	-999999	0
R6B1F2208_LR-613		0	999999
R85684875_RL-735	PDE2_YEAST	-999999	0
R6FD529B5_LR-643	ILV3_YEAST	0	999999
R659695C1_B-571		-999999	999999
R22132F4B_B-116		-999999	999999
R736E5B86_B-663		-999999	999999
RAFCC5321_B-1006		-999999	999999
R27712032_B-158	GAP1_YEAST	-999999	999999
R27712032_B-159	PUT4_YEAST	-999999	999999
RBB4195D6_LR-1080	YHI0_YEAST	0	999999
RD396D457_RL-1228	P5CR_YEAST	-999999	0
R70149433_LR-644	SYPM_YEAST	0	999999
R7473C27F_LR-667		0	999999
R41547350_RL-323		-999999	0
R72A1CEF4_RL-658	PSD2_YEAST	-999999	0
R4FE196A0_B-402	EPT1_YEAST	-999999	999999
RB630AADB_RL-1045	FOL1_YEAST	-999999	0
R173C6447_LR-46	FOL1_YEAST	0	999999
RAB434180_B-971	PUS1_YEAST	-999999	999999
RAB434180_B-972	PUS2_YEAST	-999999	999999
RAB434180_B-973	PUS3_YEAST	-999999	999999
RAB434180_B-974	PUS4_YEAST	-999999	999999
R5CD722A4_RL-505	AMPD_YEAST	-999999	0
R5CD722A4_RL-506	YB9Z_YEAST	-999999	0
R5CD722A4_RL-507	YJH0_YEAST	-999999	0
R12163F30_B-9	TKT1_YEAST	-999999	999999
R12163F30_B-10	TKT2_YEAST	-999999	999999
RD6DF6346_RL-1250	RBSK_YEAST	-999999	0
RF5975624_B-1478	KPR1_YEAST	-999999	999999
RF5975624_B-1479	KPR2_YEAST	-999999	999999
RF5975624_B-1480	KPR3_YEAST	-999999	999999
RF5975624_B-1481	KPR4_YEAST	-999999	999999
RF5975624_B-1482	KPR5_YEAST	-999999	999999
R9BFC3093_RL-881		-999999	0
RF686589F_B-1487	RPIA_YEAST	-999999	999999
RE8BDAB89_B-1395	PGM1_YEAST	-999999	999999
RE8BDAB89_B-1396	PGM2_YEAST	-999999	999999
R3CBDD1B2_LR-288		0	999999
RFBE046BB_B-1518	ALLC_YEAST	-999999	999999
R5E3C8169_LR-509	SPEE_YEAST	0	999999
R84B5BBE5_LR-732	PPAB_YEAST	0	999999
R706FD5DE_RL-645	ASNS1_YEAST	-999999	0
R706FD5DE_RL-646	ASNS2_YEAST	-999999	0
R3662C7FC_RL-241	ACS1_YEAST	-999999	0
R3662C7FC_RL-242	ACS2_YEAST	-999999	0
R73E23768_RL-665	LCF1_YEAST	-999999	0
R915A08C1_RL-816	SYMC_YEAST	-999999	0
R1037F9D2_RL-1	LCF1_YEAST	-999999	0
R1037F9D2_RL-2	LCF2_YEAST	-999999	0
R93BFBF1F_RL-832	LYS2_YEAST	-999999	0
R30A7F637_RL-201	SYLC_YEAST	-999999	0
R41EE4F95_RL-326	SYEC_YEAST	-999999	0
R70C4A6A4_RL-647	SYNC_YEAST	-999999	0
RB942290F_RL-1066	SYG2_YEAST	-999999	0
RB942290F_RL-1067	YB121_YEAST	-999999	0
R2428A5D3_RL-124	SYFA_YEAST	-999999	0
R2428A5D3_RL-125	SYFB_YEAST	-999999	0
R6AB05575_RL-607	DIA1_YEAST	-999999	0
R6AB05575_RL-608	SYSC_YEAST	-999999	0
R4D98FB8C_RL-393	SYWC_YEAST	-999999	0
R135646B5_RL-18	SYQ_YEAST	-999999	0
R51803C0A_RL-413	SYA_YEAST	-999999	0
RB1575D4A_RL-1021	SYH_YEAST	-999999	0
R2BFC799C_RL-186	SYIC_YEAST	-999999	0
R8CC18004_RL-775	SYRC_YEAST	-999999	0
R8CC18004_RL-776	SYRM_YEAST	-999999	0
RF2E78992_RL-1449	SYTC_YEAST	-999999	0
RB56EFB51_RL-1040	SYC_YEAST	-999999	0
RB8EFDAFE_RL-1062	SYV_YEAST	-999999	0
R2033CD71_RL-108	SYDC_YEAST	-999999	0
R9DF1E5E1_RL-892	FAT1_YEAST	-999999	0
RFD4CDDC1_RL-1524	FAT1_YEAST	-999999	0
R65DC0E7A_RL-574	FAT1_YEAST	-999999	0
R65DC0E7A_RL-575	LCF4_YEAST	-999999	0
RF4D0C0B0_RL-1463	FAT1_YEAST	-999999	0
RF4D0C0B0_RL-1464	LCF4_YEAST	-999999	0
R40F32C95_RL-317	FAT1_YEAST	-999999	0
R40F32C95_RL-318	LCF3_YEAST	-999999	0
R40F32C95_RL-319	LCF4_YEAST	-999999	0
R96B72207_RL-855	FAT1_YEAST	-999999	0
R96B72207_RL-856	LCF4_YEAST	-999999	0
RCB51EE07_RL-1189	APT1_YEAST	-999999	0
RCB51EE07_RL-1190	APT2_YEAST	-999999	0
R270D0D9_RL-148	SYMM_YEAST	-999999	0
R41CF6320_RL-325	SYLM_YEAST	-999999	0
R62F35308_RL-551	SYTM_YEAST	-999999	0
RE8367AFA_RL-1393	HIS2_YEAST	-999999	0
RCB4DF1FA_RL-1188		-999999	0
R8D8C7263_RL-785	METK1_YEAST	-999999	0
R8D8C7263_RL-786	METK2_YEAST	-999999	0
R94FC11C1_RL-845	RIB1_YEAST	-999999	0
R1684E5C5_LR-41	IPYR_YEAST	0	999999
RA8A3E54F_RL-962	DUT_YEAST	-999999	0
R2730C992_RL-150	COQ1_YEAST	-999999	0
R2730C992_RL-151	COQ2_YEAST	-999999	0
R2730C992_RL-152	COX10_YEAST	-999999	0
R2730C992_RL-153	FNTB_YEAST	-999999	0
R2730C992_RL-154	PGTB2_YEAST	-999999	0
R2730C992_RL-155	RER2_YEAST	-999999	0
R2730C992_RL-156	SRT1_YEAST	-999999	0
RB74BCE1A_RL-1049	MET3_YEAST	-999999	0
R6F5AC9D8_RL-641	FDFT_YEAST	-999999	0
R3C3DA4C8_RL-284	PUR1_YEAST	-999999	0
R3845F580_B-248	UGPA1_YEAST	-999999	999999
R3845F580_B-249	UGPA2_YEAST	-999999	999999
R1C260C6A_B-78	PYRE_YEAST	-999999	999999
R1C260C6A_B-79	PYRX_YEAST	-999999	999999
RAF9E143F_RL-1004	FDFT_YEAST	-999999	0
R9BF9A353_RL-880	CYSK_YEAST	-999999	0
RB8124AA3_RL-1056	SYEM_YEAST	-999999	0
RC512EF13_RL-1142	PMP1_YEAST	-999999	0
R7A0CF0F5_RL-686	SYFM_YEAST	-999999	0
R14A3603_RL-21	SYWM_YEAST	-999999	0
R44124084_RL-339	SYIM_YEAST	-999999	0
R7EE27CE4_RL-702	SYDM_YEAST	-999999	0
REF490992_RL-1432	SYYM_YEAST	-999999	0
RCFA21E70_RL-1207	NMA1_YEAST	-999999	0
RC1979696_LR-1110	IPYR2_YEAST	0	999999
R207910D1_RL-109	ILV5_YEAST	-999999	0
RCDB8B3DE_LR-1194	ILV3_YEAST	0	999999
R3DEF2DB7_RL-294	AROF_YEAST	-999999	0
R3DEF2DB7_RL-295	AROG_YEAST	-999999	0
R9D1B4549_LR-887	ARO1_YEAST	0	999999
RB236FD43_LR-1027		0	999999
RB5D6709_LR-1041	URA8_YEAST	0	999999
RB5D6709_LR-1042	YB39A_YEAST	0	999999
RD96F18C2_LR-1290	URA8_YEAST	0	999999
RD96F18C2_LR-1291	YB39A_YEAST	0	999999
RF4A5DEF2_RL-1458	LSB6_YEAST	-999999	0
RF4A5DEF2_RL-1459	PIK1_YEAST	-999999	0
RF4A5DEF2_RL-1460	STT4_YEAST	-999999	0
RB2C7787C_LR-1032	MSS4_YEAST	0	999999
R5E912660_RL-510	INP51_YEAST	-999999	0
R5E912660_RL-511	INP52_YEAST	-999999	0
R5E912660_RL-512	INP53_YEAST	-999999	0
R5E912660_RL-513	INP54_YEAST	-999999	0
R3A2CDAA_LR-262	INP52_YEAST	0	999999
R3A2CDAA_LR-263	INP53_YEAST	0	999999
R3A2CDAA_LR-264	SAC1_YEAST	0	999999
RE610832B_RL-1381	METC_YEAST	-999999	0
RC556360C_LR-1144	MHT1_YEAST	0	999999
RC556360C_LR-1145	SAM4_YEAST	0	999999
RD45A27A5_RL-1234	SAHH_YEAST	-999999	0
RB1465468_LR-1020	YE091_YEAST	0	999999
RA528EB55_RL-931	MET17_YEAST	-999999	0
RD2EBF8F3_LR-1226		0	999999
RAE6734F1_LR-994	CBS_YEAST	0	999999
RE25A986D_LR-1348	DHYS_YEAST	0	999999
R15156D7C_B-25	FAS1_YEAST	-999999	999999
RB84E1C35_RL-1058	FAS1_YEAST	-999999	0
R2D565032_B-189	ETR1_YEAST	-999999	999999
R43F3B7D6_RL-338	HTD2_YEAST	-999999	0
RCB1D07D3_LR-1186	GLO2_YEAST	0	999999
RF191F672_B-1444	LGUL_YEAST	-999999	999999
RA677393A_LR-942	GLO4_YEAST	0	999999
RF837B858_RL-1493	AMPD_YEAST	-999999	0
R4EA2B378_LR-398		0	999999
R75E08CB8_LR-677	PURA_YEAST	0	999999
R4442D151_RL-340	PDE2_YEAST	-999999	0
R30B03C03_B-203	PUR91_YEAST	-999999	999999
R30B03C03_B-204	PUR92_YEAST	-999999	999999
R17F3A914_RL-48	ARO1_YEAST	-999999	0
R5F01904_LR-519	ARO1_YEAST	0	999999
RDE46A37E_B-1330	FAS1_YEAST	-999999	999999
RF3AE4E_LR-1453	FAS2_YEAST	0	999999
RC61AC7F0_B-1150		-999999	999999
R40ABD781_LR-313	CEM1_YEAST	0	999999
R435A649E_B-329	PMG1_YEAST	-999999	999999
R435A649E_B-330	PMG2_YEAST	-999999	999999
R435A649E_B-331	PMG3_YEAST	-999999	999999
R30AD6958_RL-202	ODP2_YEAST	-999999	0
R365B2BE4_LR-239	ITR1_YEAST	0	999999
R365B2BE4_LR-240	ITR2_YEAST	0	999999
R2BB87EF8_LR-185	PIS_YEAST	0	999999
RC47CF1EF_B-1137	YB34_YEAST	-999999	999999
RDD59D5B6_RL-1322	INM1_YEAST	-999999	0
RDD59D5B6_RL-1323	INM2_YEAST	-999999	0
RE5F766ED_LR-1380	IPK1_YEAST	0	999999
RA21B3B3A_RL-915	HIS9_YEAST	-999999	0
RE67F8178_LR-1388		0	999999
R1BD5C67E_RL-72	I23O_YEAST	-999999	0
RC5B97616_RL-1146	IDHC_YEAST	-999999	0
RC5B97616_RL-1147	IDHH_YEAST	-999999	0
RDE10F1CA_LR-1327	IDHC_YEAST	0	999999
RDE10F1CA_LR-1328	IDHH_YEAST	0	999999
R85C05AD8_RL-737	IDHP_YEAST	-999999	0
R36121054_LR-237	IDHP_YEAST	0	999999
R1FFDF741_RL-106	YG240_YEAST	-999999	0
R5A730851_RL-490	CISY2_YEAST	-999999	0
R43732CB3_B-332	THIL_YEAST	-999999	999999
RC339D5F7_RL-1128	LCB1_YEAST	-999999	0
RC339D5F7_RL-1129	LCB2_YEAST	-999999	0
RE0BE340C_RL-1339	ELO1_YEAST	-999999	0
R91EE8368_RL-819	ELO1_YEAST	-999999	0
R79245C30_RL-684	ELO2_YEAST	-999999	0
R79245C30_RL-685	ELO3_YEAST	-999999	0
R25C6CF9_RL-137	ELO2_YEAST	-999999	0
R25C6CF9_RL-138	ELO3_YEAST	-999999	0
R3A3DA71_RL-266	ELO2_YEAST	-999999	0
R3A3DA71_RL-267	ELO3_YEAST	-999999	0
RD9F84FFF_RL-1302	ELO2_YEAST	-999999	0
RD9F84FFF_RL-1303	ELO3_YEAST	-999999	0
R30BFEE97_RL-206	ELO2_YEAST	-999999	0
R30BFEE97_RL-207	ELO3_YEAST	-999999	0
R8C620FFE_RL-772	GPT1_YEAST	-999999	0
R8C620FFE_RL-773	GPT2_YEAST	-999999	0
R3D867318_RL-290	GPT1_YEAST	-999999	0
R3D867318_RL-291	GPT2_YEAST	-999999	0
R67B33977_B-589	FAS1_YEAST	-999999	999999
R9DC725A6_B-891	HMCS_YEAST	-999999	999999
R92ACAE3_B-826	FAS1_YEAST	-999999	999999
RAA5F3C20_B-966	FAS1_YEAST	-999999	999999
RBAA3CF4C_B-1075	HMDH1_YEAST	-999999	999999
RBAA3CF4C_B-1076	HMDH2_YEAST	-999999	999999
RA8313C9_B-961	FAS1_YEAST	-999999	999999
R9410E5E_B-837	FAS1_YEAST	-999999	999999
R43D1C646_LR-336	THIK_YEAST	0	999999
R9B819913_LR-875	THIK_YEAST	0	999999
R91FFD15B_LR-820	THIK_YEAST	0	999999
R7D7A48CA_LR-699	THIK_YEAST	0	999999
R3E60A3E9_LR-300	THIK_YEAST	0	999999
RD3C9C71E_LR-1229	THIK_YEAST	0	999999
RF55F8541_RL-1476		-999999	0
R74BD7FE6_RL-669	HOSC_YEAST	-999999	0
R74BD7FE6_RL-670	HOSM_YEAST	-999999	0
RCF0A4F3_RL-1204	DGAT2_YEAST	-999999	0
R7C2160FA_RL-694	ACH1_YEAST	-999999	0
R3F164FFE_RL-302	ARE1_YEAST	-999999	0
R3F164FFE_RL-303	ARE2_YEAST	-999999	0
R8DAA0065_RL-788	NAT1_YEAST	-999999	0
R8DAA0065_RL-789	NAT2_YEAST	-999999	0
R12D1EECF_B-15	FAS1_YEAST	-999999	999999
R635D02BB_RL-552	MASY_YEAST	-999999	0
R635D02BB_RL-553	MASZ_YEAST	-999999	0
R976CDE73_LR-858	THIK_YEAST	0	999999
R27482776_LR-157	THIK_YEAST	0	999999
RAE6E9A04_RL-995	PTE1_YEAST	-999999	0
R300FAA97_RL-196	PDAT_YEAST	-999999	0
R290B2AB2_RL-172	LAC1_YEAST	-999999	0
R290B2AB2_RL-173	LAG1_YEAST	-999999	0
R4945BA67_RL-359	LAC1_YEAST	-999999	0
R4945BA67_RL-360	LAG1_YEAST	-999999	0
RD94FFB94_RL-1288	CISY1_YEAST	-999999	0
RD94FFB94_RL-1289	CISY3_YEAST	-999999	0
R1195710D_B-7	YO12B_YEAST	-999999	999999
R17F3EE9A_B-49	FABD_YEAST	-999999	999999
RDE0D639C_RL-1326	ARGJ_YEAST	-999999	0
R1BFD4017_B-75	SUCB_YEAST	-999999	999999
R93FC44B5_RL-836	HOSC_YEAST	-999999	0
R8FAAD46C_RL-801	LEU1_YEAST	-999999	0
R7BC52334_RL-693	ERG1_YEAST	-999999	0
R912B91EC_LR-815	NOP10_YEAST	0	999999
R15C26F57_B-29	FOLC_YEAST	-999999	999999
R15C26F57_B-30	FOLD_YEAST	-999999	999999
R15C26F57_B-31	FOLE_YEAST	-999999	999999
R7197C8AA_RL-653	AMDY_YEAST	-999999	0
R7197C8AA_RL-654	GATA_YEAST	-999999	0
R1E8379CF_RL-94	RISA_YEAST	-999999	0
RE2928E46_B-1349	TXTP_YEAST	-999999	999999
RC5DDA343_B-1148	TXTP_YEAST	-999999	999999
R6653A3C_B-580	ACON2_YEAST	-999999	999999
R6653A3C_B-581	ACON_YEAST	-999999	999999
RB348CE4E_RL-1036	YG240_YEAST	-999999	0
R3A9985C7_LR-275	THRC_YEAST	0	999999
RB09CF762_B-1013	AGP1_YEAST	-999999	999999
RB09CF762_B-1014	GAP1_YEAST	-999999	999999
RB09CF762_B-1015	HIP1_YEAST	-999999	999999
RB09CF762_B-1016	TAT1_YEAST	-999999	999999
R9467B7E5_RL-842	GENE3HAO_YEAST	-999999	0
R4EF97B0E_RL-400	INV2_YEAST	-999999	0
RD7F896F7_LR-1259	HXT10_YEAST	0	999999
RD7F896F7_LR-1260	HXT12_YEAST	0	999999
RD7F896F7_LR-1261	HXT13_YEAST	0	999999
RD7F896F7_LR-1262	HXT15_YEAST	0	999999
RD7F896F7_LR-1263	HXT16_YEAST	0	999999
RD7F896F7_LR-1264	HXT17_YEAST	0	999999
RD7F896F7_LR-1265	HXT1_YEAST	0	999999
RD7F896F7_LR-1266	HXT2_YEAST	0	999999
RD7F896F7_LR-1267	HXT3_YEAST	0	999999
RD7F896F7_LR-1268	HXT4_YEAST	0	999999
RD7F896F7_LR-1269	HXT5_YEAST	0	999999
RD7F896F7_LR-1270	HXT6_YEAST	0	999999
RD7F896F7_LR-1271	HXT7_YEAST	0	999999
RD7F896F7_LR-1272	HXT8_YEAST	0	999999
RD7F896F7_LR-1273	HXT9_YEAST	0	999999
RF4F2B0CB_LR-1470	HXKA_YEAST	0	999999
RF4F2B0CB_LR-1471	HXKB_YEAST	0	999999
R1E7EC1F1_RL-92	CARB_YEAST	-999999	0
R1E7EC1F1_RL-93	PYR1_YEAST	-999999	0
RCDE270B1_RL-1196	HIS2_YEAST	-999999	0
RE3198A0B_RL-1351	GENE6PGD1_YEAST	-999999	0
RE3198A0B_RL-1352	GENE6PGD2_YEAST	-999999	0
R43C33F67_B-335	ACAC_YEAST	-999999	999999
R2A6AC427_LR-177	PYC1_YEAST	0	999999
R2A6AC427_LR-178	PYC2_YEAST	0	999999
R69BB0F1C_B-598	HFA1_YEAST	-999999	999999
R5CAE12EA_RL-504	PHA2_YEAST	-999999	0
R61EA5EB2_RL-540		-999999	0
R805BFEA9_RL-709	FAS2_YEAST	-999999	0
R2B4EF9FA_RL-182	FAS2_YEAST	-999999	0
R1F1614EE_RL-98	FAS2_YEAST	-999999	0
RECEBE4AF_RL-1426	FAS2_YEAST	-999999	0
RA36CD38E_RL-926	FAS2_YEAST	-999999	0
R130C8FB7_RL-16	FAS2_YEAST	-999999	0
R6DBD8E18_B-622	DCAM_YEAST	-999999	999999
R16281A7A_RL-35		-999999	0
R6B0ADC7D_RL-610	PDC1_YEAST	-999999	0
R6B0ADC7D_RL-611	PDC5_YEAST	-999999	0
R6B0ADC7D_RL-612	PDC6_YEAST	-999999	0
R9D0B47FB_RL-886	TRPG_YEAST	-999999	0
R8EF7D89A_RL-796		-999999	0
RD199FE75_RL-1216	ERG26_YEAST	-999999	0
RC5345DD9_RL-1143	ERG26_YEAST	-999999	0
R33C7388D_RL-225	PAD1_YEAST	-999999	0
R6B9ED10E_B-616	ALLA_YEAST	-999999	999999
R5AEE35A5_RL-491		-999999	0
RE8F82040_RL-1398	MAOM_YEAST	-999999	0
R5847CE6_RL-461	CEM1_YEAST	-999999	0
R1C8D791D_RL-83	CEM1_YEAST	-999999	0
R28D59409_RL-169	CEM1_YEAST	-999999	0
R3975390_RL-253	CEM1_YEAST	-999999	0
R4C1064B1_RL-386	CEM1_YEAST	-999999	0
RFC703888_RL-1522	CEM1_YEAST	-999999	0
R146C42F6_RL-19	ILVB_YEAST	-999999	0
RBB6D16A0_RL-1084	ILVB_YEAST	-999999	0
RE630D36D_B-1382	AGP1_YEAST	-999999	999999
RE630D36D_B-1383	BAP2_YEAST	-999999	999999
RE630D36D_B-1384	BAP3_YEAST	-999999	999999
RE630D36D_B-1385	GAP1_YEAST	-999999	999999
RE630D36D_B-1386	GNP1_YEAST	-999999	999999
RE630D36D_B-1387	TAT1_YEAST	-999999	999999
R3C9E09E4_B-286	BCA1_YEAST	-999999	999999
R82FE9BFD_LR-726	HIS7_YEAST	0	999999
RD93E0B66_B-1284	AGP1_YEAST	-999999	999999
RD93E0B66_B-1285	GAP1_YEAST	-999999	999999
RD93E0B66_B-1286	GNP1_YEAST	-999999	999999
RD93E0B66_B-1287	TAT1_YEAST	-999999	999999
RB20AD28A_LR-1025	STDH_YEAST	0	999999
R1E93863E_RL-95	GLY1_YEAST	-999999	0
RCB66919E_B-1191		-999999	999999
RA287112D_LR-916	MALX2_YEAST	0	999999
RA287112D_LR-917	YB34_YEAST	0	999999
RD45D1C20_RL-1235	KMO_YEAST	-999999	0
R14A9046B_LR-22	KYNU_YEAST	0	999999
R6933A465_LR-596		0	999999
RF4C310B0_LR-1462		0	999999
R551C5455_B-434	AGP1_YEAST	-999999	999999
R551C5455_B-435	DIP5_YEAST	-999999	999999
R551C5455_B-436	GAP1_YEAST	-999999	999999
R551C5455_B-437	GNP1_YEAST	-999999	999999
RF4DE4C74_LR-1465	ASP21_YEAST	0	999999
RF4DE4C74_LR-1466	ASP22_YEAST	0	999999
RF4DE4C74_LR-1467	ASP23_YEAST	0	999999
RF4DE4C74_LR-1468	ASP24_YEAST	0	999999
RF4DE4C74_LR-1469	ASPG1_YEAST	0	999999
R1D12A39_LR-88	TRXB1_YEAST	0	999999
R9E0D7623_RL-894		-999999	0
R26EF65AE_RL-146		-999999	0
RB02C435_RL-1010		-999999	0
R1B1BFBF5_RL-62	RIR1_YEAST	-999999	0
R1B1BFBF5_RL-63	RIR3_YEAST	-999999	0
R35C14761_RL-235	RIR1_YEAST	-999999	0
R6AAA0687_RL-606	RIR1_YEAST	-999999	0
RD98AEE9C_RL-1292	RIR1_YEAST	-999999	0
R6EE6C23F_LR-637	TRXB2_YEAST	0	999999
R85B37BD_LR-736		0	999999
RA335025D_RL-922	MET22_YEAST	-999999	0
R56E6CF54_RL-448	PDE1_YEAST	-999999	0
R56E6CF54_RL-449	PDE2_YEAST	-999999	0
RA8AACC5A_LR-963		0	999999
RA30FADDE_LR-921	GSHR_YEAST	0	999999
R3E4B242E_B-297	GPX1_YEAST	-999999	999999
R3E4B242E_B-298	GPX2_YEAST	-999999	999999
R3E4B242E_B-299	GPX3_YEAST	-999999	999999
R52B92449_RL-427	RIB7_YEAST	-999999	0
R7F0E3AF7_B-703	AATC_YEAST	-999999	999999
R7F0E3AF7_B-704	AATM_YEAST	-999999	999999
R7F0E3AF7_B-705	ARO8_YEAST	0	999999
R7F0E3AF7_B-706	ARO9_YEAST	0	999999
R98F60E03_RL-868		-999999	0
RD9F004E0_B-1300		-999999	999999
R49A7276F_LR-368		0	999999
RB89E22D7_RL-1060	AYR1_YEAST	-999999	0
R6E7754AB_RL-636	FCY1_YEAST	-999999	0
RA2F96F3_B-920		-999999	999999
RC25DB564_B-1118	PNPH_YEAST	-999999	999999
R4AD15845_B-372	METX_YEAST	-999999	999999
R54B2D86_RL-433	CYS3_YEAST	-999999	0
RF9DF4EFD_B-1500	MEP1_YEAST	-999999	999999
RF9DF4EFD_B-1501	MEP2_YEAST	-999999	999999
RF9DF4EFD_B-1502	MEP3_YEAST	-999999	999999
RA4EE3B9F_RL-928	PDX3_YEAST	-999999	0
R9B36DD44_B-873		-999999	999999
RDAC09413_LR-1311	DHE4_YEAST	0	999999
RDAC09413_LR-1312	DHE5_YEAST	0	999999
RD01C1400_RL-1208	ADE_YEAST	-999999	0
R8D3D8D88_B-781	DCTD_YEAST	-999999	999999
R8B7D9DD0_RL-769	SDH1_YEAST	-999999	0
R8B7D9DD0_RL-770	STDH_YEAST	-999999	0
R2F586519_B-191	PNC1_YEAST	-999999	999999
RE4E301B3_RL-1377	CDD_YEAST	-999999	0
RBBCAC1D0_B-1086	PDX3_YEAST	-999999	999999
R8260D6AF_RL-722	NIT2_YEAST	-999999	0
RD02188CE_RL-1209	ADE_YEAST	-999999	0
R7490E9D8_RL-668	NIT2_YEAST	-999999	0
RD9FC3B31_RL-1304	AMDY_YEAST	-999999	0
R33E9F0CC_RL-226	DCTD_YEAST	-999999	0
R7EB5A88D_RL-701	CDD_YEAST	-999999	0
R780B4F7F_RL-680	AMDY_YEAST	-999999	0
R458FCE57_RL-345		-999999	0
R98923D5A_RL-864	NIT2_YEAST	-999999	0
R161E2EC7_RL-34		-999999	0
R14D112A_RL-23	ADE_YEAST	-999999	0
R213A0B5E_B-111	PNC1_YEAST	-999999	999999
RD158BDC1_B-1214	PDX3_YEAST	-999999	999999
R1F9178C7_LR-101	GET3_YEAST	0	999999
R8D67B95F_RL-783	TRPE_YEAST	-999999	0
R8D67B95F_RL-784	TRPG_YEAST	-999999	0
R2701D2BA_RL-147	YB34_YEAST	-999999	0
R8DE66411_LR-790	FCY21_YEAST	0	999999
R8DE66411_LR-791	FCY22_YEAST	0	999999
R8DE66411_LR-792	FCY2_YEAST	0	999999
R8DE66411_LR-793	TPN1_YEAST	0	999999
RFE062F5B_B-1531	PNPH_YEAST	-999999	999999
R8AF9363E_B-762	PNPH_YEAST	-999999	999999
RD51602B3_B-1242		-999999	999999
REB3D7FD5_RL-1416	URH1_YEAST	-999999	0
RC1C13EE6_LR-1112	PEM2_YEAST	0	999999
RD470DD9F_LR-1237	DIM1_YEAST	0	999999
R73B1E62B_LR-664	SUMT_YEAST	0	999999
RC8820189_B-1162		-999999	999999
RB7EE3ADA_LR-1053	COQ3_YEAST	0	999999
RC3AEB080_LR-1132	COQ5_YEAST	0	999999
RC339162_B-1127	LEUC_YEAST	-999999	999999
RF2ABC283_B-1447	PNPH_YEAST	-999999	999999
R9D5A9DA4_B-888	PNPH_YEAST	-999999	999999
RE3B03206_B-1371	PNPH_YEAST	-999999	999999
RBC5AFC51_RL-1088		-999999	0
RB2D9EDF6_LR-1033	UGA2_YEAST	0	999999
RC0B62624_RL-1102	DPM1_YEAST	-999999	0
R49611405_LR-362	PMT1_YEAST	0	999999
R49611405_LR-363	PMT2_YEAST	0	999999
R49611405_LR-364	PMT3_YEAST	0	999999
R49611405_LR-365	PMT4_YEAST	0	999999
R49611405_LR-366	PMT5_YEAST	0	999999
R49611405_LR-367	PMT6_YEAST	0	999999
R72480F4E_B-656	AUS1_YEAST	-999999	999999
RA3394F0D_RL-923	TPS1_YEAST	-999999	0
RA3394F0D_RL-924	TPS3_YEAST	-999999	0
RA3394F0D_RL-925	YM100_YEAST	-999999	0
RA106E40E_RL-908	CHS1_YEAST	-999999	0
RA106E40E_RL-909	CHS2_YEAST	-999999	0
RA106E40E_RL-910	CHS3_YEAST	-999999	0
REA59A49C_RL-1409	FKS2_YEAST	-999999	0
REA59A49C_RL-1410	FKS3_YEAST	-999999	0
REA59A49C_RL-1411	YL342_YEAST	-999999	0
RCD6B4B58_RL-1192	GYS1_YEAST	-999999	0
RCD6B4B58_RL-1193	GYS2_YEAST	-999999	0
RB689DBFC_RL-1047	THRC_YEAST	-999999	0
RE22A809D_LR-1347	MSMO_YEAST	0	999999
R1FF39B57_RL-105	ERG27_YEAST	-999999	0
RA549933F_B-933	GLYC_YEAST	-999999	999999
R3BD5256_LR-283	PANB_YEAST	0	999999
RA11A4B1B_LR-911	MTHR1_YEAST	0	999999
RA11A4B1B_LR-912	MTHR2_YEAST	0	999999
R2F73D995_B-192	GLYM_YEAST	-999999	999999
R865B974C_B-738	TKT1_YEAST	-999999	999999
R865B974C_B-739	TKT2_YEAST	-999999	999999
RD8198CB1_RL-1275	SGPL_YEAST	-999999	0
RCB137D73_RL-1184	SGPL_YEAST	-999999	0
RC0BC5E81_RL-1103	TRPE_YEAST	-999999	0
RC0BC5E81_RL-1104	TRPG_YEAST	-999999	0
R3982F3FE_RL-254	KYNU_YEAST	-999999	0
R296BAEAA_RL-174		-999999	0
RF54948F9_B-1474	ALAM_YEAST	-999999	999999
R8E25A717_B-794	BCA1_YEAST	-999999	999999
R8351FBFA_B-727	AATM_YEAST	-999999	999999
R1BB8A86A_RL-71	PUT2_YEAST	-999999	0
R262727F5_B-139	AGC1_YEAST	-999999	999999
RD4B608B3_LR-1240	PUT4_YEAST	0	999999
RD4B608B3_LR-1241	UGA4_YEAST	0	999999
R8F0D230_B-797		-999999	999999
RA4F64DE3_RL-929	TPS2_YEAST	-999999	0
R6605FA0_LR-576	ATH1_YEAST	0	999999
R6605FA0_LR-577	TREA_YEAST	0	999999
R6605FA0_LR-578	TREB_YEAST	0	999999
R654C48AE_B-563	AGP1_YEAST	-999999	999999
R654C48AE_B-564	BAP2_YEAST	-999999	999999
R654C48AE_B-565	BAP3_YEAST	-999999	999999
R654C48AE_B-566	GAP1_YEAST	-999999	999999
R654C48AE_B-567	TAT1_YEAST	-999999	999999
R62C84A9C_B-546	BCA2_YEAST	-999999	999999
R39B0C980_B-259		-999999	999999
R80C33240_LR-712		0	999999
R4028EDAB_LR-312		0	999999
R6E6A4469_B-631	AGP1_YEAST	-999999	999999
R6E6A4469_B-632	BAP2_YEAST	-999999	999999
R6E6A4469_B-633	BAP3_YEAST	-999999	999999
R6E6A4469_B-634	GAP1_YEAST	-999999	999999
R6E6A4469_B-635	TAT1_YEAST	-999999	999999
RA5C7BC47_LR-937		0	999999
RDD0BDF9A_B-1321	JEN1_YEAST	-999999	999999
R32162FDE_B-214	FCY21_YEAST	-999999	999999
R32162FDE_B-215	FCY22_YEAST	-999999	999999
R32162FDE_B-216	FCY2_YEAST	-999999	999999
R32162FDE_B-217	TPN1_YEAST	-999999	999999
RC77F6DA8_B-1155	ADY2_YEAST	-999999	999999
RC77F6DA8_B-1156	BPH1_YEAST	-999999	999999
R40CFDBFB_LR-314	FUI1_YEAST	0	999999
R11430EE4_LR-5		0	999999
RE9E2BBFE_B-1405	DIP5_YEAST	-999999	999999
RE9E2BBFE_B-1406	GAP1_YEAST	-999999	999999
RE9E2BBFE_B-1407	PUT4_YEAST	-999999	999999
RE9E2BBFE_B-1408	TAT2_YEAST	-999999	999999
RF86533D2_B-1495	BIO5_YEAST	0	999999
RF86533D2_B-1496	VHT1_YEAST	-999999	999999
R1EE70B2E_LR-97		0	999999
RC4D9410A_LR-1138	NRT1_YEAST	0	999999
RC4D9410A_LR-1139	THI7_YEAST	0	999999
RC4D9410A_LR-1140	YO192_YEAST	0	999999
R51FCA6A5_B-418	AGP1_YEAST	-999999	999999
R51FCA6A5_B-419	DIP5_YEAST	-999999	999999
R51FCA6A5_B-420	GAP1_YEAST	-999999	999999
R51FCA6A5_B-421	PUT4_YEAST	-999999	999999
R51FCA6A5_B-422	TAT2_YEAST	-999999	999999
R5D007655_LR-508		0	999999
R17096A5B_B-45		-999999	999999
R4B881497_B-380	AGP1_YEAST	-999999	999999
R4B881497_B-381	DIP5_YEAST	-999999	999999
R4B881497_B-382	GAP1_YEAST	-999999	999999
R4B881497_B-383	GNP1_YEAST	-999999	999999
R6ACD8E1C_LR-609		0	999999
R5533691C_B-438	AGP3_YEAST	-999999	999999
R5533691C_B-439	DIP5_YEAST	-999999	999999
R5533691C_B-440	GAP1_YEAST	-999999	999999
R213D0982_LR-112		0	999999
RD9C41023_B-1295	AGP1_YEAST	-999999	999999
RD9C41023_B-1296	AGP3_YEAST	-999999	999999
RD9C41023_B-1297	DIP5_YEAST	-999999	999999
RD9C41023_B-1298	GAP1_YEAST	-999999	999999
RD9C41023_B-1299	GNP1_YEAST	-999999	999999
RCA6333FF_B-1173	BAP2_YEAST	-999999	999999
RCA6333FF_B-1174	BAP3_YEAST	-999999	999999
RCA6333FF_B-1175	GAP1_YEAST	-999999	999999
RCA6333FF_B-1176	GNP1_YEAST	-999999	999999
RCA6333FF_B-1177	TAT1_YEAST	-999999	999999
RCA6333FF_B-1178	TAT2_YEAST	-999999	999999
RF5493091_LR-1473		0	999999
R90E21279_B-806	AGP1_YEAST	-999999	999999
R90E21279_B-807	BAP2_YEAST	-999999	999999
R90E21279_B-808	BAP3_YEAST	-999999	999999
R90E21279_B-809	GAP1_YEAST	-999999	999999
R90E21279_B-810	GNP1_YEAST	-999999	999999
R90E21279_B-811	MUP1_YEAST	-999999	999999
R90E21279_B-812	MUP3_YEAST	-999999	999999
R81C94BC0_LR-717	PTR2_YEAST	0	999999
RE456DFB0_LR-1374		0	999999
R6FA2A80_B-642		-999999	999999
RAEC85517_LR-998	FCY21_YEAST	0	999999
RAEC85517_LR-999	FCY22_YEAST	0	999999
RAEC85517_LR-1000	FCY2_YEAST	0	999999
RAEC85517_LR-1001	TPN1_YEAST	0	999999
RFB2489A_B-1507	AGP1_YEAST	-999999	999999
RFB2489A_B-1508	BAP2_YEAST	-999999	999999
RFB2489A_B-1509	BAP3_YEAST	-999999	999999
RFB2489A_B-1510	GAP1_YEAST	-999999	999999
RFB2489A_B-1511	TAT1_YEAST	-999999	999999
RFB2489A_B-1512	TAT2_YEAST	-999999	999999
RCE2CC9B4_B-1198	TRK1_YEAST	-999999	999999
R5CA8974A_RL-500	YCR024C_A	-999999	0
R5CA8974A_RL-501	PMA1_YEAST	-999999	0
R5CA8974A_RL-502	PMA2_YEAST	-999999	0
R5CA8974A_RL-503	PMP2_YEAST	-999999	0
R265DEA55_LR-140	MAL11_YEAST	0	999999
R265DEA55_LR-141	MPH2_YEAST	0	999999
R265DEA55_LR-142	MPH3_YEAST	0	999999
R2C76250B_B-187	AGP2_YEAST	-999999	999999
R62381DC1_B-542	MAL31_YEAST	-999999	999999
R90036D4F_LR-804	PTR2_YEAST	0	999999
R8B0C95C_B-763	BAP2_YEAST	-999999	999999
R8B0C95C_B-764	BAP3_YEAST	-999999	999999
R8B0C95C_B-765	GAP1_YEAST	-999999	999999
R8B0C95C_B-766	TAT1_YEAST	-999999	999999
R8B0C95C_B-767	TAT2_YEAST	-999999	999999
RBC132A7E_LR-1087	PTR2_YEAST	0	999999
R16358B2_B-36	AGP1_YEAST	-999999	999999
R16358B2_B-37	BAP2_YEAST	-999999	999999
R16358B2_B-38	BAP3_YEAST	-999999	999999
R16358B2_B-39	GAP1_YEAST	-999999	999999
R16358B2_B-40	TAT2_YEAST	-999999	999999
RC813B6B5_RL-1158	PLC1_YEAST	-999999	0
RB7A2E4E6_B-1050	ODC1_YEAST	-999999	999999
RB7A2E4E6_B-1051	ODC2_YEAST	-999999	999999
RE9D635B3_B-1404	PNPH_YEAST	-999999	999999
R306562E5_RL-197	HXKA_YEAST	-999999	0
R306562E5_RL-198	HXKB_YEAST	-999999	0
R306562E5_RL-199	HXKG_YEAST	-999999	0
R3C831745_RL-285	RBSK_YEAST	-999999	0
RA56BDBA2_LR-935		0	999999
R5540F934_RL-441	FAS1_YEAST	-999999	0
R9F75C1E7_B-902	FAS1_YEAST	-999999	999999
R7A163DB9_LR-687		0	999999
RA5465A3D_B-932	FAS1_YEAST	-999999	999999
R2FBEFD7C_B-193	FAS2_YEAST	-999999	999999
RCF2A8B3E_B-1205	PNPH_YEAST	-999999	999999
RD3572BD4_B-1227		-999999	999999
R65D05B2B_LR-573	DIC1_YEAST	0	999999
R22CB720E_LR-120		0	999999
R81E7E544_LR-719		0	999999
R7F1B10CF_B-707		-999999	999999
R63C9CD9A_B-555	ENO1_YEAST	-999999	999999
R63C9CD9A_B-556	ENO2_YEAST	-999999	999999
R63C9CD9A_B-557	ERR1_YEAST	-999999	999999
R63C9CD9A_B-558	ERR2_YEAST	-999999	999999
R2D352823_B-188	FAS1_YEAST	-999999	999999
RE3FADAA9_B-1372	FAS2_YEAST	-999999	999999
R68F015C2_B-594	FAS1_YEAST	-999999	999999
R9C0D3F9D_RL-882		-999999	0
RD99D563C_RL-1293	FAS1_YEAST	-999999	0
RAD9BCF99_LR-992	PDE2_YEAST	0	999999
R620697D2_LR-541		0	999999
R3B9BA720_RL-281	LCB4_YEAST	-999999	0
R3B9BA720_RL-282	LCB5_YEAST	-999999	0
R6615EB08_B-579	PNPH_YEAST	-999999	999999
R4314CA59_LR-328	PUR4_YEAST	0	999999
R28513824_LR-163		0	999999
RD6C5D0EF_B-1249		-999999	999999
RFD583E48_RL-1526	FAS1_YEAST	-999999	0
R8363C522_LR-729	UGA4_YEAST	0	999999
R1B97B703_RL-69	K6PF2_YEAST	-999999	0
R1B97B703_RL-70	YG240_YEAST	-999999	0
R3960BAFC_B-251		-999999	999999
R27D41198_RL-160	HXKA_YEAST	-999999	0
R27D41198_RL-161	HXKB_YEAST	-999999	0
R27D41198_RL-162	HXKG_YEAST	-999999	0
RB2759DC4_B-1029	G6PD_YEAST	-999999	999999
RCF427C53_LR-1206		0	999999
RFF283DB6_LR-1537		0	999999
R3967AB48_B-252	PUR2_YEAST	-999999	999999
RC21790B0_B-1116		-999999	999999
R3A057A8D_RL-260	LCB4_YEAST	-999999	0
R3A057A8D_RL-261	LCB5_YEAST	-999999	0
REDB0B309_B-1427		-999999	999999
R10F3E0C0_LR-4		0	999999
R3FB7A5C0_RL-307	POS5_YEAST	-999999	0
R3FB7A5C0_RL-308	UTR1_YEAST	-999999	0
R3FB7A5C0_RL-309	YEF1_YEAST	-999999	0
RC94E05B9_LR-1167	ARO1_YEAST	0	999999
R6C887514_LR-619	AUR1_YEAST	0	999999
RE9279400_RL-1399	ISC1_YEAST	-999999	0
RA5A2C0E1_LR-936	IPT1_YEAST	0	999999
R66F5B9F1_LR-585	IPT1_YEAST	0	999999
RC19D91CA_LR-1111	AUR1_YEAST	0	999999
RD8D3417B_RL-1278	GENE6P21_YEAST	-999999	0
RD8D3417B_RL-1279	GENE6P22_YEAST	-999999	0
R79217DFB_LR-683	PROA_YEAST	0	999999
R1A78C91E_B-60	FAS2_YEAST	-999999	999999
R62CDDB07_B-547	ALP1_YEAST	-999999	999999
R62CDDB07_B-548	CAN1_YEAST	-999999	999999
R62CDDB07_B-549	GAP1_YEAST	-999999	999999
R1BD8A58B_LR-73	KPYK1_YEAST	0	999999
R1BD8A58B_LR-74	KPYK2_YEAST	0	999999
R5B0688D8_RL-492	DAK1_YEAST	-999999	0
R5B0688D8_RL-493	DAK2_YEAST	-999999	0
R58B9A1D7_B-466	GAP1_YEAST	-999999	999999
R58B9A1D7_B-467	LYP1_YEAST	-999999	999999
RB0F95BA6_RL-1017	THI20_YEAST	-999999	0
RB0F95BA6_RL-1018	THI21_YEAST	-999999	0
RB0F95BA6_RL-1019	THI22_YEAST	-999999	0
RFEC5E946_LR-1535		0	999999
RFC3038A8_RL-1519		-999999	0
RDB0BD318_B-1314	DIC1_YEAST	-999999	999999
R1562596E_B-27	SFGH_YEAST	-999999	999999
RD2B70E52_B-1223	PHO84_YEAST	-999999	999999
RD2B70E52_B-1224	PHO90_YEAST	-999999	999999
RD2B70E52_B-1225	PHO91_YEAST	-999999	999999
R48173157_B-357	PIC2_YEAST	-999999	999999
R3B779B2_LR-279	YDC1_YEAST	0	999999
R3B779B2_LR-280	YPC1_YEAST	0	999999
RD9107AC9_LR-1280	YDC1_YEAST	0	999999
RD9107AC9_LR-1281	YPC1_YEAST	0	999999
R654C5971_B-568	ETR1_YEAST	-999999	999999
R56DFF777_LR-447		0	999999
R9BA96700_B-876	SDH3_YEAST	-999999	999999
R5F7FC2AB_B-526	ETR1_YEAST	-999999	999999
RD58765EA_B-1243	FABG_YEAST	-999999	999999
RD70CB0B5_B-1252	ETR1_YEAST	-999999	999999
R19C3423F_B-56	FABG_YEAST	-999999	999999
R92C98D54_B-828	ETR1_YEAST	-999999	999999
R45A927F0_B-348	PGPS1_YEAST	-999999	999999
R43F32C30_LR-337	FRDS_YEAST	0	999999
R8D0440A3_RL-778	POS5_YEAST	-999999	0
R8D0440A3_RL-779	UTR1_YEAST	-999999	0
R8D0440A3_RL-780	YEF1_YEAST	-999999	0
R9ECF2C55_B-898	FABG_YEAST	-999999	999999
R9AD672BD_RL-872	SERC_YEAST	-999999	0
RBCF0DD64_B-1092	ARO9_YEAST	-999999	999999
REFCE609B_LR-1434	INO1_YEAST	0	999999
R586B2006_B-463	G6PI_YEAST	-999999	999999
R5675A479_B-446	G6PI_YEAST	-999999	999999
RD4B5C6CA_B-1238	PGM1_YEAST	-999999	999999
RD4B5C6CA_B-1239	PGM2_YEAST	-999999	999999
RE35F4C79_RL-1370		-999999	0
R3373B4E_RL-224		-999999	0
R5113760D_RL-409	YM13C_YEAST	-999999	0
RB8316697_B-1057	PYRD_YEAST	-999999	999999
RD43F644D_B-1233	PDX3_YEAST	-999999	999999
R476285C2_RL-351	ACOX_YEAST	-999999	0
R1B5737E1_RL-66	ACOX_YEAST	-999999	0
R9E5E2FDE_RL-895	ACOX_YEAST	-999999	0
RFF5D4E66_RL-1538	ACOX_YEAST	-999999	0
R80A4D6B_RL-710	ACOX_YEAST	-999999	0
R12A7DB14_RL-14	ACOX_YEAST	-999999	0
R5EF6C148_RL-517	ACOX_YEAST	-999999	0
R267B6ABF_B-143		-999999	999999
R5F5581A_B-525	PYRD_YEAST	-999999	999999
R6A8FFB5B_B-605		-999999	999999
R52A90450_B-425	PUR91_YEAST	-999999	999999
R52A90450_B-426	PUR92_YEAST	-999999	999999
RE79178DF_RL-1392	C1TC_YEAST	-999999	0
RDF2AA9F3_B-1332	C1TC_YEAST	-999999	999999
RCE2AEAF7_LR-1197	FMT_YEAST	0	999999
RB0222F2C_RL-1009	C1TM_YEAST	-999999	0
R28A9BA08_B-166	C1TM_YEAST	-999999	999999
R3235F5F6_RL-218	FAS1_YEAST	-999999	0
RDAE8F8FB_RL-1313	HTD2_YEAST	-999999	0
RB54E9D3D_B-1039	AGX1_YEAST	-999999	999999
R6A283447_B-603		-999999	999999
RFB7C53C6_RL-1514	FAS1_YEAST	-999999	0
RC1F825_RL-1115	HTD2_YEAST	-999999	0
RD16537FF_RL-1215	URH1_YEAST	-999999	0
RAB66BF02_RL-975	FAS1_YEAST	-999999	0
R43BBB20F_RL-334	HTD2_YEAST	-999999	0
RB98B1536_B-1071		-999999	999999
R4E0806CD_B-394		-999999	999999
R619A5478_LR-535	TGL2_YEAST	0	999999
R619A5478_LR-536	TGL3_YEAST	0	999999
R619A5478_LR-537	TGL4_YEAST	0	999999
R619A5478_LR-538	TGL5_YEAST	0	999999
RC84A09D3_B-1161		-999999	999999
R3CAAEEF0_B-287	PYRC_YEAST	-999999	999999
R3B222373_LR-278	HTD2_YEAST	0	999999
R15C9D23E_B-32	TAL1_YEAST	-999999	999999
R15C9D23E_B-33	TAL2_YEAST	-999999	999999
R4A227A92_B-369		-999999	999999
RC196FD81_RL-1108	ACEA_YEAST	-999999	0
RC196FD81_RL-1109	ACEB_YEAST	-999999	0
RBCF9480F_B-1093	DIC1_YEAST	-999999	999999
R7588E4E6_LR-674	SFC1_YEAST	0	999999
R57A89A21_B-454	OSM1_YEAST	-999999	0
R57A89A21_B-455	SDH3_YEAST	-999999	999999
RE1753432_B-1343	YB34_YEAST	-999999	999999
RDA985B71_B-1308		-999999	999999
R334E2E8B_RL-222	CDA1_YEAST	-999999	0
R334E2E8B_RL-223	CDA2_YEAST	-999999	0
RF24B4B8D_RL-1445	FAS1_YEAST	-999999	0
R9F6E06E_RL-901	HTD2_YEAST	-999999	0
R574EACC2_LR-453	CPT1_YEAST	0	999999
R1C46B7EC_B-81		-999999	999999
R7A97E0D2_LR-688	NTE1_YEAST	0	999999
R8E3B0DDA_B-795		-999999	999999
R6916C9CB_LR-595	ISC1_YEAST	0	999999
RCA9BE68F_RL-1179	SOL2_YEAST	-999999	0
RCA9BE68F_RL-1180	SOL3_YEAST	-999999	0
RCA9BE68F_RL-1181	SOL4_YEAST	-999999	0
RCA9BE68F_RL-1182	YN034_YEAST	-999999	0
RF01B7A96_LR-1435	ECM38_YEAST	0	999999
RE5A8E1EF_B-1379		-999999	999999
R34C29F7A_B-232	GAL7_YEAST	-999999	999999
R4BAE2F7D_LR-384		0	999999
R672F3859_RL-586	FOL1_YEAST	-999999	0
RCED98FAD_RL-1202	GFA1_YEAST	-999999	0
R9E00B4B1_B-893	AUS1_YEAST	-999999	999999
REBF85BE8_B-1420		-999999	999999
R32E3E7D6_RL-221	GPDM_YEAST	-999999	0
RD25D32D0_RL-1220	ADT1_YEAST	-999999	0
RD25D32D0_RL-1221	ADT2_YEAST	-999999	0
RD25D32D0_RL-1222	ADT3_YEAST	-999999	0
REE1D02E7_LR-1429	PROB_YEAST	0	999999
RE88CFD57_B-1394		-999999	999999
R92699EF2_LR-823	YB34_YEAST	0	999999
RAFECFB27_B-1008	ALF_YEAST	-999999	999999
R88B5D1A7_LR-750	TPN1_YEAST	0	999999
R2AD1CA50_LR-179	FOL1_YEAST	0	999999
RF28B41CF_B-1446	MPI_YEAST	-999999	999999
R5174CD24_B-412	AGC1_YEAST	-999999	999999
RDF478E93_RL-1333	PDE2_YEAST	-999999	0
R4EF470AB_B-399	YB34_YEAST	-999999	999999
R8FAF7FE9_B-802	OAC1_YEAST	-999999	999999
R614621D7_LR-532	ARO1_YEAST	0	999999
RE8F170CA_B-1397	AUS1_YEAST	-999999	999999
RFC470A1B_RL-1520	COQ6_YEAST	-999999	0
RE107DA39_B-1341	GAL10_YEAST	-999999	999999
R607B546C_B-528	YB34_YEAST	-999999	999999
RF186A098_B-1443	AUS1_YEAST	-999999	999999
R868A3354_LR-740	TRP_YEAST	0	999999
RB2387BD8_B-1028		-999999	999999
R5F2337F9_B-522		-999999	999999
RA8ACF1E_B-964		-999999	999999
R57AC783D_LR-456	TGL1_YEAST	0	999999
R57AC783D_LR-457	YEH1_YEAST	0	999999
R57AC783D_LR-458	YEH2_YEAST	0	999999
R9382DC47_B-830	AUS1_YEAST	-999999	999999
R75D4A951_B-676	ALN_YEAST	-999999	999999
REC424183_LR-1421	SUL1_YEAST	0	999999
REC424183_LR-1422	SUL2_YEAST	0	999999
REC424183_LR-1423	YG35_YEAST	0	999999
R1741EF66_LR-47		0	999999
R9C79F37F_RL-885		-999999	0
R8AA0C095_B-761		-999999	999999
RC2AA49E1_LR-1119	BGL2_YEAST	0	999999
RC2AA49E1_LR-1120	EXG1_YEAST	0	999999
RC2AA49E1_LR-1121	EXG2_YEAST	0	999999
RC2AA49E1_LR-1122	SPR1_YEAST	0	999999
RC33A98B3_B-1130		-999999	999999
R653790F3_LR-561	ACO1_YEAST	0	999999
RB2A21DE9_LR-1030		0	999999
RC62DE7C4_B-1151		-999999	999999
R3A93B1C1_LR-273		0	999999
RB8A84140_B-1061		-999999	999999
RB916577D_B-1064		-999999	999999
R9FED80B1_B-904	TPIS_YEAST	-999999	999999
RFBBC0CA5_B-1517	NAH1_YEAST	-999999	999999
R8717672A_LR-743	CSG2_YEAST	0	999999
R8717672A_LR-744	SUR1_YEAST	0	999999
R4B55F6F2_LR-376	CSG2_YEAST	0	999999
R4B55F6F2_LR-377	SUR1_YEAST	0	999999
R2A45646E_LR-175	FAS1_YEAST	0	999999
RA7745341_LR-953	HTD2_YEAST	0	999999
RB9AAF84D_B-1072		-999999	999999
R8505D20_B-734	LEUC_YEAST	-999999	999999
RA7D0F293_B-955	AGP1_YEAST	-999999	999999
RA7D0F293_B-956	AGP3_YEAST	-999999	999999
RA7D0F293_B-957	DIP5_YEAST	-999999	999999
RA7D0F293_B-958	GAP1_YEAST	-999999	999999
RA7D0F293_B-959	STL1_YEAST	-999999	999999
R6E27023B_LR-625	GAL2_YEAST	0	999999
R6E27023B_LR-626	HXT10_YEAST	0	999999
R6E27023B_LR-627	HXT12_YEAST	0	999999
R6E27023B_LR-628	HXT14_YEAST	0	999999
R6E27023B_LR-629	HXT9_YEAST	0	999999
R6E27023B_LR-630	STL1_YEAST	0	999999
RAD53E289_LR-985	IMA5_YEAST	0	999999
RAD53E289_LR-986	MAL12_YEAST	0	999999
RAD53E289_LR-987	MAL32_YEAST	0	999999
RAD53E289_LR-988	MALX2_YEAST	0	999999
RAD53E289_LR-989	MALX3_YEAST	0	999999
RAD53E289_LR-990	MALX4_YEAST	0	999999
R4151DDE_B-322	FUMH_YEAST	-999999	999999
R7B352EEE_B-690	FUMH_YEAST	-999999	999999
R58A5F7E1_B-465	AUS1_YEAST	-999999	999999
RE34F48A7_LR-1354	HXT10_YEAST	0	999999
RE34F48A7_LR-1355	HXT12_YEAST	0	999999
RE34F48A7_LR-1356	HXT13_YEAST	0	999999
RE34F48A7_LR-1357	HXT15_YEAST	0	999999
RE34F48A7_LR-1358	HXT16_YEAST	0	999999
RE34F48A7_LR-1359	HXT17_YEAST	0	999999
RE34F48A7_LR-1360	HXT1_YEAST	0	999999
RE34F48A7_LR-1361	HXT2_YEAST	0	999999
RE34F48A7_LR-1362	HXT3_YEAST	0	999999
RE34F48A7_LR-1363	HXT4_YEAST	0	999999
RE34F48A7_LR-1364	HXT5_YEAST	0	999999
RE34F48A7_LR-1365	HXT6_YEAST	0	999999
RE34F48A7_LR-1366	HXT7_YEAST	0	999999
RE34F48A7_LR-1367	HXT8_YEAST	0	999999
RE34F48A7_LR-1368	HXT9_YEAST	0	999999
R1C0FE7D0_B-76	AUS1_YEAST	-999999	999999
R59444420_LR-468	GAL2_YEAST	0	999999
R59444420_LR-469	HXT10_YEAST	0	999999
R59444420_LR-470	HXT12_YEAST	0	999999
R59444420_LR-471	HXT13_YEAST	0	999999
R59444420_LR-472	HXT15_YEAST	0	999999
R59444420_LR-473	HXT16_YEAST	0	999999
R59444420_LR-474	HXT17_YEAST	0	999999
R59444420_LR-475	HXT1_YEAST	0	999999
R59444420_LR-476	HXT2_YEAST	0	999999
R59444420_LR-477	HXT3_YEAST	0	999999
R59444420_LR-478	HXT4_YEAST	0	999999
R59444420_LR-479	HXT5_YEAST	0	999999
R59444420_LR-480	HXT6_YEAST	0	999999
R59444420_LR-481	HXT7_YEAST	0	999999
R59444420_LR-482	HXT8_YEAST	0	999999
R59444420_LR-483	HXT9_YEAST	0	999999
R59444420_LR-484	STL1_YEAST	0	999999
RFDB9A01E_B-1528	MPCP_YEAST	-999999	999999
R3F786497_B-305		0	999999
R3F786497_B-306	ACOX_YEAST	-999999	0
R554DFEFB_B-442		0	999999
R554DFEFB_B-443	ACOX_YEAST	-999999	0
RA632942C_B-939		0	999999
RA632942C_B-940	ACOX_YEAST	-999999	0
R50927583_LR-406		0	999999
R3DCA4C77_LR-293		0	999999
RECD9356_LR-1425		0	999999
R9C659841_LR-884		0	999999
RBEB65B4_RL-1095	PLB1_YEAST	-999999	0
RBEB65B4_RL-1096	PLB2_YEAST	-999999	0
RBEB65B4_RL-1097	PLB3_YEAST	-999999	0
RC093D73A_B-1101		-999999	999999
R454B48FE_LR-342		0	999999
R8F745171_LR-799		0	999999
R3145EFDC_RL-211		-999999	0
RCE5D4C79_RL-1199		-999999	0
R597F8187_B-486	GIT1_YEAST	-999999	999999
R9BE8F1CD_B-879	GIT1_YEAST	-999999	999999
REB6BE40F_B-1418		-999999	999999
R6F0E24BF_LR-638	SPS19_YEAST	0	999999
RC9792F0B_LR-1169	SPS19_YEAST	0	999999
RCDE1185_LR-1195	SPS19_YEAST	0	999999
R5EE63E22_RL-516	DCI1_YEAST	-999999	0
RFA7EF02A_RL-1505	DCI1_YEAST	-999999	0
RFA7EF02A_RL-1506	ECI1_YEAST	-999999	0
R9F5E828E_LR-900	SPS19_YEAST	0	999999
RAC595DAF_RL-980	DCI1_YEAST	-999999	0
RAC595DAF_RL-981	ECI1_YEAST	-999999	0
RC8B92651_LR-1163	SPS19_YEAST	0	999999
R986ECC4A_RL-862	DCI1_YEAST	-999999	0
R986ECC4A_RL-863	ECI1_YEAST	-999999	0
RC4DEEF23_LR-1141	SPS19_YEAST	0	999999
RC338E333_RL-1126	HIS2_YEAST	-999999	0
R12211C42_LR-11	DLD1_YEAST	0	999999
RC3DF73BD_LR-1134	UCRI_YEAST	0	999999
R38EFBEA3_LR-250	NCPR_YEAST	0	999999
RF646F9C1_RL-1486		-999999	0
R8C68B580_RL-774	HEM6_YEAST	-999999	0
RCA369A07_B-1171		-999999	999999
R8464D706_LR-731		0	999999
RE225EF97_RL-1346	ISC1_YEAST	-999999	0
R9488C605_RL-844		-999999	0
R346B2A5C_LR-231		0	999999
RC6E7C2F6_B-1153		-999999	999999
RB0898A42_RL-1011	ISC1_YEAST	-999999	0
R1D9C6E9C_RL-91	ISC1_YEAST	-999999	0
RCEF73DC7_RL-1203	HEM2_YEAST	-999999	0
RB1B62D06_LR-1023		0	999999
R501D0694_RL-404	GDE1_YEAST	-999999	0
RE07919F_LR-1336		0	999999
R82F0E8A0_RL-725		-999999	0
RAB23B1AC_B-969		-999999	999999
RB962BF6F_LR-1069	YEA6_YEAST	0	999999
RB962BF6F_LR-1070	YIA6_YEAST	0	999999
RC6D1C2FF_LR-1152	HEMH_YEAST	0	999999
RF5FC406A_RL-1484	PPOX_YEAST	-999999	0
R70CDC50A_LR-648	CATA_YEAST	0	999999
R70CDC50A_LR-649	CATT_YEAST	0	999999
R9563C0BD_LR-846	SPO22_YEAST	0	999999
RA6F27EEF_RL-946	KRE2_YEAST	-999999	0
RA6F27EEF_RL-947	KTR1_YEAST	-999999	0
RA6F27EEF_RL-948	KTR2_YEAST	-999999	0
RA6F27EEF_RL-949	KTR3_YEAST	-999999	0
RA6F27EEF_RL-950	KTR4_YEAST	-999999	0
RA6F27EEF_RL-951	KTR6_YEAST	-999999	0
RA6F27EEF_RL-952	YUR1_YEAST	-999999	0
R36D8D96D_LR-244		0	999999
RA2A7C84D_LR-919		0	999999
R8A53BF55_LR-759	DS1P1_YEAST	0	999999
R8A53BF55_LR-760	DS1P2_YEAST	0	999999
R40EC8BA6_LR-316		0	999999
R9E833F1_LR-896	F16P_YEAST	0	999999
R979B50D7_LR-860	SERB_YEAST	0	999999
RBB0BDBB2_LR-1078	DS1P1_YEAST	0	999999
RBB0BDBB2_LR-1079	DS1P2_YEAST	0	999999
R60FD1599_LR-530		0	999999
R1C41B7DA_LR-80		0	999999
RAD8ABB7C_LR-991		0	999999
R80DBB01C_LR-713	F26_YEAST	0	999999
R8803E2F_LR-747		0	999999
R93C19D2_LR-833	GPP1_YEAST	0	999999
R93C19D2_LR-834	GPP2_YEAST	0	999999
R45A8AB2_RL-346	GLGB_YEAST	-999999	0
R45A8AB2_RL-347	PHSG_YEAST	-999999	0
R37022639_RL-245	ILV5_YEAST	-999999	0
RBAD5E3B3_LR-1077		0	999999
RCE8DD718_B-1200		-999999	999999
RC8DE4BFB_B-1165	LYS4_YEAST	-999999	999999
R71CB8209_LR-655	MSMO_YEAST	0	999999
R18E55CEB_RL-53	COX1_YEAST	-999999	0
RA2A43B39_RL-918	DCUP_YEAST	-999999	0
R1FE59A3B_RL-102	HEM3_YEAST	-999999	0
RA79FE1A4_B-954		-999999	999999
R62E9B90F_B-550		-999999	999999
RC346A191_LR-1131	ACOX_YEAST	0	999999
R410F41AB_LR-321	ACO1_YEAST	0	999999
RE3338868_B-1353	FAS2_YEAST	-999999	999999
R98978B8F_B-865	FAS1_YEAST	-999999	999999
R35F2875A_LR-236	ACOX_YEAST	0	999999
RB4002A99_LR-1037	ACOX_YEAST	0	999999
R9301E2EB_RL-829	GCH1_YEAST	-999999	0
RE97594CB_RL-1402	ACOX_YEAST	-999999	0
REA741265_LR-1412	ACOX_YEAST	0	999999
R62B5F28D_B-545	FAS1_YEAST	-999999	999999
R149D8ECB_B-20	FAS1_YEAST	-999999	999999
R7736F45E_RL-678	ERG3_YEAST	-999999	0
R5862FF80_RL-462	ERG27_YEAST	-999999	0
R185F5D4C_B-50	FAS2_YEAST	-999999	999999
R66D83CA0_LR-584	ALDH6_YEAST	0	999999
RE7093916_B-1389	FAS2_YEAST	-999999	999999
R54B234DA_RL-432	ERG24_YEAST	-999999	0
R7D60A7DA_RL-698	SUR2_YEAST	-999999	0
RBA294BFE_RL-1073	MKAR_YEAST	-999999	0
R25ADC71A_RL-136	MKAR_YEAST	-999999	0
R398FC8B9_RL-256	MKAR_YEAST	-999999	0
R4B547684_RL-375	MKAR_YEAST	-999999	0
R2B348F52_RL-181	MKAR_YEAST	-999999	0
R1500FA_RL-24	FAS1_YEAST	-999999	0
R731069C2_RL-661	MKAR_YEAST	-999999	0
R6F326661_RL-639	MKAR_YEAST	-999999	0
RDE2244F7_RL-1329	YH007_YEAST	-999999	0
R8170938E_RL-716	TSC13_YEAST	-999999	0
R5F0929B5_RL-520	TSC13_YEAST	-999999	0
R2AE7DA1B_RL-180	TSC13_YEAST	-999999	0
R1AB85890_RL-61	TSC13_YEAST	-999999	0
R73195322_RL-662	TSC13_YEAST	-999999	0
R18836801_LR-51		0	999999
RAD201F16_LR-984	ACOX_YEAST	0	999999
R655C3509_LR-569	ACO1_YEAST	0	999999
R501CF093_RL-403	ACOX_YEAST	-999999	0
R72DB321C_RL-660	ACOX_YEAST	-999999	0
R30B0E48_RL-205	ACOX_YEAST	-999999	0
R9BDDB33_RL-878	ACOX_YEAST	-999999	0
R587DE0AC_B-464	FABG_YEAST	-999999	999999
RDAB46C6B_B-1309	ETR1_YEAST	-999999	999999
RB95E436B_RL-1068	ATPA_YEAST	-999999	0
RAA71A8E2_B-967	ETR1_YEAST	-999999	999999
RAFD3E60F_B-1007	ETR1_YEAST	-999999	999999
R623F0440_B-543	FABG_YEAST	-999999	999999
R616D9E10_LR-533	ALDH4_YEAST	0	999999
R616D9E10_LR-534	ALDH5_YEAST	0	999999
R9D69601A_B-889	FABG_YEAST	-999999	999999
R1C1509C_B-77	LYS9_YEAST	-999999	999999
R199F4D06_B-54		-999999	999999
R41958BFE_LR-324	PPB_YEAST	0	999999
RC912F359_RL-1166	TSC13_YEAST	-999999	0
R16BA13C4_RL-44	HEM4_YEAST	-999999	0
R714FF419_RL-650	TSC13_YEAST	-999999	0
RDAB64775_B-1310		-999999	999999
RB176D12D_B-1022		-999999	999999
R22B591B6_B-119		-999999	999999
RA0A063FA_B-906		-999999	999999
R90F4B990_B-813		-999999	999999
RE43E8FC1_B-1373		-999999	999999
R51B0C2E_B-415		-999999	999999
RE3591245_B-1369		-999999	999999
R3E15D408_B-296		-999999	999999
R91834A13_B-817		-999999	999999
REDDCA6A7_B-1428		-999999	999999
RB4DF8B7A_B-1038		-999999	999999
R1B491561_B-65		-999999	999999
R507C1807_B-405		-999999	999999
R7BB6BC6B_B-692		-999999	999999
RFD648C01_B-1527		-999999	999999
RF93FEF67_B-1498		-999999	999999
R82521F85_B-721		-999999	999999
RFE6609A8_B-1533		-999999	999999
R327F2FC6_B-220		-999999	999999
RD5ACADC4_B-1246		-999999	999999
R9E99A0A2_B-897		-999999	999999
R669A7661_B-583		-999999	999999
R900FC5A7_B-805		-999999	999999
REC502913_B-1424		-999999	999999
R2B7F9FD6_B-184		-999999	999999
R5C09CBE4_B-497		-999999	999999
RF0F06CAD_B-1441		-999999	999999
R77B549B2_B-679		-999999	999999
R2020016A_B-107		-999999	999999
RF382895C_B-1452		-999999	999999
R47177312_B-350		-999999	999999
R6A437C11_B-604		-999999	999999
R4C83430_B-388		-999999	999999
RC134113F_B-1105		-999999	999999
RD76ABC06_B-1257		-999999	999999
REEFDC248_B-1431		-999999	999999
RB9037009_B-1063		-999999	999999
R247CAC7E_B-127		-999999	999999
R40E7D3E7_B-315		-999999	999999
RFBB325D_B-1516		-999999	999999
RBB92418_B-1085		-999999	999999
RB8030CA0_B-1055		-999999	999999
RF63CDCCF_B-1485		-999999	999999
RB6199AB8_B-1043		-999999	999999
R51A316AD_B-414		-999999	999999
R51C8EC34_B-416		-999999	999999
RF459D2E8_B-1457		-999999	999999
R5B8D4B5D_B-495		-999999	999999
R727CC2D2_B-657		-999999	999999
R25827093_B-135		-999999	999999
REAEB4782_B-1413		-999999	999999
RE47D2287_B-1375		-999999	999999
R555722AC_B-444		-999999	999999
RAF482FE1_B-1002		-999999	999999
R7C815D4E_B-695		-999999	999999
RAEAF5ACC_B-997		-999999	999999
REB67C836_B-1417		-999999	999999
RDC66D37D_B-1318		-999999	999999
R8717521D_B-742		-999999	999999
R9DA74134_B-890		-999999	999999
R944AC173_B-840		-999999	999999
R2717E04F_B-149		-999999	999999
RA6637795_B-941		-999999	999999
RC2452FE5_B-1117		-999999	999999
R6DD3B1FE_B-624		-999999	999999
R3A2D03BF_B-265		-999999	999999
R3A46F926_B-268		-999999	999999
R268D4601_B-144		-999999	999999
R5444CFB0_B-431		-999999	999999
RC94E9E17_B-1168		-999999	999999
RD9F48CD3_B-1301		-999999	999999
R4E993300_B-397		-999999	999999
RA02F1633_B-905		-999999	999999
R6F462122_B-640		-999999	999999
R804ECD74_B-708		-999999	999999
R5EC42F7F_B-514		-999999	999999
RB86510C5_B-1059		-999999	999999
R241AB01B_B-123		-999999	999999
R827C4DF8_B-723		-999999	999999
R4E0C6581_B-395		-999999	999999
R21BAA724_B-114		-999999	999999
RA7DC31A9_B-960		-999999	999999
RAB70F856_B-976		-999999	999999
RB7D0BDE8_B-1052		-999999	999999
R37B13A98_B-247		-999999	999999
R19A156DE_B-55		-999999	999999
R611E271B_B-531		-999999	999999
R5F1B21D5_B-521		-999999	999999
R570E51C6_B-450		-999999	999999
RD6F7BF7B_B-1251		-999999	999999
RBD8085BB_B-1094		-999999	999999
R986766D7_B-861		-999999	999999
R4B7CFCA_B-379		-999999	999999
RB2214D0F_B-1026		-999999	999999
R4A881FA5_B-370		-999999	999999
RD931FBCB_B-1283		-999999	999999
R6BFC3A2D_B-617		-999999	999999
R684391EA_B-590		-999999	999999
R869EE9D4_B-741		-999999	999999
R669063C7_B-582		-999999	999999
R91EC2CF4_B-818		-999999	999999
R410BA066_B-320		-999999	999999
RB3085D03_B-1034		-999999	999999
R74CEDA42_B-672		-999999	999999
RF4AAACD5_B-1461		-999999	999999
RD7E2CEF1_B-1258		-999999	999999
R35B5C04C_B-234		-999999	999999
R8CF324E3_B-777		-999999	999999
R3A9D1F56_B-276		-999999	999999
RDB666C3B_B-1317		-999999	999999
R1E9CF257_B-96		-999999	999999
RD59BF3A7_B-1245		-999999	999999
R4D0C76F7_B-389		-999999	999999
R7B8A1023_B-691		-999999	999999
R6B3002E7_B-614		-999999	999999
R45156163_B-341		-999999	999999
R250FD288_B-129		-999999	999999
R47BF700_B-355		-999999	999999
R35A3A2A9_B-233		-999999	999999
RC5F1FA36_B-1149		-999999	999999
RA4FD1B1D_B-930		-999999	999999
R59AE64C6_B-487		-999999	999999
RA417E13_B-927		-999999	999999
R9A46C4B5_B-870		-999999	999999
R65AB8930_B-572		-999999	999999
R252D7049_B-130		-999999	999999
RDEC5BB54_LR-1353	ARE1_YEAST	0	999999
R9D09F47_LR-937	ARE1_YEAST	0	999999
R94188482_LR-872	ARE1_YEAST	0	999999
R8277A81B_LR-746	ARE1_YEAST	0	999999
R9698FE1_LR-890	ARE1_YEAST;ARE2_YEAST	0	999999
RA1E0E5C5_LR-972	ISC1_YEAST	0	999999
RD1C61E6_LR-1266	ISC1_YEAST	0	999999
R2B4B3EA4_LR-196	ISC1_YEAST	0	999999
RB0D6C27A_LR-1071	ISC1_YEAST	0	999999
REE6A9F73_LR-1458	ISC1_YEAST	0	999999
R6BB51AB_LR-613	ISC1_YEAST	0	999999
R2EC33597_RL-213	PLB1_YEAST;PLB2_YEAST;PLB3_YEAST	-999999	0
R8293225F_RL-749	PLB1_YEAST;PLB2_YEAST	-999999	0
R9DB4E41F_RL-940	TGL2_YEAST;TGL3_YEAST	-999999	0
R4C554FCD_RL-382	NTE1_YEAST	-999999	0
RCA611E99_RL-1236	YEH2_YEAST	-999999	0
RD77A1261_RL-1303	YEH2_YEAST	-999999	0
R538F30D0_RL-448	YEH2_YEAST	-999999	0
R896B8E90_RL-801	YEH2_YEAST	-999999	0
R9AFD0A91_RL-921	YEH2_YEAST	-999999	0
R5550829_RL-464	TGL1_YEAST;YEH1_YEAST	-999999	0
RB2F0BD25_RL-1086	TGL1_YEAST;YEH1_YEAST	-999999	0
RE076847A_RL-1360	TGL1_YEAST;YEH1_YEAST	-999999	0
RC41A3C5F_RL-1194	TGL1_YEAST;YEH1_YEAST	-999999	0
R6DDA9EFE_RL-626	TGL1_YEAST;YEH1_YEAST	-999999	0
R4B5729BE_LR-376	YDR204W+CAT5_YEAST+COQ3_YEAST+COQ5_YEAST+COQ6_YEAST+COQ8_YEAST+COQ9_YEAST	0	999999
R1FE969E9_RL-109	ACPM_YEAST+CEM1_YEAST+ETR1_YEAST+FABD_YEAST+FABG_YEAST+HTD2_YEAST	-999999	0
R8F2DEF23_B-837	DLDH_YEAST+GCSH_YEAST+GCSP_YEAST+GCST_YEAST	-999999	999999
R8F2DEF23_B-838	DLDH_YEAST+ODO1_YEAST+ODO2_YEAST	-999999	0
R107875F7_B-3	CACP_YEAST	-999999	999999
RA97A7D40_B-1020	CACM_YEAST;YAT2_YEAST	-999999	999999
R2E6206DB_B-210	CACP_YEAST	-999999	999999
RE58FD0C7_RL-1392	CP51_YEAST+NCPR_YEAST	-999999	0
R9CCE1CBE_RL-936	CP51_YEAST+CYB5_YEAST+MCR1_YEAST;CP51_YEAST+CYB5_YEAST+NCB5R_YEAST	-999999	0
R6DCBEFB0_RL-624	PTE1_YEAST	-999999	0
R755137F3_RL-676	SSU1_YEAST	-999999	0
R9DDFFFF4_RL-942	JLP1_YEAST	-999999	0
R224E6657_RL-132	MET16_YEAST+TRX1_YEAST;MET16_YEAST+TRX2_YEAST	-999999	0
RC801B49D_B-1216		-999999	999999
R126F2A4E_RL-17	COQ1_YEAST	-999999	0
R7DA19503_LR-723	COQ2_YEAST	0	999999
R1BC3D241_RL-74	PTE1_YEAST	-999999	0
R25475DA9_B-151	LCF1_YEAST;LCF3_YEAST;LCF4_YEAST	-999999	999999
R24477073_LR-143	ELO1_YEAST	0	999999
RE1ADADA6_LR-1366	RIB2_YEAST	0	999999
R71883638_RL-652	RIB7_YEAST	-999999	0
RB9EB6759_LR-1129	CYB5_YEAST+ERG1_YEAST+MCR1_YEAST;CYB5_YEAST+ERG1_YEAST+NCB5R_YEAST	0	999999
R271E14DA_LR-164	LOT6_YEAST	0	999999
RF6B79438_RL-1511	FDH1_YEAST;FDH2_YEAST;YP276_YEAST	-999999	0
R6F0C23A6_RL-633	ALDH2_YEAST;ALDH3_YEAST	-999999	0
R53D6ED7A_B-450		-999999	999999
RFEBA4046_RL-1566		-999999	0
RFD4FA0A0_LR-1553	LYS2_YEAST+LYS5_YEAST	0	999999
REE257C1E_RL-1455	YAR073W;YHR216W;YLR432W;YML056C;YA075_YEAST	-999999	0
R851B5C4D_LR-763	ADH1_YEAST;ADH2_YEAST;ADH4_YEAST;ADH5_YEAST;FADH_YEAST	0	999999
RD367976B_LR-1278	CYB5_YEAST+ERG5_YEAST+MCR1_YEAST;CYB5_YEAST+ERG5_YEAST+NCB5R_YEAST	0	999999
R28E307FC_LR-180	ADH1_YEAST;ADH2_YEAST;ADH4_YEAST;ADH5_YEAST;FADH_YEAST	0	999999
R69EDB922_RL-599	SER33_YEAST;SERA_YEAST	-999999	0
R99637B65_B-912	BDH1_YEAST	-999999	999999
R96A45519_B-892	ADH1_YEAST;ADH4_YEAST;ADH5_YEAST	0	999999
R96A45519_B-893	ADH2_YEAST	-999999	0
R96A45519_B-894	FADH_YEAST	-999999	999999
RBB61F660_LR-1140	GPD1_YEAST	0	999999
RBD404AB9_LR-1156	ADH1_YEAST;ADH2_YEAST;ADH4_YEAST;ADH5_YEAST;FADH_YEAST	0	999999
RFCB886C9_LR-1546	ADH1_YEAST;ADH2_YEAST;ADH4_YEAST;ADH5_YEAST;FADH_YEAST	0	999999
R15317776_LR-27	ADH1_YEAST;ADH2_YEAST;ADH4_YEAST;ADH5_YEAST;FADH_YEAST	0	999999
R75BEF945_RL-680	IDH1_YEAST+IDH2_YEAST	-999999	0
RA3FA8612_RL-985	DLDH_YEAST+ODP2_YEAST+ODPA_YEAST+ODPB_YEAST+ODPX_YEAST	-999999	0
R8A46E6C7_RL-808		-999999	0
R5800A34F_LR-487		0	999999
RD78A83C0_RL-1305		-999999	0
R44AB0CA_LR-337	ADH3_YEAST	0	999999
RA9B2EB7B_LR-1023	ADH3_YEAST	0	999999
R4D5B267C_LR-397	ADH3_YEAST	0	999999
RC05DC8E_LR-1173	ADH3_YEAST	0	999999
R4DFD10FE_LR-399	ADH3_YEAST	0	999999
RC52AF1E9_LR-1199	ADH3_YEAST	0	999999
R98889D89_LR-905	ADRO_YEAST+ADRX_YEAST+COX15_YEAST	0	999999
R1133AFE0_RL-7		-999999	0
R6128505_LR-542		0	999999
R2518ED17_RL-149	ERG5_YEAST+NCPR_YEAST	-999999	0
R82F4B32D_LR-752	NRK1_YEAST	0	999999
R871545EC_B-776		-999999	999999
R726B7F0_LR-657	FET4_YEAST	0	999999
RA52020E4_LR-990	MET8_YEAST	0	999999
R698A1CD_B-596		-999999	999999
R81D753DC_RL-741	THI20_YEAST;THI21_YEAST	-999999	0
RAF73B75B_LR-1058	GMT1_YEAST	0	999999
REBCE2974_RL-1438	YND1_YEAST	-999999	0
RC38B4BC5_RL-1189	YND1_YEAST	-999999	0
R9F2A844F_LR-952	METE_YEAST	0	999999
R3F5AA716_LR-304	METE_YEAST	0	999999
RACB5E6D6_LR-1042		0	999999
RACFB7218_B-1043	YM71_YEAST	-999999	999999
RD26FA80E_LR-1275		0	999999
R22132F4B_B-127	BIO5_YEAST	-999999	999999
R823F03D_RL-744	PTE1_YEAST	-999999	0
R433FA57C_RL-328	ELO2_YEAST+ELO3_YEAST+TSC13_YEAST	-999999	0
RE6E61E6E_LR-1402	ELO2_YEAST+ELO3_YEAST+TSC13_YEAST	0	999999
R27712032_B-169	GAP1_YEAST;PUT4_YEAST	-999999	999999
RBB4195D6_LR-1137	SYPM_YEAST;YHI0_YEAST	0	999999
RC8291A4F_RL-1218	FMS1_YEAST	-999999	0
R52A0D781_LR-441	TPO1_YEAST;TPO4_YEAST	0	999999
R3EB03FE8_RL-297	TPO5_YEAST	-999999	0
RB01421EB_B-1062	LAC1_YEAST;LAG1_YEAST;YDC1_YEAST	0	999999
RB01421EB_B-1063	YDC1_YEAST	-999999	0
RDE04C2CA_B-1346	LAC1_YEAST;LAG1_YEAST;YPC1_YEAST	0	999999
RDE04C2CA_B-1347	YDC1_YEAST;YPC1_YEAST	-999999	0
R3ECA5490_B-299		-999999	999999
R64A105C0_LR-559	LAC1_YEAST;LAG1_YEAST	0	999999
RA7747612_LR-1008	LAC1_YEAST;LAG1_YEAST	0	999999
R4308FC63_LR-327	PPA5_YEAST;PPAB_YEAST	0	999999
R610CD7EB_LR-540	LOT6_YEAST	0	999999
R5CA28D78_RL-516	GGPPS_YEAST	-999999	0
R3662C7FC_RL-258	ACS2_YEAST	-999999	0
R73E23768_B-664	LCF1_YEAST;LCF3_YEAST;LCF4_YEAST	-999999	999999
R93BFBF1F_RL-869	LYS2_YEAST+LYS5_YEAST	-999999	0
RC596A594_RL-1203	SYG2_YEAST;SYG_YEAST	-999999	0
R36D6E09_RL-260	YOR335C	-999999	0
R8CC18004_RL-824	SYRC_YEAST	-999999	0
RCB51EE07_RL-1242	APT1_YEAST;APT2_YEAST	-999999	0
R96FE455A_RL-896	BPL1_YEAST	-999999	0
RB74BCE1A_RL-1113	YJR010W	-999999	0
R1C260C6A_B-81	PYRE_YEAST;PYRX_YEAST	-999999	999999
R6A71999D_RL-605		-999999	0
RA5240FC7_RL-991		-999999	0
REC4D5634_RL-1445	SYNM_YEAST	-999999	0
REE6668A9_RL-1457	COX10_YEAST	-999999	0
R3F12E8BA_RL-300	NADE_YEAST	-999999	0
R9D1B4549_LR-938	YDR127W	0	999999
R6F0E357A_LR-634	TRX1_YEAST;TRX2_YEAST	0	999999
RB5D6709_LR-1102	URA7_YEAST;URA8_YEAST	0	999999
R8A4BE0D1_LR-809	URA7_YEAST;URA8_YEAST	0	999999
R5DB65060_LR-524	RIM2_YEAST	0	999999
R39A96FDB_LR-270	YND1_YEAST	0	999999
RC9D3B43_LR-1229	TPO1_YEAST;TPO4_YEAST	0	999999
RD682E897_RL-1297	TPO5_YEAST	-999999	0
RD7BDBBC0_RL-1307	FMS1_YEAST	-999999	0
RF191F672_RL-1480	LGUL_YEAST	-999999	0
R8796A875_LR-784	ISN1_YEAST	0	999999
R75E08CB8_LR-682	YNL220W	0	999999
R17F3A914_RL-48	YDR127W	-999999	0
R5F01904_LR-531	YDR127W	0	999999
RDE46A37E_B-1349	FAS1_YEAST+FAS2_YEAST	-999999	999999
RF24E59CA_B-1484	ACPM_YEAST+CEM1_YEAST+ETR1_YEAST+FABD_YEAST+FABG_YEAST+HTD2_YEAST	-999999	999999
R43421187_LR-329	ACPM_YEAST+CEM1_YEAST+ETR1_YEAST+FABD_YEAST+FABG_YEAST+HTD2_YEAST	0	999999
R435A649E_B-330	PMG1_YEAST;PMG2_YEAST;PMG3_YEAST	-999999	999999
R365B2BE4_LR-257	ITR1_YEAST;ITR2_YEAST	0	999999
R4269EB94_LR-322	BNA3_YEAST	0	999999
R1FFDF741_RL-111	K6PF1_YEAST+K6PF2_YEAST	-999999	0
R33750CA3_B-243	LAC1_YEAST;LAG1_YEAST;YPC1_YEAST	-999999	0
R33750CA3_B-244	YDC1_YEAST;YPC1_YEAST	0	999999
R8CDEEFF1_B-826	LAC1_YEAST;LAG1_YEAST;YDC1_YEAST	-999999	0
R8CDEEFF1_B-827	YDC1_YEAST	0	999999
R6BE38675_RL-614	PTE1_YEAST	-999999	0
RDD6117AA_RL-1342	PTE1_YEAST	-999999	0
RAC655FD5_RL-1039	PTE1_YEAST	-999999	0
RE094553F_RL-1361	PTE1_YEAST	-999999	0
RCEC205CF_LR-1255	PCD1_YEAST	0	999999
R3B133B84_RL-280	GPT1_YEAST;GPT2_YEAST	-999999	0
R4A09C37B_RL-364	ARE1_YEAST;ARE2_YEAST;DGAT2_YEAST	-999999	0
R5780CE12_RL-482	TAZ1_YEAST	-999999	0
RDB594412_RL-1331	ATC6_YEAST;PLSC_YEAST	-999999	0
R3E5EC630_RL-292	GPT1_YEAST;GPT2_YEAST	-999999	0
R43732CB3_RL-333	THIL_YEAST	-999999	0
RC339D5F7_RL-1188	LCB1_YEAST+LCB2_YEAST+TSC3_YEAST	-999999	0
R206CACB8_RL-115	ELO1_YEAST	-999999	0
R1733AF53_RL-45	ELO1_YEAST	-999999	0
R67B33977_B-582	FAS1_YEAST+FAS2_YEAST	-999999	999999
R3F97BF7C_RL-305	LAC1_YEAST;LAG1_YEAST	-999999	0
R892F5660_RL-796	LAC1_YEAST;LAG1_YEAST	-999999	0
R56D4FB79_RL-475	MASY_YEAST;MASZ_YEAST	-999999	0
RBAA3CF4C_B-1134	HMDH1_YEAST;HMDH2_YEAST	-999999	999999
RA18AC2B9_RL-968	ATF1_YEAST;ATF2_YEAST	-999999	0
RAB061259_RL-1029	ATF1_YEAST;ATF2_YEAST	-999999	0
R4C9860DB_RL-387	ATF1_YEAST;ATF2_YEAST	-999999	0
R74A19964_RL-671	ATF1_YEAST;ATF2_YEAST	-999999	0
R2BAC047E_RL-201	ATF1_YEAST;ATF2_YEAST	-999999	0
R1659B344_LR-38	LEU5_YEAST	0	999999
RF857D268_B-1517		-999999	999999
R18E9BBAF_RL-55		-999999	0
R1195710D_B-11	SUCA_YEAST+SUCB_YEAST	-999999	999999
R17F3EE9A_B-49	ACPM_YEAST+CEM1_YEAST+ETR1_YEAST+FABD_YEAST+FABG_YEAST+HTD2_YEAST	-999999	999999
R5C32BAC_RL-512	ACH1_YEAST	-999999	0
R14887E4E_RL-25	YMR062C;NAGS_YEAST	-999999	0
RA5BE572E_RL-994	CISY3_YEAST	-999999	0
R1BFD4017_B-78	SUCA_YEAST+SUCB_YEAST	-999999	999999
RE8E0B672_RL-1418	ERG1_YEAST+NCPR_YEAST	-999999	0
R912B91EC_LR-851	ERG7_YEAST	0	999999
RBA7FD0F9_RL-1132	YMR293C;AMDY_YEAST	-999999	0
R1D441982_B-91	ATC6_YEAST;TXTP_YEAST	-999999	999999
R6653A3C_B-569	ACON2_YEAST;ACON_YEAST	-999999	999999
RB09CF762_B-1069	AGP1_YEAST;GAP1_YEAST;HIP1_YEAST;TAT1_YEAST	-999999	999999
R7AAF0A64_LR-709	VBA1_YEAST;VBA2_YEAST;VBA3_YEAST	0	999999
RA7814861_LR-1009		0	999999
RB38AE1EC_RL-1090	YJR025C	-999999	0
R9B545ECA_LR-926	HXT10_YEAST;HXT12_YEAST;HXT13_YEAST;HXT15_YEAST;HXT16_YEAST;HXT17_YEAST;HXT1_YEAST;HXT2_YEAST;HXT3_YEAST;HXT4_YEAST;HXT5_YEAST;HXT6_YEAST;HXT7_YEAST;HXT8_YEAST;HXT9_YEAST	0	999999
R2A8FD58_LR-193	TMT1_YEAST	0	999999
R7CA35F41_RL-720	CARA_YEAST+CARB_YEAST;PYR1_YEAST	-999999	0
RE3198A0B_RL-1374	GENE6PGD1_YEAST;GENE6PGD2_YEAST	-999999	0
R6DBD8E18_RL-621	DCAM_YEAST	-999999	0
REACAC36A_RL-1432	ARO10_YEAST;PDC1_YEAST;PDC5_YEAST;PDC6_YEAST	-999999	0
R6CD7E798_B-618	ARO10_YEAST;PDC1_YEAST;PDC5_YEAST;PDC6_YEAST	-999999	999999
R8A0C4CCF_RL-807	PDC1_YEAST;PDC5_YEAST;PDC6_YEAST	-999999	0
R6B0ADC7D_RL-608	PDC1_YEAST;PDC5_YEAST;PDC6_YEAST	-999999	0
RC712B9E9_RL-1209	ARO10_YEAST;PDC1_YEAST;PDC5_YEAST;PDC6_YEAST;THI3_YEAST	-999999	0
RBB5F7667_RL-1139	PDC1_YEAST;PDC5_YEAST;PDC6_YEAST	-999999	0
R15FB3316_RL-34	ARO10_YEAST;THI3_YEAST	-999999	0
RA921C07_RL-1018	ACPM_YEAST+CEM1_YEAST+ETR1_YEAST+FABD_YEAST+FABG_YEAST+HTD2_YEAST	-999999	0
RE16276F0_RL-1365	ACPM_YEAST+CEM1_YEAST+ETR1_YEAST+FABD_YEAST+FABG_YEAST+HTD2_YEAST	-999999	0
R67760B97_RL-578	ACPM_YEAST+CEM1_YEAST+ETR1_YEAST+FABD_YEAST+FABG_YEAST+HTD2_YEAST	-999999	0
R966F8625_RL-889	ACPM_YEAST+CEM1_YEAST+ETR1_YEAST+FABD_YEAST+FABG_YEAST+HTD2_YEAST	-999999	0
RAF51BB97_RL-1056	ACPM_YEAST+CEM1_YEAST+ETR1_YEAST+FABD_YEAST+FABG_YEAST+HTD2_YEAST	-999999	0
R79DBEE10_RL-704	ACPM_YEAST+CEM1_YEAST+ETR1_YEAST+FABD_YEAST+FABG_YEAST+HTD2_YEAST	-999999	0
RB7107350_RL-1109		-999999	0
RD7BAF23F_RL-1306	ACPM_YEAST+CEM1_YEAST+ETR1_YEAST+FABD_YEAST+FABG_YEAST+HTD2_YEAST	-999999	0
R24466A9D_RL-142	ACPM_YEAST+CEM1_YEAST+ETR1_YEAST+FABD_YEAST+FABG_YEAST+HTD2_YEAST	-999999	0
RE630D36D_B-1397	AGP1_YEAST;BAP2_YEAST;BAP3_YEAST;GAP1_YEAST;GNP1_YEAST;TAT1_YEAST	-999999	999999
RCAE14274_RL-1239	AVT3_YEAST;AVT4_YEAST	-999999	0
R2C032E6B_LR-202	AVT1_YEAST	0	999999
RD93E0B66_B-1315	AGP1_YEAST;GAP1_YEAST;GNP1_YEAST;TAT1_YEAST	-999999	999999
RB20AD28A_LR-1079	SRY1_YEAST;STDH_YEAST	0	999999
R1E93863E_LR-100	GLY1_YEAST	0	999999
R6933A465_LR-593	PABC_YEAST	0	999999
RF4C310B0_LR-1501	RIB3_YEAST	0	999999
R551C5455_B-461	AGP1_YEAST;DIP5_YEAST;GAP1_YEAST;GNP1_YEAST	-999999	999999
R5B977650_LR-506	ASP21_YEAST;ASP22_YEAST;ASP23_YEAST;ASP24_YEAST	0	999999
R79CDC54C_RL-703	AVT3_YEAST;AVT4_YEAST	-999999	0
R9F2FA953_LR-953	AVT1_YEAST	0	999999
R41E6856A_B-320	AHP1_YEAST+TRX1_YEAST;AHP1_YEAST+TRX2_YEAST	-999999	999999
RDB5F787_B-1332		-999999	999999
R1D12A39_LR-89	TRX1_YEAST;TRX2_YEAST+TRXB1_YEAST;TRXB1_YEAST	0	999999
R6B3CA264_RL-610	TRX1_YEAST;TRX2_YEAST	-999999	0
R52CE93F3_RL-443	TRX1_YEAST;TRX2_YEAST	-999999	0
R7F233268_RL-727	TRX1_YEAST;TRX2_YEAST	-999999	0
R8B3F3C76_RL-817	RIR1_YEAST+RIR2_YEAST+TRX1_YEAST;RIR1_YEAST+RIR2_YEAST+TRX2_YEAST;RIR2_YEAST+RIR3_YEAST+TRX1_YEAST;RIR2_YEAST+RIR3_YEAST+TRX2_YEAST	-999999	0
R206F4BDE_RL-116	RIR1_YEAST+RIR2_YEAST+TRX1_YEAST;RIR1_YEAST+RIR2_YEAST+TRX2_YEAST	-999999	0
R1E8BF0DA_RL-99	RIR1_YEAST+RIR2_YEAST+TRX1_YEAST;RIR1_YEAST+RIR2_YEAST+TRX2_YEAST	-999999	0
RADAB18C1_RL-1046	RIR1_YEAST+RIR2_YEAST+TRX1_YEAST;RIR1_YEAST+RIR2_YEAST+TRX2_YEAST	-999999	0
R12B9018D_RL-18	TRX1_YEAST+TSA2_YEAST;TRX2_YEAST+TSA2_YEAST	-999999	0
R6EE6C23F_LR-631	TRX3_YEAST+TRXB2_YEAST	0	999999
R7FD33F64_B-731	PRX1_YEAST+TRX3_YEAST	-999999	999999
R4F69B34F_RL-411	RIR1_YEAST+RIR4_YEAST+TRX1_YEAST;RIR1_YEAST+RIR4_YEAST+TRX2_YEAST;RIR3_YEAST+RIR4_YEAST+TRX1_YEAST;RIR3_YEAST+RIR4_YEAST+TRX2_YEAST	-999999	0
R254DAAE7_RL-152	RIR1_YEAST+RIR4_YEAST+TRX1_YEAST;RIR1_YEAST+RIR4_YEAST+TRX2_YEAST	-999999	0
R4C572E97_RL-383	RIR1_YEAST+RIR4_YEAST+TRX1_YEAST;RIR1_YEAST+RIR4_YEAST+TRX2_YEAST	-999999	0
RFF77C68C_RL-1573	RIR1_YEAST+RIR4_YEAST+TRX1_YEAST;RIR1_YEAST+RIR4_YEAST+TRX2_YEAST	-999999	0
R57229B22_RL-480	DOT5_YEAST+TRX1_YEAST;DOT5_YEAST+TRX2_YEAST	-999999	0
R6F764D48_RL-639	YND1_YEAST	-999999	0
R746FA0FC_RL-669	YND1_YEAST	-999999	0
RA4593AE3_B-989		-999999	999999
RE0C10638_B-1363		-999999	999999
R9FDF1009_LR-956	YLR017W	0	999999
R3E9A6F3D_B-295	GIT1_YEAST	-999999	999999
RA30FADDE_LR-979	GLRX1_YEAST+GSHR_YEAST;GLRX2_YEAST+GSHR_YEAST;GLRX3_YEAST+GSHR_YEAST;GLRX4_YEAST+GSHR_YEAST	0	999999
RF77F3F23_B-1513	GLRX1_YEAST;GLRX2_YEAST;GPX1_YEAST;GPX2_YEAST;GPX3_YEAST	-999999	999999
R679F5B92_LR-580	GLRX5_YEAST+GSHR_YEAST	0	999999
R1F7DDEBD_B-106	GLRX5_YEAST	-999999	999999
R7FD0A91F_LR-730	AATC_YEAST	0	999999
R7F0E3AF7_LR-725	AATC_YEAST;ARO8_YEAST;ARO9_YEAST	0	999999
R7F22F3D3_LR-726	AATM_YEAST	0	999999
RC902AE7C_B-1224		-999999	999999
R7568C3AE_B-677		-999999	999999
RF03E5809_B-1465	ATO3_YEAST	-999999	0
RF03E5809_B-1466	MEP1_YEAST;MEP2_YEAST;MEP3_YEAST	-999999	999999
RFA7D7587_RL-1530	GUAD_YEAST	-999999	0
R1303F642_LR-19	DHE4_YEAST;DHE5_YEAST	0	999999
R822C2259_RL-743	YNL141W	-999999	0
R8B7D9DD0_RL-820	STDH_YEAST;YI168_YEAST	-999999	0
RC008C075_RL-1171	NIT1_YEAST;NIT2_YEAST;NIT3_YEAST	-999999	0
R83113D03_RL-753	YNL141W	-999999	0
RF8B29F8B_RL-1519	NIT1_YEAST;NIT2_YEAST;NIT3_YEAST	-999999	0
R19CAFF65_RL-62	NIT1_YEAST;NIT2_YEAST;NIT3_YEAST	-999999	0
R4BA51054_RL-379	YNL141W	-999999	0
RE53397C0_B-1389		-999999	999999
RA08BAE22_RL-961	IPMK_YEAST	-999999	0
RFCB427EF_LR-1545	IPMK_YEAST	0	999999
R6F56E735_LR-638	YDL100C	0	999999
R8D67B95F_RL-831		-999999	0
R8DE66411_LR-833	FCY21_YEAST;FCY22_YEAST;FCY2_YEAST;TPN1_YEAST	0	999999
RF08CC1F9_LR-1472	ACEB_YEAST	0	999999
RB121DC03_B-1073	PRPD_YEAST	-999999	999999
R591EAD1E_LR-495	NNT1_YEAST	0	999999
RE15BFC99_LR-1364	TMT1_YEAST	0	999999
RC8820189_B-1221	PET8_YEAST	-999999	999999
RFD11B8D_LR-1549	YDR204W+CAT5_YEAST+COQ3_YEAST+COQ5_YEAST+COQ6_YEAST+COQ8_YEAST+COQ9_YEAST	0	999999
R177ABF9A_LR-46	YDR204W+CAT5_YEAST+COQ3_YEAST+COQ5_YEAST+COQ6_YEAST+COQ8_YEAST+COQ9_YEAST	0	999999
R213987BE_LR-122	YDR204W+CAT5_YEAST+COQ3_YEAST+COQ5_YEAST+COQ6_YEAST+COQ8_YEAST+COQ9_YEAST	0	999999
R2770FAC4_LR-168	DDP1_YEAST	0	999999
R8725D731_RL-778	KCS1_YEAST	-999999	0
R72480F4E_B-655	AUS1_YEAST;PDR11_YEAST	-999999	999999
RD845929C_LR-1310	PYRD_YEAST	0	999999
R74F12E2A_B-675		-999999	999999
R831A22F0_RL-754	ELO2_YEAST+FKS1_YEAST+GAS1_YEAST;ELO2_YEAST+FKS1_YEAST+GAS2_YEAST;ELO2_YEAST+FKS1_YEAST+GAS3_YEAST;ELO2_YEAST+FKS1_YEAST+GAS4_YEAST;ELO2_YEAST+FKS1_YEAST+GAS5_YEAST;ELO2_YEAST+FKS2_YEAST+GAS1_YEAST;ELO2_YEAST+FKS2_YEAST+GAS2_YEAST;ELO2_YEAST+FKS2_YEAST+GAS3_YEAST;ELO2_YEAST+FKS2_YEAST+GAS4_YEAST;ELO2_YEAST+FKS2_YEAST+GAS5_YEAST;ELO2_YEAST+FKS3_YEAST+GAS1_YEAST;ELO2_YEAST+FKS3_YEAST+GAS2_YEAST;ELO…	-999999	0
R5CBC33F9_RL-518	GLG1_YEAST+GYS1_YEAST;GLG1_YEAST+GYS2_YEAST;GLG2_YEAST+GYS1_YEAST;GLG2_YEAST+GYS2_YEAST	-999999	0
R331BEEFF_RL-241	GLG1_YEAST+GYS1_YEAST;GLG1_YEAST+GYS2_YEAST;GLG2_YEAST+GYS1_YEAST;GLG2_YEAST+GYS2_YEAST	-999999	0
RE40AFE5F_RL-1375	KRE6_YEAST;SKN1_YEAST	-999999	0
RED0BE60E_RL-1449	ATG26_YEAST	-999999	0
R519CE218_LR-427	YND1_YEAST	0	999999
R1FB0F404_LR-108	HXT10_YEAST;HXT12_YEAST;HXT13_YEAST;HXT15_YEAST;HXT16_YEAST;HXT17_YEAST;HXT1_YEAST;HXT2_YEAST;HXT3_YEAST;HXT4_YEAST;HXT5_YEAST;HXT6_YEAST;HXT7_YEAST;HXT8_YEAST;HXT9_YEAST	0	999999
RC0BC5E81_RL-1176	TRPE_YEAST+TRPG_YEAST	-999999	0
RD2580495_RL-1274	YLR231C	-999999	0
R54461FAC_B-455	PUT4_YEAST;UGA4_YEAST	-999999	999999
R654C48AE_B-564	AGP1_YEAST;BAP2_YEAST;BAP3_YEAST;GAP1_YEAST;TAT1_YEAST	-999999	999999
R3BA91201_LR-282	BCA1_YEAST	0	999999
R80C33240_LR-734	FUN26_YEAST	0	999999
R6E6A4469_B-628	AGP1_YEAST;BAP2_YEAST;BAP3_YEAST;GAP1_YEAST;TAT1_YEAST	-999999	999999
RDD0BDF9A_LR-1337	JEN1_YEAST	0	999999
R32162FDE_B-234	FCY21_YEAST;FCY22_YEAST;FCY2_YEAST;TPN1_YEAST	-999999	999999
RC77F6DA8_B-1211	BPH1_YEAST	-999999	999999
R40CFDBFB_LR-315	FUI1_YEAST;FUN26_YEAST	0	999999
RE9E2BBFE_B-1427	DIP5_YEAST;GAP1_YEAST;PUT4_YEAST;TAT2_YEAST	-999999	999999
RF86533D2_LR-1518	VHT1_YEAST	0	999999
RC4D9410A_LR-1197	NRT1_YEAST;THI72_YEAST;THI7_YEAST	0	999999
R51FCA6A5_B-434	AGP1_YEAST;DIP5_YEAST;GAP1_YEAST;PUT4_YEAST;TAT2_YEAST	-999999	999999
R5D007655_LR-520	FUN26_YEAST	0	999999
R4B881497_B-378	AGP1_YEAST;DIP5_YEAST;GAP1_YEAST;GNP1_YEAST	-999999	999999
RE261A636_RL-1370	TPO1_YEAST;TPO2_YEAST;TPO3_YEAST;TPO4_YEAST	-999999	0
R5533691C_B-463	AGP3_YEAST;DIP5_YEAST;GAP1_YEAST	-999999	999999
R1A9A5F2A_B-66		-999999	999999
RD9C41023_B-1319	AGP1_YEAST;AGP3_YEAST;DIP5_YEAST;GAP1_YEAST;GNP1_YEAST	-999999	999999
RCA6333FF_B-1237	BAP2_YEAST;BAP3_YEAST;GAP1_YEAST;GNP1_YEAST;TAT1_YEAST;TAT2_YEAST	-999999	999999
R90E21279_B-848	AGP1_YEAST;BAP2_YEAST;BAP3_YEAST;GAP1_YEAST;GNP1_YEAST;MUP1_YEAST;MUP3_YEAST	-999999	999999
RAEC85517_LR-1050	FCY21_YEAST;FCY22_YEAST;FCY2_YEAST;TPN1_YEAST	0	999999
RFB2489A_B-1533	AGP1_YEAST;BAP2_YEAST;BAP3_YEAST;GAP1_YEAST;TAT1_YEAST;TAT2_YEAST	-999999	999999
R4F2DB5CD_LR-409	GAL2_YEAST;HXT10_YEAST;HXT12_YEAST;HXT14_YEAST;HXT9_YEAST;STL1_YEAST	0	999999
RFC4E2EC0_LR-1541	GUP1_YEAST;GUP2_YEAST	0	999999
R8B0C95C_B-815	BAP2_YEAST;BAP3_YEAST;GAP1_YEAST;TAT1_YEAST;TAT2_YEAST	-999999	999999
R16358B2_B-35	AGP1_YEAST;BAP2_YEAST;BAP3_YEAST;GAP1_YEAST;TAT2_YEAST	-999999	999999
R1889FDC1_B-53	PHO84_YEAST;PHO87_YEAST;PHO89_YEAST;PHO90_YEAST;PHO91_YEAST	-999999	999999
R8AAEE26B_RL-812	MSS4_YEAST	-999999	0
RF9F5C68E_RL-1525	SPO14_YEAST	-999999	0
R75C81CD7_B-681	YM71_YEAST	-999999	999999
RD0E7DD8F_RL-1261	SEC59_YEAST	-999999	0
RDD0D34C_LR-1339	YBT1_YEAST	0	999999
R5159120C_RL-426	AVT3_YEAST;AVT4_YEAST	-999999	0
RB7BB7E13_RL-1115	AVT1_YEAST	-999999	0
RDBEE18F6_LR-1333	CPD1_YEAST	0	999999
R1869F0AB_LR-52	YBL098W	0	999999
R563888E1_RL-472	IAH1_YEAST	-999999	0
R936D352E_RL-864	IAH1_YEAST	-999999	0
R4F634C26_RL-410	IAH1_YEAST	-999999	0
R1F0BE21D_RL-102	CSG2_YEAST+CSH1_YEAST;CSG2_YEAST+SUR1_YEAST	-999999	0
R84CD0575_RL-760	CSG2_YEAST+CSH1_YEAST;CSG2_YEAST+SUR1_YEAST	-999999	0
R33538E95_RL-242	CSG2_YEAST+CSH1_YEAST;CSG2_YEAST+SUR1_YEAST	-999999	0
RA89569FD_RL-1015	CSG2_YEAST+CSH1_YEAST;CSG2_YEAST+SUR1_YEAST	-999999	0
R711A1053_RL-648	CSG2_YEAST+CSH1_YEAST;CSG2_YEAST+SUR1_YEAST	-999999	0
READCF73B_RL-1433	CSG2_YEAST+CSH1_YEAST;CSG2_YEAST+SUR1_YEAST	-999999	0
R9C3A994C_LR-933	GGC1_YEAST	0	999999
RB144AF15_LR-1075	GRE2_YEAST;GRE3_YEAST	0	999999
R3BABACC5_RL-283	SOL1_YEAST;SOL2_YEAST;SOL3_YEAST;SOL4_YEAST	-999999	0
R4C691D69_RL-385	YLR231C	-999999	0
R3B9BA720_RL-281	LCB4_YEAST;LCB5_YEAST	-999999	0
R52705CD2_RL-439	AVT3_YEAST;AVT4_YEAST	-999999	0
R3395AB89_RL-245	AVT1_YEAST	-999999	0
R50C20388_LR-423	K6PF1_YEAST+K6PF2_YEAST	0	999999
R4CCB2159_RL-391	AVT6_YEAST	-999999	0
RF7E38329_LR-1515	GRE3_YEAST;YPR1_YEAST	0	999999
RA58D97D8_RL-992	GCY_YEAST	-999999	0
RCDB19324_B-1249	PYR1_YEAST;PYRC_YEAST	-999999	999999
R4278BB2F_LR-323	ADH6_YEAST;CSG2_YEAST	0	999999
R3A057A8D_RL-272	LCB4_YEAST;LCB5_YEAST	-999999	0
R857DEAFC_RL-767	K6PF1_YEAST+K6PF2_YEAST	-999999	0
R3FB7A5C0_RL-306	POS5_YEAST;UTR1_YEAST;YEF1_YEAST	-999999	0
RC94E05B9_LR-1226	YDR127W	0	999999
R2C7BA6DF_RL-204	ISC1_YEAST	-999999	0
R55F71B47_RL-471	ISC1_YEAST	-999999	0
R4390063E_RL-335	ISC1_YEAST	-999999	0
R7FAC9C81_RL-729	ISC1_YEAST	-999999	0
R523E64F5_RL-437	ISC1_YEAST	-999999	0
REF113A85_RL-1463	ISC1_YEAST	-999999	0
REA002D2E_RL-1429	ISC1_YEAST	-999999	0
RBC7DCA74_RL-1148	ISC1_YEAST	-999999	0
R4A9A12BF_RL-370	ISC1_YEAST	-999999	0
R320BBD5A_RL-233	ISC1_YEAST	-999999	0
R9C014E93_RL-932	ISC1_YEAST	-999999	0
RB1307DF4_RL-1074	ISC1_YEAST	-999999	0
RBBC1C40B_RL-1145	GDE1_YEAST	-999999	0
RC836434A_LR-1219	AYR1_YEAST	0	999999
R61A8F5D4_LR-544	ADH6_YEAST;CSG2_YEAST;YPR1_YEAST	0	999999
R205039A4_LR-114	ADH6_YEAST;CSG2_YEAST	0	999999
R2B83D558_LR-199	ADH6_YEAST;CSG2_YEAST	0	999999
RDAB447EC_LR-1325	CP56_YEAST+NCPR_YEAST	0	999999
R6408D458_RL-557	VBA2_YEAST	-999999	0
R1BD8A58B_LR-76	KPYK1_YEAST;KPYK2_YEAST	0	999999
R164A00DF_RL-36	AVT3_YEAST;AVT4_YEAST	-999999	0
R77AFF784_RL-689	AVT1_YEAST;VBA2_YEAST	-999999	0
R5B0688D8_RL-503	DAK1_YEAST;DAK2_YEAST	-999999	0
R5E7CAE88_RL-528	VBA1_YEAST;VBA2_YEAST;VBA3_YEAST	-999999	0
RB0F95BA6_RL-1072	THI20_YEAST;THI21_YEAST;THI22_YEAST	-999999	0
R61CBB5EA_RL-545	DIT1_YEAST	-999999	0
RAD2B85A5_RL-1044	FAB1_YEAST	-999999	0
RCA162A08_RL-1232	AVT6_YEAST	-999999	0
R196F950D_RL-59	DDP1_YEAST	-999999	0
R3C6A9E7E_RL-286	ERS1_YEAST	-999999	0
RFA1BE4FA_B-1526	HFA1_YEAST	-999999	999999
R8D0440A3_RL-829	POS5_YEAST;UTR1_YEAST;YEF1_YEAST	-999999	0
RB05D5D42_RL-1066	IPK1_YEAST	-999999	0
RAC395A08_RL-1037	IPMK_YEAST	-999999	0
RB3608EE_RL-1088	IPMK_YEAST	-999999	0
R7046CC8_RL-644	YCFI_YEAST	-999999	0
R71F77A3E_B-654		-999999	999999
R8B09E6A1_B-814		-999999	999999
R2F995547_RL-216		-999999	0
R6BB169EB_B-612	ARO8_YEAST;ARO9_YEAST	-999999	999999
RBCF0DD64_B-1154	ARO8_YEAST;ARO9_YEAST	-999999	999999
R1723CBEB_LR-44	GLY1_YEAST	0	999999
RA2356841_B-974		-999999	999999
R6F30F2D_B-635		-999999	999999
RB4FF37A1_RL-1096	PYRD_YEAST	-999999	0
RE500758F_RL-1387	FMS1_YEAST	-999999	0
RFAD61EFD_B-1532	ALO_YEAST	-999999	999999
RC54CF848_B-1200		-999999	999999
RDB530B23_RL-1330		-999999	0
RDFA32C16_RL-1358	PYRD_YEAST	-999999	0
R52A90450_B-442	PUR91_YEAST;PUR92_YEAST	-999999	999999
RE79178DF_RL-1410	C1TC_YEAST	-999999	0
RB0222F2C_RL-1064	C1TM_YEAST	-999999	0
R912B9AA2_RL-852		-999999	0
R461B1AB5_B-344		-999999	999999
RB54E9D3D_RL-1099	AGX1_YEAST	-999999	0
R22395814_RL-130	PDAT_YEAST	-999999	0
RC196FD81_RL-1179	ACEA_YEAST	-999999	0
R7588E4E6_LR-678	DIC1_YEAST;SFC1_YEAST	0	999999
R57A89A21_B-483	DHSA_YEAST+DHSB_YEAST+DHSD_YEAST+SDH3_YEAST;DHSA_YEAST+DHSB_YEAST+DHSD_YEAST+YM07_YEAST;DHSA_YEAST+DHSB_YEAST+SDH3_YEAST+YL164_YEAST;DHSB_YEAST+DHSD_YEAST+DHSX_YEAST+SDH3_YEAST	-999999	999999
R57A89A21_B-484	OSM1_YEAST	-999999	0
RE9A854C_B-1425	ADY2_YEAST	-999999	999999
R585B833_B-490	TNA1_YEAST	-999999	999999
RA8AD9D9_B-1017		-999999	999999
RAA59B1A1_RL-1026	SDT1_YEAST	-999999	0
RE55B1C08_LR-1390	DS1P1_YEAST;DS1P2_YEAST	0	999999
R77E47C01_LR-692	DS1P1_YEAST;DS1P2_YEAST	0	999999
R8E66B4BE_LR-835	PGLR_YEAST	0	999999
RAFDEC4FB_B-1061	AQY1_YEAST;AQY2_YEAST	-999999	999999
R1F76DF3E_LR-105	INP51_YEAST;INP52_YEAST;INP53_YEAST;INP54_YEAST	0	999999
R68753024_LR-587	INP52_YEAST;INP53_YEAST;SAC1_YEAST	0	999999
RE6030202_LR-1396	SDT1_YEAST	0	999999
R5CA060AC_RL-515		-999999	0
RA273BC1A_RL-975	YDR127W	-999999	0
R185D6C51_LR-51	GDE_YEAST	0	999999
RBA7C5FAA_LR-1131	DOG1_YEAST;DOG2_YEAST	0	999999
R3FFA72C5_RL-310	YDR204W+CAT5_YEAST+COQ3_YEAST+COQ5_YEAST+COQ6_YEAST+COQ8_YEAST+COQ9_YEAST	-999999	0
R50168641_LR-417	AMYG_YEAST	0	999999
R9B1FDC10_RL-922		-999999	0
RB22A729D_B-1082		-999999	999999
R2F04A174_LR-214		0	999999
R896482BB_RL-800		-999999	0
RF9254AF6_RL-1520		-999999	0
RD56A6A30_B-1290		-999999	999999
R3E9ABF89_B-296	GIT1_YEAST	-999999	999999
RCD5CF533_LR-1247	KCS1_YEAST	0	999999
RF3F26333_B-1496		-999999	999999
R69C894A4_LR-598	GAL2_YEAST;HXT10_YEAST;HXT12_YEAST;HXT13_YEAST;HXT15_YEAST;HXT16_YEAST;HXT17_YEAST;HXT1_YEAST;HXT2_YEAST;HXT3_YEAST;HXT4_YEAST;HXT5_YEAST;HXT6_YEAST;HXT7_YEAST;HXT8_YEAST;HXT9_YEAST;STL1_YEAST	0	999999
RF589498E_B-1505		-999999	999999
R9316F361_RL-862	AGC1_YEAST	-999999	0
RBF7AAC08_B-1168		-999999	999999
RC9FB2CE0_B-1230		-999999	999999
R74ACD10C_B-672		-999999	999999
RF08C6928_B-1471		-999999	999999
RF1327F15_B-1477		-999999	999999
RE8F170CA_B-1419	AUS1_YEAST;PDR11_YEAST	-999999	999999
R3FF605F3_RL-309		-999999	0
R4822CD06_B-356		-999999	999999
RAF8F5ADC_B-1059	G6PI_YEAST	-999999	999999
R34320C35_B-248		-999999	999999
RF186A098_B-1479	AUS1_YEAST;PDR11_YEAST	-999999	999999
R5F2337F9_RL-533		-999999	0
RA8ACF1E_RL-1016		-999999	0
R9382DC47_B-865	AUS1_YEAST;PDR11_YEAST	-999999	999999
R97E067F0_LR-902	OPT1_YEAST	0	999999
REC424183_LR-1444	SUL1_YEAST;SUL2_YEAST;YG35_YEAST	0	999999
RA42906DD_B-986		-999999	999999
RA292C7B1_B-976		-999999	999999
R84A09ED1_B-759		-999999	999999
RFFBC5901_B-1576		-999999	999999
R7F847A7C_B-728		-999999	999999
R73ADFC36_B-662		-999999	999999
R8AA0C095_RL-811		-999999	0
RBFA9FFDB_RL-1169	PDC1_YEAST;PDC5_YEAST;PDC6_YEAST	-999999	0
R9033C680_B-846		-999999	999999
R5F7D4B9D_RL-535	YMR062C	-999999	0
R710BA2AC_B-647		-999999	999999
RE472C887_B-1380		-999999	999999
RA2C78DE4_LR-978	AGC1_YEAST	0	999999
RB989ACE_RL-1126	HUT1_YEAST	-999999	0
R104B5A88_B-1		-999999	999999
R1C0FE7D0_B-79	AUS1_YEAST;PDR11_YEAST	-999999	999999
RA98EFC9A_LR-1021		0	999999
R947991C2_B-875		-999999	999999
RA6E47BD5_RL-1004		-999999	0
R28688B30_B-171		-999999	999999
R7992095B_B-702		-999999	999999
RAEDBE980_B-1051		-999999	999999
RFF216BEB_B-1568		-999999	999999
R28792A5_B-173		-999999	999999
R537D10CE_B-446		-999999	999999
R3819F37C_B-264		-999999	999999
R330DB24A_B-240		-999999	999999
R2377245F_B-136		-999999	999999
RCC045CCC_B-1243		-999999	999999
R9DFEDEA7_B-944		-999999	999999
R136A98F1_RL-22	DTR1_YEAST	-999999	0
RD9ADCD6B_RL-1317		-999999	0
R354D4D09_B-251		-999999	999999
RC3E1F6F9_RL-1191		-999999	0
RB439744F_B-1092		-999999	999999
REDFB0DA_B-1454		-999999	999999
RBD8AC166_RL-1158		-999999	0
R1DDA8E51_B-97		-999999	999999
R4C200C3A_B-381		-999999	999999
R8BB0D4F_B-821		-999999	999999
R3AF4C79_B-278		-999999	999999
R32F19675_B-238		-999999	999999
R251B8BE2_RL-150		-999999	0
RC21C9EA0_LR-1182	CYB2_YEAST+CYC1_YEAST;CYB2_YEAST+CYC7_YEAST	0	999999
R50012B9E_LR-416	CYC1_YEAST+DLD1_YEAST;CYC1_YEAST+DLD3_YEAST;CYC7_YEAST+DLD1_YEAST;CYC7_YEAST+DLD3_YEAST	0	999999
R12211C42_LR-14	CYC1_YEAST+DLD2_YEAST;CYC7_YEAST+DLD2_YEAST	0	999999
R2BA6B339_LR-200	CY1_YEAST+CYB_YEAST+CYC1_YEAST+QCR10_YEAST+QCR1_YEAST+QCR2_YEAST+QCR6_YEAST+QCR7_YEAST+QCR8_YEAST+QCR9_YEAST+UCRI_YEAST;CY1_YEAST+CYB_YEAST+CYC7_YEAST+QCR10_YEAST+QCR1_YEAST+QCR2_YEAST+QCR6_YEAST+QCR7_YEAST+QCR8_YEAST+QCR9_YEAST+UCRI_YEAST	0	999999
RF431F284_RL-1497	CCPR_YEAST+CYC1_YEAST;CCPR_YEAST+CYC7_YEAST	-999999	0
RA385DC05_LR-981	RIM2_YEAST	0	999999
RF2193DDA_RL-1482	MET8_YEAST	-999999	0
RC0860CB7_RL-1175	ALDH4_YEAST;ALDH5_YEAST	-999999	0
RED4C391C_RL-1451	ACOX_YEAST+FOX2_YEAST+THIK_YEAST	-999999	0
R15886DAF_RL-30	ACOX_YEAST+FOX2_YEAST+THIK_YEAST	-999999	0
R611BD6B0_RL-541	COX12_YEAST+COX13_YEAST+COX1_YEAST+COX2_YEAST+COX3_YEAST+COX4_YEAST+COX5A_YEAST+COX6_YEAST+COX7_YEAST+COX8_YEAST+COX9_YEAST+CYC1_YEAST;COX12_YEAST+COX13_YEAST+COX1_YEAST+COX2_YEAST+COX3_YEAST+COX4_YEAST+COX5A_YEAST+COX6_YEAST+COX7_YEAST+COX8_YEAST+COX9_YEAST+CYC7_YEAST;COX12_YEAST+COX13_YEAST+COX1_YEAST+COX2_YEAST+COX3_YEAST+COX4_YEAST+COX5B_YEAST+COX6_YEAST+COX7_YEAST+COX8_YEAST+COX9_YEAST+CYC1_…	-999999	0
R9B225A36_RL-923	ACOX_YEAST+DCI1_YEAST+ECI1_YEAST+FOX2_YEAST+SPS19_YEAST+THIK_YEAST;ACOX_YEAST+DCI1_YEAST+FOX2_YEAST+SPS19_YEAST+THIK_YEAST;ACOX_YEAST+ECI1_YEAST+FOX2_YEAST+SPS19_YEAST+THIK_YEAST	-999999	0
R6263DA99_RL-550	ACOX_YEAST+DCI1_YEAST+FOX2_YEAST+THIK_YEAST;ACOX_YEAST+ECI1_YEAST+FOX2_YEAST+THIK_YEAST	-999999	0
R435C1B64_RL-331	YEL038W+YMR009W	-999999	0
RB5307DB1_RL-1098	ACOX_YEAST+DCI1_YEAST+ECI1_YEAST+FOX2_YEAST+SPS19_YEAST+THIK_YEAST;ACOX_YEAST+DCI1_YEAST+FOX2_YEAST+SPS19_YEAST+THIK_YEAST;ACOX_YEAST+ECI1_YEAST+FOX2_YEAST+SPS19_YEAST+THIK_YEAST	-999999	0
RC52690B8_RL-1198	ACOX_YEAST+DCI1_YEAST+FOX2_YEAST+THIK_YEAST;ACOX_YEAST+ECI1_YEAST+FOX2_YEAST+THIK_YEAST	-999999	0
RE4E54A6D_RL-1385	ACOX_YEAST+DCI1_YEAST+ECI1_YEAST+FOX2_YEAST+SPS19_YEAST+THIK_YEAST;ACOX_YEAST+DCI1_YEAST+FOX2_YEAST+SPS19_YEAST+THIK_YEAST;ACOX_YEAST+ECI1_YEAST+FOX2_YEAST+SPS19_YEAST+THIK_YEAST	-999999	0
RA14CB608_RL-965	ACOX_YEAST+DCI1_YEAST+ECI1_YEAST+FOX2_YEAST+SPS19_YEAST+THIK_YEAST;ACOX_YEAST+DCI1_YEAST+FOX2_YEAST+SPS19_YEAST+THIK_YEAST;ACOX_YEAST+ECI1_YEAST+FOX2_YEAST+SPS19_YEAST+THIK_YEAST	-999999	0
RA14CB608_RL-966	ACOX_YEAST+DCI1_YEAST+FOX2_YEAST+SPS19_YEAST+THIK_YEAST;ACOX_YEAST+ECI1_YEAST+FOX2_YEAST+SPS19_YEAST+THIK_YEAST	-999999	0
RBE4C1282_RL-1163	ACOX_YEAST+DCI1_YEAST+FOX2_YEAST+THIK_YEAST;ACOX_YEAST+ECI1_YEAST+FOX2_YEAST+THIK_YEAST	-999999	0
R219A5B9C_RL-124	ACOX_YEAST+DCI1_YEAST+FOX2_YEAST+THIK_YEAST;ACOX_YEAST+ECI1_YEAST+FOX2_YEAST+THIK_YEAST	-999999	0
RB176D12D_LR-1076		0	999999
RE27BB29B_LR-1371		0	999999
R22B591B6_LR-133		0	999999
R90F4B990_LR-849		0	999999
R15DF7064_B-33		-999999	999999
RE43E8FC1_LR-1377		0	999999
R51B0C2E_LR-429		0	999999
R3E15D408_LR-291		0	999999
R91834A13_LR-854		0	999999
REDDCA6A7_LR-1453		0	999999
RB4DF8B7A_LR-1094		0	999999
R1B491561_LR-69		0	999999
R507C1807_LR-420		0	999999
R7BB6BC6B_LR-715		0	999999
RFD648C01_LR-1554		0	999999
RF93FEF67_LR-1521		0	999999
R82521F85_LR-745		0	999999
RFE6609A8_LR-1560		0	999999
R327F2FC6_LR-237		0	999999
RD5ACADC4_LR-1293		0	999999
R79EC5FE_LR-705		0	999999
R9E99A0A2_LR-947		0	999999
R669A7661_LR-571		0	999999
R900FC5A7_LR-845		0	999999
REC502913_LR-1446		0	999999
R2B7F9FD6_LR-198		0	999999
R5C09CBE4_LR-510		0	999999
RF0F06CAD_LR-1476		0	999999
R77B549B2_LR-690		0	999999
R2020016A_LR-112		0	999999
RF382895C_LR-1491		0	999999
R47177312_B-348		-999999	999999
R6A437C11_LR-603		0	999999
R4C83430_LR-386		0	999999
RD76ABC06_LR-1302		0	999999
R535D7CE8_LR-445		0	999999
REEFDC248_LR-1461		0	999999
RB9037009_LR-1123		0	999999
R247CAC7E_LR-145		0	999999
R40E7D3E7_LR-317		0	999999
RBB92418_LR-1143		0	999999
RB8030CA0_LR-1118		0	999999
RF63CDCCF_LR-1508		0	999999
RB6199AB8_LR-1104		0	999999
R4E71B6E2_LR-403		0	999999
R7AF96ED5_B-711		-999999	999999
R65DA4EC_LR-566		0	999999
R51A316AD_LR-428		0	999999
R51C8EC34_LR-430		0	999999
RE2FE3791_LR-1373		0	999999
R5B8D4B5D_LR-505		0	999999
R727CC2D2_LR-659		0	999999
R25827093_LR-154		0	999999
REAEB4782_LR-1434		0	999999
RE47D2287_LR-1381		0	999999
R555722AC_LR-466		0	999999
RAF482FE1_LR-1055		0	999999
R7C815D4E_LR-719		0	999999
RAEAF5ACC_LR-1049		0	999999
REB67C836_LR-1437		0	999999
R44F1562D_LR-338		0	999999
RDC66D37D_LR-1335		0	999999
R8717521D_LR-777		0	999999
R944AC173_LR-874		0	999999
R2717E04F_LR-163		0	999999
RA6637795_LR-1000		0	999999
RC2452FE5_LR-1183		0	999999
R6DD3B1FE_LR-625		0	999999
R3A2D03BF_LR-273		0	999999
R3A46F926_LR-274		0	999999
R5444CFB0_LR-454		0	999999
R87E64786_LR-785		0	999999
RC94E9E17_LR-1227		0	999999
R632E2E62_LR-554		0	999999
RD9F48CD3_LR-1321		0	999999
R31628A20_LR-230		0	999999
R4E993300_LR-405		0	999999
R97CB5CBC_LR-901		0	999999
RBFFDB67C_LR-1170		0	999999
RA02F1633_LR-957		0	999999
R6F462122_LR-637		0	999999
R21326CB3_LR-121		0	999999
R9F5087F2_LR-954		0	999999
R804ECD74_LR-732		0	999999
RB86510C5_LR-1120		0	999999
R241AB01B_LR-140		0	999999
R827C4DF8_LR-747		0	999999
RE6E0D26E_LR-1401		0	999999
R4E0C6581_LR-400		0	999999
R482B271C_LR-359		0	999999
RA7DC31A9_LR-1012		0	999999
RAB70F856_LR-1033		0	999999
RB7D0BDE8_LR-1116		0	999999
R19A156DE_LR-60		0	999999
R5F1B21D5_LR-532		0	999999
R681A3A9E_LR-583		0	999999
R1AD7B4FF_LR-68		0	999999
R570E51C6_LR-478		0	999999
RD6F7BF7B_LR-1299		0	999999
R4B7CFCA_LR-377		0	999999
RB2214D0F_LR-1081		0	999999
R4A881FA5_LR-369		0	999999
R6BFC3A2D_LR-615		0	999999
R869EE9D4_LR-775		0	999999
R669063C7_LR-570		0	999999
R91EC2CF4_LR-857		0	999999
RF4AAACD5_LR-1500		0	999999
RD7E2CEF1_LR-1308		0	999999
R35B5C04C_LR-254		0	999999
R3A9D1F56_LR-277		0	999999
RD59BF3A7_LR-1292		0	999999
R4D0C76F7_LR-392		0	999999
R7B8A1023_LR-714		0	999999
R6B3002E7_LR-609		0	999999
RE7F5B0FD_B-1413		-999999	999999
RE5980778_LR-1393		0	999999
R250FD288_LR-148		0	999999
RA3A8E48_LR-982		0	999999
R397CCF10_LR-266		0	999999
R66E7F363_LR-574		0	999999
RA61AE6E6_LR-998		0	999999
R368ADFA3_LR-259		0	999999
RDF833583_LR-1357		0	999999
R50440798_LR-418		0	999999
R796B2F91_LR-699		0	999999
R4B23EC7F_LR-373		0	999999
R9BF989EE_LR-931		0	999999
RBAE6E82C_LR-1135		0	999999
RD4599D0A_LR-1282		0	999999
R4A75267_LR-368		0	999999
RF66C6278_LR-1509		0	999999
RB6024082_LR-1103		0	999999
R4A44852F_LR-367		0	999999
R77EA74A4_LR-695		0	999999
R4B49608D_LR-374		0	999999
R6966DFCE_LR-594		0	999999
RD94F754F_LR-1316		0	999999
R21E632B6_LR-125		0	999999
RFBF13562_LR-1539		0	999999
RE661B4A2_LR-1117		0	999999
R654825B_LR-459	COQ6_YEAST	0	999999
R1FE969E9_RL-90	ACPM_YEAST+CEM1_YEAST+FABD_YEAST+FABG_YEAST	-999999	0
R8F2DEF23_B-676	DLDH_YEAST+GCSH_YEAST+GCSP_YEAST+GCST_YEAST	-999999	999999
R8F2DEF23_B-677	DLDH_YEAST+ODO1_YEAST+ODO2_YEAST	-999999	0
R107875F7_RL-2	CACP_YEAST	-999999	0
RA97A7D40_RL-815		-999999	0
R2E6206DB_B-173	CACM_YEAST	0	999999
R2E6206DB_B-174	CACP_YEAST	-999999	0
RE58FD0C7_RL-1110	YH007_YEAST	-999999	0
R224E6657_RL-107	MET16_YEAST	-999999	0
R25475DA9_B-123	LCF1_YEAST;LCF3_YEAST;LCF4_YEAST	-999999	999999
R1858A1D3_B-38	FOX2_YEAST	-999999	999999
RDB71D3DF_RL-1068		-999999	0
RF6B79438_RL-1211	FDH1_YEAST;FDH2_YEAST;YP276_YEAST	-999999	0
RFD4FA0A0_LR-1245	LYS2_YEAST+LYS5_YEAST	0	999999
REE257C1E_RL-1167	IMDH1_YEAST;IMDH2_YEAST;IMDH3_YEAST;IMDH4_YEAST;YA075_YEAST	-999999	0
R69EDB922_RL-488	SER33_YEAST;SERA_YEAST	-999999	0
R4A1F828E_B-300		-999999	999999
R96A45519_B-725	ADH1_YEAST;ADH2_YEAST;ADH4_YEAST;ADH5_YEAST;FADH_YEAST	-999999	999999
RBB61F660_LR-907	GPD1_YEAST	0	999999
R75BEF945_RL-547	IDH1_YEAST+IDH2_YEAST	-999999	0
RA3FA8612_RL-789	DLDH_YEAST+ODP2_YEAST+ODPA_YEAST+ODPB_YEAST	-999999	0
R51E715EA_B-350	ALDH5_YEAST	-999999	999999
R4D5B267C_B-323	ADH3_YEAST	-999999	999999
R2518ED17_RL-122	ERG5_YEAST	-999999	0
R81D753DC_RL-598	THI20_YEAST;THI21_YEAST	-999999	0
REBCE2974_RL-1152		-999999	0
R9F2A844F_LR-769	YE091_YEAST	0	999999
R3F5AA716_LR-246	YE091_YEAST	0	999999
R22132F4B_B-103		-999999	999999
R433FA57C_RL-267	ELO2_YEAST	-999999	0
RE6E61E6E_LR-1119	ELO3_YEAST	0	999999
R27712032_B-141	GAP1_YEAST;PUT4_YEAST	-999999	999999
RBB4195D6_LR-905	SYPM_YEAST;YHI0_YEAST	0	999999
RC8291A4F_RL-972		-999999	0
[truncated: 1,234 more rows]
