# Supplementary material for: Efficient Reconstruction of Predictive Consensus Metabolic Network Models
Source: PLoS Comput Biol. 2016 Aug 26;12(8):e1005085. doi: 10.1371/journal.pcbi.1005085 (PMC5001716; doi:10.1371/journal.pcbi.1005085)
Supplement: S1 Dataset — This file contains the original models, the input models, the BCMs, and the RCMs for COMMGEN as well as an overview of the changes made between original and input models. (ZIP) [file pcbi.1005085.s001.zip › S4-Models/BCM_ACM_RCM.m]

%% BCM
% Basic consensus model - Achieved by converting the models into the same
% namespace and removing exactly identical reactions
dir = mfilename('fullpath');
dir = regexprep(dir,'/[^/]*$','');
if isempty(dir)
    dir = 'BCM';
else
    dir = [dir '/BCM'];
end
mkdir(dir);

%Set options
options.AllAuto = 1;
options.GeneOR = -1;
options.ExactlyIdentical = true;
options.RDPredict = false;

%%% P. putida
%select models
models = cell(2,1);
models{1} = 'Input/Pputida/iJN746_COMMGEN';
models{2} = 'Input/Pputida/iJP962_COMMGEN';
modelNames = regexprep(models,'.*/','');

%create COMMGEN model structure
BCM = COMMGEN(models,options);

%Process duplicate reactions
BCM.DuplicateRxns;

%create directory
tmpDir = [dir '/Pputida'];
mkdir(tmpDir);

%Save current COMMGEN instance
save([tmpDir '/BCM_COMMGEN'],'BCM')

%Save models for evaluation
for i=1:BCM.NumModels
    BCM.Export([tmpDir '/BCM_' modelNames{i}],['BCM_' modelNames{i}],true(numel(unique(BCM.RxnComp)),BCM.NumModels),i);
end

%%% B. subtilis
models = cell(2,1);
models{1} = 'Input/Bsubtilis/iBsu1103_COMMGEN';
models{2} = 'Input/Bsubtilis/iYO844_COMMGEN';
modelNames = regexprep(models,'.*/','');

%create COMMGEN model structure
BCM = COMMGEN(models,options);

%Process duplicate reactions
BCM.DuplicateRxns;

%create directory
tmpDir = [dir '/Bsubtilis'];
mkdir(tmpDir);

%Save current COMMGEN instance
save([tmpDir '/BCM_COMMGEN'],'BCM')

%Save models for evaluation
for i=1:BCM.NumModels
    BCM.Export([tmpDir '/BCM_' modelNames{i}],['BCM_' modelNames{i}],true(numel(unique(BCM.RxnComp)),BCM.NumModels),i);
end

%%% S. cerevisiae
models = cell(3,1);
models{1} = 'Input/Scerevisiae/iIN800_COMMGEN';
models{2} = 'Input/Scerevisiae/iMM904_COMMGEN';
models{3} = 'Input/Scerevisiae/iND750_COMMGEN';
modelNames = regexprep(models,'.*/','');

%create COMMGEN model structure
BCM = COMMGEN(models,options);

%Process duplicate reactions
BCM.DuplicateRxns;

%create directory
tmpDir = [dir '/Scerevisiae'];
mkdir(tmpDir);

%Save current COMMGEN instance
save([tmpDir '/BCM_COMMGEN'],'BCM')

%Save models for evaluation
for i=1:BCM.NumModels
    BCM.Export([tmpDir '/BCM_' modelNames{i}],['BCM_' modelNames{i}],true(numel(unique(BCM.RxnComp)),BCM.NumModels),i);
end

%%% M. tuberculosis
models = cell(2,1);
models{1} = 'Input/Mtuberculosis/GSMN_TB_in_vivo_COMMGEN';
models{2} = 'Input/Mtuberculosis/iNJ661_COMMGEN';
modelNames = regexprep(models,'.*/','');

%create COMMGEN model structure
BCM = COMMGEN(models,options);

%Process duplicate reactions
BCM.DuplicateRxns;

%create directory
tmpDir = [dir '/Mtuberculosis'];
mkdir(tmpDir);

%Save current COMMGEN instance
save([tmpDir '/BCM_COMMGEN'],'BCM')

%Save models for evaluation
for i=1:BCM.NumModels
    BCM.Export([tmpDir '/BCM_' modelNames{i}],['BCM_' modelNames{i}],true(numel(unique(BCM.RxnComp)),BCM.NumModels),i);
end

%% ACM
% Automatic consensus model - Achieved by converting the models into the
% same namespace and automatically resolving discrepancies between the
% models. Note: the matches between species/metabolites have been manually
% confirmed priorly.
dir = mfilename('fullpath');
dir = regexprep(dir,'/[^/]*$','');
if isempty(dir)
    dir = 'ACM';
else
    dir = [dir '/ACM'];
end

%%% P. putida
load('MetaboliteData/Pputida/HubMets');
tmpDir = [dir '/Pputida'];
mkdir(tmpDir);

%Set options
clear options
options.GeneOR  = 1;
options.GeneORStrict = 1;
options.MergeArrows = 3;
options.SameRxnDiffComp_RemoveDead  = 2;
options.SameRxnDiffComp_AutoGPR     = 1;
options.SameRxnDiffComp_AllActSameModel = 1;
options.SameRxnDiffComp_IgnoreAllInact  = 1;
options.PermanentReject = -1;
options.HubComplete = 1;
options.AllAuto=1;
options.ResolveInvalidTransport = 1;  % If 1: Attempt to resolve invalid transport automatically. If 0: ask whether they should be solved automatically. If -1: Don't solve automatically;
options.CompartmentConnections = {'MNXC19%MNXC2';'MNXC19%MNXC3'};
options.InvTransportSolution    = {'ext%cyt','per','ext'};
options.HubMets = HubMets;

%select models
models = cell(2,1);
models{1} = 'Input/Pputida/iJN746_COMMGEN';
models{2} = 'Input/Pputida/iJP962_COMMGEN';
options.databaseNames = models;
modelNames = regexprep(models,'.*/','');

%create COMMGEN model structure
ACM = COMMGEN(models,options);

% Match species
load('MetaboliteData/Pputida/SpecPairs');
Pairs(1,:) = [];
Pairs(strcmp(Pairs(:,1),''),:) = [];

ACM.ChangeFunction('Similar Species');
for i=1:size(Pairs,1)
    speciesIDx = [find(strcmp(ACM.species_IDs,Pairs{i,1})) find(strcmp(ACM.species_IDs,Pairs{i,2}))];
    group = false(ACM.NumSpecies);
    group(speciesIDx)=true;
    ACM.MergeTwoSpecies(group,speciesIDx(2));
end

ACM.UpdateAll;
% Process reaction inconsistencies
ACM.InvalidExternalRxns;
ACM.InvalidTransport;
ACM.DuplicateRxns;
ACM.SameMetsDiffStoich;

%Save current COMMGEN instance
save([tmpDir '/ACM_COMMGEN'],'ACM')

%Save models for evaluation
for i=1:ACM.NumModels
    ACM.Export([tmpDir '/ACM_' modelNames{i}],['ACM_' modelNames{i}],true(numel(unique(ACM.RxnComp)),ACM.NumModels),i);
end

%% B. subtilis
load('MetaboliteData/Bsubtilis/HubMets');
tmpDir = [dir '/Bsubtilis'];
mkdir(tmpDir);

%Set options
clear options
options.GeneOR  = 1; % If a merged set of reactions has different gene rules, always add them together in an OR fashion. Set to -1 in order not to get the suggestion.
options.GeneORStrict = 1; % If set to 1 automatic merging will always be performed according to "strict" rules. This runs on the assumption that if a modeller chose an AND-relationship this is more likely to be correct than the OR relationship.
options.MergeArrows = 3;
options.SameRxnDiffComp_RemoveDead  = 2;
options.SameRxnDiffComp_AutoGPR     = 1;
options.SameRxnDiffComp_AllActSameModel = 1;
options.SameRxnDiffComp_IgnoreAllInact  = 1;
options.PermanentReject = -1;
options.HubComplete = 1;
options.AllAuto=1;
options.ResolveInvalidTransport = 1;  % If 1: Attempt to resolve invalid transport automatically. If 0: ask whether they should be solved automatically. If -1: Don't solve automatically;
options.HubMets = HubMets;

%select models
models = cell(2,1);
models{1} = 'Input/Bsubtilis/iBsu1103_COMMGEN';
models{2} = 'Input/Bsubtilis/iYO844_COMMGEN';
modelNames = regexprep(models,'.*/','');
options.databaseNames = models;

%create COMMGEN model structure
ACM = COMMGEN(models,options);

% Match species
load('MetaboliteData/Bsubtilis/SpecPairs');
Pairs(1,:) = [];
Pairs(strcmp(Pairs(:,1),''),:) = [];

ACM.ChangeFunction('Similar Species');
for i=1:size(Pairs,1)
    speciesIDx = [find(strcmp(ACM.species_IDs,Pairs{i,1})) find(strcmp(ACM.species_IDs,Pairs{i,2}))];
    group = false(ACM.NumSpecies);
    group(speciesIDx)=true;
    ACM.MergeTwoSpecies(group,speciesIDx(2));
end

ACM.UpdateAll;
% Process reaction inconsistencies
ACM.InvalidExternalRxns;
ACM.InvalidTransport;
ACM.DuplicateRxns;
ACM.SameMetsDiffStoich;

%Save current COMMGEN instance
save([tmpDir '/ACM_COMMGEN'],'ACM')

%Save models for evaluation
for i=1:ACM.NumModels
    ACM.Export([tmpDir '/ACM_' modelNames{i}],['ACM_' modelNames{i}],true(numel(unique(ACM.RxnComp)),ACM.NumModels),i);
end

%% S. cerevisiae
load('MetaboliteData/Scerevisiae/HubMets');
tmpDir = [dir '/Scerevisiae'];
if ~exist(tmpDir,'dir')
    mkdir(tmpDir);
end

%Set options
clear options
options.GeneOR  = 1; % If a merged set of reactions has different gene rules, always add them together in an OR fashion. Set to -1 in order not to get the suggestion.
options.GeneORStrict = 1; % If set to 1 automatic merging will always be performed according to "strict" rules. This runs on the assumption that if a modeller chose an AND-relationship this is more likely to be correct than the OR relationship.
options.MergeArrows = 3;
options.SameRxnDiffComp_RemoveDead  = 2;
options.SameRxnDiffComp_AutoGPR     = 1;
options.SameRxnDiffComp_AllActSameModel = 1;
options.SameRxnDiffComp_IgnoreAllInact  = 1;
options.PermanentReject = -1;
options.HubComplete = 1;
options.AllAuto=1;
options.ResolveInvalidTransport = 1;  % If 1: Attempt to resolve invalid transport automatically. If 0: ask whether they should be solved automatically. If -1: Don't solve automatically;
options.CompartmentConnections = {
    'MNXC11%MNXC3'
    'MNXC13%MNXC3'
    'MNXC15%MNXC3'
    'MNXC2%MNXC3'
    'MNXC3%MNXC4'
    'MNXC3%MNXC4%UNKCOMP'
    'MNXC3%MNXC6'
    'MNXC3%MNXC9'
    'MNXC2%MNXC3%MNXC4'
    };
options.HubMets = HubMets;

%select models
models = cell(3,1);
models{1} = 'Input/Scerevisiae/iIN800_COMMGEN';
models{2} = 'Input/Scerevisiae/iMM904_COMMGEN';
models{3} = 'Input/Scerevisiae/iND750_COMMGEN';
options.databaseNames = models;
modelNames = regexprep(models,'.*/','');

%create COMMGEN model structure
ACM = COMMGEN(models,options);

% Match species
load('MetaboliteData/Scerevisiae/SpecPairs');
Pairs(1,:) = [];
Pairs(strcmp(Pairs(:,1),''),:) = [];

ACM.ChangeFunction('Similar Species');
for i=1:size(Pairs,1)
    speciesIDx = [find(strcmp(ACM.species_IDs,Pairs{i,1})) find(strcmp(ACM.species_IDs,Pairs{i,2}))];
    group = false(ACM.NumSpecies);
    group(speciesIDx)=true;
    ACM.MergeTwoSpecies(group,speciesIDx(2));
end

ACM.UpdateAll;
% Process reaction inconsistencies
ACM.InvalidExternalRxns;
ACM.InvalidTransport;
ACM.DuplicateRxns;
ACM.SameMetsDiffStoich;

%Save current COMMGEN instance
save([tmpDir '/ACM_COMMGEN'],'ACM')

%Save models for evaluation
for i=1:ACM.NumModels
    ACM.Export([tmpDir '/ACM_' modelNames{i}],['ACM_' modelNames{i}],true(numel(unique(ACM.RxnComp)),ACM.NumModels),i);
end

%% M. tuberculosis
load('MetaboliteData/Mtuberculosis/HubMets');
tmpDir = [dir '/Mtuberculosis'];
mkdir(tmpDir);

%Set options
clear options
options.GeneOR  = 1; % If a merged set of reactions has different gene rules, always add them together in an OR fashion. Set to -1 in order not to get the suggestion.
options.GeneORStrict = 1; % If set to 1 automatic merging will always be performed according to "strict" rules. This runs on the assumption that if a modeller chose an AND-relationship this is more likely to be correct than the OR relationship.
options.MergeArrows = 3;
options.SameRxnDiffComp_RemoveDead  = 2;
options.SameRxnDiffComp_AutoGPR     = 1;
options.SameRxnDiffComp_AllActSameModel = 1;
options.SameRxnDiffComp_IgnoreAllInact  = 1;
options.PermanentReject = -1;
options.HubComplete = 1;
options.AllAuto=1;
options.ResolveInvalidTransport = 1;  % If 1: Attempt to resolve invalid transport automatically. If 0: ask whether they should be solved automatically. If -1: Don't solve automatically;
options.HubMets = HubMets;

%select models
models = cell(2,1);
models{1} = 'Input/Mtuberculosis/GSMN_TB_in_vivo_COMMGEN';
models{2} = 'Input/Mtuberculosis/iNJ661_COMMGEN';
options.databaseNames = models;
modelNames = regexprep(models,'.*/','');

%create COMMGEN model structure
ACM = COMMGEN(models,options);

% Match species
load('/MetaboliteData/Mtuberculosis/SpecPairs');
Pairs(1,:) = [];
Pairs(strcmp(Pairs(:,1),''),:) = [];

ACM.ChangeFunction('Similar Species');
for i=1:size(Pairs,1)
    speciesIDx = [find(strcmp(ACM.species_IDs,Pairs{i,1})) find(strcmp(ACM.species_IDs,Pairs{i,2}))];
    group = false(ACM.NumSpecies);
    group(speciesIDx)=true;
    ACM.MergeTwoSpecies(group,speciesIDx(2));
end

ACM.UpdateAll;
% Process reaction inconsistencies
ACM.InvalidExternalRxns;
ACM.InvalidTransport;
ACM.DuplicateRxns;
ACM.SameMetsDiffStoich;

%Save current COMMGEN instance
save([tmpDir '/ACM_COMMGEN'],'ACM')

%Save models for evaluation
for i=1:ACM.NumModels
    ACM.Export([tmpDir '/ACM_' modelNames{i}],['ACM_' modelNames{i}],true(numel(unique(ACM.RxnComp)),ACM.NumModels),i);
end

%%RCM
% Refined consensus model - Achieved by manually proceeding with the
% COMMGEN procedure using the ACM as a starting point.

%Manually created from ACMs
