# Supplementary material for: Efficient Reconstruction of Predictive Consensus Metabolic Network Models
Source: PLoS Comput Biol. 2016 Aug 26;12(8):e1005085. doi: 10.1371/journal.pcbi.1005085 (PMC5001716; doi:10.1371/journal.pcbi.1005085)
Supplement: S1 Dataset — This file contains the original models, the input models, the BCMs, and the RCMs for COMMGEN as well as an overview of the changes made between original and input models. (ZIP) [file pcbi.1005085.s001.zip › S4-Models/Input/Bsubtilis/iBsu1103_COMMGEN/reactions.tsv]

RAF90EC0D_RL-1130	0.0000578 MNXM1495@MNXC3 + 0.0000606 MNXM2859@MNXC3 + 0.0000515 MNXM31536@MNXC3 + 0.0000557 MNXM32178@MNXC3 + 0.0000533 MNXM32179@MNXC3 + 0.0000514 MNXM5124@MNXC3 + 0.0000555 MNXM5125@MNXC3 + 0.0000514 MNXM5129@MNXC3 + 0.0000533 MNXM5130@MNXC3 + 0.0000555 MNXM5131@MNXC3 + 0.0000578 MNXM5132@MNXC3 + 0.0000274 MNXM6175@MNXC3 + 0.0000297 MNXM6176@MNXC3 + 0.0000274 MNXM6297@MNXC3 + 0.0000285 MNXM6298…	rxn11921				model:NONE		-10000.0	0			0	0
RFDDC7C7A_LR-1665	0.0005939 MNXM113@MNXC3 + 0.0008548 MNXM11@MNXC3 + 0.076 MNXM12118@MNXC3 + 0.0304 MNXM12128@MNXC3 + 0.002983 MNXM128@MNXC3 + 0.000127618 MNXM12@MNXC3 + 0.005253 MNXM14@MNXC3 + 0.2242 MNXM16624@MNXC3 + 0.00014977 MNXM166@MNXC3 + 0.5284 MNXM177@MNXC3 + 0.003209 MNXM196@MNXC3 + 0.017155717999984 MNXM1@MNXC3 + 0.0002924 MNXM220@MNXC3 + 0.000206831 MNXM237@MNXC3 + 105 MNXM2@MNXC3 + 0.0002215 MNXM30@MN…	bio00006				model:NONE		0	10000.0			1	0
R9F94E437_B-1004	0.3041 MNXM114@MNXC3 + 0.1546 MNXM134@MNXC3 + 0.6555 MNXM140@MNXC3 + 0.3526 MNXM142@MNXC3 + 0.2801 MNXM147@MNXC3 + 0.5807 MNXM199@MNXC3 + 0.5107 MNXM231@MNXC3 + 0.7723 MNXM29@MNXC3 + 0.5051 MNXM32@MNXC3 + 0.4928 MNXM37@MNXC3 + 0.2801 MNXM42@MNXC3 + 0.4091 MNXM53@MNXC3 + 0.1073 MNXM55@MNXC3 + 0.2145 MNXM61@MNXC3 + 0.3653 MNXM70@MNXC3 + 0.2097 MNXM76@MNXC3 + 0.6114 MNXM78@MNXC3 + 0.4928 MNXM89557@M…	rxn05296	1*uniprot:FMT_BACSU+1*uniprot:GATA_BACSU+1*uniprot:GATB_BACSU+1*uniprot:GATC_BACSU+1*uniprot:RL10_BACSU+1*uniprot:RL13_BACSU+1*uniprot:RL14_BACSU+1*uniprot:RL15_BACSU+1*uniprot:RL16_BACSU+1*uniprot:RL17_BACSU+1*uniprot:RL18_BACSU+1*uniprot:RL19_BACSU+1*uniprot:RL1_BACSU+1*uniprot:RL20_BACSU+1*uniprot:RL21_BACSU+1*uniprot:RL22_BACSU+1*uniprot:RL23_BACSU+1*uniprot:RL24_BACSU+1*uniprot:RL27_BACSU+1*…			model:NONE		-10000.0	10000.0			0	0
R48E37591_B-394	1 BIOMASS@MNXC3 <==> 1 BIOMASS@BOUNDARY	EX_cpd11416_c				model:S_		-10000.0	10000.0			0	1
R9E432CB6_B-998	1 MNXM10019@MNXC3 + 1 MNXM5@MNXC3 <==> 1 MNXM1@MNXC3 + 1 MNXM28031@MNXC3 + 1 MNXM6@MNXC3	R_3OAR80	1*uniprot:FABG_BACSU		1.1.1.100;2.3.1.85;2.3.1.86	kegg:Fatty acid biosynthesis;kegg:Metabolic pathways;metacyc:palmitate biosynthesis I (animals and fungi);metacyc:palmitate biosynthesis II (bacteria and plants);model:Cell Envelope Biosynthesis;seed:Fatty Acid Biosynthesis FASII	bigg:3OAR80;ec:1.1.1.100;ec:2.3.1.85;ec:2.3.1.86;kegg:R04536;metacyc:RXN-9524;seed:rxn05341	-10000.0	10000.0			0	0
R2785151A_B-170	1 MNXM10019@MNXC3 <==> 1 MNXM23766@MNXC3 + 1 MNXM2@MNXC3	R04537	1*uniprot:FABZ_BACSU		2.3.1.85;2.3.1.86;4.2.1.59	kegg:Fatty acid biosynthesis;kegg:Metabolic pathways;metacyc:palmitate biosynthesis I (animals and fungi);metacyc:palmitate biosynthesis II (bacteria and plants)	bigg:3HAD80;brenda:BR437;ec:2.3.1.85;ec:2.3.1.86;ec:4.2.1.59;kegg:R04537;metacyc:4.2.1.59-RXN;seed:rxn05334	-10000.0	10000.0			0	0
R533558CE_B-472	1 MNXM10035@MNXC3 + 1 MNXM5@MNXC3 <==> 1 MNXM10116@MNXC3 + 1 MNXM1@MNXC3 + 1 MNXM6@MNXC3	rxn05461	1*uniprot:FABG_BACSU		1.1.1.0	model:NONE;seed:Fatty Acid Biosynthesis FASII	ec:1.1.1.0;seed:rxn05461	-10000.0	10000.0			0	0
RED514769_B-1551	1 MNXM10035@MNXC3 <==> 1 MNXM2@MNXC3 + 1 MNXM9168@MNXC3	rxn05462	1*uniprot:FABZ_BACSU		4.2.1.0	model:NONE	ec:4.2.1.0;seed:rxn05462	-10000.0	10000.0			0	0
R83B30D2C_B-810	1 MNXM1004@MNXC3 + 1 MNXM23@MNXC3 <==> 1 MNXM167@MNXC2 + 1 MNXM73@MNXC3	rxn05655	1*gene:PTSBC_BACSU+1*uniprot:PT1_BACSU+1*uniprot:PTHP_BACSU	MNXR4963		model:NONE;seed:Fructose and Mannose Inducible PTS;seed:Galactose-inducible PTS;seed:Mannitol Utilization;seed:Sucrose-specific PTS	bigg:SUCpts;bigg:SUCptspp;iaf1260:SUCptspp;iao358:rll_479;ijr904.45632:SUCpts;ijr904:SUCpts;ips189:SUCpts;isb619:SUCpts;iyo844:SUCpts;seed:rxn05655;seed:rxn09274	-10000.0	10000.0			0	0
R7EA891D5_B-774	1 MNXM1004@MNXC3 + 1 MNXM2@MNXC3 <==> 1 MNXM1380@MNXC3 + 1 MNXM160@MNXC3	R_FFSD	1*uniprot:SCRB_BACSU	MNXR68995	3.2.1.26	model:Starch and sucrose metabolism;seed:Sucrose Metabolism;seed:Sucrose utilization;seed:Sucrose-specific PTS	bigg:FFSD;bigg:FFSDr;ec:3.2.1.26;iaf1260:FFSD;iag612:rbs_336;ijr904.45632:FFSD;ijr904:FFSD;irs1563.45632:R03921_c;isb619:FFSDr;iyo844:FFSD;obsolete:rxn08517;seed:rxn02760	-10000.0	10000.0			0	0
RBCEFD4FC_RL-1216	1 MNXM100@MNXC3 + 1 MNXM11@MNXC3 <-- 1 MNXM132@MNXC3 + 1 MNXM83@MNXC3	R_ERG20_1	1*uniprot:ISPA_BACSU		2.5.1.1;2.5.1.10;2.5.1.29	biopath:Biosynthesis_of_Capsidiol;biopath:Biosynthesis_of_Carotene;biopath:Biosynthesis_of_Cholesterol_(Atlas_S._85,_86);biopath:Biosynthesis_of_Dolichol;biopath:Biosynthesis_of_Giberellin_GA3;biopath:Biosynthesis_of_Guaiazulene;biopath:Biosynthesis_of_Juveniles_hormon_III;biopath:Biosynthesis_of_Limonene;biopath:Biosynthesis_of_Myrcene;biopath:Biosynthesis_of_Taxol;biopath:Biosynthesis_of_alpha-…	bigg:DMATT;bigg:DMATTx;biopath:RXN00099;brenda:BR47563;ec:2.5.1.1;ec:2.5.1.10;ec:2.5.1.29;ecocyc:GPPSYN-RXN;iabaylyiv4:GPPSYN-RXN;iaf1260:DMATT;iaf692:DMATT;iao358:rll_214;igt196:DMATT;iin800:ERG20_1;iit341:DMATT;ijn746:DMATT;ijr904.45632:DMATT;ijr904:DMATT;imeo21:DMATT;imm904:DMATT;ind750:DMATT;inj661:DMATT;intenz:2706;irs1563.45632:R01658_c;isb619:DMATT;iso783:DMATT;iyo844:DMATT;kegg:R01658;met…	-10000.0	0			0	0
R4E5FD3D5_LR-434	1 MNXM100@MNXC3 + 1 MNXM83@MNXC3 --> 1 MNXM11@MNXC3 + 1 MNXM34@MNXC3	R_ERG20_2	1*uniprot:ISPA_BACSU		2.5.1.1;2.5.1.10;2.5.1.29	biopath:Biosynthesis_of_Capsidiol;biopath:Biosynthesis_of_Carotene;biopath:Biosynthesis_of_Cholesterol_(Atlas_S._85,_86);biopath:Biosynthesis_of_Dolichol;biopath:Biosynthesis_of_Giberellin_GA3;biopath:Biosynthesis_of_Guaiazulene;biopath:Biosynthesis_of_Juveniles_hormon_III;biopath:Biosynthesis_of_Taxol;biopath:Biosynthesis_of_ent-Kaurene;biopath:Metabolism_of_Terpens,_Carotenoids,_and_Retinoids;k…	bigg:GRTT;bigg:GRTTx;biopath:RXN00933;brenda:BR47562;brenda:BS370478;ec:2.5.1.1;ec:2.5.1.10;ec:2.5.1.29;ecocyc:FPPSYN-RXN;iabaylyiv4:FPPSYN-RXN;iaf1260:GRTT;iaf692:GRTT;iao358:rll_215;igt196:GRTT;iin800:ERG20_2;iit341:GRTT;ijn746:GRTT;ijr904.45632:GRTT;ijr904:GRTT;imeo21:GRTT;imm904:GRTT;imo1053-pao1:GRTT;imo1056:GRTT;ind750:GRTT;inj661:GRTT;intenz:18300;irs1563.45632:R02003_c;isb619:GRTT;iso783:…	0	10000.0			0	0
RB0B0C8FA_RL-1141	1 MNXM10116@MNXC3 + 1 MNXM13@MNXC3 + 1 MNXM925@MNXC3 <-- 1 MNXM184@MNXC3 + 1 MNXM1@MNXC3 + 1 MNXM25932@MNXC3	rxn05460	1*uniprot:FABF_BACSU+1*uniprot:FABH1_BACSU;1*uniprot:FABF_BACSU+1*uniprot:FABH2_BACSU		2.3.1.0	model:NONE	ec:2.3.1.0;seed:rxn05460	-10000.0	0			0	0
R25E6D1C5_LR-157	1 MNXM1014@MNXC3 + 1 MNXM1@MNXC3 + 1 MNXM89557@MNXC3 --> 1 MNXM13@MNXC3 + 1 MNXM2@MNXC3 + 1 MNXM8633@MNXC3	rxn02792	1*uniprot:GGT_BACSU		2.3.2.2	model:NONE;seed:Glutathione Biosynthesis and gamma-glutamyl cycle;seed:Glutathione gamma-glutamyl cycle;seed:Poly-gamma-glutamate biosynthesis	ec:2.3.2.2;irs1563.45632:R03971_c;seed:rxn02792	0	10000.0			0	0
R7379B576_B-712	1 MNXM1014@MNXC3 + 1 MNXM89557@MNXC3 <==> 1 MNXM11629@MNXC3 + 1 MNXM2@MNXC3	rxn02791	1*uniprot:GGT_BACSU		2.3.2.2	kegg:Cyanoamino acid metabolism;model:NONE;seed:Glutathione Biosynthesis and gamma-glutamyl cycle;seed:Glutathione gamma-glutamyl cycle;seed:Poly-gamma-glutamate biosynthesis	ec:2.3.2.2;kegg:R03970;seed:rxn02791	-10000.0	10000.0			0	0
RA17877FE_RL-1017	1 MNXM1017@MNXC3 + 1 MNXM105630@MNXC3 + 1 MNXM119@MNXC3 + 1 MNXM1@MNXC3 + 1 MNXM2@MNXC3 <-- 1 MNXM208@MNXC3 + 1 MNXM4@MNXC3 + 1 MNXM7138@MNXC3	R_FDMO4	1*uniprot:SSUD_BACSU		1.14.14.5	model:Inorganic Ion Transport and Metabolism;seed:Alkanesulfonates Utilization	bigg:FDMO4;ec:1.14.14.5;iaf1260:FDMO4;iyo844:FDMO2;metacyc:RXN0-6973;obsolete:rxn10066;pubmed:10480865;rhea:29735;rhea:29736;rhea:29737;rhea:29738;seed:rxn08470	-10000.0	0			0	0
R6E42361_B-669	1 MNXM1017@MNXC3 + 1 MNXM10@MNXC3 + 1 MNXM1@MNXC3 <==> 1 MNXM3230@MNXC3 + 1 MNXM8@MNXC3	rxn02527	1*uniprot:YUGJ_BACSU+1*uniprot:YUGK_BACSU		1.1.1;1.1.1.-	kegg:Butanoate metabolism;metacyc:pyruvate fermentation to butanol I;metacyc:pyruvate fermentation to butanol II;model:NONE;seed:Acetone Butanol Ethanol Synthesis	ec:1.1.1;ec:1.1.1.-;kegg:R03544;metacyc:ENZRXN-161-RXN;rhea:33199;rhea:33200;rhea:33201;rhea:33202;seed:rxn02527	-10000.0	10000.0			0	0
RB89EF4DE_RL-1193	1 MNXM10202@MNXC3 + 1 MNXM13@MNXC3 + 1 MNXM2@MNXC3 + 1 MNXM8@MNXC3 <-- 1 MNXM10@MNXC3 + 2 MNXM1@MNXC3 + 1 MNXM4@MNXC3 + 1 MNXM6888@MNXC3	rxn04745	1*uniprot:YETM_BACSU		1.14.13.1	kegg:Microbial metabolism in diverse environments;kegg:Naphthalene degradation;model:NONE;seed:Gentisare degradation;seed:Salicylate and gentisate catabolism;seed:Salicylate ester degradation	ec:1.14.13.1;kegg:R06936;seed:rxn04745	-10000.0	0			0	0
R1F40B95A_LR-107	1 MNXM1020@MNXC3 + 1 MNXM114106@MNXC3 + 1 MNXM16@MNXC3 --> 1 MNXM1@MNXC3 + 1 MNXM304@MNXC3 + 1 MNXM316@MNXC3 + 1 MNXM61@MNXC3	rxn08180	1*uniprot:BIOB_BACSU		2.8.1.6	model:NONE;seed:Biotin biosynthesis	brenda:BS398860;ec:2.8.1.6;iaf1260:BTS4;seed:rxn05927;seed:rxn08180	0	10000.0			0	0
R4C5AABE7_RL-422	1 MNXM1020@MNXC3 + 3 MNXM1@MNXC3 + 1 MNXM7@MNXC3 + 1 MNXM9@MNXC3 <-- 1 MNXM1140@MNXC3 + 1 MNXM13@MNXC3 + 1 MNXM3@MNXC3	R_DBTS	1*uniprot:BIOD_BACSU		6.3.3.3	kegg:Biotin metabolism;kegg:Metabolic pathways;metacyc:biotin biosynthesis from 7-keto-8-aminopelargonate;model:Cofactor and Prosthetic Group Biosynthesis;unipathway:biotin biosynthesis	bigg:DBTS;bigg:DBTSr;brenda:BR128;ec:6.3.3.3;ecocyc:DETHIOBIOTIN-SYN-RXN;iabaylyiv4:DETHIOBIOTIN-SYN-RXN;iaf1260:DBTS;iaf692:DBTSr;igt196:DBTS;iin800:BIO4;iit341:DBTSr;ijr904.45632:DBTSr;ijr904:DBTSr;imeo21:DBTSr;imm904:DBTSr;imo1053-pao1:DBTSr;imo1056:DBTSr;ind750:DBTSr;inj661:DBTSr;intenz:5129;isb619:DBTSr;iso783:DBTSr;iyo844:DBTS;kegg:R03182;macie:M0074;metacyc:DETHIOBIOTIN-SYN-RXN;rhea:15805;…	-10000.0	0			0	0
R7403F025_B-715	1 MNXM10217@MNXC3 + 1 MNXM5@MNXC3 <==> 1 MNXM10219@MNXC3 + 1 MNXM1@MNXC3 + 1 MNXM6@MNXC3	rxn05360	1*uniprot:FABG_BACSU		1.1.1.0	model:NONE;seed:Fatty Acid Biosynthesis FASII	ec:1.1.1.0;seed:rxn05360	-10000.0	10000.0			0	0
RD15F31A5_B-1350	1 MNXM10217@MNXC3 <==> 1 MNXM2@MNXC3 + 1 MNXM8149@MNXC3	rxn05361	1*uniprot:FABZ_BACSU		4.2.1.0	model:NONE	ec:4.2.1.0;seed:rxn05361	-10000.0	10000.0			0	0
R983D6C9F_B-953	1 MNXM10218@MNXC3 + 1 MNXM5@MNXC3 <==> 1 MNXM10220@MNXC3 + 1 MNXM1@MNXC3 + 1 MNXM6@MNXC3	rxn05410	1*uniprot:FABG_BACSU		1.1.1.0	model:NONE;seed:Fatty Acid Biosynthesis FASII	ec:1.1.1.0;seed:rxn05410	-10000.0	10000.0			0	0
RD4851897_B-1372	1 MNXM10218@MNXC3 <==> 1 MNXM2@MNXC3 + 1 MNXM8150@MNXC3	rxn05411	1*uniprot:FABZ_BACSU		4.2.1.0	model:NONE	ec:4.2.1.0;seed:rxn05411	-10000.0	10000.0			0	0
R360089E8_RL-269	1 MNXM10219@MNXC3 + 1 MNXM13@MNXC3 + 1 MNXM925@MNXC3 <-- 1 MNXM184@MNXC3 + 1 MNXM9860@MNXC3	rxn05359	1*uniprot:FABF_BACSU+1*uniprot:FABH1_BACSU;1*uniprot:FABF_BACSU+1*uniprot:FABH2_BACSU		2.3.1.0	model:NONE	ec:2.3.1.0;seed:rxn05359	-10000.0	0			0	0
R46A59A57_RL-379	1 MNXM10220@MNXC3 + 1 MNXM13@MNXC3 + 1 MNXM925@MNXC3 <-- 1 MNXM11912@MNXC3 + 1 MNXM184@MNXC3	rxn05409	1*uniprot:FABF_BACSU+1*uniprot:FABH1_BACSU;1*uniprot:FABF_BACSU+1*uniprot:FABH2_BACSU		2.3.1.0	model:NONE	ec:2.3.1.0;seed:rxn05409	-10000.0	0			0	0
R48C5B5BE_B-393	1 MNXM1024@MNXC3 + 1 MNXM10@MNXC3 + 1 MNXM1@MNXC3 <==> 1 MNXM1277@MNXC3 + 1 MNXM8@MNXC3	R01698_c	1*uniprot:DLDH1_BACSU;1*uniprot:DLDH2_BACSU		1.8.1.4	seed:Pyruvate metabolism II acetyl-CoA, acetogenesis from pyruvate;seed:TCA Cycle	bigg:GCC2cm;bigg:PDHc;bigg:PDHcm;bigg:PDHcr;brenda:BS260072;ec:1.8.1.4;iao358:rll_311;iin800:LPD1;ijn746:PDHcr;imeo21:PDHc;imm904:GCC2cm;imm904:PDHcm;imo1053-pao1:PDHe3c;imo1056:PDHe3c;ind750:GCC2cm;ind750:PDHcm;inj661:PDHc;inj661:PDHcr;isb619:PDHcr;kegg:R01698;metacyc:DIHYDLIPOXN-RXN;obsolete:rxn07442;obsolete:rxn09497;rhea:33059;rhea:33060;rhea:33061;rhea:33062;seed:rxn01241	-10000.0	10000.0			0	0
R78B45976_B-740	1 MNXM1024@MNXC3 + 1 MNXM1705@MNXC3 <==> 1 MNXM256@MNXC3 + 1 MNXM4815@MNXC3	rxn02342	1*uniprot:ODPA_BACSU+1*uniprot:ODPB_BACSU		1.2.4.1	model:NONE;seed:Pyruvate metabolism II acetyl-CoA, acetogenesis from pyruvate	ec:1.2.4.1;obsolete:rxn06354;seed:rxn02342	-10000.0	10000.0			0	0
REA0DCE8E_B-1520	1 MNXM1024@MNXC3 + 1 MNXM3480@MNXC3 <==> 1 MNXM256@MNXC3 + 1 MNXM81337@MNXC3	rxn02376	1*gene:ODO1_BACSU		1.2.4.2	model:NONE;seed:TCA Cycle	ec:1.2.4.2;obsolete:rxn06360;seed:rxn02376	-10000.0	10000.0			0	0
R62842C8B_B-587	1 MNXM1024@MNXC3 + 1 MNXM6733@MNXC3 <==> 1 MNXM256@MNXC3 + 1 MNXM5588@MNXC3	rxn07435	1*uniprot:ODBA_BACSU+1*uniprot:ODBB_BACSU		1.2.4.4	model:NONE;seed:Branched chain amino acid degradation regulons;seed:Isoleucine degradation;seed:Leucine Degradation and HMG-CoA Metabolism;seed:Valine degradation	ec:1.2.4.4;seed:rxn07435	-10000.0	10000.0			0	0
R16D4DB5E_B-43	1 MNXM1024@MNXC3 + 1 MNXM6734@MNXC3 <==> 1 MNXM256@MNXC3 + 1 MNXM5034@MNXC3	rxn07431	1*uniprot:ODBA_BACSU+1*uniprot:ODBB_BACSU		1.2.4.4	model:NONE;seed:Branched chain amino acid degradation regulons;seed:Isoleucine degradation;seed:Leucine Degradation and HMG-CoA Metabolism;seed:Valine degradation	ec:1.2.4.4;seed:rxn07431	-10000.0	10000.0			0	0
R8F6C0E57_B-900	1 MNXM1024@MNXC3 + 1 MNXM6824@MNXC3 <==> 1 MNXM256@MNXC3 + 1 MNXM5589@MNXC3	rxn07433	1*uniprot:ODBA_BACSU+1*uniprot:ODBB_BACSU		1.2.4.4	model:NONE;seed:Branched chain amino acid degradation regulons;seed:Isoleucine degradation;seed:Leucine Degradation and HMG-CoA Metabolism;seed:Valine degradation	ec:1.2.4.4;seed:rxn07433	-10000.0	10000.0			0	0
RBADA32BE_LR-1202	1 MNXM1026@MNXC2 + 2 MNXM1@MNXC2 + 1 MNXM2@MNXC3 + 1 MNXM3@MNXC3 --> 1 MNXM1026@MNXC3 + 3 MNXM1@MNXC3 + 1 MNXM7@MNXC3 + 1 MNXM9@MNXC3	rxn05619	1*uniprot:YVGK_BACSU+1*uniprot:YVGL_BACSU+1*uniprot:YVGM_BACSU	MNXR3623	3.6.3.29	model:NONE	bigg:MOBDabc;bigg:MOBDabcpp;ec:3.6.3.29;ecocyc:ABC-19-RXN;iaf1260:MOBDabcpp;iaf692:MOBDabc;imo1053-pao1:MOBDabc;imo1056:MOBDabc;intenz:4433;ips189:MOBDabc;isb619:MOBDabc;iso783:MOBDabc;iyo844:MOBDabc;metacyc:3.6.3.29-RXN;rhea:22020;rhea:22021;rhea:22022;rhea:22023;seed:rxn05619;seed:rxn08955	0	10000.0			0	0
RC3DD8C80_B-1262	1 MNXM1026@MNXC2 <==> 1 MNXM1026@BOUNDARY	R_EX_mobd_e				model:Exchange		-10000.0	10000.0			0	1
R4060CD22_B-334	1 MNXM1031@MNXC2 + 2 MNXM1@MNXC2 <==> 1 MNXM1031@MNXC3 + 2 MNXM1@MNXC3	rxn11398				model:NONE		-10000.0	10000.0			0	0
R39E2D7A4_B-294	1 MNXM1031@MNXC2 <==> 1 MNXM1031@BOUNDARY	EX_cpd00432_e				model:S_		-10000.0	10000.0			0	1
R196F2545_B-66	1 MNXM1031@MNXC3 + 1 MNXM8@MNXC3 <==> 1 MNXM10@MNXC3 + 1 MNXM114324@MNXC3 + 1 MNXM1@MNXC3	rxn01847	1*uniprot:TTUC_BACSU		1.1.1.93	model:NONE	ec:1.1.1.93;iyo844:TARTRDH2;obsolete:rxn09994;seed:rxn01847	-10000.0	10000.0			0	0
R84B6AC55_B-818	1 MNXM10326@MNXC3 + 1 MNXM5@MNXC3 <==> 1 MNXM10327@MNXC3 + 1 MNXM1@MNXC3 + 1 MNXM6@MNXC3	rxn05385	1*uniprot:FABG_BACSU		1.1.1.0	model:NONE;seed:Fatty Acid Biosynthesis FASII	ec:1.1.1.0;seed:rxn05385	-10000.0	10000.0			0	0
RC3B29BCB_B-1260	1 MNXM10326@MNXC3 <==> 1 MNXM2@MNXC3 + 1 MNXM8176@MNXC3	rxn05386	1*uniprot:FABZ_BACSU		4.2.1.0	model:NONE	ec:4.2.1.0;seed:rxn05386	-10000.0	10000.0			0	0
R6FA3183_RL-680	1 MNXM10327@MNXC3 + 1 MNXM13@MNXC3 + 1 MNXM925@MNXC3 <-- 1 MNXM11926@MNXC3 + 1 MNXM184@MNXC3	rxn05384	1*uniprot:FABF_BACSU+1*uniprot:FABH1_BACSU;1*uniprot:FABF_BACSU+1*uniprot:FABH2_BACSU		2.3.1.0	model:NONE	ec:2.3.1.0;seed:rxn05384	-10000.0	0			0	0
RB02A8CBA_B-1135	1 MNXM10367@MNXC3 + 1 MNXM5@MNXC3 <==> 1 MNXM10369@MNXC3 + 1 MNXM1@MNXC3 + 1 MNXM6@MNXC3	rxn05414	1*uniprot:FABG_BACSU		1.1.1.0	model:NONE;seed:Fatty Acid Biosynthesis FASII	ec:1.1.1.0;seed:rxn05414	-10000.0	10000.0			0	0
R1FDB1A68_B-112	1 MNXM10367@MNXC3 <==> 1 MNXM2@MNXC3 + 1 MNXM8196@MNXC3	rxn05415	1*uniprot:FABZ_BACSU		4.2.1.0	model:NONE	ec:4.2.1.0;seed:rxn05415	-10000.0	10000.0			0	0
RD9EC32CF_B-1406	1 MNXM10368@MNXC3 + 1 MNXM5@MNXC3 <==> 1 MNXM10370@MNXC3 + 1 MNXM1@MNXC3 + 1 MNXM6@MNXC3	rxn05364	1*uniprot:FABG_BACSU		1.1.1.0	model:NONE;seed:Fatty Acid Biosynthesis FASII	ec:1.1.1.0;seed:rxn05364	-10000.0	10000.0			0	0
RE5447DA3_B-1483	1 MNXM10368@MNXC3 <==> 1 MNXM2@MNXC3 + 1 MNXM8197@MNXC3	rxn05365	1*uniprot:FABZ_BACSU		4.2.1.0	model:NONE	ec:4.2.1.0;seed:rxn05365	-10000.0	10000.0			0	0
R11626571_RL-7	1 MNXM10369@MNXC3 + 1 MNXM13@MNXC3 + 1 MNXM925@MNXC3 <-- 1 MNXM184@MNXC3 + 1 MNXM8148@MNXC3	rxn05413	1*uniprot:FABF_BACSU+1*uniprot:FABH1_BACSU;1*uniprot:FABF_BACSU+1*uniprot:FABH2_BACSU		2.3.1.0	model:NONE	ec:2.3.1.0;seed:rxn05413	-10000.0	0			0	0
R9B6620B4_RL-974	1 MNXM10370@MNXC3 + 1 MNXM13@MNXC3 + 1 MNXM925@MNXC3 <-- 1 MNXM184@MNXC3 + 1 MNXM8147@MNXC3	rxn05363	1*uniprot:FABF_BACSU+1*uniprot:FABH1_BACSU;1*uniprot:FABF_BACSU+1*uniprot:FABH2_BACSU		2.3.1.0	model:NONE	ec:2.3.1.0;seed:rxn05363	-10000.0	0			0	0
R9D64F08_B-988	1 MNXM10422@MNXC3 + 1 MNXM5@MNXC3 <==> 1 MNXM10423@MNXC3 + 1 MNXM1@MNXC3 + 1 MNXM6@MNXC3	rxn05389	1*uniprot:FABG_BACSU		1.1.1.0	model:NONE;seed:Fatty Acid Biosynthesis FASII	ec:1.1.1.0;seed:rxn05389	-10000.0	10000.0			0	0
R532DBE83_B-471	1 MNXM10422@MNXC3 <==> 1 MNXM2@MNXC3 + 1 MNXM8210@MNXC3	rxn05390	1*uniprot:FABZ_BACSU		4.2.1.0	model:NONE	ec:4.2.1.0;seed:rxn05390	-10000.0	10000.0			0	0
R7D4F35C2_RL-769	1 MNXM10423@MNXC3 + 1 MNXM13@MNXC3 + 1 MNXM925@MNXC3 <-- 1 MNXM184@MNXC3 + 1 MNXM8175@MNXC3	rxn05388	1*uniprot:FABF_BACSU+1*uniprot:FABH1_BACSU;1*uniprot:FABF_BACSU+1*uniprot:FABH2_BACSU		2.3.1.0	model:NONE	ec:2.3.1.0;seed:rxn05388	-10000.0	0			0	0
R47E96B9F_B-391	1 MNXM10446@MNXC3 + 1 MNXM5@MNXC3 <==> 1 MNXM10448@MNXC3 + 1 MNXM1@MNXC3 + 1 MNXM6@MNXC3	rxn05368	1*uniprot:FABG_BACSU		1.1.1.0	model:NONE;seed:Fatty Acid Biosynthesis FASII	ec:1.1.1.0;seed:rxn05368	-10000.0	10000.0			0	0
RA94A5C2_B-1078	1 MNXM10446@MNXC3 <==> 1 MNXM2@MNXC3 + 1 MNXM8220@MNXC3	rxn05369	1*uniprot:FABZ_BACSU		4.2.1.0	model:NONE	ec:4.2.1.0;seed:rxn05369	-10000.0	10000.0			0	0
RC88F3F2C_B-1294	1 MNXM10447@MNXC3 + 1 MNXM5@MNXC3 <==> 1 MNXM10449@MNXC3 + 1 MNXM1@MNXC3 + 1 MNXM6@MNXC3	rxn05418	1*uniprot:FABG_BACSU		1.1.1.0	model:NONE;seed:Fatty Acid Biosynthesis FASII	ec:1.1.1.0;seed:rxn05418	-10000.0	10000.0			0	0
R86CB9614_B-835	1 MNXM10447@MNXC3 <==> 1 MNXM2@MNXC3 + 1 MNXM8221@MNXC3	rxn05419	1*uniprot:FABZ_BACSU		4.2.1.0	model:NONE	ec:4.2.1.0;seed:rxn05419	-10000.0	10000.0			0	0
RDCBC3822_RL-1424	1 MNXM10448@MNXC3 + 1 MNXM13@MNXC3 + 1 MNXM925@MNXC3 <-- 1 MNXM184@MNXC3 + 1 MNXM8195@MNXC3	rxn05367	1*uniprot:FABF_BACSU+1*uniprot:FABH1_BACSU;1*uniprot:FABF_BACSU+1*uniprot:FABH2_BACSU		2.3.1.0	model:NONE	ec:2.3.1.0;seed:rxn05367	-10000.0	0			0	0
R170AF0E5_RL-49	1 MNXM10449@MNXC3 + 1 MNXM13@MNXC3 + 1 MNXM925@MNXC3 <-- 1 MNXM184@MNXC3 + 1 MNXM8194@MNXC3	rxn05417	1*uniprot:FABF_BACSU+1*uniprot:FABH1_BACSU;1*uniprot:FABF_BACSU+1*uniprot:FABH2_BACSU		2.3.1.0	model:NONE	ec:2.3.1.0;seed:rxn05417	-10000.0	0			0	0
R96E3F05E_B-945	1 MNXM1045@MNXC3 + 1 MNXM8@MNXC3 <==> 1 MNXM10@MNXC3 + 1 MNXM1660@MNXC3 + 1 MNXM1@MNXC3	R_MANAO	1*uniprot:UXUB_BACSU		1.1.1.57	kegg:Metabolic pathways;kegg:Pentose and glucuronate interconversions;metacyc:I?-D-glucuronide and D-glucuronate degradation;model:Glucuronate Metabolism;seed:Entner-Doudoroff Pathway;seed:Sugar utilization in Thermotoga	bigg:MANAO;brenda:BR29320;brenda:BS188372;ec:1.1.1.57;ecocyc:MANNONOXIDOREDUCT-RXN;iaf1260:MANAO;iag612:rbs_250;iao358:rll_448;ijr904.45632:MANAO;ijr904:MANAO;intenz:1056;iyo844:MANAO;kegg:R02454;metacyc:MANNONOXIDOREDUCT-RXN;obsolete:rxn08881;rhea:15729;rhea:15730;rhea:15731;rhea:15732;seed:rxn01775	-10000.0	10000.0			0	0
R9D79890B_LR-992	1 MNXM1045@MNXC3 --> 1 MNXM2@MNXC3 + 1 MNXM440@MNXC3	R_MNNH	1*uniprot:UXUA_BACSU		4.2.1.8	kegg:Metabolic pathways;kegg:Pentose and glucuronate interconversions;metacyc:I?-D-glucuronide and D-glucuronate degradation;model:Alternate Carbon Metabolism;seed:Entner-Doudoroff Pathway;seed:Sugar utilization in Thermotoga	bigg:MNNH;brenda:BR457;ec:4.2.1.8;ecocyc:MANNONDEHYDRAT-RXN;iaf1260:MNNH;iag612:rbs_270;iao358:rll_447;ijr904.45632:MNNH;ijr904:MNNH;intenz:4669;iyo844:MNNH;kegg:R05606;metacyc:MANNONDEHYDRAT-RXN;rhea:20097;rhea:20098;rhea:20099;rhea:20100;seed:rxn03885	0	10000.0			0	0
R5E692B8B_B-555	1 MNXM10474@MNXC3 + 1 MNXM5@MNXC3 <==> 1 MNXM10475@MNXC3 + 1 MNXM1@MNXC3 + 1 MNXM6@MNXC3	rxn05393	1*uniprot:FABG_BACSU		1.1.1.0	model:NONE;seed:Fatty Acid Biosynthesis FASII	ec:1.1.1.0;seed:rxn05393	-10000.0	10000.0			0	0
R2DF9EA9_B-218	1 MNXM10474@MNXC3 <==> 1 MNXM2@MNXC3 + 1 MNXM8226@MNXC3	rxn05394	1*uniprot:FABZ_BACSU		4.2.1.0	model:NONE	ec:4.2.1.0;seed:rxn05394	-10000.0	10000.0			0	0
R64568FD2_RL-596	1 MNXM10475@MNXC3 + 1 MNXM13@MNXC3 + 1 MNXM925@MNXC3 <-- 1 MNXM184@MNXC3 + 1 MNXM8209@MNXC3	rxn05392	1*uniprot:FABF_BACSU+1*uniprot:FABH1_BACSU;1*uniprot:FABF_BACSU+1*uniprot:FABH2_BACSU		2.3.1.0	model:NONE	ec:2.3.1.0;seed:rxn05392	-10000.0	0			0	0
RC41FCEC2_RL-1266	1 MNXM105630@MNXC3 + 1 MNXM119@MNXC3 + 1 MNXM1@MNXC3 + 1 MNXM2212@MNXC3 + 1 MNXM2@MNXC3 <-- 1 MNXM208@MNXC3 + 1 MNXM282@MNXC3 + 1 MNXM4@MNXC3	rxn05737	1*uniprot:SSUD_BACSU			model:NONE;seed:Alkanesulfonates Utilization	bigg:FDMOtau;ijn746:FDMOtau;iyo844:FDMO4;seed:rxn05737	-10000.0	0			0	0
R2E7700A4_RL-222	1 MNXM105630@MNXC3 + 1 MNXM119@MNXC3 + 1 MNXM1@MNXC3 + 1 MNXM2@MNXC3 + 1 MNXM349@MNXC3 <-- 1 MNXM1630@MNXC3 + 1 MNXM208@MNXC3 + 1 MNXM4@MNXC3	R_FDMO	1*uniprot:SSUD_BACSU		1.14.14.5	model:Inorganic Ion Transport and Metabolism;seed:Alkanesulfonates Utilization	bigg:FDMO;ec:1.14.14.5;iaf1260:FDMO;ijn746:FDMO;iyo844:FDMO6;metacyc:RXN-13418;obsolete:rxn10069;pubmed:10480865;rhea:29715;rhea:29716;rhea:29717;rhea:29718;seed:rxn08467	-10000.0	0			0	0
RF6270C8B_RL-1612	1 MNXM105630@MNXC3 + 1 MNXM119@MNXC3 + 1 MNXM1@MNXC3 + 1 MNXM2@MNXC3 + 1 MNXM56@MNXC3 <-- 1 MNXM1485@MNXC3 + 1 MNXM208@MNXC3 + 1 MNXM4@MNXC3	R_FDMO2	1*uniprot:SSUD_BACSU		1.14.14.5	model:Inorganic Ion Transport and Metabolism;seed:Alkanesulfonates Utilization	bigg:FDMO2;ec:1.14.14.5;iaf1260:FDMO2;ijn746:FDMO2;iyo844:FDMO;kegg:R10206;obsolete:rxn10064;pubmed:10480865;rhea:29307;rhea:29308;rhea:29309;rhea:29310;seed:rxn08468	-10000.0	0			0	0
RDD067F1_RL-1426	1 MNXM105630@MNXC3 + 1 MNXM119@MNXC3 + 1 MNXM1@MNXC3 + 1 MNXM2@MNXC3 + 1 MNXM69@MNXC3 <-- 1 MNXM1949@MNXC3 + 1 MNXM208@MNXC3 + 1 MNXM4@MNXC3	R_FDMO6	1*uniprot:SSUD_BACSU			model:Inorganic Ion Transport and Metabolism;seed:Alkanesulfonates Utilization	bigg:FDMO6;iaf1260:FDMO6;iyo844:FDMO5;obsolete:rxn10068;pubmed:10480865;rhea:29311;rhea:29312;rhea:29313;rhea:29314;seed:rxn08471	-10000.0	0			0	0
R3BD5E0D5_RL-306	1 MNXM105630@MNXC3 + 1 MNXM119@MNXC3 + 1 MNXM1@MNXC3 + 1 MNXM2@MNXC3 + 1 MNXM75@MNXC3 <-- 1 MNXM208@MNXC3 + 1 MNXM4@MNXC3 + 1 MNXM7343@MNXC3	R_FDMO3	1*uniprot:SSUD_BACSU			model:Inorganic Ion Transport and Metabolism;seed:Alkanesulfonates Utilization	bigg:FDMO3;iabaylyiv4:RXN0-280;iaf1260:FDMO3;ijn746:FDMO3;iyo844:FDMO1;obsolete:rxn10065;pubmed:10480865;rhea:29727;rhea:29728;rhea:29729;rhea:29730;seed:rxn08469	-10000.0	0			0	0
R1368D05D_RL-23	1 MNXM105630@MNXC3 + 1 MNXM119@MNXC3 + 1 MNXM1@MNXC3 + 1 MNXM2@MNXC3 + 1 MNXM8718@MNXC3 <-- 1 MNXM208@MNXC3 + 1 MNXM4@MNXC3 + 1 MNXM56431@MNXC3	rxn10067	1*uniprot:SSUD_BACSU			model:NONE;seed:Alkanesulfonates Utilization	iyo844:FDMO3;seed:rxn10067	-10000.0	0			0	0
R212A49F1_RL-125	1 MNXM105630@MNXC3 + 1 MNXM148@MNXC3 + 1 MNXM14@MNXC3 + 2 MNXM1@MNXC3 <-- 1 MNXM155@MNXC3 + 1 MNXM287@MNXC3	R_APSPTi	1*uniprot:CYSH1_BACSU;1*uniprot:CYSH2_BACSU		1.8.4.10	metacyc:sulfate reduction III (assimilatory);model:S_Amino_acids_and_related_molecules;seed:Cysteine Biosynthesis	bigg:APSR;brenda:BR47380;ec:1.8.4.10;iabaylyiv4:ADENYLYLSULFATE-REDUCTASE-RXN;ijn746:APSR;intenz:10831;iyo844:APSPTi;kegg:R07176;metacyc:RXN-12019;rhea:21976;rhea:21977;rhea:21978;rhea:21979;seed:rxn05256	-10000.0	0			0	0
R40A43EEC_B-335	1 MNXM105630@MNXC3 + 1 MNXM148@MNXC3 + 2 MNXM1@MNXC3 + 1 MNXM26@MNXC3 + 1 MNXM55@MNXC3 <==> 1 MNXM155@MNXC3 + 1 MNXM323@MNXC3 + 1 MNXM418@MNXC3	R_AHSERL4	1*uniprot:CYSK_BACSU;1*uniprot:CYSM_BACSU		4.2.99.8	model:S_Amino_acids_and_related_molecules		-10000.0	10000.0			0	0
R224E6657_RL-131	1 MNXM105630@MNXC3 + 1 MNXM148@MNXC3 + 2 MNXM1@MNXC3 + 1 MNXM45@MNXC3 <-- 1 MNXM155@MNXC3 + 1 MNXM49@MNXC3	R_MET16	1*uniprot:CYSH1_BACSU;1*uniprot:CYSH2_BACSU			model:Cysteine metabolism		-10000.0	0			0	0
RB5F44302_B-1175	1 MNXM105630@MNXC3 + 1 MNXM1@MNXC3 + 1 MNXM73@MNXC3 <==> 1 MNXM1348@MNXC3	rxn07307	1*uniprot:PSLS_BACSU		4.4.1.19	model:NONE		-10000.0	10000.0			0	0
RD5DF96EB_LR-1381	1 MNXM105630@MNXC3 + 4 MNXM1@MNXC3 + 3 MNXM6@MNXC3 --> 3 MNXM2@MNXC3 + 3 MNXM5@MNXC3 + 1 MNXM89582@MNXC3	R_SULRi	1*uniprot:CYSI_BACSU+1*uniprot:CYSJ_BACSU	MNXR69926	1.8.1.2;1.8.2.2	biopath:Degradation_of_L-Cysteine_to_Taurine;biopath:Metabolism_of_L-Lysine,_L-Threonine,_L-Methionine,_and_L-Cysteine;biopath:Metabolism_of_Sulfur;biopath:Metabolism_of_Sulfur_(extended);kegg:Metabolic pathways;kegg:Microbial metabolism in diverse environments;kegg:Sulfur metabolism;metacyc:sulfate reduction I (assimilatory);metacyc:sulfate reduction III (assimilatory);model:Cysteine Metabolism;…	bigg:SULR;bigg:SULRi;biopath:RXN00531;brenda:BR36931;brenda:BS259553;ec:1.8.1.2;ec:1.8.2.2;ecocyc:SULFITE-REDUCT-RXN;iabaylyiv4:SULFITE-REDUCT-RXN;iaf1260:SULRi;iag612:rbs_560;iao358:rll_619;igt196:SULR;iin800:ECM17;iin800:MET10;iit341:SULR;ijn746:SULRi;ijr904.45632:SULR;ijr904:SULR;imeo21:SULR;imm904:SULR;imo1053-pao1:SULR;imo1056:SULR;ind750:SULR;inj661:SULR;intenz:1719;isb619:SULR;iso783:SULR;…	0	10000.0			0	0
R42A65555_B-351	1 MNXM105@MNXC3 + 1 MNXM5@MNXC3 <==> 1 MNXM1@MNXC3 + 1 MNXM339@MNXC3 + 1 MNXM6@MNXC3	rxn01109	1*uniprot:DHG2_BACSU;1*uniprot:DHG_BACSU		1.1.1.119;1.1.1.47	kegg:Microbial metabolism in diverse environments;kegg:Pentose phosphate pathway;model:NONE;seed:D-gluconate and ketogluconates metabolism;seed:Entner-Doudoroff Pathway	brenda:BR29183;brenda:BR47596;brenda:BR47596_WOP;ec:1.1.1.119;ec:1.1.1.47;intenz:1046;kegg:R01521;metacyc:GLUCOSE-1-DEHYDROGENASE-NADP+-RXN;rhea:13645;rhea:13646;rhea:13647;rhea:13648;seed:rxn01109	-10000.0	10000.0			0	0
RB4168BDF_B-1161	1 MNXM105@MNXC3 + 1 MNXM8@MNXC3 <==> 1 MNXM10@MNXC3 + 1 MNXM1@MNXC3 + 1 MNXM339@MNXC3	rxn01108	1*uniprot:DHG2_BACSU;1*uniprot:DHG_BACSU		1.1.1.118;1.1.1.47	kegg:Microbial metabolism in diverse environments;kegg:Pentose phosphate pathway;model:NONE;seed:D-gluconate and ketogluconates metabolism;seed:Entner-Doudoroff Pathway	ec:1.1.1.118;ec:1.1.1.47;intenz:1046;kegg:R01520;metacyc:GLUCOSE-1-DEHYDROGENASE-NAD+-RXN;rhea:13649;rhea:13650;rhea:13651;rhea:13652;seed:rxn01108	-10000.0	10000.0			0	0
R5ED2FAFF_RL-558	1 MNXM1062@MNXC3 + 1 MNXM5@MNXC3 + 1 MNXM9@MNXC3 <-- 1 MNXM1@MNXC3 + 1 MNXM6@MNXC3 + 1 MNXM92481@MNXC3	rxn02465	1*uniprot:ARGC_BACSU		1.2.1.38	model:NONE		-10000.0	0			0	0
RA8F9802D_B-1076	1 MNXM1062@MNXC3 + 1 MNXM89557@MNXC3 <==> 1 MNXM20@MNXC3 + 1 MNXM817@MNXC3	R02283_c	1*uniprot:ARGD_BACSU		2.6.1.11	kegg:2-Oxocarboxylic acid metabolism;kegg:Arginine and proline metabolism;kegg:Biosynthesis of secondary metabolites;kegg:Metabolic pathways;metacyc:arginine biosynthesis II (acetyl cycle);metacyc:arginine biosynthesis III;metacyc:ornithine biosynthesis;unipathway:L-arginine biosynthesis	bigg:ACOTA;bigg:ACOTAim;brenda:BR48055;ec:2.6.1.11;ecocyc:ACETYLORNTRANSAM-RXN;iabaylyiv4:ACETYLORNTRANSAM-RXN;iaf1260:ACOTA;iaf692:ACOTA;iag612:rbs_476;iao358:rll_46;igt196:ACOTA;iin800:ARG8;ijn746:ACOTA;ijr904.45632:ACOTA;ijr904:ACOTA;imeo21:ACOTA;imm904:ACOTAim;imo1053-pao1:ACOTA;imo1056:ACOTA;ind750:ACOTAim;inj661:ACOTA;intenz:11195;irs1563.45632:R02283_c;isb619:ACOTA;iso783:ACOTA;iyo844:ACOT…	-10000.0	10000.0			0	0
R13E232DF_B-28	1 MNXM1063@MNXC3 + 1 MNXM158@MNXC3 <==> 1 MNXM492@MNXC3 + 1 MNXM9@MNXC3	R_439	1*uniprot:DEOD_BACSU;1*uniprot:PUNA_BACSU		2.4.2.1;2.4.2.2;2.4.2.23;2.4.2.4	kegg:Pyrimidine metabolism;model:Purine and Pyrimidine Biosynthesis	bigg:DURIPP;ec:2.4.2.1;ec:2.4.2.2;ec:2.4.2.23;ec:2.4.2.4;iaf1260:DURIPP;iaf692:DURIPP;iin800:PNP1_1;iit341:DURIPP;ijr904.45632:DURIPP;ijr904:DURIPP;imeo21:DURIPP;imm904:DURIPP;ind750:DURIPP;inj661:DURIPP;ips189:DURIPP;isb619:DURIPP;iso783:DURIPP;iyo844:DURIPP;kegg:R02484;seed:rxn01799	-10000.0	10000.0			0	0
R156511C_B-34	1 MNXM1063@MNXC3 + 1 MNXM168@MNXC3 <==> 1 MNXM625@MNXC3 + 1 MNXM9@MNXC3	R_1102	1*uniprot:DEOD_BACSU;1*uniprot:PUNA_BACSU		2.4.2.1;2.4.2.4	kegg:Metabolic pathways;kegg:Purine metabolism;model:Nucleotide Salvage Pathway	bigg:PUNP2;ec:2.4.2.1;ec:2.4.2.4;ecocyc:DEOXYADENPHOSPHOR-RXN;iaf1260:PUNP2;iag612:rbs_233;igt196:PUNP2;iin800:PNP1_4;iit341:PUNP2;ijr904.45632:PUNP2;ijr904:PUNP2;imeo21:PUNP2;imm904:PUNP2;ind750:PUNP2;inj661:PUNP2;ips189:PUNP2;isb619:PUNP2;iso783:PUNP2;iyo844:PUNP2;kegg:R02557;obsolete:rxn11085;rhea:27742;rhea:27743;rhea:27744;rhea:27745;seed:rxn01859	-10000.0	10000.0			0	0
R17032A89_B-47	1 MNXM1063@MNXC3 + 1 MNXM213@MNXC3 <==> 1 MNXM935@MNXC3 + 1 MNXM9@MNXC3	R_1107	1*uniprot:DEOD_BACSU;1*uniprot:PUNA_BACSU		2.4.2.1;2.4.2.4	kegg:Metabolic pathways;kegg:Purine metabolism;model:Nucleotide Salvage Pathway	bigg:PUNP6;ec:2.4.2.1;ec:2.4.2.4;ecocyc:DEOXYINOPHOSPHOR-RXN;iaf1260:PUNP6;iag612:rbs_238;igt196:PUNP6;iin800:PNP1_3;iit341:PUNP6;ijr904.45632:PUNP6;ijr904:PUNP6;imeo21:PUNP6;imm904:PUNP6;ind750:PUNP6;inj661:PUNP6;ips189:PUNP6;iso783:PUNP6;iyo844:PUNP6;kegg:R02748;obsolete:rxn11087;rhea:27750;rhea:27751;rhea:27752;rhea:27753;seed:rxn01985	-10000.0	10000.0			0	0
R5A5D106D_LR-527	1 MNXM1063@MNXC3 + 1 MNXM259@MNXC3 --> 1 MNXM647@MNXC3 + 1 MNXM9@MNXC3	rxn01446	1*uniprot:DEOD_BACSU;1*uniprot:PUNA_BACSU	MNXR69829	2.4.2.1;2.4.2.4	kegg:Metabolic pathways;kegg:Purine metabolism;model:NONE	bigg:PUNP4;ec:2.4.2.1;ec:2.4.2.4;ecocyc:DEOXYGUANPHOSPHOR-RXN;iaf1260:PUNP4;iag612:rbs_237;igt196:PUNP4;iin800:PNP1_5;iit341:PUNP4;ijr904.45632:PUNP4;ijr904:PUNP4;imeo21:PUNP4;imm904:PUNP4;ind750:PUNP4;inj661:PUNP4;ips189:PUNP4;iso783:PUNP4;iyo844:PUNP4;kegg:R01969;obsolete:rxn11086;rhea:27738;rhea:27739;rhea:27740;rhea:27741;seed:rxn01446	0	10000.0			0	0
RFC97B382_B-1656	1 MNXM1063@MNXC3 + 1 MNXM386@MNXC3 <==> 1 MNXM420@MNXC3 + 1 MNXM9@MNXC3	R_1239			2.4.2.2;2.4.2.4	kegg:Metabolic pathways;kegg:Pyrimidine metabolism;model:Purine and Pyrimidine Biosynthesis;seed:pyrimidine conversions	bigg:TMDPP;brenda:BS355326;ec:2.4.2.2;ec:2.4.2.4;iaf1260:TMDPP;iaf692:TMDPP;iag612:rbs_565;iin800:PNP1_2;ijr904.45632:TMDPP;ijr904:TMDPP;imeo21:TMDPP;imm904:TMDPP;ind750:TMDPP;inj661:TMDPP;ips189:TMDPP;iso783:TMDPP;iyo844:TMDPP;kegg:R01570;obsolete:rxn11184;seed:rxn01146	-10000.0	10000.0			0	0
R306B01C9_B-240	1 MNXM1063@MNXC3 <==> 1 MNXM2179@MNXC3	rxn01986	1*uniprot:DEOB_BACSU		5.4.2.7	model:NONE	ec:5.4.2.7;iaf1260:PPM2;iag612:rbs_239;iao358:rll_111;iit341:PPM2;ijr904.45632:PPM2;ijr904:PPM2;irs1563.45632:R02749_c;isb619:PPM2;iso783:PPM2;iyo844:PPM2;obsolete:rxn11088;seed:rxn01986	-10000.0	10000.0			0	0
R135299A4_RL-22	1 MNXM1064@MNXC3 + 1 MNXM13@MNXC3 + 1 MNXM2@MNXC3 + 1 MNXM8@MNXC3 <-- 1 MNXM10@MNXC3 + 2 MNXM1@MNXC3 + 1 MNXM4@MNXC3 + 1 MNXM6828@MNXC3	rxn04724	1*uniprot:YETM_BACSU		1.14.13.1	kegg:Microbial metabolism in diverse environments;kegg:Naphthalene degradation;model:NONE;seed:Gentisare degradation;seed:Salicylate and gentisate catabolism;seed:Salicylate ester degradation	ec:1.14.13.1;kegg:R06915;seed:rxn04724	-10000.0	0			0	0
R5B331387_B-531	1 MNXM10679@MNXC3 + 1 MNXM2@MNXC3 <==> 1 MNXM157@MNXC3 + 1 MNXM41@MNXC3	rxn09978	1*uniprot:BGLC_BACSU;1*uniprot:BGLH_BACSU		3.2.1.21	model:NONE;seed:Fructooligosaccharides(FOS) and Raffinose Utilization;seed:Sucrose Metabolism;seed:Sugar utilization in Thermotogales	ec:3.2.1.21;iyo844:BG(MADG);seed:rxn09978	-10000.0	10000.0			0	0
R8DAE3A25_RL-891	1 MNXM1067@MNXC3 + 1 MNXM11@MNXC3 <-- 1 MNXM2210@MNXC3 + 1 MNXM83@MNXC3	rxn03892	1*uniprot:HEPS1_BACSU+1*uniprot:HEPS2_BACSU		2.5.1.-;2.5.1.33	model:NONE;seed:Polyprenyl Diphosphate Biosynthesis	ec:2.5.1.-;ec:2.5.1.33;imm904:PPTTm;irs1563.45632:R05613_c;iso783:PPTT;iyo844:PPTT;kegg:R05613;obsolete:rxn05288;rhea:22632;rhea:22633;rhea:22634;rhea:22635;seed:rxn03892	-10000.0	0			0	0
R138F4301_LR-24	1 MNXM1067@MNXC3 + 1 MNXM83@MNXC3 --> 1 MNXM11@MNXC3 + 1 MNXM1722@MNXC3	R_HEXTT	1*uniprot:HEPS1_BACSU+1*uniprot:HEPS2_BACSU		2.5.1.-;2.5.1.30	model:S_Lipid_Metabolism;seed:Polyprenyl Diphosphate Biosynthesis	bigg:HEXTT;ec:2.5.1.-;ec:2.5.1.30;irs1563.45632:R05612_c;isb619:HEXTT;iso783:HEXTT;iyo844:HEXTT;kegg:R05612;rhea:20836;rhea:20837;rhea:20838;rhea:20839;seed:rxn03891	0	10000.0			0	0
RA1B6FCB4_B-1022	1 MNXM107@MNXC2 + 1 MNXM1@MNXC2 <==> 1 MNXM107@MNXC3 + 1 MNXM1@MNXC3	R_NO2t2rpp	1*gene:NASA_BACSU;1*uniprot:YWCJ_BACSU	MNXR3841		model:Transport	bigg:NO2t2r;bigg:NO2t2rpp;iaf1260:NO2t2rpp;iag612:rbs_494;iag612:rbs_496;ijn746:NO2t2rpp;ijr904.45632:NO2t2r;ijr904:NO2t2r;imo1053-pao1:NO2t3;imo1056:NO2t3;isb619:NO2t2r;iyo844:NO2t2ir;iyo844:NO2t3;seed:rxn05625;seed:rxn05626;seed:rxn08998	-10000.0	10000.0			0	0
R5641DB3D_RL-496	1 MNXM107@MNXC2 + 1 MNXM1@MNXC3 <-- 1 MNXM107@MNXC3 + 1 MNXM1@MNXC2	R_NO2t3	1*uniprot:NARK_BACSU	MNXR3841		model:S_Transport	bigg:NO2t2r;bigg:NO2t2rpp;iaf1260:NO2t2rpp;iag612:rbs_494;iag612:rbs_496;ijn746:NO2t2rpp;ijr904.45632:NO2t2r;ijr904:NO2t2r;imo1053-pao1:NO2t3;imo1056:NO2t3;isb619:NO2t2r;iyo844:NO2t2ir;iyo844:NO2t3;seed:rxn05625;seed:rxn05626;seed:rxn08998	-10000.0	0			0	0
R5EEA7D02_B-561	1 MNXM107@MNXC2 <==> 1 MNXM107@BOUNDARY	R_EX_no2_LPAREN_e_RPAREN_				model:Exchange		-10000.0	10000.0			0	1
RE2D67E04_B-1462	1 MNXM107@MNXC3 + 1 MNXM12236@MNXC3 + 2 MNXM1@MNXC2 + 1 MNXM2@MNXC3 <==> 1 MNXM166@MNXC3 + 2 MNXM1@MNXC3 + 1 MNXM207@MNXC3	rxn05748	1*uniprot:NARG_BACSU+1*uniprot:NARH_BACSU+1*uniprot:NARI_BACSU+1*uniprot:NARJ_BACSU		1.7.99.4	model:NONE	ec:1.7.99.4;iyo844:NTR3B;seed:rxn05748	-10000.0	10000.0			0	0
R67C6108A_LR-615	1 MNXM107@MNXC3 + 3 MNXM10@MNXC3 + 5 MNXM1@MNXC3 --> 1 MNXM15@MNXC3 + 2 MNXM2@MNXC3 + 3 MNXM8@MNXC3	R_NTRIR2x	1*uniprot:NASB_BACSU+1*uniprot:NASC_BACSU+1*uniprot:NASD_BACSU+1*uniprot:NASE_BACSU		1.7.1;1.7.1.4	model:Oxidative Phosphorylation	bigg:NTRIR2x;ec:1.7.1;ec:1.7.1.4;iabaylyiv4:NITRITREDUCT-RXN;iaf1260:NTRIR2x;iaf692:NTRIR2x;iag612:rbs_495;ijn746:NTRIR2x;ijr904.45632:NTRIR2x;ijr904:NTRIR2x;imeo21:NTRIR2x;inj661:NTRIR2x;inj661:NTRIRx;intenz:10009;isb619:NTRIRx;iyo844:NTRIR2x;metacyc:RXN-13854;obsolete:rxn05891;obsolete:rxn09017r;rhea:24628;rhea:24629;rhea:24630;rhea:24631;seed:rxn00568;seed:rxn11161	0	10000.0			0	0
R81EC732B_LR-796	1 MNXM107@MNXC3 + 5 MNXM1@MNXC3 + 3 MNXM6@MNXC3 --> 1 MNXM15@MNXC3 + 2 MNXM2@MNXC3 + 3 MNXM5@MNXC3	rxn00569	1*uniprot:NASB_BACSU+1*uniprot:NASC_BACSU+1*uniprot:NASD_BACSU+1*uniprot:NASE_BACSU		1.7.1.4	model:NONE	bigg:NTRIR2y;brenda:BS259544;brenda:BS259544_WOP;ec:1.7.1.4;iaf692:NTRIR2y;imeo21:NTRIRy;inj661:NTRIRy;intenz:10009;isb619:NTRIRy;obsolete:rxn05892;rhea:24632;rhea:24633;rhea:24634;rhea:24635;seed:rxn00569	0	10000.0			0	0
RAFE4CE48_B-1133	1 MNXM1080@MNXC2 + 1 MNXM1@MNXC2 <==> 1 MNXM1080@MNXC3 + 1 MNXM1@MNXC3	rxn05565	1*uniprot:GUDP_BACSU	MNXR2505		model:NONE	bigg:GALCTt2r;bigg:GALCTt2rpp;iaf1260:GALCTt2rpp;ijr904.45632:GALCTt2r;ijr904:GALCTt2r;iyo844:GALCTRt2;seed:rxn05565;seed:rxn08580	-10000.0	10000.0			0	0
RD1EDEFE4_B-1353	1 MNXM1080@MNXC2 <==> 1 MNXM1080@BOUNDARY	EX_cpd00652_e				model:S_		-10000.0	10000.0			0	1
RE115511D_LR-1452	1 MNXM1080@MNXC3 --> 1 MNXM2@MNXC3 + 1 MNXM854@MNXC3	R_GALCTD	1*uniprot:GARD_BACSU		4.2.1.42	kegg:Ascorbate and aldarate metabolism;metacyc:D-galactarate degradation I;metacyc:D-galactarate degradation II;model:Alternate Carbon Metabolism;unipathway:D-galactarate degradation	bigg:GALCTD;brenda:BR421;ec:4.2.1.42;ecocyc:GALACTARDEHYDRA-RXN;iabaylyiv4:GALACTARDEHYDRA-RXN;iaf1260:GALCTD;ijr904.45632:GALCTD;ijr904:GALCTD;intenz:4703;iyo844:GALCTD;kegg:R05608;metacyc:GALACTARDEHYDRA-RXN;rhea:16005;rhea:16006;rhea:16007;rhea:16008;seed:rxn03887;upa:UCR05608;upa:UER00629	0	10000.0			0	0
RD544B8E5_B-1377	1 MNXM1081@MNXC3 + 1 MNXM1@MNXC3 + 1 MNXM26@MNXC3 <==> 1 MNXM1321@MNXC3 + 1 MNXM2@MNXC3	rxn02196	1*uniprot:CAH_BACSU		3.1.1.41	kegg:Penicillin and cephalosporin biosynthesis;model:NONE	brenda:BR19191;ec:3.1.1.41;intenz:3215;kegg:R03062;metacyc:CEPHALOSPORIN-C-DEACETYLASE-RXN;rhea:22596;rhea:22597;rhea:22598;rhea:22599;seed:rxn02196	-10000.0	10000.0			0	0
R25475DA9_LR-152	1 MNXM108@MNXC3 + 1 MNXM12@MNXC3 + 1 MNXM3@MNXC3 --> 1 MNXM11@MNXC3 + 1 MNXM14@MNXC3 + 1 MNXM88@MNXC3	R_FAA3_1;R_FAT1_1;R_FAA1_3;R_FAA4_1	1*uniprot:LCFA_BACSU;1*uniprot:LCFB_BACSU;1*uniprot:PKSJ_BACSU;1*uniprot:YDAB_BACSU;1*uniprot:YHFT_BACSU;1*uniprot:YNGI_BACSU	MNXR2003		model:Fatty acid biosynthesis	imo1053-pao1:FACOAL160t;imo1056:FACOAL160t;seed:rxn13829	0	10000.0			0	0
R61A025F3_LR-579	1 MNXM10@MNXC3 + 1 MNXM1129@MNXC3 + 2 MNXM1@MNXC3 + 1 MNXM4@MNXC3 --> 1 MNXM13@MNXC3 + 1 MNXM2@MNXC3 + 1 MNXM842@MNXC3 + 1 MNXM8@MNXC3	rxn03906	1*uniprot:YETM_BACSU		1.14.13.1;1.14.13.135	kegg:Metabolic pathways;kegg:Microbial metabolism in diverse environments;kegg:Polycyclic aromatic hydrocarbon degradation;model:NONE;seed:Gentisare degradation;seed:Salicylate and gentisate catabolism;seed:Salicylate ester degradation	ec:1.14.13.1;ec:1.14.13.135;intenz:18818;kegg:R05632;rhea:31271;rhea:31272;rhea:31273;rhea:31274;seed:rxn03906	0	10000.0			0	0
R71B6C57E_B-693	1 MNXM10@MNXC3 + 1 MNXM114087@MNXC3 + 1 MNXM1@MNXC3 <==> 1 MNXM142@MNXC3 + 1 MNXM8@MNXC3	rxn01068	1*uniprot:TDH_BACSU	MNXR69968	1.1.1.103	biopath:Degradation_of_L-Threonine_to_L-2-aminoacetate;biopath:Metabolism_of_L-Lysine,_L-Threonine,_L-Methionine,_and_L-Cysteine;kegg:Glycine, serine and threonine metabolism;metacyc:aminopropanol phosphate biosynthesis;metacyc:threonine degradation II;metacyc:threonine degradation III (to methylglyoxal);model:NONE;seed:Glycine Biosynthesis;unipathway:L-threonine degradation via oxydo-reductase p…	bigg:THRD;biopath:RXN00323;brenda:BR29169;ec:1.1.1.103;ecocyc:THREODEHYD-RXN;iaf1260:THRD;ijr904.45632:THRD;ijr904:THRD;imo1053-pao1:THRD;imo1056:THRD;intenz:1102;iso783:THRD;iyo844:THRD;kegg:R01465;metacyc:THREODEHYD-RXN;obsolete:rxn09302;rhea:13161;rhea:13162;rhea:13163;rhea:13164;seed:rxn01068;upa:UCR01465;upa:UER00505	-10000.0	10000.0			0	0
R3631355_LR-270	1 MNXM10@MNXC3 + 1 MNXM114147@MNXC3 + 1 MNXM15@MNXC3 + 1 MNXM1@MNXC3 --> 1 MNXM231@MNXC3 + 1 MNXM2@MNXC3 + 1 MNXM8@MNXC3	rxn01573	1*uniprot:DHLE_BACSU		1.4.1.9	model:NONE;seed:Branched chain amino acid degradation regulons;seed:Branched-Chain Amino Acid Biosynthesis;seed:Leucine Degradation and HMG-CoA Metabolism	ec:1.4.1.9;iso783:ILEDH2;seed:rxn01573	0	10000.0			0	0
R1A992EA1_B-71	1 MNXM10@MNXC3 + 1 MNXM114324@MNXC3 + 1 MNXM1@MNXC3 <==> 1 MNXM5436@MNXC3 + 1 MNXM8@MNXC3	rxn04143	1*uniprot:TTUC_BACSU		1.1.1.93	model:NONE	ec:1.1.1.93;iyo844:TARTRDH;obsolete:rxn09993;seed:rxn04143	-10000.0	10000.0			0	0
R3C5D3CB1_RL-310	1 MNXM10@MNXC3 + 1 MNXM11@MNXC3 + 1 MNXM13@MNXC3 + 1 MNXM715@MNXC3 <-- 1 MNXM1722@MNXC3 + 1 MNXM552@MNXC3 + 1 MNXM8@MNXC3	rxn05267	1*uniprot:MENA_BACSU			model:NONE	iso783:DHNAOT7;iyo844:DHNAOT7;obsolete:rxn10000;seed:rxn05267	-10000.0	0			0	0
RE314A6DC_B-1464	1 MNXM10@MNXC3 + 1 MNXM1221@MNXC3 + 1 MNXM1@MNXC3 <==> 1 MNXM1222@MNXC3 + 1 MNXM8@MNXC3	rxn06525			1.8.1.8	model:NONE	ec:1.8.1.8;intenz:10034;kegg:R03913;rhea:18749;rhea:18750;rhea:18751;rhea:18752;seed:rxn06525	-10000.0	10000.0			0	0
R26503D72_LR-159	1 MNXM10@MNXC3 + 1 MNXM12236@MNXC3 + 1 MNXM1@MNXC3 --> 1 MNXM166@MNXC3 + 1 MNXM8@MNXC3	rxn05747	1*uniprot:YJLD_BACSU;1*uniprot:YUMB_BACSU;1*uniprot:YUTJ_BACSU		1.6.5.3	model:NONE	ec:1.6.5.3;iso783:NADH4;iyo844:NADH4;obsolete:rxn10051;seed:rxn05747	0	10000.0			0	0
RD2B29996_B-1358	1 MNXM10@MNXC3 + 1 MNXM1264@MNXC3 + 1 MNXM1@MNXC3 <==> 1 MNXM2784@MNXC3 + 1 MNXM8@MNXC3	rxn04750	1*uniprot:FADN_BACSU		1.1.1.157;1.1.1.35	kegg:Caprolactam degradation;kegg:Metabolic pathways;kegg:Microbial metabolism in diverse environments;kegg:Phenylalanine metabolism;metacyc:benzoyl-CoA degradation I (aerobic);metacyc:phenylacetate degradation I (aerobic);model:NONE;seed:Acetyl-CoA fermentation to Butyrate;seed:Polyhydroxybutyrate metabolism;seed:Valine degradation;seed:n-Phenylalkanoic acid degradation	ec:1.1.1.157;ec:1.1.1.35;iabaylyiv4:RXN0-2044;kegg:R06941;metacyc:RXN0-2044;rhea:34851;rhea:34852;rhea:34853;rhea:34854;seed:rxn04750	-10000.0	10000.0			0	0
RE3FC3AEE_B-1474	1 MNXM10@MNXC3 + 1 MNXM1268@MNXC3 + 1 MNXM1@MNXC3 <==> 1 MNXM2757@MNXC3 + 1 MNXM8@MNXC3	rxn02112	1*uniprot:BDHA_BACSU		1.1.1.4	model:NONE	ec:1.1.1.4;iabaylyiv4:(R;iag612:rbs_107;iao358:rll_80;imm904:BTDD-RR;imo1053-pao1:BTDD-RR;imo1056:BTDD-RR;iyo844:BTDD-RR;obsolete:rxn09980;obsolete:rxn11046r;seed:rxn02112	-10000.0	10000.0			0	0
RAA91E025_B-1091	1 MNXM10@MNXC3 + 1 MNXM1330@MNXC3 + 2 MNXM1@MNXC3 <==> 1 MNXM1745@MNXC3 + 1 MNXM2@MNXC3 + 1 MNXM8@MNXC3	rxn02853	1*uniprot:ALDH2_BACSU;1*uniprot:ALDH3_BACSU;1*uniprot:ALDH4_BACSU;1*uniprot:ALDH5_BACSU;1*uniprot:ALDY_BACSU		1.2.1.3	kegg:Histidine metabolism;metacyc:histamine degradation;model:NONE;seed:Entner-Doudoroff Pathway;seed:Glycerolipid and Glycerophospholipid Metabolism in Bacteria;seed:Pyruvate metabolism II acetyl-CoA, acetogenesis from pyruvate	bigg:IMACTD;bigg:IMACTD_m;ec:1.2.1.3;iyo844:ALDD20x;kegg:R04065;metacyc:RXN-10089;obsolete:rxn09966;rhea:31059;rhea:31060;rhea:31061;rhea:31062;seed:rxn02853	-10000.0	10000.0			0	0
RA87CE4C8_B-1070	1 MNXM10@MNXC3 + 1 MNXM133@MNXC3 + 1 MNXM1@MNXC3 <==> 1 MNXM446@MNXC3 + 1 MNXM8@MNXC3	R_HACD1	1*uniprot:FADN_BACSU		1.1.1.157;1.1.1.211;1.1.1.35	biopath:Biosynthesis_of_Fatty_acids_(over_CoA);biopath:Fermentation_of_Butanol_and_Butyric_acid;biopath:Glycolytic_fermentation_and_Lactate_converting_fermentations;biopath:Metabolism_of_Tryptophan_(extended);kegg:Butanoate metabolism;kegg:Carbon fixation pathways in prokaryotes;kegg:Fatty acid metabolism;kegg:Lysine degradation;kegg:Metabolic pathways;kegg:Microbial metabolism in diverse environ…	bigg:HACD1;bigg:HACD1i;bigg:HACD1m;bigg:HACD1x;biopath:RXN01071;brenda:BS188053;brenda:BS369948;ec:1.1.1.157;ec:1.1.1.211;ec:1.1.1.35;iabaylyiv4:BHBDCLOS-RXN;iaf1260:HACD1i;ijn746:HACD1i;isb619:HACD1;iyo844:HACD1;kegg:R01975;metacyc:RXN-11662;obsolete:rxn08693;reactome:REACT_447.2;rhea:30799;rhea:30800;rhea:30801;rhea:30802;seed:rxn01451	-10000.0	10000.0			0	0
R8A1A5B14_B-861	1 MNXM10@MNXC3 + 1 MNXM134@MNXC3 + 2 MNXM1@MNXC3 <==> 1 MNXM2@MNXC3 + 1 MNXM4010@MNXC3 + 1 MNXM8@MNXC3	rxn00863	1*uniprot:HISX_BACSU		1.1.1.23	kegg:Biosynthesis of secondary metabolites;kegg:Histidine metabolism;kegg:Metabolic pathways;metacyc:RXN-8001;metacyc:histidine biosynthesis;model:NONE	ec:1.1.1.23;iabaylyiv4:HISTALDEHYD-RXN;iag612:rbs_401;kegg:R01163;metacyc:HISTALDEHYD-RXN;pubmed:11842181;rhea:33803;rhea:33804;rhea:33805;rhea:33806;seed:rxn00863;seed:rxn05934	-10000.0	10000.0			0	0
R11E04BE0_B-11	1 MNXM10@MNXC3 + 1 MNXM1380@MNXC3 + 1 MNXM1@MNXC3 <==> 1 MNXM469@MNXC3 + 1 MNXM8@MNXC3	R_1158	1*uniprot:DHSO_BACSU		1.1.1.14;1.1.1.15	kegg:Fructose and mannose metabolism;kegg:Metabolic pathways;metacyc:galactose degradation IV;metacyc:sorbitol degradation I;model:Alternate Carbon Metabolism;seed:Dihydroxyacetone kinases;seed:Ribitol, Xylitol, Arabitol, Mannitol and Sorbitol utilization	bigg:SBTD_D2;bigg:SBTD_Dr;brenda:BS165118;brenda:BS187172;ec:1.1.1.14;ec:1.1.1.15;kegg:R00875;metacyc:RXN-7644;seed:rxn00634	-10000.0	10000.0			0	0
R5EDF42A7_RL-560	1 MNXM10@MNXC3 + 1 MNXM13@MNXC3 + 1 MNXM153@MNXC3 <-- 1 MNXM503@MNXC3 + 1 MNXM8@MNXC3	R_U52_	1*uniprot:TYRA_BACSU		1.3.1.12;1.3.1.43;1.3.1.52	biopath:Biosynthesis_of_L-Tyrosine_from_Chorismate;biopath:Biosynthesis_of_Novobiocin_and_Clorobiocin;biopath:Biosynthesis_of_aromatic_amino_acids_(L-Phenylalanine,_L-Tyrosine,_L-Tryptophan)_and_of_quinone_cofactors;kegg:Biosynthesis of secondary metabolites;kegg:Metabolic pathways;kegg:Novobiocin biosynthesis;kegg:Phenylalanine, tyrosine and tryptophan biosynthesis;metacyc:tyrosine biosynthesis …	bigg:PPND;biopath:RXN00587;brenda:BR36797;brenda:BS258345;ec:1.3.1.12;ec:1.3.1.43;ec:1.3.1.52;ecocyc:PREPHENATEDEHYDROG-RXN;iabaylyiv4:PREPHENATEDEHYDROG-RXN;iaf1260:PPND;iaf692:PPND;iag612:rbs_519;iao358:rll_435;iin800:U52;iit341:PPND;ijn746:PPND;ijr904.45632:PPND;ijr904:PPND;imeo21:PPND;imm904:PPND;imo1053-pao1:PPND;imo1056:PPND;ind750:PPND;inj661:PPND;intenz:1453;isb619:PPND;iso783:PPND;iyo844…	-10000.0	0			0	0
RE55038BE_RL-1484	1 MNXM10@MNXC3 + 1 MNXM13@MNXC3 + 1 MNXM15@MNXC3 + 1 MNXM183@MNXC3 <-- 1 MNXM29@MNXC3 + 1 MNXM79@MNXC3 + 1 MNXM8@MNXC3	R_GCV1_2	1*uniprot:GCSH_BACSU+1*uniprot:GCSPA_BACSU+1*uniprot:GCSPB_BACSU+1*uniprot:GCST_BACSU		1.4.4.2;1.8.1.4;2.1.2.10	kegg:Biosynthesis of secondary metabolites;kegg:Glyoxylate and dicarboxylate metabolism;kegg:Nitrogen metabolism;metacyc:folate transformations I;metacyc:folate transformations II;metacyc:formylTHF biosynthesis I;metacyc:glycine biosynthesis II;metacyc:photorespiration;model:Glycine, serine, and threonine metabolism	bigg:GLYCL;bigg:GLYCL_2;bigg:GLYCLm;ec:1.4.4.2;ec:1.8.1.4;ec:2.1.2.10;ecocyc:GCVMULTI-RXN;iaf1260:GLYCL;iin800:GCV1_2;ijn746:GLYCL;ijn746:GLYCL_2;ijr904.45632:GLYCL;ijr904:GLYCL;imeo21:GLYCL;imm904:GLYCLm;imo1053-pao1:GLYCL;imo1056:GLYCL;ind750:GLYCLm;inj661:GLYCL;irs1563.45632:R01221_c;irs1563.45632:R01221_m;iso783:GLYCL;kegg:R01221;metacyc:GCVMULTI-RXN;obsolete:rxn08648;rhea:27758;rhea:27759;rh…	-10000.0	0			0	0
RB17155BC_B-1144	1 MNXM10@MNXC3 + 1 MNXM13@MNXC3 + 1 MNXM21@MNXC3 <==> 1 MNXM12@MNXC3 + 1 MNXM244@MNXC3 + 1 MNXM8@MNXC3	rxn00501	1*uniprot:IOLA_BACSU	MNXR3607	1.2.1;1.2.1.18;1.2.1.27	biopath:Metabolism_of_Propanoate;kegg:Inositol phosphate metabolism;kegg:Metabolic pathways;kegg:Propanoate metabolism;kegg:beta-Alanine metabolism;metacyc:<I>myo</I>-inositol degradation;metacyc:I?-alanine degradation I;metacyc:I?-alanine degradation II;model:NONE	bigg:MMSAD3;bigg:MMSAD3m;biopath:RXN00984;brenda:BR29389_WOP;brenda:BS189110;ec:1.2.1;ec:1.2.1.18;ec:1.2.1.27;iag612:rbs_66;imeo21:MMSAD3;imo1053-pao1:MMSAD3;imo1056:MMSAD3;inj661:MMSAD3;intenz:1361;ips189:MMSAD3;irs1563.45632:R00705_c;iyo844:MMSAD3;kegg:R00705;metacyc:RXN-2902;obsolete:rxn09945;rhea:22992;rhea:22993;rhea:22994;rhea:22995;seed:rxn00501;upa:UCR00705;upa:UER00951	-10000.0	10000.0			0	0
RFA5D9229_RL-1641	1 MNXM10@MNXC3 + 1 MNXM13@MNXC3 + 1 MNXM23@MNXC3 <-- 1 MNXM1608@MNXC3 + 1 MNXM8@MNXC3	R_MALDDH	1*uniprot:TTUC_BACSU		1.1.1.83	kegg:Butanoate metabolism;metacyc:D-malate degradation;model:Alternate Carbon Metabolism	bigg:MALDDH;brenda:BR29343;brenda:BS139571;ec:1.1.1.83;ecocyc:1.1.1.83-RXN;iaf1260:MALDDH;imo1053-pao1:ME1x_D;imo1056:ME1x_D;intenz:1082;iyo844:ME1x_D;kegg:R00215;metacyc:1.1.1.83-RXN;obsolete:rxn08862;rhea:18365;rhea:18366;rhea:18367;rhea:18368;seed:rxn00160	-10000.0	0			0	0
R841CD691_RL-814	1 MNXM10@MNXC3 + 1 MNXM13@MNXC3 + 1 MNXM23@MNXC3 <-- 1 MNXM8@MNXC3 + 1 MNXM98@MNXC3	R_ME1x	1*uniprot:MAO1_BACSU;1*uniprot:MAO2_BACSU;1*uniprot:MAO3_BACSU		1.1.1.38;1.1.1.39;1.1.1.40;4.1.1.3	biopath:Biosynthesis_of_Oxaloacetate;biopath:Reactions_of_Pyruvate_and_Phosphoenolpyruvate;kegg:Carbon fixation in photosynthetic organisms;kegg:Metabolic pathways;kegg:Microbial metabolism in diverse environments;kegg:Pyruvate metabolism;metacyc:C4 photosynthetic carbon assimilation cycle, NAD-ME type;metacyc:C4 photosynthetic carbon assimilation cycle, PEPCK type;metacyc:chitin degradation to e…	bigg:ME1;bigg:ME1_rev;bigg:ME1m;biopath:RXN00044;brenda:BR29301;brenda:BS188108;ec:1.1.1.38;ec:1.1.1.39;ec:1.1.1.40;ec:4.1.1.3;ecocyc:MALIC-NAD-RXN;iabaylyiv4:MALIC-NAD-RXN;iaf1260:ME1;iaf692:ME1_rev;iag612:rbs_437;iag612:rbs_438;iag612:rbs_439;iao358:rll_234;iit341:ME1_rev;ijn746:ME1;ijr904.45632:ME1;ijr904:ME1;imeo21:ME1;imm904:ME1m;imo1053-pao1:ME1x;imo1056:ME1x;ind750:ME1m;inj661:ME1;intenz:1…	-10000.0	0			0	0
R5C34ED53_B-539	1 MNXM10@MNXC3 + 1 MNXM13@MNXC3 + 1 MNXM86@MNXC3 <==> 1 MNXM12@MNXC3 + 1 MNXM305@MNXC3 + 1 MNXM8@MNXC3	rxn00671	1*uniprot:IOLA_BACSU	MNXR69474	1.2.1.18;1.2.1.27	model:NONE;seed:Branched chain amino acid degradation regulons;seed:Isobutyryl-CoA to Propionyl-CoA Module;seed:Valine degradation	bigg:MMSAD1;bigg:MMSAD1m;brenda:BS189112;ec:1.2.1.18;ec:1.2.1.27;iabaylyiv4:1.2.1.27-RXN;iag612:rbs_468;ijn746:MMTSAO;imeo21:MMSAD1;imo1053-pao1:MMSAD1;imo1056:MMSAD1;inj661:MMSAD1;irs1563.45632:R00935_c;iso783:MMSDHir;iyo844:MMSAD1;iyo844:MMSDHir;kegg:R00922;obsolete:rxn00683;obsolete:rxn09943;obsolete:rxn09946;seed:rxn00671	-10000.0	10000.0			0	0
RF6B79438_RL-1620	1 MNXM10@MNXC3 + 1 MNXM13@MNXC3 <-- 1 MNXM39@MNXC3 + 1 MNXM8@MNXC3	R_FDH1;R_YPL276W;R_YPL275W	1*uniprot:FDHD_BACSU		1.2.1.2	biopath:Methane_oxidation;kegg:Glyoxylate and dicarboxylate metabolism;kegg:Metabolic pathways;kegg:Methane metabolism;kegg:Microbial metabolism in diverse environments;metacyc:formate oxidation to CO<sub>2</sub>;metacyc:oxalate degradation III;metacyc:purine nucleobases degradation I (anaerobic);metacyc:purine nucleobases degradation II (anaerobic);model:Methane metabolism;seed:Bacterial cyanide…	bigg:FDH;bigg:FDHr;biopath:RXN01003;brenda:BR29391;brenda:BS189130;ec:1.2.1.2;iaf692:FDH;iin800:FDH1;iin800:YPL275W;iin800:YPL276W;ijn746:FDH;imeo21:FDH;imm904:FDH;imo1053-pao1:FDH;imo1056:FDH;ind750:FDH;inj661:FDH;intenz:1345;irs1563.45632:R00519_x;isb619:FDHr;iyo844:FDH;kegg:R00519;metacyc:1.2.1.2-RXN;obsolete:rxn09513;rhea:15985;rhea:15986;rhea:15987;rhea:15988;seed:rxn00371	-10000.0	0			0	0
RE3B2AB91_B-1471	1 MNXM10@MNXC3 + 1 MNXM1423@MNXC3 + 1 MNXM1@MNXC3 <==> 1 MNXM2011@MNXC3 + 1 MNXM8@MNXC3	R_TAGURr	1*uniprot:UXAB_BACSU		1.1.1.57;1.1.1.58	kegg:Metabolic pathways;kegg:Pentose and glucuronate interconversions;metacyc:D-galacturonate degradation I;model:Alternate Carbon Metabolism	bigg:TAGURr;brenda:BR29321;brenda:BS188373;ec:1.1.1.57;ec:1.1.1.58;ecocyc:ALTRO-OXIDOREDUCT-RXN;iaf1260:TAGURr;iag612:rbs_282;iao358:rll_449;ijr904.45632:TAGURr;ijr904:TAGURr;intenz:1057;iyo844:TAGUR;kegg:R02555;metacyc:ALTRO-OXIDOREDUCT-RXN;obsolete:rxn05756;obsolete:rxn09281;rhea:17813;rhea:17814;rhea:17815;rhea:17816;seed:rxn01857	-10000.0	10000.0			0	0
R6CE177AA_B-659	1 MNXM10@MNXC3 + 1 MNXM154@MNXC3 + 1 MNXM1@MNXC3 <==> 1 MNXM663@MNXC3 + 1 MNXM8@MNXC3	R_BDH	1*uniprot:YXJF_BACSU		1.1.1.30	biopath:beta-Oxidation_of_fatty_acids;kegg:Butanoate metabolism;kegg:Metabolic pathways;kegg:Synthesis and degradation of ketone bodies;metacyc:ketogenesis;metacyc:ketolysis;model:Pyruvate Metabolism	bigg:BDH;bigg:BDHm;biopath:RXN00981;brenda:BR29293;brenda:BS188032;brenda:BS394975;ec:1.1.1.30;iabaylyiv4:3-HYDROXYBUTYRATE-DEHYDROGENASE-RXN;ijn746:BDH;imeo21:BDH;imo1053-pao1:3HBUTDH;imo1056:3HBUTDH;inj661:BDH;intenz:1029;kegg:R01361;metacyc:3-HYDROXYBUTYRATE-DEHYDROGENASE-RXN;reactome:REACT_1493.4;reactome:REACT_631.3;reactome:REACT_631.4;rhea:20521;rhea:20522;rhea:20523;rhea:20524;seed:rxn009…	-10000.0	10000.0			0	0
RB558E64A_B-1170	1 MNXM10@MNXC3 + 1 MNXM1597@MNXC3 + 2 MNXM1@MNXC3 <==> 1 MNXM174@MNXC3 + 1 MNXM2@MNXC3 + 1 MNXM8@MNXC3	R_r0502	1*uniprot:XDHC_BACSU+1*uniprot:XDHD_BACSU+1*uniprot:XDHE_BACSU	MNXR26379	1.17.1.4	kegg:Metabolic pathways;kegg:Microbial metabolism in diverse environments;kegg:Purine metabolism;metacyc:adenosine nucleotides degradation I;metacyc:adenosine nucleotides degradation II;metacyc:caffeine degradation III (bacteria, via demethylation);metacyc:guanosine nucleotides degradation I;metacyc:guanosine nucleotides degradation II;metacyc:guanosine nucleotides degradation III;metacyc:purine …	bigg:XAND;bigg:XANDp;brenda:BR48027;brenda:BS359304;ec:1.17.1.4;ecocyc:RXN0-901;intenz:18766;kegg:R02103;metacyc:RXN0-901;reactome:REACT_116028;rhea:16669;rhea:16670;rhea:16671;rhea:16672;seed:rxn01522;upa:UCR02103;upa:UER00662	-10000.0	10000.0			0	0
RD47BD493_B-1371	1 MNXM10@MNXC3 + 1 MNXM15@MNXC3 + 1 MNXM1@MNXC3 + 1 MNXM20@MNXC3 <==> 1 MNXM2@MNXC3 + 1 MNXM89557@MNXC3 + 1 MNXM8@MNXC3	R_654	1*uniprot:DHE2_BACSU;1*uniprot:GUDB_BACSU	MNXR32818	1.4.1.2;1.4.1.3;1.4.1.4	biopath:Biodegradation_of_Sulfonate;biopath:Biosynthesis_of_L-Glutamate;biopath:Catabolism_of_Amino_acids;biopath:Degradation_of_L-Proline;biopath:Metabolism_of_L-Glutamate,_L-Aspartate_and_related_compounds;kegg:Alanine, aspartate and glutamate metabolism;kegg:Arginine and proline metabolism;kegg:D-Glutamine and D-glutamate metabolism;kegg:Metabolic pathways;kegg:Nitrogen metabolism;kegg:Taurine…	bigg:GLUDx;bigg:GLUDxi;bigg:GLUDxm;biopath:RXN00886;brenda:BR36868;brenda:BS258930;ec:1.4.1.2;ec:1.4.1.3;ec:1.4.1.4;iaf692:GLUDxi;iag612:rbs_391;iag612:rbs_392;iin800:GDH2;imeo21:GLUDx;imm904:GLUDxi;ind750:GLUDxi;inj661:GLUDx;intenz:1548;intenz:1549;isb619:GLUDx;iso783:GLUDx;iyo844:GLUDxi;kegg:R00243;metacyc:GLUTAMATE-DEHYDROGENASE-RXN;obsolete:rxn09489;pubmed:15727821;reactome:REACT_1896.4;react…	-10000.0	10000.0			0	0
R12195BC6_B-13	1 MNXM10@MNXC3 + 1 MNXM15@MNXC3 + 1 MNXM1@MNXC3 + 1 MNXM238@MNXC3 <==> 1 MNXM199@MNXC3 + 1 MNXM2@MNXC3 + 1 MNXM8@MNXC3	R_VALDHr	1*uniprot:DHLE_BACSU		1.4.1.23;1.4.1.9	kegg:Biosynthesis of secondary metabolites;kegg:Metabolic pathways;kegg:Valine, leucine and isoleucine biosynthesis;kegg:Valine, leucine and isoleucine degradation;model:S_Amino_acids_and_related_molecules;seed:Branched chain amino acid degradation regulons;seed:Branched-Chain Amino Acid Biosynthesis;seed:Leucine Degradation and HMG-CoA Metabolism	ec:1.4.1.23;ec:1.4.1.9;imo1053-pao1:VALDHr;imo1056:VALDHr;intenz:19082;iso783:VALDHr;iyo844:VALDHr;kegg:R01434;metacyc:RXN-13184;obsolete:rxn09951;rhea:30763;rhea:30764;rhea:30765;rhea:30766;seed:rxn01045	-10000.0	10000.0			0	0
R2BF9CFA8_B-206	1 MNXM10@MNXC3 + 1 MNXM15@MNXC3 + 1 MNXM1@MNXC3 + 1 MNXM23@MNXC3 <==> 1 MNXM2@MNXC3 + 1 MNXM32@MNXC3 + 1 MNXM8@MNXC3	rxn00278	1*uniprot:DHA_BACSU	MNXR621	1.4.1.1	biopath:Biodegradation_of_Sulfonate;biopath:Glycolysis_and_Gluconeogenesis_(extended);kegg:Alanine, aspartate and glutamate metabolism;kegg:Metabolic pathways;kegg:Taurine and hypotaurine metabolism;metacyc:alanine degradation IV;model:NONE;unipathway:L-alanine degradation via dehydrogenase pathway	bigg:ALAD_L;biopath:RXN00578;bnice:R2;brenda:BR33794;brenda:BS232297;ec:1.4.1.1;iag612:rbs_364;iit341:ALAD_L;imeo21:ALAD_L;inj661:ALAD_L;intenz:1547;isb619:ALAD_L;iso783:ALAD_L;iyo844:ALAD_L;kegg:R00396;macie:M0067;metacyc:ALANINE-DEHYDROGENASE-RXN;obsolete:rxn09887;pubmed:9665169;rhea:18405;rhea:18406;rhea:18407;rhea:18408;seed:rxn00278;upa:UCR00396;upa:UER00585	-10000.0	10000.0			0	0
R91E5581F_B-913	1 MNXM10@MNXC3 + 1 MNXM15@MNXC3 + 1 MNXM1@MNXC3 + 1 MNXM404@MNXC3 <==> 1 MNXM140@MNXC3 + 1 MNXM2@MNXC3 + 1 MNXM8@MNXC3	R_LLEUDr	1*uniprot:DHLE_BACSU		1.4.1.9	biopath:Degradation_of_L-Leucine;kegg:Biosynthesis of secondary metabolites;kegg:Metabolic pathways;kegg:Valine, leucine and isoleucine biosynthesis;kegg:Valine, leucine and isoleucine degradation;model:S_Amino_acids_and_related_molecules;seed:Branched chain amino acid degradation regulons;seed:Branched-Chain Amino Acid Biosynthesis;seed:Leucine Degradation and HMG-CoA Metabolism;unipathway:L-leu…	biopath:RXN00600;brenda:BR33798;brenda:BS232369;ec:1.4.1.9;iag612:rbs_413;imo1053-pao1:LLEUD;imo1053-pao1:LLEUDr;imo1056:LLEUD;imo1056:LLEUDr;intenz:1555;iso783:LLEUDr;iyo844:LLEUDr;kegg:R01088;metacyc:LEUCINE-DEHYDROGENASE-RXN;obsolete:rxn09939;rhea:12220;rhea:12221;rhea:12222;rhea:12223;seed:rxn00804;upa:UCR01088;upa:UER00858	-10000.0	10000.0			0	0
R46C2C51E_B-380	1 MNXM10@MNXC3 + 1 MNXM1602@MNXC3 + 1 MNXM1@MNXC3 <==> 1 MNXM891@MNXC3 + 1 MNXM8@MNXC3	R_804	1*uniprot:LEU3_BACSU	MNXR3132	1.1.1.85	kegg:2-Oxocarboxylic acid metabolism;kegg:Biosynthesis of secondary metabolites;kegg:Metabolic pathways;kegg:Valine, leucine and isoleucine biosynthesis;metacyc:3-methylbutanol biosynthesis;metacyc:RXN-13158;metacyc:leucine biosynthesis;model:Valine, Leucine, and Isoleucine Metabolism;seed:Leucine Biosynthesis	bigg:IPMD;bigg:IPMDr;brenda:BR47597;ec:1.1.1.85;ecocyc:3-ISOPROPYLMALDEHYDROG-RXN;iaf1260:IPMD;iaf692:IPMD;iag612:rbs_63;igt196:IPMD;ijn746:IPMDr;ijr904.45632:IPMD;ijr904:IPMD;imeo21:IPMD;imm904:IPMD;ind750:IPMD;inj661:IPMD;intenz:1084;isb619:IPMD;iso783:IPMD;iyo844:IPMD;kegg:R04426;metacyc:3-ISOPROPYLMALDEHYDROG-RXN;obsolete:rxn08757;rhea:10892;rhea:10893;rhea:10894;rhea:10895;seed:rxn03062;upa:…	-10000.0	10000.0			0	0
R11275CD1_B-4	1 MNXM10@MNXC3 + 1 MNXM1617@MNXC3 + 2 MNXM1@MNXC3 <==> 1 MNXM114@MNXC3 + 1 MNXM8@MNXC3	R_P5CRx;R_PRO1x	1*uniprot:P5CR1_BACSU;1*uniprot:P5CR2_BACSU;1*uniprot:P5CR3_BACSU;1*uniprot:PROD2_BACSU	MNXR26331	1.5.1.2	model:Urea cycle/amino group metabolism;seed:A Hypothetical Protein Related to Proline Metabolism;seed:Proline, 4-hydroxyproline uptake and utilization	bigg:P5CRx;bigg:P5CRxm;bigg:PRO1x;bigg:PRO1xm;ec:1.5.1.2;ecocyc:PYRROLINECARBREDUCT-RXN;iaf692:P5CRx;iin800:PUT1;imeo21:P5CRx;imm904:PRO1xm;ind750:PRO1xm;inj661:P5CRx;intenz:1593;iyo844:PRO1x;obsolete:rxn09406;rhea:14105;rhea:14106;rhea:14107;rhea:14108;seed:rxn00929	-10000.0	10000.0			0	0
RE7719FC2_LR-1496	1 MNXM10@MNXC3 + 1 MNXM1639@MNXC3 + 1 MNXM1@MNXC3 + 1 MNXM4@MNXC3 --> 1 MNXM2@MNXC3 + 1 MNXM645@MNXC3 + 1 MNXM8@MNXC3	rxn02363	1*uniprot:YOAI_BACSU		1.14.13.3;1.14.14.9	kegg:Tyrosine metabolism;model:NONE;seed:4-Hydroxyphenylacetic acid catabolic pathway;seed:Aromatic Amin Catabolism	ec:1.14.13.3;ec:1.14.14.9;kegg:R03299;seed:rxn02363	0	10000.0			0	0
RAB25166_B-1101	1 MNXM10@MNXC3 + 1 MNXM1709@MNXC3 + 1 MNXM1@MNXC3 <==> 1 MNXM440@MNXC3 + 1 MNXM8@MNXC3	rxn01124	1*uniprot:KDUD_BACSU		1.1.1.125;1.1.1.127	kegg:Pentose and glucuronate interconversions;metacyc:5-dehydro-4-deoxy-D-glucuronate degradation;model:NONE;unipathway:pectin degradation	brenda:BR29193;brenda:BS187136;ec:1.1.1.125;ec:1.1.1.127;intenz:1126;iyo844:DKII;kegg:R01542;metacyc:1.1.1.127-RXN;obsolete:rxn09981r;rhea:24232;rhea:24233;rhea:24234;rhea:24235;seed:rxn01124;upa:UCR01542;upa:UER00827	-10000.0	10000.0			0	0
REF7B6AB4_LR-1564	1 MNXM10@MNXC3 + 1 MNXM174@MNXC3 + 1 MNXM1@MNXC3 --> 1 MNXM213@MNXC3 + 1 MNXM2@MNXC3 + 1 MNXM8@MNXC3	rxn01297	1*uniprot:XDHC_BACSU+1*uniprot:XDHD_BACSU+1*uniprot:XDHE_BACSU	MNXR3054	1.1.1.204;1.17.1.4	kegg:Metabolic pathways;kegg:Purine metabolism;metacyc:adenosine nucleotides degradation I;metacyc:adenosine nucleotides degradation II;metacyc:purine nucleobases degradation I (anaerobic);model:NONE;unipathway:hypoxanthine degradation	bigg:HXAND;brenda:BS359314;brenda:BS407239;ec:1.1.1.204;ec:1.17.1.4;ecocyc:RXN-7682;iabaylyiv4:RXN0-902;iaf1260:HXAND;iag612:rbs_343;ijn746:HXAND;imo1053-pao1:XANDa;imo1056:XANDa;intenz:18766;iyo844:XANDa;kegg:R01768;metacyc:RXN-7682;obsolete:rxn08731;pubmed:10986234;pubmed:11796116;pubmed:13271394;pubmed:14363260;pubmed:14827888;pubmed:7852355;reactome:REACT_115928;rhea:24670;rhea:24671;rhea:246…	0	10000.0			0	0
RFEBA4046_B-1670	1 MNXM10@MNXC3 + 1 MNXM179@MNXC3 + 2 MNXM1@MNXC3 <==> 1 MNXM2@MNXC3 + 1 MNXM512@MNXC3 + 1 MNXM8@MNXC3	R_820	1*uniprot:YUXG_BACSU	MNXR3204	1.2.1.21;1.2.1.22	kegg:Pyruvate metabolism;metacyc:L-lactaldehyde degradation (aerobic);metacyc:L-rhamnose degradation II;metacyc:lactate biosynthesis (archaea);metacyc:methylglyoxal degradation V;model:Alternate Carbon Metabolism	bigg:LCAD;bigg:LCADi;bigg:LCADim;bigg:LCADm;brenda:BR29393;ec:1.2.1.21;ec:1.2.1.22;ecocyc:LACTALDDEHYDROG-RXN;iaf1260:LCADi;iin800:ALD5_2;ijr904.45632:LCAD;ijr904.45632:LCADi;ijr904:LCAD;ijr904:LCADi;imm904:LCADi;imo1053-pao1:LCAD;imo1056:LCAD;ind750:LCADm;intenz:1365;iyo844:LCADi;kegg:R01446;metacyc:LACTALDDEHYDROG-RXN;obsolete:rxn05753;obsolete:rxn08776;rhea:14277;rhea:14278;rhea:14279;rhea:142…	-10000.0	10000.0			0	0
R40AF03A7_B-336	1 MNXM10@MNXC3 + 1 MNXM189@MNXC3 + 2 MNXM1@MNXC3 <==> 1 MNXM2@MNXC3 + 1 MNXM435@MNXC3 + 1 MNXM8@MNXC3	R_r0392	1*uniprot:ALDH2_BACSU;1*uniprot:ALDH3_BACSU;1*uniprot:ALDH4_BACSU;1*uniprot:ALDH5_BACSU;1*uniprot:ALDY_BACSU	MNXR2740	1.2.1.3	kegg:Glycerolipid metabolism;model:Unassigned;seed:Entner-Doudoroff Pathway;seed:Glycerolipid and Glycerophospholipid Metabolism in Bacteria;seed:Pyruvate metabolism II acetyl-CoA, acetogenesis from pyruvate	bigg:GLYALDDr;ec:1.2.1.3;iabaylyiv4:GLYCERALDEHYDE-DEHYDRO-RXN;ijn746:GLYALDDr;iyo844:ALDD8x;kegg:R01752;obsolete:rxn09976;rhea:30783;rhea:30784;rhea:30785;rhea:30786;seed:rxn01286	-10000.0	10000.0			0	0
R69D1241A_B-636	1 MNXM10@MNXC3 + 1 MNXM192@MNXC3 + 2 MNXM1@MNXC3 <==> 1 MNXM2@MNXC3 + 1 MNXM422@MNXC3 + 1 MNXM8@MNXC3	rxn01851	1*uniprot:ALDH2_BACSU;1*uniprot:ALDH3_BACSU;1*uniprot:ALDH4_BACSU;1*uniprot:ALDH5_BACSU;1*uniprot:ALDY_BACSU	MNXR337	1.2.1.-;1.2.1.19;1.2.1.3	biopath:Metabolism_of_Polyamines;biopath:Urea_and_L-Aspartate_cycles,_Polyamine_and_Creatine_synthesis;kegg:Arginine and proline metabolism;kegg:beta-Alanine metabolism;metacyc:putrescine degradation I;metacyc:putrescine degradation IV;metacyc:putrescine degradation V;model:NONE;seed:Putrescine utilization pathways;unipathway:putrescine degradation	bigg:ABUTD;bigg:ABUTDm;biopath:RXN00431;brenda:BR29390;ec:1.2.1.-;ec:1.2.1.19;ec:1.2.1.3;ecocyc:AMINOBUTDEHYDROG-RXN;iaf1260:ABUTD;iin800:U68;ijr904.45632:ABUTD;ijr904:ABUTD;imm904:ABUTDm;imo1053-pao1:ABUTD;imo1056:ABUTD;ind750:ABUTDm;intenz:17281;irs1563.45632:R02549_c;iyo844:ABUTD;kegg:R02549;metacyc:AMINOBUTDEHYDROG-RXN;obsolete:rxn08026;rhea:19105;rhea:19106;rhea:19107;rhea:19108;seed:rxn0185…	-10000.0	10000.0			0	0
R98AF06CB_LR-955	1 MNXM10@MNXC3 + 1 MNXM1@MNXC3 + 1 MNXM214@MNXC3 --> 1 MNXM233@MNXC3 + 1 MNXM8@MNXC3	rxn00868	1*uniprot:ACDA_BACSU;1*uniprot:FADE_BACSU;1*uniprot:YDBM_BACSU	MNXR410	1.3.1.44;1.3.8.1	biopath:Biodegradation_of_3,4,5-Trihydroxybenzoate;biopath:Fermentation_of_Butanol_and_Butyric_acid;biopath:Glycolytic_fermentation_and_Lactate_converting_fermentations;biopath:Metabolism_of_Butanol;kegg:Butanoate metabolism;kegg:Metabolic pathways;metacyc:pyruvate fermentation to butanol II;metacyc:pyruvate fermentation to hexanol;model:NONE;seed:Acetone Butanol Ethanol Synthesis;seed:Acetyl-CoA…	bigg:ACOAD1;biopath:RXN00780;ec:1.3.1.44;ec:1.3.8.1;kegg:R01171;metacyc:RXN-12558;seed:rxn00868	0	10000.0			0	0
R1E616D1C_LR-102	1 MNXM10@MNXC3 + 1 MNXM1@MNXC3 + 1 MNXM21@MNXC3 + 1 MNXM75@MNXC3 --> 1 MNXM1268@MNXC3 + 1 MNXM12@MNXC3 + 1 MNXM8@MNXC3	rxn09953	1*uniprot:ACOA_BACSU+1*uniprot:ACOB_BACSU+1*uniprot:ACOC_BACSU+1*uniprot:DLDH3_BACSU		2.3.1.190	metacyc:acetoin degradation;model:NONE;seed:Acetoin, butanediol metabolism	brenda:BR49227;ec:2.3.1.190;iabaylyiv4:RXNIM-3878;iag612:rbs_106;intenz:18057;iyo844:ACTD2;kegg:R09524;metacyc:RXN-9718;obsolete:rxn11045;pubmed:10368162;pubmed:8206840;rhea:27369;rhea:27370;rhea:27371;rhea:27372;seed:rxn09953	0	10000.0			0	0
R3FF3A254_LR-331	1 MNXM10@MNXC3 + 1 MNXM1@MNXC3 + 1 MNXM23766@MNXC3 --> 1 MNXM23586@MNXC3 + 1 MNXM8@MNXC3	R_EAR80x	1*uniprot:2NPD_BACSU;1*uniprot:FABI_BACSU		1.3.1.9;2.3.1.86	kegg:Fatty acid biosynthesis;kegg:Metabolic pathways;metacyc:palmitate biosynthesis II (bacteria and plants);model:Cell Envelope Biosynthesis;seed:Fatty Acid Biosynthesis FASII	bigg:EAR80x;ec:1.3.1.9;ec:2.3.1.86;kegg:R04958;metacyc:RXN-9659;seed:rxn05325	0	10000.0			0	0
R3B3E4691_LR-299	1 MNXM10@MNXC3 + 1 MNXM1@MNXC3 + 1 MNXM23842@MNXC3 --> 1 MNXM5723@MNXC3 + 1 MNXM8@MNXC3	R_EAR120x	1*uniprot:2NPD_BACSU;1*uniprot:FABI_BACSU		1.3.1.9;2.3.1.86	kegg:Fatty acid biosynthesis;kegg:Metabolic pathways;metacyc:palmitate biosynthesis II (bacteria and plants);model:Cell Envelope Biosynthesis;seed:Fatty Acid Biosynthesis FASII	bigg:EAR120x;ec:1.3.1.9;ec:2.3.1.86;kegg:R04724;metacyc:RXN-9661;seed:rxn05324	0	10000.0			0	0
R11643D4D_B-8	1 MNXM10@MNXC3 + 1 MNXM1@MNXC3 + 1 MNXM23@MNXC3 <==> 1 MNXM179@MNXC3 + 1 MNXM8@MNXC3	R_LDH_L	1*uniprot:LDH_BACSU		1.1.1.27	biopath:Alcoholic_fermentation_of_pyruvate;biopath:Glycolysis_and_Gluconeogenesis_(extended);biopath:Glycolytic_fermentation_and_Lactate_converting_fermentations;biopath:Non-glycolytic_carbohydrate_fermentations;biopath:Reactions_of_Pyruvate_and_Phosphoenolpyruvate;kegg:Biosynthesis of secondary metabolites;kegg:Glycolysis / Gluconeogenesis;kegg:Metabolic pathways;kegg:Microbial metabolism in div…	bigg:LDH_L;bigg:LDH_Lm;biopath:RXN00795;bnice:R1;brenda:BR29287;brenda:BS369967;brenda:BS371419_WOP;ec:1.1.1.27;iaf692:LDH_L;iag612:rbs_535;iao358:rll_224;iao358:rll_225;iao358:rll_226;imeo21:LDH_L;inj661:LDH_L;intenz:1026;ips189:LDH_L;isb619:LDH_L;iyo844:LDH_L;kegg:R00703;metacyc:L-LACTATE-DEHYDROGENASE-RXN;obsolete:rxn10049;reactome:REACT_1010.3;reactome:REACT_178.4;rhea:23444;rhea:23445;rhea:2…	-10000.0	10000.0			0	0
R1ADD5DE3_LR-74	1 MNXM10@MNXC3 + 1 MNXM1@MNXC3 + 1 MNXM24297@MNXC3 --> 1 MNXM564@MNXC3 + 1 MNXM8@MNXC3	R_EAR140x	1*uniprot:2NPD_BACSU;1*uniprot:FABI_BACSU		1.3.1.9;2.3.1.86	kegg:Fatty acid biosynthesis;kegg:Metabolic pathways;model:Cell Envelope Biosynthesis;seed:Fatty Acid Biosynthesis FASII	aragem.45632:R04966_p;bigg:EAR140x;ec:1.3.1.9;ec:2.3.1.86;iaf1260:EAR140x;kegg:R04966;obsolete:rxn08388r;seed:rxn05323	0	10000.0			0	0
RCBD93B46_LR-1314	1 MNXM10@MNXC3 + 1 MNXM1@MNXC3 + 1 MNXM24502@MNXC3 --> 1 MNXM23683@MNXC3 + 1 MNXM8@MNXC3	R_EAR60x	1*uniprot:2NPD_BACSU;1*uniprot:FABI_BACSU		1.3.1.9;2.3.1.86	kegg:Fatty acid biosynthesis;kegg:Metabolic pathways;metacyc:palmitate biosynthesis II (bacteria and plants);model:Cell Envelope Biosynthesis;seed:Fatty Acid Biosynthesis FASII	bigg:EAR60x;ec:1.3.1.9;ec:2.3.1.86;kegg:R04955;metacyc:RXN-9658;seed:rxn05326	0	10000.0			0	0
R933DAAA0_B-924	1 MNXM10@MNXC3 + 1 MNXM1@MNXC3 + 1 MNXM2489@MNXC3 <==> 1 MNXM114091@MNXC3 + 2 MNXM2@MNXC3 + 1 MNXM8@MNXC3	rxn03071	1*uniprot:ROCA2_BACSU;1*uniprot:ROCA_BACSU		1.5.1.12	model:NONE	ec:1.5.1.12;iit341:PHCD;imm904:PHCDm;ind750:PHCDm;iyo844:HP5CD;obsolete:rxn09407;obsolete:rxn09895;seed:rxn03071	-10000.0	10000.0			0	0
R2A308102_B-192	1 MNXM10@MNXC3 + 1 MNXM1@MNXC3 + 1 MNXM261@MNXC3 <==> 1 MNXM2378@MNXC3 + 1 MNXM8@MNXC3 + 1 MNXM9@MNXC3	R_617;R_1502;R_1501	1*uniprot:G3P1_BACSU	MNXR50924	1.2.1.12;1.2.1.13;1.2.1.59	model:Glycolysis/Gluconeogenesis;seed:Calvin-Benson cycle	bigg:GAPD;ec:1.2.1.12;ec:1.2.1.13;ec:1.2.1.59;iabaylyiv4:GAPOXNPHOSPHN-RXN;iaf1260:GAPD;iaf692:GAPD;iao358:rll_157;iao358:rll_158;igt196:GAPD;iin800:TDH1;iin800:TDH2;iin800:TDH3;iit341:GAPD;ijn746:GAPD;ijr904.45632:GAPD;ijr904:GAPD;imeo21:GAPD;imm904:GAPD;imo1053-pao1:GAPD;imo1056:GAPD;ind750:GAPD;inj661:GAPD;ips189:GAPD;isb619:GAPD;iso783:GAPD;iyo844:GAPD_NAD;obsolete:rxn08594;obsolete:rxn12203;…	-10000.0	10000.0			0	0
R2C65234C_LR-209	1 MNXM10@MNXC3 + 1 MNXM1@MNXC3 + 1 MNXM28221@MNXC3 --> 1 MNXM25221@MNXC3 + 1 MNXM8@MNXC3	R_EAR100x	1*uniprot:2NPD_BACSU;1*uniprot:FABI_BACSU		1.3.1.9;2.3.1.86	kegg:Fatty acid biosynthesis;kegg:Metabolic pathways;model:Cell Envelope Biosynthesis;seed:Fatty Acid Biosynthesis FASII	aragem.45632:R04961_p;bigg:EAR100x;ec:1.3.1.9;ec:2.3.1.86;iabaylyiv4:0-2ENOYLACP-REDUCTASE-RXN;iabaylyiv4:C10;iaf1260:EAR100x;imo1053-pao1:DEMAT4;imo1056:DEMAT4;kegg:R04961;obsolete:rxn08382r;seed:rxn05327	0	10000.0			0	0
R49552DAF_LR-397	1 MNXM10@MNXC3 + 1 MNXM1@MNXC3 + 1 MNXM29072@MNXC3 --> 1 MNXM25932@MNXC3 + 1 MNXM8@MNXC3	rxn05328	1*uniprot:2NPD_BACSU;1*uniprot:FABI_BACSU		1.3.1.9;2.3.1.86	kegg:Fatty acid biosynthesis;kegg:Metabolic pathways;metacyc:palmitate biosynthesis II (bacteria and plants);model:NONE;seed:Fatty Acid Biosynthesis FASII	ec:1.3.1.9;ec:2.3.1.86;kegg:R04969;metacyc:RXN-9663;seed:rxn05328	0	10000.0			0	0
REE257C1E_B-1556	1 MNXM10@MNXC3 + 1 MNXM1@MNXC3 + 1 MNXM298@MNXC3 <==> 1 MNXM125@MNXC3 + 1 MNXM2@MNXC3 + 1 MNXM8@MNXC3	R_794;R_1568;R_1567	1*uniprot:IMDH_BACSU	MNXR3100	1.1.1.205	biopath:Biosynthesis_of_Xanthosine-5'-phosphate;biopath:Conversion_and_degradation_of_Purine_desoxyribonucleotides;biopath:Reactions_and_degradation_of_Purine_ribonucleotides;kegg:Biosynthesis of secondary metabolites;kegg:Metabolic pathways;kegg:Purine metabolism;metacyc:adenosine nucleotides degradation I;metacyc:guanosine nucleotides <i>de novo</i> biosynthesis;metacyc:purine nucleotides <i>de…	bigg:IMPD;biopath:RXN00783;brenda:BR33666;brenda:BS230582;ec:1.1.1.205;ecocyc:IMP-DEHYDROG-RXN;iabaylyiv4:IMP-DEHYDROG-RXN;iaf1260:IMPD;iaf692:IMPD;iag612:rbs_347;iao358:rll_186;iin800:FUN63;iin800:IMD3;iin800:IMD4;iin800:PUR5;iin800:YAR075W;iit341:IMPD;ijn746:IMPD;ijr904.45632:IMPD;ijr904:IMPD;imeo21:IMPD;imm904:IMPD;imo1053-pao1:IMPD;imo1056:IMPD;ind750:IMPD;inj661:IMPD;intenz:1203;isb619:IMPD;…	-10000.0	10000.0			0	0
R6390CBE6_B-593	1 MNXM10@MNXC3 + 1 MNXM1@MNXC3 + 1 MNXM305@MNXC3 <==> 1 MNXM396@MNXC3 + 1 MNXM8@MNXC3	R_HIBD	1*uniprot:YFJR_BACSU	MNXR2961	1.1.1.31;1.1.1.35	model:Valine, leucine and isoleucine degradation;seed:Acetyl-CoA fermentation to Butyrate;seed:Polyhydroxybutyrate metabolism;seed:Valine degradation;seed:n-Phenylalkanoic acid degradation	bigg:HIBDm;brenda:BR29294;brenda:BS188038;ec:1.1.1.31;ec:1.1.1.35;iabaylyiv4:3-HYDROXYISOBUTYRATE-DEHYDROGENASE-RXN;iag612:rbs_61;ijn746:HIBDkt;imo1053-pao1:HIBD;imo1056:HIBD;intenz:1030;iso783:HACOADr;iyo844:HACOADr;iyo844:HIBD;kegg:R02047;obsolete:rxn03434;obsolete:rxn09893;obsolete:rxn10024;reactome:REACT_1514.3;reactome:REACT_21400.1;rhea:17681;rhea:17682;rhea:17683;rhea:17684;seed:rxn01480	-10000.0	10000.0			0	0
RCEA45A6F_LR-1333	1 MNXM10@MNXC3 + 1 MNXM1@MNXC3 + 1 MNXM3229@MNXC3 --> 1 MNXM2645@MNXC3 + 1 MNXM8@MNXC3	R_EAR40x	1*uniprot:2NPD_BACSU;1*uniprot:FABI_BACSU		1.3.1.9;2.3.1.86	kegg:Fatty acid biosynthesis;kegg:Metabolic pathways;model:Cell Envelope Biosynthesis;seed:Fatty Acid Biosynthesis FASII	bigg:EAR40x;ec:1.3.1.9;ec:2.3.1.86;iabaylyiv4:0-2ENOYLACP-REDUCTASE-RXN;iabaylyiv4:C4;iaf1260:EAR40x;imo1053-pao1:BTMAT1;imo1056:BTMAT1;kegg:R04429;obsolete:rxn08400r;seed:rxn05322	0	10000.0			0	0
R787A6EA1_B-737	1 MNXM10@MNXC3 + 1 MNXM1@MNXC3 + 1 MNXM361@MNXC3 <==> 1 MNXM353@MNXC3 + 1 MNXM8@MNXC3	R_761	1*uniprot:DHOM_BACSU		1.1.1.3	biopath:Biosynthesis_of_L-Methionine;biopath:Biosynthesis_of_L-Threonine;biopath:Metabolism_of_L-Lysine,_L-Threonine,_L-Methionine,_and_L-Cysteine;kegg:Biosynthesis of secondary metabolites;kegg:Cysteine and methionine metabolism;kegg:Glycine, serine and threonine metabolism;kegg:Lysine biosynthesis;kegg:Metabolic pathways;kegg:Microbial metabolism in diverse environments;model:Glycine and Serine…	bigg:HSDx;bigg:HSDxi;biopath:RXN00870;ec:1.1.1.3;ecocyc:HOMOSERDEHYDROG-RXN;iin800:HOM6_1;ijn746:HSDx;imeo21:HSDx;imm904:HSDxi;ind750:HSDxi;inj661:HSDx;intenz:1002;kegg:R01773;obsolete:rxn09494r;rhea:15757;rhea:15758;rhea:15759;rhea:15760;seed:rxn01301;upa:UCR01773;upa:UER00949	-10000.0	10000.0			0	0
RAAC16887_B-1097	1 MNXM10@MNXC3 + 1 MNXM1@MNXC3 + 1 MNXM392@MNXC3 <==> 1 MNXM189@MNXC3 + 1 MNXM8@MNXC3	R_GLYD	1*uniprot:YOAD_BACSU		1.1.1.26;1.1.1.29;1.1.1.79;1.1.1.81	biopath:Degradation_of_L-Serine;biopath:Glycolysis_and_Gluconeogenesis_(extended);biopath:Metabolism_of_L-Serine_and_Glycine;kegg:Biosynthesis of secondary metabolites;kegg:Glycine, serine and threonine metabolism;kegg:Glyoxylate and dicarboxylate metabolism;kegg:Metabolic pathways;kegg:Methane metabolism;kegg:Microbial metabolism in diverse environments;metacyc:photorespiration;model:Serine Meta…	bigg:GLYD;bigg:HPYRRx;biopath:RXN00734;brenda:BR29292;brenda:BR29341_WOP;brenda:BS187983;brenda:BS188665_WOP;ec:1.1.1.26;ec:1.1.1.29;ec:1.1.1.79;ec:1.1.1.81;iabaylyiv4:GLYCERATE-DEHYDROGENASE-RXN;iaf1260:HPYRRx;ijn746:GLYD;ijr904.45632:HPYRRx;ijr904:HPYRRx;imo1053-pao1:GLYD;imo1056:GLYD;intenz:1028;intenz:1080;isb619:GLYD;iso783:GLYD;kegg:R01388;metacyc:GLYCERATE-DEHYDROGENASE-RXN;obsolete:rxn087…	-10000.0	10000.0			0	0
RD9477CE4_B-1401	1 MNXM10@MNXC3 + 1 MNXM1@MNXC3 + 1 MNXM4010@MNXC3 <==> 1 MNXM1281@MNXC3 + 1 MNXM8@MNXC3	rxn02159	1*uniprot:HISX_BACSU		1.1.1.23	kegg:Biosynthesis of secondary metabolites;kegg:Histidine metabolism;kegg:Metabolic pathways;metacyc:RXN-8001;metacyc:histidine biosynthesis;model:NONE	brenda:BS371011;ec:1.1.1.23;iabaylyiv4:HISTOLDEHYD-RXN;iag612:rbs_404;kegg:R03012;metacyc:HISTOLDEHYD-RXN;pubmed:11842181;rhea:33799;rhea:33800;rhea:33801;rhea:33802;seed:rxn02159	-10000.0	10000.0			0	0
R6ED5FC2A_B-674	1 MNXM10@MNXC3 + 1 MNXM1@MNXC3 + 1 MNXM435@MNXC3 <==> 1 MNXM89612@MNXC3 + 1 MNXM8@MNXC3	R_ALCD19	1*uniprot:ADHA_BACSU;1*uniprot:YHFP_BACSU;1*uniprot:YOGA_BACSU		1.1.1.1;1.1.1.2;1.1.1.21;1.1.1.6;1.1.1.72	kegg:Glycerolipid metabolism;model:S_*Glycerolipid Metabolism;seed:Acetone Butanol Ethanol Synthesis;seed:Fermentations Mixed acid;seed:Glycerolipid and Glycerophospholipid Metabolism in Bacteria	bigg:ALCD19;brenda:BS383174;ec:1.1.1.1;ec:1.1.1.2;ec:1.1.1.21;ec:1.1.1.6;ec:1.1.1.72;iaf1260:ALCD19;ijn746:ALCD19;ijr904.45632:ALCD19;ijr904:ALCD19;imo1053-pao1:ALCD19;imo1056:ALCD19;kegg:R01036;obsolete:rxn08105r;rhea:30027;rhea:30028;rhea:30029;rhea:30030;seed:rxn00763	-10000.0	10000.0			0	0
R82E82FBE_B-806	1 MNXM10@MNXC3 + 1 MNXM1@MNXC3 + 1 MNXM455@MNXC3 <==> 1 MNXM1977@MNXC3 + 1 MNXM8@MNXC3	R_DHBD	1*uniprot:DHBA_BACSU		1.3.1.28	metacyc:2,3-dihydroxybenzoate biosynthesis;model:Cofactor and Prosthetic Group Biosynthesis;seed:Iron acquisition in Vibrio	bigg:DHBD;ec:1.3.1.28;iabaylyiv4:DHBDEHYD-RXN;iaf1260:DHBD;ijr904.45632:DHBD;ijr904:DHBD;iyo844:DHBD;metacyc:DHBDEHYD-RXN;obsolete:rxn08327;seed:rxn01094	-10000.0	10000.0			0	0
R75168C0B_B-720	1 MNXM10@MNXC3 + 1 MNXM1@MNXC3 + 1 MNXM460@MNXC3 <==> 1 MNXM89612@MNXC3 + 1 MNXM8@MNXC3	R_GLYCD_r			1.1.1.1;1.1.1.14;1.1.1.287;1.1.1.6;1.1.99.22	kegg:Glycerolipid metabolism;kegg:Metabolic pathways;metacyc:glycerol degradation II;metacyc:glycerol degradation V;model:Alternate Carbon Metabolism;seed:Glycerol and Glycerol-3-phosphate Uptake and Utilization;seed:Respiratory dehydrogenases 1;unipathway:glycerol fermentation	bigg:GLYCDx;brenda:BR47364;brenda:BS353227;ec:1.1.1.1;ec:1.1.1.14;ec:1.1.1.287;ec:1.1.1.6;ec:1.1.99.22;ecocyc:GLYCDEH-RXN;iaf1260:GLYCDx;ijr904.45632:GLYCDx;ijr904:GLYCDx;intenz:1005;kegg:R01034;metacyc:GLYCDEH-RXN;obsolete:rxn08646;rhea:13769;rhea:13770;rhea:13771;rhea:13772;seed:rxn00762;upa:UCR01034;upa:UER00668	-10000.0	10000.0			0	0
RB829B6B2_B-1188	1 MNXM10@MNXC3 + 1 MNXM1@MNXC3 + 1 MNXM461@MNXC3 <==> 1 MNXM801@MNXC3 + 1 MNXM8@MNXC3	rxn01290			1.1.1.21;1.1.1.255	kegg:Metabolic pathways;kegg:Pentose and glucuronate interconversions;model:NONE	brenda:BS187976;ec:1.1.1.21;ec:1.1.1.255;kegg:R01758;metacyc:RXN-14102;rhea:25225;rhea:25226;rhea:25227;rhea:25228;seed:rxn01290;upa:UCR01758;upa:UER00969	-10000.0	10000.0			0	0
R5E0D38AD_B-552	1 MNXM10@MNXC3 + 1 MNXM1@MNXC3 + 1 MNXM46@MNXC3 <==> 1 MNXM8@MNXC3 + 1 MNXM98@MNXC3	R_856	1*uniprot:MDH_BACSU;1*uniprot:YJMC_BACSU		1.1.1.299;1.1.1.37;1.1.1.38	biopath:Biosynthesis_of_Oxaloacetate;biopath:Citrate_cycle_(TCA_cycle);biopath:Citrate_cycle_(TCA_cycle,_shortest);biopath:Citrate_cycle_(TCA_cycle,_simplified);biopath:Glycolytic_fermentation_and_Lactate_converting_fermentations;biopath:Glyoxylate_cycle;biopath:Reactions_of_Pyruvate_and_Phosphoenolpyruvate;biopath:Serine-isocitrate_lyase_pathway;biopath:Urea_and_L-Aspartate_cycles,_Polyamine_and…	bigg:MDH;bigg:MDHi2;bigg:MDHm;bigg:MDHp;biopath:RXN00015;bnice:R15;brenda:BR29300;brenda:BS188089;ec:1.1.1.299;ec:1.1.1.37;ec:1.1.1.38;ecocyc:MALATE-DEH-RXN;iabaylyiv4:MALATE-DEH-RXN;iaf1260:MDH;iaf692:MDH;iaf692:MDHi2;iag612:rbs_435;iin800:MDH1;iin800:MDH2;iin800:MDH3;ijn746:MDH;ijr904.45632:MDH;ijr904:MDH;imeo21:MDH;imm904:MDH;imm904:MDHm;imm904:MDHp;imo1053-pao1:MDH;imo1056:MDH;ind750:MDH;ind7…	-10000.0	10000.0			0	0
RE0B2F5C_B-1451	1 MNXM10@MNXC3 + 1 MNXM1@MNXC3 + 1 MNXM475@MNXC3 <==> 1 MNXM189@MNXC3 + 1 MNXM8@MNXC3	R_TRSARr	1*uniprot:YKWC_BACSU		1.1.1;1.1.1.60	biopath:Glycolysis_and_Gluconeogenesis_(extended);biopath:Metabolism_of_L-Serine_and_Glycine;kegg:Glyoxylate and dicarboxylate metabolism;kegg:Metabolic pathways;metacyc:glycolate and glyoxylate degradation I;model:Alternate Carbon Metabolism;seed:Allantoin Utilization;seed:Allantoin degradation;seed:D-galactarate, D-glucarate and D-glycerate catabolism;seed:Photorespiration (oxidative C2 cycle)	bigg:TRSAR;bigg:TRSARr;biopath:RXN00327;ec:1.1.1;ec:1.1.1.60;ecocyc:RXN0-5289;ecocyc:TSA-REDUCT-RXN;iaf1260:TRSARr;ijn746:TRSARr;ijr904.45632:TRSAR;ijr904:TRSAR;intenz:1059;iso783:HOXPRx;iyo844:HOXPRx;kegg:R01745;metacyc:RXN0-5289;obsolete:rxn09328r;rhea:18845;rhea:18846;rhea:18847;rhea:18848;seed:rxn01280;upa:UCR01745;upa:UER00973	-10000.0	10000.0			0	0
R5281DAF4_B-467	1 MNXM10@MNXC3 + 1 MNXM1@MNXC3 + 1 MNXM5133@MNXC3 <==> 1 MNXM807@MNXC3 + 1 MNXM8@MNXC3	rxn10061	1*uniprot:DPAA_BACSU;1*uniprot:DPAB_BACSU		1.3.1	model:NONE	ec:1.3.1;iag612:rbs_21;iyo844:26DPAi;metacyc:RXN-5041;pubmed:8345520;rhea:32179;rhea:32180;rhea:32181;rhea:32182;seed:rxn10061	-10000.0	10000.0			0	0
RD1693B3F_B-1351	1 MNXM10@MNXC3 + 1 MNXM1@MNXC3 + 1 MNXM524@MNXC3 <==> 1 MNXM701@MNXC3 + 1 MNXM8@MNXC3	R_3OACPRD	1*uniprot:FADN_BACSU		1.1.1.178;1.1.1.35	biopath:Degradation_of_L-Isoleucin;biopath:Metabolism_of_the_branched_amino_acids_(L-Leucine,_L-Isoleucine,_L-Valine);kegg:Biosynthesis of secondary metabolites;kegg:Metabolic pathways;kegg:Valine, leucine and isoleucine degradation;metacyc:2-methylbutyrate biosynthesis;metacyc:isoleucine degradation I;model:Valine, leucine and isoleucine degradation;seed:Acetyl-CoA fermentation to Butyrate;seed:…	bigg:HACD9;bigg:HACD9m;biopath:RXN00605;brenda:BR29237;brenda:BS187429;ec:1.1.1.178;ec:1.1.1.35;iag612:rbs_49;ijn746:HACD9;imo1053-pao1:HACD8;imo1056:HACD8;inj661:3H2MBCOAD;intenz:1176;iyo844:HACD8;kegg:R04203;metacyc:1.1.1.178-RXN;obsolete:rxn10023;obsolete:rxn11034;obsolete:rxn11386;reactome:REACT_21320.1;reactome:REACT_457.3;rhea:13281;rhea:13282;rhea:13283;rhea:13284;seed:rxn02933	-10000.0	10000.0			0	0
R69EDB922_B-638	1 MNXM10@MNXC3 + 1 MNXM1@MNXC3 + 1 MNXM541@MNXC3 <==> 1 MNXM126@MNXC3 + 1 MNXM8@MNXC3	R_1021;R_1651	1*uniprot:SERA_BACSU		1.1.1.95	biopath:Glycolysis_and_Gluconeogenesis_(extended);biopath:Metabolism_of_L-Serine_and_Glycine;kegg:Glycine, serine and threonine metabolism;kegg:Metabolic pathways;kegg:Methane metabolism;kegg:Microbial metabolism in diverse environments;metacyc:serine biosynthesis;model:Glycine and Serine Metabolism;seed:Pyridoxin (Vitamin B6) Biosynthesis;seed:Serine Biosynthesis;unipathway:L-serine biosynthesis	bigg:PGCD;bigg:PGCDr;biopath:RXN00096;brenda:BR29351;brenda:BS188712;brenda:BS383029;ec:1.1.1.95;ecocyc:PGLYCDEHYDROG-RXN;iabaylyiv4:PGLYCDEHYDROG-RXN;iaf1260:PGCD;iaf692:PGCD;iag612:rbs_69;iao358:rll_408;iin800:SER3;iin800:SER33;iit341:PGCD;ijn746:PGCDr;ijr904.45632:PGCD;ijr904:PGCD;imeo21:PGCD;imm904:PGCD;imo1053-pao1:PGCD;imo1056:PGCD;ind750:PGCD;inj661:PGCD;intenz:16679;isb619:PGCD;iso783:PGC…	-10000.0	10000.0			0	0
R73D94266_B-713	1 MNXM10@MNXC3 + 1 MNXM1@MNXC3 + 1 MNXM56@MNXC3 <==> 1 MNXM157@MNXC3 + 1 MNXM8@MNXC3	R_ALCD1			1.1.1.244	kegg:Metabolic pathways;kegg:Methane metabolism;kegg:Microbial metabolism in diverse environments;metacyc:methanol oxidation to formaldehyde II;model:null;unipathway:methanol degradation	bigg:ALCD1;brenda:BR29280;ec:1.1.1.244;intenz:1242;isb619:ALCD1;kegg:R00605;metacyc:METHANOL-DEHYDROGENASE-RXN;rhea:19401;rhea:19402;rhea:19403;rhea:19404;seed:rxn00430;upa:UCR00605;upa:UER00893	-10000.0	10000.0			0	0
R596E4144_LR-520	1 MNXM10@MNXC3 + 1 MNXM1@MNXC3 + 1 MNXM580@MNXC3 --> 1 MNXM486@MNXC3 + 1 MNXM8@MNXC3	rxn10012	1*uniprot:ACDA_BACSU;1*uniprot:FADE_BACSU;1*uniprot:YDBM_BACSU	MNXR417	1.3.99.3	model:NONE;seed:Acetyl-CoA fermentation to Butyrate;seed:Anaerobic respiratory reductases;seed:Butanol Biosynthesis;seed:Isoleucine degradation	bigg:ACOAD4;ec:1.3.99.3;isb619:ACOAD4;iyo844:ACOAD4;seed:rxn10012	0	10000.0			0	0
R6B06506_LR-647	1 MNXM10@MNXC3 + 1 MNXM1@MNXC3 + 1 MNXM581@MNXC3 --> 1 MNXM88@MNXC3 + 1 MNXM8@MNXC3	rxn05732	1*uniprot:ACDA_BACSU;1*uniprot:FADE_BACSU;1*uniprot:YDBM_BACSU	MNXR423	1.3.99.3	model:NONE;seed:Acetyl-CoA fermentation to Butyrate;seed:Anaerobic respiratory reductases;seed:Butanol Biosynthesis;seed:Isoleucine degradation	bigg:ACOAD7;ec:1.3.99.3;isb619:ACOAD7;iyo844:ACOAD7;obsolete:rxn10015;seed:rxn05732	0	10000.0			0	0
RFD5D2FFF_LR-1663	1 MNXM10@MNXC3 + 1 MNXM1@MNXC3 + 1 MNXM642@MNXC3 --> 1 MNXM363@MNXC3 + 1 MNXM8@MNXC3	rxn10013	1*uniprot:ACDA_BACSU;1*uniprot:FADE_BACSU;1*uniprot:YDBM_BACSU	MNXR419	1.3.99.3	model:NONE;seed:Acetyl-CoA fermentation to Butyrate;seed:Anaerobic respiratory reductases;seed:Butanol Biosynthesis;seed:Isoleucine degradation	bigg:ACOAD5;ec:1.3.99.3;isb619:ACOAD5;iyo844:ACOAD5;obsolete:rxn10853;seed:rxn10013	0	10000.0			0	0
R2458B139_LR-147	1 MNXM10@MNXC3 + 1 MNXM1@MNXC3 + 1 MNXM654@MNXC3 --> 1 MNXM224@MNXC3 + 1 MNXM8@MNXC3	rxn10014	1*uniprot:ACDA_BACSU;1*uniprot:FADE_BACSU;1*uniprot:YDBM_BACSU	MNXR421	1.3.99.3	model:NONE;seed:Acetyl-CoA fermentation to Butyrate;seed:Anaerobic respiratory reductases;seed:Butanol Biosynthesis;seed:Isoleucine degradation	bigg:ACOAD6;ec:1.3.99.3;isb619:ACOAD6;iyo844:ACOAD6;seed:rxn10014	0	10000.0			0	0
RBD27A365_B-1219	1 MNXM10@MNXC3 + 1 MNXM1@MNXC3 + 1 MNXM676@MNXC3 <==> 1 MNXM127@MNXC3 + 1 MNXM8@MNXC3	R_INS2D	1*uniprot:IOLG_BACSU;1*uniprot:YISS_BACSU	MNXR3109	1.1.1;1.1.1.18	kegg:Biosynthesis of secondary metabolites;kegg:Inositol phosphate metabolism;kegg:Metabolic pathways;kegg:Microbial metabolism in diverse environments;kegg:Streptomycin biosynthesis;metacyc:<I>myo</I>-inositol degradation;metacyc:streptomycin biosynthesis;model:Streptomycin biosynthesis /// Inositol phosphate metabolism;unipathway:myo-inositol degradation into acetyl-CoA	bigg:INS2D;brenda:BR36703;brenda:BS257125;brenda:BS257126;brenda:BS397812;ec:1.1.1;ec:1.1.1.18;iaf692:INS2D;iag612:rbs_353;intenz:1017;ips189:INS2D;iyo844:INS2D;kegg:R01183;metacyc:MYO-INOSITOL-2-DEHYDROGENASE-RXN;metacyc:RXN-14232;obsolete:rxn09987;rhea:16949;rhea:16950;rhea:16951;rhea:16952;seed:rxn00879;upa:UCR01183;upa:UER00143	-10000.0	10000.0			0	0
RAAA26B73_B-1094	1 MNXM10@MNXC3 + 1 MNXM1@MNXC3 + 1 MNXM677@MNXC3 <==> 1 MNXM674@MNXC3 + 1 MNXM8@MNXC3	R_HACD4	1*uniprot:FADN_BACSU		1.1.1.211;1.1.1.35	biopath:Biosynthesis_of_Fatty_acids_(over_CoA);biopath:beta-Oxidation_of_fatty_acids;kegg:Fatty acid elongation;kegg:Fatty acid metabolism;kegg:Metabolic pathways;metacyc:fatty acid salvage;model:S_Lipids;seed:Acetyl-CoA fermentation to Butyrate;seed:Polyhydroxybutyrate metabolism;seed:Valine degradation;seed:n-Phenylalkanoic acid degradation	bigg:HACD4;bigg:HACD4i;bigg:HACD4p;biopath:RXN00359;ec:1.1.1.211;ec:1.1.1.35;iabaylyiv4:0-3HYDROXYCOA-DEHYDROGENASE-RXN;iabaylyiv4:C10;iaf1260:HACD4i;ijn746:HACD4i;imm904:HACD4p;ind750:HACD4p;isb619:HACD4;iyo844:HACD4;kegg:R04743;metacyc:RXN-12490;obsolete:rxn08696;pubmed:8687463;reactome:REACT_131166;reactome:REACT_2187;reactome:REACT_2187.2;reactome:REACT_28542;reactome:REACT_28734;reactome:REA…	-10000.0	10000.0			0	0
R4A1F828E_B-404	1 MNXM10@MNXC3 + 1 MNXM1@MNXC3 + 1 MNXM68@MNXC3 <==> 1 MNXM8@MNXC3 + 1 MNXM90126@MNXC3	R_M1PD	1*gene:MTLD_BACSU		1.1.1.17	metacyc:mannitol degradation I;model:Alternate Carbon Metabolism;seed:Mannitol Utilization	bigg:M1PD;brenda:BR36702;ec:1.1.1.17;kegg:R00758;metacyc:MANNPDEHYDROG-RXN;seed:rxn00546;seed:rxn13933;seed:rxn13943	-10000.0	10000.0			0	0
RC97DBB18_B-1303	1 MNXM10@MNXC3 + 1 MNXM1@MNXC3 + 1 MNXM69@MNXC3 <==> 1 MNXM222@MNXC3 + 1 MNXM8@MNXC3	rxn00512	1*uniprot:TKRA_BACSU		1.1.1.26;1.1.1.29;1.1.1.79	biopath:Metabolism_of_L-Serine_and_Glycine;biopath:Reactions_of_Glyoxalate_(no_pathway);kegg:Glyoxylate and dicarboxylate metabolism;kegg:Metabolic pathways;kegg:Microbial metabolism in diverse environments;model:NONE;seed:Glycolate, glyoxylate interconversions;seed:Photorespiration (oxidative C2 cycle)	bigg:GLYCLTDx;biopath:RXN00110;biopath:RXN00522;brenda:BR29285;brenda:BS187981;ec:1.1.1.26;ec:1.1.1.29;ec:1.1.1.79;iaf1260:GLYCLTDx;ijr904.45632:GLYCLTDx;ijr904:GLYCLTDx;intenz:1025;iso783:GLYCLTDxr;kegg:R00717;metacyc:GLYCOLATE-REDUCTASE-RXN;obsolete:rxn08649r;rhea:18229;rhea:18230;rhea:18231;rhea:18232;seed:rxn00512	-10000.0	10000.0			0	0
REBFF9118_B-1537	1 MNXM10@MNXC3 + 1 MNXM1@MNXC3 + 1 MNXM705@MNXC3 <==> 1 MNXM733@MNXC3 + 1 MNXM8@MNXC3	R_HACD5	1*uniprot:FADN_BACSU		1.1.1.211;1.1.1.35	biopath:Biosynthesis_of_Fatty_acids_(over_CoA);biopath:beta-Oxidation_of_fatty_acids;kegg:Fatty acid elongation;kegg:Fatty acid metabolism;kegg:Metabolic pathways;model:S_Lipids;seed:Acetyl-CoA fermentation to Butyrate;seed:Polyhydroxybutyrate metabolism;seed:Valine degradation;seed:n-Phenylalkanoic acid degradation	bigg:HACD5;bigg:HACD5i;bigg:HACD5p;biopath:RXN00663;ec:1.1.1.211;ec:1.1.1.35;iabaylyiv4:0-3HYDROXYCOA-DEHYDROGENASE-RXN;iabaylyiv4:C12;iaf1260:HACD5i;ijn746:HACD5i;imm904:HACD5p;ind750:HACD5p;isb619:HACD5;iyo844:HACD5;kegg:R04741;obsolete:rxn08697;pubmed:8687463;reactome:REACT_100238;reactome:REACT_101468;reactome:REACT_109194;reactome:REACT_109759;reactome:REACT_127988;reactome:REACT_146985;reac…	-10000.0	10000.0			0	0
R51C73A2A_B-459	1 MNXM10@MNXC3 + 1 MNXM1@MNXC3 + 1 MNXM706@MNXC3 <==> 1 MNXM766@MNXC3 + 1 MNXM8@MNXC3	R_HACD3	1*uniprot:FADN_BACSU		1.1.1.211;1.1.1.35	biopath:Biosynthesis_of_Fatty_acids_(over_CoA);biopath:beta-Oxidation_of_fatty_acids;kegg:Fatty acid elongation;kegg:Fatty acid metabolism;kegg:Metabolic pathways;model:S_Lipids;seed:Acetyl-CoA fermentation to Butyrate;seed:Polyhydroxybutyrate metabolism;seed:Valine degradation;seed:n-Phenylalkanoic acid degradation	bigg:HACD3;bigg:HACD3i;biopath:RXN00413;ec:1.1.1.211;ec:1.1.1.35;iabaylyiv4:0-3HYDROXYCOA-DEHYDROGENASE-RXN;iabaylyiv4:C8;iaf1260:HACD3i;ijn746:HACD3i;isb619:HACD3;iyo844:HACD3;kegg:R04745;obsolete:rxn08695;pubmed:8687463;reactome:REACT_103054;reactome:REACT_103856;reactome:REACT_107618;reactome:REACT_112553;reactome:REACT_1908;reactome:REACT_1908.2;reactome:REACT_29261;reactome:REACT_30800;react…	-10000.0	10000.0			0	0
R8DA72605_B-889	1 MNXM10@MNXC3 + 1 MNXM1@MNXC3 + 1 MNXM707@MNXC3 <==> 1 MNXM767@MNXC3 + 1 MNXM8@MNXC3	R_HACD6	1*uniprot:FADN_BACSU		1.1.1.211;1.1.1.35	kegg:Fatty acid elongation;kegg:Fatty acid metabolism;kegg:Metabolic pathways;model:S_Lipids;seed:Acetyl-CoA fermentation to Butyrate;seed:Polyhydroxybutyrate metabolism;seed:Valine degradation;seed:n-Phenylalkanoic acid degradation	bigg:HACD6;bigg:HACD6i;bigg:HACD6p;ec:1.1.1.211;ec:1.1.1.35;iabaylyiv4:0-3HYDROXYCOA-DEHYDROGENASE-RXN;iabaylyiv4:C14;iaf1260:HACD6i;ijn746:HACD6i;imm904:HACD6p;ind750:HACD6p;isb619:HACD6;iyo844:HACD6;kegg:R04739;metacyc:RXN-12507;obsolete:rxn08698;pubmed:1550553;reactome:REACT_106947;reactome:REACT_125968;reactome:REACT_159172;reactome:REACT_28310;reactome:REACT_29584;reactome:REACT_343;reactome…	-10000.0	10000.0			0	0
RFF91B74F_B-1673	1 MNXM10@MNXC3 + 1 MNXM1@MNXC3 + 1 MNXM717@MNXC3 <==> 1 MNXM757@MNXC3 + 1 MNXM8@MNXC3	R_HACD2	1*uniprot:FADN_BACSU		1.1.1.211;1.1.1.35	biopath:Biosynthesis_of_Fatty_acids_(over_CoA);biopath:beta-Oxidation_of_fatty_acids;kegg:Fatty acid elongation;kegg:Fatty acid metabolism;kegg:Metabolic pathways;metacyc:pyruvate fermentation to hexanol;model:S_Lipids;seed:Acetyl-CoA fermentation to Butyrate;seed:Polyhydroxybutyrate metabolism;seed:Valine degradation;seed:n-Phenylalkanoic acid degradation	bigg:HACD2;bigg:HACD2i;biopath:RXN01362;ec:1.1.1.211;ec:1.1.1.35;iabaylyiv4:0-3HYDROXYCOA-DEHYDROGENASE-RXN;iabaylyiv4:C6;iaf1260:HACD2i;ijn746:HACD2i;isb619:HACD2;iyo844:HACD2;kegg:R04748;metacyc:RXN-12570;obsolete:rxn08694;pubmed:8687463;reactome:REACT_110388;reactome:REACT_2195;reactome:REACT_2195.2;reactome:REACT_29790;reactome:REACT_77072;reactome:REACT_77100;reactome:REACT_83521;reactome:RE…	-10000.0	10000.0			0	0
RCE1237B1_B-1325	1 MNXM10@MNXC3 + 1 MNXM1@MNXC3 + 1 MNXM738@MNXC3 <==> 1 MNXM825@MNXC3 + 1 MNXM8@MNXC3	R_HACD7	1*uniprot:FADN_BACSU		1.1.1.211;1.1.1.35	biopath:Biosynthesis_of_Fatty_acids_(over_CoA);biopath:beta-Oxidation_of_fatty_acids;kegg:Fatty acid elongation;kegg:Fatty acid metabolism;kegg:Metabolic pathways;model:S_Lipids;seed:Acetyl-CoA fermentation to Butyrate;seed:Polyhydroxybutyrate metabolism;seed:Valine degradation;seed:n-Phenylalkanoic acid degradation	bigg:HACD7;bigg:HACD7i;bigg:HACD7p;biopath:RXN00078;ec:1.1.1.211;ec:1.1.1.35;iabaylyiv4:0-3HYDROXYCOA-DEHYDROGENASE-RXN;iabaylyiv4:C16;iaf1260:HACD7i;ijn746:HACD7i;imm904:HACD7p;ind750:HACD7p;isb619:HACD7;iyo844:HACD7;kegg:R04737;obsolete:rxn08699;pubmed:1550553;reactome:REACT_106993;reactome:REACT_109636;reactome:REACT_110947;reactome:REACT_127777;reactome:REACT_153294;reactome:REACT_28502;react…	-10000.0	10000.0			0	0
R350CA4_LR-263	1 MNXM10@MNXC3 + 1 MNXM1@MNXC3 + 1 MNXM753@MNXC3 --> 1 MNXM553@MNXC3 + 1 MNXM8@MNXC3	rxn10010	1*uniprot:ACDA_BACSU;1*uniprot:FADE_BACSU;1*uniprot:YDBM_BACSU	MNXR413	1.3.1.44;1.3.99.3	metacyc:pyruvate fermentation to hexanol;model:NONE;seed:Acetyl-CoA fermentation to Butyrate;seed:Anaerobic respiratory reductases;seed:Butanol Biosynthesis;seed:Isoleucine degradation	bigg:ACOAD2;ec:1.3.1.44;ec:1.3.99.3;isb619:ACOAD2;iyo844:ACOAD2;metacyc:RXN-12559;seed:rxn10010	0	10000.0			0	0
R96A45519_B-943	1 MNXM10@MNXC3 + 1 MNXM1@MNXC3 + 1 MNXM75@MNXC3 <==> 1 MNXM303@MNXC3 + 1 MNXM8@MNXC3	R_185;R_183;R_182;R_1372;R_1371	1*uniprot:ADHA_BACSU;1*uniprot:YHFP_BACSU;1*uniprot:YOGA_BACSU		1.1.1.1;1.1.1.6;1.1.1.71;1.1.1.78	biopath:Non-glycolytic_carbohydrate_fermentations;biopath:Reactions_of_Pyruvate_and_Phosphoenolpyruvate;kegg:Biosynthesis of secondary metabolites;kegg:Glycolysis / Gluconeogenesis;kegg:Metabolic pathways;kegg:Microbial metabolism in diverse environments;metacyc:acetaldehyde biosynthesis I;metacyc:acetoin degradation;metacyc:acetylene degradation;metacyc:chitin degradation to ethanol;metacyc:etha…	bigg:ALCD2if;bigg:ALCD2ir;bigg:ALCD2m;bigg:ALCD2x;biopath:RXN01075;brenda:BS139564;brenda:BS186836;ec:1.1.1.1;ec:1.1.1.6;ec:1.1.1.71;ec:1.1.1.78;ecocyc:ALCOHOL-DEHYDROG-RXN;iabaylyiv4:ALCOHOL-DEHYDROG-RXN;iaf1260:ALCD2x;iag612:rbs_101;iag612:rbs_102;iag612:rbs_103;iao358:rll_9;iin800:ADH1;iin800:ADH2;iin800:ADH3;iin800:ADH4;iin800:ADH5;iin800:SFA1_2;ijn746:ALCD2ir;imeo21:ALCD1;imm904:ALCD2if;imm9…	-10000.0	10000.0			0	0
RBB61F660_B-1204	1 MNXM10@MNXC3 + 1 MNXM1@MNXC3 + 1 MNXM77@MNXC3 <==> 1 MNXM66@MNXC3 + 1 MNXM8@MNXC3	R_595;R_1493	1*uniprot:GPDA_BACSU		1.1.1.261;1.1.1.8;1.1.1.94	biopath:Biosynthesis_and_degradation_of_Triacylglycerols;biopath:Glycolysis_and_Gluconeogenesis_(extended);kegg:Glycerophospholipid metabolism;metacyc:glycerol-3-phosphate shuttle;model:Glycerolipid Metabolism;seed:Glutaredoxins;seed:Glycerol and Glycerol-3-phosphate Uptake and Utilization	bigg:G3PD1;bigg:G3PD1ir;bigg:G3PD1irm;biopath:RXN00456;ec:1.1.1.261;ec:1.1.1.8;ec:1.1.1.94;ecocyc:GLYC3PDEHYDROGBIOSYN-RXN;iaf692:G1PDH;iin800:GPD1;iin800:GPD2;iit341:G3PD1;imeo21:G3PD1;imm904:G3PD1ir;imm904:G3PD1irm;ind750:G3PD1ir;ind750:G3PD1irm;inj661:G3PD1;intenz:15761;intenz:15764;iyo844:G3PD1;kegg:R00842;metacyc:1.1.1.8-RXN;obsolete:rxn03949;obsolete:rxn09492r;pubmed:16460752;pubmed:1966684…	-10000.0	10000.0			0	0
R770A35EA_LR-731	1 MNXM10@MNXC3 + 1 MNXM1@MNXC3 + 1 MNXM784@MNXC3 --> 1 MNXM342@MNXC3 + 1 MNXM8@MNXC3	rxn10011	1*uniprot:ACDA_BACSU;1*uniprot:FADE_BACSU;1*uniprot:YDBM_BACSU	MNXR415	1.3.99.3	model:NONE;seed:Acetyl-CoA fermentation to Butyrate;seed:Anaerobic respiratory reductases;seed:Butanol Biosynthesis;seed:Isoleucine degradation	bigg:ACOAD3;ec:1.3.99.3;isb619:ACOAD3;iyo844:ACOAD3;seed:rxn10011	0	10000.0			0	0
R9EE17367_B-1000	1 MNXM10@MNXC3 + 1 MNXM1@MNXC3 + 1 MNXM795@MNXC3 <==> 1 MNXM1667@MNXC3 + 1 MNXM8@MNXC3	R_GLTPD			1.1.1;1.1.1.251	kegg:Galactose metabolism;kegg:Metabolic pathways;metacyc:galactitol degradation;model:Alternate Carbon Metabolism	bigg:GLTPD;ec:1.1.1;ec:1.1.1.251;ecocyc:GALACTITOLPDEHYD-RXN;iaf1260:GLTPD;ijr904.45632:GLTPD;ijr904:GLTPD;iyo844:GLTPD;kegg:R05571;metacyc:GALACTITOLPDEHYD-RXN;obsolete:rxn08626;rhea:28106;rhea:28107;rhea:28108;rhea:28109;seed:rxn03856	-10000.0	10000.0			0	0
R4C078B7E_LR-418	1 MNXM10@MNXC3 + 1 MNXM1@MNXC3 + 1 MNXM8004@MNXC3 --> 1 MNXM8003@MNXC3 + 1 MNXM8@MNXC3	rxn05436	1*uniprot:2NPD_BACSU;1*uniprot:FABI_BACSU		1.3.1.0	model:NONE;seed:Fatty Acid Biosynthesis FASII	ec:1.3.1.0;seed:rxn05436	0	10000.0			0	0
RFD00F85B_LR-1659	1 MNXM10@MNXC3 + 1 MNXM1@MNXC3 + 1 MNXM8005@MNXC3 --> 1 MNXM8006@MNXC3 + 1 MNXM8@MNXC3	rxn05448	1*uniprot:2NPD_BACSU;1*uniprot:FABI_BACSU		1.3.1.0	model:NONE;seed:Fatty Acid Biosynthesis FASII	ec:1.3.1.0;seed:rxn05448	0	10000.0			0	0
R9AD926C2_LR-972	1 MNXM10@MNXC3 + 1 MNXM1@MNXC3 + 1 MNXM8011@MNXC3 --> 1 MNXM8010@MNXC3 + 1 MNXM8@MNXC3	rxn05442	1*uniprot:2NPD_BACSU;1*uniprot:FABI_BACSU		1.3.1.0	model:NONE;seed:Fatty Acid Biosynthesis FASII	ec:1.3.1.0;seed:rxn05442	0	10000.0			0	0
R7A4E594_LR-752	1 MNXM10@MNXC3 + 1 MNXM1@MNXC3 + 1 MNXM8015@MNXC3 --> 1 MNXM6636@MNXC3 + 1 MNXM8@MNXC3	rxn05437	1*uniprot:2NPD_BACSU;1*uniprot:FABI_BACSU		1.3.1.0	model:NONE;seed:Fatty Acid Biosynthesis FASII	ec:1.3.1.0;seed:rxn05437	0	10000.0			0	0
RE2AF47E6_LR-1461	1 MNXM10@MNXC3 + 1 MNXM1@MNXC3 + 1 MNXM8016@MNXC3 --> 1 MNXM6637@MNXC3 + 1 MNXM8@MNXC3	rxn05449	1*uniprot:2NPD_BACSU;1*uniprot:FABI_BACSU		1.3.1.0	model:NONE;seed:Fatty Acid Biosynthesis FASII	ec:1.3.1.0;seed:rxn05449	0	10000.0			0	0
RF9BA25D3_LR-1634	1 MNXM10@MNXC3 + 1 MNXM1@MNXC3 + 1 MNXM8019@MNXC3 --> 1 MNXM6644@MNXC3 + 1 MNXM8@MNXC3	rxn05443	1*uniprot:2NPD_BACSU;1*uniprot:FABI_BACSU		1.3.1.0	model:NONE;seed:Fatty Acid Biosynthesis FASII	ec:1.3.1.0;seed:rxn05443	0	10000.0			0	0
R9212FB7C_LR-917	1 MNXM10@MNXC3 + 1 MNXM1@MNXC3 + 1 MNXM8024@MNXC3 --> 1 MNXM8022@MNXC3 + 1 MNXM8@MNXC3	rxn05438	1*uniprot:2NPD_BACSU;1*uniprot:FABI_BACSU		1.3.1.0	model:NONE;seed:Fatty Acid Biosynthesis FASII	ec:1.3.1.0;seed:rxn05438	0	10000.0			0	0
R234929CA_LR-137	1 MNXM10@MNXC3 + 1 MNXM1@MNXC3 + 1 MNXM8025@MNXC3 --> 1 MNXM8023@MNXC3 + 1 MNXM8@MNXC3	rxn05450	1*uniprot:2NPD_BACSU;1*uniprot:FABI_BACSU		1.3.1.0	model:NONE;seed:Fatty Acid Biosynthesis FASII	ec:1.3.1.0;seed:rxn05450	0	10000.0			0	0
REC361249_LR-1538	1 MNXM10@MNXC3 + 1 MNXM1@MNXC3 + 1 MNXM8027@MNXC3 --> 1 MNXM8026@MNXC3 + 1 MNXM8@MNXC3	rxn05444	1*uniprot:2NPD_BACSU;1*uniprot:FABI_BACSU		1.3.1.0	model:NONE;seed:Fatty Acid Biosynthesis FASII	ec:1.3.1.0;seed:rxn05444	0	10000.0			0	0
R146C0867_LR-32	1 MNXM10@MNXC3 + 1 MNXM1@MNXC3 + 1 MNXM8149@MNXC3 --> 1 MNXM8147@MNXC3 + 1 MNXM8@MNXC3	rxn05433	1*uniprot:2NPD_BACSU;1*uniprot:FABI_BACSU		1.3.1.0	model:NONE;seed:Fatty Acid Biosynthesis FASII	ec:1.3.1.0;seed:rxn05433	0	10000.0			0	0
R61E20690_LR-581	1 MNXM10@MNXC3 + 1 MNXM1@MNXC3 + 1 MNXM8150@MNXC3 --> 1 MNXM8148@MNXC3 + 1 MNXM8@MNXC3	rxn05445	1*uniprot:2NPD_BACSU;1*uniprot:FABI_BACSU		1.3.1.0	model:NONE;seed:Fatty Acid Biosynthesis FASII	ec:1.3.1.0;seed:rxn05445	0	10000.0			0	0
RC2C7604C_LR-1252	1 MNXM10@MNXC3 + 1 MNXM1@MNXC3 + 1 MNXM8176@MNXC3 --> 1 MNXM8175@MNXC3 + 1 MNXM8@MNXC3	rxn05439	1*uniprot:2NPD_BACSU;1*uniprot:FABI_BACSU		1.3.1.0	model:NONE;seed:Fatty Acid Biosynthesis FASII	ec:1.3.1.0;seed:rxn05439	0	10000.0			0	0
R58F448FB_LR-515	1 MNXM10@MNXC3 + 1 MNXM1@MNXC3 + 1 MNXM8196@MNXC3 --> 1 MNXM8194@MNXC3 + 1 MNXM8@MNXC3	rxn05446	1*uniprot:2NPD_BACSU;1*uniprot:FABI_BACSU		1.3.1.0	model:NONE;seed:Fatty Acid Biosynthesis FASII	ec:1.3.1.0;seed:rxn05446	0	10000.0			0	0
RE9AF9A4D_LR-1517	1 MNXM10@MNXC3 + 1 MNXM1@MNXC3 + 1 MNXM8197@MNXC3 --> 1 MNXM8195@MNXC3 + 1 MNXM8@MNXC3	rxn05434	1*uniprot:2NPD_BACSU;1*uniprot:FABI_BACSU		1.3.1.0	model:NONE;seed:Fatty Acid Biosynthesis FASII	ec:1.3.1.0;seed:rxn05434	0	10000.0			0	0
RC5EBC30E_LR-1277	1 MNXM10@MNXC3 + 1 MNXM1@MNXC3 + 1 MNXM8210@MNXC3 --> 1 MNXM8209@MNXC3 + 1 MNXM8@MNXC3	rxn05440	1*uniprot:2NPD_BACSU;1*uniprot:FABI_BACSU		1.3.1.0	model:NONE;seed:Fatty Acid Biosynthesis FASII	ec:1.3.1.0;seed:rxn05440	0	10000.0			0	0
RE0763268_LR-1449	1 MNXM10@MNXC3 + 1 MNXM1@MNXC3 + 1 MNXM8220@MNXC3 --> 1 MNXM8218@MNXC3 + 1 MNXM8@MNXC3	rxn05435	1*uniprot:2NPD_BACSU;1*uniprot:FABI_BACSU		1.3.1.0	model:NONE;seed:Fatty Acid Biosynthesis FASII	ec:1.3.1.0;seed:rxn05435	0	10000.0			0	0
R512DE0DE_LR-453	1 MNXM10@MNXC3 + 1 MNXM1@MNXC3 + 1 MNXM8221@MNXC3 --> 1 MNXM8219@MNXC3 + 1 MNXM8@MNXC3	rxn05447	1*uniprot:2NPD_BACSU;1*uniprot:FABI_BACSU		1.3.1.0	model:NONE;seed:Fatty Acid Biosynthesis FASII	ec:1.3.1.0;seed:rxn05447	0	10000.0			0	0
RDF0E026D_LR-1441	1 MNXM10@MNXC3 + 1 MNXM1@MNXC3 + 1 MNXM8226@MNXC3 --> 1 MNXM8225@MNXC3 + 1 MNXM8@MNXC3	rxn05441	1*uniprot:2NPD_BACSU;1*uniprot:FABI_BACSU		1.3.1.0	model:NONE;seed:Fatty Acid Biosynthesis FASII	ec:1.3.1.0;seed:rxn05441	0	10000.0			0	0
R141B8A1B_B-29	1 MNXM10@MNXC3 + 1 MNXM1@MNXC3 + 1 MNXM86@MNXC3 <==> 1 MNXM12@MNXC3 + 1 MNXM821@MNXC3 + 1 MNXM8@MNXC3	R_COAPPALDH	1*uniprot:IOLA_BACSU	MNXR3606	1.2.1	kegg:Glycerolipid metabolism;metacyc:L-1,2-propanediol degradation;metacyc:androstenedione degradation;model:1 2 Propanediol Catabolism;seed:Fermentations Lactate;seed:Fermentations Mixed acid	bigg:MMSAD2;brenda:BS258011;brenda:BS402882;ec:1.2.1;kegg:R09097;metacyc:RXN-12736;seed:rxn09944	-10000.0	10000.0			0	0
R44205F20_B-367	1 MNXM10@MNXC3 + 1 MNXM1@MNXC3 + 1 MNXM89557@MNXC3 <==> 1 MNXM1617@MNXC3 + 2 MNXM2@MNXC3 + 1 MNXM8@MNXC3	R_P5CDr	1*uniprot:ROCA2_BACSU;1*uniprot:ROCA_BACSU	MNXR69619	1.5.1.12	model:S_*Glutamate Metabolism;seed:Arginine and Ornithine Degradation	bigg:P5CD;bigg:P5CDm;brenda:BS259182;ec:1.5.1.12;iabaylyiv4:PYRROLINECARBDEHYDROG-RXN;iaf1260:P5CD;iag612:rbs_10;iag612:rbs_11;iin800:U41;iit341:P5CD;ijn746:P5CD;ijr904.45632:P5CD;ijr904:P5CD;imeo21:P5CD;imm904:P5CDm;ind750:P5CDm;inj661:P5CD;isb619:P5CD;iso783:P5CD;iyo844:P5CD;obsolete:rxn09051;seed:rxn00503	-10000.0	10000.0			0	0
RE1DC59D4_LR-1457	1 MNXM10@MNXC3 + 1 MNXM1@MNXC3 + 1 MNXM9168@MNXC3 --> 1 MNXM7607@MNXC3 + 1 MNXM8@MNXC3	rxn05464	1*uniprot:2NPD_BACSU;1*uniprot:FABI_BACSU		1.3.1.0	model:NONE;seed:Fatty Acid Biosynthesis FASII	ec:1.3.1.0;seed:rxn05464	0	10000.0			0	0
RB22568B4_LR-1152	1 MNXM10@MNXC3 + 1 MNXM3863@MNXC3 + 1 MNXM4@MNXC3 --> 1 MNXM2@MNXC3 + 1 MNXM645@MNXC3 + 1 MNXM8@MNXC3	R_HPA3MO	1*uniprot:YOAI_BACSU		1.14.13.3;1.14.14.9	kegg:Microbial metabolism in diverse environments;kegg:Tyrosine metabolism;model:Tyrosine metabolism;seed:4-Hydroxyphenylacetic acid catabolic pathway;seed:Aromatic Amin Catabolism;unipathway:4-hydroxyphenylacetate degradation	brenda:BS288372;ec:1.14.13.3;ec:1.14.14.9;imo1053-pao1:4HPHAC3MO;imo1056:4HPHAC3MO;kegg:R02698;rhea:16681;rhea:16682;rhea:16683;rhea:16684;seed:rxn01945;upa:UCR02698;upa:UER00416	0	10000.0			0	0
R91FE295F_B-915	1 MNXM10@MNXC3 + 2 MNXM1@MNXC3 + 1 MNXM222@MNXC3 <==> 1 MNXM2@MNXC3 + 1 MNXM349@MNXC3 + 1 MNXM8@MNXC3	R_88	1*uniprot:ALDH2_BACSU;1*uniprot:ALDH3_BACSU;1*uniprot:ALDH4_BACSU;1*uniprot:ALDH5_BACSU;1*uniprot:ALDY_BACSU			model:Folate biosynthesis		-10000.0	10000.0			0	0
RD43413EC_B-1368	1 MNXM10@MNXC3 + 2 MNXM1@MNXC3 + 1 MNXM2489@MNXC3 <==> 1 MNXM2687@MNXC3 + 1 MNXM2@MNXC3 + 1 MNXM8@MNXC3	rxn03424	1*uniprot:ROCA2_BACSU;1*uniprot:ROCA_BACSU		1.5.1.12;1.5.99.8	model:NONE	ec:1.5.1.12;ec:1.5.99.8;iit341:_4HGLSD;imm904:4HGLSDm;ind750:4HGLSDm;obsolete:rxn09416r;seed:rxn03424	-10000.0	10000.0			0	0
R1463504D_B-31	1 MNXM10@MNXC3 + 2 MNXM1@MNXC3 + 1 MNXM26@MNXC3 <==> 1 MNXM2@MNXC3 + 1 MNXM75@MNXC3 + 1 MNXM8@MNXC3	rxn00506	1*uniprot:ALDH2_BACSU;1*uniprot:ALDH3_BACSU;1*uniprot:ALDH4_BACSU;1*uniprot:ALDH5_BACSU;1*uniprot:ALDY_BACSU	MNXR657	1.17.1.4;1.2.1.18;1.2.1.19;1.2.1.21;1.2.1.22;1.2.1.24;1.2.1.28;1.2.1.3;1.2.1.31;1.2.1.32;1.2.1.36;1.2.1.39;1.2.1.41;1.2.1.46;1.2.1.47;1.2.1.48;1.2.1.5;1.2.1.69;1.2.1.8;1.5.1.12	biopath:Glycolysis_and_Gluconeogenesis_(extended);biopath:Reactions_of_Pyruvate_and_Phosphoenolpyruvate;kegg:Biosynthesis of secondary metabolites;kegg:Glycolysis / Gluconeogenesis;kegg:Metabolic pathways;kegg:Microbial metabolism in diverse environments;kegg:Pyruvate metabolism;metacyc:ethanol degradation II;metacyc:ethanol degradation IV;metacyc:oxidative ethanol degradation III;model:NONE;seed…	bigg:ALDD2x;bigg:ALDD2xm;bigg:ALDD2xr;biopath:RXN01270;brenda:BS189125;brenda:BS189177;ec:1.17.1.4;ec:1.2.1.18;ec:1.2.1.19;ec:1.2.1.21;ec:1.2.1.22;ec:1.2.1.24;ec:1.2.1.28;ec:1.2.1.3;ec:1.2.1.31;ec:1.2.1.32;ec:1.2.1.36;ec:1.2.1.39;ec:1.2.1.41;ec:1.2.1.46;ec:1.2.1.47;ec:1.2.1.48;ec:1.2.1.5;ec:1.2.1.69;ec:1.2.1.8;ec:1.5.1.12;iaf1260:ALDD2x;iaf692:ALDD2x;iag612:rbs_100;iag612:rbs_96;iag612:rbs_97;iag…	-10000.0	10000.0			0	0
RDA51DCF7_B-1410	1 MNXM10@MNXC3 + 2 MNXM1@MNXC3 + 1 MNXM289@MNXC3 <==> 1 MNXM2@MNXC3 + 1 MNXM457@MNXC3 + 1 MNXM8@MNXC3	R_r0552	1*uniprot:BETB_BACSU	MNXR946	1.2.1.3;1.2.1.8	biopath:Biosynthesis_of_Betaine;biopath:Metabolism_of_Choline,_Betaine_and_Sarcosine;kegg:Glycine, serine and threonine metabolism;kegg:Metabolic pathways;metacyc:choline degradation I;metacyc:glycine betaine biosynthesis I (Gram-negative bacteria);metacyc:glycine betaine biosynthesis II (Gram-positive bacteria);metacyc:glycine betaine biosynthesis III (plants);model:null;unipathway:betaine biosy…	bigg:BETALDHx;bigg:BETALDHxm;biopath:RXN01138;brenda:BR36784;brenda:BS231536;ec:1.2.1.3;ec:1.2.1.8;ecocyc:BADH-RXN;iabaylyiv4:BADH-RXN;iaf1260:BETALDHx;ijn746:BETALDHx;ijr904.45632:BETALDHx;ijr904:BETALDHx;imeo21:BETALDHx;imo1053-pao1:BADH;imo1056:BADH;inj661:BETALDHx;intenz:15944;isb619:BETALDHx;iyo844:BADH;kegg:R02565;macie:M0100;metacyc:BADH-RXN;obsolete:rxn08176;rhea:15305;rhea:15306;rhea:153…	-10000.0	10000.0			0	0
R6C8B0ECE_B-654	1 MNXM10@MNXC3 + 2 MNXM1@MNXC3 + 1 MNXM291@MNXC3 <==> 1 MNXM2@MNXC3 + 1 MNXM69@MNXC3 + 1 MNXM8@MNXC3	rxn05734	1*uniprot:ALDH2_BACSU;1*uniprot:ALDH3_BACSU;1*uniprot:ALDH4_BACSU;1*uniprot:ALDH5_BACSU;1*uniprot:ALDY_BACSU	MNXR2737	1.2.3.5	model:NONE;seed:Entner-Doudoroff Pathway;seed:Glycerolipid and Glycerophospholipid Metabolism in Bacteria;seed:Pyruvate metabolism II acetyl-CoA, acetogenesis from pyruvate	bigg:GLXO1;ec:1.2.3.5;iag612:rbs_322;iag612:rbs_323;iag612:rbs_324;imeo21:GLXO1;inj661:GLXO1;iyo844:ALDD30;obsolete:rxn09968;seed:rxn05734	-10000.0	10000.0			0	0
R1106B2DD_B-3	1 MNXM10@MNXC3 + 2 MNXM1@MNXC3 + 1 MNXM29@MNXC3 <==> 1 MNXM2212@MNXC3 + 1 MNXM2@MNXC3 + 1 MNXM8@MNXC3	rxn05735	1*uniprot:ALDH2_BACSU;1*uniprot:ALDH3_BACSU;1*uniprot:ALDH4_BACSU;1*uniprot:ALDH5_BACSU;1*uniprot:ALDY_BACSU			model:NONE;seed:Entner-Doudoroff Pathway;seed:Glycerolipid and Glycerophospholipid Metabolism in Bacteria;seed:Pyruvate metabolism II acetyl-CoA, acetogenesis from pyruvate	iabaylyiv4:ALDHDEHYDROG-RXN;iyo844:ALDD31;obsolete:rxn09969;seed:rxn05735	-10000.0	10000.0			0	0
R2FDC1F22_LR-233	1 MNXM10@MNXC3 + 2 MNXM1@MNXC3 + 1 MNXM378@MNXC3 + 1 MNXM4@MNXC3 --> 1 MNXM13@MNXC3 + 1 MNXM181@MNXC3 + 1 MNXM2@MNXC3 + 1 MNXM8@MNXC3	rxn00589	1*uniprot:YETM_BACSU		1.14.13.1	kegg:Dioxin degradation;kegg:Metabolic pathways;kegg:Microbial metabolism in diverse environments;kegg:Naphthalene degradation;kegg:Polycyclic aromatic hydrocarbon degradation;metacyc:salicylate degradation I;model:NONE;seed:Gentisare degradation;seed:Salicylate and gentisate catabolism;seed:Salicylate ester degradation	brenda:BR36758;ec:1.14.13.1;iabaylyiv4:SALICYLATE-1-MONOOXYGENASE-RXN;intenz:1914;kegg:R00818;metacyc:SALICYLATE-1-MONOOXYGENASE-RXN;rhea:11004;rhea:11005;rhea:11006;rhea:11007;seed:rxn00589	0	10000.0			0	0
R518AFCBC_LR-458	1 MNXM10@MNXC3 + 2 MNXM1@MNXC3 + 1 MNXM4@MNXC3 + 1 MNXM6112@MNXC3 --> 1 MNXM13@MNXC3 + 1 MNXM2@MNXC3 + 1 MNXM8@MNXC3 + 1 MNXM961@MNXC3	rxn04748	1*uniprot:YETM_BACSU		1.14.13.1	kegg:Microbial metabolism in diverse environments;kegg:Naphthalene degradation;metacyc:methylsalicylate degradation;model:NONE;seed:Gentisare degradation;seed:Salicylate and gentisate catabolism;seed:Salicylate ester degradation	ec:1.14.13.1;kegg:R06939;metacyc:RXN-10078;seed:rxn04748	0	10000.0			0	0
R85BD7AE2_B-825	1 MNXM10@MNXC3 + 2 MNXM1@MNXC3 + 1 MNXM863@MNXC3 <==> 1 MNXM672@MNXC3 + 1 MNXM8@MNXC3	R_SHCHD2	1*uniprot:SIRC_BACSU	MNXR69898	1.3.1.76;2.1.1.107	kegg:Biosynthesis of secondary metabolites;kegg:Metabolic pathways;kegg:Porphyrin and chlorophyll metabolism;metacyc:siroheme biosynthesis;model:Porphyrin and chlorophyll metabolism;seed:Heme and Siroheme Biosynthesis;unipathway:adenosylcobalamin biosynthesis;unipathway:siroheme biosynthesis	bigg:SHCHD2;brenda:BR47985;ec:1.3.1.76;ec:2.1.1.107;ecocyc:DIMETHUROPORDEHYDROG-RXN;iabaylyiv4:DIMETHUROPORDEHYDROG-RXN;iaf1260:SHCHD2;iaf692:SHCHD2;igt196:SHCHD2;ijn746:SHCHD2;imeo21:SHCHD2;imo1053-pao1:SHCHD2;imo1056:SHCHD2;inj661:SHCHD2;intenz:11089;isb619:SHCHD2;iso783:SHCHD2;kegg:R03947;metacyc:DIMETHUROPORDEHYDROG-RXN;obsolete:rxn09252;rhea:15613;rhea:15614;rhea:15615;rhea:15616;seed:rxn027…	-10000.0	10000.0			0	0
R4C628125_B-423	1 MNXM10@MNXC3 + 2 MNXM1@MNXC3 + 1 MNXM89557@MNXC3 <==> 1 MNXM245@MNXC3 + 1 MNXM2@MNXC3 + 1 MNXM8@MNXC3	rxn00183	1*uniprot:ROCA2_BACSU;1*uniprot:ROCA_BACSU		1.5.1.12	kegg:Arginine and proline metabolism;model:NONE;seed:Arginine and Ornithine Degradation	bigg:PUTA3;ec:1.5.1.12;iit341:PUTA3;imo1053-pao1:GSADH;imo1056:GSADH;irs1563.45632:R00245_c;kegg:R00245;metacyc:RXN-14116;pubmed:3944130;pubmed:8621661;pubmed:9700195;reactome:REACT_101154;reactome:REACT_112402;reactome:REACT_131115;reactome:REACT_159056;reactome:REACT_2180;reactome:REACT_2180.3;reactome:REACT_28267;reactome:REACT_29350;reactome:REACT_33427;reactome:REACT_33738;reactome:REACT_772…	-10000.0	10000.0			0	0
R78C92ADE_B-741	1 MNXM10@MNXC3 + 2 MNXM228@MNXC3 + 2 MNXM4@MNXC3 <==> 1 MNXM1@MNXC3 + 2 MNXM207@MNXC3 + 1 MNXM8@MNXC3	rxn03990	1*uniprot:HMP_BACSU		1.14.12.17	model:NONE;seed:Bacterial hemoglobins;seed:Glutaredoxins	bigg:NODOx;ec:1.14.12.17;ecocyc:R621-RXN;iaf1260:NODOx;intenz:1912;kegg:R05724;obsolete:rxn09006;rhea:19469;rhea:19470;rhea:19471;rhea:19472;seed:rxn03990	-10000.0	10000.0			0	0
R1133AFE0_RL-5	1 MNXM1106@MNXC3 + 1 MNXM13@MNXC3 <-- 1 MNXM114087@MNXC3 + 1 MNXM1@MNXC3	R_AOBUTDs			1.1.1.103	biopath:Biosynthesis_of_Coenzyme_B12_and_conversion_of_Vitamin_B12_into_the_Coenzyme;biopath:Biosynthesis_of_Hemoglobin_and_Cyctochromes;metacyc:aminopropanol phosphate biosynthesis;metacyc:threonine degradation III (to methylglyoxal);model:Threonine and Lysine Metabolism	bigg:AOBUTDs;bigg:AOBUTDsm;biopath:RXN01061;ec:1.1.1.103;ecocyc:THREOSPON-RXN;iaf1260:AOBUTDs;imm904:AOBUTDs;intenz:1102;kegg:R03758;metacyc:THREOSPON-RXN;rhea:25653;rhea:25654;rhea:25655;rhea:25656;seed:rxn02666	-10000.0	0			0	0
R2EE43E29_RL-226	1 MNXM1115@MNXC3 + 1 MNXM9@MNXC3 <-- 1 MNXM2@MNXC3 + 1 MNXM355@MNXC3	R_NARP	1*uniprot:NTPES_BACSU;1*uniprot:YFNB_BACSU	MNXR15016	3.1.3.5	kegg:Nicotinate and nicotinamide metabolism;metacyc:NAD salvage pathway II;metacyc:pyridine nucleotide cycling (plants);model:Nicotinate and nicotinamide metabolism;seed:pyrimidine conversions	ec:3.1.3.5;irs1563.45632:R02323_c;iyo844:NIRP;kegg:R02323;metacyc:RXN-5841;rhea:30815;rhea:30816;rhea:30817;rhea:30818;seed:rxn01670	-10000.0	0			0	0
R871545EC_B-838	1 MNXM1115@MNXC3 + 1 MNXM9@MNXC3 <==> 1 MNXM1@MNXC3 + 1 MNXM216@MNXC3 + 1 MNXM295@MNXC3	R_1049	1*uniprot:DEOD_BACSU;1*uniprot:PUNA_BACSU		2.4.2.1	kegg:Nicotinate and nicotinamide metabolism;model:NAD Biosynthesis;seed:Adenosyl nucleosidases;seed:Purine conversions;seed:pyrimidine conversions	bigg:PNP;ec:2.4.2.1;imm904:PNP;iyo844:RIOR;kegg:R02294;seed:rxn01646	-10000.0	10000.0			0	0
RCE503832_LR-1329	1 MNXM111@MNXC2 + 1 MNXM2@MNXC3 + 1 MNXM3@MNXC3 --> 1 MNXM111@MNXC3 + 1 MNXM1@MNXC3 + 1 MNXM7@MNXC3 + 1 MNXM9@MNXC3	R_FE2abc	1*gene:FEUC_BACSU+1*uniprot:FEUA_BACSU+1*uniprot:FEUB_BACSU;1*uniprot:YCLN_BACSU+1*uniprot:YCLO_BACSU+1*uniprot:YCLP_BACSU+1*uniprot:YCLQ_BACSU			model:Transport;seed:Campylobacter Iron Metabolism;seed:Iron acquisition in Vibrio	bigg:FE2abc;bigg:FE2abcpp;iaf1260:FE2abcpp;iaf692:FE2abc;iit341:FE2abc;ijn746:FE2abc;ijr904.45632:FE2abc;ijr904:FE2abc;imeo21:FE2abc;inj661:FE2abc;ips189:FE2abc;isb619:FE2abc;iso783:FE2abc;iyo844:FE2abc;seed:rxn05555;seed:rxn08472	0	10000.0			0	0
R15DF7064_B-35	1 MNXM111@MNXC2 <==> 1 MNXM111@BOUNDARY	R_EX_fe2_e				model:Exchange		-10000.0	10000.0			0	1
RAAA3A7BE_B-1095	1 MNXM111@MNXC3 + 1 MNXM346@MNXC3 <==> 1 MNXM78362@MNXC3	rxn00224	1*uniprot:HEMH_BACSU		4.99.1.1	biopath:Biosynthesis_of_Heme;biopath:Biosynthesis_of_Hemoglobin_and_Cyctochromes;kegg:Biosynthesis of secondary metabolites;kegg:Metabolic pathways;kegg:Porphyrin and chlorophyll metabolism;metacyc:heme biosynthesis from uroporphyrinogen-III I;metacyc:heme biosynthesis from uroporphyrinogen-III II;metacyc:superpathway of heme biosynthesis from uroporphyrinogen-III;model:NONE;seed:Experimental tye…	biopath:RXN00238;ec:4.99.1.1;kegg:R00310;metacyc:PROTOHEMEFERROCHELAT-RXN;metacyc:RXN0-6258;seed:rxn00224	-10000.0	10000.0			0	0
RA52020E4_B-1048	1 MNXM111@MNXC3 + 1 MNXM863@MNXC3 <==> 2 MNXM1@MNXC3 + 1 MNXM82173@MNXC3	R_1171	1*uniprot:SIRB_BACSU	MNXR69900	4.99.1.4	kegg:Biosynthesis of secondary metabolites;kegg:Metabolic pathways;kegg:Porphyrin and chlorophyll metabolism;metacyc:siroheme biosynthesis;model:Porphyrin and Chlorophyll Metabolism;seed:Heme and Siroheme Biosynthesis;unipathway:siroheme biosynthesis	bigg:SHCHF;brenda:BR48009;ec:4.99.1.4;kegg:R02864;metacyc:SIROHEME-FERROCHELAT-RXN;seed:rxn02056;upa:UCR02864;upa:UER00376	-10000.0	10000.0			0	0
R429AF748_LR-350	1 MNXM1122@MNXC3 + 3 MNXM1@MNXC3 + 1 MNXM2@MNXC3 --> 2 MNXM13@MNXC3 + 2 MNXM15@MNXC3	R_ALPH	1*gene:KIPI_BACSU		3.5.1.54	kegg:Arginine and proline metabolism;kegg:Atrazine degradation;kegg:Metabolic pathways;kegg:Microbial metabolism in diverse environments;metacyc:cyanurate degradation;metacyc:urea degradation I;model:Urea degradation;unipathway:urea degradation	bigg:ALPHNH;brenda:BR22698;ec:3.5.1.54;iabaylyiv4:ALLOPHANATE-HYDROLASE-RXN;iin800:DUR1_2;imm904:ALPHNH;ind750:ALPHNH;intenz:17447;kegg:R00005;metacyc:ALLOPHANATE-HYDROLASE-RXN;rhea:19029;rhea:19030;rhea:19031;rhea:19032;seed:rxn00002;upa:UCR00005;upa:UER00372	0	10000.0			0	0
R88D3F723_B-849	1 MNXM11237@MNXC2 <==> 1 MNXM11237@BOUNDARY	EX_cpd01991_e				model:S_		-10000.0	10000.0			0	1
R75B21DD5_B-725	1 MNXM11237@MNXC2 <==> 1 MNXM11237@MNXC3	rxn05724		MNXR66742				-10000.0	10000.0			0	0
R64A60183_RL-598	1 MNXM1132@MNXC3 + 1 MNXM11@MNXC3 + 1 MNXM14@MNXC3 <-- 1 MNXM1212@MNXC3 + 1 MNXM12@MNXC3 + 1 MNXM3@MNXC3	rxn02831	1*uniprot:MENE_BACSU		6.2.1.26	kegg:Biosynthesis of secondary metabolites;kegg:Metabolic pathways;kegg:Ubiquinone and other terpenoid-quinone biosynthesis;metacyc:1,4-dihydroxy-2-naphthoate biosynthesis I;model:NONE;unipathway:menaquinone biosynthesis	brenda:BR48386;ec:6.2.1.26;ecocyc:O-SUCCINYLBENZOATE-COA-LIG-RXN;iaf1260:SUCBZL;iao358:rll_243;iit341:SUCBZL;ijr904.45632:SUCBZL;ijr904:SUCBZL;imeo21:SUCBZL;imo1053-pao1:SUCBZL;imo1056:SUCBZL;inj661:SUCBZL;intenz:5084;isb619:SUCBZL;iso783:SUCBZL;iyo844:SUCBZL;kegg:R04030;metacyc:O-SUCCINYLBENZOATE-COA-LIG-RXN;rhea:17009;rhea:17010;rhea:17011;rhea:17012;seed:rxn02831;upa:UCR04030;upa:UER00166	-10000.0	0			0	0
RCC4EDCFA_LR-1318	1 MNXM1132@MNXC3 + 1 MNXM1@MNXC3 --> 1 MNXM2306@MNXC3 + 1 MNXM2@MNXC3	rxn05024	1*uniprot:MENB_BACSU		4.1.3.36	kegg:Biosynthesis of secondary metabolites;kegg:Metabolic pathways;kegg:Ubiquinone and other terpenoid-quinone biosynthesis;metacyc:1,4-dihydroxy-2-naphthoate biosynthesis I;metacyc:1,4-dihydroxy-2-naphthoate biosynthesis II (plants);model:NONE	brenda:BR11624;ec:4.1.3.36;ecocyc:NAPHTHOATE-SYN-RXN;intenz:18343;kegg:R07263;metacyc:NAPHTHOATE-SYN-RXN;pubmed:12909628;rhea:26562;rhea:26563;rhea:26564;rhea:26565;seed:rxn05024	0	10000.0			0	0
R51FB540D_LR-462	1 MNXM11358@MNXC3 + 1 MNXM2@MNXC3 --> 1 MNXM1@MNXC3 + 1 MNXM5124@MNXC3 + 1 MNXM9@MNXC3	rxn10266			3.1.3.27	model:NONE	ec:3.1.3.27;seed:rxn10266	0	10000.0			0	0
R3C921836_B-312	1 MNXM11358@MNXC3 + 1 MNXM31@MNXC3 <==> 1 MNXM66@MNXC3 + 1 MNXM8377@MNXC3	rxn10260	1*uniprot:PGSA_BACSU		2.7.8.5	model:NONE	ec:2.7.8.5;seed:rxn10260	-10000.0	10000.0			0	0
R2C58B6BE_RL-207	1 MNXM11359@MNXC3 + 2 MNXM1@MNXC3 + 1 MNXM31@MNXC3 <-- 1 MNXM53@MNXC3 + 1 MNXM8377@MNXC3	rxn10227	1*uniprot:PSS_BACSU		2.7.8.8	model:NONE	ec:2.7.8.8;seed:rxn10227	-10000.0	0			0	0
RA50841B0_B-1047	1 MNXM11359@MNXC3 + 2 MNXM1@MNXC3 <==> 1 MNXM13@MNXC3 + 1 MNXM7294@MNXC3	rxn10233	1*uniprot:PSD_BACSU		4.1.1.65	model:NONE;seed:Bacterial cyanide production and tolerance mechanisms	ec:4.1.1.65;seed:rxn10233	-10000.0	10000.0			0	0
R2FED05A7_B-234	1 MNXM1135@MNXC3 + 1 MNXM1@MNXC3 + 1 MNXM960@MNXC3 <==> 1 MNXM11@MNXC3 + 1 MNXM662@MNXC3	R_1244	1*uniprot:TENI_BACSU;1*uniprot:THIC_BACSU;1*uniprot:THIE_BACSU		2.5.1.3	kegg:Metabolic pathways;kegg:Thiamine metabolism;metacyc:thiamin diphosphate biosynthesis IV (eukaryotes);metacyc:thiamin salvage II;model:Thiamine Metabolism;unipathway:thiamine diphosphate biosynthesis	bigg:TMPPP;brenda:BR47665;brenda:BS356264;ec:2.5.1.3;ecocyc:THI-P-SYN-RXN;iabaylyiv4:THI-P-SYN-RXN;iaf1260:TMPPP;iaf692:TMPPP;iao358:rll_416;iin800:THI6_2;iit341:TMPPP;ijr904.45632:TMPPP;ijr904:TMPPP;imeo21:TMPPP;imm904:TMPPP;imo1053-pao1:TMPPP;imo1056:TMPPP;ind750:TMPPP;inj661:TMPPP;intenz:2708;isb619:TMPPP;iso783:TMPPP;iyo844:TMPPP;kegg:R03223;metacyc:THI-P-SYN-RXN;rhea:22328;rhea:22329;rhea:22…	-10000.0	10000.0			0	0
R81D753DC_B-794	1 MNXM1135@MNXC3 + 1 MNXM7@MNXC3 <==> 1 MNXM3@MNXC3 + 1 MNXM790@MNXC3	R_1048;R_1668;R_1667	1*uniprot:PDXK_BACSU;1*uniprot:THID_BACSU	MNXR69768	2.7.4.7	kegg:Metabolic pathways;kegg:Thiamine metabolism;metacyc:4-amino-2-methyl-5-diphosphomethylpyrimidine biosynthesis;metacyc:hydroxymethylpyrimidine salvage;model:Thiamine Metabolism;unipathway:thiamine diphosphate biosynthesis	bigg:PMPK;brenda:BR48075;ec:2.7.4.7;ecocyc:PYRIMSYN3-RXN;iabaylyiv4:PYRIMSYN3-RXN;iaf1260:PMPK;iaf692:PMPK;iao358:rll_414;iao358:rll_415;iin800:THI20_2;iit341:PMPK;ijn746:PMPK;ijr904.45632:PMPK;ijr904:PMPK;imeo21:PMPK;imm904:PMPK;imo1053-pao1:PMPK;imo1056:PMPK;ind750:PMPK;inj661:PMPK;intenz:3011;irs1563.45632:R04509_c;isb619:PMPK;iso783:PMPK;iyo844:PMPK;kegg:R04509;metacyc:PYRIMSYN3-RXN;rhea:1989…	-10000.0	10000.0			0	0
RFAFBC5C0_LR-1645	1 MNXM11360@MNXC3 + 1 MNXM2@MNXC3 --> 1 MNXM1@MNXC3 + 1 MNXM5125@MNXC3 + 1 MNXM9@MNXC3	rxn10269			3.1.3.27	model:NONE	ec:3.1.3.27;seed:rxn10269	0	10000.0			0	0
R8B87C7FC_B-879	1 MNXM11360@MNXC3 + 1 MNXM31@MNXC3 <==> 1 MNXM66@MNXC3 + 1 MNXM8378@MNXC3	rxn10263	1*uniprot:PGSA_BACSU		2.7.8.5	model:NONE	ec:2.7.8.5;seed:rxn10263	-10000.0	10000.0			0	0
R86C7F788_RL-833	1 MNXM11361@MNXC3 + 2 MNXM1@MNXC3 + 1 MNXM31@MNXC3 <-- 1 MNXM53@MNXC3 + 1 MNXM8378@MNXC3	rxn10230	1*uniprot:PSS_BACSU		2.7.8.8	model:NONE	ec:2.7.8.8;seed:rxn10230	-10000.0	0			0	0
R5AAA09AF_B-530	1 MNXM11361@MNXC3 + 2 MNXM1@MNXC3 <==> 1 MNXM13@MNXC3 + 1 MNXM7295@MNXC3	rxn10236	1*uniprot:PSD_BACSU		4.1.1.65	model:NONE;seed:Bacterial cyanide production and tolerance mechanisms	ec:4.1.1.65;seed:rxn10236	-10000.0	10000.0			0	0
RA9589AA1_B-1079	1 MNXM1137@MNXC3 + 1 MNXM22@MNXC3 <==> 1 MNXM1597@MNXC3 + 1 MNXM1@MNXC3 + 1 MNXM2@MNXC3 + 1 MNXM4@MNXC3	rxn01523	1*uniprot:PUCL_BACSU		1.7.3.3	model:NONE		-10000.0	10000.0			0	0
RF309D8DB_LR-1585	1 MNXM1137@MNXC3 + 1 MNXM2@MNXC3 --> 1 MNXM114184@MNXC3 + 1 MNXM13@MNXC3	rxn04132				model:NONE	kegg:R06063;seed:rxn04132	0	10000.0			0	0
R436D75F8_LR-359	1 MNXM1137@MNXC3 + 1 MNXM2@MNXC3 --> 1 MNXM13@MNXC3 + 1 MNXM91795@MNXC3	R_514				model:Purine degradation	kegg:R06064;seed:rxn04133	0	10000.0			0	0
RAC3A3358_LR-1112	1 MNXM11392@MNXC3 + 1 MNXM2@MNXC3 --> 1 MNXM1@MNXC3 + 1 MNXM5129@MNXC3 + 1 MNXM9@MNXC3	rxn10265			3.1.3.27	model:NONE	ec:3.1.3.27;seed:rxn10265	0	10000.0			0	0
R1AD7449F_B-72	1 MNXM11392@MNXC3 + 1 MNXM31@MNXC3 <==> 1 MNXM66@MNXC3 + 1 MNXM8379@MNXC3	rxn10259	1*uniprot:PGSA_BACSU		2.7.8.5	model:NONE	ec:2.7.8.5;seed:rxn10259	-10000.0	10000.0			0	0
R1A40248A_RL-70	1 MNXM11393@MNXC3 + 2 MNXM1@MNXC3 + 1 MNXM31@MNXC3 <-- 1 MNXM53@MNXC3 + 1 MNXM8379@MNXC3	rxn10226	1*uniprot:PSS_BACSU		2.7.8.8	model:NONE	ec:2.7.8.8;seed:rxn10226	-10000.0	0			0	0
RAD2D212C_B-1117	1 MNXM11393@MNXC3 + 2 MNXM1@MNXC3 <==> 1 MNXM13@MNXC3 + 1 MNXM7305@MNXC3	rxn10232	1*uniprot:PSD_BACSU		4.1.1.65	model:NONE;seed:Bacterial cyanide production and tolerance mechanisms	ec:4.1.1.65;seed:rxn10232	-10000.0	10000.0			0	0
R25B8558B_LR-155	1 MNXM11394@MNXC3 + 1 MNXM2@MNXC3 --> 1 MNXM1@MNXC3 + 1 MNXM5130@MNXC3 + 1 MNXM9@MNXC3	rxn10270			3.1.3.27	model:NONE	ec:3.1.3.27;seed:rxn10270	0	10000.0			0	0
R54D55E42_B-485	1 MNXM11394@MNXC3 + 1 MNXM31@MNXC3 <==> 1 MNXM66@MNXC3 + 1 MNXM8380@MNXC3	rxn10264	1*uniprot:PGSA_BACSU		2.7.8.5	model:NONE	ec:2.7.8.5;seed:rxn10264	-10000.0	10000.0			0	0
R36A10DE8_RL-275	1 MNXM11395@MNXC3 + 2 MNXM1@MNXC3 + 1 MNXM31@MNXC3 <-- 1 MNXM53@MNXC3 + 1 MNXM8380@MNXC3	rxn10231	1*uniprot:PSS_BACSU		2.7.8.8	model:NONE	ec:2.7.8.8;seed:rxn10231	-10000.0	0			0	0
R4B1B9372_B-413	1 MNXM11395@MNXC3 + 2 MNXM1@MNXC3 <==> 1 MNXM13@MNXC3 + 1 MNXM7306@MNXC3	rxn10237	1*uniprot:PSD_BACSU		4.1.1.65	model:NONE;seed:Bacterial cyanide production and tolerance mechanisms	ec:4.1.1.65;seed:rxn10237	-10000.0	10000.0			0	0
R793FDB62_LR-747	1 MNXM11396@MNXC3 + 1 MNXM2@MNXC3 --> 1 MNXM1@MNXC3 + 1 MNXM5131@MNXC3 + 1 MNXM9@MNXC3	rxn10268			3.1.3.27	model:NONE	ec:3.1.3.27;seed:rxn10268	0	10000.0			0	0
R45E49357_B-376	1 MNXM11396@MNXC3 + 1 MNXM31@MNXC3 <==> 1 MNXM66@MNXC3 + 1 MNXM8381@MNXC3	rxn10262	1*uniprot:PGSA_BACSU		2.7.8.5	model:NONE	ec:2.7.8.5;seed:rxn10262	-10000.0	10000.0			0	0
RB0E12C57_RL-1142	1 MNXM11397@MNXC3 + 2 MNXM1@MNXC3 + 1 MNXM31@MNXC3 <-- 1 MNXM53@MNXC3 + 1 MNXM8381@MNXC3	rxn10229	1*uniprot:PSS_BACSU		2.7.8.8	model:NONE	ec:2.7.8.8;seed:rxn10229	-10000.0	0			0	0
R16F602B8_B-45	1 MNXM11397@MNXC3 + 2 MNXM1@MNXC3 <==> 1 MNXM13@MNXC3 + 1 MNXM7307@MNXC3	rxn10235	1*uniprot:PSD_BACSU		4.1.1.65	model:NONE;seed:Bacterial cyanide production and tolerance mechanisms	ec:4.1.1.65;seed:rxn10235	-10000.0	10000.0			0	0
R3584D42F_LR-267	1 MNXM11398@MNXC3 + 1 MNXM2@MNXC3 --> 1 MNXM1@MNXC3 + 1 MNXM5132@MNXC3 + 1 MNXM9@MNXC3	rxn10267			3.1.3.27	model:NONE	ec:3.1.3.27;seed:rxn10267	0	10000.0			0	0
RC63ED42F_B-1280	1 MNXM11398@MNXC3 + 1 MNXM31@MNXC3 <==> 1 MNXM66@MNXC3 + 1 MNXM8382@MNXC3	rxn10261	1*uniprot:PGSA_BACSU		2.7.8.5	model:NONE	ec:2.7.8.5;seed:rxn10261	-10000.0	10000.0			0	0
R618CE0FB_RL-577	1 MNXM11399@MNXC3 + 2 MNXM1@MNXC3 + 1 MNXM31@MNXC3 <-- 1 MNXM53@MNXC3 + 1 MNXM8382@MNXC3	rxn10228	1*uniprot:PSS_BACSU		2.7.8.8	model:NONE	ec:2.7.8.8;seed:rxn10228	-10000.0	0			0	0
R6FE8BFE8_B-681	1 MNXM11399@MNXC3 + 2 MNXM1@MNXC3 <==> 1 MNXM13@MNXC3 + 1 MNXM7308@MNXC3	rxn10234	1*uniprot:PSD_BACSU		4.1.1.65	model:NONE;seed:Bacterial cyanide production and tolerance mechanisms	ec:4.1.1.65;seed:rxn10234	-10000.0	10000.0			0	0
R69EB6649_B-637	1 MNXM113@MNXC2 <==> 1 MNXM113@BOUNDARY	EX_cpd00126_e				model:S_		-10000.0	10000.0			0	1
R4DA1905B_B-428	1 MNXM113@MNXC2 <==> 1 MNXM113@MNXC3	rxn05471		MNXR27740			iyo844:GMPt6;obsolete:rxn05677;seed:rxn05471	-10000.0	10000.0			0	0
R6F4460A7_RL-678	1 MNXM113@MNXC3 + 1 MNXM11@MNXC3 + 1 MNXM14@MNXC3 + 2 MNXM1@MNXC3 + 1 MNXM89557@MNXC3 <-- 1 MNXM298@MNXC3 + 1 MNXM2@MNXC3 + 1 MNXM37@MNXC3 + 1 MNXM3@MNXC3	R_GMPS2	1*uniprot:GUAA_BACSU		6.3.4.1;6.3.5.2	biopath:Biosynthesis_of_GTP;biopath:Conversion_and_degradation_of_Purine_desoxyribonucleotides;biopath:Reactions_and_degradation_of_Purine_ribonucleotides;kegg:Metabolic pathways;kegg:Purine metabolism;metacyc:guanosine nucleotides <i>de novo</i> biosynthesis;metacyc:purine nucleotides <i>de novo</i> biosynthesis II;model:AminoAcids_GluMetabolism;seed:Purine conversions;unipathway:GMP biosynthesis	bigg:GMPS2;biopath:RXN00486;brenda:BR149;ec:6.3.4.1;ec:6.3.5.2;ecocyc:GMP-SYN-GLUT-RXN;iabaylyiv4:GMP-SYN-GLUT-RXN;iaf1260:GMPS2;iaf692:GMPS2;iag612:rbs_191;iao358:rll_185;iin800:GUA1;iit341:GMPS2;ijn746:GMPS2;ijr904.45632:GMPS2;ijr904:GMPS2;imeo21:GMPS2;imm904:GMPS2;imo1053-pao1:GMPS2;imo1056:GMPS2;ind750:GMPS2;inj661:GMPS2;intenz:5148;irs1563.45632:R01231_c;isb619:GMPS2;iso783:GMPS2;iyo844:GMPS…	-10000.0	0			0	0
R23E84ED4_B-143	1 MNXM113@MNXC3 + 1 MNXM11@MNXC3 + 1 MNXM14@MNXC3 + 2 MNXM1@MNXC3 <==> 1 MNXM15@MNXC3 + 1 MNXM298@MNXC3 + 1 MNXM3@MNXC3	R01230_c						-10000.0	10000.0			0	0
RC409E6B2_RL-1264	1 MNXM113@MNXC3 + 1 MNXM11@MNXC3 <-- 1 MNXM259@MNXC3 + 1 MNXM91@MNXC3	R_HPT1_2	1*uniprot:HPRT_BACSU	MNXR69194	2.4.2.22;2.4.2.7;2.4.2.8	biopath:Reactions_and_degradation_of_Purine_ribonucleotides;kegg:Metabolic pathways;kegg:Purine metabolism;metacyc:guanine and guanosine salvage I;metacyc:guanine and guanosine salvage II;model:Salvage pathways;unipathway:GMP biosynthesis via salvage pathway	bigg:GUAPRT;biopath:RXN00706;brenda:BS355284;ec:2.4.2.22;ec:2.4.2.7;ec:2.4.2.8;ecocyc:GUANPRIBOSYLTRAN-RXN;iabaylyiv4:GUANPRIBOSYLTRAN-RXN;iaf1260:GUAPRT;iaf692:GUAPRT;iag612:rbs_330;iao358:rll_201;iao358:rll_203;igt196:GUAPRT;iin800:HPT1_2;iit341:GUAPRT;ijn746:GUAPRT;ijr904.45632:GUAPRT;ijr904:GUAPRT;imeo21:GUAPRT;imm904:GUAPRT;imo1053-pao1:GUAPRT;imo1056:GUAPRT;ind750:GUAPRT;inj661:GUAPRT;inten…	-10000.0	0			0	0
R875B8CAF_B-840	1 MNXM113@MNXC3 + 1 MNXM286@MNXC3 <==> 1 MNXM30@MNXC3 + 1 MNXM374@MNXC3	R_637	1*gene:KGUA_BACSU		2.7.4.8	model:Purine and Pyrimidine Biosynthesis;seed:Purine conversions	bigg:GK2;ec:2.7.4.8;iin800:GUK1_3;imm904:GK2;ind750:GK2;ips189:GK2;iyo844:GK2;seed:rxn09562	-10000.0	10000.0			0	0
RA22B3905_LR-1028	1 MNXM113@MNXC3 + 1 MNXM2@MNXC3 --> 1 MNXM401@MNXC3 + 1 MNXM9@MNXC3	R_NTD9pp;R_NTD9	1*uniprot:NTPES_BACSU;1*uniprot:YFNB_BACSU		3.1.3.1;3.1.3.2;3.1.3.25;3.1.3.31;3.1.3.5;3.1.3.6;3.6.1.11	biopath:Degradation_of_GTP_to_Guanosine;biopath:Reactions_and_degradation_of_Purine_ribonucleotides;kegg:Metabolic pathways;kegg:Purine metabolism;metacyc:guanosine nucleotides degradation I;metacyc:guanosine nucleotides degradation II;metacyc:guanosine nucleotides degradation III;model:Nucleotides_PurineMetabolism;seed:pyrimidine conversions	bigg:NTD9;bigg:NTD9e;bigg:NTD9l;bigg:NTD9pp;biopath:RXN01476;brenda:BS64638;ec:3.1.3.1;ec:3.1.3.2;ec:3.1.3.25;ec:3.1.3.31;ec:3.1.3.5;ec:3.1.3.6;ec:3.6.1.11;ecocyc:RXN-7609;iabaylyiv4:RXN-7609;iaf1260:NTD9;iaf1260:NTD9pp;iao358:rll_296;iin800:U31;ijn746:NTD9;ijn746:NTD9pp;ijr904.45632:NTD9;ijr904:NTD9;imeo21:NTD9;imm904:NTD9;imo1053-pao1:NTD9;imo1056:NTD9;ind750:NTD9;inj661:NTD9;irs1563.45632:R012…	0	10000.0			0	0
R455A49C3_B-373	1 MNXM113@MNXC3 + 1 MNXM3@MNXC3 <==> 1 MNXM30@MNXC3 + 1 MNXM7@MNXC3	R_636	1*gene:KGUA_BACSU		2.7.4.8	biopath:Biosynthesis_of_GTP;biopath:Reactions_and_degradation_of_Purine_ribonucleotides;kegg:Metabolic pathways;kegg:Purine metabolism;metacyc:guanosine nucleotides <i>de novo</i> biosynthesis;model:Purine and Pyrimidine Biosynthesis;seed:Purine conversions	bigg:GK1;bigg:GK1m;biopath:RXN00728;brenda:BR47853;ec:2.7.4.8;ecocyc:GUANYL-KIN-RXN;iabaylyiv4:GUANYL-KIN-RXN;iaf1260:GK1;iaf692:GK1;iag612:rbs_325;iao358:rll_176;igt196:GK1;iin800:GUK1_1;iit341:GK1;ijn746:GK1;ijr904.45632:GK1;ijr904:GK1;imeo21:GK1;imm904:GK1;imo1053-pao1:GK1;imo1056:GK1;ind750:GK1;inj661:GK1;intenz:3012;ips189:GK1;isb619:GK1;iso783:GK1;iyo844:GK1;kegg:R00332;metacyc:GUANYL-KIN-R…	-10000.0	10000.0			0	0
R1DEA10A7_LR-101	1 MNXM113@MNXC3 + 2 MNXM1@MNXC3 + 1 MNXM6@MNXC3 --> 1 MNXM125@MNXC3 + 1 MNXM15@MNXC3 + 1 MNXM5@MNXC3	R_GMPR	1*uniprot:GUAC_BACSU		1.6.6.8;1.7.1.7	biopath:Reactions_and_degradation_of_Purine_ribonucleotides;kegg:Purine metabolism;model:Purine and Pyrimidine Biosynthesis	bigg:GMPR;biopath:RXN00158;brenda:BR36982;brenda:BS260152;ec:1.6.6.8;ec:1.7.1.7;ecocyc:GMP-REDUCT-RXN;iaf1260:GMPR;iag612:rbs_483;iao358:rll_187;igt196:GMPR;iit341:GMPR;ijr904.45632:GMPR;ijr904:GMPR;intenz:10017;isb619:GMPR;iyo844:GMPR;kegg:R01134;metacyc:GMP-REDUCT-RXN;obsolete:rxn08663r;pubmed:12009299;pubmed:16359702;pubmed:218932;reactome:REACT_127184;reactome:REACT_130011;reactome:REACT_1302…	0	10000.0			0	0
R22CB405D_B-134	1 MNXM114079@MNXC3 + 1 MNXM1@MNXC3 + 1 MNXM6@MNXC3 <==> 1 MNXM114097@MNXC3 + 1 MNXM5@MNXC3	R_KARA1	1*uniprot:ILVC_BACSU		1.1.1.86	biopath:Biosynthesis_of_L-Valine;biopath:Biosynthesis_of_Pantothenate,_Coenzyme_A_and_Holo-acyl_carrier_protein_(extended);biopath:Metabolism_of_the_branched_amino_acids_(L-Leucine,_L-Isoleucine,_L-Valine);model:Valine, Leucine, and Isoleucine Metabolism;seed:Branched-Chain Amino Acid Biosynthesis;unipathway:L-valine biosynthesis	bigg:KARA1;bigg:KARA1i;bigg:KARA1im;biopath:RXN01210;brenda:BR47598;ec:1.1.1.86;ecocyc:ACETOLACTREDUCTOISOM-RXN;iabaylyiv4:ACETOLACTREDUCTOISOM-RXN;iaf1260:KARA1;iaf692:KARA1;iao358:rll_208;igt196:KARA1;iit341:KARA1i;ijn746:KARA1;ijr904.45632:KARA1i;ijr904:KARA1i;imeo21:KARA1i;imm904:KARA1im;imo1053-pao1:AHAI;imo1056:AHAI;ind750:KARA1im;inj661:KARA1i;intenz:1085;isb619:KARA1i;iso783:AHAI;iyo844:K…	-10000.0	10000.0			0	0
R246E1BE9_LR-149	1 MNXM114079@MNXC3 + 1 MNXM1@MNXC3 --> 1 MNXM1268@MNXC3 + 1 MNXM13@MNXC3	rxn02113	1*uniprot:ALDC_BACSU		4.1.1.5	model:NONE;seed:Acetoin, butanediol metabolism;seed:Murein hydrolase regulation and cell death	ec:4.1.1.5;iaf692:ACLDC;iag612:rbs_29;iao358:rll_15;isb619:ACLDC;iyo844:ACLDC;obsolete:rxn02114;obsolete:rxn11032;seed:rxn02113	0	10000.0			0	0
RB7427A51_B-1182	1 MNXM114079@MNXC3 + 1 MNXM256@MNXC3 <==> 1 MNXM1705@MNXC3 + 1 MNXM23@MNXC3	rxn02185	1*gene:ILVH_BACSU+1*uniprot:ILVB_BACSU;1*uniprot:ILVX_BACSU		2.2.1.6	biopath:Biosynthesis_of_L-Valine;biopath:Biosynthesis_of_Pantothenate,_Coenzyme_A_and_Holo-acyl_carrier_protein_(extended);biopath:Glycolytic_fermentation_and_Lactate_converting_fermentations;biopath:Metabolism_of_Butanoate;biopath:Metabolism_of_Pyruvate_to_Butanoate_derivaties;biopath:Metabolism_of_the_branched_amino_acids_(L-Leucine,_L-Isoleucine,_L-Valine);model:NONE;seed:Acetoin, butanediol m…	biopath:RXN01358;ec:2.2.1.6;irs1563.45632:R03050_c;irs1563.45632:R04672_c;kegg:R04672;metacyc:RXN-14037;obsolete:rxn03193;rhea:24805;rhea:24806;rhea:24807;rhea:24808;seed:rxn02185;upa:UCR04672	-10000.0	10000.0			0	0
RACB5E6D6_B-1114	1 MNXM114087@MNXC3 + 1 MNXM12@MNXC3 <==> 1 MNXM21@MNXC3 + 1 MNXM29@MNXC3	R_669	1*uniprot:BIKB_BACSU		2.3.1.29;2.3.1.37	biopath:Biosynthesis_of_Coenzyme_B12_and_conversion_of_Vitamin_B12_into_the_Coenzyme;biopath:Biosynthesis_of_Hemoglobin_and_Cyctochromes;kegg:Glycine, serine and threonine metabolism;metacyc:threonine degradation II;model:Threonine and Lysine Metabolism;seed:Glycine Biosynthesis;seed:Threonine degradation;unipathway:L-threonine degradation via oxydo-reductase pathway	bigg:GLYAT;bigg:GLYATi;bigg:GLYATm;biopath:RXN01455;brenda:BR44028;brenda:BS320782;ec:2.3.1.29;ec:2.3.1.37;ecocyc:AKBLIG-RXN;iaf1260:GLYAT;ijr904.45632:GLYATi;ijr904:GLYATi;imm904:GLYATi;intenz:2297;irs1563.45632:R00371_c;isb619:GLYAT;iso783:GLYAT;iyo844:GLYAT;kegg:R00371;metacyc:AKBLIG-RXN;pubmed:11318637;rhea:20736;rhea:20737;rhea:20738;rhea:20739;seed:rxn00274;upa:UCR00371;upa:UER00506	-10000.0	10000.0			0	0
RB41D5DE0_LR-1162	1 MNXM114092@MNXC3 + 1 MNXM2@MNXC3 --> 1 MNXM116@MNXC3 + 1 MNXM14@MNXC3 + 2 MNXM1@MNXC3	R01054	1*uniprot:ADPP_BACSU					0	10000.0			0	0
R70CD9DE7_B-686	1 MNXM114097@MNXC3 + 1 MNXM5@MNXC3 <==> 1 MNXM1638@MNXC3 + 1 MNXM1@MNXC3 + 1 MNXM6@MNXC3	rxn03068	1*uniprot:ILVC_BACSU		1.1.1.86	kegg:2-Oxocarboxylic acid metabolism;kegg:Biosynthesis of secondary metabolites;kegg:Metabolic pathways;kegg:Valine, leucine and isoleucine biosynthesis;model:NONE;seed:Branched-Chain Amino Acid Biosynthesis	ec:1.1.1.86;kegg:R04440;rhea:31139;rhea:31140;rhea:31141;rhea:31142;seed:rxn03068;upa:UCR04440	-10000.0	10000.0			0	0
R9D666B4F_LR-989	1 MNXM114097@MNXC3 --> 1 MNXM238@MNXC3 + 1 MNXM2@MNXC3	R_DHAD_LPAREN_3mob_RPAREN_	1*uniprot:ILVD_BACSU		4.2.1.9	biopath:Biosynthesis_of_L-Valine;biopath:Biosynthesis_of_Pantothenate,_Coenzyme_A_and_Holo-acyl_carrier_protein_(extended);biopath:Metabolism_of_the_branched_amino_acids_(L-Leucine,_L-Isoleucine,_L-Valine);kegg:2-Oxocarboxylic acid metabolism;kegg:Biosynthesis of secondary metabolites;kegg:Metabolic pathways;kegg:Valine, leucine and isoleucine biosynthesis;model:Valine, leucine and isoleucine bio…	bigg:DHAD1;bigg:DHAD1m;biopath:RXN00558;ec:4.2.1.9;iabaylyiv4:DIHYDROXYISOVALDEHYDRAT-RXN;iaf1260:DHAD1;iaf692:DHAD1;iao358:rll_210;igt196:DHAD1;ijn746:DHAD1;ijr904.45632:DHAD1;ijr904:DHAD1;imeo21:DHAD1;imm904:DHAD1m;imo1053-pao1:DHAD1;imo1056:DHAD1;ind750:DHAD1m;inj661:DHAD1;irs1563.45632:R01209_c;irs1563.45632:R04441_c;isb619:DHAD1;iso783:DHAD1;iyo844:DHAD1;kegg:R04441;obsolete:rxn03069;rhea:24…	0	10000.0			0	0
RAAD9262F_LR-1099	1 MNXM11409@MNXC2 + 1 MNXM2@MNXC3 + 1 MNXM3@MNXC3 --> 1 MNXM11409@MNXC3 + 1 MNXM1@MNXC3 + 1 MNXM7@MNXC3 + 1 MNXM9@MNXC3	rxn05548				model:NONE	iyo844:DJENKabc;seed:rxn05548	0	10000.0			0	0
RCA8470BB_B-1306	1 MNXM11409@MNXC2 <==> 1 MNXM11409@BOUNDARY	EX_cpd05190_e				model:S_		-10000.0	10000.0			0	1
R18C19F4_B-63	1 MNXM1140@MNXC3 + 1 MNXM3090@MNXC3 <==> 1 MNXM1141@MNXC3 + 1 MNXM16@MNXC3	R_199	1*uniprot:BIOK_BACSU		2.6.1.62	kegg:Biotin metabolism;kegg:Metabolic pathways;metacyc:biotin biosynthesis from 7-keto-8-aminopelargonate;model:Pantothenate and CoA Biosynthesis;unipathway:biotin biosynthesis	aragem.45632:R03231_c;bigg:AMAOTr;brenda:BR47441;brenda:BS378733;ec:2.6.1.62;ecocyc:DAPASYN-RXN;iabaylyiv4:DAPASYN-RXN;iaf1260:AMAOTr;iaf692:AMAOTr;igt196:AMAOTr;iin800:BIO3;iit341:AMAOTr;ijr904.45632:AMAOTr;ijr904:AMAOTr;imeo21:AMAOTr;imm904:AMAOTr;imo1053-pao1:AMAOT;imo1056:AMAOT;ind750:AMAOTr;inj661:AMAOTr;intenz:2813;isb619:AMAOTr;iso783:AMAOT;iyo844:AMAOT;kegg:R03231;macie:M0249;metacyc:DAPA…	-10000.0	10000.0			0	0
R6B918B0F_RL-652	1 MNXM114119@MNXC3 + 1 MNXM1@MNXC3 + 1 MNXM2@MNXC3 <-- 1 MNXM676@MNXC3	rxn02007	1*uniprot:IOLE_BACSU		4.2.1.44	model:NONE		-10000.0	0			0	0
R5D05341F_LR-545	1 MNXM114119@MNXC3 + 1 MNXM2@MNXC3 --> 1 MNXM114407@MNXC3	rxn03931	1*uniprot:IOLD_BACSU			model:NONE	iag612:rbs_221;seed:rxn03931	0	10000.0			0	0
R7C8AEBEB_LR-766	1 MNXM114122@MNXC3 + 1 MNXM2@MNXC3 --> 1 MNXM494@MNXC3 + 1 MNXM9@MNXC3	rxn05106	1*uniprot:MTNX_BACSU		3.1.3.77;3.1.3.87	kegg:Cysteine and methionine metabolism;kegg:Metabolic pathways;metacyc:3.1.3.77-RXN;metacyc:<i>S</i>-methyl-5-thio-I?-D-ribose 1-phosphate degradation I;model:NONE;unipathway:L-methionine biosynthesis via salvage pathway	brenda:BR48755;ec:3.1.3.77;ec:3.1.3.87;intenz:16764;intenz:19070;iyo844:HKM1PP;kegg:R07394;metacyc:R83-RXN;obsolete:rxn09894;pubmed:14551435;rhea:14481;rhea:14482;rhea:14483;rhea:14484;seed:rxn05106;upa:UCR07394;upa:UER00877	0	10000.0			0	0
RA00F097C_LR-1005	1 MNXM114122@MNXC3 --> 1 MNXM409@MNXC3	rxn05105	1*uniprot:MTNW_BACSU		3.1.3.77;5.3.2.-;5.3.2.5	kegg:Cysteine and methionine metabolism;kegg:Metabolic pathways;metacyc:3.1.3.77-RXN;metacyc:<i>S</i>-methyl-5-thio-I?-D-ribose 1-phosphate degradation I;model:NONE;seed:Methionine Salvage;unipathway:L-methionine biosynthesis via salvage pathway	brenda:BR48754;ec:3.1.3.77;ec:5.3.2.-;ec:5.3.2.5;iag612:rbs_25;intenz:16764;intenz:19073;iyo844:DM1PE;kegg:R07393;metacyc:R82-RXN;obsolete:rxn09892;pubmed:14551435;rhea:18769;rhea:18770;rhea:18771;rhea:18772;seed:rxn05105;upa:UCR07393;upa:UER00876	0	10000.0			0	0
RA1BA200B_LR-1023	1 MNXM114147@MNXC3 + 1 MNXM1@MNXC3 + 1 MNXM256@MNXC3 --> 1 MNXM13@MNXC3 + 1 MNXM6733@MNXC3	rxn07434	1*uniprot:ODBA_BACSU+1*uniprot:ODBB_BACSU		1.2.4.4	model:NONE;seed:Branched chain amino acid degradation regulons;seed:Isoleucine degradation;seed:Leucine Degradation and HMG-CoA Metabolism;seed:Valine degradation	ec:1.2.4.4;seed:rxn07434	0	10000.0			0	0
R522CB504_RL-464	1 MNXM114147@MNXC3 + 1 MNXM2@MNXC3 <-- 1 MNXM1202@MNXC3	rxn03437	1*uniprot:ILVD_BACSU		4.2.1.9	model:NONE	ec:4.2.1.9;iabaylyiv4:DIHYDROXYMETVALDEHYDRAT-RXN;iaf1260:DHAD2;iaf692:DHAD2;iag612:rbs_24;iao358:rll_211;igt196:DHAD2;iin800:ILV3_3;ijn746:DHAD2;ijr904.45632:DHAD2;ijr904:DHAD2;imeo21:DHAD2;imm904:DHAD2m;ind750:DHAD2m;inj661:DHAD2;irs1563.45632:R05070_c;isb619:DHAD2;iso783:DHAD2;iyo844:DHAD2;obsolete:rxn11028;seed:rxn03437	-10000.0	0			0	0
RA5CAD38A_LR-1054	1 MNXM114147@MNXC3 + 1 MNXM89557@MNXC3 --> 1 MNXM20@MNXC3 + 1 MNXM231@MNXC3	rxn01575	1*uniprot:ILVE1_BACSU;1*uniprot:ILVE2_BACSU		2.6.1.42	model:NONE;seed:Aminotransferases Aromatic Pathway and More, A work in progress;seed:Branched chain amino acid degradation regulons;seed:Branched-Chain Amino Acid Biosynthesis;seed:Dehydrogenase complexes;seed:Isoleucine degradation;seed:Leucine Biosynthesis;seed:Leucine Degradation and HMG-CoA Metabolism;seed:Methionine Salvage;seed:Pyruvate Alanine Serine Interconversions;seed:Valine degradation	ec:2.6.1.42;iabaylyiv4:BRANCHED-CHAINAMINOTRANSFERILEU-RXN;iaf1260:ILETA;iaf692:ILETA;iag612:rbs_41;iag612:rbs_42;iao358:rll_68;igt196:ILETA;iin800:BAT1_2;iin800:BAT2_1;iit341:ILETA;ijn746:ILETA;ijr904.45632:ILETA;ijr904:ILETA;imeo21:ILETA;imm904:ILETA;imm904:ILETAm;imo1053-pao1:ILETA;imo1056:ILETA;ind750:ILETA;ind750:ILETAm;inj661:ILETA;irs1563.45632:R02199_c;isb619:ILETA;iso783:ILETA;iyo844:ILE…	0	10000.0			0	0
R62A1998C_B-588	1 MNXM114180@MNXC2 + 1 MNXM73@MNXC3 <==> 1 MNXM23@MNXC3 + 1 MNXM48448@MNXC3	rxn05569	1*uniprot:PT1_BACSU+1*uniprot:PTHP_BACSU+1*uniprot:PTW3C_BACSU			model:NONE	iaf1260:GAMptspp;iao358:rll_350;iao358:rll_352;iao358:rll_355;iao358:rll_357;iao358:rll_360;iao358:rll_362;ijr904.45632:GAMpts;ijr904:GAMpts;ips189:GAMpts;iyo844:GAMpts;seed:rxn05569;seed:rxn08592	-10000.0	10000.0			0	0
R71773639_B-690	1 MNXM114180@MNXC2 <==> 1 MNXM114180@BOUNDARY	EX_cpd00276_e				model:S_		-10000.0	10000.0			0	1
R4E9DF168_RL-437	1 MNXM114184@MNXC3 + 1 MNXM13@MNXC3 <-- 1 MNXM1805@MNXC3 + 1 MNXM1@MNXC3	R06605				kegg:Microbial metabolism in diverse environments;kegg:Purine metabolism	kegg:R06605;seed:rxn04457	-10000.0	0			0	0
R6F69E75D_LR-679	1 MNXM114199@MNXC2 + 1 MNXM2@MNXC3 + 1 MNXM3@MNXC3 --> 1 MNXM114199@MNXC3 + 1 MNXM1@MNXC3 + 1 MNXM7@MNXC3 + 1 MNXM9@MNXC3	R_GBBTNabc	1*uniprot:OPUAA_BACSU+1*uniprot:OPUAB_BACSU+1*uniprot:OPUAC_BACSU			model:S_Transport	imo1053-pao1:GBBTNabc;imo1056:GBBTNabc;iyo844:GBBTNabc;obsolete:rxn10072;seed:rxn05570	0	10000.0			0	0
R3279822F_B-250	1 MNXM114199@MNXC2 <==> 1 MNXM114199@BOUNDARY	EX_cpd00870_e				model:S_		-10000.0	10000.0			0	1
R736E5B86_RL-710	1 MNXM1141@MNXC3 + 1 MNXM12@MNXC3 + 1 MNXM13@MNXC3 <-- 1 MNXM1@MNXC3 + 1 MNXM32@MNXC3 + 1 MNXM951@MNXC3	R_AOXSir	1*uniprot:BIOF_BACSU		2.3.1.47	kegg:Biotin metabolism;kegg:Metabolic pathways;metacyc:7-keto-8-aminopelargonate biosynthesis III;model:S_Coenzymes_and_prosthetic_groups;seed:Biotin biosynthesis;unipathway:biotin biosynthesis	bigg:AOXSr;brenda:BR44048;ec:2.3.1.47;ecocyc:7KAPSYN-RXN;iabaylyiv4:7KAPSYN-RXN;iaf1260:AOXSr;iaf692:AOXSr;iin800:U86;iit341:AOXSr;ijr904.45632:AOXSr;ijr904:AOXSr;imeo21:AOXSr;imo1053-pao1:AOXS;imo1056:AOXS;inj661:AOXSr;isb619:AOXSr;iso783:AOXS;iyo844:AOXSir;kegg:R03210;metacyc:7KAPSYN-RXN;rhea:20712;rhea:20713;rhea:20714;rhea:20715;seed:rxn02297;upa:UCR03210;upa:UER00159	-10000.0	0			0	0
R18BB13C1_B-62	1 MNXM114220@MNXC3 + 1 MNXM1@MNXC3 + 1 MNXM6@MNXC3 <==> 1 MNXM1202@MNXC3 + 1 MNXM5@MNXC3	rxn08764	1*uniprot:ILVC_BACSU		1.1.1.86	metacyc:isoleucine biosynthesis I (from threonine);metacyc:isoleucine biosynthesis II;metacyc:isoleucine biosynthesis III;metacyc:isoleucine biosynthesis IV;model:NONE	brenda:BS383015;ec:1.1.1.86;iabaylyiv4:ACETOOHBUTREDUCTOISOM-RXN;iaf1260:KARA2;iaf692:KARA2;iag612:rbs_27;iao358:rll_209;igt196:KARA2;iit341:KARA2i;ijn746:KARA2;ijr904.45632:KARA2i;ijr904:KARA2i;imeo21:KARA2i;imm904:KARA2im;imo1053-pao1:KARA2i;imo1056:KARA2i;ind750:KARA2im;inj661:KARA2i;isb619:KARA2i;iso783:KARA2i;iyo844:KARA2;metacyc:ACETOOHBUTREDUCTOISOM-RXN;obsolete:rxn11030;seed:rxn08764	-10000.0	10000.0			0	0
RDE72079D_B-1437	1 MNXM114220@MNXC3 + 1 MNXM256@MNXC3 <==> 1 MNXM159@MNXC3 + 1 MNXM1705@MNXC3	rxn03194	1*gene:ILVH_BACSU+1*uniprot:ILVB_BACSU		2.2.1.6	model:NONE;seed:Acetoin, butanediol metabolism	ec:2.2.1.6;irs1563.45632:R04673_c;seed:rxn03194	-10000.0	10000.0			0	0
R1336B119_B-19	1 MNXM114220@MNXC3 <==> 1 MNXM3129@MNXC3	rxn03436	1*uniprot:ILVC_BACSU		1.1.1.86;5.4.99.3	model:NONE;seed:Branched-Chain Amino Acid Biosynthesis	aragem.45632:R05069_c;ec:1.1.1.86;ec:5.4.99.3;irs1563.45632:R05069_c;seed:rxn03436	-10000.0	10000.0			0	0
RDADB6002_B-1415	1 MNXM114239@MNXC3 <==> 1 MNXM2@MNXC3 + 1 MNXM3390@MNXC3	rxn04820	1*uniprot:YFHM_BACSU		3.3.2.9	kegg:Metabolism of xenobiotics by cytochrome P450;model:NONE	ec:3.3.2.9;kegg:R07013;seed:rxn04820	-10000.0	10000.0			0	0
R8B788FF_B-877	1 MNXM114239@MNXC3 <==> 1 MNXM2@MNXC3 + 1 MNXM64174@MNXC3	rxn04821	1*uniprot:YFHM_BACSU		3.3.2.9	kegg:Metabolism of xenobiotics by cytochrome P450;model:NONE	ec:3.3.2.9;kegg:R07014;seed:rxn04821	-10000.0	10000.0			0	0
R82BD2FEC_B-805	1 MNXM114305@MNXC3 + 1 MNXM349@MNXC3 <==> 1 MNXM39043@MNXC3	rxn02504	1*uniprot:FOLB_BACSU		4.1.2.25	model:NONE;seed:Folate Biosynthesis (Phoenix Copy);seed:Methanopterin biosynthesis2;seed:Pterin metabolism 3	aragem.45632:R03504_c;bigg:DHNPA2;ec:4.1.2.25;iabaylyiv4:H2NEOPTERINALDOL-RXN;iaf1260:DHNPA2;iaf692:DHNPA2;iao358:rll_142;iit341:DHNPA;ijn746:DHNPA;ijr904.45632:DHNPA2;ijr904:DHNPA2;imeo21:DHNPA2;imm904:DHNPAm;imo1053-pao1:DHNPA;imo1056:DHNPA;ind750:DHNPAm;inj661:DHNPA;inj661:DHNPA2;isb619:DHNPA2;iso783:DHNPA;iyo844:DHNPA;obsolete:rxn08334;obsolete:rxn13250;seed:rxn02504	-10000.0	10000.0			0	0
R6857D37E_B-619	1 MNXM114305@MNXC3 + 1 MNXM3@MNXC3 <==> 1 MNXM14@MNXC3 + 1 MNXM91459@MNXC3	rxn02503	1*uniprot:HPPK_BACSU		2.7.6.3	model:NONE;seed:Folate Biosynthesis (Phoenix Copy);seed:Methanopterin biosynthesis2;seed:Pterin metabolism 3;seed:YgfZ	bigg:HPPK2;ec:2.7.6.3;iabaylyiv4:H2PTERIDINEPYROPHOSPHOKIN-RXN;iaf1260:HPPK2;iaf692:HPPK2;iao358:rll_147;iit341:HPPK;ijn746:HPPK;ijr904.45632:HPPK2;ijr904:HPPK2;imeo21:HPPK;imm904:HPPKm;imo1053-pao1:HPPK;imo1056:HPPK;ind750:HPPKm;inj661:HPPK;inj661:HPPK2;isb619:HPPK2;iso783:HPPK;iyo844:HPPK;obsolete:rxn08724;seed:rxn02503	-10000.0	10000.0			0	0
RC1E498EB_B-1245	1 MNXM114305@MNXC3 + 1 MNXM421@MNXC3 <==> 1 MNXM2@MNXC3 + 1 MNXM965@MNXC3	rxn02200	1*uniprot:DHPS_BACSU		2.5.1.15	model:NONE;seed:Folate Biosynthesis (Phoenix Copy);seed:YgfZ	ec:2.5.1.15;iit341:DHPS;ijn746:DHPS;imm904:DHPSm;ind750:DHPSm;seed:rxn02200	-10000.0	10000.0			0	0
R79DAA595_RL-750	1 MNXM114390@MNXC3 + 1 MNXM11@MNXC3 <-- 1 MNXM3@MNXC3 + 1 MNXM53@MNXC3	rxn00418	1*uniprot:AADK_BACSU			model:NONE		-10000.0	0			0	0
R42347A96_B-346	1 MNXM114407@MNXC3 + 1 MNXM3@MNXC3 <==> 1 MNXM1806@MNXC3 + 1 MNXM1@MNXC3 + 1 MNXM7@MNXC3	rxn03932	1*uniprot:IOLB_BACSU+1*uniprot:IOLC_BACSU		2.7.1.92	model:NONE		-10000.0	10000.0			0	0
R59DD0DF9_B-523	1 MNXM114@MNXC2 + 1 MNXM1@MNXC3 + 1 MNXM27@MNXC2 <==> 1 MNXM114@MNXC3 + 1 MNXM1@MNXC2 + 1 MNXM27@MNXC3	rxn05221	1*uniprot:OPUE_BACSU;1*uniprot:YCGO_BACSU			model:NONE	bigg:PROt4;bigg:PROt4pp;bigg:PROt4r;iabaylyiv4:TRANS-RXN-118;iaf1260:PROt4pp;iit341:PROt4r;ijn746:PROt4pp;ijr904.45632:PROt4;ijr904:PROt4;isb619:PROt4;reactome:REACT_107030;reactome:REACT_107071;reactome:REACT_13591;reactome:REACT_140396;reactome:REACT_158649;reactome:REACT_29176;reactome:REACT_98527;reactome:REACT_98712;seed:rxn05221;seed:rxn09192	-10000.0	10000.0			0	0
R3E15D408_B-319	1 MNXM114@MNXC2 <==> 1 MNXM114@BOUNDARY	R_PROxtO;R_PROxtI				model:Exchange reactions		-10000.0	10000.0			0	1
R504918B7_B-448	1 MNXM114@MNXC3 + 1 MNXM5@MNXC3 <==> 1 MNXM1617@MNXC3 + 2 MNXM1@MNXC3 + 1 MNXM6@MNXC3	R_994	1*uniprot:P5CR1_BACSU;1*uniprot:P5CR2_BACSU;1*uniprot:P5CR3_BACSU	MNXR7299	1.5.1.2	model:Arginine and Proline Metabolism;seed:A Hypothetical Protein Related to Proline Metabolism;seed:Proline, 4-hydroxyproline uptake and utilization	bigg:P5CR;bigg:P5CRm;brenda:BR36895;brenda:BR36895_WOP;brenda:BS371018;brenda:BS371018_WOP;ec:1.5.1.2;ecocyc:PYRROLINECARBREDUCT-RXN;iabaylyiv4:PYRROLINECARBREDUCT-RXN;iaf1260:P5CR;iag612:rbs_12;iag612:rbs_13;iag612:rbs_14;iag612:rbs_421;iao358:rll_337;iin800:PRO3_1;iit341:P5CR;ijn746:P5CR;ijr904.45632:P5CR;ijr904:P5CR;imeo21:P5CR;imm904:P5CR;imo1053-pao1:P5CR;imo1056:P5CR;ind750:P5CR;inj661:P5CR…	-10000.0	10000.0			0	0
R3728DC0F_B-280	1 MNXM114@MNXC3 + 1 MNXM96415@MNXC3 <==> 1 MNXM1617@MNXC3 + 1 MNXM1@MNXC3 + 1 MNXM38@MNXC3	rxn09188	1*uniprot:PROD1_BACSU		1.5.99.8	model:NONE;seed:Respiratory dehydrogenases 1	bigg:PROD2;bigg:PROD2m;ec:1.5.99.8;iabaylyiv4:PROLDEHYDROG-RXN;iaf1260:PROD2;iit341:PROD2;ijn746:PROD2;ijr904.45632:PROD2;ijr904:PROD2;imeo21:PROD2;inj661:PROD2;isb619:PROD2;obsolete:rxn11936;reactome:REACT_101312;reactome:REACT_103832;reactome:REACT_127204;reactome:REACT_129886;reactome:REACT_131292;reactome:REACT_135816;reactome:REACT_1563;reactome:REACT_28732;reactome:REACT_29283;reactome:REAC…	-10000.0	10000.0			0	0
RDEFB0753_B-1439	1 MNXM1151@MNXC2 + 1 MNXM1@MNXC2 <==> 1 MNXM1151@MNXC3 + 1 MNXM1@MNXC3	rxn05646	1*uniprot:LPLB_BACSU;1*uniprot:YESO_BACSU+1*uniprot:YESP_BACSU+1*uniprot:YESQ_BACSU	MNXR4632		model:NONE	bigg:RMNt;bigg:RMNtpp;iaf1260:RMNtpp;ijr904.45632:RMNt;ijr904:RMNt;iyo844:RMNt;seed:rxn05646;seed:rxn09230	-10000.0	10000.0			0	0
R354FD644_B-266	1 MNXM1151@MNXC2 <==> 1 MNXM1151@BOUNDARY	EX_cpd00396_e				model:S_		-10000.0	10000.0			0	1
RE5F8F3B0_B-1488	1 MNXM1151@MNXC3 <==> 1 MNXM1750@MNXC3	R_RMI	1*uniprot:RHAA_BACSU		5.3.1.14	kegg:Fructose and mannose metabolism;metacyc:L-rhamnose degradation I;model:Rhamnose Metabolism;unipathway:L-rhamnose degradation	bigg:RMI;brenda:BR223;ec:5.3.1.14;kegg:R02437;metacyc:RHAMNISOM-RXN;seed:rxn01761;upa:UCR02437;upa:UER00601	-10000.0	10000.0			0	0
R4A78466C_LR-407	1 MNXM1168@MNXC3 + 1 MNXM1222@MNXC3 --> 1 MNXM1221@MNXC3 + 1 MNXM1@MNXC3 + 1 MNXM2@MNXC3 + 1 MNXM606@MNXC3	rxn06991	1*uniprot:ISPG_BACSU		1.17.4.3	model:NONE		0	10000.0			0	0
R870CDBC7_B-837	1 MNXM1168@MNXC3 + 1 MNXM31@MNXC3 <==> 1 MNXM1641@MNXC3	rxn03910	1*uniprot:ISPF_BACSU	MNXR3474	4.6.1.12	kegg:Biosynthesis of secondary metabolites;kegg:Metabolic pathways;kegg:Terpenoid backbone biosynthesis;metacyc:methylerythritol phosphate pathway;model:NONE;seed:Isoprenoid Biosynthesis;seed:Nonmevalonate Branch of Isoprenoid Biosynthesis;unipathway:isopentenyl diphosphate biosynthesis via DXP pathway	bigg:MECDPS;brenda:BR26153;ec:4.6.1.12;ecocyc:RXN0-302;iabaylyiv4:RXN0-302;iaf1260:MECDPS;igt196:MECDPS;iit341:MECDPS;ijn746:MECDPS;ijr904.45632:MECDPS;ijr904:MECDPS;imeo21:MECDPS;imo1053-pao1:MECDPS;imo1056:MECDPS;inj661:MECDPS;intenz:4879;irs1563.45632:R05637_c;iso783:MECDPS;iyo844:MECDPS;kegg:R05637;metacyc:RXN0-302;rhea:23864;rhea:23865;rhea:23866;rhea:23867;seed:rxn03910;upa:UCR05637;upa:UER…	-10000.0	10000.0			0	0
RECC2D441_B-1542	1 MNXM116@MNXC3 + 1 MNXM186@MNXC3 <==> 1 MNXM2378@MNXC3 + 1 MNXM271@MNXC3	rxn01200	1*uniprot:TKT_BACSU		2.2.1.1	model:NONE;seed:Pentose phosphate pathway	ec:2.2.1.1;iabaylyiv4:1TRANSKETO-RXN;iaf1260:TKT1;iaf692:TKT1;iag612:rbs_276;iao358:rll_422;igt196:TKT1;iin800:TKL1_1;iin800:TKL2_1;iit341:TKT1;ijn746:TKT1;ijr904.45632:TKT1;ijr904:TKT1;imeo21:TKT1;imm904:TKT1;imo1053-pao1:TKT1;imo1056:TKT1;ind750:TKT1;inj661:TKT1;ips189:TKT1;irs1563.45632:R01641_c;irs1563.45632:R01641_p;isb619:TKT1;iso783:TKT1;iyo844:TKT1;obsolete:rxn05013;obsolete:rxn09311r;obs…	-10000.0	10000.0			0	0
RD6DF6346_B-1384	1 MNXM116@MNXC3 + 1 MNXM1@MNXC3 + 1 MNXM7@MNXC3 <==> 1 MNXM242@MNXC3 + 1 MNXM3@MNXC3	rxn00772	1*uniprot:RBSK_BACSU		2.7.1.15	model:NONE		-10000.0	10000.0			0	0
RF5975624_B-1609	1 MNXM116@MNXC3 + 1 MNXM3@MNXC3 <==> 1 MNXM14@MNXC3 + 1 MNXM1@MNXC3 + 1 MNXM91@MNXC3	R_PRS5;R_PRS4;R_PRS3;R_PRS2;R_PRS1	1*uniprot:KPRS_BACSU			model:Histidine biosynthesis		-10000.0	10000.0			0	0
RF686589F_B-1617	1 MNXM116@MNXC3 <==> 1 MNXM145@MNXC3	R_RKI1	1*uniprot:YWLF_BACSU		5.3.1.6	kegg:Biosynthesis of secondary metabolites;kegg:Carbon fixation in photosynthetic organisms;kegg:Metabolic pathways;kegg:Microbial metabolism in diverse environments;kegg:Pentose phosphate pathway;metacyc:Bifidobacterium shunt;metacyc:Calvin-Benson-Bassham cycle;metacyc:Rubisco shunt;metacyc:formaldehyde assimilation II (RuMP Cycle);metacyc:formaldehyde assimilation III (dihydroxyacetone cycle);m…	brenda:BR237;ec:5.3.1.6;ecocyc:RIB5PISOM-RXN;iabaylyiv4:RIB5PISOM-RXN;iaf1260:RPI;iaf692:RPI;iag612:rbs_279;iao358:rll_404;igt196:RPI;iin800:RKI1;iit341:RPI;ijn746:RPI;ijr904.45632:RPI;ijr904:RPI;imeo21:RPI;imm904:RPI;imo1053-pao1:RPI;imo1056:RPI;ind750:RPI;inj661:RPI;intenz:4944;ips189:RPI;irs1563.45632:R01056_c;irs1563.45632:R01056_p;isb619:RPI;iso783:RPI;iyo844:RPI;kegg:R01056;metacyc:RIB5PISO…	-10000.0	10000.0			0	0
R540E718B_B-479	1 MNXM116@MNXC3 <==> 1 MNXM295@MNXC3	R01057_c	1*uniprot:DEOB_BACSU		5.4.2.2;5.4.2.7	kegg:Pentose phosphate pathway;kegg:Purine metabolism;metacyc:PRPP biosynthesis II;unipathway:5-phospho-alpha-D-ribose 1-diphosphate biosynthesis	brenda:BR23;ec:5.4.2.2;ec:5.4.2.7;ecocyc:PPENTOMUT-RXN;iaf1260:PPM;iag612:rbs_277;iao358:rll_112;iin800:PGM1_1;iin800:PGM2_1;iit341:PPM;ijn746:PPM;ijr904.45632:PPM;ijr904:PPM;imm904:PPM;ind750:PPM;intenz:4995;isb619:PPM;iso783:PPM;iyo844:PPM;kegg:R01057;metacyc:PPENTOMUT-RXN;obsolete:rxn01651;rhea:18793;rhea:18794;rhea:18795;rhea:18796;seed:rxn00778;upa:UCR01057;upa:UER00173	-10000.0	10000.0			0	0
RFF5F1C5A_LR-1672	1 MNXM1177@MNXC3 + 1 MNXM1@MNXC3 + 1 MNXM6@MNXC3 --> 1 MNXM361@MNXC3 + 1 MNXM5@MNXC3 + 1 MNXM9@MNXC3	R_HOM2	1*uniprot:DHAS_BACSU			model:Glycine, serine, and threonine metabolism		0	10000.0			0	0
R1F73F81_B-110	1 MNXM1177@MNXC3 + 1 MNXM7@MNXC3 <==> 1 MNXM3@MNXC3 + 1 MNXM42@MNXC3	R_241	1*uniprot:AK1_BACSU;1*uniprot:AK2_BACSU;1*uniprot:AK3_BACSU		2.7.2.4	biopath:Biosynthesis_of_L-Lysine_from_L-Aspartate_(in_bacteria);biopath:Biosynthesis_of_L-Methionine;biopath:Biosynthesis_of_L-Threonine;biopath:Metabolism_of_L-Glutamate,_L-Aspartate_and_related_compounds;biopath:Metabolism_of_L-Lysine,_L-Threonine,_L-Methionine,_and_L-Cysteine;kegg:2-Oxocarboxylic acid metabolism;kegg:Biosynthesis of secondary metabolites;kegg:Cysteine and methionine metabolism…	bigg:ASPK;bigg:ASPKi;biopath:RXN00382;brenda:BR47827;ec:2.7.2.4;ecocyc:ASPARTATEKIN-RXN;iabaylyiv4:ASPARTATEKIN-RXN;iaf1260:ASPK;iaf692:ASPKi;iag612:rbs_177;iag612:rbs_178;iag612:rbs_179;iao358:rll_418;igt196:ASPK;iin800:HOM3;iit341:ASPK;ijn746:ASPKi;ijr904.45632:ASPK;ijr904:ASPK;imeo21:ASPK;imm904:ASPKi;imo1053-pao1:ASPK;imo1056:ASPK;ind750:ASPKi;inj661:ASPK;intenz:2982;irs1563.45632:R00480_c;is…	-10000.0	10000.0			0	0
R304892D8_LR-238	1 MNXM1178@MNXC3 + 1 MNXM2@MNXC3 --> 1 MNXM791@MNXC3 + 1 MNXM9@MNXC3	R_PMDPHT			3.1.3.-	kegg:Metabolic pathways;kegg:Riboflavin metabolism;metacyc:flavin biosynthesis I (bacteria and plants);metacyc:flavin biosynthesis II (archaea);metacyc:flavin biosynthesis III (fungi);model:Riboflavin Metabolism;unipathway:riboflavin biosynthesis	bigg:PMDPHT;ec:3.1.3.-;ecocyc:RIBOPHOSPHAT-RXN;iabaylyiv4:RIBOPHOSPHAT-RXN;iaf1260:PMDPHT;iaf692:PMDPHT;igt196:PMDPHT;iin800:U78;iit341:PMDPHT;ijn746:PMDPHT;ijr904.45632:PMDPHT;ijr904:PMDPHT;imeo21:PMDPHT;imm904:PMDPHT;imo1053-pao1:PMDPHT;imo1056:PMDPHT;ind750:PMDPHT;inj661:PMDPHT;isb619:PMDPHT;iso783:PMDPHT;iyo844:PMDPHT;kegg:R07280;metacyc:RIBOPHOSPHAT-RXN;rhea:25197;rhea:25198;rhea:25199;rhea:…	0	10000.0			0	0
R788748E2_B-738	1 MNXM1178@MNXC3 + 1 MNXM5@MNXC3 <==> 1 MNXM1532@MNXC3 + 1 MNXM1@MNXC3 + 1 MNXM6@MNXC3	rxn02474	1*uniprot:RIBD_BACSU		1.1.1.193	kegg:Metabolic pathways;kegg:Riboflavin metabolism;metacyc:flavin biosynthesis I (bacteria and plants);model:NONE;unipathway:riboflavin biosynthesis	bigg:APRAUR;brenda:BR29246;brenda:BS187483;ec:1.1.1.193;ecocyc:RIBOFLAVINSYNREDUC-RXN;iabaylyiv4:RIBOFLAVINSYNREDUC-RXN;iaf1260:APRAUR;iao358:rll_398;igt196:APRAUR;iin800:RIB7_2;iit341:APRAUR;ijn746:APRAUR;ijr904.45632:APRAUR;ijr904:APRAUR;imeo21:APRAUR;imo1053-pao1:APRAUR;imo1056:APRAUR;ind750:APRAUR;inj661:APRAUR;intenz:1191;isb619:APRAUR;iso783:APRAUR;iyo844:APRAUR;kegg:R03458;metacyc:RIBOFLAV…	-10000.0	10000.0			0	0
R91834A13_B-910	1 MNXM117@MNXC2 <==> 1 MNXM117@BOUNDARY	R_UREAxtO;R_UREAxtI				model:Exchange reactions		-10000.0	10000.0			0	1
RD8AFDF0D_B-1397	1 MNXM117@MNXC2 <==> 1 MNXM117@MNXC3	R_UREAt				model:Transport;seed:Urea decomposition	bigg:UREAt;bigg:UREAtex;bigg:UREAtm;bigg:UREAtpp;iabaylyiv4:TRANS-RXN-UREA;iaf1260:UREAtex;iaf1260:UREAtpp;iaf692:UREAt;iit341:UREAt;ijr904.45632:UREAt;ijr904:UREAt;isb619:UREAt;iyo844:UREAt;obsolete:rxn10940;seed:rxn05667;seed:rxn09368;seed:rxn09369	-10000.0	10000.0			0	0
R4938DB0B_B-395	1 MNXM117@MNXC3 + 1 MNXM118@MNXC3 <==> 1 MNXM2@MNXC3 + 1 MNXM328@MNXC3	rxn00858	1*uniprot:SPEB_BACSU	MNXR558	3.5.3.11	biopath:Pathway_of_Putrescine;biopath:Urea_and_L-Aspartate_cycles,_Polyamine_and_Creatine_synthesis;kegg:Arginine and proline metabolism;kegg:Metabolic pathways;metacyc:arginine degradation III (arginine decarboxylase/agmatinase pathway);metacyc:putrescine biosynthesis I;metacyc:putrescine biosynthesis IV;model:NONE;seed:Arginine and Ornithine Degradation;unipathway:putrescine biosynthesis via ag…	bigg:AGMT;bigg:AGMTm;biopath:RXN00171;brenda:BR26108;ec:3.5.3.11;ecocyc:AGMATIN-RXN;iaf1260:AGMT;iaf692:AGMT;iag612:rbs_137;iit341:AGMT;ijn746:AGMT;ijr904.45632:AGMT;ijr904:AGMT;imeo21:AGMT;imo1053-pao1:AGMT;imo1056:AGMT;inj661:AGMT;intenz:4299;isb619:AGMT;iyo844:AGMT;kegg:R01157;metacyc:AGMATIN-RXN;reactome:REACT_14815.1;rhea:13929;rhea:13930;rhea:13931;rhea:13932;seed:rxn00858;upa:UCR01157;upa:…	-10000.0	10000.0			0	0
R91D86730_B-912	1 MNXM117@MNXC3 + 1 MNXM89689@MNXC3 <==> 1 MNXM2@MNXC3 + 1 MNXM70@MNXC3	R_219	1*uniprot:ARGI_BACSU	MNXR30737	3.5.3.1	model:Arginine and Proline Metabolism	bigg:ARGN;bigg:ARGNm;ec:3.5.3.1;iag612:rbs_368;iin800:CAR1;iit341:ARGN;imm904:ARGN;imo1053-pao1:ARGN;imo1056:ARGN;ind750:ARGN;irs1563.45632:R00551_c;isb619:ARGN;iyo844:ARGN;obsolete:rxn09415;seed:rxn00394	-10000.0	10000.0			0	0
RD74F6AC5_LR-1386	1 MNXM117@MNXC3 + 2 MNXM1@MNXC3 + 1 MNXM2@MNXC3 --> 1 MNXM13@MNXC3 + 2 MNXM15@MNXC3	R_1017	1*uniprot:URE1_BACSU+1*uniprot:URE2_BACSU+1*uniprot:URE3_BACSU			model:Nitrogen metabolism		0	10000.0			0	0
R7E645BFC_B-773	1 MNXM1183@MNXC3 + 1 MNXM29@MNXC3 <==> 1 MNXM2379@MNXC3 + 1 MNXM2@MNXC3	rxn02795	1*uniprot:YXEI_BACSU		3.5.1.24	kegg:Primary bile acid biosynthesis;model:NONE	ec:3.5.1.24;kegg:R03975;seed:rxn02795	-10000.0	10000.0			0	0
R231CFDAF_B-135	1 MNXM118@MNXC3 + 1 MNXM321@MNXC3 <==> 1 MNXM124@MNXC3 + 1 MNXM150@MNXC3 + 1 MNXM1@MNXC3	R_1186	1*uniprot:SPEE_BACSU	MNXR4892	2.5.1.16	biopath:Metabolism_of_Polyamines;biopath:Pathway_of_Putrescine;biopath:Urea_and_L-Aspartate_cycles,_Polyamine_and_Creatine_synthesis;kegg:Arginine and proline metabolism;kegg:Cysteine and methionine metabolism;kegg:Glutathione metabolism;kegg:Metabolic pathways;metacyc:spermidine biosynthesis I;model:Arginine and Proline Metabolism;unipathway:spermidine biosynthesis	aragem.45632:R01920_c;bigg:SPMS;biopath:RXN00464;brenda:BR47664;brenda:BS370498;ec:2.5.1.16;ecocyc:SPERMIDINESYN-RXN;iaf1260:SPMS;igt196:SPMS;iit341:SPMS;ijn746:SPMS;ijr904.45632:SPMS;ijr904:SPMS;imeo21:SPMS;imm904:SPMS;imo1053-pao1:SPMS;imo1056:SPMS;ind750:SPMS;inj661:SPMS;intenz:2721;isb619:SPMS;iso783:SPMS;iyo844:SPMS;kegg:R01920;metacyc:SPERMIDINESYN-RXN;pubmed:17196392;pubmed:17357156;pubmed…	-10000.0	10000.0			0	0
R8CFD196B_B-885	1 MNXM11912@MNXC3 + 1 MNXM12@MNXC3 <==> 1 MNXM470@MNXC3 + 1 MNXM925@MNXC3	rxn05408	1*uniprot:FABD_BACSU		2.3.1.0	model:NONE;seed:Fatty Acid Biosynthesis FASII	ec:2.3.1.0;iag612:rbs_354;iag612:rbs_355;seed:rxn05408	-10000.0	10000.0			0	0
R6D5FBD02_B-663	1 MNXM11926@MNXC3 + 1 MNXM12@MNXC3 <==> 1 MNXM471@MNXC3 + 1 MNXM925@MNXC3	rxn05383	1*uniprot:FABD_BACSU		2.3.1.0	model:NONE;seed:Fatty Acid Biosynthesis FASII	ec:2.3.1.0;iag612:rbs_359;iag612:rbs_360;seed:rxn05383	-10000.0	10000.0			0	0
R893C561F_LR-853	1 MNXM119@MNXC3 + 1 MNXM1@MNXC3 + 1 MNXM3@MNXC3 --> 1 MNXM11@MNXC3 + 1 MNXM96415@MNXC3	R_FAD1	1*uniprot:RIBC_BACSU			model:Riboflavin metabolism		0	10000.0			0	0
R610CD7EB_LR-571	1 MNXM119@MNXC3 + 1 MNXM1@MNXC3 + 1 MNXM6@MNXC3 --> 1 MNXM208@MNXC3 + 1 MNXM5@MNXC3	R_FMNRx2	1*uniprot:MHQN_BACSU;1*uniprot:NFRA1_BACSU;1*uniprot:YDGI_BACSU;1*uniprot:YFKO_BACSU;1*uniprot:YODC_BACSU		1.5.1.-;1.5.1.29;1.5.1.38;1.5.1.39	kegg:Butirosin and neomycin biosynthesis;kegg:Metabolic pathways;kegg:Riboflavin metabolism;metacyc:two-component alkanesulfonate monooxygenase;model:Cofactor and Prosthetic Group Biosynthesis	bigg:FLDO;bigg:FMNRx2;brenda:BR36899;brenda:BR36899_WOP;brenda:BS402636;ec:1.5.1.-;ec:1.5.1.29;ec:1.5.1.38;ec:1.5.1.39;ecocyc:FMNREDUCT-RXN;iaf1260:FMNRx2;igt196:FMNRED;iit341:FLDO;ijn746:FMNRx2;imm904:FMNRx2;intenz:18676;intenz:18677;isb619:FLDO;iyo844:FMNRy;kegg:R05706;metacyc:RXN-12444;obsolete:rxn05738r;obsolete:rxn08523r;obsolete:rxn10047r;rhea:21624;rhea:21625;rhea:21626;rhea:21627;seed:rxn…	0	10000.0			0	0
R746E607B_B-717	1 MNXM119@MNXC3 + 1 MNXM1@MNXC3 + 1 MNXM7@MNXC3 <==> 1 MNXM270@MNXC3 + 1 MNXM3@MNXC3	R_1129	1*uniprot:RIBC_BACSU;1*uniprot:RIBR_BACSU		2.7.1.26	kegg:Metabolic pathways;kegg:Riboflavin metabolism;metacyc:5,6-dimethylbenzimidazole biosynthesis;metacyc:flavin biosynthesis I (bacteria and plants);metacyc:flavin biosynthesis III (fungi);metacyc:flavin biosynthesis IV (mammalian);model:Riboflavin Metabolism;seed:Riboflavin, FMN and FAD metabolism;unipathway:FMN biosynthesis	bigg:RBFK;bigg:RBFKm;brenda:BR47765;ec:2.7.1.26;ecocyc:RIBOFLAVINKIN-RXN;iabaylyiv4:RIBOFLAVINKIN-RXN;iaf1260:RBFK;iao358:rll_395;igt196:RBFK;iin800:FMN1_1;iin800:FMN1_2;iit341:RBFK;ijn746:RBFK;ijr904.45632:RBFK;ijr904:RBFK;imeo21:RBFK;imm904:RBFK;imm904:RBFKm;imo1053-pao1:RBFK;imo1056:RBFK;ind750:RBFK;ind750:RBFKm;inj661:RBFK;intenz:17366;ips189:RBFK;isb619:RBFK;iso783:RBFK;iyo844:RBFK;kegg:R005…	-10000.0	10000.0			0	0
RDF57313E_LR-1444	1 MNXM11@MNXC2 + 1 MNXM1@MNXC2 + 1 MNXM2@MNXC3 + 1 MNXM3@MNXC3 --> 1 MNXM11@MNXC3 + 2 MNXM1@MNXC3 + 1 MNXM7@MNXC3 + 1 MNXM9@MNXC3	rxn05635		MNXR27811		model:NONE	iyo844:PPIabc;seed:rxn05635	0	10000.0			0	0
REB993360_B-1532	1 MNXM11@MNXC2 + 1 MNXM1@MNXC2 <==> 1 MNXM11@MNXC3 + 1 MNXM1@MNXC3	rxn11395		MNXR29167				-10000.0	10000.0			0	0
R3BC58D12_B-305	1 MNXM11@MNXC2 <==> 1 MNXM11@BOUNDARY	EX_cpd00012_e				model:S_		-10000.0	10000.0			0	1
R5714A26_RL-503	1 MNXM11@MNXC3 + 1 MNXM125@MNXC3 <-- 1 MNXM213@MNXC3 + 1 MNXM91@MNXC3	R_HPT1_1	1*uniprot:HPRT_BACSU	MNXR69265	2.4.2.8	biopath:Reactions_and_degradation_of_Purine_ribonucleotides;kegg:Metabolic pathways;kegg:Purine metabolism;metacyc:adenine and adenosine salvage III;metacyc:adenine and adenosine salvage IV;model:Salvage pathways;unipathway:IMP biosynthesis via salvage pathway	bigg:HXPRT;biopath:RXN01159;brenda:BR47537;ec:2.4.2.8;ecocyc:HYPOXANPRIBOSYLTRAN-RXN;iabaylyiv4:HYPOXANPRIBOSYLTRAN-RXN;iaf1260:HXPRT;iaf692:HXPRT;iag612:rbs_341;iao358:rll_200;iao358:rll_202;igt196:HXPRT;iin800:HPT1_1;iit341:HXPRT;ijn746:HXPRT;ijr904.45632:HXPRT;ijr904:HXPRT;imeo21:HXPRT;imm904:HXPRT;imo1053-pao1:HXPRT;imo1056:HXPRT;ind750:HXPRT;inj661:HXPRT;intenz:2665;ips189:HXPRTr;irs1563.456…	-10000.0	0			0	0
R96A5226D_RL-944	1 MNXM11@MNXC3 + 1 MNXM133@MNXC3 + 1 MNXM14@MNXC3 <-- 1 MNXM12@MNXC3 + 1 MNXM154@MNXC3 + 1 MNXM3@MNXC3	rxn00988	1*uniprot:YNGI_BACSU		6.2.1.16	kegg:Butanoate metabolism;model:NONE;seed:Branched chain amino acid degradation regulons;seed:HMG CoA Synthesis;seed:Polyhydroxybutyrate metabolism;seed:Pterin metabolism 3	bigg:AACOAT;brenda:BR67;ec:6.2.1.16;imo1053-pao1:ACAC;imo1056:ACAC;intenz:5074;kegg:R01357;metacyc:ACETOACETATE--COA-LIGASE-RXN;rhea:16117;rhea:16118;rhea:16119;rhea:16120;seed:rxn00988	-10000.0	0			0	0
R11895B3D_RL-9	1 MNXM11@MNXC3 + 1 MNXM1351@MNXC3 <-- 1 MNXM3@MNXC3 + 1 MNXM91@MNXC3	R_HIS1	1*uniprot:HIS1_BACSU+1*uniprot:HISZ_BACSU	MNXR68424	2.4.2.17	biopath:Biosynthesis_and_degradation_of_L-Histidine;biopath:Biosynthesis_of_Histidine;biopath:Biosynthesis_of_IMP;kegg:Biosynthesis of secondary metabolites;kegg:Histidine metabolism;kegg:Metabolic pathways;metacyc:histidine biosynthesis;model:Histidine metabolism;unipathway:L-histidine biosynthesis	bigg:ATPPRT;bigg:ATPPRTr;biopath:RXN00983;brenda:BR47479;ec:2.4.2.17;ecocyc:ATPPHOSPHORIBOSYLTRANS-RXN;iabaylyiv4:ATPPHOSPHORIBOSYLTRANS-RXN;iaf1260:ATPPRT;iaf692:ATPPRT;iag612:rbs_167;iao358:rll_193;igt196:ATPPRT;iin800:HIS1;ijn746:ATPPRTr;ijr904.45632:ATPPRT;ijr904:ATPPRT;imeo21:ATPPRT;imm904:ATPPRT;imo1053-pao1:ATPPRT;imo1056:ATPPRT;ind750:ATPPRT;inj661:ATPPRT;intenz:2674;irs1563.45632:R01071_…	-10000.0	0			0	0
RA710F5B6_B-1063	1 MNXM11@MNXC3 + 1 MNXM1376@MNXC3 <==> 1 MNXM88255@MNXC3 + 1 MNXM96@MNXC3	rxn01675	1*uniprot:SPSI_BACSU		2.7.7.24;2.7.7.33	model:NONE;seed:Rhamnose containing glycans;seed:linker unit-arabinogalactan synthesis	ec:2.7.7.24;ec:2.7.7.33;iabaylyiv4:DTDPGLUCOSEPP-RXN;iaf1260:G1PTT;iaf692:G1PTT;iao358:rll_400;ijr904.45632:G1PTT;ijr904:G1PTT;imeo21:G1PTT;imo1053-pao1:G1PTMT;imo1056:G1PTMT;inj661:G1PTT;iso783:G1PTMT;seed:rxn01675	-10000.0	10000.0			0	0
R5CA28D78_RL-542	1 MNXM11@MNXC3 + 1 MNXM139@MNXC3 <-- 1 MNXM34@MNXC3 + 1 MNXM83@MNXC3	R_FRTT	1*uniprot:HEPS1_BACSU+1*uniprot:HEPS2_BACSU		2.5.1;2.5.1.29	biopath:Biosynthesis_of_Carotene;biopath:Biosynthesis_of_Giberellin_GA3;biopath:Biosynthesis_of_Taxol;biopath:Biosynthesis_of_ent-Kaurene;biopath:Biosynthesis_of_the_side_chain_of_Chlorophyll_A;biopath:Biosynthesis_of_the_side_chain_of_Phylloquinone;biopath:Biosynthesis_of_the_side_chain_of_Tocopherol;biopath:Metabolism_of_Terpens,_Carotenoids,_and_Retinoids;kegg:Biosynthesis of secondary metabol…	bigg:FRTT;biopath:RXN01281;brenda:BR47565;ec:2.5.1;ec:2.5.1.29;iaf692:FRTT;imm904:FRTT;intenz:18546;irs1563.45632:R02061_c;iso783:FRTT;iyo844:FRTT;kegg:R02061;metacyc:FARNESYLTRANSTRANSFERASE-RXN;metacyc:RXN0-5180;rhea:17653;rhea:17654;rhea:17655;rhea:17656;seed:rxn01486;upa:UCR02061;upa:UER00564	-10000.0	0			0	0
R5C5A25C0_RL-540	1 MNXM11@MNXC3 + 1 MNXM13@MNXC3 + 1 MNXM194@MNXC3 <-- 2 MNXM1@MNXC3 + 1 MNXM555@MNXC3 + 1 MNXM91@MNXC3	R_QPT1_1	1*uniprot:NADC_BACSU			model:NAD biosynthesis		-10000.0	0			0	0
RC0137D0D_RL-1236	1 MNXM11@MNXC3 + 1 MNXM141@MNXC3 <-- 1 MNXM227@MNXC3 + 1 MNXM63@MNXC3	R01117	1*uniprot:SPSG_BACSU		2.7.7.43	biopath:Metabolism_of_Amino_sugars;biopath:Metabolism_of_Glycosphingolipids;kegg:Amino sugar and nucleotide sugar metabolism;kegg:Biosynthesis of secondary metabolites;kegg:Metabolic pathways;seed:Sialic Acid Metabolism	bigg:CMPSAS;bigg:CMPSASn;biopath:RXN01436;ec:2.7.7.43;kegg:R01117;seed:rxn00827	-10000.0	0			0	0
R669F0256_RL-609	1 MNXM11@MNXC3 + 1 MNXM147@MNXC3 + 1 MNXM14@MNXC3 + 1 MNXM1@MNXC3 + 1 MNXM89557@MNXC3 <-- 1 MNXM2@MNXC3 + 1 MNXM37@MNXC3 + 1 MNXM3@MNXC3 + 1 MNXM42@MNXC3	R_ASNS1	1*uniprot:ASNB_BACSU;1*uniprot:ASNH_BACSU;1*uniprot:ASNO_BACSU		6.3.5.4	kegg:Alanine, aspartate and glutamate metabolism;kegg:Biosynthesis of secondary metabolites;kegg:Metabolic pathways;kegg:Microbial metabolism in diverse environments;kegg:Nitrogen metabolism;metacyc:asparagine biosynthesis I;model:AminoAcids_AsnAspMetabolism;seed:Glutamine, Glutamate, Aspartate and Asparagine Biosynthesis;unipathway:L-asparagine biosynthesis	bigg:ASNS1;brenda:BR151;ec:6.3.5.4;ecocyc:ASNSYNB-RXN;iaf1260:ASNS1;iaf692:ASNS1;iag612:rbs_174;iag612:rbs_175;iag612:rbs_176;iin800:ASN1;iin800:ASN2;ijn746:ASNS1;ijr904.45632:ASNS1;ijr904:ASNS1;imeo21:ASNS1;imm904:ASNS1;imo1053-pao1:ASNS1;imo1056:ASNS1;ind750:ASNS1;inj661:ASNS1;intenz:16785;isb619:ASNS1;iso783:ASNS1;iyo844:ASNS1;kegg:R00578;macie:M0302;metacyc:ASNSYNB-RXN;reactome:REACT_277.4;rh…	-10000.0	0			0	0
R10DA26CA_RL-2	1 MNXM11@MNXC3 + 1 MNXM1489@MNXC3 <-- 1 MNXM188@MNXC3 + 1 MNXM91@MNXC3	R_TRP4	1*uniprot:TRPD_BACSU		2.4.2.18	biopath:Biosynthesis_of_L-Tryptophan_from_Chorismate;biopath:Biosynthesis_of_aromatic_amino_acids_(L-Phenylalanine,_L-Tyrosine,_L-Tryptophan)_and_of_quinone_cofactors;kegg:Biosynthesis of secondary metabolites;kegg:Metabolic pathways;kegg:Phenylalanine, tyrosine and tryptophan biosynthesis;metacyc:tryptophan biosynthesis;model:Phenylalanine, tyrosine, and tryptophan biosynthesis (aromatic amino a…	bigg:ANPRT;biopath:RXN00320;brenda:BR47560;ec:2.4.2.18;ecocyc:PRTRANS-RXN;iabaylyiv4:PRTRANS-RXN;iaf1260:ANPRT;iaf692:ANPRT;iag612:rbs_158;iao358:rll_429;igt196:ANPRT;iin800:TRP4;iit341:ANPRT;ijn746:ANPRT;ijr904.45632:ANPRT;ijr904:ANPRT;imeo21:ANPRT;imm904:ANPRT;imo1053-pao1:ANPRT;imo1056:ANPRT;ind750:ANPRT;inj661:ANPRT;intenz:2675;irs1563.45632:R01073_c;isb619:ANPRT;iso783:ANPRT;iyo844:ANPRT;keg…	-10000.0	0			0	0
R635D85D4_RL-591	1 MNXM11@MNXC3 + 1 MNXM14@MNXC3 + 1 MNXM1848@MNXC3 <-- 1 MNXM12@MNXC3 + 1 MNXM3@MNXC3 + 1 MNXM65309@MNXC3	rxn09448	1*uniprot:LCFA_BACSU;1*uniprot:LCFB_BACSU;1*uniprot:PKSJ_BACSU;1*uniprot:YDAB_BACSU;1*uniprot:YHFT_BACSU;1*uniprot:YNGI_BACSU		6.2.1.3	model:NONE;seed:Biotin biosynthesis;seed:Carbonate Biomineralization;seed:Unsaturated Fatty Acid Metabolism;seed:n-Phenylalkanoic acid degradation	ec:6.2.1.3;iaf1260:FACOAL181t2pp;imeo21:FACOAL181;imm904:FACOAL181;ind750:FACOAL181;inj661:FACOAL181;iyo844:FACOAL181;seed:rxn08455;seed:rxn09448	-10000.0	0			0	0
RD92CDAFA_RL-1399	1 MNXM11@MNXC3 + 1 MNXM14@MNXC3 + 1 MNXM1@MNXC3 + 1 MNXM364@MNXC3 <-- 1 MNXM144@MNXC3 + 1 MNXM3@MNXC3 + 1 MNXM593@MNXC3	R_YIL145C	1*uniprot:PANC_BACSU			model:Pantothenate and CoA metabolism		-10000.0	0			0	0
R1D585BDD_B-95	1 MNXM11@MNXC3 + 1 MNXM14@MNXC3 + 1 MNXM1@MNXC3 + 1 MNXM550@MNXC3 <==> 1 MNXM211@MNXC3 + 1 MNXM3@MNXC3 + 1 MNXM42@MNXC3	R_221	1*uniprot:ASSY_BACSU		6.3.4.5	biopath:Metabolism_of_L-Arginine;biopath:Urea_and_L-Aspartate_cycles,_Polyamine_and_Creatine_synthesis;kegg:Alanine, aspartate and glutamate metabolism;kegg:Arginine and proline metabolism;kegg:Biosynthesis of secondary metabolites;kegg:Metabolic pathways;metacyc:arginine biosynthesis I;metacyc:arginine biosynthesis II (acetyl cycle);metacyc:arginine biosynthesis III;metacyc:arginine biosynthesis…	bigg:ARGSS;bigg:ARGSSr;biopath:RXN01485;brenda:BR142;ec:6.3.4.5;ecocyc:ARGSUCCINSYN-RXN;iabaylyiv4:ARGSUCCINSYN-RXN;iaf1260:ARGSS;iaf692:ARGSS;iag612:rbs_180;iao358:rll_49;igt196:ARGSS;iin800:ARG1;iit341:ARGSS;ijn746:ARGSS;ijr904.45632:ARGSS;ijr904:ARGSS;imeo21:ARGSS;imm904:ARGSSr;imo1053-pao1:ARGSS;imo1056:ARGSS;ind750:ARGSSr;inj661:ARGSS;intenz:5134;isb619:ARGSSr;iso783:ARGSS;iyo844:ARGSSr;kegg…	-10000.0	10000.0			0	0
RAA2D17DD_RL-1085	1 MNXM11@MNXC3 + 1 MNXM14@MNXC3 + 1 MNXM1@MNXC3 + 1 MNXM8@MNXC3 <-- 1 MNXM15@MNXC3 + 1 MNXM309@MNXC3 + 1 MNXM3@MNXC3	R_QNS1_1	1*uniprot:NADE_BACSU			model:NAD biosynthesis		-10000.0	0			0	0
R3662C7FC_RL-273	1 MNXM11@MNXC3 + 1 MNXM14@MNXC3 + 1 MNXM21@MNXC3 <-- 1 MNXM12@MNXC3 + 1 MNXM26@MNXC3 + 1 MNXM3@MNXC3	R_ACS2;R_ACS1	1*uniprot:ACSA_BACSU;1*uniprot:YTCI_BACSU		6.2.1.1	kegg:Biosynthesis of secondary metabolites;kegg:Carbon fixation pathways in prokaryotes;kegg:Glycolysis / Gluconeogenesis;kegg:Metabolic pathways;kegg:Methane metabolism;kegg:Microbial metabolism in diverse environments;metacyc:<i>cis</i>-genanyl-CoA degradation;metacyc:acetate conversion to acetyl-CoA;metacyc:ethanol degradation II;metacyc:ethanol degradation IV;metacyc:glutamate degradation VII…	bigg:ACS;bigg:ACSm;bigg:ACSp;bigg:ACSr;brenda:BR60;ec:6.2.1.1;ecocyc:ACETATE--COA-LIGASE-RXN;iabaylyiv4:ACETATE--COA-LIGASE-RXN;iaf1260:ACS;iag612:rbs_105;iin800:ACS1;iin800:ACS2;iit341:ACS;ijn746:ACSr;ijr904.45632:ACS;ijr904:ACS;imeo21:ACS;imm904:ACS;imm904:ACSm;imm904:ACSp;imo1053-pao1:ACS;imo1056:ACS;ind750:ACS;ind750:ACSm;ind750:ACSp;inj661:ACS;intenz:5059;isb619:ACS;iso783:ACS;iyo844:ACS;keg…	-10000.0	0			0	0
R73E23768_RL-714	1 MNXM11@MNXC3 + 1 MNXM14@MNXC3 + 1 MNXM224@MNXC3 <-- 1 MNXM12@MNXC3 + 1 MNXM314@MNXC3 + 1 MNXM3@MNXC3	R_FAA1_2	1*uniprot:LCFA_BACSU;1*uniprot:LCFB_BACSU;1*uniprot:PKSJ_BACSU;1*uniprot:YDAB_BACSU;1*uniprot:YHFT_BACSU;1*uniprot:YNGI_BACSU	MNXR1998	6.2.1.3	model:Fatty acid biosynthesis;seed:Biotin biosynthesis;seed:Carbonate Biomineralization;seed:Unsaturated Fatty Acid Metabolism;seed:n-Phenylalkanoic acid degradation	bigg:FACOAL140;bigg:FACOAL140i;bigg:FACOAL140p;ec:6.2.1.3;iabaylyiv4:0-COATRANSFERASE-RXN;iabaylyiv4:C14;iin800:FAA1_2;imeo21:FACOAL140;imm904:FACOAL140;imm904:FACOAL140p;ind750:FACOAL140;ind750:FACOAL140p;inj661:FACOAL140;iyo844:FACOAL140;pubmed:8206942;rhea:33619;rhea:33620;rhea:33621;rhea:33622;seed:rxn05736;seed:rxn08450	-10000.0	0			0	0
R17EACFB_RL-55	1 MNXM11@MNXC3 + 1 MNXM14@MNXC3 + 1 MNXM56353@MNXC3 <-- 1 MNXM12@MNXC3 + 3 MNXM1@MNXC3 + 1 MNXM3@MNXC3 + 1 MNXM56352@MNXC3	rxn09450	1*uniprot:LCFA_BACSU;1*uniprot:LCFB_BACSU;1*uniprot:PKSJ_BACSU;1*uniprot:YDAB_BACSU;1*uniprot:YHFT_BACSU;1*uniprot:YNGI_BACSU		6.2.1.3	model:NONE;seed:Biotin biosynthesis;seed:Carbonate Biomineralization;seed:Unsaturated Fatty Acid Metabolism;seed:n-Phenylalkanoic acid degradation	ec:6.2.1.3;iaf1260:FACOAL161t2pp;imeo21:FACOAL161;imm904:FACOAL161;imm904:FACOAL161p;ind750:FACOAL161;ind750:FACOAL161p;inj661:FACOAL161;iyo844:FACOAL161;seed:rxn08453;seed:rxn09450	-10000.0	0			0	0
R2A11B101_RL-190	1 MNXM11@MNXC3 + 1 MNXM14@MNXC3 + 1 MNXM5741@MNXC3 <-- 1 MNXM12@MNXC3 + 1 MNXM1@MNXC3 + 1 MNXM3274@MNXC3 + 1 MNXM3@MNXC3	rxn05252	1*uniprot:LCFA_BACSU;1*uniprot:LCFB_BACSU;1*uniprot:PKSJ_BACSU;1*uniprot:YDAB_BACSU;1*uniprot:YHFT_BACSU;1*uniprot:YNGI_BACSU		6.2.1.3	model:NONE;seed:Biotin biosynthesis;seed:Carbonate Biomineralization;seed:Unsaturated Fatty Acid Metabolism;seed:n-Phenylalkanoic acid degradation	ec:6.2.1.3;seed:rxn05252	-10000.0	0			0	0
R6364F1F_RL-592	1 MNXM11@MNXC3 + 1 MNXM14@MNXC3 + 1 MNXM5742@MNXC3 <-- 1 MNXM12@MNXC3 + 1 MNXM1@MNXC3 + 1 MNXM3@MNXC3 + 1 MNXM4587@MNXC3	rxn05251	1*uniprot:LCFA_BACSU;1*uniprot:LCFB_BACSU;1*uniprot:PKSJ_BACSU;1*uniprot:YDAB_BACSU;1*uniprot:YHFT_BACSU;1*uniprot:YNGI_BACSU		6.2.1.3	model:NONE;seed:Biotin biosynthesis;seed:Carbonate Biomineralization;seed:Unsaturated Fatty Acid Metabolism;seed:n-Phenylalkanoic acid degradation	ec:6.2.1.3;seed:rxn05251	-10000.0	0			0	0
R934E3ED_RL-926	1 MNXM11@MNXC3 + 1 MNXM14@MNXC3 + 1 MNXM5743@MNXC3 <-- 1 MNXM12@MNXC3 + 1 MNXM1@MNXC3 + 1 MNXM3990@MNXC3 + 1 MNXM3@MNXC3	rxn05247	1*uniprot:LCFA_BACSU;1*uniprot:LCFB_BACSU;1*uniprot:PKSJ_BACSU;1*uniprot:YDAB_BACSU;1*uniprot:YHFT_BACSU;1*uniprot:YNGI_BACSU		6.2.1.3	model:NONE;seed:Biotin biosynthesis;seed:Carbonate Biomineralization;seed:Unsaturated Fatty Acid Metabolism;seed:n-Phenylalkanoic acid degradation	ec:6.2.1.3;seed:rxn05247	-10000.0	0			0	0
RB76BEC8B_RL-1186	1 MNXM11@MNXC3 + 1 MNXM14@MNXC3 + 1 MNXM5744@MNXC3 <-- 1 MNXM12@MNXC3 + 1 MNXM1@MNXC3 + 1 MNXM3272@MNXC3 + 1 MNXM3@MNXC3	rxn05249	1*uniprot:LCFA_BACSU;1*uniprot:LCFB_BACSU;1*uniprot:PKSJ_BACSU;1*uniprot:YDAB_BACSU;1*uniprot:YHFT_BACSU;1*uniprot:YNGI_BACSU		6.2.1.3	model:NONE;seed:Biotin biosynthesis;seed:Carbonate Biomineralization;seed:Unsaturated Fatty Acid Metabolism;seed:n-Phenylalkanoic acid degradation	ec:6.2.1.3;seed:rxn05249	-10000.0	0			0	0
R885ED32E_RL-844	1 MNXM11@MNXC3 + 1 MNXM14@MNXC3 + 1 MNXM5745@MNXC3 <-- 1 MNXM12@MNXC3 + 1 MNXM1@MNXC3 + 1 MNXM3@MNXC3 + 1 MNXM4586@MNXC3	rxn05248	1*uniprot:LCFA_BACSU;1*uniprot:LCFB_BACSU;1*uniprot:PKSJ_BACSU;1*uniprot:YDAB_BACSU;1*uniprot:YHFT_BACSU;1*uniprot:YNGI_BACSU		6.2.1.3	model:NONE;seed:Biotin biosynthesis;seed:Carbonate Biomineralization;seed:Unsaturated Fatty Acid Metabolism;seed:n-Phenylalkanoic acid degradation	ec:6.2.1.3;seed:rxn05248	-10000.0	0			0	0
R74B7BE2A_RL-718	1 MNXM11@MNXC3 + 1 MNXM14@MNXC3 + 1 MNXM5746@MNXC3 <-- 1 MNXM12@MNXC3 + 1 MNXM1@MNXC3 + 1 MNXM3273@MNXC3 + 1 MNXM3@MNXC3	rxn05250	1*uniprot:LCFA_BACSU;1*uniprot:LCFB_BACSU;1*uniprot:PKSJ_BACSU;1*uniprot:YDAB_BACSU;1*uniprot:YHFT_BACSU;1*uniprot:YNGI_BACSU		6.2.1.3	model:NONE;seed:Biotin biosynthesis;seed:Carbonate Biomineralization;seed:Unsaturated Fatty Acid Metabolism;seed:n-Phenylalkanoic acid degradation	ec:6.2.1.3;seed:rxn05250	-10000.0	0			0	0
R4EF1F031_RL-441	1 MNXM11@MNXC3 + 1 MNXM14@MNXC3 + 1 MNXM8309@MNXC3 <-- 1 MNXM3@MNXC3 + 1 MNXM5124@MNXC3 + 1 MNXM78@MNXC3	rxn10329				model:NONE		-10000.0	0			0	0
RDADD8A62_RL-1416	1 MNXM11@MNXC3 + 1 MNXM14@MNXC3 + 1 MNXM8313@MNXC3 <-- 1 MNXM3@MNXC3 + 1 MNXM5125@MNXC3 + 1 MNXM78@MNXC3	rxn10332				model:NONE		-10000.0	0			0	0
R3106655F_RL-243	1 MNXM11@MNXC3 + 1 MNXM14@MNXC3 + 1 MNXM8762@MNXC3 <-- 1 MNXM3@MNXC3 + 1 MNXM5129@MNXC3 + 1 MNXM78@MNXC3	rxn10328				model:NONE		-10000.0	0			0	0
REBE19E75_RL-1535	1 MNXM11@MNXC3 + 1 MNXM14@MNXC3 + 1 MNXM8766@MNXC3 <-- 1 MNXM3@MNXC3 + 1 MNXM5130@MNXC3 + 1 MNXM78@MNXC3	rxn10333				model:NONE		-10000.0	0			0	0
R8D5664A0_RL-886	1 MNXM11@MNXC3 + 1 MNXM14@MNXC3 + 1 MNXM8773@MNXC3 <-- 1 MNXM3@MNXC3 + 1 MNXM5131@MNXC3 + 1 MNXM78@MNXC3	rxn10331				model:NONE		-10000.0	0			0	0
RB977FB3_RL-1196	1 MNXM11@MNXC3 + 1 MNXM14@MNXC3 + 1 MNXM8778@MNXC3 <-- 1 MNXM3@MNXC3 + 1 MNXM5132@MNXC3 + 1 MNXM78@MNXC3	rxn10330				model:NONE		-10000.0	0			0	0
R49E10337_RL-403	1 MNXM11@MNXC3 + 1 MNXM14@MNXC3 + 1 MNXM8895@MNXC3 <-- 1 MNXM1495@MNXC3 + 1 MNXM3@MNXC3 + 1 MNXM78@MNXC3	rxn10326				model:NONE		-10000.0	0			0	0
RCDF4FD12_RL-1324	1 MNXM11@MNXC3 + 1 MNXM14@MNXC3 + 1 MNXM89884@MNXC3 <-- 1 MNXM12@MNXC3 + 1 MNXM1@MNXC3 + 1 MNXM236@MNXC3 + 1 MNXM3@MNXC3	rxn09449	1*uniprot:LCFA_BACSU;1*uniprot:LCFB_BACSU;1*uniprot:PKSJ_BACSU;1*uniprot:YDAB_BACSU;1*uniprot:YHFT_BACSU;1*uniprot:YNGI_BACSU		6.2.1.3	model:NONE;seed:Biotin biosynthesis;seed:Carbonate Biomineralization;seed:Unsaturated Fatty Acid Metabolism;seed:n-Phenylalkanoic acid degradation	ec:6.2.1.3;iabaylyiv4:0-COATRANSFERASE-RXN;iabaylyiv4:C18;iaf1260:FACOAL180t2pp;imeo21:FACOAL180;imm904:FACOAL180;ind750:FACOAL180;inj661:FACOAL180;iyo844:FACOAL180;obsolete:rxn05253;obsolete:rxn10362;seed:rxn08454;seed:rxn09449	-10000.0	0			0	0
R80F61495_RL-788	1 MNXM11@MNXC3 + 1 MNXM14@MNXC3 + 1 MNXM8990@MNXC3 <-- 1 MNXM32179@MNXC3 + 1 MNXM3@MNXC3 + 1 MNXM78@MNXC3	rxn10325				model:NONE		-10000.0	0			0	0
R39334B76_RL-287	1 MNXM11@MNXC3 + 1 MNXM14@MNXC3 + 1 MNXM9123@MNXC3 <-- 1 MNXM3@MNXC3 + 1 MNXM75102@MNXC3 + 1 MNXM78@MNXC3	rxn10327				model:NONE		-10000.0	0			0	0
R2B4CB933_RL-200	1 MNXM11@MNXC3 + 1 MNXM14@MNXC3 + 1 MNXM951@MNXC3 <-- 1 MNXM12@MNXC3 + 1 MNXM2555@MNXC3 + 1 MNXM3@MNXC3	R_CHCOAL	1*uniprot:BIOW_BACSU		6.2.1.14	kegg:Biotin metabolism;kegg:Metabolic pathways;metacyc:7-keto-8-aminopelargonate biosynthesis III;model:S_Coenzymes_and_prosthetic_groups;unipathway:biotin biosynthesis;unipathway:pimeloyl-CoA biosynthesis	bigg:CHCOAL;brenda:BR65;ec:6.2.1.14;iabaylyiv4:6-CARBOXYHEXANOATE--COA-LIGASE-RXN;iit341:CHCOAL;intenz:5072;isb619:CHCOAL;iyo844:CHCOAL;kegg:R03209;metacyc:6-CARBOXYHEXANOATE--COA-LIGASE-RXN;rhea:14781;rhea:14782;rhea:14783;rhea:14784;seed:rxn02296;upa:UCR03209;upa:UER00351	-10000.0	0			0	0
RCB51EE07_RL-1312	1 MNXM11@MNXC3 + 1 MNXM14@MNXC3 <-- 1 MNXM168@MNXC3 + 1 MNXM91@MNXC3	R_APT2;R_APT1	1*uniprot:APT_BACSU		2.4.2.7;2.4.2.8	biopath:Reactions_and_degradation_of_Purine_ribonucleotides;kegg:Metabolic pathways;kegg:Purine metabolism;metacyc:adenine and adenosine salvage I;metacyc:adenine and adenosine salvage II;metacyc:adenine and adenosine salvage IV;model:Salvage pathways;seed:Purine conversions;seed:Stringent Response, (p)ppGpp metabolism;unipathway:AMP biosynthesis via salvage pathway	bigg:ADPT;biopath:RXN01461;brenda:BR47515;ec:2.4.2.7;ec:2.4.2.8;ecocyc:ADENPRIBOSYLTRAN-RXN;iabaylyiv4:ADENPRIBOSYLTRAN-RXN;iaf1260:ADPT;iaf692:ADPT;iag612:rbs_123;iao358:rll_19;iin800:APT1;iin800:APT2;iit341:ADPT;ijn746:ADPT;ijr904.45632:ADPT;ijr904:ADPT;imeo21:ADPT;imm904:ADPT;imo1053-pao1:ADPT;imo1056:ADPT;ind750:ADPT;inj661:ADPT;intenz:2664;ips189:ADPT;irs1563.45632:R00190_c;isb619:ADPT;iso78…	-10000.0	0			0	0
R41B15CAA_RL-345	1 MNXM11@MNXC3 + 1 MNXM1515@MNXC3 + 1 MNXM1@MNXC3 <-- 1 MNXM1351@MNXC3 + 1 MNXM2@MNXC3	R_PRADP	1*uniprot:HIS2_BACSU		3.6.1.31	biopath:Biosynthesis_and_degradation_of_L-Histidine;biopath:Biosynthesis_of_Histidine;biopath:Biosynthesis_of_IMP;kegg:Biosynthesis of secondary metabolites;kegg:Histidine metabolism;kegg:Metabolic pathways;metacyc:histidine biosynthesis;model:Histidine metabolism;seed:Histidine Biosynthesis;seed:Zinc regulated enzymes;unipathway:L-histidine biosynthesis	bigg:PRATPP;biopath:RXN01458;brenda:BR22771;brenda:BS141336;ec:3.6.1.31;ecocyc:HISTPRATPHYD-RXN;iabaylyiv4:HISTPRATPHYD-RXN;iaf1260:PRATPP;iaf692:PRATPP;iag612:rbs_515;iao358:rll_195;igt196:PRATPP;iin800:HIS4_1;ijn746:PRATPP;ijr904.45632:PRATPP;ijr904:PRATPP;imeo21:PRATPP;imm904:PRATPP;imo1053-pao1:PRATPP;imo1056:PRATPP;ind750:PRATPP;inj661:PRATPP;intenz:4382;isb619:PRATPP;iso783:PRATPP;iyo844:PR…	-10000.0	0			0	0
R83588FD6_B-808	1 MNXM11@MNXC3 + 1 MNXM1642@MNXC3 <==> 1 MNXM1626@MNXC3 + 1 MNXM1@MNXC3 + 1 MNXM63@MNXC3	rxn03907	1*uniprot:ISPD_BACSU		2.7.7.60	model:NONE		-10000.0	10000.0			0	0
R276A6E5E_RL-169	1 MNXM11@MNXC3 + 1 MNXM16@MNXC3 + 1 MNXM9@MNXC3 <-- 1 MNXM2@MNXC3 + 1 MNXM3@MNXC3 + 1 MNXM61@MNXC3	R_METAT	1*uniprot:METK_BACSU		2.5.1.6	biopath:Degradation_of_L-Methionine_to_L-Cystathionine;biopath:Metabolism_of_L-Lysine,_L-Threonine,_L-Methionine,_and_L-Cysteine;kegg:Biosynthesis of secondary metabolites;kegg:Cysteine and methionine metabolism;kegg:Metabolic pathways;metacyc:2'-deoxymugineic acid phytosiderophore biosynthesis;metacyc:<i>S</i>-adenosyl-L-methionine cycle II;metacyc:S-adenosyl-L-methionine biosynthesis;metacyc:et…	bigg:METAT;biopath:RXN00344;brenda:BR47590;ec:2.5.1.6;ecocyc:S-ADENMETSYN-RXN;iabaylyiv4:S-ADENMETSYN-RXN;iaf1260:METAT;iaf692:METAT;iag612:rbs_185;iao358:rll_251;igt196:METAT;iin800:SAM1;iin800:SAM2;iit341:METAT;ijn746:METAT;ijr904.45632:METAT;ijr904:METAT;imeo21:METAT;imm904:METAT;imo1053-pao1:METAT;imo1056:METAT;ind750:METAT;inj661:METAT;intenz:2711;ips189:METAT;isb619:METAT;iso783:METAT;iyo84…	-10000.0	0			0	0
R81B6101_B-792	1 MNXM11@MNXC3 + 1 MNXM1729@MNXC3 <==> 1 MNXM1@MNXC3 + 1 MNXM63@MNXC3 + 1 MNXM96@MNXC3	rxn00702	1*uniprot:RFBF_BACSU		2.7.7.33	model:NONE		-10000.0	10000.0			0	0
R4BAE757E_RL-416	1 MNXM11@MNXC3 + 1 MNXM1788@MNXC3 <-- 2 MNXM139@MNXC3	rxn01489	1*uniprot:YISP_BACSU		2.5.1.32;2.5.1.99	kegg:Biosynthesis of secondary metabolites;kegg:Carotenoid biosynthesis;kegg:Metabolic pathways;metacyc:<i>trans</i>-lycopene biosynthesis II (plants);metacyc:RXN-13323;metacyc:RXN1F-144;metacyc:neurosporene biosynthesis;model:NONE;seed:Carotenoids	brenda:BR47500;ec:2.5.1.32;ec:2.5.1.99;intenz:19315;intenz:19316;irs1563.45632:R02065_c;irs1563.45632:R02065_p;kegg:R02065;metacyc:2.5.1.32-RXN;rhea:22296;rhea:22297;rhea:22298;rhea:22299;seed:rxn01489;upa:UCR02065	-10000.0	0			0	0
R7D6DF38C_RL-770	1 MNXM11@MNXC3 + 1 MNXM1910@MNXC3 <-- 1 MNXM1788@MNXC3	rxn05031	1*uniprot:YISP_BACSU		2.5.1.32;2.5.1.99	kegg:Carotenoid biosynthesis;metacyc:RXN1F-144;model:NONE;seed:Carotenoids	brenda:BR48482;ec:2.5.1.32;ec:2.5.1.99;intenz:19316;irs1563.45632:R07270_c;kegg:R07270;metacyc:RXN-12245;rhea:10916;rhea:10917;rhea:10918;rhea:10919;seed:rxn05031;upa:UCR07270	-10000.0	0			0	0
RDDF10EBA_B-1432	1 MNXM11@MNXC3 + 1 MNXM194@MNXC3 <==> 1 MNXM1@MNXC3 + 1 MNXM274@MNXC3 + 1 MNXM91@MNXC3	R_914	1*uniprot:PNCB_BACSU		2.4.2.11	biopath:Biosynthesis_of_Nicotinamide,_NAD_and_NADP;biopath:Biosynthesis_of_Nicotinate,_NAD_and_NADP;kegg:Metabolic pathways;kegg:Nicotinate and nicotinamide metabolism;metacyc:NAD salvage pathway I;metacyc:pyridine nucleotide cycling (plants);model:NAD Biosynthesis;seed:NAD and NADP cofactor biosynthesis global;seed:NAD regulation;unipathway:NAD(+) biosynthesis	bigg:NAPRT;bigg:NAPRTm;bigg:NAPRTr;biopath:RXN00700;brenda:BR47484;ec:2.4.2.11;ecocyc:NICOTINATEPRIBOSYLTRANS-RXN;iaf692:NAPRTr;iao358:rll_615;iin800:NPT1_1;iin800:NPT1_2;imeo21:NAPRTr;imm904:NAPRT;imm904:NAPRTm;ind750:NAPRT;ind750:NAPRTm;inj661:NAPRTr;intenz:2668;isb619:NAPRTr;iso783:NCTPPRT;iyo844:NCTPPRT;kegg:R01724;metacyc:NICOTINATEPRIBOSYLTRANS-RXN;obsolete:rxn13039;pubmed:13563527;pubmed:1…	-10000.0	10000.0			0	0
R3E84BFF_B-321	1 MNXM11@MNXC3 + 1 MNXM1978@MNXC3 <==> 1 MNXM1@MNXC3 + 1 MNXM3@MNXC3 + 1 MNXM455@MNXC3	rxn01093	1*uniprot:DHBE_BACSU	MNXR1543	2.7.7.58	metacyc:vibriobactin biosynthesis;model:NONE;seed:Iron acquisition in Vibrio	bigg:DHBS;brenda:BR47900;ec:2.7.7.58;ecocyc:DHBAMPLIG-RXN;iaf1260:DHBS;ijr904.45632:DHBSr;ijr904:DHBSr;imo1053-pao1:DHBSr;imo1056:DHBSr;intenz:3094;iyo844:DHBS;kegg:R01504;metacyc:DHBAMPLIG-RXN;rhea:20229;rhea:20230;rhea:20231;rhea:20232;seed:rxn01093	-10000.0	10000.0			0	0
R8569833_RL-822	1 MNXM11@MNXC3 + 1 MNXM1@MNXC3 + 1 MNXM234@MNXC3 <-- 1 MNXM2@MNXC3 + 1 MNXM452@MNXC3	R_DUTPDP	1*uniprot:YNCF_BACSU;1*uniprot:YOSS_BACSU		3.6.1.19;3.6.1.23	biopath:Biosynthesis_of_2'-Deoxyuridine-5'-phosphate;biopath:Conversion_and_degradation_of_Pyrimidine_nucleotides_and_bases;kegg:Metabolic pathways;kegg:Pyrimidine metabolism;metacyc:pyrimidine deoxyribonucleotides <i>de novo</i> biosynthesis I;metacyc:pyrimidine deoxyribonucleotides <i>de novo</i> biosynthesis II;metacyc:pyrimidine deoxyribonucleotides <i>de novo</i> biosynthesis III;metacyc:pyr…	bigg:DUTPDP;bigg:DUTPDPm;bigg:DUTPDPn;biopath:RXN00353;brenda:BR22764;ec:3.6.1.19;ec:3.6.1.23;ecocyc:DUTP-PYROP-RXN;iabaylyiv4:DUTP-PYROP-RXN;iaf1260:DUTPDP;iag612:rbs_291;iag612:rbs_292;iao358:rll_131;igt196:DUTPDP;iin800:DUT1;iit341:DUTPDP;ijn746:DUTPDP;ijr904.45632:DUTPDP;ijr904:DUTPDP;imeo21:DUTPDP;imm904:DUTPDP;imo1053-pao1:DUTPDP;imo1056:DUTPDP;ind750:DUTPDP;inj661:DUTPDP;intenz:4374;iso783…	-10000.0	0			0	0
RCA57ACC4_RL-1305	1 MNXM11@MNXC3 + 1 MNXM1@MNXC3 + 1 MNXM31@MNXC3 + 1 MNXM483@MNXC3 <-- 1 MNXM415@MNXC3 + 1 MNXM55@MNXC3 + 1 MNXM63@MNXC3	R_U92_	1*uniprot:COABC_BACSU			model:Pantothenate and CoA metabolism		-10000.0	0			0	0
RA4B9B13E_RL-1045	1 MNXM11@MNXC3 + 1 MNXM1@MNXC3 + 1 MNXM965@MNXC3 <-- 1 MNXM421@MNXC3 + 1 MNXM91459@MNXC3	R_DHPS2	1*uniprot:DHPS_BACSU		2.5.1.15	model:Cofactors_FolateBiosynthesis		-10000.0	0			0	0
RAC0BB1E2_RL-1110	1 MNXM11@MNXC3 + 1 MNXM2210@MNXC3 <-- 1 MNXM139@MNXC3 + 1 MNXM83@MNXC3	rxn05287	1*uniprot:HEPS1_BACSU+1*uniprot:HEPS2_BACSU		2.5.1.81	model:NONE;seed:Polyprenyl Diphosphate Biosynthesis	brenda:BR48628;ec:2.5.1.81;imm904:GGTT;intenz:18225;irs1563.45632:R07475_c;iso783:GGTT;iyo844:GGTT;kegg:R07475;metacyc:RXN-8813;rhea:25694;rhea:25695;rhea:25696;rhea:25697;seed:rxn05287	-10000.0	0			0	0
RC2A7627F_B-1251	1 MNXM11@MNXC3 + 1 MNXM2392@MNXC3 <==> 1 MNXM1484@MNXC3 + 1 MNXM1@MNXC3 + 1 MNXM3@MNXC3	rxn07584	1*uniprot:LIPM_BACSU		2.7.7.63	kegg:Lipoic acid metabolism;kegg:Metabolic pathways;metacyc:RXN0-1141;metacyc:lipoate salvage I;metacyc:lipoate salvage II;model:NONE;seed:Glycine cleavage system;seed:Lipoic acid metabolism;unipathway:protein lipoylation via exogenous pathway	brenda:BR48678;ec:2.7.7.63;ecocyc:RXN-8654;intenz:16585;kegg:R07770;metacyc:RXN-8654;rhea:12913;rhea:12914;rhea:12915;rhea:12916;seed:rxn07584;upa:UCR07770;upa:UER00594	-10000.0	10000.0			0	0
R67B253B0_RL-612	1 MNXM11@MNXC3 + 1 MNXM243@MNXC3 <-- 1 MNXM3@MNXC3	R_CYR1	1*uniprot:YJBK_BACSU		4.6.1.1	biopath:Conversion_and_degradation_of_Pyrimidine_nucleotides_and_bases;biopath:Reactions_and_degradation_of_Purine_ribonucleotides;kegg:Purine metabolism;model:Purine metabolism	bigg:ADNCYC;biopath:RXN00614;biopath:RXN00966;brenda:BR3450;ec:4.6.1.1;ecocyc:ADENYLATECYC-RXN;iaf1260:ADNCYC;iaf692:ADNCYC;iin800:CYR1;ijn746:ADNCYC;ijr904.45632:ADNCYC;ijr904:ADNCYC;imeo21:ADNCYC;imm904:ADNCYC;imo1053-pao1:ADNCYC;imo1056:ADNCYC;ind750:ADNCYC;inj661:ADNCYC;intenz:4868;iso783:ADNCYC;kegg:R00089;macie:M0058;metacyc:ADENYLATECYC-RXN;reactome:REACT_1292.5;reactome:REACT_15399.1;reac…	-10000.0	0			0	0
RB74BCE1A_B-1183	1 MNXM11@MNXC3 + 1 MNXM287@MNXC3 <==> 1 MNXM1@MNXC3 + 1 MNXM3@MNXC3 + 1 MNXM58@MNXC3	R_1154	1*uniprot:SAT1_BACSU;1*uniprot:SAT2_BACSU		2.7.7.4	biopath:Degradation_of_Adenylylsulfate;biopath:Metabolism_of_Sulfur;kegg:Metabolic pathways;kegg:Microbial metabolism in diverse environments;kegg:Purine metabolism;kegg:Sulfur metabolism;metacyc:sulfate activation for sulfonation;metacyc:sulfate reduction II (assimilatory);metacyc:sulfate reduction III (assimilatory);metacyc:sulfate reduction IV (dissimilatory);metacyc:sulfate reduction V (dissi…	bigg:SADT;biopath:RXN01162;brenda:BR47884;ec:2.7.7.4;ecocyc:SULFATE-ADENYLYLTRANS-RXN;iabaylyiv4:SULFATE-ADENYLYLTRANS-RXN;iag612:rbs_558;iag612:rbs_559;iin800:MET3;ijn746:SADT;imeo21:SADT;imm904:SADT;ind750:SADT;inj661:SADT;intenz:3040;irs1563.45632:R00529_c;iyo844:SADT1r;kegg:R00529;macie:M0287;metacyc:SULFATE-ADENYLYLTRANS-RXN;reactome:REACT_6767.2;rhea:18133;rhea:18134;rhea:18135;rhea:18136;s…	-10000.0	10000.0			0	0
R62A6333_RL-589	1 MNXM11@MNXC3 + 1 MNXM298@MNXC3 <-- 1 MNXM174@MNXC3 + 1 MNXM91@MNXC3	R_XPT1	1*uniprot:HPRT_BACSU;1*uniprot:XPT_BACSU		2.4.2.22;2.4.2.8	biopath:Conversion_and_degradation_of_Purine_desoxyribonucleotides;biopath:Reactions_and_degradation_of_Purine_ribonucleotides;kegg:Biosynthesis of secondary metabolites;kegg:Metabolic pathways;kegg:Purine metabolism;metacyc:xanthine and xanthosine salvage;model:Salvage pathways;unipathway:XMP biosynthesis via salvage pathway	bigg:XPPT;biopath:RXN01523;brenda:BR47505;ec:2.4.2.22;ec:2.4.2.8;ecocyc:XANPRIBOSYLTRAN-RXN;iabaylyiv4:XANPRIBOSYLTRAN-RXN;iaf1260:XPPT;iaf692:XPPT;iag612:rbs_590;iao358:rll_451;iin800:XPT1;iit341:XPPT;ijr904.45632:XPPT;ijr904:XPPT;imeo21:XPPT;imm904:XPPT;ind750:XPPT;inj661:XPPT;intenz:2679;isb619:XPPT;iyo844:XPPT;kegg:R02142;metacyc:XANPRIBOSYLTRAN-RXN;pubmed:10545171;rhea:10800;rhea:10801;rhea:…	-10000.0	0			0	0
RE97914BB_LR-1515	1 MNXM11@MNXC3 + 1 MNXM2@MNXC3 --> 1 MNXM1@MNXC3 + 2 MNXM9@MNXC3	R_PPA	1*uniprot:PPAC_BACSU;1*uniprot:PPAX_BACSU		3.6.1.1	biopath:Biosynthesis_of_aromatic_amino_acids_(L-Phenylalanine,_L-Tyrosine,_L-Tryptophan)_and_of_quinone_cofactors;biopath:Synthesis_and_degradation_of_Starch;biopath:Urea_and_L-Aspartate_cycles,_Polyamine_and_Creatine_synthesis;model: Lipids_TerpenoidMetabolism;model:Nucleotides_PurineMetabolism	bigg:PPA;bigg:PPA_1;bigg:PPAer;bigg:PPAm;bigg:PPAn;biopath:RXN00452;brenda:BR22749;ec:3.6.1.1;ecocyc:INORGPYROPHOSPHAT-RXN;iabaylyiv4:INORGPYROPHOSPHAT-RXN;iaf1260:PPA;iaf692:PPA;iaf692:PPA_1;iag612:rbs_266;iag612:rbs_267;igt196:PPA;iin800:IPP1;iit341:PPA;ijn746:PPA;ijr904.45632:PPA;ijr904:PPA;imeo21:PPA;imm904:PPA;imm904:PPAm;imo1053-pao1:PPA;imo1056:PPA;ind750:PPA;ind750:PPAm;inj661:PPA;intenz:…	0	10000.0			0	0
R74C0BF99_B-719	1 MNXM11@MNXC3 + 1 MNXM309@MNXC3 <==> 1 MNXM194@MNXC3 + 1 MNXM1@MNXC3 + 1 MNXM3@MNXC3	R_1631;R_945	1*uniprot:NADD_BACSU		2.7.7.1;2.7.7.18	biopath:Biosynthesis_of_NAD+_from_Aspartate;biopath:Biosynthesis_of_NAD+_from_Tryptophan;biopath:Biosynthesis_of_Nicotinamide,_NAD_and_NADP;biopath:Biosynthesis_of_Nicotinate,_NAD_and_NADP;kegg:Metabolic pathways;kegg:Nicotinate and nicotinamide metabolism;metacyc:NAD biosynthesis I (from aspartate);metacyc:NAD biosynthesis from 2-amino-3-carboxymuconate semialdehyde;metacyc:NAD salvage pathway I…	bigg:NNAT;bigg:NNATm;bigg:NNATn;bigg:NNATr;biopath:RXN00839;brenda:BR47865;brenda:BS386612;brenda:BS386613;ec:2.7.7.1;ec:2.7.7.18;ecocyc:NICONUCADENYLYLTRAN-RXN;iabaylyiv4:NICONUCADENYLYLTRAN-RXN;iaf1260:NNATr;iaf692:NNAT;iao358:rll_478;igt196:NNATr;iin800:YLR328W_1;iin800:YLR328W_2;iit341:NNAT;ijn746:NNATr;ijr904.45632:NNAT;ijr904:NNAT;imeo21:NNAT;imm904:NNAT;imm904:NNATm;imo1053-pao1:NNAT;imo10…	-10000.0	10000.0			0	0
RC6683231_B-1282	1 MNXM11@MNXC3 + 1 MNXM3232@MNXC3 <==> 1 MNXM63@MNXC3 + 1 MNXM90433@MNXC3	rxn08309	1*uniprot:CDSA_BACSU		2.7.7.41	model:NONE	bigg:DASYN160;ec:2.7.7.41;iaf1260:DASYN160;ijn746:DASYN160;imeo21:DASYN160;inj661:DASYN160;seed:rxn08309	-10000.0	10000.0			0	0
RDD35562E_B-1428	1 MNXM11@MNXC3 + 1 MNXM4512@MNXC3 <==> 1 MNXM63@MNXC3 + 1 MNXM90435@MNXC3	rxn08307	1*uniprot:CDSA_BACSU		2.7.7.41	model:NONE	bigg:DASYN140;ec:2.7.7.41;iaf1260:DASYN140;seed:rxn08307	-10000.0	10000.0			0	0
R4B0FD49A_B-411	1 MNXM11@MNXC3 + 1 MNXM45856@MNXC3 <==> 1 MNXM63@MNXC3 + 1 MNXM90434@MNXC3	rxn08311	1*uniprot:CDSA_BACSU		2.7.7.41	model:NONE	bigg:DASYN180;ec:2.7.7.41;iaf1260:DASYN180;ijn746:DASYN180;seed:rxn08311	-10000.0	10000.0			0	0
R16394420_B-39	1 MNXM11@MNXC3 + 1 MNXM47@MNXC3 <==> 1 MNXM121@MNXC3 + 1 MNXM1@MNXC3 + 1 MNXM340@MNXC3	R00416_c;R00415_c	1*uniprot:GLMU_BACSU					-10000.0	10000.0			0	0
RC3CE61B2_B-1261	1 MNXM11@MNXC3 + 1 MNXM481@MNXC3 <==> 1 MNXM1@MNXC3 + 1 MNXM373@MNXC3 + 1 MNXM3@MNXC3	R_1096	1*uniprot:COAD_BACSU		2.7.7.3	biopath:Biosynthesis_of_Coenzyme_A;biopath:Biosynthesis_of_Pantothenate,_Coenzyme_A_and_Holo-acyl_carrier_protein;biopath:Biosynthesis_of_Pantothenate,_Coenzyme_A_and_Holo-acyl_carrier_protein_(extended);kegg:Metabolic pathways;kegg:Pantothenate and CoA biosynthesis;metacyc:coenzyme A biosynthesis;model:Pantothenate and CoA Biosynthesis;unipathway:coenzyme A biosynthesis	bigg:PTPAT;bigg:PTPATi;bigg:PTPATim;biopath:RXN01280;brenda:BR47876;ec:2.7.7.3;ecocyc:PANTEPADENYLYLTRAN-RXN;iabaylyiv4:PANTEPADENYLYLTRAN-RXN;iaf1260:PTPATi;iaf692:PTPATi;iao358:rll_219;igt196:PTPATi;iin800:U94;iin800:U95;iit341:PTPATi;ijn746:PTPAT;ijr904.45632:PTPATi;ijr904:PTPATi;imeo21:PTPATi;imm904:PTPATi;imm904:PTPATim;imo1053-pao1:PTPATi;imo1056:PTPATi;ind750:PTPATi;ind750:PTPATim;inj661:P…	-10000.0	10000.0			0	0
R1C260C6A_RL-84	1 MNXM11@MNXC3 + 1 MNXM519@MNXC3 <-- 1 MNXM235@MNXC3 + 1 MNXM91@MNXC3	R01870	1*uniprot:PYRE_BACSU	MNXR69599	2.4.2.10	biopath:Biosynthesis_of_Pyrimidine_ribonucleotides;biopath:Biosynthesis_of_Uridine-5'-phosphate;kegg:Metabolic pathways;kegg:Pyrimidine metabolism;metacyc:UMP biosynthesis;seed:YgfZ;unipathway:UMP biosynthesis via de novo pathway	bigg:ORPT;biopath:RXN00412;brenda:BR44268;ec:2.4.2.10;ecocyc:OROPRIBTRANS-RXN;iabaylyiv4:OROPRIBTRANS-RXN;iaf1260:ORPT;iaf692:ORPT;iag612:rbs_504;iao358:rll_384;igt196:ORPT;iin800:URA10;iin800:URA5;iit341:ORPT;ijn746:ORPT;ijr904.45632:ORPT;ijr904:ORPT;imeo21:ORPT;imm904:ORPT;imo1053-pao1:ORPT;imo1056:ORPT;ind750:ORPT;inj661:ORPT;intenz:2667;irs1563.45632:R01870_c;isb619:ORPT;iso783:or_PT;iyo844:O…	-10000.0	0			0	0
R7693EEDF_B-728	1 MNXM11@MNXC3 + 1 MNXM52@MNXC3 <==> 1 MNXM121@MNXC3 + 1 MNXM1@MNXC3 + 1 MNXM96@MNXC3	rxn00213	1*gene:Bsu3567;1*uniprot:GTAB_BACSU;1*uniprot:YNGB_BACSU;1*uniprot:YTDA_BACSU		2.7.7.9	model:NONE		-10000.0	10000.0			0	0
R6AE03FF0_RL-646	1 MNXM11@MNXC3 + 1 MNXM557@MNXC3 <-- 1 MNXM1788@MNXC3	rxn02945	1*uniprot:YISP_BACSU		2.5.1.32	kegg:Biosynthesis of secondary metabolites;kegg:Carotenoid biosynthesis;kegg:Metabolic pathways;metacyc:<i>trans</i>-lycopene biosynthesis I (bacteria);metacyc:<i>trans</i>-lycopene biosynthesis II (plants);metacyc:RXN-13323;metacyc:neurosporene biosynthesis;model:NONE;seed:Carotenoids	ec:2.5.1.32;intenz:19315;kegg:R04218;metacyc:RXNARA-8002;pubmed:4819767;pubmed:7896759;rhea:34479;rhea:34480;rhea:34481;rhea:34482;seed:rxn02945	-10000.0	0			0	0
R9CCA1D20_B-981	1 MNXM11@MNXC3 + 1 MNXM561@MNXC3 <==> 1 MNXM1@MNXC3 + 1 MNXM3@MNXC3 + 1 MNXM96@MNXC3	rxn00695	1*uniprot:GLGC_BACSU+1*uniprot:GLGD_BACSU		2.7.7.27	model:NONE		-10000.0	10000.0			0	0
RA0E6203_B-1013	1 MNXM11@MNXC3 + 1 MNXM775@MNXC3 <==> 1 MNXM1@MNXC3 + 1 MNXM63@MNXC3 + 1 MNXM66@MNXC3	rxn00621	1*uniprot:TAGD_BACSU		2.7.7.39	model:NONE		-10000.0	10000.0			0	0
RE96CC037_RL-1514	1 MNXM11@MNXC3 + 1 MNXM80@MNXC3 <-- 1 MNXM158@MNXC3 + 1 MNXM91@MNXC3	R_FUR1	1*uniprot:PYRR_BACSU;1*uniprot:UPP_BACSU		2.4.2.9	biopath:Conversion_and_degradation_of_Pyrimidine_nucleotides_and_bases;biopath:Conversion_of_Uridine-5'-phosphate_into_beta-Alanine;biopath:Conversion_of_Uridine-5'-phosphate_into_urea;kegg:Metabolic pathways;kegg:Pyrimidine metabolism;metacyc:pyrimidine nucleobases salvage I;model:Pyrimidine metabolism;seed:pyrimidine conversions;unipathway:UMP biosynthesis via salvage pathway	bigg:UPPRT;bigg:UPPRTr;biopath:RXN00460;brenda:BR47535;ec:2.4.2.9;ecocyc:URACIL-PRIBOSYLTRANS-RXN;iabaylyiv4:URACIL-PRIBOSYLTRANS-RXN;iaf1260:UPPRT;iag612:rbs_576;iag612:rbs_577;iao358:rll_443;iin800:FUR1;iit341:UPPRT;ijn746:UPPRT;ijr904.45632:UPPRT;ijr904:UPPRT;imeo21:UPPRT;imm904:UPPRT;imo1053-pao1:UPPRT;imo1056:UPPRT;ind750:UPPRT;inj661:UPPRT;intenz:2666;ips189:UPPRT;irs1563.45632:R00966_c;isb…	-10000.0	0			0	0
RA5C62E48_B-1052	1 MNXM11@MNXC3 + 1 MNXM8377@MNXC3 <==> 1 MNXM63@MNXC3 + 1 MNXM6573@MNXC3	rxn10221	1*uniprot:CDSA_BACSU		2.7.7.41	model:NONE	ec:2.7.7.41;seed:rxn10221	-10000.0	10000.0			0	0
RA0879407_B-1008	1 MNXM11@MNXC3 + 1 MNXM8378@MNXC3 <==> 1 MNXM63@MNXC3 + 1 MNXM6574@MNXC3	rxn10224	1*uniprot:CDSA_BACSU		2.7.7.41	model:NONE	ec:2.7.7.41;seed:rxn10224	-10000.0	10000.0			0	0
R2E7E8AF4_B-223	1 MNXM11@MNXC3 + 1 MNXM8379@MNXC3 <==> 1 MNXM63@MNXC3 + 1 MNXM6580@MNXC3	rxn10220	1*uniprot:CDSA_BACSU		2.7.7.41	model:NONE	ec:2.7.7.41;seed:rxn10220	-10000.0	10000.0			0	0
RDBDAEC09_B-1419	1 MNXM11@MNXC3 + 1 MNXM8380@MNXC3 <==> 1 MNXM63@MNXC3 + 1 MNXM6581@MNXC3	rxn10225	1*uniprot:CDSA_BACSU		2.7.7.41	model:NONE	ec:2.7.7.41;seed:rxn10225	-10000.0	10000.0			0	0
R49A4DED8_B-401	1 MNXM11@MNXC3 + 1 MNXM8381@MNXC3 <==> 1 MNXM63@MNXC3 + 1 MNXM6582@MNXC3	rxn10223	1*uniprot:CDSA_BACSU		2.7.7.41	model:NONE	ec:2.7.7.41;seed:rxn10223	-10000.0	10000.0			0	0
RD018ABF9_B-1340	1 MNXM11@MNXC3 + 1 MNXM8382@MNXC3 <==> 1 MNXM63@MNXC3 + 1 MNXM6583@MNXC3	rxn10222	1*uniprot:CDSA_BACSU		2.7.7.41	model:NONE	ec:2.7.7.41;seed:rxn10222	-10000.0	10000.0			0	0
RC63EFB16_RL-1281	1 MNXM11@MNXC3 + 1 MNXM89557@MNXC3 + 1 MNXM90003@MNXC3 <-- 1 MNXM2@MNXC3 + 1 MNXM37@MNXC3 + 1 MNXM91@MNXC3	R01072	1*uniprot:PUR1_BACSU		2.4.2.14	biopath:Biosynthesis_of_IMP;biopath:Biosynthesis_of_Purine_ribonucleotides;kegg:Alanine, aspartate and glutamate metabolism;kegg:Biosynthesis of secondary metabolites;kegg:Metabolic pathways;kegg:Purine metabolism;metacyc:5-aminoimidazole ribonucleotide biosynthesis I;metacyc:5-aminoimidazole ribonucleotide biosynthesis II;metacyc:superpathway of 5-aminoimidazole ribonucleotide biosynthesis;seed:…	bigg:GLUPRT;biopath:RXN01011;brenda:BR44270;ec:2.4.2.14;ecocyc:PRPPAMIDOTRANS-RXN;iabaylyiv4:PRPPAMIDOTRANS-RXN;iaf1260:GLUPRT;iaf692:GLUPRT;iag612:rbs_396;iao358:rll_369;iin800:ADE4;iit341:GLUPRT;ijn746:GLUPRT;ijr904.45632:GLUPRT;ijr904:GLUPRT;imeo21:GLUPRT;imm904:GLUPRT;imo1053-pao1:GLUPRT;imo1056:GLUPRT;ind750:GLUPRT;inj661:GLUPRT;intenz:2671;irs1563.45632:R01072_c;isb619:GLUPRT;iso783:GLUPRT;…	-10000.0	0			0	0
RDB434C7E_B-1418	1 MNXM11@MNXC3 + 1 MNXM89795@MNXC3 <==> 1 MNXM121@MNXC3 + 1 MNXM1@MNXC3 + 1 MNXM336@MNXC3	R_613	1*uniprot:GALT_BACSU		2.7.7.10	biopath:Metabolism_of_Galactose;biopath:Metabolism_of_Nucleotide_sugars;kegg:Amino sugar and nucleotide sugar metabolism;kegg:Biosynthesis of secondary metabolites;kegg:Galactose metabolism;kegg:Metabolic pathways;metacyc:galactose degradation III;metacyc:stachyose degradation;model:Galactose metabolism	bigg:GALT;bigg:GALTi;biopath:RXN01472;brenda:BR47859;brenda:BS385894;ec:2.7.7.10;iaf692:GALT;iag612:rbs_140;iao358:rll_156;iin800:GAL7_1;iit341:GALTi;imeo21:GALT;imm904:GALT;ind750:GALT;inj661:GALT;intenz:3046;iyo844:GALT;kegg:R00502;metacyc:UTPHEXPURIDYLYLTRANS-RXN;obsolete:rxn12975;rhea:14209;rhea:14210;rhea:14211;rhea:14212;seed:rxn00355	-10000.0	10000.0			0	0
R30517FB7_B-239	1 MNXM11@MNXC3 + 1 MNXM8@MNXC3 <==> 1 MNXM1@MNXC3 + 1 MNXM355@MNXC3 + 1 MNXM3@MNXC3	R_938	1*uniprot:NADD_BACSU		2.7.7.1;2.7.7.18	biopath:Biosynthesis_of_Nicotinate,_NAD_and_NADP;kegg:Nicotinate and nicotinamide metabolism;metacyc:NAD biosynthesis III;metacyc:NAD salvage pathway III;model:NAD Biosynthesis;seed:NAD regulation;unipathway:NAD(+) biosynthesis	bigg:NMNAT;bigg:NMNATm;bigg:NMNATn;bigg:NMNATr;biopath:RXN01195;brenda:BR47858;ec:2.7.7.1;ec:2.7.7.18;ecocyc:2.7.7.1-RXN;iabaylyiv4:2.7.7.1-RXN;iaf1260:NMNAT;iaf692:NMNAT;iao358:rll_477;iin800:YLR328W_3;iit341:NMNAT;ijr904.45632:NMNAT;ijr904:NMNAT;imm904:NMNAT;imm904:NMNATm;imo1053-pao1:NMNAT;imo1056:NMNAT;ind750:NMNAT;ind750:NMNATm;intenz:3037;ips189:NMNATr;irs1563.45632:R00137_c;iso783:NMNAT;iy…	-10000.0	10000.0			0	0
RA551D8CF_B-1050	1 MNXM11@MNXC3 + 1 MNXM95055@MNXC3 <==> 1 MNXM2@MNXC3 + 1 MNXM34@MNXC3 + 1 MNXM78362@MNXC3	rxn08707	1*uniprot:COXX1_BACSU;1*uniprot:COXX2_BACSU		2.5.1;2.5.1.-	kegg:Biosynthesis of secondary metabolites;kegg:Porphyrin and chlorophyll metabolism;model:NONE;seed:Biogenesis of cytochrome c oxidases	ec:2.5.1;ec:2.5.1.-;kegg:R07411;metacyc:HEMEOSYN-RXN;seed:rxn08707;seed:rxn13932;seed:rxn13942	-10000.0	10000.0			0	0
RA32CA962_RL-1033	1 MNXM11@MNXC3 + 2 MNXM1@MNXC3 + 1 MNXM39@MNXC3 + 1 MNXM648@MNXC3 <-- 3 MNXM2@MNXC3 + 1 MNXM51@MNXC3	R_GTPCII2	1*uniprot:RIBBA_BACSU		3.5.4.25	kegg:Metabolic pathways;kegg:Riboflavin metabolism;metacyc:flavin biosynthesis I (bacteria and plants);metacyc:flavin biosynthesis III (fungi);model:Cofactor and Prosthetic Group Biosynthesis;seed:YgfZ;unipathway:riboflavin biosynthesis	bigg:GTPCII2;brenda:BR26117;brenda:BS370979;ec:3.5.4.25;ecocyc:GTP-CYCLOHYDRO-II-RXN;iabaylyiv4:GTP-CYCLOHYDRO-II-RXN;iaf1260:GTPCII2;iao358:rll_393;igt196:GTPCII2;iin800:RIB1;iit341:GTPCII;ijn746:GTPCII;ijr904.45632:GTPCII2;ijr904:GTPCII2;imeo21:GTPCII;imm904:GTPCII;imo1053-pao1:GTPCII;imo1056:GTPCII;ind750:GTPCII;inj661:GTPCII;inj661:GTPCII2;intenz:4334;isb619:GTPCII;iso783:GTPCII;iyo844:GTPCII…	-10000.0	0			0	0
R8267497D_B-801	1 MNXM1202@MNXC3 + 1 MNXM5@MNXC3 <==> 1 MNXM1@MNXC3 + 1 MNXM3129@MNXC3 + 1 MNXM6@MNXC3	rxn03435	1*uniprot:ILVC_BACSU		1.1.1.86	kegg:2-Oxocarboxylic acid metabolism;kegg:Biosynthesis of secondary metabolites;kegg:Metabolic pathways;kegg:Valine, leucine and isoleucine biosynthesis;model:NONE;seed:Branched-Chain Amino Acid Biosynthesis	ec:1.1.1.86;irs1563.45632:R05068_c;kegg:R05068;seed:rxn03435;upa:UCR05068	-10000.0	10000.0			0	0
R38D3B430_LR-285	1 MNXM1202@MNXC3 --> 1 MNXM2@MNXC3 + 1 MNXM439@MNXC3	R_DHAD	1*uniprot:ILVD_BACSU		4.2.1.9	biopath:Biosynthesis_of_L-Isoleucine;biopath:Metabolism_of_the_branched_amino_acids_(L-Leucine,_L-Isoleucine,_L-Valine);kegg:2-Oxocarboxylic acid metabolism;kegg:Biosynthesis of secondary metabolites;kegg:Metabolic pathways;kegg:Valine, leucine and isoleucine biosynthesis;metacyc:isoleucine biosynthesis I (from threonine);metacyc:isoleucine biosynthesis II;metacyc:isoleucine biosynthesis III;meta…	bigg:DHAD2;bigg:DHAD2m;biopath:RXN00766;ec:4.2.1.9;ecocyc:DIHYDROXYMETVALDEHYDRAT-RXN;imo1053-pao1:DHAD3;imo1056:DHAD3;iyo844:DHAD3;kegg:R05070;metacyc:DIHYDROXYMETVALDEHYDRAT-RXN;rhea:27694;rhea:27695;rhea:27696;rhea:27697;seed:rxn09889;upa:UCR05070;upa:UER00057	0	10000.0			0	0
R2ECB0AA_B-225	1 MNXM12118@MNXC3 <==> 0.005699 MNXM1495@MNXC3 + 0.01816 MNXM2859@MNXC3 + 0.02483 MNXM31536@MNXC3 + 0.07327 MNXM32178@MNXC3 + 0.02308 MNXM32179@MNXC3 + 0.03982 MNXM5124@MNXC3 + 0.07776 MNXM5125@MNXC3 + 0.01694 MNXM5129@MNXC3 + 0.01074 MNXM5130@MNXC3 + 0.04589 MNXM5131@MNXC3 + 0.002726 MNXM5132@MNXC3 + 0.001028 MNXM6175@MNXC3 + 0.002019 MNXM6176@MNXC3 + 0.02515 MNXM6240@MNXC3 + 0.04838 MNXM6241@MN…	rxn10201				model:NONE		-10000.0	10000.0			0	0
RFCD0BB4F_B-1658	1 MNXM12128@MNXC3 <==> 0.008667 MNXM5622@MNXC3 + 0.01585 MNXM5623@MNXC3 + 0.003687 MNXM5792@MNXC3 + 0.002264 MNXM5793@MNXC3 + 0.009356 MNXM5794@MNXC3 + 0.0005365 MNXM5797@MNXC3 + 0.001122 MNXM5827@MNXC3 + 0.004866 MNXM5882@MNXC3 + 0.001761 MNXM5933@MNXC3 + 0.01149 MNXM8306@MNXC3 + 0.004053 MNXM8307@MNXC3 + 0.003631 MNXM8308@MNXC3 + 0.02094 MNXM8310@MNXC3 + 0.00737 MNXM8311@MNXC3 + 0.006599 MNXM83…	rxn10200				model:NONE		-10000.0	10000.0			0	0
R7331787F_RL-706	1 MNXM1212@MNXC3 + 1 MNXM2@MNXC3 <-- 1 MNXM1249@MNXC3	R_SUCBZS	1*uniprot:MENC_BACSU		4.2.1.113	biopath:Biosynthesis_of_Menaquinone;biopath:Biosynthesis_of_Phylloquinone;biopath:Biosynthesis_of_aromatic_amino_acids_(L-Phenylalanine,_L-Tyrosine,_L-Tryptophan)_and_of_quinone_cofactors;kegg:Biosynthesis of secondary metabolites;kegg:Metabolic pathways;kegg:Ubiquinone and other terpenoid-quinone biosynthesis;metacyc:1,4-dihydroxy-2-naphthoate biosynthesis I;metacyc:1,4-dihydroxy-2-naphthoate bi…	bigg:SUCBZS;biopath:RXN01290;brenda:BR48469;brenda:BS368326;ec:4.2.1.113;ecocyc:O-SUCCINYLBENZOATE-COA-SYN-RXN;iaf1260:SUCBZS;iao358:rll_241;iit341:SUCBZS;ijr904.45632:SUCBZS;ijr904:SUCBZS;imeo21:SUCBZS;inj661:SUCBZS;intenz:17371;isb619:SUCBZS;iso783:SUCBZS;iyo844:SUCBZS;kegg:R04031;metacyc:O-SUCCINYLBENZOATE-COA-SYN-RXN;obsolete:rxn11589;rhea:10196;rhea:10197;rhea:10198;rhea:10199;seed:rxn02832;…	-10000.0	0			0	0
R175B9D20_RL-50	1 MNXM1213@MNXC3 + 1 MNXM13@MNXC3 <-- 1 MNXM1979@MNXC3 + 1 MNXM1@MNXC3	rxn05116			1.1.1.262	kegg:Metabolic pathways;kegg:Vitamin B6 metabolism;metacyc:RXN-13179;metacyc:pyridoxal 5'-phosphate biosynthesis I;model:NONE	ec:1.1.1.262;ecocyc:RXN-8447;intenz:16399;kegg:R07406;metacyc:RXN-8447;pubmed:10225425;pubmed:12896974;rhea:25139;rhea:25140;rhea:25141;rhea:25142;seed:rxn05116;upa:UCR07406	-10000.0	0			0	0
RBB8DB4B7_RL-1206	1 MNXM1219@MNXC3 + 1 MNXM9@MNXC3 <-- 1 MNXM258@MNXC3 + 1 MNXM2@MNXC3 + 1 MNXM73@MNXC3	R_DDPA	1*uniprot:AROG_BACSU		2.5.1.54;4.1.2.15	kegg:Biosynthesis of secondary metabolites;kegg:Metabolic pathways;kegg:Phenylalanine, tyrosine and tryptophan biosynthesis;metacyc:3-dehydroquinate biosynthesis I;model:Cofactors_ShikimateBiosynthesis;seed:Chorismate Synthesis;unipathway:chorismate biosynthesis	bigg:DDPA;bigg:DDPAm;brenda:BR47668;ec:2.5.1.54;ec:4.1.2.15;ecocyc:DAHPSYN-RXN;iabaylyiv4:DAHPSYN-RXN;iaf1260:DDPA;iag612:rbs_512;iao358:rll_58;iao358:rll_59;igt196:DDPA;iin800:ARO3;iin800:ARO4;iit341:DDPA;ijn746:DDPA;ijr904.45632:DDPA;ijr904:DDPA;imeo21:DDPA;imm904:DDPA;imm904:DDPAm;imo1053-pao1:DAHPS;imo1056:DAHPS;ind750:DDPA;ind750:DDPAm;inj661:DDPA;intenz:10225;irs1563.45632:R01826_c;isb619:D…	-10000.0	0			0	0
R9D1B4549_LR-983	1 MNXM1219@MNXC3 --> 1 MNXM478@MNXC3 + 1 MNXM9@MNXC3	R_ARO1_1	1*uniprot:AROB_BACSU		4.2.3.4;4.6.1.3	kegg:Biosynthesis of secondary metabolites;kegg:Metabolic pathways;kegg:Phenylalanine, tyrosine and tryptophan biosynthesis;metacyc:3-dehydroquinate biosynthesis I;model:Phenylalanine, tyrosine, and tryptophan biosynthesis (aromatic amino acids);seed:Chorismate Synthesis;unipathway:chorismate biosynthesis	bigg:DHQS;brenda:BR16093;brenda:BS398657;ec:4.2.3.4;ec:4.6.1.3;ecocyc:3-DEHYDROQUINATE-SYNTHASE-RXN;iabaylyiv4:3-DEHYDROQUINATE-SYNTHASE-RXN;iaf1260:DHQS;iag612:rbs_31;iao358:rll_54;igt196:DHQS;iin800:ARO1_1;iit341:DHQS;ijn746:DHQS;ijr904.45632:DHQS;ijr904:DHQS;imeo21:DHQS;imm904:DHQS;imo1053-pao1:DHQS;imo1056:DHQS;ind750:DHQS;inj661:DHQS;intenz:4783;irs1563.45632:R03083_c;isb619:DHQS;iso783:DHQS…	0	10000.0			0	0
RB5D6709_B-1174	1 MNXM121@MNXC3 + 1 MNXM15@MNXC3 + 1 MNXM3@MNXC3 <==> 2 MNXM1@MNXC3 + 1 MNXM63@MNXC3 + 1 MNXM7@MNXC3 + 1 MNXM9@MNXC3	R_1420;R_353	1*uniprot:PYRG_BACSU		6.3.4.2	kegg:Metabolic pathways;kegg:Pyrimidine metabolism;model:Purine and Pyrimidine Biosynthesis;unipathway:CTP biosynthesis via de novo pathway	bigg:CTPS1;brenda:BR48389;brenda:BS363669;ec:6.3.4.2;iaf692:CTPS1;iag612:rbs_190;iin800:URA7_2;iin800:URA8_2;iit341:CTPS1;imeo21:CTPS1;imm904:CTPS1;ind750:CTPS1;inj661:CTPS1;intenz:5131;irs1563.45632:R00571_c;isb619:CTPS1;iyo844:CTPS1;kegg:R00571;rhea:16597;rhea:16598;rhea:16599;rhea:16600;seed:rxn00410;upa:UCR00571;upa:UER00277	-10000.0	10000.0			0	0
RD0F3B835_B-1347	1 MNXM121@MNXC3 + 1 MNXM288@MNXC3 <==> 1 MNXM17@MNXC3 + 1 MNXM1@MNXC3 + 1 MNXM80@MNXC3	rxn00712	1*uniprot:URK_BACSU		2.7.1.48	model:NONE		-10000.0	10000.0			0	0
R8A4BE0D1_LR-862	1 MNXM121@MNXC3 + 1 MNXM2@MNXC3 + 1 MNXM37@MNXC3 + 1 MNXM3@MNXC3 --> 2 MNXM1@MNXC3 + 1 MNXM63@MNXC3 + 1 MNXM7@MNXC3 + 1 MNXM89557@MNXC3 + 1 MNXM9@MNXC3	R_CTPS2	1*uniprot:PYRG_BACSU		6.3.4.2	kegg:Metabolic pathways;kegg:Pyrimidine metabolism;metacyc:UTP and CTP <i>de novo</i> biosynthesis;metacyc:UTP and CTP dephosphorylation I;metacyc:UTP and CTP dephosphorylation II;model:Nucleotides_PyrimidineMetabolism	bigg:CTPS2;ec:6.3.4.2;ecocyc:CTPSYN-RXN;iabaylyiv4:CTPSYN-RXN;iaf1260:CTPS2;iaf692:CTPS2;igt196:CTPS2;iin800:URA7_1;iin800:URA8_1;ijn746:CTPS2;ijr904.45632:CTPS2;ijr904:CTPS2;imeo21:CTPS2;imm904:CTPS2;imo1053-pao1:CTPS2;imo1056:CTPS2;ind750:CTPS2;inj661:CTPS2;intenz:5131;iso783:CTPS2;iyo844:CTPS2;kegg:R00573;metacyc:CTPSYN-RXN;reactome:REACT_21305.1;reactome:REACT_574.4;rhea:26426;rhea:26427;rhea…	0	10000.0			0	0
R320F1C05_B-247	1 MNXM121@MNXC3 + 1 MNXM338@MNXC3 <==> 1 MNXM17@MNXC3 + 1 MNXM1@MNXC3 + 1 MNXM31@MNXC3	rxn00368	1*uniprot:URK_BACSU		2.7.1.48	model:NONE		-10000.0	10000.0			0	0
RD9B8313F_B-1403	1 MNXM121@MNXC3 + 1 MNXM7@MNXC3 <==> 1 MNXM17@MNXC3 + 1 MNXM3@MNXC3	R_923	1*uniprot:NDK_BACSU		2.7.4.6	biopath:Biosynthesis_of_2'-Deoxyuridine-5'-phosphate_from_Uridine-5'-diphosphate;biopath:Biosynthesis_of_Cytidine-5'-triphophate;biopath:Biosynthesis_of_Uridine-5'-triphosphate;biopath:Conversion_and_degradation_of_Pyrimidine_nucleotides_and_bases;biopath:Metabolism_of_Pyrimidines_(missing);kegg:Metabolic pathways;kegg:Pyrimidine metabolism;metacyc:UTP and CTP <i>de novo</i> biosynthesis;model:Nu…	bigg:NDPK2;bigg:NDPK2m;bigg:NDPK2n;biopath:RXN00251;brenda:BS358242;ec:2.7.4.6;ecocyc:UDPKIN-RXN;iabaylyiv4:UDPKIN-RXN;iaf1260:NDPK2;iaf692:NDPK2;iag612:rbs_571;iao358:rll_572;igt196:NDPK2;iin800:YNK1_1;iit341:NDPK2;ijn746:NDPK2;ijr904.45632:NDPK2;ijr904:NDPK2;imeo21:NDPK2;imm904:NDPK2;imo1053-pao1:NDPK2;imo1056:NDPK2;ind750:NDPK2;inj661:NDPK2;intenz:3010;ips189:NDPK2;irs1563.45632:R00156_c;irs15…	-10000.0	10000.0			0	0
R3988F2EF_B-290	1 MNXM1221@MNXC3 + 1 MNXM1@MNXC3 + 1 MNXM6@MNXC3 <==> 1 MNXM1222@MNXC3 + 1 MNXM5@MNXC3	rxn06526			1.8.1.8	model:NONE;seed:Periplasmic disulfide interchange	brenda:BR40348;brenda:BR40348_WOP;brenda:BS375255;brenda:BS375255_WOP;ec:1.8.1.8;intenz:10034;kegg:R03914;rhea:18753;rhea:18754;rhea:18755;rhea:18756;seed:rxn06526	-10000.0	10000.0			0	0
R5281E6CB_LR-468	1 MNXM12236@MNXC3 + 1 MNXM66@MNXC3 --> 1 MNXM166@MNXC3 + 1 MNXM77@MNXC3	rxn05739	1*uniprot:GLPD_BACSU		1.1.99.5	model:NONE	ec:1.1.99.5;ips189:G3PD4;iso783:G3PD4;iyo844:G3PD4;seed:rxn05739	0	10000.0			0	0
R6C9FDAF4_RL-656	1 MNXM12236@MNXC3 + 2 MNXM1@MNXC2 + 1 MNXM2@MNXC3 <-- 1 MNXM166@MNXC3 + 2 MNXM1@MNXC3 + 0.5 MNXM4@MNXC3	rxn10045	1*uniprot:CYDA_BACSU+1*uniprot:CYDB_BACSU;1*uniprot:YTHA_BACSU+1*uniprot:YTHB_BACSU			model:NONE	iyo844:CYTB_B2;seed:rxn10045	-10000.0	0			0	0
R5FCF5216_RL-566	1 MNXM12236@MNXC3 + 4 MNXM1@MNXC2 + 1 MNXM2@MNXC3 <-- 1 MNXM166@MNXC3 + 4 MNXM1@MNXC3 + 0.5 MNXM4@MNXC3	rxn10046	1*uniprot:QOX1_BACSU+1*uniprot:QOX2_BACSU+1*uniprot:QOX3_BACSU+1*uniprot:QOX4_BACSU			model:NONE;seed:Terminal AA3-600 quinol oxidase;seed:Terminal cytochrome oxidases	iyo844:CYTB_B3;seed:rxn10046	-10000.0	0			0	0
R71BE547_RL-694	1 MNXM1223@MNXC3 + 1 MNXM13@MNXC3 + 1 MNXM925@MNXC3 <-- 1 MNXM1269@MNXC3 + 1 MNXM184@MNXC3	R04355	1*uniprot:FABF_BACSU+1*uniprot:FABH1_BACSU;1*uniprot:FABF_BACSU+1*uniprot:FABH2_BACSU		2.3.1.179;2.3.1.180;2.3.1.41;2.3.1.85;2.3.1.86	kegg:Fatty acid biosynthesis;kegg:Metabolic pathways;metacyc:fatty acid biosynthesis initiation II;metacyc:fatty acid biosynthesis initiation III;metacyc:superpathway of fatty acid biosynthesis initiation (E. coli)	bigg:KAS14;ec:2.3.1.179;ec:2.3.1.180;ec:2.3.1.41;ec:2.3.1.85;ec:2.3.1.86;iabaylyiv4:0-3OXOACP-SYNTHASE-RXN;iabaylyiv4:C4;iaf1260:KAS14;iin800:CEM1_1;iin800:FAS2_1_1;iit341:KAS14;ijn746:KAS14;ijr904.45632:KAS14;ijr904:KAS14;imo1053-pao1:ACMAT1;imo1056:ACMAT1;isb619:KAS14;iso783:ACMAT1;kegg:R04355;metacyc:3-OXOACYL-ACP-SYNTH-BASE-RXN;obsolete:rxn08765;obsolete:rxn12870;seed:rxn05347	-10000.0	0			0	0
R2123A8A_B-124	1 MNXM1223@MNXC3 + 1 MNXM1@MNXC3 + 1 MNXM6@MNXC3 <==> 1 MNXM5@MNXC3 + 1 MNXM8334@MNXC3	rxn05339	1*uniprot:FABG_BACSU		1.1.1.100;2.3.1.85;2.3.1.86	kegg:Fatty acid biosynthesis;kegg:Metabolic pathways;metacyc:palmitate biosynthesis I (animals and fungi);metacyc:palmitate biosynthesis II (bacteria and plants);model:NONE;seed:Fatty Acid Biosynthesis FASII	ec:1.1.1.100;ec:2.3.1.85;ec:2.3.1.86;kegg:R04533;metacyc:RXN-9514;seed:rxn05339	-10000.0	10000.0			0	0
RAA59AE89_LR-1087	1 MNXM1231@MNXC3 + 1 MNXM89557@MNXC3 --> 1 MNXM2@MNXC3 + 1 MNXM496@MNXC3	rxn01639	1*uniprot:HUTG_BACSU	MNXR33152	3.5.3.8	kegg:Histidine metabolism;kegg:Metabolic pathways;metacyc:histidine degradation I;model:NONE;unipathway:L-histidine degradation into L-glutamate	bigg:FGLU;brenda:BR26109;ec:3.5.3.8;iag612:rbs_488;imo1053-pao1:FGLU;imo1056:FGLU;intenz:4296;isb619:FGLU;iso783:FGLU;iyo844:FGLU;kegg:R02285;metacyc:FORMIMINOGLUTAMASE-RXN;rhea:22492;rhea:22493;rhea:22494;rhea:22495;seed:rxn01639;upa:UCR02285;upa:UER00552	0	10000.0			0	0
R99C25D8F_B-964	1 MNXM1233@MNXC2 + 1 MNXM73@MNXC3 <==> 1 MNXM1667@MNXC3 + 1 MNXM23@MNXC3	rxn05567		MNXR2532		model:NONE	bigg:GALTpts;bigg:GALTptspp;iaf1260:GALTptspp;ijr904.45632:GALTpts;ijr904:GALTpts;isb619:GALTpts;iyo844:GALTpts;seed:rxn05567;seed:rxn08586	-10000.0	10000.0			0	0
RA1066942_B-1014	1 MNXM1233@MNXC2 <==> 1 MNXM1233@BOUNDARY	EX_cpd01171_e				model:S_		-10000.0	10000.0			0	1
R99FA3CA4_RL-967	1 MNXM12340@MNXC3 + 1 MNXM12@MNXC3 <-- 1 MNXM12396@MNXC3 + 1 MNXM21@MNXC3	rxn02825	1*uniprot:YVCN_BACSU		2.3.1.118	model:NONE	ec:2.3.1.118;kegg:R08386;metacyc:2.3.1.118-RXN;seed:rxn02825	-10000.0	0			0	0
RE8984C2C_B-1506	1 MNXM12354@MNXC3 + 1 MNXM32@MNXC3 <==> 1 MNXM2@MNXC3 + 1 MNXM4053@MNXC3	rxn02875	1*uniprot:BLYA_BACSU;1*uniprot:CWLD_BACSU;1*uniprot:CWLH_BACSU;1*uniprot:LYTC_BACSU;1*uniprot:LYTG_BACSU;1*uniprot:YQII_BACSU;1*uniprot:YRVJ_BACSU	MNXR68350	3.5.1.28	model:NONE	bigg:AMAA;ec:3.5.1.28;iit341:AMAA;imo1053-pao1:AMAA;imo1056:AMAA;isb619:AMAA;iso783:AMAA;iyo844:AMAA;seed:rxn02875	-10000.0	10000.0			0	0
R69668562_RL-632	1 MNXM123@MNXC3 + 1 MNXM15@MNXC3 + 1 MNXM23@MNXC3 <-- 1 MNXM2@MNXC3 + 1 MNXM7231@MNXC3	rxn00950	1*uniprot:METC_BACSU		4.4.1.8	model:NONE	brenda:BR3446;ec:4.4.1.8;iabaylyiv4:CYSTATHIONINE-BETA-LYASE-RXN;iaf1260:CYSTL;iag612:rbs_212;iag612:rbs_213;iao358:rll_248;iin800:YFR055W;ijn746:CYSTL;ijr904.45632:CYSTL;ijr904:CYSTL;imeo21:CYSTL;imm904:CYSTL;imm904:CYSTLp;imo1053-pao1:CYSTLr;imo1056:CYSTLr;ind750:CYSTL;ind750:CYSTLp;inj661:CYSTL;irs1563.45632:R01286_c;isb619:CYSTL;iso783:CYSTL;iyo844:CYSTL;obsolete:rxn00951;obsolete:rxn13180;se…	-10000.0	0			0	0
RC556360C_LR-1273	1 MNXM123@MNXC3 + 1 MNXM16@MNXC3 --> 1 MNXM19@MNXC3 + 1 MNXM1@MNXC3 + 1 MNXM61@MNXC3	R_MHT1;R_SAM4	1*uniprot:HMT_BACSU			model:Alanine and aspartate metabolism		0	10000.0			0	0
R17AF74BF_B-52	1 MNXM123@MNXC3 + 1 MNXM212@MNXC3 <==> 1 MNXM19@MNXC3 + 1 MNXM2@MNXC3	rxn00141			3.3.1.1	model:NONE;seed:Methionine Degradation	brenda:BR16046;ec:3.3.1.1;iabaylyiv4:ADENOSYLHOMOCYSTEINASE-RXN;iaf692:AHC;iao358:rll_581;iin800:SAH1;ijr904.45632:AHC;ijr904:AHC;imeo21:AHC;imm904:AHCi;imo1053-pao1:AHC;imo1056:AHC;ind750:AHCi;inj661:AHC;irs1563.45632:R00192_c;obsolete:rxn13082;seed:rxn00141	-10000.0	10000.0			0	0
R77E111FA_B-735	1 MNXM123@MNXC3 + 1 MNXM242@MNXC3 <==> 1 MNXM1777@MNXC3 + 1 MNXM2@MNXC3	rxn00955			4.4.1.21	model:NONE	ec:4.4.1.21;iyo844:RHCYS;seed:rxn00955	-10000.0	10000.0			0	0
R5FECAFF8_B-567	1 MNXM123@MNXC3 + 1 MNXM2449@MNXC3 <==> 1 MNXM1777@MNXC3	rxn05958	1*uniprot:LUXS_BACSU		4.4.1.21	model:NONE;seed:Autoinducer 2 (AI-2) transport and processing (lsrACDBFGE operon)	brenda:BR48539;brenda:BS371157;ec:4.4.1.21;iaf1260:RHCCE;iag612:rbs_550;iit341:RHCCE;ijr904.45632:RHCCE;ijr904:RHCCE;iso783:RHCCE;obsolete:rxn09226;seed:rxn05958	-10000.0	10000.0			0	0
RD2EBF8F3_B-1360	1 MNXM123@MNXC3 + 1 MNXM318@MNXC3 <==> 1 MNXM61@MNXC3 + 1 MNXM79@MNXC3	rxn00693	1*gene:YXJH_BACSU+1*uniprot:YXJG_BACSU;1*uniprot:METE_BACSU		2.1.1.13;2.1.1.14	model:NONE;seed:Carbon monoxide induced hydrogenase	aragem.45632:R00946_c;brenda:BR40552;ec:2.1.1.13;ec:2.1.1.14;iabaylyiv4:HOMOCYSMETB12-RXN;iaf1260:METS;iaf692:METS;iao358:rll_249;igt196:METS;iin800:U47;ijn746:METSr;ijr904.45632:METS;ijr904:METS;imeo21:METSMHPGLUT_b;imeo21:MTHFB12D;imm904:METS;imo1053-pao1:METS;imo1056:METS;ind750:METS;inj661:METS;irs1563.45632:R00946_c;isb619:METS;iso783:METS;iyo844:METS;obsolete:rxn13144;seed:rxn00693	-10000.0	10000.0			0	0
R4F7C92C5_B-444	1 MNXM123@MNXC3 + 1 MNXM53@MNXC3 <==> 1 MNXM2@MNXC3 + 1 MNXM7231@MNXC3	rxn00953	1*uniprot:MCCA_BACSU		4.2.1.22	model:NONE;seed:Cysteine Biosynthesis;seed:Methionine Biosynthesis;seed:Methionine Degradation	brenda:BR406;ec:4.2.1.22;iao358:rll_591;imeo21:CYSTS;imm904:CYSTS;imo1053-pao1:CYSTS;imo1056:CYSTS;ind750:CYSTS;inj661:CYSTS;irs1563.45632:R01290_c;iyo844:CYSTS;obsolete:rxn00954;obsolete:rxn12884;seed:rxn00953	-10000.0	10000.0			0	0
R115B3288_LR-6	1 MNXM1242@MNXC3 + 1 MNXM15@MNXC3 + 1 MNXM3@MNXC3 --> 1 MNXM1@MNXC3 + 1 MNXM7@MNXC3 + 1 MNXM9212@MNXC3 + 1 MNXM9@MNXC3	R_GLNSP3	1*uniprot:GLNA_BACSU		6.3.1.2	model:Peptidoglycan Metabolism;seed:Ammonia assimilation;seed:Glutamine synthetases;seed:Glutamine, Glutamate, Aspartate and Asparagine Biosynthesis;seed:Peptidoglycan Biosynthesis 2;seed:Photorespiration (oxidative C2 cycle)	bigg:GLNSP3;ec:6.3.1.2;imeo21:GLNSP3;inj661:GLNSP3;irs1563.45632:R05033_c;seed:rxn03409	0	10000.0			0	0
R5141F0EC_B-454	1 MNXM1242@MNXC3 + 1 MNXM17@MNXC3 + 1 MNXM1@MNXC3 <==> 1 MNXM2264@MNXC3 + 1 MNXM47@MNXC3	rxn03408	1*uniprot:MURG_BACSU		2.4.1.227	model:NONE		-10000.0	10000.0			0	0
R9CB1C10D_B-980	1 MNXM1242@MNXC3 + 1 MNXM5258@MNXC3 <==> 1 MNXM1@MNXC3 + 1 MNXM326@MNXC3 + 1 MNXM7630@MNXC3	rxn10199	1*uniprot:PBPX_BACSU;1*uniprot:YQGF_BACSU			model:NONE		-10000.0	10000.0			0	0
RF3CC6334_RL-1596	1 MNXM1246@MNXC3 + 1 MNXM5@MNXC3 <-- 1 MNXM1@MNXC3 + 1 MNXM270@MNXC3 + 1 MNXM6@MNXC3	R_FLVR	1*uniprot:MHQN_BACSU;1*uniprot:NFRA1_BACSU;1*uniprot:NFRA2_BACSU;1*uniprot:YDGI_BACSU;1*uniprot:YFKO_BACSU;1*uniprot:YODC_BACSU		1.5.1.30;1.5.1.41	model:Cofactor and Prosthetic Group Biosynthesis	bigg:FLVR;brenda:BR36901;brenda:BS259239;ec:1.5.1.30;ec:1.5.1.41;iaf1260:FLVR;intenz:18589;intenz:18679;isb619:FLVR;iyo844:FLVR;kegg:R05707;metacyc:NADPH-DEHYDROGENASE-FLAVIN-RXN;obsolete:rxn08520r;rhea:19377;rhea:19378;rhea:19379;rhea:19380;seed:rxn03976	-10000.0	0			0	0
RC26479F8_RL-1249	1 MNXM1249@MNXC3 + 1 MNXM13@MNXC3 + 1 MNXM23@MNXC3 <-- 1 MNXM1@MNXC3 + 1 MNXM20@MNXC3 + 1 MNXM799@MNXC3	R_2S6HCCi	1*uniprot:MEND_BACSU		2.5.1.64	model:.	ec:2.5.1.64;iao358:rll_242;iyo844:2S6HCCi;seed:rxn04675	-10000.0	0			0	0
R8A0926F3_RL-860	1 MNXM1249@MNXC3 + 1 MNXM23@MNXC3 <-- 1 MNXM1861@MNXC3	rxn11703	1*uniprot:YTXM_BACSU		4.2.99.20	kegg:Biosynthesis of secondary metabolites;kegg:Metabolic pathways;kegg:Ubiquinone and other terpenoid-quinone biosynthesis;metacyc:1,4-dihydroxy-2-naphthoate biosynthesis I;metacyc:1,4-dihydroxy-2-naphthoate biosynthesis II (plants);model:NONE;unipathway:menaquinone biosynthesis	brenda:BR48915;ec:4.2.99.20;ecocyc:RXN-9310;intenz:17520;kegg:R08166;metacyc:RXN-9310;rhea:25597;rhea:25598;rhea:25599;rhea:25600;seed:rxn11703;upa:UCR08166;upa:UER00900	-10000.0	0			0	0
R1349EF6C_LR-21	1 MNXM124@MNXC3 + 1 MNXM21@MNXC3 --> 1 MNXM12@MNXC3 + 1 MNXM1@MNXC3 + 1 MNXM501@MNXC3	R_U61_	1*uniprot:BLTD_BACSU			model:Phenylalanine, tyrosine, and tryptophan biosynthesis (aromatic amino acids)		0	10000.0			0	0
RBCDC2C62_B-1215	1 MNXM124@MNXC3 + 1 MNXM321@MNXC3 <==> 1 MNXM150@MNXC3 + 1 MNXM1@MNXC3 + 1 MNXM408@MNXC3	R_1187	1*uniprot:SPEE_BACSU		2.5.1.16;2.5.1.22	biopath:Metabolism_of_Polyamines;biopath:Urea_and_L-Aspartate_cycles,_Polyamine_and_Creatine_synthesis;kegg:Arginine and proline metabolism;kegg:Cysteine and methionine metabolism;kegg:Glutathione metabolism;kegg:Metabolic pathways;kegg:beta-Alanine metabolism;metacyc:spermine biosynthesis;metacyc:superpathway of polyamine biosynthesis II;model:Arginine and Proline Metabolism;unipathway:spermine …	aragem.45632:R02869_c;bigg:SPRMS;biopath:RXN01094;brenda:BR44280;brenda:BS323255;ec:2.5.1.16;ec:2.5.1.22;iin800:SPE4;iit341:SPRMS;imm904:SPRMS;ind750:SPRMS;intenz:2727;iso783:SPRS;iyo844:SPRS;kegg:R02869;metacyc:SPERMINE-SYNTHASE-RXN;pubmed:16428313;reactome:REACT_14825.1;rhea:19973;rhea:19974;rhea:19975;rhea:19976;seed:rxn02061;upa:UCR02869;upa:UER00315	-10000.0	10000.0			0	0
R52301C37_LR-465	1 MNXM1253@MNXC3 + 1 MNXM2@MNXC3 --> 1 MNXM1@MNXC3 + 1 MNXM285@MNXC3 + 1 MNXM57@MNXC3	R_GLYOX	1*uniprot:PKSB_BACSU;1*uniprot:YQGX_BACSU		3.1.2.6	biopath:Reactions_of_Pyruvate_and_Phosphoenolpyruvate;kegg:Pyruvate metabolism;metacyc:methylglyoxal degradation I;model:Carbohydrates_PyruvateMetabolism;seed:Cobalt-zinc-cadmium resistance;seed:Glutathione Non-redox reactions;seed:Glutathione-regulated potassium-efflux system and associated functions;unipathway:methylglyoxal degradation	bigg:GLYOX;bigg:GLYOXm;biopath:RXN00831;brenda:BS364477;brenda:BS93042;ec:3.1.2.6;iabaylyiv4:GLYOXII-RXN;iaf1260:GLYOX;ijr904.45632:GLYOX;ijr904:GLYOX;imm904:GLYOX;imm904:GLYOXm;ind750:GLYOX;ind750:GLYOXm;intenz:3257;iso783:GLYOX;kegg:R01736;macie:M0157;metacyc:GLYOXII-RXN;rhea:25245;rhea:25246;rhea:25247;rhea:25248;seed:rxn01274;upa:UCR01736;upa:UER00676	0	10000.0			0	0
RF191F672_B-1577	1 MNXM1253@MNXC3 <==> 1 MNXM310@MNXC3 + 1 MNXM57@MNXC3	R_829	1*uniprot:YETH_BACSU;1*uniprot:YQJC_BACSU;1*uniprot:YRAH_BACSU;1*uniprot:YURT_BACSU;1*uniprot:YWBC_BACSU;1*uniprot:YYAH_BACSU		4.4.1.5	biopath:Reactions_of_Pyruvate_and_Phosphoenolpyruvate;kegg:Pyruvate metabolism;metacyc:methylglyoxal degradation I;model:Alternate Carbon Metabolism;seed:Glutathione Non-redox reactions;unipathway:methylglyoxal degradation	aragem.45632:R02530_c;bigg:LGTHL;biopath:RXN00567;brenda:BR6441;brenda:BS398942;ec:4.4.1.5;ecocyc:GLYOXI-RXN;iabaylyiv4:GLYOXI-RXN;iaf1260:LGTHL;iin800:GLO1;ijr904.45632:LGTHL;ijr904:LGTHL;imm904:LGTHL;imo1053-pao1:LGTHL;imo1056:LGTHL;ind750:LGTHL;intenz:4849;iso783:LGTHL;kegg:R02530;macie:M0032;metacyc:GLYOXI-RXN;rhea:19069;rhea:19070;rhea:19071;rhea:19072;seed:rxn01834;upa:UCR02530;upa:UER00675	-10000.0	10000.0			0	0
R8796A875_LR-843	1 MNXM125@MNXC3 + 1 MNXM2@MNXC3 --> 1 MNXM334@MNXC3 + 1 MNXM9@MNXC3	R_NTD11;R_NTD11pp	1*uniprot:NTPES_BACSU;1*uniprot:YFNB_BACSU		3.1.3.1;3.1.3.31;3.1.3.5	biopath:Degradation_of_IMP_to_Xanthine;biopath:Reactions_and_degradation_of_Purine_ribonucleotides;kegg:Metabolic pathways;kegg:Purine metabolism;metacyc:adenosine nucleotides degradation I;model:Nucleotides_PurineMetabolism;seed:pyrimidine conversions	bigg:NTD11;bigg:NTD11pp;biopath:RXN00833;brenda:BS64634;ec:3.1.3.1;ec:3.1.3.31;ec:3.1.3.5;ecocyc:RXN-7607;iabaylyiv4:RXN-7607;iaf1260:NTD11;iaf1260:NTD11pp;iao358:rll_294;iin800:U32;ijn746:NTD11;ijn746:NTD11pp;ijr904.45632:NTD11;ijr904:NTD11;imeo21:NTD11;imm904:NTD11;imo1053-pao1:NTD11;imo1056:NTD11;ind750:NTD11;inj661:NTD11;irs1563.45632:R01126_c;iso783:NTD11;kegg:R01126;metacyc:RXN-7607;reactom…	0	10000.0			0	0
R26F0C5C0_B-165	1 MNXM125@MNXC3 + 1 MNXM2@MNXC3 <==> 1 MNXM456@MNXC3	R_793;R_1566	1*uniprot:PUR9_BACSU	MNXR3099	2.1.2.3;3.5.4.10	biopath:Biosynthesis_of_IMP;biopath:Biosynthesis_of_Purine_ribonucleotides;kegg:Biosynthesis of secondary metabolites;kegg:Metabolic pathways;kegg:Purine metabolism;metacyc:inosine-5'-phosphate biosynthesis I;metacyc:inosine-5'-phosphate biosynthesis II;model:Purine and Pyrimidine Biosynthesis;unipathway:IMP biosynthesis via de novo pathway	bigg:IMPC;biopath:RXN00218;brenda:BR19263;ec:2.1.2.3;ec:3.5.4.10;ecocyc:IMPCYCLOHYDROLASE-RXN;iabaylyiv4:IMPCYCLOHYDROLASE-RXN;iaf1260:IMPC;iaf692:IMPC;iag612:rbs_77;iao358:rll_371;igt196:IMPC;iin800:ADE16_2;iin800:ADE17_2;iit341:IMPC;ijn746:IMPC;ijr904.45632:IMPC;ijr904:IMPC;imeo21:IMPC;imm904:IMPC;imo1053-pao1:IMPC;imo1056:IMPC;ind750:IMPC;inj661:IMPC;intenz:4319;irs1563.45632:R01127_c;isb619:I…	-10000.0	10000.0			0	0
R75E08CB8_LR-726	1 MNXM125@MNXC3 + 1 MNXM42@MNXC3 + 1 MNXM51@MNXC3 --> 2 MNXM1@MNXC3 + 1 MNXM30@MNXC3 + 1 MNXM565@MNXC3 + 1 MNXM9@MNXC3	R_ADE12	1*uniprot:PURA_BACSU			model:Purine metabolism		0	10000.0			0	0
R17F3A914_B-56	1 MNXM1265@MNXC3 + 1 MNXM1@MNXC3 + 1 MNXM7@MNXC3 <==> 1 MNXM3@MNXC3 + 1 MNXM602@MNXC3	R_1173	1*uniprot:AROK_BACSU		2.7.1.71	biopath:Biosynthesis_of_Chorismate;biopath:Biosynthesis_of_aromatic_amino_acids_(L-Phenylalanine,_L-Tyrosine,_L-Tryptophan)_and_of_quinone_cofactors;biopath:Pathway_of_Shikimate;kegg:Biosynthesis of secondary metabolites;kegg:Metabolic pathways;kegg:Phenylalanine, tyrosine and tryptophan biosynthesis;metacyc:chorismate biosynthesis from 3-dehydroquinate;model:Tyrosine, Tryptophan, and Phenylalani…	bigg:SHKK;biopath:RXN00448;brenda:BR47798;ec:2.7.1.71;ecocyc:SHIKIMATE-KINASE-RXN;iabaylyiv4:SHIKIMATE-KINASE-RXN;iaf1260:SHKK;iaf692:SHKK;iag612:rbs_189;iao358:rll_60;igt196:SHKK;iin800:ARO1_4;iit341:SHKK;ijn746:SHKK;ijr904.45632:SHKK;ijr904:SHKK;imeo21:SHKK;imm904:SHKK;imo1053-pao1:SHKK;imo1056:SHKK;ind750:SHKK;inj661:SHKK;intenz:2901;isb619:SHKK;iso783:SHKK;iyo844:SHKK;kegg:R02412;metacyc:SHIK…	-10000.0	10000.0			0	0
R5F01904_B-562	1 MNXM1265@MNXC3 + 1 MNXM73@MNXC3 <==> 1 MNXM1365@MNXC3 + 1 MNXM9@MNXC3	R_1083	1*uniprot:AROA_BACSU		2.5.1.19	kegg:Biosynthesis of secondary metabolites;kegg:Metabolic pathways;kegg:Phenylalanine, tyrosine and tryptophan biosynthesis;metacyc:chorismate biosynthesis from 3-dehydroquinate;model:Tyrosine, Tryptophan, and Phenylalanine Metabolism;seed:Chorismate Synthesis;unipathway:chorismate biosynthesis	bigg:PSCVT;bigg:PSCVTi;brenda:BR47516;brenda:BS355056;ec:2.5.1.19;ecocyc:2.5.1.19-RXN;iabaylyiv4:2.5.1.19-RXN;iaf1260:PSCVT;iaf692:PSCVT;iao358:rll_53;igt196:PSCVT;iin800:ARO1_5;iit341:PSCVT;ijn746:PSCVT;ijr904.45632:PSCVT;ijr904:PSCVT;imeo21:PSCVT;imm904:PSCVTi;imo1053-pao1:PSCVT;imo1056:PSCVT;ind750:PSCVTi;inj661:PSCVT;intenz:2724;irs1563.45632:R03460_c;isb619:PSCVT;iso783:PSCVT;iyo844:PSCVT;ke…	-10000.0	10000.0			0	0
RDE46A37E_B-1436	1 MNXM1269@MNXC3 + 1 MNXM12@MNXC3 <==> 1 MNXM21@MNXC3 + 1 MNXM925@MNXC3	R_105	1*uniprot:FABF_BACSU+1*uniprot:FABH1_BACSU;1*uniprot:FABF_BACSU+1*uniprot:FABH2_BACSU		2.3.1.180;2.3.1.38;2.3.1.85;2.3.1.86	biopath:Biosynthesis_of_Fatty_acids;biopath:Biosynthesis_of_Fatty_acids_(over_ACP);biopath:Biosynthesis_of_Palmitate;kegg:Fatty acid biosynthesis;kegg:Metabolic pathways;metacyc:fatty acid biosynthesis initiation II;metacyc:superpathway of fatty acid biosynthesis initiation (E. coli);model:Fatty Acid Biosynthesis	bigg:ACOATA;bigg:ACOATAm;biopath:RXN00665;brenda:BR44038;ec:2.3.1.180;ec:2.3.1.38;ec:2.3.1.85;ec:2.3.1.86;kegg:R01624;metacyc:ACP-S-ACETYLTRANSFER-RXN;seed:rxn05349	-10000.0	10000.0			0	0
RC8EB9D57_B-1296	1 MNXM126@MNXC2 <==> 1 MNXM126@BOUNDARY	EX_cpd00169_e				model:S_		-10000.0	10000.0			0	1
R9C05CF3C_B-976	1 MNXM126@MNXC2 <==> 1 MNXM126@MNXC3	rxn05479		MNXR27748			iyo844:3PGt6;seed:rxn05479	-10000.0	10000.0			0	0
R67D3D8EC_B-616	1 MNXM126@MNXC3 + 1 MNXM1@MNXC3 + 1 MNXM7@MNXC3 <==> 1 MNXM189@MNXC3 + 1 MNXM3@MNXC3	R_GLYCKr	1*uniprot:GLXK_BACSU		2.7.1.31	biopath:Glycolysis_and_Gluconeogenesis_(extended);biopath:Metabolism_of_L-Serine_and_Glycine;kegg:Biosynthesis of secondary metabolites;kegg:Glycerolipid metabolism;kegg:Glycine, serine and threonine metabolism;kegg:Glyoxylate and dicarboxylate metabolism;kegg:Metabolic pathways;metacyc:glycolate and glyoxylate degradation I;metacyc:photorespiration;model:S_*Glycerophospholipid metabolism;seed:Al…	bigg:GLYCK;biopath:RXN00057;brenda:BR47771;brenda:BS370516;ec:2.7.1.31;ecocyc:GLY3KIN-RXN;iabaylyiv4:GLY3KIN-RXN;iaf1260:GLYCK;ijn746:GLYCK;ijr904.45632:GLYCK;ijr904:GLYCK;imeo21:GLYCK;imo1053-pao1:GLYCK;imo1056:GLYCK;inj661:GLYCK;intenz:19198;isb619:GLYCK;iyo844:GLYCK;kegg:R01514;metacyc:GLY3KIN-RXN;rhea:23516;rhea:23517;rhea:23518;rhea:23519;seed:rxn01102;upa:UCR01514;upa:UER00833;upa:UER00917	-10000.0	10000.0			0	0
R8AD5C583_RL-867	1 MNXM126@MNXC3 + 1 MNXM1@MNXC3 + 1 MNXM9@MNXC3 <-- 1 MNXM261@MNXC3 + 1 MNXM2@MNXC3	R_ACYP	1*uniprot:ACYP_BACSU		3.6.1.7	model:null	bigg:ACYP;brenda:BS165362;ec:3.6.1.7;iaf692:ACYP;kegg:R01515;seed:rxn01103	-10000.0	0			0	0
RFDE90BF1_B-1666	1 MNXM126@MNXC3 + 1 MNXM3@MNXC3 <==> 1 MNXM261@MNXC3 + 1 MNXM7@MNXC3	R_1023	1*uniprot:PGK_BACSU		2.7.2.3	biopath:Connection_between_PPP_and_TCA;biopath:Gluconeogenesis_(Atlas_S._27,_28);biopath:Glycolysis_(Atlas_S._27,_28);biopath:Glycolysis_and_Gluconeogenesis_(extended);kegg:Biosynthesis of secondary metabolites;kegg:Carbon fixation in photosynthetic organisms;kegg:Glycolysis / Gluconeogenesis;kegg:Metabolic pathways;kegg:Microbial metabolism in diverse environments;metacyc:1-butanol autotrophic b…	bigg:PGK;biopath:RXN00796;brenda:BR47826;ec:2.7.2.3;ecocyc:PHOSGLYPHOS-RXN;iabaylyiv4:PHOSGLYPHOS-RXN;iaf1260:PGK;iaf692:PGK;iao358:rll_321;igt196:PGK;iin800:PGK1;iit341:PGK;ijn746:PGK;ijr904.45632:PGK;ijr904:PGK;imeo21:PGK;imm904:PGK;imo1053-pao1:PGK;imo1056:PGK;ind750:PGK;inj661:PGK;intenz:2981;ips189:PGK;irs1563.45632:R01512_c;irs1563.45632:R01512_p;isb619:PGK;iso783:PGK;iyo844:PGK;kegg:R01512…	-10000.0	10000.0			0	0
R435A649E_B-358	1 MNXM126@MNXC3 <==> 1 MNXM275@MNXC3	R_1025;R_1656;R_1655	1*uniprot:GPMI_BACSU		5.4.2.1;5.4.2.4	biopath:Connection_between_PPP_and_TCA;biopath:Gluconeogenesis_(Atlas_S._27,_28);biopath:Glycolysis_(Atlas_S._27,_28);biopath:Glycolysis_and_Gluconeogenesis_(extended);biopath:Metabolism_of_L-Serine_and_Glycine;biopath:Serine-isocitrate_lyase_pathway;kegg:Biosynthesis of secondary metabolites;kegg:Glycine, serine and threonine metabolism;kegg:Glycolysis / Gluconeogenesis;kegg:Metabolic pathways;k…	bigg:PGM;biopath:RXN00422;brenda:BR17;brenda:BS1158;ec:5.4.2.1;ec:5.4.2.4;ecocyc:3PGAREARR-RXN;iabaylyiv4:3PGAREARR-RXN;iaf1260:PGM;iaf692:PGM;iag612:rbs_70;iao358:rll_326;iao358:rll_476;iao358:rll_481;igt196:PGM;iin800:GPM1_2;iin800:GPM2;iin800:GPM3;iit341:PGM;ijn746:PGM;ijr904.45632:PGM;ijr904:PGM;imeo21:PGM;imm904:PGM;imo1053-pao1:PGM;imo1056:PGM;ind750:PGM;inj661:PGM;intenz:4989;ips189:PGM;ir…	-10000.0	10000.0			0	0
RC42DAB84_B-1267	1 MNXM12741@MNXC3 + 1 MNXM5258@MNXC3 <==> 1 MNXM1@MNXC3 + 1 MNXM8673@MNXC3 + 1 MNXM89653@MNXC3	rxn10196	1*uniprot:TAGG_BACSU+1*uniprot:TAGH_BACSU		3.6.3.40	model:NONE		-10000.0	10000.0			0	0
R1C789000_B-88	1 MNXM12742@MNXC3 + 1 MNXM5258@MNXC3 <==> 1 MNXM1@MNXC3 + 1 MNXM8674@MNXC3 + 1 MNXM89653@MNXC3	rxn10195	1*uniprot:TAGG_BACSU+1*uniprot:TAGH_BACSU		3.6.3.40	model:NONE		-10000.0	10000.0			0	0
RD34B5A10_B-1362	1 MNXM12742@MNXC3 + 45 MNXM17@MNXC3 + 45 MNXM1@MNXC3 <==> 45 MNXM52@MNXC3 + 1 MNXM7696@MNXC3	rxn10193	1*uniprot:TAGE_BACSU		2.4.1.52	model:NONE		-10000.0	10000.0			0	0
R2D3360AA_LR-213	1 MNXM1275@MNXC2 + 1 MNXM2@MNXC3 + 1 MNXM3@MNXC3 --> 1 MNXM1275@MNXC3 + 1 MNXM1@MNXC3 + 1 MNXM7@MNXC3 + 1 MNXM9@MNXC3	R_METabc	1*uniprot:METN_BACSU+1*uniprot:METP_BACSU+1*uniprot:METQ_BACSU;1*uniprot:YHCG_BACSU+1*uniprot:YHCH_BACSU+1*uniprot:YHCJ_BACSU;1*uniprot:YTRB_BACSU+1*uniprot:YTRE_BACSU+1*uniprot:YTRF_BACSU			model:Transport Reaction;seed:Methionine Biosynthesis;seed:Methionine Degradation	bigg:METDabc;bigg:METDabcpp;ecocyc:TRANS-RXN0-202;iabaylyiv4:TRANS-RXNIM-5753;iaf1260:METDabcpp;ijr904.45632:METDabc;ijr904:METDabc;imo1053-pao1:METDabc;imo1056:METDabc;iyo844:METDabc;rhea:29767;rhea:29768;rhea:29769;rhea:29770;seed:rxn05183;seed:rxn08910	0	10000.0			0	0
R4B1B024B_B-412	1 MNXM1275@MNXC2 <==> 1 MNXM1275@BOUNDARY	EX_cpd00637_e				model:S_		-10000.0	10000.0			0	1
R2DA81553_B-215	1 MNXM1277@MNXC3 + 1 MNXM21@MNXC3 <==> 1 MNXM12@MNXC3 + 1 MNXM4815@MNXC3	RR01487	1*uniprot:ODP2_BACSU		2.3.1.12	seed:Acetoin, butanediol metabolism;seed:Lipoic acid metabolism	bigg:PDHbr;brenda:BS320377;ec:2.3.1.12;iao358:rll_310;iin800:LAT1;ijn746:PDHbr;imeo21:PDHbr;inj661:PDHbr;metacyc:DIHYDLIPACETRANS-RXN;obsolete:rxn06179;rhea:33151;rhea:33152;rhea:33153;rhea:33154;seed:rxn01871	-10000.0	10000.0			0	0
R345FAEDC_B-258	1 MNXM1277@MNXC3 + 1 MNXM470@MNXC3 <==> 1 MNXM12@MNXC3 + 1 MNXM5034@MNXC3	rxn01925	1*uniprot:ODB2_BACSU		2.3.1.168	model:NONE;seed:Valine degradation	ec:2.3.1.168;obsolete:rxn06210;seed:rxn01925	-10000.0	10000.0			0	0
RE1E3BE49_B-1458	1 MNXM1277@MNXC3 + 1 MNXM471@MNXC3 <==> 1 MNXM12@MNXC3 + 1 MNXM5589@MNXC3	rxn06586	1*uniprot:ODB2_BACSU		2.3.1.168	model:NONE;seed:Branched chain amino acid degradation regulons;seed:Isoleucine degradation;seed:Leucine Degradation and HMG-CoA Metabolism;seed:Lipoic acid metabolism;seed:Valine degradation	ec:2.3.1.168;seed:rxn06586	-10000.0	10000.0			0	0
R4DC274AC_B-429	1 MNXM1277@MNXC3 + 1 MNXM569@MNXC3 <==> 1 MNXM12@MNXC3 + 1 MNXM5588@MNXC3	rxn06335	1*uniprot:ODB2_BACSU		2.3.1.168	model:NONE;seed:Valine degradation	ec:2.3.1.168;seed:rxn06335	-10000.0	10000.0			0	0
RDF3FE2F3_B-1443	1 MNXM1277@MNXC3 + 1 MNXM92@MNXC3 <==> 1 MNXM12@MNXC3 + 1 MNXM81337@MNXC3	rxn01872	1*uniprot:ODO2_BACSU		2.3.1.61	model:NONE	bigg:AKGDb;bigg:AKGDbm;bigg:AKGDbr;brenda:BS321127;ec:2.3.1.61;ijn746:AKGDbr;imeo21:AKGDb;imm904:AKGDbm;ind750:AKGDbm;inj661:AKGDb;isb619:AKGDb;obsolete:rxn06180;seed:rxn01872	-10000.0	10000.0			0	0
R365B2BE4_B-272	1 MNXM127@MNXC2 + 1 MNXM1@MNXC2 <==> 1 MNXM127@MNXC3 + 1 MNXM1@MNXC3	R_800;R_1572	1*uniprot:CSBC_BACSU;1*uniprot:IOLF_BACSU;1*uniprot:IOLT_BACSU			model:Transport, Extracellular	bigg:INSTt2;bigg:INSTt2r;iag612:rbs_349;iag612:rbs_350;iag612:rbs_351;iin800:ITR1;iin800:ITR2;imm904:INSTt2;ind750:INSTt2;iyo844:INSTt2;seed:rxn05593	-10000.0	10000.0			0	0
R1B491561_B-77	1 MNXM127@MNXC2 <==> 1 MNXM127@BOUNDARY	R_MIxtO;R_MIxtI				model:Exchange reactions		-10000.0	10000.0			0	1
R42E6364C_RL-355	1 MNXM127@MNXC3 + 1 MNXM9@MNXC3 <-- 1 MNXM2063@MNXC3 + 1 MNXM2@MNXC3	R_MI4PP	1*uniprot:SUHB_BACSU		3.1.3.25	biopath:Reactions_of_Inositol;kegg:Inositol phosphate metabolism;kegg:Metabolic pathways;metacyc:D-<i>myo</i>-inositol (1,4,5)-trisphosphate degradation;model:S_*Inositol Phosphate metabolism	bigg:MI4PP;biopath:RXN00805;brenda:BS364540;ec:3.1.3.25;imeo21:MI4PP;inj661:MI4PP;irs1563.45632:R01186_c;kegg:R01186;metacyc:RXN-10952;reactome:REACT_150193.1;rhea:30735;rhea:30736;rhea:30737;rhea:30738;seed:rxn00882	-10000.0	0			0	0
RF57BB247_RL-1608	1 MNXM127@MNXC3 + 1 MNXM9@MNXC3 <-- 1 MNXM2@MNXC3 + 1 MNXM540@MNXC3	R_MI3PP	1*uniprot:SUHB_BACSU		2.7.1.64;3.1.3.25	biopath:Acidic_hexose_derivatives_and_Inositol;biopath:Biosynthesis_of_Inositol;biopath:Reactions_of_Inositol;kegg:Biosynthesis of secondary metabolites;kegg:Inositol phosphate metabolism;kegg:Metabolic pathways;kegg:Streptomycin biosynthesis;metacyc:<i>myo</i>-inositol biosynthesis;model:S_*Inositol Phosphate metabolism;unipathway:myo-inositol biosynthesis	bigg:MI3PP;biopath:RXN00326;biopath:RXN01526;ec:2.7.1.64;ec:3.1.3.25;iin800:INM1;iin800:YDR287W;imeo21:MI3PP;inj661:MI3PP;irs1563.45632:R01187_c;kegg:R01187;metacyc:MYO-INOSITOL-1OR-4-MONOPHOSPHATASE-RXN;reactome:REACT_150231.1;rhea:30739;rhea:30740;rhea:30741;rhea:30742;seed:rxn00883;upa:UCR01187;upa:UER00788	-10000.0	0			0	0
RAF26BBB8_RL-1126	1 MNXM127@MNXC3 + 1 MNXM9@MNXC3 <-- 1 MNXM2@MNXC3 + 1 MNXM646@MNXC3	R_MI1PP	1*uniprot:SUHB_BACSU		3.1.3.25	kegg:Inositol phosphate metabolism;metacyc:phytate degradation I;model:Lipids_InositolPhosphateMetabolism	bigg:MI1PP;brenda:BR26031;brenda:BS364541;ec:3.1.3.25;ecocyc:RXN0-5408;iaf1260:MI1PP;iaf692:MI1PP;ijr904.45632:MI1PP;ijr904:MI1PP;imeo21:MI1PP;imm904:MI1PP;ind750:MI1PP;inj661:MI1PP;irs1563.45632:R01185_c;isb619:MI1PP;iso783:MI1PP;iyo844:MI1PP;kegg:R01185;metacyc:RXN0-5408;reactome:REACT_150218.1;rhea:27670;rhea:27671;rhea:27672;rhea:27673;seed:rxn00881	-10000.0	0			0	0
R5D3D40E0_LR-548	1 MNXM1280@MNXC3 + 1 MNXM1@MNXC3 + 1 MNXM6@MNXC3 --> 1 MNXM245@MNXC3 + 1 MNXM5@MNXC3 + 1 MNXM9@MNXC3	R_G5DH	1*uniprot:PROA_BACSU		1.2.1.41	kegg:Arginine and proline metabolism;kegg:Metabolic pathways;metacyc:citrulline biosynthesis;metacyc:proline biosynthesis I;model:Arginine and proline metabolism;seed:Proline, 4-hydroxyproline uptake and utilization;seed:YgfZ;unipathway:L-proline biosynthesis	bigg:G5SD;bigg:G5SDym;brenda:BR36782;ec:1.2.1.41;ecocyc:GLUTSEMIALDEHYDROG-RXN;iabaylyiv4:GLUTSEMIALDEHYDROG-RXN;iaf1260:G5SD;iag612:rbs_393;iao358:rll_335;ijn746:G5SD;ijr904.45632:G5SD;ijr904:G5SD;imeo21:G5SD;imm904:G5SD;imo1053-pao1:G5SD;imo1056:G5SD;ind750:G5SD;inj661:G5SD;intenz:1384;irs1563.45632:R03313_c;iso783:G5SD;iyo844:G5SD;kegg:R03313;metacyc:GLUTSEMIALDEHYDROG-RXN;obsolete:rxn08567r;o…	0	10000.0			0	0
RBA1EB653_B-1197	1 MNXM1280@MNXC3 + 1 MNXM7@MNXC3 <==> 1 MNXM3@MNXC3 + 1 MNXM89557@MNXC3	R_651;R_1523	1*uniprot:PROB_BACSU;1*uniprot:PROJ_BACSU	MNXR32778	2.7.2.11	biopath:Biosynthesis_of_L-Proline;biopath:Conversion_of_L-Glutamate_into_L-Ornithine;biopath:Conversion_of_L-Glutamate_into_L-Proline;biopath:Metabolism_of_L-Glutamate,_L-Aspartate_and_related_compounds;biopath:Metabolism_of_L-Proline_and_L-Hydroxyproline;kegg:Arginine and proline metabolism;kegg:Metabolic pathways;metacyc:citrulline biosynthesis;metacyc:proline biosynthesis I;model:Arginine and …	bigg:GLU5K;bigg:GLU5Km;biopath:RXN00674;brenda:BR47821;ec:2.7.2.11;ecocyc:GLUTKIN-RXN;iabaylyiv4:GLUTKIN-RXN;iaf1260:GLU5K;iaf692:GLU5K;iag612:rbs_182;iag612:rbs_183;iao358:rll_336;ijn746:GLU5K;ijr904.45632:GLU5K;ijr904:GLU5K;imeo21:GLU5K;imm904:GLU5K;imo1053-pao1:GLU5K;imo1056:GLU5K;ind750:GLU5K;inj661:GLU5K;intenz:2989;irs1563.45632:R00239_c;irs1563.45632:R00239_p;iso783:GLU5K;iyo844:GLU5K;kegg…	-10000.0	10000.0			0	0
RF3AF94EC_RL-1594	1 MNXM1281@MNXC3 + 1 MNXM9@MNXC3 <-- 1 MNXM1482@MNXC3 + 1 MNXM2@MNXC3	R_HP	1*uniprot:HIS9_BACSU		3.1.3.15	biopath:Biosynthesis_and_degradation_of_L-Histidine;biopath:Biosynthesis_of_Histidine;kegg:Biosynthesis of secondary metabolites;kegg:Histidine metabolism;kegg:Metabolic pathways;metacyc:histidine biosynthesis;model:Histidine metabolism;unipathway:L-histidine biosynthesis	bigg:HISTP;biopath:RXN00548;brenda:BR19199;ec:3.1.3.15;ecocyc:HISTIDPHOS-RXN;iabaylyiv4:HISTIDPHOS-RXN;iaf1260:HISTP;iaf692:HISTP;iag612:rbs_405;iao358:rll_197;igt196:HISTP;iin800:HIS2;ijn746:HISTP;ijr904.45632:HISTP;ijr904:HISTP;imeo21:HISTP;imm904:HISTP;imo1053-pao1:HISTP;imo1056:HISTP;ind750:HISTP;inj661:HISTP;intenz:3290;irs1563.45632:R03013_c;isb619:HISTP;iso783:HISTP;iyo844:HISTP;kegg:R0301…	-10000.0	0			0	0
R70EE2C65_B-687	1 MNXM1282@MNXC3 + 1 MNXM3@MNXC3 <==> 1 MNXM1@MNXC3 + 1 MNXM59594@MNXC3 + 1 MNXM7@MNXC3	rxn01390	1*uniprot:RHAB_BACSU		2.7.1.5	model:NONE		-10000.0	10000.0			0	0
R30F04FA7_B-242	1 MNXM1287@MNXC3 + 1 MNXM2@MNXC3 <==> 1 MNXM39@MNXC3 + 1 MNXM89557@MNXC3	rxn00375	1*uniprot:DEF1_BACSU;1*uniprot:DEF2_BACSU		3.5.1.68	kegg:Glyoxylate and dicarboxylate metabolism;kegg:Histidine metabolism;metacyc:histidine degradation II;model:NONE;unipathway:L-histidine degradation into L-glutamate	bigg:NFORGLUAH;brenda:BR22707;ec:3.5.1.68;ijn746:NFORGLUAH;intenz:4252;kegg:R00525;metacyc:N-FORMYLGLUTAMATE-DEFORMYLASE-RXN;rhea:12476;rhea:12477;rhea:12478;rhea:12479;seed:rxn00375;upa:UCR00525;upa:UER00554	-10000.0	10000.0			0	0
RC5B97616_B-1276	1 MNXM1289@MNXC3 + 1 MNXM1@MNXC3 + 1 MNXM6@MNXC3 <==> 1 MNXM5@MNXC3 + 1 MNXM89661@MNXC3	rxn01387	1*uniprot:IDH_BACSU		1.1.1.42	kegg:2-Oxocarboxylic acid metabolism;kegg:Biosynthesis of secondary metabolites;kegg:Citrate cycle (TCA cycle);kegg:Metabolic pathways;kegg:Microbial metabolism in diverse environments;model:NONE	ec:1.1.1.42;iin800:IDP1_1;iin800:IDP2_1;iin800:IDP3_1;intenz:15912;kegg:R01899;rhea:25588;rhea:25589;rhea:25590;rhea:25591;seed:rxn01387	-10000.0	10000.0			0	0
RDE10F1CA_LR-1434	1 MNXM1289@MNXC3 + 1 MNXM1@MNXC3 --> 1 MNXM13@MNXC3 + 1 MNXM20@MNXC3	R_IDP3_2;R_IDP2_2	1*uniprot:IDH_BACSU			model:Citrate cycle (TCA cycle)		0	10000.0			0	0
R42D477E8_B-354	1 MNXM128@MNXC2 + 1 MNXM131@MNXC2 + 1 MNXM1@MNXC2 <==> 1 MNXM128@MNXC3 + 1 MNXM131@MNXC3 + 1 MNXM1@MNXC3	rxn05213	1*uniprot:CITN_BACSU	MNXR27596		model:NONE	iyo844:CITt14;seed:rxn05213	-10000.0	10000.0			0	0
R4EAAACD7_RL-439	1 MNXM128@MNXC2 + 1 MNXM1@MNXC3 + 1 MNXM7@MNXC3 + 1 MNXM9@MNXC3 <-- 1 MNXM128@MNXC3 + 1 MNXM2@MNXC3 + 1 MNXM3@MNXC3	R_CA2abc1	1*uniprot:ATCL_BACSU		3.6.3;3.6.3.8	model:S_Transport	bigg:CA2abc;ec:3.6.3;ec:3.6.3.8;iaf692:CA2abc;intenz:18732;ips189:CA2abc;iyo844:CA2abc1;metacyc:3.6.3.8-RXN;metacyc:TRANS-RXN-193;metacyc:TRANS-RXN-194;obsolete:rxn10821;rhea:18105;rhea:18106;rhea:18107;rhea:18108;seed:rxn05513;seed:rxn10447	-10000.0	0			0	0
R8EBBEB79_B-897	1 MNXM128@MNXC2 + 1 MNXM1@MNXC3 <==> 1 MNXM128@MNXC3 + 1 MNXM1@MNXC2	R_CAt4	1*uniprot:YFKE_BACSU			model:Transport	bigg:CA2t3pp;bigg:CAt4;iaf1260:CA2t3pp;imeo21:CAt4;inj661:CAt4;iso783:CAt4i;iyo844:CAt4;seed:rxn05514;seed:rxn08185	-10000.0	10000.0			0	0
R6716F9D5_B-610	1 MNXM128@MNXC2 <==> 1 MNXM128@BOUNDARY	R_EX_ca2_e				model:Exchange		-10000.0	10000.0			0	1
R1FFDF741_B-114	1 MNXM1294@MNXC3 + 1 MNXM1@MNXC3 + 1 MNXM7@MNXC3 <==> 1 MNXM271@MNXC3 + 1 MNXM3@MNXC3	R_1019	1*uniprot:K6PF_BACSU		2.7.1.11	metacyc:sedoheptulose bisphosphate bypass;model:Glycolysis/Gluconeogenesis;seed:D-Tagatose and Galactitol Utilization;seed:Glycolysis and Gluconeogenesis;seed:Hexitol degradation;seed:N-Acetyl-Galactosamine and Galactosamine Utilization	bigg:PFK_3;ec:2.7.1.11;ecocyc:RXN0-6541;iin800:PFK1_3;imm904:PFK_3;ind750:PFK_3;kegg:R01843;metacyc:RXN0-6541;obsolete:rxn09501;rhea:31443;rhea:31444;rhea:31445;rhea:31446;seed:rxn01343	-10000.0	10000.0			0	0
R54EC72A7_B-487	1 MNXM1294@MNXC3 <==> 1 MNXM258@MNXC3 + 1 MNXM77@MNXC3	R_557	1*uniprot:ALF_BACSU		4.1.2;4.1.2.13	biopath:Interconversions_of_Pentose_(extended);kegg:Carbon fixation in photosynthetic organisms;kegg:Metabolic pathways;kegg:Microbial metabolism in diverse environments;metacyc:Calvin-Benson-Bassham cycle;metacyc:sedoheptulose bisphosphate bypass;model:Glycolysis/Gluconeogenesis;seed:Calvin-Benson cycle;seed:Formaldehyde assimilation Ribulose monophosphate pathway;seed:Glycolysis and Gluconeogen…	bigg:FBA3;biopath:RXN00156;ec:4.1.2;ec:4.1.2.13;ecocyc:SEDOBISALDOL-RXN;imm904:FBA3;ind750:FBA3;irs1563.45632:R01829_c;irs1563.45632:R01829_p;kegg:R01829;metacyc:SEDOBISALDOL-RXN;obsolete:rxn09504;rhea:30167;rhea:30168;rhea:30169;rhea:30170;seed:rxn01334	-10000.0	10000.0			0	0
R7B007A06_RL-758	1 MNXM12@MNXC3 + 1 MNXM131@MNXC3 + 1 MNXM1@MNXC3 <-- 1 MNXM21@MNXC3 + 1 MNXM2@MNXC3 + 1 MNXM46@MNXC3	R_CS	1*uniprot:CISY2_BACSU;1*uniprot:CISY_BACSU		2.3.3.1;2.3.3.3;4.1.3.7	biopath:Citrate_cycle_(TCA_cycle);biopath:Citrate_cycle_(TCA_cycle,_shortest);biopath:Citrate_cycle_(TCA_cycle,_simplified);biopath:Degradation_of_Acetyl-CoA_(Citratecycle);biopath:Glyoxylate_cycle;biopath:Reactions_of_Pyruvate_and_Phosphoenolpyruvate;kegg:2-Oxocarboxylic acid metabolism;kegg:Biosynthesis of secondary metabolites;kegg:Citrate cycle (TCA cycle);kegg:Glyoxylate and dicarboxylate me…	bigg:CS;bigg:CSm;bigg:CSp;biopath:RXN00484;brenda:BR44118;ec:2.3.3.1;ec:2.3.3.3;ec:4.1.3.7;ecocyc:CITSYN-RXN;iabaylyiv4:CITSYN-RXN;iaf1260:CS;iaf692:CS;iag612:rbs_112;iag612:rbs_113;iag612:rbs_114;iao358:rll_169;iin800:CIT1;iin800:CIT2;iin800:CIT3;iit341:CS;ijn746:CS;ijr904.45632:CS;ijr904:CS;imeo21:CS;imm904:CSm;imm904:CSp;imo1053-pao1:CS;imo1056:CS;ind750:CSm;ind750:CSp;inj661:CS;intenz:10507;i…	-10000.0	0			0	0
R43732CB3_B-361	1 MNXM12@MNXC3 + 1 MNXM133@MNXC3 <==> 2 MNXM21@MNXC3	R_73	1*uniprot:FADA_BACSU;1*uniprot:THL_BACSU;1*uniprot:YHFS_BACSU		2.3.1.16;2.3.1.9	biopath:Biodegradation_of_Benzoate_(anaerobic);biopath:Biodegradation_of_Nitrobenzene;biopath:Biosynthesis_of_Cholesterol_(Atlas_S._85,_86);biopath:Biosynthesis_of_Fatty_acids_(over_CoA);biopath:Fermentation_of_Butanol_and_Butyric_acid;biopath:Glycolytic_fermentation_and_Lactate_converting_fermentations;biopath:Metabolism_of_Propanoate;biopath:Metabolism_of_Tryptophan_(extended);biopath:beta-Oxid…	aragem.45632:R00238_p;bigg:ACACT1;bigg:ACACT1m;bigg:ACACT1r;bigg:ACACT1rm;bigg:ACACT1x;bigg:KAT1;biopath:RXN00225;biopath:RXN01163;brenda:BR44092;ec:2.3.1.16;ec:2.3.1.9;ecocyc:ACETYL-COA-ACETYLTRANSFER-RXN;iabaylyiv4:ACETYL-COA-ACETYLTRANSFER-RXN;iaf1260:ACACT1r;iaf1260:KAT1;iaf692:ACACT1;iao358:rll_136;iin800:ERG10;iit341:ACACT1r;ijn746:ACACT1r;ijn746:KAT1;ijr904.45632:ACACT1r;ijr904:ACACT1r;ime…	-10000.0	10000.0			0	0
R8C029562_B-881	1 MNXM12@MNXC3 + 1 MNXM1499@MNXC3 <==> 1 MNXM86@MNXC3 + 1 MNXM9@MNXC3	R_PTA2r	1*uniprot:PTAS_BACSU		2.3.1;2.3.1.222;2.3.1.8	kegg:Propanoate metabolism;metacyc:L-1,2-propanediol degradation;metacyc:threonine degradation I;model:S_Carbohydrates_and_related_molecules;seed:Acetyl-CoA pathway of CO2 fixation;seed:C jejuni colonization of chick caeca;seed:Ethanolamine utilization;seed:Fermentations Lactate;seed:Fermentations Mixed acid;seed:MLST;seed:Pyruvate metabolism II acetyl-CoA, acetogenesis from pyruvate;seed:Threoni…	bigg:PTA2;ec:2.3.1;ec:2.3.1.222;ec:2.3.1.8;ecocyc:PTAALT-RXN;iabaylyiv4:PTAALT-RXN;iaf1260:PTA2;ijr904.45632:PTA2;ijr904:PTA2;imeo21:PTAr_ppa;intenz:19452;ips189:PTA2r;irs1563.45632:R00921_c;iyo844:PTA2r;kegg:R00921;metacyc:PTAALT-RXN;rhea:28046;rhea:28047;rhea:28048;rhea:28049;seed:rxn00670;upa:UCR00921;upa:UER00509	-10000.0	10000.0			0	0
R5B763B12_RL-534	1 MNXM12@MNXC3 + 1 MNXM164@MNXC3 + 1 MNXM1@MNXC3 <-- 1 MNXM2@MNXC3 + 1 MNXM739@MNXC3	rxn00965	1*uniprot:YNEP_BACSU		3.1.2.23	kegg:Benzoate degradation;kegg:Biosynthesis of secondary metabolites;kegg:Metabolic pathways;kegg:Microbial metabolism in diverse environments;kegg:Ubiquinone and other terpenoid-quinone biosynthesis;metacyc:4-chlorobenzoate degradation;metacyc:4-hydroxybenzoate biosynthesis I (eukaryotes);metacyc:4-hydroxybenzoate biosynthesis V;model:NONE;unipathway:4-chlorobenzoate degradation	brenda:BR2508;ec:3.1.2.23;intenz:3274;iso783:4HBTE;kegg:R01301;metacyc:3.1.2.23-RXN;rhea:11948;rhea:11949;rhea:11950;rhea:11951;seed:rxn00965;upa:UCR01301;upa:UER01022	-10000.0	0			0	0
R67B33977_B-613	1 MNXM12@MNXC3 + 1 MNXM184@MNXC3 <==> 1 MNXM1@MNXC3 + 1 MNXM40@MNXC3 + 1 MNXM925@MNXC3	R_854	1*uniprot:FABD_BACSU			model:Fatty Acid Biosynthesis		-10000.0	10000.0			0	0
R7ECEE4C1_B-776	1 MNXM12@MNXC3 + 1 MNXM1872@MNXC3 <==> 1 MNXM21@MNXC3 + 1 MNXM2@MNXC3 + 1 MNXM480@MNXC3	rxn03030	1*uniprot:DAPH_BACSU		2.3.1.89	kegg:Biosynthesis of secondary metabolites;kegg:Lysine biosynthesis;kegg:Metabolic pathways;metacyc:lysine biosynthesis II;model:NONE;unipathway:L-lysine biosynthesis via DAP pathway	brenda:BR44091;ec:2.3.1.89;intenz:2357;iyo844:APATi;kegg:R04364;metacyc:2.3.1.89-RXN;rhea:13085;rhea:13086;rhea:13087;rhea:13088;seed:rxn03030;upa:UCR04364;upa:UER00022	-10000.0	10000.0			0	0
RDC1C2B71_RL-1421	1 MNXM12@MNXC3 + 1 MNXM197@MNXC3 + 1 MNXM1@MNXC3 <-- 1 MNXM133@MNXC3 + 1 MNXM21@MNXC3 + 1 MNXM2@MNXC3	R_HMGCOASi	1*uniprot:PKSG_BACSU		2.3.3.10;4.1.3.5	biopath:Biosynthesis_of_Cholesterol_(Atlas_S._85,_86);kegg:Biosynthesis of secondary metabolites;kegg:Butanoate metabolism;kegg:Metabolic pathways;kegg:Synthesis and degradation of ketone bodies;kegg:Terpenoid backbone biosynthesis;kegg:Valine, leucine and isoleucine degradation;metacyc:ketogenesis;metacyc:mevalonate pathway I;metacyc:mevalonate pathway II (archaea);model:null;seed:Archaeal lipid…	bigg:HMGCOAS;bigg:HMGCOASi;bigg:HMGCOASim;bigg:HMGCOASm;biopath:RXN00820;brenda:BR44119;ec:2.3.3.10;ec:4.1.3.5;iaf692:HMGCOASi;iao358:rll_198;iin800:HMGS;imm904:HMGCOAS;imm904:HMGCOASm;ind750:HMGCOAS;ind750:HMGCOASm;intenz:10536;isb619:HMGCOASi;iyo844:HMGCOASi;kegg:R01978;metacyc:HYDROXYMETHYLGLUTARYL-COA-SYNTHASE-RXN;pubmed:7913309;reactome:REACT_101903;reactome:REACT_102052;reactome:REACT_10958…	-10000.0	0			0	0
R6860F444_RL-620	1 MNXM12@MNXC3 + 1 MNXM1@MNXC3 + 1 MNXM32950@MNXC3 <-- 1 MNXM66@MNXC3 + 1 MNXM89884@MNXC3	rxn10204	1*uniprot:PLSX_BACSU+1*uniprot:PLSY_BACSU		2.3.1.15	model:NONE		-10000.0	0			0	0
RE84B7440_RL-1504	1 MNXM12@MNXC3 + 1 MNXM1@MNXC3 + 1 MNXM340@MNXC3 <-- 1 MNXM21@MNXC3 + 1 MNXM969@MNXC3	R_G1PACT	1*uniprot:GLMU_BACSU		2.3.1.157;2.3.1.4	kegg:Amino sugar and nucleotide sugar metabolism;kegg:Metabolic pathways;metacyc:UDP-<i>N</i>-acetyl-D-glucosamine biosynthesis I;model:Aminosugar Metabolism;seed:Sialic Acid Metabolism;seed:UDP-N-acetylmuramate from Fructose-6-phosphate Biosynthesis;unipathway:UDP-N-acetyl-alpha-D-glucosamine biosynthesis	bigg:G1PACT;brenda:BR29474;ec:2.3.1.157;ec:2.3.1.4;ecocyc:2.3.1.157-RXN;iabaylyiv4:GLUCOSAMINE1PACETYL-RXN;iaf1260:G1PACT;iaf692:G1PACT;iao358:rll_161;igt196:G1PACT;iit341:G1PACT;ijn746:G1PACT;ijr904.45632:G1PACT;ijr904:G1PACT;imeo21:G1PACT;imo1053-pao1:G1PACT;imo1056:G1PACT;inj661:G1PACT;intenz:2425;ips189:G1PACT;isb619:G1PACT;iso783:G1PACT;iyo844:G1PACTr;kegg:R05332;metacyc:2.3.1.157-RXN;obsole…	-10000.0	0			0	0
R4BEFEDF7_RL-417	1 MNXM12@MNXC3 + 1 MNXM1@MNXC3 + 1 MNXM552@MNXC3 <-- 1 MNXM2306@MNXC3 + 1 MNXM2@MNXC3	rxn05023	1*uniprot:YTXM_BACSU;1*uniprot:YUGF_BACSU		3.1.2.28	kegg:Biosynthesis of secondary metabolites;kegg:Metabolic pathways;kegg:Ubiquinone and other terpenoid-quinone biosynthesis;metacyc:1,4-dihydroxy-2-naphthoate biosynthesis I;metacyc:1,4-dihydroxy-2-naphthoate biosynthesis II (plants);model:NONE	brenda:BR49261;ec:3.1.2.28;ecocyc:RXN-9311;intenz:18350;kegg:R07262;metacyc:RXN-9311;pubmed:19321747;rhea:26309;rhea:26310;rhea:26311;rhea:26312;seed:rxn05023	-10000.0	0			0	0
R517FC7A7_RL-457	1 MNXM12@MNXC3 + 1 MNXM1@MNXC3 + 1 MNXM6573@MNXC3 <-- 1 MNXM5742@MNXC3 + 1 MNXM9603@MNXC3	rxn10215	1*uniprot:PLSC_BACSU		2.3.1.51	model:NONE		-10000.0	0			0	0
R8905B475_RL-851	1 MNXM12@MNXC3 + 1 MNXM1@MNXC3 + 1 MNXM6574@MNXC3 <-- 1 MNXM5745@MNXC3 + 1 MNXM9604@MNXC3	rxn10218	1*uniprot:PLSC_BACSU		2.3.1.51	model:NONE		-10000.0	0			0	0
RED85CCA5_RL-1554	1 MNXM12@MNXC3 + 1 MNXM1@MNXC3 + 1 MNXM6580@MNXC3 <-- 1 MNXM5741@MNXC3 + 1 MNXM9620@MNXC3	rxn10214	1*uniprot:PLSC_BACSU		2.3.1.51	model:NONE		-10000.0	0			0	0
RFA48B752_RL-1639	1 MNXM12@MNXC3 + 1 MNXM1@MNXC3 + 1 MNXM6581@MNXC3 <-- 1 MNXM5746@MNXC3 + 1 MNXM9621@MNXC3	rxn10219	1*uniprot:PLSC_BACSU		2.3.1.51	model:NONE		-10000.0	0			0	0
R6561FB0F_RL-603	1 MNXM12@MNXC3 + 1 MNXM1@MNXC3 + 1 MNXM6582@MNXC3 <-- 1 MNXM5744@MNXC3 + 1 MNXM9622@MNXC3	rxn10217	1*uniprot:PLSC_BACSU		2.3.1.51	model:NONE		-10000.0	0			0	0
R72AC80F8_RL-702	1 MNXM12@MNXC3 + 1 MNXM1@MNXC3 + 1 MNXM6583@MNXC3 <-- 1 MNXM5743@MNXC3 + 1 MNXM9623@MNXC3	rxn10216	1*uniprot:PLSC_BACSU		2.3.1.51	model:NONE		-10000.0	0			0	0
R535DACAA_B-475	1 MNXM12@MNXC3 + 1 MNXM1@MNXC3 + 1 MNXM6636@MNXC3 <==> 1 MNXM5745@MNXC3 + 1 MNXM925@MNXC3	rxn05451	1*uniprot:FABD_BACSU		2.3.1.0	model:NONE;seed:Fatty Acid Biosynthesis FASII	ec:2.3.1.0;seed:rxn05451	-10000.0	10000.0			0	0
R474F5B9F_B-387	1 MNXM12@MNXC3 + 1 MNXM1@MNXC3 + 1 MNXM6637@MNXC3 <==> 1 MNXM5743@MNXC3 + 1 MNXM925@MNXC3	rxn05455	1*uniprot:FABD_BACSU		2.3.1.0	model:NONE;seed:Fatty Acid Biosynthesis FASII	ec:2.3.1.0;seed:rxn05455	-10000.0	10000.0			0	0
RCC5B3DF8_B-1319	1 MNXM12@MNXC3 + 1 MNXM1@MNXC3 + 1 MNXM6644@MNXC3 <==> 1 MNXM5744@MNXC3 + 1 MNXM925@MNXC3	rxn05453	1*uniprot:FABD_BACSU		2.3.1.0	model:NONE;seed:Fatty Acid Biosynthesis FASII	ec:2.3.1.0;seed:rxn05453	-10000.0	10000.0			0	0
REF6E1A18_RL-1563	1 MNXM12@MNXC3 + 1 MNXM1@MNXC3 + 1 MNXM730@MNXC3 <-- 1 MNXM21@MNXC3 + 1 MNXM89557@MNXC3	R_ACGS	1*uniprot:ARGJ_BACSU		2.1.4.1;2.3.1.1	biopath:Metabolism_of_L-Glutamate,_L-Aspartate_and_related_compounds;kegg:2-Oxocarboxylic acid metabolism;kegg:Arginine and proline metabolism;kegg:Biosynthesis of secondary metabolites;kegg:Metabolic pathways;metacyc:arginine biosynthesis II (acetyl cycle);metacyc:arginine biosynthesis III;metacyc:ornithine biosynthesis;model:AminoAcids_ArgProMetabolism;seed:Arginine Biosynthesis;unipathway:L-ar…	bigg:ACGS;bigg:ACGSm;biopath:RXN00418;brenda:BR43962;ec:2.1.4.1;ec:2.3.1.1;ecocyc:N-ACETYLTRANSFER-RXN;iabaylyiv4:N-ACETYLTRANSFER-RXN;iaf1260:ACGS;iaf692:ACGS;iag612:rbs_115;iao358:rll_51;igt196:ACGS;iin800:ECM40_1;ijn746:ACGS;ijr904.45632:ACGS;ijr904:ACGS;imeo21:ACGS;imm904:ACGSm;imo1053-pao1:ACGS;imo1056:ACGS;ind750:ACGSm;inj661:ACGS;intenz:2269;isb619:ACGS;iso783:ACGS;iyo844:ACGS;kegg:R00259;…	-10000.0	0			0	0
R33E789E7_B-255	1 MNXM12@MNXC3 + 1 MNXM1@MNXC3 + 1 MNXM7607@MNXC3 <==> 1 MNXM89884@MNXC3 + 1 MNXM925@MNXC3	rxn05459	1*uniprot:FABD_BACSU		2.3.1.3	model:NONE;seed:Fatty Acid Biosynthesis FASII	ec:2.3.1.3;seed:rxn05459	-10000.0	10000.0			0	0
R8149F79B_RL-789	1 MNXM12@MNXC3 + 1 MNXM1@MNXC3 + 1 MNXM7@MNXC3 <-- 1 MNXM3@MNXC3 + 1 MNXM481@MNXC3	R_U96_	1*uniprot:COAE_BACSU			model:Pantothenate and CoA metabolism		-10000.0	0			0	0
R6952DA54_B-631	1 MNXM12@MNXC3 + 1 MNXM1@MNXC3 + 1 MNXM8022@MNXC3 <==> 1 MNXM5742@MNXC3 + 1 MNXM925@MNXC3	rxn05452	1*uniprot:FABD_BACSU		2.3.1.0	model:NONE;seed:Fatty Acid Biosynthesis FASII	ec:2.3.1.0;seed:rxn05452	-10000.0	10000.0			0	0
RED260B3C_B-1550	1 MNXM12@MNXC3 + 1 MNXM1@MNXC3 + 1 MNXM8023@MNXC3 <==> 1 MNXM5746@MNXC3 + 1 MNXM925@MNXC3	rxn05456	1*uniprot:FABD_BACSU		2.3.1.0	model:NONE;seed:Fatty Acid Biosynthesis FASII	ec:2.3.1.0;seed:rxn05456	-10000.0	10000.0			0	0
R78E8040A_B-743	1 MNXM12@MNXC3 + 1 MNXM1@MNXC3 + 1 MNXM8026@MNXC3 <==> 1 MNXM5741@MNXC3 + 1 MNXM925@MNXC3	rxn05454	1*uniprot:FABD_BACSU		2.3.1.0	model:NONE;seed:Fatty Acid Biosynthesis FASII	ec:2.3.1.0;seed:rxn05454	-10000.0	10000.0			0	0
RBF1BC307_RL-1227	1 MNXM12@MNXC3 + 1 MNXM1@MNXC3 + 1 MNXM985@MNXC3 <-- 1 MNXM21@MNXC3 + 1 MNXM238@MNXC3 + 1 MNXM2@MNXC3	R_IPMS	1*uniprot:LEU1_BACSU		2.3.3.13;4.1.3.12	biopath:Biosynthesis_of_L-Leucine;biopath:Biosynthesis_of_L-Valine;biopath:Metabolism_of_the_branched_amino_acids_(L-Leucine,_L-Isoleucine,_L-Valine);kegg:2-Oxocarboxylic acid metabolism;kegg:Biosynthesis of secondary metabolites;kegg:Metabolic pathways;kegg:Pyruvate metabolism;kegg:Valine, leucine and isoleucine biosynthesis;metacyc:3-methylbutanol biosynthesis;metacyc:leucine biosynthesis;model…	bigg:IPPS;bigg:IPPSm;biopath:RXN01115;brenda:BR47381;ec:2.3.3.13;ec:4.1.3.12;ecocyc:2-ISOPROPYLMALATESYN-RXN;iabaylyiv4:2-ISOPROPYLMALATESYN-RXN;iaf1260:IPPS;iaf692:IPPS;iag612:rbs_108;iao358:rll_227;igt196:IPPS;iin800:LEU4;ijn746:IPPS;ijr904.45632:IPPS;ijr904:IPPS;imeo21:IPPS;imm904:IPPS;imm904:IPPSm;imo1053-pao1:IPPS;imo1056:IPPS;ind750:IPPS;ind750:IPPSm;inj661:IPPS;intenz:10539;irs1563.45632:R…	-10000.0	0			0	0
RFA3EFAB4_RL-1638	1 MNXM12@MNXC3 + 1 MNXM1@MNXC3 + 1 MNXM9861@MNXC3 <-- 1 MNXM2@MNXC3 + 1 MNXM46@MNXC3 + 1 MNXM86@MNXC3	R_MCITS	1*uniprot:CISY3_BACSU		2.3.3.5;4.1.3.31	kegg:Propanoate metabolism;model:Propanoate metabolism;seed:Propionate-CoA to Succinate Module	bigg:MCITS;brenda:BS321833;ec:2.3.3.5;ec:4.1.3.31;iabaylyiv4:2-METHYLCITRATE-SYNTHASE-RXN;iaf1260:MCITS;iag612:rbs_524;ijn746:MCITS;ijr904.45632:MCITS;ijr904:MCITS;imm904:MCITSm;ind750:MCITS;iso783:MCITS;iyo844:MCITS;kegg:R00931;seed:rxn00679	-10000.0	0			0	0
RD40FC532_B-1367	1 MNXM12@MNXC3 + 1 MNXM2105@MNXC3 <==> 1 MNXM233@MNXC3 + 1 MNXM9@MNXC3	rxn00871	1*uniprot:PTB_BACSU		2.3.1.19	biopath:Fermentation_of_Butanol_and_Butyric_acid;biopath:Glycolytic_fermentation_and_Lactate_converting_fermentations;biopath:Metabolism_of_Butanoate;biopath:Metabolism_of_Butanol;kegg:Butanoate metabolism;kegg:Metabolic pathways;metacyc:pyruvate fermentation to butanoate;model:NONE;seed:Acetyl-CoA fermentation to Butyrate;seed:Valine degradation	biopath:RXN00771;brenda:BR44017;ec:2.3.1.19;intenz:2287;ips189:PBUTT;iyo844:PBUTT;kegg:R01174;metacyc:PHOSPHATE-BUTYRYLTRANSFERASE-RXN;rhea:20892;rhea:20893;rhea:20894;rhea:20895;seed:rxn00871	-10000.0	10000.0			0	0
RF06E6E50_B-1570	1 MNXM12@MNXC3 + 1 MNXM2214@MNXC3 <==> 1 MNXM1@MNXC3 + 1 MNXM45@MNXC3 + 1 MNXM925@MNXC3	rxn06023	1*uniprot:ACPS_BACSU+1*uniprot:ACP_BACSU	MNXR35618	2.7.8.-;2.7.8.7	kegg:Pantothenate and CoA biosynthesis;model:NONE	bigg:ACPS1;brenda:BS359963;ec:2.7.8.-;ec:2.7.8.7;iaf1260:ACPS1;igt196:ACPS1;ijr904.45632:ACPS1;ijr904:ACPS1;imeo21:ACPS1;imo1053-pao1:ACPS1;imo1056:ACPS1;inj661:ACPS1;isb619:ACPS1;iso783:ACPS1;iyo844:ACPS1;kegg:R01625;obsolete:rxn08058;seed:rxn06023	-10000.0	10000.0			0	0
RAA5F3C20_B-1089	1 MNXM12@MNXC3 + 1 MNXM25932@MNXC3 <==> 1 MNXM88@MNXC3 + 1 MNXM925@MNXC3	R_FAS1_7_c	1*uniprot:FABD_BACSU		2.3.1;2.3.1.2	metacyc:palmitate biosynthesis I (animals and fungi);model:Cytosolic fatty acid synthesis;seed:Fatty Acid Biosynthesis FASII	ec:2.3.1;ec:2.3.1.2;iin800:FAS1_7_c;metacyc:RXN3O-9780;seed:rxn05458	-10000.0	10000.0			0	0
R4ED73537_B-440	1 MNXM12@MNXC3 + 1 MNXM25@MNXC3 + 1 MNXM3@MNXC3 <==> 1 MNXM7@MNXC3 + 1 MNXM92@MNXC3 + 1 MNXM9@MNXC3	R_SUCOAS	1*uniprot:SUCC_BACSU+1*uniprot:SUCD_BACSU		6.2.1.4;6.2.1.5	biopath:Citrate_cycle_(TCA_cycle);biopath:Citrate_cycle_(TCA_cycle,_shortest);biopath:Citrate_cycle_(TCA_cycle,_simplified);kegg:Biosynthesis of secondary metabolites;kegg:Carbon fixation pathways in prokaryotes;kegg:Citrate cycle (TCA cycle);kegg:Metabolic pathways;kegg:Microbial metabolism in diverse environments;kegg:Propanoate metabolism;metacyc:TCA cycle I (prokaryotic);metacyc:TCA cycle II …	bigg:SUCOAS;bigg:SUCOASm;biopath:RXN00971;brenda:BR88;ec:6.2.1.4;ec:6.2.1.5;ecocyc:SUCCCOASYN-RXN;iabaylyiv4:SUCCCOASYN-RXN;iaf1260:SUCOAS;iag612:rbs_554;iao358:rll_611;iin800:LSC2;ijn746:SUCOAS;ijr904.45632:SUCOAS;ijr904:SUCOAS;imeo21:SUCOAS;imm904:SUCOASm;imo1053-pao1:SUCOAS;imo1056:SUCOAS;ind750:SUCOAS1m;inj661:SUCOAS;intenz:5063;irs1563.45632:R00405_m;isb619:SUCOAS;iso783:SUCOAS;iyo844:SUCOAS…	-10000.0	10000.0			0	0
REA1C9317_B-1521	1 MNXM12@MNXC3 + 1 MNXM280@MNXC3 <==> 1 MNXM21@MNXC3 + 1 MNXM9@MNXC3	R_PTAr	1*uniprot:PTAS_BACSU		2.3.1.8	kegg:Carbon fixation pathways in prokaryotes;kegg:Metabolic pathways;kegg:Methane metabolism;kegg:Microbial metabolism in diverse environments;kegg:Pyruvate metabolism;kegg:Taurine and hypotaurine metabolism;metacyc:acetate formation from acetyl-CoA I;metacyc:acetylene degradation;metacyc:gallate degradation III (anaerobic);metacyc:heterolactic fermentation;metacyc:lysine fermentation to acetate …	bigg:PTAr;brenda:BR44082;ec:2.3.1.8;ecocyc:PHOSACETYLTRANS-RXN;iabaylyiv4:PHOSACETYLTRANS-RXN;iaf1260:PTAr;iaf692:PTAr;iag612:rbs_118;iao358:rll_342;igt196:PTAr;iit341:PTAr;ijn746:PTAr;ijr904.45632:PTAr;ijr904:PTAr;imeo21:PTAr;imo1053-pao1:PTA;imo1053-pao1:PTAr;imo1056:PTA;imo1056:PTAr;inj661:PTAr;intenz:2276;ips189:PTAr;irs1563.45632:R00230_c;isb619:PTAr;iso783:PTAr;iyo844:PTAr;kegg:R00230;metac…	-10000.0	10000.0			0	0
R494A5390_RL-396	1 MNXM12@MNXC3 + 1 MNXM3135@MNXC3 <-- 1 MNXM165@MNXC3 + 1 MNXM21@MNXC3	R_MALTAT	1*uniprot:MAA_BACSU		2.3.1.79	model:Alternate Carbon Metabolism	bigg:MALTAT;bigg:MALTATr;ec:2.3.1.79;ecocyc:MALTACETYLTRAN-RXN;iaf1260:MALTATr;intenz:2347;isb619:MALTAT;iso783:MALTAT;iyo844:MALTAT;kegg:R01556;kegg:R06251;rhea:10456;rhea:10457;rhea:10458;rhea:10459;seed:rxn01133	-10000.0	0			0	0
R61832B4_RL-576	1 MNXM12@MNXC3 + 1 MNXM3426@MNXC3 <-- 1 MNXM224@MNXC3 + 1 MNXM66@MNXC3	rxn10203	1*uniprot:PLSX_BACSU+1*uniprot:PLSY_BACSU		2.3.1.15	model:NONE	ec:2.3.1.15;seed:rxn10203	-10000.0	0			0	0
R5F46211E_RL-564	1 MNXM12@MNXC3 + 1 MNXM418@MNXC3 <-- 1 MNXM21@MNXC3 + 1 MNXM53@MNXC3	R_U48_	1*uniprot:CYSE_BACSU	MNXR4808	2.3.1.30	biopath:Biosynthesis_of_L-Cysteine_from_L-Serine_(in_plants);biopath:Biosynthesis_of_L-cysteine;biopath:Metabolism_of_L-Lysine,_L-Threonine,_L-Methionine,_and_L-Cysteine;biopath:Metabolism_of_L-Serine_and_Glycine;biopath:Metabolism_of_Sulfur_(extended);kegg:Cysteine and methionine metabolism;kegg:Metabolic pathways;kegg:Microbial metabolism in diverse environments;kegg:Sulfur metabolism;metacyc:c…	bigg:SERAT;bigg:SERATi;biopath:RXN01325;brenda:BR44030;ec:2.3.1.30;ecocyc:SERINE-O-ACETTRAN-RXN;iabaylyiv4:SERINE-O-ACETTRAN-RXN;iaf1260:SERAT;iaf692:SERAT;iag612:rbs_117;iao358:rll_103;igt196:SERAT;iin800:U48;iit341:SERAT;ijn746:SERAT;ijr904.45632:SERAT;ijr904:SERAT;imeo21:SERAT;imm904:SERATi;imo1053-pao1:SERAT;imo1056:SERAT;ind750:SERATi;inj661:SERAT;intenz:2298;irs1563.45632:R00586_c;isb619:SE…	-10000.0	0			0	0
RD9A71B34_B-1402	1 MNXM12@MNXC3 + 1 MNXM524@MNXC3 <==> 1 MNXM21@MNXC3 + 1 MNXM86@MNXC3	R00927_c	1*uniprot:FADA_BACSU;1*uniprot:THL_BACSU;1*uniprot:YHFS_BACSU		2.3.1.16;2.3.1.9	biopath:Degradation_of_L-Isoleucin;biopath:Metabolism_of_the_branched_amino_acids_(L-Leucine,_L-Isoleucine,_L-Valine);kegg:Biosynthesis of secondary metabolites;kegg:Metabolic pathways;kegg:Valine, leucine and isoleucine degradation;metacyc:2-methylbutyrate biosynthesis;metacyc:isoleucine degradation I;seed:Branched chain amino acid degradation regulons;seed:Isoleucine degradation	bigg:ACACT10m;bigg:MACCOAT;biopath:RXN01541;brenda:BS407013;ec:2.3.1.16;ec:2.3.1.9;iag612:rbs_50;ijn746:MACCOAT;imeo21:ACOACAT;imo1053-pao1:ACACT10rr;imo1056:ACACT10rr;inj661:ACOACAT;irs1563.45632:R00927_c;iyo844:ACACT10rr;kegg:R00927;metacyc:METHYLACETOACETYLCOATHIOL-RXN;obsolete:rxn11387r;reactome:REACT_1478.3;rhea:30719;rhea:30720;rhea:30721;rhea:30722;seed:rxn00676	-10000.0	10000.0			0	0
RA8313C9_B-1069	1 MNXM12@MNXC3 + 1 MNXM564@MNXC3 <==> 1 MNXM224@MNXC3 + 1 MNXM925@MNXC3	R_FAS1_6_c	1*uniprot:FABD_BACSU		2.3.1.1	model:Cytosolic fatty acid synthesis;seed:Fatty Acid Biosynthesis FASII	ec:2.3.1.1;iin800:FAS1_6_c;seed:rxn05457	-10000.0	10000.0			0	0
RF847B611_B-1628	1 MNXM12@MNXC3 + 1 MNXM677@MNXC3 <==> 1 MNXM21@MNXC3 + 1 MNXM342@MNXC3	R03778_c	1*uniprot:FADA_BACSU;1*uniprot:THL_BACSU;1*uniprot:YHFS_BACSU		2.3.1.155;2.3.1.16;2.3.1.9	biopath:Biosynthesis_of_Fatty_acids_(over_CoA);biopath:beta-Oxidation_of_fatty_acids;kegg:Fatty acid elongation;kegg:Fatty acid metabolism;kegg:Metabolic pathways;metacyc:fatty acid salvage;seed:Branched chain amino acid degradation regulons;seed:Isoleucine degradation	bigg:ACACT4p;bigg:ACACT4r;bigg:KAT4;biopath:RXN01338;ec:2.3.1.155;ec:2.3.1.16;ec:2.3.1.9;iabaylyiv4:0-3OXOCOA-THIOLASE-RXN;iabaylyiv4:C10;iaf1260:KAT4;ijn746:KAT4;imm904:ACACT4p;ind750:ACACT4p;irs1563.45632:R03778_x;isb619:ACACT4r;iyo844:ACACT4r;kegg:R03778;metacyc:RXN-13617;pubmed:1550553;reactome:REACT_101820;reactome:REACT_102598;reactome:REACT_106367;reactome:REACT_110668;reactome:REACT_13393…	-10000.0	10000.0			0	0
RC85FD4B5_B-1293	1 MNXM12@MNXC3 + 1 MNXM705@MNXC3 <==> 1 MNXM21@MNXC3 + 1 MNXM486@MNXC3	R04742_c	1*uniprot:FADA_BACSU;1*uniprot:THL_BACSU;1*uniprot:YHFS_BACSU		2.3.1.155;2.3.1.16;2.3.1.9	biopath:Biosynthesis_of_Fatty_acids_(over_CoA);biopath:beta-Oxidation_of_fatty_acids;kegg:Fatty acid elongation;kegg:Fatty acid metabolism;kegg:Metabolic pathways;seed:Branched chain amino acid degradation regulons;seed:Isoleucine degradation	bigg:ACACT5p;bigg:ACACT5r;bigg:KAT5;biopath:RXN00937;ec:2.3.1.155;ec:2.3.1.16;ec:2.3.1.9;iabaylyiv4:0-3OXOCOA-THIOLASE-RXN;iabaylyiv4:C12;iaf1260:KAT5;ijn746:KAT5;imm904:ACACT5p;ind750:ACACT5p;irs1563.45632:R04742_x;isb619:ACACT5r;iyo844:ACACT5r;kegg:R04742;pubmed:1550553;reactome:REACT_100615;reactome:REACT_114037;reactome:REACT_132148;reactome:REACT_155874;reactome:REACT_1749;reactome:REACT_174…	-10000.0	10000.0			0	0
R6861B226_B-621	1 MNXM12@MNXC3 + 1 MNXM706@MNXC3 <==> 1 MNXM21@MNXC3 + 1 MNXM553@MNXC3	R04747_c	1*uniprot:FADA_BACSU;1*uniprot:THL_BACSU;1*uniprot:YHFS_BACSU		2.3.1.155;2.3.1.16;2.3.1.9	biopath:Biosynthesis_of_Fatty_acids_(over_CoA);biopath:beta-Oxidation_of_fatty_acids;kegg:Fatty acid elongation;kegg:Fatty acid metabolism;kegg:Metabolic pathways;seed:Branched chain amino acid degradation regulons;seed:Isoleucine degradation	bigg:ACACT3r;bigg:KAT3;biopath:RXN00848;ec:2.3.1.155;ec:2.3.1.16;ec:2.3.1.9;iabaylyiv4:0-3OXOCOA-THIOLASE-RXN;iabaylyiv4:C8;iaf1260:KAT3;ijn746:KAT3;irs1563.45632:R04747_x;isb619:ACACT3r;iyo844:ACACT3r;kegg:R04747;obsolete:rxn12705;pubmed:1550553;reactome:REACT_101897;reactome:REACT_103773;reactome:REACT_125728;reactome:REACT_157145;reactome:REACT_31072;reactome:REACT_481;reactome:REACT_481.2;rea…	-10000.0	10000.0			0	0
RBFDCF42D_B-1232	1 MNXM12@MNXC3 + 1 MNXM707@MNXC3 <==> 1 MNXM21@MNXC3 + 1 MNXM363@MNXC3	R03858_c	1*uniprot:FADA_BACSU;1*uniprot:THL_BACSU;1*uniprot:YHFS_BACSU		2.3.1.155;2.3.1.16;2.3.1.9	biopath:Biosynthesis_of_Fatty_acids_(over_CoA);biopath:beta-Oxidation_of_fatty_acids;kegg:Fatty acid elongation;kegg:Fatty acid metabolism;kegg:Metabolic pathways;seed:Branched chain amino acid degradation regulons;seed:Isoleucine degradation	bigg:ACACT6p;bigg:ACACT6r;bigg:KAT6;biopath:RXN00785;ec:2.3.1.155;ec:2.3.1.16;ec:2.3.1.9;iabaylyiv4:0-3OXOCOA-THIOLASE-RXN;iabaylyiv4:C14;iaf1260:KAT6;ijn746:KAT6;imm904:ACACT6p;ind750:ACACT6p;irs1563.45632:R03858_x;isb619:ACACT6r;iyo844:ACACT6r;kegg:R03858;obsolete:rxn10367r;pubmed:1550553;reactome:REACT_102432;reactome:REACT_139820;reactome:REACT_1519;reactome:REACT_1519.2;reactome:REACT_153471…	-10000.0	10000.0			0	0
R43D1C646_B-364	1 MNXM12@MNXC3 + 1 MNXM717@MNXC3 <==> 1 MNXM21@MNXC3 + 1 MNXM233@MNXC3	R01177_c	1*uniprot:FADA_BACSU;1*uniprot:THL_BACSU;1*uniprot:YHFS_BACSU		2.3.1.155;2.3.1.16;2.3.1.9	biopath:Biosynthesis_of_Fatty_acids_(over_CoA);biopath:beta-Oxidation_of_fatty_acids;kegg:Fatty acid elongation;kegg:Fatty acid metabolism;kegg:Metabolic pathways;metacyc:pyruvate fermentation to hexanol;seed:Branched chain amino acid degradation regulons;seed:Isoleucine degradation	bigg:ACACT2r;bigg:KAT2;biopath:RXN00254;ec:2.3.1.155;ec:2.3.1.16;ec:2.3.1.9;iabaylyiv4:0-3OXOCOA-THIOLASE-RXN;iabaylyiv4:C6;iaf1260:KAT2;iin800:POT1_7;ijn746:KAT2;irs1563.45632:R01177_x;isb619:ACACT2r;iyo844:ACACT2r;kegg:R01177;metacyc:RXN-12565;pubmed:1550553;reactome:REACT_101292;reactome:REACT_102613;reactome:REACT_108748;reactome:REACT_118065;reactome:REACT_134407;reactome:REACT_142268;reacto…	-10000.0	10000.0			0	0
R8A69C2F0_B-863	1 MNXM12@MNXC3 + 1 MNXM738@MNXC3 <==> 1 MNXM21@MNXC3 + 1 MNXM224@MNXC3	R03991_c	1*uniprot:FADA_BACSU;1*uniprot:THL_BACSU;1*uniprot:YHFS_BACSU		2.3.1.155;2.3.1.16;2.3.1.9	biopath:Biosynthesis_of_Fatty_acids_(over_CoA);biopath:beta-Oxidation_of_fatty_acids;kegg:Fatty acid elongation;kegg:Fatty acid metabolism;kegg:Metabolic pathways;seed:Branched chain amino acid degradation regulons;seed:Isoleucine degradation	bigg:ACACT7p;bigg:ACACT7r;bigg:KAT7;biopath:RXN00111;brenda:BR29472;ec:2.3.1.155;ec:2.3.1.16;ec:2.3.1.9;iabaylyiv4:2.3.1.155-RXN;iaf1260:KAT7;ijn746:KAT7;imm904:ACACT7p;ind750:ACACT7p;intenz:2423;irs1563.45632:R03991_c;isb619:ACACT7r;iyo844:ACACT7r;kegg:R03991;metacyc:2.3.1.155-RXN;obsolete:rxn05750;pubmed:1550553;reactome:REACT_104140;reactome:REACT_105034;reactome:REACT_110677;reactome:REACT_12…	-10000.0	10000.0			0	0
R9C8B0865_RL-979	1 MNXM12@MNXC3 + 1 MNXM820@MNXC3 <-- 1 MNXM353@MNXC3 + 1 MNXM92@MNXC3	R_HSST	1*uniprot:META_BACSU	MNXR3051	2.3.1.46	biopath:Biosynthesis_of_L-Methionine;biopath:Metabolism_of_L-Lysine,_L-Threonine,_L-Methionine,_and_L-Cysteine;biopath:Metabolism_of_Sulfur_(extended);kegg:Biosynthesis of secondary metabolites;kegg:Cysteine and methionine metabolism;kegg:Metabolic pathways;kegg:Sulfur metabolism;metacyc:methionine biosynthesis I;model:Methionine Metabolism;unipathway:L-methionine biosynthesis via de novo pathway	bigg:HSST;biopath:RXN01415;brenda:BR44047;ec:2.3.1.46;ecocyc:HOMSUCTRAN-RXN;iaf1260:HSST;iao358:rll_245;ijr904.45632:HSST;ijr904:HSST;imeo21:HSST;imo1053-pao1:HSST;imo1056:HSST;inj661:HSST;intenz:2314;irs1563.45632:R01777_c;iso783:HSST;iyo844:HSSTr;kegg:R01777;metacyc:HOMSUCTRAN-RXN;rhea:22008;rhea:22009;rhea:22010;rhea:22011;seed:rxn01304;upa:UCR01777;upa:UER00075	-10000.0	0			0	0
RDE1D0D5C_RL-1435	1 MNXM12@MNXC3 + 1 MNXM90433@MNXC3 <-- 1 MNXM88@MNXC3 + 1 MNXM90586@MNXC3	rxn10211	1*uniprot:PLSC_BACSU		2.3.1.51	model:NONE;seed:Glycerolipid and Glycerophospholipid Metabolism in Bacteria	ec:2.3.1.51;seed:rxn10211	-10000.0	0			0	0
R17087FB2_RL-48	1 MNXM12@MNXC3 + 1 MNXM90434@MNXC3 <-- 1 MNXM32950@MNXC3 + 1 MNXM89884@MNXC3	rxn10213	1*uniprot:PLSC_BACSU		2.3.1.51	model:NONE;seed:Glycerolipid and Glycerophospholipid Metabolism in Bacteria	ec:2.3.1.51;seed:rxn10213	-10000.0	0			0	0
R1FFEC3D1_RL-115	1 MNXM12@MNXC3 + 1 MNXM90435@MNXC3 <-- 1 MNXM1@MNXC3 + 1 MNXM224@MNXC3 + 1 MNXM3426@MNXC3	rxn10212	1*uniprot:PLSC_BACSU		2.3.1.51	model:NONE		-10000.0	0			0	0
R8F7E8B65_RL-901	1 MNXM12@MNXC3 + 1 MNXM90586@MNXC3 <-- 1 MNXM1@MNXC3 + 1 MNXM66@MNXC3 + 1 MNXM88@MNXC3	R_G3PAT160	1*uniprot:PLSX_BACSU+1*uniprot:PLSY_BACSU			model:Glycerolipid metabolism		-10000.0	0			0	0
R8DA9FF83_RL-890	1 MNXM12@MNXC3 + 1 MNXM9603@MNXC3 <-- 1 MNXM5742@MNXC3 + 1 MNXM66@MNXC3	rxn10206	1*uniprot:PLSX_BACSU+1*uniprot:PLSY_BACSU		2.3.1.15	model:NONE	ec:2.3.1.15;seed:rxn10206	-10000.0	0			0	0
R60B11D92_RL-569	1 MNXM12@MNXC3 + 1 MNXM9604@MNXC3 <-- 1 MNXM5745@MNXC3 + 1 MNXM66@MNXC3	rxn10209	1*uniprot:PLSX_BACSU+1*uniprot:PLSY_BACSU		2.3.1.15	model:NONE	ec:2.3.1.15;seed:rxn10209	-10000.0	0			0	0
R15EF1F18_RL-36	1 MNXM12@MNXC3 + 1 MNXM9620@MNXC3 <-- 1 MNXM5741@MNXC3 + 1 MNXM66@MNXC3	rxn10205	1*uniprot:PLSX_BACSU+1*uniprot:PLSY_BACSU		2.3.1.15	model:NONE	ec:2.3.1.15;seed:rxn10205	-10000.0	0			0	0
R87610023_RL-841	1 MNXM12@MNXC3 + 1 MNXM9621@MNXC3 <-- 1 MNXM5746@MNXC3 + 1 MNXM66@MNXC3	rxn10210	1*uniprot:PLSX_BACSU+1*uniprot:PLSY_BACSU		2.3.1.15	model:NONE	ec:2.3.1.15;seed:rxn10210	-10000.0	0			0	0
R6191B2B9_RL-578	1 MNXM12@MNXC3 + 1 MNXM9622@MNXC3 <-- 1 MNXM5744@MNXC3 + 1 MNXM66@MNXC3	rxn10208	1*uniprot:PLSX_BACSU+1*uniprot:PLSY_BACSU		2.3.1.15	model:NONE	ec:2.3.1.15;seed:rxn10208	-10000.0	0			0	0
RF31FAD82_RL-1586	1 MNXM12@MNXC3 + 1 MNXM9623@MNXC3 <-- 1 MNXM5743@MNXC3 + 1 MNXM66@MNXC3	rxn10207	1*uniprot:PLSX_BACSU+1*uniprot:PLSY_BACSU		2.3.1.15	model:NONE	ec:2.3.1.15;seed:rxn10207	-10000.0	0			0	0
REAE442EA_B-1527	1 MNXM12@MNXC3 + 1 MNXM9860@MNXC3 <==> 1 MNXM569@MNXC3 + 1 MNXM925@MNXC3	rxn05358	1*uniprot:FABD_BACSU		2.3.1.0	model:NONE;seed:Fatty Acid Biosynthesis FASII	ec:2.3.1.0;iag612:rbs_51;iag612:rbs_52;seed:rxn05358	-10000.0	10000.0			0	0
RBA7FD0F9_RL-1198	1 MNXM1312@MNXC3 + 1 MNXM15@MNXC3 <-- 1 MNXM2617@MNXC3 + 1 MNXM2@MNXC3	R_AMID	1*uniprot:MTNU_BACSU		3.5.1.4	biopath:Urea_and_L-Aspartate_cycles,_Polyamine_and_Creatine_synthesis;kegg:Arginine and proline metabolism;metacyc:arginine degradation X (arginine monooxygenase pathway);model:Arginine and Proline Metabolism	bigg:AMID;biopath:RXN01200;ec:3.5.1.4;iin800:AMD2_1;iin800:YMR293C;imm904:AMID;ind750:AMID;kegg:R03180;metacyc:GUANIDINOBUTANAMIDE-NH3-RXN;rhea:34375;rhea:34376;rhea:34377;rhea:34378;seed:rxn02275	-10000.0	0			0	0
R9C795DB9_B-978	1 MNXM1313@MNXC3 + 2 MNXM2@MNXC3 + 1 MNXM9@MNXC3 <==> 1 MNXM2887@MNXC3 + 1 MNXM791@MNXC3	R_1131	1*uniprot:RISB_BACSU	MNXR69845	2.5.1.78;2.5.1.9	kegg:Metabolic pathways;kegg:Riboflavin metabolism;metacyc:flavin biosynthesis I (bacteria and plants);metacyc:flavin biosynthesis II (archaea);metacyc:flavin biosynthesis III (fungi);model:Riboflavin Metabolism;unipathway:riboflavin biosynthesis	bigg:RBFSa;brenda:BR49183;brenda:BS402378;brenda:BS402379;ec:2.5.1.78;ec:2.5.1.9;ecocyc:LUMAZINESYN-RXN;iabaylyiv4:LUMAZINESYN-RXN;iaf1260:RBFSa;iaf692:RBFSa;igt196:RBFSa;iin800:RIB5;iit341:RBFSa;ijn746:RBFSa;ijr904.45632:RBFSa;ijr904:RBFSa;imeo21:RBFSa;imm904:RBFSa;imo1053-pao1:RBFSa;imo1056:RBFSa;ind750:RBFSa;inj661:RBFSa;intenz:18060;isb619:RBFSa;iso783:RBFSa;iyo844:RBFSa;kegg:R04457;metacyc:L…	-10000.0	10000.0			0	0
RFC301250_B-1655	1 MNXM131@MNXC2 + 1 MNXM1@MNXC2 + 1 MNXM653@MNXC2 <==> 1 MNXM131@MNXC3 + 1 MNXM1@MNXC3 + 1 MNXM653@MNXC3	rxn05214	1*uniprot:CITM_BACSU	MNXR27597		model:NONE	imo1053-pao1:CITt10;imo1056:CITt10;iyo844:CITt10;seed:rxn05214	-10000.0	10000.0			0	0
R3CBEA851_RL-314	1 MNXM131@MNXC2 + 1 MNXM1@MNXC2 <-- 1 MNXM131@MNXC3 + 1 MNXM1@MNXC3	rxn05211	1*uniprot:CIMH_BACSU;1*uniprot:YRAO_BACSU	MNXR1176		model:NONE	bigg:CITt-kt;bigg:CITt2r;iag612:rbs_206;iin800:U206;ijn746:CITt-kt;imm904:CITt2r;imo1053-pao1:CITt6;imo1056:CITt6;ind750:CITt2r;iyo844:CITt6;obsolete:rxn05524;seed:rxn05211;seed:rxn12371;seed:rxn12792	-10000.0	0			0	0
R507C1807_B-449	1 MNXM131@MNXC2 <==> 1 MNXM131@BOUNDARY	R_CITxtO;R_CITxtI				model:Exchange reactions		-10000.0	10000.0			0	1
RCB2584A5_B-1310	1 MNXM131@MNXC3 <==> 1 MNXM2@MNXC3 + 1 MNXM813@MNXC3	R_ACONTac	1*uniprot:ACON_BACSU		4.2.1.3;4.2.1.4	biopath:Citrate_cycle_(TCA_cycle);biopath:Citrate_cycle_(TCA_cycle,_shortest);biopath:Citrate_cycle_(TCA_cycle,_simplified);biopath:Glyoxylate_cycle;kegg:2-Oxocarboxylic acid metabolism;kegg:Biosynthesis of secondary metabolites;kegg:Carbon fixation pathways in prokaryotes;kegg:Citrate cycle (TCA cycle);kegg:Glyoxylate and dicarboxylate metabolism;kegg:Metabolic pathways;kegg:Microbial metabolism…	bigg:ACONTa;biopath:RXN00006;brenda:BR419;ec:4.2.1.3;ec:4.2.1.4;ecocyc:ACONITATEDEHYDR-RXN;iabaylyiv4:ACONITATEDEHYDR-RXN;iaf1260:ACONTa;ijn746:ACONTa;intenz:10764;intenz:4665;kegg:R01325;metacyc:ACONITATEDEHYDR-RXN;metacyc:CITRATE-DEHYDRATASE-RXN;pir:A35544;pir:A44153;pir:A44154;pir:A47184;pir:A81801;pir:B48642;pir:C64362;pir:C64617;pir:C81356;pir:F64734;pir:F70873;pir:G64875;pir:G69599;pir:G867…	-10000.0	10000.0			0	0
REEB83731_B-1559	1 MNXM131@MNXC3 <==> 1 MNXM89661@MNXC3	R_108	1*uniprot:ACON_BACSU		4.2.1.3	kegg:2-Oxocarboxylic acid metabolism;kegg:Metabolic pathways;model:Citric Acid Cycle;unipathway:glyoxylate cycle;unipathway:tricarboxylic acid cycle	bigg:ACONT;bigg:ACONTm;ec:4.2.1.3;iaf692:ACONT;iag612:rbs_208;iao358:rll_93;iin800:ACO1;iin800:YJL200C;iit341:ACONT;ijn746:ACONT;ijr904.45632:ACONT;ijr904:ACONT;imeo21:ACONT;imm904:ACONT;imm904:ACONTm;imo1053-pao1:ACONT;imo1056:ACONT;ind750:ACONT;ind750:ACONTm;inj661:ACONT;intenz:10764;irs1563.45632:R01324_c;irs1563.45632:R01324_m;isb619:ACONT;iso783:ACONT;iyo844:ACONT;kegg:R01324;pubmed:1052766;…	-10000.0	10000.0			0	0
R64816F5_B-597	1 MNXM13238@MNXC2 <==> 1 MNXM13238@BOUNDARY	EX_cpd01939_e				model:S_		-10000.0	10000.0			0	1
RE3707C0B_B-1469	1 MNXM13238@MNXC2 <==> 1 MNXM13238@MNXC3	rxn11403		MNXR67547				-10000.0	10000.0			0	0
R410D7A1C_LR-342	1 MNXM1325@MNXC3 + 1 MNXM2@MNXC3 --> 1 MNXM1@MNXC3 + 1 MNXM2174@MNXC3 + 1 MNXM9@MNXC3	R_NTP11	1*uniprot:NTPA_BACSU		3.6.1.15	model:Nucleotide Salvage Pathway	bigg:NTP11;brenda:BS402613;ec:3.6.1.15;iaf1260:NTP11;pubmed:16216582;rhea:30859;rhea:30860;rhea:30861;rhea:30862;seed:rxn09011	0	10000.0			0	0
R90BFD1C5_RL-909	1 MNXM132@MNXC3 + 1 MNXM2@MNXC3 + 1 MNXM5@MNXC3 <-- 1 MNXM1@MNXC3 + 1 MNXM606@MNXC3 + 1 MNXM6@MNXC3	R_DMADPDH	1*uniprot:ISPH_BACSU		1.17.1.2	kegg:Biosynthesis of secondary metabolites;kegg:Terpenoid backbone biosynthesis;model:Terpenoid backbone biosynthesis;seed:Isoprenoid Biosynthesis;seed:Nonmevalonate Branch of Isoprenoid Biosynthesis;unipathway:dimethylallyl diphosphate biosynthesis	brenda:BR49868;brenda:BR49868_WOP;brenda:BS355966;brenda:BS355966_WOP;ec:1.17.1.2;ecocyc:RXN0-884;intenz:17758;kegg:R07219;rhea:24825;rhea:24826;rhea:24827;rhea:24828;seed:rxn04996;upa:UCR07219;upa:UER00105	-10000.0	0			0	0
R4D22A370_B-426	1 MNXM132@MNXC3 <==> 1 MNXM83@MNXC3	R_802	1*uniprot:IDI2_BACSU		5.3.3.2	biopath:Biosynthesis_of_Capsidiol;biopath:Biosynthesis_of_Carotene;biopath:Biosynthesis_of_Cholesterol_(Atlas_S._85,_86);biopath:Biosynthesis_of_Dolichol;biopath:Biosynthesis_of_Giberellin_GA3;biopath:Biosynthesis_of_Guaiazulene;biopath:Biosynthesis_of_Juveniles_hormon_III;biopath:Biosynthesis_of_Limonene;biopath:Biosynthesis_of_Myrcene;biopath:Biosynthesis_of_Taxol;biopath:Biosynthesis_of_alpha-…	bigg:IPDDI;bigg:IPDDIi;bigg:IPDDIx;biopath:RXN01114;brenda:BR247;ec:5.3.3.2;ecocyc:IPPISOM-RXN;iaf1260:IPDDI;iao358:rll_473;iin800:IDI1;ijn746:IPDDI;ijr904.45632:IPDDIi;ijr904:IPDDIi;imeo21:IPDDI;imm904:IPDDI;ind750:IPDDI;inj661:IPDDI;intenz:4968;irs1563.45632:R01123_c;irs1563.45632:R01123_p;isb619:IPDDI;iyo844:IPDDI;kegg:R01123;metacyc:IPPISOM-RXN;pubmed:8806705;reactome:REACT_102787;reactome:RE…	-10000.0	10000.0			0	0
R620BCCB2_B-583	1 MNXM1333@MNXC3 + 1 MNXM80@MNXC3 <==> 1 MNXM47@MNXC3 + 1 MNXM89653@MNXC3	rxn08040	1*uniprot:TAGO_BACSU		2.7.8.33	metacyc:enterobacterial common antigen biosynthesis;metacyc:teichoic acid (poly-glycerol) biosynthesis;model:NONE;seed:Methicillin resistance in Staphylococci;seed:Teichuronic acid biosynthesis	bigg:ACGAMT;ec:2.7.8.33;kegg:R08856;metacyc:GLCNACPTRANS-RXN;seed:rxn08040	-10000.0	10000.0			0	0
R56CE4AD9_B-500	1 MNXM1333@MNXC3 + 1 MNXM932@MNXC3 <==> 1 MNXM17@MNXC3 + 1 MNXM1@MNXC3 + 1 MNXM2843@MNXC3	rxn03852	1*uniprot:TAGA_BACSU		2.4.1.187	model:NONE		-10000.0	10000.0			0	0
R21F3DFF8_B-128	1 MNXM1334@MNXC3 + 1 MNXM1@MNXC3 + 1 MNXM7@MNXC3 <==> 1 MNXM353@MNXC3 + 1 MNXM3@MNXC3	R_764	1*uniprot:KHSE_BACSU		2.7.1.39	biopath:Biosynthesis_of_L-Threonine;biopath:Metabolism_of_L-Lysine,_L-Threonine,_L-Methionine,_and_L-Cysteine;kegg:Glycine, serine and threonine metabolism;kegg:Metabolic pathways;kegg:Microbial metabolism in diverse environments;metacyc:methionine biosynthesis II;metacyc:threonine biosynthesis from homoserine;model:Glycine and Serine Metabolism;seed:Methionine Biosynthesis;unipathway:L-threonine…	bigg:HSK;biopath:RXN01457;brenda:BR47776;ec:2.7.1.39;ecocyc:HOMOSERKIN-RXN;iabaylyiv4:HOMOSERKIN-RXN;iaf1260:HSK;iaf692:HSK;iag612:rbs_184;iao358:rll_419;igt196:HSK;iin800:THR1;iit341:HSK;ijn746:HSK;ijr904.45632:HSK;ijr904:HSK;imeo21:HSK;imm904:HSK;imo1053-pao1:HSK;imo1056:HSK;ind750:HSK;inj661:HSK;intenz:2869;isb619:HSK;iso783:HSK;iyo844:HSK;kegg:R01771;metacyc:HOMOSERKIN-RXN;rhea:13985;rhea:139…	-10000.0	10000.0			0	0
RF3AD9ECA_LR-1593	1 MNXM1334@MNXC3 + 1 MNXM2@MNXC3 --> 1 MNXM142@MNXC3 + 1 MNXM9@MNXC3	R_THRS	1*uniprot:THRC_BACSU		4.2.3.1;4.2.99.2	biopath:Biosynthesis_of_L-Threonine;biopath:Metabolism_of_L-Lysine,_L-Threonine,_L-Methionine,_and_L-Cysteine;kegg:Glycine, serine and threonine metabolism;kegg:Metabolic pathways;kegg:Microbial metabolism in diverse environments;metacyc:threonine biosynthesis from homoserine;model:S_*Glycine, serine and threonine metabolism;unipathway:L-threonine biosynthesis	bigg:THRS;biopath:RXN01500;brenda:BR16083;ec:4.2.3.1;ec:4.2.99.2;ecocyc:THRESYN-RXN;iabaylyiv4:THRESYN-RXN;iaf1260:THRS;iaf692:THRS;iag612:rbs_503;iao358:rll_420;igt196:THRS;iin800:THR4_1;iit341:THRS;ijn746:THRS;ijr904.45632:THRS;ijr904:THRS;imeo21:THRS;imm904:THRS;imo1053-pao1:THRS;imo1056:THRS;ind750:THRS;inj661:THRS;intenz:4780;irs1563.45632:R01466_c;isb619:THRS;iso783:THRS;iyo844:THRS;kegg:R0…	0	10000.0			0	0
RE5A8DCE4_B-1487	1 MNXM133@MNXC3 + 1 MNXM1@MNXC3 + 1 MNXM6@MNXC3 <==> 1 MNXM446@MNXC3 + 1 MNXM5@MNXC3	R_HBCO_LPAREN_nadp_RPAREN_	1*uniprot:HBD_BACSU		1.1.1.157;1.1.1.35	biopath:Biosynthesis_of_Fatty_acids_(over_CoA);biopath:Metabolism_of_Tryptophan_(extended);biopath:beta-Oxidation_of_fatty_acids;kegg:Benzoate degradation;kegg:Butanoate metabolism;kegg:Metabolic pathways;kegg:Microbial metabolism in diverse environments;model:Butanoate metabolism;seed:Acetone Butanol Ethanol Synthesis;seed:Acetyl-CoA fermentation to Butyrate;seed:Butanol Biosynthesis;seed:Polyhy…	biopath:RXN00523;brenda:BR29222;ec:1.1.1.157;ec:1.1.1.35;intenz:1156;kegg:R01976;metacyc:3-HYDROXYBUTYRYL-COA-DEHYDROGENASE-RXN;rhea:16197;rhea:16198;rhea:16199;rhea:16200;seed:rxn01452	-10000.0	10000.0			0	0
R1DB58FAD_B-100	1 MNXM133@MNXC3 + 1 MNXM25@MNXC3 <==> 1 MNXM154@MNXC3 + 1 MNXM92@MNXC3	R00410	1*uniprot:SCOA_BACSU+1*uniprot:SCOB_BACSU		2.8.3.5	biopath:beta-Oxidation_of_fatty_acids;kegg:Butanoate metabolism;kegg:Synthesis and degradation of ketone bodies;kegg:Valine, leucine and isoleucine degradation;metacyc:TCA cycle III (helicobacter);metacyc:ketolysis;seed:Branched chain amino acid degradation regulons;seed:Catechol branch of beta-ketoadipate pathway;seed:Leucine Degradation and HMG-CoA Metabolism;seed:Nucleolar protein complex;seed…	bigg:OCOAT1;bigg:OCOAT1m;bigg:OCOAT1r;biopath:RXN01300;brenda:BS360598;ec:2.8.3.5;iit341:OCOAT1;ijn746:OCOAT1;imeo21:OCOAT1r;imo1053-pao1:OCOAT1r;imo1056:OCOAT1r;inj661:OCOAT1r;intenz:3164;iyo844:OCOAT1r;kegg:R00410;metacyc:RXNI-2;pubmed:12463743;pubmed:8751852;reactome:REACT_110993;reactome:REACT_112252;reactome:REACT_115409;reactome:REACT_155355;reactome:REACT_1796;reactome:REACT_1796.3;reactom…	-10000.0	10000.0			0	0
RF49BF3A4_B-1600	1 MNXM133@MNXC3 + 1 MNXM458@MNXC3 <==> 1 MNXM154@MNXC3 + 1 MNXM233@MNXC3	rxn00994	1*uniprot:SCOA_BACSU+1*uniprot:SCOB_BACSU		2.8.3.9	metacyc:glycerol degradation to butanol;metacyc:lysine fermentation to acetate and butyrate;metacyc:pyruvate fermentation to acetone;model:NONE	brenda:BR47924;ec:2.8.3.9;intenz:3168;kegg:R01365;metacyc:2.8.3.9-RXN;rhea:12961;rhea:12962;rhea:12963;rhea:12964;seed:rxn00994	-10000.0	10000.0			0	0
R966D924C_LR-940	1 MNXM1344@MNXC3 + 1 MNXM15@MNXC3 + 1 MNXM3@MNXC3 --> 1 MNXM1@MNXC3 + 1 MNXM3113@MNXC3 + 1 MNXM7@MNXC3 + 1 MNXM9@MNXC3	R_GLNSP2	1*uniprot:GLNA_BACSU		6.3.1.2;6.3.5.-	kegg:Metabolic pathways;kegg:Peptidoglycan biosynthesis;model:Peptidoglycan Biosynthesis;seed:Ammonia assimilation;seed:Glutamine synthetases;seed:Glutamine, Glutamate, Aspartate and Asparagine Biosynthesis;seed:Peptidoglycan Biosynthesis 2;seed:Photorespiration (oxidative C2 cycle)	bigg:GLNSP2;ec:6.3.1.2;ec:6.3.5.-;imeo21:GLNSP2;inj661:GLNSP2;kegg:R05030;seed:rxn03407	0	10000.0			0	0
R4FF4A14E_LR-445	1 MNXM1348@MNXC3 + 1 MNXM2@MNXC3 --> 1 MNXM530@MNXC3 + 1 MNXM9@MNXC3	rxn04036	1*uniprot:COMB_BACSU		3.1.3.71	kegg:Methane metabolism;kegg:Microbial metabolism in diverse environments;metacyc:coenzyme M biosynthesis I;model:NONE;unipathway:coenzyme M biosynthesis	brenda:BR36951;ec:3.1.3.71;intenz:10026;kegg:R05789;metacyc:R229-RXN;rhea:23416;rhea:23417;rhea:23418;rhea:23419;seed:rxn04036;upa:UCR05789;upa:UER00470	0	10000.0			0	0
RB09CF762_B-1140	1 MNXM134@MNXC2 + 1 MNXM1@MNXC2 <==> 1 MNXM134@MNXC3 + 1 MNXM1@MNXC3	R_747;R_1555;R_1554;R_1553	1*uniprot:HUTM_BACSU	MNXR2972		model:Transport, Extracellular	bigg:HISt2m;bigg:HISt2r;bigg:HISt2rpp;iaf1260:HISt2rpp;iin800:AGP1_5;iin800:GAP1_9;iin800:HIP1;iin800:VAP1_2;ijr904.45632:HISt2r;ijr904:HISt2r;imeo21:HISt2r;imm904:HISt2m;imm904:HISt2r;imm904:HISt6;ind750:HISt2m;ind750:HISt2r;inj661:HISt2r;ips189:HISt2;iyo844:HISt2;obsolete:rxn05587;seed:rxn05299;seed:rxn08719;seed:rxn09744;seed:rxn13314	-10000.0	10000.0			0	0
R8D9FC36E_LR-888	1 MNXM134@MNXC2 + 1 MNXM2@MNXC3 + 1 MNXM3@MNXC3 --> 1 MNXM134@MNXC3 + 1 MNXM1@MNXC3 + 1 MNXM7@MNXC3 + 1 MNXM9@MNXC3	R_HISabc	1*uniprot:TCYJ_BACSU+1*uniprot:TCYL_BACSU+1*uniprot:TCYM_BACSU+1*uniprot:TCYN_BACSU			model:Transport Reaction	bigg:HISabc;bigg:HISabcpp;ecocyc:ABC-14-RXN;iaf1260:HISabcpp;iit341:HISabc;ijn746:HISabcpp;ijr904.45632:HISabc;ijr904:HISabc;imo1053-pao1:HISabc;imo1056:HISabc;isb619:HISabc;rhea:29891;rhea:29892;rhea:29893;rhea:29894;seed:rxn05164;seed:rxn08718	0	10000.0			0	0
R7BB6BC6B_B-763	1 MNXM134@MNXC2 <==> 1 MNXM134@BOUNDARY	R_HISxtO;R_HISxtI				model:Exchange reactions		-10000.0	10000.0			0	1
RBC34FA4D_LR-1211	1 MNXM134@MNXC3 --> 1 MNXM15@MNXC3 + 1 MNXM700@MNXC3	R_HISD	1*uniprot:HUTH_BACSU	MNXR2963	4.3.1.3	biopath:Biosynthesis_and_degradation_of_L-Histidine;biopath:Degradation_of_Histidine_to_L-Glutamate;biopath:Metabolism_of_Nitrogen;kegg:Histidine metabolism;kegg:Metabolic pathways;metacyc:histidine degradation I;metacyc:histidine degradation II;metacyc:histidine degradation III;metacyc:histidine degradation VI;model:null;unipathway:L-histidine degradation into L-glutamate	bigg:HISD;bigg:HISDr;biopath:RXN00205;brenda:BR3425;ec:4.3.1.3;iabaylyiv4:HISTIDINE-AMMONIA-LYASE-RXN;iag612:rbs_403;ijn746:HISD;imo1053-pao1:HISD1r;imo1056:HISD1r;intenz:17451;irs1563.45632:R01168_c;isb619:HISDr;iso783:HISD1;iyo844:HISD1r;kegg:R01168;metacyc:HISTIDINE-AMMONIA-LYASE-RXN;pubmed:11732994;pubmed:15806399;reactome:REACT_107886;reactome:REACT_109338;reactome:REACT_1225;reactome:REACT_…	0	10000.0			0	0
RAB311DE2_LR-1102	1 MNXM1365@MNXC3 --> 1 MNXM337@MNXC3 + 1 MNXM9@MNXC3	R_ARO2	1*uniprot:AROC_BACSU		4.2.3.5	kegg:Biosynthesis of secondary metabolites;kegg:Metabolic pathways;kegg:Phenylalanine, tyrosine and tryptophan biosynthesis;metacyc:chorismate biosynthesis from 3-dehydroquinate;model:Phenylalanine, tyrosine, and tryptophan biosynthesis (aromatic amino acids);seed:Chorismate Synthesis;seed:YgfZ;unipathway:chorismate biosynthesis	bigg:CHORS;brenda:BR16094;brenda:BS390148;brenda:BS390149;ec:4.2.3.5;ecocyc:CHORISMATE-SYNTHASE-RXN;iabaylyiv4:CHORISMATE-SYNTHASE-RXN;iaf1260:CHORS;iaf692:CHORS;iao358:rll_55;igt196:CHORS;iin800:ARO2;iit341:CHORS;ijn746:CHORS;ijr904.45632:CHORS;ijr904:CHORS;imeo21:CHORS;imm904:CHORS;imo1053-pao1:CHORS;imo1056:CHORS;ind750:CHORS;inj661:CHORS;intenz:10387;irs1563.45632:R01714_c;isb619:CHORS;iso783…	0	10000.0			0	0
R20A9AC90_RL-120	1 MNXM1368@MNXC3 + 1 MNXM15@MNXC3 <-- 1 MNXM2@MNXC3 + 1 MNXM3208@MNXC3	R_AMID5	1*uniprot:MTNU_BACSU		3.5.1.4;3.5.1.49	kegg:Microbial metabolism in diverse environments;kegg:Styrene degradation;metacyc:acrylonitrile degradation;model:Others	bigg:AMID5;brenda:BS140520;ec:3.5.1.4;ec:3.5.1.49;iit341:AMID5;kegg:R05551;metacyc:R311-RXN;rhea:34367;rhea:34368;rhea:34369;rhea:34370;seed:rxn03839	-10000.0	0			0	0
RABC622CA_RL-1109	1 MNXM1370@MNXC3 + 1 MNXM2@MNXC3 <-- 1 MNXM1729@MNXC3	rxn01750	1*uniprot:YFNG_BACSU		4.2.1.45	kegg:Amino sugar and nucleotide sugar metabolism;kegg:Biosynthesis of secondary metabolites;metacyc:CDP-3,6-dideoxyhexose biosynthesis;model:NONE;unipathway:CDP-3,6-dideoxy-D-mannose biosynthesis	brenda:BR3396;ec:4.2.1.45;intenz:4706;kegg:R02426;metacyc:CDP-GLUCOSE-46-DEHYDRATASE-RXN;rhea:17153;rhea:17154;rhea:17155;rhea:17156;seed:rxn01750;upa:UCR02426;upa:UER00512	-10000.0	0			0	0
RA6A49260_B-1059	1 MNXM1374@MNXC3 + 1 MNXM29@MNXC3 <==> 1 MNXM2@MNXC3 + 1 MNXM8677@MNXC3	rxn03094	1*uniprot:YXEI_BACSU		3.5.1.24	model:NONE	brenda:BS413394;ec:3.5.1.24;kegg:R04486;seed:rxn03094	-10000.0	10000.0			0	0
R7F23AF1F_LR-778	1 MNXM1376@MNXC3 --> 1 MNXM2@MNXC3 + 1 MNXM451@MNXC3	R06513	1*uniprot:SPSJ_BACSU		4.2.1.46	kegg:Biosynthesis of secondary metabolites;kegg:Biosynthesis of vancomycin group antibiotics;kegg:Metabolic pathways;kegg:Polyketide sugar unit biosynthesis;kegg:Streptomycin biosynthesis;metacyc:dTDP-3-acetamido-3,6-dideoxy-I?-D-galactose biosynthesis;metacyc:dTDP-D-desosamine biosynthesis;metacyc:dTDP-D-forosamine biosynthesis;metacyc:dTDP-D-olivose, dTDP-D-oliose and dTDP-D-mycarose biosynthes…	ec:4.2.1.46;ecocyc:DTDPGLUCDEHYDRAT-RXN;iabaylyiv4:DTDPGLUCDEHYDRAT-RXN;iaf1260:TDPGDH;iaf692:TDPGDH;iao358:rll_401;ijr904.45632:TDPGDH;ijr904:TDPGDH;imeo21:TDPGDH;imo1053-pao1:TDPGDH;imo1056:TDPGDH;inj661:TDPGDH;intenz:4707;irs1563.45632:R06513_c;iso783:TDPGDH;kegg:R06513;metacyc:DTDPGLUCDEHYDRAT-RXN;obsolete:rxn04371;rhea:17221;rhea:17222;rhea:17223;rhea:17224;seed:rxn01997	0	10000.0			0	0
RA0CB7078_B-1012	1 MNXM1380@MNXC2 + 1 MNXM73@MNXC3 <==> 1 MNXM1553@MNXC3 + 1 MNXM23@MNXC3	rxn05560	1*uniprot:PTF3A_BACSU+1*uniprot:PTFD_BACSU+1*uniprot:PTHP_BACSU;1*uniprot:PTFA_BACSU+1*uniprot:PTFB_BACSU+1*uniprot:PTFC_BACSU+1*uniprot:PTFD_BACSU+1*uniprot:PTHP_BACSU	MNXR69017		model:NONE	bigg:FRUpts;bigg:FRUptspp;iabaylyiv4:TRANS-RXNIM-5901;iaf1260:FRUptspp;iao358:rll_150;iao358:rll_351;iao358:rll_356;iao358:rll_361;ijn746:FRUpts;ijr904.45632:FRUpts;ijr904:FRUpts;imo1053-pao1:FRUpts;imo1056:FRUpts;ips189:FRUpts;isb619:FRUpts;iyo844:FRUpts;seed:rxn05560;seed:rxn08536	-10000.0	10000.0			0	0
RFD648C01_B-1664	1 MNXM1380@MNXC2 <==> 1 MNXM1380@BOUNDARY	R_FRUxtO;R_FRUxtI				model:Exchange reactions		-10000.0	10000.0			0	1
RC2FE0522_B-1255	1 MNXM1380@MNXC3 + 1 MNXM1434@MNXC3 <==> 1 MNXM2@MNXC3 + 1 MNXM621@MNXC3	rxn01737	1*uniprot:SCRB_BACSU	MNXR69841	3.2.1.26	kegg:Galactose metabolism;model:NONE;seed:Sucrose Metabolism;seed:Sucrose utilization;seed:Sucrose-specific PTS	bigg:RAFH;ec:3.2.1.26;kegg:R02410;kegg:R06100;seed:rxn01737	-10000.0	10000.0			0	0
R8608EBF_B-828	1 MNXM1380@MNXC3 + 1 MNXM3@MNXC3 <==> 1 MNXM1@MNXC3 + 1 MNXM68@MNXC3 + 1 MNXM7@MNXC3	R_737;R_1552	1*uniprot:SCRK_BACSU;1*uniprot:YDJE_BACSU	MNXR69235	2.7.1.1;2.7.1.4	metacyc:galactose degradation IV;metacyc:mannitol cycle;model:Glycolysis/Gluconeogenesis	bigg:HEX7;brenda:BR47777;ec:2.7.1.1;ec:2.7.1.4;kegg:R00760;metacyc:RXN-11503;seed:rxn00547	-10000.0	10000.0			0	0
R8AD9071D_B-868	1 MNXM1380@MNXC3 + 1 MNXM41@MNXC3 <==> 1 MNXM167@MNXC3 + 1 MNXM2@MNXC3	rxn00575	1*uniprot:O16G3_BACSU	MNXR69924	3.2.1.10;3.2.1.20;3.2.1.26;3.2.1.48	kegg:Galactose metabolism;model:NONE	bigg:SUCR;bigg:SUCRe;brenda:BS94154;ec:3.2.1.10;ec:3.2.1.20;ec:3.2.1.26;ec:3.2.1.48;iag612:rbs_335;iag612:rbs_556;iao358:rll_14;iin800:SUC2;imm904:SUCRe;ind750:SUCRe;irs1563.45632:R00801_c;isb619:SUCR;iyo844:SUCH;kegg:R00801;kegg:R06087;obsolete:rxn00576;seed:rxn00575	-10000.0	10000.0			0	0
RE7E9B897_LR-1501	1 MNXM1380@MNXC3 --> 1 MNXM41@MNXC3	R_XYLI2i	1*uniprot:XYLA_BACSU	MNXR61962	5.3.1.5	model:S_Carbohydrate_Metabolism;seed:Sugar utilization in Thermotogales	bigg:XYLI2;bigg:XYLI2i;brenda:BS1055;ec:5.3.1.5;kegg:R00307;metacyc:GLUCISOM-RXN;seed:rxn00223	0	10000.0			0	0
R32BA2758_B-252	1 MNXM138@MNXC2 + 1 MNXM1@MNXC2 <==> 1 MNXM138@MNXC3 + 1 MNXM1@MNXC3	rxn12519		MNXR29471				-10000.0	10000.0			0	0
RA87FCEC4_B-1071	1 MNXM138@MNXC2 <==> 1 MNXM138@BOUNDARY	EX_cpd00146_e				model:S_		-10000.0	10000.0			0	1
R8B72B85E_LR-875	1 MNXM138@MNXC3 + 1 MNXM42@MNXC3 --> 1 MNXM1@MNXC3 + 1 MNXM465@MNXC3 + 1 MNXM9@MNXC3	R_URA2_1	1*uniprot:PYRB_BACSU			model:Pyrimidine metabolism		0	10000.0			0	0
R70ADAFAA_LR-685	1 MNXM138@MNXC3 + 1 MNXM89689@MNXC3 --> 1 MNXM1@MNXC3 + 1 MNXM211@MNXC3 + 1 MNXM9@MNXC3	R_OCBT	1*uniprot:OTC_BACSU	MNXR51003	2.1.3.3	model:Arginine and proline metabolism;seed:Arginine Biosynthesis;seed:Arginine Biosynthesis extended;seed:Arginine and Ornithine Degradation	bigg:OCBT;bigg:OCBTi;bigg:OCBTm;ec:2.1.3.3;iabaylyiv4:ORNCARBAMTRANSFER-RXN;iaf1260:OCBT;iaf692:OCBT;iag612:rbs_199;iao358:rll_48;igt196:OCBT;iin800:ARG3;iit341:OCBTi;ijn746:OCBT;ijr904.45632:OCBT;ijr904:OCBT;imeo21:OCBT;imm904:OCBTi;imo1053-pao1:OCBT;imo1056:OCBT;ind750:OCBTi;inj661:OCBT;isb619:OCBT;iso783:OCBT;iyo844:OCBT;obsolete:rxn09033;seed:rxn01019	0	10000.0			0	0
R7CA35F41_RL-767	1 MNXM138@MNXC3 + 2 MNXM1@MNXC3 + 2 MNXM7@MNXC3 + 1 MNXM89557@MNXC3 + 1 MNXM9@MNXC3 <-- 1 MNXM2@MNXC3 + 1 MNXM37@MNXC3 + 2 MNXM3@MNXC3 + 1 MNXM60@MNXC3	R_CBPS	1*uniprot:CARA_BACSU+1*uniprot:CARB_BACSU;1*uniprot:CARX_BACSU+1*uniprot:CARY_BACSU		6.3.5.5	kegg:Alanine, aspartate and glutamate metabolism;kegg:Metabolic pathways;kegg:Pyrimidine metabolism;metacyc:UMP biosynthesis;metacyc:arginine biosynthesis I;metacyc:arginine biosynthesis II (acetyl cycle);metacyc:arginine biosynthesis III;model: AminoAcids_GluMetabolism;model:Nucleotides_PyrimidineMetabolism ;seed:Macromolecular synthesis operon;unipathway:L-arginine biosynthesis;unipathway:UMP b…	bigg:CBPS;bigg:CBPSn;brenda:BR152;brenda:BS398777;ec:6.3.5.5;ecocyc:CARBPSYN-RXN;iabaylyiv4:CARBPSYN-RXN;iaf1260:CBPS;iaf692:CBPS;igt196:CBPS;iit341:CBPS;ijn746:CBPS;ijr904.45632:CBPS;ijr904:CBPS;imeo21:CBPS;imm904:CBPS;imo1053-pao1:CBPS;imo1056:CBPS;ind750:CBPS;ind750:CBPSn;inj661:CBPS;intenz:16786;isb619:CBPS;iso783:CBPS;iyo844:CBPS;kegg:R00575;metacyc:CARBPSYN-RXN;reactome:REACT_478.3;rhea:186…	-10000.0	0			0	0
RA0C2E339_LR-1011	1 MNXM1392@MNXC3 + 1 MNXM3@MNXC3 --> 1 MNXM511@MNXC3 + 1 MNXM7@MNXC3 + 1 MNXM9@MNXC3	R_FTHFCL	1*uniprot:YQGN_BACSU		6.3.3.2	kegg:Metabolic pathways;kegg:One carbon pool by folate;metacyc:folate transformations I;metacyc:folate transformations II;metacyc:formylTHF biosynthesis I;model:null;seed:5-FCL-like protein;seed:Folate Biosynthesis (Phoenix Copy);seed:Folate transporters;seed:One-carbon metabolism by tetrahydropterines;seed:Serine-glyoxylate cycle	bigg:FTHFCL;bigg:FTHFCLm;brenda:BR127;ec:6.3.3.2;ecocyc:5-FORMYL-THF-CYCLO-LIGASE-RXN;imeo21:FTHFCL;imm904:FTHFCL;imm904:FTHFCLm;ind750:FTHFCL;ind750:FTHFCLm;inj661:FTHFCL;intenz:5128;irs1563.45632:R02301_c;kegg:R02301;metacyc:5-FORMYL-THF-CYCLO-LIGASE-RXN;rhea:10488;rhea:10489;rhea:10490;rhea:10491;seed:rxn01653	0	10000.0			0	0
R23B5E05B_B-141	1 MNXM1397@MNXC3 <==> 1 MNXM1408@MNXC3	R_1076	1*uniprot:HIS4_BACSU		5.3.1.16	biopath:Biosynthesis_and_degradation_of_L-Histidine;biopath:Biosynthesis_of_Histidine;biopath:Biosynthesis_of_IMP;kegg:Biosynthesis of secondary metabolites;kegg:Histidine metabolism;kegg:Metabolic pathways;metacyc:histidine biosynthesis;model:Histidine Metabolism;seed:Tryptophan synthesis;unipathway:L-histidine biosynthesis	aragem.45632:R04640_c;bigg:PRMICI;bigg:PRMICIi;biopath:RXN00126;brenda:BR225;ec:5.3.1.16;ecocyc:PRIBFAICARPISOM-RXN;iabaylyiv4:PRIBFAICARPISOM-RXN;iaf1260:PRMICI;iaf692:PRMICIi;iag612:rbs_516;iao358:rll_189;igt196:PRMICI;ijn746:PRMICIi;ijr904.45632:PRMICIi;ijr904:PRMICIi;imeo21:PRMICIi;imm904:PRMICIi;imo1053-pao1:PRMICIi;imo1056:PRMICIi;ind750:PRMICIi;inj661:PRMICIi;intenz:4954;isb619:PRMICIi;iso…	-10000.0	10000.0			0	0
R2A242E9B_B-191	1 MNXM1397@MNXC3 <==> 1 MNXM1515@MNXC3 + 1 MNXM2@MNXC3	R_1072	1*uniprot:HIS2_BACSU	MNXR4424	3.5.4.19	biopath:Biosynthesis_and_degradation_of_L-Histidine;biopath:Biosynthesis_of_Histidine;biopath:Biosynthesis_of_IMP;kegg:Biosynthesis of secondary metabolites;kegg:Histidine metabolism;kegg:Metabolic pathways;metacyc:histidine biosynthesis;model:Histidine Metabolism;seed:Histidine Biosynthesis;seed:Zinc regulated enzymes;unipathway:L-histidine biosynthesis	bigg:PRAMPC;biopath:RXN00401;brenda:BR26113;ec:3.5.4.19;ecocyc:HISTCYCLOHYD-RXN;iabaylyiv4:HISTCYCLOHYD-RXN;iaf1260:PRAMPC;iaf692:PRAMPC;iag612:rbs_514;iao358:rll_196;igt196:PRAMPC;iin800:HIS4_2;ijn746:PRAMPC;ijr904.45632:PRAMPC;ijr904:PRAMPC;imeo21:PRAMPC;imm904:PRAMPC;imo1053-pao1:PRAMPC;imo1056:PRAMPC;ind750:PRAMPC;inj661:PRAMPC;intenz:4328;isb619:PRAMPC;iso783:PRAMPC;iyo844:PRAMPC;kegg:R04037…	-10000.0	10000.0			0	0
RF93FEF67_B-1631	1 MNXM13@MNXC2 <==> 1 MNXM13@BOUNDARY	R_CO2xtO;R_CO2xtI				model:Exchange reactions		-10000.0	10000.0			0	1
RAC30B082_B-1111	1 MNXM13@MNXC2 <==> 1 MNXM13@MNXC3	R_330				model:Transport, Extracellular	aragem.45632:R_TCM17;bigg:CO2t;bigg:CO2ter;bigg:CO2tex;bigg:CO2tg;bigg:CO2tm;bigg:CO2tn;bigg:CO2tp;bigg:CO2tpp;bigg:CO2tv;iabaylyiv4:TRANS-RXN-CARBON-DIOXIDE;iaf1260:CO2tex;iaf1260:CO2tpp;iaf692:CO2t;iao358:rll_529;iin800:U110;iin800:U228;iit341:CO2t;ijn746:CO2tex;ijn746:CO2tpp;ijr904.45632:CO2t;ijr904:CO2t;imeo21:CO2t;imm904:CO2t;imm904:CO2tg;imm904:CO2tm;imm904:CO2tn;imm904:CO2tp;imm904:CO2tv;i…	-10000.0	10000.0			0	0
R7D04639E_RL-768	1 MNXM13@MNXC3 + 1 MNXM144@MNXC3 <-- 1 MNXM1@MNXC3 + 1 MNXM42@MNXC3	R_U98_	1*uniprot:PAND_BACSU			model:Pantothenate and CoA metabolism		-10000.0	0			0	0
RE3198A0B_RL-1465	1 MNXM13@MNXC3 + 1 MNXM145@MNXC3 + 1 MNXM6@MNXC3 <-- 1 MNXM325@MNXC3 + 1 MNXM5@MNXC3	R_GND2;R_GND1	1*uniprot:6PGD2_BACSU;1*uniprot:6PGD_BACSU	MNXR2793	1.1.1.44	biopath:Acidic_hexose_derivatives_and_Inositol;biopath:Non-glycolytic_carbohydrate_fermentations;biopath:Pentose_phosphate_pathway;kegg:Biosynthesis of secondary metabolites;kegg:Glutathione metabolism;kegg:Metabolic pathways;kegg:Microbial metabolism in diverse environments;kegg:Pentose phosphate pathway;metacyc:pentose phosphate pathway (oxidative branch);model:Pentose phosphate pathway;seed:D-…	bigg:GND;bigg:GNDer;biopath:RXN01411;brenda:BR29307;brenda:BS188134;ec:1.1.1.44;ecocyc:6PGLUCONDEHYDROG-RXN;iaf1260:GND;iag612:rbs_83;iao358:rll_178;iao358:rll_181;igt196:GND;iin800:GND1;iin800:GND2;iit341:GND;ijn746:GND;ijr904.45632:GND;ijr904:GND;imeo21:GND;imm904:GND;imo1053-pao1:PGDH;imo1056:PGDH;ind750:GND;inj661:GND;intenz:19371;irs1563.45632:R01528_c;irs1563.45632:R01528_p;isb619:GND;iso78…	-10000.0	0			0	0
R75AB0383_RL-724	1 MNXM13@MNXC3 + 1 MNXM1499@MNXC3 + 1 MNXM2@MNXC3 <-- 1 MNXM159@MNXC3 + 1 MNXM1@MNXC3 + 0.5 MNXM4@MNXC3 + 1 MNXM9@MNXC3	rxn00734			1.2.3.-	kegg:C5-Branched dibasic acid metabolism;kegg:Propanoate metabolism;model:NONE	ec:1.2.3.-;kegg:R00993;seed:rxn00734;seed:rxn12823	-10000.0	0			0	0
R934B7AE5_RL-925	1 MNXM13@MNXC3 + 1 MNXM1598@MNXC3 + 1 MNXM15@MNXC3 <-- 2 MNXM1@MNXC3 + 1 MNXM2@MNXC3 + 1 MNXM584@MNXC3	rxn01747	1*uniprot:ALLC_BACSU		3.5.3.9	model:NONE;seed:Allantoin Utilization	brenda:BS384150;ec:3.5.3.9;ecocyc:ALLANTOATE-DEIMINASE-RXN;iag612:rbs_138;pubmed:17362992;rhea:13593;rhea:13594;rhea:13595;rhea:13596;seed:rxn01747;upa:UCR02423	-10000.0	0			0	0
R2670F887_B-161	1 MNXM13@MNXC3 + 1 MNXM15@MNXC3 <==> 2 MNXM1@MNXC3 + 1 MNXM742@MNXC3	rxn05064			3.5.1.110;4.2.1.104	metacyc:RXN-12893;metacyc:RXN-12894;metacyc:RXN-12895;metacyc:cyanate degradation;metacyc:uracil degradation III;model:NONE	brenda:BR48802;ec:3.5.1.110;ec:4.2.1.104;ecocyc:RXN0-5222;intenz:17222;irs1563.45632:R07316_c;kegg:R07316;metacyc:RXN0-5222;rhea:15649;rhea:15650;rhea:15651;rhea:15652;seed:rxn05064	-10000.0	10000.0			0	0
R13C632E8_RL-27	1 MNXM13@MNXC3 + 1 MNXM1705@MNXC3 <-- 1 MNXM1@MNXC3 + 1 MNXM23@MNXC3 + 1 MNXM256@MNXC3	rxn00011	1*gene:ILVH_BACSU+1*uniprot:ILVB_BACSU;1*uniprot:ILVX_BACSU;1*uniprot:ODPA_BACSU+1*uniprot:ODPB_BACSU		1.2.4.1;2.2.1.6;4.1.1.1	kegg:Biosynthesis of secondary metabolites;kegg:Butanoate metabolism;kegg:Citrate cycle (TCA cycle);kegg:Glycolysis / Gluconeogenesis;kegg:Microbial metabolism in diverse environments;kegg:Pyruvate metabolism;metacyc:RXN0-1134;model:NONE;seed:Methionine Degradation;seed:Pyruvate metabolism II acetyl-CoA, acetogenesis from pyruvate	ec:1.2.4.1;ec:2.2.1.6;ec:4.1.1.1;kegg:R00014;metacyc:RXN-12583;seed:rxn00011;upa:UCR00014	-10000.0	0			0	0
R95B776DB_RL-931	1 MNXM13@MNXC3 + 1 MNXM172@MNXC3 <-- 1 MNXM1@MNXC3 + 1 MNXM20@MNXC3	R_OXGDC	1*uniprot:MEND_BACSU		4.1.1.71	metacyc:TCA cycle IV (2-oxoglutarate decarboxylase);model:Citric Acid Cycle;unipathway:tricarboxylic acid cycle	bigg:OXGDC;brenda:BR48315;ec:4.1.1.71;imeo21:OXGDC;inj661:OXGDC;intenz:4565;iyo844:OXGDC;kegg:R00272;metacyc:RXN-7774;rhea:10524;rhea:10525;rhea:10526;rhea:10527;seed:rxn00203;upa:UCR00272;upa:UER01001	-10000.0	0			0	0
RF52D4DB4_RL-1605	1 MNXM13@MNXC3 + 1 MNXM1886@MNXC3 <-- 1 MNXM1@MNXC3 + 1 MNXM2195@MNXC3	R_OPHBDC	1*uniprot:BSDB_BACSU		4.1.1;4.1.1.-	kegg:Biosynthesis of secondary metabolites;kegg:Ubiquinone and other terpenoid-quinone biosynthesis;metacyc:ubiquinol-8 biosynthesis (prokaryotic);model:Cofactor and Prosthetic Group Biosynthesis	bigg:OPHBDC;ec:4.1.1;ec:4.1.1.-;ecocyc:3-OCTAPRENYL-4-OHBENZOATE-DECARBOX-RXN;iabaylyiv4:3-OCTAPRENYL-4-OHBENZOATE-DECARBOX-RXN;iaf1260:OPHBDC;iit341:OPHBDC;ijr904.45632:OPHBDC;ijr904:OPHBDC;imo1053-pao1:OPHBDC;imo1056:OPHBDC;iso783:OPHBDC;kegg:R04986;metacyc:3-OCTAPRENYL-4-OHBENZOATE-DECARBOX-RXN;rhea:27778;rhea:27779;rhea:27780;rhea:27781;seed:rxn03393	-10000.0	0			0	0
R9D3BE63A_RL-986	1 MNXM13@MNXC3 + 1 MNXM189@MNXC3 <-- 1 MNXM1@MNXC3 + 1 MNXM5436@MNXC3	rxn01285	1*uniprot:TTUC_BACSU		4.1.1.73	model:NONE	ec:4.1.1.73;iyo844:TARTDC;seed:rxn01285	-10000.0	0			0	0
R83F6DCD7_RL-812	1 MNXM13@MNXC3 + 1 MNXM210@MNXC3 + 1 MNXM2@MNXC3 <-- 1 MNXM1@MNXC3 + 1 MNXM503@MNXC3	R_PPDH	1*uniprot:PHEA_BACSU		1.3.1.12;4.2.1.51;4.2.1.91	biopath:Biosynthesis_of_L-Phenylalanine_from_Chorismate;biopath:Biosynthesis_of_aromatic_amino_acids_(L-Phenylalanine,_L-Tyrosine,_L-Tryptophan)_and_of_quinone_cofactors;kegg:Biosynthesis of secondary metabolites;kegg:Metabolic pathways;kegg:Phenylalanine, tyrosine and tryptophan biosynthesis;metacyc:phenylalanine biosynthesis I;model:Phenylalanine, tyrosine and tryptophan biosynthesis;unipathway…	bigg:PPNDH;biopath:RXN01518;brenda:BR3398;ec:1.3.1.12;ec:4.2.1.51;ec:4.2.1.91;ecocyc:PREPHENATEDEHYDRAT-RXN;iabaylyiv4:PREPHENATEDEHYDRAT-RXN;iaf1260:PPNDH;iaf692:PPNDH;iag612:rbs_520;iao358:rll_325;igt196:PPNDH;iin800:PHA2;iit341:PPNDH;ijn746:PPNDH;ijr904.45632:PPNDH;ijr904:PPNDH;imeo21:PPNDH;imm904:PPNDH;imo1053-pao1:PPNDH;imo1056:PPNDH;ind750:PPNDH;inj661:PPNDH;intenz:4712;irs1563.45632:R01373…	-10000.0	0			0	0
R347CB34D_RL-260	1 MNXM13@MNXC3 + 1 MNXM22@MNXC3 + 1 MNXM280@MNXC3 <-- 1 MNXM1@MNXC3 + 1 MNXM23@MNXC3 + 1 MNXM4@MNXC3 + 1 MNXM9@MNXC3	rxn00152	1*uniprot:YDAP_BACSU		1.2.3.3	kegg:Metabolic pathways;kegg:Pyruvate metabolism;model:NONE	brenda:BR36789;ec:1.2.3.3;intenz:16680;kegg:R00207;macie:M0274;metacyc:1.2.3.3-RXN;rhea:20848;rhea:20849;rhea:20850;rhea:20851;seed:rxn00152	-10000.0	0			0	0
R376B95D9_RL-282	1 MNXM13@MNXC3 + 1 MNXM23@MNXC3 + 1 MNXM6@MNXC3 <-- 1 MNXM5@MNXC3 + 1 MNXM98@MNXC3	R_ME2	1*uniprot:MAO4_BACSU		1.1.1.38;1.1.1.39;1.1.1.40;4.1.1.3	biopath:Biosynthesis_of_Oxaloacetate;biopath:Reactions_of_Pyruvate_and_Phosphoenolpyruvate;kegg:Carbon fixation in photosynthetic organisms;kegg:Metabolic pathways;kegg:Microbial metabolism in diverse environments;kegg:Pyruvate metabolism;metacyc:C4 photosynthetic carbon assimilation cycle, NADP-ME type;metacyc:gluconeogenesis I;model:null	bigg:ME2;bigg:ME2m;biopath:RXN00625;brenda:BR29303;brenda:BS188110;ec:1.1.1.38;ec:1.1.1.39;ec:1.1.1.40;ec:4.1.1.3;ecocyc:MALIC-NADP-RXN;iabaylyiv4:MALIC-NADP-RXN;iaf1260:ME2;iag612:rbs_440;iin800:MAE1;ijr904.45632:ME2;ijr904:ME2;imm904:ME2m;imo1053-pao1:ME2;imo1056:ME2;ind750:ME2m;intenz:1039;irs1563.45632:R00216_c;irs1563.45632:R00216_p;iso783:ME2;iyo844:ME2;kegg:R00216;macie:M0021;metacyc:MALIC…	-10000.0	0			0	0
R6CE8F9DF_RL-660	1 MNXM13@MNXC3 + 1 MNXM24578@MNXC3 + 1 MNXM925@MNXC3 <-- 1 MNXM184@MNXC3 + 1 MNXM1@MNXC3 + 1 MNXM564@MNXC3	R_3OAS160	1*uniprot:FABF_BACSU+1*uniprot:FABH1_BACSU;1*uniprot:FABF_BACSU+1*uniprot:FABH2_BACSU		2.3.1.179;2.3.1.180;2.3.1.41;2.3.1.85;2.3.1.86	kegg:Fatty acid biosynthesis;kegg:Metabolic pathways;model:Cell Envelope Biosynthesis	bigg:3OAS160;ec:2.3.1.179;ec:2.3.1.180;ec:2.3.1.41;ec:2.3.1.85;ec:2.3.1.86;iabaylyiv4:0-3OXOACP-SYNTHASE-RXN;iabaylyiv4:C16;iaf1260:3OAS160;iin800:CEM1_7;iin800:FAS2_7_1;ijn746:3OAS160;imo1053-pao1:MCMAT7;imo1056:MCMAT7;kegg:R04968;obsolete:rxn07999;obsolete:rxn12876;seed:rxn05344	-10000.0	0			0	0
R2B4EF9FA_RL-201	1 MNXM13@MNXC3 + 1 MNXM25602@MNXC3 + 1 MNXM925@MNXC3 <-- 1 MNXM184@MNXC3 + 1 MNXM2645@MNXC3	R_FAS2_2_1	1*uniprot:FABF_BACSU+1*uniprot:FABH1_BACSU;1*uniprot:FABF_BACSU+1*uniprot:FABH2_BACSU		2.3.1.179;2.3.1.180;2.3.1.41;2.3.1.85;2.3.1.86	kegg:Fatty acid biosynthesis;kegg:Metabolic pathways;metacyc:palmitate biosynthesis II (bacteria and plants);model:Cytosolic fatty acid synthesis	bigg:3OAS60;ec:2.3.1.179;ec:2.3.1.180;ec:2.3.1.41;ec:2.3.1.85;ec:2.3.1.86;iabaylyiv4:0-3OXOACP-SYNTHASE-RXN;iabaylyiv4:C6;iaf1260:3OAS60;iin800:CEM1_2;iin800:FAS2_2_1;ijn746:3OAS60;imo1053-pao1:MCMAT2;imo1056:MCMAT2;kegg:R04952;metacyc:RXN-9516;obsolete:rxn12689;obsolete:rxn12871;seed:rxn05346	-10000.0	0			0	0
R722149C8_RL-698	1 MNXM13@MNXC3 + 1 MNXM26095@MNXC3 + 1 MNXM925@MNXC3 <-- 1 MNXM184@MNXC3 + 1 MNXM1@MNXC3 + 1 MNXM5723@MNXC3	R_3OAS140	1*uniprot:FABF_BACSU+1*uniprot:FABH1_BACSU;1*uniprot:FABF_BACSU+1*uniprot:FABH2_BACSU		2.3.1.179;2.3.1.180;2.3.1.41;2.3.1.85;2.3.1.86	kegg:Fatty acid biosynthesis;kegg:Metabolic pathways;metacyc:palmitate biosynthesis II (bacteria and plants);model:Cell Envelope Biosynthesis	bigg:3OAS140;ec:2.3.1.179;ec:2.3.1.180;ec:2.3.1.41;ec:2.3.1.85;ec:2.3.1.86;iabaylyiv4:0-3OXOACP-SYNTHASE-RXN;iabaylyiv4:C14;iaf1260:3OAS140;iin800:CEM1_6;iin800:FAS2_6_1;ijn746:3OAS140;imo1053-pao1:MCMAT6;imo1056:MCMAT6;kegg:R04726;metacyc:RXN-9535;obsolete:rxn12875;seed:rxn05345	-10000.0	0			0	0
RECEBE4AF_RL-1544	1 MNXM13@MNXC3 + 1 MNXM26616@MNXC3 + 1 MNXM925@MNXC3 <-- 1 MNXM184@MNXC3 + 1 MNXM23586@MNXC3	R_FAS2_4_1	1*uniprot:FABF_BACSU+1*uniprot:FABH1_BACSU;1*uniprot:FABF_BACSU+1*uniprot:FABH2_BACSU		2.3.1.179;2.3.1.180;2.3.1.41;2.3.1.85;2.3.1.86	kegg:Fatty acid biosynthesis;kegg:Metabolic pathways;metacyc:palmitate biosynthesis II (bacteria and plants);model:Cytosolic fatty acid synthesis	bigg:3OAS100;ec:2.3.1.179;ec:2.3.1.180;ec:2.3.1.41;ec:2.3.1.85;ec:2.3.1.86;iabaylyiv4:0-3OXOACP-SYNTHASE-RXN;iabaylyiv4:C10;iaf1260:3OAS100;iin800:CEM1_4;iin800:FAS2_4_1;ijn746:3OAS100;imo1053-pao1:MCMAT4;imo1056:MCMAT4;kegg:R04960;metacyc:RXN-9527;obsolete:rxn12683;obsolete:rxn12873;seed:rxn05343	-10000.0	0			0	0
RA36CD38E_RL-1036	1 MNXM13@MNXC3 + 1 MNXM28031@MNXC3 + 1 MNXM925@MNXC3 <-- 1 MNXM184@MNXC3 + 1 MNXM23683@MNXC3	R_FAS2_3_1	1*uniprot:FABF_BACSU+1*uniprot:FABH1_BACSU;1*uniprot:FABF_BACSU+1*uniprot:FABH2_BACSU		2.3.1.179;2.3.1.180;2.3.1.41;2.3.1.85;2.3.1.86	kegg:Fatty acid biosynthesis;kegg:Metabolic pathways;metacyc:palmitate biosynthesis II (bacteria and plants);model:Cytosolic fatty acid synthesis	bigg:3OAS80;ec:2.3.1.179;ec:2.3.1.180;ec:2.3.1.41;ec:2.3.1.85;ec:2.3.1.86;iabaylyiv4:0-3OXOACP-SYNTHASE-RXN;iabaylyiv4:C8;iaf1260:3OAS80;iin800:CEM1_3;iin800:FAS2_3_1;ijn746:3OAS80;imo1053-pao1:MCMAT3;imo1056:MCMAT3;kegg:R04957;metacyc:RXN-9523;obsolete:rxn12690;obsolete:rxn12872;seed:rxn05350	-10000.0	0			0	0
R2100A240_B-123	1 MNXM13@MNXC3 + 1 MNXM2859@MNXC3 <==> 2 MNXM1@MNXC3 + 1 MNXM92581@MNXC3	rxn09198	1*uniprot:PSD_BACSU		4.1.1.65	model:NONE;seed:Bacterial cyanide production and tolerance mechanisms	bigg:PSD140;ec:4.1.1.65;iaf1260:PSD140;seed:rxn09198	-10000.0	10000.0			0	0
R130C8FB7_RL-17	1 MNXM13@MNXC3 + 1 MNXM28933@MNXC3 + 1 MNXM925@MNXC3 <-- 1 MNXM184@MNXC3 + 1 MNXM25221@MNXC3	R_FAS2_5_1	1*uniprot:FABF_BACSU+1*uniprot:FABH1_BACSU;1*uniprot:FABF_BACSU+1*uniprot:FABH2_BACSU		2.3.1.179;2.3.1.180;2.3.1.41;2.3.1.85;2.3.1.86	kegg:Fatty acid biosynthesis;kegg:Metabolic pathways;metacyc:palmitate biosynthesis II (bacteria and plants);model:Cytosolic fatty acid synthesis	bigg:3OAS120;ec:2.3.1.179;ec:2.3.1.180;ec:2.3.1.41;ec:2.3.1.85;ec:2.3.1.86;iabaylyiv4:0-3OXOACP-SYNTHASE-RXN;iabaylyiv4:C12;iaf1260:3OAS120;iin800:CEM1_5;iin800:FAS2_5_1;ijn746:3OAS120;imo1053-pao1:MCMAT5;imo1056:MCMAT5;kegg:R04963;metacyc:RXN-9531;obsolete:rxn12684;obsolete:rxn12874;seed:rxn05348	-10000.0	0			0	0
R496438E0_RL-399	1 MNXM13@MNXC3 + 1 MNXM2@MNXC3 + 1 MNXM770@MNXC3 <-- 1 MNXM1@MNXC3 + 1 MNXM854@MNXC3	rxn01634	1*uniprot:KDGD_BACSU		4.2.1.41	kegg:Ascorbate and aldarate metabolism;kegg:Metabolic pathways;metacyc:D-galactarate degradation II;metacyc:D-glucarate degradation II;model:NONE;unipathway:D-glucarate degradation	brenda:BR420;ec:4.2.1.41;iabaylyiv4:4.2.1.41-RXN;intenz:4702;iyo844:D4DGCD;kegg:R02279;metacyc:4.2.1.41-RXN;rhea:24608;rhea:24609;rhea:24610;rhea:24611;seed:rxn01634;upa:UCR02279;upa:UER00628	-10000.0	0			0	0
RA063A812_RL-1007	1 MNXM13@MNXC3 + 1 MNXM2@MNXC3 + 1 MNXM866@MNXC3 <-- 1 MNXM1455@MNXC3 + 1 MNXM1@MNXC3	R_IGPS	1*gene:TRPC_BACSU		4.1.1.48	biopath:Biosynthesis_of_L-Tryptophan_from_Chorismate;kegg:Biosynthesis of secondary metabolites;kegg:Metabolic pathways;kegg:Phenylalanine, tyrosine and tryptophan biosynthesis;metacyc:tryptophan biosynthesis;model:Phenylalanine Tyrosine Tryptophan Biosynthesis;unipathway:L-tryptophan biosynthesis	bigg:IGPS;biopath:RXN00321;brenda:BR307;ec:4.1.1.48;ecocyc:IGPSYN-RXN;iabaylyiv4:IGPSYN-RXN;iaf1260:IGPS;iaf692:IGPS;iag612:rbs_3;iao358:rll_428;igt196:IGPS;iin800:TRP3_2;iit341:IGPS;ijn746:IGPS;ijr904.45632:IGPS;ijr904:IGPS;imeo21:IGPS;imm904:IGPS;imo1053-pao1:IGPS;imo1056:IGPS;ind750:IGPS;inj661:IGPS;intenz:4542;isb619:IGPS;iso783:IGPS;iyo844:IGPS;kegg:R03508;metacyc:IGPSYN-RXN;obsolete:rxn0874…	-10000.0	0			0	0
RE3D88BA8_RL-1472	1 MNXM13@MNXC3 + 1 MNXM2@MNXC3 + 1 MNXM97@MNXC3 <-- 1 MNXM1@MNXC3 + 1 MNXM696@MNXC3	rxn00490			4.2.1.51;4.2.1.91	kegg:Phenylalanine, tyrosine and tryptophan biosynthesis;metacyc:phenylalanine biosynthesis II;model:NONE;unipathway:L-phenylalanine biosynthesis	brenda:BR48340;ec:4.2.1.51;ec:4.2.1.91;intenz:15825;kegg:R00691;metacyc:CARBOXYCYCLOHEXADIENYL-DEHYDRATASE-RXN;rhea:12536;rhea:12537;rhea:12538;rhea:12539;seed:rxn00490;upa:UCR00691;upa:UER00344	-10000.0	0			0	0
R5C2F31DB_B-538	1 MNXM13@MNXC3 + 1 MNXM2@MNXC3 <==> 1 MNXM1@MNXC3 + 1 MNXM60@MNXC3	R_724	1*uniprot:YTIB_BACSU;1*uniprot:YVDA_BACSU		1.6.5.4;4.2.1.1	biopath:Urea_and_L-Aspartate_cycles,_Polyamine_and_Creatine_synthesis;kegg:Nitrogen metabolism;metacyc:CO<sub>2</sub> fixation into oxaloacetate (anapleurotic);metacyc:cyanate degradation;metacyc:gluconeogenesis II (<i>Methanobacterium thermoautotrophicum</i>);model:Other;seed:Bacterial cyanide production and tolerance mechanisms;seed:CO2 uptake, carboxysome;seed:Carboxysome;seed:Zinc regulated e…	bigg:H2CO3D;bigg:H2CO3Dm;bigg:HCO3E;bigg:HCO3Em;bigg:HCO3En;biopath:RXN00996;brenda:BR3383;brenda:BS370896;ec:1.6.5.4;ec:4.2.1.1;ecocyc:RXN0-5224;iabaylyiv4:CO2-DISS-RXN;iaf1260:HCO3E;iaf692:HCO3E;igt196:HCO3E;iit341:H2CO3D;iit341:HCO3E;ijn746:H2CO3D;ijn746:HCO3E;ijr904.45632:HCO3E;ijr904:HCO3E;imeo21:HCO3E;imm904:HCO3E;imm904:HCO3Em;imm904:HCO3En;imo1053-pao1:HCO3E;imo1056:HCO3E;ind750:HCO3E;ind…	-10000.0	10000.0			0	0
R17C640DD_B-54	1 MNXM13@MNXC3 + 1 MNXM31536@MNXC3 <==> 1 MNXM1@MNXC3 + 1 MNXM75116@MNXC3	rxn09202	1*uniprot:PSD_BACSU		4.1.1.65	model:NONE;seed:Bacterial cyanide production and tolerance mechanisms	bigg:PSD180;ec:4.1.1.65;iaf1260:PSD180;ijn746:PSD180;imeo21:PSD180;inj661:PSD180;seed:rxn09202	-10000.0	10000.0			0	0
RE04BD7B2_B-1446	1 MNXM13@MNXC3 + 1 MNXM32178@MNXC3 <==> 1 MNXM1@MNXC3 + 1 MNXM32181@MNXC3	rxn09200	1*uniprot:PSD_BACSU		4.1.1.65	model:NONE;seed:Bacterial cyanide production and tolerance mechanisms	bigg:PSD160;ec:4.1.1.65;iaf1260:PSD160;ijn746:PSD160;imeo21:PSD160;inj661:PSD160;seed:rxn09200	-10000.0	10000.0			0	0
R6DBD8E18_RL-666	1 MNXM13@MNXC3 + 1 MNXM321@MNXC3 <-- 1 MNXM16@MNXC3 + 1 MNXM1@MNXC3	R_ADMDC	1*uniprot:SPEH_BACSU	MNXR484	4.1.1.50	kegg:Arginine and proline metabolism;kegg:Cysteine and methionine metabolism;kegg:Metabolic pathways;metacyc:spermidine biosynthesis I;metacyc:spermidine biosynthesis III;metacyc:spermine biosynthesis;model:AminoAcids_MetPolyamineMetabolism;unipathway:S-adenosylmethioninamine biosynthesis	aragem.45632:R00178_c;bigg:ADMDC;bigg:ADMDCr;brenda:BR310;brenda:BS1475;ec:4.1.1.50;ecocyc:SAMDECARB-RXN;iaf1260:ADMDC;igt196:ADMDCr;iin800:SPE2;iit341:ADMDCr;ijr904.45632:ADMDCr;ijr904:ADMDCr;imeo21:ADMDCr;imm904:ADMDC;imo1053-pao1:ADMDC;imo1056:ADMDC;ind750:ADMDC;inj661:ADMDCr;intenz:4544;irs1563.45632:R00178_c;isb619:ADMDCr;iso783:ADMDC;iyo844:ADMDC;kegg:R00178;macie:M0225;metacyc:SAMDECARB-RX…	-10000.0	0			0	0
R99B31807_RL-962	1 MNXM13@MNXC3 + 1 MNXM328@MNXC3 <-- 1 MNXM1@MNXC3 + 1 MNXM70@MNXC3	R00566	1*uniprot:SPEA_BACSU;1*uniprot:YAAO_BACSU					-10000.0	0			0	0
R89E7AA99_RL-856	1 MNXM13@MNXC3 + 1 MNXM3480@MNXC3 <-- 1 MNXM1@MNXC3 + 1 MNXM20@MNXC3 + 1 MNXM256@MNXC3	rxn00441	1*gene:ODO1_BACSU		1.2.4.2;2.5.1.64	biopath:Citrate_cycle_(TCA_cycle);kegg:Citrate cycle (TCA cycle);kegg:Microbial metabolism in diverse environments;model:NONE;seed:TCA Cycle	biopath:RXN01068;ec:1.2.4.2;ec:2.5.1.64;kegg:R00621;seed:rxn00441	-10000.0	0			0	0
R6B776E30_RL-650	1 MNXM13@MNXC3 + 1 MNXM373@MNXC3 <-- 1 MNXM1@MNXC3 + 1 MNXM483@MNXC3	R_U93_	1*uniprot:COABC_BACSU			model:Pantothenate and CoA metabolism		-10000.0	0			0	0
R13409B85_RL-20	1 MNXM13@MNXC3 + 1 MNXM39@MNXC3 <-- 1 MNXM1@MNXC3 + 1 MNXM291@MNXC3	R_57	1*uniprot:OXDC_BACSU;1*uniprot:OXDD_BACSU			model:Oxalic acid		-10000.0	0			0	0
RD4C83789_RL-1373	1 MNXM13@MNXC3 + 1 MNXM404@MNXC3 <-- 1 MNXM1602@MNXC3 + 1 MNXM1@MNXC3	R_MOPC			1.1.1.85	kegg:2-Oxocarboxylic acid metabolism;kegg:Biosynthesis of secondary metabolites;kegg:Metabolic pathways;kegg:Valine, leucine and isoleucine biosynthesis;metacyc:3-methylbutanol biosynthesis;metacyc:RXN-13158;metacyc:leucine biosynthesis;model:Valine, leucine and isoleucine biosynthesis	aragem.45632:R01652_c;bigg:OMCDC;bigg:OMCDCm;ec:1.1.1.85;ecocyc:RXN-7800;iaf1260:OMCDC;iaf692:OMCDC;iag612:rbs_36;igt196:OMCDC;ijn746:OMCDC;ijr904.45632:OMCDC;ijr904:OMCDC;imeo21:OMCDC;imm904:OMCDC;imm904:OMCDCm;ind750:OMCDC;ind750:OMCDCm;inj661:OMCDC;intenz:1084;isb619:OMCDC;iso783:OMCDC;iyo844:OMCDC;kegg:R01652;metacyc:RXN-7800;obsolete:rxn13372r;rhea:25078;rhea:25079;rhea:25080;rhea:25081;seed…	-10000.0	0			0	0
RDBE60336_RL-1420	1 MNXM13@MNXC3 + 1 MNXM622@MNXC3 <-- 1 MNXM1@MNXC3 + 1 MNXM2378@MNXC3 + 1 MNXM23@MNXC3	R_DXPS	1*uniprot:DXS_BACSU		2.2.1.7	model:Terpenoid biosynthesis;seed:Isoprenoid Biosynthesis;seed:Pyridoxin (Vitamin B6) Biosynthesis	bigg:DXPS;ec:2.2.1.7;iabaylyiv4:DXS-RXN;iaf1260:DXPS;igt196:DXPS;iit341:DXPS;ijn746:DXPS;ijr904.45632:DXPS;ijr904:DXPS;imeo21:DXPS;imo1053-pao1:DXPS;imo1056:DXPS;inj661:DXPS;ips189:DXPS;iso783:DXPS;iyo844:DXPS;obsolete:rxn08379;obsolete:rxn12222;seed:rxn03909	-10000.0	0			0	0
RB2134FB1_RL-1149	1 MNXM13@MNXC3 + 1 MNXM6734@MNXC3 <-- 1 MNXM1@MNXC3 + 1 MNXM238@MNXC3 + 1 MNXM256@MNXC3	R07599	1*uniprot:ODBA_BACSU+1*uniprot:ODBB_BACSU					-10000.0	0			0	0
R5002A5D0_RL-446	1 MNXM13@MNXC3 + 1 MNXM6824@MNXC3 <-- 1 MNXM1@MNXC3 + 1 MNXM256@MNXC3 + 1 MNXM404@MNXC3	R07601	1*uniprot:ODBA_BACSU+1*uniprot:ODBB_BACSU					-10000.0	0			0	0
RFA58399F_RL-1640	1 MNXM13@MNXC3 + 1 MNXM73@MNXC3 + 1 MNXM7@MNXC3 <-- 1 MNXM3@MNXC3 + 1 MNXM46@MNXC3	R_PCK1	1*uniprot:PCKA_BACSU		4.1.1.49	biopath:Biosynthesis_of_Oxaloacetate_(anaplerotic);biopath:Reactions_of_Pyruvate_and_Phosphoenolpyruvate;kegg:Biosynthesis of secondary metabolites;kegg:Carbon fixation in photosynthetic organisms;kegg:Citrate cycle (TCA cycle);kegg:Glycolysis / Gluconeogenesis;kegg:Metabolic pathways;kegg:Microbial metabolism in diverse environments;kegg:Pyruvate metabolism;metacyc:C4 photosynthetic carbon assim…	bigg:PPCK;bigg:PPCKr;biopath:RXN01293;brenda:BR308;ec:4.1.1.49;ecocyc:PEPCARBOXYKIN-RXN;iaf1260:PPCK;iag612:rbs_187;iin800:PCK1;ijr904.45632:PPCK;ijr904:PPCK;imeo21:PPCKr;imm904:PPCK;imo1053-pao1:PPCK;imo1056:PPCK;ind750:PPCK;inj661:PPCKr;intenz:4543;irs1563.45632:R00341_c;isb619:PPCK;iso783:PPCK;iyo844:PPCK;kegg:R00341;macie:M0051;metacyc:PEPCARBOXYKIN-RXN;rhea:18617;rhea:18618;rhea:18619;rhea:1…	-10000.0	0			0	0
RF617B30E_RL-1611	1 MNXM13@MNXC3 + 1 MNXM78@MNXC3 <-- 1 MNXM1@MNXC3 + 1 MNXM529@MNXC3	R_DAPDC	1*uniprot:DCDA_BACSU		4.1.1.20	biopath:Biosynthesis_of_L-Lysine_from_L-Aspartate_(in_bacteria);biopath:Metabolism_of_L-Lysine,_L-Threonine,_L-Methionine,_and_L-Cysteine;kegg:Biosynthesis of secondary metabolites;kegg:Lysine biosynthesis;kegg:Metabolic pathways;kegg:Microbial metabolism in diverse environments;metacyc:lysine biosynthesis I;metacyc:lysine biosynthesis II;metacyc:lysine biosynthesis III;metacyc:lysine biosynthesi…	aragem.45632:R00451_c;bigg:DAPDC;biopath:RXN01425;brenda:BR281;ec:4.1.1.20;ecocyc:DIAMINOPIMDECARB-RXN;iabaylyiv4:DIAMINOPIMDECARB-RXN;iaf1260:DAPDC;iaf692:DAPDC;iag612:rbs_464;iao358:rll_231;igt196:DAPDC;iit341:DAPDC;ijn746:DAPDC;ijr904.45632:DAPDC;ijr904:DAPDC;imeo21:DAPDC;imo1053-pao1:DAPDC;imo1056:DAPDC;inj661:DAPDC;intenz:4514;isb619:DAPDC;iso783:DAPDC;iyo844:DAPDC;kegg:R00451;metacyc:DIAMIN…	-10000.0	0			0	0
R717C6589_RL-692	1 MNXM13@MNXC3 + 1 MNXM80@MNXC3 <-- 1 MNXM1@MNXC3 + 1 MNXM519@MNXC3	R_URA3	1*uniprot:PYRF_BACSU			model:Pyrimidine metabolism		-10000.0	0			0	0
R47C93A88_RL-390	1 MNXM13@MNXC3 + 1 MNXM91795@MNXC3 <-- 1 MNXM1805@MNXC3 + 1 MNXM1@MNXC3	rxn04456			4.1.1.-;4.1.1.n1	kegg:Metabolic pathways;kegg:Microbial metabolism in diverse environments;kegg:Purine metabolism;metacyc:urate degradation to allantoin;model:NONE;unipathway:urate degradation	ec:4.1.1.-;ec:4.1.1.n1;intenz:18901;kegg:R06604;metacyc:RXN-6201;pubmed:16462750;pubmed:17428786;pubmed:17567580;rhea:26301;rhea:26302;rhea:26303;rhea:26304;seed:rxn04456;upa:UCR06604;upa:UER00652	-10000.0	0			0	0
R71275A54_RL-688	1 MNXM13@MNXC3 + 1 MNXM925@MNXC3 + 1 MNXM9655@MNXC3 <-- 1 MNXM184@MNXC3 + 1 MNXM8218@MNXC3	rxn05371	1*uniprot:FABF_BACSU+1*uniprot:FABH1_BACSU;1*uniprot:FABF_BACSU+1*uniprot:FABH2_BACSU		2.3.1.0	model:NONE	ec:2.3.1.0;seed:rxn05371	-10000.0	0			0	0
R570AFD55_RL-501	1 MNXM13@MNXC3 + 1 MNXM925@MNXC3 + 1 MNXM9656@MNXC3 <-- 1 MNXM184@MNXC3 + 1 MNXM8219@MNXC3	rxn05421	1*uniprot:FABF_BACSU+1*uniprot:FABH1_BACSU;1*uniprot:FABF_BACSU+1*uniprot:FABH2_BACSU		2.3.1.0	model:NONE	ec:2.3.1.0;seed:rxn05421	-10000.0	0			0	0
R68DA42B0_RL-625	1 MNXM13@MNXC3 + 1 MNXM925@MNXC3 + 1 MNXM9671@MNXC3 <-- 1 MNXM184@MNXC3 + 1 MNXM8225@MNXC3	rxn05396	1*uniprot:FABF_BACSU+1*uniprot:FABH1_BACSU;1*uniprot:FABF_BACSU+1*uniprot:FABH2_BACSU		2.3.1.0	model:NONE	ec:2.3.1.0;seed:rxn05396	-10000.0	0			0	0
R473CA3F_RL-385	1 MNXM13@MNXC3 + 1 MNXM925@MNXC3 + 1 MNXM9684@MNXC3 <-- 1 MNXM184@MNXC3 + 1 MNXM8003@MNXC3	rxn05375	1*uniprot:FABF_BACSU+1*uniprot:FABH1_BACSU;1*uniprot:FABF_BACSU+1*uniprot:FABH2_BACSU		2.3.1.0	model:NONE	ec:2.3.1.0;seed:rxn05375	-10000.0	0			0	0
R29827E0B_RL-185	1 MNXM13@MNXC3 + 1 MNXM925@MNXC3 + 1 MNXM9685@MNXC3 <-- 1 MNXM184@MNXC3 + 1 MNXM8006@MNXC3	rxn05425	1*uniprot:FABF_BACSU+1*uniprot:FABH1_BACSU;1*uniprot:FABF_BACSU+1*uniprot:FABH2_BACSU		2.3.1.0	model:NONE	ec:2.3.1.0;seed:rxn05425	-10000.0	0			0	0
REF8140CA_RL-1565	1 MNXM13@MNXC3 + 1 MNXM925@MNXC3 + 1 MNXM9695@MNXC3 <-- 1 MNXM184@MNXC3 + 1 MNXM8010@MNXC3	rxn05400	1*uniprot:FABF_BACSU+1*uniprot:FABH1_BACSU;1*uniprot:FABF_BACSU+1*uniprot:FABH2_BACSU		2.3.1.0	model:NONE	ec:2.3.1.0;seed:rxn05400	-10000.0	0			0	0
R51DB7839_RL-461	1 MNXM13@MNXC3 + 1 MNXM925@MNXC3 + 1 MNXM9700@MNXC3 <-- 1 MNXM184@MNXC3 + 1 MNXM6636@MNXC3	rxn05379	1*uniprot:FABF_BACSU+1*uniprot:FABH1_BACSU;1*uniprot:FABF_BACSU+1*uniprot:FABH2_BACSU		2.3.1.0	model:NONE	ec:2.3.1.0;seed:rxn05379	-10000.0	0			0	0
R8865E81E_RL-845	1 MNXM13@MNXC3 + 1 MNXM925@MNXC3 + 1 MNXM9701@MNXC3 <-- 1 MNXM184@MNXC3 + 1 MNXM6637@MNXC3	rxn05429	1*uniprot:FABF_BACSU+1*uniprot:FABH1_BACSU;1*uniprot:FABF_BACSU+1*uniprot:FABH2_BACSU		2.3.1.0	model:NONE	ec:2.3.1.0;seed:rxn05429	-10000.0	0			0	0
R688CA4B1_RL-622	1 MNXM13@MNXC3 + 1 MNXM925@MNXC3 + 1 MNXM9707@MNXC3 <-- 1 MNXM184@MNXC3 + 1 MNXM6644@MNXC3	rxn05404	1*uniprot:FABF_BACSU+1*uniprot:FABH1_BACSU;1*uniprot:FABF_BACSU+1*uniprot:FABH2_BACSU		2.3.1.0	model:NONE	ec:2.3.1.0;seed:rxn05404	-10000.0	0			0	0
RC856C6A_RL-1291	1 MNXM13@MNXC3 + 1 MNXM943@MNXC3 <-- 1 MNXM1@MNXC3 + 1 MNXM78@MNXC3	R_LYSDC	1*uniprot:YAAO_BACSU;1*uniprot:YVDD_BACSU		4.1.1.18	biopath:Degradation_of_L-Lysine_to_Cadaverine;kegg:Biosynthesis of secondary metabolites;kegg:Lysine degradation;kegg:Metabolic pathways;kegg:Tropane, piperidine and pyridine alkaloid biosynthesis;metacyc:aminopropylcadaverine biosynthesis;metacyc:bisucaberin biosynthesis;metacyc:desferrioxamine B biosynthesis;metacyc:desferrioxamine E biosynthesis;metacyc:lupanine biosynthesis;metacyc:lysine deg…	bigg:LYSDC;biopath:RXN00827;brenda:BR6435;ec:4.1.1.18;ecocyc:LYSDECARBOX-RXN;iaf1260:LYSDC;ijn746:LYSDC;ijr904.45632:LYSDC;ijr904:LYSDC;imo1053-pao1:LYSDC;imo1056:LYSDC;intenz:4512;isb619:LYSDC;iyo844:LYSDC;kegg:R00462;metacyc:LYSDECARBOX-RXN;rhea:22352;rhea:22353;rhea:22354;rhea:22355;seed:rxn00322	-10000.0	0			0	0
R29E5F92A_RL-188	1 MNXM13@MNXC3 + 2 MNXM15@MNXC3 + 1 MNXM69@MNXC3 <-- 2 MNXM1@MNXC3 + 1 MNXM2@MNXC3 + 1 MNXM490@MNXC3	R_517				model:Purine degradation		-10000.0	0			0	0
R80B031E6_LR-785	1 MNXM1408@MNXC3 + 1 MNXM37@MNXC3 --> 1 MNXM1422@MNXC3 + 1 MNXM1@MNXC3 + 1 MNXM365@MNXC3 + 1 MNXM89557@MNXC3	R_HIS7	1*uniprot:HIS5_BACSU+1*uniprot:HIS6_BACSU			model:Histidine metabolism		0	10000.0			0	0
RE630D36D_B-1492	1 MNXM140@MNXC2 + 1 MNXM1@MNXC2 <==> 1 MNXM140@MNXC3 + 1 MNXM1@MNXC3	R_826;R_1581;R_1580;R_1579;R_1578;R_1577	1*uniprot:AZLC_BACSU+1*uniprot:AZLD_BACSU+1*uniprot:BRNQ_BACSU;1*uniprot:BRAB_BACSU			model:Transport, Extracellular	bigg:LEUt2r;bigg:LEUt2rpp;iaf1260:LEUt2rpp;iaf692:LEUt2r;iin800:AGP1_7;iin800:BAP2_3;iin800:BAP3_3;iin800:GAP1_11;iin800:GNP1_4;iin800:TAT1_2;iin800:VAP1_4;ijr904.45632:LEUt2r;ijr904:LEUt2r;imeo21:LEUt2r;imm904:LEUt2r;imm904:LEUt6;imm904:LEUt7;imo1053-pao1:LEUt2;imo1056:LEUt2;ind750:LEUt2r;inj661:LEUt2r;ips189:LEUt6;isb619:LEUt2r;iyo844:LEUt6;obsolete:rxn05600;seed:rxn05243;seed:rxn08785;seed:rxn…	-10000.0	10000.0			0	0
R82521F85_B-799	1 MNXM140@MNXC2 <==> 1 MNXM140@BOUNDARY	R_LEUxtO;R_LEUxtI				model:Exchange reactions		-10000.0	10000.0			0	1
R39997F27_B-291	1 MNXM140@MNXC3 + 1 MNXM20@MNXC3 <==> 1 MNXM404@MNXC3 + 1 MNXM89557@MNXC3	R_822	1*uniprot:ILVE1_BACSU;1*uniprot:ILVE2_BACSU		2.6.1.42;2.6.1.6;2.6.1.67	kegg:2-Oxocarboxylic acid metabolism;kegg:Biosynthesis of secondary metabolites;kegg:Glucosinolate biosynthesis;kegg:Metabolic pathways;kegg:Valine, leucine and isoleucine biosynthesis;kegg:Valine, leucine and isoleucine degradation;metacyc:leucine biosynthesis;metacyc:leucine degradation I;metacyc:leucine degradation III;model:Valine, Leucine, and Isoleucine Metabolism;seed:Aminotransferases Aro…	bigg:LEUTA;bigg:LEUTAi;bigg:LEUTAm;brenda:BR47691;ec:2.6.1.42;ec:2.6.1.6;ec:2.6.1.67;ecocyc:BRANCHED-CHAINAMINOTRANSFERLEU-RXN;iabaylyiv4:BRANCHED-CHAINAMINOTRANSFERLEU-RXN;iaf1260:LEUTAi;iaf692:LEUTA;iag612:rbs_44;iag612:rbs_45;iao358:rll_69;igt196:LEUTAi;iin800:BAT1_1;iin800:BAT2_3;iit341:LEUTA;ijn746:LEUTA;ijr904.45632:LEUTAi;ijr904:LEUTAi;imeo21:LEUTA;imm904:LEUTA;imm904:LEUTAm;imo1053-pao1:L…	-10000.0	10000.0			0	0
R95E42B97_LR-933	1 MNXM1422@MNXC3 --> 1 MNXM1456@MNXC3 + 1 MNXM2@MNXC3	R_IGPD	1*uniprot:HIS7_BACSU		4.2.1.19	biopath:Biosynthesis_and_degradation_of_L-Histidine;biopath:Biosynthesis_of_Histidine;kegg:Biosynthesis of secondary metabolites;kegg:Histidine metabolism;kegg:Metabolic pathways;metacyc:histidine biosynthesis;model:Histidine metabolism;unipathway:L-histidine biosynthesis	bigg:IGPDH;biopath:RXN01204;brenda:BR404;ec:4.2.1.19;ecocyc:IMIDPHOSDEHYD-RXN;iabaylyiv4:IMIDPHOSDEHYD-RXN;iaf1260:IGPDH;iaf692:IGPDH;iag612:rbs_243;iao358:rll_190;igt196:IGPDH;iin800:HIS3;ijn746:IGPDH;ijr904.45632:IGPDH;ijr904:IGPDH;imeo21:IGPDH;imm904:IGPDH;imo1053-pao1:IGPDH;imo1056:IGPDH;ind750:IGPDH;inj661:IGPDH;intenz:4680;irs1563.45632:R03457_c;isb619:IGPDH;iso783:IGPDH;iyo844:IGPDH;kegg:R…	0	10000.0			0	0
RDDFBFAC7_B-1433	1 MNXM1423@MNXC3 <==> 1 MNXM693@MNXC3	R_GUI2	1*uniprot:UXAC_BACSU		5.3.1.12	kegg:Metabolic pathways;kegg:Pentose and glucuronate interconversions;metacyc:D-galacturonate degradation I;model:Pentose and Glucuronate Interconversions;seed:Entner-Doudoroff Pathway;seed:Sugar utilization in Thermotoga	bigg:GUI2;brenda:BS1018;ec:5.3.1.12;kegg:R01983;metacyc:GALACTUROISOM-RXN;seed:rxn01457	-10000.0	10000.0			0	0
RD93E0B66_B-1400	1 MNXM142@MNXC2 + 1 MNXM1@MNXC2 <==> 1 MNXM142@MNXC3 + 1 MNXM1@MNXC3	R_1735;R_1734;R_1733;R_1231		MNXR5067		model:Transport, Extracellular;seed:Threonine anaerobic catabolism gene cluster	bigg:THRt2;bigg:THRt2m;bigg:THRt2pp;bigg:THRt2r;bigg:THRt2rpp;iaf1260:THRt2pp;iaf1260:THRt2rpp;iao358:rll_566;iin800:AGP1_13;iin800:GAP1_19;iin800:GNP1_7;iin800:TAT1_5;iit341:THRt2r;ijr904.45632:THRt2r;ijr904:THRt2r;imeo21:THRt2r;imm904:THRt2m;imm904:THRt2r;ind750:THRt2m;ind750:THRt2r;inj661:THRt2r;isb619:THRt2;iso783:THRt3;iyo844:THRt2;obsolete:rxn05660;seed:rxn05300;seed:rxn09304;seed:rxn09305;…	-10000.0	10000.0			0	0
RFE6609A8_B-1668	1 MNXM142@MNXC2 <==> 1 MNXM142@BOUNDARY	R_THRxtO;R_THRxtI				model:Exchange reactions		-10000.0	10000.0			0	1
RB3CB60A0_RL-1159	1 MNXM142@MNXC3 + 1 MNXM9@MNXC3 <-- 1 MNXM1492@MNXC3 + 1 MNXM2@MNXC3	rxn09212			3.1.3.16;3.1.3.2	model:NONE	bigg:PTHRpp;brenda:BS380703;ec:3.1.3.16;ec:3.1.3.2;iaf1260:PTHRpp;pubmed:9011040;rhea:30579;rhea:30580;rhea:30581;rhea:30582;seed:rxn09212	-10000.0	0			0	0
RB20AD28A_LR-1148	1 MNXM142@MNXC3 --> 1 MNXM159@MNXC3 + 1 MNXM15@MNXC3	R_CHA1_1	1*uniprot:ILVA_BACSU		4.3.1.19	biopath:Biosynthesis_of_L-Isoleucine;biopath:Metabolism_of_L-Lysine,_L-Threonine,_L-Methionine,_and_L-Cysteine;biopath:Metabolism_of_the_branched_amino_acids_(L-Leucine,_L-Isoleucine,_L-Valine);kegg:Biosynthesis of secondary metabolites;kegg:Glycine, serine and threonine metabolism;kegg:Metabolic pathways;kegg:Valine, leucine and isoleucine biosynthesis;metacyc:hypoglycin biosynthesis;metacyc:iso…	bigg:THRD_L;bigg:THRD_Lm;bigg:THRD_Lr;biopath:RXN00598;brenda:BR22834;ec:4.3.1.19;ecocyc:THREDEHYD-RXN;iabaylyiv4:THREDEHYD-RXN;iaf1260:THRD_L;iag612:rbs_430;iao358:rll_205;igt196:THRD_L;iin800:CHA1_1;iin800:ILV1;iit341:THRD_L;ijn746:THRD_L;ijr904.45632:THRD_L;ijr904:THRD_L;imeo21:THRD_Lr;imm904:THRD_L;imm904:THRD_Lm;imo1053-pao1:THRD_L;imo1056:THRD_L;ind750:THRD_L;ind750:THRD_Lm;inj661:THRD_Lr;i…	0	10000.0			0	0
R2899BF30_B-178	1 MNXM1434@MNXC2 + 1 MNXM1@MNXC2 <==> 1 MNXM1434@MNXC3 + 1 MNXM1@MNXC3	R_862	1*uniprot:YJMB_BACSU			model:Transport, Extracellular	bigg:MELIBt2;bigg:MELIBt2pp;bigg:MELIBt3ipp;iaf1260:MELIBt2pp;iaf1260:MELIBt3ipp;iin800:U164;ijr904.45632:MELIBt2;ijr904:MELIBt2;imm904:MELIBt2;ind750:MELIBt2;iyo844:MELIBt2;seed:rxn05612;seed:rxn08906;seed:rxn08907	-10000.0	10000.0			0	0
R327F2FC6_B-251	1 MNXM1434@MNXC2 <==> 1 MNXM1434@BOUNDARY	R_MELIxtO;R_MELIxtI				model:Exchange reactions		-10000.0	10000.0			0	1
R59F25312_B-524	1 MNXM1434@MNXC3 + 1 MNXM2@MNXC3 <==> 1 MNXM41@MNXC3 + 1 MNXM89602@MNXC3	R_394;R_612	1*uniprot:AGAL_BACSU	MNXR31035	3.2.1.22	kegg:Galactose metabolism;model:Galactose metabolism;seed:Galactosylceramide and Sulfatide metabolism;seed:Melibiose Utilization	bigg:GALS3;ec:3.2.1.22;kegg:R01101;kegg:R06091;seed:rxn00817	-10000.0	10000.0			0	0
R698679C9_B-633	1 MNXM1434@MNXC3 + 1 MNXM89602@MNXC3 <==> 1 MNXM2@MNXC3 + 1 MNXM61111@MNXC3	rxn03838	1*uniprot:AGAL_BACSU		3.2.1.22	model:NONE;seed:Galactosylceramide and Sulfatide metabolism;seed:Melibiose Utilization	ec:3.2.1.22;irs1563.45632:R05549_c;seed:rxn03838	-10000.0	10000.0			0	0
RC3AC7DD_B-1258	1 MNXM143@MNXC2 + 1 MNXM73@MNXC3 <==> 1 MNXM23@MNXC3 + 1 MNXM313@MNXC3	rxn05485	1*uniprot:PT1_BACSU+1*uniprot:PTHP_BACSU+1*uniprot:PTWCB_BACSU	MNXR380		model:NONE;seed:Sialic Acid Metabolism	bigg:ACGApts;bigg:ACGAptspp;iaf1260:ACGAptspp;ijr904.45632:ACGApts;ijr904:ACGApts;ips189:ACGApts;isb619:ACGApts;iyo844:ACGApts;metacyc:RXN-12634;seed:rxn05485;seed:rxn08041	-10000.0	10000.0			0	0
R2DC4819E_B-216	1 MNXM143@MNXC2 <==> 1 MNXM143@BOUNDARY	EX_cpd00122_e				model:S_		-10000.0	10000.0			0	1
R4CD04DF0_B-425	1 MNXM143@MNXC3 + 1 MNXM3@MNXC3 <==> 1 MNXM1@MNXC3 + 1 MNXM313@MNXC3 + 1 MNXM7@MNXC3	rxn00892			2.7.1.59	model:NONE		-10000.0	10000.0			0	0
RF1C81F71_B-1578	1 MNXM143@MNXC3 <==> 1 MNXM2403@MNXC3	R01207			5.1.3.8	biopath:Metabolism_of_Amino_sugars;kegg:Amino sugar and nucleotide sugar metabolism	bigg:ACGAM2E;biopath:RXN00011;ec:5.1.3.8;kegg:R01207;seed:rxn00897	-10000.0	10000.0			0	0
R512B0D6_RL-452	1 MNXM1446@MNXC3 + 1 MNXM1@MNXC3 + 1 MNXM7@MNXC3 + 1 MNXM9@MNXC3 <-- 1 MNXM3@MNXC3 + 1 MNXM529@MNXC3 + 1 MNXM955@MNXC3	R_UAAGDS	1*uniprot:MURE_BACSU		6.3.2.13	kegg:Lysine biosynthesis;kegg:Peptidoglycan biosynthesis;metacyc:UDP-<i>N</i>-acetylmuramoyl-pentapeptide biosynthesis III (<i>meso</i>-DAP-containing);model:Cell Envelope Biosynthesis;seed:Methicillin resistance in Staphylococci;seed:Peptidoglycan Biosynthesis 2	bigg:UAAGDS;brenda:BR105;ec:6.3.2.13;ecocyc:UDP-NACMURALGLDAPLIG-RXN;iabaylyiv4:UDP-NACMURALGLDAPLIG-RXN;iaf1260:UAAGDS;igt196:UAAGDS;iit341:UAAGDS;ijn746:UAAGDS;ijr904.45632:UAAGDS;ijr904:UAAGDS;imeo21:UAAGDS;imo1053-pao1:UAAGDS;imo1056:UAAGDS;inj661:UAAGDS;intenz:10454;isb619:UAAGDS;iso783:UAAGDS;iyo844:UAAGDS;kegg:R02788;metacyc:UDP-NACMURALGLDAPLIG-RXN;obsolete:rxn10927;rhea:23676;rhea:23677;…	-10000.0	0			0	0
RD7E153F2_LR-1391	1 MNXM1446@MNXC3 + 1 MNXM3@MNXC3 + 1 MNXM669@MNXC3 --> 1 MNXM1954@MNXC3 + 1 MNXM1@MNXC3 + 1 MNXM7@MNXC3 + 1 MNXM9@MNXC3	R_UGMDDS	1*uniprot:MURF_BACSU		6.3.2.10;6.3.2.15	kegg:Lysine biosynthesis;kegg:Peptidoglycan biosynthesis;metacyc:UDP-<i>N</i>-acetylmuramoyl-pentapeptide biosynthesis III (<i>meso</i>-DAP-containing);model:Cell Envelope Biosynthesis	bigg:UGMDDS;ec:6.3.2.10;ec:6.3.2.15;ecocyc:UDP-NACMURALGLDAPAALIG-RXN;iabaylyiv4:UDP-NACMURALGLDAPAALIG-RXN;iaf1260:UGMDDS;igt196:UGMDDS;iit341:UGMDDS;ijn746:UGMDDS;ijr904.45632:UGMDDS;ijr904:UGMDDS;imeo21:UGMDDS;imo1053-pao1:UGMDDS;inj661:UGMDDS;isb619:UGMDDS;iso783:UGMDDS;iyo844:UGMDDS;kegg:R04617;metacyc:UDP-NACMURALGLDAPAALIG-RXN;rhea:28374;rhea:28375;rhea:28376;rhea:28377;seed:rxn03164	0	10000.0			0	0
R982D637B_B-952	1 MNXM144@MNXC2 + 1 MNXM1@MNXC2 <==> 1 MNXM144@MNXC3 + 1 MNXM1@MNXC3	R_BALAt2r	1*uniprot:YDGF_BACSU	MNXR936		model:Transport	bigg:BALAt2pp;bigg:BALAt2r;iaf1260:BALAt2pp;imeo21:BALAt2r;imo1053-pao1:ala-Bt2;imo1056:ala-Bt2;inj661:BALAt2r;iyo844:ala-Bt2;seed:rxn05495;seed:rxn08174	-10000.0	10000.0			0	0
R7A3A33DF_B-751	1 MNXM144@MNXC2 <==> 1 MNXM144@BOUNDARY	EX_cpd00085_e				model:S_		-10000.0	10000.0			0	1
R1D4F4F2_B-94	1 MNXM1453@MNXC3 + 1 MNXM5@MNXC3 + 1 MNXM90886@MNXC3 <==> 1 MNXM1@MNXC3 + 1 MNXM6@MNXC3 + 1 MNXM89752@MNXC3	rxn06591	1*uniprot:HEM1_BACSU	MNXR48203	1.2.1.70	kegg:Biosynthesis of secondary metabolites;kegg:Metabolic pathways;kegg:Porphyrin and chlorophyll metabolism;metacyc:tetrapyrrole biosynthesis I (from glutamate);model:NONE;seed:Heme and Siroheme Biosynthesis;unipathway:protoporphyrin-IX biosynthesis	bigg:GLUTRR;ec:1.2.1.70;ecocyc:GLUTRNAREDUCT-RXN;iabaylyiv4:GLUTRNAREDUCT-RXN;iaf1260:GLUTRR;iaf692:GLUTRR;iit341:GLUTRR;ijn746:GLUTRR;ijr904.45632:GLUTRR;ijr904:GLUTRR;imeo21:GLUTRR;imo1053-pao1:GLUTRR;imo1056:GLUTRR;inj661:GLUTRR;intenz:11277;irs1563.45632:R04109_c;isb619:GLUTRR;iso783:GLUTRR;iyo844:GLUTRR;kegg:R04109;metacyc:GLUTRNAREDUCT-RXN;obsolete:rxn08634;rhea:12344;rhea:12345;rhea:12346;…	-10000.0	10000.0			0	0
R8B9B0F03_B-880	1 MNXM1453@MNXC3 <==> 1 MNXM405@MNXC3	R_G1SAT	1*uniprot:GSAB_BACSU;1*uniprot:GSA_BACSU	MNXR2422	5.4.3.8	biopath:Biosynthesis_of_5-Aminolevulinate_from_L-Glutamate;biopath:Biosynthesis_of_Hemoglobin_and_Cyctochromes;kegg:Biosynthesis of secondary metabolites;kegg:Metabolic pathways;kegg:Porphyrin and chlorophyll metabolism;metacyc:tetrapyrrole biosynthesis I (from glutamate);model:Cofactor and Prosthetic Group Biosynthesis;seed:Heme and Siroheme Biosynthesis;unipathway:protoporphyrin-IX biosynthesis	aragem.45632:R02272_c;bigg:G1SAT;bigg:G1SATi;biopath:RXN00998;brenda:BR32;ec:5.4.3.8;ecocyc:GSAAMINOTRANS-RXN;iabaylyiv4:GSAAMINOTRANS-RXN;iaf1260:G1SAT;iaf692:G1SATi;iit341:G1SATi;ijn746:G1SATi;ijr904.45632:G1SATi;ijr904:G1SATi;imeo21:G1SATi;imo1053-pao1:G1SATi;imo1056:G1SATi;inj661:G1SATi;intenz:5006;irs1563.45632:R02272_c;isb619:G1SATi;iso783:G1SATi;iyo844:G1SATi;kegg:R02272;macie:M0195;metacy…	-10000.0	10000.0			0	0
R19DC042B_B-69	1 MNXM1455@MNXC3 <==> 1 MNXM1489@MNXC3	R_1071	1*gene:TRPF_BACSU		5.3.1.24	biopath:Biosynthesis_of_L-Tryptophan_from_Chorismate;biopath:Biosynthesis_of_aromatic_amino_acids_(L-Phenylalanine,_L-Tyrosine,_L-Tryptophan)_and_of_quinone_cofactors;kegg:Biosynthesis of secondary metabolites;kegg:Metabolic pathways;kegg:Phenylalanine, tyrosine and tryptophan biosynthesis;metacyc:tryptophan biosynthesis;model:Tyrosine, Tryptophan, and Phenylalanine Metabolism;seed:Tryptophan syn…	bigg:PRAI;bigg:PRAIi;biopath:RXN00619;brenda:BR48377;ec:5.3.1.24;ecocyc:PRAISOM-RXN;iabaylyiv4:PRAISOM-RXN;iaf1260:PRAIi;iaf692:PRAIi;iag612:rbs_473;iao358:rll_431;igt196:PRAIi;iin800:TRP1;iit341:PRAIi;ijn746:PRAI;ijr904.45632:PRAIi;ijr904:PRAIi;imeo21:PRAIi;imm904:PRAIi;imo1053-pao1:PRAI;imo1056:PRAI;ind750:PRAIi;inj661:PRAIi;intenz:4962;irs1563.45632:R03509_c;isb619:PRAI;iso783:PRAIi;iyo844:PRA…	-10000.0	10000.0			0	0
RD462190A_B-1370	1 MNXM1456@MNXC3 + 1 MNXM89557@MNXC3 <==> 1 MNXM1482@MNXC3 + 1 MNXM20@MNXC3	R_765	1*uniprot:HIS8_BACSU		2.6.1.9	kegg:Biosynthesis of secondary metabolites;kegg:Histidine metabolism;kegg:Metabolic pathways;metacyc:histidine biosynthesis;model:Histidine Metabolism;seed:Histidine Biosynthesis;seed:Homogentisate pathway of aromatic compound degradation;unipathway:L-histidine biosynthesis	bigg:HSTPT;bigg:HSTPTr;brenda:BR47443;ec:2.6.1.9;ecocyc:HISTAMINOTRANS-RXN;iabaylyiv4:HISTAMINOTRANS-RXN;iaf1260:HSTPT;iaf692:HSTPT;iag612:rbs_346;iao358:rll_191;igt196:HSTPT;iin800:HIS5;ijn746:HSTPTr;ijr904.45632:HSTPT;ijr904:HSTPT;imeo21:HSTPT;imm904:HSTPT;imo1053-pao1:HSTPT;imo1056:HSTPT;ind750:HSTPT;inj661:HSTPT;intenz:2760;isb619:HSTPT;iso783:HSTPT;iyo844:HSTPTr;kegg:R03243;metacyc:HISTAMINO…	-10000.0	10000.0			0	0
RF4F5126C_B-1603	1 MNXM1458@MNXC3 + 1 MNXM89557@MNXC3 <==> 1 MNXM337@MNXC3 + 1 MNXM37@MNXC3	R_125	1*uniprot:PABA_BACSU+1*uniprot:PABB_BACSU	MNXR30623	2.6.1.85	kegg:Folate biosynthesis;metacyc:4-aminobenzoate biosynthesis;metacyc:candicidin biosynthesis;model:Folate Metabolism;seed:Chorismate Intermediate for synthesis of PAPA antibiotics, PABA, anthranilate, 3-hydroxyanthranilate and more.;seed:Folate Biosynthesis (Phoenix Copy);seed:Tryptophan synthesis	bigg:ADCS;brenda:BR47979;ec:2.6.1.85;ecocyc:PABASYN-RXN;iabaylyiv4:PABASYN-RXN;iaf1260:ADCS;iin800:ABZ1;ijr904.45632:ADCS;ijr904:ADCS;imeo21:ADCS;imm904:ADCS;imo1053-pao1:ADCS;imo1056:ADCS;ind750:ADCS;inj661:ADCS;intenz:17346;irs1563.45632:R01716_c;isb619:ADCS;iso783:ADCS;iyo844:ADCS;kegg:R01716;macie:M0283;metacyc:PABASYN-RXN;rhea:11672;rhea:11673;rhea:11674;rhea:11675;seed:rxn01257	-10000.0	10000.0			0	0
R6933A465_LR-629	1 MNXM1458@MNXC3 --> 1 MNXM1@MNXC3 + 1 MNXM23@MNXC3 + 1 MNXM421@MNXC3	R_U88_	1*uniprot:PABC_BACSU			model:Folate metabolism		0	10000.0			0	0
R95D9D061_B-932	1 MNXM145@MNXC3 + 1 MNXM1@MNXC3 + 1 MNXM7@MNXC3 <==> 1 MNXM3@MNXC3 + 1 MNXM633@MNXC3	R_RBK_Dr	1*uniprot:ARAB_BACSU		2.7.1.16;2.7.1.47	kegg:Metabolic pathways;kegg:Pentose and glucuronate interconversions;metacyc:D-arabinose degradation II;metacyc:ribitol degradation;model:Sugar Metabolism	bigg:RBK_D;bigg:RBK_Dr;brenda:BR47781;ec:2.7.1.16;ec:2.7.1.47;imeo21:RBK_Dr;inj661:RBK_Dr;intenz:2846;intenz:2877;iyo844:RBK_D;kegg:R01526;metacyc:D-RIBULOKIN-RXN;rhea:17601;rhea:17602;rhea:17603;rhea:17604;seed:rxn01114	-10000.0	10000.0			0	0
RFB3DE924_B-1649	1 MNXM145@MNXC3 + 1 MNXM56@MNXC3 <==> 1 MNXM1659@MNXC3	rxn03643	1*uniprot:HPS_BACSU		4.1.2.-;4.1.2.43	biopath:Interconversions_of_Pentose_(extended);biopath:Ribulose_monophosphate_pathway;kegg:Methane metabolism;kegg:Microbial metabolism in diverse environments;kegg:Pentose and glucuronate interconversions;kegg:Pentose phosphate pathway;metacyc:formaldehyde assimilation II (RuMP Cycle);metacyc:formaldehyde oxidation I;model:NONE;seed:Formaldehyde assimilation Ribulose monophosphate pathway;unipat…	biopath:RXN00973;brenda:BR48972;ec:4.1.2.-;ec:4.1.2.43;intenz:17643;kegg:R05338;metacyc:R10-RXN;pubmed:15901685;pubmed:4219834;pubmed:564713;rhea:25201;rhea:25202;rhea:25203;rhea:25204;seed:rxn03643;upa:UCR05338;upa:UER00434	-10000.0	10000.0			0	0
RF4C310B0_LR-1602	1 MNXM145@MNXC3 --> 1 MNXM1@MNXC3 + 1 MNXM2887@MNXC3 + 1 MNXM39@MNXC3	R_U79_	1*uniprot:RIBBA_BACSU			model:Riboflavin metabolism		0	10000.0			0	0
R243773E7_B-146	1 MNXM145@MNXC3 <==> 1 MNXM186@MNXC3	R_1150	1*uniprot:RPE_BACSU		5.1.3.1	biopath:Interconversions_of_Pentose_(extended);biopath:Non-glycolytic_carbohydrate_fermentations;biopath:Pentose_phosphate_pathway;kegg:Biosynthesis of secondary metabolites;kegg:Carbon fixation in photosynthetic organisms;kegg:Metabolic pathways;kegg:Microbial metabolism in diverse environments;kegg:Pentose and glucuronate interconversions;kegg:Pentose phosphate pathway;metacyc:Bifidobacterium s…	bigg:RPE;biopath:RXN00191;brenda:BR184;ec:5.1.3.1;ecocyc:RIBULP3EPIM-RXN;iabaylyiv4:RIBULP3EPIM-RXN;iaf1260:RPE;iaf692:RPE;iag612:rbs_280;iao358:rll_403;igt196:RPE;iin800:RPE1;iit341:RPE;ijn746:RPE;ijr904.45632:RPE;ijr904:RPE;imeo21:RPE;imm904:RPE;imo1053-pao1:RPE;imo1056:RPE;ind750:RPE;inj661:RPE;intenz:4904;ips189:RPE;irs1563.45632:R01529_c;irs1563.45632:R01529_p;isb619:RPE;iso783:RPE;iyo844:RP…	-10000.0	10000.0			0	0
RFE3C6A20_B-1667	1 MNXM1468@MNXC3 + 1 MNXM2@MNXC3 <==> 1 MNXM1@MNXC3 + 1 MNXM222@MNXC3 + 1 MNXM43@MNXC3	rxn03599	1*uniprot:YSAA_BACSU		3.8.1.10;3.8.1.2;3.8.1.3;3.8.1.9	kegg:Chloroalkane and chloroalkene degradation;kegg:Chlorocyclohexane and chlorobenzene degradation;kegg:Metabolic pathways;kegg:Microbial metabolism in diverse environments;metacyc:1,2-dichloroethane degradation;model:NONE;unipathway:1,2-dichloroethane degradation	brenda:BS141612;ec:3.8.1.10;ec:3.8.1.2;ec:3.8.1.3;ec:3.8.1.9;intenz:4481;kegg:R05287;metacyc:DHLBXANAU-RXN;obsolete:rxn06894;rhea:25189;rhea:25190;rhea:25191;rhea:25192;seed:rxn03599;upa:UCR05287;upa:UER00390	-10000.0	10000.0			0	0
R63CFB2CA_B-594	1 MNXM146@MNXC3 + 1 MNXM5@MNXC3 <==> 1 MNXM1@MNXC3 + 1 MNXM6@MNXC3 + 1 MNXM90047@MNXC3	R_r0398	1*uniprot:MHQN_BACSU;1*uniprot:YDGI_BACSU;1*uniprot:YFKO_BACSU;1*uniprot:YODC_BACSU		1.5.1.34	kegg:Folate biosynthesis;kegg:Metabolic pathways;model:null	ec:1.5.1.34;imo1053-pao1:HPDOAi;imo1056:HPDOAi;kegg:R01794;rhea:32247;rhea:32248;rhea:32249;rhea:32250;seed:rxn01314;upa:UCR01794;upa:UER00994	-10000.0	10000.0			0	0
R551C5455_B-488	1 MNXM147@MNXC2 + 1 MNXM1@MNXC2 <==> 1 MNXM147@MNXC3 + 1 MNXM1@MNXC3	R_1386;R_1385;R_1384;R_235		MNXR849		model:Transport, Extracellular	bigg:ASNt2;bigg:ASNt2m;bigg:ASNt2r;bigg:ASNt2rpp;iaf1260:ASNt2rpp;iin800:AGP1_3;iin800:DIP5_3;iin800:GAP1_4;iin800:GNP1_1;iit341:ASNt2;ijr904.45632:ASNt2r;ijr904:ASNt2r;imeo21:ASNt2r;imm904:ASNt2r;imm904:ASNt6;imm904:ASNt7;ind750:ASNt2r;inj661:ASNt2r;ips189:ASNt2;iyo844:ASNt2;seed:rxn05508;seed:rxn08161;seed:rxn09782;seed:rxn13229;seed:rxn13230	-10000.0	10000.0			0	0
RD5ACADC4_B-1378	1 MNXM147@MNXC2 <==> 1 MNXM147@BOUNDARY	R_ASNxtO;R_ASNxtI				model:Exchange reactions		-10000.0	10000.0			0	1
R3DEA5779_LR-317	1 MNXM147@MNXC3 + 1 MNXM2@MNXC3 --> 1 MNXM15@MNXC3 + 1 MNXM42@MNXC3	R00485	1*uniprot:ASPG1_BACSU;1*uniprot:ASPG2_BACSU		3.5.1.1;3.5.1.38;3.5.5.4	biopath:Catabolism_of_Amino_acids;biopath:Metabolism_of_L-Glutamate,_L-Aspartate_and_related_compounds;biopath:Metabolism_of_Nitrogen;kegg:Alanine, aspartate and glutamate metabolism;kegg:Biosynthesis of secondary metabolites;kegg:Cyanoamino acid metabolism;kegg:Metabolic pathways;kegg:Nitrogen metabolism;metacyc:3.5.5.4-RXN;metacyc:asparagine degradation I;metacyc:superpathway of aspartate and a…	bigg:ASNN;bigg:ASNNe;bigg:ASNNm;bigg:ASNNpp;biopath:RXN00310;brenda:BR22679;ec:3.5.1.1;ec:3.5.1.38;ec:3.5.5.4;ecocyc:ASPARAGHYD-RXN;iabaylyiv4:ASPARAGHYD-RXN;iaf1260:ASNN;iaf1260:ASNNpp;iaf692:ASNN;iag612:rbs_372;iag612:rbs_373;iao358:rll_18;iin800:ASP1;iin800:ASP31;iin800:ASP32;iin800:ASP33;iin800:ASP34;iit341:ASNN;ijn746:ASNN;ijr904.45632:ASNN;ijr904:ASNN;imeo21:ASNN;imm904:ASNN;imm904:ASNNe;im…	0	10000.0			0	0
R89851EF5_LR-855	1 MNXM1484@MNXC2 + 1 MNXM2@MNXC3 + 1 MNXM3@MNXC3 --> 1 MNXM1484@MNXC3 + 1 MNXM1@MNXC3 + 1 MNXM7@MNXC3 + 1 MNXM9@MNXC3	rxn05601				model:NONE	iyo844:LIPTabc;seed:rxn05601	0	10000.0			0	0
R3B559469_B-300	1 MNXM1484@MNXC2 <==> 1 MNXM1484@BOUNDARY	EX_cpd00541_e				model:S_		-10000.0	10000.0			0	1
R6DCC6D5D_LR-667	1 MNXM1485@MNXC2 + 1 MNXM2@MNXC3 + 1 MNXM3@MNXC3 --> 1 MNXM1485@MNXC3 + 1 MNXM1@MNXC3 + 1 MNXM7@MNXC3 + 1 MNXM9@MNXC3	R_BUTSabc;R_MSO3abc	1*gene:SSUB_BACSU+1*uniprot:SSUA_BACSU+1*uniprot:SSUC_BACSU			model:S_Transport;seed:Alkanesulfonates Utilization	bigg:MSO3abcpp;iaf1260:MSO3abcpp;ijn746:MSO3abcpp;imo1053-pao1:MSO3abc;imo1056:MSO3abc;iyo844:MSO3abc;seed:rxn05621;seed:rxn08959	0	10000.0			0	0
RDA701786_B-1412	1 MNXM1485@MNXC2 <==> 1 MNXM1485@BOUNDARY	EX_cpd08023_e				model:S_		-10000.0	10000.0			0	1
R49A140F5_B-400	1 MNXM1488@MNXC3 + 1 MNXM2@MNXC3 <==> 1 MNXM25@MNXC3 + 1 MNXM644@MNXC3	rxn01973	1*uniprot:YTNL_BACSU;1*uniprot:YXEP_BACSU	MNXR4792	3.5.1.18	biopath:Biosynthesis_of_L-Lysine_from_L-Aspartate_(in_bacteria);biopath:Metabolism_of_L-Lysine,_L-Threonine,_L-Methionine,_and_L-Cysteine;kegg:Lysine biosynthesis;kegg:Metabolic pathways;kegg:Microbial metabolism in diverse environments;metacyc:lysine biosynthesis I;model:NONE;seed:Arginine Biosynthesis extended;unipathway:L-lysine biosynthesis via DAP pathway	bigg:SDPDS;biopath:RXN00201;brenda:BR26098;ec:3.5.1.18;ecocyc:SUCCDIAMINOPIMDESUCC-RXN;iabaylyiv4:SUCCDIAMINOPIMDESUCC-RXN;iaf1260:SDPDS;iao358:rll_315;igt196:SDPDS;iit341:SDPDS;ijn746:SDPDS;ijr904.45632:SDPDS;ijr904:SDPDS;imeo21:SDPDS;imo1053-pao1:SDPDS;imo1056:SDPDS;inj661:SDPDS;intenz:4202;isb619:SDPDS;iso783:SDPDS;iyo844:SDPDS;kegg:R02734;metacyc:SUCCDIAMINOPIMDESUCC-RXN;obsolete:rxn10896;rhe…	-10000.0	10000.0			0	0
R1D12A39_B-93	1 MNXM148@MNXC3 + 1 MNXM1@MNXC3 + 1 MNXM6@MNXC3 <==> 1 MNXM155@MNXC3 + 1 MNXM5@MNXC3	R_1739;R_1738;R_1247	1*uniprot:FENR2_BACSU+1*uniprot:TRXB_BACSU		1.6.4.5;1.8.1.9	biopath:Conversion_and_degradation_of_Pyrimidine_nucleotides_and_bases;biopath:Metabolism_of_Pyrimidines_(missing);kegg:Pyrimidine metabolism;metacyc:thioredoxin pathway;model:Purine and Pyrimidine Biosynthesis;seed:Glycine reductase, sarcosine reductase and betaine reductase;seed:Wyeosine-MimG Biosynthesis;seed:pyrimidine conversions	bigg:TRDR;bigg:TRDRm;biopath:RXN00828;brenda:BR37017;brenda:BS260477;ec:1.6.4.5;ec:1.8.1.9;ecocyc:THIOREDOXIN-REDUCT-NADPH-RXN;iabaylyiv4:THIOREDOXIN-REDUCT-NADPH-RXN;iaf1260:TRDR;iaf692:TRDR;iag612:rbs_484;iag612:rbs_485;iag612:rbs_486;iao358:rll_433;iao358:rll_434;igt196:TRDR;iit341:TRDR;ijn746:TRDR;ijr904.45632:TRDR;ijr904:TRDR;imeo21:TRDR;imm904:TRDR;imm904:TRDRm;imo1053-pao1:TRDR;imo1056:TRD…	-10000.0	10000.0			0	0
R8B3F3C76_RL-872	1 MNXM148@MNXC3 + 1 MNXM2@MNXC3 + 1 MNXM374@MNXC3 <-- 1 MNXM155@MNXC3 + 1 MNXM7@MNXC3	R_RNDR1	1*uniprot:NRDI_BACSU+1*uniprot:RIR1_BACSU+1*uniprot:RIR2_BACSU		1.17.4.1	biopath:Biosynthesis_of_2'-Deoxyadenosine-5'-triphosphate_from_ADP;biopath:Conversion_and_degradation_of_Purine_desoxyribonucleotides;kegg:Metabolic pathways;kegg:Purine metabolism;metacyc:adenosine nucleotides <i>de novo</i> biosynthesis;model: Nucleotides_PurineMetabolism ;model: Redox_RedoxMetabolism;model:Nucleotides_PyrimidineMetabolism	bigg:RNDR1;bigg:RNDR1n;biopath:RXN00128;ec:1.17.4.1;ecocyc:ADPREDUCT-RXN;iabaylyiv4:ADPREDUCT-RXN;iaf1260:RNDR1;iaf692:RNDR1;iag612:rbs_537;iao358:rll_283;iao358:rll_287;igt196:RNDR1;iit341:RNDR1;ijn746:RNDR1;ijr904.45632:RNDR1;ijr904:RNDR1;imeo21:RIBRB12;imeo21:RNDR1;imm904:RNDR1;imm904:RNDR1n;imo1053-pao1:RNDR1;imo1056:RNDR1;ind750:RNDR1;ind750:RNDR1n;inj661:RNDR1;ips189:RNDR1;irs1563.45632:R02…	-10000.0	0			0	0
R206F4BDE_RL-118	1 MNXM148@MNXC3 + 1 MNXM2@MNXC3 + 1 MNXM411@MNXC3 <-- 1 MNXM155@MNXC3 + 1 MNXM220@MNXC3	R_RNDR3	1*uniprot:NRDI_BACSU+1*uniprot:RIR1_BACSU+1*uniprot:RIR2_BACSU		1.17.4.1	kegg:Metabolic pathways;kegg:Pyrimidine metabolism;metacyc:pyrimidine deoxyribonucleotides <i>de novo</i> biosynthesis I;metacyc:pyrimidine deoxyribonucleotides <i>de novo</i> biosynthesis III;metacyc:pyrimidine deoxyribonucleotides <i>de novo</i> biosynthesis IV;metacyc:pyrimidine deoxyribonucleotides biosynthesis from CTP;metacyc:superpathway of pyrimidine deoxyribonucleotides <i>de novo</i> bi…	bigg:RNDR3;bigg:RNDR3n;brenda:BS394797;ec:1.17.4.1;ecocyc:CDPREDUCT-RXN;iabaylyiv4:CDPREDUCT-RXN;iaf1260:RNDR3;iaf692:RNDR3;iag612:rbs_538;iao358:rll_285;iao358:rll_289;igt196:RNDR3;iit341:RNDR3;ijn746:RNDR3;ijr904.45632:RNDR3;ijr904:RNDR3;imeo21:RNDR3;imm904:RNDR3;imm904:RNDR3n;imo1053-pao1:RNDR3;imo1056:RNDR3;ind750:RNDR3;ind750:RNDR3n;inj661:RNDR3;ips189:RNDR3;irs1563.45632:R02024_c;isb619:RND…	-10000.0	0			0	0
R1E8BF0DA_RL-105	1 MNXM148@MNXC3 + 1 MNXM2@MNXC3 + 1 MNXM436@MNXC3 <-- 1 MNXM155@MNXC3 + 1 MNXM30@MNXC3	R_RNDR2	1*uniprot:NRDI_BACSU+1*uniprot:RIR1_BACSU+1*uniprot:RIR2_BACSU		1.17.4.1	biopath:Biosynthesis_of_2'-Deoxyguanosine-5'-triphosphate_from_GDP;biopath:Conversion_and_degradation_of_Purine_desoxyribonucleotides;kegg:Metabolic pathways;kegg:Purine metabolism;metacyc:guanosine nucleotides <i>de novo</i> biosynthesis;model: Nucleotides_PurineMetabolism ;model: Redox_RedoxMetabolism;model:Nucleotides_PyrimidineMetabolism	bigg:RNDR2;bigg:RNDR2n;biopath:RXN00824;brenda:BS394860;ec:1.17.4.1;ecocyc:GDPREDUCT-RXN;iabaylyiv4:GDPREDUCT-RXN;iaf1260:RNDR2;iaf692:RNDR2;iag612:rbs_539;iao358:rll_284;iao358:rll_288;igt196:RNDR2;iit341:RNDR2;ijn746:RNDR2;ijr904.45632:RNDR2;ijr904:RNDR2;imeo21:RNDR2;imm904:RNDR2;imm904:RNDR2n;imo1053-pao1:RNDR2;imo1056:RNDR2;ind750:RNDR2;ind750:RNDR2n;inj661:RNDR2;ips189:RNDR2;irs1563.45632:R0…	-10000.0	0			0	0
RADAB18C1_RL-1119	1 MNXM148@MNXC3 + 1 MNXM2@MNXC3 + 1 MNXM572@MNXC3 <-- 1 MNXM155@MNXC3 + 1 MNXM17@MNXC3	R_RNDR4	1*uniprot:NRDI_BACSU+1*uniprot:RIR1_BACSU+1*uniprot:RIR2_BACSU		1.17.4.1	biopath:Biosynthesis_of_2'-Deoxyuridine-5'-phosphate_from_Uridine-5'-diphosphate;biopath:Conversion_and_degradation_of_Pyrimidine_nucleotides_and_bases;kegg:Pyrimidine metabolism;metacyc:pyrimidine deoxyribonucleotides <i>de novo</i> biosynthesis I;metacyc:pyrimidine deoxyribonucleotides <i>de novo</i> biosynthesis III;metacyc:superpathway of pyrimidine deoxyribonucleotides <i>de novo</i> biosynt…	bigg:RNDR4;bigg:RNDR4n;biopath:RXN01504;ec:1.17.4.1;ecocyc:UDPREDUCT-RXN;iabaylyiv4:UDPREDUCT-RXN;iaf1260:RNDR4;iaf692:RNDR4;iag612:rbs_540;iao358:rll_286;iao358:rll_290;igt196:RNDR4;iit341:RNDR4;ijn746:RNDR4;ijr904.45632:RNDR4;ijr904:RNDR4;imeo21:RNDR4;imeo21:RNDR5B12;imm904:RNDR4;imm904:RNDR4n;imo1053-pao1:RNDR4;imo1056:RNDR4;ind750:RNDR4;ind750:RNDR4n;inj661:RNDR4;ips189:RNDR4;irs1563.45632:R0…	-10000.0	0			0	0
RF3418D83_B-1587	1 MNXM148@MNXC3 + 1 MNXM2@MNXC3 + 1 MNXM61@MNXC3 <==> 1 MNXM155@MNXC3 + 1 MNXM2246@MNXC3	rxn06077	1*uniprot:MSRA_BACSU		1.8.4.13;1.8.4.14;1.8.4.5	kegg:Cysteine and methionine metabolism;model:NONE	bigg:METSOXR1;brenda:BR36934;ec:1.8.4.13;ec:1.8.4.14;ec:1.8.4.5;iaf1260:METSOXR1;imeo21:METSOXR1;imo1053-pao1:METSR-S1;imo1056:METSR-S1;inj661:METSOXR1;ips189:METSR-S1;iyo844:METSR-S1;kegg:R02025;seed:rxn06077;seed:rxn08918	-10000.0	10000.0			0	0
R86CA84CE_B-834	1 MNXM148@MNXC3 + 1 MNXM2@MNXC3 + 1 MNXM61@MNXC3 <==> 1 MNXM155@MNXC3 + 1 MNXM8825@MNXC3	rxn09940	1*uniprot:MSRB_BACSU			model:NONE	ips189:METSR-R1;iyo844:METSR-R1;seed:rxn09940	-10000.0	10000.0			0	0
R204F4CA2_B-117	1 MNXM1492@MNXC2 <==> 1 MNXM1492@BOUNDARY	EX_cpd08928_e				model:S_		-10000.0	10000.0			0	1
R3DE260AF_B-316	1 MNXM1492@MNXC2 <==> 1 MNXM1492@MNXC3	rxn11407		MNXR29178				-10000.0	10000.0			0	0
R4AA68D34_RL-409	1 MNXM1495@MNXC3 + 1 MNXM1@MNXC3 + 1 MNXM9@MNXC3 <-- 1 MNXM2@MNXC3 + 1 MNXM91691@MNXC3	R_PGPP140;R_PGPP140pp			3.1.3.27	model:Lipids_PhosphatidylethanolaminePhosphatidylserineMetabolism		-10000.0	0			0	0
R298CAADB_B-186	1 MNXM1499@MNXC3 + 1 MNXM7@MNXC3 <==> 1 MNXM356@MNXC3 + 1 MNXM3@MNXC3	R_PPAKr	1*uniprot:ACKA_BACSU		2.7.2.1;2.7.2.15	kegg:Propanoate metabolism;metacyc:L-1,2-propanediol degradation;metacyc:threonine degradation I;model:Alternate Carbon Metabolism;unipathway:L-threonine degradation via propanoate pathway	bigg:PPAKr;brenda:BR48584;ec:2.7.2.1;ec:2.7.2.15;ecocyc:PROPKIN-RXN;iabaylyiv4:PROPKIN-RXN;iaf1260:PPAKr;iaf692:PPAKr;ijr904.45632:PPAKr;ijr904:PPAKr;imeo21:PROPP;intenz:15980;ips189:PPAK;iyo844:PPAK;kegg:R01353;metacyc:PROPKIN-RXN;rhea:23148;rhea:23149;rhea:23150;rhea:23151;seed:rxn00985;upa:UCR01353;upa:UER00510	-10000.0	10000.0			0	0
R8F58EBC6_B-899	1 MNXM149@MNXC2 + 1 MNXM1@MNXC3 + 1 MNXM95@MNXC3 <==> 1 MNXM149@MNXC3 + 1 MNXM1@MNXC2 + 1 MNXM95@MNXC2	rxn05315	1*uniprot:CZCD_BACSU			model:NONE	ips189:ZN2t4;iyo844:ZN2t4;seed:rxn05315	-10000.0	10000.0			0	0
R5A256FB1_LR-525	1 MNXM149@MNXC2 + 1 MNXM2@MNXC3 + 1 MNXM3@MNXC3 --> 1 MNXM149@MNXC3 + 1 MNXM1@MNXC3 + 1 MNXM7@MNXC3 + 1 MNXM9@MNXC3	rxn05150	1*uniprot:ADCA_BACSU+1*uniprot:ADCB_BACSU+1*uniprot:ADCC_BACSU;1*uniprot:CADA_BACSU;1*uniprot:ZOSA_BACSU		3.6.3.5	model:NONE	ec:3.6.3.5;ecocyc:ABC-63-RXN;ecocyc:RXN0-5205;iaf1260:ZN2abcpp;iaf1260:ZNabcpp;iaf692:ZNabc;imo1053-pao1:ZN2abc1;imo1053-pao1:ZN2abc2;imo1056:ZN2abc1;imo1056:ZN2abc2;intenz:16614;isb619:ZNabc;iyo844:ZN2abc2;metacyc:RXN0-5205;obsolete:rxn05314;rhea:20621;rhea:20622;rhea:20623;rhea:20624;rhea:29795;rhea:29796;rhea:29797;rhea:29798;seed:rxn05150;seed:rxn09388;seed:rxn09392;seed:rxn13918	0	10000.0			0	0
R7A51C946_B-753	1 MNXM149@MNXC2 <==> 1 MNXM149@BOUNDARY	EX_cpd00034_e				model:S_		-10000.0	10000.0			0	1
RE985FDA3_B-1516	1 MNXM14@MNXC2 <==> 1 MNXM14@BOUNDARY	EX_cpd00018_e				model:S_		-10000.0	10000.0			0	1
RB154F52A_B-1143	1 MNXM14@MNXC2 <==> 1 MNXM14@MNXC3	rxn05497		MNXR27754			iyo844:AMPt6;seed:rxn05497	-10000.0	10000.0			0	0
R226BBBB1_B-133	1 MNXM14@MNXC3 + 1 MNXM1561@MNXC3 <==> 1 MNXM3@MNXC3 + 1 MNXM51@MNXC3	R_GTPDPK	1*uniprot:RELA_BACSU;1*uniprot:YJBM_BACSU	MNXR69192	2.7.6.5	kegg:Purine metabolism;metacyc:ppGpp biosynthesis;model:Purine metabolism;unipathway:ppGpp biosynthesis	bigg:GTPDPK;brenda:BR47857;ec:2.7.6.5;ecocyc:GTPPYPHOSKIN-RXN;iaf1260:GTPDPK;iag612:rbs_327;ijn746:GTPDPK;imeo21:GTPDPK;imo1053-pao1:GTPDPK;imo1056:GTPDPK;inj661:GTPDPK;intenz:3036;isb619:GTPDPK;iso783:GTPDPK;iyo844:GTPDPK;kegg:R00429;metacyc:GTPPYPHOSKIN-RXN;rhea:22088;rhea:22089;rhea:22090;rhea:22091;seed:rxn00303;upa:UCR00429;upa:UER00884	-10000.0	10000.0			0	0
RB2AD3158_B-1153	1 MNXM14@MNXC3 + 1 MNXM1@MNXC3 + 1 MNXM256@MNXC3 <==> 1 MNXM322@MNXC3 + 1 MNXM3@MNXC3	R_1238	1*uniprot:THIN_BACSU		2.7.6.2	kegg:Metabolic pathways;kegg:Thiamine metabolism;metacyc:thiamin diphosphate biosynthesis III (Staphylococcus);metacyc:thiamin diphosphate biosynthesis IV (eukaryotes);metacyc:thiamin salvage III;model:Thiamine Metabolism;seed:PnuC-like transporters;unipathway:thiamine diphosphate biosynthesis	bigg:TMDPK;brenda:BR47855;ec:2.7.6.2;iin800:THI80_1;imm904:TMDPK;ind750:TMDPK;intenz:3033;ips189:TMDPK;kegg:R00619;metacyc:THIAMIN-PYROPHOSPHOKINASE-RXN;rhea:11576;rhea:11577;rhea:11578;rhea:11579;seed:rxn00440;upa:UCR00619;upa:UER00597	-10000.0	10000.0			0	0
R8B438461_B-873	1 MNXM14@MNXC3 + 1 MNXM1@MNXC3 + 1 MNXM9050@MNXC3 <==> 1 MNXM2392@MNXC3 + 1 MNXM91491@MNXC3	rxn07585	1*uniprot:LIPM_BACSU		2.7.7.63	kegg:Lipoic acid metabolism;kegg:Metabolic pathways;model:NONE;unipathway:protein lipoylation via exogenous pathway	ec:2.7.7.63;kegg:R07771;seed:rxn07585;upa:UCR07771;upa:UER00595	-10000.0	10000.0			0	0
RC16F2CB0_LR-1242	1 MNXM14@MNXC3 + 1 MNXM2@MNXC3 --> 1 MNXM212@MNXC3 + 1 MNXM9@MNXC3	R_NTD7pp;R_NTD7	1*uniprot:NTPES_BACSU;1*uniprot:YFNB_BACSU		3.1.3.1;3.1.3.2;3.1.3.31;3.1.3.5;3.1.3.6;3.6.1.11;3.6.1.5;3.6.1.9	biopath:Conversion_and_degradation_of_Purine_desoxyribonucleotides;biopath:Degradation_of_ATP_to_Adenosine;biopath:Reactions_and_degradation_of_Purine_ribonucleotides;kegg:Metabolic pathways;kegg:Purine metabolism;metacyc:adenosine nucleotides degradation II;model:Nucleotides_PurineMetabolism;seed:pyrimidine conversions	bigg:NTD7;bigg:NTD7e;bigg:NTD7l;bigg:NTD7pp;biopath:RXN01372;brenda:BS64616;ec:3.1.3.1;ec:3.1.3.2;ec:3.1.3.31;ec:3.1.3.5;ec:3.1.3.6;ec:3.6.1.11;ec:3.6.1.5;ec:3.6.1.9;ecocyc:AMP-DEPHOSPHORYLATION-RXN;iabaylyiv4:AMP-DEPHOSPHORYLATION-RXN;iaf1260:NTD7;iaf1260:NTD7pp;iao358:rll_291;iin800:U30;ijn746:NTD7;ijn746:NTD7pp;ijr904.45632:NTD7;ijr904:NTD7;imeo21:NTD7;imm904:NTD7;imo1053-pao1:NTD7;imo1056:NTD…	0	10000.0			0	0
R28766662_B-176	1 MNXM14@MNXC3 + 1 MNXM3@MNXC3 <==> 2 MNXM7@MNXC3	R_129	1*uniprot:KAD_BACSU		2.7.4.3	biopath:Biosynthesis_of_ATP;biopath:Reactions_and_degradation_of_Purine_ribonucleotides;kegg:Biosynthesis of secondary metabolites;kegg:Metabolic pathways;kegg:Purine metabolism;metacyc:adenosine nucleotides <i>de novo</i> biosynthesis;model:Nucleotide Salvage Pathway;unipathway:AMP biosynthesis via salvage pathway	bigg:ADK1;bigg:ADK1m;biopath:RXN00680;brenda:BR47850;ec:2.7.4.3;ecocyc:ADENYL-KIN-RXN;iabaylyiv4:ADENYL-KIN-RXN;iaf1260:ADK1;iaf692:ADK1;iag612:rbs_148;iao358:rll_11;igt196:ADK1;iin800:ADK1_1;iin800:ADK2_1;iit341:ADK1;ijn746:ADK1;ijr904.45632:ADK1;ijr904:ADK1;imeo21:ADK1;imm904:ADK1;imm904:ADK1m;imo1053-pao1:ADK1;imo1056:ADK1;ind750:ADK1;ind750:ADK1m;inj661:ADK1;intenz:3007;ips189:ADK1;irs1563.45…	-10000.0	10000.0			0	0
R896353BD_B-854	1 MNXM14@MNXC3 + 1 MNXM93@MNXC3 <==> 1 MNXM565@MNXC3	R_142	1*uniprot:PUR8_BACSU		4.3.2.2	biopath:Biosynthesis_of_ATP;biopath:Reactions_and_degradation_of_Purine_ribonucleotides;kegg:Alanine, aspartate and glutamate metabolism;kegg:Metabolic pathways;kegg:Purine metabolism;metacyc:adenosine nucleotides <i>de novo</i> biosynthesis;metacyc:purine nucleotides <i>de novo</i> biosynthesis II;model:Purine and Pyrimidine Biosynthesis;seed:Purine conversions;unipathway:AMP biosynthesis via de…	bigg:ADSL1;bigg:ADSL1r;biopath:RXN00398;brenda:BR3432;ec:4.3.2.2;ecocyc:AMPSYN-RXN;iabaylyiv4:AMPSYN-RXN;iaf1260:ADSL1r;iaf692:ADSL1;iag612:rbs_127;iao358:rll_365;igt196:ADSL1r;iin800:ADE13_2;iit341:ADSL1r;ijn746:ADSL1r;ijr904.45632:ADSL1r;ijr904:ADSL1r;imeo21:ADSL1r;imm904:ADSL1r;imo1053-pao1:ADSL1r;imo1056:ADSL1r;ind750:ADSL1r;inj661:ADSL1r;intenz:4836;irs1563.45632:R01083_c;isb619:ADSL1;iso783…	-10000.0	10000.0			0	0
RAA82755_RL-1090	1 MNXM14@MNXC3 + 1 MNXM9@MNXC3 <-- 1 MNXM2@MNXC3 + 1 MNXM45@MNXC3	R_BPNT			3.1.3.7	model:null	bigg:BPNT;brenda:BR10692;ec:3.1.3.7;ecocyc:325-BISPHOSPHATE-NUCLEOTIDASE-RXN;iaf1260:BPNT;igt196:BPNT;iin800:MET22;iit341:BPNT;ijr904.45632:BPNT;ijr904:BPNT;imeo21:BPNT;imm904:BPNT;imo1053-pao1:BPNT;imo1056:BPNT;ind750:BPNT;inj661:BPNT;intenz:3282;irs1563.45632:R00188_c;isb619:BPNT;iso783:BPNT;kegg:R00188;metacyc:325-BISPHOSPHATE-NUCLEOTIDASE-RXN;reactome:REACT_6763.1;rhea:10040;rhea:10041;rhea:1…	-10000.0	0			0	0
R6D92F1B0_RL-664	1 MNXM14@MNXC3 + 2 MNXM1@MNXC3 + 1 MNXM73@MNXC3 + 1 MNXM9@MNXC3 <-- 1 MNXM23@MNXC3 + 1 MNXM2@MNXC3 + 1 MNXM3@MNXC3	R_PPS	1*uniprot:PPS_BACSU		2.7.9.2	kegg:Carbon fixation pathways in prokaryotes;kegg:Metabolic pathways;kegg:Methane metabolism;kegg:Microbial metabolism in diverse environments;kegg:Pyruvate metabolism;metacyc:gluconeogenesis I;metacyc:glycolysis I;metacyc:glycolysis II (from fructose-6P);metacyc:reductive TCA cycle I;model:GlycolysisGluconeogenesis;seed:Glycolysis and Gluconeogenesis;seed:Pyruvate metabolism I anaplerotic reacti…	bigg:PPS;brenda:BR48097;ec:2.7.9.2;ecocyc:PEPSYNTH-RXN;iabaylyiv4:PEPSYNTH-RXN;iaf1260:PPS;iaf692:PPS;iit341:PPS;ijn746:PPS;ijr904.45632:PPS;ijr904:PPS;imo1053-pao1:PPS;imo1056:PPS;intenz:3122;iso783:PPS;iyo844:PPS;kegg:R00199;metacyc:PEPSYNTH-RXN;rhea:11364;rhea:11365;rhea:11366;rhea:11367;seed:rxn00147	-10000.0	0			0	0
RB01C328E_B-1134	1 MNXM1503@MNXC3 + 1 MNXM2@MNXC3 <==> 1 MNXM621@MNXC3 + 1 MNXM89602@MNXC3	rxn02596	1*uniprot:AGAL_BACSU		3.2.1.22	kegg:Galactose metabolism;model:NONE;seed:Galactosylceramide and Sulfatide metabolism;seed:Melibiose Utilization	ec:3.2.1.22;kegg:R03634;kegg:R06152;seed:rxn02596	-10000.0	10000.0			0	0
R1781A0_B-51	1 MNXM150@MNXC3 + 1 MNXM2@MNXC3 <==> 1 MNXM168@MNXC3 + 1 MNXM38297@MNXC3	rxn01021	1*uniprot:MTNN_BACSU	MNXR55735	3.2.2.16;3.2.2.9	kegg:Cysteine and methionine metabolism;kegg:Metabolic pathways;model:NONE;seed:Adenosyl nucleosidases;seed:Menaquinone Biosynthesis via Futalosine;seed:Methionine Salvage;unipathway:L-methionine biosynthesis via salvage pathway	bigg:MTAN;brenda:BR19228;ec:3.2.2.16;ec:3.2.2.9;iaf1260:MTAN;iag612:rbs_469;igt196:MTAN;iit341:MTAN;ijr904.45632:MTAN;ijr904:MTAN;imeo21:MTAN;inj661:MTAN;irs1563.45632:R01401_c;isb619:MTAN;iso783:MTAN;iyo844:MTAN;kegg:R01401;seed:rxn01021;upa:UCR01401;upa:UER00871	-10000.0	10000.0			0	0
RB62274B5_B-1177	1 MNXM1514@MNXC3 + 1 MNXM89557@MNXC3 <==> 1 MNXM20@MNXC3 + 1 MNXM759@MNXC3	R_981	1*uniprot:SERC_BACSU		2.6.1.52	kegg:Metabolic pathways;kegg:Vitamin B6 metabolism;metacyc:pyridoxal 5'-phosphate biosynthesis I;model:Pyridoxine Metabolism;seed:Aminotransferases Aromatic Pathway and More, A work in progress;seed:Pyridoxin (Vitamin B6) Biosynthesis;seed:Serine Biosynthesis;unipathway:pyridoxine 5'-phosphate biosynthesis	bigg:OHPBAT;ec:2.6.1.52;ecocyc:PSERTRANSAMPYR-RXN;iabaylyiv4:PSERTRANSAMPYR-RXN;iaf1260:OHPBAT;iin800:SER1_2;ijn746:OHPBAT;ijr904.45632:OHPBAT;ijr904:OHPBAT;imeo21:OHPBAT;imm904:OHPBAT;imo1053-pao1:OHPBAT;imo1056:OHPBAT;ind750:OHPBAT;inj661:OHPBAT;intenz:16559;irs1563.45632:R05085_c;iso783:OHPBAT;kegg:R05085;metacyc:PSERTRANSAMPYR-RXN;rhea:16573;rhea:16574;rhea:16575;rhea:16576;seed:rxn03445;upa:…	-10000.0	10000.0			0	0
R2D06F217_B-212	1 MNXM151@MNXC3 + 1 MNXM2@MNXC3 + 1 MNXM658@MNXC3 <==> 1 MNXM1@MNXC3 + 2 MNXM57@MNXC3 + 1 MNXM970@MNXC3	rxn08171	1*uniprot:ARSC_BACSU;1*uniprot:MGSR_BACSU;1*uniprot:SPX_BACSU;1*uniprot:YUSI_BACSU		1.20.4.1	model:NONE	bigg:ASR;ec:1.20.4.1;iaf1260:ASR;iso783:ARSRD2;obsolete:rxn10351;seed:rxn08171	-10000.0	10000.0			0	0
RF77F3F23_RL-1623	1 MNXM151@MNXC3 + 2 MNXM2@MNXC3 <-- 1 MNXM22@MNXC3 + 2 MNXM57@MNXC3	R00274	1*uniprot:BSAA_BACSU	MNXR2828	1.11.1.9	kegg:Glutathione metabolism;metacyc:glutathione redox reactions I	bigg:GTHP;bigg:GTHPe;bigg:GTHPm;brenda:BR37185;ec:1.11.1.9;ecocyc:GLUTATHIONE-PEROXIDASE-RXN;iabaylyiv4:GLUTATHIONE-PEROXIDASE-RXN;iao358:rll_183;iin800:GPX1;iin800:GPX2;iin800:HYR1;ijn746:GTHP;imm904:GTHP;imm904:GTHPm;ind750:GTHP;intenz:1769;irs1563.45632:R00274_c;isb619:GTHP;iso783:GSHPO;iyo844:GTHPe;kegg:R00274;metacyc:GLUTATHIONE-PEROXIDASE-RXN;obsolete:rxn10392;reactome:REACT_2037.3;rhea:168…	-10000.0	0			0	0
R2A667346_B-194	1 MNXM152@MNXC3 + 1 MNXM1@MNXC3 + 1 MNXM3@MNXC3 <==> 1 MNXM7@MNXC3 + 1 MNXM88255@MNXC3	rxn01512	1*uniprot:NDK_BACSU		2.7.4.6	model:NONE;seed:pyrimidine conversions	ec:2.7.4.6;iabaylyiv4:DTDPKIN-RXN;iaf1260:NDPK4;iaf692:NDPK4;iag612:rbs_283;iao358:rll_571;igt196:NDPK4;iin800:YNK1_6;iit341:NDPK4;ijn746:NDPK4;ijr904.45632:NDPK4;ijr904:NDPK4;imeo21:NDPK4;imm904:NDPK4;imo1053-pao1:NDPK4;imo1056:NDPK4;ind750:NDPK4;inj661:NDPK4;ips189:NDPK4;irs1563.45632:R02093_c;isb619:NDPK4;iso783:NDPK4;iyo844:NDPK4;seed:rxn01512	-10000.0	10000.0			0	0
R1CA49BF6_B-90	1 MNXM152@MNXC3 + 1 MNXM7@MNXC3 <==> 1 MNXM257@MNXC3 + 1 MNXM3@MNXC3	R_435	1*uniprot:KTHY_BACSU		2.7.4.12;2.7.4.13;2.7.4.9	biopath:Biosynthesis_of_2'-Deoxythymidine-5'-triphosphate;biopath:Conversion_and_degradation_of_Pyrimidine_nucleotides_and_bases;kegg:Metabolic pathways;kegg:Pyrimidine metabolism;metacyc:pyrimidine deoxyribonucleotide phosphorylation;metacyc:pyrimidine deoxyribonucleotides <i>de novo</i> biosynthesis I;metacyc:pyrimidine deoxyribonucleotides <i>de novo</i> biosynthesis II;metacyc:pyrimidine deox…	bigg:DTMPK;biopath:RXN00496;brenda:BR48076;ec:2.7.4.12;ec:2.7.4.13;ec:2.7.4.9;ecocyc:DTMPKI-RXN;iabaylyiv4:DTMPKI-RXN;iaf1260:DTMPK;iaf692:DTMPK;iag612:rbs_284;iao358:rll_468;igt196:DTMPK;iin800:CDC8;iit341:DTMPK;ijn746:DTMPK;ijr904.45632:DTMPK;ijr904:DTMPK;imeo21:DTMPK;imm904:DTMPK;imo1053-pao1:DTMPK;imo1056:DTMPK;ind750:DTMPK;inj661:DTMPK;intenz:3013;intenz:3016;ips189:DTMPK;isb619:DTMPK;iso783…	-10000.0	10000.0			0	0
RCE644E98_B-1331	1 MNXM152@MNXC3 + 2 MNXM1@MNXC3 + 1 MNXM31@MNXC3 <==> 1 MNXM338@MNXC3 + 1 MNXM88255@MNXC3	rxn01515	1*uniprot:URK_BACSU		2.7.1.48	model:NONE	ec:2.7.1.48;seed:rxn01515	-10000.0	10000.0			0	0
RF09F241A_B-1572	1 MNXM152@MNXC3 + 2 MNXM1@MNXC3 + 1 MNXM5@MNXC3 <==> 1 MNXM88255@MNXC3 + 1 MNXM8@MNXC3	rxn10060	1*uniprot:PPNK1_BACSU		2.7.1.23	model:NONE	ec:2.7.1.23;iyo844:NADK5;seed:rxn10060	-10000.0	10000.0			0	0
RBB4726D3_B-1203	1 MNXM152@MNXC3 + 2 MNXM1@MNXC3 + 1 MNXM80@MNXC3 <==> 1 MNXM288@MNXC3 + 1 MNXM88255@MNXC3	rxn01516	1*uniprot:URK_BACSU		2.7.1.48	model:NONE	ec:2.7.1.48;seed:rxn01516	-10000.0	10000.0			0	0
RECEF8C0E_RL-1545	1 MNXM1532@MNXC3 + 1 MNXM15@MNXC3 <-- 1 MNXM1@MNXC3 + 1 MNXM2@MNXC3 + 1 MNXM648@MNXC3	R_DHPPDA2	1*uniprot:RIBD_BACSU		3.5.4.26	kegg:Metabolic pathways;kegg:Riboflavin metabolism;metacyc:flavin biosynthesis I (bacteria and plants);model:Cofactor and Prosthetic Group Biosynthesis;unipathway:riboflavin biosynthesis	bigg:DHPPDA2;brenda:BR26118;ec:3.5.4.26;ecocyc:RIBOFLAVINSYNDEAM-RXN;iabaylyiv4:RIBOFLAVINSYNDEAM-RXN;iaf1260:DHPPDA2;iao358:rll_397;igt196:DHPPDA2;iin800:RIB7_1;iit341:DHPPDA;ijn746:DHPPDA;ijr904.45632:DHPPDA2;ijr904:DHPPDA2;imeo21:DHPPDADHPPDA2;imo1053-pao1:DHPPDA2;imo1056:DHPPDA2;ind750:DHPPDA;inj661:DHPPDA;inj661:DHPPDA2;intenz:4335;isb619:DHPPDA;iso783:DHPPDA2;iyo844:DHPPDA2;kegg:R03459;meta…	-10000.0	0			0	0
R7F0E3AF7_B-777	1 MNXM153@MNXC3 + 1 MNXM89557@MNXC3 <==> 1 MNXM20@MNXC3 + 1 MNXM76@MNXC3	R_1746;R_1266	1*uniprot:AAT3_BACSU;1*uniprot:HIS8_BACSU		2.6.1.1;2.6.1.5;2.6.1.57;2.6.1.9	kegg:Biosynthesis of secondary metabolites;kegg:Isoquinoline alkaloid biosynthesis;kegg:Metabolic pathways;kegg:Novobiocin biosynthesis;kegg:Phenylalanine, tyrosine and tryptophan biosynthesis;kegg:Tyrosine metabolism;kegg:Ubiquinone and other terpenoid-quinone biosynthesis;metacyc:(<i>S</i>)-reticuline biosynthesis I;metacyc:4-hydroxyphenylpyruvate biosynthesis;metacyc:rosmarinic acid biosynthes…	bigg:TYRTA;bigg:TYRTAi;bigg:TYRTAm;bigg:TYRTAp;brenda:BR47696;ec:2.6.1.1;ec:2.6.1.5;ec:2.6.1.57;ec:2.6.1.9;ecocyc:TYRAMINOTRANS-RXN;iabaylyiv4:TYRAMINOTRANS-RXN;iaf1260:TYRTA;iaf692:TYRTA;iag612:rbs_72;iag612:rbs_73;iao358:rll_20;iin800:AAT1_2;iin800:AAT2_2;iin800:ARO8;iin800:ARO9_2;iit341:TYRTA;ijn746:TYRTA;ijr904.45632:TYRTA;ijr904:TYRTA;imeo21:TYRTA;imm904:TYRTAi;imm904:TYRTAim;imm904:TYRTAip;…	-10000.0	10000.0			0	0
R7544F249_LR-722	1 MNXM1547@MNXC2 + 1 MNXM2@MNXC3 + 1 MNXM3@MNXC3 --> 1 MNXM1547@MNXC3 + 1 MNXM1@MNXC3 + 1 MNXM7@MNXC3 + 1 MNXM9@MNXC3	R_CHOLSabc	1*uniprot:OPUBA_BACSU+1*uniprot:OPUBB_BACSU+1*uniprot:OPUBC_BACSU+1*uniprot:OPUBD_BACSU;1*uniprot:OPUCA_BACSU+1*uniprot:OPUCB_BACSU+1*uniprot:OPUCC_BACSU+1*uniprot:OPUCD_BACSU			model:S_Transport	bigg:CHOLSabc;iyo844:CHOLSabc;seed:rxn05184;seed:rxn12738	0	10000.0			0	0
RF699763C_B-1618	1 MNXM1547@MNXC2 <==> 1 MNXM1547@BOUNDARY	EX_cpd00681_e				model:S_		-10000.0	10000.0			0	1
RD3DB88D3_B-1366	1 MNXM154@MNXC2 + 1 MNXM1@MNXC2 <==> 1 MNXM154@MNXC3 + 1 MNXM1@MNXC3	T_R_ACACt2				model:null	bigg:ACACt2;bigg:ACACt2m;bigg:ACACt2pp;iaf1260:ACACt2pp;iit341:ACACt2;ijr904.45632:ACACt2;ijr904:ACACt2;iyo844:ACACt2;seed:rxn05484;seed:rxn08029	-10000.0	10000.0			0	0
RB55304CE_B-1169	1 MNXM154@MNXC2 <==> 1 MNXM154@BOUNDARY	EX_cpd00142_e				model:S_		-10000.0	10000.0			0	1
RD082C506_B-1342	1 MNXM154@MNXC3 + 1 MNXM21@MNXC3 <==> 1 MNXM197@MNXC3	rxn00991	1*uniprot:HMGCL_BACSU	MNXR2984	4.1.3.4	biopath:Biosynthesis_of_Cholesterol_(Atlas_S._85,_86);biopath:Metabolism_of_the_branched_amino_acids_(L-Leucine,_L-Isoleucine,_L-Valine);kegg:Butanoate metabolism;kegg:Metabolic pathways;kegg:Synthesis and degradation of ketone bodies;kegg:Valine, leucine and isoleucine degradation;metacyc:ketogenesis;metacyc:leucine degradation I;metacyc:mevalonate degradation;model:NONE;seed:Branched chain amin…	aragem.45632:R01360_c;bigg:HMGL;bigg:HMGLm;bigg:HMGLx;biopath:RXN00934;brenda:BR395;ec:4.1.3.4;iag612:rbs_60;ijn746:HMGL;imo1053-pao1:HMGL;imo1056:HMGL;intenz:4617;irs1563.45632:R01360_c;iso783:HMGL;iyo844:HMGL;kegg:R01360;metacyc:HYDROXYMETHYLGLUTARYL-COA-LYASE-RXN;pubmed:15122894;pubmed:8440722;reactome:REACT_100202;reactome:REACT_105243;reactome:REACT_108952;reactome:REACT_110033;reactome:REAC…	-10000.0	10000.0			0	0
R1BB04AE8_B-80	1 MNXM1553@MNXC3 + 1 MNXM3@MNXC3 <==> 1 MNXM1@MNXC3 + 1 MNXM500@MNXC3 + 1 MNXM7@MNXC3	R_582	1*uniprot:K1PF_BACSU	MNXR69014	2.7.1.56	model:Fructose and Mannose Metabolism	bigg:FRUK;bigg:FRUK_r;brenda:BR47787;ec:2.7.1.56;iabaylyiv4:1PFRUCTPHOSN-RXN;iaf1260:FRUK;iag612:rbs_249;iao358:rll_317;iin800:U1;ijn746:FRUK_r;ijr904.45632:F1PK;ijr904:F1PK;imm904:FRUK;imo1053-pao1:F1PK;imo1056:F1PK;ind750:F1PK;ips189:F1PK;isb619:FRUK;iyo844:F1PK;obsolete:rxn08529;seed:rxn01492	-10000.0	10000.0			0	0
RB73F93B4_B-1181	1 MNXM1553@MNXC3 <==> 1 MNXM435@MNXC3 + 1 MNXM77@MNXC3	R_556	1*uniprot:ALF_BACSU		4.1.2.13	kegg:Fructose and mannose metabolism;kegg:Metabolic pathways;model:Glycolysis/Gluconeogenesis;seed:Calvin-Benson cycle;seed:Formaldehyde assimilation Ribulose monophosphate pathway;seed:Glycolysis and Gluconeogenesis	bigg:FBA2;ec:4.1.2.13;iaf692:FBA2;iit341:FBA2;imm904:FBA2;ind750:FBA2;ips189:FBA2;irs1563.45632:R02568_c;iyo844:FBA2;kegg:R02568;seed:rxn01870	-10000.0	10000.0			0	0
R5160D346_B-456	1 MNXM1560@MNXC3 + 1 MNXM2@MNXC3 <==> 1 MNXM29@MNXC3 + 1 MNXM450@MNXC3	rxn04068	1*uniprot:YXEI_BACSU		3.5.1.24	biopath:Biosynthesis_of_Cholate_from_Glycocholate;biopath:Metabolism_of_Bile_acids;kegg:Metabolic pathways;kegg:Primary bile acid biosynthesis;metacyc:glycocholate metabolism (bacteria);model:NONE	biopath:RXN00963;brenda:BR22684;ec:3.5.1.24;intenz:4208;kegg:R05835;metacyc:CHOLOYLGLYCINE-HYDROLASE-RXN;rhea:19353;rhea:19354;rhea:19355;rhea:19356;seed:rxn04068	-10000.0	10000.0			0	0
R39209102_RL-286	1 MNXM1562@MNXC2 + 1 MNXM1@MNXC3 + 1 MNXM7@MNXC3 + 1 MNXM9@MNXC3 <-- 1 MNXM1562@MNXC3 + 1 MNXM2@MNXC3 + 1 MNXM3@MNXC3	rxn10343	1*uniprot:CADA_BACSU;1*uniprot:ZOSA_BACSU			model:NONE	bigg:HG2abcpp;iaf1260:HG2abcpp;seed:rxn08715;seed:rxn10343	-10000.0	0			0	0
R45614239_B-374	1 MNXM1562@MNXC2 <==> 1 MNXM1562@BOUNDARY	EX_cpd00531_e				model:S_		-10000.0	10000.0			0	1
RECD550D8_B-1543	1 MNXM156@MNXC2 + 1 MNXM1@MNXC2 <==> 1 MNXM156@MNXC3 + 1 MNXM1@MNXC3	R_ALA_Dt6	1*uniprot:AAPA_BACSU;1*uniprot:YDGF_BACSU;1*uniprot:YFLA_BACSU	MNXR1424		model:S_*Transport, Extracellular;seed:Pyruvate Alanine Serine Interconversions	bigg:DALAt2;bigg:DALAt2pp;bigg:DALAt2r;bigg:DALAt2rL;iaf1260:DALAt2pp;iit341:DALAt2;ijr904.45632:DALAt2r;ijr904:DALAt2r;imeo21:DALAt2r;imo1053-pao1:ALA_Dt6;imo1056:ALA_Dt6;inj661:DALAt2r;isb619:DALAt2r;iyo844:ALA_Dt2;seed:rxn05494;seed:rxn08301	-10000.0	10000.0			0	0
RC96712E3_B-1301	1 MNXM156@MNXC2 <==> 1 MNXM156@BOUNDARY	EX_cpd00117_e				model:S_		-10000.0	10000.0			0	1
R99BDB7F6_LR-963	1 MNXM156@MNXC3 + 1 MNXM2@MNXC3 + 1 MNXM4@MNXC3 --> 1 MNXM15@MNXC3 + 1 MNXM22@MNXC3 + 1 MNXM23@MNXC3	R_DALAOX	1*uniprot:GLOX_BACSU		1.4.3.19;1.4.3.3	model:Other Amino Acid Metabolism	bigg:DALAOX;bigg:DALAOXx;brenda:BR47358;ec:1.4.3.19;ec:1.4.3.3;imeo21:DALAOX;imo1053-pao1:DAMOX_ALA;imo1056:DAMOX_ALA;inj661:DALAOX;intenz:19124;iyo844:DAMOX_ALA;kegg:R05861;metacyc:RXN-8672;rhea:22688;rhea:22689;rhea:22690;rhea:22691;seed:rxn04092	0	10000.0			0	0
R20F27F8B_B-122	1 MNXM156@MNXC3 <==> 1 MNXM32@MNXC3	R_ALAR	1*uniprot:ALR1_BACSU		5.1.1.1	biopath:Metabolism_of_L-Glutamate,_L-Aspartate_and_related_compounds;kegg:D-Alanine metabolism;kegg:Metabolic pathways;metacyc:alanine biosynthesis I;metacyc:alanine degradation I;model:S_*Alanine and Aspartate Metabolism;seed:Pyruvate Alanine Serine Interconversions;unipathway:D-alanine biosynthesis	bigg:ALAR;bigg:ALARi;biopath:RXN01498;brenda:BR162;ec:5.1.1.1;ecocyc:ALARACECAT-RXN;iabaylyiv4:ALARACECAT-RXN;iaf1260:ALAR;iag612:rbs_365;iao358:rll_106;iit341:ALAR;ijn746:ALAR;ijr904.45632:ALAR;ijr904.45632:ALARi;ijr904:ALAR;ijr904:ALARi;imeo21:ALAR;imo1053-pao1:ALAR;imo1053-pao1:ALARi;imo1056:ALAR;imo1056:ALARi;inj661:ALAR;intenz:4882;isb619:ALAR;iso783:ALAR;iyo844:ALAR;kegg:R00401;macie:M0213;…	-10000.0	10000.0			0	0
RC093D807_LR-1240	1 MNXM15783@MNXC2 + 1 MNXM2@MNXC3 + 1 MNXM3@MNXC3 --> 1 MNXM15783@MNXC3 + 1 MNXM1@MNXC3 + 1 MNXM7@MNXC3 + 1 MNXM9@MNXC3	rxn05542	1*uniprot:DPPB_BACSU+1*uniprot:DPPC_BACSU+1*uniprot:DPPD_BACSU+1*uniprot:DPPE_BACSU			model:NONE	ips189:DIPEPabc4;iyo844:DIPEPabc4;seed:rxn05542	0	10000.0			0	0
R826AA131_B-803	1 MNXM15783@MNXC2 <==> 1 MNXM15783@BOUNDARY	EX_cpd11585_e				model:S_		-10000.0	10000.0			0	1
RCF11F53_LR-1336	1 MNXM15786@MNXC2 + 1 MNXM2@MNXC3 + 1 MNXM3@MNXC3 --> 1 MNXM15786@MNXC3 + 1 MNXM1@MNXC3 + 1 MNXM7@MNXC3 + 1 MNXM9@MNXC3	rxn05544	1*uniprot:DPPB_BACSU+1*uniprot:DPPC_BACSU+1*uniprot:DPPD_BACSU+1*uniprot:DPPE_BACSU			model:NONE	ips189:DIPEPabc6;iyo844:DIPEPabc6;obsolete:rxn12657;seed:rxn05544	0	10000.0			0	0
RE41375F5_B-1475	1 MNXM15786@MNXC2 <==> 1 MNXM15786@BOUNDARY	EX_cpd11583_e				model:S_		-10000.0	10000.0			0	1
REBA7351D_B-1533	1 MNXM157@MNXC3 + 1 MNXM41@MNXC3 <==> 1 MNXM2@MNXC3 + 1 MNXM61743@MNXC3	rxn09979	1*uniprot:BGLC_BACSU;1*uniprot:BGLH_BACSU		3.2.1.21	model:NONE;seed:Fructooligosaccharides(FOS) and Raffinose Utilization;seed:Sucrose Metabolism;seed:Sugar utilization in Thermotogales	ec:3.2.1.21;iyo844:BG(MBDG);seed:rxn09979	-10000.0	10000.0			0	0
R51FD58E9_B-463	1 MNXM158@MNXC2 + 1 MNXM1@MNXC2 <==> 1 MNXM158@MNXC3 + 1 MNXM1@MNXC3	R_1289	1*gene:PYRP_BACSU;1*uniprot:ALLP_BACSU;1*uniprot:PBUG_BACSU;1*uniprot:PBUO_BACSU			model:Transport, Extracellular;seed:Hydantoin metabolism	bigg:URAt2;bigg:URAt2pp;bigg:URAt2r;bigg:URAt2rpp;iag612:rbs_581;iao358:rll_388;iin800:FUR4;iit341:URAt2;ijr904.45632:URAt2;ijr904.45632:URAt2r;ijr904:URAt2;ijr904:URAt2r;imm904:URAt2;imo1053-pao1:URAt6;imo1056:URAt6;ind750:URAt2;ips189:URAt2;isb619:URAt2;iso783:URAt6;iyo844:URAt6;obsolete:rxn05666;seed:rxn05197;seed:rxn09365;seed:rxn12368	-10000.0	10000.0			0	0
R669A7661_B-608	1 MNXM158@MNXC2 <==> 1 MNXM158@BOUNDARY	R_URAxtO;R_URAxtI				model:Exchange reactions		-10000.0	10000.0			0	1
RFB2F9386_B-1648	1 MNXM158@MNXC3 + 1 MNXM295@MNXC3 <==> 1 MNXM288@MNXC3 + 1 MNXM9@MNXC3	R_1117	1*uniprot:PDP_BACSU		2.4.2.2;2.4.2.3	kegg:Metabolic pathways;kegg:Pyrimidine metabolism;metacyc:pyrimidine ribonucleosides degradation;model:Nucleotide Salvage Pathway;seed:pyrimidine conversions;unipathway:UMP biosynthesis via salvage pathway	bigg:PYNP2r;brenda:BR47549;ec:2.4.2.2;ec:2.4.2.3;ecocyc:URPHOS-RXN;iaf1260:PYNP2r;iag612:rbs_586;iao358:rll_441;iin800:U22;ijn746:PYNP2r;ijr904.45632:PYNP2r;ijr904:PYNP2r;imm904:PYNP2r;ind750:PYNP2r;intenz:2660;ips189:PYNP2;irs1563.45632:R01876_c;iso783:PYNP2;iyo844:PYNP2;kegg:R01876;metacyc:URPHOS-RXN;pubmed:12499542;pubmed:15003451;rhea:24388;rhea:24389;rhea:24390;rhea:24391;seed:rxn01366;upa:U…	-10000.0	10000.0			0	0
R5E4910EF_B-553	1 MNXM1597@MNXC2 <==> 1 MNXM1597@BOUNDARY	R_EX_urate_LPAREN_e_RPAREN_				model:Exchange		-10000.0	10000.0			0	1
R43A3B12A_B-363	1 MNXM1597@MNXC2 <==> 1 MNXM1597@MNXC3	rxn05636	1*uniprot:PUCJ_BACSU+1*uniprot:PUCK_BACSU	MNXR64206			iag612:rbs_578;iag612:rbs_579;iyo844:PRIt2;metacyc:TRANS-RXN-207;seed:rxn05636	-10000.0	10000.0			0	0
R319C1906_B-245	1 MNXM1598@MNXC3 + 1 MNXM2@MNXC3 <==> 1 MNXM15@MNXC3 + 1 MNXM490@MNXC3	rxn03842	1*uniprot:ALLC_BACSU		3.5.3.9	model:NONE;seed:Allantoin Utilization	ec:3.5.3.9;iag612:rbs_583;seed:rxn03842;upa:UCR05554	-10000.0	10000.0			0	0
R90A27035_B-907	1 MNXM15993@MNXC2 + 1 MNXM1@MNXC2 <==> 1 MNXM15993@MNXC3 + 1 MNXM1@MNXC3	rxn05700				model:NONE		-10000.0	10000.0			0	0
RB8495459_B-1189	1 MNXM15993@MNXC2 <==> 1 MNXM15993@BOUNDARY	EX_cpd05240_e				model:S_		-10000.0	10000.0			0	1
R2A69B9AC_RL-195	1 MNXM159@MNXC3 + 1 MNXM15@MNXC3 + 1 MNXM1@MNXC3 + 1 MNXM25@MNXC3 <-- 1 MNXM2@MNXC3 + 1 MNXM820@MNXC3	R_SHSL4	1*uniprot:METI_BACSU		2.5.1.48	kegg:Cysteine and methionine metabolism;kegg:Metabolic pathways;model:Cysteine and methionine metabolism	bigg:SHSL4r;ec:2.5.1.48;kegg:R00999;metacyc:METBALT-RXN;seed:rxn00740	-10000.0	0			0	0
RC1E20199_RL-1244	1 MNXM159@MNXC3 + 1 MNXM15@MNXC3 + 1 MNXM55@MNXC3 <-- 1 MNXM2@MNXC3 + 1 MNXM7231@MNXC3	rxn00742	1*uniprot:MCCB_BACSU		4.4.1.1	model:NONE;seed:Cysteine Biosynthesis;seed:Methionine Biosynthesis;seed:Methionine Degradation	brenda:BR3435;ec:4.4.1.1;iao358:rll_590;iin800:CYS3;ijn746:CYSTGLr;imeo21:CYSTGL;imm904:CYSTGL;imo1053-pao1:CYSTGL;imo1056:CYSTGL;ind750:CYSTGL;inj661:CYSTGL;iyo844:CYSTGL;pubmed:15576367;reactome:REACT_27170;seed:rxn00742	-10000.0	0			0	0
R65404FB9_B-601	1 MNXM15@MNXC2 <==> 1 MNXM15@BOUNDARY	R_NH3xtO;R_NH3xtI				model:Exchange reactions		-10000.0	10000.0			0	1
RF03E5809_B-1568	1 MNXM15@MNXC2 <==> 1 MNXM15@MNXC3	R_1630;R_1629;R_934;R_933	1*uniprot:NRGA_BACSU			model:Transport, Extracellular	bigg:NH4t;bigg:NH4tex;bigg:NH4tm;bigg:NH4tn;bigg:NH4tp;bigg:NH4tpp;metacyc:RXN-9615;metacyc:TRANS-RXN0-544;reactome:REACT_129001;reactome:REACT_129759;reactome:REACT_130350;reactome:REACT_132010;reactome:REACT_132957;reactome:REACT_134790;reactome:REACT_139485;reactome:REACT_139852;reactome:REACT_144576;reactome:REACT_146933;reactome:REACT_154798;reactome:REACT_156762;reactome:REACT_20532;seed:rx…	-10000.0	10000.0			0	0
RFA7D7587_RL-1642	1 MNXM15@MNXC3 + 1 MNXM174@MNXC3 <-- 1 MNXM1@MNXC3 + 1 MNXM259@MNXC3 + 1 MNXM2@MNXC3	R01676	1*uniprot:GUAD_BACSU					-10000.0	0			0	0
R8348ECA3_RL-807	1 MNXM15@MNXC3 + 1 MNXM1@MNXC3 + 1 MNXM23@MNXC3 + 1 MNXM89582@MNXC3 <-- 1 MNXM2@MNXC3 + 1 MNXM55@MNXC3	R_CYSDS;R_CYSLDS	1*uniprot:METC_BACSU			model:Cysteine Metabolism		-10000.0	0			0	0
R822C2259_RL-798	1 MNXM15@MNXC3 + 1 MNXM213@MNXC3 <-- 1 MNXM168@MNXC3 + 1 MNXM1@MNXC3 + 1 MNXM2@MNXC3	R01244	1*uniprot:ADEC_BACSU;1*uniprot:YERA_BACSU					-10000.0	0			0	0
RD882D6_RL-1396	1 MNXM15@MNXC3 + 1 MNXM217@MNXC3 <-- 1 MNXM2@MNXC3 + 1 MNXM5065@MNXC3	rxn03869	1*uniprot:MTNU_BACSU		3.5.1.13;3.5.1.4;3.5.5.1	kegg:Aminobenzoate degradation;kegg:Microbial metabolism in diverse environments;model:NONE	brenda:BS140489;ec:3.5.1.13;ec:3.5.1.4;ec:3.5.5.1;kegg:R05590;seed:rxn03869	-10000.0	0			0	0
RE92322D3_RL-1512	1 MNXM15@MNXC3 + 1 MNXM22@MNXC3 + 1 MNXM473@MNXC3 <-- 1 MNXM2@MNXC3 + 1 MNXM4@MNXC3 + 1 MNXM660@MNXC3	R02613			1.4.3.21;1.4.3.22;1.4.3.4;1.4.3.6	kegg:Phenylalanine metabolism;metacyc:phenylalanine degradation IV (mammalian, via side chain);metacyc:phenylethanol biosynthesis;metacyc:phenylethylamine degradation I;unipathway:L-phenylalanine degradation	bigg:PEAMNO;bigg:PEAMNOpp;brenda:BS374306;ec:1.4.3.21;ec:1.4.3.22;ec:1.4.3.4;ec:1.4.3.6;ecocyc:AMINEPHEN-RXN;iaf1260:PEAMNOpp;ijr904.45632:PEAMNO;ijr904:PEAMNO;imeo21:PEAMNO;inj661:PEAMNO;intenz:17560;irs1563.45632:R02613_c;kegg:R02613;metacyc:AMINEPHEN-RXN;metacyc:RXN-10817;pubmed:6788990;reactome:REACT_103010;reactome:REACT_107640;reactome:REACT_110139;reactome:REACT_111000;reactome:REACT_13662…	-10000.0	0			0	0
RC589DE04_RL-1275	1 MNXM15@MNXC3 + 1 MNXM22@MNXC3 + 1 MNXM69@MNXC3 <-- 1 MNXM29@MNXC3 + 1 MNXM2@MNXC3 + 1 MNXM4@MNXC3	R00366	1*uniprot:GLOX_BACSU		1.4.3.19;1.4.3.3	biopath:Metabolism_of_L-Serine_and_Glycine;biopath:Reactions_of_Glyoxalate_(no_pathway);biopath:Serine-isocitrate_lyase_pathway;kegg:Glycine, serine and threonine metabolism;kegg:Metabolic pathways	bigg:GLYOp;biopath:RXN00821;brenda:BR40536;ec:1.4.3.19;ec:1.4.3.3;imo1053-pao1:GLYO1;imo1056:GLYO1;intenz:19124;iyo844:GLYO1;kegg:R00366;metacyc:1.4.3.19-RXN;reactome:REACT_17049.1;rhea:11532;rhea:11533;rhea:11534;rhea:11535;seed:rxn00269	-10000.0	0			0	0
RCF98E6D8_RL-1338	1 MNXM15@MNXC3 + 1 MNXM234@MNXC3 <-- 1 MNXM1@MNXC3 + 1 MNXM266@MNXC3 + 1 MNXM2@MNXC3	R01663	1*uniprot:COMEB_BACSU					-10000.0	0			0	0
R8B7D9DD0_RL-878	1 MNXM15@MNXC3 + 1 MNXM23@MNXC3 <-- 1 MNXM53@MNXC3	R_CHA1_2;R_YIL167W	1*uniprot:SDHA_BACSU+1*uniprot:SDHB_BACSU		4.2.1.13;4.3.1.15;4.3.1.17;4.3.1.19	biopath:Catabolism_of_Amino_acids;biopath:Degradation_of_L-Serine;biopath:Degradation_of_L-serine;biopath:Metabolism_of_L-Serine_and_Glycine;kegg:Biosynthesis of secondary metabolites;kegg:Glycine, serine and threonine metabolism;kegg:Metabolic pathways;metacyc:L-serine degradation;metacyc:glycine betaine degradation;metacyc:purine nucleobases degradation II (anaerobic);model:Glycine, serine, and…	bigg:SERD_L;bigg:SERD_Lr;bigg:SER_AL;biopath:RXN00542;brenda:BR22832;ec:4.2.1.13;ec:4.3.1.15;ec:4.3.1.17;ec:4.3.1.19;ecocyc:4.3.1.17-RXN;iaf1260:SERD_L;iag612:rbs_424;iao358:rll_406;iin800:CHA1_2;iin800:YIL167W;iit341:SERD_L;ijn746:SERD_Lr;ijn746:SER_AL;ijr904.45632:SERD_L;ijr904:SERD_L;imeo21:SERD_L;imm904:SERD_L;imo1053-pao1:SERD_L;imo1056:SERD_L;ind750:SERD_L;inj661:SERD_L;intenz:4831;irs1563.…	-10000.0	0			0	0
REAE0A1CD_RL-1526	1 MNXM15@MNXC3 + 1 MNXM23@MNXC3 <-- 1 MNXM694@MNXC3	R_SERD_D	1*uniprot:SDHD_BACSU		4.3.1.18	kegg:Glycine, serine and threonine metabolism;metacyc:D-serine degradation;metacyc:serine racemization;model:Glycine and Serine Metabolism;seed:Pyruvate Alanine Serine Interconversions	bigg:SERD_D;brenda:BR22833;ec:4.3.1.18;ecocyc:DSERDEAM-RXN;iabaylyiv4:DSERDEAM-RXN;iaf1260:SERD_D;ijr904.45632:SERD_D;ijr904:SERD_D;imeo21:SERD_D;imo1053-pao1:SERD_D;imo1056:SERD_D;inj661:SERD_D;intenz:4832;iyo844:SERD_D;kegg:R00221;metacyc:DSERDEAM-RXN;rhea:13977;rhea:13978;rhea:13979;rhea:13980;seed:rxn00166	-10000.0	0			0	0
R49B399B_B-402	1 MNXM15@MNXC3 + 1 MNXM2552@MNXC3 <==> 1 MNXM1@MNXC3 + 1 MNXM2073@MNXC3 + 1 MNXM2@MNXC3	rxn01843	1*uniprot:MTNU_BACSU		3.5.1.4	model:NONE	ec:3.5.1.4;iin800:AMD2_2;iit341:AMID2;imm904:AMID2;ind750:AMID2;seed:rxn01843	-10000.0	10000.0			0	0
R36BDE232_RL-276	1 MNXM15@MNXC3 + 1 MNXM26@MNXC3 <-- 1 MNXM2@MNXC3 + 1 MNXM4428@MNXC3	R_AMID	1*uniprot:MTNU_BACSU		3.5.1.13;3.5.1.4;3.5.1.49	model:Nitrogen metabolism	bigg:AMID4;brenda:BS140504;ec:3.5.1.13;ec:3.5.1.4;ec:3.5.1.49;iit341:AMID4;imeo21:AMID4;inj661:AMID4;kegg:R00321;seed:rxn00231	-10000.0	0			0	0
RFA88E909_RL-1643	1 MNXM15@MNXC3 + 1 MNXM274@MNXC3 <-- 1 MNXM216@MNXC3 + 1 MNXM2@MNXC3	R_NNAM	1*uniprot:PNCA_BACSU;1*uniprot:YAAI_BACSU		3.5.1.19	biopath:Biosynthesis_of_Nicotinamide,_NAD_and_NADP;biopath:Biosynthesis_of_Nicotinate,_NAD_and_NADP;biopath:Degradation_of_NAD+;biopath:Degradation_of_NADP+;kegg:Metabolic pathways;kegg:Nicotinate and nicotinamide metabolism;metacyc:NAD salvage pathway I;metacyc:aldoxime degradation;metacyc:pyridine nucleotide cycling (plants);model:Cofactors_NicotinateNicotinamideMetabolism;seed:NAD and NADP cof…	bigg:NNAM;bigg:NNAMr;bigg:NNAMrm;biopath:RXN00243;brenda:BR26099;ec:3.5.1.19;ecocyc:NICOTINAMID-RXN;iabaylyiv4:NICOTINAMID-RXN;iaf1260:NNAM;iao358:rll_614;iin800:PNC1_1;iin800:PNC1_2;ijr904.45632:NNAM;ijr904:NNAM;imeo21:NNAM;imm904:NNAMr;imm904:NNAMrm;ind750:NNAMr;ind750:NNAMrm;inj661:NNAM;intenz:4203;isb619:NNAM;iyo844:NNAM;kegg:R01268;metacyc:NICOTINAMID-RXN;pubmed:2183889;pubmed:8726014;reacto…	-10000.0	0			0	0
R78D352B1_LR-742	1 MNXM15@MNXC3 + 1 MNXM337@MNXC3 --> 1 MNXM188@MNXC3 + 1 MNXM1@MNXC3 + 1 MNXM23@MNXC3 + 1 MNXM2@MNXC3	R_ANS2	1*uniprot:PABA_BACSU+1*uniprot:TRPE_BACSU		4.1.3.27	kegg:Biosynthesis of secondary metabolites;kegg:Metabolic pathways;kegg:Phenylalanine, tyrosine and tryptophan biosynthesis;model:Phenylalanine, tyrosine and tryptophan biosynthesis;seed:Chorismate Intermediate for synthesis of PAPA antibiotics, PABA, anthranilate, 3-hydroxyanthranilate and more.;seed:Tryptophan synthesis	bigg:ANS2;brenda:BS380574;brenda:BS398837;ec:4.1.3.27;iit341:ANS2;irs1563.45632:R00985_c;kegg:R00985;seed:rxn00726;upa:UCR00985	0	10000.0			0	0
RAE0128B7_RL-1120	1 MNXM15@MNXC3 + 1 MNXM383@MNXC3 <-- 1 MNXM2239@MNXC3 + 1 MNXM2@MNXC3	R_AMID3	1*uniprot:MTNU_BACSU		3.5.1.4	kegg:Tryptophan metabolism;metacyc:indole-3-acetate biosynthesis II;metacyc:indole-3-acetate biosynthesis III (bacteria);metacyc:indole-3-acetate biosynthesis IV (bacteria);model:Tyrosine, Tryptophan, and Phenylalanine Metabolism	bigg:AMID3;brenda:BS140492;ec:3.5.1.4;iin800:AMD2_3;imm904:AMID3;ind750:AMID3;kegg:R03096;metacyc:RXNN-404;rhea:34371;rhea:34372;rhea:34373;rhea:34374;seed:rxn02222	-10000.0	0			0	0
RD0E86B91_LR-1346	1 MNXM15@MNXC3 + 1 MNXM3@MNXC3 + 1 MNXM5328@MNXC3 --> 1 MNXM1@MNXC3 + 1 MNXM7@MNXC3 + 1 MNXM9211@MNXC3 + 1 MNXM9@MNXC3	R_GLNSP1	1*uniprot:GLNA_BACSU		6.3.1.2	model:Peptidoglycan Metabolism;seed:Ammonia assimilation;seed:Glutamine synthetases;seed:Glutamine, Glutamate, Aspartate and Asparagine Biosynthesis;seed:Peptidoglycan Biosynthesis 2;seed:Photorespiration (oxidative C2 cycle)	bigg:GLNSP1;ec:6.3.1.2;imeo21:GLNSP1;inj661:GLNSP1;irs1563.45632:R05028_c;seed:rxn03406	0	10000.0			0	0
R2A514FF5_LR-193	1 MNXM15@MNXC3 + 1 MNXM3@MNXC3 + 1 MNXM89557@MNXC3 --> 1 MNXM1@MNXC3 + 1 MNXM37@MNXC3 + 1 MNXM7@MNXC3 + 1 MNXM9@MNXC3	R_GLN1	1*uniprot:GLNA_BACSU			model:Glutamate metabolism (aminosugars metabolism)		0	10000.0			0	0
RDAE77DD2_RL-1417	1 MNXM15@MNXC3 + 1 MNXM492@MNXC3 <-- 1 MNXM1@MNXC3 + 1 MNXM2@MNXC3 + 1 MNXM704@MNXC3	R02485	1*uniprot:CDD_BACSU					-10000.0	0			0	0
RB21AE054_RL-1150	1 MNXM15@MNXC3 + 1 MNXM68@MNXC3 <-- 1 MNXM2@MNXC3 + 1 MNXM48448@MNXC3	rxn00552	1*uniprot:GAMA_BACSU;1*uniprot:NAGB_BACSU		3.5.99.6	model:NONE;seed:Formaldehyde assimilation Ribulose monophosphate pathway;seed:Sugar utilization in Thermotogales	ec:3.5.99.6;iaf1260:G6PDA;iao358:rll_272;ijr904.45632:G6PDA;ijr904:G6PDA;imm904:G6PDA;ind750:G6PDA;isb619:G6PDA;iso783:G6PDA;iyo844:G6PDA;seed:rxn00552	-10000.0	0			0	0
RD15E0BAD_RL-1349	1 MNXM15@MNXC3 + 1 MNXM75@MNXC3 + 1 MNXM9@MNXC3 <-- 1 MNXM187@MNXC3 + 1 MNXM2@MNXC3	R_r0186			4.2.3.2	model:null	brenda:BR16091;ec:4.2.3.2;intenz:4781;kegg:R00748;metacyc:ETHANOLAMINE-PHOSPHATE-PHOSPHO-LYASE-RXN;rhea:17889;rhea:17890;rhea:17891;rhea:17892;seed:rxn00538	-10000.0	0			0	0
R1872D5AE_RL-59	1 MNXM15@MNXC3 + 1 MNXM75@MNXC3 <-- 1 MNXM218@MNXC3	R_ETHAAL			4.3.1.7	kegg:Glycerophospholipid metabolism;metacyc:ethanolamine utilization;model:Cell Envelope Biosynthesis	bigg:ETHAAL;brenda:BR3429;ec:4.3.1.7;ecocyc:ETHAMLY-RXN;iaf1260:ETHAAL;ijr904.45632:ETHAAL;ijr904:ETHAAL;imo1053-pao1:ETHAAL;imo1056:ETHAAL;intenz:4821;iyo844:ETHAAL;kegg:R00749;metacyc:ETHAMLY-RXN;rhea:15313;rhea:15314;rhea:15315;rhea:15316;seed:rxn00539	-10000.0	0			0	0
R1D91677F_RL-98	1 MNXM15@MNXC3 + 1 MNXM89557@MNXC3 <-- 1 MNXM2@MNXC3 + 1 MNXM37@MNXC3	R_GLUN	1*uniprot:GLSA1_BACSU;1*uniprot:GLSA2_BACSU		1.4.1.13;1.4.7.1;3.5.1.2;3.5.1.38;4.3.3.6;6.3.5.4;6.3.5.5	biopath:Catabolism_of_Amino_acids;biopath:Conversion_of_L-Glutamate_into_L-Glutamine;biopath:Metabolism_of_L-Glutamate,_L-Aspartate_and_related_compounds;biopath:Metabolism_of_Nitrogen;kegg:Alanine, aspartate and glutamate metabolism;kegg:Arginine and proline metabolism;kegg:D-Glutamine and D-glutamate metabolism;kegg:Metabolic pathways;kegg:Microbial metabolism in diverse environments;kegg:Nitro…	bigg:GLUN;bigg:GLUNm;bigg:GLUNpp;biopath:RXN00559;brenda:BR22683;ec:1.4.1.13;ec:1.4.7.1;ec:3.5.1.2;ec:3.5.1.38;ec:4.3.3.6;ec:6.3.5.4;ec:6.3.5.5;iabaylyiv4:GLUTAMIN-RXN;iaf1260:GLUN;iaf1260:GLUNpp;iag612:rbs_397;iin800:U42;iin800:U43;iit341:GLUN;ijn746:GLUN;ijr904.45632:GLUN;ijr904:GLUN;imm904:GLUN;imo1053-pao1:GLUN;imo1056:GLUN;ind750:GLUN;intenz:16785;intenz:16786;intenz:18749;intenz:18927;inten…	-10000.0	0			0	0
R90B66DB3_B-908	1 MNXM15@MNXC3 + 1 MNXM93@MNXC3 <==> 1 MNXM42@MNXC3	R_ASPT_rev	1*uniprot:ASPA_BACSU	MNXR869	3.5.1.38;4.3.1.1	biopath:Metabolism_of_Nitrogen;kegg:Alanine, aspartate and glutamate metabolism;kegg:Metabolic pathways;kegg:Nitrogen metabolism;metacyc:glutamate degradation II;model:Alanine and Aspartate Metabolism	bigg:ASPT;biopath:RXN01537;brenda:BR481;ec:3.5.1.38;ec:4.3.1.1;ecocyc:ASPARTASE-RXN;iabaylyiv4:ASPARTASE-RXN;iaf1260:ASPT;iag612:rbs_374;iit341:ASPT;ijn746:ASPT;ijr904.45632:ASPT;ijr904:ASPT;imo1053-pao1:ASPT;imo1056:ASPT;intenz:4815;iyo844:ASPT;kegg:R00490;metacyc:ASPARTASE-RXN;rhea:16601;rhea:16602;rhea:16603;rhea:16604;seed:rxn00347	-10000.0	10000.0			0	0
R8B05645C_LR-870	1 MNXM1607@MNXC2 + 1 MNXM2@MNXC3 + 1 MNXM3@MNXC3 --> 1 MNXM1607@MNXC3 + 1 MNXM1@MNXC3 + 1 MNXM7@MNXC3 + 1 MNXM9@MNXC3	R_CTBTabc	1*uniprot:OPUAA_BACSU+1*uniprot:OPUAB_BACSU+1*uniprot:OPUAC_BACSU			model:S_Transport	bigg:CTBTabcpp;iyo844:CTBTabc;seed:rxn05192;seed:rxn08268	0	10000.0			0	0
R1B437C71_B-76	1 MNXM1607@MNXC2 <==> 1 MNXM1607@BOUNDARY	EX_cpd08305_e				model:S_		-10000.0	10000.0			0	1
RAC909E93_B-1113	1 MNXM1608@MNXC2 + 1 MNXM1@MNXC2 <==> 1 MNXM1608@MNXC3 + 1 MNXM1@MNXC3	rxn05603	1*uniprot:DCTA_BACSU+1*uniprot:DCTB_BACSU;1*uniprot:YFLS_BACSU;1*uniprot:YWKB_BACSU	MNXR27802		model:NONE	imo1053-pao1:MAL_Dt2;imo1056:MAL_Dt2;iyo844:MAL_Dt2;seed:rxn05603	-10000.0	10000.0			0	0
RB5C0FB43_B-1172	1 MNXM1608@MNXC2 <==> 1 MNXM1608@BOUNDARY	EX_cpd00386_e				model:S_		-10000.0	10000.0			0	1
REABD2163_B-1524	1 MNXM160@MNXC2 + 1 MNXM1@MNXC2 + 2 MNXM9@MNXC3 <==> 1 MNXM160@MNXC3 + 1 MNXM1@MNXC3 + 2 MNXM9@MNXC2	rxn05563		MNXR69086		model:NONE	bigg:G6Pt6_2;bigg:G6Pt6_2pp;ijr904.45632:G6Pt6_2;ijr904:G6Pt6_2;iyo844:G6Pt6_2;seed:rxn05563;seed:rxn08569	-10000.0	10000.0			0	0
RC7F177E6_B-1290	1 MNXM160@MNXC2 <==> 1 MNXM160@BOUNDARY	EX_cpd00079_e				model:S_		-10000.0	10000.0			0	1
R53B07257_B-478	1 MNXM160@MNXC3 + 1 MNXM1855@MNXC3 <==> 1 MNXM2@MNXC3 + 1 MNXM3356@MNXC3	rxn09992	1*uniprot:BGLA_BACSU		3.2.1.86	model:NONE	bigg:6PHBG;ec:3.2.1.86;iag612:rbs_546;isb619:6PHBG;iyo844:S6PG;seed:rxn09992	-10000.0	10000.0			0	0
RD51F1513_B-1376	1 MNXM160@MNXC3 + 1 MNXM1@MNXC3 + 1 MNXM7@MNXC3 <==> 1 MNXM3@MNXC3 + 1 MNXM41@MNXC3	R00299_c	1*uniprot:GLK_BACSU					-10000.0	10000.0			0	0
RB76892E3_B-1185	1 MNXM160@MNXC3 + 1 MNXM23@MNXC3 <==> 1 MNXM41@MNXC2 + 1 MNXM73@MNXC3	rxn05226	1*gene:PTXBC_BACSU+1*uniprot:PT1_BACSU+1*uniprot:PTHP_BACSU;1*uniprot:PT1_BACSU+1*uniprot:PTG3C_BACSU+1*uniprot:PTHP_BACSU;1*uniprot:PT1_BACSU+1*uniprot:PTHP_BACSU+1*uniprot:PTOCB_BACSU;1*uniprot:PT1_BACSU+1*uniprot:PTHP_BACSU+1*uniprot:PTXA_BACSU	MNXR69163		model:NONE	bigg:GLCpts;bigg:GLCptspp;iaf1260:GLCptspp;iao358:rll_255;iao358:rll_258;iao358:rll_348;iao358:rll_353;iao358:rll_358;igt196:GLCptspp;ijr904.45632:GLCpts;ijr904:GLCpts;ips189:GLCpts;isb619:GLCpts;iyo844:GLCpts;obsolete:rxn11250;seed:rxn05226;seed:rxn08612	-10000.0	10000.0			0	0
R6EA97C1C_B-671	1 MNXM160@MNXC3 + 1 MNXM4100@MNXC3 <==> 1 MNXM2806@MNXC3 + 1 MNXM2@MNXC3	rxn08025	1*uniprot:BGLA_BACSU		3.2.1.86	model:NONE	ec:3.2.1.86;iaf1260:AB6PGH;ijr904.45632:AB6PGH;ijr904:AB6PGH;iyo844:AB6PGH;seed:rxn08025	-10000.0	10000.0			0	0
REE56858C_B-1557	1 MNXM160@MNXC3 + 1 MNXM41@MNXC3 <==> 1 MNXM2394@MNXC3 + 1 MNXM2@MNXC3	R_MPPGH	1*uniprot:GLVA_BACSU	MNXR71380	3.2.1.122	kegg:Starch and sucrose metabolism;model:Starch and sucrose metabolism;seed:Maltose and Maltodextrin Utilization	brenda:BR48187;ec:3.2.1.122;iag612:rbs_268;intenz:3653;iyo844:MAL6PG;kegg:R00838;kegg:R06115;rhea:20421;rhea:20422;rhea:20423;rhea:20424;seed:rxn00607	-10000.0	10000.0			0	0
R62F61D9C_B-590	1 MNXM160@MNXC3 + 1 MNXM41@MNXC3 <==> 1 MNXM2@MNXC3 + 1 MNXM4419@MNXC3	rxn00608	1*uniprot:BGLA_BACSU;1*uniprot:LICH_BACSU		3.2.1.86	model:NONE	brenda:BR16029;ec:3.2.1.86;ecocyc:6-PHOSPHO-BETA-GLUCOSIDASE-RXN;iag612:rbs_201;iao358:rll_70;intenz:3617;iyo844:PGGH;kegg:R00839;kegg:R06112;rhea:10772;rhea:10773;rhea:10774;rhea:10775;seed:rxn00608	-10000.0	10000.0			0	0
R966224A8_B-939	1 MNXM160@MNXC3 + 1 MNXM41@MNXC3 <==> 1 MNXM2@MNXC3 + 1 MNXM448@MNXC3	rxn00606	1*uniprot:TREC_BACSU	MNXR69995	3.2.1.122;3.2.1.93	kegg:Starch and sucrose metabolism;model:NONE	bigg:TRE6PH;brenda:BR16035;ec:3.2.1.122;ec:3.2.1.93;ecocyc:TRE6PHYDRO-RXN;iaf1260:TRE6PH;iag612:rbs_285;ijr904.45632:TRE6PH;ijr904:TRE6PH;intenz:3624;isb619:TRE6PH;iyo844:TRE6PH;kegg:R00837;kegg:R06113;rhea:23008;rhea:23009;rhea:23010;rhea:23011;seed:rxn00606	-10000.0	10000.0			0	0
R2579B3B7_B-153	1 MNXM160@MNXC3 + 1 MNXM5@MNXC3 <==> 1 MNXM1@MNXC3 + 1 MNXM429@MNXC3 + 1 MNXM6@MNXC3	R_G6PDH2r	1*uniprot:G6PD_BACSU	MNXR69082	1.1.1.49	model:Carbohydrates_PentosePhosphateCycle;seed:Entner-Doudoroff Pathway;seed:Formaldehyde assimilation Ribulose monophosphate pathway;seed:Glycolysis and Gluconeogenesis;seed:Pentose phosphate pathway;seed:Sugar utilization in Thermotoga;unipathway:pentose phosphate pathway	bigg:G6PDH2;bigg:G6PDH2er;bigg:G6PDH2r;bigg:G6PDH2rer;brenda:BR29312;brenda:BS370917;brenda:BS370917_WOP;ec:1.1.1.49;ecocyc:GLU6PDEHYDROG-RXN;iaf1260:G6PDH2r;iag612:rbs_259;iao358:rll_484;igt196:G6PDH2r;iin800:ZWF1;iit341:G6PDH2;ijn746:G6PDH2;ijr904.45632:G6PDH2r;ijr904:G6PDH2r;imeo21:G6PDH2;imm904:G6PDH2;imm904:G6PDH2er;imo1053-pao1:G6PDHy;imo1056:G6PDHy;ind750:G6PDH2;ind750:G6PDH2er;inj661:G6PD…	-10000.0	10000.0			0	0
RB5ACCBAE_B-1171	1 MNXM160@MNXC3 + 1 MNXM78@MNXC3 <==> 1 MNXM1924@MNXC3 + 1 MNXM2@MNXC3	rxn11511	1*uniprot:FRLB_BACSU			model:NONE	seed:rxn11511	-10000.0	10000.0			0	0
RF6A7C83D_RL-1619	1 MNXM160@MNXC3 <-- 1 MNXM508@MNXC3	rxn01977	1*uniprot:G6PI_BACSU	MNXR69084	5.1.3.15;5.3.1.9	model:NONE;seed:Formaldehyde assimilation Ribulose monophosphate pathway;seed:Glycolysis and Gluconeogenesis;seed:Sucrose Metabolism	bigg:G6PI;ec:5.1.3.15;ec:5.3.1.9;iao358:rll_320;iin800:PGI1_2;ijn746:G6PI;imm904:G6PI;imo1053-pao1:G6PI;imo1056:G6PI;ind750:G6PI;ips189:G6PI;iyo844:G6PI;obsolete:rxn09503;seed:rxn01977	-10000.0	0			0	0
R4028DED3_RL-333	1 MNXM160@MNXC3 <-- 1 MNXM68@MNXC3	rxn00558	1*uniprot:G6PI_BACSU	MNXR69671	5.3.1.9	model:NONE;seed:Formaldehyde assimilation Ribulose monophosphate pathway;seed:Glycolysis and Gluconeogenesis;seed:Sucrose Metabolism;unipathway:glycolysis	bigg:PGI;brenda:BR240;ec:5.3.1.9;kegg:R00771;metacyc:RXN-13720;seed:rxn00558;upa:UCR00771;upa:UER00181	-10000.0	0			0	0
RC937B722_B-1298	1 MNXM160@MNXC3 <==> 1 MNXM96@MNXC3	rxn00704	1*uniprot:GLMM_BACSU		5.4.2.2;5.4.2.5	model:NONE	ec:5.4.2.2;ec:5.4.2.5;iaf1260:PGMT;iaf692:PGMT;iag612:rbs_143;iag612:rbs_144;iag612:rbs_145;iag612:rbs_260;iao358:rll_139;iin800:PGM1_2;iin800:PGM2_2;iit341:PGMT;ijn746:PGMT;ijr904.45632:PGMT;ijr904:PGMT;imeo21:PGMT;imm904:PGMT;imo1053-pao1:PGMT;imo1056:PGMT;ind750:PGMT;inj661:PGMT;ips189:PGMT;irs1563.45632:R00959_c;irs1563.45632:R08639_c;isb619:PGMT;iso783:PGMT;iyo844:PGMT;obsolete:rxn09093;seed…	-10000.0	10000.0			0	0
RE8370F12_RL-1503	1 MNXM1617@MNXC3 + 1 MNXM1@MNXC3 + 1 MNXM2@MNXC3 <-- 1 MNXM245@MNXC3	R_G5SADs		MNXR69079		model:Urea cycle	bigg:G5SADr;bigg:G5SADrm;bigg:G5SADs;iabaylyiv4:SPONTPRO-RXN;iaf1260:G5SADs;iaf692:G5SADr;iag612:rbs_394;iit341:G5SADr;ijn746:G5SADr;ijr904.45632:G5SADs;ijr904:G5SADs;imeo21:G5SADs;imm904:G5SADr;imm904:G5SADrm;imo1053-pao1:G5SADs;imo1056:G5SADs;ind750:G5SADr;ind750:G5SADrm;inj661:G5SADs;iso783:G5SADs;iyo844:G5SADs;reactome:REACT_1764;reactome:REACT_892;seed:rxn02374	-10000.0	0			0	0
R2FF6DBB2_B-235	1 MNXM1626@MNXC3 + 1 MNXM5@MNXC3 <==> 1 MNXM1@MNXC3 + 1 MNXM622@MNXC3 + 1 MNXM6@MNXC3	R_DXPRI	1*gene:DXR_BACSU	MNXR1818	1.1.1.267	kegg:Biosynthesis of secondary metabolites;kegg:Metabolic pathways;kegg:Terpenoid backbone biosynthesis;metacyc:methylerythritol phosphate pathway;model:Terpenoid biosynthesis;seed:Isoprenoid Biosynthesis;seed:Nonmevalonate Branch of Isoprenoid Biosynthesis;unipathway:isopentenyl diphosphate biosynthesis via DXP pathway	bigg:DXPRIi;brenda:BR29286;brenda:BS386027;ec:1.1.1.267;ecocyc:DXPREDISOM-RXN;iabaylyiv4:DXPREDISOM-RXN;iaf1260:DXPRIi;igt196:DXPRIi;iit341:DXPRIi;ijn746:DXPRIi;ijr904.45632:DXPRIi;ijr904:DXPRIi;imeo21:DXPRIi;inj661:DXPRIi;intenz:17792;iso783:DXPRI;iyo844:DXPRIi;kegg:R05688;metacyc:DXPREDISOM-RXN;obsolete:rxn08378r;rhea:13717;rhea:13718;rhea:13719;rhea:13720;seed:rxn03958;upa:UCR05688;upa:UER00092	-10000.0	10000.0			0	0
RE922957D_LR-1511	1 MNXM1630@MNXC2 + 1 MNXM2@MNXC3 + 1 MNXM3@MNXC3 --> 1 MNXM1630@MNXC3 + 1 MNXM1@MNXC3 + 1 MNXM7@MNXC3 + 1 MNXM9@MNXC3	rxn05594	1*gene:SSUB_BACSU+1*uniprot:SSUA_BACSU+1*uniprot:SSUC_BACSU			model:NONE;seed:Alkanesulfonates Utilization	bigg:ISETACabcpp;iaf1260:ISETACabcpp;ijn746:ISETACabcpp;iyo844:ISTNTabc;seed:rxn05594;seed:rxn08758	0	10000.0			0	0
R81D59381_B-793	1 MNXM1630@MNXC2 <==> 1 MNXM1630@BOUNDARY	EX_cpd03048_e				model:S_		-10000.0	10000.0			0	1
R926E7B95_B-920	1 MNXM1641@MNXC3 + 1 MNXM1@MNXC3 + 1 MNXM7@MNXC3 <==> 1 MNXM1642@MNXC3 + 1 MNXM3@MNXC3	rxn03908	1*uniprot:ISPE_BACSU		2.7.1.148	model:NONE		-10000.0	10000.0			0	0
R484DDEF5_B-392	1 MNXM1659@MNXC3 <==> 1 MNXM68@MNXC3	rxn03644	1*uniprot:PHI_BACSU		5.3.1.27	kegg:Methane metabolism;kegg:Microbial metabolism in diverse environments;kegg:Pentose and glucuronate interconversions;metacyc:formaldehyde assimilation II (RuMP Cycle);metacyc:formaldehyde oxidation I;model:NONE;seed:Formaldehyde assimilation Ribulose monophosphate pathway;unipathway:formaldehyde assimilation via RuMP pathway	brenda:BR48975;ec:5.3.1.27;kegg:R05339;metacyc:R12-RXN;seed:rxn03644;upa:UCR05339;upa:UER00435	-10000.0	10000.0			0	0
REBC7E815_LR-1534	1 MNXM165@MNXC2 + 1 MNXM2@MNXC3 + 1 MNXM3@MNXC3 --> 1 MNXM165@MNXC3 + 1 MNXM1@MNXC3 + 1 MNXM7@MNXC3 + 1 MNXM9@MNXC3	R_MALTabc	1*uniprot:LPLB_BACSU;1*uniprot:YESO_BACSU+1*uniprot:YESP_BACSU+1*uniprot:YESQ_BACSU		3.6.3.19	model:S_Transport;seed:Maltose and Maltodextrin Utilization	bigg:MALTabc;bigg:MALTabcpp;ec:3.6.3.19;iaf1260:MALTabcpp;ijr904.45632:MALTabc;ijr904:MALTabc;imeo21:MALTabc;inj661:MALTabc;intenz:4423;isb619:MALTabc;iyo844:MALTabc;rhea:22132;rhea:22133;rhea:22134;rhea:22135;seed:rxn05170;seed:rxn08867	0	10000.0			0	0
RE7C70B41_B-1499	1 MNXM165@MNXC2 + 1 MNXM73@MNXC3 <==> 1 MNXM2394@MNXC3 + 1 MNXM23@MNXC3	rxn05607	1*uniprot:PT1_BACSU+1*uniprot:PTHP_BACSU+1*uniprot:PTOCB_BACSU	MNXR3404		model:NONE	bigg:MALTpts;bigg:MALTptspp;iaf1260:MALTptspp;iao358:rll_568;ijr904.45632:MALTpts;ijr904:MALTpts;ips189:MALTpts;iyo844:MALTpts;obsolete:rxn11343;seed:rxn05607;seed:rxn08872	-10000.0	10000.0			0	0
REC3BD38A_B-1539	1 MNXM165@MNXC2 <==> 1 MNXM165@BOUNDARY	EX_cpd00179_e				model:S_		-10000.0	10000.0			0	1
RBF4920A7_B-1228	1 MNXM165@MNXC3 + 1 MNXM2@MNXC3 <==> 2 MNXM41@MNXC3	rxn00022	1*uniprot:O16G3_BACSU	MNXR3391	3.2.1.20	model:NONE	bigg:MALT;bigg:MALTe;bigg:MALTly;ec:3.2.1.20;iag612:rbs_447;iag612:rbs_448;iag612:rbs_449;iao358:rll_13;iin800:FSP2_1;iin800:MAL12;iin800:MAL32;iin800:YGR287C;iin800:YIL172C;iin800:YJL216C;imeo21:MALT;imm904:MALT;ind750:MALT;inj661:MALT;irs1563.45632:R00028_c;irs1563.45632:R00028_p;isb619:MALT;iyo844:MALT;obsolete:rxn09485;obsolete:rxn11138;seed:rxn00022	-10000.0	10000.0			0	0
RC1977CF2_B-1243	1 MNXM165@MNXC3 + 1 MNXM41@MNXC3 <==> 1 MNXM2@MNXC3 + 1 MNXM61038@MNXC3	rxn05746	1*uniprot:O16G1_BACSU;1*uniprot:O16G2_BACSU	MNXR69459		model:NONE	bigg:MLTG1;bigg:MLTG1e;bigg:MLTG1ly;iaf1260:MLTG1;ijr904.45632:MLTG1;ijr904:MLTG1;iyo844:MLTG1;seed:rxn05746	-10000.0	10000.0			0	0
R9DE03C00_B-994	1 MNXM165@MNXC3 + 1 MNXM9@MNXC3 <==> 1 MNXM41@MNXC3 + 1 MNXM679@MNXC3	rxn01132	1*uniprot:YVDK_BACSU		2.4.1.8	kegg:Metabolic pathways;kegg:Starch and sucrose metabolism;model:NONE	ec:2.4.1.8;iao358:rll_238;intenz:2449;iyo844:MPL;kegg:R01555;kegg:R06040;rhea:21116;rhea:21117;rhea:21118;rhea:21119;seed:rxn01132	-10000.0	10000.0			0	0
RFB3ECD1D_B-1650	1 MNXM1660@MNXC3 <==> 1 MNXM97018@MNXC3	R_GUI1	1*uniprot:UXAC_BACSU		5.3.1.12	kegg:Metabolic pathways;kegg:Pentose and glucuronate interconversions;metacyc:I?-D-glucuronide and D-glucuronate degradation;model:Glucuronate Metabolism;seed:Entner-Doudoroff Pathway;seed:Sugar utilization in Thermotoga	bigg:GUI1;brenda:BR221;ec:5.3.1.12;kegg:R01482;metacyc:GLUCUROISOM-RXN;seed:rxn01080	-10000.0	10000.0			0	0
R5D0D0E2B_B-546	1 MNXM16624@MNXC3 + 0.48828 MNXM5258@MNXC3 <==> 0.0145 MNXM5305@MNXC3 + 0.453 MNXM7630@MNXC3 + 0.0112 MNXM8673@MNXC3 + 0.00808 MNXM8674@MNXC3 + 0.016 MNXM8675@MNXC3	rxn10198	1*uniprot:YDIB_BACSU			model:NONE		-10000.0	10000.0			0	0
R862D1249_RL-829	1 MNXM166@MNXC3 + 1 MNXM19@MNXC3 + 1 MNXM5@MNXC3 <-- 1 MNXM16@MNXC3 + 1 MNXM6@MNXC3 + 1 MNXM715@MNXC3	rxn05266	1*uniprot:UBIE_BACSU			model:NONE	iyo844:AMMQT7;obsolete:rxn09998;seed:rxn05266	-10000.0	0			0	0
R968F7401_B-941	1 MNXM1675@MNXC3 + 1 MNXM1@MNXC3 + 1 MNXM7@MNXC3 <==> 1 MNXM1750@MNXC3 + 1 MNXM3@MNXC3	R_193	1*uniprot:RHAB_BACSU			model:Rhamnose metabolism		-10000.0	10000.0			0	0
R11AB4F29_B-10	1 MNXM1675@MNXC3 <==> 1 MNXM512@MNXC3 + 1 MNXM77@MNXC3	R_RMPA	1*uniprot:YUXG_BACSU		4.1.2.19	kegg:Fructose and mannose metabolism;metacyc:L-rhamnose degradation I;model:Rhamnose Metabolism;unipathway:L-rhamnose degradation	bigg:RMPA;brenda:BR350;brenda:BS398864;ec:4.1.2.19;ecocyc:RHAMNULPALDOL-RXN;intenz:4591;kegg:R02263;metacyc:RHAMNULPALDOL-RXN;rhea:19689;rhea:19690;rhea:19691;rhea:19692;seed:rxn01621;upa:UCR02263;upa:UER00603	-10000.0	10000.0			0	0
R900FC5A7_B-904	1 MNXM167@MNXC2 <==> 1 MNXM167@BOUNDARY	R_SUCxtO;R_SUCxtI				model:Exchange reactions		-10000.0	10000.0			0	1
RE8BA55F5_B-1507	1 MNXM167@MNXC3 + 1 MNXM89602@MNXC3 <==> 1 MNXM2@MNXC3 + 1 MNXM621@MNXC3	R_1128	1*uniprot:AGAL_BACSU		3.2.1.22	biopath:Metabolism_of_Galactose;biopath:Synthesis_and_metabolism_of_Sucrose;kegg:Galactose metabolism;model:Galactose metabolism;seed:Galactosylceramide and Sulfatide metabolism;seed:Melibiose Utilization	bigg:RAFGH;biopath:RXN01370;ec:3.2.1.22;kegg:R01103;kegg:R06070;seed:rxn00818	-10000.0	10000.0			0	0
R7047254_B-683	1 MNXM167@MNXC3 <==> 1 MNXM3518@MNXC3	rxn00582			5.4.99.11	model:NONE	brenda:BR34;ec:5.4.99.11;intenz:5017;iyo844:ISOMS;kegg:R00810;kegg:R06217;metacyc:ISOMALTULOSE-SYNTHASE-RXN;rhea:24032;rhea:24033;rhea:24034;rhea:24035;seed:rxn00582	-10000.0	10000.0			0	0
R85F6B42C_LR-827	1 MNXM1688@MNXC3 + 1 MNXM1@MNXC3 + 1 MNXM6@MNXC3 --> 1 MNXM5@MNXC3 + 1 MNXM785@MNXC3	R_UAPGR	1*uniprot:MURB_BACSU		1.1.1.158;1.3.1.98	kegg:Amino sugar and nucleotide sugar metabolism;kegg:Metabolic pathways;kegg:Peptidoglycan biosynthesis;metacyc:UDP-<i>N</i>-acetylmuramoyl-pentapeptide biosynthesis II (lysine-containing);metacyc:UDP-<i>N</i>-acetylmuramoyl-pentapeptide biosynthesis III (<i>meso</i>-DAP-containing);model:Peptidoglycan Biosynthesis;seed:Peptidoglycan Biosynthesis 2;seed:UDP-N-acetylmuramate from Fructose-6-phosp…	bigg:UAPGR;brenda:BR29223;brenda:BS187362;ec:1.1.1.158;ec:1.3.1.98;ecocyc:UDPNACETYLMURAMATEDEHYDROG-RXN;iabaylyiv4:UDPNACETYLMURAMATEDEHYDROG-RXN;iaf1260:UAPGR;iaf692:UAPGR;iao358:rll_262;igt196:UAPGR;iit341:UAPGR;ijn746:UAPGR;ijr904.45632:UAPGR;ijr904:UAPGR;imeo21:UAPGR;imo1053-pao1:UAPGR;imo1056:UAPGR;inj661:UAPGR;intenz:19372;isb619:UAPGR;iso783:UAPGR;iyo844:UAPGR;kegg:R03192;metacyc:UDPNACET…	0	10000.0			0	0
R802C2BCE_B-781	1 MNXM1688@MNXC3 + 1 MNXM9@MNXC3 <==> 1 MNXM47@MNXC3 + 1 MNXM73@MNXC3	R_UAGCVT_r	1*uniprot:MURA1_BACSU	MNXR55980	2.5.1.7	kegg:Amino sugar and nucleotide sugar metabolism;kegg:Metabolic pathways;kegg:Peptidoglycan biosynthesis;metacyc:UDP-<i>N</i>-acetylmuramoyl-pentapeptide biosynthesis II (lysine-containing);metacyc:UDP-<i>N</i>-acetylmuramoyl-pentapeptide biosynthesis III (<i>meso</i>-DAP-containing);model:Peptidoglycan Biosynthesis;seed:Peptidoglycan Biosynthesis 2;seed:UDP-N-acetylmuramate from Fructose-6-phosp…	bigg:UAGCVT;ec:2.5.1.7;ecocyc:UDPNACETYLGLUCOSAMENOLPYRTRANS-RXN;iabaylyiv4:UDPNACETYLGLUCOSAMENOLPYRTRANS-RXN;iaf1260:UAGCVT;iaf692:UAGCVT;iao358:rll_260;iao358:rll_261;igt196:UAGCVT;iit341:UAGCVT;ijn746:UAGCVT;ijr904.45632:UAGCVT;ijr904:UAGCVT;imeo21:UAGCVT;imo1053-pao1:UAGCVT;imo1056:UAGCVT;inj661:UAGCVT;intenz:10448;isb619:UAGCVT;iso783:UAGCVT;iyo844:UAGCVT;kegg:R00660;metacyc:UDPNACETYLGLUCO…	-10000.0	10000.0			0	0
R8DE66411_RL-893	1 MNXM168@MNXC2 + 1 MNXM1@MNXC2 <-- 1 MNXM168@MNXC3 + 1 MNXM1@MNXC3	rxn05491				model:NONE	bigg:ADEt2;bigg:ADEt2r;bigg:ADEt2rpp;iaf1260:ADEt2rpp;iag612:rbs_124;iao358:rll_519;iin800:FCY21_2;iin800:FCY22_2;iin800:FCY2_2;iin800:YGL186C_2;iit341:ADEt2;ijr904.45632:ADEt2r;ijr904:ADEt2r;imm904:ADEt2;ind750:ADEt2;ips189:ADEt2;iyo844:ADEt2ir;metacyc:TRANS-RXN-198;seed:rxn05491;seed:rxn08064	-10000.0	0			0	0
REC502913_B-1540	1 MNXM168@MNXC2 <==> 1 MNXM168@BOUNDARY	R_ADxtO;R_ADxtI				model:Exchange reactions		-10000.0	10000.0			0	1
R97CA8345_B-951	1 MNXM168@MNXC3 + 1 MNXM1777@MNXC3 <==> 1 MNXM19@MNXC3 + 1 MNXM2@MNXC3	R_AHCYSNS_r	1*uniprot:MTNN_BACSU	MNXR579	3.2.2.9	kegg:Cysteine and methionine metabolism;kegg:Metabolic pathways;metacyc:<i>S</i>-adenosyl-L-methionine cycle I;metacyc:autoinducer AI-2 biosynthesis I;metacyc:autoinducer AI-2 biosynthesis II (<i>Vibrio</i>);model:Methionine Metabolism;seed:Adenosyl nucleosidases;seed:Menaquinone Biosynthesis via Futalosine;seed:Methionine Salvage	bigg:AHCYSNS;brenda:BR19231;ec:3.2.2.9;ecocyc:ADENOSYLHOMOCYSTEINE-NUCLEOSIDASE-RXN;iabaylyiv4:ADENOSYLHOMOCYSTEINE-NUCLEOSIDASE-RXN;iaf1260:AHCYSNS;iag612:rbs_542;igt196:AHCYSNS;iit341:AHCYSNS;ijr904.45632:AHCYSNS;ijr904:AHCYSNS;imeo21:AHCYSNS;inj661:AHCYSNS;intenz:11272;isb619:AHCYSNS;iso783:AHCYSNS;iyo844:AHCYSNS;kegg:R00194;metacyc:ADENOSYLHOMOCYSTEINE-NUCLEOSIDASE-RXN;rhea:17805;rhea:17806;r…	-10000.0	10000.0			0	0
R44757C01_B-370	1 MNXM168@MNXC3 + 1 MNXM295@MNXC3 <==> 1 MNXM212@MNXC3 + 1 MNXM9@MNXC3	R_1100	1*uniprot:DEOD_BACSU;1*uniprot:PUNA_BACSU		2.4.2.1;2.4.2.28	kegg:Metabolic pathways;kegg:Purine metabolism;metacyc:adenine and adenosine salvage I;metacyc:adenine and adenosine salvage III;metacyc:adenine and adenosine salvage V;metacyc:purine ribonucleosides degradation;model:Nucleotide Salvage Pathway	bigg:PUNP1;bigg:PUNP1m;brenda:BS354432;ec:2.4.2.1;ec:2.4.2.28;ecocyc:ADENPHOSPHOR-RXN;iaf1260:PUNP1;iag612:rbs_126;igt196:PUNP1;iin800:PNP1_10;iin800:PNP1_7;iin800:U103;iit341:PUNP1;ijr904.45632:PUNP1;ijr904:PUNP1;imeo21:PUNP1;imm904:PUNP1;imm904:PUNP1m;ind750:PUNP1;ind750:PUNP1m;inj661:PUNP1;ips189:PUNP1;isb619:PUNP1;iso783:PUNP1;iyo844:PUNP1;kegg:R01561;metacyc:ADENPHOSPHOR-RXN;rhea:27642;rhea:…	-10000.0	10000.0			0	0
R3B1017EE_B-298	1 MNXM1694@MNXC3 <==> 1 MNXM1792@MNXC3 + 1 MNXM2@MNXC3	R_MICITDr	1*uniprot:ACON_BACSU		4.2.1.99	kegg:Propanoate metabolism;metacyc:2-methylcitrate cycle I;metacyc:2-methylcitrate cycle II;model:Propanoate metabolism;seed:Propionate-CoA to Succinate Module	bigg:MICITD;bigg:MICITDr;brenda:BR471;ec:4.2.1.99;ecocyc:4.2.1.99-RXN;iabaylyiv4:RXN0-311;iaf1260:MICITD;iag612:rbs_54;ijn746:MICITDr;ijr904.45632:MICITD;ijr904:MICITD;intenz:4760;iso783:MICITH;kegg:R04425;metacyc:4.2.1.99-RXN;rhea:17941;rhea:17942;rhea:17943;rhea:17944;seed:rxn03061	-10000.0	10000.0			0	0
RBBF437E1_B-1209	1 MNXM1694@MNXC3 <==> 1 MNXM23@MNXC3 + 1 MNXM25@MNXC3	R_MCITL2	1*uniprot:PRPB_BACSU		4.1.3.30	kegg:Propanoate metabolism;metacyc:2-methylcitrate cycle I;metacyc:2-methylcitrate cycle II;model:Alternate Carbon Metabolism;seed:Propionate-CoA to Succinate Module	bigg:MCITL2;brenda:BR390;ec:4.1.3.30;ecocyc:METHYLISOCITRATE-LYASE-RXN;iabaylyiv4:METHYLISOCITRATE-LYASE-RXN;iaf1260:MCITL2;iag612:rbs_2;ijn746:MCITL2;ijr904.45632:MCITL2;ijr904:MCITL2;imeo21:MCL;imm904:MCITL2m;intenz:4643;iso783:MICITL;iyo844:MICITL;kegg:R00409;macie:M0182;metacyc:METHYLISOCITRATE-LYASE-RXN;obsolete:rxn05754;rhea:16809;rhea:16810;rhea:16811;rhea:16812;seed:rxn00289	-10000.0	10000.0			0	0
RFE72F91A_B-1669	1 MNXM169@MNXC3 + 2 MNXM1@MNXC3 + 1 MNXM20@MNXC3 + 1 MNXM37@MNXC3 <==> 1 MNXM35@MNXC3 + 2 MNXM89557@MNXC3	Q00008_c	1*uniprot:YERD_BACSU		1.4.7.1	kegg:Glyoxylate and dicarboxylate metabolism;kegg:Nitrogen metabolism;metacyc:ammonia assimilation cycle II;metacyc:glutamate biosynthesis V;metacyc:glutamine biosynthesis III;seed:Ammonia assimilation;seed:Glutamine, Glutamate, Aspartate and Asparagine Biosynthesis;seed:cAMP signaling in bacteria;unipathway:L-glutamate biosynthesis via GLT pathway	brenda:BR36886;brenda:BS259169;ec:1.4.7.1;kegg:R00021;metacyc:GLUTAMATE-SYNTHASE-FERREDOXIN-RXN;seed:rxn05760;seed:rxn12822;upa:UCR00021;upa:UER00691	-10000.0	10000.0			0	0
RCB2E3D7A_B-1311	1 MNXM1706@MNXC3 + 1 MNXM2@MNXC3 <==> 1 MNXM891@MNXC3	R_805	1*uniprot:LEUC_BACSU+1*uniprot:LEUD_BACSU		4.2.1.33	biopath:Metabolism_of_the_branched_amino_acids_(L-Leucine,_L-Isoleucine,_L-Valine);kegg:2-Oxocarboxylic acid metabolism;kegg:Biosynthesis of secondary metabolites;kegg:Metabolic pathways;kegg:Valine, leucine and isoleucine biosynthesis;metacyc:3-methylbutanol biosynthesis;metacyc:RXN-13163;metacyc:leucine biosynthesis;model:Valine, Leucine, and Isoleucine Metabolism;seed:Leucine Biosynthesis	bigg:IPPMIa;biopath:RXN00952;brenda:BR413;ec:4.2.1.33;ecocyc:RXN-8991;iaf1260:IPPMIa;iaf692:IPPMIa;iag612:rbs_37;iao358:rll_229;igt196:IPPMIa;ijn746:IPPMIa;ijr904.45632:IPPMIa;ijr904:IPPMIa;imeo21:IPPMIa;imm904:IPPMIa;imo1053-pao1:IPPMIa;imo1056:IPPMIa;ind750:IPPMIa;inj661:IPPMIa;intenz:19217;irs1563.45632:R04001_c;isb619:IPPMIa;iso783:IPPMIa;iyo844:IPPMIa;kegg:R04001;metacyc:RXN-8991;rhea:10676;…	-10000.0	10000.0			0	0
RE4B00DB4_B-1479	1 MNXM1706@MNXC3 + 1 MNXM2@MNXC3 <==> 1 MNXM985@MNXC3	R_806	1*uniprot:LEUC_BACSU;1*uniprot:LEUD_BACSU		4.2.1.33	biopath:Metabolism_of_the_branched_amino_acids_(L-Leucine,_L-Isoleucine,_L-Valine);kegg:2-Oxocarboxylic acid metabolism;kegg:Biosynthesis of secondary metabolites;kegg:Metabolic pathways;kegg:Valine, leucine and isoleucine biosynthesis;metacyc:3-methylbutanol biosynthesis;metacyc:RXN-13163;metacyc:leucine biosynthesis;model:Valine, Leucine, and Isoleucine Metabolism;seed:Leucine Biosynthesis	bigg:IPPMIb;biopath:RXN01202;brenda:BR49521;ec:4.2.1.33;ecocyc:3-ISOPROPYLMALISOM-RXN;iaf1260:IPPMIb;iaf692:IPPMIb;iao358:rll_230;igt196:IPPMIb;iin800:LEU1_2;ijn746:IPPMIb;ijr904.45632:IPPMIb;ijr904:IPPMIb;imeo21:IPPMIb;imm904:IPPMIb;imo1053-pao1:IPPMIb;imo1056:IPPMIb;ind750:IPPMIb;inj661:IPPMIb;intenz:19217;irs1563.45632:R03968_c;isb619:IPPMIb;iso783:IPPMIb;iyo844:IPPMIb;kegg:R03968;metacyc:3-IS…	-10000.0	10000.0			0	0
RA29BD095_B-1031	1 MNXM1709@MNXC3 <==> 1 MNXM718@MNXC3	rxn03043	1*uniprot:KDUI_BACSU		5.3.1.17	kegg:Pentose and glucuronate interconversions;metacyc:5-dehydro-4-deoxy-D-glucuronate degradation;model:NONE;unipathway:pectin degradation	brenda:BR226;ec:5.3.1.17;intenz:18982;iyo844:DKI;kegg:R04383;metacyc:5.3.1.17-RXN;rhea:23896;rhea:23897;rhea:23898;rhea:23899;seed:rxn03043;upa:UCR04383;upa:UER00826	-10000.0	10000.0			0	0
R4B49AB52_RL-414	1 MNXM17106@MNXC3 + 2 MNXM1@MNXC3 + 1 MNXM80@MNXC3 <-- 1 MNXM2@MNXC3 + 1 MNXM87@MNXC3	R_UDPG1P	1*uniprot:YUND_BACSU		3.6.1.45	model:Pentose phosphate pathway	bigg:UDPG1P;bigg:UGLCURPpp;brenda:BS165467;ec:3.6.1.45;iaf1260:UGLCURPpp;seed:rxn09355	-10000.0	0			0	0
R6EF38510_B-675	1 MNXM172@MNXC3 + 1 MNXM2@MNXC3 + 1 MNXM5@MNXC3 <==> 2 MNXM1@MNXC3 + 1 MNXM25@MNXC3 + 1 MNXM6@MNXC3	R_1195	1*uniprot:GABD_BACSU	MNXR4910	1.2.1.16;1.2.1.79	biopath:Metabolism_of_L-Glutamate,_L-Aspartate_and_related_compounds;biopath:Metabolism_of_Polyamines;biopath:Metabolism_of_Tyrosine_(extended,_without_L-Dopa);kegg:Alanine, aspartate and glutamate metabolism;kegg:Butanoate metabolism;kegg:Metabolic pathways;kegg:Microbial metabolism in diverse environments;kegg:Tyrosine metabolism;metacyc:4-aminobutyrate degradation II;metacyc:4-hydroxyphenylace…	bigg:SSALy;bigg:SSALyr;biopath:RXN01513;brenda:BR29388;brenda:BR29388_WOP;ec:1.2.1.16;ec:1.2.1.79;ecocyc:SUCCSEMIALDDEHYDROG-RXN;iabaylyiv4:SUCCSEMIALDDEHYDROG-RXN;iaf1260:SSALy;iaf692:SSALy;iin800:YBR006W;ijn746:SSALyr;ijr904.45632:SSALy;ijr904:SSALy;imeo21:SSALy;imm904:SSALy;imo1053-pao1:SSALy;imo1056:SSALy;ind750:SSALy;inj661:SSALy;intenz:1359;intenz:18270;isb619:SSALy;iyo844:SSALy;kegg:R00714…	-10000.0	10000.0			0	0
R835EDBFE_B-809	1 MNXM172@MNXC3 + 1 MNXM89557@MNXC3 <==> 1 MNXM192@MNXC3 + 1 MNXM20@MNXC3	R_69	1*uniprot:GABT_BACSU		2.6.1.19	kegg:Alanine, aspartate and glutamate metabolism;kegg:Butanoate metabolism;kegg:Metabolic pathways;metacyc:4-aminobutyrate degradation I;metacyc:4-aminobutyrate degradation II;metacyc:4-aminobutyrate degradation III;metacyc:4-aminobutyrate degradation V;metacyc:glutamate degradation III (via 4-aminobutyrate);metacyc:glutamate degradation IV;metacyc:nicotine degradation I;model:Glutamate metabolis…	bigg:ABTA;bigg:ABTAr;bigg:ABTArm;brenda:BR47437;ec:2.6.1.19;ecocyc:GABATRANSAM-RXN;iabaylyiv4:GABATRANSAM-RXN;iaf1260:ABTA;iaf692:ABTA;iin800:UGA1;ijn746:ABTAr;ijr904.45632:ABTA;ijr904:ABTA;imeo21:ABTA;imm904:ABTA;imo1053-pao1:ABTA;imo1056:ABTA;ind750:ABTA;inj661:ABTA;intenz:2770;irs1563.45632:R01648_c;isb619:ABTAr;iso783:ABTA;iyo844:ABTAr;kegg:R01648;metacyc:GABATRANSAM-RXN;reactome:REACT_23980.…	-10000.0	10000.0			0	0
R44365F83_B-369	1 MNXM174@MNXC2 + 1 MNXM1@MNXC2 <==> 1 MNXM174@MNXC3 + 1 MNXM1@MNXC3	R_XANt6	1*gene:YWDJ_BACSU;1*uniprot:PBUG_BACSU;1*uniprot:PBUO_BACSU;1*uniprot:PBUX_BACSU;1*uniprot:PUCJ_BACSU+1*uniprot:PUCK_BACSU			model:S_Transport	bigg:XANt2;bigg:XANt2pp;iabaylyiv4:TRANS-RXNIM-5874;iaf1260:XANt2pp;iag612:rbs_592;iao358:rll_305;iit341:XANt2;ijr904.45632:XANt2;ijr904:XANt2;imo1053-pao1:XANt2;imo1056:XANt2;isb619:XANt2;iyo844:XANt6;metacyc:TRANS-RXN-206;obsolete:rxn05670;seed:rxn05202;seed:rxn09377;seed:rxn12440	-10000.0	10000.0			0	0
RF0F06CAD_B-1573	1 MNXM174@MNXC2 <==> 1 MNXM174@BOUNDARY	R_XANxtO;R_XANxtI				model:Exchange reactions		-10000.0	10000.0			0	1
RB5189393_LR-1167	1 MNXM174@MNXC3 + 1 MNXM295@MNXC3 --> 1 MNXM687@MNXC3 + 1 MNXM9@MNXC3	rxn01649	1*uniprot:DEOD_BACSU;1*uniprot:PUNA_BACSU	MNXR4528	2.4.2.-;2.4.2.1	biopath:Conversion_and_degradation_of_Purine_desoxyribonucleotides;biopath:Reactions_and_degradation_of_Purine_ribonucleotides;kegg:Biosynthesis of secondary metabolites;kegg:Metabolic pathways;kegg:Purine metabolism;metacyc:purine ribonucleosides degradation;metacyc:urate biosynthesis/inosine 5'-phosphate degradation;metacyc:xanthine and xanthosine salvage;model:NONE	bigg:PUNP7;biopath:RXN00951;ec:2.4.2.-;ec:2.4.2.1;ecocyc:XANTHOSINEPHOSPHORY-RXN;iaf1260:PUNP7;iao358:rll_118;iin800:PNP1_9;iit341:PUNP7;ijr904.45632:PUNP7;ijr904:PUNP7;imeo21:PUNP7;imm904:PUNP7;ind750:PUNP7;inj661:PUNP7;ips189:PUNP7;irs1563.45632:R02297_c;iso783:PUNP7;iyo844:PUNP7;kegg:R02297;metacyc:XANTHOSINEPHOSPHORY-RXN;rhea:27638;rhea:27639;rhea:27640;rhea:27641;seed:rxn01649	0	10000.0			0	0
R9490975F_B-930	1 MNXM1759@MNXC3 + 1 MNXM20@MNXC3 <==> 1 MNXM1872@MNXC3 + 1 MNXM89557@MNXC3	R_ADAPAT	1*uniprot:PATA_BACSU;1*uniprot:YUGH_BACSU		2.6.1.-	kegg:Biosynthesis of secondary metabolites;kegg:Lysine biosynthesis;kegg:Metabolic pathways;metacyc:lysine biosynthesis II;model:Lysine Biosynthesis;unipathway:L-lysine biosynthesis via DAP pathway	ec:2.6.1.-;iyo844:APTA1i;kegg:R04467;metacyc:RXN-4822;rhea:25315;rhea:25316;rhea:25317;rhea:25318;seed:rxn03086;upa:UCR04467;upa:UER00023	-10000.0	10000.0			0	0
RBEC34400_B-1223	1 MNXM1759@MNXC3 + 1 MNXM2@MNXC3 <==> 1 MNXM26@MNXC3 + 1 MNXM644@MNXC3	R_DAPDA	1*uniprot:DAPEL_BACSU		3.5.1.47	kegg:Biosynthesis of secondary metabolites;kegg:Lysine biosynthesis;kegg:Metabolic pathways;metacyc:lysine biosynthesis II;model:Lysine Biosynthesis;unipathway:L-lysine biosynthesis via DAP pathway	brenda:BR19248;ec:3.5.1.47;iag612:rbs_477;intenz:4231;iyo844:ADPDA;kegg:R02733;metacyc:N-ACETYLDIAMINOPIMELATE-DEACETYLASE-RXN;rhea:20405;rhea:20406;rhea:20407;rhea:20408;seed:rxn01972;upa:UCR02733;upa:UER00024	-10000.0	10000.0			0	0
RC37A5936_B-1257	1 MNXM1792@MNXC3 + 1 MNXM2@MNXC3 <==> 1 MNXM9861@MNXC3	rxn03060	1*uniprot:PRPD_BACSU		4.2.1.79	kegg:Propanoate metabolism;model:NONE;seed:Propionate-CoA to Succinate Module	bigg:MCITD;brenda:BS2113;ec:4.2.1.79;iabaylyiv4:2-METHYLCITRATE-DEHYDRATASE-RXN;iaf1260:MCITD;iag612:rbs_55;ijn746:MCITD;ijr904.45632:MCITD;ijr904:MCITD;iso783:MCITD;kegg:R04424;seed:rxn03060	-10000.0	10000.0			0	0
R342F609C_B-257	1 MNXM179@MNXC2 + 1 MNXM1@MNXC2 <==> 1 MNXM179@MNXC3 + 1 MNXM1@MNXC3	R_816	1*uniprot:LCTP_BACSU;1*uniprot:LUTP_BACSU			model:Transport, Extracellular	bigg:L-LACt2r;bigg:L-LACt2rpp;bigg:L-LACt3;bigg:L-LACtm;iaf1260:L-LACt2rpp;iao358:rll_548;iit341:L_LACt2r;ijn746:L-LACt2rpp;ijr904.45632:L-LACt2r;ijr904:L-LACt2r;imeo21:L_LACt2r;imeo21:L_LACt3;imm904:L-LACt2r;imm904:L-LACtm;imo1053-pao1:L-LACt4;imo1056:L-LACt4;ind750:L-LACt2r;inj661:L-LACt2r;inj661:L-LACt3;ips189:L-LACt2;isb619:L-LACt2r;iso783:L-LACt2;iyo844:L-LACt2;seed:rxn05602;seed:rxn08794;se…	-10000.0	10000.0			0	0
RF09B9634_B-1571	1 MNXM179@MNXC2 <==> 1 MNXM179@BOUNDARY	EX_cpd00159_e				model:S_		-10000.0	10000.0			0	1
R5958F880_B-519	1 MNXM179@MNXC3 <==> 1 MNXM39@MNXC3 + 1 MNXM75@MNXC3	rxn00542			4.1.2.36	kegg:Pyruvate metabolism;model:NONE	brenda:BR48322;ec:4.1.2.36;intenz:4608;kegg:R00753;metacyc:LACTATE-ALDOLASE-RXN;rhea:17909;rhea:17910;rhea:17911;rhea:17912;seed:rxn00542	-10000.0	10000.0			0	0
RE4ADEE31_B-1478	1 MNXM17@MNXC3 + 1 MNXM1@MNXC3 + 1 MNXM2403@MNXC3 <==> 1 MNXM2@MNXC3 + 1 MNXM47@MNXC3	R_UAG2EMA	1*uniprot:MNAA_BACSU		3.2.1.183;5.1.3.14;5.1.3.7	biopath:Metabolism_of_Amino_sugars;kegg:Amino sugar and nucleotide sugar metabolism;kegg:Biosynthesis of secondary metabolites;kegg:Metabolic pathways;model:Lipid and Cell Wall Metabolism;seed:CMP-N-acetylneuraminate Biosynthesis;seed:Legionaminic Acid Biosynthesis;seed:Sialic Acid Metabolism;seed:Streptococcus agalactiae virulome	bigg:UAG2EMA;bigg:UAG2EMAi;biopath:RXN01529;ec:3.2.1.183;ec:5.1.3.14;ec:5.1.3.7;iaf692:UAG2EMA;intenz:19331;isb619:UAG2EMA;iyo844:UAG2EMA;kegg:R00414;rhea:30683;rhea:30684;rhea:30685;rhea:30686;seed:rxn00292	-10000.0	10000.0			0	0
[truncated: 853 more rows]
