# Supplementary material for: Efficient Reconstruction of Predictive Consensus Metabolic Network Models
Source: PLoS Comput Biol. 2016 Aug 26;12(8):e1005085. doi: 10.1371/journal.pcbi.1005085 (PMC5001716; doi:10.1371/journal.pcbi.1005085)
Supplement: S1 Dataset — This file contains the original models, the input models, the BCMs, and the RCMs for COMMGEN as well as an overview of the changes made between original and input models. (ZIP) [file pcbi.1005085.s001.zip › S4-Models/Input/Bsubtilis/iYO844_COMMGEN/reactions.tsv]

RE00350F1_LR-1070	0.000503 MNXM113@MNXC3 + 0.160642 MNXM114@MNXC3 + 0.000918 MNXM11@MNXC3 + 0.041501 MNXM121@MNXC3 + 0.003205 MNXM128@MNXC3 + 0.081739 MNXM134@MNXC3 + 0.346445 MNXM140@MNXC3 + 0.186317 MNXM142@MNXC3 + 0.147987 MNXM147@MNXC3 + 0.00467 MNXM14@MNXC3 + 0.00345 MNXM196@MNXC3 + 0.306734 MNXM199@MNXC3 + 0.000251 MNXM220@MNXC3 + 0.269905 MNXM231@MNXC3 + 0.000367 MNXM237@MNXC3 + 0.022982 MNXM286@MNXC3 + 0.4…	R_BS_Biomass_10						0	999999.0			1	0
R48E37591_LR-288	1 BIOMASS@MNXC3 --> 1 BIOMASS@BOUNDARY							0	999999.0			0	1
R83B30D2C_RL-585	1 MNXM1004@MNXC3 + 1 MNXM23@MNXC3 <-- 1 MNXM167@MNXC2 + 1 MNXM73@MNXC3	R_SUCRpts	1*uniprot:PT1_BACSU+1*uniprot:PTHP_BACSU+1*uniprot:PTSBC_BACSU;1*uniprot:PT1_BACSU+1*uniprot:PTHP_BACSU+1*uniprot:PTXBC_BACSU	MNXR4963		model:Transport Reaction;seed:Fructose and Mannose Inducible PTS;seed:Galactose-inducible PTS;seed:Mannitol Utilization;seed:Sucrose-specific PTS	bigg:SUCpts;bigg:SUCptspp;iaf1260:SUCptspp;iao358:rll_479;ijr904.45632:SUCpts;ijr904:SUCpts;ips189:SUCpts;isb619:SUCpts;iyo844:SUCpts;seed:rxn05655;seed:rxn09274	-999999.0	0			0	0
R7EA891D5_LR-560	1 MNXM1004@MNXC3 + 1 MNXM2@MNXC3 --> 1 MNXM1380@MNXC3 + 1 MNXM160@MNXC3	R_FFSD	1*uniprot:SCRB_BACSU	MNXR68995	3.2.1.26	model:Exchange;seed:Sucrose Metabolism;seed:Sucrose utilization;seed:Sucrose-specific PTS	bigg:FFSD;bigg:FFSDr;ec:3.2.1.26;iaf1260:FFSD;iag612:rbs_336;ijr904.45632:FFSD;ijr904:FFSD;irs1563.45632:R03921_c;isb619:FFSDr;iyo844:FFSD;obsolete:rxn08517;seed:rxn02760	0	999999.0			0	0
RBCEFD4FC_RL-885	1 MNXM100@MNXC3 + 1 MNXM11@MNXC3 <-- 1 MNXM132@MNXC3 + 1 MNXM83@MNXC3	R_ERG20_1	1*uniprot:ISPA_BACSU		2.5.1.1;2.5.1.10;2.5.1.29	biopath:Biosynthesis_of_Capsidiol;biopath:Biosynthesis_of_Carotene;biopath:Biosynthesis_of_Cholesterol_(Atlas_S._85,_86);biopath:Biosynthesis_of_Dolichol;biopath:Biosynthesis_of_Giberellin_GA3;biopath:Biosynthesis_of_Guaiazulene;biopath:Biosynthesis_of_Juveniles_hormon_III;biopath:Biosynthesis_of_Limonene;biopath:Biosynthesis_of_Myrcene;biopath:Biosynthesis_of_Taxol;biopath:Biosynthesis_of_alpha-…	bigg:DMATT;bigg:DMATTx;biopath:RXN00099;brenda:BR47563;ec:2.5.1.1;ec:2.5.1.10;ec:2.5.1.29;ecocyc:GPPSYN-RXN;iabaylyiv4:GPPSYN-RXN;iaf1260:DMATT;iaf692:DMATT;iao358:rll_214;igt196:DMATT;iin800:ERG20_1;iit341:DMATT;ijn746:DMATT;ijr904.45632:DMATT;ijr904:DMATT;imeo21:DMATT;imm904:DMATT;ind750:DMATT;inj661:DMATT;intenz:2706;irs1563.45632:R01658_c;isb619:DMATT;iso783:DMATT;iyo844:DMATT;kegg:R01658;met…	-999999.0	0			0	0
R4E5FD3D5_LR-314	1 MNXM100@MNXC3 + 1 MNXM83@MNXC3 --> 1 MNXM11@MNXC3 + 1 MNXM34@MNXC3	R_ERG20_2	1*uniprot:ISPA_BACSU		2.5.1.1;2.5.1.10;2.5.1.29	biopath:Biosynthesis_of_Capsidiol;biopath:Biosynthesis_of_Carotene;biopath:Biosynthesis_of_Cholesterol_(Atlas_S._85,_86);biopath:Biosynthesis_of_Dolichol;biopath:Biosynthesis_of_Giberellin_GA3;biopath:Biosynthesis_of_Guaiazulene;biopath:Biosynthesis_of_Juveniles_hormon_III;biopath:Biosynthesis_of_Taxol;biopath:Biosynthesis_of_ent-Kaurene;biopath:Metabolism_of_Terpens,_Carotenoids,_and_Retinoids;k…	bigg:GRTT;bigg:GRTTx;biopath:RXN00933;brenda:BR47562;brenda:BS370478;ec:2.5.1.1;ec:2.5.1.10;ec:2.5.1.29;ecocyc:FPPSYN-RXN;iabaylyiv4:FPPSYN-RXN;iaf1260:GRTT;iaf692:GRTT;iao358:rll_215;igt196:GRTT;iin800:ERG20_2;iit341:GRTT;ijn746:GRTT;ijr904.45632:GRTT;ijr904:GRTT;imeo21:GRTT;imm904:GRTT;imo1053-pao1:GRTT;imo1056:GRTT;ind750:GRTT;inj661:GRTT;intenz:18300;irs1563.45632:R02003_c;isb619:GRTT;iso783:…	0	999999.0			0	0
RB1D6FC7F_RL-828	1 MNXM1010@MNXC3 + 1 MNXM13@MNXC3 <-- 1 MNXM159@MNXC3 + 1 MNXM1@MNXC3 + 1 MNXM23@MNXC3	R04673	1*uniprot:ILVB_BACSU+1*uniprot:ILVH_BACSU;1*uniprot:ILVX_BACSU					-999999.0	0			0	0
RD78642BA_B-1021	1 MNXM1010@MNXC3 + 1 MNXM1@MNXC3 + 1 MNXM6@MNXC3 <==> 1 MNXM1202@MNXC3 + 1 MNXM5@MNXC3	R_KARA2	1*uniprot:ILVC_BACSU	MNXR3146	1.1.1.86	biopath:Biosynthesis_of_L-Isoleucine;biopath:Metabolism_of_the_branched_amino_acids_(L-Leucine,_L-Isoleucine,_L-Valine);model:Valine, Leucine, and Isoleucine Metabolism;unipathway:L-isoleucine biosynthesis	bigg:KARA2;bigg:KARA2i;bigg:KARA2im;biopath:RXN01320;ec:1.1.1.86;ecocyc:ACETOOHBUTREDUCTOISOM-RXN;intenz:1085;rhea:13493;rhea:13494;rhea:13495;rhea:13496;upa:UER00056	-999999.0	999999.0			0	0
REA851DAC_RL-1125	1 MNXM1017@MNXC3 + 1 MNXM105630@MNXC3 + 1 MNXM119@MNXC3 + 1 MNXM1@MNXC3 + 1 MNXM2@MNXC3 <-- 1 MNXM1485@MNXC3 + 1 MNXM208@MNXC3 + 1 MNXM4@MNXC3	R_FDMO2	1*uniprot:SSUD_BACSU			model:S_Phosphate_and_sulfur		-999999.0	0			0	0
RE9AF801E_RL-1119	1 MNXM1017@MNXC3 + 1 MNXM105630@MNXC3 + 1 MNXM119@MNXC3 + 1 MNXM1@MNXC3 + 1 MNXM2@MNXC3 <-- 1 MNXM208@MNXC3 + 1 MNXM282@MNXC3 + 1 MNXM4@MNXC3	R_FDMO4	1*uniprot:SSUD_BACSU			model:S_Phosphate_and_sulfur		-999999.0	0			0	0
RE27F96A3_LR-1079	1 MNXM1017@MNXC3 + 1 MNXM2@MNXC3 + 1 MNXM8@MNXC3 --> 1 MNXM10@MNXC3 + 1 MNXM1@MNXC3 + 1 MNXM29@MNXC3	R_ALDD31	1*uniprot:ALDH3_BACSU;1*uniprot:ALDH4_BACSU;1*uniprot:ALDY_BACSU			model:S_Carbohydrates_and_related_molecules		0	999999.0			0	0
R7BF59C8F_LR-546	1 MNXM1017@MNXC3 + 1 MNXM2@MNXC3 + 1 MNXM8@MNXC3 --> 1 MNXM10@MNXC3 + 2 MNXM1@MNXC3 + 1 MNXM458@MNXC3	R_ALDD4	1*uniprot:ALDH3_BACSU;1*uniprot:ALDH4_BACSU;1*uniprot:ALDY_BACSU	MNXR660		model:S_Alternate_Carbon_Metabolism	bigg:ALDD4;iaf1260:ALDD4;iyo844:ALDD4;obsolete:rxn10350;seed:rxn08111	0	999999.0			0	0
R655E793C_LR-439	1 MNXM1020@MNXC3 + 2 MNXM89@MNXC3 --> 1 MNXM1@MNXC3 + 1 MNXM304@MNXC3 + 1 MNXM89582@MNXC3	R_BTS3	1*uniprot:BIOB_BACSU			model:Biotin Biosynthesis		0	999999.0			0	0
R4C5AABE7_RL-308	1 MNXM1020@MNXC3 + 3 MNXM1@MNXC3 + 1 MNXM7@MNXC3 + 1 MNXM9@MNXC3 <-- 1 MNXM1140@MNXC3 + 1 MNXM13@MNXC3 + 1 MNXM3@MNXC3	R_DBTS	1*uniprot:BIOD_BACSU		6.3.3.3	kegg:Biotin metabolism;kegg:Metabolic pathways;metacyc:biotin biosynthesis from 7-keto-8-aminopelargonate;model:Cofactor and Prosthetic Group Biosynthesis;unipathway:biotin biosynthesis	bigg:DBTS;bigg:DBTSr;brenda:BR128;ec:6.3.3.3;ecocyc:DETHIOBIOTIN-SYN-RXN;iabaylyiv4:DETHIOBIOTIN-SYN-RXN;iaf1260:DBTS;iaf692:DBTSr;igt196:DBTS;iin800:BIO4;iit341:DBTSr;ijr904.45632:DBTSr;ijr904:DBTSr;imeo21:DBTSr;imm904:DBTSr;imo1053-pao1:DBTSr;imo1056:DBTSr;ind750:DBTSr;inj661:DBTSr;intenz:5129;isb619:DBTSr;iso783:DBTSr;iyo844:DBTS;kegg:R03182;macie:M0074;metacyc:DETHIOBIOTIN-SYN-RXN;rhea:15805;…	-999999.0	0			0	0
R53E3F481_LR-340	1 MNXM1026@MNXC2 + 1 MNXM2@MNXC3 + 1 MNXM3@MNXC3 --> 1 MNXM1026@MNXC3 + 1 MNXM1@MNXC3 + 1 MNXM7@MNXC3 + 1 MNXM9@MNXC3	R_MOBDabc	1*uniprot:YVGK_BACSU+1*uniprot:YVGL_BACSU+1*uniprot:YVGM_BACSU	MNXR3623	3.6.3.29	model:S_Transport	bigg:MOBDabc;bigg:MOBDabcpp;ec:3.6.3.29;ecocyc:ABC-19-RXN;iaf1260:MOBDabcpp;iaf692:MOBDabc;imo1053-pao1:MOBDabc;imo1056:MOBDabc;intenz:4433;ips189:MOBDabc;isb619:MOBDabc;iso783:MOBDabc;iyo844:MOBDabc;metacyc:3.6.3.29-RXN;rhea:22020;rhea:22021;rhea:22022;rhea:22023;seed:rxn05619;seed:rxn08955	0	999999.0			0	0
RC3DD8C80_LR-923	1 MNXM1026@MNXC2 --> 1 MNXM1026@BOUNDARY	R_EX_mobd_e_				model:S_		0	999999.0			0	1
RC9938A4C_RL-951	1 MNXM1043@MNXC3 + 1 MNXM10@MNXC3 + 2 MNXM1@MNXC3 <-- 1 MNXM2@MNXC3 + 1 MNXM8@MNXC3 + 1 iso_iYO844_dcal@MNXC3	R_ALDD10	1*uniprot:ALDH3_BACSU;1*uniprot:ALDH4_BACSU;1*uniprot:ALDY_BACSU			model:S_Carbohydrates_and_related_molecules		-999999.0	0			0	0
R96E3F05E_B-691	1 MNXM1045@MNXC3 + 1 MNXM8@MNXC3 <==> 1 MNXM10@MNXC3 + 1 MNXM1660@MNXC3 + 1 MNXM1@MNXC3	R_MANAO			1.1.1.57	kegg:Metabolic pathways;kegg:Pentose and glucuronate interconversions;metacyc:I?-D-glucuronide and D-glucuronate degradation;model:Glucuronate Metabolism;seed:Entner-Doudoroff Pathway;seed:Sugar utilization in Thermotoga	bigg:MANAO;brenda:BR29320;brenda:BS188372;ec:1.1.1.57;ecocyc:MANNONOXIDOREDUCT-RXN;iaf1260:MANAO;iag612:rbs_250;iao358:rll_448;ijr904.45632:MANAO;ijr904:MANAO;intenz:1056;iyo844:MANAO;kegg:R02454;metacyc:MANNONOXIDOREDUCT-RXN;obsolete:rxn08881;rhea:15729;rhea:15730;rhea:15731;rhea:15732;seed:rxn01775	-999999.0	999999.0			0	0
R9D79890B_LR-724	1 MNXM1045@MNXC3 --> 1 MNXM2@MNXC3 + 1 MNXM440@MNXC3	R_MNNH	1*uniprot:UXUA_BACSU		4.2.1.8	kegg:Metabolic pathways;kegg:Pentose and glucuronate interconversions;metacyc:I?-D-glucuronide and D-glucuronate degradation;model:Alternate Carbon Metabolism;seed:Entner-Doudoroff Pathway;seed:Sugar utilization in Thermotoga	bigg:MNNH;brenda:BR457;ec:4.2.1.8;ecocyc:MANNONDEHYDRAT-RXN;iaf1260:MNNH;iag612:rbs_270;iao358:rll_447;ijr904.45632:MNNH;ijr904:MNNH;intenz:4669;iyo844:MNNH;kegg:R05606;metacyc:MANNONDEHYDRAT-RXN;rhea:20097;rhea:20098;rhea:20099;rhea:20100;seed:rxn03885	0	999999.0			0	0
R6150E5BA_RL-417	1 MNXM105630@MNXC3 + 1 MNXM119@MNXC3 + 1 MNXM1@MNXC3 + 1 MNXM2@MNXC3 + 1 MNXM349@MNXC3 <-- 1 MNXM1949@MNXC3 + 1 MNXM208@MNXC3 + 1 MNXM4@MNXC3	R_FDMO6	1*uniprot:SSUD_BACSU			model:S_Phosphate_and_sulfur		-999999.0	0			0	0
RF6270C8B_RL-1189	1 MNXM105630@MNXC3 + 1 MNXM119@MNXC3 + 1 MNXM1@MNXC3 + 1 MNXM2@MNXC3 + 1 MNXM56@MNXC3 <-- 1 MNXM1485@MNXC3 + 1 MNXM208@MNXC3 + 1 MNXM4@MNXC3	R_FDMO2	1*uniprot:SSUD_BACSU		1.14.14.5	model:Inorganic Ion Transport and Metabolism;seed:Alkanesulfonates Utilization	bigg:FDMO2;ec:1.14.14.5;iaf1260:FDMO2;ijn746:FDMO2;iyo844:FDMO;kegg:R10206;obsolete:rxn10064;pubmed:10480865;rhea:29307;rhea:29308;rhea:29309;rhea:29310;seed:rxn08468	-999999.0	0			0	0
R31637FDC_RL-188	1 MNXM105630@MNXC3 + 1 MNXM119@MNXC3 + 1 MNXM1@MNXC3 + 1 MNXM2@MNXC3 + 1 MNXM69@MNXC3 <-- 1 MNXM208@MNXC3 + 1 MNXM4@MNXC3 + 1 MNXM73204@MNXC3	R_FDMO5	1*uniprot:SSUD_BACSU			model:S_Phosphate_and_sulfur		-999999.0	0			0	0
R3BD5E0D5_RL-233	1 MNXM105630@MNXC3 + 1 MNXM119@MNXC3 + 1 MNXM1@MNXC3 + 1 MNXM2@MNXC3 + 1 MNXM75@MNXC3 <-- 1 MNXM208@MNXC3 + 1 MNXM4@MNXC3 + 1 MNXM7343@MNXC3	R_FDMO3	1*uniprot:SSUD_BACSU			model:Inorganic Ion Transport and Metabolism;seed:Alkanesulfonates Utilization	bigg:FDMO3;iabaylyiv4:RXN0-280;iaf1260:FDMO3;ijn746:FDMO3;iyo844:FDMO1;obsolete:rxn10065;pubmed:10480865;rhea:29727;rhea:29728;rhea:29729;rhea:29730;seed:rxn08469	-999999.0	0			0	0
RA4F4B239_RL-761	1 MNXM105630@MNXC3 + 1 MNXM119@MNXC3 + 1 MNXM1@MNXC3 + 1 MNXM2@MNXC3 + 1 MNXM75@MNXC3 <-- 1 MNXM208@MNXC3 + 1 MNXM4@MNXC3 + 1 iso_iYO844_eths@MNXC3	R_FDMO1	1*uniprot:SSUD_BACSU			model:S_Phosphate_and_sulfur		-999999.0	0			0	0
R212A49F1_RL-93	1 MNXM105630@MNXC3 + 1 MNXM148@MNXC3 + 1 MNXM14@MNXC3 + 2 MNXM1@MNXC3 <-- 1 MNXM155@MNXC3 + 1 MNXM287@MNXC3	R_APSPTi	1*uniprot:CYSH1_BACSU		1.8.4.10	metacyc:sulfate reduction III (assimilatory);model:S_Amino_acids_and_related_molecules;seed:Cysteine Biosynthesis	bigg:APSR;brenda:BR47380;ec:1.8.4.10;iabaylyiv4:ADENYLYLSULFATE-REDUCTASE-RXN;ijn746:APSR;intenz:10831;iyo844:APSPTi;kegg:R07176;metacyc:RXN-12019;rhea:21976;rhea:21977;rhea:21978;rhea:21979;seed:rxn05256	-999999.0	0			0	0
R40A43EEC_B-256	1 MNXM105630@MNXC3 + 1 MNXM148@MNXC3 + 2 MNXM1@MNXC3 + 1 MNXM26@MNXC3 + 1 MNXM55@MNXC3 <==> 1 MNXM155@MNXC3 + 1 MNXM323@MNXC3 + 1 MNXM418@MNXC3	R_AHSERL4	1*uniprot:CYSK_BACSU		4.2.99.8	model:S_Amino_acids_and_related_molecules		-999999.0	999999.0			0	0
R224E6657_RL-102	1 MNXM105630@MNXC3 + 1 MNXM148@MNXC3 + 2 MNXM1@MNXC3 + 1 MNXM45@MNXC3 <-- 1 MNXM155@MNXC3 + 1 MNXM49@MNXC3	R_MET16	1*uniprot:CYSH1_BACSU			model:Cysteine metabolism		-999999.0	0			0	0
RD5DF96EB_B-1012	1 MNXM105630@MNXC3 + 4 MNXM1@MNXC3 + 3 MNXM6@MNXC3 <==> 3 MNXM2@MNXC3 + 3 MNXM5@MNXC3 + 1 MNXM89582@MNXC3	R_1726;R_1205	1*uniprot:CYSI_BACSU;1*uniprot:CYSJ_BACSU	MNXR69926	1.8.1.2;1.8.2.2	biopath:Degradation_of_L-Cysteine_to_Taurine;biopath:Metabolism_of_L-Lysine,_L-Threonine,_L-Methionine,_and_L-Cysteine;biopath:Metabolism_of_Sulfur;biopath:Metabolism_of_Sulfur_(extended);kegg:Metabolic pathways;kegg:Microbial metabolism in diverse environments;kegg:Sulfur metabolism;metacyc:sulfate reduction I (assimilatory);metacyc:sulfate reduction III (assimilatory);model:Cysteine Metabolism;…	bigg:SULR;bigg:SULRi;biopath:RXN00531;brenda:BR36931;brenda:BS259553;ec:1.8.1.2;ec:1.8.2.2;ecocyc:SULFITE-REDUCT-RXN;iabaylyiv4:SULFITE-REDUCT-RXN;iaf1260:SULRi;iag612:rbs_560;iao358:rll_619;igt196:SULR;iin800:ECM17;iin800:MET10;iit341:SULR;ijn746:SULRi;ijr904.45632:SULR;ijr904:SULR;imeo21:SULR;imm904:SULR;imo1053-pao1:SULR;imo1056:SULR;ind750:SULR;inj661:SULR;intenz:1719;isb619:SULR;iso783:SULR;…	-999999.0	999999.0			0	0
RC49AA482_B-930	1 MNXM1062@MNXC3 + 1 MNXM5@MNXC3 + 1 MNXM9@MNXC3 <==> 1 MNXM1384@MNXC3 + 1 MNXM1@MNXC3 + 1 MNXM6@MNXC3	R_AGPR	1*uniprot:ARGC_BACSU	MNXR571	1.2.1.38	biopath:Metabolism_of_L-Glutamate,_L-Aspartate_and_related_compounds;kegg:2-Oxocarboxylic acid metabolism;kegg:Arginine and proline metabolism;kegg:Biosynthesis of secondary metabolites;kegg:Metabolic pathways;model:Arginine Biosynthesis;unipathway:L-arginine biosynthesis	bigg:AGPR;bigg:AGPRim;biopath:RXN00765;brenda:BR36780;brenda:BS258118;ec:1.2.1.38;ecocyc:N-ACETYLGLUTPREDUCT-RXN;iin800:ARG5_2;intenz:1381;kegg:R03443;rhea:21588;rhea:21589;rhea:21590;rhea:21591;seed:rxn12857;upa:UCR03443;upa:UER00108	-999999.0	999999.0			0	0
RA8F9802D_B-783	1 MNXM1062@MNXC3 + 1 MNXM89557@MNXC3 <==> 1 MNXM20@MNXC3 + 1 MNXM817@MNXC3	R02283_c	1*uniprot:ARGD_BACSU		2.6.1.11	kegg:2-Oxocarboxylic acid metabolism;kegg:Arginine and proline metabolism;kegg:Biosynthesis of secondary metabolites;kegg:Metabolic pathways;metacyc:arginine biosynthesis II (acetyl cycle);metacyc:arginine biosynthesis III;metacyc:ornithine biosynthesis;unipathway:L-arginine biosynthesis	bigg:ACOTA;bigg:ACOTAim;brenda:BR48055;ec:2.6.1.11;ecocyc:ACETYLORNTRANSAM-RXN;iabaylyiv4:ACETYLORNTRANSAM-RXN;iaf1260:ACOTA;iaf692:ACOTA;iag612:rbs_476;iao358:rll_46;igt196:ACOTA;iin800:ARG8;ijn746:ACOTA;ijr904.45632:ACOTA;ijr904:ACOTA;imeo21:ACOTA;imm904:ACOTAim;imo1053-pao1:ACOTA;imo1056:ACOTA;ind750:ACOTAim;inj661:ACOTA;intenz:11195;irs1563.45632:R02283_c;isb619:ACOTA;iso783:ACOTA;iyo844:ACOT…	-999999.0	999999.0			0	0
R13E232DF_B-20	1 MNXM1063@MNXC3 + 1 MNXM158@MNXC3 <==> 1 MNXM492@MNXC3 + 1 MNXM9@MNXC3	R_439	1*uniprot:PDP_BACSU		2.4.2.1;2.4.2.2;2.4.2.23;2.4.2.4	kegg:Pyrimidine metabolism;model:Purine and Pyrimidine Biosynthesis	bigg:DURIPP;ec:2.4.2.1;ec:2.4.2.2;ec:2.4.2.23;ec:2.4.2.4;iaf1260:DURIPP;iaf692:DURIPP;iin800:PNP1_1;iit341:DURIPP;ijr904.45632:DURIPP;ijr904:DURIPP;imeo21:DURIPP;imm904:DURIPP;ind750:DURIPP;inj661:DURIPP;ips189:DURIPP;isb619:DURIPP;iso783:DURIPP;iyo844:DURIPP;kegg:R02484;seed:rxn01799	-999999.0	999999.0			0	0
R156511C_B-24	1 MNXM1063@MNXC3 + 1 MNXM168@MNXC3 <==> 1 MNXM625@MNXC3 + 1 MNXM9@MNXC3	R_1102	1*uniprot:DEOD_BACSU;1*uniprot:PUNA_BACSU		2.4.2.1;2.4.2.4	kegg:Metabolic pathways;kegg:Purine metabolism;model:Nucleotide Salvage Pathway	bigg:PUNP2;ec:2.4.2.1;ec:2.4.2.4;ecocyc:DEOXYADENPHOSPHOR-RXN;iaf1260:PUNP2;iag612:rbs_233;igt196:PUNP2;iin800:PNP1_4;iit341:PUNP2;ijr904.45632:PUNP2;ijr904:PUNP2;imeo21:PUNP2;imm904:PUNP2;ind750:PUNP2;inj661:PUNP2;ips189:PUNP2;isb619:PUNP2;iso783:PUNP2;iyo844:PUNP2;kegg:R02557;obsolete:rxn11085;rhea:27742;rhea:27743;rhea:27744;rhea:27745;seed:rxn01859	-999999.0	999999.0			0	0
R17032A89_B-34	1 MNXM1063@MNXC3 + 1 MNXM213@MNXC3 <==> 1 MNXM935@MNXC3 + 1 MNXM9@MNXC3	R_1107	1*uniprot:DEOD_BACSU;1*uniprot:PUNA_BACSU		2.4.2.1;2.4.2.4	kegg:Metabolic pathways;kegg:Purine metabolism;model:Nucleotide Salvage Pathway	bigg:PUNP6;ec:2.4.2.1;ec:2.4.2.4;ecocyc:DEOXYINOPHOSPHOR-RXN;iaf1260:PUNP6;iag612:rbs_238;igt196:PUNP6;iin800:PNP1_3;iit341:PUNP6;ijr904.45632:PUNP6;ijr904:PUNP6;imeo21:PUNP6;imm904:PUNP6;ind750:PUNP6;inj661:PUNP6;ips189:PUNP6;iso783:PUNP6;iyo844:PUNP6;kegg:R02748;obsolete:rxn11087;rhea:27750;rhea:27751;rhea:27752;rhea:27753;seed:rxn01985	-999999.0	999999.0			0	0
R5A5D106D_B-381	1 MNXM1063@MNXC3 + 1 MNXM259@MNXC3 <==> 1 MNXM647@MNXC3 + 1 MNXM9@MNXC3	R_1105	1*uniprot:DEOD_BACSU;1*uniprot:PUNA_BACSU	MNXR69829	2.4.2.1;2.4.2.4	kegg:Metabolic pathways;kegg:Purine metabolism;model:Nucleotide Salvage Pathway	bigg:PUNP4;ec:2.4.2.1;ec:2.4.2.4;ecocyc:DEOXYGUANPHOSPHOR-RXN;iaf1260:PUNP4;iag612:rbs_237;igt196:PUNP4;iin800:PNP1_5;iit341:PUNP4;ijr904.45632:PUNP4;ijr904:PUNP4;imeo21:PUNP4;imm904:PUNP4;ind750:PUNP4;inj661:PUNP4;ips189:PUNP4;iso783:PUNP4;iyo844:PUNP4;kegg:R01969;obsolete:rxn11086;rhea:27738;rhea:27739;rhea:27740;rhea:27741;seed:rxn01446	-999999.0	999999.0			0	0
RFC97B382_B-1227	1 MNXM1063@MNXC3 + 1 MNXM386@MNXC3 <==> 1 MNXM420@MNXC3 + 1 MNXM9@MNXC3	R_1239	1*uniprot:PDP_BACSU		2.4.2.2;2.4.2.4	kegg:Metabolic pathways;kegg:Pyrimidine metabolism;model:Purine and Pyrimidine Biosynthesis;seed:pyrimidine conversions	bigg:TMDPP;brenda:BS355326;ec:2.4.2.2;ec:2.4.2.4;iaf1260:TMDPP;iaf692:TMDPP;iag612:rbs_565;iin800:PNP1_2;ijr904.45632:TMDPP;ijr904:TMDPP;imeo21:TMDPP;imm904:TMDPP;ind750:TMDPP;inj661:TMDPP;ips189:TMDPP;iso783:TMDPP;iyo844:TMDPP;kegg:R01570;obsolete:rxn11184;seed:rxn01146	-999999.0	999999.0			0	0
RC3E562F8_B-924	1 MNXM1063@MNXC3 <==> 1 MNXM2320@MNXC3	R02749_c	1*uniprot:DEOB_BACSU	MNXR69774	5.4.2.7	kegg:Pentose phosphate pathway	bigg:PPM2;ec:5.4.2.7;kegg:R02749;rhea:25205;rhea:25206;rhea:25207;rhea:25208	-999999.0	999999.0			0	0
RBBF1879C_RL-877	1 MNXM1067@MNXC3 + 1 MNXM11@MNXC3 <-- 1 MNXM83@MNXC3 + 1 iso_iYO844_pendp@MNXC3	R_PPTT			2.5.1.33	model:S_Lipids		-999999.0	0			0	0
R138F4301_LR-18	1 MNXM1067@MNXC3 + 1 MNXM83@MNXC3 --> 1 MNXM11@MNXC3 + 1 MNXM1722@MNXC3	R_HEXTT	1*uniprot:HEPS1_BACSU+1*uniprot:HEPS2_BACSU		2.5.1.-;2.5.1.30	model:S_Lipid_Metabolism;seed:Polyprenyl Diphosphate Biosynthesis	bigg:HEXTT;ec:2.5.1.-;ec:2.5.1.30;irs1563.45632:R05612_c;isb619:HEXTT;iso783:HEXTT;iyo844:HEXTT;kegg:R05612;rhea:20836;rhea:20837;rhea:20838;rhea:20839;seed:rxn03891	0	999999.0			0	0
RA1B6FCB4_LR-746	1 MNXM107@MNXC2 + 1 MNXM1@MNXC2 --> 1 MNXM107@MNXC3 + 1 MNXM1@MNXC3	R_NO2t2ir	1*uniprot:YWCJ_BACSU	MNXR3841		model:S_Transport	bigg:NO2t2r;bigg:NO2t2rpp;iaf1260:NO2t2rpp;iag612:rbs_494;iag612:rbs_496;ijn746:NO2t2rpp;ijr904.45632:NO2t2r;ijr904:NO2t2r;imo1053-pao1:NO2t3;imo1056:NO2t3;isb619:NO2t2r;iyo844:NO2t2ir;iyo844:NO2t3;seed:rxn05625;seed:rxn05626;seed:rxn08998	0	999999.0			0	0
R5641DB3D_RL-358	1 MNXM107@MNXC2 + 1 MNXM1@MNXC3 <-- 1 MNXM107@MNXC3 + 1 MNXM1@MNXC2	R_NO2t3	1*uniprot:NARK_BACSU;1*uniprot:YWCJ_BACSU	MNXR3841		model:S_Transport	bigg:NO2t2r;bigg:NO2t2rpp;iaf1260:NO2t2rpp;iag612:rbs_494;iag612:rbs_496;ijn746:NO2t2rpp;ijr904.45632:NO2t2r;ijr904:NO2t2r;imo1053-pao1:NO2t3;imo1056:NO2t3;isb619:NO2t2r;iyo844:NO2t2ir;iyo844:NO2t3;seed:rxn05625;seed:rxn05626;seed:rxn08998	-999999.0	0			0	0
R5EEA7D02_LR-408	1 MNXM107@MNXC2 --> 1 MNXM107@BOUNDARY	R_EX_no2_e				model:Exchange		0	999999.0			0	1
R2F5A941F_RL-174	1 MNXM107@MNXC3 + 2 MNXM1@MNXC2 + 1 MNXM2@MNXC3 + 1 iso_iYO844_mqn7@MNXC3 <-- 2 MNXM1@MNXC3 + 1 MNXM207@MNXC3 + 1 iso_iYO844_mql7@MNXC3	R_NTR3B	1*uniprot:NARG_BACSU+1*uniprot:NARH_BACSU+1*uniprot:NARJ_BACSU;1*uniprot:NASB_BACSU+1*uniprot:NASC_BACSU		1.7.99.4	model:S_Membrane_bioenergetics		-999999.0	0			0	0
R67C6108A_LR-453	1 MNXM107@MNXC3 + 3 MNXM10@MNXC3 + 5 MNXM1@MNXC3 --> 1 MNXM15@MNXC3 + 2 MNXM2@MNXC3 + 3 MNXM8@MNXC3	R_NTRIR2x	1*uniprot:NASD_BACSU+1*uniprot:NASE_BACSU		1.7.1;1.7.1.4	model:Oxidative Phosphorylation	bigg:NTRIR2x;ec:1.7.1;ec:1.7.1.4;iabaylyiv4:NITRITREDUCT-RXN;iaf1260:NTRIR2x;iaf692:NTRIR2x;iag612:rbs_495;ijn746:NTRIR2x;ijr904.45632:NTRIR2x;ijr904:NTRIR2x;imeo21:NTRIR2x;inj661:NTRIR2x;inj661:NTRIRx;intenz:10009;isb619:NTRIRx;iyo844:NTRIR2x;metacyc:RXN-13854;obsolete:rxn05891;obsolete:rxn09017r;rhea:24628;rhea:24629;rhea:24630;rhea:24631;seed:rxn00568;seed:rxn11161	0	999999.0			0	0
RAFE4CE48_LR-819	1 MNXM1080@MNXC2 + 1 MNXM1@MNXC2 --> 1 MNXM1080@MNXC3 + 1 MNXM1@MNXC3	R_GALCTRt2	1*uniprot:GUDP_BACSU	MNXR2505		model:S_Transport	bigg:GALCTt2r;bigg:GALCTt2rpp;iaf1260:GALCTt2rpp;ijr904.45632:GALCTt2r;ijr904:GALCTt2r;iyo844:GALCTRt2;seed:rxn05565;seed:rxn08580	0	999999.0			0	0
RD1EDEFE4_LR-989	1 MNXM1080@MNXC2 --> 1 MNXM1080@BOUNDARY	R_EX_galct_D_e				model:Exchange		0	999999.0			0	1
RE115511D_LR-1075	1 MNXM1080@MNXC3 --> 1 MNXM2@MNXC3 + 1 MNXM854@MNXC3	R_GALCTD	1*uniprot:GARD_BACSU		4.2.1.42	kegg:Ascorbate and aldarate metabolism;metacyc:D-galactarate degradation I;metacyc:D-galactarate degradation II;model:Alternate Carbon Metabolism;unipathway:D-galactarate degradation	bigg:GALCTD;brenda:BR421;ec:4.2.1.42;ecocyc:GALACTARDEHYDRA-RXN;iabaylyiv4:GALACTARDEHYDRA-RXN;iaf1260:GALCTD;ijr904.45632:GALCTD;ijr904:GALCTD;intenz:4703;iyo844:GALCTD;kegg:R05608;metacyc:GALACTARDEHYDRA-RXN;rhea:16005;rhea:16006;rhea:16007;rhea:16008;seed:rxn03887;upa:UCR05608;upa:UER00629	0	999999.0			0	0
R6B3AC4_RL-469	1 MNXM108@MNXC3 + 1 MNXM10@MNXC3 + 2 MNXM1@MNXC3 <-- 1 MNXM2@MNXC3 + 1 MNXM528@MNXC3 + 1 MNXM8@MNXC3	R_ALDD16	1*uniprot:ALDH3_BACSU;1*uniprot:ALDH4_BACSU;1*uniprot:ALDY_BACSU	MNXR7224	1.2.1.48	kegg:Fatty acid metabolism;model:S_Carbohydrates_and_related_molecules	brenda:BR36783;ec:1.2.1.48;iyo844:ALDD16;kegg:R01704;obsolete:rxn09962;seed:rxn01247	-999999.0	0			0	0
R25475DA9_B-119	1 MNXM108@MNXC3 + 1 MNXM12@MNXC3 + 1 MNXM3@MNXC3 <==> 1 MNXM11@MNXC3 + 1 MNXM14@MNXC3 + 1 MNXM88@MNXC3	R_1454;R_1453;R_505	1*uniprot:LCFA_BACSU;1*uniprot:LCFB_BACSU;1*uniprot:YHFT_BACSU;1*uniprot:YNGI_BACSU	MNXR2003		model:Fatty Acid Biosynthesis	imo1053-pao1:FACOAL160t;imo1056:FACOAL160t;seed:rxn13829	-999999.0	999999.0			0	0
RBDA802C6_RL-888	1 MNXM108@MNXC3 + 8 MNXM12@MNXC3 + 7 MNXM13@MNXC3 + 6 MNXM2@MNXC3 + 14 MNXM5@MNXC3 <-- 20 MNXM1@MNXC3 + 1 MNXM21@MNXC3 + 7 MNXM40@MNXC3 + 14 MNXM6@MNXC3	R_KAS8	1*uniprot:FABD_BACSU+1*uniprot:FABF_BACSU+1*uniprot:FABG_BACSU+1*uniprot:FABH2_BACSU+1*uniprot:FABL_BACSU+1*uniprot:FABZ_BACSU;1*uniprot:FABD_BACSU+1*uniprot:FABF_BACSU+1*uniprot:FABG_BACSU+1*uniprot:FABI_BACSU+1*uniprot:YCSD_BACSU	MNXR3164	2.3.1.41	model:null	bigg:KAS8;brenda:BR44087;ec:2.3.1.41;isb619:KAS8;iyo844:KAS8;obsolete:rxn10037;reactome:REACT_1497;reactome:REACT_152723;reactome:REACT_153734;reactome:REACT_78047;reactome:REACT_81687;reactome:REACT_83733;reactome:REACT_87447;reactome:REACT_91445;reactome:REACT_96308;reactome:REACT_97636;seed:rxn05291	-999999.0	0			0	0
R71B6C57E_RL-502	1 MNXM10@MNXC3 + 1 MNXM114087@MNXC3 + 1 MNXM1@MNXC3 <-- 1 MNXM142@MNXC3 + 1 MNXM8@MNXC3	R_THRD	1*uniprot:TDH_BACSU	MNXR69968	1.1.1.103	biopath:Degradation_of_L-Threonine_to_L-2-aminoacetate;biopath:Metabolism_of_L-Lysine,_L-Threonine,_L-Methionine,_and_L-Cysteine;kegg:Glycine, serine and threonine metabolism;metacyc:aminopropanol phosphate biosynthesis;metacyc:threonine degradation II;metacyc:threonine degradation III (to methylglyoxal);model:Glycine and Serine Metabolism;seed:Glycine Biosynthesis;unipathway:L-threonine degradat…	bigg:THRD;biopath:RXN00323;brenda:BR29169;ec:1.1.1.103;ecocyc:THREODEHYD-RXN;iaf1260:THRD;ijr904.45632:THRD;ijr904:THRD;imo1053-pao1:THRD;imo1056:THRD;intenz:1102;iso783:THRD;iyo844:THRD;kegg:R01465;metacyc:THREODEHYD-RXN;obsolete:rxn09302;rhea:13161;rhea:13162;rhea:13163;rhea:13164;seed:rxn01068;upa:UCR01465;upa:UER00505	-999999.0	0			0	0
RD2BFB6BF_LR-996	1 MNXM10@MNXC3 + 1 MNXM1168@MNXC3 --> 1 MNXM2@MNXC3 + 1 MNXM606@MNXC3 + 1 MNXM8@MNXC3	R_MECDPDH2	1*uniprot:ISPG_BACSU	MNXR55700		model:Terpenoid biosynthesis;seed:Isoprenoid Biosynthesis	bigg:MECDPDH2;iaf1260:MECDPDH2;iso783:MECDPDH;iyo844:MECDPDH;obsolete:rxn08905;seed:rxn05293	0	999999.0			0	0
R89ACA693_RL-620	1 MNXM10@MNXC3 + 1 MNXM11@MNXC3 + 1 MNXM13@MNXC3 + 1 iso_iYO844_2dmmq7@MNXC3 <-- 1 MNXM1722@MNXC3 + 1 MNXM552@MNXC3 + 1 MNXM8@MNXC3	R_DHNAOT7	1*uniprot:MENA_BACSU			model:S_Coenzymes_and_prosthetic_groups		-999999.0	0			0	0
R9B4E9D01_RL-715	1 MNXM10@MNXC3 + 1 MNXM12597@MNXC3 + 2 MNXM1@MNXC3 <-- 1 MNXM2@MNXC3 + 1 MNXM8@MNXC3 + 1 iso_iYO844_ptdcal@MNXC3	R_ALDD15	1*uniprot:ALDH3_BACSU;1*uniprot:ALDH4_BACSU;1*uniprot:ALDY_BACSU			model:S_Carbohydrates_and_related_molecules		-999999.0	0			0	0
RA87CE4C8_B-780	1 MNXM10@MNXC3 + 1 MNXM133@MNXC3 + 1 MNXM1@MNXC3 <==> 1 MNXM446@MNXC3 + 1 MNXM8@MNXC3	R_HACD1	1*uniprot:FADN_BACSU;1*uniprot:HBD_BACSU		1.1.1.157;1.1.1.211;1.1.1.35	biopath:Biosynthesis_of_Fatty_acids_(over_CoA);biopath:Fermentation_of_Butanol_and_Butyric_acid;biopath:Glycolytic_fermentation_and_Lactate_converting_fermentations;biopath:Metabolism_of_Tryptophan_(extended);kegg:Butanoate metabolism;kegg:Carbon fixation pathways in prokaryotes;kegg:Fatty acid metabolism;kegg:Lysine degradation;kegg:Metabolic pathways;kegg:Microbial metabolism in diverse environ…	bigg:HACD1;bigg:HACD1i;bigg:HACD1m;bigg:HACD1x;biopath:RXN01071;brenda:BS188053;brenda:BS369948;ec:1.1.1.157;ec:1.1.1.211;ec:1.1.1.35;iabaylyiv4:BHBDCLOS-RXN;iaf1260:HACD1i;ijn746:HACD1i;isb619:HACD1;iyo844:HACD1;kegg:R01975;metacyc:RXN-11662;obsolete:rxn08693;reactome:REACT_447.2;rhea:30799;rhea:30800;rhea:30801;rhea:30802;seed:rxn01451	-999999.0	999999.0			0	0
R11E04BE0_RL-7	1 MNXM10@MNXC3 + 1 MNXM1380@MNXC3 + 1 MNXM1@MNXC3 <-- 1 MNXM469@MNXC3 + 1 MNXM8@MNXC3	R_SOR1	1*uniprot:DHSO_BACSU			model:Metabolism of other sugars		-999999.0	0			0	0
R5EDF42A7_RL-406	1 MNXM10@MNXC3 + 1 MNXM13@MNXC3 + 1 MNXM153@MNXC3 <-- 1 MNXM503@MNXC3 + 1 MNXM8@MNXC3	R_U52_	1*uniprot:TYRA_BACSU		1.3.1.12;1.3.1.43;1.3.1.52	biopath:Biosynthesis_of_L-Tyrosine_from_Chorismate;biopath:Biosynthesis_of_Novobiocin_and_Clorobiocin;biopath:Biosynthesis_of_aromatic_amino_acids_(L-Phenylalanine,_L-Tyrosine,_L-Tryptophan)_and_of_quinone_cofactors;kegg:Biosynthesis of secondary metabolites;kegg:Metabolic pathways;kegg:Novobiocin biosynthesis;kegg:Phenylalanine, tyrosine and tryptophan biosynthesis;metacyc:tyrosine biosynthesis …	bigg:PPND;biopath:RXN00587;brenda:BR36797;brenda:BS258345;ec:1.3.1.12;ec:1.3.1.43;ec:1.3.1.52;ecocyc:PREPHENATEDEHYDROG-RXN;iabaylyiv4:PREPHENATEDEHYDROG-RXN;iaf1260:PPND;iaf692:PPND;iag612:rbs_519;iao358:rll_435;iin800:U52;iit341:PPND;ijn746:PPND;ijr904.45632:PPND;ijr904:PPND;imeo21:PPND;imm904:PPND;imo1053-pao1:PPND;imo1056:PPND;ind750:PPND;inj661:PPND;intenz:1453;isb619:PPND;iso783:PPND;iyo844…	-999999.0	0			0	0
RE3ABD960_RL-1086	1 MNXM10@MNXC3 + 1 MNXM13@MNXC3 + 1 MNXM21@MNXC3 <-- 1 MNXM12@MNXC3 + 1 MNXM23@MNXC3 + 1 MNXM8@MNXC3	R_PDH	1*uniprot:DLDH1_BACSU+1*uniprot:ODP2_BACSU+1*uniprot:ODPA_BACSU+1*uniprot:ODPB_BACSU	MNXR4132	1.2.1;1.2.1.-;1.2.1.51;1.2.4.1;1.8.1.4;2.3.1.12	kegg:Metabolic pathways;metacyc:1-butanol autotrophic biosynthesis;metacyc:pyruvate fermentation to acetate II;metacyc:pyruvate fermentation to acetate V;metacyc:respiration (anaerobic);metacyc:superpathway of glycolysis, pyruvate dehydrogenase, TCA, and glyoxylate bypass;model:GlycolysisGluconeogenesis	bigg:PDH;bigg:PDHm;brenda:BS371137;ec:1.2.1;ec:1.2.1.-;ec:1.2.1.51;ec:1.2.4.1;ec:1.8.1.4;ec:2.3.1.12;ecocyc:PYRUVDEH-RXN;iabaylyiv4:PYRUVDEH-RXN;iaf1260:PDH;iag612:rbs_532;igt196:PDH;ijn746:PDH;ijr904.45632:PDH;ijr904:PDH;imeo21:PDH;imm904:PDHm;imo1053-pao1:PDH;imo1056:PDH;ind750:PDHm;inj661:PDH;ips189:PDH;irs1563.45632:R00209_m;irs1563.45632:R00209_p;isb619:PDH;iso783:PDH;iyo844:PDH;kegg:R00209;…	-999999.0	0			0	0
RB17155BC_RL-825	1 MNXM10@MNXC3 + 1 MNXM13@MNXC3 + 1 MNXM21@MNXC3 <-- 1 MNXM12@MNXC3 + 1 MNXM244@MNXC3 + 1 MNXM8@MNXC3	R_MMSAD3	1*uniprot:IOLA_BACSU	MNXR3607	1.2.1;1.2.1.18;1.2.1.27	biopath:Metabolism_of_Propanoate;kegg:Inositol phosphate metabolism;kegg:Metabolic pathways;kegg:Propanoate metabolism;kegg:beta-Alanine metabolism;metacyc:<I>myo</I>-inositol degradation;metacyc:I?-alanine degradation I;metacyc:I?-alanine degradation II	bigg:MMSAD3;bigg:MMSAD3m;biopath:RXN00984;brenda:BR29389_WOP;brenda:BS189110;ec:1.2.1;ec:1.2.1.18;ec:1.2.1.27;iag612:rbs_66;imeo21:MMSAD3;imo1053-pao1:MMSAD3;imo1056:MMSAD3;inj661:MMSAD3;intenz:1361;ips189:MMSAD3;irs1563.45632:R00705_c;iyo844:MMSAD3;kegg:R00705;metacyc:RXN-2902;obsolete:rxn09945;rhea:22992;rhea:22993;rhea:22994;rhea:22995;seed:rxn00501;upa:UCR00705;upa:UER00951	-999999.0	0			0	0
RFA5D9229_RL-1215	1 MNXM10@MNXC3 + 1 MNXM13@MNXC3 + 1 MNXM23@MNXC3 <-- 1 MNXM1608@MNXC3 + 1 MNXM8@MNXC3	R_MALDDH	1*uniprot:TTUC_BACSU		1.1.1.83	kegg:Butanoate metabolism;metacyc:D-malate degradation;model:Alternate Carbon Metabolism	bigg:MALDDH;brenda:BR29343;brenda:BS139571;ec:1.1.1.83;ecocyc:1.1.1.83-RXN;iaf1260:MALDDH;imo1053-pao1:ME1x_D;imo1056:ME1x_D;intenz:1082;iyo844:ME1x_D;kegg:R00215;metacyc:1.1.1.83-RXN;obsolete:rxn08862;rhea:18365;rhea:18366;rhea:18367;rhea:18368;seed:rxn00160	-999999.0	0			0	0
R38B7B02C_RL-219	1 MNXM10@MNXC3 + 1 MNXM13@MNXC3 + 1 MNXM470@MNXC3 <-- 1 MNXM12@MNXC3 + 1 MNXM238@MNXC3 + 1 MNXM8@MNXC3	R_OIVD2	1*gene:BG10305+1*gene:BG10306+1*gene:BG10307+1*gene:BG11725	MNXR3956	1.2.1.25	metacyc:valine degradation I;model:S_Amino_Acid_Metabolism	bigg:OIVD2;bigg:OIVD2m;brenda:BR36775;ec:1.2.1.25;iag612:rbs_46;ijn746:OIVD2;imeo21:2LDA;intenz:1368;isb619:OIVD2;iso783:OIVD2;iyo844:OIVD2;kegg:R01210;metacyc:1.2.1.25-RXN;obsolete:rxn10040;reactome:REACT_1813.3;rhea:13997;rhea:13998;rhea:13999;rhea:14000;seed:rxn00899	-999999.0	0			0	0
RC1441998_B-906	1 MNXM10@MNXC3 + 1 MNXM13@MNXC3 + 1 MNXM471@MNXC3 <==> 1 MNXM12@MNXC3 + 1 MNXM404@MNXC3 + 1 MNXM8@MNXC3	R_OIVD1	1*gene:BG10305+1*gene:BG10306+1*gene:BG10307+1*gene:BG11725	MNXR3955	1.2.1;1.2.1.25;1.2.4.4	metacyc:leucine degradation I;model:S_Amino_Acid_Metabolism;unipathway:L-leucine degradation	bigg:OIVD1m;bigg:OIVD1r;brenda:BS413189;ec:1.2.1;ec:1.2.1.25;ec:1.2.4.4;ijn746:OIVD1;intenz:1368;isb619:OIVD1;iso783:OIVD1i;iyo844:OIVD1;kegg:R01651;metacyc:2KETO-4METHYL-PENTANOATE-DEHYDROG-RXN;obsolete:rxn10039;reactome:REACT_1813.3;rhea:25177;rhea:25178;rhea:25179;rhea:25180;seed:rxn01207;upa:UCR01651;upa:UER00859	-999999.0	999999.0			0	0
R29337EA3_RL-145	1 MNXM10@MNXC3 + 1 MNXM13@MNXC3 + 1 MNXM569@MNXC3 <-- 1 MNXM12@MNXC3 + 1 MNXM439@MNXC3 + 1 MNXM8@MNXC3	R_OIVD3	1*gene:BG10305+1*gene:BG10306+1*gene:BG10307+1*gene:BG11725	MNXR3957	1.2.1;1.2.1.25	metacyc:isoleucine biosynthesis V;metacyc:isoleucine degradation I;model:S_Amino_Acid_Metabolism	bigg:OIVD3;bigg:OIVD3m;ec:1.2.1;ec:1.2.1.25;metacyc:2KETO-3METHYLVALERATE-RXN;rhea:30907;rhea:30908;rhea:30909;rhea:30910	-999999.0	0			0	0
R5C34ED53_RL-389	1 MNXM10@MNXC3 + 1 MNXM13@MNXC3 + 1 MNXM86@MNXC3 <-- 1 MNXM12@MNXC3 + 1 MNXM305@MNXC3 + 1 MNXM8@MNXC3	R_MMSAD1	1*uniprot:IOLA_BACSU	MNXR69474	1.2.1.18;1.2.1.27	model:Sugar Metabolism;seed:Branched chain amino acid degradation regulons;seed:Isobutyryl-CoA to Propionyl-CoA Module;seed:Valine degradation	bigg:MMSAD1;bigg:MMSAD1m;brenda:BS189112;ec:1.2.1.18;ec:1.2.1.27;iabaylyiv4:1.2.1.27-RXN;iag612:rbs_468;ijn746:MMTSAO;imeo21:MMSAD1;imo1053-pao1:MMSAD1;imo1056:MMSAD1;inj661:MMSAD1;irs1563.45632:R00935_c;iso783:MMSDHir;iyo844:MMSAD1;iyo844:MMSDHir;kegg:R00922;obsolete:rxn00683;obsolete:rxn09943;obsolete:rxn09946;seed:rxn00671	-999999.0	0			0	0
R7C6CF665_RL-548	1 MNXM10@MNXC3 + 1 MNXM13@MNXC3 + 1 MNXM86@MNXC3 <-- 1 MNXM12@MNXC3 + 1 MNXM8@MNXC3 + 1 iso_iYO844_mmalsa_S@MNXC3	R_MMSDHir	1*uniprot:IOLA_BACSU		1.2.1.27	model:S_Amino_acids_and_related_molecules		-999999.0	0			0	0
R4AB610A3_RL-301	1 MNXM10@MNXC3 + 1 MNXM13@MNXC3 + 1 MNXM92@MNXC3 <-- 1 MNXM12@MNXC3 + 1 MNXM20@MNXC3 + 1 MNXM8@MNXC3	R_AKGDH	1*uniprot:DLDH1_BACSU+1*uniprot:ODO1_BACSU+1*uniprot:ODO2_BACSU	MNXR595	1.2.4.2;1.8.1.4;2.3.1.61	kegg:Biosynthesis of secondary metabolites;kegg:Metabolic pathways;metacyc:TCA cycle I (prokaryotic);metacyc:TCA cycle II (eukaryotic);model:Citric Acid Cycle;unipathway:tricarboxylic acid cycle	bigg:AKGDH;bigg:AKGDm;brenda:BS370781;ec:1.2.4.2;ec:1.8.1.4;ec:2.3.1.61;ecocyc:2OXOGLUTARATEDEH-RXN;iabaylyiv4:2OXOGLUTARATEDEH-RXN;iaf1260:AKGDH;iag612:rbs_56;iao358:rll_599;igt196:TEST_AKGDH;iin800:KGD1;ijn746:AKGDH;ijr904.45632:TEST_AKGDH;ijr904:TEST_AKGDH;imo1053-pao1:AKGD;imo1056:AKGD;ips189:AKGD;irs1563.45632:R08549_c;iso783:AKGD;iyo844:AKGD;kegg:R08549;metacyc:2OXOGLUTARATEDEH-RXN;reactome…	-999999.0	0			0	0
RF6B79438_RL-1195	1 MNXM10@MNXC3 + 1 MNXM13@MNXC3 <-- 1 MNXM39@MNXC3 + 1 MNXM8@MNXC3	R_FDH1;R_YPL276W;R_YPL275W	1*uniprot:FDHD_BACSU+1*uniprot:FDHL_BACSU;1*uniprot:FDHD_BACSU+1*uniprot:YJGC_BACSU;1*uniprot:FDHD_BACSU+1*uniprot:YOAE_BACSU		1.2.1.2	biopath:Methane_oxidation;kegg:Glyoxylate and dicarboxylate metabolism;kegg:Metabolic pathways;kegg:Methane metabolism;kegg:Microbial metabolism in diverse environments;metacyc:formate oxidation to CO<sub>2</sub>;metacyc:oxalate degradation III;metacyc:purine nucleobases degradation I (anaerobic);metacyc:purine nucleobases degradation II (anaerobic);model:Methane metabolism;seed:Bacterial cyanide…	bigg:FDH;bigg:FDHr;biopath:RXN01003;brenda:BR29391;brenda:BS189130;ec:1.2.1.2;iaf692:FDH;iin800:FDH1;iin800:YPL275W;iin800:YPL276W;ijn746:FDH;imeo21:FDH;imm904:FDH;imo1053-pao1:FDH;imo1056:FDH;ind750:FDH;inj661:FDH;intenz:1345;irs1563.45632:R00519_x;isb619:FDHr;iyo844:FDH;kegg:R00519;metacyc:1.2.1.2-RXN;obsolete:rxn09513;rhea:15985;rhea:15986;rhea:15987;rhea:15988;seed:rxn00371	-999999.0	0			0	0
RE3B2AB91_B-1087	1 MNXM10@MNXC3 + 1 MNXM1423@MNXC3 + 1 MNXM1@MNXC3 <==> 1 MNXM2011@MNXC3 + 1 MNXM8@MNXC3	R_TAGURr	1*uniprot:UXAB_BACSU		1.1.1.57;1.1.1.58	kegg:Metabolic pathways;kegg:Pentose and glucuronate interconversions;metacyc:D-galacturonate degradation I;model:Alternate Carbon Metabolism	bigg:TAGURr;brenda:BR29321;brenda:BS188373;ec:1.1.1.57;ec:1.1.1.58;ecocyc:ALTRO-OXIDOREDUCT-RXN;iaf1260:TAGURr;iag612:rbs_282;iao358:rll_449;ijr904.45632:TAGURr;ijr904:TAGURr;intenz:1057;iyo844:TAGUR;kegg:R02555;metacyc:ALTRO-OXIDOREDUCT-RXN;obsolete:rxn05756;obsolete:rxn09281;rhea:17813;rhea:17814;rhea:17815;rhea:17816;seed:rxn01857	-999999.0	999999.0			0	0
RB558E64A_RL-845	1 MNXM10@MNXC3 + 1 MNXM1597@MNXC3 + 2 MNXM1@MNXC3 <-- 1 MNXM174@MNXC3 + 1 MNXM2@MNXC3 + 1 MNXM8@MNXC3	R_XNDH	1*uniprot:PUCB_BACSU;1*uniprot:XDHA_BACSU;1*uniprot:XDHC_BACSU;1*uniprot:XDHD_BACSU;1*uniprot:XDHE_BACSU	MNXR26379	1.17.1.4	kegg:Metabolic pathways;kegg:Microbial metabolism in diverse environments;kegg:Purine metabolism;metacyc:adenosine nucleotides degradation I;metacyc:adenosine nucleotides degradation II;metacyc:caffeine degradation III (bacteria, via demethylation);metacyc:guanosine nucleotides degradation I;metacyc:guanosine nucleotides degradation II;metacyc:guanosine nucleotides degradation III;metacyc:purine …	bigg:XAND;bigg:XANDp;brenda:BR48027;brenda:BS359304;ec:1.17.1.4;ecocyc:RXN0-901;intenz:18766;kegg:R02103;metacyc:RXN0-901;reactome:REACT_116028;rhea:16669;rhea:16670;rhea:16671;rhea:16672;seed:rxn01522;upa:UCR02103;upa:UER00662	-999999.0	0			0	0
RDBF54679_B-1051	1 MNXM10@MNXC3 + 1 MNXM159@MNXC3 + 1 MNXM1@MNXC3 <==> 1 MNXM8@MNXC3 + 1 iso_iYO844_2hbut@MNXC3	R_LDH2	1*uniprot:LDH_BACSU		1.1.1.27	model:S_Membrane_bioenergetics		-999999.0	999999.0			0	0
RD47BD493_RL-1002	1 MNXM10@MNXC3 + 1 MNXM15@MNXC3 + 1 MNXM1@MNXC3 + 1 MNXM20@MNXC3 <-- 1 MNXM2@MNXC3 + 1 MNXM89557@MNXC3 + 1 MNXM8@MNXC3	R_GLUDxi	1*uniprot:DHE2_BACSU;1*uniprot:GUDB_BACSU	MNXR32818	1.4.1.2;1.4.1.3;1.4.1.4	biopath:Biodegradation_of_Sulfonate;biopath:Biosynthesis_of_L-Glutamate;biopath:Catabolism_of_Amino_acids;biopath:Degradation_of_L-Proline;biopath:Metabolism_of_L-Glutamate,_L-Aspartate_and_related_compounds;kegg:Alanine, aspartate and glutamate metabolism;kegg:Arginine and proline metabolism;kegg:D-Glutamine and D-glutamate metabolism;kegg:Metabolic pathways;kegg:Nitrogen metabolism;kegg:Taurine…	bigg:GLUDx;bigg:GLUDxi;bigg:GLUDxm;biopath:RXN00886;brenda:BR36868;brenda:BS258930;ec:1.4.1.2;ec:1.4.1.3;ec:1.4.1.4;iaf692:GLUDxi;iag612:rbs_391;iag612:rbs_392;iin800:GDH2;imeo21:GLUDx;imm904:GLUDxi;ind750:GLUDxi;inj661:GLUDx;intenz:1548;intenz:1549;isb619:GLUDx;iso783:GLUDx;iyo844:GLUDxi;kegg:R00243;metacyc:GLUTAMATE-DEHYDROGENASE-RXN;obsolete:rxn09489;pubmed:15727821;reactome:REACT_1896.4;react…	-999999.0	0			0	0
R12195BC6_B-8	1 MNXM10@MNXC3 + 1 MNXM15@MNXC3 + 1 MNXM1@MNXC3 + 1 MNXM238@MNXC3 <==> 1 MNXM199@MNXC3 + 1 MNXM2@MNXC3 + 1 MNXM8@MNXC3	R_VALDHr	1*gene:BG11723		1.4.1.23;1.4.1.9	kegg:Biosynthesis of secondary metabolites;kegg:Metabolic pathways;kegg:Valine, leucine and isoleucine biosynthesis;kegg:Valine, leucine and isoleucine degradation;model:S_Amino_acids_and_related_molecules;seed:Branched chain amino acid degradation regulons;seed:Branched-Chain Amino Acid Biosynthesis;seed:Leucine Degradation and HMG-CoA Metabolism	ec:1.4.1.23;ec:1.4.1.9;imo1053-pao1:VALDHr;imo1056:VALDHr;intenz:19082;iso783:VALDHr;iyo844:VALDHr;kegg:R01434;metacyc:RXN-13184;obsolete:rxn09951;rhea:30763;rhea:30764;rhea:30765;rhea:30766;seed:rxn01045	-999999.0	999999.0			0	0
R2BF9CFA8_RL-158	1 MNXM10@MNXC3 + 1 MNXM15@MNXC3 + 1 MNXM1@MNXC3 + 1 MNXM23@MNXC3 <-- 1 MNXM2@MNXC3 + 1 MNXM32@MNXC3 + 1 MNXM8@MNXC3	R_ALAD_L	1*uniprot:ALDH1_BACSU	MNXR621	1.4.1.1	biopath:Biodegradation_of_Sulfonate;biopath:Glycolysis_and_Gluconeogenesis_(extended);kegg:Alanine, aspartate and glutamate metabolism;kegg:Metabolic pathways;kegg:Taurine and hypotaurine metabolism;metacyc:alanine degradation IV;model:Other Amino Acid Metabolism;unipathway:L-alanine degradation via dehydrogenase pathway	bigg:ALAD_L;biopath:RXN00578;bnice:R2;brenda:BR33794;brenda:BS232297;ec:1.4.1.1;iag612:rbs_364;iit341:ALAD_L;imeo21:ALAD_L;inj661:ALAD_L;intenz:1547;isb619:ALAD_L;iso783:ALAD_L;iyo844:ALAD_L;kegg:R00396;macie:M0067;metacyc:ALANINE-DEHYDROGENASE-RXN;obsolete:rxn09887;pubmed:9665169;rhea:18405;rhea:18406;rhea:18407;rhea:18408;seed:rxn00278;upa:UCR00396;upa:UER00585	-999999.0	0			0	0
R91E5581F_B-664	1 MNXM10@MNXC3 + 1 MNXM15@MNXC3 + 1 MNXM1@MNXC3 + 1 MNXM404@MNXC3 <==> 1 MNXM140@MNXC3 + 1 MNXM2@MNXC3 + 1 MNXM8@MNXC3	R_LLEUDr	1*gene:BG11723		1.4.1.9	biopath:Degradation_of_L-Leucine;kegg:Biosynthesis of secondary metabolites;kegg:Metabolic pathways;kegg:Valine, leucine and isoleucine biosynthesis;kegg:Valine, leucine and isoleucine degradation;model:S_Amino_acids_and_related_molecules;seed:Branched chain amino acid degradation regulons;seed:Branched-Chain Amino Acid Biosynthesis;seed:Leucine Degradation and HMG-CoA Metabolism;unipathway:L-leu…	biopath:RXN00600;brenda:BR33798;brenda:BS232369;ec:1.4.1.9;iag612:rbs_413;imo1053-pao1:LLEUD;imo1053-pao1:LLEUDr;imo1056:LLEUD;imo1056:LLEUDr;intenz:1555;iso783:LLEUDr;iyo844:LLEUDr;kegg:R01088;metacyc:LEUCINE-DEHYDROGENASE-RXN;obsolete:rxn09939;rhea:12220;rhea:12221;rhea:12222;rhea:12223;seed:rxn00804;upa:UCR01088;upa:UER00858	-999999.0	999999.0			0	0
R14D45DA1_B-23	1 MNXM10@MNXC3 + 1 MNXM15@MNXC3 + 1 MNXM1@MNXC3 + 1 iso_iYO844_2o3mpt@MNXC3 <==> 1 MNXM231@MNXC3 + 1 MNXM2@MNXC3 + 1 MNXM8@MNXC3	R_ILEDHr	1*gene:BG11723		1.4.1.9	model:S_Amino_acids_and_related_molecules		-999999.0	999999.0			0	0
R46C2C51E_RL-282	1 MNXM10@MNXC3 + 1 MNXM1602@MNXC3 + 1 MNXM1@MNXC3 <-- 1 MNXM891@MNXC3 + 1 MNXM8@MNXC3	R_IMDH	1*uniprot:LEU3_BACSU	MNXR3132	1.1.1.85	kegg:2-Oxocarboxylic acid metabolism;kegg:Biosynthesis of secondary metabolites;kegg:Metabolic pathways;kegg:Valine, leucine and isoleucine biosynthesis;metacyc:3-methylbutanol biosynthesis;metacyc:RXN-13158;metacyc:leucine biosynthesis;model:Valine, leucine and isoleucine biosynthesis;seed:Leucine Biosynthesis	bigg:IPMD;bigg:IPMDr;brenda:BR47597;ec:1.1.1.85;ecocyc:3-ISOPROPYLMALDEHYDROG-RXN;iaf1260:IPMD;iaf692:IPMD;iag612:rbs_63;igt196:IPMD;ijn746:IPMDr;ijr904.45632:IPMD;ijr904:IPMD;imeo21:IPMD;imm904:IPMD;ind750:IPMD;inj661:IPMD;intenz:1084;isb619:IPMD;iso783:IPMD;iyo844:IPMD;kegg:R04426;metacyc:3-ISOPROPYLMALDEHYDROG-RXN;obsolete:rxn08757;rhea:10892;rhea:10893;rhea:10894;rhea:10895;seed:rxn03062;upa:…	-999999.0	0			0	0
R11275CD1_RL-2	1 MNXM10@MNXC3 + 1 MNXM1617@MNXC3 + 2 MNXM1@MNXC3 <-- 1 MNXM114@MNXC3 + 1 MNXM8@MNXC3	R_PRO1x	1*uniprot:PROD2_BACSU	MNXR26331	1.5.1.2	model:null;seed:A Hypothetical Protein Related to Proline Metabolism;seed:Proline, 4-hydroxyproline uptake and utilization	bigg:P5CRx;bigg:P5CRxm;bigg:PRO1x;bigg:PRO1xm;ec:1.5.1.2;ecocyc:PYRROLINECARBREDUCT-RXN;iaf692:P5CRx;iin800:PUT1;imeo21:P5CRx;imm904:PRO1xm;ind750:PRO1xm;inj661:P5CRx;intenz:1593;iyo844:PRO1x;obsolete:rxn09406;rhea:14105;rhea:14106;rhea:14107;rhea:14108;seed:rxn00929	-999999.0	0			0	0
R375429FC_RL-214	1 MNXM10@MNXC3 + 1 MNXM1653@MNXC3 + 2 MNXM1@MNXC3 <-- 1 MNXM2@MNXC3 + 1 MNXM75@MNXC3 + 1 MNXM8@MNXC3	R_ALDD6	1*uniprot:ALDH3_BACSU;1*uniprot:ALDH4_BACSU;1*uniprot:ALDY_BACSU			model:S_Carbohydrates_and_related_molecules		-999999.0	0			0	0
REF7B6AB4_RL-1153	1 MNXM10@MNXC3 + 1 MNXM174@MNXC3 + 1 MNXM1@MNXC3 <-- 1 MNXM213@MNXC3 + 1 MNXM2@MNXC3 + 1 MNXM8@MNXC3	R_XANDH	1*uniprot:PUCB_BACSU;1*uniprot:XDHA_BACSU;1*uniprot:XDHC_BACSU;1*uniprot:XDHD_BACSU;1*uniprot:XDHE_BACSU	MNXR3054	1.1.1.204;1.17.1.4	kegg:Metabolic pathways;kegg:Purine metabolism;metacyc:adenosine nucleotides degradation I;metacyc:adenosine nucleotides degradation II;metacyc:purine nucleobases degradation I (anaerobic);model:Purine metabolism;unipathway:hypoxanthine degradation	bigg:HXAND;brenda:BS359314;brenda:BS407239;ec:1.1.1.204;ec:1.17.1.4;ecocyc:RXN-7682;iabaylyiv4:RXN0-902;iaf1260:HXAND;iag612:rbs_343;ijn746:HXAND;imo1053-pao1:XANDa;imo1056:XANDa;intenz:18766;iyo844:XANDa;kegg:R01768;metacyc:RXN-7682;obsolete:rxn08731;pubmed:10986234;pubmed:11796116;pubmed:13271394;pubmed:14363260;pubmed:14827888;pubmed:7852355;reactome:REACT_115928;rhea:24670;rhea:24671;rhea:246…	-999999.0	0			0	0
RFEBA4046_RL-1239	1 MNXM10@MNXC3 + 1 MNXM179@MNXC3 + 2 MNXM1@MNXC3 <-- 1 MNXM2@MNXC3 + 1 MNXM512@MNXC3 + 1 MNXM8@MNXC3	R_LCADi	1*uniprot:ALDH3_BACSU;1*uniprot:ALDH4_BACSU;1*uniprot:ALDY_BACSU	MNXR3204	1.2.1.21;1.2.1.22	kegg:Pyruvate metabolism;metacyc:L-lactaldehyde degradation (aerobic);metacyc:L-rhamnose degradation II;metacyc:lactate biosynthesis (archaea);metacyc:methylglyoxal degradation V;model:null	bigg:LCAD;bigg:LCADi;bigg:LCADim;bigg:LCADm;brenda:BR29393;ec:1.2.1.21;ec:1.2.1.22;ecocyc:LACTALDDEHYDROG-RXN;iaf1260:LCADi;iin800:ALD5_2;ijr904.45632:LCAD;ijr904.45632:LCADi;ijr904:LCAD;ijr904:LCADi;imm904:LCADi;imo1053-pao1:LCAD;imo1056:LCAD;ind750:LCADm;intenz:1365;iyo844:LCADi;kegg:R01446;metacyc:LACTALDDEHYDROG-RXN;obsolete:rxn05753;obsolete:rxn08776;rhea:14277;rhea:14278;rhea:14279;rhea:142…	-999999.0	0			0	0
R40AF03A7_RL-257	1 MNXM10@MNXC3 + 1 MNXM189@MNXC3 + 2 MNXM1@MNXC3 <-- 1 MNXM2@MNXC3 + 1 MNXM435@MNXC3 + 1 MNXM8@MNXC3	R_GLYCDH	1*uniprot:ALDH3_BACSU;1*uniprot:ALDH4_BACSU;1*uniprot:ALDY_BACSU	MNXR2740	1.2.1.3	kegg:Glycerolipid metabolism;model:Glycerolipid metabolism;seed:Entner-Doudoroff Pathway;seed:Glycerolipid and Glycerophospholipid Metabolism in Bacteria;seed:Pyruvate metabolism II acetyl-CoA, acetogenesis from pyruvate	bigg:GLYALDDr;ec:1.2.1.3;iabaylyiv4:GLYCERALDEHYDE-DEHYDRO-RXN;ijn746:GLYALDDr;iyo844:ALDD8x;kegg:R01752;obsolete:rxn09976;rhea:30783;rhea:30784;rhea:30785;rhea:30786;seed:rxn01286	-999999.0	0			0	0
R69D1241A_RL-459	1 MNXM10@MNXC3 + 1 MNXM192@MNXC3 + 2 MNXM1@MNXC3 <-- 1 MNXM2@MNXC3 + 1 MNXM422@MNXC3 + 1 MNXM8@MNXC3	R_ABUTD	1*uniprot:ALDH3_BACSU;1*uniprot:ALDH4_BACSU;1*uniprot:ALDY_BACSU	MNXR337	1.2.1.-;1.2.1.19;1.2.1.3	biopath:Metabolism_of_Polyamines;biopath:Urea_and_L-Aspartate_cycles,_Polyamine_and_Creatine_synthesis;kegg:Arginine and proline metabolism;kegg:beta-Alanine metabolism;metacyc:putrescine degradation I;metacyc:putrescine degradation IV;metacyc:putrescine degradation V;model:null;seed:Putrescine utilization pathways;unipathway:putrescine degradation	bigg:ABUTD;bigg:ABUTDm;biopath:RXN00431;brenda:BR29390;ec:1.2.1.-;ec:1.2.1.19;ec:1.2.1.3;ecocyc:AMINOBUTDEHYDROG-RXN;iaf1260:ABUTD;iin800:U68;ijr904.45632:ABUTD;ijr904:ABUTD;imm904:ABUTDm;imo1053-pao1:ABUTD;imo1056:ABUTD;ind750:ABUTDm;intenz:17281;irs1563.45632:R02549_c;iyo844:ABUTD;kegg:R02549;metacyc:AMINOBUTDEHYDROG-RXN;obsolete:rxn08026;rhea:19105;rhea:19106;rhea:19107;rhea:19108;seed:rxn0185…	-999999.0	0			0	0
R98AF06CB_B-700	1 MNXM10@MNXC3 + 1 MNXM1@MNXC3 + 1 MNXM214@MNXC3 <==> 1 MNXM233@MNXC3 + 1 MNXM8@MNXC3	R_BCOR	1*uniprot:ACDA_BACSU;1*uniprot:ACDB_BACSU;1*uniprot:ACDC_BACSU;1*uniprot:FADE_BACSU;1*uniprot:YDBM_BACSU	MNXR410	1.3.1.44;1.3.8.1	biopath:Biodegradation_of_3,4,5-Trihydroxybenzoate;biopath:Fermentation_of_Butanol_and_Butyric_acid;biopath:Glycolytic_fermentation_and_Lactate_converting_fermentations;biopath:Metabolism_of_Butanol;kegg:Butanoate metabolism;kegg:Metabolic pathways;metacyc:pyruvate fermentation to butanol II;metacyc:pyruvate fermentation to hexanol;model:Butanoate metabolism;seed:Acetone Butanol Ethanol Synthesis…	bigg:ACOAD1;biopath:RXN00780;ec:1.3.1.44;ec:1.3.8.1;kegg:R01171;metacyc:RXN-12558;seed:rxn00868	-999999.0	999999.0			0	0
R2D1CAEBD_RL-161	1 MNXM10@MNXC3 + 1 MNXM1@MNXC3 + 1 MNXM21@MNXC3 + 1 MNXM75@MNXC3 <-- 1 MNXM12@MNXC3 + 1 MNXM664@MNXC3 + 1 MNXM8@MNXC3	R_ACTD2	1*uniprot:ACOA_BACSU+1*uniprot:ACOB_BACSU+1*uniprot:ACOC_BACSU+1*uniprot:DLDH3_BACSU;1*uniprot:ACUA_BACSU+1*uniprot:ACUB_BACSU+1*uniprot:ACUC_BACSU			model:S_Carbohydrates_and_related_molecules		-999999.0	0			0	0
R11643D4D_B-3	1 MNXM10@MNXC3 + 1 MNXM1@MNXC3 + 1 MNXM23@MNXC3 <==> 1 MNXM179@MNXC3 + 1 MNXM8@MNXC3	R_LDH_L	1*uniprot:LDH_BACSU		1.1.1.27	biopath:Alcoholic_fermentation_of_pyruvate;biopath:Glycolysis_and_Gluconeogenesis_(extended);biopath:Glycolytic_fermentation_and_Lactate_converting_fermentations;biopath:Non-glycolytic_carbohydrate_fermentations;biopath:Reactions_of_Pyruvate_and_Phosphoenolpyruvate;kegg:Biosynthesis of secondary metabolites;kegg:Glycolysis / Gluconeogenesis;kegg:Metabolic pathways;kegg:Microbial metabolism in div…	bigg:LDH_L;bigg:LDH_Lm;biopath:RXN00795;bnice:R1;brenda:BR29287;brenda:BS369967;brenda:BS371419_WOP;ec:1.1.1.27;iaf692:LDH_L;iag612:rbs_535;iao358:rll_224;iao358:rll_225;iao358:rll_226;imeo21:LDH_L;inj661:LDH_L;intenz:1026;ips189:LDH_L;isb619:LDH_L;iyo844:LDH_L;kegg:R00703;metacyc:L-LACTATE-DEHYDROGENASE-RXN;obsolete:rxn10049;reactome:REACT_1010.3;reactome:REACT_178.4;rhea:23444;rhea:23445;rhea:2…	-999999.0	999999.0			0	0
R2A308102_RL-151	1 MNXM10@MNXC3 + 1 MNXM1@MNXC3 + 1 MNXM261@MNXC3 <-- 1 MNXM2378@MNXC3 + 1 MNXM8@MNXC3 + 1 MNXM9@MNXC3	R_GAPD_NAD	1*uniprot:G3P1_BACSU	MNXR50924	1.2.1.12;1.2.1.13;1.2.1.59	model:S_Carbohydrates_and_related_molecules;seed:Calvin-Benson cycle	bigg:GAPD;ec:1.2.1.12;ec:1.2.1.13;ec:1.2.1.59;iabaylyiv4:GAPOXNPHOSPHN-RXN;iaf1260:GAPD;iaf692:GAPD;iao358:rll_157;iao358:rll_158;igt196:GAPD;iin800:TDH1;iin800:TDH2;iin800:TDH3;iit341:GAPD;ijn746:GAPD;ijr904.45632:GAPD;ijr904:GAPD;imeo21:GAPD;imm904:GAPD;imo1053-pao1:GAPD;imo1056:GAPD;ind750:GAPD;inj661:GAPD;ips189:GAPD;isb619:GAPD;iso783:GAPD;iyo844:GAPD_NAD;obsolete:rxn08594;obsolete:rxn12203;…	-999999.0	0			0	0
REE257C1E_RL-1148	1 MNXM10@MNXC3 + 1 MNXM1@MNXC3 + 1 MNXM298@MNXC3 <-- 1 MNXM125@MNXC3 + 1 MNXM2@MNXC3 + 1 MNXM8@MNXC3	R_IMPD	1*uniprot:IMDH_BACSU	MNXR3100	1.1.1.205	biopath:Biosynthesis_of_Xanthosine-5'-phosphate;biopath:Conversion_and_degradation_of_Purine_desoxyribonucleotides;biopath:Reactions_and_degradation_of_Purine_ribonucleotides;kegg:Biosynthesis of secondary metabolites;kegg:Metabolic pathways;kegg:Purine metabolism;metacyc:adenosine nucleotides degradation I;metacyc:guanosine nucleotides <i>de novo</i> biosynthesis;metacyc:purine nucleotides <i>de…	bigg:IMPD;biopath:RXN00783;brenda:BR33666;brenda:BS230582;ec:1.1.1.205;ecocyc:IMP-DEHYDROG-RXN;iabaylyiv4:IMP-DEHYDROG-RXN;iaf1260:IMPD;iaf692:IMPD;iag612:rbs_347;iao358:rll_186;iin800:FUN63;iin800:IMD3;iin800:IMD4;iin800:PUR5;iin800:YAR075W;iit341:IMPD;ijn746:IMPD;ijr904.45632:IMPD;ijr904:IMPD;imeo21:IMPD;imm904:IMPD;imo1053-pao1:IMPD;imo1056:IMPD;ind750:IMPD;inj661:IMPD;intenz:1203;isb619:IMPD;…	-999999.0	0			0	0
R6390CBE6_RL-430	1 MNXM10@MNXC3 + 1 MNXM1@MNXC3 + 1 MNXM305@MNXC3 <-- 1 MNXM396@MNXC3 + 1 MNXM8@MNXC3	R_HIBD	1*uniprot:YFJR_BACSU	MNXR2961	1.1.1.31;1.1.1.35	model:S_Amino_acids_and_related_molecules;seed:Acetyl-CoA fermentation to Butyrate;seed:Polyhydroxybutyrate metabolism;seed:Valine degradation;seed:n-Phenylalkanoic acid degradation	bigg:HIBDm;brenda:BR29294;brenda:BS188038;ec:1.1.1.31;ec:1.1.1.35;iabaylyiv4:3-HYDROXYISOBUTYRATE-DEHYDROGENASE-RXN;iag612:rbs_61;ijn746:HIBDkt;imo1053-pao1:HIBD;imo1056:HIBD;intenz:1030;iso783:HACOADr;iyo844:HACOADr;iyo844:HIBD;kegg:R02047;obsolete:rxn03434;obsolete:rxn09893;obsolete:rxn10024;reactome:REACT_1514.3;reactome:REACT_21400.1;rhea:17681;rhea:17682;rhea:17683;rhea:17684;seed:rxn01480	-999999.0	0			0	0
R82E82FBE_B-579	1 MNXM10@MNXC3 + 1 MNXM1@MNXC3 + 1 MNXM455@MNXC3 <==> 1 MNXM1977@MNXC3 + 1 MNXM8@MNXC3	R_DHBD	1*uniprot:DHBA_BACSU		1.3.1.28	metacyc:2,3-dihydroxybenzoate biosynthesis;model:Cofactor and Prosthetic Group Biosynthesis;seed:Iron acquisition in Vibrio	bigg:DHBD;ec:1.3.1.28;iabaylyiv4:DHBDEHYD-RXN;iaf1260:DHBD;ijr904.45632:DHBD;ijr904:DHBD;iyo844:DHBD;metacyc:DHBDEHYD-RXN;obsolete:rxn08327;seed:rxn01094	-999999.0	999999.0			0	0
R5E0D38AD_B-401	1 MNXM10@MNXC3 + 1 MNXM1@MNXC3 + 1 MNXM46@MNXC3 <==> 1 MNXM8@MNXC3 + 1 MNXM98@MNXC3	R_856	1*uniprot:MDH_BACSU		1.1.1.299;1.1.1.37;1.1.1.38	biopath:Biosynthesis_of_Oxaloacetate;biopath:Citrate_cycle_(TCA_cycle);biopath:Citrate_cycle_(TCA_cycle,_shortest);biopath:Citrate_cycle_(TCA_cycle,_simplified);biopath:Glycolytic_fermentation_and_Lactate_converting_fermentations;biopath:Glyoxylate_cycle;biopath:Reactions_of_Pyruvate_and_Phosphoenolpyruvate;biopath:Serine-isocitrate_lyase_pathway;biopath:Urea_and_L-Aspartate_cycles,_Polyamine_and…	bigg:MDH;bigg:MDHi2;bigg:MDHm;bigg:MDHp;biopath:RXN00015;bnice:R15;brenda:BR29300;brenda:BS188089;ec:1.1.1.299;ec:1.1.1.37;ec:1.1.1.38;ecocyc:MALATE-DEH-RXN;iabaylyiv4:MALATE-DEH-RXN;iaf1260:MDH;iaf692:MDH;iaf692:MDHi2;iag612:rbs_435;iin800:MDH1;iin800:MDH2;iin800:MDH3;ijn746:MDH;ijr904.45632:MDH;ijr904:MDH;imeo21:MDH;imm904:MDH;imm904:MDHm;imm904:MDHp;imo1053-pao1:MDH;imo1056:MDH;ind750:MDH;ind7…	-999999.0	999999.0			0	0
RE0B2F5C_B-1074	1 MNXM10@MNXC3 + 1 MNXM1@MNXC3 + 1 MNXM475@MNXC3 <==> 1 MNXM189@MNXC3 + 1 MNXM8@MNXC3	R_TRSARr	1*uniprot:YKWC_BACSU		1.1.1;1.1.1.60	biopath:Glycolysis_and_Gluconeogenesis_(extended);biopath:Metabolism_of_L-Serine_and_Glycine;kegg:Glyoxylate and dicarboxylate metabolism;kegg:Metabolic pathways;metacyc:glycolate and glyoxylate degradation I;model:Alternate Carbon Metabolism;seed:Allantoin Utilization;seed:Allantoin degradation;seed:D-galactarate, D-glucarate and D-glycerate catabolism;seed:Photorespiration (oxidative C2 cycle)	bigg:TRSAR;bigg:TRSARr;biopath:RXN00327;ec:1.1.1;ec:1.1.1.60;ecocyc:RXN0-5289;ecocyc:TSA-REDUCT-RXN;iaf1260:TRSARr;ijn746:TRSARr;ijr904.45632:TRSAR;ijr904:TRSAR;intenz:1059;iso783:HOXPRx;iyo844:HOXPRx;kegg:R01745;metacyc:RXN0-5289;obsolete:rxn09328r;rhea:18845;rhea:18846;rhea:18847;rhea:18848;seed:rxn01280;upa:UCR01745;upa:UER00973	-999999.0	999999.0			0	0
RD1693B3F_B-987	1 MNXM10@MNXC3 + 1 MNXM1@MNXC3 + 1 MNXM524@MNXC3 <==> 1 MNXM701@MNXC3 + 1 MNXM8@MNXC3	R_3OACPRD	1*uniprot:FADN_BACSU		1.1.1.178;1.1.1.35	biopath:Degradation_of_L-Isoleucin;biopath:Metabolism_of_the_branched_amino_acids_(L-Leucine,_L-Isoleucine,_L-Valine);kegg:Biosynthesis of secondary metabolites;kegg:Metabolic pathways;kegg:Valine, leucine and isoleucine degradation;metacyc:2-methylbutyrate biosynthesis;metacyc:isoleucine degradation I;model:Valine, leucine and isoleucine degradation;seed:Acetyl-CoA fermentation to Butyrate;seed:…	bigg:HACD9;bigg:HACD9m;biopath:RXN00605;brenda:BR29237;brenda:BS187429;ec:1.1.1.178;ec:1.1.1.35;iag612:rbs_49;ijn746:HACD9;imo1053-pao1:HACD8;imo1056:HACD8;inj661:3H2MBCOAD;intenz:1176;iyo844:HACD8;kegg:R04203;metacyc:1.1.1.178-RXN;obsolete:rxn10023;obsolete:rxn11034;obsolete:rxn11386;reactome:REACT_21320.1;reactome:REACT_457.3;rhea:13281;rhea:13282;rhea:13283;rhea:13284;seed:rxn02933	-999999.0	999999.0			0	0
R69EDB922_B-461	1 MNXM10@MNXC3 + 1 MNXM1@MNXC3 + 1 MNXM541@MNXC3 <==> 1 MNXM126@MNXC3 + 1 MNXM8@MNXC3	R_1021;R_1651	1*uniprot:SERA_BACSU		1.1.1.95	biopath:Glycolysis_and_Gluconeogenesis_(extended);biopath:Metabolism_of_L-Serine_and_Glycine;kegg:Glycine, serine and threonine metabolism;kegg:Metabolic pathways;kegg:Methane metabolism;kegg:Microbial metabolism in diverse environments;metacyc:serine biosynthesis;model:Glycine and Serine Metabolism;seed:Pyridoxin (Vitamin B6) Biosynthesis;seed:Serine Biosynthesis;unipathway:L-serine biosynthesis	bigg:PGCD;bigg:PGCDr;biopath:RXN00096;brenda:BR29351;brenda:BS188712;brenda:BS383029;ec:1.1.1.95;ecocyc:PGLYCDEHYDROG-RXN;iabaylyiv4:PGLYCDEHYDROG-RXN;iaf1260:PGCD;iaf692:PGCD;iag612:rbs_69;iao358:rll_408;iin800:SER3;iin800:SER33;iit341:PGCD;ijn746:PGCDr;ijr904.45632:PGCD;ijr904:PGCD;imeo21:PGCD;imm904:PGCD;imo1053-pao1:PGCD;imo1056:PGCD;ind750:PGCD;inj661:PGCD;intenz:16679;isb619:PGCD;iso783:PGC…	-999999.0	999999.0			0	0
R596E4144_B-376	1 MNXM10@MNXC3 + 1 MNXM1@MNXC3 + 1 MNXM580@MNXC3 <==> 1 MNXM486@MNXC3 + 1 MNXM8@MNXC3	R_ACOAD4	1*uniprot:ACDA_BACSU;1*uniprot:ACDB_BACSU	MNXR417	1.3.99.3	model:S_Lipids;seed:Acetyl-CoA fermentation to Butyrate;seed:Anaerobic respiratory reductases;seed:Butanol Biosynthesis;seed:Isoleucine degradation	bigg:ACOAD4;ec:1.3.99.3;isb619:ACOAD4;iyo844:ACOAD4;seed:rxn10012	-999999.0	999999.0			0	0
R6B06506_B-467	1 MNXM10@MNXC3 + 1 MNXM1@MNXC3 + 1 MNXM581@MNXC3 <==> 1 MNXM88@MNXC3 + 1 MNXM8@MNXC3	R_ACOAD7	1*uniprot:ACDA_BACSU;1*uniprot:ACDB_BACSU	MNXR423	1.3.99.3	model:S_Lipids;seed:Acetyl-CoA fermentation to Butyrate;seed:Anaerobic respiratory reductases;seed:Butanol Biosynthesis;seed:Isoleucine degradation	bigg:ACOAD7;ec:1.3.99.3;isb619:ACOAD7;iyo844:ACOAD7;obsolete:rxn10015;seed:rxn05732	-999999.0	999999.0			0	0
R254A3425_LR-120	1 MNXM10@MNXC3 + 1 MNXM1@MNXC3 + 1 MNXM606@MNXC3 --> 1 MNXM132@MNXC3 + 1 MNXM2@MNXC3 + 1 MNXM8@MNXC3	R_DMPPS	1*uniprot:ISPH_BACSU	MNXR68731	1.17.1.2	kegg:Biosynthesis of secondary metabolites;kegg:Terpenoid backbone biosynthesis;model:Cofactor and Prosthetic Group Biosynthesis;seed:Isoprenoid Biosynthesis;seed:Nonmevalonate Branch of Isoprenoid Biosynthesis	bigg:DMPPS;ec:1.17.1.2;ecocyc:RXN0-884;iabaylyiv4:RXN0-884;iaf1260:DMPPS;igt196:DMPPS;iit341:DMPPS;ijr904.45632:DMPPS;ijr904:DMPPS;imeo21:DMPPS;inj661:DMPPS;intenz:17758;iso783:DMPPS;iyo844:DMPPS;kegg:R08210;rhea:24821;rhea:24822;rhea:24823;rhea:24824;seed:rxn08352	0	999999.0			0	0
R4401ED9C_LR-270	1 MNXM10@MNXC3 + 1 MNXM1@MNXC3 + 1 MNXM606@MNXC3 --> 1 MNXM2@MNXC3 + 1 MNXM83@MNXC3 + 1 MNXM8@MNXC3	R_IPDPS	1*uniprot:ISPH_BACSU	MNXR55660	1.17.1.2	kegg:Biosynthesis of secondary metabolites;kegg:Metabolic pathways;kegg:Terpenoid backbone biosynthesis;model:Terpenoid biosynthesis;seed:Isoprenoid Biosynthesis;seed:Nonmevalonate Branch of Isoprenoid Biosynthesis	bigg:IPDPS;ec:1.17.1.2;ecocyc:ISPH2-RXN;iabaylyiv4:ISPH2-RXN;iaf1260:IPDPS;igt196:IPDPS;iit341:IPDPS;ijn746:IPDPS;ijr904.45632:IPDPS;ijr904:IPDPS;imeo21:IPDPS;inj661:IPDPS;intenz:17758;iso783:IPDPS;iyo844:IPDPS;kegg:R08209;rhea:24492;rhea:24493;rhea:24494;rhea:24495;seed:rxn08756	0	999999.0			0	0
RFD5D2FFF_B-1232	1 MNXM10@MNXC3 + 1 MNXM1@MNXC3 + 1 MNXM642@MNXC3 <==> 1 MNXM363@MNXC3 + 1 MNXM8@MNXC3	R_ACOAD5	1*uniprot:ACDA_BACSU;1*uniprot:ACDB_BACSU	MNXR419	1.3.99.3	model:S_Lipids;seed:Acetyl-CoA fermentation to Butyrate;seed:Anaerobic respiratory reductases;seed:Butanol Biosynthesis;seed:Isoleucine degradation	bigg:ACOAD5;ec:1.3.99.3;isb619:ACOAD5;iyo844:ACOAD5;obsolete:rxn10853;seed:rxn10013	-999999.0	999999.0			0	0
R2458B139_B-115	1 MNXM10@MNXC3 + 1 MNXM1@MNXC3 + 1 MNXM654@MNXC3 <==> 1 MNXM224@MNXC3 + 1 MNXM8@MNXC3	R_ACOAD6	1*uniprot:ACDA_BACSU;1*uniprot:ACDB_BACSU	MNXR421	1.3.99.3	model:S_Lipids;seed:Acetyl-CoA fermentation to Butyrate;seed:Anaerobic respiratory reductases;seed:Butanol Biosynthesis;seed:Isoleucine degradation	bigg:ACOAD6;ec:1.3.99.3;isb619:ACOAD6;iyo844:ACOAD6;seed:rxn10014	-999999.0	999999.0			0	0
R560EA94B_B-356	1 MNXM10@MNXC3 + 1 MNXM1@MNXC3 + 1 MNXM664@MNXC3 <==> 1 MNXM8@MNXC3 + 1 iso_iYO844_btd_RR@MNXC3	R_BTDD_RR	1*uniprot:BDHA_BACSU		1.1.1.4	model:S_Carbohydrates_and_related_molecules		-999999.0	999999.0			0	0
RBD27A365_RL-887	1 MNXM10@MNXC3 + 1 MNXM1@MNXC3 + 1 MNXM676@MNXC3 <-- 1 MNXM127@MNXC3 + 1 MNXM8@MNXC3	R_INS2D	1*uniprot:IDH_BACSU	MNXR3109	1.1.1;1.1.1.18	kegg:Biosynthesis of secondary metabolites;kegg:Inositol phosphate metabolism;kegg:Metabolic pathways;kegg:Microbial metabolism in diverse environments;kegg:Streptomycin biosynthesis;metacyc:<I>myo</I>-inositol degradation;metacyc:streptomycin biosynthesis;model:Inositol Metabolism;unipathway:myo-inositol degradation into acetyl-CoA	bigg:INS2D;brenda:BR36703;brenda:BS257125;brenda:BS257126;brenda:BS397812;ec:1.1.1;ec:1.1.1.18;iaf692:INS2D;iag612:rbs_353;intenz:1017;ips189:INS2D;iyo844:INS2D;kegg:R01183;metacyc:MYO-INOSITOL-2-DEHYDROGENASE-RXN;metacyc:RXN-14232;obsolete:rxn09987;rhea:16949;rhea:16950;rhea:16951;rhea:16952;seed:rxn00879;upa:UCR01183;upa:UER00143	-999999.0	0			0	0
RAAA26B73_B-795	1 MNXM10@MNXC3 + 1 MNXM1@MNXC3 + 1 MNXM677@MNXC3 <==> 1 MNXM674@MNXC3 + 1 MNXM8@MNXC3	R_HACD4	1*uniprot:FADN_BACSU		1.1.1.211;1.1.1.35	biopath:Biosynthesis_of_Fatty_acids_(over_CoA);biopath:beta-Oxidation_of_fatty_acids;kegg:Fatty acid elongation;kegg:Fatty acid metabolism;kegg:Metabolic pathways;metacyc:fatty acid salvage;model:S_Lipids;seed:Acetyl-CoA fermentation to Butyrate;seed:Polyhydroxybutyrate metabolism;seed:Valine degradation;seed:n-Phenylalkanoic acid degradation	bigg:HACD4;bigg:HACD4i;bigg:HACD4p;biopath:RXN00359;ec:1.1.1.211;ec:1.1.1.35;iabaylyiv4:0-3HYDROXYCOA-DEHYDROGENASE-RXN;iabaylyiv4:C10;iaf1260:HACD4i;ijn746:HACD4i;imm904:HACD4p;ind750:HACD4p;isb619:HACD4;iyo844:HACD4;kegg:R04743;metacyc:RXN-12490;obsolete:rxn08696;pubmed:8687463;reactome:REACT_131166;reactome:REACT_2187;reactome:REACT_2187.2;reactome:REACT_28542;reactome:REACT_28734;reactome:REA…	-999999.0	999999.0			0	0
R4A1F828E_B-295	1 MNXM10@MNXC3 + 1 MNXM1@MNXC3 + 1 MNXM68@MNXC3 <==> 1 MNXM8@MNXC3 + 1 MNXM90126@MNXC3	R_M1PD	1*uniprot:MTLD_BACSU		1.1.1.17	metacyc:mannitol degradation I;model:Alternate Carbon Metabolism;seed:Mannitol Utilization	bigg:M1PD;brenda:BR36702;ec:1.1.1.17;kegg:R00758;metacyc:MANNPDEHYDROG-RXN;seed:rxn00546;seed:rxn13933;seed:rxn13943	-999999.0	999999.0			0	0
REBFF9118_B-1136	1 MNXM10@MNXC3 + 1 MNXM1@MNXC3 + 1 MNXM705@MNXC3 <==> 1 MNXM733@MNXC3 + 1 MNXM8@MNXC3	R_HACD5	1*uniprot:FADN_BACSU		1.1.1.211;1.1.1.35	biopath:Biosynthesis_of_Fatty_acids_(over_CoA);biopath:beta-Oxidation_of_fatty_acids;kegg:Fatty acid elongation;kegg:Fatty acid metabolism;kegg:Metabolic pathways;model:S_Lipids;seed:Acetyl-CoA fermentation to Butyrate;seed:Polyhydroxybutyrate metabolism;seed:Valine degradation;seed:n-Phenylalkanoic acid degradation	bigg:HACD5;bigg:HACD5i;bigg:HACD5p;biopath:RXN00663;ec:1.1.1.211;ec:1.1.1.35;iabaylyiv4:0-3HYDROXYCOA-DEHYDROGENASE-RXN;iabaylyiv4:C12;iaf1260:HACD5i;ijn746:HACD5i;imm904:HACD5p;ind750:HACD5p;isb619:HACD5;iyo844:HACD5;kegg:R04741;obsolete:rxn08697;pubmed:8687463;reactome:REACT_100238;reactome:REACT_101468;reactome:REACT_109194;reactome:REACT_109759;reactome:REACT_127988;reactome:REACT_146985;reac…	-999999.0	999999.0			0	0
R51C73A2A_B-328	1 MNXM10@MNXC3 + 1 MNXM1@MNXC3 + 1 MNXM706@MNXC3 <==> 1 MNXM766@MNXC3 + 1 MNXM8@MNXC3	R_HACD3	1*uniprot:FADN_BACSU		1.1.1.211;1.1.1.35	biopath:Biosynthesis_of_Fatty_acids_(over_CoA);biopath:beta-Oxidation_of_fatty_acids;kegg:Fatty acid elongation;kegg:Fatty acid metabolism;kegg:Metabolic pathways;model:S_Lipids;seed:Acetyl-CoA fermentation to Butyrate;seed:Polyhydroxybutyrate metabolism;seed:Valine degradation;seed:n-Phenylalkanoic acid degradation	bigg:HACD3;bigg:HACD3i;biopath:RXN00413;ec:1.1.1.211;ec:1.1.1.35;iabaylyiv4:0-3HYDROXYCOA-DEHYDROGENASE-RXN;iabaylyiv4:C8;iaf1260:HACD3i;ijn746:HACD3i;isb619:HACD3;iyo844:HACD3;kegg:R04745;obsolete:rxn08695;pubmed:8687463;reactome:REACT_103054;reactome:REACT_103856;reactome:REACT_107618;reactome:REACT_112553;reactome:REACT_1908;reactome:REACT_1908.2;reactome:REACT_29261;reactome:REACT_30800;react…	-999999.0	999999.0			0	0
R8DA72605_B-643	1 MNXM10@MNXC3 + 1 MNXM1@MNXC3 + 1 MNXM707@MNXC3 <==> 1 MNXM767@MNXC3 + 1 MNXM8@MNXC3	R_HACD6	1*uniprot:FADN_BACSU		1.1.1.211;1.1.1.35	kegg:Fatty acid elongation;kegg:Fatty acid metabolism;kegg:Metabolic pathways;model:S_Lipids;seed:Acetyl-CoA fermentation to Butyrate;seed:Polyhydroxybutyrate metabolism;seed:Valine degradation;seed:n-Phenylalkanoic acid degradation	bigg:HACD6;bigg:HACD6i;bigg:HACD6p;ec:1.1.1.211;ec:1.1.1.35;iabaylyiv4:0-3HYDROXYCOA-DEHYDROGENASE-RXN;iabaylyiv4:C14;iaf1260:HACD6i;ijn746:HACD6i;imm904:HACD6p;ind750:HACD6p;isb619:HACD6;iyo844:HACD6;kegg:R04739;metacyc:RXN-12507;obsolete:rxn08698;pubmed:1550553;reactome:REACT_106947;reactome:REACT_125968;reactome:REACT_159172;reactome:REACT_28310;reactome:REACT_29584;reactome:REACT_343;reactome…	-999999.0	999999.0			0	0
RFF91B74F_B-1244	1 MNXM10@MNXC3 + 1 MNXM1@MNXC3 + 1 MNXM717@MNXC3 <==> 1 MNXM757@MNXC3 + 1 MNXM8@MNXC3	R_HACD2	1*uniprot:FADN_BACSU		1.1.1.211;1.1.1.35	biopath:Biosynthesis_of_Fatty_acids_(over_CoA);biopath:beta-Oxidation_of_fatty_acids;kegg:Fatty acid elongation;kegg:Fatty acid metabolism;kegg:Metabolic pathways;metacyc:pyruvate fermentation to hexanol;model:S_Lipids;seed:Acetyl-CoA fermentation to Butyrate;seed:Polyhydroxybutyrate metabolism;seed:Valine degradation;seed:n-Phenylalkanoic acid degradation	bigg:HACD2;bigg:HACD2i;biopath:RXN01362;ec:1.1.1.211;ec:1.1.1.35;iabaylyiv4:0-3HYDROXYCOA-DEHYDROGENASE-RXN;iabaylyiv4:C6;iaf1260:HACD2i;ijn746:HACD2i;isb619:HACD2;iyo844:HACD2;kegg:R04748;metacyc:RXN-12570;obsolete:rxn08694;pubmed:8687463;reactome:REACT_110388;reactome:REACT_2195;reactome:REACT_2195.2;reactome:REACT_29790;reactome:REACT_77072;reactome:REACT_77100;reactome:REACT_83521;reactome:RE…	-999999.0	999999.0			0	0
RCE1237B1_B-965	1 MNXM10@MNXC3 + 1 MNXM1@MNXC3 + 1 MNXM738@MNXC3 <==> 1 MNXM825@MNXC3 + 1 MNXM8@MNXC3	R_HACD7	1*uniprot:FADN_BACSU		1.1.1.211;1.1.1.35	biopath:Biosynthesis_of_Fatty_acids_(over_CoA);biopath:beta-Oxidation_of_fatty_acids;kegg:Fatty acid elongation;kegg:Fatty acid metabolism;kegg:Metabolic pathways;model:S_Lipids;seed:Acetyl-CoA fermentation to Butyrate;seed:Polyhydroxybutyrate metabolism;seed:Valine degradation;seed:n-Phenylalkanoic acid degradation	bigg:HACD7;bigg:HACD7i;bigg:HACD7p;biopath:RXN00078;ec:1.1.1.211;ec:1.1.1.35;iabaylyiv4:0-3HYDROXYCOA-DEHYDROGENASE-RXN;iabaylyiv4:C16;iaf1260:HACD7i;ijn746:HACD7i;imm904:HACD7p;ind750:HACD7p;isb619:HACD7;iyo844:HACD7;kegg:R04737;obsolete:rxn08699;pubmed:1550553;reactome:REACT_106993;reactome:REACT_109636;reactome:REACT_110947;reactome:REACT_127777;reactome:REACT_153294;reactome:REACT_28502;react…	-999999.0	999999.0			0	0
R350CA4_B-203	1 MNXM10@MNXC3 + 1 MNXM1@MNXC3 + 1 MNXM753@MNXC3 <==> 1 MNXM553@MNXC3 + 1 MNXM8@MNXC3	R_ACOAD2	1*uniprot:ACDA_BACSU;1*uniprot:ACDB_BACSU	MNXR413	1.3.1.44;1.3.99.3	metacyc:pyruvate fermentation to hexanol;model:S_Lipids;seed:Acetyl-CoA fermentation to Butyrate;seed:Anaerobic respiratory reductases;seed:Butanol Biosynthesis;seed:Isoleucine degradation	bigg:ACOAD2;ec:1.3.1.44;ec:1.3.99.3;isb619:ACOAD2;iyo844:ACOAD2;metacyc:RXN-12559;seed:rxn10010	-999999.0	999999.0			0	0
RBB61F660_B-873	1 MNXM10@MNXC3 + 1 MNXM1@MNXC3 + 1 MNXM77@MNXC3 <==> 1 MNXM66@MNXC3 + 1 MNXM8@MNXC3	R_595;R_1493	1*uniprot:GPDA_BACSU		1.1.1.261;1.1.1.8;1.1.1.94	biopath:Biosynthesis_and_degradation_of_Triacylglycerols;biopath:Glycolysis_and_Gluconeogenesis_(extended);kegg:Glycerophospholipid metabolism;metacyc:glycerol-3-phosphate shuttle;model:Glycerolipid Metabolism;seed:Glutaredoxins;seed:Glycerol and Glycerol-3-phosphate Uptake and Utilization	bigg:G3PD1;bigg:G3PD1ir;bigg:G3PD1irm;biopath:RXN00456;ec:1.1.1.261;ec:1.1.1.8;ec:1.1.1.94;ecocyc:GLYC3PDEHYDROGBIOSYN-RXN;iaf692:G1PDH;iin800:GPD1;iin800:GPD2;iit341:G3PD1;imeo21:G3PD1;imm904:G3PD1ir;imm904:G3PD1irm;ind750:G3PD1ir;ind750:G3PD1irm;inj661:G3PD1;intenz:15761;intenz:15764;iyo844:G3PD1;kegg:R00842;metacyc:1.1.1.8-RXN;obsolete:rxn03949;obsolete:rxn09492r;pubmed:16460752;pubmed:1966684…	-999999.0	999999.0			0	0
R770A35EA_B-530	1 MNXM10@MNXC3 + 1 MNXM1@MNXC3 + 1 MNXM784@MNXC3 <==> 1 MNXM342@MNXC3 + 1 MNXM8@MNXC3	R_ACOAD3	1*uniprot:ACDA_BACSU;1*uniprot:ACDB_BACSU	MNXR415	1.3.99.3	model:S_Lipids;seed:Acetyl-CoA fermentation to Butyrate;seed:Anaerobic respiratory reductases;seed:Butanol Biosynthesis;seed:Isoleucine degradation	bigg:ACOAD3;ec:1.3.99.3;isb619:ACOAD3;iyo844:ACOAD3;seed:rxn10011	-999999.0	999999.0			0	0
R9EE17367_B-730	1 MNXM10@MNXC3 + 1 MNXM1@MNXC3 + 1 MNXM795@MNXC3 <==> 1 MNXM1667@MNXC3 + 1 MNXM8@MNXC3	R_GLTPD	1*uniprot:YJMD_BACSU		1.1.1;1.1.1.251	kegg:Galactose metabolism;kegg:Metabolic pathways;metacyc:galactitol degradation;model:Alternate Carbon Metabolism	bigg:GLTPD;ec:1.1.1;ec:1.1.1.251;ecocyc:GALACTITOLPDEHYD-RXN;iaf1260:GLTPD;ijr904.45632:GLTPD;ijr904:GLTPD;iyo844:GLTPD;kegg:R05571;metacyc:GALACTITOLPDEHYD-RXN;obsolete:rxn08626;rhea:28106;rhea:28107;rhea:28108;rhea:28109;seed:rxn03856	-999999.0	999999.0			0	0
R141B8A1B_RL-21	1 MNXM10@MNXC3 + 1 MNXM1@MNXC3 + 1 MNXM86@MNXC3 <-- 1 MNXM12@MNXC3 + 1 MNXM821@MNXC3 + 1 MNXM8@MNXC3	R_MMSAD2	1*uniprot:IOLA_BACSU	MNXR3606	1.2.1	kegg:Glycerolipid metabolism;metacyc:L-1,2-propanediol degradation;metacyc:androstenedione degradation;model:Sugar Metabolism;seed:Fermentations Lactate;seed:Fermentations Mixed acid	bigg:MMSAD2;brenda:BS258011;brenda:BS402882;ec:1.2.1;kegg:R09097;metacyc:RXN-12736;seed:rxn09944	-999999.0	0			0	0
R44205F20_RL-271	1 MNXM10@MNXC3 + 1 MNXM1@MNXC3 + 1 MNXM89557@MNXC3 <-- 1 MNXM1617@MNXC3 + 2 MNXM2@MNXC3 + 1 MNXM8@MNXC3	R_P5CD	1*uniprot:ROCA2_BACSU	MNXR69619	1.5.1.12	model:Arginine and Proline Metabolism;seed:Arginine and Ornithine Degradation	bigg:P5CD;bigg:P5CDm;brenda:BS259182;ec:1.5.1.12;iabaylyiv4:PYRROLINECARBDEHYDROG-RXN;iaf1260:P5CD;iag612:rbs_10;iag612:rbs_11;iin800:U41;iit341:P5CD;ijn746:P5CD;ijr904.45632:P5CD;ijr904:P5CD;imeo21:P5CD;imm904:P5CDm;ind750:P5CDm;inj661:P5CD;isb619:P5CD;iso783:P5CD;iyo844:P5CD;obsolete:rxn09051;seed:rxn00503	-999999.0	0			0	0
R2EDD3487_LR-169	1 MNXM10@MNXC3 + 1 MNXM1@MNXC3 + 1 iso_iYO844_46dh25dohxn@MNXC3 --> 1 MNXM440@MNXC3 + 1 MNXM8@MNXC3	R_DKII	1*uniprot:KDUD_BACSU		1.1.1.127	model:S_Carbohydrates_and_related_molecules		0	999999.0			0	0
R30315785_RL-179	1 MNXM10@MNXC3 + 1 MNXM1@MNXC3 + 1 iso_iYO844_4hglu@MNXC3 <-- 1 MNXM114091@MNXC3 + 2 MNXM2@MNXC3 + 1 MNXM8@MNXC3	R_HP5CD	1*uniprot:ROCA2_BACSU		1.5.1.12	model:S_Amino_acids_and_related_molecules		-999999.0	0			0	0
R61CED47E_RL-423	1 MNXM10@MNXC3 + 1 MNXM1@MNXC3 + 1 iso_iYO844_DPA@MNXC3 <-- 1 MNXM807@MNXC3 + 1 MNXM8@MNXC3	R_26DPAi	1*uniprot:DPAA_BACSU+1*uniprot:DPAB_BACSU			model:S_Other_function		-999999.0	0			0	0
R7B98A5EA_RL-544	1 MNXM10@MNXC3 + 1 MNXM1@MNXC3 + 1 iso_iYO844_g15lac@MNXC3 <-- 1 MNXM41@MNXC3 + 1 MNXM8@MNXC3	R_G1Dx	1*uniprot:DHG_BACSU		1.1.1.118	model:S_Carbohydrates_and_related_molecules		-999999.0	0			0	0
R523226EC_RL-334	1 MNXM10@MNXC3 + 1 MNXM1@MNXC3 + 1 iso_iYO844_mmalsa_S@MNXC3 <-- 1 MNXM396@MNXC3 + 1 MNXM8@MNXC3	R_HACOADr	1*uniprot:FADN_BACSU		1.1.1.31	model:S_Lipids		-999999.0	0			0	0
R89746093_LR-619	1 MNXM10@MNXC3 + 1 MNXM1@MNXC3 + 1 iso_iYO844_mqn7@MNXC3 --> 1 MNXM8@MNXC3 + 1 iso_iYO844_mql7@MNXC3	R_NADH4	1*uniprot:YJLD_BACSU;1*uniprot:YUMB_BACSU;1*uniprot:YUTJ_BACSU		1.6.5.3	model:S_Membrane_bioenergetics		0	999999.0			0	0
R928CFDA5_B-672	1 MNXM10@MNXC3 + 1 MNXM1@MNXC3 + 1 iso_iYO844_oxglyc@MNXC3 <==> 1 MNXM816@MNXC3 + 1 MNXM8@MNXC3	R_TARTRDH	1*uniprot:TTUC_BACSU		1.1.1.93	model:S_Carbohydrates_and_related_molecules		-999999.0	999999.0			0	0
R1F14B35E_B-83	1 MNXM10@MNXC3 + 1 MNXM1@MNXC3 + 1 iso_iYO844_oxglyc@MNXC3 <==> 1 MNXM8@MNXC3 + 1 iso_iYO844_tartr_M@MNXC3	R_TARTRDH2	1*uniprot:TTUC_BACSU		1.1.1.93	model:S_Carbohydrates_and_related_molecules		-999999.0	999999.0			0	0
R91FE295F_RL-666	1 MNXM10@MNXC3 + 2 MNXM1@MNXC3 + 1 MNXM222@MNXC3 <-- 1 MNXM2@MNXC3 + 1 MNXM349@MNXC3 + 1 MNXM8@MNXC3	R_GCALDD	1*uniprot:ALDH3_BACSU;1*uniprot:ALDH4_BACSU;1*uniprot:ALDY_BACSU	MNXR2565	1.2.1.21	kegg:Glyoxylate and dicarboxylate metabolism;kegg:Microbial metabolism in diverse environments;metacyc:D-arabinose degradation I;metacyc:ethylene glycol degradation;model:null	bigg:GCALDD;bigg:GCALDDm;bigg:GCALDDr;brenda:BR36774;ec:1.2.1.21;ecocyc:GLYCOLALD-DEHYDROG-RXN;iabaylyiv4:GLYCOLALD-DEHYDROG-RXN;iaf1260:GCALDD;iit341:GCALDDr;ijn746:GCALDD;ijr904.45632:GCALDD;ijr904:GCALDD;intenz:1364;isb619:GCALDD;iso783:GCALDD;iyo844:GCALDD;kegg:R01333;metacyc:GLYCOLALD-DEHYDROG-RXN;obsolete:rxn08596;rhea:20001;rhea:20002;rhea:20003;rhea:20004;seed:rxn00979	-999999.0	0			0	0
REB9D46FE_RL-1133	1 MNXM10@MNXC3 + 2 MNXM1@MNXC3 + 1 MNXM236@MNXC3 <-- 1 MNXM2@MNXC3 + 1 MNXM8@MNXC3 + 1 iso_iYO844_ocdcal@MNXC3	R_ALDD18	1*uniprot:ALDH3_BACSU;1*uniprot:ALDH4_BACSU;1*uniprot:ALDY_BACSU			model:S_Carbohydrates_and_related_molecules		-999999.0	0			0	0
R1463504D_RL-22	1 MNXM10@MNXC3 + 2 MNXM1@MNXC3 + 1 MNXM26@MNXC3 <-- 1 MNXM2@MNXC3 + 1 MNXM75@MNXC3 + 1 MNXM8@MNXC3	R_ALDD2x	1*uniprot:ALDH3_BACSU;1*uniprot:ALDH4_BACSU;1*uniprot:ALDY_BACSU	MNXR657	1.17.1.4;1.2.1.18;1.2.1.19;1.2.1.21;1.2.1.22;1.2.1.24;1.2.1.28;1.2.1.3;1.2.1.31;1.2.1.32;1.2.1.36;1.2.1.39;1.2.1.41;1.2.1.46;1.2.1.47;1.2.1.48;1.2.1.5;1.2.1.69;1.2.1.8;1.5.1.12	biopath:Glycolysis_and_Gluconeogenesis_(extended);biopath:Reactions_of_Pyruvate_and_Phosphoenolpyruvate;kegg:Biosynthesis of secondary metabolites;kegg:Glycolysis / Gluconeogenesis;kegg:Metabolic pathways;kegg:Microbial metabolism in diverse environments;kegg:Pyruvate metabolism;metacyc:ethanol degradation II;metacyc:ethanol degradation IV;metacyc:oxidative ethanol degradation III;model:null;seed…	bigg:ALDD2x;bigg:ALDD2xm;bigg:ALDD2xr;biopath:RXN01270;brenda:BS189125;brenda:BS189177;ec:1.17.1.4;ec:1.2.1.18;ec:1.2.1.19;ec:1.2.1.21;ec:1.2.1.22;ec:1.2.1.24;ec:1.2.1.28;ec:1.2.1.3;ec:1.2.1.31;ec:1.2.1.32;ec:1.2.1.36;ec:1.2.1.39;ec:1.2.1.41;ec:1.2.1.46;ec:1.2.1.47;ec:1.2.1.48;ec:1.2.1.5;ec:1.2.1.69;ec:1.2.1.8;ec:1.5.1.12;iaf1260:ALDD2x;iaf692:ALDD2x;iag612:rbs_100;iag612:rbs_96;iag612:rbs_97;iag…	-999999.0	0			0	0
RDA51DCF7_RL-1039	1 MNXM10@MNXC3 + 2 MNXM1@MNXC3 + 1 MNXM289@MNXC3 <-- 1 MNXM2@MNXC3 + 1 MNXM457@MNXC3 + 1 MNXM8@MNXC3	R_BETALDHx	1*uniprot:BETB_BACSU	MNXR946	1.2.1.3;1.2.1.8	biopath:Biosynthesis_of_Betaine;biopath:Metabolism_of_Choline,_Betaine_and_Sarcosine;kegg:Glycine, serine and threonine metabolism;kegg:Metabolic pathways;metacyc:choline degradation I;metacyc:glycine betaine biosynthesis I (Gram-negative bacteria);metacyc:glycine betaine biosynthesis II (Gram-positive bacteria);metacyc:glycine betaine biosynthesis III (plants);model:Other Amino Acid Metabolism;u…	bigg:BETALDHx;bigg:BETALDHxm;biopath:RXN01138;brenda:BR36784;brenda:BS231536;ec:1.2.1.3;ec:1.2.1.8;ecocyc:BADH-RXN;iabaylyiv4:BADH-RXN;iaf1260:BETALDHx;ijn746:BETALDHx;ijr904.45632:BETALDHx;ijr904:BETALDHx;imeo21:BETALDHx;imo1053-pao1:BADH;imo1056:BADH;inj661:BETALDHx;intenz:15944;isb619:BETALDHx;iyo844:BADH;kegg:R02565;macie:M0100;metacyc:BADH-RXN;obsolete:rxn08176;rhea:15305;rhea:15306;rhea:153…	-999999.0	0			0	0
R6C8B0ECE_RL-473	1 MNXM10@MNXC3 + 2 MNXM1@MNXC3 + 1 MNXM291@MNXC3 <-- 1 MNXM2@MNXC3 + 1 MNXM69@MNXC3 + 1 MNXM8@MNXC3	R_GLXO1	1*uniprot:ALDH3_BACSU;1*uniprot:ALDH4_BACSU;1*uniprot:ALDY_BACSU	MNXR2737	1.2.3.5	model:null;seed:Entner-Doudoroff Pathway;seed:Glycerolipid and Glycerophospholipid Metabolism in Bacteria;seed:Pyruvate metabolism II acetyl-CoA, acetogenesis from pyruvate	bigg:GLXO1;ec:1.2.3.5;iag612:rbs_322;iag612:rbs_323;iag612:rbs_324;imeo21:GLXO1;inj661:GLXO1;iyo844:ALDD30;obsolete:rxn09968;seed:rxn05734	-999999.0	0			0	0
R8548EC3_RL-591	1 MNXM10@MNXC3 + 2 MNXM1@MNXC3 + 1 MNXM314@MNXC3 <-- 1 MNXM2@MNXC3 + 1 MNXM8@MNXC3 + 1 iso_iYO844_ttdcal@MNXC3	R_ALDD14	1*uniprot:ALDH3_BACSU;1*uniprot:ALDH4_BACSU;1*uniprot:ALDY_BACSU			model:S_Carbohydrates_and_related_molecules		-999999.0	0			0	0
R22B9E219_RL-104	1 MNXM10@MNXC3 + 2 MNXM1@MNXC3 + 1 MNXM356@MNXC3 <-- 1 MNXM2@MNXC3 + 1 MNXM821@MNXC3 + 1 MNXM8@MNXC3	R_ALDD3	1*uniprot:ALDH3_BACSU;1*uniprot:ALDH4_BACSU;1*uniprot:ALDY_BACSU	MNXR28600		model:S_Carbohydrates_and_related_molecules	iyo844:ALDD3;seed:rxn09967	-999999.0	0			0	0
R330B6CF9_RL-193	1 MNXM10@MNXC3 + 2 MNXM1@MNXC3 + 1 MNXM383@MNXC3 <-- 1 MNXM2@MNXC3 + 1 MNXM518@MNXC3 + 1 MNXM8@MNXC3	R_ALDD20x	1*uniprot:ALDH3_BACSU;1*uniprot:ALDH4_BACSU;1*uniprot:ALDY_BACSU	MNXR654	1.2.1.3	kegg:Metabolic pathways;kegg:Tryptophan metabolism;metacyc:tryptophan degradation X (mammalian, via tryptamine);model:null	bigg:ALDD20x;bigg:ALDD20xm;ec:1.2.1.3;imm904:ALDD20xm;ind750:ALDD20xm;kegg:R02678;metacyc:RXN-10715;obsolete:rxn09883;rhea:30867;rhea:30868;rhea:30869;rhea:30870;seed:rxn01937	-999999.0	0			0	0
RC67EFE6D_RL-935	1 MNXM10@MNXC3 + 2 MNXM1@MNXC3 + 1 MNXM39@MNXC3 <-- 1 MNXM2@MNXC3 + 1 MNXM56@MNXC3 + 1 MNXM8@MNXC3	R_ALDD1	1*uniprot:ALDH3_BACSU;1*uniprot:ALDH4_BACSU;1*uniprot:ALDY_BACSU	MNXR651	1.2.1.1;1.2.1.22;1.2.1.24;1.2.1.3;1.2.1.32;1.2.1.46;1.5.1.12	biopath:Methane_oxidation;biopath:Oxidation_of_Glyoxalate;kegg:Chloroalkane and chloroalkene degradation;kegg:Metabolic pathways;kegg:Methane metabolism;kegg:Microbial metabolism in diverse environments;metacyc:formaldehyde oxidation IV (thiol-independent);model:Redox Metabolism	bigg:ALDD1;biopath:RXN00564;brenda:BR29406;brenda:BS189231;ec:1.2.1.1;ec:1.2.1.22;ec:1.2.1.24;ec:1.2.1.3;ec:1.2.1.32;ec:1.2.1.46;ec:1.5.1.12;iaf692:ALDD1;imeo21:ALDD1;imo1053-pao1:ALDD1x;imo1056:ALDD1x;inj661:ALDD1;intenz:1389;iyo844:ALDD1x;kegg:R00604;metacyc:FORMALDEHYDE-DEHYDROGENASE-RXN;obsolete:rxn09965;rhea:16425;rhea:16426;rhea:16427;rhea:16428;seed:rxn00429	-999999.0	0			0	0
R867B9ED8_RL-602	1 MNXM10@MNXC3 + 2 MNXM1@MNXC3 + 1 MNXM402@MNXC3 <-- 1 MNXM2@MNXC3 + 1 MNXM8@MNXC3 + 1 iso_iYO844_ddcal@MNXC3	R_ALDD12	1*uniprot:ALDH3_BACSU;1*uniprot:ALDH4_BACSU;1*uniprot:ALDY_BACSU			model:S_Carbohydrates_and_related_molecules		-999999.0	0			0	0
R27B1F039_RL-135	1 MNXM10@MNXC3 + 2 MNXM1@MNXC3 + 1 MNXM61167@MNXC3 <-- 1 MNXM2@MNXC3 + 1 MNXM8@MNXC3 + 1 iso_iYO844_hpdcal@MNXC3	R_ALDD17	1*uniprot:ALDH3_BACSU;1*uniprot:ALDH4_BACSU;1*uniprot:ALDY_BACSU			model:S_Carbohydrates_and_related_molecules		-999999.0	0			0	0
R9904D4AA_RL-703	1 MNXM10@MNXC3 + 2 MNXM1@MNXC3 + 1 MNXM750@MNXC3 <-- 1 MNXM2@MNXC3 + 1 MNXM8@MNXC3 + 1 iso_iYO844_octal@MNXC3	R_ALDD8	1*uniprot:ALDH3_BACSU;1*uniprot:ALDH4_BACSU;1*uniprot:ALDY_BACSU			model:S_Carbohydrates_and_related_molecules		-999999.0	0			0	0
R85BD7AE2_RL-596	1 MNXM10@MNXC3 + 2 MNXM1@MNXC3 + 1 MNXM863@MNXC3 <-- 1 MNXM672@MNXC3 + 1 MNXM8@MNXC3	R_SHCHD2	1*uniprot:SIRC_BACSU	MNXR69898	1.3.1.76;2.1.1.107	kegg:Biosynthesis of secondary metabolites;kegg:Metabolic pathways;kegg:Porphyrin and chlorophyll metabolism;metacyc:siroheme biosynthesis;model:Cofactor and Prosthetic Group Biosynthesis;seed:Heme and Siroheme Biosynthesis;unipathway:adenosylcobalamin biosynthesis;unipathway:siroheme biosynthesis	bigg:SHCHD2;brenda:BR47985;ec:1.3.1.76;ec:2.1.1.107;ecocyc:DIMETHUROPORDEHYDROG-RXN;iabaylyiv4:DIMETHUROPORDEHYDROG-RXN;iaf1260:SHCHD2;iaf692:SHCHD2;igt196:SHCHD2;ijn746:SHCHD2;imeo21:SHCHD2;imo1053-pao1:SHCHD2;imo1056:SHCHD2;inj661:SHCHD2;intenz:11089;isb619:SHCHD2;iso783:SHCHD2;kegg:R03947;metacyc:DIMETHUROPORDEHYDROG-RXN;obsolete:rxn09252;rhea:15613;rhea:15614;rhea:15615;rhea:15616;seed:rxn027…	-999999.0	0			0	0
RECA9361_RL-1140	1 MNXM10@MNXC3 + 2 MNXM1@MNXC3 + 1 iso_iYO844_hpa@MNXC3 <-- 1 MNXM2@MNXC3 + 1 MNXM8@MNXC3 + 1 iso_iYO844_hpal@MNXC3	R_ALDD7	1*uniprot:ALDH3_BACSU;1*uniprot:ALDH4_BACSU;1*uniprot:ALDY_BACSU			model:S_Carbohydrates_and_related_molecules		-999999.0	0			0	0
R79919BB_RL-537	1 MNXM10@MNXC3 + 2 MNXM1@MNXC3 + 1 iso_iYO844_mmal@MNXC3 <-- 1 MNXM2@MNXC3 + 1 MNXM8@MNXC3 + 1 iso_iYO844_mmalsa_S@MNXC3	R_ALDD4x	1*uniprot:ALDH3_BACSU;1*uniprot:ALDH4_BACSU;1*uniprot:ALDY_BACSU		1.2.1.3	model:S_Carbohydrates_and_related_molecules		-999999.0	0			0	0
R8933CD01_RL-616	1 MNXM10@MNXC3 + 2 MNXM1@MNXC3 + 1 iso_iYO844_nona@MNXC3 <-- 1 MNXM2@MNXC3 + 1 MNXM8@MNXC3 + 1 iso_iYO844_nonal@MNXC3	R_ALDD9	1*uniprot:ALDH3_BACSU;1*uniprot:ALDH4_BACSU;1*uniprot:ALDY_BACSU			model:S_Carbohydrates_and_related_molecules		-999999.0	0			0	0
REAF1526B_RL-1129	1 MNXM10@MNXC3 + 2 MNXM1@MNXC3 + 1 iso_iYO844_pta@MNXC3 <-- 1 MNXM2@MNXC3 + 1 MNXM73201@MNXC3 + 1 MNXM8@MNXC3	R_ALDD5	1*uniprot:ALDH3_BACSU;1*uniprot:ALDH4_BACSU;1*uniprot:ALDY_BACSU			model:S_Carbohydrates_and_related_molecules		-999999.0	0			0	0
RF8469AA5_RL-1201	1 MNXM10@MNXC3 + 2 MNXM1@MNXC3 + 1 iso_iYO844_trdca@MNXC3 <-- 1 MNXM2@MNXC3 + 1 MNXM8@MNXC3 + 1 iso_iYO844_trdcal@MNXC3	R_ALDD13	1*uniprot:ALDH3_BACSU;1*uniprot:ALDH4_BACSU;1*uniprot:ALDY_BACSU			model:S_Carbohydrates_and_related_molecules		-999999.0	0			0	0
R759833D5_RL-526	1 MNXM10@MNXC3 + 2 MNXM1@MNXC3 + 1 iso_iYO844_udca@MNXC3 <-- 1 MNXM2@MNXC3 + 1 MNXM8@MNXC3 + 1 iso_iYO844_udcal@MNXC3	R_ALDD11	1*uniprot:ALDH3_BACSU;1*uniprot:ALDH4_BACSU;1*uniprot:ALDY_BACSU			model:S_Carbohydrates_and_related_molecules		-999999.0	0			0	0
R7EF15733_RL-561	1 MNXM10@MNXC3 + 3 MNXM1@MNXC3 + 1 MNXM744@MNXC3 <-- 2 MNXM2@MNXC3 + 1 MNXM8@MNXC3 + 1 iso_iYO844_glcurn@MNXC3	R_ALDD32	1*uniprot:ALDH3_BACSU;1*uniprot:ALDH4_BACSU;1*uniprot:ALDY_BACSU			model:S_Carbohydrates_and_related_molecules		-999999.0	0			0	0
R871545EC_B-605	1 MNXM1115@MNXC3 + 1 MNXM9@MNXC3 <==> 1 MNXM1@MNXC3 + 1 MNXM216@MNXC3 + 1 MNXM295@MNXC3	R_1049	1*uniprot:DEOD_BACSU;1*uniprot:PUNA_BACSU		2.4.2.1	kegg:Nicotinate and nicotinamide metabolism;model:NAD Biosynthesis;seed:Adenosyl nucleosidases;seed:Purine conversions;seed:pyrimidine conversions	bigg:PNP;ec:2.4.2.1;imm904:PNP;iyo844:RIOR;kegg:R02294;seed:rxn01646	-999999.0	999999.0			0	0
R2EE43E29_B-170	1 MNXM1115@MNXC3 + 1 MNXM9@MNXC3 <==> 1 MNXM2@MNXC3 + 1 MNXM355@MNXC3	R_NIRP		MNXR15016	3.1.3.5	kegg:Nicotinate and nicotinamide metabolism;metacyc:NAD salvage pathway II;metacyc:pyridine nucleotide cycling (plants);model:S_Coenzymes_and_prosthetic_groups;seed:pyrimidine conversions	ec:3.1.3.5;irs1563.45632:R02323_c;iyo844:NIRP;kegg:R02323;metacyc:RXN-5841;rhea:30815;rhea:30816;rhea:30817;rhea:30818;seed:rxn01670	-999999.0	999999.0			0	0
RCE503832_LR-970	1 MNXM111@MNXC2 + 1 MNXM2@MNXC3 + 1 MNXM3@MNXC3 --> 1 MNXM111@MNXC3 + 1 MNXM1@MNXC3 + 1 MNXM7@MNXC3 + 1 MNXM9@MNXC3	R_FE2abc	1*uniprot:FEUA_BACSU+1*uniprot:FEUB_BACSU+1*uniprot:FEUC_BACSU			model:Transport;seed:Campylobacter Iron Metabolism;seed:Iron acquisition in Vibrio	bigg:FE2abc;bigg:FE2abcpp;iaf1260:FE2abcpp;iaf692:FE2abc;iit341:FE2abc;ijn746:FE2abc;ijr904.45632:FE2abc;ijr904:FE2abc;imeo21:FE2abc;inj661:FE2abc;ips189:FE2abc;isb619:FE2abc;iso783:FE2abc;iyo844:FE2abc;seed:rxn05555;seed:rxn08472	0	999999.0			0	0
R15DF7064_LR-26	1 MNXM111@MNXC2 --> 1 MNXM111@BOUNDARY	R_EX_fe2_e_				model:S_		0	999999.0			0	1
RF76099E5_LR-1199	1 MNXM111@MNXC3 + 1 MNXM346@MNXC3 --> 2 MNXM1@MNXC3 + 1 MNXM97148@MNXC3	R_FCLT	1*uniprot:HEMH_BACSU	MNXR68952	4.99.1.1	model:Cofactors_PorphyrinMetabolism;unipathway:protoheme biosynthesis	bigg:FCLT;bigg:FCLTm;brenda:BR3454;ec:4.99.1.1;upa:UCR00310;upa:UER00325	0	999999.0			0	0
RA52020E4_LR-763	1 MNXM111@MNXC3 + 1 MNXM863@MNXC3 --> 2 MNXM1@MNXC3 + 1 MNXM82173@MNXC3	R_SHCHF	1*uniprot:SIRB_BACSU	MNXR69900	4.99.1.4	kegg:Biosynthesis of secondary metabolites;kegg:Metabolic pathways;kegg:Porphyrin and chlorophyll metabolism;metacyc:siroheme biosynthesis;model:Cofactor and Prosthetic Group Biosynthesis;seed:Heme and Siroheme Biosynthesis;unipathway:siroheme biosynthesis	bigg:SHCHF;brenda:BR48009;ec:4.99.1.4;kegg:R02864;metacyc:SIROHEME-FERROCHELAT-RXN;seed:rxn02056;upa:UCR02864;upa:UER00376	0	999999.0			0	0
R2FED05A7_LR-176	1 MNXM1135@MNXC3 + 1 MNXM1@MNXC3 + 1 MNXM960@MNXC3 --> 1 MNXM11@MNXC3 + 1 MNXM662@MNXC3	R_THI6_2	1*uniprot:THIE_BACSU			model:Thiamine (vitamin B1) metabolism		0	999999.0			0	0
R81D753DC_RL-574	1 MNXM1135@MNXC3 + 1 MNXM7@MNXC3 <-- 1 MNXM3@MNXC3 + 1 MNXM790@MNXC3	R_THI20_2	1*uniprot:THID_BACSU	MNXR69768	2.7.4.7	kegg:Metabolic pathways;kegg:Thiamine metabolism;metacyc:4-amino-2-methyl-5-diphosphomethylpyrimidine biosynthesis;metacyc:hydroxymethylpyrimidine salvage;model:Thiamine (vitamin B1) metabolism;unipathway:thiamine diphosphate biosynthesis	bigg:PMPK;brenda:BR48075;ec:2.7.4.7;ecocyc:PYRIMSYN3-RXN;iabaylyiv4:PYRIMSYN3-RXN;iaf1260:PMPK;iaf692:PMPK;iao358:rll_414;iao358:rll_415;iin800:THI20_2;iit341:PMPK;ijn746:PMPK;ijr904.45632:PMPK;ijr904:PMPK;imeo21:PMPK;imm904:PMPK;imo1053-pao1:PMPK;imo1056:PMPK;ind750:PMPK;inj661:PMPK;intenz:3011;irs1563.45632:R04509_c;isb619:PMPK;iso783:PMPK;iyo844:PMPK;kegg:R04509;metacyc:PYRIMSYN3-RXN;rhea:1989…	-999999.0	0			0	0
R945DA70A_B-679	1 MNXM113@MNXC2 + 1 MNXM1@MNXC2 <==> 1 MNXM113@MNXC3 + 1 MNXM1@MNXC3	R_GMPt6		MNXR27740		model:S_Transport	iyo844:GMPt6;obsolete:rxn05677;seed:rxn05471	-999999.0	999999.0			0	0
R69EB6649_LR-460	1 MNXM113@MNXC2 --> 1 MNXM113@BOUNDARY	R_EX_gmp_e				model:Exchange		0	999999.0			0	1
R6F4460A7_RL-492	1 MNXM113@MNXC3 + 1 MNXM11@MNXC3 + 1 MNXM14@MNXC3 + 2 MNXM1@MNXC3 + 1 MNXM89557@MNXC3 <-- 1 MNXM298@MNXC3 + 1 MNXM2@MNXC3 + 1 MNXM37@MNXC3 + 1 MNXM3@MNXC3	R_GMPS2	1*uniprot:GUAA_BACSU		6.3.4.1;6.3.5.2	biopath:Biosynthesis_of_GTP;biopath:Conversion_and_degradation_of_Purine_desoxyribonucleotides;biopath:Reactions_and_degradation_of_Purine_ribonucleotides;kegg:Metabolic pathways;kegg:Purine metabolism;metacyc:guanosine nucleotides <i>de novo</i> biosynthesis;metacyc:purine nucleotides <i>de novo</i> biosynthesis II;model:AminoAcids_GluMetabolism;seed:Purine conversions;unipathway:GMP biosynthesis	bigg:GMPS2;biopath:RXN00486;brenda:BR149;ec:6.3.4.1;ec:6.3.5.2;ecocyc:GMP-SYN-GLUT-RXN;iabaylyiv4:GMP-SYN-GLUT-RXN;iaf1260:GMPS2;iaf692:GMPS2;iag612:rbs_191;iao358:rll_185;iin800:GUA1;iit341:GMPS2;ijn746:GMPS2;ijr904.45632:GMPS2;ijr904:GMPS2;imeo21:GMPS2;imm904:GMPS2;imo1053-pao1:GMPS2;imo1056:GMPS2;ind750:GMPS2;inj661:GMPS2;intenz:5148;irs1563.45632:R01231_c;isb619:GMPS2;iso783:GMPS2;iyo844:GMPS…	-999999.0	0			0	0
RC409E6B2_B-925	1 MNXM113@MNXC3 + 1 MNXM11@MNXC3 <==> 1 MNXM259@MNXC3 + 1 MNXM91@MNXC3	R_704	1*uniprot:HPRT_BACSU	MNXR69194	2.4.2.22;2.4.2.7;2.4.2.8	biopath:Reactions_and_degradation_of_Purine_ribonucleotides;kegg:Metabolic pathways;kegg:Purine metabolism;metacyc:guanine and guanosine salvage I;metacyc:guanine and guanosine salvage II;model:Nucleotide Salvage Pathway;unipathway:GMP biosynthesis via salvage pathway	bigg:GUAPRT;biopath:RXN00706;brenda:BS355284;ec:2.4.2.22;ec:2.4.2.7;ec:2.4.2.8;ecocyc:GUANPRIBOSYLTRAN-RXN;iabaylyiv4:GUANPRIBOSYLTRAN-RXN;iaf1260:GUAPRT;iaf692:GUAPRT;iag612:rbs_330;iao358:rll_201;iao358:rll_203;igt196:GUAPRT;iin800:HPT1_2;iit341:GUAPRT;ijn746:GUAPRT;ijr904.45632:GUAPRT;ijr904:GUAPRT;imeo21:GUAPRT;imm904:GUAPRT;imo1053-pao1:GUAPRT;imo1056:GUAPRT;ind750:GUAPRT;inj661:GUAPRT;inten…	-999999.0	999999.0			0	0
R875B8CAF_B-608	1 MNXM113@MNXC3 + 1 MNXM286@MNXC3 <==> 1 MNXM30@MNXC3 + 1 MNXM374@MNXC3	R_637	1*uniprot:KGUA_BACSU		2.7.4.8	model:Purine and Pyrimidine Biosynthesis;seed:Purine conversions	bigg:GK2;ec:2.7.4.8;iin800:GUK1_3;imm904:GK2;ind750:GK2;ips189:GK2;iyo844:GK2;seed:rxn09562	-999999.0	999999.0			0	0
RA22B3905_LR-750	1 MNXM113@MNXC3 + 1 MNXM2@MNXC3 --> 1 MNXM401@MNXC3 + 1 MNXM9@MNXC3	R_NTD9pp;R_NTD9	1*uniprot:NTPES_BACSU		3.1.3.1;3.1.3.2;3.1.3.25;3.1.3.31;3.1.3.5;3.1.3.6;3.6.1.11	biopath:Degradation_of_GTP_to_Guanosine;biopath:Reactions_and_degradation_of_Purine_ribonucleotides;kegg:Metabolic pathways;kegg:Purine metabolism;metacyc:guanosine nucleotides degradation I;metacyc:guanosine nucleotides degradation II;metacyc:guanosine nucleotides degradation III;model:Nucleotides_PurineMetabolism;seed:pyrimidine conversions	bigg:NTD9;bigg:NTD9e;bigg:NTD9l;bigg:NTD9pp;biopath:RXN01476;brenda:BS64638;ec:3.1.3.1;ec:3.1.3.2;ec:3.1.3.25;ec:3.1.3.31;ec:3.1.3.5;ec:3.1.3.6;ec:3.6.1.11;ecocyc:RXN-7609;iabaylyiv4:RXN-7609;iaf1260:NTD9;iaf1260:NTD9pp;iao358:rll_296;iin800:U31;ijn746:NTD9;ijn746:NTD9pp;ijr904.45632:NTD9;ijr904:NTD9;imeo21:NTD9;imm904:NTD9;imo1053-pao1:NTD9;imo1056:NTD9;ind750:NTD9;inj661:NTD9;irs1563.45632:R012…	0	999999.0			0	0
R455A49C3_B-277	1 MNXM113@MNXC3 + 1 MNXM3@MNXC3 <==> 1 MNXM30@MNXC3 + 1 MNXM7@MNXC3	R_636	1*uniprot:KGUA_BACSU		2.7.4.8	biopath:Biosynthesis_of_GTP;biopath:Reactions_and_degradation_of_Purine_ribonucleotides;kegg:Metabolic pathways;kegg:Purine metabolism;metacyc:guanosine nucleotides <i>de novo</i> biosynthesis;model:Purine and Pyrimidine Biosynthesis;seed:Purine conversions	bigg:GK1;bigg:GK1m;biopath:RXN00728;brenda:BR47853;ec:2.7.4.8;ecocyc:GUANYL-KIN-RXN;iabaylyiv4:GUANYL-KIN-RXN;iaf1260:GK1;iaf692:GK1;iag612:rbs_325;iao358:rll_176;igt196:GK1;iin800:GUK1_1;iit341:GK1;ijn746:GK1;ijr904.45632:GK1;ijr904:GK1;imeo21:GK1;imm904:GK1;imo1053-pao1:GK1;imo1056:GK1;ind750:GK1;inj661:GK1;intenz:3012;ips189:GK1;isb619:GK1;iso783:GK1;iyo844:GK1;kegg:R00332;metacyc:GUANYL-KIN-R…	-999999.0	999999.0			0	0
R1DEA10A7_LR-78	1 MNXM113@MNXC3 + 2 MNXM1@MNXC3 + 1 MNXM6@MNXC3 --> 1 MNXM125@MNXC3 + 1 MNXM15@MNXC3 + 1 MNXM5@MNXC3	R_GMPR	1*uniprot:GUAC_BACSU		1.6.6.8;1.7.1.7	biopath:Reactions_and_degradation_of_Purine_ribonucleotides;kegg:Purine metabolism;model:Purine and Pyrimidine Biosynthesis	bigg:GMPR;biopath:RXN00158;brenda:BR36982;brenda:BS260152;ec:1.6.6.8;ec:1.7.1.7;ecocyc:GMP-REDUCT-RXN;iaf1260:GMPR;iag612:rbs_483;iao358:rll_187;igt196:GMPR;iit341:GMPR;ijr904.45632:GMPR;ijr904:GMPR;intenz:10017;isb619:GMPR;iyo844:GMPR;kegg:R01134;metacyc:GMP-REDUCT-RXN;obsolete:rxn08663r;pubmed:12009299;pubmed:16359702;pubmed:218932;reactome:REACT_127184;reactome:REACT_130011;reactome:REACT_1302…	0	999999.0			0	0
R4A167AA5_RL-294	1 MNXM114070@MNXC3 + 1 MNXM15@MNXC3 + 1 MNXM23@MNXC3 <-- 1 MNXM2@MNXC3 + 1 MNXM319@MNXC3	R_CYSTL	1*uniprot:METC_BACSU	MNXR68614	4.4.1.8	biopath:Biosynthesis_of_L-Methionine;biopath:Degradation_of_Methionine_(flavour);biopath:Metabolism_of_L-Lysine,_L-Threonine,_L-Methionine,_and_L-Cysteine;biopath:Metabolism_of_Nitrogen;biopath:Metabolism_of_Sulfur_(extended);kegg:Biosynthesis of secondary metabolites;kegg:Cysteine and methionine metabolism;kegg:Metabolic pathways;metacyc:homocysteine and cysteine interconversion;metacyc:methioni…	bigg:CYSTL;bigg:CYSTLp;biopath:RXN00195;ec:4.4.1.8;ecocyc:CYSTATHIONINE-BETA-LYASE-RXN;intenz:4852;kegg:R01286;metacyc:CYSTATHIONINE-BETA-LYASE-RXN;rhea:13965;rhea:13966;rhea:13967;rhea:13968;upa:UCR01286;upa:UER00078	-999999.0	0			0	0
RA76CB652_RL-775	1 MNXM114070@MNXC3 + 1 MNXM242@MNXC3 <-- 1 MNXM1777@MNXC3 + 1 MNXM2@MNXC3	R_RHCYS				model:S_Amino_acids_and_related_molecules		-999999.0	0			0	0
RAC0D11E2_RL-803	1 MNXM114070@MNXC3 + 1 MNXM25@MNXC3 <-- 1 MNXM820@MNXC3 + 1 MNXM89582@MNXC3	R_SHSL2r	1*uniprot:METI_BACSU	MNXR69902	2.5.1.-;2.5.1.48;4.2.99.9	biopath:Metabolism_of_Sulfur_(extended);kegg:Cysteine and methionine metabolism;kegg:Metabolic pathways;model:Methionine Metabolism;unipathway:L-methionine biosynthesis via de novo pathway	bigg:SHSL2r;biopath:RXN00932;ec:2.5.1.-;ec:2.5.1.48;ec:4.2.99.9;kegg:R01288;metacyc:RXN-9384;rhea:27826;rhea:27827;rhea:27828;rhea:27829;upa:UCR01288;upa:UER00449	-999999.0	0			0	0
R3F5AA716_LR-244	1 MNXM114070@MNXC3 + 1 MNXM318@MNXC3 --> 1 MNXM61@MNXC3 + 1 MNXM79@MNXC3	R_METS	1*uniprot:METE_BACSU	MNXR69434	2.1.1.13	biopath:Biosynthesis_of_L-Methionine;biopath:Degradation_of_Methionine_(flavour);biopath:Metabolism_of_L-Lysine,_L-Threonine,_L-Methionine,_and_L-Cysteine;biopath:Reactions_of_Folate;kegg:Biosynthesis of secondary metabolites;kegg:Cysteine and methionine metabolism;kegg:Metabolic pathways;kegg:One carbon pool by folate;metacyc:folate transformations I;metacyc:folate transformations II;metacyc:for…	bigg:METS;bigg:METSr;biopath:RXN00753;ec:2.1.1.13;ecocyc:HOMOCYSMETB12-RXN;intenz:10851;kegg:R00946;macie:M0268;metacyc:HOMOCYSMETB12-RXN;rhea:11172;rhea:11173;rhea:11174;rhea:11175;upa:UCR00946;upa:UER00081	0	999999.0			0	0
R1906FBC8_LR-47	1 MNXM114070@MNXC3 + 1 MNXM53@MNXC3 --> 1 MNXM2@MNXC3 + 1 MNXM319@MNXC3	R01290	1*uniprot:MCCA_BACSU	MNXR68615	4.2.1.22	biopath:Biosynthesis_of_L-Cysteine_from_L-Homoserine_(in_animals);biopath:Degradation_of_L-Methionine_to_L-Cystathionine;biopath:Metabolism_of_Sulfur_(extended);kegg:Cysteine and methionine metabolism;kegg:Glycine, serine and threonine metabolism;kegg:Metabolic pathways;metacyc:cysteine biosynthesis/homocysteine degradation;metacyc:homocysteine and cysteine interconversion;unipathway:L-cysteine b…	bigg:CYSTS;biopath:RXN01128;ec:4.2.1.22;intenz:4683;kegg:R01290;metacyc:CYSTATHIONINE-BETA-SYNTHASE-RXN;rhea:10112;rhea:10113;rhea:10114;rhea:10115;upa:UCR01290;upa:UER00201	0	999999.0			0	0
R6F8DFDA3_RL-495	1 MNXM114079@MNXC3 + 1 MNXM13@MNXC3 <-- 1 MNXM1@MNXC3 + 2 MNXM23@MNXC3	R00226	1*uniprot:ILVB_BACSU+1*uniprot:ILVH_BACSU;1*uniprot:ILVX_BACSU					-999999.0	0			0	0
R22CB405D_B-105	1 MNXM114079@MNXC3 + 1 MNXM1@MNXC3 + 1 MNXM6@MNXC3 <==> 1 MNXM114097@MNXC3 + 1 MNXM5@MNXC3	R_KARA1	1*uniprot:ILVC_BACSU		1.1.1.86	biopath:Biosynthesis_of_L-Valine;biopath:Biosynthesis_of_Pantothenate,_Coenzyme_A_and_Holo-acyl_carrier_protein_(extended);biopath:Metabolism_of_the_branched_amino_acids_(L-Leucine,_L-Isoleucine,_L-Valine);model:Valine, Leucine, and Isoleucine Metabolism;seed:Branched-Chain Amino Acid Biosynthesis;unipathway:L-valine biosynthesis	bigg:KARA1;bigg:KARA1i;bigg:KARA1im;biopath:RXN01210;brenda:BR47598;ec:1.1.1.86;ecocyc:ACETOLACTREDUCTOISOM-RXN;iabaylyiv4:ACETOLACTREDUCTOISOM-RXN;iaf1260:KARA1;iaf692:KARA1;iao358:rll_208;igt196:KARA1;iit341:KARA1i;ijn746:KARA1;ijr904.45632:KARA1i;ijr904:KARA1i;imeo21:KARA1i;imm904:KARA1im;imo1053-pao1:AHAI;imo1056:AHAI;ind750:KARA1im;inj661:KARA1i;intenz:1085;isb619:KARA1i;iso783:AHAI;iyo844:K…	-999999.0	999999.0			0	0
R3B5AB175_LR-227	1 MNXM114079@MNXC3 + 1 MNXM1@MNXC3 --> 1 MNXM13@MNXC3 + 1 MNXM664@MNXC3	R_ACLDC	1*uniprot:ALDC_BACSU	MNXR68258	4.1.1.5	biopath:Glycolytic_fermentation_and_Lactate_converting_fermentations;biopath:Metabolism_of_Butanoate;biopath:Metabolism_of_Pyruvate_to_Butanoate_derivaties;biopath:Metabolism_of_the_branched_amino_acids_(L-Leucine,_L-Isoleucine,_L-Valine);kegg:C5-Branched dibasic acid metabolism;metacyc:(<i>R</i>)-acetoin biosynthesis II;model:Butanoate Metabolism;unipathway:(R,R)-butane-2,3-diol biosynthesis	bigg:ACLDC;biopath:RXN01330;brenda:BR309;ec:4.1.1.5;intenz:4499;kegg:R02948;metacyc:ACETOLACTATE-DECARBOXYLASE-RXN;rhea:21580;rhea:21581;rhea:21582;rhea:21583;upa:UCR02948;upa:UER00678	0	999999.0			0	0
RACB5E6D6_B-806	1 MNXM114087@MNXC3 + 1 MNXM12@MNXC3 <==> 1 MNXM21@MNXC3 + 1 MNXM29@MNXC3	R_669	1*uniprot:BIKB_BACSU		2.3.1.29;2.3.1.37	biopath:Biosynthesis_of_Coenzyme_B12_and_conversion_of_Vitamin_B12_into_the_Coenzyme;biopath:Biosynthesis_of_Hemoglobin_and_Cyctochromes;kegg:Glycine, serine and threonine metabolism;metacyc:threonine degradation II;model:Threonine and Lysine Metabolism;seed:Glycine Biosynthesis;seed:Threonine degradation;unipathway:L-threonine degradation via oxydo-reductase pathway	bigg:GLYAT;bigg:GLYATi;bigg:GLYATm;biopath:RXN01455;brenda:BR44028;brenda:BS320782;ec:2.3.1.29;ec:2.3.1.37;ecocyc:AKBLIG-RXN;iaf1260:GLYAT;ijr904.45632:GLYATi;ijr904:GLYATi;imm904:GLYATi;intenz:2297;irs1563.45632:R00371_c;isb619:GLYAT;iso783:GLYAT;iyo844:GLYAT;kegg:R00371;metacyc:AKBLIG-RXN;pubmed:11318637;rhea:20736;rhea:20737;rhea:20738;rhea:20739;seed:rxn00274;upa:UCR00371;upa:UER00506	-999999.0	999999.0			0	0
R82ECFEDC_LR-580	1 MNXM114092@MNXC3 + 1 MNXM2@MNXC3 --> 1 MNXM14@MNXC3 + 1 MNXM15900@MNXC3 + 2 MNXM1@MNXC3	R_ADPRDP	1*uniprot:ADPP_BACSU	MNXR68288	3.6.1.13	model:null	bigg:ADPRDP;bigg:ADPRDPm;ec:3.6.1.13	0	999999.0			0	0
R9D666B4F_LR-723	1 MNXM114097@MNXC3 --> 1 MNXM238@MNXC3 + 1 MNXM2@MNXC3	R_DHAD_LPAREN_3mob_RPAREN_	1*uniprot:ILVD_BACSU		4.2.1.9	biopath:Biosynthesis_of_L-Valine;biopath:Biosynthesis_of_Pantothenate,_Coenzyme_A_and_Holo-acyl_carrier_protein_(extended);biopath:Metabolism_of_the_branched_amino_acids_(L-Leucine,_L-Isoleucine,_L-Valine);kegg:2-Oxocarboxylic acid metabolism;kegg:Biosynthesis of secondary metabolites;kegg:Metabolic pathways;kegg:Valine, leucine and isoleucine biosynthesis;model:Valine, leucine and isoleucine bio…	bigg:DHAD1;bigg:DHAD1m;biopath:RXN00558;ec:4.2.1.9;iabaylyiv4:DIHYDROXYISOVALDEHYDRAT-RXN;iaf1260:DHAD1;iaf692:DHAD1;iao358:rll_210;igt196:DHAD1;ijn746:DHAD1;ijr904.45632:DHAD1;ijr904:DHAD1;imeo21:DHAD1;imm904:DHAD1m;imo1053-pao1:DHAD1;imo1056:DHAD1;ind750:DHAD1m;inj661:DHAD1;irs1563.45632:R01209_c;irs1563.45632:R04441_c;isb619:DHAD1;iso783:DHAD1;iyo844:DHAD1;kegg:R04441;obsolete:rxn03069;rhea:24…	0	999999.0			0	0
R18C19F4_B-45	1 MNXM1140@MNXC3 + 1 MNXM3090@MNXC3 <==> 1 MNXM1141@MNXC3 + 1 MNXM16@MNXC3	R_199	1*uniprot:BIOK_BACSU		2.6.1.62	kegg:Biotin metabolism;kegg:Metabolic pathways;metacyc:biotin biosynthesis from 7-keto-8-aminopelargonate;model:Pantothenate and CoA Biosynthesis;unipathway:biotin biosynthesis	aragem.45632:R03231_c;bigg:AMAOTr;brenda:BR47441;brenda:BS378733;ec:2.6.1.62;ecocyc:DAPASYN-RXN;iabaylyiv4:DAPASYN-RXN;iaf1260:AMAOTr;iaf692:AMAOTr;igt196:AMAOTr;iin800:BIO3;iit341:AMAOTr;ijr904.45632:AMAOTr;ijr904:AMAOTr;imeo21:AMAOTr;imm904:AMAOTr;imo1053-pao1:AMAOT;imo1056:AMAOT;ind750:AMAOTr;inj661:AMAOTr;intenz:2813;isb619:AMAOTr;iso783:AMAOT;iyo844:AMAOT;kegg:R03231;macie:M0249;metacyc:DAPA…	-999999.0	999999.0			0	0
R6F69E75D_LR-493	1 MNXM114199@MNXC2 + 1 MNXM2@MNXC3 + 1 MNXM3@MNXC3 --> 1 MNXM114199@MNXC3 + 1 MNXM1@MNXC3 + 1 MNXM7@MNXC3 + 1 MNXM9@MNXC3	R_GBBTNabc	1*uniprot:OPUCA_BACSU+1*uniprot:OPUCB_BACSU+1*uniprot:OPUCC_BACSU+1*uniprot:OPUCD_BACSU			model:S_Transport	imo1053-pao1:GBBTNabc;imo1056:GBBTNabc;iyo844:GBBTNabc;obsolete:rxn10072;seed:rxn05570	0	999999.0			0	0
R3279822F_LR-190	1 MNXM114199@MNXC2 --> 1 MNXM114199@BOUNDARY	R_EX_gbbtn_e_				model:S_		0	999999.0			0	1
R736E5B86_RL-515	1 MNXM1141@MNXC3 + 1 MNXM12@MNXC3 + 1 MNXM13@MNXC3 <-- 1 MNXM1@MNXC3 + 1 MNXM32@MNXC3 + 1 MNXM951@MNXC3	R_AOXSir	1*uniprot:BIKB_BACSU		2.3.1.47	kegg:Biotin metabolism;kegg:Metabolic pathways;metacyc:7-keto-8-aminopelargonate biosynthesis III;model:S_Coenzymes_and_prosthetic_groups;seed:Biotin biosynthesis;unipathway:biotin biosynthesis	bigg:AOXSr;brenda:BR44048;ec:2.3.1.47;ecocyc:7KAPSYN-RXN;iabaylyiv4:7KAPSYN-RXN;iaf1260:AOXSr;iaf692:AOXSr;iin800:U86;iit341:AOXSr;ijr904.45632:AOXSr;ijr904:AOXSr;imeo21:AOXSr;imo1053-pao1:AOXS;imo1056:AOXS;inj661:AOXSr;isb619:AOXSr;iso783:AOXS;iyo844:AOXSir;kegg:R03210;metacyc:7KAPSYN-RXN;rhea:20712;rhea:20713;rhea:20714;rhea:20715;seed:rxn02297;upa:UCR03210;upa:UER00159	-999999.0	0			0	0
R27712032_LR-133	1 MNXM114@MNXC2 + 1 MNXM1@MNXC2 --> 1 MNXM114@MNXC3 + 1 MNXM1@MNXC3	R_PROt2	1*uniprot:OPUE_BACSU;1*uniprot:YCGO_BACSU;1*uniprot:YODF_BACSU;1*uniprot:YTNA_BACSU	MNXR4454		model:S_Transport	bigg:PROt2;bigg:PROt2pp;bigg:PROt2r;bigg:PROt2rL;bigg:PROt2rpp;ecocyc:TRANS-RXN-29;iabaylyiv4:TRANS-RXN-PRO;iaf1260:PROt2rpp;iaf692:PROt2;iin800:GAP1_14;iin800:PUT4_3;iit341:PROt2r;ijn746:PROt2pp;ijr904.45632:PROt2r;ijr904:PROt2r;imeo21:PROt2r;imm904:PROt2r;ind750:PROt2r;inj661:PROt2r;ips189:PROt2;iyo844:PROt2;rhea:28963;rhea:28964;rhea:28965;rhea:28966;seed:rxn05638;seed:rxn09191;seed:rxn12451	0	999999.0			0	0
R3E15D408_LR-239	1 MNXM114@MNXC2 --> 1 MNXM114@BOUNDARY	R_EX_pro_L_e				model:Exchange		0	999999.0			0	1
R504918B7_RL-322	1 MNXM114@MNXC3 + 1 MNXM5@MNXC3 <-- 1 MNXM1617@MNXC3 + 2 MNXM1@MNXC3 + 1 MNXM6@MNXC3	R_P5CR	1*uniprot:P5CR1_BACSU;1*uniprot:P5CR2_BACSU;1*uniprot:P5CR3_BACSU	MNXR7299	1.5.1.2	model:AminoAcids_ArgProMetabolism;seed:A Hypothetical Protein Related to Proline Metabolism;seed:Proline, 4-hydroxyproline uptake and utilization	bigg:P5CR;bigg:P5CRm;brenda:BR36895;brenda:BR36895_WOP;brenda:BS371018;brenda:BS371018_WOP;ec:1.5.1.2;ecocyc:PYRROLINECARBREDUCT-RXN;iabaylyiv4:PYRROLINECARBREDUCT-RXN;iaf1260:P5CR;iag612:rbs_12;iag612:rbs_13;iag612:rbs_14;iag612:rbs_421;iao358:rll_337;iin800:PRO3_1;iit341:P5CR;ijn746:P5CR;ijr904.45632:P5CR;ijr904:P5CR;imeo21:P5CR;imm904:P5CR;imo1053-pao1:P5CR;imo1056:P5CR;ind750:P5CR;inj661:P5CR…	-999999.0	0			0	0
RDEFB0753_LR-1065	1 MNXM1151@MNXC2 + 1 MNXM1@MNXC2 --> 1 MNXM1151@MNXC3 + 1 MNXM1@MNXC3	R_RMNt		MNXR4632		model:S_Transport	bigg:RMNt;bigg:RMNtpp;iaf1260:RMNtpp;ijr904.45632:RMNt;ijr904:RMNt;iyo844:RMNt;seed:rxn05646;seed:rxn09230	0	999999.0			0	0
R354FD644_LR-205	1 MNXM1151@MNXC2 --> 1 MNXM1151@BOUNDARY	R_EX_rmn_e				model:Exchange		0	999999.0			0	1
RE5F8F3B0_B-1094	1 MNXM1151@MNXC3 <==> 1 MNXM1750@MNXC3	R_RMI	1*uniprot:RHAA_BACSU		5.3.1.14	kegg:Fructose and mannose metabolism;metacyc:L-rhamnose degradation I;model:Rhamnose Metabolism;unipathway:L-rhamnose degradation	bigg:RMI;brenda:BR223;ec:5.3.1.14;kegg:R02437;metacyc:RHAMNISOM-RXN;seed:rxn01761;upa:UCR02437;upa:UER00601	-999999.0	999999.0			0	0
RA71F660C_LR-773	1 MNXM1154@MNXC3 + 1 MNXM2@MNXC3 --> 1 MNXM1226@MNXC3 + 1 MNXM364@MNXC3	R02973	1*uniprot:AMHX_BACSU	MNXR4361	3.5.1.92	kegg:Pantothenate and CoA biosynthesis	bigg:PNTEH;brenda:BR48644;ec:3.5.1.92;intenz:16001;iyo844:PNTEH;kegg:R02973;metacyc:3.5.1.92-RXN;rhea:13445;rhea:13446;rhea:13447;rhea:13448;seed:rxn02130	0	999999.0			0	0
R1EC204FE_B-82	1 MNXM1154@MNXC3 + 1 MNXM3@MNXC3 <==> 1 MNXM1@MNXC3 + 1 MNXM373@MNXC3 + 1 MNXM7@MNXC3	R_r0578	1*uniprot:COAA_BACSU		null	model:null		-999999.0	999999.0			0	0
RB630AADB_RL-851	1 MNXM1160@MNXC3 + 1 MNXM14@MNXC3 + 1 MNXM1@MNXC3 <-- 1 MNXM3@MNXC3 + 1 MNXM937@MNXC3	R_FOL1_2	1*uniprot:HPPK_BACSU			model:Folate metabolism		-999999.0	0			0	0
R173C6447_LR-36	1 MNXM1160@MNXC3 + 1 MNXM421@MNXC3 --> 1 MNXM11@MNXC3 + 1 MNXM965@MNXC3	R_FOL1_3	1*uniprot:DHPS_BACSU	MNXR69004	2.5.1.15	biopath:Biosynthesis_of_Folate;biopath:Biosynthesis_of_Pterins;biopath:Biosynthesis_of_Tetrahydrofolate;kegg:Folate biosynthesis;kegg:Metabolic pathways;metacyc:tetrahydrofolate biosynthesis;model:Folate metabolism;unipathway:tetrahydrofolate biosynthesis	bigg:FOLD3;bigg:FOLD3m;biopath:RXN00097;brenda:BR47663;ec:2.5.1.15;ecocyc:H2PTEROATESYNTH-RXN;iin800:FOL1_3;intenz:2720;kegg:R03067;metacyc:H2PTEROATESYNTH-RXN;rhea:19949;rhea:19950;rhea:19951;rhea:19952;seed:rxn12954;upa:UCR03067;upa:UER00156	0	999999.0			0	0
R870CDBC7_RL-604	1 MNXM1168@MNXC3 + 1 MNXM31@MNXC3 <-- 1 MNXM1641@MNXC3	R_MECDPS	1*uniprot:ISPF_BACSU	MNXR3474	4.6.1.12	kegg:Biosynthesis of secondary metabolites;kegg:Metabolic pathways;kegg:Terpenoid backbone biosynthesis;metacyc:methylerythritol phosphate pathway;model:Terpenoid biosynthesis;seed:Isoprenoid Biosynthesis;seed:Nonmevalonate Branch of Isoprenoid Biosynthesis;unipathway:isopentenyl diphosphate biosynthesis via DXP pathway	bigg:MECDPS;brenda:BR26153;ec:4.6.1.12;ecocyc:RXN0-302;iabaylyiv4:RXN0-302;iaf1260:MECDPS;igt196:MECDPS;iit341:MECDPS;ijn746:MECDPS;ijr904.45632:MECDPS;ijr904:MECDPS;imeo21:MECDPS;imo1053-pao1:MECDPS;imo1056:MECDPS;inj661:MECDPS;intenz:4879;irs1563.45632:R05637_c;iso783:MECDPS;iyo844:MECDPS;kegg:R05637;metacyc:RXN0-302;rhea:23864;rhea:23865;rhea:23866;rhea:23867;seed:rxn03910;upa:UCR05637;upa:UER…	-999999.0	0			0	0
RFF5F1C5A_B-1243	1 MNXM1177@MNXC3 + 1 MNXM1@MNXC3 + 1 MNXM6@MNXC3 <==> 1 MNXM361@MNXC3 + 1 MNXM5@MNXC3 + 1 MNXM9@MNXC3	R_228	1*uniprot:ABF2_BACSU	MNXR832	1.2.1.11	biopath:Biosynthesis_of_L-Lysine_from_L-Aspartate_(in_bacteria);biopath:Biosynthesis_of_L-Methionine;biopath:Biosynthesis_of_L-Threonine;biopath:Metabolism_of_L-Lysine,_L-Threonine,_L-Methionine,_and_L-Cysteine;kegg:2-Oxocarboxylic acid metabolism;kegg:Biosynthesis of secondary metabolites;kegg:Cysteine and methionine metabolism;kegg:Glycine, serine and threonine metabolism;kegg:Lysine biosynthes…	bigg:ASAD;bigg:ASADi;biopath:RXN00723;brenda:BR36772;brenda:BS370126;ec:1.2.1.11;ecocyc:ASPARTATE-SEMIALDEHYDE-DEHYDROGENASE-RXN;iabaylyiv4:ASPARTATE-SEMIALDEHYDE-DEHYDROGENASE-RXN;iaf1260:ASAD;iaf692:ASADi;iag612:rbs_75;iao358:rll_61;igt196:ASAD;iin800:HOM2;iit341:ASAD;ijn746:ASADi;ijr904.45632:ASAD;ijr904:ASAD;imeo21:ASAD;imm904:ASADi;imo1053-pao1:ASAD;imo1056:ASAD;ind750:ASADi;inj661:ASAD;inte…	-999999.0	999999.0			0	0
R1F73F81_B-85	1 MNXM1177@MNXC3 + 1 MNXM7@MNXC3 <==> 1 MNXM3@MNXC3 + 1 MNXM42@MNXC3	R_241	1*uniprot:AK1_BACSU;1*uniprot:AK2_BACSU;1*uniprot:AK3_BACSU		2.7.2.4	biopath:Biosynthesis_of_L-Lysine_from_L-Aspartate_(in_bacteria);biopath:Biosynthesis_of_L-Methionine;biopath:Biosynthesis_of_L-Threonine;biopath:Metabolism_of_L-Glutamate,_L-Aspartate_and_related_compounds;biopath:Metabolism_of_L-Lysine,_L-Threonine,_L-Methionine,_and_L-Cysteine;kegg:2-Oxocarboxylic acid metabolism;kegg:Biosynthesis of secondary metabolites;kegg:Cysteine and methionine metabolism…	bigg:ASPK;bigg:ASPKi;biopath:RXN00382;brenda:BR47827;ec:2.7.2.4;ecocyc:ASPARTATEKIN-RXN;iabaylyiv4:ASPARTATEKIN-RXN;iaf1260:ASPK;iaf692:ASPKi;iag612:rbs_177;iag612:rbs_178;iag612:rbs_179;iao358:rll_418;igt196:ASPK;iin800:HOM3;iit341:ASPK;ijn746:ASPKi;ijr904.45632:ASPK;ijr904:ASPK;imeo21:ASPK;imm904:ASPKi;imo1053-pao1:ASPK;imo1056:ASPK;ind750:ASPKi;inj661:ASPK;intenz:2982;irs1563.45632:R00480_c;is…	-999999.0	999999.0			0	0
R304892D8_LR-181	1 MNXM1178@MNXC3 + 1 MNXM2@MNXC3 --> 1 MNXM791@MNXC3 + 1 MNXM9@MNXC3	R_PMDPHT			3.1.3.-	kegg:Metabolic pathways;kegg:Riboflavin metabolism;metacyc:flavin biosynthesis I (bacteria and plants);metacyc:flavin biosynthesis II (archaea);metacyc:flavin biosynthesis III (fungi);model:Riboflavin Metabolism;unipathway:riboflavin biosynthesis	bigg:PMDPHT;ec:3.1.3.-;ecocyc:RIBOPHOSPHAT-RXN;iabaylyiv4:RIBOPHOSPHAT-RXN;iaf1260:PMDPHT;iaf692:PMDPHT;igt196:PMDPHT;iin800:U78;iit341:PMDPHT;ijn746:PMDPHT;ijr904.45632:PMDPHT;ijr904:PMDPHT;imeo21:PMDPHT;imm904:PMDPHT;imo1053-pao1:PMDPHT;imo1056:PMDPHT;ind750:PMDPHT;inj661:PMDPHT;isb619:PMDPHT;iso783:PMDPHT;iyo844:PMDPHT;kegg:R07280;metacyc:RIBOPHOSPHAT-RXN;rhea:25197;rhea:25198;rhea:25199;rhea:…	0	999999.0			0	0
R788748E2_RL-534	1 MNXM1178@MNXC3 + 1 MNXM5@MNXC3 <-- 1 MNXM1532@MNXC3 + 1 MNXM1@MNXC3 + 1 MNXM6@MNXC3	R_RIB7_2	1*uniprot:RIBD_BACSU			model:Riboflavin metabolism		-999999.0	0			0	0
R91834A13_LR-661	1 MNXM117@MNXC2 --> 1 MNXM117@BOUNDARY	R_EX_urea_e				model:Exchange		0	999999.0			0	1
RD8AFDF0D_B-1026	1 MNXM117@MNXC2 <==> 1 MNXM117@MNXC3	R_UREAt				model:Transport;seed:Urea decomposition	bigg:UREAt;bigg:UREAtex;bigg:UREAtm;bigg:UREAtpp;iabaylyiv4:TRANS-RXN-UREA;iaf1260:UREAtex;iaf1260:UREAtpp;iaf692:UREAt;iit341:UREAt;ijr904.45632:UREAt;ijr904:UREAt;isb619:UREAt;iyo844:UREAt;obsolete:rxn10940;seed:rxn05667;seed:rxn09368;seed:rxn09369	-999999.0	999999.0			0	0
R4938DB0B_RL-289	1 MNXM117@MNXC3 + 1 MNXM118@MNXC3 <-- 1 MNXM2@MNXC3 + 1 MNXM328@MNXC3	R_AGMT	1*uniprot:SPEB_BACSU	MNXR558	3.5.3.11	biopath:Pathway_of_Putrescine;biopath:Urea_and_L-Aspartate_cycles,_Polyamine_and_Creatine_synthesis;kegg:Arginine and proline metabolism;kegg:Metabolic pathways;metacyc:arginine degradation III (arginine decarboxylase/agmatinase pathway);metacyc:putrescine biosynthesis I;metacyc:putrescine biosynthesis IV;model:S_*Urea Cycle;seed:Arginine and Ornithine Degradation;unipathway:putrescine biosynthes…	bigg:AGMT;bigg:AGMTm;biopath:RXN00171;brenda:BR26108;ec:3.5.3.11;ecocyc:AGMATIN-RXN;iaf1260:AGMT;iaf692:AGMT;iag612:rbs_137;iit341:AGMT;ijn746:AGMT;ijr904.45632:AGMT;ijr904:AGMT;imeo21:AGMT;imo1053-pao1:AGMT;imo1056:AGMT;inj661:AGMT;intenz:4299;isb619:AGMT;iyo844:AGMT;kegg:R01157;metacyc:AGMATIN-RXN;reactome:REACT_14815.1;rhea:13929;rhea:13930;rhea:13931;rhea:13932;seed:rxn00858;upa:UCR01157;upa:…	-999999.0	0			0	0
RF3232FC8_B-1170	1 MNXM117@MNXC3 + 1 MNXM490@MNXC3 <==> 1 MNXM2@MNXC3 + 1 MNXM584@MNXC3	R_194		MNXR665	3.5.3.4	biopath:Degradation_of_Xanthine_to_CO2_and_NH3;biopath:Reactions_and_degradation_of_Purine_ribonucleotides;kegg:Metabolic pathways;kegg:Microbial metabolism in diverse environments;kegg:Purine metabolism;metacyc:allantoin degradation to ureidoglycolate I (urea producing);model:Histidine Metabolism;seed:Allantoin Utilization;unipathway:(S)-allantoin degradation	bigg:ALLTAH;bigg:ALLTAHr;biopath:RXN01269;brenda:BR19262;ec:3.5.3.4;iabaylyiv4:ALLANTOICASE-RXN;iin800:DAL2;ijr904.45632:ALLTAH;ijr904:ALLTAH;imm904:ALLTAHr;imo1053-pao1:ALLTAH;imo1056:ALLTAH;ind750:ALLTAHr;intenz:4292;irs1563.45632:R02422_c;iyo844:ALLTAHr;kegg:R02422;metacyc:ALLANTOICASE-RXN;rhea:11016;rhea:11017;rhea:11018;rhea:11019;seed:rxn01746;upa:UCR02422;upa:UER00654	-999999.0	999999.0			0	0
R91D86730_RL-663	1 MNXM117@MNXC3 + 1 MNXM89689@MNXC3 <-- 1 MNXM2@MNXC3 + 1 MNXM70@MNXC3	R_ARGN	1*uniprot:ARGI_BACSU	MNXR30737	3.5.3.1	model:AminoAcids_ArgProMetabolism	bigg:ARGN;bigg:ARGNm;ec:3.5.3.1;iag612:rbs_368;iin800:CAR1;iit341:ARGN;imm904:ARGN;imo1053-pao1:ARGN;imo1056:ARGN;ind750:ARGN;irs1563.45632:R00551_c;isb619:ARGN;iyo844:ARGN;obsolete:rxn09415;seed:rxn00394	-999999.0	0			0	0
RD74F6AC5_LR-1018	1 MNXM117@MNXC3 + 2 MNXM1@MNXC3 + 1 MNXM2@MNXC3 --> 1 MNXM13@MNXC3 + 2 MNXM15@MNXC3	R_1017	1*uniprot:URE1_BACSU+1*uniprot:URE2_BACSU+1*uniprot:URE3_BACSU			model:Nitrogen metabolism		0	999999.0			0	0
R231CFDAF_LR-106	1 MNXM118@MNXC3 + 1 MNXM321@MNXC3 --> 1 MNXM124@MNXC3 + 1 MNXM150@MNXC3 + 1 MNXM1@MNXC3	R_SPMS	1*uniprot:SPEE_BACSU	MNXR4892	2.5.1.16	biopath:Metabolism_of_Polyamines;biopath:Pathway_of_Putrescine;biopath:Urea_and_L-Aspartate_cycles,_Polyamine_and_Creatine_synthesis;kegg:Arginine and proline metabolism;kegg:Cysteine and methionine metabolism;kegg:Glutathione metabolism;kegg:Metabolic pathways;metacyc:spermidine biosynthesis I;model:AminoAcids_MetPolyamineMetabolism;unipathway:spermidine biosynthesis	aragem.45632:R01920_c;bigg:SPMS;biopath:RXN00464;brenda:BR47664;brenda:BS370498;ec:2.5.1.16;ecocyc:SPERMIDINESYN-RXN;iaf1260:SPMS;igt196:SPMS;iit341:SPMS;ijn746:SPMS;ijr904.45632:SPMS;ijr904:SPMS;imeo21:SPMS;imm904:SPMS;imo1053-pao1:SPMS;imo1056:SPMS;ind750:SPMS;inj661:SPMS;intenz:2721;isb619:SPMS;iso783:SPMS;iyo844:SPMS;kegg:R01920;metacyc:SPERMIDINESYN-RXN;pubmed:17196392;pubmed:17357156;pubmed…	0	999999.0			0	0
R893C561F_B-617	1 MNXM119@MNXC3 + 1 MNXM1@MNXC3 + 1 MNXM3@MNXC3 <==> 1 MNXM11@MNXC3 + 1 MNXM96415@MNXC3	R_569	1*uniprot:RIBC_BACSU	MNXR69002	2.7.7.2	kegg:Metabolic pathways;kegg:Riboflavin metabolism;metacyc:flavin biosynthesis I (bacteria and plants);metacyc:flavin biosynthesis II (archaea);metacyc:flavin biosynthesis III (fungi);metacyc:flavin biosynthesis IV (mammalian);model:Riboflavin Metabolism;seed:Riboflavin, FMN and FAD metabolism;unipathway:FAD biosynthesis	bigg:FMNAT;bigg:FMNATm;brenda:BR47867;ec:2.7.7.2;ecocyc:FADSYN-RXN;iabaylyiv4:FADSYN-RXN;iaf1260:FMNAT;iao358:rll_396;igt196:FMNAT;iin800:FAD1;iin800:U80;iit341:FMNAT;ijn746:FMNAT;ijr904.45632:FMNAT;ijr904:FMNAT;imeo21:FMNAT;imm904:FMNAT;imm904:FMNATm;imo1053-pao1:FMNAT;imo1056:FMNAT;ind750:FMNAT;ind750:FMNATm;inj661:FMNAT;intenz:17367;ips189:FMNATr;isb619:FMNAT;iso783:FMNAT;iyo844:FMNATr;kegg:R0…	-999999.0	999999.0			0	0
R610CD7EB_LR-416	1 MNXM119@MNXC3 + 1 MNXM1@MNXC3 + 1 MNXM6@MNXC3 --> 1 MNXM208@MNXC3 + 1 MNXM5@MNXC3	R_FMNRx2	1*uniprot:NFRA1_BACSU		1.5.1.-;1.5.1.29;1.5.1.38;1.5.1.39	kegg:Butirosin and neomycin biosynthesis;kegg:Metabolic pathways;kegg:Riboflavin metabolism;metacyc:two-component alkanesulfonate monooxygenase;model:Cofactor and Prosthetic Group Biosynthesis	bigg:FLDO;bigg:FMNRx2;brenda:BR36899;brenda:BR36899_WOP;brenda:BS402636;ec:1.5.1.-;ec:1.5.1.29;ec:1.5.1.38;ec:1.5.1.39;ecocyc:FMNREDUCT-RXN;iaf1260:FMNRx2;igt196:FMNRED;iit341:FLDO;ijn746:FMNRx2;imm904:FMNRx2;intenz:18676;intenz:18677;isb619:FLDO;iyo844:FMNRy;kegg:R05706;metacyc:RXN-12444;obsolete:rxn05738r;obsolete:rxn08523r;obsolete:rxn10047r;rhea:21624;rhea:21625;rhea:21626;rhea:21627;seed:rxn…	0	999999.0			0	0
R746E607B_RL-522	1 MNXM119@MNXC3 + 1 MNXM1@MNXC3 + 1 MNXM7@MNXC3 <-- 1 MNXM270@MNXC3 + 1 MNXM3@MNXC3	R_FMN1_1	1*uniprot:RIBC_BACSU;1*uniprot:RIBR_BACSU			model:Riboflavin metabolism		-999999.0	0			0	0
RDF7E591C_LR-1068	1 MNXM11@MNXC2 + 1 MNXM2@MNXC3 + 1 MNXM3@MNXC3 --> 1 MNXM11@MNXC3 + 1 MNXM1@MNXC3 + 1 MNXM7@MNXC3 + 1 MNXM9@MNXC3	R_PPIabc		MNXR27811		model:S_Transport	iyo844:PPIabc;seed:rxn05635	0	999999.0			0	0
R3BC58D12_LR-232	1 MNXM11@MNXC2 --> 1 MNXM11@BOUNDARY	R_EX_ppi_e_				model:S_		0	999999.0			0	1
RDD4908C2_RL-1059	1 MNXM11@MNXC3 + 0.01 iso_iYO844_cdpdag_BS@MNXC3 <-- 1 MNXM1@MNXC3 + 1 MNXM63@MNXC3 + 0.01 iso_iYO844_12dag3p_BS@MNXC3	R_PHCYT_BS	1*uniprot:CDSA_BACSU		2.7.7.41	model:S_Lipids		-999999.0	0			0	0
R5714A26_B-361	1 MNXM11@MNXC3 + 1 MNXM125@MNXC3 <==> 1 MNXM213@MNXC3 + 1 MNXM91@MNXC3	R_767	1*uniprot:HPRT_BACSU	MNXR69265	2.4.2.8	biopath:Reactions_and_degradation_of_Purine_ribonucleotides;kegg:Metabolic pathways;kegg:Purine metabolism;metacyc:adenine and adenosine salvage III;metacyc:adenine and adenosine salvage IV;model:Nucleotide Salvage Pathway;unipathway:IMP biosynthesis via salvage pathway	bigg:HXPRT;biopath:RXN01159;brenda:BR47537;ec:2.4.2.8;ecocyc:HYPOXANPRIBOSYLTRAN-RXN;iabaylyiv4:HYPOXANPRIBOSYLTRAN-RXN;iaf1260:HXPRT;iaf692:HXPRT;iag612:rbs_341;iao358:rll_200;iao358:rll_202;igt196:HXPRT;iin800:HPT1_1;iit341:HXPRT;ijn746:HXPRT;ijr904.45632:HXPRT;ijr904:HXPRT;imeo21:HXPRT;imm904:HXPRT;imo1053-pao1:HXPRT;imo1056:HXPRT;ind750:HXPRT;inj661:HXPRT;intenz:2665;ips189:HXPRTr;irs1563.456…	-999999.0	999999.0			0	0
R11895B3D_B-4	1 MNXM11@MNXC3 + 1 MNXM1351@MNXC3 <==> 1 MNXM3@MNXC3 + 1 MNXM91@MNXC3	R_260	1*uniprot:HIS1_BACSU	MNXR68424	2.4.2.17	biopath:Biosynthesis_and_degradation_of_L-Histidine;biopath:Biosynthesis_of_Histidine;biopath:Biosynthesis_of_IMP;kegg:Biosynthesis of secondary metabolites;kegg:Histidine metabolism;kegg:Metabolic pathways;metacyc:histidine biosynthesis;model:Histidine Metabolism;unipathway:L-histidine biosynthesis	bigg:ATPPRT;bigg:ATPPRTr;biopath:RXN00983;brenda:BR47479;ec:2.4.2.17;ecocyc:ATPPHOSPHORIBOSYLTRANS-RXN;iabaylyiv4:ATPPHOSPHORIBOSYLTRANS-RXN;iaf1260:ATPPRT;iaf692:ATPPRT;iag612:rbs_167;iao358:rll_193;igt196:ATPPRT;iin800:HIS1;ijn746:ATPPRTr;ijr904.45632:ATPPRT;ijr904:ATPPRT;imeo21:ATPPRT;imm904:ATPPRT;imo1053-pao1:ATPPRT;imo1056:ATPPRT;ind750:ATPPRT;inj661:ATPPRT;intenz:2674;irs1563.45632:R01071_…	-999999.0	999999.0			0	0
R5CA28D78_RL-394	1 MNXM11@MNXC3 + 1 MNXM139@MNXC3 <-- 1 MNXM34@MNXC3 + 1 MNXM83@MNXC3	R_FRTT			2.5.1;2.5.1.29	biopath:Biosynthesis_of_Carotene;biopath:Biosynthesis_of_Giberellin_GA3;biopath:Biosynthesis_of_Taxol;biopath:Biosynthesis_of_ent-Kaurene;biopath:Biosynthesis_of_the_side_chain_of_Chlorophyll_A;biopath:Biosynthesis_of_the_side_chain_of_Phylloquinone;biopath:Biosynthesis_of_the_side_chain_of_Tocopherol;biopath:Metabolism_of_Terpens,_Carotenoids,_and_Retinoids;kegg:Biosynthesis of secondary metabol…	bigg:FRTT;biopath:RXN01281;brenda:BR47565;ec:2.5.1;ec:2.5.1.29;iaf692:FRTT;imm904:FRTT;intenz:18546;irs1563.45632:R02061_c;iso783:FRTT;iyo844:FRTT;kegg:R02061;metacyc:FARNESYLTRANSTRANSFERASE-RXN;metacyc:RXN0-5180;rhea:17653;rhea:17654;rhea:17655;rhea:17656;seed:rxn01486;upa:UCR02061;upa:UER00564	-999999.0	0			0	0
R5C5A25C0_RL-390	1 MNXM11@MNXC3 + 1 MNXM13@MNXC3 + 1 MNXM194@MNXC3 <-- 2 MNXM1@MNXC3 + 1 MNXM555@MNXC3 + 1 MNXM91@MNXC3	R_QPT1_1	1*uniprot:NADC_BACSU			model:NAD biosynthesis		-999999.0	0			0	0
R669F0256_RL-448	1 MNXM11@MNXC3 + 1 MNXM147@MNXC3 + 1 MNXM14@MNXC3 + 1 MNXM1@MNXC3 + 1 MNXM89557@MNXC3 <-- 1 MNXM2@MNXC3 + 1 MNXM37@MNXC3 + 1 MNXM3@MNXC3 + 1 MNXM42@MNXC3	R_ASNS1	1*uniprot:ASNB_BACSU;1*uniprot:ASNH_BACSU;1*uniprot:ASNO_BACSU		6.3.5.4	kegg:Alanine, aspartate and glutamate metabolism;kegg:Biosynthesis of secondary metabolites;kegg:Metabolic pathways;kegg:Microbial metabolism in diverse environments;kegg:Nitrogen metabolism;metacyc:asparagine biosynthesis I;model:AminoAcids_AsnAspMetabolism;seed:Glutamine, Glutamate, Aspartate and Asparagine Biosynthesis;unipathway:L-asparagine biosynthesis	bigg:ASNS1;brenda:BR151;ec:6.3.5.4;ecocyc:ASNSYNB-RXN;iaf1260:ASNS1;iaf692:ASNS1;iag612:rbs_174;iag612:rbs_175;iag612:rbs_176;iin800:ASN1;iin800:ASN2;ijn746:ASNS1;ijr904.45632:ASNS1;ijr904:ASNS1;imeo21:ASNS1;imm904:ASNS1;imo1053-pao1:ASNS1;imo1056:ASNS1;ind750:ASNS1;inj661:ASNS1;intenz:16785;isb619:ASNS1;iso783:ASNS1;iyo844:ASNS1;kegg:R00578;macie:M0302;metacyc:ASNSYNB-RXN;reactome:REACT_277.4;rh…	-999999.0	0			0	0
R10DA26CA_RL-1	1 MNXM11@MNXC3 + 1 MNXM1489@MNXC3 <-- 1 MNXM188@MNXC3 + 1 MNXM91@MNXC3	R_TRP4	1*uniprot:TRPD_BACSU		2.4.2.18	biopath:Biosynthesis_of_L-Tryptophan_from_Chorismate;biopath:Biosynthesis_of_aromatic_amino_acids_(L-Phenylalanine,_L-Tyrosine,_L-Tryptophan)_and_of_quinone_cofactors;kegg:Biosynthesis of secondary metabolites;kegg:Metabolic pathways;kegg:Phenylalanine, tyrosine and tryptophan biosynthesis;metacyc:tryptophan biosynthesis;model:Phenylalanine, tyrosine, and tryptophan biosynthesis (aromatic amino a…	bigg:ANPRT;biopath:RXN00320;brenda:BR47560;ec:2.4.2.18;ecocyc:PRTRANS-RXN;iabaylyiv4:PRTRANS-RXN;iaf1260:ANPRT;iaf692:ANPRT;iag612:rbs_158;iao358:rll_429;igt196:ANPRT;iin800:TRP4;iit341:ANPRT;ijn746:ANPRT;ijr904.45632:ANPRT;ijr904:ANPRT;imeo21:ANPRT;imm904:ANPRT;imo1053-pao1:ANPRT;imo1056:ANPRT;ind750:ANPRT;inj661:ANPRT;intenz:2675;irs1563.45632:R01073_c;isb619:ANPRT;iso783:ANPRT;iyo844:ANPRT;keg…	-999999.0	0			0	0
RB591354C_RL-846	1 MNXM11@MNXC3 + 1 MNXM14@MNXC3 + 1 MNXM1@MNXC3 + 0.01 iso_iYO844_lysylpgly_BS@MNXC3 <-- 1 MNXM3@MNXC3 + 1 MNXM78@MNXC3 + 0.01 iso_iYO844_pgly_BS@MNXC3	R_LYSLG_BS	1*uniprot:MPRF_BACSU			model:S_Lipids		-999999.0	0			0	0
RD92CDAFA_RL-1030	1 MNXM11@MNXC3 + 1 MNXM14@MNXC3 + 1 MNXM1@MNXC3 + 1 MNXM364@MNXC3 <-- 1 MNXM144@MNXC3 + 1 MNXM3@MNXC3 + 1 MNXM593@MNXC3	R_YIL145C	1*uniprot:PANC_BACSU			model:Pantothenate and CoA metabolism		-999999.0	0			0	0
R1D585BDD_B-72	1 MNXM11@MNXC3 + 1 MNXM14@MNXC3 + 1 MNXM1@MNXC3 + 1 MNXM550@MNXC3 <==> 1 MNXM211@MNXC3 + 1 MNXM3@MNXC3 + 1 MNXM42@MNXC3	R_221	1*uniprot:ASSY_BACSU		6.3.4.5	biopath:Metabolism_of_L-Arginine;biopath:Urea_and_L-Aspartate_cycles,_Polyamine_and_Creatine_synthesis;kegg:Alanine, aspartate and glutamate metabolism;kegg:Arginine and proline metabolism;kegg:Biosynthesis of secondary metabolites;kegg:Metabolic pathways;metacyc:arginine biosynthesis I;metacyc:arginine biosynthesis II (acetyl cycle);metacyc:arginine biosynthesis III;metacyc:arginine biosynthesis…	bigg:ARGSS;bigg:ARGSSr;biopath:RXN01485;brenda:BR142;ec:6.3.4.5;ecocyc:ARGSUCCINSYN-RXN;iabaylyiv4:ARGSUCCINSYN-RXN;iaf1260:ARGSS;iaf692:ARGSS;iag612:rbs_180;iao358:rll_49;igt196:ARGSS;iin800:ARG1;iit341:ARGSS;ijn746:ARGSS;ijr904.45632:ARGSS;ijr904:ARGSS;imeo21:ARGSS;imm904:ARGSSr;imo1053-pao1:ARGSS;imo1056:ARGSS;ind750:ARGSSr;inj661:ARGSS;intenz:5134;isb619:ARGSSr;iso783:ARGSS;iyo844:ARGSSr;kegg…	-999999.0	999999.0			0	0
R6A5D04EE_B-464	1 MNXM11@MNXC3 + 1 MNXM14@MNXC3 + 1 MNXM1@MNXC3 + 1 MNXM686@MNXC3 <==> 1 MNXM12@MNXC3 + 1 MNXM3@MNXC3 + 1 MNXM65309@MNXC3	R_FACOAL181	1*uniprot:LCFA_BACSU;1*uniprot:LCFB_BACSU;1*uniprot:YHFT_BACSU;1*uniprot:YNGI_BACSU			model:Fatty Acid Metabolism		-999999.0	999999.0			0	0
RAA2D17DD_RL-790	1 MNXM11@MNXC3 + 1 MNXM14@MNXC3 + 1 MNXM1@MNXC3 + 1 MNXM8@MNXC3 <-- 1 MNXM15@MNXC3 + 1 MNXM309@MNXC3 + 1 MNXM3@MNXC3	R_QNS1_1	1*uniprot:NADE_BACSU			model:NAD biosynthesis		-999999.0	0			0	0
R3662C7FC_RL-211	1 MNXM11@MNXC3 + 1 MNXM14@MNXC3 + 1 MNXM21@MNXC3 <-- 1 MNXM12@MNXC3 + 1 MNXM26@MNXC3 + 1 MNXM3@MNXC3	R_ACS2;R_ACS1	1*uniprot:ACSA_BACSU		6.2.1.1	kegg:Biosynthesis of secondary metabolites;kegg:Carbon fixation pathways in prokaryotes;kegg:Glycolysis / Gluconeogenesis;kegg:Metabolic pathways;kegg:Methane metabolism;kegg:Microbial metabolism in diverse environments;metacyc:<i>cis</i>-genanyl-CoA degradation;metacyc:acetate conversion to acetyl-CoA;metacyc:ethanol degradation II;metacyc:ethanol degradation IV;metacyc:glutamate degradation VII…	bigg:ACS;bigg:ACSm;bigg:ACSp;bigg:ACSr;brenda:BR60;ec:6.2.1.1;ecocyc:ACETATE--COA-LIGASE-RXN;iabaylyiv4:ACETATE--COA-LIGASE-RXN;iaf1260:ACS;iag612:rbs_105;iin800:ACS1;iin800:ACS2;iit341:ACS;ijn746:ACSr;ijr904.45632:ACS;ijr904:ACS;imeo21:ACS;imm904:ACS;imm904:ACSm;imm904:ACSp;imo1053-pao1:ACS;imo1056:ACS;ind750:ACS;ind750:ACSm;ind750:ACSp;inj661:ACS;intenz:5059;isb619:ACS;iso783:ACS;iyo844:ACS;keg…	-999999.0	0			0	0
R73E23768_B-519	1 MNXM11@MNXC3 + 1 MNXM14@MNXC3 + 1 MNXM224@MNXC3 <==> 1 MNXM12@MNXC3 + 1 MNXM314@MNXC3 + 1 MNXM3@MNXC3	R_FACOAL140	1*uniprot:LCFA_BACSU;1*uniprot:LCFB_BACSU;1*uniprot:YHFT_BACSU;1*uniprot:YNGI_BACSU	MNXR1998	6.2.1.3	model:S_*Fatty Acid Degradation;seed:Biotin biosynthesis;seed:Carbonate Biomineralization;seed:Unsaturated Fatty Acid Metabolism;seed:n-Phenylalkanoic acid degradation	bigg:FACOAL140;bigg:FACOAL140i;bigg:FACOAL140p;ec:6.2.1.3;iabaylyiv4:0-COATRANSFERASE-RXN;iabaylyiv4:C14;iin800:FAA1_2;imeo21:FACOAL140;imm904:FACOAL140;imm904:FACOAL140p;ind750:FACOAL140;ind750:FACOAL140p;inj661:FACOAL140;iyo844:FACOAL140;pubmed:8206942;rhea:33619;rhea:33620;rhea:33621;rhea:33622;seed:rxn05736;seed:rxn08450	-999999.0	999999.0			0	0
R6037EAE3_B-413	1 MNXM11@MNXC3 + 1 MNXM14@MNXC3 + 1 MNXM272@MNXC3 <==> 1 MNXM12@MNXC3 + 1 MNXM236@MNXC3 + 1 MNXM3@MNXC3	R_1458;R_1457;R_509	1*uniprot:LCFA_BACSU;1*uniprot:LCFB_BACSU;1*uniprot:YHFT_BACSU;1*uniprot:YNGI_BACSU	MNXR2008	6.2.1.3	model:Fatty Acid Biosynthesis	bigg:FACOAL180;bigg:FACOAL180i;ec:6.2.1.3;iin800:FAA3_2;iin800:FAA4_2;iin800:FAT1_2;pubmed:8206942;rhea:33615;rhea:33616;rhea:33617;rhea:33618;seed:rxn12923	-999999.0	999999.0			0	0
R62721191_RL-428	1 MNXM11@MNXC3 + 1 MNXM14@MNXC3 + 1 MNXM28@MNXC3 <-- 1 MNXM3@MNXC3 + 1 MNXM61@MNXC3 + 1 MNXM90882@MNXC3	R_METTRS	1*uniprot:SYM_BACSU		6.1.1.10	model:AminoAcids_MetPolyamineMetabolism		-999999.0	0			0	0
R9B779842_B-716	1 MNXM11@MNXC3 + 1 MNXM14@MNXC3 + 1 MNXM56353@MNXC3 <==> 1 MNXM12@MNXC3 + 4 MNXM1@MNXC3 + 1 MNXM3@MNXC3 + 1 MNXM950@MNXC3	R_FACOAL161	1*uniprot:LCFA_BACSU;1*uniprot:LCFB_BACSU;1*uniprot:YHFT_BACSU;1*uniprot:YNGI_BACSU		null	model:null		-999999.0	999999.0			0	0
R8CD08AB3_RL-641	1 MNXM11@MNXC3 + 1 MNXM14@MNXC3 + 1 MNXM86@MNXC3 <-- 1 MNXM12@MNXC3 + 1 MNXM356@MNXC3 + 1 MNXM3@MNXC3	R_ACCOALm	1*uniprot:ACSA_BACSU	MNXR360	6.2.1.1;6.2.1.17	metacyc:2-methylcitrate cycle I;metacyc:2-methylcitrate cycle II;metacyc:isoleucine biosynthesis IV;metacyc:I?-alanine biosynthesis II;model:Others_PropionateMetabolism	bigg:ACCOALm;bigg:ACS2;brenda:BR68;ec:6.2.1.1;ec:6.2.1.17;ecocyc:PROPIONATE--COA-LIGASE-RXN;iabaylyiv4:PROPIONATE--COA-LIGASE-RXN;iaf692:ACS2;ijn746:ACS2;imeo21:ACS2;inj661:ACS2;intenz:5075;iyo844:ACS2;kegg:R00925;metacyc:PROPIONATE--COA-LIGASE-RXN;rhea:20373;rhea:20374;rhea:20375;rhea:20376;seed:rxn00674	-999999.0	0			0	0
R9AAF9F86_RL-712	1 MNXM11@MNXC3 + 1 MNXM14@MNXC3 + 1 MNXM8955@MNXC3 <-- 1 MNXM1212@MNXC3 + 1 MNXM12@MNXC3 + 1 MNXM3@MNXC3	R_SUCBZL	1*uniprot:MENE_BACSU	MNXR10766	6.2.1.26	model:Cofactor and Prosthetic Group Biosynthesis	bigg:SUCBZL;brenda:BS363640;ec:6.2.1.26	-999999.0	0			0	0
RB9D38C7E_RL-869	1 MNXM11@MNXC3 + 1 MNXM14@MNXC3 + 1 MNXM89752@MNXC3 <-- 1 MNXM3@MNXC3 + 1 MNXM89557@MNXC3 + 1 MNXM90886@MNXC3	R_GLUTRS	1*uniprot:SYE_BACSU	MNXR48752	6.1.1.17;6.1.1.24	kegg:Aminoacyl-tRNA biosynthesis;kegg:Biosynthesis of secondary metabolites;kegg:Metabolic pathways;kegg:Porphyrin and chlorophyll metabolism;metacyc:tRNA charging;metacyc:tetrapyrrole biosynthesis I (from glutamate);model:AminoAcids_GluMetabolism;seed:Heme and Siroheme Biosynthesis;seed:tRNA aminoacylation	bigg:GLUTRS;bigg:GLUTRSm;ec:6.1.1.17;ec:6.1.1.24;ecocyc:GLURS-RXN;iabaylyiv4:GLURS-RXN;iaf1260:GLUTRS;iaf692:GLUTRS;iit341:GLUTRS;ijn746:GLUTRS;ijr904.45632:GLUTRS;ijr904:GLUTRS;imeo21:GLUTRS;imm904:GLUTRS;imm904:GLUTRSm;imo1053-pao1:GLUTRS;imo1056:GLUTRS;ind750:GLUTRS;ind750:GLUTRSm;intenz:5053;ips189:GLUTRS;isb619:GLUTRS;iso783:GLUTRS;iyo844:GLUTRS;kegg:R05578;metacyc:GLURS-RXN;rhea:23540;rhea:…	-999999.0	0			0	0
R2B4CB933_RL-156	1 MNXM11@MNXC3 + 1 MNXM14@MNXC3 + 1 MNXM951@MNXC3 <-- 1 MNXM12@MNXC3 + 1 MNXM2555@MNXC3 + 1 MNXM3@MNXC3	R_CHCOAL	1*uniprot:BIOW_BACSU		6.2.1.14	kegg:Biotin metabolism;kegg:Metabolic pathways;metacyc:7-keto-8-aminopelargonate biosynthesis III;model:S_Coenzymes_and_prosthetic_groups;unipathway:biotin biosynthesis;unipathway:pimeloyl-CoA biosynthesis	bigg:CHCOAL;brenda:BR65;ec:6.2.1.14;iabaylyiv4:6-CARBOXYHEXANOATE--COA-LIGASE-RXN;iit341:CHCOAL;intenz:5072;isb619:CHCOAL;iyo844:CHCOAL;kegg:R03209;metacyc:6-CARBOXYHEXANOATE--COA-LIGASE-RXN;rhea:14781;rhea:14782;rhea:14783;rhea:14784;seed:rxn02296;upa:UCR03209;upa:UER00351	-999999.0	0			0	0
RD0A98555_B-983	1 MNXM11@MNXC3 + 1 MNXM14@MNXC3 + 1 iso_iYO844_fa10coa@MNXC3 <==> 1 MNXM12@MNXC3 + 1 MNXM3@MNXC3 + 1 MNXM8600@MNXC3	R_FACOAL171_anteiso_	1*uniprot:LCFA_BACSU;1*uniprot:LCFB_BACSU;1*uniprot:YHFT_BACSU;1*uniprot:YNGI_BACSU		6.2.1.3	model:S_Lipids		-999999.0	999999.0			0	0
RDF0848C1_B-1067	1 MNXM11@MNXC3 + 1 MNXM14@MNXC3 + 1 iso_iYO844_fa11coa@MNXC3 <==> 1 MNXM12@MNXC3 + 1 MNXM3274@MNXC3 + 1 MNXM3@MNXC3	R_FACOAL170_ISO_	1*uniprot:LCFA_BACSU;1*uniprot:LCFB_BACSU;1*uniprot:YHFT_BACSU;1*uniprot:YNGI_BACSU		6.2.1.3	model:S_Lipids		-999999.0	999999.0			0	0
R2041214E_B-88	1 MNXM11@MNXC3 + 1 MNXM14@MNXC3 + 1 iso_iYO844_fa12coa@MNXC3 <==> 1 MNXM12@MNXC3 + 1 MNXM3@MNXC3 + 1 MNXM4587@MNXC3	R_FACOAL170_anteiso_	1*uniprot:LCFA_BACSU;1*uniprot:LCFB_BACSU;1*uniprot:YHFT_BACSU;1*uniprot:YNGI_BACSU		6.2.1.3	model:S_Lipids		-999999.0	999999.0			0	0
R406470B2_B-255	1 MNXM11@MNXC3 + 1 MNXM14@MNXC3 + 1 iso_iYO844_fa1coa@MNXC3 <==> 1 MNXM12@MNXC3 + 1 MNXM3990@MNXC3 + 1 MNXM3@MNXC3	R_FACOAL140_ISO_	1*uniprot:LCFA_BACSU;1*uniprot:LCFB_BACSU;1*uniprot:YHFT_BACSU;1*uniprot:YNGI_BACSU		6.2.1.3	model:S_Lipids		-999999.0	999999.0			0	0
R133FB53A_B-15	1 MNXM11@MNXC3 + 1 MNXM14@MNXC3 + 1 iso_iYO844_fa3coa@MNXC3 <==> 1 MNXM12@MNXC3 + 1 MNXM3272@MNXC3 + 1 MNXM3@MNXC3	R_FACOAL150_ISO_	1*uniprot:LCFA_BACSU;1*uniprot:LCFB_BACSU;1*uniprot:YHFT_BACSU;1*uniprot:YNGI_BACSU		6.2.1.3	model:S_Lipids		-999999.0	999999.0			0	0
RF68C19EC_B-1192	1 MNXM11@MNXC3 + 1 MNXM14@MNXC3 + 1 iso_iYO844_fa4coa@MNXC3 <==> 1 MNXM12@MNXC3 + 1 MNXM3@MNXC3 + 1 MNXM4586@MNXC3	R_FACOAL150_anteiso_	1*uniprot:LCFA_BACSU;1*uniprot:LCFB_BACSU;1*uniprot:YHFT_BACSU;1*uniprot:YNGI_BACSU		6.2.1.3	model:S_Lipids		-999999.0	999999.0			0	0
R4C4ACD09_B-307	1 MNXM11@MNXC3 + 1 MNXM14@MNXC3 + 1 iso_iYO844_fa5coa@MNXC3 <==> 1 MNXM12@MNXC3 + 1 MNXM3@MNXC3 + 1 MNXM8601@MNXC3	R_FACOAL161_ISO_	1*uniprot:LCFA_BACSU;1*uniprot:LCFB_BACSU;1*uniprot:YHFT_BACSU;1*uniprot:YNGI_BACSU		6.2.1.3	model:S_Lipids		-999999.0	999999.0			0	0
R563ECEEC_B-357	1 MNXM11@MNXC3 + 1 MNXM14@MNXC3 + 1 iso_iYO844_fa6coa@MNXC3 <==> 1 MNXM12@MNXC3 + 1 MNXM3273@MNXC3 + 1 MNXM3@MNXC3	R_FACOAL160_ISO_	1*uniprot:LCFA_BACSU;1*uniprot:LCFB_BACSU;1*uniprot:YHFT_BACSU;1*uniprot:YNGI_BACSU		6.2.1.3	model:S_Lipids		-999999.0	999999.0			0	0
R8E6A122D_B-648	1 MNXM11@MNXC3 + 1 MNXM14@MNXC3 + 1 iso_iYO844_fa9coa@MNXC3 <==> 1 MNXM12@MNXC3 + 1 MNXM3@MNXC3 + 1 MNXM8602@MNXC3	R_FACOAL171_ISO_	1*uniprot:LCFA_BACSU;1*uniprot:LCFB_BACSU;1*uniprot:YHFT_BACSU;1*uniprot:YNGI_BACSU		6.2.1.3	model:S_Lipids		-999999.0	999999.0			0	0
RCB51EE07_RL-959	1 MNXM11@MNXC3 + 1 MNXM14@MNXC3 <-- 1 MNXM168@MNXC3 + 1 MNXM91@MNXC3	R_APT2;R_APT1	1*uniprot:APT_BACSU		2.4.2.7;2.4.2.8	biopath:Reactions_and_degradation_of_Purine_ribonucleotides;kegg:Metabolic pathways;kegg:Purine metabolism;metacyc:adenine and adenosine salvage I;metacyc:adenine and adenosine salvage II;metacyc:adenine and adenosine salvage IV;model:Salvage pathways;seed:Purine conversions;seed:Stringent Response, (p)ppGpp metabolism;unipathway:AMP biosynthesis via salvage pathway	bigg:ADPT;biopath:RXN01461;brenda:BR47515;ec:2.4.2.7;ec:2.4.2.8;ecocyc:ADENPRIBOSYLTRAN-RXN;iabaylyiv4:ADENPRIBOSYLTRAN-RXN;iaf1260:ADPT;iaf692:ADPT;iag612:rbs_123;iao358:rll_19;iin800:APT1;iin800:APT2;iit341:ADPT;ijn746:ADPT;ijr904.45632:ADPT;ijr904:ADPT;imeo21:ADPT;imm904:ADPT;imo1053-pao1:ADPT;imo1056:ADPT;ind750:ADPT;inj661:ADPT;intenz:2664;ips189:ADPT;irs1563.45632:R00190_c;isb619:ADPT;iso78…	-999999.0	0			0	0
R41B15CAA_RL-262	1 MNXM11@MNXC3 + 1 MNXM1515@MNXC3 + 1 MNXM1@MNXC3 <-- 1 MNXM1351@MNXC3 + 1 MNXM2@MNXC3	R_PRADP	1*uniprot:HIS2_BACSU		3.6.1.31	biopath:Biosynthesis_and_degradation_of_L-Histidine;biopath:Biosynthesis_of_Histidine;biopath:Biosynthesis_of_IMP;kegg:Biosynthesis of secondary metabolites;kegg:Histidine metabolism;kegg:Metabolic pathways;metacyc:histidine biosynthesis;model:Histidine metabolism;seed:Histidine Biosynthesis;seed:Zinc regulated enzymes;unipathway:L-histidine biosynthesis	bigg:PRATPP;biopath:RXN01458;brenda:BR22771;brenda:BS141336;ec:3.6.1.31;ecocyc:HISTPRATPHYD-RXN;iabaylyiv4:HISTPRATPHYD-RXN;iaf1260:PRATPP;iaf692:PRATPP;iag612:rbs_515;iao358:rll_195;igt196:PRATPP;iin800:HIS4_1;ijn746:PRATPP;ijr904.45632:PRATPP;ijr904:PRATPP;imeo21:PRATPP;imm904:PRATPP;imo1053-pao1:PRATPP;imo1056:PRATPP;ind750:PRATPP;inj661:PRATPP;intenz:4382;isb619:PRATPP;iso783:PRATPP;iyo844:PR…	-999999.0	0			0	0
R83588FD6_RL-583	1 MNXM11@MNXC3 + 1 MNXM1642@MNXC3 <-- 1 MNXM1626@MNXC3 + 1 MNXM1@MNXC3 + 1 MNXM63@MNXC3	R_MEPCT	1*uniprot:ISPD_BACSU	MNXR69431	2.7.7.60	kegg:Biosynthesis of secondary metabolites;kegg:Metabolic pathways;kegg:Terpenoid backbone biosynthesis;metacyc:methylerythritol phosphate pathway;model:Terpenoid biosynthesis;seed:Isoprenoid Biosynthesis;seed:Nonmevalonate Branch of Isoprenoid Biosynthesis;seed:Teichoic and lipoteichoic acids biosynthesis;unipathway:isopentenyl diphosphate biosynthesis via DXP pathway	bigg:MEPCT;brenda:BR36947;ec:2.7.7.60;ecocyc:2.7.7.60-RXN;iabaylyiv4:RXN0-277;iaf1260:MEPCT;igt196:MEPCT;iit341:MEPCT;ijn746:MEPCT;ijr904.45632:MEPCT;ijr904:MEPCT;imeo21:MEPCT;imo1053-pao1:MEPCT;imo1056:MEPCT;inj661:MEPCT;intenz:3096;isb619:MEPCT;iso783:MEPCT;iyo844:MEPCT;kegg:R05633;metacyc:2.7.7.60-RXN;rhea:13429;rhea:13430;rhea:13431;rhea:13432;seed:rxn03907;upa:UCR05633;upa:UER00093	-999999.0	0			0	0
R276A6E5E_RL-132	1 MNXM11@MNXC3 + 1 MNXM16@MNXC3 + 1 MNXM9@MNXC3 <-- 1 MNXM2@MNXC3 + 1 MNXM3@MNXC3 + 1 MNXM61@MNXC3	R_METAT	1*uniprot:METK_BACSU		2.5.1.6	biopath:Degradation_of_L-Methionine_to_L-Cystathionine;biopath:Metabolism_of_L-Lysine,_L-Threonine,_L-Methionine,_and_L-Cysteine;kegg:Biosynthesis of secondary metabolites;kegg:Cysteine and methionine metabolism;kegg:Metabolic pathways;metacyc:2'-deoxymugineic acid phytosiderophore biosynthesis;metacyc:<i>S</i>-adenosyl-L-methionine cycle II;metacyc:S-adenosyl-L-methionine biosynthesis;metacyc:et…	bigg:METAT;biopath:RXN00344;brenda:BR47590;ec:2.5.1.6;ecocyc:S-ADENMETSYN-RXN;iabaylyiv4:S-ADENMETSYN-RXN;iaf1260:METAT;iaf692:METAT;iag612:rbs_185;iao358:rll_251;igt196:METAT;iin800:SAM1;iin800:SAM2;iit341:METAT;ijn746:METAT;ijr904.45632:METAT;ijr904:METAT;imeo21:METAT;imm904:METAT;imo1053-pao1:METAT;imo1056:METAT;ind750:METAT;inj661:METAT;intenz:2711;ips189:METAT;isb619:METAT;iso783:METAT;iyo84…	-999999.0	0			0	0
RDDF10EBA_B-1062	1 MNXM11@MNXC3 + 1 MNXM194@MNXC3 <==> 1 MNXM1@MNXC3 + 1 MNXM274@MNXC3 + 1 MNXM91@MNXC3	R_914	1*uniprot:PNCB_BACSU		2.4.2.11	biopath:Biosynthesis_of_Nicotinamide,_NAD_and_NADP;biopath:Biosynthesis_of_Nicotinate,_NAD_and_NADP;kegg:Metabolic pathways;kegg:Nicotinate and nicotinamide metabolism;metacyc:NAD salvage pathway I;metacyc:pyridine nucleotide cycling (plants);model:NAD Biosynthesis;seed:NAD and NADP cofactor biosynthesis global;seed:NAD regulation;unipathway:NAD(+) biosynthesis	bigg:NAPRT;bigg:NAPRTm;bigg:NAPRTr;biopath:RXN00700;brenda:BR47484;ec:2.4.2.11;ecocyc:NICOTINATEPRIBOSYLTRANS-RXN;iaf692:NAPRTr;iao358:rll_615;iin800:NPT1_1;iin800:NPT1_2;imeo21:NAPRTr;imm904:NAPRT;imm904:NAPRTm;ind750:NAPRT;ind750:NAPRTm;inj661:NAPRTr;intenz:2668;isb619:NAPRTr;iso783:NCTPPRT;iyo844:NCTPPRT;kegg:R01724;metacyc:NICOTINATEPRIBOSYLTRANS-RXN;obsolete:rxn13039;pubmed:13563527;pubmed:1…	-999999.0	999999.0			0	0
R3E84BFF_RL-241	1 MNXM11@MNXC3 + 1 MNXM1978@MNXC3 <-- 1 MNXM1@MNXC3 + 1 MNXM3@MNXC3 + 1 MNXM455@MNXC3	R_DHBS	1*uniprot:DHBE_BACSU	MNXR1543	2.7.7.58	metacyc:vibriobactin biosynthesis;model:Cofactor and Prosthetic Group Biosynthesis;seed:Iron acquisition in Vibrio	bigg:DHBS;brenda:BR47900;ec:2.7.7.58;ecocyc:DHBAMPLIG-RXN;iaf1260:DHBS;ijr904.45632:DHBSr;ijr904:DHBSr;imo1053-pao1:DHBSr;imo1056:DHBSr;intenz:3094;iyo844:DHBS;kegg:R01504;metacyc:DHBAMPLIG-RXN;rhea:20229;rhea:20230;rhea:20231;rhea:20232;seed:rxn01093	-999999.0	0			0	0
R8569833_RL-593	1 MNXM11@MNXC3 + 1 MNXM1@MNXC3 + 1 MNXM234@MNXC3 <-- 1 MNXM2@MNXC3 + 1 MNXM452@MNXC3	R_DUTPDP	1*uniprot:YNCF_BACSU;1*uniprot:YOSS_BACSU		3.6.1.19;3.6.1.23	biopath:Biosynthesis_of_2'-Deoxyuridine-5'-phosphate;biopath:Conversion_and_degradation_of_Pyrimidine_nucleotides_and_bases;kegg:Metabolic pathways;kegg:Pyrimidine metabolism;metacyc:pyrimidine deoxyribonucleotides <i>de novo</i> biosynthesis I;metacyc:pyrimidine deoxyribonucleotides <i>de novo</i> biosynthesis II;metacyc:pyrimidine deoxyribonucleotides <i>de novo</i> biosynthesis III;metacyc:pyr…	bigg:DUTPDP;bigg:DUTPDPm;bigg:DUTPDPn;biopath:RXN00353;brenda:BR22764;ec:3.6.1.19;ec:3.6.1.23;ecocyc:DUTP-PYROP-RXN;iabaylyiv4:DUTP-PYROP-RXN;iaf1260:DUTPDP;iag612:rbs_291;iag612:rbs_292;iao358:rll_131;igt196:DUTPDP;iin800:DUT1;iit341:DUTPDP;ijn746:DUTPDP;ijr904.45632:DUTPDP;ijr904:DUTPDP;imeo21:DUTPDP;imm904:DUTPDP;imo1053-pao1:DUTPDP;imo1056:DUTPDP;ind750:DUTPDP;inj661:DUTPDP;intenz:4374;iso783…	-999999.0	0			0	0
RB74BCE1A_B-855	1 MNXM11@MNXC3 + 1 MNXM287@MNXC3 <==> 1 MNXM1@MNXC3 + 1 MNXM3@MNXC3 + 1 MNXM58@MNXC3	R_1154	1*uniprot:SAT1_BACSU		2.7.7.4	biopath:Degradation_of_Adenylylsulfate;biopath:Metabolism_of_Sulfur;kegg:Metabolic pathways;kegg:Microbial metabolism in diverse environments;kegg:Purine metabolism;kegg:Sulfur metabolism;metacyc:sulfate activation for sulfonation;metacyc:sulfate reduction II (assimilatory);metacyc:sulfate reduction III (assimilatory);metacyc:sulfate reduction IV (dissimilatory);metacyc:sulfate reduction V (dissi…	bigg:SADT;biopath:RXN01162;brenda:BR47884;ec:2.7.7.4;ecocyc:SULFATE-ADENYLYLTRANS-RXN;iabaylyiv4:SULFATE-ADENYLYLTRANS-RXN;iag612:rbs_558;iag612:rbs_559;iin800:MET3;ijn746:SADT;imeo21:SADT;imm904:SADT;ind750:SADT;inj661:SADT;intenz:3040;irs1563.45632:R00529_c;iyo844:SADT1r;kegg:R00529;macie:M0287;metacyc:SULFATE-ADENYLYLTRANS-RXN;reactome:REACT_6767.2;rhea:18133;rhea:18134;rhea:18135;rhea:18136;s…	-999999.0	999999.0			0	0
R62A6333_RL-429	1 MNXM11@MNXC3 + 1 MNXM298@MNXC3 <-- 1 MNXM174@MNXC3 + 1 MNXM91@MNXC3	R_XPT1	1*uniprot:XPT_BACSU		2.4.2.22;2.4.2.8	biopath:Conversion_and_degradation_of_Purine_desoxyribonucleotides;biopath:Reactions_and_degradation_of_Purine_ribonucleotides;kegg:Biosynthesis of secondary metabolites;kegg:Metabolic pathways;kegg:Purine metabolism;metacyc:xanthine and xanthosine salvage;model:Salvage pathways;unipathway:XMP biosynthesis via salvage pathway	bigg:XPPT;biopath:RXN01523;brenda:BR47505;ec:2.4.2.22;ec:2.4.2.8;ecocyc:XANPRIBOSYLTRAN-RXN;iabaylyiv4:XANPRIBOSYLTRAN-RXN;iaf1260:XPPT;iaf692:XPPT;iag612:rbs_590;iao358:rll_451;iin800:XPT1;iit341:XPPT;ijr904.45632:XPPT;ijr904:XPPT;imeo21:XPPT;imm904:XPPT;ind750:XPPT;inj661:XPPT;intenz:2679;isb619:XPPT;iyo844:XPPT;kegg:R02142;metacyc:XANPRIBOSYLTRAN-RXN;pubmed:10545171;rhea:10800;rhea:10801;rhea:…	-999999.0	0			0	0
RE97914BB_LR-1116	1 MNXM11@MNXC3 + 1 MNXM2@MNXC3 --> 1 MNXM1@MNXC3 + 2 MNXM9@MNXC3	R_PPA	1*uniprot:PPAC_BACSU		3.6.1.1	biopath:Biosynthesis_of_aromatic_amino_acids_(L-Phenylalanine,_L-Tyrosine,_L-Tryptophan)_and_of_quinone_cofactors;biopath:Synthesis_and_degradation_of_Starch;biopath:Urea_and_L-Aspartate_cycles,_Polyamine_and_Creatine_synthesis;model: Lipids_TerpenoidMetabolism;model:Nucleotides_PurineMetabolism	bigg:PPA;bigg:PPA_1;bigg:PPAer;bigg:PPAm;bigg:PPAn;biopath:RXN00452;brenda:BR22749;ec:3.6.1.1;ecocyc:INORGPYROPHOSPHAT-RXN;iabaylyiv4:INORGPYROPHOSPHAT-RXN;iaf1260:PPA;iaf692:PPA;iaf692:PPA_1;iag612:rbs_266;iag612:rbs_267;igt196:PPA;iin800:IPP1;iit341:PPA;ijn746:PPA;ijr904.45632:PPA;ijr904:PPA;imeo21:PPA;imm904:PPA;imm904:PPAm;imo1053-pao1:PPA;imo1056:PPA;ind750:PPA;ind750:PPAm;inj661:PPA;intenz:…	0	999999.0			0	0
R74C0BF99_B-523	1 MNXM11@MNXC3 + 1 MNXM309@MNXC3 <==> 1 MNXM194@MNXC3 + 1 MNXM1@MNXC3 + 1 MNXM3@MNXC3	R_1631;R_945	1*uniprot:NADD_BACSU		2.7.7.1;2.7.7.18	biopath:Biosynthesis_of_NAD+_from_Aspartate;biopath:Biosynthesis_of_NAD+_from_Tryptophan;biopath:Biosynthesis_of_Nicotinamide,_NAD_and_NADP;biopath:Biosynthesis_of_Nicotinate,_NAD_and_NADP;kegg:Metabolic pathways;kegg:Nicotinate and nicotinamide metabolism;metacyc:NAD biosynthesis I (from aspartate);metacyc:NAD biosynthesis from 2-amino-3-carboxymuconate semialdehyde;metacyc:NAD salvage pathway I…	bigg:NNAT;bigg:NNATm;bigg:NNATn;bigg:NNATr;biopath:RXN00839;brenda:BR47865;brenda:BS386612;brenda:BS386613;ec:2.7.7.1;ec:2.7.7.18;ecocyc:NICONUCADENYLYLTRAN-RXN;iabaylyiv4:NICONUCADENYLYLTRAN-RXN;iaf1260:NNATr;iaf692:NNAT;iao358:rll_478;igt196:NNATr;iin800:YLR328W_1;iin800:YLR328W_2;iit341:NNAT;ijn746:NNATr;ijr904.45632:NNAT;ijr904:NNAT;imeo21:NNAT;imm904:NNAT;imm904:NNATm;imo1053-pao1:NNAT;imo10…	-999999.0	999999.0			0	0
R16394420_B-30	1 MNXM11@MNXC3 + 1 MNXM47@MNXC3 <==> 1 MNXM121@MNXC3 + 1 MNXM1@MNXC3 + 1 MNXM340@MNXC3	R00416_c;R00415_c	1*uniprot:GLMU_BACSU					-999999.0	999999.0			0	0
RC3CE61B2_B-922	1 MNXM11@MNXC3 + 1 MNXM481@MNXC3 <==> 1 MNXM1@MNXC3 + 1 MNXM373@MNXC3 + 1 MNXM3@MNXC3	R_1096	1*uniprot:COAD_BACSU		2.7.7.3	biopath:Biosynthesis_of_Coenzyme_A;biopath:Biosynthesis_of_Pantothenate,_Coenzyme_A_and_Holo-acyl_carrier_protein;biopath:Biosynthesis_of_Pantothenate,_Coenzyme_A_and_Holo-acyl_carrier_protein_(extended);kegg:Metabolic pathways;kegg:Pantothenate and CoA biosynthesis;metacyc:coenzyme A biosynthesis;model:Pantothenate and CoA Biosynthesis;unipathway:coenzyme A biosynthesis	bigg:PTPAT;bigg:PTPATi;bigg:PTPATim;biopath:RXN01280;brenda:BR47876;ec:2.7.7.3;ecocyc:PANTEPADENYLYLTRAN-RXN;iabaylyiv4:PANTEPADENYLYLTRAN-RXN;iaf1260:PTPATi;iaf692:PTPATi;iao358:rll_219;igt196:PTPATi;iin800:U94;iin800:U95;iit341:PTPATi;ijn746:PTPAT;ijr904.45632:PTPATi;ijr904:PTPATi;imeo21:PTPATi;imm904:PTPATi;imm904:PTPATim;imo1053-pao1:PTPATi;imo1056:PTPATi;ind750:PTPATi;ind750:PTPATim;inj661:P…	-999999.0	999999.0			0	0
R1C260C6A_B-64	1 MNXM11@MNXC3 + 1 MNXM519@MNXC3 <==> 1 MNXM235@MNXC3 + 1 MNXM91@MNXC3	R_1644;R_990	1*uniprot:PYRE_BACSU	MNXR69599	2.4.2.10	biopath:Biosynthesis_of_Pyrimidine_ribonucleotides;biopath:Biosynthesis_of_Uridine-5'-phosphate;kegg:Metabolic pathways;kegg:Pyrimidine metabolism;metacyc:UMP biosynthesis;model:Purine and Pyrimidine Biosynthesis;seed:YgfZ;unipathway:UMP biosynthesis via de novo pathway	bigg:ORPT;biopath:RXN00412;brenda:BR44268;ec:2.4.2.10;ecocyc:OROPRIBTRANS-RXN;iabaylyiv4:OROPRIBTRANS-RXN;iaf1260:ORPT;iaf692:ORPT;iag612:rbs_504;iao358:rll_384;igt196:ORPT;iin800:URA10;iin800:URA5;iit341:ORPT;ijn746:ORPT;ijr904.45632:ORPT;ijr904:ORPT;imeo21:ORPT;imm904:ORPT;imo1053-pao1:ORPT;imo1056:ORPT;ind750:ORPT;inj661:ORPT;intenz:2667;irs1563.45632:R01870_c;isb619:ORPT;iso783:or_PT;iyo844:O…	-999999.0	999999.0			0	0
RFE1D8BC9_B-1236	1 MNXM11@MNXC3 + 1 MNXM52@MNXC3 <==> 1 MNXM121@MNXC3 + 1 MNXM1@MNXC3 + 1 MNXM89588@MNXC3	R_GALU	1*uniprot:GTAB_BACSU	MNXR69105	2.7.7.9	kegg:Amino sugar and nucleotide sugar metabolism;kegg:Biosynthesis of secondary metabolites;kegg:Galactose metabolism;kegg:Metabolic pathways;kegg:Pentose and glucuronate interconversions;kegg:Starch and sucrose metabolism;model:S_*Galactose metabolism	bigg:GALU;bigg:GALUi;ec:2.7.7.9;kegg:R00289	-999999.0	999999.0			0	0
R6DA3E4E0_B-480	1 MNXM11@MNXC3 + 1 MNXM561@MNXC3 <==> 1 MNXM1@MNXC3 + 1 MNXM3@MNXC3 + 1 MNXM89588@MNXC3	R_GLGCr	1*uniprot:GLGC_BACSU;1*uniprot:GLGD_BACSU	MNXR33815	2.7.7.27	kegg:Amino sugar and nucleotide sugar metabolism;kegg:Biosynthesis of secondary metabolites;kegg:Metabolic pathways;kegg:Starch and sucrose metabolism;model:S_Carbohydrates_and_related_molecules	bigg:GLGC;brenda:BR47873;ec:2.7.7.27;ecocyc:GLUC1PADENYLTRANS-RXN;intenz:3063;kegg:R00948;rhea:12120;rhea:12121;rhea:12122;rhea:12123	-999999.0	999999.0			0	0
RA0E6203_RL-739	1 MNXM11@MNXC3 + 1 MNXM775@MNXC3 <-- 1 MNXM1@MNXC3 + 1 MNXM63@MNXC3 + 1 MNXM66@MNXC3	R_G3PCT	1*uniprot:TAGD_BACSU	MNXR69072	2.7.7.39	kegg:Glycerophospholipid metabolism;metacyc:teichoic acid (poly-glycerol) biosynthesis;model:.;seed:Rhamnose containing glycans	bigg:G3PCT;ec:2.7.7.39;iao358:rll_412;iao358:rll_413;intenz:3075;isb619:G3PCT;iyo844:G3PCT;kegg:R00856;metacyc:2.7.7.39-RXN;rhea:13361;rhea:13362;rhea:13363;rhea:13364;seed:rxn00621	-999999.0	0			0	0
RE3700A43_B-1085	1 MNXM11@MNXC3 + 1 MNXM7@MNXC3 <==> 1 MNXM14@MNXC3 + 1 MNXM332@MNXC3	R_ADK2	1*uniprot:KAD_BACSU	MNXR480	2.7.4.3	model:Purine Metabolism	bigg:ADK2;ec:2.7.4.3;iaf692:ADK2;imeo21:ADK2;inj661:ADK2;ips189:ADK2;iyo844:ADK2;seed:rxn10052	-999999.0	999999.0			0	0
RE96CC037_RL-1115	1 MNXM11@MNXC3 + 1 MNXM80@MNXC3 <-- 1 MNXM158@MNXC3 + 1 MNXM91@MNXC3	R_FUR1	1*uniprot:UPPP_BACSU		2.4.2.9	biopath:Conversion_and_degradation_of_Pyrimidine_nucleotides_and_bases;biopath:Conversion_of_Uridine-5'-phosphate_into_beta-Alanine;biopath:Conversion_of_Uridine-5'-phosphate_into_urea;kegg:Metabolic pathways;kegg:Pyrimidine metabolism;metacyc:pyrimidine nucleobases salvage I;model:Pyrimidine metabolism;seed:pyrimidine conversions;unipathway:UMP biosynthesis via salvage pathway	bigg:UPPRT;bigg:UPPRTr;biopath:RXN00460;brenda:BR47535;ec:2.4.2.9;ecocyc:URACIL-PRIBOSYLTRANS-RXN;iabaylyiv4:URACIL-PRIBOSYLTRANS-RXN;iaf1260:UPPRT;iag612:rbs_576;iag612:rbs_577;iao358:rll_443;iin800:FUR1;iit341:UPPRT;ijn746:UPPRT;ijr904.45632:UPPRT;ijr904:UPPRT;imeo21:UPPRT;imm904:UPPRT;imo1053-pao1:UPPRT;imo1056:UPPRT;ind750:UPPRT;inj661:UPPRT;intenz:2666;ips189:UPPRT;irs1563.45632:R00966_c;isb…	-999999.0	0			0	0
RC63EFB16_RL-933	1 MNXM11@MNXC3 + 1 MNXM89557@MNXC3 + 1 MNXM90003@MNXC3 <-- 1 MNXM2@MNXC3 + 1 MNXM37@MNXC3 + 1 MNXM91@MNXC3	R01072	1*uniprot:PUR1_BACSU		2.4.2.14	biopath:Biosynthesis_of_IMP;biopath:Biosynthesis_of_Purine_ribonucleotides;kegg:Alanine, aspartate and glutamate metabolism;kegg:Biosynthesis of secondary metabolites;kegg:Metabolic pathways;kegg:Purine metabolism;metacyc:5-aminoimidazole ribonucleotide biosynthesis I;metacyc:5-aminoimidazole ribonucleotide biosynthesis II;metacyc:superpathway of 5-aminoimidazole ribonucleotide biosynthesis;seed:…	bigg:GLUPRT;biopath:RXN01011;brenda:BR44270;ec:2.4.2.14;ecocyc:PRPPAMIDOTRANS-RXN;iabaylyiv4:PRPPAMIDOTRANS-RXN;iaf1260:GLUPRT;iaf692:GLUPRT;iag612:rbs_396;iao358:rll_369;iin800:ADE4;iit341:GLUPRT;ijn746:GLUPRT;ijr904.45632:GLUPRT;ijr904:GLUPRT;imeo21:GLUPRT;imm904:GLUPRT;imo1053-pao1:GLUPRT;imo1056:GLUPRT;ind750:GLUPRT;inj661:GLUPRT;intenz:2671;irs1563.45632:R01072_c;isb619:GLUPRT;iso783:GLUPRT;…	-999999.0	0			0	0
RDB434C7E_B-1046	1 MNXM11@MNXC3 + 1 MNXM89795@MNXC3 <==> 1 MNXM121@MNXC3 + 1 MNXM1@MNXC3 + 1 MNXM336@MNXC3	R_613	1*uniprot:GALT_BACSU		2.7.7.10	biopath:Metabolism_of_Galactose;biopath:Metabolism_of_Nucleotide_sugars;kegg:Amino sugar and nucleotide sugar metabolism;kegg:Biosynthesis of secondary metabolites;kegg:Galactose metabolism;kegg:Metabolic pathways;metacyc:galactose degradation III;metacyc:stachyose degradation;model:Galactose metabolism	bigg:GALT;bigg:GALTi;biopath:RXN01472;brenda:BR47859;brenda:BS385894;ec:2.7.7.10;iaf692:GALT;iag612:rbs_140;iao358:rll_156;iin800:GAL7_1;iit341:GALTi;imeo21:GALT;imm904:GALT;ind750:GALT;inj661:GALT;intenz:3046;iyo844:GALT;kegg:R00502;metacyc:UTPHEXPURIDYLYLTRANS-RXN;obsolete:rxn12975;rhea:14209;rhea:14210;rhea:14211;rhea:14212;seed:rxn00355	-999999.0	999999.0			0	0
R30517FB7_B-182	1 MNXM11@MNXC3 + 1 MNXM8@MNXC3 <==> 1 MNXM1@MNXC3 + 1 MNXM355@MNXC3 + 1 MNXM3@MNXC3	R_938	1*uniprot:NADD_BACSU		2.7.7.1;2.7.7.18	biopath:Biosynthesis_of_Nicotinate,_NAD_and_NADP;kegg:Nicotinate and nicotinamide metabolism;metacyc:NAD biosynthesis III;metacyc:NAD salvage pathway III;model:NAD Biosynthesis;seed:NAD regulation;unipathway:NAD(+) biosynthesis	bigg:NMNAT;bigg:NMNATm;bigg:NMNATn;bigg:NMNATr;biopath:RXN01195;brenda:BR47858;ec:2.7.7.1;ec:2.7.7.18;ecocyc:2.7.7.1-RXN;iabaylyiv4:2.7.7.1-RXN;iaf1260:NMNAT;iaf692:NMNAT;iao358:rll_477;iin800:YLR328W_3;iit341:NMNAT;ijr904.45632:NMNAT;ijr904:NMNAT;imm904:NMNAT;imm904:NMNATm;imo1053-pao1:NMNAT;imo1056:NMNAT;ind750:NMNAT;ind750:NMNATm;intenz:3037;ips189:NMNATr;irs1563.45632:R00137_c;iso783:NMNAT;iy…	-999999.0	999999.0			0	0
R87518585_RL-607	1 MNXM11@MNXC3 + 1 MNXM95055@MNXC3 <-- 2 MNXM1@MNXC3 + 1 MNXM2@MNXC3 + 1 MNXM34@MNXC3 + 1 MNXM97148@MNXC3	R_HEMEOS	1*gene:BG10214;1*uniprot:COXX1_BACSU		ECW_m0500	model:S_Cofactor_and_Prosthetic_Group_Biosynthesis		-999999.0	0			0	0
RA3867035_RL-755	1 MNXM11@MNXC3 + 1 iso_iYO844_pendp@MNXC3 <-- 1 MNXM139@MNXC3 + 1 MNXM83@MNXC3	R_GGTT				model:S_Lipids		-999999.0	0			0	0
R5890B529_RL-373	1 MNXM11@MNXC3 + 2 MNXM1@MNXC3 + 1 MNXM39@MNXC3 + 1 MNXM90906@MNXC3 <-- 3 MNXM2@MNXC3 + 1 MNXM51@MNXC3	R_GTPCII	1*uniprot:RIBBA_BACSU	MNXR69190	3.5.4.25	model:Riboflavin Metabolism	bigg:GTPCII;ec:3.5.4.25	-999999.0	0			0	0
R38D3B430_LR-220	1 MNXM1202@MNXC3 --> 1 MNXM2@MNXC3 + 1 MNXM439@MNXC3	R_DHAD	1*uniprot:ILVD_BACSU		4.2.1.9	biopath:Biosynthesis_of_L-Isoleucine;biopath:Metabolism_of_the_branched_amino_acids_(L-Leucine,_L-Isoleucine,_L-Valine);kegg:2-Oxocarboxylic acid metabolism;kegg:Biosynthesis of secondary metabolites;kegg:Metabolic pathways;kegg:Valine, leucine and isoleucine biosynthesis;metacyc:isoleucine biosynthesis I (from threonine);metacyc:isoleucine biosynthesis II;metacyc:isoleucine biosynthesis III;meta…	bigg:DHAD2;bigg:DHAD2m;biopath:RXN00766;ec:4.2.1.9;ecocyc:DIHYDROXYMETVALDEHYDRAT-RXN;imo1053-pao1:DHAD3;imo1056:DHAD3;iyo844:DHAD3;kegg:R05070;metacyc:DIHYDROXYMETVALDEHYDRAT-RXN;rhea:27694;rhea:27695;rhea:27696;rhea:27697;seed:rxn09889;upa:UCR05070;upa:UER00057	0	999999.0			0	0
R80E79769_LR-571	1 MNXM1202@MNXC3 --> 1 MNXM2@MNXC3 + 1 iso_iYO844_2o3mpt@MNXC3	R_DHAD3	1*uniprot:ILVD_BACSU		4.2.1.9	model:S_Amino_acids_and_related_molecules		0	999999.0			0	0
R7331787F_RL-512	1 MNXM1212@MNXC3 + 1 MNXM2@MNXC3 <-- 1 MNXM1249@MNXC3	R_SUCBZS	1*uniprot:MENC_BACSU		4.2.1.113	biopath:Biosynthesis_of_Menaquinone;biopath:Biosynthesis_of_Phylloquinone;biopath:Biosynthesis_of_aromatic_amino_acids_(L-Phenylalanine,_L-Tyrosine,_L-Tryptophan)_and_of_quinone_cofactors;kegg:Biosynthesis of secondary metabolites;kegg:Metabolic pathways;kegg:Ubiquinone and other terpenoid-quinone biosynthesis;metacyc:1,4-dihydroxy-2-naphthoate biosynthesis I;metacyc:1,4-dihydroxy-2-naphthoate bi…	bigg:SUCBZS;biopath:RXN01290;brenda:BR48469;brenda:BS368326;ec:4.2.1.113;ecocyc:O-SUCCINYLBENZOATE-COA-SYN-RXN;iaf1260:SUCBZS;iao358:rll_241;iit341:SUCBZS;ijr904.45632:SUCBZS;ijr904:SUCBZS;imeo21:SUCBZS;inj661:SUCBZS;intenz:17371;isb619:SUCBZS;iso783:SUCBZS;iyo844:SUCBZS;kegg:R04031;metacyc:O-SUCCINYLBENZOATE-COA-SYN-RXN;obsolete:rxn11589;rhea:10196;rhea:10197;rhea:10198;rhea:10199;seed:rxn02832;…	-999999.0	0			0	0
RBB8DB4B7_RL-874	1 MNXM1219@MNXC3 + 1 MNXM9@MNXC3 <-- 1 MNXM258@MNXC3 + 1 MNXM2@MNXC3 + 1 MNXM73@MNXC3	R_DDPA	1*uniprot:AROA_BACSU		2.5.1.54;4.1.2.15	kegg:Biosynthesis of secondary metabolites;kegg:Metabolic pathways;kegg:Phenylalanine, tyrosine and tryptophan biosynthesis;metacyc:3-dehydroquinate biosynthesis I;model:Cofactors_ShikimateBiosynthesis;seed:Chorismate Synthesis;unipathway:chorismate biosynthesis	bigg:DDPA;bigg:DDPAm;brenda:BR47668;ec:2.5.1.54;ec:4.1.2.15;ecocyc:DAHPSYN-RXN;iabaylyiv4:DAHPSYN-RXN;iaf1260:DDPA;iag612:rbs_512;iao358:rll_58;iao358:rll_59;igt196:DDPA;iin800:ARO3;iin800:ARO4;iit341:DDPA;ijn746:DDPA;ijr904.45632:DDPA;ijr904:DDPA;imeo21:DDPA;imm904:DDPA;imm904:DDPAm;imo1053-pao1:DAHPS;imo1056:DAHPS;ind750:DDPA;ind750:DDPAm;inj661:DDPA;intenz:10225;irs1563.45632:R01826_c;isb619:D…	-999999.0	0			0	0
R9D1B4549_LR-721	1 MNXM1219@MNXC3 --> 1 MNXM478@MNXC3 + 1 MNXM9@MNXC3	R_ARO1_1	1*uniprot:AROB_BACSU		4.2.3.4;4.6.1.3	kegg:Biosynthesis of secondary metabolites;kegg:Metabolic pathways;kegg:Phenylalanine, tyrosine and tryptophan biosynthesis;metacyc:3-dehydroquinate biosynthesis I;model:Phenylalanine, tyrosine, and tryptophan biosynthesis (aromatic amino acids);seed:Chorismate Synthesis;unipathway:chorismate biosynthesis	bigg:DHQS;brenda:BR16093;brenda:BS398657;ec:4.2.3.4;ec:4.6.1.3;ecocyc:3-DEHYDROQUINATE-SYNTHASE-RXN;iabaylyiv4:3-DEHYDROQUINATE-SYNTHASE-RXN;iaf1260:DHQS;iag612:rbs_31;iao358:rll_54;igt196:DHQS;iin800:ARO1_1;iit341:DHQS;ijn746:DHQS;ijr904.45632:DHQS;ijr904:DHQS;imeo21:DHQS;imm904:DHQS;imo1053-pao1:DHQS;imo1056:DHQS;ind750:DHQS;inj661:DHQS;intenz:4783;irs1563.45632:R03083_c;isb619:DHQS;iso783:DHQS…	0	999999.0			0	0
RB5D6709_LR-849	1 MNXM121@MNXC3 + 1 MNXM15@MNXC3 + 1 MNXM3@MNXC3 --> 2 MNXM1@MNXC3 + 1 MNXM63@MNXC3 + 1 MNXM7@MNXC3 + 1 MNXM9@MNXC3	R_URA8_2;R_URA7_2	1*uniprot:PYRG_BACSU			model:Pyrimidine metabolism		0	999999.0			0	0
R8A4BE0D1_LR-623	1 MNXM121@MNXC3 + 1 MNXM2@MNXC3 + 1 MNXM37@MNXC3 + 1 MNXM3@MNXC3 --> 2 MNXM1@MNXC3 + 1 MNXM63@MNXC3 + 1 MNXM7@MNXC3 + 1 MNXM89557@MNXC3 + 1 MNXM9@MNXC3	R_CTPS2	1*uniprot:PYRG_BACSU		6.3.4.2	kegg:Metabolic pathways;kegg:Pyrimidine metabolism;metacyc:UTP and CTP <i>de novo</i> biosynthesis;metacyc:UTP and CTP dephosphorylation I;metacyc:UTP and CTP dephosphorylation II;model:Nucleotides_PyrimidineMetabolism	bigg:CTPS2;ec:6.3.4.2;ecocyc:CTPSYN-RXN;iabaylyiv4:CTPSYN-RXN;iaf1260:CTPS2;iaf692:CTPS2;igt196:CTPS2;iin800:URA7_1;iin800:URA8_1;ijn746:CTPS2;ijr904.45632:CTPS2;ijr904:CTPS2;imeo21:CTPS2;imm904:CTPS2;imo1053-pao1:CTPS2;imo1056:CTPS2;ind750:CTPS2;inj661:CTPS2;intenz:5131;iso783:CTPS2;iyo844:CTPS2;kegg:R00573;metacyc:CTPSYN-RXN;reactome:REACT_21305.1;reactome:REACT_574.4;rhea:26426;rhea:26427;rhea…	0	999999.0			0	0
RD9B8313F_B-1035	1 MNXM121@MNXC3 + 1 MNXM7@MNXC3 <==> 1 MNXM17@MNXC3 + 1 MNXM3@MNXC3	R_923	1*uniprot:NDK_BACSU		2.7.4.6	biopath:Biosynthesis_of_2'-Deoxyuridine-5'-phosphate_from_Uridine-5'-diphosphate;biopath:Biosynthesis_of_Cytidine-5'-triphophate;biopath:Biosynthesis_of_Uridine-5'-triphosphate;biopath:Conversion_and_degradation_of_Pyrimidine_nucleotides_and_bases;biopath:Metabolism_of_Pyrimidines_(missing);kegg:Metabolic pathways;kegg:Pyrimidine metabolism;metacyc:UTP and CTP <i>de novo</i> biosynthesis;model:Nu…	bigg:NDPK2;bigg:NDPK2m;bigg:NDPK2n;biopath:RXN00251;brenda:BS358242;ec:2.7.4.6;ecocyc:UDPKIN-RXN;iabaylyiv4:UDPKIN-RXN;iaf1260:NDPK2;iaf692:NDPK2;iag612:rbs_571;iao358:rll_572;igt196:NDPK2;iin800:YNK1_1;iit341:NDPK2;ijn746:NDPK2;ijr904.45632:NDPK2;ijr904:NDPK2;imeo21:NDPK2;imm904:NDPK2;imo1053-pao1:NDPK2;imo1056:NDPK2;ind750:NDPK2;inj661:NDPK2;intenz:3010;ips189:NDPK2;irs1563.45632:R00156_c;irs15…	-999999.0	999999.0			0	0
R6685203D_LR-445	1 MNXM1231@MNXC3 + 1 MNXM2@MNXC3 --> 1 MNXM15@MNXC3 + 1 MNXM39@MNXC3	R_FORA		MNXR2273	3.5.1.49	kegg:Glyoxylate and dicarboxylate metabolism;kegg:Nitrogen metabolism;metacyc:cyanide detoxification II;model:Nitrogen metabolism	bigg:FORAMD;brenda:BR22693;ec:3.5.1.49;iit341:FORAMD;imo1053-pao1:FORAMD;imo1056:FORAMD;intenz:4233;iyo844:FORAMD;kegg:R00524;metacyc:FORMAMIDASE-RXN;rhea:21948;rhea:21949;rhea:21950;rhea:21951;seed:rxn00374	0	999999.0			0	0
RAA59AE89_RL-791	1 MNXM1231@MNXC3 + 1 MNXM89557@MNXC3 <-- 1 MNXM2@MNXC3 + 1 MNXM496@MNXC3	R_NFLGLNH	1*uniprot:HUTG_BACSU	MNXR33152	3.5.3.8	kegg:Histidine metabolism;kegg:Metabolic pathways;metacyc:histidine degradation I;model:Histidine Metabolism;unipathway:L-histidine degradation into L-glutamate	bigg:FGLU;brenda:BR26109;ec:3.5.3.8;iag612:rbs_488;imo1053-pao1:FGLU;imo1056:FGLU;intenz:4296;isb619:FGLU;iso783:FGLU;iyo844:FGLU;kegg:R02285;metacyc:FORMIMINOGLUTAMASE-RXN;rhea:22492;rhea:22493;rhea:22494;rhea:22495;seed:rxn01639;upa:UCR02285;upa:UER00552	-999999.0	0			0	0
R99C25D8F_LR-709	1 MNXM1233@MNXC2 + 1 MNXM73@MNXC3 --> 1 MNXM1667@MNXC3 + 1 MNXM23@MNXC3	R_GALTpts		MNXR2532		model:S_Transport	bigg:GALTpts;bigg:GALTptspp;iaf1260:GALTptspp;ijr904.45632:GALTpts;ijr904:GALTpts;isb619:GALTpts;iyo844:GALTpts;seed:rxn05567;seed:rxn08586	0	999999.0			0	0
RA1066942_LR-740	1 MNXM1233@MNXC2 --> 1 MNXM1233@BOUNDARY	R_EX_galt_e				model:Exchange		0	999999.0			0	1
RE8984C2C_RL-1112	1 MNXM12354@MNXC3 + 1 MNXM32@MNXC3 <-- 1 MNXM2@MNXC3 + 1 MNXM4053@MNXC3	R_AMAA	1*uniprot:CWLA_BACSU+1*uniprot:CWLC_BACSU+1*uniprot:CWLD_BACSU+1*uniprot:CWLH_BACSU+1*uniprot:LYTC_BACSU	MNXR68350	3.5.1.28	model:.	bigg:AMAA;ec:3.5.1.28;iit341:AMAA;imo1053-pao1:AMAA;imo1056:AMAA;isb619:AMAA;iso783:AMAA;iyo844:AMAA;seed:rxn02875	-999999.0	0			0	0
R5141F0EC_RL-326	1 MNXM1242@MNXC3 + 1 MNXM17@MNXC3 + 1 MNXM1@MNXC3 <-- 1 MNXM2264@MNXC3 + 1 MNXM47@MNXC3	R_UAGPT3	1*uniprot:MURG_BACSU	MNXR55985	2.4.1.227	kegg:Peptidoglycan biosynthesis;metacyc:peptidoglycan biosynthesis I (<I>meso</I>-diaminopimelate containing);model:Cell Envelope Biosynthesis;seed:Peptidoglycan Biosynthesis 2	aragem.45632:R05032_c;bigg:UAGPT3;ec:2.4.1.227;ecocyc:NACGLCTRANS-RXN;iabaylyiv4:NACGLCTRANS-RXN;iaf1260:UAGPT3;igt196:UAGPT3;iit341:UAGPT3;ijn746:UAGPT3;ijr904.45632:UAGPT3;ijr904:UAGPT3;imeo21:UAGPT3;imo1053-pao1:UAGPT3;imo1056:UAGPT3;inj661:UAGPT3;isb619:UAGPT3;iso783:UAGPT3;iyo844:UAGPT3;kegg:R05032;kegg:R06174;metacyc:NACGLCTRANS-RXN;rhea:31227;rhea:31228;rhea:31229;rhea:31230;seed:rxn03408	-999999.0	0			0	0
RF9B3E922_LR-1206	1 MNXM1242@MNXC3 --> 1 MNXM1@MNXC3 + 1 MNXM5043@MNXC3 + 1 iso_iYO844_peptido_BS@MNXC3	R_PPTGS_BS				model:S_Cell_wall		0	999999.0			0	0
RF3CC6334_RL-1177	1 MNXM1246@MNXC3 + 1 MNXM5@MNXC3 <-- 1 MNXM1@MNXC3 + 1 MNXM270@MNXC3 + 1 MNXM6@MNXC3	R_FLVR	1*uniprot:NFRA1_BACSU;1*uniprot:NFRA2_BACSU;1*uniprot:YFKO_BACSU		1.5.1.30;1.5.1.41	model:Cofactor and Prosthetic Group Biosynthesis	bigg:FLVR;brenda:BR36901;brenda:BS259239;ec:1.5.1.30;ec:1.5.1.41;iaf1260:FLVR;intenz:18589;intenz:18679;isb619:FLVR;iyo844:FLVR;kegg:R05707;metacyc:NADPH-DEHYDROGENASE-FLAVIN-RXN;obsolete:rxn08520r;rhea:19377;rhea:19378;rhea:19379;rhea:19380;seed:rxn03976	-999999.0	0			0	0
RC26479F8_RL-916	1 MNXM1249@MNXC3 + 1 MNXM13@MNXC3 + 1 MNXM23@MNXC3 <-- 1 MNXM1@MNXC3 + 1 MNXM20@MNXC3 + 1 MNXM799@MNXC3	R_2S6HCCi	1*uniprot:MEND_BACSU		2.5.1.64	model:.	ec:2.5.1.64;iao358:rll_242;iyo844:2S6HCCi;seed:rxn04675	-999999.0	0			0	0
RC9D3B43_RL-952	1 MNXM124@MNXC2 + 1 MNXM1@MNXC3 <-- 1 MNXM124@MNXC3 + 1 MNXM1@MNXC2	R_SPMDt3	1*uniprot:BLTD_BACSU	MNXR4890		model:S_Transport	bigg:SPMDt2;ecocyc:TRANS-RXN0-266;iin800:U172;imm904:SPMDt3i;ind750:SPMDt2;iyo844:SPMDt3;rhea:28735;rhea:28736;rhea:28737;rhea:28738;seed:rxn05652;seed:rxn09660	-999999.0	0			0	0
RB4DF8B7A_LR-840	1 MNXM124@MNXC2 --> 1 MNXM124@BOUNDARY	R_EX_spmd_e				model:Exchange		0	999999.0			0	1
R1349EF6C_LR-17	1 MNXM124@MNXC3 + 1 MNXM21@MNXC3 --> 1 MNXM12@MNXC3 + 1 MNXM1@MNXC3 + 1 MNXM501@MNXC3	R_U61_	1*uniprot:BLTD_BACSU			model:Phenylalanine, tyrosine, and tryptophan biosynthesis (aromatic amino acids)		0	999999.0			0	0
RBCDC2C62_LR-884	1 MNXM124@MNXC3 + 1 MNXM321@MNXC3 --> 1 MNXM150@MNXC3 + 1 MNXM1@MNXC3 + 1 MNXM408@MNXC3	R_SPE4	1*uniprot:SPEE_BACSU			model:Arginine metabolism		0	999999.0			0	0
R26F0C5C0_RL-126	1 MNXM125@MNXC3 + 1 MNXM2@MNXC3 <-- 1 MNXM456@MNXC3	R_IMPCir	1*uniprot:PUR9_BACSU	MNXR3099	2.1.2.3;3.5.4.10	biopath:Biosynthesis_of_IMP;biopath:Biosynthesis_of_Purine_ribonucleotides;kegg:Biosynthesis of secondary metabolites;kegg:Metabolic pathways;kegg:Purine metabolism;metacyc:inosine-5'-phosphate biosynthesis I;metacyc:inosine-5'-phosphate biosynthesis II;model:S_Nucleotide_Metabolism;unipathway:IMP biosynthesis via de novo pathway	bigg:IMPC;biopath:RXN00218;brenda:BR19263;ec:2.1.2.3;ec:3.5.4.10;ecocyc:IMPCYCLOHYDROLASE-RXN;iabaylyiv4:IMPCYCLOHYDROLASE-RXN;iaf1260:IMPC;iaf692:IMPC;iag612:rbs_77;iao358:rll_371;igt196:IMPC;iin800:ADE16_2;iin800:ADE17_2;iit341:IMPC;ijn746:IMPC;ijr904.45632:IMPC;ijr904:IMPC;imeo21:IMPC;imm904:IMPC;imo1053-pao1:IMPC;imo1056:IMPC;ind750:IMPC;inj661:IMPC;intenz:4319;irs1563.45632:R01127_c;isb619:I…	-999999.0	0			0	0
R75E08CB8_LR-529	1 MNXM125@MNXC3 + 1 MNXM42@MNXC3 + 1 MNXM51@MNXC3 --> 2 MNXM1@MNXC3 + 1 MNXM30@MNXC3 + 1 MNXM565@MNXC3 + 1 MNXM9@MNXC3	R_ADE12	1*uniprot:PURA_BACSU			model:Purine metabolism		0	999999.0			0	0
R17F3A914_RL-40	1 MNXM1265@MNXC3 + 1 MNXM1@MNXC3 + 1 MNXM7@MNXC3 <-- 1 MNXM3@MNXC3 + 1 MNXM602@MNXC3	R_ARO1_4	1*uniprot:AROK_BACSU			model:Phenylalanine, tyrosine, and tryptophan biosynthesis (aromatic amino acids)		-999999.0	0			0	0
R5F01904_B-409	1 MNXM1265@MNXC3 + 1 MNXM73@MNXC3 <==> 1 MNXM1365@MNXC3 + 1 MNXM9@MNXC3	R_1083	1*uniprot:AROA_BACSU		2.5.1.19	kegg:Biosynthesis of secondary metabolites;kegg:Metabolic pathways;kegg:Phenylalanine, tyrosine and tryptophan biosynthesis;metacyc:chorismate biosynthesis from 3-dehydroquinate;model:Tyrosine, Tryptophan, and Phenylalanine Metabolism;seed:Chorismate Synthesis;unipathway:chorismate biosynthesis	bigg:PSCVT;bigg:PSCVTi;brenda:BR47516;brenda:BS355056;ec:2.5.1.19;ecocyc:2.5.1.19-RXN;iabaylyiv4:2.5.1.19-RXN;iaf1260:PSCVT;iaf692:PSCVT;iao358:rll_53;igt196:PSCVT;iin800:ARO1_5;iit341:PSCVT;ijn746:PSCVT;ijr904.45632:PSCVT;ijr904:PSCVT;imeo21:PSCVT;imm904:PSCVTi;imo1053-pao1:PSCVT;imo1056:PSCVT;ind750:PSCVTi;inj661:PSCVT;intenz:2724;irs1563.45632:R03460_c;isb619:PSCVT;iso783:PSCVT;iyo844:PSCVT;ke…	-999999.0	999999.0			0	0
RC464C4C1_B-929	1 MNXM126@MNXC2 + 1 MNXM1@MNXC2 <==> 1 MNXM126@MNXC3 + 1 MNXM1@MNXC3	R_3PGt6		MNXR27748		model:S_Transport	iyo844:3PGt6;seed:rxn05479	-999999.0	999999.0			0	0
RC8EB9D57_LR-946	1 MNXM126@MNXC2 --> 1 MNXM126@BOUNDARY	R_EX_3pg_e				model:Exchange		0	999999.0			0	1
R67D3D8EC_RL-454	1 MNXM126@MNXC3 + 1 MNXM1@MNXC3 + 1 MNXM7@MNXC3 <-- 1 MNXM189@MNXC3 + 1 MNXM3@MNXC3	R01514	1*uniprot:GLXK_BACSU					-999999.0	0			0	0
RFDE90BF1_B-1235	1 MNXM126@MNXC3 + 1 MNXM3@MNXC3 <==> 1 MNXM261@MNXC3 + 1 MNXM7@MNXC3	R_1023	1*uniprot:PGK_BACSU		2.7.2.3	biopath:Connection_between_PPP_and_TCA;biopath:Gluconeogenesis_(Atlas_S._27,_28);biopath:Glycolysis_(Atlas_S._27,_28);biopath:Glycolysis_and_Gluconeogenesis_(extended);kegg:Biosynthesis of secondary metabolites;kegg:Carbon fixation in photosynthetic organisms;kegg:Glycolysis / Gluconeogenesis;kegg:Metabolic pathways;kegg:Microbial metabolism in diverse environments;metacyc:1-butanol autotrophic b…	bigg:PGK;biopath:RXN00796;brenda:BR47826;ec:2.7.2.3;ecocyc:PHOSGLYPHOS-RXN;iabaylyiv4:PHOSGLYPHOS-RXN;iaf1260:PGK;iaf692:PGK;iao358:rll_321;igt196:PGK;iin800:PGK1;iit341:PGK;ijn746:PGK;ijr904.45632:PGK;ijr904:PGK;imeo21:PGK;imm904:PGK;imo1053-pao1:PGK;imo1056:PGK;ind750:PGK;inj661:PGK;intenz:2981;ips189:PGK;irs1563.45632:R01512_c;irs1563.45632:R01512_p;isb619:PGK;iso783:PGK;iyo844:PGK;kegg:R01512…	-999999.0	999999.0			0	0
R435A649E_B-266	1 MNXM126@MNXC3 <==> 1 MNXM275@MNXC3	R_1025;R_1656;R_1655	1*uniprot:GLMM_BACSU		5.4.2.1;5.4.2.4	biopath:Connection_between_PPP_and_TCA;biopath:Gluconeogenesis_(Atlas_S._27,_28);biopath:Glycolysis_(Atlas_S._27,_28);biopath:Glycolysis_and_Gluconeogenesis_(extended);biopath:Metabolism_of_L-Serine_and_Glycine;biopath:Serine-isocitrate_lyase_pathway;kegg:Biosynthesis of secondary metabolites;kegg:Glycine, serine and threonine metabolism;kegg:Glycolysis / Gluconeogenesis;kegg:Metabolic pathways;k…	bigg:PGM;biopath:RXN00422;brenda:BR17;brenda:BS1158;ec:5.4.2.1;ec:5.4.2.4;ecocyc:3PGAREARR-RXN;iabaylyiv4:3PGAREARR-RXN;iaf1260:PGM;iaf692:PGM;iag612:rbs_70;iao358:rll_326;iao358:rll_476;iao358:rll_481;igt196:PGM;iin800:GPM1_2;iin800:GPM2;iin800:GPM3;iit341:PGM;ijn746:PGM;ijr904.45632:PGM;ijr904:PGM;imeo21:PGM;imm904:PGM;imo1053-pao1:PGM;imo1056:PGM;ind750:PGM;inj661:PGM;intenz:4989;ips189:PGM;ir…	-999999.0	999999.0			0	0
R2D3360AA_LR-163	1 MNXM1275@MNXC2 + 1 MNXM2@MNXC3 + 1 MNXM3@MNXC3 --> 1 MNXM1275@MNXC3 + 1 MNXM1@MNXC3 + 1 MNXM7@MNXC3 + 1 MNXM9@MNXC3	R_METabc	1*uniprot:METN_BACSU+1*uniprot:METP_BACSU+1*uniprot:METQ_BACSU;1*uniprot:TCYJ_BACSU+1*uniprot:TCYK_BACSU+1*uniprot:TCYL_BACSU+1*uniprot:TCYM_BACSU+1*uniprot:TCYN_BACSU			model:Transport Reaction;seed:Methionine Biosynthesis;seed:Methionine Degradation	bigg:METDabc;bigg:METDabcpp;ecocyc:TRANS-RXN0-202;iabaylyiv4:TRANS-RXNIM-5753;iaf1260:METDabcpp;ijr904.45632:METDabc;ijr904:METDabc;imo1053-pao1:METDabc;imo1056:METDabc;iyo844:METDabc;rhea:29767;rhea:29768;rhea:29769;rhea:29770;seed:rxn05183;seed:rxn08910	0	999999.0			0	0
R4B1B024B_LR-302	1 MNXM1275@MNXC2 --> 1 MNXM1275@BOUNDARY	R_EX_met_D_e				model:Exchange		0	999999.0			0	1
R365B2BE4_LR-210	1 MNXM127@MNXC2 + 1 MNXM1@MNXC2 --> 1 MNXM127@MNXC3 + 1 MNXM1@MNXC3	R_ITR2;R_ITR1	1*uniprot:IOLF_BACSU;1*uniprot:IOLT_BACSU			model:Transport, extracellular		0	999999.0			0	0
R1B491561_LR-55	1 MNXM127@MNXC2 --> 1 MNXM127@BOUNDARY	R_EX_inost_e				model:Exchange		0	999999.0			0	1
RAF26BBB8_RL-815	1 MNXM127@MNXC3 + 1 MNXM9@MNXC3 <-- 1 MNXM2@MNXC3 + 1 MNXM646@MNXC3	R_MI1PP	1*uniprot:SUHB_BACSU		3.1.3.25	kegg:Inositol phosphate metabolism;metacyc:phytate degradation I;model:Lipids_InositolPhosphateMetabolism	bigg:MI1PP;brenda:BR26031;brenda:BS364541;ec:3.1.3.25;ecocyc:RXN0-5408;iaf1260:MI1PP;iaf692:MI1PP;ijr904.45632:MI1PP;ijr904:MI1PP;imeo21:MI1PP;imm904:MI1PP;ind750:MI1PP;inj661:MI1PP;irs1563.45632:R01185_c;isb619:MI1PP;iso783:MI1PP;iyo844:MI1PP;kegg:R01185;metacyc:RXN0-5408;reactome:REACT_150218.1;rhea:27670;rhea:27671;rhea:27672;rhea:27673;seed:rxn00881	-999999.0	0			0	0
R5D3D40E0_LR-398	1 MNXM1280@MNXC3 + 1 MNXM1@MNXC3 + 1 MNXM6@MNXC3 --> 1 MNXM245@MNXC3 + 1 MNXM5@MNXC3 + 1 MNXM9@MNXC3	R_G5DH	1*uniprot:PROA_BACSU		1.2.1.41	kegg:Arginine and proline metabolism;kegg:Metabolic pathways;metacyc:citrulline biosynthesis;metacyc:proline biosynthesis I;model:Arginine and proline metabolism;seed:Proline, 4-hydroxyproline uptake and utilization;seed:YgfZ;unipathway:L-proline biosynthesis	bigg:G5SD;bigg:G5SDym;brenda:BR36782;ec:1.2.1.41;ecocyc:GLUTSEMIALDEHYDROG-RXN;iabaylyiv4:GLUTSEMIALDEHYDROG-RXN;iaf1260:G5SD;iag612:rbs_393;iao358:rll_335;ijn746:G5SD;ijr904.45632:G5SD;ijr904:G5SD;imeo21:G5SD;imm904:G5SD;imo1053-pao1:G5SD;imo1056:G5SD;ind750:G5SD;inj661:G5SD;intenz:1384;irs1563.45632:R03313_c;iso783:G5SD;iyo844:G5SD;kegg:R03313;metacyc:GLUTSEMIALDEHYDROG-RXN;obsolete:rxn08567r;o…	0	999999.0			0	0
RBA1EB653_RL-870	1 MNXM1280@MNXC3 + 1 MNXM7@MNXC3 <-- 1 MNXM3@MNXC3 + 1 MNXM89557@MNXC3	R00239	1*uniprot:PROB_BACSU;1*uniprot:PROJ_BACSU	MNXR32778	2.7.2.11	biopath:Biosynthesis_of_L-Proline;biopath:Conversion_of_L-Glutamate_into_L-Ornithine;biopath:Conversion_of_L-Glutamate_into_L-Proline;biopath:Metabolism_of_L-Glutamate,_L-Aspartate_and_related_compounds;biopath:Metabolism_of_L-Proline_and_L-Hydroxyproline;kegg:Arginine and proline metabolism;kegg:Metabolic pathways;metacyc:citrulline biosynthesis;metacyc:proline biosynthesis I;seed:Proline, 4-hyd…	bigg:GLU5K;bigg:GLU5Km;biopath:RXN00674;brenda:BR47821;ec:2.7.2.11;ecocyc:GLUTKIN-RXN;iabaylyiv4:GLUTKIN-RXN;iaf1260:GLU5K;iaf692:GLU5K;iag612:rbs_182;iag612:rbs_183;iao358:rll_336;ijn746:GLU5K;ijr904.45632:GLU5K;ijr904:GLU5K;imeo21:GLU5K;imm904:GLU5K;imo1053-pao1:GLU5K;imo1056:GLU5K;ind750:GLU5K;inj661:GLU5K;intenz:2989;irs1563.45632:R00239_c;irs1563.45632:R00239_p;iso783:GLU5K;iyo844:GLU5K;kegg…	-999999.0	0			0	0
RF3AF94EC_RL-1176	1 MNXM1281@MNXC3 + 1 MNXM9@MNXC3 <-- 1 MNXM1482@MNXC3 + 1 MNXM2@MNXC3	R_HP	1*uniprot:HIS9_BACSU		3.1.3.15	biopath:Biosynthesis_and_degradation_of_L-Histidine;biopath:Biosynthesis_of_Histidine;kegg:Biosynthesis of secondary metabolites;kegg:Histidine metabolism;kegg:Metabolic pathways;metacyc:histidine biosynthesis;model:Histidine metabolism;unipathway:L-histidine biosynthesis	bigg:HISTP;biopath:RXN00548;brenda:BR19199;ec:3.1.3.15;ecocyc:HISTIDPHOS-RXN;iabaylyiv4:HISTIDPHOS-RXN;iaf1260:HISTP;iaf692:HISTP;iag612:rbs_405;iao358:rll_197;igt196:HISTP;iin800:HIS2;ijn746:HISTP;ijr904.45632:HISTP;ijr904:HISTP;imeo21:HISTP;imm904:HISTP;imo1053-pao1:HISTP;imo1056:HISTP;ind750:HISTP;inj661:HISTP;intenz:3290;irs1563.45632:R03013_c;isb619:HISTP;iso783:HISTP;iyo844:HISTP;kegg:R0301…	-999999.0	0			0	0
R42D477E8_LR-264	1 MNXM128@MNXC2 + 1 MNXM131@MNXC2 + 1 MNXM1@MNXC2 --> 1 MNXM128@MNXC3 + 1 MNXM131@MNXC3 + 1 MNXM1@MNXC3	R_CITt14	1*uniprot:CITM_BACSU	MNXR27596		model:S_Transport	iyo844:CITt14;seed:rxn05213	0	999999.0			0	0
R4EAAACD7_RL-318	1 MNXM128@MNXC2 + 1 MNXM1@MNXC3 + 1 MNXM7@MNXC3 + 1 MNXM9@MNXC3 <-- 1 MNXM128@MNXC3 + 1 MNXM2@MNXC3 + 1 MNXM3@MNXC3	R_CA2abc1	1*uniprot:ATCL_BACSU		3.6.3;3.6.3.8	model:S_Transport	bigg:CA2abc;ec:3.6.3;ec:3.6.3.8;iaf692:CA2abc;intenz:18732;ips189:CA2abc;iyo844:CA2abc1;metacyc:3.6.3.8-RXN;metacyc:TRANS-RXN-193;metacyc:TRANS-RXN-194;obsolete:rxn10821;rhea:18105;rhea:18106;rhea:18107;rhea:18108;seed:rxn05513;seed:rxn10447	-999999.0	0			0	0
R8EBBEB79_B-650	1 MNXM128@MNXC2 + 1 MNXM1@MNXC3 <==> 1 MNXM128@MNXC3 + 1 MNXM1@MNXC2	R_CAt4	1*uniprot:YFKE_BACSU			model:Transport	bigg:CA2t3pp;bigg:CAt4;iaf1260:CA2t3pp;imeo21:CAt4;inj661:CAt4;iso783:CAt4i;iyo844:CAt4;seed:rxn05514;seed:rxn08185	-999999.0	999999.0			0	0
R6716F9D5_B-449	1 MNXM128@MNXC2 <==> 1 MNXM128@BOUNDARY	R_EX_ca2_e				model:Exchange		-999999.0	999999.0			0	1
RBF84B5B3_B-898	1 MNXM12@MNXC3 + 0.01 iso_iYO844_12dag3p_BS@MNXC3 <==> 0.03 MNXM224@MNXC3 + 0.03 MNXM272@MNXC3 + 0.1 MNXM88@MNXC3 + 0.01 iso_iYO844_1ag3p_BS@MNXC3 + 0.07 iso_iYO844_fa11coa@MNXC3 + 0.17 iso_iYO844_fa12coa@MNXC3 + 0.01 iso_iYO844_fa1coa@MNXC3 + 0.2 iso_iYO844_fa3coa@MNXC3 + 0.34 iso_iYO844_fa4coa@MNXC3 + 0.05 iso_iYO844_fa6coa@MNXC3	R_AGPATr_BS	1*uniprot:PLSC_BACSU		2.3.1.51	model:S_Lipids		-999999.0	999999.0			0	0
RA9E4CBC0_RL-788	1 MNXM12@MNXC3 + 0.01 iso_iYO844_1ag3p_BS@MNXC3 <-- 0.03 MNXM224@MNXC3 + 0.03 MNXM272@MNXC3 + 1 MNXM66@MNXC3 + 0.1 MNXM88@MNXC3 + 0.07 iso_iYO844_fa11coa@MNXC3 + 0.17 iso_iYO844_fa12coa@MNXC3 + 0.01 iso_iYO844_fa1coa@MNXC3 + 0.2 iso_iYO844_fa3coa@MNXC3 + 0.34 iso_iYO844_fa4coa@MNXC3 + 0.05 iso_iYO844_fa6coa@MNXC3	R_G3POA_BS			2.3.1.15	model:S_Lipids		-999999.0	0			0	0
R7B007A06_RL-542	1 MNXM12@MNXC3 + 1 MNXM131@MNXC3 + 1 MNXM1@MNXC3 <-- 1 MNXM21@MNXC3 + 1 MNXM2@MNXC3 + 1 MNXM46@MNXC3	R_CS	1*uniprot:CISY2_BACSU;1*uniprot:CISY_BACSU		2.3.3.1;2.3.3.3;4.1.3.7	biopath:Citrate_cycle_(TCA_cycle);biopath:Citrate_cycle_(TCA_cycle,_shortest);biopath:Citrate_cycle_(TCA_cycle,_simplified);biopath:Degradation_of_Acetyl-CoA_(Citratecycle);biopath:Glyoxylate_cycle;biopath:Reactions_of_Pyruvate_and_Phosphoenolpyruvate;kegg:2-Oxocarboxylic acid metabolism;kegg:Biosynthesis of secondary metabolites;kegg:Citrate cycle (TCA cycle);kegg:Glyoxylate and dicarboxylate me…	bigg:CS;bigg:CSm;bigg:CSp;biopath:RXN00484;brenda:BR44118;ec:2.3.3.1;ec:2.3.3.3;ec:4.1.3.7;ecocyc:CITSYN-RXN;iabaylyiv4:CITSYN-RXN;iaf1260:CS;iaf692:CS;iag612:rbs_112;iag612:rbs_113;iag612:rbs_114;iao358:rll_169;iin800:CIT1;iin800:CIT2;iin800:CIT3;iit341:CS;ijn746:CS;ijr904.45632:CS;ijr904:CS;imeo21:CS;imm904:CSm;imm904:CSp;imo1053-pao1:CS;imo1056:CS;ind750:CSm;ind750:CSp;inj661:CS;intenz:10507;i…	-999999.0	0			0	0
R43732CB3_B-268	1 MNXM12@MNXC3 + 1 MNXM133@MNXC3 <==> 2 MNXM21@MNXC3	R_73	1*uniprot:THL_BACSU		2.3.1.16;2.3.1.9	biopath:Biodegradation_of_Benzoate_(anaerobic);biopath:Biodegradation_of_Nitrobenzene;biopath:Biosynthesis_of_Cholesterol_(Atlas_S._85,_86);biopath:Biosynthesis_of_Fatty_acids_(over_CoA);biopath:Fermentation_of_Butanol_and_Butyric_acid;biopath:Glycolytic_fermentation_and_Lactate_converting_fermentations;biopath:Metabolism_of_Propanoate;biopath:Metabolism_of_Tryptophan_(extended);biopath:beta-Oxid…	aragem.45632:R00238_p;bigg:ACACT1;bigg:ACACT1m;bigg:ACACT1r;bigg:ACACT1rm;bigg:ACACT1x;bigg:KAT1;biopath:RXN00225;biopath:RXN01163;brenda:BR44092;ec:2.3.1.16;ec:2.3.1.9;ecocyc:ACETYL-COA-ACETYLTRANSFER-RXN;iabaylyiv4:ACETYL-COA-ACETYLTRANSFER-RXN;iaf1260:ACACT1r;iaf1260:KAT1;iaf692:ACACT1;iao358:rll_136;iin800:ERG10;iit341:ACACT1r;ijn746:ACACT1r;ijn746:KAT1;ijr904.45632:ACACT1r;ijr904:ACACT1r;ime…	-999999.0	999999.0			0	0
R8C029562_B-638	1 MNXM12@MNXC3 + 1 MNXM1499@MNXC3 <==> 1 MNXM86@MNXC3 + 1 MNXM9@MNXC3	R_PTA2r	1*uniprot:PTAS_BACSU		2.3.1;2.3.1.222;2.3.1.8	kegg:Propanoate metabolism;metacyc:L-1,2-propanediol degradation;metacyc:threonine degradation I;model:S_Carbohydrates_and_related_molecules;seed:Acetyl-CoA pathway of CO2 fixation;seed:C jejuni colonization of chick caeca;seed:Ethanolamine utilization;seed:Fermentations Lactate;seed:Fermentations Mixed acid;seed:MLST;seed:Pyruvate metabolism II acetyl-CoA, acetogenesis from pyruvate;seed:Threoni…	bigg:PTA2;ec:2.3.1;ec:2.3.1.222;ec:2.3.1.8;ecocyc:PTAALT-RXN;iabaylyiv4:PTAALT-RXN;iaf1260:PTA2;ijr904.45632:PTA2;ijr904:PTA2;imeo21:PTAr_ppa;intenz:19452;ips189:PTA2r;irs1563.45632:R00921_c;iyo844:PTA2r;kegg:R00921;metacyc:PTAALT-RXN;rhea:28046;rhea:28047;rhea:28048;rhea:28049;seed:rxn00670;upa:UCR00921;upa:UER00509	-999999.0	999999.0			0	0
RDC1C2B71_RL-1052	1 MNXM12@MNXC3 + 1 MNXM197@MNXC3 + 1 MNXM1@MNXC3 <-- 1 MNXM133@MNXC3 + 1 MNXM21@MNXC3 + 1 MNXM2@MNXC3	R_HMGCOASi	1*uniprot:PKSG_BACSU		2.3.3.10;4.1.3.5	biopath:Biosynthesis_of_Cholesterol_(Atlas_S._85,_86);kegg:Biosynthesis of secondary metabolites;kegg:Butanoate metabolism;kegg:Metabolic pathways;kegg:Synthesis and degradation of ketone bodies;kegg:Terpenoid backbone biosynthesis;kegg:Valine, leucine and isoleucine degradation;metacyc:ketogenesis;metacyc:mevalonate pathway I;metacyc:mevalonate pathway II (archaea);model:null;seed:Archaeal lipid…	bigg:HMGCOAS;bigg:HMGCOASi;bigg:HMGCOASim;bigg:HMGCOASm;biopath:RXN00820;brenda:BR44119;ec:2.3.3.10;ec:4.1.3.5;iaf692:HMGCOASi;iao358:rll_198;iin800:HMGS;imm904:HMGCOAS;imm904:HMGCOASm;ind750:HMGCOAS;ind750:HMGCOASm;intenz:10536;isb619:HMGCOASi;iyo844:HMGCOASi;kegg:R01978;metacyc:HYDROXYMETHYLGLUTARYL-COA-SYNTHASE-RXN;pubmed:7913309;reactome:REACT_101903;reactome:REACT_102052;reactome:REACT_10958…	-999999.0	0			0	0
RE84B7440_B-1111	1 MNXM12@MNXC3 + 1 MNXM1@MNXC3 + 1 MNXM340@MNXC3 <==> 1 MNXM21@MNXC3 + 1 MNXM969@MNXC3	R05332_c	1*uniprot:GLMU_BACSU					-999999.0	999999.0			0	0
REF6E1A18_RL-1152	1 MNXM12@MNXC3 + 1 MNXM1@MNXC3 + 1 MNXM730@MNXC3 <-- 1 MNXM21@MNXC3 + 1 MNXM89557@MNXC3	R_ACGS	1*uniprot:ARGJ_BACSU		2.1.4.1;2.3.1.1	biopath:Metabolism_of_L-Glutamate,_L-Aspartate_and_related_compounds;kegg:2-Oxocarboxylic acid metabolism;kegg:Arginine and proline metabolism;kegg:Biosynthesis of secondary metabolites;kegg:Metabolic pathways;metacyc:arginine biosynthesis II (acetyl cycle);metacyc:arginine biosynthesis III;metacyc:ornithine biosynthesis;model:AminoAcids_ArgProMetabolism;seed:Arginine Biosynthesis;unipathway:L-ar…	bigg:ACGS;bigg:ACGSm;biopath:RXN00418;brenda:BR43962;ec:2.1.4.1;ec:2.3.1.1;ecocyc:N-ACETYLTRANSFER-RXN;iabaylyiv4:N-ACETYLTRANSFER-RXN;iaf1260:ACGS;iaf692:ACGS;iag612:rbs_115;iao358:rll_51;igt196:ACGS;iin800:ECM40_1;ijn746:ACGS;ijr904.45632:ACGS;ijr904:ACGS;imeo21:ACGS;imm904:ACGSm;imo1053-pao1:ACGS;imo1056:ACGS;ind750:ACGSm;inj661:ACGS;intenz:2269;isb619:ACGS;iso783:ACGS;iyo844:ACGS;kegg:R00259;…	-999999.0	0			0	0
R8149F79B_RL-572	1 MNXM12@MNXC3 + 1 MNXM1@MNXC3 + 1 MNXM7@MNXC3 <-- 1 MNXM3@MNXC3 + 1 MNXM481@MNXC3	R_U96_	1*uniprot:COAE_BACSU			model:Pantothenate and CoA metabolism		-999999.0	0			0	0
RBF1BC307_RL-895	1 MNXM12@MNXC3 + 1 MNXM1@MNXC3 + 1 MNXM985@MNXC3 <-- 1 MNXM21@MNXC3 + 1 MNXM238@MNXC3 + 1 MNXM2@MNXC3	R_IPMS	1*uniprot:LEU1_BACSU		2.3.3.13;4.1.3.12	biopath:Biosynthesis_of_L-Leucine;biopath:Biosynthesis_of_L-Valine;biopath:Metabolism_of_the_branched_amino_acids_(L-Leucine,_L-Isoleucine,_L-Valine);kegg:2-Oxocarboxylic acid metabolism;kegg:Biosynthesis of secondary metabolites;kegg:Metabolic pathways;kegg:Pyruvate metabolism;kegg:Valine, leucine and isoleucine biosynthesis;metacyc:3-methylbutanol biosynthesis;metacyc:leucine biosynthesis;model…	bigg:IPPS;bigg:IPPSm;biopath:RXN01115;brenda:BR47381;ec:2.3.3.13;ec:4.1.3.12;ecocyc:2-ISOPROPYLMALATESYN-RXN;iabaylyiv4:2-ISOPROPYLMALATESYN-RXN;iaf1260:IPPS;iaf692:IPPS;iag612:rbs_108;iao358:rll_227;igt196:IPPS;iin800:LEU4;ijn746:IPPS;ijr904.45632:IPPS;ijr904:IPPS;imeo21:IPPS;imm904:IPPS;imm904:IPPSm;imo1053-pao1:IPPS;imo1056:IPPS;ind750:IPPS;ind750:IPPSm;inj661:IPPS;intenz:10539;irs1563.45632:R…	-999999.0	0			0	0
RFA3EFAB4_RL-1213	1 MNXM12@MNXC3 + 1 MNXM1@MNXC3 + 1 MNXM9861@MNXC3 <-- 1 MNXM2@MNXC3 + 1 MNXM46@MNXC3 + 1 MNXM86@MNXC3	R_MCITS	1*uniprot:CISY3_BACSU		2.3.3.5;4.1.3.31	kegg:Propanoate metabolism;model:Propanoate metabolism;seed:Propionate-CoA to Succinate Module	bigg:MCITS;brenda:BS321833;ec:2.3.3.5;ec:4.1.3.31;iabaylyiv4:2-METHYLCITRATE-SYNTHASE-RXN;iaf1260:MCITS;iag612:rbs_524;ijn746:MCITS;ijr904.45632:MCITS;ijr904:MCITS;imm904:MCITSm;ind750:MCITS;iso783:MCITS;iyo844:MCITS;kegg:R00931;seed:rxn00679	-999999.0	0			0	0
RF06E6E50_LR-1157	1 MNXM12@MNXC3 + 1 MNXM2214@MNXC3 --> 1 MNXM1@MNXC3 + 1 MNXM45@MNXC3 + 1 MNXM925@MNXC3	R_ACPS1	1*uniprot:ACPS_BACSU	MNXR35618	2.7.8.-;2.7.8.7	kegg:Pantothenate and CoA biosynthesis;model:Cofactors_CoABiosynthesis	bigg:ACPS1;brenda:BS359963;ec:2.7.8.-;ec:2.7.8.7;iaf1260:ACPS1;igt196:ACPS1;ijr904.45632:ACPS1;ijr904:ACPS1;imeo21:ACPS1;imo1053-pao1:ACPS1;imo1056:ACPS1;inj661:ACPS1;isb619:ACPS1;iso783:ACPS1;iyo844:ACPS1;kegg:R01625;obsolete:rxn08058;seed:rxn06023	0	999999.0			0	0
R4ED73537_B-319	1 MNXM12@MNXC3 + 1 MNXM25@MNXC3 + 1 MNXM3@MNXC3 <==> 1 MNXM7@MNXC3 + 1 MNXM92@MNXC3 + 1 MNXM9@MNXC3	R_SUCOAS	1*uniprot:SUCC_BACSU+1*uniprot:SUCD_BACSU		6.2.1.4;6.2.1.5	biopath:Citrate_cycle_(TCA_cycle);biopath:Citrate_cycle_(TCA_cycle,_shortest);biopath:Citrate_cycle_(TCA_cycle,_simplified);kegg:Biosynthesis of secondary metabolites;kegg:Carbon fixation pathways in prokaryotes;kegg:Citrate cycle (TCA cycle);kegg:Metabolic pathways;kegg:Microbial metabolism in diverse environments;kegg:Propanoate metabolism;metacyc:TCA cycle I (prokaryotic);metacyc:TCA cycle II …	bigg:SUCOAS;bigg:SUCOASm;biopath:RXN00971;brenda:BR88;ec:6.2.1.4;ec:6.2.1.5;ecocyc:SUCCCOASYN-RXN;iabaylyiv4:SUCCCOASYN-RXN;iaf1260:SUCOAS;iag612:rbs_554;iao358:rll_611;iin800:LSC2;ijn746:SUCOAS;ijr904.45632:SUCOAS;ijr904:SUCOAS;imeo21:SUCOAS;imm904:SUCOASm;imo1053-pao1:SUCOAS;imo1056:SUCOAS;ind750:SUCOAS1m;inj661:SUCOAS;intenz:5063;irs1563.45632:R00405_m;isb619:SUCOAS;iso783:SUCOAS;iyo844:SUCOAS…	-999999.0	999999.0			0	0
REA1C9317_B-1121	1 MNXM12@MNXC3 + 1 MNXM280@MNXC3 <==> 1 MNXM21@MNXC3 + 1 MNXM9@MNXC3	R_PTAr	1*uniprot:PTAS_BACSU		2.3.1.8	kegg:Carbon fixation pathways in prokaryotes;kegg:Metabolic pathways;kegg:Methane metabolism;kegg:Microbial metabolism in diverse environments;kegg:Pyruvate metabolism;kegg:Taurine and hypotaurine metabolism;metacyc:acetate formation from acetyl-CoA I;metacyc:acetylene degradation;metacyc:gallate degradation III (anaerobic);metacyc:heterolactic fermentation;metacyc:lysine fermentation to acetate …	bigg:PTAr;brenda:BR44082;ec:2.3.1.8;ecocyc:PHOSACETYLTRANS-RXN;iabaylyiv4:PHOSACETYLTRANS-RXN;iaf1260:PTAr;iaf692:PTAr;iag612:rbs_118;iao358:rll_342;igt196:PTAr;iit341:PTAr;ijn746:PTAr;ijr904.45632:PTAr;ijr904:PTAr;imeo21:PTAr;imo1053-pao1:PTA;imo1053-pao1:PTAr;imo1056:PTA;imo1056:PTAr;inj661:PTAr;intenz:2276;ips189:PTAr;irs1563.45632:R00230_c;isb619:PTAr;iso783:PTAr;iyo844:PTAr;kegg:R00230;metac…	-999999.0	999999.0			0	0
R494A5390_RL-290	1 MNXM12@MNXC3 + 1 MNXM3135@MNXC3 <-- 1 MNXM165@MNXC3 + 1 MNXM21@MNXC3	R_MALTAT	1*uniprot:MAA_BACSU		2.3.1.79	model:Alternate Carbon Metabolism	bigg:MALTAT;bigg:MALTATr;ec:2.3.1.79;ecocyc:MALTACETYLTRAN-RXN;iaf1260:MALTATr;intenz:2347;isb619:MALTAT;iso783:MALTAT;iyo844:MALTAT;kegg:R01556;kegg:R06251;rhea:10456;rhea:10457;rhea:10458;rhea:10459;seed:rxn01133	-999999.0	0			0	0
R5F46211E_B-411	1 MNXM12@MNXC3 + 1 MNXM418@MNXC3 <==> 1 MNXM21@MNXC3 + 1 MNXM53@MNXC3	R_1163	1*uniprot:CYSE_BACSU	MNXR4808	2.3.1.30	biopath:Biosynthesis_of_L-Cysteine_from_L-Serine_(in_plants);biopath:Biosynthesis_of_L-cysteine;biopath:Metabolism_of_L-Lysine,_L-Threonine,_L-Methionine,_and_L-Cysteine;biopath:Metabolism_of_L-Serine_and_Glycine;biopath:Metabolism_of_Sulfur_(extended);kegg:Cysteine and methionine metabolism;kegg:Metabolic pathways;kegg:Microbial metabolism in diverse environments;kegg:Sulfur metabolism;metacyc:c…	bigg:SERAT;bigg:SERATi;biopath:RXN01325;brenda:BR44030;ec:2.3.1.30;ecocyc:SERINE-O-ACETTRAN-RXN;iabaylyiv4:SERINE-O-ACETTRAN-RXN;iaf1260:SERAT;iaf692:SERAT;iag612:rbs_117;iao358:rll_103;igt196:SERAT;iin800:U48;iit341:SERAT;ijn746:SERAT;ijr904.45632:SERAT;ijr904:SERAT;imeo21:SERAT;imm904:SERATi;imo1053-pao1:SERAT;imo1056:SERAT;ind750:SERATi;inj661:SERAT;intenz:2298;irs1563.45632:R00586_c;isb619:SE…	-999999.0	999999.0			0	0
RD9A71B34_B-1033	1 MNXM12@MNXC3 + 1 MNXM524@MNXC3 <==> 1 MNXM21@MNXC3 + 1 MNXM86@MNXC3	R00927_c	1*uniprot:FADA_BACSU		2.3.1.16;2.3.1.9	biopath:Degradation_of_L-Isoleucin;biopath:Metabolism_of_the_branched_amino_acids_(L-Leucine,_L-Isoleucine,_L-Valine);kegg:Biosynthesis of secondary metabolites;kegg:Metabolic pathways;kegg:Valine, leucine and isoleucine degradation;metacyc:2-methylbutyrate biosynthesis;metacyc:isoleucine degradation I;seed:Branched chain amino acid degradation regulons;seed:Isoleucine degradation	bigg:ACACT10m;bigg:MACCOAT;biopath:RXN01541;brenda:BS407013;ec:2.3.1.16;ec:2.3.1.9;iag612:rbs_50;ijn746:MACCOAT;imeo21:ACOACAT;imo1053-pao1:ACACT10rr;imo1056:ACACT10rr;inj661:ACOACAT;irs1563.45632:R00927_c;iyo844:ACACT10rr;kegg:R00927;metacyc:METHYLACETOACETYLCOATHIOL-RXN;obsolete:rxn11387r;reactome:REACT_1478.3;rhea:30719;rhea:30720;rhea:30721;rhea:30722;seed:rxn00676	-999999.0	999999.0			0	0
R23DD1E65_RL-112	1 MNXM12@MNXC3 + 1 MNXM552@MNXC3 <-- 1 MNXM8955@MNXC3	R_NPHS	1*uniprot:MENB_BACSU	MNXR13175	4.1.3.36	model:Cofactor and Prosthetic Group Biosynthesis	bigg:NPHS;bigg:NPHSr;brenda:BS398975;ec:4.1.3.36	-999999.0	0			0	0
RF847B611_B-1202	1 MNXM12@MNXC3 + 1 MNXM677@MNXC3 <==> 1 MNXM21@MNXC3 + 1 MNXM342@MNXC3	R03778_c	1*uniprot:FADA_BACSU		2.3.1.155;2.3.1.16;2.3.1.9	biopath:Biosynthesis_of_Fatty_acids_(over_CoA);biopath:beta-Oxidation_of_fatty_acids;kegg:Fatty acid elongation;kegg:Fatty acid metabolism;kegg:Metabolic pathways;metacyc:fatty acid salvage;seed:Branched chain amino acid degradation regulons;seed:Isoleucine degradation	bigg:ACACT4p;bigg:ACACT4r;bigg:KAT4;biopath:RXN01338;ec:2.3.1.155;ec:2.3.1.16;ec:2.3.1.9;iabaylyiv4:0-3OXOCOA-THIOLASE-RXN;iabaylyiv4:C10;iaf1260:KAT4;ijn746:KAT4;imm904:ACACT4p;ind750:ACACT4p;irs1563.45632:R03778_x;isb619:ACACT4r;iyo844:ACACT4r;kegg:R03778;metacyc:RXN-13617;pubmed:1550553;reactome:REACT_101820;reactome:REACT_102598;reactome:REACT_106367;reactome:REACT_110668;reactome:REACT_13393…	-999999.0	999999.0			0	0
RC85FD4B5_B-944	1 MNXM12@MNXC3 + 1 MNXM705@MNXC3 <==> 1 MNXM21@MNXC3 + 1 MNXM486@MNXC3	R04742_c	1*uniprot:FADA_BACSU		2.3.1.155;2.3.1.16;2.3.1.9	biopath:Biosynthesis_of_Fatty_acids_(over_CoA);biopath:beta-Oxidation_of_fatty_acids;kegg:Fatty acid elongation;kegg:Fatty acid metabolism;kegg:Metabolic pathways;seed:Branched chain amino acid degradation regulons;seed:Isoleucine degradation	bigg:ACACT5p;bigg:ACACT5r;bigg:KAT5;biopath:RXN00937;ec:2.3.1.155;ec:2.3.1.16;ec:2.3.1.9;iabaylyiv4:0-3OXOCOA-THIOLASE-RXN;iabaylyiv4:C12;iaf1260:KAT5;ijn746:KAT5;imm904:ACACT5p;ind750:ACACT5p;irs1563.45632:R04742_x;isb619:ACACT5r;iyo844:ACACT5r;kegg:R04742;pubmed:1550553;reactome:REACT_100615;reactome:REACT_114037;reactome:REACT_132148;reactome:REACT_155874;reactome:REACT_1749;reactome:REACT_174…	-999999.0	999999.0			0	0
R6861B226_B-456	1 MNXM12@MNXC3 + 1 MNXM706@MNXC3 <==> 1 MNXM21@MNXC3 + 1 MNXM553@MNXC3	R04747_c	1*uniprot:FADA_BACSU		2.3.1.155;2.3.1.16;2.3.1.9	biopath:Biosynthesis_of_Fatty_acids_(over_CoA);biopath:beta-Oxidation_of_fatty_acids;kegg:Fatty acid elongation;kegg:Fatty acid metabolism;kegg:Metabolic pathways;seed:Branched chain amino acid degradation regulons;seed:Isoleucine degradation	bigg:ACACT3r;bigg:KAT3;biopath:RXN00848;ec:2.3.1.155;ec:2.3.1.16;ec:2.3.1.9;iabaylyiv4:0-3OXOCOA-THIOLASE-RXN;iabaylyiv4:C8;iaf1260:KAT3;ijn746:KAT3;irs1563.45632:R04747_x;isb619:ACACT3r;iyo844:ACACT3r;kegg:R04747;obsolete:rxn12705;pubmed:1550553;reactome:REACT_101897;reactome:REACT_103773;reactome:REACT_125728;reactome:REACT_157145;reactome:REACT_31072;reactome:REACT_481;reactome:REACT_481.2;rea…	-999999.0	999999.0			0	0
RBFDCF42D_B-900	1 MNXM12@MNXC3 + 1 MNXM707@MNXC3 <==> 1 MNXM21@MNXC3 + 1 MNXM363@MNXC3	R03858_c	1*uniprot:FADA_BACSU		2.3.1.155;2.3.1.16;2.3.1.9	biopath:Biosynthesis_of_Fatty_acids_(over_CoA);biopath:beta-Oxidation_of_fatty_acids;kegg:Fatty acid elongation;kegg:Fatty acid metabolism;kegg:Metabolic pathways;seed:Branched chain amino acid degradation regulons;seed:Isoleucine degradation	bigg:ACACT6p;bigg:ACACT6r;bigg:KAT6;biopath:RXN00785;ec:2.3.1.155;ec:2.3.1.16;ec:2.3.1.9;iabaylyiv4:0-3OXOCOA-THIOLASE-RXN;iabaylyiv4:C14;iaf1260:KAT6;ijn746:KAT6;imm904:ACACT6p;ind750:ACACT6p;irs1563.45632:R03858_x;isb619:ACACT6r;iyo844:ACACT6r;kegg:R03858;obsolete:rxn10367r;pubmed:1550553;reactome:REACT_102432;reactome:REACT_139820;reactome:REACT_1519;reactome:REACT_1519.2;reactome:REACT_153471…	-999999.0	999999.0			0	0
R43D1C646_B-269	1 MNXM12@MNXC3 + 1 MNXM717@MNXC3 <==> 1 MNXM21@MNXC3 + 1 MNXM233@MNXC3	R01177_c	1*uniprot:FADA_BACSU		2.3.1.155;2.3.1.16;2.3.1.9	biopath:Biosynthesis_of_Fatty_acids_(over_CoA);biopath:beta-Oxidation_of_fatty_acids;kegg:Fatty acid elongation;kegg:Fatty acid metabolism;kegg:Metabolic pathways;metacyc:pyruvate fermentation to hexanol;seed:Branched chain amino acid degradation regulons;seed:Isoleucine degradation	bigg:ACACT2r;bigg:KAT2;biopath:RXN00254;ec:2.3.1.155;ec:2.3.1.16;ec:2.3.1.9;iabaylyiv4:0-3OXOCOA-THIOLASE-RXN;iabaylyiv4:C6;iaf1260:KAT2;iin800:POT1_7;ijn746:KAT2;irs1563.45632:R01177_x;isb619:ACACT2r;iyo844:ACACT2r;kegg:R01177;metacyc:RXN-12565;pubmed:1550553;reactome:REACT_101292;reactome:REACT_102613;reactome:REACT_108748;reactome:REACT_118065;reactome:REACT_134407;reactome:REACT_142268;reacto…	-999999.0	999999.0			0	0
R8A69C2F0_B-625	1 MNXM12@MNXC3 + 1 MNXM738@MNXC3 <==> 1 MNXM21@MNXC3 + 1 MNXM224@MNXC3	R03991_c	1*uniprot:FADA_BACSU		2.3.1.155;2.3.1.16;2.3.1.9	biopath:Biosynthesis_of_Fatty_acids_(over_CoA);biopath:beta-Oxidation_of_fatty_acids;kegg:Fatty acid elongation;kegg:Fatty acid metabolism;kegg:Metabolic pathways;seed:Branched chain amino acid degradation regulons;seed:Isoleucine degradation	bigg:ACACT7p;bigg:ACACT7r;bigg:KAT7;biopath:RXN00111;brenda:BR29472;ec:2.3.1.155;ec:2.3.1.16;ec:2.3.1.9;iabaylyiv4:2.3.1.155-RXN;iaf1260:KAT7;ijn746:KAT7;imm904:ACACT7p;ind750:ACACT7p;intenz:2423;irs1563.45632:R03991_c;isb619:ACACT7r;iyo844:ACACT7r;kegg:R03991;metacyc:2.3.1.155-RXN;obsolete:rxn05750;pubmed:1550553;reactome:REACT_104140;reactome:REACT_105034;reactome:REACT_110677;reactome:REACT_12…	-999999.0	999999.0			0	0
R9C8B0865_B-719	1 MNXM12@MNXC3 + 1 MNXM820@MNXC3 <==> 1 MNXM353@MNXC3 + 1 MNXM92@MNXC3	R_metA_1	1*uniprot:META_BACSU	MNXR3051	2.3.1.46	biopath:Biosynthesis_of_L-Methionine;biopath:Metabolism_of_L-Lysine,_L-Threonine,_L-Methionine,_and_L-Cysteine;biopath:Metabolism_of_Sulfur_(extended);kegg:Biosynthesis of secondary metabolites;kegg:Cysteine and methionine metabolism;kegg:Metabolic pathways;kegg:Sulfur metabolism;metacyc:methionine biosynthesis I;model:Methionine metabolism;unipathway:L-methionine biosynthesis via de novo pathway	bigg:HSST;biopath:RXN01415;brenda:BR44047;ec:2.3.1.46;ecocyc:HOMSUCTRAN-RXN;iaf1260:HSST;iao358:rll_245;ijr904.45632:HSST;ijr904:HSST;imeo21:HSST;imo1053-pao1:HSST;imo1056:HSST;inj661:HSST;intenz:2314;irs1563.45632:R01777_c;iso783:HSST;iyo844:HSSTr;kegg:R01777;metacyc:HOMSUCTRAN-RXN;rhea:22008;rhea:22009;rhea:22010;rhea:22011;seed:rxn01304;upa:UCR01777;upa:UER00075	-999999.0	999999.0			0	0
RF10064F9_RL-1160	1 MNXM12@MNXC3 + 1 iso_iYO844_acamoxm@MNXC3 <-- 1 MNXM21@MNXC3 + 1 MNXM2@MNXC3 + 1 MNXM480@MNXC3	R_APATi	1*uniprot:DAPH_BACSU			model:S_Amino_acids_and_related_molecules		-999999.0	0			0	0
R2245C2D0_B-100	1 MNXM12@MNXC3 + 1 iso_iYO844_butpi@MNXC3 <==> 1 MNXM233@MNXC3 + 1 MNXM9@MNXC3	R_PBUTT	1*uniprot:PTAS_BACSU		2.3.1.19	model:S_Carbohydrates_and_related_molecules		-999999.0	999999.0			0	0
R52296D76_RL-333	1 MNXM12@MNXC3 + 2 MNXM1@MNXC3 + 1 MNXM396@MNXC3 <-- 1 MNXM2@MNXC3 + 1 iso_iYO844_hibcoa@MNXC3	R_HIBHr			3.1.2.4	model:S_Amino_acids_and_related_molecules		-999999.0	0			0	0
R9C795DB9_RL-718	1 MNXM1313@MNXC3 + 2 MNXM2@MNXC3 + 1 MNXM9@MNXC3 <-- 1 MNXM2887@MNXC3 + 1 MNXM791@MNXC3	R_RBFSa	1*uniprot:RISA_BACSU+1*uniprot:RISB_BACSU	MNXR69845	2.5.1.78;2.5.1.9	kegg:Metabolic pathways;kegg:Riboflavin metabolism;metacyc:flavin biosynthesis I (bacteria and plants);metacyc:flavin biosynthesis II (archaea);metacyc:flavin biosynthesis III (fungi);model:Riboflavin Metabolism;unipathway:riboflavin biosynthesis	bigg:RBFSa;brenda:BR49183;brenda:BS402378;brenda:BS402379;ec:2.5.1.78;ec:2.5.1.9;ecocyc:LUMAZINESYN-RXN;iabaylyiv4:LUMAZINESYN-RXN;iaf1260:RBFSa;iaf692:RBFSa;igt196:RBFSa;iin800:RIB5;iit341:RBFSa;ijn746:RBFSa;ijr904.45632:RBFSa;ijr904:RBFSa;imeo21:RBFSa;imm904:RBFSa;imo1053-pao1:RBFSa;imo1056:RBFSa;ind750:RBFSa;inj661:RBFSa;intenz:18060;isb619:RBFSa;iso783:RBFSa;iyo844:RBFSa;kegg:R04457;metacyc:L…	-999999.0	0			0	0
R179EF8A4_LR-39	1 MNXM131@MNXC2 + 1 MNXM1@MNXC2 + 1 MNXM2255@MNXC2 --> 1 MNXM131@MNXC3 + 1 MNXM1@MNXC3 + 1 MNXM2255@MNXC3	R_CITt11	1*uniprot:CITM_BACSU	MNXR79903		model:S_Transport	iyo844:CITt11;seed:rxn05520	0	999999.0			0	0
RF63486BA_LR-1190	1 MNXM131@MNXC2 + 1 MNXM1@MNXC2 + 1 MNXM3673@MNXC2 --> 1 MNXM131@MNXC3 + 1 MNXM1@MNXC3 + 1 MNXM3673@MNXC3	R_CITt12	1*uniprot:CITM_BACSU	MNXR79904		model:S_Transport	iyo844:CITt12;seed:rxn05521	0	999999.0			0	0
RFC301250_LR-1226	1 MNXM131@MNXC2 + 1 MNXM1@MNXC2 + 1 MNXM653@MNXC2 --> 1 MNXM131@MNXC3 + 1 MNXM1@MNXC3 + 1 MNXM653@MNXC3	R_CITt10	1*uniprot:CITM_BACSU	MNXR27597		model:S_Transport	imo1053-pao1:CITt10;imo1056:CITt10;iyo844:CITt10;seed:rxn05214	0	999999.0			0	0
RE64B6261_LR-1099	1 MNXM131@MNXC2 + 1 MNXM1@MNXC2 + 1 MNXM711@MNXC2 --> 1 MNXM131@MNXC3 + 1 MNXM1@MNXC3 + 1 MNXM711@MNXC3	R_CITt13	1*uniprot:CITM_BACSU	MNXR27769		model:S_Transport	iyo844:CITt13;seed:rxn05522	0	999999.0			0	0
R5E244FD6_LR-402	1 MNXM131@MNXC2 + 1 MNXM1@MNXC2 + 1 MNXM89361@MNXC2 --> 1 MNXM131@MNXC3 + 1 MNXM1@MNXC3 + 1 MNXM89361@MNXC3	R_CITt15	1*uniprot:CITM_BACSU			model:S_Transport		0	999999.0			0	0
R3CBEA851_B-236	1 MNXM131@MNXC2 + 1 MNXM1@MNXC2 <==> 1 MNXM131@MNXC3 + 1 MNXM1@MNXC3	R_323	1*uniprot:CIMH_BACSU;1*uniprot:YRAO_BACSU	MNXR1176		model:Transport, Extracellular	bigg:CITt-kt;bigg:CITt2r;iag612:rbs_206;iin800:U206;ijn746:CITt-kt;imm904:CITt2r;imo1053-pao1:CITt6;imo1056:CITt6;ind750:CITt2r;iyo844:CITt6;obsolete:rxn05524;seed:rxn05211;seed:rxn12371;seed:rxn12792	-999999.0	999999.0			0	0
R507C1807_LR-323	1 MNXM131@MNXC2 --> 1 MNXM131@BOUNDARY	R_EX_cit_e				model:Exchange		0	999999.0			0	1
REEB83731_B-1150	1 MNXM131@MNXC3 <==> 1 MNXM89661@MNXC3	R_108	1*uniprot:ACON_BACSU		4.2.1.3	kegg:2-Oxocarboxylic acid metabolism;kegg:Metabolic pathways;model:Citric Acid Cycle;unipathway:glyoxylate cycle;unipathway:tricarboxylic acid cycle	bigg:ACONT;bigg:ACONTm;ec:4.2.1.3;iaf692:ACONT;iag612:rbs_208;iao358:rll_93;iin800:ACO1;iin800:YJL200C;iit341:ACONT;ijn746:ACONT;ijr904.45632:ACONT;ijr904:ACONT;imeo21:ACONT;imm904:ACONT;imm904:ACONTm;imo1053-pao1:ACONT;imo1056:ACONT;ind750:ACONT;ind750:ACONTm;inj661:ACONT;intenz:10764;irs1563.45632:R01324_c;irs1563.45632:R01324_m;isb619:ACONT;iso783:ACONT;iyo844:ACONT;kegg:R01324;pubmed:1052766;…	-999999.0	999999.0			0	0
R4D22A370_B-311	1 MNXM132@MNXC3 <==> 1 MNXM83@MNXC3	R_802	1*uniprot:IDI2_BACSU		5.3.3.2	biopath:Biosynthesis_of_Capsidiol;biopath:Biosynthesis_of_Carotene;biopath:Biosynthesis_of_Cholesterol_(Atlas_S._85,_86);biopath:Biosynthesis_of_Dolichol;biopath:Biosynthesis_of_Giberellin_GA3;biopath:Biosynthesis_of_Guaiazulene;biopath:Biosynthesis_of_Juveniles_hormon_III;biopath:Biosynthesis_of_Limonene;biopath:Biosynthesis_of_Myrcene;biopath:Biosynthesis_of_Taxol;biopath:Biosynthesis_of_alpha-…	bigg:IPDDI;bigg:IPDDIi;bigg:IPDDIx;biopath:RXN01114;brenda:BR247;ec:5.3.3.2;ecocyc:IPPISOM-RXN;iaf1260:IPDDI;iao358:rll_473;iin800:IDI1;ijn746:IPDDI;ijr904.45632:IPDDIi;ijr904:IPDDIi;imeo21:IPDDI;imm904:IPDDI;ind750:IPDDI;inj661:IPDDI;intenz:4968;irs1563.45632:R01123_c;irs1563.45632:R01123_p;isb619:IPDDI;iyo844:IPDDI;kegg:R01123;metacyc:IPPISOM-RXN;pubmed:8806705;reactome:REACT_102787;reactome:RE…	-999999.0	999999.0			0	0
R21F3DFF8_RL-97	1 MNXM1334@MNXC3 + 1 MNXM1@MNXC3 + 1 MNXM7@MNXC3 <-- 1 MNXM353@MNXC3 + 1 MNXM3@MNXC3	R_THR1	1*uniprot:KHSE_BACSU			model:Glycine, serine, and threonine metabolism		-999999.0	0			0	0
RF3AD9ECA_LR-1175	1 MNXM1334@MNXC3 + 1 MNXM2@MNXC3 --> 1 MNXM142@MNXC3 + 1 MNXM9@MNXC3	R_THRS	1*uniprot:THRC_BACSU		4.2.3.1;4.2.99.2	biopath:Biosynthesis_of_L-Threonine;biopath:Metabolism_of_L-Lysine,_L-Threonine,_L-Methionine,_and_L-Cysteine;kegg:Glycine, serine and threonine metabolism;kegg:Metabolic pathways;kegg:Microbial metabolism in diverse environments;metacyc:threonine biosynthesis from homoserine;model:S_*Glycine, serine and threonine metabolism;unipathway:L-threonine biosynthesis	bigg:THRS;biopath:RXN01500;brenda:BR16083;ec:4.2.3.1;ec:4.2.99.2;ecocyc:THRESYN-RXN;iabaylyiv4:THRESYN-RXN;iaf1260:THRS;iaf692:THRS;iag612:rbs_503;iao358:rll_420;igt196:THRS;iin800:THR4_1;iit341:THRS;ijn746:THRS;ijr904.45632:THRS;ijr904:THRS;imeo21:THRS;imm904:THRS;imo1053-pao1:THRS;imo1056:THRS;ind750:THRS;inj661:THRS;intenz:4780;irs1563.45632:R01466_c;isb619:THRS;iso783:THRS;iyo844:THRS;kegg:R0…	0	999999.0			0	0
R1DB58FAD_B-77	1 MNXM133@MNXC3 + 1 MNXM25@MNXC3 <==> 1 MNXM154@MNXC3 + 1 MNXM92@MNXC3	R00410	1*uniprot:SCOA_BACSU+1*uniprot:SCOB_BACSU		2.8.3.5	biopath:beta-Oxidation_of_fatty_acids;kegg:Butanoate metabolism;kegg:Synthesis and degradation of ketone bodies;kegg:Valine, leucine and isoleucine degradation;metacyc:TCA cycle III (helicobacter);metacyc:ketolysis;seed:Branched chain amino acid degradation regulons;seed:Catechol branch of beta-ketoadipate pathway;seed:Leucine Degradation and HMG-CoA Metabolism;seed:Nucleolar protein complex;seed…	bigg:OCOAT1;bigg:OCOAT1m;bigg:OCOAT1r;biopath:RXN01300;brenda:BS360598;ec:2.8.3.5;iit341:OCOAT1;ijn746:OCOAT1;imeo21:OCOAT1r;imo1053-pao1:OCOAT1r;imo1056:OCOAT1r;inj661:OCOAT1r;intenz:3164;iyo844:OCOAT1r;kegg:R00410;metacyc:RXNI-2;pubmed:12463743;pubmed:8751852;reactome:REACT_110993;reactome:REACT_112252;reactome:REACT_115409;reactome:REACT_155355;reactome:REACT_1796;reactome:REACT_1796.3;reactom…	-999999.0	999999.0			0	0
RB09CF762_LR-823	1 MNXM134@MNXC2 + 1 MNXM1@MNXC2 --> 1 MNXM134@MNXC3 + 1 MNXM1@MNXC3	R_HISt2	1*uniprot:HUTM_BACSU;1*uniprot:YBGF_BACSU	MNXR2972		model:S_Transport	bigg:HISt2m;bigg:HISt2r;bigg:HISt2rpp;iaf1260:HISt2rpp;iin800:AGP1_5;iin800:GAP1_9;iin800:HIP1;iin800:VAP1_2;ijr904.45632:HISt2r;ijr904:HISt2r;imeo21:HISt2r;imm904:HISt2m;imm904:HISt2r;imm904:HISt6;ind750:HISt2m;ind750:HISt2r;inj661:HISt2r;ips189:HISt2;iyo844:HISt2;obsolete:rxn05587;seed:rxn05299;seed:rxn08719;seed:rxn09744;seed:rxn13314	0	999999.0			0	0
R7BB6BC6B_LR-545	1 MNXM134@MNXC2 --> 1 MNXM134@BOUNDARY	R_EX_his_L_e				model:Exchange		0	999999.0			0	1
R649C6B27_LR-435	1 MNXM134@MNXC3 + 1 MNXM32@MNXC3 + 1 MNXM3@MNXC3 --> 1 MNXM1@MNXC3 + 1 MNXM7@MNXC3 + 1 MNXM9@MNXC3 + 1 iso_iYO844_ala_L_his_L@MNXC3	R_LAAL40	1*gene:BG10629			model:S_Amino_acids_and_related_molecules		0	999999.0			0	0
R2B4398D2_LR-155	1 MNXM134@MNXC3 + 1 MNXM3@MNXC3 + 1 MNXM53@MNXC3 --> 1 MNXM1@MNXC3 + 1 MNXM7@MNXC3 + 1 MNXM9@MNXC3 + 1 iso_iYO844_ser_L_his_L@MNXC3	R_LAAL41	1*gene:BG10629			model:S_Amino_acids_and_related_molecules		0	999999.0			0	0
RD929FF9B_LR-1029	1 MNXM134@MNXC3 + 1 MNXM3@MNXC3 + 1 MNXM61@MNXC3 --> 1 MNXM1@MNXC3 + 1 MNXM7@MNXC3 + 1 MNXM9@MNXC3 + 1 iso_iYO844_met_L_his_L@MNXC3	R_LAAL42	1*gene:BG10629			model:S_Amino_acids_and_related_molecules		0	999999.0			0	0
RBC34FA4D_B-880	1 MNXM134@MNXC3 <==> 1 MNXM15@MNXC3 + 1 MNXM700@MNXC3	R01168	1*uniprot:HUTH_BACSU	MNXR2963	4.3.1.3	biopath:Biosynthesis_and_degradation_of_L-Histidine;biopath:Degradation_of_Histidine_to_L-Glutamate;biopath:Metabolism_of_Nitrogen;kegg:Histidine metabolism;kegg:Metabolic pathways;metacyc:histidine degradation I;metacyc:histidine degradation II;metacyc:histidine degradation III;metacyc:histidine degradation VI;unipathway:L-histidine degradation into L-glutamate	bigg:HISD;bigg:HISDr;biopath:RXN00205;brenda:BR3425;ec:4.3.1.3;iabaylyiv4:HISTIDINE-AMMONIA-LYASE-RXN;iag612:rbs_403;ijn746:HISD;imo1053-pao1:HISD1r;imo1056:HISD1r;intenz:17451;irs1563.45632:R01168_c;isb619:HISDr;iso783:HISD1;iyo844:HISD1r;kegg:R01168;metacyc:HISTIDINE-AMMONIA-LYASE-RXN;pubmed:11732994;pubmed:15806399;reactome:REACT_107886;reactome:REACT_109338;reactome:REACT_1225;reactome:REACT_…	-999999.0	999999.0			0	0
RAB311DE2_LR-796	1 MNXM1365@MNXC3 --> 1 MNXM337@MNXC3 + 1 MNXM9@MNXC3	R_ARO2	1*uniprot:AROC_BACSU		4.2.3.5	kegg:Biosynthesis of secondary metabolites;kegg:Metabolic pathways;kegg:Phenylalanine, tyrosine and tryptophan biosynthesis;metacyc:chorismate biosynthesis from 3-dehydroquinate;model:Phenylalanine, tyrosine, and tryptophan biosynthesis (aromatic amino acids);seed:Chorismate Synthesis;seed:YgfZ;unipathway:chorismate biosynthesis	bigg:CHORS;brenda:BR16094;brenda:BS390148;brenda:BS390149;ec:4.2.3.5;ecocyc:CHORISMATE-SYNTHASE-RXN;iabaylyiv4:CHORISMATE-SYNTHASE-RXN;iaf1260:CHORS;iaf692:CHORS;iao358:rll_55;igt196:CHORS;iin800:ARO2;iit341:CHORS;ijn746:CHORS;ijr904.45632:CHORS;ijr904:CHORS;imeo21:CHORS;imm904:CHORS;imo1053-pao1:CHORS;imo1056:CHORS;ind750:CHORS;inj661:CHORS;intenz:10387;irs1563.45632:R01714_c;isb619:CHORS;iso783…	0	999999.0			0	0
RA0CB7078_LR-738	1 MNXM1380@MNXC2 + 1 MNXM73@MNXC3 --> 1 MNXM1553@MNXC3 + 1 MNXM23@MNXC3	R_FRUpts	1*uniprot:PT1_BACSU+1*uniprot:PTF3A_BACSU+1*uniprot:PTHP_BACSU;1*uniprot:PT1_BACSU+1*uniprot:PTFA_BACSU+1*uniprot:PTFB_BACSU+1*uniprot:PTFC_BACSU+1*uniprot:PTFD_BACSU+1*uniprot:PTHP_BACSU	MNXR69017		model:Transport Reaction	bigg:FRUpts;bigg:FRUptspp;iabaylyiv4:TRANS-RXNIM-5901;iaf1260:FRUptspp;iao358:rll_150;iao358:rll_351;iao358:rll_356;iao358:rll_361;ijn746:FRUpts;ijr904.45632:FRUpts;ijr904:FRUpts;imo1053-pao1:FRUpts;imo1056:FRUpts;ips189:FRUpts;isb619:FRUpts;iyo844:FRUpts;seed:rxn05560;seed:rxn08536	0	999999.0			0	0
RFD648C01_LR-1234	1 MNXM1380@MNXC2 --> 1 MNXM1380@BOUNDARY	R_EX_fru_e				model:Exchange		0	999999.0			0	1
RC2FE0522_RL-919	1 MNXM1380@MNXC3 + 1 MNXM1434@MNXC3 <-- 1 MNXM2@MNXC3 + 1 MNXM621@MNXC3	R_RAFFH	1*uniprot:SCRB_BACSU	MNXR69841	3.2.1.26	kegg:Galactose metabolism;model:S_*Galactose metabolism;seed:Sucrose Metabolism;seed:Sucrose utilization;seed:Sucrose-specific PTS	bigg:RAFH;ec:3.2.1.26;kegg:R02410;kegg:R06100;seed:rxn01737	-999999.0	0			0	0
R8608EBF_LR-600	1 MNXM1380@MNXC3 + 1 MNXM3@MNXC3 --> 1 MNXM1@MNXC3 + 1 MNXM68@MNXC3 + 1 MNXM7@MNXC3	R_HEX7	1*uniprot:SCRK_BACSU;1*uniprot:YDJE_BACSU	MNXR69235	2.7.1.1;2.7.1.4	metacyc:galactose degradation IV;metacyc:mannitol cycle;model: Carbohydrates_Glycolysis;model:Carbohydrates_MannoseFructoseMetabolism	bigg:HEX7;brenda:BR47777;ec:2.7.1.1;ec:2.7.1.4;kegg:R00760;metacyc:RXN-11503;seed:rxn00547	0	999999.0			0	0
R8AD9071D_RL-627	1 MNXM1380@MNXC3 + 1 MNXM41@MNXC3 <-- 1 MNXM167@MNXC3 + 1 MNXM2@MNXC3	R_SUCR	1*uniprot:O16G1_BACSU	MNXR69924	3.2.1.10;3.2.1.20;3.2.1.26;3.2.1.48	kegg:Galactose metabolism;model:Sucrose Metabolism	bigg:SUCR;bigg:SUCRe;brenda:BS94154;ec:3.2.1.10;ec:3.2.1.20;ec:3.2.1.26;ec:3.2.1.48;iag612:rbs_335;iag612:rbs_556;iao358:rll_14;iin800:SUC2;imm904:SUCRe;ind750:SUCRe;irs1563.45632:R00801_c;isb619:SUCR;iyo844:SUCH;kegg:R00801;kegg:R06087;obsolete:rxn00576;seed:rxn00575	-999999.0	0			0	0
RE7E9B897_B-1108	1 MNXM1380@MNXC3 <==> 1 MNXM41@MNXC3	R_XYLI2	1*uniprot:XYLA_BACSU	MNXR61962	5.3.1.5	model:Fructose Metabolism;seed:Sugar utilization in Thermotogales	bigg:XYLI2;bigg:XYLI2i;brenda:BS1055;ec:5.3.1.5;kegg:R00307;metacyc:GLUCISOM-RXN;seed:rxn00223	-999999.0	999999.0			0	0
RE6ED2E76_RL-1102	1 MNXM1384@MNXC3 + 1 MNXM7@MNXC3 <-- 1 MNXM3@MNXC3 + 1 MNXM730@MNXC3	R_AGK	1*uniprot:ARGB_BACSU	MNXR382	2.7.2.8	biopath:Metabolism_of_L-Glutamate,_L-Aspartate_and_related_compounds;kegg:2-Oxocarboxylic acid metabolism;kegg:Arginine and proline metabolism;kegg:Biosynthesis of secondary metabolites;kegg:Metabolic pathways;model:Arginine and proline metabolism;unipathway:L-arginine biosynthesis	bigg:ACGK;bigg:ACGKm;biopath:RXN00583;brenda:BR47830;ec:2.7.2.8;ecocyc:ACETYLGLUTKIN-RXN;iin800:ARG5_1;intenz:2986;kegg:R02649;rhea:14629;rhea:14630;rhea:14631;rhea:14632;seed:rxn12856;upa:UCR02649;upa:UER00107	-999999.0	0			0	0
R8B72B85E_LR-633	1 MNXM138@MNXC3 + 1 MNXM42@MNXC3 --> 1 MNXM1@MNXC3 + 1 MNXM465@MNXC3 + 1 MNXM9@MNXC3	R_URA2_1	1*uniprot:PYRB_BACSU			model:Pyrimidine metabolism		0	999999.0			0	0
R70ADAFAA_B-499	1 MNXM138@MNXC3 + 1 MNXM89689@MNXC3 <==> 1 MNXM1@MNXC3 + 1 MNXM211@MNXC3 + 1 MNXM9@MNXC3	R_972	1*uniprot:OTC_BACSU	MNXR51003	2.1.3.3	model:Arginine and Proline Metabolism;seed:Arginine Biosynthesis;seed:Arginine Biosynthesis extended;seed:Arginine and Ornithine Degradation	bigg:OCBT;bigg:OCBTi;bigg:OCBTm;ec:2.1.3.3;iabaylyiv4:ORNCARBAMTRANSFER-RXN;iaf1260:OCBT;iaf692:OCBT;iag612:rbs_199;iao358:rll_48;igt196:OCBT;iin800:ARG3;iit341:OCBTi;ijn746:OCBT;ijr904.45632:OCBT;ijr904:OCBT;imeo21:OCBT;imm904:OCBTi;imo1053-pao1:OCBT;imo1056:OCBT;ind750:OCBTi;inj661:OCBT;isb619:OCBT;iso783:OCBT;iyo844:OCBT;obsolete:rxn09033;seed:rxn01019	-999999.0	999999.0			0	0
R7CA35F41_RL-551	1 MNXM138@MNXC3 + 2 MNXM1@MNXC3 + 2 MNXM7@MNXC3 + 1 MNXM89557@MNXC3 + 1 MNXM9@MNXC3 <-- 1 MNXM2@MNXC3 + 1 MNXM37@MNXC3 + 2 MNXM3@MNXC3 + 1 MNXM60@MNXC3	R_CBPS	1*uniprot:CARA_BACSU+1*uniprot:CARB_BACSU;1*uniprot:CARX_BACSU+1*uniprot:CARY_BACSU		6.3.5.5	kegg:Alanine, aspartate and glutamate metabolism;kegg:Metabolic pathways;kegg:Pyrimidine metabolism;metacyc:UMP biosynthesis;metacyc:arginine biosynthesis I;metacyc:arginine biosynthesis II (acetyl cycle);metacyc:arginine biosynthesis III;model: AminoAcids_GluMetabolism;model:Nucleotides_PyrimidineMetabolism ;seed:Macromolecular synthesis operon;unipathway:L-arginine biosynthesis;unipathway:UMP b…	bigg:CBPS;bigg:CBPSn;brenda:BR152;brenda:BS398777;ec:6.3.5.5;ecocyc:CARBPSYN-RXN;iabaylyiv4:CARBPSYN-RXN;iaf1260:CBPS;iaf692:CBPS;igt196:CBPS;iit341:CBPS;ijn746:CBPS;ijr904.45632:CBPS;ijr904:CBPS;imeo21:CBPS;imm904:CBPS;imo1053-pao1:CBPS;imo1056:CBPS;ind750:CBPS;ind750:CBPSn;inj661:CBPS;intenz:16786;isb619:CBPS;iso783:CBPS;iyo844:CBPS;kegg:R00575;metacyc:CARBPSYN-RXN;reactome:REACT_478.3;rhea:186…	-999999.0	0			0	0
R2A242E9B_RL-150	1 MNXM1397@MNXC3 <-- 1 MNXM1515@MNXC3 + 1 MNXM2@MNXC3	R_PRACH	1*uniprot:HIS2_BACSU	MNXR4424	3.5.4.19	biopath:Biosynthesis_and_degradation_of_L-Histidine;biopath:Biosynthesis_of_Histidine;biopath:Biosynthesis_of_IMP;kegg:Biosynthesis of secondary metabolites;kegg:Histidine metabolism;kegg:Metabolic pathways;metacyc:histidine biosynthesis;model:Histidine metabolism;seed:Histidine Biosynthesis;seed:Zinc regulated enzymes;unipathway:L-histidine biosynthesis	bigg:PRAMPC;biopath:RXN00401;brenda:BR26113;ec:3.5.4.19;ecocyc:HISTCYCLOHYD-RXN;iabaylyiv4:HISTCYCLOHYD-RXN;iaf1260:PRAMPC;iaf692:PRAMPC;iag612:rbs_514;iao358:rll_196;igt196:PRAMPC;iin800:HIS4_2;ijn746:PRAMPC;ijr904.45632:PRAMPC;ijr904:PRAMPC;imeo21:PRAMPC;imm904:PRAMPC;imo1053-pao1:PRAMPC;imo1056:PRAMPC;ind750:PRAMPC;inj661:PRAMPC;intenz:4328;isb619:PRAMPC;iso783:PRAMPC;iyo844:PRAMPC;kegg:R04037…	-999999.0	0			0	0
R23B5E05B_B-111	1 MNXM1397@MNXC3 <==> 1 MNXM1408@MNXC3	R_1076	1*uniprot:HIS4_BACSU		5.3.1.16	biopath:Biosynthesis_and_degradation_of_L-Histidine;biopath:Biosynthesis_of_Histidine;biopath:Biosynthesis_of_IMP;kegg:Biosynthesis of secondary metabolites;kegg:Histidine metabolism;kegg:Metabolic pathways;metacyc:histidine biosynthesis;model:Histidine Metabolism;seed:Tryptophan synthesis;unipathway:L-histidine biosynthesis	aragem.45632:R04640_c;bigg:PRMICI;bigg:PRMICIi;biopath:RXN00126;brenda:BR225;ec:5.3.1.16;ecocyc:PRIBFAICARPISOM-RXN;iabaylyiv4:PRIBFAICARPISOM-RXN;iaf1260:PRMICI;iaf692:PRMICIi;iag612:rbs_516;iao358:rll_189;igt196:PRMICI;ijn746:PRMICIi;ijr904.45632:PRMICIi;ijr904:PRMICIi;imeo21:PRMICIi;imm904:PRMICIi;imo1053-pao1:PRMICIi;imo1056:PRMICIi;ind750:PRMICIi;inj661:PRMICIi;intenz:4954;isb619:PRMICIi;iso…	-999999.0	999999.0			0	0
RF93FEF67_B-1203	1 MNXM13@MNXC2 <==> 1 MNXM13@BOUNDARY	R_CO2xtO;R_CO2xtI				model:Exchange reactions		-999999.0	999999.0			0	1
RAC30B082_B-804	1 MNXM13@MNXC2 <==> 1 MNXM13@MNXC3	R_330				model:Transport, Extracellular	aragem.45632:R_TCM17;bigg:CO2t;bigg:CO2ter;bigg:CO2tex;bigg:CO2tg;bigg:CO2tm;bigg:CO2tn;bigg:CO2tp;bigg:CO2tpp;bigg:CO2tv;iabaylyiv4:TRANS-RXN-CARBON-DIOXIDE;iaf1260:CO2tex;iaf1260:CO2tpp;iaf692:CO2t;iao358:rll_529;iin800:U110;iin800:U228;iit341:CO2t;ijn746:CO2tex;ijn746:CO2tpp;ijr904.45632:CO2t;ijr904:CO2t;imeo21:CO2t;imm904:CO2t;imm904:CO2tg;imm904:CO2tm;imm904:CO2tn;imm904:CO2tp;imm904:CO2tv;i…	-999999.0	999999.0			0	0
RED7A67B2_RL-1145	1 MNXM13@MNXC3 + 0.01 iso_iYO844_psetha_BS@MNXC3 <-- 0.01 iso_iYO844_ps_BS@MNXC3	R_PSDC_BS	1*uniprot:PSD_BACSU		4.1.1.65	model:S_Lipids		-999999.0	0			0	0
R7D04639E_RL-552	1 MNXM13@MNXC3 + 1 MNXM144@MNXC3 <-- 1 MNXM1@MNXC3 + 1 MNXM42@MNXC3	R_U98_	1*uniprot:PAND_BACSU			model:Pantothenate and CoA metabolism		-999999.0	0			0	0
RE3198A0B_B-1082	1 MNXM13@MNXC3 + 1 MNXM145@MNXC3 + 1 MNXM6@MNXC3 <==> 1 MNXM325@MNXC3 + 1 MNXM5@MNXC3	R_683;R_1535	1*uniprot:6PGD2_BACSU	MNXR2793	1.1.1.44	biopath:Acidic_hexose_derivatives_and_Inositol;biopath:Non-glycolytic_carbohydrate_fermentations;biopath:Pentose_phosphate_pathway;kegg:Biosynthesis of secondary metabolites;kegg:Glutathione metabolism;kegg:Metabolic pathways;kegg:Microbial metabolism in diverse environments;kegg:Pentose phosphate pathway;metacyc:pentose phosphate pathway (oxidative branch);model:Pentose Phosphate Pathway;seed:D-…	bigg:GND;bigg:GNDer;biopath:RXN01411;brenda:BR29307;brenda:BS188134;ec:1.1.1.44;ecocyc:6PGLUCONDEHYDROG-RXN;iaf1260:GND;iag612:rbs_83;iao358:rll_178;iao358:rll_181;igt196:GND;iin800:GND1;iin800:GND2;iit341:GND;ijn746:GND;ijr904.45632:GND;ijr904:GND;imeo21:GND;imm904:GND;imo1053-pao1:PGDH;imo1056:PGDH;ind750:GND;inj661:GND;intenz:19371;irs1563.45632:R01528_c;irs1563.45632:R01528_p;isb619:GND;iso78…	-999999.0	999999.0			0	0
R95B776DB_RL-681	1 MNXM13@MNXC3 + 1 MNXM172@MNXC3 <-- 1 MNXM1@MNXC3 + 1 MNXM20@MNXC3	R_OXGDC	1*uniprot:MEND_BACSU		4.1.1.71	metacyc:TCA cycle IV (2-oxoglutarate decarboxylase);model:Citric Acid Cycle;unipathway:tricarboxylic acid cycle	bigg:OXGDC;brenda:BR48315;ec:4.1.1.71;imeo21:OXGDC;inj661:OXGDC;intenz:4565;iyo844:OXGDC;kegg:R00272;metacyc:RXN-7774;rhea:10524;rhea:10525;rhea:10526;rhea:10527;seed:rxn00203;upa:UCR00272;upa:UER01001	-999999.0	0			0	0
RDBAAC3E3_RL-1048	1 MNXM13@MNXC3 + 1 MNXM189@MNXC3 <-- 1 MNXM1@MNXC3 + 1 MNXM816@MNXC3	R_TARTDC	1*uniprot:TTUC_BACSU	MNXR8535	4.1.1.73	model:S_Carbohydrates_and_related_molecules;unipathway:tartrate degradation	brenda:BR48317;ec:4.1.1.73;intenz:4567;kegg:R01751;metacyc:TARTRATE-DECARBOXYLASE-RXN;rhea:13317;rhea:13318;rhea:13319;rhea:13320;upa:UCR01751;upa:UER00803	-999999.0	0			0	0
RA43CA1FF_B-758	1 MNXM13@MNXC3 + 1 MNXM20@MNXC3 + 1 MNXM6@MNXC3 <==> 1 MNXM5@MNXC3 + 1 MNXM89661@MNXC3	R_776	1*uniprot:IDH_BACSU	MNXR31729	1.1.1.42	kegg:2-Oxocarboxylic acid metabolism;kegg:Carbon fixation pathways in prokaryotes;kegg:Glutathione metabolism;kegg:Metabolic pathways;kegg:Microbial metabolism in diverse environments;model:Citric Acid Cycle;unipathway:tricarboxylic acid cycle	bigg:ICDHy;bigg:ICDHym;bigg:ICDHyp;bigg:ICDHyr;bigg:ICDHyrm;brenda:BR29305;brenda:BS188124;brenda:BS370920;ec:1.1.1.42;ecocyc:ISOCITDEH-RXN;iabaylyiv4:ISOCITDEH-RXN;iaf1260:ICDHyr;iaf692:ICDHyr;iag612:rbs_357;iao358:rll_204;iit341:ICDHyr;ijn746:ICDHyr;ijr904.45632:ICDHyr;ijr904:ICDHyr;imeo21:ICDHy;imm904:ICDHy;imm904:ICDHym;imm904:ICDHyp;imo1053-pao1:ICDHy;imo1056:ICDHy;ind750:ICDHy;ind750:ICDHym…	-999999.0	999999.0			0	0
R83F6DCD7_RL-587	1 MNXM13@MNXC3 + 1 MNXM210@MNXC3 + 1 MNXM2@MNXC3 <-- 1 MNXM1@MNXC3 + 1 MNXM503@MNXC3	R_PPDH	1*uniprot:PHEA_BACSU		1.3.1.12;4.2.1.51;4.2.1.91	biopath:Biosynthesis_of_L-Phenylalanine_from_Chorismate;biopath:Biosynthesis_of_aromatic_amino_acids_(L-Phenylalanine,_L-Tyrosine,_L-Tryptophan)_and_of_quinone_cofactors;kegg:Biosynthesis of secondary metabolites;kegg:Metabolic pathways;kegg:Phenylalanine, tyrosine and tryptophan biosynthesis;metacyc:phenylalanine biosynthesis I;model:Phenylalanine, tyrosine and tryptophan biosynthesis;unipathway…	bigg:PPNDH;biopath:RXN01518;brenda:BR3398;ec:1.3.1.12;ec:4.2.1.51;ec:4.2.1.91;ecocyc:PREPHENATEDEHYDRAT-RXN;iabaylyiv4:PREPHENATEDEHYDRAT-RXN;iaf1260:PPNDH;iaf692:PPNDH;iag612:rbs_520;iao358:rll_325;igt196:PPNDH;iin800:PHA2;iit341:PPNDH;ijn746:PPNDH;ijr904.45632:PPNDH;ijr904:PPNDH;imeo21:PPNDH;imm904:PPNDH;imo1053-pao1:PPNDH;imo1056:PPNDH;ind750:PPNDH;inj661:PPNDH;intenz:4712;irs1563.45632:R01373…	-999999.0	0			0	0
R337C344F_RL-194	1 MNXM13@MNXC3 + 1 MNXM22@MNXC3 + 1 MNXM91795@MNXC3 <-- 1 MNXM1597@MNXC3 + 1 MNXM1@MNXC3 + 2 MNXM2@MNXC3 + 1 MNXM4@MNXC3	R_URIC	1*uniprot:HIUH_BACSU;1*uniprot:PUCL_BACSU	MNXR70064	1.7.3.3	biopath:Degradation_of_Xanthine_to_CO2_and_NH3;biopath:Reactions_and_degradation_of_Purine_ribonucleotides;model:Unassigned	bigg:URIC;biopath:RXN00217;ec:1.7.3.3;iaf1260:URIC;imo1053-pao1:URIC;imo1056:URIC;iyo844:URIC;metacyc:RXN0-5473;seed:rxn09370	-999999.0	0			0	0
R376B95D9_RL-215	1 MNXM13@MNXC3 + 1 MNXM23@MNXC3 + 1 MNXM6@MNXC3 <-- 1 MNXM5@MNXC3 + 1 MNXM98@MNXC3	R_ME2	1*uniprot:MAO4_BACSU		1.1.1.38;1.1.1.39;1.1.1.40;4.1.1.3	biopath:Biosynthesis_of_Oxaloacetate;biopath:Reactions_of_Pyruvate_and_Phosphoenolpyruvate;kegg:Carbon fixation in photosynthetic organisms;kegg:Metabolic pathways;kegg:Microbial metabolism in diverse environments;kegg:Pyruvate metabolism;metacyc:C4 photosynthetic carbon assimilation cycle, NADP-ME type;metacyc:gluconeogenesis I;model:null	bigg:ME2;bigg:ME2m;biopath:RXN00625;brenda:BR29303;brenda:BS188110;ec:1.1.1.38;ec:1.1.1.39;ec:1.1.1.40;ec:4.1.1.3;ecocyc:MALIC-NADP-RXN;iabaylyiv4:MALIC-NADP-RXN;iaf1260:ME2;iag612:rbs_440;iin800:MAE1;ijr904.45632:ME2;ijr904:ME2;imm904:ME2m;imo1053-pao1:ME2;imo1056:ME2;ind750:ME2m;intenz:1039;irs1563.45632:R00216_c;irs1563.45632:R00216_p;iso783:ME2;iyo844:ME2;kegg:R00216;macie:M0021;metacyc:MALIC…	-999999.0	0			0	0
RF5D8FB16_RL-1187	1 MNXM13@MNXC3 + 1 MNXM282@MNXC3 <-- 1 MNXM1@MNXC3 + 1 MNXM713@MNXC3	R01682						-999999.0	0			0	0
RDCD79BCE_LR-1056	1 MNXM13@MNXC3 + 1 MNXM2@MNXC3 + 1 MNXM388@MNXC3 + 1 MNXM3@MNXC3 --> 2 MNXM1@MNXC3 + 1 MNXM507@MNXC3 + 1 MNXM7@MNXC3 + 1 MNXM9@MNXC3	R_AIRC1	1*uniprot:PUR8_BACSU+1*uniprot:PURK_BACSU	MNXR80476		model:S_Nucleotides_and_nucleic_acids	imo1053-pao1:AIRC1;imo1056:AIRC1;iyo844:AIRC1;seed:rxn10053	0	999999.0			0	0
RA063A812_RL-735	1 MNXM13@MNXC3 + 1 MNXM2@MNXC3 + 1 MNXM866@MNXC3 <-- 1 MNXM1455@MNXC3 + 1 MNXM1@MNXC3	R_IGPS	1*uniprot:TRPC_BACSU		4.1.1.48	biopath:Biosynthesis_of_L-Tryptophan_from_Chorismate;kegg:Biosynthesis of secondary metabolites;kegg:Metabolic pathways;kegg:Phenylalanine, tyrosine and tryptophan biosynthesis;metacyc:tryptophan biosynthesis;model:Phenylalanine Tyrosine Tryptophan Biosynthesis;unipathway:L-tryptophan biosynthesis	bigg:IGPS;biopath:RXN00321;brenda:BR307;ec:4.1.1.48;ecocyc:IGPSYN-RXN;iabaylyiv4:IGPSYN-RXN;iaf1260:IGPS;iaf692:IGPS;iag612:rbs_3;iao358:rll_428;igt196:IGPS;iin800:TRP3_2;iit341:IGPS;ijn746:IGPS;ijr904.45632:IGPS;ijr904:IGPS;imeo21:IGPS;imm904:IGPS;imo1053-pao1:IGPS;imo1056:IGPS;ind750:IGPS;inj661:IGPS;intenz:4542;isb619:IGPS;iso783:IGPS;iyo844:IGPS;kegg:R03508;metacyc:IGPSYN-RXN;obsolete:rxn0874…	-999999.0	0			0	0
R231EDCB6_RL-107	1 MNXM13@MNXC3 + 1 MNXM2@MNXC3 + 1 iso_iYO844_25dop@MNXC3 <-- 1 MNXM1@MNXC3 + 1 MNXM854@MNXC3	R_D4DGCD	1*uniprot:KDGD_BACSU		4.2.1.41	model:S_Carbohydrates_and_related_molecules		-999999.0	0			0	0
R5C2F31DB_B-388	1 MNXM13@MNXC3 + 1 MNXM2@MNXC3 <==> 1 MNXM1@MNXC3 + 1 MNXM60@MNXC3	R_724			1.6.5.4;4.2.1.1	biopath:Urea_and_L-Aspartate_cycles,_Polyamine_and_Creatine_synthesis;kegg:Nitrogen metabolism;metacyc:CO<sub>2</sub> fixation into oxaloacetate (anapleurotic);metacyc:cyanate degradation;metacyc:gluconeogenesis II (<i>Methanobacterium thermoautotrophicum</i>);model:Other;seed:Bacterial cyanide production and tolerance mechanisms;seed:CO2 uptake, carboxysome;seed:Carboxysome;seed:Zinc regulated e…	bigg:H2CO3D;bigg:H2CO3Dm;bigg:HCO3E;bigg:HCO3Em;bigg:HCO3En;biopath:RXN00996;brenda:BR3383;brenda:BS370896;ec:1.6.5.4;ec:4.2.1.1;ecocyc:RXN0-5224;iabaylyiv4:CO2-DISS-RXN;iaf1260:HCO3E;iaf692:HCO3E;igt196:HCO3E;iit341:H2CO3D;iit341:HCO3E;ijn746:H2CO3D;ijn746:HCO3E;ijr904.45632:HCO3E;ijr904:HCO3E;imeo21:HCO3E;imm904:HCO3E;imm904:HCO3Em;imm904:HCO3En;imo1053-pao1:HCO3E;imo1056:HCO3E;ind750:HCO3E;ind…	-999999.0	999999.0			0	0
R6DBD8E18_B-482	1 MNXM13@MNXC3 + 1 MNXM321@MNXC3 <==> 1 MNXM16@MNXC3 + 1 MNXM1@MNXC3	R_135	1*uniprot:SPEH_BACSU	MNXR484	4.1.1.50	kegg:Arginine and proline metabolism;kegg:Cysteine and methionine metabolism;kegg:Metabolic pathways;metacyc:spermidine biosynthesis I;metacyc:spermidine biosynthesis III;metacyc:spermine biosynthesis;model:Methionine Metabolism;unipathway:S-adenosylmethioninamine biosynthesis	aragem.45632:R00178_c;bigg:ADMDC;bigg:ADMDCr;brenda:BR310;brenda:BS1475;ec:4.1.1.50;ecocyc:SAMDECARB-RXN;iaf1260:ADMDC;igt196:ADMDCr;iin800:SPE2;iit341:ADMDCr;ijr904.45632:ADMDCr;ijr904:ADMDCr;imeo21:ADMDCr;imm904:ADMDC;imo1053-pao1:ADMDC;imo1056:ADMDC;ind750:ADMDC;inj661:ADMDCr;intenz:4544;irs1563.45632:R00178_c;isb619:ADMDCr;iso783:ADMDC;iyo844:ADMDC;kegg:R00178;macie:M0225;metacyc:SAMDECARB-RX…	-999999.0	999999.0			0	0
R99B31807_RL-707	1 MNXM13@MNXC3 + 1 MNXM328@MNXC3 <-- 1 MNXM1@MNXC3 + 1 MNXM70@MNXC3	R00566	1*uniprot:SPEA_BACSU					-999999.0	0			0	0
R6B776E30_RL-471	1 MNXM13@MNXC3 + 1 MNXM373@MNXC3 <-- 1 MNXM1@MNXC3 + 1 MNXM483@MNXC3	R_U93_	1*uniprot:COABC_BACSU			model:Pantothenate and CoA metabolism		-999999.0	0			0	0
R13409B85_RL-16	1 MNXM13@MNXC3 + 1 MNXM39@MNXC3 <-- 1 MNXM1@MNXC3 + 1 MNXM291@MNXC3	R_57	1*uniprot:OXDC_BACSU;1*uniprot:OXDD_BACSU			model:Oxalic acid		-999999.0	0			0	0
RD4C83789_RL-1004	1 MNXM13@MNXC3 + 1 MNXM404@MNXC3 <-- 1 MNXM1602@MNXC3 + 1 MNXM1@MNXC3	R_MOPC			1.1.1.85	kegg:2-Oxocarboxylic acid metabolism;kegg:Biosynthesis of secondary metabolites;kegg:Metabolic pathways;kegg:Valine, leucine and isoleucine biosynthesis;metacyc:3-methylbutanol biosynthesis;metacyc:RXN-13158;metacyc:leucine biosynthesis;model:Valine, leucine and isoleucine biosynthesis	aragem.45632:R01652_c;bigg:OMCDC;bigg:OMCDCm;ec:1.1.1.85;ecocyc:RXN-7800;iaf1260:OMCDC;iaf692:OMCDC;iag612:rbs_36;igt196:OMCDC;ijn746:OMCDC;ijr904.45632:OMCDC;ijr904:OMCDC;imeo21:OMCDC;imm904:OMCDC;imm904:OMCDCm;ind750:OMCDC;ind750:OMCDCm;inj661:OMCDC;intenz:1084;isb619:OMCDC;iso783:OMCDC;iyo844:OMCDC;kegg:R01652;metacyc:RXN-7800;obsolete:rxn13372r;rhea:25078;rhea:25079;rhea:25080;rhea:25081;seed…	-999999.0	0			0	0
RABC253CB_RL-802	1 MNXM13@MNXC3 + 1 MNXM475@MNXC3 <-- 1 MNXM1@MNXC3 + 2 MNXM69@MNXC3	R_GLXCL	1*uniprot:YDAP_BACSU	MNXR2736	4.1.1.47	biopath:Reactions_of_Glyoxalate_(no_pathway);kegg:Glyoxylate and dicarboxylate metabolism;kegg:Metabolic pathways;metacyc:glycolate and glyoxylate degradation I;model:Glyoxylate Metabolism;seed:Allantoin Utilization;seed:Allantoin degradation;seed:Photorespiration (oxidative C2 cycle);unipathway:glycolate degradation	bigg:GLXCL;biopath:RXN00883;brenda:BR306;ec:4.1.1.47;ecocyc:GLYOCARBOLIG-RXN;iaf1260:GLXCL;ijn746:GLXCL;ijr904.45632:GLXCL;ijr904:GLXCL;imo1053-pao1:GLXCBL;imo1056:GLXCBL;intenz:4541;iyo844:GLXCBL;kegg:R00013;macie:M0298;metacyc:GLYOCARBOLIG-RXN;rhea:10136;rhea:10137;rhea:10138;rhea:10139;seed:rxn00010;upa:UCR00013;upa:UER00831	-999999.0	0			0	0
RDBE60336_RL-1050	1 MNXM13@MNXC3 + 1 MNXM622@MNXC3 <-- 1 MNXM1@MNXC3 + 1 MNXM2378@MNXC3 + 1 MNXM23@MNXC3	R_DXPS	1*uniprot:DXS_BACSU		2.2.1.7	model:Terpenoid biosynthesis;seed:Isoprenoid Biosynthesis;seed:Pyridoxin (Vitamin B6) Biosynthesis	bigg:DXPS;ec:2.2.1.7;iabaylyiv4:DXS-RXN;iaf1260:DXPS;igt196:DXPS;iit341:DXPS;ijn746:DXPS;ijr904.45632:DXPS;ijr904:DXPS;imeo21:DXPS;imo1053-pao1:DXPS;imo1056:DXPS;inj661:DXPS;ips189:DXPS;iso783:DXPS;iyo844:DXPS;obsolete:rxn08379;obsolete:rxn12222;seed:rxn03909	-999999.0	0			0	0
RFA58399F_RL-1214	1 MNXM13@MNXC3 + 1 MNXM73@MNXC3 + 1 MNXM7@MNXC3 <-- 1 MNXM3@MNXC3 + 1 MNXM46@MNXC3	R_PCK1	1*uniprot:PCKA_BACSU		4.1.1.49	biopath:Biosynthesis_of_Oxaloacetate_(anaplerotic);biopath:Reactions_of_Pyruvate_and_Phosphoenolpyruvate;kegg:Biosynthesis of secondary metabolites;kegg:Carbon fixation in photosynthetic organisms;kegg:Citrate cycle (TCA cycle);kegg:Glycolysis / Gluconeogenesis;kegg:Metabolic pathways;kegg:Microbial metabolism in diverse environments;kegg:Pyruvate metabolism;metacyc:C4 photosynthetic carbon assim…	bigg:PPCK;bigg:PPCKr;biopath:RXN01293;brenda:BR308;ec:4.1.1.49;ecocyc:PEPCARBOXYKIN-RXN;iaf1260:PPCK;iag612:rbs_187;iin800:PCK1;ijr904.45632:PPCK;ijr904:PPCK;imeo21:PPCKr;imm904:PPCK;imo1053-pao1:PPCK;imo1056:PPCK;ind750:PPCK;inj661:PPCKr;intenz:4543;irs1563.45632:R00341_c;isb619:PPCK;iso783:PPCK;iyo844:PPCK;kegg:R00341;macie:M0051;metacyc:PEPCARBOXYKIN-RXN;rhea:18617;rhea:18618;rhea:18619;rhea:1…	-999999.0	0			0	0
RF617B30E_RL-1188	1 MNXM13@MNXC3 + 1 MNXM78@MNXC3 <-- 1 MNXM1@MNXC3 + 1 MNXM529@MNXC3	R_DAPDC	1*uniprot:DCDA_BACSU		4.1.1.20	biopath:Biosynthesis_of_L-Lysine_from_L-Aspartate_(in_bacteria);biopath:Metabolism_of_L-Lysine,_L-Threonine,_L-Methionine,_and_L-Cysteine;kegg:Biosynthesis of secondary metabolites;kegg:Lysine biosynthesis;kegg:Metabolic pathways;kegg:Microbial metabolism in diverse environments;metacyc:lysine biosynthesis I;metacyc:lysine biosynthesis II;metacyc:lysine biosynthesis III;metacyc:lysine biosynthesi…	aragem.45632:R00451_c;bigg:DAPDC;biopath:RXN01425;brenda:BR281;ec:4.1.1.20;ecocyc:DIAMINOPIMDECARB-RXN;iabaylyiv4:DIAMINOPIMDECARB-RXN;iaf1260:DAPDC;iaf692:DAPDC;iag612:rbs_464;iao358:rll_231;igt196:DAPDC;iit341:DAPDC;ijn746:DAPDC;ijr904.45632:DAPDC;ijr904:DAPDC;imeo21:DAPDC;imo1053-pao1:DAPDC;imo1056:DAPDC;inj661:DAPDC;intenz:4514;isb619:DAPDC;iso783:DAPDC;iyo844:DAPDC;kegg:R00451;metacyc:DIAMIN…	-999999.0	0			0	0
R717C6589_RL-501	1 MNXM13@MNXC3 + 1 MNXM80@MNXC3 <-- 1 MNXM1@MNXC3 + 1 MNXM519@MNXC3	R_URA3	1*uniprot:PYRF_BACSU			model:Pyrimidine metabolism		-999999.0	0			0	0
RC856C6A_RL-942	1 MNXM13@MNXC3 + 1 MNXM943@MNXC3 <-- 1 MNXM1@MNXC3 + 1 MNXM78@MNXC3	R_LYSDC	1*uniprot:YAAO_BACSU		4.1.1.18	biopath:Degradation_of_L-Lysine_to_Cadaverine;kegg:Biosynthesis of secondary metabolites;kegg:Lysine degradation;kegg:Metabolic pathways;kegg:Tropane, piperidine and pyridine alkaloid biosynthesis;metacyc:aminopropylcadaverine biosynthesis;metacyc:bisucaberin biosynthesis;metacyc:desferrioxamine B biosynthesis;metacyc:desferrioxamine E biosynthesis;metacyc:lupanine biosynthesis;metacyc:lysine deg…	bigg:LYSDC;biopath:RXN00827;brenda:BR6435;ec:4.1.1.18;ecocyc:LYSDECARBOX-RXN;iaf1260:LYSDC;ijn746:LYSDC;ijr904.45632:LYSDC;ijr904:LYSDC;imo1053-pao1:LYSDC;imo1056:LYSDC;intenz:4512;isb619:LYSDC;iyo844:LYSDC;kegg:R00462;metacyc:LYSDECARBOX-RXN;rhea:22352;rhea:22353;rhea:22354;rhea:22355;seed:rxn00322	-999999.0	0			0	0
R29E5F92A_B-149	1 MNXM13@MNXC3 + 2 MNXM15@MNXC3 + 1 MNXM69@MNXC3 <==> 2 MNXM1@MNXC3 + 1 MNXM2@MNXC3 + 1 MNXM490@MNXC3	R_1280		MNXR5248	3.5.3.19	kegg:Metabolic pathways;kegg:Microbial metabolism in diverse environments;kegg:Purine metabolism;metacyc:allantoin degradation to glyoxylate II;model:Histidine Metabolism;seed:Allantoin Utilization;unipathway:(S)-allantoin degradation	bigg:UGLYCH;bigg:UGLYCHr;brenda:BR29521;brenda:BS190021;ec:3.5.3.19;iabaylyiv4:UREIDOGLYCOLATE-HYDROLASE-RXN;iaf1260:UGLYCH;iin800:DAL3;ijr904.45632:UGLYCH;ijr904:UGLYCH;imm904:UGLYCHr;imo1053-pao1:UGLYCH;imo1056:UGLYCH;ind750:UGLYCHr;intenz:4307;iyo844:UGLYCHr;kegg:R00469;metacyc:UREIDOGLYCOLATE-HYDROLASE-RXN;rhea:19809;rhea:19810;rhea:19811;rhea:19812;seed:rxn00327;upa:UCR00469;upa:UER00656	-999999.0	999999.0			0	0
R80B031E6_LR-569	1 MNXM1408@MNXC3 + 1 MNXM37@MNXC3 --> 1 MNXM1422@MNXC3 + 1 MNXM1@MNXC3 + 1 MNXM365@MNXC3 + 1 MNXM89557@MNXC3	R_HIS7	1*uniprot:HIS6_BACSU			model:Histidine metabolism		0	999999.0			0	0
RE630D36D_B-1098	1 MNXM140@MNXC2 + 1 MNXM1@MNXC2 <==> 1 MNXM140@MNXC3 + 1 MNXM1@MNXC3	R_826;R_1581;R_1580;R_1579;R_1578;R_1577	1*uniprot:AZLC_BACSU+1*uniprot:AZLD_BACSU;1*uniprot:BRAB_BACSU;1*uniprot:BRNQ_BACSU			model:Transport, Extracellular	bigg:LEUt2r;bigg:LEUt2rpp;iaf1260:LEUt2rpp;iaf692:LEUt2r;iin800:AGP1_7;iin800:BAP2_3;iin800:BAP3_3;iin800:GAP1_11;iin800:GNP1_4;iin800:TAT1_2;iin800:VAP1_4;ijr904.45632:LEUt2r;ijr904:LEUt2r;imeo21:LEUt2r;imm904:LEUt2r;imm904:LEUt6;imm904:LEUt7;imo1053-pao1:LEUt2;imo1056:LEUt2;ind750:LEUt2r;inj661:LEUt2r;ips189:LEUt6;isb619:LEUt2r;iyo844:LEUt6;obsolete:rxn05600;seed:rxn05243;seed:rxn08785;seed:rxn…	-999999.0	999999.0			0	0
R82521F85_LR-577	1 MNXM140@MNXC2 --> 1 MNXM140@BOUNDARY	R_EX_leu_L_e				model:Exchange		0	999999.0			0	1
RFF11C5E6_LR-1241	1 MNXM140@MNXC3 + 1 MNXM142@MNXC3 + 1 MNXM3@MNXC3 --> 1 MNXM1@MNXC3 + 1 MNXM7@MNXC3 + 1 MNXM9@MNXC3 + 1 iso_iYO844_thr_L_leu_L@MNXC3	R_LAAL16	1*gene:BG10629			model:S_Amino_acids_and_related_molecules		0	999999.0			0	0
R39997F27_B-222	1 MNXM140@MNXC3 + 1 MNXM20@MNXC3 <==> 1 MNXM404@MNXC3 + 1 MNXM89557@MNXC3	R_822	1*uniprot:ILVE1_BACSU;1*uniprot:ILVE2_BACSU		2.6.1.42;2.6.1.6;2.6.1.67	kegg:2-Oxocarboxylic acid metabolism;kegg:Biosynthesis of secondary metabolites;kegg:Glucosinolate biosynthesis;kegg:Metabolic pathways;kegg:Valine, leucine and isoleucine biosynthesis;kegg:Valine, leucine and isoleucine degradation;metacyc:leucine biosynthesis;metacyc:leucine degradation I;metacyc:leucine degradation III;model:Valine, Leucine, and Isoleucine Metabolism;seed:Aminotransferases Aro…	bigg:LEUTA;bigg:LEUTAi;bigg:LEUTAm;brenda:BR47691;ec:2.6.1.42;ec:2.6.1.6;ec:2.6.1.67;ecocyc:BRANCHED-CHAINAMINOTRANSFERLEU-RXN;iabaylyiv4:BRANCHED-CHAINAMINOTRANSFERLEU-RXN;iaf1260:LEUTAi;iaf692:LEUTA;iag612:rbs_44;iag612:rbs_45;iao358:rll_69;igt196:LEUTAi;iin800:BAT1_1;iin800:BAT2_3;iit341:LEUTA;ijn746:LEUTA;ijr904.45632:LEUTAi;ijr904:LEUTAi;imeo21:LEUTA;imm904:LEUTA;imm904:LEUTAm;imo1053-pao1:L…	-999999.0	999999.0			0	0
R1C09F677_LR-62	1 MNXM140@MNXC3 + 1 MNXM29@MNXC3 + 1 MNXM3@MNXC3 --> 1 MNXM1@MNXC3 + 1 MNXM7@MNXC3 + 1 MNXM9@MNXC3 + 1 iso_iYO844_gly_leu_L@MNXC3	R_LAAL13	1*gene:BG10629			model:S_Amino_acids_and_related_molecules		0	999999.0			0	0
R9B3156C4_LR-714	1 MNXM140@MNXC3 + 1 MNXM32@MNXC3 + 1 MNXM3@MNXC3 --> 1 MNXM1@MNXC3 + 1 MNXM7@MNXC3 + 1 MNXM9@MNXC3 + 1 iso_iYO844_ala_L_leu_L@MNXC3	R_LAAL15	1*gene:BG10629			model:S_Amino_acids_and_related_molecules		0	999999.0			0	0
RD4EEA531_LR-1007	1 MNXM140@MNXC3 + 1 MNXM3@MNXC3 + 1 MNXM53@MNXC3 --> 1 MNXM1@MNXC3 + 1 MNXM7@MNXC3 + 1 MNXM9@MNXC3 + 1 iso_iYO844_ser_L_leu_L@MNXC3	R_LAAL14	1*gene:BG10629			model:S_Amino_acids_and_related_molecules		0	999999.0			0	0
R95E42B97_LR-683	1 MNXM1422@MNXC3 --> 1 MNXM1456@MNXC3 + 1 MNXM2@MNXC3	R_IGPD	1*uniprot:HIS7_BACSU		4.2.1.19	biopath:Biosynthesis_and_degradation_of_L-Histidine;biopath:Biosynthesis_of_Histidine;kegg:Biosynthesis of secondary metabolites;kegg:Histidine metabolism;kegg:Metabolic pathways;metacyc:histidine biosynthesis;model:Histidine metabolism;unipathway:L-histidine biosynthesis	bigg:IGPDH;biopath:RXN01204;brenda:BR404;ec:4.2.1.19;ecocyc:IMIDPHOSDEHYD-RXN;iabaylyiv4:IMIDPHOSDEHYD-RXN;iaf1260:IGPDH;iaf692:IGPDH;iag612:rbs_243;iao358:rll_190;igt196:IGPDH;iin800:HIS3;ijn746:IGPDH;ijr904.45632:IGPDH;ijr904:IGPDH;imeo21:IGPDH;imm904:IGPDH;imo1053-pao1:IGPDH;imo1056:IGPDH;ind750:IGPDH;inj661:IGPDH;intenz:4680;irs1563.45632:R03457_c;isb619:IGPDH;iso783:IGPDH;iyo844:IGPDH;kegg:R…	0	999999.0			0	0
RDDFBFAC7_B-1063	1 MNXM1423@MNXC3 <==> 1 MNXM693@MNXC3	R_GUI2	1*uniprot:UXAC_BACSU		5.3.1.12	kegg:Metabolic pathways;kegg:Pentose and glucuronate interconversions;metacyc:D-galacturonate degradation I;model:Pentose and Glucuronate Interconversions;seed:Entner-Doudoroff Pathway;seed:Sugar utilization in Thermotoga	bigg:GUI2;brenda:BS1018;ec:5.3.1.12;kegg:R01983;metacyc:GALACTUROISOM-RXN;seed:rxn01457	-999999.0	999999.0			0	0
RD93E0B66_LR-1031	1 MNXM142@MNXC2 + 1 MNXM1@MNXC2 --> 1 MNXM142@MNXC3 + 1 MNXM1@MNXC3	R_THRt2		MNXR5067		model:S_Transport;seed:Threonine anaerobic catabolism gene cluster	bigg:THRt2;bigg:THRt2m;bigg:THRt2pp;bigg:THRt2r;bigg:THRt2rpp;iaf1260:THRt2pp;iaf1260:THRt2rpp;iao358:rll_566;iin800:AGP1_13;iin800:GAP1_19;iin800:GNP1_7;iin800:TAT1_5;iit341:THRt2r;ijr904.45632:THRt2r;ijr904:THRt2r;imeo21:THRt2r;imm904:THRt2m;imm904:THRt2r;ind750:THRt2m;ind750:THRt2r;inj661:THRt2r;isb619:THRt2;iso783:THRt3;iyo844:THRt2;obsolete:rxn05660;seed:rxn05300;seed:rxn09304;seed:rxn09305;…	0	999999.0			0	0
RFE6609A8_LR-1237	1 MNXM142@MNXC2 --> 1 MNXM142@BOUNDARY	R_EX_thr_L_e				model:Exchange		0	999999.0			0	1
R90F75219_LR-658	1 MNXM142@MNXC3 + 1 MNXM29@MNXC3 + 1 MNXM3@MNXC3 --> 1 MNXM1@MNXC3 + 1 MNXM7@MNXC3 + 1 MNXM9@MNXC3 + 1 iso_iYO844_L_thrgly@MNXC3	R_LAAL4	1*gene:BG10629			model:S_Amino_acids_and_related_molecules		0	999999.0			0	0
RD474B8B3_LR-1001	1 MNXM142@MNXC3 + 1 MNXM37@MNXC3 + 1 MNXM3@MNXC3 --> 1 MNXM1@MNXC3 + 1 MNXM7@MNXC3 + 1 MNXM9@MNXC3 + 1 iso_iYO844_thr_L_gln_L@MNXC3	R_LAAL38	1*gene:BG10629			model:S_Amino_acids_and_related_molecules		0	999999.0			0	0
R18079BB7_LR-41	1 MNXM142@MNXC3 + 1 MNXM3@MNXC3 + 1 MNXM61@MNXC3 --> 1 MNXM1@MNXC3 + 1 MNXM7@MNXC3 + 1 MNXM9@MNXC3 + 1 iso_iYO844_thr_L_met_L@MNXC3	R_LAAL22	1*gene:BG10629			model:S_Amino_acids_and_related_molecules		0	999999.0			0	0
R8CC22DA8_LR-640	1 MNXM142@MNXC3 + 1 MNXM3@MNXC3 + 1 MNXM97@MNXC3 --> 1 MNXM1@MNXC3 + 1 MNXM7@MNXC3 + 1 MNXM9@MNXC3 + 1 iso_iYO844_thr_L_phe_L@MNXC3	R_LAAL27	1*gene:BG10629			model:S_Amino_acids_and_related_molecules		0	999999.0			0	0
RB20AD28A_LR-829	1 MNXM142@MNXC3 --> 1 MNXM159@MNXC3 + 1 MNXM15@MNXC3	R_CHA1_1	1*uniprot:ILVA_BACSU		4.3.1.19	biopath:Biosynthesis_of_L-Isoleucine;biopath:Metabolism_of_L-Lysine,_L-Threonine,_L-Methionine,_and_L-Cysteine;biopath:Metabolism_of_the_branched_amino_acids_(L-Leucine,_L-Isoleucine,_L-Valine);kegg:Biosynthesis of secondary metabolites;kegg:Glycine, serine and threonine metabolism;kegg:Metabolic pathways;kegg:Valine, leucine and isoleucine biosynthesis;metacyc:hypoglycin biosynthesis;metacyc:iso…	bigg:THRD_L;bigg:THRD_Lm;bigg:THRD_Lr;biopath:RXN00598;brenda:BR22834;ec:4.3.1.19;ecocyc:THREDEHYD-RXN;iabaylyiv4:THREDEHYD-RXN;iaf1260:THRD_L;iag612:rbs_430;iao358:rll_205;igt196:THRD_L;iin800:CHA1_1;iin800:ILV1;iit341:THRD_L;ijn746:THRD_L;ijr904.45632:THRD_L;ijr904:THRD_L;imeo21:THRD_Lr;imm904:THRD_L;imm904:THRD_Lm;imo1053-pao1:THRD_L;imo1056:THRD_L;ind750:THRD_L;ind750:THRD_Lm;inj661:THRD_Lr;i…	0	999999.0			0	0
R2899BF30_LR-141	1 MNXM1434@MNXC2 + 1 MNXM1@MNXC2 --> 1 MNXM1434@MNXC3 + 1 MNXM1@MNXC3	R_U164_				model:Transport, extracellular		0	999999.0			0	0
R327F2FC6_LR-191	1 MNXM1434@MNXC2 --> 1 MNXM1434@BOUNDARY	R_EX_melib_e				model:Exchange		0	999999.0			0	1
R59F25312_LR-379	1 MNXM1434@MNXC3 + 1 MNXM2@MNXC3 --> 1 MNXM41@MNXC3 + 1 MNXM89602@MNXC3	R_GALS3	1*uniprot:AGAL_BACSU	MNXR31035	3.2.1.22	kegg:Galactose metabolism;model:Raffinose Metabolism;seed:Galactosylceramide and Sulfatide metabolism;seed:Melibiose Utilization	bigg:GALS3;ec:3.2.1.22;kegg:R01101;kegg:R06091;seed:rxn00817	0	999999.0			0	0
RC3AC7DD_LR-921	1 MNXM143@MNXC2 + 1 MNXM73@MNXC3 --> 1 MNXM23@MNXC3 + 1 MNXM313@MNXC3	R_ACGAMpts	1*uniprot:PT1_BACSU+1*uniprot:PTHP_BACSU+1*uniprot:PTWCB_BACSU	MNXR380		model:Transport Reaction;seed:Sialic Acid Metabolism	bigg:ACGApts;bigg:ACGAptspp;iaf1260:ACGAptspp;ijr904.45632:ACGApts;ijr904:ACGApts;ips189:ACGApts;isb619:ACGApts;iyo844:ACGApts;metacyc:RXN-12634;seed:rxn05485;seed:rxn08041	0	999999.0			0	0
R2DC4819E_LR-166	1 MNXM143@MNXC2 --> 1 MNXM143@BOUNDARY	R_EX_acgam_e_				model:S_		0	999999.0			0	1
R512B0D6_RL-325	1 MNXM1446@MNXC3 + 1 MNXM1@MNXC3 + 1 MNXM7@MNXC3 + 1 MNXM9@MNXC3 <-- 1 MNXM3@MNXC3 + 1 MNXM529@MNXC3 + 1 MNXM955@MNXC3	R_UAAGDS	1*uniprot:MURE_BACSU		6.3.2.13	kegg:Lysine biosynthesis;kegg:Peptidoglycan biosynthesis;metacyc:UDP-<i>N</i>-acetylmuramoyl-pentapeptide biosynthesis III (<i>meso</i>-DAP-containing);model:Cell Envelope Biosynthesis;seed:Methicillin resistance in Staphylococci;seed:Peptidoglycan Biosynthesis 2	bigg:UAAGDS;brenda:BR105;ec:6.3.2.13;ecocyc:UDP-NACMURALGLDAPLIG-RXN;iabaylyiv4:UDP-NACMURALGLDAPLIG-RXN;iaf1260:UAAGDS;igt196:UAAGDS;iit341:UAAGDS;ijn746:UAAGDS;ijr904.45632:UAAGDS;ijr904:UAAGDS;imeo21:UAAGDS;imo1053-pao1:UAAGDS;imo1056:UAAGDS;inj661:UAAGDS;intenz:10454;isb619:UAAGDS;iso783:UAAGDS;iyo844:UAAGDS;kegg:R02788;metacyc:UDP-NACMURALGLDAPLIG-RXN;obsolete:rxn10927;rhea:23676;rhea:23677;…	-999999.0	0			0	0
RD7E153F2_LR-1022	1 MNXM1446@MNXC3 + 1 MNXM3@MNXC3 + 1 MNXM669@MNXC3 --> 1 MNXM1954@MNXC3 + 1 MNXM1@MNXC3 + 1 MNXM7@MNXC3 + 1 MNXM9@MNXC3	R_UGMDDS	1*uniprot:MURF_BACSU		6.3.2.10;6.3.2.15	kegg:Lysine biosynthesis;kegg:Peptidoglycan biosynthesis;metacyc:UDP-<i>N</i>-acetylmuramoyl-pentapeptide biosynthesis III (<i>meso</i>-DAP-containing);model:Cell Envelope Biosynthesis	bigg:UGMDDS;ec:6.3.2.10;ec:6.3.2.15;ecocyc:UDP-NACMURALGLDAPAALIG-RXN;iabaylyiv4:UDP-NACMURALGLDAPAALIG-RXN;iaf1260:UGMDDS;igt196:UGMDDS;iit341:UGMDDS;ijn746:UGMDDS;ijr904.45632:UGMDDS;ijr904:UGMDDS;imeo21:UGMDDS;imo1053-pao1:UGMDDS;inj661:UGMDDS;isb619:UGMDDS;iso783:UGMDDS;iyo844:UGMDDS;kegg:R04617;metacyc:UDP-NACMURALGLDAPAALIG-RXN;rhea:28374;rhea:28375;rhea:28376;rhea:28377;seed:rxn03164	0	999999.0			0	0
R982D637B_LR-699	1 MNXM144@MNXC2 + 1 MNXM1@MNXC2 --> 1 MNXM144@MNXC3 + 1 MNXM1@MNXC3	T_R_BALAPAT1tc	1*uniprot:GABP_BACSU	MNXR936		model:null	bigg:BALAt2pp;bigg:BALAt2r;iaf1260:BALAt2pp;imeo21:BALAt2r;imo1053-pao1:ala-Bt2;imo1056:ala-Bt2;inj661:BALAt2r;iyo844:ala-Bt2;seed:rxn05495;seed:rxn08174	0	999999.0			0	0
R7A3A33DF_LR-538	1 MNXM144@MNXC2 --> 1 MNXM144@BOUNDARY	R_EX_ala_B_e				model:Exchange		0	999999.0			0	1
R1D4F4F2_RL-71	1 MNXM1453@MNXC3 + 1 MNXM5@MNXC3 + 1 MNXM90886@MNXC3 <-- 1 MNXM1@MNXC3 + 1 MNXM6@MNXC3 + 1 MNXM89752@MNXC3	R_GLUTRR	1*uniprot:HEM1_BACSU	MNXR48203	1.2.1.70	kegg:Biosynthesis of secondary metabolites;kegg:Metabolic pathways;kegg:Porphyrin and chlorophyll metabolism;metacyc:tetrapyrrole biosynthesis I (from glutamate);model:Cofactor and Prosthetic Group Biosynthesis;seed:Heme and Siroheme Biosynthesis;unipathway:protoporphyrin-IX biosynthesis	bigg:GLUTRR;ec:1.2.1.70;ecocyc:GLUTRNAREDUCT-RXN;iabaylyiv4:GLUTRNAREDUCT-RXN;iaf1260:GLUTRR;iaf692:GLUTRR;iit341:GLUTRR;ijn746:GLUTRR;ijr904.45632:GLUTRR;ijr904:GLUTRR;imeo21:GLUTRR;imo1053-pao1:GLUTRR;imo1056:GLUTRR;inj661:GLUTRR;intenz:11277;irs1563.45632:R04109_c;isb619:GLUTRR;iso783:GLUTRR;iyo844:GLUTRR;kegg:R04109;metacyc:GLUTRNAREDUCT-RXN;obsolete:rxn08634;rhea:12344;rhea:12345;rhea:12346;…	-999999.0	0			0	0
R8B9B0F03_LR-635	1 MNXM1453@MNXC3 --> 1 MNXM405@MNXC3	R_G1SATi	1*uniprot:GSAB_BACSU	MNXR2422	5.4.3.8	biopath:Biosynthesis_of_5-Aminolevulinate_from_L-Glutamate;biopath:Biosynthesis_of_Hemoglobin_and_Cyctochromes;kegg:Biosynthesis of secondary metabolites;kegg:Metabolic pathways;kegg:Porphyrin and chlorophyll metabolism;metacyc:tetrapyrrole biosynthesis I (from glutamate);model:Porphyrin Metabolism;seed:Heme and Siroheme Biosynthesis;unipathway:protoporphyrin-IX biosynthesis	aragem.45632:R02272_c;bigg:G1SAT;bigg:G1SATi;biopath:RXN00998;brenda:BR32;ec:5.4.3.8;ecocyc:GSAAMINOTRANS-RXN;iabaylyiv4:GSAAMINOTRANS-RXN;iaf1260:G1SAT;iaf692:G1SATi;iit341:G1SATi;ijn746:G1SATi;ijr904.45632:G1SATi;ijr904:G1SATi;imeo21:G1SATi;imo1053-pao1:G1SATi;imo1056:G1SATi;inj661:G1SATi;intenz:5006;irs1563.45632:R02272_c;isb619:G1SATi;iso783:G1SATi;iyo844:G1SATi;kegg:R02272;macie:M0195;metacy…	0	999999.0			0	0
R19DC042B_B-50	1 MNXM1455@MNXC3 <==> 1 MNXM1489@MNXC3	R_1071	1*uniprot:TRPF_BACSU		5.3.1.24	biopath:Biosynthesis_of_L-Tryptophan_from_Chorismate;biopath:Biosynthesis_of_aromatic_amino_acids_(L-Phenylalanine,_L-Tyrosine,_L-Tryptophan)_and_of_quinone_cofactors;kegg:Biosynthesis of secondary metabolites;kegg:Metabolic pathways;kegg:Phenylalanine, tyrosine and tryptophan biosynthesis;metacyc:tryptophan biosynthesis;model:Tyrosine, Tryptophan, and Phenylalanine Metabolism;seed:Tryptophan syn…	bigg:PRAI;bigg:PRAIi;biopath:RXN00619;brenda:BR48377;ec:5.3.1.24;ecocyc:PRAISOM-RXN;iabaylyiv4:PRAISOM-RXN;iaf1260:PRAIi;iaf692:PRAIi;iag612:rbs_473;iao358:rll_431;igt196:PRAIi;iin800:TRP1;iit341:PRAIi;ijn746:PRAI;ijr904.45632:PRAIi;ijr904:PRAIi;imeo21:PRAIi;imm904:PRAIi;imo1053-pao1:PRAI;imo1056:PRAI;ind750:PRAIi;inj661:PRAIi;intenz:4962;irs1563.45632:R03509_c;isb619:PRAI;iso783:PRAIi;iyo844:PRA…	-999999.0	999999.0			0	0
RD462190A_B-1000	1 MNXM1456@MNXC3 + 1 MNXM89557@MNXC3 <==> 1 MNXM1482@MNXC3 + 1 MNXM20@MNXC3	R_765	1*uniprot:HIS5_BACSU;1*uniprot:HIS8_BACSU		2.6.1.9	kegg:Biosynthesis of secondary metabolites;kegg:Histidine metabolism;kegg:Metabolic pathways;metacyc:histidine biosynthesis;model:Histidine Metabolism;seed:Histidine Biosynthesis;seed:Homogentisate pathway of aromatic compound degradation;unipathway:L-histidine biosynthesis	bigg:HSTPT;bigg:HSTPTr;brenda:BR47443;ec:2.6.1.9;ecocyc:HISTAMINOTRANS-RXN;iabaylyiv4:HISTAMINOTRANS-RXN;iaf1260:HSTPT;iaf692:HSTPT;iag612:rbs_346;iao358:rll_191;igt196:HSTPT;iin800:HIS5;ijn746:HSTPTr;ijr904.45632:HSTPT;ijr904:HSTPT;imeo21:HSTPT;imm904:HSTPT;imo1053-pao1:HSTPT;imo1056:HSTPT;ind750:HSTPT;inj661:HSTPT;intenz:2760;isb619:HSTPT;iso783:HSTPT;iyo844:HSTPTr;kegg:R03243;metacyc:HISTAMINO…	-999999.0	999999.0			0	0
RF4F5126C_RL-1183	1 MNXM1458@MNXC3 + 1 MNXM89557@MNXC3 <-- 1 MNXM337@MNXC3 + 1 MNXM37@MNXC3	R_ABZ1	1*uniprot:PABA_BACSU+1*uniprot:PABB_BACSU	MNXR30623	2.6.1.85	kegg:Folate biosynthesis;metacyc:4-aminobenzoate biosynthesis;metacyc:candicidin biosynthesis;model:Folate metabolism;seed:Chorismate Intermediate for synthesis of PAPA antibiotics, PABA, anthranilate, 3-hydroxyanthranilate and more.;seed:Folate Biosynthesis (Phoenix Copy);seed:Tryptophan synthesis	bigg:ADCS;brenda:BR47979;ec:2.6.1.85;ecocyc:PABASYN-RXN;iabaylyiv4:PABASYN-RXN;iaf1260:ADCS;iin800:ABZ1;ijr904.45632:ADCS;ijr904:ADCS;imeo21:ADCS;imm904:ADCS;imo1053-pao1:ADCS;imo1056:ADCS;ind750:ADCS;inj661:ADCS;intenz:17346;irs1563.45632:R01716_c;isb619:ADCS;iso783:ADCS;iyo844:ADCS;kegg:R01716;macie:M0283;metacyc:PABASYN-RXN;rhea:11672;rhea:11673;rhea:11674;rhea:11675;seed:rxn01257	-999999.0	0			0	0
R6933A465_LR-458	1 MNXM1458@MNXC3 --> 1 MNXM1@MNXC3 + 1 MNXM23@MNXC3 + 1 MNXM421@MNXC3	R_U88_	1*uniprot:PABC_BACSU			model:Folate metabolism		0	999999.0			0	0
R95D9D061_RL-682	1 MNXM145@MNXC3 + 1 MNXM1@MNXC3 + 1 MNXM7@MNXC3 <-- 1 MNXM3@MNXC3 + 1 MNXM633@MNXC3	R_RBK_D	1*uniprot:ARAB_BACSU		null	model:null		-999999.0	0			0	0
RF4C310B0_LR-1182	1 MNXM145@MNXC3 --> 1 MNXM1@MNXC3 + 1 MNXM2887@MNXC3 + 1 MNXM39@MNXC3	R_U79_	1*uniprot:RIBBA_BACSU			model:Riboflavin metabolism		0	999999.0			0	0
RD224EF31_B-991	1 MNXM145@MNXC3 <==> 1 MNXM15900@MNXC3	R_1151	1*uniprot:YWLF_BACSU	MNXR69867	5.3.1.20;5.3.1.6	biopath:Pentose_phosphate_pathway;model:Pentose Phosphate Pathway	bigg:RPI;biopath:RXN00196;ec:5.3.1.20;ec:5.3.1.6	-999999.0	999999.0			0	0
R243773E7_B-114	1 MNXM145@MNXC3 <==> 1 MNXM186@MNXC3	R_1150	1*uniprot:RPE_BACSU		5.1.3.1	biopath:Interconversions_of_Pentose_(extended);biopath:Non-glycolytic_carbohydrate_fermentations;biopath:Pentose_phosphate_pathway;kegg:Biosynthesis of secondary metabolites;kegg:Carbon fixation in photosynthetic organisms;kegg:Metabolic pathways;kegg:Microbial metabolism in diverse environments;kegg:Pentose and glucuronate interconversions;kegg:Pentose phosphate pathway;metacyc:Bifidobacterium s…	bigg:RPE;biopath:RXN00191;brenda:BR184;ec:5.1.3.1;ecocyc:RIBULP3EPIM-RXN;iabaylyiv4:RIBULP3EPIM-RXN;iaf1260:RPE;iaf692:RPE;iag612:rbs_280;iao358:rll_403;igt196:RPE;iin800:RPE1;iit341:RPE;ijn746:RPE;ijr904.45632:RPE;ijr904:RPE;imeo21:RPE;imm904:RPE;imo1053-pao1:RPE;imo1056:RPE;ind750:RPE;inj661:RPE;intenz:4904;ips189:RPE;irs1563.45632:R01529_c;irs1563.45632:R01529_p;isb619:RPE;iso783:RPE;iyo844:RP…	-999999.0	999999.0			0	0
R551C5455_LR-347	1 MNXM147@MNXC2 + 1 MNXM1@MNXC2 --> 1 MNXM147@MNXC3 + 1 MNXM1@MNXC3	R_ASNt2		MNXR849		model:S_Transport	bigg:ASNt2;bigg:ASNt2m;bigg:ASNt2r;bigg:ASNt2rpp;iaf1260:ASNt2rpp;iin800:AGP1_3;iin800:DIP5_3;iin800:GAP1_4;iin800:GNP1_1;iit341:ASNt2;ijr904.45632:ASNt2r;ijr904:ASNt2r;imeo21:ASNt2r;imm904:ASNt2r;imm904:ASNt6;imm904:ASNt7;ind750:ASNt2r;inj661:ASNt2r;ips189:ASNt2;iyo844:ASNt2;seed:rxn05508;seed:rxn08161;seed:rxn09782;seed:rxn13229;seed:rxn13230	0	999999.0			0	0
RD5ACADC4_LR-1010	1 MNXM147@MNXC2 --> 1 MNXM147@BOUNDARY	R_EX_asn_L_e				model:Exchange		0	999999.0			0	1
R3DEA5779_LR-238	1 MNXM147@MNXC3 + 1 MNXM2@MNXC3 --> 1 MNXM15@MNXC3 + 1 MNXM42@MNXC3	R00485	1*uniprot:ASPG1_BACSU		3.5.1.1;3.5.1.38;3.5.5.4	biopath:Catabolism_of_Amino_acids;biopath:Metabolism_of_L-Glutamate,_L-Aspartate_and_related_compounds;biopath:Metabolism_of_Nitrogen;kegg:Alanine, aspartate and glutamate metabolism;kegg:Biosynthesis of secondary metabolites;kegg:Cyanoamino acid metabolism;kegg:Metabolic pathways;kegg:Nitrogen metabolism;metacyc:3.5.5.4-RXN;metacyc:asparagine degradation I;metacyc:superpathway of aspartate and a…	bigg:ASNN;bigg:ASNNe;bigg:ASNNm;bigg:ASNNpp;biopath:RXN00310;brenda:BR22679;ec:3.5.1.1;ec:3.5.1.38;ec:3.5.5.4;ecocyc:ASPARAGHYD-RXN;iabaylyiv4:ASPARAGHYD-RXN;iaf1260:ASNN;iaf1260:ASNNpp;iaf692:ASNN;iag612:rbs_372;iag612:rbs_373;iao358:rll_18;iin800:ASP1;iin800:ASP31;iin800:ASP32;iin800:ASP33;iin800:ASP34;iit341:ASNN;ijn746:ASNN;ijr904.45632:ASNN;ijr904:ASNN;imeo21:ASNN;imm904:ASNN;imm904:ASNNe;im…	0	999999.0			0	0
RE7BA14CB_LR-1105	1 MNXM147@MNXC3 + 1 MNXM32@MNXC3 + 1 MNXM3@MNXC3 --> 1 MNXM1@MNXC3 + 1 MNXM7@MNXC3 + 1 MNXM9@MNXC3 + 1 iso_iYO844_ala_L_asn_L@MNXC3	R_LAAL39	1*gene:BG10629			model:S_Amino_acids_and_related_molecules		0	999999.0			0	0
R6DCC6D5D_LR-483	1 MNXM1485@MNXC2 + 1 MNXM2@MNXC3 + 1 MNXM3@MNXC3 --> 1 MNXM1485@MNXC3 + 1 MNXM1@MNXC3 + 1 MNXM7@MNXC3 + 1 MNXM9@MNXC3	R_BUTSabc;R_MSO3abc	1*uniprot:SSUA_BACSU+1*uniprot:SSUB_BACSU+1*uniprot:SSUC_BACSU			model:S_Transport;seed:Alkanesulfonates Utilization	bigg:MSO3abcpp;iaf1260:MSO3abcpp;ijn746:MSO3abcpp;imo1053-pao1:MSO3abc;imo1056:MSO3abc;iyo844:MSO3abc;seed:rxn05621;seed:rxn08959	0	999999.0			0	0
RDA701786_LR-1040	1 MNXM1485@MNXC2 --> 1 MNXM1485@BOUNDARY	R_EX_mso3_e				model:Exchange		0	999999.0			0	1
R49A140F5_LR-292	1 MNXM1488@MNXC3 + 1 MNXM2@MNXC3 --> 1 MNXM25@MNXC3 + 1 MNXM644@MNXC3	R_SDPDS	1*uniprot:YODQ_BACSU	MNXR4792	3.5.1.18	biopath:Biosynthesis_of_L-Lysine_from_L-Aspartate_(in_bacteria);biopath:Metabolism_of_L-Lysine,_L-Threonine,_L-Methionine,_and_L-Cysteine;kegg:Lysine biosynthesis;kegg:Metabolic pathways;kegg:Microbial metabolism in diverse environments;metacyc:lysine biosynthesis I;model:Threonine and Lysine Metabolism;seed:Arginine Biosynthesis extended;unipathway:L-lysine biosynthesis via DAP pathway	bigg:SDPDS;biopath:RXN00201;brenda:BR26098;ec:3.5.1.18;ecocyc:SUCCDIAMINOPIMDESUCC-RXN;iabaylyiv4:SUCCDIAMINOPIMDESUCC-RXN;iaf1260:SDPDS;iao358:rll_315;igt196:SDPDS;iit341:SDPDS;ijn746:SDPDS;ijr904.45632:SDPDS;ijr904:SDPDS;imeo21:SDPDS;imo1053-pao1:SDPDS;imo1056:SDPDS;inj661:SDPDS;intenz:4202;isb619:SDPDS;iso783:SDPDS;iyo844:SDPDS;kegg:R02734;metacyc:SUCCDIAMINOPIMDESUCC-RXN;obsolete:rxn10896;rhe…	0	999999.0			0	0
R1D12A39_LR-69	1 MNXM148@MNXC3 + 1 MNXM1@MNXC3 + 1 MNXM6@MNXC3 --> 1 MNXM155@MNXC3 + 1 MNXM5@MNXC3	R_TRR1	1*uniprot:FENR1_BACSU;1*uniprot:FENR2_BACSU;1*uniprot:TRXB_BACSU			model:Pyrimidine metabolism		0	999999.0			0	0
R8B3F3C76_RL-632	1 MNXM148@MNXC3 + 1 MNXM2@MNXC3 + 1 MNXM374@MNXC3 <-- 1 MNXM155@MNXC3 + 1 MNXM7@MNXC3	R_RNDR1	1*uniprot:NRDI_BACSU+1*uniprot:RIR1_BACSU+1*uniprot:RIR2_BACSU		1.17.4.1	biopath:Biosynthesis_of_2'-Deoxyadenosine-5'-triphosphate_from_ADP;biopath:Conversion_and_degradation_of_Purine_desoxyribonucleotides;kegg:Metabolic pathways;kegg:Purine metabolism;metacyc:adenosine nucleotides <i>de novo</i> biosynthesis;model: Nucleotides_PurineMetabolism ;model: Redox_RedoxMetabolism;model:Nucleotides_PyrimidineMetabolism	bigg:RNDR1;bigg:RNDR1n;biopath:RXN00128;ec:1.17.4.1;ecocyc:ADPREDUCT-RXN;iabaylyiv4:ADPREDUCT-RXN;iaf1260:RNDR1;iaf692:RNDR1;iag612:rbs_537;iao358:rll_283;iao358:rll_287;igt196:RNDR1;iit341:RNDR1;ijn746:RNDR1;ijr904.45632:RNDR1;ijr904:RNDR1;imeo21:RIBRB12;imeo21:RNDR1;imm904:RNDR1;imm904:RNDR1n;imo1053-pao1:RNDR1;imo1056:RNDR1;ind750:RNDR1;ind750:RNDR1n;inj661:RNDR1;ips189:RNDR1;irs1563.45632:R02…	-999999.0	0			0	0
R206F4BDE_RL-89	1 MNXM148@MNXC3 + 1 MNXM2@MNXC3 + 1 MNXM411@MNXC3 <-- 1 MNXM155@MNXC3 + 1 MNXM220@MNXC3	R_RNDR3	1*uniprot:NRDI_BACSU+1*uniprot:RIR1_BACSU+1*uniprot:RIR2_BACSU		1.17.4.1	kegg:Metabolic pathways;kegg:Pyrimidine metabolism;metacyc:pyrimidine deoxyribonucleotides <i>de novo</i> biosynthesis I;metacyc:pyrimidine deoxyribonucleotides <i>de novo</i> biosynthesis III;metacyc:pyrimidine deoxyribonucleotides <i>de novo</i> biosynthesis IV;metacyc:pyrimidine deoxyribonucleotides biosynthesis from CTP;metacyc:superpathway of pyrimidine deoxyribonucleotides <i>de novo</i> bi…	bigg:RNDR3;bigg:RNDR3n;brenda:BS394797;ec:1.17.4.1;ecocyc:CDPREDUCT-RXN;iabaylyiv4:CDPREDUCT-RXN;iaf1260:RNDR3;iaf692:RNDR3;iag612:rbs_538;iao358:rll_285;iao358:rll_289;igt196:RNDR3;iit341:RNDR3;ijn746:RNDR3;ijr904.45632:RNDR3;ijr904:RNDR3;imeo21:RNDR3;imm904:RNDR3;imm904:RNDR3n;imo1053-pao1:RNDR3;imo1056:RNDR3;ind750:RNDR3;ind750:RNDR3n;inj661:RNDR3;ips189:RNDR3;irs1563.45632:R02024_c;isb619:RND…	-999999.0	0			0	0
R1E8BF0DA_RL-81	1 MNXM148@MNXC3 + 1 MNXM2@MNXC3 + 1 MNXM436@MNXC3 <-- 1 MNXM155@MNXC3 + 1 MNXM30@MNXC3	R_RNDR2	1*uniprot:NRDI_BACSU+1*uniprot:RIR1_BACSU+1*uniprot:RIR2_BACSU		1.17.4.1	biopath:Biosynthesis_of_2'-Deoxyguanosine-5'-triphosphate_from_GDP;biopath:Conversion_and_degradation_of_Purine_desoxyribonucleotides;kegg:Metabolic pathways;kegg:Purine metabolism;metacyc:guanosine nucleotides <i>de novo</i> biosynthesis;model: Nucleotides_PurineMetabolism ;model: Redox_RedoxMetabolism;model:Nucleotides_PyrimidineMetabolism	bigg:RNDR2;bigg:RNDR2n;biopath:RXN00824;brenda:BS394860;ec:1.17.4.1;ecocyc:GDPREDUCT-RXN;iabaylyiv4:GDPREDUCT-RXN;iaf1260:RNDR2;iaf692:RNDR2;iag612:rbs_539;iao358:rll_284;iao358:rll_288;igt196:RNDR2;iit341:RNDR2;ijn746:RNDR2;ijr904.45632:RNDR2;ijr904:RNDR2;imeo21:RNDR2;imm904:RNDR2;imm904:RNDR2n;imo1053-pao1:RNDR2;imo1056:RNDR2;ind750:RNDR2;ind750:RNDR2n;inj661:RNDR2;ips189:RNDR2;irs1563.45632:R0…	-999999.0	0			0	0
RADAB18C1_RL-808	1 MNXM148@MNXC3 + 1 MNXM2@MNXC3 + 1 MNXM572@MNXC3 <-- 1 MNXM155@MNXC3 + 1 MNXM17@MNXC3	R_RNDR4	1*uniprot:NRDI_BACSU+1*uniprot:RIR1_BACSU+1*uniprot:RIR2_BACSU		1.17.4.1	biopath:Biosynthesis_of_2'-Deoxyuridine-5'-phosphate_from_Uridine-5'-diphosphate;biopath:Conversion_and_degradation_of_Pyrimidine_nucleotides_and_bases;kegg:Pyrimidine metabolism;metacyc:pyrimidine deoxyribonucleotides <i>de novo</i> biosynthesis I;metacyc:pyrimidine deoxyribonucleotides <i>de novo</i> biosynthesis III;metacyc:superpathway of pyrimidine deoxyribonucleotides <i>de novo</i> biosynt…	bigg:RNDR4;bigg:RNDR4n;biopath:RXN01504;ec:1.17.4.1;ecocyc:UDPREDUCT-RXN;iabaylyiv4:UDPREDUCT-RXN;iaf1260:RNDR4;iaf692:RNDR4;iag612:rbs_540;iao358:rll_286;iao358:rll_290;igt196:RNDR4;iit341:RNDR4;ijn746:RNDR4;ijr904.45632:RNDR4;ijr904:RNDR4;imeo21:RNDR4;imeo21:RNDR5B12;imm904:RNDR4;imm904:RNDR4n;imo1053-pao1:RNDR4;imo1056:RNDR4;ind750:RNDR4;ind750:RNDR4n;inj661:RNDR4;ips189:RNDR4;irs1563.45632:R0…	-999999.0	0			0	0
R7DD1E7A8_RL-556	1 MNXM148@MNXC3 + 1 MNXM2@MNXC3 + 1 MNXM61@MNXC3 <-- 1 MNXM155@MNXC3 + 1 iso_iYO844_metox@MNXC3	R_METSR_S1	1*uniprot:MSRA_BACSU			model:S_Amino_acids_and_related_molecules		-999999.0	0			0	0
R6D0219FA_RL-476	1 MNXM148@MNXC3 + 1 MNXM2@MNXC3 + 1 MNXM61@MNXC3 <-- 1 MNXM155@MNXC3 + 1 iso_iYO844_metox_R@MNXC3	R_METSR_R1	1*uniprot:MSRB_BACSU			model:S_Amino_acids_and_related_molecules		-999999.0	0			0	0
R298CAADB_B-147	1 MNXM1499@MNXC3 + 1 MNXM7@MNXC3 <==> 1 MNXM356@MNXC3 + 1 MNXM3@MNXC3	R_PPAKr	1*uniprot:ACKA_BACSU		2.7.2.1;2.7.2.15	kegg:Propanoate metabolism;metacyc:L-1,2-propanediol degradation;metacyc:threonine degradation I;model:Alternate Carbon Metabolism;unipathway:L-threonine degradation via propanoate pathway	bigg:PPAKr;brenda:BR48584;ec:2.7.2.1;ec:2.7.2.15;ecocyc:PROPKIN-RXN;iabaylyiv4:PROPKIN-RXN;iaf1260:PPAKr;iaf692:PPAKr;ijr904.45632:PPAKr;ijr904:PPAKr;imeo21:PROPP;intenz:15980;ips189:PPAK;iyo844:PPAK;kegg:R01353;metacyc:PROPKIN-RXN;rhea:23148;rhea:23149;rhea:23150;rhea:23151;seed:rxn00985;upa:UCR01353;upa:UER00510	-999999.0	999999.0			0	0
RCA1C4FB9_B-954	1 MNXM14@MNXC2 + 1 MNXM1@MNXC2 <==> 1 MNXM14@MNXC3 + 1 MNXM1@MNXC3	R_AMPt6		MNXR27754		model:S_Transport	iyo844:AMPt6;seed:rxn05497	-999999.0	999999.0			0	0
RE985FDA3_LR-1117	1 MNXM14@MNXC2 --> 1 MNXM14@BOUNDARY	R_EX_amp_e				model:Exchange		0	999999.0			0	1
R226BBBB1_RL-103	1 MNXM14@MNXC3 + 1 MNXM1561@MNXC3 <-- 1 MNXM3@MNXC3 + 1 MNXM51@MNXC3	R_GTPDPK	1*uniprot:RELA_BACSU	MNXR69192	2.7.6.5	kegg:Purine metabolism;metacyc:ppGpp biosynthesis;model:Cofactor and Prosthetic Group Biosynthesis;unipathway:ppGpp biosynthesis	bigg:GTPDPK;brenda:BR47857;ec:2.7.6.5;ecocyc:GTPPYPHOSKIN-RXN;iaf1260:GTPDPK;iag612:rbs_327;ijn746:GTPDPK;imeo21:GTPDPK;imo1053-pao1:GTPDPK;imo1056:GTPDPK;inj661:GTPDPK;intenz:3036;isb619:GTPDPK;iso783:GTPDPK;iyo844:GTPDPK;kegg:R00429;metacyc:GTPPYPHOSKIN-RXN;rhea:22088;rhea:22089;rhea:22090;rhea:22091;seed:rxn00303;upa:UCR00429;upa:UER00884	-999999.0	0			0	0
RAF733053_RL-817	1 MNXM14@MNXC3 + 1 MNXM1@MNXC3 + 1 MNXM7@MNXC3 <-- 1 MNXM212@MNXC3 + 1 MNXM3@MNXC3	R_YJR105W	1*uniprot:DCK_BACSU			model:Salvage pathways		-999999.0	0			0	0
R2C930A68_B-159	1 MNXM14@MNXC3 + 1 MNXM1@MNXC3 + 1 MNXM91@MNXC3 <==> 1 MNXM15900@MNXC3 + 1 MNXM3@MNXC3	R_1081;R_1678;R_1677;R_1676;R_1675	1*uniprot:ECSB_BACSU	MNXR69797	2.7.6.1	biopath:Biosynthesis_and_degradation_of_L-Histidine;biopath:Biosynthesis_of_Histidine;biopath:Biosynthesis_of_IMP;biopath:Biosynthesis_of_Purine_ribonucleotides;biopath:Biosynthesis_of_Pyrimidine_ribonucleotides;biopath:Biosynthesis_of_Uridine-5'-phosphate;biopath:Pentose_phosphate_pathway;model:Histidine Metabolism	bigg:PRPPS;biopath:RXN00113;ec:2.7.6.1	-999999.0	999999.0			0	0
RC16F2CB0_LR-907	1 MNXM14@MNXC3 + 1 MNXM2@MNXC3 --> 1 MNXM212@MNXC3 + 1 MNXM9@MNXC3	R_NTD7pp;R_NTD7	1*uniprot:NTPES_BACSU		3.1.3.1;3.1.3.2;3.1.3.31;3.1.3.5;3.1.3.6;3.6.1.11;3.6.1.5;3.6.1.9	biopath:Conversion_and_degradation_of_Purine_desoxyribonucleotides;biopath:Degradation_of_ATP_to_Adenosine;biopath:Reactions_and_degradation_of_Purine_ribonucleotides;kegg:Metabolic pathways;kegg:Purine metabolism;metacyc:adenosine nucleotides degradation II;model:Nucleotides_PurineMetabolism;seed:pyrimidine conversions	bigg:NTD7;bigg:NTD7e;bigg:NTD7l;bigg:NTD7pp;biopath:RXN01372;brenda:BS64616;ec:3.1.3.1;ec:3.1.3.2;ec:3.1.3.31;ec:3.1.3.5;ec:3.1.3.6;ec:3.6.1.11;ec:3.6.1.5;ec:3.6.1.9;ecocyc:AMP-DEPHOSPHORYLATION-RXN;iabaylyiv4:AMP-DEPHOSPHORYLATION-RXN;iaf1260:NTD7;iaf1260:NTD7pp;iao358:rll_291;iin800:U30;ijn746:NTD7;ijn746:NTD7pp;ijr904.45632:NTD7;ijr904:NTD7;imeo21:NTD7;imm904:NTD7;imo1053-pao1:NTD7;imo1056:NTD…	0	999999.0			0	0
R28766662_B-140	1 MNXM14@MNXC3 + 1 MNXM3@MNXC3 <==> 2 MNXM7@MNXC3	R_129	1*uniprot:KAD_BACSU		2.7.4.3	biopath:Biosynthesis_of_ATP;biopath:Reactions_and_degradation_of_Purine_ribonucleotides;kegg:Biosynthesis of secondary metabolites;kegg:Metabolic pathways;kegg:Purine metabolism;metacyc:adenosine nucleotides <i>de novo</i> biosynthesis;model:Nucleotide Salvage Pathway;unipathway:AMP biosynthesis via salvage pathway	bigg:ADK1;bigg:ADK1m;biopath:RXN00680;brenda:BR47850;ec:2.7.4.3;ecocyc:ADENYL-KIN-RXN;iabaylyiv4:ADENYL-KIN-RXN;iaf1260:ADK1;iaf692:ADK1;iag612:rbs_148;iao358:rll_11;igt196:ADK1;iin800:ADK1_1;iin800:ADK2_1;iit341:ADK1;ijn746:ADK1;ijr904.45632:ADK1;ijr904:ADK1;imeo21:ADK1;imm904:ADK1;imm904:ADK1m;imo1053-pao1:ADK1;imo1056:ADK1;ind750:ADK1;ind750:ADK1m;inj661:ADK1;intenz:3007;ips189:ADK1;irs1563.45…	-999999.0	999999.0			0	0
R896353BD_B-618	1 MNXM14@MNXC3 + 1 MNXM93@MNXC3 <==> 1 MNXM565@MNXC3	R_142	1*uniprot:PUR8_BACSU		4.3.2.2	biopath:Biosynthesis_of_ATP;biopath:Reactions_and_degradation_of_Purine_ribonucleotides;kegg:Alanine, aspartate and glutamate metabolism;kegg:Metabolic pathways;kegg:Purine metabolism;metacyc:adenosine nucleotides <i>de novo</i> biosynthesis;metacyc:purine nucleotides <i>de novo</i> biosynthesis II;model:Purine and Pyrimidine Biosynthesis;seed:Purine conversions;unipathway:AMP biosynthesis via de…	bigg:ADSL1;bigg:ADSL1r;biopath:RXN00398;brenda:BR3432;ec:4.3.2.2;ecocyc:AMPSYN-RXN;iabaylyiv4:AMPSYN-RXN;iaf1260:ADSL1r;iaf692:ADSL1;iag612:rbs_127;iao358:rll_365;igt196:ADSL1r;iin800:ADE13_2;iit341:ADSL1r;ijn746:ADSL1r;ijr904.45632:ADSL1r;ijr904:ADSL1r;imeo21:ADSL1r;imm904:ADSL1r;imo1053-pao1:ADSL1r;imo1056:ADSL1r;ind750:ADSL1r;inj661:ADSL1r;intenz:4836;irs1563.45632:R01083_c;isb619:ADSL1;iso783…	-999999.0	999999.0			0	0
R6D92F1B0_RL-479	1 MNXM14@MNXC3 + 2 MNXM1@MNXC3 + 1 MNXM73@MNXC3 + 1 MNXM9@MNXC3 <-- 1 MNXM23@MNXC3 + 1 MNXM2@MNXC3 + 1 MNXM3@MNXC3	R_PPS	1*uniprot:PPSA_BACSU		2.7.9.2	kegg:Carbon fixation pathways in prokaryotes;kegg:Metabolic pathways;kegg:Methane metabolism;kegg:Microbial metabolism in diverse environments;kegg:Pyruvate metabolism;metacyc:gluconeogenesis I;metacyc:glycolysis I;metacyc:glycolysis II (from fructose-6P);metacyc:reductive TCA cycle I;model:GlycolysisGluconeogenesis;seed:Glycolysis and Gluconeogenesis;seed:Pyruvate metabolism I anaplerotic reacti…	bigg:PPS;brenda:BR48097;ec:2.7.9.2;ecocyc:PEPSYNTH-RXN;iabaylyiv4:PEPSYNTH-RXN;iaf1260:PPS;iaf692:PPS;iit341:PPS;ijn746:PPS;ijr904.45632:PPS;ijr904:PPS;imo1053-pao1:PPS;imo1056:PPS;intenz:3122;iso783:PPS;iyo844:PPS;kegg:R00199;metacyc:PEPSYNTH-RXN;rhea:11364;rhea:11365;rhea:11366;rhea:11367;seed:rxn00147	-999999.0	0			0	0
R1781A0_LR-37	1 MNXM150@MNXC3 + 1 MNXM2@MNXC3 --> 1 MNXM168@MNXC3 + 1 MNXM38297@MNXC3	R_MTAN	1*uniprot:MTNA_BACSU	MNXR55735	3.2.2.16;3.2.2.9	kegg:Cysteine and methionine metabolism;kegg:Metabolic pathways;model:Methionine metabolism;model:Urea cycle and metabolism of amino groups;seed:Adenosyl nucleosidases;seed:Menaquinone Biosynthesis via Futalosine;seed:Methionine Salvage;unipathway:L-methionine biosynthesis via salvage pathway	bigg:MTAN;brenda:BR19228;ec:3.2.2.16;ec:3.2.2.9;iaf1260:MTAN;iag612:rbs_469;igt196:MTAN;iit341:MTAN;ijr904.45632:MTAN;ijr904:MTAN;imeo21:MTAN;inj661:MTAN;irs1563.45632:R01401_c;isb619:MTAN;iso783:MTAN;iyo844:MTAN;kegg:R01401;seed:rxn01021;upa:UCR01401;upa:UER00871	0	999999.0			0	0
R91021E0A_B-659	1 MNXM151@MNXC2 + 2 MNXM2@MNXC2 <==> 1 MNXM22@MNXC2 + 2 MNXM57@MNXC2	R_GTHPe	1*uniprot:BSAA_BACSU	MNXR2828	1.11.1.9	kegg:Glutathione metabolism;metacyc:glutathione redox reactions I;model:null	bigg:GTHP;bigg:GTHPe;bigg:GTHPm;brenda:BR37185;ec:1.11.1.9;ecocyc:GLUTATHIONE-PEROXIDASE-RXN;iabaylyiv4:GLUTATHIONE-PEROXIDASE-RXN;iao358:rll_183;iin800:GPX1;iin800:GPX2;iin800:HYR1;ijn746:GTHP;imm904:GTHP;imm904:GTHPm;ind750:GTHP;intenz:1769;irs1563.45632:R00274_c;isb619:GTHP;iso783:GSHPO;iyo844:GTHPe;kegg:R00274;metacyc:GLUTATHIONE-PEROXIDASE-RXN;obsolete:rxn10392;reactome:REACT_2037.3;rhea:168…	-999999.0	999999.0			0	0
R9E99A0A2_LR-729	1 MNXM151@MNXC2 --> 1 MNXM151@BOUNDARY	R_EX_gthox_e				model:Exchange		0	999999.0			0	1
R3B902335_RL-228	1 MNXM152@MNXC3 + 1 MNXM1@MNXC3 + 1 MNXM5@MNXC3 <-- 1 MNXM394@MNXC3 + 1 MNXM8@MNXC3	R_NADK5	1*uniprot:PPNK1_BACSU		2.7.1.23	model:S_Nucleotides_and_nucleic_acids		-999999.0	0			0	0
R47B0699A_B-287	1 MNXM152@MNXC3 + 1 MNXM3@MNXC3 <==> 1 MNXM394@MNXC3 + 1 MNXM7@MNXC3	R_925	1*uniprot:NDK_BACSU	MNXR69532	2.7.4.6	biopath:Biosynthesis_of_2'-Deoxythymidine-5'-triphosphate;biopath:Conversion_and_degradation_of_Pyrimidine_nucleotides_and_bases;kegg:Metabolic pathways;kegg:Pyrimidine metabolism;metacyc:pyrimidine deoxyribonucleotide phosphorylation;metacyc:pyrimidine deoxyribonucleotides <i>de novo</i> biosynthesis I;metacyc:pyrimidine deoxyribonucleotides <i>de novo</i> biosynthesis II;metacyc:pyrimidine deox…	bigg:NDPK4;bigg:NDPK4m;bigg:NDPK4n;biopath:RXN00420;brenda:BS358250;ec:2.7.4.6;ecocyc:DTDPKIN-RXN;kegg:R02093;metacyc:DTDPKIN-RXN;rhea:27682;rhea:27683;rhea:27684;rhea:27685	-999999.0	999999.0			0	0
R1CA49BF6_B-66	1 MNXM152@MNXC3 + 1 MNXM7@MNXC3 <==> 1 MNXM257@MNXC3 + 1 MNXM3@MNXC3	R_435	1*uniprot:KTHY_BACSU		2.7.4.12;2.7.4.13;2.7.4.9	biopath:Biosynthesis_of_2'-Deoxythymidine-5'-triphosphate;biopath:Conversion_and_degradation_of_Pyrimidine_nucleotides_and_bases;kegg:Metabolic pathways;kegg:Pyrimidine metabolism;metacyc:pyrimidine deoxyribonucleotide phosphorylation;metacyc:pyrimidine deoxyribonucleotides <i>de novo</i> biosynthesis I;metacyc:pyrimidine deoxyribonucleotides <i>de novo</i> biosynthesis II;metacyc:pyrimidine deox…	bigg:DTMPK;biopath:RXN00496;brenda:BR48076;ec:2.7.4.12;ec:2.7.4.13;ec:2.7.4.9;ecocyc:DTMPKI-RXN;iabaylyiv4:DTMPKI-RXN;iaf1260:DTMPK;iaf692:DTMPK;iag612:rbs_284;iao358:rll_468;igt196:DTMPK;iin800:CDC8;iit341:DTMPK;ijn746:DTMPK;ijr904.45632:DTMPK;ijr904:DTMPK;imeo21:DTMPK;imm904:DTMPK;imo1053-pao1:DTMPK;imo1056:DTMPK;ind750:DTMPK;inj661:DTMPK;intenz:3013;intenz:3016;ips189:DTMPK;isb619:DTMPK;iso783…	-999999.0	999999.0			0	0
RB465B165_RL-838	1 MNXM1532@MNXC3 + 1 MNXM15@MNXC3 <-- 1 MNXM1@MNXC3 + 1 MNXM2@MNXC3 + 1 MNXM90906@MNXC3	R_DHPPDA	1*uniprot:RIBD_BACSU	MNXR68711	3.5.4.26	model:Riboflavin Metabolism	bigg:DHPPDA;ec:3.5.4.26	-999999.0	0			0	0
R7F0E3AF7_B-562	1 MNXM153@MNXC3 + 1 MNXM89557@MNXC3 <==> 1 MNXM20@MNXC3 + 1 MNXM76@MNXC3	R_1746;R_1266	1*uniprot:HIS5_BACSU;1*uniprot:HIS8_BACSU		2.6.1.1;2.6.1.5;2.6.1.57;2.6.1.9	kegg:Biosynthesis of secondary metabolites;kegg:Isoquinoline alkaloid biosynthesis;kegg:Metabolic pathways;kegg:Novobiocin biosynthesis;kegg:Phenylalanine, tyrosine and tryptophan biosynthesis;kegg:Tyrosine metabolism;kegg:Ubiquinone and other terpenoid-quinone biosynthesis;metacyc:(<i>S</i>)-reticuline biosynthesis I;metacyc:4-hydroxyphenylpyruvate biosynthesis;metacyc:rosmarinic acid biosynthes…	bigg:TYRTA;bigg:TYRTAi;bigg:TYRTAm;bigg:TYRTAp;brenda:BR47696;ec:2.6.1.1;ec:2.6.1.5;ec:2.6.1.57;ec:2.6.1.9;ecocyc:TYRAMINOTRANS-RXN;iabaylyiv4:TYRAMINOTRANS-RXN;iaf1260:TYRTA;iaf692:TYRTA;iag612:rbs_72;iag612:rbs_73;iao358:rll_20;iin800:AAT1_2;iin800:AAT2_2;iin800:ARO8;iin800:ARO9_2;iit341:TYRTA;ijn746:TYRTA;ijr904.45632:TYRTA;ijr904:TYRTA;imeo21:TYRTA;imm904:TYRTAi;imm904:TYRTAim;imm904:TYRTAip;…	-999999.0	999999.0			0	0
R7544F249_LR-524	1 MNXM1547@MNXC2 + 1 MNXM2@MNXC3 + 1 MNXM3@MNXC3 --> 1 MNXM1547@MNXC3 + 1 MNXM1@MNXC3 + 1 MNXM7@MNXC3 + 1 MNXM9@MNXC3	R_CHOLSabc	1*uniprot:OPUCA_BACSU+1*uniprot:OPUCB_BACSU+1*uniprot:OPUCC_BACSU+1*uniprot:OPUCD_BACSU			model:S_Transport	bigg:CHOLSabc;iyo844:CHOLSabc;seed:rxn05184;seed:rxn12738	0	999999.0			0	0
RF699763C_LR-1193	1 MNXM1547@MNXC2 --> 1 MNXM1547@BOUNDARY	R_EX_chols_e_				model:S_		0	999999.0			0	1
RD3DB88D3_B-999	1 MNXM154@MNXC2 + 1 MNXM1@MNXC2 <==> 1 MNXM154@MNXC3 + 1 MNXM1@MNXC3	T_R_ACACt2				model:null	bigg:ACACt2;bigg:ACACt2m;bigg:ACACt2pp;iaf1260:ACACt2pp;iit341:ACACt2;ijr904.45632:ACACt2;ijr904:ACACt2;iyo844:ACACt2;seed:rxn05484;seed:rxn08029	-999999.0	999999.0			0	0
RB55304CE_LR-843	1 MNXM154@MNXC2 --> 1 MNXM154@BOUNDARY	R_EX_acac_e				model:Exchange		0	999999.0			0	1
RD082C506_RL-982	1 MNXM154@MNXC3 + 1 MNXM21@MNXC3 <-- 1 MNXM197@MNXC3	R_HMGL	1*uniprot:HMGCL_BACSU	MNXR2984	4.1.3.4	biopath:Biosynthesis_of_Cholesterol_(Atlas_S._85,_86);biopath:Metabolism_of_the_branched_amino_acids_(L-Leucine,_L-Isoleucine,_L-Valine);kegg:Butanoate metabolism;kegg:Metabolic pathways;kegg:Synthesis and degradation of ketone bodies;kegg:Valine, leucine and isoleucine degradation;metacyc:ketogenesis;metacyc:leucine degradation I;metacyc:mevalonate degradation;model:S_Lipids;seed:Branched chain …	aragem.45632:R01360_c;bigg:HMGL;bigg:HMGLm;bigg:HMGLx;biopath:RXN00934;brenda:BR395;ec:4.1.3.4;iag612:rbs_60;ijn746:HMGL;imo1053-pao1:HMGL;imo1056:HMGL;intenz:4617;irs1563.45632:R01360_c;iso783:HMGL;iyo844:HMGL;kegg:R01360;metacyc:HYDROXYMETHYLGLUTARYL-COA-LYASE-RXN;pubmed:15122894;pubmed:8440722;reactome:REACT_100202;reactome:REACT_105243;reactome:REACT_108952;reactome:REACT_110033;reactome:REAC…	-999999.0	0			0	0
R1BB04AE8_LR-57	1 MNXM1553@MNXC3 + 1 MNXM3@MNXC3 --> 1 MNXM1@MNXC3 + 1 MNXM500@MNXC3 + 1 MNXM7@MNXC3	R_FRUK_r	1*uniprot:K1PF_BACSU	MNXR69014	2.7.1.56	model:Carbohydrate Metabolism	bigg:FRUK;bigg:FRUK_r;brenda:BR47787;ec:2.7.1.56;iabaylyiv4:1PFRUCTPHOSN-RXN;iaf1260:FRUK;iag612:rbs_249;iao358:rll_317;iin800:U1;ijn746:FRUK_r;ijr904.45632:F1PK;ijr904:F1PK;imm904:FRUK;imo1053-pao1:F1PK;imo1056:F1PK;ind750:F1PK;ips189:F1PK;isb619:FRUK;iyo844:F1PK;obsolete:rxn08529;seed:rxn01492	0	999999.0			0	0
RB73F93B4_B-854	1 MNXM1553@MNXC3 <==> 1 MNXM435@MNXC3 + 1 MNXM77@MNXC3	R_556	1*uniprot:ALF_BACSU;1*uniprot:IOLJ_BACSU		4.1.2.13	kegg:Fructose and mannose metabolism;kegg:Metabolic pathways;model:Glycolysis/Gluconeogenesis;seed:Calvin-Benson cycle;seed:Formaldehyde assimilation Ribulose monophosphate pathway;seed:Glycolysis and Gluconeogenesis	bigg:FBA2;ec:4.1.2.13;iaf692:FBA2;iit341:FBA2;imm904:FBA2;ind750:FBA2;ips189:FBA2;irs1563.45632:R02568_c;iyo844:FBA2;kegg:R02568;seed:rxn01870	-999999.0	999999.0			0	0
R45614239_LR-278	1 MNXM1562@MNXC2 --> 1 MNXM1562@BOUNDARY	R_EX_hg2_e				model:Exchange		0	999999.0			0	1
R93634957_B-674	1 MNXM1562@MNXC2 <==> 1 MNXM1562@MNXC3	R_HGt	1*uniprot:COPZ_BACSU	MNXR2958		model:S_Transport	bigg:HG2tex;iaf1260:HG2tex;iso783:HGt;iyo844:HGt;seed:rxn05586;seed:rxn08717	-999999.0	999999.0			0	0
RECD550D8_LR-1142	1 MNXM156@MNXC2 + 1 MNXM1@MNXC2 --> 1 MNXM156@MNXC3 + 1 MNXM1@MNXC3	R_ALA_Dt2	1*uniprot:ALST_BACSU;1*uniprot:GLNT_BACSU;1*uniprot:YRBD_BACSU	MNXR1424		model:S_Transport;seed:Pyruvate Alanine Serine Interconversions	bigg:DALAt2;bigg:DALAt2pp;bigg:DALAt2r;bigg:DALAt2rL;iaf1260:DALAt2pp;iit341:DALAt2;ijr904.45632:DALAt2r;ijr904:DALAt2r;imeo21:DALAt2r;imo1053-pao1:ALA_Dt6;imo1056:ALA_Dt6;inj661:DALAt2r;isb619:DALAt2r;iyo844:ALA_Dt2;seed:rxn05494;seed:rxn08301	0	999999.0			0	0
RC96712E3_LR-950	1 MNXM156@MNXC2 --> 1 MNXM156@BOUNDARY	R_EX_ala_D_e				model:Exchange		0	999999.0			0	1
R99BDB7F6_LR-708	1 MNXM156@MNXC3 + 1 MNXM2@MNXC3 + 1 MNXM4@MNXC3 --> 1 MNXM15@MNXC3 + 1 MNXM22@MNXC3 + 1 MNXM23@MNXC3	R_DALAOX	1*uniprot:GLOX_BACSU		1.4.3.19;1.4.3.3	model:Other Amino Acid Metabolism	bigg:DALAOX;bigg:DALAOXx;brenda:BR47358;ec:1.4.3.19;ec:1.4.3.3;imeo21:DALAOX;imo1053-pao1:DAMOX_ALA;imo1056:DAMOX_ALA;inj661:DALAOX;intenz:19124;iyo844:DAMOX_ALA;kegg:R05861;metacyc:RXN-8672;rhea:22688;rhea:22689;rhea:22690;rhea:22691;seed:rxn04092	0	999999.0			0	0
R20F27F8B_B-91	1 MNXM156@MNXC3 <==> 1 MNXM32@MNXC3	R_ALAR	1*uniprot:ALR1_BACSU		5.1.1.1	biopath:Metabolism_of_L-Glutamate,_L-Aspartate_and_related_compounds;kegg:D-Alanine metabolism;kegg:Metabolic pathways;metacyc:alanine biosynthesis I;metacyc:alanine degradation I;model:S_*Alanine and Aspartate Metabolism;seed:Pyruvate Alanine Serine Interconversions;unipathway:D-alanine biosynthesis	bigg:ALAR;bigg:ALARi;biopath:RXN01498;brenda:BR162;ec:5.1.1.1;ecocyc:ALARACECAT-RXN;iabaylyiv4:ALARACECAT-RXN;iaf1260:ALAR;iag612:rbs_365;iao358:rll_106;iit341:ALAR;ijn746:ALAR;ijr904.45632:ALAR;ijr904.45632:ALARi;ijr904:ALAR;ijr904:ALARi;imeo21:ALAR;imo1053-pao1:ALAR;imo1053-pao1:ALARi;imo1056:ALAR;imo1056:ALARi;inj661:ALAR;intenz:4882;isb619:ALAR;iso783:ALAR;iyo844:ALAR;kegg:R00401;macie:M0213;…	-999999.0	999999.0			0	0
RDADB1F90_RL-1044	1 MNXM157@MNXC2 + 1 MNXM41@MNXC2 <-- 1 MNXM2@MNXC2 + 1 iso_iYO844_madg@MNXC2	R_BG_MADG_	1*uniprot:BGLH_BACSU		3.2.1.21	model:S_Carbohydrates_and_related_molecules		-999999.0	0			0	0
RE3562355_RL-1083	1 MNXM157@MNXC2 + 1 MNXM41@MNXC2 <-- 1 MNXM2@MNXC2 + 1 iso_iYO844_mbdg@MNXC2	R_BG_MBDG_	1*uniprot:BGLH_BACSU		3.2.1.21	model:S_Carbohydrates_and_related_molecules		-999999.0	0			0	0
R1AC59AD5_LR-52	1 MNXM157@MNXC2 --> 1 MNXM157@BOUNDARY	R_EX_meoh_e_				model:S_		0	999999.0			0	1
R51FD58E9_B-331	1 MNXM158@MNXC2 + 1 MNXM1@MNXC2 <==> 1 MNXM158@MNXC3 + 1 MNXM1@MNXC3	R_1289	1*uniprot:ALLP_BACSU;1*uniprot:PYRP_BACSU			model:Transport, Extracellular;seed:Hydantoin metabolism	bigg:URAt2;bigg:URAt2pp;bigg:URAt2r;bigg:URAt2rpp;iag612:rbs_581;iao358:rll_388;iin800:FUR4;iit341:URAt2;ijr904.45632:URAt2;ijr904.45632:URAt2r;ijr904:URAt2;ijr904:URAt2r;imm904:URAt2;imo1053-pao1:URAt6;imo1056:URAt6;ind750:URAt2;ips189:URAt2;isb619:URAt2;iso783:URAt6;iyo844:URAt6;obsolete:rxn05666;seed:rxn05197;seed:rxn09365;seed:rxn12368	-999999.0	999999.0			0	0
R669A7661_LR-447	1 MNXM158@MNXC2 --> 1 MNXM158@BOUNDARY	R_EX_ura_e				model:Exchange		0	999999.0			0	1
RFB2F9386_B-1221	1 MNXM158@MNXC3 + 1 MNXM295@MNXC3 <==> 1 MNXM288@MNXC3 + 1 MNXM9@MNXC3	R_1117	1*uniprot:PDP_BACSU		2.4.2.2;2.4.2.3	kegg:Metabolic pathways;kegg:Pyrimidine metabolism;metacyc:pyrimidine ribonucleosides degradation;model:Nucleotide Salvage Pathway;seed:pyrimidine conversions;unipathway:UMP biosynthesis via salvage pathway	bigg:PYNP2r;brenda:BR47549;ec:2.4.2.2;ec:2.4.2.3;ecocyc:URPHOS-RXN;iaf1260:PYNP2r;iag612:rbs_586;iao358:rll_441;iin800:U22;ijn746:PYNP2r;ijr904.45632:PYNP2r;ijr904:PYNP2r;imm904:PYNP2r;ind750:PYNP2r;intenz:2660;ips189:PYNP2;irs1563.45632:R01876_c;iso783:PYNP2;iyo844:PYNP2;kegg:R01876;metacyc:URPHOS-RXN;pubmed:12499542;pubmed:15003451;rhea:24388;rhea:24389;rhea:24390;rhea:24391;seed:rxn01366;upa:U…	-999999.0	999999.0			0	0
R35C13EF7_B-209	1 MNXM15900@MNXC3 + 1 MNXM186@MNXC3 <==> 1 MNXM2378@MNXC3 + 1 MNXM271@MNXC3	R_1736;R_1235	1*uniprot:TKT_BACSU	MNXR69977	2.2.1.1	model:Pentose Phosphate Pathway	bigg:TKT1;ec:2.2.1.1	-999999.0	999999.0			0	0
R61FE1BCC_B-424	1 MNXM15900@MNXC3 + 1 MNXM1@MNXC3 + 1 MNXM7@MNXC3 <==> 1 MNXM242@MNXC3 + 1 MNXM3@MNXC3	R_1133	1*uniprot:RBSK_BACSU	MNXR69847	2.7.1.15	model:Pentose Phosphate Pathway	bigg:RBK;bigg:RBKr;ec:2.7.1.15	-999999.0	999999.0			0	0
RCE4073DF_LR-969	1 MNXM15900@MNXC3 + 1 MNXM2378@MNXC3 + 1 MNXM37@MNXC3 --> 1 MNXM161@MNXC3 + 1 iso_iYO844_unk2_BS@MNXC3	R_PYRIS	1*uniprot:PDXS_BACSU+1*uniprot:PDXT_BACSU			model:S_Coenzymes_and_prosthetic_groups		0	999999.0			0	0
RE7E0E79F_B-1107	1 MNXM15900@MNXC3 <==> 1 MNXM295@MNXC3	R_1060;R_1669	1*uniprot:DEOB_BACSU	MNXR69773	5.4.2.7	model:Pentose Phosphate Pathway	bigg:PPM;ec:5.4.2.7	-999999.0	999999.0			0	0
R8B252C8A_LR-631	1 MNXM1597@MNXC2 + 2 MNXM1@MNXC2 --> 1 MNXM1597@MNXC3 + 2 MNXM1@MNXC3	R_PRIt2	1*uniprot:PUCJ_BACSU;1*uniprot:PUCK_BACSU	MNXR64206		model:S_Transport	iag612:rbs_578;iag612:rbs_579;iyo844:PRIt2;metacyc:TRANS-RXN-207;seed:rxn05636	0	999999.0			0	0
R5E4910EF_LR-403	1 MNXM1597@MNXC2 --> 1 MNXM1597@BOUNDARY	R_EX_urate_e_				model:S_		0	999999.0			0	1
R2A69B9AC_RL-153	1 MNXM159@MNXC3 + 1 MNXM15@MNXC3 + 1 MNXM1@MNXC3 + 1 MNXM25@MNXC3 <-- 1 MNXM2@MNXC3 + 1 MNXM820@MNXC3	R_SHSL4	1*uniprot:METI_BACSU		2.5.1.48	kegg:Cysteine and methionine metabolism;kegg:Metabolic pathways;model:Cysteine and methionine metabolism	bigg:SHSL4r;ec:2.5.1.48;kegg:R00999;metacyc:METBALT-RXN;seed:rxn00740	-999999.0	0			0	0
R30A69BD5_RL-183	1 MNXM159@MNXC3 + 1 MNXM15@MNXC3 + 1 MNXM55@MNXC3 <-- 1 MNXM2@MNXC3 + 1 MNXM319@MNXC3	R_CYSTGL	1*uniprot:MCCB_BACSU	MNXR1358	4.4.1.1	biopath:Biosynthesis_of_L-Cysteine_from_L-Homoserine_(in_animals);biopath:Metabolism_of_L-Lysine,_L-Threonine,_L-Methionine,_and_L-Cysteine;biopath:Metabolism_of_Nitrogen;kegg:Cysteine and methionine metabolism;kegg:Glycine, serine and threonine metabolism;kegg:Metabolic pathways;metacyc:cysteine biosynthesis/homocysteine degradation;metacyc:homocysteine and cysteine interconversion;model:null;un…	bigg:CYSTGL;bigg:CYSTGLr;biopath:RXN01447;brenda:BS368478;ec:4.4.1.1;intenz:4845;kegg:R01001;metacyc:CYSTAGLY-RXN;pubmed:10212249;pubmed:19261609;reactome:REACT_116098;reactome:REACT_116098.1;reactome:REACT_126379;reactome:REACT_130274;reactome:REACT_130546;reactome:REACT_131394;reactome:REACT_131517;reactome:REACT_135710;reactome:REACT_139114;reactome:REACT_139170;reactome:REACT_141639;reactome:…	-999999.0	0			0	0
R65404FB9_B-437	1 MNXM15@MNXC2 <==> 1 MNXM15@BOUNDARY	R_NH3xtO;R_NH3xtI				model:Exchange reactions		-5	999999.0			0	1
RF03E5809_B-1155	1 MNXM15@MNXC2 <==> 1 MNXM15@MNXC3	R_1630;R_1629;R_934;R_933	1*uniprot:NRGA_BACSU			model:Transport, Extracellular	bigg:NH4t;bigg:NH4tex;bigg:NH4tm;bigg:NH4tn;bigg:NH4tp;bigg:NH4tpp;metacyc:RXN-9615;metacyc:TRANS-RXN0-544;reactome:REACT_129001;reactome:REACT_129759;reactome:REACT_130350;reactome:REACT_132010;reactome:REACT_132957;reactome:REACT_134790;reactome:REACT_139485;reactome:REACT_139852;reactome:REACT_144576;reactome:REACT_146933;reactome:REACT_154798;reactome:REACT_156762;reactome:REACT_20532;seed:rx…	-999999.0	999999.0			0	0
RFA7D7587_RL-1216	1 MNXM15@MNXC3 + 1 MNXM174@MNXC3 <-- 1 MNXM1@MNXC3 + 1 MNXM259@MNXC3 + 1 MNXM2@MNXC3	R01676	1*uniprot:GUAD_BACSU					-999999.0	0			0	0
R8348ECA3_RL-582	1 MNXM15@MNXC3 + 1 MNXM1@MNXC3 + 1 MNXM23@MNXC3 + 1 MNXM89582@MNXC3 <-- 1 MNXM2@MNXC3 + 1 MNXM55@MNXC3	R_CYSDS;R_CYSLDS	1*uniprot:MCCB_BACSU			model:Cysteine Metabolism		-999999.0	0			0	0
R822C2259_RL-576	1 MNXM15@MNXC3 + 1 MNXM213@MNXC3 <-- 1 MNXM168@MNXC3 + 1 MNXM1@MNXC3 + 1 MNXM2@MNXC3	R01244	1*uniprot:ADEC_BACSU					-999999.0	0			0	0
RCBE45683_RL-960	1 MNXM15@MNXC3 + 1 MNXM22@MNXC3 + 1 MNXM46@MNXC3 <-- 1 MNXM2@MNXC3 + 1 MNXM42@MNXC3 + 1 MNXM4@MNXC3	R_ASPO	1*uniprot:NADB_BACSU	MNXR863	1.4.3.15;1.4.3.16;1.4.3.2	kegg:Alanine, aspartate and glutamate metabolism;kegg:Metabolic pathways;model:Alanine and aspartate metabolism;seed:NAD and NADP cofactor biosynthesis global;seed:NAD regulation	bigg:ASPO1;brenda:BS258998;ec:1.4.3.15;ec:1.4.3.16;ec:1.4.3.2;iabaylyiv4:L-ASPARTATE-OXIDASE-RXN;ijn746:ASPO1;imeo21:ASPO1;inj661:ASPO1;intenz:19265;iyo844:ASPO7;kegg:R00357;rhea:19025;rhea:19026;rhea:19027;rhea:19028;seed:rxn00262	-999999.0	0			0	0
RC589DE04_RL-932	1 MNXM15@MNXC3 + 1 MNXM22@MNXC3 + 1 MNXM69@MNXC3 <-- 1 MNXM29@MNXC3 + 1 MNXM2@MNXC3 + 1 MNXM4@MNXC3	R00366	1*uniprot:GLOX_BACSU		1.4.3.19;1.4.3.3	biopath:Metabolism_of_L-Serine_and_Glycine;biopath:Reactions_of_Glyoxalate_(no_pathway);biopath:Serine-isocitrate_lyase_pathway;kegg:Glycine, serine and threonine metabolism;kegg:Metabolic pathways	bigg:GLYOp;biopath:RXN00821;brenda:BR40536;ec:1.4.3.19;ec:1.4.3.3;imo1053-pao1:GLYO1;imo1056:GLYO1;intenz:19124;iyo844:GLYO1;kegg:R00366;metacyc:1.4.3.19-RXN;reactome:REACT_17049.1;rhea:11532;rhea:11533;rhea:11534;rhea:11535;seed:rxn00269	-999999.0	0			0	0
RCF98E6D8_RL-976	1 MNXM15@MNXC3 + 1 MNXM234@MNXC3 <-- 1 MNXM1@MNXC3 + 1 MNXM266@MNXC3 + 1 MNXM2@MNXC3	R01663	1*uniprot:COMEB_BACSU					-999999.0	0			0	0
R8B7D9DD0_RL-634	1 MNXM15@MNXC3 + 1 MNXM23@MNXC3 <-- 1 MNXM53@MNXC3	R_CHA1_2;R_YIL167W	1*uniprot:SDHA_BACSU+1*uniprot:SDHB_BACSU		4.2.1.13;4.3.1.15;4.3.1.17;4.3.1.19	biopath:Catabolism_of_Amino_acids;biopath:Degradation_of_L-Serine;biopath:Degradation_of_L-serine;biopath:Metabolism_of_L-Serine_and_Glycine;kegg:Biosynthesis of secondary metabolites;kegg:Glycine, serine and threonine metabolism;kegg:Metabolic pathways;metacyc:L-serine degradation;metacyc:glycine betaine degradation;metacyc:purine nucleobases degradation II (anaerobic);model:Glycine, serine, and…	bigg:SERD_L;bigg:SERD_Lr;bigg:SER_AL;biopath:RXN00542;brenda:BR22832;ec:4.2.1.13;ec:4.3.1.15;ec:4.3.1.17;ec:4.3.1.19;ecocyc:4.3.1.17-RXN;iaf1260:SERD_L;iag612:rbs_424;iao358:rll_406;iin800:CHA1_2;iin800:YIL167W;iit341:SERD_L;ijn746:SERD_Lr;ijn746:SER_AL;ijr904.45632:SERD_L;ijr904:SERD_L;imeo21:SERD_L;imm904:SERD_L;imo1053-pao1:SERD_L;imo1056:SERD_L;ind750:SERD_L;inj661:SERD_L;intenz:4831;irs1563.…	-999999.0	0			0	0
REAE0A1CD_RL-1128	1 MNXM15@MNXC3 + 1 MNXM23@MNXC3 <-- 1 MNXM694@MNXC3	R_SERD_D	1*uniprot:SDHD_BACSU		4.3.1.18	kegg:Glycine, serine and threonine metabolism;metacyc:D-serine degradation;metacyc:serine racemization;model:Glycine and Serine Metabolism;seed:Pyruvate Alanine Serine Interconversions	bigg:SERD_D;brenda:BR22833;ec:4.3.1.18;ecocyc:DSERDEAM-RXN;iabaylyiv4:DSERDEAM-RXN;iaf1260:SERD_D;ijr904.45632:SERD_D;ijr904:SERD_D;imeo21:SERD_D;imo1053-pao1:SERD_D;imo1056:SERD_D;inj661:SERD_D;intenz:4832;iyo844:SERD_D;kegg:R00221;metacyc:DSERDEAM-RXN;rhea:13977;rhea:13978;rhea:13979;rhea:13980;seed:rxn00166	-999999.0	0			0	0
RFA88E909_RL-1217	1 MNXM15@MNXC3 + 1 MNXM274@MNXC3 <-- 1 MNXM216@MNXC3 + 1 MNXM2@MNXC3	R_NNAM	1*uniprot:PNCA_BACSU		3.5.1.19	biopath:Biosynthesis_of_Nicotinamide,_NAD_and_NADP;biopath:Biosynthesis_of_Nicotinate,_NAD_and_NADP;biopath:Degradation_of_NAD+;biopath:Degradation_of_NADP+;kegg:Metabolic pathways;kegg:Nicotinate and nicotinamide metabolism;metacyc:NAD salvage pathway I;metacyc:aldoxime degradation;metacyc:pyridine nucleotide cycling (plants);model:Cofactors_NicotinateNicotinamideMetabolism;seed:NAD and NADP cof…	bigg:NNAM;bigg:NNAMr;bigg:NNAMrm;biopath:RXN00243;brenda:BR26099;ec:3.5.1.19;ecocyc:NICOTINAMID-RXN;iabaylyiv4:NICOTINAMID-RXN;iaf1260:NNAM;iao358:rll_614;iin800:PNC1_1;iin800:PNC1_2;ijr904.45632:NNAM;ijr904:NNAM;imeo21:NNAM;imm904:NNAMr;imm904:NNAMrm;ind750:NNAMr;ind750:NNAMrm;inj661:NNAM;intenz:4203;isb619:NNAM;iyo844:NNAM;kegg:R01268;metacyc:NICOTINAMID-RXN;pubmed:2183889;pubmed:8726014;reacto…	-999999.0	0			0	0
RFD334FED_RL-1229	1 MNXM15@MNXC3 + 1 MNXM288@MNXC3 <-- 1 MNXM1@MNXC3 + 1 MNXM2@MNXC3 + 1 MNXM338@MNXC3	R01878	1*uniprot:CDD_BACSU					-999999.0	0			0	0
R119E66A1_B-5	1 MNXM15@MNXC3 + 1 MNXM386@MNXC3 <==> 1 MNXM1@MNXC3 + 1 MNXM2@MNXC3 + 1 iso_iYO844_5mcsn@MNXC3	R_MCSNAH1r	1*uniprot:TADA_BACSU		3.5.4.1	model:S_Nucleotides_and_nucleic_acids		-999999.0	999999.0			0	0
R2A514FF5_LR-152	1 MNXM15@MNXC3 + 1 MNXM3@MNXC3 + 1 MNXM89557@MNXC3 --> 1 MNXM1@MNXC3 + 1 MNXM37@MNXC3 + 1 MNXM7@MNXC3 + 1 MNXM9@MNXC3	R_GLN1	1*uniprot:GLNA_BACSU			model:Glutamate metabolism (aminosugars metabolism)		0	999999.0			0	0
RDAE77DD2_RL-1045	1 MNXM15@MNXC3 + 1 MNXM492@MNXC3 <-- 1 MNXM1@MNXC3 + 1 MNXM2@MNXC3 + 1 MNXM704@MNXC3	R02485	1*uniprot:CDD_BACSU					-999999.0	0			0	0
R94CA22E3_RL-680	1 MNXM15@MNXC3 + 1 MNXM68@MNXC3 <-- 1 MNXM2@MNXC3 + 1 MNXM370@MNXC3	R_G6PDA	1*uniprot:GAMA_BACSU	MNXR69080	3.5.99.6	kegg:Amino sugar and nucleotide sugar metabolism;kegg:Biosynthesis of secondary metabolites;kegg:Metabolic pathways;metacyc:<i>N</i>-acetylglucosamine degradation I;metacyc:<i>N</i>-acetylglucosamine degradation II;metacyc:UDP-<i>N</i>-acetyl-D-galactosamine biosynthesis II;metacyc:chitin degradation I (archaea);metacyc:chitin derivatives degradation;model:null;unipathway:N-acetylneuraminate degr…	bigg:G6PDA;brenda:BR48305;ec:3.5.99.6;kegg:R00765;metacyc:GLUCOSAMINE-6-P-DEAMIN-RXN;upa:UCR00765;upa:UER00684	-999999.0	0			0	0
R1872D5AE_RL-43	1 MNXM15@MNXC3 + 1 MNXM75@MNXC3 <-- 1 MNXM218@MNXC3	R_ETHAAL			4.3.1.7	kegg:Glycerophospholipid metabolism;metacyc:ethanolamine utilization;model:Cell Envelope Biosynthesis	bigg:ETHAAL;brenda:BR3429;ec:4.3.1.7;ecocyc:ETHAMLY-RXN;iaf1260:ETHAAL;ijr904.45632:ETHAAL;ijr904:ETHAAL;imo1053-pao1:ETHAAL;imo1056:ETHAAL;intenz:4821;iyo844:ETHAAL;kegg:R00749;metacyc:ETHAMLY-RXN;rhea:15313;rhea:15314;rhea:15315;rhea:15316;seed:rxn00539	-999999.0	0			0	0
RF2E17644_RL-1168	1 MNXM15@MNXC3 + 1 MNXM80@MNXC3 <-- 1 MNXM1@MNXC3 + 1 MNXM2@MNXC3 + 1 MNXM31@MNXC3	R_DCMPDA3ir	1*uniprot:COMEB_BACSU	MNXR53667	3.5.4.12	model:S_Nucleotide_Metabolism	ec:3.5.4.12;iyo844:DCMPDA3ir;seed:rxn10054	-999999.0	0			0	0
R1D91677F_RL-74	1 MNXM15@MNXC3 + 1 MNXM89557@MNXC3 <-- 1 MNXM2@MNXC3 + 1 MNXM37@MNXC3	R_GLUN	1*uniprot:GLSA1_BACSU;1*uniprot:GLSA2_BACSU		1.4.1.13;1.4.7.1;3.5.1.2;3.5.1.38;4.3.3.6;6.3.5.4;6.3.5.5	biopath:Catabolism_of_Amino_acids;biopath:Conversion_of_L-Glutamate_into_L-Glutamine;biopath:Metabolism_of_L-Glutamate,_L-Aspartate_and_related_compounds;biopath:Metabolism_of_Nitrogen;kegg:Alanine, aspartate and glutamate metabolism;kegg:Arginine and proline metabolism;kegg:D-Glutamine and D-glutamate metabolism;kegg:Metabolic pathways;kegg:Microbial metabolism in diverse environments;kegg:Nitro…	bigg:GLUN;bigg:GLUNm;bigg:GLUNpp;biopath:RXN00559;brenda:BR22683;ec:1.4.1.13;ec:1.4.7.1;ec:3.5.1.2;ec:3.5.1.38;ec:4.3.3.6;ec:6.3.5.4;ec:6.3.5.5;iabaylyiv4:GLUTAMIN-RXN;iaf1260:GLUN;iaf1260:GLUNpp;iag612:rbs_397;iin800:U42;iin800:U43;iit341:GLUN;ijn746:GLUN;ijr904.45632:GLUN;ijr904:GLUN;imm904:GLUN;imo1053-pao1:GLUN;imo1056:GLUN;ind750:GLUN;intenz:16785;intenz:16786;intenz:18749;intenz:18927;inten…	-999999.0	0			0	0
R90B66DB3_RL-657	1 MNXM15@MNXC3 + 1 MNXM93@MNXC3 <-- 1 MNXM42@MNXC3	R_ASPT	1*uniprot:ASPA_BACSU	MNXR869	3.5.1.38;4.3.1.1	biopath:Metabolism_of_Nitrogen;kegg:Alanine, aspartate and glutamate metabolism;kegg:Metabolic pathways;kegg:Nitrogen metabolism;metacyc:glutamate degradation II;model:Alanine and Aspartate Metabolism	bigg:ASPT;biopath:RXN01537;brenda:BR481;ec:3.5.1.38;ec:4.3.1.1;ecocyc:ASPARTASE-RXN;iabaylyiv4:ASPARTASE-RXN;iaf1260:ASPT;iag612:rbs_374;iit341:ASPT;ijn746:ASPT;ijr904.45632:ASPT;ijr904:ASPT;imo1053-pao1:ASPT;imo1056:ASPT;intenz:4815;iyo844:ASPT;kegg:R00490;metacyc:ASPARTASE-RXN;rhea:16601;rhea:16602;rhea:16603;rhea:16604;seed:rxn00347	-999999.0	0			0	0
R8B05645C_LR-629	1 MNXM1607@MNXC2 + 1 MNXM2@MNXC3 + 1 MNXM3@MNXC3 --> 1 MNXM1607@MNXC3 + 1 MNXM1@MNXC3 + 1 MNXM7@MNXC3 + 1 MNXM9@MNXC3	R_CTBTabc	1*uniprot:OPUCA_BACSU+1*uniprot:OPUCB_BACSU+1*uniprot:OPUCC_BACSU+1*uniprot:OPUCD_BACSU			model:S_Transport	bigg:CTBTabcpp;iyo844:CTBTabc;seed:rxn05192;seed:rxn08268	0	999999.0			0	0
R1B437C71_LR-54	1 MNXM1607@MNXC2 --> 1 MNXM1607@BOUNDARY	R_EX_ctbt_e_				model:S_		0	999999.0			0	1
RAC909E93_LR-805	1 MNXM1608@MNXC2 + 1 MNXM1@MNXC2 --> 1 MNXM1608@MNXC3 + 1 MNXM1@MNXC3	R_MAL_Dt2		MNXR27802		model:S_Transport	imo1053-pao1:MAL_Dt2;imo1056:MAL_Dt2;iyo844:MAL_Dt2;seed:rxn05603	0	999999.0			0	0
RB5C0FB43_LR-847	1 MNXM1608@MNXC2 --> 1 MNXM1608@BOUNDARY	R_EX_mal_D_e				model:Exchange		0	999999.0			0	1
R179ACB72_LR-38	1 MNXM160@MNXC2 + 2 MNXM9@MNXC3 --> 1 MNXM160@MNXC3 + 2 MNXM9@MNXC2	R_G6Pt6_2pp		MNXR69086		model:Transport	bigg:G6Pt6_2;bigg:G6Pt6_2pp;ijr904.45632:G6Pt6_2;ijr904:G6Pt6_2;iyo844:G6Pt6_2;seed:rxn05563;seed:rxn08569	0	999999.0			0	0
RC7F177E6_LR-940	1 MNXM160@MNXC2 --> 1 MNXM160@BOUNDARY	R_EX_g6p_e				model:Exchange		0	999999.0			0	1
RD51F1513_RL-1008	1 MNXM160@MNXC3 + 1 MNXM1@MNXC3 + 1 MNXM7@MNXC3 <-- 1 MNXM3@MNXC3 + 1 MNXM41@MNXC3	R_HEX1	1*uniprot:GLK_BACSU	MNXR69234	2.7.1.1;2.7.1.2	kegg:Biosynthesis of secondary metabolites;kegg:Butirosin and neomycin biosynthesis;kegg:Streptomycin biosynthesis;model: Carbohydrates_MannoseFructoseMetabolism;model:Carbohydrates_Glycolysis ;seed:Entner-Doudoroff Pathway;seed:Glycolysis and Gluconeogenesis;seed:Sucrose Metabolism;seed:Sugar utilization in Thermotogales;unipathway:glycolysis	bigg:HEX1;brenda:BR47759;ec:2.7.1.1;ec:2.7.1.2;ecocyc:GLUCOKIN-RXN;iaf1260:HEX1;iag612:rbs_170;iag612:rbs_172;iao358:rll_159;iin800:GLK1_1;iin800:HXK1_2;iin800:HXK2_2;iit341:HEX1;ijn746:HEX1;ijr904.45632:HEX1;ijr904:HEX1;imeo21:HEX1;imm904:HEX1;imo1053-pao1:HEX1;imo1056:HEX1;ind750:HEX1;inj661:HEX1;intenz:2832;isb619:HEX1;iyo844:HEX1;kegg:R00299;obsolete:rxn01309;rhea:17825;rhea:17826;rhea:17827;…	-999999.0	0			0	0
RB76892E3_RL-857	1 MNXM160@MNXC3 + 1 MNXM23@MNXC3 <-- 1 MNXM41@MNXC2 + 1 MNXM73@MNXC3	R_GLCpts	1*uniprot:PT1_BACSU+1*uniprot:PTG3C_BACSU+1*uniprot:PTHP_BACSU	MNXR69163		model:Transport Reaction	bigg:GLCpts;bigg:GLCptspp;iaf1260:GLCptspp;iao358:rll_255;iao358:rll_258;iao358:rll_348;iao358:rll_353;iao358:rll_358;igt196:GLCptspp;ijr904.45632:GLCpts;ijr904:GLCpts;ips189:GLCpts;isb619:GLCpts;iyo844:GLCpts;obsolete:rxn11250;seed:rxn05226;seed:rxn08612	-999999.0	0			0	0
RBDC5C1D0_RL-889	1 MNXM160@MNXC3 + 1 MNXM376@MNXC3 <-- 1 MNXM2806@MNXC3 + 1 MNXM2@MNXC3	R_AB6PGH	1*uniprot:BGLA_BACSU;1*uniprot:LICH_BACSU	MNXR68239	3.2.1.86	model:Alternate Carbon Metabolism	bigg:AB6PGH;ec:3.2.1.86	-999999.0	0			0	0
REE56858C_RL-1149	1 MNXM160@MNXC3 + 1 MNXM41@MNXC3 <-- 1 MNXM2394@MNXC3 + 1 MNXM2@MNXC3	R_MAL6PG	1*gene:BG11839	MNXR71380	3.2.1.122	kegg:Starch and sucrose metabolism;model:S_Carbohydrates_and_related_molecules;seed:Maltose and Maltodextrin Utilization	brenda:BR48187;ec:3.2.1.122;iag612:rbs_268;intenz:3653;iyo844:MAL6PG;kegg:R00838;kegg:R06115;rhea:20421;rhea:20422;rhea:20423;rhea:20424;seed:rxn00607	-999999.0	0			0	0
R966224A8_RL-687	1 MNXM160@MNXC3 + 1 MNXM41@MNXC3 <-- 1 MNXM2@MNXC3 + 1 MNXM448@MNXC3	R_TRE6PH	1*uniprot:TREC_BACSU	MNXR69995	3.2.1.122;3.2.1.93	kegg:Starch and sucrose metabolism;model:Alternate Carbon Metabolism	bigg:TRE6PH;brenda:BR16035;ec:3.2.1.122;ec:3.2.1.93;ecocyc:TRE6PHYDRO-RXN;iaf1260:TRE6PH;iag612:rbs_285;ijr904.45632:TRE6PH;ijr904:TRE6PH;intenz:3624;isb619:TRE6PH;iyo844:TRE6PH;kegg:R00837;kegg:R06113;rhea:23008;rhea:23009;rhea:23010;rhea:23011;seed:rxn00606	-999999.0	0			0	0
RE6A29C7F_RL-1100	1 MNXM160@MNXC3 + 1 MNXM41@MNXC3 <-- 1 MNXM2@MNXC3 + 1 iso_iYO844_6pgg@MNXC3	R_PGGH	1*uniprot:BGLA_BACSU;1*uniprot:LICH_BACSU		3.2.1.86	model:S_Carbohydrates_and_related_molecules		-999999.0	0			0	0
R2579B3B7_LR-121	1 MNXM160@MNXC3 + 1 MNXM5@MNXC3 --> 1 MNXM1@MNXC3 + 1 MNXM429@MNXC3 + 1 MNXM6@MNXC3	R_G6PADH	1*uniprot:G6PD_BACSU	MNXR69082	1.1.1.49	model:Pentose phosphate pathway;seed:Entner-Doudoroff Pathway;seed:Formaldehyde assimilation Ribulose monophosphate pathway;seed:Glycolysis and Gluconeogenesis;seed:Pentose phosphate pathway;seed:Sugar utilization in Thermotoga;unipathway:pentose phosphate pathway	bigg:G6PDH2;bigg:G6PDH2er;bigg:G6PDH2r;bigg:G6PDH2rer;brenda:BR29312;brenda:BS370917;brenda:BS370917_WOP;ec:1.1.1.49;ecocyc:GLU6PDEHYDROG-RXN;iaf1260:G6PDH2r;iag612:rbs_259;iao358:rll_484;igt196:G6PDH2r;iin800:ZWF1;iit341:G6PDH2;ijn746:G6PDH2;ijr904.45632:G6PDH2r;ijr904:G6PDH2r;imeo21:G6PDH2;imm904:G6PDH2;imm904:G6PDH2er;imo1053-pao1:G6PDHy;imo1056:G6PDHy;ind750:G6PDH2;ind750:G6PDH2er;inj661:G6PD…	0	999999.0			0	0
R6FFD7335_RL-497	1 MNXM160@MNXC3 + 1 iso_iYO844_2hxmp@MNXC3 <-- 1 MNXM2@MNXC3 + 1 MNXM3356@MNXC3	R_S6PG	1*uniprot:BGLA_BACSU;1*uniprot:LICH_BACSU		3.2.1.86	model:S_Carbohydrates_and_related_molecules		-999999.0	0			0	0
RF6A7C83D_B-1194	1 MNXM160@MNXC3 <==> 1 MNXM508@MNXC3	R_G6PI	1*uniprot:G6PI_BACSU	MNXR69084	5.1.3.15;5.3.1.9	model:Glycolysis / Gluconeogenesis;seed:Formaldehyde assimilation Ribulose monophosphate pathway;seed:Glycolysis and Gluconeogenesis;seed:Sucrose Metabolism	bigg:G6PI;ec:5.1.3.15;ec:5.3.1.9;iao358:rll_320;iin800:PGI1_2;ijn746:G6PI;imm904:G6PI;imo1053-pao1:G6PI;imo1056:G6PI;ind750:G6PI;ips189:G6PI;iyo844:G6PI;obsolete:rxn09503;seed:rxn01977	-999999.0	999999.0			0	0
R4028DED3_B-252	1 MNXM160@MNXC3 <==> 1 MNXM68@MNXC3	R_PGI	1*uniprot:G6PI_BACSU	MNXR69671	5.3.1.9	model:Carbohydrates_Glycolysis;seed:Formaldehyde assimilation Ribulose monophosphate pathway;seed:Glycolysis and Gluconeogenesis;seed:Sucrose Metabolism;unipathway:glycolysis	bigg:PGI;brenda:BR240;ec:5.3.1.9;kegg:R00771;metacyc:RXN-13720;seed:rxn00558;upa:UCR00771;upa:UER00181	-999999.0	999999.0			0	0
RF9C3EA19_B-1208	1 MNXM160@MNXC3 <==> 1 MNXM89588@MNXC3	R_PGMT	1*uniprot:GLMM_BACSU	MNXR69672	5.4.2.2;5.4.2.5	kegg:Biosynthesis of secondary metabolites;kegg:Streptomycin biosynthesis;model: Carbohydrates_PentosePhosphateCycle;model:Carbohydrates_Glycolysis	bigg:PGMT;brenda:BR18;ec:5.4.2.2;ec:5.4.2.5;kegg:R08639	-999999.0	999999.0			0	0
RE8370F12_B-1110	1 MNXM1617@MNXC3 + 1 MNXM1@MNXC3 + 1 MNXM2@MNXC3 <==> 1 MNXM245@MNXC3	R_600		MNXR69079		model:Arginine and Proline Metabolism	bigg:G5SADr;bigg:G5SADrm;bigg:G5SADs;iabaylyiv4:SPONTPRO-RXN;iaf1260:G5SADs;iaf692:G5SADr;iag612:rbs_394;iit341:G5SADr;ijn746:G5SADr;ijr904.45632:G5SADs;ijr904:G5SADs;imeo21:G5SADs;imm904:G5SADr;imm904:G5SADrm;imo1053-pao1:G5SADs;imo1056:G5SADs;ind750:G5SADr;ind750:G5SADrm;inj661:G5SADs;iso783:G5SADs;iyo844:G5SADs;reactome:REACT_1764;reactome:REACT_892;seed:rxn02374	-999999.0	999999.0			0	0
R2FF6DBB2_RL-177	1 MNXM1626@MNXC3 + 1 MNXM5@MNXC3 <-- 1 MNXM1@MNXC3 + 1 MNXM622@MNXC3 + 1 MNXM6@MNXC3	R_DXPRIi	1*uniprot:DXR_BACSU	MNXR1818	1.1.1.267	kegg:Biosynthesis of secondary metabolites;kegg:Metabolic pathways;kegg:Terpenoid backbone biosynthesis;metacyc:methylerythritol phosphate pathway;model:Cofactor and Prosthetic Group Biosynthesis;seed:Isoprenoid Biosynthesis;seed:Nonmevalonate Branch of Isoprenoid Biosynthesis;unipathway:isopentenyl diphosphate biosynthesis via DXP pathway	bigg:DXPRIi;brenda:BR29286;brenda:BS386027;ec:1.1.1.267;ecocyc:DXPREDISOM-RXN;iabaylyiv4:DXPREDISOM-RXN;iaf1260:DXPRIi;igt196:DXPRIi;iit341:DXPRIi;ijn746:DXPRIi;ijr904.45632:DXPRIi;ijr904:DXPRIi;imeo21:DXPRIi;inj661:DXPRIi;intenz:17792;iso783:DXPRI;iyo844:DXPRIi;kegg:R05688;metacyc:DXPREDISOM-RXN;obsolete:rxn08378r;rhea:13717;rhea:13718;rhea:13719;rhea:13720;seed:rxn03958;upa:UCR05688;upa:UER00092	-999999.0	0			0	0
R926E7B95_RL-671	1 MNXM1641@MNXC3 + 1 MNXM1@MNXC3 + 1 MNXM7@MNXC3 <-- 1 MNXM1642@MNXC3 + 1 MNXM3@MNXC3	R_CDPMEK	1*uniprot:ISPE_BACSU	MNXR1102	2.7.1.148	kegg:Biosynthesis of secondary metabolites;kegg:Metabolic pathways;kegg:Terpenoid backbone biosynthesis;metacyc:methylerythritol phosphate pathway;model:Terpenoid biosynthesis;seed:Isoprenoid Biosynthesis;seed:Nonmevalonate Branch of Isoprenoid Biosynthesis;unipathway:isopentenyl diphosphate biosynthesis via DXP pathway	bigg:CDPMEK;brenda:BR33803;ec:2.7.1.148;ecocyc:2.7.1.148-RXN;iabaylyiv4:R142-RXN;iaf1260:CDPMEK;igt196:CDPMEK;iit341:CDPMEK;ijn746:CDPMEK;ijr904.45632:CDPMEK;ijr904:CDPMEK;imeo21:CDPMEK;imo1053-pao1:CDPMEK;imo1056:CDPMEK;inj661:CDPMEK;intenz:2978;isb619:CDPMEK;iso783:CDPMEK;iyo844:CDPMEK;kegg:R05634;metacyc:2.7.1.148-RXN;rhea:18437;rhea:18438;rhea:18439;rhea:18440;seed:rxn03908;upa:UCR05634;upa:U…	-999999.0	0			0	0
REBC7E815_LR-1134	1 MNXM165@MNXC2 + 1 MNXM2@MNXC3 + 1 MNXM3@MNXC3 --> 1 MNXM165@MNXC3 + 1 MNXM1@MNXC3 + 1 MNXM7@MNXC3 + 1 MNXM9@MNXC3	R_MALTabc	1*uniprot:AMYC_BACSU+1*uniprot:AMYD_BACSU+1*uniprot:MSME_BACSU;1*uniprot:CYCB_BACSU+1*uniprot:GANP_BACSU+1*uniprot:GANQ_BACSU;1*uniprot:MDXE_BACSU+1*uniprot:MDXF_BACSU+1*uniprot:MDXG_BACSU		3.6.3.19	model:S_Transport;seed:Maltose and Maltodextrin Utilization	bigg:MALTabc;bigg:MALTabcpp;ec:3.6.3.19;iaf1260:MALTabcpp;ijr904.45632:MALTabc;ijr904:MALTabc;imeo21:MALTabc;inj661:MALTabc;intenz:4423;isb619:MALTabc;iyo844:MALTabc;rhea:22132;rhea:22133;rhea:22134;rhea:22135;seed:rxn05170;seed:rxn08867	0	999999.0			0	0
RE7C70B41_LR-1106	1 MNXM165@MNXC2 + 1 MNXM73@MNXC3 --> 1 MNXM2394@MNXC3 + 1 MNXM23@MNXC3	R_MALTpts	1*gene:BG11848+1*uniprot:PT1_BACSU+1*uniprot:PTHP_BACSU	MNXR3404		model:Transport Reaction	bigg:MALTpts;bigg:MALTptspp;iaf1260:MALTptspp;iao358:rll_568;ijr904.45632:MALTpts;ijr904:MALTpts;ips189:MALTpts;iyo844:MALTpts;obsolete:rxn11343;seed:rxn05607;seed:rxn08872	0	999999.0			0	0
REC3BD38A_LR-1137	1 MNXM165@MNXC2 --> 1 MNXM165@BOUNDARY	R_EX_malt_e_				model:S_		0	999999.0			0	1
RBF4920A7_LR-896	1 MNXM165@MNXC3 + 1 MNXM2@MNXC3 --> 2 MNXM41@MNXC3	R_MALT	1*uniprot:O16G1_BACSU	MNXR3391	3.2.1.20	model:Starch and sucrose metabolism	bigg:MALT;bigg:MALTe;bigg:MALTly;ec:3.2.1.20;iag612:rbs_447;iag612:rbs_448;iag612:rbs_449;iao358:rll_13;iin800:FSP2_1;iin800:MAL12;iin800:MAL32;iin800:YGR287C;iin800:YIL172C;iin800:YJL216C;imeo21:MALT;imm904:MALT;ind750:MALT;inj661:MALT;irs1563.45632:R00028_c;irs1563.45632:R00028_p;isb619:MALT;iyo844:MALT;obsolete:rxn09485;obsolete:rxn11138;seed:rxn00022	0	999999.0			0	0
RC1977CF2_RL-909	1 MNXM165@MNXC3 + 1 MNXM41@MNXC3 <-- 1 MNXM2@MNXC3 + 1 MNXM61038@MNXC3	R_MLTG1	1*uniprot:O16G1_BACSU	MNXR69459		model:S_Alternate_Carbon_Metabolism	bigg:MLTG1;bigg:MLTG1e;bigg:MLTG1ly;iaf1260:MLTG1;ijr904.45632:MLTG1;ijr904:MLTG1;iyo844:MLTG1;seed:rxn05746	-999999.0	0			0	0
RA09AAC47_LR-736	1 MNXM165@MNXC3 + 1 MNXM9@MNXC3 --> 1 MNXM41@MNXC3 + 1 iso_iYO844_g1p_B@MNXC3	R_MPL	1*uniprot:YVDK_BACSU		2.4.1.8	model:S_Carbohydrates_and_related_molecules		0	999999.0			0	0
RFB3ECD1D_B-1222	1 MNXM1660@MNXC3 <==> 1 MNXM97018@MNXC3	R_GUI1	1*uniprot:UXAC_BACSU		5.3.1.12	kegg:Metabolic pathways;kegg:Pentose and glucuronate interconversions;metacyc:I?-D-glucuronide and D-glucuronate degradation;model:Glucuronate Metabolism;seed:Entner-Doudoroff Pathway;seed:Sugar utilization in Thermotoga	bigg:GUI1;brenda:BR221;ec:5.3.1.12;kegg:R01482;metacyc:GLUCUROISOM-RXN;seed:rxn01080	-999999.0	999999.0			0	0
R968F7401_RL-688	1 MNXM1675@MNXC3 + 1 MNXM1@MNXC3 + 1 MNXM7@MNXC3 <-- 1 MNXM1750@MNXC3 + 1 MNXM3@MNXC3	R_RMK	1*uniprot:RHAB_BACSU	MNXR4631	2.7.1.5	kegg:Fructose and mannose metabolism;metacyc:L-rhamnose degradation I;model:Rhamnose Metabolism;unipathway:L-rhamnose degradation	bigg:RMK;brenda:BR47784;ec:2.7.1.5;ecocyc:RHAMNULOKIN-RXN;intenz:2835;kegg:R03014;metacyc:RHAMNULOKIN-RXN;rhea:20117;rhea:20118;rhea:20119;rhea:20120;seed:rxn02161;upa:UCR03014;upa:UER00602	-999999.0	0			0	0
R11AB4F29_B-6	1 MNXM1675@MNXC3 <==> 1 MNXM512@MNXC3 + 1 MNXM77@MNXC3	R_RMPA			4.1.2.19	kegg:Fructose and mannose metabolism;metacyc:L-rhamnose degradation I;model:Rhamnose Metabolism;unipathway:L-rhamnose degradation	bigg:RMPA;brenda:BR350;brenda:BS398864;ec:4.1.2.19;ecocyc:RHAMNULPALDOL-RXN;intenz:4591;kegg:R02263;metacyc:RHAMNULPALDOL-RXN;rhea:19689;rhea:19690;rhea:19691;rhea:19692;seed:rxn01621;upa:UCR02263;upa:UER00603	-999999.0	999999.0			0	0
R900FC5A7_LR-655	1 MNXM167@MNXC2 --> 1 MNXM167@BOUNDARY	R_EX_sucr_e				model:Exchange		0	999999.0			0	1
RDBAEF005_B-1049	1 MNXM167@MNXC3 <==> 1 iso_iYO844_pala@MNXC3	R_ISOMS			5.4.99.11	model:S_Carbohydrates_and_related_molecules		-999999.0	999999.0			0	0
R85F6B42C_LR-598	1 MNXM1688@MNXC3 + 1 MNXM1@MNXC3 + 1 MNXM6@MNXC3 --> 1 MNXM5@MNXC3 + 1 MNXM785@MNXC3	R_UAPGR	1*uniprot:MURB_BACSU		1.1.1.158;1.3.1.98	kegg:Amino sugar and nucleotide sugar metabolism;kegg:Metabolic pathways;kegg:Peptidoglycan biosynthesis;metacyc:UDP-<i>N</i>-acetylmuramoyl-pentapeptide biosynthesis II (lysine-containing);metacyc:UDP-<i>N</i>-acetylmuramoyl-pentapeptide biosynthesis III (<i>meso</i>-DAP-containing);model:Peptidoglycan Biosynthesis;seed:Peptidoglycan Biosynthesis 2;seed:UDP-N-acetylmuramate from Fructose-6-phosp…	bigg:UAPGR;brenda:BR29223;brenda:BS187362;ec:1.1.1.158;ec:1.3.1.98;ecocyc:UDPNACETYLMURAMATEDEHYDROG-RXN;iabaylyiv4:UDPNACETYLMURAMATEDEHYDROG-RXN;iaf1260:UAPGR;iaf692:UAPGR;iao358:rll_262;igt196:UAPGR;iit341:UAPGR;ijn746:UAPGR;ijr904.45632:UAPGR;ijr904:UAPGR;imeo21:UAPGR;imo1053-pao1:UAPGR;imo1056:UAPGR;inj661:UAPGR;intenz:19372;isb619:UAPGR;iso783:UAPGR;iyo844:UAPGR;kegg:R03192;metacyc:UDPNACET…	0	999999.0			0	0
R802C2BCE_RL-567	1 MNXM1688@MNXC3 + 1 MNXM9@MNXC3 <-- 1 MNXM47@MNXC3 + 1 MNXM73@MNXC3	R_UAGCVT	1*uniprot:MURA1_BACSU;1*uniprot:MURA2_BACSU	MNXR55980	2.5.1.7	kegg:Amino sugar and nucleotide sugar metabolism;kegg:Metabolic pathways;kegg:Peptidoglycan biosynthesis;metacyc:UDP-<i>N</i>-acetylmuramoyl-pentapeptide biosynthesis II (lysine-containing);metacyc:UDP-<i>N</i>-acetylmuramoyl-pentapeptide biosynthesis III (<i>meso</i>-DAP-containing);model:Cell Envelope Biosynthesis;seed:Peptidoglycan Biosynthesis 2;seed:UDP-N-acetylmuramate from Fructose-6-phosp…	bigg:UAGCVT;ec:2.5.1.7;ecocyc:UDPNACETYLGLUCOSAMENOLPYRTRANS-RXN;iabaylyiv4:UDPNACETYLGLUCOSAMENOLPYRTRANS-RXN;iaf1260:UAGCVT;iaf692:UAGCVT;iao358:rll_260;iao358:rll_261;igt196:UAGCVT;iit341:UAGCVT;ijn746:UAGCVT;ijr904.45632:UAGCVT;ijr904:UAGCVT;imeo21:UAGCVT;imo1053-pao1:UAGCVT;imo1056:UAGCVT;inj661:UAGCVT;intenz:10448;isb619:UAGCVT;iso783:UAGCVT;iyo844:UAGCVT;kegg:R00660;metacyc:UDPNACETYLGLUCO…	-999999.0	0			0	0
R8DE66411_LR-645	1 MNXM168@MNXC2 + 1 MNXM1@MNXC2 --> 1 MNXM168@MNXC3 + 1 MNXM1@MNXC3	R_FCY22_2;R_FCY2_2;R_FCY21_2;R_YGL186C_2				model:Transport, extracellular		0	999999.0			0	0
REC502913_LR-1138	1 MNXM168@MNXC2 --> 1 MNXM168@BOUNDARY	R_EX_ade_e				model:Exchange		0	999999.0			0	1
R97CA8345_RL-695	1 MNXM168@MNXC3 + 1 MNXM1777@MNXC3 <-- 1 MNXM19@MNXC3 + 1 MNXM2@MNXC3	R_AHCYSNS	1*uniprot:MTNA_BACSU	MNXR579	3.2.2.9	kegg:Cysteine and methionine metabolism;kegg:Metabolic pathways;metacyc:<i>S</i>-adenosyl-L-methionine cycle I;metacyc:autoinducer AI-2 biosynthesis I;metacyc:autoinducer AI-2 biosynthesis II (<i>Vibrio</i>);model:Methionine Metabolism;seed:Adenosyl nucleosidases;seed:Menaquinone Biosynthesis via Futalosine;seed:Methionine Salvage	bigg:AHCYSNS;brenda:BR19231;ec:3.2.2.9;ecocyc:ADENOSYLHOMOCYSTEINE-NUCLEOSIDASE-RXN;iabaylyiv4:ADENOSYLHOMOCYSTEINE-NUCLEOSIDASE-RXN;iaf1260:AHCYSNS;iag612:rbs_542;igt196:AHCYSNS;iit341:AHCYSNS;ijr904.45632:AHCYSNS;ijr904:AHCYSNS;imeo21:AHCYSNS;inj661:AHCYSNS;intenz:11272;isb619:AHCYSNS;iso783:AHCYSNS;iyo844:AHCYSNS;kegg:R00194;metacyc:ADENOSYLHOMOCYSTEINE-NUCLEOSIDASE-RXN;rhea:17805;rhea:17806;r…	-999999.0	0			0	0
R44757C01_B-274	1 MNXM168@MNXC3 + 1 MNXM295@MNXC3 <==> 1 MNXM212@MNXC3 + 1 MNXM9@MNXC3	R_1100	1*uniprot:DEOD_BACSU;1*uniprot:PUNA_BACSU		2.4.2.1;2.4.2.28	kegg:Metabolic pathways;kegg:Purine metabolism;metacyc:adenine and adenosine salvage I;metacyc:adenine and adenosine salvage III;metacyc:adenine and adenosine salvage V;metacyc:purine ribonucleosides degradation;model:Nucleotide Salvage Pathway	bigg:PUNP1;bigg:PUNP1m;brenda:BS354432;ec:2.4.2.1;ec:2.4.2.28;ecocyc:ADENPHOSPHOR-RXN;iaf1260:PUNP1;iag612:rbs_126;igt196:PUNP1;iin800:PNP1_10;iin800:PNP1_7;iin800:U103;iit341:PUNP1;ijr904.45632:PUNP1;ijr904:PUNP1;imeo21:PUNP1;imm904:PUNP1;imm904:PUNP1m;ind750:PUNP1;ind750:PUNP1m;inj661:PUNP1;ips189:PUNP1;isb619:PUNP1;iso783:PUNP1;iyo844:PUNP1;kegg:R01561;metacyc:ADENPHOSPHOR-RXN;rhea:27642;rhea:…	-999999.0	999999.0			0	0
RBBF437E1_B-878	1 MNXM1694@MNXC3 <==> 1 MNXM23@MNXC3 + 1 MNXM25@MNXC3	R_MCITL2	1*uniprot:PRPB_BACSU		4.1.3.30	kegg:Propanoate metabolism;metacyc:2-methylcitrate cycle I;metacyc:2-methylcitrate cycle II;model:Alternate Carbon Metabolism;seed:Propionate-CoA to Succinate Module	bigg:MCITL2;brenda:BR390;ec:4.1.3.30;ecocyc:METHYLISOCITRATE-LYASE-RXN;iabaylyiv4:METHYLISOCITRATE-LYASE-RXN;iaf1260:MCITL2;iag612:rbs_2;ijn746:MCITL2;ijr904.45632:MCITL2;ijr904:MCITL2;imeo21:MCL;imm904:MCITL2m;intenz:4643;iso783:MICITL;iyo844:MICITL;kegg:R00409;macie:M0182;metacyc:METHYLISOCITRATE-LYASE-RXN;obsolete:rxn05754;rhea:16809;rhea:16810;rhea:16811;rhea:16812;seed:rxn00289	-999999.0	999999.0			0	0
R4A9C77E0_B-299	1 MNXM1694@MNXC3 <==> 1 MNXM9861@MNXC3	R_MCA	1*uniprot:PRPD_BACSU	MNXR79931		model:S_Carbohydrates_and_related_molecules	imm904:ACONT3m;iyo844:MCA;seed:rxn05745	-999999.0	999999.0			0	0
R7F910ABA_LR-564	1 MNXM16@MNXC3 + 1 MNXM6@MNXC3 + 1 iso_iYO844_2dmmq7@MNXC3 --> 1 MNXM19@MNXC3 + 1 MNXM5@MNXC3 + 1 iso_iYO844_mql7@MNXC3	R_AMMQT7	1*uniprot:UBIE_BACSU			model:S_Coenzymes_and_prosthetic_groups		0	999999.0			0	0
RE4EE51F4_B-1092	1 MNXM16@MNXC3 + 1 MNXM761@MNXC3 <==> 1 MNXM19@MNXC3 + 1 MNXM1@MNXC3 + 1 iso_iYO844_5mcsn@MNXC3	R_CYTOM	1*uniprot:MTBP_BACSU		2.1.1.37	model:S_Amino_acids_and_related_molecules		-999999.0	999999.0			0	0
RCB2E3D7A_B-958	1 MNXM1706@MNXC3 + 1 MNXM2@MNXC3 <==> 1 MNXM891@MNXC3	R_805	1*uniprot:LEU3_BACSU+1*uniprot:LEUD_BACSU		4.2.1.33	biopath:Metabolism_of_the_branched_amino_acids_(L-Leucine,_L-Isoleucine,_L-Valine);kegg:2-Oxocarboxylic acid metabolism;kegg:Biosynthesis of secondary metabolites;kegg:Metabolic pathways;kegg:Valine, leucine and isoleucine biosynthesis;metacyc:3-methylbutanol biosynthesis;metacyc:RXN-13163;metacyc:leucine biosynthesis;model:Valine, Leucine, and Isoleucine Metabolism;seed:Leucine Biosynthesis	bigg:IPPMIa;biopath:RXN00952;brenda:BR413;ec:4.2.1.33;ecocyc:RXN-8991;iaf1260:IPPMIa;iaf692:IPPMIa;iag612:rbs_37;iao358:rll_229;igt196:IPPMIa;ijn746:IPPMIa;ijr904.45632:IPPMIa;ijr904:IPPMIa;imeo21:IPPMIa;imm904:IPPMIa;imo1053-pao1:IPPMIa;imo1056:IPPMIa;ind750:IPPMIa;inj661:IPPMIa;intenz:19217;irs1563.45632:R04001_c;isb619:IPPMIa;iso783:IPPMIa;iyo844:IPPMIa;kegg:R04001;metacyc:RXN-8991;rhea:10676;…	-999999.0	999999.0			0	0
RE4B00DB4_B-1091	1 MNXM1706@MNXC3 + 1 MNXM2@MNXC3 <==> 1 MNXM985@MNXC3	R_806	1*uniprot:LEU3_BACSU+1*uniprot:LEUD_BACSU		4.2.1.33	biopath:Metabolism_of_the_branched_amino_acids_(L-Leucine,_L-Isoleucine,_L-Valine);kegg:2-Oxocarboxylic acid metabolism;kegg:Biosynthesis of secondary metabolites;kegg:Metabolic pathways;kegg:Valine, leucine and isoleucine biosynthesis;metacyc:3-methylbutanol biosynthesis;metacyc:RXN-13163;metacyc:leucine biosynthesis;model:Valine, Leucine, and Isoleucine Metabolism;seed:Leucine Biosynthesis	bigg:IPPMIb;biopath:RXN01202;brenda:BR49521;ec:4.2.1.33;ecocyc:3-ISOPROPYLMALISOM-RXN;iaf1260:IPPMIb;iaf692:IPPMIb;iao358:rll_230;igt196:IPPMIb;iin800:LEU1_2;ijn746:IPPMIb;ijr904.45632:IPPMIb;ijr904:IPPMIb;imeo21:IPPMIb;imm904:IPPMIb;imo1053-pao1:IPPMIb;imo1056:IPPMIb;ind750:IPPMIb;inj661:IPPMIb;intenz:19217;irs1563.45632:R03968_c;isb619:IPPMIb;iso783:IPPMIb;iyo844:IPPMIb;kegg:R03968;metacyc:3-IS…	-999999.0	999999.0			0	0
R6EF38510_LR-490	1 MNXM172@MNXC3 + 1 MNXM2@MNXC3 + 1 MNXM5@MNXC3 --> 2 MNXM1@MNXC3 + 1 MNXM25@MNXC3 + 1 MNXM6@MNXC3	R_SSALy	1*uniprot:GABD_BACSU	MNXR4910	1.2.1.16;1.2.1.79	biopath:Metabolism_of_L-Glutamate,_L-Aspartate_and_related_compounds;biopath:Metabolism_of_Polyamines;biopath:Metabolism_of_Tyrosine_(extended,_without_L-Dopa);kegg:Alanine, aspartate and glutamate metabolism;kegg:Butanoate metabolism;kegg:Metabolic pathways;kegg:Microbial metabolism in diverse environments;kegg:Tyrosine metabolism;metacyc:4-aminobutyrate degradation II;metacyc:4-hydroxyphenylace…	bigg:SSALy;bigg:SSALyr;biopath:RXN01513;brenda:BR29388;brenda:BR29388_WOP;ec:1.2.1.16;ec:1.2.1.79;ecocyc:SUCCSEMIALDDEHYDROG-RXN;iabaylyiv4:SUCCSEMIALDDEHYDROG-RXN;iaf1260:SSALy;iaf692:SSALy;iin800:YBR006W;ijn746:SSALyr;ijr904.45632:SSALy;ijr904:SSALy;imeo21:SSALy;imm904:SSALy;imo1053-pao1:SSALy;imo1056:SSALy;ind750:SSALy;inj661:SSALy;intenz:1359;intenz:18270;isb619:SSALy;iyo844:SSALy;kegg:R00714…	0	999999.0			0	0
R835EDBFE_B-584	1 MNXM172@MNXC3 + 1 MNXM89557@MNXC3 <==> 1 MNXM192@MNXC3 + 1 MNXM20@MNXC3	R_69	1*uniprot:GABT_BACSU		2.6.1.19	kegg:Alanine, aspartate and glutamate metabolism;kegg:Butanoate metabolism;kegg:Metabolic pathways;metacyc:4-aminobutyrate degradation I;metacyc:4-aminobutyrate degradation II;metacyc:4-aminobutyrate degradation III;metacyc:4-aminobutyrate degradation V;metacyc:glutamate degradation III (via 4-aminobutyrate);metacyc:glutamate degradation IV;metacyc:nicotine degradation I;model:Glutamate metabolis…	bigg:ABTA;bigg:ABTAr;bigg:ABTArm;brenda:BR47437;ec:2.6.1.19;ecocyc:GABATRANSAM-RXN;iabaylyiv4:GABATRANSAM-RXN;iaf1260:ABTA;iaf692:ABTA;iin800:UGA1;ijn746:ABTAr;ijr904.45632:ABTA;ijr904:ABTA;imeo21:ABTA;imm904:ABTA;imo1053-pao1:ABTA;imo1056:ABTA;ind750:ABTA;inj661:ABTA;intenz:2770;irs1563.45632:R01648_c;isb619:ABTAr;iso783:ABTA;iyo844:ABTAr;kegg:R01648;metacyc:GABATRANSAM-RXN;reactome:REACT_23980.…	-999999.0	999999.0			0	0
RB336ABC7_LR-832	1 MNXM173@MNXC2 + 1 MNXM2@MNXC3 + 1 MNXM3@MNXC3 --> 1 MNXM173@MNXC3 + 1 MNXM1@MNXC3 + 1 MNXM7@MNXC3 + 1 MNXM9@MNXC3	R_CRNabc	1*uniprot:OPUCA_BACSU+1*uniprot:OPUCB_BACSU+1*uniprot:OPUCC_BACSU+1*uniprot:OPUCD_BACSU	MNXR68589		model:Transport	bigg:CRNabc;bigg:CRNabcpp	0	999999.0			0	0
RA70EDEEC_LR-772	1 MNXM173@MNXC2 --> 1 MNXM173@BOUNDARY	R_EX_crn_e				model:Exchange		0	999999.0			0	1
R44365F83_B-273	1 MNXM174@MNXC2 + 1 MNXM1@MNXC2 <==> 1 MNXM174@MNXC3 + 1 MNXM1@MNXC3	R_XANt6	1*uniprot:PBUX_BACSU			model:S_Transport	bigg:XANt2;bigg:XANt2pp;iabaylyiv4:TRANS-RXNIM-5874;iaf1260:XANt2pp;iag612:rbs_592;iao358:rll_305;iit341:XANt2;ijr904.45632:XANt2;ijr904:XANt2;imo1053-pao1:XANt2;imo1056:XANt2;isb619:XANt2;iyo844:XANt6;metacyc:TRANS-RXN-206;obsolete:rxn05670;seed:rxn05202;seed:rxn09377;seed:rxn12440	-999999.0	999999.0			0	0
RF0F06CAD_LR-1159	1 MNXM174@MNXC2 --> 1 MNXM174@BOUNDARY	R_EX_xan_e				model:Exchange		0	999999.0			0	1
RB5189393_B-842	1 MNXM174@MNXC3 + 1 MNXM295@MNXC3 <==> 1 MNXM687@MNXC3 + 1 MNXM9@MNXC3	R_1108	1*uniprot:DEOD_BACSU;1*uniprot:PUNA_BACSU	MNXR4528	2.4.2.-;2.4.2.1	biopath:Conversion_and_degradation_of_Purine_desoxyribonucleotides;biopath:Reactions_and_degradation_of_Purine_ribonucleotides;kegg:Biosynthesis of secondary metabolites;kegg:Metabolic pathways;kegg:Purine metabolism;metacyc:purine ribonucleosides degradation;metacyc:urate biosynthesis/inosine 5'-phosphate degradation;metacyc:xanthine and xanthosine salvage;model:Nucleotide Salvage Pathway	bigg:PUNP7;biopath:RXN00951;ec:2.4.2.-;ec:2.4.2.1;ecocyc:XANTHOSINEPHOSPHORY-RXN;iaf1260:PUNP7;iao358:rll_118;iin800:PNP1_9;iit341:PUNP7;ijr904.45632:PUNP7;ijr904:PUNP7;imeo21:PUNP7;imm904:PUNP7;ind750:PUNP7;inj661:PUNP7;ips189:PUNP7;irs1563.45632:R02297_c;iso783:PUNP7;iyo844:PUNP7;kegg:R02297;metacyc:XANTHOSINEPHOSPHORY-RXN;rhea:27638;rhea:27639;rhea:27640;rhea:27641;seed:rxn01649	-999999.0	999999.0			0	0
R342F609C_B-199	1 MNXM179@MNXC2 + 1 MNXM1@MNXC2 <==> 1 MNXM179@MNXC3 + 1 MNXM1@MNXC3	R_816	1*uniprot:LCTP_BACSU;1*uniprot:LUTP_BACSU			model:Transport, Extracellular	bigg:L-LACt2r;bigg:L-LACt2rpp;bigg:L-LACt3;bigg:L-LACtm;iaf1260:L-LACt2rpp;iao358:rll_548;iit341:L_LACt2r;ijn746:L-LACt2rpp;ijr904.45632:L-LACt2r;ijr904:L-LACt2r;imeo21:L_LACt2r;imeo21:L_LACt3;imm904:L-LACt2r;imm904:L-LACtm;imo1053-pao1:L-LACt4;imo1056:L-LACt4;ind750:L-LACt2r;inj661:L-LACt2r;inj661:L-LACt3;ips189:L-LACt2;isb619:L-LACt2r;iso783:L-LACt2;iyo844:L-LACt2;seed:rxn05602;seed:rxn08794;se…	-999999.0	999999.0			0	0
RE148D006_RL-1077	1 MNXM179@MNXC2 + 2 MNXM1@MNXC3 + 1 MNXM27@MNXC2 + 1 MNXM98@MNXC3 <-- 1 MNXM179@MNXC3 + 2 MNXM1@MNXC2 + 1 MNXM27@MNXC3 + 1 MNXM98@MNXC2	R_MALt10	1*uniprot:MLEN_BACSU	MNXR27803		model:S_Transport	iyo844:MALt10;seed:rxn05604	-999999.0	0			0	0
RF09B9634_LR-1158	1 MNXM179@MNXC2 --> 1 MNXM179@BOUNDARY	R_EX_lac_L_e				model:Exchange		0	999999.0			0	1
R38366E69_RL-217	1 MNXM17@MNXC3 + 1 MNXM1@MNXC3 + 0.01 iso_iYO844_m12dg_BS@MNXC3 <-- 1 MNXM52@MNXC3 + 0.01 iso_iYO844_12dgr_BS@MNXC3	R_UGT1_BS	1*uniprot:UGTP_BACSU			model:S_Lipids		-999999.0	0			0	0
RE4ADEE31_B-1090	1 MNXM17@MNXC3 + 1 MNXM1@MNXC3 + 1 MNXM2403@MNXC3 <==> 1 MNXM2@MNXC3 + 1 MNXM47@MNXC3	R_UAG2EMA	1*gene:BG10403		3.2.1.183;5.1.3.14;5.1.3.7	biopath:Metabolism_of_Amino_sugars;kegg:Amino sugar and nucleotide sugar metabolism;kegg:Biosynthesis of secondary metabolites;kegg:Metabolic pathways;model:Lipid and Cell Wall Metabolism;seed:CMP-N-acetylneuraminate Biosynthesis;seed:Legionaminic Acid Biosynthesis;seed:Sialic Acid Metabolism;seed:Streptococcus agalactiae virulome	bigg:UAG2EMA;bigg:UAG2EMAi;biopath:RXN01529;ec:3.2.1.183;ec:5.1.3.14;ec:5.1.3.7;iaf692:UAG2EMA;intenz:19331;isb619:UAG2EMA;iyo844:UAG2EMA;kegg:R00414;rhea:30683;rhea:30684;rhea:30685;rhea:30686;seed:rxn00292	-999999.0	999999.0			0	0
R28BF4A7E_RL-142	1 MNXM17@MNXC3 + 1 MNXM7@MNXC3 <-- 1 MNXM3@MNXC3 + 1 MNXM80@MNXC3	R_UMPK	1*uniprot:KCY_BACSU;1*uniprot:PYRH_BACSU	MNXR70052	2.7.4.14;2.7.4.22;2.7.4.25;2.7.4.4	biopath:Biosynthesis_of_Cytidine-5'-triphophate;biopath:Biosynthesis_of_Uridine-5'-triphosphate;biopath:Conversion_and_degradation_of_Pyrimidine_nucleotides_and_bases;biopath:Metabolism_of_Pyrimidines_(missing);kegg:Metabolic pathways;kegg:Pyrimidine metabolism;metacyc:UTP and CTP <i>de novo</i> biosynthesis;model:Pyrimidine metabolism;unipathway:CTP biosynthesis via de novo pathway	bigg:UMPK;bigg:UMPKm;bigg:UMPKn;bigg:URIDK1;biopath:RXN01502;brenda:BR48071;ec:2.7.4.14;ec:2.7.4.22;ec:2.7.4.25;ec:2.7.4.4;ecocyc:2.7.4.22-RXN;ecocyc:RXN-12002;iabaylyiv4:UMPKI-RXN;iaf1260:UMPK;iaf692:UMPK;iaf692:URIDK1;iag612:rbs_574;iag612:rbs_575;iao358:rll_387;igt196:UMPK;iin800:URA6_1;iin800:URA6_2;iit341:UMPK;ijn746:UMPK;ijr904.45632:UMPK;ijr904:UMPK;imeo21:UMPKURIDK1;imm904:UMPK;imm904:UMP…	-999999.0	0			0	0
R18E3DBF0_RL-46	1 MNXM17@MNXC3 + 46 MNXM1@MNXC3 + 45 MNXM31@MNXC3 + 1 MNXM80@MNXC3 + 1 iso_iYO844_gtca1_45_BS@MNXC3 <-- 1 MNXM47@MNXC3 + 45 MNXM775@MNXC3 + 1 MNXM932@MNXC3	R_TECA1S45	1*uniprot:TAGA_BACSU+1*uniprot:TAGB_BACSU+1*uniprot:TAGF_BACSU+1*uniprot:TAGG_BACSU+1*uniprot:TAGH_BACSU+1*uniprot:TAGO_BACSU			model:S_Cell_wall		-999999.0	0			0	0
R1FB0F404_LR-86	1 MNXM182@MNXC2 + 1 MNXM1@MNXC2 --> 1 MNXM182@MNXC3 + 1 MNXM1@MNXC3	R_MANt2	1*uniprot:GLCP_BACSU	MNXR3431		model:S_*Transport, Extracellular	bigg:MANt2;iag612:rbs_454;imm904:MANt2;ind750:MANt2;iyo844:MANt2;seed:rxn05611	0	999999.0			0	0
R6A225F9F_LR-462	1 MNXM182@MNXC2 + 1 MNXM73@MNXC3 --> 1 MNXM23@MNXC3 + 1 MNXM427@MNXC3	R_MANpts	1*uniprot:PT1_BACSU+1*uniprot:PTHP_BACSU+1*uniprot:PTN3B_BACSU	MNXR3429		model:Transport Reaction;seed:Sialic Acid Metabolism	bigg:MANpts;bigg:MANptspp;iaf1260:MANptspp;iao358:rll_349;iao358:rll_354;iao358:rll_359;ijr904.45632:MANpts;ijr904:MANpts;ips189:MANpts;isb619:MANpts;iyo844:MANpts;seed:rxn05610;seed:rxn08885	0	999999.0			0	0
RB8DC7EA3_LR-866	1 MNXM182@MNXC2 --> 1 MNXM182@BOUNDARY	R_EX_man_e				model:Exchange		0	999999.0			0	1
RCE2DA31D_LR-967	1 MNXM183@MNXC3 + 1 MNXM1@MNXC3 + 1 MNXM6@MNXC3 --> 1 MNXM318@MNXC3 + 1 MNXM5@MNXC3	R_MTHFR1	1*uniprot:YITJ_BACSU	MNXR3645	1.5.1.20;1.7.99.5	kegg:Metabolic pathways;kegg:Methane metabolism;kegg:Microbial metabolism in diverse environments;kegg:One carbon pool by folate;model:S_*One carbon pool by folate;seed:5-FCL-like protein;seed:Acetyl-CoA pathway of CO2 fixation;seed:Methionine Biosynthesis;seed:One-carbon metabolism by tetrahydropterines;seed:Serine-glyoxylate cycle	bigg:MTHFR3;brenda:BR36896;brenda:BS259230;ec:1.5.1.20;ec:1.7.99.5;iaf692:MTHFR3;iin800:MET12;iin800:MET13;ijn746:MTHFR3;imm904:MTHFR3;ind750:MTHFR3;intenz:15840;iyo844:MTHFR1;kegg:R01224;macie:M0120;obsolete:rxn09481r;rhea:19817;rhea:19818;rhea:19819;rhea:19820;seed:rxn00910	0	999999.0			0	0
RD838F4FB_LR-1025	1 MNXM183@MNXC3 + 1 MNXM234@MNXC3 --> 1 MNXM257@MNXC3 + 1 MNXM281@MNXC3	R_CDC21	1*gene:BG11190;1*uniprot:TYSY2_BACSU		2.1.1.45	biopath:Biosynthesis_of_2'-Deoxythymidine-5'-triphosphate;biopath:Biosynthesis_of_Pterins;biopath:Conversion_and_degradation_of_Pyrimidine_nucleotides_and_bases;biopath:Reactions_of_Folate;kegg:Metabolic pathways;kegg:One carbon pool by folate;kegg:Pyrimidine metabolism;metacyc:folate transformations II;metacyc:formylTHF biosynthesis I;metacyc:pyrimidine deoxyribonucleosides salvage;metacyc:pyrim…	aragem.45632:R02101_c;bigg:TMDS;biopath:RXN00645;brenda:BR43900;brenda:BS319728;ec:2.1.1.45;ecocyc:THYMIDYLATESYN-RXN;iabaylyiv4:THYMIDYLATESYN-RXN;iaf1260:TMDS;iaf692:TMDS;iag612:rbs_287;iag612:rbs_288;iao358:rll_421;igt196:TMDS;iin800:CDC21;ijn746:TMDS;ijr904.45632:TMDS;ijr904:TMDS;imeo21:TMDS;imm904:TMDS;imo1053-pao1:TMDS;imo1056:TMDS;ind750:TMDS;inj661:TMDS;intenz:2144;ips189:TMDS;irs1563.456…	0	999999.0			0	0
R740CEADC_LR-521	1 MNXM183@MNXC3 + 1 MNXM238@MNXC3 + 1 MNXM2@MNXC3 --> 1 MNXM79@MNXC3 + 1 MNXM959@MNXC3	R_MOHMT	1*uniprot:PANB_BACSU	MNXR3626	2.1.2.11	kegg:Biosynthesis of secondary metabolites;kegg:Metabolic pathways;kegg:Pantothenate and CoA biosynthesis;metacyc:phosphopantothenate biosynthesis I;metacyc:phosphopantothenate biosynthesis III;model:Pantothenate and CoA Metabolism;unipathway:(R)-pantothenate biosynthesis	bigg:MOHMT;brenda:BR43940;ec:2.1.2.11;ecocyc:3-CH3-2-OXOBUTANOATE-OH-CH3-XFER-RXN;iabaylyiv4:3-CH3-2-OXOBUTANOATE-OH-CH3-XFER-RXN;iaf1260:MOHMT;iaf692:MOHMT;igt196:MOHMT;iin800:ECM31;iit341:MOHMT;ijn746:MOHMT;ijr904.45632:MOHMT;ijr904:MOHMT;imeo21:MOHMT;imm904:MOHMT;imo1053-pao1:MOHMT;imo1056:MOHMT;ind750:MOHMT;inj661:MOHMT;intenz:2253;irs1563.45632:R01226_c;isb619:MOHMT;iso783:MOHMT;iyo844:MOHMT…	0	999999.0			0	0
R95F08F4D_B-684	1 MNXM183@MNXC3 + 1 MNXM29@MNXC3 + 1 MNXM2@MNXC3 <==> 1 MNXM53@MNXC3 + 1 MNXM79@MNXC3	R_634	1*uniprot:GLYA_BACSU		2.1.2.1	kegg:Cyanoamino acid metabolism;kegg:Glycine, serine and threonine metabolism;kegg:Glyoxylate and dicarboxylate metabolism;kegg:Metabolic pathways;kegg:Methane metabolism;kegg:Microbial metabolism in diverse environments;kegg:One carbon pool by folate;metacyc:folate polyglutamylation;metacyc:folate transformations I;metacyc:folate transformations II;metacyc:formaldehyde assimilation I (serine pat…	bigg:GHMT2;bigg:GHMT2r;bigg:GHMT2rm;brenda:BR40573;ec:2.1.2.1;ecocyc:GLYOHMETRANS-RXN;iabaylyiv4:GLYOHMETRANS-RXN;iaf1260:GHMT2r;iaf692:GHMT2;iag612:rbs_563;iao358:rll_175;igt196:GHMT2r;iin800:SHM1;iin800:SHM2;iit341:GHMT2r;ijn746:GHMT2r;ijr904.45632:GHMT2;ijr904:GHMT2;imeo21:GHMT2;imm904:GHMT2r;imm904:GHMT2rm;imo1053-pao1:GHMT;imo1056:GHMT;ind750:GHMT2r;ind750:GHMT2rm;inj661:GHMT2;intenz:2243;ip…	-999999.0	999999.0			0	0
R543D9FD7_B-341	1 MNXM183@MNXC3 + 1 MNXM5@MNXC3 <==> 1 MNXM511@MNXC3 + 1 MNXM6@MNXC3	R_891	1*uniprot:FOLD_BACSU		1.5.1.5	kegg:Carbon fixation pathways in prokaryotes;kegg:Metabolic pathways;kegg:Microbial metabolism in diverse environments;kegg:One carbon pool by folate;metacyc:folate transformations I;metacyc:folate transformations II;metacyc:formaldehyde oxidation V (tetrahydrofolate pathway);metacyc:formylTHF biosynthesis I;metacyc:purine nucleobases degradation II (anaerobic);metacyc:reductive acetyl coenzyme A…	bigg:MTHFD;bigg:MTHFDm;brenda:BR36902;brenda:BS402370;ec:1.5.1.5;ecocyc:METHYLENETHFDEHYDROG-NADP-RXN;iabaylyiv4:METHYLENETHFDEHYDROG-NADP-RXN;iaf1260:MTHFD;iao358:rll_145;igt196:MTHFD;iin800:ADE3_1;iin800:MIS1_1;iit341:MTHFD;ijn746:MTHFD;ijr904.45632:MTHFD;ijr904:MTHFD;imeo21:MTHFD;imm904:MTHFD;imm904:MTHFDm;imo1053-pao1:MTHFD;imo1056:MTHFD;ind750:MTHFD;ind750:MTHFDm;inj661:MTHFD;intenz:1596;ips…	-999999.0	999999.0			0	0
R40DDAE6C_B-260	1 MNXM1865@MNXC3 <==> 1 MNXM78@MNXC3	R_LYSAM	1*uniprot:KAMA_BACSU		5.4.3.2	kegg:Lysine degradation;metacyc:lysine fermentation to acetate and butyrate;model:S_Amino_Acid_Metabolism	bigg:LYSAM;brenda:BR26;ec:5.4.3.2;iaf692:LYSAM;intenz:5000;iyo844:LYSAM;kegg:R00461;metacyc:LYSINE-23-AMINOMUTASE-RXN;pubmed:10629195;rhea:19177;rhea:19178;rhea:19179;rhea:19180;seed:rxn00321	-999999.0	999999.0			0	0
REBE3C8D4_RL-1135	1 MNXM186@MNXC3 + 1 MNXM1@MNXC3 + 1 MNXM7@MNXC3 <-- 1 MNXM3@MNXC3 + 1 MNXM597@MNXC3	R_XKS1	1*uniprot:XYLB_BACSU			model:Metabolism of other sugars		-999999.0	0			0	0
RF1FC7F85_B-1162	1 MNXM186@MNXC3 + 1 MNXM258@MNXC3 <==> 1 MNXM2378@MNXC3 + 1 MNXM68@MNXC3	R_1737;R_1236	1*uniprot:TKT_BACSU		2.2.1.1	model:Pentose Phosphate Pathway;seed:Pentose phosphate pathway	bigg:TKT2;ec:2.2.1.1;iabaylyiv4:2TRANSKETO-RXN;iaf1260:TKT2;iaf692:TKT2;iag612:rbs_244;iao358:rll_423;igt196:TKT2;iit341:TKT2;ijn746:TKT2;ijr904.45632:TKT2;ijr904:TKT2;imeo21:TKT2;imm904:TKT2;imo1053-pao1:TKT2;imo1056:TKT2;ind750:TKT2;inj661:TKT2;ips189:TKT2;irs1563.45632:R01067_p;irs1563.45632:R01830_c;irs1563.45632:R01830_p;isb619:TKT2;iso783:TKT2;iyo844:TKT2;obsolete:rxn01335;obsolete:rxn09312…	-999999.0	999999.0			0	0
R3141C59B_B-186	1 MNXM186@MNXC3 <==> 1 MNXM901@MNXC3	R_RBP4E	1*uniprot:ARAD_BACSU		5.1.3.4	biopath:Formation_of_C5_compounds_by_decarboxylation_and_cell_wall_synthesis_in_plants;biopath:Interconversions_of_Pentose_(extended);biopath:Pentose_phosphate_pathway;kegg:Ascorbate and aldarate metabolism;kegg:Metabolic pathways;kegg:Microbial metabolism in diverse environments;kegg:Pentose and glucuronate interconversions;metacyc:L-arabinose degradation I;metacyc:L-ascorbate degradation I (bac…	bigg:RBP4E;biopath:RXN01491;brenda:BR198;ec:5.1.3.4;ecocyc:RIBULPEPIM-RXN;iaf1260:RBP4E;iag612:rbs_423;ijr904.45632:RBP4E;ijr904:RBP4E;intenz:16043;iyo844:RBP4E;kegg:R05850;metacyc:RIBULPEPIM-RXN;rhea:22368;rhea:22369;rhea:22370;rhea:22371;seed:rxn04082;upa:UCR05850;upa:UER00380;upa:UER00567	-999999.0	999999.0			0	0
RC0BC5E81_RL-903	1 MNXM188@MNXC3 + 1 MNXM1@MNXC3 + 1 MNXM23@MNXC3 + 1 MNXM89557@MNXC3 <-- 1 MNXM337@MNXC3 + 1 MNXM37@MNXC3	R_TRP3_1;R_TRP2_1	1*uniprot:PABA_BACSU+1*uniprot:TRPE_BACSU			model:Phenylalanine, tyrosine, and tryptophan biosynthesis (aromatic amino acids)		-999999.0	0			0	0
RD9F94F0C_RL-1038	1 MNXM190@MNXC3 + 1 MNXM1@MNXC3 + 1 MNXM7@MNXC3 + 1 MNXM9@MNXC3 <-- 1 MNXM3@MNXC3 + 1 MNXM60@MNXC3 + 1 MNXM86@MNXC3	R_PPCOAC	1*uniprot:PCCB_BACSU;1*uniprot:YNGE_BACSU		6.4.1.3	kegg:Carbon fixation pathways in prokaryotes;kegg:Glyoxylate and dicarboxylate metabolism;kegg:Metabolic pathways;kegg:Microbial metabolism in diverse environments;kegg:Propanoate metabolism;kegg:Valine, leucine and isoleucine degradation;metacyc:3-hydroxypropionate cycle;metacyc:3-hydroxypropionate/4-hydroxybutyrate cycle;metacyc:methylaspartate cycle;metacyc:methylmalonyl pathway;model:Valine, …	bigg:PPCOAC;bigg:PPCOACm;brenda:BR155;brenda:BS369189;ec:6.4.1.3;ecocyc:PROPIONYL-COA-CARBOXY-RXN;iag612:rbs_523;imeo21:PPCOAC;imo1053-pao1:PPCOAC;imo1056:PPCOAC;inj661:PPCOAC;intenz:5154;iyo844:PPCOAC;kegg:R01859;macie:M0201;metacyc:PROPIONYL-COA-CARBOXY-RXN;rhea:23720;rhea:23721;rhea:23722;rhea:23723;seed:rxn01355;upa:UCR01859;upa:UER00908	-999999.0	0			0	0
R6F7FCD79_RL-494	1 MNXM1922@MNXC3 + 1 MNXM1@MNXC3 + 1 MNXM7@MNXC3 <-- 1 MNXM3@MNXC3 + 1 MNXM935@MNXC3	R_DINSK	1*uniprot:DAGK_BACSU			model:S_Nucleotides_and_nucleic_acids		-999999.0	0			0	0
R54461FAC_LR-343	1 MNXM192@MNXC2 + 1 MNXM1@MNXC2 --> 1 MNXM192@MNXC3 + 1 MNXM1@MNXC3	R_GABAt2	1*uniprot:GABP_BACSU	MNXR338		model:S_Transport	bigg:ABUTt2;bigg:ABUTt2pp;bigg:ABUTt2r;bigg:ABUTt2rL;iaf1260:ABUTt2pp;iin800:PUT4_4;iin800:UGA4_1;ijn746:ABUTt2pp;ijr904.45632:ABUTt2;ijr904:ABUTt2;imm904:ABUTt2r;ind750:ABUTt2;iyo844:GABAt2;seed:rxn05564;seed:rxn08027;seed:rxn12377	0	999999.0			0	0
R77B549B2_LR-532	1 MNXM192@MNXC2 --> 1 MNXM192@BOUNDARY	R_EX_4abut_e				model:Exchange		0	999999.0			0	1
RA2F715F2_LR-754	1 MNXM1949@MNXC2 + 1 MNXM2@MNXC3 + 1 MNXM3@MNXC3 --> 1 MNXM1949@MNXC3 + 1 MNXM1@MNXC3 + 1 MNXM7@MNXC3 + 1 MNXM9@MNXC3	R_ISTNTabc	1*uniprot:SSUA_BACSU+1*uniprot:SSUB_BACSU+1*uniprot:SSUC_BACSU			model:S_Transport;seed:Alkanesulfonates Utilization	bigg:SULFACabcpp;iaf1260:SULFACabcpp;iyo844:SULAabc;seed:rxn05656;seed:rxn09277	0	999999.0			0	0
RB1AFD75_LR-827	1 MNXM1949@MNXC2 --> 1 MNXM1949@BOUNDARY	R_EX_sulfac_e				model:Exchange		0	999999.0			0	1
R385725AA_RL-218	1 MNXM1953@MNXC3 + 1 MNXM1@MNXC3 + 1 MNXM7@MNXC3 + 1 MNXM9@MNXC3 <-- 1 MNXM32@MNXC3 + 1 MNXM3@MNXC3 + 1 MNXM785@MNXC3	R_UAMAS	1*uniprot:MURC_BACSU		6.3.2.8	kegg:D-Glutamine and D-glutamate metabolism;kegg:Metabolic pathways;kegg:Peptidoglycan biosynthesis;metacyc:UDP-<i>N</i>-acetylmuramoyl-pentapeptide biosynthesis II (lysine-containing);metacyc:UDP-<i>N</i>-acetylmuramoyl-pentapeptide biosynthesis III (<i>meso</i>-DAP-containing);model:Peptidoglycan Biosynthesis;seed:Peptidoglycan Biosynthesis 2	bigg:UAMAS;brenda:BR124;ec:6.3.2.8;ecocyc:UDP-NACMUR-ALA-LIG-RXN;iabaylyiv4:UDP-NACMUR-ALA-LIG-RXN;iaf1260:UAMAS;igt196:UAMAS;iit341:UAMAS;ijn746:UAMAS;ijr904.45632:UAMAS;ijr904:UAMAS;imeo21:UAMAS;imo1053-pao1:UAMAS;imo1056:UAMAS;inj661:UAMAS;intenz:10452;isb619:UAMAS;iso783:UAMAS;iyo844:UAMAS;kegg:R03193;metacyc:UDP-NACMUR-ALA-LIG-RXN;rhea:23372;rhea:23373;rhea:23374;rhea:23375;seed:rxn02286	-999999.0	0			0	0
RDD6DBEE0_LR-1060	1 MNXM1953@MNXC3 + 1 MNXM331@MNXC3 + 1 MNXM3@MNXC3 --> 1 MNXM1@MNXC3 + 1 MNXM7@MNXC3 + 1 MNXM955@MNXC3 + 1 MNXM9@MNXC3	R_UAMAGS	1*uniprot:MURD_BACSU		6.3.2.9	kegg:D-Glutamine and D-glutamate metabolism;kegg:Metabolic pathways;kegg:Peptidoglycan biosynthesis;metacyc:UDP-<i>N</i>-acetylmuramoyl-pentapeptide biosynthesis II (lysine-containing);metacyc:UDP-<i>N</i>-acetylmuramoyl-pentapeptide biosynthesis III (<i>meso</i>-DAP-containing);model:Peptidoglycan Biosynthesis;seed:Peptidoglycan Biosynthesis 2	bigg:UAMAGS;brenda:BR125;brenda:BS398808;ec:6.3.2.9;ecocyc:UDP-NACMURALA-GLU-LIG-RXN;iabaylyiv4:UDP-NACMURALA-GLU-LIG-RXN;iaf1260:UAMAGS;igt196:UAMAGS;iit341:UAMAGS;ijn746:UAMAGS;ijr904.45632:UAMAGS;ijr904:UAMAGS;imeo21:UAMAGS;imo1053-pao1:UAMAGS;imo1056:UAMAGS;inj661:UAMAGS;intenz:10451;isb619:UAMAGS;iso783:UAMAGS;iyo844:UAMAGS;kegg:R02783;metacyc:UDP-NACMURALA-GLU-LIG-RXN;rhea:16429;rhea:16430;…	0	999999.0			0	0
RD81C059D_LR-1024	1 MNXM1954@MNXC3 + 1 MNXM89653@MNXC3 --> 1 MNXM2264@MNXC3 + 1 MNXM80@MNXC3	R_PAPPT3	1*uniprot:MRAY_BACSU	MNXR36199	2.7.8.13	kegg:Peptidoglycan biosynthesis;metacyc:peptidoglycan biosynthesis I (<I>meso</I>-diaminopimelate containing);model:Cell Envelope Biosynthesis;seed:Peptidoglycan Biosynthesis 2	bigg:PAPPT3;ec:2.7.8.13;ecocyc:PHOSNACMURPENTATRANS-RXN;iabaylyiv4:PHOSNACMURPENTATRANS-RXN;iaf1260:PAPPT3;igt196:PAPPT3;iit341:PAPPT3;ijn746:PAPPT3;ijr904.45632:PAPPT3;ijr904:PAPPT3;imeo21:PAPPT3;imo1053-pao1:PAPPT3;imo1056:PAPPT3;inj661:PAPPT3;isb619:PAPPT3;iso783:PAPPT3;iyo844:PAPPT3;kegg:R05630;metacyc:PHOSNACMURPENTATRANS-RXN;rhea:28386;rhea:28387;rhea:28388;rhea:28389;seed:rxn03904	0	999999.0			0	0
RCE1E3CA5_LR-966	1 MNXM196@MNXC2 --> 1 MNXM196@MNXC3	R_FE3t	1*uniprot:EFEM_BACSU+1*uniprot:EFEN_BACSU+1*uniprot:EFEU_BACSU			model:Transport, extracellular	bigg:FE3tex;iaf1260:FE3tex;iyo844:FE3t4;obsolete:rxn05556;obsolete:rxn10958;reactome:REACT_127898;reactome:REACT_135321;reactome:REACT_138146;reactome:REACT_141576;reactome:REACT_144241;reactome:REACT_145719;reactome:REACT_145851;reactome:REACT_20531;seed:rxn05292;seed:rxn08492	0	999999.0			0	0
R8FDD65E8_B-652	1 MNXM196@MNXC2 <==> 1 MNXM196@BOUNDARY	R_EX_fe3_e				model:Exchange		-999999.0	999999.0			0	1
R473F109_RL-284	1 MNXM1977@MNXC3 + 1 MNXM23@MNXC3 <-- 1 MNXM2@MNXC3 + 1 MNXM799@MNXC3	R_ICHORT	1*uniprot:DHBB_BACSU		3.3.2.1	metacyc:2,3-dihydroxybenzoate biosynthesis;model:Cofactor and Prosthetic Group Biosynthesis;seed:Chorismate Intermediate for synthesis of PAPA antibiotics, PABA, anthranilate, 3-hydroxyanthranilate and more.;seed:NAD and NADP cofactor biosynthesis global	bigg:ICHORT;brenda:BR32614;ec:3.3.2.1;ecocyc:ISOCHORMAT-RXN;iabaylyiv4:ISOCHORMAT-RXN;iaf1260:ICHORT;ijr904.45632:ICHORT;ijr904:ICHORT;imo1053-pao1:ICHORT;imo1056:ICHORT;intenz:3709;iyo844:ICHORT;metacyc:ISOCHORMAT-RXN;rhea:11112;rhea:11113;rhea:11114;rhea:11115;seed:rxn02177	-999999.0	0			0	0
RECA7CEB0_B-1139	1 MNXM1985@MNXC2 + 1 MNXM1@MNXC2 <==> 1 MNXM1985@MNXC3 + 1 MNXM1@MNXC3	R_3AMPt6		MNXR27745		model:S_Transport	iyo844:3AMPt6;seed:rxn05476	-999999.0	999999.0			0	0
RC502448E_LR-931	1 MNXM1985@MNXC2 --> 1 MNXM1985@BOUNDARY	R_EX_3amp_e				model:Exchange		0	999999.0			0	1
R6E30D98B_B-485	1 MNXM1985@MNXC3 + 1 MNXM1@MNXC3 <==> 1 MNXM2598@MNXC3 + 1 MNXM2@MNXC3	R_23CN2P1	1*uniprot:NTPES_BACSU	MNXR36	3.1.4.16	kegg:Purine metabolism;model:S_Nucleotides_and_nucleic_acids;seed:Purine conversions;seed:pyrimidine conversions	bigg:23PDE7pp;ec:3.1.4.16;iaf1260:23PDE7pp;iyo844:23CN2P1;kegg:R03537;metacyc:RXN-14113;rhea:27886;rhea:27887;rhea:27888;rhea:27889;seed:rxn02521	-999999.0	999999.0			0	0
R8011D7F9_B-566	1 MNXM1985@MNXC3 + 1 MNXM2@MNXC3 <==> 1 MNXM212@MNXC3 + 1 MNXM9@MNXC3	R_3NUCLE1	1*uniprot:NTPES_BACSU	MNXR182	3.1.3.1;3.1.3.2;3.1.3.25;3.1.3.31;3.1.3.5;3.1.3.6;3.1.30.1;3.1.4.16;3.6.1.1;3.6.1.11	kegg:Purine metabolism;model:S_Nucleotides_and_nucleic_acids;seed:pyrimidine conversions	bigg:3NTD7l;bigg:3NTD7pp;brenda:BS64617;ec:3.1.3.1;ec:3.1.3.2;ec:3.1.3.25;ec:3.1.3.31;ec:3.1.3.5;ec:3.1.3.6;ec:3.1.30.1;ec:3.1.4.16;ec:3.6.1.1;ec:3.6.1.11;iaf1260:3NTD7pp;iyo844:3NUCLE1;kegg:R01562;metacyc:RXN-14126;rhea:27898;rhea:27899;rhea:27900;rhea:27901;seed:rxn01139	-999999.0	999999.0			0	0
R4F0C3985_LR-320	1 MNXM198@MNXC2 + 1 MNXM73@MNXC3 --> 1 MNXM23@MNXC3 + 1 MNXM448@MNXC3	R_TREpts	1*uniprot:PT1_BACSU+1*uniprot:PTHP_BACSU+1*uniprot:PTTBC_BACSU	MNXR5126		model:Transport Reaction	rhea:33371;rhea:33372;rhea:33373;rhea:33374	0	999999.0			0	0
R2020016A_LR-87	1 MNXM198@MNXC2 --> 1 MNXM198@BOUNDARY	R_EX_tre_e				model:Exchange		0	999999.0			0	1
R654C48AE_LR-438	1 MNXM199@MNXC2 + 1 MNXM1@MNXC2 --> 1 MNXM199@MNXC3 + 1 MNXM1@MNXC3	R_VALt2	1*uniprot:AZLC_BACSU+1*uniprot:AZLD_BACSU;1*uniprot:BRAB_BACSU;1*uniprot:BRNQ_BACSU	MNXR5323		model:S_Transport	bigg:VALt2m;bigg:VALt2r;bigg:VALt2rpp;iaf1260:VALt2rpp;iaf692:VALt2r;iin800:AGP1_11;iin800:BAP2_8;iin800:BAP3_8;iin800:GAP1_17;iin800:VAP1_7;ijr904.45632:VALt2r;ijr904:VALt2r;imeo21:VALt2r;imm904:VALt2r;ind750:VALt2r;inj661:VALt2r;ips189:VALt2;isb619:VALt2r;iyo844:VALt2;seed:rxn05669;seed:rxn09374;seed:rxn09707	0	999999.0			0	0
RF382895C_LR-1172	1 MNXM199@MNXC2 --> 1 MNXM199@BOUNDARY	R_EX_val_L_e				model:Exchange		0	999999.0			0	1
R16FBD0E6_B-33	1 MNXM199@MNXC3 + 1 MNXM20@MNXC3 <==> 1 MNXM238@MNXC3 + 1 MNXM89557@MNXC3	R_1299	1*uniprot:ILVE1_BACSU;1*uniprot:ILVE2_BACSU		2.6.1.42;2.6.1.6	kegg:2-Oxocarboxylic acid metabolism;kegg:Biosynthesis of secondary metabolites;kegg:Glucosinolate biosynthesis;kegg:Metabolic pathways;kegg:Pantothenate and CoA biosynthesis;kegg:Valine, leucine and isoleucine biosynthesis;kegg:Valine, leucine and isoleucine degradation;metacyc:alanine biosynthesis I;metacyc:valine biosynthesis;metacyc:valine degradation I;metacyc:valine degradation II;model:Val…	bigg:VALTA;bigg:VALTAm;brenda:BS356553;ec:2.6.1.42;ec:2.6.1.6;ecocyc:BRANCHED-CHAINAMINOTRANSFERVAL-RXN;iabaylyiv4:BRANCHED-CHAINAMINOTRANSFERVAL-RXN;iaf1260:VALTA;iaf692:VALTA;iag612:rbs_47;iag612:rbs_48;iao358:rll_67;igt196:VALTA;iin800:BAT2_2;iit341:VALTA;ijn746:VALTA;ijr904.45632:VALTA;ijr904:VALTA;imeo21:VALTA;imm904:VALTA;imm904:VALTAim;imo1053-pao1:VALTA;imo1056:VALTA;ind750:VALTA;inj661:V…	-999999.0	999999.0			0	0
RB966302D_LR-868	1 MNXM199@MNXC3 + 1 MNXM32@MNXC3 + 1 MNXM3@MNXC3 --> 1 MNXM1@MNXC3 + 1 MNXM7@MNXC3 + 1 MNXM9@MNXC3 + 1 iso_iYO844_ala_L_val_L@MNXC3	R_LAAL11	1*gene:BG10629			model:S_Amino_acids_and_related_molecules		0	999999.0			0	0
RF6B9C3D8_LR-1196	1 MNXM199@MNXC3 + 1 MNXM3@MNXC3 + 1 MNXM53@MNXC3 --> 1 MNXM1@MNXC3 + 1 MNXM7@MNXC3 + 1 MNXM9@MNXC3 + 1 iso_iYO844_ser_L_val_L@MNXC3	R_LAAL12	1*gene:BG10629			model:S_Amino_acids_and_related_molecules		0	999999.0			0	0
RAA2B89DF_B-789	1 MNXM1@MNXC2 + 1 MNXM2074@MNXC2 <==> 1 MNXM1@MNXC3 + 1 MNXM2074@MNXC3	R_2PGLYCt6		MNXR27742		model:S_Transport	iyo844:2PGLYCt6;seed:rxn05473	-999999.0	999999.0			0	0
RB4540E4D_LR-837	1 MNXM1@MNXC2 + 1 MNXM207@MNXC2 --> 1 MNXM1@MNXC3 + 1 MNXM207@MNXC3	R_NO3t2	1*uniprot:NASA_BACSU	MNXR3846		model:S_Transport	bigg:NO3t2;bigg:NO3t3;iag612:rbs_491;iit341:NO3t2;iit341:NO3t3;imo1053-pao1:NO3t2;imo1056:NO3t2;iyo844:NO3t2;seed:rxn05627;seed:rxn10977;seed:rxn12431	0	999999.0			0	0
RD4D84E74_LR-1005	1 MNXM1@MNXC2 + 1 MNXM20@MNXC2 --> 1 MNXM1@MNXC3 + 1 MNXM20@MNXC3	R_AKGt2	1*uniprot:YFLS_BACSU;1*uniprot:YOAB_BACSU	MNXR599		model:S_Transport	bigg:AKGt2n;bigg:AKGt2r;bigg:AKGt2rpp;iaf1260:AKGt2rpp;iin800:U213;iit341:AKGt2r;ijn746:AKGt2rpp;ijr904.45632:AKGt2r;ijr904:AKGt2r;imm904:AKGt2r;imo1053-pao1:AKGt2;imo1053-pao1:AKGt6;imo1056:AKGt2;imo1056:AKGt6;ind750:AKGt2r;ips189:AKGt2;iso783:AKGt6;iyo844:AKGt2;seed:rxn05493;seed:rxn08095;seed:rxn09827	0	999999.0			0	0
R781F33D0_LR-533	1 MNXM1@MNXC2 + 1 MNXM211@MNXC2 --> 1 MNXM1@MNXC3 + 1 MNXM211@MNXC3	R_CITR_Lt2				model:S_Transport	iyo844:CITR_Lt2;seed:rxn05674	0	999999.0			0	0
R80C33240_B-570	1 MNXM1@MNXC2 + 1 MNXM212@MNXC2 <==> 1 MNXM1@MNXC3 + 1 MNXM212@MNXC3	R_139	1*uniprot:YXLA_BACSU			model:Transport, Extracellular	bigg:ADNt2;bigg:ADNt2pp;bigg:ADNt2r;bigg:ADNt2rpp;iabaylyiv4:TRANS-RXN-ADENOSINE;iaf1260:ADNt2pp;iaf1260:ADNt2rpp;iin800:U174;iin800:U185;iin800:U191;iit341:ADNt2;ijr904.45632:ADNt2;ijr904.45632:ADNt2r;ijr904:ADNt2;ijr904:ADNt2r;imm904:ADNt2;ind750:ADNt2;isb619:ADNt2;iso783:ADNt2;iyo844:ADNt2r;metacyc:TRANS-RXN-203;obsolete:rxn05492;seed:rxn05318;seed:rxn08068;seed:rxn12381	-999999.0	999999.0			0	0
R61A7CF0F_LR-421	1 MNXM1@MNXC2 + 1 MNXM213@MNXC2 --> 1 MNXM1@MNXC3 + 1 MNXM213@MNXC3	R_HXANt2	1*uniprot:PBUG_BACSU;1*uniprot:PBUO_BACSU	MNXR3055		model:S_*Transport, Extracellular	bigg:HXANt2r;iag612:rbs_340;iag612:rbs_342;iao358:rll_544;iin800:U201;imm904:HXANt2r;ind750:HXANt2r;iyo844:HXANt2;obsolete:rxn05588;seed:rxn05201	0	999999.0			0	0
R447F3414_B-275	1 MNXM1@MNXC2 + 1 MNXM2182@MNXC2 <==> 1 MNXM1@MNXC3 + 1 MNXM2182@MNXC3	R_3CMPt6		MNXR27746		model:S_Transport	iyo844:3CMPt6;seed:rxn05477	-999999.0	999999.0			0	0
RC82007C2_B-941	1 MNXM1@MNXC2 + 1 MNXM2183@MNXC2 <==> 1 MNXM1@MNXC3 + 1 MNXM2183@MNXC3	R_3GMPt6		MNXR27747		model:S_Transport	iyo844:3GMPt6;seed:rxn05478	-999999.0	999999.0			0	0
RDB5F9062_B-1047	1 MNXM1@MNXC2 + 1 MNXM2184@MNXC2 <==> 1 MNXM1@MNXC3 + 1 MNXM2184@MNXC3	R_3UMPt6		MNXR27749		model:S_Transport	iyo844:3UMPt6;seed:rxn05480	-999999.0	999999.0			0	0
RFF983DE3_B-1245	1 MNXM1@MNXC2 + 1 MNXM218@MNXC2 <==> 1 MNXM1@MNXC3 + 1 MNXM218@MNXC3	R_ETHAt6	1*uniprot:YXER_BACSU	MNXR1925		model:S_Transport	bigg:ETHAt2pp;bigg:ETHAt6;iaf1260:ETHAt2pp;iaf692:ETHAt6;iyo844:ETHAt6;seed:rxn05551;seed:rxn08423;seed:rxn12419	-999999.0	999999.0			0	0
R70347D05_B-498	1 MNXM1@MNXC2 + 1 MNXM222@MNXC2 <==> 1 MNXM1@MNXC3 + 1 MNXM222@MNXC3	R_GLYCLTt2r	1*uniprot:LCTP_BACSU;1*uniprot:LUTP_BACSU			model:S_Transport;seed:Glycolate, glyoxylate interconversions	bigg:GLYCLTt2r;bigg:GLYCLTt2rpp;iaf1260:GLYCLTt2rpp;ijn746:GLYCLTt2rpp;ijr904.45632:GLYCLTt2r;ijr904:GLYCLTt2r;iso783:GLYCLTt2r;iyo844:GLYCLTt2r;seed:rxn05470;seed:rxn08651;seed:rxn12367	-999999.0	999999.0			0	0
R2969F40D_LR-146	1 MNXM1@MNXC2 + 1 MNXM2255@MNXC2 --> 1 MNXM1@MNXC3 + 1 MNXM2255@MNXC3	R_MNt2	1*uniprot:MNTH_BACSU			model:S_Transport	bigg:MN2t3pp;bigg:MNt2;bigg:MNt2pp;iaf1260:MN2t3pp;iaf1260:MNt2pp;isb619:MNt2;iyo844:MNt2;seed:rxn05618;seed:rxn08946;seed:rxn08951	0	999999.0			0	0
RA22179F4_LR-749	1 MNXM1@MNXC2 + 1 MNXM227@MNXC2 --> 1 MNXM1@MNXC3 + 1 MNXM227@MNXC3	R_ACNAMt2		MNXR406		model:S_Transport	bigg:ACNAMlt;bigg:ACNAMt2;bigg:ACNAMt2pp;iaf1260:ACNAMt2pp;ijr904.45632:ACNAMt2;ijr904:ACNAMt2;isb619:ACNAMt2;iyo844:ACNAMt2;seed:rxn05487;seed:rxn08050	0	999999.0			0	0
R6E6A4469_LR-487	1 MNXM1@MNXC2 + 1 MNXM231@MNXC2 --> 1 MNXM1@MNXC3 + 1 MNXM231@MNXC3	R_ILEt2	1*uniprot:AZLC_BACSU+1*uniprot:AZLD_BACSU;1*uniprot:BRAB_BACSU;1*uniprot:BRNQ_BACSU	MNXR3095		model:S_Transport	bigg:ILEt2r;bigg:ILEt2rpp;iaf1260:ILEt2rpp;iaf692:ILEt2r;iin800:AGP1_6;iin800:BAP2_2;iin800:BAP3_2;iin800:GAP1_10;iin800:TAT1_1;iin800:VAP1_3;ijr904.45632:ILEt2r;ijr904:ILEt2r;imeo21:ILEt2r;imm904:ILEt2r;imm904:ILEt6;imm904:ILEt7;imo1053-pao1:ILEt2;imo1056:ILEt2;ind750:ILEt2r;inj661:ILEt2r;ips189:ILEt2;isb619:ILEt2r;iyo844:ILEt2;obsolete:rxn05591;seed:rxn05244;seed:rxn08746;seed:rxn13321;seed:rxn…	0	999999.0			0	0
RDD0BDF9A_B-1057	1 MNXM1@MNXC2 + 1 MNXM23@MNXC2 <==> 1 MNXM1@MNXC3 + 1 MNXM23@MNXC3	R_1122				model:Transport, Extracellular	bigg:PYRt2;bigg:PYRt2m;bigg:PYRt2p;bigg:PYRt2r;bigg:PYRt2rpp;iaf1260:PYRt2rpp;iaf692:PYRt2;iao358:rll_559;iin800:JEN1_2;iit341:PYRt2r;ijr904.45632:PYRt2r;ijr904:PYRt2r;imeo21:PYRt2r;imm904:PYRt2;imm904:PYRt2p;imo1053-pao1:PYRt2;imo1056:PYRt2;ind750:PYRt2;ind750:PYRt2p;inj661:PYRt2r;iso783:PYRt2;iyo844:PYRt2;obsolete:rxn05642;reactome:REACT_116055;reactome:REACT_14789;reactome:REACT_14833;reactome…	-999999.0	999999.0			0	0
R162AFB01_LR-27	1 MNXM1@MNXC2 + 1 MNXM2403@MNXC2 --> 1 MNXM1@MNXC3 + 1 MNXM2403@MNXC3	R_ACMANAt2		MNXR79895		model:S_Transport	iyo844:ACMANAt2;seed:rxn05486	0	999999.0			0	0
R7E3CD9C3_B-557	1 MNXM1@MNXC2 + 1 MNXM257@MNXC2 <==> 1 MNXM1@MNXC3 + 1 MNXM257@MNXC3	R_DTMPt6;R_TMPt6		MNXR27826		model:S_Transport	iyo844:DTMPt6;seed:rxn05679	-999999.0	999999.0			0	0
R32162FDE_LR-189	1 MNXM1@MNXC2 + 1 MNXM259@MNXC2 --> 1 MNXM1@MNXC3 + 1 MNXM259@MNXC3	R_GUAt2	1*uniprot:PBUG_BACSU;1*uniprot:PBUO_BACSU	MNXR2847		model:S_*Transport, Extracellular	bigg:GUAt2;bigg:GUAt2pp;bigg:GUAt2r;iaf1260:GUAt2pp;iag612:rbs_329;iao358:rll_540;iin800:FCY21_3;iin800:FCY22_3;iin800:FCY2_3;iin800:YGL186C_3;ijr904.45632:GUAt2;ijr904:GUAt2;imm904:GUAt2r;ind750:GUAt2r;isb619:GUAt2;iyo844:GUAt2;obsolete:rxn05584;seed:rxn05203;seed:rxn08681	0	999999.0			0	0
RCEACFC46_B-972	1 MNXM1@MNXC2 + 1 MNXM25@MNXC2 <==> 1 MNXM1@MNXC3 + 1 MNXM25@MNXC3	R_1196	1*uniprot:DCTA_BACSU;1*uniprot:YFLS_BACSU			model:Transport, Extracellular	bigg:SUCCt2b;bigg:SUCCt2r;bigg:SUCCt3;bigg:SUCCt3pp;iaf1260:SUCCt3pp;iag612:rbs_552;iin800:U205;iit341:SUCCt2r;ijr904.45632:SUCCt2b;ijr904:SUCCt2b;imeo21:SUCCt2r;imm904:SUCCt2r;imo1053-pao1:SUCCt2b;imo1056:SUCCt2b;ind750:SUCCt2r;inj661:SUCCt2r;iyo844:SUCCt6;seed:rxn05654;seed:rxn09270;seed:rxn12455	-999999.0	999999.0			0	0
RC77F6DA8_B-936	1 MNXM1@MNXC2 + 1 MNXM26@MNXC2 <==> 1 MNXM1@MNXC3 + 1 MNXM26@MNXC3	R_119				model:Transport, Extracellular	bigg:ACt2m;bigg:ACt2pp;bigg:ACt2r;bigg:ACt2rpp;iaf1260:ACt2rpp;iaf692:ACt2r;iao358:rll_517;iin800:ADY2;iin800:BPH1;iit341:ACt2r;ijn746:ACt2pp;ijr904.45632:ACt2r;ijr904:ACt2r;imm904:ACt2r;imo1053-pao1:ACt6;imo1056:ACt6;ind750:ACt2r;ips189:ACt6;iso783:ACt6;iyo844:ACt6;seed:rxn05488;seed:rxn08061	-999999.0	999999.0			0	0
RA3E45654_B-757	1 MNXM1@MNXC2 + 1 MNXM270@MNXC2 <==> 1 MNXM1@MNXC3 + 1 MNXM270@MNXC3	R_RIBFLVt6				model:S_Transport;seed:ECF class transporters	bigg:RIBFLVt2;iaf692:RIBFLVt2;iao358:rll_561;iin800:U229;imm904:RIBFLVt2;ind750:RIBFLVt2;ips189:RIBFLVt2;iyo844:RIBFLVt6;seed:rxn05645	-999999.0	999999.0			0	0
R71F152A5_B-504	1 MNXM1@MNXC2 + 1 MNXM275@MNXC2 <==> 1 MNXM1@MNXC3 + 1 MNXM275@MNXC3	R_2PGt6		MNXR27743		model:S_Transport	iyo844:2PGt6;seed:rxn05474	-999999.0	999999.0			0	0
R224606F1_LR-101	1 MNXM1@MNXC2 + 1 MNXM27@MNXC3 --> 1 MNXM1@MNXC3 + 1 MNXM27@MNXC2	R_NAt3	1*uniprot:MLEN_BACSU;1*uniprot:MRPA_BACSU;1*uniprot:MRPB_BACSU;1*uniprot:MRPC_BACSU;1*uniprot:MRPD_BACSU;1*uniprot:MRPE_BACSU;1*uniprot:MRPF_BACSU;1*uniprot:MRPG_BACSU;1*uniprot:NHAK_BACSU;1*uniprot:YHAU_BACSU;1*uniprot:YJBQ_BACSU	MNXR3783		model:S_Transport	bigg:NAt3;bigg:NAt3_1;bigg:NAt3_1g;bigg:NAt3pp;iabaylyiv4:TRANS-RXN-NA-CPA1;iaf1260:NAt3pp;iaf692:NAt3_1;iao358:rll_273;iin800:NHA1;iit341:NAt3_1;ijr904.45632:NAt3_1;ijr904:NAt3_1;imeo21:NAt3_1;imm904:NAt3_1;imo1053-pao1:NAt7;imo1056:NAt7;ind750:NAt3_1;inj661:NAt3_1;isb619:NAt3;isb619:NAt3_1;iso783:NAt3;iyo844:NAt3;obsolete:rxn05624r;reactome:REACT_100724;reactome:REACT_102112;reactome:REACT_1028…	0	999999.0			0	0
R40CFDBFB_LR-258	1 MNXM1@MNXC2 + 1 MNXM288@MNXC2 --> 1 MNXM1@MNXC3 + 1 MNXM288@MNXC3	R_FUI1_3;R_FUI1_2;R_FUI1_1	1*uniprot:NUPG_BACSU;1*uniprot:YUTK_BACSU			model:Transport, extracellular		0	999999.0			0	0
RA1AB26B4_B-745	1 MNXM1@MNXC2 + 1 MNXM289@MNXC2 <==> 1 MNXM1@MNXC3 + 1 MNXM289@MNXC3	RR08638	1*uniprot:OPUD_BACSU				bigg:GLYBt2pp;bigg:GLYBt2r;iaf1260:GLYBt2pp;ijr904.45632:GLYBt2r;ijr904:GLYBt2r;isb619:GLYBt2r;iyo844:GLYBt6;seed:rxn05579;seed:rxn08638;seed:rxn12375	-999999.0	999999.0			0	0
RE9E2BBFE_B-1120	1 MNXM1@MNXC2 + 1 MNXM29@MNXC2 <==> 1 MNXM1@MNXC3 + 1 MNXM29@MNXC3	R_681;R_1534;R_1533;R_1532				model:Transport, Extracellular	bigg:GLYt2;bigg:GLYt2m;bigg:GLYt2pp;bigg:GLYt2r;bigg:GLYt2rL;iaf1260:GLYt2pp;iao358:rll_539;iin800:DIP5_5;iin800:GAP1_7;iin800:PUT4_2;iin800:TAT2_3;iit341:GLYt2;ijr904.45632:GLYt2r;ijr904:GLYt2r;imeo21:GLYt2r;imm904:GLYt2r;ind750:GLYt2r;inj661:GLYt2r;iyo844:GLYt6;seed:rxn05582;seed:rxn08660;seed:rxn09748;seed:rxn12379	-999999.0	999999.0			0	0
RC43FEC75_LR-927	1 MNXM1@MNXC2 + 1 MNXM303@MNXC3 --> 1 MNXM1@MNXC3 + 1 MNXM303@MNXC2	R_ETOHt3		MNXR1931		model:S_Transport	bigg:ETOHt2r;bigg:ETOHt2rpp;iaf1260:ETOHt2rpp;iit341:ETOHt2r;ijr904.45632:ETOHt2r;ijr904:ETOHt2r;iyo844:ETOHt3;seed:rxn05553;seed:rxn08427;seed:rxn10146	0	999999.0			0	0
R582F374B_B-369	1 MNXM1@MNXC2 + 1 MNXM31@MNXC2 <==> 1 MNXM1@MNXC3 + 1 MNXM31@MNXC3	R_CMPt6		MNXR27771		model:S_Transport	iyo844:CMPt6;seed:rxn05525	-999999.0	999999.0			0	0
RF74B924_B-1198	1 MNXM1@MNXC2 + 1 MNXM325@MNXC2 <==> 1 MNXM1@MNXC3 + 1 MNXM325@MNXC3	R_6PGCt6		MNXR27751		model:S_Transport	iyo844:6PGCt6;seed:rxn05482	-999999.0	999999.0			0	0
R51FCA6A5_LR-330	1 MNXM1@MNXC2 + 1 MNXM32@MNXC2 --> 1 MNXM1@MNXC3 + 1 MNXM32@MNXC3	R_ALAt2	1*uniprot:ALST_BACSU;1*uniprot:GLNT_BACSU;1*uniprot:YRBD_BACSU	MNXR636		model:S_Transport	bigg:ALAt2;bigg:ALAt2pp;bigg:ALAt2r;bigg:ALAt2rL;iaf1260:ALAt2pp;iao358:rll_520;iin800:AGP1_2;iin800:DIP5_2;iin800:GAP1_2;iin800:PUT4_1;iin800:TAT2_1;iit341:ALAt2;ijr904.45632:ALAt2r;ijr904:ALAt2r;imeo21:ALAt2r;imm904:ALAt2r;ind750:ALAt2r;inj661:ALAt2r;isb619:ALAt2r;iyo844:ALAt2;seed:rxn05496;seed:rxn08101	0	999999.0			0	0
RDA877866_LR-1042	1 MNXM1@MNXC2 + 1 MNXM331@MNXC2 --> 1 MNXM1@MNXC3 + 1 MNXM331@MNXC3	R_GLU_Dt2		MNXR27822		model:S_Transport	imo1053-pao1:GLU-Dt2;imo1056:GLU-Dt2;iyo844:GLU-Dt2;seed:rxn05672	0	999999.0			0	0
R8927C97_B-615	1 MNXM1@MNXC2 + 1 MNXM334@MNXC2 <==> 1 MNXM1@MNXC3 + 1 MNXM334@MNXC3	R_801	1*uniprot:YXLA_BACSU			model:Transport, Extracellular	bigg:INSt2;bigg:INSt2pp;bigg:INSt2r;bigg:INSt2rpp;iaf1260:INSt2pp;iaf1260:INSt2rpp;iin800:U177;iin800:U194;ijr904.45632:INSt2;ijr904.45632:INSt2r;ijr904:INSt2;ijr904:INSt2r;imm904:INSt2;ind750:INSt2;iso783:INSt2;iyo844:INSt2r;obsolete:rxn05592;seed:rxn05316;seed:rxn08753;seed:rxn12445	-999999.0	999999.0			0	0
RF04E7D07_B-1156	1 MNXM1@MNXC2 + 1 MNXM337@MNXC2 <==> 1 MNXM1@MNXC3 + 1 MNXM337@MNXC3	R_CHORt2				model:S_Transport	iyo844:CHORt2;seed:rxn05519	-999999.0	999999.0			0	0
R5D007655_LR-397	1 MNXM1@MNXC2 + 1 MNXM338@MNXC2 --> 1 MNXM1@MNXC3 + 1 MNXM338@MNXC3	R_U193_;R_U186_;R_U176_	1*uniprot:NUPG_BACSU;1*uniprot:YUTK_BACSU			model:Transport, extracellular	imm904:LCYSTintv;seed:rxn13338	0	999999.0			0	0
R2BB51883_B-157	1 MNXM1@MNXC2 + 1 MNXM356@MNXC2 <==> 1 MNXM1@MNXC3 + 1 MNXM356@MNXC3	R_PPAt6				model:S_Transport	ips189:PPAt6;iso783:PPAt2;iyo844:PPAt6;seed:rxn05634	-999999.0	999999.0			0	0
RC2FAAB19_B-918	1 MNXM1@MNXC2 + 1 MNXM364@MNXC2 <==> 1 MNXM1@MNXC3 + 1 MNXM364@MNXC3	R_1051	1*uniprot:YWCA_BACSU			model:Transport, Extracellular	bigg:PNTOt2;iaf692:PNTOt2;iao358:rll_555;iin800:FEN2;imm904:PNTOt2;ind750:PNTOt2;iyo844:PNTOt2;seed:rxn05308	-999999.0	999999.0			0	0
R3DC06F3A_B-237	1 MNXM1@MNXC2 + 1 MNXM376@MNXC2 <==> 1 MNXM1@MNXC3 + 1 MNXM376@MNXC3	R_HQNt6				model:S_Transport		-999999.0	999999.0			0	0
R908E6468_B-656	1 MNXM1@MNXC2 + 1 MNXM379@MNXC2 <==> 1 MNXM1@MNXC3 + 1 MNXM379@MNXC3	R_PSER_Lt6		MNXR27814		model:S_Transport	iyo844:PSER_Lt6;seed:rxn05640	-999999.0	999999.0			0	0
R4C352962_B-305	1 MNXM1@MNXC2 + 1 MNXM38297@MNXC2 <==> 1 MNXM1@MNXC3 + 1 MNXM38297@MNXC3	R_5MTRt2				model:S_Transport	iyo844:5MTRt2;seed:rxn05481	-999999.0	999999.0			0	0
RB80811E9_B-860	1 MNXM1@MNXC2 + 1 MNXM386@MNXC2 <==> 1 MNXM1@MNXC3 + 1 MNXM386@MNXC3	R_THMt6		MNXR5071		model:S_Transport	bigg:THYMt3pp;bigg:THYMt3r;iaf1260:THYMt3pp;iyo844:THMt6;seed:rxn05659;seed:rxn09308;seed:rxn09656	-999999.0	999999.0			0	0
R625B4D9B_B-426	1 MNXM1@MNXC2 + 1 MNXM39@MNXC2 <==> 1 MNXM1@MNXC3 + 1 MNXM39@MNXC3	R_FORt2	1*uniprot:YRHG_BACSU			model:S_Transport	bigg:FORt2;bigg:FORt2pp;bigg:FORt3;iaf1260:FORt2pp;isb619:FORt2;isb619:FORt3;iyo844:FORt2;seed:rxn05559;seed:rxn08524;seed:rxn10860;seed:rxn12422	-999999.0	999999.0			0	0
R92118F8C_B-667	1 MNXM1@MNXC2 + 1 MNXM401@MNXC2 <==> 1 MNXM1@MNXC3 + 1 MNXM401@MNXC3	R_688	1*uniprot:YXLA_BACSU			model:Transport, Extracellular	bigg:GSNt2;bigg:GSNt2m;bigg:GSNt2pp;ecocyc:RXN0-22;iabaylyiv4:TRANS-RXN-GUANOSINE;iaf1260:GSNt2pp;iin800:U175;iin800:U192;iit341:GSNt2;ijr904.45632:GSNt2;ijr904:GSNt2;imm904:GSNt2;imm904:GSNt2m;ind750:GSNt2;ind750:GSNt2m;iyo844:GSNt2r;obsolete:rxn05583;rhea:29583;rhea:29584;rhea:29585;rhea:29586;seed:rxn05204;seed:rxn08671;seed:rxn09747;seed:rxn12427	-999999.0	999999.0			0	0
R5CE0F8F2_LR-396	1 MNXM1@MNXC2 + 1 MNXM41@MNXC2 --> 1 MNXM1@MNXC3 + 1 MNXM41@MNXC3	R_GLCt2	1*uniprot:GLCP_BACSU	MNXR2688		model:S_Transport	bigg:GLCt2;bigg:GLCt2pp;bigg:GLCt2r;iaf1260:GLCt2pp;iag612:rbs_312;iag612:rbs_313;iao358:rll_538;iit341:GLCt2;ijr904.45632:GLCt2;ijr904:GLCt2;iyo844:GLCt2;obsolete:rxn11103;seed:rxn05573;seed:rxn08616	0	999999.0			0	0
R6500057A_LR-436	1 MNXM1@MNXC2 + 1 MNXM420@MNXC2 --> 1 MNXM1@MNXC3 + 1 MNXM420@MNXC3	R_U195_;R_U187_;R_U179_	1*uniprot:NUPG_BACSU;1*uniprot:YUTK_BACSU			model:Transport, extracellular		0	999999.0			0	0
RAEADFD54_B-809	1 MNXM1@MNXC2 + 1 MNXM427@MNXC2 <==> 1 MNXM1@MNXC3 + 1 MNXM427@MNXC3	R_MAN6Pt6		MNXR27824		model:S_Transport	iyo844:MAN6Pt6;seed:rxn05676	-999999.0	999999.0			0	0
R5533691C_LR-349	1 MNXM1@MNXC2 + 1 MNXM42@MNXC2 --> 1 MNXM1@MNXC3 + 1 MNXM42@MNXC3	R_ASPt2		MNXR873		model:S_Transport	bigg:ASPt2;bigg:ASPt2m;bigg:ASPt2n;bigg:ASPt2pp;bigg:ASPt2r;iabaylyiv4:TRANS-RXN-L-ASPARTATE;iabaylyiv4:TRANS-RXNIM-5855;iag612:rbs_164;iao358:rll_523;iin800:AGC1_2;iin800:AGP3_2;iin800:DIP5_4;iin800:GAP1_5;iit341:ASPt2r;ijr904.45632:ASPt2;ijr904:ASPt2;imeo21:ASPt2r;imm904:ASPt2m;imm904:ASPt2n;imm904:ASPt2r;imm904:ASPt7;imo1053-pao1:ASPt6;imo1056:ASPt6;ind750:ASPt2m;ind750:ASPt2n;ind750:ASPt2r;in…	0	999999.0			0	0
R5F9F9DB1_B-412	1 MNXM1@MNXC2 + 1 MNXM440@MNXC2 <==> 1 MNXM1@MNXC3 + 1 MNXM440@MNXC3	R_DDGLCNt2	1*uniprot:KDGT_BACSU			model:S_Transport	bigg:DDGLCNt2r;bigg:DDGLCNt2rpp;iaf1260:DDGLCNt2rpp;iag612:rbs_362;ijr904.45632:DDGLCNt2r;ijr904:DDGLCNt2r;iyo844:DDGLCNt2;seed:rxn05681;seed:rxn08319	-999999.0	999999.0			0	0
R99B1B88_LR-706	1 MNXM1@MNXC2 + 1 MNXM4505@MNXC3 + 1 MNXM95@MNXC2 --> 1 MNXM1@MNXC3 + 1 MNXM4505@MNXC2 + 1 MNXM95@MNXC3	R_CD2t4	1*uniprot:CZCD_BACSU	MNXR79902		model:S_Transport	iyo844:CD2t4;seed:rxn05517	0	999999.0			0	0
RA88E1747_LR-781	1 MNXM1@MNXC2 + 1 MNXM461@MNXC2 --> 1 MNXM1@MNXC3 + 1 MNXM461@MNXC3	R_ARBt2ir	1*uniprot:ARAE_BACSU	MNXR775		model:S_Transport	bigg:ARBt2r;bigg:ARBt2rpp;bigg:ARBt3ipp;iaf1260:ARBt2rpp;iaf1260:ARBt3ipp;iag612:rbs_161;ijr904.45632:ARBt2r;ijr904:ARBt2r;imeo21:ARBt2r;inj661:ARBt2r;iyo844:ARBt2ir;obsolete:rxn11064;seed:rxn05500;seed:rxn08140;seed:rxn08141	0	999999.0			0	0
RCE6DE43B_LR-971	1 MNXM1@MNXC2 + 1 MNXM469@MNXC2 --> 1 MNXM1@MNXC3 + 1 MNXM469@MNXC3	R_SBTt2	1*gene:BG12795	MNXR27818		model:S_Transport;seed:Ribitol, Xylitol, Arabitol, Mannitol and Sorbitol utilization	iag612:rbs_549;iyo844:SBTt2;seed:rxn05648	0	999999.0			0	0
R8A669824_B-624	1 MNXM1@MNXC2 + 1 MNXM4752@MNXC2 <==> 1 MNXM1@MNXC3 + 1 MNXM4752@MNXC3	R_PSER_Dt6		MNXR27813		model:S_Transport	iyo844:PSER_Dt6;seed:rxn05639	-999999.0	999999.0			0	0
RD9C41023_LR-1036	1 MNXM1@MNXC2 + 1 MNXM53@MNXC2 --> 1 MNXM1@MNXC3 + 1 MNXM53@MNXC3	T_R_r2471		MNXR4822		model:Transport, extracellular;seed:Pyruvate Alanine Serine Interconversions;seed:Threonine anaerobic catabolism gene cluster	bigg:SERt2m;bigg:SERt2r;bigg:SERt2rpp;iaf1260:SERt2rpp;iao358:rll_562;iin800:AGP1_12;iin800:AGP3_3;iin800:DIP5_7;iin800:GAP1_18;iin800:GNP1_6;iit341:SERt2r;ijn746:SERt2rpp;ijr904.45632:SERt2r;ijr904:SERt2r;imeo21:SERt2r;imm904:SERt2m;imm904:SERt2r;ind750:SERt2m;ind750:SERt2r;inj661:SERt2r;ips189:SERt2;iso783:SERt6;iyo844:SERt2;obsolete:rxn05650;obsolete:rxn11341;seed:rxn05307;seed:rxn09246;seed:r…	0	999999.0			0	0
REA63FB1D_LR-1123	1 MNXM1@MNXC2 + 1 MNXM58@MNXC2 --> 1 MNXM1@MNXC3 + 1 MNXM58@MNXC3	R_SO4t2	1*uniprot:SULP_BACSU;1*uniprot:YBAR_BACSU;1*uniprot:YVDB_BACSU	MNXR4870		model:S_Transport	bigg:SO4t2;iaf692:SO4t2;iag612:rbs_557;ips189:SO4t2;iso783:SO4t2;iyo844:SO4t2;seed:rxn05651;seed:rxn12369;seed:rxn13116	0	999999.0			0	0
R7295F67A_LR-510	1 MNXM1@MNXC2 + 1 MNXM61@MNXC3 --> 1 MNXM1@MNXC3 + 1 MNXM61@MNXC2	R_METt3		MNXR3504		model:S_Transport	bigg:METt2m;bigg:METt2r;iyo844:METt3;seed:rxn05615;seed:rxn09672;seed:rxn09738	0	999999.0			0	0
R36CF866A_LR-212	1 MNXM1@MNXC2 + 1 MNXM621@MNXC2 --> 1 MNXM1@MNXC3 + 1 MNXM621@MNXC3	R_RAFFINt2		MNXR27816		model:S_Transport	iyo844:RAFFINt2;seed:rxn05643	0	999999.0			0	0
R5BE7FD4_LR-386	1 MNXM1@MNXC2 + 1 MNXM625@MNXC2 --> 1 MNXM1@MNXC3 + 1 MNXM625@MNXC3	R_U198_;R_U188_;R_U182_	1*uniprot:YXLA_BACSU			model:Transport, extracellular		0	999999.0			0	0
R28CE245A_LR-143	1 MNXM1@MNXC2 + 1 MNXM653@MNXC2 + 1 MNXM89661@MNXC2 --> 1 MNXM1@MNXC3 + 1 MNXM653@MNXC3 + 1 MNXM89661@MNXC3	R_ICITt10	1*uniprot:CITM_BACSU	MNXR42959		model:S_Transport	iyo844:ICITt10;seed:rxn05589	0	999999.0			0	0
R840BBEFF_LR-588	1 MNXM1@MNXC2 + 1 MNXM66@MNXC2 --> 1 MNXM1@MNXC3 + 1 MNXM66@MNXC3	R_GLY3Pt2	1*uniprot:GLPT_BACSU	MNXR27795		model:S_Transport	iag612:rbs_308;iyo844:GLY3Pt2;seed:rxn05578	0	999999.0			0	0
R60D7D3E8_LR-415	1 MNXM1@MNXC2 + 1 MNXM683@MNXC2 --> 1 MNXM1@MNXC3 + 1 MNXM683@MNXC3	R_CYSGLYt2ir		MNXR27773		model:S_Transport	iyo844:CYSGLYt2ir;seed:rxn05529	0	999999.0			0	0
R53A62A56_B-339	1 MNXM1@MNXC2 + 1 MNXM687@MNXC2 <==> 1 MNXM1@MNXC3 + 1 MNXM687@MNXC3	R_1307	1*uniprot:YXLA_BACSU			model:Transport, Extracellular	bigg:XTSNt2;bigg:XTSNt2r;bigg:XTSNt2rpp;iaf1260:XTSNt2rpp;iin800:U178;ijr904.45632:XTSNt2r;ijr904:XTSNt2r;imm904:XTSNt2;ind750:XTSNt2;iyo844:XTSNt2;seed:rxn05680;seed:rxn09381	-999999.0	999999.0			0	0
R8655EB14_LR-601	1 MNXM1@MNXC2 + 1 MNXM693@MNXC2 --> 1 MNXM1@MNXC3 + 1 MNXM693@MNXC3	R_GALURt2	1*uniprot:EXUT_BACSU	MNXR2535		model:S_Transport;seed:Alginate metabolism	bigg:GALURt2r;bigg:GALURt2rpp;ecocyc:TRANS-RXN-123;iaf1260:GALURt2rpp;ijr904.45632:GALURt2r;ijr904:GALURt2r;iyo844:GALURt2;rhea:29295;rhea:29296;rhea:29297;rhea:29298;seed:rxn05673;seed:rxn08588	0	999999.0			0	0
R4DF8133A_B-313	1 MNXM1@MNXC2 + 1 MNXM694@MNXC2 <==> 1 MNXM1@MNXC3 + 1 MNXM694@MNXC3	RR08704				seed:Pyruvate Alanine Serine Interconversions	bigg:DSERt2;bigg:DSERt2pp;bigg:DSERt2r;iaf1260:DSERt2pp;iit341:DSERt2;ijr904.45632:DSERt2r;ijr904:DSERt2r;imeo21:DSERt2r;inj661:DSERt2r;iyo844:SER_Dt6;seed:rxn05649;seed:rxn08372	-999999.0	999999.0			0	0
RAA9668A9_LR-794	1 MNXM1@MNXC2 + 1 MNXM69@MNXC2 --> 1 MNXM1@MNXC3 + 1 MNXM69@MNXC3	R_GLXt2		MNXR27794		model:S_Transport	iyo844:GLXt2;seed:rxn05577	0	999999.0			0	0
R4642C92D_LR-280	1 MNXM1@MNXC2 + 1 MNXM704@MNXC2 --> 1 MNXM1@MNXC3 + 1 MNXM704@MNXC3	R_U199_;R_U189_;R_U183_	1*uniprot:NUPG_BACSU;1*uniprot:YUTK_BACSU			model:Transport, extracellular		0	999999.0			0	0
R1C156B46_LR-63	1 MNXM1@MNXC2 + 1 MNXM70@MNXC2 --> 1 MNXM1@MNXC3 + 1 MNXM70@MNXC3	R_ARGt2	1*uniprot:ARCD_BACSU;1*uniprot:ROCC_BACSU;1*uniprot:ROCE_BACSU			model:S_Transport	bigg:ARGt2m;bigg:ARGt2r;bigg:ARGt3pp;bigg:ARGtm;iaf1260:ARGt3pp;iin800:ALP1;iin800:CAN1_1;iin800:GAP1_3;iit341:ARGt2r;imm904:ARGt2m;imm904:ARGt2r;imm904:ARGt6;ind750:ARGt2m;ind750:ARGt2r;ips189:ARGt2;iyo844:ARGt2;obsolete:rxn05503;seed:rxn05303;seed:rxn08154;seed:rxn09783;seed:rxn12437;seed:rxn13228	0	999999.0			0	0
R8222BA65_B-575	1 MNXM1@MNXC2 + 1 MNXM721@MNXC2 <==> 1 MNXM1@MNXC3 + 1 MNXM721@MNXC3	R_MAN1Pt6		MNXR27804		model:S_Transport	iyo844:MAN1Pt6;seed:rxn05609	-999999.0	999999.0			0	0
R15C6FAA8_B-25	1 MNXM1@MNXC2 + 1 MNXM73@MNXC2 <==> 1 MNXM1@MNXC3 + 1 MNXM73@MNXC3	R_PEPt6		MNXR27809		model:S_Transport	iyo844:PEPt6;seed:rxn05630	-999999.0	999999.0			0	0
R6AA8265F_LR-466	1 MNXM1@MNXC2 + 1 MNXM744@MNXC2 --> 1 MNXM1@MNXC3 + 1 MNXM744@MNXC3	R_GLCRt2	1*uniprot:GUDP_BACSU	MNXR2676		model:S_Transport	bigg:GLCRt2r;bigg:GLCRt2rpp;iaf1260:GLCRt2rpp;ijr904.45632:GLCRt2r;ijr904:GLCRt2r;iyo844:GLCRt2;seed:rxn05572;seed:rxn08613	0	999999.0			0	0
RAEC85517_LR-810	1 MNXM1@MNXC2 + 1 MNXM761@MNXC2 --> 1 MNXM1@MNXC3 + 1 MNXM761@MNXC3	R_FCY22_1;R_FCY2_1;R_FCY21_1;R_YGL186C_1	1*uniprot:YXLA_BACSU			model:Transport, extracellular		0	999999.0			0	0
RFB2489A_B-1219	1 MNXM1@MNXC2 + 1 MNXM76@MNXC2 <==> 1 MNXM1@MNXC3 + 1 MNXM76@MNXC3	R_1751;R_1750;R_1749;R_1748;R_1747;R_1273				model:Transport, Extracellular	bigg:TYRt2m;bigg:TYRt2p;bigg:TYRt2r;bigg:TYRt2rpp;iaf1260:TYRt2rpp;iao358:rll_570;iin800:AGP1_10;iin800:BAP2_7;iin800:BAP3_7;iin800:GAP1_16;iin800:TAT1_4;iin800:TAT2_6;iin800:VAP1_6;iit341:TYRt2r;ijn746:TYRt2rpp;ijr904.45632:TYRt2r;ijr904:TYRt2r;imeo21:TYRt2r;imm904:TYRt2m;imm904:TYRt2p;imm904:TYRt2r;imm904:TYRt6;imm904:TYRt7;imo1053-pao1:TYRt6i;imo1056:TYRt6i;ind750:TYRt2m;ind750:TYRt2p;ind750:T…	-999999.0	999999.0			0	0
RC416F595_B-926	1 MNXM1@MNXC2 + 1 MNXM78@MNXC3 <==> 1 MNXM1@MNXC3 + 1 MNXM78@MNXC2	R_LYSt3r	1*uniprot:YISU_BACSU			model:S_Transport	bigg:LYSt2m;bigg:LYSt2pp;bigg:LYSt2r;bigg:LYSt3pp;bigg:LYSt3r;bigg:LYStm;ecocyc:TRANS-RXN-58;iabaylyiv4:TRANS-RXN-58;iaf1260:LYSt2pp;iaf1260:LYSt3pp;iaf692:LYSt3r;iao358:rll_232;iao358:rll_233;iin800:GAP1_20;iin800:LYP1;iit341:LYSt2r;ijr904.45632:LYSt2r;ijr904:LYSt2r;imm904:LYSt2m;imm904:LYSt2r;imm904:LYSt6;imo1053-pao1:LYSt6;imo1056:LYSt6;ind750:LYSt2m;ind750:LYSt2r;ips189:LYSt3;isb619:LYSt2r;is…	-999999.0	999999.0			0	0
R9E330251_B-727	1 MNXM1@MNXC2 + 1 MNXM80@MNXC2 <==> 1 MNXM1@MNXC3 + 1 MNXM80@MNXC3	R_UMPt6		MNXR27821		model:S_Transport	iyo844:UMPt6;seed:rxn05665	-999999.0	999999.0			0	0
R6933049E_LR-457	1 MNXM1@MNXC2 + 1 MNXM89361@MNXC3 + 1 MNXM95@MNXC2 --> 1 MNXM1@MNXC3 + 1 MNXM89361@MNXC2 + 1 MNXM95@MNXC3	R_ZN2t4	1*uniprot:CZCD_BACSU			model:S_Transport		0	999999.0			0	0
RCC30C545_LR-961	1 MNXM1@MNXC2 + 1 MNXM89557@MNXC2 --> 1 MNXM1@MNXC3 + 1 MNXM89557@MNXC3	R_GLUt2	1*uniprot:GLTP_BACSU;1*uniprot:GLTT_BACSU	MNXR31615		model:S_Transport	bigg:GLUt2;bigg:GLUt2m;bigg:GLUt2n;bigg:GLUt2r;bigg:GLUt2rpp;iaf1260:GLUt2rpp;iaf692:GLUt2r;iag612:rbs_310;iin800:AGC1_1;iit341:GLUt2r;ijr904.45632:GLUt2r;ijr904:GLUt2r;imeo21:GLUt2r;imm904:GLUt2n;imm904:GLUt2r;imm904:GLUt7;imo1053-pao1:GLUt2;imo1053-pao1:GLUt6;imo1056:GLUt2;imo1056:GLUt6;ind750:GLUt2m;ind750:GLUt2n;ind750:GLUt2r;inj661:GLUt2r;ips189:GLUt6;isb619:GLUt2;isb619:GLUt2r;iso783:GLUt2;…	0	999999.0			0	0
R4F2DB5CD_LR-321	1 MNXM1@MNXC2 + 1 MNXM89602@MNXC2 --> 1 MNXM1@MNXC3 + 1 MNXM89602@MNXC3	R_GALt2	1*uniprot:ARAE_BACSU	MNXR31518		model:Transport	bigg:GALt2;bigg:GALt2pp;iaf1260:GALt2pp;iao358:rll_537;iit341:GALt2;ijr904.45632:GALt2;ijr904:GALt2;imeo21:GALt2;imm904:GALt2;ind750:GALt2;inj661:GALt2;iyo844:GALt2;seed:rxn05566;seed:rxn08584	0	999999.0			0	0
R5CA58769_B-395	1 MNXM1@MNXC2 + 1 MNXM89661@MNXC2 <==> 1 MNXM1@MNXC3 + 1 MNXM89661@MNXC3	R_ICITt2	1*uniprot:CITM_BACSU	MNXR31731		model:S_Transport	bigg:ICITt-kt;ijn746:ICITt-kt;iyo844:ICITt2;seed:rxn05590;seed:rxn12802	-999999.0	999999.0			0	0
RF54C05AA_LR-1185	1 MNXM1@MNXC2 + 1 MNXM89689@MNXC2 --> 1 MNXM1@MNXC3 + 1 MNXM89689@MNXC3	R_ORNt2	1*uniprot:ARCD_BACSU			model:S_Transport	bigg:ORNt2r;bigg:ORNt3m;iin800:CAN1_2;iin800:GAP1_21;iit341:ORNt2r;imm904:ORNt2r;ind750:ORNt2r;iyo844:ORNt2;obsolete:rxn09666;seed:rxn05628;seed:rxn09731	0	999999.0			0	0
RBF124E57_LR-894	1 MNXM1@MNXC2 + 1 MNXM90941@MNXC2 --> 1 MNXM1@MNXC3 + 1 MNXM90941@MNXC3	R_XYLt2	1*uniprot:ARAE_BACSU	MNXR70082		model:S_Transport	bigg:XYLt2;bigg:XYLt2pp	0	999999.0			0	0
R6B5FC127_LR-470	1 MNXM1@MNXC2 + 1 MNXM91795@MNXC2 --> 1 MNXM1@MNXC3 + 1 MNXM91795@MNXC3	R_ALLNt2		MNXR68339		model:S_Transport;seed:Hydantoin metabolism	bigg:ALLTNt2r;bigg:ALLTNt2rpp;iaf1260:ALLTNt2rpp;iag612:rbs_147;ijr904.45632:ALLTNt2r;ijr904:ALLTNt2r;imo1053-pao1:ALLTNt6;imo1056:ALLTNt6;iyo844:ALLNt2;seed:rxn05682;seed:rxn08116	0	999999.0			0	0
R1C5965DA_B-65	1 MNXM1@MNXC2 + 1 MNXM93@MNXC2 <==> 1 MNXM1@MNXC3 + 1 MNXM93@MNXC3	R_592	1*uniprot:DCTA_BACSU;1*uniprot:YFLS_BACSU			model:Transport, Extracellular	bigg:FUMt2r;bigg:FUMt3;iag612:rbs_301;iin800:U207;iit341:FUMt3;imeo21:FUMt2r;imm904:FUMt2r;imo1053-pao1:FUMt6;imo1056:FUMt6;ind750:FUMt2r;inj661:FUMt2r;iyo844:FUMt6;seed:rxn05561;seed:rxn10901;seed:rxn12423	-999999.0	999999.0			0	0
R8B0C95C_LR-630	1 MNXM1@MNXC2 + 1 MNXM94@MNXC2 --> 1 MNXM1@MNXC3 + 1 MNXM94@MNXC3	R_TRPt2	1*gene:BG12983	MNXR5145		model:S_Transport	bigg:TRPt2m;bigg:TRPt2r;bigg:TRPt2rpp;iaf1260:TRPt2rpp;iag612:rbs_570;iao358:rll_569;iin800:BAP2_6;iin800:BAP3_6;iin800:GAP1_15;iin800:TAT1_3;iin800:TAT2_5;iin800:VAP1_5;iit341:TRPt2r;ijr904.45632:TRPt2r;ijr904:TRPt2r;imeo21:TRPt2r;imm904:TRPt2r;imo1053-pao1:TRPt2;imo1056:TRPt2;ind750:TRPt2r;inj661:TRPt2r;ips189:TRPt2;isb619:TRPt2r;iso783:TRPt6;iyo844:TRPt2;seed:rxn05663;seed:rxn09326;seed:rxn097…	0	999999.0			0	0
RFFE4606_LR-1247	1 MNXM1@MNXC2 + 1 MNXM95@MNXC2 --> 1 MNXM1@MNXC3 + 1 MNXM95@MNXC3	R_Kt2i	1*uniprot:CZCO_BACSU;1*uniprot:KTRA_BACSU+1*uniprot:KTRB_BACSU;1*uniprot:KTRC_BACSU+1*uniprot:KTRD_BACSU	MNXR3188		model:S_Transport;seed:Potassium homeostasis	bigg:Kt2;bigg:Kt2pp;bigg:Kt2r;bigg:Kt3g;bigg:Kt3pp;bigg:Kt3r;iaf1260:Kt2pp;iaf1260:Kt3pp;iaf692:Kt2;iaf692:Kt2r;iin800:TRK1;ijr904.45632:Kt2r;ijr904:Kt2r;imeo21:Kt3r;imm904:Kt2r;imo1053-pao1:Kt6;imo1056:Kt6;ind750:Kt2r;inj661:Kt3r;ips189:Kt2i;isb619:Kt2r;iso783:Kt2i;iso783:Kt3;iyo844:Kt2i;iyo844:Kt3;seed:rxn05595;seed:rxn05596;seed:rxn08769;seed:rxn08770	0	999999.0			0	0
RED89A205_LR-1146	1 MNXM1@MNXC2 + 1 MNXM95@MNXC3 --> 1 MNXM1@MNXC3 + 1 MNXM95@MNXC2	R_Kt3	1*uniprot:MRPA_BACSU;1*uniprot:MRPB_BACSU;1*uniprot:MRPC_BACSU;1*uniprot:MRPD_BACSU;1*uniprot:MRPF_BACSU;1*uniprot:MRPG_BACSU	MNXR3188		model:S_Transport;seed:Potassium homeostasis	bigg:Kt2;bigg:Kt2pp;bigg:Kt2r;bigg:Kt3g;bigg:Kt3pp;bigg:Kt3r;iaf1260:Kt2pp;iaf1260:Kt3pp;iaf692:Kt2;iaf692:Kt2r;iin800:TRK1;ijr904.45632:Kt2r;ijr904:Kt2r;imeo21:Kt3r;imm904:Kt2r;imo1053-pao1:Kt6;imo1056:Kt6;ind750:Kt2r;inj661:Kt3r;ips189:Kt2i;isb619:Kt2r;iso783:Kt2i;iso783:Kt3;iyo844:Kt2i;iyo844:Kt3;seed:rxn05595;seed:rxn05596;seed:rxn08769;seed:rxn08770	0	999999.0			0	0
RECBDF86C_LR-1141	1 MNXM1@MNXC2 + 1 MNXM97018@MNXC2 --> 1 MNXM1@MNXC3 + 1 MNXM97018@MNXC3	R_GLCURt2	1*uniprot:EXUT_BACSU	MNXR69161		model:S_Transport;seed:Alginate metabolism	bigg:GLCURt2r;bigg:GLCURt2rpp;bigg:GLCURtly;iaf1260:GLCURt2rpp;iag612:rbs_315;ijr904.45632:GLCURt2r;ijr904:GLCURt2r;iyo844:GLCURt2;seed:rxn05574;seed:rxn08622	0	999999.0			0	0
R16358B2_B-28	1 MNXM1@MNXC2 + 1 MNXM97@MNXC2 <==> 1 MNXM1@MNXC3 + 1 MNXM97@MNXC3	R_1034;R_1662;R_1661;R_1660;R_1659		MNXR4246		model:Transport, Extracellular	bigg:PHEt2m;bigg:PHEt2r;bigg:PHEt2rpp;iaf1260:PHEt2rpp;iin800:AGP1_9;iin800:BAP2_5;iin800:BAP3_5;iin800:GAP1_13;iin800:TAT2_4;iit341:PHEt2r;ijn746:PHEt2rpp;ijr904.45632:PHEt2r;ijr904:PHEt2r;imeo21:PHEt2r;imm904:PHEt2m;imm904:PHEt2r;imo1053-pao1:PHEt6;imo1053-pao1:PHEt6i;imo1056:PHEt6;imo1056:PHEt6i;ind750:PHEt2m;ind750:PHEt2r;inj661:PHEt2r;ips189:PHEt6;isb619:PHEt2r;iyo844:PHEt6;obsolete:rxn05631…	-999999.0	999999.0			0	0
R2FFE8EE4_LR-178	1 MNXM1@MNXC2 + 1 MNXM98@MNXC2 --> 1 MNXM1@MNXC3 + 1 MNXM98@MNXC3	R_MALt2	1*uniprot:CIMH_BACSU;1*uniprot:DCTA_BACSU;1*uniprot:YFLS_BACSU	MNXR3409		model:S_Transport	bigg:MALt2r;iag612:rbs_441;iao358:rll_235;iin800:MAL31;iit341:MALt2r;imeo21:MALt2r;imm904:MALt2r;imo1053-pao1:MALt2;imo1056:MALt2;ind750:MALt2r;inj661:MALt2r;iyo844:MALt2;obsolete:rxn11135;seed:rxn05605;seed:rxn12446	0	999999.0			0	0
R1889FDC1_B-44	1 MNXM1@MNXC2 + 1 MNXM9@MNXC2 <==> 1 MNXM1@MNXC3 + 1 MNXM9@MNXC3	R_PIt2r	1*uniprot:PIT_BACSU	MNXR4295		model:Transport	bigg:PIt2m;bigg:PIt2n;bigg:PIt2p;bigg:PIt2r;bigg:PIt2rpp;bigg:PIt2v;iaf1260:PIt2rpp;iao358:rll_340;igt196:PIt2rpp;iin800:MIR1;iin800:PHO84;iin800:PHO90;iin800:PHO91;iit341:PIt2r;ijn746:PIt2rpp;ijr904.45632:PIt2r;ijr904:PIt2r;imm904:PIt2m;imm904:PIt2n;imm904:PIt2p;imm904:PIt2r;imm904:PIt2v;imo1053-pao1:PIt6;imo1056:PIt6;ind750:PIt2m;ind750:PIt2n;ind750:PIt2p;ind750:PIt2r;ind750:PIt2v;iso783:PIt6;i…	-999999.0	999999.0			0	0
R5C862FCA_B-391	1 MNXM1@MNXC2 + 1 iso_iYO844_2hxmp@MNXC2 <==> 1 MNXM1@MNXC3 + 1 iso_iYO844_2hxmp@MNXC3	R_2HXMPt6				model:S_Transport		-999999.0	999999.0			0	0
RD6BB49B4_LR-1016	1 MNXM1@MNXC2 + 1 iso_iYO844_3amba@MNXC2 --> 1 MNXM1@MNXC3 + 1 iso_iYO844_3amba@MNXC3	R_3AMBAt2	1*uniprot:GABP_BACSU			model:S_Transport		0	999999.0			0	0
R3A873FFF_B-224	1 MNXM1@MNXC2 + 1 iso_iYO844_argp@MNXC2 <==> 1 MNXM1@MNXC3 + 1 iso_iYO844_argp@MNXC3	R_ARGPt6				model:S_Transport		-999999.0	999999.0			0	0
RF9E1B975_LR-1211	1 MNXM1@MNXC2 + 1 iso_iYO844_arsenb@MNXC2 --> 1 MNXM1@MNXC3 + 1 iso_iYO844_arsenb@MNXC3	R_ARSENBt2	1*uniprot:OPUD_BACSU			model:S_Transport		0	999999.0			0	0
R9BBDFC93_B-717	1 MNXM1@MNXC2 + 1 iso_iYO844_btd_RR@MNXC2 <==> 1 MNXM1@MNXC3 + 1 iso_iYO844_btd_RR@MNXC3	R_BTDt6_RR				model:S_Transport		-999999.0	999999.0			0	0
RBB45C763_LR-872	1 MNXM1@MNXC2 + 1 iso_iYO844_cro4@MNXC3 --> 1 MNXM1@MNXC3 + 1 iso_iYO844_cro4@MNXC2	R_CRO4t3	1*uniprot:YWRA_BACSU;1*uniprot:YWRB_BACSU			model:S_Transport		0	999999.0			0	0
R20A476A7_LR-90	1 MNXM1@MNXC2 + 1 iso_iYO844_dextrin@MNXC2 --> 1 MNXM1@MNXC3 + 1 iso_iYO844_dextrin@MNXC3	R_DEXTRINt2				model:S_Transport		0	999999.0			0	0
R8E752502_LR-649	1 MNXM1@MNXC2 + 1 iso_iYO844_glcn_D@MNXC2 --> 1 MNXM1@MNXC3 + 1 iso_iYO844_glcn_D@MNXC3	R_GLCNt2ir	1*uniprot:GNTP_BACSU;1*uniprot:YOJA_BACSU			model:S_Transport		0	999999.0			0	0
R7EA6C525_LR-559	1 MNXM1@MNXC2 + 1 iso_iYO844_pala@MNXC2 --> 1 MNXM1@MNXC3 + 1 iso_iYO844_pala@MNXC3	R_PALAt2				model:S_Transport		0	999999.0			0	0
R47177312_B-283	1 MNXM1@MNXC2 <==> 1 MNXM1@BOUNDARY	R_HEXTO;R_HEXTI				model:Exchange reactions		-999999.0	999999.0			0	1
R83ED5B3_LR-586	1 MNXM1@MNXC3 + 1 MNXM20@MNXC3 + 1 MNXM37@MNXC3 + 1 MNXM6@MNXC3 --> 1 MNXM5@MNXC3 + 2 MNXM89557@MNXC3	R_360	1*uniprot:GLTA_BACSU+1*uniprot:GLTB_BACSU			model:Glutamate and glutamine metabolism		0	999999.0			0	0
R3F17D755_B-242	1 MNXM1@MNXC3 + 1 MNXM2182@MNXC3 <==> 1 MNXM2@MNXC3 + 1 MNXM3148@MNXC3	R_23CN2P3	1*uniprot:NTPES_BACSU	MNXR35	3.1.4.16	kegg:Pyrimidine metabolism;model:S_Nucleotides_and_nucleic_acids;seed:Purine conversions;seed:pyrimidine conversions	bigg:23PDE4pp;ec:3.1.4.16;iaf1260:23PDE4pp;iyo844:23CN2P3;kegg:R03929;metacyc:RXN-14112;rhea:27882;rhea:27883;rhea:27884;rhea:27885;seed:rxn02762	-999999.0	999999.0			0	0
RB348E483_B-833	1 MNXM1@MNXC3 + 1 MNXM2183@MNXC3 <==> 1 MNXM2@MNXC3 + 1 MNXM3149@MNXC3	R_23CN2P4	1*uniprot:NTPES_BACSU	MNXR37	3.1.4.16	kegg:Purine metabolism;model:S_Nucleotides_and_nucleic_acids;seed:Purine conversions;seed:pyrimidine conversions	bigg:23PDE9pp;ec:3.1.4.16;iaf1260:23PDE9pp;iyo844:23CN2P4;kegg:R05135;metacyc:RXN-14064;rhea:27858;rhea:27859;rhea:27860;rhea:27861;seed:rxn03483	-999999.0	999999.0			0	0
R3CA208E0_B-235	1 MNXM1@MNXC3 + 1 MNXM2184@MNXC3 <==> 1 MNXM2@MNXC3 + 1 MNXM3150@MNXC3	R_RE1860C	1*uniprot:NTPES_BACSU	MNXR34	3.1.4.16	kegg:Pyrimidine metabolism;model:Miscellaneous;seed:Purine conversions;seed:pyrimidine conversions	bigg:23PDE2pp;ec:3.1.4.16;iaf1260:23PDE2pp;iyo844:23CN2P2;kegg:R03538;metacyc:RXN-14091;rhea:27878;rhea:27879;rhea:27880;rhea:27881;seed:rxn02522	-999999.0	999999.0			0	0
R6A7B179D_RL-465	1 MNXM1@MNXC3 + 1 MNXM218@MNXC3 + 1 MNXM66@MNXC3 <-- 1 MNXM2@MNXC3 + 1 MNXM368@MNXC3	R_GPDDA2;R_GPDDA2pp	1*uniprot:GLPQ_BACSU	MNXR2803	3.1.4.2;3.1.4.46	biopath:Degradation_of_Phosphoglycerides;biopath:Metabolism_of_Phosphoglycerides_(extended);kegg:Glycerophospholipid metabolism;model: Lipids_PhosphatidyletanolaminePhosphatidylserineMetabolism;model:Lipids_PhosphatidylcholineMetabolism	bigg:GPDDA2;bigg:GPDDA2pp;biopath:RXN00830;ec:3.1.4.2;ec:3.1.4.46;iaf1260:GPDDA2;iaf1260:GPDDA2pp;ijr904.45632:GPDDA2;ijr904:GPDDA2;imeo21:GPDDA2;imo1053-pao1:GPDDA2;imo1056:GPDDA2;inj661:GPDDA2;isb619:GPDDA2;iso783:GPDDA2;iyo844:GPDDA2;kegg:R01470;metacyc:RXN-14160;pubmed:14702039;pubmed:16472945;pubmed:17690467;pubmed:18083802;pubmed:20576599;pubmed:8614297;reactome:REACT_121266;reactome:REACT_…	-999999.0	0			0	0
RD4E6B7F9_RL-1006	1 MNXM1@MNXC3 + 1 MNXM220@MNXC3 + 1 MNXM483@MNXC3 + 1 MNXM9@MNXC3 <-- 1 MNXM415@MNXC3 + 1 MNXM55@MNXC3 + 1 MNXM63@MNXC3	R_PPNCL	1*uniprot:COABC_BACSU	MNXR69776	6.3.2.5	model:Cofactor Metabolism	bigg:PPNCL;ec:6.3.2.5;ijn746:PPNCL;imeo21:PPNCL;inj661:PPNCL;iso783:PPNCL;iyo844:PPNCL;seed:rxn10003	-999999.0	0			0	0
R55DC4986_RL-355	1 MNXM1@MNXC3 + 1 MNXM2214@MNXC3 + 1 MNXM373@MNXC3 <-- 1 MNXM2@MNXC3 + 1 MNXM925@MNXC3	R_ACPSc	1*uniprot:AZOR1_BACSU	MNXR35616	3.1.4.14	kegg:Pantothenate and CoA biosynthesis;model:S_Lipids	bigg:ACPpds;brenda:BR15954;ec:3.1.4.14;isb619:ACPpds;iso783:ACPSc;iyo844:ACPSc;kegg:R01623;obsolete:rxn10016;seed:rxn06022	-999999.0	0			0	0
R26529138_RL-123	1 MNXM1@MNXC3 + 1 MNXM2227@MNXC3 + 1 MNXM7@MNXC3 + 1 MNXM9@MNXC3 <-- 1 MNXM2227@MNXC2 + 1 MNXM2@MNXC3 + 1 MNXM3@MNXC3	R_ECTOINEabc	1*uniprot:OPUCA_BACSU+1*uniprot:OPUCB_BACSU+1*uniprot:OPUCC_BACSU+1*uniprot:OPUCD_BACSU			model:S_Transport	iyo844:ECTOINEabc;rhea:32787;rhea:32788;rhea:32789;rhea:32790;seed:rxn05550	-999999.0	0			0	0
RF527351_RL-1184	1 MNXM1@MNXC3 + 1 MNXM2255@MNXC3 + 1 MNXM7@MNXC3 + 1 MNXM9@MNXC3 <-- 1 MNXM2255@MNXC2 + 1 MNXM2@MNXC3 + 1 MNXM3@MNXC3	R_MNabc	1*uniprot:MNTA_BACSU+1*uniprot:MNTB_BACSU+1*uniprot:MNTC_BACSU+1*uniprot:MNTD_BACSU		3.6.3.35	model:S_Transport	bigg:MNabc;ec:3.6.3.35;iaf692:MNabc;imo1053-pao1:MNabc;imo1056:MNabc;intenz:4439;ips189:MNabc;isb619:MNabc;iyo844:MNabc;metacyc:3.6.3.35-RXN;rhea:17365;rhea:17366;rhea:17367;rhea:17368;seed:rxn05149	-999999.0	0			0	0
RDAACB128_B-1043	1 MNXM1@MNXC3 + 1 MNXM2320@MNXC3 + 1 MNXM7@MNXC3 <==> 1 MNXM3@MNXC3 + 1 MNXM90412@MNXC3	R02750	1*uniprot:RBSK_BACSU					-999999.0	999999.0			0	0
RA1A091DF_RL-744	1 MNXM1@MNXC3 + 1 MNXM234@MNXC3 + 1 MNXM7@MNXC3 <-- 1 MNXM3@MNXC3 + 1 MNXM492@MNXC3	R_U15_	1*uniprot:KITH_BACSU			model:Pyrimidine metabolism		-999999.0	0			0	0
R96290CDA_B-686	1 MNXM1@MNXC3 + 1 MNXM237@MNXC3 <==> 1 MNXM2@MNXC3 + 1 MNXM511@MNXC3	R_889	1*uniprot:FOLD_BACSU		3.5.4.9;6.3.4.3	kegg:Carbon fixation pathways in prokaryotes;kegg:Metabolic pathways;kegg:Microbial metabolism in diverse environments;kegg:One carbon pool by folate;metacyc:folate transformations I;metacyc:folate transformations II;metacyc:formaldehyde oxidation V (tetrahydrofolate pathway);metacyc:formylTHF biosynthesis I;metacyc:histidine degradation III;metacyc:purine nucleobases degradation I (anaerobic);me…	bigg:MTHFC;bigg:MTHFCm;brenda:BR22746;brenda:BS369893;ec:3.5.4.9;ec:6.3.4.3;ecocyc:METHENYLTHFCYCLOHYDRO-RXN;iabaylyiv4:METHENYLTHFCYCLOHYDRO-RXN;iaf1260:MTHFC;iaf692:MTHFC;iao358:rll_144;igt196:MTHFC;iin800:ADE3_3;iin800:MIS1_3;iit341:MTHFC;ijn746:MTHFC;ijr904.45632:MTHFC;ijr904:MTHFC;imeo21:MTHFC;imm904:MTHFC;imm904:MTHFCm;imo1053-pao1:MTHFC;imo1056:MTHFC;ind750:MTHFC;ind750:MTHFCm;inj661:MTHFC…	-999999.0	999999.0			0	0
R8D14DC36_LR-642	1 MNXM1@MNXC3 + 1 MNXM23@MNXC3 + 2 MNXM2@MNXC3 + 1 MNXM46@MNXC3 --> 1 MNXM2555@MNXC3 + 3 MNXM4@MNXC3	R_X00002		MNXR80469		model:S_Coenzymes_and_prosthetic_groups	iyo844:X00002;seed:rxn10008	0	999999.0			0	0
R292C56F2_B-144	1 MNXM1@MNXC3 + 1 MNXM2428@MNXC3 + 1 MNXM26@MNXC3 <==> 1 MNXM418@MNXC3 + 1 MNXM926@MNXC3	R_AHSERL3	1*uniprot:CYSK_BACSU		4.2.99.8	model:S_Amino_acids_and_related_molecules		-999999.0	999999.0			0	0
R131CFE91_RL-13	1 MNXM1@MNXC3 + 1 MNXM242@MNXC2 + 1 MNXM7@MNXC3 + 1 MNXM9@MNXC3 <-- 1 MNXM242@MNXC3 + 1 MNXM2@MNXC3 + 1 MNXM3@MNXC3	R_RIBabc1	1*uniprot:RBSA_BACSU+1*uniprot:RBSB_BACSU+1*uniprot:RBSC_BACSU+1*uniprot:RBSD_BACSU			model:S_Transport	bigg:RIBabc;bigg:RIBabcpp;ecocyc:ABC-28-RXN;iaf1260:RIBabcpp;ijn746:RIBabcpp;ijr904.45632:RIBabc;ijr904:RIBabc;imeo21:RIBabc;imo1053-pao1:RIBabc;imo1056:RIBabc;inj661:RIBabc;ips189:RIBabc;isb619:RIBabc;iyo844:RIBabc;iyo844:RIBabc1;rhea:29903;rhea:29904;rhea:29905;rhea:29906;seed:rxn05160;seed:rxn05644;seed:rxn09227	-999999.0	0			0	0
R2E6FB2E3_RL-167	1 MNXM1@MNXC3 + 1 MNXM242@MNXC3 + 1 MNXM7@MNXC3 + 1 MNXM9@MNXC3 <-- 1 MNXM242@MNXC2 + 1 MNXM2@MNXC3 + 1 MNXM3@MNXC3	R_RIBabc	1*uniprot:RBSA_BACSU+1*uniprot:RBSB_BACSU+1*uniprot:RBSC_BACSU+1*uniprot:RBSD_BACSU			model:Transport	bigg:RIBabc;bigg:RIBabcpp;ecocyc:ABC-28-RXN;iaf1260:RIBabcpp;ijn746:RIBabcpp;ijr904.45632:RIBabc;ijr904:RIBabc;imeo21:RIBabc;imo1053-pao1:RIBabc;imo1056:RIBabc;inj661:RIBabc;ips189:RIBabc;isb619:RIBabc;iyo844:RIBabc;iyo844:RIBabc1;rhea:29903;rhea:29904;rhea:29905;rhea:29906;seed:rxn05160;seed:rxn05644;seed:rxn09227	-999999.0	0			0	0
R3FBBF52_RL-247	1 MNXM1@MNXC3 + 1 MNXM257@MNXC3 + 1 MNXM7@MNXC3 <-- 1 MNXM3@MNXC3 + 1 MNXM420@MNXC3	R_U16_	1*uniprot:KITH_BACSU			model:Pyrimidine metabolism		-999999.0	0			0	0
RD23C2F74_RL-993	1 MNXM1@MNXC3 + 1 MNXM25@MNXC3 + 1 MNXM319@MNXC3 <-- 1 MNXM55@MNXC3 + 1 MNXM820@MNXC3	R_SHSL1	1*uniprot:METI_BACSU	MNXR4843	2.5.1.48;4.2.99.9	biopath:Biosynthesis_of_L-Methionine;biopath:Degradation_of_Methionine_(flavour);biopath:Metabolism_of_L-Lysine,_L-Threonine,_L-Methionine,_and_L-Cysteine;biopath:Metabolism_of_Sulfur_(extended);kegg:Biosynthesis of secondary metabolites;kegg:Cysteine and methionine metabolism;kegg:Metabolic pathways;metacyc:methionine biosynthesis I;model:S_*Methionine Metabolism;unipathway:L-methionine biosynth…	bigg:SHSL1;bigg:SHSL1r;biopath:RXN00634;ec:2.5.1.48;ec:4.2.99.9;ecocyc:O-SUCCHOMOSERLYASE-RXN;intenz:10202;kegg:R03260;metacyc:O-SUCCHOMOSERLYASE-RXN;rhea:20397;rhea:20398;rhea:20399;rhea:20400;upa:UCR03260;upa:UER00077	-999999.0	0			0	0
RC66BD657_RL-934	1 MNXM1@MNXC3 + 1 MNXM25@MNXC3 + 1 MNXM61@MNXC3 <-- 1 MNXM652@MNXC3 + 1 MNXM820@MNXC3	R_SHSL3	1*uniprot:METI_BACSU	MNXR28587	4.2.99.9	model:S_Amino_acids_and_related_molecules	ec:4.2.99.9;iyo844:SHSL3;seed:rxn09948	-999999.0	0			0	0
RCE37C724_LR-968	1 MNXM1@MNXC3 + 1 MNXM261@MNXC3 + 1 MNXM6@MNXC3 --> 1 MNXM2378@MNXC3 + 1 MNXM5@MNXC3 + 1 MNXM9@MNXC3	R_GAPD_NADP	1*uniprot:G3P2_BACSU		1.2.1.12;1.2.1.13;1.2.1.59	model:S_Carbohydrates_and_related_molecules;seed:Calvin-Benson cycle	bigg:GAPD(nadp);ec:1.2.1.12;ec:1.2.1.13;ec:1.2.1.59;iaf692:GAPD(nadp);iyo844:GAPD_NADP;obsolete:rxn09985r;seed:rxn00782	0	999999.0			0	0
R615530D8_RL-418	1 MNXM1@MNXC3 + 1 MNXM266@MNXC3 + 1 MNXM7@MNXC3 <-- 1 MNXM3@MNXC3 + 1 MNXM704@MNXC3	R01666	1*uniprot:DCK_BACSU					-999999.0	0			0	0
RA120FF01_RL-741	1 MNXM1@MNXC3 + 1 MNXM26@MNXC3 + 1 iso_iYO844_slcys@MNXC3 <-- 1 MNXM323@MNXC3 + 1 MNXM418@MNXC3	R_SLCYSS	1*uniprot:CYSK_BACSU;1*uniprot:METI_BACSU			model:S_Amino_acids_and_related_molecules		-999999.0	0			0	0
R1991C790_RL-49	1 MNXM1@MNXC3 + 1 MNXM27@MNXC2 + 1 MNXM7@MNXC3 + 1 MNXM9@MNXC3 <-- 1 MNXM27@MNXC3 + 1 MNXM2@MNXC3 + 1 MNXM3@MNXC3	R_NAabcO	1*uniprot:NATA_BACSU+1*uniprot:NATB_BACSU		3.6.3.15;3.6.3.7	model:S_Transport	ec:3.6.3.15;ec:3.6.3.7;intenz:4411;intenz:4419;iso783:NAabcO;iyo844:NAabcO;metacyc:3.6.3.15-RXN;metacyc:3.6.3.7-RXN;rhea:14633;rhea:14634;rhea:14635;rhea:14636;seed:rxn05622	-999999.0	0			0	0
R5148B89F_B-327	1 MNXM1@MNXC3 + 1 MNXM281@MNXC3 + 1 MNXM6@MNXC3 <==> 1 MNXM5@MNXC3 + 1 MNXM79@MNXC3	R_401	1*uniprot:DYR_BACSU		1.5.1.3	biopath:Biosynthesis_of_Folate;biopath:Biosynthesis_of_Pterins;biopath:Biosynthesis_of_Tetrahydrofolate;biopath:Reactions_of_Folate;kegg:Folate biosynthesis;kegg:Metabolic pathways;kegg:One carbon pool by folate;metacyc:folate transformations II;metacyc:formylTHF biosynthesis I;metacyc:tetrahydrofolate biosynthesis;model:Folate Metabolism;seed:Folate Biosynthesis (Phoenix Copy);unipathway:tetrahy…	bigg:DHFR;bigg:DHFRi;bigg:DHFRim;biopath:RXN00447;brenda:BR36900;brenda:BS259281;ec:1.5.1.3;ecocyc:DIHYDROFOLATEREDUCT-RXN;iabaylyiv4:DIHYDROFOLATEREDUCT-RXN;iaf1260:DHFR;iaf692:DHFR;iao358:rll_119;igt196:DHFR;iin800:DFR1_1;iin800:DFR1_2;iit341:DHFRi;ijn746:DHFR;ijr904.45632:DHFR;ijr904:DHFR;imeo21:DHFR;imm904:DHFRi;imm904:DHFRim;imo1053-pao1:DHFRi;imo1056:DHFRi;ind750:DHFRi;ind750:DHFRim;inj661:…	-999999.0	999999.0			0	0
R8A06DB82_RL-621	1 MNXM1@MNXC3 + 1 MNXM281@MNXC3 + 1 MNXM7@MNXC3 + 1 MNXM9@MNXC3 <-- 1 MNXM3@MNXC3 + 1 MNXM89557@MNXC3 + 1 MNXM965@MNXC3	R_U89_	1*uniprot:FOLC_BACSU			model:Folate metabolism		-999999.0	0			0	0
R4424E58F_RL-272	1 MNXM1@MNXC3 + 1 MNXM282@MNXC3 + 1 MNXM7@MNXC3 + 1 MNXM9@MNXC3 <-- 1 MNXM282@MNXC2 + 1 MNXM2@MNXC3 + 1 MNXM3@MNXC3	R_TAURabc	1*uniprot:SSUA_BACSU+1*uniprot:SSUB_BACSU+1*uniprot:SSUC_BACSU		3.6.3.36	model:Transport Reaction	bigg:TAURabc;bigg:TAURabcpp;ec:3.6.3.36;ecocyc:ABC-64-RXN;iabaylyiv4:TRANS-RXN-TAURINE;iaf1260:TAURabcpp;ijn746:TAURabcpp;ijr904.45632:TAURabc;ijr904:TAURabc;imo1053-pao1:TAURabc;imo1056:TAURabc;intenz:4440;iyo844:TAURabc;metacyc:3.6.3.36-RXN;rhea:14613;rhea:14614;rhea:14615;rhea:14616;seed:rxn05172;seed:rxn09285	-999999.0	0			0	0
RA1805785_RL-743	1 MNXM1@MNXC3 + 1 MNXM289@MNXC3 + 1 MNXM7@MNXC3 + 1 MNXM9@MNXC3 <-- 1 MNXM289@MNXC2 + 1 MNXM2@MNXC3 + 1 MNXM3@MNXC3	IR08641	1*uniprot:OPUAA_BACSU+1*uniprot:OPUAB_BACSU+1*uniprot:OPUAC_BACSU;1*uniprot:OPUCA_BACSU+1*uniprot:OPUCB_BACSU+1*uniprot:OPUCC_BACSU+1*uniprot:OPUCD_BACSU				bigg:GLYBabc;bigg:GLYBabcpp;iaf1260:GLYBabcpp;iaf692:GLYBabc;ijn746:GLYBabcpp;ijr904.45632:GLYBabc;ijr904:GLYBabc;imeo21:GLYBabc;imo1053-pao1:GLYBabc;imo1056:GLYBabc;inj661:GLYBabc;isb619:GLYBabc;iyo844:GLYBabc;rhea:32783;rhea:32784;rhea:32785;rhea:32786;seed:rxn05181;seed:rxn08637	-999999.0	0			0	0
RE017247E_B-1071	1 MNXM1@MNXC3 + 1 MNXM2@MNXC3 + 1 MNXM947@MNXC3 <==> 1 iso_iYO844_hibcoa@MNXC3	R_ECOAH2c	1*uniprot:FADB_BACSU;1*uniprot:YNGF_BACSU		4.2.1.17	model:S_Lipids		-999999.0	999999.0			0	0
R3709AF08_LR-213	1 MNXM1@MNXC3 + 1 MNXM2@MNXC3 + 1 iso_iYO844_pencil@MNXC3 --> 1 MNXM39@MNXC3 + 1 iso_iYO844_6ampenc@MNXC3	R_PENCAC	1*uniprot:YXEI_BACSU		3.5.1.11	model:S_Other_function		0	999999.0			0	0
RC8BC298A_RL-945	1 MNXM1@MNXC3 + 1 MNXM30@MNXC3 + 1 MNXM31@MNXC3 <-- 1 MNXM338@MNXC3 + 1 MNXM51@MNXC3	R_URK1_2	1*uniprot:URK_BACSU			model:Pyrimidine metabolism		-999999.0	0			0	0
RFD5B1B42_RL-1231	1 MNXM1@MNXC3 + 1 MNXM30@MNXC3 + 1 MNXM5@MNXC3 <-- 1 MNXM51@MNXC3 + 1 MNXM8@MNXC3	R_NADK1	1*uniprot:PPNK1_BACSU	MNXR80477	2.7.1.23	model:S_Nucleotides_and_nucleic_acids	ec:2.7.1.23;iyo844:NADK1;seed:rxn10056	-999999.0	0			0	0
R3F42BDA9_RL-243	1 MNXM1@MNXC3 + 1 MNXM30@MNXC3 + 1 MNXM80@MNXC3 <-- 1 MNXM288@MNXC3 + 1 MNXM51@MNXC3	R_URK1_1	1*uniprot:URK_BACSU			model:Pyrimidine metabolism		-999999.0	0			0	0
RE2D34257_RL-1081	1 MNXM1@MNXC3 + 1 MNXM319@MNXC3 + 1 MNXM7@MNXC3 + 1 MNXM9@MNXC3 <-- 1 MNXM2@MNXC3 + 1 MNXM319@MNXC2 + 1 MNXM3@MNXC3	R_CYSTabc				model:S_Transport		-999999.0	0			0	0
R616F6E3B_RL-420	1 MNXM1@MNXC3 + 1 MNXM31@MNXC3 + 0.01 iso_iYO844_pglyp_BS@MNXC3 <-- 1 MNXM66@MNXC3 + 0.01 iso_iYO844_cdpdag_BS@MNXC3	R_CDGPT_BS	1*uniprot:CAPA_BACSU			model:S_Lipids		-999999.0	0			0	0
R7C79747E_RL-549	1 MNXM1@MNXC3 + 1 MNXM31@MNXC3 + 0.01 iso_iYO844_ps_BS@MNXC3 <-- 1 MNXM53@MNXC3 + 0.01 iso_iYO844_cdpdag_BS@MNXC3	R_CDPDSP_BS	1*uniprot:PSS_BACSU		2.7.8.8	model:S_Lipids		-999999.0	0			0	0
R55CA7A11_RL-353	1 MNXM1@MNXC3 + 1 MNXM31@MNXC3 + 1 MNXM495@MNXC3 <-- 1 MNXM338@MNXC3 + 1 MNXM423@MNXC3	R00962	1*uniprot:URK_BACSU					-999999.0	0			0	0
R27E2D0C_RL-136	1 MNXM1@MNXC3 + 1 MNXM31@MNXC3 + 1 MNXM7@MNXC3 <-- 1 MNXM338@MNXC3 + 1 MNXM3@MNXC3	R00513	1*uniprot:URK_BACSU					-999999.0	0			0	0
R1224CCB7_B-9	1 MNXM1@MNXC3 + 1 MNXM325@MNXC3 + 1 MNXM7@MNXC3 <==> 1 MNXM3@MNXC3 + 1 iso_iYO844_glcn_D@MNXC3	R_GNKr	1*uniprot:GNTK_BACSU		2.7.1.12	model:S_Carbohydrates_and_related_molecules		-999999.0	999999.0			0	0
R3BABACC5_RL-230	1 MNXM1@MNXC3 + 1 MNXM325@MNXC3 <-- 1 MNXM2@MNXC3 + 1 MNXM429@MNXC3	R_PGL		MNXR4190	3.1.1.31	biopath:Acidic_hexose_derivatives_and_Inositol;biopath:Pentose_phosphate_pathway;kegg:Biosynthesis of secondary metabolites;kegg:Metabolic pathways;kegg:Microbial metabolism in diverse environments;kegg:Pentose phosphate pathway;metacyc:formaldehyde oxidation I;metacyc:heterolactic fermentation;metacyc:pentose phosphate pathway (oxidative branch);metacyc:superpathway of glycolysis and Entner-Doud…	bigg:PGL;bigg:PGLer;biopath:RXN00892;brenda:BR10654;ec:3.1.1.31;ecocyc:6PGLUCONOLACT-RXN;iaf1260:PGL;iag612:rbs_256;iao358:rll_574;igt196:PGL;iin800:SOL1;iin800:SOL2;iin800:SOL3;iin800:SOL4;iit341:PGL;ijn746:PGL;ijr904.45632:PGL;ijr904:PGL;imeo21:PGL;imm904:PGL;imo1053-pao1:PGL;imo1056:PGL;ind750:PGL;inj661:PGL;intenz:3205;iso783:PGL;iyo844:PGL;kegg:R02035;metacyc:6PGLUCONOLACT-RXN;pubmed:1051802…	-999999.0	0			0	0
R61C124F_RL-422	1 MNXM1@MNXC3 + 1 MNXM332@MNXC3 <-- 1 MNXM257@MNXC3 + 1 MNXM2@MNXC3	R_TMPHi			3.6.1.2	model:S_Phosphate_and_sulfur		-999999.0	0			0	0
RCAB83328_RL-957	1 MNXM1@MNXC3 + 1 MNXM336@MNXC3 + 1 MNXM7@MNXC3 <-- 1 MNXM3@MNXC3 + 1 MNXM89602@MNXC3	R_GAL1	1*uniprot:GAL1_BACSU			model:Galactose metabolism		-999999.0	0			0	0
RAB573707_RL-799	1 MNXM1@MNXC3 + 1 MNXM349@MNXC3 + 0.5 MNXM4@MNXC3 + 1 MNXM874@MNXC3 + 1 MNXM9@MNXC3 <-- 1 MNXM2@MNXC3 + 1 MNXM388@MNXC3	R_AHMMPS	1*uniprot:THIC_BACSU			model:S_Cofactor_and_Prostehtic_Group_Biosynthesis		-999999.0	0			0	0
R580F11A7_B-368	1 MNXM1@MNXC3 + 1 MNXM361@MNXC3 + 1 MNXM6@MNXC3 <==> 1 MNXM353@MNXC3 + 1 MNXM5@MNXC3	R_762	1*uniprot:DHOM_BACSU		1.1.1.3	biopath:Biosynthesis_of_L-Methionine;biopath:Biosynthesis_of_L-Threonine;kegg:Biosynthesis of secondary metabolites;kegg:Cysteine and methionine metabolism;kegg:Glycine, serine and threonine metabolism;kegg:Lysine biosynthesis;kegg:Metabolic pathways;kegg:Microbial metabolism in diverse environments;model:Glycine and Serine Metabolism;seed:Methionine Biosynthesis	bigg:HSDy;bigg:HSDyi;biopath:RXN01170;brenda:BR26051;brenda:BR26051_WOP;brenda:BS165091;brenda:BS165091_WOP;ec:1.1.1.3;ecocyc:HOMOSERDEHYDROG-RXN;iabaylyiv4:HOMOSERDEHYDROG-RXN;iaf1260:HSDy;iaf692:HSDy;iag612:rbs_377;iao358:rll_199;igt196:HSDy;iin800:HOM6_2;iit341:HSDy;ijr904.45632:HSDy;ijr904:HSDy;imeo21:HSDy;imm904:HSDyi;imo1053-pao1:HSDy;imo1056:HSDy;ind750:HSDyi;inj661:HSDy;intenz:1002;isb619…	-999999.0	999999.0			0	0
RFA351FD6_RL-1212	1 MNXM1@MNXC3 + 1 MNXM362@MNXC3 + 1 MNXM7@MNXC3 + 1 MNXM9@MNXC3 <-- 1 MNXM2@MNXC3 + 1 MNXM362@MNXC2 + 1 MNXM3@MNXC3	R_LCTSabc	1*uniprot:YESO_BACSU+1*uniprot:YESP_BACSU+1*uniprot:YESQ_BACSU			model:Transport	bigg:LCTSabc;imeo21:LCTSabc;inj661:LCTSabc;iyo844:LCTSabc;seed:rxn05598	-999999.0	0			0	0
R29B8ED1E_RL-148	1 MNXM1@MNXC3 + 1 MNXM374@MNXC3 + 1 MNXM5@MNXC3 <-- 1 MNXM286@MNXC3 + 1 MNXM8@MNXC3	R_NADK2	1*uniprot:PPNK1_BACSU	MNXR67406	2.7.1.23	model:S_Nucleotides_and_nucleic_acids	ec:2.7.1.23;iyo844:NADK2;seed:rxn10057	-999999.0	0			0	0
R3BC0E0C_RL-231	1 MNXM1@MNXC3 + 1 MNXM37@MNXC3 + 1 MNXM7@MNXC3 + 1 MNXM9@MNXC3 <-- 1 MNXM2@MNXC3 + 1 MNXM37@MNXC2 + 1 MNXM3@MNXC3	R_GLNabc	1*uniprot:GLNH_BACSU+1*uniprot:GLNM_BACSU+1*uniprot:GLNP_BACSU+1*uniprot:GLNQ_BACSU;1*uniprot:TCYA_BACSU+1*uniprot:TCYB_BACSU+1*uniprot:TCYC_BACSU			model:S_Transport	bigg:GLNabc;bigg:GLNabcpp;ecocyc:ABC-12-RXN;iaf1260:GLNabcpp;iit341:GLNabc;ijr904.45632:GLNabc;ijr904:GLNabc;imo1053-pao1:GLNabc;imo1056:GLNabc;iyo844:GLNabc;rhea:29895;rhea:29896;rhea:29897;rhea:29898;seed:rxn05155;seed:rxn08624	-999999.0	0			0	0
RD7523EED_RL-1019	1 MNXM1@MNXC3 + 1 MNXM397@MNXC3 + 1 MNXM39@MNXC3 <-- 1 MNXM2@MNXC3 + 1 MNXM51@MNXC3	R_GTPCI	1*uniprot:GCH1_BACSU		3.5.4.16	metacyc:6-hydroxymethyl-dihydropterin diphosphate biosynthesis I;metacyc:preQ<sub>0</sub> biosynthesis;metacyc:tetrahydrobiopterin biosynthesis I;metacyc:tetrahydrobiopterin biosynthesis II;metacyc:tetrahydrobiopterin biosynthesis III;model:Cofactors_FolateBiosynthesis;seed:Folate Biosynthesis;seed:Folate Biosynthesis (Phoenix Copy);seed:Methanopterin biosynthesis2;seed:Pterin metabolism 3;seed:Q…	bigg:GTPCI;bigg:GTPCIn;brenda:BR22737;ec:3.5.4.16;ecocyc:GTP-CYCLOHYDRO-I-RXN;iabaylyiv4:GTP-CYCLOHYDRO-I-RXN;iaf1260:GTPCI;iao358:rll_146;iin800:FOL2;iit341:GTPCI;ijn746:GTPCI;ijr904.45632:GTPCI;ijr904:GTPCI;imeo21:GTPCI;imm904:GTPCI;imo1053-pao1:GTPCI;imo1056:GTPCI;ind750:GTPCI;inj661:GTPCI;intenz:4325;isb619:GTPCI;iso783:GTPCI;iyo844:GTPCI;kegg:R00424;macie:M0038;metacyc:GTP-CYCLOHYDRO-I-RXN;p…	-999999.0	0			0	0
R6EAB6651_RL-488	1 MNXM1@MNXC3 + 1 MNXM39@MNXC3 + 1 MNXM79@MNXC3 <-- 1 MNXM237@MNXC3 + 1 MNXM2@MNXC3	R_FTHDF	1*uniprot:PURU_BACSU		3.5.1.10	kegg:Glyoxylate and dicarboxylate metabolism;kegg:One carbon pool by folate;metacyc:folate transformations I;metacyc:formylTHF biosynthesis I;model:Glyoxylate metabolism;seed:5-FCL-like protein;seed:One-carbon metabolism by tetrahydropterines;unipathway:IMP biosynthesis via de novo pathway	bigg:FTHFD;brenda:BR22680;ec:3.5.1.10;ecocyc:FORMYLTHFDEFORMYL-RXN;iabaylyiv4:FORMYLTHFDEFORMYL-RXN;iaf1260:FTHFD;iit341:FTHFD;ijn746:FTHFD;ijr904.45632:FTHFD;ijr904:FTHFD;imeo21:FTHFD;imo1053-pao1:FTHFD;imo1056:FTHFD;inj661:FTHFD;intenz:4194;iso783:FTHFD;iyo844:FTHFD;kegg:R00944;metacyc:FORMYLTHFDEFORMYL-RXN;rhea:19833;rhea:19834;rhea:19835;rhea:19836;seed:rxn00691;upa:UCR00944;upa:UER00170	-999999.0	0			0	0
R50C20388_LR-324	1 MNXM1@MNXC3 + 1 MNXM3@MNXC3 + 1 MNXM795@MNXC3 --> 1 MNXM7@MNXC3 + 1 MNXM90967@MNXC3	R_PFK_2	1*uniprot:K6PF_BACSU		2.7.1.11	model:Carbohydrates_Glycolysis		0	999999.0			0	0
R4C39756A_RL-306	1 MNXM1@MNXC3 + 1 MNXM407@MNXC3 + 1 MNXM7@MNXC3 <-- 1 MNXM38297@MNXC3 + 1 MNXM3@MNXC3	R_M5TRK	1*uniprot:MTNK_BACSU	MNXR55736	2.7.1.100	kegg:Cysteine and methionine metabolism;kegg:Metabolic pathways;model:Methionine metabolism;unipathway:L-methionine biosynthesis via salvage pathway	bigg:MTRK;brenda:BR47714;brenda:BS356940;ec:2.7.1.100;iaf1260:MTRK;iag612:rbs_470;iit341:MTRK;ijr904.45632:MTRK;ijr904:MTRK;isb619:MTRK;iso783:MTRK;iyo844:MTRK;kegg:R04143;obsolete:rxn08964;obsolete:rxn11153;seed:rxn02894;upa:UCR04143;upa:UER00872	-999999.0	0			0	0
R1BD00C68_RL-59	1 MNXM1@MNXC3 + 1 MNXM40@MNXC3 + 1 MNXM7@MNXC3 + 1 MNXM9@MNXC3 <-- 1 MNXM21@MNXC3 + 1 MNXM3@MNXC3 + 1 MNXM60@MNXC3	R_ACCOAC	1*uniprot:ACCA_BACSU+1*uniprot:ACCC1_BACSU+1*uniprot:ACCD_BACSU+1*uniprot:BCCP_BACSU+1*uniprot:BIRA_BACSU		null	model:null		-999999.0	0			0	0
R6DADBDED_RL-481	1 MNXM1@MNXC3 + 1 MNXM411@MNXC3 + 1 MNXM5@MNXC3 <-- 1 MNXM360@MNXC3 + 1 MNXM8@MNXC3	R_NADK4	1*uniprot:PPNK1_BACSU	MNXR80479	2.7.1.23	model:S_Nucleotides_and_nucleic_acids	ec:2.7.1.23;iyo844:NADK4;seed:rxn10059	-999999.0	0			0	0
R9F90B4F7_RL-732	1 MNXM1@MNXC3 + 1 MNXM415@MNXC3 + 1 MNXM7@MNXC3 <-- 1 MNXM364@MNXC3 + 1 MNXM3@MNXC3	R_YDR531W	1*uniprot:COAA_BACSU			model:Pantothenate and CoA metabolism		-999999.0	0			0	0
R6C9C2925_RL-474	1 MNXM1@MNXC3 + 1 MNXM432@MNXC3 + 1 MNXM7@MNXC3 <-- 1 MNXM3@MNXC3 + 1 MNXM625@MNXC3	R_DADNK	1*uniprot:DCK_BACSU	MNXR1405	2.7.1.145;2.7.1.74;2.7.1.76	biopath:Conversion_and_degradation_of_Purine_desoxyribonucleotides;kegg:Metabolic pathways;kegg:Purine metabolism;model:S_*Purine Metabolism	bigg:DADNK;biopath:RXN00390;brenda:BR47802;ec:2.7.1.145;ec:2.7.1.74;ec:2.7.1.76;iag612:rbs_232;iao358:rll_128;iao358:rll_130;intenz:2906;iyo844:DADNK;kegg:R02089;metacyc:DEOXYADENOSINE-KINASE-RXN;rhea:23452;rhea:23453;rhea:23454;rhea:23455;seed:rxn01508	-999999.0	0			0	0
RF7E38329_B-1200	1 MNXM1@MNXC3 + 1 MNXM435@MNXC3 + 1 MNXM6@MNXC3 <==> 1 MNXM5@MNXC3 + 1 MNXM89612@MNXC3	R_167;R_1345	1*uniprot:GS69_BACSU;1*uniprot:IOLS_BACSU	MNXR68335	1.1.1.1;1.1.1.2;1.1.1.21;1.1.1.72	biopath:Glycolysis_and_Gluconeogenesis_(extended);kegg:Glycerolipid metabolism;model:Glycerolipid Metabolism	bigg:ALCD19y;biopath:RXN00332;brenda:BR29334;ec:1.1.1.1;ec:1.1.1.2;ec:1.1.1.21;ec:1.1.1.72;imm904:ALCD19y;ind750:ALCD19y;intenz:1071;iyo844:ALCD19_D;kegg:R01041;metacyc:GLYCEROL-DEHYDROGENASE-NADP+-RXN;obsolete:rxn09493r;rhea:23592;rhea:23593;rhea:23594;rhea:23595;seed:rxn00765	-999999.0	999999.0			0	0
R3F89D4B8_RL-245	1 MNXM1@MNXC3 + 1 MNXM436@MNXC3 + 1 MNXM5@MNXC3 <-- 1 MNXM344@MNXC3 + 1 MNXM8@MNXC3	R_NADK3	1*uniprot:PPNK1_BACSU	MNXR80478	2.7.1.23	model:S_Nucleotides_and_nucleic_acids	ec:2.7.1.23;iyo844:NADK3;seed:rxn10058	-999999.0	0			0	0
R35360155_RL-204	1 MNXM1@MNXC3 + 1 MNXM4505@MNXC2 + 1 MNXM7@MNXC3 + 1 MNXM9@MNXC3 <-- 1 MNXM2@MNXC3 + 1 MNXM3@MNXC3 + 1 MNXM4505@MNXC3	R_CD2abc1	1*uniprot:CADA_BACSU;1*uniprot:ZOSA_BACSU		3.6.3.3;3.6.3.46	model:S_Transport	bigg:CD2abc1;bigg:CD2abc2;bigg:CD2abcpp;ec:3.6.3.3;ec:3.6.3.46;ecocyc:3.6.3.3-RXN;ecocyc:RXN0-5206;iaf1260:CD2abcpp;iaf692:CD2abc1;iaf692:CD2abc2;intenz:4407;iyo844:CD2abc1;metacyc:3.6.3.3-RXN;metacyc:3.6.3.46-RXN;rhea:12132;rhea:12133;rhea:12134;rhea:12135;seed:rxn05516;seed:rxn08195;seed:rxn10453	-999999.0	0			0	0
RA6E23FBB_RL-770	1 MNXM1@MNXC3 + 1 MNXM453@MNXC3 + 1 MNXM79@MNXC3 <-- 1 MNXM237@MNXC3 + 1 MNXM463@MNXC3	R_ADE8	1*uniprot:PUR3_BACSU			model:Purine metabolism		-999999.0	0			0	0
R7D814745_RL-555	1 MNXM1@MNXC3 + 1 MNXM453@MNXC3 + 1 MNXM7@MNXC3 + 1 MNXM9@MNXC3 <-- 1 MNXM39@MNXC3 + 1 MNXM3@MNXC3 + 1 MNXM463@MNXC3	R_GART	1*uniprot:PURT_BACSU		2.1.2;2.1.2.-	metacyc:5-aminoimidazole ribonucleotide biosynthesis II;metacyc:superpathway of 5-aminoimidazole ribonucleotide biosynthesis;model:Purine and Pyrimidine Biosynthesis;unipathway:IMP biosynthesis via de novo pathway	bigg:GART;ec:2.1.2;ec:2.1.2.-;ecocyc:GARTRANSFORMYL2-RXN;iabaylyiv4:GARTRANSFORMYL2-RXN;iaf1260:GART;iag612:rbs_173;iit341:GART;ijn746:GART;ijr904.45632:GART;ijr904:GART;imo1053-pao1:GART;imo1056:GART;iso783:GART;iyo844:GART;kegg:R06974;metacyc:GARTRANSFORMYL2-RXN;pubmed:10913290;pubmed:11953435;rhea:24829;rhea:24830;rhea:24831;rhea:24832;seed:rxn04783;upa:UCR06974;upa:UER00127	-999999.0	0			0	0
RD257FDA6_B-994	1 MNXM1@MNXC3 + 1 MNXM461@MNXC3 + 1 MNXM6@MNXC3 <==> 1 MNXM5@MNXC3 + 1 MNXM801@MNXC3	R_218	1*uniprot:GR_BACSU;1*uniprot:YTBE_BACSU	MNXR757	1.1.1.21	biopath:Formation_of_C5_compounds_by_decarboxylation_and_cell_wall_synthesis_in_plants;biopath:Interconversions_of_Pentose;biopath:Interconversions_of_Pentose_(extended);kegg:Metabolic pathways;kegg:Pentose and glucuronate interconversions;metacyc:L-arabinose degradation II;model:Arabinose Metabolism;seed:D-gluconate and ketogluconates metabolism	bigg:ARABR;biopath:RXN00724;ec:1.1.1.21;imm904:ARABR;ind750:ARABR;iyo844:ARABRr;kegg:R01759;metacyc:RXN-8772;obsolete:rxn09403r;rhea:25229;rhea:25230;rhea:25231;rhea:25232;seed:rxn01291;upa:UCR01759;upa:UER00970	-999999.0	999999.0			0	0
R3463F7EC_RL-200	1 MNXM1@MNXC3 + 1 MNXM461@MNXC3 + 1 MNXM7@MNXC3 + 1 MNXM9@MNXC3 <-- 1 MNXM2@MNXC3 + 1 MNXM3@MNXC3 + 1 MNXM461@MNXC2	R_ARBabc	1*uniprot:ARAN_BACSU+1*uniprot:ARAP_BACSU+1*uniprot:ARAQ_BACSU			model:Transport;seed:Maltose and Maltodextrin Utilization	bigg:ARBabc;bigg:ARBabcpp;ecocyc:ABC-2-RXN;iaf1260:ARBabcpp;ijr904.45632:ARBabc;ijr904:ARBabc;imeo21:ARBabc;inj661:ARBabc;iyo844:ARBabc;pubmed:2656640;rhea:30007;rhea:30008;rhea:30009;rhea:30010;seed:rxn05173;seed:rxn08139	-999999.0	0			0	0
RB87F9B6_RL-862	1 MNXM1@MNXC3 + 1 MNXM463@MNXC3 + 1 MNXM7@MNXC3 + 1 MNXM9@MNXC3 <-- 1 MNXM29@MNXC3 + 1 MNXM3@MNXC3 + 1 MNXM90003@MNXC3	R_PPRGL	1*uniprot:PUR2_BACSU		6.3.4.13	biopath:Biosynthesis_of_IMP;biopath:Biosynthesis_of_Purine_ribonucleotides;kegg:Biosynthesis of secondary metabolites;kegg:Metabolic pathways;kegg:Purine metabolism;metacyc:5-aminoimidazole ribonucleotide biosynthesis I;metacyc:5-aminoimidazole ribonucleotide biosynthesis II;metacyc:superpathway of 5-aminoimidazole ribonucleotide biosynthesis;model:Purine metabolism;unipathway:IMP biosynthesis vi…	bigg:PRAGS;bigg:PRAGSr;biopath:RXN00647;brenda:BR134;ec:6.3.4.13;kegg:R04144;metacyc:GLYRIBONUCSYN-RXN;seed:rxn02895;upa:UCR04144;upa:UER00125	-999999.0	0			0	0
RCDB19324_B-964	1 MNXM1@MNXC3 + 1 MNXM465@MNXC3 <==> 1 MNXM252@MNXC3 + 1 MNXM2@MNXC3	R_410	1*uniprot:PYRC_BACSU		3.5.2.3	biopath:Biosynthesis_of_Pyrimidine_ribonucleotides;biopath:Biosynthesis_of_Uridine-5'-phosphate;biopath:Conversion_and_degradation_of_Pyrimidine_nucleotides_and_bases;kegg:Metabolic pathways;kegg:Pyrimidine metabolism;metacyc:UMP biosynthesis;model:Purine and Pyrimidine Biosynthesis;seed:Allantoin degradation;seed:YgfZ;seed:Zinc regulated enzymes;unipathway:UMP biosynthesis via de novo pathway	bigg:DHORTS;bigg:DHORTSn;biopath:RXN00773;biopath:RXN01007;brenda:BR26106;ec:3.5.2.3;ecocyc:DIHYDROOROT-RXN;iabaylyiv4:DIHYDROOROT-RXN;iaf1260:DHORTS;iaf692:DHORTS;iao358:rll_383;igt196:DHORTS;iin800:URA4;iit341:DHORTS;ijn746:DHORTS;ijr904.45632:DHORTS;ijr904:DHORTS;imeo21:DHORTS;imm904:DHORTS;imo1053-pao1:DHORTS;imo1056:DHORTS;ind750:DHORTS;ind750:DHORTSn;inj661:DHORTS;intenz:4275;isb619:DHORTS;…	-999999.0	999999.0			0	0
R726C5D38_RL-507	1 MNXM1@MNXC3 + 1 MNXM46@MNXC3 + 1 MNXM7@MNXC3 + 1 MNXM9@MNXC3 <-- 1 MNXM23@MNXC3 + 1 MNXM3@MNXC3 + 1 MNXM60@MNXC3	R_PC	1*uniprot:PYC_BACSU	MNXR4112	6.4.1.1	kegg:Carbon fixation pathways in prokaryotes;kegg:Citrate cycle (TCA cycle);kegg:Metabolic pathways;kegg:Microbial metabolism in diverse environments;kegg:Pyruvate metabolism;metacyc:<i>Methanobacterium thermoautotrophicum</i> biosynthetic metabolism;metacyc:gluconeogenesis II (<i>Methanobacterium thermoautotrophicum</i>);metacyc:incomplete reductive TCA cycle;metacyc:itaconate biosynthesis;model…	bigg:PC;bigg:PCm;bnice:R7;brenda:BR153;brenda:BS378575;ec:6.4.1.1;iaf692:PC;iag612:rbs_188;iin800:PYC1;iin800:PYC2;ijn746:PC;imeo21:PC;imm904:PC;imo1053-pao1:PC;imo1056:PC;ind750:PC;inj661:PC;intenz:5152;isb619:PC;iyo844:PC;kegg:R00344;macie:M0223;metacyc:PYRUVATE-CARBOXYLASE-RXN;rhea:20844;rhea:20845;rhea:20846;rhea:20847;seed:rxn00250	-999999.0	0			0	0
R47504FE3_RL-285	1 MNXM1@MNXC3 + 1 MNXM495@MNXC3 + 1 MNXM80@MNXC3 <-- 1 MNXM288@MNXC3 + 1 MNXM423@MNXC3	R00970	1*uniprot:URK_BACSU					-999999.0	0			0	0
RBECD7378_B-891	1 MNXM1@MNXC3 + 1 MNXM49@MNXC3 + 1 MNXM7@MNXC3 <==> 1 MNXM287@MNXC3 + 1 MNXM3@MNXC3	R_141	1*uniprot:CYSC1_BACSU		2.7.1.25	biopath:Biosynthesis_and_degradation_of_PAPS;biopath:Metabolism_of_Sulfur;biopath:Metabolism_of_Sulfur_(extended);kegg:Metabolic pathways;kegg:Microbial metabolism in diverse environments;kegg:Purine metabolism;kegg:Sulfur metabolism;metacyc:sulfate activation for sulfonation;model:Cysteine Metabolism;seed:Cysteine Biosynthesis;seed:O-Methyl Phosphoramidate Capsule Modification in Campylobacter;s…	bigg:ADSK;biopath:RXN01225;brenda:BR47764;ec:2.7.1.25;ecocyc:ADENYLYLSULFKIN-RXN;iaf1260:ADSK;iag612:rbs_128;iag612:rbs_129;iao358:rll_617;igt196:ADSK;iin800:MET14;iit341:ADSK;ijr904.45632:ADSK;ijr904:ADSK;imeo21:ADSK;imm904:ADSK;imo1053-pao1:ADSK;imo1056:ADSK;ind750:ADSK;inj661:ADSK;intenz:2855;isb619:ADSK;iso783:ADSK;iyo844:ADSKr;kegg:R00509;metacyc:ADENYLYLSULFKIN-RXN;reactome:REACT_6792.2;rhe…	-999999.0	999999.0			0	0
R357ED9FD_LR-207	1 MNXM1@MNXC3 + 1 MNXM4@MNXC3 + 1 iso_iYO844_12d3k5m@MNXC3 --> 1 MNXM299@MNXC3 + 1 MNXM39@MNXC3 + 1 iso_iYO844_3mtp@MNXC3	R_DKMD3M	1*uniprot:MTND_BACSU			model:S_Amino_acids_and_related_molecules		0	999999.0			0	0
RF32672E0_LR-1171	1 MNXM1@MNXC3 + 1 MNXM4@MNXC3 + 1 iso_iYO844_quc@MNXC3 --> 1 MNXM299@MNXC3 + 1 iso_iYO844_2pcpgc@MNXC3	R_Q23DO	1*uniprot:QDOI_BACSU		1.13.11.24	model:S_Carbohydrates_and_related_molecules		0	999999.0			0	0
R857DEAFC_RL-594	1 MNXM1@MNXC3 + 1 MNXM500@MNXC3 + 1 MNXM7@MNXC3 <-- 1 MNXM3@MNXC3 + 1 MNXM68@MNXC3	R_PFK	1*uniprot:K6PF_BACSU	MNXR69661	2.7.1.11	model:Carbohydrates_Glycolysis;seed:D-Tagatose and Galactitol Utilization;seed:Glycolysis and Gluconeogenesis;seed:Hexitol degradation;seed:N-Acetyl-Galactosamine and Galactosamine Utilization;unipathway:glycolysis	bigg:PFK;brenda:BR47724;ec:2.7.1.11;iaf1260:PFK;iag612:rbs_171;iao358:rll_316;igt196:PFK;iin800:PFK1_1;iin800:PFK2;ijr904.45632:PFK;ijr904:PFK;imeo21:PFK;imm904:PFK;ind750:PFK;inj661:PFK;ips189:PFK;isb619:PFK;iyo844:PFK;kegg:R00756;obsolete:rxn03270;seed:rxn00545;upa:UCR00756;upa:UER00182	-999999.0	0			0	0
R2749CE5F_RL-130	1 MNXM1@MNXC3 + 1 MNXM546@MNXC3 + 1 MNXM7@MNXC3 <-- 1 MNXM3@MNXC3 + 1 MNXM647@MNXC3	R01967	1*uniprot:DAGK_BACSU					-999999.0	0			0	0
R427B1B98_RL-263	1 MNXM1@MNXC3 + 1 MNXM55@MNXC3 + 1 MNXM7@MNXC3 + 1 MNXM9@MNXC3 <-- 1 MNXM2@MNXC3 + 1 MNXM3@MNXC3 + 1 MNXM55@MNXC2	IR08663					bigg:CYSabc;bigg:CYSabc2pp;bigg:CYSabcpp;ecocyc:RXN0-3;iaf1260:CYSabc2pp;iaf1260:CYSabcpp;iit341:CYSabc;ijn746:CYSabcpp;ijr904.45632:CYSabc;ijr904:CYSabc;imo1053-pao1:CYSabc;imo1056:CYSabc;isb619:CYSabc;iyo844:CYSabc;rhea:29783;rhea:29784;rhea:29785;rhea:29786;seed:rxn05237;seed:rxn08280;seed:rxn08281	-999999.0	0			0	0
R5467D6DC_RL-344	1 MNXM1@MNXC3 + 1 MNXM584@MNXC3 <-- 1 MNXM2@MNXC3 + 1 MNXM91795@MNXC3	R02425	1*uniprot:ALLB_BACSU					-999999.0	0			0	0
R3FB7A5C0_RL-246	1 MNXM1@MNXC3 + 1 MNXM5@MNXC3 + 1 MNXM7@MNXC3 <-- 1 MNXM3@MNXC3 + 1 MNXM8@MNXC3	R_YEL041W_1;R_POS5_1;R_UTR1_1	1*uniprot:PPNK1_BACSU			model:NAD biosynthesis		-999999.0	0			0	0
R30343E94_RL-180	1 MNXM1@MNXC3 + 1 MNXM61038@MNXC3 + 1 MNXM7@MNXC3 + 1 MNXM9@MNXC3 <-- 1 MNXM2@MNXC3 + 1 MNXM3@MNXC3 + 1 MNXM61038@MNXC2	R_MALTTRabc				model:Transport	bigg:MALTTRabc;bigg:MALTTRabcpp;iaf1260:MALTTRabcpp;ijr904.45632:MALTTRabc;ijr904:MALTTRabc;iyo844:MALTTRabc;seed:rxn05608;seed:rxn08875	-999999.0	0			0	0
RC94E05B9_B-947	1 MNXM1@MNXC3 + 1 MNXM611@MNXC3 + 1 MNXM6@MNXC3 <==> 1 MNXM5@MNXC3 + 1 MNXM602@MNXC3	R_1172	1*uniprot:AROD_BACSU		1.1.1.25;1.1.1.282	kegg:Biosynthesis of secondary metabolites;kegg:Metabolic pathways;kegg:Phenylalanine, tyrosine and tryptophan biosynthesis;metacyc:chorismate biosynthesis from 3-dehydroquinate;model:Tyrosine, Tryptophan, and Phenylalanine Metabolism;seed:Chorismate Synthesis;unipathway:chorismate biosynthesis	bigg:SHK3D;bigg:SHK3Dr;brenda:BR29283;brenda:BS187967;ec:1.1.1.25;ec:1.1.1.282;ecocyc:SHIKIMATE-5-DEHYDROGENASE-RXN;iabaylyiv4:SHIKIMATE-5-DEHYDROGENASE-RXN;iaf1260:SHK3Dr;iaf692:SHK3Dr;iag612:rbs_59;igt196:SHK3Dr;iin800:ARO1_3;iit341:SHK3Dr;ijn746:SHK3Dr;ijr904.45632:SHK3Dr;ijr904:SHK3Dr;imeo21:SHK3Dr;imm904:SHK3D;imo1053-pao1:SHK3D;imo1056:SHK3D;ind750:SHK3D;inj661:SHK3Dr;intenz:11150;intenz:11…	-999999.0	999999.0			0	0
RCEC5530D_B-973	1 MNXM1@MNXC3 + 1 MNXM617@MNXC3 + 1 MNXM6@MNXC3 <==> 1 MNXM281@MNXC3 + 1 MNXM5@MNXC3	R02236_c	1*uniprot:DYR_BACSU		1.5.1.3	biopath:Biosynthesis_of_Folate;biopath:Biosynthesis_of_Pterins;biopath:Reactions_of_Folate;kegg:Folate biosynthesis;kegg:Metabolic pathways;kegg:One carbon pool by folate;seed:Folate Biosynthesis (Phoenix Copy);unipathway:tetrahydrofolate biosynthesis	bigg:FOLR2;biopath:RXN00869;ec:1.5.1.3;iaf692:FOLR2;iao358:rll_120;imeo21:FOLR2;inj661:FOLR2;ips189:DHFOR2;iyo844:DHFOR2;kegg:R02236;obsolete:rxn09999;reactome:REACT_11204.1;rhea:31103;rhea:31104;rhea:31105;rhea:31106;seed:rxn01602;upa:UCR02236;upa:UER00818	-999999.0	999999.0			0	0
R99DF53F9_RL-710	1 MNXM1@MNXC3 + 1 MNXM61@MNXC3 + 1 MNXM7@MNXC3 + 1 MNXM9@MNXC3 <-- 1 MNXM2@MNXC3 + 1 MNXM3@MNXC3 + 1 MNXM61@MNXC2	R_METabc	1*uniprot:METN_BACSU+1*uniprot:METP_BACSU+1*uniprot:METQ_BACSU;1*uniprot:TCYJ_BACSU+1*uniprot:TCYK_BACSU+1*uniprot:TCYL_BACSU+1*uniprot:TCYM_BACSU+1*uniprot:TCYN_BACSU			model:Transport;seed:Methionine Biosynthesis;seed:Methionine Degradation	bigg:METabc;bigg:METabcpp;ecocyc:RXN0-4522;iabaylyiv4:TRANS-RXNIM-5742;iaf1260:METabcpp;iit341:METabc;ijn746:METabcpp;ijr904.45632:METabc;ijr904:METabc;imeo21:METabc;imo1053-pao1:METabc;imo1056:METabc;inj661:METabc;isb619:METabc;iyo844:METabc;rhea:29779;rhea:29780;rhea:29781;rhea:29782;seed:rxn05219;seed:rxn08909	-999999.0	0			0	0
R776F06AC_RL-531	1 MNXM1@MNXC3 + 1 MNXM632@MNXC2 + 1 MNXM7@MNXC3 + 1 MNXM9@MNXC3 <-- 1 MNXM2@MNXC3 + 1 MNXM3@MNXC3 + 1 MNXM632@MNXC3	R_Cut1	1*uniprot:COPA_BACSU;1*uniprot:YCNJ_BACSU		3.6.3;3.6.3.4	model:Transport;seed:Copper homeostasis;seed:Terminal cytochrome C oxidases copy	bigg:CU2abcpp;bigg:Cuabc;bigg:Cut1;ec:3.6.3;ec:3.6.3.4;ecocyc:3.6.3.4-RXN;ecocyc:RXN0-5207;iaf1260:CU1abcpp;iaf1260:CU2abcpp;iaf692:Cuabc;iaf692:Cut1;imeo21:Cuabc;imeo21:Cut1;imo1053-pao1:Cut1;imo1056:Cut1;inj661:Cuabc;inj661:Cut1;intenz:4408;ips189:Cuabc;isb619:Cut1;iso783:Cut1;iyo844:Cut1;metacyc:3.6.3.4-RXN;metacyc:TRANS-RXN-178;obsolete:rxn10189;rhea:10376;rhea:10377;rhea:10378;rhea:10379;see…	-999999.0	0			0	0
R7358338A_RL-513	1 MNXM1@MNXC3 + 1 MNXM649@MNXC3 + 1 MNXM7@MNXC3 <-- 1 MNXM3@MNXC3 + 1 MNXM440@MNXC3	R_DDGLK	1*uniprot:KDGK_BACSU	MNXR1485	2.7.1.45	biopath:Interconversions_of_Pentose_(extended);kegg:Metabolic pathways;kegg:Microbial metabolism in diverse environments;kegg:Pentose and glucuronate interconversions;kegg:Pentose phosphate pathway;metacyc:5-dehydro-4-deoxy-D-glucuronate degradation;metacyc:D-galacturonate degradation I;metacyc:Entner-Doudoroff pathway III (semi-phosphorylative);metacyc:alginate degradation;metacyc:I?-D-glucuroni…	bigg:DDGLK;biopath:RXN01439;brenda:BR47415;ec:2.7.1.45;ecocyc:DEOXYGLUCONOKIN-RXN;iaf1260:DDGLK;iag612:rbs_39;iao358:rll_218;ijr904.45632:DDGLK;ijr904:DDGLK;intenz:2875;iyo844:DDGLK;kegg:R01541;metacyc:DEOXYGLUCONOKIN-RXN;rhea:14797;rhea:14798;rhea:14799;rhea:14800;seed:rxn01123;upa:UCR01541;upa:UER00828	-999999.0	0			0	0
RE069E198_RL-1072	1 MNXM1@MNXC3 + 1 MNXM664@MNXC2 + 1 MNXM7@MNXC3 + 1 MNXM9@MNXC3 <-- 1 MNXM2@MNXC3 + 1 MNXM3@MNXC3 + 1 MNXM664@MNXC3	R_ACTNabc1	1*uniprot:YTRB_BACSU+1*uniprot:YTRC_BACSU+1*uniprot:YTRC_BACSU+1*uniprot:YTRE_BACSU+1*uniprot:YTRF_BACSU			model:S_Transport		-999999.0	0			0	0
R9CEF0D8F_RL-720	1 MNXM1@MNXC3 + 1 MNXM664@MNXC3 + 1 MNXM7@MNXC3 + 1 MNXM9@MNXC3 <-- 1 MNXM2@MNXC3 + 1 MNXM3@MNXC3 + 1 MNXM664@MNXC2	R_ACTNabc	1*uniprot:YTRB_BACSU+1*uniprot:YTRC_BACSU+1*uniprot:YTRC_BACSU+1*uniprot:YTRE_BACSU+1*uniprot:YTRF_BACSU			model:S_Transport		-999999.0	0			0	0
R923AD9F1_RL-669	1 MNXM1@MNXC3 + 1 MNXM66@MNXC3 + 1 MNXM7@MNXC3 <-- 1 MNXM3@MNXC3 + 1 MNXM89612@MNXC3	R_GUT1	1*uniprot:GLPK_BACSU			model:Glycerol metabolism (glycerolipid metabolism)		-999999.0	0			0	0
RD9EB1F62_RL-1037	1 MNXM1@MNXC3 + 1 MNXM66@MNXC3 + 1 MNXM89612@MNXC3 <-- 1 MNXM2@MNXC3 + 1 MNXM598@MNXC3	R_GPDDA4pp;R_GPDDA4	1*uniprot:GLPQ_BACSU	MNXR69183	3.1.4.46	model: Lipids_PhosphatidyletanolaminePhosphatidylserineMetabolism;model:Lipids_PhosphatidylcholineMetabolism	bigg:GPDDA4;bigg:GPDDA4pp;ec:3.1.4.46;iaf1260:GPDDA4;iaf1260:GPDDA4pp;ijr904.45632:GPDDA4;ijr904:GPDDA4;intenz:3390;isb619:GPDDA4;iso783:GPDDA4;iyo844:GPDDA4;metacyc:RXN-14073;pubmed:18083802;rhea:29907;rhea:29908;rhea:29909;rhea:29910;seed:rxn08669	-999999.0	0			0	0
RBBC1C40B_RL-876	1 MNXM1@MNXC3 + 1 MNXM66@MNXC3 + 1 MNXM90@MNXC3 <-- 1 MNXM2@MNXC3 + 1 MNXM367@MNXC3	R_GPDDA1pp;R_GPDDA1	1*uniprot:GLPQ_BACSU	MNXR2802	3.1.4.2;3.1.4.46	biopath:Degradation_of_Phosphoglycerides;biopath:Metabolism_of_Phosphoglycerides_(extended);kegg:Glycerophospholipid metabolism;model: Lipids_PhosphatidyletanolaminePhosphatidylserineMetabolism;model:Lipids_PhosphatidylcholineMetabolism	bigg:GPDDA1;bigg:GPDDA1pp;biopath:RXN00606;ec:3.1.4.2;ec:3.1.4.46;iaf1260:GPDDA1;iaf1260:GPDDA1pp;ijr904.45632:GPDDA1;ijr904:GPDDA1;imm904:GPDDA1;imo1053-pao1:GPDDA1;imo1056:GPDDA1;intenz:3346;isb619:GPDDA1;iyo844:GPDDA1;kegg:R01030;metacyc:3.1.4.2-RXN;reactome:REACT_121190.1;reactome:REACT_121190.2;rhea:16061;rhea:16062;rhea:16063;rhea:16064;seed:rxn00758	-999999.0	0			0	0
R8052EA18_RL-568	1 MNXM1@MNXC3 + 1 MNXM683@MNXC3 + 1 MNXM7@MNXC3 + 1 MNXM9@MNXC3 <-- 1 MNXM2@MNXC3 + 1 MNXM3@MNXC3 + 1 MNXM683@MNXC2	R_DIPEPabc15	1*uniprot:DPPB_BACSU+1*uniprot:DPPC_BACSU+1*uniprot:DPPD_BACSU+1*uniprot:DPPE_BACSU			model:S_Transport	bigg:CGLYabcpp;iaf1260:CGLYabcpp;ips189:DIPEPabc15;iyo844:DIPEPabc15;seed:rxn05539;seed:rxn08210	-999999.0	0			0	0
RD2DB079F_B-997	1 MNXM1@MNXC3 + 1 MNXM6@MNXC3 + 1 MNXM75@MNXC3 <==> 1 MNXM303@MNXC3 + 1 MNXM5@MNXC3	R_120	1*uniprot:ADHA_BACSU;1*uniprot:ADHB_BACSU			model:Acetate/Acetaldehyde/Ethanol metabolism		-999999.0	999999.0			0	0
R9268CF81_LR-670	1 MNXM1@MNXC3 + 1 MNXM6@MNXC3 + 1 MNXM807@MNXC3 --> 1 MNXM480@MNXC3 + 1 MNXM5@MNXC3	R_DHPR	1*uniprot:DAPB_BACSU	MNXR1556	1.3.1.26	biopath:Biosynthesis_of_L-Lysine_from_L-Aspartate_(in_bacteria);biopath:Metabolism_of_L-Lysine,_L-Threonine,_L-Methionine,_and_L-Cysteine;kegg:Biosynthesis of secondary metabolites;kegg:Lysine biosynthesis;kegg:Metabolic pathways;kegg:Microbial metabolism in diverse environments;model:Lysine biosynthesis	bigg:DHDPRy;biopath:RXN01489;brenda:BR36807;brenda:BR36807_WOP;brenda:BS258380;brenda:BS258380_WOP;brenda:BS402605;ec:1.3.1.26;ecocyc:DIHYDROPICRED-RXN;iabaylyiv4:DIHYDROPICRED-RXN;iaf1260:DHDPRy;iaf692:DHDPRy;iag612:rbs_22;igt196:DHDPRy;iit341:DHDPRy;ijn746:DHDPRy;ijr904.45632:DHDPRy;ijr904:DHDPRy;imeo21:DHDPRy;imo1053-pao1:DHDPRy;imo1056:DHDPRy;inj661:DHDPRy;isb619:DHDPRy;iso783:DHDPRy;iyo844:D…	0	999999.0			0	0
RFD287F73_LR-1228	1 MNXM1@MNXC3 + 1 MNXM6@MNXC3 + 1 MNXM959@MNXC3 --> 1 MNXM593@MNXC3 + 1 MNXM5@MNXC3	R_PAN5	1*uniprot:PANE_BACSU			model:Pantothenate and CoA metabolism		0	999999.0			0	0
R233D39F6_B-108	1 MNXM1@MNXC3 + 1 MNXM6@MNXC3 + 1 iso_iYO844_Lglyald@MNXC3 <==> 1 MNXM5@MNXC3 + 1 MNXM89612@MNXC3	R_ALCD19_L	1*uniprot:GS69_BACSU;1*uniprot:IOLS_BACSU			model:S_Carbohydrates_and_related_molecules		-999999.0	999999.0			0	0
RD05C0436_RL-981	1 MNXM1@MNXC3 + 1 MNXM70@MNXC3 + 1 MNXM7@MNXC3 + 1 MNXM9@MNXC3 <-- 1 MNXM2@MNXC3 + 1 MNXM3@MNXC3 + 1 MNXM70@MNXC2	IR08753	1*uniprot:ARTM_BACSU+1*uniprot:ARTP_BACSU+1*uniprot:ARTQ_BACSU	MNXR785	3.6.3.21		bigg:ARGabc;bigg:ARGabcpp;ec:3.6.3.21;ecocyc:ABC-4-RXN;iaf1260:ARGabcpp;ijn746:ARGabcpp;ijr904.45632:ARGabc;ijr904:ARGabc;imo1053-pao1:ARGabc;imo1056:ARGabc;intenz:4425;iso783:ARGabc;iyo844:ARGabc;obsolete:rxn05186;obsolete:rxn05302;rhea:29879;rhea:29880;rhea:29881;rhea:29882;seed:rxn05154;seed:rxn08151	-999999.0	0			0	0
R4963C5D0_RL-291	1 MNXM1@MNXC3 + 1 MNXM713@MNXC3 + 1 MNXM7@MNXC3 + 1 MNXM9@MNXC3 <-- 1 MNXM2@MNXC3 + 1 MNXM3@MNXC3 + 1 MNXM713@MNXC2	R_LCYSTabc	1*uniprot:SSUA_BACSU+1*uniprot:SSUB_BACSU+1*uniprot:SSUC_BACSU			model:S_Transport;seed:Alkanesulfonates Utilization	iyo844:LCYSTabc;seed:rxn05599	-999999.0	0			0	0
R9D7FD0B4_RL-725	1 MNXM1@MNXC3 + 1 MNXM73204@MNXC3 + 1 MNXM7@MNXC3 + 1 MNXM9@MNXC3 <-- 1 MNXM2@MNXC3 + 1 MNXM3@MNXC3 + 1 MNXM73204@MNXC2	R_SULAabc	1*uniprot:SSUA_BACSU+1*uniprot:SSUB_BACSU+1*uniprot:SSUC_BACSU	MNXR70098		model:S_Transport	bigg:pentso3abcpp;ijn746:pentso3abcpp;seed:rxn12820	-999999.0	0			0	0
R726D0C0A_RL-508	1 MNXM1@MNXC3 + 1 MNXM7343@MNXC3 + 1 MNXM7@MNXC3 + 1 MNXM9@MNXC3 <-- 1 MNXM2@MNXC3 + 1 MNXM3@MNXC3 + 1 MNXM7343@MNXC2	R_HEXSabc	1*uniprot:SSUA_BACSU+1*uniprot:SSUB_BACSU+1*uniprot:SSUC_BACSU			model:S_Transport;seed:Alkanesulfonates Utilization	bigg:ETHSO3abcpp;iabaylyiv4:TRANS-RXN-ETHANESULFONATE;iaf1260:ETHSO3abcpp;ijn746:ETHSO3abcpp;imo1053-pao1:ETHSabc;imo1056:ETHSabc;iyo844:ETHSabc;seed:rxn05552;seed:rxn08425	-999999.0	0			0	0
R1BD8A58B_LR-61	1 MNXM1@MNXC3 + 1 MNXM73@MNXC3 + 1 MNXM7@MNXC3 --> 1 MNXM23@MNXC3 + 1 MNXM3@MNXC3	R_PYK2;R_CDC19	1*uniprot:KPYK_BACSU			model:Glycolysis / Gluconeogenesis		0	999999.0			0	0
RB0F95BA6_RL-824	1 MNXM1@MNXC3 + 1 MNXM790@MNXC3 + 1 MNXM7@MNXC3 <-- 1 MNXM3@MNXC3 + 1 MNXM874@MNXC3	R_THI20_1;R_THI22;R_THI21	1*uniprot:THID_BACSU			model:Thiamine (vitamin B1) metabolism		-999999.0	0			0	0
R5C273110_RL-387	1 MNXM1@MNXC3 + 1 MNXM7@MNXC3 + 0.01 iso_iYO844_12dag3p_BS@MNXC3 <-- 1 MNXM3@MNXC3 + 0.01 iso_iYO844_12dgr_BS@MNXC3	R_DAGK_BS	1*uniprot:UDPK_BACSU		2.7.1.107	model:S_Lipids		-999999.0	0			0	0
RA6C72DA8_RL-768	1 MNXM1@MNXC3 + 1 MNXM7@MNXC3 + 1 MNXM80@MNXC3 <-- 1 MNXM288@MNXC3 + 1 MNXM3@MNXC3	R_URK1_3	1*uniprot:URK_BACSU			model:Pyrimidine metabolism		-999999.0	0			0	0
RD0374118_RL-980	1 MNXM1@MNXC3 + 1 MNXM7@MNXC3 + 1 MNXM814@MNXC3 + 1 MNXM9@MNXC3 <-- 1 MNXM2@MNXC3 + 1 MNXM3@MNXC3 + 1 MNXM814@MNXC2	R_CBL2abc	1*uniprot:YVCA_BACSU+1*uniprot:YVCB_BACSU+1*uniprot:YVRC_BACSU	MNXR79901		model:S_Transport	iyo844:CBL2abc;seed:rxn05515	-999999.0	0			0	0
RBF7D97D9_RL-897	1 MNXM1@MNXC3 + 1 MNXM7@MNXC3 + 1 MNXM89361@MNXC3 + 1 MNXM9@MNXC3 <-- 1 MNXM2@MNXC3 + 1 MNXM3@MNXC3 + 1 MNXM89361@MNXC2	R_ZNabc	1*uniprot:ADCA_BACSU+1*uniprot:ADCB_BACSU+1*uniprot:ADCC_BACSU	MNXR70084		model:Transport	bigg:ZN2abcpp;bigg:ZNabc;bigg:ZNabcpp	-999999.0	0			0	0
R23491995_RL-109	1 MNXM1@MNXC3 + 1 MNXM7@MNXC3 + 1 MNXM901@MNXC3 <-- 1 MNXM3@MNXC3 + 1 MNXM685@MNXC3	R_RBK_L1	1*uniprot:ARAB_BACSU	MNXR5448	2.7.1.16	biopath:Formation_of_C5_compounds_by_decarboxylation_and_cell_wall_synthesis_in_plants;biopath:Interconversions_of_Pentose_(extended);kegg:Metabolic pathways;kegg:Pentose and glucuronate interconversions;metacyc:L-arabinose degradation I;model:Alternate Carbon Metabolism;unipathway:L-arabinose degradation via L-ribulose	bigg:RBK_L1;bigg:RBK_L1r;biopath:RXN00086;ec:2.7.1.16;ecocyc:RXN0-5116;iaf1260:RBK_L1;iag612:rbs_422;ijr904.45632:RBK_L1;ijr904:RBK_L1;imeo21:RBK_L1r;inj661:RBK_L1r;intenz:2846;isb619:RBK_L1;iyo844:RBLK1;kegg:R02439;metacyc:RXN0-5116;rhea:22072;rhea:22073;rhea:22074;rhea:22075;seed:rxn01763;upa:UCR02439;upa:UER00566	-999999.0	0			0	0
R61554BF1_RL-419	1 MNXM1@MNXC3 + 1 MNXM7@MNXC3 + 1 MNXM90412@MNXC3 + 1 MNXM9@MNXC3 <-- 1 MNXM2@MNXC3 + 1 MNXM3@MNXC3 + 1 MNXM90412@MNXC2	R_DRIBabc	1*uniprot:RBSA_BACSU+1*uniprot:RBSB_BACSU+1*uniprot:RBSC_BACSU+1*uniprot:RBSD_BACSU			model:S_*Transport, Extracellular	iyo844:DRIBabc;seed:rxn05549	-999999.0	0			0	0
R65D1FBB9_RL-441	1 MNXM1@MNXC3 + 1 MNXM7@MNXC3 + 1 MNXM90@MNXC3 + 1 MNXM9@MNXC3 <-- 1 MNXM2@MNXC3 + 1 MNXM3@MNXC3 + 1 MNXM90@MNXC2	IR08640	1*uniprot:OPUBA_BACSU+1*uniprot:OPUBB_BACSU+1*uniprot:OPUBC_BACSU+1*uniprot:OPUBD_BACSU;1*uniprot:OPUCA_BACSU+1*uniprot:OPUCB_BACSU+1*uniprot:OPUCC_BACSU+1*uniprot:OPUCD_BACSU				bigg:CHLabc;bigg:CHLabcpp;ijr904.45632:CHLabc;ijr904:CHLabc;imeo21:CHLabc;imo1053-pao1:CHLabc;imo1056:CHLabc;inj661:CHLabc;isb619:CHLabc;iyo844:CHLabc;seed:rxn05159;seed:rxn08212	-999999.0	0			0	0
REA50B6E9_RL-1122	1 MNXM1@MNXC3 + 1 MNXM7@MNXC3 + 1 MNXM95017@MNXC3 <-- 1 MNXM561@MNXC3	R_GLCS1	1*uniprot:GLGA_BACSU	MNXR69155	2.4.1.21	model:Glycogene synthesis	bigg:GLCS1;ec:2.4.1.21;iaf1260:GLCS1;imo1053-pao1:GLCS1;imo1056:GLCS1;iso783:GLCS1;seed:rxn13643	-999999.0	0			0	0
R973E9D4F_RL-692	1 MNXM1@MNXC3 + 1 MNXM7@MNXC3 + 1 MNXM960@MNXC3 <-- 1 MNXM3@MNXC3 + 1 MNXM962@MNXC3	R_THI6_1	1*uniprot:THIM_BACSU			model:Thiamine (vitamin B1) metabolism		-999999.0	0			0	0
RD10C4956_RL-985	1 MNXM1@MNXC3 + 1 MNXM7@MNXC3 + 1 MNXM9@MNXC3 + 1 iso_iYO844_L_alagly@MNXC3 <-- 1 MNXM29@MNXC3 + 1 MNXM32@MNXC3 + 1 MNXM3@MNXC3	R_LAAL2	1*gene:BG10629			model:S_Amino_acids_and_related_molecules		-999999.0	0			0	0
RF3007A66_RL-1169	1 MNXM1@MNXC3 + 1 MNXM7@MNXC3 + 1 MNXM9@MNXC3 + 1 iso_iYO844_L_alagly@MNXC3 <-- 1 MNXM2@MNXC3 + 1 MNXM3@MNXC3 + 1 iso_iYO844_L_alagly@MNXC2	R_DIPEPabc4	1*uniprot:DPPB_BACSU+1*uniprot:DPPC_BACSU+1*uniprot:DPPD_BACSU+1*uniprot:DPPE_BACSU			model:S_Transport		-999999.0	0			0	0
R315D5DDD_RL-187	1 MNXM1@MNXC3 + 1 MNXM7@MNXC3 + 1 MNXM9@MNXC3 + 1 iso_iYO844_L_sergly@MNXC3 <-- 1 MNXM29@MNXC3 + 1 MNXM3@MNXC3 + 1 MNXM53@MNXC3	R_LAAL3	1*gene:BG10629			model:S_Amino_acids_and_related_molecules		-999999.0	0			0	0
R2D6940CC_RL-164	1 MNXM1@MNXC3 + 1 MNXM7@MNXC3 + 1 MNXM9@MNXC3 + 1 iso_iYO844_ala_L_Thr_L@MNXC3 <-- 1 MNXM2@MNXC3 + 1 MNXM3@MNXC3 + 1 iso_iYO844_ala_L_Thr_L@MNXC2	R_DIPEPabc7	1*uniprot:DPPB_BACSU+1*uniprot:DPPC_BACSU+1*uniprot:DPPD_BACSU+1*uniprot:DPPE_BACSU			model:S_Transport		-999999.0	0			0	0
RC39DE6FE_RL-920	1 MNXM1@MNXC3 + 1 MNXM7@MNXC3 + 1 MNXM9@MNXC3 + 1 iso_iYO844_ala_L_asp_L@MNXC3 <-- 1 MNXM2@MNXC3 + 1 MNXM3@MNXC3 + 1 iso_iYO844_ala_L_asp_L@MNXC2	R_DIPEPabc1	1*uniprot:DPPB_BACSU+1*uniprot:DPPC_BACSU+1*uniprot:DPPD_BACSU+1*uniprot:DPPE_BACSU			model:S_Transport		-999999.0	0			0	0
R73A0A080_RL-517	1 MNXM1@MNXC3 + 1 MNXM7@MNXC3 + 1 MNXM9@MNXC3 + 1 iso_iYO844_ala_L_gln_L@MNXC3 <-- 1 MNXM2@MNXC3 + 1 MNXM3@MNXC3 + 1 iso_iYO844_ala_L_gln_L@MNXC2	R_DIPEPabc2	1*uniprot:DPPB_BACSU+1*uniprot:DPPC_BACSU+1*uniprot:DPPD_BACSU+1*uniprot:DPPE_BACSU			model:S_Transport		-999999.0	0			0	0
R7AC04A45_RL-540	1 MNXM1@MNXC3 + 1 MNXM7@MNXC3 + 1 MNXM9@MNXC3 + 1 iso_iYO844_ala_L_gln_L@MNXC3 <-- 1 MNXM32@MNXC3 + 1 MNXM37@MNXC3 + 1 MNXM3@MNXC3	R_LAAL36	1*gene:BG10629			model:S_Amino_acids_and_related_molecules		-999999.0	0			0	0
R34A60BF4_RL-202	1 MNXM1@MNXC3 + 1 MNXM7@MNXC3 + 1 MNXM9@MNXC3 + 1 iso_iYO844_ala_L_glu_L@MNXC3 <-- 1 MNXM2@MNXC3 + 1 MNXM3@MNXC3 + 1 iso_iYO844_ala_L_glu_L@MNXC2	R_DIPEPabc3	1*uniprot:DPPB_BACSU+1*uniprot:DPPC_BACSU+1*uniprot:DPPD_BACSU+1*uniprot:DPPE_BACSU			model:S_Transport		-999999.0	0			0	0
RCC96081E_RL-963	1 MNXM1@MNXC3 + 1 MNXM7@MNXC3 + 1 MNXM9@MNXC3 + 1 iso_iYO844_ala_L_his_L@MNXC3 <-- 1 MNXM2@MNXC3 + 1 MNXM3@MNXC3 + 1 iso_iYO844_ala_L_his_L@MNXC2	R_DIPEPabc5	1*uniprot:DPPB_BACSU+1*uniprot:DPPC_BACSU+1*uniprot:DPPD_BACSU+1*uniprot:DPPE_BACSU			model:S_Transport		-999999.0	0			0	0
R6E4DE202_RL-486	1 MNXM1@MNXC3 + 1 MNXM7@MNXC3 + 1 MNXM9@MNXC3 + 1 iso_iYO844_ala_L_ile_L@MNXC3 <-- 1 MNXM231@MNXC3 + 1 MNXM32@MNXC3 + 1 MNXM3@MNXC3	R_LAAL17	1*gene:BG10629			model:S_Amino_acids_and_related_molecules		-999999.0	0			0	0
RCEFA8BF7_RL-974	1 MNXM1@MNXC3 + 1 MNXM7@MNXC3 + 1 MNXM9@MNXC3 + 1 iso_iYO844_ala_L_leu_L@MNXC3 <-- 1 MNXM2@MNXC3 + 1 MNXM3@MNXC3 + 1 iso_iYO844_ala_L_leu_L@MNXC2	R_DIPEPabc6	1*uniprot:DPPB_BACSU+1*uniprot:DPPC_BACSU+1*uniprot:DPPD_BACSU+1*uniprot:DPPE_BACSU			model:S_Transport		-999999.0	0			0	0
R1DA2D088_RL-76	1 MNXM1@MNXC3 + 1 MNXM7@MNXC3 + 1 MNXM9@MNXC3 + 1 iso_iYO844_ala_L_met_L@MNXC3 <-- 1 MNXM32@MNXC3 + 1 MNXM3@MNXC3 + 1 MNXM61@MNXC3	R_LAAL20	1*gene:BG10629			model:S_Amino_acids_and_related_molecules		-999999.0	0			0	0
RF2862E28_RL-1166	1 MNXM1@MNXC3 + 1 MNXM7@MNXC3 + 1 MNXM9@MNXC3 + 1 iso_iYO844_ala_L_phe_L@MNXC3 <-- 1 MNXM32@MNXC3 + 1 MNXM3@MNXC3 + 1 MNXM97@MNXC3	R_LAAL25	1*gene:BG10629			model:S_Amino_acids_and_related_molecules		-999999.0	0			0	0
R8DFF42C_RL-646	1 MNXM1@MNXC3 + 1 MNXM7@MNXC3 + 1 MNXM9@MNXC3 + 1 iso_iYO844_ala_L_ser_L@MNXC3 <-- 1 MNXM32@MNXC3 + 1 MNXM3@MNXC3 + 1 MNXM53@MNXC3	R_LAAL7	1*gene:BG10629			model:S_Amino_acids_and_related_molecules		-999999.0	0			0	0
R7E4DCDB_RL-558	1 MNXM1@MNXC3 + 1 MNXM7@MNXC3 + 1 MNXM9@MNXC3 + 1 iso_iYO844_ala_L_trp_L@MNXC3 <-- 1 MNXM32@MNXC3 + 1 MNXM3@MNXC3 + 1 MNXM94@MNXC3	R_LAAL33	1*gene:BG10629			model:S_Amino_acids_and_related_molecules		-999999.0	0			0	0
RCFBE7328_RL-978	1 MNXM1@MNXC3 + 1 MNXM7@MNXC3 + 1 MNXM9@MNXC3 + 1 iso_iYO844_ala_L_tyr_L@MNXC3 <-- 1 MNXM32@MNXC3 + 1 MNXM3@MNXC3 + 1 MNXM76@MNXC3	R_LAAL30	1*gene:BG10629			model:S_Amino_acids_and_related_molecules		-999999.0	0			0	0
R6D38B9A_RL-478	1 MNXM1@MNXC3 + 1 MNXM7@MNXC3 + 1 MNXM9@MNXC3 + 1 iso_iYO844_arsenb@MNXC3 <-- 1 MNXM2@MNXC3 + 1 MNXM3@MNXC3 + 1 iso_iYO844_arsenb@MNXC2	R_ARSENBabc	1*uniprot:OPUAA_BACSU+1*uniprot:OPUAB_BACSU+1*uniprot:OPUAC_BACSU;1*uniprot:OPUCA_BACSU+1*uniprot:OPUCB_BACSU+1*uniprot:OPUCC_BACSU+1*uniprot:OPUCD_BACSU			model:S_Transport		-999999.0	0			0	0
R38361B3F_RL-216	1 MNXM1@MNXC3 + 1 MNXM7@MNXC3 + 1 MNXM9@MNXC3 + 1 iso_iYO844_diala_L@MNXC3 <-- 2 MNXM32@MNXC3 + 1 MNXM3@MNXC3	R_LAAL5	1*gene:BG10629			model:S_Amino_acids_and_related_molecules		-999999.0	0			0	0
R75C397BE_RL-528	1 MNXM1@MNXC3 + 1 MNXM7@MNXC3 + 1 MNXM9@MNXC3 + 1 iso_iYO844_djenk@MNXC3 <-- 1 MNXM2@MNXC3 + 1 MNXM3@MNXC3 + 1 iso_iYO844_djenk@MNXC2	R_DJENKabc				model:S_Transport		-999999.0	0			0	0
RF9CA25DF_RL-1209	1 MNXM1@MNXC3 + 1 MNXM7@MNXC3 + 1 MNXM9@MNXC3 + 1 iso_iYO844_eths@MNXC3 <-- 1 MNXM2@MNXC3 + 1 MNXM3@MNXC3 + 1 iso_iYO844_eths@MNXC2	R_ETHSabc	1*uniprot:SSUA_BACSU+1*uniprot:SSUB_BACSU+1*uniprot:SSUC_BACSU			model:S_Transport		-999999.0	0			0	0
R4BA6DE12_RL-304	1 MNXM1@MNXC3 + 1 MNXM7@MNXC3 + 1 MNXM9@MNXC3 + 1 iso_iYO844_ferrich@MNXC3 <-- 1 MNXM2@MNXC3 + 1 MNXM3@MNXC3 + 1 iso_iYO844_ferrich@MNXC2	R_FERRICHabc	1*uniprot:FHUB_BACSU+1*uniprot:FHUC_BACSU+1*uniprot:FHUD_BACSU+1*uniprot:FHUG_BACSU;1*uniprot:YCLN_BACSU+1*uniprot:YCLO_BACSU+1*uniprot:YCLP_BACSU+1*uniprot:YCLQ_BACSU;1*uniprot:YFMC_BACSU+1*uniprot:YFMD_BACSU+1*uniprot:YFME_BACSU+1*uniprot:YFMF_BACSU			model:S_Transport		-999999.0	0			0	0
RB9305BEF_RL-867	1 MNXM1@MNXC3 + 1 MNXM7@MNXC3 + 1 MNXM9@MNXC3 + 1 iso_iYO844_ferxa@MNXC3 <-- 1 MNXM2@MNXC3 + 1 MNXM3@MNXC3 + 1 iso_iYO844_ferxa@MNXC2	R_FERXAabc	1*uniprot:FHUB_BACSU+1*uniprot:FHUC_BACSU+1*uniprot:FHUG_BACSU+1*uniprot:YXEB_BACSU			model:S_Transport		-999999.0	0			0	0
RBF87C66B_RL-899	1 MNXM1@MNXC3 + 1 MNXM7@MNXC3 + 1 MNXM9@MNXC3 + 1 iso_iYO844_gly_asn_L@MNXC3 <-- 1 MNXM2@MNXC3 + 1 MNXM3@MNXC3 + 1 iso_iYO844_gly_asn_L@MNXC2	R_DIPEPabc8	1*uniprot:DPPB_BACSU+1*uniprot:DPPC_BACSU+1*uniprot:DPPD_BACSU+1*uniprot:DPPE_BACSU			model:S_Transport		-999999.0	0			0	0
R1D7B26F5_RL-73	1 MNXM1@MNXC3 + 1 MNXM7@MNXC3 + 1 MNXM9@MNXC3 + 1 iso_iYO844_gly_asp_L@MNXC3 <-- 1 MNXM2@MNXC3 + 1 MNXM3@MNXC3 + 1 iso_iYO844_gly_asp_L@MNXC2	R_DIPEPabc13	1*uniprot:DPPB_BACSU+1*uniprot:DPPC_BACSU+1*uniprot:DPPD_BACSU+1*uniprot:DPPE_BACSU			model:S_Transport		-999999.0	0			0	0
RFF2299FB_RL-1242	1 MNXM1@MNXC3 + 1 MNXM7@MNXC3 + 1 MNXM9@MNXC3 + 1 iso_iYO844_gly_cys_L@MNXC3 <-- 1 MNXM29@MNXC3 + 1 MNXM3@MNXC3 + 1 MNXM55@MNXC3	R_LAAL9	1*gene:BG10629			model:S_Amino_acids_and_related_molecules		-999999.0	0			0	0
R27545C1B_RL-131	1 MNXM1@MNXC3 + 1 MNXM7@MNXC3 + 1 MNXM9@MNXC3 + 1 iso_iYO844_gly_gln_L@MNXC3 <-- 1 MNXM29@MNXC3 + 1 MNXM37@MNXC3 + 1 MNXM3@MNXC3	R_LAAL35	1*gene:BG10629			model:S_Amino_acids_and_related_molecules		-999999.0	0			0	0
RC0D6482E_RL-904	1 MNXM1@MNXC3 + 1 MNXM7@MNXC3 + 1 MNXM9@MNXC3 + 1 iso_iYO844_gly_gln_L@MNXC3 <-- 1 MNXM2@MNXC3 + 1 MNXM3@MNXC3 + 1 iso_iYO844_gly_gln_L@MNXC2	R_DIPEPabc9	1*uniprot:DPPB_BACSU+1*uniprot:DPPC_BACSU+1*uniprot:DPPD_BACSU+1*uniprot:DPPE_BACSU			model:S_Transport		-999999.0	0			0	0
RE42F854A_RL-1088	1 MNXM1@MNXC3 + 1 MNXM7@MNXC3 + 1 MNXM9@MNXC3 + 1 iso_iYO844_gly_glu_L@MNXC3 <-- 1 MNXM2@MNXC3 + 1 MNXM3@MNXC3 + 1 iso_iYO844_gly_glu_L@MNXC2	R_DIPEPabc10	1*uniprot:DPPB_BACSU+1*uniprot:DPPC_BACSU+1*uniprot:DPPD_BACSU+1*uniprot:DPPE_BACSU			model:S_Transport		-999999.0	0			0	0
R4036C6D6_RL-254	1 MNXM1@MNXC3 + 1 MNXM7@MNXC3 + 1 MNXM9@MNXC3 + 1 iso_iYO844_gly_met_L@MNXC3 <-- 1 MNXM29@MNXC3 + 1 MNXM3@MNXC3 + 1 MNXM61@MNXC3	R_LAAL19	1*gene:BG10629			model:S_Amino_acids_and_related_molecules		-999999.0	0			0	0
R170A1926_RL-35	1 MNXM1@MNXC3 + 1 MNXM7@MNXC3 + 1 MNXM9@MNXC3 + 1 iso_iYO844_gly_met_L@MNXC3 <-- 1 MNXM2@MNXC3 + 1 MNXM3@MNXC3 + 1 iso_iYO844_gly_met_L@MNXC2	R_DIPEPabc11	1*uniprot:DPPB_BACSU+1*uniprot:DPPC_BACSU+1*uniprot:DPPD_BACSU+1*uniprot:DPPE_BACSU			model:S_Transport		-999999.0	0			0	0
RAF123876_RL-813	1 MNXM1@MNXC3 + 1 MNXM7@MNXC3 + 1 MNXM9@MNXC3 + 1 iso_iYO844_gly_phe_L@MNXC3 <-- 1 MNXM29@MNXC3 + 1 MNXM3@MNXC3 + 1 MNXM97@MNXC3	R_LAAL24	1*gene:BG10629			model:S_Amino_acids_and_related_molecules		-999999.0	0			0	0
R34030B48_RL-196	1 MNXM1@MNXC3 + 1 MNXM7@MNXC3 + 1 MNXM9@MNXC3 + 1 iso_iYO844_gly_pro_L@MNXC3 <-- 1 MNXM2@MNXC3 + 1 MNXM3@MNXC3 + 1 iso_iYO844_gly_pro_L@MNXC2	R_DIPEPabc14	1*uniprot:DPPB_BACSU+1*uniprot:DPPC_BACSU+1*uniprot:DPPD_BACSU+1*uniprot:DPPE_BACSU			model:S_Transport		-999999.0	0			0	0
R922A6576_RL-668	1 MNXM1@MNXC3 + 1 MNXM7@MNXC3 + 1 MNXM9@MNXC3 + 1 iso_iYO844_gly_tyr_L@MNXC3 <-- 1 MNXM29@MNXC3 + 1 MNXM3@MNXC3 + 1 MNXM76@MNXC3	R_LAAL29	1*gene:BG10629			model:S_Amino_acids_and_related_molecules		-999999.0	0			0	0
R4C824A35_RL-309	1 MNXM1@MNXC3 + 1 MNXM7@MNXC3 + 1 MNXM9@MNXC3 + 1 iso_iYO844_glygly@MNXC3 <-- 2 MNXM29@MNXC3 + 1 MNXM3@MNXC3	R_LAAL1	1*gene:BG10629			model:S_Amino_acids_and_related_molecules		-999999.0	0			0	0
R7BFDF4A2_RL-547	1 MNXM1@MNXC3 + 1 MNXM7@MNXC3 + 1 MNXM9@MNXC3 + 1 iso_iYO844_lanth@MNXC3 <-- 1 MNXM2@MNXC3 + 1 MNXM3@MNXC3 + 1 iso_iYO844_lanth@MNXC2	R_LANTHabc				model:S_Transport		-999999.0	0			0	0
RB7792BCF_RL-858	1 MNXM1@MNXC3 + 1 MNXM7@MNXC3 + 1 MNXM9@MNXC3 + 1 iso_iYO844_lipt@MNXC3 <-- 1 MNXM2@MNXC3 + 1 MNXM3@MNXC3 + 1 iso_iYO844_lipt@MNXC2	R_LIPTabc				model:S_Transport		-999999.0	0			0	0
REE1EA58A_RL-1147	1 MNXM1@MNXC3 + 1 MNXM7@MNXC3 + 1 MNXM9@MNXC3 + 1 iso_iYO844_met_L_ala_L@MNXC3 <-- 1 MNXM2@MNXC3 + 1 MNXM3@MNXC3 + 1 iso_iYO844_met_L_ala_L@MNXC2	R_DIPEPabc12	1*uniprot:DPPB_BACSU+1*uniprot:DPPC_BACSU+1*uniprot:DPPD_BACSU+1*uniprot:DPPE_BACSU			model:S_Transport		-999999.0	0			0	0
R122B3BC4_RL-10	1 MNXM1@MNXC3 + 1 MNXM7@MNXC3 + 1 MNXM9@MNXC3 + 1 iso_iYO844_met_L_met_L@MNXC3 <-- 1 MNXM3@MNXC3 + 2 MNXM61@MNXC3	R_LAAL23	1*gene:BG10629			model:S_Amino_acids_and_related_molecules		-999999.0	0			0	0
R85ABEA94_RL-595	1 MNXM1@MNXC3 + 1 MNXM7@MNXC3 + 1 MNXM9@MNXC3 + 1 iso_iYO844_met_L_phe_L@MNXC3 <-- 1 MNXM3@MNXC3 + 1 MNXM61@MNXC3 + 1 MNXM97@MNXC3	R_LAAL28	1*gene:BG10629			model:S_Amino_acids_and_related_molecules		-999999.0	0			0	0
RB893B794_RL-863	1 MNXM1@MNXC3 + 1 MNXM7@MNXC3 + 1 MNXM9@MNXC3 + 1 iso_iYO844_met_L_tyr_L@MNXC3 <-- 1 MNXM3@MNXC3 + 1 MNXM61@MNXC3 + 1 MNXM76@MNXC3	R_LAAL32	1*gene:BG10629			model:S_Amino_acids_and_related_molecules		-999999.0	0			0	0
R5C9CE087_RL-392	1 MNXM1@MNXC3 + 1 MNXM7@MNXC3 + 1 MNXM9@MNXC3 + 1 iso_iYO844_metox@MNXC3 <-- 1 MNXM2@MNXC3 + 1 MNXM3@MNXC3 + 1 iso_iYO844_metox@MNXC2	R_METSabc	1*uniprot:METN_BACSU+1*uniprot:METP_BACSU+1*uniprot:METQ_BACSU;1*uniprot:TCYJ_BACSU+1*uniprot:TCYK_BACSU+1*uniprot:TCYL_BACSU+1*uniprot:TCYM_BACSU+1*uniprot:TCYN_BACSU			model:S_Transport		-999999.0	0			0	0
R1636C604_RL-29	1 MNXM1@MNXC3 + 1 MNXM7@MNXC3 + 1 MNXM9@MNXC3 + 1 iso_iYO844_metox_R@MNXC3 <-- 1 MNXM2@MNXC3 + 1 MNXM3@MNXC3 + 1 iso_iYO844_metox_R@MNXC2	R_METSRabc	1*uniprot:METN_BACSU+1*uniprot:METP_BACSU+1*uniprot:METQ_BACSU;1*uniprot:TCYJ_BACSU+1*uniprot:TCYK_BACSU+1*uniprot:TCYL_BACSU+1*uniprot:TCYM_BACSU+1*uniprot:TCYN_BACSU			model:S_Transport		-999999.0	0			0	0
R30CB8D5F_RL-185	1 MNXM1@MNXC3 + 1 MNXM7@MNXC3 + 1 MNXM9@MNXC3 + 1 iso_iYO844_mops@MNXC3 <-- 1 MNXM2@MNXC3 + 1 MNXM3@MNXC3 + 1 iso_iYO844_mops@MNXC2	R_MOPSabc	1*uniprot:SSUA_BACSU+1*uniprot:SSUB_BACSU+1*uniprot:SSUC_BACSU			model:S_Transport		-999999.0	0			0	0
R1E0959CD_RL-79	1 MNXM1@MNXC3 + 1 MNXM7@MNXC3 + 1 MNXM9@MNXC3 + 1 iso_iYO844_prolb@MNXC3 <-- 1 MNXM2@MNXC3 + 1 MNXM3@MNXC3 + 1 iso_iYO844_prolb@MNXC2	R_PROLBabc	1*uniprot:OPUAA_BACSU+1*uniprot:OPUAB_BACSU+1*uniprot:OPUAC_BACSU;1*uniprot:OPUCA_BACSU+1*uniprot:OPUCB_BACSU+1*uniprot:OPUCC_BACSU+1*uniprot:OPUCD_BACSU			model:S_Transport		-999999.0	0			0	0
RA768A5BE_RL-774	1 MNXM1@MNXC3 + 1 MNXM7@MNXC3 + 1 MNXM9@MNXC3 + 1 iso_iYO844_pur@MNXC2 <-- 1 MNXM2@MNXC3 + 1 MNXM3@MNXC3 + 1 iso_iYO844_pur@MNXC3	R_PURabc1	1*uniprot:BMR3_BACSU			model:S_Transport		-999999.0	0			0	0
RD0E96236_RL-984	1 MNXM1@MNXC3 + 1 MNXM7@MNXC3 + 1 MNXM9@MNXC3 + 1 iso_iYO844_ser_L_ala_L@MNXC3 <-- 1 MNXM32@MNXC3 + 1 MNXM3@MNXC3 + 1 MNXM53@MNXC3	R_LAAL6	1*gene:BG10629			model:S_Amino_acids_and_related_molecules		-999999.0	0			0	0
R656D4BA1_RL-440	1 MNXM1@MNXC3 + 1 MNXM7@MNXC3 + 1 MNXM9@MNXC3 + 1 iso_iYO844_ser_L_gln_L@MNXC3 <-- 1 MNXM37@MNXC3 + 1 MNXM3@MNXC3 + 1 MNXM53@MNXC3	R_LAAL37	1*gene:BG10629			model:S_Amino_acids_and_related_molecules		-999999.0	0			0	0
R73A63965_RL-518	1 MNXM1@MNXC3 + 1 MNXM7@MNXC3 + 1 MNXM9@MNXC3 + 1 iso_iYO844_ser_L_ile_L@MNXC3 <-- 1 MNXM231@MNXC3 + 1 MNXM3@MNXC3 + 1 MNXM53@MNXC3	R_LAAL18	1*gene:BG10629			model:S_Amino_acids_and_related_molecules		-999999.0	0			0	0
RAF103D1E_RL-812	1 MNXM1@MNXC3 + 1 MNXM7@MNXC3 + 1 MNXM9@MNXC3 + 1 iso_iYO844_ser_L_met_L@MNXC3 <-- 1 MNXM3@MNXC3 + 1 MNXM53@MNXC3 + 1 MNXM61@MNXC3	R_LAAL21	1*gene:BG10629			model:S_Amino_acids_and_related_molecules		-999999.0	0			0	0
R4034C3BE_RL-253	1 MNXM1@MNXC3 + 1 MNXM7@MNXC3 + 1 MNXM9@MNXC3 + 1 iso_iYO844_ser_L_phe_L@MNXC3 <-- 1 MNXM3@MNXC3 + 1 MNXM53@MNXC3 + 1 MNXM97@MNXC3	R_LAAL26	1*gene:BG10629			model:S_Amino_acids_and_related_molecules		-999999.0	0			0	0
R269CF6F3_RL-125	1 MNXM1@MNXC3 + 1 MNXM7@MNXC3 + 1 MNXM9@MNXC3 + 1 iso_iYO844_ser_L_ser_L@MNXC3 <-- 1 MNXM3@MNXC3 + 2 MNXM53@MNXC3	R_LAAL8	1*gene:BG10629			model:S_Amino_acids_and_related_molecules		-999999.0	0			0	0
RB556314D_RL-844	1 MNXM1@MNXC3 + 1 MNXM7@MNXC3 + 1 MNXM9@MNXC3 + 1 iso_iYO844_ser_L_trp_L@MNXC3 <-- 1 MNXM3@MNXC3 + 1 MNXM53@MNXC3 + 1 MNXM94@MNXC3	R_LAAL34	1*gene:BG10629			model:S_Amino_acids_and_related_molecules		-999999.0	0			0	0
R7D0C9EBE_RL-553	1 MNXM1@MNXC3 + 1 MNXM7@MNXC3 + 1 MNXM9@MNXC3 + 1 iso_iYO844_ser_L_tyr_L@MNXC3 <-- 1 MNXM3@MNXC3 + 1 MNXM53@MNXC3 + 1 MNXM76@MNXC3	R_LAAL31	1*gene:BG10629			model:S_Amino_acids_and_related_molecules		-999999.0	0			0	0
RA02046B8_RL-733	1 MNXM1@MNXC3 + 1 MNXM7@MNXC3 + 1 MNXM9@MNXC3 + 1 iso_iYO844_thiog@MNXC3 <-- 1 MNXM2@MNXC3 + 1 MNXM3@MNXC3 + 1 iso_iYO844_thiog@MNXC2	R_THIOGabc				model:S_Transport		-999999.0	0			0	0
RA70C4A2F_RL-771	1 MNXM1@MNXC3 + 1 MNXM7@MNXC3 + 1 MNXM9@MNXC3 <-- 1 MNXM2@MNXC3 + 1 MNXM3@MNXC3	R_ATPM			3.6.1.15;3.6.1.3;3.6.1.5;3.6.1.8;3.6.3.1;3.6.3.10;3.6.3.11;3.6.3.12;3.6.3.14;3.6.3.15;3.6.3.16;3.6.3.17;3.6.3.18;3.6.3.19;3.6.3.2;3.6.3.20;3.6.3.21;3.6.3.22;3.6.3.23;3.6.3.24;3.6.3.25;3.6.3.26;3.6.3.27;3.6.3.28;3.6.3.29;3.6.3.3;3.6.3.30;3.6.3.31;3.6.3.32;3.6.3.33;3.6.3.34;3.6.3.35;3.6.3.36;3.6.3.37;3.6.3.38;3.6.3.39;3.6.3.4;3.6.3.40;3.6.3.41;3.6.3.42;3.6.3.43;3.6.3.44;3.6.3.46;3.6.3.47;3.6.3.48;3…	biopath:Biosynthesis_of_ATP;biopath:Degradation_of_ATP_to_Adenosine;biopath:Reactions_and_degradation_of_Purine_ribonucleotides;kegg:Methane metabolism;kegg:Purine metabolism;metacyc:APYRASE-RXN;model:Nucleotides_PurineMetabolism	bigg:ATPM;bigg:ATPS;bigg:NTP1;biopath:RXN00003;biopath:RXN01035;brenda:BR22769;brenda:BR22782;brenda:BS141407;ec:3.6.1.15;ec:3.6.1.3;ec:3.6.1.5;ec:3.6.1.8;ec:3.6.3.1;ec:3.6.3.10;ec:3.6.3.11;ec:3.6.3.12;ec:3.6.3.14;ec:3.6.3.15;ec:3.6.3.16;ec:3.6.3.17;ec:3.6.3.18;ec:3.6.3.19;ec:3.6.3.2;ec:3.6.3.20;ec:3.6.3.21;ec:3.6.3.22;ec:3.6.3.23;ec:3.6.3.24;ec:3.6.3.25;ec:3.6.3.26;ec:3.6.3.27;ec:3.6.3.28;ec:3.6…	-9	-9			0	0
R2111D7F0_B-92	1 MNXM1@MNXC3 + 1 MNXM7@MNXC3 + 1 iso_iYO844_argp@MNXC3 <==> 1 MNXM3@MNXC3 + 1 MNXM70@MNXC3	R_ARGKr				model:S_Amino_acids_and_related_molecules		-999999.0	999999.0			0	0
R5DF35FE1_RL-400	1 MNXM1@MNXC3 + 1 MNXM7@MNXC3 + 2 MNXM9@MNXC3 <-- 1 MNXM2@MNXC3 + 1 MNXM3@MNXC3 + 1 MNXM9@MNXC2	R_PIabc	1*gene:BG11376+1*gene:BG11377+1*uniprot:PSTB1_BACSU+1*uniprot:PSTB2_BACSU+1*uniprot:PSTS_BACSU	MNXR4293	3.6.3.27	model:Transport;seed:P uptake (cyanobacteria);seed:Phosphate metabolism	bigg:PIabc;bigg:PIuabcpp;ec:3.6.3.27;ecocyc:3.6.3.27-RXN;ecocyc:ABC-27-RXN;iabaylyiv4:TRANS-RXN-PI-ABC;iaf1260:PIuabcpp;iaf692:PIabc;ijn746:PIuabcpp;ijr904.45632:PIabc;ijr904:PIabc;imeo21:PIabc;imo1053-pao1:PIabc;imo1056:PIabc;inj661:PIabc;intenz:4431;ips189:PIabc;isb619:PIabc;iso783:PIabc;iyo844:PIabc;obsolete:rxn05311;obsolete:rxn05632;rhea:24440;rhea:24441;rhea:24442;rhea:24443;seed:rxn05145;s…	-999999.0	0			0	0
RD17E6E9_RL-988	1 MNXM1@MNXC3 + 1 MNXM874@MNXC3 + 1 MNXM962@MNXC3 <-- 1 MNXM2@MNXC3 + 1 MNXM322@MNXC3	R_TMN	1*uniprot:TENA_BACSU	MNXR5106	3.5.99.2	kegg:Thiamine metabolism;model:Cofactor Metabolism;unipathway:thiamine degradation	bigg:TMN;brenda:BR49840;ec:3.5.99.2;imeo21:TMN;imm904:TMN;ind750:TMN;inj661:TMN;intenz:18856;irs1563.45632:R02133_c;iyo844:TMN;kegg:R02133;metacyc:THIAMINASE-RXN;rhea:17509;rhea:17510;rhea:17511;rhea:17512;seed:rxn01537;upa:UCR02133;upa:UER00805	-999999.0	0			0	0
R6FE4E35E_RL-496	1 MNXM1@MNXC3 + 1 MNXM89653@MNXC3 + 1 MNXM9@MNXC3 <-- 1 MNXM2@MNXC3 + 1 MNXM5043@MNXC3	R_UDCPDP	1*uniprot:UPPP_BACSU	MNXR70016	3.6.1.27	model:Peptidoglycan Biosynthesis	bigg:UDCPDP;bigg:UDCPDPpp;brenda:BR22817;ec:3.6.1.27	-999999.0	0			0	0
[truncated: 395 more rows]
