# Supplementary material for: Efficient Reconstruction of Predictive Consensus Metabolic Network Models
Source: PLoS Comput Biol. 2016 Aug 26;12(8):e1005085. doi: 10.1371/journal.pcbi.1005085 (PMC5001716; doi:10.1371/journal.pcbi.1005085)
Supplement: S1 Dataset — This file contains the original models, the input models, the BCMs, and the RCMs for COMMGEN as well as an overview of the changes made between original and input models. (ZIP) [file pcbi.1005085.s001.zip › S4-Models/Input/Mtuberculosis/GSMN_TB_in_vivo_COMMGEN/chemicals.tsv]

A160GL3P	A160GL3P	M_A160GL3P_c			0
A6RP	A6RP	M_A6RP_c			0
A6RP5P	A6RP5P	M_A6RP5P_c			0
A6RP5P2	A6RP5P2	M_A6RP5P2_c			0
AACCOA	AACCOA	M_AACCOA_c			0
ABUT	ABUT	M_ABUT_c			0
AC	AC	M_AC_c;M_AC_b			0
AC1PIM1	AC1PIM1	M_AC1PIM1_c			0
AC1PIM2	AC1PIM2	M_AC1PIM2_c			0
AC1PIM3	AC1PIM3	M_AC1PIM3_c			0
AC2PIM1	AC2PIM1	M_AC2PIM1_c			0
AC2PIM2	AC2PIM2	M_AC2PIM2_c			0
AC2PIM3	AC2PIM3	M_AC2PIM3_c			0
AC3PIM1	AC3PIM1	M_AC3PIM1_c			0
AC3PIM2	AC3PIM2	M_AC3PIM2_c			0
AC3PIM3	AC3PIM3	M_AC3PIM3_c			0
AC3PIM4	AC3PIM4	M_AC3PIM4_c			0
AC3PIM5	AC3PIM5	M_AC3PIM5_c			0
AC4PIM1	AC4PIM1	M_AC4PIM1_c			0
AC4PIM2	AC4PIM2	M_AC4PIM2_c			0
AC4PIM3	AC4PIM3	M_AC4PIM3_c			0
AC4PIM5	AC4PIM5	M_AC4PIM5_c			0
AC4PIM6	AC4PIM6	M_AC4PIM6_c			0
AC4PIM7	AC4PIM7	M_AC4PIM7_c			0
ACACP	ACACP	M_ACACP_c			0
ACAL	ACAL	M_ACAL_c;M_ACAL_b			0
ACETYLP	ACETYLP	M_ACETYLP_c			0
ACLAC	ACLAC	M_ACLAC_c			0
ACRCOA	ACRCOA	M_ACRCOA_c			0
ACTAC	ACTAC	M_ACTAC_c			0
ACYL__MAS	ACYL__MAS	M_ACYL__MAS_c			0
ACYL__TRE__S__COA	ACYL__TRE__S__COA	M_ACYL__TRE__S__COA_c			0
AD	AD	M_AD_c;M_AD_b			0
ADCHOR	ADCHOR	M_ADCHOR_c			0
ADENOSYLCOBINAMIDE__GDP	ADENOSYLCOBINAMIDE__GDP	M_ADENOSYLCOBINAMIDE__GDP_c			0
ADENOSYLCOBINIMIDE__P	ADENOSYLCOBINIMIDE__P	M_ADENOSYLCOBINIMIDE__P_c			0
ADENOSYL__COBRATE	ADENOSYL__COBRATE	M_ADENOSYL__COBRATE_c			0
ADENOSYL__COBRINICACID__A__C__DIAMIDE	ADENOSYL__COBRINICACID__A__C__DIAMIDE	M_ADENOSYL__COBRINICACID__A__C__DIAMIDE_c			0
ADLIPO	ADLIPO	M_ADLIPO_c			0
ADN	ADN	M_ADN_c;M_ADN_b			0
AGL3P	AGL3P	M_AGL3P_c			0
AHHMD	AHHMD	M_AHHMD_c			0
AHHMP	AHHMP	M_AHHMP_c			0
AHMMP	AHMMP	M_AHMMP_c			0
AHTD	AHTD	M_AHTD_c			0
AIR	AIR	M_AIR_c			0
AKG	AKG	M_AKG_c;M_AKG_b			0
AKP	AKP	M_AKP_c			0
ALA	ALA	M_ALA_c;M_ALA_b			0
ALAALA	ALAALA	M_ALAALA_c			0
AMINOACETONE	AMINOACETONE	M_AMINOACETONE_c			0
AMPMP	AMPMP	M_AMPMP_c			0
AN	AN	M_AN_c;M_AN_b			0
APO__LIPO	APO__LIPO	M_APO__LIPO_c			0
ARABINOGALACTANDPP	ARABINOGALACTANDPP	M_ARABINOGALACTANDPP_c			0
ARABINOGALACTAN_PEPTIDOGLYCAN	ARABINOGALACTAN_PEPTIDOGLYCAN	M_ARABINOGALACTAN_PEPTIDOGLYCAN_c			0
ARAFDPP	ARAFDPP	M_ARAFDPP_c			0
ARA__1__GALACTANDPP	ARA__1__GALACTANDPP	M_ARA__1__GALACTANDPP_c			0
ARGSUCC	ARGSUCC	M_ARGSUCC_c			0
ASER	ASER	M_ASER_c			0
ASP	ASP	M_ASP_c;M_ASP_b			0
ASP4P	ASP4P	M_ASP4P_c			0
ASPSA	ASPSA	M_ASPSA_c			0
ASUC	ASUC	M_ASUC_c			0
BETA__KETO__C22__ACYL__ACP	BETA__KETO__C22__ACYL__ACP	M_BETA__KETO__C22__ACYL__ACP_c			0
BIOMASS	Biomass	M_BIOMASS_c;M_BIOMASS_b;				BIOMASS;Biomass;biomass;seed:cpd11416
BIOTIN__BCCP	BIOTIN__BCCP	M_BIOTIN__BCCP_c			0
BIOTIN__CO2	BIOTIN__CO2	M_BIOTIN__CO2_c			0
BSA	BSA	M_BSA_c			0
BUTANOYL__COA	BUTANOYL__COA	M_BUTANOYL__COA_c			0
C78MYCOLATE__ENZ	C78MYCOLATE__ENZ	M_C78MYCOLATE__ENZ_c			0
C78MYCOLATE__PP	C78MYCOLATE__PP	M_C78MYCOLATE__PP_c			0
C78__3__OXY__MYCOLATE__ENZ	C78__3__OXY__MYCOLATE__ENZ	M_C78__3__OXY__MYCOLATE__ENZ_c			0
CAASP	CAASP	M_CAASP_c			0
CADA	CADA	M_CADA_c;M_CADA_b			0
CAIR	CAIR	M_CAIR_c			0
CAP	CAP	M_CAP_c			0
CBHCAP	CBHCAP	M_CBHCAP_c			0
CDPDAG__TBA	CDPDAG__TBA	M_CDPDAG__TBA_c			0
CDPDG	CDPDG	M_CDPDG_c			0
CDPMDE	CDPMDE	M_CDPMDE_c			0
CELB	CELB	M_CELB_c;M_CELB_b			0
CHOR	CHOR	M_CHOR_c			0
CISACONITATE	CISACONITATE	M_CISACONITATE_c			0
CIS__DELTA__13__ENOYL__C32__ACYL__ACP	CIS__DELTA__13__ENOYL__C32__ACYL__ACP	M_CIS__DELTA__13__ENOYL__C32__ACYL__ACP_c			0
CIS__DELTA__19__ENOYL__C38__ACYL__ACP	CIS__DELTA__19__ENOYL__C38__ACYL__ACP	M_CIS__DELTA__19__ENOYL__C38__ACYL__ACP_c			0
CIS__DELTA__2__19__31__ENOYL__C50__ACYL__ACP	CIS__DELTA__2__19__31__ENOYL__C50__ACYL__ACP	M_CIS__DELTA__2__19__31__ENOYL__C50__ACYL__ACP_c			0
CIS__DELTA__2__19__37__ENOYL__C56__ACYL__ACP	CIS__DELTA__2__19__37__ENOYL__C56__ACYL__ACP	M_CIS__DELTA__2__19__37__ENOYL__C56__ACYL__ACP_c			0
CIS__DELTA__2__3__15__ENOYL__C34__ACYL__ACP	CIS__DELTA__2__3__15__ENOYL__C34__ACYL__ACP	M_CIS__DELTA__2__3__15__ENOYL__C34__ACYL__ACP_c			0
CIS__DELTA__2__3__21__ENOYL__C40__ACYL__ACP	CIS__DELTA__2__3__21__ENOYL__C40__ACYL__ACP	M_CIS__DELTA__2__3__21__ENOYL__C40__ACYL__ACP_c			0
CIS__DELTA__37__ENOYL__DIMETHY__HYDROXY__C56__ACYL__ACP	CIS__DELTA__37__ENOYL__DIMETHY__HYDROXY__C56__ACYL__ACP	M_CIS__DELTA__37__ENOYL__DIMETHY__HYDROXY__C56__ACYL__ACP_c			0
CIS__DELTA__37__ENOYL__METHY__HYDROXY__C56__ACYL__ACP	CIS__DELTA__37__ENOYL__METHY__HYDROXY__C56__ACYL__ACP	M_CIS__DELTA__37__ENOYL__METHY__HYDROXY__C56__ACYL__ACP_c			0
CIS__DELTA__3__DODECANOYL__COA	CIS__DELTA__3__DODECANOYL__COA	M_CIS__DELTA__3__DODECANOYL__COA_c			0
CIS__DELTA__3__ENOYL__C22__ACYL__ACP	CIS__DELTA__3__ENOYL__C22__ACYL__ACP	M_CIS__DELTA__3__ENOYL__C22__ACYL__ACP_c			0
CIS__DELTA__5__TETRADECANOYL__COA	CIS__DELTA__5__TETRADECANOYL__COA	M_CIS__DELTA__5__TETRADECANOYL__COA_c			0
CIS__KETO__MEROACYL__ACP	CIS__KETO__MEROACYL__ACP	M_CIS__KETO__MEROACYL__ACP_c			0
CIS__METHOXY__MEROACYL__ACP	CIS__METHOXY__MEROACYL__ACP	M_CIS__METHOXY__MEROACYL__ACP_c			0
CITR	CITR	M_CITR_c;M_CITR_b			0
CL	CL	M_CL_c			0
CO2	CO2	M_CO2_c;M_CO2_b			0
COA	COA	M_COA_c			0
COB__I	COB__I	M_COB__I_c			0
COB__II	COB__II	M_COB__II_c			0
COB__III	COB__III	M_COB__III_c			0
COB__II__RINICACID__A__C__DIAMIDE	COB__II__RINICACID__A__C__DIAMIDE	M_COB__II__RINICACID__A__C__DIAMIDE_c			0
COB__I__RINICACID__A__C__DIAMIDE	COB__I__RINICACID__A__C__DIAMIDE	M_COB__I__RINICACID__A__C__DIAMIDE_c			0
COPROPORPHYRINOGEN__III	COPROPORPHYRINOGEN__III	M_COPROPORPHYRINOGEN__III_c			0
CO__II	CO__II	M_CO__II_c;M_CO__II_b			0
CPAD5P	CPAD5P	M_CPAD5P_c			0
CYCLOPROPYL__MEROACYL__ACP	CYCLOPROPYL__MEROACYL__ACP	M_CYCLOPROPYL__MEROACYL__ACP_c			0
CYS__NG__INS	CYS__NG__INS	M_CYS__NG__INS_c			0
D6PGC	D6PGC	M_D6PGC_c			0
D6PGL	D6PGL	M_D6PGL_c			0
D6RP5P	D6RP5P	M_D6RP5P_c			0
D8RL	D8RL	M_D8RL_c			0
DA	DA	M_DA_c;M_DA_b			0
DAG	DAG	M_DAG_c			0
DALA	DALA	M_DALA_c;M_DALA_b			0
DAPIM	DAPIM	M_DAPIM_c;M_DAPIM_b			0
DB4P	DB4P	M_DB4P_c			0
DC	DC	M_DC_c;M_DC_b			0
DECANOATE	DECANOATE	M_DECANOATE_c			0
DECANOYL__COA	DECANOYL__COA	M_DECANOYL__COA_c			0
DGLU	DGLU	M_DGLU_c;M_DGLU_b			0
DGLYCERATE	DGLYCERATE	M_DGLYCERATE_c			0
DHAP	DHAP	M_DHAP_c			0
DHF	DHF	M_DHF_c			0
DHLIPOYLPROTEIN	DHLIPOYLPROTEIN	M_DHLIPOYLPROTEIN_c			0
DHMVA	DHMVA	M_DHMVA_c			0
DHN	DHN	M_DHN_c			0
DHP	DHP	M_DHP_c			0
DHPT	DHPT	M_DHPT_c			0
DHSK	DHSK	M_DHSK_c			0
DIACYLTREHALOSE	DIACYLTREHALOSE	M_DIACYLTREHALOSE_c			0
DIHYDRODIPICOLINATE	DIHYDRODIPICOLINATE	M_DIHYDRODIPICOLINATE_c			0
DIHYDROXYMETHYLPENTANOATE	DIHYDROXYMETHYLPENTANOATE	M_DIHYDROXYMETHYLPENTANOATE_c			0
DIM	DIM	M_DIM_c			0
DIMGP	DIMGP	M_DIMGP_c			0
DIM__CYTO	DIM__CYTO	M_DIM__CYTO_c			0
DIN	DIN	M_DIN_c;M_DIN_b			0
DLIPO	DLIPO	M_DLIPO_c			0
DMK	DMK	M_DMK_c			0
DMPP	DMPP	M_DMPP_c			0
DNA	DNA	M_DNA_c			0
DOCOSANOYL__ACP	DOCOSANOYL__ACP	M_DOCOSANOYL__ACP_c			0
DOCOSANOYL__COA	DOCOSANOYL__COA	M_DOCOSANOYL__COA_c			0
DOROA	DOROA	M_DOROA_c			0
DPCOA	DPCOA	M_DPCOA_c			0
DPP	DPP	M_DPP_c			0
DPPPR	DPPPR	M_DPPPR_c			0
DPPR	DPPR	M_DPPR_c			0
DQT	DQT	M_DQT_c			0
DR1P	DR1P	M_DR1P_c			0
DR5P	DR5P	M_DR5P_c			0
DT	DT	M_DT_c;M_DT_b			0
DTDP	DTDP	M_DTDP_c			0
DTDP4DH6DGLC	DTDP4DH6DGLC	M_DTDP4DH6DGLC_c			0
DTDP4DH6DMAN	DTDP4DH6DMAN	M_DTDP4DH6DMAN_c			0
DTDPGLC	DTDPGLC	M_DTDPGLC_c			0
DTDPRHAM	DTDPRHAM	M_DTDPRHAM_c			0
DTMP	DTMP	M_DTMP_c			0
DTTP	DTTP	M_DTTP_c			0
DU	DU	M_DU_c;M_DU_b			0
DX5P	DX5P	M_DX5P_c			0
D__3__HYDROXY__C22__ACYL__ACP	D__3__HYDROXY__C22__ACYL__ACP	M_D__3__HYDROXY__C22__ACYL__ACP_c			0
E4P	E4P	M_E4P_c			0
EICOSANOATE	EICOSANOATE	M_EICOSANOATE_c;M_EICOSANOATE_b			0
EICOSANOYL__ACP	EICOSANOYL__ACP	M_EICOSANOYL__ACP_c			0
EICOSANOYL__COA	EICOSANOYL__COA	M_EICOSANOYL__COA_c			0
ELECTROPHILE__X	ELECTROPHILE__X	M_ELECTROPHILE__X_c;M_ELECTROPHILE__X_b			0
ETH	ETH	M_ETH_c;M_ETH_b			0
F1P	F1P	M_F1P_c			0
F420	F420	M_F420_c			0
F420__0	F420__0	M_F420__0_c			0
F6P	F6P	M_F6P_c			0
FDP	FDP	M_FDP_c			0
FE2	FE2	M_FE2_c			0
FE3	FE3	M_FE3_c;M_FE3_b			0
FERI	FERI	M_FERI_c			0
FERO	FERO	M_FERO_c			0
FGAM	FGAM	M_FGAM_c			0
FGAR	FGAR	M_FGAR_c			0
FO	FO	M_FO_c			0
FOR	FOR	M_FOR_c;M_FOR_b			0
FPP	FPP	M_FPP_c			0
FTHF	FTHF	M_FTHF_c			0
FUACAC	FUACAC	M_FUACAC_c			0
G1P	G1P	M_G1P_c			0
G6P	G6P	M_G6P_c			0
GA1P	GA1P	M_GA1P_c			0
GA6P	GA6P	M_GA6P_c			0
GABA	GABA	M_GABA_c;M_GABA_b			0
GAL1P	GAL1P	M_GAL1P_c			0
GALACTANDPP	GALACTANDPP	M_GALACTANDPP_c			0
GAR	GAR	M_GAR_c			0
GDPDHDOGAL	GDPDHDOGAL	M_GDPDHDOGAL_c			0
GDPDHDOMAN	GDPDHDOMAN	M_GDPDHDOMAN_c			0
GDPFUC	GDPFUC	M_GDPFUC_c			0
GDPMAN	GDPMAN	M_GDPMAN_c			0
GGPP	GGPP	M_GGPP_c			0
GL3P	GL3P	M_GL3P_c;M_GL3P_b			0
GLAC	GLAC	M_GLAC_c;M_GLAC_b			0
GLAL	GLAL	M_GLAL_c			0
GLU	GLU	M_GLU_c;M_GLU_b			0
GLU1SEMIALD	GLU1SEMIALD	M_GLU1SEMIALD_c			0
GLUC	GLUC	M_GLUC_c;M_GLUC_b			0
GLUCAN	GLUCAN	M_GLUCAN_c			0
GLUGSAL	GLUGSAL	M_GLUGSAL_c			0
GLUP	GLUP	M_GLUP_c			0
GLYCOLATE	GLYCOLATE	M_GLYCOLATE_c;M_GLYCOLATE_b			0
GN	GN	M_GN_c;M_GN_b			0
GPP	GPP	M_GPP_c			0
GSN	GSN	M_GSN_c;M_GSN_b			0
H	H	M_H_c			0
H2O2	H2O2	M_H2O2_c			0
H2S	H2S	M_H2S_c			0
H2X	H2X	M_H2X_c;M_H2X_b			0
HBA	HBA	M_HBA_c			0
HCYS	HCYS	M_HCYS_c			0
HEME__FE2	HEME__FE2	M_HEME__FE2_c			0
HEME__FE3	HEME__FE3	M_HEME__FE3_c			0
HEMT	HEMT	M_HEMT_c			0
HEPPP	HEPPP	M_HEPPP_c			0
HEPTADECANOATE	HEPTADECANOATE	M_HEPTADECANOATE_c;M_HEPTADECANOATE_b			0
HEPTADECANOYL__ACP	HEPTADECANOYL__ACP	M_HEPTADECANOYL__ACP_c			0
HEPTADECANOYL__COA	HEPTADECANOYL__COA	M_HEPTADECANOYL__COA_c			0
HEPTANOYL__COA	HEPTANOYL__COA	M_HEPTANOYL__COA_c			0
HEXACOSANOATE	HEXACOSANOATE	M_HEXACOSANOATE_c;M_HEXACOSANOATE_b			0
HEXACOSANOYL__ACP	HEXACOSANOYL__ACP	M_HEXACOSANOYL__ACP_c			0
HEXACOSANOYL__COA	HEXACOSANOYL__COA	M_HEXACOSANOYL__COA_c			0
HEXACOSANOYL__COA__CO2	HEXACOSANOYL__COA__CO2	M_HEXACOSANOYL__COA__CO2_c			0
HEXADECANOATE	HEXADECANOATE	M_HEXADECANOATE_c;M_HEXADECANOATE_b			0
HEXADECANOYL__ACP	HEXADECANOYL__ACP	M_HEXADECANOYL__ACP_c			0
HEXADECANOYL__COA	HEXADECANOYL__COA	M_HEXADECANOYL__COA_c			0
HEXADECANOYL__MAS	HEXADECANOYL__MAS	M_HEXADECANOYL__MAS_c			0
HEXANOYL__ACP	HEXANOYL__ACP	M_HEXANOYL__ACP_c			0
HEXANOYL__COA	HEXANOYL__COA	M_HEXANOYL__COA_c			0
HIBUT	HIBUT	M_HIBUT_c			0
HIBUTCOA	HIBUTCOA	M_HIBUTCOA_c			0
HISOL	HISOL	M_HISOL_c			0
HISOLP	HISOLP	M_HISOLP_c			0
HMB4PP	HMB4PP	M_HMB4PP_c			0
HMBUTCOA	HMBUTCOA	M_HMBUTCOA_c			0
HMGLUTCOA	HMGLUTCOA	M_HMGLUTCOA_c			0
HOMOGEN	HOMOGEN	M_HOMOGEN_c			0
HPPP	HPPP	M_HPPP_c			0
HSER	HSER	M_HSER_c			0
HYDROGENOBYRINATE	HYDROGENOBYRINATE	M_HYDROGENOBYRINATE_c			0
HYDROGENOBYRINATE__A__C__DIAMIDE	HYDROGENOBYRINATE__A__C__DIAMIDE	M_HYDROGENOBYRINATE__A__C__DIAMIDE_c			0
HYDROXYAKG	HYDROXYAKG	M_HYDROXYAKG_c			0
HYDROXYGLU	HYDROXYGLU	M_HYDROXYGLU_c			0
HYDROXYPHTHIOCERANOYL__COA	HYDROXYPHTHIOCERANOYL__COA	M_HYDROXYPHTHIOCERANOYL__COA_c			0
HYXN	HYXN	M_HYXN_c;M_HYXN_b			0
IBUTCOA	IBUTCOA	M_IBUTCOA_c			0
IBUTLIPO	IBUTLIPO	M_IBUTLIPO_c			0
ICHOR	ICHOR	M_ICHOR_c			0
ICIT	ICIT	M_ICIT_c			0
IGP	IGP	M_IGP_c			0
IMACP	IMACP	M_IMACP_c			0
INS	INS	M_INS_c;M_INS_b			0
IP	IP	M_IP_c			0
IPP	IPP	M_IPP_c			0
IPPMAL	IPPMAL	M_IPPMAL_c			0
ISUCC	ISUCC	M_ISUCC_c			0
LAC	LAC	M_LAC_c;M_LAC_b			0
LAM	LAM	M_LAM_c			0
LIPID1	LIPID1	M_LIPID1_c			0
LIPID2	LIPID2	M_LIPID2_c			0
LIPID2__AMIDATED	LIPID2__AMIDATED	M_LIPID2__AMIDATED_c			0
LIPO	LIPO	M_LIPO_c			0
LIPOYLPROTEIN	LIPOYLPROTEIN	M_LIPOYLPROTEIN_c			0
LLAC	LLAC	M_LLAC_c;M_LLAC_b			0
LLCT	LLCT	M_LLCT_c			0
LM	LM	M_LM_c			0
LPPG	LPPG	M_LPPG_c			0
MAACCOA	MAACCOA	M_MAACCOA_c			0
MACAC	MACAC	M_MACAC_c			0
MACRCOA	MACRCOA	M_MACRCOA_c			0
MAG	MAG	M_MAG_c			0
MAHMPPP	MAHMPPP	M_MAHMPPP_c			0
MALACP	MALACP	M_MALACP_c			0
MALCOA	MALCOA	M_MALCOA_c			0
MAN	MAN	M_MAN_c;M_MAN_b			0
MAN1P	MAN1P	M_MAN1P_c			0
MAN6P	MAN6P	M_MAN6P_c			0
MAPC	MAPC	M_MAPC_c			0
MAS	MAS	M_MAS_c			0
MBT	MBT	M_MBT_c			0
MBTA__SAL	MBTA__SAL	M_MBTA__SAL_c			0
MBTB__SER	MBTB__SER	M_MBTB__SER_c			0
MBTCD__HBA	MBTCD__HBA	M_MBTCD__HBA_c			0
MBTE__LYS	MBTE__LYS	M_MBTE__LYS_c			0
MBTF__LYS	MBTF__LYS	M_MBTF__LYS_c			0
MBTSEC	MBTSEC	M_MBTSEC_c			0
MBTWALL	MBTWALL	M_MBTWALL_c			0
MBT__HOLO	MBT__HOLO	M_MBT__HOLO_c			0
MDAPIM	MDAPIM	M_MDAPIM_c			0
MDE4P	MDE4P	M_MDE4P_c			0
MDECPP	MDECPP	M_MDECPP_c			0
MEROACYL__AMP	MEROACYL__AMP	M_MEROACYL__AMP_c			0
METHF	METHF	M_METHF_c			0
METHYLISOCITRATE	METHYLISOCITRATE	M_METHYLISOCITRATE_c			0
METHYMALONATE	METHYMALONATE	M_METHYMALONATE_c			0
METTHF	METTHF	M_METTHF_c			0
MGLUTCOA	MGLUTCOA	M_MGLUTCOA_c			0
MI	MI	M_MI_c			0
MK	MK	M_MK_c			0
MKH2	MKH2	M_MKH2_c			0
MLT	MLT	M_MLT_c;M_MLT_b			0
MNXM1	H(+)		H	1.008	1	bigg:h;biopath:Proton;bnice:C3;brenda:BG79440;cas:12408-02-5;chebi:15378;chebi:24636;chemspider:1010;ec:1.1.1.1;ec:1.1.1.10;ec:1.1.1.101;ec:1.1.1.102;ec:1.1.1.103;ec:1.1.1.104;ec:1.1.1.106;ec:1.1.1.107;ec:1.1.1.108;ec:1.1.1.11;ec:1.1.1.110;ec:1.1.1.111;ec:1.1.1.112;ec:1.1.1.113;ec:1.1.1.114;ec:1.1.1.115;ec:1.1.1.116;ec:1.1.1.117;ec:1.1.1.118;ec:1.1.1.119;ec:1.1.1.12;ec:1.1.1.120;ec:1.1.1.123;ec:1…
MNXM10	NADH(2-)	M_NADH_c	C21H27N7O14P2	663.425	-2	3dmet:B01127;beilstein:3869564;beilstein:79324;bigg:nadh;biopath:NADH;bnice:C1;brenda:BG11384;cas:58-68-4;cas:606-68-8;chebi:16908;chebi:57945;chemspider:10239197;chemspider:388299;chemspider:903;come:MOL000027;drugbank:DB00157;ec:1.1.1.1;ec:1.1.1.103;ec:1.1.1.104;ec:1.1.1.106;ec:1.1.1.107;ec:1.1.1.108;ec:1.1.1.11;ec:1.1.1.110;ec:1.1.1.111;ec:1.1.1.112;ec:1.1.1.114;ec:1.1.1.116;ec:1.1.1.117;ec:1.…
MNXM1020	dethiobiotin(1-)	M_DETHIOBIOTIN_c	C10H17N2O3	213.254	-1	3dmet:B04822;beilstein:177518;beilstein:84958;beilstein:958698;beilstein:958699;bigg:dtbt;brenda:BG65888;cas:533-48-2;chebi:16691;chebi:36998;chebi:37000;chebi:42280;chebi:57861;chemspider:392787;ec:2.8.1.6;ec:6.3.3.3;foodb:FDB023201;het:DTB;hmdb:HMDB03581;kegg:C01909;knapsack:C00000757;metacyc:DETHIOBIOTIN;metlin:3351;nikkaji:J9.406D;nugowiki:3162;pubchem:25244917;pubchem:445027;pubchem:5017;see…
MNXM105	beta-D-glucose	M_GLC_c;M_GLC_b	C6H12O6	180.156	0	3dmet:B01193;beilstein:1281607;brenda:BG22343;cas:492-61-5;cas:50-99-7;chebi:15903;chemspider:18802415;chemspider:58238;drugbank:DB02379;ec:1.1.1.47;ec:1.1.3.4;ec:1.1.3.5;ec:2.3.1.213;ec:3.2.1.175;ec:3.2.1.28;ec:4.3.3.5;ec:5.1.3.3;foodb:FDB011824;gmelin:648637;het:BGC;hmdb:HMDB00516;kegg:C00221;metacyc:GLC;metlin:3755;nikkaji:J44.213E;nugowiki:435;pdb-ccd:BGC;pdbechem:BGC;pubchem:3521;pubchem:646…
MNXM105630	sulfite	M_H2SO3_c	O3S	80.063	-2	37;3dmet:B00024;bigg:so3;biopath:Hydrogen_sulfite;biopath:Sulfite;brenda:BG28704;brenda:BG91992;brenda:BG93037;cas:14265-45-3;cas:15181-46-1;cas:7782-99-2;chebi:17137;chebi:17359;chebi:48854;chemspider:10605811;chemspider:1068;chemspider:1069;chemspider:94559;ec:1.13.11.18;ec:1.13.11.55;ec:1.14.11.17;ec:1.14.12.8;ec:1.14.13.111;ec:1.14.14.6;ec:1.8.1.2;ec:1.8.3.1;ec:1.8.4.10;ec:1.8.4.8;ec:1.8.4.9;…
MNXM11	diphosphate(3-)	M_PPI_c	HO7P2	174.951	-3	3dmet:B00003;beilstein:185088;bigg:ppi;biopath:Pyrophosphate;brenda:BG28761;cas:14000-31-8;cas:2466-09-3;chebi:18361;chebi:29888;chebi:33019;chemspider:559142;chemspider:996;drugbank:DB04160;ec:1.13.12.7;ec:1.3.1.96;ec:1.3.1.97;ec:2.4.2.10;ec:2.4.2.11;ec:2.4.2.12;ec:2.4.2.14;ec:2.4.2.17;ec:2.4.2.18;ec:2.4.2.19;ec:2.4.2.22;ec:2.4.2.45;ec:2.4.2.49;ec:2.4.2.7;ec:2.4.2.8;ec:2.4.2.9;ec:2.5.1.1;ec:2.5.…
MNXM113	GMP(3-)	M_GMP_c	C10H12N5O8P	361.205	-2	3dmet:B01172;bigg:gmp;biopath:Guanosine-5-prime-phosphate;brenda:BG1070;cas:85-32-5;chebi:17345;chebi:58115;chemspider:1413162;chemspider:6545;drugbank:DB01972;ec:1.7.1.7;ec:2.4.2.8;ec:2.7.4.8;ec:2.7.8.26;ec:2.7.8.28;ec:3.1.4.35;ec:3.6.1.17;ec:3.6.1.42;ec:6.3.4.1;ec:6.3.5.2;foodb:FDB012390;het:5GP;hmdb:HMDB01397;kegg:C00144;knapsack:C00019635;metacyc:GMP;metlin:6216;nikkaji:J10.615A;nugowiki:1259…
MNXM114	L-proline	M_PRO_c;M_PRO_b	C5H9NO2	115.13	0	3dmet:B01173;beilstein:4307988;beilstein:80810;bigg:pro-L;biopath:L-Proline;brenda:BG21286;brenda:BL218637;cas:147-85-3;chebi:17203;chebi:32862;chebi:32864;chebi:60039;chemspider:128566;drugbank:DB00172;ec:1.14.11.28;ec:1.14.11.n3;ec:1.5.1.1;ec:1.5.1.2;ec:1.5.99.8;ec:3.5.1.101;ec:4.3.1.12;ec:5.1.1.4;ec:6.1.1.15;foodb:FDB000570;gmelin:363493;gmelin:50152;gmelin:82610;het:PRO;hmdb:HMDB00162;kegg:C0…
MNXM117	urea	M_UREA_c;M_UREA_b	CH4N2O	60.055	0	CARBAMOYL PHOSPHATE SYNTHETASE DEFICIENCY (CPS): 77; HYPERORNITHINEMIA-HYPERAMMONEMIA-HOMOCITRULLINURIA [HHH-SYNDROME]: 215; ORNITHINE TRANSCARBAMYLASE DEFICIENCY (OTC): 189;3dmet:B00021;beilstein:1700364;beilstein:635724;beilstein:773698;bigg:urea;biopath:Urea;brenda:BG28535;cas:4744-36-9;cas:57-13-6;cas:58069-82-2;chebi:16199;chebi:32285;chebi:48376;chemspider:1143;drugbank:DB03904;ec:3.5.1.5;e…
MNXM119	FMN	M_FMN_c	C17H19N4O9P	454.328	-2	3dmet:B04626;beilstein:68086;bigg:fmn;brenda:BG36301;cas:146-17-8;chebi:17621;chebi:24041;chebi:58210;chemspider:559060;come:MOL000043;drugbank:DB03247;ec:1.1.2.3;ec:1.1.3.15;ec:1.1.99.27;ec:1.12.1.2;ec:1.13.11.32;ec:1.13.12.16;ec:1.13.12.4;ec:1.14.12.7;ec:1.14.12.8;ec:1.14.13.162;ec:1.14.13.39;ec:1.14.13.58;ec:1.14.14.10;ec:1.14.14.12;ec:1.14.14.n1;ec:1.14.99.24;ec:1.14.99.46;ec:1.16.1.8;ec:1.16…
MNXM121	UTP	M_UTP_c	C9H11N2O15P3	480.109	-4	3dmet:B01149;beilstein:3807363;beilstein:5204708;beilstein:71520;bigg:utp;biopath:Uridine-5-prime-triphosphate;brenda:BG27658;cas:63-39-8;chebi:15713;chebi:46398;chebi:57481;chemspider:5414500;chemspider:5903;drugbank:DB04005;ec:2.7.4.6;ec:2.7.7.10;ec:2.7.7.11;ec:2.7.7.23;ec:2.7.7.44;ec:2.7.7.83;ec:2.7.7.9;ec:6.3.4.2;foodb:FDB021929;gmelin:307896;gmelin:336589;het:UTP;hmdb:HMDB00285;kegg:C00075;m…
MNXM125	IMP(2-)	M_IMP_c	C10H11N4O8P	346.19	-2	3dmet:B01168;beilstein:630517;bigg:imp;biopath:Inosine-5-prime-phosphate;brenda:BG1203;cas:131-99-7;chebi:17202;chebi:58053;chemspider:5482599;chemspider:8264;drugbank:DB04566;ec:1.1.1.205;ec:1.7.1.7;ec:2.4.2.8;ec:2.7.1.73;ec:3.2.2.12;ec:3.5.4.10;ec:3.5.4.17;ec:3.5.4.6;ec:3.6.1.64;ec:6.3.4.4;foodb:FDB021901;gmelin:528845;het:IMP;hmdb:HMDB00175;kegg:C00130;knapsack:C00007224;metacyc:IMP;metlin:519…
MNXM126	3-phospho-D-glycerate	M_G3P_c	C3H4O7P	183.033	-3	3dmet:B01185;bigg:3pg;biopath:3-Phospho-D-glycerate;brenda:BG17979;brenda:BG17981;cas:820-11-1;chebi:17050;chebi:17794;chebi:57998;chebi:58272;chemspider:704;drugbank:DB04510;ec:1.1.1.95;ec:1.2.1.9;ec:2.4.1.217;ec:2.4.1.266;ec:2.7.1.106;ec:2.7.1.31;ec:2.7.2.10;ec:2.7.2.3;ec:3.1.3.13;ec:3.1.3.38;ec:4.1.1.39;ec:5.4.2.1;foodb:FDB022255;het:13PK;hmdb:HMDB00807;kegg:C00197;kegg:C00597;knapsack:C000072…
MNXM131	citrate	M_CIT_c;M_CIT_b	C6H5O7	189.1	-3	ARTEFACTS-PHARMACEUTICAL PRODUCTS, INTERFERENCE IN AMINOACID AND ORGANIC ACID ANALYSIS [DD]: 347; BIOTINIDASE DEFICIENCY: 73; FEEDING: AMINO ACID FORMULA [DD]: 341; METHYLMALONIC ACIDURIA (MMA): 15; METHYLMALONIC ACIDURIA, cblA TYPE: 328; MULTIPLE CARBOXYLASE DEFICIENCY, NEONATAL OR EARLY ONSET FORM: 79;3dmet:B00046;beilstein:1884707;beilstein:3673370;beilstein:4748248;beilstein:782061;bigg:cit;b…
MNXM134	L-histidine zwitterion	M_HIS_c;M_HIS_b	C6H9N3O2	155.155	0	3dmet:B01171;beilstein:5434027;beilstein:5436298;beilstein:84088;bigg:his-L;biopath:L-Histidine;brenda:BG23731;cas:71-00-1;chebi:15971;chebi:32510;chebi:32511;chebi:32512;chebi:32513;chebi:57595;chemspider:6038;drugbank:DB00117;ec:1.1.1.23;ec:2.3.1.33;ec:2.6.1.38;ec:4.1.1.22;ec:4.3.1.3;ec:6.1.1.21;ec:6.3.2.11;foodb:FDB011856;gmelin:1151903;gmelin:1245285;gmelin:328379;gmelin:364419;gmelin:663322;…
MNXM1380	keto-D-fructose	M_FRU_c;M_FRU_b	C6H12O6	180.156	0	FRUCTOSE INTOLERANCE, HEREDITARY: 129; FRUCTOSURIA: 130; GLYCEROL INTOLERANCE SYNDROM: 153;3dmet:B04631;beilstein:1239004;beilstein:5732297;bigg:fru;biopath:D-Fructose;brenda:BG22357;cas:53188-23-1;cas:57-48-7;chebi:15824;chebi:48095;chemspider:388775;drugbank:DB04173;foodb:FDB012528;gmelin:185251;het:FRU;hmdb:HMDB00660;kegg:C00095;kegg:C10906;knapsack:C00001117;knapsack:C00033848;ligandbox:D0011…
MNXM14	AMP	M_AMP_c	C10H12N5O7P	345.205	-2	3dmet:B01133;beilstein:54612;bigg:amp;biopath:Adenosine-5-prime-phosphate;brenda:BG147;cas:29984-33-6;cas:61-19-8;chebi:16027;chebi:40721;chebi:456215;chemspider:10239183;chemspider:1400553;chemspider:2723285;chemspider:5858;come:MOL000174;drugbank:DB00131;drugbank:DB00194;ec:1.13.12.7;ec:1.8.4.10;ec:1.8.4.9;ec:1.8.99.2;ec:2.10.1.1;ec:2.4.2.7;ec:2.5.1.27;ec:2.7.1.146;ec:2.7.1.147;ec:2.7.1.20;ec:2…
MNXM140	L-leucine zwitterion	M_LEU_c;M_LEU_b	C6H13NO2	131.173	0	HARTNUP DISEASE. BEHAVIORAL DISTURBANCES, REVERSIBLE: 175; MAPLE SYRUP URINE DISEASE. BRANCHED-CHAIN ALPHA-KETO ACID DEHYDROGENASE DEFICIENCY (MSUD): 1; PYRUVATE DEHYDROGENASE DEFICIENCY (E3): 333;3dmet:B00034;beilstein:1721722;beilstein:3537983;bigg:leu-L;biopath:L-Leucine;brenda:BG22465;cas:61-90-5;chebi:15603;chebi:32619;chebi:32620;chebi:57427;chemspider:5880;drugbank:DB00149;ec:1.4.1.9;ec:2.…
MNXM142	L-threonine zwitterion	M_THR_c;M_THR_b	C4H9NO3	119.119	0	3dmet:B01182;beilstein:1721646;beilstein:4376295;beilstein:6565321;bigg:thr-L;biopath:L-Threonine;brenda:BG19816;cas:144-98-9;cas:72-19-5;chebi:16857;chebi:32820;chebi:32822;chebi:38262;chebi:57926;chemspider:6051;drugbank:DB00156;ec:1.1.1.103;ec:2.2.1.8;ec:2.7.1.177;ec:4.1.2.48;ec:4.1.2.5;ec:4.2.3.1;ec:4.3.1.19;ec:5.1.1.6;ec:6.1.1.3;foodb:FDB011999;gmelin:2506280;gmelin:464365;gmelin:82510;het:T…
MNXM147	L-asparagine zwitterion	M_ASN_c;M_ASN_b	C4H8N2O3	132.118	0	3dmet:B00043;beilstein:1723527;beilstein:6115348;bigg:asn-L;biopath:L-Asparagine;brenda:BG19609;cas:70-47-3;chebi:17196;chebi:32650;chebi:32651;chebi:58048;chemspider:6031;drugbank:DB00174;ec:1.14.11.n1;ec:2.3.2.7;ec:3.2.2.11;ec:3.5.1.1;ec:3.5.1.38;ec:3.5.5.4;ec:4.2.1.65;ec:6.1.1.22;ec:6.3.1.1;ec:6.3.1.4;ec:6.3.5.4;foodb:FDB000787;gmelin:327371;gmelin:3334;het:ASN;hmdb:HMDB00168;kegg:C00152;knaps…
MNXM1653	caproate	M_HEXANOATE_c;M_HEXANOATE_b	C6H11O2	115.15	-1	MAPLE SYRUP URINE DISEASE. BRANCHED-CHAIN ALPHA-KETO ACID DEHYDROGENASE DEFICIENCY (MSUD): 1; PYRUVATE DEHYDROGENASE DEFICIENCY (E3): 333;3dmet:B00324;beilstein:3601453;beilstein:773837;bigg:hxa;brenda:BG22202;cas:142-62-1;cas:151-33-7;chebi:17120;chebi:30776;chemspider:3599616;chemspider:8552;ec:3.5.1.39;foodb:FDB013897;gmelin:185066;gmelin:326340;het:6NA;hmdb:HMDB00535;kegg:C01585;knapsack:C000…
MNXM17	UDP	M_UDP_c	C9H11N2O12P2	401.137	-3	3dmet:B01132;beilstein:64707;bigg:udp;biopath:Uridine-5-prime-diphosphate;brenda:BG27564;cas:58-98-0;chebi:17659;chebi:58223;chemspider:16739715;chemspider:5809;drugbank:DB03435;ec:2.4.1.101;ec:2.4.1.102;ec:2.4.1.103;ec:2.4.1.104;ec:2.4.1.105;ec:2.4.1.106;ec:2.4.1.111;ec:2.4.1.114;ec:2.4.1.116;ec:2.4.1.117;ec:2.4.1.118;ec:2.4.1.120;ec:2.4.1.121;ec:2.4.1.123;ec:2.4.1.126;ec:2.4.1.127;ec:2.4.1.128;…
MNXM199	L-valine zwitterion	M_VAL_c;M_VAL_b	C5H11NO2	117.146	0	Hartnup Disease. Behavioral Disturbances, Reversible: 234500; Hypervalinemia: 277100; Pyruvate Dehydrogenase Deficiency (E3): 246900; Sotos Syndrome: 117550;3dmet:B00054;beilstein:1721136;beilstein:3933569;bigg:val-L;biopath:L-Valine;brenda:BG20495;cas:72-18-4;chebi:16414;chebi:32851;chebi:32852;chebi:57762;chemspider:6050;drugbank:DB00161;ec:1.14.13.117;ec:1.14.13.118;ec:1.4.1.23;ec:1.4.1.8;ec:2…
MNXM2	H2O	M_ACCOA_c	H2O	18.015	0	3dmet:B01124;beilstein:3587155;bigg:h2o;bigg:oh1;biopath:OH-;biopath:Water;bnice:C7;brenda:BG89181;brenda:BG92002;cas:14280-30-9;cas:3352-57-6;cas:7732-18-5;chebi:15377;chebi:16234;chemspider:936;chemspider:937;ec:1.1.1.115;ec:1.1.1.132;ec:1.1.1.136;ec:1.1.1.186;ec:1.1.1.203;ec:1.1.1.205;ec:1.1.1.22;ec:1.1.1.23;ec:1.1.1.240;ec:1.1.1.246;ec:1.1.1.308;ec:1.1.1.314;ec:1.1.1.336;ec:1.1.1.n3;ec:1.1.3.…
MNXM220	CDP(3-)	M_CDP_c	C9H12N3O11P2	400.153	-3	3dmet:B01162;bigg:cdp;biopath:Cytidine-5-prime-diphosphate;brenda:BG27664;cas:63-38-7;chebi:17239;chebi:58069;chemspider:16740259;chemspider:5902;drugbank:DB04555;ec:2.4.1.60;ec:2.7.1.108;ec:2.7.1.161;ec:2.7.1.174;ec:2.7.1.n5;ec:2.7.4.14;ec:2.7.4.25;ec:2.7.4.6;foodb:FDB022683;het:CDP;hmdb:HMDB01546;kegg:C00112;metacyc:CDP;metlin:6313;nikkaji:J150.290E;nugowiki:1400;pdb-ccd:CDP;pdbechem:CDF;pubche…
MNXM231	L-isoleucine zwitterion	M_ILE_c;M_ILE_b	C6H13NO2	131.173	0	3dmet:B01236;beilstein:1721792;beilstein:4660432;bigg:ile-L;biopath:L-Isoleucine;brenda:BG22459;cas:73-32-5;chebi:17191;chebi:32604;chebi:32605;chebi:58045;chemspider:6067;drugbank:DB00167;ec:1.14.13.117;ec:1.14.13.118;ec:2.6.1.32;ec:2.6.1.42;ec:6.1.1.5;foodb:FDB012397;gmelin:1064207;gmelin:486381;het:ILE;hmdb:HMDB00172;kegg:C00407;knapsack:C00001374;ligandbox:D00065;lipidmaps:LMFA01100047;metacy…
MNXM234	dUMP	M_DUMP_c	C9H11N2O8P	306.166	-2	3dmet:B01231;beilstein:4011255;bigg:dump;biopath:2-prime-Deoxyuridine-5-prime-phosphate;brenda:BG27436;cas:964-26-1;chebi:17622;chebi:246422;chemspider:18555972;chemspider:58574;drugbank:DB03800;ec:2.1.1.148;ec:2.1.1.45;ec:3.5.4.12;ec:3.5.4.30;ec:3.6.1.23;foodb:FDB022604;gmelin:338416;het:DU;hmdb:HMDB01409;kegg:C00365;knapsack:C00019282;metacyc:DUMP;metlin:6225;nikkaji:J298.569A;nugowiki:1271;pdb…
MNXM243	3',5'-cyclic AMP(1-)	M_cAMP_c	C10H11N5O6P	328.198	-1	3dmet:B01289;beilstein:52645;bigg:camp;biopath:Adenosine-3-prime,5-prime-monophosphate_(cyclic);brenda:BG664;cas:60-92-4;chebi:17489;chebi:58165;chemspider:5415746;chemspider:5851;drugbank:DB02527;ec:3.1.4.53;ec:4.6.1.1;foodb:FDB001497;het:CMP;hmdb:HMDB00058;kegg:C00575;knapsack:C00001497;metacyc:CAMP;metlin:5120;nikkaji:J4.811I;nugowiki:42;pdb-ccd:CMP;pdbechem:CMP;pubchem:3854;pubchem:6076;pubch…
MNXM25	succinate(2-)	M_SUC_c;M_SUC_b	C4H4O4	116.072	-2	FEEDING: AMINO ACID FORMULA [DD]: 341; SHORT CHAIN ACYL-COA DEHYDROGENASE DEFICIENCY (SCAD): 40;3dmet:B00012;beilstein:1754069;beilstein:1863859;beilstein:3904279;bigg:succ;biopath:Succinate;brenda:BG19270;cas:110-15-6;cas:56-14-4;chebi:15741;chebi:30031;chebi:30779;chemspider:1078;chemspider:140973;drugbank:DB00139;ec:1.14.11.1;ec:1.14.11.10;ec:1.14.11.11;ec:1.14.11.12;ec:1.14.11.13;ec:1.14.11.1…
MNXM266	dCMP(2-)	M_DCMP_c	C9H12N3O7P	305.181	-2	3dmet:B01198;beilstein:4271949;bigg:dcmp;biopath:2-prime-Deoxycytidine-5-prime-phosphate;brenda:BG27589;brenda:BG27590;cas:1032-65-1;chebi:15918;chebi:57566;chemspider:13343;chemspider:5414501;drugbank:DB03798;ec:2.1.1.54;ec:2.1.2.8;ec:2.7.1.74;ec:2.7.4.14;ec:2.7.4.25;ec:3.5.4.12;ec:3.6.1.12;foodb:FDB022488;gmelin:538196;het:DC;hmdb:HMDB01202;kegg:C00239;metacyc:DCMP;metlin:6078;nikkaji:J14.407J;…
MNXM286	dATP	M_DATP_c	C10H12N5O12P3	487.15	-4	3dmet:B01169;bigg:datp;biopath:2-prime-Deoxyadenosine-5-prime-triphosphate;brenda:BG1369;cas:1927-31-7;chebi:16284;chebi:495505;chebi:61404;chemspider:15194;drugbank:DB03222;foodb:FDB022674;gmelin:2691379;het:DTP;hmdb:HMDB01532;kegg:C00131;metacyc:DATP;metlin:6303;nikkaji:J90.479A;nugowiki:1388;pdb-ccd:DTP;pubchem:15993;pubchem:25320183;pubchem:3431;reactome:110644;reactome:REACT_5673;reactome_da…
MNXM287	adenosine 5'-phosphosulfate	M_APS_c	C10H12N5O10PS	425.269	-2	3dmet:B01194;bigg:aps;biopath:Adenylylsulfate;brenda:BG1024;cas:485-84-7;chebi:17709;chebi:58243;chemspider:9821;drugbank:DB03708;ec:1.8.4.10;ec:1.8.4.9;ec:1.8.99.2;ec:2.7.1.25;ec:2.7.7.4;ec:2.7.7.5;ec:2.7.7.51;ec:3.6.2.1;foodb:FDB022362;het:ADX;hmdb:HMDB01003;kegg:C00224;knapsack:C00007445;metacyc:APS;metlin:5933;nikkaji:J37.502K;nugowiki:901;pdb-ccd:ADX;pdbechem:ADX;pubchem:10238;pubchem:252460…
MNXM29	glycine	M_GLY_c;M_GLY_b	C2H5NO2	75.067	0	2-METHYL-3-HYDROXYBUTYRYL-CoA DEHYDROGENASE DEFICIENCY: 457; 3-HYDROXY-3-METHYLGLUTARYL-CoA LYASE DEFICIENCY: 4; 3-METHYL-CROTONYL-GLYCINURIA: 27; 3-PHOSPHOGLYCERATE DEHYDROGENASE DEFICIENCY: 377; 4-HYDROXYBUTYRIC ACIDURIA: 7; AMINOACYLASE I DEFICIENCY: 516; ARGININOSUCCINIC ACIDURIA (ASL): 25; ARTEFACTS-PHARMACEUTICAL PRODUCTS, INTERFERENCE IN AMINOACID AND ORGANIC ACID ANALYSIS [DD]: 347; BETA-…
MNXM297	phosphatidylcholine	M_PHOSPHATIDYLCHOLINE_c;M_PHOSPHATIDYLCHOLINE_b	C10H19NO8PR2			bigg:pc_SC;biopath:Lecithin;brenda:BG93156;cas:8002-43-5;chebi:49183;chebi:61995;kegg:C00157;lipidbank:PGP2001;metacyc:PHOSPHATIDYLCHOLINE;pubchem:3457;reactome:1524075;reactome:426925;reactome:429785;reactome:429802;reactome:REACT_123796;reactome:REACT_19536;reactome:REACT_20218;reactome:REACT_20271;reactome_database_id_release_44:1524075;reactome_database_id_release_44:426925;reactome_database_…
MNXM3	ATP	M_ATP_c	C10H12N5O13P3	503.149	-4	3dmet:B01125;beilstein:3581767;beilstein:73010;beilstein:9535056;bigg:atp;biopath:Adenosine-5-prime-triphosphate;bnice:C10;brenda:BG1395;cas:56-65-5;chebi:15422;chebi:30616;chebi:57299;chemspider:4574455;chemspider:5742;drugbank:DB00171;ec:1.13.12.7;ec:1.3.7.8;ec:1.3.99.15;ec:1.3.99.n1;ec:2.3.3.8;ec:2.4.2.17;ec:2.5.1.17;ec:2.5.1.6;ec:2.7.1.1;ec:2.7.1.10;ec:2.7.1.100;ec:2.7.1.101;ec:2.7.1.102;ec:2…
MNXM30	GDP	M_GDP_c	C10H12N5O11P2	440.177	-3	3dmet:B01135;bigg:gdp;biopath:Guanosine-5-prime-diphosphate;brenda:BG36200;cas:146-91-8;chebi:17552;chebi:58189;chebi:65180;chemspider:10239187;chemspider:8630;drugbank:DB04315;ec:2.4.1.131;ec:2.4.1.132;ec:2.4.1.214;ec:2.4.1.217;ec:2.4.1.246;ec:2.4.1.251;ec:2.4.1.252;ec:2.4.1.257;ec:2.4.1.266;ec:2.4.1.269;ec:2.4.1.270;ec:2.4.1.36;ec:2.4.1.54;ec:2.4.1.65;ec:2.4.1.68;ec:2.4.1.69;ec:2.4.1.83;ec:2.7.…
MNXM304	biotin	M_BIOTIN_c;M_BIOTIN_b	C10H15N2O3S	243.303	-1	3dmet:B01165;beilstein:10186323;beilstein:86838;bigg:btn;brenda:BG1318;cas:58-85-5;chebi:15956;chebi:57586;chemspider:149962;chemspider:5028036;come:MOL000144;drugbank:DB00121;ec:2.1.3.1;ec:2.8.1.6;ec:3.5.1.12;ec:4.1.1.3;ec:4.1.1.41;ec:4.1.1.70;ec:6.2.1.11;ec:6.3.4.6;ec:6.4.1.1;ec:6.4.1.2;ec:6.4.1.3;ec:6.4.1.4;ec:6.4.1.5;ec:6.4.1.7;foodb:FDB014510;gmelin:1918703;het:BTN;hmdb:HMDB00030;kegg:C00120…
MNXM31	CMP	M_CMP_c	C9H12N3O8P	321.181	-2	3dmet:B01141;bigg:cmp;biopath:Cytidine-5-prime-phosphate;brenda:BG27594;brenda:BG31072;brenda:BG36522;cas:63-37-6;cas:84-52-6;chebi:17361;chebi:60377;chemspider:5414497;chemspider:5901;drugbank:DB03403;ec:2.4.99.1;ec:2.4.99.10;ec:2.4.99.11;ec:2.4.99.12;ec:2.4.99.13;ec:2.4.99.14;ec:2.4.99.15;ec:2.4.99.2;ec:2.4.99.4;ec:2.4.99.5;ec:2.4.99.6;ec:2.4.99.7;ec:2.4.99.8;ec:2.4.99.9;ec:2.7.1.48;ec:2.7.4.14…
MNXM3297	lignocerate	M_TETRACOSANOATE_c;M_TETRACOSANOATE_b	C24H47O2	367.629	-1	3dmet:B02164;beilstein:1728237;bigg:lgnc;brenda:BG13261;cas:557-59-5;chebi:28866;chebi:31014;chemspider:10724;chemspider:4574397;foodb:FDB021823;gmelin:107095;gmelin:373325;hmdb:HMDB02003;kegg:C08320;knapsack:C00001223;lipid:LMFA01010024;lipidbank:DFA0024;lipidmaps:LMFA01010024;metacyc:TETRACOSANOATE;metlin:6427;nikkaji:J11.350F;nugowiki:1586;pubchem:10518;pubchem:11197;pubchem:5461021;pubchem:78…
MNXM344	dGTP	M_DGTP_c	C10H12N5O13P3	503.149	-4	3dmet:B01207;bigg:dgtp;biopath:2-prime-Deoxyguanosine-5-prime-triphosphate;brenda:BG84634;cas:2564-35-4;chebi:16497;chebi:57794;chebi:61429;chemspider:58613;drugbank:DB02181;ec:3.1.5.1;foodb:FDB022623;het:DGT;hmdb:HMDB01440;kegg:C00286;knapsack:C00019346;metacyc:DGTP;metlin:6248;nikkaji:J192.065K;nugowiki:1302;pdb-ccd:DGT;pubchem:25246112;pubchem:3581;pubchem:65103;reaxys:8956855;seed:cpd00241
MNXM351	protoporphyrinogen(2-)	M_PROTOPORPHYRINOGEN_c	C34H38N4O4	566.69	-2	3dmet:B00236;beilstein:1201533;bigg:pppg9;biopath:Protoporphyrinogen_IX;brenda:BG36407;cas:7412-77-3;chebi:15435;chebi:57307;chemspider:108741;chemspider:20171538;ec:1.3.3.3;ec:1.3.3.4;ec:1.3.5.3;ec:1.3.99.22;foodb:FDB022425;hmdb:HMDB01097;kegg:C01079;knapsack:C00007371;metacyc:PROTOPORPHYRINOGEN;metlin:6003;nikkaji:J1.944.003F;nugowiki:987;pubchem:121893;pubchem:20849104;pubchem:4317;reactome:18…
MNXM360	dCTP	M_DCTP_c	C9H12N3O13P3	463.125	-4	3dmet:B01248;bigg:dctp;biopath:2-prime-Deoxycytidine-5-prime-triphosphate;brenda:BG27759;cas:2056-98-6;chebi:16311;chebi:57724;chebi:61481;chemspider:58601;drugbank:DB03258;ec:3.5.4.13;ec:3.5.4.30;ec:3.6.1.12;foodb:FDB022359;het:DCP;hmdb:HMDB00998;kegg:C00458;metacyc:DCTP;metlin:5929;nikkaji:J247.702E;nugowiki:897;pdb-ccd:DCP;pubchem:25244665;pubchem:3742;pubchem:65091;reaxys:7844312;seed:cpd0035…
MNXM365	5-amino-1-(5-phospho-D-ribosyl)imidazole-4-carboxamide(2-)	M_AICAR_c	C9H13N4O8P	336.195	-2	3dmet:B01774;beilstein:6669264;bigg:aicar;biopath:5-prime-Phosphoribosyl-5-amino-4-imidazole_carboxamide;brenda:BG27683;cas:3031-94-5;chebi:18406;chebi:58475;chemspider:58620;drugbank:DB01700;ec:2.1.2.3;ec:4.3.2.2;foodb:FDB001213;het:AMZ;hmdb:HMDB01517;kegg:C04677;knapsack:C00007383;metacyc:AICAR;metlin:6294;nikkaji:J7.665A;nugowiki:1376;pdb-ccd:AMZ;pubchem:50986073;pubchem:65110;pubchem:7258;rea…
MNXM37	L-glutamine zwitterion	M_GLN_c;M_GLN_b	C5H10N2O3	146.144	0	Argininosuccinic Aciduria (ASL): 207900; Carbamoyl Phosphate Synthetase Deficiency (cps): 237300; Hyperdibasic Aminoaciduria II. Lysinuric Protein Intolerance: 222700; Hyperinsulinism-hyperammonemia Syndrome: 606762; Hyperornithinemia with Gyrate Atrophy (hoga): 258870; Hyperornithinemia-hyperammonemia-homocitrullinuria [HHH-syndrome]: 238970; Propionic Acidemia. Ketotic Hyperglycinemia (PA): 606…
MNXM374	dADP(3-)	M_DADP_c	C10H12N5O9P2	408.178	-3	3dmet:B01188;beilstein:11523262;bigg:dadp;biopath:2-prime-Deoxyadenosine-5-prime-diphosphate;brenda:BG1869;cas:2793-06-8;cas:None;chebi:16174;chebi:57667;chemspider:19992628;ec:2.7.4.11;foodb:FDB022662;hmdb:HMDB01508;kegg:C00206;metacyc:DADP;metlin:6286;nikkaji:J247.700I;nugowiki:1367;pdb-ccd:DAT;pdbechem:DAT;pubchem:21125569;pubchem:3506;pubchem:53477733;reactome:500087;reactome:REACT_21649;reac…
MNXM38	FADH2	M_FADH2_c	C27H33N9O15P2	785.55	-2	beilstein:1208989;bigg:fadh2;biopath:FADH2;brenda:BG14279;cas:1910-41-4;chebi:17877;chebi:58307;chemspider:393487;ec:1.1.98.3;ec:1.14.14.11;ec:1.14.14.7;ec:1.14.14.8;ec:1.14.14.9;ec:1.14.20.2;ec:1.17.99.5;ec:1.3.8.2;ec:1.5.1.37;ec:1.5.1.45;ec:5.2.1.13;foodb:FDB022483;het:FDA;hmdb:HMDB01197;kegg:C01352;metacyc:FADH2;metlin:6073;nikkaji:J792.632D;nugowiki:1075;pdb-ccd:FDA;pdbechem:FDA;pubchem:25244…
MNXM402	laurate	M_DODECANOATE_c;M_DODECANOATE_b	C12H23O2	199.31	-1	3dmet:B00483;beilstein:1099477;beilstein:3588839;bigg:ddca;brenda:BG4161;cas:143-07-7;chebi:18262;chebi:30805;chemspider:3361474;chemspider:3756;drugbank:DB03017;foodb:FDB003010;gmelin:103520;gmelin:333430;het:DAO;hmdb:HMDB00638;kegg:C02679;knapsack:C00001221;lipid:LMFA01010012;lipidbank:DFA0012;lipidmaps:LMFA01010012;metacyc:DODECANOATE;metlin:5611;nci:5026;nikkaji:J2.548H;nugowiki:557;pdb-ccd:D…
MNXM411	dCDP(3-)	M_DCDP_c	C9H12N3O10P2	384.153	-3	3dmet:B01317;beilstein:11523255;bigg:dcdp;biopath:2-prime-Deoxycytidine-5-prime-diphosphate;brenda:BG27662;brenda:BG27663;cas:800-73-7;cas:None;chebi:28846;chebi:58593;chemspider:132961;chemspider:19986689;ec:2.7.4.14;ec:2.7.4.25;foodb:FDB022510;het:YYY;hmdb:HMDB01245;kegg:C00705;metacyc:DCDP;metlin:6105;nikkaji:J247.701G;nugowiki:1114;pdb-ccd:YYY;pubchem:150855;pubchem:21122964;pubchem:3972;seed…
MNXM436	dGDP(2-)	M_DGDP_c	C10H12N5O10P2	424.177	-3	3dmet:B01227;beilstein:11523263;bigg:dgdp;biopath:2-prime-Deoxyguanosine-5-prime-diphosphate;brenda:BG52410;cas:102783-74-4;cas:3493-09-2;chebi:28862;chebi:58595;chemspider:388359;drugbank:DB03491;ec:2.7.4.12;foodb:FDB022338;het:DGI;hmdb:HMDB00960;kegg:C00361;knapsack:C00019355;metacyc:DGDP;metlin:5906;nikkaji:J366.498H;nugowiki:864;pdb-ccd:DGI;pubchem:25245673;pubchem:3652;pubchem:439220;reactom…
MNXM452	dUTP	M_DUTP_c	C9H11N2O14P3	464.11	-4	3dmet:B01250;bigg:dutp;biopath:2-prime-Deoxyuridine-5-prime-triphosphate;brenda:BG27654;cas:1173-82-6;chebi:17625;chebi:58212;chebi:61555;chemspider:58580;ec:3.5.4.13;ec:3.6.1.23;foodb:FDB022478;het:DUT;hmdb:HMDB01191;kegg:C00460;knapsack:C00019636;metacyc:DUTP;metlin:6069;nikkaji:J315.490D;nugowiki:1069;pdb-ccd:DUT;pubchem:25244408;pubchem:3744;pubchem:65070;reactome:500739;reactome:REACT_22071;…
MNXM49	3'-phosphoadenosine-5'-phosphosulfate	M_PAPS_c	C10H11N5O13P2S	503.233	-4	3dmet:B01139;bigg:paps;biopath:3-prime-Phosphoadenylylsulfate(PAPS);brenda:BG1240;cas:482-67-7;chebi:17980;chebi:58339;chemspider:9799;ec:1.8.4.8;ec:2.7.1.25;ec:2.8.2.10;ec:2.8.2.11;ec:2.8.2.14;ec:2.8.2.16;ec:2.8.2.17;ec:2.8.2.18;ec:2.8.2.19;ec:2.8.2.24;ec:2.8.2.25;ec:2.8.2.26;ec:2.8.2.27;ec:2.8.2.28;ec:2.8.2.31;ec:2.8.2.32;ec:2.8.2.33;ec:2.8.2.34;ec:2.8.2.4;ec:2.8.2.6;ec:2.8.2.7;ec:2.8.2.9;ec:3.…
MNXM5	NADP(+)	M_NADP_c	C21H25N7O17P3	740.381	-3	3dmet:B01129;beilstein:3645734;beilstein:3885115;bigg:nadp;biopath:NADP;brenda:BG48210;cas:53-59-8;chebi:18009;chebi:25523;chebi:25524;chebi:44409;chebi:58349;chemspider:10239198;chemspider:5675;come:MOL000029;ec:1.1.1.10;ec:1.1.1.101;ec:1.1.1.102;ec:1.1.1.111;ec:1.1.1.112;ec:1.1.1.113;ec:1.1.1.115;ec:1.1.1.117;ec:1.1.1.119;ec:1.1.1.120;ec:1.1.1.123;ec:1.1.1.124;ec:1.1.1.126;ec:1.1.1.128;ec:1.1.1…
MNXM51	GTP	M_GTP_c	C10H12N5O14P3	519.149	-4	391;3dmet:B01137;beilstein:1201437;beilstein:4285687;beilstein:5211792;beilstein:74004;bigg:gtp;biopath:Guanosine-5-prime-triphosphate;brenda:BG32483;cas:86-01-1;chebi:15996;chebi:37565;chebi:57600;chemspider:5414499;chemspider:6569;drugbank:DB04137;ec:2.7.1.156;ec:2.7.1.81;ec:2.7.2.10;ec:2.7.6.5;ec:2.7.7.13;ec:2.7.7.30;ec:2.7.7.34;ec:2.7.7.45;ec:2.7.7.62;ec:2.7.7.65;ec:2.7.7.68;ec:2.7.7.71;ec:2.…
MNXM53	L-serine	M_SER_c;M_SER_b	C3H7NO3	105.093	0	3dmet:B01145;beilstein:1721404;beilstein:4372751;bigg:ser-L;biopath:L-Serine;brenda:BG17936;cas:56-45-1;chebi:17115;chebi:32836;chebi:32837;chebi:33384;chemspider:5736;drugbank:DB00133;ec:1.1.1.276;ec:1.4.1.7;ec:2.1.2.1;ec:2.3.1.30;ec:2.3.1.50;ec:2.6.1.45;ec:2.6.1.51;ec:2.7.1.80;ec:2.7.8.29;ec:2.7.8.38;ec:2.7.8.4;ec:2.7.8.8;ec:3.1.3.3;ec:3.1.4.46;ec:3.2.1.110;ec:3.2.1.97;ec:3.5.1.61;ec:4.2.1.122;…
MNXM546	dGMP(2-)	M_DGMP_c	C10H12N5O7P	345.205	-2	3dmet:B01228;beilstein:1231121;beilstein:3575246;beilstein:7349077;bigg:dgmp;biopath:2-prime-Deoxyguanosine-5-prime-phosphate;brenda:BG1047;cas:902-04-5;chebi:16192;chebi:41945;chebi:57673;chemspider:5362940;chemspider:58570;drugbank:DB04457;ec:2.7.1.113;ec:2.7.4.12;foodb:FDB022388;gmelin:358375;het:DG;hmdb:HMDB01044;kegg:C00362;knapsack:C00019356;metacyc:DGMP;nikkaji:J195.198J;nugowiki:938;pdb-c…
MNXM547	preuroporphyrinogen(8-)	M_HYDROXYMETHYLBILANE_c	C40H38N4O17	846.746	-8	3dmet:B00223;beilstein:1209089;bigg:hmbil;biopath:Hydroxymethylbilane;brenda:BG18138;cas:71861-60-4;cas:73023-76-4;chebi:16645;chebi:57845;chemspider:767;ec:2.5.1.61;ec:4.2.1.75;foodb:FDB022446;hmdb:HMDB01137;kegg:C01024;knapsack:C00007374;metacyc:HYDROXYMETHYLBILANE;metlin:3699;nikkaji:J618.630K;nugowiki:1022;pubchem:25202903;pubchem:4269;pubchem:788;reactome:189449;reactome:REACT_9601;reactome_…
MNXM55	L-cysteine zwitterion	M_CYS_c;M_CYS_b	C3H7NO2S	121.158	0	Beta-mercaptolactate-cysteine Disulfiduria: 26; Cystinuria: 107; Cystinuria: 220100; Gamma-glutamyl-transpeptidase Deficiency: 231950; Gamma-glutamyl-transpeptidase Deficiency: 499;3dmet:B01159;beilstein:1721408;beilstein:4128886;beilstein:5921923;bigg:cys-L;biopath:L-Cysteine;brenda:BG17926;cas:4371-52-2;cas:52-90-4;chebi:17561;chebi:32442;chebi:32443;chebi:32445;chebi:35235;chemspider:5653;drug…
MNXM572	dUDP	M_DUDP_c	C9H11N2O11P2	385.138	-3	3dmet:B01441;bigg:dudp;biopath:2-prime-Deoxyuridine-5-prime-diphosphate;brenda:BG27561;cas:4208-67-7;chebi:28850;chebi:60471;chemspider:128553;foodb:FDB022361;het:DUD;hmdb:HMDB01000;kegg:C01346;metacyc:DUDP;metlin:5931;nikkaji:J699.272B;nugowiki:899;pdb-ccd:DUD;pubchem:145729;pubchem:25246037;pubchem:4551;seed:cpd00978
MNXM6	NADPH	M_NADPH_c	C21H26N7O17P3	741.389	-4	3dmet:B01128;beilstein:10411862;beilstein:77911;bigg:nadph;biopath:NADPH;brenda:BG48213;cas:2646-71-1;cas:53-57-6;chebi:16474;chebi:57783;chemspider:10239199;chemspider:17215925;come:MOL000028;ec:1.1.1.10;ec:1.1.1.101;ec:1.1.1.102;ec:1.1.1.111;ec:1.1.1.112;ec:1.1.1.113;ec:1.1.1.115;ec:1.1.1.117;ec:1.1.1.119;ec:1.1.1.120;ec:1.1.1.123;ec:1.1.1.124;ec:1.1.1.126;ec:1.1.1.128;ec:1.1.1.130;ec:1.1.1.131…
MNXM60	bicarbonate	M_HCO3_c	CHO3	61.017	-1	3dmet:B00080;3dmet:B00276;beilstein:3600898;beilstein:3903504;bigg:h2co3;bigg:hco3;biopath:Hydrogen_carbonate;bnice:C4;brenda:BG28931;cas:144-55-8;cas:3812-32-6;cas:463-79-6;cas:71-52-3;chebi:17544;chebi:28976;chebi:41609;chemspider:18519;chemspider:747;chemspider:749;ec:1.13.11.73;ec:1.2.1.27;ec:4.1.1.31;ec:4.1.1.93;ec:4.2.1.1;ec:4.2.1.104;ec:6.3.4.18;ec:6.3.4.6;ec:6.3.5.5;ec:6.4.1.1;ec:6.4.1.2;…
MNXM61	L-methionine zwitterion	M_MET_c;M_MET_b	C5H11NO2S	149.211	0	Glycine N-methyltransferase Deficiency: 606664; Homocystinuria DUE TO Defect OF N(5,10)-methylene THF Deficiency: 236250; Homocystinuria. Cystathionine Beta-synthase Deficiency: 236200; Hypermethioninemia , Familial: 180960; Hypermethioninemia: 250850; Methylcobalamin Synthesis Deficiency (cbl E, cbl G): 236270; Tyrosinemia I: 276700;3dmet:B01148;beilstein:4740675;bigg:met-L;biopath:L-Methionine;…
MNXM629	adenosylcobinamide	M_ADENOSYLCOBINAMIDE_c	C58H84CoN16O11	1240.321	1	beilstein:9471192;bigg:adocbi;biopath:Adenosyl_cobinamide;brenda:BG34373;chebi:2480;ec:2.5.1.17;ec:2.7.1.156;ec:3.5.1.90;ec:6.3.1.10;foodb:FDB024150;hmdb:HMDB06903;kegg:C06508;metacyc:ADENOSYLCOBINAMIDE;nugowiki:6028;pubchem:25244139;pubchem:8739;seed:cpd03918;upa:UPC06508
MNXM63	CTP	M_CTP_c	C9H12N3O14P3	479.125	-4	3dmet:B01144;beilstein:4732530;beilstein:71190;bigg:ctp;biopath:Cytidine-5-prime-triphosphate;brenda:BG27764;cas:65-47-4;chebi:17677;chebi:37563;chebi:58231;chemspider:5414498;chemspider:5941;drugbank:DB02431;ec:2.7.1.108;ec:2.7.1.161;ec:2.7.1.174;ec:2.7.1.n5;ec:2.7.4.6;ec:2.7.7.14;ec:2.7.7.15;ec:2.7.7.33;ec:2.7.7.38;ec:2.7.7.39;ec:2.7.7.40;ec:2.7.7.41;ec:2.7.7.43;ec:2.7.7.57;ec:2.7.7.60;ec:2.7.7…
MNXM665	3',5'-cyclic GMP(1-)	M_cGMP_c	C10H11N5O7P	344.197	-1	3dmet:B01354;beilstein:4030890;beilstein:7235136;bigg:35cgmp;biopath:Guanosine-3-prime,5-prime-monophosphate_(cyclic);brenda:BG670;cas:7665-99-8;chebi:16356;chebi:57746;chemspider:20559156;chemspider:22734;drugbank:DB02315;ec:3.1.4.35;ec:4.6.1.2;foodb:FDB022549;gmelin:1336501;het:35G;hmdb:HMDB01314;kegg:C00942;knapsack:C00019673;metacyc:CGMP;metlin:6152;nikkaji:J8.958C;nugowiki:1176;pdb-ccd:35G;p…
MNXM7	ADP	M_ADP_c	C10H12N5O10P2	424.177	-3	3dmet:B01130;beilstein:3783669;beilstein:67722;bigg:adp;biopath:Adenosine-5-prime-diphosphate;bnice:C11;brenda:BG1228;cas:20398-34-9;cas:58-64-0;chebi:16761;chebi:456216;chemspider:5414423;chemspider:5800;come:MOL000173;drugbank:DB03431;ec:1.3.7.8;ec:1.3.99.15;ec:1.3.99.n1;ec:2.3.3.8;ec:2.4.1.213;ec:2.4.1.245;ec:2.4.1.266;ec:2.4.1.268;ec:2.7.1.1;ec:2.7.1.10;ec:2.7.1.100;ec:2.7.1.101;ec:2.7.1.102;…
MNXM70	L-argininium(1+)	M_ARG_c;M_ARG_b	C6H15N4O2	175.209	1	Argininemia. Hyperargininemia, Arginase Deficiency: 207800; Argininemia. Hyperargininemia, Arginase Deficiency: 60; Argininosuccinic Aciduria (ASL): 25; Cystinuria: 107; Cystinuria: 220100; Delta-pyrrolidine-5-carboxylate Synthase Deficiency: 138250; Delta-pyrrolidine-5-carboxylate Synthase Deficiency: 474; Hyperdibasic Aminoaciduria I: 206; Hyperdibasic Aminoaciduria I: 222690; Hyperdibasic Amin…
MNXM7102	behenate	M_DOCOSANOATE_c	C22H43O2	339.576	-1	3dmet:B02157;beilstein:1792887;cas:112-85-6;chebi:23858;chebi:28941;chemspider:4574151;chemspider:7923;foodb:FDB021815;gmelin:232293;gmelin:351197;hmdb:HMDB00944;kegg:C08281;knapsack:C00001211;lipid:LMFA01010022;lipidbank:DFA0022;lipidmaps:LMFA01010022;metacyc:DOCOSANOATE;metlin:260;nikkaji:J2.461I;nugowiki:850;pubchem:10479;pubchem:5460660;pubchem:7849675;pubchem:8215;reaxys:1792887;seed:cpd05196
MNXM76	L-tyrosine zwitterion	M_TYR_c;M_TYR_b	C9H11NO3	181.189	0	3dmet:B01154;beilstein:392441;beilstein:4784244;beilstein:5339596;bigg:tyr-L;biopath:L-Tyrosine;brenda:BG27212;cas:60-18-4;chebi:17895;chebi:32760;chebi:32761;chebi:32762;chebi:58315;chemspider:5833;drugbank:DB00135;ec:1.14.13.41;ec:1.14.16.1;ec:1.14.16.2;ec:1.14.18.1;ec:1.22.1.1;ec:1.3.1.43;ec:1.3.1.78;ec:1.3.1.79;ec:1.3.99.n2;ec:2.6.1.5;ec:4.1.1.25;ec:4.1.99.19;ec:4.1.99.2;ec:4.3.1.23;ec:4.3.1.…
MNXM78	L-lysinium(1+)	M_LYS_c;M_LYS_b	C6H15N2O2	147.196	1	3dmet:B00013;beilstein:1722531;beilstein:4383108;bigg:lys-L;biopath:L-Lysine;brenda:BG22685;cas:56-87-1;chebi:18019;chebi:32550;chebi:32551;chebi:32552;chemspider:5747;drugbank:DB00123;ec:1.13.12.2;ec:1.14.13.59;ec:1.4.1.15;ec:1.4.1.18;ec:1.4.3.14;ec:1.4.3.20;ec:1.5.1.16;ec:1.5.1.7;ec:1.5.1.8;ec:1.5.3.4;ec:2.1.3.8;ec:2.3.1.32;ec:2.6.1.36;ec:2.6.1.71;ec:3.5.1.17;ec:3.5.2.11;ec:3.6.3.21;ec:4.1.1.18…
MNXM79	(6S)-5,6,7,8-tetrahydrofolate	M_THF_c	C19H21N7O6	443.413	-2	3dmet:B04633;beilstein:101189;beilstein:101190;beilstein:10223255;bigg:thf;biopath:Tetrahydrofolate;brenda:BG9334;brenda:BG9336;brenda:BG9337;cas:135-16-0;cas:29347-89-5;chebi:15635;chebi:20506;chebi:26907;chebi:57453;chebi:67016;chebi:68437;chemspider:82572;drugbank:DB00116;drugbank:DB02031;ec:1.5.1.3;ec:1.5.1.6;ec:2.1.1.13;ec:2.1.1.148;ec:2.1.1.19;ec:2.1.2.1;ec:2.1.2.10;ec:2.1.2.11;ec:2.1.2.13;…
MNXM8	NAD(+)	M_NAD_c	C21H26N7O14P2	662.417	-1	3dmet:B01126;beilstein:3584133;beilstein:3868403;beilstein:4120619;bigg:nad;biopath:NAD;bnice:C2;brenda:BG11259;cas:53-84-9;chebi:13389;chebi:15846;chebi:44215;chebi:57540;chemspider:10239196;chemspider:5682;come:MOL000026;drugbank:DB01907;ec:1.1.1.1;ec:1.1.1.103;ec:1.1.1.104;ec:1.1.1.106;ec:1.1.1.107;ec:1.1.1.108;ec:1.1.1.11;ec:1.1.1.110;ec:1.1.1.111;ec:1.1.1.112;ec:1.1.1.114;ec:1.1.1.116;ec:1.1…
MNXM80	UMP(2-)	M_UMP_c	C9H11N2O9P	322.165	-2	3dmet:B01161;beilstein:3570858;beilstein:47486;bigg:ump;biopath:Uridine-5-prime-phosphate;brenda:BG27452;cas:58-97-9;chebi:16695;chebi:57865;chemspider:1399139;chemspider:5808;drugbank:DB03685;ec:2.4.2.9;ec:2.7.1.48;ec:2.7.4.14;ec:2.7.4.22;ec:2.7.8.13;ec:2.7.8.15;ec:2.7.8.18;ec:2.7.8.31;ec:2.7.8.32;ec:2.7.8.33;ec:2.7.8.35;ec:2.7.8.36;ec:2.7.8.6;ec:3.6.1.54;ec:3.6.1.n5;ec:4.1.1.23;foodb:FDB007508;…
MNXM91	5-phospho-alpha-D-ribose 1-diphosphate	M_PRPP_c	C5H8O14P3	385.03	-5	3dmet:B01164;beilstein:1273542;beilstein:60403;beilstein:6879552;bigg:prpp;biopath:alpha-D-Ribose_1-diphosphate-5-phosphate;brenda:BG20749;cas:13270-65-0;cas:7540-64-9;cas:97-55-2;chebi:17111;chebi:48955;chebi:48956;chebi:58017;chemspider:20171339;chemspider:7062;drugbank:DB01632;ec:2.4.2.10;ec:2.4.2.11;ec:2.4.2.12;ec:2.4.2.14;ec:2.4.2.17;ec:2.4.2.18;ec:2.4.2.19;ec:2.4.2.22;ec:2.4.2.45;ec:2.4.2.4…
MNXM925	holo-[acyl-carrier protein]	M_ACP_c	HSR			bigg:ACP;biopath:ACP-Enzyme;biopath:ACP-SH;brenda:BG92946;brenda:BG92948;chebi:18359;kegg:C00229;kegg:C04298;metacyc:ACP;pubchem:3528;pubchem:6957;seed:cpd11493;seed:cpd12512;upa:UPC00229
MNXM93	fumarate(2-)	M_FUM_c;M_FUM_b	C4H2O4	114.056	-2	FUMARIC ACIDURIA: 31; PYRUVATE CARBOXYLASE DEFICIENCY: 109;3dmet:B00033;beilstein:1861276;beilstein:1906438;beilstein:5244783;beilstein:605763;beilstein:8132074;bigg:fum;biopath:Fumarate;brenda:BG19266;cas:110-17-8;cas:142-42-7;chebi:18012;chebi:22958;chebi:29806;chebi:36180;chebi:37154;chebi:37155;chemspider:10197150;chemspider:4573886;drugbank:DB01677;ec:1.3.1.6;ec:1.3.5.1;ec:1.3.5.4;ec:1.3.98.…
MNXM94	L-tryptophan zwitterion	M_TRP_c;M_TRP_b	C11H12N2O2	204.225	0	3dmet:B01150;beilstein:4144998;beilstein:86197;bigg:trp-L;biopath:L-Tryptophan;brenda:BG2198;cas:6912-86-3;cas:73-22-3;chebi:16828;chebi:32702;chebi:32704;chebi:57912;chemspider:6066;drugbank:DB00150;ec:1.13.11.11;ec:1.13.11.52;ec:1.13.12.3;ec:1.13.99.3;ec:1.14.13.125;ec:1.14.14.7;ec:1.14.16.4;ec:1.3.3.10;ec:1.4.1.19;ec:2.1.1.106;ec:2.5.1.34;ec:2.5.1.80;ec:2.6.1.27;ec:2.6.1.28;ec:2.6.1.99;ec:3.5.…
MNXM96415	FAD	M_FAD_c	C27H31N9O15P2	783.534	-2	3dmet:B04619;beilstein:1208946;bigg:fad;biopath:FAD;brenda:BG14245;brenda:BG33700;cas:146-14-5;chebi:16238;chebi:57692;chemspider:13082029;chemspider:559059;come:MOL000039;drugbank:DB03147;ec:1.1.1.158;ec:1.1.2.4;ec:1.1.3.10;ec:1.1.3.12;ec:1.1.3.13;ec:1.1.3.17;ec:1.1.3.19;ec:1.1.3.21;ec:1.1.3.23;ec:1.1.3.24;ec:1.1.3.3;ec:1.1.3.37;ec:1.1.3.38;ec:1.1.3.39;ec:1.1.3.4;ec:1.1.3.41;ec:1.1.3.43;ec:1.1.3…
MNXM97	L-phenylalanine	M_PHE_c;M_PHE_b	C9H11NO2	165.189	0	3dmet:B01151;beilstein:1910408;beilstein:4136718;bigg:phe-L;biopath:L-Phenylalanine;brenda:BG27187;cas:63-91-2;chebi:17295;chebi:32486;chebi:32487;chebi:58095;chemspider:5910;drugbank:DB00120;ec:1.13.12.9;ec:1.14.13.124;ec:1.14.16.1;ec:1.4.1.20;ec:2.3.1.53;ec:2.6.1.28;ec:2.6.1.5;ec:2.6.1.58;ec:2.6.1.64;ec:2.6.1.70;ec:2.7.7.54;ec:3.4.17.23;ec:4.1.1.53;ec:4.2.1.91;ec:4.3.1.24;ec:4.3.1.25;ec:4.3.1.5…
MNXM98	(S)-malate	M_MAL_c;M_MAL_b	C4H4O5	132.072	-2	3dmet:B00042;beilstein:1723541;beilstein:4133558;bigg:mal-L;biopath:(S)-Malate;bnice:C27;brenda:BG19469;cas:6915-15-7;cas:97-67-6;chebi:15589;chebi:30797;chemspider:193317;chemspider:4573566;ec:1.1.1.299;ec:1.1.1.37;ec:1.1.1.38;ec:1.1.1.39;ec:1.1.1.40;ec:1.1.1.82;ec:1.1.3.3;ec:1.1.5.4;ec:1.1.99.16;ec:1.1.99.7;ec:2.3.1.92;ec:2.3.3.9;ec:4.2.1.2;ec:6.2.1.9;foodb:FDB001044;het:LMR;hmdb:HMDB00156;kegg…
MO2	MO2	M_MO2_c;M_MO2_b			0
MOAD__COOH	MOAD__COOH	M_MOAD__COOH_c			0
MOAD__COSH	MOAD__COSH	M_MOAD__COSH_c			0
MOLYBDENUM	MOLYBDENUM	M_MOLYBDENUM_c			0
MOLYBDOPTERIN	MOLYBDOPTERIN	M_MOLYBDOPTERIN_c			0
MOLYBDOPTERIN__GDP	MOLYBDOPTERIN__GDP	M_MOLYBDOPTERIN__GDP_c			0
MOP	MOP	M_MOP_c			0
MPD	MPD	M_MPD_c			0
MPET	MPET	M_MPET_c			0
MTHF	MTHF	M_MTHF_c			0
MTR1P	MTR1P	M_MTR1P_c			0
MYCOCEROSOYL__MAS	MYCOCEROSOYL__MAS	M_MYCOCEROSOYL__MAS_c			0
MYCOLIPANOIC__ACP	MYCOLIPANOIC__ACP	M_MYCOLIPANOIC__ACP_c			0
MYCOLIPDIENOYL__ACP	MYCOLIPDIENOYL__ACP	M_MYCOLIPDIENOYL__ACP_c			0
MYCOLIPENOYL__ACP	MYCOLIPENOYL__ACP	M_MYCOLIPENOYL__ACP_c			0
MYCOSIDE_B	MYCOSIDE_B	M_MYCOSIDE_B_c			0
MYCOTHIOL	MYCOTHIOL	M_MYCOTHIOL_c			0
MYCOTHIOL__S__CONJUGATE	MYCOTHIOL__S__CONJUGATE	M_MYCOTHIOL__S__CONJUGATE_c			0
NAAD	NAAD	M_NAAD_c			0
NAC	NAC	M_NAC_c;M_NAC_b			0
NACD	NACD	M_NACD_c			0
NACN	NACN	M_NACN_c			0
NAGA1P	NAGA1P	M_NAGA1P_c			0
NAGDPP	NAGDPP	M_NAGDPP_c			0
NAGLU	NAGLU	M_NAGLU_c			0
NAGLUP	NAGLUP	M_NAGLUP_c			0
NAGLUS	NAGLUS	M_NAGLUS_c			0
NAG__INS	NAG__INS	M_NAG__INS_c			0
NAM	NAM	M_NAM_c			0
NAMD	NAMD	M_NAMD_c			0
NAMN	NAMN	M_NAMN_c			0
NAORN	NAORN	M_NAORN_c			0
NG__INS	NG__INS	M_NG__INS_c			0
NH3	NH3	M_NH3_c;M_NH3_b			0
NO2	NO2	M_NO2_c;M_NO2_b			0
NO3	NO3	M_NO3_c;M_NO3_b			0
NONADECANOATE	NONADECANOATE	M_NONADECANOATE_c;M_NONADECANOATE_b			0
NONADECANOYL__ACP	NONADECANOYL__ACP	M_NONADECANOYL__ACP_c			0
NONADECANOYL__COA	NONADECANOYL__COA	M_NONADECANOYL__COA_c			0
NONANOYL__COA	NONANOYL__COA	M_NONANOYL__COA_c			0
NPP	NPP	M_NPP_c			0
NPRAN	NPRAN	M_NPRAN_c			0
N__ACETYL__S__CONJUGATE	N__ACETYL__S__CONJUGATE	M_N__ACETYL__S__CONJUGATE_c;M_N__ACETYL__S__CONJUGATE_b			0
O2	O2	M_O2_c;M_O2_b			0
OA	OA	M_OA_c			0
OAHSER	OAHSER	M_OAHSER_c			0
OBUT	OBUT	M_OBUT_c			0
OCTACOSANOYL__ACP	OCTACOSANOYL__ACP	M_OCTACOSANOYL__ACP_c			0
OCTACOSANOYL__COA	OCTACOSANOYL__COA	M_OCTACOSANOYL__COA_c			0
OCTADECANOATE	OCTADECANOATE	M_OCTADECANOATE_c			0
OCTADECANOYL__ACP	OCTADECANOYL__ACP	M_OCTADECANOYL__ACP_c			0
OCTADECANOYL__COA	OCTADECANOYL__COA	M_OCTADECANOYL__COA_c			0
OCTANOYL__ACP	OCTANOYL__ACP	M_OCTANOYL__ACP_c			0
OCTANOYL__COA	OCTANOYL__COA	M_OCTANOYL__COA_c			0
OICAP	OICAP	M_OICAP_c			0
OMP	OMP	M_OMP_c			0
OMVAL	OMVAL	M_OMVAL_c			0
OPP	OPP	M_OPP_c			0
ORN	ORN	M_ORN_c;M_ORN_b			0
OROA	OROA	M_OROA_c			0
OSB	OSB	M_OSB_c			0
OSBCOA	OSBCOA	M_OSBCOA_c			0
OSLHSER	OSLHSER	M_OSLHSER_c			0
OTHIO	OTHIO	M_OTHIO_c			0
OXOMETHYLPENTANOATE	OXOMETHYLPENTANOATE	M_OXOMETHYLPENTANOATE_c			0
P5C	P5C	M_P5C_c			0
PA	PA	M_PA_c			0
PABA	PABA	M_PABA_c			0
PANT	PANT	M_PANT_c			0
PAP	PAP	M_PAP_c			0
PA__TBA	PA__TBA	M_PA__TBA_c			0
PE	PE	M_PE_c			0
PENTADECANOATE	PENTADECANOATE	M_PENTADECANOATE_c;M_PENTADECANOATE_b			0
PENTADECANOYL__ACP	PENTADECANOYL__ACP	M_PENTADECANOYL__ACP_c			0
PENTADECANOYL__COA	PENTADECANOYL__COA	M_PENTADECANOYL__COA_c			0
PENTANOYL__COA	PENTANOYL__COA	M_PENTANOYL__COA_c			0
PENTA__METHYL__TRICONTANOYL	PENTA__METHYL__TRICONTANOYL	M_PENTA__METHYL__TRICONTANOYL_c			0
PENTA__METHYL__TRICONTANOYL__COA	PENTA__METHYL__TRICONTANOYL__COA	M_PENTA__METHYL__TRICONTANOYL__COA_c			0
PEP	PEP	M_PEP_c			0
PEPTIDOGLYCAN	PEPTIDOGLYCAN	M_PEPTIDOGLYCAN_c			0
PG	PG	M_PG_c			0
PGL__TB	PGL__TB	M_PGL__TB_c			0
PGP	PGP	M_PGP_c			0
PHDIM	PHDIM	M_PHDIM_c			0
PHDIMRHAM1	PHDIMRHAM1	M_PHDIMRHAM1_c			0
PHDIMRHAM2	PHDIMRHAM2	M_PHDIMRHAM2_c			0
PHDIM__CYTO	PHDIM__CYTO	M_PHDIM__CYTO_c			0
PHEN	PHEN	M_PHEN_c			0
PHENOLPHTHIODIOLONE__A	PHENOLPHTHIODIOLONE__A	M_PHENOLPHTHIODIOLONE__A_c			0
PHOSPHO__PENTA__METHYL__TRICONTANOYL__COA	PHOSPHO__PENTA__METHYL__TRICONTANOYL__COA	M_PHOSPHO__PENTA__METHYL__TRICONTANOYL__COA_c			0
PHP	PHP	M_PHP_c			0
PHPAA__COA	PHPAA__COA	M_PHPAA__COA_c			0
PHPYR	PHPYR	M_PHPYR_c			0
PHSER	PHSER	M_PHSER_c			0
PHTHIODIOLONE__A	PHTHIODIOLONE__A	M_PHTHIODIOLONE__A_c			0
PI	PI	M_PI_c;M_PI_b			0
PIMELOYL__COA	PIMELOYL__COA	M_PIMELOYL__COA_c			0
PIMS	PIMS	M_PIMS_c			0
PI__TBA	PI__TBA	M_PI__TBA_c			0
PNTO	PNTO	M_PNTO_c			0
POLYACYLTREHALOSE	POLYACYLTREHALOSE	M_POLYACYLTREHALOSE_c			0
PORPHOBILILOGIN	PORPHOBILILOGIN	M_PORPHOBILILOGIN_c			0
PPM	PPM	M_PPM_c			0
PPPP	PPPP	M_PPPP_c			0
PPTC	PPTC	M_PPTC_c			0
PPTT	PPTT	M_PPTT_c			0
PRAM	PRAM	M_PRAM_c			0
PRBAMP	PRBAMP	M_PRBAMP_c			0
PRBATP	PRBATP	M_PRBATP_c			0
PRECORIN__2	PRECORIN__2	M_PRECORIN__2_c			0
PRECORIN__3A	PRECORIN__3A	M_PRECORIN__3A_c			0
PRECORIN__3B	PRECORIN__3B	M_PRECORIN__3B_c			0
PRECORIN__4B	PRECORIN__4B	M_PRECORIN__4B_c			0
PRECORIN__5	PRECORIN__5	M_PRECORIN__5_c			0
PRECORIN__6X	PRECORIN__6X	M_PRECORIN__6X_c			0
PRECORIN__6Y	PRECORIN__6Y	M_PRECORIN__6Y_c			0
PRECORIN__8X	PRECORIN__8X	M_PRECORIN__8X_c			0
PRECURSOR__Z	PRECURSOR__Z	M_PRECURSOR__Z_c			0
PRFICA	PRFICA	M_PRFICA_c			0
PRFP	PRFP	M_PRFP_c			0
PRLP	PRLP	M_PRLP_c			0
PROPANOATE	PROPANOATE	M_PROPANOATE_c;M_PROPANOATE_b			0
PROPIONYLACP	PROPIONYLACP	M_PROPIONYLACP_c			0
PROPIONYLCOA	PROPIONYLCOA	M_PROPIONYLCOA_c			0
PROPIONYLP	PROPIONYLP	M_PROPIONYLP_c			0
PROTEIN	PROTEIN	M_PROTEIN_c			0
PROTOHEME__FE2	PROTOHEME__FE2	M_PROTOHEME__FE2_c			0
PROTOPORPHYRIN__IX	PROTOPORPHYRIN__IX	M_PROTOPORPHYRIN__IX_c			0
PS	PS	M_PS_c			0
PTC	PTC	M_PTC_c			0
PTHIOCERANOYL__COA	PTHIOCERANOYL__COA	M_PTHIOCERANOYL__COA_c			0
PTRSC	PTRSC	M_PTRSC_c			0
PTT	PTT	M_PTT_c			0
P__L__GLX	P__L__GLX	M_P__L__GLX_c			0
QA	QA	M_QA_c			0
R1P	R1P	M_R1P_c			0
R5P	R5P	M_R5P_c			0
RHAMNAGDPP	RHAMNAGDPP	M_RHAMNAGDPP_c			0
RIB	RIB	M_RIB_c;M_RIB_b			0
RIBFLAV	RIBFLAV	M_RIBFLAV_c			0
RL5P	RL5P	M_RL5P_c			0
RMMALONYLACP	RMMALONYLACP	M_RMMALONYLACP_c			0
RMMALONYLCOA	RMMALONYLCOA	M_RMMALONYLCOA_c			0
RNA	RNA	M_RNA_c			0
RTHIO	RTHIO	M_RTHIO_c			0
S7P	S7P	M_S7P_c			0
SAH	SAH	M_SAH_c			0
SAICAR	SAICAR	M_SAICAR_c			0
SAL	SAL	M_SAL_c			0
SAM	SAM	M_SAM_c			0
SAM__2__OXOBUTANOATE	SAM__2__OXOBUTANOATE	M_SAM__2__OXOBUTANOATE_c			0
SAOPIM	SAOPIM	M_SAOPIM_c			0
SAP	SAP	M_SAP_c			0
SDAPIM	SDAPIM	M_SDAPIM_c			0
SHCHC	SHCHC	M_SHCHC_c			0
SL1278__CYTO	SL1278__CYTO	M_SL1278__CYTO_c			0
SL1278__WALL	SL1278__WALL	M_SL1278__WALL_c			0
SLF	SLF	M_SLF_c;M_SLF_b			0
SL__1	SL__1	M_SL__1_c			0
SMALLMOLECULES	SMALLMOLECULES	M_SMALLMOLECULES_c			0
SME	SME	M_SME_c			0
SME3P	SME3P	M_SME3P_c			0
SMMALONYLCOA	SMMALONYLCOA	M_SMMALONYLCOA_c			0
SPRMD	SPRMD	M_SPRMD_c			0
SUCC	SUCC	M_SUCC_c;M_SUCC_b			0
SUCCOA	SUCCOA	M_SUCCOA_c			0
SUCCSAL	SUCCSAL	M_SUCCSAL_c			0
TAG	TAG	M_TAG_b;			0
TAGbio	TAGbio	M_TAGbio_c			0
TAGcat	TAGcat	M_TAGcat_c			0
TETRACOSANOYL__ACP	TETRACOSANOYL__ACP	M_TETRACOSANOYL__ACP_c			0
TETRACOSANOYL__COA	TETRACOSANOYL__COA	M_TETRACOSANOYL__COA_c			0
TETRADECANOATE	TETRADECANOATE	M_TETRADECANOATE_c;M_TETRADECANOATE_b			0
TETRADECANOYL__ACP	TETRADECANOYL__ACP	M_TETRADECANOYL__ACP_c			0
TETRAHYDRODIPICOLINATE	TETRAHYDRODIPICOLINATE	M_TETRAHYDRODIPICOLINATE_c			0
THFG	THFG	M_THFG_c			0
THI	THI	M_THI_c			0
THIP	THIP	M_THIP_c			0
TRANS__DELTA__2__DODECANOYL__COA	TRANS__DELTA__2__DODECANOYL__COA	M_TRANS__DELTA__2__DODECANOYL__COA_c			0
TRANS__DELTA__2__ENOYL__C22__ACYL__ACP	TRANS__DELTA__2__ENOYL__C22__ACYL__ACP	M_TRANS__DELTA__2__ENOYL__C22__ACYL__ACP_c			0
TRANS__DELTA__2__HYDROXY__DODECANOYL__COA	TRANS__DELTA__2__HYDROXY__DODECANOYL__COA	M_TRANS__DELTA__2__HYDROXY__DODECANOYL__COA_c			0
TRANS__KETO__MEROACYL__ACP	TRANS__KETO__MEROACYL__ACP	M_TRANS__KETO__MEROACYL__ACP_c			0
TRANS__METHOXY__MEROACYL__ACP	TRANS__METHOXY__MEROACYL__ACP	M_TRANS__METHOXY__MEROACYL__ACP_c			0
TRE	TRE	M_TRE_c;M_TRE_b			0
TRE6P	TRE6P	M_TRE6P_c			0
TREHALOSEDIMYCOLATE	TREHALOSEDIMYCOLATE	M_TREHALOSEDIMYCOLATE_c			0
TREHALOSEMONOMYCOLATE	TREHALOSEMONOMYCOLATE	M_TREHALOSEMONOMYCOLATE_c			0
TREHALOSEMONOMYCOLATE__CY__	TREHALOSEMONOMYCOLATE__CY__	M_TREHALOSEMONOMYCOLATE__CY___c			0
TREHALOSEMONOMYCOLATE__P	TREHALOSEMONOMYCOLATE__P	M_TREHALOSEMONOMYCOLATE__P_c			0
TRE__S	TRE__S	M_TRE__S_c			0
TRIDECANOYL__COA	TRIDECANOYL__COA	M_TRIDECANOYL__COA_c			0
TRNA__GLU	TRNA__GLU	M_TRNA__GLU_c			0
TS__COSH__TYR	TS__COSH__TYR	M_TS__COSH__TYR_c			0
TS__PROTEIN	TS__PROTEIN	M_TS__PROTEIN_c			0
TUBERCULOSTEROYL__ACP	TUBERCULOSTEROYL__ACP	M_TUBERCULOSTEROYL__ACP_c			0
UDPG	UDPG	M_UDPG_c			0
UDPGAL	UDPGAL	M_UDPGAL_c			0
UDPGALF	UDPGALF	M_UDPGALF_c			0
UDPNAG	UDPNAG	M_UDPNAG_c			0
UDPNAGPEE	UDPNAGPEE	M_UDPNAGPEE_c			0
UDPNAM	UDPNAM	M_UDPNAM_c			0
UDPNGM	UDPNGM	M_UDPNGM_c			0
UDP__NAM__NGM__AGMDAPIM	UDP__NAM__NGM__AGMDAPIM	M_UDP__NAM__NGM__AGMDAPIM_c			0
UDP__NAM__NGM__AGMDAPIMAA	UDP__NAM__NGM__AGMDAPIMAA	M_UDP__NAM__NGM__AGMDAPIMAA_c			0
UDP__NAM__NGM__ALA	UDP__NAM__NGM__ALA	M_UDP__NAM__NGM__ALA_c			0
UDP__NAM__NGM__ALAGLU	UDP__NAM__NGM__ALAGLU	M_UDP__NAM__NGM__ALAGLU_c			0
UNDECANOYL__COA	UNDECANOYL__COA	M_UNDECANOYL__COA_c			0
URA	URA	M_URA_c;M_URA_b			0
URI	URI	M_URI_c;M_URI_b			0
UROPORPHYRINOGEN__III	UROPORPHYRINOGEN__III	M_UROPORPHYRINOGEN__III_c			0
X5P	X5P	M_X5P_c			0
XAN	XAN	M_XAN_c;M_XAN_b			0
XMP	XMP	M_XMP_c			0
XTSINE	XTSINE	M_XTSINE_c			0
_13PDG	13PDG	M_13PDG_c			0
_1__AMINO__PROPAN__2__OL	1__AMINO__PROPAN__2__OL	M_1__AMINO__PROPAN__2__OL_c			0
_2A3KB	2A3KB	M_2A3KB_c			0
_2MBECOA	2MBECOA	M_2MBECOA_c			0
_2MBUTCOA	2MBUTCOA	M_2MBUTCOA_c			0
_2MBUTLIPO	2MBUTLIPO	M_2MBUTLIPO_c			0
_2METHYLCISACONITATE	2METHYLCISACONITATE	M_2METHYLCISACONITATE_c			0
_2METHYLCITRATE	2METHYLCITRATE	M_2METHYLCITRATE_c			0
_2PCDPMDE	2PCDPMDE	M_2PCDPMDE_c			0
_2PG	2PG	M_2PG_c			0
_2__PHOSPHO__L__LACTATE	2__PHOSPHO__L__LACTATE	M_2__PHOSPHO__L__LACTATE_c			0
_3DDAH7P	3DDAH7P	M_3DDAH7P_c			0
_3MBECOA	3MBECOA	M_3MBECOA_c			0
_3MBUTCOA	3MBUTCOA	M_3MBUTCOA_c			0
_3MBUTLIPO	3MBUTLIPO	M_3MBUTLIPO_c			0
_3PG	3PG	M_3PG_c			0
_3PSER	3PSER	M_3PSER_c			0
_3PSME	3PSME	M_3PSME_c			0
_4HPP	4HPP	M_4HPP_c			0
_4PPNCYS	4PPNCYS	M_4PPNCYS_c			0
_4PPNTE	4PPNTE	M_4PPNTE_c			0
_4PPNTO	4PPNTO	M_4PPNTO_c			0
_5MTA	5MTA	M_5MTA_c			0
_5__AMINO__LEVULINATE	5__AMINO__LEVULINATE	M_5__AMINO__LEVULINATE_c			0
_7__8__DIAMINONONANOATE	7__8__DIAMINONONANOATE	M_7__8__DIAMINONONANOATE_c			0
_8__AMINO7__OXONONANOATE	8__AMINO7__OXONONANOATE	M_8__AMINO7__OXONONANOATE_c			0
_9__HEXADECENOATE	9__HEXADECENOATE	M_9__HEXADECENOATE_c;M_9__HEXADECENOATE_b			0
_9__HEXADECENOYL__ACP	9__HEXADECENOYL__ACP	M_9__HEXADECENOYL__ACP_c			0
_9__HEXADECENOYL__COA	9__HEXADECENOYL__COA	M_9__HEXADECENOYL__COA_c			0
_9__OCTADECENOATE	9__OCTADECENOATE	M_9__OCTADECENOATE_c;M_9__OCTADECENOATE_b			0
_9__OCTADECENOYL__ACP	9__OCTADECENOYL__ACP	M_9__OCTADECENOYL__ACP_c			0
_9__OCTADECENOYL__COA	9__OCTADECENOYL__COA	M_9__OCTADECENOYL__COA_c			0
__n__1__POLYP	_n__1__POLYP	M___n__1__POLYP_c			0
__n__POLYP	_n__POLYP	M___n__POLYP_c			0
bALA	bALA	M_bALA_c			0
bDG1P	bDG1P	M_bDG1P_c			0
ppGpp	ppGpp	M_ppGpp_c			0
DODECANOYL__COA	DODECANOYL__COA	M_DODECANOYL__COA_c
GLX	GLX	M_GLX_c
GL	GL	M_GL_c
PYR	PYR	M_PYR_c
T3	T3	M_T3_c
TETRADECANOYL__COA	TETRADECANOYL__COA	M_TETRADECANOYL__COA_c
bDG6P	bDG6P	M_bDG6P_c
bDGLC	bDGLC	M_bDGLC_c
