# Supplementary material for: Efficient Reconstruction of Predictive Consensus Metabolic Network Models
Source: PLoS Comput Biol. 2016 Aug 26;12(8):e1005085. doi: 10.1371/journal.pcbi.1005085 (PMC5001716; doi:10.1371/journal.pcbi.1005085)
Supplement: S1 Dataset — This file contains the original models, the input models, the BCMs, and the RCMs for COMMGEN as well as an overview of the changes made between original and input models. (ZIP) [file pcbi.1005085.s001.zip › S4-Models/Input/Mtuberculosis/GSMN_TB_in_vivo_COMMGEN/model.tsv]

ID	user_MNET9697
