# Supplementary material for: Efficient Reconstruction of Predictive Consensus Metabolic Network Models
Source: PLoS Comput Biol. 2016 Aug 26;12(8):e1005085. doi: 10.1371/journal.pcbi.1005085 (PMC5001716; doi:10.1371/journal.pcbi.1005085)
Supplement: S1 Dataset — This file contains the original models, the input models, the BCMs, and the RCMs for COMMGEN as well as an overview of the changes made between original and input models. (ZIP) [file pcbi.1005085.s001.zip › S4-Models/Input/Mtuberculosis/GSMN_TB_in_vivo_COMMGEN/reactions.tsv]

R158-763	0.001 COB__III@MNXC3 + 1 RMMALONYLCOA@MNXC3 --> 1 SUCCOA@MNXC3	RE04AF4D4_LR	1*gene:Rv1492+1*gene:Rv1493					0	100000			0	0
R159-31	0.001 COB__III@MNXC3 + 1 SUCCOA@MNXC3 --> 1 RMMALONYLCOA@MNXC3	R1671982E_LR	1*gene:Rv1492+1*gene:Rv1493					0	100000			0	0
R923-381	0.001 MBTSEC@MNXC3 + 0.001 MBTWALL@MNXC3 + 1 MNXM3@MNXC3 --> 1 MNXM7@MNXC3 + 1 PI@MNXC3	R759FA255_LR						0	1			0	0
R243-146	0.002 COB__I@MNXC3 + 1 HCYS@MNXC3 + 1 MTHF@MNXC3 --> 0.001 COB__II@MNXC3 + 1 MNXM61@MNXC3 + 1 MNXM79@MNXC3	R3432B5DE_LR	1*gene:Rv2124c					0	100000			0	0
R244-217	0.002 COB__I@MNXC3 + 1 MNXM61@MNXC3 + 1 MNXM79@MNXC3 --> 0.001 COB__II@MNXC3 + 1 HCYS@MNXC3 + 1 MTHF@MNXC3	R482C6837_LR	1*gene:Rv2124c					0	100000			0	0
BIOMASS1-378	0.007 CL@MNXC3 + 0.001 DIACYLTREHALOSE@MNXC3 + 0.002 DIM@MNXC3 + 0.022 DNA@MNXC3 + 0.1 GLUCAN@MNXC3 + 0.186 LAM@MNXC3 + 0.054 LM@MNXC3 + 0.208 MAPC@MNXC3 + 47 MNXM3@MNXC3 + 0.0001 MPD@MNXC3 + 0.006 PE@MNXC3 + 0.029 PGL__TB@MNXC3 + 0.04 PIMS@MNXC3 + 0.001 POLYACYLTREHALOSE@MNXC3 + 0.214 PROTEIN@MNXC3 + 0.035 P__L__GLX@MNXC3 + 0.036 RNA@MNXC3 + 0.005 SL__1@MNXC3 + 0.05 SMALLMOLECULES@MNXC3 + 0.016 …	R74C040ED_LR						0	100000			1	0
MAPC-347	0.008 ARABINOGALACTAN_PEPTIDOGLYCAN@MNXC3 + 0.238 TREHALOSEMONOMYCOLATE@MNXC3 --> 1 MAPC@MNXC3 + 0.238 TRE@MNXC3	R6ADB0982_LR	1*gene:Rv0129c+1*gene:Rv1886c+1*gene:Rv3804c					0	100000			0	0
R928-284	0.05 ALA@MNXC3 + 0.05 ASP@MNXC3 + 0.05 GLU@MNXC3 + 0.05 MNXM114@MNXC3 + 0.05 MNXM134@MNXC3 + 0.05 MNXM140@MNXC3 + 0.05 MNXM142@MNXC3 + 0.05 MNXM147@MNXC3 + 0.05 MNXM199@MNXC3 + 0.05 MNXM231@MNXC3 + 0.05 MNXM29@MNXC3 + 0.05 MNXM37@MNXC3 + 0.05 MNXM53@MNXC3 + 0.05 MNXM55@MNXC3 + 0.05 MNXM61@MNXC3 + 0.05 MNXM70@MNXC3 + 0.05 MNXM76@MNXC3 + 0.05 MNXM78@MNXC3 + 0.05 MNXM94@MNXC3 + 0.05 MNXM97@MNXC3 <--…	R597B47D_RL						-1	0			0	0
R637-108	0.05 CIS__KETO__MEROACYL__ACP@MNXC3 + 0.05 CIS__METHOXY__MEROACYL__ACP@MNXC3 + 0.8 CYCLOPROPYL__MEROACYL__ACP@MNXC3 + 1 MNXM3@MNXC3 + 0.05 TRANS__KETO__MEROACYL__ACP@MNXC3 + 0.05 TRANS__METHOXY__MEROACYL__ACP@MNXC3 --> 1 MEROACYL__AMP@MNXC3 + 1 MNXM925@MNXC3 + 1 PI@MNXC3	R2910C2A7_LR	1*gene:Rv3801c					0	100000			0	0
PIMS-602	0.082 AC2PIM1@MNXC3 + 0.082 AC2PIM2@MNXC3 + 0.082 AC3PIM5@MNXC3 + 0.082 AC4PIM6@MNXC3 + 0.082 AC4PIM7@MNXC3 --> 1 PIMS@MNXC3	RB088D77B_LR						0	100000			0	0
SM_MOL-667	0.163 COA@MNXC3 + 0.001 FE2@MNXC3 + 0.001 FE3@MNXC3 + 0.001 FERI@MNXC3 + 0.001 FERO@MNXC3 + 0.01 HEME__FE2@MNXC3 + 0.01 HEME__FE3@MNXC3 + 0.012 LIPO@MNXC3 + 0.163 MAS@MNXC3 + 0.012 MBT__HOLO@MNXC3 + 0.146 MK@MNXC3 + 0.274 MNXM119@MNXC3 + 0.168 MNXM5@MNXC3 + 0.188 MNXM8@MNXC3 + 0.012 MNXM925@MNXC3 + 0.159 MNXM96415@MNXC3 + 0.01 MTR1P@MNXC3 + 0.01 SPRMD@MNXC3 --> 0.433 MNXM1@MNXC3 + 1 SMALLMOLECULE…	RC1209ACF_LR						0	100000			0	0
LM-568	0.2 AC3PIM2@MNXC3 + 3.6 PPM@MNXC3 --> 3.6 DPP@MNXC3 + 1 LM@MNXC3	RA754F07_LR						0	100000			0	0
PGL-111	0.259 DTDP@MNXC3 + 0.259 GDPFUC@MNXC3 + 0.259 MYCOSIDE_B@MNXC3 + 0.778 SAM@MNXC3 --> 1 PGL__TB@MNXC3 + 0.778 SAH@MNXC3	R29C0C568_LR	1*gene:Rv2957					0	100000			0	0
TMM-467	0.48 MNXM3@MNXC3 + 0.48 TREHALOSEMONOMYCOLATE__CY__@MNXC3 --> 0.48 MNXM7@MNXC3 + 0.48 PI@MNXC3 + 1 TREHALOSEMONOMYCOLATE@MNXC3	R8BCCEF8F_LR	1*gene:Rv0194;1*gene:Rv1272c+1*gene:Rv1273c;1*gene:Rv1348+1*gene:Rv1349;1*gene:Rv1686c+1*gene:Rv1687c;1*gene:Rv1747;1*gene:Rv1819c					0	100000			0	0
TDM-668	0.522 TRE@MNXC3 + 1 TREHALOSEDIMYCOLATE@MNXC3 <-- 0.522 TREHALOSEMONOMYCOLATE__CY__@MNXC3	RC1921D45_RL	1*gene:Rv0129c+1*gene:Rv1886c+1*gene:Rv3804c					-100000	0			0	0
CL-209	0.647 CDPDG@MNXC3 + 0.647 PG@MNXC3 --> 1 CL@MNXC3 + 0.647 MNXM31@MNXC3	R46FCD81C_LR	1*gene:Rv1822					0	100000			0	0
RD003DAD7_RL-707	0.65 COA@MNXC3 + 1 SL__1@MNXC3 <-- 0.325 HYDROXYPHTHIOCERANOYL__COA@MNXC3 + 0.325 PTHIOCERANOYL__COA@MNXC3 + 0.325 SL1278__WALL@MNXC3							-100000	0			0	0
R594-603	1 A160GL3P@MNXC3 + 1 MNXM925@MNXC3 <-- 1 GL3P@MNXC3 + 1 HEXADECANOYL__ACP@MNXC3	RB0A57E23_RL	1*gene:Rv2482c					-100000	0			0	0
R595-348	1 A160GL3P@MNXC3 + 1 TUBERCULOSTEROYL__ACP@MNXC3 --> 1 MNXM925@MNXC3 + 1 PA__TBA@MNXC3	R6B31BAF_LR	1*gene:Rv2182c;1*gene:Rv2483c					0	100000			0	0
R383-66	1 A6RP5P2@MNXC3 + 1 MNXM5@MNXC3 <-- 1 A6RP5P@MNXC3 + 1 MNXM6@MNXC3	R20E69F2D_RL	1*gene:Rv1409;1*gene:Rv2671					-100000	0			0	0
R384-611	1 A6RP5P2@MNXC3 --> 1 A6RP@MNXC3 + 1 PI@MNXC3	RB15C4E3E_LR						0	100000			0	0
R382-429	1 A6RP5P@MNXC3 + 1 NH3@MNXC3 <-- 1 D6RP5P@MNXC3	R8093550_RL	1*gene:Rv1409;1*gene:Rv2671					-100000	0			0	0
R386-11	1 A6RP@MNXC3 + 1 DB4P@MNXC3 --> 1 D8RL@MNXC3 + 1 PI@MNXC3	R11B3F62F_LR	1*gene:Rv1416					0	100000			0	0
R387-457	1 A6RP@MNXC3 + 1 RIBFLAV@MNXC3 <-- 2 D8RL@MNXC3	R89483FA7_RL	1*gene:Rv1412					-100000	0			0	0
R166-749	1 AACCOA@MNXC3 + 1 MNXM11@MNXC3 + 1 MNXM14@MNXC3 <-- 1 ACTAC@MNXC3 + 1 COA@MNXC3 + 1 MNXM3@MNXC3	RDAF83FD4_RL						-100000	0			0	0
R167-483	1 AACCOA@MNXC3 + 1 SUCC@MNXC3 <==> 1 ACTAC@MNXC3 + 1 SUCCOA@MNXC3	R90B4D9DB_B	1*gene:Rv2503c+1*gene:Rv2504c					-100000	100000			0	0
R216-397	1 ABUT@MNXC3 + 1 CO2@MNXC3 <-- 1 PYR@MNXC3 + 1 OBUT@MNXC3	R79B126CD_RL	1*gene:Rv1820;1*gene:Rv3002c+1*gene:Rv3470c;1*gene:Rv3003c;1*gene:Rv3509c					-100000	0			0	0
R217-402	1 ABUT@MNXC3 + 1 MNXM6@MNXC3 --> 1 DIHYDROXYMETHYLPENTANOATE@MNXC3 + 1 MNXM5@MNXC3	R7A34F560_LR	1*gene:Rv3001c					0	100000			0	0
R602-36	1 AC1PIM1@MNXC3 + 1 GDPMAN@MNXC3 --> 1 AC1PIM2@MNXC3 + 1 MNXM30@MNXC3	R17B9A056_LR	1*gene:Rv0557					0	100000			0	0
R599-324	1 AC1PIM1@MNXC3 + 1 HEXADECANOYL__ACP@MNXC3 <==> 1 AC2PIM1@MNXC3 + 1 MNXM925@MNXC3	R6606542A_B	1*gene:Rv2611c					-100000	100000			0	0
R598-589	1 AC1PIM1@MNXC3 + 1 MNXM30@MNXC3 <-- 1 GDPMAN@MNXC3 + 1 PI__TBA@MNXC3	RAE0B3B53_RL	1*gene:Rv2610c					-100000	0			0	0
R606-5	1 AC1PIM2@MNXC3 + 1 GDPMAN@MNXC3 --> 1 AC1PIM3@MNXC3 + 1 MNXM30@MNXC3	R10CB1230_LR						0	100000			0	0
R603-484	1 AC1PIM2@MNXC3 + 1 HEXADECANOYL__ACP@MNXC3 <==> 1 AC2PIM2@MNXC3 + 1 MNXM925@MNXC3	R90CE002A_B	1*gene:Rv2611c					-100000	100000			0	0
R607-670	1 AC1PIM3@MNXC3 + 1 HEXADECANOYL__ACP@MNXC3 <==> 1 AC2PIM3@MNXC3 + 1 MNXM925@MNXC3	RC289CC2A_B	1*gene:Rv2611c					-100000	100000			0	0
R600-524	1 AC2PIM1@MNXC3 + 1 HEXADECANOYL__ACP@MNXC3 <==> 1 AC3PIM1@MNXC3 + 1 MNXM925@MNXC3	R9C416A61_B	1*gene:Rv2611c					-100000	100000			0	0
R604-345	1 AC2PIM2@MNXC3 + 1 HEXADECANOYL__ACP@MNXC3 <==> 1 AC3PIM2@MNXC3 + 1 MNXM925@MNXC3	R6A893E61_B	1*gene:Rv2611c					-100000	100000			0	0
R608-160	1 AC2PIM3@MNXC3 + 1 HEXADECANOYL__ACP@MNXC3 <==> 1 AC3PIM3@MNXC3 + 1 MNXM925@MNXC3	R38CEF261_B	1*gene:Rv2611c					-100000	100000			0	0
R601-597	1 AC3PIM1@MNXC3 + 1 HEXADECANOYL__ACP@MNXC3 <==> 1 AC4PIM1@MNXC3 + 1 MNXM925@MNXC3	RAFC83CC6_B	1*gene:Rv2611c					-100000	100000			0	0
R605-281	1 AC3PIM2@MNXC3 + 1 HEXADECANOYL__ACP@MNXC3 <==> 1 AC4PIM2@MNXC3 + 1 MNXM925@MNXC3	R590068C6_B	1*gene:Rv2611c					-100000	100000			0	0
R609-620	1 AC3PIM3@MNXC3 + 1 HEXADECANOYL__ACP@MNXC3 <==> 1 AC4PIM3@MNXC3 + 1 MNXM925@MNXC3	RB47A4C6_B	1*gene:Rv2611c					-100000	100000			0	0
R610-67	1 AC3PIM3@MNXC3 + 1 PPM@MNXC3 --> 1 AC3PIM4@MNXC3 + 1 DPP@MNXC3	R20F9126C_LR						0	100000			0	0
R611-248	1 AC3PIM4@MNXC3 + 1 PPM@MNXC3 --> 1 AC3PIM5@MNXC3 + 1 DPP@MNXC3	R51298882_LR						0	100000			0	0
R612-176	1 AC3PIM5@MNXC3 + 1 HEXADECANOYL__ACP@MNXC3 <==> 1 AC4PIM5@MNXC3 + 1 MNXM925@MNXC3	R3DA60A87_B	1*gene:Rv2611c					-100000	100000			0	0
R613-181	1 AC4PIM5@MNXC3 + 1 PPM@MNXC3 --> 1 AC4PIM6@MNXC3 + 1 DPP@MNXC3	R3F15A4F_LR	1*gene:Rv1500					0	100000			0	0
R614-862	1 AC4PIM6@MNXC3 + 1 PPM@MNXC3 --> 1 AC4PIM7@MNXC3 + 1 DPP@MNXC3	RFA2F0CE1_LR						0	100000			0	0
R67-510	1 AC@MNXC3 + 1 COA@MNXC3 + 1 MNXM3@MNXC3 --> 1 MNXM11@MNXC3 + 1 MNXM14@MNXC3 + 1 MNXM2@MNXC3	R9A0A7311_LR	1*gene:Rv3667					0	100000			0	0
R254-532	1 AC@MNXC3 + 1 HCYS@MNXC3 <-- 1 H2S@MNXC3 + 1 OAHSER@MNXC3	R9EE9A5C5_RL	1*gene:Rv1079					-100000	0			0	0
R253-69	1 AC@MNXC3 + 1 LLCT@MNXC3 <-- 1 MNXM55@MNXC3 + 1 OAHSER@MNXC3	R2136E1E5_RL	1*gene:Rv1079					-100000	0			0	0
R68-590	1 AC@MNXC3 + 1 MNXM10@MNXC3 <-- 1 ACAL@MNXC3 + 1 MNXM8@MNXC3	RAE17DAD6_RL	1*gene:Rv0458					-100000	0			0	0
R75-189	1 AC@MNXC3 + 1 MNXM3@MNXC3 --> 1 ACETYLP@MNXC3 + 1 MNXM7@MNXC3	R4073B467_LR	1*gene:Rv0409					0	100000			0	0
R251-425	1 AC@MNXC3 + 1 MNXM55@MNXC3 <-- 1 ASER@MNXC3 + 1 H2S@MNXC3	R800C1174_RL	1*gene:Rv1336;1*gene:Rv2334					-100000	0			0	0
R481-581	1 AC@MNXC3 + 1 NG__INS@MNXC3 <-- 1 NAG__INS@MNXC3	RAA46BB2_RL	1*gene:Rv1170					-100000	0			0	0
R66-359	1 AC@MNXC3 + 1 OA@MNXC3 <-- 1 MNXM131@MNXC3	R6E4F82F_RL	1*gene:Rv3075c					-100000	0			0	0
R77-723	1 AC@MNXC3 + 1 PI@MNXC3 <-- 1 ACETYLP@MNXC3	RD35998E4_RL	1*gene:Rv2922A					-100000	0			0	0
R445-231	1 AC@MNXC3 + 1 PRECORIN__6X@MNXC3 + 1 SAH@MNXC3 <-- 1 PRECORIN__5@MNXC3 + 1 SAM@MNXC3	R4C26EDC1_RL						-100000	0			0	0
;R808-14	1 AC@MNXC3 <-- 1 AC@BOUNDARY	R1307C97E_RL						-1.0E7	0			0	1
R844-206	1 AC@MNXC3 <-- 1 AC@MNXC3 + 1 H@MNXC3	R463A1059_RL						-1	0			0	0
R496-713	1 ACACP@MNXC3 + 1 COA@MNXC3 <==> 1 MNXM2@MNXC3 + 1 MNXM925@MNXC3	RD1720F64_B	1*gene:Rv0649+1*gene:Rv2244;1*gene:Rv2243+1*gene:Rv2244					-100000	100000			0	0
R504-605	1 ACACP@MNXC3 + 10 MALACP@MNXC3 + 20 MNXM6@MNXC3 --> 10 CO2@MNXC3 + 1 DOCOSANOYL__ACP@MNXC3 + 20 MNXM5@MNXC3 + 10 MNXM925@MNXC3	RB0D71CF8_LR	1*gene:Rv2524c					0	100000			0	0
R505-675	1 ACACP@MNXC3 + 11 MALACP@MNXC3 + 22 MNXM6@MNXC3 --> 11 CO2@MNXC3 + 22 MNXM5@MNXC3 + 11 MNXM925@MNXC3 + 1 TETRACOSANOYL__ACP@MNXC3	RC3D68_LR	1*gene:Rv2524c					0	100000			0	0
R506-167	1 ACACP@MNXC3 + 12 MALACP@MNXC3 + 24 MNXM6@MNXC3 --> 12 CO2@MNXC3 + 1 HEXACOSANOYL__ACP@MNXC3 + 24 MNXM5@MNXC3 + 12 MNXM925@MNXC3	R3B5ECF8B_LR	1*gene:Rv2524c					0	100000			0	0
R507-756	1 ACACP@MNXC3 + 13 MALACP@MNXC3 + 26 MNXM6@MNXC3 --> 13 CO2@MNXC3 + 26 MNXM5@MNXC3 + 13 MNXM925@MNXC3 + 1 OCTACOSANOYL__ACP@MNXC3	RDCFB15C4_LR	1*gene:Rv2524c					0	100000			0	0
R497-697	1 ACACP@MNXC3 + 2 MALACP@MNXC3 + 4 MNXM6@MNXC3 --> 2 CO2@MNXC3 + 1 HEXANOYL__ACP@MNXC3 + 4 MNXM5@MNXC3 + 2 MNXM925@MNXC3	RCAD252C6_LR	1*gene:Rv2524c					0	100000			0	0
R497b-376	1 ACACP@MNXC3 + 4 MALACP@MNXC3 + 8 MNXM6@MNXC3 --> 4 CO2@MNXC3 + 8 MNXM5@MNXC3 + 4 MNXM925@MNXC3 + 1 OCTANOYL__ACP@MNXC3	R73CED84_LR	1*gene:Rv2524c					0	100000			0	0
R498-688	1 ACACP@MNXC3 + 6 MALACP@MNXC3 + 12 MNXM6@MNXC3 --> 6 CO2@MNXC3 + 12 MNXM5@MNXC3 + 6 MNXM925@MNXC3 + 1 TETRADECANOYL__ACP@MNXC3	RC77F3D71_LR	1*gene:Rv2524c					0	100000			0	0
R500-307	1 ACACP@MNXC3 + 7 MALACP@MNXC3 + 13 MNXM6@MNXC3 --> 1 _9__HEXADECENOYL__ACP@MNXC3 + 7 CO2@MNXC3 + 13 MNXM5@MNXC3 + 7 MNXM925@MNXC3	R6195F3E5_LR	1*gene:Rv2524c					0	100000			0	0
R499-719	1 ACACP@MNXC3 + 7 MALACP@MNXC3 + 14 MNXM6@MNXC3 --> 7 CO2@MNXC3 + 1 HEXADECANOYL__ACP@MNXC3 + 14 MNXM5@MNXC3 + 7 MNXM925@MNXC3	RD28358B9_LR	1*gene:Rv2524c					0	100000			0	0
R502-770	1 ACACP@MNXC3 + 8 MALACP@MNXC3 + 15 MNXM6@MNXC3 --> 1 _9__OCTADECENOYL__ACP@MNXC3 + 8 CO2@MNXC3 + 15 MNXM5@MNXC3 + 8 MNXM925@MNXC3	RE24BA543_LR	1*gene:Rv2524c					0	100000			0	0
R501-819	1 ACACP@MNXC3 + 8 MALACP@MNXC3 + 16 MNXM6@MNXC3 --> 8 CO2@MNXC3 + 16 MNXM5@MNXC3 + 8 MNXM925@MNXC3 + 1 OCTADECANOYL__ACP@MNXC3	REF63B9AC_LR	1*gene:Rv2524c					0	100000			0	0
R503-26	1 ACACP@MNXC3 + 9 MALACP@MNXC3 + 18 MNXM6@MNXC3 --> 9 CO2@MNXC3 + 1 EICOSANOYL__ACP@MNXC3 + 18 MNXM5@MNXC3 + 9 MNXM925@MNXC3	R15141C09_LR	1*gene:Rv2524c					0	100000			0	0
R73-332	1 ACAL@MNXC3 + 1 MNXM10@MNXC3 <==> 1 ETH@MNXC3 + 1 MNXM8@MNXC3	R686AC6EF_B	1*gene:Rv0162c;1*gene:Rv0761c;1*gene:Rv1530;1*gene:Rv1862					-100000	100000			0	0
R99-835	1 ACAL@MNXC3 + 1 MNXM126@MNXC3 <-- 1 DR5P@MNXC3	RF30B8269_RL	1*gene:Rv0478					-100000	0			0	0
R74-126	1 ACAL@MNXC3 + 1 MNXM6@MNXC3 <==> 1 ETH@MNXC3 + 1 MNXM5@MNXC3	R2CA834F8_B	1*gene:Rv3045					-100000	100000			0	0
R809-74	1 ACAL@MNXC3 <-- 1 ACAL@BOUNDARY	R21C5FC09_RL						-1	0			0	1
R76-828	1 ACETYLP@MNXC3 + 1 COA@MNXC3 <==> 1 MNXM2@MNXC3 + 1 PI@MNXC3	RF149BFD_B	1*gene:Rv0408					-100000	100000			0	0
R211-163	1 ACLAC@MNXC3 + 1 CO2@MNXC3 <-- 2 PYR@MNXC3 + 0.001 THI@MNXC3	R3A3A625C_RL	1*gene:Rv3002c+1*gene:Rv3003c					-100000	0			0	0
R212-362	1 ACLAC@MNXC3 + 1 MNXM6@MNXC3 --> 1 DHMVA@MNXC3 + 1 MNXM5@MNXC3	R6F885B2B_LR	1*gene:Rv3001c					0	100000			0	0
R86-240	1 ACRCOA@MNXC3 + 1 MKH2@MNXC3 <-- 1 MK@MNXC3 + 1 PROPIONYLCOA@MNXC3	R4E1577FB_RL	1*gene:Rv3140					-100000	0			0	0
R165-201	1 ACTAC@MNXC3 + 1 MNXM2@MNXC3 <-- 1 HMGLUTCOA@MNXC3	R43A021A4_RL						-100000	0			0	0
R194-392	1 ACTAC@MNXC3 + 1 MNXM93@MNXC3 <-- 1 FUACAC@MNXC3	R7913D065_RL						-100000	0			0	0
R644-180	1 ACYL__MAS@MNXC3 + 1 MNXM925@MNXC3 <-- 0.25 DOCOSANOYL__ACP@MNXC3 + 0.25 EICOSANOYL__ACP@MNXC3 + 1 MAS@MNXC3 + 0.25 OCTACOSANOYL__ACP@MNXC3 + 0.25 TETRACOSANOYL__ACP@MNXC3	R3F05E37_RL	1*gene:Rv2941					-100000	0			0	0
R645-15	1 ACYL__MAS@MNXC3 + 8 MNXM6@MNXC3 + 4 SMMALONYLCOA@MNXC3 --> 4 CO2@MNXC3 + 4 COA@MNXC3 + 8 MNXM5@MNXC3 + 1 MYCOCEROSOYL__MAS@MNXC3	R134F9280_LR	1*gene:Rv2940c					0	100000			0	0
R670-870	1 ACYL__TRE__S__COA@MNXC3 + 1 HYDROXYPHTHIOCERANOYL__COA@MNXC3 --> 2 COA@MNXC3 + 1 SL1278__CYTO@MNXC3	RFC5DFA67_LR						0	100000			0	0
R669-405	1 ACYL__TRE__S__COA@MNXC3 <-- 0.333 EICOSANOYL__COA@MNXC3 + 0.333 HEXADECANOYL__COA@MNXC3 + 0.333 OCTADECANOYL__COA@MNXC3 + 1 TRE__S@MNXC3	R7B9EF5B1_RL						-100000	0			0	0
R338-784	1 AD@MNXC3 + 1 DR1P@MNXC3 <==> 1 DA@MNXC3 + 1 PI@MNXC3	RE6414D7F_B	1*gene:Rv3307					-100000	100000			0	0
R333-341	1 AD@MNXC3 + 1 MNXM91@MNXC3 --> 1 MNXM11@MNXC3 + 1 MNXM14@MNXC3	R6A623225_LR	1*gene:Rv2584c					0	100000			0	0
R332-272	1 AD@MNXC3 + 1 MTR1P@MNXC3 <-- 1 _5MTA@MNXC3 + 1 PI@MNXC3	R55DA840A_RL	1*gene:Rv0535					-100000	0			0	0
R340-447	1 AD@MNXC3 + 1 R1P@MNXC3 <==> 1 ADN@MNXC3 + 1 PI@MNXC3	R85D122B7_B	1*gene:Rv3307					-100000	100000			0	0
R3F8B2EAF_RL-183	1 AD@MNXC3 <-- 1 AD@BOUNDARY							-1.0E7	0			0	1
R845-837	1 AD@MNXC3 <-- 1 AD@MNXC3 + 1 H@MNXC3	RF38B2C90_RL						-1	0			0	0
R403-790	1 ADCHOR@MNXC3 + 1 GLU@MNXC3 <-- 1 CHOR@MNXC3 + 1 MNXM37@MNXC3	RE7D8D07B_RL	1*gene:Rv0013					-100000	0			0	0
R404-672	1 ADCHOR@MNXC3 --> 1 PYR@MNXC3 + 1 PABA@MNXC3	RC2FC83A9_LR	1*gene:Rv0812					0	100000			0	0
R456-340	1 ADENOSYLCOBINAMIDE__GDP@MNXC3 + 1 MNXM11@MNXC3 <-- 1 ADENOSYLCOBINIMIDE__P@MNXC3 + 1 MNXM51@MNXC3	R69E87591_RL						-100000	0			0	0
R457-73	1 ADENOSYLCOBINAMIDE__GDP@MNXC3 --> 1 COB__I@MNXC3 + 1 MNXM113@MNXC3	R21BFBCCC_LR	1*gene:Rv2208					0	100000			0	0
R455-700	1 ADENOSYLCOBINIMIDE__P@MNXC3 + 1 MNXM7@MNXC3 <-- 1 MNXM3@MNXC3 + 1 MNXM629@MNXC3	RCD6E194D_RL	1*gene:Rv0254c					-100000	0			0	0
R453-480	1 ADENOSYL__COBRATE@MNXC3 + 4 GLU@MNXC3 + 4 MNXM7@MNXC3 + 4 PI@MNXC3 <-- 1 ADENOSYL__COBRINICACID__A__C__DIAMIDE@MNXC3 + 4 MNXM37@MNXC3 + 4 MNXM3@MNXC3	R8F8E3419_RL	1*gene:Rv0255c					-100000	0			0	0
R452-134	1 ADENOSYL__COBRINICACID__A__C__DIAMIDE@MNXC3 + 1 MNXM11@MNXC3 <-- 1 COB__I__RINICACID__A__C__DIAMIDE@MNXC3 + 1 MNXM3@MNXC3	R2FC2E970_RL	1*gene:Rv2849c					-100000	0			0	0
R52-144	1 ADLIPO@MNXC3 + 1 CO2@MNXC3 <-- 1 LIPO@MNXC3 + 1 PYR@MNXC3 + 0.001 THI@MNXC3	R33BF939A_RL	1*gene:Rv2241					-100000	0			0	0
R53-136	1 ADLIPO@MNXC3 + 1 COA@MNXC3 <==> 1 DLIPO@MNXC3 + 1 MNXM2@MNXC3	R31803E8A_B	1*gene:Rv2215					-100000	100000			0	0
R260-450	1 ADN@MNXC3 + 1 HCYS@MNXC3 <-- 1 SAH@MNXC3	R8748AD97_RL	1*gene:Rv3248c					-100000	0			0	0
R351b-753	1 ADN@MNXC3 + 1 MNXM3@MNXC3 <==> 1 MNXM14@MNXC3 + 1 MNXM7@MNXC3	RDB74EB84_B	1*gene:Rv2202c					-100000	100000			0	0
R344-211	1 ADN@MNXC3 --> 1 INS@MNXC3 + 1 NH3@MNXC3	R47860570_LR	1*gene:Rv3313c					0	100000			0	0
R518C2451_RL-251	1 ADN@MNXC3 <-- 1 ADN@BOUNDARY							-1.0E7	0			0	1
R846-698	1 ADN@MNXC3 <-- 1 ADN@MNXC3 + 1 H@MNXC3	RCB2678F4_RL						-1	0			0	0
R583-60	1 AGL3P@MNXC3 + 1 COA@MNXC3 <-- 0.1 _9__HEXADECENOYL__COA@MNXC3 + 0.1 _9__OCTADECENOYL__COA@MNXC3 + 0.1 EICOSANOYL__COA@MNXC3 + 1 GL3P@MNXC3 + 0.1 HEXACOSANOYL__COA@MNXC3 + 0.2 HEXADECANOYL__COA@MNXC3 + 0.1 NONADECANOYL__COA@MNXC3 + 0.1 OCTADECANOYL__COA@MNXC3 + 0.1 PENTADECANOYL__COA@MNXC3 + 0.1 TETRACOSANOYL__COA@MNXC3	R1F8F10D_RL	1*gene:Rv1551;1*gene:Rv2482c					-100000	0			0	0
R402-845	1 AHHMD@MNXC3 + 1 MNXM14@MNXC3 <-- 1 AHHMP@MNXC3 + 1 MNXM3@MNXC3	RF68D2D85_RL	1*gene:Rv3606c					-100000	0			0	0
R405-527	1 AHHMD@MNXC3 + 1 PABA@MNXC3 --> 1 DHPT@MNXC3 + 1 MNXM11@MNXC3	R9CB98698_LR	1*gene:Rv1207;1*gene:Rv3608c					0	100000			0	0
R401-617	1 AHHMP@MNXC3 + 1 GLAL@MNXC3 <-- 1 DHP@MNXC3	RB398291B_RL	1*gene:Rv3607c					-100000	0			0	0
R406-760	1 AHHMP@MNXC3 + 1 PABA@MNXC3 --> 1 DHPT@MNXC3	RDE57B21A_LR	1*gene:Rv1207;1*gene:Rv3608c					0	100000			0	0
R474-125	1 AHMMP@MNXC3 + 1 HEMT@MNXC3 <-- 1 THI@MNXC3	R2C715147_RL						-100000	0			0	0
R468-182	1 AHMMP@MNXC3 + 1 MNXM3@MNXC3 --> 1 AMPMP@MNXC3 + 1 MNXM7@MNXC3	R3F2EDF10_LR	1*gene:Rv0422c					0	100000			0	0
R467-807	1 AHMMP@MNXC3 <-- 1 AIR@MNXC3	REC269B1E_RL	1*gene:Rv0423c					-100000	0			0	0
R399-169	1 AHTD@MNXC3 + 1 FOR@MNXC3 <-- 1 MNXM51@MNXC3	R3BE09436_RL	1*gene:Rv3609c					-100000	0			0	0
R400-157	1 AHTD@MNXC3 --> 1 DHP@MNXC3 + 3 PI@MNXC3	R385B3789_LR	1*gene:Rv0757+1*gene:Rv0758					0	100000			0	0
R318-184	1 AIR@MNXC3 + 1 MNXM3@MNXC3 + 1 MNXM60@MNXC3 --> 1 CAIR@MNXC3 + 1 MNXM7@MNXC3 + 1 PI@MNXC3	R3FAC9321_LR	1*gene:Rv3276c					0	100000			0	0
R317-485	1 AIR@MNXC3 + 1 MNXM7@MNXC3 + 1 PI@MNXC3 <-- 1 FGAM@MNXC3 + 1 MNXM3@MNXC3	R91225327_RL	1*gene:Rv0809					-100000	0			0	0
R225-622	1 AKG@MNXC3 + 1 ASP@MNXC3 <==> 1 GLU@MNXC3 + 1 OA@MNXC3	RB54EFA6D_B	1*gene:Rv0337c;1*gene:Rv3565					-100000	100000			0	0
R58-811	1 AKG@MNXC3 + 1 CO2@MNXC3 + 1 MNXM6@MNXC3 <-- 1 ICIT@MNXC3 + 1 MNXM5@MNXC3	RED3B6160_RL	1*gene:Rv0066c;1*gene:Rv3339c					-100000	0			0	0
R136-789	1 AKG@MNXC3 + 1 GABA@MNXC3 <==> 1 GLU@MNXC3 + 1 SUCCSAL@MNXC3	RE7BE200B_B	1*gene:Rv2589					-100000	100000			0	0
R267-839	1 AKG@MNXC3 + 1 HISOLP@MNXC3 <==> 1 GLU@MNXC3 + 1 IMACP@MNXC3	RF3D08548_B	1*gene:Rv1600;1*gene:Rv3772					-100000	100000			0	0
R140-460	1 AKG@MNXC3 + 1 HYDROXYGLU@MNXC3 --> 1 GLU@MNXC3 + 1 HYDROXYAKG@MNXC3	R89BC8802_LR						0	100000			0	0
R413-349	1 AKG@MNXC3 + 1 ICHOR@MNXC3 --> 1 CO2@MNXC3 + 1 PYR@MNXC3 + 1 SHCHC@MNXC3	R6B83930D_LR	1*gene:Rv0555					0	100000			0	0
R197-806	1 AKG@MNXC3 + 1 MNXM10@MNXC3 + 1 MNXM37@MNXC3 <==> 2 GLU@MNXC3 + 1 MNXM8@MNXC3	REC18F47B_B	1*gene:Rv3858c+1*gene:Rv3859c					-100000	100000			0	0
R224-779	1 AKG@MNXC3 + 1 MNXM140@MNXC3 <==> 1 GLU@MNXC3 + 1 MOP@MNXC3	RE4A565BA_B	1*gene:Rv2210c					-100000	100000			0	0
R214-151	1 AKG@MNXC3 + 1 MNXM199@MNXC3 <==> 1 GLU@MNXC3 + 1 OMVAL@MNXC3	R35F7CAE8_B	1*gene:Rv2210c					-100000	100000			0	0
R149-135	1 AKG@MNXC3 + 1 MNXM231@MNXC3 <==> 1 GLU@MNXC3 + 1 OMVAL@MNXC3	R30EE89F1_B	1*gene:Rv2210c					-100000	100000			0	0
R219-734	1 AKG@MNXC3 + 1 MNXM231@MNXC3 <==> 1 GLU@MNXC3 + 1 OXOMETHYLPENTANOATE@MNXC3	RD6AA2403_B	1*gene:Rv2210c					-100000	100000			0	0
R198-548	1 AKG@MNXC3 + 1 MNXM6@MNXC3 + 1 NH3@MNXC3 <==> 1 GLU@MNXC3 + 1 MNXM5@MNXC3	RA34B33E3_B	1*gene:Rv2476c					-100000	100000			0	0
R286;R190-179	1 AKG@MNXC3 + 1 MNXM76@MNXC3 <==> 1 _4HPP@MNXC3 + 1 GLU@MNXC3	R3ED7E790_B	1*gene:Rv0337c;1*gene:Rv3565					-200000	200000			0	0
R284;R195-826	1 AKG@MNXC3 + 1 MNXM97@MNXC3 <==> 1 GLU@MNXC3 + 1 PHPYR@MNXC3	RF0FB5FFC_B	1*gene:Rv0337c;1*gene:Rv3565					-200000	200000			0	0
R206-101	1 AKG@MNXC3 + 1 NAORN@MNXC3 <-- 1 GLU@MNXC3 + 1 NAGLUS@MNXC3	R279A24FB_RL	1*gene:Rv1655					-100000	0			0	0
R144-815	1 AKG@MNXC3 + 1 ORN@MNXC3 --> 1 GLU@MNXC3 + 1 GLUGSAL@MNXC3	REE8397E7_LR	1*gene:Rv2321c;1*gene:Rv2322c					0	100000			0	0
R235-145	1 AKG@MNXC3 + 1 SDAPIM@MNXC3 <==> 1 GLU@MNXC3 + 1 SAOPIM@MNXC3	R33CA14E3_B	1*gene:Rv0858c;1*gene:Rv1655					-100000	100000			0	0
R61-323	1 AKG@MNXC3 --> 1 CO2@MNXC3 + 1 SUCCSAL@MNXC3	R65C80E31_LR	1*gene:Rv0555;1*gene:Rv1248c					0	100000			0	0
R9C02E07A_RL-523	1 AKG@MNXC3 <-- 1 AKG@BOUNDARY							-1.0E7	0			0	1
R847-188	1 AKG@MNXC3 <-- 1 AKG@MNXC3 + 1 H@MNXC3	R4031B182_RL						-1	0			0	0
R391-693	1 AKP@MNXC3 + 1 MNXM6@MNXC3 --> 1 MNXM5@MNXC3 + 1 PANT@MNXC3	RC9130DE1_LR	1*gene:Rv2573					0	100000			0	0
R390-437	1 AKP@MNXC3 + 1 MNXM79@MNXC3 <-- 1 METTHF@MNXC3 + 1 OMVAL@MNXC3	R82C3A2EE_RL	1*gene:Rv2225					-100000	0			0	0
R411-677	1 ALA@MNXC3 + 1 FERO@MNXC3 <-- 1 FE2@MNXC3 + 1 MNXM55@MNXC3	RC439431B_RL	1*gene:Rv1464;1*gene:Rv3025c					-100000	0			0	0
R723-261	1 ALA@MNXC3 + 1 MNXM3@MNXC3 + 0.3 UDPNAM@MNXC3 + 0.7 UDPNGM@MNXC3 <==> 1 MNXM7@MNXC3 + 1 PI@MNXC3 + 1 UDP__NAM__NGM__ALA@MNXC3	R53E50CC8_B	1*gene:Rv2152c					-100000	100000			0	0
R246-805	1 ALA@MNXC3 + 1 MNXM8@MNXC3 <==> 1 MNXM10@MNXC3 + 1 PYR@MNXC3 + 1 NH3@MNXC3	REBF7FB1F_B	1*gene:Rv2780					-100000	100000			0	0
R420-640	1 ALA@MNXC3 + 1 PIMELOYL__COA@MNXC3 --> 1 _8__AMINO7__OXONONANOATE@MNXC3 + 1 CO2@MNXC3 + 1 COA@MNXC3	RBABC6D2A_LR	1*gene:Rv0032+1*gene:Rv1569					0	100000			0	0
R552C1E89_B-268	1 ALA@MNXC3 <==> 1 ALA@BOUNDARY							-1.0E7	1.0E7			0	1
R698-848	1 ALA@MNXC3 <==> 1 DALA@MNXC3	RF7695DD2_B	1*gene:Rv3423c					-100000	100000			0	0
R726-818	1 ALAALA@MNXC3 + 1 MNXM3@MNXC3 + 1 UDP__NAM__NGM__AGMDAPIM@MNXC3 --> 1 MNXM7@MNXC3 + 1 PI@MNXC3 + 1 UDP__NAM__NGM__AGMDAPIMAA@MNXC3	REF2D4F95_LR	1*gene:Rv2157c					0	100000			0	0
R699-736	1 ALAALA@MNXC3 + 1 MNXM7@MNXC3 + 1 PI@MNXC3 <-- 2 DALA@MNXC3 + 1 MNXM3@MNXC3	RD7D05D6A_RL	1*gene:Rv2981c					-100000	0			0	0
R179-93	1 AMINOACETONE@MNXC3 + 1 CO2@MNXC3 <-- 1 _2A3KB@MNXC3	R250EAED2_RL						-100000	0			0	0
R180-696	1 AMINOACETONE@MNXC3 + 1 MNXM10@MNXC3 --> 1 _1__AMINO__PROPAN__2__OL@MNXC3 + 1 MNXM8@MNXC3	RCA103295_LR						0	100000			0	0
R469-235	1 AMPMP@MNXC3 + 1 MNXM3@MNXC3 --> 1 MAHMPPP@MNXC3 + 1 MNXM7@MNXC3	R4D16368A_LR	1*gene:Rv0422c					0	100000			0	0
R277-690	1 AN@MNXC3 + 1 GLU@MNXC3 + 1 PYR@MNXC3 <-- 1 CHOR@MNXC3 + 1 MNXM37@MNXC3	RC7BEB437_RL	1*gene:Rv1609					-100000	0			0	0
R278-2	1 AN@MNXC3 + 1 MNXM91@MNXC3 --> 1 MNXM11@MNXC3 + 1 NPRAN@MNXC3	R10482649_LR	1*gene:Rv2192c					0	100000			0	0
R810-495	1 AN@MNXC3 <-- 1 AN@BOUNDARY	R94C40B8C_RL						-1	0			0	1
R427b-787	1 APO__LIPO@MNXC3 + 1 MNXM925@MNXC3 <-- 1 OCTANOYL__ACP@MNXC3	RE75795FF_RL	1*gene:Rv2217					-100000	0			0	0
R427c-374	1 APO__LIPO@MNXC3 + 2 H2S@MNXC3 + 2 SAM@MNXC3 --> 2 DA@MNXC3 + 1 LIPO@MNXC3 + 2 MNXM61@MNXC3	R730C043C_LR	1*gene:Rv2218					0	100000			0	0
R731-738	1 ARABINOGALACTANDPP@MNXC3 + 30 PEPTIDOGLYCAN@MNXC3 --> 1 ARABINOGALACTAN_PEPTIDOGLYCAN@MNXC3 + 1 DPP@MNXC3	RD87BC52E_LR						0	100000			0	0
R706-276	1 ARABINOGALACTANDPP@MNXC3 + 70 DPP@MNXC3 <==> 70 ARAFDPP@MNXC3 + 1 ARA__1__GALACTANDPP@MNXC3	R57DB65F1_B	1*gene:Rv3794;1*gene:Rv3795					-100000	100000			0	0
R705-509	1 ARAFDPP@MNXC3 + 1 GALACTANDPP@MNXC3 <==> 1 ARA__1__GALACTANDPP@MNXC3 + 1 DPP@MNXC3	R992A0B9F_B	1*gene:Rv3792					-100000	100000			0	0
R697-148	1 ARAFDPP@MNXC3 <-- 1 DPPR@MNXC3	R350A7481_RL	1*gene:Rv3790+1*gene:Rv3791					-100000	0			0	0
R209-222	1 ARGSUCC@MNXC3 + 1 MNXM11@MNXC3 + 1 MNXM14@MNXC3 <-- 1 ASP@MNXC3 + 1 CITR@MNXC3 + 1 MNXM3@MNXC3	R4A0CBD2B_RL	1*gene:Rv1658					-100000	0			0	0
R210-90	1 ARGSUCC@MNXC3 --> 1 MNXM70@MNXC3 + 1 MNXM93@MNXC3	R24C7F570_LR	1*gene:Rv1659					0	100000			0	0
R250-46	1 ASER@MNXC3 + 1 COA@MNXC3 <==> 1 MNXM2@MNXC3 + 1 MNXM53@MNXC3	R1AAED6E_B	1*gene:Rv2335					-100000	100000			0	0
R228-711	1 ASP4P@MNXC3 + 1 MNXM6@MNXC3 --> 1 ASPSA@MNXC3 + 1 MNXM5@MNXC3 + 1 PI@MNXC3	RD127DC4_LR	1*gene:Rv3708c					0	100000			0	0
R227-774	1 ASP4P@MNXC3 + 1 MNXM7@MNXC3 <-- 1 ASP@MNXC3 + 1 MNXM3@MNXC3	RE34EB109_RL	1*gene:Rv3709c					-100000	0			0	0
R319-57	1 ASP@MNXC3 + 1 CAIR@MNXC3 + 1 MNXM3@MNXC3 --> 1 MNXM7@MNXC3 + 1 PI@MNXC3 + 1 SAICAR@MNXC3	R1EAAA51D_LR	1*gene:Rv0780					0	100000			0	0
R288-795	1 ASP@MNXC3 + 1 CAP@MNXC3 --> 1 CAASP@MNXC3 + 1 PI@MNXC3	RE9D14E5_LR	1*gene:Rv1380					0	100000			0	0
R349-302	1 ASP@MNXC3 + 1 MNXM125@MNXC3 + 1 MNXM51@MNXC3 --> 1 ASUC@MNXC3 + 1 MNXM30@MNXC3 + 1 PI@MNXC3	R5F5C28DC_LR	1*gene:Rv0357c					0	100000			0	0
R226-783	1 ASP@MNXC3 + 1 MNXM37@MNXC3 + 1 MNXM3@MNXC3 --> 1 GLU@MNXC3 + 1 MNXM11@MNXC3 + 1 MNXM147@MNXC3 + 1 MNXM14@MNXC3	RE613637D_LR	1*gene:Rv2201					0	100000			0	0
R362-311	1 ASP@MNXC3 + 1 MNXM93@MNXC3 --> 1 ISUCC@MNXC3 + 1 SUCC@MNXC3	R62518715_LR	1*gene:Rv1595					0	100000			0	0
R177-735	1 ASP@MNXC3 + 1 NH3@MNXC3 <-- 1 MNXM147@MNXC3	RD7BC10A0_RL	1*gene:Rv1538c					-100000	0			0	0
R363-849	1 ASP@MNXC3 + 1 O2@MNXC3 --> 1 H2O2@MNXC3 + 1 ISUCC@MNXC3	RF7D2442E_LR	1*gene:Rv1595					0	100000			0	0
R176-866	1 ASP@MNXC3 --> 1 CO2@MNXC3 + 1 bALA@MNXC3	RFB92AD99_LR	1*gene:Rv3601c					0	100000			0	0
R848-634	1 ASP@MNXC3 <-- 1 ASP@MNXC3 + 1 H@MNXC3	RB90286D6_RL						-1	0			0	0
R849-428	1 ASP@MNXC3 <-- 1 ASP@MNXC3 + 2 H@MNXC3	R808FBA13_RL						-1	0			0	0
R850-506	1 ASP@MNXC3 <-- 1 ASP@MNXC3 + 3 H@MNXC3	R97F4AE50_RL						-1	0			0	0
RA32202E4_B-547	1 ASP@MNXC3 <==> 1 ASP@BOUNDARY							-1.0E7	1.0E7			0	1
R232-626	1 ASPSA@MNXC3 + 1 PYR@MNXC3 --> 1 DIHYDRODIPICOLINATE@MNXC3	RB5EB06FA_LR	1*gene:Rv2753c					0	100000			0	0
R229-440	1 ASPSA@MNXC3 + 1 MNXM6@MNXC3 --> 1 HSER@MNXC3 + 1 MNXM5@MNXC3	R833F08AF_LR	1*gene:Rv1294					0	100000			0	0
R350-193	1 ASUC@MNXC3 <==> 1 MNXM14@MNXC3 + 1 MNXM93@MNXC3	R41D23B4_B	1*gene:Rv0777					-100000	100000			0	0
R620-479	1 BETA__KETO__C22__ACYL__ACP@MNXC3 + 1 CO2@MNXC3 + 1 COA@MNXC3 <-- 1 EICOSANOYL__COA@MNXC3 + 1 MALACP@MNXC3	R8F513AFD_RL	1*gene:Rv0533c					-100000	0			0	0
R621-317	1 BETA__KETO__C22__ACYL__ACP@MNXC3 + 1 MNXM6@MNXC3 --> 1 D__3__HYDROXY__C22__ACYL__ACP@MNXC3 + 1 MNXM5@MNXC3	R63A41A96_LR	1*gene:Rv0242c;1*gene:Rv1350;1*gene:Rv1483;1*gene:Rv2002;1*gene:Rv2766c					0	100000			0	0
BXT-218	1 BIOMASS@MNXC3 --> 1 BIOMASS@BOUNDARY	R48E37591_LR						0	100000			0	1
R426-705	1 BIOTIN__BCCP@MNXC3 + 1 MNXM11@MNXC3 + 1 MNXM14@MNXC3 <-- 1 MNXM304@MNXC3 + 1 MNXM3@MNXC3	RCEFCEE92_RL	1*gene:Rv3279c					-100000	0			0	0
R427-496	1 BIOTIN__BCCP@MNXC3 + 1 MNXM3@MNXC3 + 1 MNXM60@MNXC3 --> 1 BIOTIN__CO2@MNXC3 + 1 MNXM7@MNXC3 + 1 PI@MNXC3	R94ED2034_LR	1*gene:Rv0973c;1*gene:Rv2501c;1*gene:Rv3285					0	100000			0	0
R508-373	1 BIOTIN__CO2@MNXC3 + 1 HEXACOSANOYL__COA@MNXC3 --> 1 HEXACOSANOYL__COA__CO2@MNXC3 + 1 MNXM304@MNXC3	R73097E86_LR	1*gene:Rv3280+1*gene:Rv3285+1*gene:Rv3799c					0	100000			0	0
R100-313	1 BIOTIN__CO2@MNXC3 + 1 PYR@MNXC3 --> 0.999 MNXM304@MNXC3 + 1 OA@MNXC3	R62DFD2E9_LR	1*gene:Rv2967c					0	100000			0	0
R495-804	1 BIOTIN__CO2@MNXC3 + 1 MNXM2@MNXC3 --> 1 MALCOA@MNXC3 + 0.999 MNXM304@MNXC3	REB3872EA_LR	1*gene:Rv0904c;1*gene:Rv0974c;1*gene:Rv2247;1*gene:Rv2502c;1*gene:Rv3280;1*gene:Rv3799c					0	100000			0	0
R156-44	1 BIOTIN__CO2@MNXC3 + 1 PROPIONYLCOA@MNXC3 --> 0.999 MNXM304@MNXC3 + 1 SMMALONYLCOA@MNXC3	R19B4DF63_LR	1*gene:Rv0904c;1*gene:Rv0974c;1*gene:Rv2247;1*gene:Rv2502c;1*gene:Rv3280;1*gene:Rv3799c					0	100000			0	0
R564-508	1 BUTANOYL__COA@MNXC3 + 1 COA@MNXC3 + 1 MNXM8@MNXC3 + 1 MNXM96415@MNXC3 --> 1 MNXM10@MNXC3 + 1 MNXM1@MNXC3 + 2 MNXM2@MNXC3 + 1 MNXM38@MNXC3	R9897ACA6_LR	1*gene:COMPLEX					0	100000			0	0
R563-858	1 BUTANOYL__COA@MNXC3 + 1 MNXM10@MNXC3 + 1 MNXM1@MNXC3 + 1 MNXM2@MNXC3 + 1 MNXM38@MNXC3 <-- 1 COA@MNXC3 + 1 HEXANOYL__COA@MNXC3 + 1 MNXM8@MNXC3 + 1 MNXM96415@MNXC3	RF960C7B6_RL	1*gene:COMPLEX					-100000	0			0	0
R640-755	1 C78MYCOLATE__ENZ@MNXC3 + 1 PPM@MNXC3 --> 1 C78MYCOLATE__PP@MNXC3	RDCEE5EEB_LR	1*gene:Rv3802c					0	100000			0	0
R639-464	1 C78MYCOLATE__ENZ@MNXC3 <-- 1 C78__3__OXY__MYCOLATE__ENZ@MNXC3 + 1 MNXM6@MNXC3	R8AFD0368_RL						-100000	0			0	0
R641-353	1 C78MYCOLATE__PP@MNXC3 + 1 TRE6P@MNXC3 --> 1 PPM@MNXC3 + 1 TREHALOSEMONOMYCOLATE__P@MNXC3	R6CA8EC59_LR	1*gene:Rv0519c;1*gene:Rv0774c;1*gene:Rv1288					0	100000			0	0
R638-267	1 C78__3__OXY__MYCOLATE__ENZ@MNXC3 + 1 CO2@MNXC3 + 1 COA@MNXC3 + 1 MNXM14@MNXC3 <-- 1 HEXACOSANOYL__COA__CO2@MNXC3 + 1 MEROACYL__AMP@MNXC3	R55125744_RL	1*gene:Rv3800c					-100000	0			0	0
R289-395	1 CAASP@MNXC3 <==> 1 DOROA@MNXC3	R7999665E_B	1*gene:Rv1381					-100000	100000			0	0
R182-549	1 CADA@MNXC3 + 1 CO2@MNXC3 <-- 1 MNXM78@MNXC3	RA381BC4C_RL	1*gene:Rv2531c					-100000	0			0	0
R5DE82B90_LR-297	1 CADA@MNXC3 --> 1 CADA@BOUNDARY							0	1.0E7			0	1
R903-624	1 CADA@MNXC3 <-- 1 CADA@MNXC3 + 1 H@MNXC3	RB581D5DE_RL						-1	0			0	0
R208-329	1 CAP@MNXC3 + 1 GLU@MNXC3 + 2 MNXM7@MNXC3 + 1 PI@MNXC3 <-- 1 CO2@MNXC3 + 1 MNXM37@MNXC3 + 2 MNXM3@MNXC3	R67593522_RL	1*gene:Rv1383+1*gene:Rv1384					-100000	0			0	0
R145-367	1 CAP@MNXC3 + 1 ORN@MNXC3 --> 1 CITR@MNXC3 + 1 PI@MNXC3	R71FA5BD7_LR	1*gene:Rv1656					0	100000			0	0
R222-708	1 CBHCAP@MNXC3 + 1 MNXM8@MNXC3 --> 1 MNXM10@MNXC3 + 1 OICAP@MNXC3	RD050FD74_LR	1*gene:Rv2995c					0	100000			0	0
R221-409	1 CBHCAP@MNXC3 <==> 1 IPPMAL@MNXC3	R7C518FBC_B	1*gene:Rv2987c+1*gene:Rv2988c					-100000	100000			0	0
R597-788	1 CDPDAG__TBA@MNXC3 + 1 MI@MNXC3 --> 1 MNXM31@MNXC3 + 1 PI__TBA@MNXC3	RE77882EA_LR	1*gene:Rv2612c					0	100000			0	0
R596-674	1 CDPDAG__TBA@MNXC3 + 1 MNXM11@MNXC3 <-- 1 MNXM63@MNXC3 + 1 PA__TBA@MNXC3	RC3A1FAA2_RL	1*gene:Rv2881c					-100000	0			0	0
R592-21	1 CDPDG@MNXC3 + 1 GL3P@MNXC3 <==> 1 MNXM31@MNXC3 + 1 PGP@MNXC3	R13D1867E_B	1*gene:Rv2746c					-100000	100000			0	0
R588-769	1 CDPDG@MNXC3 + 1 MNXM11@MNXC3 <==> 1 MNXM63@MNXC3 + 1 PA@MNXC3	RE23AB596_B	1*gene:Rv2881c					-100000	100000			0	0
R589-37	1 CDPDG@MNXC3 + 1 MNXM53@MNXC3 <==> 1 MNXM31@MNXC3 + 1 PS@MNXC3	R18059D55_B	1*gene:Rv0436c					-100000	100000			0	0
R680-407	1 CDPMDE@MNXC3 + 1 MNXM11@MNXC3 <-- 1 MDE4P@MNXC3 + 1 MNXM63@MNXC3	R7BCD9F6A_RL	1*gene:Rv3582c					-100000	0			0	0
R681-564	1 CDPMDE@MNXC3 + 1 MNXM3@MNXC3 --> 1 _2PCDPMDE@MNXC3 + 1 MNXM7@MNXC3	RA6B4BD18_LR	1*gene:Rv1011					0	100000			0	0
R26-99	1 CELB@MNXC3 --> 2 TETRADECANOYL__COA@MNXC3	R2759B6B7_LR	1*gene:Rv0186					0	100000			0	0
RE64FED53_RL-785	1 CELB@MNXC3 <-- 1 CELB@BOUNDARY							-1.0E7	0			0	1
R276-455	1 CHOR@MNXC3 + 1 PI@MNXC3 <-- 1 _3PSME@MNXC3	R89121AB2_RL	1*gene:Rv2540c					-100000	0			0	0
R650-847	1 CHOR@MNXC3 --> 1 HBA@MNXC3 + 1 PYR@MNXC3	RF7301A2E_LR	1*gene:Rv2949c					0	100000			0	0
R412-800	1 CHOR@MNXC3 <==> 1 ICHOR@MNXC3	REAC80982_B	1*gene:Rv2386c;1*gene:Rv3215					-100000	100000			0	0
R282-141	1 CHOR@MNXC3 <==> 1 PHEN@MNXC3	R331B4CA0_B	1*gene:Rv0948c;1*gene:Rv1885c					-100000	100000			0	0
R57-476	1 CISACONITATE@MNXC3 <==> 1 ICIT@MNXC3	R8EA24545_B	1*gene:Rv1475c					-100000	100000			0	0
R56-298	1 CISACONITATE@MNXC3 <==> 1 MNXM131@MNXC3	R5DFA859A_B	1*gene:Rv1475c					-100000	100000			0	0
R625-822	1 CIS__DELTA__13__ENOYL__C32__ACYL__ACP@MNXC3 + 1 MALACP@MNXC3 + 1 MNXM6@MNXC3 --> 1 CIS__DELTA__2__3__15__ENOYL__C34__ACYL__ACP@MNXC3 + 1 CO2@MNXC3 + 1 MNXM5@MNXC3 + 1 MNXM925@MNXC3	REFF132BD_LR	1*gene:Rv0098+1*gene:Rv0242c+1*gene:Rv1141c+1*gene:Rv2245;1*gene:Rv0098+1*gene:Rv0242c+1*gene:Rv1141c+1*gene:Rv2246;1*gene:Rv0098+1*gene:Rv0242c+1*gene:Rv1142c+1*gene:Rv2245;1*gene:Rv0098+1*gene:Rv0242c+1*gene:Rv1142c+1*gene:Rv2246;1*gene:Rv0098+1*gene:Rv1141c+1*gene:Rv1350+1*gene:Rv2245;1*gene:Rv0098+1*gene:Rv1141c+1*gene:Rv1350+1*gene:Rv2246;1*gene:Rv0098+1*gene:Rv1141c+1*gene:Rv1483+1*gene:Rv2…					0	100000			0	0
R624-704	1 CIS__DELTA__13__ENOYL__C32__ACYL__ACP@MNXC3 + 5 CO2@MNXC3 + 10 MNXM5@MNXC3 + 5 MNXM925@MNXC3 <-- 1 CIS__DELTA__3__ENOYL__C22__ACYL__ACP@MNXC3 + 5 MALACP@MNXC3 + 10 MNXM6@MNXC3	RCE7E4282_RL	1*gene:Rv0098+1*gene:Rv0242c+1*gene:Rv1484+1*gene:Rv2245;1*gene:Rv0098+1*gene:Rv0242c+1*gene:Rv1484+1*gene:Rv2246;1*gene:Rv0098+1*gene:Rv1350+1*gene:Rv1484+1*gene:Rv2245;1*gene:Rv0098+1*gene:Rv1350+1*gene:Rv1484+1*gene:Rv2246;1*gene:Rv0098+1*gene:Rv1483+1*gene:Rv1484+1*gene:Rv2245;1*gene:Rv0098+1*gene:Rv1483+1*gene:Rv1484+1*gene:Rv2246;1*gene:Rv0098+1*gene:Rv1484+1*gene:Rv2002+1*gene:Rv2245;1*gen…					-100000	0			0	0
R629-833	1 CIS__DELTA__19__ENOYL__C38__ACYL__ACP@MNXC3 + 1 MALACP@MNXC3 + 1 MNXM6@MNXC3 --> 1 CIS__DELTA__2__3__21__ENOYL__C40__ACYL__ACP@MNXC3 + 1 CO2@MNXC3 + 1 MNXM5@MNXC3 + 1 MNXM925@MNXC3	RF2D1B760_LR	1*gene:Rv0098+1*gene:Rv0242c+1*gene:Rv1141c+1*gene:Rv2245;1*gene:Rv0098+1*gene:Rv0242c+1*gene:Rv1141c+1*gene:Rv2246;1*gene:Rv0098+1*gene:Rv0242c+1*gene:Rv1142c+1*gene:Rv2245;1*gene:Rv0098+1*gene:Rv0242c+1*gene:Rv1142c+1*gene:Rv2246;1*gene:Rv0098+1*gene:Rv1141c+1*gene:Rv1350+1*gene:Rv2245;1*gene:Rv0098+1*gene:Rv1141c+1*gene:Rv1350+1*gene:Rv2246;1*gene:Rv0098+1*gene:Rv1141c+1*gene:Rv1483+1*gene:Rv2…					0	100000			0	0
R628-124	1 CIS__DELTA__19__ENOYL__C38__ACYL__ACP@MNXC3 + 8 CO2@MNXC3 + 16 MNXM5@MNXC3 + 8 MNXM925@MNXC3 <-- 1 CIS__DELTA__3__ENOYL__C22__ACYL__ACP@MNXC3 + 8 MALACP@MNXC3 + 16 MNXM6@MNXC3	R2C3DFDF7_RL	1*gene:Rv0098+1*gene:Rv0242c+1*gene:Rv1484+1*gene:Rv2245;1*gene:Rv0098+1*gene:Rv0242c+1*gene:Rv1484+1*gene:Rv2246;1*gene:Rv0098+1*gene:Rv1350+1*gene:Rv1484+1*gene:Rv2245;1*gene:Rv0098+1*gene:Rv1350+1*gene:Rv1484+1*gene:Rv2246;1*gene:Rv0098+1*gene:Rv1483+1*gene:Rv1484+1*gene:Rv2245;1*gene:Rv0098+1*gene:Rv1483+1*gene:Rv1484+1*gene:Rv2246;1*gene:Rv0098+1*gene:Rv1484+1*gene:Rv2002+1*gene:Rv2245;1*gen…					-100000	0			0	0
R627-310	1 CIS__DELTA__2__19__31__ENOYL__C50__ACYL__ACP@MNXC3 + 2 MNXM5@MNXC3 + 2 SAM@MNXC3 --> 1 CYCLOPROPYL__MEROACYL__ACP@MNXC3 + 2 MNXM6@MNXC3 + 2 SAH@MNXC3	R62420F92_LR	1*gene:Rv0503c+1*gene:Rv0643c					0	100000			0	0
R626-494	1 CIS__DELTA__2__19__31__ENOYL__C50__ACYL__ACP@MNXC3 + 8 CO2@MNXC3 + 16 MNXM5@MNXC3 + 8 MNXM925@MNXC3 <-- 1 CIS__DELTA__2__3__15__ENOYL__C34__ACYL__ACP@MNXC3 + 8 MALACP@MNXC3 + 16 MNXM6@MNXC3	R94BBD643_RL	1*gene:Rv0098+1*gene:Rv0242c+1*gene:Rv1484+1*gene:Rv2245;1*gene:Rv0098+1*gene:Rv0242c+1*gene:Rv1484+1*gene:Rv2246;1*gene:Rv0098+1*gene:Rv1350+1*gene:Rv1484+1*gene:Rv2245;1*gene:Rv0098+1*gene:Rv1350+1*gene:Rv1484+1*gene:Rv2246;1*gene:Rv0098+1*gene:Rv1483+1*gene:Rv1484+1*gene:Rv2245;1*gene:Rv0098+1*gene:Rv1483+1*gene:Rv1484+1*gene:Rv2246;1*gene:Rv0098+1*gene:Rv1484+1*gene:Rv2002+1*gene:Rv2245;1*gen…					-100000	0			0	0
R631-419	1 CIS__DELTA__2__19__37__ENOYL__C56__ACYL__ACP@MNXC3 + 1 SAM@MNXC3 --> 1 CIS__DELTA__37__ENOYL__METHY__HYDROXY__C56__ACYL__ACP@MNXC3 + 1 SAH@MNXC3	R7F62705A_LR	1*gene:Rv0642c					0	100000			0	0
R630-726	1 CIS__DELTA__2__19__37__ENOYL__C56__ACYL__ACP@MNXC3 + 8 CO2@MNXC3 + 16 MNXM5@MNXC3 + 8 MNXM925@MNXC3 <-- 1 CIS__DELTA__2__3__21__ENOYL__C40__ACYL__ACP@MNXC3 + 8 MALACP@MNXC3 + 16 MNXM6@MNXC3	RD429DCAD_RL	1*gene:Rv0098+1*gene:Rv0242c+1*gene:Rv1484+1*gene:Rv2245;1*gene:Rv0098+1*gene:Rv0242c+1*gene:Rv1484+1*gene:Rv2246;1*gene:Rv0098+1*gene:Rv1350+1*gene:Rv1484+1*gene:Rv2245;1*gene:Rv0098+1*gene:Rv1350+1*gene:Rv1484+1*gene:Rv2246;1*gene:Rv0098+1*gene:Rv1483+1*gene:Rv1484+1*gene:Rv2245;1*gene:Rv0098+1*gene:Rv1483+1*gene:Rv1484+1*gene:Rv2246;1*gene:Rv0098+1*gene:Rv1484+1*gene:Rv2002+1*gene:Rv2245;1*gen…					-100000	0			0	0
R634-652	1 CIS__DELTA__37__ENOYL__DIMETHY__HYDROXY__C56__ACYL__ACP@MNXC3 + 1 MNXM6@MNXC3 + 1 SAH@MNXC3 <-- 1 CIS__DELTA__37__ENOYL__METHY__HYDROXY__C56__ACYL__ACP@MNXC3 + 1 MNXM5@MNXC3 + 1 SAM@MNXC3	RBD659829_RL	1*gene:Rv0645c					-100000	0			0	0
R636-18	1 CIS__DELTA__37__ENOYL__DIMETHY__HYDROXY__C56__ACYL__ACP@MNXC3 + 2 MNXM5@MNXC3 + 1 SAM@MNXC3 --> 2 MNXM6@MNXC3 + 1 SAH@MNXC3 + 1 TRANS__KETO__MEROACYL__ACP@MNXC3	R13C187A2_LR	1*gene:Rv0503c					0	100000			0	0
R635-195	1 CIS__DELTA__37__ENOYL__DIMETHY__HYDROXY__C56__ACYL__ACP@MNXC3 + 2 MNXM5@MNXC3 + 2 SAM@MNXC3 --> 2 MNXM6@MNXC3 + 2 SAH@MNXC3 + 1 TRANS__METHOXY__MEROACYL__ACP@MNXC3	R42276E8D_LR	1*gene:Rv0503c+1*gene:Rv0643c					0	100000			0	0
R633-107	1 CIS__DELTA__37__ENOYL__METHY__HYDROXY__C56__ACYL__ACP@MNXC3 + 2 MNXM5@MNXC3 + 1 SAM@MNXC3 --> 1 CIS__KETO__MEROACYL__ACP@MNXC3 + 2 MNXM6@MNXC3 + 1 SAH@MNXC3	R28C40DB8_LR	1*gene:Rv0644c					0	100000			0	0
R632-651	1 CIS__DELTA__37__ENOYL__METHY__HYDROXY__C56__ACYL__ACP@MNXC3 + 2 MNXM5@MNXC3 + 2 SAM@MNXC3 --> 1 CIS__METHOXY__MEROACYL__ACP@MNXC3 + 2 MNXM6@MNXC3 + 2 SAH@MNXC3	RBD4AF0B5_LR	1*gene:Rv0643c+1*gene:Rv0644c					0	100000			0	0
R567-177	1 CIS__DELTA__3__DODECANOYL__COA@MNXC3 + 1 MNXM10@MNXC3 + 1 MNXM1@MNXC3 + 1 MNXM2@MNXC3 + 1 MNXM38@MNXC3 <-- 1 CIS__DELTA__5__TETRADECANOYL__COA@MNXC3 + 1 COA@MNXC3 + 1 MNXM8@MNXC3 + 1 MNXM96415@MNXC3	R3DD73488_RL	1*gene:COMPLEX					-100000	0			0	0
R568-279	1 CIS__DELTA__3__DODECANOYL__COA@MNXC3 --> 1 TRANS__DELTA__2__DODECANOYL__COA@MNXC3	R58ACF23A_LR	1*gene:COMPLEX					0	100000			0	0
R623-682	1 CIS__DELTA__3__ENOYL__C22__ACYL__ACP@MNXC3 <-- 1 TRANS__DELTA__2__ENOYL__C22__ACYL__ACP@MNXC3	RC62D72DF_RL	1*gene:Rv1141c;1*gene:Rv1142					-100000	0			0	0
R566-236	1 CIS__DELTA__5__TETRADECANOYL__COA@MNXC3 + 1 MNXM10@MNXC3 + 1 MNXM1@MNXC3 + 1 MNXM2@MNXC3 + 1 MNXM38@MNXC3 <-- 1 _9__HEXADECENOYL__COA@MNXC3 + 1 COA@MNXC3 + 1 MNXM8@MNXC3 + 1 MNXM96415@MNXC3	R4D52B357_RL	1*gene:COMPLEX					-100000	0			0	0
R143-76	1 CITR@MNXC3 + 1 NH3@MNXC3 <-- 1 MNXM70@MNXC3	R225A4C62_RL	1*gene:Rv1001					-100000	0			0	0
R811-308	1 CITR@MNXC3 <-- 1 CITR@BOUNDARY	R61E831AA_RL						-1	0			0	1
R649-369	1 CO2@MNXC3 + 1 COA@MNXC3 + 2 MNXM5@MNXC3 + 1 TUBERCULOSTEROYL__ACP@MNXC3 <-- 1 HEXADECANOYL__ACP@MNXC3 + 2 MNXM6@MNXC3 + 1 SMMALONYLCOA@MNXC3	R727163B5_RL	1*gene:Rv2940c					-100000	0			0	0
R417-197	1 CO2@MNXC3 + 1 DMK@MNXC3 + 1 MNXM11@MNXC3 <-- 1 DHN@MNXC3 + 1 NPP@MNXC3	R429D5C0A_RL	1*gene:Rv0534c					-100000	0			0	0
R678-399	1 CO2@MNXC3 + 1 DX5P@MNXC3 <-- 1 MNXM126@MNXC3 + 1 PYR@MNXC3	R79C703EC_RL	1*gene:Rv2682c;1*gene:Rv3379c					-100000	0			0	0
R135-834	1 CO2@MNXC3 + 1 GABA@MNXC3 <-- 1 GLU@MNXC3	RF2EF231F_RL	1*gene:Rv3432c					-100000	0			0	0
R535-446	1 CO2@MNXC3 + 1 HEPTADECANOYL__ACP@MNXC3 + 2 MNXM5@MNXC3 + 1 MNXM925@MNXC3 <-- 1 MALACP@MNXC3 + 2 MNXM6@MNXC3 + 1 PENTADECANOYL__ACP@MNXC3	R85A185AC_RL	1*gene:Rv2524c					-100000	0			0	0
R191-722	1 CO2@MNXC3 + 1 HOMOGEN@MNXC3 <-- 1 _4HPP@MNXC3 + 1 O2@MNXC3	RD3292260_RL	1*gene:MT1364					-100000	0			0	0
R168-370	1 CO2@MNXC3 + 1 IBUTLIPO@MNXC3 <-- 1 LIPO@MNXC3 + 1 OMVAL@MNXC3	R728ED220_RL	1*gene:Rv2496c+1*gene:Rv2497c					-100000	0			0	0
R280-650	1 CO2@MNXC3 + 1 IGP@MNXC3 <-- 1 CPAD5P@MNXC3	RBD20D7A2_RL	1*gene:Rv1611					-100000	0			0	0
R72-574	1 CO2@MNXC3 + 1 MNXM10@MNXC3 + 1 PYR@MNXC3 <-- 1 MNXM8@MNXC3 + 1 MNXM98@MNXC3	RA9415E2_RL	1*gene:Rv2332					-100000	0			0	0
R174-507	1 CO2@MNXC3 + 1 MNXM10@MNXC3 + 1 PROPIONYLCOA@MNXC3 <-- 1 COA@MNXC3 + 1 METHYMALONATE@MNXC3 + 1 MNXM8@MNXC3	R9862F211_RL	1*gene:Rv0753c					-100000	0			0	0
R32-562	1 CO2@MNXC3 + 1 MNXM10@MNXC3 <-- 1 FOR@MNXC3 + 1 MNXM8@MNXC3	RA5FD97D6_RL	1*gene:Rv2900c					-100000	0			0	0
R365-637	1 CO2@MNXC3 + 1 MNXM11@MNXC3 + 1 NACN@MNXC3 <-- 1 MNXM91@MNXC3 + 1 QA@MNXC3	RB9E66406_RL	1*gene:Rv1596					-100000	0			0	0
R101-223	1 CO2@MNXC3 + 1 MNXM30@MNXC3 + 1 PEP@MNXC3 <==> 1 MNXM51@MNXC3 + 1 OA@MNXC3	R4A8E0848_B	1*gene:Rv0211					-100000	100000			0	0
R89-729	1 CO2@MNXC3 + 1 MNXM6@MNXC3 + 1 RL5P@MNXC3 <-- 1 D6PGC@MNXC3 + 1 MNXM5@MNXC3	RD550616D_RL	1*gene:Rv1122;1*gene:Rv1844c					-100000	0			0	0
R238-647	1 CO2@MNXC3 + 1 MNXM78@MNXC3 <-- 1 MDAPIM@MNXC3	RBBA9DFCE_RL	1*gene:Rv1293					-100000	0			0	0
R292-638	1 CO2@MNXC3 + 1 MNXM80@MNXC3 <-- 1 OMP@MNXC3	RBA12FCB5_RL	1*gene:Rv1385					-100000	0			0	0
R223-663	1 CO2@MNXC3 + 1 MOP@MNXC3 <-- 1 OICAP@MNXC3	RC075F9F9_RL						-100000	0			0	0
R148-809	1 CO2@MNXC3 + 1 NH3@MNXC3 <-- 1 MNXM117@MNXC3	RECAA0682_RL	1*gene:Rv1848+1*gene:Rv1849+1*gene:Rv1850+1*gene:Rv1851+1*gene:Rv1852+1*gene:Rv1853					-100000	0			0	0
R283-764	1 CO2@MNXC3 + 1 PHPYR@MNXC3 <-- 1 PHEN@MNXC3	RE0634708_RL	1*gene:Rv3838c					-100000	0			0	0
R447-205	1 CO2@MNXC3 + 1 PRECORIN__8X@MNXC3 + 2 SAH@MNXC3 <-- 1 PRECORIN__6Y@MNXC3 + 2 SAM@MNXC3	R462BEAEB_RL	1*gene:Rv2072c					-100000	0			0	0
R80-257	1 CO2@MNXC3 + 1 PROPIONYLCOA@MNXC3 <-- 1 SMMALONYLCOA@MNXC3	R52E2E7B0_RL	1*gene:Rv0974c;1*gene:Rv3280					-100000	0			0	0
R183-544	1 CO2@MNXC3 + 1 PROPIONYLP@MNXC3 <-- 1 O2@MNXC3 + 1 OBUT@MNXC3 + 1 PI@MNXC3	RA2655AF4_RL						-100000	0			0	0
R146-665	1 CO2@MNXC3 + 1 PTRSC@MNXC3 <-- 1 ORN@MNXC3	RC0C8A783_RL	1*gene:Rv2531c					-100000	0			0	0
R186-716	1 CO2@MNXC3 + 1 SAP@MNXC3 <-- 1 LIPOYLPROTEIN@MNXC3 + 1 MNXM29@MNXC3	RD1D852FC_RL	1*gene:Rv1832					-100000	0			0	0
R536-258	1 CO2@MNXC3 + 2 MNXM5@MNXC3 + 1 MNXM925@MNXC3 + 1 NONADECANOYL__ACP@MNXC3 <-- 1 HEPTADECANOYL__ACP@MNXC3 + 1 MALACP@MNXC3 + 2 MNXM6@MNXC3	R53358779_RL	1*gene:Rv2524c					-100000	0			0	0
R425-94	1 CO2@MNXC3 --> 1 MNXM60@MNXC3	R253E14CA_LR	1*gene:Rv1284;1*gene:Rv3588c					0	100000			0	0
R805-530	1 CO2@MNXC3 <==> 1 CO2@BOUNDARY	R9E7E6E67_B						-100000	100000			0	1
R538	1 COA@MNXC3 + 1 DECANOATE@MNXC3 + 1 MNXM3@MNXC3 --> 1 DECANOYL__COA@MNXC3 + 1 MNXM11@MNXC3 + 1 MNXM14@MNXC3	RFDEA2E4_LR						-99999	99999			0	0
R561-403	1 COA@MNXC3 + 1 DECANOYL__COA@MNXC3 + 1 MNXM8@MNXC3 + 1 MNXM96415@MNXC3 --> 1 MNXM10@MNXC3 + 1 MNXM1@MNXC3 + 1 MNXM2@MNXC3 + 1 MNXM38@MNXC3 + 1 OCTANOYL__COA@MNXC3	R7AE98CAB_LR	1*gene:COMPLEX					0	100000			0	0
R416-1	1 COA@MNXC3 + 1 DHN@MNXC3 <-- 1 OSBCOA@MNXC3	R1025B83_RL	1*gene:Rv0548c					-100000	0			0	0
R516-695	1 COA@MNXC3 + 1 DOCOSANOYL__ACP@MNXC3 <==> 1 DOCOSANOYL__COA@MNXC3 + 1 MNXM925@MNXC3	RC9F9930C_B	1*gene:Rv0649+1*gene:Rv2244;1*gene:Rv2243+1*gene:Rv2244					-100000	100000			0	0
R555-867	1 COA@MNXC3 + 1 DOCOSANOYL__COA@MNXC3 + 1 MNXM8@MNXC3 + 1 MNXM96415@MNXC3 --> 1 EICOSANOYL__COA@MNXC3 + 1 MNXM10@MNXC3 + 1 MNXM1@MNXC3 + 1 MNXM2@MNXC3 + 1 MNXM38@MNXC3	RFBEC09D3_LR	1*gene:COMPLEX					0	100000			0	0
R545-487	1 COA@MNXC3 + 1 EICOSANOATE@MNXC3 + 1 MNXM3@MNXC3 --> 1 EICOSANOYL__COA@MNXC3 + 1 MNXM11@MNXC3 + 1 MNXM14@MNXC3	R91E5A5F0_LR	1*gene:Rv0035;1*gene:Rv0099;1*gene:Rv0119;1*gene:Rv0166;1*gene:Rv0214;1*gene:Rv0270;1*gene:Rv0275c;1*gene:Rv0404;1*gene:Rv0551c;1*gene:Rv0852;1*gene:Rv1058;1*gene:Rv1185c;1*gene:Rv1193;1*gene:Rv1206;1*gene:Rv1345;1*gene:Rv1427c;1*gene:Rv1521;1*gene:Rv1529;1*gene:Rv1750c;1*gene:Rv1925;1*gene:Rv2187;1*gene:Rv2505c;1*gene:Rv2590;1*gene:Rv2930;1*gene:Rv2941;1*gene:Rv2948c;1*gene:Rv2950c;1*gene:Rv3089…					0	100000			0	0
R515	1 COA@MNXC3 + 1 EICOSANOYL__ACP@MNXC3 <==> 1 EICOSANOYL__COA@MNXC3 + 1 MNXM925@MNXC3	RFEE59430_B						-99999	99999			0	0
R556-654	1 COA@MNXC3 + 1 EICOSANOYL__COA@MNXC3 + 1 MNXM8@MNXC3 + 1 MNXM96415@MNXC3 --> 1 MNXM10@MNXC3 + 1 MNXM1@MNXC3 + 1 MNXM2@MNXC3 + 1 MNXM38@MNXC3 + 1 OCTADECANOYL__COA@MNXC3	RBDCCB388_LR	1*gene:COMPLEX					0	100000			0	0
R550-829	1 COA@MNXC3 + 1 HEPTADECANOATE@MNXC3 + 1 MNXM3@MNXC3 --> 1 HEPTADECANOYL__COA@MNXC3 + 1 MNXM11@MNXC3 + 1 MNXM14@MNXC3	RF1CCCD10_LR	1*gene:Rv0035;1*gene:Rv0099;1*gene:Rv0119;1*gene:Rv0166;1*gene:Rv0214;1*gene:Rv0270;1*gene:Rv0275c;1*gene:Rv0404;1*gene:Rv0551c;1*gene:Rv0852;1*gene:Rv1058;1*gene:Rv1185c;1*gene:Rv1193;1*gene:Rv1206;1*gene:Rv1345;1*gene:Rv1427c;1*gene:Rv1521;1*gene:Rv1529;1*gene:Rv1750c;1*gene:Rv1925;1*gene:Rv2187;1*gene:Rv2505c;1*gene:Rv2590;1*gene:Rv2930;1*gene:Rv2941;1*gene:Rv2948c;1*gene:Rv2950c;1*gene:Rv3089…					0	100000			0	0
R521-309	1 COA@MNXC3 + 1 HEPTADECANOYL__ACP@MNXC3 <==> 1 HEPTADECANOYL__COA@MNXC3 + 1 MNXM925@MNXC3	R623C5900_B	1*gene:Rv0649+1*gene:Rv2244;1*gene:Rv2243+1*gene:Rv2244					-100000	100000			0	0
R576-490	1 COA@MNXC3 + 1 HEPTADECANOYL__COA@MNXC3 + 1 MNXM8@MNXC3 + 1 MNXM96415@MNXC3 --> 1 MNXM10@MNXC3 + 1 MNXM1@MNXC3 + 1 MNXM2@MNXC3 + 1 MNXM38@MNXC3 + 1 PENTADECANOYL__COA@MNXC3	R931F87E5_LR	1*gene:COMPLEX					0	100000			0	0
R581-463	1 COA@MNXC3 + 1 HEPTANOYL__COA@MNXC3 + 1 MNXM8@MNXC3 + 1 MNXM96415@MNXC3 --> 1 MNXM10@MNXC3 + 1 MNXM1@MNXC3 + 1 MNXM2@MNXC3 + 1 MNXM38@MNXC3 + 1 PENTANOYL__COA@MNXC3	R8AB6EC6D_LR	1*gene:COMPLEX					0	100000			0	0
R548-662	1 COA@MNXC3 + 1 HEXACOSANOATE@MNXC3 + 1 MNXM3@MNXC3 --> 1 HEXACOSANOYL__COA@MNXC3 + 1 MNXM11@MNXC3 + 1 MNXM14@MNXC3	RC05D5461_LR	1*gene:Rv0035;1*gene:Rv0099;1*gene:Rv0119;1*gene:Rv0166;1*gene:Rv0214;1*gene:Rv0270;1*gene:Rv0275c;1*gene:Rv0404;1*gene:Rv0551c;1*gene:Rv0852;1*gene:Rv1058;1*gene:Rv1185c;1*gene:Rv1193;1*gene:Rv1206;1*gene:Rv1345;1*gene:Rv1427c;1*gene:Rv1521;1*gene:Rv1529;1*gene:Rv1750c;1*gene:Rv1925;1*gene:Rv2187;1*gene:Rv2505c;1*gene:Rv2590;1*gene:Rv2930;1*gene:Rv2941;1*gene:Rv2948c;1*gene:Rv2950c;1*gene:Rv3089…					0	100000			0	0
R518-390	1 COA@MNXC3 + 1 HEXACOSANOYL__ACP@MNXC3 <==> 1 HEXACOSANOYL__COA@MNXC3 + 1 MNXM925@MNXC3	R78CD8E51_B	1*gene:Rv0649+1*gene:Rv2244;1*gene:Rv2243+1*gene:Rv2244					-100000	100000			0	0
R553-655	1 COA@MNXC3 + 1 HEXACOSANOYL__COA@MNXC3 + 1 MNXM8@MNXC3 + 1 MNXM96415@MNXC3 --> 1 MNXM10@MNXC3 + 1 MNXM1@MNXC3 + 1 MNXM2@MNXC3 + 1 MNXM38@MNXC3 + 1 TETRACOSANOYL__COA@MNXC3	RBE55E4AA_LR	1*gene:COMPLEX					0	100000			0	0
R541-844	1 COA@MNXC3 + 1 HEXADECANOATE@MNXC3 + 1 MNXM3@MNXC3 --> 1 HEXADECANOYL__COA@MNXC3 + 1 MNXM11@MNXC3 + 1 MNXM14@MNXC3	RF6631158_LR	1*gene:Rv0035;1*gene:Rv0099;1*gene:Rv0119;1*gene:Rv0166;1*gene:Rv0214;1*gene:Rv0270;1*gene:Rv0275c;1*gene:Rv0404;1*gene:Rv0551c;1*gene:Rv0852;1*gene:Rv1058;1*gene:Rv1185c;1*gene:Rv1193;1*gene:Rv1206;1*gene:Rv1345;1*gene:Rv1427c;1*gene:Rv1521;1*gene:Rv1529;1*gene:Rv1750c;1*gene:Rv1925;1*gene:Rv2187;1*gene:Rv2505c;1*gene:Rv2590;1*gene:Rv2930;1*gene:Rv2941;1*gene:Rv2948c;1*gene:Rv2950c;1*gene:Rv3089…					0	100000			0	0
R511-203	1 COA@MNXC3 + 1 HEXADECANOYL__ACP@MNXC3 <==> 1 HEXADECANOYL__COA@MNXC3 + 1 MNXM925@MNXC3	R448737A2_B	1*gene:Rv0649+1*gene:Rv2244;1*gene:Rv2243+1*gene:Rv2244					-100000	100000			0	0
R558-686	1 COA@MNXC3 + 1 HEXADECANOYL__COA@MNXC3 + 1 MNXM8@MNXC3 + 1 MNXM96415@MNXC3 --> 1 MNXM10@MNXC3 + 1 MNXM1@MNXC3 + 1 MNXM2@MNXC3 + 1 MNXM38@MNXC3 + 1 TETRADECANOYL__COA@MNXC3	RC75E3BBE_LR	1*gene:COMPLEX					0	100000			0	0
R646-53	1 COA@MNXC3 + 1 HEXADECANOYL__MAS@MNXC3 <-- 1 HEXADECANOYL__COA@MNXC3 + 1 MAS@MNXC3	R1D45C8E7_RL	1*gene:Rv2940c					-100000	0			0	0
R509-243	1 COA@MNXC3 + 1 HEXANOYL__ACP@MNXC3 <==> 1 HEXANOYL__COA@MNXC3 + 1 MNXM925@MNXC3	R50664700_B	1*gene:Rv0649+1*gene:Rv2244;1*gene:Rv2243+1*gene:Rv2244					-100000	100000			0	0
R172-7	1 COA@MNXC3 + 1 HIBUT@MNXC3 <-- 1 HIBUTCOA@MNXC3	R1121C0AF_RL						-100000	0			0	0
R169-752	1 COA@MNXC3 + 1 IBUTLIPO@MNXC3 <==> 1 DLIPO@MNXC3 + 1 IBUTCOA@MNXC3	RDB66768_B	1*gene:Rv2495c					-100000	100000			0	0
R220-232	1 COA@MNXC3 + 1 IPPMAL@MNXC3 <-- 1 MNXM2@MNXC3 + 1 OMVAL@MNXC3	R4CA3288D_RL	1*gene:Rv3710					-100000	0			0	0
R155-187	1 COA@MNXC3 + 1 MAACCOA@MNXC3 <==> 1 MNXM2@MNXC3 + 1 PROPIONYLCOA@MNXC3	R400C5961_B	1*gene:Rv1074c					-100000	100000			0	0
R618-642	1 COA@MNXC3 + 1 MALACP@MNXC3 <-- 1 MALCOA@MNXC3 + 1 MNXM925@MNXC3	RBAD97CD9_RL	1*gene:Rv0649+1*gene:Rv2244;1*gene:Rv2243+1*gene:Rv2244					-100000	0			0	0
R55-301	1 COA@MNXC3 + 1 MNXM131@MNXC3 <-- 1 MNXM2@MNXC3 + 1 OA@MNXC3	R5EBDA060_RL	1*gene:Rv0889c;1*gene:Rv0896;1*gene:Rv1131					-100000	0			0	0
R560-448	1 COA@MNXC3 + 1 DODECANOYL__COA@MNXC3 + 1 MNXM8@MNXC3 + 1 MNXM96415@MNXC3 --> 1 DECANOYL__COA@MNXC3 + 1 MNXM10@MNXC3 + 1 MNXM1@MNXC3 + 1 MNXM2@MNXC3 + 1 MNXM38@MNXC3	R86CECBD0_LR	1*gene:COMPLEX					0	100000			0	0
R537	1 COA@MNXC3 + 1 MNXM1653@MNXC3 + 1 MNXM3@MNXC3 --> 1 HEXANOYL__COA@MNXC3 + 1 MNXM11@MNXC3 + 1 MNXM14@MNXC3	RFEE7F18C_LR						-99999	99999			0	0
R547-521	1 COA@MNXC3 + 1 MNXM3297@MNXC3 + 1 MNXM3@MNXC3 --> 1 MNXM11@MNXC3 + 1 MNXM14@MNXC3 + 1 TETRACOSANOYL__COA@MNXC3	R9BB36AE3_LR	1*gene:Rv0035;1*gene:Rv0099;1*gene:Rv0119;1*gene:Rv0166;1*gene:Rv0214;1*gene:Rv0270;1*gene:Rv0275c;1*gene:Rv0404;1*gene:Rv0551c;1*gene:Rv0852;1*gene:Rv1058;1*gene:Rv1185c;1*gene:Rv1193;1*gene:Rv1206;1*gene:Rv1345;1*gene:Rv1427c;1*gene:Rv1521;1*gene:Rv1529;1*gene:Rv1750c;1*gene:Rv1925;1*gene:Rv2187;1*gene:Rv2505c;1*gene:Rv2590;1*gene:Rv2930;1*gene:Rv2941;1*gene:Rv2948c;1*gene:Rv2950c;1*gene:Rv3089…					0	100000			0	0
R539-472	1 COA@MNXC3 + 1 MNXM3@MNXC3 + 1 MNXM402@MNXC3 --> 1 MNXM11@MNXC3 + 1 DODECANOYL__COA@MNXC3 + 1 MNXM14@MNXC3	R8D58C84A_LR	1*gene:Rv0035;1*gene:Rv0099;1*gene:Rv0119;1*gene:Rv0166;1*gene:Rv0214;1*gene:Rv0270;1*gene:Rv0275c;1*gene:Rv0404;1*gene:Rv0551c;1*gene:Rv0852;1*gene:Rv1058;1*gene:Rv1185c;1*gene:Rv1193;1*gene:Rv1206;1*gene:Rv1345;1*gene:Rv1427c;1*gene:Rv1521;1*gene:Rv1529;1*gene:Rv1750c;1*gene:Rv1925;1*gene:Rv2187;1*gene:Rv2505c;1*gene:Rv2590;1*gene:Rv2930;1*gene:Rv2941;1*gene:Rv2948c;1*gene:Rv2950c;1*gene:Rv3089…					0	100000			0	0
R546-65	1 COA@MNXC3 + 1 MNXM3@MNXC3 + 1 MNXM7102@MNXC3 --> 1 DOCOSANOYL__COA@MNXC3 + 1 MNXM11@MNXC3 + 1 MNXM14@MNXC3	R20AFCBAA_LR	1*gene:Rv0035;1*gene:Rv0099;1*gene:Rv0119;1*gene:Rv0166;1*gene:Rv0214;1*gene:Rv0270;1*gene:Rv0275c;1*gene:Rv0404;1*gene:Rv0551c;1*gene:Rv0852;1*gene:Rv1058;1*gene:Rv1185c;1*gene:Rv1193;1*gene:Rv1206;1*gene:Rv1345;1*gene:Rv1427c;1*gene:Rv1521;1*gene:Rv1529;1*gene:Rv1750c;1*gene:Rv1925;1*gene:Rv2187;1*gene:Rv2505c;1*gene:Rv2590;1*gene:Rv2930;1*gene:Rv2941;1*gene:Rv2948c;1*gene:Rv2950c;1*gene:Rv3089…					0	100000			0	0
R551-387	1 COA@MNXC3 + 1 MNXM3@MNXC3 + 1 NONADECANOATE@MNXC3 --> 1 MNXM11@MNXC3 + 1 MNXM14@MNXC3 + 1 NONADECANOYL__COA@MNXC3	R77E51309_LR	1*gene:Rv0035;1*gene:Rv0099;1*gene:Rv0119;1*gene:Rv0166;1*gene:Rv0214;1*gene:Rv0270;1*gene:Rv0275c;1*gene:Rv0404;1*gene:Rv0551c;1*gene:Rv0852;1*gene:Rv1058;1*gene:Rv1185c;1*gene:Rv1193;1*gene:Rv1206;1*gene:Rv1345;1*gene:Rv1427c;1*gene:Rv1521;1*gene:Rv1529;1*gene:Rv1750c;1*gene:Rv1925;1*gene:Rv2187;1*gene:Rv2505c;1*gene:Rv2590;1*gene:Rv2930;1*gene:Rv2941;1*gene:Rv2948c;1*gene:Rv2950c;1*gene:Rv3089…					0	100000			0	0
R543-436	1 COA@MNXC3 + 1 MNXM3@MNXC3 + 1 OCTADECANOATE@MNXC3 --> 1 MNXM11@MNXC3 + 1 MNXM14@MNXC3 + 1 OCTADECANOYL__COA@MNXC3	R82C0A7B6_LR	1*gene:Rv0035;1*gene:Rv0099;1*gene:Rv0119;1*gene:Rv0166;1*gene:Rv0214;1*gene:Rv0270;1*gene:Rv0275c;1*gene:Rv0404;1*gene:Rv0551c;1*gene:Rv0852;1*gene:Rv1058;1*gene:Rv1185c;1*gene:Rv1193;1*gene:Rv1206;1*gene:Rv1345;1*gene:Rv1427c;1*gene:Rv1521;1*gene:Rv1529;1*gene:Rv1750c;1*gene:Rv1925;1*gene:Rv2187;1*gene:Rv2505c;1*gene:Rv2590;1*gene:Rv2930;1*gene:Rv2941;1*gene:Rv2948c;1*gene:Rv2950c;1*gene:Rv3089…					0	100000			0	0
R415-571	1 COA@MNXC3 + 1 MNXM3@MNXC3 + 1 OSB@MNXC3 --> 1 MNXM11@MNXC3 + 1 MNXM14@MNXC3 + 1 OSBCOA@MNXC3	RA8458986_LR	1*gene:Rv0542c+1*gene:Rv0553					0	100000			0	0
R549-55	1 COA@MNXC3 + 1 MNXM3@MNXC3 + 1 PENTADECANOATE@MNXC3 --> 1 MNXM11@MNXC3 + 1 MNXM14@MNXC3 + 1 PENTADECANOYL__COA@MNXC3	R1DF3A345_LR	1*gene:Rv0035;1*gene:Rv0099;1*gene:Rv0119;1*gene:Rv0166;1*gene:Rv0214;1*gene:Rv0270;1*gene:Rv0275c;1*gene:Rv0404;1*gene:Rv0551c;1*gene:Rv0852;1*gene:Rv1058;1*gene:Rv1185c;1*gene:Rv1193;1*gene:Rv1206;1*gene:Rv1345;1*gene:Rv1427c;1*gene:Rv1521;1*gene:Rv1529;1*gene:Rv1750c;1*gene:Rv1925;1*gene:Rv2187;1*gene:Rv2505c;1*gene:Rv2590;1*gene:Rv2930;1*gene:Rv2941;1*gene:Rv2948c;1*gene:Rv2950c;1*gene:Rv3089…					0	100000			0	0
R81-314	1 COA@MNXC3 + 1 MNXM3@MNXC3 + 1 PROPANOATE@MNXC3 --> 1 MNXM11@MNXC3 + 1 MNXM14@MNXC3 + 1 PROPIONYLCOA@MNXC3	R62F821CD_LR	1*gene:Rv3667					0	100000			0	0
R63-230	1 COA@MNXC3 + 1 MNXM3@MNXC3 + 1 SUCC@MNXC3 <==> 1 MNXM7@MNXC3 + 1 PI@MNXC3 + 1 SUCCOA@MNXC3	R4B96DC0A_B	1*gene:Rv0951+1*gene:Rv0952					-100000	100000			0	0
R540-416	1 COA@MNXC3 + 1 MNXM3@MNXC3 + 1 TETRADECANOATE@MNXC3 --> 1 MNXM11@MNXC3 + 1 MNXM14@MNXC3 + 1 TETRADECANOYL__COA@MNXC3	R7F27127A_LR	1*gene:Rv0035;1*gene:Rv0099;1*gene:Rv0119;1*gene:Rv0166;1*gene:Rv0214;1*gene:Rv0270;1*gene:Rv0275c;1*gene:Rv0404;1*gene:Rv0551c;1*gene:Rv0852;1*gene:Rv1058;1*gene:Rv1185c;1*gene:Rv1193;1*gene:Rv1206;1*gene:Rv1345;1*gene:Rv1427c;1*gene:Rv1521;1*gene:Rv1529;1*gene:Rv1750c;1*gene:Rv1925;1*gene:Rv2187;1*gene:Rv2505c;1*gene:Rv2590;1*gene:Rv2930;1*gene:Rv2941;1*gene:Rv2948c;1*gene:Rv2950c;1*gene:Rv3089…					0	100000			0	0
R397-478	1 COA@MNXC3 + 1 MNXM7@MNXC3 <-- 1 DPCOA@MNXC3 + 1 MNXM3@MNXC3	R8F25D939_RL	1*gene:Rv1631					-100000	0			0	0
R559-869	1 COA@MNXC3 + 1 TETRADECANOYL__COA@MNXC3 + 1 MNXM8@MNXC3 + 1 MNXM96415@MNXC3 --> 1 MNXM10@MNXC3 + 1 DODECANOYL__COA@MNXC3 + 1 MNXM1@MNXC3 + 1 MNXM2@MNXC3 + 1 MNXM38@MNXC3	RFC5649CD_LR	1*gene:COMPLEX					0	100000			0	0
R575-443	1 COA@MNXC3 + 1 MNXM8@MNXC3 + 1 MNXM96415@MNXC3 + 1 NONADECANOYL__COA@MNXC3 --> 1 HEPTADECANOYL__COA@MNXC3 + 1 MNXM10@MNXC3 + 1 MNXM1@MNXC3 + 1 MNXM2@MNXC3 + 1 MNXM38@MNXC3	R84952535_LR	1*gene:COMPLEX					0	100000			0	0
R580-768	1 COA@MNXC3 + 1 MNXM8@MNXC3 + 1 MNXM96415@MNXC3 + 1 NONANOYL__COA@MNXC3 --> 1 HEPTANOYL__COA@MNXC3 + 1 MNXM10@MNXC3 + 1 MNXM1@MNXC3 + 1 MNXM2@MNXC3 + 1 MNXM38@MNXC3	RE1BCC7B3_LR	1*gene:COMPLEX					0	100000			0	0
R552-569	1 COA@MNXC3 + 1 MNXM8@MNXC3 + 1 MNXM96415@MNXC3 + 1 OCTACOSANOYL__COA@MNXC3 --> 1 HEXACOSANOYL__COA@MNXC3 + 1 MNXM10@MNXC3 + 1 MNXM1@MNXC3 + 1 MNXM2@MNXC3 + 1 MNXM38@MNXC3	RA7F10661_LR	1*gene:COMPLEX					0	100000			0	0
R557-812	1 COA@MNXC3 + 1 MNXM8@MNXC3 + 1 MNXM96415@MNXC3 + 1 OCTADECANOYL__COA@MNXC3 --> 1 HEXADECANOYL__COA@MNXC3 + 1 MNXM10@MNXC3 + 1 MNXM1@MNXC3 + 1 MNXM2@MNXC3 + 1 MNXM38@MNXC3	RED61EEA8_LR	1*gene:COMPLEX					0	100000			0	0
R562-631	1 COA@MNXC3 + 1 MNXM8@MNXC3 + 1 MNXM96415@MNXC3 + 1 OCTANOYL__COA@MNXC3 --> 1 HEXANOYL__COA@MNXC3 + 1 MNXM10@MNXC3 + 1 MNXM1@MNXC3 + 1 MNXM2@MNXC3 + 1 MNXM38@MNXC3	RB7B141C5_LR	1*gene:COMPLEX					0	100000			0	0
R577-514	1 COA@MNXC3 + 1 MNXM8@MNXC3 + 1 MNXM96415@MNXC3 + 1 PENTADECANOYL__COA@MNXC3 --> 1 MNXM10@MNXC3 + 1 MNXM1@MNXC3 + 1 MNXM2@MNXC3 + 1 MNXM38@MNXC3 + 1 TRIDECANOYL__COA@MNXC3	R9B5482C0_LR	1*gene:COMPLEX					0	100000			0	0
R582-68	1 COA@MNXC3 + 1 MNXM8@MNXC3 + 1 MNXM96415@MNXC3 + 1 PENTANOYL__COA@MNXC3 --> 1 MNXM10@MNXC3 + 1 MNXM1@MNXC3 + 1 MNXM2@MNXC3 + 1 MNXM38@MNXC3 + 1 PROPIONYLCOA@MNXC3	R2109E4D9_LR	1*gene:COMPLEX					0	100000			0	0
R554-355	1 COA@MNXC3 + 1 MNXM8@MNXC3 + 1 MNXM96415@MNXC3 + 1 TETRACOSANOYL__COA@MNXC3 --> 1 DOCOSANOYL__COA@MNXC3 + 1 MNXM10@MNXC3 + 1 MNXM1@MNXC3 + 1 MNXM2@MNXC3 + 1 MNXM38@MNXC3	R6D7C75A7_LR	1*gene:COMPLEX					0	100000			0	0
R578-350	1 COA@MNXC3 + 1 MNXM8@MNXC3 + 1 MNXM96415@MNXC3 + 1 TRIDECANOYL__COA@MNXC3 --> 1 MNXM10@MNXC3 + 1 MNXM1@MNXC3 + 1 MNXM2@MNXC3 + 1 MNXM38@MNXC3 + 1 UNDECANOYL__COA@MNXC3	R6BA0A2DE_LR	1*gene:COMPLEX					0	100000			0	0
R579-274	1 COA@MNXC3 + 1 MNXM8@MNXC3 + 1 MNXM96415@MNXC3 + 1 UNDECANOYL__COA@MNXC3 --> 1 MNXM10@MNXC3 + 1 MNXM1@MNXC3 + 1 MNXM2@MNXC3 + 1 MNXM38@MNXC3 + 1 NONANOYL__COA@MNXC3	R56924EF8_LR	1*gene:COMPLEX					0	100000			0	0
R103-765	1 COA@MNXC3 + 1 MNXM98@MNXC3 <-- 1 GLX@MNXC3 + 1 MNXM2@MNXC3	RE07D9398_RL	1*gene:Rv1837c					-100000	0			0	0
R483-808	1 COA@MNXC3 + 1 MYCOTHIOL@MNXC3 <-- 1 CYS__NG__INS@MNXC3 + 1 MNXM2@MNXC3	REC486FEE_RL	1*gene:Rv0819					-100000	0			0	0
R716-200	1 COA@MNXC3 + 1 NAGA1P@MNXC3 <==> 1 GA1P@MNXC3 + 1 MNXM2@MNXC3	R437E91AE_B						-100000	100000			0	0
R203-226	1 COA@MNXC3 + 1 NAGLU@MNXC3 <==> 1 GLU@MNXC3 + 1 MNXM2@MNXC3	R4B0473C_B	1*gene:Rv2747					-100000	100000			0	0
R520-293	1 COA@MNXC3 + 1 NONADECANOYL__ACP@MNXC3 <==> 1 MNXM925@MNXC3 + 1 NONADECANOYL__COA@MNXC3	R5CDA7173_B	1*gene:Rv0649+1*gene:Rv2244;1*gene:Rv2243+1*gene:Rv2244					-100000	100000			0	0
R252-513	1 COA@MNXC3 + 1 OAHSER@MNXC3 <==> 1 HSER@MNXC3 + 1 MNXM2@MNXC3	R9B520787_B	1*gene:Rv3341					-100000	100000			0	0
R519-613	1 COA@MNXC3 + 1 OCTACOSANOYL__ACP@MNXC3 <==> 1 MNXM925@MNXC3 + 1 OCTACOSANOYL__COA@MNXC3	RB16B6213_B	1*gene:Rv0649+1*gene:Rv2244;1*gene:Rv2243+1*gene:Rv2244					-100000	100000			0	0
R513-156	1 COA@MNXC3 + 1 OCTADECANOYL__ACP@MNXC3 <==> 1 MNXM925@MNXC3 + 1 OCTADECANOYL__COA@MNXC3	R38333F88_B	1*gene:Rv0649+1*gene:Rv2244;1*gene:Rv2243+1*gene:Rv2244					-100000	100000			0	0
R239-400	1 COA@MNXC3 + 1 OSLHSER@MNXC3 <==> 1 HSER@MNXC3 + 1 SUCCOA@MNXC3	R79FE3131_B						-100000	100000			0	0
R587-411	1 COA@MNXC3 + 1 PA@MNXC3 <-- 0.1 _9__HEXADECENOYL__COA@MNXC3 + 0.1 _9__OCTADECENOYL__COA@MNXC3 + 1 AGL3P@MNXC3 + 0.1 EICOSANOYL__COA@MNXC3 + 0.1 HEXACOSANOYL__COA@MNXC3 + 0.2 HEXADECANOYL__COA@MNXC3 + 0.1 NONADECANOYL__COA@MNXC3 + 0.1 OCTADECANOYL__COA@MNXC3 + 0.1 PENTADECANOYL__COA@MNXC3 + 0.1 TETRACOSANOYL__COA@MNXC3	R7DCE5B09_RL	1*gene:Rv2182c;1*gene:Rv2483c					-100000	0			0	0
R522-278	1 COA@MNXC3 + 1 PENTADECANOYL__ACP@MNXC3 <==> 1 MNXM925@MNXC3 + 1 PENTADECANOYL__COA@MNXC3	R584B905E_B	1*gene:Rv0649+1*gene:Rv2244;1*gene:Rv2243+1*gene:Rv2244					-100000	100000			0	0
R616-354	1 COA@MNXC3 + 1 PENTA__METHYL__TRICONTANOYL@MNXC3 --> 1 PENTA__METHYL__TRICONTANOYL__COA@MNXC3	R6D76F0FB_LR	1*gene:Rv2048c					0	100000			0	0
R533-3	1 COA@MNXC3 + 1 PROPIONYLACP@MNXC3 <-- 1 MNXM925@MNXC3 + 1 PROPIONYLCOA@MNXC3	R107E7FDC_RL	1*gene:Rv0649+1*gene:Rv2244;1*gene:Rv2243+1*gene:Rv2244					-100000	0			0	0
R78-114	1 COA@MNXC3 + 1 PROPIONYLP@MNXC3 <==> 1 PI@MNXC3 + 1 PROPIONYLCOA@MNXC3	R2A3F670E_B	1*gene:Rv0408					-100000	100000			0	0
R619-285	1 COA@MNXC3 + 1 RMMALONYLACP@MNXC3 <-- 1 MNXM925@MNXC3 + 1 SMMALONYLCOA@MNXC3	R5980F69A_RL	1*gene:Rv0649+1*gene:Rv2244;1*gene:Rv2243+1*gene:Rv2244					-100000	0			0	0
R234-394	1 COA@MNXC3 + 1 SAOPIM@MNXC3 <-- 1 SUCCOA@MNXC3 + 1 TETRAHYDRODIPICOLINATE@MNXC3	R79565362_RL	1*gene:Rv1201c					-100000	0			0	0
R517-664	1 COA@MNXC3 + 1 TETRACOSANOYL__ACP@MNXC3 <==> 1 MNXM925@MNXC3 + 1 TETRACOSANOYL__COA@MNXC3	RC0A0E2CE_B	1*gene:Rv0649+1*gene:Rv2244;1*gene:Rv2243+1*gene:Rv2244					-100000	100000			0	0
R510-198	1 COA@MNXC3 + 1 TETRADECANOYL__ACP@MNXC3 <==> 1 TETRADECANOYL__COA@MNXC3 + 1 MNXM925@MNXC3	R42C05055_B	1*gene:Rv0649+1*gene:Rv2244;1*gene:Rv2243+1*gene:Rv2244					-100000	100000			0	0
R643-138	1 COA@MNXC3 --> 1 MAS@MNXC3	R31CCF716_LR						0	100000			0	0
R398-384	1 COA@MNXC3 --> 1 MNXM925@MNXC3	R77208302_LR	1*gene:Rv2523c;1*gene:Rv2794c					0	100000			0	0
R458-830	1 COB__I@MNXC3 + 1 MNXM8@MNXC3 <==> 1 COB__II@MNXC3 + 1 MNXM10@MNXC3	RF204E88C_B						-100000	100000			0	0
R459-759	1 COB__II@MNXC3 + 1 MNXM8@MNXC3 <==> 1 COB__III@MNXC3 + 1 MNXM10@MNXC3	RDE051961_B						-100000	100000			0	0
R451-115	1 COB__II__RINICACID__A__C__DIAMIDE@MNXC3 + 1 MNXM10@MNXC3 --> 1 COB__I__RINICACID__A__C__DIAMIDE@MNXC3 + 1 MNXM8@MNXC3	R2A86BF6B_LR						0	100000			0	0
R450-504	1 COB__II__RINICACID__A__C__DIAMIDE@MNXC3 + 1 MNXM7@MNXC3 + 1 PI@MNXC3 <-- 1 CO__II@MNXC3 + 1 HYDROGENOBYRINATE__A__C__DIAMIDE@MNXC3 + 1 MNXM3@MNXC3	R97DC2F0C_RL						-100000	0			0	0
R926-469	1 CO__II@MNXC3 <-- 1 CO__II@BOUNDARY	R8C9BECC0_RL						-1	0			0	1
R279-742	1 CPAD5P@MNXC3 <-- 1 NPRAN@MNXC3	RD9E9B32_RL	1*gene:Rv1603					-100000	0			0	0
R482-701	1 CYS__NG__INS@MNXC3 + 1 MNXM11@MNXC3 + 1 MNXM14@MNXC3 <-- 1 MNXM3@MNXC3 + 1 MNXM55@MNXC3 + 1 NG__INS@MNXC3	RCE1816A5_RL	1*gene:Rv2130					-100000	0			0	0
R88-442	1 D6PGC@MNXC3 <-- 1 D6PGL@MNXC3	R8435B9AE_RL	1*gene:Rv1445c					-100000	0			0	0
R87-782	1 D6PGL@MNXC3 + 1 MNXM6@MNXC3 <-- 0.001 F420@MNXC3 + 1 G6P@MNXC3 + 1 MNXM5@MNXC3	RE60BB955_RL	1*gene:Rv1121;1*gene:Rv1447c					-100000	0			0	0
R381-477	1 D6RP5P@MNXC3 + 1 FOR@MNXC3 + 1 MNXM11@MNXC3 <-- 1 MNXM51@MNXC3	R8EED013A_RL	1*gene:Rv1415;1*gene:Rv1940					-100000	0			0	0
R424-122	1 DA@MNXC3 + 1 MNXM304@MNXC3 <-- 1 H2S@MNXC3 + 1 MNXM1020@MNXC3 + 1 SAM@MNXC3	R2C03CC2E_RL	1*gene:Rv1589					-100000	0			0	0
R345-475	1 DA@MNXC3 --> 1 DIN@MNXC3 + 1 NH3@MNXC3	R8E9076B9_LR	1*gene:Rv3313c					0	100000			0	0
R3B4AA315_RL-166	1 DA@MNXC3 <-- 1 DA@BOUNDARY							-1.0E7	0			0	1
R852-33	1 DA@MNXC3 <-- 1 DA@MNXC3 + 1 H@MNXC3	R170420B1_RL						-1	0			0	0
R571-59	1 DAG@MNXC3 + 1 PI@MNXC3 <-- 1 PA@MNXC3	R1EC56CC7_RL						-100000	0			0	0
R573-861	1 DAG@MNXC3 --> 0.1 _9__OCTADECENOATE@MNXC3 + 0.1 EICOSANOATE@MNXC3 + 0.1 HEXACOSANOATE@MNXC3 + 0.2 HEXADECANOATE@MNXC3 + 1 MAG@MNXC3 + 0.1 MNXM3297@MNXC3 + 0.1 NONADECANOATE@MNXC3 + 0.1 OCTADECANOATE@MNXC3 + 0.1 PENTADECANOATE@MNXC3	RF9FCA1BA_LR						0	100000			0	0
R590-396	1 DAG@MNXC3 <-- 1 MNXM297@MNXC3	R79ACA27C_RL	1*gene:Rv0217c;1*gene:Rv0220;1*gene:Rv0646c;1*gene:Rv1076;1*gene:Rv1104;1*gene:Rv1105;1*gene:Rv1399c;1*gene:Rv1400c;1*gene:Rv1426c;1*gene:Rv1497;1*gene:Rv1755c;1*gene:Rv1900c;1*gene:Rv1923;1*gene:Rv2045c;1*gene:Rv2284;1*gene:Rv2349c;1*gene:Rv2350c;1*gene:Rv2351c;1*gene:Rv2385;1*gene:Rv2463;1*gene:Rv2485c;1*gene:Rv2970c;1*gene:Rv3084;1*gene:Rv3176c;1*gene:Rv3203;1*gene:Rv3487c;1*gene:Rv3775					-100000	0			0	0
R22D58D5D_RL-79	1 DALA@MNXC3 <-- 1 DALA@BOUNDARY							-1.0E7	0			0	1
R853-553	1 DALA@MNXC3 <-- 1 DALA@MNXC3 + 1 H@MNXC3	RA3EBA44C_RL						-1	0			0	0
R236-709	1 DAPIM@MNXC3 + 1 SUCC@MNXC3 <-- 1 SDAPIM@MNXC3	RD0E9EE57_RL	1*gene:Rv1202					-100000	0			0	0
REA00E5F0_RL-796	1 DAPIM@MNXC3 <-- 1 DAPIM@BOUNDARY							-1.0E7	0			0	1
R237-186	1 DAPIM@MNXC3 <==> 1 MDAPIM@MNXC3	R3FF6C7EA_B	1*gene:Rv2726c					-100000	100000			0	0
R385-360	1 DB4P@MNXC3 + 1 FOR@MNXC3 <-- 1 RL5P@MNXC3	R6EE2E27A_RL	1*gene:Rv1940					-100000	0			0	0
RAFD95575_RL-598	1 DC@MNXC3 <-- 1 DC@BOUNDARY							-1.0E7	0			0	1
R854-117	1 DC@MNXC3 <-- 1 DC@MNXC3 + 1 H@MNXC3	R2AB4842C_RL						-1	0			0	0
R724-871	1 DGLU@MNXC3 + 1 MNXM3@MNXC3 + 1 UDP__NAM__NGM__ALA@MNXC3 --> 1 MNXM7@MNXC3 + 1 PI@MNXC3 + 1 UDP__NAM__NGM__ALAGLU@MNXC3	RFC66D266_LR	1*gene:Rv2155c					0	100000			0	0
R4DF919A6_RL-238	1 DGLU@MNXC3 <-- 1 DGLU@BOUNDARY							-1.0E7	0			0	1
R713-43	1 DGLU@MNXC3 <-- 1 GLU@MNXC3	R1986C200_RL	1*gene:Rv1338					-100000	0			0	0
R5-385	1 DGLYCERATE@MNXC3 + 1 MNXM10@MNXC3 <-- 1 T3@MNXC3 + 1 MNXM8@MNXC3	R7777D56B_RL	1*gene:Rv0458;1*gene:Rv2858c					-100000	0			0	0
R6-449	1 DGLYCERATE@MNXC3 + 1 MNXM3@MNXC3 --> 1 _3PG@MNXC3 + 1 MNXM7@MNXC3	R8702DCBC_LR	1*gene:Rv2205c					0	100000			0	0
R364-777	1 DHAP@MNXC3 + 1 ISUCC@MNXC3 --> 1 PI@MNXC3 + 1 QA@MNXC3	RE4351CEB_LR	1*gene:Rv1594					0	100000			0	0
R4-23	1 DHAP@MNXC3 + 1 MKH2@MNXC3 <-- 1 GL3P@MNXC3 + 1 MK@MNXC3	R148E5C28_RL	1*gene:Rv2249c;1*gene:Rv3302c					-100000	0			0	0
R591-244	1 DHAP@MNXC3 + 1 MNXM10@MNXC3 <==> 1 GL3P@MNXC3 + 1 MNXM8@MNXC3	R50BAF715_B	1*gene:Rv0564;1*gene:Rv2982c					-100000	100000			0	0
R44-452	1 DHAP@MNXC3 + 1 MNXM126@MNXC3 <==> 1 FDP@MNXC3	R87DBBB21_B	1*gene:Rv0363c					-100000	100000			0	0
R8-528	1 DHAP@MNXC3 + 1 T3@MNXC3 <-- 1 F1P@MNXC3	R9D1CA7B7_RL	1*gene:Rv0363c					-100000	0			0	0
R45-426	1 DHAP@MNXC3 <==> 1 MNXM126@MNXC3	R801EEBDB_B	1*gene:Rv1438					-100000	100000			0	0
R303-591	1 DHF@MNXC3 + 1 DTMP@MNXC3 <==> 1 METTHF@MNXC3 + 1 MNXM234@MNXC3	RAE235668_B	1*gene:Rv2764c					-100000	100000			0	0
R408-259	1 DHF@MNXC3 + 1 MNXM6@MNXC3 --> 1 MNXM5@MNXC3 + 1 MNXM79@MNXC3	R535B91ED_LR	1*gene:Rv2763c					0	100000			0	0
R407-210	1 DHF@MNXC3 + 1 MNXM7@MNXC3 + 1 PI@MNXC3 <-- 1 DHPT@MNXC3 + 1 GLU@MNXC3 + 1 MNXM3@MNXC3	R473229C2_RL	1*gene:Rv2447c					-100000	0			0	0
R184-48	1 DHLIPOYLPROTEIN@MNXC3 + 1 METTHF@MNXC3 + 1 NH3@MNXC3 <-- 1 MNXM79@MNXC3 + 1 SAP@MNXC3	R1B4E51F_RL	1*gene:Rv2211c					-100000	0			0	0
R187-741	1 DHLIPOYLPROTEIN@MNXC3 + 1 MNXM8@MNXC3 <==> 1 LIPOYLPROTEIN@MNXC3 + 1 MNXM10@MNXC3	RD9B9DBEE_B	1*gene:Rv0462;1*gene:Rv3303c					-100000	100000			0	0
R213-45	1 DHMVA@MNXC3 --> 1 OMVAL@MNXC3	R1A563577_LR	1*gene:Rv0189c					0	100000			0	0
R273-224	1 DHSK@MNXC3 + 1 MNXM6@MNXC3 --> 1 MNXM5@MNXC3 + 1 SME@MNXC3	R4A9FBA69_LR	1*gene:Rv2552c					0	100000			0	0
R272-841	1 DHSK@MNXC3 <-- 1 DQT@MNXC3	RF3E67D70_RL	1*gene:Rv2537c					-100000	0			0	0
DAT-628	1 DIACYLTREHALOSE@MNXC3 + 1.38 MNXM925@MNXC3 <-- 1.38 MYCOLIPENOYL__ACP@MNXC3 + 0.69 TRE6P@MNXC3	RB6B373AE_RL						-100000	0			0	0
R218-821	1 DIHYDROXYMETHYLPENTANOATE@MNXC3 --> 1 OXOMETHYLPENTANOATE@MNXC3	REF88FA5A_LR	1*gene:Rv0189c					0	100000			0	0
DIM-731	1 DIM@MNXC3 <-- 0.436 DIM__CYTO@MNXC3	RD601BB56_RL	1*gene:Rv2936+1*gene:Rv2937+1*gene:Rv2938+1*gene:Rv2942					-100000	0			0	0
R265-852	1 DIMGP@MNXC3 + 1 GLU@MNXC3 + 1 MNXM365@MNXC3 <-- 1 MNXM37@MNXC3 + 1 PRLP@MNXC3	RF841491E_RL	1*gene:Rv1602					-100000	0			0	0
R266-339	1 DIMGP@MNXC3 --> 1 IMACP@MNXC3	R697F96D9_LR	1*gene:Rv1601					0	100000			0	0
R654-41	1 DIM__CYTO@MNXC3 + 2 MAS@MNXC3 <-- 2 MYCOCEROSOYL__MAS@MNXC3 + 1 PTC@MNXC3	R18712185_RL	1*gene:Rv2939					-100000	0			0	0
R337-283	1 DIN@MNXC3 + 1 PI@MNXC3 <==> 1 DR1P@MNXC3 + 1 HYXN@MNXC3	R595B5B3C_B	1*gene:Rv3307					-100000	100000			0	0
RC896B1A1_RL-692	1 DIN@MNXC3 <-- 1 DIN@BOUNDARY							-1.0E7	0			0	1
R855-673	1 DIN@MNXC3 <-- 1 DIN@MNXC3 + 1 H@MNXC3	RC37785F0_RL						-1	0			0	0
R54-214	1 DLIPO@MNXC3 + 1 MNXM8@MNXC3 <==> 1 LIPO@MNXC3 + 1 MNXM10@MNXC3	R47E40C1F_B	1*gene:Rv0462					-100000	100000			0	0
R418-196	1 DMK@MNXC3 + 1 SAM@MNXC3 --> 1 MKH2@MNXC3 + 1 SAH@MNXC3	R423F7414_LR						0	100000			0	0
R686-531	1 DMPP@MNXC3 + 1 IPP@MNXC3 --> 1 GPP@MNXC3 + 1 MNXM11@MNXC3	R9EDD456E_LR	1*gene:Rv2173;1*gene:Rv3383c;1*gene:Rv3398c					0	100000			0	0
R685-229	1 DMPP@MNXC3 <==> 1 IPP@MNXC3	R4B4A3120_B	1*gene:Rv1745c					-100000	100000			0	0
DNA-77	1 DNA@MNXC3 + 3.24 MNXM11@MNXC3 + 4.44 MNXM7@MNXC3 + 4.44 PI@MNXC3 <-- 0.557 DTTP@MNXC3 + 0.557 MNXM286@MNXC3 + 1.061 MNXM344@MNXC3 + 1.061 MNXM360@MNXC3 + 4.44 MNXM3@MNXC3	R226F1C1B_RL						-100000	0			0	0
R290-643	1 DOROA@MNXC3 + 1 O2@MNXC3 --> 1 H2O2@MNXC3 + 1 OROA@MNXC3	RBAFC685B_LR	1*gene:Rv2139					0	100000			0	0
R396-414	1 DPCOA@MNXC3 + 1 MNXM11@MNXC3 <-- 1 _4PPNTE@MNXC3 + 1 MNXM3@MNXC3	R7EF65754_RL	1*gene:Rv2965c					-100000	0			0	0
R14-739	1 DPP@MNXC3 + 1 GDPMAN@MNXC3 --> 1 MNXM30@MNXC3 + 1 PPM@MNXC3	RD928C3D1_LR	1*gene:Rv2051c					0	100000			0	0
R695-746	1 DPP@MNXC3 + 1 MNXM91@MNXC3 --> 1 DPPPR@MNXC3 + 1 MNXM11@MNXC3	RDA7C1D25_LR	1*gene:Rv3806c					0	100000			0	0
R730-465	1 DPP@MNXC3 + 1 PEPTIDOGLYCAN@MNXC3 <-- 1 LIPID2__AMIDATED@MNXC3	R8B1FD3E4_RL						-100000	0			0	0
R700-290	1 DPP@MNXC3 + 1 UDPNAG@MNXC3 --> 1 MNXM80@MNXC3 + 1 NAGDPP@MNXC3	R5BCEC19B_LR						0	100000			0	0
R727-725	1 DPP@MNXC3 + 1 UDP__NAM__NGM__AGMDAPIMAA@MNXC3 <==> 1 LIPID1@MNXC3 + 1 MNXM80@MNXC3	RD3C8331D_B	1*gene:Rv2156c					-100000	100000			0	0
R694-864	1 DPP@MNXC3 <-- 1 FPP@MNXC3 + 7 IPP@MNXC3	RFA8F13DF_RL	1*gene:Rv2361c					-100000	0			0	0
R696-838	1 DPPPR@MNXC3 --> 1 DPPR@MNXC3 + 1 PI@MNXC3	RF3AE3FE2_LR						0	100000			0	0
R271-843	1 DQT@MNXC3 + 1 PI@MNXC3 <-- 1 _3DDAH7P@MNXC3	RF56B7016_RL	1*gene:Rv2538c					-100000	0			0	0
R338b-58	1 DR1P@MNXC3 <==> 1 R5P@MNXC3	R1EB76ACA_B	1*gene:Rv3068c					-100000	100000			0	0
R98-536	1 DR5P@MNXC3 + 1 MNXM7@MNXC3 <-- 1 MNXM3@MNXC3 + 1 RIB@MNXC3	RA01C05BE_RL	1*gene:Rv2436					-100000	0			0	0
RFCEC1422_RL	1 DT@MNXC3 <-- 1 DT@BOUNDARY							-99999	99999			0	1
R856-578	1 DT@MNXC3 <-- 1 DT@MNXC3 + 1 H@MNXC3	RA9F19A4C_RL						-1	0			0	0
R709-595	1 DTDP4DH6DGLC@MNXC3 --> 1 DTDP4DH6DMAN@MNXC3	RAE878B93_LR	1*gene:Rv3465					0	100000			0	0
R708-153	1 DTDP4DH6DGLC@MNXC3 <==> 1 DTDPGLC@MNXC3	R37405053_B	1*gene:Rv3464;1*gene:Rv3468;1*gene:Rv3634c;1*gene:Rv3784					-100000	100000			0	0
R710-190	1 DTDP4DH6DMAN@MNXC3 + 1 MNXM6@MNXC3 --> 1 DTDPRHAM@MNXC3 + 1 MNXM5@MNXC3	R407D78D6_LR	1*gene:Rv3260c					0	100000			0	0
R305-780	1 DTDP@MNXC3 + 1 MNXM3@MNXC3 <==> 1 DTTP@MNXC3 + 1 MNXM7@MNXC3	RE556A0DB_B	1*gene:Rv2445c					-100000	100000			0	0
R304-814	1 DTDP@MNXC3 + 1 MNXM7@MNXC3 <==> 1 DTMP@MNXC3 + 1 MNXM3@MNXC3	REDDBE1B3_B	1*gene:Rv3247c					-100000	100000			0	0
R661-221	1 DTDP@MNXC3 + 1 PHDIMRHAM1@MNXC3 <-- 1 DTDPRHAM@MNXC3 + 1 PHDIM@MNXC3	R49C9E173_RL	1*gene:Rv2962c					-100000	0			0	0
R662-143	1 DTDP@MNXC3 + 1 PHDIMRHAM2@MNXC3 <-- 1 DTDPRHAM@MNXC3 + 1 PHDIMRHAM1@MNXC3	R335C2C3B_RL	1*gene:Rv2958c					-100000	0			0	0
R701-158	1 DTDP@MNXC3 + 1 RHAMNAGDPP@MNXC3 <-- 1 DTDPRHAM@MNXC3 + 1 NAGDPP@MNXC3	R38646D0D_RL	1*gene:Rv1525;1*gene:Rv3265c					-100000	0			0	0
R707-519	1 DTDPGLC@MNXC3 + 1 MNXM11@MNXC3 <-- 1 DTTP@MNXC3 + 1 G1P@MNXC3	R9BA4FD95_RL	1*gene:Rv0334					-100000	0			0	0
R302-730	1 DTMP@MNXC3 + 1 MNXM79@MNXC3 + 1 MNXM96415@MNXC3 <==> 1 METTHF@MNXC3 + 1 MNXM1@MNXC3 + 1 MNXM234@MNXC3 + 1 MNXM38@MNXC3	RD5D120EF_B	1*gene:Rv2754c					-100000	100000			0	0
RB6A5EF12_RL-627	1 DU@MNXC3 <-- 1 DU@BOUNDARY							-1.0E7	0			0	1
R857-287	1 DU@MNXC3 <-- 1 DU@MNXC3 + 1 H@MNXC3	R5A914B22_RL						-1	0			0	0
R679-430	1 DX5P@MNXC3 + 1 MNXM6@MNXC3 --> 1 MDE4P@MNXC3 + 1 MNXM5@MNXC3	R80EAEB5A_LR	1*gene:Rv2870c					0	100000			0	0
R470-342	1 DX5P@MNXC3 + 1 TS__COSH__TYR@MNXC3 --> 1 HEMT@MNXC3 + 1 TS__PROTEIN@MNXC3	R6A78E3A7_LR	1*gene:Rv0417					0	100000			0	0
R622-555	1 D__3__HYDROXY__C22__ACYL__ACP@MNXC3 --> 1 TRANS__DELTA__2__ENOYL__C22__ACYL__ACP@MNXC3	RA434208D_LR	1*gene:Rv0098;1*gene:Rv0130					0	100000			0	0
R95-546	1 E4P@MNXC3 + 0.001 THI@MNXC3 + 1 X5P@MNXC3 --> 1 F6P@MNXC3 + 1 MNXM126@MNXC3	RA2F3F783_LR	1*gene:Rv1449c					0	100000			0	0
R97-791	1 E4P@MNXC3 + 1 F6P@MNXC3 <==> 1 MNXM126@MNXC3 + 1 S7P@MNXC3	RE7FC5DC_B	1*gene:Rv1448c					-100000	100000			0	0
R270-489	1 E4P@MNXC3 + 1 PEP@MNXC3 --> 1 _3DDAH7P@MNXC3 + 1 PI@MNXC3	R9219CEEE_LR	1*gene:Rv2178c					0	100000			0	0
R96-96	1 E4P@MNXC3 + 1 X5P@MNXC3 <-- 1 F6P@MNXC3 + 1 MNXM126@MNXC3 + 0.001 THI@MNXC3	R2568B456_RL	1*gene:Rv1449c					-100000	0			0	0
R912-16	1 EICOSANOATE@MNXC3 <-- 1 EICOSANOATE@BOUNDARY	R1376724A_RL						-1	0			0	1
R484-245	1 ELECTROPHILE__X@MNXC3 + 1 MYCOTHIOL@MNXC3 --> 1 H2X@MNXC3 + 1 MYCOTHIOL__S__CONJUGATE@MNXC3	R50C35DA0_LR						0	100000			0	0
R929-299	1 ELECTROPHILE__X@MNXC3 <-- 1 ELECTROPHILE__X@BOUNDARY	R5DFD5CE3_RL						-1	0			0	1
R961F2932_RL-501	1 ETH@MNXC3 <-- 1 ETH@BOUNDARY							-1.0E7	0			0	1
R858-786	1 ETH@MNXC3 <-- 1 ETH@MNXC3 + 1 H@MNXC3	RE70092E9_RL						-1	0			0	0
R900-191	1 F1P@MNXC3 + 1 PYR@MNXC3 <-- 1 MNXM1380@MNXC3 + 1 PEP@MNXC3	R409887AF_RL						-1	0			0	0
R479-646	1 F420@MNXC3 <-- 1 F420__0@MNXC3 + 5 GLU@MNXC3 + 5 MNXM3@MNXC3	RBB5CB2B1_RL	1*gene:Rv3261+1*gene:Rv3263					-100000	0			0	0
R478-388	1 F420__0@MNXC3 + 1 MNXM113@MNXC3 <-- 1 FO@MNXC3 + 1 LPPG@MNXC3	R78623292_RL	1*gene:Rv3261+1*gene:Rv3262					-100000	0			0	0
R899-282	1 F6P@MNXC3 + 1 PYR@MNXC3 <-- 1 MNXM1380@MNXC3 + 1 PEP@MNXC3	R593124C1_RL						-1	0			0	0
R712-389	1 F6P@MNXC3 + 1 MNXM37@MNXC3 <==> 1 GA6P@MNXC3 + 1 GLU@MNXC3	R7862CC4B_B	1*gene:Rv3436c					-100000	100000			0	0
R42;R41-635	1 F6P@MNXC3 + 1 MNXM3@MNXC3 --> 1 FDP@MNXC3 + 1 MNXM7@MNXC3	RB97F1F35_LR	1*gene:Rv2029c					0	100000			0	0
R42;R41-636	1 F6P@MNXC3 + 1 MNXM3@MNXC3 --> 1 FDP@MNXC3 + 1 MNXM7@MNXC3	RB97F1F35_LR	1*gene:Rv2029c;1*gene:Rv3010c					0	100000			0	0
R714-427	1 F6P@MNXC3 + 1 NH3@MNXC3 <==> 1 GA6P@MNXC3	R802B64AE_B						-100000	100000			0	0
R43-497	1 F6P@MNXC3 + 1 PI@MNXC3 <-- 1 FDP@MNXC3	R954FA582_RL	1*gene:Rv1099c					-100000	0			0	0
R40-178	1 F6P@MNXC3 <==> 1 G6P@MNXC3	R3E16B9A_B	1*gene:Rv0946c					-100000	100000			0	0
R11-593	1 F6P@MNXC3 <==> 1 MAN6P@MNXC3	RAE7F098F_B	1*gene:Rv3255c					-100000	100000			0	0
R39-641	1 F6P@MNXC3 <==> 1 bDG6P@MNXC3	RBAC6E2E_B	1*gene:Rv0946c					-100000	100000			0	0
R124-458	1 FE2@MNXC3 + 1 MNXM5@MNXC3 <==> 1 FE3@MNXC3 + 1 MNXM6@MNXC3	R89790F81_B	1*gene:Rv3106					-100000	100000			0	0
R438-516	1 FE2@MNXC3 + 1 PROTOPORPHYRIN__IX@MNXC3 --> 1 PROTOHEME__FE2@MNXC3	R9B61EF97_LR	1*gene:Rv1485					0	100000			0	0
R924-118	1 FE3@MNXC3 --> 1 FE3@MNXC3	R2AE419D_LR						0	1			0	0
RF455653B_RL-842	1 FE3@MNXC3 <-- 1 FE3@BOUNDARY							-1.0E7	0			0	1
R316-164	1 FGAM@MNXC3 + 1 GLU@MNXC3 + 1 MNXM7@MNXC3 + 1 PI@MNXC3 <-- 1 FGAR@MNXC3 + 1 MNXM37@MNXC3 + 1 MNXM3@MNXC3	R3AE56480_RL	1*gene:Rv0803					-100000	0			0	0
R315-468	1 FGAR@MNXC3 + 1 MNXM79@MNXC3 <-- 1 FTHF@MNXC3 + 1 GAR@MNXC3	R8C8A768C_RL	1*gene:Rv0956					-100000	0			0	0
R477-453	1 FO@MNXC3 + 1 NH3@MNXC3 <-- 1 _4HPP@MNXC3 + 1 A6RP@MNXC3	R87F296AE_RL	1*gene:Rv1173					-100000	0			0	0
R806-515	1 FOR@MNXC3 <-- 1 FOR@BOUNDARY	R9B57C3FC_RL						-1	0			0	1
R688-526	1 FPP@MNXC3 + 1 IPP@MNXC3 --> 1 GGPP@MNXC3 + 1 MNXM11@MNXC3	R9CB638D8_LR	1*gene:Rv3398c					0	100000			0	0
R687-813	1 FPP@MNXC3 + 1 MNXM11@MNXC3 <-- 1 GPP@MNXC3 + 1 IPP@MNXC3	REDDAFDFC_RL	1*gene:Rv1086					-100000	0			0	0
R439-792	1 FPP@MNXC3 + 1 PROTOHEME__FE2@MNXC3 --> 1 HEME__FE2@MNXC3 + 1 MNXM11@MNXC3	RE8FA0F71_LR						0	100000			0	0
R321-296	1 FTHF@MNXC3 + 1 MNXM365@MNXC3 <==> 1 MNXM79@MNXC3 + 1 PRFICA@MNXC3	R5D9B2D85_B	1*gene:Rv0957					-100000	100000			0	0
R107-249	1 FTHF@MNXC3 <==> 1 METHF@MNXC3	R51303A6_B	1*gene:Rv3356c					-100000	100000			0	0
R193-608	1 FUACAC@MNXC3 <==> 1 MACAC@MNXC3	RB103945_B						-100000	100000			0	0
R21-10	1 G1P@MNXC3 + 1 MNXM121@MNXC3 --> 1 MNXM11@MNXC3 + 1 UDPG@MNXC3	R117AEF7_LR	1*gene:Rv0993					0	100000			0	0
R38-503	1 G1P@MNXC3 <==> 1 G6P@MNXC3	R9772CCE3_B	1*gene:Rv3068c					-100000	100000			0	0
R33-316	1 G6P@MNXC3 + 1 MNXM7@MNXC3 <-- 1 MNXM105@MNXC3 + 1 MNXM3@MNXC3	R63978EED_RL	1*gene:Rv0650					-100000	0			0	0
R27-576	1 G6P@MNXC3 + 1 UDPG@MNXC3 --> 1 MNXM17@MNXC3 + 1 TRE6P@MNXC3	RA9C208BD_LR	1*gene:Rv3490					0	100000			0	0
R35-585	1 G6P@MNXC3 + 1 __n__1__POLYP@MNXC3 <-- 1 MNXM105@MNXC3 + 1 __n__POLYP@MNXC3	RAB342277_RL	1*gene:Rv2702					-100000	0			0	0
R37-334	1 G6P@MNXC3 <==> 1 bDG6P@MNXC3	R68ABB70A_B	1*gene:Rv0946c					-100000	100000			0	0
R715-250	1 GA1P@MNXC3 <==> 1 GA6P@MNXC3	R517E30B1_B	1*gene:Rv3068c					-100000	100000			0	0
R81DB092B_RL-433	1 GABA@MNXC3 <-- 1 GABA@BOUNDARY							-1.0E7	0			0	1
R861-159	1 GABA@MNXC3 <-- 1 GABA@MNXC3 + 1 H@MNXC3	R38948D2E_RL						-1	0			0	0
R19-102	1 GAL1P@MNXC3 + 1 MNXM121@MNXC3 --> 1 MNXM11@MNXC3 + 1 UDPGAL@MNXC3	R2822AD3A_LR	1*gene:Rv0618;1*gene:Rv0619					0	100000			0	0
R18-270	1 GAL1P@MNXC3 + 1 MNXM7@MNXC3 <-- 1 GLAC@MNXC3 + 1 MNXM3@MNXC3	R554CD21_RL	1*gene:Rv0620					-100000	0			0	0
R702-539	1 GALACTANDPP@MNXC3 + 30 MNXM17@MNXC3 <==> 1 RHAMNAGDPP@MNXC3 + 30 UDPGALF@MNXC3	RA0FB3C4D_B	1*gene:Rv3808c					-100000	100000			0	0
R314-473	1 GAR@MNXC3 + 1 MNXM7@MNXC3 + 1 PI@MNXC3 <-- 1 MNXM29@MNXC3 + 1 MNXM3@MNXC3 + 1 PRAM@MNXC3	R8D62DADE_RL	1*gene:Rv0772					-100000	0			0	0
R17-215	1 GDPDHDOGAL@MNXC3 + 1 MNXM6@MNXC3 --> 1 GDPFUC@MNXC3 + 1 MNXM5@MNXC3	R47E4F213_LR	1*gene:Rv1512					0	100000			0	0
R16-754	1 GDPDHDOGAL@MNXC3 <-- 1 GDPDHDOMAN@MNXC3	RDC8718D_RL	1*gene:Rv1512					-100000	0			0	0
R15-851	1 GDPDHDOMAN@MNXC3 <-- 1 GDPMAN@MNXC3	RF83949ED_RL	1*gene:Rv0112;1*gene:Rv1511					-100000	0			0	0
R13-175	1 GDPMAN@MNXC3 + 1 PI@MNXC3 <-- 1 MAN1P@MNXC3 + 1 MNXM51@MNXC3	R3DA5AB9A_RL	1*gene:Rv3264c					-100000	0			0	0
R689-13	1 GGPP@MNXC3 + 1 IPP@MNXC3 --> 1 MNXM11@MNXC3 + 1 PPPP@MNXC3	R12ACE3EF_LR	1*gene:Rv3398c					0	100000			0	0
R1-253	1 GL3P@MNXC3 + 1 MNXM7@MNXC3 <-- 1 GL@MNXC3 + 1 MNXM3@MNXC3	R52481334_RL	1*gene:Rv3696c					-100000	0			0	0
R906-762	1 GL3P@MNXC3 --> 1 GL3P@MNXC3	RE017E22A_LR						0	1			0	0
R3D3694E_RL-173	1 GL3P@MNXC3 <-- 1 GL3P@BOUNDARY							-1.0E7	0			0	1
RC710F10B_RL-685	1 GLAC@MNXC3 <-- 1 GLAC@BOUNDARY							-1.0E7	0			0	1
R862-434	1 GLAC@MNXC3 <-- 1 GLAC@MNXC3 + 1 H@MNXC3	R81F02272_RL						-1	0			0	0
R104-644	1 GLAL@MNXC3 + 1 MNXM8@MNXC3 --> 1 GLYCOLATE@MNXC3 + 1 MNXM10@MNXC3	RBB297B40_LR						0	100000			0	0
R429-444	1 GLU1SEMIALD@MNXC3 + 1 MNXM5@MNXC3 <-- 1 MNXM6@MNXC3 + 1 TRNA__GLU@MNXC3	R85788B2A_RL	1*gene:Rv0509					-100000	0			0	0
R430-242	1 GLU1SEMIALD@MNXC3 --> 1 _5__AMINO__LEVULINATE@MNXC3	R4E798D6C_LR	1*gene:Rv0524					0	100000			0	0
R142-380	1 GLU@MNXC3 + 1 MNXM10@MNXC3 <-- 1 MNXM8@MNXC3 + 1 P5C@MNXC3	R75647AA_RL	1*gene:Rv1187					-100000	0			0	0
R356-776	1 GLU@MNXC3 + 1 MNXM113@MNXC3 + 1 MNXM11@MNXC3 + 1 MNXM14@MNXC3 <-- 1 MNXM37@MNXC3 + 1 MNXM3@MNXC3 + 1 XMP@MNXC3	RE3EF64D5_RL	1*gene:Rv3396c					-100000	0			0	0
R370-110	1 GLU@MNXC3 + 1 MNXM11@MNXC3 + 1 MNXM14@MNXC3 + 1 MNXM8@MNXC3 <-- 1 MNXM37@MNXC3 + 1 MNXM3@MNXC3 + 1 NAAD@MNXC3	R29B19743_RL	1*gene:Rv2438c					-100000	0			0	0
R313-294	1 GLU@MNXC3 + 1 MNXM11@MNXC3 + 1 PRAM@MNXC3 <-- 1 MNXM37@MNXC3 + 1 MNXM91@MNXC3	R5CDC9971_RL	1*gene:Rv0808					-100000	0			0	0
R409-131	1 GLU@MNXC3 + 1 MNXM3@MNXC3 + 1 MNXM79@MNXC3 --> 1 MNXM7@MNXC3 + 1 PI@MNXC3 + 1 THFG@MNXC3	R2E6F883C_LR	1*gene:Rv2447c					0	100000			0	0
R196-541	1 GLU@MNXC3 + 1 MNXM3@MNXC3 + 1 NH3@MNXC3 --> 1 MNXM37@MNXC3 + 1 MNXM7@MNXC3 + 1 PI@MNXC3	RA11B4EF5_LR	1*gene:Rv1878;1*gene:Rv2220;1*gene:Rv2860c					0	100000			0	0
R199-120	1 GLU@MNXC3 + 1 MNXM3@MNXC3 --> 1 GLUP@MNXC3 + 1 MNXM7@MNXC3	R2B7C89E6_LR	1*gene:Rv2439c					0	100000			0	0
R428-797	1 GLU@MNXC3 + 1 MNXM3@MNXC3 --> 1 MNXM11@MNXC3 + 1 MNXM14@MNXC3 + 1 TRNA__GLU@MNXC3	REA9D7E37_LR	1*gene:Rv2992c					0	100000			0	0
R295-358	1 GLU@MNXC3 + 1 MNXM63@MNXC3 + 1 MNXM7@MNXC3 + 1 PI@MNXC3 <-- 1 MNXM121@MNXC3 + 1 MNXM37@MNXC3 + 1 MNXM3@MNXC3	R6E1E015_RL	1*gene:Rv1699					-100000	0			0	0
R410-142	1 GLU@MNXC3 + 1 MNXM79@MNXC3 <-- 1 THFG@MNXC3	R331DB9D1_RL						-100000	0			0	0
R207-155	1 GLU@MNXC3 + 1 NAORN@MNXC3 <==> 1 NAGLU@MNXC3 + 1 ORN@MNXC3	R37F5F093_B	1*gene:Rv1653					-100000	100000			0	0
R248-573	1 GLU@MNXC3 + 1 PHP@MNXC3 <==> 1 _3PSER@MNXC3 + 1 AKG@MNXC3	RA8C5733F_B	1*gene:Rv0884c					-100000	100000			0	0
R864-724	1 GLU@MNXC3 <-- 1 GLU@MNXC3 + 1 H@MNXC3	RD37B1F1F_RL						-1	0			0	0
R112E5913_B-8	1 GLU@MNXC3 <==> 1 GLU@BOUNDARY							-1.0E7	1.0E7			0	1
RC4B763E6_RL-679	1 GLUC@MNXC3 <-- 1 GLUC@BOUNDARY							-1.0E7	0			0	1
R865-88	1 GLUC@MNXC3 <-- 1 GLUC@MNXC3 + 1 H@MNXC3	R23B4680C_RL						-1	0			0	0
GLUCAN-575	1 GLUCAN@MNXC3 <-- 5.5 MNXM105@MNXC3	RA9704691_RL						-100000	0			0	0
R200-64	1 GLUGSAL@MNXC3 + 1 MNXM5@MNXC3 + 1 PI@MNXC3 <-- 1 GLUP@MNXC3 + 1 MNXM6@MNXC3	R20AA1F26_RL	1*gene:Rv2427c					-100000	0			0	0
R201-860	1 GLUGSAL@MNXC3 <==> 1 P5C@MNXC3	RF99FB92A_B						-100000	100000			0	0
R105-252	1 GLYCOLATE@MNXC3 + 1 O2@MNXC3 --> 1 H2O2@MNXC3 + 1 GLX@MNXC3	R519CBAB5_LR	1*gene:Rv1257c					0	100000			0	0
R807-320	1 GLYCOLATE@MNXC3 <-- 1 GLYCOLATE@BOUNDARY	R646B7E56_RL						-1	0			0	1
R334-872	1 GN@MNXC3 + 1 MNXM91@MNXC3 --> 1 MNXM113@MNXC3 + 1 MNXM11@MNXC3	RFC9BC176_LR	1*gene:Rv3624c					0	100000			0	0
R341-129	1 GN@MNXC3 + 1 R1P@MNXC3 <==> 1 GSN@MNXC3 + 1 PI@MNXC3	R2D8B2087_B	1*gene:Rv3307					-100000	100000			0	0
R814-202	1 GN@MNXC3 <-- 1 GN@BOUNDARY	R43AF1C7E_RL						-1	0			0	1
RB061B364_RL-600	1 GSN@MNXC3 <-- 1 GSN@BOUNDARY							-1.0E7	0			0	1
R867-149	1 GSN@MNXC3 <-- 1 GSN@MNXC3 + 1 H@MNXC3	R35AA4F71_RL						-1	0			0	0
R189-525	1 H2S@MNXC3 + 1 PYR@MNXC3 + 1 NH3@MNXC3 <-- 1 MNXM55@MNXC3	R9C8254AE_RL	1*gene:Rv1464					-100000	0			0	0
R255-61	1 H2S@MNXC3 + 1 OSLHSER@MNXC3 --> 1 HCYS@MNXC3 + 1 SUCC@MNXC3	R1FE17829_LR	1*gene:Rv1079					0	100000			0	0
R930-500	1 H2X@MNXC3 <-- 1 H2X@BOUNDARY	R95F3EFCE_RL						-1	0			0	1
R872-50	1 H@MNXC3 + 1 INS@MNXC3 --> 1 INS@MNXC3	R1BDFDEAE_LR						0	1			0	0
R873-263	1 H@MNXC3 + 1 LAC@MNXC3 --> 1 LAC@MNXC3	R53E742F3_LR						0	1			0	0
R876-113	1 H@MNXC3 + 1 LLAC@MNXC3 --> 1 LLAC@MNXC3	R2A2F0945_LR						0	1			0	0
R863-361	1 H@MNXC3 + 1 MNXM105@MNXC3 --> 1 MNXM105@MNXC3	R6F61C9A4_LR						0	1			0	0
R883;R884-343	1 H@MNXC3 + 1 MNXM114@MNXC3 <==> 1 MNXM114@MNXC3	R6A8524D2_B						-1	0			0	0
R883;R884-344	1 H@MNXC3 + 1 MNXM114@MNXC3 <==> 1 MNXM114@MNXC3	R6A8524D2_B	1*gene:Rv2281					0	1			0	0
R868;R869-121	1 H@MNXC3 + 1 MNXM134@MNXC3 <==> 1 MNXM134@MNXC3	R2BCBD995_B						-1	1			0	0
R874;R875-599	1 H@MNXC3 + 1 MNXM140@MNXC3 <==> 1 MNXM140@MNXC3	RB0096C89_B						-1	1			0	0
R891;R892-863	1 H@MNXC3 + 1 MNXM142@MNXC3 <==> 1 MNXM142@MNXC3	RFA8E4B22_B						-1	1			0	0
R897;R898-40	1 H@MNXC3 + 1 MNXM199@MNXC3 <==> 1 MNXM199@MNXC3	R185710C1_B						-1	1			0	0
R885-601	1 H@MNXC3 + 1 PYR@MNXC3 --> 1 PYR@MNXC3	RB0722B51_LR						0	1			0	0
R870;R871-799	1 H@MNXC3 + 1 MNXM231@MNXC3 <==> 1 MNXM231@MNXC3	REABBD19F_B						-1	1			0	0
R866-505	1 H@MNXC3 + 1 MNXM29@MNXC3 --> 1 MNXM29@MNXC3	R97DEE5A9_LR						0	1			0	0
R886;R887-588	1 H@MNXC3 + 1 MNXM53@MNXC3 <==> 1 MNXM53@MNXC3	RABDD93AB_B						-1	1			0	0
R894-586	1 H@MNXC3 + 1 MNXM76@MNXC3 --> 1 MNXM76@MNXC3	RAB51BDBA_LR						0	1			0	0
R877;R878-486	1 H@MNXC3 + 1 MNXM78@MNXC3 <==> 1 MNXM78@MNXC3	R919936EA_B						-1	1			0	0
R893-199	1 H@MNXC3 + 1 MNXM94@MNXC3 --> 1 MNXM94@MNXC3	R42D57E83_LR						0	1			0	0
R881-432	1 H@MNXC3 + 1 MNXM97@MNXC3 --> 1 MNXM97@MNXC3	R816A89E6_LR						0	1			0	0
R802-239	1 H@MNXC3 + 1 NO2@MNXC3 --> 1 NO2@MNXC3	R4DFC925B_LR	1*gene:Rv1737c					0	1			0	0
R801-366	1 H@MNXC3 + 1 NO3@MNXC3 --> 1 NO3@MNXC3	R70F8733B_LR	1*gene:Rv1737c					0	1			0	0
R882-241	1 H@MNXC3 + 1 PI@MNXC3 --> 1 PI@MNXC3	R4E403C1E_LR						0	1			0	0
R890-391	1 H@MNXC3 + 1 SUCC@MNXC3 <-- 1 SUCC@MNXC3	R78EFED20_RL						-1	0			0	0
R895-127	1 H@MNXC3 + 1 URA@MNXC3 --> 1 URA@MNXC3	R2D5BB013_LR						0	1			0	0
R896-56	1 H@MNXC3 + 1 URI@MNXC3 --> 1 URI@MNXC3	R1E0DBD52_LR						0	1			0	0
R131-75	1 H@MNXC3 + 2 PI@MNXC3 <-- 1 MNXM11@MNXC3	R21DB18EB_RL	1*gene:Rv3628					-100000	0			0	0
R241-619	1 HCYS@MNXC3 + 1 PYR@MNXC3 + 1 NH3@MNXC3 <-- 1 LLCT@MNXC3	RB45BE6C_RL	1*gene:MT3443					-100000	0			0	0
R257-260	1 HCYS@MNXC3 + 1 MNXM53@MNXC3 --> 1 LLCT@MNXC3	R5393BB52_LR	1*gene:Rv1077					0	100000			0	0
R245-459	1 HCYS@MNXC3 + 1 MTHF@MNXC3 <==> 1 MNXM61@MNXC3 + 1 MNXM79@MNXC3	R898FA074_B	1*gene:Rv1133c					-100000	100000			0	0
R242-386	1 HCYS@MNXC3 + 1 SAM@MNXC3 --> 1 MNXM61@MNXC3 + 1 SAH@MNXC3	R77B0BF5A_LR	1*gene:Rv2458					0	100000			0	0
R471-147	1 HEMT@MNXC3 + 1 MNXM3@MNXC3 --> 1 MNXM7@MNXC3 + 1 MPET@MNXC3	R34CFDBD0_LR						0	100000			0	0
R692-614	1 HEPPP@MNXC3 + 1 IPP@MNXC3 --> 1 MNXM11@MNXC3 + 1 OPP@MNXC3	RB199EEF0_LR						0	100000			0	0
R691-621	1 HEPPP@MNXC3 + 1 MNXM11@MNXC3 <-- 1 HPPP@MNXC3 + 1 IPP@MNXC3	RB49DA9E7_RL	1*gene:Rv0562					-100000	0			0	0
R914-34	1 HEPTADECANOATE@MNXC3 <-- 1 HEPTADECANOATE@BOUNDARY	R17310CFB_RL						-1	0			0	1
R909-152	1 HEXACOSANOATE@MNXC3 <-- 1 HEXACOSANOATE@BOUNDARY	R365A5694_RL						-1	0			0	1
R916-54	1 HEXADECANOATE@MNXC3 <-- 1 HEXADECANOATE@BOUNDARY	R1DBA2D9A_RL						-1	0			0	1
R173-357	1 HIBUT@MNXC3 + 1 MNXM8@MNXC3 --> 1 METHYMALONATE@MNXC3 + 1 MNXM10@MNXC3	R6DC44EA_LR	1*gene:Rv0751c;1*gene:Rv1144					0	100000			0	0
R171-6	1 HIBUTCOA@MNXC3 <-- 1 MACRCOA@MNXC3	R10FAB4C_RL	1*gene:Rv0905;1*gene:Rv1070c;1*gene:Rv1472;1*gene:Rv2486					-100000	0			0	0
R268-609	1 HISOL@MNXC3 + 1 PI@MNXC3 <-- 1 HISOLP@MNXC3	RB105671B_RL	1*gene:Rv1601					-100000	0			0	0
R269-566	1 HISOL@MNXC3 + 2 MNXM8@MNXC3 --> 2 MNXM10@MNXC3 + 1 MNXM134@MNXC3	RA71DE31B_LR	1*gene:Rv1599					0	100000			0	0
R684-615	1 HMB4PP@MNXC3 + 1 MNXM10@MNXC3 --> 1 IPP@MNXC3 + 1 MNXM8@MNXC3	RB204D48B_LR	1*gene:Rv1110;1*gene:Rv3382c					0	100000			0	0
R683-618	1 HMB4PP@MNXC3 + 1 MNXM8@MNXC3 <-- 1 MDECPP@MNXC3 + 1 MNXM10@MNXC3	RB3CEB1D6_RL	1*gene:Rv2868c					-100000	0			0	0
R154-680	1 HMBUTCOA@MNXC3 + 1 MNXM8@MNXC3 --> 1 MAACCOA@MNXC3 + 1 MNXM10@MNXC3	RC4C25CFB_LR	1*gene:Rv1144;1*gene:Rv3774					0	100000			0	0
R153-592	1 HMBUTCOA@MNXC3 <-- 1 _2MBECOA@MNXC3	RAE42F9F2_RL	1*gene:Rv0905;1*gene:Rv1070c;1*gene:Rv1472;1*gene:Rv2486					-100000	0			0	0
R164	1 HMGLUTCOA@MNXC3 <-- 1 MGLUTCOA@MNXC3	RFD968415_RL						-99999	99999			0	0
R192-112	1 HOMOGEN@MNXC3 + 1 O2@MNXC3 --> 1 MACAC@MNXC3	R29F13303_LR						0	100000			0	0
R690-493	1 HPPP@MNXC3 + 1 MNXM11@MNXC3 <-- 1 IPP@MNXC3 + 1 PPPP@MNXC3	R9366F40_RL						-100000	0			0	0
R230-368	1 HSER@MNXC3 + 1 MNXM3@MNXC3 --> 1 MNXM7@MNXC3 + 1 PHSER@MNXC3	R725DC9F6_LR	1*gene:Rv1296					0	100000			0	0
R448-853	1 HYDROGENOBYRINATE@MNXC3 <-- 1 PRECORIN__8X@MNXC3	RF87F8F90_RL	1*gene:Rv2065					-100000	0			0	0
R141-565	1 HYDROXYAKG@MNXC3 <==> 1 GLX@MNXC3 + 1 PYR@MNXC3	RA6F0C34B_B	1*gene:Rv1223					-100000	100000			0	0
R139-271	1 HYDROXYGLU@MNXC3 + 1 MNXM10@MNXC3 <-- 1 MNXM8@MNXC3 + 1 P5C@MNXC3	R557D0FBF_RL	1*gene:Rv1187					-100000	0			0	0
R335-9	1 HYXN@MNXC3 + 1 MNXM91@MNXC3 --> 1 MNXM11@MNXC3 + 1 MNXM125@MNXC3	R114469BF_LR	1*gene:Rv3624c					0	100000			0	0
R339-171	1 HYXN@MNXC3 + 1 R1P@MNXC3 <==> 1 INS@MNXC3 + 1 PI@MNXC3	R3D012CDF_B	1*gene:Rv3307					-100000	100000			0	0
R815-612	1 HYXN@MNXC3 <-- 1 HYXN@BOUNDARY	RB1612C4E_RL						-1	0			0	1
R170-30	1 IBUTCOA@MNXC3 + 1 MK@MNXC3 --> 1 MACRCOA@MNXC3 + 1 MKH2@MNXC3	R15AD06FF_LR	1*gene:Rv3140					0	100000			0	0
R485-606	1 ICHOR@MNXC3 --> 1 PYR@MNXC3 + 1 SAL@MNXC3	RB0E5739F_LR						0	100000			0	0
R102-584	1 ICIT@MNXC3 --> 1 GLX@MNXC3 + 1 SUCC@MNXC3	RAAA28471_LR	1*gene:Rv0467;1*gene:Rv1915+1*gene:Rv1916					0	100000			0	0
R281-803	1 IGP@MNXC3 + 1 MNXM53@MNXC3 --> 1 MNXM126@MNXC3 + 1 MNXM94@MNXC3	REB159D27_LR	1*gene:Rv1612+1*gene:Rv1613					0	100000			0	0
R47B84E1E_RL-213	1 INS@MNXC3 <-- 1 INS@BOUNDARY							-1.0E7	0			0	1
R480-751	1 IP@MNXC3 + 1 UDPNAG@MNXC3 --> 1 MNXM17@MNXC3 + 1 NAG__INS@MNXC3 + 1 PI@MNXC3	RDB360074_LR	1*gene:Rv0486					0	100000			0	0
R23-62	1 IP@MNXC3 --> 1 MI@MNXC3 + 1 PI@MNXC3	R20720033_LR	1*gene:Rv2701c					0	100000			0	0
R22-610	1 IP@MNXC3 <==> 1 bDG6P@MNXC3	RB131860F_B	1*gene:Rv0046c;1*gene:Rv1822+1*gene:Rv2612c					-100000	100000			0	0
R693-817	1 IPP@MNXC3 + 1 OPP@MNXC3 --> 1 MNXM11@MNXC3 + 1 NPP@MNXC3	REF1C6A4F_LR						0	100000			0	0
R175-773	1 ISUCC@MNXC3 --> 1 NH3@MNXC3 + 1 OA@MNXC3	RE30451D5_LR						0	100000			0	0
R70-720	1 LAC@MNXC3 + 1 MNXM8@MNXC3 <==> 1 MNXM10@MNXC3 + 1 PYR@MNXC3	RD29B9AD2_B	1*gene:Rv0728c					-100000	100000			0	0
RD62A8E3D_RL-732	1 LAC@MNXC3 <-- 1 LAC@BOUNDARY							-1.0E7	0			0	1
R728-435	1 LIPID1@MNXC3 + 1 UDPNAG@MNXC3 --> 1 LIPID2@MNXC3 + 1 MNXM17@MNXC3	R82994444_LR	1*gene:Rv2153c					0	100000			0	0
R729-721	1 LIPID2@MNXC3 + 1 MNXM3@MNXC3 + 1 NH3@MNXC3 --> 1 LIPID2__AMIDATED@MNXC3 + 1 MNXM7@MNXC3 + 1 PI@MNXC3	RD2D6A118_LR						0	100000			0	0
R160-303	1 LIPO@MNXC3 + 1 MOP@MNXC3 --> 1 _3MBUTLIPO@MNXC3 + 1 CO2@MNXC3	R6022F249_LR	1*gene:Rv2496c+1*gene:Rv2497c					0	100000			0	0
R150-579	1 LIPO@MNXC3 + 1 OXOMETHYLPENTANOATE@MNXC3 --> 1 _2MBUTLIPO@MNXC3 + 1 CO2@MNXC3	RAA110B6B_LR	1*gene:Rv2496c+1*gene:Rv2497c					0	100000			0	0
R475-133	1 LLAC@MNXC3 + 1 MNXM51@MNXC3 --> 1 _2__PHOSPHO__L__LACTATE@MNXC3 + 1 MNXM30@MNXC3	R2F8F87A4_LR						0	100000			0	0
R71-699	1 LLAC@MNXC3 + 1 MNXM8@MNXC3 <==> 1 MNXM10@MNXC3 + 1 PYR@MNXC3	RCC4A814C_B	1*gene:Rv0694;1*gene:Rv1872c					-100000	100000			0	0
R5C0E75B1_RL-291	1 LLAC@MNXC3 <-- 1 LLAC@BOUNDARY							-1.0E7	0			0	1
R240-47	1 LLCT@MNXC3 + 1 SUCC@MNXC3 <-- 1 MNXM55@MNXC3 + 1 OSLHSER@MNXC3	R1B2FA152_RL	1*gene:Rv1079					-100000	0			0	0
R258;R181-522	1 LLCT@MNXC3 <==> 1 MNXM55@MNXC3 + 1 NH3@MNXC3 + 1 OBUT@MNXC3	R9BFE796F_B	1*gene:Rv1079					-100000	100000			0	0
R476-275	1 LPPG@MNXC3 + 1 MNXM11@MNXC3 <-- 1 _2__PHOSPHO__L__LACTATE@MNXC3 + 1 MNXM51@MNXC3	R579A8C24_RL						-100000	0			0	0
R574-582	1 MAG@MNXC3 --> 0.1 _9__OCTADECENOATE@MNXC3 + 0.1 EICOSANOATE@MNXC3 + 0.1 HEXACOSANOATE@MNXC3 + 0.2 HEXADECANOATE@MNXC3 + 1 GL@MNXC3 + 0.1 MNXM3297@MNXC3 + 0.1 NONADECANOATE@MNXC3 + 0.1 OCTADECANOATE@MNXC3 + 0.1 PENTADECANOATE@MNXC3	RAA6C7AD3_LR	1*gene:Rv0183;1*gene:Rv2854					0	100000			0	0
R472-234	1 MAHMPPP@MNXC3 + 1 MPET@MNXC3 --> 1 MNXM11@MNXC3 + 1 THIP@MNXC3	R4CED5268_LR	1*gene:Rv0414c					0	100000			0	0
R12-273	1 MAN1P@MNXC3 <==> 1 MAN6P@MNXC3	R55F0DD06_B	1*gene:Rv3257c;1*gene:Rv3308					-100000	100000			0	0
R901-517	1 MAN6P@MNXC3 + 1 PYR@MNXC3 <-- 1 MAN@MNXC3 + 1 PEP@MNXC3	R9B9465AA_RL						-1	0			0	0
R2164A90A_RL-72	1 MAN@MNXC3 <-- 1 MAN@BOUNDARY							-1.0E7	0			0	1
R10-683	1 MAN@MNXC3 <==> 1 MNXM1380@MNXC3	RC64550E2_B						-100000	100000			0	0
R492-91	1 MBT@MNXC3 + 5 MBT__HOLO@MNXC3 <-- 1 MBTA__SAL@MNXC3 + 1 MBTB__SER@MNXC3 + 1 MBTCD__HBA@MNXC3 + 1 MBTE__LYS@MNXC3 + 1 MBTF__LYS@MNXC3	R24D342AD_RL						-100000	0			0	0
R487-300	1 MBTA__SAL@MNXC3 + 1 MNXM11@MNXC3 + 1 MNXM14@MNXC3 <-- 1 MBT__HOLO@MNXC3 + 1 MNXM3@MNXC3 + 1 SAL@MNXC3	R5E2F6AB3_RL	1*gene:Rv2384					-100000	0			0	0
R488-540	1 MBTB__SER@MNXC3 + 1 MNXM11@MNXC3 + 1 MNXM14@MNXC3 <-- 1 MBT__HOLO@MNXC3 + 1 MNXM3@MNXC3 + 1 MNXM53@MNXC3	RA10CE5E5_RL	1*gene:Rv2383c					-100000	0			0	0
R489-150	1 MBTE__LYS@MNXC3 + 1 MNXM11@MNXC3 + 1 MNXM14@MNXC3 <-- 1 MBT__HOLO@MNXC3 + 1 MNXM3@MNXC3 + 1 MNXM78@MNXC3	R35C7996F_RL	1*gene:Rv2380c					-100000	0			0	0
R490-412	1 MBTF__LYS@MNXC3 + 1 MNXM11@MNXC3 + 1 MNXM14@MNXC3 <-- 1 MBT__HOLO@MNXC3 + 1 MNXM3@MNXC3 + 1 MNXM78@MNXC3	R7DEB0F6F_RL	1*gene:Rv2380c					-100000	0			0	0
R725-831	1 MDAPIM@MNXC3 + 1 MNXM3@MNXC3 + 1 UDP__NAM__NGM__ALAGLU@MNXC3 --> 1 MNXM7@MNXC3 + 1 PI@MNXC3 + 1 UDP__NAM__NGM__AGMDAPIM@MNXC3	RF279FF64_LR	1*gene:Rv2158c					0	100000			0	0
R682-462	1 MDECPP@MNXC3 + 1 MNXM31@MNXC3 <-- 1 _2PCDPMDE@MNXC3	R8A0199B6_RL	1*gene:Rv3581c					-100000	0			0	0
R106-351	1 METHF@MNXC3 + 1 MNXM6@MNXC3 <==> 1 METTHF@MNXC3 + 1 MNXM5@MNXC3	R6C4B6845_B	1*gene:Rv3356c					-100000	100000			0	0
R85-326	1 METHYLISOCITRATE@MNXC3 --> 1 PYR@MNXC3 + 1 SUCC@MNXC3	R66739E11_LR	1*gene:Rv0467;1*gene:Rv1915+1*gene:Rv1916					0	100000			0	0
R84-802	1 METHYLISOCITRATE@MNXC3 <-- 1 _2METHYLCISACONITATE@MNXC3	REB11D1CA_RL	1*gene:Rv1475c					-100000	0			0	0
R108-352	1 METTHF@MNXC3 + 1 MNXM1@MNXC3 + 1 MNXM38@MNXC3 --> 1 MNXM96415@MNXC3 + 1 MTHF@MNXC3	R6C587D2D_LR						0	100000			0	0
R185-545	1 METTHF@MNXC3 + 1 MNXM29@MNXC3 <==> 1 MNXM53@MNXC3 + 1 MNXM79@MNXC3	RA2EBB5C2_B	1*gene:Rv0070c;1*gene:Rv1093					-100000	100000			0	0
R163-212	1 MGLUTCOA@MNXC3 + 0.999 MNXM304@MNXC3 <-- 1 _3MBECOA@MNXC3 + 1 BIOTIN__CO2@MNXC3	R47AEAE56_RL	1*gene:Rv0904c;1*gene:Rv0974c;1*gene:Rv2247;1*gene:Rv2502c;1*gene:Rv3280;1*gene:Rv3799c					-100000	0			0	0
R120-227	1 MK@MNXC3 + 1 MNXM10@MNXC3 --> 1 MKH2@MNXC3 + 1 MNXM8@MNXC3	R4B37D454_LR	1*gene:Rv0392c;1*gene:Rv1854c					0	100000			0	0
R121-824	1 MK@MNXC3 + 1 MNXM6@MNXC3 --> 1 MKH2@MNXC3 + 1 MNXM5@MNXC3	RF04FA80A_LR	1*gene:Rv3303c					0	100000			0	0
R122-247	1 MK@MNXC3 + 1 SUCC@MNXC3 <==> 1 MKH2@MNXC3 + 1 MNXM93@MNXC3	R510601A9_B	1*gene:Rv3316+1*gene:Rv3317+1*gene:Rv3318+1*gene:Rv3319					-100000	100000			0	0
R28-130	1 MLT@MNXC3 + 1 PI@MNXC3 --> 1 TETRADECANOYL__COA@MNXC3 + 1 bDG1P@MNXC3	R2DC8D081_LR	1*gene:Rv3401					0	100000			0	0
R24-836	1 MLT@MNXC3 --> 2 MNXM105@MNXC3	RF37A8553_LR	1*gene:Rv2471					0	100000			0	0
RFD026E09_RL	1 MLT@MNXC3 <-- 1 MLT@BOUNDARY							-99999	99999			0	1
R30-194	1 MLT@MNXC3 <==> 1 TRE@MNXC3	R42060732_B						-100000	100000			0	0
R423-80	1 MNXM1020@MNXC3 + 1 MNXM7@MNXC3 <-- 1 _7__8__DIAMINONONANOATE@MNXC3 + 1 CO2@MNXC3 + 1 MNXM3@MNXC3	R22E505CB_RL	1*gene:Rv1570					-100000	0			0	0
R111-537	1 MNXM105630@MNXC3 + 1 MNXM14@MNXC3 + 1 OTHIO@MNXC3 <-- 1 MNXM287@MNXC3 + 1 RTHIO@MNXC3	RA0F43D54_RL	1*gene:Rv2392					-100000	0			0	0
R25-161	1 MNXM105@MNXC3 + 1 MNXM1380@MNXC3 <-- 1 MNXM25@MNXC3	R38EC3A15_RL	1*gene:Rv2471					-100000	0			0	0
RA3FB0E08_RL-554	1 MNXM105@MNXC3 <-- 1 MNXM105@BOUNDARY							-1.0E7	0			0	1
R9-703	1 MNXM105@MNXC3 <==> 1 MNXM1380@MNXC3	RCE41A40C_B						-100000	100000			0	0
R570-793	1 MNXM10@MNXC3 + 1 DODECANOYL__COA@MNXC3 <-- 1 MNXM8@MNXC3 + 1 TRANS__DELTA__2__HYDROXY__DODECANOYL__COA@MNXC3	RE99EA230_RL	1*gene:COMPLEX					-100000	0			0	0
R3-625	1 MNXM10@MNXC3 + 1 T3@MNXC3 <==> 1 GL@MNXC3 + 1 MNXM8@MNXC3	RB5A308C8_B	1*gene:Rv0162c					-100000	100000			0	0
R379;R376-336	1 MNXM10@MNXC3 + 1 MNXM5@MNXC3 <==> 1 MNXM6@MNXC3 + 1 MNXM8@MNXC3	R6922C0AF_B	1*gene:Rv0155+1*gene:Rv0156+1*gene:Rv0157	MNXR3771	1.6.1.1;1.6.1.2	biopath:Biosynthesis_of_Nicotinate,_NAD_and_NADP;biopath:Conversion_of_NAD+_to_NADP+;kegg:Metabolic pathways;kegg:Nicotinate and nicotinamide metabolism;metacyc:NAD/NADH phosphorylation and dephosphorylation;seed:NAD and NADP cofactor biosynthesis global	bigg:NADTRHD;bigg:THD1;biopath:RXN00527;brenda:BR36919;brenda:BS386498;ec:1.6.1.1;ec:1.6.1.2;ecocyc:PYRNUTRANSHYDROGEN-RXN;iabaylyiv4:PYRNUTRANSHYDROGEN-RXN;iaf1260:NADTRHD;ijn746:THD1;ijr904.45632:TEST_NADTRHD;ijr904:TEST_NADTRHD;imeo21:NADTRHD;imo1053-pao1:THD5;imo1056:THD5;inj661:NADTRHD;inj661:THD1;intenz:1646;intenz:1647;isb619:TEST_NADTRHD;iso783:THD5;kegg:R00112;macie:M0116;metacyc:1.6.1.2…	-100000	100000			0	0
R379;R376-337	1 MNXM10@MNXC3 + 1 MNXM5@MNXC3 <==> 1 MNXM6@MNXC3 + 1 MNXM8@MNXC3	R6922C0AF_B	1*gene:Rv2713;1*gene:Rv3303c	MNXR3771	1.6.1.1;1.6.1.2	biopath:Biosynthesis_of_Nicotinate,_NAD_and_NADP;biopath:Conversion_of_NAD+_to_NADP+;kegg:Metabolic pathways;kegg:Nicotinate and nicotinamide metabolism;metacyc:NAD/NADH phosphorylation and dephosphorylation;seed:NAD and NADP cofactor biosynthesis global	bigg:NADTRHD;bigg:THD1;biopath:RXN00527;brenda:BR36919;brenda:BS386498;ec:1.6.1.1;ec:1.6.1.2;ecocyc:PYRNUTRANSHYDROGEN-RXN;iabaylyiv4:PYRNUTRANSHYDROGEN-RXN;iaf1260:NADTRHD;ijn746:THD1;ijr904.45632:TEST_NADTRHD;ijr904:TEST_NADTRHD;imeo21:NADTRHD;imo1053-pao1:THD5;imo1056:THD5;inj661:NADTRHD;inj661:THD1;intenz:1646;intenz:1647;isb619:TEST_NADTRHD;iso783:THD5;kegg:R00112;macie:M0116;metacyc:1.6.1.2…	-100000	0			0	0
R202-220	1 MNXM10@MNXC3 + 1 MNXM6@MNXC3 + 2 P5C@MNXC3 <==> 2 MNXM114@MNXC3 + 1 MNXM5@MNXC3 + 1 MNXM8@MNXC3	R495D7AA2_B	1*gene:Rv0500					-100000	100000			0	0
R65-445	1 MNXM10@MNXC3 + 1 OA@MNXC3 <==> 1 MNXM8@MNXC3 + 1 MNXM98@MNXC3	R858AD560_B	1*gene:Rv1240					-100000	100000			0	0
R247-747	1 MNXM10@MNXC3 + 1 PHP@MNXC3 <-- 1 _3PG@MNXC3 + 1 MNXM8@MNXC3	RDABFDA60_RL	1*gene:Rv2996c					-100000	0			0	0
R355-438	1 MNXM10@MNXC3 + 1 XMP@MNXC3 <-- 1 MNXM125@MNXC3 + 1 MNXM8@MNXC3	R82DB80EA_RL	1*gene:Rv1843c+1*gene:Rv3410c+1*gene:Rv3411c					-100000	0			0	0
R328-451	1 MNXM113@MNXC3 + 1 MNXM286@MNXC3 <==> 1 MNXM30@MNXC3 + 1 MNXM374@MNXC3	R875B8CAF_B	1*gene:Rv1389	MNXR69139	2.7.4.8	seed:Purine conversions	bigg:GK2;ec:2.7.4.8;iin800:GUK1_3;imm904:GK2;ind750:GK2;ips189:GK2;iyo844:GK2;seed:rxn09562	-100000	100000			0	0
R357-204	1 MNXM113@MNXC3 + 1 MNXM3@MNXC3 <==> 1 MNXM30@MNXC3 + 1 MNXM7@MNXC3	R455A49C3_B	1*gene:Rv1389	MNXR69138	2.7.4.8	biopath:Biosynthesis_of_GTP;biopath:Reactions_and_degradation_of_Purine_ribonucleotides;kegg:Metabolic pathways;kegg:Purine metabolism;metacyc:guanosine nucleotides <i>de novo</i> biosynthesis;seed:Purine conversions	bigg:GK1;bigg:GK1m;biopath:RXN00728;brenda:BR47853;ec:2.7.4.8;ecocyc:GUANYL-KIN-RXN;iabaylyiv4:GUANYL-KIN-RXN;iaf1260:GK1;iaf692:GK1;iag612:rbs_325;iao358:rll_176;igt196:GK1;iin800:GUK1_1;iit341:GK1;ijn746:GK1;ijr904.45632:GK1;ijr904:GK1;imeo21:GK1;imm904:GK1;imo1053-pao1:GK1;imo1056:GK1;ind750:GK1;inj661:GK1;intenz:3012;ips189:GK1;isb619:GK1;iso783:GK1;iyo844:GK1;kegg:R00332;metacyc:GUANYL-KIN-R…	-100000	100000			0	0
R326-761	1 MNXM113@MNXC3 <-- 1 MNXM665@MNXC3	RDF0F422F_RL		MNXR25030	3.1.4.35		ec:3.1.4.35;pubmed:17307970;pubmed:8557689;reactome:REACT_101417;reactome:REACT_105252;reactome:REACT_106137;reactome:REACT_155515;reactome:REACT_158051;reactome:REACT_23959;reactome:REACT_79186;reactome:REACT_79830;reactome:REACT_79860;reactome:REACT_86181;reactome:REACT_87332;reactome:REACT_92795;reactome:REACT_94300;reactome:REACT_96221;reactome:REACT_96487	-100000	0			0	0
R138-105	1 MNXM114@MNXC3 + 1 MNXM96415@MNXC3 --> 1 MNXM1@MNXC3 + 1 MNXM38@MNXC3 + 1 P5C@MNXC3	R289FF6C7_LR	1*gene:Rv1188					0	100000			0	0
RBF30B12F_B-660	1 MNXM114@MNXC3 <==> 1 MNXM114@BOUNDARY							-1.0E7	1.0E7			0	1
R818-4	1 MNXM117@MNXC3 <-- 1 MNXM117@BOUNDARY	R10A62F34_RL						-1	0			0	1
R389-456	1 MNXM119@MNXC3 + 1 MNXM1@MNXC3 + 1 MNXM3@MNXC3 --> 1 MNXM11@MNXC3 + 1 MNXM96415@MNXC3	R893C561F_LR	1*gene:Rv2786c					0	100000			0	0
R388-70	1 MNXM119@MNXC3 + 1 MNXM7@MNXC3 <-- 1 MNXM1@MNXC3 + 1 MNXM3@MNXC3 + 1 RIBFLAV@MNXC3	R214FE9AE_RL	1*gene:Rv2786c					-100000	0			0	0
R460-277	1 MNXM11@MNXC3 + 1 MNXM14@MNXC3 + 1 MNXM53@MNXC3 + 1 MOAD__COSH@MNXC3 <-- 1 MNXM3@MNXC3 + 1 MNXM55@MNXC3 + 1 MOAD__COOH@MNXC3	R58101AF9_RL	1*gene:Rv3025c+1*gene:Rv3206c					-100000	0			0	0
R369-288	1 MNXM11@MNXC3 + 1 MNXM14@MNXC3 + 1 MNXM8@MNXC3 <-- 1 MNXM3@MNXC3 + 1 NAAD@MNXC3 + 1 NH3@MNXC3	R5A9E07A4_RL	1*gene:Rv2438c					-100000	0			0	0
R69-604	1 MNXM11@MNXC3 + 1 MNXM14@MNXC3 + 1 PEP@MNXC3 <-- 1 PYR@MNXC3 + 1 MNXM3@MNXC3 + 1 PI@MNXC3	RB0CD923_RL	1*gene:Rv1127c					-100000	0			0	0
R392-743	1 MNXM11@MNXC3 + 1 MNXM14@MNXC3 + 1 PNTO@MNXC3 <-- 1 MNXM3@MNXC3 + 1 PANT@MNXC3 + 1 bALA@MNXC3	RDA0355F3_RL	1*gene:Rv3602c					-100000	0			0	0
R301-289	1 MNXM11@MNXC3 + 1 MNXM234@MNXC3 <-- 1 MNXM452@MNXC3	R5B35C4DF_RL	1*gene:Rv2697c					-100000	0			0	0
R323-331	1 MNXM11@MNXC3 + 1 MNXM243@MNXC3 <-- 1 MNXM3@MNXC3	R67B253B0_RL	1*gene:Rv1625c	MNXR485	4.6.1.1	biopath:Conversion_and_degradation_of_Pyrimidine_nucleotides_and_bases;biopath:Reactions_and_degradation_of_Purine_ribonucleotides;kegg:Purine metabolism	bigg:ADNCYC;biopath:RXN00614;biopath:RXN00966;brenda:BR3450;ec:4.6.1.1;ecocyc:ADENYLATECYC-RXN;iaf1260:ADNCYC;iaf692:ADNCYC;iin800:CYR1;ijn746:ADNCYC;ijr904.45632:ADNCYC;ijr904:ADNCYC;imeo21:ADNCYC;imm904:ADNCYC;imo1053-pao1:ADNCYC;imo1056:ADNCYC;ind750:ADNCYC;inj661:ADNCYC;intenz:4868;iso783:ADNCYC;kegg:R00089;macie:M0058;metacyc:ADENYLATECYC-RXN;reactome:REACT_1292.5;reactome:REACT_15399.1;reac…	-100000	0			0	0
R308-868	1 MNXM11@MNXC3 + 1 MNXM266@MNXC3 <-- 1 MNXM360@MNXC3	RFC3E8037_RL						-100000	0			0	0
R109-382	1 MNXM11@MNXC3 + 1 MNXM287@MNXC3 <-- 1 MNXM3@MNXC3 + 1 SLF@MNXC3	R75B641_RL	1*gene:Rv1285					-100000	0			0	0
R348-533	1 MNXM11@MNXC3 + 1 MNXM30@MNXC3 <-- 1 ppGpp@MNXC3	R9F8717E6_RL	1*gene:Rv2583c					-100000	0			0	0
R346-645	1 MNXM11@MNXC3 + 1 MNXM546@MNXC3 <-- 1 MNXM344@MNXC3	RBB5950DE_RL						-100000	0			0	0
R324-424	1 MNXM11@MNXC3 + 1 MNXM665@MNXC3 <-- 1 MNXM51@MNXC3	R7FB51631_RL	1*gene:Rv2435c	MNXR2843	4.6.1.1;4.6.1.2	biopath:Conversion_and_degradation_of_Pyrimidine_nucleotides_and_bases;biopath:Reactions_and_degradation_of_Purine_ribonucleotides;kegg:Purine metabolism	bigg:GUACYC;biopath:RXN00763;biopath:RXN01388;brenda:BR3451;ec:4.6.1.1;ec:4.6.1.2;ecocyc:GUANYLCYC-RXN;imeo21:GUACYC;inj661:GUACYC;intenz:4869;kegg:R00434;metacyc:GUANYLCYC-RXN;pubmed:19089323;pubmed:2827195;pubmed:4982201;reactome:REACT_108080;reactome:REACT_135346;reactome:REACT_23790;reactome:REACT_23790.1;reactome:REACT_23978;reactome:REACT_29218;reactome:REACT_30126;reactome:REACT_31354;reac…	-100000	0			0	0
R311;R312-534	1 MNXM11@MNXC3 + 1 MNXM80@MNXC3 <==> 1 MNXM91@MNXC3 + 1 URA@MNXC3	R9F8A8FD7_B	1*gene:Rv3309c					-100000	100000			0	0
R375-559	1 MNXM11@MNXC3 + 1 MNXM8@MNXC3 <-- 1 MNXM3@MNXC3 + 1 NAMN@MNXC3	RA5334561_RL	1*gene:Rv2421c					-100000	0			0	0
R464-219	1 MNXM11@MNXC3 + 1 MOLYBDOPTERIN__GDP@MNXC3 <-- 1 MNXM51@MNXC3 + 1 MOLYBDENUM@MNXC3	R4931E82_RL	1*gene:Rv2453c					-100000	0			0	0
R368-321	1 MNXM11@MNXC3 + 1 NAAD@MNXC3 <-- 1 MNXM3@MNXC3 + 1 NACN@MNXC3	R6546EE06_RL	1*gene:Rv2421c					-100000	0			0	0
R367-706	1 MNXM11@MNXC3 + 1 NACN@MNXC3 <-- 1 MNXM91@MNXC3 + 1 NAC@MNXC3	RCFBC7446_RL	1*gene:Rv0573c					-100000	0			0	0
R291-781	1 MNXM11@MNXC3 + 1 OMP@MNXC3 <-- 1 MNXM91@MNXC3 + 1 OROA@MNXC3	RE564D2C6_RL	1*gene:Rv0382c					-100000	0			0	0
R259-772	1 MNXM11@MNXC3 + 1 PI@MNXC3 + 1 SAM@MNXC3 <-- 1 MNXM3@MNXC3 + 1 MNXM61@MNXC3	RE2BF4F23_RL	1*gene:Rv1392					-100000	0			0	0
R262-20	1 MNXM11@MNXC3 + 1 PRBAMP@MNXC3 <-- 1 PRBATP@MNXC3	R13CDDADA_RL	1*gene:Rv2122c					-100000	0			0	0
R261-563	1 MNXM11@MNXC3 + 1 PRBATP@MNXC3 <-- 1 MNXM3@MNXC3 + 1 MNXM91@MNXC3	RA684B1E0_RL	1*gene:Rv2121c					-100000	0			0	0
R461-406	1 MNXM11@MNXC3 + 1 PRECURSOR__Z@MNXC3 <-- 1 MNXM51@MNXC3	R7BA83360_RL	1*gene:Rv3109+1*gene:Rv3111+1*gene:Rv3116					-100000	0			0	0
R717-492	1 MNXM11@MNXC3 + 1 UDPNAG@MNXC3 <-- 1 MNXM121@MNXC3 + 1 NAGA1P@MNXC3	R935DD185_RL	1*gene:Rv1018c					-100000	0			0	0
R336-63	1 MNXM11@MNXC3 + 1 XMP@MNXC3 <-- 1 MNXM91@MNXC3 + 1 XAN@MNXC3	R207D8FE4_RL						-100000	0			0	0
R130-552	1 MNXM11@MNXC3 --> 2 PI@MNXC3	RA3DE37F1_LR	1*gene:Rv3628					0	100000			0	0
R296-499	1 MNXM121@MNXC3 + 1 MNXM3@MNXC3 + 1 NH3@MNXC3 --> 1 MNXM63@MNXC3 + 1 MNXM7@MNXC3 + 1 PI@MNXC3	R95D7F396_LR	1*gene:Rv1699					0	100000			0	0
R294-740	1 MNXM121@MNXC3 + 1 MNXM7@MNXC3 <==> 1 MNXM17@MNXC3 + 1 MNXM3@MNXC3	RD9B8313F_B	1*gene:Rv2445c	MNXR69530	2.7.4.6	biopath:Biosynthesis_of_2'-Deoxyuridine-5'-phosphate_from_Uridine-5'-diphosphate;biopath:Biosynthesis_of_Cytidine-5'-triphophate;biopath:Biosynthesis_of_Uridine-5'-triphosphate;biopath:Conversion_and_degradation_of_Pyrimidine_nucleotides_and_bases;biopath:Metabolism_of_Pyrimidines_(missing);kegg:Metabolic pathways;kegg:Pyrimidine metabolism;metacyc:UTP and CTP <i>de novo</i> biosynthesis;seed:pyr…	bigg:NDPK2;bigg:NDPK2m;bigg:NDPK2n;biopath:RXN00251;brenda:BS358242;ec:2.7.4.6;ecocyc:UDPKIN-RXN;iabaylyiv4:UDPKIN-RXN;iaf1260:NDPK2;iaf692:NDPK2;iag612:rbs_571;iao358:rll_572;igt196:NDPK2;iin800:YNK1_1;iit341:NDPK2;ijn746:NDPK2;ijr904.45632:NDPK2;ijr904:NDPK2;imeo21:NDPK2;imm904:NDPK2;imo1053-pao1:NDPK2;imo1056:NDPK2;ind750:NDPK2;inj661:NDPK2;intenz:3010;ips189:NDPK2;irs1563.45632:R00156_c;irs15…	-100000	100000			0	0
R322-85	1 MNXM125@MNXC3 <==> 1 PRFICA@MNXC3	R2370D59A_B	1*gene:Rv0957					-100000	100000			0	0
R46-333	1 MNXM126@MNXC3 + 1 MNXM8@MNXC3 + 1 PI@MNXC3 <==> 1 _13PDG@MNXC3 + 1 MNXM10@MNXC3	R689D6B26_B	1*gene:Rv1436					-100000	100000			0	0
R94-109	1 MNXM126@MNXC3 + 1 S7P@MNXC3 + 0.001 THI@MNXC3 --> 1 R5P@MNXC3 + 1 X5P@MNXC3	R2983A386_LR	1*gene:Rv1449c					0	100000			0	0
R93	1 MNXM126@MNXC3 + 1 S7P@MNXC3 <-- 1 R5P@MNXC3 + 0.001 THI@MNXC3 + 1 X5P@MNXC3	RFF97490D_RL						-99999	99999			0	0
RD1597D20_RL-712	1 MNXM131@MNXC3 <-- 1 MNXM131@BOUNDARY							-1.0E7	0			0	1
RFA93D94C_B-865	1 MNXM134@MNXC3 <==> 1 MNXM134@BOUNDARY							-1.0E7	1.0E7			0	1
R58EF1C0F_RL-280	1 MNXM1380@MNXC3 <-- 1 MNXM1380@BOUNDARY							-1.0E7	0			0	1
R3777AA2_B-154	1 MNXM140@MNXC3 <==> 1 MNXM140@BOUNDARY							-1.0E7	1.0E7			0	1
R178-95	1 MNXM142@MNXC3 + 1 MNXM8@MNXC3 --> 1 _2A3KB@MNXC3 + 1 MNXM10@MNXC3	R25430B11_LR	1*gene:Rv2259					0	100000			0	0
R231-714	1 MNXM142@MNXC3 + 1 PI@MNXC3 <-- 1 PHSER@MNXC3	RD1A899EE_RL	1*gene:Rv1295					-100000	0			0	0
R215-225	1 MNXM142@MNXC3 --> 1 NH3@MNXC3 + 1 OBUT@MNXC3	R4ADDF2AC_LR	1*gene:Rv1559					0	100000			0	0
R7F436C8F_B-417	1 MNXM142@MNXC3 <==> 1 MNXM142@BOUNDARY							-1.0E7	1.0E7			0	1
R5489C8E3_B-265	1 MNXM147@MNXC3 <==> 1 MNXM147@BOUNDARY							-1.0E7	1.0E7			0	1
R351-104	1 MNXM14@MNXC3 + 1 MNXM3@MNXC3 <==> 2 MNXM7@MNXC3	R28766662_B	1*gene:Rv0733	MNXR479	2.7.4.3	biopath:Biosynthesis_of_ATP;biopath:Reactions_and_degradation_of_Purine_ribonucleotides;kegg:Biosynthesis of secondary metabolites;kegg:Metabolic pathways;kegg:Purine metabolism;metacyc:adenosine nucleotides <i>de novo</i> biosynthesis;unipathway:AMP biosynthesis via salvage pathway	bigg:ADK1;bigg:ADK1m;biopath:RXN00680;brenda:BR47850;ec:2.7.4.3;ecocyc:ADENYL-KIN-RXN;iabaylyiv4:ADENYL-KIN-RXN;iaf1260:ADK1;iaf692:ADK1;iag612:rbs_148;iao358:rll_11;igt196:ADK1;iin800:ADK1_1;iin800:ADK2_1;iit341:ADK1;ijn746:ADK1;ijr904.45632:ADK1;ijr904:ADK1;imeo21:ADK1;imm904:ADK1;imm904:ADK1m;imo1053-pao1:ADK1;imo1056:ADK1;ind750:ADK1;ind750:ADK1m;inj661:ADK1;intenz:3007;ips189:ADK1;irs1563.45…	-100000	100000			0	0
R287-413	1 MNXM14@MNXC3 + 1 MNXM91@MNXC3 <==> 1 MNXM3@MNXC3 + 1 R5P@MNXC3	R7EAA777C_B	1*gene:Rv1017c					-100000	100000			0	0
R380-648	1 MNXM14@MNXC3 + 1 NAMN@MNXC3 <-- 1 MNXM8@MNXC3	RBBC1E504_RL	1*gene:Rv3199c					-100000	0			0	0
R113-216	1 MNXM14@MNXC3 + 1 PI@MNXC3 <-- 1 PAP@MNXC3	R481EEBE1_RL						-100000	0			0	0
R347-325	1 MNXM14@MNXC3 + 1 ppGpp@MNXC3 <-- 1 MNXM3@MNXC3 + 1 MNXM51@MNXC3	R66120112_RL	1*gene:Rv2583c					-100000	0			0	0
R325-408	1 MNXM14@MNXC3 <-- 1 MNXM243@MNXC3	R7C0F327F_RL						-100000	0			0	0
R908-410	1 MNXM1653@MNXC3 <-- 1 MNXM1653@BOUNDARY	R7DBB5C83_RL						-1	0			0	1
R34-550	1 bDG6P@MNXC3 + 1 MNXM7@MNXC3 <-- 1 MNXM3@MNXC3 + 1 TETRADECANOYL__COA@MNXC3	RA39EDFC8_RL	1*gene:Rv0650					-100000	0			0	0
R36-35	1 bDG6P@MNXC3 + 1 __n__1__POLYP@MNXC3 <-- 1 TETRADECANOYL__COA@MNXC3 + 1 __n__POLYP@MNXC3	R17A17866_RL	1*gene:Rv2702					-100000	0			0	0
R29-39	1 bDG6P@MNXC3 <==> 1 bDG1P@MNXC3	R18487A3E_B	1*gene:Rv3400					-100000	100000			0	0
R293-106	1 MNXM17@MNXC3 + 1 MNXM7@MNXC3 <==> 1 MNXM3@MNXC3 + 1 MNXM80@MNXC3	R28BF4A7E_B	1*gene:Rv1712	MNXR70052	2.7.4.14;2.7.4.22;2.7.4.25;2.7.4.4	biopath:Biosynthesis_of_Cytidine-5'-triphophate;biopath:Biosynthesis_of_Uridine-5'-triphosphate;biopath:Conversion_and_degradation_of_Pyrimidine_nucleotides_and_bases;biopath:Metabolism_of_Pyrimidines_(missing);kegg:Metabolic pathways;kegg:Pyrimidine metabolism;metacyc:UTP and CTP <i>de novo</i> biosynthesis;unipathway:CTP biosynthesis via de novo pathway	bigg:UMPK;bigg:UMPKm;bigg:UMPKn;bigg:URIDK1;biopath:RXN01502;brenda:BR48071;ec:2.7.4.14;ec:2.7.4.22;ec:2.7.4.25;ec:2.7.4.4;ecocyc:2.7.4.22-RXN;ecocyc:RXN-12002;iabaylyiv4:UMPKI-RXN;iaf1260:UMPK;iaf692:UMPK;iaf692:URIDK1;iag612:rbs_574;iag612:rbs_575;iao358:rll_387;igt196:UMPK;iin800:URA6_1;iin800:URA6_2;iit341:UMPK;ijn746:UMPK;ijr904.45632:UMPK;ijr904:UMPK;imeo21:UMPKURIDK1;imm904:UMPK;imm904:UMP…	-100000	100000			0	0
R330-567	1 MNXM17@MNXC3 + 1 O2@MNXC3 + 1 RTHIO@MNXC3 --> 1 MNXM572@MNXC3 + 1 OTHIO@MNXC3	RA7395D46_LR	1*gene:Rv3048c+1*gene:Rv3051c					0	100000			0	0
R72A7EC7B_B-371	1 MNXM199@MNXC3 <==> 1 MNXM199@BOUNDARY							-1.0E7	1.0E7			0	1
R123-687	1 MNXM1@MNXC3 + 1 MNXM38@MNXC3 + 1 MNXM93@MNXC3 <==> 1 MNXM96415@MNXC3 + 1 SUCC@MNXC3	RC762A51F_B	1*gene:Rv1552+1*gene:Rv1553+1*gene:Rv1554+1*gene:Rv1555;1*gene:Rv3316+1*gene:Rv3317+1*gene:Rv3318+1*gene:Rv3319					-100000	100000			0	0
R110-657	1 MNXM1@MNXC3 + 1 MNXM49@MNXC3 + 1 MNXM7@MNXC3 <-- 1 MNXM287@MNXC3 + 1 MNXM3@MNXC3	RBECD7378_RL	1*gene:Rv1286					-100000	0			0	0
R377-185	1 MNXM1@MNXC3 + 1 MNXM5@MNXC3 + 1 MNXM7@MNXC3 <-- 1 MNXM3@MNXC3 + 1 MNXM8@MNXC3	R3FB7A5C0_RL	1*gene:Rv1695					-100000	0			0	0
R51-174	1 PYR@MNXC3 + 1 MNXM3@MNXC3 <-- 1 MNXM7@MNXC3 + 1 PEP@MNXC3	R3D69B7CC_RL	1*gene:Rv1617					-100000	0			0	0
R188-422	1 PYR@MNXC3 + 1 NH3@MNXC3 <-- 1 MNXM53@MNXC3	R7FB1274D_RL	1*gene:Rv0069c					-100000	0			0	0
R902-538	1 PYR@MNXC3 + 1 TRE6P@MNXC3 <-- 1 PEP@MNXC3 + 1 TRE@MNXC3	RA0F7246A_RL						-1	0			0	0
RF13096C5_RL-827	1 PYR@MNXC3 <-- 1 PYR@BOUNDARY							-1.0E7	0			0	1
R306-165	1 MNXM220@MNXC3 + 1 MNXM3@MNXC3 <==> 1 MNXM63@MNXC3 + 1 MNXM7@MNXC3	R3B0400F0_B	1*gene:Rv2445c	MNXR69531	2.7.4.3;2.7.4.6	biopath:Biosynthesis_of_Cytidine-5'-triphophate;biopath:Conversion_and_degradation_of_Pyrimidine_nucleotides_and_bases;biopath:Metabolism_of_Pyrimidines_(missing);kegg:Metabolic pathways;kegg:Pyrimidine metabolism;metacyc:CMP phosphorylation;seed:pyrimidine conversions;unipathway:CTP biosynthesis via salvage pathway	bigg:NDPK3;bigg:NDPK3m;bigg:NDPK3n;biopath:RXN01332;brenda:BS358244;ec:2.7.4.3;ec:2.7.4.6;ecocyc:CDPKIN-RXN;iabaylyiv4:CDPKIN-RXN;iaf1260:NDPK3;iaf692:NDPK3;iag612:rbs_200;iao358:rll_504;igt196:NDPK3;iin800:YNK1_2;iit341:NDPK3;ijn746:NDPK3;ijr904.45632:NDPK3;ijr904:NDPK3;imeo21:NDPK3;imm904:NDPK3;imo1053-pao1:NDPK3;imo1056:NDPK3;ind750:NDPK3;inj661:NDPK3;intenz:3010;ips189:NDPK3;irs1563.45632:R00…	-100000	100000			0	0
R307-87	1 MNXM220@MNXC3 + 1 MNXM7@MNXC3 <==> 1 MNXM31@MNXC3 + 1 MNXM3@MNXC3	R238B1509_B	1*gene:Rv1712	MNXR68619	2.7.4.14;2.7.4.25;2.7.4.3	biopath:Biosynthesis_of_Cytidine-5'-triphophate;biopath:Conversion_and_degradation_of_Pyrimidine_nucleotides_and_bases;biopath:Metabolism_of_Pyrimidines_(missing);kegg:Metabolic pathways;kegg:Pyrimidine metabolism;metacyc:CMP phosphorylation;unipathway:CTP biosynthesis via salvage pathway	bigg:CYTK1;bigg:CYTK1m;bigg:CYTK1n;biopath:RXN00034;brenda:BS359742;ec:2.7.4.14;ec:2.7.4.25;ec:2.7.4.3;ecocyc:RXN-11832;iabaylyiv4:CMPKI-RXN;iaf1260:CYTK1;iaf692:CYTK1;iag612:rbs_209;iao358:rll_97;iin800:U18;iit341:CYTK1;ijn746:CYTK1;ijr904.45632:CYTK1;ijr904:CYTK1;imeo21:CYTK1;imm904:CYTK1;imo1053-pao1:CYTK1;imo1056:CYTK1;ind750:CYTK1;inj661:CYTK1;intenz:18364;intenz:18365;ips189:CYTK1;irs1563.4…	-100000	100000			0	0
R297-855	1 MNXM220@MNXC3 + 1 O2@MNXC3 + 1 RTHIO@MNXC3 --> 1 MNXM411@MNXC3 + 1 OTHIO@MNXC3	RF8E8392C_LR	1*gene:Rv3048c+1*gene:Rv3051c					0	100000			0	0
R6FD8A76F_B-364	1 MNXM231@MNXC3 <==> 1 MNXM231@BOUNDARY							-1.0E7	1.0E7			0	1
R2-639	1 GL@MNXC3 + 1 MNXM5@MNXC3 <==> 1 T3@MNXC3 + 1 MNXM6@MNXC3	RBA73D80A_B	1*gene:Rv0564;1*gene:Rv2982c;1*gene:Rv3045					-100000	100000			0	0
R812-658	1 GL@MNXC3 <-- 1 GL@BOUNDARY	RBF0F46AA_RL						-1	0			0	1
R2370E674_RL-86	1 MNXM25@MNXC3 <-- 1 MNXM25@BOUNDARY							-1.0E7	0			0	1
R309-649	1 MNXM266@MNXC3 + 1 MNXM3@MNXC3 <==> 1 MNXM411@MNXC3 + 1 MNXM7@MNXC3	RBCD1B1DF_B	1*gene:Rv1712	MNXR68625	2.7.4.13;2.7.4.14;2.7.4.25;2.7.4.B1	biopath:Biosynthesis_of_2'-Deoxyuridine-5'-phosphate;biopath:Conversion_and_degradation_of_Pyrimidine_nucleotides_and_bases;kegg:Metabolic pathways;kegg:Pyrimidine metabolism;metacyc:pyrimidine deoxyribonucleotide phosphorylation	bigg:CYTK2;bigg:CYTK2n;biopath:RXN00572;brenda:BR48817;brenda:BR49405;ec:2.7.4.13;ec:2.7.4.14;ec:2.7.4.25;ec:2.7.4.B1;ecocyc:RXN-11831;iabaylyiv4:RXN-7913;iaf1260:CYTK2;iaf692:CYTK2;iag612:rbs_228;iao358:rll_98;iin800:U17;ijn746:CYTK2;ijr904.45632:CYTK2;ijr904:CYTK2;imeo21:CYTK2;imm904:CYTK2;imo1053-pao1:CYTK2;imo1056:CYTK2;ind750:CYTK2;inj661:CYTK2;intenz:18364;intenz:18365;ips189:CYTK2;irs1563.…	-100000	100000			0	0
R354-286	1 MNXM286@MNXC3 + 1 MNXM7@MNXC3 <==> 1 MNXM374@MNXC3 + 1 MNXM3@MNXC3	R59B1EB02_B	1*gene:Rv2445c	MNXR55765	2.7.4.6	biopath:Biosynthesis_of_2'-Deoxyadenosine-5'-triphosphate_from_ADP;biopath:Conversion_and_degradation_of_Purine_desoxyribonucleotides;biopath:Degradation_of_ATP_to_2'-Deoxyadenosine;kegg:Metabolic pathways;kegg:Purine metabolism;metacyc:adenosine nucleotides <i>de novo</i> biosynthesis;seed:pyrimidine conversions	bigg:NDPK8;bigg:NDPK8m;bigg:NDPK8n;biopath:RXN01492;ec:2.7.4.6;ecocyc:DADPKIN-RXN;iabaylyiv4:DADPKIN-RXN;iaf1260:NDPK8;iaf692:NDPK8;iag612:rbs_224;iao358:rll_492;igt196:NDPK8;iin800:YNK1_7;iit341:NDPK8;ijn746:NDPK8;ijr904.45632:NDPK8;ijr904:NDPK8;imeo21:NDPK8;imm904:NDPK8;imo1053-pao1:NDPK8;imo1056:NDPK8;ind750:NDPK8;inj661:NDPK8;ips189:NDPK8;irs1563.45632:R01137_c;isb619:NDPK8;iso783:NDPK8;iyo84…	-100000	100000			0	0
R922-319	1 MNXM297@MNXC3 <-- 1 MNXM297@BOUNDARY	R63DB52B6_RL						-1	0			0	1
RC0FEA189_B-666	1 MNXM29@MNXC3 <==> 1 MNXM29@BOUNDARY							-1.0E7	1.0E7			0	1
R925-557	1 MNXM304@MNXC3 <-- 1 MNXM304@BOUNDARY	RA4A715B4_RL						-1	0			0	1
R358-52	1 MNXM30@MNXC3 + 1 MNXM3@MNXC3 <==> 1 MNXM51@MNXC3 + 1 MNXM7@MNXC3	R1CAEBB71_B	1*gene:Rv2445c	MNXR69528	2.7.4.6;2.7.4.8	biopath:Biosynthesis_of_GTP;biopath:Reactions_and_degradation_of_Purine_ribonucleotides;kegg:Metabolic pathways;kegg:Purine metabolism;metacyc:guanosine nucleotides <i>de novo</i> biosynthesis;metacyc:ppGpp biosynthesis;seed:pyrimidine conversions	bigg:NDPK1;bigg:NDPK1m;bigg:NDPK1n;biopath:RXN00134;brenda:BS358287;ec:2.7.4.6;ec:2.7.4.8;ecocyc:GDPKIN-RXN;iabaylyiv4:GDPKIN-RXN;iaf1260:NDPK1;iaf692:NDPK1;iag612:rbs_304;iao358:rll_507;igt196:NDPK1;iin800:YNK1_8;iit341:NDPK1;ijn746:NDPK1;ijr904.45632:NDPK1;ijr904:NDPK1;imeo21:NDPK1;imm904:NDPK1;imo1053-pao1:NDPK1;imo1056:NDPK1;ind750:NDPK1;inj661:NDPK1;ips189:NDPK1;irs1563.45632:R00330_c;isb619…	-100000	100000			0	0
R359-551	1 MNXM30@MNXC3 + 1 O2@MNXC3 + 1 RTHIO@MNXC3 --> 1 MNXM436@MNXC3 + 1 OTHIO@MNXC3	RA3D3FAB7_LR	1*gene:Rv3048c+1*gene:Rv3051c					0	100000			0	0
R910-98	1 MNXM3297@MNXC3 <-- 1 MNXM3297@BOUNDARY	R26DF8C90_RL						-1	0			0	1
R817-702	1 T3@MNXC3 <-- 1 T3@BOUNDARY	RCE24C878_RL						-1	0			0	1
R361-542	1 MNXM344@MNXC3 + 1 MNXM7@MNXC3 <==> 1 MNXM3@MNXC3 + 1 MNXM436@MNXC3	RA1BF3EE5_B	1*gene:Rv2445c	MNXR69533	2.7.4.6	biopath:Biosynthesis_of_2'-Deoxyguanosine-5'-triphosphate_from_GDP;biopath:Conversion_and_degradation_of_Purine_desoxyribonucleotides;biopath:Degradation_of_2'-Deoxyguanosine-5'-triphosphate_to_2'-Deoxyguanosine;kegg:Metabolic pathways;kegg:Purine metabolism;metacyc:guanosine nucleotides <i>de novo</i> biosynthesis;seed:pyrimidine conversions	bigg:NDPK5;bigg:NDPK5m;bigg:NDPK5n;biopath:RXN00240;brenda:BS358247;ec:2.7.4.6;ecocyc:DGDPKIN-RXN;iabaylyiv4:DGDPKIN-RXN;iaf1260:NDPK5;iaf692:NDPK5;iag612:rbs_253;iao358:rll_508;igt196:NDPK5;iin800:YNK1_3;iit341:NDPK5;ijn746:NDPK5;ijr904.45632:NDPK5;ijr904:NDPK5;imeo21:NDPK5;imm904:NDPK5;imo1053-pao1:NDPK5;imo1056:NDPK5;ind750:NDPK5;inj661:NDPK5;ips189:NDPK5;irs1563.45632:R01857_c;isb619:NDPK5;is…	-100000	100000			0	0
R437-172	1 MNXM351@MNXC3 + 1.5 O2@MNXC3 --> 1 PROTOPORPHYRIN__IX@MNXC3	R3D11792F_LR	1*gene:Rv1300;1*gene:Rv2677					0	100000			0	0
R299-32	1 MNXM360@MNXC3 + 1 MNXM7@MNXC3 <-- 1 MNXM3@MNXC3 + 1 MNXM411@MNXC3	R16AA0DCC_RL	1*gene:Rv2445c	MNXR69535	2.7.4.6	biopath:Biosynthesis_of_2'-Deoxyuridine-5'-phosphate;biopath:Conversion_and_degradation_of_Pyrimidine_nucleotides_and_bases;kegg:Metabolic pathways;kegg:Pyrimidine metabolism;metacyc:pyrimidine deoxyribonucleotide phosphorylation;metacyc:pyrimidine deoxyribonucleotides <i>de novo</i> biosynthesis I;metacyc:pyrimidine deoxyribonucleotides <i>de novo</i> biosynthesis III;metacyc:pyrimidine deoxyrib…	bigg:NDPK7;bigg:NDPK7m;bigg:NDPK7n;biopath:RXN00944;brenda:BS358245;ec:2.7.4.6;ecocyc:DCDPKIN-RXN;iabaylyiv4:DCDPKIN-RXN;iaf1260:NDPK7;iaf692:NDPK7;iag612:rbs_227;iao358:rll_505;igt196:NDPK7;iin800:YNK1_5;iit341:NDPK7;ijn746:NDPK7;ijr904.45632:NDPK7;ijr904:NDPK7;imeo21:NDPK7;imm904:NDPK7;imo1053-pao1:NDPK7;imo1056:NDPK7;ind750:NDPK7;inj661:NDPK7;ips189:NDPK7;irs1563.45632:R02326_c;isb619:NDPK7;is…	-100000	0			0	0
R300-854	1 MNXM360@MNXC3 --> 1 MNXM452@MNXC3 + 1 NH3@MNXC3	RF8A3E792_LR	1*gene:Rv0321					0	100000			0	0
R320-312	1 MNXM365@MNXC3 + 1 MNXM93@MNXC3 <==> 1 SAICAR@MNXC3	R62D798FF_B	1*gene:Rv0777					-100000	100000			0	0
R352-717	1 MNXM374@MNXC3 + 1 OTHIO@MNXC3 <-- 1 MNXM7@MNXC3 + 1 O2@MNXC3 + 1 RTHIO@MNXC3	RD1F90B97_RL	1*gene:Rv3048c+1*gene:Rv3051c					-100000	0			0	0
R1C64B8C9_B-51	1 MNXM37@MNXC3 <==> 1 MNXM37@BOUNDARY							-1.0E7	1.0E7			0	1
R327-431	1 MNXM3@MNXC3 + 1 MNXM546@MNXC3 <==> 1 MNXM436@MNXC3 + 1 MNXM7@MNXC3	R815BFA1D_B	1*gene:Rv1389	MNXR68689	2.7.4.12;2.7.4.13;2.7.4.8	biopath:Conversion_and_degradation_of_Purine_desoxyribonucleotides;biopath:Degradation_of_2'-Deoxyguanosine-5'-triphosphate_to_2'-Deoxyguanosine;kegg:Metabolic pathways;kegg:Purine metabolism;seed:Purine conversions	bigg:DGK1;biopath:RXN01294;brenda:BR47842;ec:2.7.4.12;ec:2.7.4.13;ec:2.7.4.8;ecocyc:GMKALT-RXN;iabaylyiv4:GMKALT-RXN;iaf1260:DGK1;iag612:rbs_264;iao358:rll_177;iin800:GUK1_2;iit341:DGK1;ijn746:DGK1;ijr904.45632:DGK1;ijr904:DGK1;imeo21:DGK1;imm904:DGK1;imo1053-pao1:DGK1;imo1056:DGK1;ind750:DGK1;inj661:DGK1;intenz:3016;ips189:DGK1;isb619:DGK1;iso783:DGK1;iyo844:DGK1;kegg:R02090;metacyc:GMKALT-RXN;r…	-100000	100000			0	0
R329-454	1 MNXM3@MNXC3 + 1 MNXM572@MNXC3 <==> 1 MNXM452@MNXC3 + 1 MNXM7@MNXC3	R887C9CD5_B	1*gene:Rv2445c	MNXR69534	2.7.4.6	biopath:Biosynthesis_of_2'-Deoxyuridine-5'-phosphate;biopath:Biosynthesis_of_2'-Deoxyuridine-5'-phosphate_from_Uridine-5'-diphosphate;biopath:Conversion_and_degradation_of_Pyrimidine_nucleotides_and_bases;kegg:Metabolic pathways;kegg:Pyrimidine metabolism;metacyc:pyrimidine deoxyribonucleotides <i>de novo</i> biosynthesis I;metacyc:pyrimidine deoxyribonucleotides <i>de novo</i> biosynthesis III;m…	bigg:NDPK6;bigg:NDPK6m;bigg:NDPK6n;biopath:RXN00303;ec:2.7.4.6;ecocyc:DUDPKIN-RXN;iabaylyiv4:DUDPKIN-RXN;iaf1260:NDPK6;iaf692:NDPK6;iag612:rbs_286;iao358:rll_573;igt196:NDPK6;iin800:YNK1_4;iit341:NDPK6;ijn746:NDPK6;ijr904.45632:NDPK6;ijr904:NDPK6;imeo21:NDPK6;imm904:NDPK6;imo1053-pao1:NDPK6;imo1056:NDPK6;ind750:NDPK6;inj661:NDPK6;ips189:NDPK6;irs1563.45632:R02331_c;isb619:NDPK6;iso783:NDPK6;iyo84…	-100000	100000			0	0
R373-84	1 MNXM3@MNXC3 + 1 NACD@MNXC3 --> 1 MNXM7@MNXC3 + 1 NACN@MNXC3	R232DD947_LR	1*gene:Rv0410c					0	100000			0	0
R204-139	1 MNXM3@MNXC3 + 1 NAGLU@MNXC3 --> 1 MNXM7@MNXC3 + 1 NAGLUP@MNXC3	R32886115_LR	1*gene:Rv1654					0	100000			0	0
R374-318	1 MNXM3@MNXC3 + 1 NAMD@MNXC3 --> 1 MNXM7@MNXC3 + 1 NAMN@MNXC3	R63D3E7C_LR						0	100000			0	0
R617-710	1 MNXM3@MNXC3 + 1 PENTA__METHYL__TRICONTANOYL__COA@MNXC3 --> 1 MNXM7@MNXC3 + 1 PHOSPHO__PENTA__METHYL__TRICONTANOYL__COA@MNXC3	RD0F7A3B3_LR						0	100000			0	0
R393-415	1 MNXM3@MNXC3 + 1 PNTO@MNXC3 --> 1 _4PPNTO@MNXC3 + 1 MNXM7@MNXC3	R7F0B5FAA_LR	1*gene:Rv1092c					0	100000			0	0
R79-423	1 MNXM3@MNXC3 + 1 PROPANOATE@MNXC3 --> 1 MNXM7@MNXC3 + 1 PROPIONYLP@MNXC3	R7FB3017E_LR	1*gene:Rv0409					0	100000			0	0
R7-488	1 MNXM3@MNXC3 + 1 RIB@MNXC3 --> 1 MNXM7@MNXC3 + 1 R5P@MNXC3	R920CAB9A_LR	1*gene:Rv2436					0	100000			0	0
R274-383	1 MNXM3@MNXC3 + 1 SME@MNXC3 --> 1 MNXM7@MNXC3 + 1 SME3P@MNXC3	R76170086_LR	1*gene:Rv2539c					0	100000			0	0
R132-12	1 MNXM3@MNXC3 + 1 __n__1__POLYP@MNXC3 <==> 1 MNXM7@MNXC3 + 1 __n__POLYP@MNXC3	R127DE766_B	1*gene:Rv2984					-100000	100000			0	0
R820-481	1 MNXM3@MNXC3 --> 1 MNXM7@MNXC3	R8F8FFB0A_LR						0	1			0	0
R843;R842;R841;R840;R839;R838;R837;R836;R835;R834;R833;R832;R831;R830;R829;R828;R827;R826;R825;R824;R823;R822;R821;R129-873	1 MNXM3@MNXC3 --> 1 MNXM7@MNXC3 + 1 PI@MNXC3	RFCCC5134_LR						0	15			0	0
R843;R842;R841;R840;R839;R838;R837;R836;R835;R834;R833;R832;R831;R830;R829;R828;R827;R826;R825;R824;R823;R822;R821;R129-874	1 MNXM3@MNXC3 --> 1 MNXM7@MNXC3 + 1 PI@MNXC3	RFCCC5134_LR	1*gene:Rv0411c					0	1			0	0
R843;R842;R841;R840;R839;R838;R837;R836;R835;R834;R833;R832;R831;R830;R829;R828;R827;R826;R825;R824;R823;R822;R821;R129-875	1 MNXM3@MNXC3 --> 1 MNXM7@MNXC3 + 1 PI@MNXC3	RFCCC5134_LR	1*gene:Rv0411c+1*gene:Rv2565					0	1			0	0
R843;R842;R841;R840;R839;R838;R837;R836;R835;R834;R833;R832;R831;R830;R829;R828;R827;R826;R825;R824;R823;R822;R821;R129-876	1 MNXM3@MNXC3 --> 1 MNXM7@MNXC3 + 1 PI@MNXC3	RFCCC5134_LR	1*gene:Rv0928+1*gene:Rv0930+1*gene:Rv0933;1*gene:Rv0929+1*gene:Rv0930+1*gene:Rv0932c+1*gene:Rv0933;1*gene:Rv0933+1*gene:Rv0934+1*gene:Rv0935+1*gene:Rv0936					0	1			0	0
R843;R842;R841;R840;R839;R838;R837;R836;R835;R834;R833;R832;R831;R830;R829;R828;R827;R826;R825;R824;R823;R822;R821;R129-877	1 MNXM3@MNXC3 --> 1 MNXM7@MNXC3 + 1 PI@MNXC3	RFCCC5134_LR	1*gene:Rv0933+1*gene:Rv0934+1*gene:Rv0935+1*gene:Rv0936					0	1			0	0
R843;R842;R841;R840;R839;R838;R837;R836;R835;R834;R833;R832;R831;R830;R829;R828;R827;R826;R825;R824;R823;R822;R821;R129-878	1 MNXM3@MNXC3 --> 1 MNXM7@MNXC3 + 1 PI@MNXC3	RFCCC5134_LR	1*gene:Rv1811					1	1.0001			0	0
R920-810	1 MNXM402@MNXC3 <-- 1 MNXM402@BOUNDARY	RECF6D4D9_RL						-1	0			0	1
R668-556	1 MNXM49@MNXC3 + 1 TRE@MNXC3 --> 1 PAP@MNXC3 + 1 TRE__S@MNXC3	RA4539DAD_LR	1*gene:Rv1373;1*gene:Rv2267c;1*gene:Rv3529c					0	100000			0	0
R249-846	1 MNXM53@MNXC3 + 1 PI@MNXC3 <-- 1 _3PSER@MNXC3	RF6CA0BE_RL	1*gene:Rv3042c					-100000	0			0	0
R2316FA11_B-83	1 MNXM53@MNXC3 <==> 1 MNXM53@BOUNDARY							-1.0E7	1.0E7			0	1
R432-535	1 MNXM547@MNXC3 + 4 NH3@MNXC3 <-- 4 PORPHOBILILOGIN@MNXC3	R9FBE8791_RL	1*gene:Rv0510					-100000	0			0	0
R433-71	1 MNXM547@MNXC3 --> 1 UROPORPHYRINOGEN__III@MNXC3	R2158BB88_LR	1*gene:Rv0511					0	100000			0	0
RBF695ACF_B-661	1 MNXM55@MNXC3 <==> 1 MNXM55@BOUNDARY							-1.0E7	1.0E7			0	1
R205-292	1 MNXM5@MNXC3 + 1 NAGLUS@MNXC3 + 1 PI@MNXC3 <-- 1 MNXM6@MNXC3 + 1 NAGLUP@MNXC3	R5CAD941D_RL	1*gene:Rv1652					-100000	0			0	0
R657-560	1 MNXM5@MNXC3 + 1 PPTT@MNXC3 <-- 1 MNXM6@MNXC3 + 1 PHENOLPHTHIODIOLONE__A@MNXC3	RA540FBD0_RL	1*gene:Rv2951c					-100000	0			0	0
R446-92	1 MNXM5@MNXC3 + 1 PRECORIN__6Y@MNXC3 <-- 1 MNXM6@MNXC3 + 1 PRECORIN__6X@MNXC3	R250267A9_RL	1*gene:Rv2070c					-100000	0			0	0
R652-659	1 MNXM5@MNXC3 + 1 PTT@MNXC3 <-- 1 MNXM6@MNXC3 + 1 PHTHIODIOLONE__A@MNXC3	RBF10976C_RL	1*gene:Rv2951c					-100000	0			0	0
R137-441	1 MNXM5@MNXC3 + 1 SUCCSAL@MNXC3 --> 1 MNXM6@MNXC3 + 1 SUCC@MNXC3	R83ED651E_LR	1*gene:Rv0234c;1*gene:Rv1731					0	100000			0	0
R719-689	1 MNXM5@MNXC3 + 1 UDPNAM@MNXC3 <-- 1 MNXM6@MNXC3 + 1 UDPNAGPEE@MNXC3	RC7A6C55C_RL	1*gene:Rv0482					-100000	0			0	0
R722-233	1 MNXM5@MNXC3 + 1 UDPNGM@MNXC3 <-- 1 MNXM6@MNXC3 + 1 UDPNAM@MNXC3	R4CD16281_RL	1*gene:Rv3818					-100000	0			0	0
R378-49	1 MNXM5@MNXC3 --> 1 MNXM8@MNXC3 + 1 PI@MNXC3	R1B8321DB_LR						0	100000			0	0
R3CAFDB7D_B-170	1 MNXM61@MNXC3 <==> 1 MNXM61@BOUNDARY							-1.0E7	1.0E7			0	1
R454-254	1 MNXM629@MNXC3 <-- 1 _1__AMINO__PROPAN__2__OL@MNXC3 + 1 ADENOSYL__COBRATE@MNXC3	R525C0702_RL	1*gene:Rv2231c					-100000	0			0	0
R310-801	1 MNXM6@MNXC3 + 1 OTHIO@MNXC3 --> 1 MNXM8@MNXC3 + 1 RTHIO@MNXC3	REB02CC0C_LR	1*gene:Rv3913					0	100000			0	0
R4D8455AF_B-237	1 MNXM70@MNXC3 <==> 1 MNXM70@BOUNDARY							-1.0E7	1.0E7			0	1
R465-583	1 MNXM76@MNXC3 --> 1 TS__COSH__TYR@MNXC3	RAA877187_LR						0	100000			0	0
RD1FBF571_B-718	1 MNXM76@MNXC3 <==> 1 MNXM76@BOUNDARY							-1.0E7	1.0E7			0	1
RF08FD0F9_B-825	1 MNXM78@MNXC3 <==> 1 MNXM78@BOUNDARY							-1.0E7	1.0E7			0	1
R285-97	1 MNXM8@MNXC3 + 1 PHEN@MNXC3 --> 1 _4HPP@MNXC3 + 1 CO2@MNXC3 + 1 MNXM10@MNXC3	R2627F4F4_LR	1*gene:Rv3754					0	100000			0	0
RE0F9FAF7_RL-766	1 MNXM93@MNXC3 <-- 1 MNXM93@BOUNDARY							-1.0E7	0			0	1
R64-744	1 MNXM93@MNXC3 <==> 1 MNXM98@MNXC3	RDA371201_B	1*gene:Rv1098c					-100000	100000			0	0
RF043E833_B-823	1 MNXM94@MNXC3 <==> 1 MNXM94@BOUNDARY							-1.0E7	1.0E7			0	1
RBE7C385C_B-656	1 MNXM97@MNXC3 <==> 1 MNXM97@BOUNDARY							-1.0E7	1.0E7			0	1
R13CDAFCE_RL-19	1 MNXM98@MNXC3 <-- 1 MNXM98@BOUNDARY							-1.0E7	0			0	1
R463-767	1 MO2@MNXC3 + 1 MOLYBDOPTERIN@MNXC3 --> 1 MOLYBDENUM@MNXC3	RE17891D9_LR	1*gene:Rv0438;1*gene:Rv0994					0	100000			0	0
R927-418	1 MO2@MNXC3 <-- 1 MO2@BOUNDARY	R7F5C5BDF_RL						-1	0			0	1
R462-24	1 MOAD__COOH@MNXC3 + 1 MOLYBDOPTERIN@MNXC3 <-- 1 MOAD__COSH@MNXC3 + 1 PRECURSOR__Z@MNXC3	R14AECDBF_RL	1*gene:Rv0866+1*gene:Rv3322c;1*gene:Rv3119+1*gene:Rv3322c					-100000	0			0	0
R663-466	1 MYCOSIDE_B@MNXC3 + 1 SAH@MNXC3 <-- 1 PHDIMRHAM2@MNXC3 + 1 SAM@MNXC3	R8B4019A5_RL	1*gene:Rv2959c					-100000	0			0	0
R484b-28	1 MYCOTHIOL__S__CONJUGATE@MNXC3 --> 0.999 NG__INS@MNXC3 + 1 N__ACETYL__S__CONJUGATE@MNXC3	R153C43CE_LR	1*gene:Rv1082					0	100000			0	0
R366-439	1 NAC@MNXC3 + 1 NH3@MNXC3 <==> 1 NAM@MNXC3	R82EE3651_B	1*gene:Rv2043c					-100000	100000			0	0
R371-255	1 NAC@MNXC3 + 1 R1P@MNXC3 --> 1 NACD@MNXC3 + 1 PI@MNXC3	R52AE4E2A_LR	1*gene:Rv3307					0	100000			0	0
R816-162	1 NAC@MNXC3 <-- 1 NAC@BOUNDARY	R397AEA98_RL						-1	0			0	1
R372-629	1 NAM@MNXC3 + 1 R1P@MNXC3 --> 1 NAMD@MNXC3 + 1 PI@MNXC3	RB736E2EE_LR	1*gene:Rv3307					0	100000			0	0
R256-771	1 NH3@MNXC3 + 1 OBUT@MNXC3 + 1 SUCC@MNXC3 <-- 1 OSLHSER@MNXC3	RE2AE6E9B_RL	1*gene:Rv1079					-100000	0			0	0
R800-857	1 NH3@MNXC3 <-- 1 NH3@BOUNDARY	RF92D10A4_RL						-1	0			0	1
R803;-543	1 NO2@MNXC3 <-- 1 NO2@BOUNDARY	RA1C8E08_RL						-1.0E7	0			0	1
R2C343A1_RL-123	1 NO3@MNXC3 <-- 1 NO3@BOUNDARY							-1.0E7	0			0	1
R915-78	1 NONADECANOATE@MNXC3 <-- 1 NONADECANOATE@BOUNDARY	R227D9D56_RL						-1	0			0	1
R931-404	1 N__ACETYL__S__CONJUGATE@MNXC3 <-- 1 N__ACETYL__S__CONJUGATE@BOUNDARY	R7B081F83_RL						-1	0			0	1
R442-89	1 O2@MNXC3 + 1 PRECORIN__3A@MNXC3 --> 1 PRECORIN__3B@MNXC3	R247295CA_LR	1*gene:Rv2064					0	100000			0	0
R804-678	1 O2@MNXC3 <-- 1 O2@BOUNDARY	RC4929E96_RL						-1	0			0	1
R82-737	1 OA@MNXC3 + 1 PROPIONYLCOA@MNXC3 --> 1 _2METHYLCITRATE@MNXC3 + 1 COA@MNXC3	RD8717B2B_LR	1*gene:Rv1131					0	100000			0	0
R14C0E9F3_RL-25	1 ORN@MNXC3 <-- 1 ORN@BOUNDARY							-1.0E7	0			0	1
R414-256	1 OSB@MNXC3 <-- 1 SHCHC@MNXC3	R52B0040D_RL						-100000	0			0	0
R919;R913-470	1 PENTADECANOATE@MNXC3 <-- 1 PENTADECANOATE@BOUNDARY	R8CF574B5_RL						-2	0			0	1
R275-295	1 PEP@MNXC3 + 1 SME3P@MNXC3 --> 1 _3PSME@MNXC3 + 1 PI@MNXC3	R5D429F9E_LR	1*gene:Rv3227					0	100000			0	0
R718-596	1 PEP@MNXC3 + 1 UDPNAG@MNXC3 <==> 1 UDPNAGPEE@MNXC3	RAEB6645F_B	1*gene:Rv1315					-100000	100000			0	0
R50-491	1 PEP@MNXC3 <==> 1 _2PG@MNXC3	R934C2DCF_B	1*gene:Rv1023					-100000	100000			0	0
R593-630	1 PG@MNXC3 + 1 PI@MNXC3 <-- 1 PGP@MNXC3	RB770B1A8_RL						-100000	0			0	0
R660-798	1 PHDIM@MNXC3 <-- 1 PHDIM__CYTO@MNXC3	REAA3415B_RL	1*gene:Rv2936+1*gene:Rv2937+1*gene:Rv2938+1*gene:Rv2942					-100000	0			0	0
R473-100	1 PI@MNXC3 + 1 THI@MNXC3 <-- 1 THIP@MNXC3	R2773A873_RL						-100000	0			0	0
R31-482	1 PI@MNXC3 + 1 TRE@MNXC3 <-- 1 TRE6P@MNXC3	R8F9CBABF_RL	1*gene:Rv3372					-100000	0			0	0
R642-393	1 PI@MNXC3 + 1 TREHALOSEMONOMYCOLATE__CY__@MNXC3 <-- 1 TREHALOSEMONOMYCOLATE__P@MNXC3	R7941E40B_RL	1*gene:Rv2006;1*gene:Rv3400					-100000	0			0	0
R342-745	1 PI@MNXC3 + 1 XTSINE@MNXC3 <==> 1 R1P@MNXC3 + 1 XAN@MNXC3	RDA7BE6B1_B	1*gene:Rv3307					-100000	100000			0	0
R9A7F0AB9_B-511	1 PI@MNXC3 <==> 1 PI@BOUNDARY							-1.0E7	1.0E7			0	1
R431-116	1 PORPHOBILILOGIN@MNXC3 <-- 2 _5__AMINO__LEVULINATE@MNXC3	R2A903477_RL	1*gene:Rv0512					-100000	0			0	0
R658-632	1 PPTC@MNXC3 + 1 SAH@MNXC3 <-- 1 PPTT@MNXC3 + 1 SAM@MNXC3	RB7E73B49_RL	1*gene:Rv2952					-100000	0			0	0
R263-669	1 PRBAMP@MNXC3 --> 1 PRFP@MNXC3	RC24C4287_LR	1*gene:Rv1606					0	100000			0	0
R441-474	1 PRECORIN__2@MNXC3 + 1 SAM@MNXC3 --> 1 PRECORIN__3A@MNXC3 + 1 SAH@MNXC3	R8E447352_LR	1*gene:Rv2066					0	100000			0	0
R440-748	1 PRECORIN__2@MNXC3 + 2 SAH@MNXC3 <-- 2 SAM@MNXC3 + 1 UROPORPHYRINOGEN__III@MNXC3	RDAD483B_RL	1*gene:Rv0511;1*gene:Rv2847c					-100000	0			0	0
R443-377	1 PRECORIN__3B@MNXC3 + 1 SAM@MNXC3 --> 1 PRECORIN__4B@MNXC3 + 1 SAH@MNXC3	R73E57A5_LR	1*gene:Rv2066					0	100000			0	0
R444-338	1 PRECORIN__4B@MNXC3 + 1 SAM@MNXC3 --> 1 PRECORIN__5@MNXC3 + 1 SAH@MNXC3	R6976C5CE_LR	1*gene:Rv2071c					0	100000			0	0
R264-379	1 PRFP@MNXC3 --> 1 PRLP@MNXC3	R75310C7C_LR	1*gene:Rv1603					0	100000			0	0
R907-498	1 PROPANOATE@MNXC3 <-- 1 PROPANOATE@BOUNDARY	R958E1603_RL						-1	0			0	1
R653-128	1 PTC@MNXC3 + 1 SAH@MNXC3 <-- 1 PTT@MNXC3 + 1 SAM@MNXC3	R2D6841DF_RL	1*gene:Rv2952					-100000	0			0	0
R147-840	1 PTRSC@MNXC3 + 1 SAM@MNXC3 --> 1 _5MTA@MNXC3 + 1 SPRMD@MNXC3	RF3D4E97A_LR	1*gene:Rv2601					0	100000			0	0
R92-859	1 R1P@MNXC3 <==> 1 R5P@MNXC3	RF98B31A5_B	1*gene:Rv3068c					-100000	100000			0	0
R91-82	1 R5P@MNXC3 <==> 1 RL5P@MNXC3	R22FF0B83_B	1*gene:Rv2465c					-100000	100000			0	0
R343-684	1 RIB@MNXC3 + 1 XAN@MNXC3 <-- 1 XTSINE@MNXC3	RC663A3C_RL						-100000	0			0	0
R50D17DCF_RL-246	1 RIB@MNXC3 <-- 1 RIB@BOUNDARY							-1.0E7	0			0	1
R90-335	1 RL5P@MNXC3 <==> 1 X5P@MNXC3	R68D420BD_B	1*gene:Rv1408					-100000	100000			0	0
R157-119	1 RMMALONYLCOA@MNXC3 <==> 1 SMMALONYLCOA@MNXC3	R2B65BA42_B						-100000	100000			0	0
R422-22	1 SAM@MNXC3 <-- 1 SAM__2__OXOBUTANOATE@MNXC3	R14045D73_RL						-100000	0			0	0
R671-306	1 SL1278__CYTO@MNXC3 --> 1 SL1278__WALL@MNXC3	R618C8C8_LR	1*gene:Rv3823c					0	100000			0	0
R9724265F_RL-502	1 SLF@MNXC3 <-- 1 SLF@BOUNDARY							-1.0E7	0			0	1
R905;R904-330	1 SUCC@MNXC3 --> 1 SUCC@MNXC3	R6765144C_LR						0	2			0	0
RB3648870_B-616	1 SUCC@MNXC3 <==> 1 SUCC@BOUNDARY							-1.0E7	1.0E7			0	1
R921-42	1 TAG@MNXC3 --> 1 TAGcat@MNXC3	R191F0AED_LR						0	1			0	0
RE9B11AA3_RL-794	1 TAG@MNXC3 <-- 1 TAG@BOUNDARY							-1.0E7	0			0	1
R571b-715	1 TAGbio@MNXC3 <==> 1.16 TAGcat@MNXC3	RD1ACE81_B						-100000	100000			0	0
R572-269	1 TAGcat@MNXC3 --> 0.1 _9__OCTADECENOATE@MNXC3 + 1 DAG@MNXC3 + 0.1 EICOSANOATE@MNXC3 + 0.1 HEXACOSANOATE@MNXC3 + 0.2 HEXADECANOATE@MNXC3 + 0.1 MNXM3297@MNXC3 + 0.1 NONADECANOATE@MNXC3 + 0.1 OCTADECANOATE@MNXC3 + 0.1 PENTADECANOATE@MNXC3	R55444A98_LR	1*gene:Rv3097c					0	100000			0	0
R911-372	1 TETRADECANOATE@MNXC3 <-- 1 TETRADECANOATE@BOUNDARY	R73097A57_RL						-1	0			0	1
R569-816	1 TRANS__DELTA__2__DODECANOYL__COA@MNXC3 --> 1 TRANS__DELTA__2__HYDROXY__DODECANOYL__COA@MNXC3	REED60FBA_LR	1*gene:COMPLEX					0	100000			0	0
R22FAA5AD_RL-81	1 TRE@MNXC3 <-- 1 TRE@BOUNDARY							-1.0E7	0			0	1
R466-856	1 TS__COSH__TYR@MNXC3 <-- 1 TS__PROTEIN@MNXC3	RF8F9E636_RL						-100000	0			0	0
R20-365	1 UDPG@MNXC3 <==> 1 UDPGAL@MNXC3	R70BB6B9A_B	1*gene:Rv0501;1*gene:Rv0536;1*gene:Rv3634c					-100000	100000			0	0
R711-750	1 UDPGAL@MNXC3 --> 1 UDPGALF@MNXC3	RDB2D45B0_LR	1*gene:Rv3809c					0	100000			0	0
R9B95227B_RL-518	1 URA@MNXC3 <-- 1 URA@BOUNDARY							-1.0E7	0			0	1
RDD6B4F33_RL-757	1 URI@MNXC3 <-- 1 URI@BOUNDARY							-1.0E7	0			0	1
R819-577	1 XAN@MNXC3 <-- 1 XAN@BOUNDARY	RA9E2EB5F_RL						-1	0			0	1
R48-401	1 _13PDG@MNXC3 + 1 MNXM7@MNXC3 <==> 1 _3PG@MNXC3 + 1 MNXM3@MNXC3	R7A03E50_B	1*gene:Rv1437					-100000	100000			0	0
R152-346	1 _2MBECOA@MNXC3 + 1 MKH2@MNXC3 <-- 1 _2MBUTCOA@MNXC3 + 1 MK@MNXC3	R6AC0839D_RL	1*gene:Rv3140					-100000	0			0	0
R151-262	1 _2MBUTCOA@MNXC3 + 1 DLIPO@MNXC3 <==> 1 _2MBUTLIPO@MNXC3 + 1 COA@MNXC3	R53E5A0C0_B	1*gene:Rv2495c					-100000	100000			0	0
R83-322	1 _2METHYLCISACONITATE@MNXC3 <-- 1 _2METHYLCITRATE@MNXC3	R65C5E322_RL	1*gene:Rv1130					-100000	0			0	0
R49-305	1 _2PG@MNXC3 <==> 1 _3PG@MNXC3	R60A8002E_B	1*gene:Rv0489;1*gene:Rv3214					-100000	100000			0	0
R162-266	1 _3MBECOA@MNXC3 + 1 MKH2@MNXC3 <-- 1 _3MBUTCOA@MNXC3 + 1 MK@MNXC3	R54FFF200_RL	1*gene:Rv3140					-100000	0			0	0
R161-653	1 _3MBUTCOA@MNXC3 + 1 DLIPO@MNXC3 <==> 1 _3MBUTLIPO@MNXC3 + 1 COA@MNXC3	RBDA39DBC_B	1*gene:Rv2495c					-100000	100000			0	0
R394-192	1 _4PPNCYS@MNXC3 + 1 MNXM11@MNXC3 + 1 MNXM31@MNXC3 <-- 1 _4PPNTO@MNXC3 + 1 MNXM55@MNXC3 + 1 MNXM63@MNXC3	R41AE8B75_RL	1*gene:Rv1391					-100000	0			0	0
R395-208	1 _4PPNCYS@MNXC3 --> 1 _4PPNTE@MNXC3 + 1 CO2@MNXC3	R46EE3DD9_LR	1*gene:Rv1391					0	100000			0	0
R421-264	1 _7__8__DIAMINONONANOATE@MNXC3 + 1 SAM__2__OXOBUTANOATE@MNXC3 <-- 1 _8__AMINO7__OXONONANOATE@MNXC3 + 1 SAM@MNXC3	R544B3FF2_RL	1*gene:Rv1568					-100000	0			0	0
R542-421	1 _9__HEXADECENOATE@MNXC3 + 1 COA@MNXC3 + 1 MNXM3@MNXC3 --> 1 _9__HEXADECENOYL__COA@MNXC3 + 1 MNXM11@MNXC3 + 1 MNXM14@MNXC3	R7FA896BA_LR	1*gene:Rv0035;1*gene:Rv0099;1*gene:Rv0119;1*gene:Rv0166;1*gene:Rv0214;1*gene:Rv0270;1*gene:Rv0275c;1*gene:Rv0404;1*gene:Rv0551c;1*gene:Rv0852;1*gene:Rv1058;1*gene:Rv1185c;1*gene:Rv1193;1*gene:Rv1206;1*gene:Rv1345;1*gene:Rv1427c;1*gene:Rv1521;1*gene:Rv1529;1*gene:Rv1750c;1*gene:Rv1925;1*gene:Rv2187;1*gene:Rv2505c;1*gene:Rv2590;1*gene:Rv2930;1*gene:Rv2941;1*gene:Rv2948c;1*gene:Rv2950c;1*gene:Rv3089…					0	100000			0	0
R917-228	1 _9__HEXADECENOATE@MNXC3 <-- 1 _9__HEXADECENOATE@BOUNDARY	R4B3B2EC0_RL						-1	0			0	1
R512-328	1 _9__HEXADECENOYL__ACP@MNXC3 + 1 COA@MNXC3 <==> 1 _9__HEXADECENOYL__COA@MNXC3 + 1 MNXM925@MNXC3	R6742D064_B	1*gene:Rv0649+1*gene:Rv2244;1*gene:Rv2243+1*gene:Rv2244					-100000	100000			0	0
R565-529	1 _9__HEXADECENOYL__COA@MNXC3 + 1 MNXM10@MNXC3 + 1 MNXM1@MNXC3 + 1 MNXM2@MNXC3 + 1 MNXM38@MNXC3 <-- 1 _9__OCTADECENOYL__COA@MNXC3 + 1 COA@MNXC3 + 1 MNXM8@MNXC3 + 1 MNXM96415@MNXC3	R9E00799C_RL	1*gene:COMPLEX					-100000	0			0	0
R544-315	1 _9__OCTADECENOATE@MNXC3 + 1 COA@MNXC3 + 1 MNXM3@MNXC3 --> 1 _9__OCTADECENOYL__COA@MNXC3 + 1 MNXM11@MNXC3 + 1 MNXM14@MNXC3	R6363D04D_LR	1*gene:Rv0035;1*gene:Rv0099;1*gene:Rv0119;1*gene:Rv0166;1*gene:Rv0214;1*gene:Rv0270;1*gene:Rv0275c;1*gene:Rv0404;1*gene:Rv0551c;1*gene:Rv0852;1*gene:Rv1058;1*gene:Rv1185c;1*gene:Rv1193;1*gene:Rv1206;1*gene:Rv1345;1*gene:Rv1427c;1*gene:Rv1521;1*gene:Rv1529;1*gene:Rv1750c;1*gene:Rv1925;1*gene:Rv2187;1*gene:Rv2505c;1*gene:Rv2590;1*gene:Rv2930;1*gene:Rv2941;1*gene:Rv2948c;1*gene:Rv2950c;1*gene:Rv3089…					0	100000			0	0
R918-512	1 _9__OCTADECENOATE@MNXC3 <-- 1 _9__OCTADECENOATE@BOUNDARY	R9B124E6F_RL						-1	0			0	1
R514-207	1 _9__OCTADECENOYL__ACP@MNXC3 + 1 COA@MNXC3 <==> 1 _9__OCTADECENOYL__COA@MNXC3 + 1 MNXM925@MNXC3	R46B38C24_B	1*gene:Rv0649+1*gene:Rv2244;1*gene:Rv2243+1*gene:Rv2244					-100000	100000			0	0
MPD-727	1.01 COA@MNXC3 + 1.01 MNXM30@MNXC3 + 1 MPD@MNXC3 <-- 1.01 GDPMAN@MNXC3 + 1.01 PHOSPHO__PENTA__METHYL__TRICONTANOYL__COA@MNXC3	RD42E9156_RL						-100000	0			0	0
TAG-461	1.1 COA@MNXC3 + 1.1 PI@MNXC3 + 1 TAGbio@MNXC3 <-- 0.11 _9__HEXADECENOYL__COA@MNXC3 + 0.11 _9__OCTADECENOYL__COA@MNXC3 + 1.16 DAG@MNXC3 + 0.11 EICOSANOYL__COA@MNXC3 + 0.11 HEXACOSANOYL__COA@MNXC3 + 0.22 HEXADECANOYL__COA@MNXC3 + 0.11 NONADECANOYL__COA@MNXC3 + 0.11 OCTADECANOYL__COA@MNXC3 + 0.11 PENTADECANOYL__COA@MNXC3 + 0.11 TETRACOSANOYL__COA@MNXC3	R89E9E02_RL						-100000	0			0	0
PE-671	1.23 CO2@MNXC3 + 1 PE@MNXC3 <-- 1.23 PS@MNXC3	RC2DF3B65_RL	1*gene:Rv0437c					-100000	0			0	0
PROT-694	1.324 ALA@MNXC3 + 0.537 ASP@MNXC3 + 0.429 GLU@MNXC3 + 0.56 MNXM114@MNXC3 + 0.208 MNXM134@MNXC3 + 0.899 MNXM140@MNXC3 + 0.556 MNXM142@MNXC3 + 0.213 MNXM147@MNXC3 + 0.832 MNXM199@MNXC3 + 0.389 MNXM231@MNXC3 + 0.958 MNXM29@MNXC3 + 0.283 MNXM37@MNXC3 + 40.74 MNXM3@MNXC3 + 0.541 MNXM53@MNXC3 + 0.094 MNXM55@MNXC3 + 0.173 MNXM61@MNXC3 + 0.696 MNXM70@MNXC3 + 0.187 MNXM76@MNXC3 + 0.192 MNXM78@MNXC3 + 0.13…	RC9F6164E_LR						0	100000			0	0
PAT-728	1.67 MNXM925@MNXC3 + 1 POLYACYLTREHALOSE@MNXC3 <-- 0.334 MYCOLIPANOIC__ACP@MNXC3 + 0.668 MYCOLIPDIENOYL__ACP@MNXC3 + 0.668 MYCOLIPENOYL__ACP@MNXC3 + 0.334 TRE6P@MNXC3	RD523C8FD_RL						-100000	0			0	0
R615-832	10 CO2@MNXC3 + 11 COA@MNXC3 + 20 MNXM5@MNXC3 + 1 PENTA__METHYL__TRICONTANOYL@MNXC3 <-- 1 HEXANOYL__COA@MNXC3 + 5 MALCOA@MNXC3 + 20 MNXM6@MNXC3 + 5 SMMALONYLCOA@MNXC3	RF27FA06C_RL	1*gene:Rv2048c					-100000	0			0	0
R436-137	2 CO2@MNXC3 + 1 MNXM351@MNXC3 + 2 MNXM61@MNXC3 <-- 1 COPROPORPHYRINOGEN__III@MNXC3 + 2 SAM@MNXC3	R319203D7_RL	1*gene:Rv2388C					-100000	0			0	0
R435-778	2 CO2@MNXC3 + 2 H2O2@MNXC3 + 1 MNXM351@MNXC3 <-- 1 COPROPORPHYRINOGEN__III@MNXC3 + 2 O2@MNXC3	RE43B5396_RL						-100000	0			0	0
R491-572	2 COA@MNXC3 + 1 MBTCD__HBA@MNXC3 <-- 1 MALCOA@MNXC3 + 1 MBT__HOLO@MNXC3 + 1 MNXM2@MNXC3	RA847C601_RL	1*gene:Rv2381c+1*gene:Rv2382c					-100000	0			0	0
R493-561	2 COA@MNXC3 + 1 MBTSEC@MNXC3 + 2 MNXM5@MNXC3 <-- 1 MBT@MNXC3 + 2 MNXM2@MNXC3 + 2 MNXM6@MNXC3	RA5D6DB05_RL						-100000	0			0	0
R486-607	2 COA@MNXC3 --> 1 MBT__HOLO@MNXC3	RB0F4C32E_LR	1*gene:Rv2523c					0	100000			0	0
R233-471	2 DIHYDRODIPICOLINATE@MNXC3 + 1 MNXM10@MNXC3 + 1 MNXM6@MNXC3 --> 1 MNXM5@MNXC3 + 1 MNXM8@MNXC3 + 2 TETRAHYDRODIPICOLINATE@MNXC3	R8D09F97D_LR	1*gene:Rv2773c					0	100000			0	0
R133-633	2 FERI@MNXC3 + 1 MNXM6@MNXC3 <==> 2 FERO@MNXC3 + 1 MNXM5@MNXC3	RB82AD057_B	1*gene:Rv0886;1*gene:Rv3106					-100000	100000			0	0
R449-356	2 GLU@MNXC3 + 1 HYDROGENOBYRINATE__A__C__DIAMIDE@MNXC3 + 2 MNXM7@MNXC3 + 2 PI@MNXC3 <-- 1 HYDROGENOBYRINATE@MNXC3 + 2 MNXM37@MNXC3 + 2 MNXM3@MNXC3	R6DB2A990_RL	1*gene:Rv2848c					-100000	0			0	0
R134-570	2 H2O2@MNXC3 --> 1 O2@MNXC3	RA807EE2F_LR	1*gene:Rv1908c					0	100000			0	0
R114-691	2 H@MNXC3 + 1 MK@MNXC3 + 1 NO2@MNXC3 <-- 1 MKH2@MNXC3 + 0.001 MOLYBDENUM@MNXC3 + 1 NO3@MNXC3	RC84D32A6_RL	1*gene:Rv1161+1*gene:Rv1162+1*gene:Rv1163+1*gene:Rv1164;1*gene:Rv1736c					-100000	0			0	0
R859-304	2 H@MNXC3 + 1 MNXM93@MNXC3 --> 1 MNXM93@MNXC3	R607A45BE_LR						0	1			0	0
R879-681	2 H@MNXC3 + 1 MNXM98@MNXC3 --> 1 MNXM98@MNXC3	RC503D100_LR						0	1			0	0
R888-520	2 H@MNXC3 + 1 SUCC@MNXC3 --> 1 SUCC@MNXC3	R9BA65A82_LR						0	1			0	0
R127-17	2 H@MNXC3 + 2 HEME__FE3@MNXC3 <-- 2 HEME__FE2@MNXC3 + 0.5 O2@MNXC3	R13AD6B44_RL	1*gene:Rv1622c+1*gene:Rv1623c					-100000	0			0	0
R125-363	2 HEME__FE2@MNXC3 + 1 MK@MNXC3 <==> 2 HEME__FE3@MNXC3 + 1 MKH2@MNXC3	R6FCA454F_B	1*gene:Rv1451+1*gene:Rv1456c+1*gene:Rv1622c+1*gene:Rv1623c+1*gene:Rv2193+1*gene:Rv2194+1*gene:Rv2195+1*gene:Rv2196+1*gene:Rv2200c+1*gene:Rv3028c+1*gene:Rv3029c+1*gene:Rv3043c;1*gene:Rv1622c+1*gene:Rv1623c					-100000	100000			0	0
R659-103	2 MAS@MNXC3 + 1 PHDIM__CYTO@MNXC3 <-- 2 MYCOCEROSOYL__MAS@MNXC3 + 1 PPTC@MNXC3	R284B26F_RL	1*gene:Rv2939					-100000	0			0	0
R674-132	3 CO2@MNXC3 + 1 COA@MNXC3 + 4 MNXM5@MNXC3 + 2 MNXM925@MNXC3 + 1 MYCOLIPDIENOYL__ACP@MNXC3 <-- 4 MNXM6@MNXC3 + 1 OCTADECANOYL__COA@MNXC3 + 3 RMMALONYLACP@MNXC3	R2EB6559_RL	1*gene:Rv1180+1*gene:Rv1183					-100000	0			0	0
R673-594	3 CO2@MNXC3 + 1 COA@MNXC3 + 5 MNXM5@MNXC3 + 2 MNXM925@MNXC3 + 1 MYCOLIPENOYL__ACP@MNXC3 <-- 5 MNXM6@MNXC3 + 1 OCTADECANOYL__COA@MNXC3 + 3 RMMALONYLACP@MNXC3	RAE83457_RL	1*gene:Rv1180+1*gene:Rv1182					-100000	0			0	0
R672-38	3 CO2@MNXC3 + 1 COA@MNXC3 + 6 MNXM5@MNXC3 + 2 MNXM925@MNXC3 + 1 MYCOLIPANOIC__ACP@MNXC3 <-- 6 MNXM6@MNXC3 + 1 OCTADECANOYL__COA@MNXC3 + 3 RMMALONYLACP@MNXC3	R181C5C61_RL	1*gene:Rv1180+1*gene:Rv1181					-100000	0			0	0
R419-580	3 COA@MNXC3 + 1 PIMELOYL__COA@MNXC3 <-- 4 MNXM2@MNXC3	RAA3C8B83_RL						-100000	0			0	0
R851-558	3 H@MNXC3 + 1 MNXM131@MNXC3 --> 1 MNXM131@MNXC3	RA4CC90FC_LR						0	1			0	0
R860-676	3 H@MNXC3 + 1 MNXM93@MNXC3 --> 1 MNXM93@MNXC3	RC3EC6DF2_LR						0	1			0	0
R880-327	3 H@MNXC3 + 1 MNXM98@MNXC3 --> 1 MNXM98@MNXC3	R6695F94C_LR						0	1			0	0
R889-375	3 H@MNXC3 + 1 SUCC@MNXC3 --> 1 SUCC@MNXC3	R73B1CA23_LR						0	1			0	0
RNA-420	3.21 MNXM11@MNXC3 + 1.25 MNXM7@MNXC3 + 1.25 PI@MNXC3 + 1 RNA@MNXC3 <-- 0.641 MNXM121@MNXC3 + 1.98 MNXM3@MNXC3 + 1.13 MNXM51@MNXC3 + 0.708 MNXM63@MNXC3	R7F7EEF1A_RL						-100000	0			0	0
R434-775	4 CO2@MNXC3 + 1 COPROPORPHYRINOGEN__III@MNXC3 <-- 1 UROPORPHYRINOGEN__III@MNXC3	RE3D43040_RL	1*gene:Rv2678c					-100000	0			0	0
R119-587	4 H@MNXC3 + 1 MKH2@MNXC3 + 1 MNXM8@MNXC3 <-- 1 MK@MNXC3 + 1 MNXM10@MNXC3	RABAB66CE_RL	1*gene:Rv3145+1*gene:Rv3146+1*gene:Rv3147+1*gene:Rv3148+1*gene:Rv3149+1*gene:Rv3150+1*gene:Rv3151+1*gene:Rv3152+1*gene:Rv3153+1*gene:Rv3154+1*gene:Rv3155+1*gene:Rv3156+1*gene:Rv3157+1*gene:Rv3158					-100000	0			0	0
R128-168	4 H@MNXC3 + 1 MNXM7@MNXC3 + 1 PI@MNXC3 <==> 1 MNXM3@MNXC3	R3BBE8364_B	1*gene:Rv1304+1*gene:Rv1305+1*gene:Rv1306+1*gene:Rv1307+1*gene:Rv1308+1*gene:Rv1309+1*gene:Rv1310+1*gene:Rv1311					-1.0E7	1.0E7			0	0
LAM-398	4.5 ARAFDPP@MNXC3 + 0.064 LM@MNXC3 --> 4.5 DPP@MNXC3 + 1 LAM@MNXC3	R79C68C8D_LR	1*gene:Rv3793					0	100000			0	0
R651	5 CO2@MNXC3 + 1 MNXM11@MNXC3 + 1 MNXM14@MNXC3 + 5 MNXM5@MNXC3 + 1 PHTHIODIOLONE__A@MNXC3 <-- 1 DOCOSANOYL__COA@MNXC3 + 3 MALCOA@MNXC3 + 1 MNXM3@MNXC3 + 5 MNXM6@MNXC3 + 2 SMMALONYLCOA@MNXC3	RFF511E27_RL						-99999	99999			0	0
R656-733	5 CO2@MNXC3 + 5 COA@MNXC3 + 1 PHENOLPHTHIODIOLONE__A@MNXC3 <-- 3 MALCOA@MNXC3 + 1 PHPAA__COA@MNXC3 + 2 SMMALONYLCOA@MNXC3	RD62C79AB_RL	1*gene:Rv1661+1*gene:Rv2930+1*gene:Rv2931+1*gene:Rv2932+1*gene:Rv2933+1*gene:Rv2934+1*gene:Rv2935+1*gene:Rv2941					-100000	0			0	0
R534-29	6 CO2@MNXC3 + 12 MNXM5@MNXC3 + 6 MNXM925@MNXC3 + 1 PENTADECANOYL__ACP@MNXC3 <-- 6 MALACP@MNXC3 + 12 MNXM6@MNXC3 + 1 PROPIONYLACP@MNXC3	R15953EC3_RL	1*gene:Rv2524c					-100000	0			0	0
R647-850	6 CO2@MNXC3 + 5 COA@MNXC3 + 1 MAS@MNXC3 + 12 MNXM5@MNXC3 + 1 PTHIOCERANOYL__COA@MNXC3 <-- 1 HEXADECANOYL__MAS@MNXC3 + 12 MNXM6@MNXC3 + 6 SMMALONYLCOA@MNXC3	RF80BE63_RL	1*gene:Rv3825c					-100000	0			0	0
R112-27	6 FERI@MNXC3 + 1 H2S@MNXC3 <==> 6 FERO@MNXC3 + 1 MNXM105630@MNXC3	R1537E664_B	1*gene:Rv2391					-100000	100000			0	0
R126-820	6 H@MNXC3 + 2 HEME__FE3@MNXC3 <-- 2 HEME__FE2@MNXC3 + 0.5 O2@MNXC3	REF7AD979_RL	1*gene:Rv1451+1*gene:Rv1456c+1*gene:Rv1622c+1*gene:Rv1623c+1*gene:Rv2193+1*gene:Rv2194+1*gene:Rv2195+1*gene:Rv2196+1*gene:Rv2200c+1*gene:Rv3028c+1*gene:Rv3029c+1*gene:Rv3043c					-100000	0			0	0
R648-140	8 CO2@MNXC3 + 7 COA@MNXC3 + 1 HYDROXYPHTHIOCERANOYL__COA@MNXC3 + 1 MAS@MNXC3 + 15 MNXM5@MNXC3 <-- 1 HEXADECANOYL__MAS@MNXC3 + 15 MNXM6@MNXC3 + 8 SMMALONYLCOA@MNXC3	R33149E46_RL	1*gene:Rv3825c					-100000	0			0	0
R655-758	9 CO2@MNXC3 + 7 COA@MNXC3 + 1 MNXM11@MNXC3 + 1 MNXM14@MNXC3 + 1 PHPAA__COA@MNXC3 <-- 1 HBA@MNXC3 + 8 MALCOA@MNXC3 + 1 MNXM3@MNXC3 + 16 MNXM6@MNXC3	RDDEADB67_RL	1*gene:Rv2946c+1*gene:Rv2947c					-100000	0			0	0
R494-623	9 COA@MNXC3 + 1 MBTWALL@MNXC3 + 18 MNXM5@MNXC3 <-- 1 MBT@MNXC3 + 9 MNXM2@MNXC3 + 18 MNXM6@MNXC3	RB556B2F1_RL						-100000	0			0	0
