# Supplementary material for: Efficient Reconstruction of Predictive Consensus Metabolic Network Models
Source: PLoS Comput Biol. 2016 Aug 26;12(8):e1005085. doi: 10.1371/journal.pcbi.1005085 (PMC5001716; doi:10.1371/journal.pcbi.1005085)
Supplement: S1 Dataset — This file contains the original models, the input models, the BCMs, and the RCMs for COMMGEN as well as an overview of the changes made between original and input models. (ZIP) [file pcbi.1005085.s001.zip › S4-Models/Input/Mtuberculosis/iNJ661_COMMGEN/reactions.tsv]

R_biomass_Mtb_9_60atp-444	0.001211 MNXM10580@MNXC3 + 0.000731 MNXM10733@MNXC3 + 0.00179 MNXM107973@MNXC3 + 0.005859 MNXM10889@MNXC3 + 0.235152 MNXM108@MNXC3 + 0.001274 MNXM11348@MNXC3 + 0.243651 MNXM113@MNXC3 + 0.138034 MNXM114@MNXC3 + 0.001498 MNXM11903@MNXC3 + 0.000986 MNXM1242@MNXC3 + 0.001184 MNXM12630@MNXC3 + 0.00581 MNXM12653@MNXC3 + 0.001106 MNXM13010@MNXC3 + 0.0011 MNXM13011@MNXC3 + 0.001104 MNXM13012@MNXC3 + 0.00…	R76308836_LR						0	999999.0			1	0
R48E37591_LR-240	1 BIOMASS@MNXC3 --> 1 BIOMASS@BOUNDARY							0	999999.0			0	1
R_DMATT-741	1 MNXM100@MNXC3 + 1 MNXM11@MNXC3 <-- 1 MNXM132@MNXC3 + 1 MNXM83@MNXC3	RBCEFD4FC_RL	1*gene:Rv3398c	MNXR55238	2.5.1.1;2.5.1.10;2.5.1.29	biopath:Biosynthesis_of_Capsidiol;biopath:Biosynthesis_of_Carotene;biopath:Biosynthesis_of_Cholesterol_(Atlas_S._85,_86);biopath:Biosynthesis_of_Dolichol;biopath:Biosynthesis_of_Giberellin_GA3;biopath:Biosynthesis_of_Guaiazulene;biopath:Biosynthesis_of_Juveniles_hormon_III;biopath:Biosynthesis_of_Limonene;biopath:Biosynthesis_of_Myrcene;biopath:Biosynthesis_of_Taxol;biopath:Biosynthesis_of_alpha-…	bigg:DMATT;bigg:DMATTx;biopath:RXN00099;brenda:BR47563;ec:2.5.1.1;ec:2.5.1.10;ec:2.5.1.29;ecocyc:GPPSYN-RXN;iabaylyiv4:GPPSYN-RXN;iaf1260:DMATT;iaf692:DMATT;iao358:rll_214;igt196:DMATT;iin800:ERG20_1;iit341:DMATT;ijn746:DMATT;ijr904.45632:DMATT;ijr904:DMATT;imeo21:DMATT;imm904:DMATT;ind750:DMATT;inj661:DMATT;intenz:2706;irs1563.45632:R01658_c;isb619:DMATT;iso783:DMATT;iyo844:DMATT;kegg:R01658;met…	-999999.0	0			0	0
R_GRTT-264	1 MNXM100@MNXC3 + 1 MNXM83@MNXC3 --> 1 MNXM11@MNXC3 + 1 MNXM34@MNXC3	R4E5FD3D5_LR	1*gene:Rv1086	MNXR69185	2.5.1.1;2.5.1.10;2.5.1.29	biopath:Biosynthesis_of_Capsidiol;biopath:Biosynthesis_of_Carotene;biopath:Biosynthesis_of_Cholesterol_(Atlas_S._85,_86);biopath:Biosynthesis_of_Dolichol;biopath:Biosynthesis_of_Giberellin_GA3;biopath:Biosynthesis_of_Guaiazulene;biopath:Biosynthesis_of_Juveniles_hormon_III;biopath:Biosynthesis_of_Taxol;biopath:Biosynthesis_of_ent-Kaurene;biopath:Metabolism_of_Terpens,_Carotenoids,_and_Retinoids;k…	bigg:GRTT;bigg:GRTTx;biopath:RXN00933;brenda:BR47562;brenda:BS370478;ec:2.5.1.1;ec:2.5.1.10;ec:2.5.1.29;ecocyc:FPPSYN-RXN;iabaylyiv4:FPPSYN-RXN;iaf1260:GRTT;iaf692:GRTT;iao358:rll_215;igt196:GRTT;iin800:ERG20_2;iit341:GRTT;ijn746:GRTT;ijr904.45632:GRTT;ijr904:GRTT;imeo21:GRTT;imm904:GRTT;imo1053-pao1:GRTT;imo1056:GRTT;ind750:GRTT;inj661:GRTT;intenz:18300;irs1563.45632:R02003_c;isb619:GRTT;iso783:…	0	999999.0			0	0
R_ACHBS-696	1 MNXM1010@MNXC3 + 1 MNXM13@MNXC3 <-- 1 MNXM159@MNXC3 + 1 MNXM1@MNXC3 + 1 MNXM23@MNXC3	RB1D6FC7F_RL		MNXR385	2.2.1.6;4.1.3.18	kegg:2-Oxocarboxylic acid metabolism;kegg:Biosynthesis of secondary metabolites;kegg:Metabolic pathways;kegg:Valine, leucine and isoleucine biosynthesis;model:Valine, Leucine, and Isoleucine Metabolism	bigg:ACHBS;bigg:ACHBSm;brenda:BS386670;ec:2.2.1.6;ec:4.1.3.18;ecocyc:ACETOOHBUTSYN-RXN;intenz:10532;kegg:R08648;rhea:27654;rhea:27655;rhea:27656;rhea:27657	-999999.0	0			0	0
R_KARA2i-847	1 MNXM1010@MNXC3 + 1 MNXM1@MNXC3 + 1 MNXM6@MNXC3 --> 1 MNXM1202@MNXC3 + 1 MNXM5@MNXC3	RD78642BA_LR	1*gene:Rv3001c	MNXR3146	1.1.1.86	biopath:Biosynthesis_of_L-Isoleucine;biopath:Metabolism_of_the_branched_amino_acids_(L-Leucine,_L-Isoleucine,_L-Valine);model:Valine, Leucine, and Isoleucine Metabolism;unipathway:L-isoleucine biosynthesis	bigg:KARA2;bigg:KARA2i;bigg:KARA2im;biopath:RXN01320;ec:1.1.1.86;ecocyc:ACETOOHBUTREDUCTOISOM-RXN;intenz:1085;rhea:13493;rhea:13494;rhea:13495;rhea:13496;upa:UER00056	0	999999.0			0	0
R_BTS2-879	1 MNXM1020@MNXC3 + 1 MNXM55@MNXC3 <==> 2 MNXM1@MNXC3 + 1 MNXM304@MNXC3 + 1 MNXM32@MNXC3	RDE42FCFA_B	1*gene:Rv1589	MNXR975		model:Biotin Metabolism	bigg:BTS2;iabaylyiv4:2.8.1.6-RXN;igt196:BTS2;iit341:BTS2;ijr904.45632:BTS2;ijr904:BTS2;inj661:BTS2;iso783:BTS2;seed:rxn10089	-999999.0	999999.0			0	0
R_BTS3r-360	1 MNXM1020@MNXC3 + 2 MNXM89@MNXC3 <==> 1 MNXM1@MNXC3 + 1 MNXM304@MNXC3 + 1 MNXM89582@MNXC3	R655E793C_B	1*gene:Rv1589		2.8.1.6	model:Biotin Metabolism		-999999.0	999999.0			0	0
R_DBTSr-254	1 MNXM1020@MNXC3 + 3 MNXM1@MNXC3 + 1 MNXM7@MNXC3 + 1 MNXM9@MNXC3 <==> 1 MNXM1140@MNXC3 + 1 MNXM13@MNXC3 + 1 MNXM3@MNXC3	R4C5AABE7_B	1*gene:Rv1570	MNXR1455	6.3.3.3	kegg:Biotin metabolism;kegg:Metabolic pathways;metacyc:biotin biosynthesis from 7-keto-8-aminopelargonate;model:Biotin Metabolism;unipathway:biotin biosynthesis	bigg:DBTS;bigg:DBTSr;brenda:BR128;ec:6.3.3.3;ecocyc:DETHIOBIOTIN-SYN-RXN;iabaylyiv4:DETHIOBIOTIN-SYN-RXN;iaf1260:DBTS;iaf692:DBTSr;igt196:DBTS;iin800:BIO4;iit341:DBTSr;ijr904.45632:DBTSr;ijr904:DBTSr;imeo21:DBTSr;imm904:DBTSr;imo1053-pao1:DBTSr;imo1056:DBTSr;ind750:DBTSr;inj661:DBTSr;intenz:5129;isb619:DBTSr;iso783:DBTSr;iyo844:DBTS;kegg:R03182;macie:M0074;metacyc:DETHIOBIOTIN-SYN-RXN;rhea:15805;…	-999999.0	999999.0			0	0
R_R05224-178	1 MNXM1022@MNXC3 + 1 MNXM11@MNXC3 + 1 MNXM1@MNXC3 + 2 MNXM7@MNXC3 + 2 MNXM89557@MNXC3 <-- 1 MNXM1279@MNXC3 + 1 MNXM2@MNXC3 + 2 MNXM37@MNXC3 + 2 MNXM3@MNXC3	R3B3FE55C_RL	1*gene:Rv2848c	MNXR69835		model:Cofactor Metabolism;seed:Coenzyme B12 biosynthesis	bigg:R05224;imo1053-pao1:HGBAMS;imo1056:HGBAMS;seed:rxn11544	-999999.0	0			0	0
R_COCHL-694	1 MNXM1022@MNXC3 + 1 MNXM2@MNXC3 + 1 MNXM3@MNXC3 + 1 MNXM711@MNXC3 --> 2 MNXM1@MNXC3 + 1 MNXM7@MNXC3 + 1 MNXM91520@MNXC3 + 1 MNXM9@MNXC3	RB132666C_LR	1*gene:Rv2062c	MNXR68556	6.6.1.2	kegg:Metabolic pathways;kegg:Porphyrin and chlorophyll metabolism;metacyc:adenosylcobalamin biosynthesis II (late cobalt incorporation);model:Porphyrin Metabolism;unipathway:adenosylcobalamin biosynthesis	bigg:COCHL;brenda:BR48015;ec:6.6.1.2;iaf692:COCHL;ijn746:COCHL;imeo21:COCHL;inj661:COCHL;intenz:11120;kegg:R05227;metacyc:R342-RXN;rhea:15341;rhea:15342;rhea:15343;rhea:15344;seed:rxn10476;upa:UCR05227;upa:UER00221	0	999999.0			0	0
R_PDHcr;R_PDHc-237	1 MNXM1024@MNXC3 + 1 MNXM10@MNXC3 + 1 MNXM1@MNXC3 <==> 1 MNXM1277@MNXC3 + 1 MNXM8@MNXC3	R48C5B5BE_B	1*gene:Rv0462;1*gene:Rv0843	MNXR55548	1.8.1.4	model:Glycolysis;seed:Pyruvate metabolism II acetyl-CoA, acetogenesis from pyruvate;seed:TCA Cycle	bigg:GCC2cm;bigg:PDHc;bigg:PDHcm;bigg:PDHcr;brenda:BS260072;ec:1.8.1.4;iao358:rll_311;iin800:LPD1;ijn746:PDHcr;imeo21:PDHc;imm904:GCC2cm;imm904:PDHcm;imo1053-pao1:PDHe3c;imo1056:PDHe3c;ind750:GCC2cm;ind750:PDHcm;inj661:PDHc;inj661:PDHcr;isb619:PDHcr;kegg:R01698;metacyc:DIHYDLIPOXN-RXN;obsolete:rxn07442;obsolete:rxn09497;rhea:33059;rhea:33060;rhea:33061;rhea:33062;seed:rxn01241	-999999.0	0			0	0
R_PDHcr;R_PDHc-238	1 MNXM1024@MNXC3 + 1 MNXM10@MNXC3 + 1 MNXM1@MNXC3 <==> 1 MNXM1277@MNXC3 + 1 MNXM8@MNXC3	R48C5B5BE_B	1*gene:Rv0794c+1*gene:Rv3303c	MNXR55548	1.8.1.4	model:Glycolysis;seed:Pyruvate metabolism II acetyl-CoA, acetogenesis from pyruvate;seed:TCA Cycle	bigg:GCC2cm;bigg:PDHc;bigg:PDHcm;bigg:PDHcr;brenda:BS260072;ec:1.8.1.4;iao358:rll_311;iin800:LPD1;ijn746:PDHcr;imeo21:PDHc;imm904:GCC2cm;imm904:PDHcm;imo1053-pao1:PDHe3c;imo1056:PDHe3c;ind750:GCC2cm;ind750:PDHcm;inj661:PDHc;inj661:PDHcr;isb619:PDHcr;kegg:R01698;metacyc:DIHYDLIPOXN-RXN;obsolete:rxn07442;obsolete:rxn09497;rhea:33059;rhea:33060;rhea:33061;rhea:33062;seed:rxn01241	-999999.0	999999.0			0	0
R_PDHa-665	1 MNXM1024@MNXC3 + 1 MNXM1@MNXC3 + 1 MNXM23@MNXC3 --> 1 MNXM13@MNXC3 + 1 MNXM4815@MNXC3	RAAB58B26_LR	1*gene:Rv0462;1*gene:Rv0843;1*gene:Rv2496c+1*gene:Rv2497c	MNXR4134	1.2.4.1	model:Glycolysis	bigg:PDHa;brenda:BS231856;ec:1.2.4.1;iao358:rll_308;iao358:rll_309;iin800:PDA1;ijn746:PDHa;imeo21:PDHa;inj661:PDHa;obsolete:rxn06028;seed:rxn01242	0	999999.0			0	0
R_FAS100-745	1 MNXM1043@MNXC3 + 1 MNXM12@MNXC3 + 1 MNXM13@MNXC3 + 1 MNXM2@MNXC3 + 2 MNXM5@MNXC3 <-- 3 MNXM1@MNXC3 + 1 MNXM40@MNXC3 + 2 MNXM6@MNXC3 + 1 MNXM750@MNXC3	RBDC8EAED_RL	1*gene:Rv1350+1*gene:Rv1484+1*gene:Rv2524c+1*gene:Rv2947c	MNXR2126	2.3.1.85	model:Fatty Acid Metabolism	bigg:FAS100;ec:2.3.1.85;imeo21:FAS100;imm904:FAS100;ind750:FAS100;inj661:FAS100;seed:rxn09443	-999999.0	0			0	0
R_FAS120-365	1 MNXM1043@MNXC3 + 3 MNXM1@MNXC3 + 1 MNXM40@MNXC3 + 2 MNXM6@MNXC3 --> 1 MNXM12@MNXC3 + 1 MNXM13@MNXC3 + 1 MNXM2@MNXC3 + 1 MNXM402@MNXC3 + 2 MNXM5@MNXC3	R66CD65EB_LR	1*gene:Rv1350+1*gene:Rv1484+1*gene:Rv2524c+1*gene:Rv2947c	MNXR2129	2.3.1.85	model:Fatty Acid Metabolism	bigg:FAS120;ec:2.3.1.85;imeo21:FAS120;imm904:FAS120;ind750:FAS120;inj661:FAS120;seed:rxn09440	0	999999.0			0	0
R_PAPR-81	1 MNXM105630@MNXC3 + 1 MNXM148@MNXC3 + 2 MNXM1@MNXC3 + 1 MNXM45@MNXC3 <==> 1 MNXM155@MNXC3 + 1 MNXM49@MNXC3	R224E6657_B	1*gene:Rv2392	MNXR69637	1.8.4.8	kegg:Metabolic pathways;kegg:Microbial metabolism in diverse environments;kegg:Sulfur metabolism;metacyc:sulfate reduction I (assimilatory);model:Other Amino Acid Metabolism;seed:Cysteine Biosynthesis;unipathway:hydrogen sulfide biosynthesis	bigg:PAPR;bigg:PAPSR;brenda:BR15888;ec:1.8.4.8;ecocyc:1.8.4.8-RXN;iaf1260:PAPSR;iaf692:PAPSR;iao358:rll_618;igt196:PAPSR;iit341:PAPSR;ijr904.45632:PAPSR;ijr904:PAPSR;imeo21:PAPR;imm904:PAPSR;imo1053-pao1:PAPSR;imo1053-pao1:PASR;imo1056:PAPSR;imo1056:PASR;ind750:PAPSR;inj661:PAPR;intenz:1736;isb619:PAPSR;iso783:PAPSR;iyo844:PAPSR;kegg:R02021;metacyc:1.8.4.8-RXN;rhea:11724;rhea:11725;rhea:11726;rhe…	-999999.0	999999.0			0	0
R_CYANST;R_THSFST-743	1 MNXM105630@MNXC3 + 1 MNXM1@MNXC3 + 1 MNXM762@MNXC3 <==> 1 MNXM254@MNXC3 + 1 MNXM323@MNXC3	RBD793FD1_B	1*gene:Rv2291	MNXR68599	2.8.1.1	metacyc:thiosulfate disproportionation III (rhodanese);model:Redox Metabolism	bigg:CYANST;bigg:CYANSTm;bigg:CYANSTpp;bigg:THSFST;brenda:BR48099;brenda:BS359997;ec:2.8.1.1;ecocyc:THIOSULFATE-SULFURTRANSFERASE-RXN;iaf1260:CYANST;iaf1260:CYANSTpp;ijr904.45632:CYANST;ijr904:CYANST;imeo21:CYANSTTHSFST;imo1053-pao1:TSULST;imo1056:TSULST;inj661:CYANST;inj661:THSFST;intenz:3124;iso783:TSULST;kegg:R01931;macie:M0153;metacyc:THIOSULFATE-SULFURTRANSFERASE-RXN;obsolete:rxn13594;rhea:1…	-999999.0	999999.0			0	0
R_CYANST;R_THSFST-744	1 MNXM105630@MNXC3 + 1 MNXM1@MNXC3 + 1 MNXM762@MNXC3 <==> 1 MNXM254@MNXC3 + 1 MNXM323@MNXC3	RBD793FD1_B	1*gene:Rv3283	MNXR68599	2.8.1.1	metacyc:thiosulfate disproportionation III (rhodanese);model:Redox Metabolism	bigg:CYANST;bigg:CYANSTm;bigg:CYANSTpp;bigg:THSFST;brenda:BR48099;brenda:BS359997;ec:2.8.1.1;ecocyc:THIOSULFATE-SULFURTRANSFERASE-RXN;iaf1260:CYANST;iaf1260:CYANSTpp;ijr904.45632:CYANST;ijr904:CYANST;imeo21:CYANSTTHSFST;imo1053-pao1:TSULST;imo1056:TSULST;inj661:CYANST;inj661:THSFST;intenz:3124;iso783:TSULST;kegg:R01931;macie:M0153;metacyc:THIOSULFATE-SULFURTRANSFERASE-RXN;obsolete:rxn13594;rhea:1…	-999999.0	0			0	0
R_SULR-838	1 MNXM105630@MNXC3 + 4 MNXM1@MNXC3 + 3 MNXM6@MNXC3 <==> 3 MNXM2@MNXC3 + 3 MNXM5@MNXC3 + 1 MNXM89582@MNXC3	RD5DF96EB_B		MNXR69926	1.8.1.2;1.8.2.2	biopath:Degradation_of_L-Cysteine_to_Taurine;biopath:Metabolism_of_L-Lysine,_L-Threonine,_L-Methionine,_and_L-Cysteine;biopath:Metabolism_of_Sulfur;biopath:Metabolism_of_Sulfur_(extended);kegg:Metabolic pathways;kegg:Microbial metabolism in diverse environments;kegg:Sulfur metabolism;metacyc:sulfate reduction I (assimilatory);metacyc:sulfate reduction III (assimilatory);model:Other Amino Acid Met…	bigg:SULR;bigg:SULRi;biopath:RXN00531;brenda:BR36931;brenda:BS259553;ec:1.8.1.2;ec:1.8.2.2;ecocyc:SULFITE-REDUCT-RXN;iabaylyiv4:SULFITE-REDUCT-RXN;iaf1260:SULRi;iag612:rbs_560;iao358:rll_619;igt196:SULR;iin800:ECM17;iin800:MET10;iit341:SULR;ijn746:SULRi;ijr904.45632:SULR;ijr904:SULR;imeo21:SULR;imm904:SULR;imo1053-pao1:SULR;imo1056:SULR;ind750:SULR;inj661:SULR;intenz:1719;isb619:SULR;iso783:SULR;…	-999999.0	999999.0			0	0
R_G16MTM5-225	1 MNXM10580@MNXC3 + 1 MNXM90505@MNXC3 <-- 1 MNXM5384@MNXC3 + 1 MNXM7025@MNXC3	R450792B2_RL		MNXR69057		model:Membrane Metabolism	bigg:G16MTM5;imeo21:G16MTM5;inj661:G16MTM5;seed:rxn10696	-999999.0	0			0	0
R_AGPR-772	1 MNXM1062@MNXC3 + 1 MNXM5@MNXC3 + 1 MNXM9@MNXC3 <==> 1 MNXM1384@MNXC3 + 1 MNXM1@MNXC3 + 1 MNXM6@MNXC3	RC49AA482_B	1*gene:Rv1652	MNXR571	1.2.1.38	biopath:Metabolism_of_L-Glutamate,_L-Aspartate_and_related_compounds;kegg:2-Oxocarboxylic acid metabolism;kegg:Arginine and proline metabolism;kegg:Biosynthesis of secondary metabolites;kegg:Metabolic pathways;model:Urea Cycle;unipathway:L-arginine biosynthesis	bigg:AGPR;bigg:AGPRim;biopath:RXN00765;brenda:BR36780;brenda:BS258118;ec:1.2.1.38;ecocyc:N-ACETYLGLUTPREDUCT-RXN;iin800:ARG5_2;intenz:1381;kegg:R03443;rhea:21588;rhea:21589;rhea:21590;rhea:21591;seed:rxn12857;upa:UCR03443;upa:UER00108	-999999.0	999999.0			0	0
R_ACOTA-656	1 MNXM1062@MNXC3 + 1 MNXM89557@MNXC3 <==> 1 MNXM20@MNXC3 + 1 MNXM817@MNXC3	RA8F9802D_B	1*gene:Rv1655	MNXR30610	2.6.1.11	kegg:2-Oxocarboxylic acid metabolism;kegg:Arginine and proline metabolism;kegg:Biosynthesis of secondary metabolites;kegg:Metabolic pathways;metacyc:arginine biosynthesis II (acetyl cycle);metacyc:arginine biosynthesis III;metacyc:ornithine biosynthesis;model:Urea Cycle;unipathway:L-arginine biosynthesis	bigg:ACOTA;bigg:ACOTAim;brenda:BR48055;ec:2.6.1.11;ecocyc:ACETYLORNTRANSAM-RXN;iabaylyiv4:ACETYLORNTRANSAM-RXN;iaf1260:ACOTA;iaf692:ACOTA;iag612:rbs_476;iao358:rll_46;igt196:ACOTA;iin800:ARG8;ijn746:ACOTA;ijr904.45632:ACOTA;ijr904:ACOTA;imeo21:ACOTA;imm904:ACOTAim;imo1053-pao1:ACOTA;imo1056:ACOTA;ind750:ACOTAim;inj661:ACOTA;intenz:11195;irs1563.45632:R02283_c;isb619:ACOTA;iso783:ACOTA;iyo844:ACOT…	-999999.0	999999.0			0	0
R_DURIPP-15	1 MNXM1063@MNXC3 + 1 MNXM158@MNXC3 <==> 1 MNXM492@MNXC3 + 1 MNXM9@MNXC3	R13E232DF_B		MNXR68765	2.4.2.1;2.4.2.2;2.4.2.23;2.4.2.4	kegg:Pyrimidine metabolism;model:Pyrimidine Metabolism	bigg:DURIPP;ec:2.4.2.1;ec:2.4.2.2;ec:2.4.2.23;ec:2.4.2.4;iaf1260:DURIPP;iaf692:DURIPP;iin800:PNP1_1;iit341:DURIPP;ijr904.45632:DURIPP;ijr904:DURIPP;imeo21:DURIPP;imm904:DURIPP;ind750:DURIPP;inj661:DURIPP;ips189:DURIPP;isb619:DURIPP;iso783:DURIPP;iyo844:DURIPP;kegg:R02484;seed:rxn01799	-999999.0	999999.0			0	0
R_PUNP2-19	1 MNXM1063@MNXC3 + 1 MNXM168@MNXC3 <==> 1 MNXM625@MNXC3 + 1 MNXM9@MNXC3	R156511C_B	1*gene:Rv3307	MNXR69828	2.4.2.1;2.4.2.4	kegg:Metabolic pathways;kegg:Purine metabolism;model:Purine Metabolism	bigg:PUNP2;ec:2.4.2.1;ec:2.4.2.4;ecocyc:DEOXYADENPHOSPHOR-RXN;iaf1260:PUNP2;iag612:rbs_233;igt196:PUNP2;iin800:PNP1_4;iit341:PUNP2;ijr904.45632:PUNP2;ijr904:PUNP2;imeo21:PUNP2;imm904:PUNP2;ind750:PUNP2;inj661:PUNP2;ips189:PUNP2;isb619:PUNP2;iso783:PUNP2;iyo844:PUNP2;kegg:R02557;obsolete:rxn11085;rhea:27742;rhea:27743;rhea:27744;rhea:27745;seed:rxn01859	-999999.0	999999.0			0	0
R_PUNP6-28	1 MNXM1063@MNXC3 + 1 MNXM213@MNXC3 <==> 1 MNXM935@MNXC3 + 1 MNXM9@MNXC3	R17032A89_B	1*gene:Rv3307	MNXR69830	2.4.2.1;2.4.2.4	kegg:Metabolic pathways;kegg:Purine metabolism;model:Purine Metabolism	bigg:PUNP6;ec:2.4.2.1;ec:2.4.2.4;ecocyc:DEOXYINOPHOSPHOR-RXN;iaf1260:PUNP6;iag612:rbs_238;igt196:PUNP6;iin800:PNP1_3;iit341:PUNP6;ijr904.45632:PUNP6;ijr904:PUNP6;imeo21:PUNP6;imm904:PUNP6;ind750:PUNP6;inj661:PUNP6;ips189:PUNP6;iso783:PUNP6;iyo844:PUNP6;kegg:R02748;obsolete:rxn11087;rhea:27750;rhea:27751;rhea:27752;rhea:27753;seed:rxn01985	-999999.0	999999.0			0	0
R_PUNP4-317	1 MNXM1063@MNXC3 + 1 MNXM259@MNXC3 <==> 1 MNXM647@MNXC3 + 1 MNXM9@MNXC3	R5A5D106D_B	1*gene:Rv3307	MNXR69829	2.4.2.1;2.4.2.4	kegg:Metabolic pathways;kegg:Purine metabolism;model:Purine Metabolism	bigg:PUNP4;ec:2.4.2.1;ec:2.4.2.4;ecocyc:DEOXYGUANPHOSPHOR-RXN;iaf1260:PUNP4;iag612:rbs_237;igt196:PUNP4;iin800:PNP1_5;iit341:PUNP4;ijr904.45632:PUNP4;ijr904:PUNP4;imeo21:PUNP4;imm904:PUNP4;ind750:PUNP4;inj661:PUNP4;ips189:PUNP4;iso783:PUNP4;iyo844:PUNP4;kegg:R01969;obsolete:rxn11086;rhea:27738;rhea:27739;rhea:27740;rhea:27741;seed:rxn01446	-999999.0	999999.0			0	0
R_TMDPP-1008	1 MNXM1063@MNXC3 + 1 MNXM386@MNXC3 <==> 1 MNXM420@MNXC3 + 1 MNXM9@MNXC3	RFC97B382_B	1*gene:Rv3314c	MNXR69980	2.4.2.2;2.4.2.4	kegg:Metabolic pathways;kegg:Pyrimidine metabolism;model:Purine Metabolism;seed:pyrimidine conversions	bigg:TMDPP;brenda:BS355326;ec:2.4.2.2;ec:2.4.2.4;iaf1260:TMDPP;iaf692:TMDPP;iag612:rbs_565;iin800:PNP1_2;ijr904.45632:TMDPP;ijr904:TMDPP;imeo21:TMDPP;imm904:TMDPP;ind750:TMDPP;inj661:TMDPP;ips189:TMDPP;iso783:TMDPP;iyo844:TMDPP;kegg:R01570;obsolete:rxn11184;seed:rxn01146	-999999.0	999999.0			0	0
R_FASm1601-849	1 MNXM106625@MNXC3 + 1 MNXM12@MNXC3 + 1 MNXM13@MNXC3 + 1 MNXM2@MNXC3 + 2 MNXM5@MNXC3 <-- 1 MNXM108@MNXC3 + 1 MNXM190@MNXC3 + 4 MNXM1@MNXC3 + 2 MNXM6@MNXC3	RD7E1F227_RL	1*gene:Rv1662+1*gene:Rv1663	MNXR68944		model:Membrane Metabolism	bigg:FASm1601;imeo21:FASm1601;inj661:FASm1601;seed:rxn10683	-999999.0	0			0	0
R_FASm1801-376	1 MNXM106625@MNXC3 + 1 MNXM190@MNXC3 + 2 MNXM1@MNXC3 + 2 MNXM6@MNXC3 --> 1 MNXM12@MNXC3 + 1 MNXM13@MNXC3 + 1 MNXM2@MNXC3 + 2 MNXM5@MNXC3 + 1 MNXM7282@MNXC3	R689EE19F_LR	1*gene:Rv1662+1*gene:Rv1663	MNXR68945		model:Membrane Metabolism	bigg:FASm1801;imeo21:FASm1801;inj661:FASm1801;seed:rxn10735	0	999999.0			0	0
R_AFE-889	1 MNXM10733@MNXC3 + 1 MNXM2@MNXC3 <-- 1 MNXM7081@MNXC3 + 1 MNXM7082@MNXC3	RE0D7E339_RL	1*gene:Rv3793+1*gene:Rv3794+1*gene:Rv3795	MNXR68296		model:Membrane Metabolism	bigg:AFE;imeo21:AFE;inj661:AFE;seed:rxn10695	-999999.0	0			0	0
R_THZPSN-90	1 MNXM107505@MNXC3 + 1 MNXM11@MNXC3 + 1 MNXM13@MNXC3 + 1 MNXM14@MNXC3 + 1 MNXM1@MNXC3 + 1 MNXM2@MNXC3 + 1 MNXM32@MNXC3 + 1 MNXM960@MNXC3 <-- 1 MNXM3@MNXC3 + 1 MNXM55@MNXC3 + 1 MNXM622@MNXC3 + 1 MNXM76@MNXC3	R23E009F4_RL	1*gene:Rv0417	MNXR69971		model:Sugar Metabolism;seed:Fe-S cluster assembly;seed:Flavohaemoglobin;seed:YgfZ;seed:mcm5s2U biosynthesis in tRNA;seed:mnm5U34 biosynthesis bacteria;seed:tRNA modification Archaea;seed:tRNA modification Bacteria;seed:tRNA modification yeast cytoplasmic	bigg:THZPSN;iabaylyiv4:THIAZOLSYN2-RXN;iaf1260:THZPSN;iaf692:THZPSN;ijr904.45632:THZPSN;ijr904:THZPSN;imeo21:THZPSN;inj661:THZPSN;ips189:THZPSN;iso783:THZPSN;seed:rxn09310	-999999.0	0			0	0
R_THZSN-788	1 MNXM107505@MNXC3 + 1 MNXM13@MNXC3 + 1 MNXM15@MNXC3 + 1 MNXM1@MNXC3 + 1 MNXM23@MNXC3 + 1 MNXM2@MNXC3 + 1 MNXM962@MNXC3 <-- 1 MNXM2454@MNXC3 + 1 MNXM55@MNXC3 + 1 MNXM76@MNXC3	RC8AA277F_RL	1*gene:Rv0417	MNXR69973		model:Sugar Metabolism	bigg:THZSN;iit341:THZSN;imeo21:THZSN;inj661:THZSN;seed:rxn10816	-999999.0	0			0	0
R_G16MTM6-334	1 MNXM107973@MNXC3 + 1 MNXM1@MNXC3 + 1 MNXM30@MNXC3 <-- 1 MNXM5894@MNXC3 + 1 MNXM82@MNXC3	R5DDEC570_RL		MNXR69058	2.4.1.131	model:Membrane Metabolism	bigg:G16MTM6;ec:2.4.1.131;imeo21:G16MTM6;inj661:G16MTM6;seed:rxn10743	-999999.0	0			0	0
R_G16MTM7-603	1 MNXM107973@MNXC3 + 1 MNXM82@MNXC3 --> 1 MNXM1@MNXC3 + 1 MNXM30@MNXC3 + 1 MNXM7657@MNXC3	R9C0D0060_LR		MNXR69059		model:Membrane Metabolism	bigg:G16MTM7;imeo21:G16MTM7;inj661:G16MTM7;seed:rxn10701	0	999999.0			0	0
R_MANAT2-579	1 MNXM107973@MNXC3 + 1 MNXM88@MNXC3 --> 1 MNXM12@MNXC3 + 1 MNXM4431@MNXC3	R976C999A_LR	1*gene:Rv2611c	MNXR69403		model:Membrane Metabolism	bigg:MANAT2;imeo21:MANAT2;inj661:MANAT2;seed:rxn10732	0	999999.0			0	0
R_NO3t7-1011	1 MNXM107@MNXC2 + 1 MNXM207@MNXC3 <-- 1 MNXM107@MNXC3 + 1 MNXM207@MNXC2	RFD1F2333_RL	1*gene:Rv1737c	MNXR3847		model:Transport	bigg:NO3t7;bigg:NO3t7pp;iaf1260:NO3t7pp;seed:rxn09004;seed:rxn10177	-999999.0	0			0	0
R_EX_no2_LPAREN_e_RPAREN_-341	1 MNXM107@MNXC2 --> 1 MNXM107@BOUNDARY	R5EEA7D02_LR						0	999999.0			0	1
R_NARK-20	1 MNXM107@MNXC2 <-- 1 MNXM107@MNXC3	R15B0228E_RL	1*gene:Rv0261c;1*gene:Rv0267;1*gene:Rv1737c+1*gene:Rv2329c	MNXR3781		model:Transport	bigg:NARK;bigg:NO2tex;iaf1260:NO2tex;ijn746:NO2tex;seed:rxn08999;seed:rxn10823	-999999.0	0			0	0
R_NO3R1-143	1 MNXM107@MNXC3 + 2 MNXM1@MNXC2 + 1 MNXM232@MNXC3 + 1 MNXM2@MNXC3 <-- 1 MNXM191@MNXC3 + 2 MNXM1@MNXC3 + 1 MNXM207@MNXC3	R30B46AD2_RL	1*gene:Rv1161+1*gene:Rv1162+1*gene:Rv1163+1*gene:Rv1164	MNXR55771	1.7.99.4	model:Cofactor Metabolism;seed:trimethylamine N-oxide (TMAO) reductase	bigg:NO3R1;bigg:NO3R1pp;ec:1.7.99.4;iaf1260:NO3R1pp;seed:rxn09001;seed:rxn10120	-999999.0	0			0	0
R_NO3R2-533	1 MNXM107@MNXC3 + 2 MNXM1@MNXC2 + 1 MNXM2@MNXC3 + 1 MNXM509@MNXC3 <-- 2 MNXM1@MNXC3 + 1 MNXM207@MNXC3 + 1 MNXM223@MNXC3	R8B6BDCDE_RL	1*gene:Rv1161+1*gene:Rv1162+1*gene:Rv1163+1*gene:Rv1164	MNXR69545		model:Cofactor Metabolism	bigg:NO3R2;bigg:NO3R2pp;iaf1260:NO3R2pp;seed:rxn09003;seed:rxn10121	-999999.0	0			0	0
R_NTRIRx-923	1 MNXM107@MNXC3 + 3 MNXM10@MNXC3 + 4 MNXM1@MNXC3 --> 1 MNXM114187@MNXC3 + 1 MNXM2@MNXC3 + 3 MNXM8@MNXC3	RE8BE235D_LR	1*gene:Rv0252+1*gene:Rv0253+1*gene:Rv2391	MNXR69565	1.7.1.4	kegg:Microbial metabolism in diverse environments;kegg:Nitrogen metabolism;model:Cofactor Metabolism	bigg:NTRIRx;ec:1.7.1.4;imo1056:ANO2i;kegg:R00787;seed:rxn13808;seed:rxn14028	0	999999.0			0	0
R_NTRIR2x-373	1 MNXM107@MNXC3 + 3 MNXM10@MNXC3 + 5 MNXM1@MNXC3 --> 1 MNXM15@MNXC3 + 2 MNXM2@MNXC3 + 3 MNXM8@MNXC3	R67C6108A_LR	1*gene:Rv0252+1*gene:Rv0253+1*gene:Rv2391	MNXR55793	1.7.1;1.7.1.4	model:Cofactor Metabolism	bigg:NTRIR2x;ec:1.7.1;ec:1.7.1.4;iabaylyiv4:NITRITREDUCT-RXN;iaf1260:NTRIR2x;iaf692:NTRIR2x;iag612:rbs_495;ijn746:NTRIR2x;ijr904.45632:NTRIR2x;ijr904:NTRIR2x;imeo21:NTRIR2x;inj661:NTRIR2x;inj661:NTRIRx;intenz:10009;isb619:NTRIRx;iyo844:NTRIR2x;metacyc:RXN-13854;obsolete:rxn05891;obsolete:rxn09017r;rhea:24628;rhea:24629;rhea:24630;rhea:24631;seed:rxn00568;seed:rxn11161	0	999999.0			0	0
R_NTRIRy-898	1 MNXM107@MNXC3 + 4 MNXM1@MNXC3 + 3 MNXM6@MNXC3 --> 1 MNXM114187@MNXC3 + 1 MNXM2@MNXC3 + 3 MNXM5@MNXC3	RE487B70B_LR	1*gene:Rv0252+1*gene:Rv0253+1*gene:Rv2391	MNXR69566	1.7.1.4	kegg:Microbial metabolism in diverse environments;kegg:Nitrogen metabolism;model:Cofactor Metabolism	bigg:NTRIRy;brenda:BR36928;brenda:BR36928_WOP;ec:1.7.1.4;kegg:R00789;seed:rxn14395	0	999999.0			0	0
R_CLPNS160190-370	1 MNXM10889@MNXC3 + 1 MNXM89612@MNXC3 <==> 2 MNXM7649@MNXC3	R673442DB_B		MNXR68545		model:Membrane Metabolism	bigg:CLPNS160190;imeo21:CLPNS160190;inj661:CLPNS160190;seed:rxn10678	-999999.0	999999.0			0	0
R_HDCAt2-956	1 MNXM108@MNXC2 + 1 MNXM1@MNXC2 --> 1 MNXM108@MNXC3 + 1 MNXM1@MNXC3	REEA11BA0_LR		MNXR2932		model:Transport	bigg:HDCAt2;ijr904.45632:HDCAt2;ijr904:HDCAt2;imeo21:HDCAt2;inj661:HDCAt2;isb619:HDCAt2;iso783:HDCAt2;seed:rxn10162;seed:rxn12388	0	999999.0			0	0
R_EX_hdca_LPAREN_e_RPAREN_-83	1 MNXM108@MNXC2 --> 1 MNXM108@BOUNDARY	R22B591B6_LR						0	999999.0			0	1
R_FAS160-949	1 MNXM108@MNXC3 + 1 MNXM12@MNXC3 + 1 MNXM13@MNXC3 + 1 MNXM2@MNXC3 + 2 MNXM5@MNXC3 <-- 3 MNXM1@MNXC3 + 1 MNXM314@MNXC3 + 1 MNXM40@MNXC3 + 2 MNXM6@MNXC3	RECF6556B_RL	1*gene:Rv1350+1*gene:Rv1484+1*gene:Rv2524c+1*gene:Rv2947c	MNXR2136	2.3.1.85	model:Fatty Acid Metabolism	bigg:FAS160;ec:2.3.1.85;imeo21:FAS160;imm904:FAS160;ind750:FAS160;inj661:FAS160;seed:rxn09433	-999999.0	0			0	0
R_FACOAE160-508	1 MNXM108@MNXC3 + 1 MNXM12@MNXC3 + 1 MNXM1@MNXC3 <-- 1 MNXM2@MNXC3 + 1 MNXM88@MNXC3	R8625CA9A_RL	1*gene:Rv1618	MNXR1988	3.1.2.2;3.1.2.22	kegg:Biosynthesis of unsaturated fatty acids;kegg:Fatty acid elongation;kegg:Metabolic pathways;metacyc:palmitate biosynthesis I (animals and fungi);model:Fatty Acid Metabolism	bigg:FACOAE160;bigg:PTE2x;brenda:BR48147;ec:3.1.2.2;ec:3.1.2.22;iabaylyiv4:0-COA-THIOLASE-RXN;iabaylyiv4:C16;iaf1260:FACOAE160;imeo21:FACOAE160;imm904:PTE2x;inj661:FACOAE160;intenz:3253;kegg:R01274;metacyc:PALMITOYL-COA-HYDROLASE-RXN;rhea:16645;rhea:16646;rhea:16647;rhea:16648;seed:rxn00943	-999999.0	0			0	0
R_FACOAL160-96	1 MNXM108@MNXC3 + 1 MNXM12@MNXC3 + 1 MNXM3@MNXC3 <==> 1 MNXM11@MNXC3 + 1 MNXM14@MNXC3 + 1 MNXM88@MNXC3	R25475DA9_B	1*gene:Rv1185c;1*gene:Rv1529;1*gene:Rv2590;1*gene:Rv3826	MNXR2003		model:Fatty Acid Metabolism	imo1053-pao1:FACOAL160t;imo1056:FACOAL160t;seed:rxn13829	-999999.0	999999.0			0	0
R_TATS-871	1 MNXM108@MNXC3 + 1 MNXM198@MNXC3 + 4 MNXM1@MNXC3 + 1 MNXM4611@MNXC3 + 2 MNXM4754@MNXC3 --> 4 MNXM2@MNXC3 + 1 MNXM83730@MNXC3	RDBCE8C2F_LR		MNXR69937		model:Membrane Metabolism	bigg:TATS;imeo21:TATS;inj661:TATS;seed:rxn10674	0	999999.0			0	0
R_PLIPA1E160-366	1 MNXM108@MNXC3 + 1 MNXM1@MNXC3 + 1 MNXM34810@MNXC3 <-- 1 MNXM2@MNXC3 + 1 MNXM32178@MNXC3	R66DB00E0_RL		MNXR69731	3.1.1.32	model:Fatty Acid Metabolism	bigg:PLIPA1E160;bigg:PLIPA1E160pp;ec:3.1.1.32;iaf1260:PLIPA1E160pp;imeo21:PLIPA1E160;inj661:PLIPA1E160;obsolete:rxn13617;seed:rxn09133	-999999.0	0			0	0
R_LPLIPAL2E160-681	1 MNXM108@MNXC3 + 1 MNXM1@MNXC3 + 1 MNXM368@MNXC3 <-- 1 MNXM2@MNXC3 + 1 MNXM34810@MNXC3	RAF18FF35_RL	1*gene:Rv0183	MNXR69370	3.1.1.5	model:Fatty Acid Metabolism	bigg:LPLIPAL2E160;ec:3.1.1.5;iaf1260:LPLIPAL2E160;imeo21:LPLIPAL2E160;inj661:LPLIPAL2E160;seed:rxn08841	-999999.0	0			0	0
R_2AGPEAT160-162	1 MNXM108@MNXC3 + 1 MNXM34810@MNXC3 + 1 MNXM3@MNXC3 --> 1 MNXM11@MNXC3 + 1 MNXM14@MNXC3 + 1 MNXM32178@MNXC3	R383EC54_LR		MNXR68136	2.3.1.40	model:Fatty Acid Metabolism	bigg:2AGPEAT160;ec:2.3.1.40;iaf1260:2AGPEAT160;imeo21:2AGPEAT160;inj661:2AGPEAT160;seed:rxn07949	0	999999.0			0	0
R_AACPS3-410	1 MNXM108@MNXC3 + 1 MNXM3@MNXC3 + 1 MNXM925@MNXC3 --> 1 MNXM11@MNXC3 + 1 MNXM14@MNXC3 + 1 MNXM2026@MNXC3	R6ED36AA6_LR			6.2.1.20	model:Fatty Acid Metabolism		0	999999.0			0	0
R_FAS180-1010	1 MNXM108@MNXC3 + 3 MNXM1@MNXC3 + 1 MNXM40@MNXC3 + 2 MNXM6@MNXC3 --> 1 MNXM12@MNXC3 + 1 MNXM13@MNXC3 + 1 MNXM236@MNXC3 + 1 MNXM2@MNXC3 + 2 MNXM5@MNXC3	RFCEC91E2_LR	1*gene:Rv1350+1*gene:Rv1484+1*gene:Rv2524c+1*gene:Rv2947c	MNXR2141	2.3.1.85	model:Fatty Acid Metabolism	bigg:FAS180;ec:2.3.1.85;imeo21:FAS180;imm904:FAS180;ind750:FAS180;inj661:FAS180;obsolete:rxn10385;seed:rxn09429	0	999999.0			0	0
R_TATSO-398	1 MNXM108@MNXC3 + 4 MNXM1@MNXC3 + 1 MNXM40917@MNXC3 + 1 MNXM4611@MNXC3 + 2 MNXM4754@MNXC3 --> 4 MNXM2@MNXC3 + 1 MNXM83045@MNXC3	R6D380F68_LR		MNXR69938		model:Membrane Metabolism	bigg:TATSO;imeo21:TATSO;inj661:TATSO;seed:rxn10742	0	999999.0			0	0
R_FAS181-93	1 MNXM108@MNXC3 + 5 MNXM1@MNXC3 + 1 MNXM40@MNXC3 + 1 MNXM4@MNXC3 + 3 MNXM6@MNXC3 --> 1 MNXM12@MNXC3 + 1 MNXM13@MNXC3 + 3 MNXM2@MNXC3 + 3 MNXM5@MNXC3 + 1 MNXM65309@MNXC3	R24477073_LR	1*gene:Rv1350+1*gene:Rv1484+1*gene:Rv2524c+1*gene:Rv2947c	MNXR68940	2.3.1.85	model:Fatty Acid Metabolism	bigg:FAS181;ec:2.3.1.85;imeo21:FAS181;imm904:FAS181;inj661:FAS181;seed:rxn10667	0	999999.0			0	0
R_FAO2-1007	1 MNXM108@MNXC3 + 8 MNXM12@MNXC3 + 7 MNXM2@MNXC3 + 1 MNXM3@MNXC3 + 7 MNXM8@MNXC3 + 7 MNXM96415@MNXC3 --> 7 MNXM10@MNXC3 + 1 MNXM11@MNXC3 + 1 MNXM14@MNXC3 + 7 MNXM1@MNXC3 + 8 MNXM21@MNXC3 + 7 MNXM38@MNXC3	RFC4D34D1_LR	1*gene:Rv0468+1*gene:Rv0859+1*gene:Rv0860+1*gene:Rv1323	MNXR68899		model:Fatty Acid Metabolism	bigg:FAO2;ijr904.45632:FAO2;ijr904:FAO2;imeo21:FAO2;inj661:FAO2;seed:rxn10104	0	999999.0			0	0
R_G5SD2-58	1 MNXM10@MNXC3 + 1 MNXM1280@MNXC3 + 1 MNXM1@MNXC3 --> 1 MNXM245@MNXC3 + 1 MNXM8@MNXC3 + 1 MNXM9@MNXC3	R1D65FA72_LR	1*gene:Rv2427c	MNXR2455	1.2.1.41	model:Urea Cycle	bigg:G5SD2;brenda:BS402732;ec:1.2.1.41;iaf692:G5SD2;imeo21:G5SD2;imm904:G5SD2;ind750:G5SD2;inj661:G5SD2;seed:rxn09412	0	999999.0			0	0
R_PPND-340	1 MNXM10@MNXC3 + 1 MNXM13@MNXC3 + 1 MNXM153@MNXC3 <-- 1 MNXM503@MNXC3 + 1 MNXM8@MNXC3	R5EDF42A7_RL	1*gene:Rv3754	MNXR4402	1.3.1.12;1.3.1.43;1.3.1.52	biopath:Biosynthesis_of_L-Tyrosine_from_Chorismate;biopath:Biosynthesis_of_Novobiocin_and_Clorobiocin;biopath:Biosynthesis_of_aromatic_amino_acids_(L-Phenylalanine,_L-Tyrosine,_L-Tryptophan)_and_of_quinone_cofactors;kegg:Biosynthesis of secondary metabolites;kegg:Metabolic pathways;kegg:Novobiocin biosynthesis;kegg:Phenylalanine, tyrosine and tryptophan biosynthesis;metacyc:tyrosine biosynthesis …	bigg:PPND;biopath:RXN00587;brenda:BR36797;brenda:BS258345;ec:1.3.1.12;ec:1.3.1.43;ec:1.3.1.52;ecocyc:PREPHENATEDEHYDROG-RXN;iabaylyiv4:PREPHENATEDEHYDROG-RXN;iaf1260:PPND;iaf692:PPND;iag612:rbs_519;iao358:rll_435;iin800:U52;iit341:PPND;ijn746:PPND;ijr904.45632:PPND;ijr904:PPND;imeo21:PPND;imm904:PPND;imo1053-pao1:PPND;imo1056:PPND;ind750:PPND;inj661:PPND;intenz:1453;isb619:PPND;iso783:PPND;iyo844…	-999999.0	0			0	0
R_GLYCL-901	1 MNXM10@MNXC3 + 1 MNXM13@MNXC3 + 1 MNXM15@MNXC3 + 1 MNXM183@MNXC3 <-- 1 MNXM29@MNXC3 + 1 MNXM79@MNXC3 + 1 MNXM8@MNXC3	RE55038BE_RL	1*gene:Rv1826	MNXR2758	1.4.4.2;1.8.1.4;2.1.2.10	kegg:Biosynthesis of secondary metabolites;kegg:Glyoxylate and dicarboxylate metabolism;kegg:Nitrogen metabolism;metacyc:folate transformations I;metacyc:folate transformations II;metacyc:formylTHF biosynthesis I;metacyc:glycine biosynthesis II;metacyc:photorespiration;model:Folate Metabolism	bigg:GLYCL;bigg:GLYCL_2;bigg:GLYCLm;ec:1.4.4.2;ec:1.8.1.4;ec:2.1.2.10;ecocyc:GCVMULTI-RXN;iaf1260:GLYCL;iin800:GCV1_2;ijn746:GLYCL;ijn746:GLYCL_2;ijr904.45632:GLYCL;ijr904:GLYCL;imeo21:GLYCL;imm904:GLYCLm;imo1053-pao1:GLYCL;imo1056:GLYCL;ind750:GLYCLm;inj661:GLYCL;irs1563.45632:R01221_c;irs1563.45632:R01221_m;iso783:GLYCL;kegg:R01221;metacyc:GCVMULTI-RXN;obsolete:rxn08648;rhea:27758;rhea:27759;rh…	-999999.0	0			0	0
R_PDH-896	1 MNXM10@MNXC3 + 1 MNXM13@MNXC3 + 1 MNXM21@MNXC3 <-- 1 MNXM12@MNXC3 + 1 MNXM23@MNXC3 + 1 MNXM8@MNXC3	RE3ABD960_RL	1*gene:Rv0462+1*gene:Rv2215+1*gene:Rv2241;1*gene:Rv0843+1*gene:Rv2215+1*gene:Rv2241	MNXR4132	1.2.1;1.2.1.-;1.2.1.51;1.2.4.1;1.8.1.4;2.3.1.12	kegg:Metabolic pathways;metacyc:1-butanol autotrophic biosynthesis;metacyc:pyruvate fermentation to acetate II;metacyc:pyruvate fermentation to acetate V;metacyc:respiration (anaerobic);metacyc:superpathway of glycolysis, pyruvate dehydrogenase, TCA, and glyoxylate bypass;model:Glycolysis	bigg:PDH;bigg:PDHm;brenda:BS371137;ec:1.2.1;ec:1.2.1.-;ec:1.2.1.51;ec:1.2.4.1;ec:1.8.1.4;ec:2.3.1.12;ecocyc:PYRUVDEH-RXN;iabaylyiv4:PYRUVDEH-RXN;iaf1260:PDH;iag612:rbs_532;igt196:PDH;ijn746:PDH;ijr904.45632:PDH;ijr904:PDH;imeo21:PDH;imm904:PDHm;imo1053-pao1:PDH;imo1056:PDH;ind750:PDHm;inj661:PDH;ips189:PDH;irs1563.45632:R00209_m;irs1563.45632:R00209_p;isb619:PDH;iso783:PDH;iyo844:PDH;kegg:R00209;…	-999999.0	0			0	0
R_MMSAD3-695	1 MNXM10@MNXC3 + 1 MNXM13@MNXC3 + 1 MNXM21@MNXC3 <-- 1 MNXM12@MNXC3 + 1 MNXM244@MNXC3 + 1 MNXM8@MNXC3	RB17155BC_RL	1*gene:Rv0753c	MNXR3607	1.2.1;1.2.1.18;1.2.1.27	biopath:Metabolism_of_Propanoate;kegg:Inositol phosphate metabolism;kegg:Metabolic pathways;kegg:Propanoate metabolism;kegg:beta-Alanine metabolism;metacyc:<I>myo</I>-inositol degradation;metacyc: -alanine degradation I;metacyc: -alanine degradation II;model:Sugar Metabolism	bigg:MMSAD3;bigg:MMSAD3m;biopath:RXN00984;brenda:BR29389_WOP;brenda:BS189110;ec:1.2.1;ec:1.2.1.18;ec:1.2.1.27;iag612:rbs_66;imeo21:MMSAD3;imo1053-pao1:MMSAD3;imo1056:MMSAD3;inj661:MMSAD3;intenz:1361;ips189:MMSAD3;irs1563.45632:R00705_c;iyo844:MMSAD3;kegg:R00705;metacyc:RXN-2902;obsolete:rxn09945;rhea:22992;rhea:22993;rhea:22994;rhea:22995;seed:rxn00501;upa:UCR00705;upa:UER00951	-999999.0	0			0	0
R_ME1-501	1 MNXM10@MNXC3 + 1 MNXM13@MNXC3 + 1 MNXM23@MNXC3 <-- 1 MNXM8@MNXC3 + 1 MNXM98@MNXC3	R841CD691_RL	1*gene:Rv2332	MNXR3470	1.1.1.38;1.1.1.39;1.1.1.40;4.1.1.3	biopath:Biosynthesis_of_Oxaloacetate;biopath:Reactions_of_Pyruvate_and_Phosphoenolpyruvate;kegg:Carbon fixation in photosynthetic organisms;kegg:Metabolic pathways;kegg:Microbial metabolism in diverse environments;kegg:Pyruvate metabolism;metacyc:C4 photosynthetic carbon assimilation cycle, NAD-ME type;metacyc:C4 photosynthetic carbon assimilation cycle, PEPCK type;metacyc:chitin degradation to e…	bigg:ME1;bigg:ME1_rev;bigg:ME1m;biopath:RXN00044;brenda:BR29301;brenda:BS188108;ec:1.1.1.38;ec:1.1.1.39;ec:1.1.1.40;ec:4.1.1.3;ecocyc:MALIC-NAD-RXN;iabaylyiv4:MALIC-NAD-RXN;iaf1260:ME1;iaf692:ME1_rev;iag612:rbs_437;iag612:rbs_438;iag612:rbs_439;iao358:rll_234;iit341:ME1_rev;ijn746:ME1;ijr904.45632:ME1;ijr904:ME1;imeo21:ME1;imm904:ME1m;imo1053-pao1:ME1x;imo1056:ME1x;ind750:ME1m;inj661:ME1;intenz:1…	-999999.0	0			0	0
R_MMSAD1-327	1 MNXM10@MNXC3 + 1 MNXM13@MNXC3 + 1 MNXM86@MNXC3 <-- 1 MNXM12@MNXC3 + 1 MNXM305@MNXC3 + 1 MNXM8@MNXC3	R5C34ED53_RL	1*gene:Rv0753c	MNXR69474	1.2.1.18;1.2.1.27	model:Sugar Metabolism;seed:Branched chain amino acid degradation regulons;seed:Isobutyryl-CoA to Propionyl-CoA Module;seed:Valine degradation	bigg:MMSAD1;bigg:MMSAD1m;brenda:BS189112;ec:1.2.1.18;ec:1.2.1.27;iabaylyiv4:1.2.1.27-RXN;iag612:rbs_468;ijn746:MMTSAO;imeo21:MMSAD1;imo1053-pao1:MMSAD1;imo1056:MMSAD1;inj661:MMSAD1;irs1563.45632:R00935_c;iso783:MMSDHir;iyo844:MMSAD1;iyo844:MMSDHir;kegg:R00922;obsolete:rxn00683;obsolete:rxn09943;obsolete:rxn09946;seed:rxn00671	-999999.0	0			0	0
R_FDH-988	1 MNXM10@MNXC3 + 1 MNXM13@MNXC3 <-- 1 MNXM39@MNXC3 + 1 MNXM8@MNXC3	RF6B79438_RL	1*gene:Rv2899c+1*gene:Rv2900c	MNXR2200	1.2.1.2	biopath:Methane_oxidation;kegg:Glyoxylate and dicarboxylate metabolism;kegg:Metabolic pathways;kegg:Methane metabolism;kegg:Microbial metabolism in diverse environments;metacyc:formate oxidation to CO<sub>2</sub>;metacyc:oxalate degradation III;metacyc:purine nucleobases degradation I (anaerobic);metacyc:purine nucleobases degradation II (anaerobic);model:Other Amino Acid Metabolism;seed:Bacteria…	bigg:FDH;bigg:FDHr;biopath:RXN01003;brenda:BR29391;brenda:BS189130;ec:1.2.1.2;iaf692:FDH;iin800:FDH1;iin800:YPL275W;iin800:YPL276W;ijn746:FDH;imeo21:FDH;imm904:FDH;imo1053-pao1:FDH;imo1056:FDH;ind750:FDH;inj661:FDH;intenz:1345;irs1563.45632:R00519_x;isb619:FDHr;iyo844:FDH;kegg:R00519;metacyc:1.2.1.2-RXN;obsolete:rxn09513;rhea:15985;rhea:15986;rhea:15987;rhea:15988;seed:rxn00371	-999999.0	0			0	0
R_E4PD-810	1 MNXM10@MNXC3 + 1 MNXM1407@MNXC3 + 2 MNXM1@MNXC3 <==> 1 MNXM258@MNXC3 + 1 MNXM2@MNXC3 + 1 MNXM8@MNXC3	RCDF97E1B_B		MNXR1822	1.2.1.72	kegg:Metabolic pathways;kegg:Vitamin B6 metabolism;metacyc:pyridoxal 5'-phosphate biosynthesis I;model:Cofactor Metabolism;seed:Entner-Doudoroff Pathway;seed:Glutaredoxins;seed:Glycolysis and Gluconeogenesis;seed:Pyridoxin (Vitamin B6) Biosynthesis;seed:Redox-dependent regulation of nucleus processes;unipathway:pyridoxine 5'-phosphate biosynthesis	bigg:E4PD;brenda:BR48654;ec:1.2.1.72;ecocyc:ERYTH4PDEHYDROG-RXN;iabaylyiv4:ERYTH4PDEHYDROG-RXN;iaf1260:E4PD;ijn746:E4PD;ijr904.45632:E4PD;ijr904:E4PD;imeo21:E4PD;imo1053-pao1:E4PD;imo1056:E4PD;inj661:E4PD;intenz:16440;iso783:E4PD;kegg:R01825;metacyc:ERYTH4PDEHYDROG-RXN;obsolete:rxn08381;rhea:12056;rhea:12057;rhea:12058;rhea:12059;seed:rxn01331;upa:UCR01825;upa:UER00309	-999999.0	999999.0			0	0
R_PERD-684	1 MNXM10@MNXC3 + 1 MNXM1514@MNXC3 + 1 MNXM1@MNXC3 <==> 1 MNXM1407@MNXC3 + 1 MNXM8@MNXC3	RAF528F90_B		MNXR4160	1.1.1.290	kegg:Metabolic pathways;kegg:Vitamin B6 metabolism;metacyc:pyridoxal 5'-phosphate biosynthesis I;model:Cofactor Metabolism;unipathway:pyridoxine 5'-phosphate biosynthesis	bigg:PERD;brenda:BR48652;brenda:BS378673;brenda:BS394662;ec:1.1.1.290;ecocyc:ERYTHRON4PDEHYDROG-RXN;iabaylyiv4:ERYTHRON4PDEHYDROG-RXN;iaf1260:PERD;ijn746:PERD;ijr904.45632:PERD;ijr904:PERD;imeo21:PERD;imo1053-pao1:PERD;imo1056:PERD;inj661:PERD;intenz:16401;iso783:PERD;kegg:R04210;metacyc:ERYTHRON4PDEHYDROG-RXN;obsolete:rxn09081;rhea:18829;rhea:18830;rhea:18831;rhea:18832;seed:rxn02939;upa:UCR0421…	-999999.0	999999.0			0	0
R_BDH-397	1 MNXM10@MNXC3 + 1 MNXM154@MNXC3 + 1 MNXM1@MNXC3 <==> 1 MNXM663@MNXC3 + 1 MNXM8@MNXC3	R6CE177AA_B		MNXR943	1.1.1.30	biopath:beta-Oxidation_of_fatty_acids;kegg:Butanoate metabolism;kegg:Metabolic pathways;kegg:Synthesis and degradation of ketone bodies;metacyc:ketogenesis;metacyc:ketolysis;model:Pyruvate Metabolism	bigg:BDH;bigg:BDHm;biopath:RXN00981;brenda:BR29293;brenda:BS188032;brenda:BS394975;ec:1.1.1.30;iabaylyiv4:3-HYDROXYBUTYRATE-DEHYDROGENASE-RXN;ijn746:BDH;imeo21:BDH;imo1053-pao1:3HBUTDH;imo1056:3HBUTDH;inj661:BDH;intenz:1029;kegg:R01361;metacyc:3-HYDROXYBUTYRATE-DEHYDROGENASE-RXN;reactome:REACT_1493.4;reactome:REACT_631.3;reactome:REACT_631.4;rhea:20521;rhea:20522;rhea:20523;rhea:20524;seed:rxn009…	-999999.0	999999.0			0	0
R_GLUDx-831	1 MNXM10@MNXC3 + 1 MNXM15@MNXC3 + 1 MNXM1@MNXC3 + 1 MNXM20@MNXC3 <==> 1 MNXM2@MNXC3 + 1 MNXM89557@MNXC3 + 1 MNXM8@MNXC3	RD47BD493_B	1*gene:Rv2476c	MNXR32818	1.4.1.2;1.4.1.3;1.4.1.4	biopath:Biodegradation_of_Sulfonate;biopath:Biosynthesis_of_L-Glutamate;biopath:Catabolism_of_Amino_acids;biopath:Degradation_of_L-Proline;biopath:Metabolism_of_L-Glutamate,_L-Aspartate_and_related_compounds;kegg:Alanine, aspartate and glutamate metabolism;kegg:Arginine and proline metabolism;kegg:D-Glutamine and D-glutamate metabolism;kegg:Metabolic pathways;kegg:Nitrogen metabolism;kegg:Taurine…	bigg:GLUDx;bigg:GLUDxi;bigg:GLUDxm;biopath:RXN00886;brenda:BR36868;brenda:BS258930;ec:1.4.1.2;ec:1.4.1.3;ec:1.4.1.4;iaf692:GLUDxi;iag612:rbs_391;iag612:rbs_392;iin800:GDH2;imeo21:GLUDx;imm904:GLUDxi;ind750:GLUDxi;inj661:GLUDx;intenz:1548;intenz:1549;isb619:GLUDx;iso783:GLUDx;iyo844:GLUDxi;kegg:R00243;metacyc:GLUTAMATE-DEHYDROGENASE-RXN;obsolete:rxn09489;pubmed:15727821;reactome:REACT_1896.4;react…	-999999.0	999999.0			0	0
R_ALAD_L-122	1 MNXM10@MNXC3 + 1 MNXM15@MNXC3 + 1 MNXM1@MNXC3 + 1 MNXM23@MNXC3 <-- 1 MNXM2@MNXC3 + 1 MNXM32@MNXC3 + 1 MNXM8@MNXC3	R2BF9CFA8_RL	1*gene:Rv2780	MNXR621	1.4.1.1	biopath:Biodegradation_of_Sulfonate;biopath:Glycolysis_and_Gluconeogenesis_(extended);kegg:Alanine, aspartate and glutamate metabolism;kegg:Metabolic pathways;kegg:Taurine and hypotaurine metabolism;metacyc:alanine degradation IV;model:Other Amino Acid Metabolism;unipathway:L-alanine degradation via dehydrogenase pathway	bigg:ALAD_L;biopath:RXN00578;bnice:R2;brenda:BR33794;brenda:BS232297;ec:1.4.1.1;iag612:rbs_364;iit341:ALAD_L;imeo21:ALAD_L;inj661:ALAD_L;intenz:1547;isb619:ALAD_L;iso783:ALAD_L;iyo844:ALAD_L;kegg:R00396;macie:M0067;metacyc:ALANINE-DEHYDROGENASE-RXN;obsolete:rxn09887;pubmed:9665169;rhea:18405;rhea:18406;rhea:18407;rhea:18408;seed:rxn00278;upa:UCR00396;upa:UER00585	-999999.0	0			0	0
R_IPMD-229	1 MNXM10@MNXC3 + 1 MNXM1602@MNXC3 + 1 MNXM1@MNXC3 <-- 1 MNXM891@MNXC3 + 1 MNXM8@MNXC3	R46C2C51E_RL	1*gene:Rv2995c	MNXR3132	1.1.1.85	kegg:2-Oxocarboxylic acid metabolism;kegg:Biosynthesis of secondary metabolites;kegg:Metabolic pathways;kegg:Valine, leucine and isoleucine biosynthesis;metacyc:3-methylbutanol biosynthesis;metacyc:RXN-13158;metacyc:leucine biosynthesis;model:Valine, Leucine, and Isoleucine Metabolism;seed:Leucine Biosynthesis	bigg:IPMD;bigg:IPMDr;brenda:BR47597;ec:1.1.1.85;ecocyc:3-ISOPROPYLMALDEHYDROG-RXN;iaf1260:IPMD;iaf692:IPMD;iag612:rbs_63;igt196:IPMD;ijn746:IPMDr;ijr904.45632:IPMD;ijr904:IPMD;imeo21:IPMD;imm904:IPMD;ind750:IPMD;inj661:IPMD;intenz:1084;isb619:IPMD;iso783:IPMD;iyo844:IPMD;kegg:R04426;metacyc:3-ISOPROPYLMALDEHYDROG-RXN;obsolete:rxn08757;rhea:10892;rhea:10893;rhea:10894;rhea:10895;seed:rxn03062;upa:…	-999999.0	0			0	0
R_P5CRx-5	1 MNXM10@MNXC3 + 1 MNXM1617@MNXC3 + 2 MNXM1@MNXC3 --> 1 MNXM114@MNXC3 + 1 MNXM8@MNXC3	R11275CD1_LR	1*gene:Rv0500	MNXR26331	1.5.1.2	model:Arginine and Proline Metabolism;seed:A Hypothetical Protein Related to Proline Metabolism;seed:Proline, 4-hydroxyproline uptake and utilization	bigg:P5CRx;bigg:P5CRxm;bigg:PRO1x;bigg:PRO1xm;ec:1.5.1.2;ecocyc:PYRROLINECARBREDUCT-RXN;iaf692:P5CRx;iin800:PUT1;imeo21:P5CRx;imm904:PRO1xm;ind750:PRO1xm;inj661:P5CRx;intenz:1593;iyo844:PRO1x;obsolete:rxn09406;rhea:14105;rhea:14106;rhea:14107;rhea:14108;seed:rxn00929	0	999999.0			0	0
R_SGSAD-916	1 MNXM10@MNXC3 + 1 MNXM1757@MNXC3 + 2 MNXM1@MNXC3 <-- 1 MNXM1763@MNXC3 + 1 MNXM2@MNXC3 + 1 MNXM8@MNXC3	RE79F7AEC_RL		MNXR4831	1.2.1.71	kegg:Arginine and proline metabolism;metacyc:arginine degradation II (AST pathway);model:Arginine and Proline Metabolism;unipathway:L-arginine degradation via AST pathway	bigg:SGSAD;brenda:BR48653;ec:1.2.1.71;ecocyc:SUCCGLUALDDEHYD-RXN;iabaylyiv4:SUCCGLUALDDEHYD-RXN;iaf1260:SGSAD;ijn746:SGSAD;ijr904.45632:SGSAD;ijr904:SGSAD;imeo21:SGSAD;inj661:SGSAD;intenz:16419;iso783:SGSAD;kegg:R05049;metacyc:SUCCGLUALDDEHYD-RXN;obsolete:rxn09251;rhea:10812;rhea:10813;rhea:10814;rhea:10815;seed:rxn03422;upa:UCR05049;upa:UER00282	-999999.0	0			0	0
R_NADH2r-776	1 MNXM10@MNXC3 + 1 MNXM176@MNXC3 + 1 MNXM1@MNXC3 <==> 1 MNXM8@MNXC3 + 1 MNXM90307@MNXC3	RC58E58FA_B	1*gene:Rv0082+1*gene:Rv3145+1*gene:Rv3146+1*gene:Rv3147+1*gene:Rv3148+1*gene:Rv3149+1*gene:Rv3150+1*gene:Rv3152+1*gene:Rv3153+1*gene:Rv3154+1*gene:Rv3155+1*gene:Rv3156+1*gene:Rv3157+1*gene:Rv3158	MNXR69515	1.6.5.3;1.6.5.8;1.6.5.9;1.6.99.3	model:Redox Metabolism	bigg:NADH2r;ec:1.6.5.3;ec:1.6.5.8;ec:1.6.5.9;ec:1.6.99.3;ecocyc:NADH-DEHYDROG-A-RXN;ecocyc:RXN0-5330;intenz:18500;intenz:18501;kegg:R02163;metacyc:RXN0-5330;reactome:REACT_6310.4;reactome:REACT_6310.5;rhea:23152;rhea:23153;rhea:23154;rhea:23155;rhea:29091;rhea:29092;rhea:29093;rhea:29094	-999999.0	999999.0			0	0
R_MTHFR2-437	1 MNXM10@MNXC3 + 1 MNXM183@MNXC3 + 1 MNXM1@MNXC3 --> 1 MNXM318@MNXC3 + 1 MNXM8@MNXC3	R7502CA9_LR		MNXR3644	1.5.1.20	kegg:Carbon fixation pathways in prokaryotes;kegg:Metabolic pathways;kegg:Methane metabolism;kegg:Microbial metabolism in diverse environments;kegg:One carbon pool by folate;metacyc:folate transformations I;metacyc:folate transformations II;metacyc:formylTHF biosynthesis I;model:Folate Metabolism;seed:5-FCL-like protein;seed:Acetyl-CoA pathway of CO2 fixation;seed:Methionine Biosynthesis;seed:One…	bigg:MTHFR2;brenda:BR36896_WOP;brenda:BS370227;ec:1.5.1.20;ecocyc:1.5.1.20-RXN;iabaylyiv4:METHYLENETHFREDUCT-RXN;iaf1260:MTHFR2;igt196:MTHFR2;iit341:MTHFR2;ijr904.45632:MTHFR2;ijr904:MTHFR2;imeo21:MTHFR2;imo1053-pao1:MTHFR2;imo1056:MTHFR2;inj661:MTHFR2;intenz:15840;isb619:MTHFR2;iso783:MTHFR2;kegg:R07168;metacyc:1.5.1.20-RXN;obsolete:rxn08962r;rhea:19821;rhea:19822;rhea:19823;rhea:19824;seed:rxn0…	0	999999.0			0	0
R_NADH9-126	1 MNXM10@MNXC3 + 1 MNXM1@MNXC3 + 1 MNXM2178@MNXC3 --> 1 MNXM558@MNXC3 + 1 MNXM8@MNXC3	R2E0A3060_LR	1*gene:Rv0082+1*gene:Rv3145+1*gene:Rv3146+1*gene:Rv3147+1*gene:Rv3148+1*gene:Rv3149+1*gene:Rv3150+1*gene:Rv3152+1*gene:Rv3153+1*gene:Rv3154+1*gene:Rv3155+1*gene:Rv3156+1*gene:Rv3157+1*gene:Rv3158	MNXR26765	1.6.5.3	model:Ubiquinone Metabolism	bigg:NADH9;ec:1.6.5.3;iaf1260:NADH9;ijr904.45632:NADH9;ijr904:NADH9;imeo21:NADH9;inj661:NADH9;isb619:NADH9;rhea:30507;rhea:30508;rhea:30509;rhea:30510;seed:rxn08976	0	999999.0			0	0
R_ACALDi-201	1 MNXM10@MNXC3 + 1 MNXM1@MNXC3 + 1 MNXM21@MNXC3 <-- 1 MNXM12@MNXC3 + 1 MNXM75@MNXC3 + 1 MNXM8@MNXC3	R403786BA_RL	1*gene:Rv3535c	MNXR353	1.2.1.10	kegg:Benzoate degradation;kegg:Dioxin degradation;kegg:Metabolic pathways;kegg:Microbial metabolism in diverse environments;kegg:Pyruvate metabolism;kegg:Xylene degradation;metacyc:2'-deoxy- -D-ribose 1-phosphate degradation;metacyc:2-aminoethylphosphonate degradation I;metacyc:2-oxopentenoate degradation;metacyc:acetylene degradation;metacyc:ethanol degradation I;metacyc:heterolactic fermentatio…	bigg:ACALD;bigg:ACALDi;brenda:BR36771;brenda:BS5610;ec:1.2.1.10;ecocyc:ACETALD-DEHYDROG-RXN;iabaylyiv4:ACETALD-DEHYDROG-RXN;iaf1260:ACALD;iao358:rll_10;ijn746:ACALD;ijr904.45632:ACALDi;ijr904:ACALDi;imeo21:ACALDi;inj661:ACALDi;intenz:16669;isb619:ACALDi;iso783:ACALDi;kegg:R00228;metacyc:ACETALD-DEHYDROG-RXN;obsolete:rxn08031;rhea:23288;rhea:23289;rhea:23290;rhea:23291;seed:rxn00171;upa:UCR00228;u…	-999999.0	0			0	0
R_NADH5-295	1 MNXM10@MNXC3 + 1 MNXM1@MNXC3 + 1 MNXM232@MNXC3 --> 1 MNXM191@MNXC3 + 1 MNXM8@MNXC3	R56ABD35F_LR	1*gene:Rv0082+1*gene:Rv3145+1*gene:Rv3146+1*gene:Rv3147+1*gene:Rv3148+1*gene:Rv3149+1*gene:Rv3150+1*gene:Rv3152+1*gene:Rv3153+1*gene:Rv3154+1*gene:Rv3155+1*gene:Rv3156+1*gene:Rv3157+1*gene:Rv3158		1.6.5.3	model:Redox Metabolism		0	999999.0			0	0
R_LDH_L-7	1 MNXM10@MNXC3 + 1 MNXM1@MNXC3 + 1 MNXM23@MNXC3 <==> 1 MNXM179@MNXC3 + 1 MNXM8@MNXC3	R11643D4D_B	1*gene:Rv0694	MNXR3215	1.1.1.27	biopath:Alcoholic_fermentation_of_pyruvate;biopath:Glycolysis_and_Gluconeogenesis_(extended);biopath:Glycolytic_fermentation_and_Lactate_converting_fermentations;biopath:Non-glycolytic_carbohydrate_fermentations;biopath:Reactions_of_Pyruvate_and_Phosphoenolpyruvate;kegg:Biosynthesis of secondary metabolites;kegg:Glycolysis / Gluconeogenesis;kegg:Metabolic pathways;kegg:Microbial metabolism in div…	bigg:LDH_L;bigg:LDH_Lm;biopath:RXN00795;bnice:R1;brenda:BR29287;brenda:BS369967;brenda:BS371419_WOP;ec:1.1.1.27;iaf692:LDH_L;iag612:rbs_535;iao358:rll_224;iao358:rll_225;iao358:rll_226;imeo21:LDH_L;inj661:LDH_L;intenz:1026;ips189:LDH_L;isb619:LDH_L;iyo844:LDH_L;kegg:R00703;metacyc:L-LACTATE-DEHYDROGENASE-RXN;obsolete:rxn10049;reactome:REACT_1010.3;reactome:REACT_178.4;rhea:23444;rhea:23445;rhea:2…	-999999.0	999999.0			0	0
R_GAPD-118	1 MNXM10@MNXC3 + 1 MNXM1@MNXC3 + 1 MNXM261@MNXC3 <==> 1 MNXM2378@MNXC3 + 1 MNXM8@MNXC3 + 1 MNXM9@MNXC3	R2A308102_B	1*gene:Rv1436	MNXR50924	1.2.1.12;1.2.1.13;1.2.1.59	model:Glycolysis;seed:Calvin-Benson cycle	bigg:GAPD;ec:1.2.1.12;ec:1.2.1.13;ec:1.2.1.59;iabaylyiv4:GAPOXNPHOSPHN-RXN;iaf1260:GAPD;iaf692:GAPD;iao358:rll_157;iao358:rll_158;igt196:GAPD;iin800:TDH1;iin800:TDH2;iin800:TDH3;iit341:GAPD;ijn746:GAPD;ijr904.45632:GAPD;ijr904:GAPD;imeo21:GAPD;imm904:GAPD;imo1053-pao1:GAPD;imo1056:GAPD;ind750:GAPD;inj661:GAPD;ips189:GAPD;isb619:GAPD;iso783:GAPD;iyo844:GAPD_NAD;obsolete:rxn08594;obsolete:rxn12203;…	-999999.0	999999.0			0	0
R_IMPD-954	1 MNXM10@MNXC3 + 1 MNXM1@MNXC3 + 1 MNXM298@MNXC3 <-- 1 MNXM125@MNXC3 + 1 MNXM2@MNXC3 + 1 MNXM8@MNXC3	REE257C1E_RL	1*gene:Rv1843c+1*gene:Rv3410c+1*gene:Rv3411c	MNXR3100	1.1.1.205	biopath:Biosynthesis_of_Xanthosine-5'-phosphate;biopath:Conversion_and_degradation_of_Purine_desoxyribonucleotides;biopath:Reactions_and_degradation_of_Purine_ribonucleotides;kegg:Biosynthesis of secondary metabolites;kegg:Metabolic pathways;kegg:Purine metabolism;metacyc:adenosine nucleotides degradation I;metacyc:guanosine nucleotides <i>de novo</i> biosynthesis;metacyc:purine nucleotides <i>de…	bigg:IMPD;biopath:RXN00783;brenda:BR33666;brenda:BS230582;ec:1.1.1.205;ecocyc:IMP-DEHYDROG-RXN;iabaylyiv4:IMP-DEHYDROG-RXN;iaf1260:IMPD;iaf692:IMPD;iag612:rbs_347;iao358:rll_186;iin800:FUN63;iin800:IMD3;iin800:IMD4;iin800:PUR5;iin800:YAR075W;iit341:IMPD;ijn746:IMPD;ijr904.45632:IMPD;ijr904:IMPD;imeo21:IMPD;imm904:IMPD;imo1053-pao1:IMPD;imo1056:IMPD;ind750:IMPD;inj661:IMPD;intenz:1203;isb619:IMPD;…	-999999.0	0			0	0
R_DGC3D-289	1 MNXM10@MNXC3 + 1 MNXM1@MNXC3 + 1 MNXM3482@MNXC3 <-- 1 MNXM3460@MNXC3 + 1 MNXM8@MNXC3	R54FC884F_RL	1*gene:Rv1714;1*gene:Rv1928c	MNXR1516	1.1.1.125	model:Sugar Metabolism	bigg:DGC3D;brenda:BR29191;brenda:BS187133;ec:1.1.1.125;ecocyc:KDUD-RXN;imeo21:DGC3D;imo1053-pao1:2DGLCNDH;imo1056:2DGLCNDH;inj661:DGC3D;intenz:1124;kegg:R04049;metacyc:KDUD-RXN;rhea:12160;rhea:12161;rhea:12162;rhea:12163;seed:rxn02842	-999999.0	0			0	0
R_HSDx-448	1 MNXM10@MNXC3 + 1 MNXM1@MNXC3 + 1 MNXM361@MNXC3 <==> 1 MNXM353@MNXC3 + 1 MNXM8@MNXC3	R787A6EA1_B	1*gene:Rv1294	MNXR3044	1.1.1.3	biopath:Biosynthesis_of_L-Methionine;biopath:Biosynthesis_of_L-Threonine;biopath:Metabolism_of_L-Lysine,_L-Threonine,_L-Methionine,_and_L-Cysteine;kegg:Biosynthesis of secondary metabolites;kegg:Cysteine and methionine metabolism;kegg:Glycine, serine and threonine metabolism;kegg:Lysine biosynthesis;kegg:Metabolic pathways;kegg:Microbial metabolism in diverse environments;model:Glycine, Serine, a…	bigg:HSDx;bigg:HSDxi;biopath:RXN00870;ec:1.1.1.3;ecocyc:HOMOSERDEHYDROG-RXN;iin800:HOM6_1;ijn746:HSDx;imeo21:HSDx;imm904:HSDxi;ind750:HSDxi;inj661:HSDx;intenz:1002;kegg:R01773;obsolete:rxn09494r;rhea:15757;rhea:15758;rhea:15759;rhea:15760;seed:rxn01301;upa:UCR01773;upa:UER00949	-999999.0	999999.0			0	0
R_CHOLD-722	1 MNXM10@MNXC3 + 1 MNXM1@MNXC3 + 1 MNXM457@MNXC3 <-- 1 MNXM8@MNXC3 + 1 MNXM90@MNXC3	RB8039D34_RL		MNXR1151	1.1.1;1.1.1.1;1.1.99.1	kegg:Glycine, serine and threonine metabolism;kegg:Metabolic pathways;metacyc:glycine betaine biosynthesis II (Gram-positive bacteria);model:Other Amino Acid Metabolism;unipathway:betaine biosynthesis via choline pathway	bigg:CHOLD;ec:1.1.1;ec:1.1.1.1;ec:1.1.99.1;ijn746:CHOLD;imeo21:CHOLD;inj661:CHOLD;isb619:CHOLD;kegg:R08557;metacyc:RXN-6021;rhea:33051;rhea:33052;rhea:33053;rhea:33054;seed:rxn10770;upa:UCY00017;upa:UER00587	-999999.0	0			0	0
R_MDH-336	1 MNXM10@MNXC3 + 1 MNXM1@MNXC3 + 1 MNXM46@MNXC3 <==> 1 MNXM8@MNXC3 + 1 MNXM98@MNXC3	R5E0D38AD_B	1*gene:Rv1240	MNXR3464	1.1.1.299;1.1.1.37;1.1.1.38	biopath:Biosynthesis_of_Oxaloacetate;biopath:Citrate_cycle_(TCA_cycle);biopath:Citrate_cycle_(TCA_cycle,_shortest);biopath:Citrate_cycle_(TCA_cycle,_simplified);biopath:Glycolytic_fermentation_and_Lactate_converting_fermentations;biopath:Glyoxylate_cycle;biopath:Reactions_of_Pyruvate_and_Phosphoenolpyruvate;biopath:Serine-isocitrate_lyase_pathway;biopath:Urea_and_L-Aspartate_cycles,_Polyamine_and…	bigg:MDH;bigg:MDHi2;bigg:MDHm;bigg:MDHp;biopath:RXN00015;bnice:R15;brenda:BR29300;brenda:BS188089;ec:1.1.1.299;ec:1.1.1.37;ec:1.1.1.38;ecocyc:MALATE-DEH-RXN;iabaylyiv4:MALATE-DEH-RXN;iaf1260:MDH;iaf692:MDH;iaf692:MDHi2;iag612:rbs_435;iin800:MDH1;iin800:MDH2;iin800:MDH3;ijn746:MDH;ijr904.45632:MDH;ijr904:MDH;imeo21:MDH;imm904:MDH;imm904:MDHm;imm904:MDHp;imo1053-pao1:MDH;imo1056:MDH;ind750:MDH;ind7…	-999999.0	999999.0			0	0
R_NADH10-174	1 MNXM10@MNXC3 + 1 MNXM1@MNXC3 + 1 MNXM509@MNXC3 --> 1 MNXM223@MNXC3 + 1 MNXM8@MNXC3	R3A8318A5_LR	1*gene:Rv0082+1*gene:Rv3145+1*gene:Rv3146+1*gene:Rv3147+1*gene:Rv3148+1*gene:Rv3149+1*gene:Rv3150+1*gene:Rv3152+1*gene:Rv3153+1*gene:Rv3154+1*gene:Rv3155+1*gene:Rv3156+1*gene:Rv3157+1*gene:Rv3158		1.6.5.3	model:Ubiquinone Metabolism		0	999999.0			0	0
R_PGCD-382	1 MNXM10@MNXC3 + 1 MNXM1@MNXC3 + 1 MNXM541@MNXC3 <-- 1 MNXM126@MNXC3 + 1 MNXM8@MNXC3	R69EDB922_RL	1*gene:Rv0728c;1*gene:Rv2996c	MNXR4184	1.1.1.95	biopath:Glycolysis_and_Gluconeogenesis_(extended);biopath:Metabolism_of_L-Serine_and_Glycine;kegg:Glycine, serine and threonine metabolism;kegg:Metabolic pathways;kegg:Methane metabolism;kegg:Microbial metabolism in diverse environments;metacyc:serine biosynthesis;model:Glycine, Serine, and Threonine Metabolism;seed:Pyridoxin (Vitamin B6) Biosynthesis;seed:Serine Biosynthesis;unipathway:L-serine …	bigg:PGCD;bigg:PGCDr;biopath:RXN00096;brenda:BR29351;brenda:BS188712;brenda:BS383029;ec:1.1.1.95;ecocyc:PGLYCDEHYDROG-RXN;iabaylyiv4:PGLYCDEHYDROG-RXN;iaf1260:PGCD;iaf692:PGCD;iag612:rbs_69;iao358:rll_408;iin800:SER3;iin800:SER33;iit341:PGCD;ijn746:PGCDr;ijr904.45632:PGCD;ijr904:PGCD;imeo21:PGCD;imm904:PGCD;imo1053-pao1:PGCD;imo1056:PGCD;ind750:PGCD;inj661:PGCD;intenz:16679;isb619:PGCD;iso783:PGC…	-999999.0	0			0	0
R_DMPPS-97	1 MNXM10@MNXC3 + 1 MNXM1@MNXC3 + 1 MNXM606@MNXC3 --> 1 MNXM132@MNXC3 + 1 MNXM2@MNXC3 + 1 MNXM8@MNXC3	R254A3425_LR		MNXR68731	1.17.1.2	kegg:Biosynthesis of secondary metabolites;kegg:Terpenoid backbone biosynthesis;model:Cofactor Metabolism;seed:Isoprenoid Biosynthesis;seed:Nonmevalonate Branch of Isoprenoid Biosynthesis	bigg:DMPPS;ec:1.17.1.2;ecocyc:RXN0-884;iabaylyiv4:RXN0-884;iaf1260:DMPPS;igt196:DMPPS;iit341:DMPPS;ijr904.45632:DMPPS;ijr904:DMPPS;imeo21:DMPPS;inj661:DMPPS;intenz:17758;iso783:DMPPS;iyo844:DMPPS;kegg:R08210;rhea:24821;rhea:24822;rhea:24823;rhea:24824;seed:rxn08352	0	999999.0			0	0
R_IPDPS-218	1 MNXM10@MNXC3 + 1 MNXM1@MNXC3 + 1 MNXM606@MNXC3 --> 1 MNXM2@MNXC3 + 1 MNXM83@MNXC3 + 1 MNXM8@MNXC3	R4401ED9C_LR		MNXR55660	1.17.1.2	kegg:Biosynthesis of secondary metabolites;kegg:Metabolic pathways;kegg:Terpenoid backbone biosynthesis;model:Polyprenyl Metabolism;seed:Isoprenoid Biosynthesis;seed:Nonmevalonate Branch of Isoprenoid Biosynthesis	bigg:IPDPS;ec:1.17.1.2;ecocyc:ISPH2-RXN;iabaylyiv4:ISPH2-RXN;iaf1260:IPDPS;igt196:IPDPS;iit341:IPDPS;ijn746:IPDPS;ijr904.45632:IPDPS;ijr904:IPDPS;imeo21:IPDPS;inj661:IPDPS;intenz:17758;iso783:IPDPS;iyo844:IPDPS;kegg:R08209;rhea:24492;rhea:24493;rhea:24494;rhea:24495;seed:rxn08756	0	999999.0			0	0
R_G3PD1-736	1 MNXM10@MNXC3 + 1 MNXM1@MNXC3 + 1 MNXM77@MNXC3 <==> 1 MNXM66@MNXC3 + 1 MNXM8@MNXC3	RBB61F660_B	1*gene:Rv0564c;1*gene:Rv2249c;1*gene:Rv2982c;1*gene:Rv3302c	MNXR2438	1.1.1.261;1.1.1.8;1.1.1.94	biopath:Biosynthesis_and_degradation_of_Triacylglycerols;biopath:Glycolysis_and_Gluconeogenesis_(extended);kegg:Glycerophospholipid metabolism;metacyc:glycerol-3-phosphate shuttle;model:Cofactor Metabolism;seed:Glutaredoxins;seed:Glycerol and Glycerol-3-phosphate Uptake and Utilization	bigg:G3PD1;bigg:G3PD1ir;bigg:G3PD1irm;biopath:RXN00456;ec:1.1.1.261;ec:1.1.1.8;ec:1.1.1.94;ecocyc:GLYC3PDEHYDROGBIOSYN-RXN;iaf692:G1PDH;iin800:GPD1;iin800:GPD2;iit341:G3PD1;imeo21:G3PD1;imm904:G3PD1ir;imm904:G3PD1irm;ind750:G3PD1ir;ind750:G3PD1irm;inj661:G3PD1;intenz:15761;intenz:15764;iyo844:G3PD1;kegg:R00842;metacyc:1.1.1.8-RXN;obsolete:rxn03949;obsolete:rxn09492r;pubmed:16460752;pubmed:1966684…	-999999.0	999999.0			0	0
R_MMSAD2-16	1 MNXM10@MNXC3 + 1 MNXM1@MNXC3 + 1 MNXM86@MNXC3 <-- 1 MNXM12@MNXC3 + 1 MNXM821@MNXC3 + 1 MNXM8@MNXC3	R141B8A1B_RL	1*gene:Rv0753c	MNXR3606	1.2.1	kegg:Glycerolipid metabolism;metacyc:L-1,2-propanediol degradation;metacyc:androstenedione degradation;model:Sugar Metabolism;seed:Fermentations Lactate;seed:Fermentations Mixed acid	bigg:MMSAD2;brenda:BS258011;brenda:BS402882;ec:1.2.1;kegg:R09097;metacyc:RXN-12736;seed:rxn09944	-999999.0	0			0	0
R_P5CD-219	1 MNXM10@MNXC3 + 1 MNXM1@MNXC3 + 1 MNXM89557@MNXC3 <-- 1 MNXM1617@MNXC3 + 2 MNXM2@MNXC3 + 1 MNXM8@MNXC3	R44205F20_RL	1*gene:Rv1187	MNXR69619	1.5.1.12	model:Glutamate Metabolism;seed:Arginine and Ornithine Degradation	bigg:P5CD;bigg:P5CDm;brenda:BS259182;ec:1.5.1.12;iabaylyiv4:PYRROLINECARBDEHYDROG-RXN;iaf1260:P5CD;iag612:rbs_10;iag612:rbs_11;iin800:U41;iit341:P5CD;ijn746:P5CD;ijr904.45632:P5CD;ijr904:P5CD;imeo21:P5CD;imm904:P5CDm;ind750:P5CDm;inj661:P5CD;isb619:P5CD;iso783:P5CD;iyo844:P5CD;obsolete:rxn09051;seed:rxn00503	-999999.0	0			0	0
R_MDFDH-74	1 MNXM10@MNXC3 + 1 MNXM1@MNXC3 + 1 MNXM97253@MNXC3 <==> 1 MNXM8@MNXC3 + 1 MNXM97575@MNXC3	R2094D8C1_B	1*gene:Rv1895	MNXR55696		model:Redox Metabolism	bigg:MDFDH;imeo21:MDFDH;inj661:MDFDH;seed:rxn10805	-999999.0	999999.0			0	0
R_GCCc-298	1 MNXM10@MNXC3 + 1 MNXM1@MNXC3 + 1 MNXM998@MNXC3 <-- 1 MNXM1663@MNXC3 + 1 MNXM8@MNXC3	R56F417E_RL	1*gene:Rv0794c+1*gene:Rv3303c	MNXR2572	1.8.1.4	kegg:Glycine, serine and threonine metabolism;model:Methionine Metabolism;seed:Glycine cleavage system;seed:Photorespiration (oxidative C2 cycle)	bigg:GCCc;bigg:GCCcm;ec:1.8.1.4;imeo21:GCCc;imm904:GCCcm;ind750:GCCcm;inj661:GCCc;isb619:GCCc;kegg:R03815;obsolete:rxn09495;seed:rxn06493	-999999.0	0			0	0
R_MTHFD2-281	1 MNXM10@MNXC3 + 1 MNXM511@MNXC3 <==> 1 MNXM183@MNXC3 + 1 MNXM8@MNXC3	R52460234_B	1*gene:Rv3356c	MNXR3643	1.5.1.15;1.5.1.5	kegg:Metabolic pathways;kegg:One carbon pool by folate;metacyc:folate transformations I;model:Cofactor Metabolism	bigg:MTHFD2;bigg:MTHFD2i;bigg:MTHFD2m;brenda:BR36891;brenda:BS370812;ec:1.5.1.15;ec:1.5.1.5;iaf692:MTHFD2i;iin800:MTD1;imeo21:MTHFD2;imm904:MTHFD2i;ind750:MTHFD2;inj661:MTHFD2;intenz:1606;kegg:R01218;metacyc:1.5.1.15-RXN;obsolete:rxn09482;rhea:22892;rhea:22893;rhea:22894;rhea:22895;seed:rxn00906	-999999.0	999999.0			0	0
R_THD1;R_NADTRHD-378	1 MNXM10@MNXC3 + 1 MNXM5@MNXC3 <==> 1 MNXM6@MNXC3 + 1 MNXM8@MNXC3	R6922C0AF_B	1*gene:Rv0155+1*gene:Rv0156+1*gene:Rv0157	MNXR3771	1.6.1.1;1.6.1.2	biopath:Biosynthesis_of_Nicotinate,_NAD_and_NADP;biopath:Conversion_of_NAD+_to_NADP+;kegg:Metabolic pathways;kegg:Nicotinate and nicotinamide metabolism;metacyc:NAD/NADH phosphorylation and dephosphorylation;model:Pantothenate and CoA Metabolism;seed:NAD and NADP cofactor biosynthesis global	bigg:NADTRHD;bigg:THD1;biopath:RXN00527;brenda:BR36919;brenda:BS386498;ec:1.6.1.1;ec:1.6.1.2;ecocyc:PYRNUTRANSHYDROGEN-RXN;iabaylyiv4:PYRNUTRANSHYDROGEN-RXN;iaf1260:NADTRHD;ijn746:THD1;ijr904.45632:TEST_NADTRHD;ijr904:TEST_NADTRHD;imeo21:NADTRHD;imo1053-pao1:THD5;imo1056:THD5;inj661:NADTRHD;inj661:THD1;intenz:1646;intenz:1647;isb619:TEST_NADTRHD;iso783:THD5;kegg:R00112;macie:M0116;metacyc:1.6.1.2…	-999999.0	0			0	0
R_THD1;R_NADTRHD-379	1 MNXM10@MNXC3 + 1 MNXM5@MNXC3 <==> 1 MNXM6@MNXC3 + 1 MNXM8@MNXC3	R6922C0AF_B	1*gene:Rv2713	MNXR3771	1.6.1.1;1.6.1.2	biopath:Biosynthesis_of_Nicotinate,_NAD_and_NADP;biopath:Conversion_of_NAD+_to_NADP+;kegg:Metabolic pathways;kegg:Nicotinate and nicotinamide metabolism;metacyc:NAD/NADH phosphorylation and dephosphorylation;model:Pantothenate and CoA Metabolism;seed:NAD and NADP cofactor biosynthesis global	bigg:NADTRHD;bigg:THD1;biopath:RXN00527;brenda:BR36919;brenda:BS386498;ec:1.6.1.1;ec:1.6.1.2;ecocyc:PYRNUTRANSHYDROGEN-RXN;iabaylyiv4:PYRNUTRANSHYDROGEN-RXN;iaf1260:NADTRHD;ijn746:THD1;ijr904.45632:TEST_NADTRHD;ijr904:TEST_NADTRHD;imeo21:NADTRHD;imo1053-pao1:THD5;imo1056:THD5;inj661:NADTRHD;inj661:THD1;intenz:1646;intenz:1647;isb619:TEST_NADTRHD;iso783:THD5;kegg:R00112;macie:M0116;metacyc:1.6.1.2…	-999999.0	999999.0			0	0
R_SSALx-953	1 MNXM10@MNXC3 + 2 MNXM1@MNXC3 + 1 MNXM25@MNXC3 <-- 1 MNXM172@MNXC3 + 1 MNXM2@MNXC3 + 1 MNXM8@MNXC3	REDFDC459_RL	1*gene:Rv0234c+1*gene:Rv1731	MNXR4909	1.2.1.16;1.2.1.24	biopath:Metabolism_of_L-Glutamate,_L-Aspartate_and_related_compounds;biopath:Metabolism_of_Polyamines;biopath:Metabolism_of_Tyrosine_(extended,_without_L-Dopa);kegg:Alanine, aspartate and glutamate metabolism;kegg:Butanoate metabolism;kegg:Metabolic pathways;kegg:Microbial metabolism in diverse environments;kegg:Tyrosine metabolism;metacyc:4-aminobutyrate degradation I;metacyc:4-aminobutyrate deg…	bigg:SSALx;bigg:SSALxm;biopath:RXN00989;brenda:BS189172;ec:1.2.1.16;ec:1.2.1.24;ecocyc:SUCCINATE-SEMIALDEHYDE-DEHYDROGENASE-RXN;iaf1260:SSALx;iaf692:SSALx;ijr904.45632:SSALx;ijr904:SSALx;imeo21:SSALx;imo1053-pao1:SSALx;imo1056:SSALx;inj661:SSALx;intenz:1359;intenz:18269;iso783:SSALx;kegg:R00713;metacyc:SUCCINATE-SEMIALDEHYDE-DEHYDROGENASE-RXN;obsolete:rxn09267;pubmed:19300440;reactome:REACT_12678…	-999999.0	0			0	0
R_ALDD2x-17	1 MNXM10@MNXC3 + 2 MNXM1@MNXC3 + 1 MNXM26@MNXC3 <-- 1 MNXM2@MNXC3 + 1 MNXM75@MNXC3 + 1 MNXM8@MNXC3	R1463504D_RL	1*gene:Rv0147;1*gene:Rv0768+1*gene:Rv3293	MNXR657	1.17.1.4;1.2.1.18;1.2.1.19;1.2.1.21;1.2.1.22;1.2.1.24;1.2.1.28;1.2.1.3;1.2.1.31;1.2.1.32;1.2.1.36;1.2.1.39;1.2.1.41;1.2.1.46;1.2.1.47;1.2.1.48;1.2.1.5;1.2.1.69;1.2.1.8;1.5.1.12	biopath:Glycolysis_and_Gluconeogenesis_(extended);biopath:Reactions_of_Pyruvate_and_Phosphoenolpyruvate;kegg:Biosynthesis of secondary metabolites;kegg:Glycolysis / Gluconeogenesis;kegg:Metabolic pathways;kegg:Microbial metabolism in diverse environments;kegg:Pyruvate metabolism;metacyc:ethanol degradation II;metacyc:ethanol degradation IV;metacyc:oxidative ethanol degradation III;model:Glycolysi…	bigg:ALDD2x;bigg:ALDD2xm;bigg:ALDD2xr;biopath:RXN01270;brenda:BS189125;brenda:BS189177;ec:1.17.1.4;ec:1.2.1.18;ec:1.2.1.19;ec:1.2.1.21;ec:1.2.1.22;ec:1.2.1.24;ec:1.2.1.28;ec:1.2.1.3;ec:1.2.1.31;ec:1.2.1.32;ec:1.2.1.36;ec:1.2.1.39;ec:1.2.1.41;ec:1.2.1.46;ec:1.2.1.47;ec:1.2.1.48;ec:1.2.1.5;ec:1.2.1.69;ec:1.2.1.8;ec:1.5.1.12;iaf1260:ALDD2x;iaf692:ALDD2x;iag612:rbs_100;iag612:rbs_96;iag612:rbs_97;iag…	-999999.0	0			0	0
R_BETALDHx-867	1 MNXM10@MNXC3 + 2 MNXM1@MNXC3 + 1 MNXM289@MNXC3 <-- 1 MNXM2@MNXC3 + 1 MNXM457@MNXC3 + 1 MNXM8@MNXC3	RDA51DCF7_RL		MNXR946	1.2.1.3;1.2.1.8	biopath:Biosynthesis_of_Betaine;biopath:Metabolism_of_Choline,_Betaine_and_Sarcosine;kegg:Glycine, serine and threonine metabolism;kegg:Metabolic pathways;metacyc:choline degradation I;metacyc:glycine betaine biosynthesis I (Gram-negative bacteria);metacyc:glycine betaine biosynthesis II (Gram-positive bacteria);metacyc:glycine betaine biosynthesis III (plants);model:Other Amino Acid Metabolism;u…	bigg:BETALDHx;bigg:BETALDHxm;biopath:RXN01138;brenda:BR36784;brenda:BS231536;ec:1.2.1.3;ec:1.2.1.8;ecocyc:BADH-RXN;iabaylyiv4:BADH-RXN;iaf1260:BETALDHx;ijn746:BETALDHx;ijr904.45632:BETALDHx;ijr904:BETALDHx;imeo21:BETALDHx;imo1053-pao1:BADH;imo1056:BADH;inj661:BETALDHx;intenz:15944;isb619:BETALDHx;iyo844:BADH;kegg:R02565;macie:M0100;metacyc:BADH-RXN;obsolete:rxn08176;rhea:15305;rhea:15306;rhea:153…	-999999.0	0			0	0
R_GLXO1-394	1 MNXM10@MNXC3 + 2 MNXM1@MNXC3 + 1 MNXM291@MNXC3 <-- 1 MNXM2@MNXC3 + 1 MNXM69@MNXC3 + 1 MNXM8@MNXC3	R6C8B0ECE_RL		MNXR2737	1.2.3.5	model:Glyoxylate Metabolism;seed:Entner-Doudoroff Pathway;seed:Glycerolipid and Glycerophospholipid Metabolism in Bacteria;seed:Pyruvate metabolism II acetyl-CoA, acetogenesis from pyruvate	bigg:GLXO1;ec:1.2.3.5;iag612:rbs_322;iag612:rbs_323;iag612:rbs_324;imeo21:GLXO1;inj661:GLXO1;iyo844:ALDD30;obsolete:rxn09968;seed:rxn05734	-999999.0	0			0	0
R_ALDD1-781	1 MNXM10@MNXC3 + 2 MNXM1@MNXC3 + 1 MNXM39@MNXC3 <-- 1 MNXM2@MNXC3 + 1 MNXM56@MNXC3 + 1 MNXM8@MNXC3	RC67EFE6D_RL	1*gene:Rv1895;1*gene:Rv2259;1*gene:Rv3045	MNXR651	1.2.1.1;1.2.1.22;1.2.1.24;1.2.1.3;1.2.1.32;1.2.1.46;1.5.1.12	biopath:Methane_oxidation;biopath:Oxidation_of_Glyoxalate;kegg:Chloroalkane and chloroalkene degradation;kegg:Metabolic pathways;kegg:Methane metabolism;kegg:Microbial metabolism in diverse environments;metacyc:formaldehyde oxidation IV (thiol-independent);model:Redox Metabolism	bigg:ALDD1;biopath:RXN00564;brenda:BR29406;brenda:BS189231;ec:1.2.1.1;ec:1.2.1.22;ec:1.2.1.24;ec:1.2.1.3;ec:1.2.1.32;ec:1.2.1.46;ec:1.5.1.12;iaf692:ALDD1;imeo21:ALDD1;imo1053-pao1:ALDD1x;imo1056:ALDD1x;inj661:ALDD1;intenz:1389;iyo844:ALDD1x;kegg:R00604;metacyc:FORMALDEHYDE-DEHYDROGENASE-RXN;obsolete:rxn09965;rhea:16425;rhea:16426;rhea:16427;rhea:16428;seed:rxn00429	-999999.0	0			0	0
R_ALDD19x-265	1 MNXM10@MNXC3 + 2 MNXM1@MNXC3 + 1 MNXM497@MNXC3 <-- 1 MNXM2@MNXC3 + 1 MNXM473@MNXC3 + 1 MNXM8@MNXC3	R4E60AE4A_RL	1*gene:Rv2858c	MNXR652	1.2.1.39;1.2.1.5	kegg:Metabolic pathways;kegg:Microbial metabolism in diverse environments;kegg:Phenylalanine metabolism;kegg:Styrene degradation;metacyc:phenylalanine degradation II (anaerobic);metacyc:phenylalanine degradation IV (mammalian, via side chain);metacyc:phenylethylamine degradation I;metacyc:phenylethylamine degradation II;metacyc:sterene degradation;model:Phenylalanine Tyrosine Tryptophan Metabolis…	bigg:ALDD19x;brenda:BR36781;brenda:BS398978;ec:1.2.1.39;ec:1.2.1.5;ecocyc:PHENDEHYD-RXN;intenz:1382;kegg:R02536;metacyc:PHENDEHYD-RXN;rhea:21392;rhea:21393;rhea:21394;rhea:21395;upa:UCR02536;upa:UER00724	-999999.0	0			0	0
R_SHCHD3-968	1 MNXM10@MNXC3 + 2 MNXM1@MNXC3 + 1 MNXM7770@MNXC3 <-- 1 MNXM672@MNXC3 + 1 MNXM8@MNXC3	RF1B1C13A_RL	1*gene:Rv2847c	MNXR69899		model:Cofactor Metabolism	bigg:SHCHD3;inj661:SHCHD3;seed:rxn10621	-999999.0	0			0	0
R_SHCHD2-504	1 MNXM10@MNXC3 + 2 MNXM1@MNXC3 + 1 MNXM863@MNXC3 <-- 1 MNXM672@MNXC3 + 1 MNXM8@MNXC3	R85BD7AE2_RL	1*gene:Rv2847c	MNXR69898	1.3.1.76;2.1.1.107	kegg:Biosynthesis of secondary metabolites;kegg:Metabolic pathways;kegg:Porphyrin and chlorophyll metabolism;metacyc:siroheme biosynthesis;model:Cofactor Metabolism;seed:Heme and Siroheme Biosynthesis;unipathway:adenosylcobalamin biosynthesis;unipathway:siroheme biosynthesis	bigg:SHCHD2;brenda:BR47985;ec:1.3.1.76;ec:2.1.1.107;ecocyc:DIMETHUROPORDEHYDROG-RXN;iabaylyiv4:DIMETHUROPORDEHYDROG-RXN;iaf1260:SHCHD2;iaf692:SHCHD2;igt196:SHCHD2;ijn746:SHCHD2;imeo21:SHCHD2;imo1053-pao1:SHCHD2;imo1056:SHCHD2;inj661:SHCHD2;intenz:11089;isb619:SHCHD2;iso783:SHCHD2;kegg:R03947;metacyc:DIMETHUROPORDEHYDROG-RXN;obsolete:rxn09252;rhea:15613;rhea:15614;rhea:15615;rhea:15616;seed:rxn027…	-999999.0	0			0	0
R_PHTHCLR1-955	1 MNXM10@MNXC3 + 2 MNXM1@MNXC3 + 1 MNXM91274@MNXC3 <==> 1 MNXM5900@MNXC3 + 1 MNXM8@MNXC3	REE424FE5_B		MNXR69708		model:Ubiquinone Metabolism	bigg:PHTHCLR1;imeo21:PHTHCLR1;inj661:PHTHCLR1;seed:rxn10847	-999999.0	999999.0			0	0
R_CYRDAR-446	1 MNXM10@MNXC3 + 2 MNXM91520@MNXC3 --> 1 MNXM1@MNXC3 + 1 MNXM8@MNXC3 + 2 MNXM92189@MNXC3	R768D451D_LR	1*gene:Rv0306	MNXR68612		model:Cofactor Metabolism	bigg:CYRDAR;iaf692:CYRDAR;ijn746:CYRDAR;imeo21:CYRDAR;inj661:CYRDAR;seed:rxn10482	0	999999.0			0	0
R_ACBIPGT-816	1 MNXM1105@MNXC3 + 1 MNXM11@MNXC3 <-- 1 MNXM1@MNXC3 + 1 MNXM51@MNXC3 + 1 MNXM856@MNXC3	RCFB894DF_RL	1*gene:Rv0254c	MNXR356	2.7.7.62	kegg:Metabolic pathways;kegg:Porphyrin and chlorophyll metabolism;metacyc:adenosylcobalamin biosynthesis from cobyrinate <i>a,c</i>-diamide I;metacyc:adenosylcobalamin biosynthesis from cobyrinate <i>a,c</i>-diamide II;metacyc:adenosylcobalamin salvage from cobinamide I;metacyc:adenosylcobalamin salvage from cobinamide II;model:Cofactor Metabolism;seed:Coenzyme B12 biosynthesis;unipathway:adenosy…	bigg:ACBIPGT;brenda:BR47996;ec:2.7.7.62;ecocyc:COBINPGUANYLYLTRANS-RXN;iaf1260:ACBIPGT;iaf692:ACBIPGT;ijn746:ACBIPGT;ijr904.45632:ACBIPGT;ijr904:ACBIPGT;imeo21:ACBIPGT;inj661:ACBIPGT;intenz:11105;iso783:ACBIPGT;kegg:R05222;metacyc:COBINPGUANYLYLTRANS-RXN;rhea:22712;rhea:22713;rhea:22714;rhea:22715;seed:rxn03537;upa:UCR05222;upa:UER00237	-999999.0	0			0	0
R_ADOCBLS-173	1 MNXM1105@MNXC3 + 1 MNXM1539@MNXC3 --> 1 MNXM113@MNXC3 + 1 MNXM1@MNXC3 + 1 MNXM489@MNXC3	R39EC1BD6_LR	1*gene:Rv2208	MNXR496	2.7.8.26	biopath:Biosynthesis_of_Coenzyme_B12;biopath:Biosynthesis_of_Coenzyme_B12_and_conversion_of_Vitamin_B12_into_the_Coenzyme;kegg:Metabolic pathways;kegg:Porphyrin and chlorophyll metabolism;metacyc:adenosylcobalamin biosynthesis from cobyrinate <i>a,c</i>-diamide II;metacyc:adenosylcobalamin salvage from cobinamide II;model:Porphyrin Metabolism;seed:Coenzyme B12 biosynthesis;seed:Experimental tye;s…	bigg:ADOCBLS;biopath:RXN00629;ec:2.7.8.26;ecocyc:COBALAMINSYN-RXN;iaf1260:ADOCBLS;ijn746:ADOCBLS;ijr904.45632:ADOCBLS;ijr904:ADOCBLS;imeo21:ADOCBLS;inj661:ADOCBLS;intenz:11106;iso783:COBPS;kegg:R05223;metacyc:COBALAMINSYN-RXN;rhea:16049;rhea:16050;rhea:16051;rhea:16052;seed:rxn03538;upa:UCR05223;upa:UER00238	0	999999.0			0	0
R_FE2abc-812	1 MNXM111@MNXC2 + 1 MNXM2@MNXC3 + 1 MNXM3@MNXC3 --> 1 MNXM111@MNXC3 + 1 MNXM1@MNXC3 + 1 MNXM7@MNXC3 + 1 MNXM9@MNXC3	RCE503832_LR	1*gene:Rv1348+1*gene:Rv1349	MNXR2211		model:Transport;seed:Campylobacter Iron Metabolism;seed:Iron acquisition in Vibrio	bigg:FE2abc;bigg:FE2abcpp;iaf1260:FE2abcpp;iaf692:FE2abc;iit341:FE2abc;ijn746:FE2abc;ijr904.45632:FE2abc;ijr904:FE2abc;imeo21:FE2abc;inj661:FE2abc;ips189:FE2abc;isb619:FE2abc;iso783:FE2abc;iyo844:FE2abc;seed:rxn05555;seed:rxn08472	0	999999.0			0	0
R_EX_fe2_LPAREN_e_RPAREN_-22	1 MNXM111@MNXC2 --> 1 MNXM111@BOUNDARY	R15DF7064_LR						0	999999.0			0	1
R_FCLT-663	1 MNXM111@MNXC3 + 1 MNXM346@MNXC3 --> 1 MNXM78362@MNXC3	RAAA3A7BE_LR	1*gene:Rv1485	MNXR70157	4.99.1.1	biopath:Biosynthesis_of_Heme;biopath:Biosynthesis_of_Hemoglobin_and_Cyctochromes;kegg:Biosynthesis of secondary metabolites;kegg:Metabolic pathways;kegg:Porphyrin and chlorophyll metabolism;metacyc:heme biosynthesis from uroporphyrinogen-III I;metacyc:heme biosynthesis from uroporphyrinogen-III II;metacyc:superpathway of heme biosynthesis from uroporphyrinogen-III;model:Porphyrin Metabolism;seed:…	biopath:RXN00238;ec:4.99.1.1;kegg:R00310;metacyc:PROTOHEMEFERROCHELAT-RXN;metacyc:RXN0-6258;seed:rxn00224	0	999999.0			0	0
R_FETRANS-658	1 MNXM111@MNXC3 + 1 MNXM62700@MNXC3 <==> 1 MNXM5791@MNXC3	RA9925106_B		MNXR68994		model:Redox Metabolism	bigg:FETRANS;imeo21:FETRANS;inj661:FETRANS;seed:rxn10798	-999999.0	999999.0			0	0
R_SHCHF2-962	1 MNXM111@MNXC3 + 1 MNXM7770@MNXC3 --> 2 MNXM1@MNXC3 + 1 MNXM82173@MNXC3	RF0366738_LR	1*gene:Rv2847c	MNXR55915		model:Cofactor Metabolism	bigg:SHCHF2;imeo21:SHCHF2;inj661:SHCHF2;seed:rxn10623	0	999999.0			0	0
R_SHCHF-643	1 MNXM111@MNXC3 + 1 MNXM863@MNXC3 --> 2 MNXM1@MNXC3 + 1 MNXM82173@MNXC3	RA52020E4_LR	1*gene:Rv2847c	MNXR69900	4.99.1.4	kegg:Biosynthesis of secondary metabolites;kegg:Metabolic pathways;kegg:Porphyrin and chlorophyll metabolism;metacyc:siroheme biosynthesis;model:Porphyrin Metabolism;seed:Heme and Siroheme Biosynthesis;unipathway:siroheme biosynthesis	bigg:SHCHF;brenda:BR48009;ec:4.99.1.4;kegg:R02864;metacyc:SIROHEME-FERROCHELAT-RXN;seed:rxn02056;upa:UCR02864;upa:UER00376	0	999999.0			0	0
R_UPPDC2-495	1 MNXM1123@MNXC3 + 4 MNXM1@MNXC3 --> 1 MNXM1322@MNXC3 + 4 MNXM13@MNXC3	R83DF2584_LR	1*gene:Rv2678c	MNXR5289	4.1.1.37	biopath:Biosynthesis_of_Coproporphyrin_I;biopath:Biosynthesis_of_Hemoglobin_and_Cyctochromes;kegg:Porphyrin and chlorophyll metabolism;model:Porphyrin Metabolism;seed:Heme and Siroheme Biosynthesis	bigg:UPPDC2;biopath:RXN00678;ec:4.1.1.37;iit341:UPPDC2;ijn746:UPPDC2;imeo21:UPPDC2;inj661:UPPDC2;isb619:UPPDC2;kegg:R04972;metacyc:RXN-10642;pubmed:6822570;pubmed:8644733;pubmed:9564029;reactome:REACT_103588;reactome:REACT_104300;reactome:REACT_104505;reactome:REACT_106469;reactome:REACT_116160;reactome:REACT_127924;reactome:REACT_33030;reactome:REACT_77233;reactome:REACT_77641;reactome:REACT_812…	0	999999.0			0	0
R_DCPT-591	1 MNXM11307@MNXC3 + 1 MNXM11@MNXC3 <-- 1 MNXM90505@MNXC3 + 1 MNXM91@MNXC3	R99297CEE_RL	1*gene:Rv3806c	MNXR68664		model:Polyprenyl Metabolism	bigg:DCPT;imeo21:DCPT;inj661:DCPT;seed:rxn10784	-999999.0	0			0	0
R_DCPDPP-800	1 MNXM11307@MNXC3 + 1 MNXM2@MNXC3 --> 1 MNXM92250@MNXC3 + 1 MNXM9@MNXC3	RCBB1C6C_LR		MNXR68660	3.6.1.27	model:Polyprenyl Metabolism	bigg:DCPDPP;ec:3.6.1.27;imeo21:DCPDPP;inj661:DCPDPP;seed:rxn10786	0	999999.0			0	0
R_MANAT3-726	1 MNXM11348@MNXC3 + 1 MNXM12@MNXC3 <-- 1 MNXM4431@MNXC3 + 1 MNXM88@MNXC3	RB896AE7E_RL		MNXR3424		model:Membrane Metabolism	bigg:MANAT3;imeo21:MANAT3;inj661:MANAT3;seed:rxn10763	-999999.0	0			0	0
R_TMPPP-136	1 MNXM1135@MNXC3 + 1 MNXM1@MNXC3 + 1 MNXM960@MNXC3 --> 1 MNXM11@MNXC3 + 1 MNXM662@MNXC3	R2FED05A7_LR	1*gene:Rv0414c	MNXR55960	2.5.1.3	kegg:Metabolic pathways;kegg:Thiamine metabolism;metacyc:thiamin diphosphate biosynthesis IV (eukaryotes);metacyc:thiamin salvage II;model:Thiamine Metabolism;unipathway:thiamine diphosphate biosynthesis	bigg:TMPPP;brenda:BR47665;brenda:BS356264;ec:2.5.1.3;ecocyc:THI-P-SYN-RXN;iabaylyiv4:THI-P-SYN-RXN;iaf1260:TMPPP;iaf692:TMPPP;iao358:rll_416;iin800:THI6_2;iit341:TMPPP;ijr904.45632:TMPPP;ijr904:TMPPP;imeo21:TMPPP;imm904:TMPPP;imo1053-pao1:TMPPP;imo1056:TMPPP;ind750:TMPPP;inj661:TMPPP;intenz:2708;isb619:TMPPP;iso783:TMPPP;iyo844:TMPPP;kegg:R03223;metacyc:THI-P-SYN-RXN;rhea:22328;rhea:22329;rhea:22…	0	999999.0			0	0
R_PMPK-485	1 MNXM1135@MNXC3 + 1 MNXM7@MNXC3 <-- 1 MNXM3@MNXC3 + 1 MNXM790@MNXC3	R81D753DC_RL	1*gene:Rv0422c	MNXR69768	2.7.4.7	kegg:Metabolic pathways;kegg:Thiamine metabolism;metacyc:4-amino-2-methyl-5-diphosphomethylpyrimidine biosynthesis;metacyc:hydroxymethylpyrimidine salvage;model:Thiamine Metabolism;unipathway:thiamine diphosphate biosynthesis	bigg:PMPK;brenda:BR48075;ec:2.7.4.7;ecocyc:PYRIMSYN3-RXN;iabaylyiv4:PYRIMSYN3-RXN;iaf1260:PMPK;iaf692:PMPK;iao358:rll_414;iao358:rll_415;iin800:THI20_2;iit341:PMPK;ijn746:PMPK;ijr904.45632:PMPK;ijr904:PMPK;imeo21:PMPK;imm904:PMPK;imo1053-pao1:PMPK;imo1056:PMPK;ind750:PMPK;inj661:PMPK;intenz:3011;irs1563.45632:R04509_c;isb619:PMPK;iso783:PMPK;iyo844:PMPK;kegg:R04509;metacyc:PYRIMSYN3-RXN;rhea:1989…	-999999.0	0			0	0
R_GMPS2-414	1 MNXM113@MNXC3 + 1 MNXM11@MNXC3 + 1 MNXM14@MNXC3 + 2 MNXM1@MNXC3 + 1 MNXM89557@MNXC3 <-- 1 MNXM298@MNXC3 + 1 MNXM2@MNXC3 + 1 MNXM37@MNXC3 + 1 MNXM3@MNXC3	R6F4460A7_RL	1*gene:Rv3396c	MNXR32727	6.3.4.1;6.3.5.2	biopath:Biosynthesis_of_GTP;biopath:Conversion_and_degradation_of_Purine_desoxyribonucleotides;biopath:Reactions_and_degradation_of_Purine_ribonucleotides;kegg:Metabolic pathways;kegg:Purine metabolism;metacyc:guanosine nucleotides <i>de novo</i> biosynthesis;metacyc:purine nucleotides <i>de novo</i> biosynthesis II;model:Purine Metabolism;seed:Purine conversions;unipathway:GMP biosynthesis	bigg:GMPS2;biopath:RXN00486;brenda:BR149;ec:6.3.4.1;ec:6.3.5.2;ecocyc:GMP-SYN-GLUT-RXN;iabaylyiv4:GMP-SYN-GLUT-RXN;iaf1260:GMPS2;iaf692:GMPS2;iag612:rbs_191;iao358:rll_185;iin800:GUA1;iit341:GMPS2;ijn746:GMPS2;ijr904.45632:GMPS2;ijr904:GMPS2;imeo21:GMPS2;imm904:GMPS2;imo1053-pao1:GMPS2;imo1056:GMPS2;ind750:GMPS2;inj661:GMPS2;intenz:5148;irs1563.45632:R01231_c;isb619:GMPS2;iso783:GMPS2;iyo844:GMPS…	-999999.0	0			0	0
R_NTPP2-522	1 MNXM113@MNXC3 + 1 MNXM11@MNXC3 + 1 MNXM1@MNXC3 <-- 1 MNXM2@MNXC3 + 1 MNXM51@MNXC3	R89135019_RL		MNXR3897	3.5.4.25;3.6.1.19;3.6.1.55;3.6.1.8;3.6.1.9	kegg:Purine metabolism;model:Nucleotide Sugar Metabolism;seed:Folate Biosynthesis (Phoenix Copy);seed:Nucleoside triphosphate pyrophosphohydrolase MazG	bigg:NTPP2;brenda:BS141252;ec:3.5.4.25;ec:3.6.1.19;ec:3.6.1.55;ec:3.6.1.8;ec:3.6.1.9;iabaylyiv4:GTP-PYROPHOSPHATASE-RXN;iaf1260:NTPP2;ijr904.45632:NTPP2;ijr904:NTPP2;imeo21:NTPP2;inj661:NTPP2;irs1563.45632:R00426_c;iso783:NTPP2;kegg:R00426;metacyc:RXN-14140;pubmed:12218018;rhea:29391;rhea:29392;rhea:29393;rhea:29394;seed:rxn00301	-999999.0	0			0	0
R_GUAPRT-769	1 MNXM113@MNXC3 + 1 MNXM11@MNXC3 <-- 1 MNXM259@MNXC3 + 1 MNXM91@MNXC3	RC409E6B2_RL		MNXR69194	2.4.2.22;2.4.2.7;2.4.2.8	biopath:Reactions_and_degradation_of_Purine_ribonucleotides;kegg:Metabolic pathways;kegg:Purine metabolism;metacyc:guanine and guanosine salvage I;metacyc:guanine and guanosine salvage II;model:Nucleotide Sugar Metabolism;unipathway:GMP biosynthesis via salvage pathway	bigg:GUAPRT;biopath:RXN00706;brenda:BS355284;ec:2.4.2.22;ec:2.4.2.7;ec:2.4.2.8;ecocyc:GUANPRIBOSYLTRAN-RXN;iabaylyiv4:GUANPRIBOSYLTRAN-RXN;iaf1260:GUAPRT;iaf692:GUAPRT;iag612:rbs_330;iao358:rll_201;iao358:rll_203;igt196:GUAPRT;iin800:HPT1_2;iit341:GUAPRT;ijn746:GUAPRT;ijr904.45632:GUAPRT;ijr904:GUAPRT;imeo21:GUAPRT;imm904:GUAPRT;imo1053-pao1:GUAPRT;imo1056:GUAPRT;ind750:GUAPRT;inj661:GUAPRT;inten…	-999999.0	0			0	0
R_GSNK-53	1 MNXM113@MNXC3 + 1 MNXM1@MNXC3 + 1 MNXM7@MNXC3 <-- 1 MNXM3@MNXC3 + 1 MNXM401@MNXC3	R1CB10AA5_RL		MNXR2817	2.7.1.73	kegg:Purine metabolism;metacyc:guanine and guanosine salvage III;model:Nucleotide Sugar Metabolism	bigg:GSNK;bigg:GSNKm;ec:2.7.1.73;ecocyc:GUANOSINEKIN-RXN;iaf1260:GSNK;iin800:U21;ijr904.45632:GSNK;ijr904:GSNK;imeo21:GSNK;imm904:GSNK;ind750:GSNK;inj661:GSNK;iso783:GSNK;kegg:R01228;metacyc:GUANOSINEKIN-RXN;rhea:27710;rhea:27711;rhea:27712;rhea:27713;seed:rxn00914	-999999.0	0			0	0
R_PDE4-432	1 MNXM113@MNXC3 + 1 MNXM1@MNXC3 <-- 1 MNXM2@MNXC3 + 1 MNXM665@MNXC3	R73A39F16_RL	1*gene:Rv0805	MNXR4130	3.1.4.17;3.1.4.35	biopath:Conversion_and_degradation_of_Pyrimidine_nucleotides_and_bases;biopath:Metabolism_of_Pyrimidines_(missing);kegg:Purine metabolism;model:Purine Metabolism;unipathway:3',5'-cyclic GMP degradation	bigg:PDE4;bigg:PDE4g;bigg:PDE4n;biopath:RXN01060;brenda:BR15958;ec:3.1.4.17;ec:3.1.4.35;iin800:PDE2_4;imeo21:PDE4;imm904:PDE4;ind750:PDE4;inj661:PDE4;intenz:3379;kegg:R01234;metacyc:35-CYCLIC-GMP-PHOSPHODIESTERASE-RXN;rhea:16957;rhea:16958;rhea:16959;rhea:16960;seed:rxn00920;upa:UCR01234;upa:UER00748	-999999.0	0			0	0
R_NTD9-630	1 MNXM113@MNXC3 + 1 MNXM2@MNXC3 --> 1 MNXM401@MNXC3 + 1 MNXM9@MNXC3	RA22B3905_LR		MNXR3882	3.1.3.1;3.1.3.2;3.1.3.25;3.1.3.31;3.1.3.5;3.1.3.6;3.6.1.11	biopath:Degradation_of_GTP_to_Guanosine;biopath:Reactions_and_degradation_of_Purine_ribonucleotides;kegg:Metabolic pathways;kegg:Purine metabolism;metacyc:guanosine nucleotides degradation I;metacyc:guanosine nucleotides degradation II;metacyc:guanosine nucleotides degradation III;model:Nucleotide Sugar Metabolism;seed:pyrimidine conversions	bigg:NTD9;bigg:NTD9e;bigg:NTD9l;bigg:NTD9pp;biopath:RXN01476;brenda:BS64638;ec:3.1.3.1;ec:3.1.3.2;ec:3.1.3.25;ec:3.1.3.31;ec:3.1.3.5;ec:3.1.3.6;ec:3.6.1.11;ecocyc:RXN-7609;iabaylyiv4:RXN-7609;iaf1260:NTD9;iaf1260:NTD9pp;iao358:rll_296;iin800:U31;ijn746:NTD9;ijn746:NTD9pp;ijr904.45632:NTD9;ijr904:NTD9;imeo21:NTD9;imm904:NTD9;imo1053-pao1:NTD9;imo1056:NTD9;ind750:NTD9;inj661:NTD9;irs1563.45632:R012…	0	999999.0			0	0
R_GK1-226	1 MNXM113@MNXC3 + 1 MNXM3@MNXC3 <==> 1 MNXM30@MNXC3 + 1 MNXM7@MNXC3	R455A49C3_B	1*gene:Rv1389	MNXR69138	2.7.4.8	biopath:Biosynthesis_of_GTP;biopath:Reactions_and_degradation_of_Purine_ribonucleotides;kegg:Metabolic pathways;kegg:Purine metabolism;metacyc:guanosine nucleotides <i>de novo</i> biosynthesis;model:Purine Metabolism;seed:Purine conversions	bigg:GK1;bigg:GK1m;biopath:RXN00728;brenda:BR47853;ec:2.7.4.8;ecocyc:GUANYL-KIN-RXN;iabaylyiv4:GUANYL-KIN-RXN;iaf1260:GK1;iaf692:GK1;iag612:rbs_325;iao358:rll_176;igt196:GK1;iin800:GUK1_1;iit341:GK1;ijn746:GK1;ijr904.45632:GK1;ijr904:GK1;imeo21:GK1;imm904:GK1;imo1053-pao1:GK1;imo1056:GK1;ind750:GK1;inj661:GK1;intenz:3012;ips189:GK1;isb619:GK1;iso783:GK1;iyo844:GK1;kegg:R00332;metacyc:GUANYL-KIN-R…	-999999.0	999999.0			0	0
R_GTPH1-763	1 MNXM113@MNXC3 + 2 MNXM1@MNXC3 + 2 MNXM9@MNXC3 <-- 2 MNXM2@MNXC3 + 1 MNXM51@MNXC3	RC38B4BC5_RL	1*gene:Rv2583c	MNXR2840	3.6.1.5	model:Purine Metabolism	bigg:GTPH1;brenda:BS141364;ec:3.6.1.5;imeo21:GTPH1;imm904:GTPH1;inj661:GTPH1;metacyc:RXN-14201;seed:rxn10791	-999999.0	0			0	0
R_CYSTL-243	1 MNXM114070@MNXC3 + 1 MNXM15@MNXC3 + 1 MNXM23@MNXC3 <-- 1 MNXM2@MNXC3 + 1 MNXM319@MNXC3	R4A167AA5_RL	1*gene:Rv3340	MNXR68614	4.4.1.8	biopath:Biosynthesis_of_L-Methionine;biopath:Degradation_of_Methionine_(flavour);biopath:Metabolism_of_L-Lysine,_L-Threonine,_L-Methionine,_and_L-Cysteine;biopath:Metabolism_of_Nitrogen;biopath:Metabolism_of_Sulfur_(extended);kegg:Biosynthesis of secondary metabolites;kegg:Cysteine and methionine metabolism;kegg:Metabolic pathways;metacyc:homocysteine and cysteine interconversion;metacyc:methioni…	bigg:CYSTL;bigg:CYSTLp;biopath:RXN00195;ec:4.4.1.8;ecocyc:CYSTATHIONINE-BETA-LYASE-RXN;intenz:4852;kegg:R01286;metacyc:CYSTATHIONINE-BETA-LYASE-RXN;rhea:13965;rhea:13966;rhea:13967;rhea:13968;upa:UCR01286;upa:UER00078	-999999.0	0			0	0
R_HCYSMT-105	1 MNXM114070@MNXC3 + 1 MNXM16@MNXC3 --> 1 MNXM19@MNXC3 + 1 MNXM1@MNXC3 + 1 MNXM61@MNXC3	R2748510F_LR	1*gene:Rv0511;1*gene:Rv2458	MNXR69219	2.1.1;2.1.1.10	kegg:Biosynthesis of secondary metabolites;kegg:Cysteine and methionine metabolism;kegg:Metabolic pathways;metacyc:methionine biosynthesis II;model:Methionine Metabolism	bigg:HCYSMT;ec:2.1.1;ec:2.1.1.10;ecocyc:HOMOCYSTEINE-S-METHYLTRANSFERASE-RXN;intenz:18056;kegg:R00650;metacyc:HOMOCYSTEINE-S-METHYLTRANSFERASE-RXN;rhea:21820;rhea:21821;rhea:21822;rhea:21823	0	999999.0			0	0
R_AHC-63	1 MNXM114070@MNXC3 + 1 MNXM212@MNXC3 <==> 1 MNXM19@MNXC3 + 1 MNXM2@MNXC3	R1E73B13F_B	1*gene:Rv3248c	MNXR68320	3.3.1.1	biopath:Degradation_of_L-Methionine_to_L-Cystathionine;biopath:Metabolism_of_L-Lysine,_L-Threonine,_L-Methionine,_and_L-Cysteine;kegg:Cysteine and methionine metabolism;kegg:Metabolic pathways;metacyc:<i>S</i>-adenosyl-L-methionine cycle II;metacyc:methionine degradation I (to homocysteine);model:Methionine Metabolism;unipathway:L-homocysteine biosynthesis	bigg:AHC;bigg:AHCi;biopath:RXN00127;ec:3.3.1.1;intenz:11259;kegg:R00192;macie:M0090;metacyc:ADENOSYLHOMOCYSTEINASE-RXN;rhea:21708;rhea:21709;rhea:21710;rhea:21711;upa:UCR00192;upa:UER00076	-999999.0	999999.0			0	0
R_MHPGLUT-617	1 MNXM114070@MNXC3 + 1 MNXM2623@MNXC3 --> 1 MNXM2563@MNXC3 + 1 MNXM61@MNXC3	R9F2A844F_LR	1*gene:Rv1133c	MNXR69442	2.1.1.14	kegg:Biosynthesis of secondary metabolites;kegg:Cysteine and methionine metabolism;kegg:Metabolic pathways;metacyc:<i>S</i>-adenosyl-L-methionine cycle I;metacyc:<i>S</i>-adenosyl-L-methionine cycle II;metacyc:methionine biosynthesis I;metacyc:methionine biosynthesis II;metacyc:methionine biosynthesis III;model:Methionine Metabolism;unipathway:L-methionine biosynthesis via de novo pathway	bigg:MHPGLUT;bigg:MTHPTGHMr;ec:2.1.1.14;ecocyc:HOMOCYSMET-RXN;intenz:10949;kegg:R04405;metacyc:HOMOCYSMET-RXN;rhea:21196;rhea:21197;rhea:21198;rhea:21199;upa:UCR04405;upa:UER00082	0	999999.0			0	0
R_METS-195	1 MNXM114070@MNXC3 + 1 MNXM318@MNXC3 --> 1 MNXM61@MNXC3 + 1 MNXM79@MNXC3	R3F5AA716_LR	1*gene:Rv2124c	MNXR69434	2.1.1.13	biopath:Biosynthesis_of_L-Methionine;biopath:Degradation_of_Methionine_(flavour);biopath:Metabolism_of_L-Lysine,_L-Threonine,_L-Methionine,_and_L-Cysteine;biopath:Reactions_of_Folate;kegg:Biosynthesis of secondary metabolites;kegg:Cysteine and methionine metabolism;kegg:Metabolic pathways;kegg:One carbon pool by folate;metacyc:folate transformations I;metacyc:folate transformations II;metacyc:for…	bigg:METS;bigg:METSr;biopath:RXN00753;ec:2.1.1.13;ecocyc:HOMOCYSMETB12-RXN;intenz:10851;kegg:R00946;macie:M0268;metacyc:HOMOCYSMETB12-RXN;rhea:11172;rhea:11173;rhea:11174;rhea:11175;upa:UCR00946;upa:UER00081	0	999999.0			0	0
R_CYSTS-36	1 MNXM114070@MNXC3 + 1 MNXM53@MNXC3 --> 1 MNXM2@MNXC3 + 1 MNXM319@MNXC3	R1906FBC8_LR	1*gene:Rv1077	MNXR68615	4.2.1.22	biopath:Biosynthesis_of_L-Cysteine_from_L-Homoserine_(in_animals);biopath:Degradation_of_L-Methionine_to_L-Cystathionine;biopath:Metabolism_of_Sulfur_(extended);kegg:Cysteine and methionine metabolism;kegg:Glycine, serine and threonine metabolism;kegg:Metabolic pathways;metacyc:cysteine biosynthesis/homocysteine degradation;metacyc:homocysteine and cysteine interconversion;model:Methionine Metabo…	bigg:CYSTS;biopath:RXN01128;ec:4.2.1.22;intenz:4683;kegg:R01290;metacyc:CYSTATHIONINE-BETA-SYNTHASE-RXN;rhea:10112;rhea:10113;rhea:10114;rhea:10115;upa:UCR01290;upa:UER00201	0	999999.0			0	0
R_ACLS-417	1 MNXM114079@MNXC3 + 1 MNXM13@MNXC3 <-- 1 MNXM1@MNXC3 + 2 MNXM23@MNXC3	R6F8DFDA3_RL	1*gene:Rv1820+1*gene:Rv3002c;1*gene:Rv3002c+1*gene:Rv3003c;1*gene:Rv3002c+1*gene:Rv3470c;1*gene:Rv3002c+1*gene:Rv3509c	MNXR68259	2.2.1.6;4.1.3.18	kegg:2-Oxocarboxylic acid metabolism;kegg:Biosynthesis of secondary metabolites;kegg:C5-Branched dibasic acid metabolism;kegg:Metabolic pathways;kegg:Valine, leucine and isoleucine biosynthesis;metacyc:(<i>R</i>)-acetoin biosynthesis I;metacyc:(<i>R</i>)-acetoin biosynthesis II;metacyc:(<i>S</i>)-acetoin biosynthesis;metacyc:pyruvate fermentation to isobutanol;metacyc:valine biosynthesis;model:Va…	bigg:ACLS;bigg:ACLSm;brenda:BS386675;ec:2.2.1.6;ec:4.1.3.18;ecocyc:ACETOLACTSYN-RXN;iabaylyiv4:ACETOLACTSYN-RXN;iaf1260:ACLS;iaf692:ACLS;iag612:rbs_19;iag612:rbs_20;iao358:rll_16;iao358:rll_206;iao358:rll_212;igt196:ACLS;iin800:ILV2_2;ijn746:ACLS;ijr904.45632:ACLS;ijr904:ACLS;imeo21:ACLS;imm904:ACLSm;imo1053-pao1:ACLS;imo1056:ACLS;ind750:ACLSm;inj661:ACLS;intenz:10532;irs1563.45632:R00006_c;isb61…	-999999.0	0			0	0
R_KARA1i-84	1 MNXM114079@MNXC3 + 1 MNXM1@MNXC3 + 1 MNXM6@MNXC3 --> 1 MNXM114097@MNXC3 + 1 MNXM5@MNXC3	R22CB405D_LR	1*gene:Rv3001c	MNXR69294	1.1.1.86	biopath:Biosynthesis_of_L-Valine;biopath:Biosynthesis_of_Pantothenate,_Coenzyme_A_and_Holo-acyl_carrier_protein_(extended);biopath:Metabolism_of_the_branched_amino_acids_(L-Leucine,_L-Isoleucine,_L-Valine);model:Valine, Leucine, and Isoleucine Metabolism;seed:Branched-Chain Amino Acid Biosynthesis;unipathway:L-valine biosynthesis	bigg:KARA1;bigg:KARA1i;bigg:KARA1im;biopath:RXN01210;brenda:BR47598;ec:1.1.1.86;ecocyc:ACETOLACTREDUCTOISOM-RXN;iabaylyiv4:ACETOLACTREDUCTOISOM-RXN;iaf1260:KARA1;iaf692:KARA1;iao358:rll_208;igt196:KARA1;iit341:KARA1i;ijn746:KARA1;ijr904.45632:KARA1i;ijr904:KARA1i;imeo21:KARA1i;imm904:KARA1im;imo1053-pao1:AHAI;imo1056:AHAI;ind750:KARA1im;inj661:KARA1i;intenz:1085;isb619:KARA1i;iso783:AHAI;iyo844:K…	0	999999.0			0	0
R_DHAD1-611	1 MNXM114097@MNXC3 --> 1 MNXM238@MNXC3 + 1 MNXM2@MNXC3	R9D666B4F_LR	1*gene:Rv0189c	MNXR68691	4.2.1.9	biopath:Biosynthesis_of_L-Valine;biopath:Biosynthesis_of_Pantothenate,_Coenzyme_A_and_Holo-acyl_carrier_protein_(extended);biopath:Metabolism_of_the_branched_amino_acids_(L-Leucine,_L-Isoleucine,_L-Valine);kegg:2-Oxocarboxylic acid metabolism;kegg:Biosynthesis of secondary metabolites;kegg:Metabolic pathways;kegg:Valine, leucine and isoleucine biosynthesis;model:Valine, Leucine, and Isoleucine Me…	bigg:DHAD1;bigg:DHAD1m;biopath:RXN00558;ec:4.2.1.9;iabaylyiv4:DIHYDROXYISOVALDEHYDRAT-RXN;iaf1260:DHAD1;iaf692:DHAD1;iao358:rll_210;igt196:DHAD1;ijn746:DHAD1;ijr904.45632:DHAD1;ijr904:DHAD1;imeo21:DHAD1;imm904:DHAD1m;imo1053-pao1:DHAD1;imo1056:DHAD1;ind750:DHAD1m;inj661:DHAD1;irs1563.45632:R01209_c;irs1563.45632:R04441_c;isb619:DHAD1;iso783:DHAD1;iyo844:DHAD1;kegg:R04441;obsolete:rxn03069;rhea:24…	0	999999.0			0	0
R_AMAOTr-35	1 MNXM1140@MNXC3 + 1 MNXM3090@MNXC3 <==> 1 MNXM1141@MNXC3 + 1 MNXM16@MNXC3	R18C19F4_B	1*gene:Rv1568	MNXR700	2.6.1.62	kegg:Biotin metabolism;kegg:Metabolic pathways;metacyc:biotin biosynthesis from 7-keto-8-aminopelargonate;model:Biotin Metabolism;unipathway:biotin biosynthesis	aragem.45632:R03231_c;bigg:AMAOTr;brenda:BR47441;brenda:BS378733;ec:2.6.1.62;ecocyc:DAPASYN-RXN;iabaylyiv4:DAPASYN-RXN;iaf1260:AMAOTr;iaf692:AMAOTr;igt196:AMAOTr;iin800:BIO3;iit341:AMAOTr;ijr904.45632:AMAOTr;ijr904:AMAOTr;imeo21:AMAOTr;imm904:AMAOTr;imo1053-pao1:AMAOT;imo1056:AMAOT;ind750:AMAOTr;inj661:AMAOTr;intenz:2813;isb619:AMAOTr;iso783:AMAOT;iyo844:AMAOT;kegg:R03231;macie:M0249;metacyc:DAPA…	-999999.0	999999.0			0	0
R_SELCYSLY-467	1 MNXM114118@MNXC3 + 1 MNXM4221@MNXC3 --> 1 MNXM2578@MNXC3 + 1 MNXM32@MNXC3 + 1 MNXM926@MNXC3	R7C0AAD9C_LR	1*gene:Rv1464	MNXR69892	4.4.1.16	model:Other Amino Acid Metabolism	bigg:SELCYSLY;ec:4.4.1.16;imeo21:SELCYSLY;inj661:SELCYSLY;seed:rxn10771	0	999999.0			0	0
R_NH4OHDs-561	1 MNXM114187@MNXC3 + 1 MNXM1@MNXC3 <==> 1 MNXM15@MNXC3 + 1 MNXM2@MNXC3	R92CB8418_B		MNXR69537		model:Other Amino Acid Metabolism	bigg:NH4OHDs;imeo21:NH4OHDs;imo1053-pao1:NH4OHD;imo1056:NH4OHD;inj661:NH4OHDs;isb619:NH4OHDs;metacyc:RXN-8888;seed:rxn10772	-999999.0	999999.0			0	0
R_AOXSr-430	1 MNXM1141@MNXC3 + 1 MNXM12@MNXC3 + 1 MNXM13@MNXC3 <==> 1 MNXM1@MNXC3 + 1 MNXM32@MNXC3 + 1 MNXM951@MNXC3	R736E5B86_B	1*gene:Rv0032;1*gene:Rv1569	MNXR733	2.3.1.47	kegg:Biotin metabolism;kegg:Metabolic pathways;metacyc:7-keto-8-aminopelargonate biosynthesis III;model:Biotin Metabolism;seed:Biotin biosynthesis;unipathway:biotin biosynthesis	bigg:AOXSr;brenda:BR44048;ec:2.3.1.47;ecocyc:7KAPSYN-RXN;iabaylyiv4:7KAPSYN-RXN;iaf1260:AOXSr;iaf692:AOXSr;iin800:U86;iit341:AOXSr;ijr904.45632:AOXSr;ijr904:AOXSr;imeo21:AOXSr;imo1053-pao1:AOXS;imo1056:AOXS;inj661:AOXSr;isb619:AOXSr;iso783:AOXS;iyo844:AOXSir;kegg:R03210;metacyc:7KAPSYN-RXN;rhea:20712;rhea:20713;rhea:20714;rhea:20715;seed:rxn02297;upa:UCR03210;upa:UER00159	-999999.0	999999.0			0	0
R_MSHS-439	1 MNXM114216@MNXC3 + 1 MNXM12@MNXC3 + 1 MNXM1@MNXC3 <-- 1 MNXM21@MNXC3 + 1 MNXM92226@MNXC3	R75A35EC3_RL	1*gene:Rv0819			model:Redox Metabolism		-999999.0	0			0	0
R_MSHOXH-583	1 MNXM114216@MNXC3 + 1 MNXM1@MNXC3 + 1 MNXM39@MNXC3 <-- 1 MNXM2@MNXC3 + 1 MNXM97253@MNXC3	R97D4F984_RL		MNXR69486		model:Redox Metabolism	bigg:MSHOXH;imeo21:MSHOXH;inj661:MSHOXH;seed:rxn10803	-999999.0	0			0	0
R_BMNMSHS-914	1 MNXM114216@MNXC3 + 1 MNXM7132@MNXC3 --> 2 MNXM1@MNXC3 + 1 MNXM7133@MNXC3	RE7908428_LR		MNXR68441		model:Redox Metabolism	bigg:BMNMSHS;imeo21:BMNMSHS;inj661:BMNMSHS;seed:rxn10802	0	999999.0			0	0
R_METSOXR2-56	1 MNXM114252@MNXC3 + 1 MNXM155@MNXC3 --> 1 MNXM148@MNXC3 + 1 MNXM2@MNXC3 + 1 MNXM61@MNXC3	R1D53F1F2_LR	1*gene:Rv2674	MNXR69437		model:Other Amino Acid Metabolism	bigg:METSOXR2;iaf1260:METSOXR2;imeo21:METSOXR2;inj661:METSOXR2;seed:rxn08919	0	999999.0			0	0
R_METOX2s-935	1 MNXM114252@MNXC3 + 1 MNXM2@MNXC3 <-- 1 MNXM22@MNXC3 + 1 MNXM61@MNXC3	REAB4D616_RL		MNXR69433		model:Methionine Metabolism	bigg:METOX2s;iaf1260:METOX2s;imeo21:METOX2s;inj661:METOX2s;seed:rxn08913	-999999.0	0			0	0
R_DHNPA2-490	1 MNXM114305@MNXC3 + 1 MNXM349@MNXC3 <-- 1 MNXM39043@MNXC3	R82BD2FEC_RL	1*gene:Rv3607c	MNXR68702	4.1.2.25	model:Folate Metabolism;seed:Folate Biosynthesis (Phoenix Copy);seed:Methanopterin biosynthesis2;seed:Pterin metabolism 3	aragem.45632:R03504_c;bigg:DHNPA2;ec:4.1.2.25;iabaylyiv4:H2NEOPTERINALDOL-RXN;iaf1260:DHNPA2;iaf692:DHNPA2;iao358:rll_142;iit341:DHNPA;ijn746:DHNPA;ijr904.45632:DHNPA2;ijr904:DHNPA2;imeo21:DHNPA2;imm904:DHNPAm;imo1053-pao1:DHNPA;imo1056:DHNPA;ind750:DHNPAm;inj661:DHNPA;inj661:DHNPA2;isb619:DHNPA2;iso783:DHNPA;iyo844:DHNPA;obsolete:rxn08334;obsolete:rxn13250;seed:rxn02504	-999999.0	0			0	0
R_HPPK2-375	1 MNXM114305@MNXC3 + 1 MNXM3@MNXC3 --> 1 MNXM14@MNXC3 + 1 MNXM91459@MNXC3	R6857D37E_LR		MNXR69255	2.7.6.3	model:Folate Metabolism;seed:Folate Biosynthesis (Phoenix Copy);seed:Methanopterin biosynthesis2;seed:Pterin metabolism 3;seed:YgfZ	bigg:HPPK2;ec:2.7.6.3;iabaylyiv4:H2PTERIDINEPYROPHOSPHOKIN-RXN;iaf1260:HPPK2;iaf692:HPPK2;iao358:rll_147;iit341:HPPK;ijn746:HPPK;ijr904.45632:HPPK2;ijr904:HPPK2;imeo21:HPPK;imm904:HPPKm;imo1053-pao1:HPPK;imo1056:HPPK;ind750:HPPKm;inj661:HPPK;inj661:HPPK2;isb619:HPPK2;iso783:HPPK;iyo844:HPPK;obsolete:rxn08724;seed:rxn02503	0	999999.0			0	0
R_FAS240_L-214	1 MNXM114383@MNXC3 + 3 MNXM12@MNXC3 + 3 MNXM13@MNXC3 + 3 MNXM2@MNXC3 + 6 MNXM5@MNXC3 <-- 9 MNXM1@MNXC3 + 1 MNXM236@MNXC3 + 3 MNXM40@MNXC3 + 6 MNXM6@MNXC3	R433FA57C_RL	1*gene:Rv1350+1*gene:Rv1484+1*gene:Rv2524c+1*gene:Rv2947c	MNXR68941	2.3.1.85	model:Fatty Acid Metabolism	bigg:FAS240_L;ec:2.3.1.85	-999999.0	0			0	0
R_FAS260-911	1 MNXM114383@MNXC3 + 3 MNXM1@MNXC3 + 1 MNXM40@MNXC3 + 2 MNXM6@MNXC3 --> 1 MNXM12@MNXC3 + 1 MNXM13@MNXC3 + 1 MNXM2@MNXC3 + 1 MNXM46158@MNXC3 + 2 MNXM5@MNXC3	RE6E61E6E_LR	1*gene:Rv1350+1*gene:Rv1484+1*gene:Rv2524c+1*gene:Rv2947c	MNXR68942	2.3.1.85	model:Fatty Acid Metabolism	bigg:FAS260;ec:2.3.1.85	0	999999.0			0	0
R_PROt2r-107	1 MNXM114@MNXC2 + 1 MNXM1@MNXC2 <==> 1 MNXM114@MNXC3 + 1 MNXM1@MNXC3	R27712032_B		MNXR4454		model:Transport	bigg:PROt2;bigg:PROt2pp;bigg:PROt2r;bigg:PROt2rL;bigg:PROt2rpp;ecocyc:TRANS-RXN-29;iabaylyiv4:TRANS-RXN-PRO;iaf1260:PROt2rpp;iaf692:PROt2;iin800:GAP1_14;iin800:PUT4_3;iit341:PROt2r;ijn746:PROt2pp;ijr904.45632:PROt2r;ijr904:PROt2r;imeo21:PROt2r;imm904:PROt2r;ind750:PROt2r;inj661:PROt2r;ips189:PROt2;iyo844:PROt2;rhea:28963;rhea:28964;rhea:28965;rhea:28966;seed:rxn05638;seed:rxn09191;seed:rxn12451	-999999.0	999999.0			0	0
R_PROabc-891	1 MNXM114@MNXC2 + 1 MNXM2@MNXC3 + 1 MNXM3@MNXC3 --> 1 MNXM114@MNXC3 + 1 MNXM1@MNXC3 + 1 MNXM7@MNXC3 + 1 MNXM9@MNXC3	RE15163F1_LR	1*gene:Rv3756c+1*gene:Rv3757c+1*gene:Rv3758c+1*gene:Rv3759c	MNXR4453		model:Transport	bigg:PROabc;bigg:PROabcpp;ecocyc:ABC-26-RXN;iaf1260:PROabcpp;iaf692:PROabc;iit341:PROabc;ijn746:PROabcpp;ijr904.45632:PROabc;ijr904:PROabc;imeo21:PROabc;imo1053-pao1:PROabc;imo1056:PROabc;inj661:PROabc;isb619:PROabc;rhea:29815;rhea:29816;rhea:29817;rhea:29818;seed:rxn05165;seed:rxn09187	0	999999.0			0	0
R_EX_pro_L_LPAREN_e_RPAREN_-189	1 MNXM114@MNXC2 --> 1 MNXM114@BOUNDARY	R3E15D408_LR						0	999999.0			0	1
R_P5CR-272	1 MNXM114@MNXC3 + 1 MNXM5@MNXC3 <-- 1 MNXM1617@MNXC3 + 2 MNXM1@MNXC3 + 1 MNXM6@MNXC3	R504918B7_RL	1*gene:Rv0500	MNXR7299	1.5.1.2	model:Arginine and Proline Metabolism;seed:A Hypothetical Protein Related to Proline Metabolism;seed:Proline, 4-hydroxyproline uptake and utilization	bigg:P5CR;bigg:P5CRm;brenda:BR36895;brenda:BR36895_WOP;brenda:BS371018;brenda:BS371018_WOP;ec:1.5.1.2;ecocyc:PYRROLINECARBREDUCT-RXN;iabaylyiv4:PYRROLINECARBREDUCT-RXN;iaf1260:P5CR;iag612:rbs_12;iag612:rbs_13;iag612:rbs_14;iag612:rbs_421;iao358:rll_337;iin800:PRO3_1;iit341:P5CR;ijn746:P5CR;ijr904.45632:P5CR;ijr904:P5CR;imeo21:P5CR;imm904:P5CR;imo1053-pao1:P5CR;imo1056:P5CR;ind750:P5CR;inj661:P5CR…	-999999.0	0			0	0
R_PROD2-158	1 MNXM114@MNXC3 + 1 MNXM96415@MNXC3 --> 1 MNXM1617@MNXC3 + 1 MNXM1@MNXC3 + 1 MNXM38@MNXC3	R3728DC0F_LR	1*gene:Rv1188	MNXR69790	1.5.99.8	model:Arginine and Proline Metabolism;seed:Respiratory dehydrogenases 1	bigg:PROD2;bigg:PROD2m;ec:1.5.99.8;iabaylyiv4:PROLDEHYDROG-RXN;iaf1260:PROD2;iit341:PROD2;ijn746:PROD2;ijr904.45632:PROD2;ijr904:PROD2;imeo21:PROD2;inj661:PROD2;isb619:PROD2;obsolete:rxn11936;reactome:REACT_101312;reactome:REACT_103832;reactome:REACT_127204;reactome:REACT_129886;reactome:REACT_131292;reactome:REACT_135816;reactome:REACT_1563;reactome:REACT_28732;reactome:REACT_29283;reactome:REAC…	0	999999.0			0	0
R_SADH-38	1 MNXM1152@MNXC3 + 1 MNXM13@MNXC3 + 2 MNXM15@MNXC3 <-- 1 MNXM1756@MNXC3 + 2 MNXM1@MNXC3 + 2 MNXM2@MNXC3	R190EC224_RL		MNXR4763	2.6.1.69;3.5.3.23	kegg:Arginine and proline metabolism;metacyc:arginine degradation II (AST pathway);model:Arginine and Proline Metabolism;unipathway:L-arginine degradation via AST pathway	bigg:SADH;brenda:BR48703;ec:2.6.1.69;ec:3.5.3.23;ecocyc:SUCCARGDIHYDRO-RXN;iabaylyiv4:SUCCARGDIHYDRO-RXN;iaf1260:SADH;ijn746:SADH;ijr904.45632:SADH;ijr904:SADH;imeo21:SADH;inj661:SADH;intenz:16613;iso783:SADH;kegg:R04189;metacyc:SUCCARGDIHYDRO-RXN;rhea:19533;rhea:19534;rhea:19535;rhea:19536;seed:rxn02927;upa:UCR04189;upa:UER00280	-999999.0	0			0	0
R_SOTA-723	1 MNXM1152@MNXC3 + 1 MNXM20@MNXC3 --> 1 MNXM1763@MNXC3 + 1 MNXM89557@MNXC3	RB84E9B93_LR		MNXR32423	2.6.1.81	kegg:Arginine and proline metabolism;metacyc:arginine degradation II (AST pathway);model:Arginine and Proline Metabolism;unipathway:L-arginine degradation via AST pathway	bigg:SOTA;brenda:BR48672;ec:2.6.1.81;ecocyc:SUCCORNTRANSAM-RXN;iabaylyiv4:SUCCORNTRANSAM-RXN;iaf1260:SOTA;ijn746:SOTA;ijr904.45632:SOTA;ijr904:SOTA;imeo21:SOTA;inj661:SOTA;intenz:16579;iso783:SOTA;kegg:R04217;metacyc:SUCCORNTRANSAM-RXN;obsolete:rxn09262;rhea:16953;rhea:16954;rhea:16955;rhea:16956;seed:rxn02944;upa:UCR04217;upa:UER00281	0	999999.0			0	0
R_PNCDC-175	1 MNXM1154@MNXC3 + 1 MNXM13@MNXC3 <-- 1 MNXM1@MNXC3 + 1 MNXM3059@MNXC3	R3A9859DC_RL	1*gene:Rv1092c	MNXR4359	2.7.1.33;4.1.1.30;4.1.1.36	biopath:Biosynthesis_of_Coenzyme_A;biopath:Biosynthesis_of_Pantothenate,_Coenzyme_A_and_Holo-acyl_carrier_protein_(extended);kegg:Pantothenate and CoA biosynthesis;model:Cofactor Metabolism	bigg:PNCDC;biopath:RXN01228;brenda:BR48353;brenda:BS370703;ec:2.7.1.33;ec:4.1.1.30;ec:4.1.1.36;imeo21:PNCDC;inj661:PNCDC;intenz:4524;kegg:R02972;metacyc:PANTOTHENOYLCYSTEINE-DECARBOXYLASE-RXN;rhea:15077;rhea:15078;rhea:15079;rhea:15080;seed:rxn02129	-999999.0	0			0	0
R_HPPK-712	1 MNXM1160@MNXC3 + 1 MNXM14@MNXC3 + 1 MNXM1@MNXC3 <-- 1 MNXM3@MNXC3 + 1 MNXM937@MNXC3	RB630AADB_RL	1*gene:Rv3606c	MNXR55638	2.7.6.3	biopath:Biosynthesis_of_Folate;biopath:Biosynthesis_of_Pterins;biopath:Biosynthesis_of_Tetrahydrofolate;kegg:Folate biosynthesis;kegg:Metabolic pathways;metacyc:6-hydroxymethyl-dihydropterin diphosphate biosynthesis I;metacyc:6-hydroxymethyl-dihydropterin diphosphate biosynthesis II (archaea);model:Folate Metabolism;unipathway:tetrahydrofolate biosynthesis	bigg:HPPK;bigg:HPPKm;biopath:RXN00974;brenda:BR47856;brenda:BS402438;ec:2.7.6.3;ecocyc:H2PTERIDINEPYROPHOSPHOKIN-RXN;iin800:FOL1_2;intenz:3034;kegg:R03503;macie:M0151;metacyc:H2PTERIDINEPYROPHOSPHOKIN-RXN;rhea:11412;rhea:11413;rhea:11414;rhea:11415;seed:rxn12953;upa:UCR03503;upa:UER00155	-999999.0	0			0	0
R_FOLD3-30	1 MNXM1160@MNXC3 + 1 MNXM421@MNXC3 --> 1 MNXM11@MNXC3 + 1 MNXM965@MNXC3	R173C6447_LR	1*gene:Rv1207;1*gene:Rv3608c	MNXR69004	2.5.1.15	biopath:Biosynthesis_of_Folate;biopath:Biosynthesis_of_Pterins;biopath:Biosynthesis_of_Tetrahydrofolate;kegg:Folate biosynthesis;kegg:Metabolic pathways;metacyc:tetrahydrofolate biosynthesis;model:Folate Metabolism;unipathway:tetrahydrofolate biosynthesis	bigg:FOLD3;bigg:FOLD3m;biopath:RXN00097;brenda:BR47663;ec:2.5.1.15;ecocyc:H2PTEROATESYNTH-RXN;iin800:FOL1_3;intenz:2720;kegg:R03067;metacyc:H2PTEROATESYNTH-RXN;rhea:19949;rhea:19950;rhea:19951;rhea:19952;seed:rxn12954;upa:UCR03067;upa:UER00156	0	999999.0			0	0
R_MECDPDH-733	1 MNXM1168@MNXC3 + 1 MNXM1@MNXC3 --> 1 MNXM2@MNXC3 + 1 MNXM606@MNXC3	RBA514694_LR		MNXR55699		model:Polyprenyl Metabolism	bigg:MECDPDH;iabaylyiv4:RXN0-882;igt196:MECDPDH;iit341:MECDPDH;ijn746:MECDPDH;ijr904.45632:MECDPDH;ijr904:MECDPDH;imeo21:MECDPDH;inj661:MECDPDH;metacyc:RXN-1521;seed:rxn10092	0	999999.0			0	0
R_MECDPS-511	1 MNXM1168@MNXC3 + 1 MNXM31@MNXC3 <-- 1 MNXM1641@MNXC3	R870CDBC7_RL	1*gene:Rv3581c	MNXR3474	4.6.1.12	kegg:Biosynthesis of secondary metabolites;kegg:Metabolic pathways;kegg:Terpenoid backbone biosynthesis;metacyc:methylerythritol phosphate pathway;model:Polyprenyl Metabolism;seed:Isoprenoid Biosynthesis;seed:Nonmevalonate Branch of Isoprenoid Biosynthesis;unipathway:isopentenyl diphosphate biosynthesis via DXP pathway	bigg:MECDPS;brenda:BR26153;ec:4.6.1.12;ecocyc:RXN0-302;iabaylyiv4:RXN0-302;iaf1260:MECDPS;igt196:MECDPS;iit341:MECDPS;ijn746:MECDPS;ijr904.45632:MECDPS;ijr904:MECDPS;imeo21:MECDPS;imo1053-pao1:MECDPS;imo1056:MECDPS;inj661:MECDPS;intenz:4879;irs1563.45632:R05637_c;iso783:MECDPS;iyo844:MECDPS;kegg:R05637;metacyc:RXN0-302;rhea:23864;rhea:23865;rhea:23866;rhea:23867;seed:rxn03910;upa:UCR05637;upa:UER…	-999999.0	0			0	0
R_HOPNTAL-851	1 MNXM1176@MNXC3 --> 1 MNXM23@MNXC3 + 1 MNXM75@MNXC3	RD7F35508_LR	1*gene:Rv3469c;1*gene:Rv3534c	MNXR2997	4.1.3.39	biopath:Biodegradation_of_1-Methylnaphthalene;biopath:Biodegradation_of_4-Chlorophenoxyacetate;biopath:Biodegradation_of_Benzoate-2_(aerobic);biopath:Biodegradation_of_Benzoate_(using_Hydroxylation);biopath:Biodegradation_of_Ethylbenzene_(aerobic);biopath:Biodegradation_of_Styrene;biopath:Biodegradation_of_Toluene;biopath:Degradation_of_Catechol;kegg:Benzoate degradation;kegg:Dioxin degradation;k…	bigg:HOPNTAL;bigg:HOPNTAL3;biopath:RXN01058;brenda:BR48692;ec:4.1.3.39;ecocyc:MHPELY-RXN;iaf1260:HOPNTAL;ijn746:HOPNTAL;ijn746:HOPNTAL3;ijr904.45632:HOPNTAL;ijr904:HOPNTAL;imeo21:HOPNTAL;inj661:HOPNTAL;intenz:16640;kegg:R00750;metacyc:MHPELY-RXN;pubmed:9098055;rhea:22624;rhea:22625;rhea:22626;rhea:22627;seed:rxn00540;upa:UCR00750;upa:UER00797;upa:UER00907	0	999999.0			0	0
R_ASAD	1 MNXM1177@MNXC3 + 1 MNXM1@MNXC3 + 1 MNXM6@MNXC3 <==> 1 MNXM361@MNXC3 + 1 MNXM5@MNXC3 + 1 MNXM9@MNXC3	RFF5F1C5A_B		MNXR832	1.2.1.11	biopath:Biosynthesis_of_L-Lysine_from_L-Aspartate_(in_bacteria);biopath:Biosynthesis_of_L-Methionine;biopath:Biosynthesis_of_L-Threonine;biopath:Metabolism_of_L-Lysine,_L-Threonine,_L-Methionine,_and_L-Cysteine;kegg:2-Oxocarboxylic acid metabolism;kegg:Biosynthesis of secondary metabolites;kegg:Cysteine and methionine metabolism;kegg:Glycine, serine and threonine metabolism;kegg:Lysine biosynthes…	bigg:ASAD;bigg:ASADi;biopath:RXN00723;brenda:BR36772;brenda:BS370126;ec:1.2.1.11;ecocyc:ASPARTATE-SEMIALDEHYDE-DEHYDROGENASE-RXN;iabaylyiv4:ASPARTATE-SEMIALDEHYDE-DEHYDROGENASE-RXN;iaf1260:ASAD;iaf692:ASADi;iag612:rbs_75;iao358:rll_61;igt196:ASAD;iin800:HOM2;iit341:ASAD;ijn746:ASADi;ijr904.45632:ASAD;ijr904:ASAD;imeo21:ASAD;imm904:ASADi;imo1053-pao1:ASAD;imo1056:ASAD;ind750:ASADi;inj661:ASAD;inte…	-99999	99999			0	0
R_ASPK-69	1 MNXM1177@MNXC3 + 1 MNXM7@MNXC3 <==> 1 MNXM3@MNXC3 + 1 MNXM42@MNXC3	R1F73F81_B	1*gene:Rv3709c	MNXR861	2.7.2.4	biopath:Biosynthesis_of_L-Lysine_from_L-Aspartate_(in_bacteria);biopath:Biosynthesis_of_L-Methionine;biopath:Biosynthesis_of_L-Threonine;biopath:Metabolism_of_L-Glutamate,_L-Aspartate_and_related_compounds;biopath:Metabolism_of_L-Lysine,_L-Threonine,_L-Methionine,_and_L-Cysteine;kegg:2-Oxocarboxylic acid metabolism;kegg:Biosynthesis of secondary metabolites;kegg:Cysteine and methionine metabolism…	bigg:ASPK;bigg:ASPKi;biopath:RXN00382;brenda:BR47827;ec:2.7.2.4;ecocyc:ASPARTATEKIN-RXN;iabaylyiv4:ASPARTATEKIN-RXN;iaf1260:ASPK;iaf692:ASPKi;iag612:rbs_177;iag612:rbs_178;iag612:rbs_179;iao358:rll_418;igt196:ASPK;iin800:HOM3;iit341:ASPK;ijn746:ASPKi;ijr904.45632:ASPK;ijr904:ASPK;imeo21:ASPK;imm904:ASPKi;imo1053-pao1:ASPK;imo1056:ASPK;ind750:ASPKi;inj661:ASPK;intenz:2982;irs1563.45632:R00480_c;is…	-999999.0	999999.0			0	0
R_PMDPHT-140	1 MNXM1178@MNXC3 + 1 MNXM2@MNXC3 --> 1 MNXM791@MNXC3 + 1 MNXM9@MNXC3	R304892D8_LR		MNXR4352	3.1.3.-	kegg:Metabolic pathways;kegg:Riboflavin metabolism;metacyc:flavin biosynthesis I (bacteria and plants);metacyc:flavin biosynthesis II (archaea);metacyc:flavin biosynthesis III (fungi);model:Cofactor Metabolism;unipathway:riboflavin biosynthesis	bigg:PMDPHT;ec:3.1.3.-;ecocyc:RIBOPHOSPHAT-RXN;iabaylyiv4:RIBOPHOSPHAT-RXN;iaf1260:PMDPHT;iaf692:PMDPHT;igt196:PMDPHT;iin800:U78;iit341:PMDPHT;ijn746:PMDPHT;ijr904.45632:PMDPHT;ijr904:PMDPHT;imeo21:PMDPHT;imm904:PMDPHT;imo1053-pao1:PMDPHT;imo1056:PMDPHT;ind750:PMDPHT;inj661:PMDPHT;isb619:PMDPHT;iso783:PMDPHT;iyo844:PMDPHT;kegg:R07280;metacyc:RIBOPHOSPHAT-RXN;rhea:25197;rhea:25198;rhea:25199;rhea:…	0	999999.0			0	0
R_APRAUR-449	1 MNXM1178@MNXC3 + 1 MNXM5@MNXC3 <-- 1 MNXM1532@MNXC3 + 1 MNXM1@MNXC3 + 1 MNXM6@MNXC3	R788748E2_RL	1*gene:Rv2671	MNXR745	1.1.1.193	kegg:Metabolic pathways;kegg:Riboflavin metabolism;metacyc:flavin biosynthesis I (bacteria and plants);model:Riboflavin Metabolism;unipathway:riboflavin biosynthesis	bigg:APRAUR;brenda:BR29246;brenda:BS187483;ec:1.1.1.193;ecocyc:RIBOFLAVINSYNREDUC-RXN;iabaylyiv4:RIBOFLAVINSYNREDUC-RXN;iaf1260:APRAUR;iao358:rll_398;igt196:APRAUR;iin800:RIB7_2;iit341:APRAUR;ijn746:APRAUR;ijr904.45632:APRAUR;ijr904:APRAUR;imeo21:APRAUR;imo1053-pao1:APRAUR;imo1056:APRAUR;ind750:APRAUR;inj661:APRAUR;intenz:1191;isb619:APRAUR;iso783:APRAUR;iyo844:APRAUR;kegg:R03458;metacyc:RIBOFLAV…	-999999.0	0			0	0
R_AGMT-241	1 MNXM117@MNXC3 + 1 MNXM118@MNXC3 <-- 1 MNXM2@MNXC3 + 1 MNXM328@MNXC3	R4938DB0B_RL		MNXR558	3.5.3.11	biopath:Pathway_of_Putrescine;biopath:Urea_and_L-Aspartate_cycles,_Polyamine_and_Creatine_synthesis;kegg:Arginine and proline metabolism;kegg:Metabolic pathways;metacyc:arginine degradation III (arginine decarboxylase/agmatinase pathway);metacyc:putrescine biosynthesis I;metacyc:putrescine biosynthesis IV;model:Glutamate Metabolism;seed:Arginine and Ornithine Degradation;unipathway:putrescine bio…	bigg:AGMT;bigg:AGMTm;biopath:RXN00171;brenda:BR26108;ec:3.5.3.11;ecocyc:AGMATIN-RXN;iaf1260:AGMT;iaf692:AGMT;iag612:rbs_137;iit341:AGMT;ijn746:AGMT;ijr904.45632:AGMT;ijr904:AGMT;imeo21:AGMT;imo1053-pao1:AGMT;imo1056:AGMT;inj661:AGMT;intenz:4299;isb619:AGMT;iyo844:AGMT;kegg:R01157;metacyc:AGMATIN-RXN;reactome:REACT_14815.1;rhea:13929;rhea:13930;rhea:13931;rhea:13932;seed:rxn00858;upa:UCR01157;upa:…	-999999.0	0			0	0
R_UREA-844	1 MNXM117@MNXC3 + 2 MNXM1@MNXC3 + 1 MNXM2@MNXC3 --> 1 MNXM13@MNXC3 + 2 MNXM15@MNXC3	RD74F6AC5_LR	1*gene:Rv1848+1*gene:Rv1849+1*gene:Rv1850	MNXR5297	3.5.1.5	biopath:Reactions_and_degradation_of_Purine_ribonucleotides;biopath:Urea_and_L-Aspartate_cycles,_Polyamine_and_Creatine_synthesis;kegg:Arginine and proline metabolism;kegg:Atrazine degradation;kegg:Metabolic pathways;kegg:Microbial metabolism in diverse environments;kegg:Purine metabolism;metacyc:urea degradation II;model:Purine Metabolism;unipathway:urea degradation	bigg:UREA;biopath:RXN00445;brenda:BR22694;ec:3.5.1.5;iabaylyiv4:UREASE-RXN;iag612:rbs_582;iit341:UREA;ijn746:UREA;imeo21:UREA;imo1053-pao1:UREA2;imo1056:UREA2;inj661:UREA;intenz:4189;isb619:UREA;iyo844:UREA2;kegg:R00131;macie:M0087;metacyc:UREASE-RXN;rhea:20557;rhea:20558;rhea:20559;rhea:20560;rhea:25346;seed:rxn00101;upa:UCR00131;upa:UER00370	0	999999.0			0	0
R_SPMS-85	1 MNXM118@MNXC3 + 1 MNXM321@MNXC3 --> 1 MNXM124@MNXC3 + 1 MNXM150@MNXC3 + 1 MNXM1@MNXC3	R231CFDAF_LR	1*gene:Rv2601	MNXR4892	2.5.1.16	biopath:Metabolism_of_Polyamines;biopath:Pathway_of_Putrescine;biopath:Urea_and_L-Aspartate_cycles,_Polyamine_and_Creatine_synthesis;kegg:Arginine and proline metabolism;kegg:Cysteine and methionine metabolism;kegg:Glutathione metabolism;kegg:Metabolic pathways;metacyc:spermidine biosynthesis I;model:Urea Cycle;unipathway:spermidine biosynthesis	aragem.45632:R01920_c;bigg:SPMS;biopath:RXN00464;brenda:BR47664;brenda:BS370498;ec:2.5.1.16;ecocyc:SPERMIDINESYN-RXN;iaf1260:SPMS;igt196:SPMS;iit341:SPMS;ijn746:SPMS;ijr904.45632:SPMS;ijr904:SPMS;imeo21:SPMS;imm904:SPMS;imo1053-pao1:SPMS;imo1056:SPMS;ind750:SPMS;inj661:SPMS;intenz:2721;isb619:SPMS;iso783:SPMS;iyo844:SPMS;kegg:R01920;metacyc:SPERMIDINESYN-RXN;pubmed:17196392;pubmed:17357156;pubmed…	0	999999.0			0	0
R_CMCBTFU-129	1 MNXM11903@MNXC3 --> 1 MNXM196@MNXC3 + 1 MNXM8372@MNXC3	R2E71003A_LR		MNXR28875		model:Redox Metabolism	bigg:CMCBTFL;bigg:CMCBTFU;inj661:CMCBTFL;seed:rxn10797;seed:rxn10808	0	999999.0			0	0
R_CMCBTFL-246	1 MNXM11903@MNXC3 <-- 1 MNXM196@MNXC2 + 1 MNXM8372@MNXC3	R4B163B7C_RL		MNXR28875		model:Redox Metabolism	bigg:CMCBTFL;bigg:CMCBTFU;inj661:CMCBTFL;seed:rxn10797;seed:rxn10808	-999999.0	0			0	0
R_ACCC-732	1 MNXM1190@MNXC3 + 1 MNXM13@MNXC3 --> 1 MNXM2219@MNXC3 + 1 MNXM2@MNXC3	RBA356593_LR	1*gene:Rv3280	MNXR68247		model:Fatty Acid Metabolism	bigg:ACCC;inj661:ACCC;seed:rxn10639	0	999999.0			0	0
R_ACChex-669	1 MNXM1190@MNXC3 + 1 MNXM2@MNXC3 <-- 1 MNXM12@MNXC3 + 1 MNXM1@MNXC3 + 1 MNXM46158@MNXC3	RAC1C95B3_RL	1*gene:Rv3280	MNXR68248		model:Fatty Acid Metabolism	bigg:ACChex;imeo21:ACChex;inj661:ACChex;seed:rxn10638	-999999.0	0			0	0
R_FMNAT-523	1 MNXM119@MNXC3 + 1 MNXM1@MNXC3 + 1 MNXM3@MNXC3 --> 1 MNXM11@MNXC3 + 1 MNXM96415@MNXC3	R893C561F_LR	1*gene:Rv2786c	MNXR69002	2.7.7.2	kegg:Metabolic pathways;kegg:Riboflavin metabolism;metacyc:flavin biosynthesis I (bacteria and plants);metacyc:flavin biosynthesis II (archaea);metacyc:flavin biosynthesis III (fungi);metacyc:flavin biosynthesis IV (mammalian);model:Riboflavin Metabolism;seed:Riboflavin, FMN and FAD metabolism;unipathway:FAD biosynthesis	bigg:FMNAT;bigg:FMNATm;brenda:BR47867;ec:2.7.7.2;ecocyc:FADSYN-RXN;iabaylyiv4:FADSYN-RXN;iaf1260:FMNAT;iao358:rll_396;igt196:FMNAT;iin800:FAD1;iin800:U80;iit341:FMNAT;ijn746:FMNAT;ijr904.45632:FMNAT;ijr904:FMNAT;imeo21:FMNAT;imm904:FMNAT;imm904:FMNATm;imo1053-pao1:FMNAT;imo1056:FMNAT;ind750:FMNAT;ind750:FMNATm;inj661:FMNAT;intenz:17367;ips189:FMNATr;isb619:FMNAT;iso783:FMNAT;iyo844:FMNATr;kegg:R0…	0	999999.0			0	0
R_RBFK-435	1 MNXM119@MNXC3 + 1 MNXM1@MNXC3 + 1 MNXM7@MNXC3 <-- 1 MNXM270@MNXC3 + 1 MNXM3@MNXC3	R746E607B_RL	1*gene:Rv2786c	MNXR69844	2.7.1.26	kegg:Metabolic pathways;kegg:Riboflavin metabolism;metacyc:5,6-dimethylbenzimidazole biosynthesis;metacyc:flavin biosynthesis I (bacteria and plants);metacyc:flavin biosynthesis III (fungi);metacyc:flavin biosynthesis IV (mammalian);model:Riboflavin Metabolism;seed:Riboflavin, FMN and FAD metabolism;unipathway:FMN biosynthesis	bigg:RBFK;bigg:RBFKm;brenda:BR47765;ec:2.7.1.26;ecocyc:RIBOFLAVINKIN-RXN;iabaylyiv4:RIBOFLAVINKIN-RXN;iaf1260:RBFK;iao358:rll_395;igt196:RBFK;iin800:FMN1_1;iin800:FMN1_2;iit341:RBFK;ijn746:RBFK;ijr904.45632:RBFK;ijr904:RBFK;imeo21:RBFK;imm904:RBFK;imm904:RBFKm;imo1053-pao1:RBFK;imo1056:RBFK;ind750:RBFK;ind750:RBFKm;inj661:RBFK;intenz:17366;ips189:RBFK;isb619:RBFK;iso783:RBFK;iyo844:RBFK;kegg:R005…	-999999.0	0			0	0
R_ACP1_FMN-260	1 MNXM119@MNXC3 + 1 MNXM2@MNXC3 --> 1 MNXM270@MNXC3 + 1 MNXM9@MNXC3	R4D81A0E8_LR	1*gene:Rv3310	MNXR68280	3.1.3;3.1.3.2	kegg:Riboflavin metabolism;model:Riboflavin Metabolism	bigg:ACP1(FMN);bigg:ACP1e;ec:3.1.3;ec:3.1.3.2;ecocyc:RXN0-5187;iaf692:ACP1(FMN);iin800:PHO11;iit341:ACP1_FMN;imeo21:ACP1_FMN_;imm904:ACP1e;ind750:ACP1e;inj661:ACP1(FMN);irs1563.45632:R00548_c;kegg:R00548;metacyc:RXN0-5187;pubmed:16990279;pubmed:2775236;reactome:REACT_104847;reactome:REACT_11171;reactome:REACT_11171.1;reactome:REACT_80951;reactome:REACT_82472;reactome:REACT_83480;reactome:REACT_84…	0	999999.0			0	0
R_HXPRT-299	1 MNXM11@MNXC3 + 1 MNXM125@MNXC3 <-- 1 MNXM213@MNXC3 + 1 MNXM91@MNXC3	R5714A26_RL	1*gene:Rv3624c	MNXR69265	2.4.2.8	biopath:Reactions_and_degradation_of_Purine_ribonucleotides;kegg:Metabolic pathways;kegg:Purine metabolism;metacyc:adenine and adenosine salvage III;metacyc:adenine and adenosine salvage IV;model:Purine Metabolism;unipathway:IMP biosynthesis via salvage pathway	bigg:HXPRT;biopath:RXN01159;brenda:BR47537;ec:2.4.2.8;ecocyc:HYPOXANPRIBOSYLTRAN-RXN;iabaylyiv4:HYPOXANPRIBOSYLTRAN-RXN;iaf1260:HXPRT;iaf692:HXPRT;iag612:rbs_341;iao358:rll_200;iao358:rll_202;igt196:HXPRT;iin800:HPT1_1;iit341:HXPRT;ijn746:HXPRT;ijr904.45632:HXPRT;ijr904:HXPRT;imeo21:HXPRT;imm904:HXPRT;imo1053-pao1:HXPRT;imo1056:HXPRT;ind750:HXPRT;inj661:HXPRT;intenz:2665;ips189:HXPRTr;irs1563.456…	-999999.0	0			0	0
R_ATPPRT-8	1 MNXM11@MNXC3 + 1 MNXM1351@MNXC3 <-- 1 MNXM3@MNXC3 + 1 MNXM91@MNXC3	R11895B3D_RL	1*gene:Rv2121c	MNXR68424	2.4.2.17	biopath:Biosynthesis_and_degradation_of_L-Histidine;biopath:Biosynthesis_of_Histidine;biopath:Biosynthesis_of_IMP;kegg:Biosynthesis of secondary metabolites;kegg:Histidine metabolism;kegg:Metabolic pathways;metacyc:histidine biosynthesis;model:Histidine Metabolism;unipathway:L-histidine biosynthesis	bigg:ATPPRT;bigg:ATPPRTr;biopath:RXN00983;brenda:BR47479;ec:2.4.2.17;ecocyc:ATPPHOSPHORIBOSYLTRANS-RXN;iabaylyiv4:ATPPHOSPHORIBOSYLTRANS-RXN;iaf1260:ATPPRT;iaf692:ATPPRT;iag612:rbs_167;iao358:rll_193;igt196:ATPPRT;iin800:HIS1;ijn746:ATPPRTr;ijr904.45632:ATPPRT;ijr904:ATPPRT;imeo21:ATPPRT;imm904:ATPPRT;imo1053-pao1:ATPPRT;imo1056:ATPPRT;ind750:ATPPRT;inj661:ATPPRT;intenz:2674;irs1563.45632:R01071_…	-999999.0	0			0	0
R_G1PTT-101	1 MNXM11@MNXC3 + 1 MNXM1376@MNXC3 <-- 1 MNXM1@MNXC3 + 1 MNXM394@MNXC3 + 1 MNXM89588@MNXC3	R25BDB5A6_RL	1*gene:Rv0334	MNXR69063	2.7.7.24	biopath:Biosynthesis_of_Streptomycin;biopath:Metabolism_of_Mannose_and_Deoxy_hexoses;biopath:Metabolism_of_Nucleotide_sugars;kegg:Biosynthesis of secondary metabolites;kegg:Metabolic pathways;kegg:Polyketide sugar unit biosynthesis;kegg:Streptomycin biosynthesis;metacyc:dTDP-3-acetamido-3,6-dideoxy- -D-galactose biosynthesis;metacyc:dTDP-D-desosamine biosynthesis;metacyc:dTDP-D-forosamine biosynt…	bigg:G1PTT;biopath:RXN00424;brenda:BR47871;ec:2.7.7.24;ecocyc:DTDPGLUCOSEPP-RXN;intenz:3060;kegg:R02328;metacyc:DTDPGLUCOSEPP-RXN;rhea:15225;rhea:15226;rhea:15227;rhea:15228	-999999.0	0			0	0
R_NNDPR-328	1 MNXM11@MNXC3 + 1 MNXM13@MNXC3 + 1 MNXM194@MNXC3 <-- 2 MNXM1@MNXC3 + 1 MNXM555@MNXC3 + 1 MNXM91@MNXC3	R5C5A25C0_RL	1*gene:Rv1596	MNXR69544	2.4.2.19	kegg:Metabolic pathways;kegg:Nicotinate and nicotinamide metabolism;metacyc:NAD biosynthesis I (from aspartate);metacyc:NAD biosynthesis from 2-amino-3-carboxymuconate semialdehyde;metacyc:nicotine biosynthesis;model:Pantothenate and CoA Metabolism;seed:NAD regulation;unipathway:NAD(+) biosynthesis	bigg:NNDPR;bigg:NNDPRm;brenda:BR47506;ec:2.4.2.19;ecocyc:QUINOPRIBOTRANS-RXN;iabaylyiv4:QUINOPRIBOTRANS-RXN;iaf1260:NNDPR;iaf692:NNDPR;iin800:QPT1_1;iin800:QPT1_2;iit341:NNDPR;ijn746:NNDPR;ijr904.45632:NNDPR;ijr904:NNDPR;imeo21:NNDPR;imm904:NNDPR;imm904:NNDPRm;imo1053-pao1:NNDPR;imo1056:NNDPR;ind750:NNDPR;ind750:NNDPRm;inj661:NNDPR;intenz:2676;iso783:NNDPR;iyo844:NNDPR;kegg:R03348;metacyc:QUINOPR…	-999999.0	0			0	0
R_DHNAOT-729	1 MNXM11@MNXC3 + 1 MNXM13@MNXC3 + 1 MNXM1@MNXC3 + 1 MNXM2178@MNXC3 <-- 1 MNXM552@MNXC3 + 1 MNXM811@MNXC3	RB9A13F9D_RL	1*gene:Rv0534c	MNXR68700		model:Ubiquinone Metabolism		-999999.0	0			0	0
R_DHNAOT2-297	1 MNXM11@MNXC3 + 1 MNXM13@MNXC3 + 1 MNXM1@MNXC3 + 1 MNXM6065@MNXC3 <-- 1 MNXM552@MNXC3 + 1 MNXM811@MNXC3	R56DCE03_RL	1*gene:Rv0534c	MNXR55225		model:Ubiquinone Metabolism		-999999.0	0			0	0
R_ASNS1-364	1 MNXM11@MNXC3 + 1 MNXM147@MNXC3 + 1 MNXM14@MNXC3 + 1 MNXM1@MNXC3 + 1 MNXM89557@MNXC3 <-- 1 MNXM2@MNXC3 + 1 MNXM37@MNXC3 + 1 MNXM3@MNXC3 + 1 MNXM42@MNXC3	R669F0256_RL	1*gene:Rv2201	MNXR33036	6.3.5.4	kegg:Alanine, aspartate and glutamate metabolism;kegg:Biosynthesis of secondary metabolites;kegg:Metabolic pathways;kegg:Microbial metabolism in diverse environments;kegg:Nitrogen metabolism;metacyc:asparagine biosynthesis I;model:Alanine and Aspartate Metabolism;seed:Glutamine, Glutamate, Aspartate and Asparagine Biosynthesis;unipathway:L-asparagine biosynthesis	bigg:ASNS1;brenda:BR151;ec:6.3.5.4;ecocyc:ASNSYNB-RXN;iaf1260:ASNS1;iaf692:ASNS1;iag612:rbs_174;iag612:rbs_175;iag612:rbs_176;iin800:ASN1;iin800:ASN2;ijn746:ASNS1;ijr904.45632:ASNS1;ijr904:ASNS1;imeo21:ASNS1;imm904:ASNS1;imo1053-pao1:ASNS1;imo1056:ASNS1;ind750:ASNS1;inj661:ASNS1;intenz:16785;isb619:ASNS1;iso783:ASNS1;iyo844:ASNS1;kegg:R00578;macie:M0302;metacyc:ASNSYNB-RXN;reactome:REACT_277.4;rh…	-999999.0	0			0	0
R_ANPRT-4	1 MNXM11@MNXC3 + 1 MNXM1489@MNXC3 <-- 1 MNXM188@MNXC3 + 1 MNXM91@MNXC3	R10DA26CA_RL	1*gene:Rv2192c	MNXR68365	2.4.2.18	biopath:Biosynthesis_of_L-Tryptophan_from_Chorismate;biopath:Biosynthesis_of_aromatic_amino_acids_(L-Phenylalanine,_L-Tyrosine,_L-Tryptophan)_and_of_quinone_cofactors;kegg:Biosynthesis of secondary metabolites;kegg:Metabolic pathways;kegg:Phenylalanine, tyrosine and tryptophan biosynthesis;metacyc:tryptophan biosynthesis;model:Phenylalanine Tyrosine Tryptophan Metabolism;seed:Tryptophan synthesis…	bigg:ANPRT;biopath:RXN00320;brenda:BR47560;ec:2.4.2.18;ecocyc:PRTRANS-RXN;iabaylyiv4:PRTRANS-RXN;iaf1260:ANPRT;iaf692:ANPRT;iag612:rbs_158;iao358:rll_429;igt196:ANPRT;iin800:TRP4;iit341:ANPRT;ijn746:ANPRT;ijr904.45632:ANPRT;ijr904:ANPRT;imeo21:ANPRT;imm904:ANPRT;imo1053-pao1:ANPRT;imo1056:ANPRT;ind750:ANPRT;inj661:ANPRT;intenz:2675;irs1563.45632:R01073_c;isb619:ANPRT;iso783:ANPRT;iyo844:ANPRT;keg…	-999999.0	0			0	0
R_PANTS-859	1 MNXM11@MNXC3 + 1 MNXM14@MNXC3 + 1 MNXM1@MNXC3 + 1 MNXM364@MNXC3 <-- 1 MNXM144@MNXC3 + 1 MNXM3@MNXC3 + 1 MNXM593@MNXC3	RD92CDAFA_RL	1*gene:Rv3602c	MNXR4088	6.3.2.1	biopath:Biosynthesis_of_Coenzyme_A;biopath:Biosynthesis_of_Pantothenate,_Coenzyme_A_and_Holo-acyl_carrier_protein;biopath:Biosynthesis_of_Pantothenate,_Coenzyme_A_and_Holo-acyl_carrier_protein_(extended);kegg:Biosynthesis of secondary metabolites;kegg:Metabolic pathways;kegg:Pantothenate and CoA biosynthesis;kegg:beta-Alanine metabolism;metacyc:phosphopantothenate biosynthesis I;model:Pantothenat…	bigg:PANTS;biopath:RXN01474;brenda:BR101;ec:6.3.2.1;ecocyc:PANTOATE-BETA-ALANINE-LIG-RXN;iabaylyiv4:PANTOATE-BETA-ALANINE-LIG-RXN;iaf1260:PANTS;iaf692:PANTS;igt196:PANTS;iin800:YIL145C;iit341:PANTS;ijn746:PANTS;ijr904.45632:PANTS;ijr904:PANTS;imeo21:PANTS;imm904:PANTS;imo1053-pao1:PANTS;imo1056:PANTS;ind750:PANTS;inj661:PANTS;intenz:5102;isb619:PANTS;iso783:PANTS;iyo844:PANTS;kegg:R02473;metacyc:…	-999999.0	0			0	0
R_PPNCL3-648	1 MNXM11@MNXC3 + 1 MNXM14@MNXC3 + 1 MNXM1@MNXC3 + 1 MNXM483@MNXC3 <-- 1 MNXM3@MNXC3 + 1 MNXM415@MNXC3 + 1 MNXM55@MNXC3	RA6DB1E3B_RL	1*gene:Rv1391	MNXR4401	6.3.2.5	kegg:Metabolic pathways;kegg:Pantothenate and CoA biosynthesis;model:Cofactor Metabolism	bigg:PPNCL3;ec:6.3.2.5;imeo21:PPNCL3;inj661:PPNCL3;intenz:10972;kegg:R04230;pubmed:12906824;reactome:REACT_11112.1;rhea:25156;rhea:25157;rhea:25158;rhea:25159;seed:rxn12512	-999999.0	0			0	0
R_ARGSS-57	1 MNXM11@MNXC3 + 1 MNXM14@MNXC3 + 1 MNXM1@MNXC3 + 1 MNXM550@MNXC3 <-- 1 MNXM211@MNXC3 + 1 MNXM3@MNXC3 + 1 MNXM42@MNXC3	R1D585BDD_RL	1*gene:Rv1658	MNXR783	6.3.4.5	biopath:Metabolism_of_L-Arginine;biopath:Urea_and_L-Aspartate_cycles,_Polyamine_and_Creatine_synthesis;kegg:Alanine, aspartate and glutamate metabolism;kegg:Arginine and proline metabolism;kegg:Biosynthesis of secondary metabolites;kegg:Metabolic pathways;metacyc:arginine biosynthesis I;metacyc:arginine biosynthesis II (acetyl cycle);metacyc:arginine biosynthesis III;metacyc:arginine biosynthesis…	bigg:ARGSS;bigg:ARGSSr;biopath:RXN01485;brenda:BR142;ec:6.3.4.5;ecocyc:ARGSUCCINSYN-RXN;iabaylyiv4:ARGSUCCINSYN-RXN;iaf1260:ARGSS;iaf692:ARGSS;iag612:rbs_180;iao358:rll_49;igt196:ARGSS;iin800:ARG1;iit341:ARGSS;ijn746:ARGSS;ijr904.45632:ARGSS;ijr904:ARGSS;imeo21:ARGSS;imm904:ARGSSr;imo1053-pao1:ARGSS;imo1056:ARGSS;ind750:ARGSSr;inj661:ARGSS;intenz:5134;isb619:ARGSSr;iso783:ARGSS;iyo844:ARGSSr;kegg…	-999999.0	0			0	0
R_FACOAL181-384	1 MNXM11@MNXC3 + 1 MNXM14@MNXC3 + 1 MNXM1@MNXC3 + 1 MNXM686@MNXC3 <==> 1 MNXM12@MNXC3 + 1 MNXM3@MNXC3 + 1 MNXM65309@MNXC3	R6A5D04EE_B	1*gene:Rv1529;1*gene:Rv1618;1*gene:Rv3826		6.2.1.3	model:Fatty Acid Metabolism		-999999.0	999999.0			0	0
R_PPDK-459	1 MNXM11@MNXC3 + 1 MNXM14@MNXC3 + 1 MNXM1@MNXC3 + 1 MNXM73@MNXC3 <-- 1 MNXM23@MNXC3 + 1 MNXM3@MNXC3 + 1 MNXM9@MNXC3	R7A483BB6_RL	1*gene:Rv1127c	MNXR4389	2.7.9.1	kegg:Carbon fixation in photosynthetic organisms;kegg:Metabolic pathways;kegg:Microbial metabolism in diverse environments;kegg:Pyruvate metabolism;metacyc:C4 photosynthetic carbon assimilation cycle, NAD-ME type;metacyc:C4 photosynthetic carbon assimilation cycle, NADP-ME type;metacyc:C4 photosynthetic carbon assimilation cycle, PEPCK type;metacyc:glutamine biosynthesis III;model:Pyruvate Metabo…	bigg:PPDK;brenda:BR48096;ec:2.7.9.1;iaf692:PPDK;imeo21:PPDK;inj661:PPDK;intenz:3121;kegg:R00206;macie:M0207;metacyc:PYRUVATEORTHOPHOSPHATE-DIKINASE-RXN;rhea:10756;rhea:10757;rhea:10758;rhea:10759;seed:rxn00151	-999999.0	0			0	0
R_NADS2-206	1 MNXM11@MNXC3 + 1 MNXM14@MNXC3 + 1 MNXM1@MNXC3 + 1 MNXM89557@MNXC3 + 1 MNXM8@MNXC3 <-- 1 MNXM2@MNXC3 + 1 MNXM309@MNXC3 + 1 MNXM37@MNXC3 + 1 MNXM3@MNXC3	R40F0124E_RL	1*gene:Rv2438c	MNXR33034	6.3.5.1	biopath:Biosynthesis_of_NAD+_from_Aspartate;biopath:Biosynthesis_of_NAD+_from_Tryptophan;biopath:Biosynthesis_of_Nicotinamide,_NAD_and_NADP;biopath:Biosynthesis_of_Nicotinate,_NAD_and_NADP;kegg:Metabolic pathways;kegg:Nicotinate and nicotinamide metabolism;metacyc:NAD biosynthesis I (from aspartate);metacyc:NAD biosynthesis from 2-amino-3-carboxymuconate semialdehyde;metacyc:NAD salvage pathway I…	bigg:NADS2;biopath:RXN00979;brenda:BR147;ec:6.3.5.1;ecocyc:NAD-SYNTH-GLN-RXN;iabaylyiv4:NAD-SYNTH-GLN-RXN;iaf692:NADS2;iao358:rll_270;ijn746:NADS2;imeo21:NADS2;imo1053-pao1:NADS2i;imo1056:NADS2i;inj661:NADS2;intenz:5147;kegg:R00257;metacyc:NAD-SYNTH-GLN-RXN;reactome:REACT_11135.1;rhea:24384;rhea:24385;rhea:24386;rhea:24387;seed:rxn00190;upa:UCR00257;upa:UER00334	-999999.0	0			0	0
R_CIGAMS-3	1 MNXM11@MNXC3 + 1 MNXM14@MNXC3 + 1 MNXM1@MNXC3 + 1 MNXM92226@MNXC3 <-- 1 MNXM3@MNXC3 + 1 MNXM55@MNXC3 + 1 MNXM90771@MNXC3	R108F50E_RL	1*gene:Rv2130c	MNXR68526		model:Redox Metabolism	bigg:CIGAMS;imeo21:CIGAMS;inj661:CIGAMS;seed:rxn10813	-999999.0	0			0	0
R_ACS-155	1 MNXM11@MNXC3 + 1 MNXM14@MNXC3 + 1 MNXM21@MNXC3 <-- 1 MNXM12@MNXC3 + 1 MNXM26@MNXC3 + 1 MNXM3@MNXC3	R3662C7FC_RL	1*gene:Rv3667	MNXR453	6.2.1.1	kegg:Biosynthesis of secondary metabolites;kegg:Carbon fixation pathways in prokaryotes;kegg:Glycolysis / Gluconeogenesis;kegg:Metabolic pathways;kegg:Methane metabolism;kegg:Microbial metabolism in diverse environments;metacyc:<i>cis</i>-genanyl-CoA degradation;metacyc:acetate conversion to acetyl-CoA;metacyc:ethanol degradation II;metacyc:ethanol degradation IV;metacyc:glutamate degradation VII…	bigg:ACS;bigg:ACSm;bigg:ACSp;bigg:ACSr;brenda:BR60;ec:6.2.1.1;ecocyc:ACETATE--COA-LIGASE-RXN;iabaylyiv4:ACETATE--COA-LIGASE-RXN;iaf1260:ACS;iag612:rbs_105;iin800:ACS1;iin800:ACS2;iit341:ACS;ijn746:ACSr;ijr904.45632:ACS;ijr904:ACS;imeo21:ACS;imm904:ACS;imm904:ACSm;imm904:ACSp;imo1053-pao1:ACS;imo1056:ACS;ind750:ACS;ind750:ACSm;ind750:ACSp;inj661:ACS;intenz:5059;isb619:ACS;iso783:ACS;iyo844:ACS;keg…	-999999.0	0			0	0
R_FACOAL140-433	1 MNXM11@MNXC3 + 1 MNXM14@MNXC3 + 1 MNXM224@MNXC3 <==> 1 MNXM12@MNXC3 + 1 MNXM314@MNXC3 + 1 MNXM3@MNXC3	R73E23768_B	1*gene:Rv1529;1*gene:Rv3826	MNXR1998	6.2.1.3	model:Fatty Acid Metabolism;seed:Biotin biosynthesis;seed:Carbonate Biomineralization;seed:Unsaturated Fatty Acid Metabolism;seed:n-Phenylalkanoic acid degradation	bigg:FACOAL140;bigg:FACOAL140i;bigg:FACOAL140p;ec:6.2.1.3;iabaylyiv4:0-COATRANSFERASE-RXN;iabaylyiv4:C14;iin800:FAA1_2;imeo21:FACOAL140;imm904:FACOAL140;imm904:FACOAL140p;ind750:FACOAL140;ind750:FACOAL140p;inj661:FACOAL140;iyo844:FACOAL140;pubmed:8206942;rhea:33619;rhea:33620;rhea:33621;rhea:33622;seed:rxn05736;seed:rxn08450	-999999.0	999999.0			0	0
R_FACOAL180-345	1 MNXM11@MNXC3 + 1 MNXM14@MNXC3 + 1 MNXM272@MNXC3 <==> 1 MNXM12@MNXC3 + 1 MNXM236@MNXC3 + 1 MNXM3@MNXC3	R6037EAE3_B	1*gene:Rv1529;1*gene:Rv3826	MNXR2008	6.2.1.3	model:Fatty Acid Metabolism	bigg:FACOAL180;bigg:FACOAL180i;ec:6.2.1.3;iin800:FAA3_2;iin800:FAA4_2;iin800:FAT1_2;pubmed:8206942;rhea:33615;rhea:33616;rhea:33617;rhea:33618;seed:rxn12923	-999999.0	999999.0			0	0
R_2AGPEAT180-909	1 MNXM11@MNXC3 + 1 MNXM14@MNXC3 + 1 MNXM31536@MNXC3 <-- 1 MNXM236@MNXC3 + 1 MNXM34811@MNXC3 + 1 MNXM3@MNXC3	RE6A77016_RL		MNXR68137	2.3.1.40	model:Fatty Acid Metabolism	bigg:2AGPEAT180;ec:2.3.1.40;iaf1260:2AGPEAT180;imeo21:2AGPEAT180;inj661:2AGPEAT180;obsolete:rxn10345;seed:rxn07951	-999999.0	0			0	0
R_FACOAL200-815	1 MNXM11@MNXC3 + 1 MNXM14@MNXC3 + 1 MNXM3215@MNXC3 <==> 1 MNXM12@MNXC3 + 1 MNXM2976@MNXC3 + 1 MNXM3@MNXC3	RCFB2314F_B	1*gene:Rv1529;1*gene:Rv3826	MNXR2021	6.2.1.3	model:Membrane Metabolism	bigg:FACOAL200;ec:6.2.1.3;imeo21:FACOAL200;inj661:FACOAL200;seed:rxn10706	-999999.0	999999.0			0	0
R_FACOAL80-784	1 MNXM11@MNXC3 + 1 MNXM14@MNXC3 + 1 MNXM342@MNXC3 <==> 1 MNXM12@MNXC3 + 1 MNXM3@MNXC3 + 1 MNXM750@MNXC3	RC78CCEAB_B	1*gene:Rv1185c;1*gene:Rv1529;1*gene:Rv2590;1*gene:Rv3826	MNXR2041	6.2.1.2;6.2.1.3	metacyc:6-gingerol analog biosynthesis;metacyc:octane oxidation;model:Fatty Acid Metabolism	bigg:FACOAL80;bigg:FACOAL80i;bigg:FACOAL80p;ec:6.2.1.2;ec:6.2.1.3;iabaylyiv4:R223-RXN;imeo21:FACOAL80;imm904:FACOAL80p;ind750:FACOAL80p;inj661:FACOAL80;metacyc:R223-RXN;seed:rxn08457;seed:rxn09444	-999999.0	999999.0			0	0
R_AACPS10-284	1 MNXM11@MNXC3 + 1 MNXM14@MNXC3 + 1 MNXM3431@MNXC3 <-- 1 MNXM3@MNXC3 + 1 MNXM6627@MNXC3 + 1 MNXM925@MNXC3	R53F9F4C8_RL	1*gene:Rv3815c		6.2.1.20	model:Fatty Acid Metabolism		-999999.0	0			0	0
R_FACOAL161-602	1 MNXM11@MNXC3 + 1 MNXM14@MNXC3 + 1 MNXM56353@MNXC3 <==> 1 MNXM12@MNXC3 + 4 MNXM1@MNXC3 + 1 MNXM3@MNXC3 + 1 MNXM950@MNXC3	R9B779842_B	1*gene:Rv1529;1*gene:Rv3826		6.2.1.3	model:Fatty Acid Metabolism		-999999.0	999999.0			0	0
R_FORMCOAL-252	1 MNXM11@MNXC3 + 1 MNXM14@MNXC3 + 1 MNXM563@MNXC3 <==> 1 MNXM12@MNXC3 + 1 MNXM39@MNXC3 + 1 MNXM3@MNXC3	R4BDC19B9_B		MNXR50903		model:Redox Metabolism	bigg:FORMCOAL;imeo21:FORMCOAL;inj661:FORMCOAL;seed:rxn10804	-999999.0	999999.0			0	0
R_OXACOAL-821	1 MNXM11@MNXC3 + 1 MNXM14@MNXC3 + 1 MNXM618@MNXC3 <==> 1 MNXM12@MNXC3 + 1 MNXM291@MNXC3 + 1 MNXM3@MNXC3	RD165D15E_B		MNXR3997	6.2.1.8	kegg:Glyoxylate and dicarboxylate metabolism;kegg:Metabolic pathways;model:Glyoxylate Metabolism	bigg:OXACOAL;brenda:BR91;ec:6.2.1.8;imeo21:OXACOAL;inj661:OXACOAL;intenz:5066;kegg:R01558;metacyc:OXALATE--COA-LIGASE-RXN;rhea:18293;rhea:18294;rhea:18295;rhea:18296;seed:rxn01135	-999999.0	999999.0			0	0
R_AACPS11-405	1 MNXM11@MNXC3 + 1 MNXM14@MNXC3 + 1 MNXM6883@MNXC3 <-- 1 MNXM164@MNXC3 + 1 MNXM3@MNXC3 + 1 MNXM925@MNXC3	R6E08FB73_RL				model:Membrane Metabolism		-999999.0	0			0	0
R_ACS2-540	1 MNXM11@MNXC3 + 1 MNXM14@MNXC3 + 1 MNXM86@MNXC3 <-- 1 MNXM12@MNXC3 + 1 MNXM356@MNXC3 + 1 MNXM3@MNXC3	R8CD08AB3_RL	1*gene:Rv3667	MNXR360	6.2.1.1;6.2.1.17	metacyc:2-methylcitrate cycle I;metacyc:2-methylcitrate cycle II;metacyc:isoleucine biosynthesis IV;metacyc: -alanine biosynthesis II;model:Sugar Metabolism	bigg:ACCOALm;bigg:ACS2;brenda:BR68;ec:6.2.1.1;ec:6.2.1.17;ecocyc:PROPIONATE--COA-LIGASE-RXN;iabaylyiv4:PROPIONATE--COA-LIGASE-RXN;iaf692:ACS2;ijn746:ACS2;imeo21:ACS2;inj661:ACS2;intenz:5075;iyo844:ACS2;kegg:R00925;metacyc:PROPIONATE--COA-LIGASE-RXN;rhea:20373;rhea:20374;rhea:20375;rhea:20376;seed:rxn00674	-999999.0	0			0	0
R_SUCBZL-597	1 MNXM11@MNXC3 + 1 MNXM14@MNXC3 + 1 MNXM8955@MNXC3 <-- 1 MNXM1212@MNXC3 + 1 MNXM12@MNXC3 + 1 MNXM3@MNXC3	R9AAF9F86_RL	1*gene:Rv0542c	MNXR10766	6.2.1.26	model:Ubiquinone Metabolism	bigg:SUCBZL;brenda:BS363640;ec:6.2.1.26	-999999.0	0			0	0
R_ALATRS-157	1 MNXM11@MNXC3 + 1 MNXM14@MNXC3 + 1 MNXM89815@MNXC3 <-- 1 MNXM32@MNXC3 + 1 MNXM3@MNXC3 + 1 MNXM89576@MNXC3	R36D6E09_RL	1*gene:Rv2992c		6.1.1.7	model:Cofactor Metabolism		-999999.0	0			0	0
R_FACOALPHDCA-337	1 MNXM11@MNXC3 + 1 MNXM14@MNXC3 + 1 MNXM92553@MNXC3 <==> 1 MNXM12@MNXC3 + 1 MNXM1@MNXC3 + 1 MNXM3@MNXC3 + 1 MNXM7638@MNXC3	R5EC30E84_B				model:Membrane Metabolism		-999999.0	999999.0			0	0
R_FACOALPREPH-599	1 MNXM11@MNXC3 + 1 MNXM14@MNXC3 + 1 MNXM92591@MNXC3 <==> 1 MNXM12@MNXC3 + 1 MNXM1@MNXC3 + 1 MNXM3@MNXC3 + 1 MNXM5898@MNXC3	R9B295DAC_B	1*gene:Rv2930			model:Membrane Metabolism		-999999.0	999999.0			0	0
R_ADPT-799	1 MNXM11@MNXC3 + 1 MNXM14@MNXC3 <-- 1 MNXM168@MNXC3 + 1 MNXM91@MNXC3	RCB51EE07_RL	1*gene:Rv2584c	MNXR68290	2.4.2.7;2.4.2.8	biopath:Reactions_and_degradation_of_Purine_ribonucleotides;kegg:Metabolic pathways;kegg:Purine metabolism;metacyc:adenine and adenosine salvage I;metacyc:adenine and adenosine salvage II;metacyc:adenine and adenosine salvage IV;model:Purine Metabolism;seed:Purine conversions;seed:Stringent Response, (p)ppGpp metabolism;unipathway:AMP biosynthesis via salvage pathway	bigg:ADPT;biopath:RXN01461;brenda:BR47515;ec:2.4.2.7;ec:2.4.2.8;ecocyc:ADENPRIBOSYLTRAN-RXN;iabaylyiv4:ADENPRIBOSYLTRAN-RXN;iaf1260:ADPT;iaf692:ADPT;iag612:rbs_123;iao358:rll_19;iin800:APT1;iin800:APT2;iit341:ADPT;ijn746:ADPT;ijr904.45632:ADPT;ijr904:ADPT;imeo21:ADPT;imm904:ADPT;imo1053-pao1:ADPT;imo1056:ADPT;ind750:ADPT;inj661:ADPT;intenz:2664;ips189:ADPT;irs1563.45632:R00190_c;isb619:ADPT;iso78…	-999999.0	0			0	0
R_PRATPP-210	1 MNXM11@MNXC3 + 1 MNXM1515@MNXC3 + 1 MNXM1@MNXC3 <-- 1 MNXM1351@MNXC3 + 1 MNXM2@MNXC3	R41B15CAA_RL	1*gene:Rv2122c	MNXR4426	3.6.1.31	biopath:Biosynthesis_and_degradation_of_L-Histidine;biopath:Biosynthesis_of_Histidine;biopath:Biosynthesis_of_IMP;kegg:Biosynthesis of secondary metabolites;kegg:Histidine metabolism;kegg:Metabolic pathways;metacyc:histidine biosynthesis;model:Histidine Metabolism;seed:Histidine Biosynthesis;seed:Zinc regulated enzymes;unipathway:L-histidine biosynthesis	bigg:PRATPP;biopath:RXN01458;brenda:BR22771;brenda:BS141336;ec:3.6.1.31;ecocyc:HISTPRATPHYD-RXN;iabaylyiv4:HISTPRATPHYD-RXN;iaf1260:PRATPP;iaf692:PRATPP;iag612:rbs_515;iao358:rll_195;igt196:PRATPP;iin800:HIS4_1;ijn746:PRATPP;ijr904.45632:PRATPP;ijr904:PRATPP;imeo21:PRATPP;imm904:PRATPP;imo1053-pao1:PRATPP;imo1056:PRATPP;ind750:PRATPP;inj661:PRATPP;intenz:4382;isb619:PRATPP;iso783:PRATPP;iyo844:PR…	-999999.0	0			0	0
R_MEPCT-492	1 MNXM11@MNXC3 + 1 MNXM1642@MNXC3 <-- 1 MNXM1626@MNXC3 + 1 MNXM1@MNXC3 + 1 MNXM63@MNXC3	R83588FD6_RL	1*gene:Rv3582c	MNXR69431	2.7.7.60	kegg:Biosynthesis of secondary metabolites;kegg:Metabolic pathways;kegg:Terpenoid backbone biosynthesis;metacyc:methylerythritol phosphate pathway;model:Polyprenyl Metabolism;seed:Isoprenoid Biosynthesis;seed:Nonmevalonate Branch of Isoprenoid Biosynthesis;seed:Teichoic and lipoteichoic acids biosynthesis;unipathway:isopentenyl diphosphate biosynthesis via DXP pathway	bigg:MEPCT;brenda:BR36947;ec:2.7.7.60;ecocyc:2.7.7.60-RXN;iabaylyiv4:RXN0-277;iaf1260:MEPCT;igt196:MEPCT;iit341:MEPCT;ijn746:MEPCT;ijr904.45632:MEPCT;ijr904:MEPCT;imeo21:MEPCT;imo1053-pao1:MEPCT;imo1056:MEPCT;inj661:MEPCT;intenz:3096;isb619:MEPCT;iso783:MEPCT;iyo844:MEPCT;kegg:R05633;metacyc:2.7.7.60-RXN;rhea:13429;rhea:13430;rhea:13431;rhea:13432;seed:rxn03907;upa:UCR05633;upa:UER00093	-999999.0	0			0	0
R_DNTPPA-875	1 MNXM11@MNXC3 + 1 MNXM1645@MNXC3 + 1 MNXM1@MNXC3 <-- 1 MNXM2@MNXC3 + 1 MNXM397@MNXC3	RDD258AA6_RL		MNXR1717	3.6.1;3.6.1.-;3.6.1.n4	kegg:Folate biosynthesis;metacyc:6-hydroxymethyl-dihydropterin diphosphate biosynthesis I;model:Folate Metabolism;seed:Folate Biosynthesis (Phoenix Copy);seed:Queuosine-Archaeosine Biosynthesis;unipathway:tetrahydrofolate biosynthesis	bigg:DNTPPA;ec:3.6.1;ec:3.6.1.-;ec:3.6.1.n4;ecocyc:H2NEOPTERINP3PYROPHOSPHOHYDRO-RXN;iabaylyiv4:H2NEOPTERINP3PYROPHOSPHOHYDRO-RXN;iaf1260:DNTPPA;iin800:U87;iit341:DNTPPA;ijn746:DNTPPA;ijr904.45632:DNTPPA;ijr904:DNTPPA;imeo21:DNTPPA;imm904:DNTPPA;ind750:DNTPPA;inj661:DNTPPA;intenz:17964;isb619:DNTPPA;iso783:DNTPPA;kegg:R04638;metacyc:H2NEOPTERINP3PYROPHOSPHOHYDRO-RXN;obsolete:rxn08361;pubmed:15611…	-999999.0	0			0	0
R_METAT-106	1 MNXM11@MNXC3 + 1 MNXM16@MNXC3 + 1 MNXM9@MNXC3 <-- 1 MNXM2@MNXC3 + 1 MNXM3@MNXC3 + 1 MNXM61@MNXC3	R276A6E5E_RL	1*gene:Rv1392	MNXR3487	2.5.1.6	biopath:Degradation_of_L-Methionine_to_L-Cystathionine;biopath:Metabolism_of_L-Lysine,_L-Threonine,_L-Methionine,_and_L-Cysteine;kegg:Biosynthesis of secondary metabolites;kegg:Cysteine and methionine metabolism;kegg:Metabolic pathways;metacyc:2'-deoxymugineic acid phytosiderophore biosynthesis;metacyc:<i>S</i>-adenosyl-L-methionine cycle II;metacyc:S-adenosyl-L-methionine biosynthesis;metacyc:et…	bigg:METAT;biopath:RXN00344;brenda:BR47590;ec:2.5.1.6;ecocyc:S-ADENMETSYN-RXN;iabaylyiv4:S-ADENMETSYN-RXN;iaf1260:METAT;iaf692:METAT;iag612:rbs_185;iao358:rll_251;igt196:METAT;iin800:SAM1;iin800:SAM2;iit341:METAT;ijn746:METAT;ijr904.45632:METAT;ijr904:METAT;imeo21:METAT;imm904:METAT;imo1053-pao1:METAT;imo1056:METAT;ind750:METAT;inj661:METAT;intenz:2711;ips189:METAT;isb619:METAT;iso783:METAT;iyo84…	-999999.0	0			0	0
R_NAPRTr-878	1 MNXM11@MNXC3 + 1 MNXM194@MNXC3 <==> 1 MNXM1@MNXC3 + 1 MNXM274@MNXC3 + 1 MNXM91@MNXC3	RDDF10EBA_B	1*gene:Rv0573c	MNXR69522	2.4.2.11	biopath:Biosynthesis_of_Nicotinamide,_NAD_and_NADP;biopath:Biosynthesis_of_Nicotinate,_NAD_and_NADP;kegg:Metabolic pathways;kegg:Nicotinate and nicotinamide metabolism;metacyc:NAD salvage pathway I;metacyc:pyridine nucleotide cycling (plants);model:Pantothenate and CoA Metabolism;seed:NAD and NADP cofactor biosynthesis global;seed:NAD regulation;unipathway:NAD(+) biosynthesis	bigg:NAPRT;bigg:NAPRTm;bigg:NAPRTr;biopath:RXN00700;brenda:BR47484;ec:2.4.2.11;ecocyc:NICOTINATEPRIBOSYLTRANS-RXN;iaf692:NAPRTr;iao358:rll_615;iin800:NPT1_1;iin800:NPT1_2;imeo21:NAPRTr;imm904:NAPRT;imm904:NAPRTm;ind750:NAPRT;ind750:NAPRTm;inj661:NAPRTr;intenz:2668;isb619:NAPRTr;iso783:NCTPPRT;iyo844:NCTPPRT;kegg:R01724;metacyc:NICOTINATEPRIBOSYLTRANS-RXN;obsolete:rxn13039;pubmed:13563527;pubmed:1…	-999999.0	999999.0			0	0
R_DUTPDP-502	1 MNXM11@MNXC3 + 1 MNXM1@MNXC3 + 1 MNXM234@MNXC3 <-- 1 MNXM2@MNXC3 + 1 MNXM452@MNXC3	R8569833_RL	1*gene:Rv2697c	MNXR1816	3.6.1.19;3.6.1.23	biopath:Biosynthesis_of_2'-Deoxyuridine-5'-phosphate;biopath:Conversion_and_degradation_of_Pyrimidine_nucleotides_and_bases;kegg:Metabolic pathways;kegg:Pyrimidine metabolism;metacyc:pyrimidine deoxyribonucleotides <i>de novo</i> biosynthesis I;metacyc:pyrimidine deoxyribonucleotides <i>de novo</i> biosynthesis II;metacyc:pyrimidine deoxyribonucleotides <i>de novo</i> biosynthesis III;metacyc:pyr…	bigg:DUTPDP;bigg:DUTPDPm;bigg:DUTPDPn;biopath:RXN00353;brenda:BR22764;ec:3.6.1.19;ec:3.6.1.23;ecocyc:DUTP-PYROP-RXN;iabaylyiv4:DUTP-PYROP-RXN;iaf1260:DUTPDP;iag612:rbs_291;iag612:rbs_292;iao358:rll_131;igt196:DUTPDP;iin800:DUT1;iit341:DUTPDP;ijn746:DUTPDP;ijr904.45632:DUTPDP;ijr904:DUTPDP;imeo21:DUTPDP;imm904:DUTPDP;imo1053-pao1:DUTPDP;imo1056:DUTPDP;ind750:DUTPDP;inj661:DUTPDP;intenz:4374;iso783…	-999999.0	0			0	0
R_NTPP7-399	1 MNXM11@MNXC3 + 1 MNXM1@MNXC3 + 1 MNXM257@MNXC3 <-- 1 MNXM2@MNXC3 + 1 MNXM394@MNXC3	R6D8C5FCE_RL		MNXR3902	3.6.1.19	model:Nucleotide Sugar Metabolism	bigg:NTPP7;ec:3.6.1.19;ecocyc:RXN0-5107;metacyc:RXN0-5107;rhea:28534;rhea:28535;rhea:28536;rhea:28537	-999999.0	0			0	0
R_NTPP3-456	1 MNXM11@MNXC3 + 1 MNXM1@MNXC3 + 1 MNXM266@MNXC3 <-- 1 MNXM2@MNXC3 + 1 MNXM360@MNXC3	R7988D72C_RL		MNXR3898	3.6.1.12;3.6.1.19	biopath:Biosynthesis_of_2'-Deoxyuridine-5'-phosphate;biopath:Conversion_and_degradation_of_Pyrimidine_nucleotides_and_bases;kegg:Pyrimidine metabolism;metacyc:pyrimidine deoxyribonucleotides dephosphorylation;model:Nucleotide Sugar Metabolism	bigg:NTPP3;biopath:RXN00999;brenda:BR22752;ec:3.6.1.12;ec:3.6.1.19;ecocyc:DCTP-PYROPHOSPHATASE-RXN;iabaylyiv4:DCTP-PYROPHOSPHATASE-RXN;iaf1260:NTPP3;ijr904.45632:NTPP3;ijr904:NTPP3;imeo21:NTPP3;inj661:NTPP3;intenz:4363;iso783:NTPP3;kegg:R01668;metacyc:DCTP-PYROPHOSPHATASE-RXN;rhea:22636;rhea:22637;rhea:22638;rhea:22639;seed:rxn01222	-999999.0	0			0	0
R_PPNCL2-796	1 MNXM11@MNXC3 + 1 MNXM1@MNXC3 + 1 MNXM31@MNXC3 + 1 MNXM483@MNXC3 <-- 1 MNXM415@MNXC3 + 1 MNXM55@MNXC3 + 1 MNXM63@MNXC3	RCA57ACC4_RL	1*gene:Rv1391	MNXR4400	6.3.2.5	kegg:Metabolic pathways;kegg:Pantothenate and CoA biosynthesis;metacyc:coenzyme A biosynthesis;model:Pantothenate and CoA Metabolism;unipathway:coenzyme A biosynthesis	bigg:PPNCL2;brenda:BR48388;ec:6.3.2.5;ecocyc:P-PANTOCYSLIG-RXN;iabaylyiv4:P-PANTOCYSLIG-RXN;iaf1260:PPNCL2;iaf692:PPNCL2;iin800:U92;iit341:PPNCL2;ijr904.45632:PPNCL2;ijr904:PPNCL2;imeo21:PPNCL2;imm904:PPNCL2;imo1053-pao1:PPNCL2;imo1056:PPNCL2;ind750:PPNCL2;inj661:PPNCL2;intenz:10972;isb619:PPNCL2;kegg:R04231;metacyc:P-PANTOCYSLIG-RXN;obsolete:rxn13151;pubmed:15530362;rhea:19397;rhea:19398;rhea:19…	-999999.0	0			0	0
R_NTPP4-674	1 MNXM11@MNXC3 + 1 MNXM1@MNXC3 + 1 MNXM31@MNXC3 <-- 1 MNXM2@MNXC3 + 1 MNXM63@MNXC3	RAD061D7F_RL		MNXR3899	3.6.1.19;3.6.1.8	kegg:Pyrimidine metabolism;model:Pyrimidine Metabolism	bigg:NTPP4;brenda:BS141405;ec:3.6.1.19;ec:3.6.1.8;ecocyc:RXN0-383;iabaylyiv4:RXN0-383;iaf1260:NTPP4;ijr904.45632:NTPP4;ijr904:NTPP4;imeo21:NTPP4;inj661:NTPP4;iso783:NTPP4;kegg:R00515;metacyc:RXN0-383;rhea:27762;rhea:27763;rhea:27764;rhea:27765;seed:rxn00367	-999999.0	0			0	0
R_NTPP5-549	1 MNXM11@MNXC3 + 1 MNXM1@MNXC3 + 1 MNXM432@MNXC3 <-- 1 MNXM286@MNXC3 + 1 MNXM2@MNXC3	R8ED365FB_RL		MNXR3900	3.6.1.19	model:Nucleotide Sugar Metabolism	bigg:NTPP5;ec:3.6.1.19;ecocyc:RXN0-384;iabaylyiv4:RXN0-384;iaf1260:NTPP5;ijr904.45632:NTPP5;ijr904:NTPP5;imeo21:NTPP5;inj661:NTPP5;iso783:NTPP5;metacyc:RXN0-384;rhea:28334;rhea:28335;rhea:28336;rhea:28337;seed:rxn09013	-999999.0	0			0	0
R_NTPP8-771	1 MNXM11@MNXC3 + 1 MNXM1@MNXC3 + 1 MNXM80@MNXC3 <-- 1 MNXM121@MNXC3 + 1 MNXM2@MNXC3	RC498C5FB_RL		MNXR3903	3.1.3.31;3.1.4.1;3.6.1.19;3.6.1.23;3.6.1.8;3.6.1.9	kegg:Metabolic pathways;kegg:Pyrimidine metabolism;model:Nucleotide Sugar Metabolism;seed:Folate Biosynthesis (Phoenix Copy);seed:Nucleoside triphosphate pyrophosphohydrolase MazG	bigg:NTPP8;brenda:BS139757;ec:3.1.3.31;ec:3.1.4.1;ec:3.6.1.19;ec:3.6.1.23;ec:3.6.1.8;ec:3.6.1.9;iabaylyiv4:UTP-PYROPHOSPHATASE-RXN;iaf1260:NTPP8;ijr904.45632:NTPP8;ijr904:NTPP8;imeo21:NTPP8;inj661:NTPP8;iso783:NTPP8;kegg:R00662;metacyc:RXN-14139;pubmed:12218018;rhea:29395;rhea:29396;rhea:29397;rhea:29398;seed:rxn00463	-999999.0	0			0	0
R_DCPT2-538	1 MNXM11@MNXC3 + 1 MNXM1@MNXC3 + 1 MNXM92248@MNXC3 <-- 1 MNXM90505@MNXC3 + 1 MNXM92033@MNXC3	R8BE304CE_RL				model:Membrane Metabolism		-999999.0	0			0	0
R_DHPS2-641	1 MNXM11@MNXC3 + 1 MNXM1@MNXC3 + 1 MNXM965@MNXC3 <-- 1 MNXM421@MNXC3 + 1 MNXM91459@MNXC3	RA4B9B13E_RL	1*gene:Rv1207;1*gene:Rv3608c		2.5.1.15	model:Folate Metabolism		-999999.0	0			0	0
R_BACCL-576	1 MNXM11@MNXC3 + 1 MNXM2351@MNXC3 <-- 1 MNXM1@MNXC3 + 1 MNXM304@MNXC3 + 1 MNXM3@MNXC3	R96FE455A_RL	1*gene:Rv3279c	MNXR934	6.2.1.11;6.3.4.10;6.3.4.11;6.3.4.15;6.3.4.9	kegg:Biotin metabolism;kegg:Metabolic pathways;model:Biotin Metabolism	bigg:BACCL;bigg:BACCLm;brenda:BS398826;ec:6.2.1.11;ec:6.3.4.10;ec:6.3.4.11;ec:6.3.4.15;ec:6.3.4.9;iaf692:BACCL;iit341:BACCL;imeo21:BACCL;imm904:BACCL;imo1053-pao1:BTNL1;imo1056:BTNL1;inj661:BACCL;isb619:BACCL;kegg:R01074;rhea:31115;rhea:31116;rhea:31117;rhea:31118;seed:rxn00792	-999999.0	0			0	0
R_ADNCYC-371	1 MNXM11@MNXC3 + 1 MNXM243@MNXC3 <-- 1 MNXM3@MNXC3	R67B253B0_RL	1*gene:Rv1264;1*gene:Rv1318c+1*gene:Rv1319c+1*gene:Rv1320c;1*gene:Rv1625c;1*gene:Rv1647;1*gene:Rv2435c	MNXR485	4.6.1.1	biopath:Conversion_and_degradation_of_Pyrimidine_nucleotides_and_bases;biopath:Reactions_and_degradation_of_Purine_ribonucleotides;kegg:Purine metabolism;model:Purine Metabolism	bigg:ADNCYC;biopath:RXN00614;biopath:RXN00966;brenda:BR3450;ec:4.6.1.1;ecocyc:ADENYLATECYC-RXN;iaf1260:ADNCYC;iaf692:ADNCYC;iin800:CYR1;ijn746:ADNCYC;ijr904.45632:ADNCYC;ijr904:ADNCYC;imeo21:ADNCYC;imm904:ADNCYC;imo1053-pao1:ADNCYC;imo1056:ADNCYC;ind750:ADNCYC;inj661:ADNCYC;intenz:4868;iso783:ADNCYC;kegg:R00089;macie:M0058;metacyc:ADENYLATECYC-RXN;reactome:REACT_1292.5;reactome:REACT_15399.1;reac…	-999999.0	0			0	0
R_SADT2-840	1 MNXM11@MNXC3 + 1 MNXM287@MNXC3 + 1 MNXM30@MNXC3 + 1 MNXM9@MNXC3 <-- 1 MNXM2@MNXC3 + 1 MNXM3@MNXC3 + 1 MNXM51@MNXC3 + 1 MNXM58@MNXC3	RD6A3507_RL	1*gene:Rv1285+1*gene:Rv1286	MNXR69878	2.7.7.4	model:Other Amino Acid Metabolism;seed:Cysteine Biosynthesis;seed:Sulfate assimilation	bigg:SADT2;ec:2.7.7.4;iaf1260:SADT2;igt196:SADT2;iit341:SADT2;ijr904.45632:SADT2;ijr904:SADT2;imeo21:SADT2;imo1053-pao1:SADT2;imo1056:SADT2;inj661:SADT2;isb619:SADT2;iso783:SADT2;seed:rxn09240	-999999.0	0			0	0
R_SADT-717	1 MNXM11@MNXC3 + 1 MNXM287@MNXC3 <-- 1 MNXM1@MNXC3 + 1 MNXM3@MNXC3 + 1 MNXM58@MNXC3	RB74BCE1A_RL	1*gene:Rv1285+1*gene:Rv1286	MNXR4764	2.7.7.4	biopath:Degradation_of_Adenylylsulfate;biopath:Metabolism_of_Sulfur;kegg:Metabolic pathways;kegg:Microbial metabolism in diverse environments;kegg:Purine metabolism;kegg:Sulfur metabolism;metacyc:sulfate activation for sulfonation;metacyc:sulfate reduction II (assimilatory);metacyc:sulfate reduction III (assimilatory);metacyc:sulfate reduction IV (dissimilatory);metacyc:sulfate reduction V (dissi…	bigg:SADT;biopath:RXN01162;brenda:BR47884;ec:2.7.7.4;ecocyc:SULFATE-ADENYLYLTRANS-RXN;iabaylyiv4:SULFATE-ADENYLYLTRANS-RXN;iag612:rbs_558;iag612:rbs_559;iin800:MET3;ijn746:SADT;imeo21:SADT;imm904:SADT;ind750:SADT;inj661:SADT;intenz:3040;irs1563.45632:R00529_c;iyo844:SADT1r;kegg:R00529;macie:M0287;metacyc:SULFATE-ADENYLYLTRANS-RXN;reactome:REACT_6767.2;rhea:18133;rhea:18134;rhea:18135;rhea:18136;s…	-999999.0	0			0	0
R_XPPT-353	1 MNXM11@MNXC3 + 1 MNXM298@MNXC3 <-- 1 MNXM174@MNXC3 + 1 MNXM91@MNXC3	R62A6333_RL		MNXR70076	2.4.2.22;2.4.2.8	biopath:Conversion_and_degradation_of_Purine_desoxyribonucleotides;biopath:Reactions_and_degradation_of_Purine_ribonucleotides;kegg:Biosynthesis of secondary metabolites;kegg:Metabolic pathways;kegg:Purine metabolism;metacyc:xanthine and xanthosine salvage;model:Nucleotide Sugar Metabolism;unipathway:XMP biosynthesis via salvage pathway	bigg:XPPT;biopath:RXN01523;brenda:BR47505;ec:2.4.2.22;ec:2.4.2.8;ecocyc:XANPRIBOSYLTRAN-RXN;iabaylyiv4:XANPRIBOSYLTRAN-RXN;iaf1260:XPPT;iaf692:XPPT;iag612:rbs_590;iao358:rll_451;iin800:XPT1;iit341:XPPT;ijr904.45632:XPPT;ijr904:XPPT;imeo21:XPPT;imm904:XPPT;ind750:XPPT;inj661:XPPT;intenz:2679;isb619:XPPT;iyo844:XPPT;kegg:R02142;metacyc:XANPRIBOSYLTRAN-RXN;pubmed:10545171;rhea:10800;rhea:10801;rhea:…	-999999.0	0			0	0
R_PPA-929	1 MNXM11@MNXC3 + 1 MNXM2@MNXC3 --> 1 MNXM1@MNXC3 + 2 MNXM9@MNXC3	RE97914BB_LR	1*gene:Rv3628	MNXR4373	3.6.1.1	biopath:Biosynthesis_of_aromatic_amino_acids_(L-Phenylalanine,_L-Tyrosine,_L-Tryptophan)_and_of_quinone_cofactors;biopath:Synthesis_and_degradation_of_Starch;biopath:Urea_and_L-Aspartate_cycles,_Polyamine_and_Creatine_synthesis;model:Miscellaneous	bigg:PPA;bigg:PPA_1;bigg:PPAer;bigg:PPAm;bigg:PPAn;biopath:RXN00452;brenda:BR22749;ec:3.6.1.1;ecocyc:INORGPYROPHOSPHAT-RXN;iabaylyiv4:INORGPYROPHOSPHAT-RXN;iaf1260:PPA;iaf692:PPA;iaf692:PPA_1;iag612:rbs_266;iag612:rbs_267;igt196:PPA;iin800:IPP1;iit341:PPA;ijn746:PPA;ijr904.45632:PPA;ijr904:PPA;imeo21:PPA;imm904:PPA;imm904:PPAm;imo1053-pao1:PPA;imo1056:PPA;ind750:PPA;ind750:PPAm;inj661:PPA;intenz:…	0	999999.0			0	0
R_NNAT-436	1 MNXM11@MNXC3 + 1 MNXM309@MNXC3 <-- 1 MNXM194@MNXC3 + 1 MNXM1@MNXC3 + 1 MNXM3@MNXC3	R74C0BF99_RL	1*gene:Rv2421c	MNXR3836	2.7.7.1;2.7.7.18	biopath:Biosynthesis_of_NAD+_from_Aspartate;biopath:Biosynthesis_of_NAD+_from_Tryptophan;biopath:Biosynthesis_of_Nicotinamide,_NAD_and_NADP;biopath:Biosynthesis_of_Nicotinate,_NAD_and_NADP;kegg:Metabolic pathways;kegg:Nicotinate and nicotinamide metabolism;metacyc:NAD biosynthesis I (from aspartate);metacyc:NAD biosynthesis from 2-amino-3-carboxymuconate semialdehyde;metacyc:NAD salvage pathway I…	bigg:NNAT;bigg:NNATm;bigg:NNATn;bigg:NNATr;biopath:RXN00839;brenda:BR47865;brenda:BS386612;brenda:BS386613;ec:2.7.7.1;ec:2.7.7.18;ecocyc:NICONUCADENYLYLTRAN-RXN;iabaylyiv4:NICONUCADENYLYLTRAN-RXN;iaf1260:NNATr;iaf692:NNAT;iao358:rll_478;igt196:NNATr;iin800:YLR328W_1;iin800:YLR328W_2;iit341:NNAT;ijn746:NNATr;ijr904.45632:NNAT;ijr904:NNAT;imeo21:NNAT;imm904:NNAT;imm904:NNATm;imo1053-pao1:NNAT;imo10…	-999999.0	0			0	0
R_DASYN160-780	1 MNXM11@MNXC3 + 1 MNXM3232@MNXC3 <-- 1 MNXM63@MNXC3 + 1 MNXM90433@MNXC3	RC6683231_RL	1*gene:Rv2881c	MNXR68650	2.7.7.41	model:Fatty Acid Metabolism	bigg:DASYN160;ec:2.7.7.41;iaf1260:DASYN160;ijn746:DASYN160;imeo21:DASYN160;inj661:DASYN160;seed:rxn08309	-999999.0	0			0	0
R_DASYN160190-545	1 MNXM11@MNXC3 + 1 MNXM3560@MNXC3 <-- 1 MNXM5402@MNXC3 + 1 MNXM63@MNXC3	R8E4C82D1_RL	1*gene:Rv2881c	MNXR68651	2.7.7.41	model:Membrane Metabolism	bigg:DASYN160190;ec:2.7.7.41;inj661:DASYN160190;seed:rxn10679	-999999.0	0			0	0
R_PPK2-746	1 MNXM11@MNXC3 + 1 MNXM3@MNXC3 --> 1 MNXM332@MNXC3 + 1 MNXM7@MNXC3	RBDFEE963_LR	1*gene:Rv2984	MNXR69772	2.7.4.1	model:Purine Metabolism	bigg:PPK2;bigg:PPK2r;ec:2.7.4.1;iaf1260:PPK2r;iaf692:PPK2;ijn746:PPK2r;imeo21:PPK2;inj661:PPK2;obsolete:rxn09175;rhea:29423;rhea:29424;rhea:29425;rhea:29426;seed:rxn00104	0	999999.0			0	0
R_DASYN190190-612	1 MNXM11@MNXC3 + 1 MNXM4506@MNXC3 <-- 1 MNXM1@MNXC3 + 1 MNXM5402@MNXC3 + 1 MNXM63@MNXC3	R9E945EB9_RL	1*gene:Rv2881c	MNXR68655	2.7.7.41	model:Membrane Metabolism	bigg:DASYN190190;ec:2.7.7.41;inj661:DASYN190190;seed:rxn10675	-999999.0	0			0	0
R_UAGDP-24	1 MNXM11@MNXC3 + 1 MNXM47@MNXC3 <-- 1 MNXM121@MNXC3 + 1 MNXM1@MNXC3 + 1 MNXM340@MNXC3	R16394420_RL	1*gene:Rv1018c	MNXR70013	2.7.7.23	biopath:Metabolism_of_Amino_sugars;kegg:Amino sugar and nucleotide sugar metabolism;kegg:Biosynthesis of secondary metabolites;kegg:Metabolic pathways;metacyc:UDP-<i>N</i>-acetyl-D-galactosamine biosynthesis II;metacyc:UDP-<i>N</i>-acetyl-D-glucosamine biosynthesis I;metacyc:UDP-<i>N</i>-acetyl-D-glucosamine biosynthesis II;model:Sugar Metabolism;seed:Peptidoglycan Biosynthesis 2;seed:UDP-N-acety…	bigg:UAGDP;biopath:RXN01274;ec:2.7.7.23;ecocyc:NAG1P-URIDYLTRANS-RXN;iabaylyiv4:NAG1P-URIDYLTRANS-RXN;iaf1260:UAGDP;iaf692:UAGDP;iao358:rll_162;igt196:UAGDP;iit341:UAGDP;ijn746:UAGDP;ijr904.45632:UAGDP;ijr904:UAGDP;imeo21:UAGDP;imo1053-pao1:UAGDP;imo1056:UAGDP;inj661:UAGDP;intenz:19325;ips189:UAGDP;irs1563.45632:R00415_c;isb619:UAGDP;iso783:UAGDP;iyo844:UAGDPr;kegg:R00416;metacyc:NAG1P-URIDYLTRAN…	-999999.0	0			0	0
R_PTPATi-765	1 MNXM11@MNXC3 + 1 MNXM481@MNXC3 <-- 1 MNXM1@MNXC3 + 1 MNXM373@MNXC3 + 1 MNXM3@MNXC3	RC3CE61B2_RL	1*gene:Rv2965c	MNXR4514	2.7.7.3	biopath:Biosynthesis_of_Coenzyme_A;biopath:Biosynthesis_of_Pantothenate,_Coenzyme_A_and_Holo-acyl_carrier_protein;biopath:Biosynthesis_of_Pantothenate,_Coenzyme_A_and_Holo-acyl_carrier_protein_(extended);kegg:Metabolic pathways;kegg:Pantothenate and CoA biosynthesis;metacyc:coenzyme A biosynthesis;model:Pantothenate and CoA Metabolism;unipathway:coenzyme A biosynthesis	bigg:PTPAT;bigg:PTPATi;bigg:PTPATim;biopath:RXN01280;brenda:BR47876;ec:2.7.7.3;ecocyc:PANTEPADENYLYLTRAN-RXN;iabaylyiv4:PANTEPADENYLYLTRAN-RXN;iaf1260:PTPATi;iaf692:PTPATi;iao358:rll_219;igt196:PTPATi;iin800:U94;iin800:U95;iit341:PTPATi;ijn746:PTPAT;ijr904.45632:PTPATi;ijr904:PTPATi;imeo21:PTPATi;imm904:PTPATi;imm904:PTPATim;imo1053-pao1:PTPATi;imo1056:PTPATi;ind750:PTPATi;ind750:PTPATim;inj661:P…	-999999.0	0			0	0
R_UDPDPS-598	1 MNXM11@MNXC3 + 1 MNXM5043@MNXC3 <-- 1 MNXM1721@MNXC3 + 1 MNXM83@MNXC3	R9AB89AE0_RL	1*gene:Rv2361c	MNXR70024	2.5.1.31	model:Polyprenyl Metabolism	bigg:UDPDPS;ec:2.5.1.31	-999999.0	0			0	0
R_UDPDPS2-857	1 MNXM11@MNXC3 + 1 MNXM5043@MNXC3 <-- 1 MNXM7936@MNXC3 + 1 MNXM83@MNXC3	RD8859053_RL	1*gene:Rv2361c	MNXR70025	2.5.1.31	model:Polyprenyl Metabolism	bigg:UDPDPS2;ec:2.5.1.31	-999999.0	0			0	0
R_ORPT-49	1 MNXM11@MNXC3 + 1 MNXM519@MNXC3 <==> 1 MNXM235@MNXC3 + 1 MNXM91@MNXC3	R1C260C6A_B	1*gene:Rv0382c	MNXR69599	2.4.2.10	biopath:Biosynthesis_of_Pyrimidine_ribonucleotides;biopath:Biosynthesis_of_Uridine-5'-phosphate;kegg:Metabolic pathways;kegg:Pyrimidine metabolism;metacyc:UMP biosynthesis;model:Pyrimidine Metabolism;seed:YgfZ;unipathway:UMP biosynthesis via de novo pathway	bigg:ORPT;biopath:RXN00412;brenda:BR44268;ec:2.4.2.10;ecocyc:OROPRIBTRANS-RXN;iabaylyiv4:OROPRIBTRANS-RXN;iaf1260:ORPT;iaf692:ORPT;iag612:rbs_504;iao358:rll_384;igt196:ORPT;iin800:URA10;iin800:URA5;iit341:ORPT;ijn746:ORPT;ijr904.45632:ORPT;ijr904:ORPT;imeo21:ORPT;imm904:ORPT;imo1053-pao1:ORPT;imo1056:ORPT;ind750:ORPT;inj661:ORPT;intenz:2667;irs1563.45632:R01870_c;isb619:ORPT;iso783:or_PT;iyo844:O…	-999999.0	999999.0			0	0
R_GALUi-1017	1 MNXM11@MNXC3 + 1 MNXM52@MNXC3 <-- 1 MNXM121@MNXC3 + 1 MNXM1@MNXC3 + 1 MNXM89588@MNXC3	RFE1D8BC9_RL	1*gene:Rv0993	MNXR69105	2.7.7.9	kegg:Amino sugar and nucleotide sugar metabolism;kegg:Biosynthesis of secondary metabolites;kegg:Galactose metabolism;kegg:Metabolic pathways;kegg:Pentose and glucuronate interconversions;kegg:Starch and sucrose metabolism;model:Sugar Metabolism	bigg:GALU;bigg:GALUi;ec:2.7.7.9;kegg:R00289	-999999.0	0			0	0
R_GLGC-400	1 MNXM11@MNXC3 + 1 MNXM561@MNXC3 <-- 1 MNXM1@MNXC3 + 1 MNXM3@MNXC3 + 1 MNXM89588@MNXC3	R6DA3E4E0_RL	1*gene:Rv1213	MNXR33815	2.7.7.27	kegg:Amino sugar and nucleotide sugar metabolism;kegg:Biosynthesis of secondary metabolites;kegg:Metabolic pathways;kegg:Starch and sucrose metabolism;model:Sugar Metabolism	bigg:GLGC;brenda:BR47873;ec:2.7.7.27;ecocyc:GLUC1PADENYLTRANS-RXN;intenz:3063;kegg:R00948;rhea:12120;rhea:12121;rhea:12122;rhea:12123	-999999.0	0			0	0
R_GUACYC-475	1 MNXM11@MNXC3 + 1 MNXM665@MNXC3 <-- 1 MNXM51@MNXC3	R7FB51631_RL	1*gene:Rv2435c	MNXR2843	4.6.1.1;4.6.1.2	biopath:Conversion_and_degradation_of_Pyrimidine_nucleotides_and_bases;biopath:Reactions_and_degradation_of_Purine_ribonucleotides;kegg:Purine metabolism;model:Purine Metabolism	bigg:GUACYC;biopath:RXN00763;biopath:RXN01388;brenda:BR3451;ec:4.6.1.1;ec:4.6.1.2;ecocyc:GUANYLCYC-RXN;imeo21:GUACYC;inj661:GUACYC;intenz:4869;kegg:R00434;metacyc:GUANYLCYC-RXN;pubmed:19089323;pubmed:2827195;pubmed:4982201;reactome:REACT_108080;reactome:REACT_135346;reactome:REACT_23790;reactome:REACT_23790.1;reactome:REACT_23978;reactome:REACT_29218;reactome:REACT_30126;reactome:REACT_31354;reac…	-999999.0	0			0	0
R_ADK2-895	1 MNXM11@MNXC3 + 1 MNXM7@MNXC3 <==> 1 MNXM14@MNXC3 + 1 MNXM332@MNXC3	RE3700A43_B	1*gene:Rv0733	MNXR480	2.7.4.3	model:Purine Metabolism	bigg:ADK2;ec:2.7.4.3;iaf692:ADK2;imeo21:ADK2;inj661:ADK2;ips189:ADK2;iyo844:ADK2;seed:rxn10052	-999999.0	999999.0			0	0
R_UPPRT-928	1 MNXM11@MNXC3 + 1 MNXM80@MNXC3 <-- 1 MNXM158@MNXC3 + 1 MNXM91@MNXC3	RE96CC037_RL	1*gene:Rv3309c	MNXR70061	2.4.2.9	biopath:Conversion_and_degradation_of_Pyrimidine_nucleotides_and_bases;biopath:Conversion_of_Uridine-5'-phosphate_into_beta-Alanine;biopath:Conversion_of_Uridine-5'-phosphate_into_urea;kegg:Metabolic pathways;kegg:Pyrimidine metabolism;metacyc:pyrimidine nucleobases salvage I;model:Pyrimidine Metabolism;seed:pyrimidine conversions;unipathway:UMP biosynthesis via salvage pathway	bigg:UPPRT;bigg:UPPRTr;biopath:RXN00460;brenda:BR47535;ec:2.4.2.9;ecocyc:URACIL-PRIBOSYLTRANS-RXN;iabaylyiv4:URACIL-PRIBOSYLTRANS-RXN;iaf1260:UPPRT;iag612:rbs_576;iag612:rbs_577;iao358:rll_443;iin800:FUR1;iit341:UPPRT;ijn746:UPPRT;ijr904.45632:UPPRT;ijr904:UPPRT;imeo21:UPPRT;imm904:UPPRT;imo1053-pao1:UPPRT;imo1056:UPPRT;ind750:UPPRT;inj661:UPPRT;intenz:2666;ips189:UPPRT;irs1563.45632:R00966_c;isb…	-999999.0	0			0	0
R_MAN1PT-40	1 MNXM11@MNXC3 + 1 MNXM82@MNXC3 <-- 1 MNXM1@MNXC3 + 1 MNXM51@MNXC3 + 1 MNXM721@MNXC3	R19CF7AB0_RL	1*gene:Rv3264c	MNXR3412	2.7.7.13;2.7.7.28	kegg:Amino sugar and nucleotide sugar metabolism;kegg:Biosynthesis of secondary metabolites;kegg:Fructose and mannose metabolism;kegg:Metabolic pathways;metacyc:GDP-mannose biosynthesis;metacyc:L-ascorbate biosynthesis I (L-galactose pathway);metacyc:alginate biosynthesis I;metacyc:alginate biosynthesis II;model:Sugar Metabolism;unipathway:GDP-alpha-D-mannose biosynthesis	bigg:MAN1PT;brenda:BR47862;brenda:BS359854;ec:2.7.7.13;ec:2.7.7.28;ecocyc:2.7.7.13-RXN;iin800:PSA1;imeo21:MAN1PT;imm904:MAN1PT;ind750:MAN1PT;inj661:MAN1PT;intenz:3049;kegg:R00885;metacyc:2.7.7.13-RXN;pubmed:11082198;pubmed:5946626;reactome:REACT_114403;reactome:REACT_125766;reactome:REACT_132520;reactome:REACT_134441;reactome:REACT_134484;reactome:REACT_134878;reactome:REACT_135301;reactome:REACT…	-999999.0	0			0	0
R_GLUPRT-779	1 MNXM11@MNXC3 + 1 MNXM89557@MNXC3 + 1 MNXM90003@MNXC3 <-- 1 MNXM2@MNXC3 + 1 MNXM37@MNXC3 + 1 MNXM91@MNXC3	RC63EFB16_RL	1*gene:Rv0808;1*gene:Rv1602	MNXR69167	2.4.2.14	biopath:Biosynthesis_of_IMP;biopath:Biosynthesis_of_Purine_ribonucleotides;kegg:Alanine, aspartate and glutamate metabolism;kegg:Biosynthesis of secondary metabolites;kegg:Metabolic pathways;kegg:Purine metabolism;metacyc:5-aminoimidazole ribonucleotide biosynthesis I;metacyc:5-aminoimidazole ribonucleotide biosynthesis II;metacyc:superpathway of 5-aminoimidazole ribonucleotide biosynthesis;model…	bigg:GLUPRT;biopath:RXN01011;brenda:BR44270;ec:2.4.2.14;ecocyc:PRPPAMIDOTRANS-RXN;iabaylyiv4:PRPPAMIDOTRANS-RXN;iaf1260:GLUPRT;iaf692:GLUPRT;iag612:rbs_396;iao358:rll_369;iin800:ADE4;iit341:GLUPRT;ijn746:GLUPRT;ijr904.45632:GLUPRT;ijr904:GLUPRT;imeo21:GLUPRT;imm904:GLUPRT;imo1053-pao1:GLUPRT;imo1056:GLUPRT;ind750:GLUPRT;inj661:GLUPRT;intenz:2671;irs1563.45632:R01072_c;isb619:GLUPRT;iso783:GLUPRT;…	-999999.0	0			0	0
R_GALT-870	1 MNXM11@MNXC3 + 1 MNXM89795@MNXC3 <==> 1 MNXM121@MNXC3 + 1 MNXM1@MNXC3 + 1 MNXM336@MNXC3	RDB434C7E_B	1*gene:Rv0618+1*gene:Rv0619	MNXR69103	2.7.7.10	biopath:Metabolism_of_Galactose;biopath:Metabolism_of_Nucleotide_sugars;kegg:Amino sugar and nucleotide sugar metabolism;kegg:Biosynthesis of secondary metabolites;kegg:Galactose metabolism;kegg:Metabolic pathways;metacyc:galactose degradation III;metacyc:stachyose degradation;model:Nucleotide Sugar Metabolism	bigg:GALT;bigg:GALTi;biopath:RXN01472;brenda:BR47859;brenda:BS385894;ec:2.7.7.10;iaf692:GALT;iag612:rbs_140;iao358:rll_156;iin800:GAL7_1;iit341:GALTi;imeo21:GALT;imm904:GALT;ind750:GALT;inj661:GALT;intenz:3046;iyo844:GALT;kegg:R00502;metacyc:UTPHEXPURIDYLYLTRANS-RXN;obsolete:rxn12975;rhea:14209;rhea:14210;rhea:14211;rhea:14212;seed:rxn00355	-999999.0	999999.0			0	0
R_GTPCII2-639	1 MNXM11@MNXC3 + 2 MNXM1@MNXC3 + 1 MNXM39@MNXC3 + 1 MNXM648@MNXC3 <-- 3 MNXM2@MNXC3 + 1 MNXM51@MNXC3	RA32CA962_RL		MNXR2835	3.5.4.25	kegg:Metabolic pathways;kegg:Riboflavin metabolism;metacyc:flavin biosynthesis I (bacteria and plants);metacyc:flavin biosynthesis III (fungi);model:Cofactor Metabolism;seed:YgfZ;unipathway:riboflavin biosynthesis	bigg:GTPCII2;brenda:BR26117;brenda:BS370979;ec:3.5.4.25;ecocyc:GTP-CYCLOHYDRO-II-RXN;iabaylyiv4:GTP-CYCLOHYDRO-II-RXN;iaf1260:GTPCII2;iao358:rll_393;igt196:GTPCII2;iin800:RIB1;iit341:GTPCII;ijn746:GTPCII;ijr904.45632:GTPCII2;ijr904:GTPCII2;imeo21:GTPCII;imm904:GTPCII;imo1053-pao1:GTPCII;imo1056:GTPCII;ind750:GTPCII;inj661:GTPCII;inj661:GTPCII2;intenz:4334;isb619:GTPCII;iso783:GTPCII;iyo844:GTPCII…	-999999.0	0			0	0
R_GTPCII-309	1 MNXM11@MNXC3 + 2 MNXM1@MNXC3 + 1 MNXM39@MNXC3 + 1 MNXM90906@MNXC3 <-- 3 MNXM2@MNXC3 + 1 MNXM51@MNXC3	R5890B529_RL	1*gene:Rv1415;1*gene:Rv1940	MNXR69190	3.5.4.25	model:Riboflavin Metabolism	bigg:GTPCII;ec:3.5.4.25	-999999.0	0			0	0
R_DHAD2-168	1 MNXM1202@MNXC3 --> 1 MNXM2@MNXC3 + 1 MNXM439@MNXC3	R38D3B430_LR		MNXR1536	4.2.1.9	biopath:Biosynthesis_of_L-Isoleucine;biopath:Metabolism_of_the_branched_amino_acids_(L-Leucine,_L-Isoleucine,_L-Valine);kegg:2-Oxocarboxylic acid metabolism;kegg:Biosynthesis of secondary metabolites;kegg:Metabolic pathways;kegg:Valine, leucine and isoleucine biosynthesis;metacyc:isoleucine biosynthesis I (from threonine);metacyc:isoleucine biosynthesis II;metacyc:isoleucine biosynthesis III;meta…	bigg:DHAD2;bigg:DHAD2m;biopath:RXN00766;ec:4.2.1.9;ecocyc:DIHYDROXYMETVALDEHYDRAT-RXN;imo1053-pao1:DHAD3;imo1056:DHAD3;iyo844:DHAD3;kegg:R05070;metacyc:DIHYDROXYMETVALDEHYDRAT-RXN;rhea:27694;rhea:27695;rhea:27696;rhea:27697;seed:rxn09889;upa:UCR05070;upa:UER00057	0	999999.0			0	0
R_SUCBZS-428	1 MNXM1212@MNXC3 + 1 MNXM2@MNXC3 <-- 1 MNXM1249@MNXC3	R7331787F_RL	1*gene:Rv0553	MNXR4945	4.2.1.113	biopath:Biosynthesis_of_Menaquinone;biopath:Biosynthesis_of_Phylloquinone;biopath:Biosynthesis_of_aromatic_amino_acids_(L-Phenylalanine,_L-Tyrosine,_L-Tryptophan)_and_of_quinone_cofactors;kegg:Biosynthesis of secondary metabolites;kegg:Metabolic pathways;kegg:Ubiquinone and other terpenoid-quinone biosynthesis;metacyc:1,4-dihydroxy-2-naphthoate biosynthesis I;metacyc:1,4-dihydroxy-2-naphthoate bi…	bigg:SUCBZS;biopath:RXN01290;brenda:BR48469;brenda:BS368326;ec:4.2.1.113;ecocyc:O-SUCCINYLBENZOATE-COA-SYN-RXN;iaf1260:SUCBZS;iao358:rll_241;iit341:SUCBZS;ijr904.45632:SUCBZS;ijr904:SUCBZS;imeo21:SUCBZS;inj661:SUCBZS;intenz:17371;isb619:SUCBZS;iso783:SUCBZS;iyo844:SUCBZS;kegg:R04031;metacyc:O-SUCCINYLBENZOATE-COA-SYN-RXN;obsolete:rxn11589;rhea:10196;rhea:10197;rhea:10198;rhea:10199;seed:rxn02832;…	-999999.0	0			0	0
R_MOTH-905	1 MNXM12187@MNXC3 + 1 MNXM2@MNXC3 --> 1 MNXM198@MNXC3 + 1 MNXM61032@MNXC3	RE5AF045C_LR	1*gene:Rv1562c	MNXR69480		model:Sugar Metabolism	bigg:MOTH;imeo21:MOTH;inj661:MOTH;seed:rxn10817	0	999999.0			0	0
R_MOTS-18	1 MNXM12187@MNXC3 <-- 1 MNXM61025@MNXC3	R14D9D166_RL	1*gene:Rv1563c	MNXR69481		model:Sugar Metabolism	bigg:MOTS;imeo21:MOTS;inj661:MOTS;seed:rxn10815	-999999.0	0			0	0
R_DDPA-737	1 MNXM1219@MNXC3 + 1 MNXM9@MNXC3 <-- 1 MNXM258@MNXC3 + 1 MNXM2@MNXC3 + 1 MNXM73@MNXC3	RBB8DB4B7_RL	1*gene:Rv2178c	MNXR1486	2.5.1.54;4.1.2.15	kegg:Biosynthesis of secondary metabolites;kegg:Metabolic pathways;kegg:Phenylalanine, tyrosine and tryptophan biosynthesis;metacyc:3-dehydroquinate biosynthesis I;model:Phenylalanine Tyrosine Tryptophan Metabolism;seed:Chorismate Synthesis;unipathway:chorismate biosynthesis	bigg:DDPA;bigg:DDPAm;brenda:BR47668;ec:2.5.1.54;ec:4.1.2.15;ecocyc:DAHPSYN-RXN;iabaylyiv4:DAHPSYN-RXN;iaf1260:DDPA;iag612:rbs_512;iao358:rll_58;iao358:rll_59;igt196:DDPA;iin800:ARO3;iin800:ARO4;iit341:DDPA;ijn746:DDPA;ijr904.45632:DDPA;ijr904:DDPA;imeo21:DDPA;imm904:DDPA;imm904:DDPAm;imo1053-pao1:DAHPS;imo1056:DAHPS;ind750:DDPA;ind750:DDPAm;inj661:DDPA;intenz:10225;irs1563.45632:R01826_c;isb619:D…	-999999.0	0			0	0
R_DHQS-608	1 MNXM1219@MNXC3 --> 1 MNXM478@MNXC3 + 1 MNXM9@MNXC3	R9D1B4549_LR	1*gene:Rv2538c	MNXR1594	4.2.3.4;4.6.1.3	kegg:Biosynthesis of secondary metabolites;kegg:Metabolic pathways;kegg:Phenylalanine, tyrosine and tryptophan biosynthesis;metacyc:3-dehydroquinate biosynthesis I;model:Phenylalanine Tyrosine Tryptophan Metabolism;seed:Chorismate Synthesis;unipathway:chorismate biosynthesis	bigg:DHQS;brenda:BR16093;brenda:BS398657;ec:4.2.3.4;ec:4.6.1.3;ecocyc:3-DEHYDROQUINATE-SYNTHASE-RXN;iabaylyiv4:3-DEHYDROQUINATE-SYNTHASE-RXN;iaf1260:DHQS;iag612:rbs_31;iao358:rll_54;igt196:DHQS;iin800:ARO1_1;iit341:DHQS;ijn746:DHQS;ijr904.45632:DHQS;ijr904:DHQS;imeo21:DHQS;imm904:DHQS;imo1053-pao1:DHQS;imo1056:DHQS;ind750:DHQS;inj661:DHQS;intenz:4783;irs1563.45632:R03083_c;isb619:DHQS;iso783:DHQS…	0	999999.0			0	0
R_RNTR4-412	1 MNXM121@MNXC3 + 1 MNXM155@MNXC3 --> 1 MNXM148@MNXC3 + 1 MNXM2@MNXC3 + 1 MNXM452@MNXC3	R6F0E357A_LR		MNXR4651	1.17.4.2	biopath:Biosynthesis_of_2'-Deoxyuridine-5'-phosphate_from_Uridine-5'-diphosphate;biopath:Conversion_and_degradation_of_Pyrimidine_nucleotides_and_bases;kegg:Pyrimidine metabolism;model:Pyrimidine Metabolism	bigg:RNTR4;biopath:RXN00169;ec:1.17.4.2;iaf692:RNTR4;iao358:rll_282;ijr904.45632:RNTR4;ijr904:RNTR4;imeo21:RNTR4b;imm904:RNTR4;imo1053-pao1:RNTR4;imo1056:RNTR4;ind750:RNTR4;inj661:RNTR4;isb619:RNTR4;iso783:RNTR4;kegg:R02023;seed:rxn05236	0	999999.0			0	0
R_CTPS1-710	1 MNXM121@MNXC3 + 1 MNXM15@MNXC3 + 1 MNXM3@MNXC3 --> 2 MNXM1@MNXC3 + 1 MNXM63@MNXC3 + 1 MNXM7@MNXC3 + 1 MNXM9@MNXC3	RB5D6709_LR	1*gene:Rv1699	MNXR1317	6.3.4.2	kegg:Metabolic pathways;kegg:Pyrimidine metabolism;model:Pyrimidine Metabolism;unipathway:CTP biosynthesis via de novo pathway	bigg:CTPS1;brenda:BR48389;brenda:BS363669;ec:6.3.4.2;iaf692:CTPS1;iag612:rbs_190;iin800:URA7_2;iin800:URA8_2;iit341:CTPS1;imeo21:CTPS1;imm904:CTPS1;ind750:CTPS1;inj661:CTPS1;intenz:5131;irs1563.45632:R00571_c;isb619:CTPS1;iyo844:CTPS1;kegg:R00571;rhea:16597;rhea:16598;rhea:16599;rhea:16600;seed:rxn00410;upa:UCR00571;upa:UER00277	0	999999.0			0	0
R_DCTPD2-747	1 MNXM121@MNXC3 + 1 MNXM15@MNXC3 <-- 1 MNXM1@MNXC3 + 1 MNXM2@MNXC3 + 1 MNXM63@MNXC3	RBE969E8F_RL	1*gene:Rv0321	MNXR1476	3.5.4.13	kegg:Pyrimidine metabolism;model:Pyrimidine Metabolism	bigg:DCTPD2;ec:3.5.4.13;iit341:DCTPD2;ijn746:DCTPD2;imeo21:DCTPD2;inj661:DCTPD2;kegg:R00568;metacyc:RXN-14118;rhea:30335;rhea:30336;rhea:30337;rhea:30338;seed:rxn00407	-999999.0	0			0	0
R_CTPS2-528	1 MNXM121@MNXC3 + 1 MNXM2@MNXC3 + 1 MNXM37@MNXC3 + 1 MNXM3@MNXC3 --> 2 MNXM1@MNXC3 + 1 MNXM63@MNXC3 + 1 MNXM7@MNXC3 + 1 MNXM89557@MNXC3 + 1 MNXM9@MNXC3	R8A4BE0D1_LR	1*gene:Rv1699	MNXR32700	6.3.4.2	kegg:Metabolic pathways;kegg:Pyrimidine metabolism;metacyc:UTP and CTP <i>de novo</i> biosynthesis;metacyc:UTP and CTP dephosphorylation I;metacyc:UTP and CTP dephosphorylation II;model:Pyrimidine Metabolism	bigg:CTPS2;ec:6.3.4.2;ecocyc:CTPSYN-RXN;iabaylyiv4:CTPSYN-RXN;iaf1260:CTPS2;iaf692:CTPS2;igt196:CTPS2;iin800:URA7_1;iin800:URA8_1;ijn746:CTPS2;ijr904.45632:CTPS2;ijr904:CTPS2;imeo21:CTPS2;imm904:CTPS2;imo1053-pao1:CTPS2;imo1056:CTPS2;ind750:CTPS2;inj661:CTPS2;intenz:5131;iso783:CTPS2;iyo844:CTPS2;kegg:R00573;metacyc:CTPSYN-RXN;reactome:REACT_21305.1;reactome:REACT_574.4;rhea:26426;rhea:26427;rhea…	0	999999.0			0	0
R_NDPK2-862	1 MNXM121@MNXC3 + 1 MNXM7@MNXC3 <==> 1 MNXM17@MNXC3 + 1 MNXM3@MNXC3	RD9B8313F_B	1*gene:Rv2445c	MNXR69530	2.7.4.6	biopath:Biosynthesis_of_2'-Deoxyuridine-5'-phosphate_from_Uridine-5'-diphosphate;biopath:Biosynthesis_of_Cytidine-5'-triphophate;biopath:Biosynthesis_of_Uridine-5'-triphosphate;biopath:Conversion_and_degradation_of_Pyrimidine_nucleotides_and_bases;biopath:Metabolism_of_Pyrimidines_(missing);kegg:Metabolic pathways;kegg:Pyrimidine metabolism;metacyc:UTP and CTP <i>de novo</i> biosynthesis;model:Py…	bigg:NDPK2;bigg:NDPK2m;bigg:NDPK2n;biopath:RXN00251;brenda:BS358242;ec:2.7.4.6;ecocyc:UDPKIN-RXN;iabaylyiv4:UDPKIN-RXN;iaf1260:NDPK2;iaf692:NDPK2;iag612:rbs_571;iao358:rll_572;igt196:NDPK2;iin800:YNK1_1;iit341:NDPK2;ijn746:NDPK2;ijr904.45632:NDPK2;ijr904:NDPK2;imeo21:NDPK2;imm904:NDPK2;imo1053-pao1:NDPK2;imo1056:NDPK2;ind750:NDPK2;inj661:NDPK2;intenz:3010;ips189:NDPK2;irs1563.45632:R00156_c;irs15…	-999999.0	999999.0			0	0
R_HMPK3-132	1 MNXM121@MNXC3 + 1 MNXM874@MNXC3 --> 1 MNXM17@MNXC3 + 1 MNXM1@MNXC3 + 1 MNXM790@MNXC3	R2EFFE218_LR	1*gene:Rv0422c	MNXR69242	2.7.1.49	model:Cofactor Metabolism	bigg:HMPK3;ec:2.7.1.49;imeo21:HMPK3;inj661:HMPK3;seed:rxn10622	0	999999.0			0	0
R_AMMQT6-622	1 MNXM12235@MNXC3 + 1 MNXM19@MNXC3 + 1 MNXM1@MNXC3 <-- 1 MNXM16@MNXC3 + 1 MNXM6065@MNXC3	RA00F0DE9_RL		MNXR68358		model:Ubiquinone Metabolism	bigg:AMMQT6;iit341:AMMQT6;imeo21:AMMQT6;inj661:AMMQT6;seed:rxn10845	-999999.0	0			0	0
R_DHORD3-98	1 MNXM12235@MNXC3 + 1 MNXM252@MNXC3 <==> 1 MNXM235@MNXC3 + 1 MNXM7517@MNXC3	R256D9066_B	1*gene:Rv2139	MNXR68705	1.3.3.1	model:Pyrimidine Metabolism	bigg:DHORD3;ec:1.3.3.1;iit341:DHORD3;imeo21:DHORD3;inj661:DHORD3;seed:rxn10793	-999999.0	999999.0			0	0
R_FRD5-274	1 MNXM12235@MNXC3 + 1 MNXM25@MNXC3 <==> 1 MNXM7517@MNXC3 + 1 MNXM93@MNXC3	R50CFC90F_B	1*gene:Rv1552+1*gene:Rv1553+1*gene:Rv1554+1*gene:Rv1555	MNXR69007	1.3.99.1	model:Citric Acid Cycle	bigg:FRD5;ec:1.3.99.1;iit341:FRD5;imeo21:FRD5;inj661:FRD5;seed:rxn10619	-999999.0	999999.0			0	0
R_NNDMBRT-426	1 MNXM1224@MNXC3 + 1 MNXM1@MNXC3 + 1 MNXM274@MNXC3 <-- 1 MNXM1531@MNXC3 + 1 MNXM194@MNXC3	R72CB002_RL	1*gene:Rv2207	MNXR3837	2.4.2.21	kegg:Metabolic pathways;kegg:Porphyrin and chlorophyll metabolism;metacyc:adenosylcobalamin biosynthesis from cobyrinate <i>a,c</i>-diamide I;metacyc:adenosylcobalamin biosynthesis from cobyrinate <i>a,c</i>-diamide II;metacyc:adenosylcobalamin salvage from cobinamide I;metacyc:adenosylcobalamin salvage from cobinamide II;model:Riboflavin Metabolism;seed:Coenzyme B12 biosynthesis;seed:Experimenta…	bigg:NNDMBRT;brenda:BR44272;ec:2.4.2.21;ecocyc:DMBPPRIBOSYLTRANS-RXN;iaf1260:NNDMBRT;ijn746:NNDMBRT;ijr904.45632:NNDMBRT;ijr904:NNDMBRT;imeo21:NNDMBRT;inj661:NNDMBRT;intenz:2678;iso783:NNDMBRT;kegg:R04148;macie:M0079;metacyc:DMBPPRIBOSYLTRANS-RXN;rhea:11196;rhea:11197;rhea:11198;rhea:11199;seed:rxn02897;upa:UCR04148;upa:UER00516	-999999.0	0			0	0
R_RZ5PP-654	1 MNXM1224@MNXC3 + 1 MNXM2@MNXC3 --> 1 MNXM1539@MNXC3 + 1 MNXM9@MNXC3	RA8497557_LR	1*gene:Rv3113	MNXR4671	3.1.3.73	kegg:Metabolic pathways;kegg:Porphyrin and chlorophyll metabolism;metacyc:adenosylcobalamin biosynthesis from cobyrinate <i>a,c</i>-diamide II;metacyc:adenosylcobalamin salvage from cobinamide II;model:Cofactor Metabolism;seed:Coenzyme B12 biosynthesis;unipathway:alpha-ribazole biosynthesis	bigg:RZ5PP;brenda:BR47999;ec:3.1.3.73;ecocyc:RIBAZOLEPHOSPHAT-RXN;iaf1260:RZ5PP;ijn746:RZ5PP;ijr904.45632:RZ5PP;ijr904:RZ5PP;imeo21:RZ5PP;inj661:RZ5PP;intenz:18464;iso783:RBZP;kegg:R04594;metacyc:RIBAZOLEPHOSPHAT-RXN;rhea:24456;rhea:24457;rhea:24458;rhea:24459;seed:rxn03150;upa:UCR04594;upa:UER00517	0	999999.0			0	0
R_GLNSP3-6	1 MNXM1242@MNXC3 + 1 MNXM15@MNXC3 + 1 MNXM3@MNXC3 --> 1 MNXM1@MNXC3 + 1 MNXM7@MNXC3 + 1 MNXM9212@MNXC3 + 1 MNXM9@MNXC3	R115B3288_LR	1*gene:Rv1878+1*gene:Rv2220+1*gene:Rv2222c+1*gene:Rv2860c	MNXR2700	6.3.1.2	model:Peptidoglycan Metabolism;seed:Ammonia assimilation;seed:Glutamine synthetases;seed:Glutamine, Glutamate, Aspartate and Asparagine Biosynthesis;seed:Peptidoglycan Biosynthesis 2;seed:Photorespiration (oxidative C2 cycle)	bigg:GLNSP3;ec:6.3.1.2;imeo21:GLNSP3;inj661:GLNSP3;irs1563.45632:R05033_c;seed:rxn03409	0	999999.0			0	0
R_UAGPT3-277	1 MNXM1242@MNXC3 + 1 MNXM17@MNXC3 + 1 MNXM1@MNXC3 <-- 1 MNXM2264@MNXC3 + 1 MNXM47@MNXC3	R5141F0EC_RL	1*gene:Rv2153c	MNXR55985	2.4.1.227	kegg:Peptidoglycan biosynthesis;metacyc:peptidoglycan biosynthesis I (<I>meso</I>-diaminopimelate containing);model:Peptidoglycan Metabolism;seed:Peptidoglycan Biosynthesis 2	aragem.45632:R05032_c;bigg:UAGPT3;ec:2.4.1.227;ecocyc:NACGLCTRANS-RXN;iabaylyiv4:NACGLCTRANS-RXN;iaf1260:UAGPT3;igt196:UAGPT3;iit341:UAGPT3;ijn746:UAGPT3;ijr904.45632:UAGPT3;ijr904:UAGPT3;imeo21:UAGPT3;imo1053-pao1:UAGPT3;imo1056:UAGPT3;inj661:UAGPT3;isb619:UAGPT3;iso783:UAGPT3;iyo844:UAGPT3;kegg:R05032;kegg:R06174;metacyc:NACGLCTRANS-RXN;rhea:31227;rhea:31228;rhea:31229;rhea:31230;seed:rxn03408	-999999.0	0			0	0
R_PPTGS-865	1 MNXM1242@MNXC3 --> 1 MNXM1@MNXC3 + 1 MNXM4770@MNXC3 + 1 MNXM5043@MNXC3	RDA19F473_LR	1*gene:Rv2163c	MNXR69779		model:Peptidoglycan Metabolism		0	999999.0			0	0
R_SHCHCS2-688	1 MNXM1249@MNXC3 + 1 MNXM1@MNXC3 + 1 MNXM23@MNXC3 + 1 MNXM256@MNXC3 <-- 1 MNXM799@MNXC3 + 1 MNXM92663@MNXC3	RB03065CC_RL	1*gene:Rv0555			model:Other Amino Acid Metabolism		-999999.0	0			0	0
R_SHCHCS-516	1 MNXM1249@MNXC3 + 1 MNXM23@MNXC3 <-- 1 MNXM172@MNXC3 + 1 MNXM799@MNXC3	R87B8FB3B_RL	1*gene:Rv0555	MNXR4834		model:Cofactor Metabolism	bigg:SHCHCS;imeo21:SHCHCS;inj661:SHCHCS;seed:rxn10626	-999999.0	0			0	0
R_FASm3001-585	1 MNXM12508@MNXC3 + 1 MNXM12@MNXC3 + 1 MNXM13@MNXC3 + 1 MNXM2@MNXC3 + 2 MNXM5@MNXC3 <-- 1 MNXM190@MNXC3 + 3 MNXM1@MNXC3 + 1 MNXM4611@MNXC3 + 2 MNXM6@MNXC3	R9804304C_RL	1*gene:Rv2940c	MNXR2172		model:Membrane Metabolism	bigg:FASm3001;imeo21:FASm3001;inj661:FASm3001;seed:rxn10728	-999999.0	0			0	0
R_INSK-170	1 MNXM125@MNXC3 + 1 MNXM1@MNXC3 + 1 MNXM7@MNXC3 <-- 1 MNXM334@MNXC3 + 1 MNXM3@MNXC3	R39A22DA0_RL		MNXR3111	2.7.1.73	biopath:Reactions_and_degradation_of_Purine_ribonucleotides;kegg:Purine metabolism;metacyc:adenine and adenosine salvage V;model:Nucleotide Sugar Metabolism;unipathway:IMP biosynthesis via salvage pathway	bigg:INSK;bigg:INSKm;biopath:RXN00731;brenda:BR47800;ec:2.7.1.73;ecocyc:INOSINEKIN-RXN;iaf1260:INSK;iin800:U20;ijr904.45632:INSK;ijr904:INSK;imeo21:INSK;imm904:INSK;ind750:INSK;inj661:INSK;intenz:2903;ips189:INSK;iso783:INSK;kegg:R01131;metacyc:INOSINEKIN-RXN;rhea:21140;rhea:21141;rhea:21142;rhea:21143;seed:rxn00835;upa:UCR01131;upa:UER00647	-999999.0	0			0	0
R_NTD11-515	1 MNXM125@MNXC3 + 1 MNXM2@MNXC3 --> 1 MNXM334@MNXC3 + 1 MNXM9@MNXC3	R8796A875_LR		MNXR3873	3.1.3.1;3.1.3.31;3.1.3.5	biopath:Degradation_of_IMP_to_Xanthine;biopath:Reactions_and_degradation_of_Purine_ribonucleotides;kegg:Metabolic pathways;kegg:Purine metabolism;metacyc:adenosine nucleotides degradation I;model:Nucleotide Sugar Metabolism;seed:pyrimidine conversions	bigg:NTD11;bigg:NTD11pp;biopath:RXN00833;brenda:BS64634;ec:3.1.3.1;ec:3.1.3.31;ec:3.1.3.5;ecocyc:RXN-7607;iabaylyiv4:RXN-7607;iaf1260:NTD11;iaf1260:NTD11pp;iao358:rll_294;iin800:U32;ijn746:NTD11;ijn746:NTD11pp;ijr904.45632:NTD11;ijr904:NTD11;imeo21:NTD11;imm904:NTD11;imo1053-pao1:NTD11;imo1056:NTD11;ind750:NTD11;inj661:NTD11;irs1563.45632:R01126_c;iso783:NTD11;kegg:R01126;metacyc:RXN-7607;reactom…	0	999999.0			0	0
R_IMPC-102	1 MNXM125@MNXC3 + 1 MNXM2@MNXC3 <==> 1 MNXM456@MNXC3	R26F0C5C0_B	1*gene:Rv0957	MNXR3099	2.1.2.3;3.5.4.10	biopath:Biosynthesis_of_IMP;biopath:Biosynthesis_of_Purine_ribonucleotides;kegg:Biosynthesis of secondary metabolites;kegg:Metabolic pathways;kegg:Purine metabolism;metacyc:inosine-5'-phosphate biosynthesis I;metacyc:inosine-5'-phosphate biosynthesis II;model:Purine Metabolism;unipathway:IMP biosynthesis via de novo pathway	bigg:IMPC;biopath:RXN00218;brenda:BR19263;ec:2.1.2.3;ec:3.5.4.10;ecocyc:IMPCYCLOHYDROLASE-RXN;iabaylyiv4:IMPCYCLOHYDROLASE-RXN;iaf1260:IMPC;iaf692:IMPC;iag612:rbs_77;iao358:rll_371;igt196:IMPC;iin800:ADE16_2;iin800:ADE17_2;iit341:IMPC;ijn746:IMPC;ijr904.45632:IMPC;ijr904:IMPC;imeo21:IMPC;imm904:IMPC;imo1053-pao1:IMPC;imo1056:IMPC;ind750:IMPC;inj661:IMPC;intenz:4319;irs1563.45632:R01127_c;isb619:I…	-999999.0	999999.0			0	0
R_ADSS-441	1 MNXM125@MNXC3 + 1 MNXM42@MNXC3 + 1 MNXM51@MNXC3 --> 2 MNXM1@MNXC3 + 1 MNXM30@MNXC3 + 1 MNXM565@MNXC3 + 1 MNXM9@MNXC3	R75E08CB8_LR	1*gene:Rv0357c	MNXR68295	6.3.4.4	biopath:Biosynthesis_of_ATP;biopath:Reactions_and_degradation_of_Purine_ribonucleotides;kegg:Alanine, aspartate and glutamate metabolism;kegg:Metabolic pathways;kegg:Purine metabolism;metacyc:adenosine nucleotides <i>de novo</i> biosynthesis;metacyc:purine nucleotides <i>de novo</i> biosynthesis II;model:Purine Metabolism;seed:Purine conversions;unipathway:AMP biosynthesis via de novo pathway	bigg:ADSS;biopath:RXN01479;brenda:BR141;ec:6.3.4.4;ecocyc:ADENYLOSUCCINATE-SYNTHASE-RXN;iabaylyiv4:ADENYLOSUCCINATE-SYNTHASE-RXN;iaf1260:ADSS;iaf692:ADSS;iag612:rbs_328;iao358:rll_363;igt196:ADSS;iin800:ADE12;iit341:ADSS;ijn746:ADSS;ijr904.45632:ADSS;ijr904:ADSS;imeo21:ADSS;imm904:ADSS;imo1053-pao1:ADSS_i;imo1056:ADSS_i;ind750:ADSS;inj661:ADSS;intenz:5133;isb619:ADSS;iso783:ADSS;iyo844:ADSS;kegg:…	0	999999.0			0	0
R_PGLS-249	1 MNXM12630@MNXC3 + 4 MNXM19@MNXC3 + 4 MNXM1@MNXC3 <-- 4 MNXM16@MNXC3 + 1 MNXM7363@MNXC3	R4B6651C6_RL		MNXR4192		model:Membrane Metabolism	bigg:PGLS;imeo21:PGLS;inj661:PGLS;seed:rxn10703	-999999.0	0			0	0
R_CDPPT160-488	1 MNXM12650@MNXC3 + 1 MNXM1@MNXC3 + 1 MNXM31@MNXC3 <-- 1 MNXM127@MNXC3 + 1 MNXM3232@MNXC3	R82637507_RL	1*gene:Rv2612c	MNXR29964	2.7.8.11	model:Membrane Metabolism	bigg:CDPPT160;ec:2.7.8.11;imeo21:CDPPT160;seed:rxn13438	-999999.0	0			0	0
R_PLCD-11	1 MNXM12650@MNXC3 + 1 MNXM2@MNXC3 --> 1 MNXM1@MNXC3 + 1 MNXM3132@MNXC3 + 1 MNXM646@MNXC3	R12865507_LR	1*gene:Rv1755c	MNXR30040	3.1.4.3	model:Fatty Acid Metabolism	bigg:PLCD;ec:3.1.4.3;imeo21:PLCD;seed:rxn13518	0	999999.0			0	0
R_PGPP190-1019	1 MNXM12653@MNXC3 + 1 MNXM1@MNXC3 + 1 MNXM9@MNXC3 <-- 1 MNXM2@MNXC3 + 1 MNXM92563@MNXC3	RFEBD91BD_RL			3.1.3.27	model:Membrane Metabolism		-999999.0	0			0	0
R_SHKK-34	1 MNXM1265@MNXC3 + 1 MNXM1@MNXC3 + 1 MNXM7@MNXC3 <-- 1 MNXM3@MNXC3 + 1 MNXM602@MNXC3	R17F3A914_RL	1*gene:Rv2539c	MNXR4842	2.7.1.71	biopath:Biosynthesis_of_Chorismate;biopath:Biosynthesis_of_aromatic_amino_acids_(L-Phenylalanine,_L-Tyrosine,_L-Tryptophan)_and_of_quinone_cofactors;biopath:Pathway_of_Shikimate;kegg:Biosynthesis of secondary metabolites;kegg:Metabolic pathways;kegg:Phenylalanine, tyrosine and tryptophan biosynthesis;metacyc:chorismate biosynthesis from 3-dehydroquinate;model:Phenylalanine Tyrosine Tryptophan Met…	bigg:SHKK;biopath:RXN00448;brenda:BR47798;ec:2.7.1.71;ecocyc:SHIKIMATE-KINASE-RXN;iabaylyiv4:SHIKIMATE-KINASE-RXN;iaf1260:SHKK;iaf692:SHKK;iag612:rbs_189;iao358:rll_60;igt196:SHKK;iin800:ARO1_4;iit341:SHKK;ijn746:SHKK;ijr904.45632:SHKK;ijr904:SHKK;imeo21:SHKK;imm904:SHKK;imo1053-pao1:SHKK;imo1056:SHKK;ind750:SHKK;inj661:SHKK;intenz:2901;isb619:SHKK;iso783:SHKK;iyo844:SHKK;kegg:R02412;metacyc:SHIK…	-999999.0	0			0	0
R_PSCVT-342	1 MNXM1265@MNXC3 + 1 MNXM73@MNXC3 <==> 1 MNXM1365@MNXC3 + 1 MNXM9@MNXC3	R5F01904_B	1*gene:Rv3227	MNXR4464	2.5.1.19	kegg:Biosynthesis of secondary metabolites;kegg:Metabolic pathways;kegg:Phenylalanine, tyrosine and tryptophan biosynthesis;metacyc:chorismate biosynthesis from 3-dehydroquinate;model:Phenylalanine Tyrosine Tryptophan Metabolism;seed:Chorismate Synthesis;unipathway:chorismate biosynthesis	bigg:PSCVT;bigg:PSCVTi;brenda:BR47516;brenda:BS355056;ec:2.5.1.19;ecocyc:2.5.1.19-RXN;iabaylyiv4:2.5.1.19-RXN;iaf1260:PSCVT;iaf692:PSCVT;iao358:rll_53;igt196:PSCVT;iin800:ARO1_5;iit341:PSCVT;ijn746:PSCVT;ijr904.45632:PSCVT;ijr904:PSCVT;imeo21:PSCVT;imm904:PSCVTi;imo1053-pao1:PSCVT;imo1056:PSCVT;ind750:PSCVTi;inj661:PSCVT;intenz:2724;irs1563.45632:R03460_c;isb619:PSCVT;iso783:PSCVT;iyo844:PSCVT;ke…	-999999.0	999999.0			0	0
R_GLYCK-374	1 MNXM126@MNXC3 + 1 MNXM1@MNXC3 + 1 MNXM7@MNXC3 <-- 1 MNXM189@MNXC3 + 1 MNXM3@MNXC3	R67D3D8EC_RL	1*gene:Rv2205c	MNXR2756	2.7.1.31	biopath:Glycolysis_and_Gluconeogenesis_(extended);biopath:Metabolism_of_L-Serine_and_Glycine;kegg:Biosynthesis of secondary metabolites;kegg:Glycerolipid metabolism;kegg:Glycine, serine and threonine metabolism;kegg:Glyoxylate and dicarboxylate metabolism;kegg:Metabolic pathways;metacyc:glycolate and glyoxylate degradation I;metacyc:photorespiration;model:Glycine, Serine, and Threonine Metabolism…	bigg:GLYCK;biopath:RXN00057;brenda:BR47771;brenda:BS370516;ec:2.7.1.31;ecocyc:GLY3KIN-RXN;iabaylyiv4:GLY3KIN-RXN;iaf1260:GLYCK;ijn746:GLYCK;ijr904.45632:GLYCK;ijr904:GLYCK;imeo21:GLYCK;imo1053-pao1:GLYCK;imo1056:GLYCK;inj661:GLYCK;intenz:19198;isb619:GLYCK;iyo844:GLYCK;kegg:R01514;metacyc:GLY3KIN-RXN;rhea:23516;rhea:23517;rhea:23518;rhea:23519;seed:rxn01102;upa:UCR01514;upa:UER00833;upa:UER00917	-999999.0	0			0	0
R_PGK-1016	1 MNXM126@MNXC3 + 1 MNXM3@MNXC3 <==> 1 MNXM261@MNXC3 + 1 MNXM7@MNXC3	RFDE90BF1_B	1*gene:Rv1437	MNXR4189	2.7.2.3	biopath:Connection_between_PPP_and_TCA;biopath:Gluconeogenesis_(Atlas_S._27,_28);biopath:Glycolysis_(Atlas_S._27,_28);biopath:Glycolysis_and_Gluconeogenesis_(extended);kegg:Biosynthesis of secondary metabolites;kegg:Carbon fixation in photosynthetic organisms;kegg:Glycolysis / Gluconeogenesis;kegg:Metabolic pathways;kegg:Microbial metabolism in diverse environments;metacyc:1-butanol autotrophic b…	bigg:PGK;biopath:RXN00796;brenda:BR47826;ec:2.7.2.3;ecocyc:PHOSGLYPHOS-RXN;iabaylyiv4:PHOSGLYPHOS-RXN;iaf1260:PGK;iaf692:PGK;iao358:rll_321;igt196:PGK;iin800:PGK1;iit341:PGK;ijn746:PGK;ijr904.45632:PGK;ijr904:PGK;imeo21:PGK;imm904:PGK;imo1053-pao1:PGK;imo1056:PGK;ind750:PGK;inj661:PGK;intenz:2981;ips189:PGK;irs1563.45632:R01512_c;irs1563.45632:R01512_p;isb619:PGK;iso783:PGK;iyo844:PGK;kegg:R01512…	-999999.0	999999.0			0	0
R_PGM-215	1 MNXM126@MNXC3 <==> 1 MNXM275@MNXC3	R435A649E_B	1*gene:Rv0489	MNXR4195	5.4.2.1;5.4.2.4	biopath:Connection_between_PPP_and_TCA;biopath:Gluconeogenesis_(Atlas_S._27,_28);biopath:Glycolysis_(Atlas_S._27,_28);biopath:Glycolysis_and_Gluconeogenesis_(extended);biopath:Metabolism_of_L-Serine_and_Glycine;biopath:Serine-isocitrate_lyase_pathway;kegg:Biosynthesis of secondary metabolites;kegg:Glycine, serine and threonine metabolism;kegg:Glycolysis / Gluconeogenesis;kegg:Metabolic pathways;k…	bigg:PGM;biopath:RXN00422;brenda:BR17;brenda:BS1158;ec:5.4.2.1;ec:5.4.2.4;ecocyc:3PGAREARR-RXN;iabaylyiv4:3PGAREARR-RXN;iaf1260:PGM;iaf692:PGM;iag612:rbs_70;iao358:rll_326;iao358:rll_476;iao358:rll_481;igt196:PGM;iin800:GPM1_2;iin800:GPM2;iin800:GPM3;iit341:PGM;ijn746:PGM;ijr904.45632:PGM;ijr904:PGM;imeo21:PGM;imm904:PGM;imo1053-pao1:PGM;imo1056:PGM;ind750:PGM;inj661:PGM;intenz:4989;ips189:PGM;ir…	-999999.0	999999.0			0	0
R_GCC2-852	1 MNXM1277@MNXC3 + 1 MNXM15@MNXC3 + 1 MNXM183@MNXC3 <-- 1 MNXM79@MNXC3 + 1 MNXM81220@MNXC3	RD7FCD0EE_RL	1*gene:Rv2211c	MNXR69113	2.1.2.10	model:Glycine, Serine, and Threonine Metabolism	bigg:GCC2;bigg:GCC2bim;ec:2.1.2.10;imeo21:GCC2;imm904:GCC2bim;ind750:GCC2bim;inj661:GCC2;seed:rxn09498	-999999.0	0			0	0
R_PDHbr-125	1 MNXM1277@MNXC3 + 1 MNXM21@MNXC3 <==> 1 MNXM12@MNXC3 + 1 MNXM4815@MNXC3	R2DA81553_B	1*gene:Rv2495c	MNXR55828	2.3.1.12	model:Glycolysis;seed:Acetoin, butanediol metabolism;seed:Lipoic acid metabolism	bigg:PDHbr;brenda:BS320377;ec:2.3.1.12;iao358:rll_310;iin800:LAT1;ijn746:PDHbr;imeo21:PDHbr;inj661:PDHbr;metacyc:DIHYDLIPACETRANS-RXN;obsolete:rxn06179;rhea:33151;rhea:33152;rhea:33153;rhea:33154;seed:rxn01871	-999999.0	999999.0			0	0
R_AKGDb-882	1 MNXM1277@MNXC3 + 1 MNXM92@MNXC3 <-- 1 MNXM12@MNXC3 + 1 MNXM81337@MNXC3	RDF3FE2F3_RL	1*gene:Rv2215	MNXR68327	2.3.1.61	model:Citric Acid Cycle	bigg:AKGDb;bigg:AKGDbm;bigg:AKGDbr;brenda:BS321127;ec:2.3.1.61;ijn746:AKGDbr;imeo21:AKGDb;imm904:AKGDbm;ind750:AKGDbm;inj661:AKGDb;isb619:AKGDb;obsolete:rxn06180;seed:rxn01872	-999999.0	0			0	0
R_PC8XM-212	1 MNXM1279@MNXC3 <-- 1 MNXM1589@MNXC3 + 3 MNXM1@MNXC3	R42245962_RL	1*gene:Rv2065	MNXR4118	5.4.1.2	kegg:Metabolic pathways;kegg:Porphyrin and chlorophyll metabolism;metacyc:adenosylcobalamin biosynthesis II (late cobalt incorporation);model:Cofactor Metabolism;seed:Coenzyme B12 biosynthesis;unipathway:adenosylcobalamin biosynthesis	bigg:PC8XM;brenda:BR16;ec:5.4.1.2;ijn746:PC8XM;imeo21:PC8XM;imo1053-pao1:PC8XM;imo1056:PC8XM;inj661:PC8XM;intenz:4988;kegg:R05177;metacyc:5.4.1.2-RXN;rhea:22512;rhea:22513;rhea:22514;rhea:22515;seed:rxn03512;upa:UCR05177;upa:UER00219	-999999.0	0			0	0
R_CDPPT160190-67	1 MNXM127@MNXC3 + 1 MNXM3560@MNXC3 --> 1 MNXM1@MNXC3 + 1 MNXM31@MNXC3 + 1 MNXM7647@MNXC3	R1F0BF256_LR	1*gene:Rv2612c	MNXR1104	2.7.8.11	model:Membrane Metabolism	bigg:CDPPT160190;ec:2.7.8.11;imeo21:CDPPT160190;inj661:CDPPT160190;seed:rxn10672	0	999999.0			0	0
R_MI4PP-213	1 MNXM127@MNXC3 + 1 MNXM9@MNXC3 <-- 1 MNXM2063@MNXC3 + 1 MNXM2@MNXC3	R42E6364C_RL	1*gene:Rv1604	MNXR3547	3.1.3.25	biopath:Reactions_of_Inositol;kegg:Inositol phosphate metabolism;kegg:Metabolic pathways;metacyc:D-<i>myo</i>-inositol (1,4,5)-trisphosphate degradation;model:Peptidoglycan Metabolism	bigg:MI4PP;biopath:RXN00805;brenda:BS364540;ec:3.1.3.25;imeo21:MI4PP;inj661:MI4PP;irs1563.45632:R01186_c;kegg:R01186;metacyc:RXN-10952;reactome:REACT_150193.1;rhea:30735;rhea:30736;rhea:30737;rhea:30738;seed:rxn00882	-999999.0	0			0	0
R_MI3PP-980	1 MNXM127@MNXC3 + 1 MNXM9@MNXC3 <-- 1 MNXM2@MNXC3 + 1 MNXM540@MNXC3	RF57BB247_RL	1*gene:Rv1604	MNXR3546	2.7.1.64;3.1.3.25	biopath:Acidic_hexose_derivatives_and_Inositol;biopath:Biosynthesis_of_Inositol;biopath:Reactions_of_Inositol;kegg:Biosynthesis of secondary metabolites;kegg:Inositol phosphate metabolism;kegg:Metabolic pathways;kegg:Streptomycin biosynthesis;metacyc:<i>myo</i>-inositol biosynthesis;model:Peptidoglycan Metabolism;unipathway:myo-inositol biosynthesis	bigg:MI3PP;biopath:RXN00326;biopath:RXN01526;ec:2.7.1.64;ec:3.1.3.25;iin800:INM1;iin800:YDR287W;imeo21:MI3PP;inj661:MI3PP;irs1563.45632:R01187_c;kegg:R01187;metacyc:MYO-INOSITOL-1OR-4-MONOPHOSPHATASE-RXN;reactome:REACT_150231.1;rhea:30739;rhea:30740;rhea:30741;rhea:30742;seed:rxn00883;upa:UCR01187;upa:UER00788	-999999.0	0			0	0
R_MI1PP-682	1 MNXM127@MNXC3 + 1 MNXM9@MNXC3 <-- 1 MNXM2@MNXC3 + 1 MNXM646@MNXC3	RAF26BBB8_RL	1*gene:Rv1604;1*gene:Rv2701c	MNXR3542	3.1.3.25	kegg:Inositol phosphate metabolism;metacyc:phytate degradation I;model:Fatty Acid Metabolism	bigg:MI1PP;brenda:BR26031;brenda:BS364541;ec:3.1.3.25;ecocyc:RXN0-5408;iaf1260:MI1PP;iaf692:MI1PP;ijr904.45632:MI1PP;ijr904:MI1PP;imeo21:MI1PP;imm904:MI1PP;ind750:MI1PP;inj661:MI1PP;irs1563.45632:R01185_c;isb619:MI1PP;iso783:MI1PP;iyo844:MI1PP;kegg:R01185;metacyc:RXN0-5408;reactome:REACT_150218.1;rhea:27670;rhea:27671;rhea:27672;rhea:27673;seed:rxn00881	-999999.0	0			0	0
R_G5SD-333	1 MNXM1280@MNXC3 + 1 MNXM1@MNXC3 + 1 MNXM6@MNXC3 --> 1 MNXM245@MNXC3 + 1 MNXM5@MNXC3 + 1 MNXM9@MNXC3	R5D3D40E0_LR	1*gene:Rv2427c	MNXR2454	1.2.1.41	kegg:Arginine and proline metabolism;kegg:Metabolic pathways;metacyc:citrulline biosynthesis;metacyc:proline biosynthesis I;model:Urea Cycle;seed:Proline, 4-hydroxyproline uptake and utilization;seed:YgfZ;unipathway:L-proline biosynthesis	bigg:G5SD;bigg:G5SDym;brenda:BR36782;ec:1.2.1.41;ecocyc:GLUTSEMIALDEHYDROG-RXN;iabaylyiv4:GLUTSEMIALDEHYDROG-RXN;iaf1260:G5SD;iag612:rbs_393;iao358:rll_335;ijn746:G5SD;ijr904.45632:G5SD;ijr904:G5SD;imeo21:G5SD;imm904:G5SD;imo1053-pao1:G5SD;imo1056:G5SD;ind750:G5SD;inj661:G5SD;intenz:1384;irs1563.45632:R03313_c;iso783:G5SD;iyo844:G5SD;kegg:R03313;metacyc:GLUTSEMIALDEHYDROG-RXN;obsolete:rxn08567r;o…	0	999999.0			0	0
R_GLU5K-731	1 MNXM1280@MNXC3 + 1 MNXM7@MNXC3 <-- 1 MNXM3@MNXC3 + 1 MNXM89557@MNXC3	RBA1EB653_RL	1*gene:Rv2439c	MNXR32778	2.7.2.11	biopath:Biosynthesis_of_L-Proline;biopath:Conversion_of_L-Glutamate_into_L-Ornithine;biopath:Conversion_of_L-Glutamate_into_L-Proline;biopath:Metabolism_of_L-Glutamate,_L-Aspartate_and_related_compounds;biopath:Metabolism_of_L-Proline_and_L-Hydroxyproline;kegg:Arginine and proline metabolism;kegg:Metabolic pathways;metacyc:citrulline biosynthesis;metacyc:proline biosynthesis I;model:Urea Cycle;se…	bigg:GLU5K;bigg:GLU5Km;biopath:RXN00674;brenda:BR47821;ec:2.7.2.11;ecocyc:GLUTKIN-RXN;iabaylyiv4:GLUTKIN-RXN;iaf1260:GLU5K;iaf692:GLU5K;iag612:rbs_182;iag612:rbs_183;iao358:rll_336;ijn746:GLU5K;ijr904.45632:GLU5K;ijr904:GLU5K;imeo21:GLU5K;imm904:GLU5K;imo1053-pao1:GLU5K;imo1056:GLU5K;ind750:GLU5K;inj661:GLU5K;intenz:2989;irs1563.45632:R00239_c;irs1563.45632:R00239_p;iso783:GLU5K;iyo844:GLU5K;kegg…	-999999.0	0			0	0
R_HISTP-974	1 MNXM1281@MNXC3 + 1 MNXM9@MNXC3 <-- 1 MNXM1482@MNXC3 + 1 MNXM2@MNXC3	RF3AF94EC_RL		MNXR2969	3.1.3.15	biopath:Biosynthesis_and_degradation_of_L-Histidine;biopath:Biosynthesis_of_Histidine;kegg:Biosynthesis of secondary metabolites;kegg:Histidine metabolism;kegg:Metabolic pathways;metacyc:histidine biosynthesis;model:Histidine Metabolism;unipathway:L-histidine biosynthesis	bigg:HISTP;biopath:RXN00548;brenda:BR19199;ec:3.1.3.15;ecocyc:HISTIDPHOS-RXN;iabaylyiv4:HISTIDPHOS-RXN;iaf1260:HISTP;iaf692:HISTP;iag612:rbs_405;iao358:rll_197;igt196:HISTP;iin800:HIS2;ijn746:HISTP;ijr904.45632:HISTP;ijr904:HISTP;imeo21:HISTP;imm904:HISTP;imo1053-pao1:HISTP;imo1056:HISTP;ind750:HISTP;inj661:HISTP;intenz:3290;irs1563.45632:R03013_c;isb619:HISTP;iso783:HISTP;iyo844:HISTP;kegg:R0301…	-999999.0	0			0	0
R_CAt4-548	1 MNXM128@MNXC2 + 1 MNXM1@MNXC3 <==> 1 MNXM128@MNXC3 + 1 MNXM1@MNXC2	R8EBBEB79_B	1*gene:Rv1607	MNXR1036		model:Transport	bigg:CA2t3pp;bigg:CAt4;iaf1260:CA2t3pp;imeo21:CAt4;inj661:CAt4;iso783:CAt4i;iyo844:CAt4;seed:rxn05514;seed:rxn08185	-999999.0	999999.0			0	0
R_EX_ca2_LPAREN_e_RPAREN_-368	1 MNXM128@MNXC2 <==> 1 MNXM128@BOUNDARY	R6716F9D5_B						-1	999999.0			0	1
R_PC20M-892	1 MNXM1290@MNXC3 + 1 MNXM19@MNXC3 + 1 MNXM1@MNXC3 <-- 1 MNXM16@MNXC3 + 1 MNXM672@MNXC3	RE2A8B1AC_RL	1*gene:Rv2066	MNXR4115	2.1.1.130	biopath:Biosynthesis_of_Coenzyme_B12;biopath:Biosynthesis_of_Coenzyme_B12_and_conversion_of_Vitamin_B12_into_the_Coenzyme;biopath:Biosynthesis_of_Hemoglobin_and_Cyctochromes;kegg:Metabolic pathways;kegg:Porphyrin and chlorophyll metabolism;metacyc:adenosylcobalamin biosynthesis II (late cobalt incorporation);model:Cofactor Metabolism;seed:Coenzyme B12 biosynthesis;seed:Transport of Nickel and Cob…	bigg:PC20M;biopath:RXN00337;brenda:BR1453;ec:2.1.1.130;ijn746:PC20M;imeo21:PC20M;imo1053-pao1:PC20M;imo1056:PC20M;inj661:PC20M;intenz:2229;kegg:R03948;metacyc:2.1.1.130-RXN;rhea:16841;rhea:16842;rhea:16843;rhea:16844;seed:rxn02775;upa:UCR03948;upa:UER00212	-999999.0	0			0	0
R_R05217-166	1 MNXM1290@MNXC3 + 1 MNXM1@MNXC3 + 0.5 MNXM4@MNXC3 --> 1 MNXM90864@MNXC3	R38A603A0_LR	1*gene:Rv2064	MNXR69834		model:Cofactor Metabolism	bigg:R05217;imeo21:PRE3A;seed:rxn11545	0	999999.0			0	0
R_EX_coa_LPAREN_e_RPAREN_-442	1 MNXM12@MNXC2 --> 1 MNXM12@BOUNDARY	R75FA5D7D_LR						0	999999.0			0	1
R_COAt-950	1 MNXM12@MNXC2 <==> 1 MNXM12@MNXC3	RED5A1DA1_B		MNXR1228		model:Transport	bigg:COAt;bigg:COAtl;bigg:COAtm;bigg:COAtn;bigg:COAtp;bigg:COAtr;imeo21:COAt;inj661:COAt;ips189:COAt;reactome:REACT_104654;reactome:REACT_105531;reactome:REACT_11209;reactome:REACT_114125;reactome:REACT_114308;reactome:REACT_131574;reactome:REACT_158061;reactome:REACT_31262;reactome:REACT_86944;reactome:REACT_88273;reactome:REACT_88951;reactome:REACT_91100;reactome:REACT_91139;reactome:REACT_9432…	-999999.0	999999.0			0	0
R_CS-462	1 MNXM12@MNXC3 + 1 MNXM131@MNXC3 + 1 MNXM1@MNXC3 <-- 1 MNXM21@MNXC3 + 1 MNXM2@MNXC3 + 1 MNXM46@MNXC3	R7B007A06_RL	1*gene:Rv0889c;1*gene:Rv0896;1*gene:Rv1131	MNXR1298	2.3.3.1;2.3.3.3;4.1.3.7	biopath:Citrate_cycle_(TCA_cycle);biopath:Citrate_cycle_(TCA_cycle,_shortest);biopath:Citrate_cycle_(TCA_cycle,_simplified);biopath:Degradation_of_Acetyl-CoA_(Citratecycle);biopath:Glyoxylate_cycle;biopath:Reactions_of_Pyruvate_and_Phosphoenolpyruvate;kegg:2-Oxocarboxylic acid metabolism;kegg:Biosynthesis of secondary metabolites;kegg:Citrate cycle (TCA cycle);kegg:Glyoxylate and dicarboxylate me…	bigg:CS;bigg:CSm;bigg:CSp;biopath:RXN00484;brenda:BR44118;ec:2.3.3.1;ec:2.3.3.3;ec:4.1.3.7;ecocyc:CITSYN-RXN;iabaylyiv4:CITSYN-RXN;iaf1260:CS;iaf692:CS;iag612:rbs_112;iag612:rbs_113;iag612:rbs_114;iao358:rll_169;iin800:CIT1;iin800:CIT2;iin800:CIT3;iit341:CS;ijn746:CS;ijr904.45632:CS;ijr904:CS;imeo21:CS;imm904:CSm;imm904:CSp;imo1053-pao1:CS;imo1056:CS;ind750:CSm;ind750:CSp;inj661:CS;intenz:10507;i…	-999999.0	0			0	0
R_ACACT1r-216	1 MNXM12@MNXC3 + 1 MNXM133@MNXC3 <==> 2 MNXM21@MNXC3	R43732CB3_B	1*gene:Rv1323	MNXR341	2.3.1.16;2.3.1.9	biopath:Biodegradation_of_Benzoate_(anaerobic);biopath:Biodegradation_of_Nitrobenzene;biopath:Biosynthesis_of_Cholesterol_(Atlas_S._85,_86);biopath:Biosynthesis_of_Fatty_acids_(over_CoA);biopath:Fermentation_of_Butanol_and_Butyric_acid;biopath:Glycolytic_fermentation_and_Lactate_converting_fermentations;biopath:Metabolism_of_Propanoate;biopath:Metabolism_of_Tryptophan_(extended);biopath:beta-Oxid…	aragem.45632:R00238_p;bigg:ACACT1;bigg:ACACT1m;bigg:ACACT1r;bigg:ACACT1rm;bigg:ACACT1x;bigg:KAT1;biopath:RXN00225;biopath:RXN01163;brenda:BR44092;ec:2.3.1.16;ec:2.3.1.9;ecocyc:ACETYL-COA-ACETYLTRANSFER-RXN;iabaylyiv4:ACETYL-COA-ACETYLTRANSFER-RXN;iaf1260:ACACT1r;iaf1260:KAT1;iaf692:ACACT1;iao358:rll_136;iin800:ERG10;iit341:ACACT1r;ijn746:ACACT1r;ijn746:KAT1;ijr904.45632:ACACT1r;ijr904:ACACT1r;ime…	-999999.0	999999.0			0	0
R_MYCON5-858	1 MNXM12@MNXC3 + 1 MNXM13@MNXC3 + 1 MNXM14@MNXC3 + 2 MNXM1@MNXC3 + 1 MNXM5196@MNXC3 <-- 1 MNXM2219@MNXC3 + 2 MNXM2@MNXC3 + 1 MNXM7227@MNXC3	RD89B9935_RL	1*gene:Rv3800c	MNXR28840		model:Fatty Acid Metabolism	bigg:MYCON5;inj661:MYCON5;seed:rxn10650	-999999.0	0			0	0
R_MYCON1-479	1 MNXM12@MNXC3 + 1 MNXM13@MNXC3 + 1 MNXM14@MNXC3 + 2 MNXM1@MNXC3 + 1 MNXM62714@MNXC3 <-- 1 MNXM2219@MNXC3 + 2 MNXM2@MNXC3 + 1 MNXM7219@MNXC3	R8039B7D0_RL	1*gene:Rv3800c	MNXR69500		model:Fatty Acid Metabolism	bigg:MYCON1;inj661:MYCON1;seed:rxn10669	-999999.0	0			0	0
R_MYCON3-263	1 MNXM12@MNXC3 + 1 MNXM13@MNXC3 + 1 MNXM14@MNXC3 + 2 MNXM1@MNXC3 + 1 MNXM7466@MNXC3 <-- 1 MNXM2219@MNXC3 + 2 MNXM2@MNXC3 + 1 MNXM7222@MNXC3	R4E464A56_RL	1*gene:Rv3800c	MNXR69502		model:Fatty Acid Metabolism	bigg:MYCON3;inj661:MYCON3;seed:rxn10637	-999999.0	0			0	0
R_MYCON4-981	1 MNXM12@MNXC3 + 1 MNXM13@MNXC3 + 1 MNXM14@MNXC3 + 2 MNXM1@MNXC3 + 1 MNXM7521@MNXC3 <-- 1 MNXM2219@MNXC3 + 2 MNXM2@MNXC3 + 1 MNXM7229@MNXC3	RF585E288_RL	1*gene:Rv3800c	MNXR69503		model:Fatty Acid Metabolism	bigg:MYCON4;inj661:MYCON4;seed:rxn10657	-999999.0	0			0	0
R_MYCON2-768	1 MNXM12@MNXC3 + 1 MNXM13@MNXC3 + 1 MNXM14@MNXC3 + 2 MNXM1@MNXC3 + 1 MNXM7522@MNXC3 <-- 1 MNXM2219@MNXC3 + 2 MNXM2@MNXC3 + 1 MNXM7225@MNXC3	RC3F03798_RL	1*gene:Rv3800c	MNXR69501		model:Fatty Acid Metabolism	bigg:MYCON2;inj661:MYCON2;seed:rxn10646	-999999.0	0			0	0
R_FAS200-349	1 MNXM12@MNXC3 + 1 MNXM13@MNXC3 + 1 MNXM2976@MNXC3 + 1 MNXM2@MNXC3 + 2 MNXM5@MNXC3 <-- 3 MNXM1@MNXC3 + 1 MNXM236@MNXC3 + 1 MNXM40@MNXC3 + 2 MNXM6@MNXC3	R620727C_RL	1*gene:Rv1350+1*gene:Rv1484+1*gene:Rv2524c+1*gene:Rv2947c	MNXR2147	2.3.1.85	model:Fatty Acid Metabolism	bigg:FAS200;ec:2.3.1.85;imeo21:FAS200;inj661:FAS200;seed:rxn10647	-999999.0	0			0	0
R_FAS140-288	1 MNXM12@MNXC3 + 1 MNXM13@MNXC3 + 1 MNXM2@MNXC3 + 1 MNXM314@MNXC3 + 2 MNXM5@MNXC3 <-- 3 MNXM1@MNXC3 + 1 MNXM402@MNXC3 + 1 MNXM40@MNXC3 + 2 MNXM6@MNXC3	R545C96EB_RL	1*gene:Rv0533c;1*gene:Rv1350+1*gene:Rv1484+1*gene:Rv2524c+1*gene:Rv2947c	MNXR2132	2.3.1.85	model:Fatty Acid Metabolism	bigg:FAS140;ec:2.3.1.85;imeo21:FAS140;imm904:FAS140;ind750:FAS140;inj661:FAS140;seed:rxn09437	-999999.0	0			0	0
R_FASm2801-806	1 MNXM12@MNXC3 + 1 MNXM13@MNXC3 + 1 MNXM2@MNXC3 + 1 MNXM4611@MNXC3 + 2 MNXM5@MNXC3 <-- 1 MNXM190@MNXC3 + 3 MNXM1@MNXC3 + 2 MNXM6@MNXC3 + 1 MNXM7420@MNXC3	RCCFA725A_RL	1*gene:Rv2940c	MNXR2169		model:Membrane Metabolism	bigg:FASm2801;imeo21:FASm2801;inj661:FASm2801;seed:rxn10746	-999999.0	0			0	0
R_FASm340-228	1 MNXM12@MNXC3 + 1 MNXM13@MNXC3 + 1 MNXM2@MNXC3 + 1 MNXM4754@MNXC3 + 2 MNXM5@MNXC3 <-- 1 MNXM190@MNXC3 + 3 MNXM1@MNXC3 + 2 MNXM6@MNXC3 + 1 MNXM7414@MNXC3	R467276A_RL	1*gene:Rv2940c	MNXR2174		model:Membrane Metabolism	bigg:FASm340;imeo21:FASm340;inj661:FASm340;seed:rxn10750	-999999.0	0			0	0
R_FASm2402-247	1 MNXM12@MNXC3 + 1 MNXM13@MNXC3 + 1 MNXM2@MNXC3 + 1 MNXM4851@MNXC3 + 2 MNXM5@MNXC3 <-- 1 MNXM190@MNXC3 + 3 MNXM1@MNXC3 + 1 MNXM6237@MNXC3 + 2 MNXM6@MNXC3	R4B445D72_RL	1*gene:Rv2940c	MNXR28856		model:Membrane Metabolism	bigg:FASm2402;inj661:FASm2402;seed:rxn10712	-999999.0	0			0	0
R_FASm2201-552	1 MNXM12@MNXC3 + 1 MNXM13@MNXC3 + 1 MNXM2@MNXC3 + 1 MNXM4851@MNXC3 + 2 MNXM5@MNXC3 <-- 1 MNXM190@MNXC3 + 3 MNXM1@MNXC3 + 1 MNXM6457@MNXC3 + 2 MNXM6@MNXC3	R90A26384_RL	1*gene:Rv2940c	MNXR2160		model:Membrane Metabolism	bigg:FASm2201;inj661:FASm2201;seed:rxn10766	-999999.0	0			0	0
R_FASm280-547	1 MNXM12@MNXC3 + 1 MNXM13@MNXC3 + 1 MNXM2@MNXC3 + 1 MNXM5940@MNXC3 + 2 MNXM5@MNXC3 <-- 1 MNXM190@MNXC3 + 3 MNXM1@MNXC3 + 2 MNXM6@MNXC3 + 1 MNXM7836@MNXC3	R8EA3ACA4_RL	1*gene:Rv2940c	MNXR2168		model:Membrane Metabolism	bigg:FASm280;imeo21:FASm280;inj661:FASm280;seed:rxn10738	-999999.0	0			0	0
R_FASm2202-76	1 MNXM12@MNXC3 + 1 MNXM13@MNXC3 + 1 MNXM2@MNXC3 + 2 MNXM5@MNXC3 + 1 MNXM6237@MNXC3 <-- 1 MNXM190@MNXC3 + 3 MNXM1@MNXC3 + 2 MNXM6@MNXC3 + 1 MNXM7524@MNXC3	R214DE757_RL	1*gene:Rv2940c	MNXR2161		model:Membrane Metabolism	bigg:FASm2202;imeo21:FASm2202;inj661:FASm2202;seed:rxn10722	-999999.0	0			0	0
R_FASm2401-109	1 MNXM12@MNXC3 + 1 MNXM13@MNXC3 + 1 MNXM2@MNXC3 + 2 MNXM5@MNXC3 + 1 MNXM6374@MNXC3 <-- 1 MNXM190@MNXC3 + 3 MNXM1@MNXC3 + 1 MNXM4851@MNXC3 + 2 MNXM6@MNXC3	R27CC0E55_RL	1*gene:Rv2940c	MNXR2163		model:Membrane Metabolism	bigg:FASm2401;inj661:FASm2401;seed:rxn10717	-999999.0	0			0	0
R_FASm2602-416	1 MNXM12@MNXC3 + 1 MNXM13@MNXC3 + 1 MNXM2@MNXC3 + 2 MNXM5@MNXC3 + 1 MNXM6448@MNXC3 <-- 1 MNXM190@MNXC3 + 3 MNXM1@MNXC3 + 1 MNXM4851@MNXC3 + 2 MNXM6@MNXC3	R6F83A3F7_RL	1*gene:Rv2940c	MNXR28864		model:Membrane Metabolism	bigg:FASm2602;inj661:FASm2602;seed:rxn10739	-999999.0	0			0	0
R_FASm2001-607	1 MNXM12@MNXC3 + 1 MNXM13@MNXC3 + 1 MNXM2@MNXC3 + 2 MNXM5@MNXC3 + 1 MNXM6457@MNXC3 <-- 1 MNXM190@MNXC3 + 3 MNXM1@MNXC3 + 2 MNXM6@MNXC3 + 1 MNXM7282@MNXC3	R9C8BC6B5_RL	1*gene:Rv1662+1*gene:Rv1663	MNXR2157		model:Membrane Metabolism	bigg:FASm2001;imeo21:FASm2001;inj661:FASm2001;seed:rxn10754	-999999.0	0			0	0
R_FASm240-1009	1 MNXM12@MNXC3 + 1 MNXM13@MNXC3 + 1 MNXM2@MNXC3 + 2 MNXM5@MNXC3 + 1 MNXM7310@MNXC3 <-- 1 MNXM190@MNXC3 + 3 MNXM1@MNXC3 + 2 MNXM6@MNXC3 + 1 MNXM7525@MNXC3	RFCD4311F_RL	1*gene:Rv2940c	MNXR2162		model:Membrane Metabolism	bigg:FASm240;imeo21:FASm240;inj661:FASm240;seed:rxn10725	-999999.0	0			0	0
R_FASm320-719	1 MNXM12@MNXC3 + 1 MNXM13@MNXC3 + 1 MNXM2@MNXC3 + 2 MNXM5@MNXC3 + 1 MNXM7414@MNXC3 <-- 1 MNXM190@MNXC3 + 3 MNXM1@MNXC3 + 2 MNXM6@MNXC3 + 1 MNXM7421@MNXC3	RB789D32_RL	1*gene:Rv2940c	MNXR2173		model:Membrane Metabolism	bigg:FASm320;imeo21:FASm320;inj661:FASm320;seed:rxn10731	-999999.0	0			0	0
R_FASm2601-683	1 MNXM12@MNXC3 + 1 MNXM13@MNXC3 + 1 MNXM2@MNXC3 + 2 MNXM5@MNXC3 + 1 MNXM7420@MNXC3 <-- 1 MNXM190@MNXC3 + 3 MNXM1@MNXC3 + 1 MNXM6374@MNXC3 + 2 MNXM6@MNXC3	RAF4014CC_RL	1*gene:Rv2940c	MNXR2166		model:Membrane Metabolism	bigg:FASm2601;imeo21:FASm2601;inj661:FASm2601;seed:rxn10702	-999999.0	0			0	0
R_FASm300-486	1 MNXM12@MNXC3 + 1 MNXM13@MNXC3 + 1 MNXM2@MNXC3 + 2 MNXM5@MNXC3 + 1 MNXM7421@MNXC3 <-- 1 MNXM190@MNXC3 + 3 MNXM1@MNXC3 + 2 MNXM6@MNXC3 + 1 MNXM7626@MNXC3	R81EF50FA_RL	1*gene:Rv2940c	MNXR2171		model:Membrane Metabolism	bigg:FASm300;imeo21:FASm300;inj661:FASm300;seed:rxn10733	-999999.0	0			0	0
R_FASm2002-621	1 MNXM12@MNXC3 + 1 MNXM13@MNXC3 + 1 MNXM2@MNXC3 + 2 MNXM5@MNXC3 + 1 MNXM7524@MNXC3 <-- 1 MNXM190@MNXC3 + 3 MNXM1@MNXC3 + 1 MNXM236@MNXC3 + 2 MNXM6@MNXC3	R9FA85ADB_RL	1*gene:Rv1662+1*gene:Rv1663	MNXR2158		model:Membrane Metabolism	bigg:FASm2002;imeo21:FASm2002;inj661:FASm2002;seed:rxn10689	-999999.0	0			0	0
R_FASm220-440	1 MNXM12@MNXC3 + 1 MNXM13@MNXC3 + 1 MNXM2@MNXC3 + 2 MNXM5@MNXC3 + 1 MNXM7525@MNXC3 <-- 1 MNXM190@MNXC3 + 3 MNXM1@MNXC3 + 1 MNXM2976@MNXC3 + 2 MNXM6@MNXC3	R75C53E37_RL	1*gene:Rv2940c	MNXR2159		model:Membrane Metabolism	bigg:FASm220;imeo21:FASm220;inj661:FASm220;seed:rxn10705	-999999.0	0			0	0
R_FASm2802-347	1 MNXM12@MNXC3 + 1 MNXM13@MNXC3 + 1 MNXM2@MNXC3 + 2 MNXM5@MNXC3 + 1 MNXM7626@MNXC3 <-- 1 MNXM190@MNXC3 + 3 MNXM1@MNXC3 + 1 MNXM6448@MNXC3 + 2 MNXM6@MNXC3	R61FDEDCE_RL	1*gene:Rv2940c	MNXR2170		model:Membrane Metabolism	bigg:FASm2802;imeo21:FASm2802;inj661:FASm2802;seed:rxn10755	-999999.0	0			0	0
R_FASm260-346	1 MNXM12@MNXC3 + 1 MNXM13@MNXC3 + 1 MNXM2@MNXC3 + 2 MNXM5@MNXC3 + 1 MNXM7836@MNXC3 <-- 1 MNXM190@MNXC3 + 3 MNXM1@MNXC3 + 2 MNXM6@MNXC3 + 1 MNXM7310@MNXC3	R618698F9_RL	1*gene:Rv2940c	MNXR2165		model:Membrane Metabolism	bigg:FASm260;imeo21:FASm260;inj661:FASm260;seed:rxn10715	-999999.0	0			0	0
R_MCBTS3-987	1 MNXM12@MNXC3 + 1 MNXM13@MNXC3 + 2 MNXM1@MNXC3 + 5 MNXM2@MNXC3 + 2 MNXM6@MNXC3 + 1 MNXM7@MNXC3 + 1 MNXM8372@MNXC3 + 1 MNXM9@MNXC3 <-- 1 MNXM342@MNXC3 + 1 MNXM378@MNXC3 + 1 MNXM3@MNXC3 + 3.5 MNXM4@MNXC3 + 1 MNXM53@MNXC3 + 2 MNXM5@MNXC3 + 1 MNXM663@MNXC3 + 2 MNXM78@MNXC3	RF6B000B6_RL	1*gene:Rv2378c+1*gene:Rv2379c+1*gene:Rv2380c+1*gene:Rv2381c+1*gene:Rv2382c+1*gene:Rv2383c+1*gene:Rv2384	MNXR69408	6.2.1.13	model:Membrane Metabolism	bigg:MCBTS3;ec:6.2.1.13;inj661:MCBTS3;seed:rxn10710	-999999.0	0			0	0
R_FAS161-29	1 MNXM12@MNXC3 + 1 MNXM13@MNXC3 + 3 MNXM2@MNXC3 + 3 MNXM5@MNXC3 + 1 MNXM950@MNXC3 <-- 4 MNXM1@MNXC3 + 1 MNXM314@MNXC3 + 1 MNXM40@MNXC3 + 1 MNXM4@MNXC3 + 3 MNXM6@MNXC3	R1733AF53_RL	1*gene:Rv1350+1*gene:Rv1484+1*gene:Rv2524c+1*gene:Rv2947c	MNXR2139	2.3.1.85	model:Fatty Acid Metabolism	bigg:FAS161;ec:2.3.1.85	-999999.0	0			0	0
R_MCBTS-191	1 MNXM12@MNXC3 + 1 MNXM13@MNXC3 + 5 MNXM2@MNXC3 + 1 MNXM62699@MNXC3 + 1 MNXM7@MNXC3 + 1 MNXM9@MNXC3 <-- 1 MNXM142@MNXC3 + 1 MNXM1@MNXC3 + 1 MNXM378@MNXC3 + 1 MNXM3@MNXC3 + 2 MNXM4@MNXC3 + 1 MNXM663@MNXC3 + 1 MNXM686@MNXC3 + 2 MNXM78@MNXC3	R3E801C0B_RL	1*gene:Rv2378c+1*gene:Rv2379c+1*gene:Rv2380c+1*gene:Rv2381c+1*gene:Rv2382c+1*gene:Rv2383c+1*gene:Rv2384	MNXR69406	6.2.1.13	model:Membrane Metabolism	bigg:MCBTS;ec:6.2.1.13	-999999.0	0			0	0
R_MCBTS2-476	1 MNXM12@MNXC3 + 1 MNXM13@MNXC3 + 5 MNXM2@MNXC3 + 1 MNXM62700@MNXC3 + 1 MNXM7@MNXC3 + 1 MNXM9@MNXC3 <-- 1 MNXM1@MNXC3 + 1 MNXM378@MNXC3 + 1 MNXM3@MNXC3 + 2 MNXM4@MNXC3 + 1 MNXM53@MNXC3 + 1 MNXM663@MNXC3 + 1 MNXM686@MNXC3 + 2 MNXM78@MNXC3	R7FF692D0_RL	1*gene:Rv2378c+1*gene:Rv2379c+1*gene:Rv2380c+1*gene:Rv2381c+1*gene:Rv2382c+1*gene:Rv2383c+1*gene:Rv2384	MNXR69407	6.2.1.13	model:Membrane Metabolism	bigg:MCBTS2;ec:6.2.1.13	-999999.0	0			0	0
R_THDPS	1 MNXM12@MNXC3 + 1 MNXM1563@MNXC3 <-- 1 MNXM2@MNXC3 + 1 MNXM480@MNXC3 + 1 MNXM92@MNXC3	RFFDD1B42_RL		MNXR5036	2.3.1.117	biopath:Biosynthesis_of_L-Lysine_from_L-Aspartate_(in_bacteria);biopath:Metabolism_of_L-Lysine,_L-Threonine,_L-Methionine,_and_L-Cysteine;kegg:Lysine biosynthesis;kegg:Metabolic pathways;kegg:Microbial metabolism in diverse environments;metacyc:lysine biosynthesis I;model:Lysine Metabolism;unipathway:L-lysine biosynthesis via DAP pathway	bigg:THDPS;biopath:RXN01041;brenda:BR43980;ec:2.3.1.117;ecocyc:TETHYDPICSUCC-RXN;iabaylyiv4:TETHYDPICSUCC-RXN;iaf1260:THDPS;igt196:THDPS;iit341:THDPS;ijn746:THDPS;ijr904.45632:THDPS;ijr904:THDPS;imeo21:THDPS;imo1053-pao1:THDPS;imo1056:THDPS;inj661:THDPS;intenz:2385;isb619:THDPS;iso783:THDPS;kegg:R04365;metacyc:TETHYDPICSUCC-RXN;rhea:17325;rhea:17326;rhea:17327;rhea:17328;seed:rxn03031;upa:UCR0436…	-99999	99999			0	0
R_AST-750	1 MNXM12@MNXC3 + 1 MNXM1756@MNXC3 + 1 MNXM1@MNXC3 <-- 1 MNXM70@MNXC3 + 1 MNXM92@MNXC3	RBEEDC538_RL		MNXR879	2.3.1.109	kegg:Arginine and proline metabolism;metacyc:arginine degradation II (AST pathway);model:Arginine and Proline Metabolism;unipathway:L-arginine degradation via AST pathway	bigg:AST;brenda:BR43973;ec:2.3.1.109;ecocyc:ARGININE-N-SUCCINYLTRANSFERASE-RXN;iabaylyiv4:ARGININE-N-SUCCINYLTRANSFERASE-RXN;iaf1260:AST;ijn746:AST;ijr904.45632:AST;ijr904:AST;imeo21:AST;inj661:AST;intenz:16503;iso783:AST;kegg:R00832;metacyc:ARGININE-N-SUCCINYLTRANSFERASE-RXN;rhea:15185;rhea:15186;rhea:15187;rhea:15188;seed:rxn00601;upa:UCR00832;upa:UER00279	-999999.0	0			0	0
R_MCOATA-372	1 MNXM12@MNXC3 + 1 MNXM184@MNXC3 <==> 1 MNXM1@MNXC3 + 1 MNXM40@MNXC3 + 1 MNXM925@MNXC3	R67B33977_B	1*gene:Rv0649;1*gene:Rv2243		2.3.1.39	model:Fatty Acid Metabolism		-999999.0	999999.0			0	0
R_FACOAE180-256	1 MNXM12@MNXC3 + 1 MNXM1@MNXC3 + 1 MNXM236@MNXC3 <-- 1 MNXM272@MNXC3 + 1 MNXM2@MNXC3	R4C720849_RL	1*gene:Rv1618	MNXR1990	3.1.2.2	kegg:Biosynthesis of unsaturated fatty acids;metacyc:stearate biosynthesis I (animals);metacyc:stearate biosynthesis III (fungi);model:Fatty Acid Metabolism	bigg:FACOAE180;ec:3.1.2.2;kegg:R08174;metacyc:RXN-9624;pubmed:18702504;rhea:30139;rhea:30140;rhea:30141;rhea:30142	-999999.0	0			0	0
R_FACOAE140-141	1 MNXM12@MNXC3 + 1 MNXM1@MNXC3 + 1 MNXM314@MNXC3 <-- 1 MNXM224@MNXC3 + 1 MNXM2@MNXC3	R307A3435_RL	1*gene:Rv1618	MNXR1986	3.1.2.2;3.1.2.20	model:Fatty Acid Metabolism	bigg:FACOAE140;brenda:BS360734;ec:3.1.2.2;ec:3.1.2.20;iabaylyiv4:0-COA-THIOLASE-RXN;iabaylyiv4:C14;iaf1260:FACOAE140;imeo21:FACOAE140;imm904:PTE7x;inj661:FACOAE140;metacyc:RXN-9626;seed:rxn08441	-999999.0	0			0	0
R_G1PACT-922	1 MNXM12@MNXC3 + 1 MNXM1@MNXC3 + 1 MNXM340@MNXC3 <-- 1 MNXM21@MNXC3 + 1 MNXM969@MNXC3	RE84B7440_RL	1*gene:Rv1018c	MNXR2417	2.3.1.157;2.3.1.4	kegg:Amino sugar and nucleotide sugar metabolism;kegg:Metabolic pathways;metacyc:UDP-<i>N</i>-acetyl-D-glucosamine biosynthesis I;model:Sugar Metabolism;seed:Sialic Acid Metabolism;seed:UDP-N-acetylmuramate from Fructose-6-phosphate Biosynthesis;unipathway:UDP-N-acetyl-alpha-D-glucosamine biosynthesis	bigg:G1PACT;brenda:BR29474;ec:2.3.1.157;ec:2.3.1.4;ecocyc:2.3.1.157-RXN;iabaylyiv4:GLUCOSAMINE1PACETYL-RXN;iaf1260:G1PACT;iaf692:G1PACT;iao358:rll_161;igt196:G1PACT;iit341:G1PACT;ijn746:G1PACT;ijr904.45632:G1PACT;ijr904:G1PACT;imeo21:G1PACT;imo1053-pao1:G1PACT;imo1056:G1PACT;inj661:G1PACT;intenz:2425;ips189:G1PACT;isb619:G1PACT;iso783:G1PACT;iyo844:G1PACTr;kegg:R05332;metacyc:2.3.1.157-RXN;obsole…	-999999.0	0			0	0
R_FCOAH2-671	1 MNXM12@MNXC3 + 1 MNXM1@MNXC3 + 1 MNXM39@MNXC3 <-- 1 MNXM2@MNXC3 + 1 MNXM563@MNXC3	RAC92200E_RL	1*gene:Rv2605c	MNXR2197	3.1.2.10	biopath:Oxidation_of_Glyoxalate;kegg:Glyoxylate and dicarboxylate metabolism;kegg:Metabolic pathways;metacyc:fatty acid -oxidation II;metacyc:fatty acid -oxidation III;metacyc:oxalate degradation III;model:Redox Metabolism	bigg:FCOAH;bigg:FCOAH2;biopath:RXN01511;brenda:BR10670;ec:3.1.2.10;imeo21:FCOAH2;inj661:FCOAH2;intenz:3261;kegg:R00521;metacyc:FORMYL-COA-HYDROLASE-RXN;pubmed:9166898;reactome:REACT_16990;reactome:REACT_16990.1;rhea:19741;rhea:19742;rhea:19743;rhea:19744;seed:rxn00372	-999999.0	0			0	0
R_ACGS-960	1 MNXM12@MNXC3 + 1 MNXM1@MNXC3 + 1 MNXM730@MNXC3 <-- 1 MNXM21@MNXC3 + 1 MNXM89557@MNXC3	REF6E1A18_RL	1*gene:Rv1653	MNXR30582	2.1.4.1;2.3.1.1	biopath:Metabolism_of_L-Glutamate,_L-Aspartate_and_related_compounds;kegg:2-Oxocarboxylic acid metabolism;kegg:Arginine and proline metabolism;kegg:Biosynthesis of secondary metabolites;kegg:Metabolic pathways;metacyc:arginine biosynthesis II (acetyl cycle);metacyc:arginine biosynthesis III;metacyc:ornithine biosynthesis;model:Urea Cycle;seed:Arginine Biosynthesis;unipathway:L-arginine biosynthes…	bigg:ACGS;bigg:ACGSm;biopath:RXN00418;brenda:BR43962;ec:2.1.4.1;ec:2.3.1.1;ecocyc:N-ACETYLTRANSFER-RXN;iabaylyiv4:N-ACETYLTRANSFER-RXN;iaf1260:ACGS;iaf692:ACGS;iag612:rbs_115;iao358:rll_51;igt196:ACGS;iin800:ECM40_1;ijn746:ACGS;ijr904.45632:ACGS;ijr904:ACGS;imeo21:ACGS;imm904:ACGSm;imo1053-pao1:ACGS;imo1056:ACGS;ind750:ACGSm;inj661:ACGS;intenz:2269;isb619:ACGS;iso783:ACGS;iyo844:ACGS;kegg:R00259;…	-999999.0	0			0	0
R_DPCOAK-483	1 MNXM12@MNXC3 + 1 MNXM1@MNXC3 + 1 MNXM7@MNXC3 <-- 1 MNXM3@MNXC3 + 1 MNXM481@MNXC3	R8149F79B_RL	1*gene:Rv1631	MNXR1772	2.7.1.24	biopath:Biosynthesis_of_Coenzyme_A;biopath:Biosynthesis_of_Pantothenate,_Coenzyme_A_and_Holo-acyl_carrier_protein;biopath:Biosynthesis_of_Pantothenate,_Coenzyme_A_and_Holo-acyl_carrier_protein_(extended);kegg:Metabolic pathways;kegg:Pantothenate and CoA biosynthesis;metacyc:coenzyme A biosynthesis;model:Pantothenate and CoA Metabolism;unipathway:coenzyme A biosynthesis	bigg:DPCOAK;bigg:DPCOAKm;biopath:RXN00293;brenda:BR48063;ec:2.7.1.24;ecocyc:DEPHOSPHOCOAKIN-RXN;iabaylyiv4:DEPHOSPHOCOAKIN-RXN;iaf1260:DPCOAK;iaf692:DPCOAK;iao358:rll_475;igt196:DPCOAK;iin800:U96;iin800:U97;iit341:DPCOAK;ijn746:DPCOAK;ijr904.45632:DPCOAK;ijr904:DPCOAK;imeo21:DPCOAK;imm904:DPCOAK;imm904:DPCOAKm;imo1053-pao1:DPCOAK;imo1056:DPCOAK;ind750:DPCOAK;ind750:DPCOAKm;inj661:DPCOAK;intenz:28…	-999999.0	0			0	0
R_IPPS-753	1 MNXM12@MNXC3 + 1 MNXM1@MNXC3 + 1 MNXM985@MNXC3 <-- 1 MNXM21@MNXC3 + 1 MNXM238@MNXC3 + 1 MNXM2@MNXC3	RBF1BC307_RL	1*gene:Rv3710	MNXR3135	2.3.3.13;4.1.3.12	biopath:Biosynthesis_of_L-Leucine;biopath:Biosynthesis_of_L-Valine;biopath:Metabolism_of_the_branched_amino_acids_(L-Leucine,_L-Isoleucine,_L-Valine);kegg:2-Oxocarboxylic acid metabolism;kegg:Biosynthesis of secondary metabolites;kegg:Metabolic pathways;kegg:Pyruvate metabolism;kegg:Valine, leucine and isoleucine biosynthesis;metacyc:3-methylbutanol biosynthesis;metacyc:leucine biosynthesis;model…	bigg:IPPS;bigg:IPPSm;biopath:RXN01115;brenda:BR47381;ec:2.3.3.13;ec:4.1.3.12;ecocyc:2-ISOPROPYLMALATESYN-RXN;iabaylyiv4:2-ISOPROPYLMALATESYN-RXN;iaf1260:IPPS;iaf692:IPPS;iag612:rbs_108;iao358:rll_227;igt196:IPPS;iin800:LEU4;ijn746:IPPS;ijr904.45632:IPPS;ijr904:IPPS;imeo21:IPPS;imm904:IPPS;imm904:IPPSm;imo1053-pao1:IPPS;imo1056:IPPS;ind750:IPPS;ind750:IPPSm;inj661:IPPS;intenz:10539;irs1563.45632:R…	-999999.0	0			0	0
R_MALS-296	1 MNXM12@MNXC3 + 1 MNXM1@MNXC3 + 1 MNXM98@MNXC3 <-- 1 MNXM21@MNXC3 + 1 MNXM2@MNXC3 + 1 MNXM69@MNXC3	R56D4FB79_RL	1*gene:Rv1837c	MNXR3388	2.3.3.9;4.1.3.2	biopath:Glyoxylate_cycle;biopath:Reactions_of_Glyoxalate_(no_pathway);biopath:Serine-isocitrate_lyase_pathway;kegg:Glyoxylate and dicarboxylate metabolism;kegg:Metabolic pathways;kegg:Microbial metabolism in diverse environments;kegg:Pyruvate metabolism;metacyc:TCA cycle IV (2-oxoglutarate decarboxylase);metacyc:TCA cycle V (2-oxoglutarate:ferredoxin oxidoreductase);metacyc:chitin degradation to …	bigg:MALS;bigg:MALSp;biopath:RXN00920;brenda:BR47548;ec:2.3.3.9;ec:4.1.3.2;ecocyc:MALSYN-RXN;iabaylyiv4:MALSYN-RXN;iaf1260:MALS;iin800:DAL7;iin800:MLS1;iit341:MALS;ijn746:MALS;ijr904.45632:MALS;ijr904:MALS;imeo21:MALS;imm904:MALS;imm904:MALSp;imo1053-pao1:MALS;imo1056:MALS;ind750:MALSp;inj661:MALS;intenz:10569;irs1563.45632:R00472_x;iso783:MALS;kegg:R00472;macie:M0053;metacyc:MALSYN-RXN;pir:I4071…	-999999.0	0			0	0
R_ACPS1-964	1 MNXM12@MNXC3 + 1 MNXM2214@MNXC3 --> 1 MNXM1@MNXC3 + 1 MNXM45@MNXC3 + 1 MNXM925@MNXC3	RF06E6E50_LR	1*gene:Rv2523c	MNXR35618	2.7.8.-;2.7.8.7	kegg:Pantothenate and CoA biosynthesis;model:Pantothenate and CoA Metabolism	bigg:ACPS1;brenda:BS359963;ec:2.7.8.-;ec:2.7.8.7;iaf1260:ACPS1;igt196:ACPS1;ijr904.45632:ACPS1;ijr904:ACPS1;imeo21:ACPS1;imo1053-pao1:ACPS1;imo1056:ACPS1;inj661:ACPS1;isb619:ACPS1;iso783:ACPS1;iyo844:ACPS1;kegg:R01625;obsolete:rxn08058;seed:rxn06023	0	999999.0			0	0
R_PFL-580	1 MNXM12@MNXC3 + 1 MNXM23@MNXC3 --> 1 MNXM21@MNXC3 + 1 MNXM39@MNXC3	R9794A35C_LR		MNXR4175	1.97.1.4;2.3.1.54	biopath:Biosynthesis_of_Acetyl-CoA;biopath:Connection_between_PPP_and_TCA;biopath:Glycolytic_fermentation_and_Lactate_converting_fermentations;kegg:Butanoate metabolism;kegg:Metabolic pathways;kegg:Pyruvate metabolism;metacyc:mixed acid fermentation;metacyc:pyruvate fermentation to acetate IV;metacyc:pyruvate fermentation to ethanol I;metacyc:reductive monocarboxylic acid cycle;metacyc:respiratio…	bigg:PFL;bigg:PFLr;biopath:RXN01365;brenda:BR44056;ec:1.97.1.4;ec:2.3.1.54;ecocyc:PYRUVFORMLY-RXN;iaf1260:PFL;iao358:rll_318;ijr904.45632:PFL;ijr904:PFL;imeo21:PFL;inj661:PFL;intenz:2322;isb619:PFLr;iso783:PFL;kegg:R00212;macie:M0030;metacyc:PYRUVFORMLY-RXN;rhea:11844;rhea:11845;rhea:11846;rhea:11847;seed:rxn00157;upa:UCR00212;upa:UER00891	0	999999.0			0	0
R_SUCOAS-269	1 MNXM12@MNXC3 + 1 MNXM25@MNXC3 + 1 MNXM3@MNXC3 <==> 1 MNXM7@MNXC3 + 1 MNXM92@MNXC3 + 1 MNXM9@MNXC3	R4ED73537_B	1*gene:Rv0951+1*gene:Rv0952	MNXR4958	6.2.1.4;6.2.1.5	biopath:Citrate_cycle_(TCA_cycle);biopath:Citrate_cycle_(TCA_cycle,_shortest);biopath:Citrate_cycle_(TCA_cycle,_simplified);kegg:Biosynthesis of secondary metabolites;kegg:Carbon fixation pathways in prokaryotes;kegg:Citrate cycle (TCA cycle);kegg:Metabolic pathways;kegg:Microbial metabolism in diverse environments;kegg:Propanoate metabolism;metacyc:TCA cycle I (prokaryotic);metacyc:TCA cycle II …	bigg:SUCOAS;bigg:SUCOASm;biopath:RXN00971;brenda:BR88;ec:6.2.1.4;ec:6.2.1.5;ecocyc:SUCCCOASYN-RXN;iabaylyiv4:SUCCCOASYN-RXN;iaf1260:SUCOAS;iag612:rbs_554;iao358:rll_611;iin800:LSC2;ijn746:SUCOAS;ijr904.45632:SUCOAS;ijr904:SUCOAS;imeo21:SUCOAS;imm904:SUCOASm;imo1053-pao1:SUCOAS;imo1056:SUCOAS;ind750:SUCOAS1m;inj661:SUCOAS;intenz:5063;irs1563.45632:R00405_m;isb619:SUCOAS;iso783:SUCOAS;iyo844:SUCOAS…	-999999.0	999999.0			0	0
R_PTAr-932	1 MNXM12@MNXC3 + 1 MNXM280@MNXC3 <==> 1 MNXM21@MNXC3 + 1 MNXM9@MNXC3	REA1C9317_B	1*gene:Rv0408	MNXR4502	2.3.1.8	kegg:Carbon fixation pathways in prokaryotes;kegg:Metabolic pathways;kegg:Methane metabolism;kegg:Microbial metabolism in diverse environments;kegg:Pyruvate metabolism;kegg:Taurine and hypotaurine metabolism;metacyc:acetate formation from acetyl-CoA I;metacyc:acetylene degradation;metacyc:gallate degradation III (anaerobic);metacyc:heterolactic fermentation;metacyc:lysine fermentation to acetate …	bigg:PTAr;brenda:BR44082;ec:2.3.1.8;ecocyc:PHOSACETYLTRANS-RXN;iabaylyiv4:PHOSACETYLTRANS-RXN;iaf1260:PTAr;iaf692:PTAr;iag612:rbs_118;iao358:rll_342;igt196:PTAr;iit341:PTAr;ijn746:PTAr;ijr904.45632:PTAr;ijr904:PTAr;imeo21:PTAr;imo1053-pao1:PTA;imo1053-pao1:PTAr;imo1056:PTA;imo1056:PTAr;inj661:PTAr;intenz:2276;ips189:PTAr;irs1563.45632:R00230_c;isb619:PTAr;iso783:PTAr;iyo844:PTAr;kegg:R00230;metac…	-999999.0	999999.0			0	0
R_SERAT-344	1 MNXM12@MNXC3 + 1 MNXM418@MNXC3 <==> 1 MNXM21@MNXC3 + 1 MNXM53@MNXC3	R5F46211E_B	1*gene:Rv2335	MNXR4808	2.3.1.30	biopath:Biosynthesis_of_L-Cysteine_from_L-Serine_(in_plants);biopath:Biosynthesis_of_L-cysteine;biopath:Metabolism_of_L-Lysine,_L-Threonine,_L-Methionine,_and_L-Cysteine;biopath:Metabolism_of_L-Serine_and_Glycine;biopath:Metabolism_of_Sulfur_(extended);kegg:Cysteine and methionine metabolism;kegg:Metabolic pathways;kegg:Microbial metabolism in diverse environments;kegg:Sulfur metabolism;metacyc:c…	bigg:SERAT;bigg:SERATi;biopath:RXN01325;brenda:BR44030;ec:2.3.1.30;ecocyc:SERINE-O-ACETTRAN-RXN;iabaylyiv4:SERINE-O-ACETTRAN-RXN;iaf1260:SERAT;iaf692:SERAT;iag612:rbs_117;iao358:rll_103;igt196:SERAT;iin800:U48;iit341:SERAT;ijn746:SERAT;ijr904.45632:SERAT;ijr904:SERAT;imeo21:SERAT;imm904:SERATi;imo1053-pao1:SERAT;imo1056:SERAT;ind750:SERATi;inj661:SERAT;intenz:2298;irs1563.45632:R00586_c;isb619:SE…	-999999.0	999999.0			0	0
R_NPHS-89	1 MNXM12@MNXC3 + 1 MNXM552@MNXC3 <-- 1 MNXM8955@MNXC3	R23DD1E65_RL	1*gene:Rv0548c	MNXR13175	4.1.3.36	model:Ubiquinone Metabolism	bigg:NPHS;bigg:NPHSr;brenda:BS398975;ec:4.1.3.36	-999999.0	0			0	0
R_PHDCATA-250	1 MNXM12@MNXC3 + 1 MNXM5890@MNXC3 <==> 1 MNXM92553@MNXC3 + 1 MNXM925@MNXC3	R4B8E7B67_B		MNXR69705		model:Fatty Acid Metabolism	bigg:PHDCATA;imeo21:PHDCATA;inj661:PHDCATA;seed:rxn10653	-999999.0	999999.0			0	0
R_PREPTTA-139	1 MNXM12@MNXC3 + 1 MNXM5899@MNXC3 <==> 1 MNXM92591@MNXC3 + 1 MNXM925@MNXC3	R3006BA97_B		MNXR69786		model:Membrane Metabolism	bigg:PREPTTA;imeo21:PREPTTA;inj661:PREPTTA;seed:rxn10720	-999999.0	999999.0			0	0
R_HSERTA-512	1 MNXM12@MNXC3 + 1 MNXM699@MNXC3 <==> 1 MNXM21@MNXC3 + 1 MNXM353@MNXC3	R872A45AB_B	1*gene:Rv3341	MNXR3046	2.3.1.31	kegg:Cysteine and methionine metabolism;kegg:Metabolic pathways;kegg:Sulfur metabolism;metacyc:homocysteine biosynthesis;model:Methionine Metabolism;unipathway:L-methionine biosynthesis via de novo pathway	bigg:HSERTA;brenda:BR44031;ec:2.3.1.31;iabaylyiv4:HOMOSERINE-O-ACETYLTRANSFERASE-RXN;iaf692:HSERTA;iag612:rbs_116;iin800:MET2;iit341:HSERTA;ijn746:HSERTA;imeo21:HSERTA;imm904:HSERTA;imo1053-pao1:HSAT;imo1056:HSAT;ind750:HSERTA;inj661:HSERTA;intenz:2299;isb619:HSERTA;kegg:R01776;metacyc:HOMOSERINE-O-ACETYLTRANSFERASE-RXN;rhea:13701;rhea:13702;rhea:13703;rhea:13704;seed:rxn01303;upa:UCR01776;upa:UE…	-999999.0	999999.0			0	0
R_MANAT1-700	1 MNXM12@MNXC3 + 1 MNXM7024@MNXC3 <-- 1 MNXM5894@MNXC3 + 1 MNXM88@MNXC3	RB3580E52_RL	1*gene:Rv2611c	MNXR69402		model:Membrane Metabolism	bigg:MANAT1;imeo21:MANAT1;inj661:MANAT1;seed:rxn10764	-999999.0	0			0	0
R_HSST-606	1 MNXM12@MNXC3 + 1 MNXM820@MNXC3 <-- 1 MNXM353@MNXC3 + 1 MNXM92@MNXC3	R9C8B0865_RL		MNXR3051	2.3.1.46	biopath:Biosynthesis_of_L-Methionine;biopath:Metabolism_of_L-Lysine,_L-Threonine,_L-Methionine,_and_L-Cysteine;biopath:Metabolism_of_Sulfur_(extended);kegg:Biosynthesis of secondary metabolites;kegg:Cysteine and methionine metabolism;kegg:Metabolic pathways;kegg:Sulfur metabolism;metacyc:methionine biosynthesis I;model:Other Amino Acid Metabolism;unipathway:L-methionine biosynthesis via de novo p…	bigg:HSST;biopath:RXN01415;brenda:BR44047;ec:2.3.1.46;ecocyc:HOMSUCTRAN-RXN;iaf1260:HSST;iao358:rll_245;ijr904.45632:HSST;ijr904:HSST;imeo21:HSST;imo1053-pao1:HSST;imo1056:HSST;inj661:HSST;intenz:2314;irs1563.45632:R01777_c;iso783:HSST;iyo844:HSSTr;kegg:R01777;metacyc:HOMSUCTRAN-RXN;rhea:22008;rhea:22009;rhea:22010;rhea:22011;seed:rxn01304;upa:UCR01777;upa:UER00075	-999999.0	0			0	0
R_ARACHTA-524	1 MNXM12@MNXC3 + 1 MNXM96035@MNXC3 <==> 1 MNXM3215@MNXC3 + 1 MNXM925@MNXC3	R8961DB05_B		MNXR68379		model:Membrane Metabolism	bigg:ARACHTA;imeo21:ARACHTA;inj661:ARACHTA;seed:rxn10759	-999999.0	999999.0			0	0
R_TMHAS1-930	1 MNXM13010@MNXC3 + 2 MNXM2@MNXC3 <-- 1 MNXM198@MNXC3 + 1 MNXM3107@MNXC3 + 1 MNXM7827@MNXC3	RE9D37AFB_RL		MNXR69983		model:Membrane Metabolism		-999999.0	0			0	0
R_TMHAS2-160	1 MNXM13011@MNXC3 + 2 MNXM2@MNXC3 <-- 1 MNXM198@MNXC3 + 1 MNXM3107@MNXC3 + 1 MNXM4123@MNXC3	R37C990C3_RL		MNXR69984		model:Membrane Metabolism	bigg:TMHAS2;inj661:TMHAS2;seed:rxn10726	-999999.0	0			0	0
R_TMHAS3-564	1 MNXM13012@MNXC3 + 2 MNXM2@MNXC3 <-- 1 MNXM198@MNXC3 + 1 MNXM3107@MNXC3 + 1 MNXM7826@MNXC3	R9427F7A9_RL		MNXR69985		model:Membrane Metabolism		-999999.0	0			0	0
R_TMHAS4-319	1 MNXM13013@MNXC3 + 2 MNXM2@MNXC3 <-- 1 MNXM198@MNXC3 + 1 MNXM4123@MNXC3 + 1 MNXM7827@MNXC3	R5A7B968F_RL		MNXR69986		model:Membrane Metabolism		-999999.0	0			0	0
R_TMHAS5-900	1 MNXM13014@MNXC3 + 2 MNXM2@MNXC3 <-- 1 MNXM198@MNXC3 + 1 MNXM7826@MNXC3 + 1 MNXM7827@MNXC3	RE4D49647_RL		MNXR69987		model:Membrane Metabolism		-999999.0	0			0	0
R_TMHAS6-253	1 MNXM13015@MNXC3 + 2 MNXM2@MNXC3 <-- 1 MNXM198@MNXC3 + 1 MNXM4123@MNXC3 + 1 MNXM7826@MNXC3	R4BF91050_RL		MNXR69988		model:Membrane Metabolism		-999999.0	0			0	0
R_RBFSa-605	1 MNXM1313@MNXC3 + 2 MNXM2@MNXC3 + 1 MNXM9@MNXC3 <-- 1 MNXM2887@MNXC3 + 1 MNXM791@MNXC3	R9C795DB9_RL	1*gene:Rv1412+1*gene:Rv1416	MNXR69845	2.5.1.78;2.5.1.9	kegg:Metabolic pathways;kegg:Riboflavin metabolism;metacyc:flavin biosynthesis I (bacteria and plants);metacyc:flavin biosynthesis II (archaea);metacyc:flavin biosynthesis III (fungi);model:Riboflavin Metabolism;unipathway:riboflavin biosynthesis	bigg:RBFSa;brenda:BR49183;brenda:BS402378;brenda:BS402379;ec:2.5.1.78;ec:2.5.1.9;ecocyc:LUMAZINESYN-RXN;iabaylyiv4:LUMAZINESYN-RXN;iaf1260:RBFSa;iaf692:RBFSa;igt196:RBFSa;iin800:RIB5;iit341:RBFSa;ijn746:RBFSa;ijr904.45632:RBFSa;ijr904:RBFSa;imeo21:RBFSa;imm904:RBFSa;imo1053-pao1:RBFSa;imo1056:RBFSa;ind750:RBFSa;inj661:RBFSa;intenz:18060;isb619:RBFSa;iso783:RBFSa;iyo844:RBFSa;kegg:R04457;metacyc:L…	-999999.0	0			0	0
R_CITabc-636	1 MNXM131@MNXC2 + 1 MNXM2@MNXC3 + 1 MNXM3@MNXC3 --> 1 MNXM131@MNXC3 + 1 MNXM1@MNXC3 + 1 MNXM7@MNXC3 + 1 MNXM9@MNXC3	RA29E98AD_LR		MNXR1175		model:Transport	bigg:CITabc;imeo21:CITabc;inj661:CITabc;seed:rxn10842	0	999999.0			0	0
R_EX_cit_LPAREN_e_RPAREN_-273	1 MNXM131@MNXC2 <==> 1 MNXM131@BOUNDARY	R507C1807_B						-1	999999.0			0	1
R_CITLr;R_CITL-331	1 MNXM131@MNXC3 <==> 1 MNXM26@MNXC3 + 1 MNXM46@MNXC3	R5D0D22AA_B		MNXR1171	4.1.3.6	biopath:Citrate_cycle_(TCA_cycle);kegg:Biosynthesis of secondary metabolites;kegg:Citrate cycle (TCA cycle);model:Citric Acid Cycle	bigg:CITL;bigg:CITLr;biopath:RXN00408;brenda:BR3377;ec:4.1.3.6;ecocyc:CITLY-RXN;iaf1260:CITL;iao358:rll_94;ijr904.45632:CITL;ijr904:CITL;imeo21:CITLr;inj661:CITLr;intenz:4619;kegg:R00362;metacyc:CITLY-RXN;rhea:10760;rhea:10761;rhea:10762;rhea:10763;seed:rxn00265	0	0			0	0
R_CITLr;R_CITL-332	1 MNXM131@MNXC3 <==> 1 MNXM26@MNXC3 + 1 MNXM46@MNXC3	R5D0D22AA_B	1*gene:Rv2075c;1*gene:Rv2498c	MNXR1171	4.1.3.6	biopath:Citrate_cycle_(TCA_cycle);kegg:Biosynthesis of secondary metabolites;kegg:Citrate cycle (TCA cycle);model:Citric Acid Cycle	bigg:CITL;bigg:CITLr;biopath:RXN00408;brenda:BR3377;ec:4.1.3.6;ecocyc:CITLY-RXN;iaf1260:CITL;iao358:rll_94;ijr904.45632:CITL;ijr904:CITL;imeo21:CITLr;inj661:CITLr;intenz:4619;kegg:R00362;metacyc:CITLY-RXN;rhea:10760;rhea:10761;rhea:10762;rhea:10763;seed:rxn00265	-999999.0	999999.0			0	0
R_ACONT-958	1 MNXM131@MNXC3 <==> 1 MNXM89661@MNXC3	REEB83731_B	1*gene:Rv1475c	MNXR30608	4.2.1.3	kegg:2-Oxocarboxylic acid metabolism;kegg:Metabolic pathways;model:Citric Acid Cycle;unipathway:glyoxylate cycle;unipathway:tricarboxylic acid cycle	bigg:ACONT;bigg:ACONTm;ec:4.2.1.3;iaf692:ACONT;iag612:rbs_208;iao358:rll_93;iin800:ACO1;iin800:YJL200C;iit341:ACONT;ijn746:ACONT;ijr904.45632:ACONT;ijr904:ACONT;imeo21:ACONT;imm904:ACONT;imm904:ACONTm;imo1053-pao1:ACONT;imo1056:ACONT;ind750:ACONT;ind750:ACONTm;inj661:ACONT;intenz:10764;irs1563.45632:R01324_c;irs1563.45632:R01324_m;isb619:ACONT;iso783:ACONT;iyo844:ACONT;kegg:R01324;pubmed:1052766;…	-999999.0	999999.0			0	0
R_UGMAS-233	1 MNXM13225@MNXC3 + 1 MNXM1@MNXC3 + 1 MNXM7@MNXC3 + 1 MNXM9@MNXC3 <-- 1 MNXM32@MNXC3 + 1 MNXM3@MNXC3 + 1 MNXM7867@MNXC3	R47BAD720_RL	1*gene:Rv2152c	MNXR28872	6.3.2.8	model:Peptidoglycan Metabolism	bigg:UGMAS;ec:6.3.2.8;imeo21:UGMAS;inj661:UGMAS;seed:rxn10780	-999999.0	0			0	0
R_UGMAGS-1004	1 MNXM13225@MNXC3 + 1 MNXM331@MNXC3 + 1 MNXM3@MNXC3 --> 1 MNXM1@MNXC3 + 1 MNXM7869@MNXC3 + 1 MNXM7@MNXC3 + 1 MNXM9@MNXC3	RFB35103E_LR	1*gene:Rv2155c	MNXR28871	6.3.2.9	model:Peptidoglycan Metabolism	bigg:UGMAGS;ec:6.3.2.9;imeo21:UGMAGS;inj661:UGMAGS;seed:rxn10773	0	999999.0			0	0
R_UGGPT3-946	1 MNXM13230@MNXC3 + 1 MNXM17@MNXC3 + 1 MNXM1@MNXC3 <-- 1 MNXM47@MNXC3 + 1 MNXM7873@MNXC3	RECE56B01_RL	1*gene:Rv2153c	MNXR56010		model:Peptidoglycan Metabolism	bigg:UGGPT3;imeo21:UGGPT3;inj661:UGGPT3;seed:rxn10776	-999999.0	0			0	0
R_IPDDI-259	1 MNXM132@MNXC3 <==> 1 MNXM83@MNXC3	R4D22A370_B	1*gene:Rv1745c	MNXR69289	5.3.3.2	biopath:Biosynthesis_of_Capsidiol;biopath:Biosynthesis_of_Carotene;biopath:Biosynthesis_of_Cholesterol_(Atlas_S._85,_86);biopath:Biosynthesis_of_Dolichol;biopath:Biosynthesis_of_Giberellin_GA3;biopath:Biosynthesis_of_Guaiazulene;biopath:Biosynthesis_of_Juveniles_hormon_III;biopath:Biosynthesis_of_Limonene;biopath:Biosynthesis_of_Myrcene;biopath:Biosynthesis_of_Taxol;biopath:Biosynthesis_of_alpha-…	bigg:IPDDI;bigg:IPDDIi;bigg:IPDDIx;biopath:RXN01114;brenda:BR247;ec:5.3.3.2;ecocyc:IPPISOM-RXN;iaf1260:IPDDI;iao358:rll_473;iin800:IDI1;ijn746:IPDDI;ijr904.45632:IPDDIi;ijr904:IPDDIi;imeo21:IPDDI;imm904:IPDDI;ind750:IPDDI;inj661:IPDDI;intenz:4968;irs1563.45632:R01123_c;irs1563.45632:R01123_p;isb619:IPDDI;iyo844:IPDDI;kegg:R01123;metacyc:IPPISOM-RXN;pubmed:8806705;reactome:REACT_102787;reactome:RE…	-999999.0	999999.0			0	0
R_ACGAMT-350	1 MNXM1333@MNXC3 + 1 MNXM80@MNXC3 <-- 1 MNXM47@MNXC3 + 1 MNXM89653@MNXC3	R620BCCB2_RL	1*gene:Rv1302	MNXR68256	2.7.8.33	metacyc:enterobacterial common antigen biosynthesis;metacyc:teichoic acid (poly-glycerol) biosynthesis;model:Peptidoglycan Metabolism;seed:Methicillin resistance in Staphylococci;seed:Teichuronic acid biosynthesis	bigg:ACGAMT;ec:2.7.8.33;kegg:R08856;metacyc:GLCNACPTRANS-RXN;seed:rxn08040	-999999.0	0			0	0
R_O16RHAT-322	1 MNXM1333@MNXC3 + 1 MNXM899@MNXC3 --> 1 MNXM152@MNXC3 + 1 MNXM1@MNXC3 + 1 MNXM80754@MNXC3	R5B867227_LR	1*gene:Rv3265c	MNXR69579		model:Membrane Metabolism	bigg:O16RHAT;imeo21:O16RHAT;inj661:O16RHAT;seed:rxn10707	0	999999.0			0	0
R_HSK-78	1 MNXM1334@MNXC3 + 1 MNXM1@MNXC3 + 1 MNXM7@MNXC3 <-- 1 MNXM353@MNXC3 + 1 MNXM3@MNXC3	R21F3DFF8_RL	1*gene:Rv1296	MNXR3047	2.7.1.39	biopath:Biosynthesis_of_L-Threonine;biopath:Metabolism_of_L-Lysine,_L-Threonine,_L-Methionine,_and_L-Cysteine;kegg:Glycine, serine and threonine metabolism;kegg:Metabolic pathways;kegg:Microbial metabolism in diverse environments;metacyc:methionine biosynthesis II;metacyc:threonine biosynthesis from homoserine;model:Glycine, Serine, and Threonine Metabolism;seed:Methionine Biosynthesis;unipathway…	bigg:HSK;biopath:RXN01457;brenda:BR47776;ec:2.7.1.39;ecocyc:HOMOSERKIN-RXN;iabaylyiv4:HOMOSERKIN-RXN;iaf1260:HSK;iaf692:HSK;iag612:rbs_184;iao358:rll_419;igt196:HSK;iin800:THR1;iit341:HSK;ijn746:HSK;ijr904.45632:HSK;ijr904:HSK;imeo21:HSK;imm904:HSK;imo1053-pao1:HSK;imo1056:HSK;ind750:HSK;inj661:HSK;intenz:2869;isb619:HSK;iso783:HSK;iyo844:HSK;kegg:R01771;metacyc:HOMOSERKIN-RXN;rhea:13985;rhea:139…	-999999.0	0			0	0
R_THRS-973	1 MNXM1334@MNXC3 + 1 MNXM2@MNXC3 --> 1 MNXM142@MNXC3 + 1 MNXM9@MNXC3	RF3AD9ECA_LR	1*gene:Rv1295	MNXR5064	4.2.3.1;4.2.99.2	biopath:Biosynthesis_of_L-Threonine;biopath:Metabolism_of_L-Lysine,_L-Threonine,_L-Methionine,_and_L-Cysteine;kegg:Glycine, serine and threonine metabolism;kegg:Metabolic pathways;kegg:Microbial metabolism in diverse environments;metacyc:threonine biosynthesis from homoserine;model:Glycine, Serine, and Threonine Metabolism;unipathway:L-threonine biosynthesis	bigg:THRS;biopath:RXN01500;brenda:BR16083;ec:4.2.3.1;ec:4.2.99.2;ecocyc:THRESYN-RXN;iabaylyiv4:THRESYN-RXN;iaf1260:THRS;iaf692:THRS;iag612:rbs_503;iao358:rll_420;igt196:THRS;iin800:THR4_1;iit341:THRS;ijn746:THRS;ijr904.45632:THRS;ijr904:THRS;imeo21:THRS;imm904:THRS;imo1053-pao1:THRS;imo1056:THRS;ind750:THRS;inj661:THRS;intenz:4780;irs1563.45632:R01466_c;isb619:THRS;iso783:THRS;iyo844:THRS;kegg:R0…	0	999999.0			0	0
R_OCOAT1r-60	1 MNXM133@MNXC3 + 1 MNXM25@MNXC3 <==> 1 MNXM154@MNXC3 + 1 MNXM92@MNXC3	R1DB58FAD_B	1*gene:Rv2503c+1*gene:Rv2504c	MNXR3946	2.8.3.5	biopath:beta-Oxidation_of_fatty_acids;kegg:Butanoate metabolism;kegg:Synthesis and degradation of ketone bodies;kegg:Valine, leucine and isoleucine degradation;metacyc:TCA cycle III (helicobacter);metacyc:ketolysis;model:Fatty Acid Metabolism;seed:Branched chain amino acid degradation regulons;seed:Catechol branch of beta-ketoadipate pathway;seed:Leucine Degradation and HMG-CoA Metabolism;seed:Nu…	bigg:OCOAT1;bigg:OCOAT1m;bigg:OCOAT1r;biopath:RXN01300;brenda:BS360598;ec:2.8.3.5;iit341:OCOAT1;ijn746:OCOAT1;imeo21:OCOAT1r;imo1053-pao1:OCOAT1r;imo1056:OCOAT1r;inj661:OCOAT1r;intenz:3164;iyo844:OCOAT1r;kegg:R00410;metacyc:RXNI-2;pubmed:12463743;pubmed:8751852;reactome:REACT_110993;reactome:REACT_112252;reactome:REACT_115409;reactome:REACT_155355;reactome:REACT_1796;reactome:REACT_1796.3;reactom…	-999999.0	999999.0			0	0
R_ACACCT-978	1 MNXM133@MNXC3 + 1 MNXM26@MNXC3 <-- 1 MNXM154@MNXC3 + 1 MNXM21@MNXC3	RF4FC1C0_RL		MNXR340	2.8.3;2.8.3.8	biopath:Fermentation_of_Butanol_and_Butyric_acid;biopath:Glycolytic_fermentation_and_Lactate_converting_fermentations;biopath:Metabolism_of_Propanoate;kegg:Propanoate metabolism;metacyc:acetoacetate degradation (to acetyl CoA);metacyc:pyruvate fermentation to acetone;model:Pyruvate Metabolism;seed:Acetyl-CoA fermentation to Butyrate	bigg:ACACCT;biopath:RXN00280;ec:2.8.3;ec:2.8.3.8;ecocyc:ACETOACETYL-COA-TRANSFER-RXN;iabaylyiv4:ACETOACETYL-COA-TRANSFER-RXN;iaf1260:ACACCT;ijr904.45632:ACACCT;ijr904:ACACCT;imeo21:ACACCT;inj661:ACACCT;iso783:ACACCT;kegg:R01359;metacyc:ACETOACETYL-COA-TRANSFER-RXN;pubmed:1103739;pubmed:1103741;rhea:27806;rhea:27807;rhea:27808;rhea:27809;seed:rxn00990	-999999.0	0			0	0
R_GLNSP2-572	1 MNXM1344@MNXC3 + 1 MNXM15@MNXC3 + 1 MNXM3@MNXC3 --> 1 MNXM1@MNXC3 + 1 MNXM3113@MNXC3 + 1 MNXM7@MNXC3 + 1 MNXM9@MNXC3	R966D924C_LR	1*gene:Rv1878+1*gene:Rv2220+1*gene:Rv2222c+1*gene:Rv2860c	MNXR2699	6.3.1.2;6.3.5.-	kegg:Metabolic pathways;kegg:Peptidoglycan biosynthesis;model:Peptidoglycan Metabolism;seed:Ammonia assimilation;seed:Glutamine synthetases;seed:Glutamine, Glutamate, Aspartate and Asparagine Biosynthesis;seed:Peptidoglycan Biosynthesis 2;seed:Photorespiration (oxidative C2 cycle)	bigg:GLNSP2;ec:6.3.1.2;ec:6.3.5.-;imeo21:GLNSP2;inj661:GLNSP2;kegg:R05030;seed:rxn03407	0	999999.0			0	0
R_UAGPT2-542	1 MNXM1344@MNXC3 + 1 MNXM17@MNXC3 + 1 MNXM1@MNXC3 <-- 1 MNXM1955@MNXC3 + 1 MNXM47@MNXC3	R8D1D2817_RL	1*gene:Rv2153c	MNXR55984	2.4.1.227	kegg:Metabolic pathways;kegg:Peptidoglycan biosynthesis;model:Peptidoglycan Metabolism;seed:Peptidoglycan Biosynthesis 2	aragem.45632:R05662_c;bigg:UAGPT2;ec:2.4.1.227;imeo21:UAGPT2;inj661:UAGPT2;intenz:10458;kegg:R05662;kegg:R06173;rhea:23192;rhea:23193;rhea:23194;rhea:23195;seed:rxn03933	-999999.0	0			0	0
R_PPTGS_TB2-678	1 MNXM1344@MNXC3 --> 1 MNXM1@MNXC3 + 1 MNXM5043@MNXC3 + 1 MNXM7631@MNXC3	RAE5185D7_LR	1*gene:Rv2163c	MNXR69782		model:Peptidoglycan Metabolism		0	999999.0			0	0
R_HISt2r-692	1 MNXM134@MNXC2 + 1 MNXM1@MNXC2 <==> 1 MNXM134@MNXC3 + 1 MNXM1@MNXC3	RB09CF762_B		MNXR2972		model:Transport	bigg:HISt2m;bigg:HISt2r;bigg:HISt2rpp;iaf1260:HISt2rpp;iin800:AGP1_5;iin800:GAP1_9;iin800:HIP1;iin800:VAP1_2;ijr904.45632:HISt2r;ijr904:HISt2r;imeo21:HISt2r;imm904:HISt2m;imm904:HISt2r;imm904:HISt6;ind750:HISt2m;ind750:HISt2r;inj661:HISt2r;ips189:HISt2;iyo844:HISt2;obsolete:rxn05587;seed:rxn05299;seed:rxn08719;seed:rxn09744;seed:rxn13314	-999999.0	999999.0			0	0
R_EX_his_L_LPAREN_e_RPAREN_-465	1 MNXM134@MNXC2 --> 1 MNXM134@BOUNDARY	R7BB6BC6B_LR						0	999999.0			0	1
R_CHORS-667	1 MNXM1365@MNXC3 --> 1 MNXM337@MNXC3 + 1 MNXM9@MNXC3	RAB311DE2_LR	1*gene:Rv2540c	MNXR1160	4.2.3.5	kegg:Biosynthesis of secondary metabolites;kegg:Metabolic pathways;kegg:Phenylalanine, tyrosine and tryptophan biosynthesis;metacyc:chorismate biosynthesis from 3-dehydroquinate;model:Phenylalanine Tyrosine Tryptophan Metabolism;seed:Chorismate Synthesis;seed:YgfZ;unipathway:chorismate biosynthesis	bigg:CHORS;brenda:BR16094;brenda:BS390148;brenda:BS390149;ec:4.2.3.5;ecocyc:CHORISMATE-SYNTHASE-RXN;iabaylyiv4:CHORISMATE-SYNTHASE-RXN;iaf1260:CHORS;iaf692:CHORS;iao358:rll_55;igt196:CHORS;iin800:ARO2;iit341:CHORS;ijn746:CHORS;ijr904.45632:CHORS;ijr904:CHORS;imeo21:CHORS;imm904:CHORS;imo1053-pao1:CHORS;imo1056:CHORS;ind750:CHORS;inj661:CHORS;intenz:10387;irs1563.45632:R01714_c;isb619:CHORS;iso783…	0	999999.0			0	0
R_TDPGDH-759	1 MNXM1376@MNXC3 --> 1 MNXM2@MNXC3 + 1 MNXM7331@MNXC3	RC1B2EA80_LR	1*gene:Rv3464;1*gene:Rv3468c;1*gene:Rv3784	MNXR69951	4.2.1.46	biopath:Biosynthesis_of_Streptomycin;biopath:Metabolism_of_Mannose_and_Deoxy_hexoses;biopath:Metabolism_of_Nucleotide_sugars;model:Nucleotide Sugar Metabolism	bigg:TDPGDH;biopath:RXN00786;brenda:BR425;ec:4.2.1.46	0	999999.0			0	0
R_ACGK-912	1 MNXM1384@MNXC3 + 1 MNXM7@MNXC3 <-- 1 MNXM3@MNXC3 + 1 MNXM730@MNXC3	RE6ED2E76_RL	1*gene:Rv1654	MNXR382	2.7.2.8	biopath:Metabolism_of_L-Glutamate,_L-Aspartate_and_related_compounds;kegg:2-Oxocarboxylic acid metabolism;kegg:Arginine and proline metabolism;kegg:Biosynthesis of secondary metabolites;kegg:Metabolic pathways;model:Urea Cycle;unipathway:L-arginine biosynthesis	bigg:ACGK;bigg:ACGKm;biopath:RXN00583;brenda:BR47830;ec:2.7.2.8;ecocyc:ACETYLGLUTKIN-RXN;iin800:ARG5_1;intenz:2986;kegg:R02649;rhea:14629;rhea:14630;rhea:14631;rhea:14632;seed:rxn12856;upa:UCR02649;upa:UER00107	-999999.0	0			0	0
R_ASPCT-535	1 MNXM138@MNXC3 + 1 MNXM42@MNXC3 --> 1 MNXM1@MNXC3 + 1 MNXM465@MNXC3 + 1 MNXM9@MNXC3	R8B72B85E_LR	1*gene:Rv1380	MNXR856	2.1.3.2	biopath:Biosynthesis_of_Pyrimidine_ribonucleotides;biopath:Biosynthesis_of_Uridine-5'-phosphate;biopath:Metabolism_of_L-Glutamate,_L-Aspartate_and_related_compounds;kegg:Alanine, aspartate and glutamate metabolism;kegg:Metabolic pathways;kegg:Pyrimidine metabolism;metacyc:UMP biosynthesis;model:Pyrimidine Metabolism;unipathway:UMP biosynthesis via de novo pathway	bigg:ASPCT;bigg:ASPCTn;bigg:ASPCTr;biopath:RXN00366;brenda:BR43949;ec:2.1.3.2;ecocyc:ASPCARBTRANS-RXN;iabaylyiv4:ASPCARBTRANS-RXN;iaf1260:ASPCT;iaf692:ASPCT;iag612:rbs_198;iao358:rll_382;igt196:ASPCT;iin800:URA2_1;iit341:ASPCT;ijn746:ASPCT;ijr904.45632:ASPCT;ijr904:ASPCT;imeo21:ASPCT;imm904:ASPCT;imo1053-pao1:ASPCT;imo1056:ASPCT;ind750:ASPCTn;inj661:ASPCT;intenz:2256;isb619:ASPCT;iso783:ASPCT;iyo…	0	999999.0			0	0
R_OCBT-419	1 MNXM138@MNXC3 + 1 MNXM89689@MNXC3 <==> 1 MNXM1@MNXC3 + 1 MNXM211@MNXC3 + 1 MNXM9@MNXC3	R70ADAFAA_B	1*gene:Rv1656	MNXR51003	2.1.3.3	model:Arginine and Proline Metabolism;seed:Arginine Biosynthesis;seed:Arginine Biosynthesis extended;seed:Arginine and Ornithine Degradation	bigg:OCBT;bigg:OCBTi;bigg:OCBTm;ec:2.1.3.3;iabaylyiv4:ORNCARBAMTRANSFER-RXN;iaf1260:OCBT;iaf692:OCBT;iag612:rbs_199;iao358:rll_48;igt196:OCBT;iin800:ARG3;iit341:OCBTi;ijn746:OCBT;ijr904.45632:OCBT;ijr904:OCBT;imeo21:OCBT;imm904:OCBTi;imo1053-pao1:OCBT;imo1056:OCBT;ind750:OCBTi;inj661:OCBT;isb619:OCBT;iso783:OCBT;iyo844:OCBT;obsolete:rxn09033;seed:rxn01019	-999999.0	999999.0			0	0
R_CBPS-470	1 MNXM138@MNXC3 + 2 MNXM1@MNXC3 + 2 MNXM7@MNXC3 + 1 MNXM89557@MNXC3 + 1 MNXM9@MNXC3 <-- 1 MNXM2@MNXC3 + 1 MNXM37@MNXC3 + 2 MNXM3@MNXC3 + 1 MNXM60@MNXC3	R7CA35F41_RL	1*gene:Rv1383	MNXR33037	6.3.5.5	kegg:Alanine, aspartate and glutamate metabolism;kegg:Metabolic pathways;kegg:Pyrimidine metabolism;metacyc:UMP biosynthesis;metacyc:arginine biosynthesis I;metacyc:arginine biosynthesis II (acetyl cycle);metacyc:arginine biosynthesis III;model:Pyrimidine Metabolism;seed:Macromolecular synthesis operon;unipathway:L-arginine biosynthesis;unipathway:UMP biosynthesis via de novo pathway	bigg:CBPS;bigg:CBPSn;brenda:BR152;brenda:BS398777;ec:6.3.5.5;ecocyc:CARBPSYN-RXN;iabaylyiv4:CARBPSYN-RXN;iaf1260:CBPS;iaf692:CBPS;igt196:CBPS;iit341:CBPS;ijn746:CBPS;ijr904.45632:CBPS;ijr904:CBPS;imeo21:CBPS;imm904:CBPS;imo1053-pao1:CBPS;imo1056:CBPS;ind750:CBPS;ind750:CBPSn;inj661:CBPS;intenz:16786;isb619:CBPS;iso783:CBPS;iyo844:CBPS;kegg:R00575;metacyc:CARBPSYN-RXN;reactome:REACT_478.3;rhea:186…	-999999.0	0			0	0
R_FOMETR-647	1 MNXM1392@MNXC3 + 1 MNXM1@MNXC3 <==> 1 MNXM2@MNXC3 + 1 MNXM511@MNXC3	RA6D13E84_B	1*gene:Rv2211c	MNXR2272	2.1.2.10	kegg:One carbon pool by folate;metacyc:folate transformations II;model:Cofactor Metabolism	bigg:FOMETR;bigg:THFATm;ec:2.1.2.10;ecocyc:RXN-6321;imeo21:FOMETR;imm904:THFATm;ind750:THFATm;inj661:FOMETR;kegg:R02300;metacyc:RXN-6321;obsolete:rxn13404;pubmed:2201683;rhea:34767;rhea:34768;rhea:34769;rhea:34770;seed:rxn01652	-999999.0	999999.0			0	0
R_FTHFCL-625	1 MNXM1392@MNXC3 + 1 MNXM3@MNXC3 --> 1 MNXM511@MNXC3 + 1 MNXM7@MNXC3 + 1 MNXM9@MNXC3	RA0C2E339_LR		MNXR2316	6.3.3.2	kegg:Metabolic pathways;kegg:One carbon pool by folate;metacyc:folate transformations I;metacyc:folate transformations II;metacyc:formylTHF biosynthesis I;model:Cofactor Metabolism;seed:5-FCL-like protein;seed:Folate Biosynthesis (Phoenix Copy);seed:Folate transporters;seed:One-carbon metabolism by tetrahydropterines;seed:Serine-glyoxylate cycle	bigg:FTHFCL;bigg:FTHFCLm;brenda:BR127;ec:6.3.3.2;ecocyc:5-FORMYL-THF-CYCLO-LIGASE-RXN;imeo21:FTHFCL;imm904:FTHFCL;imm904:FTHFCLm;ind750:FTHFCL;ind750:FTHFCLm;inj661:FTHFCL;intenz:5128;irs1563.45632:R02301_c;kegg:R02301;metacyc:5-FORMYL-THF-CYCLO-LIGASE-RXN;rhea:10488;rhea:10489;rhea:10490;rhea:10491;seed:rxn01653	0	999999.0			0	0
R_PRMICIi-88	1 MNXM1397@MNXC3 --> 1 MNXM1408@MNXC3	R23B5E05B_LR	1*gene:Rv1603	MNXR4439	5.3.1.16	biopath:Biosynthesis_and_degradation_of_L-Histidine;biopath:Biosynthesis_of_Histidine;biopath:Biosynthesis_of_IMP;kegg:Biosynthesis of secondary metabolites;kegg:Histidine metabolism;kegg:Metabolic pathways;metacyc:histidine biosynthesis;model:Histidine Metabolism;seed:Tryptophan synthesis;unipathway:L-histidine biosynthesis	aragem.45632:R04640_c;bigg:PRMICI;bigg:PRMICIi;biopath:RXN00126;brenda:BR225;ec:5.3.1.16;ecocyc:PRIBFAICARPISOM-RXN;iabaylyiv4:PRIBFAICARPISOM-RXN;iaf1260:PRMICI;iaf692:PRMICIi;iag612:rbs_516;iao358:rll_189;igt196:PRMICI;ijn746:PRMICIi;ijr904.45632:PRMICIi;ijr904:PRMICIi;imeo21:PRMICIi;imm904:PRMICIi;imo1053-pao1:PRMICIi;imo1056:PRMICIi;ind750:PRMICIi;inj661:PRMICIi;intenz:4954;isb619:PRMICIi;iso…	0	999999.0			0	0
R_PRAMPC-117	1 MNXM1397@MNXC3 <-- 1 MNXM1515@MNXC3 + 1 MNXM2@MNXC3	R2A242E9B_RL	1*gene:Rv1606	MNXR4424	3.5.4.19	biopath:Biosynthesis_and_degradation_of_L-Histidine;biopath:Biosynthesis_of_Histidine;biopath:Biosynthesis_of_IMP;kegg:Biosynthesis of secondary metabolites;kegg:Histidine metabolism;kegg:Metabolic pathways;metacyc:histidine biosynthesis;model:Histidine Metabolism;seed:Histidine Biosynthesis;seed:Zinc regulated enzymes;unipathway:L-histidine biosynthesis	bigg:PRAMPC;biopath:RXN00401;brenda:BR26113;ec:3.5.4.19;ecocyc:HISTCYCLOHYD-RXN;iabaylyiv4:HISTCYCLOHYD-RXN;iaf1260:PRAMPC;iaf692:PRAMPC;iag612:rbs_514;iao358:rll_196;igt196:PRAMPC;iin800:HIS4_2;ijn746:PRAMPC;ijr904.45632:PRAMPC;ijr904:PRAMPC;imeo21:PRAMPC;imm904:PRAMPC;imo1053-pao1:PRAMPC;imo1056:PRAMPC;ind750:PRAMPC;inj661:PRAMPC;intenz:4328;isb619:PRAMPC;iso783:PRAMPC;iyo844:PRAMPC;kegg:R04037…	-999999.0	0			0	0
R_EX_co2_LPAREN_e_RPAREN_-992	1 MNXM13@MNXC2 --> 1 MNXM13@BOUNDARY	RF93FEF67_LR						0	999999.0			0	1
R_CO2t-670	1 MNXM13@MNXC2 <==> 1 MNXM13@MNXC3	RAC30B082_B		MNXR1225		model:Transport	aragem.45632:R_TCM17;bigg:CO2t;bigg:CO2ter;bigg:CO2tex;bigg:CO2tg;bigg:CO2tm;bigg:CO2tn;bigg:CO2tp;bigg:CO2tpp;bigg:CO2tv;iabaylyiv4:TRANS-RXN-CARBON-DIOXIDE;iaf1260:CO2tex;iaf1260:CO2tpp;iaf692:CO2t;iao358:rll_529;iin800:U110;iin800:U228;iit341:CO2t;ijn746:CO2tex;ijn746:CO2tpp;ijr904.45632:CO2t;ijr904:CO2t;imeo21:CO2t;imm904:CO2t;imm904:CO2tg;imm904:CO2tm;imm904:CO2tn;imm904:CO2tp;imm904:CO2tv;i…	-999999.0	999999.0			0	0
R_ASP1DC-471	1 MNXM13@MNXC3 + 1 MNXM144@MNXC3 <-- 1 MNXM1@MNXC3 + 1 MNXM42@MNXC3	R7D04639E_RL	1*gene:Rv3601c	MNXR855	4.1.1.11;4.1.1.15	biopath:Biosynthesis_of_Pantothenate,_Coenzyme_A_and_Holo-acyl_carrier_protein;biopath:Metabolism_of_L-Glutamate,_L-Aspartate_and_related_compounds;kegg:Biosynthesis of secondary metabolites;kegg:Metabolic pathways;kegg:Pantothenate and CoA biosynthesis;kegg:beta-Alanine metabolism;metacyc: -alanine biosynthesis III;model:Alanine and Aspartate Metabolism;unipathway:(R)-pantothenate biosynthesis	bigg:ASP1DC;biopath:RXN00901;brenda:BR272;ec:4.1.1.11;ec:4.1.1.15;ecocyc:ASPDECARBOX-RXN;iabaylyiv4:ASPDECARBOX-RXN;iaf1260:ASP1DC;iaf692:ASP1DC;iag612:rbs_376;iin800:U98;iit341:ASP1DC;ijr904.45632:ASP1DC;ijr904:ASP1DC;imeo21:ASP1DC;imo1053-pao1:ASP1DC;imo1056:ASP1DC;ind750:ASP1DC;inj661:ASP1DC;intenz:4505;isb619:ASP1DC;iso783:ASP1DC;iyo844:ASP1DC;kegg:R00489;metacyc:ASPDECARBOX-RXN;rhea:19497;rh…	-999999.0	0			0	0
R_GND-894	1 MNXM13@MNXC3 + 1 MNXM145@MNXC3 + 1 MNXM6@MNXC3 <-- 1 MNXM325@MNXC3 + 1 MNXM5@MNXC3	RE3198A0B_RL	1*gene:Rv1122;1*gene:Rv1844c	MNXR2793	1.1.1.44	biopath:Acidic_hexose_derivatives_and_Inositol;biopath:Non-glycolytic_carbohydrate_fermentations;biopath:Pentose_phosphate_pathway;kegg:Biosynthesis of secondary metabolites;kegg:Glutathione metabolism;kegg:Metabolic pathways;kegg:Microbial metabolism in diverse environments;kegg:Pentose phosphate pathway;metacyc:pentose phosphate pathway (oxidative branch);model:Pentose Phosphate Pathway;seed:D-…	bigg:GND;bigg:GNDer;biopath:RXN01411;brenda:BR29307;brenda:BS188134;ec:1.1.1.44;ecocyc:6PGLUCONDEHYDROG-RXN;iaf1260:GND;iag612:rbs_83;iao358:rll_178;iao358:rll_181;igt196:GND;iin800:GND1;iin800:GND2;iit341:GND;ijn746:GND;ijr904.45632:GND;ijr904:GND;imeo21:GND;imm904:GND;imo1053-pao1:PGDH;imo1056:PGDH;ind750:GND;inj661:GND;intenz:19371;irs1563.45632:R01528_c;irs1563.45632:R01528_p;isb619:GND;iso78…	-999999.0	0			0	0
R_PC6YM-575	1 MNXM13@MNXC3 + 1 MNXM1589@MNXC3 + 2 MNXM19@MNXC3 + 3 MNXM1@MNXC3 <-- 1 MNXM1497@MNXC3 + 2 MNXM16@MNXC3	R96B089B6_RL	1*gene:Rv2072c	MNXR4117	2.1.1.132	kegg:Metabolic pathways;kegg:Porphyrin and chlorophyll metabolism;model:Cofactor Metabolism;unipathway:adenosylcobalamin biosynthesis	bigg:PC6YM;brenda:BR1455;ec:2.1.1.132;ijn746:PC6YM;imeo21:PC6YM;imo1053-pao1:PC6YM;imo1056:PC6YM;inj661:PC6YM;intenz:19397;kegg:R05149;metacyc:2.1.1.132-RXN;rhea:17477;rhea:17478;rhea:17479;rhea:17480;seed:rxn03491;upa:UCR05149;upa:UER00218	-999999.0	0			0	0
R_OXGDC-566	1 MNXM13@MNXC3 + 1 MNXM172@MNXC3 <-- 1 MNXM1@MNXC3 + 1 MNXM20@MNXC3	R95B776DB_RL	1*gene:Rv1248c	MNXR4004	4.1.1.71	metacyc:TCA cycle IV (2-oxoglutarate decarboxylase);model:Citric Acid Cycle;unipathway:tricarboxylic acid cycle	bigg:OXGDC;brenda:BR48315;ec:4.1.1.71;imeo21:OXGDC;inj661:OXGDC;intenz:4565;iyo844:OXGDC;kegg:R00272;metacyc:RXN-7774;rhea:10524;rhea:10525;rhea:10526;rhea:10527;seed:rxn00203;upa:UCR00272;upa:UER01001	-999999.0	0			0	0
R_GLUDC-672	1 MNXM13@MNXC3 + 1 MNXM192@MNXC3 <-- 1 MNXM1@MNXC3 + 1 MNXM89557@MNXC3	RAC97DA3F_RL	1*gene:Rv3432c	MNXR31600	4.1.1.15;4.1.1.19	biopath:Degradation_of_L-Glutamate;biopath:Metabolism_of_L-Glutamate,_L-Aspartate_and_related_compounds;kegg:Alanine, aspartate and glutamate metabolism;kegg:Butanoate metabolism;kegg:Metabolic pathways;metacyc:glutamate degradation III (via 4-aminobutyrate);metacyc:glutamate degradation IV;metacyc:glutamate degradation IX (via 4-aminobutyrate);metacyc:glutamate dependent acid resistance;model:Gl…	bigg:GLUDC;biopath:RXN01408;brenda:BR275;ec:4.1.1.15;ec:4.1.1.19;ecocyc:GLUTDECARBOX-RXN;iaf1260:GLUDC;iaf692:GLUDC;iao358:rll_151;iin800:GAD1;iit341:GLUDC;ijn746:GLUDC;ijr904.45632:GLUDC;ijr904:GLUDC;imeo21:GLUDC;imm904:GLUDC;ind750:GLUDC;inj661:GLUDC;intenz:4509;kegg:R00261;metacyc:GLUTDECARBOX-RXN;reactome:REACT_23866.1;reactome:REACT_23937.1;rhea:17785;rhea:17786;rhea:17787;rhea:17788;seed:rx…	-999999.0	0			0	0
R_FHL-61	1 MNXM13@MNXC3 + 1 MNXM195@MNXC3 <-- 1 MNXM1@MNXC3 + 1 MNXM39@MNXC3	R1DE2CDE_RL	1*gene:Rv0084	MNXR68996		metacyc:mixed acid fermentation;metacyc:respiration (anaerobic);model:Redox Metabolism	bigg:FHL;ecocyc:FHLMULTI-RXN;iaf1260:FHL;ijr904.45632:FHL;ijr904:FHL;imeo21:FHL;inj661:FHL;iso783:ASPO9;iso783:FHLe;metacyc:FHLMULTI-RXN;obsolete:rxn13665;obsolete:rxn13704;rhea:27610;rhea:27611;rhea:27612;rhea:27613;seed:rxn08518	-999999.0	0			0	0
R_ICDHy-640	1 MNXM13@MNXC3 + 1 MNXM20@MNXC3 + 1 MNXM6@MNXC3 <-- 1 MNXM5@MNXC3 + 1 MNXM89661@MNXC3	RA43CA1FF_RL	1*gene:Rv0066c;1*gene:Rv3339c	MNXR31729	1.1.1.42	kegg:2-Oxocarboxylic acid metabolism;kegg:Carbon fixation pathways in prokaryotes;kegg:Glutathione metabolism;kegg:Metabolic pathways;kegg:Microbial metabolism in diverse environments;model:Citric Acid Cycle;unipathway:tricarboxylic acid cycle	bigg:ICDHy;bigg:ICDHym;bigg:ICDHyp;bigg:ICDHyr;bigg:ICDHyrm;brenda:BR29305;brenda:BS188124;brenda:BS370920;ec:1.1.1.42;ecocyc:ISOCITDEH-RXN;iabaylyiv4:ISOCITDEH-RXN;iaf1260:ICDHyr;iaf692:ICDHyr;iag612:rbs_357;iao358:rll_204;iit341:ICDHyr;ijn746:ICDHyr;ijr904.45632:ICDHyr;ijr904:ICDHyr;imeo21:ICDHy;imm904:ICDHy;imm904:ICDHym;imm904:ICDHyp;imo1053-pao1:ICDHy;imo1056:ICDHy;ind750:ICDHy;ind750:ICDHym…	-999999.0	0			0	0
R_PPNDH-499	1 MNXM13@MNXC3 + 1 MNXM210@MNXC3 + 1 MNXM2@MNXC3 <-- 1 MNXM1@MNXC3 + 1 MNXM503@MNXC3	R83F6DCD7_RL	1*gene:Rv3838c	MNXR4404	1.3.1.12;4.2.1.51;4.2.1.91	biopath:Biosynthesis_of_L-Phenylalanine_from_Chorismate;biopath:Biosynthesis_of_aromatic_amino_acids_(L-Phenylalanine,_L-Tyrosine,_L-Tryptophan)_and_of_quinone_cofactors;kegg:Biosynthesis of secondary metabolites;kegg:Metabolic pathways;kegg:Phenylalanine, tyrosine and tryptophan biosynthesis;metacyc:phenylalanine biosynthesis I;model:Phenylalanine Tyrosine Tryptophan Metabolism;unipathway:L-phen…	bigg:PPNDH;biopath:RXN01518;brenda:BR3398;ec:1.3.1.12;ec:4.2.1.51;ec:4.2.1.91;ecocyc:PREPHENATEDEHYDRAT-RXN;iabaylyiv4:PREPHENATEDEHYDRAT-RXN;iaf1260:PPNDH;iaf692:PPNDH;iag612:rbs_520;iao358:rll_325;igt196:PPNDH;iin800:PHA2;iit341:PPNDH;ijn746:PPNDH;ijr904.45632:PPNDH;ijr904:PPNDH;imeo21:PPNDH;imm904:PPNDH;imo1053-pao1:PPNDH;imo1056:PPNDH;ind750:PPNDH;inj661:PPNDH;intenz:4712;irs1563.45632:R01373…	-999999.0	0			0	0
R_MCD-984	1 MNXM13@MNXC3 + 1 MNXM21@MNXC3 <-- 1 MNXM1@MNXC3 + 1 MNXM40@MNXC3	RF5D5FD4A_RL	1*gene:Rv1347c	MNXR3439	4.1.1.9	biopath:Biosynthesis_of_Tetracyclin;kegg:Metabolic pathways;kegg:Propanoate metabolism;kegg:beta-Alanine metabolism;metacyc:usnate biosynthesis;model:Fatty Acid Metabolism;unipathway:acetyl-CoA biosynthesis	aragem.45632:R00233_c;bigg:MCD;bigg:MCDm;bigg:MCDp;biopath:RXN01435;brenda:BR340;ec:4.1.1.9;imeo21:MCD;inj661:MCD;intenz:4503;kegg:R00233;metacyc:MALONYL-COA-DECARBOXYLASE-RXN;rhea:18781;rhea:18782;rhea:18783;rhea:18784;seed:rxn00174;upa:UCR00233;upa:UER00710	-999999.0	0			0	0
R_LO-343	1 MNXM13@MNXC3 + 1 MNXM26@MNXC3 + 1 MNXM2@MNXC3 <-- 1 MNXM179@MNXC3 + 1 MNXM4@MNXC3	R5F16BE30_RL		MNXR3257	1.13.12.4	biopath:Alcoholic_fermentation_of_pyruvate;biopath:Reactions_of_Pyruvate_and_Phosphoenolpyruvate;kegg:Pyruvate metabolism;model:Pyruvate Metabolism	bigg:LO;biopath:RXN00173;brenda:BR40547;ec:1.13.12.4;imeo21:LO;inj661:LO;intenz:10694;kegg:R00319;metacyc:LACTATE-2-MONOOXYGENASE-RXN;rhea:16513;rhea:16514;rhea:16515;rhea:16516;seed:rxn00229	-999999.0	0			0	0
R_IGPS-623	1 MNXM13@MNXC3 + 1 MNXM2@MNXC3 + 1 MNXM866@MNXC3 <-- 1 MNXM1455@MNXC3 + 1 MNXM1@MNXC3	RA063A812_RL	1*gene:Rv1611	MNXR3091	4.1.1.48	biopath:Biosynthesis_of_L-Tryptophan_from_Chorismate;kegg:Biosynthesis of secondary metabolites;kegg:Metabolic pathways;kegg:Phenylalanine, tyrosine and tryptophan biosynthesis;metacyc:tryptophan biosynthesis;model:Phenylalanine Tyrosine Tryptophan Metabolism;unipathway:L-tryptophan biosynthesis	bigg:IGPS;biopath:RXN00321;brenda:BR307;ec:4.1.1.48;ecocyc:IGPSYN-RXN;iabaylyiv4:IGPSYN-RXN;iaf1260:IGPS;iaf692:IGPS;iag612:rbs_3;iao358:rll_428;igt196:IGPS;iin800:TRP3_2;iit341:IGPS;ijn746:IGPS;ijr904.45632:IGPS;ijr904:IGPS;imeo21:IGPS;imm904:IGPS;imo1053-pao1:IGPS;imo1056:IGPS;ind750:IGPS;inj661:IGPS;intenz:4542;isb619:IGPS;iso783:IGPS;iyo844:IGPS;kegg:R03508;metacyc:IGPSYN-RXN;obsolete:rxn0874…	-999999.0	0			0	0
R_HCO3E;R_H2CO3D-326	1 MNXM13@MNXC3 + 1 MNXM2@MNXC3 <==> 1 MNXM1@MNXC3 + 1 MNXM60@MNXC3	R5C2F31DB_B	1*gene:Rv3273;1*gene:Rv3588c	MNXR2856	1.6.5.4;4.2.1.1	biopath:Urea_and_L-Aspartate_cycles,_Polyamine_and_Creatine_synthesis;kegg:Nitrogen metabolism;metacyc:CO<sub>2</sub> fixation into oxaloacetate (anapleurotic);metacyc:cyanate degradation;metacyc:gluconeogenesis II (<i>Methanobacterium thermoautotrophicum</i>);model:Miscellaneous;seed:Bacterial cyanide production and tolerance mechanisms;seed:CO2 uptake, carboxysome;seed:Carboxysome;seed:Zinc reg…	bigg:H2CO3D;bigg:H2CO3Dm;bigg:HCO3E;bigg:HCO3Em;bigg:HCO3En;biopath:RXN00996;brenda:BR3383;brenda:BS370896;ec:1.6.5.4;ec:4.2.1.1;ecocyc:RXN0-5224;iabaylyiv4:CO2-DISS-RXN;iaf1260:HCO3E;iaf692:HCO3E;igt196:HCO3E;iit341:H2CO3D;iit341:HCO3E;ijn746:H2CO3D;ijn746:HCO3E;ijr904.45632:HCO3E;ijr904:HCO3E;imeo21:HCO3E;imm904:HCO3E;imm904:HCO3Em;imm904:HCO3En;imo1053-pao1:HCO3E;imo1056:HCO3E;ind750:HCO3E;ind…	-999999.0	999999.0			0	0
R_PEPCK_re-631	1 MNXM13@MNXC3 + 1 MNXM30@MNXC3 + 1 MNXM73@MNXC3 <==> 1 MNXM46@MNXC3 + 1 MNXM51@MNXC3	RA22ED013_B	1*gene:Rv0211	MNXR69652	4.1.1.32	biopath:Biosynthesis_of_Oxaloacetate_(anaplerotic);biopath:Catabolism_of_Amino_acids;biopath:Reactions_of_Pyruvate_and_Phosphoenolpyruvate;kegg:Biosynthesis of secondary metabolites;kegg:Citrate cycle (TCA cycle);kegg:Glycolysis / Gluconeogenesis;kegg:Metabolic pathways;kegg:Microbial metabolism in diverse environments;kegg:Pyruvate metabolism;model:Citric Acid Cycle	bigg:PEPCK;bigg:PEPCK_re;bigg:PEPCKm;biopath:RXN00019;brenda:BR291;ec:4.1.1.32;iabaylyiv4:4.1.1.32-RXN;imeo21:PEPCK_re;inj661:PEPCK_re;intenz:4526;kegg:R00431;metacyc:4.1.1.32-RXN;reactome:REACT_14793.1;reactome:REACT_259.4;rhea:10388;rhea:10389;rhea:10390;rhea:10391;seed:rxn00305	-999999.0	999999.0			0	0
R_PSD180-33	1 MNXM13@MNXC3 + 1 MNXM31536@MNXC3 <-- 1 MNXM1@MNXC3 + 1 MNXM75116@MNXC3	R17C640DD_RL	1*gene:Rv0437c	MNXR69806	4.1.1.65	model:Fatty Acid Metabolism;seed:Bacterial cyanide production and tolerance mechanisms	bigg:PSD180;ec:4.1.1.65;iaf1260:PSD180;ijn746:PSD180;imeo21:PSD180;inj661:PSD180;seed:rxn09202	-999999.0	0			0	0
R_PSD160-884	1 MNXM13@MNXC3 + 1 MNXM32178@MNXC3 <-- 1 MNXM1@MNXC3 + 1 MNXM32181@MNXC3	RE04BD7B2_RL	1*gene:Rv0437c	MNXR69804	4.1.1.65	model:Fatty Acid Metabolism;seed:Bacterial cyanide production and tolerance mechanisms	bigg:PSD160;ec:4.1.1.65;iaf1260:PSD160;ijn746:PSD160;imeo21:PSD160;inj661:PSD160;seed:rxn09200	-999999.0	0			0	0
R_ADMDCr-402	1 MNXM13@MNXC3 + 1 MNXM321@MNXC3 <==> 1 MNXM16@MNXC3 + 1 MNXM1@MNXC3	R6DBD8E18_B		MNXR484	4.1.1.50	kegg:Arginine and proline metabolism;kegg:Cysteine and methionine metabolism;kegg:Metabolic pathways;metacyc:spermidine biosynthesis I;metacyc:spermidine biosynthesis III;metacyc:spermine biosynthesis;model:Methionine Metabolism;unipathway:S-adenosylmethioninamine biosynthesis	aragem.45632:R00178_c;bigg:ADMDC;bigg:ADMDCr;brenda:BR310;brenda:BS1475;ec:4.1.1.50;ecocyc:SAMDECARB-RXN;iaf1260:ADMDC;igt196:ADMDCr;iin800:SPE2;iit341:ADMDCr;ijr904.45632:ADMDCr;ijr904:ADMDCr;imeo21:ADMDCr;imm904:ADMDC;imo1053-pao1:ADMDC;imo1056:ADMDC;ind750:ADMDC;inj661:ADMDCr;intenz:4544;irs1563.45632:R00178_c;isb619:ADMDCr;iso783:ADMDC;iyo844:ADMDC;kegg:R00178;macie:M0225;metacyc:SAMDECARB-RX…	-999999.0	999999.0			0	0
R_ARGDC-593	1 MNXM13@MNXC3 + 1 MNXM328@MNXC3 <-- 1 MNXM1@MNXC3 + 1 MNXM70@MNXC3	R99B31807_RL	1*gene:Rv2531c	MNXR778	4.1.1.19	biopath:Metabolism_of_L-Arginine;biopath:Urea_and_L-Aspartate_cycles,_Polyamine_and_Creatine_synthesis;kegg:Arginine and proline metabolism;kegg:Metabolic pathways;metacyc:arginine degradation III (arginine decarboxylase/agmatinase pathway);metacyc:arginine degradation IV (arginine decarboxylase/agmatine deiminase pathway);metacyc:arginine dependent acid resistance;metacyc:putrescine biosynthesis…	aragem.45632:R00566_c;bigg:ARGDC;bigg:ARGDCm;bigg:ARGDCpp;biopath:RXN00721;brenda:BR279;ec:4.1.1.19;ecocyc:ARGDECARBOX-RXN;iaf1260:ARGDC;iaf1260:ARGDCpp;iaf692:ARGDC;iit341:ARGDC;ijn746:ARGDC;ijr904.45632:ARGDC;ijr904:ARGDC;imeo21:ARGDC;imo1053-pao1:ARGDC;imo1056:ARGDC;inj661:ARGDC;intenz:4513;irs1563.45632:R00566_c;isb619:ARGDC;iso783:ARGDC;iyo844:ARGDC;kegg:R00566;metacyc:ARGDECARBOX-RXN;pubmed…	-999999.0	0			0	0
R_PPCDC-390	1 MNXM13@MNXC3 + 1 MNXM373@MNXC3 <-- 1 MNXM1@MNXC3 + 1 MNXM483@MNXC3	R6B776E30_RL	1*gene:Rv1391	MNXR4382	4.1.1.36	biopath:Biosynthesis_of_Coenzyme_A;biopath:Biosynthesis_of_Pantothenate,_Coenzyme_A_and_Holo-acyl_carrier_protein;biopath:Biosynthesis_of_Pantothenate,_Coenzyme_A_and_Holo-acyl_carrier_protein_(extended);kegg:Metabolic pathways;kegg:Pantothenate and CoA biosynthesis;metacyc:coenzyme A biosynthesis;model:Pantothenate and CoA Metabolism;unipathway:coenzyme A biosynthesis	bigg:PPCDC;biopath:RXN00520;brenda:BR295;ec:4.1.1.36;ecocyc:P-PANTOCYSDECARB-RXN;iabaylyiv4:P-PANTOCYSDECARB-RXN;iaf1260:PPCDC;iaf692:PPCDC;iin800:U93;iit341:PPCDC;ijn746:PPCDC;ijr904.45632:PPCDC;ijr904:PPCDC;imeo21:PPCDC;imm904:PPCDC;imo1053-pao1:PPCDC;imo1056:PPCDC;ind750:PPCDC;inj661:PPCDC;intenz:4530;isb619:PPCDC;iso783:PPCDC;iyo844:PPCDC;kegg:R03269;metacyc:P-PANTOCYSDECARB-RXN;obsolete:rxn0…	-999999.0	0			0	0
R_AIRCr-601	1 MNXM13@MNXC3 + 1 MNXM388@MNXC3 <==> 1 MNXM1@MNXC3 + 1 MNXM507@MNXC3	R9B768FBC_B	1*gene:Rv3257c+1*gene:Rv3276c;1*gene:Rv3275c+1*gene:Rv3276c	MNXR592	4.1.1.21	biopath:Biosynthesis_of_IMP;biopath:Biosynthesis_of_Purine_ribonucleotides;kegg:Biosynthesis of secondary metabolites;kegg:Metabolic pathways;kegg:Purine metabolism;metacyc:inosine-5'-phosphate biosynthesis II;model:Purine Metabolism;unipathway:IMP biosynthesis via de novo pathway	bigg:AIRCr;biopath:RXN00676;brenda:BR282;ec:4.1.1.21;iag612:rbs_4;iao358:rll_368;iao358:rll_372;iin800:ADE2;ijn746:AIRCr;imeo21:AIRCr;imm904:AIRCr;imo1053-pao1:AIRCr;imo1056:AIRCr;ind750:AIRCr;inj661:AIRCr;intenz:16619;kegg:R04209;metacyc:AIRCARBOXY-RXN;obsolete:rxn11022r;pubmed:17224163;pubmed:18388293;pubmed:2147474;pubmed:2183217;pubmed:7918411;reactome:REACT_109442;reactome:REACT_110707;react…	-999999.0	999999.0			0	0
R_OMCDC-832	1 MNXM13@MNXC3 + 1 MNXM404@MNXC3 <-- 1 MNXM1602@MNXC3 + 1 MNXM1@MNXC3	RD4C83789_RL		MNXR3962	1.1.1.85	kegg:2-Oxocarboxylic acid metabolism;kegg:Biosynthesis of secondary metabolites;kegg:Metabolic pathways;kegg:Valine, leucine and isoleucine biosynthesis;metacyc:3-methylbutanol biosynthesis;metacyc:RXN-13158;metacyc:leucine biosynthesis;model:Valine, Leucine, and Isoleucine Metabolism	aragem.45632:R01652_c;bigg:OMCDC;bigg:OMCDCm;ec:1.1.1.85;ecocyc:RXN-7800;iaf1260:OMCDC;iaf692:OMCDC;iag612:rbs_36;igt196:OMCDC;ijn746:OMCDC;ijr904.45632:OMCDC;ijr904:OMCDC;imeo21:OMCDC;imm904:OMCDC;imm904:OMCDCm;ind750:OMCDC;ind750:OMCDCm;inj661:OMCDC;intenz:1084;isb619:OMCDC;iso783:OMCDC;iyo844:OMCDC;kegg:R01652;metacyc:RXN-7800;obsolete:rxn13372r;rhea:25078;rhea:25079;rhea:25080;rhea:25081;seed…	-999999.0	0			0	0
R_INDPYRD-395	1 MNXM13@MNXC3 + 1 MNXM518@MNXC3 <==> 1 MNXM1@MNXC3 + 1 MNXM315@MNXC3	R6CD7E798_B	1*gene:Rv0853c	MNXR3106	4.1.1.43;4.1.1.74	biopath:Degradation_of_Tryptophan_to_Indoleacetate;biopath:Derivatives_and_degradation_of_L-Tryptophan;kegg:Metabolic pathways;kegg:Tryptophan metabolism;metacyc:tryptophan degradation VII (via indole-3-pyruvate);metacyc:tryptophan degradation VIII (to tryptophol);model:Pyruvate Metabolism	bigg:INDPYRD;biopath:RXN00939;brenda:BR335;ec:4.1.1.43;ec:4.1.1.74;iao358:rll_213;imeo21:INDPYRD;imm904:INDPYRD;ind750:INDPYRD;inj661:INDPYRD;intenz:4568;isb619:INDPYRD;kegg:R01974;metacyc:4.1.1.74-RXN;obsolete:rxn11241;rhea:18017;rhea:18018;rhea:18019;rhea:18020;seed:rxn01450	-999999.0	999999.0			0	0
R_OXCDC-846	1 MNXM13@MNXC3 + 1 MNXM563@MNXC3 <-- 1 MNXM1@MNXC3 + 1 MNXM618@MNXC3	RD77CC2F_RL	1*gene:Rv0118c	MNXR5981	4.1.1.8	biopath:Oxidation_of_Glyoxalate;kegg:Glyoxylate and dicarboxylate metabolism;kegg:Metabolic pathways;metacyc:oxalate degradation II;metacyc:oxalate degradation III;model:Glyoxylate Metabolism;unipathway:oxalate degradation	bigg:OXCDC;biopath:RXN01067;brenda:BR339;ec:4.1.1.8;ecocyc:OXALYL-COA-DECARBOXYLASE-RXN;imeo21:OXCDC;inj661:OXCDC;intenz:4502;kegg:R01908;metacyc:OXALYL-COA-DECARBOXYLASE-RXN;rhea:19333;rhea:19334;rhea:19335;rhea:19336;seed:rxn01395;upa:UCR01908;upa:UER00599	-999999.0	0			0	0
R_DXPS-872	1 MNXM13@MNXC3 + 1 MNXM622@MNXC3 <-- 1 MNXM1@MNXC3 + 1 MNXM2378@MNXC3 + 1 MNXM23@MNXC3	RDBE60336_RL	1*gene:Rv2682c;1*gene:Rv3379c	MNXR55306	2.2.1.7	model:Polyprenyl Metabolism;seed:Isoprenoid Biosynthesis;seed:Pyridoxin (Vitamin B6) Biosynthesis	bigg:DXPS;ec:2.2.1.7;iabaylyiv4:DXS-RXN;iaf1260:DXPS;igt196:DXPS;iit341:DXPS;ijn746:DXPS;ijr904.45632:DXPS;ijr904:DXPS;imeo21:DXPS;imo1053-pao1:DXPS;imo1056:DXPS;inj661:DXPS;ips189:DXPS;iso783:DXPS;iyo844:DXPS;obsolete:rxn08379;obsolete:rxn12222;seed:rxn03909	-999999.0	0			0	0
R_PHYCBOXL-321	1 MNXM13@MNXC3 + 1 MNXM660@MNXC3 <-- 1 MNXM1@MNXC3 + 1 MNXM97@MNXC3	R5B3044B_RL	1*gene:Rv2531c	MNXR4257	4.1.1.28;4.1.1.53	kegg:Phenylalanine metabolism;metacyc:phenylalanine degradation IV (mammalian, via side chain);metacyc:phenylethanol biosynthesis;model:Phenylalanine Tyrosine Tryptophan Metabolism;seed:Aromatic amino acid degradation;unipathway:L-phenylalanine degradation	bigg:PHYCBOXL;brenda:BR313;ec:4.1.1.28;ec:4.1.1.53;imeo21:PHYCBOXL;inj661:PHYCBOXL;intenz:4547;irs1563.45632:R00699_c;kegg:R00699;metacyc:PHENYLALANINE-DECARBOXYLASE-RXN;rhea:19717;rhea:19718;rhea:19719;rhea:19720;seed:rxn00497;upa:UCR00699;upa:UER00722	-999999.0	0			0	0
R_PPCKr-999	1 MNXM13@MNXC3 + 1 MNXM73@MNXC3 + 1 MNXM7@MNXC3 <==> 1 MNXM3@MNXC3 + 1 MNXM46@MNXC3	RFA58399F_B	1*gene:Rv0211	MNXR4383	4.1.1.49	biopath:Biosynthesis_of_Oxaloacetate_(anaplerotic);biopath:Reactions_of_Pyruvate_and_Phosphoenolpyruvate;kegg:Biosynthesis of secondary metabolites;kegg:Carbon fixation in photosynthetic organisms;kegg:Citrate cycle (TCA cycle);kegg:Glycolysis / Gluconeogenesis;kegg:Metabolic pathways;kegg:Microbial metabolism in diverse environments;kegg:Pyruvate metabolism;metacyc:C4 photosynthetic carbon assim…	bigg:PPCK;bigg:PPCKr;biopath:RXN01293;brenda:BR308;ec:4.1.1.49;ecocyc:PEPCARBOXYKIN-RXN;iaf1260:PPCK;iag612:rbs_187;iin800:PCK1;ijr904.45632:PPCK;ijr904:PPCK;imeo21:PPCKr;imm904:PPCK;imo1053-pao1:PPCK;imo1056:PPCK;ind750:PPCK;inj661:PPCKr;intenz:4543;irs1563.45632:R00341_c;isb619:PPCK;iso783:PPCK;iyo844:PPCK;kegg:R00341;macie:M0051;metacyc:PEPCARBOXYKIN-RXN;rhea:18617;rhea:18618;rhea:18619;rhea:1…	-999999.0	999999.0			0	0
R_PYRDC-387	1 MNXM13@MNXC3 + 1 MNXM75@MNXC3 <-- 1 MNXM1@MNXC3 + 1 MNXM23@MNXC3	R6B0ADC7D_RL	1*gene:Rv0162c	MNXR4550	4.1.1.1	biopath:Non-glycolytic_carbohydrate_fermentations;metacyc:acetaldehyde biosynthesis I;metacyc:acetaldehyde biosynthesis II;metacyc:acetoin biosynthesis III;metacyc:chitin degradation to ethanol;metacyc:long chain fatty acid ester synthesis for microdiesel production;metacyc:pyruvate fermentation to acetate VIII;metacyc:pyruvate fermentation to ethanol II;model:Glycolysis	bigg:PYRDC;biopath:RXN00799;brenda:BS83167;ec:4.1.1.1;kegg:R00224;metacyc:RXN-6161;seed:rxn00168	-999999.0	0			0	0
R_PHTHDLS2-841	1 MNXM13@MNXC3 + 1 MNXM7642@MNXC3 <-- 1 MNXM1@MNXC3 + 1 MNXM7640@MNXC3	RD6D878BD_RL		MNXR4253		model:Membrane Metabolism	bigg:PHTHDLS2;imeo21:PHTHDLS2;inj661:PHTHDLS2;seed:rxn10744	-999999.0	0			0	0
R_PHTHDLS-99	1 MNXM13@MNXC3 + 1 MNXM7676@MNXC3 <-- 1 MNXM1@MNXC3 + 1 MNXM5898@MNXC3	R256EB7B9_RL		MNXR4252		model:Membrane Metabolism	bigg:PHTHDLS;imeo21:PHTHDLS;inj661:PHTHDLS;seed:rxn10762	-999999.0	0			0	0
R_DAPDC-985	1 MNXM13@MNXC3 + 1 MNXM78@MNXC3 <-- 1 MNXM1@MNXC3 + 1 MNXM529@MNXC3	RF617B30E_RL	1*gene:Rv1293	MNXR1430	4.1.1.20	biopath:Biosynthesis_of_L-Lysine_from_L-Aspartate_(in_bacteria);biopath:Metabolism_of_L-Lysine,_L-Threonine,_L-Methionine,_and_L-Cysteine;kegg:Biosynthesis of secondary metabolites;kegg:Lysine biosynthesis;kegg:Metabolic pathways;kegg:Microbial metabolism in diverse environments;metacyc:lysine biosynthesis I;metacyc:lysine biosynthesis II;metacyc:lysine biosynthesis III;metacyc:lysine biosynthesi…	aragem.45632:R00451_c;bigg:DAPDC;biopath:RXN01425;brenda:BR281;ec:4.1.1.20;ecocyc:DIAMINOPIMDECARB-RXN;iabaylyiv4:DIAMINOPIMDECARB-RXN;iaf1260:DAPDC;iaf692:DAPDC;iag612:rbs_464;iao358:rll_231;igt196:DAPDC;iit341:DAPDC;ijn746:DAPDC;ijr904.45632:DAPDC;ijr904:DAPDC;imeo21:DAPDC;imo1053-pao1:DAPDC;imo1056:DAPDC;inj661:DAPDC;intenz:4514;isb619:DAPDC;iso783:DAPDC;iyo844:DAPDC;kegg:R00451;metacyc:DIAMIN…	-999999.0	0			0	0
R_OMPDC-423	1 MNXM13@MNXC3 + 1 MNXM80@MNXC3 <-- 1 MNXM1@MNXC3 + 1 MNXM519@MNXC3	R717C6589_RL	1*gene:Rv1385	MNXR3967	4.1.1.23	biopath:Biosynthesis_of_Pyrimidine_ribonucleotides;biopath:Biosynthesis_of_Uridine-5'-phosphate;kegg:Metabolic pathways;kegg:Pyrimidine metabolism;metacyc:UMP biosynthesis;model:Pyrimidine Metabolism;unipathway:UMP biosynthesis via de novo pathway	bigg:OMPDC;biopath:RXN01040;brenda:BR284;ec:4.1.1.23;ecocyc:OROTPDECARB-RXN;iabaylyiv4:OROTPDECARB-RXN;iaf1260:OMPDC;iaf692:OMPDC;iag612:rbs_505;iao358:rll_385;igt196:OMPDC;iin800:URA3;iit341:OMPDC;ijn746:OMPDC;ijr904.45632:OMPDC;ijr904:OMPDC;imeo21:OMPDC;imm904:OMPDC;imo1053-pao1:OMPDC;imo1056:OMPDC;ind750:OMPDC;inj661:OMPDC;intenz:4517;isb619:OMPDC;iso783:OMPDC;iyo844:OMPDC;kegg:R00965;macie:M0…	-999999.0	0			0	0
R_GCCa-866	1 MNXM13@MNXC3 + 1 MNXM81221@MNXC3 <-- 1 MNXM29@MNXC3 + 1 MNXM998@MNXC3	RDA2D1477_RL	1*gene:Rv1832	MNXR55549	1.4.4.2	kegg:Glycine, serine and threonine metabolism;kegg:Metabolic pathways;model:Glycine, Serine, and Threonine Metabolism;seed:Glycine cleavage system;seed:Photorespiration (oxidative C2 cycle)	bigg:GCCa;bigg:GCCam;ec:1.4.4.2;imeo21:GCCa;imm904:GCCam;ind750:GCCam;inj661:GCCa;irs1563.45632:R03425_m;isb619:GCCa;kegg:R03425;seed:rxn06377	-999999.0	0			0	0
R_CMLDC-714	1 MNXM13@MNXC3 + 1 MNXM829@MNXC3 <-- 1 MNXM1521@MNXC3 + 1 MNXM1@MNXC3	RB6E7869D_RL	1*gene:Rv0771		4.1.1.44	model:Miscellaneous		-999999.0	0			0	0
R_MMCD-221	1 MNXM13@MNXC3 + 1 MNXM86@MNXC3 <-- 1 MNXM190@MNXC3 + 1 MNXM1@MNXC3	R445E26E8_RL		MNXR3600	4.1.1.41	kegg:Propanoate metabolism;model:Fatty Acid Metabolism;seed:Na+ translocating decarboxylases and related biotin-dependent enzymes	bigg:MMCD;bigg:MMCDm;bigg:MMCDp;brenda:BR301;ec:4.1.1.41;iaf1260:MMCD;ijr904.45632:MMCD;ijr904:MMCD;imeo21:MMCD;inj661:MMCD;intenz:4535;kegg:R00923;macie:M0070;metacyc:METHYLMALONYL-COA-DECARBOXYLASE-RXN;rhea:21396;rhea:21397;rhea:21398;rhea:21399;seed:rxn00672	-999999.0	0			0	0
R_OXGDC2-183	1 MNXM13@MNXC3 + 1 MNXM92663@MNXC3 <-- 2 MNXM1@MNXC3 + 1 MNXM20@MNXC3 + 1 MNXM256@MNXC3	R3BE9A5B_RL	1*gene:Rv0555	MNXR69601	4.1.1.71	model:Ubiquinone Metabolism	bigg:OXGDC2;ec:4.1.1.71;iaf1260:OXGDC2;iit341:OXGDC2;ijr904.45632:OXGDC2;ijr904:OXGDC2;imeo21:OXGDC2;inj661:OXGDC2;iso783:OXGDC2;seed:rxn00442	-999999.0	0			0	0
R_CPC6MT-996	1 MNXM13@MNXC3 + 2 MNXM19@MNXC3 + 1 MNXM1@MNXC3 + 1 MNXM2995@MNXC3 <-- 2 MNXM16@MNXC3 + 1 MNXM2653@MNXC3	RF9E39AA4_RL	1*gene:Rv2072c	MNXR68570	2.1.1.132	model:Porphyrin Metabolism;unipathway:adenosylcobalamin biosynthesis	bigg:CPC6MT;ec:2.1.1.132;iaf692:CPC6MT;imeo21:CPC6MT;inj661:CPC6MT;kegg:R05813;seed:rxn04051;upa:UCR05813;upa:UER00229	-999999.0	0			0	0
R_CODH2r-403	1 MNXM13@MNXC3 + 3 MNXM1@MNXC3 + 2 MNXM96998@MNXC3 <==> 1 MNXM299@MNXC3 + 1 MNXM2@MNXC3 + 2 MNXM96997@MNXC3	R6DD7CFA4_B	1*gene:Rv0373c+1*gene:Rv0374c+1*gene:Rv0375c	MNXR67465		model:Redox Metabolism	bigg:CODH2;bigg:CODH2r;iaf692:CODH2;imeo21:CODH2r;inj661:CODH2r;seed:rxn10477	-999999.0	999999.0			0	0
R_IG3PS-481	1 MNXM1408@MNXC3 + 1 MNXM37@MNXC3 --> 1 MNXM1422@MNXC3 + 1 MNXM1@MNXC3 + 1 MNXM365@MNXC3 + 1 MNXM89557@MNXC3	R80B031E6_LR	1*gene:Rv1605	MNXR31741	2.4.2;2.4.2.-;4.1.3.-	biopath:Biosynthesis_and_degradation_of_L-Histidine;biopath:Biosynthesis_of_Histidine;kegg:Biosynthesis of secondary metabolites;kegg:Histidine metabolism;kegg:Metabolic pathways;metacyc:histidine biosynthesis;model:Histidine Metabolism;unipathway:IMP biosynthesis via de novo pathway;unipathway:L-histidine biosynthesis	bigg:IG3PS;biopath:RXN01139;ec:2.4.2;ec:2.4.2.-;ec:4.1.3.-;ecocyc:GLUTAMIDOTRANS-RXN;iabaylyiv4:GLUTAMIDOTRANS-RXN;iaf1260:IG3PS;iaf692:IG3PS;iag612:rbs_517;iao358:rll_194;igt196:IG3PS;ijn746:IG3PS;ijr904.45632:IG3PS;ijr904:IG3PS;imeo21:IG3PS;imm904:IG3PS;imo1053-pao1:IG3PS;imo1056:IG3PS;ind750:IG3PS;inj661:IG3PS;isb619:IG3PS;iso783:IG3PS;iyo844:IG3PS;kegg:R04558;metacyc:GLUTAMIDOTRANS-RXN;pubmed…	0	999999.0			0	0
R_AIRC3-554	1 MNXM1409@MNXC3 + 1 MNXM1@MNXC3 <==> 1 MNXM507@MNXC3	R91A7DCD1_B		MNXR591	5.4.99.18	kegg:Biosynthesis of secondary metabolites;kegg:Metabolic pathways;kegg:Purine metabolism;model:Nucleotide Sugar Metabolism;unipathway:IMP biosynthesis via de novo pathway	bigg:AIRC3;brenda:BR48707;ec:5.4.99.18;ecocyc:RXN0-743;iabaylyiv4:RXN0-743;iaf1260:AIRC3;iaf692:AIRC3;iit341:AIRC3;ijr904.45632:AIRC3;ijr904:AIRC3;imeo21:AIRC3;inj661:AIRC3;intenz:16664;isb619:AIRC3;iso783:AIRC3;kegg:R07405;metacyc:5.4.99.18-RXN;obsolete:rxn08093r;rhea:13193;rhea:13194;rhea:13195;rhea:13196;seed:rxn05115;upa:UCR07405;upa:UER00943	-999999.0	999999.0			0	0
R_AIRC2-144	1 MNXM1409@MNXC3 + 2 MNXM1@MNXC3 + 1 MNXM7@MNXC3 + 1 MNXM9@MNXC3 <-- 1 MNXM388@MNXC3 + 1 MNXM3@MNXC3 + 1 MNXM60@MNXC3	R3115020D_RL		MNXR590	6.3.4.18	kegg:Biosynthesis of secondary metabolites;kegg:Metabolic pathways;kegg:Purine metabolism;model:Nucleotide Sugar Metabolism;unipathway:IMP biosynthesis via de novo pathway	bigg:AIRC2;bigg:AIRC2r;brenda:BR48708;brenda:BS407115;ec:6.3.4.18;ecocyc:RXN0-742;iaf1260:AIRC2;iaf692:AIRC2;iit341:AIRC2r;ijr904.45632:AIRC2;ijr904:AIRC2;imeo21:AIRC2;inj661:AIRC2;intenz:16667;isb619:AIRC2;iso783:AIRC2;kegg:R07404;obsolete:rxn08092;rhea:19317;rhea:19318;rhea:19319;rhea:19320;seed:rxn05114;upa:UCR07404;upa:UER00942	-999999.0	0			0	0
R_LEUt2r-907	1 MNXM140@MNXC2 + 1 MNXM1@MNXC2 <==> 1 MNXM140@MNXC3 + 1 MNXM1@MNXC3	RE630D36D_B		MNXR3223		model:Transport	bigg:LEUt2r;bigg:LEUt2rpp;iaf1260:LEUt2rpp;iaf692:LEUt2r;iin800:AGP1_7;iin800:BAP2_3;iin800:BAP3_3;iin800:GAP1_11;iin800:GNP1_4;iin800:TAT1_2;iin800:VAP1_4;ijr904.45632:LEUt2r;ijr904:LEUt2r;imeo21:LEUt2r;imm904:LEUt2r;imm904:LEUt6;imm904:LEUt7;imo1053-pao1:LEUt2;imo1056:LEUt2;ind750:LEUt2r;inj661:LEUt2r;ips189:LEUt6;isb619:LEUt2r;iyo844:LEUt6;obsolete:rxn05600;seed:rxn05243;seed:rxn08785;seed:rxn…	-999999.0	999999.0			0	0
R_EX_leu_L_LPAREN_e_RPAREN_-487	1 MNXM140@MNXC2 --> 1 MNXM140@BOUNDARY	R82521F85_LR						0	999999.0			0	1
R_LEUTA-169	1 MNXM140@MNXC3 + 1 MNXM20@MNXC3 <==> 1 MNXM404@MNXC3 + 1 MNXM89557@MNXC3	R39997F27_B	1*gene:Rv2210c	MNXR31792	2.6.1.42;2.6.1.6;2.6.1.67	kegg:2-Oxocarboxylic acid metabolism;kegg:Biosynthesis of secondary metabolites;kegg:Glucosinolate biosynthesis;kegg:Metabolic pathways;kegg:Valine, leucine and isoleucine biosynthesis;kegg:Valine, leucine and isoleucine degradation;metacyc:leucine biosynthesis;metacyc:leucine degradation I;metacyc:leucine degradation III;model:Valine, Leucine, and Isoleucine Metabolism;seed:Aminotransferases Aro…	bigg:LEUTA;bigg:LEUTAi;bigg:LEUTAm;brenda:BR47691;ec:2.6.1.42;ec:2.6.1.6;ec:2.6.1.67;ecocyc:BRANCHED-CHAINAMINOTRANSFERLEU-RXN;iabaylyiv4:BRANCHED-CHAINAMINOTRANSFERLEU-RXN;iaf1260:LEUTAi;iaf692:LEUTA;iag612:rbs_44;iag612:rbs_45;iao358:rll_69;igt196:LEUTAi;iin800:BAT1_1;iin800:BAT2_3;iit341:LEUTA;ijn746:LEUTA;ijr904.45632:LEUTAi;ijr904:LEUTAi;imeo21:LEUTA;imm904:LEUTA;imm904:LEUTAm;imo1053-pao1:L…	-999999.0	999999.0			0	0
R_IGPDH-568	1 MNXM1422@MNXC3 --> 1 MNXM1456@MNXC3 + 1 MNXM2@MNXC3	R95E42B97_LR	1*gene:Rv1601	MNXR3090	4.2.1.19	biopath:Biosynthesis_and_degradation_of_L-Histidine;biopath:Biosynthesis_of_Histidine;kegg:Biosynthesis of secondary metabolites;kegg:Histidine metabolism;kegg:Metabolic pathways;metacyc:histidine biosynthesis;model:Histidine Metabolism;unipathway:L-histidine biosynthesis	bigg:IGPDH;biopath:RXN01204;brenda:BR404;ec:4.2.1.19;ecocyc:IMIDPHOSDEHYD-RXN;iabaylyiv4:IMIDPHOSDEHYD-RXN;iaf1260:IGPDH;iaf692:IGPDH;iag612:rbs_243;iao358:rll_190;igt196:IGPDH;iin800:HIS3;ijn746:IGPDH;ijr904.45632:IGPDH;ijr904:IGPDH;imeo21:IGPDH;imm904:IGPDH;imo1053-pao1:IGPDH;imo1056:IGPDH;ind750:IGPDH;inj661:IGPDH;intenz:4680;irs1563.45632:R03457_c;isb619:IGPDH;iso783:IGPDH;iyo844:IGPDH;kegg:R…	0	999999.0			0	0
R_THRt2r-860	1 MNXM142@MNXC2 + 1 MNXM1@MNXC2 <==> 1 MNXM142@MNXC3 + 1 MNXM1@MNXC3	RD93E0B66_B	1*gene:Rv3737	MNXR5067		model:Transport;seed:Threonine anaerobic catabolism gene cluster	bigg:THRt2;bigg:THRt2m;bigg:THRt2pp;bigg:THRt2r;bigg:THRt2rpp;iaf1260:THRt2pp;iaf1260:THRt2rpp;iao358:rll_566;iin800:AGP1_13;iin800:GAP1_19;iin800:GNP1_7;iin800:TAT1_5;iit341:THRt2r;ijr904.45632:THRt2r;ijr904:THRt2r;imeo21:THRt2r;imm904:THRt2m;imm904:THRt2r;ind750:THRt2m;ind750:THRt2r;inj661:THRt2r;isb619:THRt2;iso783:THRt3;iyo844:THRt2;obsolete:rxn05660;seed:rxn05300;seed:rxn09304;seed:rxn09305;…	-999999.0	999999.0			0	0
R_EX_thr_L_LPAREN_e_RPAREN_-1018	1 MNXM142@MNXC2 --> 1 MNXM142@BOUNDARY	RFE6609A8_LR						0	999999.0			0	1
R_THRD_Lr-697	1 MNXM142@MNXC3 <==> 1 MNXM159@MNXC3 + 1 MNXM15@MNXC3	RB20AD28A_B	1*gene:Rv1559	MNXR5058	4.3.1.19	biopath:Biosynthesis_of_L-Isoleucine;biopath:Metabolism_of_L-Lysine,_L-Threonine,_L-Methionine,_and_L-Cysteine;biopath:Metabolism_of_the_branched_amino_acids_(L-Leucine,_L-Isoleucine,_L-Valine);kegg:Biosynthesis of secondary metabolites;kegg:Glycine, serine and threonine metabolism;kegg:Metabolic pathways;kegg:Valine, leucine and isoleucine biosynthesis;metacyc:hypoglycin biosynthesis;metacyc:iso…	bigg:THRD_L;bigg:THRD_Lm;bigg:THRD_Lr;biopath:RXN00598;brenda:BR22834;ec:4.3.1.19;ecocyc:THREDEHYD-RXN;iabaylyiv4:THREDEHYD-RXN;iaf1260:THRD_L;iag612:rbs_430;iao358:rll_205;igt196:THRD_L;iin800:CHA1_1;iin800:ILV1;iit341:THRD_L;ijn746:THRD_L;ijr904.45632:THRD_L;ijr904:THRD_L;imeo21:THRD_Lr;imm904:THRD_L;imm904:THRD_Lm;imo1053-pao1:THRD_L;imo1056:THRD_L;ind750:THRD_L;ind750:THRD_Lm;inj661:THRD_Lr;i…	-999999.0	999999.0			0	0
R_IACGAMS-220	1 MNXM143@MNXC3 + 1 MNXM646@MNXC3 --> 1 MNXM91058@MNXC3 + 1 MNXM9@MNXC3	R4440FDD6_LR	1*gene:Rv0486	MNXR55645		model:Redox Metabolism	bigg:IACGAMS;imeo21:IACGAMS;inj661:IACGAMS;seed:rxn10801	0	999999.0			0	0
R_PC11M-496	1 MNXM1441@MNXC3 + 1 MNXM16@MNXC3 --> 1 MNXM1588@MNXC3 + 1 MNXM19@MNXC3 + 1 MNXM1@MNXC3	R83E58A6_LR	1*gene:Rv2071c	MNXR4113	2.1.1.133	biopath:Biosynthesis_of_Coenzyme_B12;biopath:Biosynthesis_of_Coenzyme_B12_and_conversion_of_Vitamin_B12_into_the_Coenzyme;kegg:Metabolic pathways;kegg:Porphyrin and chlorophyll metabolism;metacyc:adenosylcobalamin biosynthesis II (late cobalt incorporation);model:Cofactor Metabolism;seed:Coenzyme B12 biosynthesis;unipathway:adenosylcobalamin biosynthesis	bigg:PC11M;biopath:RXN00144;brenda:BR6348;ec:2.1.1.133;ijn746:PC11M;imeo21:PC11M;imo1053-pao1:PC11M;imo1056:PC11M;inj661:PC11M;intenz:2232;kegg:R05181;metacyc:2.1.1.133-RXN;rhea:22012;rhea:22013;rhea:22014;rhea:22015;seed:rxn03514;upa:UCR05181;upa:UER00215	0	999999.0			0	0
R_PC17M-494	1 MNXM1441@MNXC3 + 1 MNXM19@MNXC3 + 2 MNXM1@MNXC3 <-- 1 MNXM16@MNXC3 + 1 MNXM90864@MNXC3	R8372D6EC_RL	1*gene:Rv2066	MNXR36765	2.1.1.131	kegg:Metabolic pathways;kegg:Porphyrin and chlorophyll metabolism;metacyc:adenosylcobalamin biosynthesis II (late cobalt incorporation);model:Cofactor Metabolism;seed:Coenzyme B12 biosynthesis;unipathway:adenosylcobalamin biosynthesis	bigg:PC17M;brenda:BR1454;ec:2.1.1.131;ijn746:PC17M;imeo21:PC17M;imo1053-pao1:PC17M;imo1056:PC17M;inj661:PC17M;intenz:2230;kegg:R05180;metacyc:2.1.1.131-RXN;pubmed:8405386;rhea:12761;rhea:12762;rhea:12763;rhea:12764;seed:rxn03513;upa:UCR05180;upa:UER00214	-999999.0	0			0	0
R_UAAGDS-276	1 MNXM1446@MNXC3 + 1 MNXM1@MNXC3 + 1 MNXM7@MNXC3 + 1 MNXM9@MNXC3 <-- 1 MNXM3@MNXC3 + 1 MNXM529@MNXC3 + 1 MNXM955@MNXC3	R512B0D6_RL	1*gene:Rv2158c	MNXR5186	6.3.2.13	kegg:Lysine biosynthesis;kegg:Peptidoglycan biosynthesis;metacyc:UDP-<i>N</i>-acetylmuramoyl-pentapeptide biosynthesis III (<i>meso</i>-DAP-containing);model:Peptidoglycan Metabolism;seed:Methicillin resistance in Staphylococci;seed:Peptidoglycan Biosynthesis 2	bigg:UAAGDS;brenda:BR105;ec:6.3.2.13;ecocyc:UDP-NACMURALGLDAPLIG-RXN;iabaylyiv4:UDP-NACMURALGLDAPLIG-RXN;iaf1260:UAAGDS;igt196:UAAGDS;iit341:UAAGDS;ijn746:UAAGDS;ijr904.45632:UAAGDS;ijr904:UAAGDS;imeo21:UAAGDS;imo1053-pao1:UAAGDS;imo1056:UAAGDS;inj661:UAAGDS;intenz:10454;isb619:UAAGDS;iso783:UAAGDS;iyo844:UAAGDS;kegg:R02788;metacyc:UDP-NACMURALGLDAPLIG-RXN;obsolete:rxn10927;rhea:23676;rhea:23677;…	-999999.0	0			0	0
R_UGMDDS-848	1 MNXM1446@MNXC3 + 1 MNXM3@MNXC3 + 1 MNXM669@MNXC3 --> 1 MNXM1954@MNXC3 + 1 MNXM1@MNXC3 + 1 MNXM7@MNXC3 + 1 MNXM9@MNXC3	RD7E153F2_LR	1*gene:Rv2157c	MNXR5251	6.3.2.10;6.3.2.15	kegg:Lysine biosynthesis;kegg:Peptidoglycan biosynthesis;metacyc:UDP-<i>N</i>-acetylmuramoyl-pentapeptide biosynthesis III (<i>meso</i>-DAP-containing);model:Peptidoglycan Metabolism	bigg:UGMDDS;ec:6.3.2.10;ec:6.3.2.15;ecocyc:UDP-NACMURALGLDAPAALIG-RXN;iabaylyiv4:UDP-NACMURALGLDAPAALIG-RXN;iaf1260:UGMDDS;igt196:UGMDDS;iit341:UGMDDS;ijn746:UGMDDS;ijr904.45632:UGMDDS;ijr904:UGMDDS;imeo21:UGMDDS;imo1053-pao1:UGMDDS;inj661:UGMDDS;isb619:UGMDDS;iso783:UGMDDS;iyo844:UGMDDS;kegg:R04617;metacyc:UDP-NACMURALGLDAPAALIG-RXN;rhea:28374;rhea:28375;rhea:28376;rhea:28377;seed:rxn03164	0	999999.0			0	0
R_BALAt2r-586	1 MNXM144@MNXC2 + 1 MNXM1@MNXC2 <==> 1 MNXM144@MNXC3 + 1 MNXM1@MNXC3	R982D637B_B	1*gene:Rv0522	MNXR936		model:Transport	bigg:BALAt2pp;bigg:BALAt2r;iaf1260:BALAt2pp;imeo21:BALAt2r;imo1053-pao1:ala-Bt2;imo1056:ala-Bt2;inj661:BALAt2r;iyo844:ala-Bt2;seed:rxn05495;seed:rxn08174	-999999.0	999999.0			0	0
R_EX_ala_B_LPAREN_e_RPAREN_-458	1 MNXM144@MNXC2 --> 1 MNXM144@BOUNDARY	R7A3A33DF_LR						0	999999.0			0	1
R_APATr-172	1 MNXM144@MNXC3 + 1 MNXM23@MNXC3 <==> 1 MNXM244@MNXC3 + 1 MNXM32@MNXC3	R39EB37F1_B		MNXR738	2.6.1.18	kegg:Metabolic pathways;kegg:Propanoate metabolism;kegg:beta-Alanine metabolism;metacyc: -alanine biosynthesis II;metacyc: -alanine degradation II;model:Alanine and Aspartate Metabolism	bigg:APATr;brenda:BR47385;ec:2.6.1.18;imeo21:APATr;imo1053-pao1:BALAAT;imo1056:BALAAT;inj661:APATr;intenz:2769;irs1563.45632:R00907_c;kegg:R00907;metacyc:2.6.1.18-RXN;pubmed:20018850;pubmed:2158891;pubmed:7592550;reactome:REACT_100437;reactome:REACT_126528;reactome:REACT_128018;reactome:REACT_128701;reactome:REACT_130049;reactome:REACT_130304;reactome:REACT_131853;reactome:REACT_140736;reactome:R…	-999999.0	999999.0			0	0
R_GLUTRR-55	1 MNXM1453@MNXC3 + 1 MNXM5@MNXC3 + 1 MNXM90886@MNXC3 <-- 1 MNXM1@MNXC3 + 1 MNXM6@MNXC3 + 1 MNXM89752@MNXC3	R1D4F4F2_RL	1*gene:Rv0509	MNXR48203	1.2.1.70	kegg:Biosynthesis of secondary metabolites;kegg:Metabolic pathways;kegg:Porphyrin and chlorophyll metabolism;metacyc:tetrapyrrole biosynthesis I (from glutamate);model:Cofactor Metabolism;seed:Heme and Siroheme Biosynthesis;unipathway:protoporphyrin-IX biosynthesis	bigg:GLUTRR;ec:1.2.1.70;ecocyc:GLUTRNAREDUCT-RXN;iabaylyiv4:GLUTRNAREDUCT-RXN;iaf1260:GLUTRR;iaf692:GLUTRR;iit341:GLUTRR;ijn746:GLUTRR;ijr904.45632:GLUTRR;ijr904:GLUTRR;imeo21:GLUTRR;imo1053-pao1:GLUTRR;imo1056:GLUTRR;inj661:GLUTRR;intenz:11277;irs1563.45632:R04109_c;isb619:GLUTRR;iso783:GLUTRR;iyo844:GLUTRR;kegg:R04109;metacyc:GLUTRNAREDUCT-RXN;obsolete:rxn08634;rhea:12344;rhea:12345;rhea:12346;…	-999999.0	0			0	0
R_G1SATi-537	1 MNXM1453@MNXC3 --> 1 MNXM405@MNXC3	R8B9B0F03_LR	1*gene:Rv0524	MNXR2422	5.4.3.8	biopath:Biosynthesis_of_5-Aminolevulinate_from_L-Glutamate;biopath:Biosynthesis_of_Hemoglobin_and_Cyctochromes;kegg:Biosynthesis of secondary metabolites;kegg:Metabolic pathways;kegg:Porphyrin and chlorophyll metabolism;metacyc:tetrapyrrole biosynthesis I (from glutamate);model:Porphyrin Metabolism;seed:Heme and Siroheme Biosynthesis;unipathway:protoporphyrin-IX biosynthesis	aragem.45632:R02272_c;bigg:G1SAT;bigg:G1SATi;biopath:RXN00998;brenda:BR32;ec:5.4.3.8;ecocyc:GSAAMINOTRANS-RXN;iabaylyiv4:GSAAMINOTRANS-RXN;iaf1260:G1SAT;iaf692:G1SATi;iit341:G1SATi;ijn746:G1SATi;ijr904.45632:G1SATi;ijr904:G1SATi;imeo21:G1SATi;imo1053-pao1:G1SATi;imo1056:G1SATi;inj661:G1SATi;intenz:5006;irs1563.45632:R02272_c;isb619:G1SATi;iso783:G1SATi;iyo844:G1SATi;kegg:R02272;macie:M0195;metacy…	0	999999.0			0	0
R_PRAIi-41	1 MNXM1455@MNXC3 <-- 1 MNXM1489@MNXC3	R19DC042B_RL	1*gene:Rv1603	MNXR4422	5.3.1.24	biopath:Biosynthesis_of_L-Tryptophan_from_Chorismate;biopath:Biosynthesis_of_aromatic_amino_acids_(L-Phenylalanine,_L-Tyrosine,_L-Tryptophan)_and_of_quinone_cofactors;kegg:Biosynthesis of secondary metabolites;kegg:Metabolic pathways;kegg:Phenylalanine, tyrosine and tryptophan biosynthesis;metacyc:tryptophan biosynthesis;model:Histidine Metabolism;seed:Tryptophan synthesis;unipathway:L-tryptophan…	bigg:PRAI;bigg:PRAIi;biopath:RXN00619;brenda:BR48377;ec:5.3.1.24;ecocyc:PRAISOM-RXN;iabaylyiv4:PRAISOM-RXN;iaf1260:PRAIi;iaf692:PRAIi;iag612:rbs_473;iao358:rll_431;igt196:PRAIi;iin800:TRP1;iit341:PRAIi;ijn746:PRAI;ijr904.45632:PRAIi;ijr904:PRAIi;imeo21:PRAIi;imm904:PRAIi;imo1053-pao1:PRAI;imo1056:PRAI;ind750:PRAIi;inj661:PRAIi;intenz:4962;irs1563.45632:R03509_c;isb619:PRAI;iso783:PRAIi;iyo844:PRA…	-999999.0	0			0	0
R_HSTPT-830	1 MNXM1456@MNXC3 + 1 MNXM89557@MNXC3 --> 1 MNXM1482@MNXC3 + 1 MNXM20@MNXC3	RD462190A_LR	1*gene:Rv1600;1*gene:Rv2231c;1*gene:Rv3772	MNXR31722	2.6.1.9	kegg:Biosynthesis of secondary metabolites;kegg:Histidine metabolism;kegg:Metabolic pathways;metacyc:histidine biosynthesis;model:Histidine Metabolism;seed:Histidine Biosynthesis;seed:Homogentisate pathway of aromatic compound degradation;unipathway:L-histidine biosynthesis	bigg:HSTPT;bigg:HSTPTr;brenda:BR47443;ec:2.6.1.9;ecocyc:HISTAMINOTRANS-RXN;iabaylyiv4:HISTAMINOTRANS-RXN;iaf1260:HSTPT;iaf692:HSTPT;iag612:rbs_346;iao358:rll_191;igt196:HSTPT;iin800:HIS5;ijn746:HSTPTr;ijr904.45632:HSTPT;ijr904:HSTPT;imeo21:HSTPT;imm904:HSTPT;imo1053-pao1:HSTPT;imo1056:HSTPT;ind750:HSTPT;inj661:HSTPT;intenz:2760;isb619:HSTPT;iso783:HSTPT;iyo844:HSTPTr;kegg:R03243;metacyc:HISTAMINO…	0	999999.0			0	0
R_ADCS-977	1 MNXM1458@MNXC3 + 1 MNXM89557@MNXC3 <-- 1 MNXM337@MNXC3 + 1 MNXM37@MNXC3	RF4F5126C_RL	1*gene:Rv0013+1*gene:Rv1005c	MNXR30623	2.6.1.85	kegg:Folate biosynthesis;metacyc:4-aminobenzoate biosynthesis;metacyc:candicidin biosynthesis;model:Folate Metabolism;seed:Chorismate Intermediate for synthesis of PAPA antibiotics, PABA, anthranilate, 3-hydroxyanthranilate and more.;seed:Folate Biosynthesis (Phoenix Copy);seed:Tryptophan synthesis	bigg:ADCS;brenda:BR47979;ec:2.6.1.85;ecocyc:PABASYN-RXN;iabaylyiv4:PABASYN-RXN;iaf1260:ADCS;iin800:ABZ1;ijr904.45632:ADCS;ijr904:ADCS;imeo21:ADCS;imm904:ADCS;imo1053-pao1:ADCS;imo1056:ADCS;ind750:ADCS;inj661:ADCS;intenz:17346;irs1563.45632:R01716_c;isb619:ADCS;iso783:ADCS;iyo844:ADCS;kegg:R01716;macie:M0283;metacyc:PABASYN-RXN;rhea:11672;rhea:11673;rhea:11674;rhea:11675;seed:rxn01257	-999999.0	0			0	0
R_ADCL-380	1 MNXM1458@MNXC3 --> 1 MNXM1@MNXC3 + 1 MNXM23@MNXC3 + 1 MNXM421@MNXC3	R6933A465_LR	1*gene:Rv0812	MNXR467	4.1.3.38	kegg:Folate biosynthesis;metacyc:4-aminobenzoate biosynthesis;metacyc:candicidin biosynthesis;model:Folate Metabolism;seed:Chorismate Intermediate for synthesis of PAPA antibiotics, PABA, anthranilate, 3-hydroxyanthranilate and more.;seed:Folate Biosynthesis (Phoenix Copy);seed:Tryptophan synthesis;unipathway:tetrahydrofolate biosynthesis	bigg:ADCL;brenda:BR47975;ec:4.1.3.38;ecocyc:ADCLY-RXN;iabaylyiv4:ADCLY-RXN;iaf1260:ADCL;iin800:U88;iit341:ADCL;ijn746:ADCL;ijr904.45632:ADCL;ijr904:ADCL;imeo21:ADCL;imm904:ADCL;imo1053-pao1:ADCL;imo1056:ADCL;ind750:ADCL;inj661:ADCL;intenz:10929;isb619:ADCL;iso783:ADCL;iyo844:ADCL;kegg:R05553;macie:M0305;metacyc:ADCLY-RXN;rhea:16201;rhea:16202;rhea:16203;rhea:16204;seed:rxn03841;upa:UCR05553;upa:U…	0	999999.0			0	0
R_RBK_Dr-567	1 MNXM145@MNXC3 + 1 MNXM1@MNXC3 + 1 MNXM7@MNXC3 <==> 1 MNXM3@MNXC3 + 1 MNXM633@MNXC3	R95D9D061_B		MNXR4586	2.7.1.16;2.7.1.47	kegg:Metabolic pathways;kegg:Pentose and glucuronate interconversions;metacyc:D-arabinose degradation II;metacyc:ribitol degradation;model:Sugar Metabolism	bigg:RBK_D;bigg:RBK_Dr;brenda:BR47781;ec:2.7.1.16;ec:2.7.1.47;imeo21:RBK_Dr;inj661:RBK_Dr;intenz:2846;intenz:2877;iyo844:RBK_D;kegg:R01526;metacyc:D-RIBULOKIN-RXN;rhea:17601;rhea:17602;rhea:17603;rhea:17604;seed:rxn01114	-999999.0	999999.0			0	0
R_DB4PS-976	1 MNXM145@MNXC3 --> 1 MNXM1@MNXC3 + 1 MNXM2887@MNXC3 + 1 MNXM39@MNXC3	RF4C310B0_LR		MNXR26412	4.1.99.12	kegg:Metabolic pathways;kegg:Riboflavin metabolism;metacyc:flavin biosynthesis I (bacteria and plants);metacyc:flavin biosynthesis II (archaea);metacyc:flavin biosynthesis III (fungi);model:Cofactor Metabolism;seed:YgfZ;unipathway:riboflavin biosynthesis	bigg:DB4PS;brenda:BR48836;ec:4.1.99.12;ecocyc:DIOHBUTANONEPSYN-RXN;iabaylyiv4:DIOHBUTANONEPSYN-RXN;iaf1260:DB4PS;iaf692:DB4PS;igt196:DB4PS;iin800:U79;iit341:DB4PS;ijn746:DB4PS;ijr904.45632:DB4PS;ijr904:DB4PS;imeo21:DB4PS;imm904:DB4PS;ind750:DB4PS;inj661:DB4PS;intenz:17345;isb619:DB4PS;iso783:DB4PS;iyo844:DB4PS;kegg:R07281;metacyc:DIOHBUTANONEPSYN-RXN;rhea:18457;rhea:18458;rhea:18459;rhea:18460;se…	0	999999.0			0	0
R_RPI-824	1 MNXM145@MNXC3 <==> 1 MNXM15900@MNXC3	RD224EF31_B	1*gene:Rv2465c	MNXR69867	5.3.1.20;5.3.1.6	biopath:Pentose_phosphate_pathway;model:Pentose Phosphate Pathway	bigg:RPI;biopath:RXN00196;ec:5.3.1.20;ec:5.3.1.6	-999999.0	999999.0			0	0
R_RPE-92	1 MNXM145@MNXC3 <==> 1 MNXM186@MNXC3	R243773E7_B	1*gene:Rv1408	MNXR4653	5.1.3.1	biopath:Interconversions_of_Pentose_(extended);biopath:Non-glycolytic_carbohydrate_fermentations;biopath:Pentose_phosphate_pathway;kegg:Biosynthesis of secondary metabolites;kegg:Carbon fixation in photosynthetic organisms;kegg:Metabolic pathways;kegg:Microbial metabolism in diverse environments;kegg:Pentose and glucuronate interconversions;kegg:Pentose phosphate pathway;metacyc:Bifidobacterium s…	bigg:RPE;biopath:RXN00191;brenda:BR184;ec:5.1.3.1;ecocyc:RIBULP3EPIM-RXN;iabaylyiv4:RIBULP3EPIM-RXN;iaf1260:RPE;iaf692:RPE;iag612:rbs_280;iao358:rll_403;igt196:RPE;iin800:RPE1;iit341:RPE;ijn746:RPE;ijr904.45632:RPE;ijr904:RPE;imeo21:RPE;imm904:RPE;imo1053-pao1:RPE;imo1056:RPE;ind750:RPE;inj661:RPE;intenz:4904;ips189:RPE;irs1563.45632:R01529_c;irs1563.45632:R01529_p;isb619:RPE;iso783:RPE;iyo844:RP…	-999999.0	999999.0			0	0
R_ASNt2r-290	1 MNXM147@MNXC2 + 1 MNXM1@MNXC2 <==> 1 MNXM147@MNXC3 + 1 MNXM1@MNXC3	R551C5455_B	1*gene:Rv0346c;1*gene:Rv2127	MNXR849		model:Transport	bigg:ASNt2;bigg:ASNt2m;bigg:ASNt2r;bigg:ASNt2rpp;iaf1260:ASNt2rpp;iin800:AGP1_3;iin800:DIP5_3;iin800:GAP1_4;iin800:GNP1_1;iit341:ASNt2;ijr904.45632:ASNt2r;ijr904:ASNt2r;imeo21:ASNt2r;imm904:ASNt2r;imm904:ASNt6;imm904:ASNt7;ind750:ASNt2r;inj661:ASNt2r;ips189:ASNt2;iyo844:ASNt2;seed:rxn05508;seed:rxn08161;seed:rxn09782;seed:rxn13229;seed:rxn13230	-999999.0	999999.0			0	0
R_EX_asn_L_LPAREN_e_RPAREN_-836	1 MNXM147@MNXC2 --> 1 MNXM147@BOUNDARY	RD5ACADC4_LR						0	999999.0			0	1
R_ASNN-188	1 MNXM147@MNXC3 + 1 MNXM2@MNXC3 --> 1 MNXM15@MNXC3 + 1 MNXM42@MNXC3	R3DEA5779_LR	1*gene:Rv1538c	MNXR842	3.5.1.1;3.5.1.38;3.5.5.4	biopath:Catabolism_of_Amino_acids;biopath:Metabolism_of_L-Glutamate,_L-Aspartate_and_related_compounds;biopath:Metabolism_of_Nitrogen;kegg:Alanine, aspartate and glutamate metabolism;kegg:Biosynthesis of secondary metabolites;kegg:Cyanoamino acid metabolism;kegg:Metabolic pathways;kegg:Nitrogen metabolism;metacyc:3.5.5.4-RXN;metacyc:asparagine degradation I;metacyc:superpathway of aspartate and a…	bigg:ASNN;bigg:ASNNe;bigg:ASNNm;bigg:ASNNpp;biopath:RXN00310;brenda:BR22679;ec:3.5.1.1;ec:3.5.1.38;ec:3.5.5.4;ecocyc:ASPARAGHYD-RXN;iabaylyiv4:ASPARAGHYD-RXN;iaf1260:ASNN;iaf1260:ASNNpp;iaf692:ASNN;iag612:rbs_372;iag612:rbs_373;iao358:rll_18;iin800:ASP1;iin800:ASP31;iin800:ASP32;iin800:ASP33;iin800:ASP34;iit341:ASNN;ijn746:ASNN;ijr904.45632:ASNN;ijr904:ASNN;imeo21:ASNN;imm904:ASNN;imm904:ASNNe;im…	0	999999.0			0	0
R_SDPTA-176	1 MNXM1488@MNXC3 + 1 MNXM20@MNXC3 <==> 1 MNXM1563@MNXC3 + 1 MNXM89557@MNXC3	R3AA50A02_B	1*gene:Rv0858c	MNXR32377	2.6.1.17	kegg:Lysine biosynthesis;kegg:Metabolic pathways;kegg:Microbial metabolism in diverse environments;metacyc:lysine biosynthesis I;model:Lysine Metabolism;unipathway:L-lysine biosynthesis via DAP pathway	bigg:SDPTA;brenda:BR47417;brenda:BS353928;ec:2.6.1.17;ecocyc:SUCCINYLDIAMINOPIMTRANS-RXN;iabaylyiv4:SUCCINYLDIAMINOPIMTRANS-RXN;iaf1260:SDPTA;iao358:rll_592;igt196:SDPTA;iit341:SDPTA;ijn746:SDPTA;ijr904.45632:SDPTA;ijr904:SDPTA;imeo21:SDPTA;imo1053-pao1:SDPTA;imo1056:SDPTA;inj661:SDPTA;intenz:2768;isb619:SDPTA;iso783:SDPTA;kegg:R04475;metacyc:SUCCINYLDIAMINOPIMTRANS-RXN;rhea:11960;rhea:11961;rhea…	-999999.0	999999.0			0	0
R_SDPDS-242	1 MNXM1488@MNXC3 + 1 MNXM2@MNXC3 --> 1 MNXM25@MNXC3 + 1 MNXM644@MNXC3	R49A140F5_LR	1*gene:Rv1202	MNXR4792	3.5.1.18	biopath:Biosynthesis_of_L-Lysine_from_L-Aspartate_(in_bacteria);biopath:Metabolism_of_L-Lysine,_L-Threonine,_L-Methionine,_and_L-Cysteine;kegg:Lysine biosynthesis;kegg:Metabolic pathways;kegg:Microbial metabolism in diverse environments;metacyc:lysine biosynthesis I;model:Lysine Metabolism;seed:Arginine Biosynthesis extended;unipathway:L-lysine biosynthesis via DAP pathway	bigg:SDPDS;biopath:RXN00201;brenda:BR26098;ec:3.5.1.18;ecocyc:SUCCDIAMINOPIMDESUCC-RXN;iabaylyiv4:SUCCDIAMINOPIMDESUCC-RXN;iaf1260:SDPDS;iao358:rll_315;igt196:SDPDS;iit341:SDPDS;ijn746:SDPDS;ijr904.45632:SDPDS;ijr904:SDPDS;imeo21:SDPDS;imo1053-pao1:SDPDS;imo1056:SDPDS;inj661:SDPDS;intenz:4202;isb619:SDPDS;iso783:SDPDS;iyo844:SDPDS;kegg:R02734;metacyc:SUCCDIAMINOPIMDESUCC-RXN;obsolete:rxn10896;rhe…	0	999999.0			0	0
R_TRDR-54	1 MNXM148@MNXC3 + 1 MNXM1@MNXC3 + 1 MNXM6@MNXC3 --> 1 MNXM155@MNXC3 + 1 MNXM5@MNXC3	R1D12A39_LR	1*gene:Rv3913	MNXR5117	1.6.4.5;1.8.1.9	biopath:Conversion_and_degradation_of_Pyrimidine_nucleotides_and_bases;biopath:Metabolism_of_Pyrimidines_(missing);kegg:Pyrimidine metabolism;metacyc:thioredoxin pathway;model:Pyrimidine Metabolism;seed:Glycine reductase, sarcosine reductase and betaine reductase;seed:Wyeosine-MimG Biosynthesis;seed:pyrimidine conversions	bigg:TRDR;bigg:TRDRm;biopath:RXN00828;brenda:BR37017;brenda:BS260477;ec:1.6.4.5;ec:1.8.1.9;ecocyc:THIOREDOXIN-REDUCT-NADPH-RXN;iabaylyiv4:THIOREDOXIN-REDUCT-NADPH-RXN;iaf1260:TRDR;iaf692:TRDR;iag612:rbs_484;iag612:rbs_485;iag612:rbs_486;iao358:rll_433;iao358:rll_434;igt196:TRDR;iit341:TRDR;ijn746:TRDR;ijr904.45632:TRDR;ijr904:TRDR;imeo21:TRDR;imm904:TRDR;imm904:TRDRm;imo1053-pao1:TRDR;imo1056:TRD…	0	999999.0			0	0
R_RNDR1-532	1 MNXM148@MNXC3 + 1 MNXM2@MNXC3 + 1 MNXM374@MNXC3 <-- 1 MNXM155@MNXC3 + 1 MNXM7@MNXC3	R8B3F3C76_RL	1*gene:Rv0570+1*gene:Rv1981c	MNXR55886	1.17.4.1	biopath:Biosynthesis_of_2'-Deoxyadenosine-5'-triphosphate_from_ADP;biopath:Conversion_and_degradation_of_Purine_desoxyribonucleotides;kegg:Metabolic pathways;kegg:Purine metabolism;metacyc:adenosine nucleotides <i>de novo</i> biosynthesis;model:Purine Metabolism	bigg:RNDR1;bigg:RNDR1n;biopath:RXN00128;ec:1.17.4.1;ecocyc:ADPREDUCT-RXN;iabaylyiv4:ADPREDUCT-RXN;iaf1260:RNDR1;iaf692:RNDR1;iag612:rbs_537;iao358:rll_283;iao358:rll_287;igt196:RNDR1;iit341:RNDR1;ijn746:RNDR1;ijr904.45632:RNDR1;ijr904:RNDR1;imeo21:RIBRB12;imeo21:RNDR1;imm904:RNDR1;imm904:RNDR1n;imo1053-pao1:RNDR1;imo1056:RNDR1;ind750:RNDR1;ind750:RNDR1n;inj661:RNDR1;ips189:RNDR1;irs1563.45632:R02…	-999999.0	0			0	0
R_RNDR3-73	1 MNXM148@MNXC3 + 1 MNXM2@MNXC3 + 1 MNXM411@MNXC3 <-- 1 MNXM155@MNXC3 + 1 MNXM220@MNXC3	R206F4BDE_RL	1*gene:Rv3048c+1*gene:Rv3051c	MNXR55890	1.17.4.1	kegg:Metabolic pathways;kegg:Pyrimidine metabolism;metacyc:pyrimidine deoxyribonucleotides <i>de novo</i> biosynthesis I;metacyc:pyrimidine deoxyribonucleotides <i>de novo</i> biosynthesis III;metacyc:pyrimidine deoxyribonucleotides <i>de novo</i> biosynthesis IV;metacyc:pyrimidine deoxyribonucleotides biosynthesis from CTP;metacyc:superpathway of pyrimidine deoxyribonucleotides <i>de novo</i> bi…	bigg:RNDR3;bigg:RNDR3n;brenda:BS394797;ec:1.17.4.1;ecocyc:CDPREDUCT-RXN;iabaylyiv4:CDPREDUCT-RXN;iaf1260:RNDR3;iaf692:RNDR3;iag612:rbs_538;iao358:rll_285;iao358:rll_289;igt196:RNDR3;iit341:RNDR3;ijn746:RNDR3;ijr904.45632:RNDR3;ijr904:RNDR3;imeo21:RNDR3;imm904:RNDR3;imm904:RNDR3n;imo1053-pao1:RNDR3;imo1056:RNDR3;ind750:RNDR3;ind750:RNDR3n;inj661:RNDR3;ips189:RNDR3;irs1563.45632:R02024_c;isb619:RND…	-999999.0	0			0	0
R_RNDR2-65	1 MNXM148@MNXC3 + 1 MNXM2@MNXC3 + 1 MNXM436@MNXC3 <-- 1 MNXM155@MNXC3 + 1 MNXM30@MNXC3	R1E8BF0DA_RL	1*gene:Rv3048c+1*gene:Rv3051c	MNXR55888	1.17.4.1	biopath:Biosynthesis_of_2'-Deoxyguanosine-5'-triphosphate_from_GDP;biopath:Conversion_and_degradation_of_Purine_desoxyribonucleotides;kegg:Metabolic pathways;kegg:Purine metabolism;metacyc:guanosine nucleotides <i>de novo</i> biosynthesis;model:Purine Metabolism	bigg:RNDR2;bigg:RNDR2n;biopath:RXN00824;brenda:BS394860;ec:1.17.4.1;ecocyc:GDPREDUCT-RXN;iabaylyiv4:GDPREDUCT-RXN;iaf1260:RNDR2;iaf692:RNDR2;iag612:rbs_539;iao358:rll_284;iao358:rll_288;igt196:RNDR2;iit341:RNDR2;ijn746:RNDR2;ijr904.45632:RNDR2;ijr904:RNDR2;imeo21:RNDR2;imm904:RNDR2;imm904:RNDR2n;imo1053-pao1:RNDR2;imo1056:RNDR2;ind750:RNDR2;ind750:RNDR2n;inj661:RNDR2;ips189:RNDR2;irs1563.45632:R0…	-999999.0	0			0	0
R_RNDR4-676	1 MNXM148@MNXC3 + 1 MNXM2@MNXC3 + 1 MNXM572@MNXC3 <-- 1 MNXM155@MNXC3 + 1 MNXM17@MNXC3	RADAB18C1_RL	1*gene:Rv0570+1*gene:Rv1981c	MNXR55892	1.17.4.1	biopath:Biosynthesis_of_2'-Deoxyuridine-5'-phosphate_from_Uridine-5'-diphosphate;biopath:Conversion_and_degradation_of_Pyrimidine_nucleotides_and_bases;kegg:Pyrimidine metabolism;metacyc:pyrimidine deoxyribonucleotides <i>de novo</i> biosynthesis I;metacyc:pyrimidine deoxyribonucleotides <i>de novo</i> biosynthesis III;metacyc:superpathway of pyrimidine deoxyribonucleotides <i>de novo</i> biosynt…	bigg:RNDR4;bigg:RNDR4n;biopath:RXN01504;ec:1.17.4.1;ecocyc:UDPREDUCT-RXN;iabaylyiv4:UDPREDUCT-RXN;iaf1260:RNDR4;iaf692:RNDR4;iag612:rbs_540;iao358:rll_286;iao358:rll_290;igt196:RNDR4;iit341:RNDR4;ijn746:RNDR4;ijr904.45632:RNDR4;ijr904:RNDR4;imeo21:RNDR4;imeo21:RNDR5B12;imm904:RNDR4;imm904:RNDR4n;imo1053-pao1:RNDR4;imo1056:RNDR4;ind750:RNDR4;ind750:RNDR4n;inj661:RNDR4;ips189:RNDR4;irs1563.45632:R0…	-999999.0	0			0	0
R_METSOXR1-971	1 MNXM148@MNXC3 + 1 MNXM2@MNXC3 + 1 MNXM61@MNXC3 <-- 1 MNXM155@MNXC3 + 1 MNXM2246@MNXC3	RF3418D83_RL	1*gene:Rv0137c	MNXR3500	1.8.4.13;1.8.4.14;1.8.4.5	kegg:Cysteine and methionine metabolism;model:Other Amino Acid Metabolism	bigg:METSOXR1;brenda:BR36934;ec:1.8.4.13;ec:1.8.4.14;ec:1.8.4.5;iaf1260:METSOXR1;imeo21:METSOXR1;imo1053-pao1:METSR-S1;imo1056:METSR-S1;inj661:METSOXR1;ips189:METSR-S1;iyo844:METSR-S1;kegg:R02025;seed:rxn06077;seed:rxn08918	-999999.0	0			0	0
R_R05219-145	1 MNXM1496@MNXC3 + 1 MNXM19@MNXC3 + 2 MNXM1@MNXC3 + 1 MNXM26@MNXC3 <-- 1 MNXM1588@MNXC3 + 1 MNXM16@MNXC3 + 1 MNXM2@MNXC3	R33CD572C_RL		MNXR4564	2.1.1.152	biopath:Biosynthesis_of_Coenzyme_B12;biopath:Biosynthesis_of_Coenzyme_B12_and_conversion_of_Vitamin_B12_into_the_Coenzyme;kegg:Metabolic pathways;kegg:Porphyrin and chlorophyll metabolism;metacyc:adenosylcobalamin biosynthesis II (late cobalt incorporation);model:Cofactor Metabolism;unipathway:adenosylcobalamin biosynthesis	bigg:R05219;biopath:RXN00584;brenda:BR47993;ec:2.1.1.152;imeo21:PRE5;intenz:11095;kegg:R05219;metacyc:R322-RXN;rhea:18261;rhea:18262;rhea:18263;rhea:18264;seed:rxn03534;upa:UCR05219;upa:UER00216	-999999.0	0			0	0
R_PC6AR-774	1 MNXM1496@MNXC3 + 2 MNXM1@MNXC3 + 1 MNXM6@MNXC3 --> 1 MNXM1497@MNXC3 + 1 MNXM5@MNXC3	RC4ACD266_LR	1*gene:Rv2070c	MNXR4116	1.3.1.54	kegg:Metabolic pathways;kegg:Porphyrin and chlorophyll metabolism;metacyc:adenosylcobalamin biosynthesis II (late cobalt incorporation);model:Cofactor Metabolism;seed:Coenzyme B12 biosynthesis;unipathway:adenosylcobalamin biosynthesis	bigg:PC6AR;brenda:BR1202;brenda:BS371122;ec:1.3.1.54;ijn746:PC6AR;imeo21:PC6AR;imo1053-pao1:PC6AR;imo1056:PC6AR;inj661:PC6AR;intenz:11088;kegg:R05150;metacyc:1.3.1.54-RXN;rhea:23408;rhea:23409;rhea:23410;rhea:23411;seed:rxn03492;upa:UCR05150;upa:UER00217	0	999999.0			0	0
R_GTPDPK-82	1 MNXM14@MNXC3 + 1 MNXM1561@MNXC3 <-- 1 MNXM3@MNXC3 + 1 MNXM51@MNXC3	R226BBBB1_RL	1*gene:Rv2583c	MNXR69192	2.7.6.5	kegg:Purine metabolism;metacyc:ppGpp biosynthesis;model:Purine Metabolism;unipathway:ppGpp biosynthesis	bigg:GTPDPK;brenda:BR47857;ec:2.7.6.5;ecocyc:GTPPYPHOSKIN-RXN;iaf1260:GTPDPK;iag612:rbs_327;ijn746:GTPDPK;imeo21:GTPDPK;imo1053-pao1:GTPDPK;imo1056:GTPDPK;inj661:GTPDPK;intenz:3036;isb619:GTPDPK;iso783:GTPDPK;iyo844:GTPDPK;kegg:R00429;metacyc:GTPPYPHOSKIN-RXN;rhea:22088;rhea:22089;rhea:22090;rhea:22091;seed:rxn00303;upa:UCR00429;upa:UER00884	-999999.0	0			0	0
R_ADNK3-460	1 MNXM14@MNXC3 + 1 MNXM1@MNXC3 + 1 MNXM30@MNXC3 <-- 1 MNXM212@MNXC3 + 1 MNXM51@MNXC3	R7A9A4927_RL	1*gene:Rv2202c	MNXR68285		model:Nucleotide Sugar Metabolism	bigg:ADNK3;imeo21:ADNK3;inj661:ADNK3;seed:rxn10768	-999999.0	0			0	0
R_ADNK4-587	1 MNXM14@MNXC3 + 1 MNXM1@MNXC3 + 1 MNXM436@MNXC3 <-- 1 MNXM212@MNXC3 + 1 MNXM344@MNXC3	R98911165_RL	1*gene:Rv2202c	MNXR68286		model:Nucleotide Sugar Metabolism	bigg:ADNK4;imeo21:ADNK4;inj661:ADNK4;seed:rxn10769	-999999.0	0			0	0
R_FAMPL3-675	1 MNXM14@MNXC3 + 1 MNXM1@MNXC3 + 1 MNXM7221@MNXC3 --> 1 MNXM7222@MNXC3 + 1 MNXM925@MNXC3	RAD6BD958_LR	1*gene:Rv3801c	MNXR68887		model:Fatty Acid Metabolism	bigg:FAMPL3;inj661:FAMPL3;seed:rxn10651	0	999999.0			0	0
R_FAMPL2-165	1 MNXM14@MNXC3 + 1 MNXM1@MNXC3 + 1 MNXM7224@MNXC3 --> 1 MNXM7225@MNXC3 + 1 MNXM925@MNXC3	R38A5D66E_LR	1*gene:Rv3801c	MNXR68886		model:Fatty Acid Metabolism	bigg:FAMPL2;inj661:FAMPL2;seed:rxn10661	0	999999.0			0	0
R_FAMPL5-300	1 MNXM14@MNXC3 + 1 MNXM1@MNXC3 + 1 MNXM7226@MNXC3 --> 1 MNXM7227@MNXC3 + 1 MNXM925@MNXC3	R5750C715_LR	1*gene:Rv3801c	MNXR68889		model:Fatty Acid Metabolism	bigg:FAMPL5;inj661:FAMPL5;seed:rxn10634	0	999999.0			0	0
R_FAMPL4-497	1 MNXM14@MNXC3 + 1 MNXM1@MNXC3 + 1 MNXM7228@MNXC3 --> 1 MNXM7229@MNXC3 + 1 MNXM925@MNXC3	R83EAB735_LR	1*gene:Rv3801c	MNXR68888		model:Fatty Acid Metabolism	bigg:FAMPL4;inj661:FAMPL4;seed:rxn10644	0	999999.0			0	0
R_ADNK1-685	1 MNXM14@MNXC3 + 1 MNXM1@MNXC3 + 1 MNXM7@MNXC3 <-- 1 MNXM212@MNXC3 + 1 MNXM3@MNXC3	RAF733053_RL	1*gene:Rv2202c	MNXR486	2.7.1.20;2.7.1.74	biopath:Conversion_and_degradation_of_Purine_desoxyribonucleotides;biopath:Reactions_and_degradation_of_Purine_ribonucleotides;kegg:Metabolic pathways;kegg:Purine metabolism;metacyc:adenine and adenosine salvage VI;model:Nucleotide Sugar Metabolism;unipathway:AMP biosynthesis via salvage pathway	bigg:ADNK1;bigg:ADNK1m;biopath:RXN01069;brenda:BR47760;ec:2.7.1.20;ec:2.7.1.74;iaf1260:ADNK1;iaf692:ADNK1;iin800:YJR105W;ijr904.45632:ADNK1;ijr904:ADNK1;imeo21:ADNK1;imm904:ADNK1;imo1053-pao1:ADNK1;imo1056:ADNK1;ind750:ADNK1;inj661:ADNK1;intenz:2850;iso783:ADNK1;iyo844:ADNK1;kegg:R00185;macie:M0209;metacyc:ADENOSINE-KINASE-RXN;rhea:20824;rhea:20825;rhea:20826;rhea:20827;seed:rxn00134;upa:UCR00185…	-999999.0	0			0	0
R_PRPPS-123	1 MNXM14@MNXC3 + 1 MNXM1@MNXC3 + 1 MNXM91@MNXC3 <==> 1 MNXM15900@MNXC3 + 1 MNXM3@MNXC3	R2C930A68_B	1*gene:Rv1017c	MNXR69797	2.7.6.1	biopath:Biosynthesis_and_degradation_of_L-Histidine;biopath:Biosynthesis_of_Histidine;biopath:Biosynthesis_of_IMP;biopath:Biosynthesis_of_Purine_ribonucleotides;biopath:Biosynthesis_of_Pyrimidine_ribonucleotides;biopath:Biosynthesis_of_Uridine-5'-phosphate;biopath:Pentose_phosphate_pathway;model:Pentose Phosphate Pathway	bigg:PRPPS;biopath:RXN00113;ec:2.7.6.1	-999999.0	999999.0			0	0
R_FAMPL1-39	1 MNXM14@MNXC3 + 1 MNXM1@MNXC3 + 1 MNXM92224@MNXC3 --> 1 MNXM7219@MNXC3 + 1 MNXM925@MNXC3	R19C0CB4B_LR	1*gene:Rv3801c	MNXR68885		model:Fatty Acid Metabolism	bigg:FAMPL1;inj661:FAMPL1;seed:rxn10654	0	999999.0			0	0
R_PDE1-454	1 MNXM14@MNXC3 + 1 MNXM1@MNXC3 <-- 1 MNXM243@MNXC3 + 1 MNXM2@MNXC3	R790C72EB_RL	1*gene:Rv0805	MNXR4127	3.1.4.17;3.1.4.53	biopath:Reactions_and_degradation_of_Purine_ribonucleotides;kegg:Purine metabolism;model:Purine Metabolism;unipathway:3',5'-cyclic AMP degradation	bigg:PDE1;bigg:PDE1g;biopath:RXN00287;biopath:RXN00358;brenda:BR48778;ec:3.1.4.17;ec:3.1.4.53;ecocyc:RXN0-5038;iaf1260:PDE1;iin800:PDE1;iin800:PDE2_1;imeo21:PDE1;imm904:PDE1;ind750:PDE1;inj661:PDE1;intenz:17537;kegg:R00191;metacyc:RXN0-5038;pubmed:15769620;pubmed:15798894;pubmed:17726023;pubmed:8562305;pubmed:9102399;pubmed:9371714;reactome:REACT_101565;reactome:REACT_103011;reactome:REACT_103155…	-999999.0	0			0	0
R_NTD7-757	1 MNXM14@MNXC3 + 1 MNXM2@MNXC3 --> 1 MNXM212@MNXC3 + 1 MNXM9@MNXC3	RC16F2CB0_LR		MNXR3880	3.1.3.1;3.1.3.2;3.1.3.31;3.1.3.5;3.1.3.6;3.6.1.11;3.6.1.5;3.6.1.9	biopath:Conversion_and_degradation_of_Purine_desoxyribonucleotides;biopath:Degradation_of_ATP_to_Adenosine;biopath:Reactions_and_degradation_of_Purine_ribonucleotides;kegg:Metabolic pathways;kegg:Purine metabolism;metacyc:adenosine nucleotides degradation II;model:Nucleotide Sugar Metabolism;seed:pyrimidine conversions	bigg:NTD7;bigg:NTD7e;bigg:NTD7l;bigg:NTD7pp;biopath:RXN01372;brenda:BS64616;ec:3.1.3.1;ec:3.1.3.2;ec:3.1.3.31;ec:3.1.3.5;ec:3.1.3.6;ec:3.6.1.11;ec:3.6.1.5;ec:3.6.1.9;ecocyc:AMP-DEPHOSPHORYLATION-RXN;iabaylyiv4:AMP-DEPHOSPHORYLATION-RXN;iaf1260:NTD7;iaf1260:NTD7pp;iao358:rll_291;iin800:U30;ijn746:NTD7;ijn746:NTD7pp;ijr904.45632:NTD7;ijr904:NTD7;imeo21:NTD7;imm904:NTD7;imo1053-pao1:NTD7;imo1056:NTD…	0	999999.0			0	0
R_ADK1-111	1 MNXM14@MNXC3 + 1 MNXM3@MNXC3 <==> 2 MNXM7@MNXC3	R28766662_B	1*gene:Rv0733	MNXR479	2.7.4.3	biopath:Biosynthesis_of_ATP;biopath:Reactions_and_degradation_of_Purine_ribonucleotides;kegg:Biosynthesis of secondary metabolites;kegg:Metabolic pathways;kegg:Purine metabolism;metacyc:adenosine nucleotides <i>de novo</i> biosynthesis;model:Purine Metabolism;unipathway:AMP biosynthesis via salvage pathway	bigg:ADK1;bigg:ADK1m;biopath:RXN00680;brenda:BR47850;ec:2.7.4.3;ecocyc:ADENYL-KIN-RXN;iabaylyiv4:ADENYL-KIN-RXN;iaf1260:ADK1;iaf692:ADK1;iag612:rbs_148;iao358:rll_11;igt196:ADK1;iin800:ADK1_1;iin800:ADK2_1;iit341:ADK1;ijn746:ADK1;ijr904.45632:ADK1;ijr904:ADK1;imeo21:ADK1;imm904:ADK1;imm904:ADK1m;imo1053-pao1:ADK1;imo1056:ADK1;ind750:ADK1;ind750:ADK1m;inj661:ADK1;intenz:3007;ips189:ADK1;irs1563.45…	-999999.0	999999.0			0	0
R_ADK4-927	1 MNXM14@MNXC3 + 1 MNXM423@MNXC3 <==> 1 MNXM495@MNXC3 + 1 MNXM7@MNXC3	RE95A00D4_B	1*gene:Rv0733	MNXR68284	2.7.4.3	model:Nucleotide Sugar Metabolism	bigg:ADK4;bigg:ADK4m;ec:2.7.4.3;iaf1260:ADK4;iaf692:ADK4;iin800:ADK1_3;iin800:ADK2_3;ijr904.45632:ADK4;ijr904:ADK4;imeo21:ADK4;imm904:ADK4;imm904:ADK4m;imo1053-pao1:ADK4;imo1056:ADK4;ind750:ADK4;ind750:ADK4m;inj661:ADK4;iso783:ADK4;pubmed:8650159;rhea:29867;rhea:29868;rhea:29869;rhea:29870;seed:rxn08067	-999999.0	999999.0			0	0
R_ADK3-735	1 MNXM14@MNXC3 + 1 MNXM51@MNXC3 <==> 1 MNXM30@MNXC3 + 1 MNXM7@MNXC3	RBB488E96_B	1*gene:Rv0733	MNXR68283	2.7.4.6	model:Nucleotide Sugar Metabolism	bigg:ADK3;bigg:ADK3m;ec:2.7.4.6;iaf1260:ADK3;iaf692:ADK3;iin800:ADK1_2;iin800:ADK2_2;ijr904.45632:ADK3;ijr904:ADK3;imeo21:ADK3;imm904:ADK3;imm904:ADK3m;imo1053-pao1:ADK3;imo1056:ADK3;ind750:ADK3;ind750:ADK3m;inj661:ADK3;iso783:ADK3;metacyc:RXN-14074;pubmed:8650159;reactome:REACT_25345.1;rhea:29863;rhea:29864;rhea:29865;rhea:29866;seed:rxn08066	-999999.0	999999.0			0	0
R_ADSL1r-525	1 MNXM14@MNXC3 + 1 MNXM93@MNXC3 <==> 1 MNXM565@MNXC3	R896353BD_B	1*gene:Rv0777	MNXR514	4.3.2.2	biopath:Biosynthesis_of_ATP;biopath:Reactions_and_degradation_of_Purine_ribonucleotides;kegg:Alanine, aspartate and glutamate metabolism;kegg:Metabolic pathways;kegg:Purine metabolism;metacyc:adenosine nucleotides <i>de novo</i> biosynthesis;metacyc:purine nucleotides <i>de novo</i> biosynthesis II;model:Purine Metabolism;seed:Purine conversions;unipathway:AMP biosynthesis via de novo pathway	bigg:ADSL1;bigg:ADSL1r;biopath:RXN00398;brenda:BR3432;ec:4.3.2.2;ecocyc:AMPSYN-RXN;iabaylyiv4:AMPSYN-RXN;iaf1260:ADSL1r;iaf692:ADSL1;iag612:rbs_127;iao358:rll_365;igt196:ADSL1r;iin800:ADE13_2;iit341:ADSL1r;ijn746:ADSL1r;ijr904.45632:ADSL1r;ijr904:ADSL1r;imeo21:ADSL1r;imm904:ADSL1r;imo1053-pao1:ADSL1r;imo1056:ADSL1r;ind750:ADSL1r;inj661:ADSL1r;intenz:4836;irs1563.45632:R01083_c;isb619:ADSL1;iso783…	-999999.0	999999.0			0	0
R_BPNT-662	1 MNXM14@MNXC3 + 1 MNXM9@MNXC3 <-- 1 MNXM2@MNXC3 + 1 MNXM45@MNXC3	RAA82755_RL		MNXR965	3.1.3.7	model:Other Amino Acid Metabolism	bigg:BPNT;brenda:BR10692;ec:3.1.3.7;ecocyc:325-BISPHOSPHATE-NUCLEOTIDASE-RXN;iaf1260:BPNT;igt196:BPNT;iin800:MET22;iit341:BPNT;ijr904.45632:BPNT;ijr904:BPNT;imeo21:BPNT;imm904:BPNT;imo1053-pao1:BPNT;imo1056:BPNT;ind750:BPNT;inj661:BPNT;intenz:3282;irs1563.45632:R00188_c;isb619:BPNT;iso783:BPNT;kegg:R00188;metacyc:325-BISPHOSPHATE-NUCLEOTIDASE-RXN;reactome:REACT_6763.1;rhea:10040;rhea:10041;rhea:1…	-999999.0	0			0	0
R_MTAN-32	1 MNXM150@MNXC3 + 1 MNXM2@MNXC3 --> 1 MNXM168@MNXC3 + 1 MNXM38297@MNXC3	R1781A0_LR	1*gene:Rv0091	MNXR55735	3.2.2.16;3.2.2.9	kegg:Cysteine and methionine metabolism;kegg:Metabolic pathways;model:Methionine Metabolism;seed:Adenosyl nucleosidases;seed:Menaquinone Biosynthesis via Futalosine;seed:Methionine Salvage;unipathway:L-methionine biosynthesis via salvage pathway	bigg:MTAN;brenda:BR19228;ec:3.2.2.16;ec:3.2.2.9;iaf1260:MTAN;iag612:rbs_469;igt196:MTAN;iit341:MTAN;ijr904.45632:MTAN;ijr904:MTAN;imeo21:MTAN;inj661:MTAN;irs1563.45632:R01401_c;isb619:MTAN;iso783:MTAN;iyo844:MTAN;kegg:R01401;seed:rxn01021;upa:UCR01401;upa:UER00871	0	999999.0			0	0
R_OHPBAT-711	1 MNXM1514@MNXC3 + 1 MNXM89557@MNXC3 <==> 1 MNXM20@MNXC3 + 1 MNXM759@MNXC3	RB62274B5_B	1*gene:Rv0884c	MNXR32039	2.6.1.52	kegg:Metabolic pathways;kegg:Vitamin B6 metabolism;metacyc:pyridoxal 5'-phosphate biosynthesis I;model:Glycine, Serine, and Threonine Metabolism;seed:Aminotransferases Aromatic Pathway and More, A work in progress;seed:Pyridoxin (Vitamin B6) Biosynthesis;seed:Serine Biosynthesis;unipathway:pyridoxine 5'-phosphate biosynthesis	bigg:OHPBAT;ec:2.6.1.52;ecocyc:PSERTRANSAMPYR-RXN;iabaylyiv4:PSERTRANSAMPYR-RXN;iaf1260:OHPBAT;iin800:SER1_2;ijn746:OHPBAT;ijr904.45632:OHPBAT;ijr904:OHPBAT;imeo21:OHPBAT;imm904:OHPBAT;imo1053-pao1:OHPBAT;imo1056:OHPBAT;ind750:OHPBAT;inj661:OHPBAT;intenz:16559;irs1563.45632:R05085_c;iso783:OHPBAT;kegg:R05085;metacyc:PSERTRANSAMPYR-RXN;rhea:16573;rhea:16574;rhea:16575;rhea:16576;seed:rxn03445;upa:…	-999999.0	999999.0			0	0
R_GTHOr-638	1 MNXM151@MNXC3 + 1 MNXM1@MNXC3 + 1 MNXM6@MNXC3 <==> 2 MNXM57@MNXC3 + 1 MNXM5@MNXC3	RA30FADDE_B	1*gene:Rv2855	MNXR2826	1.6.4.2;1.8.1.7	kegg:Glutathione metabolism;metacyc:glutathione redox reactions I;metacyc:glutathione redox reactions II;model:Glutamate Metabolism	bigg:GTHO;bigg:GTHOm;bigg:GTHOr;brenda:BR37011;brenda:BS260405;ec:1.6.4.2;ec:1.8.1.7;ecocyc:GLUTATHIONE-REDUCT-NADPH-RXN;iabaylyiv4:GLUTATHIONE-REDUCT-NADPH-RXN;iaf1260:GTHOr;iaf692:GTHOr;iao358:rll_184;iin800:GLR1;ijn746:GTHO;ijr904.45632:GTHOr;ijr904:GTHOr;imeo21:GTHOr;imm904:GTHO;imm904:GTHOm;imo1053-pao1:GTHRD;imo1056:GTHRD;ind750:GTHO;inj661:GTHOr;intenz:10033;iso783:GTHRD;kegg:R00115;macie:…	-999999.0	999999.0			0	0
R_RPPDIMAS-534	1 MNXM152@MNXC3 + 1 MNXM1@MNXC3 + 1 MNXM7741@MNXC3 <-- 1 MNXM5891@MNXC3 + 1 MNXM899@MNXC3	R8B6C8BCD_RL	1*gene:Rv2962c	MNXR69868		model:Membrane Metabolism	bigg:RPPDIMAS;imeo21:RPPDIMAS;inj661:RPPDIMAS;seed:rxn10721	-999999.0	0			0	0
R_RRPPDIMAS-480	1 MNXM152@MNXC3 + 1 MNXM1@MNXC3 + 1 MNXM7742@MNXC3 <-- 1 MNXM7741@MNXC3 + 1 MNXM899@MNXC3	R80AA50BB_RL	1*gene:Rv2958c	MNXR69869		model:Membrane Metabolism	bigg:RRPPDIMAS;imeo21:RRPPDIMAS;inj661:RRPPDIMAS;seed:rxn10760	-999999.0	0			0	0
R_NDPK4-232	1 MNXM152@MNXC3 + 1 MNXM3@MNXC3 <==> 1 MNXM394@MNXC3 + 1 MNXM7@MNXC3	R47B0699A_B	1*gene:Rv2445c	MNXR69532	2.7.4.6	biopath:Biosynthesis_of_2'-Deoxythymidine-5'-triphosphate;biopath:Conversion_and_degradation_of_Pyrimidine_nucleotides_and_bases;kegg:Metabolic pathways;kegg:Pyrimidine metabolism;metacyc:pyrimidine deoxyribonucleotide phosphorylation;metacyc:pyrimidine deoxyribonucleotides <i>de novo</i> biosynthesis I;metacyc:pyrimidine deoxyribonucleotides <i>de novo</i> biosynthesis II;metacyc:pyrimidine deox…	bigg:NDPK4;bigg:NDPK4m;bigg:NDPK4n;biopath:RXN00420;brenda:BS358250;ec:2.7.4.6;ecocyc:DTDPKIN-RXN;kegg:R02093;metacyc:DTDPKIN-RXN;rhea:27682;rhea:27683;rhea:27684;rhea:27685	-999999.0	999999.0			0	0
R_DTMPK-51	1 MNXM152@MNXC3 + 1 MNXM7@MNXC3 <==> 1 MNXM257@MNXC3 + 1 MNXM3@MNXC3	R1CA49BF6_B	1*gene:Rv3247c	MNXR68764	2.7.4.12;2.7.4.13;2.7.4.9	biopath:Biosynthesis_of_2'-Deoxythymidine-5'-triphosphate;biopath:Conversion_and_degradation_of_Pyrimidine_nucleotides_and_bases;kegg:Metabolic pathways;kegg:Pyrimidine metabolism;metacyc:pyrimidine deoxyribonucleotide phosphorylation;metacyc:pyrimidine deoxyribonucleotides <i>de novo</i> biosynthesis I;metacyc:pyrimidine deoxyribonucleotides <i>de novo</i> biosynthesis II;metacyc:pyrimidine deox…	bigg:DTMPK;biopath:RXN00496;brenda:BR48076;ec:2.7.4.12;ec:2.7.4.13;ec:2.7.4.9;ecocyc:DTMPKI-RXN;iabaylyiv4:DTMPKI-RXN;iaf1260:DTMPK;iaf692:DTMPK;iag612:rbs_284;iao358:rll_468;igt196:DTMPK;iin800:CDC8;iit341:DTMPK;ijn746:DTMPK;ijr904.45632:DTMPK;ijr904:DTMPK;imeo21:DTMPK;imm904:DTMPK;imo1053-pao1:DTMPK;imo1056:DTMPK;ind750:DTMPK;inj661:DTMPK;intenz:3013;intenz:3016;ips189:DTMPK;isb619:DTMPK;iso783…	-999999.0	999999.0			0	0
R_DHPPDA2-948	1 MNXM1532@MNXC3 + 1 MNXM15@MNXC3 <-- 1 MNXM1@MNXC3 + 1 MNXM2@MNXC3 + 1 MNXM648@MNXC3	RECEF8C0E_RL	1*gene:Rv1409	MNXR1583	3.5.4.26	kegg:Metabolic pathways;kegg:Riboflavin metabolism;metacyc:flavin biosynthesis I (bacteria and plants);model:Riboflavin Metabolism;unipathway:riboflavin biosynthesis	bigg:DHPPDA2;brenda:BR26118;ec:3.5.4.26;ecocyc:RIBOFLAVINSYNDEAM-RXN;iabaylyiv4:RIBOFLAVINSYNDEAM-RXN;iaf1260:DHPPDA2;iao358:rll_397;igt196:DHPPDA2;iin800:RIB7_1;iit341:DHPPDA;ijn746:DHPPDA;ijr904.45632:DHPPDA2;ijr904:DHPPDA2;imeo21:DHPPDADHPPDA2;imo1053-pao1:DHPPDA2;imo1056:DHPPDA2;ind750:DHPPDA;inj661:DHPPDA;inj661:DHPPDA2;intenz:4335;isb619:DHPPDA;iso783:DHPPDA2;iyo844:DHPPDA2;kegg:R03459;meta…	-999999.0	0			0	0
R_DHPPDA-704	1 MNXM1532@MNXC3 + 1 MNXM15@MNXC3 <-- 1 MNXM1@MNXC3 + 1 MNXM2@MNXC3 + 1 MNXM90906@MNXC3	RB465B165_RL	1*gene:Rv1409	MNXR68711	3.5.4.26	model:Riboflavin Metabolism	bigg:DHPPDA;ec:3.5.4.26	-999999.0	0			0	0
R_TYRTA-474	1 MNXM153@MNXC3 + 1 MNXM89557@MNXC3 <==> 1 MNXM20@MNXC3 + 1 MNXM76@MNXC3	R7F0E3AF7_B		MNXR32524	2.6.1.1;2.6.1.5;2.6.1.57;2.6.1.9	kegg:Biosynthesis of secondary metabolites;kegg:Isoquinoline alkaloid biosynthesis;kegg:Metabolic pathways;kegg:Novobiocin biosynthesis;kegg:Phenylalanine, tyrosine and tryptophan biosynthesis;kegg:Tyrosine metabolism;kegg:Ubiquinone and other terpenoid-quinone biosynthesis;metacyc:(<i>S</i>)-reticuline biosynthesis I;metacyc:4-hydroxyphenylpyruvate biosynthesis;metacyc:rosmarinic acid biosynthes…	bigg:TYRTA;bigg:TYRTAi;bigg:TYRTAm;bigg:TYRTAp;brenda:BR47696;ec:2.6.1.1;ec:2.6.1.5;ec:2.6.1.57;ec:2.6.1.9;ecocyc:TYRAMINOTRANS-RXN;iabaylyiv4:TYRAMINOTRANS-RXN;iaf1260:TYRTA;iaf692:TYRTA;iag612:rbs_72;iag612:rbs_73;iao358:rll_20;iin800:AAT1_2;iin800:AAT2_2;iin800:ARO8;iin800:ARO9_2;iit341:TYRTA;ijn746:TYRTA;ijr904.45632:TYRTA;ijr904:TYRTA;imeo21:TYRTA;imm904:TYRTAi;imm904:TYRTAim;imm904:TYRTAip;…	-999999.0	999999.0			0	0
R_DALAt2r-945	1 MNXM156@MNXC2 + 1 MNXM1@MNXC2 <==> 1 MNXM156@MNXC3 + 1 MNXM1@MNXC3	RECD550D8_B	1*gene:Rv1704c	MNXR1424		model:Transport;seed:Pyruvate Alanine Serine Interconversions	bigg:DALAt2;bigg:DALAt2pp;bigg:DALAt2r;bigg:DALAt2rL;iaf1260:DALAt2pp;iit341:DALAt2;ijr904.45632:DALAt2r;ijr904:DALAt2r;imeo21:DALAt2r;imo1053-pao1:ALA_Dt6;imo1056:ALA_Dt6;inj661:DALAt2r;isb619:DALAt2r;iyo844:ALA_Dt2;seed:rxn05494;seed:rxn08301	-999999.0	999999.0			0	0
R_EX_ala_D_LPAREN_e_RPAREN_-793	1 MNXM156@MNXC2 --> 1 MNXM156@BOUNDARY	RC96712E3_LR						0	999999.0			0	1
R_DALAOX-594	1 MNXM156@MNXC3 + 1 MNXM2@MNXC3 + 1 MNXM4@MNXC3 --> 1 MNXM15@MNXC3 + 1 MNXM22@MNXC3 + 1 MNXM23@MNXC3	R99BDB7F6_LR	1*gene:Rv1905c	MNXR1423	1.4.3.19;1.4.3.3	model:Other Amino Acid Metabolism	bigg:DALAOX;bigg:DALAOXx;brenda:BR47358;ec:1.4.3.19;ec:1.4.3.3;imeo21:DALAOX;imo1053-pao1:DAMOX_ALA;imo1056:DAMOX_ALA;inj661:DALAOX;intenz:19124;iyo844:DAMOX_ALA;kegg:R05861;metacyc:RXN-8672;rhea:22688;rhea:22689;rhea:22690;rhea:22691;seed:rxn04092	0	999999.0			0	0
R_ALAR-75	1 MNXM156@MNXC3 <==> 1 MNXM32@MNXC3	R20F27F8B_B	1*gene:Rv3423c	MNXR626	5.1.1.1	biopath:Metabolism_of_L-Glutamate,_L-Aspartate_and_related_compounds;kegg:D-Alanine metabolism;kegg:Metabolic pathways;metacyc:alanine biosynthesis I;metacyc:alanine degradation I;model:Alanine and Aspartate Metabolism;seed:Pyruvate Alanine Serine Interconversions;unipathway:D-alanine biosynthesis	bigg:ALAR;bigg:ALARi;biopath:RXN01498;brenda:BR162;ec:5.1.1.1;ecocyc:ALARACECAT-RXN;iabaylyiv4:ALARACECAT-RXN;iaf1260:ALAR;iag612:rbs_365;iao358:rll_106;iit341:ALAR;ijn746:ALAR;ijr904.45632:ALAR;ijr904.45632:ALARi;ijr904:ALAR;ijr904:ALARi;imeo21:ALAR;imo1053-pao1:ALAR;imo1053-pao1:ALARi;imo1056:ALAR;imo1056:ALARi;inj661:ALAR;intenz:4882;isb619:ALAR;iso783:ALAR;iyo844:ALAR;kegg:R00401;macie:M0213;…	-999999.0	999999.0			0	0
R_EX_meoh_LPAREN_e_RPAREN_-42	1 MNXM157@MNXC2 --> 1 MNXM157@BOUNDARY	R1AC59AD5_LR						0	999999.0			0	1
R_MEOHt2-314	1 MNXM157@MNXC2 <==> 1 MNXM157@MNXC3	R5A322583_B		MNXR3482		model:Transport	bigg:MEOHt2;bigg:MEOHtly;bigg:MEOHtr;iaf692:MEOHt2;imeo21:MEOHt2;inj661:MEOHt2;seed:rxn10570	-999999.0	999999.0			0	0
R_PRDX-650	1 MNXM157@MNXC3 + 1 MNXM22@MNXC3 --> 2 MNXM2@MNXC3 + 1 MNXM56@MNXC3	RA70CD209_LR	1*gene:Rv1908c	MNXR4427	1.11.1.21;1.11.1.6;1.11.1.7	kegg:Metabolic pathways;kegg:Methane metabolism;kegg:Microbial metabolism in diverse environments;model:Redox Metabolism	bigg:PRDX;bigg:PRDXl;ec:1.11.1.21;ec:1.11.1.6;ec:1.11.1.7;imeo21:PRDX;inj661:PRDX;kegg:R00602;metacyc:RXN-14189;rhea:30691;rhea:30692;rhea:30693;rhea:30694;seed:rxn00427	0	999999.0			0	0
R_YUMPS-386	1 MNXM158@MNXC3 + 1 MNXM15900@MNXC3 <==> 1 MNXM2276@MNXC3 + 1 MNXM2@MNXC3	R6AD53F69_B	1*gene:Rv2793c+1*gene:Rv3455c	MNXR70083	4.2.1.70	model:Pyrimidine Metabolism	bigg:YUMPS;ec:4.2.1.70	-999999.0	999999.0			0	0
R_TKT1-154	1 MNXM15900@MNXC3 + 1 MNXM186@MNXC3 <==> 1 MNXM2378@MNXC3 + 1 MNXM271@MNXC3	R35C13EF7_B	1*gene:Rv1449c	MNXR69977	2.2.1.1	model:Pentose Phosphate Pathway	bigg:TKT1;ec:2.2.1.1	-999999.0	999999.0			0	0
R_RBK-348	1 MNXM15900@MNXC3 + 1 MNXM1@MNXC3 + 1 MNXM7@MNXC3 <-- 1 MNXM242@MNXC3 + 1 MNXM3@MNXC3	R61FE1BCC_RL	1*gene:Rv2436	MNXR69847	2.7.1.15	model:Pentose Phosphate Pathway	bigg:RBK;bigg:RBKr;ec:2.7.1.15	-999999.0	0			0	0
R_SHSL4r-120	1 MNXM159@MNXC3 + 1 MNXM15@MNXC3 + 1 MNXM1@MNXC3 + 1 MNXM25@MNXC3 <==> 1 MNXM2@MNXC3 + 1 MNXM820@MNXC3	R2A69B9AC_B	1*gene:Rv0391+1*gene:Rv1079	MNXR69903	2.5.1.48	kegg:Cysteine and methionine metabolism;kegg:Metabolic pathways;model:Cysteine Metabolism	bigg:SHSL4r;ec:2.5.1.48;kegg:R00999;metacyc:METBALT-RXN;seed:rxn00740	-999999.0	999999.0			0	0
R_CYSTGL-142	1 MNXM159@MNXC3 + 1 MNXM15@MNXC3 + 1 MNXM55@MNXC3 <-- 1 MNXM2@MNXC3 + 1 MNXM319@MNXC3	R30A69BD5_RL		MNXR1358	4.4.1.1	biopath:Biosynthesis_of_L-Cysteine_from_L-Homoserine_(in_animals);biopath:Metabolism_of_L-Lysine,_L-Threonine,_L-Methionine,_and_L-Cysteine;biopath:Metabolism_of_Nitrogen;kegg:Cysteine and methionine metabolism;kegg:Glycine, serine and threonine metabolism;kegg:Metabolic pathways;metacyc:cysteine biosynthesis/homocysteine degradation;metacyc:homocysteine and cysteine interconversion;model:Methion…	bigg:CYSTGL;bigg:CYSTGLr;biopath:RXN01447;brenda:BS368478;ec:4.4.1.1;intenz:4845;kegg:R01001;metacyc:CYSTAGLY-RXN;pubmed:10212249;pubmed:19261609;reactome:REACT_116098;reactome:REACT_116098.1;reactome:REACT_126379;reactome:REACT_130274;reactome:REACT_130546;reactome:REACT_131394;reactome:REACT_131517;reactome:REACT_135710;reactome:REACT_139114;reactome:REACT_139170;reactome:REACT_141639;reactome:…	-999999.0	0			0	0
R_EX_nh4_LPAREN_e_RPAREN_-358	1 MNXM15@MNXC2 <==> 1 MNXM15@BOUNDARY	R65404FB9_B						-1	999999.0			0	1
R_NH4t-963	1 MNXM15@MNXC2 <==> 1 MNXM15@MNXC3	RF03E5809_B	1*gene:Rv2920c	MNXR3814		model:Transport	bigg:NH4t;bigg:NH4tex;bigg:NH4tm;bigg:NH4tn;bigg:NH4tp;bigg:NH4tpp;metacyc:RXN-9615;metacyc:TRANS-RXN0-544;reactome:REACT_129001;reactome:REACT_129759;reactome:REACT_130350;reactome:REACT_132010;reactome:REACT_132957;reactome:REACT_134790;reactome:REACT_139485;reactome:REACT_139852;reactome:REACT_144576;reactome:REACT_146933;reactome:REACT_154798;reactome:REACT_156762;reactome:REACT_20532;seed:rx…	-999999.0	999999.0			0	0
R_PYAM5PO-234	1 MNXM15@MNXC3 + 1 MNXM161@MNXC3 + 1 MNXM22@MNXC3 <-- 1 MNXM2@MNXC3 + 1 MNXM366@MNXC3 + 1 MNXM4@MNXC3	R47BD1A4_RL	1*gene:Rv2607	MNXR4532	1.4.3.5	kegg:Metabolic pathways;kegg:Vitamin B6 metabolism;metacyc:pyridoxal 5'-phosphate salvage pathway;metacyc:vitamin B6 salvage (plants);model:Pantothenate and CoA Metabolism;unipathway:B6 vitamer interconversion	bigg:PYAM5PO;bigg:PYAM5POr;brenda:BR36881;ec:1.4.3.5;ecocyc:PMPOXI-RXN;iabaylyiv4:PMPOXI-RXN;iaf1260:PYAM5PO;iin800:PDX3_1;iin800:PDX3_5;ijr904.45632:PYAM5PO;ijr904:PYAM5PO;imeo21:PYAM5PO;imm904:PYAM5PO;imo1053-pao1:PYAM5PO;imo1056:PYAM5PO;ind750:PYAM5PO;inj661:PYAM5PO;intenz:16460;irs1563.45632:R00277_c;iso783:PYAM5PO;kegg:R00277;metacyc:PMPOXI-RXN;pubmed:15182361;reactome:REACT_125943;reactome:…	-999999.0	0			0	0
R_GCCb-245	1 MNXM15@MNXC3 + 1 MNXM1663@MNXC3 + 1 MNXM183@MNXC3 <-- 1 MNXM1@MNXC3 + 1 MNXM79@MNXC3 + 1 MNXM81221@MNXC3	R4AFEAFBB_RL	1*gene:Rv2211c	MNXR55550	2.1.2.10	kegg:Glycine, serine and threonine metabolism;kegg:Metabolic pathways;kegg:One carbon pool by folate;model:Glycine, Serine, and Threonine Metabolism;seed:Glycine cleavage system;seed:Photorespiration (oxidative C2 cycle);seed:YgfZ	bigg:GCCb;bigg:GCCbim;brenda:BS320028;ec:2.1.2.10;iag612:rbs_547;imeo21:GCCb;imm904:GCCbim;ind750:GCCbim;inj661:GCCb;irs1563.45632:R04125_c;isb619:GCCb;kegg:R04125;obsolete:rxn09496;seed:rxn06600	-999999.0	0			0	0
R_GUAD-1000	1 MNXM15@MNXC3 + 1 MNXM174@MNXC3 <-- 1 MNXM1@MNXC3 + 1 MNXM259@MNXC3 + 1 MNXM2@MNXC3	RFA7D7587_RL		MNXR2844	3.5.4.3	biopath:Degradation_of_Guanosine_to_Xanthine;biopath:Reactions_and_degradation_of_Purine_ribonucleotides;kegg:Metabolic pathways;kegg:Purine metabolism;metacyc:guanosine nucleotides degradation II;metacyc:guanosine nucleotides degradation III;metacyc:purine nucleobases degradation I (anaerobic);metacyc:purine nucleobases degradation II (anaerobic);model:Nucleotide Sugar Metabolism;seed:Purine con…	bigg:GUAD;biopath:RXN00924;brenda:BR22740;ec:3.5.4.3;ecocyc:GUANINE-DEAMINASE-RXN;iabaylyiv4:GUANINE-DEAMINASE-RXN;iaf1260:GUAD;iaf692:GUAD;iag612:rbs_331;ijn746:GUAD;ijr904.45632:GUAD;ijr904:GUAD;imeo21:GUAD;imm904:GUAD;imo1053-pao1:GUADr;imo1056:GUADr;inj661:GUAD;intenz:4312;ips189:GUAD;iyo844:GUAD;kegg:R01676;metacyc:GUANINE-DEAMINASE-RXN;pubmed:10075721;pubmed:10913105;pubmed:19470646;reactom…	-999999.0	0			0	0
R_ARGDr-311	1 MNXM15@MNXC3 + 1 MNXM211@MNXC3 <==> 1 MNXM2@MNXC3 + 1 MNXM70@MNXC3	R59690FF8_B	1*gene:Rv1001	MNXR777	3.5.3.15;3.5.3.6	biopath:Metabolism_of_L-Arginine;biopath:Urea_and_L-Aspartate_cycles,_Polyamine_and_Creatine_synthesis;kegg:Arginine and proline metabolism;kegg:Biosynthesis of secondary metabolites;kegg:Metabolic pathways;metacyc:arginine degradation V (arginine deiminase pathway);metacyc:proline biosynthesis II (from arginine);model:Arginine and Proline Metabolism;seed:Arginine and Ornithine Degradation;unipat…	bigg:ARGD;bigg:ARGDr;biopath:RXN00580;brenda:BR22730;brenda:BS369889;ec:3.5.3.15;ec:3.5.3.6;iaf692:ARGDr;iao358:rll_38;ijn746:ARGD;imeo21:ARGDr;imo1053-pao1:ARGDE;imo1056:ARGDE;inj661:ARGDr;intenz:4294;isb619:ARGDr;kegg:R00552;metacyc:ARGININE-DEIMINASE-RXN;rhea:19597;rhea:19598;rhea:19599;rhea:19600;seed:rxn00395;upa:UCR00552;upa:UER00364	-999999.0	999999.0			0	0
R_ASPO1-801	1 MNXM15@MNXC3 + 1 MNXM22@MNXC3 + 1 MNXM46@MNXC3 <-- 1 MNXM2@MNXC3 + 1 MNXM42@MNXC3 + 1 MNXM4@MNXC3	RCBE45683_RL	1*gene:Rv1595	MNXR863	1.4.3.15;1.4.3.16;1.4.3.2	kegg:Alanine, aspartate and glutamate metabolism;kegg:Metabolic pathways;model:Alanine and Aspartate Metabolism;seed:NAD and NADP cofactor biosynthesis global;seed:NAD regulation	bigg:ASPO1;brenda:BS258998;ec:1.4.3.15;ec:1.4.3.16;ec:1.4.3.2;iabaylyiv4:L-ASPARTATE-OXIDASE-RXN;ijn746:ASPO1;imeo21:ASPO1;inj661:ASPO1;intenz:19265;iyo844:ASPO7;kegg:R00357;rhea:19025;rhea:19026;rhea:19027;rhea:19028;seed:rxn00262	-999999.0	0			0	0
R_PEAMNO-926	1 MNXM15@MNXC3 + 1 MNXM22@MNXC3 + 1 MNXM473@MNXC3 <-- 1 MNXM2@MNXC3 + 1 MNXM4@MNXC3 + 1 MNXM660@MNXC3	RE92322D3_RL		MNXR4149	1.4.3.21;1.4.3.22;1.4.3.4;1.4.3.6	kegg:Phenylalanine metabolism;metacyc:phenylalanine degradation IV (mammalian, via side chain);metacyc:phenylethanol biosynthesis;metacyc:phenylethylamine degradation I;model:Phenylalanine Tyrosine Tryptophan Metabolism;unipathway:L-phenylalanine degradation	bigg:PEAMNO;bigg:PEAMNOpp;brenda:BS374306;ec:1.4.3.21;ec:1.4.3.22;ec:1.4.3.4;ec:1.4.3.6;ecocyc:AMINEPHEN-RXN;iaf1260:PEAMNOpp;ijr904.45632:PEAMNO;ijr904:PEAMNO;imeo21:PEAMNO;inj661:PEAMNO;intenz:17560;irs1563.45632:R02613_c;kegg:R02613;metacyc:AMINEPHEN-RXN;metacyc:RXN-10817;pubmed:6788990;reactome:REACT_103010;reactome:REACT_107640;reactome:REACT_110139;reactome:REACT_111000;reactome:REACT_13662…	-999999.0	0			0	0
R_SERD_L-536	1 MNXM15@MNXC3 + 1 MNXM23@MNXC3 <-- 1 MNXM53@MNXC3	R8B7D9DD0_RL	1*gene:Rv0069c	MNXR4812	4.2.1.13;4.3.1.15;4.3.1.17;4.3.1.19	biopath:Catabolism_of_Amino_acids;biopath:Degradation_of_L-Serine;biopath:Degradation_of_L-serine;biopath:Metabolism_of_L-Serine_and_Glycine;kegg:Biosynthesis of secondary metabolites;kegg:Glycine, serine and threonine metabolism;kegg:Metabolic pathways;metacyc:L-serine degradation;metacyc:glycine betaine degradation;metacyc:purine nucleobases degradation II (anaerobic);model:Cysteine Metabolism;…	bigg:SERD_L;bigg:SERD_Lr;bigg:SER_AL;biopath:RXN00542;brenda:BR22832;ec:4.2.1.13;ec:4.3.1.15;ec:4.3.1.17;ec:4.3.1.19;ecocyc:4.3.1.17-RXN;iaf1260:SERD_L;iag612:rbs_424;iao358:rll_406;iin800:CHA1_2;iin800:YIL167W;iit341:SERD_L;ijn746:SERD_Lr;ijn746:SER_AL;ijr904.45632:SERD_L;ijr904:SERD_L;imeo21:SERD_L;imm904:SERD_L;imo1053-pao1:SERD_L;imo1056:SERD_L;ind750:SERD_L;inj661:SERD_L;intenz:4831;irs1563.…	-999999.0	0			0	0
R_SERD_D-938	1 MNXM15@MNXC3 + 1 MNXM23@MNXC3 <-- 1 MNXM694@MNXC3	REAE0A1CD_RL	1*gene:Rv0069c	MNXR4811	4.3.1.18	kegg:Glycine, serine and threonine metabolism;metacyc:D-serine degradation;metacyc:serine racemization;model:Glycine, Serine, and Threonine Metabolism;seed:Pyruvate Alanine Serine Interconversions	bigg:SERD_D;brenda:BR22833;ec:4.3.1.18;ecocyc:DSERDEAM-RXN;iabaylyiv4:DSERDEAM-RXN;iaf1260:SERD_D;ijr904.45632:SERD_D;ijr904:SERD_D;imeo21:SERD_D;imo1053-pao1:SERD_D;imo1056:SERD_D;inj661:SERD_D;intenz:4832;iyo844:SERD_D;kegg:R00221;metacyc:DSERDEAM-RXN;rhea:13977;rhea:13978;rhea:13979;rhea:13980;seed:rxn00166	-999999.0	0			0	0
R_AMID4-156	1 MNXM15@MNXC3 + 1 MNXM26@MNXC3 <-- 1 MNXM2@MNXC3 + 1 MNXM4428@MNXC3	R36BDE232_RL	1*gene:Rv2363	MNXR708	3.5.1.13;3.5.1.4;3.5.1.49	model:Other Amino Acid Metabolism	bigg:AMID4;brenda:BS140504;ec:3.5.1.13;ec:3.5.1.4;ec:3.5.1.49;iit341:AMID4;imeo21:AMID4;inj661:AMID4;kegg:R00321;seed:rxn00231	-999999.0	0			0	0
R_NNAM-1001	1 MNXM15@MNXC3 + 1 MNXM274@MNXC3 <-- 1 MNXM216@MNXC3 + 1 MNXM2@MNXC3	RFA88E909_RL	1*gene:Rv2043c	MNXR3835	3.5.1.19	biopath:Biosynthesis_of_Nicotinamide,_NAD_and_NADP;biopath:Biosynthesis_of_Nicotinate,_NAD_and_NADP;biopath:Degradation_of_NAD+;biopath:Degradation_of_NADP+;kegg:Metabolic pathways;kegg:Nicotinate and nicotinamide metabolism;metacyc:NAD salvage pathway I;metacyc:aldoxime degradation;metacyc:pyridine nucleotide cycling (plants);model:Pantothenate and CoA Metabolism;seed:NAD and NADP cofactor biosy…	bigg:NNAM;bigg:NNAMr;bigg:NNAMrm;biopath:RXN00243;brenda:BR26099;ec:3.5.1.19;ecocyc:NICOTINAMID-RXN;iabaylyiv4:NICOTINAMID-RXN;iaf1260:NNAM;iao358:rll_614;iin800:PNC1_1;iin800:PNC1_2;ijr904.45632:NNAM;ijr904:NNAM;imeo21:NNAM;imm904:NNAMr;imm904:NNAMrm;ind750:NNAMr;ind750:NNAMrm;inj661:NNAM;intenz:4203;isb619:NNAM;iyo844:NNAM;kegg:R01268;metacyc:NICOTINAMID-RXN;pubmed:2183889;pubmed:8726014;reacto…	-999999.0	0			0	0
R_CYTD-1013	1 MNXM15@MNXC3 + 1 MNXM288@MNXC3 <-- 1 MNXM1@MNXC3 + 1 MNXM2@MNXC3 + 1 MNXM338@MNXC3	RFD334FED_RL	1*gene:Rv3315c	MNXR1374	3.5.4.5	biopath:Conversion_and_degradation_of_Pyrimidine_nucleotides_and_bases;biopath:Degradation_of_Cytidine-5'-phosphate;kegg:Metabolic pathways;kegg:Pyrimidine metabolism;metacyc:pyrimidine ribonucleosides degradation;metacyc:pyrimidine ribonucleosides salvage I;metacyc:pyrimidine ribonucleosides salvage II;model:Pyrimidine Metabolism;seed:pyrimidine conversions;seed:tRNA modification Bacteria;unipat…	bigg:CYTD;bigg:CYTDn;biopath:RXN00953;brenda:BR22742;ec:3.5.4.5;ecocyc:CYTIDEAM2-RXN;iabaylyiv4:CYTIDEAM2-RXN;iaf1260:CYTD;iag612:rbs_219;iao358:rll_83;iin800:CDD1_1;ijr904.45632:CYTD;ijr904:CYTD;imeo21:CYTD;imm904:CYTD;ind750:CYTD;inj661:CYTD;intenz:4314;ips189:CYTD;irs1563.45632:R01878_c;isb619:CYTD;iso783:CYTD;iyo844:CYTD;kegg:R01878;macie:M0097;metacyc:CYTIDEAM2-RXN;reactome:REACT_376.4;rhea:…	-999999.0	0			0	0
R_ADA-491	1 MNXM15@MNXC3 + 1 MNXM334@MNXC3 <-- 1 MNXM1@MNXC3 + 1 MNXM212@MNXC3 + 1 MNXM2@MNXC3	R83113D03_RL	1*gene:Rv3313c	MNXR466	3.5.4.4	biopath:Degradation_of_Adenosine_to_Xanthine;biopath:Reactions_and_degradation_of_Purine_ribonucleotides;kegg:Metabolic pathways;kegg:Purine metabolism;metacyc:adenine and adenosine salvage III;metacyc:adenine and adenosine salvage V;metacyc:adenosine nucleotides degradation II;metacyc:purine ribonucleosides degradation;model:Purine Metabolism;seed:Menaquinone Biosynthesis via Futalosine	bigg:ADA;bigg:ADAe;biopath:RXN01164;brenda:BR22741;ec:3.5.4.4;ecocyc:ADENODEAMIN-RXN;iabaylyiv4:ADENODEAMIN-RXN;iaf1260:ADA;iao358:rll_7;iin800:AAH1_1;ijn746:ADA;ijr904.45632:ADA;ijr904:ADA;imeo21:ADA;imm904:ADA;imo1053-pao1:ADA;imo1056:ADA;ind750:ADA;inj661:ADA;intenz:4313;irs1563.45632:R01560_c;iso783:ADA;kegg:R01560;metacyc:ADENODEAMIN-RXN;rhea:24408;rhea:24409;rhea:24410;rhea:24411;seed:rxn01…	-999999.0	0			0	0
R_GLNSP1-818	1 MNXM15@MNXC3 + 1 MNXM3@MNXC3 + 1 MNXM5328@MNXC3 --> 1 MNXM1@MNXC3 + 1 MNXM7@MNXC3 + 1 MNXM9211@MNXC3 + 1 MNXM9@MNXC3	RD0E86B91_LR	1*gene:Rv1878+1*gene:Rv2220+1*gene:Rv2222c+1*gene:Rv2860c	MNXR2698	6.3.1.2	model:Peptidoglycan Metabolism;seed:Ammonia assimilation;seed:Glutamine synthetases;seed:Glutamine, Glutamate, Aspartate and Asparagine Biosynthesis;seed:Peptidoglycan Biosynthesis 2;seed:Photorespiration (oxidative C2 cycle)	bigg:GLNSP1;ec:6.3.1.2;imeo21:GLNSP1;inj661:GLNSP1;irs1563.45632:R05028_c;seed:rxn03406	0	999999.0			0	0
R_GLNS-119	1 MNXM15@MNXC3 + 1 MNXM3@MNXC3 + 1 MNXM89557@MNXC3 --> 1 MNXM1@MNXC3 + 1 MNXM37@MNXC3 + 1 MNXM7@MNXC3 + 1 MNXM9@MNXC3	R2A514FF5_LR	1*gene:Rv1878+1*gene:Rv2220+1*gene:Rv2222c+1*gene:Rv2860c	MNXR32767	6.3.1.2	kegg:Alanine, aspartate and glutamate metabolism;kegg:Arginine and proline metabolism;kegg:Glyoxylate and dicarboxylate metabolism;kegg:Metabolic pathways;kegg:Microbial metabolism in diverse environments;kegg:Nitrogen metabolism;metacyc:ammonia assimilation cycle I;metacyc:ammonia assimilation cycle II;metacyc:glutamine biosynthesis I;metacyc:glutamine biosynthesis III;metacyc:nitrate reduction …	bigg:GLNS;brenda:BR6443;brenda:BS370870;ec:6.3.1.2;ecocyc:GLUTAMINESYN-RXN;iabaylyiv4:GLUTAMINESYN-RXN;iaf1260:GLNS;iaf692:GLNS;iag612:rbs_181;iao358:rll_163;iin800:GLN1;iit341:GLNS;ijn746:GLNS;ijr904.45632:GLNS;ijr904:GLNS;imeo21:GLNS;imm904:GLNS;imo1053-pao1:GLNS_i;imo1056:GLNS_i;ind750:GLNS;inj661:GLNS;intenz:5094;irs1563.45632:R00253_c;irs1563.45632:R00253_m;irs1563.45632:R00253_p;isb619:GLNS…	0	999999.0			0	0
R_DCTPD-789	1 MNXM15@MNXC3 + 1 MNXM452@MNXC3 <-- 1 MNXM1@MNXC3 + 1 MNXM2@MNXC3 + 1 MNXM360@MNXC3	RC8AE5CC9_RL	1*gene:Rv0321	MNXR1475	3.5.4.13;3.5.4.14	biopath:Biosynthesis_of_2'-Deoxyuridine-5'-phosphate_from_Uridine-5'-diphosphate;biopath:Conversion_and_degradation_of_Pyrimidine_nucleotides_and_bases;kegg:Metabolic pathways;kegg:Pyrimidine metabolism;metacyc:pyrimidine deoxyribonucleotides <i>de novo</i> biosynthesis II;metacyc:superpathway of pyrimidine deoxyribonucleotides <i>de novo</i> biosynthesis (E. coli);model:Pyrimidine Metabolism;uni…	bigg:DCTPD;biopath:RXN00121;brenda:BR22734;ec:3.5.4.13;ec:3.5.4.14;ecocyc:DCTP-DEAM-RXN;iabaylyiv4:DCTP-DEAM-RXN;iaf1260:DCTPD;iaf692:DCTPD;igt196:DCTPD;iin800:DCD1_2;iit341:DCTPD;ijn746:DCTPD;ijr904.45632:DCTPD;ijr904:DCTPD;imeo21:DCTPD;imm904:DCTPD;imo1053-pao1:DCTPD;imo1056:DCTPD;ind750:DCTPD;inj661:DCTPD;intenz:4322;iso783:DCTPD;kegg:R02325;metacyc:DCTP-DEAM-RXN;rhea:22680;rhea:22681;rhea:226…	-999999.0	0			0	0
R_DCYTD-869	1 MNXM15@MNXC3 + 1 MNXM492@MNXC3 <-- 1 MNXM1@MNXC3 + 1 MNXM2@MNXC3 + 1 MNXM704@MNXC3	RDAE77DD2_RL		MNXR1478	3.5.4.14;3.5.4.5	biopath:Biosynthesis_of_2'-Deoxyuridine-5'-phosphate;biopath:Conversion_and_degradation_of_Pyrimidine_nucleotides_and_bases;kegg:Pyrimidine metabolism;metacyc:pyrimidine deoxyribonucleosides degradation;metacyc:pyrimidine deoxyribonucleosides salvage;model:Pyrimidine Metabolism;seed:pyrimidine conversions;seed:tRNA modification Bacteria	bigg:DCYTD;bigg:DCYTDn;biopath:RXN00787;brenda:BR22735;ec:3.5.4.14;ec:3.5.4.5;ecocyc:CYTIDEAM-RXN;iaf1260:DCYTD;iag612:rbs_235;iao358:rll_84;iin800:CDD1_2;ijr904.45632:DCYTD;ijr904:DCYTD;imeo21:DCYTD;imm904:DCYTD;ind750:DCYTD;inj661:DCYTD;intenz:4323;ips189:DCYTD;irs1563.45632:R02485_c;iso783:DCYTD;iyo844:DCYTD;kegg:R02485;metacyc:CYTIDEAM-RXN;pubmed:15689149;pubmed:7923172;reactome:REACT_100555;…	-999999.0	0			0	0
R_DADA-251	1 MNXM15@MNXC3 + 1 MNXM935@MNXC3 <-- 1 MNXM1@MNXC3 + 1 MNXM2@MNXC3 + 1 MNXM625@MNXC3	R4BA51054_RL		MNXR1403	3.5.4.17;3.5.4.4	biopath:Conversion_and_degradation_of_Purine_desoxyribonucleotides;biopath:Degradation_of_2'-Deoxyadenosine_to_Hypoxanthine;kegg:Metabolic pathways;kegg:Purine metabolism;metacyc:purine deoxyribonucleosides degradation;model:Nucleotide Sugar Metabolism;seed:Menaquinone Biosynthesis via Futalosine	bigg:DADA;bigg:DADAe;biopath:RXN00007;brenda:BS141041;ec:3.5.4.17;ec:3.5.4.4;ecocyc:ADDALT-RXN;iabaylyiv4:ADDALT-RXN;iaf1260:DADA;iao358:rll_8;iin800:AAH1_2;ijn746:DADA;ijr904.45632:DADA;ijr904:DADA;imeo21:DADA;imm904:DADA;imo1053-pao1:DADA;imo1056:DADA;ind750:DADA;inj661:DADA;irs1563.45632:R02556_c;iso783:DADA;kegg:R02556;metacyc:ADDALT-RXN;reactome:REACT_2135.4;rhea:28190;rhea:28191;rhea:28192;…	-999999.0	0			0	0
R_PYDXO-37	1 MNXM15@MNXC3 + 2 MNXM2@MNXC3 + 1 MNXM311@MNXC3 + 0.5 MNXM4@MNXC3 <==> 2 MNXM22@MNXC3 + 1 MNXM548@MNXC3	R190B999C_B	1*gene:Rv2607	MNXR4542	1.4.3.5	model:Cofactor Metabolism	bigg:PYDXO;ec:1.4.3.5;imeo21:PYDXO;imm904:PYDXO;imo1053-pao1:PYDXO;imo1056:PYDXO;ind750:PYDXO;inj661:PYDXO;seed:rxn09566	-999999.0	999999.0			0	0
R_HEX1-834	1 MNXM160@MNXC3 + 1 MNXM1@MNXC3 + 1 MNXM7@MNXC3 <-- 1 MNXM3@MNXC3 + 1 MNXM41@MNXC3	RD51F1513_RL	1*gene:Rv0650	MNXR69234	2.7.1.1;2.7.1.2	kegg:Biosynthesis of secondary metabolites;kegg:Butirosin and neomycin biosynthesis;kegg:Streptomycin biosynthesis;model:Glycolysis;seed:Entner-Doudoroff Pathway;seed:Glycolysis and Gluconeogenesis;seed:Sucrose Metabolism;seed:Sugar utilization in Thermotogales;unipathway:glycolysis	bigg:HEX1;brenda:BR47759;ec:2.7.1.1;ec:2.7.1.2;ecocyc:GLUCOKIN-RXN;iaf1260:HEX1;iag612:rbs_170;iag612:rbs_172;iao358:rll_159;iin800:GLK1_1;iin800:HXK1_2;iin800:HXK2_2;iit341:HEX1;ijn746:HEX1;ijr904.45632:HEX1;ijr904:HEX1;imeo21:HEX1;imm904:HEX1;imo1053-pao1:HEX1;imo1056:HEX1;ind750:HEX1;inj661:HEX1;intenz:2832;isb619:HEX1;iyo844:HEX1;kegg:R00299;obsolete:rxn01309;rhea:17825;rhea:17826;rhea:17827;…	-999999.0	0			0	0
R_PPGKr-268	1 MNXM160@MNXC3 + 1 MNXM2@MNXC3 <==> 1 MNXM41@MNXC3 + 1 MNXM9@MNXC3	R4EB64F0_B	1*gene:Rv2702	MNXR69085	2.7.1.63;3.1.3.58;3.1.3.9	model:Glycolysis	bigg:G6PP;bigg:G6PPer;bigg:PPGKr;brenda:BR15946;ec:2.7.1.63;ec:3.1.3.58;ec:3.1.3.9;iaf1260:G6PP;inj661:PPGKr;intenz:3284;intenz:3333;kegg:R00303;obsolete:rxn01311;rhea:16689;rhea:16690;rhea:16691;rhea:16692;seed:rxn00220	-999999.0	999999.0			0	0
R_TRE6PS-150	1 MNXM160@MNXC3 + 1 MNXM52@MNXC3 --> 1 MNXM17@MNXC3 + 1 MNXM1@MNXC3 + 1 MNXM448@MNXC3	R346C3A71_LR	1*gene:Rv3490	MNXR69996	2.4.1.15	model:Membrane Metabolism	bigg:TRE6PS;ec:2.4.1.15;iaf1260:TRE6PS;iin800:TPS1;iin800:TPS3;iin800:TSL1;ijr904.45632:TRE6PS;ijr904:TRE6PS;imeo21:TRE6PS;imm904:TRE6PS;ind750:TRE6PS;inj661:TRE6PS;kegg:R00836;kegg:R06043;obsolete:rxn01976;seed:rxn00605	0	999999.0			0	0
R_G6PDH2-100	1 MNXM160@MNXC3 + 1 MNXM5@MNXC3 --> 1 MNXM1@MNXC3 + 1 MNXM429@MNXC3 + 1 MNXM6@MNXC3	R2579B3B7_LR	1*gene:Rv1121;1*gene:Rv1447c	MNXR69082	1.1.1.49	model:Pentose Phosphate Pathway;seed:Entner-Doudoroff Pathway;seed:Formaldehyde assimilation Ribulose monophosphate pathway;seed:Glycolysis and Gluconeogenesis;seed:Pentose phosphate pathway;seed:Sugar utilization in Thermotoga;unipathway:pentose phosphate pathway	bigg:G6PDH2;bigg:G6PDH2er;bigg:G6PDH2r;bigg:G6PDH2rer;brenda:BR29312;brenda:BS370917;brenda:BS370917_WOP;ec:1.1.1.49;ecocyc:GLU6PDEHYDROG-RXN;iaf1260:G6PDH2r;iag612:rbs_259;iao358:rll_484;igt196:G6PDH2r;iin800:ZWF1;iit341:G6PDH2;ijn746:G6PDH2;ijr904.45632:G6PDH2r;ijr904:G6PDH2r;imeo21:G6PDH2;imm904:G6PDH2;imm904:G6PDH2er;imo1053-pao1:G6PDHy;imo1056:G6PDHy;ind750:G6PDH2;ind750:G6PDH2er;inj661:G6PD…	0	999999.0			0	0
R_MI1PS-45	1 MNXM160@MNXC3 --> 1 MNXM646@MNXC3	R1B5F815F_LR	1*gene:Rv0046c	MNXR69445	5.5.1.4	model:Peptidoglycan Metabolism	bigg:MI1PS;brenda:BR262;brenda:BS368807;brenda:BS415615;ec:5.5.1.4;iaf692:MI1PS;imeo21:MI1PS;imm904:MI1PS;ind750:MI1PS;inj661:MI1PS;irs1563.45632:R00840_c;seed:rxn00609	0	999999.0			0	0
R_PGI-200	1 MNXM160@MNXC3 <==> 1 MNXM68@MNXC3	R4028DED3_B	1*gene:Rv0946c	MNXR69671	5.3.1.9	model:Glycolysis;seed:Formaldehyde assimilation Ribulose monophosphate pathway;seed:Glycolysis and Gluconeogenesis;seed:Sucrose Metabolism;unipathway:glycolysis	bigg:PGI;brenda:BR240;ec:5.3.1.9;kegg:R00771;metacyc:RXN-13720;seed:rxn00558;upa:UCR00771;upa:UER00181	-999999.0	999999.0			0	0
R_PGMT-994	1 MNXM160@MNXC3 <==> 1 MNXM89588@MNXC3	RF9C3EA19_B	1*gene:Rv3068c	MNXR69672	5.4.2.2;5.4.2.5	kegg:Biosynthesis of secondary metabolites;kegg:Streptomycin biosynthesis;model:Glycolysis	bigg:PGMT;brenda:BR18;ec:5.4.2.2;ec:5.4.2.5;kegg:R08639	-999999.0	999999.0			0	0
R_G5SADs-921	1 MNXM1617@MNXC3 + 1 MNXM1@MNXC3 + 1 MNXM2@MNXC3 <-- 1 MNXM245@MNXC3	RE8370F12_RL		MNXR69079		model:Arginine and Proline Metabolism	bigg:G5SADr;bigg:G5SADrm;bigg:G5SADs;iabaylyiv4:SPONTPRO-RXN;iaf1260:G5SADs;iaf692:G5SADr;iag612:rbs_394;iit341:G5SADr;ijn746:G5SADr;ijr904.45632:G5SADs;ijr904:G5SADs;imeo21:G5SADs;imm904:G5SADr;imm904:G5SADrm;imo1053-pao1:G5SADs;imo1056:G5SADs;ind750:G5SADr;ind750:G5SADrm;inj661:G5SADs;iso783:G5SADs;iyo844:G5SADs;reactome:REACT_1764;reactome:REACT_892;seed:rxn02374	-999999.0	0			0	0
R_PDX5PO-406	1 MNXM161@MNXC3 + 1 MNXM22@MNXC3 <==> 1 MNXM454@MNXC3 + 1 MNXM4@MNXC3	R6E1602BC_B	1*gene:Rv2607	MNXR4138	1.4.3.5	kegg:Metabolic pathways;kegg:Vitamin B6 metabolism;metacyc:pyridoxal 5'-phosphate biosynthesis I;metacyc:pyridoxal 5'-phosphate salvage pathway;metacyc:vitamin B6 salvage (plants);model:Pantothenate and CoA Metabolism;unipathway:B6 vitamer interconversion	bigg:PDX5PO;bigg:PDX5POi;brenda:BR48819;ec:1.4.3.5;ecocyc:PNPOXI-RXN;iabaylyiv4:PNPOXI-RXN;iaf1260:PDX5POi;iin800:PDX3_2;ijn746:PDX5POi;ijr904.45632:PDX5PO;ijr904:PDX5PO;imeo21:PDX5PO;imm904:PDX5PO;imo1053-pao1:PDX5PO;imo1056:PDX5PO;ind750:PDX5PO;inj661:PDX5PO;intenz:16460;irs1563.45632:R00278_c;iso783:PDX5PO;kegg:R00278;metacyc:PNPOXI-RXN;pubmed:15182361;reactome:REACT_126163;reactome:REACT_1287…	-999999.0	999999.0			0	0
R_DXPRIi-137	1 MNXM1626@MNXC3 + 1 MNXM5@MNXC3 <-- 1 MNXM1@MNXC3 + 1 MNXM622@MNXC3 + 1 MNXM6@MNXC3	R2FF6DBB2_RL	1*gene:Rv2870c	MNXR1818	1.1.1.267	kegg:Biosynthesis of secondary metabolites;kegg:Metabolic pathways;kegg:Terpenoid backbone biosynthesis;metacyc:methylerythritol phosphate pathway;model:Polyprenyl Metabolism;seed:Isoprenoid Biosynthesis;seed:Nonmevalonate Branch of Isoprenoid Biosynthesis;unipathway:isopentenyl diphosphate biosynthesis via DXP pathway	bigg:DXPRIi;brenda:BR29286;brenda:BS386027;ec:1.1.1.267;ecocyc:DXPREDISOM-RXN;iabaylyiv4:DXPREDISOM-RXN;iaf1260:DXPRIi;igt196:DXPRIi;iit341:DXPRIi;ijn746:DXPRIi;ijr904.45632:DXPRIi;ijr904:DXPRIi;imeo21:DXPRIi;inj661:DXPRIi;intenz:17792;iso783:DXPRI;iyo844:DXPRIi;kegg:R05688;metacyc:DXPREDISOM-RXN;obsolete:rxn08378r;rhea:13717;rhea:13718;rhea:13719;rhea:13720;seed:rxn03958;upa:UCR05688;upa:UER00092	-999999.0	0			0	0
R_CDPMEK-560	1 MNXM1641@MNXC3 + 1 MNXM1@MNXC3 + 1 MNXM7@MNXC3 <-- 1 MNXM1642@MNXC3 + 1 MNXM3@MNXC3	R926E7B95_RL	1*gene:Rv1011	MNXR1102	2.7.1.148	kegg:Biosynthesis of secondary metabolites;kegg:Metabolic pathways;kegg:Terpenoid backbone biosynthesis;metacyc:methylerythritol phosphate pathway;model:Polyprenyl Metabolism;seed:Isoprenoid Biosynthesis;seed:Nonmevalonate Branch of Isoprenoid Biosynthesis;unipathway:isopentenyl diphosphate biosynthesis via DXP pathway	bigg:CDPMEK;brenda:BR33803;ec:2.7.1.148;ecocyc:2.7.1.148-RXN;iabaylyiv4:R142-RXN;iaf1260:CDPMEK;igt196:CDPMEK;iit341:CDPMEK;ijn746:CDPMEK;ijr904.45632:CDPMEK;ijr904:CDPMEK;imeo21:CDPMEK;imo1053-pao1:CDPMEK;imo1056:CDPMEK;inj661:CDPMEK;intenz:2978;isb619:CDPMEK;iso783:CDPMEK;iyo844:CDPMEK;kegg:R05634;metacyc:2.7.1.148-RXN;rhea:18437;rhea:18438;rhea:18439;rhea:18440;seed:rxn03908;upa:UCR05634;upa:U…	-999999.0	0			0	0
R_DNMPPA-415	1 MNXM1645@MNXC3 + 1 MNXM2@MNXC3 --> 1 MNXM39043@MNXC3 + 1 MNXM9@MNXC3	R6F56E735_LR		MNXR68739	3.6.1;3.6.1.-	kegg:Folate biosynthesis;metacyc:6-hydroxymethyl-dihydropterin diphosphate biosynthesis I;metacyc:6-hydroxymethyl-dihydropterin diphosphate biosynthesis II (archaea);model:Folate Metabolism;seed:Folate Biosynthesis (Phoenix Copy);seed:Queuosine-Archaeosine Biosynthesis;unipathway:tetrahydrofolate biosynthesis	bigg:DNMPPA;ec:3.6.1;ec:3.6.1.-;ecocyc:DIHYDRONEOPTERIN-MONO-P-DEPHOS-RXN;iabaylyiv4:DIHYDRONEOPTERIN-MONO-P-DEPHOS-RXN;iaf1260:DNMPPA;iaf692:DNMPPA;iin800:YDL100C;iit341:DNMPPA;ijn746:DNMPPA;ijr904.45632:DNMPPA;ijr904:DNMPPA;imeo21:DNMPPA;imm904:DNMPPA;ind750:DNMPPA;inj661:DNMPPA;isb619:DNMPPA;iso783:DNMPPA;kegg:R04621;metacyc:DIHYDRONEOPTERIN-MONO-P-DEPHOS-RXN;obsolete:rxn08360r;obsolete:rxn131…	0	999999.0			0	0
R_CHRPL-543	1 MNXM164@MNXC3 + 1 MNXM23@MNXC3 <-- 1 MNXM337@MNXC3	R8D67B95F_RL	1*gene:Rv2949c	MNXR1161	4.1.3.40	biopath:Biosynthesis_of_Ubiquinone;biopath:Biosynthesis_of_aromatic_amino_acids_(L-Phenylalanine,_L-Tyrosine,_L-Tryptophan)_and_of_quinone_cofactors;kegg:Biosynthesis of secondary metabolites;kegg:Metabolic pathways;kegg:Ubiquinone and other terpenoid-quinone biosynthesis;metacyc:4-hydroxybenzoate biosynthesis II (bacteria and fungi);metacyc:ubiquinol-8 biosynthesis (eukaryotic);model:Membrane Me…	bigg:CHRPL;biopath:RXN00162;brenda:BR48792;ec:4.1.3.40;ecocyc:CHORPYRLY-RXN;iabaylyiv4:CHORPYRLY-RXN;iaf1260:CHRPL;iin800:TRP2_2;iin800:TRP3_3;ijr904.45632:CHRPL;ijr904:CHRPL;imeo21:CHRPL;imm904:CHRPL;imo1053-pao1:CHRPL;imo1056:CHRPL;ind750:CHRPL;inj661:CHRPL;intenz:17220;irs1563.45632:R01302_c;iso783:CHRPL;kegg:R01302;metacyc:CHORPYRLY-RXN;rhea:16505;rhea:16506;rhea:16507;rhea:16508;seed:rxn00966	-999999.0	0			0	0
R_UAPGR-506	1 MNXM1688@MNXC3 + 1 MNXM1@MNXC3 + 1 MNXM6@MNXC3 --> 1 MNXM5@MNXC3 + 1 MNXM785@MNXC3	R85F6B42C_LR	1*gene:Rv0482	MNXR55988	1.1.1.158;1.3.1.98	kegg:Amino sugar and nucleotide sugar metabolism;kegg:Metabolic pathways;kegg:Peptidoglycan biosynthesis;metacyc:UDP-<i>N</i>-acetylmuramoyl-pentapeptide biosynthesis II (lysine-containing);metacyc:UDP-<i>N</i>-acetylmuramoyl-pentapeptide biosynthesis III (<i>meso</i>-DAP-containing);model:Sugar Metabolism;seed:Peptidoglycan Biosynthesis 2;seed:UDP-N-acetylmuramate from Fructose-6-phosphate Biosy…	bigg:UAPGR;brenda:BR29223;brenda:BS187362;ec:1.1.1.158;ec:1.3.1.98;ecocyc:UDPNACETYLMURAMATEDEHYDROG-RXN;iabaylyiv4:UDPNACETYLMURAMATEDEHYDROG-RXN;iaf1260:UAPGR;iaf692:UAPGR;iao358:rll_262;igt196:UAPGR;iit341:UAPGR;ijn746:UAPGR;ijr904.45632:UAPGR;ijr904:UAPGR;imeo21:UAPGR;imo1053-pao1:UAPGR;imo1056:UAPGR;inj661:UAPGR;intenz:19372;isb619:UAPGR;iso783:UAPGR;iyo844:UAPGR;kegg:R03192;metacyc:UDPNACET…	0	999999.0			0	0
R_UAGCVT-477	1 MNXM1688@MNXC3 + 1 MNXM9@MNXC3 <-- 1 MNXM47@MNXC3 + 1 MNXM73@MNXC3	R802C2BCE_RL	1*gene:Rv1315	MNXR55980	2.5.1.7	kegg:Amino sugar and nucleotide sugar metabolism;kegg:Metabolic pathways;kegg:Peptidoglycan biosynthesis;metacyc:UDP-<i>N</i>-acetylmuramoyl-pentapeptide biosynthesis II (lysine-containing);metacyc:UDP-<i>N</i>-acetylmuramoyl-pentapeptide biosynthesis III (<i>meso</i>-DAP-containing);model:Sugar Metabolism;seed:Peptidoglycan Biosynthesis 2;seed:UDP-N-acetylmuramate from Fructose-6-phosphate Biosy…	bigg:UAGCVT;ec:2.5.1.7;ecocyc:UDPNACETYLGLUCOSAMENOLPYRTRANS-RXN;iabaylyiv4:UDPNACETYLGLUCOSAMENOLPYRTRANS-RXN;iaf1260:UAGCVT;iaf692:UAGCVT;iao358:rll_260;iao358:rll_261;igt196:UAGCVT;iit341:UAGCVT;ijn746:UAGCVT;ijr904.45632:UAGCVT;ijr904:UAGCVT;imeo21:UAGCVT;imo1053-pao1:UAGCVT;imo1056:UAGCVT;inj661:UAGCVT;intenz:10448;isb619:UAGCVT;iso783:UAGCVT;iyo844:UAGCVT;kegg:R00660;metacyc:UDPNACETYLGLUCO…	-999999.0	0			0	0
R_AHCYSNS-582	1 MNXM168@MNXC3 + 1 MNXM1777@MNXC3 <-- 1 MNXM19@MNXC3 + 1 MNXM2@MNXC3	R97CA8345_RL	1*gene:Rv0091	MNXR579	3.2.2.9	kegg:Cysteine and methionine metabolism;kegg:Metabolic pathways;metacyc:<i>S</i>-adenosyl-L-methionine cycle I;metacyc:autoinducer AI-2 biosynthesis I;metacyc:autoinducer AI-2 biosynthesis II (<i>Vibrio</i>);model:Methionine Metabolism;seed:Adenosyl nucleosidases;seed:Menaquinone Biosynthesis via Futalosine;seed:Methionine Salvage	bigg:AHCYSNS;brenda:BR19231;ec:3.2.2.9;ecocyc:ADENOSYLHOMOCYSTEINE-NUCLEOSIDASE-RXN;iabaylyiv4:ADENOSYLHOMOCYSTEINE-NUCLEOSIDASE-RXN;iaf1260:AHCYSNS;iag612:rbs_542;igt196:AHCYSNS;iit341:AHCYSNS;ijr904.45632:AHCYSNS;ijr904:AHCYSNS;imeo21:AHCYSNS;inj661:AHCYSNS;intenz:11272;isb619:AHCYSNS;iso783:AHCYSNS;iyo844:AHCYSNS;kegg:R00194;metacyc:ADENOSYLHOMOCYSTEINE-NUCLEOSIDASE-RXN;rhea:17805;rhea:17806;r…	-999999.0	0			0	0
R_PUNP1-223	1 MNXM168@MNXC3 + 1 MNXM295@MNXC3 <==> 1 MNXM212@MNXC3 + 1 MNXM9@MNXC3	R44757C01_B	1*gene:Rv3307	MNXR4522	2.4.2.1;2.4.2.28	kegg:Metabolic pathways;kegg:Purine metabolism;metacyc:adenine and adenosine salvage I;metacyc:adenine and adenosine salvage III;metacyc:adenine and adenosine salvage V;metacyc:purine ribonucleosides degradation;model:Purine Metabolism	bigg:PUNP1;bigg:PUNP1m;brenda:BS354432;ec:2.4.2.1;ec:2.4.2.28;ecocyc:ADENPHOSPHOR-RXN;iaf1260:PUNP1;iag612:rbs_126;igt196:PUNP1;iin800:PNP1_10;iin800:PNP1_7;iin800:U103;iit341:PUNP1;ijr904.45632:PUNP1;ijr904:PUNP1;imeo21:PUNP1;imm904:PUNP1;imm904:PUNP1m;ind750:PUNP1;ind750:PUNP1m;inj661:PUNP1;ips189:PUNP1;isb619:PUNP1;iso783:PUNP1;iyo844:PUNP1;kegg:R01561;metacyc:ADENPHOSPHOR-RXN;rhea:27642;rhea:…	-999999.0	999999.0			0	0
R_ADCPS2-393	1 MNXM1697@MNXC3 + 1 MNXM3@MNXC3 + 1 MNXM877@MNXC3 --> 1 MNXM1@MNXC3 + 1 MNXM7@MNXC3 + 1 MNXM856@MNXC3 + 1 MNXM9@MNXC3	R6C24FF7D_LR	1*gene:Rv0254c;1*gene:Rv2236c	MNXR469	6.3.1.10	kegg:Metabolic pathways;kegg:Porphyrin and chlorophyll metabolism;metacyc:adenosylcobalamin biosynthesis from cobyrinate <i>a,c</i>-diamide I;metacyc:adenosylcobalamin biosynthesis from cobyrinate <i>a,c</i>-diamide II;metacyc:adenosylcobalamin salvage from cobinamide II;model:Porphyrin Metabolism;seed:Coenzyme B12 biosynthesis;seed:YgfZ	bigg:ADCPS2;brenda:BR48012;ec:6.3.1.10;iaf692:ADCPS2;ijn746:ADCPS2;imeo21:ADCPS2;inj661:ADCPS2;intenz:11117;kegg:R06529;metacyc:RXN-6261;rhea:21896;rhea:21897;rhea:21898;rhea:21899;seed:rxn04384	0	999999.0			0	0
R_FRDOr-571	1 MNXM169@MNXC3 + 1 MNXM5@MNXC3 <==> 1 MNXM1@MNXC3 + 1 MNXM35@MNXC3 + 1 MNXM6@MNXC3	R966558F4_B	1*gene:Rv2454c+1*gene:Rv2455c			model:Redox Metabolism		-999999.0	999999.0			0	0
R_AMMQT8-164	1 MNXM16@MNXC3 + 1 MNXM1@MNXC3 + 1 MNXM2178@MNXC3 --> 1 MNXM19@MNXC3 + 1 MNXM223@MNXC3	R38A47E2E_LR	1*gene:Rv0558	MNXR68359		model:Ubiquinone Metabolism	bigg:AMMQT8;inj661:AMMQT8;seed:rxn10851	0	999999.0			0	0
R_AMMQT8_2-633	1 MNXM16@MNXC3 + 1 MNXM2178@MNXC3 --> 1 MNXM19@MNXC3 + 1 MNXM1@MNXC3 + 1 MNXM509@MNXC3	RA24BEBFC_LR		MNXR68360		model:Ubiquinone Metabolism	bigg:AMMQT8_2;ijr904.45632:AMMQT8_2;ijr904:AMMQT8_2;imeo21:AMMQT8_2;inj661:AMMQT8_2;seed:rxn10094	0	999999.0			0	0
R_CPC4MT-196	1 MNXM16@MNXC3 + 1 MNXM2361@MNXC3 --> 1 MNXM19@MNXC3 + 1 MNXM1@MNXC3 + 1 MNXM47436@MNXC3	R3F82B77_LR	1*gene:Rv2071c	MNXR68568	2.1.1.133	model:Porphyrin Metabolism;seed:Coenzyme B12 biosynthesis	bigg:CPC4MT;brenda:BS375289;ec:2.1.1.133;iaf692:CPC4MT;imeo21:CPC4MT;inj661:CPC4MT;obsolete:rxn06978;seed:rxn04048	0	999999.0			0	0
R_MYC1M1-383	1 MNXM16@MNXC3 + 1 MNXM2@MNXC3 + 1 MNXM5821@MNXC3 --> 1 MNXM19@MNXC3 + 1 MNXM1@MNXC3 + 1 MNXM7527@MNXC3	R6A38E75F_LR	1*gene:Rv0503c;1*gene:Rv0642c;1*gene:Rv0644c;1*gene:Rv0645c	MNXR3664		model:Fatty Acid Metabolism	bigg:MYC1M1;inj661:MYC1M1;seed:rxn10649	0	999999.0			0	0
R_MYC1M2-185	1 MNXM16@MNXC3 + 1 MNXM2@MNXC3 + 1 MNXM91621@MNXC3 --> 1 MNXM19@MNXC3 + 1 MNXM1@MNXC3 + 1 MNXM7526@MNXC3	R3C6C18E3_LR	1*gene:Rv0503c;1*gene:Rv0642c;1*gene:Rv0644c;1*gene:Rv0645c	MNXR45458		model:Fatty Acid Metabolism	bigg:MYC1M2;inj661:MYC1M2;seed:rxn10632	0	999999.0			0	0
R_MYC1CYC2-235	1 MNXM16@MNXC3 + 1 MNXM5821@MNXC3 --> 1 MNXM19@MNXC3 + 1 MNXM1@MNXC3 + 1 MNXM7223@MNXC3	R47E2B896_LR	1*gene:Rv0470c	MNXR3660		model:Fatty Acid Metabolism	bigg:MYC1CYC2;inj661:MYC1CYC2;seed:rxn10662	0	999999.0			0	0
R_PHTHS2-666	1 MNXM16@MNXC3 + 1 MNXM6@MNXC3 + 1 MNXM7642@MNXC3 --> 1 MNXM19@MNXC3 + 1 MNXM5@MNXC3 + 1 MNXM7643@MNXC3	RAABBE3A6_LR		MNXR4255		model:Membrane Metabolism	bigg:PHTHS2;imeo21:PHTHS2;inj661:PHTHS2;seed:rxn10691	0	999999.0			0	0
R_PHTHS-702	1 MNXM16@MNXC3 + 1 MNXM6@MNXC3 + 1 MNXM7676@MNXC3 --> 1 MNXM19@MNXC3 + 1 MNXM5@MNXC3 + 1 MNXM75251@MNXC3	RB3B94379_LR		MNXR69711		model:Membrane Metabolism	bigg:PHTHS;imeo21:PHTHS;inj661:PHTHS;seed:rxn10700	0	999999.0			0	0
R_MYC1CYC1-581	1 MNXM16@MNXC3 + 1 MNXM7052@MNXC3 --> 1 MNXM19@MNXC3 + 1 MNXM1@MNXC3 + 1 MNXM92223@MNXC3	R97BB0171_LR	1*gene:Rv0470c	MNXR69494		model:Fatty Acid Metabolism	bigg:MYC1CYC1;inj661:MYC1CYC1;seed:rxn10631	0	999999.0			0	0
R_MYC2CYC3-77	1 MNXM16@MNXC3 + 1 MNXM7220@MNXC3 --> 1 MNXM19@MNXC3 + 1 MNXM1@MNXC3 + 1 MNXM7221@MNXC3	R21C53070_LR	1*gene:Rv0644c	MNXR3668		model:Fatty Acid Metabolism	bigg:MYC2CYC3;inj661:MYC2CYC3;seed:rxn10668	0	999999.0			0	0
R_MYC2CYC2-982	1 MNXM16@MNXC3 + 1 MNXM7223@MNXC3 --> 1 MNXM19@MNXC3 + 1 MNXM1@MNXC3 + 1 MNXM7224@MNXC3	RF5AAC896_LR	1*gene:Rv0644c	MNXR3667		model:Fatty Acid Metabolism	bigg:MYC2CYC2;inj661:MYC2CYC2;seed:rxn10629	0	999999.0			0	0
R_MYC1CYC5-325	1 MNXM16@MNXC3 + 1 MNXM7526@MNXC3 --> 1 MNXM19@MNXC3 + 1 MNXM1@MNXC3 + 1 MNXM7226@MNXC3	R5BD5B468_LR	1*gene:Rv0503c;1*gene:Rv0644c	MNXR3663		model:Fatty Acid Metabolism	bigg:MYC1CYC5;inj661:MYC1CYC5;seed:rxn10660	0	999999.0			0	0
R_MYC1CYC4-443	1 MNXM16@MNXC3 + 1 MNXM7527@MNXC3 --> 1 MNXM19@MNXC3 + 1 MNXM1@MNXC3 + 1 MNXM7228@MNXC3	R7627820A_LR	1*gene:Rv0503c;1*gene:Rv0644c	MNXR3662		model:Fatty Acid Metabolism	bigg:MYC1CYC4;inj661:MYC1CYC4;seed:rxn10655	0	999999.0			0	0
R_MYC1CYC3-754	1 MNXM16@MNXC3 + 1 MNXM91621@MNXC3 --> 1 MNXM19@MNXC3 + 1 MNXM1@MNXC3 + 1 MNXM7220@MNXC3	RBFDEF5D8_LR	1*gene:Rv0470c	MNXR45465		model:Fatty Acid Metabolism	bigg:MYC1CYC3;inj661:MYC1CYC3;seed:rxn10640	0	999999.0			0	0
R_CPC2MT-578	1 MNXM16@MNXC3 + 1 MNXM92203@MNXC3 --> 1 MNXM19@MNXC3 + 1 MNXM92204@MNXC3	R975C29BD_LR	1*gene:Rv2066	MNXR37815	2.1.1.130;2.1.1.151	metacyc:adenosylcobalamin biosynthesis I (early cobalt insertion);model:Porphyrin Metabolism;seed:Coenzyme B12 biosynthesis;seed:Transport of Nickel and Cobalt;unipathway:adenosylcobalamin biosynthesis	bigg:CPC2MT;ec:2.1.1.130;ec:2.1.1.151;iaf692:CPC2MT;imeo21:CPC2MT;inj661:CPC2MT;intenz:11094;metacyc:RXN-8760;pubmed:1451790;pubmed:16042604;pubmed:17229157;pubmed:17567575;pubmed:9778368;rhea:17997;rhea:17998;rhea:17999;rhea:18000;seed:rxn04046;upa:UER00224	0	999999.0			0	0
R_CPC3MT-698	1 MNXM16@MNXC3 + 1 MNXM92204@MNXC3 --> 1 MNXM19@MNXC3 + 1 MNXM2361@MNXC3	RB323B6E_LR	1*gene:Rv2066	MNXR68567	2.1.1.131	kegg:Metabolic pathways;kegg:Porphyrin and chlorophyll metabolism;metacyc:adenosylcobalamin biosynthesis I (early cobalt insertion);model:Porphyrin Metabolism;seed:Coenzyme B12 biosynthesis;unipathway:adenosylcobalamin biosynthesis	bigg:CPC3MT;ec:2.1.1.131;iaf692:CPC3MT;imeo21:CPC3MT;inj661:CPC3MT;kegg:R05809;metacyc:RXN-8761;pubmed:16198574;pubmed:8962047;rhea:26273;rhea:26274;rhea:26275;rhea:26276;seed:rxn04047;upa:UCR05809;upa:UER00225	0	999999.0			0	0
R_MYC2CYC1-886	1 MNXM16@MNXC3 + 1 MNXM92223@MNXC3 --> 1 MNXM19@MNXC3 + 1 MNXM1@MNXC3 + 1 MNXM92224@MNXC3	RE05F0DBC_LR	1*gene:Rv0644c	MNXR69495		model:Fatty Acid Metabolism	bigg:MYC2CYC1;inj661:MYC2CYC1;seed:rxn10641	0	999999.0			0	0
R_IPPMIa-798	1 MNXM1706@MNXC3 + 1 MNXM2@MNXC3 <==> 1 MNXM891@MNXC3	RCB2E3D7A_B	1*gene:Rv2987c+1*gene:Rv2988c	MNXR3133	4.2.1.33	biopath:Metabolism_of_the_branched_amino_acids_(L-Leucine,_L-Isoleucine,_L-Valine);kegg:2-Oxocarboxylic acid metabolism;kegg:Biosynthesis of secondary metabolites;kegg:Metabolic pathways;kegg:Valine, leucine and isoleucine biosynthesis;metacyc:3-methylbutanol biosynthesis;metacyc:RXN-13163;metacyc:leucine biosynthesis;model:Valine, Leucine, and Isoleucine Metabolism;seed:Leucine Biosynthesis	bigg:IPPMIa;biopath:RXN00952;brenda:BR413;ec:4.2.1.33;ecocyc:RXN-8991;iaf1260:IPPMIa;iaf692:IPPMIa;iag612:rbs_37;iao358:rll_229;igt196:IPPMIa;ijn746:IPPMIa;ijr904.45632:IPPMIa;ijr904:IPPMIa;imeo21:IPPMIa;imm904:IPPMIa;imo1053-pao1:IPPMIa;imo1056:IPPMIa;ind750:IPPMIa;inj661:IPPMIa;intenz:19217;irs1563.45632:R04001_c;isb619:IPPMIa;iso783:IPPMIa;iyo844:IPPMIa;kegg:R04001;metacyc:RXN-8991;rhea:10676;…	-999999.0	999999.0			0	0
R_IPPMIb-899	1 MNXM1706@MNXC3 + 1 MNXM2@MNXC3 <==> 1 MNXM985@MNXC3	RE4B00DB4_B	1*gene:Rv2987c+1*gene:Rv2988c	MNXR3134	4.2.1.33	biopath:Metabolism_of_the_branched_amino_acids_(L-Leucine,_L-Isoleucine,_L-Valine);kegg:2-Oxocarboxylic acid metabolism;kegg:Biosynthesis of secondary metabolites;kegg:Metabolic pathways;kegg:Valine, leucine and isoleucine biosynthesis;metacyc:3-methylbutanol biosynthesis;metacyc:RXN-13163;metacyc:leucine biosynthesis;model:Valine, Leucine, and Isoleucine Metabolism;seed:Leucine Biosynthesis	bigg:IPPMIb;biopath:RXN01202;brenda:BR49521;ec:4.2.1.33;ecocyc:3-ISOPROPYLMALISOM-RXN;iaf1260:IPPMIb;iaf692:IPPMIb;iao358:rll_230;igt196:IPPMIb;iin800:LEU1_2;ijn746:IPPMIb;ijr904.45632:IPPMIb;ijr904:IPPMIb;imeo21:IPPMIb;imm904:IPPMIb;imo1053-pao1:IPPMIb;imo1056:IPPMIb;ind750:IPPMIb;inj661:IPPMIb;intenz:19217;irs1563.45632:R03968_c;isb619:IPPMIb;iso783:IPPMIb;iyo844:IPPMIb;kegg:R03968;metacyc:3-IS…	-999999.0	999999.0			0	0
R_SSALy-411	1 MNXM172@MNXC3 + 1 MNXM2@MNXC3 + 1 MNXM5@MNXC3 --> 2 MNXM1@MNXC3 + 1 MNXM25@MNXC3 + 1 MNXM6@MNXC3	R6EF38510_LR	1*gene:Rv0234c;1*gene:Rv0234c+1*gene:Rv1731;1*gene:Rv1731	MNXR4910	1.2.1.16;1.2.1.79	biopath:Metabolism_of_L-Glutamate,_L-Aspartate_and_related_compounds;biopath:Metabolism_of_Polyamines;biopath:Metabolism_of_Tyrosine_(extended,_without_L-Dopa);kegg:Alanine, aspartate and glutamate metabolism;kegg:Butanoate metabolism;kegg:Metabolic pathways;kegg:Microbial metabolism in diverse environments;kegg:Tyrosine metabolism;metacyc:4-aminobutyrate degradation II;metacyc:4-hydroxyphenylace…	bigg:SSALy;bigg:SSALyr;biopath:RXN01513;brenda:BR29388;brenda:BR29388_WOP;ec:1.2.1.16;ec:1.2.1.79;ecocyc:SUCCSEMIALDDEHYDROG-RXN;iabaylyiv4:SUCCSEMIALDDEHYDROG-RXN;iaf1260:SSALy;iaf692:SSALy;iin800:YBR006W;ijn746:SSALyr;ijr904.45632:SSALy;ijr904:SSALy;imeo21:SSALy;imm904:SSALy;imo1053-pao1:SSALy;imo1056:SSALy;ind750:SSALy;inj661:SSALy;intenz:1359;intenz:18270;isb619:SSALy;iyo844:SSALy;kegg:R00714…	0	999999.0			0	0
R_ABTA-493	1 MNXM172@MNXC3 + 1 MNXM89557@MNXC3 <-- 1 MNXM192@MNXC3 + 1 MNXM20@MNXC3	R835EDBFE_RL	1*gene:Rv2589;1*gene:Rv3290c	MNXR30569	2.6.1.19	kegg:Alanine, aspartate and glutamate metabolism;kegg:Butanoate metabolism;kegg:Metabolic pathways;metacyc:4-aminobutyrate degradation I;metacyc:4-aminobutyrate degradation II;metacyc:4-aminobutyrate degradation III;metacyc:4-aminobutyrate degradation V;metacyc:glutamate degradation III (via 4-aminobutyrate);metacyc:glutamate degradation IV;metacyc:nicotine degradation I;model:Glutamate Metabolis…	bigg:ABTA;bigg:ABTAr;bigg:ABTArm;brenda:BR47437;ec:2.6.1.19;ecocyc:GABATRANSAM-RXN;iabaylyiv4:GABATRANSAM-RXN;iaf1260:ABTA;iaf692:ABTA;iin800:UGA1;ijn746:ABTAr;ijr904.45632:ABTA;ijr904:ABTA;imeo21:ABTA;imm904:ABTA;imo1053-pao1:ABTA;imo1056:ABTA;ind750:ABTA;inj661:ABTA;intenz:2770;irs1563.45632:R01648_c;isb619:ABTAr;iso783:ABTA;iyo844:ABTAr;kegg:R01648;metacyc:GABATRANSAM-RXN;reactome:REACT_23980.…	-999999.0	0			0	0
R_CRNabc-699	1 MNXM173@MNXC2 + 1 MNXM2@MNXC3 + 1 MNXM3@MNXC3 --> 1 MNXM173@MNXC3 + 1 MNXM1@MNXC3 + 1 MNXM7@MNXC3 + 1 MNXM9@MNXC3	RB336ABC7_LR	1*gene:Rv3756c+1*gene:Rv3757c+1*gene:Rv3758c+1*gene:Rv3759c	MNXR68589		model:Transport	bigg:CRNabc;bigg:CRNabcpp	0	999999.0			0	0
R_EX_crn_LPAREN_e_RPAREN_-651	1 MNXM173@MNXC2 --> 1 MNXM173@BOUNDARY	RA70EDEEC_LR						0	999999.0			0	1
R_FCLPA-429	1 MNXM1749@MNXC3 <==> 1 MNXM512@MNXC3 + 1 MNXM77@MNXC3	R73398EF6_B	1*gene:Rv0727c	MNXR2194	4.1.2.17	kegg:Fructose and mannose metabolism;metacyc:fucose degradation;metacyc:lactate biosynthesis (archaea);model:Sugar Metabolism;unipathway:L-fucose degradation	bigg:FCLPA;brenda:BR348;ec:4.1.2.17;ecocyc:FUCPALDOL-RXN;iaf1260:FCLPA;iaf692:FCLPA;iit341:FCLPA;ijr904.45632:FCLPA;ijr904:FCLPA;imeo21:FCLPA;imo1053-pao1:FCLPA;imo1056:FCLPA;inj661:FCLPA;intenz:4589;kegg:R02262;macie:M0072;metacyc:FUCPALDOL-RXN;rhea:12933;rhea:12934;rhea:12935;rhea:12936;seed:rxn01620;upa:UCR02262;upa:UER00626	-999999.0	999999.0			0	0
R_PUNP7-708	1 MNXM174@MNXC3 + 1 MNXM295@MNXC3 <==> 1 MNXM687@MNXC3 + 1 MNXM9@MNXC3	RB5189393_B	1*gene:Rv3307	MNXR4528	2.4.2.-;2.4.2.1	biopath:Conversion_and_degradation_of_Purine_desoxyribonucleotides;biopath:Reactions_and_degradation_of_Purine_ribonucleotides;kegg:Biosynthesis of secondary metabolites;kegg:Metabolic pathways;kegg:Purine metabolism;metacyc:purine ribonucleosides degradation;metacyc:urate biosynthesis/inosine 5'-phosphate degradation;metacyc:xanthine and xanthosine salvage;model:Purine Metabolism	bigg:PUNP7;biopath:RXN00951;ec:2.4.2.-;ec:2.4.2.1;ecocyc:XANTHOSINEPHOSPHORY-RXN;iaf1260:PUNP7;iao358:rll_118;iin800:PNP1_9;iit341:PUNP7;ijr904.45632:PUNP7;ijr904:PUNP7;imeo21:PUNP7;imm904:PUNP7;ind750:PUNP7;inj661:PUNP7;ips189:PUNP7;irs1563.45632:R02297_c;iso783:PUNP7;iyo844:PUNP7;kegg:R02297;metacyc:XANTHOSINEPHOSPHORY-RXN;rhea:27638;rhea:27639;rhea:27640;rhea:27641;seed:rxn01649	-999999.0	999999.0			0	0
R_SGDS-404	1 MNXM1757@MNXC3 + 1 MNXM2@MNXC3 --> 1 MNXM25@MNXC3 + 1 MNXM89557@MNXC3	R6DF305B9_LR		MNXR32394	3.5.1.96	kegg:Arginine and proline metabolism;metacyc:arginine degradation II (AST pathway);model:Arginine and Proline Metabolism;unipathway:L-arginine degradation via AST pathway	bigg:SGDS;brenda:BR48702;ec:3.5.1.96;ecocyc:SUCCGLUDESUCC-RXN;iabaylyiv4:SUCCGLUDESUCC-RXN;iaf1260:SGDS;ijn746:SGDS;ijr904.45632:SGDS;ijr904:SGDS;imeo21:SGDS;imo1053-pao1:SGDS;imo1056:SGDS;inj661:SGDS;intenz:16611;iso783:SGDS;kegg:R00411;metacyc:SUCCGLUDESUCC-RXN;obsolete:rxn09250;rhea:15169;rhea:15170;rhea:15171;rhea:15172;seed:rxn00291;upa:UCR00411;upa:UER00283	0	999999.0			0	0
R_QRr-184	1 MNXM176@MNXC3 + 1 MNXM1@MNXC3 + 1 MNXM6@MNXC3 <==> 1 MNXM5@MNXC3 + 1 MNXM90307@MNXC3	R3C1608A0_B	1*gene:Rv3777	MNXR69831	1.6.5.5	model:Redox Metabolism	bigg:QRr;ec:1.6.5.5	-999999.0	999999.0			0	0
R_L_LACt2r-147	1 MNXM179@MNXC2 + 1 MNXM1@MNXC2 <==> 1 MNXM179@MNXC3 + 1 MNXM1@MNXC3	R342F609C_B	1*gene:Rv1902c	MNXR3193		model:Transport	bigg:L-LACt2r;bigg:L-LACt2rpp;bigg:L-LACt3;bigg:L-LACtm;iaf1260:L-LACt2rpp;iao358:rll_548;iit341:L_LACt2r;ijn746:L-LACt2rpp;ijr904.45632:L-LACt2r;ijr904:L-LACt2r;imeo21:L_LACt2r;imeo21:L_LACt3;imm904:L-LACt2r;imm904:L-LACtm;imo1053-pao1:L-LACt4;imo1056:L-LACt4;ind750:L-LACt2r;inj661:L-LACt2r;inj661:L-LACt3;ips189:L-LACt2;isb619:L-LACt2r;iso783:L-LACt2;iyo844:L-LACt2;seed:rxn05602;seed:rxn08794;se…	-999999.0	999999.0			0	0
R_L_LACt3-766	1 MNXM179@MNXC2 + 1 MNXM1@MNXC3 <-- 1 MNXM179@MNXC3 + 1 MNXM1@MNXC2	RC3D84715_RL	1*gene:Rv0191	MNXR3193		model:Transport	bigg:L-LACt2r;bigg:L-LACt2rpp;bigg:L-LACt3;bigg:L-LACtm;iaf1260:L-LACt2rpp;iao358:rll_548;iit341:L_LACt2r;ijn746:L-LACt2rpp;ijr904.45632:L-LACt2r;ijr904:L-LACt2r;imeo21:L_LACt2r;imeo21:L_LACt3;imm904:L-LACt2r;imm904:L-LACtm;imo1053-pao1:L-LACt4;imo1056:L-LACt4;ind750:L-LACt2r;inj661:L-LACt2r;inj661:L-LACt3;ips189:L-LACt2;isb619:L-LACt2r;iso783:L-LACt2;iyo844:L-LACt2;seed:rxn05602;seed:rxn08794;se…	-999999.0	0			0	0
R_EX_lac_L_LPAREN_e_RPAREN_-966	1 MNXM179@MNXC2 --> 1 MNXM179@BOUNDARY	RF09B9634_LR						0	999999.0			0	1
R_L_LACD2-62	1 MNXM179@MNXC3 + 1 MNXM232@MNXC3 --> 1 MNXM191@MNXC3 + 1 MNXM23@MNXC3	R1DF2BA20_LR	1*gene:Rv1872c	MNXR55668	1.1.2.3	model:Pyruvate Metabolism;seed:Fermentations Mixed acid;seed:Lactate utilization;seed:Respiratory dehydrogenases 1	bigg:L-LACD2;ec:1.1.2.3;iabaylyiv4:L-LACTDEHYDROGFMN-RXN;iaf1260:L-LACD2;ijn746:L-LACD2;ijr904.45632:L-LACD2;ijr904:L-LACD2;imeo21:L_LACD2;inj661:L-LACD2;iso783:L-LACD2;seed:rxn08792	0	999999.0			0	0
R_L_LACD3-207	1 MNXM179@MNXC3 + 1 MNXM509@MNXC3 --> 1 MNXM223@MNXC3 + 1 MNXM23@MNXC3	R40F689E9_LR	1*gene:Rv1872c	MNXR69304	1.1.2.3	model:Pyruvate Metabolism;seed:Fermentations Mixed acid;seed:Lactate utilization;seed:Respiratory dehydrogenases 1	bigg:L-LACD3;ec:1.1.2.3;iaf1260:L-LACD3;ijr904.45632:L-LACD3;ijr904:L-LACD3;imeo21:L_LACD3;inj661:L-LACD3;seed:rxn08793	0	999999.0			0	0
R_UAGPT1-908	1 MNXM17@MNXC3 + 1 MNXM1@MNXC3 + 1 MNXM5328@MNXC3 <-- 1 MNXM47@MNXC3 + 1 MNXM88515@MNXC3	RE6724023_RL	1*gene:Rv2153c	MNXR70015	2.4.1.227	model:Peptidoglycan Metabolism	aragem.45632:R05027_c;bigg:UAGPT1;ec:2.4.1.227;imeo21:UAGPT1;inj661:UAGPT1;irs1563.45632:R05027_c;seed:rxn03405	-999999.0	0			0	0
R_UMPK;R_URIDK1-112	1 MNXM17@MNXC3 + 1 MNXM7@MNXC3 <==> 1 MNXM3@MNXC3 + 1 MNXM80@MNXC3	R28BF4A7E_B	1*gene:Rv1712	MNXR70052	2.7.4.14;2.7.4.22;2.7.4.25;2.7.4.4	biopath:Biosynthesis_of_Cytidine-5'-triphophate;biopath:Biosynthesis_of_Uridine-5'-triphosphate;biopath:Conversion_and_degradation_of_Pyrimidine_nucleotides_and_bases;biopath:Metabolism_of_Pyrimidines_(missing);kegg:Metabolic pathways;kegg:Pyrimidine metabolism;metacyc:UTP and CTP <i>de novo</i> biosynthesis;model:Pyrimidine Metabolism;unipathway:CTP biosynthesis via de novo pathway	bigg:UMPK;bigg:UMPKm;bigg:UMPKn;bigg:URIDK1;biopath:RXN01502;brenda:BR48071;ec:2.7.4.14;ec:2.7.4.22;ec:2.7.4.25;ec:2.7.4.4;ecocyc:2.7.4.22-RXN;ecocyc:RXN-12002;iabaylyiv4:UMPKI-RXN;iaf1260:UMPK;iaf692:UMPK;iaf692:URIDK1;iag612:rbs_574;iag612:rbs_575;iao358:rll_387;igt196:UMPK;iin800:URA6_1;iin800:URA6_2;iit341:UMPK;ijn746:UMPK;ijr904.45632:UMPK;ijr904:UMPK;imeo21:UMPKURIDK1;imm904:UMPK;imm904:UMP…	-999999.0	999999.0			0	0
R_UMPK;R_URIDK1-113	1 MNXM17@MNXC3 + 1 MNXM7@MNXC3 <==> 1 MNXM3@MNXC3 + 1 MNXM80@MNXC3	R28BF4A7E_B	1*gene:Rv2883c	MNXR70052	2.7.4.14;2.7.4.22;2.7.4.25;2.7.4.4	biopath:Biosynthesis_of_Cytidine-5'-triphophate;biopath:Biosynthesis_of_Uridine-5'-triphosphate;biopath:Conversion_and_degradation_of_Pyrimidine_nucleotides_and_bases;biopath:Metabolism_of_Pyrimidines_(missing);kegg:Metabolic pathways;kegg:Pyrimidine metabolism;metacyc:UTP and CTP <i>de novo</i> biosynthesis;model:Pyrimidine Metabolism;unipathway:CTP biosynthesis via de novo pathway	bigg:UMPK;bigg:UMPKm;bigg:UMPKn;bigg:URIDK1;biopath:RXN01502;brenda:BR48071;ec:2.7.4.14;ec:2.7.4.22;ec:2.7.4.25;ec:2.7.4.4;ecocyc:2.7.4.22-RXN;ecocyc:RXN-12002;iabaylyiv4:UMPKI-RXN;iaf1260:UMPK;iaf692:UMPK;iaf692:URIDK1;iag612:rbs_574;iag612:rbs_575;iao358:rll_387;igt196:UMPK;iin800:URA6_1;iin800:URA6_2;iit341:UMPK;ijn746:UMPK;ijr904.45632:UMPK;ijr904:UMPK;imeo21:UMPKURIDK1;imm904:UMPK;imm904:UMP…	-999999.0	0			0	0
R_4HTHRS-613	1 MNXM1802@MNXC3 + 1 MNXM9@MNXC3 <-- 1 MNXM2@MNXC3 + 1 MNXM759@MNXC3	R9EABBC0D_RL	1*gene:Rv1295	MNXR239	4.2.3;4.2.3.1	kegg:Vitamin B6 metabolism;model:Cofactor Metabolism	bigg:4HTHRS;ec:4.2.3;ec:4.2.3.1;iaf1260:4HTHRS;iin800:THR4_2;ijn746:4HTHRS;ijr904.45632:4HTHRS;ijr904:4HTHRS;imeo21:4HTHRS;imm904:4HTHRS;imo1053-pao1:4HTHRS;imo1056:4HTHRS;ind750:4HTHRS;inj661:4HTHRS;irs1563.45632:R05086_c;kegg:R05086;metacyc:RXN-14125;rhea:30659;rhea:30660;rhea:30661;rhea:30662;seed:rxn03446	-999999.0	0			0	0
R_MN6PP-307	1 MNXM182@MNXC3 + 1 MNXM9@MNXC3 <-- 1 MNXM2@MNXC3 + 1 MNXM427@MNXC3	R583AF51B_RL	1*gene:Rv1692	MNXR3612		model:Sugar Metabolism	bigg:MN6PP;iaf1260:MN6PP;imeo21:MN6PP;inj661:MN6PP;rhea:28554;rhea:28555;rhea:28556;rhea:28557;seed:rxn08948	-999999.0	0			0	0
R_TMDS-854	1 MNXM183@MNXC3 + 1 MNXM234@MNXC3 --> 1 MNXM257@MNXC3 + 1 MNXM281@MNXC3	RD838F4FB_LR	1*gene:Rv2754c;1*gene:Rv2764c	MNXR5095	2.1.1.45	biopath:Biosynthesis_of_2'-Deoxythymidine-5'-triphosphate;biopath:Biosynthesis_of_Pterins;biopath:Conversion_and_degradation_of_Pyrimidine_nucleotides_and_bases;biopath:Reactions_of_Folate;kegg:Metabolic pathways;kegg:One carbon pool by folate;kegg:Pyrimidine metabolism;metacyc:folate transformations II;metacyc:formylTHF biosynthesis I;metacyc:pyrimidine deoxyribonucleosides salvage;metacyc:pyrim…	aragem.45632:R02101_c;bigg:TMDS;biopath:RXN00645;brenda:BR43900;brenda:BS319728;ec:2.1.1.45;ecocyc:THYMIDYLATESYN-RXN;iabaylyiv4:THYMIDYLATESYN-RXN;iaf1260:TMDS;iaf692:TMDS;iag612:rbs_287;iag612:rbs_288;iao358:rll_421;igt196:TMDS;iin800:CDC21;ijn746:TMDS;ijr904.45632:TMDS;ijr904:TMDS;imeo21:TMDS;imm904:TMDS;imo1053-pao1:TMDS;imo1056:TMDS;ind750:TMDS;inj661:TMDS;intenz:2144;ips189:TMDS;irs1563.456…	0	999999.0			0	0
R_MOHMT-434	1 MNXM183@MNXC3 + 1 MNXM238@MNXC3 + 1 MNXM2@MNXC3 --> 1 MNXM79@MNXC3 + 1 MNXM959@MNXC3	R740CEADC_LR	1*gene:Rv2225	MNXR3626	2.1.2.11	kegg:Biosynthesis of secondary metabolites;kegg:Metabolic pathways;kegg:Pantothenate and CoA biosynthesis;metacyc:phosphopantothenate biosynthesis I;metacyc:phosphopantothenate biosynthesis III;model:Pantothenate and CoA Metabolism;unipathway:(R)-pantothenate biosynthesis	bigg:MOHMT;brenda:BR43940;ec:2.1.2.11;ecocyc:3-CH3-2-OXOBUTANOATE-OH-CH3-XFER-RXN;iabaylyiv4:3-CH3-2-OXOBUTANOATE-OH-CH3-XFER-RXN;iaf1260:MOHMT;iaf692:MOHMT;igt196:MOHMT;iin800:ECM31;iit341:MOHMT;ijn746:MOHMT;ijr904.45632:MOHMT;ijr904:MOHMT;imeo21:MOHMT;imm904:MOHMT;imo1053-pao1:MOHMT;imo1056:MOHMT;ind750:MOHMT;inj661:MOHMT;intenz:2253;irs1563.45632:R01226_c;isb619:MOHMT;iso783:MOHMT;iyo844:MOHMT…	0	999999.0			0	0
R_GHMT2-569	1 MNXM183@MNXC3 + 1 MNXM29@MNXC3 + 1 MNXM2@MNXC3 <-- 1 MNXM53@MNXC3 + 1 MNXM79@MNXC3	R95F08F4D_RL	1*gene:Rv0070c;1*gene:Rv1093	MNXR2619	2.1.2.1	kegg:Cyanoamino acid metabolism;kegg:Glycine, serine and threonine metabolism;kegg:Glyoxylate and dicarboxylate metabolism;kegg:Metabolic pathways;kegg:Methane metabolism;kegg:Microbial metabolism in diverse environments;kegg:One carbon pool by folate;metacyc:folate polyglutamylation;metacyc:folate transformations I;metacyc:folate transformations II;metacyc:formaldehyde assimilation I (serine pat…	bigg:GHMT2;bigg:GHMT2r;bigg:GHMT2rm;brenda:BR40573;ec:2.1.2.1;ecocyc:GLYOHMETRANS-RXN;iabaylyiv4:GLYOHMETRANS-RXN;iaf1260:GHMT2r;iaf692:GHMT2;iag612:rbs_563;iao358:rll_175;igt196:GHMT2r;iin800:SHM1;iin800:SHM2;iit341:GHMT2r;ijn746:GHMT2r;ijr904.45632:GHMT2;ijr904:GHMT2;imeo21:GHMT2;imm904:GHMT2r;imm904:GHMT2rm;imo1053-pao1:GHMT;imo1056:GHMT;ind750:GHMT2r;ind750:GHMT2rm;inj661:GHMT2;intenz:2243;ip…	-999999.0	0			0	0
R_MTHFD-287	1 MNXM183@MNXC3 + 1 MNXM5@MNXC3 <==> 1 MNXM511@MNXC3 + 1 MNXM6@MNXC3	R543D9FD7_B	1*gene:Rv3356c	MNXR3642	1.5.1.5	kegg:Carbon fixation pathways in prokaryotes;kegg:Metabolic pathways;kegg:Microbial metabolism in diverse environments;kegg:One carbon pool by folate;metacyc:folate transformations I;metacyc:folate transformations II;metacyc:formaldehyde oxidation V (tetrahydrofolate pathway);metacyc:formylTHF biosynthesis I;metacyc:purine nucleobases degradation II (anaerobic);metacyc:reductive acetyl coenzyme A…	bigg:MTHFD;bigg:MTHFDm;brenda:BR36902;brenda:BS402370;ec:1.5.1.5;ecocyc:METHYLENETHFDEHYDROG-NADP-RXN;iabaylyiv4:METHYLENETHFDEHYDROG-NADP-RXN;iaf1260:MTHFD;iao358:rll_145;igt196:MTHFD;iin800:ADE3_1;iin800:MIS1_1;iit341:MTHFD;ijn746:MTHFD;ijr904.45632:MTHFD;ijr904:MTHFD;imeo21:MTHFD;imm904:MTHFD;imm904:MTHFDm;imo1053-pao1:MTHFD;imo1056:MTHFD;ind750:MTHFD;ind750:MTHFDm;inj661:MTHFD;intenz:1596;ips…	-999999.0	999999.0			0	0
R_XYLK-943	1 MNXM186@MNXC3 + 1 MNXM1@MNXC3 + 1 MNXM7@MNXC3 <-- 1 MNXM3@MNXC3 + 1 MNXM597@MNXC3	REBE3C8D4_RL	1*gene:Rv0729	MNXR5372	2.7.1.17	biopath:Formation_of_C5_compounds_by_decarboxylation_and_cell_wall_synthesis_in_plants;biopath:Interconversions_of_Pentose_(extended);biopath:Pentose_phosphate_pathway;kegg:Metabolic pathways;kegg:Pentose and glucuronate interconversions;metacyc:D-arabitol degradation;metacyc:xylitol degradation;metacyc:xylose degradation I;model:Sugar Metabolism;seed:Ribitol, Xylitol, Arabitol, Mannitol and Sorb…	bigg:XYLK;biopath:RXN00396;ec:2.7.1.17;ecocyc:XYLULOKIN-RXN;iaf1260:XYLK;iag612:rbs_294;iao358:rll_453;iin800:XKS1;ijr904.45632:XYLK;ijr904:XYLK;imeo21:XYLK;imm904:XYLK;imo1053-pao1:XYLK;imo1056:XYLK;ind750:XYLK;inj661:XYLK;intenz:2847;iyo844:XYLK;kegg:R01639;metacyc:XYLULOKIN-RXN;pubmed:11606204;rhea:10964;rhea:10965;rhea:10966;rhea:10967;seed:rxn01199;upa:UCR01639;upa:UER00578	-999999.0	0			0	0
R_TKT2-969	1 MNXM186@MNXC3 + 1 MNXM258@MNXC3 <==> 1 MNXM2378@MNXC3 + 1 MNXM68@MNXC3	RF1FC7F85_B	1*gene:Rv1449c	MNXR69978	2.2.1.1	model:Pentose Phosphate Pathway;seed:Pentose phosphate pathway	bigg:TKT2;ec:2.2.1.1;iabaylyiv4:2TRANSKETO-RXN;iaf1260:TKT2;iaf692:TKT2;iag612:rbs_244;iao358:rll_423;igt196:TKT2;iit341:TKT2;ijn746:TKT2;ijr904.45632:TKT2;ijr904:TKT2;imeo21:TKT2;imm904:TKT2;imo1053-pao1:TKT2;imo1056:TKT2;ind750:TKT2;inj661:TKT2;ips189:TKT2;irs1563.45632:R01067_p;irs1563.45632:R01830_c;irs1563.45632:R01830_p;isb619:TKT2;iso783:TKT2;iyo844:TKT2;obsolete:rxn01335;obsolete:rxn09312…	-999999.0	999999.0			0	0
R_ADCPS1-1	1 MNXM18844@MNXC3 + 1 MNXM3@MNXC3 + 1 MNXM877@MNXC3 --> 1 MNXM1@MNXC3 + 1 MNXM629@MNXC3 + 1 MNXM7@MNXC3 + 1 MNXM9@MNXC3	R1070D035_LR	1*gene:Rv2236c	MNXR61842	6.3.1.10	model:Cofactor Metabolism;seed:Coenzyme B12 biosynthesis;seed:YgfZ	bigg:ADCPS1;ec:6.3.1.10;ijn746:ADCPS1;imeo21:ADCPS1;inj661:ADCPS1;metacyc:6.3.1.10-RXN;obsolete:rxn10627;seed:rxn05054	0	999999.0			0	0
R_ANS-755	1 MNXM188@MNXC3 + 1 MNXM1@MNXC3 + 1 MNXM23@MNXC3 + 1 MNXM89557@MNXC3 <-- 1 MNXM337@MNXC3 + 1 MNXM37@MNXC3	RC0BC5E81_RL	1*gene:Rv1609;1*gene:Rv2859c	MNXR32743	4.1.3.27	biopath:Biosynthesis_of_L-Tryptophan_from_Chorismate;biopath:Biosynthesis_of_aromatic_amino_acids_(L-Phenylalanine,_L-Tyrosine,_L-Tryptophan)_and_of_quinone_cofactors;biopath:Conversion_of_Chorismate_into_Catechole;kegg:Biosynthesis of secondary metabolites;kegg:Metabolic pathways;kegg:Phenylalanine, tyrosine and tryptophan biosynthesis;metacyc:2-heptyl-3-hydroxy-4(1<i>H</i>)-quinolone biosynthes…	bigg:ANS;biopath:RXN00551;brenda:BR3373;ec:4.1.3.27;ecocyc:ANTHRANSYN-RXN;iabaylyiv4:ANTHRANSYN-RXN;iaf1260:ANS;iaf692:ANS;iag612:rbs_202;iao358:rll_432;igt196:ANS;iin800:TRP2_1;iin800:TRP3_1;iit341:ANS;ijn746:ANS;ijr904.45632:ANS;ijr904:ANS;imeo21:ANS;imm904:ANS;imo1053-pao1:ANS1;imo1056:ANS1;ind750:ANS;inj661:ANS;intenz:4640;isb619:ANS;iso783:ANS1;iyo844:ANS1;kegg:R00986;macie:M0314;metacyc:ANT…	-999999.0	0			0	0
R_PPCOAC-864	1 MNXM190@MNXC3 + 1 MNXM1@MNXC3 + 1 MNXM7@MNXC3 + 1 MNXM9@MNXC3 <-- 1 MNXM3@MNXC3 + 1 MNXM60@MNXC3 + 1 MNXM86@MNXC3	RD9F94F0C_RL	1*gene:Rv0973c+1*gene:Rv0974c;1*gene:Rv0973c+1*gene:Rv2502c;1*gene:Rv0974c+1*gene:Rv3285;1*gene:Rv2247+1*gene:Rv2501c	MNXR4384	6.4.1.3	kegg:Carbon fixation pathways in prokaryotes;kegg:Glyoxylate and dicarboxylate metabolism;kegg:Metabolic pathways;kegg:Microbial metabolism in diverse environments;kegg:Propanoate metabolism;kegg:Valine, leucine and isoleucine degradation;metacyc:3-hydroxypropionate cycle;metacyc:3-hydroxypropionate/4-hydroxybutyrate cycle;metacyc:methylaspartate cycle;metacyc:methylmalonyl pathway;model:Sugar Me…	bigg:PPCOAC;bigg:PPCOACm;brenda:BR155;brenda:BS369189;ec:6.4.1.3;ecocyc:PROPIONYL-COA-CARBOXY-RXN;iag612:rbs_523;imeo21:PPCOAC;imo1053-pao1:PPCOAC;imo1056:PPCOAC;inj661:PPCOAC;intenz:5154;iyo844:PPCOAC;kegg:R01859;macie:M0201;metacyc:PROPIONYL-COA-CARBOXY-RXN;rhea:23720;rhea:23721;rhea:23722;rhea:23723;seed:rxn01355;upa:UCR01859;upa:UER00908	-999999.0	0			0	0
R_MME-782	1 MNXM190@MNXC3 <==> 1 MNXM608@MNXC3	RC68CEF43_B	1*gene:Rv0855	MNXR3601	5.1.99.1	biopath:Fermentation_of_Propionate;biopath:Glycolytic_fermentation_and_Lactate_converting_fermentations;biopath:Metabolism_of_L-Lysine,_L-Threonine,_L-Methionine,_and_L-Cysteine;kegg:Carbon fixation pathways in prokaryotes;kegg:Glyoxylate and dicarboxylate metabolism;kegg:Metabolic pathways;kegg:Microbial metabolism in diverse environments;kegg:Propanoate metabolism;kegg:Valine, leucine and isole…	bigg:MME;bigg:MMEm;biopath:RXN01250;brenda:BR204;ec:5.1.99.1;ecocyc:METHYLMALONYL-COA-EPIM-RXN;iaf1260:MME;iag612:rbs_274;ijr904.45632:MME;ijr904:MME;imeo21:MME;imo1053-pao1:MME;imo1056:MME;inj661:MME;intenz:4924;isbn:0079130356;kegg:R02765;macie:M0033;metacyc:METHYLMALONYL-COA-EPIM-RXN;pubmed:11481338;pubmed:13934211;reactome:REACT_100697;reactome:REACT_102795;reactome:REACT_104215;reactome:REAC…	-999999.0	999999.0			0	0
R_DHORD2-616	1 MNXM191@MNXC3 + 1 MNXM235@MNXC3 <-- 1 MNXM232@MNXC3 + 1 MNXM252@MNXC3	R9EF82C92_RL	1*gene:Rv2139	MNXR68704	1.3.3.1;1.3.5.2	model:Pyrimidine Metabolism;seed:YgfZ	bigg:DHORD2;ec:1.3.3.1;ec:1.3.5.2;iaf1260:DHORD2;igt196:DHORD2;ijr904.45632:DHORD2;ijr904:DHORD2;imeo21:DHORD2;inj661:DHORD2;intenz:18493;iso783:DH_or_D2;rhea:28687;rhea:28688;rhea:28689;rhea:28690;seed:rxn08335	-999999.0	0			0	0
R_GLYCTO2-356	1 MNXM191@MNXC3 + 1 MNXM69@MNXC3 <-- 1 MNXM222@MNXC3 + 1 MNXM232@MNXC3	R647E080A_RL	1*gene:Rv1257c	MNXR55600		model:Glyoxylate Metabolism;seed:Glycolate, glyoxylate interconversions	bigg:GLYCTO2;iaf1260:GLYCTO2;ijr904.45632:GLYCTO2;ijr904:GLYCTO2;imeo21:GLYCTO2;inj661:GLYCTO2;seed:rxn08655	-999999.0	0			0	0
R_CYTBD-407	1 MNXM191@MNXC3 + 2 MNXM1@MNXC3 + 0.5 MNXM4@MNXC3 --> 2 MNXM1@MNXC2 + 1 MNXM232@MNXC3 + 1 MNXM2@MNXC3	R6E3C3270_LR	1*gene:Rv1620c+1*gene:Rv1621c+1*gene:Rv1622c+1*gene:Rv1623c	MNXR55177		model:Redox Metabolism	bigg:CYTBD;bigg:CYTBDpp;iaf1260:CYTBDpp;iaf1260:CYTBO3_4pp;ijn746:CYTBDpp;ijn746:CYTBO3_4pp;seed:rxn08288;seed:rxn10112	0	999999.0			0	0
R_MYCFLUX5-271	1 MNXM1934@MNXC3 <-- 1 MNXM5196@MNXC3	R503CDC4_RL		MNXR3673		model:Fatty Acid Metabolism	bigg:MYCFLUX5;inj661:MYCFLUX5;seed:rxn10652	-999999.0	0			0	0
R_MYCFLUX1-920	1 MNXM1934@MNXC3 <-- 1 MNXM62714@MNXC3	RE82B2464_RL		MNXR69496		model:Fatty Acid Metabolism	bigg:MYCFLUX1;inj661:MYCFLUX1;seed:rxn10659	-999999.0	0			0	0
R_MYCFLUX3-558	1 MNXM1934@MNXC3 <-- 1 MNXM7466@MNXC3	R92414A1A_RL		MNXR69498		model:Fatty Acid Metabolism	bigg:MYCFLUX3;inj661:MYCFLUX3;seed:rxn10642	-999999.0	0			0	0
R_MYCFLUX4-775	1 MNXM1934@MNXC3 <-- 1 MNXM7521@MNXC3	RC4D76E2D_RL		MNXR69499		model:Fatty Acid Metabolism	bigg:MYCFLUX4;inj661:MYCFLUX4;seed:rxn10648	-999999.0	0			0	0
R_MYCFLUX2-979	1 MNXM1934@MNXC3 <-- 1 MNXM7522@MNXC3	RF53F74B0_RL		MNXR69497		model:Fatty Acid Metabolism	bigg:MYCFLUX2;inj661:MYCFLUX2;seed:rxn10635	-999999.0	0			0	0
R_UAMAS-163	1 MNXM1953@MNXC3 + 1 MNXM1@MNXC3 + 1 MNXM7@MNXC3 + 1 MNXM9@MNXC3 <-- 1 MNXM32@MNXC3 + 1 MNXM3@MNXC3 + 1 MNXM785@MNXC3	R385725AA_RL	1*gene:Rv2152c	MNXR55986	6.3.2.8	kegg:D-Glutamine and D-glutamate metabolism;kegg:Metabolic pathways;kegg:Peptidoglycan biosynthesis;metacyc:UDP-<i>N</i>-acetylmuramoyl-pentapeptide biosynthesis II (lysine-containing);metacyc:UDP-<i>N</i>-acetylmuramoyl-pentapeptide biosynthesis III (<i>meso</i>-DAP-containing);model:Peptidoglycan Metabolism;seed:Peptidoglycan Biosynthesis 2	bigg:UAMAS;brenda:BR124;ec:6.3.2.8;ecocyc:UDP-NACMUR-ALA-LIG-RXN;iabaylyiv4:UDP-NACMUR-ALA-LIG-RXN;iaf1260:UAMAS;igt196:UAMAS;iit341:UAMAS;ijn746:UAMAS;ijr904.45632:UAMAS;ijr904:UAMAS;imeo21:UAMAS;imo1053-pao1:UAMAS;imo1056:UAMAS;inj661:UAMAS;intenz:10452;isb619:UAMAS;iso783:UAMAS;iyo844:UAMAS;kegg:R03193;metacyc:UDP-NACMUR-ALA-LIG-RXN;rhea:23372;rhea:23373;rhea:23374;rhea:23375;seed:rxn02286	-999999.0	0			0	0
R_UAMAGS-876	1 MNXM1953@MNXC3 + 1 MNXM331@MNXC3 + 1 MNXM3@MNXC3 --> 1 MNXM1@MNXC3 + 1 MNXM7@MNXC3 + 1 MNXM955@MNXC3 + 1 MNXM9@MNXC3	RDD6DBEE0_LR	1*gene:Rv2155c	MNXR5205	6.3.2.9	kegg:D-Glutamine and D-glutamate metabolism;kegg:Metabolic pathways;kegg:Peptidoglycan biosynthesis;metacyc:UDP-<i>N</i>-acetylmuramoyl-pentapeptide biosynthesis II (lysine-containing);metacyc:UDP-<i>N</i>-acetylmuramoyl-pentapeptide biosynthesis III (<i>meso</i>-DAP-containing);model:Peptidoglycan Metabolism;seed:Peptidoglycan Biosynthesis 2	bigg:UAMAGS;brenda:BR125;brenda:BS398808;ec:6.3.2.9;ecocyc:UDP-NACMURALA-GLU-LIG-RXN;iabaylyiv4:UDP-NACMURALA-GLU-LIG-RXN;iaf1260:UAMAGS;igt196:UAMAGS;iit341:UAMAGS;ijn746:UAMAGS;ijr904.45632:UAMAGS;ijr904:UAMAGS;imeo21:UAMAGS;imo1053-pao1:UAMAGS;imo1056:UAMAGS;inj661:UAMAGS;intenz:10451;isb619:UAMAGS;iso783:UAMAGS;iyo844:UAMAGS;kegg:R02783;metacyc:UDP-NACMURALA-GLU-LIG-RXN;rhea:16429;rhea:16430;…	0	999999.0			0	0
R_PAPPT3-853	1 MNXM1954@MNXC3 + 1 MNXM89653@MNXC3 --> 1 MNXM2264@MNXC3 + 1 MNXM80@MNXC3	RD81C059D_LR	1*gene:Rv2156c	MNXR36199	2.7.8.13	kegg:Peptidoglycan biosynthesis;metacyc:peptidoglycan biosynthesis I (<I>meso</I>-diaminopimelate containing);model:Peptidoglycan Metabolism;seed:Peptidoglycan Biosynthesis 2	bigg:PAPPT3;ec:2.7.8.13;ecocyc:PHOSNACMURPENTATRANS-RXN;iabaylyiv4:PHOSNACMURPENTATRANS-RXN;iaf1260:PAPPT3;igt196:PAPPT3;iit341:PAPPT3;ijn746:PAPPT3;ijr904.45632:PAPPT3;ijr904:PAPPT3;imeo21:PAPPT3;imo1053-pao1:PAPPT3;imo1056:PAPPT3;inj661:PAPPT3;isb619:PAPPT3;iso783:PAPPT3;iyo844:PAPPT3;kegg:R05630;metacyc:PHOSNACMURPENTATRANS-RXN;rhea:28386;rhea:28387;rhea:28388;rhea:28389;seed:rxn03904	0	999999.0			0	0
R_PAPPT2-1014	1 MNXM1955@MNXC3 + 1 MNXM80@MNXC3 <-- 1 MNXM7865@MNXC3 + 1 MNXM89653@MNXC3	RFD57EAA2_RL	1*gene:Rv2156c	MNXR59903	2.7.8.13	kegg:Metabolic pathways;kegg:Peptidoglycan biosynthesis;model:Peptidoglycan Metabolism;seed:Peptidoglycan Biosynthesis 2	bigg:PAPPT2;ec:2.7.8.13;imeo21:PAPPT2;inj661:PAPPT2;kegg:R05629;seed:rxn03903	-999999.0	0			0	0
R_EX_h2_LPAREN_e_RPAREN_-72	1 MNXM195@MNXC2 --> 1 MNXM195@BOUNDARY	R204BFBF3_LR						0	999999.0			0	1
R_H2td-255	1 MNXM195@MNXC2 <==> 1 MNXM195@MNXC3	R4C620BFB_B		MNXR69200		model:Transport	bigg:H2td;bigg:H2tex;bigg:H2tpp;iaf1260:H2tex;iaf1260:H2tpp;ijn746:H2tex;ijn746:H2tpp;seed:rxn08691;seed:rxn08692;seed:rxn10542	-999999.0	999999.0			0	0
R_ECHH_0-43	1 MNXM195@MNXC3 + 2 MNXM96997@MNXC3 <==> 2 MNXM1@MNXC3 + 2 MNXM96998@MNXC3	R1AC7C793_B		MNXR68792		model:Miscellaneous	bigg:ECHH_0;imeo21:ECHH_0;inj661:ECHH_0;seed:rxn10767	-999999.0	999999.0			0	0
R_FE3abc-209	1 MNXM196@MNXC2 + 1 MNXM2@MNXC3 + 1 MNXM3@MNXC3 --> 1 MNXM196@MNXC3 + 1 MNXM1@MNXC3 + 1 MNXM7@MNXC3 + 1 MNXM9@MNXC3	R412F9598_LR	1*gene:Rv1348+1*gene:Rv1349	MNXR2227	3.6.3.30	model:Transport	bigg:FE3abc;bigg:FE3abcpp;ec:3.6.3.30;iaf1260:FE3abcpp;iaf692:FE3abc;imeo21:FE3abc;inj661:FE3abc;intenz:4434;ips189:FE3abc;iso783:FE3abc;metacyc:3.6.3.30-RXN;rhea:12332;rhea:12333;rhea:12334;rhea:12335;seed:rxn05195;seed:rxn08477	0	999999.0			0	0
R_EX_fe3_LPAREN_e_RPAREN_-551	1 MNXM196@MNXC2 <==> 1 MNXM196@BOUNDARY	R8FDD65E8_B						-1	999999.0			0	1
R_TREabc-286	1 MNXM198@MNXC2 + 1 MNXM2@MNXC3 + 1 MNXM3@MNXC3 --> 1 MNXM198@MNXC3 + 1 MNXM1@MNXC3 + 1 MNXM7@MNXC3 + 1 MNXM9@MNXC3	R5436C0F7_LR	1*gene:Rv1236+1*gene:Rv1237+1*gene:Rv1238	MNXR5125		model:Transport	bigg:TREabc;imeo21:TREabc;inj661:TREabc;seed:rxn10839	0	999999.0			0	0
R_EX_tre_LPAREN_e_RPAREN_-71	1 MNXM198@MNXC2 --> 1 MNXM198@BOUNDARY	R2020016A_LR						0	999999.0			0	1
R_TRESULT-786	1 MNXM198@MNXC3 + 1 MNXM49@MNXC3 --> 1 MNXM1@MNXC3 + 1 MNXM40917@MNXC3 + 1 MNXM45@MNXC3	RC7EFEEFA_LR	1*gene:Rv0295c;1*gene:Rv1373	MNXR69997	2.8.2.2	model:Membrane Metabolism	bigg:TRESULT;ec:2.8.2.2;imeo21:TRESULT;inj661:TRESULT;seed:rxn10671	0	999999.0			0	0
R_TRE6PP-541	1 MNXM198@MNXC3 + 1 MNXM9@MNXC3 <-- 1 MNXM2@MNXC3 + 1 MNXM448@MNXC3	R8CD42A12_RL	1*gene:Rv2006+1*gene:Rv3372	MNXR5121	3.1.3.12	kegg:Metabolic pathways;kegg:Starch and sucrose metabolism;metacyc:trehalose biosynthesis I;metacyc:trehalose biosynthesis II;metacyc:trehalose biosynthesis III;model:Membrane Metabolism	bigg:TRE6PP;brenda:BR15936;ec:3.1.3.12;ecocyc:TREHALOSEPHOSPHA-RXN;iabaylyiv4:TREHALOSEPHOSPHA-RXN;iaf1260:TRE6PP;iin800:TPS2;ijr904.45632:TRE6PP;ijr904:TRE6PP;imeo21:TRE6PP;imm904:TRE6PP;ind750:TRE6PP;inj661:TRE6PP;intenz:3287;irs1563.45632:R02778_c;kegg:R02778;kegg:R06228;metacyc:TREHALOSEPHOSPHA-RXN;pubmed:10658666;pubmed:15158675;reactome:REACT_27176;rhea:23420;rhea:23421;rhea:23422;rhea:2342…	-999999.0	0			0	0
R_TDMS3-794	1 MNXM198@MNXC3 + 2 MNXM1@MNXC3 + 1 MNXM5196@MNXC3 + 1 MNXM62714@MNXC3 --> 2 MNXM2@MNXC3 + 1 MNXM4123@MNXC3	RC9C7D607_LR		MNXR69945		model:Membrane Metabolism	bigg:TDMS3;seed:rxn10697	0	999999.0			0	0
R_TDMS4-527	1 MNXM198@MNXC3 + 2 MNXM1@MNXC3 + 1 MNXM62714@MNXC3 + 1 MNXM7466@MNXC3 --> 2 MNXM2@MNXC3 + 1 MNXM7826@MNXC3	R8A49210E_LR		MNXR69946		model:Membrane Metabolism		0	999999.0			0	0
R_TDMS2-367	1 MNXM198@MNXC3 + 2 MNXM1@MNXC3 + 1 MNXM62714@MNXC3 + 1 MNXM7521@MNXC3 --> 2 MNXM2@MNXC3 + 1 MNXM7827@MNXC3	R66E4B3F4_LR		MNXR69944		model:Membrane Metabolism		0	999999.0			0	0
R_TDMS1	1 MNXM198@MNXC3 + 2 MNXM1@MNXC3 + 1 MNXM62714@MNXC3 + 1 MNXM7522@MNXC3 --> 2 MNXM2@MNXC3 + 1 MNXM3107@MNXC3	RFFF1EA0E_LR		MNXR69943		model:Membrane Metabolism	bigg:TDMS1;seed:rxn10748	-99999	99999			0	0
R_TRIATS-381	1 MNXM198@MNXC3 + 3 MNXM1@MNXC3 + 2 MNXM236@MNXC3 + 1 MNXM4851@MNXC3 --> 3 MNXM2@MNXC3 + 1 MNXM9169@MNXC3	R69E70209_LR		MNXR28851		model:Membrane Metabolism	bigg:TRIATS;inj661:TRIATS;seed:rxn10680	0	999999.0			0	0
R_PATS-937	1 MNXM198@MNXC3 + 5 MNXM1@MNXC3 + 1 MNXM236@MNXC3 + 4 MNXM4851@MNXC3 --> 5 MNXM2@MNXC3 + 1 MNXM8996@MNXC3	REAC62992_LR		MNXR28862		model:Membrane Metabolism	bigg:PATS;inj661:PATS;seed:rxn10736	0	999999.0			0	0
R_MTI-787	1 MNXM198@MNXC3 <==> 1 MNXM89735@MNXC3	RC800CD92_B	1*gene:Rv0126	MNXR36980	5.4.99.16	metacyc:trehalose biosynthesis IV;model:Sugar Metabolism	ec:5.4.99.16;metacyc:5.4.99.16-RXN	-999999.0	999999.0			0	0
R_VALt2r-359	1 MNXM199@MNXC2 + 1 MNXM1@MNXC2 <==> 1 MNXM199@MNXC3 + 1 MNXM1@MNXC3	R654C48AE_B		MNXR5323		model:Transport	bigg:VALt2m;bigg:VALt2r;bigg:VALt2rpp;iaf1260:VALt2rpp;iaf692:VALt2r;iin800:AGP1_11;iin800:BAP2_8;iin800:BAP3_8;iin800:GAP1_17;iin800:VAP1_7;ijr904.45632:VALt2r;ijr904:VALt2r;imeo21:VALt2r;imm904:VALt2r;ind750:VALt2r;inj661:VALt2r;ips189:VALt2;isb619:VALt2r;iyo844:VALt2;seed:rxn05669;seed:rxn09374;seed:rxn09707	-999999.0	999999.0			0	0
R_EX_val_L_LPAREN_e_RPAREN_-972	1 MNXM199@MNXC2 --> 1 MNXM199@BOUNDARY	RF382895C_LR						0	999999.0			0	1
R_VALTA-27	1 MNXM199@MNXC3 + 1 MNXM20@MNXC3 <==> 1 MNXM238@MNXC3 + 1 MNXM89557@MNXC3	R16FBD0E6_B	1*gene:Rv2210c	MNXR32586	2.6.1.42;2.6.1.6	kegg:2-Oxocarboxylic acid metabolism;kegg:Biosynthesis of secondary metabolites;kegg:Glucosinolate biosynthesis;kegg:Metabolic pathways;kegg:Pantothenate and CoA biosynthesis;kegg:Valine, leucine and isoleucine biosynthesis;kegg:Valine, leucine and isoleucine degradation;metacyc:alanine biosynthesis I;metacyc:valine biosynthesis;metacyc:valine degradation I;metacyc:valine degradation II;model:Val…	bigg:VALTA;bigg:VALTAm;brenda:BS356553;ec:2.6.1.42;ec:2.6.1.6;ecocyc:BRANCHED-CHAINAMINOTRANSFERVAL-RXN;iabaylyiv4:BRANCHED-CHAINAMINOTRANSFERVAL-RXN;iaf1260:VALTA;iaf692:VALTA;iag612:rbs_47;iag612:rbs_48;iao358:rll_67;igt196:VALTA;iin800:BAT2_2;iit341:VALTA;ijn746:VALTA;ijr904.45632:VALTA;ijr904:VALTA;imeo21:VALTA;imm904:VALTA;imm904:VALTAim;imo1053-pao1:VALTA;imo1056:VALTA;ind750:VALTA;inj661:V…	-999999.0	999999.0			0	0
R_ILEt2r-408	1 MNXM1@MNXC2 + 1 MNXM231@MNXC2 <==> 1 MNXM1@MNXC3 + 1 MNXM231@MNXC3	R6E6A4469_B		MNXR3095		model:Transport	bigg:ILEt2r;bigg:ILEt2rpp;iaf1260:ILEt2rpp;iaf692:ILEt2r;iin800:AGP1_6;iin800:BAP2_2;iin800:BAP3_2;iin800:GAP1_10;iin800:TAT1_1;iin800:VAP1_3;ijr904.45632:ILEt2r;ijr904:ILEt2r;imeo21:ILEt2r;imm904:ILEt2r;imm904:ILEt6;imm904:ILEt7;imo1053-pao1:ILEt2;imo1056:ILEt2;ind750:ILEt2r;inj661:ILEt2r;ips189:ILEt2;isb619:ILEt2r;iyo844:ILEt2;obsolete:rxn05591;seed:rxn05244;seed:rxn08746;seed:rxn13321;seed:rxn…	-999999.0	999999.0			0	0
R_OCDCAt2-644	1 MNXM1@MNXC2 + 1 MNXM236@MNXC2 --> 1 MNXM1@MNXC3 + 1 MNXM236@MNXC3	RA5C7BC47_LR		MNXR3943		model:Transport	bigg:OCDCAt2;ijr904.45632:OCDCAt2;ijr904:OCDCAt2;imeo21:OCDCAt2;inj661:OCDCAt2;iso783:OCDCAt2;obsolete:rxn10418;seed:rxn10161;seed:rxn12390	0	999999.0			0	0
R_PYRt2r-874	1 MNXM1@MNXC2 + 1 MNXM23@MNXC2 <==> 1 MNXM1@MNXC3 + 1 MNXM23@MNXC3	RDD0BDF9A_B	1*gene:Rv1902c	MNXR4552		model:Transport	bigg:PYRt2;bigg:PYRt2m;bigg:PYRt2p;bigg:PYRt2r;bigg:PYRt2rpp;iaf1260:PYRt2rpp;iaf692:PYRt2;iao358:rll_559;iin800:JEN1_2;iit341:PYRt2r;ijr904.45632:PYRt2r;ijr904:PYRt2r;imeo21:PYRt2r;imm904:PYRt2;imm904:PYRt2p;imo1053-pao1:PYRt2;imo1056:PYRt2;ind750:PYRt2;ind750:PYRt2p;inj661:PYRt2r;iso783:PYRt2;iyo844:PYRt2;obsolete:rxn05642;reactome:REACT_116055;reactome:REACT_14789;reactome:REACT_14833;reactome…	-999999.0	999999.0			0	0
R_SUCCt2r-813	1 MNXM1@MNXC2 + 1 MNXM25@MNXC2 <==> 1 MNXM1@MNXC3 + 1 MNXM25@MNXC3	RCEACFC46_B	1*gene:Rv2443	MNXR4949		model:Transport	bigg:SUCCt2b;bigg:SUCCt2r;bigg:SUCCt3;bigg:SUCCt3pp;iaf1260:SUCCt3pp;iag612:rbs_552;iin800:U205;iit341:SUCCt2r;ijr904.45632:SUCCt2b;ijr904:SUCCt2b;imeo21:SUCCt2r;imm904:SUCCt2r;imo1053-pao1:SUCCt2b;imo1056:SUCCt2b;ind750:SUCCt2r;inj661:SUCCt2r;iyo844:SUCCt6;seed:rxn05654;seed:rxn09270;seed:rxn12455	-999999.0	999999.0			0	0
R_NAt3_1-80	1 MNXM1@MNXC2 + 1 MNXM27@MNXC3 <==> 1 MNXM1@MNXC3 + 1 MNXM27@MNXC2	R224606F1_B	1*gene:Rv2287	MNXR3783		model:Transport	bigg:NAt3;bigg:NAt3_1;bigg:NAt3_1g;bigg:NAt3pp;iabaylyiv4:TRANS-RXN-NA-CPA1;iaf1260:NAt3pp;iaf692:NAt3_1;iao358:rll_273;iin800:NHA1;iit341:NAt3_1;ijr904.45632:NAt3_1;ijr904:NAt3_1;imeo21:NAt3_1;imm904:NAt3_1;imo1053-pao1:NAt7;imo1056:NAt7;ind750:NAt3_1;inj661:NAt3_1;isb619:NAt3;isb619:NAt3_1;iso783:NAt3;iyo844:NAt3;obsolete:rxn05624r;reactome:REACT_100724;reactome:REACT_102112;reactome:REACT_1028…	-999999.0	999999.0			0	0
R_GLYt2r-931	1 MNXM1@MNXC2 + 1 MNXM29@MNXC2 <==> 1 MNXM1@MNXC3 + 1 MNXM29@MNXC3	RE9E2BBFE_B	1*gene:Rv1704c	MNXR2778		model:Transport	bigg:GLYt2;bigg:GLYt2m;bigg:GLYt2pp;bigg:GLYt2r;bigg:GLYt2rL;iaf1260:GLYt2pp;iao358:rll_539;iin800:DIP5_5;iin800:GAP1_7;iin800:PUT4_2;iin800:TAT2_3;iit341:GLYt2;ijr904.45632:GLYt2r;ijr904:GLYt2r;imeo21:GLYt2r;imm904:GLYt2r;ind750:GLYt2r;inj661:GLYt2r;iyo844:GLYt6;seed:rxn05582;seed:rxn08660;seed:rxn09748;seed:rxn12379	-999999.0	999999.0			0	0
R_TTDCAt2-66	1 MNXM1@MNXC2 + 1 MNXM314@MNXC2 --> 1 MNXM1@MNXC3 + 1 MNXM314@MNXC3	R1EE70B2E_LR		MNXR5159		model:Transport	bigg:TTDCAt2;ijr904.45632:TTDCAt2;ijr904:TTDCAt2;imeo21:TTDCAt2;inj661:TTDCAt2;iso783:TTDCAt2;seed:rxn10163;seed:rxn12387	0	999999.0			0	0
R_ALAt2r-279	1 MNXM1@MNXC2 + 1 MNXM32@MNXC2 <==> 1 MNXM1@MNXC3 + 1 MNXM32@MNXC3	R51FCA6A5_B		MNXR636		model:Transport	bigg:ALAt2;bigg:ALAt2pp;bigg:ALAt2r;bigg:ALAt2rL;iaf1260:ALAt2pp;iao358:rll_520;iin800:AGP1_2;iin800:DIP5_2;iin800:GAP1_2;iin800:PUT4_1;iin800:TAT2_1;iit341:ALAt2;ijr904.45632:ALAt2r;ijr904:ALAt2r;imeo21:ALAt2r;imm904:ALAt2r;ind750:ALAt2r;inj661:ALAt2r;isb619:ALAt2r;iyo844:ALAt2;seed:rxn05496;seed:rxn08101	-999999.0	999999.0			0	0
R_CYTDt2r-330	1 MNXM1@MNXC2 + 1 MNXM338@MNXC2 <==> 1 MNXM1@MNXC3 + 1 MNXM338@MNXC3	R5D007655_B		MNXR1379		model:Transport	bigg:CYTDt2;bigg:CYTDt2pp;bigg:CYTDt2r;bigg:CYTDt2rpp;iag612:rbs_217;iin800:U176;iin800:U186;iin800:U193;iit341:CYTDt2;ijr904.45632:CYTDt2;ijr904.45632:CYTDt2r;ijr904:CYTDt2;ijr904:CYTDt2r;imeo21:CYTDt2r;imm904:CYTDt2;ind750:CYTDt2;inj661:CYTDt2r;iso783:CYTDt2;iyo844:CYTDt2;obsolete:rxn05530;obsolete:rxn05729;obsolete:rxn12601;seed:rxn05198;seed:rxn08289;seed:rxn12413	-999999.0	999999.0			0	0
R_ASPt2r-292	1 MNXM1@MNXC2 + 1 MNXM42@MNXC2 <==> 1 MNXM1@MNXC3 + 1 MNXM42@MNXC3	R5533691C_B		MNXR873		model:Transport	bigg:ASPt2;bigg:ASPt2m;bigg:ASPt2n;bigg:ASPt2pp;bigg:ASPt2r;iabaylyiv4:TRANS-RXN-L-ASPARTATE;iabaylyiv4:TRANS-RXNIM-5855;iag612:rbs_164;iao358:rll_523;iin800:AGC1_2;iin800:AGP3_2;iin800:DIP5_4;iin800:GAP1_5;iit341:ASPt2r;ijr904.45632:ASPt2;ijr904:ASPt2;imeo21:ASPt2r;imm904:ASPt2m;imm904:ASPt2n;imm904:ASPt2r;imm904:ASPt7;imo1053-pao1:ASPt6;imo1056:ASPt6;ind750:ASPt2m;ind750:ASPt2n;ind750:ASPt2r;in…	-999999.0	999999.0			0	0
R_ARBt2r-655	1 MNXM1@MNXC2 + 1 MNXM461@MNXC2 <==> 1 MNXM1@MNXC3 + 1 MNXM461@MNXC3	RA88E1747_B		MNXR775		model:Transport	bigg:ARBt2r;bigg:ARBt2rpp;bigg:ARBt3ipp;iaf1260:ARBt2rpp;iaf1260:ARBt3ipp;iag612:rbs_161;ijr904.45632:ARBt2r;ijr904:ARBt2r;imeo21:ARBt2r;inj661:ARBt2r;iyo844:ARBt2ir;obsolete:rxn11064;seed:rxn05500;seed:rxn08140;seed:rxn08141	-999999.0	999999.0			0	0
R_PACt2r-453	1 MNXM1@MNXC2 + 1 MNXM497@MNXC2 <==> 1 MNXM1@MNXC3 + 1 MNXM497@MNXC3	R78F6CF5_B		MNXR4076		model:Transport		-999999.0	999999.0			0	0
R_SERt2r-863	1 MNXM1@MNXC2 + 1 MNXM53@MNXC2 <==> 1 MNXM1@MNXC3 + 1 MNXM53@MNXC3	RD9C41023_B	1*gene:Rv1704c	MNXR4822		model:Transport;seed:Pyruvate Alanine Serine Interconversions;seed:Threonine anaerobic catabolism gene cluster	bigg:SERt2m;bigg:SERt2r;bigg:SERt2rpp;iaf1260:SERt2rpp;iao358:rll_562;iin800:AGP1_12;iin800:AGP3_3;iin800:DIP5_7;iin800:GAP1_18;iin800:GNP1_6;iit341:SERt2r;ijn746:SERt2rpp;ijr904.45632:SERt2r;ijr904:SERt2r;imeo21:SERt2r;imm904:SERt2m;imm904:SERt2r;ind750:SERt2m;ind750:SERt2r;inj661:SERt2r;ips189:SERt2;iso783:SERt6;iyo844:SERt2;obsolete:rxn05650;obsolete:rxn11341;seed:rxn05307;seed:rxn09246;seed:r…	-999999.0	999999.0			0	0
R_SKMt2-855	1 MNXM1@MNXC2 + 1 MNXM602@MNXC2 <==> 1 MNXM1@MNXC3 + 1 MNXM602@MNXC3	RD866F043_B	1*gene:Rv1200	MNXR4852		model:Transport	bigg:SKMt2;bigg:SKMt2pp;iabaylyiv4:TRANS-RXN-27;iaf1260:SKMt2pp;seed:rxn09256;seed:rxn10827	-999999.0	999999.0			0	0
R_DSERt2r-261	1 MNXM1@MNXC2 + 1 MNXM694@MNXC2 <==> 1 MNXM1@MNXC3 + 1 MNXM694@MNXC3	R4DF8133A_B	1*gene:Rv1704c	MNXR1803		model:Transport;seed:Pyruvate Alanine Serine Interconversions	bigg:DSERt2;bigg:DSERt2pp;bigg:DSERt2r;iaf1260:DSERt2pp;iit341:DSERt2;ijr904.45632:DSERt2r;ijr904:DSERt2r;imeo21:DSERt2r;inj661:DSERt2r;iyo844:SER_Dt6;seed:rxn05649;seed:rxn08372	-999999.0	999999.0			0	0
R_TYRt2r-1002	1 MNXM1@MNXC2 + 1 MNXM76@MNXC2 <==> 1 MNXM1@MNXC3 + 1 MNXM76@MNXC3	RFB2489A_B		MNXR5180		model:Transport	bigg:TYRt2m;bigg:TYRt2p;bigg:TYRt2r;bigg:TYRt2rpp;iaf1260:TYRt2rpp;iao358:rll_570;iin800:AGP1_10;iin800:BAP2_7;iin800:BAP3_7;iin800:GAP1_16;iin800:TAT1_4;iin800:TAT2_6;iin800:VAP1_6;iit341:TYRt2r;ijn746:TYRt2rpp;ijr904.45632:TYRt2r;ijr904:TYRt2r;imeo21:TYRt2r;imm904:TYRt2m;imm904:TYRt2p;imm904:TYRt2r;imm904:TYRt6;imm904:TYRt7;imo1053-pao1:TYRt6i;imo1056:TYRt6i;ind750:TYRt2m;ind750:TYRt2p;ind750:T…	-999999.0	999999.0			0	0
R_GLUt2r-804	1 MNXM1@MNXC2 + 1 MNXM89557@MNXC2 <==> 1 MNXM1@MNXC3 + 1 MNXM89557@MNXC3	RCC30C545_B		MNXR31615		model:Transport	bigg:GLUt2;bigg:GLUt2m;bigg:GLUt2n;bigg:GLUt2r;bigg:GLUt2rpp;iaf1260:GLUt2rpp;iaf692:GLUt2r;iag612:rbs_310;iin800:AGC1_1;iit341:GLUt2r;ijr904.45632:GLUt2r;ijr904:GLUt2r;imeo21:GLUt2r;imm904:GLUt2n;imm904:GLUt2r;imm904:GLUt7;imo1053-pao1:GLUt2;imo1053-pao1:GLUt6;imo1056:GLUt2;imo1056:GLUt6;ind750:GLUt2m;ind750:GLUt2n;ind750:GLUt2r;inj661:GLUt2r;ips189:GLUt6;isb619:GLUt2;isb619:GLUt2r;iso783:GLUt2;…	-999999.0	999999.0			0	0
R_GALt2-270	1 MNXM1@MNXC2 + 1 MNXM89602@MNXC2 --> 1 MNXM1@MNXC3 + 1 MNXM89602@MNXC3	R4F2DB5CD_LR	1*gene:Rv3331	MNXR31518		model:Transport	bigg:GALt2;bigg:GALt2pp;iaf1260:GALt2pp;iao358:rll_537;iit341:GALt2;ijr904.45632:GALt2;ijr904:GALt2;imeo21:GALt2;imm904:GALt2;ind750:GALt2;inj661:GALt2;iyo844:GALt2;seed:rxn05566;seed:rxn08584	0	999999.0			0	0
R_FUMt2r-50	1 MNXM1@MNXC2 + 1 MNXM93@MNXC2 <==> 1 MNXM1@MNXC3 + 1 MNXM93@MNXC3	R1C5965DA_B	1*gene:Rv2443	MNXR2345		model:Transport	bigg:FUMt2r;bigg:FUMt3;iag612:rbs_301;iin800:U207;iit341:FUMt3;imeo21:FUMt2r;imm904:FUMt2r;imo1053-pao1:FUMt6;imo1056:FUMt6;ind750:FUMt2r;inj661:FUMt2r;iyo844:FUMt6;seed:rxn05561;seed:rxn10901;seed:rxn12423	-999999.0	999999.0			0	0
R_TRPt2r-531	1 MNXM1@MNXC2 + 1 MNXM94@MNXC2 <==> 1 MNXM1@MNXC3 + 1 MNXM94@MNXC3	R8B0C95C_B		MNXR5145		model:Transport	bigg:TRPt2m;bigg:TRPt2r;bigg:TRPt2rpp;iaf1260:TRPt2rpp;iag612:rbs_570;iao358:rll_569;iin800:BAP2_6;iin800:BAP3_6;iin800:GAP1_15;iin800:TAT1_3;iin800:TAT2_5;iin800:VAP1_5;iit341:TRPt2r;ijr904.45632:TRPt2r;ijr904:TRPt2r;imeo21:TRPt2r;imm904:TRPt2r;imo1053-pao1:TRPt2;imo1056:TRPt2;ind750:TRPt2r;inj661:TRPt2r;ips189:TRPt2;isb619:TRPt2r;iso783:TRPt6;iyo844:TRPt2;seed:rxn05663;seed:rxn09326;seed:rxn097…	-999999.0	999999.0			0	0
R_Kt3r-952	1 MNXM1@MNXC2 + 1 MNXM95@MNXC3 <==> 1 MNXM1@MNXC3 + 1 MNXM95@MNXC2	RED89A205_B	1*gene:Rv3236c	MNXR3188		model:Transport;seed:Potassium homeostasis	bigg:Kt2;bigg:Kt2pp;bigg:Kt2r;bigg:Kt3g;bigg:Kt3pp;bigg:Kt3r;iaf1260:Kt2pp;iaf1260:Kt3pp;iaf692:Kt2;iaf692:Kt2r;iin800:TRK1;ijr904.45632:Kt2r;ijr904:Kt2r;imeo21:Kt3r;imm904:Kt2r;imo1053-pao1:Kt6;imo1056:Kt6;ind750:Kt2r;inj661:Kt3r;ips189:Kt2i;isb619:Kt2r;iso783:Kt2i;iso783:Kt3;iyo844:Kt2i;iyo844:Kt3;seed:rxn05595;seed:rxn05596;seed:rxn08769;seed:rxn08770	-999999.0	999999.0			0	0
R_PHEt2r-23	1 MNXM1@MNXC2 + 1 MNXM97@MNXC2 <==> 1 MNXM1@MNXC3 + 1 MNXM97@MNXC3	R16358B2_B		MNXR4246		model:Transport	bigg:PHEt2m;bigg:PHEt2r;bigg:PHEt2rpp;iaf1260:PHEt2rpp;iin800:AGP1_9;iin800:BAP2_5;iin800:BAP3_5;iin800:GAP1_13;iin800:TAT2_4;iit341:PHEt2r;ijn746:PHEt2rpp;ijr904.45632:PHEt2r;ijr904:PHEt2r;imeo21:PHEt2r;imm904:PHEt2m;imm904:PHEt2r;imo1053-pao1:PHEt6;imo1053-pao1:PHEt6i;imo1056:PHEt6;imo1056:PHEt6i;ind750:PHEt2m;ind750:PHEt2r;inj661:PHEt2r;ips189:PHEt6;isb619:PHEt2r;iyo844:PHEt6;obsolete:rxn05631…	-999999.0	999999.0			0	0
R_MALt2r-138	1 MNXM1@MNXC2 + 1 MNXM98@MNXC2 <==> 1 MNXM1@MNXC3 + 1 MNXM98@MNXC3	R2FFE8EE4_B	1*gene:Rv2443	MNXR3409		model:Transport	bigg:MALt2r;iag612:rbs_441;iao358:rll_235;iin800:MAL31;iit341:MALt2r;imeo21:MALt2r;imm904:MALt2r;imo1053-pao1:MALt2;imo1056:MALt2;ind750:MALt2r;inj661:MALt2r;iyo844:MALt2;obsolete:rxn11135;seed:rxn05605;seed:rxn12446	-999999.0	999999.0			0	0
R_EX_h_LPAREN_e_RPAREN_-230	1 MNXM1@MNXC2 <==> 1 MNXM1@BOUNDARY	R47177312_B						-1	999999.0			0	1
R_GLUSy-498	1 MNXM1@MNXC3 + 1 MNXM20@MNXC3 + 1 MNXM37@MNXC3 + 1 MNXM6@MNXC3 --> 1 MNXM5@MNXC3 + 2 MNXM89557@MNXC3	R83ED5B3_LR	1*gene:Rv3858c+1*gene:Rv3859c	MNXR31609	1.4.1.13	biopath:Metabolism_of_L-Glutamate,_L-Aspartate_and_related_compounds;kegg:2-Oxocarboxylic acid metabolism;kegg:Alanine, aspartate and glutamate metabolism;kegg:Biosynthesis of secondary metabolites;kegg:Metabolic pathways;kegg:Microbial metabolism in diverse environments;kegg:Nitrogen metabolism;metacyc:glutamate biosynthesis I;metacyc:glutamine degradation II;model:Glutamate Metabolism;seed:Ammo…	bigg:GLUSy;biopath:RXN00859;brenda:BR36861;brenda:BS370167;ec:1.4.1.13;ecocyc:GLUTAMATESYN-RXN;iabaylyiv4:GLUTAMATESYN-RXN;iaf1260:GLUSy;iag612:rbs_395;iao358:rll_170;iao358:rll_171;ijn746:GLUSy;ijr904.45632:GLUSy;ijr904:GLUSy;imeo21:GLUSy;imo1053-pao1:GLUSy;imo1056:GLUSy;inj661:GLUSy;intenz:18927;iso783:GLUSy;iyo844:GLUSy;kegg:R00114;macie:M0304;metacyc:GLUTAMATESYN-RXN;obsolete:rxn08630r;rhea:1…	0	999999.0			0	0
R_GPDDA2-385	1 MNXM1@MNXC3 + 1 MNXM218@MNXC3 + 1 MNXM66@MNXC3 <-- 1 MNXM2@MNXC3 + 1 MNXM368@MNXC3	R6A7B179D_RL	1*gene:Rv0317c;1*gene:Rv3842c	MNXR2803	3.1.4.2;3.1.4.46	biopath:Degradation_of_Phosphoglycerides;biopath:Metabolism_of_Phosphoglycerides_(extended);kegg:Glycerophospholipid metabolism;model:Fatty Acid Metabolism	bigg:GPDDA2;bigg:GPDDA2pp;biopath:RXN00830;ec:3.1.4.2;ec:3.1.4.46;iaf1260:GPDDA2;iaf1260:GPDDA2pp;ijr904.45632:GPDDA2;ijr904:GPDDA2;imeo21:GPDDA2;imo1053-pao1:GPDDA2;imo1056:GPDDA2;inj661:GPDDA2;isb619:GPDDA2;iso783:GPDDA2;iyo844:GPDDA2;kegg:R01470;metacyc:RXN-14160;pubmed:14702039;pubmed:16472945;pubmed:17690467;pubmed:18083802;pubmed:20576599;pubmed:8614297;reactome:REACT_121266;reactome:REACT_…	-999999.0	0			0	0
R_PPNCL-833	1 MNXM1@MNXC3 + 1 MNXM220@MNXC3 + 1 MNXM483@MNXC3 + 1 MNXM9@MNXC3 <-- 1 MNXM415@MNXC3 + 1 MNXM55@MNXC3 + 1 MNXM63@MNXC3	RD4E6B7F9_RL	1*gene:Rv1391	MNXR69776	6.3.2.5	model:Cofactor Metabolism	bigg:PPNCL;ec:6.3.2.5;ijn746:PPNCL;imeo21:PPNCL;inj661:PPNCL;iso783:PPNCL;iyo844:PPNCL;seed:rxn10003	-999999.0	0			0	0
R_HMPK2-761	1 MNXM1@MNXC3 + 1 MNXM220@MNXC3 + 1 MNXM790@MNXC3 <-- 1 MNXM63@MNXC3 + 1 MNXM874@MNXC3	RC2473D16_RL	1*gene:Rv0422c	MNXR69241	2.7.1.49	model:Cofactor Metabolism	bigg:HMPK2;ec:2.7.1.49;imeo21:HMPK2;inj661:HMPK2;seed:rxn10625	-999999.0	0			0	0
R_DURIK1-627	1 MNXM1@MNXC3 + 1 MNXM234@MNXC3 + 1 MNXM7@MNXC3 <-- 1 MNXM3@MNXC3 + 1 MNXM492@MNXC3	RA1A091DF_RL		MNXR1812	2.7.1.145;2.7.1.21;2.7.1.76	biopath:Biosynthesis_of_2'-Deoxyuridine-5'-phosphate;biopath:Conversion_and_degradation_of_Pyrimidine_nucleotides_and_bases;kegg:Pyrimidine metabolism;metacyc:pyrimidine deoxyribonucleosides salvage;model:Pyrimidine Metabolism;seed:Folate Biosynthesis (Phoenix Copy);seed:pyrimidine conversions	bigg:DURIK1;bigg:DURIK1m;biopath:RXN00622;brenda:BS357352;ec:2.7.1.145;ec:2.7.1.21;ec:2.7.1.76;ecocyc:DURIDKI-RXN;iaf1260:DURIK1;iag612:rbs_241;iao358:rll_439;iin800:U15;iit341:DURIK1;ijr904.45632:DURIK1;ijr904:DURIK1;imeo21:DURIK1;imm904:DURIK1;ind750:DURIK1;inj661:DURIK1;isb619:DURIK1;iso783:DURIK1;iyo844:DURIK1;kegg:R02099;metacyc:DURIDKI-RXN;rhea:28206;rhea:28207;rhea:28208;rhea:28209;seed:rx…	-999999.0	0			0	0
R_PLIPA1E180-885	1 MNXM1@MNXC3 + 1 MNXM236@MNXC3 + 1 MNXM34811@MNXC3 <-- 1 MNXM2@MNXC3 + 1 MNXM31536@MNXC3	RE05951D2_RL		MNXR69733	3.1.1.32	model:Fatty Acid Metabolism	bigg:PLIPA1E180;bigg:PLIPA1E180pp;ec:3.1.1.32;iaf1260:PLIPA1E180pp;imeo21:PLIPA1E180;inj661:PLIPA1E180;obsolete:rxn10376;obsolete:rxn13621;seed:rxn09135	-999999.0	0			0	0
R_LPLIPAL2E180-262	1 MNXM1@MNXC3 + 1 MNXM236@MNXC3 + 1 MNXM368@MNXC3 <-- 1 MNXM2@MNXC3 + 1 MNXM34811@MNXC3	R4DFB37CC_RL	1*gene:Rv0183	MNXR69371	3.1.1.5	model:Fatty Acid Metabolism	bigg:LPLIPAL2E180;ec:3.1.1.5;iaf1260:LPLIPAL2E180;imeo21:LPLIPAL2E180;inj661:LPLIPAL2E180;obsolete:rxn10372;seed:rxn08843	-999999.0	0			0	0
R_TDPDRR-152	1 MNXM1@MNXC3 + 1 MNXM2371@MNXC3 + 1 MNXM6@MNXC3 --> 1 MNXM5@MNXC3 + 1 MNXM899@MNXC3	R35749FE2_LR	1*gene:Rv3266c	MNXR69950	1.1.1.133	kegg:Biosynthesis of secondary metabolites;kegg:Metabolic pathways;kegg:Polyketide sugar unit biosynthesis;kegg:Streptomycin biosynthesis;metacyc:DTDPRHAMSYNTHMULTI-RXN;metacyc:dTDP-L-rhamnose biosynthesis I;model:Nucleotide Sugar Metabolism;seed:Rhamnose containing glycans;seed:linker unit-arabinogalactan synthesis	bigg:TDPDRR;brenda:BR29200;brenda:BS383135;ec:1.1.1.133;ecocyc:DTDPDEHYRHAMREDUCT-RXN;iabaylyiv4:DTDPDEHYRHAMREDUCT-RXN;iaf1260:TDPDRR;iaf692:TDPDRR;iao358:rll_402;ijr904.45632:TDPDRR;ijr904:TDPDRR;imeo21:TDPDRR;imo1053-pao1:TDPDRR;imo1056:TDPDRR;inj661:TDPDRR;intenz:1132;iso783:TDPDRR;kegg:R02777;metacyc:DTDPDEHYRHAMREDUCT-RXN;obsolete:rxn09290r;rhea:21796;rhea:21797;rhea:21798;rhea:21799;seed:r…	0	999999.0			0	0
R_MTHFC-570	1 MNXM1@MNXC3 + 1 MNXM237@MNXC3 <==> 1 MNXM2@MNXC3 + 1 MNXM511@MNXC3	R96290CDA_B	1*gene:Rv3356c	MNXR3641	3.5.4.9;6.3.4.3	kegg:Carbon fixation pathways in prokaryotes;kegg:Metabolic pathways;kegg:Microbial metabolism in diverse environments;kegg:One carbon pool by folate;metacyc:folate transformations I;metacyc:folate transformations II;metacyc:formaldehyde oxidation V (tetrahydrofolate pathway);metacyc:formylTHF biosynthesis I;metacyc:histidine degradation III;metacyc:purine nucleobases degradation I (anaerobic);me…	bigg:MTHFC;bigg:MTHFCm;brenda:BR22746;brenda:BS369893;ec:3.5.4.9;ec:6.3.4.3;ecocyc:METHENYLTHFCYCLOHYDRO-RXN;iabaylyiv4:METHENYLTHFCYCLOHYDRO-RXN;iaf1260:MTHFC;iaf692:MTHFC;iao358:rll_144;igt196:MTHFC;iin800:ADE3_3;iin800:MIS1_3;iit341:MTHFC;ijn746:MTHFC;ijr904.45632:MTHFC;ijr904:MTHFC;imeo21:MTHFC;imm904:MTHFC;imm904:MTHFCm;imo1053-pao1:MTHFC;imo1056:MTHFC;ind750:MTHFC;ind750:MTHFCm;inj661:MTHFC…	-999999.0	999999.0			0	0
R_RIBabc-128	1 MNXM1@MNXC3 + 1 MNXM242@MNXC3 + 1 MNXM7@MNXC3 + 1 MNXM9@MNXC3 <-- 1 MNXM242@MNXC2 + 1 MNXM2@MNXC3 + 1 MNXM3@MNXC3	R2E6FB2E3_RL	1*gene:Rv1236+1*gene:Rv1237+1*gene:Rv1238	MNXR69860		model:Transport	bigg:RIBabc;bigg:RIBabcpp;ecocyc:ABC-28-RXN;iaf1260:RIBabcpp;ijn746:RIBabcpp;ijr904.45632:RIBabc;ijr904:RIBabc;imeo21:RIBabc;imo1053-pao1:RIBabc;imo1056:RIBabc;inj661:RIBabc;ips189:RIBabc;isb619:RIBabc;iyo844:RIBabc;iyo844:RIBabc1;rhea:29903;rhea:29904;rhea:29905;rhea:29906;seed:rxn05160;seed:rxn05644;seed:rxn09227	-999999.0	0			0	0
R_TMDK1-198	1 MNXM1@MNXC3 + 1 MNXM257@MNXC3 + 1 MNXM7@MNXC3 <-- 1 MNXM3@MNXC3 + 1 MNXM420@MNXC3	R3FBBF52_RL		MNXR5091	2.7.1.145;2.7.1.21;2.7.1.76	biopath:Conversion_and_degradation_of_Pyrimidine_nucleotides_and_bases;biopath:Degradation_of_2'-Deoxythymidine-5'-phosphate;kegg:Metabolic pathways;kegg:Pyrimidine metabolism;metacyc:pyrimidine deoxyribonucleosides salvage;model:Nucleotide Sugar Metabolism;seed:Folate Biosynthesis (Phoenix Copy);seed:pyrimidine conversions;unipathway:dTMP biosynthesis via salvage pathway	bigg:TMDK1;bigg:TMDK1m;biopath:RXN01466;brenda:BR47761;brenda:BS378434;ec:2.7.1.145;ec:2.7.1.21;ec:2.7.1.76;ecocyc:THYKI-RXN;iaf1260:TMDK1;iaf692:TMDK1;iag612:rbs_564;iao358:rll_474;iin800:U16;iit341:TMDK1;ijr904.45632:TMDK1;ijr904:TMDK1;imeo21:TMDK1;imm904:TMDK1;ind750:TMDK1;inj661:TMDK1;intenz:2851;ips189:TMDK1;isb619:TMDK1;iso783:TMDK1;iyo844:TMDK1;kegg:R01567;metacyc:THYKI-RXN;reactome:REACT_…	-999999.0	0			0	0
R_SHSL1r-825	1 MNXM1@MNXC3 + 1 MNXM25@MNXC3 + 1 MNXM319@MNXC3 <==> 1 MNXM55@MNXC3 + 1 MNXM820@MNXC3	RD23C2F74_B	1*gene:Rv0391+1*gene:Rv1079	MNXR4843	2.5.1.48;4.2.99.9	biopath:Biosynthesis_of_L-Methionine;biopath:Degradation_of_Methionine_(flavour);biopath:Metabolism_of_L-Lysine,_L-Threonine,_L-Methionine,_and_L-Cysteine;biopath:Metabolism_of_Sulfur_(extended);kegg:Biosynthesis of secondary metabolites;kegg:Cysteine and methionine metabolism;kegg:Metabolic pathways;metacyc:methionine biosynthesis I;model:Cysteine Metabolism;unipathway:L-methionine biosynthesis …	bigg:SHSL1;bigg:SHSL1r;biopath:RXN00634;ec:2.5.1.48;ec:4.2.99.9;ecocyc:O-SUCCHOMOSERLYASE-RXN;intenz:10202;kegg:R03260;metacyc:O-SUCCHOMOSERLYASE-RXN;rhea:20397;rhea:20398;rhea:20399;rhea:20400;upa:UCR03260;upa:UER00077	-999999.0	999999.0			0	0
R_DESAT18-192	1 MNXM1@MNXC3 + 1 MNXM272@MNXC3 + 1 MNXM4@MNXC3 + 1 MNXM6@MNXC3 --> 2 MNXM2@MNXC3 + 1 MNXM5@MNXC3 + 1 MNXM686@MNXC3	R3F3F03FA_LR	1*gene:Rv0824c;1*gene:Rv1094	MNXR1500	1.14.19.1	model:Fatty Acid Metabolism	bigg:DESAT18;ec:1.14.19.1	0	999999.0			0	0
R_DHFR-278	1 MNXM1@MNXC3 + 1 MNXM281@MNXC3 + 1 MNXM6@MNXC3 <==> 1 MNXM5@MNXC3 + 1 MNXM79@MNXC3	R5148B89F_B	1*gene:Rv2763c	MNXR1561	1.5.1.3	biopath:Biosynthesis_of_Folate;biopath:Biosynthesis_of_Pterins;biopath:Biosynthesis_of_Tetrahydrofolate;biopath:Reactions_of_Folate;kegg:Folate biosynthesis;kegg:Metabolic pathways;kegg:One carbon pool by folate;metacyc:folate transformations II;metacyc:formylTHF biosynthesis I;metacyc:tetrahydrofolate biosynthesis;model:Folate Metabolism;seed:Folate Biosynthesis (Phoenix Copy);unipathway:tetrahy…	bigg:DHFR;bigg:DHFRi;bigg:DHFRim;biopath:RXN00447;brenda:BR36900;brenda:BS259281;ec:1.5.1.3;ecocyc:DIHYDROFOLATEREDUCT-RXN;iabaylyiv4:DIHYDROFOLATEREDUCT-RXN;iaf1260:DHFR;iaf692:DHFR;iao358:rll_119;igt196:DHFR;iin800:DFR1_1;iin800:DFR1_2;iit341:DHFRi;ijn746:DHFR;ijr904.45632:DHFR;ijr904:DHFR;imeo21:DHFR;imm904:DHFRi;imm904:DHFRim;imo1053-pao1:DHFRi;imo1056:DHFRi;ind750:DHFRi;ind750:DHFRim;inj661:…	-999999.0	999999.0			0	0
R_DHFS-526	1 MNXM1@MNXC3 + 1 MNXM281@MNXC3 + 1 MNXM7@MNXC3 + 1 MNXM9@MNXC3 <-- 1 MNXM3@MNXC3 + 1 MNXM89557@MNXC3 + 1 MNXM965@MNXC3	R8A06DB82_RL	1*gene:Rv2447c	MNXR32670	6.3.2.12;6.3.2.17	biopath:Biosynthesis_of_Folate;biopath:Biosynthesis_of_Pterins;biopath:Biosynthesis_of_Tetrahydrofolate;biopath:Reactions_of_Folate;kegg:Folate biosynthesis;kegg:Metabolic pathways;metacyc:formylTHF biosynthesis I;metacyc:tetrahydrofolate biosynthesis;model:Folate Metabolism;seed:Folate Biosynthesis (Phoenix Copy);unipathway:tetrahydrofolate biosynthesis	bigg:DHFS;biopath:RXN00210;brenda:BR104;ec:6.3.2.12;ec:6.3.2.17;ecocyc:DIHYDROFOLATESYNTH-RXN;iabaylyiv4:DIHYDROFOLATESYNTH-RXN;iaf1260:DHFS;iaf692:DHFS;iao358:rll_143;igt196:DHFS;iin800:U89;iit341:DHFS;ijn746:DHFS;ijr904.45632:DHFS;ijr904:DHFS;imeo21:DHFS;imm904:DHFS;imo1053-pao1:DHFS;imo1056:DHFS;ind750:DHFS;inj661:DHFS;intenz:15827;isb619:DHFS;iso783:DHFS;iyo844:DHFS;kegg:R02237;metacyc:DIHYDR…	-999999.0	0			0	0
R_GLYBabc-626	1 MNXM1@MNXC3 + 1 MNXM289@MNXC3 + 1 MNXM7@MNXC3 + 1 MNXM9@MNXC3 <-- 1 MNXM289@MNXC2 + 1 MNXM2@MNXC3 + 1 MNXM3@MNXC3	RA1805785_RL	1*gene:Rv3756c+1*gene:Rv3757c+1*gene:Rv3758c+1*gene:Rv3759c	MNXR2744		model:Transport	bigg:GLYBabc;bigg:GLYBabcpp;iaf1260:GLYBabcpp;iaf692:GLYBabc;ijn746:GLYBabcpp;ijr904.45632:GLYBabc;ijr904:GLYBabc;imeo21:GLYBabc;imo1053-pao1:GLYBabc;imo1056:GLYBabc;inj661:GLYBabc;isb619:GLYBabc;iyo844:GLYBabc;rhea:32783;rhea:32784;rhea:32785;rhea:32786;seed:rxn05181;seed:rxn08637	-999999.0	0			0	0
R_CYTDK2-790	1 MNXM1@MNXC3 + 1 MNXM30@MNXC3 + 1 MNXM31@MNXC3 <-- 1 MNXM338@MNXC3 + 1 MNXM51@MNXC3	RC8BC298A_RL		MNXR68618	2.7.1.48	kegg:Metabolic pathways;kegg:Pyrimidine metabolism;model:Nucleotide Sugar Metabolism	bigg:CYTDK2;ec:2.7.1.48;ecocyc:CYTIDINEKIN-RXN;iaf1260:CYTDK2;iin800:URK1_2;ijr904.45632:CYTDK2;ijr904:CYTDK2;imeo21:CYTDK2;imm904:CYTDK2;ind750:CYTDK2;inj661:CYTDK2;ips189:CYTDK2;isb619:CYTDK2;iso783:CYTDK2;iyo844:CYTDK2;kegg:R00517;metacyc:CYTIDINEKIN-RXN;rhea:28162;rhea:28163;rhea:28164;rhea:28165;seed:rxn00369	-999999.0	0			0	0
R_G16MTM2-881	1 MNXM1@MNXC3 + 1 MNXM30@MNXC3 + 1 MNXM4431@MNXC3 <-- 1 MNXM7024@MNXC3 + 1 MNXM82@MNXC3	RDF179ED7_RL	1*gene:Rv0557	MNXR69055	2.4.1.131	model:Membrane Metabolism	bigg:G16MTM2;ec:2.4.1.131;imeo21:G16MTM2;inj661:G16MTM2;seed:rxn10757	-999999.0	0			0	0
R_GMT1-819	1 MNXM1@MNXC3 + 1 MNXM30@MNXC3 + 1 MNXM5384@MNXC3 <-- 1 MNXM82@MNXC3 + 1 MNXM90505@MNXC3	RD12AFBC1_RL	1*gene:Rv2051c			model:Membrane Metabolism		-999999.0	0			0	0
R_G16MTM1-596	1 MNXM1@MNXC3 + 1 MNXM30@MNXC3 + 1 MNXM5894@MNXC3 <-- 1 MNXM7647@MNXC3 + 1 MNXM82@MNXC3	R9A6272C8_RL	1*gene:Rv2610c	MNXR69053	2.4.1.131	model:Membrane Metabolism	bigg:G16MTM1;ec:2.4.1.131;imeo21:G16MTM1;inj661:G16MTM1;seed:rxn10734	-999999.0	0			0	0
R_MAN1PT2-873	1 MNXM1@MNXC3 + 1 MNXM30@MNXC3 + 1 MNXM721@MNXC3 --> 1 MNXM82@MNXC3 + 1 MNXM9@MNXC3	RDBEDAFE3_LR	1*gene:Rv3264c	MNXR69400	2.7.7.22	kegg:Amino sugar and nucleotide sugar metabolism;kegg:Biosynthesis of secondary metabolites;kegg:Fructose and mannose metabolism;kegg:Metabolic pathways;model:Sugar Metabolism;seed:Mannose Metabolism;seed:Perosamine Synthesis Vibrio;unipathway:GDP-alpha-D-mannose biosynthesis	bigg:MAN1PT2;bigg:MAN1PT2r;brenda:BR47869;brenda:BS358463;ec:2.7.7.22;iabaylyiv4:MANNPGUANYLTRANGDP-RXN;iaf1260:MAN1PT2;iaf692:MAN1PT2r;iit341:MAN1PT2r;ijr904.45632:MAN1PT2;ijr904:MAN1PT2;imeo21:MAN1PT2;imo1053-pao1:MAN1PT2_r;imo1056:MAN1PT2_r;inj661:MAN1PT2;intenz:3058;kegg:R00883;metacyc:MANNPGUANYLTRANGDP-RXN;rhea:12905;rhea:12906;rhea:12907;rhea:12908;seed:rxn00640;upa:UCR00883;upa:UER00425	0	999999.0			0	0
R_FRRPPDIMAS-211	1 MNXM1@MNXC3 + 1 MNXM30@MNXC3 + 1 MNXM7363@MNXC3 <-- 1 MNXM7742@MNXC3 + 1 MNXM90541@MNXC3	R4221768A_RL	1*gene:Rv2957	MNXR69012		model:Membrane Metabolism	bigg:FRRPPDIMAS;imeo21:FRRPPDIMAS;inj661:FRRPPDIMAS;seed:rxn10727	-999999.0	0			0	0
R_G16MTM9-324	1 MNXM1@MNXC3 + 1 MNXM30@MNXC3 + 1 MNXM7655@MNXC3 <-- 1 MNXM7656@MNXC3 + 1 MNXM82@MNXC3	R5B8DA4B7_RL		MNXR69061		model:Membrane Metabolism	bigg:G16MTM9;imeo21:G16MTM9;inj661:G16MTM9;seed:rxn10684	-999999.0	0			0	0
R_G16MTM8-903	1 MNXM1@MNXC3 + 1 MNXM30@MNXC3 + 1 MNXM7656@MNXC3 <-- 1 MNXM7657@MNXC3 + 1 MNXM82@MNXC3	RE563BF05_RL		MNXR69060		model:Membrane Metabolism	bigg:G16MTM8;imeo21:G16MTM8;inj661:G16MTM8;seed:rxn10745	-999999.0	0			0	0
R_G16MTM10-64	1 MNXM1@MNXC3 + 1 MNXM30@MNXC3 + 1 MNXM76599@MNXC3 <-- 1 MNXM7655@MNXC3 + 1 MNXM82@MNXC3	R1E73FAE9_RL		MNXR69054		model:Membrane Metabolism	bigg:G16MTM10;imeo21:G16MTM10;inj661:G16MTM10;seed:rxn10711	-999999.0	0			0	0
R_HMPK4-338	1 MNXM1@MNXC3 + 1 MNXM30@MNXC3 + 1 MNXM790@MNXC3 <-- 1 MNXM51@MNXC3 + 1 MNXM874@MNXC3	R5ED38ACE_RL	1*gene:Rv0422c	MNXR69243	2.7.1.49	model:Cofactor Metabolism	bigg:HMPK4;ec:2.7.1.49;imeo21:HMPK4;inj661:HMPK4;seed:rxn10620	-999999.0	0			0	0
R_URIK2-194	1 MNXM1@MNXC3 + 1 MNXM30@MNXC3 + 1 MNXM80@MNXC3 <-- 1 MNXM288@MNXC3 + 1 MNXM51@MNXC3	R3F42BDA9_RL		MNXR70067	2.7.1.48	kegg:Metabolic pathways;kegg:Pyrimidine metabolism;model:Pyrimidine Metabolism	bigg:URIK2;ec:2.7.1.48;ecocyc:URKI-RXN;iaf1260:URIK2;iin800:URK1_1;ijr904.45632:URIK2;ijr904:URIK2;imeo21:URIK2;imm904:URIK2;ind750:URIK2;inj661:URIK2;ips189:URIK2;isb619:URIK2;iso783:URIK2;iyo844:URIK2;kegg:R00968;metacyc:URKI-RXN;rhea:27650;rhea:27651;rhea:27652;rhea:27653;seed:rxn00713	-999999.0	0			0	0
R_PAPA160-275	1 MNXM1@MNXC3 + 1 MNXM3132@MNXC3 + 1 MNXM9@MNXC3 <-- 1 MNXM2@MNXC3 + 1 MNXM90433@MNXC3	R50D0880E_RL	1*gene:Rv1755c		3.1.3.4	model:Fatty Acid Metabolism		-999999.0	0			0	0
R_THFGLUS-115	1 MNXM1@MNXC3 + 1 MNXM317@MNXC3 + 1 MNXM7@MNXC3 + 1 MNXM9@MNXC3 <==> 1 MNXM3@MNXC3 + 1 MNXM79@MNXC3 + 1 MNXM89557@MNXC3	R29011D12_B	1*gene:Rv2447c	MNXR69963	6.3.2.17	biopath:Biosynthesis_of_Folate;biopath:Biosynthesis_of_Pterins;biopath:Reactions_of_Folate;kegg:Folate biosynthesis;model:Folate Metabolism;seed:Folate Biosynthesis (Phoenix Copy)	bigg:THFGLUS;biopath:RXN01155;ec:6.3.2.17;iin800:FOL3;iin800:MET7;iin800:RMA1;imeo21:THFGLUS;imm904:THFGLUS;imo1053-pao1:THFGLUS;imo1056:THFGLUS;ind750:THFGLUS;inj661:THFGLUS;isb619:THFGLUS;kegg:R00942;obsolete:rxn12956;seed:rxn00689	-999999.0	999999.0			0	0
R_PGSA160-445	1 MNXM1@MNXC3 + 1 MNXM31@MNXC3 + 1 MNXM32180@MNXC3 <-- 1 MNXM3232@MNXC3 + 1 MNXM66@MNXC3	R7652F436_RL	1*gene:Rv1822;1*gene:Rv2746c	MNXR69695	2.7.8.5	model:Fatty Acid Metabolism	bigg:PGSA160;ec:2.7.8.5;iaf1260:PGSA160;ijn746:PGSA160;imeo21:PGSA160;inj661:PGSA160;seed:rxn09111	-999999.0	0			0	0
R_PSSA160-577	1 MNXM1@MNXC3 + 1 MNXM31@MNXC3 + 1 MNXM32181@MNXC3 <-- 1 MNXM3232@MNXC3 + 1 MNXM53@MNXC3	R973F43E_RL	1*gene:Rv0436c	MNXR69815	2.7.8.8	model:Fatty Acid Metabolism	bigg:PSSA160;ec:2.7.8.8;iaf1260:PSSA160;ijn746:PSSA160;imeo21:PSSA160;inj661:PSSA160;seed:rxn09208	-999999.0	0			0	0
R_CDAPPA160190-472	1 MNXM1@MNXC3 + 1 MNXM31@MNXC3 + 1 MNXM5402@MNXC3 <-- 1 MNXM2@MNXC3 + 1 MNXM3560@MNXC3	R7D6806E0_RL	1*gene:Rv2289	MNXR68492	3.6.1.26	model:Membrane Metabolism	bigg:CDAPPA160190;ec:3.6.1.26;inj661:CDAPPA160190;seed:rxn10713	-999999.0	0			0	0
R_PSSA180-562	1 MNXM1@MNXC3 + 1 MNXM31@MNXC3 + 1 MNXM75116@MNXC3 <-- 1 MNXM45856@MNXC3 + 1 MNXM53@MNXC3	R937BAAF6_RL	1*gene:Rv0436c	MNXR69817	2.7.8.8	model:Fatty Acid Metabolism	bigg:PSSA180;ec:2.7.8.8;iaf1260:PSSA180;ijn746:PSSA180;imeo21:PSSA180;inj661:PSSA180;seed:rxn09210	-999999.0	0			0	0
R_CDAPPA160-767	1 MNXM1@MNXC3 + 1 MNXM31@MNXC3 + 1 MNXM90433@MNXC3 <-- 1 MNXM2@MNXC3 + 1 MNXM3232@MNXC3	RC3DC344E_RL	1*gene:Rv2289	MNXR68491	3.6.1.26	model:Membrane Metabolism	bigg:CDAPPA160;ec:3.6.1.26;iaf1260:CDAPPA160;imeo21:CDAPPA160;inj661:CDAPPA160;seed:rxn08202	-999999.0	0			0	0
R_THMDP-116	1 MNXM1@MNXC3 + 1 MNXM322@MNXC3 + 2 MNXM9@MNXC3 <-- 1 MNXM256@MNXC3 + 2 MNXM2@MNXC3	R2921ACCC_RL	1*gene:Rv3113	MNXR69964	3.1.3.2	model:Cofactor Metabolism	bigg:THMDP;bigg:THMDPe;ec:3.1.3.2;imeo21:THMDP;imm904:THMDPe;ind750:THMDPe;inj661:THMDP;obsolete:rxn13405;seed:rxn09632	-999999.0	0			0	0
R_TSULabc-518	1 MNXM1@MNXC3 + 1 MNXM323@MNXC3 + 1 MNXM7@MNXC3 + 1 MNXM9@MNXC3 <-- 1 MNXM2@MNXC3 + 1 MNXM323@MNXC2 + 1 MNXM3@MNXC3	R88718C03_RL	1*gene:Rv1739c;1*gene:Rv2397c+1*gene:Rv2398c+1*gene:Rv2399c+1*gene:Rv2400c	MNXR5156	3.6.3.25	model:Transport;seed:Cysteine Biosynthesis	bigg:TSULabc;bigg:TSULabcpp;ec:3.6.3.25;ecocyc:ABC-7-RXN;iaf1260:TSULabcpp;iaf692:TSULabc;ijn746:TSULabcpp;ijr904.45632:TSULabc;ijr904:TSULabc;imeo21:TSULabc;inj661:TSULabc;intenz:4429;iso783:TSULabc;rhea:29871;rhea:29872;rhea:29873;rhea:29874;seed:rxn05176;seed:rxn09329	-999999.0	0			0	0
R_PGL-182	1 MNXM1@MNXC3 + 1 MNXM325@MNXC3 <-- 1 MNXM2@MNXC3 + 1 MNXM429@MNXC3	R3BABACC5_RL	1*gene:Rv1445c	MNXR4190	3.1.1.31	biopath:Acidic_hexose_derivatives_and_Inositol;biopath:Pentose_phosphate_pathway;kegg:Biosynthesis of secondary metabolites;kegg:Metabolic pathways;kegg:Microbial metabolism in diverse environments;kegg:Pentose phosphate pathway;metacyc:formaldehyde oxidation I;metacyc:heterolactic fermentation;metacyc:pentose phosphate pathway (oxidative branch);metacyc:superpathway of glycolysis and Entner-Doud…	bigg:PGL;bigg:PGLer;biopath:RXN00892;brenda:BR10654;ec:3.1.1.31;ecocyc:6PGLUCONOLACT-RXN;iaf1260:PGL;iag612:rbs_256;iao358:rll_574;igt196:PGL;iin800:SOL1;iin800:SOL2;iin800:SOL3;iin800:SOL4;iit341:PGL;ijn746:PGL;ijr904.45632:PGL;ijr904:PGL;imeo21:PGL;imm904:PGL;imo1053-pao1:PGL;imo1056:PGL;ind750:PGL;inj661:PGL;intenz:3205;iso783:PGL;iyo844:PGL;kegg:R02035;metacyc:6PGLUCONOLACT-RXN;pubmed:1051802…	-999999.0	0			0	0
R_GALKr-797	1 MNXM1@MNXC3 + 1 MNXM336@MNXC3 + 1 MNXM7@MNXC3 <==> 1 MNXM3@MNXC3 + 1 MNXM89602@MNXC3	RCAB83328_B	1*gene:Rv0620	MNXR32659	2.7.1.6	biopath:Metabolism_of_Galactose;biopath:Synthesis_and_degradation_of_Lactose;kegg:Amino sugar and nucleotide sugar metabolism;kegg:Biosynthesis of secondary metabolites;kegg:Galactose metabolism;kegg:Metabolic pathways;model:Sugar Metabolism	bigg:GALK;bigg:GALKr;biopath:RXN00164;ec:2.7.1.6;ecocyc:GALACTOKIN-RXN;iaf1260:GALKr;iag612:rbs_251;iao358:rll_154;iin800:GAL1;iit341:GALK;ijr904.45632:GALKr;ijr904:GALKr;imeo21:GALKr;imm904:GALK;ind750:GALK;inj661:GALKr;intenz:2836;iso783:GALKr;iyo844:GALK;kegg:R01092;obsolete:rxn12974;rhea:13553;rhea:13554;rhea:13555;rhea:13556;seed:rxn00808	-999999.0	999999.0			0	0
R_HSDy-306	1 MNXM1@MNXC3 + 1 MNXM361@MNXC3 + 1 MNXM6@MNXC3 <==> 1 MNXM353@MNXC3 + 1 MNXM5@MNXC3	R580F11A7_B	1*gene:Rv1294	MNXR3045	1.1.1.3	biopath:Biosynthesis_of_L-Methionine;biopath:Biosynthesis_of_L-Threonine;kegg:Biosynthesis of secondary metabolites;kegg:Cysteine and methionine metabolism;kegg:Glycine, serine and threonine metabolism;kegg:Lysine biosynthesis;kegg:Metabolic pathways;kegg:Microbial metabolism in diverse environments;model:Glycine, Serine, and Threonine Metabolism;seed:Methionine Biosynthesis	bigg:HSDy;bigg:HSDyi;biopath:RXN01170;brenda:BR26051;brenda:BR26051_WOP;brenda:BS165091;brenda:BS165091_WOP;ec:1.1.1.3;ecocyc:HOMOSERDEHYDROG-RXN;iabaylyiv4:HOMOSERDEHYDROG-RXN;iaf1260:HSDy;iaf692:HSDy;iag612:rbs_377;iao358:rll_199;igt196:HSDy;iin800:HOM6_2;iit341:HSDy;ijr904.45632:HSDy;ijr904:HSDy;imeo21:HSDy;imm904:HSDyi;imo1053-pao1:HSDy;imo1056:HSDy;ind750:HSDyi;inj661:HSDy;intenz:1002;isb619…	-999999.0	999999.0			0	0
R_LCTSabc-998	1 MNXM1@MNXC3 + 1 MNXM362@MNXC3 + 1 MNXM7@MNXC3 + 1 MNXM9@MNXC3 <-- 1 MNXM2@MNXC3 + 1 MNXM362@MNXC2 + 1 MNXM3@MNXC3	RFA351FD6_RL	1*gene:Rv2316+1*gene:Rv2317+1*gene:Rv2318	MNXR3207		model:Transport	bigg:LCTSabc;imeo21:LCTSabc;inj661:LCTSabc;iyo844:LCTSabc;seed:rxn05598	-999999.0	0			0	0
R_GTPCI-845	1 MNXM1@MNXC3 + 1 MNXM397@MNXC3 + 1 MNXM39@MNXC3 <-- 1 MNXM2@MNXC3 + 1 MNXM51@MNXC3	RD7523EED_RL	1*gene:Rv3609c	MNXR2834	3.5.4.16	metacyc:6-hydroxymethyl-dihydropterin diphosphate biosynthesis I;metacyc:preQ<sub>0</sub> biosynthesis;metacyc:tetrahydrobiopterin biosynthesis I;metacyc:tetrahydrobiopterin biosynthesis II;metacyc:tetrahydrobiopterin biosynthesis III;model:Folate Metabolism;seed:Folate Biosynthesis;seed:Folate Biosynthesis (Phoenix Copy);seed:Methanopterin biosynthesis2;seed:Pterin metabolism 3;seed:Queuosine-Ar…	bigg:GTPCI;bigg:GTPCIn;brenda:BR22737;ec:3.5.4.16;ecocyc:GTP-CYCLOHYDRO-I-RXN;iabaylyiv4:GTP-CYCLOHYDRO-I-RXN;iaf1260:GTPCI;iao358:rll_146;iin800:FOL2;iit341:GTPCI;ijn746:GTPCI;ijr904.45632:GTPCI;ijr904:GTPCI;imeo21:GTPCI;imm904:GTPCI;imo1053-pao1:GTPCI;imo1056:GTPCI;ind750:GTPCI;inj661:GTPCI;intenz:4325;isb619:GTPCI;iso783:GTPCI;iyo844:GTPCI;kegg:R00424;macie:M0038;metacyc:GTP-CYCLOHYDRO-I-RXN;p…	-999999.0	0			0	0
R_FTHFD-409	1 MNXM1@MNXC3 + 1 MNXM39@MNXC3 + 1 MNXM79@MNXC3 <-- 1 MNXM237@MNXC3 + 1 MNXM2@MNXC3	R6EAB6651_RL	1*gene:Rv2964	MNXR2317	3.5.1.10	kegg:Glyoxylate and dicarboxylate metabolism;kegg:One carbon pool by folate;metacyc:folate transformations I;metacyc:formylTHF biosynthesis I;model:Folate Metabolism;seed:5-FCL-like protein;seed:One-carbon metabolism by tetrahydropterines;unipathway:IMP biosynthesis via de novo pathway	bigg:FTHFD;brenda:BR22680;ec:3.5.1.10;ecocyc:FORMYLTHFDEFORMYL-RXN;iabaylyiv4:FORMYLTHFDEFORMYL-RXN;iaf1260:FTHFD;iit341:FTHFD;ijn746:FTHFD;ijr904.45632:FTHFD;ijr904:FTHFD;imeo21:FTHFD;imo1053-pao1:FTHFD;imo1056:FTHFD;inj661:FTHFD;intenz:4194;iso783:FTHFD;iyo844:FTHFD;kegg:R00944;metacyc:FORMYLTHFDEFORMYL-RXN;rhea:19833;rhea:19834;rhea:19835;rhea:19836;seed:rxn00691;upa:UCR00944;upa:UER00170	-999999.0	0			0	0
R_CBIAT-131	1 MNXM1@MNXC3 + 1 MNXM3@MNXC3 + 1 MNXM47455@MNXC3 <==> 1 MNXM332@MNXC3 + 1 MNXM629@MNXC3	R2EEBF81C_B	1*gene:Rv2849c	MNXR68472	2.5.1.17	kegg:Porphyrin and chlorophyll metabolism;metacyc:adenosylcobalamin salvage from cobinamide I;metacyc:adenosylcobalamin salvage from cobinamide II;model:Porphyrin Metabolism;seed:Coenzyme B12 biosynthesis	bigg:CBIAT;brenda:BR48627;brenda:BS386419;ec:2.5.1.17;kegg:R07268;metacyc:BTUR2-RXN;seed:rxn05029	-999999.0	999999.0			0	0
R_CYRDAAT-301	1 MNXM1@MNXC3 + 1 MNXM3@MNXC3 + 1 MNXM92189@MNXC3 --> 1 MNXM332@MNXC3 + 1 MNXM40300@MNXC3	R57693CA8_LR	1*gene:Rv2849c	MNXR68611	2.5.1.17	kegg:Metabolic pathways;kegg:Porphyrin and chlorophyll metabolism;metacyc:adenosylcobalamin biosynthesis from cobyrinate <i>a,c</i>-diamide I;metacyc:adenosylcobalamin biosynthesis from cobyrinate <i>a,c</i>-diamide II;model:Cofactor Metabolism	bigg:CYRDAAT;brenda:BR48626;ec:2.5.1.17;kegg:R05220;metacyc:R344-RXN;seed:rxn03535	0	999999.0			0	0
R_ACCOACr-47	1 MNXM1@MNXC3 + 1 MNXM40@MNXC3 + 1 MNXM7@MNXC3 + 1 MNXM9@MNXC3 <==> 1 MNXM21@MNXC3 + 1 MNXM3@MNXC3 + 1 MNXM60@MNXC3	R1BD00C68_B	1*gene:Rv0904c+1*gene:Rv3280;1*gene:Rv3280+1*gene:Rv3281	MNXR358	6.4.1.2	kegg:Biosynthesis of secondary metabolites;kegg:Carbon fixation pathways in prokaryotes;kegg:Metabolic pathways;kegg:Microbial metabolism in diverse environments;kegg:Propanoate metabolism;kegg:Pyruvate metabolism;kegg:Tetracycline biosynthesis;metacyc:3-hydroxypropionate cycle;metacyc:3-hydroxypropionate/4-hydroxybutyrate cycle;metacyc:fatty acid biosynthesis initiation I;metacyc:glyoxylate assi…	bigg:ACCOAC;bigg:ACCOACm;bigg:ACCOACr;brenda:BR6444;brenda:BS378450;ec:6.4.1.2;ecocyc:ACETYL-COA-CARBOXYLTRANSFER-RXN;iabaylyiv4:ACETYL-COA-CARBOXYLTRANSFER-RXN;iaf1260:ACCOAC;iag612:rbs_111;iin800:ACC1;iit341:ACCOACr;ijn746:ACCOACr;ijr904.45632:ACCOACr;ijr904:ACCOACr;imeo21:ACCOACr;imm904:ACCOACr;imm904:ACCOACrm;imo1053-pao1:ACCOACr;imo1056:ACCOACr;ind750:ACCOACr;inj661:ACCOACr;intenz:5153;isb61…	-999999.0	999999.0			0	0
R_GLUCYS-839	1 MNXM1@MNXC3 + 1 MNXM412@MNXC3 + 1 MNXM7@MNXC3 + 1 MNXM9@MNXC3 <-- 1 MNXM3@MNXC3 + 1 MNXM55@MNXC3 + 1 MNXM89557@MNXC3	RD6890A99_RL	1*gene:Rv3704c	MNXR32879	6.3.2.2	kegg:Glutathione metabolism;kegg:Metabolic pathways;metacyc:glutathione biosynthesis;metacyc:homoglutathione biosynthesis;model:Glutamate Metabolism;seed:Cyanophycin Metabolism;seed:Glutathione Non-redox reactions;seed:Glutathione gamma-glutamyl cycle;seed:Glutathione synthesis;unipathway:glutathione biosynthesis	bigg:GLUCYS;brenda:BR112;ec:6.3.2.2;ecocyc:GLUTCYSLIG-RXN;iabaylyiv4:GLUTCYSLIG-RXN;iaf1260:GLUCYS;igt196:GLUCYS;iin800:GSH1;ijn746:GLUCYS;ijr904.45632:GLUCYS;ijr904:GLUCYS;imeo21:GLUCYS;imm904:GLUCYS;imo1053-pao1:GLUCYSL;imo1056:GLUCYSL;ind750:GLUCYS;inj661:GLUCYS;intenz:5103;iso783:GLUCYSL;kegg:R00894;metacyc:GLUTCYSLIG-RXN;reactome:REACT_6970.3;rhea:13285;rhea:13286;rhea:13287;rhea:13288;seed:…	-999999.0	0			0	0
R_PNTK-620	1 MNXM1@MNXC3 + 1 MNXM415@MNXC3 + 1 MNXM7@MNXC3 <-- 1 MNXM364@MNXC3 + 1 MNXM3@MNXC3	R9F90B4F7_RL	1*gene:Rv1092c	MNXR4362	2.7.1.33	biopath:Biosynthesis_of_Coenzyme_A;biopath:Biosynthesis_of_Pantothenate,_Coenzyme_A_and_Holo-acyl_carrier_protein;biopath:Biosynthesis_of_Pantothenate,_Coenzyme_A_and_Holo-acyl_carrier_protein_(extended);kegg:Metabolic pathways;kegg:Pantothenate and CoA biosynthesis;metacyc:phosphopantothenate biosynthesis I;metacyc:phosphopantothenate biosynthesis II;model:Pantothenate and CoA Metabolism;unipath…	bigg:PNTK;bigg:PNTKm;biopath:RXN01460;brenda:BR47773;ec:2.7.1.33;ecocyc:PANTOTHENATE-KIN-RXN;iabaylyiv4:PANTOTHENATE-KIN-RXN;iaf1260:PNTK;iaf692:PNTK;iin800:YDR531W;iit341:PNTK;ijn746:PNTK;ijr904.45632:PNTK;ijr904:PNTK;imeo21:PNTK;imm904:PNTK;imo1053-pao1:PNTK;imo1056:PNTK;ind750:PNTK;inj661:PNTK;intenz:2863;isb619:PNTK;iso783:PNTK;iyo844:PNTK;kegg:R03018;metacyc:PANTOTHENATE-KIN-RXN;obsolete:rxn…	-999999.0	0			0	0
R_GLCabc-478	1 MNXM1@MNXC3 + 1 MNXM41@MNXC3 + 1 MNXM7@MNXC3 + 1 MNXM9@MNXC3 <-- 1 MNXM2@MNXC3 + 1 MNXM3@MNXC3 + 1 MNXM41@MNXC2	R803985F1_RL	1*gene:Rv1236+1*gene:Rv1237+1*gene:Rv1238	MNXR2686		model:Transport;seed:Maltose and Maltodextrin Utilization	bigg:GLCabc;bigg:GLCabcpp;imeo21:GLCabc;imo1053-pao1:GLCabc;imo1056:GLCabc;inj661:GLCabc;seed:rxn05147;seed:rxn08606	-999999.0	0			0	0
R_GARFT-649	1 MNXM1@MNXC3 + 1 MNXM453@MNXC3 + 1 MNXM79@MNXC3 <==> 1 MNXM237@MNXC3 + 1 MNXM463@MNXC3	RA6E23FBB_B	1*gene:Rv0389;1*gene:Rv0956	MNXR2551	2.1.2.2	biopath:Biosynthesis_of_IMP;biopath:Biosynthesis_of_Purine_ribonucleotides;biopath:Reactions_of_Folate;kegg:Biosynthesis of secondary metabolites;kegg:Metabolic pathways;kegg:One carbon pool by folate;kegg:Purine metabolism;metacyc:5-aminoimidazole ribonucleotide biosynthesis I;metacyc:tetrahydrofolate salvage from 5,10-methenyltetrahydrofolate;model:Purine Metabolism;seed:Glutathione-regulated p…	bigg:GARFT;bigg:GARFTi;biopath:RXN00351;brenda:BR43941;ec:2.1.2.2;ecocyc:GART-RXN;iabaylyiv4:GART-RXN;iaf1260:GARFT;iaf692:GARFT;iag612:rbs_8;iao358:rll_375;iin800:ADE8;iit341:GARFTi;ijn746:GARFT;ijr904.45632:GARFT;ijr904:GARFT;imeo21:GARFT;imm904:GARFTi;imo1053-pao1:GARFTi;imo1056:GARFTi;ind750:GARFTi;inj661:GARFT;intenz:2244;isb619:GARFT;iso783:GARFT;iyo844:GARFTi;kegg:R04325;metacyc:GART-RXN;o…	-999999.0	999999.0			0	0
[truncated: 322 more rows]
