# Supplementary material for: Efficient Reconstruction of Predictive Consensus Metabolic Network Models
Source: PLoS Comput Biol. 2016 Aug 26;12(8):e1005085. doi: 10.1371/journal.pcbi.1005085 (PMC5001716; doi:10.1371/journal.pcbi.1005085)
Supplement: S1 Dataset — This file contains the original models, the input models, the BCMs, and the RCMs for COMMGEN as well as an overview of the changes made between original and input models. (ZIP) [file pcbi.1005085.s001.zip › S4-Models/Input/Pputida/iJN746_COMMGEN/chemicals.tsv]

BIOMASS	Biomass	M_BIOMASS_e;M_BIOMASS_c				BIOMASS;Biomass;biomass;seed:cpd11416
MNXM1	H(+)	M_MNXM1_c;M_MNXM1_e	H	1.008	1	bigg:h;biopath:Proton;brenda:BG79440;chebi:15378;chebi:24636;kegg:C00080;metacyc:PROTON;reactome:70106;seed:cpd00067;upa:UPC00080
MNXM10	NADH(2-)	M_MNXM10_c	C21H27N7O14P2	663.425	-2	beilstein:3869564;bigg:nadh;biopath:NADH;bnice:C1;brenda:BG11384;chebi:16908;chebi:57945;hmdb:HMDB01487;kegg:C00004;metacyc:NADH;reactome:73473;seed:cpd00004;upa:UPC00004
MNXM100	Geranyl diphosphate	M_MNXM100_c	C10H17O7P2	311.185	-3	bigg:grdp;biopath:Geranyl_diphosphate;brenda:BG1817;chebi:17211;chebi:55337;chebi:58057;hmdb:HMDB01285;kegg:C00341;lipidmaps:LMPR0102010001;metacyc:GERANYL-PP;reactome:191409;seed:cpd00283;upa:UPC00341
MNXM1000	Oleoyl-[acyl-carrier protein]	M_MNXM1000_c	C18H33OSR			bigg:octeACP;kegg:C01203;pubchem:4427;seed:cpd11825
MNXM1010	(S)-2-hydroxy-2-ethyl-3-oxobutanoate	M_MNXM1010_c	C6H9O4	145.133	-1	beilstein:3604112;bigg:2ahbut;biopath:(S)-2-Aceto-2-hydroxybutanoate;brenda:BG21735;brenda:BG29188;chebi:27681;chebi:49256;hmdb:HMDB06900;kegg:C00659;kegg:C06006;lipidmaps:LMFA01050383;metacyc:2-ACETO-2-HYDROXY-BUTYRATE;seed:cpd00498;upa:UPC06006
MNXM1021	glutarate(2-)	M_MNXM1021_c;M_MNXM1021_e	C5H6O4	130.099	-2	beilstein:3904695;bigg:glutar;biopath:Glutarate;brenda:BG21210;chebi:17859;chebi:30921;chebi:35907;gmelin:240388;hmdb:HMDB00661;kegg:C00489;metacyc:GLUTARATE;seed:cpd00379;upa:UPC00489
MNXM1024	lipoamide	M_MNXM1024_c	C8H15NOS2	205.341	0	beilstein:122470;bigg:lpam;brenda:BG26072;brenda:BG37076;cas:940-69-2;chebi:17460;gmelin:1126642;hmdb:HMDB00962;kegg:C00248;lipidmaps:LMFA08010006;metacyc:LIPOAMIDE;seed:cpd00213;upa:UPC00248
MNXM1029	(2R)-2-hydroxypropylammonium	M_MNXM1029_c	C3H10NO	76.118	1	bigg:appl;brenda:BG18088;chebi:15675;chebi:42677;kegg:C03194;pdbechem:FOP;seed:cpd02039;upa:UPC03194
MNXM1030	(2R,3S)-2-methylcitrate	M_MNXM1030_c	C7H7O7	203.126	-3	bigg:2mcit;brenda:BG23989;chebi:10860;chebi:30836;kegg:C02225;seed:cpd01501
MNXM1043	caprate	M_MNXM1043_e;M_MNXM1043_p	C10H19O2	171.257	-1	beilstein:3538146;bigg:dca;brenda:BG1795;chebi:27689;chebi:30813;gmelin:330643;hmdb:HMDB00511;kegg:C01571;lipidmaps:LMFA01010010;metacyc:CPD-3617;reaxys:3538146;seed:cpd01107
MNXM1062	2-acetamido-5-oxopentanoate	M_MNXM1062_c	C7H10NO4	172.159	-1	bigg:acg5sa;biopath:N-Acetyl-L-glutamate_5-semialdehyde;brenda:BG24033;chebi:16319;chebi:29123;hmdb:HMDB06488;kegg:C01250;metacyc:CPD-469;seed:cpd00918;upa:UPC01250
MNXM1064	3-methylcatechol	M_MNXM1064_c	C7H8O2	124.137	0	bigg:3mcat;brenda:BG25253;cas:488-17-5;chebi:18404;drugbank:DB03454;kegg:C02923;metacyc:CPD-111;seed:cpd01871;um-bbd:c0125;upa:UPC02923
MNXM107	nitrite	M_MNXM107_c;M_MNXM107_e	NO2	46.006	-1	bigg:no2;brenda:BG92000;cas:14797-65-0;chebi:16301;chebi:25567;gmelin:977;hmdb:HMDB02786;kegg:C00088;metacyc:NITRITE;pdbechem:NO2;reactome:1222379;seed:cpd00075;upa:UPC00088;wikipedia:Nitrite
MNXM108	palmitate	M_MNXM108_c	C16H31O2	255.416	-1	beilstein:3589907;bigg:hdca;biopath:Palmitate;brenda:BG36211;cas:143-20-4;chebi:15756;chebi:7896;gmelin:344266;hmdb:HMDB00220;kegg:C00249;lipidmaps:LMFA01010001;metacyc:PALMITATE;reactome:76168;reaxys:3589907;seed:cpd00214
MNXM1089	P(1),P(4)-bis(5'-adenosyl) tetraphosphate(4-)	M_MNXM1089_c	C20H24N10O19P4	832.355	-4	bigg:ap4a;brenda:BG10311;chebi:17422;chebi:58141;hmdb:HMDB01211;kegg:C01260;metacyc:ADENOSYL-P4;reaxys:7459962;seed:cpd00924
MNXM11	diphosphate(3-)	M_MNXM11_c	HO7P2	174.951	-3	beilstein:185088;bigg:ppi;biopath:Pyrophosphate;biopath:Pyrophosphate_(protonated);brenda:BG28761;chebi:18361;chebi:29888;chebi:32598;chebi:33017;chebi:33019;chebi:35782;chebi:45212;chebi:60614;chebi:71240;kegg:C00013;metacyc:PPI;metacyc:PYROPHOSPHATE-GROUP;reactome:159450;seed:cpd00012;upa:UPC00013
MNXM1102	2-Hydroxymuconate semialdehyde	M_MNXM1102_c	C6H6O4	142.109	0	bigg:2hmcnsad;biopath:2-Hydroxymuconate_semialdehyde;brenda:BG23375;chebi:17236;chebi:58068;chebi:66943;chebi:67110;chebi:71198;chebi:71207;kegg:C00682;metacyc:HYDROXYMUCONATE-SALD;seed:cpd00518
MNXM1104	5-oxo-2,5-dihydro-2-furylacetate	M_MNXM1104_c	C6H5O4	141.102	-1	bigg:mucl;brenda:BG23384;brenda:BG89143;chebi:18080;chebi:46625;chebi:48068;chebi:48069;chebi:58372;chebi:58736;kegg:C04105;kegg:C14610;metacyc:CPD-741;seed:cpd02536;seed:cpd16737;upa:UPC14610
MNXM1105	adenosylcobinamide-GDP	M_MNXM1105_c	C68H95CoN21O21P2	1663.491	-1	bigg:agdpcbi;biopath:Adenosine-GDP-cobinamide;chebi:2479;chebi:60487;hmdb:HMDB12185;kegg:C06510;metacyc:ADENOSYLCOBINAMIDE-GDP;seed:cpd03920;upa:UPC06510
MNXM111	Fe(2+)	M_MNXM111_c;M_MNXM111_e	Fe	55.845	2	bigg:fe2;biopath:Fe2+;brenda:BG65160;brenda:BG91981;cas:15438-31-0;chebi:29033;gmelin:6845;kegg:C14818;metacyc:FE+2;pdbechem:FE2;seed:cpd00021;seed:cpd10515;upa:UPC14818
MNXM1123	uroporphyrinogen I	M_MNXM1123_c	C40H36N4O16	828.731	-8	bigg:uppg1;biopath:Uroporphyrinogen_I;chebi:28766;chebi:62626;hmdb:HMDB02211;kegg:C05766;metacyc:CPD-11444;reactome:190157;seed:cpd03414
MNXM113	GMP(3-)	M_MNXM113_c	C10H12N5O8P	361.205	-2	bigg:gmp;biopath:Guanosine-5-prime-phosphate;brenda:BG1070;chebi:17345;chebi:37121;chebi:58115;hmdb:HMDB01397;kegg:C00144;metacyc:GMP;pubmed:19527031;reactome:113578;reaxys:3598735;seed:cpd00126;upa:UPC00144
MNXM1134	3-carboxy-cis,cis-muconate(3-)	M_MNXM1134_c	C7H3O6	183.095	-3	beilstein:3958330;bigg:CCbuttc;brenda:BG29828;chebi:15749;chebi:57496;kegg:C01163;metacyc:CPD-245;seed:cpd00856;upa:UPC01163
MNXM1135	2-Methyl-4-amino-5-hydroxymethylpyrimidine diphosphate	M_MNXM1135_c	C6H8N3O7P2	296.091	-3	bigg:2mahmp;brenda:BG21933;cas:745-65-3;chebi:16629;chebi:57841;kegg:C04752;metacyc:AMINO-HYDROXYMETHYL-METHYLPYRIMIDINE-PP;seed:cpd02894;upa:UPC04752
MNXM114	L-proline	M_MNXM114_e;M_MNXM114_c	C5H9NO2	115.13	0	bigg:pro-L;biopath:L-Proline;brenda:BG21286;chebi:17203;chebi:32862;chebi:32864;chebi:50342;chebi:60039;hmdb:HMDB00162;kegg:C00148;kegg:C06262;metacyc:PRO;reactome:379717;seed:cpd00129;seed:cpd12853;upa:UPC00148
MNXM1144	cis,cis-muconate	M_MNXM1144_c	C6H4O4	140.094	-2	beilstein:6476541;bigg:ccmuac;biopath:cis,cis-Muconate;brenda:BG23381;chebi:16508;chebi:27031;chebi:27035;chebi:27036;chebi:27671;chebi:32379;chebi:36157;chebi:36501;chebi:36502;chebi:36504;chebi:38407;hmdb:HMDB02349;hmdb:HMDB06331;kegg:C02480;kegg:C03647;lipidmaps:LMFA01170077;lipidmaps:LMFA01170124;metacyc:CIS-CIS-MUCONATE;seed:cpd01630;seed:cpd02288;um-bbd:c0586;upa:UPC02480
MNXM1152	N(2)-succinyl-L-ornithinate(1-)	M_MNXM1152_c	C9H15N2O5	231.226	-1	bigg:sucorn;brenda:BG27745;chebi:27574;chebi:58514;hmdb:HMDB01199;kegg:C03415;metacyc:N2-SUCCINYLORNITHINE;seed:cpd02160;upa:UPC03415
MNXM1160	2-Amino-4-hydroxy-6-hydroxymethyl-7,8-dihydropteridine diphosphate	M_MNXM1160_c	C7H8N5O8P2	352.115	-3	bigg:2ahhmd;bigg:6hmhptpp;biopath:2-Amino-4-hydroxy-6-hydroxymethyl-dihydropteridine_pyrophosphate;brenda:BG24019;cas:70608-72-9;chebi:15998;chebi:57602;kegg:C04807;metacyc:DIHYDROPTERIN-CH2OH-PP;seed:cpd02920;upa:UPC04807
MNXM1168	2-C-methyl-D-erythritol 2,4-cyclic diphosphate(2-)	M_MNXM1168_c	C5H10O9P2	276.075	-2	beilstein:9070121;bigg:2mecdp;brenda:BG20711;chebi:18425;chebi:58483;kegg:C11453;metacyc:2C-METH-D-ERYTHRITOL-CYCLODIPHOSPHATE;seed:cpd08301;upa:UPC11453
MNXM117	urea	M_MNXM117_e;M_MNXM117_c	CH4N2O	60.055	0	beilstein:635724;bigg:urea;biopath:Urea;brenda:BG28535;cas:57-13-6;chebi:16199;chebi:32285;chebi:48376;drugbank:DB03904;gmelin:1378;hmdb:HMDB00294;kegg:C00086;kegg:D01749;kegg:D03383;metacyc:UREA;pdbechem:URE;pubmed:22770225;reactome:29514;reaxys:635724;seed:cpd00073;um-bbd:c0165;upa:UPC00086;wikipedia:Urea
MNXM1176	4-hydroxy-2-oxopentanoate	M_MNXM1176_c	C5H7O4	131.107	-1	bigg:4h2opntn;bigg:4h2oxov;biopath:4-Hydroxy-2-oxo-valerate;brenda:BG21197;chebi:17655;chebi:58222;kegg:C03589;metacyc:4-HYDROXY-2-KETOVALERATE;metacyc:CPD-14442;seed:cpd02258;upa:UPC03589
MNXM1177	4-phosphonato-L-aspartic acid(2-)	M_MNXM1177_c	C4H6NO7P	211.067	-2	bigg:4pasp;biopath:4-Phospho-L-aspartate;brenda:BG19642;chebi:15836;chebi:30407;chebi:57535;hmdb:HMDB12250;kegg:C03082;metacyc:L-BETA-ASPARTYL-P;seed:cpd01977;upa:UPC03082
MNXM1178	5-amino-6-(5-phospho-D-ribitylamino)uracil	M_MNXM1178_c	C9H15N4O9P	354.211	-2	bigg:5aprbu;brenda:BG27834;chebi:18247;chebi:58421;hmdb:HMDB03841;kegg:C04454;metacyc:CPD-1086;seed:cpd02720;upa:UPC04454
MNXM118	putrescine	M_MNXM118_e;M_MNXM118_c	C4H14N2	90.167	2	bigg:ptrc;biopath:Putrescine;brenda:BG19160;chebi:17148;chebi:326268;gmelin:323413;hmdb:HMDB01414;kegg:C00134;metacyc:PUTRESCINE;reactome:29610;seed:cpd00118;upa:UPC00134
MNXM1189	guanosine 3',5'-bis(diphosphate)	M_MNXM1189_c	C10H11N5O17P4	597.113	-6	bigg:ppgpp;brenda:BG1526;chebi:17633;chebi:58215;kegg:C01228;metacyc:GUANOSINE-5DP-3DP;seed:cpd00905;upa:UPC01228
MNXM1196	Phosphatidylglycerol (dihexadecanoyl, n-C16:0)	M_MNXM1196_p;M_MNXM1196_c	C38H74O10P1	721.962	-1	bigg:pg160;seed:cpd15538
MNXM12	CoA	M_MNXM12_c	C21H32N7O16P3S	763.502	-4	beilstein:11604429;bigg:coa;biopath:CoA-SH;brenda:BG11741;chebi:15346;chebi:57287;hmdb:HMDB01423;kegg:C00010;metacyc:CO-A;reactome:76194;seed:cpd00010;upa:UPC00010
MNXM1202	(2R,3R)-2,3-dihydroxy-3-methylpentanoate	M_MNXM1202_c	C6H11O4	147.149	-1	bigg:23dhmp;biopath:2,3-Dihydroxy-3-methylvalerate;brenda:BG22263;chebi:27512;chebi:49258;hmdb:HMDB12140;kegg:C04104;kegg:C06007;metacyc:1-KETO-2-METHYLVALERATE;seed:cpd02535;upa:UPC06007
MNXM121	UTP (3-)	M_MNXM121_c	C9H12N2O15P3	481.117	-3	beilstein:3807363;bigg:utp;biopath:Uridine-5-prime-triphosphate;brenda:BG27658;chebi:15713;chebi:46398;chebi:57481;hmdb:HMDB00285;kegg:C00075;metacyc:UTP;reactome:29494;seed:cpd00062;upa:UPC00075
MNXM1218	6-phospho-2-dehydro-D-gluconate(3-)	M_MNXM1218_c	C6H8O10P	271.095	-3	beilstein:6609981;bigg:6p2dhglcn;brenda:BG22067;chebi:15865;chebi:20750;chebi:2229;kegg:C01218;metacyc:CPD-339;seed:cpd00896
MNXM1219	7-phospho-2-dehydro-3-deoxy-D-arabino-heptonate	M_MNXM1219_c	C7H10O10P	285.122	-3	bigg:2dda7p;biopath:2-Dehydro-3-deoxy-D-arabino-heptonate_7-phosphate;brenda:BG24306;brenda:BG66315;chebi:18150;chebi:58394;kegg:C04691;metacyc:3-DEOXY-D-ARABINO-HEPTULOSONATE-7-P;reactome:964909;reaxys:9149659;seed:cpd02857;upa:UPC04691
MNXM12224	Medium-chain length Polyhydroxyalkanoate (Total)	M_MNXM12224_c	C36H64O8R4		0	bigg:mclPHA;seed:cpd16751
MNXM1223	acetoacetyl-[acyl-carrier protein]	M_MNXM1223_c	C4H5O2SR			bigg:actACP;chebi:2393;kegg:C05744;seed:cpd11488
MNXM1224	alpha-ribazole 5'-phosphate(2-)	M_MNXM1224_c	C14H17N2O7P	356.268	-2	bigg:5prdmbz;brenda:BG5314;chebi:16837;chebi:57918;hmdb:HMDB03882;kegg:C04778;metacyc:ALPHA-RIBAZOLE-5-P;seed:cpd02904;upa:UPC04778
MNXM123	homocysteine zwitterion	M_MNXM123_c	C4H9NO2S	135.185	0	bigg:hcys-L;biopath:L-Homocysteine;brenda:BG84645;chebi:17230;chebi:17588;chebi:58065;chebi:58199;chebi:63072;chebi:66952;hmdb:HMDB00742;kegg:C00155;kegg:C05330;metacyc:CPD-8826;metacyc:HOMO-CYS;reactome:174369;seed:cpd00135;upa:UPC00155
MNXM1239	maleate(2-)	M_MNXM1239_c	C4H2O4	114.056	-2	beilstein:3588415;bigg:male;biopath:Maleate;brenda:BG19267;chebi:18300;chebi:30780;chebi:37156;gmelin:49853;hmdb:HMDB00176;kegg:C01384;metacyc:MALEATE;seed:cpd00996
MNXM124	spermidine(3+)	M_MNXM124_e;M_MNXM124_c	C7H22N3	148.27	3	bigg:spmd;biopath:Spermidine;brenda:BG24682;chebi:16610;chebi:57834;hmdb:HMDB01257;kegg:C00315;metacyc:SPERMIDINE;reactome:204635;seed:cpd00264;upa:UPC00315
MNXM1242	N-acetylmuramoyl-L-alanyl-D-glutamyl-meso-2,6-diaminopimelyl-D-alanyl-D-alanine-diphosphoundecaprenyl-N-acetylglucosamine	M_MNXM1242_c	C95H152N8O28P2	1916.208	-4	bigg:uaagmda;chebi:28138;chebi:61388;kegg:C05898;lipidmaps:LMPR03030003;metacyc:C6;seed:cpd03495
MNXM125	IMP(2-)	M_MNXM125_c	C10H11N4O8P	346.19	-2	bigg:imp;biopath:Inosine-5-prime-phosphate;brenda:BG1203;chebi:17202;chebi:58053;hmdb:HMDB00175;kegg:C00130;metacyc:IMP;reactome:29602;reaxys:4163247;seed:cpd00114;upa:UPC00130
MNXM126	3-phospho-D-glycerate	M_MNXM126_c	C3H4O7P	183.033	-3	bigg:3pg;biopath:3-Phospho-D-glycerate;brenda:BG17979;brenda:BG17981;chebi:17050;chebi:17794;chebi:57998;chebi:58272;hmdb:HMDB00807;kegg:C00197;kegg:C00597;metacyc:G3P;reactome:29728;seed:cpd00169;upa:UPC00197;upa:UPC00597
MNXM1264	3-oxoadipyl-CoA(5-)	M_MNXM1264_c	C27H37N7O20P3S	904.604	-5	bigg:oxadpcoa;biopath:3-Oxoadipyl-CoA;brenda:BG14362;chebi:15490;chebi:57348;kegg:C02232;metacyc:3-KETO-ADIPYL-COA;seed:cpd01507
MNXM1265	3-phosphoshikimate	M_MNXM1265_c	C7H8O8P	251.107	-3	beilstein:4882573;bigg:skm5p;biopath:Shikimate_3-phosphate;brenda:BG49801;chebi:145989;chebi:17052;kegg:C03175;metacyc:SHIKIMATE-5P;reactome:964859;seed:cpd02030;upa:UPC03175
MNXM1269	acetyl-[acyl-carrier protein]	M_MNXM1269_c	C2H3OSR			bigg:acACP;brenda:BG93575;chebi:17093;kegg:C03939;kegg:C04334;metacyc:ACETYL-ACP;seed:cpd11494;seed:cpd12520
MNXM1277	(R)-dihydrolipoamide	M_MNXM1277_c	C8H17NOS2	207.357	0	bigg:dhlam;brenda:BG26250;brenda:BG49271;chebi:17694;chebi:43711;drugbank:DB08120;hmdb:HMDB00985;kegg:C00579;metacyc:DIHYDROLIPOAMIDE;pdbechem:LPM;seed:cpd00449;upa:UPC00579
MNXM1278	ferroheme o	M_MNXM1278_c	C49H56FeN4O5	836.838	-2	bigg:hemeO;chebi:24480;chebi:36301;chebi:60530;hmdb:HMDB01162;kegg:C15672;metacyc:HEME_O;seed:cpd11313;upa:UPC15672
MNXM1280	L-gamma-glutamyl phosphate(2-)	M_MNXM1280_c	C5H8NO7P	225.093	-2	bigg:glu5p;biopath:L-Glutamyl_5-phosphate;brenda:BG20319;chebi:17798;chebi:50164;chebi:50166;chebi:58274;hmdb:HMDB01228;kegg:C03287;metacyc:L-GLUTAMATE-5-P;seed:cpd02097;upa:UPC03287
MNXM1281	L-histidinol(1+)	M_MNXM1281_c	C6H12N3O	142.179	1	bigg:histd;biopath:L-Histidinol;brenda:BG21922;chebi:16255;chebi:57699;hmdb:HMDB03431;kegg:C00860;metacyc:HISTIDINOL;seed:cpd00641;upa:UPC00860
MNXM1287	N-formyl-L-glutamate(2-)	M_MNXM1287_c	C6H7NO5	173.123	-2	bigg:Nforglu;biopath:N-Formyl-L-glutamate;brenda:BG23790;chebi:17684;chebi:48309;hmdb:HMDB03470;kegg:C01045;metacyc:CPD-600;metacyc:FORMYL-GLU;pubmed:16475788;pubmed:240684;pubmed:3308850;pubmed:4146796;pubmed:6414521;seed:cpd00770;upa:UPC01045
MNXM1290	precorrin-3A(7-)	M_MNXM1290_c	C43H43N4O16	871.819	-7	bigg:pre3a;brenda:BG44304;chebi:28307;chebi:58561;kegg:C05772;metacyc:CPD-642;seed:cpd03420;upa:UPC05772
MNXM1291	precorrin-3B(7-)	M_MNXM1291_c	C43H43N4O17	887.818	-7	bigg:pre3b;brenda:BG44362;chebi:27711;chebi:58522;kegg:C06406;seed:cpd03833;upa:UPC06406
MNXM1298	(3R)-3-Hydroxytetradecanoyl-[acyl-carrier protein]	M_MNXM1298_c	C14H27O2SR			bigg:3hmrsACP;brenda:BG93410;kegg:C04688;pubchem:7269;seed:cpd11484;upa:UPC04688
MNXM13	CO(2)	M_MNXM13_c;M_MNXM13_e	CO2	44.01	0	beilstein:1900390;bigg:co2;biopath:Carbon_dioxide;bnice:C5;brenda:BG28651;cas:124-38-9;chebi:16526;gmelin:989;hmdb:HMDB01967;kegg:C00011;metacyc:CARBON-DIOXIDE;molbase:752;pdbechem:CO2;reactome:29376;seed:cpd00011;um-bbd:c0131;upa:UPC00011
MNXM131	citrate	M_MNXM131_e;M_MNXM131_c	C6H5O7	189.1	-3	beilstein:1884707;bigg:cit;biopath:Citrate;brenda:BG23703;cas:126-44-3;chebi:16947;chebi:30769;chebi:32142;chebi:35802;chebi:35806;chebi:35809;chebi:35810;chebi:50744;chebi:53258;chebi:63037;chebi:63076;gmelin:4239;hmdb:HMDB00094;kegg:C00158;kegg:C12649;kegg:C13660;kegg:D07525;kegg:D07691;metacyc:CIT;pdbechem:FLC;reactome:433138;reactome:76190;reaxys:1884707;seed:cpd00137;seed:cpd09279;upa:UPC001…
MNXM1312	4-guanidinobutanoic acid zwitterion	M_MNXM1312_c	C5H11N3O2	145.16	0	bigg:4gudbutn;biopath:4-Guanidinobutanoate;brenda:BG20462;chebi:15728;chebi:57486;hmdb:HMDB03464;kegg:C01035;metacyc:CPD-592;seed:cpd00762
MNXM1313	6,7-dimethyl-8-(1-D-ribityl)lumazine	M_MNXM1313_c	C13H18N4O6	326.305	0	beilstein:47879;bigg:dmlz;brenda:BG4659;cas:5118-16-1;chebi:17601;chebi:58201;hmdb:HMDB03826;kegg:C04332;metacyc:DIMETHYL-D-RIBITYL-LUMAZINE;pubmed:23051753;seed:cpd02656;upa:UPC04332
MNXM132	Dimethylallyl diphosphate	M_MNXM132_c	C5H9O7P2	243.068	-3	bigg:dmpp;biopath:Dimethylallyl_diphosphate;biopath:Polyprenyl-PP;brenda:BG20704;cas:358-71-4;chebi:16057;chebi:57623;hmdb:HMDB01120;kegg:C00235;lipidmaps:LMPR01010001;metacyc:CPD-4211;reactome:191324;seed:cpd00202;upa:UPC00235
MNXM1322	coproporphyrinogen I	M_MNXM1322_c	C36H40N4O8	656.725	-4	bigg:cpppg1;biopath:Coproporphyrinogen_I;chebi:28607;chebi:62631;hmdb:HMDB02158;kegg:C05768;metacyc:COPROPORPHYRINOGEN_I;reactome:190128;seed:cpd03416
MNXM133	acetoacetyl-CoA(4-)	M_MNXM133_c	C25H36N7O18P3S	847.576	-4	bigg:aacoa;biopath:Acetoacetyl-CoA;brenda:BG13538;chebi:15345;chebi:57286;hmdb:HMDB01484;kegg:C00332;reactome:191293;seed:cpd00279;upa:UPC00332
MNXM1334	O-phosphonato-L-homoserine(2-)	M_MNXM1334_c	C4H8NO6P	197.083	-2	bigg:phom;biopath:O-Phospho-L-homoserine;brenda:BG19063;chebi:15961;chebi:57590;hmdb:HMDB03484;kegg:C01102;kegg:C05702;metacyc:O-PHOSPHO-L-HOMOSERINE;seed:cpd00809;seed:cpd12751;upa:UPC01102
MNXM1335	Phosphatidylglycerol (dioctadecanoyl, n-C18:0)	M_MNXM1335_c;M_MNXM1335_p	C42H82O10P1	778.068	-1	bigg:pg180;seed:cpd15540
MNXM134	L-histidine zwitterion	M_MNXM134_e;M_MNXM134_c	C6H9N3O2	155.155	0	bigg:his-L;biopath:L-Histidine;brenda:BG23731;chebi:15971;chebi:29979;chebi:32510;chebi:32511;chebi:32512;chebi:32513;chebi:57595;gmelin:663322;hmdb:HMDB00177;kegg:C00135;kegg:D02072;metacyc:HIS;reactome:29612;reactome:352169;reactome:352175;reactome:352190;reactome:352227;reactome:375459;reactome:427984;reactome:428003;seed:cpd00119;upa:UPC00135
MNXM1351	1-(5-phospho-D-ribosyl)-ATP	M_MNXM1351_c	C15H19N5O20P4	713.228	-6	bigg:prbatp;biopath:Phosphoribosyl-ATP;chebi:18263;chebi:58424;kegg:C02739;metacyc:PHOSPHORIBOSYL-ATP;seed:cpd01775;upa:UPC02739
MNXM1365	5-O-(1-carboxylatovinyl)-3-phosphonatoshikimate	M_MNXM1365_c	C10H9O10P	320.146	-4	bigg:3psme;biopath:5-O-(1-Carboxyvinyl)-3-phosphoshikimate;brenda:BG947;brenda:BG99150;chebi:16257;chebi:57701;kegg:C01269;metacyc:3-ENOLPYRUVYL-SHIKIMATE-5P;pubmed:17586643;reactome:964900;seed:cpd00932;upa:UPC01269
MNXM138	carbamoyl phosphate(2-)	M_MNXM138_c	CH2NO5P	139.004	-2	bigg:cbp;biopath:Carbamoylphosphate;brenda:BG28540;cas:63082-13-3;chebi:17672;chebi:58228;hmdb:HMDB01096;kegg:C00169;metacyc:CARBAMOYL-P;reactome:29676;reaxys:3944499;seed:cpd00146;upa:UPC00169
MNXM1384	N-acetyl-L-gamma-glutamyl phosphate(3-)	M_MNXM1384_c	C7H9NO8P	266.122	-3	bigg:acg5p;biopath:N-Acetyl-L-glutamate_5-phosphate;brenda:BG24111;chebi:16878;chebi:57936;hmdb:HMDB06456;kegg:C04133;metacyc:N-ACETYL-GLUTAMYL-P;seed:cpd02552;upa:UPC04133
MNXM1397	1-(5-phospho-D-ribosyl)-5-[(5-phospho-D-ribosylamino)methylideneamino]imidazole-4-carboxamide(4-)	M_MNXM1397_c	C15H21N5O15P2	573.299	-4	bigg:prfp;biopath:Phosphoribosylformimino-AICAR-phosphate;brenda:BG6498;chebi:18302;chebi:58435;hmdb:HMDB12277;kegg:C04896;metacyc:PHOSPHORIBOSYL-FORMIMINO-AICAR-P;seed:cpd02979;upa:UPC04896
MNXM14	AMP	M_MNXM14_c	C10H12N5O7P	345.205	-2	bigg:amp;biopath:Adenosine-5-prime-phosphate;brenda:BG147;chebi:16027;chebi:37096;chebi:456215;hmdb:HMDB00045;kegg:C00020;kegg:D06299;metacyc:AMP;metacyc:AMP-GROUP;metacyc:CPD0-1139;reactome:76577;seed:cpd00018;upa:UPC00020
MNXM140	L-leucine zwitterion	M_MNXM140_e;M_MNXM140_c	C6H13NO2	131.173	0	bigg:leu-L;biopath:L-Leucine;brenda:BG22465;chebi:15603;chebi:30006;chebi:32619;chebi:32620;chebi:33566;chebi:57427;gmelin:363609;hmdb:HMDB00687;hmdb:HMDB13773;kegg:C00123;metacyc:Catechols;metacyc:LEU;reactome:113580;reactome:29588;seed:cpd00107;upa:UPC00123
MNXM1407	4-O-phosphonato-D-erythronate(3-)	M_MNXM1407_c	C4H6O8P	213.059	-3	beilstein:5566997;bigg:4per;brenda:BG37179;chebi:41917;chebi:49003;chebi:49055;chebi:49056;chebi:49069;chebi:58766;kegg:C03393;metacyc:ERYTHRONATE-4P;seed:cpd02147;upa:UPC03393
MNXM1408	5-[(5-phospho-1-deoxy-D-ribulos-1-ylimino)methylamino]-1-(5-phospho-D-ribosyl)imidazole-4-carboxamide	M_MNXM1408_c	C15H21N5O15P2	573.299	-4	bigg:prlp;biopath:Phosphoribulosylformimino-AICAR-phosphate;brenda:BG6501;chebi:27735;chebi:58525;hmdb:HMDB12278;kegg:C04916;metacyc:PHOSPHORIBULOSYL-FORMIMINO-AICAR-P;seed:cpd02991;upa:UPC04916
MNXM1410	5-oxopentanoate	M_MNXM1410_c	C5H7O3	115.107	-1	bigg:oxptn;brenda:BG21186;chebi:16120;chebi:39153;hmdb:HMDB12233;kegg:C03273;lipidmaps:LMFA01060161;metacyc:CPD-280;seed:cpd02089;upa:UPC03273
MNXM14168	2-[(1R,6S)-1,6-dihydroxycyclohexa-2,4-dien-1-yl]acetyl-coA	M_MNXM14168_c	C29H40N7O19P3S	915.65	-4	bigg:2dhphaccoa;metacyc:CIS-DIHYDRODIOL-DERIV-PHEAC;pubchem:25244318;seed:cpd16740
MNXM142	L-threonine zwitterion	M_MNXM142_c;M_MNXM142_e	C4H9NO3	119.119	0	bigg:thr-L;biopath:L-Threonine;brenda:BG19816;chebi:16857;chebi:30013;chebi:32820;chebi:32822;chebi:57926;gmelin:2506280;hmdb:HMDB00167;kegg:C00188;metacyc:THR;reactome:352000;reactome:379706;seed:cpd00161;upa:UPC00188
MNXM1422	D-erythro-1-(imidazol-4-yl)glycerol 3-phosphate(2-)	M_MNXM1422_c	C6H9N2O6P	236.119	-2	bigg:eig3p;biopath:D-erythro-Imidazoleglycerol_phosphate;brenda:BG21909;chebi:17805;chebi:58278;hmdb:HMDB12208;kegg:C04666;metacyc:D-ERYTHRO-IMIDAZOLE-GLYCEROL-P;seed:cpd02843;upa:UPC04666
MNXM1438	piperideine	M_MNXM1438_c	C5H9N	83.132		bigg:pprdn;chebi:26145;chebi:47858;kegg:C06181;metacyc:CPD-11764;seed:cpd03691
MNXM144	beta-alanine zwitterion	M_MNXM144_c;M_MNXM144_e	C3H7NO2	89.093	0	bigg:ala-B;biopath:beta-Alanine;bnice:C42;brenda:BG17918;chebi:16958;chebi:57966;chebi:63070;gmelin:454332;hmdb:HMDB00056;kegg:C00099;metacyc:B-ALANINE;reactome:73590;seed:cpd00085;upa:UPC00099
MNXM1441	precorrin-4(8-)	M_MNXM1441_c	C44H44N4O17	900.837	-8	bigg:pre4;biopath:Precorrin_4;chebi:16430;chebi:57769;kegg:C06407;metacyc:CPD-651;seed:cpd03834;upa:UPC06407
MNXM1446	UDP-N-acetylmuramoyl-L-alanyl-D-gamma-glutamyl-meso-2,6-diaminoheptanedioate(4-)	M_MNXM1446_c	C35H51N7O26P2	1047.758	-4	bigg:ugmd;brenda:BG16946;chebi:28639;chebi:58582;kegg:C04877;metacyc:UDP-AAGM-DIAMINOHEPTANEDIOATE;seed:cpd02964
MNXM1448	2-Hydroxy-cis-hex-2,4-dienoate	M_MNXM1448_c	C6H7O3	127.118	-1	bigg:2hchd;chebi:19751;chebi:28998;chebi:38351;chebi:38352;chebi:38353;chebi:38354;chebi:63693;chebi:63735;kegg:C06761;kegg:C11354;kegg:C20240;lipidmaps:LMFA01060174;metacyc:CPD-13712;seed:cpd04140;seed:cpd08209
MNXM145	D-ribulose 5-phosphate(2-)	M_MNXM145_c	C5H9O8P	228.094	-2	beilstein:5752092;bigg:ru5p-D;biopath:D-Ribulose_5-phosphate;brenda:BG20587;chebi:17363;chebi:58121;kegg:C00199;metacyc:RIBULOSE-5P;reactome:29732;seed:cpd00171;upa:UPC00199
MNXM1453	(S)-4-amino-5-oxopentanoic acid zwitterion	M_MNXM1453_c	C5H9NO3	131.13	0	bigg:glu1sa;biopath:L-Glutamate_1-semialdehyde;brenda:BG21311;chebi:11022;chebi:15757;chebi:57501;kegg:C03741;metacyc:GLUTAMATE-1-SEMIALDEHYDE;seed:cpd02345;upa:UPC03741
MNXM1455	1-(2-carboxylatophenylamino)-1-deoxy-D-ribulose 5-phosphate(3-)	M_MNXM1455_c	C12H13NO9P	346.207	-3	bigg:2cpr5p;biopath:1-(2-Carboxyphenylamino)-1-prime-deoxyribulose-5-prime-phosphate;brenda:BG61340;chebi:29112;chebi:58613;kegg:C01302;metacyc:CARBOXYPHENYLAMINO-DEOXYRIBULOSE-P;seed:cpd00956;upa:UPC01302
MNXM1456	3-(imidazol-4-yl)-2-oxopropyl phosphate(2-)	M_MNXM1456_c	C6H7N2O5P	218.104	-2	bigg:imacp;biopath:3-(Imidazol-4-yl)-2-oxopropyl_phosphate;brenda:BG23723;chebi:16426;chebi:57766;hmdb:HMDB12236;kegg:C01267;metacyc:IMIDAZOLE-ACETOL-P;seed:cpd00930;upa:UPC01267
MNXM1458	4-amino-4-deoxychorismate(1-)	M_MNXM1458_c	C10H10NO5	224.19	-1	bigg:4adcho;brenda:BG3460;chebi:18198;chebi:35181;chebi:58406;kegg:C11355;metacyc:4-AMINO-4-DEOXYCHORISMATE;seed:cpd08210;upa:UPC11355
MNXM146	5,6,7,8-tetrahydrobiopterin	M_MNXM146_c	C9H15N5O3	241.247	0	beilstein:544742;bigg:thbpt;biopath:5,6,7,8-Tetrahydrobiopterin;brenda:BG27695;brenda:BG27696;brenda:BG72439;cas:17528-72-2;chebi:15372;chebi:32120;chebi:52447;chebi:59560;chebi:64241;chebi:64491;drugbank:DB00360;hmdb:HMDB00027;hmdb:HMDB00787;kegg:C00272;kegg:C20264;kegg:D01798;kegg:D08505;metacyc:CPD-14053;metacyc:CPD-14054;metacyc:TETRA-H-BIOPTERIN;pdbechem:H4B;reactome:29870;seed:cpd00233;upa:…
MNXM1469	cis-tetradec-7-enoyl-[acyl-carrier protein] (n-C14:1)	M_MNXM1469_c	C25H45N2O8PRS		-1	bigg:tdeACP;seed:cpd15294
MNXM147	L-asparagine zwitterion	M_MNXM147_e;M_MNXM147_c	C4H8N2O3	132.118	0	bigg:asn-L;biopath:L-Asparagine;brenda:(n;brenda:BG19609;chebi:17196;chebi:32650;chebi:32651;chebi:33792;chebi:50347;chebi:58048;hmdb:HMDB00168;kegg:C00152;kegg:D09738;metacyc:ASN;reactome:29642;seed:cpd00132;upa:UPC00152
MNXM1473	decanoyl-[acyl-carrier protein]	M_MNXM1473_c	C10H19OSR			bigg:dcaACP;chebi:4349;kegg:C05755;lipid:LMFA07060013;seed:cpd11474
MNXM1478	Bicarbonate	M_MNXM1478_c;M_MNXM1478_e	CHO3	61.017	-1	bigg:hco3;cas:71-52-3;seed:cpd00242;upa:UPC00288
MNXM148	thioredoxin disulfide	M_MNXM148_c				bigg:trdox;chebi:18191;kegg:C00343;metacyc:Ox-Thioredoxin;reactome:2142833;seed:cpd11420;upa:UPC00343
MNXM1482	L-histidinol phosphate(1-)	M_MNXM1482_c	C6H11N3O4P	220.143	-1	bigg:hisp;biopath:L-Histidinol_phosphate;brenda:BG29977;chebi:16996;chebi:57980;kegg:C01100;metacyc:L-HISTIDINOL-P;seed:cpd00807;upa:UPC01100
MNXM1485	methanesulfonate	M_MNXM1485_e;M_MNXM1485_c;M_MNXM1485_p	CH3O3S	95.098	-1	bigg:mso3;brenda:BG28545;chebi:25224;chebi:27376;chebi:63881;kegg:C11145;metacyc:CPD-3746;seed:cpd08023;um-bbd:c0347
MNXM1488	N-(3-carboxylatopropionyl)-LL-2,6-diaminopimelate(2-)	M_MNXM1488_c	C11H16N2O7	288.254	-2	bigg:sl26da;biopath:N-Succinyl-LL-2,6-diaminoheptanedioate;brenda:BG2740;chebi:17279;chebi:58087;hmdb:HMDB12267;kegg:C04421;metacyc:N-SUCCINYLLL-2-6-DIAMINOPIMELATE;seed:cpd02698;upa:UPC04421
MNXM1489	N-(5-phosphonato-beta-D-ribosyl)anthranilate	M_MNXM1489_c	C12H13NO9P	346.207	-3	bigg:pran;biopath:N-(5-prime-phosphoribosyl)-anthranilate;brenda:BG31401;chebi:18277;chebi:7091;kegg:C04302;metacyc:N-5-PHOSPHORIBOSYL-ANTHRANILATE;seed:cpd02642;upa:UPC04302
MNXM14908	a DNA 5-methylcytosine	M_MNXM14908_c				bigg:dna5mtc;brenda:BG93098;kegg:C02967;metacyc:5-Methylcytosine-DNA;seed:cpd12223
MNXM14920	5-Methyltetrahydropteroyltri-L-glutamate	M_MNXM14920_c	C25H34N8O12	638.584	-2	bigg:5mthglu
MNXM1496	precorrin-6A	M_MNXM1496_c	C44H46N4O16	886.853	-8	bigg:pre6a;biopath:Precorrin_6X;chebi:27513;chebi:58513;kegg:C06320;seed:cpd03761;upa:UPC06320
MNXM15	NH4(+)	M_MNXM15_e;M_MNXM15_c	H4N	18.038	1	bigg:nh3;bigg:nh4;biopath:Ammonia;biopath:Ammonium-ion;bnice:C6;brenda:BG28734;brenda:BG28736;brenda:BG91971;cas:14798-03-9;chebi:16134;chebi:18219;chebi:28938;chebi:29240;chebi:29337;chebi:29340;chebi:62982;chebi:63040;chebi:66871;gmelin:84;hmdb:HMDB00051;kegg:C00014;kegg:C01342;kegg:C01358;kegg:D02915;metacyc:AMMONIA;metacyc:AMMONIUM;metacyc:NH4OH;molbase:929;pdbechem:NH4;pubmed:11319011;pubmed…
MNXM150	5'-S-methyl-5'-thioadenosine	M_MNXM150_c	C11H15N5O3S	297.334	0	beilstein:42420;bigg:5mta;biopath:5-prime-Methylthioadenosine;brenda:BG2531;cas:2457-80-9;chebi:17509;drugbank:DB02282;hmdb:HMDB01173;kegg:C00170;metacyc:5-METHYLTHIOADENOSINE;pubmed:22735334;reactome:353106;reaxys:42420;seed:cpd00147;upa:UPC00170
MNXM1508	(1R,6S)-1,6-dihydroxycyclohexa-2,4-diene-1-carboxylate	M_MNXM1508_c	C7H7O4	155.128	-1	bigg:bz12diol;brenda:BG25301;chebi:36465;chebi:37888;chebi:60129;kegg:C06321;metacyc:CPD-290;seed:cpd02821;seed:cpd03762;upa:UPC06321
MNXM151	glutathione disulfide(2-)	M_MNXM151_c	C20H30N6O12S2	610.615	-2	bigg:gthox;biopath:Glutathione_(oxidized);chebi:17858;chebi:58297;hmdb:HMDB03337;kegg:C00127;metacyc:OXIDIZED-GLUTATHIONE;reactome:111745;reactome:1655882;reaxys:16716416;seed:cpd00111
MNXM1514	(R)-3-hydroxy-2-oxo-4-(phosphonatoooxy)butanoate	M_MNXM1514_c	C4H4O8P	211.044	-3	bigg:ohpb;brenda:BG19573;brenda:BG37197;chebi:27951;chebi:58538;hmdb:HMDB06801;kegg:C06054;metacyc:3OH-4P-OH-ALPHA-KETOBUTYRATE;seed:cpd03606;upa:UPC06054
MNXM1515	1-(5-phosphoribosyl)-5'-AMP	M_MNXM1515_c	C15H19N5O14P2	555.284	-4	bigg:prbamp;biopath:Phosphoribosyl-AMP;brenda:BG32859;brenda:BG6388;chebi:18374;chebi:59457;hmdb:HMDB12276;kegg:C02741;metacyc:PHOSPHORIBOSYL-AMP;seed:cpd01777;upa:UPC02741
MNXM152	dTDP	M_MNXM152_c	C10H13N2O11P2	399.165	-3	bigg:dtdp;biopath:2-prime-Deoxythymidine-5-prime-diphosphate;brenda:BG1308;chebi:18075;chebi:58369;hmdb:HMDB01274;kegg:C00363;metacyc:TDP;seed:cpd00297
MNXM1521	2-(carboxylatomethyl)-5-oxo-2,5-dihydro-2-furoate(2-)	M_MNXM1521_c	C7H4O6	184.103	-2	bigg:2c25dho;bigg:4cml;brenda:BG24997;chebi:16993;chebi:49030;chebi:57979;chebi:58771;kegg:C01278;metacyc:CPD-7737;seed:cpd00938;upa:UPC01278
MNXM1522	2-hydroxy-4-oxobutane-1,2,4-tricarboxylate	M_MNXM1522_c	C7H5O8	217.11	-3	bigg:oca;brenda:BG25325;chebi:17250;chebi:58075;kegg:C04115;metacyc:4-OH-4-ACETYL-2-OXOGLUTARATE;seed:cpd02544;seed:cpd16738
MNXM153	3-(4-hydroxyphenyl)pyruvate	M_MNXM153_c	C9H7O4	179.149	-1	beilstein:3950858;bigg:34hpp;biopath:3-(4-Hydroxyphenyl)pyruvate;brenda:BG46206;chebi:15999;chebi:27683;chebi:36242;hmdb:HMDB00707;hmdb:HMDB06915;kegg:C01179;kegg:C05350;metacyc:P-HYDROXY-PHENYLPYRUVATE;pubmed:11948155;pubmed:14593448;reactome:31365;reaxys:3950858;seed:cpd00868;um-bbd:c0235;upa:UPC01179
MNXM1531	5,6-dimethylbenzimidazole	M_MNXM1531_c	C9H10N2	146.189	0	beilstein:116595;bigg:dmbzid;brenda:BG26927;cas:582-60-5;chebi:15890;drugbank:DB02591;gmelin:279255;hmdb:HMDB03701;kegg:C03114;metacyc:DIMETHYLBENZIMIDAZOLE;pdbechem:DMD;seed:cpd01997;upa:UPC03114
MNXM1532	5-amino-6-(5-phospho-D-ribosylamino)uracil	M_MNXM1532_c	C9H13N4O9P	352.195	-2	bigg:5apru;brenda:BG88676;chebi:18337;chebi:58453;kegg:C01268;metacyc:CPD-602;seed:cpd00931;upa:UPC01268
MNXM1539	alpha-ribazole	M_MNXM1539_c	C14H18N2O4	278.304	0	beilstein:91101;bigg:rdmbzi;biopath:alpha-Ribazole;brenda:BG46663;cas:132-13-8;chebi:10329;hmdb:HMDB11112;kegg:C05775;metacyc:ALPHA-RIBAZOLE;seed:cpd03423;upa:UPC05775
MNXM154	acetoacetate	M_MNXM154_c	C4H5O3	101.081	-1	beilstein:4128534;bigg:acac;biopath:Acetoacetate;brenda:BG48725;cas:141-81-1;chebi:13705;chebi:15344;chebi:38871;hmdb:HMDB00060;kegg:C00164;lipidmaps:LMFA01060003;metacyc:3-KETOBUTYRATE;reactome:29666;reactome:73909;reaxys:4128534;seed:cpd00142;um-bbd:c0069;upa:UPC00164
MNXM1542	beta-D-fructofuranose	M_MNXM1542_e	C6H12O6	180.156	0	beilstein:1680732;bigg:fru;biopath:beta-D-Fructofuranose;brenda:BG22357;brenda:BG22370;chebi:28645;chebi:28757;chebi:37720;chebi:37721;chebi:48673;chebi:49089;hmdb:HMDB00660;kegg:C00095;kegg:C02336;metacyc:BETA-D-FRUCTOSE;metacyc:CPD-10723;pdbechem:FRU;seed:cpd00082;upa:UPC00095
MNXM1547	choline sulfate	M_MNXM1547_c;M_MNXM1547_e;M_MNXM1547_p	C5H13NO4S	183.226	0	beilstein:3905491;bigg:chols;cas:4858-96-2;chebi:16822;chebi:52859;kegg:C00919;metacyc:CPD-543;pubmed:13584416;pubmed:13718099;pubmed:16655967;pubmed:17779079;pubmed:7397169;pubmed:871964;reaxys:3905491;seed:cpd00681;upa:UPC00919
MNXM155	thioredoxin	M_MNXM155_c				bigg:trdrd;cas:52500-60-4;chebi:15033;chebi:15967;kegg:C00342;metacyc:Red-Thioredoxin;reactome:2142774;seed:cpd11421;seed:cpd16831;upa:UPC00342
MNXM156	D-alanine zwitterion	M_MNXM156_e;M_MNXM156_c	C3H7NO2	89.093	0	bigg:ala-D;biopath:D-Alanine;brenda:BG17909;chebi:15570;chebi:32435;chebi:32436;chebi:32438;chebi:57416;hmdb:HMDB01310;kegg:C00133;metacyc:D-ALANINE;seed:cpd00117;upa:UPC00133
MNXM1561	guanosine 3'-diphosphate 5'-triphosphate	M_MNXM1561_c	C10H11N5O20P5	676.085	-7	bigg:gdptp;brenda:BG1619;chebi:16690;chebi:60028;chebi:71477;kegg:C04494;metacyc:GDP-TP;reaxys:6888426;seed:cpd02740;upa:UPC04494
MNXM1563	L-2-succinylamino-6-oxoheptanedioate(3-)	M_MNXM1563_c	C11H12NO8	286.215	-3	bigg:sl2a6o;biopath:N-Succinyl-2-L-amino-6-oxoheptanedioate;brenda:BG2582;chebi:15685;chebi:35266;hmdb:HMDB12266;kegg:C04462;kegg:C05537;metacyc:N-SUCCINYL-2-AMINO-6-KETOPIMELATE;seed:cpd02724;seed:cpd03288;upa:UPC04462
MNXM158	uracil	M_MNXM158_c;M_MNXM158_e	C4H4N2O2	112.087	0	beilstein:606623;bigg:ura;biopath:Uracil;brenda:BG19237;cas:66-22-8;chebi:17568;drugbank:DB03419;gmelin:2896;hmdb:HMDB00300;kegg:C00106;kegg:D09776;metacyc:URACIL;pdbechem:URA;pubmed:11279060;pubmed:12855717;pubmed:15274295;pubmed:16834123;pubmed:17439666;pubmed:18533995;pubmed:18815805;pubmed:19175333;pubmed:22020693;pubmed:22074393;pubmed:22120518;pubmed:22171528;pubmed:22237209;pubmed:22299724…
MNXM1588	precorrin-5(8-)	M_MNXM1588_c	C45H46N4O17	914.863	-8	bigg:pre5;biopath:Precorrin_5;brenda:BG34006;chebi:27630;chebi:58518;kegg:C06416;metacyc:CPD-662;seed:cpd03839;upa:UPC06416
MNXM1589	precorrin-8X(7-)	M_MNXM1589_c	C45H53N4O14	873.921	-7	bigg:pre8;biopath:Precorrin_8X;brenda:BG33973;chebi:28629;chebi:58581;kegg:C06408;metacyc:CPD-686;seed:cpd03835;upa:UPC06408
MNXM159	2-oxobutanoate	M_MNXM159_c	C4H5O3	101.081	-1	beilstein:3601760;bigg:2obut;biopath:2-Oxobutanoate;brenda:BG89122;chebi:16763;chebi:30831;gmelin:899148;hmdb:HMDB00005;kegg:C00109;lipidmaps:LMFA01060002;metacyc:2-OXOBUTANOATE;reactome:936714;reaxys:3601760;seed:cpd00094;um-bbd:c0360;upa:UPC00109
MNXM16	S-adenosyl-L-methionine	M_MNXM16_c	C15H23N6O5S	399.445	1	bigg:amet;biopath:S-Adenosyl-L-methionine;brenda:BG6347;brenda:BG6348;chebi:15414;chebi:59789;chebi:67040;hmdb:HMDB01185;kegg:C00019;kegg:D07128;metacyc:S-ADENOSYLMETHIONINE;reactome:71284;seed:cpd00017;upa:UPC00019
MNXM1602	(2S)-2-isopropyl-3-oxosuccinate(2-)	M_MNXM1602_c	C7H8O5	172.135	-2	bigg:3c4mop;brenda:BG37061;chebi:1467;chebi:17214;hmdb:HMDB12149;kegg:C04236;metacyc:CPD-7100;seed:cpd02605;upa:UPC04236
MNXM161	pyridoxal 5'-phosphate	M_MNXM161_c	C8H8NO6P	245.126	-2	bigg:pydx5p;biopath:Pyridoxal-phosphate;brenda:BG25540;chebi:18405;chebi:597326;hmdb:HMDB01491;kegg:C00018;metacyc:PYRIDOXAL_PHOSPHATE;pubmed:19144516;reactome:29390;seed:cpd00016;upa:UPC00018
MNXM1626	2-C-methyl-D-erythritol 4-phosphate(2-)	M_MNXM1626_c	C5H11O7P	214.11	-2	bigg:2me4p;brenda:BG65605;chebi:17764;chebi:58262;kegg:C11434;metacyc:2-C-METHYL-D-ERYTHRITOL-4-PHOSPHATE;reaxys:11127453;seed:cpd08286;upa:UPC11434
MNXM1630	2-hydroxyethane-1-sulfonate	M_MNXM1630_p;M_MNXM1630_c;M_MNXM1630_e	C2H5O4S	125.124	-1	bigg:isetac;brenda:BG15542;chebi:1157;chebi:61904;hmdb:HMDB03903;kegg:C05123;metacyc:CPD-3745;seed:cpd03048
MNXM164	4-hydroxybenzoate	M_MNXM164_e;M_MNXM164_c	C7H5O3	137.113	-1	beilstein:3589159;bigg:4hbz;biopath:4-Hydroxybenzoate;brenda:BG36353;cas:456-23-5;chebi:17879;chebi:30763;chebi:50778;gmelin:326508;hmdb:HMDB00500;kegg:C00156;metacyc:4-hydroxybenzoate;seed:cpd00136;um-bbd:c0104;upa:UPC00156
MNXM1641	4-CDP-2-C-methyl-D-erythritol 2-phosphate	M_MNXM1641_c	C14H22N3O17P3	597.256	-4	bigg:2p4c2me;brenda:BG5658;chebi:16840;chebi:57919;kegg:C11436;metacyc:2-PHOSPHO-4-CYTIDINE-5-DIPHOSPHO-2-C-MET;seed:cpd08288;upa:UPC11436
MNXM1642	4-CDP-2-C-methyl-D-erythritol(2-)	M_MNXM1642_c	C14H23N3O14P2	519.292	-2	beilstein:9372838;bigg:4c2me;brenda:BG5592;chebi:16578;chebi:57823;kegg:C11435;metacyc:4-CYTIDINE-5-DIPHOSPHO-2-C;seed:cpd08287;upa:UPC11435
MNXM1645	7,8-dihydroneopterin 3'-phosphate(2-)	M_MNXM1645_c	C9H12N5O7P	333.195	-2	bigg:dhpmp;chebi:48954;chebi:58762;hmdb:HMDB06824;kegg:C05925;metacyc:DIHYDRONEOPTERIN-P;seed:cpd03521;upa:UPC05925
MNXM1653	caproate	M_MNXM1653_e;M_MNXM1653_p	C6H11O2	115.15	-1	beilstein:3601453;bigg:hxa;brenda:BG22202;cas:151-33-7;chebi:17120;chebi:30776;gmelin:326340;hmdb:HMDB00535;kegg:C01585;lipidmaps:LMFA01010006;metacyc:HEXANOATE;seed:cpd01113
MNXM1676	L-selenomethionine	M_MNXM1676_c	C5H11NO2Se	196.106	0	bigg:selmeth;brenda:BG29103;chebi:27585;chebi:30021;chebi:30022;chebi:62621;hmdb:HMDB03966;kegg:C05335;kegg:D05816;metacyc:SELENOMETHIONINE;seed:cpd03163
MNXM168	adenine	M_MNXM168_c	C5H5N5	135.127	0	beilstein:608603;bigg:ade;biopath:Adenine;brenda:BG20886;cas:73-24-5;chebi:16708;drugbank:DB00173;gmelin:3903;hmdb:HMDB00034;kegg:C00147;metacyc:ADENINE;metacyc:ADENINE-RING;pdbechem:ADE;pubmed:17439666;pubmed:8070089;reactome:83951;reaxys:608603;seed:cpd00128;upa:UPC00147;wikipedia:Adenine
MNXM1688	UDP-N-acetyl-3-O-(1-carboxylatovinyl)-alpha-D-glucosamine	M_MNXM1688_c	C20H26N3O19P2	674.377	-3	bigg:uaccg;biopath:UDP-N-Acetyl-3-(1-carboxyvinyl)-D-glucosamine;brenda:BG10399;chebi:16435;chebi:57771;chebi:68483;chebi:68507;kegg:C04631;metacyc:UDP-ACETYL-CARBOXYVINYL-GLUCOSAMINE;seed:cpd02820
MNXM1694	(2S,3R)-3-hydroxybutane-1,2,3-tricarboxylate	M_MNXM1694_c	C7H7O7	203.126	-3	bigg:micit;brenda:BG23990;chebi:15607;chebi:57429;hmdb:HMDB06471;kegg:C04593;metacyc:CPD-618;seed:cpd02799
MNXM1697	(R)-1-ammoniopropan-2-yl phosphate(1-)	M_MNXM1697_c	C3H9NO4P	154.082	-1	bigg:applp;brenda:BG17596;brenda:BG17597;chebi:19029;chebi:28293;chebi:28390;chebi:58563;kegg:C04122;kegg:C04126;metacyc:R-1-AMINOPROPAN-2-YL-PHOSPHATE;seed:cpd02547;seed:cpd02549
MNXM17	UDP	M_MNXM17_c	C9H11N2O12P2	401.137	-3	bigg:udp;biopath:Uridine-5-prime-diphosphate;brenda:BG27564;cas:58-98-0;chebi:17659;chebi:58223;hmdb:HMDB00295;kegg:C00015;metacyc:UDP;reactome:110096;reactome:158602;seed:cpd00014;upa:UPC00015
MNXM1706	2-isopropylmaleate(2-)	M_MNXM1706_c	C7H8O4	156.136	-2	bigg:2ippm;biopath:2-Isopropylmaleate;brenda:BG23950;chebi:17275;chebi:58085;hmdb:HMDB12241;kegg:C02631;metacyc:CPD-9451;seed:cpd01710;upa:UPC02631
MNXM172	4-oxobutanoate	M_MNXM172_c	C4H5O3	101.081	-1	bigg:sucsal;biopath:Succinate_semialdehyde;brenda:BG19443;chebi:16265;chebi:26805;chebi:57706;hmdb:HMDB01259;kegg:C00232;lipidmaps:LMFA06000118;metacyc:SUCC-S-ALD;reactome:880046;seed:cpd00199;upa:UPC00232
MNXM174	9H-xanthine	M_MNXM174_c	C5H4N4O2	152.111	0	beilstein:609330;bigg:xan;biopath:Xanthine;brenda:BG20843;cas:69-89-6;chebi:17712;chebi:48517;gmelin:913730;hmdb:HMDB00292;kegg:C00385;metacyc:XANTHINE;pdbechem:XAN;pubmed:22770225;reactome:30064;reaxys:609330;seed:cpd00309;upa:UPC00385
MNXM1756	N(2)-(3-carboxylatopropionyl)-L-arginine(1-)	M_MNXM1756_c	C10H17N4O5	273.266	-1	bigg:sucarg;brenda:BG1606;chebi:17705;chebi:58241;kegg:C03296;metacyc:CPD-421;seed:cpd02103;upa:UPC03296
MNXM1757	N-(3-carboxylatopropanoyl)-L-glutamate(3-)	M_MNXM1757_c	C9H10NO7	244.178	-3	bigg:sucglu;brenda:BG37817;chebi:48957;chebi:58763;kegg:C05931;metacyc:N2-SUCCINYLGLUTAMATE;seed:cpd03525;upa:UPC05931
MNXM1763	N-succinyl-L-glutamic 5-semialdehyde(2-)	M_MNXM1763_c	C9H11NO6	229.187	-2	bigg:sucgsa;brenda:BG27543;chebi:27657;chebi:58520;hmdb:HMDB01180;kegg:C05932;metacyc:CPD-822;seed:cpd03526;upa:UPC05932
MNXM1770	phosphatidylethanolamine (dihexadecanoyl, n-C16:0)	M_MNXM1770_c;M_MNXM1770_p	C37H74N1O8P1	691.959	0	bigg:pe160;seed:cpd15531
MNXM1771	Phosphatidylglycerol (didodecanoyl, n-C12:0)	M_MNXM1771_p;M_MNXM1771_c	C30H58O10P1	609.749	-1	bigg:pg120;seed:cpd15535
MNXM1772	Phosphatidylglycerol (dihexadec-9-enoyl, n-C16:1)	M_MNXM1772_p;M_MNXM1772_c	C38H70O10P1	717.93	-1	bigg:pg161;seed:cpd15539
MNXM1773	Phosphatidylglycerol (dioctadec-11-enoyl, n-C18:1)	M_MNXM1773_p;M_MNXM1773_c	C42H78O10P1	774.036	-1	bigg:pg181;seed:cpd15541
MNXM179	(S)-lactate	M_MNXM179_e;M_MNXM179_c	C3H5O3	89.07	-1	beilstein:4655977;bigg:lac-L;biopath:L-Lactate;brenda:BG82779;chebi:16651;chebi:422;gmelin:324523;hmdb:HMDB00190;kegg:C00186;metacyc:L-LACTATE;reactome:29708;seed:cpd00159;um-bbd:c0152;upa:UPC00186
MNXM1792	(Z)-but-2-ene-1,2,3-tricarboxylate	M_MNXM1792_c	C7H5O6	185.111	-3	bigg:2mcacn;brenda:BG25318;chebi:16717;chebi:57872;hmdb:HMDB06357;kegg:C04225;metacyc:CPD-1136;seed:cpd02597
MNXM1802	4-hydroxy-L-threonine	M_MNXM1802_c	C4H9NO4	135.119	0	bigg:4hthr;chebi:28330;chebi:60904;kegg:C06056;metacyc:CPD0-2189;metacyc:CPD0-2375;seed:cpd03608
MNXM181	catechol	M_MNXM181_c	C6H6O2	110.111	0	beilstein:471401;bigg:catechol;biopath:Pyrocatechol;brenda:BG36248;cas:120-80-9;chebi:18135;chebi:32402;chebi:50524;drugbank:DB02232;gmelin:2936;hmdb:HMDB00957;kegg:C00090;kegg:C01785;kegg:C15571;metacyc:CATECHOL;pdbechem:CAQ;pubmed:10651166;seed:cpd00077;seed:cpd01232;um-bbd:c0097;upa:UPC00090;wikipedia:Catechol
MNXM183	(6R)-5,10-methylenetetrahydrofolate	M_MNXM183_c	C20H21N7O6	455.424	-2	beilstein:5468618;bigg:mlthf;biopath:5,10-Methylenetetrahydrofolate;brenda:BG10127;brenda:BG36393;chebi:12071;chebi:15636;chebi:1989;chebi:20502;hmdb:HMDB01533;kegg:C00143;metacyc:METHYLENE-THF;seed:cpd00125;upa:UPC00143
MNXM184	carboxyacetyl-[acyl-carrier protein]	M_MNXM184_c	C3H3O3SR			bigg:malACP;brenda:BG93827;chebi:17330;kegg:C01209;seed:cpd11492
MNXM1841	Medium-chain length Polyhydroxyalkanoate growing.	M_MNXM1841_c	R		0	bigg:mclPHAg;seed:cpd16752
MNXM1847	nickel atom	M_MNXM1847_p;M_MNXM1847_c;M_MNXM1847_e	Ni	58.693	0	bigg:ni2;cas:7440-02-0;chebi:28112;gmelin:16229;kegg:C00291;pubmed:12756270;pubmed:14634084;pubmed:14734778;pubmed:9886425;seed:cpd00244;webelements:Ni
MNXM186	D-xylulose 5-phosphate(2-)	M_MNXM186_c	C5H9O8P	228.094	-2	beilstein:5752091;bigg:xu5p-D;biopath:D-Xylulose_5-phosphate;brenda:BG29847;chebi:16332;chebi:57737;hmdb:HMDB00868;kegg:C00231;metacyc:XYLULOSE-5-PHOSPHATE;reactome:29790;seed:cpd00198;upa:UPC00231
MNXM1876	1,2-dihexadecanoyl-sn-glycerol 3-phosphate	M_MNXM1876_c	C35H67O8P1	646.875	-2	bigg:pa160;seed:cpd15524
MNXM1877	1,2-dioctadecanoyl-sn-glycerol 3-phosphate	M_MNXM1877_c	C39H75O8P1	702.982	-2	bigg:pa180;seed:cpd15526
MNXM188	anthranilate	M_MNXM188_c	C7H6NO2	136.128	-1	beilstein:3904977;bigg:anth;biopath:Anthranilate;brenda:BG36537;chebi:16567;chebi:30754;gmelin:131077;hmdb:HMDB01123;kegg:C00108;metacyc:ANTHRANILATE;reaxys:3904977;seed:cpd00093;um-bbd:c0345;upa:UPC00108
MNXM189	D-glycerate	M_MNXM189_c	C3H5O4	105.069	-1	beilstein:6114954;bigg:glyc-R;biopath:D-Glycerate;brenda:BG17862;brenda:BG28971;chebi:16659;chebi:32398;chebi:33508;chebi:33871;chebi:71671;gmelin:1146853;hmdb:HMDB00139;hmdb:HMDB06372;kegg:C00258;metacyc:GLYCERATE;reaxys:6114954;seed:cpd00223;upa:UPC00258
MNXM1895	4-guanidiniumylbutanal	M_MNXM1895_c	C5H12N3O	130.168	1	bigg:gdbtal;brenda:BG20457;chebi:16671;chebi:57854;kegg:C02647;metacyc:CPD-825;seed:cpd01723
MNXM19	S-adenosyl-L-homocysteine	M_MNXM19_c	C14H20N6O5S	384.411	0	bigg:ahcys;biopath:S-Adenosyl-L-homocysteine;brenda:BG5433;chebi:16680;chebi:57856;chebi:67009;hmdb:HMDB00939;kegg:C00021;metacyc:ADENOSYL-HOMO-CYS;reactome:71285;seed:cpd00019;upa:UPC00021
MNXM1907	adenosylcob(III)yrinate a,c-diamide	M_MNXM1907_c	C55H68CoN11O15	1182.126	-4	bigg:adcobdam;chebi:2482;chebi:58503;kegg:C06506;metacyc:CPD-690;seed:cpd03916;upa:UPC06506
MNXM191	ubiquinol-8	M_MNXM191_c	C49H76O4	729.125	0	bigg:q8h2;brenda:BG79801;chebi:61682;metacyc:CPD-9956;reaxys:14244780;seed:cpd15561
MNXM192	4-aminobutanoate	M_MNXM192_e;M_MNXM192_c	C4H9NO2	103.12	0	bigg:4abut;biopath:4-Aminobutanoate;brenda:BG19799;chebi:16865;chebi:30566;chebi:59888;gmelin:1041559;hmdb:HMDB00112;kegg:C00334;lipidmaps:LMFA01100039;metacyc:4-AMINO-BUTYRATE;reactome:916850;seed:cpd00281;upa:UPC00334
MNXM194	nicotinate beta-D-ribonucleotide	M_MNXM194_c	C11H12NO9P	333.188	-2	bigg:nicrnt;biopath:Nicotinic_acid_mononucleotide;brenda:BG2459;chebi:15763;chebi:57502;kegg:C01185;metacyc:NICOTINATE_NUCLEOTIDE;reactome:197220;seed:cpd00873;upa:UPC01185
MNXM1945	phosphatidylethanolamine (dihexadec-9enoyl, n-C16:1)	M_MNXM1945_c;M_MNXM1945_p	C37H70N1O8P1	687.927	0	bigg:pe161;seed:cpd15532
MNXM1953	UDP-N-acetylmuramoyl-L-alaninate(3-)	M_MNXM1953_c	C23H33N4O20P2	747.47	-3	bigg:uama;brenda:BG12592;brenda:BG74764;chebi:16932;chebi:57953;kegg:C01212;metacyc:CPD0-1456;seed:cpd00890
MNXM1954	UDP-N-acetylmuramoyl-L-alanyl-D-glutamyl-6-carboxy-L-lysyl-D-alanyl-D-alanine	M_MNXM1954_c	C41H61N9O28P2	1189.914	-4	bigg:ugmda;chebi:18199;chebi:61386;kegg:C04882;metacyc:C1;seed:cpd02968
MNXM1969	1,2-didodecanoyl-sn-glycerol 3-phosphate	M_MNXM1969_c	C27H51O8P1	534.663	-2	bigg:pa120;seed:cpd15521
MNXM197	(3S)-3-hydroxy-3-methylglutaryl-CoA(5-)	M_MNXM197_c	C27H39N7O20P3S	906.62	-5	bigg:hmgcoa;biopath:(S)-3-Hydroxy-3-methylglutaryl-CoA;brenda:BG48357;brenda:BG48364;brenda:BG99265;chebi:11814;chebi:15467;chebi:43074;hmdb:HMDB01375;kegg:C00356;lipidmaps:LMFA07050028;metacyc:3-HYDROXY-3-METHYL-GLUTARYL-COA;pdbechem:HMG;reactome:191374;seed:cpd00292;upa:UPC00356
MNXM1970	1,2-dihexadec-9-enoyl-sn-glycerol 3-phosphate	M_MNXM1970_c	C35H63O8P1	642.844	-2	bigg:pa161;seed:cpd15525
MNXM1971	1,2-dioctadec-11-enoyl-sn-glycerol 3-phosphate	M_MNXM1971_c	C39H71O8P1	698.95	-2	bigg:pa181;seed:cpd15527
MNXM1981	2-Dehydro-D-gluconate	M_MNXM1981_p;M_MNXM1981_e;M_MNXM1981_c	C6H9O7	193.131	-1	bigg:2dhglcn;seed:cpd00480
MNXM199	L-valine zwitterion	M_MNXM199_c;M_MNXM199_e	C5H11NO2	117.146	0	bigg:val-L;biopath:L-Valine;brenda:BG20495;chebi:16414;chebi:30015;chebi:32851;chebi:32852;chebi:57762;gmelin:2826;hmdb:HMDB00883;kegg:C00183;kegg:C06267;metacyc:VAL;reactome:29702;seed:cpd00156;seed:cpd12858;upa:UPC00183
MNXM2	H2O	M_MNXM2_e;M_MNXM2_c	H2O	18.015	0	beilstein:3587155;bigg:h2o;bigg:oh1;biopath:OH-;biopath:Oxygen_atom;biopath:Water;bnice:C7;brenda:BG89181;brenda:BG92002;brenda:BG92081;brenda:BG92137;cas:7732-18-5;chebi:15377;chebi:16234;chebi:29356;chebi:29374;chebi:29375;chebi:29412;chebi:33811;chebi:33813;chebi:35511;chebi:36385;chebi:41981;chebi:53442;gmelin:117;hmdb:HMDB01039;hmdb:HMDB02111;kegg:C00001;kegg:C01328;kegg:C18712;kegg:C18714;k…
MNXM20	2-oxoglutarate	M_MNXM20_c;M_MNXM20_e	C5H4O5	144.082	-2	beilstein:3664503;bigg:akg;biopath:2-Oxoglutarate;bnice:C12;brenda:BG21003;cas:64-15-3;chebi:16810;chebi:30915;chebi:30916;gmelin:602479;hmdb:HMDB00208;kegg:C00026;metacyc:2-KETOGLUTARATE;pubmed:11913971;pubmed:15612731;pubmed:17190852;pubmed:19376872;pubmed:21184277;pubmed:21196226;pubmed:21791173;reactome:29406;reaxys:3664503;seed:cpd00024;upa:UPC00026
MNXM2024	N-formylmaleamate	M_MNXM2024_c	C5H4NO4	142.09	-1	beilstein:11657932;bigg:nfmalm;brenda:BG87935;chebi:59911;chebi:59930;kegg:C18232;metacyc:CPD-12278;pubmed:18678916;seed:cpd16741
MNXM2026	Palmitoyl-ACP (n-C16:0ACP)	M_MNXM2026_c	C27H51N2O8PRS		-1	bigg:palmACP;seed:cpd15277
MNXM204	3,4-dihydroxybenzoate	M_MNXM204_c	C7H5O4	153.112	-1	bigg:34dhbz;brenda:BG36431;chebi:36062;chebi:36241;drugbank:DB03946;hmdb:HMDB01856;kegg:C00230;metacyc:3-4-DIHYDROXYBENZOATE;reactome:175977;reaxys:4921766;seed:cpd00197;um-bbd:c0120;upa:UPC00230
MNXM208	FMNH2	M_MNXM208_c	C17H21N4O9P	456.344	-2	beilstein:6258176;bigg:fmnh2;chebi:16048;chebi:57618;hmdb:HMDB01142;kegg:C01847;metacyc:FMNH2;seed:cpd01270;upa:UPC01847
MNXM2090	5-ammoniopentanamide	M_MNXM2090_c	C5H13N2O	117.17	1	bigg:5apentam;brenda:BG20612;chebi:18120;chebi:58382;hmdb:HMDB12176;kegg:C00990;metacyc:5-AMINOPENTANAMIDE;seed:cpd00729
MNXM21	acetyl-CoA(4-)	M_MNXM21_c	C23H34N7O17P3S	805.539	-4	beilstein:8468140;bigg:accoa;biopath:Acetyl-CoA;brenda:BG36329;chebi:15351;chebi:57288;hmdb:HMDB01206;kegg:C00024;lipidmaps:LMFA07050000;lipidmaps:LMFA07050029;metacyc:ACETYL-COA;reactome:76183;seed:cpd00022;upa:UPC00024
MNXM210	keto-phenylpyruvate	M_MNXM210_c	C9H7O3	163.15	-1	beilstein:3944391;bigg:phpyr;biopath:Phenylpyruvate;brenda:BG28296;brenda:BG89230;chebi:16815;chebi:18005;chebi:30851;chebi:32815;gmelin:847922;hmdb:HMDB00205;hmdb:HMDB12225;kegg:C00166;kegg:C02763;metacyc:ENOL-PHENYLPYRUVATE;metacyc:PHENYL-PYRUVATE;reactome:2160487;seed:cpd00143;upa:UPC00166
MNXM211	L-citrulline zwitterion	M_MNXM211_c	C6H13N3O3	175.186	0	bigg:citr-L;biopath:L-Citrulline;brenda:BG22426;brenda:BG22427;chebi:16349;chebi:18211;chebi:49007;chebi:57743;chebi:66922;hmdb:HMDB00904;kegg:C00327;kegg:D07707;metacyc:L-CITRULLINE;reactome:113567;seed:cpd00274;upa:UPC00327;wikipedia:Citrulline
MNXM212	adenosine	M_MNXM212_c	C10H13N5O4	267.241	0	beilstein:93029;bigg:adn;biopath:Adenosine;brenda:BG850;cas:58-61-7;chebi:16335;chebi:45327;drugbank:DB00640;gmelin:53385;hmdb:HMDB00050;kegg:C00212;kegg:C07195;kegg:D06298;metacyc:ADENOSINE;metacyc:CPD-13918;pdbechem:ADN;pubmed:11213237;pubmed:11820865;pubmed:11978011;pubmed:16183671;pubmed:16917093;pubmed:17190852;pubmed:18000974;pubmed:323854;reactome:83909;reaxys:93029;seed:cpd00182;seed:cpd0…
MNXM2125	L-allothreonine zwitterion	M_MNXM2125_c	C4H9NO3	119.119	0	bigg:athr-L;brenda:BG16510;brenda:BG19819;chebi:28718;chebi:58585;hmdb:HMDB04041;kegg:C05519;metacyc:L-ALLO-THREONINE;seed:cpd03282;upa:UPC05519
MNXM213	hypoxanthine	M_MNXM213_c	C5H4N4O	136.111	0	beilstein:5811;bigg:hxan;biopath:Hypoxanthine;brenda:BG20837;cas:68-94-0;chebi:17368;drugbank:DB04076;gmelin:464558;hmdb:HMDB00157;kegg:C00262;metacyc:HYPOXANTHINE;pdbechem:HPA;pubmed:14253484;pubmed:22735334;reactome:113599;reaxys:5811;seed:cpd00226;upa:UPC00262;wikipedia:Hypoxanthine
MNXM214	crotonoyl-CoA(4-)	M_MNXM214_c	C25H36N7O17P3S	831.576	-4	bigg:b2coa;biopath:Crotonoyl-CoA;brenda:BG13534;brenda:BG88047;chebi:15473;chebi:36926;chebi:57332;chebi:58669;hmdb:HMDB02009;kegg:C00877;metacyc:CROTONYL-COA;reactome:71045;seed:cpd00650;upa:UPC00877
MNXM2150	phosphatidylethanolamine (dioctadec-11-enoyl, n-C18:1)	M_MNXM2150_p;M_MNXM2150_c	C41H78N1O8P1	744.034	0	bigg:pe181;seed:cpd15534
MNXM217	benzoate	M_MNXM217_c;M_MNXM217_e	C7H5O2	121.113	-1	beilstein:1862486;bigg:bz;brenda:BG24937;cas:766-76-7;chebi:16150;chebi:30746;gmelin:2945;hmdb:HMDB01870;kegg:C00180;kegg:C00539;metacyc:BENZOATE;reactome:159446;reaxys:1862486;seed:cpd00153;seed:cpd11694;um-bbd:c0121;upa:UPC00180
MNXM219	allysine zwitterion	M_MNXM219_c	C6H11NO3	145.156	0	bigg:L2aadp6sa;biopath:L-2-Aminoadipate_6-semialdehyde;brenda:BG21986;brenda:BG30768;chebi:17027;chebi:17917;chebi:57988;chebi:58321;hmdb:HMDB01263;kegg:C04076;metacyc:ALLYSINE;reactome:113556;seed:cpd02522;upa:UPC04076
MNXM22	hydrogen peroxide	M_MNXM22_c	H2O2	34.015	0	beilstein:3587191;bigg:h2o2;biopath:Hydrogen_peroxide;brenda:BG28703;cas:7722-84-1;chebi:16240;chebi:29192;chebi:44785;gmelin:509;hmdb:HMDB03125;kegg:C00027;kegg:C17732;kegg:C18566;metacyc:HYDROGEN-PEROXIDE;molbase:932;pdbechem:PEO;reactome:113575;seed:cpd00025;seed:cpd17832;upa:UPC00027
MNXM220	CDP	M_MNXM220_c	C9H12N3O11P2	400.153	-3	bigg:cdp;biopath:Cytidine-5-prime-diphosphate;brenda:BG27664;cas:63-38-7;chebi:17239;chebi:58069;hmdb:HMDB01546;kegg:C00112;metacyc:CDP;reactome:110094;seed:cpd00096;upa:UPC00112
MNXM22020	Tetrahydropteroyltri-L-glutamate	M_MNXM22020_c	C24H32N8O12	624.557	-2	bigg:thglu
MNXM2212	ammonioacetaldehyde	M_MNXM2212_c	C2H6NO	60.075	1	bigg:aacald;brenda:BG15486;chebi:17628;chebi:58213;kegg:C06735;metacyc:CPD-1772;seed:cpd04122;upa:UPC06735
MNXM222	glycolate	M_MNXM222_c	C2H3O3	75.043	-1	bigg:glyclt;biopath:Glycolate;brenda:BG15456;cas:666-14-8;chebi:17497;chebi:29805;drugbank:DB03085;hmdb:HMDB00115;kegg:C00160;metacyc:GLYCOLLATE;pubmed:17190852;pubmed:22093610;pubmed:22207577;pubmed:22268146;pubmed:22327578;pubmed:22394389;pubmed:22446032;reactome:389822;reaxys:3903689;seed:cpd00139;um-bbd:c0008;upa:UPC00160
MNXM224	myristoyl-CoA(4-)	M_MNXM224_c	C35H58N7O17P3S	973.858	-4	bigg:tdcoa;biopath:Myristyl-CoA;brenda:BG16979;brenda:BG16981;chebi:15532;chebi:57385;hmdb:HMDB01521;kegg:C02593;lipidmaps:LMFA07050008;metacyc:TETRADECANOYL-COA;reactome:184174;seed:cpd01695
MNXM2264	N-acetylmuramoyl-L-alanyl-D-glutamyl-meso-2,6-diaminopimelyl-D-alanyl-D-alanine-diphosphoundecaprenol	M_MNXM2264_c	C87H139N7O23P2	1713.015	-4	bigg:uagmda;chebi:61387;chebi:61543;kegg:C05897;metacyc:C5;seed:cpd03494
MNXM2274	phosphatidylethanolamine (dioctadecanoyl, n-C18:0)	M_MNXM2274_c;M_MNXM2274_p	C41H82N1O8P1	748.065	0	bigg:pe180;seed:cpd15533
MNXM23	pyruvate	M_MNXM23_e;M_MNXM23_c	C3H3O3	87.054	-1	beilstein:3587721;bigg:pyr;biopath:Pyruvate;bnice:C14;brenda:BG17694;cas:57-60-3;chebi:15361;chebi:32816;gmelin:2502;hmdb:HMDB00243;kegg:C00022;lipidmaps:LMFA01060077;metacyc:PYRUVATE;pubmed:17190852;pubmed:21603897;pubmed:21823181;pubmed:21854850;pubmed:22006570;pubmed:22016370;pubmed:22215378;pubmed:22311625;pubmed:22451307;pubmed:22458763;reactome:29398;reaxys:3587721;seed:cpd00020;um-bbd:c015…
MNXM231	L-isoleucine zwitterion	M_MNXM231_c;M_MNXM231_e	C6H13NO2	131.173	0	bigg:ile-L;biopath:L-Isoleucine;brenda:BG22459;chebi:17191;chebi:32604;chebi:32605;chebi:58045;hmdb:HMDB00172;kegg:C00407;lipidmaps:LMFA01100047;metacyc:ILE;reactome:113537;reactome:30102;seed:cpd00322;upa:UPC00407
MNXM232	Ubiquinone-8	M_MNXM232_c	C49H74O4	727.109	0	bigg:q8;brenda:BG18990;cas:1339-63-5;chebi:61683;kegg:C17569;lipidmaps:LMPR02010005;metacyc:UBIQUINONE-8;seed:cpd15560
MNXM2323	1-deoxy-L-glycero-tetrulose 4-phosphate	M_MNXM2323_c	C4H7O6P	182.069	-2	bigg:db4p;brenda:BG19868;chebi:50606;kegg:C15556;metacyc:DIHYDROXY-BUTANONE-P;pubchem:21983291;seed:cpd11225;upa:UPC15556
MNXM233	butanoyl-CoA	M_MNXM233_c	C25H38N7O17P3S	833.592	-4	bigg:btcoa;biopath:Butanoyl-CoA;brenda:BG71589;chebi:15517;chebi:22954;chebi:57371;hmdb:HMDB01088;kegg:C00136;metacyc:BUTYRYL-COA;reactome:77318;seed:cpd00120
MNXM234	dUMP	M_MNXM234_c	C9H11N2O8P	306.166	-2	beilstein:4011255;bigg:dump;biopath:2-prime-Deoxyuridine-5-prime-phosphate;brenda:BG27436;chebi:17622;chebi:246422;gmelin:338416;hmdb:HMDB01409;kegg:C00365;metacyc:DUMP;reactome:109382;seed:cpd00299;upa:UPC00365
MNXM235	orotate	M_MNXM235_c	C5H3N2O4	155.088	-1	beilstein:3651747;bigg:orot;biopath:Orotate;brenda:BG20827;cas:73-97-2;chebi:16742;chebi:30839;gmelin:464718;hmdb:HMDB00226;kegg:C00295;kegg:D07692;kegg:D08298;metacyc:OROTATE;reactome:76632;seed:cpd00247;upa:UPC00295
MNXM237	10-formyltetrahydrofolate(2-)	M_MNXM237_c	C20H21N7O7	471.423	-2	bigg:10fthf;biopath:10-Formyl-5,6,7,8-tetrahydrofolate;brenda:BG36253;chebi:15637;chebi:57454;hmdb:HMDB00972;kegg:C00234;metacyc:10-FORMYL-THF;reactome:419151;seed:cpd00201;upa:UPC00234
MNXM2378	glyceraldehyde 3-phosphate(2-)	M_MNXM2378_c	C3H5O6P	168.042	-2	bigg:g3p;brenda:BG17970;chebi:17138;chebi:58027;hmdb:HMDB01112;kegg:C00661;pubmed:16697986;reaxys:1876301;seed:cpd00102;upa:UPC00118;upa:UPC00661
MNXM238	3-methyl-2-oxobutanoate	M_MNXM238_c	C5H7O3	115.107	-1	bigg:3mob;biopath:3-Methyl-2-oxobutanoate;brenda:BG36337;chebi:11851;chebi:16530;hmdb:HMDB00019;kegg:C00141;lipidmaps:LMFA01020274;metacyc:2-KETO-ISOVALERATE;reaxys:3661467;seed:cpd00123;upa:UPC00141
MNXM2428	S-sulfo-L-cysteine	M_MNXM2428_c	C3H6NO5S2	200.213	-1	bigg:scys-L;chebi:27891;chebi:62225;hmdb:HMDB00731;kegg:C05824;metacyc:SULFO-CYSTEINE;seed:cpd03456
MNXM243	3',5'-cyclic AMP(1-)	M_MNXM243_c	C10H11N5O6P	328.198	-1	bigg:camp;biopath:Adenosine-3-prime,5-prime-monophosphate_(cyclic);brenda:BG664;chebi:17489;chebi:58165;hmdb:HMDB00058;kegg:C00575;metacyc:CAMP;pubmed:7870041;pubmed:7870042;reactome:30389;reaxys:3720459;seed:cpd00446;upa:UPC00575
MNXM245	L-glutamic 5-semialdehyde zwitterion	M_MNXM245_c	C5H9NO3	131.13	0	bigg:glu5sa;biopath:L-Glutamate_5-semialdehyde;brenda:BG21312;chebi:17232;chebi:58066;hmdb:HMDB02104;kegg:C01165;metacyc:L-GLUTAMATE_GAMMA-SEMIALDEHYDE;reactome:31339;seed:cpd00858;upa:UPC01165
MNXM247	L-prolyl-tRNA(Pro)	M_MNXM247_c	RC5H8NO			bigg:protrna;brenda:BG93153;chebi:29154;kegg:C02702;metacyc:Charged-PRO-tRNAs;reactome:379745;reactome:379746;seed:cpd12164
MNXM2488	4-hydroxy-2-oxohexanoate	M_MNXM2488_c	C6H9O4	145.133	-1	bigg:4hoxoh;chebi:27530;chebi:53800;kegg:C06762;lipidmaps:LMFA01050343;metacyc:CPD-13722;seed:cpd04141;um-bbd:c0206
MNXM249	heme b	M_MNXM249_c	C34H30FeN4O4	614.471	-2	bigg:pheme;chebi:17627;chebi:30413;chebi:38573;chebi:60344;kegg:C00032;metacyc:PROTOHEME;reactome:189444;seed:cpd00028;upa:UPC00032
MNXM25	succinate(2-)	M_MNXM25_c;M_MNXM25_e	C4H4O4	116.072	-2	beilstein:1863859;bigg:succ;biopath:Succinate;brenda:BG19270;cas:56-14-4;chebi:15741;chebi:30031;chebi:30779;gmelin:240255;hmdb:HMDB00254;kegg:C00042;lipidmaps:LMFA01170043;metacyc:SUC;pubmed:17190852;reactome:113536;reactome:433123;reaxys:1863859;seed:cpd00036;um-bbd:c0312;upa:UPC00042
MNXM251	all-trans-undecaprenyl phosphate	M_MNXM251_c	C55H89O4P	845.267	-2	beilstein:4091427;bigg:udcpp;chebi:16141;chebi:57654;kegg:C00348;lipidmaps:LMPR03020006;metacyc:UNDECAPRENYL-P;seed:cpd00286;upa:UPC00348
MNXM252	(S)-dihydroorotate	M_MNXM252_c	C5H5N2O4	157.104	-1	bigg:dhor-S;biopath:(S)-4,5-Dihydroorotate;brenda:BG20954;brenda:BG20956;chebi:17025;chebi:30864;chebi:30865;chebi:30866;chebi:30867;gmelin:1484350;hmdb:HMDB00528;hmdb:HMDB03349;kegg:C00337;metacyc:DI-H-OROTATE;reactome:76630;seed:cpd00282;upa:UPC00337
MNXM253	D-erythro-7,8-dihydrobiopterin	M_MNXM253_c	C9H13N5O3	239.231	0	bigg:dhbpt;biopath:7,8-Dihydrobiopterin;brenda:BG89538;chebi:15375;chebi:15643;chebi:20680;drugbank:DB04400;kegg:C00268;reactome:1497857;reactome:71129;seed:cpd00231;upa:UPC00268
MNXM257	dTMP	M_MNXM257_c	C10H13N2O8P	320.193	-2	beilstein:3916216;bigg:dtmp;brenda:BG1170;chebi:15245;chebi:17013;chebi:26999;chebi:46960;hmdb:HMDB01227;kegg:C00364;metacyc:TMP;reactome:109366;seed:cpd00298;upa:UPC00364
MNXM2571	cis-1,2-dihydroxy-4-methylcyclohexa-3,5-diene-1-carboxylate	M_MNXM2571_c	C8H9O4	169.155	-1	bigg:dh4mchc;brenda:BG29513;chebi:49009;kegg:C06729;metacyc:CIS-12-DIHYDROXY-ETCETERA-CARBOXYLATE;pubchem:25202441;seed:cpd04116
MNXM2575	(3R)-3-Hydroxydecanoyl-[acyl-carrier protein]	M_MNXM2575_c	C10H19O2SR			bigg:3hdecACP;kegg:C04619;pubchem:7209;seed:cpd11482
MNXM2576	(3R)-3-Hydroxypalmitoyl-[acyl-carrier protein]	M_MNXM2576_c	C16H31O2SR			bigg:3hpalmACP;kegg:C04633;pubchem:7222;seed:cpd11481
MNXM258	D-erythrose 4-phosphate(2-)	M_MNXM258_c	C4H7O7P	198.068	-2	beilstein:9129751;bigg:e4p;biopath:D-Erythrose_4-phosphate;brenda:BG59851;brenda:BG91980;chebi:16897;chebi:27508;chebi:48153;hmdb:HMDB01321;kegg:C00279;kegg:C03109;metacyc:ERYTHROSE-4P;reactome:29878;seed:cpd00236;seed:cpd01994;upa:UPC00279
MNXM259	guanine	M_MNXM259_c	C5H5N5O	151.126	0	beilstein:147911;bigg:gua;biopath:Guanine;brenda:BG20891;cas:73-40-5;chebi:16235;drugbank:DB02377;gmelin:431879;hmdb:HMDB00132;kegg:C00242;metacyc:GUANINE;pdbechem:GUN;pubmed:22770225;pubmed:8070089;reactome:83956;reaxys:147911;seed:cpd00207;upa:UPC00242;wikipedia:Guanine
MNXM26	acetate	M_MNXM26_c;M_MNXM26_e	C2H3O2	59.044	-1	beilstein:1901470;bigg:ac;biopath:Acetate;brenda:BG15447;cas:71-50-1;chebi:15366;chebi:30089;chebi:32029;chebi:32138;chebi:32954;chebi:3310;chebi:59199;chebi:62947;chebi:62964;chebi:62984;chebi:63045;chebi:63078;chebi:63879;drugbank:DB03166;gmelin:1379;hmdb:HMDB00042;kegg:C00033;lipidmaps:LMFA01010000;lipidmaps:LMFA01010002;metacyc:ACET;pdbechem:ACT;pubmed:17190852;pubmed:22211106;pubmed:22371380…
MNXM261	3-phosphonato-D-glyceroyl phosphate(4-)	M_MNXM261_c	C3H4O10P2	262.005	-4	bigg:13dpg;biopath:1,3-Diphospho-D-glycerate;brenda:BG18032;brenda:BG87317;chebi:16001;chebi:57604;hmdb:HMDB01270;kegg:C00236;metacyc:DPG;reactome:29800;seed:cpd00203;upa:UPC00236
MNXM263	2-oxoadipate(2-)	M_MNXM263_c	C6H6O5	158.109	-2	bigg:2oxoadp;biopath:2-Oxoadipate;brenda:BG23647;chebi:15753;chebi:57499;hmdb:HMDB00225;kegg:C00322;lipidmaps:LMFA01170121;metacyc:2K-ADIPATE;reactome:70951;seed:cpd00269;upa:UPC00322
MNXM264	4-coumaroyl-CoA	M_MNXM264_c	C30H38N7O18P3S	909.645	-4	bigg:4cmcoa;bigg:coucoa;brenda:BG36491;brenda:BG76399;chebi:15499;chebi:57355;kegg:C00223;metacyc:P-COUMAROYL-COA;seed:cpd00192;upa:UPC00223
MNXM2645	Butyryl-[acp]	M_MNXM2645_c	C4H7OSR			bigg:butACP;brenda:BG92684;kegg:C05745;pubchem:8040;seed:cpd11464
MNXM266	dCMP(2-)	M_MNXM266_c	C9H12N3O7P	305.181	-2	beilstein:4271949;bigg:dcmp;biopath:2-prime-Deoxycytidine-5-prime-phosphate;brenda:BG27589;brenda:BG27590;chebi:15918;chebi:57566;gmelin:538196;hmdb:HMDB01202;kegg:C00239;metacyc:DCMP;reactome:109378;reactome:500009;reactome:500062;reactome:500347;reactome:500823;reactome:500828;seed:cpd00206
MNXM268	L-2-aminoadipate	M_MNXM268_c	C6H10NO4	160.148	-1	bigg:L2aadp;biopath:L-2-Aminoadipate;brenda:BG22033;brenda:BL293336;chebi:17082;chebi:37023;chebi:58672;kegg:C00956;metacyc:CPD-468;reactome:508531;seed:cpd00705;upa:UPC00956
MNXM27	Na(+)	M_MNXM27_p;M_MNXM27_e;M_MNXM27_c	Na	22.99	1	bigg:na1;brenda:BG28856;cas:17341-25-2;chebi:26710;chebi:29101;chebi:32145;chebi:33167;chebi:63004;gmelin:15196;kegg:C01330;kegg:C08142;kegg:C14042;kegg:D05860;metacyc:CPD0-2422;metacyc:NA+;metacyc:NACL;pdbechem:NA;reactome:74113;reactome:83910;seed:cpd00971;seed:cpd05105
MNXM270	riboflavin	M_MNXM270_c	C17H20N4O6	376.364	0	beilstein:97831;bigg:ribflv;brenda:BG7793;cas:83-88-5;chebi:17015;chebi:57986;drugbank:DB00140;hmdb:HMDB00244;kegg:C00255;metacyc:RIBOFLAVIN;patent:US2807611;patent:US2876169;pdbechem:RBF;pubmed:22770225;reactome:196931;reaxys:97831;seed:cpd00220;upa:UPC00255;wikipedia:Riboflavin
MNXM271	sedoheptulose 7-phosphate(2-)	M_MNXM271_c	C7H13O10P	288.146	-2	beilstein:5106241;bigg:s7p;biopath:D-Sedoheptulose_7-phosphate;brenda:BG24563;chebi:15721;chebi:57483;kegg:C05382;metacyc:D-SEDOHEPTULOSE-7-P;reactome:29882;seed:cpd00238;upa:UPC05382
MNXM2737	trans-Dec-2-enoyl-[acp]	M_MNXM2737_c	C10H17OSR			bigg:tdec2eACP;kegg:C05754;pubchem:8049;seed:cpd11475
MNXM274	nicotinate	M_MNXM274_c	C6H4NO2	122.101	-1	beilstein:3539722;bigg:nac;biopath:Nicotinate;brenda:BG36382;chebi:15940;chebi:32544;gmelin:327384;hmdb:HMDB01488;kegg:C00253;metacyc:NIACINE;pubmed:17190852;pubmed:21742010;pubmed:21953179;reactome:197230;reaxys:3539722;seed:cpd00218;upa:UPC00253
MNXM275	2-phospho-D-glycerate	M_MNXM275_c	C3H4O7P	183.033	-3	bigg:2pg;biopath:2-Phospho-D-glycerate;brenda:BG17975;brenda:BG17976;chebi:17835;chebi:24344;chebi:58289;hmdb:HMDB00362;hmdb:HMDB03391;kegg:C00631;metacyc:2-PG;reactome:30485;seed:cpd00482;upa:UPC00631
MNXM276	4-methylthio-2-oxobutanoate	M_MNXM276_c	C5H7O3S	147.172	-1	beilstein:3662236;bigg:2kmb;brenda:BG21190;chebi:16723;chebi:33574;hmdb:HMDB01553;kegg:C01180;lipidmaps:LMFA01060170;metacyc:CPD-479;pubmed:10074065;pubmed:15280032;reactome:1237122;seed:cpd00869;upa:UPC01180
MNXM2763	1-hexadecanoyl-sn-glycerol 3-phosphate	M_MNXM2763_c	C19H37O7P1	408.467	-2	bigg:1hdecg3p;seed:cpd15327
MNXM2779	3,4-dihydroxybenzaldehyde	M_MNXM2779_c	C7H6O3	138.121	0	beilstein:774381;bigg:34dhbald;brenda:BG24951;cas:139-85-5;chebi:50205;gmelin:123001;kegg:C16700;metacyc:CPD-7616;seed:cpd16507
MNXM2784	3-hydroxyadipyl-CoA	M_MNXM2784_c	C27H39N7O20P3S	906.62	-5	bigg:3hadpcoa;chebi:70990;chebi:71038;hmdb:HMDB12475;kegg:C14145;metacyc:3-HYDROXYADIPYL-COA;seed:cpd09844
MNXM28	Met-tRNA(Met)	M_MNXM28_c				bigg:mettrna;chebi:16635;kegg:C02430;metacyc:Charged-MET-tRNAs;reactome:379780;reactome:379794;seed:cpd12105
MNXM280	acetyl phosphate(2-)	M_MNXM280_c	C2H3O5P	138.016	-2	beilstein:3589395;bigg:actp;biopath:Acetyl_phosphate;brenda:BG15501;cas:19926-71-7;chebi:13711;chebi:15350;chebi:22191;gmelin:325632;hmdb:HMDB01494;kegg:C00227;metacyc:ACETYL-P;seed:cpd00196;um-bbd:c0049;upa:UPC00227
MNXM281	dihydrofolate(2-)	M_MNXM281_c	C19H19N7O6	441.397	-2	bigg:dhf;biopath:7,8-Dihydrofolate;brenda:BG9244;chebi:15633;chebi:23743;chebi:57451;chebi:67014;hmdb:HMDB01056;kegg:C00415;metacyc:DIHYDROFOLATE;reactome:73604;seed:cpd00330;upa:UPC00415
MNXM282	taurine	M_MNXM282_c;M_MNXM282_e	C2H7NO3S	125.147	0	bigg:taur;biopath:Taurine;brenda:BG15566;chebi:15891;chebi:32970;chebi:507393;hmdb:HMDB00251;kegg:C00245;metacyc:TAURINE;pubmed:17765547;reactome:159420;seed:cpd00210;upa:UPC00245
MNXM285	(R)-lactate	M_MNXM285_c	C3H5O3	89.07	-1	beilstein:4655978;bigg:lac-D;biopath:D-Lactate;brenda:BG17849;chebi:16004;chebi:42111;gmelin:362716;hmdb:HMDB01311;kegg:C00256;metacyc:D-LACTATE;reaxys:4655978;seed:cpd00221;upa:UPC00256
MNXM2858	phosphatidylethanolamine (didodecanoyl, n-C12:0)	M_MNXM2858_p;M_MNXM2858_c	C29H58N1O8P1	579.746	0	bigg:pe120;seed:cpd15528
MNXM286	dATP	M_MNXM286_c	C10H12N5O12P3	487.15	-4	bigg:datp;biopath:2-prime-Deoxyadenosine-5-prime-triphosphate;brenda:BG1369;chebi:16284;chebi:495505;chebi:61404;hmdb:HMDB01532;kegg:C00131;metacyc:DATP;reactome:29604;reaxys:5788808;seed:cpd00115
MNXM287	adenosine 5'-phosphosulfate	M_MNXM287_c	C10H12N5O10PS	425.269	-2	bigg:aps;biopath:Adenylylsulfate;brenda:BG1024;chebi:17709;chebi:58243;hmdb:HMDB01003;kegg:C00224;metacyc:APS;reactome:174370;seed:cpd00193;upa:UPC00224
MNXM288	uridine	M_MNXM288_c	C9H12N2O6	244.201	0	beilstein:754904;bigg:uri;biopath:Uridine;brenda:BG27316;cas:58-96-8;chebi:16704;drugbank:DB02745;gmelin:397474;hmdb:HMDB00296;kegg:C00299;kegg:C16745;metacyc:URIDINE;pdbechem:URI;pubmed:12084455;pubmed:15621516;pubmed:16839635;pubmed:17190852;pubmed:22392515;pubmed:22770225;reaxys:754904;seed:cpd00249;seed:cpd16545;upa:UPC00299;wikipedia:Uridine
MNXM289	betaine	M_MNXM289_c;M_MNXM289_e	C5H11NO2	117.146	0	beilstein:3537113;bigg:glyb;biopath:Betaine;brenda:BG65234;cas:107-43-7;chebi:17750;chebi:41139;gmelin:26434;hmdb:HMDB00043;kegg:C00719;metacyc:BETAINE;pubmed:16197300;pubmed:18326594;pubmed:20346934;pubmed:20446114;pubmed:20642826;pubmed:22770225;reactome:352015;reaxys:3537113;seed:cpd00540;upa:UPC00719;wikipedia:Trimethylglycine
MNXM29	glycine	M_MNXM29_c;M_MNXM29_e	C2H5NO2	75.067	0	bigg:gly;biopath:Glycine;brenda:BG15491;chebi:15428;chebi:29947;chebi:32507;chebi:32508;chebi:57305;gmelin:1807;hmdb:HMDB00123;kegg:C00037;metacyc:GLY;reactome:193446;seed:cpd00033;upa:UPC00037
MNXM2927	2-Hydroxy-5-methyl-cis,cis-muconic semialdehyde	M_MNXM2927_c	C7H7O4	155.128	-1	bigg:hmccms;cas:104-87-0;chebi:28027;kegg:C06760;metacyc:CPD-8781;metacyc:CPD-9163;seed:cpd04139
MNXM295	alpha-D-ribose 1-phosphate(2-)	M_MNXM295_c	C5H9O8P	228.094	-2	beilstein:6893776;bigg:r1p;brenda:BG20581;chebi:16300;chebi:35425;chebi:57720;hmdb:HMDB01489;kegg:C00620;metacyc:RIBOSE-1P;reactome:112016;seed:cpd00475;upa:UPC00620
MNXM298	5'-xanthylate(2-)	M_MNXM298_p;M_MNXM298_c	C10H11N4O9P	362.19	-2	beilstein:11352170;bigg:xmp;biopath:Xanthosine-5-prime-phosphate;brenda:BG819;chebi:15652;chebi:57464;gmelin:1082168;hmdb:HMDB01554;kegg:C00655;metacyc:XANTHOSINE-5-PHOSPHATE;reactome:111584;seed:cpd00497;upa:UPC00655
MNXM3	ATP	M_MNXM3_c	C10H12N5O13P3	503.149	-4	beilstein:3581767;bigg:atp;biopath:Adenosine-5-prime-triphosphate;bnice:C10;brenda:BG1395;chebi:15422;chebi:30616;chebi:57299;gmelin:342798;hmdb:HMDB00538;kegg:C00002;metacyc:ATP;reactome:113592;seed:cpd00002;upa:UPC00002
MNXM30	GDP(2-)	M_MNXM30_c	C10H13N5O11P2	441.185	-2	bigg:gdp;biopath:Guanosine-5-prime-diphosphate;brenda:BG36200;chebi:17552;chebi:58189;chebi:65180;hmdb:HMDB01201;kegg:C00035;metacyc:GDP;reactome:113525;reactome:29420;reactome:482627;reactome:482803;reactome:500077;seed:cpd00031;upa:UPC00035
MNXM300	sarcosine	M_MNXM300_c	C3H7NO2	89.093	0	bigg:sarcs;biopath:Sarcosine;brenda:BG17915;chebi:15611;chebi:46842;chebi:46915;chebi:57433;gmelin:323777;hmdb:HMDB00271;kegg:C00213;metacyc:SARCOSINE;seed:cpd00183;upa:UPC00213
MNXM301	(S)-1-pyrroline-5-carboxylate	M_MNXM301_c	C5H6NO2	112.107	-1	bigg:1pyr5c;biopath:L-1-Pyrroline-5-carboxylate;brenda:BG21062;chebi:17388;chebi:371;kegg:C03912;metacyc:L-DELTA1-PYRROLINE_5-CARBOXYLATE;reactome:113590;seed:cpd02431;upa:UPC03912
MNXM303	ethanol	M_MNXM303_c;M_MNXM303_e	C2H6O	46.068	0	beilstein:1718733;bigg:etoh;biopath:Ethanol;brenda:BG15529;cas:64-17-5;chebi:16236;chebi:52092;chebi:52096;drugbank:DB00898;gmelin:787;hmdb:HMDB00108;kegg:C00469;metacyc:ETOH;molbase:858;molbase:859;pdbechem:EOH;pubmed:11046114;pubmed:11090978;pubmed:11198720;pubmed:11200745;pubmed:11262320;pubmed:11303910;pubmed:11333032;pubmed:11505026;pubmed:11590970;pubmed:11728426;pubmed:11750186;pubmed:1175…
MNXM3075	Octadecanoyl-ACP (n-C18:0ACP)	M_MNXM3075_c	C29H55N2O8PRS		-1	bigg:ocdcaACP;seed:cpd15268
MNXM309	deamido-NAD(2-)	M_MNXM309_c	C21H24N6O15P2	662.394	-2	bigg:dnad;biopath:Nicotinic_acid_adenine_dinucleotide;brenda:BG11215;chebi:14105;chebi:18304;chebi:58437;hmdb:HMDB01179;kegg:C00857;metacyc:DEAMIDO-NAD;reactome:197256;seed:cpd00638;upa:UPC00857
MNXM31	CMP	M_MNXM31_c	C9H12N3O8P	321.181	-2	bigg:cmp;brenda:BG36522;chebi:17361;chebi:60377;hmdb:HMDB00095;kegg:C00055;metacyc:CMP;reactome:109395;reactome:500009;reactome:500062;reactome:500347;reactome:500761;reactome:500828;seed:cpd00046;upa:UPC00055
MNXM3105	trans-Hexadec-2-enoyl-[acp]	M_MNXM3105_c	C16H29OSR			bigg:tpalm2eACP;kegg:C05763;pubchem:8058;seed:cpd11477
MNXM3106	trans-Tetradec-2-enoyl-[acp]	M_MNXM3106_c	C14H25OSR			bigg:tmrs2eACP;kegg:C05760;pubchem:8055;seed:cpd11467
MNXM311	pyridoxal	M_MNXM311_c	C8H9NO3	167.162	0	beilstein:383768;bigg:pydx;brenda:BG89197;cas:66-72-8;chebi:17310;drugbank:DB00147;gmelin:218674;hmdb:HMDB01545;kegg:C00250;metacyc:PYRIDOXAL;pdbechem:PXL;pubmed:20381632;pubmed:22770225;reactome:965131;reaxys:383768;seed:cpd00215;upa:UPC00250
MNXM314	myristate	M_MNXM314_e	C14H27O2	227.363	-1	beilstein:3589340;bigg:ttdca;brenda:BG5715;chebi:28875;chebi:30807;gmelin:335122;hmdb:HMDB00806;kegg:C06424;lipidmaps:LMFA01010014;metacyc:CPD-7836;seed:cpd03847
MNXM316	5'-deoxyadenosine	M_MNXM316_c;M_MNXM316_e	C10H13N5O3	251.242	0	bigg:dad-5;brenda:BG832;cas:4754-39-6;chebi:17319;hmdb:HMDB01983;kegg:C05198;metacyc:CH33ADO;pdbechem:5AD;reactome:947703;seed:cpd03091;upa:UPC05198
MNXM318	5-methyltetrahydrofolate(2-)	M_MNXM318_c	C20H23N7O6	457.44	-2	beilstein:10132446;bigg:5mthf;biopath:5-Methyltetrahydrofolate;brenda:BG10222;brenda:BG10224;chebi:15641;chebi:18608;chebi:20612;hmdb:HMDB01396;kegg:C00440;kegg:D09353;metacyc:5-METHYL-THF;metacyc:CPD0-2045;reactome:200665;seed:cpd00345;upa:UPC00440
MNXM319	L-cystathionine dizwitterion	M_MNXM319_c	C7H14N2O4S	222.262	0	bigg:cyst-L;biopath:L-Cystathionine;brenda:BG24372;chebi:17482;chebi:58161;hmdb:HMDB00099;kegg:C02291;metacyc:L-CYSTATHIONINE;reactome:1614518;seed:cpd00424;upa:UPC02291
MNXM32	L-alanine zwitterion	M_MNXM32_c;M_MNXM32_e	C3H7NO2	89.093	0	bigg:ala-L;biopath:L-Alanine;brenda:BG17908;chebi:16977;chebi:32431;chebi:32432;chebi:46217;chebi:57972;gmelin:362662;hmdb:HMDB00161;kegg:C00041;metacyc:L-ALPHA-ALANINE;reactome:29432;seed:cpd00035;upa:UPC00041
MNXM321	S-adenosylmethioninaminium	M_MNXM321_c	C14H24N6O3S	356.444	2	bigg:ametam;biopath:S-Adenosyl-L-methioninamine;brenda:BG5554;chebi:15625;chebi:57443;hmdb:HMDB00988;kegg:C01137;metacyc:S-ADENOSYLMETHIONINAMINE;reactome:353113;seed:cpd00837;upa:UPC01137
MNXM3229	But-2-enoyl-[acyl-carrier protein]	M_MNXM3229_c	C4H5OSR			bigg:but2eACP;kegg:C04246;pubchem:6911;seed:cpd11465
MNXM323	trioxidosulfanidosulfate(1-)	M_MNXM323_c;M_MNXM323_e;M_MNXM323_p	HO3S2	113.136	-1	bigg:tsul;biopath:Thiosulfate;chebi:16094;chebi:26977;chebi:32150;chebi:33539;chebi:33542;chebi:5587;gmelin:239829;kegg:C00320;kegg:C05529;kegg:D01091;metacyc:S2O3;reactome:1614595;seed:cpd00268
MNXM3232	CDP-1,2-dihexadecanoylglycerol	M_MNXM3232_c	C44H79N3O15P2	952.057	-2	bigg:cdpdhdecg;seed:cpd15419
MNXM325	6-phosphonatooxy-D-gluconate	M_MNXM325_c	C6H10O10P	273.111	-3	beilstein:3912778;bigg:6pgc;biopath:6-Phospho-D-gluconate;brenda:BG22563;chebi:16863;chebi:48928;chebi:58759;hmdb:HMDB01316;kegg:C00345;metacyc:CPD-2961;reactome:29996;seed:cpd00284;upa:UPC00345
MNXM326	Undecaprenyl diphosphate	M_MNXM326_c	C55H89O7P2	924.238	-3	bigg:udcpdp;brenda:BG20129;chebi:18197;chebi:58405;kegg:C04574;lipidmaps:LMPR03030008;metacyc:UNDECAPRENYL-DIPHOSPHATE;seed:cpd02229
MNXM328	agmatinium(2+)	M_MNXM328_c	C5H16N4	132.207	2	bigg:agm;biopath:Agmatine;brenda:BG20769;chebi:17431;chebi:58145;hmdb:HMDB01432;kegg:C00179;metacyc:AGMATHINE;reactome:351164;seed:cpd00152;upa:UPC00179
MNXM3291	L-adenosylselenomethionine	M_MNXM3291_c	C15H23N6O5Se	446.34	1	bigg:seasmet;chebi:62227;chebi:9066;hmdb:HMDB11118;kegg:C05691;seed:cpd03392
MNXM3300	m-xylene	M_MNXM3300_c;M_MNXM3300_p;M_MNXM3300_e	C8H10	106.165	0	beilstein:605441;bigg:m-xyl;cas:108-38-3;chebi:28488;gmelin:101390;kegg:C07208;metacyc:META-XYLENE;seed:cpd04446;um-bbd:c0240
MNXM331	D-glutamate	M_MNXM331_c;M_MNXM331_e	C5H8NO4	146.121	-1	beilstein:8319427;bigg:glu-D;brenda:BG21362;chebi:15966;chebi:29986;chebi:29989;chebi:64244;hmdb:HMDB03339;kegg:C00217;metacyc:D-GLT;seed:cpd00186
MNXM332	triphosphate(4-)	M_MNXM332_c	HO10P3	253.923	-4	bigg:pppi;biopath:Triphosphate;brenda:BG36438;chebi:18036;chebi:39949;chebi:48313;chebi:48314;chebi:48315;chebi:48316;gmelin:365536;hmdb:HMDB12282;kegg:C00536;metacyc:P3I;seed:cpd00421;upa:UPC00536
MNXM3331	p-toluate	M_MNXM3331_c	C8H7O2	135.14	-1	beilstein:3904552;bigg:p-tol;chebi:28856;chebi:36635;kegg:C01454;metacyc:4-TOLUENECARBOXYLATE;reaxys:3904552;seed:cpd01033;um-bbd:c0202
MNXM334	inosine	M_MNXM334_c	C10H12N4O5	268.226	0	beilstein:624889;bigg:ins;biopath:Inosine;brenda:BG645;cas:58-63-9;chebi:17596;gmelin:489332;hmdb:HMDB00195;hmdb:HMDB03040;kegg:C00294;kegg:D01995;metacyc:INOSINE;pdbechem:NOS;pubmed:22770225;reactome:83927;reaxys:624889;seed:cpd00246;upa:UPC00294;wikipedia:Inosine
MNXM337	chorismate(2-)	M_MNXM337_c	C10H8O6	224.167	-2	beilstein:6278304;bigg:chor;biopath:Chorismate;brenda:BG30147;chebi:17333;chebi:29748;hmdb:HMDB12199;kegg:C00251;metacyc:CHORISMATE;reactome:964856;seed:cpd00216;upa:UPC00251
MNXM3374	trans-Dodec-2-enoyl-[acp]	M_MNXM3374_c	C12H21OSR			bigg:tddec2eACP;kegg:C05758;pubchem:8053;seed:cpd11469
MNXM338	cytidine	M_MNXM338_p;M_MNXM338_c	C9H13N3O5	243.217	0	beilstein:89173;bigg:cytd;brenda:BG27472;cas:65-46-3;chebi:17562;drugbank:DB02097;gmelin:84763;hmdb:HMDB00089;kegg:C00475;metacyc:CYTIDINE;pdbechem:CTN;pubmed:12591866;pubmed:15621516;pubmed:19194376;reaxys:89173;seed:cpd00367;upa:UPC00475;wikipedia:Cytidine
MNXM34	Farnesyl diphosphate	M_MNXM34_c	C15H25O7P2	379.302	-3	bigg:frdp;biopath:Farnesyl_diphosphate;brenda:BG6616;cas:13058-04-3;chebi:17407;chebi:175763;chebi:50277;hmdb:HMDB00961;kegg:C00448;lipidmaps:LMPR0103010002;metacyc:FARNESYL-PP;reactome:191385;seed:cpd00350;upa:UPC00448
MNXM3407	(R)-3-Hydroxydodecanoyl-[acp]	M_MNXM3407_c	C12H23O2SR			bigg:3hddecACP;kegg:C05757;pubchem:8052;seed:cpd11480
MNXM341	D-gluconate	M_MNXM341_c;M_MNXM341_e	C6H11O7	195.147	-1	beilstein:3906521;bigg:glcn;biopath:D-Gluconate;brenda:BG22387;chebi:18391;chebi:33198;gmelin:83544;hmdb:HMDB00625;kegg:C00257;metacyc:GLUCONATE;pubmed:17439666;reaxys:3906521;seed:cpd00222;upa:UPC00257
MNXM342	octanoyl-CoA(4-)	M_MNXM342_c	C29H46N7O17P3S	889.699	-4	bigg:occoa;biopath:Octanoyl-CoA;brenda:BG15295;chebi:15533;chebi:57386;hmdb:HMDB01070;kegg:C01944;metacyc:CPD-196;reactome:390303;reactome:77337;seed:cpd01335
MNXM3425	1-octadecanoyl-sn-glycerol 3-phosphate	M_MNXM3425_c	C21H41O7P1	436.52	-2	bigg:1odecg3p;seed:cpd15329
MNXM344	dGTP(3-)	M_MNXM344_c	C10H13N5O13P3	504.157	-3	bigg:dgtp;biopath:2-prime-Deoxyguanosine-5-prime-triphosphate;brenda:BG84634;chebi:16497;chebi:57794;chebi:61429;hmdb:HMDB01440;kegg:C00286;metacyc:DGTP;seed:cpd00241
MNXM345	homogentisate	M_MNXM345_c	C8H7O4	167.139	-1	beilstein:3668593;bigg:hgentis;biopath:Homogentisate;brenda:BG26714;chebi:16169;chebi:44747;hmdb:HMDB00130;kegg:C00544;metacyc:HOMOGENTISATE;reactome:30337;reaxys:3668593;seed:cpd00426;um-bbd:c0108;upa:UPC00544
MNXM3486	3-methylbenzyl alcohol	M_MNXM3486_c	C8H10O	122.164	0	bigg:3mbzalc;kegg:C07216;metacyc:3-METHYLBENZYL-ALCOHOL;pubchem:11476;seed:cpd04454
MNXM3489	3-Oxododecanoyl-[acp]	M_MNXM3489_c	C12H21O2SR			bigg:3oddecACP;kegg:C05756;pubchem:8051;seed:cpd11489
MNXM349	glycolaldehyde	M_MNXM349_c;M_MNXM349_e	C2H4O2	60.052	0	beilstein:506029;bigg:gcald;biopath:Glycolaldehyde;brenda:BG15449;cas:141-46-8;chebi:17071;hmdb:HMDB03344;kegg:C00266;metacyc:GLYCOLALDEHYDE;pubmed:20960220;pubmed:21378371;pubmed:21472960;pubmed:21820089;reaxys:506029;seed:cpd00229;upa:UPC00266;wikipedia:Glycolaldehyde
MNXM3500	4-methylbenzyl alcohol	M_MNXM3500_c	C8H10O	122.164	0	bigg:4mbzalc;cas:589-18-4;chebi:1895;kegg:C06757;metacyc:4-METHYLBENZYL-ALCOHOL;seed:cpd04137
MNXM351	protoporphyrinogen(2-)	M_MNXM351_c	C34H38N4O4	566.69	-2	bigg:pppg9;biopath:Protoporphyrinogen_IX;brenda:BG36407;chebi:15435;chebi:57307;hmdb:HMDB01097;kegg:C01079;metacyc:PROTOPORPHYRINOGEN;reactome:189478;seed:cpd00791;upa:UPC01079
MNXM353	L-homoserine zwitterion	M_MNXM353_c	C4H9NO3	119.119	0	bigg:hom-L;biopath:L-Homoserine;brenda:BG19833;chebi:15699;chebi:30653;chebi:30654;chebi:57476;chebi:62980;hmdb:HMDB00719;kegg:C00263;metacyc:CPD-12255;metacyc:HOMO-SER;seed:cpd00227;upa:UPC00263
MNXM356	propionate	M_MNXM356_c	C3H5O2	73.071	-1	beilstein:3587503;bigg:ppa;biopath:Propanoate;brenda:BG17828;cas:72-03-7;chebi:17272;chebi:30768;chebi:63884;gmelin:1820;hmdb:HMDB00237;kegg:C00163;lipidmaps:LMFA01010003;metacyc:PROPIONATE;pubmed:17951291;pubmed:18375549;pubmed:2647392;seed:cpd00141;um-bbd:c0277;upa:UPC00163
MNXM360	dCTP(3-)	M_MNXM360_c	C9H13N3O13P3	464.133	-3	bigg:dctp;biopath:2-prime-Deoxycytidine-5-prime-triphosphate;brenda:BG27759;chebi:16311;chebi:57724;chebi:61481;hmdb:HMDB00998;kegg:C00458;metacyc:DCTP;seed:cpd00356;upa:UPC00458
MNXM361	L-aspartate 4-semialdehyde	M_MNXM361_c	C4H7NO3	117.103	0	bigg:aspsa;biopath:L-Aspartate_4-semialdehyde;brenda:BG19547;chebi:13086;chebi:18051;chebi:537519;hmdb:HMDB12249;kegg:C00441;metacyc:L-ASPARTATE-SEMIALDEHYDE;pdbechem:AS2;pubmed:18054225;seed:cpd00346;upa:UPC00441
MNXM3617	Hexanoyl-[acp]	M_MNXM3617_c	C6H11OSR			bigg:hexACP;kegg:C05749;pubchem:8044;seed:cpd11472
MNXM363	lauroyl-CoA(4-)	M_MNXM363_c	C33H54N7O17P3S	945.805	-4	bigg:ddcacoa;biopath:Lauroyl-CoA;brenda:BG55605;chebi:15521;chebi:57375;hmdb:HMDB03571;kegg:C01832;lipidmaps:LMFA07050005;metacyc:LAUROYLCOA-CPD;reactome:77261;seed:cpd01260
MNXM364	(R)-pantothenate	M_MNXM364_c	C9H16NO5	218.227	-1	bigg:pnto-R;biopath:(R)-Pantothenate;brenda:BG27869;cas:20938-62-9;chebi:16454;chebi:29032;chebi:46905;chebi:7916;gmelin:775395;hmdb:HMDB00210;kegg:C00864;metacyc:PANTOTHENATE;reactome:199192;reaxys:3907450;seed:cpd00644;upa:UPC00864
MNXM365	5-amino-1-(5-phospho-D-ribosyl)imidazole-4-carboxamide(2-)	M_MNXM365_c	C9H13N4O8P	336.195	-2	beilstein:6669264;bigg:aicar;biopath:5-prime-Phosphoribosyl-5-amino-4-imidazole_carboxamide;brenda:BG27683;chebi:18406;chebi:58475;hmdb:HMDB01517;kegg:C04677;metacyc:AICAR;reactome:111409;seed:cpd02851;upa:UPC04677
MNXM3685	p-xylene	M_MNXM3685_p;M_MNXM3685_c;M_MNXM3685_e	C8H10	106.165	0	beilstein:1901563;bigg:p-xyl;cas:106-42-3;chebi:27417;drugbank:DB03463;gmelin:2697;kegg:C06756;metacyc:CPD-1422;pdbechem:PXY;seed:cpd04136;um-bbd:c0083
MNXM37	L-glutamine zwitterion	M_MNXM37_e;M_MNXM37_c	C5H10N2O3	146.144	0	bigg:gln-L;biopath:L-Glutamine;brenda:BG20287;chebi:18050;chebi:32665;chebi:32666;chebi:58359;hmdb:HMDB00641;kegg:C00064;metacyc:GLN;pubmed:17190852;reactome:29472;seed:cpd00053;upa:UPC00064
MNXM370	2-ammonio-2-deoxy-D-glucopyranose 6-phosphate(1-)	M_MNXM370_c	C6H13NO8P	258.143	-1	bigg:gam6p;biopath:D-Glucosamine_6-phosphate;brenda:BG22727;chebi:12962;chebi:47987;chebi:58725;kegg:C00352;metacyc:D-GLUCOSAMINE-6-P;seed:cpd00288;upa:UPC00352
MNXM371	benzaldehyde	M_MNXM371_c	C7H6O	106.122	0	bigg:bzal;brenda:BG24924;cas:100-52-7;chebi:17169;hmdb:HMDB06115;kegg:C00193;kegg:C00261;metacyc:BENZALDEHYDE;pubmed:11943806;pubmed:12692643;pubmed:12738275;pubmed:12746108;pubmed:15087594;pubmed:15658857;pubmed:16248550;pubmed:16508147;pubmed:16557466;pubmed:18348134;pubmed:20733068;pubmed:20878540;pubmed:21035797;pubmed:21538605;pubmed:21773601;pubmed:21828928;reaxys:471223;seed:cpd00225;seed:…
MNXM3719	trans-Hex-2-enoyl-[acp]	M_MNXM3719_c	C6H9OSR			bigg:thex2eACP;kegg:C05748;pubchem:8043;seed:cpd11473
MNXM3720	trans-Oct-2-enoyl-[acp]	M_MNXM3720_c	C8H13OSR			bigg:toct2eACP;kegg:C05751;pubchem:8046;seed:cpd11471
MNXM373	D-pantetheine 4'-phosphate	M_MNXM373_c	C11H21N2O7PS	356.332	-2	bigg:pan4p;biopath:(R)-Pantetheine-4-prime-phosphate;brenda:BG2954;chebi:16858;chebi:26073;chebi:4222;chebi:47942;chebi:61723;hmdb:HMDB01416;kegg:C01134;metacyc:PANTETHEINE-P;metacyc:PHOSPHOPANTOTHEINE-GROUP;reactome:196767;seed:cpd00834;upa:UPC01134
MNXM374	dADP	M_MNXM374_c	C10H12N5O9P2	408.178	-3	bigg:dadp;biopath:2-prime-Deoxyadenosine-5-prime-diphosphate;brenda:BG1869;cas:None;chebi:16174;chebi:57667;hmdb:HMDB01508;kegg:C00206;metacyc:DADP;seed:cpd00177
MNXM3746	(3R)-3-Hydroxyoctanoyl-[acyl-carrier protein]	M_MNXM3746_c	C8H15O2SR			bigg:3hoctACP;kegg:C04620;pubchem:7210;seed:cpd11483
MNXM377	indole	M_MNXM377_c	C8H7N	117.148	0	beilstein:107693;bigg:indole;biopath:Indole;brenda:BG26505;cas:120-72-9;chebi:16881;chebi:35579;drugbank:DB04532;gmelin:3477;hmdb:HMDB00738;kegg:C00463;metacyc:INDOLE;pdbechem:IND;reactome:216547;seed:cpd00359;upa:UPC00463
MNXM379	O-phospho-L-serine	M_MNXM379_c	C3H6NO6P	183.057	-2	bigg:pser-L;biopath:O-Phospho-L-serine;brenda:BG36327;chebi:15811;chebi:57524;hmdb:HMDB00272;kegg:C01005;metacyc:3-P-SERINE;reactome:936706;seed:cpd00738;upa:UPC01005
MNXM38	FADH2	M_MNXM38_c	C27H33N9O15P2	785.55	-2	bigg:fadh2;biopath:FADH2;chebi:17877;chebi:58307;hmdb:HMDB01197;kegg:C01352;metacyc:FADH2;reactome:31649;seed:cpd00982;upa:UPC01352
MNXM382	glutaryl-CoA(5-)	M_MNXM382_c	C26H37N7O19P3S	876.594	-5	bigg:glutcoa;biopath:Glutaryl-CoA;brenda:BG71658;chebi:15524;chebi:57378;hmdb:HMDB01339;kegg:C00527;metacyc:GLUTARYL-COA;reactome:70955;seed:cpd00413;upa:UPC00527
MNXM38291	5-phosphoribosyl diphosphate	M_MNXM38291_c				bigg:prpp;biopath:alpha-D-Ribose_1-diphosphate-5-phosphate;brenda:BG20749;chebi:12164;chebi:17111;chebi:48956;chebi:58017;hmdb:HMDB00280;kegg:C00119;metacyc:PRPP;reactome:73566;seed:cpd00103;upa:UPC00119
MNXM3854	3-Oxodecanoyl-[acp]	M_MNXM3854_c	C10H17O2SR			bigg:3odecACP;kegg:C05753;pubchem:8048;seed:cpd11487
MNXM388	5-amino-1-(5-phosphonato-D-ribosyl)imidazol-3-ium	M_MNXM388_c	C8H13N3O7P	294.178	-1	bigg:air;biopath:5-prime-Phosphoribosyl-5-aminoimidazole;brenda:BG25911;chebi:28843;chebi:58592;hmdb:HMDB01235;kegg:C03373;metacyc:5-PHOSPHORIBOSYL-5-AMINOIMIDAZOLE;reactome:111370;seed:cpd02140;upa:UPC03373
MNXM389	3-methylbut-2-enoyl-CoA	M_MNXM389_c	C26H38N7O17P3S	845.603	-4	bigg:3mb2coa;biopath:3-Methylcrotonyl-CoA;brenda:BG87316;chebi:15486;chebi:57344;hmdb:HMDB01493;kegg:C03069;reactome:70744;seed:cpd01966;upa:UPC03069
MNXM39	formate	M_MNXM39_c	CHO2	45.017	-1	beilstein:1901205;bigg:for;biopath:Formate;brenda:BG28488;cas:71-47-6;chebi:15740;chebi:30751;chebi:52343;chebi:63050;chebi:63880;gmelin:1006;hmdb:HMDB00142;kegg:C00058;lipidmaps:LMFA01010040;metacyc:CARBOXYL-GROUP;metacyc:FORMATE;pubmed:17190852;pubmed:3946945;reactome:29460;reaxys:1901205;seed:cpd00047;um-bbd:c0106;upa:UPC00058;wikipedia:Formate
MNXM392	3-hydroxypyruvate	M_MNXM392_c	C3H3O4	103.054	-1	beilstein:3904014;bigg:hpyr;biopath:Hydroxypyruvate;brenda:BG89123;chebi:17180;chebi:30841;hmdb:HMDB01352;kegg:C00168;metacyc:OH-PYR;reaxys:3904014;seed:cpd00145;upa:UPC00168
MNXM394	dTTP(3-)	M_MNXM394_c	C10H14N2O14P3	479.144	-3	beilstein:4284328;bigg:dttp;biopath:2-prime-Deoxythymidine-5-prime-triphosphate;brenda:BG1479;chebi:18077;chebi:37568;chebi:58370;hmdb:HMDB01342;kegg:C00459;metacyc:TTP;seed:cpd00357;upa:UPC00459
MNXM3948	2-Hydroxy-6-keto-2,4-heptadienoate	M_MNXM3948_c	C7H7O4	155.128	-1	bigg:cchoxod;cas:90-02-8;kegg:C06210;metacyc:2H6OH2-4DIENOATE;seed:cpd03715
MNXM396	3-hydroxy-2-isobutyrate	M_MNXM396_c	C4H7O3	103.097	-1	bigg:3hmp;biopath:(S)-3-Hydroxyisobutyrate;brenda:BG19691;brenda:BG92022;chebi:11805;chebi:18064;chebi:37373;chebi:62638;hmdb:HMDB00023;hmdb:HMDB00336;kegg:C01188;kegg:C06001;lipidmaps:LMFA01050382;metacyc:3-HYDROXY-ISOBUTYRATE;metacyc:CPD-12175;metacyc:CPD-12176;reactome:573404;seed:cpd00876
MNXM397	7,8-dihydroneopterin 3'-triphosphate(4-)	M_MNXM397_c	C9H12N5O13P3	491.139	-4	bigg:ahdt;brenda:BG27775;chebi:18372;chebi:58462;hmdb:HMDB00980;kegg:C04895;metacyc:DIHYDRONEOPTERIN-P3;reactome:1474124;seed:cpd02978;upa:UPC04895
MNXM4	dioxygen	M_MNXM4_c;M_MNXM4_e	O2	31.999	0	bigg:o2;biopath:Oxygen;brenda:BG36249;cas:7782-44-7;chebi:15379;chebi:26689;chebi:27140;chebi:29793;gmelin:485;hmdb:HMDB01377;kegg:C00007;metacyc:OXYGEN-MOLECULE;molbase:750;pdbechem:OXY;reactome:29368;seed:cpd00532;upa:UPC00007
MNXM40	malonyl-CoA(5-)	M_MNXM40_c	C24H33N7O19P3S	848.541	-5	bigg:malcoa;biopath:Malonyl-CoA;brenda:BG13046;chebi:15531;chebi:57384;hmdb:HMDB01175;kegg:C00083;reactome:29508;seed:cpd00070;upa:UPC00083
MNXM401	guanosine	M_MNXM401_c	C10H13N5O5	283.241	0	beilstein:625911;bigg:gsn;biopath:Guanosine;brenda:BG85516;cas:118-00-3;chebi:16750;drugbank:DB02857;gmelin:55323;hmdb:HMDB00133;kegg:C00387;metacyc:GUANOSINE;pubmed:11434576;pubmed:15471343;pubmed:15920424;pubmed:17060520;pubmed:17202332;pubmed:18191898;pubmed:18549801;pubmed:21435378;pubmed:21500353;pubmed:21515778;pubmed:21671255;pubmed:21774919;reaxys:625911;seed:cpd00311;wikipedia:Guanosine
MNXM402	laurate	M_MNXM402_p;M_MNXM402_e	C12H23O2	199.31	-1	beilstein:3588839;bigg:ddca;brenda:BG4161;chebi:18262;chebi:30805;gmelin:333430;hmdb:HMDB00638;kegg:C02679;lipidmaps:LMFA01010012;metacyc:DODECANOATE;reactome:33549;seed:cpd01741
MNXM404	4-methyl-2-oxopentanoate	M_MNXM404_c	C6H9O3	129.134	-1	beilstein:3904096;bigg:4mop;biopath:4-Methyl-2-oxopentanoate;brenda:BG21707;chebi:17865;chebi:48430;hmdb:HMDB00695;kegg:C00233;metacyc:2K-4CH3-PENTANOATE;seed:cpd00200;upa:UPC00233
MNXM4040	m-tolualdehyde	M_MNXM4040_c	C8H8O	120.149	0	beilstein:741964;bigg:3mbzald;cas:620-23-5;chebi:28476;gmelin:482069;kegg:C07209;metacyc:CPD-8774;seed:cpd04447
MNXM405	5-aminolevulinate	M_MNXM405_c	C5H9NO3	131.13	0	bigg:5aop;biopath:5-Aminolevulinate;brenda:BG48824;chebi:12109;chebi:17549;chebi:356416;hmdb:HMDB01149;kegg:C00430;kegg:D02908;lipidmaps:LMFA01100055;metacyc:5-AMINO-LEVULINATE;pubmed:14667225;reactome:189489;seed:cpd00338;upa:UPC00430
MNXM406	feruloyl-CoA	M_MNXM406_c	C31H40N7O19P3S	939.671	-4	bigg:ferulcoa;brenda:BG16062;chebi:14261;chebi:15511;chebi:57276;kegg:C00406;metacyc:FERULOYL-COA;seed:cpd00321
MNXM4077	p-tolualdehyde	M_MNXM4077_c	C8H8O	120.149	0	beilstein:385772;bigg:4mbzald;cas:104-87-0;chebi:28617;gmelin:27123;kegg:C06758;metacyc:CPD-8773;seed:cpd04138
MNXM41	D-glucopyranose	M_MNXM41_e;M_MNXM41_c	C6H12O6	180.156	0	beilstein:1281604;bigg:glc-D;biopath:beta-D-Glucopyranose;brenda:BG22345;cas:2280-44-6;chebi:17634;chebi:4167;gmelin:83256;hmdb:HMDB00122;kegg:C00031;metacyc:D-Glucose;pubmed:15987845;pubmed:16901854;pubmed:17336832;pubmed:17439666;pubmed:17928662;pubmed:19913595;pubmed:7524207;pubmed:9140037;pubmed:9501190;pubmed:9506998;pubmed:9545565;reaxys:1281604;seed:cpd00027;upa:UPC00031;wikipedia:Glucose
MNXM410	coproporphyrinogen III(4-)	M_MNXM410_c	C36H40N4O8	656.725	-4	bigg:cpppg3;biopath:Coproporphyrinogen_III;brenda:BG36549;chebi:15439;chebi:57309;hmdb:HMDB01261;kegg:C03263;metacyc:COPROPORPHYRINOGEN_III;reactome:189455;seed:cpd02083;upa:UPC03263
MNXM411	dCDP	M_MNXM411_c	C9H12N3O10P2	384.153	-3	bigg:dcdp;biopath:2-prime-Deoxycytidine-5-prime-diphosphate;brenda:BG27662;brenda:BG27663;cas:None;chebi:28846;chebi:58593;hmdb:HMDB01245;kegg:C00705;metacyc:DCDP;seed:cpd00533
MNXM412	L-gamma-glutamyl-L-cysteinate(1-)	M_MNXM412_c	C8H13N2O5S	249.264	-1	bigg:glucys;biopath:gamma-L-Glutamyl-L-cysteine;brenda:BG25900;chebi:17515;chebi:58173;hmdb:HMDB01049;kegg:C00669;metacyc:L-GAMMA-GLUTAMYLCYSTEINE;reactome:174393;seed:cpd00506;upa:UPC00669
MNXM414	uroporphyrinogen III(8-)	M_MNXM414_c	C40H36N4O16	828.731	-8	bigg:uppg3;biopath:Uroporphyrinogen_III;brenda:BG18132;chebi:15437;chebi:57308;hmdb:HMDB01086;kegg:C01051;metacyc:UROPORPHYRINOGEN-III;reactome:189407;seed:cpd00774;upa:UPC01051
MNXM415	(R)-4'-phosphopantothenate	M_MNXM415_c	C9H15NO8P	296.191	-3	bigg:4ppan;biopath:(R)-4-prime-Phosphopantothenate;brenda:BG27939;chebi:10986;chebi:12886;chebi:15905;chebi:20891;hmdb:HMDB01016;kegg:C03492;metacyc:4-P-PANTOTHENATE;reactome:196786;seed:cpd02201;upa:UPC03492
MNXM417	D-fructofuranose 1,6-bisphosphate(4-)	M_MNXM417_c	C6H10O12P2	336.084	-4	bigg:fdp;biopath:beta-D-Fructose_1,6-bisphosphate;brenda:BG22767;chebi:28013;chebi:32966;chebi:32968;chebi:37736;chebi:40595;chebi:49299;kegg:C00354;kegg:C05378;metacyc:FRUCTOSE-16-DIPHOSPHATE;reaxys:4827563;seed:cpd00290;upa:UPC00354
MNXM4175	(3R)-3-Hydroxyacyl-[acyl-carrier protein]	M_MNXM4175_c	C3H4O2SR2			bigg:3haACP;brenda:BG96079;kegg:C01271;pubchem:4490;seed:cpd11836
MNXM418	O-acetyl-L-serine zwitterion	M_MNXM418_c	C5H9NO4	147.129	0	bigg:acser;biopath:O-Acetyl-L-serine;brenda:BG21345;chebi:17981;chebi:58340;hmdb:HMDB03011;kegg:C00979;metacyc:ACETYLSERINE;reactome:936709;seed:cpd00722;upa:UPC00979
MNXM419	pyridoxine	M_MNXM419_c	C8H11NO3	169.178	0	beilstein:139854;bigg:pydxn;brenda:BG25696;cas:65-23-6;chebi:16709;drugbank:DB00165;gmelin:563676;hmdb:HMDB00239;kegg:C00314;kegg:D02179;kegg:D08186;metacyc:PYRIDOXINE;reactome:965053;seed:cpd00263;upa:UPC00314;wikipedia:Pyridoxine
MNXM4199	(R)-3-Hydroxyhexanoyl-[acp]	M_MNXM4199_c	C6H11O2SR			bigg:3hhexACP;kegg:C05747;pubchem:8042;seed:cpd11479
MNXM42	L-aspartate(1-)	M_MNXM42_e;M_MNXM42_c	C4H6NO4	132.095	-1	bigg:asp-L;biopath:L-Aspartate;brenda:BG19556;chebi:17053;chebi:29958;chebi:29991;chebi:29993;gmelin:327374;hmdb:HMDB00191;kegg:C00049;kegg:D07524;metacyc:L-ASPARTATE;reactome:29448;seed:cpd00041;upa:UPC00049
MNXM420	thymidine	M_MNXM420_c	C10H14N2O5	242.229	0	beilstein:89285;bigg:thymd;biopath:Thymidine;brenda:BG991;brenda:BG992;cas:50-89-5;chebi:17748;chebi:63624;drugbank:DB04485;gmelin:282610;hmdb:HMDB00273;kegg:C00214;kegg:D06675;metacyc:THYMIDINE;pdbechem:THM;pubmed:22770225;reactome:83928;reaxys:89285;seed:cpd00184;upa:UPC00214;wikipedia:Thymidine
MNXM421	4-aminobenzoate	M_MNXM421_c	C7H6NO2	136.128	-1	beilstein:3904778;bigg:4abz;biopath:4-Aminobenzoate;brenda:BG25104;cas:2906-28-7;chebi:17836;chebi:30753;gmelin:82609;hmdb:HMDB01392;kegg:C00568;metacyc:P-AMINO-BENZOATE;seed:cpd00443;um-bbd:c0550;upa:UPC00568
MNXM4232	1-dodecanoyl-sn-glycerol 3-phosphate	M_MNXM4232_c	C15H29O7P1	352.36	-2	bigg:1ddecg3p;seed:cpd15325
MNXM4233	1-hexadec-9-enoyl-sn-glycerol 3-phosphate	M_MNXM4233_c	C19H35O7P1	406.451	-2	bigg:1hdec9eg3p;seed:cpd15326
MNXM4240	1-octadec-11-enoyl-sn-glycerol 3-phosphate	M_MNXM4240_c	C21H39O7P1	434.504	-2	bigg:1odec11eg3p;seed:cpd15328
MNXM426	2-acetyllactate	M_MNXM426_c	C5H7O4	131.107	-1	beilstein:7089436;bigg:alac-S;biopath:(S)-2-Acetolactate;brenda:BG21199;brenda:BG29088;chebi:16444;chebi:18409;chebi:57774;chebi:58476;hmdb:HMDB06833;hmdb:HMDB06855;kegg:C00900;kegg:C06010;metacyc:2-ACETO-LACTATE;seed:cpd00668;upa:UPC06010
MNXM429	6-O-phosphono-D-glucono-1,5-lactone	M_MNXM429_c	C6H9O9P	256.104	-2	bigg:6pgl;biopath:D-Glucono-1,5-lactone_6-phosphate;brenda:BG22089;chebi:16938;chebi:57955;hmdb:HMDB01127;kegg:C01236;metacyc:D-6-P-GLUCONO-DELTA-LACTONE;reactome:31467;seed:cpd00911;upa:UPC01236
MNXM432	dAMP	M_MNXM432_c	C10H12N5O6P	329.206	-2	beilstein:3573917;bigg:damp;biopath:2-prime-Deoxyadenosine-5-prime-phosphate;brenda:BG1037;chebi:17713;chebi:58245;hmdb:HMDB00905;kegg:C00360;metacyc:DAMP;reactome:109386;reactome:500062;reactome:500088;reactome:500125;reactome:500199;seed:cpd00294
MNXM4344	3-Oxooctanoyl-[acp]	M_MNXM4344_c	C8H13O2SR			bigg:3ooctACP;kegg:C05750;pubchem:8045;seed:cpd11490
MNXM4345	3-oxopalmitoyl-[acyl-carrier protein]	M_MNXM4345_c	C16H29O2SR			bigg:3opalmACP;chebi:1639;kegg:C05762;lipid:LMFA07060019;seed:cpd11485
MNXM435	D-glyceraldehyde	M_MNXM435_c	C3H6O3	90.078	0	beilstein:1720474;beilstein:5726453;bigg:glyald;biopath:D-Glyceraldehyde;brenda:BG17856;cas:367-47-5;cas:453-17-8;chebi:17378;kegg:C00577;metacyc:GLYCERALD;pdbechem:3GR;reactome:30393;seed:cpd00448
MNXM436	dGDP	M_MNXM436_c	C10H12N5O10P2	424.177	-3	bigg:dgdp;biopath:2-prime-Deoxyguanosine-5-prime-diphosphate;brenda:BG52410;chebi:28862;chebi:58595;hmdb:HMDB00960;kegg:C00361;metacyc:DGDP;seed:cpd00295
MNXM4388	5-amino-4-imidazolecarboxyamide	M_MNXM4388_c	C4H6N4O	126.117	0	bigg:C04051;chebi:2030;hmdb:HMDB03192;kegg:C04051;metacyc:CPD-3762;reaxys:3938;seed:cpd02506;seed:cpd16736
MNXM439	(S)-3-methyl-2-oxovalerate	M_MNXM439_c	C6H9O3	129.134	-1	beilstein:3904283;bigg:3mop;biopath:(S)-3-Methyl-2-oxopentanoate;brenda:BG21699;brenda:BG21700;chebi:15614;chebi:28379;chebi:28654;chebi:35146;chebi:35932;hmdb:HMDB00491;kegg:C00671;kegg:C03465;kegg:C06008;lipidmaps:LMFA01020275;lipidmaps:LMFA01020280;metacyc:2-KETO-3-METHYL-VALERATE;seed:cpd00508;seed:cpd03577;upa:UPC00671;upa:UPC06008
MNXM4398	5-methyl-2-oxo-3-hexene-1,6-dioate	M_MNXM4398_c	C7H6O5	170.12	-2	bigg:2omcm;kegg:C07479;metacyc:CPD-9164;pubchem:25244911;seed:cpd04652
MNXM440	2-dehydro-3-deoxy-D-gluconate	M_MNXM440_c	C6H9O6	177.132	-1	bigg:2ddglcn;biopath:2-Dehydro-3-deoxygluconate;brenda:BG21850;chebi:17032;chebi:57990;kegg:C00204;metacyc:2-DEHYDRO-3-DEOXY-D-GLUCONATE;pubmed:16794308;reaxys:6697389;seed:cpd00176;upa:UPC00204
MNXM441	7,9-dihydro-1H-purine-2,6,8(3H)-trione	M_MNXM441_c	C5H4N4O3	168.11	0	beilstein:156158;bigg:urate;biopath:Urate;brenda:BG20848;cas:69-93-2;chebi:17775;chebi:46811;chebi:46814;chebi:46817;chebi:46819;chebi:46820;chebi:46821;chebi:46822;chebi:46823;chebi:46824;chebi:46825;chebi:46826;chebi:49051;chebi:62585;chebi:62589;drugbank:DB01696;gmelin:241332;hmdb:HMDB00289;kegg:C00366;pdbechem:URC;pubmed:22770225;reactome:30034;reaxys:156158;seed:cpd00300;upa:UPC00366;wikiped…
MNXM443	caffeoyl-CoA	M_MNXM443_c	C30H38N7O19P3S	925.645	-4	bigg:caffcoa;brenda:BG15753;chebi:15518;chebi:57372;kegg:C00323;metacyc:CAFFEOYL-COA;seed:cpd00270
MNXM446	(S)-3-hydroxybutanoyl-CoA(4-)	M_MNXM446_c	C25H38N7O18P3S	849.592	-4	bigg:3hbcoa;biopath:(S)-3-Hydroxybutanoyl-CoA;brenda:BG13594;chebi:15453;chebi:57316;kegg:C01144;metacyc:S-3-HYDROXYBUTANOYL-COA;reactome:77251;seed:cpd00842
MNXM4501	cardiolipin (tetrahexadec-9-enoyl, n-C16:1)	M_MNXM4501_p	C73H132O17P2	1343.767	-2	bigg:clpn161;seed:cpd15429
MNXM4502	cardiolipin (tetrahexadecanoyl, n-C16:0)	M_MNXM4502_p	C73H140O17P2	1351.83	-2	bigg:clpn160;seed:cpd15428
MNXM4503	cardiolipin (tetraoctadec-11-enoyl, n-C18:1)	M_MNXM4503_p	C81H148O17P2	1455.979	-2	bigg:clpn181;seed:cpd15431
MNXM4507	CDP-1,2-didodecanoylglycerol	M_MNXM4507_c	C36H63N3O15P2	839.844	-2	bigg:cdpdddecg;seed:cpd15417
MNXM4508	CDP-1,2-dihexadec-9-enoylglycerol	M_MNXM4508_c	C44H75N3O15P2	948.025	-2	bigg:cdpdhdec9eg;seed:cpd15418
MNXM4509	CDP-1,2-dioctadec-11-enoylglycerol	M_MNXM4509_c	C48H83N3O15P2	1004.131	-2	bigg:cdpdodec11eg;seed:cpd15420
MNXM4510	CDP-1,2-dioctadecanoylglycerol	M_MNXM4510_c	C48H87N3O15P2	1008.163	-2	bigg:cdpdodecg;seed:cpd15421
MNXM452	dUTP(3-)	M_MNXM452_c	C9H12N2O14P3	465.118	-3	bigg:dutp;biopath:2-prime-Deoxyuridine-5-prime-triphosphate;brenda:BG27654;chebi:17625;chebi:58212;chebi:61555;hmdb:HMDB01191;kegg:C00460;metacyc:DUTP;reactome:500739;seed:cpd00358;upa:UPC00460
MNXM453	N(2)-formyl-N(1)-(5-phospho-D-ribosyl)glycinamide(2-)	M_MNXM453_c	C8H13N2O9P	312.171	-2	bigg:fgam;biopath:5-prime-Phosphoribosyl-N-formylglycinamide;brenda:BG25983;chebi:18272;chebi:58426;hmdb:HMDB01308;kegg:C04376;metacyc:5-P-RIBOSYL-N-FORMYLGLYCINEAMIDE;reactome:111354;seed:cpd02678;upa:UPC04376
MNXM454	pyridoxine 5'-phosphate(2-)	M_MNXM454_c	C8H10NO6P	247.142	-2	bigg:pdx5p;brenda:BG25768;chebi:28803;chebi:58589;hmdb:HMDB01319;kegg:C00627;metacyc:PYRIDOXINE-5P;reactome:964952;seed:cpd00478;upa:UPC00627
MNXM456	5-formamido-1-(5-phospho-D-ribosyl)imidazole-4-carboxamide(2-)	M_MNXM456_c	C10H13N4O9P	364.205	-2	bigg:fprica;biopath:5-prime-Phosphoribosyl-5-formamido-4-imidazole_carboxamide;brenda:BG1206;chebi:18381;chebi:58467;hmdb:HMDB01439;kegg:C04734;metacyc:PHOSPHORIBOSYL-FORMAMIDO-CARBOXAMIDE;reactome:111427;seed:cpd02884;upa:UPC04734
MNXM457	betaine aldehyde	M_MNXM457_c	C5H12NO	102.155	1	beilstein:1748566;bigg:betald;biopath:Betaine_aldehyde;brenda:BG20652;brenda:BG29024;brenda:BG80807;cas:7418-61-3;chebi:15710;drugbank:DB04401;hmdb:HMDB01252;kegg:C00576;metacyc:BETAINE_ALDEHYDE;pdbechem:BTL;seed:cpd00447;upa:UPC00576
MNXM46	oxaloacetate	M_MNXM46_c	C4H2O5	130.056	-2	beilstein:3605372;bigg:oaa;biopath:Oxaloacetate;bnice:C20;brenda:BG19269;brenda:BG19271;cas:149-63-3;chebi:16452;chebi:17479;chebi:28394;chebi:30744;gmelin:1242579;hmdb:HMDB00223;kegg:C00036;kegg:C03981;lipidmaps:LMFA01170061;lipidmaps:LMFA01170120;metacyc:ENOL-OXALOACETATE;metacyc:OXALACETIC_ACID;pubmed:21098488;pubmed:21175886;pubmed:21178163;pubmed:21185899;pubmed:21434608;pubmed:21495723;pubm…
MNXM463	N(1)-(5-phospho-D-ribosyl)glycinamide(1-)	M_MNXM463_c	C7H14N2O8P	285.168	-1	bigg:gar;biopath:5-prime-Phosphoribosyl-glycinamide;brenda:BG24489;chebi:18349;chebi:24367;chebi:58457;hmdb:HMDB02022;kegg:C03838;metacyc:5-PHOSPHO-RIBOSYL-GLYCINEAMIDE;reactome:111338;seed:cpd02394;upa:UPC03838
MNXM464	N,N-dimethylglycine zwitterion	M_MNXM464_c	C4H9NO2	103.12	0	bigg:dmgly;biopath:N,N-Dimethylglycine;brenda:BG19795;chebi:17724;chebi:58251;hmdb:HMDB00092;kegg:C01026;metacyc:DIMETHYL-GLYCINE;reactome:1614585;seed:cpd00756;upa:UPC01026
MNXM465	N-carbamoyl-L-aspartate(2-)	M_MNXM465_c	C5H6N2O5	174.112	-2	bigg:cbasp;biopath:N-Carbamoyl-L-aspartate;brenda:BG21131;chebi:15859;chebi:32814;chebi:64850;chebi:64852;hmdb:HMDB00828;kegg:C00438;metacyc:CARBAMYUL-L-ASPARTATE;pubmed:21045288;reactome:111628;reaxys:3671739;seed:cpd00343;upa:UPC00438
MNXM4661	m-toluate	M_MNXM4661_c	C8H7O2	135.14	-1	beilstein:3904551;bigg:m-tol;chebi:10589;chebi:28795;kegg:C07211;metacyc:CPD-8775;seed:cpd04449;um-bbd:c0243
MNXM47	UDP-N-acetyl-alpha-D-glucosamine(2-)	M_MNXM47_c	C17H25N3O17P2	605.338	-2	beilstein:4286654;bigg:uacgam;biopath:UDP-N-Acetyl-D-glucosamine;brenda:BG58801;brenda:BG8030;chebi:16264;chebi:57705;hmdb:HMDB00290;kegg:C00043;metacyc:UDP-N-ACETYL-D-GLUCOSAMINE;reactome:162756;seed:cpd00037;upa:UPC00043
MNXM470	isobutyryl-CoA	M_MNXM470_c	C25H38N7O17P3S	833.592	-4	bigg:ibcoa;biopath:2-Methylpropanoyl-CoA;brenda:BG55363;chebi:15479;chebi:57338;hmdb:HMDB01243;kegg:C00630;metacyc:ISOBUTYRYL-COA;reactome:70851;seed:cpd00481
MNXM471	isovaleryl-CoA	M_MNXM471_c	C26H40N7O17P3S	847.619	-4	bigg:ivcoa;biopath:3-Methylbutanoyl-CoA;brenda:BG14003;chebi:15487;chebi:57345;hmdb:HMDB01113;kegg:C02939;reactome:70715;seed:cpd01882;upa:UPC02939
MNXM474	(-)-quinate	M_MNXM474_e;M_MNXM474_p;M_MNXM474_c	C7H11O6	191.159	-1	bigg:quin-kt;biopath:Quinate;brenda:BG24199;chebi:17521;chebi:29751;hmdb:HMDB03072;kegg:C00296;metacyc:QUINATE;seed:cpd00248;upa:UPC00296
MNXM475	2-hydroxy-3-oxopropanoate	M_MNXM475_c	C3H3O4	103.054	-1	bigg:2h3oppan;biopath:Tartronatesemialdehyde;brenda:BG17706;chebi:16992;chebi:57978;hmdb:HMDB06938;kegg:C01146;metacyc:TARTRONATE-S-ALD;seed:cpd00843;upa:UPC01146
MNXM478	(-)-3-dehydroquinate	M_MNXM478_c	C7H9O6	189.143	-1	bigg:3dhq;biopath:3-Dehydroquinate;brenda:BG36375;chebi:17947;chebi:32364;hmdb:HMDB12710;kegg:C00944;metacyc:DEHYDROQUINATE;reactome:964921;seed:cpd00699;upa:UPC00944
MNXM480	(S)-2,3,4,5-tetrahydrodipicolinate(2-)	M_MNXM480_c	C7H7NO4	169.135	-2	bigg:thdp;biopath:delta1-Piperidine-2,6-dicarboxylate;brenda:BG25395;brenda:BG25396;chebi:10965;chebi:11408;chebi:16845;chebi:32975;chebi:32976;chebi:864;hmdb:HMDB12289;kegg:C03972;metacyc:DELTA1-PIPERIDEINE-2-6-DICARBOXYLATE;seed:cpd02465;upa:UPC03972
MNXM481	3'-dephospho-CoA(2-)	M_MNXM481_c	C21H33N7O13P2S	685.538	-2	bigg:dpcoa;biopath:Dephospho-CoA;brenda:BG11718;chebi:15468;chebi:57328;hmdb:HMDB01373;kegg:C00882;metacyc:DEPHOSPHO-COA;reactome:196778;seed:cpd00655;upa:UPC00882
MNXM4815	S-acetyldihydrolipoamide	M_MNXM4815_c	C10H19NO2S2	249.393	0	bigg:adhlam;brenda:BG1735;chebi:16807;hmdb:HMDB01526;kegg:C01136;metacyc:S-ACETYLDIHYDROLIPOAMIDE;seed:cpd00836
MNXM483	N-[(R)-4-phosphonatopantothenoyl]-L-cysteinate	M_MNXM483_c	C12H20N2O9PS	399.334	-3	bigg:4ppcys;biopath:(R)-4-prime-Phosphopantothenoyl-L-cysteine;brenda:BG4069;chebi:15769;chebi:59458;hmdb:HMDB01117;kegg:C04352;metacyc:R-4-PHOSPHOPANTOTHENOYL-L-CYSTEINE;reactome:196834;seed:cpd02666;upa:UPC04352
MNXM486	decanoyl-CoA	M_MNXM486_c	C31H50N7O17P3S	917.752	-4	bigg:dcacoa;biopath:Decanoyl-CoA;brenda:BG16209;chebi:28493;chebi:61430;hmdb:HMDB06404;kegg:C05274;metacyc:CPD-10267;reactome:77308;seed:cpd03128
MNXM488	5-phosphonato-D-ribosylaminium(1-)	M_MNXM488_c	C5H11NO7P	228.117	-1	bigg:pram;biopath:5-prime-Phospho-beta-D-ribosylamine;brenda:BG20660;chebi:17284;chebi:37737;chebi:58089;chebi:58681;hmdb:HMDB01128;kegg:C03090;metacyc:5-P-BETA-D-RIBOSYL-AMINE;reactome:111292;seed:cpd01982;upa:UPC03090
MNXM489	adenosylcobalamin	M_MNXM489_c	C72H100CoN18O17P	1579.582	0	beilstein:4122932;bigg:adocbl;biopath:5-prime-Deoxyadenosylcobalamin(coenzyme_B12,Co+);cas:13870-90-1;chebi:18408;gmelin:439994;hmdb:HMDB02086;kegg:C00194;metacyc:ADENOSYLCOBALAMIN;seed:cpd00166;upa:UPC00194
MNXM4926	(R)-3-Hydroxydodecanoyl-CoA	M_MNXM4926_c	C33H54N7O18P3S	961.804	-4	bigg:R-3hddcoa;seed:cpd16756
MNXM4927	(R)-3-hydroxytetradecanoyl-coa	M_MNXM4927_c	C35H58N7O18P3S	989.857	-4	bigg:R-3hmrscoa;seed:cpd16758
MNXM4928	(R)-Hydroxydecanoyl-CoA	M_MNXM4928_c	C31H50N7O18P3S	933.751	-4	bigg:R-3hdcoa;seed:cpd16755
MNXM4929	(R)-Hydroxyhexanoyl-CoA	M_MNXM4929_c	C27H42N7O18P3S	877.645	-4	bigg:R-3hhcoa;seed:cpd16757
MNXM4930	(R)-Hydroxyoctanoyl-CoA	M_MNXM4930_c	C29H46N7O18P3S	905.698	-4	bigg:R-3hocoa;seed:cpd16759
MNXM496	N-formimidoyl-L-glutamate(1-)	M_MNXM496_c	C6H9N2O4	173.147	-1	bigg:forglu;biopath:N-Formimino-L-glutamate;brenda:BG21635;chebi:18327;chebi:21704;chebi:58928;chebi:7274;hmdb:HMDB00854;kegg:C00439;metacyc:N-FORMIMINO-L-GLUTAMATE;reactome:30158;seed:cpd00344;upa:UPC00439
MNXM497	phenylacetate	M_MNXM497_e;M_MNXM497_p;M_MNXM497_c	C8H7O2	135.14	-1	beilstein:3539899;bigg:pac;biopath:Phenylacetate;brenda:BG85306;chebi:18401;chebi:30745;gmelin:327522;hmdb:HMDB00209;kegg:C07086;kegg:D09942;metacyc:PHENYLACETATE;reaxys:3539899;seed:cpd00430;um-bbd:c0211;upa:UPC07086
MNXM4993	3-Oxohexanoyl-[acp]	M_MNXM4993_c	C6H9O2SR			bigg:3ohexACP;kegg:C05746;pubchem:8041;seed:cpd11486
MNXM4994	3-Oxotetradecanoyl-[acp]	M_MNXM4994_c	C14H25O2SR			bigg:3omrsACP;kegg:C05759;pubchem:8054;seed:cpd11491
MNXM5	NADP(+)	M_MNXM5_c	C21H25N7O17P3	740.381	-3	bigg:nadp;biopath:NADP;brenda:BG48210;chebi:13390;chebi:18009;chebi:25523;chebi:25524;chebi:44409;chebi:58349;hmdb:HMDB00217;kegg:C00006;metacyc:NAD-P-OR-NOP;metacyc:NADP;reactome:29366;reactome:428218;reactome:517495;reaxys:4122171;seed:cpd00006;upa:UPC00006
MNXM50	UDP-D-glucose(2-)	M_MNXM50_c	C15H22N2O17P2	564.286	-2	bigg:udpg;biopath:UDP-D-Glucose;brenda:BG6433;chebi:18066;chebi:52249;chebi:58367;chebi:58885;kegg:C00029;metacyc:CPD-12575;metacyc:UDP-GLUCOSE;reactome:29410;seed:cpd00026;upa:UPC00029
MNXM502	phenylacetyl-CoA(4-)	M_MNXM502_c	C29H38N7O17P3S	881.635	-4	bigg:phaccoa;brenda:BG15153;chebi:15537;chebi:57390;hmdb:HMDB06503;kegg:C00582;metacyc:CPD-207;reactome:177137;seed:cpd00452;upa:UPC00582
MNXM503	prephenate	M_MNXM503_c	C10H8O6	224.167	-2	beilstein:5288208;bigg:pphn;biopath:Prephenate;brenda:BG452;chebi:16666;chebi:29934;chebi:57852;hmdb:HMDB12283;kegg:C00254;metacyc:PREPHENATE;seed:cpd00219;upa:UPC00254
MNXM505	trans-4-coumarate	M_MNXM505_p;M_MNXM505_c;M_MNXM505_e	C9H7O3	163.15	-1	beilstein:5513651;bigg:T4hcinnm;brenda:BG28301;chebi:12876;chebi:32373;chebi:32374;chebi:36090;gmelin:2148756;hmdb:HMDB02035;hmdb:HMDB13685;kegg:C00811;metacyc:COUMARATE;seed:cpd00604;upa:UPC00811
MNXM506	5,6-dihydrouracil	M_MNXM506_c	C4H6N2O2	114.103	0	beilstein:112496;beilstein:1851498;bigg:56dura;biopath:5,6-Dihydrouracil;brenda:BG19372;cas:504-07-4;chebi:15901;hmdb:HMDB00076;kegg:C00429;metacyc:DI-H-URACIL;pdbechem:DUC;pubmed:15724255;pubmed:18619742;pubmed:20926004;pubmed:22770225;reactome:73584;reaxys:112496;seed:cpd00337;wikipedia:Dihydrouracil
MNXM507	5-amino-1-(5-phosphonato-D-ribosyl)imidazole-4-carboxylate	M_MNXM507_c	C9H11N3O9P	336.172	-3	bigg:5aizc;biopath:1-(5-Phospho-D-ribosyl)-5-amino-4-imidazolecarboxylate;brenda:BG27601;chebi:28413;chebi:58564;hmdb:HMDB06273;kegg:C04751;metacyc:PHOSPHORIBOSYL-CARBOXY-AMINOIMIDAZOLE;reactome:111395;seed:cpd02893;upa:UPC04751
MNXM5078	cardiolipin (tetradodecanoyl, n-C12:0)	M_MNXM5078_p	C57H108O17P2	1127.405	-2	bigg:clpn120;seed:cpd15425
MNXM5079	cardiolipin (tetraoctadecanoyl, n-C18:0)	M_MNXM5079_p	C81H156O17P2	1464.043	-2	bigg:clpn180;seed:cpd15430
MNXM508	beta-D-glucose 6-phosphate(2-)	M_MNXM508_c	C6H11O9P	258.12	-2	bigg:g6p;brenda:BG22626;brenda:BG22646;chebi:17719;chebi:4170;chebi:58247;chebi:61548;hmdb:HMDB01401;hmdb:HMDB03498;kegg:C00092;kegg:C01172;metacyc:D-glucose-6-phosphate;metacyc:GLC-6-P;reactome:1629756;reaxys:8573620;seed:cpd00079;upa:UPC00092
MNXM51	GTP	M_MNXM51_c	C10H12N5O14P3	519.149	-4	beilstein:5211792;bigg:gtp;biopath:Guanosine-5-prime-triphosphate;brenda:BG32483;chebi:15996;chebi:37565;chebi:57600;gmelin:1264613;hmdb:HMDB01273;kegg:C00044;metacyc:GTP;reactome:29438;seed:cpd00038;upa:UPC00044
MNXM511	(6R)-5,10-methenyltetrahydrofolate	M_MNXM511_c	C20H20N7O6	454.416	-1	bigg:methf;brenda:BG36347;chebi:15638;chebi:57455;hmdb:HMDB01354;kegg:C00445;metacyc:5-10-METHENYL-THF;seed:cpd00347
MNXM5151	ethanesulfonate	M_MNXM5151_e;M_MNXM5151_p;M_MNXM5151_c	C2H5O3S	109.124	-1	bigg:ethso3;seed:cpd11579
MNXM519	orotidine 5'-phosphate(3-)	M_MNXM519_c	C10H10N2O11P	365.167	-3	beilstein:10604117;bigg:orot5p;biopath:Orotidine-5-prime-phosphate;brenda:BG783;chebi:15842;chebi:57538;gmelin:492529;hmdb:HMDB00218;kegg:C01103;metacyc:OROTIDINE-5-PHOSPHATE;reactome:111629;seed:cpd00810;upa:UPC01103
MNXM524	2-methylacetoacetyl-CoA(4-)	M_MNXM524_c	C26H38N7O18P3S	861.602	-4	bigg:2maacoa;biopath:2-Methylacetoacetyl-CoA;brenda:BG13943;chebi:15476;chebi:57335;hmdb:HMDB01157;kegg:C03344;metacyc:2-METHYL-ACETO-ACETYL-COA;reactome:70836;seed:cpd02124
MNXM5266	Phosphatidylglycerophosphate (didodecanoyl, n-C12:0)	M_MNXM5266_c;M_MNXM5266_p	C30H57O13P2	687.713	-3	bigg:pgp120;seed:cpd15542
MNXM5267	Phosphatidylglycerophosphate (dihexadec-9-enoyl, n-C16:1)	M_MNXM5267_c;M_MNXM5267_p	C38H69O13P2	795.894	-3	bigg:pgp161;seed:cpd15546
MNXM5268	Phosphatidylglycerophosphate (dihexadecanoyl, n-C16:0)	M_MNXM5268_c;M_MNXM5268_p	C38H73O13P2	799.926	-3	bigg:pgp160;seed:cpd15545
MNXM5269	Phosphatidylglycerophosphate (dioctadec-11-enoyl, n-C18:1)	M_MNXM5269_c;M_MNXM5269_p	C42H77O13P2	852.001	-3	bigg:pgp181;seed:cpd15548
MNXM5270	Phosphatidylglycerophosphate (dioctadecanoyl, n-C18:0)	M_MNXM5270_c;M_MNXM5270_p	C42H81O13P2	856.032	-3	bigg:pgp180;seed:cpd15547
MNXM529	meso-2,6-diaminopimelic acid dizwitterion	M_MNXM529_c	C7H14N2O4	190.197	0	bigg:26dap-M;biopath:meso-2,6-Diaminoheptanedioate;brenda:BG83247;chebi:16488;chebi:30308;chebi:57791;kegg:C00680;metacyc:MESO-DIAMINOPIMELATE;seed:cpd00516;upa:UPC00680
MNXM53	L-serine	M_MNXM53_c;M_MNXM53_e	C3H7NO3	105.093	0	bigg:ser-L;biopath:L-Serine;brenda:BG17936;chebi:17115;chebi:29999;chebi:32836;chebi:32837;chebi:33384;hmdb:HMDB00187;kegg:C00065;metacyc:SER;reactome:200736;seed:cpd00054;upa:UPC00065
MNXM53407	flavin mononucleotide	M_MNXM53407_c				bigg:fmn;brenda:BG36301;chebi:17621;chebi:24041;chebi:58210;hmdb:HMDB01520;kegg:C00061;metacyc:FMN;reactome:73524;seed:cpd00050;upa:UPC00061
MNXM5389	(R)-3-hydroxy-cis-dodec-5-enoyl-[acyl-carrier protein]	M_MNXM5389_c	C23H41N2O9PRS		-1	bigg:3hcddec5eACP;seed:cpd15366
MNXM5390	(R)-3-hydroxy-cis-myristol-7-eoyl-[acyl-carrier protein]	M_MNXM5390_c	C25H45N2O9PRS		-1	bigg:3hcmrs7eACP;seed:cpd15368
MNXM541	3-phospho-hydroxypyruvate	M_MNXM541_c	C3H2O7P	181.018	-3	bigg:3php;biopath:3-Phosphohydroxypyruvate;brenda:BG17784;chebi:18110;chebi:30933;hmdb:HMDB01024;kegg:C03232;metacyc:3-P-HYDROXYPYRUVATE;reactome:977329;seed:cpd02069;upa:UPC03232
MNXM546	dGMP(2-)	M_MNXM546_c	C10H12N5O7P	345.205	-2	beilstein:3575246;beilstein:7349077;bigg:dgmp;biopath:2-prime-Deoxyguanosine-5-prime-phosphate;brenda:BG1047;chebi:16192;chebi:41945;chebi:57673;gmelin:358375;hmdb:HMDB01044;kegg:C00362;metacyc:DGMP;seed:cpd00296
MNXM547	preuroporphyrinogen(8-)	M_MNXM547_c	C40H38N4O17	846.746	-8	bigg:hmbil;biopath:Hydroxymethylbilane;brenda:BG18138;chebi:16645;chebi:57845;hmdb:HMDB01137;kegg:C01024;reactome:189449;seed:cpd00755;upa:UPC01024
MNXM55	L-cysteine zwitterion	M_MNXM55_c;M_MNXM55_e	C3H7NO2S	121.158	0	bigg:cys-L;biopath:L-Cysteine;brenda:BG17926;chebi:17561;chebi:29950;chebi:32442;chebi:32443;chebi:32445;chebi:33415;chebi:35235;gmelin:49993;hmdb:HMDB00574;kegg:C00097;kegg:C06265;kegg:D02326;metacyc:CYS;reactome:111707;seed:cpd00084;seed:cpd12856;upa:UPC00097
MNXM550	(N(omega)-L-arginino)succinate(1-)	M_MNXM550_c	C10H17N4O6	289.265	-1	bigg:argsuc;biopath:N-(L-Arginino)succinate;brenda:BG87894;chebi:15682;chebi:57472;hmdb:HMDB00052;kegg:C03406;metacyc:L-ARGININO-SUCCINATE;reactome:34575;seed:cpd02152;upa:UPC03406
MNXM553	hexanoyl-CoA	M_MNXM553_c	C27H42N7O17P3S	861.645	-4	bigg:hxcoa;biopath:Hexanoyl-CoA;brenda:BG14525;chebi:27540;chebi:62620;hmdb:HMDB02845;kegg:C05270;reactome:77326;seed:cpd03124
MNXM554	porphobilinogen(1-)	M_MNXM554_c	C10H13N2O4	225.221	-1	bigg:ppbng;biopath:Porphobilinogen;brenda:BG987;chebi:17381;chebi:58126;hmdb:HMDB00245;kegg:C00931;metacyc:PORPHOBILINOGEN;reactome:189464;seed:cpd00689;upa:UPC00931
MNXM555	quinolinate(2-)	M_MNXM555_c	C7H3NO4	165.103	-2	bigg:quln;biopath:Pyridine-2,3-dicarboxylate;brenda:BG24851;chebi:16675;chebi:29959;chebi:46828;chebi:46832;chebi:46833;gmelin:329233;hmdb:HMDB00232;kegg:C03722;metacyc:QUINOLINATE;reactome:197238;seed:cpd02333;upa:UPC03722
MNXM562	benzyl alcohol	M_MNXM562_c	C7H8O	108.138	0	beilstein:878307;bigg:bzalc;brenda:BG28541;cas:100-51-6;chebi:17987;chebi:25399;gmelin:26514;hmdb:HMDB03119;kegg:C00556;kegg:C03485;metacyc:BENZYL-ALCOHOL;pubmed:11766131;pubmed:21557223;pubmed:22036973;reaxys:878307;seed:cpd00435;seed:cpd02199;um-bbd:c0278;wikipedia:Benzyl_Alcohol
MNXM564	myristoyl-[acyl-carrier protein]	M_MNXM564_c	C14H27OSR			bigg:myrsACP;chebi:50651;kegg:C05761;seed:cpd11466;upa:UPC05761
MNXM565	N(6)-(1,2-dicarboxylatoethyl)-AMP(4-)	M_MNXM565_c	C14H14N5O11P	459.262	-4	bigg:dcamp;biopath:Adenylosuccinate;brenda:BG5285;chebi:15919;chebi:57567;hmdb:HMDB00536;kegg:C03794;metacyc:ADENYLOSUCC;reactome:35141;seed:cpd02375;upa:UPC03794
MNXM5679	cis-dodec-5-enoyl-[acyl-carrier protein] (n-C12:1)	M_MNXM5679_c	C23H41N2O8PRS		-1	bigg:cddec5eACP;seed:cpd15415
MNXM568	2-(Formamido)-N1-(5-prime-phosphoribosyl)acetamidine	M_MNXM568_c	C8H14N3O8P	311.186	-2	bigg:fpram;biopath:2-(Formamido)-N1-(5-prime-phosphoribosyl)acetamidine;brenda:BG26126;chebi:18413;chebi:58478;hmdb:HMDB00999;hmdb:HMDB02305;kegg:C04640;metacyc:5-PHOSPHORIBOSYL-N-FORMYLGLYCINEAMIDINE;reactome:111369;seed:cpd02826;upa:UPC04640
MNXM569	2-methylbutanoyl-CoA(4-)	M_MNXM569_c	C26H40N7O17P3S	847.619	-4	bigg:2mbcoa;brenda:BG36385;chebi:15477;chebi:57336;kegg:C01033;reactome:70718;seed:cpd00760
MNXM57	glutathione	M_MNXM57_c	C10H16N3O6S	306.316	-1	bigg:gthrd;biopath:Glutathione_(reduced);chebi:16856;chebi:57925;chebi:60836;hmdb:HMDB00125;kegg:C00051;metacyc:GLUTATHIONE;pubmed:4200890;pubmed:4745654;reactome:1247892;seed:cpd00042;upa:UPC00051
MNXM572	dUDP	M_MNXM572_c	C9H11N2O11P2	385.138	-3	bigg:dudp;biopath:2-prime-Deoxyuridine-5-prime-diphosphate;brenda:BG27561;chebi:28850;chebi:60471;hmdb:HMDB01000;kegg:C01346;metacyc:DUDP;seed:cpd00978
MNXM5723	a dodecanoyl-[acp]	M_MNXM5723_c				bigg:ddcaACP;kegg:C05223;metacyc:Dodecanoyl-ACPs;seed:cpd11468;upa:UPC05223
MNXM573	ferulate	M_MNXM573_e;M_MNXM573_c;M_MNXM573_p	C10H9O4	193.176	-1	bigg:fer;brenda:BG427;chebi:17620;chebi:29749;hmdb:HMDB00954;kegg:C01494;metacyc:FERULIC-ACID;seed:cpd01059
MNXM577	4-hydroxybenzaldehyde	M_MNXM577_c	C7H6O2	122.121	0	beilstein:471352;bigg:4hbald;brenda:BG174;brenda:BG24932;cas:123-08-0;chebi:17597;drugbank:DB03560;gmelin:82654;hmdb:HMDB11718;kegg:C00633;metacyc:4-HYDROXYBENZALDEHYDE;pdbechem:HBA;pubmed:22770225;reaxys:471352;seed:cpd00484;um-bbd:c0285;wikipedia:4-Hydroxybenzaldehyde
MNXM58	sulfate	M_MNXM58_e;M_MNXM58_c	O4S	96.063	-2	beilstein:3648446;bigg:so4;biopath:Sulfate;biopath:Sulfate_(protonated);brenda:BG28677;brenda:BG28716;cas:14808-79-8;chebi:16189;chebi:23414;chebi:26836;chebi:31346;chebi:31795;chebi:32036;chebi:32149;chebi:32312;chebi:32583;chebi:32584;chebi:32586;chebi:32599;chebi:33146;chebi:35176;chebi:45696;chebi:50292;chebi:53001;chebi:53437;chebi:53438;chebi:53470;chebi:53471;chebi:53473;chebi:53474;chebi:…
MNXM580	trans-dec-2-enoyl-CoA	M_MNXM580_c	C31H48N7O17P3S	915.736	-4	bigg:dc2coa;biopath:trans-Dec-2-enoyl-CoA;brenda:BG16174;chebi:10723;chebi:61406;hmdb:HMDB01291;hmdb:HMDB03948;kegg:C05275;lipidmaps:LMFA07050023;metacyc:T2-DECENOYL-COA;reactome:77343;seed:cpd03129
MNXM581	(E)-hexadec-2-enoyl-CoA	M_MNXM581_c	C37H60N7O17P3S	999.895	-4	bigg:hdd2coa;biopath:trans-Hexadec-2-enoyl-CoA;brenda:BG17261;chebi:28935;chebi:52381;chebi:61526;hmdb:HMDB03945;kegg:C05272;metacyc:CPD0-2117;reactome:77284;seed:cpd03126
MNXM5885	pentanesulfonate	M_MNXM5885_p;M_MNXM5885_c;M_MNXM5885_e	C5H11O3S	151.204	-1	bigg:pentso3;seed:cpd16742
MNXM593	(R)-pantoate	M_MNXM593_c	C6H11O4	147.149	-1	bigg:pant-R;biopath:(R)-Pantoate;brenda:BG36770;brenda:BG85517;chebi:14737;chebi:15980;chebi:18697;drugbank:DB01930;kegg:C00522;metacyc:L-PANTOATE;pdbechem:PAF;seed:cpd00408;upa:UPC00522
MNXM5958	trans-3-cis-11-vacceoyl-[acyl-carrier protein]	M_MNXM5958_c	C29H51N2O8PRS		-1	bigg:t3c11vaceACP;seed:cpd15568
MNXM5959	trans-3-cis-5-dodecenoyl-[acyl-carrier protein]	M_MNXM5959_c	C23H39N2O8PRS		-1	bigg:t3c5ddeceACP;seed:cpd15569
MNXM5960	trans-3-cis-7-myristoleoyl-[acyl-carrier protein]	M_MNXM5960_c	C25H43N2O8PRS		-1	bigg:t3c7mrseACP;seed:cpd15570
MNXM5961	trans-3-cis-9-palmitoleoyl-[acyl-carrier protein]	M_MNXM5961_c	C27H47N2O8PRS		-1	bigg:t3c9palmeACP;seed:cpd15571
MNXM599	Iminoaspartate	M_MNXM599_c	C4H3NO4	129.071	-2	bigg:iasp;biopath:Iminoaspartate;brenda:BG19324;chebi:50616;chebi:58831;hmdb:HMDB01131;kegg:C05840;lipidmaps:LMFA01170110;metacyc:IMINOASPARTATE;seed:cpd03470;upa:UPC05840
MNXM6	NADPH	M_MNXM6_c	C21H26N7O17P3	741.389	-4	beilstein:10411862;bigg:nadph;biopath:NADPH;brenda:BG48213;chebi:13392;chebi:16474;chebi:57783;hmdb:HMDB00221;kegg:C00005;metacyc:NADH-P-OR-NOP;metacyc:NADPH;reactome:29364;reactome:428206;reactome:517496;seed:cpd00005;upa:UPC00005
MNXM601	pyrroloquinoline quinone	M_MNXM601_c	C14H3N2O8	327.182	-3	bigg:pqq;biopath:Pyrrolochinolinochinone_(oxidized);brenda:BG34975;chebi:18315;chebi:58442;gmelin:342621;hmdb:HMDB13636;kegg:C00113;metacyc:PQQ;seed:cpd00097;upa:UPC00113
MNXM6018	(R)-3-hydroxy-cis-myristol-7-eoyl-CoA	M_MNXM6018_c	C35H56N7O18P3S	987.842	-4	bigg:R-3hcmrs7ecoa;seed:cpd16754
MNXM602	shikimate	M_MNXM602_c	C7H9O5	173.143	-1	bigg:skm;biopath:Shikimate;brenda:BG23975;chebi:16119;chebi:36208;hmdb:HMDB03070;kegg:C00493;metacyc:SHIKIMATE;reactome:964932;seed:cpd00383;upa:UPC00493
MNXM6020	(R)-Hydroxydodecanoyl-5-en-CoA	M_MNXM6020_c	C33H52N7O18P3S	959.788	-4	bigg:R-3hcddec5ecoa;seed:cpd16753
MNXM606	1-hydroxy-2-methyl-2-(E)-butenyl 4-diphosphate	M_MNXM606_c	C5H9O8P2	259.068	-3	bigg:h2mb4p;brenda:BG16538;chebi:128753;chebi:15664;kegg:C11811;lipidmaps:LMPR01010009;metacyc:HYDROXY-METHYL-BUTENYL-DIP;seed:cpd08615;upa:UPC11811
MNXM6068	(3E)-2-oxohex-3-enedioate	M_MNXM6068_c	C6H4O5	156.093	-2	bigg:2hmc;brenda:BG23399;brenda:BG49003;chebi:16967;chebi:28080;chebi:32808;chebi:53146;chebi:64016;chebi:64031;chebi:64037;chebi:64908;chebi:64927;chebi:64928;kegg:C02501;kegg:C03453;metacyc:CPD-13337;metacyc:CPD-13339;metacyc:CPD-246;metacyc:CPD-8720;metacyc:CPD-8742;pubmed:19717587;reaxys:4310323;seed:cpd01644;upa:UPC02501
MNXM607	(2S)-2-[5-amino-1-(5-O-phosphonato-beta-D-ribosyl)imidazole-4-carboxamido]succinate	M_MNXM607_c	C13H15N4O12P	450.252	-4	bigg:25aics;biopath:5-prime-Phosphoribosyl-4-N-(succino-carboxamide)-5-aminoimidazole;brenda:BG4597;chebi:18319;chebi:58443;hmdb:HMDB00797;kegg:C04823;metacyc:P-RIBOSYL-4-SUCCCARB-AMINOIMIDAZOLE;reactome:111399;seed:cpd02921;upa:UPC04823
MNXM6072	2-Oxoarginine	M_MNXM6072_c	C6H11N3O3	173.17	0	bigg:oxoarg-L;cas:SE:_NOS;seed:cpd03528
MNXM609	2-methylbut-2-enoyl-CoA	M_MNXM609_c	C26H38N7O17P3S	845.603	-4	bigg:2mb2coa;biopath:2-Methylbut-2-enoyl-CoA;brenda:BG13938;brenda:BG36450;chebi:11614;chebi:15478;chebi:25293;chebi:57260;chebi:57337;hmdb:HMDB02054;kegg:C03345;metacyc:CPD-1083;reactome:70799;seed:cpd02125
MNXM61	L-methionine zwitterion	M_MNXM61_e;M_MNXM61_c	C5H11NO2S	149.211	0	bigg:met-L;biopath:L-Methionine;brenda:BG20519;chebi:16044;chebi:16643;chebi:32631;chebi:32632;chebi:57844;gmelin:560248;hmdb:HMDB00696;kegg:C00073;kegg:D04984;metacyc:MET;metacyc:Protein-L-methionine;reactome:174390;seed:cpd00060;upa:UPC00073
MNXM611	3-Dehydroshikimate	M_MNXM611_c	C7H7O5	171.127	-1	bigg:3dhsk;biopath:3-Dehydroshikimate;brenda:BG49176;chebi:16630;chebi:30918;kegg:C02637;kegg:C02652;metacyc:3-DEHYDRO-SHIKIMATE;reactome:964941;seed:cpd01716;seed:cpd01725;upa:UPC02637
MNXM6198	C10:0-Medium-chain length Polyhydroxyalkanoate.	M_MNXM6198_c	C10H18O2R		0	bigg:C100mclPHA;seed:cpd16744
MNXM6199	C12:0-Medium-chain length Polyhydroxyalkanoate.	M_MNXM6199_c	C12H22O2R		0	bigg:C120mclPHA;seed:cpd16745
MNXM6200	C6:0-Medium-chain length Polyhydroxyalkanoate	M_MNXM6200_c	C6H10O2R		0	bigg:C60mclPHA;seed:cpd16749
MNXM6201	C8:0-Medium-chain length Polyhydroxyalkanoate.	M_MNXM6201_c	C8H14O2R		0	bigg:C80mclPHA;seed:cpd16750
MNXM622	1-deoxy-D-xylulose 5-phosphate(2-)	M_MNXM622_c	C5H9O7P	212.095	-2	beilstein:11127452;bigg:dxyl5p;brenda:BG37157;chebi:16493;chebi:57792;hmdb:HMDB01213;kegg:C11437;metacyc:DEOXYXYLULOSE-5P;seed:cpd08289;upa:UPC11437
MNXM6229	cyclopropane phosphatidylethanolamine (dihexadec-9,10-cyclo-anoyl, n-C16:0 cyclo)	M_MNXM6229_c	C39H74N1O8P1	715.981	0	bigg:cpe160;seed:cpd15433
MNXM6230	cyclopropane phosphatidylethanolamine (dioctadec-11,12-cyclo-anoyl, n-C18:0 cyclo)	M_MNXM6230_c	C43H82N1O8P1	772.087	0	bigg:cpe180;seed:cpd15434
MNXM6231	cyclopropane phosphatidylglycerol (dihexadec-9,10-cyclo-anoyl, n-C16:0 cyclo)	M_MNXM6231_c	C40H74O10P1	745.983	-1	bigg:cpg160;seed:cpd15435
MNXM6232	cyclopropane phosphatidylglycerol (dioctadec-11,12-cyclo-anoyl, n-C18:0 cyclo)	M_MNXM6232_c	C44H82O10P1	802.09	-1	bigg:cpg180;seed:cpd15436
MNXM625	2'-deoxyadenosine	M_MNXM625_c	C10H13N5O3	251.242	0	beilstein:91015;bigg:dad-2;biopath:2-prime-Deoxyadenosine;brenda:BG66294;brenda:BG836;cas:958-09-8;chebi:17256;gmelin:283189;hmdb:HMDB00101;kegg:C00559;metacyc:DEOXYADENOSINE;pdbechem:3D1;pubmed:14253484;reaxys:91015;seed:cpd00438;wikipedia:Deoxyadenosine
MNXM629	adenosylcobinamide	M_MNXM629_c	C58H84CoN16O11	1240.321	1	beilstein:9471192;bigg:adocbi;biopath:Adenosyl_cobinamide;chebi:2480;kegg:C06508;metacyc:ADENOSYLCOBINAMIDE;seed:cpd03918;upa:UPC06508
MNXM63	CTP(3-)	M_MNXM63_c	C9H13N3O14P3	480.133	-3	bigg:ctp;biopath:Cytidine-5-prime-triphosphate;brenda:BG27764;chebi:17677;chebi:37563;chebi:58231;hmdb:HMDB00082;kegg:C00063;metacyc:CTP;reactome:110614;seed:cpd00052;upa:UPC00063
MNXM634	DNA	M_MNXM634_c				bigg:dna;brenda:BG93096;cas:9007-49-2;chebi:16991;kegg:C00039;metacyc:DNA-Holder;metacyc:DNA-N;reactome:29428;seed:cpd11461
MNXM6376	Peptidoglycan subunit of P.putida KT2440	M_MNXM6376_c	C40H62N8O21	990.961	-2	bigg:peptido_kt;seed:cpd16743
MNXM6417	(R)-3-Hydroxyoctadecanoyl-[acyl-carrier protein]	M_MNXM6417_c	C29H55N2O9PRS		-1	bigg:3hoctaACP;seed:cpd15371
MNXM642	trans-dodec-2-enoyl-CoA(4-)	M_MNXM642_c	C33H52N7O17P3S	943.789	-4	bigg:dd2coa;biopath:trans-2-Dodecenoyl-CoA;brenda:BG16597;brenda:BG16600;chebi:15471;chebi:57330;hmdb:HMDB03712;hmdb:HMDB11689;kegg:C03221;lipidmaps:LMFA07050010;metacyc:CPD-7222;reactome:77255;seed:cpd02060
MNXM644	(2S,6S)-2,6-diaminopimelic acid dizwitterion	M_MNXM644_c	C7H14N2O4	190.197	0	bigg:26dap-LL;biopath:LL-2,6-Diaminoheptanedioate;brenda:BG24367;chebi:16026;chebi:47031;chebi:57609;hmdb:HMDB01370;kegg:C00666;lipidmaps:LMFA01170102;metacyc:LL-DIAMINOPIMELATE;seed:cpd00504;upa:UPC00666
MNXM647	2'-deoxyguanosine	M_MNXM647_c	C10H13N5O4	267.241	0	bigg:dgsn;biopath:2-prime-Deoxyguanosine;brenda:BG842;cas:961-07-9;chebi:17172;hmdb:HMDB00085;kegg:C00330;metacyc:DEOXYGUANOSINE;seed:cpd00277
MNXM648	2,5-diamino-4-hydroxy-6-(5-phosphonatoribosylamino)pyrimidine(3-)	M_MNXM648_c	C9H14N5O8P	351.21	-2	bigg:25dhpp;bigg:25drapp;brenda:BG27778;brenda:BG51502;chebi:29114;chebi:58614;chebi:59545;chebi:59546;kegg:C01304;metacyc:DIAMINO-OH-PHOSPHORIBOSYLAMINO-PYR;seed:cpd00957;upa:UPC01304
MNXM649	2-dehydro-3-deoxy-6-phosphonato-D-gluconate(3-)	M_MNXM649_c	C6H8O9P	255.096	-3	beilstein:6714585;bigg:2ddg6p;biopath:2-Dehydro-3-deoxy-6-phospho-D-gluconate;brenda:BG22083;chebi:15925;chebi:57569;hmdb:HMDB01376;kegg:C04442;metacyc:2-KETO-3-DEOXY-6-P-GLUCONATE;seed:cpd02711;upa:UPC04442
MNXM652	methanethiol	M_MNXM652_c	CH4S	48.107	0	bigg:ch4s;brenda:BG28550;cas:74-93-1;chebi:16007;hmdb:HMDB03227;kegg:C00409;metacyc:CPD-7671;seed:cpd00324;um-bbd:c0238
MNXM654	trans-tetradec-2-enoyl-CoA	M_MNXM654_c	C35H56N7O17P3S	971.842	-4	bigg:td2coa;biopath:trans-Tetradec-2-enoyl-CoA;chebi:27721;chebi:61405;hmdb:HMDB03946;kegg:C05273;metacyc:CPD0-2120;reactome:77273;seed:cpd03127
MNXM6556	(R)-3-hydroxy-cis-palm-9-eoyl-[acyl-carrier protein]	M_MNXM6556_c	C27H49N2O9PRS		-1	bigg:3hcpalm9eACP;seed:cpd15369
MNXM6557	(R)-3-hydroxy-cis-vacc-11-enoyl-[acyl-carrier protein]	M_MNXM6557_c	C29H53N2O9PRS		-1	bigg:3hcvac11eACP;seed:cpd15370
MNXM66	sn-glycerol 3-phosphate(2-)	M_MNXM66_c	C3H7O6P	170.058	-2	beilstein:6115564;bigg:glyc1p;bigg:glyc3p;biopath:3(3-Phosphatidyl-)glycerol;biopath:sn-Glycerol_3-phosphate;brenda:BG84411;brenda:BG93263;chebi:15978;chebi:16890;chebi:17517;chebi:57597;chebi:60291;chebi:60523;chebi:64716;hmdb:HMDB00126;kegg:C00093;kegg:C00344;lipidmaps:LMGP04010000;metacyc:GLYCEROL-3P;metacyc:L-1-PHOSPHATIDYL-GLYCEROL;reactome:1483256;reactome:188458;seed:cpd00080;seed:cpd11652…
MNXM663	(R)-3-hydroxybutanoate	M_MNXM663_c	C4H7O3	103.097	-1	beilstein:6114857;bigg:bhb;biopath:(R)-3-Hydroxybutanoate;brenda:BG19700;chebi:10983;chebi:17066;hmdb:HMDB00011;kegg:C01089;lipidmaps:LMFA01050243;metacyc:CPD-335;pubmed:19304817;reactome:73911;reaxys:6114857;seed:cpd00797
MNXM669	D-alanyl-D-alanine	M_MNXM669_c	C6H12N2O3	160.171	0	bigg:alaala;brenda:BG22134;chebi:16576;chebi:57822;hmdb:HMDB03459;kegg:C00993;metacyc:D-ALA-D-ALA;seed:cpd00731
MNXM670	gallate	M_MNXM670_c	C7H5O5	169.112	-1	beilstein:3907457;bigg:ga;brenda:BG24982;chebi:16918;chebi:30778;gmelin:328003;hmdb:HMDB05807;kegg:C01424;metacyc:CPD-13085;metacyc:CPD-183;seed:cpd01020;um-bbd:c0006
MNXM674	(S)-3-hydroxydecanoyl-CoA	M_MNXM674_c	C31H50N7O18P3S	933.751	-4	bigg:3hdcoa;biopath:(S)-Hydroxydecanoyl-CoA;chebi:28325;chebi:62616;kegg:C05264;metacyc:CPD0-2244;reactome:77341;seed:cpd03118
MNXM677	3-oxodecanoyl-CoA	M_MNXM677_c	C31H48N7O18P3S	931.735	-4	bigg:3odcoa;biopath:3-Oxodecanoyl-CoA;chebi:28528;chebi:62548;hmdb:HMDB03939;kegg:C05265;reactome:77339;seed:cpd03119
MNXM6837	3-oxo-cis-dodec-5-enoyl-[acyl-carrier protein]	M_MNXM6837_c	C23H39N2O9PRS		-1	bigg:3ocddec5eACP;seed:cpd15373
MNXM6838	3-oxo-cis-myristol-7-eoyl-[acyl-carrier protein]	M_MNXM6838_c	C25H43N2O9PRS		-1	bigg:3ocmrs7eACP;seed:cpd15374
MNXM6839	3-oxo-cis-palm-9-eoyl-[acyl-carrier protein]	M_MNXM6839_c	C27H47N2O9PRS		-1	bigg:3ocpalm9eACP;seed:cpd15375
MNXM684	L-pipecolate	M_MNXM684_c	C6H11NO2	129.157	0	bigg:Lpipecol;biopath:L-Pipecolate;brenda:BG59615;chebi:17964;chebi:18703;chebi:30633;chebi:30913;chebi:36110;chebi:41582;chebi:61185;hmdb:HMDB00070;hmdb:HMDB00716;hmdb:HMDB05960;kegg:C00408;metacyc:CPD-11619;metacyc:L-PIPECOLATE;seed:cpd00323
MNXM6840	3-oxo-cis-vacc-11-enoyl-[acyl-carrier protein]	M_MNXM6840_c	C29H51N2O9PRS		-1	bigg:3ocvac11eACP;seed:cpd15376
MNXM687	xanthosine	M_MNXM687_c	C10H12N4O6	284.225	0	bigg:xtsn;biopath:Xanthosine;brenda:BG652;cas:146-80-5;chebi:18107;hmdb:HMDB00299;kegg:C01762;metacyc:XANTHOSINE;pubmed:10879466;pubmed:19176874;pubmed:21071429;pubmed:22698263;pubmed:22731949;pubmed:22770225;pubmed:22932763;reaxys:625906;seed:cpd01217;upa:UPC01762;wikipedia:Xanthosine
MNXM69	glyoxylate	M_MNXM69_c	C2HO3	73.028	-1	beilstein:3903641;bigg:glx;biopath:Glyoxalate;brenda:BG15375;chebi:16891;chebi:36655;gmelin:323497;hmdb:HMDB00119;kegg:C00048;metacyc:GLYOX;reactome:389678;seed:cpd00040;upa:UPC00048
MNXM691	4-maleylacetoacetate	M_MNXM691_c	C8H6O6	198.13	-2	bigg:4mlacac;biopath:4-Maleylacetoacetate;chebi:17105;chebi:47904;hmdb:HMDB02052;kegg:C01036;lipidmaps:LMFA01170114;metacyc:4-MALEYL-ACETOACETATE;reactome:31135;seed:cpd00763;um-bbd:c0109;upa:UPC01036
MNXM697	Leu-tRNA(Leu)	M_MNXM697_c				bigg:leutrna;chebi:16624;kegg:C02047;metacyc:Charged-LEU-tRNAs;reactome:379757;reactome:379773;seed:cpd12003
MNXM699	O-acetyl-L-homoserine zwitterion	M_MNXM699_c	C6H11NO4	161.156	0	bigg:achms;brenda:BG22022;chebi:16288;chebi:37034;chebi:57716;chebi:7671;kegg:C01077;metacyc:CPD-667;seed:cpd00790;upa:UPC01077
MNXM7	ADP	M_MNXM7_c	C10H12N5O10P2	424.177	-3	beilstein:3783669;bigg:adp;biopath:Adenosine-5-prime-diphosphate;bnice:C11;brenda:BG1228;chebi:16761;chebi:456216;gmelin:341336;hmdb:HMDB01341;kegg:C00008;metacyc:ADP;metacyc:ADP-GROUP;reactome:29370;reactome:429153;reactome:429160;reactome:481002;seed:cpd00008;upa:UPC00008
MNXM70	L-argininium(1+)	M_MNXM70_e;M_MNXM70_c	C6H15N4O2	175.209	1	bigg:arg-L;biopath:L-Arginine;biopath:L-Arginine_(protonated);brenda:BG36213;chebi:16467;chebi:29952;chebi:32681;chebi:32682;chebi:32683;gmelin:1345601;hmdb:HMDB00517;kegg:C00062;kegg:C05693;kegg:D02397;kegg:D07574;metacyc:ARG;reactome:2641003;reactome:2641011;reactome:2641012;reactome:29468;reactome:352135;reactome:375468;reactome:375764;reactome:375781;reactome:375794;reactome:375795;reactome:3…
MNXM700	trans-urocanate	M_MNXM700_c	C6H5N2O2	137.116	-1	beilstein:5735282;bigg:urcan;biopath:Urocanate;brenda:BG23292;chebi:17771;chebi:27247;chebi:27248;chebi:30817;chebi:30818;chebi:30819;hmdb:HMDB00301;kegg:C00785;metacyc:UROCANATE;reactome:30721;seed:cpd00581;upa:UPC00785
MNXM701	(2S,3S)-3-hydroxy-2-methylbutanoyl-CoA(4-)	M_MNXM701_c	C26H40N7O18P3S	863.618	-4	bigg:3hmbcoa;biopath:(2S,3S)-3-Hydroxy-2-methylbutanoyl-CoA;brenda:BG14008;chebi:15449;chebi:57312;hmdb:HMDB01356;kegg:C04405;reactome:70829;seed:cpd02691
MNXM704	2'-deoxycytidine	M_MNXM704_c	C9H13N3O4	227.217	0	beilstein:87567;bigg:dcyt;biopath:2-prime-Deoxycytidine;brenda:BG27466;cas:951-77-9;chebi:15698;drugbank:DB02594;gmelin:1321747;hmdb:HMDB00014;kegg:C00881;kegg:D06196;metacyc:DEOXYCYTIDINE;pdbechem:DCZ;seed:cpd00654
MNXM705	3-oxolauroyl-CoA	M_MNXM705_c	C33H52N7O18P3S	959.788	-4	bigg:3oddcoa;biopath:3-Oxododecanoyl-CoA;chebi:27868;chebi:62615;hmdb:HMDB03937;kegg:C05263;metacyc:CPD0-2105;reactome:77253;seed:cpd03117
MNXM706	3-oxooctanoyl-CoA	M_MNXM706_c	C29H44N7O18P3S	903.682	-4	bigg:3oocoa;biopath:3-Oxooctanoyl-CoA;chebi:28264;chebi:62619;hmdb:HMDB03941;kegg:C05267;metacyc:CPD0-2106;reactome:77328;seed:cpd03121
MNXM707	3-oxotetradecanoyl-CoA	M_MNXM707_c	C35H56N7O18P3S	987.842	-4	bigg:3otdcoa;biopath:3-Oxotetradecanoyl-CoA;chebi:28726;chebi:62543;hmdb:HMDB03935;kegg:C05261;metacyc:CPD-10284;reactome:77269;seed:cpd12689
MNXM708	4-fumarylacetoacetate(2-)	M_MNXM708_c	C8H6O6	198.13	-2	bigg:4fumacac;biopath:4-Fumarylacetoacetate;chebi:18034;chebi:30907;hmdb:HMDB01268;kegg:C01061;lipidmaps:LMFA01170066;metacyc:4-FUMARYL-ACETOACETATE;pubmed:11532983;reactome:31175;seed:cpd00780;um-bbd:c0110;upa:UPC01061
MNXM71	tRNA(Gln)	M_MNXM71_c				bigg:trnagln;chebi:29168;kegg:C01640;metacyc:GLN-tRNAs;reactome:379740;reactome:379748;seed:cpd11911
MNXM711	Co(2+)	M_MNXM711_e;M_MNXM711_c;M_MNXM711_p	Co	58.933	2	bigg:cobalt2;biopath:Co2+;cas:22541-53-3;chebi:35696;chebi:48828;gmelin:6853;kegg:C00175;metacyc:CO+2;pdbechem:CO;seed:cpd00149;upa:UPC00175
MNXM716	3-oxoadipate	M_MNXM716_c	C6H6O5	158.109	-2	bigg:3oxoadp;biopath:3-Oxoadipate;brenda:BG23646;chebi:15775;chebi:37440;hmdb:HMDB00398;kegg:C00846;lipidmaps:LMFA01170096;metacyc:3-KETO-ADIPATE;reaxys:11212454;seed:cpd00630;um-bbd:c0100;upa:UPC00846
MNXM717	3-oxohexanoyl-CoA	M_MNXM717_c	C27H40N7O18P3S	875.629	-4	bigg:3ohcoa;biopath:3-Oxohexanoyl-CoA;chebi:27648;chebi:62418;hmdb:HMDB03943;kegg:C05269;reactome:77320;seed:cpd03123
MNXM7186	cis-dec-3-enoyl-[acyl-carrier protein] (n-C10:1)	M_MNXM7186_c	C21H37N2O8PRS		-1	bigg:cdec3eACP;seed:cpd15416
MNXM73	phosphoenolpyruvate	M_MNXM73_c	C3H2O6P	165.018	-3	beilstein:3951723;bigg:pep;biopath:Phosphoenolpyruvate;brenda:BG17779;chebi:18021;chebi:44897;chebi:58702;gmelin:486447;hmdb:HMDB00263;kegg:C00074;metacyc:PHOSPHO-ENOL-PYRUVATE;reactome:29492;seed:cpd00061;upa:UPC00074
MNXM730	N-acetyl-L-glutamate(2-)	M_MNXM730_c	C7H9NO5	187.15	-2	bigg:acglu;biopath:N-Acetyl-L-glutamate;brenda:BG24046;cas:1188-37-0;chebi:17533;chebi:21549;chebi:44337;kegg:C00624;kegg:D07778;metacyc:ACETYL-GLU;pubmed:19399372;pubmed:19754428;reactome:30471;seed:cpd00477;upa:UPC00624
MNXM733	(S)-3-hydroxylauroyl-CoA	M_MNXM733_c	C33H54N7O18P3S	961.804	-4	bigg:3hddcoa;biopath:(S)-3-Hydroxydodecanoyl-CoA;chebi:27668;chebi:62558;hmdb:HMDB03936;kegg:C05262;metacyc:CPD0-2107;reactome:77252;seed:cpd03116
MNXM734	2,3-dihydroxy-3-methylbutanoate	M_MNXM734_c	C5H9O4	133.123	-1	bigg:23dhmb;biopath:2,3-Dihydroxyisovalerate;brenda:BG20392;brenda:BG29125;chebi:11424;chebi:15684;chebi:15689;chebi:49072;hmdb:HMDB12141;kegg:C04039;kegg:C04272;metacyc:CPD-13357;metacyc:DIOH-ISOVALERATE;seed:cpd02498;upa:UPC04272
MNXM738	3-oxopalmitoyl-CoA(4-)	M_MNXM738_c	C37H60N7O18P3S	1015.895	-4	bigg:3ohdcoa;biopath:3-Oxopalmitoyl-CoA;brenda:BG17266;chebi:15491;chebi:57349;hmdb:HMDB06402;kegg:C05259;metacyc:3-OXOPALMITOYL-COA;reactome:77302;seed:cpd03114
MNXM743	D-fructofuranose 1-phosphate(2-)	M_MNXM743_c	C6H11O9P	258.12	-2	bigg:f1p;biopath:beta-D-Fructose_1-phosphate;brenda:BG22630;chebi:37515;chebi:58674;hmdb:HMDB01076;kegg:C01094;metacyc:FRU1P;seed:cpd00802
MNXM748	L-1-piperideine-6-carboxylate	M_MNXM748_c	C6H8NO2	126.133	-1	bigg:thp2c;biopath:delta6-Piperidine-2-L-carboxylate;brenda:BG89115;chebi:16987;chebi:49014;chebi:49015;chebi:58769;hmdb:HMDB12130;kegg:C00450;metacyc:CPD-7682;seed:cpd00352
MNXM75	acetaldehyde	M_MNXM75_c	C2H4O	44.053	0	beilstein:505984;bigg:acald;biopath:Acetaldehyde;brenda:BG15435;brenda:BG89392;cas:75-07-0;chebi:15343;gmelin:779;hmdb:HMDB00990;kegg:C00084;metacyc:ACETALD;pdbechem:ACU;pubmed:15239123;pubmed:18001279;pubmed:2233695;pubmed:4239189;pubmed:5526694;pubmed:6036728;reactome:113532;reactome:113745;reaxys:505984;seed:cpd00071;um-bbd:c0160;upa:UPC00084;wikipedia:Acetaldehyde
MNXM750	octanoate	M_MNXM750_e;M_MNXM750_p	C8H15O2	143.204	-1	beilstein:3588079;bigg:octa;brenda:BG26171;cas:74-81-7;chebi:25646;chebi:28837;gmelin:329219;hmdb:HMDB00482;kegg:C06423;lipidmaps:LMFA01010008;metacyc:CPD-195;pubmed:11983812;seed:cpd03846;um-bbd:c0047
MNXM753	trans-hex-2-enoyl-CoA	M_MNXM753_c	C27H40N7O17P3S	859.629	-4	bigg:hx2coa;biopath:trans-Hex-2-enoyl-CoA;brenda:BG14409;brenda:BG14411;chebi:28706;chebi:62077;hmdb:HMDB03944;kegg:C05271;lipidmaps:LMFA07050019;metacyc:CPD0-2121;reactome:77324;seed:cpd03125
MNXM754	vanillin	M_MNXM754_e;M_MNXM754_p;M_MNXM754_c	C8H8O3	152.147	0	beilstein:472792;bigg:vanln;brenda:BG26657;cas:121-33-5;chebi:18346;gmelin:3596;hmdb:HMDB12308;kegg:C00755;metacyc:VANILLIN;seed:cpd00561;um-bbd:c0193
MNXM757	(S)-3-hydroxyhexanoyl-CoA	M_MNXM757_c	C27H42N7O18P3S	877.645	-4	bigg:3hhcoa;biopath:(S)-Hydroxyhexanoyl-CoA;chebi:28276;chebi:62075;hmdb:HMDB03942;kegg:C05268;lipidmaps:LMFA07050017;metacyc:OH-HEXANOYL-COA;reactome:77322;seed:cpd03122
MNXM759	4-(phosphonooxy)-L-threonine	M_MNXM759_c	C4H8NO7P	213.083	-2	bigg:phthr;brenda:BG36516;chebi:18336;chebi:58452;hmdb:HMDB06802;kegg:C06055;metacyc:4-PHOSPHONOOXY-THREONINE;metacyc:CPD0-1427;seed:cpd03607;upa:UPC06055
MNXM76	L-tyrosine zwitterion	M_MNXM76_c;M_MNXM76_e	C9H11NO3	181.189	0	bigg:tyr-L;biopath:L-Tyrosine;brenda:BG27212;chebi:17895;chebi:32760;chebi:32761;chebi:32762;chebi:46858;chebi:53696;chebi:58315;hmdb:HMDB00158;kegg:C00082;metacyc:TYR;reactome:29506;reactome:379710;seed:cpd00069;upa:UPC00082
MNXM761	cytosine	M_MNXM761_e;M_MNXM761_c	C4H5N3O	111.102	0	beilstein:2637;bigg:csn;biopath:Cytosine;brenda:BG19308;cas:71-30-7;chebi:16040;gmelin:82472;hmdb:HMDB00630;kegg:C00380;metacyc:CYTOSINE;pdbechem:CYT;pubmed:14253484;pubmed:22770225;reaxys:2637;seed:cpd00307;upa:UPC00380;wikipedia:Cytosine
MNXM765	pyrroloquinoline quinol(3-)	M_MNXM765_c	C14H5N2O8	329.198	-3	bigg:pqqh2;biopath:Pyrrolochinolinochinone_(reduced);brenda:BG5759;chebi:18356;chebi:58459;gmelin:342620;kegg:C01359;metacyc:CPD-104;seed:cpd00986;upa:UPC01359
MNXM7659	phosphatidylserine (didodecanoyl, n-C12:0)	M_MNXM7659_c	C30H57N1O10P1	622.748	-1	bigg:ps120;seed:cpd15552
MNXM766	(S)-3-hydroxyoctanoyl-CoA	M_MNXM766_c	C29H46N7O18P3S	905.698	-4	bigg:3hocoa;biopath:(S)-Hydroxyoctanoyl-CoA;chebi:28632;chebi:62617;kegg:C05266;metacyc:CPD0-2224;reactome:77330;seed:cpd03120
MNXM7660	phosphatidylserine (dihexadec-9-enoyl, n-C16:1)	M_MNXM7660_c	C38H69N1O10P1	730.929	-1	bigg:ps161;seed:cpd15556
MNXM7661	phosphatidylserine (dihexadecanoyl, n-C16:0)	M_MNXM7661_c	C38H73N1O10P1	734.961	-1	bigg:ps160;seed:cpd15555
MNXM7662	phosphatidylserine (dioctadec-11-enoyl, n-C18:1)	M_MNXM7662_c	C42H77N1O10P1	787.035	-1	bigg:ps181;seed:cpd15558
MNXM7663	phosphatidylserine (dioctadecanoyl, n-C18:0)	M_MNXM7663_c	C42H81N1O10P1	791.067	-1	bigg:ps180;seed:cpd15557
MNXM767	(S)-3-hydroxytetradecanoyl-CoA	M_MNXM767_c	C35H58N7O18P3S	989.857	-4	bigg:3htdcoa;biopath:(S)-3-Hydroxytetradecanoyl-CoA;chebi:27466;chebi:62614;hmdb:HMDB03934;kegg:C05260;metacyc:CPD0-2171;reactome:77276;seed:cpd03115
MNXM77	glycerone phosphate	M_MNXM77_c	C3H5O6P	168.042	-2	beilstein:4428349;bigg:dhap;biopath:2-Glycerone_phosphate;brenda:BG89172;chebi:16108;chebi:57642;hmdb:HMDB01473;kegg:C00111;metacyc:DIHYDROXY-ACETONE-PHOSPHATE;reactome:75970;seed:cpd00095;upa:UPC00111
MNXM773	6-hydroxynicotinate	M_MNXM773_c	C6H4NO3	138.101	-1	bigg:6hnac;biopath:6-Hydroxynicotinate;brenda:BG36363;chebi:16168;chebi:57664;gmelin:2457083;hmdb:HMDB02658;kegg:C01020;metacyc:6-HYDROXY-NICOTINATE;seed:cpd00752;upa:UPC01020
MNXM78	L-lysinium(1+)	M_MNXM78_c;M_MNXM78_e	C6H15N2O2	147.196	1	bigg:lys-L;biopath:L-Lysine;brenda:BG22685;chebi:18019;chebi:32550;chebi:32551;chebi:32552;gmelin:1149956;hmdb:HMDB00182;kegg:C00047;kegg:D02278;metacyc:LYS;reactome:29444;seed:cpd00039;upa:UPC00047;upa:UPC16440
MNXM784	trans-oct-2-enoyl-CoA	M_MNXM784_c	C29H44N7O17P3S	887.683	-4	bigg:oc2coa;biopath:trans-Oct-2-enoyl-CoA;brenda:BG15239;chebi:27537;chebi:62242;hmdb:HMDB03949;kegg:C05276;metacyc:CPD0-2108;reactome:77332;seed:cpd03130
MNXM785	UDP-N-acetyl-alpha-D-muramate	M_MNXM785_c	C20H28N3O19P2	676.393	-3	bigg:uamr;biopath:UDP-N-Acetylmuramate;brenda:BG10536;chebi:17882;chebi:58309;chebi:70757;chebi:70765;hmdb:HMDB11720;kegg:C01050;metacyc:CPD0-1338;metacyc:UDP-N-ACETYLMURAMATE;reaxys:10752674;seed:cpd00773
MNXM79	(6S)-5,6,7,8-tetrahydrofolate	M_MNXM79_c	C19H21N7O6	443.413	-2	beilstein:10223255;bigg:thf;biopath:Tetrahydrofolate;brenda:BG9334;brenda:BG9336;brenda:BG9337;chebi:15635;chebi:20506;chebi:26907;chebi:57453;chebi:67016;chebi:68437;hmdb:HMDB01846;kegg:C00101;metacyc:THF;reactome:200671;seed:cpd00087;upa:UPC00101;upa:UPX00054
MNXM790	4-amino-2-methyl-5-phosphonatomethylpyrimidine(2-)	M_MNXM790_c	C6H8N3O4P	217.119	-2	bigg:4ampm;brenda:BG21646;chebi:18032;chebi:58354;kegg:C04556;metacyc:AMINO-HYDROXYMETHYL-METHYL-PYR-P;seed:cpd02775;upa:UPC04556
MNXM791	5-amino-6-(D-ribitylamino)uracil	M_MNXM791_c	C9H16N4O6	276.247	0	beilstein:33063;bigg:4r5au;brenda:BG27771;cas:17014-74-3;chebi:15934;hmdb:HMDB11106;kegg:C04732;metacyc:AMINO-RIBOSYLAMINO-1H-3H-PYR-DIONE;pubmed:11237620;pubmed:15723519;pubmed:9211334;seed:cpd02882;upa:UPC04732
MNXM792	5-aminopentanoate	M_MNXM792_c	C5H11NO2	117.146	0	bigg:5aptn;biopath:5-Aminopentanoate;brenda:BG36521;chebi:15887;chebi:356010;gmelin:1042689;hmdb:HMDB03355;kegg:C00431;lipidmaps:LMFA01100040;metacyc:5-AMINOPENTANOATE;seed:cpd00339;upa:UPC00431
MNXM8	NAD(+)	M_MNXM8_c	C21H26N7O14P2	662.417	-1	beilstein:3868403;bigg:nad;biopath:NAD;brenda:BG11259;chebi:13389;chebi:15846;chebi:44215;chebi:57540;gmelin:684342;hmdb:HMDB00902;kegg:C00003;metacyc:NAD;reactome:29360;seed:cpd00003;upa:UPC00003
MNXM80	UMP(2-)	M_MNXM80_c	C9H11N2O9P	322.165	-2	beilstein:3570858;bigg:ump;biopath:Uridine-5-prime-phosphate;brenda:BG27452;chebi:16695;chebi:57865;gmelin:341500;hmdb:HMDB00288;kegg:C00105;metacyc:CPD0-2080;metacyc:UMP;reactome:109402;seed:cpd00091;upa:UPC00105
MNXM802	N-carbamoyl-beta-alaninate	M_MNXM802_c	C4H7N2O3	131.11	-1	beilstein:3663255;bigg:cala;biopath:3-Ureidopropionate;brenda:BG19613;chebi:11892;chebi:18261;gmelin:675229;hmdb:HMDB00026;kegg:C02642;metacyc:3-UREIDO-PROPIONATE;reactome:73588;reaxys:3663255;seed:cpd01720
MNXM807	(S)-2,3-dihydrodipicolinate	M_MNXM807_c	C7H5NO4	167.119	-2	bigg:23dhdp;biopath:2,3-Dihydrodipicolinate;brenda:BG25158;brenda:BG25159;chebi:11421;chebi:18042;chebi:30620;chebi:48052;hmdb:HMDB12247;kegg:C03340;metacyc:2-3-DIHYDRODIPICOLINATE;seed:cpd02120;upa:UPC03340
MNXM81	HSO(3)(-)	M_MNXM81_c	HO3S	81.071	-1	bigg:so3;biopath:Hydrogen_sulfite;biopath:Sulfite;brenda:BG28704;brenda:BG91992;brenda:BG93037;cas:15181-46-1;chebi:17137;chebi:17359;chebi:48854;gmelin:1455;kegg:C00094;kegg:C11481;kegg:C20393;kegg:D02059;kegg:D09002;metacyc:H2SO3;metacyc:HSO3;metacyc:SO3;reactome:1614538;seed:cpd00081;upa:UPC00094
MNXM813	cis-aconitate(3-)	M_MNXM813_c	C6H3O6	171.084	-3	bigg:acon-C;biopath:cis-Aconitate;brenda:BG23413;chebi:16383;chebi:32805;gmelin:329168;hmdb:HMDB00072;kegg:C00417;metacyc:CIS-ACONITATE;seed:cpd00331;upa:UPC00417
MNXM817	N(2)-acetyl-L-ornithine zwitterion	M_MNXM817_c	C7H14N2O3	174.198	0	bigg:acorn;biopath:N-2-Acetyl-L-ornithine;brenda:BG24348;chebi:16543;chebi:57805;hmdb:HMDB03357;kegg:C00437;metacyc:N-ALPHA-ACETYLORNITHINE;seed:cpd00342;upa:UPC00437
MNXM820	O-succinyl-L-homoserinate(1-)	M_MNXM820_c	C8H12NO6	218.184	-1	bigg:suchms;biopath:O-Succinyl-L-homoserine;brenda:BG25856;chebi:16160;chebi:57661;kegg:C01118;metacyc:O-SUCCINYL-L-HOMOSERINE;seed:cpd00822;upa:UPC01118
MNXM821	propanal	M_MNXM821_c	C3H6O	58.079	0	bigg:ppal;brenda:BG89190;cas:123-38-6;chebi:17153;hmdb:HMDB03366;kegg:C00479;metacyc:CPD-665;pdbechem:CBG;pubmed:20097366;pubmed:21568340;reaxys:506010;seed:cpd00371;um-bbd:c0207;wikipedia:Propanal
MNXM82173	siroheme	M_MNXM82173_c	C42H36FeN4O16	908.597	-8	bigg:sheme;chebi:28599;chebi:60052;kegg:C00748;metacyc:SIROHEME;seed:cpd00557;upa:UPC00748
MNXM825	(S)-3-hydroxypalmitoyl-CoA	M_MNXM825_c	C37H62N7O18P3S	1017.911	-4	bigg:3hhdcoa;biopath:(S)-3-Hydroxyhexadecanoyl-CoA;brenda:BG44415;chebi:27402;chebi:62613;hmdb:HMDB03932;kegg:C05258;lipidmaps:LMFA07050032;metacyc:CPD0-2232;reactome:77300;seed:cpd03113
MNXM829	5-oxo-4,5-dihydro-2-furylacetate	M_MNXM829_c	C6H5O4	141.102	-1	beilstein:6197268;bigg:5odhf2a;biopath:2-Oxo-2,3-dihydrofuran-5-acetate;brenda:BG76995;chebi:18267;chebi:58425;kegg:C03586;metacyc:3-OXOADIPATE-ENOL-LACTONE;seed:cpd02255;upa:UPC03586
MNXM83	Isopentenyl diphosphate	M_MNXM83_c	C5H9O7P2	243.068	-3	bigg:ipdp;biopath:delta(3)-Isopentenyl-pyrophosphate;brenda:BG89187;chebi:128769;chebi:16584;hmdb:HMDB01347;kegg:C00129;lipidmaps:LMPR01010008;metacyc:DELTA3-ISOPENTENYL-PP;reactome:191362;seed:cpd00113;upa:UPC00129
MNXM8355	C12:1-Medium-chain length Polyhydroxyalkanoate.	M_MNXM8355_c	C12H20O2R		0	bigg:C121mclPHA;seed:cpd16746
MNXM8356	C14:0-Medium-chain length Polyhydroxyalkanoate.	M_MNXM8356_c	C14H26O2R		0	bigg:C140mclPHA;seed:cpd16747
MNXM8357	C14:1-Medium-chain length Polyhydroxyalkanoate.	M_MNXM8357_c	C14H24O2R		0	bigg:C141mclPHA;seed:cpd16748
MNXM840	L-2,4-diazaniumylbutyrate	M_MNXM840_c	C4H11N2O2	119.142	1	bigg:24dab;brenda:BG36300;chebi:16028;chebi:48950;chebi:58761;chebi:64307;hmdb:HMDB02362;hmdb:HMDB06284;kegg:C03283;lipidmaps:LMFA01100052;metacyc:CPD-470;seed:cpd02095;upa:UPC03283
MNXM85	alditol	M_MNXM85_c;M_MNXM85_e	C3H8O3	92.094	0	bigg:glyc;biopath:Glycerol;brenda:BG18046;chebi:17522;chebi:17754;hmdb:HMDB00131;kegg:C00116;metacyc:GLYCEROL;reactome:76116;seed:cpd00100;upa:UPC00116;wikipedia:Glycerin
MNXM856	adenosylcobinamide phosphate(1-)	M_MNXM856_c	C58H83CoN16O14P	1318.285	-1	bigg:adocbip;chebi:2481;chebi:58502;kegg:C06509;metacyc:ADENOSYLCOBINAMIDE-P;seed:cpd03919;upa:UPC06509
MNXM858	coniferyl aldehyde	M_MNXM858_c	C10H10O3	178.185	0	bigg:conialdh;brenda:BG403;cas:458-36-6;chebi:16547;kegg:C02666;metacyc:CONIFERYL-ALDEHYDE;seed:cpd01733
MNXM86	propionyl-CoA(4-)	M_MNXM86_c	C24H36N7O17P3S	819.566	-4	bigg:ppcoa;biopath:Propanoyl-CoA;brenda:BG36287;chebi:15539;chebi:26296;chebi:57392;hmdb:HMDB01275;kegg:C00100;reactome:70843;seed:cpd00086;upa:UPC00100
MNXM866	(1S,2R)-1-C-(indol-3-yl)glycerol 3-phosphate(2-)	M_MNXM866_c	C11H12NO6P	285.19	-2	bigg:3ig3p;biopath:(3-Indolyl)-glycerol-phosphate;brenda:BG2453;chebi:51793;chebi:58866;kegg:C03506;metacyc:INDOLE-3-GLYCEROL-P;seed:cpd02210;upa:UPC03506
MNXM874	4-amino-5-hydroxymethyl-2-methylpyrimidine	M_MNXM874_c	C6H9N3O	139.155	0	bigg:4ahmmp;brenda:BG23725;cas:73-67-6;chebi:16892;drugbank:DB02022;kegg:C01279;metacyc:HMP;seed:cpd00939;upa:UPC01279
MNXM877	adenosylcobyrate	M_MNXM877_c	C55H76CoN15O11	1182.219	0	bigg:adcobhex;biopath:Adenosyl_cobyrinate_hexaamide;chebi:2483;chebi:58504;kegg:C06507;metacyc:CPD-691;seed:cpd03917;upa:UPC06507
MNXM88	palmitoyl-CoA	M_MNXM88_c	C37H62N7O17P3S	1001.911	-4	bigg:pmtcoa;biopath:Palmitoyl-CoA;brenda:BG17277;chebi:15525;chebi:24544;chebi:57379;hmdb:HMDB01338;kegg:C00154;lipidmaps:LMFA07050002;metacyc:PALMITYL-COA;reactome:200993;seed:cpd00134
MNXM880	coniferol	M_MNXM880_e;M_MNXM880_p;M_MNXM880_c	C10H12O3	180.2	0	beilstein:2048963;bigg:confrl;brenda:BG718;cas:458-35-5;chebi:17745;hmdb:HMDB12915;kegg:C00590;metacyc:CONIFERYL-ALCOHOL;pubmed:11430982;pubmed:11684179;pubmed:20336005;pubmed:6660881;reaxys:2048963;seed:cpd00458;wikipedia:Coniferyl_alcohol
MNXM881	alpha-D-ribose 1,5-bisphosphate	M_MNXM881_c	C5H8O11P2	306.058	-4	bigg:r15bp;brenda:BG20678;chebi:17994;chebi:58345;chebi:68688;chebi:68819;hmdb:HMDB11688;kegg:C01151;metacyc:RIBOSE-15-BISPHOSPHATE;pubmed:21341651;seed:cpd00847;upa:UPC01151
MNXM888	pyridine-2,5-diol	M_MNXM888_c	C5H5NO2	111.099	0	bigg:dhpyr;biopath:2,5-Dihydroxypyridine;brenda:BG20900;cas:5154-01-8;chebi:16364;kegg:C01059;metacyc:2-5-DIHYDROXYPYRIDINE;seed:cpd00778
MNXM889	toluene	M_MNXM889_c;M_MNXM889_p;M_MNXM889_e	C7H8	92.138	0	beilstein:635760;bigg:tol;brenda:BG25181;cas:108-88-3;chebi:17578;drugbank:DB01900;gmelin:2456;hmdb:HMDB13799;kegg:C01455;metacyc:TOLUENE;pdbechem:MBN;pubmed:11182169;pubmed:11314682;pubmed:11846266;pubmed:11991009;pubmed:12062755;pubmed:12213539;pubmed:12237258;pubmed:12784113;pubmed:12876426;pubmed:14512097;pubmed:14559343;pubmed:14605898;pubmed:15015825;pubmed:15019953;pubmed:15119846;pubmed:1…
MNXM890	trans-caffeate	M_MNXM890_p;M_MNXM890_c;M_MNXM890_e	C9H7O4	179.149	-1	beilstein:8986917;bigg:34dhcinm;brenda:BG28330;chebi:16433;chebi:36281;chebi:57770;gmelin:1824843;hmdb:HMDB03501;kegg:C01197;kegg:C01481;metacyc:CAFFEATE;metacyc:CPD-676;seed:cpd00881
MNXM891	(2R,3S)-3-isopropylmalate(2-)	M_MNXM891_c	C7H10O5	174.151	-2	bigg:3c2hmp;biopath:3-Isopropylmalate;brenda:BG24170;brenda:BG24174;brenda:BG37031;chebi:15592;chebi:35114;chebi:35121;chebi:43468;hmdb:HMDB12156;kegg:C04411;metacyc:2-D-THREO-HYDROXY-3-CARBOXY-ISOCAPROATE;seed:cpd02693;upa:UPC04411
MNXM89557	L-glutamate	M_MNXM89557_e;M_MNXM89557_c	C5H8NO4	146.121	-1	bigg:glu-L;biopath:L-Glutamate;brenda:BG21361;cas:11070-68-1;chebi:16015;chebi:29972;chebi:29985;chebi:29988;gmelin:936654;hmdb:HMDB00148;kegg:C00025;kegg:D04480;metacyc:GLT;reactome:29404;seed:cpd00023;upa:UPC00025
MNXM89576	tRNA(Ala)	M_MNXM89576_c				bigg:trnaala;brenda:BG92932;chebi:15986;chebi:29170;kegg:C00419;kegg:C01635;metacyc:ALA-tRNAs;seed:cpd11674;seed:cpd11906
MNXM89582	hydrogen sulfide	M_MNXM89582_c	HS	33.073	-1	bigg:h2s;biopath:Hydrogen_sulfide;brenda:BG76383;brenda:BG79324;brenda:BG91991;brenda:BG92016;cas:15035-72-0;chebi:15138;chebi:16136;chebi:16385;chebi:26822;chebi:29919;chebi:30488;chebi:51114;gmelin:24766;hmdb:HMDB03276;kegg:C00283;kegg:C00297;kegg:C20391;metacyc:CPD-7046;metacyc:CPD-846;metacyc:HS;reactome:1614532;reactome:936697;seed:cpd00239;upa:UPC00283
MNXM89588	alpha-D-glucose 1-phosphate(2-)	M_MNXM89588_c	C6H11O9P	258.12	-2	beilstein:3560164;bigg:g1p;brenda:BG22605;chebi:29042;chebi:58601;gmelin:2228361;kegg:C00103;metacyc:GLC-1-P;reaxys:3560164;seed:cpd00089;upa:UPC00103
MNXM89621	beta-D-fructofuranose 6-phosphate(2-)	M_MNXM89621_c	C6H11O9P	258.12	-2	beilstein:6422468;bigg:f6p;bigg:f6p-B;biopath:beta-D-Fructose_6-phosphate;brenda:BG22637;brenda:BG56501;chebi:16084;chebi:45804;chebi:57634;chebi:61527;chebi:61553;hmdb:HMDB03971;kegg:C00085;kegg:C05345;metacyc:FRUCTOSE-6P;seed:cpd00072;upa:UPC00085;upa:UPC05345
MNXM89643	D-ribose 5-phosphate	M_MNXM89643_c	C5H9O8P	228.094	-2	bigg:r5p;biopath:alpha-D-Ribose_5-phosphate;brenda:BG34575;brenda:BG81798;cas:4300-28-1;chebi:18189;chebi:52742;hmdb:HMDB00618;hmdb:HMDB01548;kegg:C00117;kegg:C03736;metacyc:RIBOSE-5P;pubchem:24794349;seed:cpd00101;upa:UPC00117
MNXM89661	isocitrate(3-)	M_MNXM89661_c	C6H5O7	189.1	-3	beilstein:3971277;bigg:icit;brenda:BG23698;chebi:16087;chebi:30887;chebi:36453;chebi:36454;gmelin:329802;hmdb:HMDB00193;kegg:C00311;reaxys:3971277;seed:cpd00260;upa:UPC00311
MNXM89689	ornithinium(1+)	M_MNXM89689_p;M_MNXM89689_e;M_MNXM89689_c	C5H13N2O2	133.169	1	bigg:orn;brenda:BG20621;chebi:18257;chebi:32964;chebi:44548;chebi:46912;chebi:46913;kegg:C01602;lipidmaps:LMFA01100057;metacyc:25-DIAMINOPENTANOATE;seed:cpd00064;upa:UPC00077
MNXM89752	L-glutamyl-tRNA(Glu)	M_MNXM89752_c				bigg:glutrna;chebi:29157;chebi:29165;kegg:C02987;kegg:C06112;metacyc:Charged-GLT-tRNAs;metacyc:L-glutamyl-tRNAGln;reactome:379744;reactome:379751;seed:cpd12227;seed:cpd12828;upa:UPC02987
MNXM89763	glycyl-tRNA(Gly)	M_MNXM89763_c				bigg:glytrna;chebi:29156;kegg:C02412;metacyc:Charged-GLY-tRNAs;reactome:379781;seed:cpd12100
MNXM89802	L-phenylalanyl-tRNA(Phe)	M_MNXM89802_c				bigg:phetrna;chebi:29153;kegg:C03511;metacyc:Charged-PHE-tRNAs;reactome:379789;seed:cpd12335
MNXM89803	L-seryl-tRNA(Ser)	M_MNXM89803_c				bigg:sertrna;chebi:29162;kegg:C02553;metacyc:Charged-SER-tRNAs;reactome:379777;seed:cpd12132
MNXM89810	Gln-tRNA(Gln)	M_MNXM89810_c				bigg:glntrna;chebi:29166;kegg:C02282;metacyc:Charged-GLN-tRNAs;reactome:379753;reactome:379772;seed:cpd12060
MNXM89811	L-aspartyl-tRNA(Asn)	M_MNXM89811_c				bigg:asptrna;brenda:BL135101;chebi:29151;chebi:29158;kegg:C02984;kegg:C06113;metacyc:Charged-ASP-tRNAs;metacyc:L-aspartyl-tRNAAsn;reactome:379698;reactome:379707;seed:cpd12226;seed:cpd12829
MNXM89815	Ala-tRNA(Ala)	M_MNXM89815_c				bigg:alatrna;chebi:17732;kegg:C00886;metacyc:Charged-ALA-tRNAs;reactome:379729;seed:cpd11770
MNXM89822	L-tyrosyl-tRNA(Tyr)	M_MNXM89822_c	RC9H10NO2			bigg:tyrtrna;brenda:BG93799;chebi:29161;kegg:C02839;metacyc:Charged-TYR-tRNAs;reactome:379755;seed:cpd12194
MNXM89831	L-histidyl-tRNA(His)	M_MNXM89831_c				bigg:histrna;chebi:29155;kegg:C02988;metacyc:Charged-HIS-tRNAs;reactome:379786;seed:cpd12228
MNXM89832	L-isoleucyl-tRNA(Ile)	M_MNXM89832_c				bigg:iletrna;chebi:29160;kegg:C03127;metacyc:Charged-ILE-tRNAs;reactome:379769;reactome:379787;seed:cpd12256
MNXM89855	Protoporphyrin	M_MNXM89855_c	C34H32N4O4	560.642	-2	bigg:ppp9;biopath:Protoporphyrin_IX;brenda:BG16645;cas:553-12-8;chebi:15430;chebi:36159;chebi:57306;hmdb:HMDB00241;kegg:C02191;metacyc:PROTOPORPHYRIN_IX;reactome:189463;seed:cpd01476;upa:UPC02191
MNXM89870	Arg-tRNA(Arg)	M_MNXM89870_c				bigg:argtrna;chebi:18366;kegg:C02163;metacyc:Charged-ARG-tRNAs;reactome:379708;reactome:379720;seed:cpd12036
MNXM89895	L-threonyl-tRNA(Thr)	M_MNXM89895_c				bigg:thrtrna;chebi:29163;kegg:C02992;metacyc:Charged-THR-tRNAs;reactome:379779;seed:cpd12229
MNXM89922	L-lysyl-tRNA(Lys)	M_MNXM89922_c				bigg:lystrna;biopath:L-Lysyl-tRNA;chebi:16047;kegg:C01931;metacyc:Charged-LYS-tRNAs;reactome:379736;reactome:379795;seed:cpd01326;seed:cpd15249
MNXM89939	N-acetyl-D-glucosamine 1-phosphate	M_MNXM89939_c				bigg:acgam1p;brenda:BG26142;chebi:21519;chebi:7125;hmdb:HMDB01367;kegg:C04256;reactome:532204;seed:cpd02611;upa:UPC04256;upa:UPC04501
MNXM89948	carnitine	M_MNXM89948_c;M_MNXM89948_e	C7H15NO3	161.199	0	beilstein:1866665;bigg:crn;brenda:BG46143;cas:461-06-3;chebi:17126;chebi:3424;drugbank:DB02648;kegg:C00487;metacyc:DL-CARNITINE;patent:US4255449;patent:US4315944;pubmed:22770225;reactome:30235;reaxys:1866665;seed:cpd00266;upa:UPC00487;wikipedia:Carnitine
MNXM89949	cis-hexadec-9-enoyl-[acyl-carrier protein] (n-C16:1)	M_MNXM89949_c	C27H49N2O8PRS		-1	bigg:hdeACP;seed:cpd15239
MNXM9	phosphate	M_MNXM9_e;M_MNXM9_c	HO4P	95.979	-2	bigg:pi;biopath:Phosphate;biopath:Phosphate_(protonated);bnice:C9;brenda:BG92038;chebi:18367;chebi:24838;chebi:26020;chebi:26078;chebi:32596;chebi:34683;chebi:35433;chebi:37583;chebi:37585;chebi:39745;chebi:43474;chebi:4496;chebi:63036;chebi:63051;chebi:9679;gmelin:1998;hmdb:HMDB02142;kegg:C00009;kegg:C13556;kegg:C13558;metacyc:CPD0-1421;metacyc:PHOSPHATE-GROUP;metacyc:Pi;molbase:1628;pdbechem:IP…
MNXM90	choline	M_MNXM90_c;M_MNXM90_e	C5H14NO	104.171	1	beilstein:1736748;bigg:chol;biopath:Choline;brenda:BG36437;cas:62-49-7;chebi:15354;drugbank:DB00122;gmelin:324597;hmdb:HMDB00097;kegg:C00114;metacyc:CHOLINE;pdbechem:CHT;pubmed:10930630;pubmed:14972364;pubmed:17344490;pubmed:20038853;pubmed:20446114;pubmed:22770225;pubmed:6420466;reactome:264618;reactome:264638;reaxys:1736748;seed:cpd00098;upa:UPC00114;wikipedia:Choline
MNXM9001	pentanal	M_MNXM9001_c	C5H10O	86.132	0	bigg:ptal;cas:110-62-3;seed:cpd15621
MNXM90012	L-cysteinyl-tRNA(Cys)	M_MNXM90012_c				bigg:cystrna;chebi:29152;kegg:C03125;metacyc:Charged-CYS-tRNAs;reactome:379719;seed:cpd12255
MNXM90110	L-valyl-tRNA(Val)	M_MNXM90110_c				bigg:valtrna;brenda:BG93800;chebi:29164;kegg:C02554;metacyc:Charged-VAL-tRNAs;reactome:379790;seed:cpd12133
MNXM902	maleamate	M_MNXM902_c	C4H4NO3	114.079	-1	bigg:malm;biopath:Maleamate;brenda:BG19320;chebi:16146;chebi:29045;kegg:C01596;metacyc:MALEAMATE;seed:cpd01123
MNXM90238	hydrogenobyrinate	M_MNXM90238_c	C45H54N4O14	874.929	-6	bigg:hgbyr;brenda:BG33971;kegg:C06399;metacyc:CPD-687;pubchem:25244979;seed:cpd03832;upa:UPC06399
MNXM90282	3-methylglutaconyl-CoA	M_MNXM90282_c	C27H37N7O19P3S	888.604	-5	bigg:3mgcoa;biopath:trans-3-Methylglutaconyl-CoA;hmdb:HMDB01057;kegg:C03231;metacyc:TRANS-3-METHYL-GLUTACONYL-COA;pubchem:25244136;seed:cpd02068;upa:UPC03231
MNXM90295	hydrogenobyrinate a,c-diamide	M_MNXM90295_c	C45H58N6O12	874.975	-4	bigg:hgbam;kegg:C06503;metacyc:CPD-688;pubchem:25244717;seed:cpd03913;upa:UPC06503
MNXM90303	precorrin-6B	M_MNXM90303_c	C44H49N4O16	889.877	-7	bigg:pre6b;biopath:Precorrin_6B;kegg:C06319;metacyc:CPD-679;pubchem:25243924;seed:cpd03760;upa:UPC06319
MNXM90340	tRNA(Gly)	M_MNXM90340_c				bigg:trnagly;brenda:BG92932;chebi:15986;chebi:29176;kegg:C00419;kegg:C01642;metacyc:GLY-tRNAs;reactome:379770;seed:cpd11674;seed:cpd11913
MNXM90341	(S)-3-hydroxyisobutyryl-CoA	M_MNXM90341_c	C25H38N7O18P3S	849.592	-4	bigg:3hibutcoa;biopath:(S)-3-Hydroxyisobutyryl-CoA;chebi:28259;chebi:62611;kegg:C06000;metacyc:CPD-12174;reactome:71847;seed:cpd03572
MNXM90394	4-Imidazolone-5-propanoate	M_MNXM90394_c	C6H7N2O3	155.131	-1	bigg:4izp;biopath:4-Imidazolone-5-propanoate;brenda:BG23570;brenda:BG88103;chebi:11041;chebi:27384;chebi:57255;kegg:C03680;metacyc:4-IMIDAZOLONE-5-PROPIONATE;reactome:34979;seed:cpd02311;upa:UPC03680
MNXM90401	beta-D-glucose 6-phosphate	M_MNXM90401_c	C6H11O9P	258.12	-2	bigg:g6p-B;seed:cpd00863
MNXM90545	H2	M_MNXM90545_p;M_MNXM90545_e;M_MNXM90545_c	H2	2.016	0	bigg:h2;biopath:Hydrogen;cas:1333-74-0;chebi:18276;chebi:29239;chebi:29293;chebi:29297;chebi:29299;chebi:29300;hmdb:HMDB01362;kegg:C00282;metacyc:HYDROGEN-MOLECULE;reactome:113555;seed:cpd11640;upa:UPC00282
MNXM90601	4-Carboxy-2-hydroxyhexa-2,4-dienedioate	M_MNXM90601_c	C7H3O7	199.095	-3	bigg:omaenol;cas:53-42-9;seed:cpd02717
MNXM90660	S-Succinyldihydrolipoamide	M_MNXM90660_c	C12H20NO4S2	306.422	-1	bigg:sdhlam;cas:None;chebi:17432;kegg:C01169;seed:cpd00860
MNXM90663	trans-octadec-2-enoyl-[acyl-carrier protein]	M_MNXM90663_c	C29H53N2O8PRS		-1	bigg:toctd2eACP;seed:cpd15572
MNXM90666	tRNA(Cys)	M_MNXM90666_c				bigg:trnacys;chebi:29167;kegg:C01639;metacyc:CYS-tRNAs;reactome:379725;seed:cpd11910
MNXM90667	tRNA(Pro)	M_MNXM90667_c	RH			bigg:trnapro;chebi:29177;kegg:C01649;metacyc:PRO-tRNAs;reactome:379768;reactome:379775;seed:cpd11920
MNXM90668	tRNA(Tyr)	M_MNXM90668_c	RH			bigg:trnatyr;chebi:29182;kegg:C00787;metacyc:TYR-tRNAs;reactome:379756;seed:cpd11751
MNXM90682	4-oxalocrotonate	M_MNXM90682_c	C6H4O5	156.093	-2	bigg:oxalc;cas:59-85-8;seed:cpd02183
MNXM90751	tRNA(Arg)	M_MNXM90751_c				bigg:trnaarg;chebi:29171;kegg:C01636;metacyc:ARG-tRNAs;reactome:379704;reactome:379727;seed:cpd11907
MNXM90752	tRNA(Asp)	M_MNXM90752_c				bigg:trnaasp;brenda:BG92932;chebi:15986;chebi:29186;kegg:C00419;kegg:C01638;metacyc:ASP-tRNAs;pdb:3TRA;reactome:379711;reactome:379715;seed:cpd11674;seed:cpd11909
MNXM90753	tRNA(Phe)	M_MNXM90753_c				bigg:trnaphe;brenda:BG92932;chebi:15986;chebi:29184;kegg:C00419;kegg:C01648;metacyc:PHE-tRNAs;pdb:1EHZ;reactome:379760;seed:cpd11674;seed:cpd11919
MNXM90822	FAD	M_MNXM90822_c	C27H31N9O15P2	783.534	-2	bigg:fad;biopath:FAD;brenda:BG14245;brenda:BG33700;chebi:16238;chebi:24040;chebi:57692;hmdb:HMDB01248;kegg:C00016;metacyc:FAD;reactome:113596;seed:cpd00015;upa:UPC00016
MNXM90878	tRNA(His)	M_MNXM90878_c				bigg:trnahis;brenda:BG92932;chebi:15986;chebi:29178;kegg:C00419;kegg:C01643;metacyc:HIS-tRNAs;reactome:379758;seed:cpd11674;seed:cpd11914
MNXM90879	tRNA(Ile)	M_MNXM90879_c				bigg:trnaile;chebi:29174;kegg:C01644;metacyc:ILE-tRNAs;reactome:379739;reactome:379750;seed:cpd11915
MNXM90880	tRNA(Leu)	M_MNXM90880_c				bigg:trnaleu;chebi:29169;kegg:C01645;metacyc:LEU-tRNAs;reactome:379771;reactome:379788;seed:cpd11916
MNXM90882	tRNA(Met)	M_MNXM90882_c				bigg:trnamet;chebi:29173;kegg:C01647;metacyc:MET-tRNAs;reactome:379741;reactome:379742;seed:cpd11918
MNXM90883	tRNA(Thr)	M_MNXM90883_c				bigg:trnathr;brenda:BG92932;chebi:15986;chebi:29180;kegg:C00419;kegg:C01651;metacyc:THR-tRNAs;reactome:379791;seed:cpd11674;seed:cpd11922
MNXM90885	tRNA(Val)	M_MNXM90885_c				bigg:trnaval;chebi:29183;kegg:C01653;metacyc:VAL-tRNAs;reactome:379793;seed:cpd11924
MNXM90886	tRNA(Glu)	M_MNXM90886_c				bigg:trnaglu;chebi:29175;kegg:C01641;metacyc:GLT-tRNAs;reactome:379754;reactome:379778;seed:cpd11912;upa:UPC01641
MNXM90976	dihydrosirohydrochlorin	M_MNXM90976_c	C42H41N4O16	857.792	-7	bigg:dscl;bigg:pre2;brenda:BG18385;cas:65207-12-7;kegg:C02463;seed:cpd01620;upa:UPC02463
MNXM91028	tRNA(Ser)	M_MNXM91028_c				bigg:trnaser;brenda:BG92932;chebi:15986;chebi:29179;kegg:C00419;kegg:C01650;metacyc:SER-tRNAs;reactome:379761;seed:cpd11674;seed:cpd11921
MNXM91043	1,2-Dihydroxy-3-methylcyclohexa-3,5-dienecarboxylate	M_MNXM91043_c	C8H9O4	169.155	-1	bigg:dh3mchc;cas:486-25-9;chebi:17641;kegg:C06720;seed:cpd04108
MNXM91067	2-Hydroxy-5-methyl-cis,cis-muconate	M_MNXM91067_c	C7H6O5	170.12	-2	bigg:hmccm;chebi:28249;kegg:C07478;seed:cpd04651
MNXM91095	3-Oxooctadecanoyl-[acyl-carrier protein]	M_MNXM91095_c	C29H53N2O9PRS		-1	bigg:3ooctdACP;seed:cpd15377
MNXM911	1-piperideine-2-carboxylate	M_MNXM911_c	C6H8NO2	126.133	-1	bigg:1pipdn2c;biopath:delta1-Piperidine-2-carboxylate;brenda:BG23761;chebi:16187;chebi:30912;hmdb:HMDB01084;kegg:C04092;metacyc:DELTA1-PIPERIDEINE-2-CARBOXYLATE;seed:cpd00922
MNXM91157	Cytochrome c	M_MNXM91157_c	C42H52FeN8O6S2	884.887	0	bigg:cytcc;cas:9007-43-6;seed:cpd00410
MNXM91192	Ferricytochrome c	M_MNXM91192_c	C42H54FeN8O6S2	886.903	3	bigg:ficytC;bigg:ficytc;bigg:ficytcc553;seed:cpd00109
MNXM91194	Ferrocytochrome C	M_MNXM91194_c	C42H54FeN8O6S2	886.903	2	bigg:focytC;bigg:focytc;bigg:focytcc553;seed:cpd00110
MNXM91300	S-Glutaryldihydrolipoamide	M_MNXM91300_c	C13H22NO4S2	320.448	-1	bigg:S-gtrdhdlp;cas:551-72-4;seed:cpd03672
MNXM91319	tRNA	M_MNXM91319_c				brenda:BG92932;cas:9014-25-9;chebi:15986;chebi:17843;kegg:C00066;kegg:C00419;metacyc:All-tRNAs;metacyc:Polynucleotide-Holder;metacyc:tRNA-Holder;seed:cpd11615;seed:cpd11674
MNXM916	6-amino-2-oxohexanoic acid zwitterion	M_MNXM916_c	C6H11NO3	145.156	0	bigg:6a2ohxnt;biopath:6-Amino-2-oxohexanoate;brenda:BG21981;chebi:17534;chebi:58183;hmdb:HMDB12151;kegg:C03239;metacyc:2-KETO-6-AMINO-CAPROATE;seed:cpd02074
MNXM91734	sirohydrochlorin	M_MNXM91734_c	C42H39N4O16	855.776	-7	bigg:scl;brenda:BG18386;chebi:18023;chebi:58351;kegg:C05778;metacyc:SIROHYDROCHLORIN;seed:cpd03426;upa:UPC05778
MNXM92	succinyl-CoA(5-)	M_MNXM92_c	C25H35N7O19P3S	862.567	-5	bigg:succoa;biopath:Succinyl-CoA;brenda:BG55439;chebi:15380;chebi:57292;hmdb:HMDB01022;kegg:C00091;reactome:70958;seed:cpd00078;upa:UPC00091
MNXM92188	Cob(I)yrinate a,c diamide	M_MNXM92188_c	C45H56CoN6O12	931.892	-5	bigg:co1dam;hmdb:HMDB06904;kegg:C06505;seed:cpd03915;upa:UPC06505
MNXM92415	L-Glutamyl-tRNA(Gln)	M_MNXM92415_c	C5H7NO3R		0	bigg:glutrna(gln)
MNXM925	holo-[acyl-carrier protein]	M_MNXM925_c				bigg:ACP;biopath:ACP-SH;biopath:Thiol;brenda:BG93328;chebi:13534;chebi:18359;chebi:29256;chebi:47908;kegg:C00145;kegg:C00229;kegg:C00812;kegg:C01336;kegg:C04298;kegg:C16736;metacyc:ACP;metacyc:Alkyl-Thiols;metacyc:Malonate-Decarboxylases-Thiol-Form;metacyc:Thiols;seed:cpd11493;seed:cpd11622;seed:cpd11753;seed:cpd11849;seed:cpd12512;upa:UPC00229
MNXM93	fumarate(2-)	M_MNXM93_e;M_MNXM93_c	C4H2O4	114.056	-2	beilstein:1861276;bigg:fum;biopath:Fumarate;brenda:BG19266;cas:142-42-7;chebi:18012;chebi:22958;chebi:29806;chebi:36180;chebi:37154;chebi:37155;drugbank:DB01677;gmelin:325288;hmdb:HMDB00134;kegg:C00122;metacyc:FUM;pdbechem:FMR;pubmed:15618158;pubmed:16857679;pubmed:17190852;pubmed:22052553;pubmed:22405071;reactome:113588;reactome:29586;reaxys:1861276;seed:cpd00106;um-bbd:c0111;upa:UPC00122
MNXM933	(S)-methylmalonate semialdehyde	M_MNXM933_c	C4H5O3	101.081	-1	bigg:2mop;bigg:mmtsa;biopath:(S)-Methylmalonate_semialdehyde;brenda:BG19437;chebi:27821;chebi:62413;hmdb:HMDB02217;kegg:C06002;lipidmaps:LMFA01060190;metacyc:CH3-MALONATE-S-ALD;seed:cpd00287
MNXM935	2'-deoxyinosine	M_MNXM935_c	C10H12N4O4	252.227	0	bigg:din;biopath:2-prime-Deoxyinosine;brenda:BG635;cas:890-38-0;chebi:28997;drugbank:DB02380;hmdb:HMDB00071;kegg:C05512;metacyc:DEOXYINOSINE;seed:cpd03279
MNXM937	2-amino-6-(hydroxymethyl)-7,8-dihydropteridin-4-ol	M_MNXM937_c	C7H9N5O2	195.179	0	bigg:2ahhmp;bigg:6hmhpt;biopath:2-Amino-4-hydroxy-6-hydroxymethyl-dihydropteridine;brenda:BG25368;chebi:17083;kegg:C01300;metacyc:AMINO-OH-HYDROXYMETHYL-DIHYDROPTERIDINE;seed:cpd00954;upa:UPC01300
MNXM93746	Oxidized rubredoxin	M_MNXM93746_c	UK	277.127	0	bigg:rbrdxOX
MNXM93886	Reduced rubredoxin	M_MNXM93886_c	UK	277.127	0	bigg:rbrdxRD
MNXM94	L-tryptophan zwitterion	M_MNXM94_e;M_MNXM94_c	C11H12N2O2	204.225	0	bigg:trp-L;biopath:L-Tryptophan;brenda:BG2198;chebi:16828;chebi:29954;chebi:32702;chebi:32704;chebi:57912;gmelin:1896155;hmdb:HMDB00929;kegg:C00078;metacyc:TRP;reactome:29500;seed:cpd00065;upa:UPC00078;upa:UPC00806
MNXM943	cadaverine	M_MNXM943_c	C5H16N2	104.194	2	bigg:15dap;biopath:Cadaverine;brenda:BG20764;chebi:18127;chebi:58384;hmdb:HMDB02322;kegg:C01672;metacyc:CADAVERINE;seed:cpd01155
MNXM944	cob(II)yrinic acid a,c diamide(4-)	M_MNXM944_c	C45H56CoN6O12	931.892	-4	bigg:co2dam;chebi:27937;chebi:58537;kegg:C06504;metacyc:CPD-689;seed:cpd03914;upa:UPC06504
MNXM947	methacrylyl-CoA	M_MNXM947_c	C25H36N7O17P3S	831.576	-4	bigg:2mp2coa;biopath:2-Methylprop-2-enoyl-CoA;chebi:27754;chebi:62500;hmdb:HMDB01011;kegg:C03460;reactome:70858;seed:cpd02187
MNXM95381	N-formylmethionyl-tRNA(fMet)	M_MNXM95381_c				bigg:fmettrna;chebi:17119;kegg:C03294;metacyc:N-formyl-L-methionyl-tRNAfmet;seed:cpd12285
MNXM955	UDP-N-acetylmuramoyl-L-alanyl-D-glutamate(4-)	M_MNXM955_c	C28H39N5O23P2	875.576	-4	bigg:uamag;brenda:BG14855;chebi:16970;chebi:46143;chebi:57968;kegg:C00692;metacyc:UDP-AA-GLUTAMATE;seed:cpd00525
MNXM959	2-dehydropantoate	M_MNXM959_c	C6H9O4	145.133	-1	bigg:2dhp;biopath:2-Dehydropantoate;brenda:BG89120;chebi:11561;chebi:17094;drugbank:DB03795;kegg:C00966;metacyc:2-DEHYDROPANTOATE;seed:cpd00712;upa:UPC00966
MNXM961	4-methylcatechol	M_MNXM961_c	C7H8O2	124.137	0	bigg:4mcat;brenda:BG25249;cas:452-86-8;chebi:17254;drugbank:DB04120;hmdb:HMDB00873;kegg:C06730;metacyc:4-METHYLCATECHOL;pubmed:18499097;reaxys:636512;seed:cpd04117;um-bbd:c0126
MNXM965	7,8-dihydropteroate	M_MNXM965_c	C14H13N6O3	313.291	-1	bigg:dhpt;biopath:7,8-Dihydropteroate;brenda:BG5107;chebi:17839;chebi:4581;hmdb:HMDB01412;kegg:C00921;metacyc:7-8-DIHYDROPTEROATE;pubmed:9118956;seed:cpd00683;upa:UPC00921
MNXM96530	carbonic acid	M_MNXM96530_c	H2CO3	62.025	0	bigg:h2co3;upa:UPC01353
MNXM969	alpha-D-glucosamine 1-phosphate(1-)	M_MNXM969_c	C6H13NO8P	258.143	-1	bigg:gam1p;brenda:BG22720;brenda:BG22722;chebi:27625;chebi:28207;chebi:58516;hmdb:HMDB01109;kegg:C06156;metacyc:CPD0-1646;metacyc:GLUCOSAMINE-1P;seed:cpd03671;upa:UPC06156
MNXM97	L-phenylalanine	M_MNXM97_c;M_MNXM97_e	C9H11NO2	165.189	0	bigg:phe-L;biopath:L-Phenylalanine;brenda:BG27187;chebi:17295;chebi:29997;chebi:32486;chebi:32487;chebi:58095;hmdb:HMDB00159;kegg:C00079;metacyc:PHE;pubmed:21956539;reactome:29502;seed:cpd00066;upa:UPC00079
MNXM97009	Formaldehyde	M_MNXM97009_c	CH2O	30.026	0	bigg:fald;cas:50-00-0;seed:cpd00055;upa:UPC00067
MNXM97011	beta-D-Ribofuranose	M_MNXM97011_c;M_MNXM97011_e	C5H10O5	150.13	0	bigg:rib-D;biopath:beta-D-Ribofuranose;seed:cpd00105;upa:UPC00121
MNXM97039	4-oxalomesaconate (keto form)	M_MNXM97039_c	C7H3O7	199.095	-3	bigg:omaketo;brenda:BG25008;brenda:BG25009;brenda:BG37230;cas:302-01-2;chebi:16321;chebi:57732;kegg:C05364;metacyc:CPD-185;metacyc:CPD-186;seed:cpd03178;seed:cpd16739
MNXM975	D-lysinium(1+)	M_MNXM975_c	C6H15N2O2	147.196	1	bigg:lys-D;brenda:BG22686;chebi:16855;chebi:32556;chebi:32557;chebi:32558;hmdb:HMDB03405;kegg:C00739;metacyc:CPD-219;seed:cpd00549
MNXM979	octanoyl-[acyl-carrier protein]	M_MNXM979_c	C8H15OSR			bigg:ocACP;chebi:7725;kegg:C05752;lipid:LMFA07060010;seed:cpd11470;upa:UPC05752
MNXM98	(S)-malate	M_MNXM98_c;M_MNXM98_e	C4H4O5	132.072	-2	beilstein:4133558;bigg:mal-L;biopath:(S)-Malate;brenda:BG19469;chebi:15589;chebi:30797;hmdb:HMDB00156;kegg:C00149;metacyc:MAL;reactome:113544;reaxys:4133558;seed:cpd00130;upa:UPC00149
MNXM982	vanillate	M_MNXM982_c	C8H7O4	167.139	-1	beilstein:6504377;bigg:vanlt;brenda:BG26698;chebi:16632;chebi:30816;drugbank:DB08711;hmdb:HMDB00484;kegg:C06672;metacyc:VANILLATE;pdbechem:VNL;seed:cpd04073;um-bbd:c0194
MNXM9829	2-Hydroxy-2,4-pentadienoate	M_MNXM9829_c	C5H5O3	113.091	-1	bigg:chpd;bigg:op4en;chebi:1113;chebi:11641;chebi:18355;chebi:37318;chebi:37319;chebi:48643;chebi:60886;chebi:67152;kegg:C00596;metacyc:CPD-14447;metacyc:CPD-6761;metacyc:OXOPENTENOATE;seed:cpd00461;upa:UPC00596
MNXM985	(2S)-2-isopropylmalate(2-)	M_MNXM985_c	C7H10O5	174.151	-2	bigg:3c3hmp;biopath:3-Carboxy-3-hydroxyisocaproate;brenda:BG34535;chebi:1178;chebi:28107;chebi:28635;chebi:35128;hmdb:HMDB00402;kegg:C02504;lipidmaps:LMFA01170083;metacyc:3-CARBOXY-3-HYDROXY-ISOCAPROATE;seed:cpd01646;upa:UPC02504
MNXM993	7,8-dihydroneopterin	M_MNXM993_c	C9H13N5O4	255.231	0	beilstein:2291612;beilstein:7096689;beilstein:8572370;bigg:dhnpt;biopath:Dihydroneopterin;brenda:BG27500;cas:1218-98-0;chebi:17001;drugbank:DB04425;kegg:C04874;metacyc:DIHYDRO-NEO-PTERIN;pdbechem:NPR;pubmed:12804528;pubmed:22770225;reaxys:2291612;seed:cpd02961;upa:UPC04874
