# Supplementary material for: Efficient Reconstruction of Predictive Consensus Metabolic Network Models
Source: PLoS Comput Biol. 2016 Aug 26;12(8):e1005085. doi: 10.1371/journal.pcbi.1005085 (PMC5001716; doi:10.1371/journal.pcbi.1005085)
Supplement: S1 Dataset — This file contains the original models, the input models, the BCMs, and the RCMs for COMMGEN as well as an overview of the changes made between original and input models. (ZIP) [file pcbi.1005085.s001.zip › S4-Models/Input/Pputida/iJN746_COMMGEN/enzymes.tsv]

R10059220_B-1	1*gene:PP0213	-1000.0	1000.0
R1080E900_B-2		-1000.0	1000.0
R10C5F771_LR-3	1*gene:PP5030	0	1000.0
R110DE088_RL-4	1*gene:PP2862	-1000.0	0
R1111FCDD_B-5	1*gene:PP3721	-1000.0	1000.0
R11308286_B-6		-1000.0	1000.0
R11642096_RL-7	1*gene:PP0602	-1000.0	0
R116941BB_RL-8	1*gene:PP1602;1*gene:PP4174	-1000.0	0
R11AF21C4_RL-9		-1000.0	0
R11CAE0A7_RL-10	1*gene:PP4097	-1000.0	0
R121EB2C0_RL-11	1*gene:PP4935	-1000.0	0
R1297B88B_RL-12	1*gene:PP1916;1*gene:PP4175	-1000.0	0
R12BF75B8_B-13	1*gene:PP3417	-1000.0	1000.0
R12C62D6F_B-14		-1000.0	100.0
R12C8DE28_LR-15		0	20.0
R13020D46_B-16		-1000.0	1000.0
R1303F642_B-17	1*gene:PP0675	-1000.0	1000.0
R13978954_RL-18		-1000.0	0
R13BF81AA_RL-19	1*gene:PP3433	-1000.0	0
R13D6A909_RL-20		-1000.0	0
R140CB6B1_B-21	1*gene:PP0849	-1000.0	1000.0
R1463504D_B-22	1*gene:PP0545	-1000.0	1000.0
R1463504D_B-23	1*gene:PP0545;1*gene:PP2589;1*gene:PP2680;1*gene:PP2694;1*gene:PP3463;1*gene:PP5258	-1000.0	0
R14F2EE95_RL-24	1*gene:PP0868+1*gene:PP0869+1*gene:PP0870;1*gene:PP0868+1*gene:PP0870+1*gene:PP0871	-1000.0	0
R15538ABD_LR-25	1*gene:PP1377;1*gene:PP3280	0	1000.0
R15A030E4_RL-26	1*gene:PP0520	-1000.0	0
R15F4E9E9_B-27	1*gene:PP1206	-1000.0	1000.0
R15F8C459_LR-28		0	1000.0
R163AA2F6_RL-29		-1000.0	0
R168BB7F_B-30		0	0
R16FBD0E6_B-31	1*gene:PP3511	-1000.0	1000.0
R1723CBEB_B-32	1*gene:PP0321	-1000.0	1000.0
R173C6447_LR-33	1*gene:PP4717	0	1000.0
R17525509_B-34	1*gene:PP3376	-1000.0	1000.0
R17F3A914_RL-35	1*gene:PP5079	-1000.0	0
R1884F285_LR-36	1*gene:PP0236	0	1000.0
R18C21576_B-37	1*gene:PP5364	-1000.0	1000.0
R18CCAFB5_RL-38	1*gene:PP1916;1*gene:PP4175	-1000.0	0
R18F126FB_B-39	1*gene:PP1400	-1000.0	1000.0
R190EC224_RL-40	1*gene:PP4477	-1000.0	0
R19BF3F24_B-41	1*gene:PP1419	-1000.0	1000.0
R19CB1F_RL-42	1*gene:PP5168+1*gene:PP5169+1*gene:PP5170+1*gene:PP5171	-1000.0	0
R19CFFD43_RL-43	1*gene:PP4483+1*gene:PP4484+1*gene:PP4485+1*gene:PP4486	-1000.0	0
R19DC042B_B-44	1*gene:PP1995	-1000.0	1000.0
R1A3265CD_B-45		-1000.0	1000.0
R1A49FA27_B-46	1*gene:PP4266	-1000.0	1000.0
R1A5F9725_LR-47	1*gene:PP3377	0	1000.0
R1AEEC0DD_B-48	1*gene:pWW0127	-1000.0	1000.0
R1B15D75B_B-49		0	0
R1B5B2789_RL-50	1*gene:PP2904	-1000.0	0
R1B7D1CDE_RL-51		-1000.0	0
R1B8193E7_RL-52	1*gene:PP4266	-1000.0	0
R1BC7F65A_B-53	1*gene:PP2800;1*gene:PP4223	-1000.0	1000.0
R1BD8A58B_LR-54	1*gene:PP1362;1*gene:PP4301	0	1000.0
R1BF97553_B-55	1*gene:PP3940	-1000.0	1000.0
R1C451E48_RL-56	1*gene:PP3664;1*gene:PP4677	-1000.0	0
R1CA49BF6_B-57	1*gene:PP3363	-1000.0	1000.0
R1D12A39_LR-58	1*gene:PP0786;1*gene:PP5069	0	1000.0
R1D4F4F2_RL-59	1*gene:PP0732	-1000.0	0
R1D585BDD_RL-60	1*gene:PP1088	-1000.0	0
R1D91677F_RL-61	1*gene:PP2453	-1000.0	0
R1D9709E5_LR-62		0	1000.0
R1DB58FAD_RL-63	1*gene:PP3122+1*gene:PP3123	-1000.0	0
R1DDBF05B_RL-64		-1000.0	0
R1DF2BA20_LR-65	1*gene:PP4736	0	1000.0
R1DF65235_B-66		-1000.0	1000.0
R1E2BD790_RL-67	1*gene:PP3358	-1000.0	0
R1E6FE08A_RL-68	1*gene:PP2518	-1000.0	0
R1E82F6F3_RL-69	1*gene:pWW0099	-1000.0	0
R1E8BF0DA_RL-70	1*gene:PP1177+1*gene:PP1179	-1000.0	0
R1E93863E_B-71	1*gene:PP0321	-1000.0	1000.0
R1EED1726_B-72	1*gene:PP1076	-1000.0	1000.0
R1F7067FD_RL-73	1*gene:PP0186	-1000.0	0
R1F73F81_RL-74	1*gene:PP4473	-1000.0	0
R1FBE0F1E_B-75		0	0
R1FCC7A7D_RL-76	1*gene:PP2674	-1000.0	0
R1FD1864A_RL-77		-1000.0	0
R205260EC_B-78		-1000.0	1000.0
R206F4BDE_RL-79	1*gene:PP1177+1*gene:PP1179	-1000.0	0
R2073FE38_B-80	1*gene:PP3989	-1000.0	1000.0
R20979F09_B-81		-1000.0	1000.0
R20F27F8B_B-82	1*gene:PP5269	-1000.0	1000.0
R2152BDC8_RL-83		-1000.0	0
R215486E3_RL-84	1*gene:PP0231+1*gene:PP0232+1*gene:PP0233;1*gene:PP0237+1*gene:PP0239+1*gene:PP0240	-1000.0	0
R21F3DFF8_RL-85	1*gene:PP0121	-1000.0	0
R21F7CCA0_B-86	1*gene:PP3939	-1000.0	1000.0
R22135C3D_B-87	1*gene:PP0184	-1000.0	1000.0
R2238EAF0_RL-88	1*gene:PP1916;1*gene:PP4175	-1000.0	0
R22438520_RL-89	1*gene:PP2460	-1000.0	0
R224F566B_B-90		-1000.0	1000.0
R22A953F2_B-91	1*gene:PP3739	-1000.0	1000.0
R231CFDAF_LR-92		0	1000.0
R238B1509_B-93	1*gene:PP1771	-1000.0	1000.0
R23B5E05B_LR-94	1*gene:PP0292	0	1000.0
R2408F468_B-95	1*gene:PP0722	-1000.0	1000.0
R243773E7_B-96	1*gene:PP0415	-1000.0	1000.0
R2494D2C3_RL-97		-1000.0	0
R2567910_RL-98	1*gene:PP4935	-1000.0	0
R2645C8D3_RL-99	1*gene:PP0238	-1000.0	0
R266E16F7_B-100		0	0
R266F0806_LR-101	1*gene:PP5357	0	1000.0
R26A3540D_LR-102	1*gene:PP1414	0	1000.0
R26F0C5C0_B-103	1*gene:PP4822	-1000.0	1000.0
R276A6E5E_RL-104	1*gene:PP4967	-1000.0	0
R27835E10_B-105		-1000.0	1000.0
R27A5E88F_B-106	1*gene:PP0736	-1000.0	1000.0
R27ABBB1D_B-107		-1000.0	1000.0
R2822EC02_B-108		0	0
R282CE56B_B-109		-1000.0	1000.0
R28766662_B-110	1*gene:PP1506	-1000.0	1000.0
R28A93559_RL-111		-1000.0	0
R28BF4A7E_B-112	1*gene:PP1593;1*gene:PP1771	-1000.0	1000.0
R29337EA3_RL-113	1*gene:PP4401+1*gene:PP4402+1*gene:PP4403+1*gene:PP4404	-1000.0	0
R29A2C0EB_RL-114		-1000.0	0
R29E43110_B-115	1*gene:PP3942	-1000.0	1000.0
R2A242E9B_RL-116	1*gene:PP5014	-1000.0	0
R2A2FFB1B_RL-117	1*gene:PP4278+1*gene:PP4279	-1000.0	0
R2A308102_B-118	1*gene:PP1009	-1000.0	1000.0
R2A4BC09_B-119		-1000.0	1000.0
R2A514FF5_LR-120	1*gene:PP5046	0	1000.0
R2A5B0BFE_B-121		-1000.0	1000.0
R2AC56194_RL-122	1*gene:PP1010	-1000.0	0
R2B254C1B_RL-123		-1000.0	0
R2B52C0E2_B-124		0	0
R2B73E04_B-125	1*gene:PP3931	-1000.0	1000.0
R2BD76415_LR-126	1*gene:PP1602;1*gene:PP4174	0	1000.0
R2C5EB10B_RL-127	1*gene:PP5258	-1000.0	0
R2C83AC21_B-128		-1000.0	1000.0
R2CA2C0F9_LR-129	1*gene:PP1620	0	1000.0
R2CC14941_B-130		-1000.0	1000.0
R2CD54C77_RL-131	1*gene:PP1916;1*gene:PP4175	-1000.0	0
R2CDD7D4F_RL-132	1*gene:PP1602;1*gene:PP4174	-1000.0	0
R2D3B4E7_RL-133	1*gene:PP2460	-1000.0	0
R2D4D318D_LR-134	1*gene:PP1844	0	1000.0
R2D71820E_B-135	1*gene:PP1240	-1000.0	1000.0
R2DA81553_B-136	1*gene:PP0338	-1000.0	1000.0
R2DD573AB_B-137		-1000.0	1000.0
R2E1FF53_RL-138	1*gene:PP4908	-1000.0	0
R2E6C727_B-139	1*gene:PP1408	-1000.0	1000.0
R2EAFE65D_B-140		0	0
R2F995547_RL-141	1*gene:PP1972;1*gene:PP3590	-1000.0	0
R2FE5051D_B-142	1*gene:PP1002	-1000.0	1000.0
R2FF6DBB2_RL-143	1*gene:PP1597	-1000.0	0
R3012068B_RL-144		-1000.0	0
R3039B2C5_B-145	1*gene:PP5364	-1000.0	1000.0
R304892D8_LR-146	1*gene:PP4565	0	1000.0
R3070E7BD_RL-147	1*gene:PP0110;1*gene:PP0816	-1000.0	0
R30A69BD5_RL-148	1*gene:PP0659;1*gene:PP4594	-1000.0	0
R30F04FA7_LR-149	1*gene:PP5029	0	1000.0
R311AC58C_B-150		-1000.0	1000.0
R31E83768_RL-151	1*gene:PP3356	-1000.0	0
R3238239A_LR-152	1*gene:PP1188	0	1000.0
R33C44D5E_LR-153	1*gene:PP1188	0	1000.0
R33CD572C_RL-154	1*gene:PP3763	-1000.0	0
R33EEA25A_RL-155	1*gene:PP4679+1*gene:PP4680	-1000.0	0
R3414EAEA_B-156		-1000.0	1000.0
R357950E2_B-157	1*gene:PP4190+1*gene:PP4191+1*gene:PP4192+1*gene:PP4193	-1000.0	1000.0
R3598D90A_LR-158	1*gene:PP0411+1*gene:PP0412+1*gene:PP0413+1*gene:PP0414	0	1000.0
R3662C7FC_B-159	1*gene:PP4487;1*gene:PP4702	-1000.0	1000.0
R3699C60E_B-160		-1000.0	1000.0
R36A323A8_B-161	1*gene:PP4188	-1000.0	1000.0
R36DA5F0F_B-162		-1000.0	100.0
R3722F8A_RL-163	1*gene:PP0382	-1000.0	0
R373FF9_LR-164	1*gene:PP5302	0	1000.0
R37AAF298_B-165	1*gene:PP0234	-1000.0	1000.0
R37C1553C_B-166		-1000.0	1000.0
R38003403_B-167		0	0
R385725AA_RL-168	1*gene:PP1338	-1000.0	0
R38A3D694_B-169		-1000.0	1000.0
R38B7B02C_RL-170	1*gene:PP4401+1*gene:PP4402+1*gene:PP4403+1*gene:PP4404	-1000.0	0
R38D3980D_RL-171	1*gene:PP1308	-1000.0	0
R38D3B430_LR-172	1*gene:PP5128	0	1000.0
R390260_B-173	1*gene:PP3382+1*gene:PP3383	-1000.0	1000.0
R394D990C_RL-174	1*gene:PP4723+1*gene:PP4724	-1000.0	0
R3967AB48_RL-175	1*gene:PP4823	-1000.0	0
R39997F27_B-176	1*gene:PP3511	-1000.0	1000.0
R39EC1BD6_LR-177	1*gene:PP1681	0	1000.0
R3AA50A02_B-178	1*gene:PP1588	-1000.0	1000.0
R3AFE4BA_B-179		-1000.0	1000.0
R3B1017EE_B-180	1*gene:PP2336	-1000.0	1000.0
R3B1019F9_B-181	1*gene:PP3630	-1000.0	1000.0
R3B124245_B-182		-1000.0	1000.0
R3BA7DB5F_RL-183	1*gene:PP4717	-1000.0	0
R3BABACC5_RL-184	1*gene:PP1023	-1000.0	0
R3C30875C_B-185	1*gene:PP3589	-1000.0	1000.0
R3C838CA3_B-186	1*gene:PP3739	-1000.0	1000.0
R3D32621D_B-187		-1000.0	1000.0
R3DEA5779_LR-188	1*gene:PP0495	0	1000.0
R3E0A31BF_RL-189	1*gene:PP3166;1*gene:PP3713	-1000.0	0
R3E60B554_LR-190		0	1000.0
R3E8AD977_LR-191	1*gene:PP1317+1*gene:PP1318+1*gene:PP1319	0	1000.0
R3E8D0048_RL-192		-1000.0	0
R3E9922FA_RL-193	1*gene:PP0231+1*gene:PP0232+1*gene:PP0233;1*gene:PP0237+1*gene:PP0239+1*gene:PP0240	-1000.0	0
R3EAD89C9_B-194	1*gene:PP2519	-1000.0	1000.0
R3F8608DC_RL-195	1*gene:PP4523	-1000.0	0
R3FB74381_RL-196	1*gene:PP1654	-1000.0	0
R3FB7A5C0_RL-197	1*gene:PP2012	-1000.0	0
R3FBF886A_RL-198	1*gene:PP4175	-1000.0	0
R3FC48C9B_LR-199	1*gene:PP1520	0	1000.0
R3FDA3D55_LR-200	1*gene:PP4826	0	1000.0
R3FEF861F_LR-201	1*gene:PP0515	0	1000.0
R3FF3A2D6_B-202	1*gene:PP1777	-1000.0	1000.0
R403786BA_B-203	1*gene:pWW0093	-1000.0	1000.0
R40AF03A7_B-204		-1000.0	1000.0
R40B2620_LR-205	1*gene:PP5357	0	1000.0
R40C94460_RL-206	1*gene:PP1414	-1000.0	0
R40D1D1F_RL-207	1*gene:PP0187	-1000.0	0
R40F0124E_RL-208	1*gene:PP4869	-1000.0	0
R411DB97B_LR-209	1*gene:PP1188	0	1000.0
R41B15CAA_RL-210	1*gene:PP5015	-1000.0	0
R41DF454E_LR-211	1*gene:PP1414	0	1000.0
R421233E2_RL-212	1*gene:pWW0097	-1000.0	0
R428B1195_B-213	1*gene:PP1408	-1000.0	1000.0
R42CAB5AB_LR-214	1*gene:PP4188	0	1000.0
R42D0EFCB_B-215	1*gene:PP4169	-1000.0	1000.0
R42F7A6B0_B-216	1*gene:PP3279	-1000.0	1000.0
R432859D4_LR-217	1*gene:PP1414	0	1000.0
R435A649E_B-218	1*gene:PP5056	-1000.0	1000.0
R43603FEA_RL-219	1*gene:PP2213;1*gene:PP4549;1*gene:PP4550	-1000.0	0
R43732CB3_B-220	1*gene:PP2051	-1000.0	1000.0
R43732CB3_B-221	1*gene:PP2137;1*gene:PP2215	0	1000.0
R437FB8A1_B-222	1*gene:PP0234	-1000.0	1000.0
R43D1C646_LR-223	1*gene:PP2137;1*gene:PP2215	0	1000.0
R43F9EABC_RL-224		-1000.0	0
R4401ED9C_LR-225	1*gene:PP0606	0	1000.0
R445059CA_RL-226	1*gene:PP2213;1*gene:PP4549;1*gene:PP4550	-1000.0	0
R44F0644B_RL-227		-1000.0	0
R44F95782_RL-228	1*gene:PP3945	-1000.0	0
R4556E678_LR-229	1*gene:PP2734	0	1000.0
R4560C4CA_B-230		-1000.0	1000.0
R459871F2_RL-231		-1000.0	0
R45CF0804_B-232	1*gene:PP3168	-1000.0	1000.0
R461DF51A_B-233		-1000.0	1000.0
R46C2C51E_B-234	1*gene:PP1988	-1000.0	1000.0
R46E3D594_B-235		-1000.0	1000.0
R4745D269_RL-236	1*gene:PP4908	-1000.0	0
R4763B165_LR-237	1*gene:pWW0097	0	1000.0
R47662CA2_RL-238	1*gene:PP4175	-1000.0	0
R4799A1CC_RL-239	1*gene:PP5074	-1000.0	0
R47A08264_B-240		0	0
R47B7A297_B-241		-1000.0	1000.0
R485A5F40_RL-242	1*gene:PP3941	-1000.0	0
R4893A121_RL-243	1*gene:PP5168+1*gene:PP5169+1*gene:PP5170+1*gene:PP5171	-1000.0	0
R48C5B5BE_B-244	1*gene:PP4187;1*gene:PP5366	-1000.0	1000.0
R49068BFA_LR-245		0	1000.0
R4938DB0B_RL-246	1*gene:PP2196	-1000.0	0
R4970FF93_RL-247	1*gene:PP3664;1*gene:PP4677	-1000.0	0
R499D6FD2_RL-248	1*gene:PP0103+1*gene:PP0104+1*gene:PP0105+1*gene:PP0106;1*gene:PP4250+1*gene:PP4251+1*gene:PP4252+1*gene:PP4253;1*gene:PP4255+1*gene:PP4256+1*gene:PP4257+1*gene:PP4258	-1000.0	0
R49A140F5_LR-249	1*gene:PP1525	0	1000.0
R4AB610A3_RL-250	1*gene:PP4187+1*gene:PP4188+1*gene:PP4189	-1000.0	0
R4B3176BC_B-251	1*gene:PP1914	-1000.0	1000.0
R4BA51054_RL-252	1*gene:PP0591	-1000.0	0
R4CFF20EC_RL-253	1*gene:PP0868+1*gene:PP0869+1*gene:PP0870;1*gene:PP0868+1*gene:PP0870+1*gene:PP0871	-1000.0	0
R4D12C372_RL-254		-1000.0	0
R4D1DE9FC_LR-255	1*gene:PP4619	0	1000.0
R4D22A370_B-256	1*gene:PP0565	-1000.0	1000.0
R4D491C79_RL-257	1*gene:PP1673	-1000.0	0
R4E015DC_RL-258	1*gene:PP4827	-1000.0	0
R4E11542E_B-259	1*gene:PP5364	-1000.0	1000.0
R4E5FD3D5_LR-260	1*gene:PP0528	0	1000.0
R4ED73537_B-261	1*gene:PP4185+1*gene:PP4186	-1000.0	1000.0
R4F682028_LR-262	1*gene:PP1414	0	1000.0
R4FA4E602_B-263		-1000.0	1000.0
R50EAF180_B-264	1*gene:PP4189	-1000.0	1000.0
R50FA8042_RL-265	1*gene:PP2515	-1000.0	0
R512B0D6_RL-266	1*gene:PP1332	-1000.0	0
R5141F0EC_RL-267	1*gene:PP1337	-1000.0	0
R5148B89F_B-268	1*gene:PP5132	-1000.0	1000.0
R5149C322_RL-269	1*gene:PP4097	-1000.0	0
R51B5A3BA_RL-270		-1000.0	0
R51C73A2A_RL-271	1*gene:PP2136;1*gene:PP2214	-1000.0	0
R51F1F362_RL-272	1*gene:PP1596	-1000.0	0
R520662EB_RL-273	1*gene:pWW0091	-1000.0	0
R527CFE3F_B-274	1*gene:PP5412+1*gene:PP5413+1*gene:PP5414+1*gene:PP5415+1*gene:PP5416+1*gene:PP5417+1*gene:PP5418+1*gene:PP5419	-1000.0	1000.0
R52A90450_B-275	1*gene:PP4822	-1000.0	1000.0
R52F4C04F_B-276		-1000.0	1000.0
R53518CB3_LR-277	1*gene:PP1674	0	1000.0
R53E3B831_B-278		-1000.0	1000.0
R5408CC6D_RL-279	1*gene:PP3664;1*gene:PP4677	-1000.0	0
R543D9FD7_B-280	1*gene:PP1945;1*gene:PP2265	-1000.0	1000.0
R547F8320_RL-281	1*gene:PP0520	-1000.0	0
R54B5E76E_B-282	1*gene:PP2513	-1000.0	1000.0
R54BA14AE_B-283		-1000.0	1000.0
R5510729B_LR-284	1*gene:PP0793+1*gene:PP0795	0	1000.0
R55353EE9_RL-285		-1000.0	0
R5595C239_RL-286	1*gene:PP4908	-1000.0	0
R560ADF48_RL-287	1*gene:PP0323+1*gene:PP0324+1*gene:PP0325+1*gene:PP0326	-1000.0	0
R560DDCA4_LR-288	1*gene:PP1914	0	1000.0
R564392D9_RL-289		-1000.0	0
R565E6587_LR-290	1*gene:PP2914;1*gene:PP5031	0	1000.0
R56C3491E_B-291		-1000.0	1000.0
R56D4FB79_RL-292	1*gene:PP0356	-1000.0	0
R574940F6_B-293		0	0
R5766EBCD_LR-294	1*gene:PP1914	0	1000.0
R5772AF08_B-295		0	0
R57A7D15A_RL-296	1*gene:PP1097	-1000.0	0
R57BBA729_B-297	1*gene:PP3721	-1000.0	1000.0
R57F8AE75_RL-298	1*gene:PP3357	-1000.0	0
R5813BEE8_RL-299	1*gene:PP0787	-1000.0	0
R581C9766_B-300	1*gene:PP0147;1*gene:PP2057;1*gene:PP2703	-1000.0	1000.0
R58BC542B_RL-301	1*gene:PP0225+1*gene:PP0226+1*gene:PP0227	-1000.0	0
R59690FF8_RL-302	1*gene:PP1001	-1000.0	0
R59B1EB02_B-303	1*gene:PP0849	-1000.0	1000.0
R59E64765_RL-304	1*gene:PP1916;1*gene:PP4175	-1000.0	0
R5A3D582F_RL-305	1*gene:PP1678	-1000.0	0
R5A5142F5_RL-306	1*gene:pWW0131	-1000.0	0
R5AB5E60A_LR-307	1*gene:PP4490	0	1000.0
R5ADCCE58_RL-308	1*gene:PP0517	-1000.0	0
R5B6C537B_RL-309	1*gene:PP4655+1*gene:PP4656	-1000.0	0
R5BC679D7_B-310		-1000.0	1000.0
R5CE5CB54_B-311	1*gene:PP1914	-1000.0	1000.0
R5D12D21C_RL-312		-1000.0	0
R5D1B59DB_RL-313	1*gene:PP2328	-1000.0	0
R5D3D40E0_LR-314	1*gene:PP4811	0	1000.0
R5D46FAC_B-315	1*gene:PP1914	-1000.0	1000.0
R5DE2E2F5_B-316		-1000.0	1000.0
R5DF83D31_RL-317	1*gene:pWW0094	-1000.0	0
R5E0D38AD_B-318	1*gene:PP0654	-1000.0	1000.0
R5EDF42A7_RL-319	1*gene:PP1770	-1000.0	0
R5EED4ED2_RL-320		-1000.0	0
R5F01904_B-321	1*gene:PP1770	-1000.0	1000.0
R5F2E15E4_B-322		-1000.0	1000.0
R5F3DCD0C_LR-323	1*gene:pWW0094	0	1000.0
R5F46211E_B-324	1*gene:PP0840	-1000.0	1000.0
R5F5F35BC_LR-325	1*gene:PP3947+1*gene:PP3948	0	1000.0
R5F97F972_LR-326	1*gene:PP4261;1*gene:PP5139	0	1000.0
R5FE5D134_RL-327	1*gene:PP1068+1*gene:PP1069+1*gene:PP1070+1*gene:PP1071;1*gene:PP1297+1*gene:PP1298+1*gene:PP1299+1*gene:PP1300	-1000.0	0
R60AB96EC_B-328	1*gene:PP1914	-1000.0	1000.0
R615D6278_LR-329	1*gene:PP1414	0	1000.0
R61AB5B6_B-330	1*gene:PP1408	-1000.0	1000.0
R621D99CA_RL-331		-1000.0	0
R62CE8AEC_B-332	1*gene:PP1419	-1000.0	1000.0
R62D2A1AD_RL-333	1*gene:PP1297+1*gene:PP1298+1*gene:PP1299+1*gene:PP1300	-1000.0	0
R6402C101_B-334	1*gene:PP0849	-1000.0	1000.0
R641747A7_RL-335	1*gene:PP0597;1*gene:PP4667	-1000.0	0
R650E1F6_RL-336	1*gene:PP0520	-1000.0	0
R652F2D15_RL-337	1*gene:PP0060+1*gene:PP0061	-1000.0	0
R65632598_RL-338	1*gene:PP2554	-1000.0	0
R6579D4CA_B-339		-1000.0	1000.0
R65AD733D_RL-340		-1000.0	0
R66960C2A_RL-341	1*gene:PP1022	-1000.0	0
R669F0256_RL-342	1*gene:PP1750	-1000.0	0
R66EDB74_RL-343	1*gene:PP5120	-1000.0	0
R67B253B0_RL-344	1*gene:PP5222	-1000.0	0
R67BB47C9_B-345	1*gene:PP2136;1*gene:PP2217	-1000.0	1000.0
R67C6108A_LR-346	1*gene:PP1705+1*gene:PP1706	0	1000.0
R67D3D8EC_RL-347	1*gene:PP3178	-1000.0	0
R67EAE2DC_B-348		0	0
R68515FDE_B-349		0	0
R6861B226_LR-350	1*gene:PP2137	0	1000.0
R68663034_LR-351	1*gene:PP3270+1*gene:PP3280+1*gene:PP3283	0	1000.0
R686BCB95_RL-352	1*gene:PP5257	-1000.0	0
R68A0A331_B-353		-1000.0	1000.0
R68D08670_RL-354		-1000.0	0
R6917A12D_RL-355		-1000.0	0
R6933A465_LR-356	1*gene:PP1917	0	1000.0
R69397706_RL-357		-1000.0	0
R6940FDDB_RL-358	1*gene:PP1297+1*gene:PP1298+1*gene:PP1299+1*gene:PP1300;1*gene:PP4483+1*gene:PP4484+1*gene:PP4485+1*gene:PP4486	-1000.0	0
R696BDE09_RL-359	1*gene:PP1011	-1000.0	0
R697BD511_RL-360	1*gene:pWW0131	-1000.0	0
R69AE582C_RL-361	1*gene:PP4935	-1000.0	0
R69BF1A89_RL-362		-1000.0	0
R69E67A1B_RL-363	1*gene:PP0158	-1000.0	0
R69EA27B0_B-364	1*gene:PP1019;1*gene:PP1445	-1000.0	1000.0
R69EDB922_B-365	1*gene:PP5155	-1000.0	1000.0
R6A8240E8_RL-366	1*gene:PP4935	-1000.0	0
R6AAD2E9A_B-367	1*gene:PP5003;1*gene:PP5005	-1000.0	0
R6AAD2E9A_B-368	1*gene:PP5004	0	1000.0
R6AB5E322_RL-369	1*gene:PP1231	-1000.0	0
R6B776E30_RL-370	1*gene:PP5285	-1000.0	0
R6BF88B68_RL-371		-1000.0	0
R6C10CF49_RL-372	1*gene:PP1015+1*gene:PP1016+1*gene:PP1017+1*gene:PP1018	-1000.0	0
R6C22A0BB_LR-373	1*gene:PP4650+1*gene:PP4651	0	1000.0
R6C24FF7D_LR-374	1*gene:PP1675+1*gene:PP1676	0	1000.0
R6C853368_RL-375	1*gene:PP0746	-1000.0	0
R6CE177AA_B-376	1*gene:PP3073	-1000.0	1000.0
R6D599001_RL-377	1*gene:PP3356	-1000.0	0
R6D92F1B0_RL-378	1*gene:PP2082	-1000.0	0
R6D9E7702_B-379	1*gene:PP4174	-1000.0	1000.0
R6DCEFAF9_RL-380	1*gene:PP0751;1*gene:PP1251;1*gene:PP2925	-1000.0	0
R6DE9F04B_B-381		-1000.0	1000.0
R6DF305B9_LR-382	1*gene:PP4475	0	1000.0
R6E1602BC_RL-383	1*gene:PP1129	-1000.0	0
R6E238425_LR-384	1*gene:PP3999	0	1000.0
R6E552D32_LR-385	1*gene:PP0860+1*gene:PP2371	0	1000.0
R6E67D94D_RL-386	1*gene:PP4794	-1000.0	0
R6EAB6651_RL-387	1*gene:PP0327;1*gene:PP1367;1*gene:PP1943	-1000.0	0
R6ED886B2_B-388		-1000.0	100.0
R6EDC5581_B-389		-1000.0	100.0
R6EF38510_B-390	1*gene:PP0213	-1000.0	1000.0
R6F0EEB4E_RL-391	1*gene:PP0231+1*gene:PP0232+1*gene:PP0233;1*gene:PP0237+1*gene:PP0239+1*gene:PP0240	-1000.0	0
R6F1F18E8_RL-392	1*gene:PP3357	-1000.0	0
R6F3BCBA1_RL-393		-1000.0	0
R6F4460A7_RL-394	1*gene:PP1032	-1000.0	0
R7093D75E_LR-395	1*gene:PP1914	0	1000.0
R70ADAFAA_B-396	1*gene:PP1000;1*gene:PP1079	-1000.0	1000.0
R70C656C2_B-397	1*gene:PP1378	-1000.0	1000.0
R71585B9F_B-398	1*gene:PP5216	-1000.0	1000.0
R7177CB18_B-399	1*gene:PP3790;1*gene:PP5228	-1000.0	1000.0
R717A15F7_RL-400	1*gene:PP2656+1*gene:PP2657+1*gene:PP2658+1*gene:PP2659;1*gene:PP5326+1*gene:PP5327+1*gene:PP5328+1*gene:PP5329	-1000.0	0
R717C6589_RL-401	1*gene:PP1815	-1000.0	0
R71BE547_RL-402	1*gene:PP4175	-1000.0	0
R71CD7CDF_B-403	1*gene:PP1914	-1000.0	1000.0
R71D9C74F_RL-404		-1000.0	0
R72045B55_LR-405	1*gene:PP3745+1*gene:PP3746+1*gene:PP3747	0	1000.0
R726B7F0_B-406		-1000.0	1000.0
R726F9A41_B-407	1*gene:PP5364	-1000.0	1000.0
R72CB002_RL-408	1*gene:PP1679	-1000.0	0
R740CEADC_LR-409	1*gene:PP4699	0	1000.0
R743171AA_B-410		-1000.0	1000.0
R74921EF4_B-411		-1000.0	1000.0
R74A4E55C_B-412		-1000.0	100.0
R74B080AB_B-413		-1000.0	1000.0
R74C0BF99_B-414	1*gene:PP4810	-1000.0	1000.0
R74FE1175_RL-415	1*gene:PP1596	-1000.0	0
R754DC5_RL-416	1*gene:PP1237	-1000.0	0
R755F425A_RL-417		-1000.0	0
R757DFCDD_RL-418	1*gene:PP0747	-1000.0	0
R75A6DC88_RL-419	1*gene:PP1844	-1000.0	0
R764E68EC_B-420	1*gene:PP4735	-1000.0	1000.0
R769A0FA8_RL-421	1*gene:PP4908	-1000.0	0
R7747ADC7_RL-422		-1000.0	0
R787A6EA1_B-423	1*gene:PP1470	-1000.0	1000.0
R788268AB_RL-424	1*gene:PP1614	-1000.0	0
R788748E2_RL-425	1*gene:PP0514	-1000.0	0
R78919077_RL-426		-1000.0	0
R79057245_RL-427	1*gene:PP1068+1*gene:PP1069+1*gene:PP1070+1*gene:PP1071;1*gene:PP1297+1*gene:PP1298+1*gene:PP1299+1*gene:PP1300	-1000.0	0
R793F003_B-428	1*gene:PP1893	-1000.0	1000.0
R7944041D_RL-429	1*gene:PP1602;1*gene:PP4174	-1000.0	0
R796E000F_B-430	1*gene:PP4965	-1000.0	1000.0
R797FEAF7_LR-431	1*gene:PP1620	0	1000.0
R79C39036_B-432	1*gene:PP2112;1*gene:PP2339	-1000.0	1000.0
R79D25E69_B-433		-1000.0	100.0
R79E52CE9_B-434	1*gene:PP2698	-1000.0	1000.0
R7A2D4773_LR-435	1*gene:PP1137+1*gene:PP1138+1*gene:PP1139+1*gene:PP1140+1*gene:PP1141;1*gene:PP1297+1*gene:PP1298+1*gene:PP1299+1*gene:PP1300;1*gene:PP4863+1*gene:PP4864+1*gene:PP4865+1*gene:PP4866+1*gene:PP4867	0	1000.0
R7A7E4F74_B-436	1*gene:PP4492;1*gene:PP4495	-1000.0	1000.0
R7AB4D268_RL-437	1*gene:PP0520	-1000.0	0
R7ABF296E_B-438		-1000.0	1000.0
R7ACA698D_B-439	1*gene:PP1893	-1000.0	1000.0
R7B007A06_RL-440	1*gene:PP4194	-1000.0	0
R7B7CB2CE_B-441		-1000.0	1000.0
R7C093A0F_RL-442	1*gene:PP5411	-1000.0	0
R7C8EBED6_RL-443	1*gene:PP4935	-1000.0	0
R7CBEDAAB_RL-444		-1000.0	0
R7D04B53B_B-445	1*gene:PP2168	-1000.0	1000.0
R7D331B8_B-446		-1000.0	100.0
R7D5E13BB_RL-447	1*gene:PP0854	-1000.0	0
R7D814745_RL-448	1*gene:PP1457	-1000.0	0
R7DDBE233_RL-449	1*gene:pWW0131	-1000.0	0
R7E2E7140_LR-450	1*gene:PP1414	0	1000.0
R7F00C1EB_B-451	1*gene:PP2517	-1000.0	1000.0
R7F0E3AF7_B-452	1*gene:PP1972;1*gene:PP3590	-1000.0	1000.0
R7F85E117_RL-453	1*gene:PP4830	-1000.0	0
R802C2BCE_RL-454	1*gene:PP0964	-1000.0	0
R803B1A50_LR-455	1*gene:PP0231+1*gene:PP0232+1*gene:PP0233;1*gene:PP0237+1*gene:PP0239+1*gene:PP0240	0	1000.0
R80AB56C1_B-456		0	0
R80B031E6_LR-457	1*gene:PP0290+1*gene:PP0293	0	1000.0
R8149F79B_RL-458	1*gene:PP0631	-1000.0	0
R815BFA1D_B-459	1*gene:PP5296	-1000.0	1000.0
R81D753DC_RL-460	1*gene:PP4782	-1000.0	0
R825FDCF6_B-461	1*gene:PP3272	-1000.0	1000.0
R8261C1C5_B-462	1*gene:PP0659;1*gene:PP4594	-1000.0	1000.0
R82AAC820_LR-463	1*gene:PP3342+1*gene:PP3343+1*gene:PP3344+1*gene:PP3345+1*gene:PP3346	0	1000.0
R82BCF5A1_RL-464	1*gene:PP2460	-1000.0	0
R83113D03_RL-465	1*gene:PP0591	-1000.0	0
R835EDBFE_B-466	1*gene:PP0214;1*gene:PP4108	-1000.0	1000.0
R836C90FB_B-467		-1000.0	1000.0
R8383C6E2_RL-468	1*gene:PP3274+1*gene:PP3275+1*gene:PP3276+1*gene:PP3277+1*gene:PP3278	-1000.0	0
R83DF2584_LR-469	1*gene:PP5074	0	1000.0
R83E58A6_LR-470	1*gene:PP3410	0	1000.0
R83ED5B3_LR-471	1*gene:PP5075+1*gene:PP5076	0	1000.0
R83F6DCD7_RL-472	1*gene:PP1769	-1000.0	0
R8412ECAC_B-473	1*gene:PP1914	-1000.0	1000.0
R841AA44A_LR-474	1*gene:PP1620	0	1000.0
R841CD691_RL-475	1*gene:PP5085	-1000.0	0
R8429EC36_LR-476	1*gene:PP0626	0	1000.0
R84C16387_B-477	1*gene:PP0849	-1000.0	1000.0
R85062167_RL-478	1*gene:PP4097	-1000.0	0
R851D3181_B-479	1*gene:PP1914	-1000.0	1000.0
R854F5035_RL-480		-1000.0	0
R8569833_RL-481	1*gene:PP5286	-1000.0	0
R85C46995_B-482		-1000.0	1000.0
R85D9EFA4_LR-483	1*gene:PP1620	0	1000.0
R85F22F56_RL-484		-1000.0	0
R85F605B7_LR-485	1*gene:PP1414	0	1000.0
R85F6B42C_LR-486	1*gene:PP1904	0	1000.0
R86319ACD_B-487	1*gene:PP5003;1*gene:PP5005	-1000.0	0
R86319ACD_B-488	1*gene:PP5004	0	1000.0
R8646BD66_B-489	1*gene:PP5217	-1000.0	1000.0
R86D1D7D_B-490		-1000.0	1000.0
R86D6FB41_LR-491	1*gene:PP0516;1*gene:PP0530;1*gene:PP3813	0	1000.0
R8702F132_B-492		-1000.0	1000.0
R870CDBC7_RL-493	1*gene:PP1618	-1000.0	0
R872A45AB_B-494	1*gene:PP5097+1*gene:PP5098	-1000.0	1000.0
R87345600_RL-495		-1000.0	0
R87830EF0_B-496	1*gene:PP0794	-1000.0	1000.0
R8796A875_LR-497	1*gene:PP1620	0	1000.0
R87D278B0_LR-498	1*gene:PP0294+1*gene:PP0295+1*gene:PP0296;1*gene:PP0868+1*gene:PP0869+1*gene:PP0870;1*gene:PP0868+1*gene:PP0870+1*gene:PP0871;1*gene:PP1297+1*gene:PP1298+1*gene:PP1299+1*gene:PP1300;1*gene:PP2774+1*gene:PP2775	0	1000.0
R8818EA04_RL-499	1*gene:PP3999	-1000.0	0
R883712FA_RL-500	1*gene:PP3664;1*gene:PP4677	-1000.0	0
R885EB6CF_B-501	1*gene:PP5335+1*gene:PP5336	-1000.0	1000.0
R88C03567_LR-502	1*gene:PP0067	0	1000.0
R88FBF252_B-503	1*gene:PP1914	-1000.0	1000.0
R8918A789_RL-504	1*gene:PP1380	-1000.0	0
R8946722C_LR-505	1*gene:PP5040	0	1000.0
R895F78E0_B-506	1*gene:PP1808	-1000.0	1000.0
R8960331B_B-507	1*gene:PP4678	-1000.0	1000.0
R896353BD_B-508	1*gene:PP4016	-1000.0	1000.0
R8963E55F_B-509	1*gene:PP0558+1*gene:PP0559+1*gene:PP1607+1*gene:PP1996	-1000.0	1000.0
R8988E565_B-510	1*gene:PP0849	-1000.0	1000.0
R8991CD04_RL-511		-1000.0	0
R8A06DB82_RL-512	1*gene:PP1997	-1000.0	0
R8A4BE0D1_LR-513	1*gene:PP1610	0	1000.0
R8A69C2F0_LR-514	1*gene:PP2137	0	1000.0
R8A999C68_RL-515	1*gene:pWW0095	-1000.0	0
R8ABFDCA9_RL-516	1*gene:PP4908	-1000.0	0
R8B2DDE47_B-517	1*gene:PP3590	-1000.0	1000.0
R8B3F3C76_RL-518	1*gene:PP1177+1*gene:PP1179	-1000.0	0
R8B72B85E_LR-519	1*gene:PP4998	0	1000.0
R8B7D9DD0_B-520	1*gene:PP0297;1*gene:PP0987;1*gene:PP3144	-1000.0	1000.0
R8B7D9DD0_B-521	1*gene:PP3446;1*gene:PP5149	-1000.0	1000.0
R8B9B0F03_LR-522	1*gene:PP4784	0	1000.0
R8C1B2D00_B-523		-1000.0	1000.0
R8C29940F_RL-524	1*gene:PP4264	-1000.0	0
R8C645CFE_B-525	1*gene:PP4735	-1000.0	1000.0
R8C9CAA01_RL-526		-1000.0	0
R8CBB9B30_B-527	1*gene:PP2136;1*gene:PP2217	-1000.0	1000.0
R8CBC4E4B_B-528	1*gene:PP0100	-1000.0	1000.0
R8CD08AB3_RL-529	1*gene:PP2351	-1000.0	0
R8D3A2296_LR-530		0	1000.0
R8D50B1CC_B-531		-1000.0	1000.0
R8D8251C1_LR-532	1*gene:pWW0100+1*gene:pWW0101+1*gene:pWW0102	0	1000.0
R8DA72605_RL-533	1*gene:PP2136;1*gene:PP2214	-1000.0	0
R8DAA18A4_LR-534	1*gene:PP2734	0	1000.0
R8E4F3111_RL-535	1*gene:PP5128	-1000.0	0
R8E60D0E8_B-536	1*gene:PP4735	-1000.0	1000.0
R8E96D239_RL-537	1*gene:pWW0099	-1000.0	0
R8F408C9D_RL-538	1*gene:PP4190+1*gene:PP4191+1*gene:PP4192+1*gene:PP4193	-1000.0	0
R8FF821CE_RL-539		-1000.0	0
R8FFFB956_B-540	1*gene:PP0799	-1000.0	1000.0
R90B66DB3_RL-541	1*gene:PP5338	-1000.0	0
R910B980C_B-542	1*gene:PP3511	-1000.0	1000.0
R912CEEC6_LR-543	1*gene:PP2734	0	1000.0
R9132403C_RL-544	1*gene:pWW0128	-1000.0	0
R9148467C_B-545		0	0
R917C6992_RL-546		-1000.0	0
R918F05D6_B-547		-1000.0	1000.0
R91AA9DC9_LR-548	1*gene:PP3944	0	1000.0
R91D20EAC_B-549	1*gene:PP1156	-1000.0	1000.0
R91FE295F_RL-550		-1000.0	0
R921DD530_RL-551	1*gene:PP0392	-1000.0	0
R921FB3E0_RL-552	1*gene:PP1075	-1000.0	0
R9268CF81_LR-553	1*gene:PP4725	0	1000.0
R926E7B95_RL-554	1*gene:PP0723	-1000.0	0
R928DFE11_B-555	1*gene:PP0883	-1000.0	1000.0
R92A2E676_RL-556	1*gene:PP3378	-1000.0	0
R92DDC76D_B-557		-1000.0	1000.0
R930338CA_RL-558	1*gene:PP1844	-1000.0	0
R939AC231_RL-559		-1000.0	0
R93B51B78_B-560	1*gene:PP4016	-1000.0	1000.0
R93E9F69E_LR-561		0	1000.0
R93F37BC9_B-562		-1000.0	1000.0
R941CBBDE_B-563	1*gene:PP5314	-1000.0	1000.0
R95139C11_RL-564	1*gene:PP4620	-1000.0	0
R951AF2A8_RL-565	1*gene:PP0603	-1000.0	0
R95A83BC1_B-566	1*gene:PP1914	-1000.0	1000.0
R95E42B97_LR-567	1*gene:PP0289	0	1000.0
R95F08F4D_B-568	1*gene:PP0322;1*gene:PP0671	-1000.0	1000.0
R961C014D_RL-569	1*gene:PP1602;1*gene:PP4174	-1000.0	0
R96290CDA_B-570	1*gene:PP1945;1*gene:PP2265	-1000.0	1000.0
R9634AA10_B-571	1*gene:PP2458	-1000.0	1000.0
R9685B357_B-572	1*gene:PP1914	-1000.0	1000.0
R96A43781_LR-573	1*gene:PP1620	0	1000.0
R96A45519_LR-574	1*gene:PP3839	0	1000.0
R973B1DA_LR-575	1*gene:PP2734	0	1000.0
R974EC863_B-576		-1000.0	1000.0
R975BEC99_B-577	1*gene:PP2136;1*gene:PP2217	-1000.0	1000.0
R97EB07BF_RL-578		-1000.0	0
R97F010DD_B-579		-1000.0	1000.0
R987F2BD6_B-580	1*gene:PP4298	-1000.0	1000.0
R9882731E_B-581	1*gene:PP1914	-1000.0	1000.0
R98B28AE7_B-582		-1000.0	1000.0
R98D4EF19_B-583		-1000.0	1000.0
R98E38730_RL-584	1*gene:PP1656	-1000.0	0
R99080AE_RL-585	1*gene:PP4935	-1000.0	0
R99097C8E_RL-586		-1000.0	0
R992725A5_RL-587	1*gene:PP0073	-1000.0	0
R996ABEB5_RL-588		-1000.0	0
R99A1D374_RL-589	1*gene:PP2335	-1000.0	0
R99B31807_RL-590	1*gene:PP0567	-1000.0	0
R9A55B9C0_RL-591	1*gene:PP1037	-1000.0	0
R9A59975E_LR-592		0	1000.0
R9A854611_B-593	1*gene:PP4965	-1000.0	1000.0
R9B067434_B-594	1*gene:PP1893;1*gene:PP2216	-1000.0	1000.0
R9B7CF357_LR-595	1*gene:PP2090;1*gene:PP3999	0	1000.0
R9B987630_LR-596	1*gene:PP3736+1*gene:PP3737	0	1000.0
R9C0DE224_B-597	1*gene:pWW0090	-1000.0	1000.0
R9C114D49_RL-598	1*gene:PP3358	-1000.0	0
R9C37CC3F_RL-599		-1000.0	0
R9C6DB022_B-600		-1000.0	100.0
R9CBA3DDA_B-601	1*gene:PP5003;1*gene:PP5005	-1000.0	0
R9CBA3DDA_B-602	1*gene:PP5004	0	1000.0
R9CBC1424_RL-603	1*gene:PP0520	-1000.0	0
R9CFB6E69_RL-604		-1000.0	0
R9D1B4549_LR-605	1*gene:PP5078	0	1000.0
R9D5AEFCF_B-606	1*gene:PP1914	-1000.0	1000.0
R9E174981_RL-607	1*gene:PP4935	-1000.0	0
R9E184AC4_B-608	1*gene:PP0883	-1000.0	1000.0
R9E431C87_RL-609		-1000.0	0
R9EA61721_RL-610		-1000.0	0
R9EABBC0D_RL-611	1*gene:PP1471	-1000.0	0
R9F46504_B-612	1*gene:PP3714	-1000.0	1000.0
R9F90B4F7_RL-613	1*gene:PP0438	-1000.0	0
R9FFE521C_RL-614	1*gene:PP3356	-1000.0	0
RA0336135_B-615	1*gene:PP1019;1*gene:PP1445	-1000.0	1000.0
RA063A812_RL-616	1*gene:PP0422	-1000.0	0
RA0B9C5E6_RL-617	1*gene:PP1654;1*gene:PP4571	-1000.0	0
RA0E50722_RL-618	1*gene:PP0930+1*gene:PP0931+1*gene:PP0932	-1000.0	0
RA136C28C_LR-619	1*gene:PP4946	0	1000.0
RA15AFF86_RL-620	1*gene:PP4175	-1000.0	0
RA166E429_RL-621	1*gene:PP3164;1*gene:pWW0099	-1000.0	0
RA183C210_RL-622	1*gene:PP3282+1*gene:PP3284	-1000.0	0
RA1C9FE37_RL-623	1*gene:PP1602;1*gene:PP4174	-1000.0	0
RA1DFEB80_LR-624	1*gene:PP2432	0	1000.0
RA22B3905_LR-625	1*gene:PP1620	0	1000.0
RA273BC1A_B-626	1*gene:PP0560;1*gene:PP2407;1*gene:PP3003	-1000.0	1000.0
RA28EF8C0_RL-627	1*gene:PP0083	-1000.0	0
RA2A6744D_RL-628	1*gene:pWW0091	-1000.0	0
RA30FADDE_LR-629	1*gene:PP3819	0	1000.0
RA31339C3_RL-630	1*gene:PP4175	-1000.0	0
RA32CA962_RL-631	1*gene:PP0516;1*gene:PP0522;1*gene:PP3813	-1000.0	0
RA3D05AAC_RL-632	1*gene:PP4868	-1000.0	0
RA3D4E688_RL-633	1*gene:PP4474	-1000.0	0
RA43CA1FF_B-634	1*gene:PP4011;1*gene:PP4012	-1000.0	1000.0
RA4CE9AC_B-635	1*gene:PP0999	-1000.0	1000.0
RA4D71917_B-636		-1000.0	1000.0
RA4F38F91_RL-637		-1000.0	0
RA50E8547_RL-638	1*gene:PP5411	-1000.0	0
RA528EB55_B-639	1*gene:PP2528	-1000.0	1000.0
RA52CF21_RL-640		-1000.0	0
RA5364193_B-641		-1000.0	1000.0
RA5623CA1_RL-642	1*gene:PP4097	-1000.0	0
RA5D476C6_RL-643	1*gene:pWW0097	-1000.0	0
RA5FC4DE2_B-644	1*gene:PP5003;1*gene:PP5005	-1000.0	0
RA5FC4DE2_B-645	1*gene:PP5004	0	1000.0
RA6046011_RL-646	1*gene:PP0614	-1000.0	0
RA65969D1_B-647		-1000.0	1000.0
RA677CE0D_RL-648	1*gene:PP1596	-1000.0	0
RA6E23FBB_B-649	1*gene:PP1664	-1000.0	1000.0
RA760988D_RL-650	1*gene:PP0864	-1000.0	0
RA7898645_B-651		-1000.0	1000.0
RA7B02EB9_B-652		-1000.0	1000.0
RA7C974F1_LR-653	1*gene:PP1520	0	1000.0
RA7DB748C_RL-654		-1000.0	0
RA80674D8_B-655	1*gene:PP2136;1*gene:PP2217	-1000.0	1000.0
RA8497557_LR-656	1*gene:PP1680	0	1000.0
RA87CE4C8_RL-657	1*gene:PP2136;1*gene:PP2214	-1000.0	0
RA8F9802D_B-658	1*gene:PP4481	-1000.0	1000.0
RA902F2CF_RL-659		-1000.0	0
RA945FE75_B-660	1*gene:PP2136;1*gene:PP2217	-1000.0	1000.0
RA9CBEC2A_RL-661	1*gene:PP4189	-1000.0	0
RAA52CB1E_LR-662	1*gene:PP0744	0	1000.0
RAA59B1A1_RL-663	1*gene:PP1620	-1000.0	0
RAA64E013_RL-664		-1000.0	0
RAA8CC850_B-665	1*gene:PP1893	-1000.0	1000.0
RAAA26B73_RL-666	1*gene:PP2136;1*gene:PP2214	-1000.0	0
RAAB58B26_LR-667	1*gene:PP0339	0	1000.0
RAAC16887_B-668	1*gene:PP0762	-1000.0	1000.0
RAAE42544_LR-669	1*gene:PP1520	0	1000.0
RAB0EED55_B-670	1*gene:PP0849	-1000.0	1000.0
RAB1B7609_B-671		-1000.0	1000.0
RAB311DE2_LR-672	1*gene:PP1830	0	1000.0
RABC253CB_RL-673	1*gene:PP4297	-1000.0	0
RABF2F2C6_RL-674		-1000.0	0
RAC0608E7_RL-675		-1000.0	0
RAC13BE4D_RL-676		-1000.0	0
RAC281D20_RL-677	1*gene:PP4935	-1000.0	0
RAC563E38_RL-678		-1000.0	0
RAC8E1885_B-679	1*gene:PP5296	-1000.0	1000.0
RAC97DA3F_RL-680	1*gene:PP0567	-1000.0	0
RACA0DD28_LR-681	1*gene:PP0238	0	1000.0
RACFC2BF0_RL-682		-1000.0	0
RADAB18C1_RL-683	1*gene:PP1177+1*gene:PP1179	-1000.0	0
RADBA693A_B-684	1*gene:PP3715	-1000.0	1000.0
RADBB5E1D_LR-685	1*gene:PP1137+1*gene:PP1138+1*gene:PP1139+1*gene:PP1140+1*gene:PP1141;1*gene:PP1297+1*gene:PP1298+1*gene:PP1299+1*gene:PP1300;1*gene:PP4863+1*gene:PP4864+1*gene:PP4865+1*gene:PP4866+1*gene:PP4867	0	1000.0
RAE13C32F_LR-686	1*gene:PP4119+1*gene:PP4120+1*gene:PP4121+1*gene:PP4122+1*gene:PP4123+1*gene:PP4124+1*gene:PP4125+1*gene:PP4126+1*gene:PP4127+1*gene:PP4128+1*gene:PP4129+1*gene:PP4130+1*gene:PP4131	0	1000.0
RAE16A35B_LR-687	1*gene:PP0077	0	1000.0
RAE38371F_B-688	1*gene:PP5364	-1000.0	1000.0
RAF496598_B-689		-1000.0	1000.0
RAF528F90_B-690	1*gene:PP2117	-1000.0	1000.0
RAFB654F_RL-691	1*gene:PP4993	-1000.0	0
RAFD5FE5C_B-692		-1000.0	1000.0
RB032AF38_B-693	1*gene:PP1768	-1000.0	1000.0
RB0507495_B-694	1*gene:PP0082	-1000.0	1000.0
RB08DAA7D_RL-695	1*gene:PP4379	-1000.0	0
RB0F95BA6_RL-696	1*gene:PP4782	-1000.0	0
RB160E9AF_RL-697	1*gene:PP0238	-1000.0	0
RB1D3B75A_LR-698	1*gene:PP5061	0	1000.0
RB1D6FC7F_RL-699	1*gene:PP4679+1*gene:PP4680	-1000.0	0
RB20AD28A_LR-700	1*gene:PP3446;1*gene:PP5149	0	1000.0
RB2E15B50_RL-701		-1000.0	0
RB31C0A88_RL-702	1*gene:PP4097	-1000.0	0
RB323BEE8_RL-703		-1000.0	0
RB32753F2_B-704		-1000.0	1000.0
RB38076D8_LR-705	1*gene:PP3591	0	1000.0
RB3EB2B77_RL-706	1*gene:PP1602;1*gene:PP4174	-1000.0	0
RB409EF4B_LR-707	1*gene:PP1914	0	1000.0
RB4FF37A1_B-708	1*gene:PP2095	-1000.0	1000.0
RB51167C7_B-709		0	0
RB56EFB51_RL-710	1*gene:PP2905	-1000.0	0
RB57A2DFA_B-711		-1000.0	1000.0
RB59003FF_RL-712	1*gene:PP2454+1*gene:PP2455+1*gene:PP2456+1*gene:PP2459	-1000.0	0
RB5B4D21D_LR-713	1*gene:PP2213;1*gene:PP4549;1*gene:PP4550	0	1000.0
RB5DF6BE1_RL-714		-1000.0	0
RB5F58D05_RL-715	1*gene:PP0230	-1000.0	0
RB62274B5_B-716	1*gene:PP1768	-1000.0	1000.0
RB630AADB_RL-717	1*gene:PP4698	-1000.0	0
RB67AD4E5_B-718	1*gene:PP5003;1*gene:PP5005	-1000.0	0
RB67AD4E5_B-719	1*gene:PP5004	0	1000.0
RB6C69449_RL-720	1*gene:PP1520	-1000.0	0
RB6E7869D_RL-721	1*gene:PP1381	-1000.0	0
RB6F47E0A_LR-722	1*gene:PP5033	0	1000.0
RB731764F_B-723	1*gene:PP4716	-1000.0	1000.0
RB74BCE1A_RL-724	1*gene:PP1303+1*gene:PP1304	-1000.0	0
RB7A6DF9C_RL-725	1*gene:PP4064	-1000.0	0
RB7CB43A7_B-726		-1000.0	1000.0
RB8039D34_RL-727	1*gene:PP5064	-1000.0	0
RB84E9B93_LR-728	1*gene:PP4481	0	1000.0
RB8616F78_B-729	1*gene:PP1914	-1000.0	1000.0
RB8858795_RL-730		-1000.0	0
RB890C84_RL-731	1*gene:PP4947	-1000.0	0
RB8932306_RL-732	1*gene:PP1444	-1000.0	0
RB912C30F_RL-733	1*gene:pWW0096	-1000.0	0
RB9D38C7E_RL-734	1*gene:PP1977	-1000.0	0
RB9EF4E52_LR-735	1*gene:PP3569	0	1000.0
RBA1EB653_RL-736	1*gene:PP0691	-1000.0	0
RBA4F97AC_B-737		-1000.0	6.3
RBA514694_LR-738	1*gene:PP0853	0	1000.0
RBAB400F8_RL-739	1*gene:PP1496	-1000.0	0
RBADC7838_RL-740		-1000.0	0
RBB16BA4E_B-741		-1000.0	1000.0
RBB4195D6_LR-742	1*gene:PP1205	0	1000.0
RBB4512EA_RL-743	1*gene:PP1596	-1000.0	0
RBB81A9EB_RL-744	1*gene:PP3189	-1000.0	0
RBB8DB4B7_RL-745	1*gene:PP2324;1*gene:PP3080	-1000.0	0
RBBF437E1_B-746	1*gene:PP2334	-1000.0	1000.0
RBC32739D_RL-747	1*gene:PP2913;1*gene:PP3322	-1000.0	0
RBC34FA4D_LR-748	1*gene:PP5032	0	1000.0
RBC6177F5_RL-749	1*gene:PP1024	-1000.0	0
RBC690E01_B-750		-1000.0	1000.0
RBC8E5E5A_RL-751	1*gene:PP1602;1*gene:PP4174	-1000.0	0
RBCD1B1DF_B-752	1*gene:PP1771	-1000.0	1000.0
RBCD76BDD_B-753	1*gene:PP5003;1*gene:PP5005	-1000.0	0
RBCD76BDD_B-754	1*gene:PP5004	0	1000.0
RBCDA54FE_LR-755	1*gene:pWW0129+1*gene:pWW0130	0	1000.0
RBCEFD4FC_RL-756	1*gene:PP0528	-1000.0	0
RBCF0DD64_B-757	1*gene:PP1972;1*gene:PP3590	-1000.0	1000.0
RBD50C63_B-758	1*gene:PP5250	-1000.0	1000.0
RBD50FBD0_RL-759	1*gene:PP4175	-1000.0	0
RBD89793E_B-760		-1000.0	1000.0
RBDA8CDC1_B-761	1*gene:PP1893	-1000.0	1000.0
RBE58BF0C_LR-762	1*gene:PP1137+1*gene:PP1138+1*gene:PP1139+1*gene:PP1140+1*gene:PP1141	0	1000.0
RBE969E8F_RL-763	1*gene:PP1100	-1000.0	0
RBECE8A40_RL-764	1*gene:PP0520	-1000.0	0
RBEEDC538_RL-765	1*gene:PP4479+1*gene:PP4480	-1000.0	0
RBEF6EB74_B-766	1*gene:PP1339;1*gene:PP4346	-1000.0	1000.0
RBF093D91_LR-767	1*gene:PP2674	0	1000.0
RBF0F60BE_LR-768	1*gene:PP0399	0	1000.0
RBF1BC307_RL-769	1*gene:PP1025	-1000.0	0
RBF9973C8_RL-770	1*gene:PP5036	-1000.0	0
RBF99B73A_RL-771	1*gene:PP3507	-1000.0	0
RBFDCF42D_LR-772	1*gene:PP2137	0	1000.0
RC045A175_RL-773	1*gene:PP0520	-1000.0	0
RC063F645_LR-774		0	1000.0
RC0BC5E81_RL-775	1*gene:PP0417+1*gene:PP0420	-1000.0	0
RC1441998_B-776	1*gene:PP4401+1*gene:PP4402+1*gene:PP4403+1*gene:PP4404	-1000.0	1000.0
RC169E3C6_RL-777	1*gene:PP1596	-1000.0	0
RC16F2CB0_LR-778	1*gene:PP1620	0	1000.0
RC196FD81_RL-779	1*gene:PP4116	-1000.0	0
RC1B1BF31_LR-780	1*gene:PP0996	0	1000.0
RC2012967_B-781	1*gene:PP0234	-1000.0	1000.0
RC243EA68_B-782		-1000.0	1000.0
RC264CCE6_B-783		-1000.0	100.0
RC2A3E328_RL-784		-1000.0	0
RC2AEE5A9_B-785	1*gene:PP3271	-1000.0	1000.0
RC2B2A846_LR-786	1*gene:PP1675+1*gene:PP1676	0	1000.0
RC2C92F36_B-787	1*gene:PP1408	-1000.0	1000.0
RC2EE6799_B-788	1*gene:PP0082+1*gene:PP0083	-1000.0	1000.0
RC2F62DBB_LR-789	1*gene:PP1188	0	1000.0
RC339DFD_RL-790	1*gene:PP4922	-1000.0	0
RC34DE13E_RL-791	1*gene:PP2329	-1000.0	0
RC3539F63_RL-792	1*gene:PP3664;1*gene:PP4677	-1000.0	0
RC3CE61B2_B-793	1*gene:PP5123	-1000.0	1000.0
RC4625E33_B-794	1*gene:PP2136;1*gene:PP2217	-1000.0	1000.0
RC49AA482_B-795	1*gene:PP3633	-1000.0	1000.0
RC4CE647D_RL-796		-1000.0	0
RC4D696CC_B-797		-1000.0	1000.0
RC4D94A50_RL-798		-1000.0	0
RC5ABA914_LR-799	1*gene:pWW0095	0	1000.0
RC5CC490E_RL-800	1*gene:pWW0095	-1000.0	0
RC6296FF3_RL-801	1*gene:PP1844	-1000.0	0
RC70D7A8B_B-802		-1000.0	1000.0
RC7796262_B-803	1*gene:PP1649	-1000.0	1000.0
RC79045EC_RL-804	1*gene:PP2465	-1000.0	0
RC794E782_LR-805		0	1000.0
RC7AB28C4_RL-806		-1000.0	0
RC7FE3812_LR-807	1*gene:PP1602;1*gene:PP4174	0	1000.0
RC810C4FF_RL-808	1*gene:PP1602;1*gene:PP4174	-1000.0	0
RC83377B2_LR-809		0	1000.0
RC856C6A_RL-810		-1000.0	0
RC85FD4B5_LR-811	1*gene:PP2137	0	1000.0
RC8AE5CC9_RL-812	1*gene:PP1100	-1000.0	0
RC8CFAE33_LR-813	1*gene:PP2338	0	1000.0
RC91944F4_LR-814	1*gene:PP1677	0	1000.0
RC91C6223_LR-815	1*gene:PP4031	0	1000.0
RC94E05B9_B-816	1*gene:PP0074;1*gene:PP3002	-1000.0	1000.0
RC9AFA79B_RL-817	1*gene:pWW0096	-1000.0	0
RC9B0EEA6_RL-818	1*gene:PP0402+1*gene:PP1436	-1000.0	0
RCA8E49A8_B-819		-1000.0	1000.0
RCB2584A5_B-820	1*gene:PP2112;1*gene:PP2339	-1000.0	1000.0
RCB2E3D7A_B-821	1*gene:PP1985+1*gene:PP1986	-1000.0	1000.0
RCBE45683_RL-822	1*gene:PP1426	-1000.0	0
RCC1C036_B-823	1*gene:PP1893;1*gene:PP2216	-1000.0	1000.0
RCC29C57D_RL-824	1*gene:PP3943	-1000.0	0
RCC9AB260_RL-825	1*gene:PP0383	-1000.0	0
RCCCFED30_RL-826	1*gene:PP2000	-1000.0	0
RCD3CA92C_B-827	1*gene:PP1376	-1000.0	1000.0
RCD52FAA5_B-828	1*gene:PP1408	-1000.0	1000.0
RCD84587C_RL-829	1*gene:PP2213;1*gene:PP4549;1*gene:PP4550	-1000.0	0
RCD90C514_RL-830	1*gene:PP0238	-1000.0	0
RCDB19324_B-831	1*gene:PP1086	-1000.0	1000.0
RCDF97E1B_B-832	1*gene:PP4964	-1000.0	1000.0
RCE1237B1_RL-833	1*gene:PP2136;1*gene:PP2214	-1000.0	0
RCE2DA31D_LR-834	1*gene:PP4977	0	1000.0
RCE503832_LR-835	1*gene:PP1078+1*gene:PP4881+1*gene:PP4882	0	1000.0
RCE52881_LR-836	1*gene:PP1132	0	1000.0
RCEC0BC87_RL-837	1*gene:PP0520	-1000.0	0
RCED98FAD_RL-838	1*gene:PP5409	-1000.0	0
RCEE9E7C2_LR-839	1*gene:PP2514	0	1000.0
RCF779252_B-840		-1000.0	1000.0
RCFB894DF_RL-841	1*gene:PP1678	-1000.0	0
RCFD4EBF0_B-842		-1000.0	1000.0
RD0318395_B-843		-1000.0	1000.0
RD072B213_LR-844		0	1000.0
RD082C506_RL-845	1*gene:PP3540	-1000.0	0
RD0CCBB_RL-846	1*gene:PP3357	-1000.0	0
RD0EE3516_RL-847		-1000.0	0
RD15974D9_LR-848	1*gene:pWW0100+1*gene:pWW0101+1*gene:pWW0102	0	1000.0
RD15AD32E_RL-849	1*gene:PP0966	-1000.0	0
RD15E5947_B-850		-1000.0	1000.0
RD1693B3F_B-851		-1000.0	1000.0
RD1F58F26_B-852	1*gene:PP1506	-1000.0	1000.0
RD2317105_B-853		-1000.0	1000.0
RD23C2F74_RL-854	1*gene:PP0659;1*gene:PP4594	-1000.0	0
RD2EBF8F3_B-855	1*gene:PP2375	-1000.0	1000.0
RD2FBF340_RL-856	1*gene:PP0520	-1000.0	0
RD30BE6DB_RL-857	1*gene:PP0747	-1000.0	0
RD3453493_B-858	1*gene:PP5003;1*gene:PP5005	-1000.0	0
RD3453493_B-859	1*gene:PP5004	0	1000.0
RD396D457_RL-860	1*gene:PP5095	-1000.0	0
RD3D02981_LR-861	1*gene:PP2955	0	1000.0
RD3DAA704_B-862	1*gene:PP1612	-1000.0	1000.0
RD3E7FF22_B-863	1*gene:PP1376	-1000.0	1000.0
RD3FD3578_RL-864		-1000.0	0
RD437D0AE_RL-865	1*gene:PP5089	-1000.0	0
RD44AB465_RL-866	1*gene:PP4666	-1000.0	0
RD4588711_RL-867	1*gene:PP1073	-1000.0	0
RD462190A_B-868	1*gene:PP0967	-1000.0	1000.0
RD4889226_B-869	1*gene:PP3740	-1000.0	1000.0
RD4C83789_RL-870		-1000.0	0
RD4D8D547_B-871		-1000.0	1000.0
RD4E3CB6C_RL-872	1*gene:PP2213;1*gene:PP4549;1*gene:PP4550	-1000.0	0
RD4E6B7F9_RL-873	1*gene:PP5285	-1000.0	0
RD55701CD_RL-874	1*gene:PP4935	-1000.0	0
RD57955D1_RL-875		-1000.0	0
RD5D4BE96_LR-876	1*gene:PP4909	0	1000.0
RD617D98D_RL-877	1*gene:PP3358	-1000.0	0
RD67F723D_LR-878	1*gene:PP3161+1*gene:PP3162+1*gene:PP3163;1*gene:pWW0100+1*gene:pWW0101+1*gene:pWW0102	0	1000.0
RD6890A99_RL-879	1*gene:PP0243	-1000.0	0
RD6EB0372_B-880	1*gene:PP3590	-1000.0	1000.0
RD6F6B70_LR-881	1*gene:PP4779	0	1000.0
RD74F6AC5_LR-882	1*gene:PP2843+1*gene:PP2844+1*gene:PP2845	0	1000.0
RD7523EED_RL-883	1*gene:PP1823;1*gene:PP2512	-1000.0	0
RD78642BA_B-884	1*gene:PP4678	-1000.0	1000.0
RD7BEA53A_B-885	1*gene:PP3740	-1000.0	1000.0
RD7E153F2_LR-886	1*gene:PP1333	0	1000.0
RD7F35508_LR-887	1*gene:pWW0092	0	1000.0
RD817A311_B-888	1*gene:PP1808	-1000.0	1000.0
RD838F4FB_LR-889	1*gene:PP5141	0	1000.0
RD84E550E_B-890	1*gene:PP1076	-1000.0	1000.0
RD87F9A67_RL-891	1*gene:PP1665	-1000.0	0
RD880C326_LR-892		0	1000.0
RD88DE805_RL-893	1*gene:PP1520	-1000.0	0
RD8D2CECA_B-894		-1000.0	1000.0
RD90F5BC3_B-895	1*gene:PP1408	-1000.0	1000.0
RD92CDAFA_RL-896	1*gene:PP4700	-1000.0	0
RD94EEA8C_B-897	1*gene:PP5150	-1000.0	1000.0
RD954CC04_B-898	1*gene:PP1382	-1000.0	1000.0
RD9660EAE_LR-899		0	1000.0
RD9A71B34_LR-900		0	1000.0
RDA15934D_RL-901	1*gene:PP3190;1*gene:PP3533;1*gene:PP4431	-1000.0	0
RDA51DCF7_RL-902	1*gene:PP5063	-1000.0	0
RDAA59F98_B-903	1*gene:PP1419	-1000.0	1000.0
RDB1BF211_RL-904	1*gene:PP1022	-1000.0	0
RDB36452D_RL-905		-1000.0	0
RDB819F8_B-906	1*gene:PP5233	-1000.0	1000.0
RDBAFFF1A_B-907	1*gene:PP3570	-1000.0	1000.0
RDBE56331_RL-908		-1000.0	0
RDBE60336_RL-909	1*gene:PP0527	-1000.0	0
RDBF7A578_RL-910	1*gene:PP0520	-1000.0	0
RDC1A94EE_RL-911		-1000.0	0
RDC6C400A_LR-912		0	1000.0
RDD258AA6_RL-913	1*gene:PP4261;1*gene:PP5139	-1000.0	0
RDD534A01_B-914	1*gene:PP0849	-1000.0	1000.0
RDD6DBEE0_LR-915	1*gene:PP1335	0	1000.0
RDDA74507_RL-916		-1000.0	0
RDE46A37E_B-917	1*gene:PP4175	-1000.0	1000.0
RDE542819_LR-918	1*gene:PP2213;1*gene:PP4549;1*gene:PP4550	0	1000.0
RDE890339_LR-919	1*gene:PP4829	0	1000.0
RDEA96F56_RL-920	1*gene:PP0294+1*gene:PP0295+1*gene:PP0296;1*gene:PP0868+1*gene:PP0869+1*gene:PP0870;1*gene:PP0868+1*gene:PP0870+1*gene:PP0871	-1000.0	0
RDF224B97_LR-921	1*gene:PP1188	0	1000.0
RE04D973C_RL-922		-1000.0	0
RE0A403E4_RL-923	1*gene:PP4967	-1000.0	0
RE0B2F5C_B-924	1*gene:PP4299	-1000.0	1000.0
RE11D7E70_RL-925	1*gene:PP5186	-1000.0	0
RE1497A6F_RL-926	1*gene:PP1602;1*gene:PP4174	-1000.0	0
RE14DA1C5_RL-927	1*gene:PP4000	-1000.0	0
RE17D9C72_B-928		-1000.0	1000.0
RE1A88F94_RL-929	1*gene:PP0977	-1000.0	0
RE1CA5644_RL-930		-1000.0	0
RE1DE4E5A_B-931	1*gene:pWW0090	-1000.0	1000.0
RE1FC2A05_B-932	1*gene:PP1654	-1000.0	1000.0
RE204027D_RL-933	1*gene:PP0436	-1000.0	0
RE231E923_RL-934		-1000.0	0
RE26A21D7_RL-935		-1000.0	0
RE26D494D_RL-936	1*gene:pWW0128	-1000.0	0
RE29383BB_B-937	1*gene:PP3821	-1000.0	1000.0
RE3198A0B_RL-938	1*gene:PP4043	-1000.0	0
RE333DAC6_B-939	1*gene:PP1893	-1000.0	1000.0
RE3ABD960_RL-940	1*gene:PP0338+1*gene:PP0339+1*gene:PP4187;1*gene:PP0338+1*gene:PP0339+1*gene:PP5366	-1000.0	0
RE3DD0223_B-941	1*gene:PP0965	-1000.0	1000.0
RE4782928_LR-942	1*gene:PP1414	0	1000.0
RE4997104_B-943	1*gene:PP1206	-1000.0	1000.0
RE4B00DB4_B-944	1*gene:PP1985+1*gene:PP1986	-1000.0	1000.0
RE55038BE_B-945	1*gene:PP0986+1*gene:PP0988+1*gene:PP0989+1*gene:PP4187;1*gene:PP4187+1*gene:PP5192+1*gene:PP5193+1*gene:PP5194	-1000.0	0
RE55038BE_B-946	1*gene:PP0986;1*gene:PP5194	0	1000.0
RE55F5E10_B-947	1*gene:PP0234	-1000.0	1000.0
RE5A7A36D_RL-948	1*gene:PP4935	-1000.0	0
RE5C2C6CF_B-949	1*gene:PP1777	-1000.0	1000.0
RE5CA148A_LR-950	1*gene:PP1334	0	1000.0
RE6030202_LR-951	1*gene:PP1620	0	1000.0
RE651D3CF_RL-952	1*gene:PP4175	-1000.0	0
RE67EB5DB_RL-953	1*gene:PP1394	-1000.0	0
RE6ED2E76_RL-954	1*gene:PP5289	-1000.0	0
RE6FE0E90_LR-955	1*gene:PP0812+1*gene:PP0813+1*gene:PP0814+1*gene:PP0815	0	1000.0
RE7186160_LR-956	1*gene:PP1769	0	1000.0
RE73F1AF9_B-957	1*gene:PP0849	-1000.0	1000.0
RE79F7AEC_RL-958	1*gene:PP4478	-1000.0	0
RE7A689E4_B-959		0	0
RE85BB257_LR-960	1*gene:PP5347	0	1000.0
RE8AF5D8F_LR-961	1*gene:PP4889	0	1000.0
RE8E2473C_B-962	1*gene:PP0659;1*gene:PP4594	-1000.0	1000.0
RE8F109A2_RL-963	1*gene:PP5278	-1000.0	0
RE97914BB_LR-964	1*gene:PP0538	0	1000.0
RE98020E0_RL-965		-1000.0	0
RE98B15F6_RL-966	1*gene:PP1844	-1000.0	0
RE9A432F8_B-967		0	0
RE9BEE912_LR-968	1*gene:PP1505	0	1000.0
REA1C9317_B-969	1*gene:PP0774	-1000.0	1000.0
REA2210A2_LR-970		0	1000.0
REA8C0A73_LR-971	1*gene:PP3537	0	1000.0
REAC05C92_B-972	1*gene:PP4715	-1000.0	1000.0
REAE813B9_B-973	1*gene:PP4038	-1000.0	1000.0
REB2C74BF_LR-974	1*gene:PP4828	0	1000.0
REBFF9118_RL-975	1*gene:PP2136;1*gene:PP2214	-1000.0	0
REBFFC77F_B-976	1*gene:PP1297+1*gene:PP1298+1*gene:PP1299+1*gene:PP1300	-1000.0	1000.0
REC2E33C5_RL-977	1*gene:PP1213	-1000.0	0
REC3951EE_B-978		-1000.0	1000.0
REC508C6F_LR-979	1*gene:PP4832	0	1000.0
REC60872E_RL-980		-1000.0	0
REC6B4866_B-981	1*gene:PP4960	-1000.0	1000.0
RECEF8C0E_RL-982	1*gene:PP0514	-1000.0	0
RECF93C7_LR-983	1*gene:PP4106	0	1000.0
RECFA0596_B-984	1*gene:PP2136;1*gene:PP2217	-1000.0	1000.0
RED5E5885_LR-985		0	1000.0
RED71BBA3_LR-986	1*gene:PP1297+1*gene:PP1298+1*gene:PP1299+1*gene:PP1300	0	1000.0
RED78552D_B-987	1*gene:PP0897;1*gene:PP0944;1*gene:PP1755	-1000.0	1000.0
RED90D3C5_B-988	1*gene:PP1188;1*gene:PP3165	-1000.0	1000.0
REDBA5FB_RL-989	1*gene:PP0280+1*gene:PP0281+1*gene:PP0282+1*gene:PP0283;1*gene:PP3593+1*gene:PP3594+1*gene:PP3596+1*gene:PP3597;1*gene:PP4483+1*gene:PP4484+1*gene:PP4485+1*gene:PP4486	-1000.0	0
REE257C1E_RL-990	1*gene:PP1031	-1000.0	0
REE674EE6_B-991	1*gene:PP1913	-1000.0	1000.0
REE72FD98_B-992		-1000.0	1000.0
REEB83731_B-993	1*gene:PP2112;1*gene:PP2339	-1000.0	1000.0
REED3E889_LR-994	1*gene:PP4947	0	1000.0
REF6E1A18_RL-995	1*gene:PP1346;1*gene:PP5185	-1000.0	0
REF7B6AB4_RL-996	1*gene:PP4278+1*gene:PP4279	-1000.0	0
REF9A3ED6_LR-997	1*gene:PP0411+1*gene:PP0412+1*gene:PP0413+1*gene:PP0414;1*gene:PP5177+1*gene:PP5178+1*gene:PP5179+1*gene:PP5180;1*gene:PP5177+1*gene:PP5178+1*gene:PP5179+1*gene:PP5182	0	1000.0
RF005C1A4_B-998		-1000.0	1000.0
RF07C7ED_RL-999	1*gene:PP5346	-1000.0	0
RF09BEF23_RL-1000	1*gene:PP3951+1*gene:PP3952	-1000.0	0
RF0E0D827_B-1001		0	0
RF0F96B52_LR-1002		0	1000.0
RF19980FE_RL-1003	1*gene:PP0072;1*gene:PP3606	-1000.0	0
RF19B5671_RL-1004	1*gene:PP1916;1*gene:PP4175	-1000.0	0
RF22150E0_RL-1005	1*gene:PP1672	-1000.0	0
RF22ECCF4_LR-1006	1*gene:pWW0129+1*gene:pWW0130	0	1000.0
RF2355A1A_RL-1007	1*gene:PP2469+1*gene:PP2470	-1000.0	0
RF2855BEC_B-1008	1*gene:PP0147;1*gene:PP2057;1*gene:PP2703	-1000.0	1000.0
RF2FBC8D7_LR-1009	1*gene:PP0075+1*gene:PP0076;1*gene:PP0868+1*gene:PP0869+1*gene:PP0870;1*gene:PP0868+1*gene:PP0870+1*gene:PP0871	0	1000.0
RF3760CC7_B-1010		-1000.0	1000.0
RF3924393_RL-1011	1*gene:PP3416	-1000.0	0
RF3AD9ECA_LR-1012	1*gene:PP1471	0	1000.0
RF3AF94EC_RL-1013	1*gene:PP0059	-1000.0	0
RF3D9D8C7_RL-1014	1*gene:PP1426	-1000.0	0
RF46BA06D_B-1015		-1000.0	1000.0
RF57A71A3_RL-1016	1*gene:PP4469	-1000.0	0
RF5BE9824_LR-1017		0	1000.0
RF5C6B3A1_RL-1018	1*gene:PP0602	-1000.0	0
RF617B30E_RL-1019	1*gene:PP2077;1*gene:PP5227	-1000.0	0
RF6B64CF0_LR-1020	1*gene:PP1414	0	1000.0
RF6B79438_RL-1021	1*gene:PP0490+1*gene:PP0491+1*gene:PP0492;1*gene:PP2183+1*gene:PP2184+1*gene:PP2185+1*gene:PP2186	-1000.0	0
RF6EE29AA_B-1022		-1000.0	1000.0
RF718443E_B-1023	1*gene:PP1346	-1000.0	1000.0
RF77F3F23_B-1024	1*gene:PP0777;1*gene:PP1686;1*gene:PP1874	-1000.0	1000.0
RF822D3E0_B-1025		-1000.0	1000.0
RF831A253_B-1026		-1000.0	100.0
RF847B611_LR-1027	1*gene:PP2137	0	1000.0
RF84F5097_LR-1028	1*gene:pWW0129+1*gene:pWW0130	0	1000.0
RF850F414_B-1029	1*gene:PP4492;1*gene:PP4495	-1000.0	1000.0
RF8780318_LR-1030	1*gene:PP0231+1*gene:PP0232+1*gene:PP0233;1*gene:PP0237+1*gene:PP0239+1*gene:PP0240	0	1000.0
RF8D9D411_LR-1031	1*gene:PP0238	0	1000.0
RF9008590_B-1032		-1000.0	1000.0
RF90378B5_RL-1033		-1000.0	0
RF92540DF_RL-1034		-1000.0	0
RF92CD813_B-1035	1*gene:PP1408	-1000.0	1000.0
RF93E51_LR-1036	1*gene:PP1379	0	1000.0
RF95AA17C_B-1037		-1000.0	100.0
RF9A7BEB2_B-1038	1*gene:PP5291	-1000.0	1000.0
RF9C633BE_B-1039	1*gene:PP2151	-1000.0	1000.0
RFA4DDC4C_RL-1040		-1000.0	0
RFA57815A_B-1041		-1000.0	1000.0
RFA7D7587_RL-1042	1*gene:PP4281	-1000.0	0
RFAE47999_RL-1043	1*gene:pWW0128	-1000.0	0
RFB1C1D96_B-1044		-1000.0	1000.0
RFB242488_B-1045	1*gene:PP0214	-1000.0	1000.0
RFB293AAE_LR-1046	1*gene:PP0115;1*gene:PP0481;1*gene:PP2887	0	1000.0
RFB2F9386_B-1047		-1000.0	1000.0
RFB8B28AF_RL-1048	1*gene:PP1137+1*gene:PP1138+1*gene:PP1139+1*gene:PP1140+1*gene:PP1141;1*gene:PP1297+1*gene:PP1298+1*gene:PP1299+1*gene:PP1300;1*gene:PP4863+1*gene:PP4864+1*gene:PP4865+1*gene:PP4866+1*gene:PP4867	-1000.0	0
RFBBF91C1_RL-1049	1*gene:PP0421	-1000.0	0
RFBFD2C92_RL-1050	1*gene:PP4621	-1000.0	0
RFC200308_LR-1051	1*gene:PP1602;1*gene:PP4174	0	1000.0
RFD287F73_LR-1052	1*gene:PP1351;1*gene:PP2325;1*gene:PP2998	0	1000.0
RFD956428_B-1053	1*gene:PP0234	-1000.0	1000.0
RFDE90BF1_B-1054	1*gene:PP4963	-1000.0	1000.0
RFE0DE465_RL-1055	1*gene:pWW0092	-1000.0	0
RFE696C03_LR-1056	1*gene:PP4434;1*gene:PP5270	0	1000.0
RFF5F1C5A_LR-1057	1*gene:PP1989	0	1000.0
RFF91B74F_RL-1058	1*gene:PP2136;1*gene:PP2214	-1000.0	0
RFFDD1B42_RL-1059	1*gene:PP1530	-1000.0	0
