# Supplementary material for: Efficient Reconstruction of Predictive Consensus Metabolic Network Models
Source: PLoS Comput Biol. 2016 Aug 26;12(8):e1005085. doi: 10.1371/journal.pcbi.1005085 (PMC5001716; doi:10.1371/journal.pcbi.1005085)
Supplement: S1 Dataset — This file contains the original models, the input models, the BCMs, and the RCMs for COMMGEN as well as an overview of the changes made between original and input models. (ZIP) [file pcbi.1005085.s001.zip › S4-Models/Input/Pputida/iJN746_COMMGEN/reactions.tsv]

RF0F96B52_LR-1002	0.00005 MNXM10@MNXC3 + 0.21 MNXM114@MNXC3 + 0.035 MNXM118@MNXC3 + 0.0005 MNXM1196@MNXC3 + 0.136 MNXM121@MNXC3 + 0.0005 MNXM1278@MNXC3 + 0.000006 MNXM12@MNXC3 + 0.0005 MNXM1335@MNXC3 + 0.09 MNXM134@MNXC3 + 0.428 MNXM140@MNXC3 + 0.241 MNXM142@MNXC3 + 0.229 MNXM147@MNXC3 + 0.001 MNXM14@MNXC3 + 0.0005 MNXM1770@MNXC19 + 0.0005 MNXM1771@MNXC3 + 0.0005 MNXM1945@MNXC19 + 0.402 MNXM199@MNXC3 + 0.0005 MNXM…	R_RF0F96B52_LR						0	1000.0			1	0
R163AA2F6_RL-29	1 BIOMASS@BOUNDARY <-- 1 BIOMASS@MNXC3	R_R163AA2F6_RL						-1000.0	0			0	1
R2D4D318D_LR-134	1 MNXM1000@MNXC3 + 1 MNXM4240@MNXC3 --> 1 MNXM1971@MNXC3 + 1 MNXM925@MNXC3	R_R2D4D318D_LR	1*gene:PP1844	MNXR47342	2.3.1.51	seed:Glycerolipid and Glycerophospholipid Metabolism in Bacteria	bigg:AGPAT181;ec:2.3.1.51;iaf1260:AGPAT181;ijn746:AGPAT181;seed:rxn08089	0	1000.0			0	0
RDC1A94EE_RL-911	1 MNXM1000@MNXC3 + 1 MNXM5@MNXC3 <-- 1 MNXM1@MNXC3 + 1 MNXM5958@MNXC3 + 1 MNXM6@MNXC3	R_RDC1A94EE_RL		MNXR1842	1.3.1.10		bigg:EAR181y;ec:1.3.1.10;iaf1260:EAR181y;ijn746:EAR181y;seed:rxn08399	-1000.0	0			0	0
RA7C974F1_LR-653	1 MNXM1000@MNXC3 + 1 MNXM66@MNXC3 --> 1 MNXM4240@MNXC3 + 1 MNXM925@MNXC3	R_RA7C974F1_LR	1*gene:PP1520	MNXR47394	2.3.1.15		bigg:G3PAT181;ec:2.3.1.15;iaf1260:G3PAT181;ijn746:G3PAT181;seed:rxn08552	0	1000.0			0	0
RBCEFD4FC_RL-756	1 MNXM100@MNXC3 + 1 MNXM11@MNXC3 <-- 1 MNXM132@MNXC3 + 1 MNXM83@MNXC3	R_RBCEFD4FC_RL	1*gene:PP0528	MNXR55238	2.5.1.1;2.5.1.10;2.5.1.29	biopath:Biosynthesis_of_Capsidiol;biopath:Biosynthesis_of_Carotene;biopath:Biosynthesis_of_Cholesterol_(Atlas_S._85,_86);biopath:Biosynthesis_of_Dolichol;biopath:Biosynthesis_of_Giberellin_GA3;biopath:Biosynthesis_of_Guaiazulene;biopath:Biosynthesis_of_Juveniles_hormon_III;biopath:Biosynthesis_of_Limonene;biopath:Biosynthesis_of_Myrcene;biopath:Biosynthesis_of_Taxol;biopath:Biosynthesis_of_alpha-…	bigg:DMATT;bigg:DMATTx;biopath:RXN00099;brenda:BR47563;ec:2.5.1.1;ec:2.5.1.10;ec:2.5.1.29;ecocyc:GPPSYN-RXN;iabaylyiv4:GPPSYN-RXN;iaf1260:DMATT;iaf692:DMATT;iao358:rll_214;igt196:DMATT;iin800:ERG20_1;iit341:DMATT;ijn746:DMATT;ijr904.45632:DMATT;ijr904:DMATT;imeo21:DMATT;imm904:DMATT;ind750:DMATT;inj661:DMATT;intenz:2706;irs1563.45632:R01658_c;isb619:DMATT;iso783:DMATT;iyo844:DMATT;kegg:R01658;met…	-1000.0	0			0	0
R4E5FD3D5_LR-260	1 MNXM100@MNXC3 + 1 MNXM83@MNXC3 --> 1 MNXM11@MNXC3 + 1 MNXM34@MNXC3	R_R4E5FD3D5_LR	1*gene:PP0528	MNXR55607	2.5.1.1;2.5.1.10;2.5.1.29	biopath:Biosynthesis_of_Capsidiol;biopath:Biosynthesis_of_Carotene;biopath:Biosynthesis_of_Cholesterol_(Atlas_S._85,_86);biopath:Biosynthesis_of_Dolichol;biopath:Biosynthesis_of_Giberellin_GA3;biopath:Biosynthesis_of_Guaiazulene;biopath:Biosynthesis_of_Juveniles_hormon_III;biopath:Biosynthesis_of_Taxol;biopath:Biosynthesis_of_ent-Kaurene;biopath:Metabolism_of_Terpens,_Carotenoids,_and_Retinoids;k…	bigg:GRTT;bigg:GRTTx;biopath:RXN00933;brenda:BR47562;ec:2.5.1.1;ec:2.5.1.10;ec:2.5.1.29;ecocyc:FPPSYN-RXN;iabaylyiv4:FPPSYN-RXN;iaf1260:GRTT;iaf692:GRTT;iao358:rll_215;igt196:GRTT;iin800:ERG20_2;iit341:GRTT;ijn746:GRTT;ijr904.45632:GRTT;ijr904:GRTT;imeo21:GRTT;imm904:GRTT;imo1053-pao1:GRTT;imo1056:GRTT;ind750:GRTT;inj661:GRTT;intenz:18300;irs1563.45632:R02003_c;isb619:GRTT;iso783:GRTT;iyo844:GRTT…	0	1000.0			0	0
RB1D6FC7F_RL-699	1 MNXM1010@MNXC3 + 1 MNXM13@MNXC3 <-- 1 MNXM159@MNXC3 + 1 MNXM1@MNXC3 + 1 MNXM23@MNXC3	R_RB1D6FC7F_RL	1*gene:PP4679+1*gene:PP4680	MNXR385	2.2.1.6;4.1.3.18	kegg:2-Oxocarboxylic acid metabolism;kegg:Biosynthesis of secondary metabolites;kegg:Metabolic pathways;kegg:Valine, leucine and isoleucine biosynthesis;metacyc:isoleucine biosynthesis I (from threonine);metacyc:isoleucine biosynthesis II;metacyc:isoleucine biosynthesis III;metacyc:isoleucine biosynthesis IV	bigg:ACHBS;bigg:ACHBSm;brenda:BS386670;ec:2.2.1.6;ec:4.1.3.18;ecocyc:ACETOOHBUTSYN-RXN;iabaylyiv4:ACETOOHBUTSYN-RXN;iaf1260:ACHBS;iaf692:ACHBS;iag612:rbs_531;iao358:rll_207;igt196:ACHBS;ijn746:ACHBS;ijr904.45632:ACHBS;ijr904:ACHBS;imeo21:ACHBS;imm904:ACHBSm;imo1053-pao1:ACHBS;imo1056:ACHBS;ind750:ACHBSm;inj661:ACHBS;intenz:10532;isb619:ACHBS;iso783:ACHBS;iyo844:ACHBS;kegg:R08648;metacyc:ACETOOHBU…	-1000.0	0			0	0
RD78642BA_B-884	1 MNXM1010@MNXC3 + 1 MNXM1@MNXC3 + 1 MNXM6@MNXC3 <==> 1 MNXM1202@MNXC3 + 1 MNXM5@MNXC3	R_RD78642BA_B	1*gene:PP4678	MNXR3146	1.1.1.86	biopath:Biosynthesis_of_L-Isoleucine;biopath:Metabolism_of_the_branched_amino_acids_(L-Leucine,_L-Isoleucine,_L-Valine);metacyc:isoleucine biosynthesis I (from threonine);metacyc:isoleucine biosynthesis II;metacyc:isoleucine biosynthesis III;metacyc:isoleucine biosynthesis IV;unipathway:L-isoleucine biosynthesis	bigg:KARA2;bigg:KARA2i;bigg:KARA2im;biopath:RXN01320;brenda:BS383015;ec:1.1.1.86;ecocyc:ACETOOHBUTREDUCTOISOM-RXN;iabaylyiv4:ACETOOHBUTREDUCTOISOM-RXN;iaf1260:KARA2;iaf692:KARA2;iag612:rbs_27;iao358:rll_209;igt196:KARA2;iit341:KARA2i;ijn746:KARA2;ijr904.45632:KARA2i;ijr904:KARA2i;imeo21:KARA2i;imm904:KARA2im;imo1053-pao1:KARA2i;imo1056:KARA2i;ind750:KARA2im;inj661:KARA2i;intenz:1085;isb619:KARA2i…	-1000.0	1000.0			0	0
R10059220_B-1	1 MNXM1021@MNXC3 + 1 MNXM10@MNXC3 + 2 MNXM1@MNXC3 <==> 1 MNXM1410@MNXC3 + 1 MNXM2@MNXC3 + 1 MNXM8@MNXC3	R_R10059220_B	1*gene:PP0213	MNXR4009	1.2.1.20	kegg:Lysine degradation;metacyc:lysine degradation III;unipathway:L-lysine degradation via acetylation pathway	bigg:OXPTNDH;brenda:BR29392;brenda:BS189150;ec:1.2.1.20;ijn746:OXPTNDH;imo1053-pao1:GLUSD;imo1056:GLUSD;intenz:1363;kegg:R02401;metacyc:GLUTARATE-SEMIALDEHYDE-DEHYDROGENASE-RXN;rhea:12064;rhea:12065;rhea:12066;rhea:12067;seed:rxn01729;upa:UCR02401;upa:UER00846	-1000.0	1000.0			0	0
RDC6C400A_LR-912	1 MNXM1021@MNXC3 + 1 MNXM12@MNXC3 + 1 MNXM3@MNXC3 --> 1 MNXM382@MNXC3 + 1 MNXM7@MNXC3 + 1 MNXM9@MNXC3	R_RDC6C400A_LR		MNXR2669	6.2.1.6	kegg:Fatty acid metabolism;kegg:Lysine degradation;metacyc:lysine degradation IV;metacyc:lysine degradation V;metacyc:lysine degradation X	bigg:GLCOAS;brenda:BR89;ec:6.2.1.6;ijn746:GLCOAS;imo1053-pao1:GLUTCOAs;imo1056:GLUTCOAs;intenz:5064;kegg:R02402;metacyc:GLUTARATE--COA-LIGASE-RXN;rhea:14169;rhea:14170;rhea:14171;rhea:14172;seed:rxn01730	0	1000.0			0	0
R48C5B5BE_B-244	1 MNXM1024@MNXC3 + 1 MNXM10@MNXC3 + 1 MNXM1@MNXC3 <==> 1 MNXM1277@MNXC3 + 1 MNXM8@MNXC3	R_R48C5B5BE_B	1*gene:PP4187;1*gene:PP5366	MNXR55548	1.8.1.4	seed:Pyruvate metabolism II acetyl-CoA, acetogenesis from pyruvate;seed:TCA Cycle	bigg:GCC2cm;bigg:PDHc;bigg:PDHcm;bigg:PDHcr;brenda:BS260072;ec:1.8.1.4;iao358:rll_311;iin800:LPD1;ijn746:PDHcr;imeo21:PDHc;imm904:GCC2cm;imm904:PDHcm;imo1053-pao1:PDHe3c;imo1056:PDHe3c;ind750:GCC2cm;ind750:PDHcm;inj661:PDHc;inj661:PDHcr;isb619:PDHcr;kegg:R01698;metacyc:DIHYDLIPOXN-RXN;obsolete:rxn07442;obsolete:rxn09497;rhea:33059;rhea:33060;rhea:33061;rhea:33062;seed:rxn01241	-1000.0	1000.0			0	0
R50EAF180_B-264	1 MNXM1024@MNXC3 + 1 MNXM1@MNXC3 + 1 MNXM20@MNXC3 <==> 1 MNXM13@MNXC3 + 1 MNXM90660@MNXC3	R_R50EAF180_B	1*gene:PP4189	MNXR30672	1.2.4.2		bigg:AKGDa;bigg:AKGDam;ec:1.2.4.2;ijn746:AKGDa;imm904:AKGDam;ind750:AKGDam;isb619:AKGDa;obsolete:rxn06029;seed:rxn01243	-1000.0	1000.0			0	0
RAAB58B26_LR-667	1 MNXM1024@MNXC3 + 1 MNXM1@MNXC3 + 1 MNXM23@MNXC3 --> 1 MNXM13@MNXC3 + 1 MNXM4815@MNXC3	R_RAAB58B26_LR	1*gene:PP0339	MNXR4134	1.2.4.1		bigg:PDHa;brenda:BS231856;ec:1.2.4.1;iao358:rll_308;iao358:rll_309;iin800:PDA1;ijn746:PDHa;imeo21:PDHa;inj661:PDHa;obsolete:rxn06028;seed:rxn01242	0	1000.0			0	0
R42CAB5AB_LR-214	1 MNXM1024@MNXC3 + 1 MNXM1@MNXC3 + 1 MNXM263@MNXC3 --> 1 MNXM13@MNXC3 + 1 MNXM91300@MNXC3	R_R42CAB5AB_LR	1*gene:PP4188	MNXR32060	1.2.4.2		aragem.45632:R01940_c;bigg:OXOADLR;ec:1.2.4.2;ijn746:OXOADLR;seed:rxn01424	0	1000.0			0	0
RC2B2A846_LR-786	1 MNXM1029@MNXC3 + 1 MNXM3@MNXC3 + 1 MNXM877@MNXC3 --> 1 MNXM1@MNXC3 + 1 MNXM629@MNXC3 + 1 MNXM7@MNXC3 + 1 MNXM9@MNXC3	R_RC2B2A846_LR	1*gene:PP1675+1*gene:PP1676	MNXR468	6.3.1.10	kegg:Metabolic pathways;kegg:Porphyrin and chlorophyll metabolism;seed:Coenzyme B12 biosynthesis;seed:YgfZ	bigg:ADCPS1;ec:6.3.1.10;ijn746:ADCPS1;imeo21:ADCPS1;inj661:ADCPS1;intenz:11117;kegg:R07302;obsolete:rxn10627;rhea:12572;rhea:12573;rhea:12574;rhea:12575;seed:rxn05054	0	1000.0			0	0
R99A1D374_RL-589	1 MNXM1030@MNXC3 + 1 MNXM12@MNXC3 + 1 MNXM1@MNXC3 <-- 1 MNXM2@MNXC3 + 1 MNXM46@MNXC3 + 1 MNXM86@MNXC3	R_R99A1D374_RL	1*gene:PP2335	MNXR3444	2.3.3.5;4.1.3.31	kegg:Propanoate metabolism;seed:Propionate-CoA to Succinate Module	bigg:MCITS;brenda:BR44127;ec:2.3.3.5;ec:4.1.3.31;ecocyc:2-METHYLCITRATE-SYNTHASE-RXN;iabaylyiv4:2-METHYLCITRATE-SYNTHASE-RXN;iaf1260:MCITS;iag612:rbs_524;ijn746:MCITS;ijr904.45632:MCITS;ijr904:MCITS;imm904:MCITSm;ind750:MCITS;intenz:10510;iso783:MCITS;iyo844:MCITS;kegg:R00931;rhea:23780;rhea:23781;rhea:23782;rhea:23783;seed:rxn00679	-1000.0	0			0	0
RC8CFAE33_LR-813	1 MNXM1030@MNXC3 --> 1 MNXM1792@MNXC3 + 1 MNXM2@MNXC3	R_RC8CFAE33_LR	1*gene:PP2338	MNXR3440	4.2.1.79	kegg:Propanoate metabolism;seed:Propionate-CoA to Succinate Module	bigg:MCITD;ec:4.2.1.79;iabaylyiv4:2-METHYLCITRATE-DEHYDRATASE-RXN;iaf1260:MCITD;iag612:rbs_55;ijn746:MCITD;ijr904.45632:MCITD;ijr904:MCITD;iso783:MCITD;kegg:R04424;seed:rxn03060	0	1000.0			0	0
R917C6992_RL-546	1 MNXM1043@BOUNDARY <-- 1 MNXM1043@MNXC2	R_R917C6992_RL		MNXR1456			bigg:DCAtex;bigg:FA100tp;iaf1260:DCAtex;iin800:Uc10;ijn746:DCAtex;imm904:FA100tp;ind750:FA100tp;seed:rxn08314;seed:rxn09855;seed:rxn13159	-1000.0	0			0	1
RB5B4D21D_LR-713	1 MNXM1043@MNXC19 + 1 MNXM12@MNXC3 + 1 MNXM3@MNXC3 --> 1 MNXM11@MNXC3 + 1 MNXM14@MNXC3 + 1 MNXM486@MNXC3	R_RB5B4D21D_LR	1*gene:PP2213;1*gene:PP4549;1*gene:PP4550	MNXR1994	6.2.1.3	metacyc:fatty acid salvage	bigg:FACOAL100p;ec:6.2.1.3;iabaylyiv4:0-COATRANSFERASE-RXN;iabaylyiv4:C10;iaf1260:FACOAL100t2pp;iin800:FAA2_1;ijn746:FACOAL100t2pp;imm904:FACOAL100p;ind750:FACOAL100p;metacyc:RXN-13614;pubmed:8206942;rhea:33627;rhea:33628;rhea:33629;rhea:33630;seed:rxn08448;seed:rxn09453	0	1000.0			0	0
R3D32621D_B-187	1 MNXM1043@MNXC19 <==> 1 MNXM1043@MNXC2	R_R3D32621D_B		MNXR1456			bigg:DCAtex;bigg:FA100tp;iaf1260:DCAtex;iin800:Uc10;ijn746:DCAtex;imm904:FA100tp;ind750:FA100tp;seed:rxn08314;seed:rxn09855;seed:rxn13159	-1000.0	1000.0			0	0
RC49AA482_B-795	1 MNXM1062@MNXC3 + 1 MNXM5@MNXC3 + 1 MNXM9@MNXC3 <==> 1 MNXM1384@MNXC3 + 1 MNXM1@MNXC3 + 1 MNXM6@MNXC3	R_RC49AA482_B	1*gene:PP3633	MNXR571	1.2.1.38	biopath:Metabolism_of_L-Glutamate,_L-Aspartate_and_related_compounds;kegg:2-Oxocarboxylic acid metabolism;kegg:Arginine and proline metabolism;kegg:Biosynthesis of secondary metabolites;kegg:Metabolic pathways;metacyc:arginine biosynthesis II (acetyl cycle);metacyc:arginine biosynthesis III;metacyc:ornithine biosynthesis;seed:Arginine Biosynthesis;unipathway:L-arginine biosynthesis	bigg:AGPR;bigg:AGPRim;biopath:RXN00765;brenda:BR36780;brenda:BS258118;ec:1.2.1.38;ecocyc:N-ACETYLGLUTPREDUCT-RXN;iabaylyiv4:N-ACETYLGLUTPREDUCT-RXN;iaf1260:AGPR;iaf692:AGPR;iag612:rbs_474;iao358:rll_45;igt196:AGPR;ijn746:AGPR;ijr904.45632:AGPR;ijr904:AGPR;imeo21:AGPR;imm904:AGPRim;imo1053-pao1:AGPR;imo1056:AGPR;ind750:AGPRim;inj661:AGPR;intenz:1381;isb619:AGPR;iso783:AGPR;iyo844:AGPR;kegg:R03443;…	-1000.0	1000.0			0	0
RA8F9802D_B-658	1 MNXM1062@MNXC3 + 1 MNXM89557@MNXC3 <==> 1 MNXM20@MNXC3 + 1 MNXM817@MNXC3	R_RA8F9802D_B	1*gene:PP4481	MNXR30610	2.6.1.11	kegg:2-Oxocarboxylic acid metabolism;kegg:Arginine and proline metabolism;kegg:Biosynthesis of secondary metabolites;kegg:Metabolic pathways;metacyc:arginine biosynthesis II (acetyl cycle);metacyc:arginine biosynthesis III;metacyc:ornithine biosynthesis;unipathway:L-arginine biosynthesis	bigg:ACOTA;bigg:ACOTAim;brenda:BR48055;ec:2.6.1.11;ecocyc:ACETYLORNTRANSAM-RXN;iabaylyiv4:ACETYLORNTRANSAM-RXN;iaf1260:ACOTA;iaf692:ACOTA;iag612:rbs_476;iao358:rll_46;igt196:ACOTA;iin800:ARG8;ijn746:ACOTA;ijr904.45632:ACOTA;ijr904:ACOTA;imeo21:ACOTA;imm904:ACOTAim;imo1053-pao1:ACOTA;imo1056:ACOTA;ind750:ACOTAim;inj661:ACOTA;intenz:11195;irs1563.45632:R02283_c;isb619:ACOTA;iso783:ACOTA;iyo844:ACOT…	-1000.0	1000.0			0	0
R1E82F6F3_RL-69	1 MNXM1064@MNXC3 + 1 MNXM10@MNXC3 + 1 MNXM13@MNXC3 + 1 MNXM1@MNXC3 <-- 1 MNXM1@MNXC3 + 1 MNXM8@MNXC3 + 1 MNXM91043@MNXC3	R_R1E82F6F3_RL	1*gene:pWW0099	MNXR55216	1.3.1.-	kegg:Degradation of aromatic compounds;kegg:Metabolic pathways;kegg:Microbial metabolism in diverse environments;kegg:Xylene degradation	bigg:DH3MCHCDH;ec:1.3.1.-;ijn746:DH3MCHCDH;kegg:R05309;seed:rxn03620	-1000.0	0			0	0
R4763B165_LR-237	1 MNXM1064@MNXC3 + 1 MNXM4@MNXC3 --> 1 MNXM1@MNXC3 + 1 MNXM3948@MNXC3	R_R4763B165_LR	1*gene:pWW0097	MNXR54912	1.13.11.-;1.13.11.2	kegg:Degradation of aromatic compounds;kegg:Metabolic pathways;kegg:Microbial metabolism in diverse environments;kegg:Xylene degradation;metacyc:2-nitrotoluene degradation;metacyc:toluene degradation to 2-oxopent-4-enoate (<I>via</I> toluene-<I>cis</I>-diol);metacyc:toluene degradation to 2-oxopent-4-enoate I (<I>via</I> <i>o</I>-cresol)	bigg:3MCAT23DOX;ec:1.13.11.-;ec:1.13.11.2;kegg:R04089;metacyc:CATECHOL-2-3-DIOXYGENASE-RXN	0	1000.0			0	0
RD0EE3516_RL-847	1 MNXM107@BOUNDARY <-- 1 MNXM107@MNXC2	R_RD0EE3516_RL		MNXR3781			bigg:NARK;bigg:NO2tex;iabaylyiv4:TRANS-RXN-1-BIS;iaf1260:NO2tex;iit341:NARK;ijn746:NO2tex;imeo21:NARK;inj661:NARK;obsolete:rxn10956r;seed:rxn08999;seed:rxn10823	-1000.0	0			0	1
R91D20EAC_B-549	1 MNXM107@MNXC19 + 1 MNXM1@MNXC19 <==> 1 MNXM107@MNXC3 + 1 MNXM1@MNXC3	R_R91D20EAC_B	1*gene:PP1156	MNXR3841			bigg:NO2t2r;bigg:NO2t2rpp;iaf1260:NO2t2rpp;iag612:rbs_494;iag612:rbs_496;ijn746:NO2t2rpp;ijr904.45632:NO2t2r;ijr904:NO2t2r;imo1053-pao1:NO2t3;imo1056:NO2t3;isb619:NO2t2r;iyo844:NO2t2ir;iyo844:NO2t3;seed:rxn05625;seed:rxn05626;seed:rxn08998	-1000.0	1000.0			0	0
R974EC863_B-576	1 MNXM107@MNXC19 <==> 1 MNXM107@MNXC2	R_R974EC863_B		MNXR3781			bigg:NARK;bigg:NO2tex;iabaylyiv4:TRANS-RXN-1-BIS;iaf1260:NO2tex;iit341:NARK;ijn746:NO2tex;imeo21:NARK;inj661:NARK;obsolete:rxn10956r;seed:rxn08999;seed:rxn10823	-1000.0	1000.0			0	0
R67C6108A_LR-346	1 MNXM107@MNXC3 + 3 MNXM10@MNXC3 + 5 MNXM1@MNXC3 --> 1 MNXM15@MNXC3 + 2 MNXM2@MNXC3 + 3 MNXM8@MNXC3	R_R67C6108A_LR	1*gene:PP1705+1*gene:PP1706	MNXR55793	1.6.6;1.7.1.4	kegg:Microbial metabolism in diverse environments;kegg:Nitrogen metabolism	bigg:NTRIR2x;ec:1.6.6;ec:1.7.1.4;iabaylyiv4:NITRITREDUCT-RXN;iaf1260:NTRIR2x;iaf692:NTRIR2x;iag612:rbs_495;ijn746:NTRIR2x;ijr904.45632:NTRIR2x;ijr904:NTRIR2x;imeo21:NTRIR2x;inj661:NTRIR2x;inj661:NTRIRx;intenz:10009;isb619:NTRIRx;iyo844:NTRIR2x;kegg:R00787;metacyc:NIRBD-RXN;obsolete:rxn05891;obsolete:rxn09017r;rhea:24628;rhea:24629;rhea:24630;rhea:24631;seed:rxn00568;seed:rxn11161	0	1000.0			0	0
RBF0F60BE_LR-768	1 MNXM1089@MNXC3 + 1 MNXM2@MNXC3 --> 2 MNXM1@MNXC3 + 2 MNXM7@MNXC3	R_RBF0F60BE_LR	1*gene:PP0399	MNXR734	3.6.1.41	kegg:Purine metabolism	bigg:AP4AH;bigg:AP4AHr;brenda:BR26123;ec:3.6.1.41;ecocyc:3.6.1.41-RXN;iabaylyiv4:3.6.1.41-RXN;iaf1260:AP4AH;ijn746:AP4AH;ijr904.45632:AP4AH;ijr904:AP4AH;imm904:AP4AHr;imo1053-pao1:AP4AHr;imo1056:AP4AHr;ind750:AP4AHr;intenz:4392;iso783:AP4AH;kegg:R00125;metacyc:3.6.1.41-RXN;rhea:24252;rhea:24253;rhea:24254;rhea:24255;seed:rxn00095	0	1000.0			0	0
RABF2F2C6_RL-674	1 MNXM108@BOUNDARY <-- 1 MNXM108@MNXC2	R_RABF2F2C6_RL		MNXR1964			bigg:FA160tp;bigg:HDCAt;bigg:HDCAter;bigg:HDCAtex;bigg:HDCAtexi;bigg:HDCAtr;iaf1260:HDCAtexi;iao358:rll_527;iin800:U209;ijn746:HDCAtex;imm904:FA160tp;imm904:HDCAt;ind750:FA160tp;ind750:HDCAt;irs1563.45632:cxTrasport_C00249_p;seed:rxn08704;seed:rxn09676;seed:rxn09848	-1000.0	0			0	1
RDE542819_LR-918	1 MNXM108@MNXC19 + 1 MNXM12@MNXC3 + 1 MNXM3@MNXC3 --> 1 MNXM11@MNXC3 + 1 MNXM14@MNXC3 + 1 MNXM88@MNXC3	R_RDE542819_LR	1*gene:PP2213;1*gene:PP4549;1*gene:PP4550	MNXR2003	6.2.1.12;6.2.1.3	kegg:Fatty acid metabolism;kegg:Metabolic pathways;metacyc:stearate biosynthesis I (animals)	bigg:FACOAL160;bigg:FACOAL160i;bigg:FACOAL160p;brenda:BS368999;ec:6.2.1.12;ec:6.2.1.3;iabaylyiv4:0-COATRANSFERASE-RXN;iabaylyiv4:C16;iaf1260:FACOAL160t2pp;iin800:FAA1_3;iin800:FAA3_1;iin800:FAA4_1;iin800:FAT1_1;ijn746:FACOAL160t2pp;imeo21:FACOAL160;imm904:FACOAL160;imm904:FACOAL160p;imo1053-pao1:FACOAL160t;imo1056:FACOAL160t;ind750:FACOAL160;ind750:FACOAL160p;inj661:FACOAL160;isb619:FACOAL160;iyo…	0	1000.0			0	0
R68A0A331_B-353	1 MNXM108@MNXC19 <==> 1 MNXM108@MNXC2	R_R68A0A331_B		MNXR1964			bigg:FA160tp;bigg:HDCAt;bigg:HDCAter;bigg:HDCAtex;bigg:HDCAtexi;bigg:HDCAtr;iaf1260:HDCAtexi;iao358:rll_527;iin800:U209;ijn746:HDCAtex;imm904:FA160tp;imm904:HDCAt;ind750:FA160tp;ind750:HDCAt;irs1563.45632:cxTrasport_C00249_p;seed:rxn08704;seed:rxn09676;seed:rxn09848	-1000.0	1000.0			0	0
RE8F109A2_RL-963	1 MNXM10@MNXC3 + 1 MNXM1312@MNXC3 + 2 MNXM1@MNXC3 <-- 1 MNXM1895@MNXC3 + 1 MNXM2@MNXC3 + 1 MNXM8@MNXC3	R_RE8F109A2_RL	1*gene:PP5278	MNXR2580	1.2.1.54	kegg:Arginine and proline metabolism;kegg:Metabolic pathways;metacyc:arginine degradation IX (arginine:pyruvate transaminase pathway);metacyc:arginine degradation VIII (arginine oxidase pathway)	bigg:GDBTALDH;brenda:BR29413;brenda:BS189270;ec:1.2.1.54;ijn746:GDBTALDH;intenz:1397;kegg:R03177;metacyc:1.2.1.54-RXN;rhea:14381;rhea:14382;rhea:14383;rhea:14384;seed:rxn02273	-1000.0	0			0	0
RA87CE4C8_RL-657	1 MNXM10@MNXC3 + 1 MNXM133@MNXC3 + 1 MNXM1@MNXC3 <-- 1 MNXM446@MNXC3 + 1 MNXM8@MNXC3	R_RA87CE4C8_RL	1*gene:PP2136;1*gene:PP2214	MNXR2899	1.1.1.157;1.1.1.211;1.1.1.35	biopath:Biosynthesis_of_Fatty_acids_(over_CoA);biopath:Fermentation_of_Butanol_and_Butyric_acid;biopath:Glycolytic_fermentation_and_Lactate_converting_fermentations;biopath:Metabolism_of_Tryptophan_(extended);kegg:Butanoate metabolism;kegg:Carbon fixation pathways in prokaryotes;kegg:Fatty acid metabolism;kegg:Lysine degradation;kegg:Metabolic pathways;kegg:Microbial metabolism in diverse environ…	bigg:HACD1;bigg:HACD1i;bigg:HACD1m;bigg:HACD1x;biopath:RXN01071;brenda:BS188053;brenda:BS369948;ec:1.1.1.157;ec:1.1.1.211;ec:1.1.1.35;iabaylyiv4:BHBDCLOS-RXN;iaf1260:HACD1i;ijn746:HACD1i;isb619:HACD1;iyo844:HACD1;kegg:R01975;obsolete:rxn08693;pubmed:10231530;pubmed:8687463;reactome:REACT_101647;reactome:REACT_102671;reactome:REACT_102920;reactome:REACT_104064;reactome:REACT_132606;reactome:REACT_…	-1000.0	0			0	0
R5EDF42A7_RL-319	1 MNXM10@MNXC3 + 1 MNXM13@MNXC3 + 1 MNXM153@MNXC3 <-- 1 MNXM503@MNXC3 + 1 MNXM8@MNXC3	R_R5EDF42A7_RL	1*gene:PP1770	MNXR4402	1.3.1.12;1.3.1.43;1.3.1.52	biopath:Biosynthesis_of_L-Tyrosine_from_Chorismate;biopath:Biosynthesis_of_Novobiocin_and_Clorobiocin;biopath:Biosynthesis_of_aromatic_amino_acids_(L-Phenylalanine,_L-Tyrosine,_L-Tryptophan)_and_of_quinone_cofactors;kegg:Biosynthesis of secondary metabolites;kegg:Metabolic pathways;kegg:Novobiocin biosynthesis;kegg:Phenylalanine, tyrosine and tryptophan biosynthesis;metacyc:tyrosine biosynthesis …	bigg:PPND;biopath:RXN00587;brenda:BR36797;brenda:BS258345;ec:1.3.1.12;ec:1.3.1.43;ec:1.3.1.52;ecocyc:PREPHENATEDEHYDROG-RXN;iabaylyiv4:PREPHENATEDEHYDROG-RXN;iaf1260:PPND;iaf692:PPND;iag612:rbs_519;iao358:rll_435;iin800:U52;iit341:PPND;ijn746:PPND;ijr904.45632:PPND;ijr904:PPND;imeo21:PPND;imm904:PPND;imo1053-pao1:PPND;imo1056:PPND;ind750:PPND;inj661:PPND;intenz:1453;isb619:PPND;iso783:PPND;iyo844…	-1000.0	0			0	0
RE55038BE_B-945	1 MNXM10@MNXC3 + 1 MNXM13@MNXC3 + 1 MNXM15@MNXC3 + 1 MNXM183@MNXC3 <==> 1 MNXM29@MNXC3 + 1 MNXM79@MNXC3 + 1 MNXM8@MNXC3	R_RE55038BE_B97;R_RE55038BE_B96	1*gene:PP0986+1*gene:PP0988+1*gene:PP0989+1*gene:PP4187;1*gene:PP4187+1*gene:PP5192+1*gene:PP5193+1*gene:PP5194	MNXR2758	1.4.4.2;1.8.1.4;2.1.2.10	kegg:Biosynthesis of secondary metabolites;kegg:Glyoxylate and dicarboxylate metabolism;kegg:Nitrogen metabolism;metacyc:folate transformations I;metacyc:folate transformations II;metacyc:formylTHF biosynthesis I;metacyc:glycine biosynthesis II;metacyc:photorespiration	bigg:GLYCL;bigg:GLYCL_2;bigg:GLYCLm;ec:1.4.4.2;ec:1.8.1.4;ec:2.1.2.10;ecocyc:GCVMULTI-RXN;iaf1260:GLYCL;iin800:GCV1_1;iin800:GCV1_2;ijn746:GLYCL;ijn746:GLYCL_2;ijr904.45632:GLYCL;ijr904:GLYCL;imeo21:GLYCL;imm904:GLYCLm;imo1053-pao1:GLYCL;imo1056:GLYCL;ind750:GLYCLm;inj661:GLYCL;irs1563.45632:R01221_c;irs1563.45632:R01221_m;iso783:GLYCL;kegg:R01221;metacyc:GCVMULTI-RXN;obsolete:rxn08648;rhea:27758…	-1000.0	0			0	0
RE55038BE_B-946	1 MNXM10@MNXC3 + 1 MNXM13@MNXC3 + 1 MNXM15@MNXC3 + 1 MNXM183@MNXC3 <==> 1 MNXM29@MNXC3 + 1 MNXM79@MNXC3 + 1 MNXM8@MNXC3	R_RE55038BE_B97;R_RE55038BE_B96	1*gene:PP0986;1*gene:PP5194	MNXR2758	1.4.4.2;1.8.1.4;2.1.2.10	kegg:Biosynthesis of secondary metabolites;kegg:Glyoxylate and dicarboxylate metabolism;kegg:Nitrogen metabolism;metacyc:folate transformations I;metacyc:folate transformations II;metacyc:formylTHF biosynthesis I;metacyc:glycine biosynthesis II;metacyc:photorespiration	bigg:GLYCL;bigg:GLYCL_2;bigg:GLYCLm;ec:1.4.4.2;ec:1.8.1.4;ec:2.1.2.10;ecocyc:GCVMULTI-RXN;iaf1260:GLYCL;iin800:GCV1_1;iin800:GCV1_2;ijn746:GLYCL;ijn746:GLYCL_2;ijr904.45632:GLYCL;ijr904:GLYCL;imeo21:GLYCL;imm904:GLYCLm;imo1053-pao1:GLYCL;imo1056:GLYCL;ind750:GLYCLm;inj661:GLYCL;irs1563.45632:R01221_c;irs1563.45632:R01221_m;iso783:GLYCL;kegg:R01221;metacyc:GCVMULTI-RXN;obsolete:rxn08648;rhea:27758…	0	1000.0			0	0
RA166E429_RL-621	1 MNXM10@MNXC3 + 1 MNXM13@MNXC3 + 1 MNXM181@MNXC3 <-- 1 MNXM1508@MNXC3 + 1 MNXM8@MNXC3	R_RA166E429_RL	1*gene:PP3164;1*gene:pWW0099	MNXR989	1.3.1.25	kegg:Benzoate degradation;kegg:Degradation of aromatic compounds;kegg:Metabolic pathways;kegg:Microbial metabolism in diverse environments;metacyc:benzoate degradation I (aerobic);seed:Benzoate degradation;seed:Phenylpropionate Degradation;unipathway:benzoate degradation via hydroxylation	bigg:BZDIOLDH;brenda:BR48039;ec:1.3.1.25;iabaylyiv4:BENZOATE-CIS-DIOL-DEHYDROGENASE-RXN;ijn746:BZDIOLDH;intenz:11180;irs1563.45632:R00813_c;kegg:R00813;metacyc:1.3.1.25-RXN;obsolete:rxn12235;rhea:11560;rhea:11561;rhea:11562;rhea:11563;seed:rxn00584;seed:rxn00591;upa:UCR00813;upa:UER00255	-1000.0	0			0	0
R8E96D239_RL-537	1 MNXM10@MNXC3 + 1 MNXM13@MNXC3 + 1 MNXM1@MNXC3 + 1 MNXM961@MNXC3 <-- 1 MNXM1@MNXC3 + 1 MNXM2571@MNXC3 + 1 MNXM8@MNXC3	R_R8E96D239_RL	1*gene:pWW0099	MNXR55217	1.3.1.67	kegg:Degradation of aromatic compounds;kegg:Metabolic pathways;kegg:Microbial metabolism in diverse environments;kegg:Xylene degradation	bigg:DH4MCHCDH;ec:1.3.1.67;ijn746:DH4MCHCDH;kegg:R05292;seed:rxn03604	-1000.0	0			0	0
RC9B0EEA6_RL-818	1 MNXM10@MNXC3 + 1 MNXM13@MNXC3 + 1 MNXM1@MNXC3 + 2 MNXM2@MNXC3 + 1 MNXM454@MNXC3 + 1 MNXM9@MNXC3 <-- 1 MNXM622@MNXC3 + 1 MNXM759@MNXC3 + 1 MNXM8@MNXC3	R_RC9B0EEA6_RL	1*gene:PP0402+1*gene:PP1436	MNXR4140			bigg:PDX5PS;iaf1260:PDX5PS;ijn746:PDX5PS;ijr904.45632:PDX5PS;ijr904:PDX5PS;iso783:PDX5PS;seed:rxn09072	-1000.0	0			0	0
RE3ABD960_RL-940	1 MNXM10@MNXC3 + 1 MNXM13@MNXC3 + 1 MNXM21@MNXC3 <-- 1 MNXM12@MNXC3 + 1 MNXM23@MNXC3 + 1 MNXM8@MNXC3	R_RE3ABD960_RL	1*gene:PP0338+1*gene:PP0339+1*gene:PP4187;1*gene:PP0338+1*gene:PP0339+1*gene:PP5366	MNXR4132	1.2.1;1.2.1.-;1.2.1.51;1.2.4.1;1.8.1.4;2.3.1.12	kegg:Metabolic pathways;metacyc:1-butanol autotrophic biosynthesis;metacyc:pyruvate fermentation to acetate II;metacyc:pyruvate fermentation to acetate V;metacyc:respiration (anaerobic);metacyc:superpathway of glycolysis, pyruvate dehydrogenase, TCA, and glyoxylate bypass	bigg:PDH;bigg:PDHm;brenda:BS371137;ec:1.2.1;ec:1.2.1.-;ec:1.2.1.51;ec:1.2.4.1;ec:1.8.1.4;ec:2.3.1.12;ecocyc:PYRUVDEH-RXN;iabaylyiv4:PYRUVDEH-RXN;iaf1260:PDH;iag612:rbs_532;igt196:PDH;ijn746:PDH;ijr904.45632:PDH;ijr904:PDH;imeo21:PDH;imm904:PDHm;imo1053-pao1:PDH;imo1056:PDH;ind750:PDHm;inj661:PDH;ips189:PDH;irs1563.45632:R00209_m;irs1563.45632:R00209_p;isb619:PDH;iso783:PDH;iyo844:PDH;kegg:R00209;…	-1000.0	0			0	0
R841CD691_RL-475	1 MNXM10@MNXC3 + 1 MNXM13@MNXC3 + 1 MNXM23@MNXC3 <-- 1 MNXM8@MNXC3 + 1 MNXM98@MNXC3	R_R841CD691_RL	1*gene:PP5085	MNXR3470	1.1.1.38;1.1.1.39;1.1.1.40;4.1.1.3	biopath:Biosynthesis_of_Oxaloacetate;biopath:Reactions_of_Pyruvate_and_Phosphoenolpyruvate;kegg:Carbon fixation in photosynthetic organisms;kegg:Metabolic pathways;kegg:Microbial metabolism in diverse environments;kegg:Pyruvate metabolism;metacyc:C4 photosynthetic carbon assimilation cycle, NAD-ME type;metacyc:C4 photosynthetic carbon assimilation cycle, PEPCK type;metacyc:chitin degradation to e…	bigg:ME1;bigg:ME1_rev;bigg:ME1m;biopath:RXN00044;brenda:BR29301;brenda:BS188108;ec:1.1.1.38;ec:1.1.1.39;ec:1.1.1.40;ec:4.1.1.3;ecocyc:MALIC-NAD-RXN;iabaylyiv4:MALIC-NAD-RXN;iaf1260:ME1;iaf692:ME1_rev;iag612:rbs_437;iag612:rbs_438;iag612:rbs_439;iao358:rll_234;iit341:ME1_rev;ijn746:ME1;ijr904.45632:ME1;ijr904:ME1;imeo21:ME1;imm904:ME1m;imo1053-pao1:ME1x;imo1056:ME1x;ind750:ME1m;inj661:ME1;intenz:1…	-1000.0	0			0	0
R38B7B02C_RL-170	1 MNXM10@MNXC3 + 1 MNXM13@MNXC3 + 1 MNXM470@MNXC3 <-- 1 MNXM12@MNXC3 + 1 MNXM238@MNXC3 + 1 MNXM8@MNXC3	R_R38B7B02C_RL	1*gene:PP4401+1*gene:PP4402+1*gene:PP4403+1*gene:PP4404	MNXR3956	1.2.1.25	metacyc:valine degradation I	bigg:OIVD2;bigg:OIVD2m;brenda:BR36775;ec:1.2.1.25;iag612:rbs_46;ijn746:OIVD2;imeo21:2LDA;intenz:1368;isb619:OIVD2;iso783:OIVD2;iyo844:OIVD2;kegg:R01210;metacyc:1.2.1.25-RXN;obsolete:rxn10040;reactome:REACT_1813.3;rhea:13997;rhea:13998;rhea:13999;rhea:14000;seed:rxn00899	-1000.0	0			0	0
RC1441998_B-776	1 MNXM10@MNXC3 + 1 MNXM13@MNXC3 + 1 MNXM471@MNXC3 <==> 1 MNXM12@MNXC3 + 1 MNXM404@MNXC3 + 1 MNXM8@MNXC3	R_RC1441998_B	1*gene:PP4401+1*gene:PP4402+1*gene:PP4403+1*gene:PP4404	MNXR3955	1.2.1.25;1.2.4.4	unipathway:L-leucine degradation	bigg:OIVD1m;bigg:OIVD1r;brenda:BS413189;ec:1.2.1.25;ec:1.2.4.4;ijn746:OIVD1;intenz:1368;isb619:OIVD1;iso783:OIVD1i;iyo844:OIVD1;kegg:R01651;obsolete:rxn10039;reactome:REACT_1813.3;rhea:25177;rhea:25178;rhea:25179;rhea:25180;seed:rxn01207;upa:UCR01651;upa:UER00859	-1000.0	1000.0			0	0
R29337EA3_RL-113	1 MNXM10@MNXC3 + 1 MNXM13@MNXC3 + 1 MNXM569@MNXC3 <-- 1 MNXM12@MNXC3 + 1 MNXM439@MNXC3 + 1 MNXM8@MNXC3	R_R29337EA3_RL	1*gene:PP4401+1*gene:PP4402+1*gene:PP4403+1*gene:PP4404	MNXR3957	1.2.1.25		bigg:OIVD3;bigg:OIVD3m;ec:1.2.1.25;iag612:rbs_40;ijn746:OIVD3;imeo21:3MOPCOAL;inj661:3MOPCOAL;irs1563.45632:R03171_c;isb619:OIVD3;iso783:OIVD3;iyo844:OIVD3;obsolete:rxn05246;obsolete:rxn06332;obsolete:rxn10041;obsolete:rxn10414;rhea:30907;rhea:30908;rhea:30909;rhea:30910;seed:rxn02269	-1000.0	0			0	0
R2494D2C3_RL-97	1 MNXM10@MNXC3 + 1 MNXM13@MNXC3 + 1 MNXM86@MNXC3 <-- 1 MNXM12@MNXC3 + 1 MNXM159@MNXC3 + 1 MNXM8@MNXC3	R_R2494D2C3_RL		MNXR3937	1.2.7.2		bigg:OBDHc;ec:1.2.7.2;ijn746:OBDHc;imm904:OBDHm;rhea:33223;rhea:33224;rhea:33225;rhea:33226;seed:rxn12777	-1000.0	0			0	0
R641747A7_RL-335	1 MNXM10@MNXC3 + 1 MNXM13@MNXC3 + 1 MNXM86@MNXC3 <-- 1 MNXM12@MNXC3 + 1 MNXM8@MNXC3 + 1 MNXM933@MNXC3	R_R641747A7_RL	1*gene:PP0597;1*gene:PP4667	MNXR3609	1.2.1.27	biopath:Degradation_of_L-Isoleucin;biopath:Degradation_of_L-Valine;biopath:Metabolism_of_Propanoate;biopath:Metabolism_of_the_branched_amino_acids_(L-Leucine,_L-Isoleucine,_L-Valine);kegg:Metabolic pathways;kegg:Propanoate metabolism;kegg:Valine, leucine and isoleucine degradation;seed:Branched chain amino acid degradation regulons;seed:Isobutyryl-CoA to Propionyl-CoA Module;seed:Valine degradati…	bigg:MMSAD1;bigg:MMSAD1m;bigg:MMTSAO;biopath:RXN00491;ec:1.2.1.27;iabaylyiv4:1.2.1.27-RXN;iag612:rbs_468;ijn746:MMTSAO;imeo21:MMSAD1;imo1053-pao1:MMSAD1;imo1056:MMSAD1;inj661:MMSAD1;irs1563.45632:R00935_c;iso783:MMSDHir;iyo844:MMSAD1;iyo844:MMSDHir;kegg:R00935;obsolete:rxn00683;obsolete:rxn09943;obsolete:rxn09946;rhea:31047;rhea:31048;rhea:31049;rhea:31050;seed:rxn00671	-1000.0	0			0	0
R4AB610A3_RL-250	1 MNXM10@MNXC3 + 1 MNXM13@MNXC3 + 1 MNXM92@MNXC3 <-- 1 MNXM12@MNXC3 + 1 MNXM20@MNXC3 + 1 MNXM8@MNXC3	R_R4AB610A3_RL	1*gene:PP4187+1*gene:PP4188+1*gene:PP4189	MNXR595	1.2.1.52;1.2.4.2;1.8.1.4;2.3.1.61	kegg:Biosynthesis of secondary metabolites;kegg:Metabolic pathways;unipathway:tricarboxylic acid cycle	bigg:AKGDH;bigg:AKGDm;brenda:BS370781;ec:1.2.1.52;ec:1.2.4.2;ec:1.8.1.4;ec:2.3.1.61;ecocyc:2OXOGLUTARATEDEH-RXN;iabaylyiv4:2OXOGLUTARATEDEH-RXN;iaf1260:AKGDH;iag612:rbs_56;iao358:rll_599;igt196:TEST_AKGDH;iin800:KGD1;ijn746:AKGDH;ijr904.45632:TEST_AKGDH;ijr904:TEST_AKGDH;imo1053-pao1:AKGD;imo1056:AKGD;ips189:AKGD;irs1563.45632:R08549_c;iso783:AKGD;iyo844:AKGD;kegg:R08549;pubmed:11752427;pubmed:15…	-1000.0	0			0	0
RF6B79438_RL-1021	1 MNXM10@MNXC3 + 1 MNXM13@MNXC3 <-- 1 MNXM39@MNXC3 + 1 MNXM8@MNXC3	R_RF6B79438_RL	1*gene:PP0490+1*gene:PP0491+1*gene:PP0492;1*gene:PP2183+1*gene:PP2184+1*gene:PP2185+1*gene:PP2186	MNXR2200	1.2.1.2	biopath:Methane_oxidation;kegg:Glyoxylate and dicarboxylate metabolism;kegg:Metabolic pathways;kegg:Methane metabolism;kegg:Microbial metabolism in diverse environments;metacyc:formate oxidation to CO<sub>2</sub>;metacyc:oxalate degradation III;metacyc:purine nucleotides degradation III (anaerobic);metacyc:purine nucleotides degradation IV (anaerobic);seed:Bacterial cyanide production and toleran…	bigg:FDH;bigg:FDHr;biopath:RXN01003;brenda:BR29391;brenda:BS189130;ec:1.2.1.2;iaf692:FDH;iin800:FDH1;iin800:YPL275W;iin800:YPL276W;ijn746:FDH;imeo21:FDH;imm904:FDH;imo1053-pao1:FDH;imo1056:FDH;ind750:FDH;inj661:FDH;intenz:1345;irs1563.45632:R00519_x;isb619:FDHr;iyo844:FDH;kegg:R00519;metacyc:1.2.1.2-RXN;obsolete:rxn09513;rhea:15985;rhea:15986;rhea:15987;rhea:15988;seed:rxn00371	-1000.0	0			0	0
RCDF97E1B_B-832	1 MNXM10@MNXC3 + 1 MNXM1407@MNXC3 + 2 MNXM1@MNXC3 <==> 1 MNXM258@MNXC3 + 1 MNXM2@MNXC3 + 1 MNXM8@MNXC3	R_RCDF97E1B_B	1*gene:PP4964	MNXR1822	1.2.1.72	kegg:Metabolic pathways;kegg:Vitamin B6 metabolism;metacyc:pyridoxal 5'-phosphate biosynthesis I;seed:Entner-Doudoroff Pathway;seed:Glutaredoxins;seed:Glycolysis and Gluconeogenesis;seed:Pyridoxin (Vitamin B6) Biosynthesis;seed:Redox-dependent regulation of nucleus processes;unipathway:pyridoxine 5'-phosphate biosynthesis	bigg:E4PD;brenda:BR48654;brenda:BS378656;ec:1.2.1.72;ecocyc:ERYTH4PDEHYDROG-RXN;iabaylyiv4:ERYTH4PDEHYDROG-RXN;iaf1260:E4PD;ijn746:E4PD;ijr904.45632:E4PD;ijr904:E4PD;imeo21:E4PD;imo1053-pao1:E4PD;imo1056:E4PD;inj661:E4PD;intenz:16440;iso783:E4PD;kegg:R01825;metacyc:ERYTH4PDEHYDROG-RXN;obsolete:rxn08381;rhea:12056;rhea:12057;rhea:12058;rhea:12059;seed:rxn01331;upa:UCR01825;upa:UER00309	-1000.0	1000.0			0	0
RAF528F90_B-690	1 MNXM10@MNXC3 + 1 MNXM1514@MNXC3 + 1 MNXM1@MNXC3 <==> 1 MNXM1407@MNXC3 + 1 MNXM8@MNXC3	R_RAF528F90_B	1*gene:PP2117	MNXR4160	1.1.1.290	kegg:Metabolic pathways;kegg:Vitamin B6 metabolism;metacyc:pyridoxal 5'-phosphate biosynthesis I;unipathway:pyridoxine 5'-phosphate biosynthesis	bigg:PERD;brenda:BR48652;brenda:BS378673;brenda:BS394662;ec:1.1.1.290;ecocyc:ERYTHRON4PDEHYDROG-RXN;iabaylyiv4:ERYTHRON4PDEHYDROG-RXN;iaf1260:PERD;ijn746:PERD;ijr904.45632:PERD;ijr904:PERD;imeo21:PERD;imo1053-pao1:PERD;imo1056:PERD;inj661:PERD;intenz:16401;iso783:PERD;kegg:R04210;metacyc:ERYTHRON4PDEHYDROG-RXN;obsolete:rxn09081;rhea:18829;rhea:18830;rhea:18831;rhea:18832;seed:rxn02939;upa:UCR0421…	-1000.0	1000.0			0	0
R6CE177AA_B-376	1 MNXM10@MNXC3 + 1 MNXM154@MNXC3 + 1 MNXM1@MNXC3 <==> 1 MNXM663@MNXC3 + 1 MNXM8@MNXC3	R_R6CE177AA_B	1*gene:PP3073	MNXR943	1.1.1.30	biopath:beta-Oxidation_of_fatty_acids;kegg:Butanoate metabolism;kegg:Metabolic pathways;kegg:Synthesis and degradation of ketone bodies;metacyc:ketogenesis;metacyc:ketolysis	bigg:BDH;bigg:BDHm;biopath:RXN00981;brenda:BR29293;brenda:BS188032;brenda:BS394975;ec:1.1.1.30;iabaylyiv4:3-HYDROXYBUTYRATE-DEHYDROGENASE-RXN;ijn746:BDH;imeo21:BDH;imo1053-pao1:3HBUTDH;imo1056:3HBUTDH;inj661:BDH;intenz:1029;kegg:R01361;metacyc:3-HYDROXYBUTYRATE-DEHYDROGENASE-RXN;pubmed:1639787;reactome:REACT_101716;reactome:REACT_105953;reactome:REACT_112566;reactome:REACT_114460;reactome:REACT_1…	-1000.0	1000.0			0	0
R46C2C51E_B-234	1 MNXM10@MNXC3 + 1 MNXM1602@MNXC3 + 1 MNXM1@MNXC3 <==> 1 MNXM891@MNXC3 + 1 MNXM8@MNXC3	R_R46C2C51E_B	1*gene:PP1988	MNXR3132	1.1.1.85	kegg:2-Oxocarboxylic acid metabolism;kegg:Biosynthesis of secondary metabolites;kegg:Metabolic pathways;kegg:Valine, leucine and isoleucine biosynthesis;metacyc:3-methylbutanol biosynthesis;metacyc:RXN-13158;metacyc:leucine biosynthesis;seed:Leucine Biosynthesis	bigg:IPMD;bigg:IPMDr;brenda:BR47597;ec:1.1.1.85;ecocyc:3-ISOPROPYLMALDEHYDROG-RXN;iaf1260:IPMD;iaf692:IPMD;iag612:rbs_63;igt196:IPMD;ijn746:IPMDr;ijr904.45632:IPMD;ijr904:IPMD;imeo21:IPMD;imm904:IPMD;ind750:IPMD;inj661:IPMD;intenz:1084;isb619:IPMD;iso783:IPMD;iyo844:IPMD;kegg:R04426;metacyc:3-ISOPROPYLMALDEHYDROG-RXN;obsolete:rxn08757;rhea:10892;rhea:10893;rhea:10894;rhea:10895;seed:rxn03062;upa:…	-1000.0	1000.0			0	0
R6F1F18E8_RL-392	1 MNXM10@MNXC3 + 1 MNXM164@MNXC3 + 2 MNXM1@MNXC3 <-- 1 MNXM2@MNXC3 + 1 MNXM577@MNXC3 + 1 MNXM8@MNXC3	R_R6F1F18E8_RL	1*gene:PP3357	MNXR5337	1.17.1.4;1.2.1.28;1.2.1.64;1.2.1.67	kegg:Aminobenzoate degradation;kegg:Metabolic pathways;kegg:Microbial metabolism in diverse environments;kegg:Toluene degradation;metacyc:4-hydroxybenzoate biosynthesis IV;metacyc:4-hydroxymandelate degradation;metacyc:toluene degradation to protocatechuate (<I>via</I> <i>p</I>-cresol)	bigg:VNDH-2;brenda:BR29420;brenda:BS189293;ec:1.17.1.4;ec:1.2.1.28;ec:1.2.1.64;ec:1.2.1.67;iabaylyiv4:HYDROXYBENZALDEHYDE-OXIDATION-NAD-RXN;ijn746:VNDH-2;intenz:1407;kegg:R01293;metacyc:HYDROXYBENZALDEHYDE-OXIDATION-NAD-RXN;rhea:20305;rhea:20306;rhea:20307;rhea:20308;seed:rxn00957	-1000.0	0			0	0
REF7B6AB4_RL-996	1 MNXM10@MNXC3 + 1 MNXM174@MNXC3 + 1 MNXM1@MNXC3 <-- 1 MNXM213@MNXC3 + 1 MNXM2@MNXC3 + 1 MNXM8@MNXC3	R_REF7B6AB4_RL	1*gene:PP4278+1*gene:PP4279	MNXR3054	1.1.1.204;1.17.1.4	kegg:Metabolic pathways;kegg:Purine metabolism;metacyc:adenosine nucleotides degradation I;metacyc:adenosine nucleotides degradation II;metacyc:purine nucleotides degradation III (anaerobic);unipathway:hypoxanthine degradation	bigg:HXAND;brenda:BS359314;brenda:BS407239;ec:1.1.1.204;ec:1.17.1.4;ecocyc:RXN-7682;iabaylyiv4:RXN0-902;iaf1260:HXAND;iag612:rbs_343;ijn746:HXAND;imo1053-pao1:XANDa;imo1056:XANDa;intenz:18766;iyo844:XANDa;kegg:R01768;metacyc:RXN-7682;obsolete:rxn08731;pubmed:10986234;pubmed:11796116;pubmed:13271394;pubmed:14363260;pubmed:14827888;pubmed:7852355;reactome:REACT_115928;rhea:24670;rhea:24671;rhea:246…	-1000.0	0			0	0
RE79F7AEC_RL-958	1 MNXM10@MNXC3 + 1 MNXM1757@MNXC3 + 2 MNXM1@MNXC3 <-- 1 MNXM1763@MNXC3 + 1 MNXM2@MNXC3 + 1 MNXM8@MNXC3	R_RE79F7AEC_RL	1*gene:PP4478	MNXR4831	1.2.1.71	kegg:Arginine and proline metabolism;metacyc:arginine degradation II (AST pathway);unipathway:L-arginine degradation via AST pathway	bigg:SGSAD;brenda:BR48653;ec:1.2.1.71;ecocyc:SUCCGLUALDDEHYD-RXN;iabaylyiv4:SUCCGLUALDDEHYD-RXN;iaf1260:SGSAD;ijn746:SGSAD;ijr904.45632:SGSAD;ijr904:SGSAD;imeo21:SGSAD;inj661:SGSAD;intenz:16419;iso783:SGSAD;kegg:R05049;metacyc:SUCCGLUALDDEHYD-RXN;obsolete:rxn09251;rhea:10812;rhea:10813;rhea:10814;rhea:10815;seed:rxn03422;upa:UCR05049;upa:UER00282	-1000.0	0			0	0
R40AF03A7_B-204	1 MNXM10@MNXC3 + 1 MNXM189@MNXC3 + 2 MNXM1@MNXC3 <==> 1 MNXM2@MNXC3 + 1 MNXM435@MNXC3 + 1 MNXM8@MNXC3	R_R40AF03A7_B		MNXR2740	1.2.1.3	kegg:Glycerolipid metabolism;metacyc:Entner-Doudoroff pathway II (non-phosphorylative);seed:Entner-Doudoroff Pathway;seed:Glycerolipid and Glycerophospholipid Metabolism in Bacteria;seed:Pyruvate metabolism II acetyl-CoA, acetogenesis from pyruvate	bigg:GLYALDDr;ec:1.2.1.3;iabaylyiv4:GLYCERALDEHYDE-DEHYDRO-RXN;ijn746:GLYALDDr;iyo844:ALDD8x;kegg:R01752;metacyc:GLYCERALDEHYDE-DEHYDRO-RXN;obsolete:rxn09976;rhea:30783;rhea:30784;rhea:30785;rhea:30786;seed:rxn01286	-1000.0	1000.0			0	0
RD67F723D_LR-878	1 MNXM10@MNXC3 + 1 MNXM1@MNXC3 + 1 MNXM217@MNXC3 + 1 MNXM4@MNXC3 --> 1 MNXM1508@MNXC3 + 1 MNXM8@MNXC3	R_RD67F723D_LR	1*gene:PP3161+1*gene:PP3162+1*gene:PP3163;1*gene:pWW0100+1*gene:pWW0101+1*gene:pWW0102	MNXR986	1.14.12.10	kegg:Benzoate degradation;kegg:Degradation of aromatic compounds;kegg:Metabolic pathways;kegg:Microbial metabolism in diverse environments;metacyc:benzoate degradation I (aerobic);unipathway:benzoate degradation via hydroxylation	bigg:BZ12DOX;brenda:BR37112;ec:1.14.12.10;intenz:1905;kegg:R05621;metacyc:BENZOATE-12-DIOXYGENASE-RXN;rhea:12633;rhea:12634;rhea:12635;rhea:12636;upa:UCR05621;upa:UER00254	0	1000.0			0	0
R403786BA_B-203	1 MNXM10@MNXC3 + 1 MNXM1@MNXC3 + 1 MNXM21@MNXC3 <==> 1 MNXM12@MNXC3 + 1 MNXM75@MNXC3 + 1 MNXM8@MNXC3	R_R403786BA_B	1*gene:pWW0093	MNXR353	1.2.1.10	kegg:Benzoate degradation;kegg:Dioxin degradation;kegg:Metabolic pathways;kegg:Microbial metabolism in diverse environments;kegg:Pyruvate metabolism;kegg:Xylene degradation;metacyc:2-aminoethylphosphonate degradation I;metacyc:2-oxopentenoate degradation;metacyc:acetylene degradation;metacyc:ethanol degradation I;metacyc:heterolactic fermentation;metacyc:mixed acid fermentation;metacyc:purine deo…	bigg:ACALD;bigg:ACALDi;brenda:BR36771;brenda:BS5610;ec:1.2.1.10;ecocyc:ACETALD-DEHYDROG-RXN;iabaylyiv4:ACETALD-DEHYDROG-RXN;iaf1260:ACALD;iao358:rll_10;ijn746:ACALD;ijr904.45632:ACALDi;ijr904:ACALDi;imeo21:ACALDi;inj661:ACALDi;intenz:16669;isb619:ACALDi;iso783:ACALDi;kegg:R00228;metacyc:ACETALD-DEHYDROG-RXN;obsolete:rxn08031;rhea:23288;rhea:23289;rhea:23290;rhea:23291;seed:rxn00171;upa:UCR00228;u…	-1000.0	1000.0			0	0
RC7796262_B-803	1 MNXM10@MNXC3 + 1 MNXM1@MNXC3 + 1 MNXM23@MNXC3 <==> 1 MNXM285@MNXC3 + 1 MNXM8@MNXC3	R_RC7796262_B	1*gene:PP1649	MNXR3212	1.1.1.28	biopath:Glycolysis_and_Gluconeogenesis_(extended);biopath:Glycolytic_fermentation_and_Lactate_converting_fermentations;kegg:Pyruvate metabolism;metacyc:alanine degradation II (to D-lactate);metacyc:heterolactic fermentation;metacyc:mixed acid fermentation;metacyc:pyruvate fermentation to propionate II (acrylate pathway);metacyc:vancomycin resistance I;metacyc:xylose degradation IV;seed:Fermentati…	bigg:LDH_D;biopath:RXN00296;brenda:BR29291;brenda:BS188025;ec:1.1.1.28;ecocyc:DLACTDEHYDROGNAD-RXN;iabaylyiv4:DLACTDEHYDROGNAD-RXN;iaf1260:LDH_D;ijn746:LDH_D;ijr904.45632:LDH_D;ijr904:LDH_D;imo1053-pao1:LDH_D;imo1056:LDH_D;intenz:1027;isb619:LDH_D;iso783:LDH_Dir;kegg:R00704;metacyc:DLACTDEHYDROGNAD-RXN;obsolete:rxn08782;rhea:16369;rhea:16370;rhea:16371;rhea:16372;seed:rxn00500	-1000.0	1000.0			0	0
RA1DFEB80_LR-624	1 MNXM10@MNXC3 + 1 MNXM1@MNXC3 + 1 MNXM253@MNXC3 --> 1 MNXM146@MNXC3 + 1 MNXM8@MNXC3	R_RA1DFEB80_LR	1*gene:PP2432	MNXR1585	1.5.1.34	kegg:Folate biosynthesis;kegg:Metabolic pathways	bigg:DHPR;ec:1.5.1.34;ijn746:DHPR;iso783:DHPRx;kegg:R01793;pubmed:3033643;pubmed:8262916;reactome:REACT_101242;reactome:REACT_101276;reactome:REACT_112722;reactome:REACT_159427;reactome:REACT_1925;reactome:REACT_1925.4;reactome:REACT_29183;reactome:REACT_33125;reactome:REACT_33777;reactome:REACT_92488;reactome:REACT_92901;reactome:REACT_93206;reactome:REACT_93858;rhea:32251;rhea:32252;rhea:32253;…	0	1000.0			0	0
R2A308102_B-118	1 MNXM10@MNXC3 + 1 MNXM1@MNXC3 + 1 MNXM261@MNXC3 <==> 1 MNXM2378@MNXC3 + 1 MNXM8@MNXC3 + 1 MNXM9@MNXC3	R_R2A308102_B	1*gene:PP1009	MNXR50924	1.2.1.12;1.2.1.13;1.2.1.59	seed:Calvin-Benson cycle;unipathway:glycolysis	bigg:GAPD;ec:1.2.1.12;ec:1.2.1.13;ec:1.2.1.59;iabaylyiv4:GAPOXNPHOSPHN-RXN;iaf1260:GAPD;iaf692:GAPD;iao358:rll_157;iao358:rll_158;igt196:GAPD;iin800:TDH1;iin800:TDH2;iin800:TDH3;iit341:GAPD;ijn746:GAPD;ijr904.45632:GAPD;ijr904:GAPD;imeo21:GAPD;imm904:GAPD;imo1053-pao1:GAPD;imo1056:GAPD;ind750:GAPD;inj661:GAPD;ips189:GAPD;isb619:GAPD;iso783:GAPD;iyo844:GAPD_NAD;obsolete:rxn08594;obsolete:rxn12203;…	-1000.0	1000.0			0	0
REE257C1E_RL-990	1 MNXM10@MNXC3 + 1 MNXM1@MNXC3 + 1 MNXM298@MNXC3 <-- 1 MNXM125@MNXC3 + 1 MNXM2@MNXC3 + 1 MNXM8@MNXC3	R_REE257C1E_RL	1*gene:PP1031	MNXR3100	1.1.1.205	biopath:Biosynthesis_of_Xanthosine-5'-phosphate;biopath:Conversion_and_degradation_of_Purine_desoxyribonucleotides;biopath:Reactions_and_degradation_of_Purine_ribonucleotides;kegg:Biosynthesis of secondary metabolites;kegg:Metabolic pathways;kegg:Purine metabolism;metacyc:adenosine nucleotides degradation I;metacyc:guanosine nucleotides <i>de novo</i> biosynthesis;metacyc:purine nucleotides <i>de…	bigg:IMPD;biopath:RXN00783;brenda:BR33666;brenda:BS230582;ec:1.1.1.205;ecocyc:IMP-DEHYDROG-RXN;iabaylyiv4:IMP-DEHYDROG-RXN;iaf1260:IMPD;iaf692:IMPD;iag612:rbs_347;iao358:rll_186;iin800:FUN63;iin800:IMD3;iin800:IMD4;iin800:PUR5;iin800:YAR075W;iit341:IMPD;ijn746:IMPD;ijr904.45632:IMPD;ijr904:IMPD;imeo21:IMPD;imm904:IMPD;imo1053-pao1:IMPD;imo1056:IMPD;ind750:IMPD;inj661:IMPD;intenz:1203;isb619:IMPD;…	-1000.0	0			0	0
RF84F5097_LR-1028	1 MNXM10@MNXC3 + 1 MNXM1@MNXC3 + 1 MNXM3300@MNXC3 + 1 MNXM4@MNXC3 --> 1 MNXM2@MNXC3 + 1 MNXM3486@MNXC3 + 1 MNXM8@MNXC3	R_RF84F5097_LR	1*gene:pWW0129+1*gene:pWW0130	MNXR3658	1.14.15.-	kegg:Degradation of aromatic compounds;kegg:Metabolic pathways;kegg:Microbial metabolism in diverse environments;kegg:Xylene degradation;metacyc:<i>m</i>-xylene degradation to <i>m</i>-toluate	bigg:MXMO;ec:1.14.15.-;kegg:R05443;metacyc:RXN-8578	0	1000.0			0	0
RD15974D9_LR-848	1 MNXM10@MNXC3 + 1 MNXM1@MNXC3 + 1 MNXM3331@MNXC3 + 1 MNXM4@MNXC3 --> 1 MNXM2571@MNXC3 + 1 MNXM8@MNXC3	R_RD15974D9_LR	1*gene:pWW0100+1*gene:pWW0101+1*gene:pWW0102	MNXR55868	1.14.12.-;1.14.12.10	kegg:Degradation of aromatic compounds;kegg:Metabolic pathways;kegg:Microbial metabolism in diverse environments;kegg:Xylene degradation	bigg:PTOLDOX;ec:1.14.12.-;ec:1.14.12.10;kegg:R05290	0	1000.0			0	0
R787A6EA1_B-423	1 MNXM10@MNXC3 + 1 MNXM1@MNXC3 + 1 MNXM361@MNXC3 <==> 1 MNXM353@MNXC3 + 1 MNXM8@MNXC3	R_R787A6EA1_B	1*gene:PP1470	MNXR3044	1.1.1.3	biopath:Biosynthesis_of_L-Methionine;biopath:Biosynthesis_of_L-Threonine;biopath:Metabolism_of_L-Lysine,_L-Threonine,_L-Methionine,_and_L-Cysteine;kegg:Biosynthesis of secondary metabolites;kegg:Cysteine and methionine metabolism;kegg:Glycine, serine and threonine metabolism;kegg:Lysine biosynthesis;kegg:Metabolic pathways;kegg:Microbial metabolism in diverse environments;seed:Methionine Biosynth…	bigg:HSDx;bigg:HSDxi;biopath:RXN00870;ec:1.1.1.3;ecocyc:HOMOSERDEHYDROG-RXN;iin800:HOM6_1;ijn746:HSDx;imeo21:HSDx;imm904:HSDxi;ind750:HSDxi;inj661:HSDx;intenz:1002;kegg:R01773;obsolete:rxn09494r;rhea:15757;rhea:15758;rhea:15759;rhea:15760;seed:rxn01301;upa:UCR01773;upa:UER00949	-1000.0	1000.0			0	0
RBCDA54FE_LR-755	1 MNXM10@MNXC3 + 1 MNXM1@MNXC3 + 1 MNXM3685@MNXC3 + 1 MNXM4@MNXC3 --> 1 MNXM2@MNXC3 + 1 MNXM3500@MNXC3 + 1 MNXM8@MNXC3	R_RBCDA54FE_LR	1*gene:pWW0129+1*gene:pWW0130	MNXR4531	1.14.15.-	kegg:Degradation of aromatic compounds;kegg:Metabolic pathways;kegg:Microbial metabolism in diverse environments;kegg:Xylene degradation;metacyc:<i>p</i>-xylene degradation to <i>p</i>-toluate	bigg:PXMO;ec:1.14.15.-;kegg:R05288;metacyc:RXN-8579	0	1000.0			0	0
RFAE47999_RL-1043	1 MNXM10@MNXC3 + 1 MNXM1@MNXC3 + 1 MNXM371@MNXC3 <-- 1 MNXM562@MNXC3 + 1 MNXM8@MNXC3	R_RFAE47999_RL	1*gene:pWW0128	MNXR987	1.1.1.1;1.1.1.245;1.1.1.90	kegg:Degradation of aromatic compounds;kegg:Microbial metabolism in diverse environments;kegg:Toluene degradation;metacyc:salicin biosynthesis;metacyc:salicortin biosynthesis;metacyc:toluene degradation to benzoate	bigg:BZALDH;brenda:BS186879;brenda:BS383083_WOP;brenda:BS402505_WOP;ec:1.1.1.1;ec:1.1.1.245;ec:1.1.1.90;iabaylyiv4:BENZYL-ALC-DEHYDROGENASE-RXN;ijn746:BZALDH;kegg:R01487;kegg:R01763;metacyc:BENZYL-ALC-DEHYDROGENASE-RXN;seed:rxn01293;seed:rxn14095	-1000.0	0			0	0
RAAC16887_B-668	1 MNXM10@MNXC3 + 1 MNXM1@MNXC3 + 1 MNXM392@MNXC3 <==> 1 MNXM189@MNXC3 + 1 MNXM8@MNXC3	R_RAAC16887_B	1*gene:PP0762	MNXR2769	1.1.1.26;1.1.1.29;1.1.1.79;1.1.1.81	biopath:Degradation_of_L-Serine;biopath:Glycolysis_and_Gluconeogenesis_(extended);biopath:Metabolism_of_L-Serine_and_Glycine;kegg:Biosynthesis of secondary metabolites;kegg:Glycine, serine and threonine metabolism;kegg:Glyoxylate and dicarboxylate metabolism;kegg:Metabolic pathways;kegg:Methane metabolism;kegg:Microbial metabolism in diverse environments;metacyc:photorespiration;seed:Glycolate, g…	bigg:GLYD;bigg:HPYRRx;biopath:RXN00734;brenda:BR29292;brenda:BR29341_WOP;brenda:BS187983;brenda:BS188665_WOP;ec:1.1.1.26;ec:1.1.1.29;ec:1.1.1.79;ec:1.1.1.81;iabaylyiv4:GLYCERATE-DEHYDROGENASE-RXN;iaf1260:HPYRRx;ijn746:GLYD;ijr904.45632:HPYRRx;ijr904:HPYRRx;imo1053-pao1:GLYD;imo1056:GLYD;intenz:1028;intenz:1080;isb619:GLYD;iso783:GLYD;kegg:R01388;metacyc:GLYCERATE-DEHYDROGENASE-RXN;obsolete:rxn087…	-1000.0	1000.0			0	0
R9132403C_RL-544	1 MNXM10@MNXC3 + 1 MNXM1@MNXC3 + 1 MNXM4040@MNXC3 <-- 1 MNXM3486@MNXC3 + 1 MNXM8@MNXC3	R_R9132403C_RL	1*gene:pWW0128	MNXR169	1.1.1.90	kegg:Degradation of aromatic compounds;kegg:Metabolic pathways;kegg:Microbial metabolism in diverse environments;kegg:Xylene degradation;metacyc:<i>m</i>-xylene degradation to <i>m</i>-toluate	bigg:3MBZALDH;ec:1.1.1.90;ijn746:3MBZALDH;kegg:R05347;metacyc:RXN-8580;seed:rxn03649	-1000.0	0			0	0
RE26D494D_RL-936	1 MNXM10@MNXC3 + 1 MNXM1@MNXC3 + 1 MNXM4077@MNXC3 <-- 1 MNXM3500@MNXC3 + 1 MNXM8@MNXC3	R_RE26D494D_RL	1*gene:pWW0128	MNXR242	1.1.1.90	kegg:Degradation of aromatic compounds;kegg:Metabolic pathways;kegg:Microbial metabolism in diverse environments;kegg:Xylene degradation;metacyc:<i>p</i>-xylene degradation to <i>p</i>-toluate	bigg:4MBZALDH;ec:1.1.1.90;ijn746:4MBZALDH;kegg:R05282;metacyc:RXN-8581;seed:rxn03594	-1000.0	0			0	0
RC243EA68_B-782	1 MNXM10@MNXC3 + 1 MNXM1@MNXC3 + 1 MNXM435@MNXC3 <==> 1 MNXM85@MNXC3 + 1 MNXM8@MNXC3	R_RC243EA68_B		MNXR641	1.1.1.1;1.1.1.2;1.1.1.21;1.1.1.6;1.1.1.72	kegg:Glycerolipid metabolism;seed:Acetone Butanol Ethanol Synthesis;seed:Fermentations Mixed acid;seed:Glycerolipid and Glycerophospholipid Metabolism in Bacteria	bigg:ALCD19;brenda:BS383174;ec:1.1.1.1;ec:1.1.1.2;ec:1.1.1.21;ec:1.1.1.6;ec:1.1.1.72;iaf1260:ALCD19;ijn746:ALCD19;ijr904.45632:ALCD19;ijr904:ALCD19;imo1053-pao1:ALCD19;imo1056:ALCD19;kegg:R01036;obsolete:rxn08105r;rhea:30027;rhea:30028;rhea:30029;rhea:30030;seed:rxn00763	-1000.0	1000.0			0	0
R2A2FFB1B_RL-117	1 MNXM10@MNXC3 + 1 MNXM1@MNXC3 + 1 MNXM441@MNXC3 <-- 1 MNXM174@MNXC3 + 1 MNXM2@MNXC3 + 1 MNXM8@MNXC3	R_R2A2FFB1B_RL	1*gene:PP4278+1*gene:PP4279	MNXR5348	1.1.1.204;1.17.1.4	kegg:Metabolic pathways;kegg:Microbial metabolism in diverse environments;kegg:Purine metabolism;unipathway:hypoxanthine degradation	bigg:XAND;bigg:XANDp;brenda:BR48027;brenda:BS359304;ec:1.1.1.204;ec:1.17.1.4;iabaylyiv4:RXN0-901;iaf1260:XAND;iag612:rbs_591;ijn746:XAND;imo1053-pao1:XANDb;imo1056:XANDb;iyo844:XANDb;kegg:R02103;obsolete:rxn09376;pubmed:13271394;pubmed:14363260;pubmed:14827888;pubmed:7852355;reactome:REACT_116028;seed:rxn01522;upa:UCR02103;upa:UER00662	-1000.0	0			0	0
RB8039D34_RL-727	1 MNXM10@MNXC3 + 1 MNXM1@MNXC3 + 1 MNXM457@MNXC3 <-- 1 MNXM8@MNXC3 + 1 MNXM90@MNXC3	R_RB8039D34_RL	1*gene:PP5064	MNXR1151	1.1.1;1.1.1.1;1.1.99.1	kegg:Glycine, serine and threonine metabolism;kegg:Metabolic pathways;metacyc:glycine betaine biosynthesis II (Gram-positive bacteria);unipathway:betaine biosynthesis via choline pathway	bigg:CHOLD;ec:1.1.1;ec:1.1.1.1;ec:1.1.99.1;ijn746:CHOLD;imeo21:CHOLD;inj661:CHOLD;isb619:CHOLD;kegg:R08557;metacyc:RXN-6021;rhea:33051;rhea:33052;rhea:33053;rhea:33054;seed:rxn10770;upa:UCY00017;upa:UER00587	-1000.0	0			0	0
R8D8251C1_LR-532	1 MNXM10@MNXC3 + 1 MNXM1@MNXC3 + 1 MNXM4661@MNXC3 + 1 MNXM4@MNXC3 --> 1 MNXM8@MNXC3 + 1 MNXM91043@MNXC3	R_R8D8251C1_LR	1*gene:pWW0100+1*gene:pWW0101+1*gene:pWW0102	MNXR31928	1.14.12.-;1.14.12.10	kegg:Degradation of aromatic compounds;kegg:Metabolic pathways;kegg:Microbial metabolism in diverse environments;kegg:Xylene degradation	bigg:MTOLDOX;ec:1.14.12.-;ec:1.14.12.10;kegg:R05665	0	1000.0			0	0
R5E0D38AD_B-318	1 MNXM10@MNXC3 + 1 MNXM1@MNXC3 + 1 MNXM46@MNXC3 <==> 1 MNXM8@MNXC3 + 1 MNXM98@MNXC3	R_R5E0D38AD_B	1*gene:PP0654	MNXR3464	1.1.1.299;1.1.1.37;1.1.1.38	biopath:Biosynthesis_of_Oxaloacetate;biopath:Citrate_cycle_(TCA_cycle);biopath:Citrate_cycle_(TCA_cycle,_shortest);biopath:Citrate_cycle_(TCA_cycle,_simplified);biopath:Glycolytic_fermentation_and_Lactate_converting_fermentations;biopath:Glyoxylate_cycle;biopath:Reactions_of_Pyruvate_and_Phosphoenolpyruvate;biopath:Serine-isocitrate_lyase_pathway;biopath:Urea_and_L-Aspartate_cycles,_Polyamine_and…	bigg:MDH;bigg:MDHi2;bigg:MDHm;bigg:MDHp;biopath:RXN00015;brenda:BR29300;brenda:BS188089;ec:1.1.1.299;ec:1.1.1.37;ec:1.1.1.38;ecocyc:MALATE-DEH-RXN;iabaylyiv4:MALATE-DEH-RXN;iaf1260:MDH;iaf692:MDH;iaf692:MDHi2;iag612:rbs_435;iin800:MDH1;iin800:MDH2;iin800:MDH3;ijn746:MDH;ijr904.45632:MDH;ijr904:MDH;imeo21:MDH;imm904:MDH;imm904:MDHm;imm904:MDHp;imo1053-pao1:MDH;imo1056:MDH;ind750:MDH;ind750:MDHm;in…	-1000.0	1000.0			0	0
RE0B2F5C_B-924	1 MNXM10@MNXC3 + 1 MNXM1@MNXC3 + 1 MNXM475@MNXC3 <==> 1 MNXM189@MNXC3 + 1 MNXM8@MNXC3	R_RE0B2F5C_B	1*gene:PP4299	MNXR5147	1.1.1;1.1.1.60	biopath:Glycolysis_and_Gluconeogenesis_(extended);biopath:Metabolism_of_L-Serine_and_Glycine;kegg:Glyoxylate and dicarboxylate metabolism;kegg:Metabolic pathways;metacyc:glycolate and glyoxylate degradation I;seed:Allantoin Utilization;seed:Allantoin degradation;seed:D-galactarate, D-glucarate and D-glycerate catabolism;seed:Photorespiration (oxidative C2 cycle)	bigg:TRSAR;bigg:TRSARr;biopath:RXN00327;ec:1.1.1;ec:1.1.1.60;ecocyc:RXN0-5289;ecocyc:TSA-REDUCT-RXN;iaf1260:TRSARr;ijn746:TRSARr;ijr904.45632:TRSAR;ijr904:TRSAR;intenz:1059;iso783:HOXPRx;iyo844:HOXPRx;kegg:R01745;metacyc:RXN0-5289;obsolete:rxn09328r;rhea:18845;rhea:18846;rhea:18847;rhea:18848;seed:rxn01280;upa:UCR01745;upa:UER00973	-1000.0	1000.0			0	0
RF22ECCF4_LR-1006	1 MNXM10@MNXC3 + 1 MNXM1@MNXC3 + 1 MNXM4@MNXC3 + 1 MNXM889@MNXC3 --> 1 MNXM2@MNXC3 + 1 MNXM562@MNXC3 + 1 MNXM8@MNXC3	R_RF22ECCF4_LR	1*gene:pWW0129+1*gene:pWW0130	MNXR5353	1.14.13	metacyc:toluene degradation to benzoate	bigg:XMO;ec:1.14.13;metacyc:TOLUENE-SIDE-CHAIN-MONOOXYGENASE-RXN	0	1000.0			0	0
R9B987630_LR-596	1 MNXM10@MNXC3 + 1 MNXM1@MNXC3 + 1 MNXM4@MNXC3 + 1 MNXM982@MNXC3 --> 1 MNXM204@MNXC3 + 1 MNXM2@MNXC3 + 1 MNXM8@MNXC3 + 1 MNXM97009@MNXC3	R_R9B987630_LR	1*gene:PP3736+1*gene:PP3737	MNXR56048				0	1000.0			0	0
RD1693B3F_B-851	1 MNXM10@MNXC3 + 1 MNXM1@MNXC3 + 1 MNXM524@MNXC3 <==> 1 MNXM701@MNXC3 + 1 MNXM8@MNXC3	R_RD1693B3F_B		MNXR2909	1.1.1.178;1.1.1.35	biopath:Degradation_of_L-Isoleucin;biopath:Metabolism_of_the_branched_amino_acids_(L-Leucine,_L-Isoleucine,_L-Valine);kegg:Biosynthesis of secondary metabolites;kegg:Metabolic pathways;kegg:Valine, leucine and isoleucine degradation;seed:Acetyl-CoA fermentation to Butyrate;seed:Polyhydroxybutyrate metabolism;seed:Valine degradation;seed:n-Phenylalkanoic acid degradation	bigg:HACD9;bigg:HACD9m;biopath:RXN00605;brenda:BR29237;brenda:BS187429;ec:1.1.1.178;ec:1.1.1.35;iag612:rbs_49;ijn746:HACD9;imo1053-pao1:HACD8;imo1056:HACD8;inj661:3H2MBCOAD;intenz:1176;iyo844:HACD8;kegg:R04203;obsolete:rxn10023;obsolete:rxn11034;obsolete:rxn11386;pubmed:12696021;pubmed:15342248;reactome:REACT_102910;reactome:REACT_127150;reactome:REACT_127159;reactome:REACT_127640;reactome:REACT_…	-1000.0	1000.0			0	0
R69EDB922_B-365	1 MNXM10@MNXC3 + 1 MNXM1@MNXC3 + 1 MNXM541@MNXC3 <==> 1 MNXM126@MNXC3 + 1 MNXM8@MNXC3	R_R69EDB922_B	1*gene:PP5155	MNXR4184	1.1.1.95	biopath:Glycolysis_and_Gluconeogenesis_(extended);biopath:Metabolism_of_L-Serine_and_Glycine;kegg:Glycine, serine and threonine metabolism;kegg:Metabolic pathways;kegg:Methane metabolism;kegg:Microbial metabolism in diverse environments;metacyc:serine biosynthesis;seed:Pyridoxin (Vitamin B6) Biosynthesis;seed:Serine Biosynthesis;unipathway:L-serine biosynthesis	bigg:PGCD;bigg:PGCDr;biopath:RXN00096;brenda:BR29351;brenda:BS188712;brenda:BS383029;ec:1.1.1.95;ecocyc:PGLYCDEHYDROG-RXN;iabaylyiv4:PGLYCDEHYDROG-RXN;iaf1260:PGCD;iaf692:PGCD;iag612:rbs_69;iao358:rll_408;iin800:SER3;iin800:SER33;iit341:PGCD;ijn746:PGCDr;ijr904.45632:PGCD;ijr904:PGCD;imeo21:PGCD;imm904:PGCD;imo1053-pao1:PGCD;imo1056:PGCD;ind750:PGCD;inj661:PGCD;intenz:16679;isb619:PGCD;iso783:PGC…	-1000.0	1000.0			0	0
RF9C633BE_B-1039	1 MNXM10@MNXC3 + 1 MNXM1@MNXC3 + 1 MNXM5@MNXC3 <==> 1 MNXM1@MNXC3 + 1 MNXM6@MNXC3 + 1 MNXM8@MNXC3	R_RF9C633BE_B	1*gene:PP2151	MNXR5034	1.6.1.1;1.6.1.2	metacyc:NAD phosphorylation and dephosphorylation	bigg:THD1m;ec:1.6.1.1;ec:1.6.1.2;metacyc:TRANS-RXN0-277	-1000.0	1000.0			0	0
RB912C30F_RL-733	1 MNXM10@MNXC3 + 1 MNXM1@MNXC3 + 1 MNXM6068@MNXC3 <-- 1 MNXM1102@MNXC3 + 1 MNXM2@MNXC3 + 1 MNXM8@MNXC3	R_RB912C30F_RL	1*gene:pWW0096	MNXR55632	1.2.1;1.2.1.32;1.2.1.85	kegg:Benzoate degradation;kegg:Metabolic pathways;kegg:Microbial metabolism in diverse environments;metacyc:4-amino-3-hydroxybenzoate degradation;metacyc:catechol degradation to 2-oxopent-4-enoate II;metacyc:protocatechuate degradation III (<I>para</I>-cleavage pathway)	bigg:HMSD;brenda:BS258087;ec:1.2.1;ec:1.2.1.32;ec:1.2.1.85;ijn746:HMSD;intenz:19258;kegg:R02762;metacyc:RXN-8527;pubmed:17090920;pubmed:7868591;rhea:34219;rhea:34220;rhea:34221;rhea:34222;seed:rxn01993	-1000.0	0			0	0
R4401ED9C_LR-225	1 MNXM10@MNXC3 + 1 MNXM1@MNXC3 + 1 MNXM606@MNXC3 --> 1 MNXM2@MNXC3 + 1 MNXM83@MNXC3 + 1 MNXM8@MNXC3	R_R4401ED9C_LR	1*gene:PP0606	MNXR55660	1.17.1.2	kegg:Biosynthesis of secondary metabolites;kegg:Metabolic pathways;kegg:Terpenoid backbone biosynthesis;seed:Isoprenoid Biosynthesis;seed:Nonmevalonate Branch of Isoprenoid Biosynthesis	bigg:IPDPS;ec:1.17.1.2;ecocyc:ISPH2-RXN;iabaylyiv4:ISPH2-RXN;iaf1260:IPDPS;igt196:IPDPS;iit341:IPDPS;ijn746:IPDPS;ijr904.45632:IPDPS;ijr904:IPDPS;imeo21:IPDPS;inj661:IPDPS;intenz:17758;iso783:IPDPS;iyo844:IPDPS;kegg:R08209;rhea:24492;rhea:24493;rhea:24494;rhea:24495;seed:rxn08756	0	1000.0			0	0
RAAA26B73_RL-666	1 MNXM10@MNXC3 + 1 MNXM1@MNXC3 + 1 MNXM677@MNXC3 <-- 1 MNXM674@MNXC3 + 1 MNXM8@MNXC3	R_RAAA26B73_RL	1*gene:PP2136;1*gene:PP2214	MNXR2903	1.1.1.211;1.1.1.35	biopath:Biosynthesis_of_Fatty_acids_(over_CoA);biopath:beta-Oxidation_of_fatty_acids;kegg:Fatty acid elongation;kegg:Fatty acid metabolism;kegg:Metabolic pathways;seed:Acetyl-CoA fermentation to Butyrate;seed:Polyhydroxybutyrate metabolism;seed:Valine degradation;seed:n-Phenylalkanoic acid degradation	bigg:HACD4;bigg:HACD4i;bigg:HACD4p;biopath:RXN00359;ec:1.1.1.211;ec:1.1.1.35;iabaylyiv4:0-3HYDROXYCOA-DEHYDROGENASE-RXN;iabaylyiv4:C10;iaf1260:HACD4i;ijn746:HACD4i;imm904:HACD4p;ind750:HACD4p;isb619:HACD4;iyo844:HACD4;kegg:R04743;obsolete:rxn08696;pubmed:8687463;reactome:REACT_131166;reactome:REACT_2187;reactome:REACT_2187.2;reactome:REACT_28542;reactome:REACT_28734;reactome:REACT_34106;reactome:…	-1000.0	0			0	0
REBFF9118_RL-975	1 MNXM10@MNXC3 + 1 MNXM1@MNXC3 + 1 MNXM705@MNXC3 <-- 1 MNXM733@MNXC3 + 1 MNXM8@MNXC3	R_REBFF9118_RL	1*gene:PP2136;1*gene:PP2214	MNXR2904	1.1.1.211;1.1.1.35	biopath:Biosynthesis_of_Fatty_acids_(over_CoA);biopath:beta-Oxidation_of_fatty_acids;kegg:Fatty acid elongation;kegg:Fatty acid metabolism;kegg:Metabolic pathways;seed:Acetyl-CoA fermentation to Butyrate;seed:Polyhydroxybutyrate metabolism;seed:Valine degradation;seed:n-Phenylalkanoic acid degradation	bigg:HACD5;bigg:HACD5i;bigg:HACD5p;biopath:RXN00663;ec:1.1.1.211;ec:1.1.1.35;iabaylyiv4:0-3HYDROXYCOA-DEHYDROGENASE-RXN;iabaylyiv4:C12;iaf1260:HACD5i;ijn746:HACD5i;imm904:HACD5p;ind750:HACD5p;isb619:HACD5;iyo844:HACD5;kegg:R04741;obsolete:rxn08697;pubmed:8687463;reactome:REACT_100238;reactome:REACT_101468;reactome:REACT_109194;reactome:REACT_109759;reactome:REACT_127988;reactome:REACT_146985;reac…	-1000.0	0			0	0
R51C73A2A_RL-271	1 MNXM10@MNXC3 + 1 MNXM1@MNXC3 + 1 MNXM706@MNXC3 <-- 1 MNXM766@MNXC3 + 1 MNXM8@MNXC3	R_R51C73A2A_RL	1*gene:PP2136;1*gene:PP2214	MNXR2902	1.1.1.211;1.1.1.35	biopath:Biosynthesis_of_Fatty_acids_(over_CoA);biopath:beta-Oxidation_of_fatty_acids;kegg:Fatty acid elongation;kegg:Fatty acid metabolism;kegg:Metabolic pathways;seed:Acetyl-CoA fermentation to Butyrate;seed:Polyhydroxybutyrate metabolism;seed:Valine degradation;seed:n-Phenylalkanoic acid degradation	bigg:HACD3;bigg:HACD3i;biopath:RXN00413;ec:1.1.1.211;ec:1.1.1.35;iabaylyiv4:0-3HYDROXYCOA-DEHYDROGENASE-RXN;iabaylyiv4:C8;iaf1260:HACD3i;ijn746:HACD3i;isb619:HACD3;iyo844:HACD3;kegg:R04745;obsolete:rxn08695;pubmed:8687463;reactome:REACT_103054;reactome:REACT_103856;reactome:REACT_107618;reactome:REACT_112553;reactome:REACT_1908;reactome:REACT_1908.2;reactome:REACT_29261;reactome:REACT_30800;react…	-1000.0	0			0	0
R8DA72605_RL-533	1 MNXM10@MNXC3 + 1 MNXM1@MNXC3 + 1 MNXM707@MNXC3 <-- 1 MNXM767@MNXC3 + 1 MNXM8@MNXC3	R_R8DA72605_RL	1*gene:PP2136;1*gene:PP2214	MNXR2905	1.1.1.211;1.1.1.35	kegg:Fatty acid elongation;kegg:Fatty acid metabolism;kegg:Metabolic pathways;seed:Acetyl-CoA fermentation to Butyrate;seed:Polyhydroxybutyrate metabolism;seed:Valine degradation;seed:n-Phenylalkanoic acid degradation	bigg:HACD6;bigg:HACD6i;bigg:HACD6p;ec:1.1.1.211;ec:1.1.1.35;iabaylyiv4:0-3HYDROXYCOA-DEHYDROGENASE-RXN;iabaylyiv4:C14;iaf1260:HACD6i;ijn746:HACD6i;imm904:HACD6p;ind750:HACD6p;isb619:HACD6;iyo844:HACD6;kegg:R04739;metacyc:RXN-12507;obsolete:rxn08698;pubmed:1550553;reactome:REACT_106947;reactome:REACT_125968;reactome:REACT_159172;reactome:REACT_28310;reactome:REACT_29584;reactome:REACT_343;reactome…	-1000.0	0			0	0
RFF91B74F_RL-1058	1 MNXM10@MNXC3 + 1 MNXM1@MNXC3 + 1 MNXM717@MNXC3 <-- 1 MNXM757@MNXC3 + 1 MNXM8@MNXC3	R_RFF91B74F_RL	1*gene:PP2136;1*gene:PP2214	MNXR2901	1.1.1.211;1.1.1.35	biopath:Biosynthesis_of_Fatty_acids_(over_CoA);biopath:beta-Oxidation_of_fatty_acids;kegg:Fatty acid elongation;kegg:Fatty acid metabolism;kegg:Metabolic pathways;seed:Acetyl-CoA fermentation to Butyrate;seed:Polyhydroxybutyrate metabolism;seed:Valine degradation;seed:n-Phenylalkanoic acid degradation	bigg:HACD2;bigg:HACD2i;biopath:RXN01362;ec:1.1.1.211;ec:1.1.1.35;iabaylyiv4:0-3HYDROXYCOA-DEHYDROGENASE-RXN;iabaylyiv4:C6;iaf1260:HACD2i;ijn746:HACD2i;isb619:HACD2;iyo844:HACD2;kegg:R04748;obsolete:rxn08694;pubmed:8687463;reactome:REACT_110388;reactome:REACT_2195;reactome:REACT_2195.2;reactome:REACT_29790;reactome:REACT_77072;reactome:REACT_77100;reactome:REACT_80534;reactome:REACT_83521;reactome…	-1000.0	0			0	0
RCE1237B1_RL-833	1 MNXM10@MNXC3 + 1 MNXM1@MNXC3 + 1 MNXM738@MNXC3 <-- 1 MNXM825@MNXC3 + 1 MNXM8@MNXC3	R_RCE1237B1_RL	1*gene:PP2136;1*gene:PP2214	MNXR2906	1.1.1.211;1.1.1.35	biopath:Biosynthesis_of_Fatty_acids_(over_CoA);biopath:beta-Oxidation_of_fatty_acids;kegg:Fatty acid elongation;kegg:Fatty acid metabolism;kegg:Metabolic pathways;seed:Acetyl-CoA fermentation to Butyrate;seed:Polyhydroxybutyrate metabolism;seed:Valine degradation;seed:n-Phenylalkanoic acid degradation	bigg:HACD7;bigg:HACD7i;bigg:HACD7p;biopath:RXN00078;ec:1.1.1.211;ec:1.1.1.35;iabaylyiv4:0-3HYDROXYCOA-DEHYDROGENASE-RXN;iabaylyiv4:C16;iaf1260:HACD7i;ijn746:HACD7i;imm904:HACD7p;ind750:HACD7p;isb619:HACD7;iyo844:HACD7;kegg:R04737;obsolete:rxn08699;pubmed:1550553;reactome:REACT_106993;reactome:REACT_109636;reactome:REACT_110947;reactome:REACT_127777;reactome:REACT_153294;reactome:REACT_28502;react…	-1000.0	0			0	0
R96A45519_LR-574	1 MNXM10@MNXC3 + 1 MNXM1@MNXC3 + 1 MNXM75@MNXC3 --> 1 MNXM303@MNXC3 + 1 MNXM8@MNXC3	R_R96A45519_LR	1*gene:PP3839	MNXR648	1.1.1.1;1.1.1.6;1.1.1.71;1.1.1.78	biopath:Non-glycolytic_carbohydrate_fermentations;biopath:Reactions_of_Pyruvate_and_Phosphoenolpyruvate;kegg:Biosynthesis of secondary metabolites;kegg:Glycolysis / Gluconeogenesis;kegg:Metabolic pathways;kegg:Microbial metabolism in diverse environments;metacyc:acetaldehyde biosynthesis I;metacyc:acetoin degradation;metacyc:acetylene degradation;metacyc:chitin degradation to ethanol;metacyc:etha…	bigg:ALCD2if;bigg:ALCD2ir;bigg:ALCD2m;bigg:ALCD2x;biopath:RXN01075;brenda:BS139564;brenda:BS186836;ec:1.1.1.1;ec:1.1.1.6;ec:1.1.1.71;ec:1.1.1.78;ecocyc:ALCOHOL-DEHYDROG-RXN;iabaylyiv4:ALCOHOL-DEHYDROG-RXN;iaf1260:ALCD2x;iag612:rbs_101;iag612:rbs_102;iag612:rbs_103;iao358:rll_9;iin800:ADH1;iin800:ADH2;iin800:ADH3;iin800:ADH4;iin800:ADH5;iin800:SFA1_2;ijn746:ALCD2ir;imeo21:ALCD1;imm904:ALCD2if;imm9…	0	1000.0			0	0
RAC563E38_RL-678	1 MNXM10@MNXC3 + 1 MNXM1@MNXC3 + 1 MNXM792@MNXC3 <-- 1 MNXM1438@MNXC3 + 2 MNXM2@MNXC3 + 1 MNXM8@MNXC3	R_RAC563E38_RL		MNXR4413	1.5.1	metacyc:lysine degradation X	bigg:PPRDNDH;ec:1.5.1;ijn746:PPRDNDH;metacyc:RXN-10854;seed:rxn12742	-1000.0	0			0	0
R621D99CA_RL-331	1 MNXM10@MNXC3 + 1 MNXM1@MNXC3 + 1 MNXM858@MNXC3 <-- 1 MNXM880@MNXC3 + 1 MNXM8@MNXC3	R_R621D99CA_RL		MNXR1226			bigg:COALCDH;ijn746:COALCDH;seed:rxn12675	-1000.0	0			0	0
RB890C84_RL-731	1 MNXM10@MNXC3 + 1 MNXM1@MNXC3 + 1 MNXM89557@MNXC3 <-- 2 MNXM2@MNXC3 + 1 MNXM301@MNXC3 + 1 MNXM8@MNXC3	R_RB890C84_RL	1*gene:PP4947	MNXR32068	1.5.1;1.5.1.12	biopath:Metabolism_of_L-Arginine;biopath:Metabolism_of_L-Glutamate,_L-Aspartate_and_related_compounds;biopath:Metabolism_of_L-Proline_and_L-Hydroxyproline;kegg:Alanine, aspartate and glutamate metabolism;kegg:Arginine and proline metabolism;kegg:Metabolic pathways;metacyc:arginine degradation I (arginase pathway);metacyc:ethylene biosynthesis II (microbes);metacyc:proline degradation;seed:Arginin…	bigg:P5CD;bigg:P5CDm;biopath:RXN01013;ec:1.5.1;ec:1.5.1.12;ecocyc:PYRROLINECARBDEHYDROG-RXN;iabaylyiv4:PYRROLINECARBDEHYDROG-RXN;iaf1260:P5CD;iag612:rbs_10;iag612:rbs_11;iin800:U41;iit341:P5CD;ijn746:P5CD;ijr904.45632:P5CD;ijr904:P5CD;imeo21:P5CD;imm904:P5CDm;ind750:P5CDm;inj661:P5CD;intenz:17441;isb619:P5CD;iso783:P5CD;iyo844:P5CD;kegg:R00707;metacyc:PYRROLINECARBDEHYDROG-RXN;obsolete:rxn09051;r…	-1000.0	0			0	0
RC9AFA79B_RL-817	1 MNXM10@MNXC3 + 1 MNXM1@MNXC3 + 1 MNXM91067@MNXC3 <-- 1 MNXM2927@MNXC3 + 1 MNXM2@MNXC3 + 1 MNXM8@MNXC3	R_RC9AFA79B_RL	1*gene:pWW0096	MNXR55633	1.2.1.32	kegg:Metabolic pathways;kegg:Microbial metabolism in diverse environments;kegg:Xylene degradation	bigg:HMSD2;ec:1.2.1.32;ijn746:HMSD2;kegg:R05353;seed:rxn03654	-1000.0	0			0	0
R8818EA04_RL-499	1 MNXM10@MNXC3 + 1 MNXM1@MNXC3 + 1 MNXM91734@MNXC3 <-- 1 MNXM8@MNXC3 + 1 MNXM90976@MNXC3	R_R8818EA04_RL	1*gene:PP3999	MNXR32398	1.3.1.76;2.1.1.107	kegg:Biosynthesis of secondary metabolites;kegg:Metabolic pathways;kegg:Porphyrin and chlorophyll metabolism;seed:Heme and Siroheme Biosynthesis;unipathway:adenosylcobalamin biosynthesis;unipathway:siroheme biosynthesis	bigg:SHCHD2;brenda:BR47985;ec:1.3.1.76;ec:2.1.1.107;iabaylyiv4:DIMETHUROPORDEHYDROG-RXN;iaf1260:SHCHD2;iaf692:SHCHD2;igt196:SHCHD2;ijn746:SHCHD2;imeo21:SHCHD2;imo1053-pao1:SHCHD2;imo1056:SHCHD2;inj661:SHCHD2;isb619:SHCHD2;iso783:SHCHD2;kegg:R03947;obsolete:rxn09252;seed:rxn02774;upa:UCR03947;upa:UER00222	-1000.0	0			0	0
RD44AB465_RL-866	1 MNXM10@MNXC3 + 1 MNXM1@MNXC3 + 1 MNXM933@MNXC3 <-- 1 MNXM396@MNXC3 + 1 MNXM8@MNXC3	R_RD44AB465_RL	1*gene:PP4666	MNXR2960	1.1.1.31;1.1.1.35	biopath:Degradation_of_L-Valine;biopath:Metabolism_of_the_branched_amino_acids_(L-Leucine,_L-Isoleucine,_L-Valine);kegg:Metabolic pathways;kegg:Valine, leucine and isoleucine degradation;metacyc:valine degradation I;seed:Acetyl-CoA fermentation to Butyrate;seed:Polyhydroxybutyrate metabolism;seed:Valine degradation;seed:n-Phenylalkanoic acid degradation	bigg:HIBDkt;bigg:HIBDm;biopath:RXN00231;brenda:BS188036;brenda:BS188039;ec:1.1.1.31;ec:1.1.1.35;iabaylyiv4:3-HYDROXYISOBUTYRATE-DEHYDROGENASE-RXN;iag612:rbs_61;ijn746:HIBDkt;imo1053-pao1:HIBD;imo1056:HIBD;iso783:HACOADr;iyo844:HACOADr;iyo844:HIBD;kegg:R05066;metacyc:3-HYDROXYISOBUTYRATE-DEHYDROGENASE-RXN;obsolete:rxn03434;obsolete:rxn09893;obsolete:rxn10024;rhea:31275;rhea:31276;rhea:31277;rhea:3…	-1000.0	0			0	0
RC339DFD_RL-790	1 MNXM10@MNXC3 + 1 MNXM1@MNXC3 + 2 MNXM39@MNXC3 + 1 MNXM790@MNXC3 <-- 1 MNXM2@MNXC3 + 1 MNXM388@MNXC3 + 1 MNXM8@MNXC3	R_RC339DFD_RL	1*gene:PP4922	MNXR716			bigg:AMPMS2;iaf1260:AMPMS2;ijn746:AMPMS2;seed:rxn08131	-1000.0	0			0	0
R941CBBDE_B-563	1 MNXM10@MNXC3 + 1 MNXM93746@MNXC3 <==> 1 MNXM1@MNXC3 + 1 MNXM8@MNXC3 + 1 MNXM93886@MNXC3	R_R941CBBDE_B	1*gene:PP5314	MNXR32336	1.18.1.1		bigg:RNADRr;ec:1.18.1.1	-1000.0	1000.0			0	0
R57F8AE75_RL-298	1 MNXM10@MNXC3 + 2 MNXM1@MNXC3 + 1 MNXM204@MNXC3 <-- 1 MNXM2779@MNXC3 + 1 MNXM2@MNXC3 + 1 MNXM8@MNXC3	R_R57F8AE75_RL	1*gene:PP3357	MNXR5338	1.2.1.67		bigg:VNDH-3;ec:1.2.1.67;ijn746:VNDH-3;seed:rxn12681	-1000.0	0			0	0
R5A5142F5_RL-306	1 MNXM10@MNXC3 + 2 MNXM1@MNXC3 + 1 MNXM217@MNXC3 <-- 1 MNXM2@MNXC3 + 1 MNXM371@MNXC3 + 1 MNXM8@MNXC3	R_R5A5142F5_RL	1*gene:pWW0131	MNXR988	1.17.1.4;1.2.1.21;1.2.1.24;1.2.1.28;1.2.1.29;1.2.1.3;1.2.1.36;1.2.1.39;1.2.1.5;1.2.1.64;1.5.1.12	kegg:Aminobenzoate degradation;kegg:Degradation of aromatic compounds;kegg:Microbial metabolism in diverse environments;kegg:Toluene degradation;metacyc:benzoate biosynthesis II (CoA-independent, non-??-oxidative);metacyc:benzoate biosynthesis III (CoA-dependent, non-??-oxidative);metacyc:mandelate degradation I;metacyc:salicin biosynthesis;metacyc:salicortin biosynthesis;metacyc:toluene degradat…	bigg:BZDH;brenda:BR36777;brenda:BS189181;ec:1.17.1.4;ec:1.2.1.21;ec:1.2.1.24;ec:1.2.1.28;ec:1.2.1.29;ec:1.2.1.3;ec:1.2.1.36;ec:1.2.1.39;ec:1.2.1.5;ec:1.2.1.64;ec:1.5.1.12;iabaylyiv4:BENZALDEHYDE-DEHYDROGENASE-(NAD+)-RXN;ijn746:BZDH;intenz:1371;kegg:R01419;kegg:R01486;metacyc:BENZALDEHYDE-DEHYDROGENASE-NAD+-RXN;rhea:11840;rhea:11841;rhea:11842;rhea:11843;seed:rxn01032;seed:rxn06006;upa:UCR01419;up…	-1000.0	0			0	0
R91FE295F_RL-550	1 MNXM10@MNXC3 + 2 MNXM1@MNXC3 + 1 MNXM222@MNXC3 <-- 1 MNXM2@MNXC3 + 1 MNXM349@MNXC3 + 1 MNXM8@MNXC3	R_R91FE295F_RL		MNXR2565	1.2.1.21	kegg:Glyoxylate and dicarboxylate metabolism;kegg:Microbial metabolism in diverse environments;metacyc:D-arabinose degradation I;metacyc:ethylene glycol degradation	bigg:GCALDD;bigg:GCALDDm;bigg:GCALDDr;brenda:BR36774;ec:1.2.1.21;ecocyc:GLYCOLALD-DEHYDROG-RXN;iabaylyiv4:GLYCOLALD-DEHYDROG-RXN;iaf1260:GCALDD;iit341:GCALDDr;ijn746:GCALDD;ijr904.45632:GCALDD;ijr904:GCALDD;intenz:1364;isb619:GCALDD;iso783:GCALDD;iyo844:GCALDD;kegg:R01333;metacyc:GLYCOLALD-DEHYDROG-RXN;obsolete:rxn08596;rhea:20001;rhea:20002;rhea:20003;rhea:20004;seed:rxn00979	-1000.0	0			0	0
R2C5EB10B_RL-127	1 MNXM10@MNXC3 + 2 MNXM1@MNXC3 + 1 MNXM268@MNXC3 <-- 1 MNXM219@MNXC3 + 1 MNXM2@MNXC3 + 1 MNXM8@MNXC3	R_R2C5EB10B_RL	1*gene:PP5258	MNXR321	1.2.1;1.2.1.31	biopath:Degradation_of_L-Lysine_to_2-Aminoadipate;biopath:Degradation_of_L-Lysine_to_Crotonyl-CoA;biopath:Metabolism_of_L-Lysine,_L-Threonine,_L-Methionine,_and_L-Cysteine;kegg:Biosynthesis of secondary metabolites;kegg:Lysine degradation;kegg:Metabolic pathways;seed:Lysine degradation	bigg:AASAD3;bigg:AASAD3m;biopath:RXN00722;ec:1.2.1;ec:1.2.1.31;ijn746:AASAD3;intenz:1374;kegg:R03102;metacyc:ALLYSINE-DEHYDROG-RXN;pubmed:16491085;pubmed:19885858;reactome:REACT_101692;reactome:REACT_110440;reactome:REACT_1540;reactome:REACT_1540.4;reactome:REACT_34232;reactome:REACT_34396;reactome:REACT_77435;reactome:REACT_79544;reactome:REACT_80072;reactome:REACT_80215;reactome:REACT_80324;rea…	-1000.0	0			0	0
R1463504D_B-22	1 MNXM10@MNXC3 + 2 MNXM1@MNXC3 + 1 MNXM26@MNXC3 <==> 1 MNXM2@MNXC3 + 1 MNXM75@MNXC3 + 1 MNXM8@MNXC3	R_R1463504D_B97;R_R1463504D_B96	1*gene:PP0545	MNXR657	1.17.1.4;1.2.1.18;1.2.1.19;1.2.1.21;1.2.1.22;1.2.1.24;1.2.1.28;1.2.1.3;1.2.1.31;1.2.1.32;1.2.1.36;1.2.1.39;1.2.1.41;1.2.1.46;1.2.1.47;1.2.1.48;1.2.1.5;1.2.1.69;1.2.1.8;1.5.1.12	biopath:Glycolysis_and_Gluconeogenesis_(extended);biopath:Reactions_of_Pyruvate_and_Phosphoenolpyruvate;kegg:Biosynthesis of secondary metabolites;kegg:Glycolysis / Gluconeogenesis;kegg:Metabolic pathways;kegg:Microbial metabolism in diverse environments;kegg:Pyruvate metabolism;metacyc:ethanol degradation II;metacyc:ethanol degradation IV;metacyc:oxidative ethanol degradation III;seed:Entner-Dou…	bigg:ALDD2x;bigg:ALDD2xm;bigg:ALDD2xr;biopath:RXN01270;brenda:BS189125;brenda:BS189177;brenda:BS189247;ec:1.17.1.4;ec:1.2.1.18;ec:1.2.1.19;ec:1.2.1.21;ec:1.2.1.22;ec:1.2.1.24;ec:1.2.1.28;ec:1.2.1.3;ec:1.2.1.31;ec:1.2.1.32;ec:1.2.1.36;ec:1.2.1.39;ec:1.2.1.41;ec:1.2.1.46;ec:1.2.1.47;ec:1.2.1.48;ec:1.2.1.5;ec:1.2.1.69;ec:1.2.1.8;ec:1.5.1.12;iaf1260:ALDD2x;iaf692:ALDD2x;iag612:rbs_100;iag612:rbs_96;i…	-1000.0	1000.0			0	0
R1463504D_B-23	1 MNXM10@MNXC3 + 2 MNXM1@MNXC3 + 1 MNXM26@MNXC3 <==> 1 MNXM2@MNXC3 + 1 MNXM75@MNXC3 + 1 MNXM8@MNXC3	R_R1463504D_B97;R_R1463504D_B96	1*gene:PP0545;1*gene:PP2589;1*gene:PP2680;1*gene:PP2694;1*gene:PP3463;1*gene:PP5258	MNXR657	1.17.1.4;1.2.1.18;1.2.1.19;1.2.1.21;1.2.1.22;1.2.1.24;1.2.1.28;1.2.1.3;1.2.1.31;1.2.1.32;1.2.1.36;1.2.1.39;1.2.1.41;1.2.1.46;1.2.1.47;1.2.1.48;1.2.1.5;1.2.1.69;1.2.1.8;1.5.1.12	biopath:Glycolysis_and_Gluconeogenesis_(extended);biopath:Reactions_of_Pyruvate_and_Phosphoenolpyruvate;kegg:Biosynthesis of secondary metabolites;kegg:Glycolysis / Gluconeogenesis;kegg:Metabolic pathways;kegg:Microbial metabolism in diverse environments;kegg:Pyruvate metabolism;metacyc:ethanol degradation II;metacyc:ethanol degradation IV;metacyc:oxidative ethanol degradation III;seed:Entner-Dou…	bigg:ALDD2x;bigg:ALDD2xm;bigg:ALDD2xr;biopath:RXN01270;brenda:BS189125;brenda:BS189177;brenda:BS189247;ec:1.17.1.4;ec:1.2.1.18;ec:1.2.1.19;ec:1.2.1.21;ec:1.2.1.22;ec:1.2.1.24;ec:1.2.1.28;ec:1.2.1.3;ec:1.2.1.31;ec:1.2.1.32;ec:1.2.1.36;ec:1.2.1.39;ec:1.2.1.41;ec:1.2.1.46;ec:1.2.1.47;ec:1.2.1.48;ec:1.2.1.5;ec:1.2.1.69;ec:1.2.1.8;ec:1.5.1.12;iaf1260:ALDD2x;iaf692:ALDD2x;iag612:rbs_100;iag612:rbs_96;i…	-1000.0	0			0	0
RDA51DCF7_RL-902	1 MNXM10@MNXC3 + 2 MNXM1@MNXC3 + 1 MNXM289@MNXC3 <-- 1 MNXM2@MNXC3 + 1 MNXM457@MNXC3 + 1 MNXM8@MNXC3	R_RDA51DCF7_RL	1*gene:PP5063	MNXR946	1.2.1.3;1.2.1.8	biopath:Biosynthesis_of_Betaine;biopath:Metabolism_of_Choline,_Betaine_and_Sarcosine;kegg:Glycine, serine and threonine metabolism;kegg:Metabolic pathways;metacyc:choline degradation I;metacyc:glycine betaine biosynthesis I (Gram-negative bacteria);metacyc:glycine betaine biosynthesis II (Gram-positive bacteria);metacyc:glycine betaine biosynthesis III (plants);unipathway:betaine biosynthesis via…	bigg:BETALDHx;bigg:BETALDHxm;biopath:RXN01138;brenda:BR36784;brenda:BS231536;brenda:BS394790;ec:1.2.1.3;ec:1.2.1.8;ecocyc:BADH-RXN;iabaylyiv4:BADH-RXN;iaf1260:BETALDHx;ijn746:BETALDHx;ijr904.45632:BETALDHx;ijr904:BETALDHx;imeo21:BETALDHx;imo1053-pao1:BADH;imo1056:BADH;inj661:BETALDHx;intenz:15944;isb619:BETALDHx;iyo844:BADH;kegg:R02565;macie:M0100;metacyc:BADH-RXN;obsolete:rxn08176;rhea:15305;rhe…	-1000.0	0			0	0
R7DDBE233_RL-449	1 MNXM10@MNXC3 + 2 MNXM1@MNXC3 + 1 MNXM3331@MNXC3 <-- 1 MNXM2@MNXC3 + 1 MNXM4077@MNXC3 + 1 MNXM8@MNXC3	R_R7DDBE233_RL	1*gene:pWW0131	MNXR243	1.2.1.7	metacyc:<i>p</i>-xylene degradation to <i>p</i>-toluate	bigg:4MBZDH;ec:1.2.1.7;ijn746:4MBZDH;metacyc:RXN-8582;seed:rxn12782	-1000.0	0			0	0
R697BD511_RL-360	1 MNXM10@MNXC3 + 2 MNXM1@MNXC3 + 1 MNXM4661@MNXC3 <-- 1 MNXM2@MNXC3 + 1 MNXM4040@MNXC3 + 1 MNXM8@MNXC3	R_R697BD511_RL	1*gene:pWW0131	MNXR170	1.2.1.7	metacyc:<i>m</i>-xylene degradation to <i>m</i>-toluate	bigg:3MBZDH;ec:1.2.1.7;ijn746:3MBZDH;metacyc:RXN-8583;seed:rxn12781	-1000.0	0			0	0
R91AA9DC9_LR-548	1 MNXM10@MNXC3 + 2 MNXM1@MNXC3 + 1 MNXM4@MNXC3 + 1 MNXM773@MNXC3 --> 1 MNXM13@MNXC3 + 1 MNXM2@MNXC3 + 1 MNXM888@MNXC3 + 1 MNXM8@MNXC3	R_R91AA9DC9_LR	1*gene:PP3944	MNXR285	1.14.13.114	kegg:Nicotinate and nicotinamide metabolism;metacyc:nicotinate degradation I	bigg:6HNACMO;brenda:BR49148;ec:1.14.13.114;intenz:18086;kegg:R08764;metacyc:RXN-7573;pubmed:10091591;pubmed:18678916;rhea:27333;rhea:27334;rhea:27335;rhea:27336	0	1000.0			0	0
R66EDB74_RL-343	1 MNXM10@MNXC3 + 2 MNXM1@MNXC3 + 1 MNXM573@MNXC3 <-- 1 MNXM2@MNXC3 + 1 MNXM858@MNXC3 + 1 MNXM8@MNXC3	R_R66EDB74_RL	1*gene:PP5120	MNXR1227	1.2.1.68	kegg:Phenylpropanoid biosynthesis	bigg:COALDDH;brenda:BS189306;ec:1.2.1.68;iabaylyiv4:RXN-1241;ijn746:COALDDH;intenz:1411;iso783:CONFALDD;kegg:R05700;rhea:23968;rhea:23969;rhea:23970;rhea:23971;seed:rxn03970	-1000.0	0			0	0
RD0CCBB_RL-846	1 MNXM10@MNXC3 + 2 MNXM1@MNXC3 + 1 MNXM982@MNXC3 <-- 1 MNXM2@MNXC3 + 1 MNXM754@MNXC3 + 1 MNXM8@MNXC3	R_RD0CCBB_RL	1*gene:PP3357	MNXR5336	1.2.1.67	kegg:Aminobenzoate degradation;kegg:Microbial metabolism in diverse environments;metacyc:vanillin and vanillate degradation I;metacyc:vanillin and vanillate degradation II	bigg:VNDH;brenda:BR22618;brenda:BS139573;ec:1.2.1.67;iabaylyiv4:1.2.1.67-RXN;ijn746:VNDH;intenz:1410;kegg:R05699;metacyc:1.2.1.67-RXN;rhea:13309;rhea:13310;rhea:13311;rhea:13312;seed:rxn03969	-1000.0	0			0	0
R53518CB3_LR-277	1 MNXM10@MNXC3 + 2 MNXM944@MNXC3 --> 1 MNXM1@MNXC3 + 1 MNXM8@MNXC3 + 2 MNXM92188@MNXC3	R_R53518CB3_LR	1*gene:PP1674	MNXR30957			bigg:CYRDAR;iaf692:CYRDAR;ijn746:CYRDAR;imeo21:CYRDAR;inj661:CYRDAR;seed:rxn10482	0	1000.0			0	0
RAE13C32F_LR-686	1 MNXM10@MNXC3 + 5 MNXM1@MNXC3 + 1 MNXM232@MNXC3 --> 1 MNXM191@MNXC3 + 4 MNXM1@MNXC19 + 1 MNXM8@MNXC3	R_RAE13C32F_LR	1*gene:PP4119+1*gene:PP4120+1*gene:PP4121+1*gene:PP4122+1*gene:PP4123+1*gene:PP4124+1*gene:PP4125+1*gene:PP4126+1*gene:PP4127+1*gene:PP4128+1*gene:PP4129+1*gene:PP4130+1*gene:PP4131	MNXR55742	1.6.5.3		bigg:NADH5;ec:1.6.5.3;iabaylyiv4:NADH-DEHYDROG-A-RXN;iabaylyiv4:NADH-DEHYDROGENASE-RXN;iaf1260:NADH16pp;iaf1260:NADH5;igt196:NADH6pp;ijn746:NADH16pp;ijn746:NADH5;ijr904.45632:NADH5;ijr904.45632:NADH6;ijr904:NADH5;ijr904:NADH6;imeo21:NADH5;inj661:NADH5;isb619:NADH5;isb619:NADH6;iso783:NADH11;iso783:NADH12;pubmed:17274631;pubmed:20505720;rhea:29095;rhea:29096;rhea:29097;rhea:29098;rhea:29107;rhea:2…	0	1000.0			0	0
R8429EC36_LR-476	1 MNXM10@MNXC3 + 5 MNXM1@MNXC3 + 1 MNXM232@MNXC3 --> 1 MNXM191@MNXC3 + 4 MNXM1@MNXC3 + 1 MNXM8@MNXC3	R_R8429EC36_LR	1*gene:PP0626	MNXR55742	1.6.5.3		bigg:NADH5;ec:1.6.5.3;iabaylyiv4:NADH-DEHYDROG-A-RXN;iabaylyiv4:NADH-DEHYDROGENASE-RXN;iaf1260:NADH16pp;iaf1260:NADH5;igt196:NADH6pp;ijn746:NADH16pp;ijn746:NADH5;ijr904.45632:NADH5;ijr904.45632:NADH6;ijr904:NADH5;ijr904:NADH6;imeo21:NADH5;inj661:NADH5;isb619:NADH5;isb619:NADH6;iso783:NADH11;iso783:NADH12;pubmed:17274631;pubmed:20505720;rhea:29095;rhea:29096;rhea:29097;rhea:29098;rhea:29107;rhea:2…	0	1000.0			0	0
R421233E2_RL-212	1 MNXM1102@MNXC3 + 1 MNXM1@MNXC3 <-- 1 MNXM181@MNXC3 + 1 MNXM1@MNXC3 + 1 MNXM4@MNXC3	R_R421233E2_RL	1*gene:pWW0097	MNXR55134	1.13.11.2	biopath:Biodegradation_of_Benzoate-2_(aerobic);biopath:Biodegradation_of_Benzoate_(using_Hydroxylation);biopath:Degradation_of_Catechol;biopath:Derivatives_and_degradation_of_L-Tryptophan;kegg:Benzoate degradation;kegg:Degradation of aromatic compounds;kegg:Metabolic pathways;kegg:Microbial metabolism in diverse environments;metacyc:catechol degradation to 2-oxopent-4-enoate I;metacyc:catechol de…	bigg:CAT23DOX;biopath:RXN00565;brenda:BR40485;ec:1.13.11.2;intenz:1798;kegg:R00816;macie:M0034;metacyc:CATECHOL-23-DIOXYGENASE-RXN;rhea:17337;rhea:17338;rhea:17339;rhea:17340	-1000.0	0			0	0
RC5ABA914_LR-799	1 MNXM1102@MNXC3 + 1 MNXM2@MNXC3 --> 1 MNXM1@MNXC3 + 1 MNXM39@MNXC3 + 1 MNXM9829@MNXC3	R_RC5ABA914_LR	1*gene:pWW0095	MNXR55634	3.7.1.9	kegg:Benzoate degradation;kegg:Degradation of aromatic compounds;kegg:Metabolic pathways;kegg:Microbial metabolism in diverse environments;metacyc:catechol degradation to 2-oxopent-4-enoate I	bigg:HMSH;ec:3.7.1.9;ijn746:HMSH;intenz:4477;kegg:R02604;metacyc:3.7.1.9-RXN;rhea:14549;rhea:14550;rhea:14551;rhea:14552;seed:rxn01896	0	1000.0			0	0
RADBA693A_B-684	1 MNXM1104@MNXC3 <==> 1 MNXM1144@MNXC3 + 1 MNXM1@MNXC3	R_RADBA693A_B	1*gene:PP3715	MNXR3656	5.5.1.1	kegg:Benzoate degradation;kegg:Metabolic pathways;kegg:Microbial metabolism in diverse environments;metacyc:catechol degradation to ??-ketoadipate;seed:Benzoate catabolism;seed:Benzoate degradation;seed:Catechol branch of beta-ketoadipate pathway;seed:Muconate lactonizing enzyme family;unipathway:beta-ketoadipate pathway	bigg:MUCCYCI;brenda:BR257;ec:5.5.1.1;iabaylyiv4:MUCONATE-CYCLOISOMERASE-RXN;ijn746:MUCCYCI;imo1053-pao1:CATB;imo1056:CATB;intenz:5023;kegg:R03959;kegg:R06989;macie:M0269;metacyc:MUCONATE-CYCLOISOMERASE-RXN;obsolete:rxn04796r;rhea:10640;rhea:10641;rhea:10642;rhea:10643;rhea:30031;rhea:30032;rhea:30033;rhea:30034;seed:rxn02782;seed:rxn12678;upa:UCR06989;upa:UER00259	-1000.0	1000.0			0	0
R9F46504_B-612	1 MNXM1104@MNXC3 <==> 1 MNXM829@MNXC3	R_R9F46504_B	1*gene:PP3714	MNXR3657	5.3.3.4	kegg:Benzoate degradation;kegg:Metabolic pathways;kegg:Microbial metabolism in diverse environments;metacyc:catechol degradation to ??-ketoadipate;seed:Benzoate catabolism;seed:Catechol branch of beta-ketoadipate pathway;unipathway:beta-ketoadipate pathway	bigg:MUCLI;brenda:BR2;brenda:BS407277;ec:5.3.3.4;iabaylyiv4:MUCONOLACTONE-DELTA-ISOMERASE-RXN;ijn746:MUCLI;imo1053-pao1:CATC;imo1056:CATC;intenz:4970;kegg:R04260;kegg:R06990;metacyc:MUCONOLACTONE-DELTA-ISOMERASE-RXN;obsolete:rxn04797;rhea:12348;rhea:12349;rhea:12350;rhea:12351;rhea:31123;rhea:31124;rhea:31125;rhea:31126;seed:rxn02971;seed:rxn12679;upa:UCR06990;upa:UER00260	-1000.0	1000.0			0	0
RCFB894DF_RL-841	1 MNXM1105@MNXC3 + 1 MNXM11@MNXC3 <-- 1 MNXM1@MNXC3 + 1 MNXM51@MNXC3 + 1 MNXM856@MNXC3	R_RCFB894DF_RL	1*gene:PP1678	MNXR356	2.7.7.62	kegg:Metabolic pathways;kegg:Porphyrin and chlorophyll metabolism;metacyc:adenosylcobalamin biosynthesis from cobyrinate <i>a,c</i>-diamide I;metacyc:adenosylcobalamin biosynthesis from cobyrinate <i>a,c</i>-diamide II;metacyc:adenosylcobalamin salvage from cobinamide I;metacyc:adenosylcobalamin salvage from cobinamide II;seed:Coenzyme B12 biosynthesis;unipathway:adenosylcobalamin biosynthesis	bigg:ACBIPGT;ec:2.7.7.62;ecocyc:COBINPGUANYLYLTRANS-RXN;iaf1260:ACBIPGT;iaf692:ACBIPGT;ijn746:ACBIPGT;ijr904.45632:ACBIPGT;ijr904:ACBIPGT;imeo21:ACBIPGT;inj661:ACBIPGT;intenz:11105;iso783:ACBIPGT;kegg:R05222;metacyc:COBINPGUANYLYLTRANS-RXN;rhea:22712;rhea:22713;rhea:22714;rhea:22715;seed:rxn03537;upa:UCR05222;upa:UER00237	-1000.0	0			0	0
R39EC1BD6_LR-177	1 MNXM1105@MNXC3 + 1 MNXM1539@MNXC3 --> 1 MNXM113@MNXC3 + 1 MNXM1@MNXC3 + 1 MNXM489@MNXC3	R_R39EC1BD6_LR	1*gene:PP1681	MNXR496	2.7.8.26	biopath:Biosynthesis_of_Coenzyme_B12;biopath:Biosynthesis_of_Coenzyme_B12_and_conversion_of_Vitamin_B12_into_the_Coenzyme;kegg:Metabolic pathways;kegg:Porphyrin and chlorophyll metabolism;metacyc:adenosylcobalamin biosynthesis from cobyrinate <i>a,c</i>-diamide II;metacyc:adenosylcobalamin salvage from cobinamide II;seed:Coenzyme B12 biosynthesis;seed:Experimental tye;seed:Heme and Siroheme Biosy…	bigg:ADOCBLS;biopath:RXN00629;ec:2.7.8.26;ecocyc:COBALAMINSYN-RXN;iaf1260:ADOCBLS;ijn746:ADOCBLS;ijr904.45632:ADOCBLS;ijr904:ADOCBLS;imeo21:ADOCBLS;inj661:ADOCBLS;intenz:11106;iso783:COBPS;kegg:R05223;metacyc:COBALAMINSYN-RXN;rhea:16049;rhea:16050;rhea:16051;rhea:16052;seed:rxn03538;upa:UCR05223;upa:UER00238	0	1000.0			0	0
RF831A253_B-1026	1 MNXM111@BOUNDARY <==> 1 MNXM111@MNXC2	R_RF831A253_B		MNXR2212			bigg:FE2t;bigg:FE2t1;bigg:FE2tex;bigg:FE2tpp;iabaylyiv4:TRANS-RXN-FE+2;iaf1260:FE2tex;iaf1260:FE2tpp;ijn746:FE2t1;imm904:FE2t;imm904:FE2utm;imm904:FEtm;seed:rxn08475;seed:rxn08476;seed:rxn10963;seed:rxn12420;seed:rxn13286	-1000.0	100.0			0	1
RCE503832_LR-835	1 MNXM111@MNXC2 + 1 MNXM2@MNXC3 + 1 MNXM3@MNXC3 --> 1 MNXM111@MNXC3 + 1 MNXM1@MNXC3 + 1 MNXM7@MNXC3 + 1 MNXM9@MNXC3	R_RCE503832_LR	1*gene:PP1078+1*gene:PP4881+1*gene:PP4882	MNXR2211		seed:Campylobacter Iron Metabolism;seed:Iron acquisition in Vibrio	bigg:FE2abc;bigg:FE2abcpp;iaf1260:FE2abcpp;iaf692:FE2abc;iit341:FE2abc;ijn746:FE2abc;ijr904.45632:FE2abc;ijr904:FE2abc;imeo21:FE2abc;imo1053-pao1:FE2abc;imo1056:FE2abc;inj661:FE2abc;ips189:FE2abc;isb619:FE2abc;iso783:FE2abc;iyo844:FE2abc;seed:rxn05555;seed:rxn08472;seed:rxn13831	0	1000.0			0	0
R726B7F0_B-406	1 MNXM111@MNXC2 <==> 1 MNXM111@MNXC3	R_R726B7F0_B		MNXR2212			bigg:FE2t;bigg:FE2t1;bigg:FE2tex;bigg:FE2tpp;iabaylyiv4:TRANS-RXN-FE+2;iaf1260:FE2tex;iaf1260:FE2tpp;ijn746:FE2t1;imm904:FE2t;imm904:FE2utm;imm904:FEtm;seed:rxn08475;seed:rxn08476;seed:rxn10963;seed:rxn12420;seed:rxn13286	-1000.0	1000.0			0	0
RAA52CB1E_LR-662	1 MNXM111@MNXC3 + 1 MNXM89855@MNXC3 --> 2 MNXM1@MNXC3 + 1 MNXM249@MNXC3	R_RAA52CB1E_LR	1*gene:PP0744	MNXR55401	4.99.1.1	kegg:Biosynthesis of secondary metabolites;kegg:Metabolic pathways;kegg:Porphyrin and chlorophyll metabolism;metacyc:heme biosynthesis from uroporphyrinogen-III I;metacyc:heme biosynthesis from uroporphyrinogen-III II;metacyc:superpathway of heme biosynthesis from uroporphyrinogen-III;seed:Experimental tye;seed:Heme and Siroheme Biosynthesis;unipathway:protoheme biosynthesis	bigg:FCLT;bigg:FCLTm;ec:4.99.1.1;ecocyc:PROTOHEMEFERROCHELAT-RXN;iabaylyiv4:PROTOHEMEFERROCHELAT-RXN;iaf1260:FCLT;iit341:FCLT;ijn746:FCLT;ijr904.45632:FCLT;ijr904:FCLT;imeo21:FCLT;imm904:FCLTm;imo1053-pao1:FCLT;imo1056:FCLT;ind750:FCLTm;inj661:FCLT;intenz:4880;isb619:FCLT;iso783:FCLT;iyo844:FCLT;kegg:R00310;metacyc:PROTOHEMEFERROCHELAT-RXN;metacyc:RXN0-6258;rhea:22584;rhea:22585;rhea:22586;rhea:2…	0	1000.0			0	0
R6E238425_LR-384	1 MNXM111@MNXC3 + 1 MNXM91734@MNXC3 --> 2 MNXM1@MNXC3 + 1 MNXM82173@MNXC3	R_R6E238425_LR	1*gene:PP3999	MNXR55914	4.99.1.4	kegg:Biosynthesis of secondary metabolites;kegg:Metabolic pathways;kegg:Porphyrin and chlorophyll metabolism;metacyc:siroheme biosynthesis;seed:Heme and Siroheme Biosynthesis;unipathway:siroheme biosynthesis	bigg:SHCHF;ec:4.99.1.4;iabaylyiv4:SIROHEME-FERROCHELAT-RXN;iaf1260:SHCHF;iaf692:SHCHF;igt196:SHCHF;ijn746:SHCHF;imeo21:SHCHF;imm904:SHCHF;imo1053-pao1:SHCHF;imo1056:SHCHF;inj661:SHCHF;isb619:SHCHF;iso783:SHCHF;kegg:R02864;metacyc:SIROHEME-FERROCHELAT-RXN;obsolete:rxn09253r;seed:rxn02056;seed:rxn12221;upa:UCR02864;upa:UER00376	0	1000.0			0	0
R83DF2584_LR-469	1 MNXM1123@MNXC3 + 4 MNXM1@MNXC3 --> 1 MNXM1322@MNXC3 + 4 MNXM13@MNXC3	R_R83DF2584_LR	1*gene:PP5074	MNXR5289	4.1.1.37	biopath:Biosynthesis_of_Coproporphyrin_I;biopath:Biosynthesis_of_Hemoglobin_and_Cyctochromes;kegg:Porphyrin and chlorophyll metabolism;seed:Heme and Siroheme Biosynthesis	bigg:UPPDC2;biopath:RXN00678;ec:4.1.1.37;iit341:UPPDC2;ijn746:UPPDC2;imeo21:UPPDC2;inj661:UPPDC2;isb619:UPPDC2;kegg:R04972;metacyc:RXN-10642;pubmed:6822570;pubmed:8644733;pubmed:9564029;reactome:REACT_103588;reactome:REACT_104300;reactome:REACT_104505;reactome:REACT_106469;reactome:REACT_116160;reactome:REACT_127924;reactome:REACT_33030;reactome:REACT_77233;reactome:REACT_77641;reactome:REACT_812…	0	1000.0			0	0
RF93E51_LR-1036	1 MNXM1134@MNXC3 + 1 MNXM1@MNXC3 --> 1 MNXM1521@MNXC3	R_RF93E51_LR	1*gene:PP1379	MNXR3655	5.5.1.2	kegg:Benzoate degradation;kegg:Metabolic pathways;kegg:Microbial metabolism in diverse environments;metacyc:protocatechuate degradation II (ortho-cleavage pathway);unipathway:beta-ketoadipate pathway	bigg:MUCCY-kt;brenda:BR260;ec:5.5.1.2;iabaylyiv4:5.5.1.2-RXN;ijn746:MUCCY-kt;imo1053-pao1:PCAB;imo1056:PCAB;intenz:5024;kegg:R03307;metacyc:5.5.1.2-RXN;rhea:23656;rhea:23657;rhea:23658;rhea:23659;seed:rxn02369;upa:UCR03307;upa:UER00265	0	1000.0			0	0
R5B6C537B_RL-309	1 MNXM1134@MNXC3 + 2 MNXM1@MNXC3 <-- 1 MNXM204@MNXC3 + 1 MNXM4@MNXC3	R_R5B6C537B_RL	1*gene:PP4655+1*gene:PP4656	MNXR4119	1.13.11.3	kegg:Benzoate degradation;kegg:Metabolic pathways;kegg:Microbial metabolism in diverse environments;kegg:Polycyclic aromatic hydrocarbon degradation;metacyc:protocatechuate degradation II (ortho-cleavage pathway);unipathway:beta-ketoadipate pathway	bigg:PCADYOX;brenda:BR40477;ec:1.13.11.3;intenz:1799;kegg:R01631;metacyc:PROTOCATECHUATE-34-DIOXYGENASE-RXN;rhea:10084;rhea:10085;rhea:10086;rhea:10087;upa:UCR01631;upa:UER00264	-1000.0	0			0	0
R81D753DC_RL-460	1 MNXM1135@MNXC3 + 1 MNXM7@MNXC3 <-- 1 MNXM3@MNXC3 + 1 MNXM790@MNXC3	R_R81D753DC_RL	1*gene:PP4782	MNXR55840	2.7.4.7	kegg:Metabolic pathways;kegg:Thiamine metabolism;metacyc:4-amino-2-methyl-5-diphosphomethylpyrimidine biosynthesis;metacyc:hydroxymethylpyrimidine salvage;unipathway:thiamine diphosphate biosynthesis	bigg:PMPK;brenda:BR48075;ec:2.7.4.7;ecocyc:PYRIMSYN3-RXN;iabaylyiv4:PYRIMSYN3-RXN;iaf1260:PMPK;iaf692:PMPK;iao358:rll_414;iao358:rll_415;iin800:THI20_2;iit341:PMPK;ijn746:PMPK;ijr904.45632:PMPK;ijr904:PMPK;imeo21:PMPK;imm904:PMPK;imo1053-pao1:PMPK;imo1056:PMPK;ind750:PMPK;inj661:PMPK;intenz:3011;irs1563.45632:R04509_c;isb619:PMPK;iso783:PMPK;iyo844:PMPK;kegg:R04509;metacyc:PYRIMSYN3-RXN;rhea:1989…	-1000.0	0			0	0
R432859D4_LR-217	1 MNXM113@MNXC19 + 1 MNXM2@MNXC19 --> 1 MNXM401@MNXC19 + 1 MNXM9@MNXC19	R_R432859D4_LR	1*gene:PP1414	MNXR3882	3.1.3.1;3.1.3.2;3.1.3.25;3.1.3.31;3.1.3.5;3.1.3.6;3.6.1.11	biopath:Degradation_of_GTP_to_Guanosine;biopath:Reactions_and_degradation_of_Purine_ribonucleotides;kegg:Metabolic pathways;kegg:Purine metabolism;metacyc:guanosine nucleotides degradation I;metacyc:guanosine nucleotides degradation II;metacyc:guanosine nucleotides degradation III;seed:pyrimidine conversions	bigg:NTD9;bigg:NTD9e;bigg:NTD9l;bigg:NTD9pp;biopath:RXN01476;brenda:BS64638;ec:3.1.3.1;ec:3.1.3.2;ec:3.1.3.25;ec:3.1.3.31;ec:3.1.3.5;ec:3.1.3.6;ec:3.6.1.11;ecocyc:RXN-7609;iabaylyiv4:RXN-7609;iaf1260:NTD9;iaf1260:NTD9pp;iao358:rll_296;iin800:U31;ijn746:NTD9;ijn746:NTD9pp;ijr904.45632:NTD9;ijr904:NTD9;imeo21:NTD9;imm904:NTD9;imo1053-pao1:NTD9;imo1056:NTD9;ind750:NTD9;inj661:NTD9;irs1563.45632:R012…	0	1000.0			0	0
R6F4460A7_RL-394	1 MNXM113@MNXC3 + 1 MNXM11@MNXC3 + 1 MNXM14@MNXC3 + 2 MNXM1@MNXC3 + 1 MNXM89557@MNXC3 <-- 1 MNXM298@MNXC3 + 1 MNXM2@MNXC3 + 1 MNXM37@MNXC3 + 1 MNXM3@MNXC3	R_R6F4460A7_RL	1*gene:PP1032	MNXR32727	6.3.4.1;6.3.5.2	biopath:Biosynthesis_of_GTP;biopath:Conversion_and_degradation_of_Purine_desoxyribonucleotides;biopath:Reactions_and_degradation_of_Purine_ribonucleotides;kegg:Metabolic pathways;kegg:Purine metabolism;metacyc:guanosine nucleotides <i>de novo</i> biosynthesis;metacyc:purine nucleotides <i>de novo</i> biosynthesis II;seed:Purine conversions;unipathway:GMP biosynthesis	bigg:GMPS2;biopath:RXN00486;brenda:BR149;ec:6.3.4.1;ec:6.3.5.2;ecocyc:GMP-SYN-GLUT-RXN;iabaylyiv4:GMP-SYN-GLUT-RXN;iaf1260:GMPS2;iaf692:GMPS2;iag612:rbs_191;iao358:rll_185;iin800:GUA1;iit341:GMPS2;ijn746:GMPS2;ijr904.45632:GMPS2;ijr904:GMPS2;imeo21:GMPS2;imm904:GMPS2;imo1053-pao1:GMPS2;imo1056:GMPS2;ind750:GMPS2;inj661:GMPS2;intenz:5148;irs1563.45632:R01231_c;isb619:GMPS2;iso783:GMPS2;iyo844:GMPS…	-1000.0	0			0	0
R757DFCDD_RL-418	1 MNXM113@MNXC3 + 1 MNXM11@MNXC3 <-- 1 MNXM259@MNXC3 + 1 MNXM38291@MNXC3	R_R757DFCDD_RL	1*gene:PP0747	MNXR55611	2.4.2.22;2.4.2.7;2.4.2.8	biopath:Reactions_and_degradation_of_Purine_ribonucleotides;kegg:Metabolic pathways;kegg:Purine metabolism;metacyc:guanine and guanosine salvage I;metacyc:guanine and guanosine salvage II;metacyc:purine and pyrimidine metabolism;unipathway:GMP biosynthesis via salvage pathway	bigg:GUAPRT;biopath:RXN00706;brenda:BS355284;ec:2.4.2.22;ec:2.4.2.7;ec:2.4.2.8;ecocyc:GUANPRIBOSYLTRAN-RXN;iabaylyiv4:GUANPRIBOSYLTRAN-RXN;iaf1260:GUAPRT;iaf692:GUAPRT;iag612:rbs_330;iao358:rll_201;iao358:rll_203;igt196:GUAPRT;iin800:HPT1_2;iit341:GUAPRT;ijn746:GUAPRT;ijr904.45632:GUAPRT;ijr904:GUAPRT;imeo21:GUAPRT;imm904:GUAPRT;imo1053-pao1:GUAPRT;imo1056:GUAPRT;ind750:GUAPRT;inj661:GUAPRT;inten…	-1000.0	0			0	0
RAC8E1885_B-679	1 MNXM113@MNXC3 + 1 MNXM1@MNXC3 + 1 MNXM3@MNXC3 <==> 1 MNXM30@MNXC3 + 1 MNXM7@MNXC3	R_RAC8E1885_B	1*gene:PP5296	MNXR55568	2.7.4.8	biopath:Biosynthesis_of_GTP;biopath:Reactions_and_degradation_of_Purine_ribonucleotides;kegg:Metabolic pathways;kegg:Purine metabolism;metacyc:guanosine nucleotides <i>de novo</i> biosynthesis;metacyc:purine and pyrimidine metabolism;seed:Purine conversions	bigg:GK1;bigg:GK1m;biopath:RXN00728;brenda:BR47853;ec:2.7.4.8;ecocyc:GUANYL-KIN-RXN;iabaylyiv4:GUANYL-KIN-RXN;iaf1260:GK1;iaf692:GK1;iag612:rbs_325;iao358:rll_176;igt196:GK1;iin800:GUK1_1;iit341:GK1;ijn746:GK1;ijr904.45632:GK1;ijr904:GK1;imeo21:GK1;imm904:GK1;imo1053-pao1:GK1;imo1056:GK1;ind750:GK1;inj661:GK1;intenz:3012;ips189:GK1;isb619:GK1;iso783:GK1;iyo844:GK1;kegg:R00332;metacyc:GUANYL-KIN-R…	-1000.0	1000.0			0	0
RA22B3905_LR-625	1 MNXM113@MNXC3 + 1 MNXM2@MNXC3 --> 1 MNXM401@MNXC3 + 1 MNXM9@MNXC3	R_RA22B3905_LR	1*gene:PP1620	MNXR3882	3.1.3.1;3.1.3.2;3.1.3.25;3.1.3.31;3.1.3.5;3.1.3.6;3.6.1.11	biopath:Degradation_of_GTP_to_Guanosine;biopath:Reactions_and_degradation_of_Purine_ribonucleotides;kegg:Metabolic pathways;kegg:Purine metabolism;metacyc:guanosine nucleotides degradation I;metacyc:guanosine nucleotides degradation II;metacyc:guanosine nucleotides degradation III;seed:pyrimidine conversions	bigg:NTD9;bigg:NTD9e;bigg:NTD9l;bigg:NTD9pp;biopath:RXN01476;brenda:BS64638;ec:3.1.3.1;ec:3.1.3.2;ec:3.1.3.25;ec:3.1.3.31;ec:3.1.3.5;ec:3.1.3.6;ec:3.6.1.11;ecocyc:RXN-7609;iabaylyiv4:RXN-7609;iaf1260:NTD9;iaf1260:NTD9pp;iao358:rll_296;iin800:U31;ijn746:NTD9;ijn746:NTD9pp;ijr904.45632:NTD9;ijr904:NTD9;imeo21:NTD9;imm904:NTD9;imo1053-pao1:NTD9;imo1056:NTD9;ind750:NTD9;inj661:NTD9;irs1563.45632:R012…	0	1000.0			0	0
R3E0A31BF_RL-189	1 MNXM1144@MNXC3 + 2 MNXM1@MNXC3 <-- 1 MNXM181@MNXC3 + 1 MNXM4@MNXC3	R_R3E0A31BF_RL	1*gene:PP3166;1*gene:PP3713	MNXR1048	1.13.11.1	biopath:Biodegradation_of_Benzoate-1_(aerobic);biopath:Biodegradation_of_Benzoate_(using_Hydroxylation);biopath:Degradation_of_Catechol;biopath:Derivatives_and_degradation_of_L-Tryptophan;kegg:Benzoate degradation;kegg:Metabolic pathways;kegg:Microbial metabolism in diverse environments;metacyc:catechol degradation to ??-ketoadipate;unipathway:beta-ketoadipate pathway	bigg:CATDOX;biopath:RXN00694;brenda:BR37023;ec:1.13.11.1;intenz:1797;kegg:R00817;metacyc:CATECHOL-12-DIOXYGENASE-RXN;rhea:23852;rhea:23853;rhea:23854;rhea:23855;upa:UCR00817;upa:UER00258	-1000.0	0			0	0
R67EAE2DC_B-348	1 MNXM114@BOUNDARY <==> 1 MNXM114@MNXC2	R_R67EAE2DC_B		MNXR4457			bigg:PROtex;bigg:PROtm;iabaylyiv4:TRANS-RXNIM-5747-BIS;iaf1260:PROtex;iin800:U120;ijn746:PROtex;imm904:PROtm;ind750:PROtm;seed:rxn09193;seed:rxn09720;seed:rxn10945	0	0			0	1
R565E6587_LR-290	1 MNXM114@MNXC19 + 1 MNXM1@MNXC19 --> 1 MNXM114@MNXC3 + 1 MNXM1@MNXC3	R_R565E6587_LR	1*gene:PP2914;1*gene:PP5031	MNXR4454			bigg:PROt2;bigg:PROt2pp;bigg:PROt2r;bigg:PROt2rL;bigg:PROt2rpp;ecocyc:TRANS-RXN-29;iabaylyiv4:TRANS-RXN-PRO;iaf1260:PROt2rpp;iaf692:PROt2;iin800:GAP1_14;iin800:PUT4_3;iit341:PROt2r;ijn746:PROt2pp;ijr904.45632:PROt2r;ijr904:PROt2r;imeo21:PROt2r;imm904:PROt2r;ind750:PROt2r;inj661:PROt2r;ips189:PROt2;iyo844:PROt2;rhea:28963;rhea:28964;rhea:28965;rhea:28966;seed:rxn05638;seed:rxn09191;seed:rxn12451	0	1000.0			0	0
RA136C28C_LR-619	1 MNXM114@MNXC19 + 1 MNXM27@MNXC19 --> 1 MNXM114@MNXC3 + 1 MNXM27@MNXC3	R_RA136C28C_LR	1*gene:PP4946	MNXR4455			bigg:PROt4;bigg:PROt4pp;bigg:PROt4r;iabaylyiv4:TRANS-RXN-118;iaf1260:PROt4pp;iit341:PROt4r;ijn746:PROt4pp;ijr904.45632:PROt4;ijr904:PROt4;isb619:PROt4;pubmed:15632147;reactome:REACT_107030;reactome:REACT_107071;reactome:REACT_13591;reactome:REACT_140396;reactome:REACT_158649;reactome:REACT_29176;reactome:REACT_34360;reactome:REACT_98527;reactome:REACT_98712;seed:rxn05221;seed:rxn09192	0	1000.0			0	0
R87D278B0_LR-498	1 MNXM114@MNXC19 + 1 MNXM2@MNXC3 + 1 MNXM3@MNXC3 --> 1 MNXM114@MNXC3 + 1 MNXM1@MNXC3 + 1 MNXM7@MNXC3 + 1 MNXM9@MNXC3	R_R87D278B0_LR	1*gene:PP0294+1*gene:PP0295+1*gene:PP0296;1*gene:PP0868+1*gene:PP0869+1*gene:PP0870;1*gene:PP0868+1*gene:PP0870+1*gene:PP0871;1*gene:PP1297+1*gene:PP1298+1*gene:PP1299+1*gene:PP1300;1*gene:PP2774+1*gene:PP2775	MNXR4453			bigg:PROabc;bigg:PROabcpp;ecocyc:ABC-26-RXN;iaf1260:PROabcpp;iaf692:PROabc;iit341:PROabc;ijn746:PROabcpp;ijr904.45632:PROabc;ijr904:PROabc;imeo21:PROabc;imo1053-pao1:PROabc;imo1056:PROabc;inj661:PROabc;isb619:PROabc;rhea:29815;rhea:29816;rhea:29817;rhea:29818;seed:rxn05165;seed:rxn09187	0	1000.0			0	0
RBD50C63_B-758	1 MNXM114@MNXC19 <==> 1 MNXM114@MNXC2	R_RBD50C63_B	1*gene:PP5250	MNXR4457			bigg:PROtex;bigg:PROtm;iabaylyiv4:TRANS-RXNIM-5747-BIS;iaf1260:PROtex;iin800:U120;ijn746:PROtex;imm904:PROtm;ind750:PROtm;seed:rxn09193;seed:rxn09720;seed:rxn10945	-1000.0	1000.0			0	0
RDA15934D_RL-901	1 MNXM114@MNXC3 + 1 MNXM15@MNXC3 <-- 1 MNXM89689@MNXC3	R_RDA15934D_RL	1*gene:PP3190;1*gene:PP3533;1*gene:PP4431	MNXR51004	4.3.1.12	seed:Arginine and Ornithine Degradation;seed:Proline, 4-hydroxyproline uptake and utilization;unipathway:L-proline biosynthesis	bigg:ORNCD;ec:4.3.1.12;iaf692:ORNCD;ijn746:ORNCD;isb619:ORNCD;seed:rxn00471;upa:UCR00671;upa:UER00357	-1000.0	0			0	0
RBB4195D6_LR-742	1 MNXM114@MNXC3 + 1 MNXM3@MNXC3 + 1 MNXM90667@MNXC3 --> 1 MNXM11@MNXC3 + 1 MNXM14@MNXC3 + 1 MNXM1@MNXC3 + 1 MNXM247@MNXC3	R_RBB4195D6_LR	1*gene:PP1205	MNXR39691	6.1.1.15	kegg:Aminoacyl-tRNA biosynthesis;metacyc:tRNA charging	bigg:PROTRS;ec:6.1.1.15;ecocyc:PROLINE--TRNA-LIGASE-RXN;iabaylyiv4:PROLINE--TRNA-LIGASE-RXN;iaf1260:PROTRS;iaf692:PROTRS;iag612:rbs_420;iin800:YER087W;iin800:YHR020W;ijn746:PROTRS;imm904:PROTRS;imo1053-pao1:PROTRS;imo1056:PROTRS;ind750:PROTRS;intenz:5051;ips189:PROTRS;iso783:PROTRS;kegg:R03661;metacyc:PROLINE--TRNA-LIGASE-RXN;pubmed:15779907;pubmed:8188258;reactome:REACT_100367;reactome:REACT_105…	0	1000.0			0	0
RD396D457_RL-860	1 MNXM114@MNXC3 + 1 MNXM5@MNXC3 <-- 2 MNXM1@MNXC3 + 1 MNXM301@MNXC3 + 1 MNXM6@MNXC3	R_RD396D457_RL	1*gene:PP5095	MNXR55820	1.5.1.2	biopath:Metabolism_of_L-Glutamate,_L-Aspartate_and_related_compounds;biopath:Metabolism_of_L-Proline_and_L-Hydroxyproline;kegg:Arginine and proline metabolism;kegg:Biosynthesis of secondary metabolites;kegg:Metabolic pathways;metacyc:arginine degradation VI (arginase 2 pathway);metacyc:ornithine degradation II (Stickland reaction);metacyc:proline biosynthesis I;metacyc:proline biosynthesis II (fr…	bigg:P5CR;bigg:P5CRm;biopath:RXN01427;ec:1.5.1.2;iabaylyiv4:PYRROLINECARBREDUCT-RXN;iaf1260:P5CR;iag612:rbs_12;iag612:rbs_13;iag612:rbs_14;iag612:rbs_421;iao358:rll_337;iin800:PRO3_1;iit341:P5CR;ijn746:P5CR;ijr904.45632:P5CR;ijr904:P5CR;imeo21:P5CR;imm904:P5CR;imo1053-pao1:P5CR;imo1056:P5CR;ind750:P5CR;inj661:P5CR;isb619:P5CR;isbn:0079130356;iso783:P5CR;iyo844:P5CR;kegg:R01251;metacyc:PYRROLINECA…	-1000.0	0			0	0
REED3E889_LR-994	1 MNXM114@MNXC3 + 1 MNXM90822@MNXC3 --> 1 MNXM1@MNXC3 + 1 MNXM301@MNXC3 + 1 MNXM38@MNXC3	R_REED3E889_LR	1*gene:PP4947	MNXR55857	1.5.99.8	seed:Respiratory dehydrogenases 1	bigg:PROD2;bigg:PROD2m;ec:1.5.99.8;ecocyc:RXN-821;iabaylyiv4:PROLDEHYDROG-RXN;iaf1260:PROD2;iit341:PROD2;ijn746:PROD2;ijr904.45632:PROD2;ijr904:PROD2;imeo21:PROD2;inj661:PROD2;isb619:PROD2;obsolete:rxn11936;pubmed:15662599;pubmed:7966312;reactome:REACT_101312;reactome:REACT_103832;reactome:REACT_127204;reactome:REACT_129886;reactome:REACT_131292;reactome:REACT_135816;reactome:REACT_1563;reactome:…	0	1000.0			0	0
R190EC224_RL-40	1 MNXM1152@MNXC3 + 1 MNXM13@MNXC3 + 2 MNXM15@MNXC3 <-- 1 MNXM1756@MNXC3 + 2 MNXM1@MNXC3 + 2 MNXM2@MNXC3	R_R190EC224_RL	1*gene:PP4477	MNXR4763	2.6.1.69;3.5.3.23	kegg:Arginine and proline metabolism;metacyc:arginine degradation II (AST pathway);unipathway:L-arginine degradation via AST pathway	bigg:SADH;brenda:BR48703;ec:2.6.1.69;ec:3.5.3.23;ecocyc:SUCCARGDIHYDRO-RXN;iabaylyiv4:SUCCARGDIHYDRO-RXN;iaf1260:SADH;ijn746:SADH;ijr904.45632:SADH;ijr904:SADH;imeo21:SADH;inj661:SADH;intenz:16613;iso783:SADH;kegg:R04189;metacyc:SUCCARGDIHYDRO-RXN;rhea:19533;rhea:19534;rhea:19535;rhea:19536;seed:rxn02927;upa:UCR04189;upa:UER00280	-1000.0	0			0	0
RB84E9B93_LR-728	1 MNXM1152@MNXC3 + 1 MNXM20@MNXC3 --> 1 MNXM1763@MNXC3 + 1 MNXM89557@MNXC3	R_RB84E9B93_LR	1*gene:PP4481	MNXR32423	2.6.1.81	kegg:Arginine and proline metabolism;metacyc:arginine degradation II (AST pathway);unipathway:L-arginine degradation via AST pathway	bigg:SOTA;brenda:BR48672;ec:2.6.1.81;ecocyc:SUCCORNTRANSAM-RXN;iabaylyiv4:SUCCORNTRANSAM-RXN;iaf1260:SOTA;ijn746:SOTA;ijr904.45632:SOTA;ijr904:SOTA;imeo21:SOTA;inj661:SOTA;intenz:16579;iso783:SOTA;kegg:R04217;metacyc:SUCCORNTRANSAM-RXN;obsolete:rxn09262;rhea:16953;rhea:16954;rhea:16955;rhea:16956;seed:rxn02944;upa:UCR04217;upa:UER00281	0	1000.0			0	0
RB630AADB_RL-717	1 MNXM1160@MNXC3 + 1 MNXM14@MNXC3 + 1 MNXM1@MNXC3 <-- 1 MNXM3@MNXC3 + 1 MNXM937@MNXC3	R_RB630AADB_RL	1*gene:PP4698	MNXR55638	2.7.6.3	biopath:Biosynthesis_of_Folate;biopath:Biosynthesis_of_Pterins;biopath:Biosynthesis_of_Tetrahydrofolate;kegg:Folate biosynthesis;kegg:Metabolic pathways;metacyc:6-hydroxymethyl-dihydropterin diphosphate biosynthesis I;metacyc:6-hydroxymethyl-dihydropterin diphosphate biosynthesis II (archaea);seed:Folate Biosynthesis (Phoenix Copy);seed:Methanopterin biosynthesis2;seed:Pterin metabolism 3;seed:Yg…	bigg:HPPK;bigg:HPPK2;bigg:HPPKm;biopath:RXN00974;brenda:BR47856;ec:2.7.6.3;ecocyc:H2PTERIDINEPYROPHOSPHOKIN-RXN;iabaylyiv4:H2PTERIDINEPYROPHOSPHOKIN-RXN;iaf1260:HPPK2;iaf692:HPPK2;iao358:rll_147;iit341:HPPK;ijn746:HPPK;ijr904.45632:HPPK2;ijr904:HPPK2;imeo21:HPPK;imm904:HPPKm;imo1053-pao1:HPPK;imo1056:HPPK;ind750:HPPKm;inj661:HPPK;inj661:HPPK2;intenz:3034;isb619:HPPK2;iso783:HPPK;iyo844:HPPK;kegg:…	-1000.0	0			0	0
R173C6447_LR-33	1 MNXM1160@MNXC3 + 1 MNXM421@MNXC3 --> 1 MNXM11@MNXC3 + 1 MNXM965@MNXC3	R_R173C6447_LR	1*gene:PP4717	MNXR55231	2.5.1.15	biopath:Biosynthesis_of_Folate;biopath:Biosynthesis_of_Pterins;biopath:Biosynthesis_of_Tetrahydrofolate;kegg:Folate biosynthesis;kegg:Metabolic pathways;metacyc:tetrahydrofolate biosynthesis;seed:Folate Biosynthesis (Phoenix Copy);seed:YgfZ;unipathway:tetrahydrofolate biosynthesis	bigg:DHPS2;bigg:FOLD3;bigg:FOLD3m;biopath:RXN00097;brenda:BR47663;ec:2.5.1.15;ecocyc:H2PTEROATESYNTH-RXN;iabaylyiv4:H2PTEROATESYNTH-RXN;iaf1260:DHPS2;iaf692:DHPS2;iao358:rll_148;iit341:FOLD3;ijn746:FOLD3;ijr904.45632:DHPS2;ijr904:DHPS2;imeo21:DHPS2FOLD3;imm904:FOLD3m;imo1053-pao1:DHPS3;imo1056:DHPS3;ind750:FOLDm;inj661:DHPS2;inj661:FOLD3;intenz:2720;irs1563.45632:R03067_c;isb619:DHPS2;iso783:DHPS…	0	1000.0			0	0
RBA514694_LR-738	1 MNXM1168@MNXC3 + 1 MNXM1@MNXC3 --> 1 MNXM2@MNXC3 + 1 MNXM606@MNXC3	R_RBA514694_LR	1*gene:PP0853	MNXR55699			bigg:MECDPDH;iabaylyiv4:RXN0-882;igt196:MECDPDH;iit341:MECDPDH;ijn746:MECDPDH;ijr904.45632:MECDPDH;ijr904:MECDPDH;imeo21:MECDPDH;inj661:MECDPDH;metacyc:RXN-1521;seed:rxn10092	0	1000.0			0	0
R870CDBC7_RL-493	1 MNXM1168@MNXC3 + 1 MNXM31@MNXC3 <-- 1 MNXM1641@MNXC3	R_R870CDBC7_RL	1*gene:PP1618	MNXR3474	4.6.1.12	kegg:Biosynthesis of secondary metabolites;kegg:Metabolic pathways;kegg:Terpenoid backbone biosynthesis;metacyc:methylerythritol phosphate pathway;seed:Isoprenoid Biosynthesis;seed:Nonmevalonate Branch of Isoprenoid Biosynthesis;unipathway:isopentenyl diphosphate biosynthesis via DXP pathway	bigg:MECDPS;brenda:BR26153;ec:4.6.1.12;ecocyc:RXN0-302;iabaylyiv4:RXN0-302;iaf1260:MECDPS;igt196:MECDPS;iit341:MECDPS;ijn746:MECDPS;ijr904.45632:MECDPS;ijr904:MECDPS;imeo21:MECDPS;imo1053-pao1:MECDPS;imo1056:MECDPS;inj661:MECDPS;intenz:4879;irs1563.45632:R05637_c;iso783:MECDPS;iyo844:MECDPS;kegg:R05637;metacyc:RXN0-302;rhea:23864;rhea:23865;rhea:23866;rhea:23867;seed:rxn03910;upa:UCR05637;upa:UER…	-1000.0	0			0	0
RD7F35508_LR-887	1 MNXM1176@MNXC3 --> 1 MNXM23@MNXC3 + 1 MNXM75@MNXC3	R_RD7F35508_LR	1*gene:pWW0092	MNXR2997	4.1.3.39	biopath:Biodegradation_of_1-Methylnaphthalene;biopath:Biodegradation_of_4-Chlorophenoxyacetate;biopath:Biodegradation_of_Benzoate-2_(aerobic);biopath:Biodegradation_of_Benzoate_(using_Hydroxylation);biopath:Biodegradation_of_Ethylbenzene_(aerobic);biopath:Biodegradation_of_Styrene;biopath:Biodegradation_of_Toluene;biopath:Degradation_of_Catechol;kegg:Benzoate degradation;kegg:Dioxin degradation;k…	bigg:HOPNTAL;bigg:HOPNTAL3;biopath:RXN01058;brenda:BR48692;ec:4.1.3.39;ecocyc:MHPELY-RXN;iaf1260:HOPNTAL;ijn746:HOPNTAL;ijn746:HOPNTAL3;ijr904.45632:HOPNTAL;ijr904:HOPNTAL;imeo21:HOPNTAL;inj661:HOPNTAL;intenz:16640;kegg:R00750;metacyc:MHPELY-RXN;pubmed:9098055;rhea:22624;rhea:22625;rhea:22626;rhea:22627;seed:rxn00540;upa:UCR00750;upa:UER00797;upa:UER00907	0	1000.0			0	0
R5DF83D31_RL-317	1 MNXM1176@MNXC3 <-- 1 MNXM2@MNXC3 + 1 MNXM9829@MNXC3	R_R5DF83D31_RL	1*gene:pWW0094	MNXR3976	4.2.1;4.2.1.80	kegg:Benzoate degradation;kegg:Dioxin degradation;kegg:Metabolic pathways;kegg:Microbial metabolism in diverse environments;kegg:Phenylalanine metabolism;kegg:Xylene degradation;metacyc:2-oxopentenoate degradation;seed:Central meta-cleavage pathway of aromatic compound degradation;seed:Cinnamic Acid Degradation;seed:Fermentations Lactate;seed:Tryptophan catabolism;unipathway:3-phenylpropanoate de…	bigg:OP4ENH;bigg:OP4ENH3;ec:4.2.1;ec:4.2.1.80;ecocyc:2-OXOPENT-4-ENOATE-HYDRATASE-RXN;iaf1260:OP4ENH;ijn746:OP4ENH;ijn746:OP4ENH3;ijr904.45632:OP4ENH;ijr904:OP4ENH;intenz:4741;irs1563.45632:R02601_c;kegg:R02601;metacyc:2-OXOPENT-4-ENOATE-HYDRATASE-RXN;metacyc:RXN-13458;rhea:22580;rhea:22581;rhea:22582;rhea:22583;seed:rxn01893;upa:UCR02601;upa:UER00796;upa:UER00906	-1000.0	0			0	0
RFF5F1C5A_LR-1057	1 MNXM1177@MNXC3 + 1 MNXM1@MNXC3 + 1 MNXM6@MNXC3 --> 1 MNXM361@MNXC3 + 1 MNXM5@MNXC3 + 1 MNXM9@MNXC3	R_RFF5F1C5A_LR	1*gene:PP1989	MNXR832	1.2.1.11	biopath:Biosynthesis_of_L-Lysine_from_L-Aspartate_(in_bacteria);biopath:Biosynthesis_of_L-Methionine;biopath:Biosynthesis_of_L-Threonine;biopath:Metabolism_of_L-Lysine,_L-Threonine,_L-Methionine,_and_L-Cysteine;kegg:2-Oxocarboxylic acid metabolism;kegg:Biosynthesis of secondary metabolites;kegg:Cysteine and methionine metabolism;kegg:Glycine, serine and threonine metabolism;kegg:Lysine biosynthes…	bigg:ASAD;bigg:ASADi;biopath:RXN00723;brenda:BR36772;brenda:BS370126;ec:1.2.1.11;ecocyc:ASPARTATE-SEMIALDEHYDE-DEHYDROGENASE-RXN;iabaylyiv4:ASPARTATE-SEMIALDEHYDE-DEHYDROGENASE-RXN;iaf1260:ASAD;iaf692:ASADi;iag612:rbs_75;iao358:rll_61;igt196:ASAD;iin800:HOM2;iit341:ASAD;ijn746:ASADi;ijr904.45632:ASAD;ijr904:ASAD;imeo21:ASAD;imm904:ASADi;imo1053-pao1:ASAD;imo1056:ASAD;ind750:ASADi;inj661:ASAD;inte…	0	1000.0			0	0
R1F73F81_RL-74	1 MNXM1177@MNXC3 + 1 MNXM7@MNXC3 <-- 1 MNXM3@MNXC3 + 1 MNXM42@MNXC3	R_R1F73F81_RL	1*gene:PP4473	MNXR861	2.7.2.4	biopath:Biosynthesis_of_L-Lysine_from_L-Aspartate_(in_bacteria);biopath:Biosynthesis_of_L-Methionine;biopath:Biosynthesis_of_L-Threonine;biopath:Metabolism_of_L-Glutamate,_L-Aspartate_and_related_compounds;biopath:Metabolism_of_L-Lysine,_L-Threonine,_L-Methionine,_and_L-Cysteine;kegg:2-Oxocarboxylic acid metabolism;kegg:Biosynthesis of secondary metabolites;kegg:Cysteine and methionine metabolism…	bigg:ASPK;bigg:ASPKi;biopath:RXN00382;brenda:BR47827;ec:2.7.2.4;ecocyc:ASPARTATEKIN-RXN;iabaylyiv4:ASPARTATEKIN-RXN;iaf1260:ASPK;iaf692:ASPKi;iag612:rbs_177;iag612:rbs_178;iag612:rbs_179;iao358:rll_418;igt196:ASPK;iin800:HOM3;iit341:ASPK;ijn746:ASPKi;ijr904.45632:ASPK;ijr904:ASPK;imeo21:ASPK;imm904:ASPKi;imo1053-pao1:ASPK;imo1056:ASPK;ind750:ASPKi;inj661:ASPK;intenz:2982;irs1563.45632:R00480_c;is…	-1000.0	0			0	0
R304892D8_LR-146	1 MNXM1178@MNXC3 + 1 MNXM2@MNXC3 --> 1 MNXM791@MNXC3 + 1 MNXM9@MNXC3	R_R304892D8_LR	1*gene:PP4565	MNXR4352	3.1.3.-	kegg:Metabolic pathways;kegg:Riboflavin metabolism;metacyc:flavin biosynthesis I (bacteria and plants);metacyc:flavin biosynthesis II (archaea);metacyc:flavin biosynthesis III (fungi);unipathway:riboflavin biosynthesis	bigg:PMDPHT;ec:3.1.3.-;ecocyc:RIBOPHOSPHAT-RXN;iabaylyiv4:RIBOPHOSPHAT-RXN;iaf1260:PMDPHT;iaf692:PMDPHT;igt196:PMDPHT;iin800:U78;iit341:PMDPHT;ijn746:PMDPHT;ijr904.45632:PMDPHT;ijr904:PMDPHT;imeo21:PMDPHT;imm904:PMDPHT;imo1053-pao1:PMDPHT;imo1056:PMDPHT;ind750:PMDPHT;inj661:PMDPHT;isb619:PMDPHT;iso783:PMDPHT;iyo844:PMDPHT;kegg:R07280;metacyc:RIBOPHOSPHAT-RXN;rhea:25197;rhea:25198;rhea:25199;rhea:…	0	1000.0			0	0
R788748E2_RL-425	1 MNXM1178@MNXC3 + 1 MNXM5@MNXC3 <-- 1 MNXM1532@MNXC3 + 1 MNXM1@MNXC3 + 1 MNXM6@MNXC3	R_R788748E2_RL	1*gene:PP0514	MNXR745	1.1.1.193	kegg:Metabolic pathways;kegg:Riboflavin metabolism;metacyc:flavin biosynthesis I (bacteria and plants);unipathway:riboflavin biosynthesis	bigg:APRAUR;brenda:BR29246;brenda:BS187483;ec:1.1.1.193;ecocyc:RIBOFLAVINSYNREDUC-RXN;iabaylyiv4:RIBOFLAVINSYNREDUC-RXN;iaf1260:APRAUR;iao358:rll_398;igt196:APRAUR;iin800:RIB7_2;iit341:APRAUR;ijn746:APRAUR;ijr904.45632:APRAUR;ijr904:APRAUR;imeo21:APRAUR;imo1053-pao1:APRAUR;imo1056:APRAUR;ind750:APRAUR;inj661:APRAUR;intenz:1191;isb619:APRAUR;iso783:APRAUR;iyo844:APRAUR;kegg:R03458;metacyc:RIBOFLAV…	-1000.0	0			0	0
R4938DB0B_RL-246	1 MNXM117@MNXC3 + 1 MNXM118@MNXC3 <-- 1 MNXM2@MNXC3 + 1 MNXM328@MNXC3	R_R4938DB0B_RL	1*gene:PP2196	MNXR558	3.5.3.11	biopath:Pathway_of_Putrescine;biopath:Urea_and_L-Aspartate_cycles,_Polyamine_and_Creatine_synthesis;kegg:Arginine and proline metabolism;kegg:Metabolic pathways;metacyc:arginine degradation III (arginine decarboxylase/agmatinase pathway);metacyc:putrescine biosynthesis I;metacyc:putrescine biosynthesis IV;seed:Arginine and Ornithine Degradation;unipathway:putrescine biosynthesis via agmatine path…	bigg:AGMT;bigg:AGMTm;biopath:RXN00171;brenda:BR26108;ec:3.5.3.11;ecocyc:AGMATIN-RXN;iaf1260:AGMT;iaf692:AGMT;iag612:rbs_137;iit341:AGMT;ijn746:AGMT;ijr904.45632:AGMT;ijr904:AGMT;imeo21:AGMT;imo1053-pao1:AGMT;imo1056:AGMT;inj661:AGMT;intenz:4299;isb619:AGMT;iyo844:AGMT;kegg:R01157;metacyc:AGMATIN-RXN;pubmed:11804860;pubmed:11914032;pubmed:15028567;reactome:REACT_103984;reactome:REACT_108092;reacto…	-1000.0	0			0	0
R3F8608DC_RL-195	1 MNXM117@MNXC3 + 1 MNXM192@MNXC3 <-- 1 MNXM1312@MNXC3 + 1 MNXM2@MNXC3	R_R3F8608DC_RL	1*gene:PP4523	MNXR2848	3.5.3.7	biopath:Urea_and_L-Aspartate_cycles,_Polyamine_and_Creatine_synthesis;kegg:Arginine and proline metabolism;kegg:Metabolic pathways;metacyc:arginine degradation IX (arginine:pyruvate transaminase pathway);metacyc:arginine degradation VIII (arginine oxidase pathway);metacyc:arginine degradation X (arginine monooxygenase pathway)	bigg:GUDBUTNAH;biopath:RXN01543;brenda:BR22731;ec:3.5.3.7;iabaylyiv4:GUANIDINOBUTYRASE-RXN;ijn746:GUDBUTNAH;imo1053-pao1:GUADB;imo1056:GUADB;intenz:4295;kegg:R01990;metacyc:GUANIDINOBUTYRASE-RXN;rhea:19501;rhea:19502;rhea:19503;rhea:19504;seed:rxn01462	-1000.0	0			0	0
RD74F6AC5_LR-882	1 MNXM117@MNXC3 + 2 MNXM1@MNXC3 + 1 MNXM2@MNXC3 --> 1 MNXM13@MNXC3 + 2 MNXM15@MNXC3	R_RD74F6AC5_LR	1*gene:PP2843+1*gene:PP2844+1*gene:PP2845	MNXR5297	3.5.1.5	biopath:Reactions_and_degradation_of_Purine_ribonucleotides;biopath:Urea_and_L-Aspartate_cycles,_Polyamine_and_Creatine_synthesis;kegg:Arginine and proline metabolism;kegg:Atrazine degradation;kegg:Metabolic pathways;kegg:Microbial metabolism in diverse environments;kegg:Purine metabolism;metacyc:urea degradation II;unipathway:urea degradation	bigg:UREA;biopath:RXN00445;brenda:BR22694;ec:3.5.1.5;iabaylyiv4:UREASE-RXN;iag612:rbs_582;iit341:UREA;ijn746:UREA;imeo21:UREA;imo1053-pao1:UREA2;imo1056:UREA2;inj661:UREA;intenz:4189;isb619:UREA;iyo844:UREA2;kegg:R00131;macie:M0087;metacyc:UREASE-RXN;rhea:20557;rhea:20558;rhea:20559;rhea:20560;rhea:25346;seed:rxn00101;upa:UCR00131;upa:UER00370	0	1000.0			0	0
R373FF9_LR-164	1 MNXM1189@MNXC3 + 1 MNXM1@MNXC3 + 1 MNXM2@MNXC3 --> 1 MNXM11@MNXC3 + 1 MNXM30@MNXC3	R_R373FF9_LR	1*gene:PP5302	MNXR55843	3.1.7.2	kegg:Purine metabolism;metacyc:ppGpp biosynthesis;unipathway:ppGpp biosynthesis	bigg:PPGPPDP;brenda:BR15976;ec:3.1.7.2;ecocyc:PPGPPSYN-RXN;iaf1260:PPGPPDP;ijn746:PPGPPDP;imo1053-pao1:GDPDP3PH;imo1056:GDPDP3PH;intenz:3416;iso783:G35DP;kegg:R00336;metacyc:PPGPPSYN-RXN;rhea:14253;rhea:14254;rhea:14255;rhea:14256;seed:rxn00242;upa:UCR00336;upa:UER00886	0	1000.0			0	0
R71585B9F_B-398	1 MNXM1189@MNXC3 + 2 MNXM1@MNXC3 + 1 MNXM9@MNXC3 <==> 1 MNXM1561@MNXC3 + 1 MNXM1@MNXC3 + 1 MNXM2@MNXC3	R_R71585B9F_B	1*gene:PP5216	MNXR55609	3.6.1.11;3.6.1.40	kegg:Purine metabolism;metacyc:ppGpp biosynthesis;seed:Stringent Response, (p)ppGpp metabolism;unipathway:ppGpp biosynthesis	bigg:GTPDPDP;bigg:GTPDPDPr;brenda:BR29528;ec:3.6.1.11;ec:3.6.1.40;ecocyc:PPPGPPHYDRO-RXN;iaf1260:GTPDPDP;ijn746:GDPT;intenz:18306;iso783:EPPP2;kegg:R03409;metacyc:PPPGPPHYDRO-RXN;rhea:13073;rhea:13074;rhea:13075;rhea:13076;seed:rxn02449;upa:UCR03409;upa:UER00885	-1000.0	1000.0			0	0
R69BF1A89_RL-362	1 MNXM118@BOUNDARY <-- 1 MNXM118@MNXC2	R_R69BF1A89_RL		MNXR4521			bigg:PTRCtex;iaf1260:PTRCtex;ijn746:PTRCtex;imm904:PTRCtex2;seed:rxn09216;seed:rxn13393	-1000.0	0			0	1
REF9A3ED6_LR-997	1 MNXM118@MNXC19 + 1 MNXM2@MNXC3 + 1 MNXM3@MNXC3 --> 1 MNXM118@MNXC3 + 1 MNXM1@MNXC3 + 1 MNXM7@MNXC3 + 1 MNXM9@MNXC3	R_REF9A3ED6_LR	1*gene:PP0411+1*gene:PP0412+1*gene:PP0413+1*gene:PP0414;1*gene:PP5177+1*gene:PP5178+1*gene:PP5179+1*gene:PP5180;1*gene:PP5177+1*gene:PP5178+1*gene:PP5179+1*gene:PP5182	MNXR4519			bigg:PTRCabc;bigg:PTRCabcpp;ecocyc:ABC-25-RXN;iaf1260:PTRCabcpp;ijn746:PTRCabcpp;ijr904.45632:PTRCabc;ijr904:PTRCabc;imo1053-pao1:PTRCabc;imo1056:PTRCabc;ips189:PTRCabc;iso783:PTRCabc;rhea:29995;rhea:29996;rhea:29997;rhea:29998;seed:rxn05163;seed:rxn09213	0	1000.0			0	0
RC70D7A8B_B-802	1 MNXM118@MNXC19 <==> 1 MNXM118@MNXC2	R_RC70D7A8B_B		MNXR4521			bigg:PTRCtex;iaf1260:PTRCtex;ijn746:PTRCtex;imm904:PTRCtex2;seed:rxn09216;seed:rxn13393	-1000.0	1000.0			0	0
RA760988D_RL-650	1 MNXM118@MNXC3 + 1 MNXM13@MNXC3 <-- 1 MNXM1@MNXC3 + 1 MNXM89689@MNXC3	R_RA760988D_RL	1*gene:PP0864	MNXR32049	4.1.1.17	seed:Arginine and Ornithine Degradation;unipathway:putrescine biosynthesis via L-ornithine pathway	bigg:ORNDC;ec:4.1.1.17;iabaylyiv4:ORNDECARBOX-RXN;iaf1260:ORNDC;iaf692:ORNDC;iin800:SPE1;ijn746:ORNDC;ijr904.45632:ORNDC;ijr904:ORNDC;imm904:ORNDC;imo1053-pao1:ORNDC;imo1056:ORNDC;ind750:ORNDC;irs1563.45632:R00670_c;isb619:ORNDC;iso783:or_NDC;obsolete:rxn09047;seed:rxn00470;upa:UCR00670;upa:UER00288	-1000.0	0			0	0
R231CFDAF_LR-92	1 MNXM118@MNXC3 + 1 MNXM321@MNXC3 --> 1 MNXM124@MNXC3 + 1 MNXM150@MNXC3 + 1 MNXM1@MNXC3	R_R231CFDAF_LR		MNXR4892	2.5.1.16	biopath:Metabolism_of_Polyamines;biopath:Pathway_of_Putrescine;biopath:Urea_and_L-Aspartate_cycles,_Polyamine_and_Creatine_synthesis;kegg:Arginine and proline metabolism;kegg:Cysteine and methionine metabolism;kegg:Glutathione metabolism;kegg:Metabolic pathways;metacyc:spermidine biosynthesis I;unipathway:spermidine biosynthesis	aragem.45632:R01920_c;bigg:SPMS;biopath:RXN00464;brenda:BR47664;brenda:BS370498;ec:2.5.1.16;ecocyc:SPERMIDINESYN-RXN;iaf1260:SPMS;igt196:SPMS;iit341:SPMS;ijn746:SPMS;ijr904.45632:SPMS;ijr904:SPMS;imeo21:SPMS;imm904:SPMS;imo1053-pao1:SPMS;imo1056:SPMS;ind750:SPMS;inj661:SPMS;intenz:2721;isb619:SPMS;iso783:SPMS;iyo844:SPMS;kegg:R01920;metacyc:SPERMIDINESYN-RXN;pubmed:17196392;pubmed:17357156;pubmed…	0	1000.0			0	0
RDBF7A578_RL-910	1 MNXM1196@MNXC19 + 1 MNXM9@MNXC19 <-- 1 MNXM2@MNXC19 + 1 MNXM5268@MNXC19	R_RDBF7A578_RL	1*gene:PP0520	MNXR4207	3.1.3.27		bigg:PGPP160;bigg:PGPP160pp;ec:3.1.3.27;iaf1260:PGPP160;iaf1260:PGPP160pp;ijn746:PGPP160;ijn746:PGPP160pp;imeo21:PGPP160;inj661:PGPP160;seed:rxn09104	-1000.0	0			0	0
R7AB4D268_RL-437	1 MNXM1196@MNXC3 + 1 MNXM9@MNXC3 <-- 1 MNXM2@MNXC3 + 1 MNXM5268@MNXC3	R_R7AB4D268_RL	1*gene:PP0520	MNXR4207	3.1.3.27		bigg:PGPP160;bigg:PGPP160pp;ec:3.1.3.27;iaf1260:PGPP160;iaf1260:PGPP160pp;ijn746:PGPP160;ijn746:PGPP160pp;imeo21:PGPP160;inj661:PGPP160;seed:rxn09104	-1000.0	0			0	0
RD30BE6DB_RL-857	1 MNXM11@MNXC3 + 1 MNXM125@MNXC3 <-- 1 MNXM213@MNXC3 + 1 MNXM38291@MNXC3	R_RD30BE6DB_RL	1*gene:PP0747	MNXR55640	2.4.2.8	biopath:Reactions_and_degradation_of_Purine_ribonucleotides;kegg:Metabolic pathways;kegg:Purine metabolism;metacyc:adenine and adenosine salvage III;metacyc:adenine and adenosine salvage IV;unipathway:IMP biosynthesis via salvage pathway	bigg:HXPRT;biopath:RXN01159;brenda:BR47537;ec:2.4.2.8;ecocyc:HYPOXANPRIBOSYLTRAN-RXN;iabaylyiv4:HYPOXANPRIBOSYLTRAN-RXN;iaf1260:HXPRT;iaf692:HXPRT;iag612:rbs_341;iao358:rll_200;iao358:rll_202;igt196:HXPRT;iin800:HPT1_1;iit341:HXPRT;ijn746:HXPRT;ijr904.45632:HXPRT;ijr904:HXPRT;imeo21:HXPRT;imm904:HXPRT;imo1053-pao1:HXPRT;imo1056:HXPRT;ind750:HXPRT;inj661:HXPRT;intenz:2665;ips189:HXPRTr;irs1563.456…	-1000.0	0			0	0
R3070E7BD_RL-147	1 MNXM11@MNXC3 + 1 MNXM1278@MNXC3 <-- 1 MNXM249@MNXC3 + 1 MNXM2@MNXC3 + 1 MNXM34@MNXC3	R_R3070E7BD_RL	1*gene:PP0110;1*gene:PP0816	MNXR55622	2.5.1;2.5.1.-	kegg:Biosynthesis of secondary metabolites;kegg:Porphyrin and chlorophyll metabolism;seed:Biogenesis of cytochrome c oxidases;unipathway:heme O biosynthesis	bigg:HEMEOS;ec:2.5.1;ec:2.5.1.-;ecocyc:HEMEOSYN-RXN;iabaylyiv4:HEMEOSYN-RXN;iaf1260:HEMEOS;igt196:HEMEOS;ijn746:HEMEOS;ijr904.45632:HEMEOS;ijr904:HEMEOS;imm904:HEMEOSm;imo1053-pao1:HEMEOS;imo1056:HEMEOS;isb619:HEMEOS;iso783:HEMEOS;iyo844:HEMEOS;kegg:R07411;metacyc:HEMEOSYN-RXN;rhea:28070;rhea:28071;rhea:28072;rhea:28073;seed:rxn08707;seed:rxn13932;seed:rxn13942;upa:UCR07411;upa:UER00712	-1000.0	0			0	0
RE3DD0223_B-941	1 MNXM11@MNXC3 + 1 MNXM1351@MNXC3 <==> 1 MNXM38291@MNXC3 + 1 MNXM3@MNXC3	R_RE3DD0223_B	1*gene:PP0965	MNXR55088	2.4.2.17	biopath:Biosynthesis_and_degradation_of_L-Histidine;biopath:Biosynthesis_of_Histidine;biopath:Biosynthesis_of_IMP;kegg:Biosynthesis of secondary metabolites;kegg:Histidine metabolism;kegg:Metabolic pathways;metacyc:histidine biosynthesis;unipathway:L-histidine biosynthesis	bigg:ATPPRT;bigg:ATPPRTr;biopath:RXN00983;ec:2.4.2.17;ecocyc:ATPPHOSPHORIBOSYLTRANS-RXN;iabaylyiv4:ATPPHOSPHORIBOSYLTRANS-RXN;iaf1260:ATPPRT;iaf692:ATPPRT;iag612:rbs_167;iao358:rll_193;igt196:ATPPRT;iin800:HIS1;ijn746:ATPPRTr;ijr904.45632:ATPPRT;ijr904:ATPPRT;imeo21:ATPPRT;imm904:ATPPRT;imo1053-pao1:ATPPRT;imo1056:ATPPRT;ind750:ATPPRT;inj661:ATPPRT;intenz:2674;irs1563.45632:R01071_c;isb619:ATPPRT…	-1000.0	1000.0			0	0
R5813BEE8_RL-299	1 MNXM11@MNXC3 + 1 MNXM13@MNXC3 + 1 MNXM194@MNXC3 <-- 2 MNXM1@MNXC3 + 1 MNXM38291@MNXC3 + 1 MNXM555@MNXC3	R_R5813BEE8_RL	1*gene:PP0787	MNXR55770	2.4.2.19	kegg:Metabolic pathways;kegg:Nicotinate and nicotinamide metabolism;metacyc:NAD biosynthesis I (from aspartate);metacyc:NAD biosynthesis from 2-amino-3-carboxymuconate semialdehyde;metacyc:nicotine biosynthesis;seed:NAD regulation;unipathway:NAD(+) biosynthesis	bigg:NNDPR;bigg:NNDPRm;brenda:BR47506;ec:2.4.2.19;ecocyc:QUINOPRIBOTRANS-RXN;iabaylyiv4:QUINOPRIBOTRANS-RXN;iaf1260:NNDPR;iaf692:NNDPR;iin800:QPT1_1;iin800:QPT1_2;iit341:NNDPR;ijn746:NNDPR;ijr904.45632:NNDPR;ijr904:NNDPR;imeo21:NNDPR;imm904:NNDPR;imm904:NNDPRm;imo1053-pao1:NNDPR;imo1056:NNDPR;ind750:NNDPR;ind750:NNDPRm;inj661:NNDPR;intenz:2676;iso783:NNDPR;iyo844:NNDPR;kegg:R03348;metacyc:QUINOPR…	-1000.0	0			0	0
R669F0256_RL-342	1 MNXM11@MNXC3 + 1 MNXM147@MNXC3 + 1 MNXM14@MNXC3 + 1 MNXM1@MNXC3 + 1 MNXM89557@MNXC3 <-- 1 MNXM2@MNXC3 + 1 MNXM37@MNXC3 + 1 MNXM3@MNXC3 + 1 MNXM42@MNXC3	R_R669F0256_RL	1*gene:PP1750	MNXR33036	6.3.5.4	kegg:Alanine, aspartate and glutamate metabolism;kegg:Biosynthesis of secondary metabolites;kegg:Metabolic pathways;kegg:Microbial metabolism in diverse environments;kegg:Nitrogen metabolism;metacyc:asparagine biosynthesis I;seed:Glutamine, Glutamate, Aspartate and Asparagine Biosynthesis;unipathway:L-asparagine biosynthesis	bigg:ASNS1;brenda:BR151;brenda:BS369167;ec:6.3.5.4;ecocyc:ASNSYNB-RXN;iaf1260:ASNS1;iaf692:ASNS1;iag612:rbs_174;iag612:rbs_175;iag612:rbs_176;iao358:rll_62;iao358:rll_63;iin800:ASN1;iin800:ASN2;ijn746:ASNS1;ijr904.45632:ASNS1;ijr904:ASNS1;imeo21:ASNS1;imm904:ASNS1;imo1053-pao1:ASNS1;imo1056:ASNS1;ind750:ASNS1;inj661:ASNS1;intenz:16785;isb619:ASNS1;iso783:ASNS1;iyo844:ASNS1;kegg:R00578;macie:M0302…	-1000.0	0			0	0
RFBBF91C1_RL-1049	1 MNXM11@MNXC3 + 1 MNXM1489@MNXC3 <-- 1 MNXM188@MNXC3 + 1 MNXM38291@MNXC3	R_RFBBF91C1_RL	1*gene:PP0421	MNXR55047	2.4.2.18	biopath:Biosynthesis_of_L-Tryptophan_from_Chorismate;biopath:Biosynthesis_of_aromatic_amino_acids_(L-Phenylalanine,_L-Tyrosine,_L-Tryptophan)_and_of_quinone_cofactors;kegg:Biosynthesis of secondary metabolites;kegg:Metabolic pathways;kegg:Phenylalanine, tyrosine and tryptophan biosynthesis;metacyc:tryptophan biosynthesis;seed:Tryptophan synthesis;unipathway:L-tryptophan biosynthesis	bigg:ANPRT;biopath:RXN00320;brenda:BR47560;ec:2.4.2.18;ecocyc:PRTRANS-RXN;iabaylyiv4:PRTRANS-RXN;iaf1260:ANPRT;iaf692:ANPRT;iag612:rbs_158;iao358:rll_429;igt196:ANPRT;iin800:TRP4;iit341:ANPRT;ijn746:ANPRT;ijr904.45632:ANPRT;ijr904:ANPRT;imeo21:ANPRT;imm904:ANPRT;imo1053-pao1:ANPRT;imo1056:ANPRT;ind750:ANPRT;inj661:ANPRT;intenz:2675;irs1563.45632:R01073_c;isb619:ANPRT;iso783:ANPRT;iyo844:ANPRT;keg…	-1000.0	0			0	0
RD4E3CB6C_RL-872	1 MNXM11@MNXC3 + 1 MNXM14@MNXC3 + 1 MNXM1@MNXC3 + 1 MNXM224@MNXC3 <-- 1 MNXM12@MNXC3 + 1 MNXM1@MNXC19 + 1 MNXM314@MNXC19 + 1 MNXM3@MNXC3	R_RD4E3CB6C_RL	1*gene:PP2213;1*gene:PP4549;1*gene:PP4550	MNXR1999	6.2.1.3		bigg:FACOAL140t2pp;ec:6.2.1.3	-1000.0	0			0	0
R57A7D15A_RL-296	1 MNXM11@MNXC3 + 1 MNXM14@MNXC3 + 1 MNXM1@MNXC3 + 1 MNXM28@MNXC3 <-- 1 MNXM3@MNXC3 + 1 MNXM61@MNXC3 + 1 MNXM90882@MNXC3	R_R57A7D15A_RL	1*gene:PP1097	MNXR48613	6.1.1.10	kegg:Aminoacyl-tRNA biosynthesis;metacyc:tRNA charging	bigg:METTRS;bigg:METTRSm;ec:6.1.1.10;ecocyc:METHIONINE--TRNA-LIGASE-RXN;iabaylyiv4:METHIONINE--TRNA-LIGASE-RXN;iaf1260:METTRS;iaf692:METTRS;iag612:rbs_415;iin800:MES1;iin800:MSM1;ijn746:METTRS;imm904:METTRS;imm904:METTRSm;imo1053-pao1:METTRS;imo1056:METTRS;ind750:METTRS;ind750:METTRSm;intenz:10548;ips189:METTRS;isb619:METTRS;iso783:METTRS;iyo844:METTRS;kegg:R03659;metacyc:METHIONINE--TRNA-LIGASE-…	-1000.0	0			0	0
RCD84587C_RL-829	1 MNXM11@MNXC3 + 1 MNXM14@MNXC3 + 1 MNXM1@MNXC3 + 1 MNXM342@MNXC3 <-- 1 MNXM12@MNXC3 + 1 MNXM1@MNXC19 + 1 MNXM3@MNXC3 + 1 MNXM750@MNXC19	R_RCD84587C_RL	1*gene:PP2213;1*gene:PP4549;1*gene:PP4550	MNXR2042	6.2.1.3		bigg:FACOAL80t2pp;ec:6.2.1.3	-1000.0	0			0	0
R445059CA_RL-226	1 MNXM11@MNXC3 + 1 MNXM14@MNXC3 + 1 MNXM1@MNXC3 + 1 MNXM363@MNXC3 <-- 1 MNXM12@MNXC3 + 1 MNXM1@MNXC19 + 1 MNXM3@MNXC3 + 1 MNXM402@MNXC19	R_R445059CA_RL	1*gene:PP2213;1*gene:PP4549;1*gene:PP4550	MNXR1997	6.2.1.3		bigg:FACOAL120t2pp;ec:6.2.1.3	-1000.0	0			0	0
RD92CDAFA_RL-896	1 MNXM11@MNXC3 + 1 MNXM14@MNXC3 + 1 MNXM1@MNXC3 + 1 MNXM364@MNXC3 <-- 1 MNXM144@MNXC3 + 1 MNXM3@MNXC3 + 1 MNXM593@MNXC3	R_RD92CDAFA_RL	1*gene:PP4700	MNXR4088	6.3.2.1	biopath:Biosynthesis_of_Coenzyme_A;biopath:Biosynthesis_of_Pantothenate,_Coenzyme_A_and_Holo-acyl_carrier_protein;biopath:Biosynthesis_of_Pantothenate,_Coenzyme_A_and_Holo-acyl_carrier_protein_(extended);kegg:Biosynthesis of secondary metabolites;kegg:Metabolic pathways;kegg:Pantothenate and CoA biosynthesis;kegg:beta-Alanine metabolism;metacyc:phosphopantothenate biosynthesis I;unipathway:(R)-pa…	bigg:PANTS;biopath:RXN01474;brenda:BR101;ec:6.3.2.1;ecocyc:PANTOATE-BETA-ALANINE-LIG-RXN;iabaylyiv4:PANTOATE-BETA-ALANINE-LIG-RXN;iaf1260:PANTS;iaf692:PANTS;igt196:PANTS;iin800:YIL145C;iit341:PANTS;ijn746:PANTS;ijr904.45632:PANTS;ijr904:PANTS;imeo21:PANTS;imm904:PANTS;imo1053-pao1:PANTS;imo1056:PANTS;ind750:PANTS;inj661:PANTS;intenz:5102;isb619:PANTS;iso783:PANTS;iyo844:PANTS;kegg:R02473;metacyc:…	-1000.0	0			0	0
R1D585BDD_RL-60	1 MNXM11@MNXC3 + 1 MNXM14@MNXC3 + 1 MNXM1@MNXC3 + 1 MNXM550@MNXC3 <-- 1 MNXM211@MNXC3 + 1 MNXM3@MNXC3 + 1 MNXM42@MNXC3	R_R1D585BDD_RL	1*gene:PP1088	MNXR783	6.3.4.5	biopath:Metabolism_of_L-Arginine;biopath:Urea_and_L-Aspartate_cycles,_Polyamine_and_Creatine_synthesis;kegg:Alanine, aspartate and glutamate metabolism;kegg:Arginine and proline metabolism;kegg:Biosynthesis of secondary metabolites;kegg:Metabolic pathways;metacyc:arginine biosynthesis I;metacyc:arginine biosynthesis II (acetyl cycle);metacyc:arginine biosynthesis III;metacyc:arginine biosynthesis…	bigg:ARGSS;bigg:ARGSSr;biopath:RXN01485;brenda:BR142;ec:6.3.4.5;ecocyc:ARGSUCCINSYN-RXN;iabaylyiv4:ARGSUCCINSYN-RXN;iaf1260:ARGSS;iaf692:ARGSS;iag612:rbs_180;iao358:rll_49;igt196:ARGSS;iin800:ARG1;iit341:ARGSS;ijn746:ARGSS;ijr904.45632:ARGSS;ijr904:ARGSS;imeo21:ARGSS;imm904:ARGSSr;imo1053-pao1:ARGSS;imo1056:ARGSS;ind750:ARGSSr;inj661:ARGSS;intenz:5134;isb619:ARGSSr;iso783:ARGSS;iyo844:ARGSSr;kegg…	-1000.0	0			0	0
R43603FEA_RL-219	1 MNXM11@MNXC3 + 1 MNXM14@MNXC3 + 1 MNXM1@MNXC3 + 1 MNXM553@MNXC3 <-- 1 MNXM12@MNXC3 + 1 MNXM1653@MNXC19 + 1 MNXM1@MNXC19 + 1 MNXM3@MNXC3	R_R43603FEA_RL	1*gene:PP2213;1*gene:PP4549;1*gene:PP4550	MNXR2040	6.2.1.3		bigg:FACOAL60t2pp;ec:6.2.1.3	-1000.0	0			0	0
R6E67D94D_RL-386	1 MNXM11@MNXC3 + 1 MNXM14@MNXC3 + 1 MNXM1@MNXC3 + 1 MNXM697@MNXC3 <-- 1 MNXM140@MNXC3 + 1 MNXM3@MNXC3 + 1 MNXM90880@MNXC3	R_R6E67D94D_RL	1*gene:PP4794	MNXR48611	6.1.1.4	kegg:Aminoacyl-tRNA biosynthesis;metacyc:tRNA charging	bigg:LEUTRS;bigg:LEUTRSm;ec:6.1.1.4;ecocyc:LEUCINE--TRNA-LIGASE-RXN;iabaylyiv4:LEUCINE--TRNA-LIGASE-RXN;iaf1260:LEUTRS;iaf692:LEUTRS;iag612:rbs_412;iin800:CDC60;iin800:NAM2;ijn746:LEUTRS;imm904:LEUTRS;imm904:LEUTRSm;imo1053-pao1:LEUTRS;imo1056:LEUTRS;ind750:LEUTRS;ind750:LEUTRSm;intenz:5040;ips189:LEUTRS;iso783:LEUTRS;kegg:R03657;metacyc:LEUCINE--TRNA-LIGASE-RXN;pubmed:10684970;pubmed:16055448;re…	-1000.0	0			0	0
R40F0124E_RL-208	1 MNXM11@MNXC3 + 1 MNXM14@MNXC3 + 1 MNXM1@MNXC3 + 1 MNXM89557@MNXC3 + 1 MNXM8@MNXC3 <-- 1 MNXM2@MNXC3 + 1 MNXM309@MNXC3 + 1 MNXM37@MNXC3 + 1 MNXM3@MNXC3	R_R40F0124E_RL	1*gene:PP4869	MNXR33034	6.3.1.5;6.3.5.1	biopath:Biosynthesis_of_NAD+_from_Aspartate;biopath:Biosynthesis_of_NAD+_from_Tryptophan;biopath:Biosynthesis_of_Nicotinamide,_NAD_and_NADP;biopath:Biosynthesis_of_Nicotinate,_NAD_and_NADP;kegg:Metabolic pathways;kegg:Nicotinate and nicotinamide metabolism;metacyc:NAD biosynthesis I (from aspartate);metacyc:NAD biosynthesis from 2-amino-3-carboxymuconate semialdehyde;metacyc:NAD salvage pathway I…	bigg:NADS2;biopath:RXN00979;brenda:BR147;brenda:BS369021;ec:6.3.1.5;ec:6.3.5.1;ecocyc:NAD-SYNTH-GLN-RXN;iabaylyiv4:NAD-SYNTH-GLN-RXN;iaf692:NADS2;iao358:rll_270;ijn746:NADS2;imeo21:NADS2;imo1053-pao1:NADS2i;imo1056:NADS2i;inj661:NADS2;intenz:5147;kegg:R00257;metacyc:NAD-SYNTH-GLN-RXN;pubmed:12547821;reactome:REACT_100897;reactome:REACT_101777;reactome:REACT_102466;reactome:REACT_106358;reactome:R…	-1000.0	0			0	0
R652F2D15_RL-337	1 MNXM11@MNXC3 + 1 MNXM14@MNXC3 + 1 MNXM1@MNXC3 + 1 MNXM89763@MNXC3 <-- 1 MNXM29@MNXC3 + 1 MNXM3@MNXC3 + 1 MNXM90340@MNXC3	R_R652F2D15_RL	1*gene:PP0060+1*gene:PP0061	MNXR48608	6.1.1.14	kegg:Aminoacyl-tRNA biosynthesis;metacyc:tRNA charging	bigg:GLYTRS;ec:6.1.1.14;ecocyc:GLYCINE--TRNA-LIGASE-RXN;iabaylyiv4:GLYCINE--TRNA-LIGASE-RXN;iaf1260:GLYTRS;iaf692:GLYTRS;iin800:GRS1;iin800:GRS2;ijn746:GLYTRS;imm904:GLYTRS;imo1053-pao1:GLYTRS;imo1056:GLYTRS;ind750:GLYTRS;intenz:5050;ips189:GLYTRS;isb619:GLYTRS;iso783:GLYTRS;kegg:R03654;metacyc:GLYCINE--TRNA-LIGASE-RXN;pubmed:12690580;reactome:REACT_100440;reactome:REACT_104151;reactome:REACT_108…	-1000.0	0			0	0
RF2355A1A_RL-1007	1 MNXM11@MNXC3 + 1 MNXM14@MNXC3 + 1 MNXM1@MNXC3 + 1 MNXM89802@MNXC3 <-- 1 MNXM3@MNXC3 + 1 MNXM90753@MNXC3 + 1 MNXM97@MNXC3	R_RF2355A1A_RL	1*gene:PP2469+1*gene:PP2470	MNXR48614	6.1.1.20	kegg:Aminoacyl-tRNA biosynthesis;metacyc:tRNA charging	bigg:PHETRS;bigg:PHETRSm;ec:6.1.1.20;ecocyc:PHENYLALANINE--TRNA-LIGASE-RXN;iabaylyiv4:PHENYLALANINE--TRNA-LIGASE-RXN;iaf1260:PHETRS;iaf692:PHETRS;iag612:rbs_419;iin800:FRS1;iin800:FRS2;iin800:MSF1;ijn746:PHETRS;imm904:PHETRS;imm904:PHETRSm;imo1053-pao1:PHETRS;imo1056:PHETRS;ind750:PHETRS;ind750:PHETRSm;intenz:11040;ips189:PHETRS;iso783:PHETRS;kegg:R03660;metacyc:PHENYLALANINE--TRNA-LIGASE-RXN;pub…	-1000.0	0			0	0
RE14DA1C5_RL-927	1 MNXM11@MNXC3 + 1 MNXM14@MNXC3 + 1 MNXM1@MNXC3 + 1 MNXM89803@MNXC3 <-- 1 MNXM3@MNXC3 + 1 MNXM53@MNXC3 + 1 MNXM91028@MNXC3	R_RE14DA1C5_RL	1*gene:PP4000	MNXR48615	6.1.1.11	kegg:Aminoacyl-tRNA biosynthesis;metacyc:tRNA charging	bigg:SERTRS;ec:6.1.1.11;ecocyc:SERINE--TRNA-LIGASE-RXN;iabaylyiv4:SERINE--TRNA-LIGASE-RXN;iaf1260:SERTRS;iaf692:SERTRS;iag612:rbs_425;iin800:DIA1;iin800:SES1;ijn746:SERTRS;imm904:SERTRS;imo1053-pao1:SERTRS;imo1056:SERTRS;ind750:SERTRS;intenz:10550;ips189:SERTRS;isb619:SERTRS;iso783:SERTRS;kegg:R03662;metacyc:SERINE--TRNA-LIGASE-RXN;pubmed:10764807;pubmed:7540217;pubmed:9431993;reactome:REACT_1001…	-1000.0	0			0	0
R1B5B2789_RL-50	1 MNXM11@MNXC3 + 1 MNXM14@MNXC3 + 1 MNXM1@MNXC3 + 1 MNXM89810@MNXC3 <-- 1 MNXM37@MNXC3 + 1 MNXM3@MNXC3 + 1 MNXM71@MNXC3	R_R1B5B2789_RL	1*gene:PP2904	MNXR35885	6.1.1.18	kegg:Aminoacyl-tRNA biosynthesis;kegg:Metabolic pathways;metacyc:tRNA charging	bigg:GLNTRS;ec:6.1.1.18;ecocyc:GLUTAMINE--TRNA-LIGASE-RXN;iabaylyiv4:GLUTAMINE--TRNA-LIGASE-RXN;iaf1260:GLNTRS;ijn746:GLNTRS;imm904:GLNTRS;ind750:GLNTRS;intenz:5054;iso783:GLNTRS;kegg:R03652;metacyc:GLUTAMINE--TRNA-LIGASE-RXN;pubmed:8078941;reactome:REACT_100055;reactome:REACT_102537;reactome:REACT_108577;reactome:REACT_109271;reactome:REACT_15361;reactome:REACT_15363;reactome:REACT_157078;reacto…	-1000.0	0			0	0
RA3D4E688_RL-633	1 MNXM11@MNXC3 + 1 MNXM14@MNXC3 + 1 MNXM1@MNXC3 + 1 MNXM89815@MNXC3 <-- 1 MNXM32@MNXC3 + 1 MNXM3@MNXC3 + 1 MNXM89576@MNXC3	R_RA3D4E688_RL	1*gene:PP4474	MNXR39686	6.1.1.7	kegg:Aminoacyl-tRNA biosynthesis;metacyc:tRNA charging	bigg:ALATRS;ec:6.1.1.7;ecocyc:ALANINE--TRNA-LIGASE-RXN;iabaylyiv4:ALANINE--TRNA-LIGASE-RXN;iaf1260:ALATRS;iaf692:ALATRS;iin800:ALA1;ijn746:ALATRS;imeo21:ALATRS;imm904:ALATRS;imo1053-pao1:ALATRS;imo1056:ALATRS;ind750:ALATRS;inj661:ALATRS;intenz:5043;ips189:ALATRS;isb619:ALATRS;iso783:ALATRS;kegg:R03038;metacyc:ALANINE--TRNA-LIGASE-RXN;rhea:12540;rhea:12541;rhea:12542;rhea:12543;seed:rxn06300	-1000.0	0			0	0
RE204027D_RL-933	1 MNXM11@MNXC3 + 1 MNXM14@MNXC3 + 1 MNXM1@MNXC3 + 1 MNXM89822@MNXC3 <-- 1 MNXM3@MNXC3 + 1 MNXM76@MNXC3 + 1 MNXM90668@MNXC3	R_RE204027D_RL	1*gene:PP0436	MNXR39679	6.1.1.1	kegg:Aminoacyl-tRNA biosynthesis;metacyc:tRNA charging	bigg:TYRTRS;bigg:TYRTRSm;ec:6.1.1.1;ecocyc:TYROSINE--TRNA-LIGASE-RXN;iabaylyiv4:TYROSINE--TRNA-LIGASE-RXN;iaf1260:TYRTRS;iaf692:TYRTRS;iag612:rbs_432;iag612:rbs_433;iin800:MSY1;iin800:TYS1;ijn746:TYRTRS;imm904:TYRTRS;imm904:TYRTRSm;imo1053-pao1:TYRTRS;imo1056:TYRTRS;ind750:TYRTRS;ind750:TYRTRSm;intenz:10383;ips189:TYRTRS;iso783:TYRTRS;kegg:R02918;metacyc:TYROSINE--TRNA-LIGASE-RXN;pubmed:14671330;…	-1000.0	0			0	0
R7D5E13BB_RL-447	1 MNXM11@MNXC3 + 1 MNXM14@MNXC3 + 1 MNXM1@MNXC3 + 1 MNXM89831@MNXC3 <-- 1 MNXM134@MNXC3 + 1 MNXM3@MNXC3 + 1 MNXM90878@MNXC3	R_R7D5E13BB_RL	1*gene:PP0854	MNXR48609	6.1.1.21	kegg:Aminoacyl-tRNA biosynthesis;metacyc:tRNA charging	bigg:HISTRS;bigg:HISTRSm;ec:6.1.1.21;ecocyc:HISTIDINE--TRNA-LIGASE-RXN;iabaylyiv4:HISTIDINE--TRNA-LIGASE-RXN;iaf1260:HISTRS;iaf692:HISTRS;iag612:rbs_402;iin800:HTS1;ijn746:HISTRS;imm904:HISTRS;imm904:HISTRSm;imo1053-pao1:HISTRS;imo1056:HISTRS;ind750:HISTRS;ind750:HISTRSm;intenz:5057;ips189:HISTRS;iso783:HISTRS;kegg:R03655;metacyc:HISTIDINE--TRNA-LIGASE-RXN;pubmed:11829477;pubmed:7755634;reactome:…	-1000.0	0			0	0
R951AF2A8_RL-565	1 MNXM11@MNXC3 + 1 MNXM14@MNXC3 + 1 MNXM1@MNXC3 + 1 MNXM89832@MNXC3 <-- 1 MNXM231@MNXC3 + 1 MNXM3@MNXC3 + 1 MNXM90879@MNXC3	R_R951AF2A8_RL	1*gene:PP0603	MNXR48610	6.1.1.5	kegg:Aminoacyl-tRNA biosynthesis;metacyc:tRNA charging	bigg:ILETRS;bigg:ILETRSm;ec:6.1.1.5;ecocyc:ISOLEUCINE--TRNA-LIGASE-RXN;iabaylyiv4:ISOLEUCINE--TRNA-LIGASE-RXN;iaf1260:ILETRS;iaf692:ILETRS;iag612:rbs_410;iin800:ILS1;iin800:ISM1;ijn746:ILETRS;imm904:ILETRS;imm904:ILETRSm;imo1053-pao1:ILETRS;imo1056:ILETRS;ind750:ILETRS;ind750:ILETRSm;intenz:5041;ips189:ILETRS;isb619:ILETRS;iso783:ILETRS;kegg:R03656;metacyc:ISOLEUCINE--TRNA-LIGASE-RXN;pubmed:80526…	-1000.0	0			0	0
RC79045EC_RL-804	1 MNXM11@MNXC3 + 1 MNXM14@MNXC3 + 1 MNXM1@MNXC3 + 1 MNXM89895@MNXC3 <-- 1 MNXM142@MNXC3 + 1 MNXM3@MNXC3 + 1 MNXM90883@MNXC3	R_RC79045EC_RL	1*gene:PP2465	MNXR48616	6.1.1.3	kegg:Aminoacyl-tRNA biosynthesis;metacyc:tRNA charging	bigg:THRTRS;bigg:THRTRSm;ec:6.1.1.3;ecocyc:THREONINE--TRNA-LIGASE-RXN;iabaylyiv4:THREONINE--TRNA-LIGASE-RXN;iaf1260:THRTRS;iaf692:THRTRS;iag612:rbs_427;iag612:rbs_428;iin800:MST1;iin800:THS1;ijn746:THRTRS;imm904:THRTRS;imm904:THRTRSm;imo1053-pao1:THRTRS;imo1056:THRTRS;ind750:THRTRS;ind750:THRTRSm;intenz:5039;ips189:THRTRS;isb619:THRTRS;iso783:THRTRS;kegg:R03663;metacyc:THREONINE--TRNA-LIGASE-RXN;…	-1000.0	0			0	0
RE1A88F94_RL-929	1 MNXM11@MNXC3 + 1 MNXM14@MNXC3 + 1 MNXM1@MNXC3 + 1 MNXM90110@MNXC3 <-- 1 MNXM199@MNXC3 + 1 MNXM3@MNXC3 + 1 MNXM90885@MNXC3	R_RE1A88F94_RL	1*gene:PP0977	MNXR50045	6.1.1.9	kegg:Aminoacyl-tRNA biosynthesis;metacyc:tRNA charging	bigg:VALTRS;bigg:VALTRSm;ec:6.1.1.9;ecocyc:VALINE--TRNA-LIGASE-RXN;iabaylyiv4:VALINE--TRNA-LIGASE-RXN;iaf1260:VALTRS;iaf692:VALTRS;iag612:rbs_434;iin800:VAS1;ijn746:VALTRS;imm904:VALTRS;imm904:VALTRSm;imo1053-pao1:VALTRS;imo1056:VALTRS;ind750:VALTRS;ind750:VALTRSm;intenz:5045;ips189:VALTRS;iso783:VALTRS;kegg:R03665;metacyc:VALINE--TRNA-LIGASE-RXN;pubmed:15779907;pubmed:8428657;reactome:REACT_1064…	-1000.0	0			0	0
R3662C7FC_B-159	1 MNXM11@MNXC3 + 1 MNXM14@MNXC3 + 1 MNXM21@MNXC3 <==> 1 MNXM12@MNXC3 + 1 MNXM26@MNXC3 + 1 MNXM3@MNXC3	R_R3662C7FC_B	1*gene:PP4487;1*gene:PP4702	MNXR453	6.2.1.1	kegg:Biosynthesis of secondary metabolites;kegg:Carbon fixation pathways in prokaryotes;kegg:Glycolysis / Gluconeogenesis;kegg:Metabolic pathways;kegg:Methane metabolism;kegg:Microbial metabolism in diverse environments;metacyc:<i>cis</i>-genanyl-CoA degradation;metacyc:acetate conversion to acetyl-CoA;metacyc:ethanol degradation II;metacyc:ethanol degradation IV;metacyc:glutamate degradation VII…	bigg:ACS;bigg:ACSm;bigg:ACSp;bigg:ACSr;brenda:BR60;ec:6.2.1.1;ecocyc:ACETATE--COA-LIGASE-RXN;iabaylyiv4:ACETATE--COA-LIGASE-RXN;iaf1260:ACS;iag612:rbs_105;iin800:ACS1;iin800:ACS2;iit341:ACS;ijn746:ACSr;ijr904.45632:ACS;ijr904:ACS;imeo21:ACS;imm904:ACS;imm904:ACSm;imm904:ACSp;imo1053-pao1:ACS;imo1056:ACS;ind750:ACS;ind750:ACSm;ind750:ACSp;inj661:ACS;intenz:5059;isb619:ACS;iso783:ACS;iyo844:ACS;keg…	-1000.0	1000.0			0	0
R6D599001_RL-377	1 MNXM11@MNXC3 + 1 MNXM14@MNXC3 + 1 MNXM264@MNXC3 <-- 1 MNXM12@MNXC3 + 1 MNXM3@MNXC3 + 1 MNXM505@MNXC3	R_R6D599001_RL	1*gene:PP3356	MNXR227	6.2.1.12	kegg:Biosynthesis of secondary metabolites;kegg:Metabolic pathways;kegg:Phenylalanine metabolism;kegg:Phenylpropanoid biosynthesis;kegg:Ubiquinone and other terpenoid-quinone biosynthesis;metacyc:4-coumarate degradation (anaerobic);metacyc:4-hydroxybenzoate biosynthesis I (animals);metacyc:4-hydroxybenzoate biosynthesis V;metacyc:6-gingerol analog biosynthesis;metacyc:flavonoid biosynthesis;metac…	bigg:4CMCOAS;bigg:COUCOAFm;brenda:BR63;ec:6.2.1.12;ecocyc:4-COUMARATE--COA-LIGASE-RXN;iabaylyiv4:4-COUMARATE--COA-LIGASE-RXN;ijn746:4CMCOAS;imm904:COUCOAFm;intenz:5070;kegg:R01616;metacyc:4-COUMARATE--COA-LIGASE-RXN;rhea:19641;rhea:19642;rhea:19643;rhea:19644;seed:rxn01182;upa:UCR01616;upa:UER00547	-1000.0	0			0	0
R9FFE521C_RL-614	1 MNXM11@MNXC3 + 1 MNXM14@MNXC3 + 1 MNXM406@MNXC3 <-- 1 MNXM12@MNXC3 + 1 MNXM3@MNXC3 + 1 MNXM573@MNXC3	R_R9FFE521C_RL	1*gene:PP3356	MNXR2251	6.2.1.12;6.2.1.34	kegg:Biosynthesis of secondary metabolites;kegg:Metabolic pathways;kegg:Phenylpropanoid biosynthesis;metacyc:ferulate degradation;metacyc:suberin biosynthesis	bigg:FERULCOAS;ec:6.2.1.12;ec:6.2.1.34;iabaylyiv4:6.2.1.34-RXN;ijn746:FERULCOAS;kegg:R02194;metacyc:6.2.1.34-RXN;seed:rxn01571	-1000.0	0			0	0
R31E83768_RL-151	1 MNXM11@MNXC3 + 1 MNXM14@MNXC3 + 1 MNXM443@MNXC3 <-- 1 MNXM12@MNXC3 + 1 MNXM3@MNXC3 + 1 MNXM890@MNXC3	R_R31E83768_RL	1*gene:PP3356	MNXR1041	6.2.1.12	kegg:Biosynthesis of secondary metabolites;kegg:Metabolic pathways;kegg:Phenylpropanoid biosynthesis;metacyc:caffeoylglucarate biosynthesis;metacyc:suberin biosynthesis	bigg:CAFFCOA;ec:6.2.1.12;iabaylyiv4:RXN-1126;ijn746:CAFFCOA;irs1563.45632:R01943_c;kegg:R01943;metacyc:RXN-1126;seed:rxn01427	-1000.0	0			0	0
R42F7A6B0_B-216	1 MNXM11@MNXC3 + 1 MNXM14@MNXC3 + 1 MNXM502@MNXC3 <==> 1 MNXM12@MNXC3 + 1 MNXM3@MNXC3 + 1 MNXM497@MNXC3	R_R42F7A6B0_B	1*gene:PP3279	MNXR4073	6.2.1;6.2.1.30	kegg:Microbial metabolism in diverse environments;kegg:Phenylalanine metabolism;metacyc:phenylacetate degradation I (aerobic);metacyc:phenylacetate degradation II (anaerobic);metacyc:phenylalanine degradation IV (mammalian, via side chain)	bigg:PACCOAL;bigg:PACCOALr;brenda:BR48383;ec:6.2.1;ec:6.2.1.30;ecocyc:PHENYLACETATE--COA-LIGASE-RXN;iaf1260:PACCOAL;iaf692:PACCOAL;ijn746:PACCOALr;ijr904.45632:PACCOAL;ijr904:PACCOAL;intenz:5088;kegg:R02539;metacyc:PHENYLACETATE--COA-LIGASE-RXN;metacyc:RXN-10819;rhea:20956;rhea:20957;rhea:20958;rhea:20959;seed:rxn01842	-1000.0	1000.0			0	0
R8CD08AB3_RL-529	1 MNXM11@MNXC3 + 1 MNXM14@MNXC3 + 1 MNXM86@MNXC3 <-- 1 MNXM12@MNXC3 + 1 MNXM356@MNXC3 + 1 MNXM3@MNXC3	R_R8CD08AB3_RL	1*gene:PP2351	MNXR360	6.2.1.1;6.2.1.17		bigg:ACCOALm;bigg:ACS2;brenda:BR68;ec:6.2.1.1;ec:6.2.1.17;ecocyc:PROPIONATE--COA-LIGASE-RXN;iabaylyiv4:PROPIONATE--COA-LIGASE-RXN;iaf692:ACS2;ijn746:ACS2;imeo21:ACS2;inj661:ACS2;intenz:5075;iyo844:ACS2;kegg:R00925;rhea:20373;rhea:20374;rhea:20375;rhea:20376;seed:rxn00674	-1000.0	0			0	0
RB9D38C7E_RL-734	1 MNXM11@MNXC3 + 1 MNXM14@MNXC3 + 1 MNXM89752@MNXC3 <-- 1 MNXM3@MNXC3 + 1 MNXM89557@MNXC3 + 1 MNXM90886@MNXC3	R_RB9D38C7E_RL	1*gene:PP1977	MNXR48752	6.1.1.17;6.1.1.24	kegg:Aminoacyl-tRNA biosynthesis;kegg:Biosynthesis of secondary metabolites;kegg:Metabolic pathways;kegg:Porphyrin and chlorophyll metabolism;metacyc:tRNA charging;metacyc:tetrapyrrole biosynthesis I;seed:Heme and Siroheme Biosynthesis;seed:tRNA aminoacylation	bigg:GLUTRS;bigg:GLUTRSm;ec:6.1.1.17;ec:6.1.1.24;ecocyc:GLURS-RXN;iabaylyiv4:GLURS-RXN;iaf1260:GLUTRS;iaf692:GLUTRS;iit341:GLUTRS;ijn746:GLUTRS;ijr904.45632:GLUTRS;ijr904:GLUTRS;imeo21:GLUTRS;imm904:GLUTRS;imm904:GLUTRSm;imo1053-pao1:GLUTRS;imo1056:GLUTRS;ind750:GLUTRS;ind750:GLUTRSm;intenz:5053;ips189:GLUTRS;isb619:GLUTRS;iso783:GLUTRS;iyo844:GLUTRS;kegg:R05578;metacyc:GLURS-RXN;pubmed:15779907;…	-1000.0	0			0	0
REC2E33C5_RL-977	1 MNXM11@MNXC3 + 1 MNXM14@MNXC3 + 1 MNXM89811@MNXC3 <-- 1 MNXM3@MNXC3 + 1 MNXM42@MNXC3 + 1 MNXM90752@MNXC3	R_REC2E33C5_RL	1*gene:PP1213	MNXR55086	6.1.1.12;6.1.1.23	kegg:Aminoacyl-tRNA biosynthesis;metacyc:tRNA charging	bigg:ASPTRS;bigg:ASPTRSm;ec:6.1.1.12;ec:6.1.1.23;ecocyc:ASPARTATE--TRNA-LIGASE-RXN;iabaylyiv4:ASPARTATE--TRNA-LIGASE-RXN;iaf1260:ASPTRS;iaf692:ASPTRS;iin800:DPS1;iin800:MSD1;ijn746:ASPTRS;imm904:ASPTRS;imm904:ASPTRSm;imo1053-pao1:ASPTRS;imo1056:ASPTRS;ind750:ASPTRS;ind750:ASPTRSm;intenz:5048;ips189:ASPTRS;isb619:ASPTRS;iso783:ASPTRS;kegg:R05577;metacyc:ASPARTATE--TRNA-LIGASE-RXN;pubmed:15779907;p…	-1000.0	0			0	0
RBAB400F8_RL-739	1 MNXM11@MNXC3 + 1 MNXM14@MNXC3 + 1 MNXM89922@MNXC3 <-- 1 MNXM3@MNXC3 + 1 MNXM78@MNXC3 + 1 MNXM91319@MNXC3	R_RBAB400F8_RL	1*gene:PP1496					-1000.0	0			0	0
RB56EFB51_RL-710	1 MNXM11@MNXC3 + 1 MNXM14@MNXC3 + 1 MNXM90012@MNXC3 <-- 1 MNXM1@MNXC3 + 1 MNXM3@MNXC3 + 1 MNXM55@MNXC3 + 1 MNXM90666@MNXC3	R_RB56EFB51_RL	1*gene:PP2905	MNXR55176	6.1.1.16	kegg:Aminoacyl-tRNA biosynthesis;metacyc:tRNA charging	bigg:CYSTRS;ec:6.1.1.16;iabaylyiv4:CYSTEINE--TRNA-LIGASE-RXN;iaf1260:CYSTRS;iaf692:CYSTRS;iag612:rbs_380;iin800:YGR012W_1;iin800:YNL247W;ijn746:CYSTRS;imm904:CYSTRS;imo1053-pao1:CYSTRS;imo1056:CYSTRS;ind750:CYSTRS;ips189:CYSTRS;isb619:CYSTRS;iso783:CYSTRS;kegg:R03650;metacyc:CYSTEINE--TRNA-LIGASE-RXN;pubmed:11347887;pubmed:15779907;reactome:REACT_101343;reactome:REACT_101649;reactome:REACT_101870…	-1000.0	0			0	0
RD437D0AE_RL-865	1 MNXM11@MNXC3 + 1 MNXM14@MNXC3 + 2 MNXM1@MNXC3 + 1 MNXM89870@MNXC3 <-- 1 MNXM3@MNXC3 + 1 MNXM70@MNXC3 + 1 MNXM90751@MNXC3	R_RD437D0AE_RL	1*gene:PP5089	MNXR48603	6.1.1.19	kegg:Aminoacyl-tRNA biosynthesis;metacyc:tRNA charging	bigg:ARGTRS;bigg:ARGTRSm;ec:6.1.1.19;ecocyc:ARGININE--TRNA-LIGASE-RXN;iabaylyiv4:ARGININE--TRNA-LIGASE-RXN;iaf1260:ARGTRS;iaf692:ARGTRS;iag612:rbs_367;iin800:MSR1;iin800:YDR341C;ijn746:ARGTRS;imm904:ARGTRS;imm904:ARGTRSm;imo1053-pao1:ARGTRS;imo1056:ARGTRS;ind750:ARGTRS;ind750:ARGTRSm;intenz:5055;ips189:ARGTRS;isb619:ARGTRS;iso783:ARGTRS;kegg:R03646;metacyc:ARGININE--TRNA-LIGASE-RXN;pubmed:1605544…	-1000.0	0			0	0
R1B8193E7_RL-52	1 MNXM11@MNXC3 + 1 MNXM14@MNXC3 <-- 1 MNXM168@MNXC3 + 1 MNXM38291@MNXC3	R_R1B8193E7_RL	1*gene:PP4266	MNXR54984	2.4.2.7;2.4.2.8	biopath:Reactions_and_degradation_of_Purine_ribonucleotides;kegg:Metabolic pathways;kegg:Purine metabolism;metacyc:adenine and adenosine salvage I;metacyc:adenine and adenosine salvage II;metacyc:adenine and adenosine salvage IV;metacyc:purine and pyrimidine metabolism;seed:Purine conversions;seed:Stringent Response, (p)ppGpp metabolism;unipathway:AMP biosynthesis via salvage pathway	bigg:ADPT;biopath:RXN01461;brenda:BR47515;ec:2.4.2.7;ec:2.4.2.8;ecocyc:ADENPRIBOSYLTRAN-RXN;iabaylyiv4:ADENPRIBOSYLTRAN-RXN;iaf1260:ADPT;iaf692:ADPT;iag612:rbs_123;iao358:rll_19;iin800:APT1;iin800:APT2;iit341:ADPT;ijn746:ADPT;ijr904.45632:ADPT;ijr904:ADPT;imeo21:ADPT;imm904:ADPT;imo1053-pao1:ADPT;imo1056:ADPT;ind750:ADPT;inj661:ADPT;intenz:2664;ips189:ADPT;irs1563.45632:R00190_c;isb619:ADPT;iso78…	-1000.0	0			0	0
R41B15CAA_RL-210	1 MNXM11@MNXC3 + 1 MNXM1515@MNXC3 + 1 MNXM1@MNXC3 <-- 1 MNXM1351@MNXC3 + 1 MNXM2@MNXC3	R_R41B15CAA_RL	1*gene:PP5015	MNXR4426	3.6.1.31	biopath:Biosynthesis_and_degradation_of_L-Histidine;biopath:Biosynthesis_of_Histidine;biopath:Biosynthesis_of_IMP;kegg:Biosynthesis of secondary metabolites;kegg:Histidine metabolism;kegg:Metabolic pathways;metacyc:histidine biosynthesis;seed:Histidine Biosynthesis;seed:Zinc regulated enzymes;unipathway:L-histidine biosynthesis	bigg:PRATPP;biopath:RXN01458;ec:3.6.1.31;ecocyc:HISTPRATPHYD-RXN;iabaylyiv4:HISTPRATPHYD-RXN;iaf1260:PRATPP;iaf692:PRATPP;iag612:rbs_515;iao358:rll_195;igt196:PRATPP;iin800:HIS4_1;ijn746:PRATPP;ijr904.45632:PRATPP;ijr904:PRATPP;imeo21:PRATPP;imm904:PRATPP;imo1053-pao1:PRATPP;imo1056:PRATPP;ind750:PRATPP;inj661:PRATPP;intenz:4382;isb619:PRATPP;iso783:PRATPP;iyo844:PRATPP;kegg:R04035;metacyc:HISTPR…	-1000.0	0			0	0
R788268AB_RL-424	1 MNXM11@MNXC3 + 1 MNXM1642@MNXC3 + 1 MNXM1@MNXC3 <-- 1 MNXM1626@MNXC3 + 1 MNXM1@MNXC3 + 1 MNXM63@MNXC3	R_R788268AB_RL	1*gene:PP1614	MNXR3483	2.7.7.60	kegg:Biosynthesis of secondary metabolites;kegg:Metabolic pathways;kegg:Terpenoid backbone biosynthesis;metacyc:methylerythritol phosphate pathway;seed:Isoprenoid Biosynthesis;seed:Nonmevalonate Branch of Isoprenoid Biosynthesis;seed:Teichoic and lipoteichoic acids biosynthesis;unipathway:isopentenyl diphosphate biosynthesis via DXP pathway	bigg:MEPCT;brenda:BR36947;ec:2.7.7.60;ecocyc:2.7.7.60-RXN;iabaylyiv4:RXN0-277;iaf1260:MEPCT;igt196:MEPCT;iit341:MEPCT;ijn746:MEPCT;ijr904.45632:MEPCT;ijr904:MEPCT;imeo21:MEPCT;imo1053-pao1:MEPCT;imo1056:MEPCT;inj661:MEPCT;intenz:3096;isb619:MEPCT;iso783:MEPCT;iyo844:MEPCT;kegg:R05633;metacyc:2.7.7.60-RXN;rhea:13429;rhea:13430;rhea:13431;rhea:13432;seed:rxn03907;upa:UCR05633;upa:UER00093	-1000.0	0			0	0
RDD258AA6_RL-913	1 MNXM11@MNXC3 + 1 MNXM1645@MNXC3 + 1 MNXM1@MNXC3 <-- 1 MNXM2@MNXC3 + 1 MNXM397@MNXC3	R_RDD258AA6_RL	1*gene:PP4261;1*gene:PP5139	MNXR1717	3.6.1;3.6.1.-;3.6.1.n4	kegg:Folate biosynthesis;metacyc:6-hydroxymethyl-dihydropterin diphosphate biosynthesis I;seed:Folate Biosynthesis (Phoenix Copy);seed:Queuosine-Archaeosine Biosynthesis;unipathway:tetrahydrofolate biosynthesis	bigg:DNTPPA;ec:3.6.1;ec:3.6.1.-;ec:3.6.1.n4;ecocyc:H2NEOPTERINP3PYROPHOSPHOHYDRO-RXN;iabaylyiv4:H2NEOPTERINP3PYROPHOSPHOHYDRO-RXN;iaf1260:DNTPPA;iin800:U87;iit341:DNTPPA;ijn746:DNTPPA;ijr904.45632:DNTPPA;ijr904:DNTPPA;imeo21:DNTPPA;imm904:DNTPPA;ind750:DNTPPA;inj661:DNTPPA;intenz:17964;isb619:DNTPPA;iso783:DNTPPA;kegg:R04638;metacyc:H2NEOPTERINP3PYROPHOSPHOHYDRO-RXN;obsolete:rxn08361;pubmed:15611…	-1000.0	0			0	0
R276A6E5E_RL-104	1 MNXM11@MNXC3 + 1 MNXM16@MNXC3 + 1 MNXM9@MNXC3 <-- 1 MNXM2@MNXC3 + 1 MNXM3@MNXC3 + 1 MNXM61@MNXC3	R_R276A6E5E_RL	1*gene:PP4967	MNXR3487	2.5.1.6	biopath:Degradation_of_L-Methionine_to_L-Cystathionine;biopath:Metabolism_of_L-Lysine,_L-Threonine,_L-Methionine,_and_L-Cysteine;kegg:Biosynthesis of secondary metabolites;kegg:Cysteine and methionine metabolism;kegg:Metabolic pathways;metacyc:2'-deoxymugineic acid phytosiderophore biosynthesis;metacyc:<i>S</i>-adenosyl-L-methionine cycle II;metacyc:S-adenosyl-L-methionine biosynthesis;metacyc:et…	bigg:METAT;biopath:RXN00344;brenda:BR47590;ec:2.5.1.6;ecocyc:S-ADENMETSYN-RXN;iabaylyiv4:S-ADENMETSYN-RXN;iaf1260:METAT;iaf692:METAT;iag612:rbs_185;iao358:rll_251;igt196:METAT;iin800:SAM1;iin800:SAM2;iit341:METAT;ijn746:METAT;ijr904.45632:METAT;ijr904:METAT;imeo21:METAT;imm904:METAT;imo1053-pao1:METAT;imo1056:METAT;ind750:METAT;inj661:METAT;intenz:2711;ips189:METAT;isb619:METAT;iso783:METAT;iyo84…	-1000.0	0			0	0
RA3D05AAC_RL-632	1 MNXM11@MNXC3 + 1 MNXM194@MNXC3 + 1 MNXM7@MNXC3 + 1 MNXM9@MNXC3 <-- 1 MNXM274@MNXC3 + 1 MNXM2@MNXC3 + 1 MNXM38291@MNXC3 + 1 MNXM3@MNXC3	R_RA3D05AAC_RL	1*gene:PP4868	MNXR55748	2.4.2.11		bigg:NAMNPP;ec:2.4.2.11;iabaylyiv4:NICOTINATEPRIBOSYLTRANS-RXN;iaf1260:NAMNPP;igt196:NAMNPP;ijn746:NAMNPP;ijr904.45632:NAMNPP;ijr904:NAMNPP;ips189:NAMNPP;seed:rxn08981	-1000.0	0			0	0
R8569833_RL-481	1 MNXM11@MNXC3 + 1 MNXM1@MNXC3 + 1 MNXM234@MNXC3 <-- 1 MNXM2@MNXC3 + 1 MNXM452@MNXC3	R_R8569833_RL	1*gene:PP5286	MNXR1816	3.6.1.19;3.6.1.23	biopath:Biosynthesis_of_2'-Deoxyuridine-5'-phosphate;biopath:Conversion_and_degradation_of_Pyrimidine_nucleotides_and_bases;kegg:Metabolic pathways;kegg:Pyrimidine metabolism;metacyc:pyrimidine deoxyribonucleotides <i>de novo</i> biosynthesis I;metacyc:pyrimidine deoxyribonucleotides <i>de novo</i> biosynthesis II;seed:Folate Biosynthesis (Phoenix Copy);seed:Nucleoside triphosphate pyrophosphohyd…	bigg:DUTPDP;bigg:DUTPDPm;bigg:DUTPDPn;biopath:RXN00353;brenda:BR22764;ec:3.6.1.19;ec:3.6.1.23;ecocyc:DUTP-PYROP-RXN;iabaylyiv4:DUTP-PYROP-RXN;iaf1260:DUTPDP;iag612:rbs_291;iag612:rbs_292;iao358:rll_131;igt196:DUTPDP;iin800:DUT1;iit341:DUTPDP;ijn746:DUTPDP;ijr904.45632:DUTPDP;ijr904:DUTPDP;imeo21:DUTPDP;imm904:DUTPDP;imo1053-pao1:DUTPDP;imo1056:DUTPDP;ind750:DUTPDP;inj661:DUTPDP;intenz:4374;iso783…	-1000.0	0			0	0
R51F1F362_RL-272	1 MNXM11@MNXC3 + 1 MNXM1@MNXC3 + 1 MNXM3232@MNXC3 <-- 1 MNXM1876@MNXC3 + 1 MNXM1@MNXC3 + 1 MNXM63@MNXC3	R_R51F1F362_RL	1*gene:PP1596	MNXR1442	2.7.7.41		bigg:DASYN160;ec:2.7.7.41;iaf1260:DASYN160;ijn746:DASYN160;imeo21:DASYN160;inj661:DASYN160;seed:rxn08309	-1000.0	0			0	0
R8646BD66_B-489	1 MNXM11@MNXC3 + 1 MNXM1@MNXC3 + 1 MNXM3@MNXC3 <==> 1 MNXM1@MNXC3 + 1 MNXM332@MNXC3 + 1 MNXM7@MNXC3	R_R8646BD66_B	1*gene:PP5217	MNXR4393	2.7.4.1		bigg:PPK2;bigg:PPK2r;ec:2.7.4.1;iaf1260:PPK2r;iaf692:PPK2;ijn746:PPK2r;imeo21:PPK2;inj661:PPK2;obsolete:rxn09175;rhea:29423;rhea:29424;rhea:29425;rhea:29426;seed:rxn00104	-1000.0	1000.0			0	0
RBB4512EA_RL-743	1 MNXM11@MNXC3 + 1 MNXM1@MNXC3 + 1 MNXM4507@MNXC3 <-- 1 MNXM1969@MNXC3 + 1 MNXM1@MNXC3 + 1 MNXM63@MNXC3	R_RBB4512EA_RL	1*gene:PP1596	MNXR1439	2.7.7.41		bigg:DASYN120;ec:2.7.7.41;iaf1260:DASYN120;ijn746:DASYN120;seed:rxn08306	-1000.0	0			0	0
R74FE1175_RL-415	1 MNXM11@MNXC3 + 1 MNXM1@MNXC3 + 1 MNXM4508@MNXC3 <-- 1 MNXM1970@MNXC3 + 1 MNXM1@MNXC3 + 1 MNXM63@MNXC3	R_R74FE1175_RL	1*gene:PP1596	MNXR1444	2.7.7.41		bigg:DASYN161;ec:2.7.7.41;iaf1260:DASYN161;ijn746:DASYN161;seed:rxn08310	-1000.0	0			0	0
RA677CE0D_RL-648	1 MNXM11@MNXC3 + 1 MNXM1@MNXC3 + 1 MNXM4509@MNXC3 <-- 1 MNXM1971@MNXC3 + 1 MNXM1@MNXC3 + 1 MNXM63@MNXC3	R_RA677CE0D_RL	1*gene:PP1596	MNXR1446	2.7.7.41		bigg:DASYN181;ec:2.7.7.41;iaf1260:DASYN181;ijn746:DASYN181;seed:rxn08312	-1000.0	0			0	0
RC169E3C6_RL-777	1 MNXM11@MNXC3 + 1 MNXM1@MNXC3 + 1 MNXM4510@MNXC3 <-- 1 MNXM1877@MNXC3 + 1 MNXM1@MNXC3 + 1 MNXM63@MNXC3	R_RC169E3C6_RL	1*gene:PP1596	MNXR1445	2.7.7.41		bigg:DASYN180;ec:2.7.7.41;iaf1260:DASYN180;ijn746:DASYN180;seed:rxn08311	-1000.0	0			0	0
RE29383BB_B-937	1 MNXM11@MNXC3 + 1 MNXM1@MNXC3 + 1 MNXM50@MNXC3 <==> 1 MNXM121@MNXC3 + 1 MNXM1@MNXC3 + 1 MNXM89588@MNXC3	R_RE29383BB_B	1*gene:PP3821	MNXR37123	2.7.7.9	kegg:Amino sugar and nucleotide sugar metabolism;kegg:Biosynthesis of secondary metabolites;kegg:Galactose metabolism;kegg:Metabolic pathways;kegg:Pentose and glucuronate interconversions;kegg:Starch and sucrose metabolism;metacyc:L-ascorbate biosynthesis VI;metacyc:chitin biosynthesis;metacyc:colanic acid building blocks biosynthesis;metacyc:galactose degradation III;metacyc:glycogen biosynthesi…	bigg:GALU;bigg:GALUi;brenda:BR47905;ec:2.7.7.9;ecocyc:GLUC1PURIDYLTRANS-RXN;iabaylyiv4:GLUC1PURIDYLTRANS-RXN;iaf1260:GALUi;iaf692:GALUi;iag612:rbs_572;iao358:rll_188;iin800:UGP1;iin800:YHL012W;iit341:GALU;ijn746:GALU;ijr904.45632:GALU;ijr904.45632:GALUi;ijr904:GALU;ijr904:GALUi;imeo21:GALUi;imm904:GALU;imo1053-pao1:GALU;imo1053-pao1:GALUi;imo1056:GALU;imo1056:GALUi;ind750:GALU;inj661:GALUi;intenz…	-1000.0	1000.0			0	0
R4D491C79_RL-257	1 MNXM11@MNXC3 + 1 MNXM1@MNXC3 + 2 MNXM7@MNXC3 + 2 MNXM89557@MNXC3 + 1 MNXM90295@MNXC3 <-- 1 MNXM2@MNXC3 + 2 MNXM37@MNXC3 + 2 MNXM3@MNXC3 + 1 MNXM90238@MNXC3	R_R4D491C79_RL	1*gene:PP1673	MNXR51047		seed:Coenzyme B12 biosynthesis	bigg:R05224;imo1053-pao1:HGBAMS;imo1056:HGBAMS;seed:rxn11544	-1000.0	0			0	0
R67B253B0_RL-344	1 MNXM11@MNXC3 + 1 MNXM243@MNXC3 <-- 1 MNXM3@MNXC3	R_R67B253B0_RL	1*gene:PP5222	MNXR485	4.6.1.1	biopath:Conversion_and_degradation_of_Pyrimidine_nucleotides_and_bases;biopath:Reactions_and_degradation_of_Purine_ribonucleotides;kegg:Purine metabolism	bigg:ADNCYC;biopath:RXN00614;biopath:RXN00966;brenda:BR3450;ec:4.6.1.1;ecocyc:ADENYLATECYC-RXN;iaf1260:ADNCYC;iaf692:ADNCYC;iin800:CYR1;ijn746:ADNCYC;ijr904.45632:ADNCYC;ijr904:ADNCYC;imeo21:ADNCYC;imm904:ADNCYC;imo1053-pao1:ADNCYC;imo1056:ADNCYC;ind750:ADNCYC;inj661:ADNCYC;intenz:4868;iso783:ADNCYC;kegg:R00089;macie:M0058;metacyc:ADENYLATECYC-RXN;pubmed:10075700;pubmed:10318832;pubmed:13549488;p…	-1000.0	0			0	0
RB74BCE1A_RL-724	1 MNXM11@MNXC3 + 1 MNXM287@MNXC3 <-- 1 MNXM1@MNXC3 + 1 MNXM3@MNXC3 + 1 MNXM58@MNXC3	R_RB74BCE1A_RL	1*gene:PP1303+1*gene:PP1304	MNXR4764	2.7.7.4	biopath:Degradation_of_Adenylylsulfate;biopath:Metabolism_of_Sulfur;kegg:Metabolic pathways;kegg:Microbial metabolism in diverse environments;kegg:Purine metabolism;kegg:Sulfur metabolism;metacyc:sulfate activation for sulfonation;metacyc:sulfate reduction II (assimilatory);metacyc:sulfate reduction III (assimilatory);metacyc:sulfate reduction IV (dissimilatory);metacyc:sulfate reduction V (dissi…	bigg:SADT;biopath:RXN01162;brenda:BR47884;ec:2.7.7.4;ecocyc:SULFATE-ADENYLYLTRANS-RXN;iabaylyiv4:SULFATE-ADENYLYLTRANS-RXN;iag612:rbs_558;iag612:rbs_559;iin800:MET3;ijn746:SADT;imeo21:SADT;imm904:SADT;ind750:SADT;inj661:SADT;intenz:3040;irs1563.45632:R00529_c;iyo844:SADT1r;kegg:R00529;macie:M0287;metacyc:SULFATE-ADENYLYLTRANS-RXN;pubmed:15184554;pubmed:15615729;pubmed:9576487;pubmed:9668121;pubme…	-1000.0	0			0	0
RE97914BB_LR-964	1 MNXM11@MNXC3 + 1 MNXM2@MNXC3 --> 1 MNXM1@MNXC3 + 2 MNXM9@MNXC3	R_RE97914BB_LR	1*gene:PP0538	MNXR4373	3.6.1.1	biopath:Biosynthesis_of_aromatic_amino_acids_(L-Phenylalanine,_L-Tyrosine,_L-Tryptophan)_and_of_quinone_cofactors;biopath:Synthesis_and_degradation_of_Starch;biopath:Urea_and_L-Aspartate_cycles,_Polyamine_and_Creatine_synthesis	bigg:PPA;bigg:PPAer;bigg:PPAm;bigg:PPAn;biopath:RXN00452;brenda:BR22749;ec:3.6.1.1;ecocyc:INORGPYROPHOSPHAT-RXN;iabaylyiv4:INORGPYROPHOSPHAT-RXN;iaf1260:PPA;iaf692:PPA;iaf692:PPA_1;iag612:rbs_266;iag612:rbs_267;iao358:rll_122;igt196:PPA;iin800:IPP1;iin800:PPA2;iit341:PPA;ijn746:PPA;ijr904.45632:PPA;ijr904:PPA;imeo21:PPA;imm904:PPA;imm904:PPAm;imo1053-pao1:PPA;imo1056:PPA;ind750:PPA;ind750:PPAm;in…	0	1000.0			0	0
R74C0BF99_B-414	1 MNXM11@MNXC3 + 1 MNXM309@MNXC3 <==> 1 MNXM194@MNXC3 + 1 MNXM1@MNXC3 + 1 MNXM3@MNXC3	R_R74C0BF99_B	1*gene:PP4810	MNXR3836	2.7.7.1;2.7.7.18	biopath:Biosynthesis_of_NAD+_from_Aspartate;biopath:Biosynthesis_of_NAD+_from_Tryptophan;biopath:Biosynthesis_of_Nicotinamide,_NAD_and_NADP;biopath:Biosynthesis_of_Nicotinate,_NAD_and_NADP;kegg:Metabolic pathways;kegg:Nicotinate and nicotinamide metabolism;metacyc:NAD biosynthesis I (from aspartate);metacyc:NAD biosynthesis from 2-amino-3-carboxymuconate semialdehyde;metacyc:NAD salvage pathway I…	bigg:NNAT;bigg:NNATm;bigg:NNATn;bigg:NNATr;biopath:RXN00839;brenda:BR47865;ec:2.7.7.1;ec:2.7.7.18;ecocyc:NICONUCADENYLYLTRAN-RXN;iabaylyiv4:NICONUCADENYLYLTRAN-RXN;iaf1260:NNATr;iaf692:NNAT;iao358:rll_478;igt196:NNATr;iin800:YLR328W_1;iin800:YLR328W_2;iit341:NNAT;ijn746:NNATr;ijr904.45632:NNAT;ijr904:NNAT;imeo21:NNAT;imm904:NNAT;imm904:NNATm;imo1053-pao1:NNAT;imo1056:NNAT;ind750:NNAT;ind750:NNATm…	-1000.0	1000.0			0	0
RE0A403E4_RL-923	1 MNXM11@MNXC3 + 1 MNXM3291@MNXC3 + 1 MNXM9@MNXC3 <-- 1 MNXM1676@MNXC3 + 1 MNXM2@MNXC3 + 1 MNXM3@MNXC3	R_RE0A403E4_RL	1*gene:PP4967	MNXR4804	2.5.1.6		bigg:SELMETAT;ec:2.5.1.6;ijn746:SELMETAT;kegg:R04771;rhea:31211;rhea:31212;rhea:31213;rhea:31214;seed:rxn03264	-1000.0	0			0	0
R1A49FA27_B-46	1 MNXM11@MNXC3 + 1 MNXM365@MNXC3 <==> 1 MNXM38291@MNXC3 + 1 MNXM4388@MNXC3	R_R1A49FA27_B	1*gene:PP4266	MNXR54985	2.4.2.7	kegg:Purine metabolism	bigg:ADPT2;ec:2.4.2.7;ijn746:ADPT2;irs1563.45632:R04378_c;kegg:R04378;rhea:31135;rhea:31136;rhea:31137;rhea:31138;seed:rxn03039;seed:rxn12778	-1000.0	1000.0			0	0
RA50E8547_RL-638	1 MNXM11@MNXC3 + 1 MNXM47@MNXC3 <-- 1 MNXM121@MNXC3 + 1 MNXM1@MNXC3 + 1 MNXM89939@MNXC3	R_RA50E8547_RL	1*gene:PP5411	MNXR55981	2.7.7.23	seed:Peptidoglycan Biosynthesis 2;seed:UDP-N-acetylmuramate from Fructose-6-phosphate Biosynthesis;unipathway:UDP-N-acetyl-alpha-D-glucosamine biosynthesis	bigg:UAGDP;brenda:BS386585;ec:2.7.7.23;iabaylyiv4:NAG1P-URIDYLTRANS-RXN;iaf1260:UAGDP;iaf692:UAGDP;iao358:rll_162;igt196:UAGDP;iit341:UAGDP;ijn746:UAGDP;ijr904.45632:UAGDP;ijr904:UAGDP;imeo21:UAGDP;imo1053-pao1:UAGDP;imo1056:UAGDP;inj661:UAGDP;ips189:UAGDP;irs1563.45632:R00415_c;isb619:UAGDP;iso783:UAGDP;iyo844:UAGDPr;obsolete:rxn00294;pubmed:11707391;reactome:REACT_101348;reactome:REACT_109025;r…	-1000.0	0			0	0
RC3CE61B2_B-793	1 MNXM11@MNXC3 + 1 MNXM481@MNXC3 <==> 1 MNXM1@MNXC3 + 1 MNXM373@MNXC3 + 1 MNXM3@MNXC3	R_RC3CE61B2_B	1*gene:PP5123	MNXR4514	2.7.7.3	biopath:Biosynthesis_of_Coenzyme_A;biopath:Biosynthesis_of_Pantothenate,_Coenzyme_A_and_Holo-acyl_carrier_protein;biopath:Biosynthesis_of_Pantothenate,_Coenzyme_A_and_Holo-acyl_carrier_protein_(extended);kegg:Metabolic pathways;kegg:Pantothenate and CoA biosynthesis;metacyc:coenzyme A biosynthesis;unipathway:coenzyme A biosynthesis	bigg:PTPAT;bigg:PTPATi;bigg:PTPATim;biopath:RXN01280;brenda:BR47876;ec:2.7.7.3;ecocyc:PANTEPADENYLYLTRAN-RXN;iabaylyiv4:PANTEPADENYLYLTRAN-RXN;iaf1260:PTPATi;iaf692:PTPATi;iao358:rll_219;igt196:PTPATi;iin800:U94;iin800:U95;iit341:PTPATi;ijn746:PTPAT;ijr904.45632:PTPATi;ijr904:PTPATi;imeo21:PTPATi;imm904:PTPATi;imm904:PTPATim;imo1053-pao1:PTPATi;imo1056:PTPATi;ind750:PTPATi;ind750:PTPATim;inj661:P…	-1000.0	1000.0			0	0
RCCCFED30_RL-826	1 MNXM11@MNXC3 + 1 MNXM488@MNXC3 + 1 MNXM89557@MNXC3 <-- 1 MNXM2@MNXC3 + 1 MNXM37@MNXC3 + 1 MNXM38291@MNXC3	R_RCCCFED30_RL	1*gene:PP2000	MNXR55597	2.4.2.14	biopath:Biosynthesis_of_IMP;biopath:Biosynthesis_of_Purine_ribonucleotides;kegg:Alanine, aspartate and glutamate metabolism;kegg:Biosynthesis of secondary metabolites;kegg:Metabolic pathways;kegg:Purine metabolism;metacyc:5-aminoimidazole ribonucleotide biosynthesis I;metacyc:5-aminoimidazole ribonucleotide biosynthesis II;metacyc:superpathway of 5-aminoimidazole ribonucleotide biosynthesis;seed:…	bigg:GLUPRT;biopath:RXN01011;brenda:BR44270;ec:2.4.2.14;ecocyc:PRPPAMIDOTRANS-RXN;iabaylyiv4:PRPPAMIDOTRANS-RXN;iaf1260:GLUPRT;iaf692:GLUPRT;iag612:rbs_396;iao358:rll_369;iin800:ADE4;iit341:GLUPRT;ijn746:GLUPRT;ijr904.45632:GLUPRT;ijr904:GLUPRT;imeo21:GLUPRT;imm904:GLUPRT;imo1053-pao1:GLUPRT;imo1056:GLUPRT;ind750:GLUPRT;inj661:GLUPRT;intenz:2671;irs1563.45632:R01072_c;isb619:GLUPRT;iso783:GLUPRT;…	-1000.0	0			0	0
RF9A7BEB2_B-1038	1 MNXM11@MNXC3 + 1 MNXM519@MNXC3 <==> 1 MNXM235@MNXC3 + 1 MNXM38291@MNXC3	R_RF9A7BEB2_B	1*gene:PP5291	MNXR55810	2.4.2.10	biopath:Biosynthesis_of_Pyrimidine_ribonucleotides;biopath:Biosynthesis_of_Uridine-5'-phosphate;kegg:Metabolic pathways;kegg:Pyrimidine metabolism;metacyc:uridine-5'-phosphate biosynthesis;seed:YgfZ;unipathway:UMP biosynthesis via de novo pathway	bigg:ORPT;biopath:RXN00412;brenda:BR44268;ec:2.4.2.10;ecocyc:OROPRIBTRANS-RXN;iabaylyiv4:OROPRIBTRANS-RXN;iaf1260:ORPT;iaf692:ORPT;iag612:rbs_504;iao358:rll_384;igt196:ORPT;iin800:URA10;iin800:URA5;iit341:ORPT;ijn746:ORPT;ijr904.45632:ORPT;ijr904:ORPT;imeo21:ORPT;imm904:ORPT;imo1053-pao1:ORPT;imo1056:ORPT;ind750:ORPT;inj661:ORPT;intenz:2667;irs1563.45632:R01870_c;isb619:ORPT;iso783:or_PT;iyo844:O…	-1000.0	1000.0			0	0
R6C853368_RL-375	1 MNXM11@MNXC3 + 1 MNXM80@MNXC3 <-- 1 MNXM158@MNXC3 + 1 MNXM38291@MNXC3	R_R6C853368_RL	1*gene:PP0746	MNXR56037	2.4.2.9	biopath:Conversion_and_degradation_of_Pyrimidine_nucleotides_and_bases;biopath:Conversion_of_Uridine-5'-phosphate_into_beta-Alanine;biopath:Conversion_of_Uridine-5'-phosphate_into_urea;kegg:Metabolic pathways;kegg:Pyrimidine metabolism;metacyc:purine and pyrimidine metabolism;metacyc:salvage pathways of pyrimidine ribonucleotides;seed:pyrimidine conversions;unipathway:UMP biosynthesis via salvage…	bigg:UPPRT;bigg:UPPRTr;biopath:RXN00460;brenda:BR47535;ec:2.4.2.9;ecocyc:URACIL-PRIBOSYLTRANS-RXN;iabaylyiv4:URACIL-PRIBOSYLTRANS-RXN;iaf1260:UPPRT;iag612:rbs_576;iag612:rbs_577;iao358:rll_443;iin800:FUR1;iit341:UPPRT;ijn746:UPPRT;ijr904.45632:UPPRT;ijr904:UPPRT;imeo21:UPPRT;imm904:UPPRT;imo1053-pao1:UPPRT;imo1056:UPPRT;ind750:UPPRT;inj661:UPPRT;intenz:2666;ips189:UPPRT;irs1563.45632:R00966_c;isb…	-1000.0	0			0	0
RF5C6B3A1_RL-1018	1 MNXM11@MNXC3 + 1 MNXM90822@MNXC3 <-- 1 MNXM1@MNXC3 + 1 MNXM3@MNXC3 + 1 MNXM53407@MNXC3	R_RF5C6B3A1_RL	1*gene:PP0602	MNXR55426	2.7.7.2	kegg:Metabolic pathways;kegg:Riboflavin metabolism;metacyc:flavin biosynthesis I (bacteria and plants);metacyc:flavin biosynthesis II (archaea);metacyc:flavin biosynthesis III (fungi);metacyc:flavin biosynthesis IV (mammalian);seed:Riboflavin, FMN and FAD metabolism;unipathway:FAD biosynthesis	bigg:FMNAT;bigg:FMNATm;brenda:BR47867;ec:2.7.7.2;ecocyc:FADSYN-RXN;iabaylyiv4:FADSYN-RXN;iaf1260:FMNAT;iao358:rll_396;igt196:FMNAT;iin800:FAD1;iin800:U80;iit341:FMNAT;ijn746:FMNAT;ijr904.45632:FMNAT;ijr904:FMNAT;imeo21:FMNAT;imm904:FMNAT;imm904:FMNATm;imo1053-pao1:FMNAT;imo1056:FMNAT;ind750:FMNAT;ind750:FMNATm;inj661:FMNAT;intenz:17367;ips189:FMNATr;isb619:FMNAT;iso783:FMNAT;iyo844:FMNATr;kegg:R0…	-1000.0	0			0	0
RA32CA962_RL-631	1 MNXM11@MNXC3 + 2 MNXM1@MNXC3 + 1 MNXM39@MNXC3 + 1 MNXM648@MNXC3 <-- 3 MNXM2@MNXC3 + 1 MNXM51@MNXC3	R_RA32CA962_RL	1*gene:PP0516;1*gene:PP0522;1*gene:PP3813	MNXR2835	3.5.4.25	kegg:Metabolic pathways;kegg:Riboflavin metabolism;metacyc:flavin biosynthesis I (bacteria and plants);metacyc:flavin biosynthesis III (fungi);seed:YgfZ;unipathway:riboflavin biosynthesis	bigg:GTPCII;bigg:GTPCII2;brenda:BR26117;brenda:BS370979;ec:3.5.4.25;ecocyc:GTP-CYCLOHYDRO-II-RXN;iabaylyiv4:GTP-CYCLOHYDRO-II-RXN;iaf1260:GTPCII2;iao358:rll_393;igt196:GTPCII2;iin800:RIB1;iit341:GTPCII;ijn746:GTPCII;ijr904.45632:GTPCII2;ijr904:GTPCII2;imeo21:GTPCII;imm904:GTPCII;imo1053-pao1:GTPCII;imo1056:GTPCII;ind750:GTPCII;inj661:GTPCII;inj661:GTPCII2;intenz:4334;isb619:GTPCII;iso783:GTPCII;i…	-1000.0	0			0	0
R38D3B430_LR-172	1 MNXM1202@MNXC3 --> 1 MNXM2@MNXC3 + 1 MNXM439@MNXC3	R_R38D3B430_LR	1*gene:PP5128	MNXR1536	4.2.1.9	biopath:Biosynthesis_of_L-Isoleucine;biopath:Metabolism_of_the_branched_amino_acids_(L-Leucine,_L-Isoleucine,_L-Valine);kegg:2-Oxocarboxylic acid metabolism;kegg:Biosynthesis of secondary metabolites;kegg:Metabolic pathways;kegg:Valine, leucine and isoleucine biosynthesis;metacyc:isoleucine biosynthesis I (from threonine);metacyc:isoleucine biosynthesis II;metacyc:isoleucine biosynthesis III;meta…	bigg:DHAD2;bigg:DHAD2m;biopath:RXN00766;ec:4.2.1.9;ecocyc:DIHYDROXYMETVALDEHYDRAT-RXN;iabaylyiv4:DIHYDROXYMETVALDEHYDRAT-RXN;iaf1260:DHAD2;iaf692:DHAD2;iag612:rbs_24;iao358:rll_211;igt196:DHAD2;iin800:ILV3_3;ijn746:DHAD2;ijr904.45632:DHAD2;ijr904:DHAD2;imeo21:DHAD2;imm904:DHAD2m;imo1053-pao1:DHAD3;imo1056:DHAD3;ind750:DHAD2m;inj661:DHAD2;irs1563.45632:R05070_c;isb619:DHAD2;iso783:DHAD2;iyo844:DHA…	0	1000.0			0	0
R17525509_B-34	1 MNXM1218@MNXC3 + 1 MNXM1@MNXC3 + 1 MNXM6@MNXC3 <==> 1 MNXM325@MNXC3 + 1 MNXM5@MNXC3	R_R17525509_B	1*gene:PP3376	MNXR4191	1.1.1.43	kegg:Glutathione metabolism;kegg:Metabolic pathways;kegg:Microbial metabolism in diverse environments;kegg:Pentose phosphate pathway;metacyc:glucose degradation (oxidative)	bigg:PGLCNDH;brenda:BR29306;brenda:BR29306_WOP;brenda:BS188129;brenda:BS188129_WOP;ec:1.1.1.43;ijn746:PGLCNDH;imo1053-pao1:PGC2Di;imo1056:PGC2Di;intenz:1042;kegg:R02034;metacyc:1.1.1.43-RXN;rhea:16817;rhea:16818;rhea:16819;rhea:16820;seed:rxn01475	-1000.0	1000.0			0	0
R92A2E676_RL-556	1 MNXM1218@MNXC3 + 3 MNXM1@MNXC3 + 1 MNXM7@MNXC3 <-- 1 MNXM1981@MNXC3 + 2 MNXM1@MNXC3 + 1 MNXM3@MNXC3	R_R92A2E676_RL	1*gene:PP3378	MNXR91	2.7.1.13		bigg:2DHGLCK;ec:2.7.1.13;ijn746:2DHGLCK;imo1053-pao1:DHGLCNKi;imo1056:DHGLCNKi;seed:rxn01921	-1000.0	0			0	0
RBB8DB4B7_RL-745	1 MNXM1219@MNXC3 + 1 MNXM9@MNXC3 <-- 1 MNXM258@MNXC3 + 1 MNXM2@MNXC3 + 1 MNXM73@MNXC3	R_RBB8DB4B7_RL	1*gene:PP2324;1*gene:PP3080	MNXR1486	2.5.1.54;4.1.2.15	biopath:Biosynthesis_of_Chorismate;biopath:Biosynthesis_of_aromatic_amino_acids_(L-Phenylalanine,_L-Tyrosine,_L-Tryptophan)_and_of_quinone_cofactors;biopath:Pathway_of_Shikimate;kegg:Biosynthesis of secondary metabolites;kegg:Metabolic pathways;kegg:Phenylalanine, tyrosine and tryptophan biosynthesis;metacyc:3-dehydroquinate biosynthesis I;seed:Chorismate Synthesis;unipathway:chorismate biosynthe…	bigg:DDPA;bigg:DDPAm;biopath:RXN01379;brenda:BR47668;ec:2.5.1.54;ec:4.1.2.15;ecocyc:DAHPSYN-RXN;iabaylyiv4:DAHPSYN-RXN;iaf1260:DDPA;iag612:rbs_512;iao358:rll_58;iao358:rll_59;igt196:DDPA;iin800:ARO3;iin800:ARO4;iit341:DDPA;ijn746:DDPA;ijr904.45632:DDPA;ijr904:DDPA;imeo21:DDPA;imm904:DDPA;imm904:DDPAm;imo1053-pao1:DAHPS;imo1056:DAHPS;ind750:DDPA;ind750:DDPAm;inj661:DDPA;intenz:10225;irs1563.45632:…	-1000.0	0			0	0
R9D1B4549_LR-605	1 MNXM1219@MNXC3 --> 1 MNXM478@MNXC3 + 1 MNXM9@MNXC3	R_R9D1B4549_LR	1*gene:PP5078	MNXR1594	4.2.3.4;4.6.1.3	biopath:Biosynthesis_of_Chorismate;biopath:Biosynthesis_of_aromatic_amino_acids_(L-Phenylalanine,_L-Tyrosine,_L-Tryptophan)_and_of_quinone_cofactors;biopath:Pathway_of_Shikimate;kegg:Biosynthesis of secondary metabolites;kegg:Metabolic pathways;kegg:Phenylalanine, tyrosine and tryptophan biosynthesis;metacyc:3-dehydroquinate biosynthesis I;seed:Chorismate Synthesis;unipathway:chorismate biosynthe…	bigg:DHQS;biopath:RXN01223;brenda:BR16093;brenda:BS398657;ec:4.2.3.4;ec:4.6.1.3;ecocyc:3-DEHYDROQUINATE-SYNTHASE-RXN;iabaylyiv4:3-DEHYDROQUINATE-SYNTHASE-RXN;iaf1260:DHQS;iag612:rbs_31;iao358:rll_54;igt196:DHQS;iin800:ARO1_1;iit341:DHQS;ijn746:DHQS;ijr904.45632:DHQS;ijr904:DHQS;imeo21:DHQS;imm904:DHQS;imo1053-pao1:DHQS;imo1056:DHQS;ind750:DHQS;inj661:DHQS;intenz:4783;irs1563.45632:R03083_c;isb619…	0	1000.0			0	0
RBE969E8F_RL-763	1 MNXM121@MNXC3 + 1 MNXM15@MNXC3 <-- 1 MNXM1@MNXC3 + 1 MNXM2@MNXC3 + 1 MNXM63@MNXC3	R_RBE969E8F_RL	1*gene:PP1100	MNXR1476	3.5.4.13	kegg:Pyrimidine metabolism	bigg:DCTPD2;ec:3.5.4.13;iit341:DCTPD2;ijn746:DCTPD2;imeo21:DCTPD2;inj661:DCTPD2;kegg:R00568;rhea:30335;rhea:30336;rhea:30337;rhea:30338;seed:rxn00407	-1000.0	0			0	0
R8A4BE0D1_LR-513	1 MNXM121@MNXC3 + 1 MNXM2@MNXC3 + 1 MNXM37@MNXC3 + 1 MNXM3@MNXC3 --> 2 MNXM1@MNXC3 + 1 MNXM63@MNXC3 + 1 MNXM7@MNXC3 + 1 MNXM89557@MNXC3 + 1 MNXM9@MNXC3	R_R8A4BE0D1_LR	1*gene:PP1610	MNXR32700	6.3.4.2	biopath:Biosynthesis_of_Cytidine-5'-triphophate;biopath:Biosynthesis_of_Ribonucleic_acid_from_Uridine-5'-triphosphat;biopath:Conversion_and_degradation_of_Pyrimidine_nucleotides_and_bases;biopath:Metabolism_of_Pyrimidines_(missing);kegg:Metabolic pathways;kegg:Pyrimidine metabolism;metacyc:pyrimidine ribonucleotides interconversion	bigg:CTPS2;biopath:RXN00356;brenda:BS398810;ec:6.3.4.2;ecocyc:CTPSYN-RXN;iabaylyiv4:CTPSYN-RXN;iaf1260:CTPS2;iaf692:CTPS2;iao358:rll_386;igt196:CTPS2;iin800:URA7_1;iin800:URA8_1;ijn746:CTPS2;ijr904.45632:CTPS2;ijr904:CTPS2;imeo21:CTPS2;imm904:CTPS2;imo1053-pao1:CTPS2;imo1056:CTPS2;ind750:CTPS2;inj661:CTPS2;intenz:5131;iso783:CTPS2;iyo844:CTPS2;kegg:R00573;metacyc:CTPSYN-RXN;pubmed:10899599;pubmed…	0	1000.0			0	0
RDD534A01_B-914	1 MNXM121@MNXC3 + 1 MNXM7@MNXC3 <==> 1 MNXM17@MNXC3 + 1 MNXM1@MNXC3 + 1 MNXM3@MNXC3	R_RDD534A01_B	1*gene:PP0849	MNXR55759	2.7.4.6	biopath:Biosynthesis_of_2'-Deoxyuridine-5'-phosphate_from_Uridine-5'-diphosphate;biopath:Biosynthesis_of_Cytidine-5'-triphophate;biopath:Biosynthesis_of_Uridine-5'-triphosphate;biopath:Conversion_and_degradation_of_Pyrimidine_nucleotides_and_bases;biopath:Metabolism_of_Pyrimidines_(missing);kegg:Metabolic pathways;kegg:Pyrimidine metabolism;metacyc:pyrimidine ribonucleotides interconversion;seed:…	bigg:NDPK2;bigg:NDPK2m;bigg:NDPK2n;biopath:RXN00251;brenda:BS358242;ec:2.7.4.6;ecocyc:UDPKIN-RXN;iabaylyiv4:UDPKIN-RXN;iaf1260:NDPK2;iaf692:NDPK2;iag612:rbs_571;iao358:rll_572;igt196:NDPK2;iin800:YNK1_1;iit341:NDPK2;ijn746:NDPK2;ijr904.45632:NDPK2;ijr904:NDPK2;imeo21:NDPK2;imm904:NDPK2;imo1053-pao1:NDPK2;imo1056:NDPK2;ind750:NDPK2;inj661:NDPK2;intenz:3010;ips189:NDPK2;irs1563.45632:R00156_c;irs15…	-1000.0	1000.0			0	0
RB8858795_RL-730	1 MNXM12224@BOUNDARY <-- 1 MNXM12224@MNXC3	R_RB8858795_RL						-1000.0	0			0	1
R2A5B0BFE_B-121	1 MNXM12224@MNXC3 <==> 1 MNXM6198@MNXC3 + 1 MNXM6199@MNXC3 + 1 MNXM6200@MNXC3 + 1 MNXM6201@MNXC3	R_R2A5B0BFE_B		MNXR4233			bigg:PHA;ijn746:PHA;seed:rxn12766	-1000.0	1000.0			0	0
RB08DAA7D_RL-695	1 MNXM1223@MNXC3 + 1 MNXM12@MNXC3 + 1 MNXM13@MNXC3 <-- 1 MNXM184@MNXC3 + 1 MNXM21@MNXC3	R_RB08DAA7D_RL	1*gene:PP4379	MNXR3153	2.3.1.180		bigg:KAS15;ec:2.3.1.180;iaf1260:KAS15;iit341:KAS15;ijn746:KAS15;ijr904.45632:KAS15;ijr904:KAS15;imo1053-pao1:KAS15;imo1056:KAS15;intenz:16520;isb619:KAS15;iso783:KAS15;rhea:12080;rhea:12081;rhea:12082;rhea:12083;seed:rxn08766	-1000.0	0			0	0
R71BE547_RL-402	1 MNXM1223@MNXC3 + 1 MNXM13@MNXC3 + 1 MNXM925@MNXC3 <-- 1 MNXM1269@MNXC3 + 1 MNXM184@MNXC3	R_R71BE547_RL	1*gene:PP4175	MNXR36022	2.3.1.179;2.3.1.180;2.3.1.41;2.3.1.85;2.3.1.86	kegg:Fatty acid biosynthesis;kegg:Metabolic pathways	bigg:KAS14;ec:2.3.1.179;ec:2.3.1.180;ec:2.3.1.41;ec:2.3.1.85;ec:2.3.1.86;iabaylyiv4:0-3OXOACP-SYNTHASE-RXN;iabaylyiv4:C4;iaf1260:KAS14;iin800:CEM1_1;iin800:FAS2_1_1;iit341:KAS14;ijn746:KAS14;ijr904.45632:KAS14;ijr904:KAS14;imo1053-pao1:ACMAT1;imo1056:ACMAT1;isb619:KAS14;iso783:ACMAT1;kegg:R04355;obsolete:rxn08765;obsolete:rxn12870;seed:rxn05347	-1000.0	0			0	0
R9882731E_B-581	1 MNXM1223@MNXC3 + 1 MNXM1@MNXC3 + 1 MNXM6@MNXC3 <==> 1 MNXM4175@MNXC3 + 1 MNXM5@MNXC3	R_R9882731E_B	1*gene:PP1914	MNXR194	1.1.1.100		bigg:3OAR40;ec:1.1.1.100;iaf1260:3OAR40;ijn746:3OAR40;seed:rxn07994	-1000.0	1000.0			0	0
R72CB002_RL-408	1 MNXM1224@MNXC3 + 1 MNXM1@MNXC3 + 1 MNXM274@MNXC3 <-- 1 MNXM1531@MNXC3 + 1 MNXM194@MNXC3	R_R72CB002_RL	1*gene:PP1679	MNXR3837	2.4.2.21	kegg:Metabolic pathways;kegg:Porphyrin and chlorophyll metabolism;metacyc:adenosylcobalamin biosynthesis from cobyrinate <i>a,c</i>-diamide I;metacyc:adenosylcobalamin biosynthesis from cobyrinate <i>a,c</i>-diamide II;metacyc:adenosylcobalamin salvage from cobinamide I;metacyc:adenosylcobalamin salvage from cobinamide II;seed:Coenzyme B12 biosynthesis;seed:Experimental tye;seed:Heme and Siroheme…	bigg:NNDMBRT;brenda:BR44272;ec:2.4.2.21;ecocyc:DMBPPRIBOSYLTRANS-RXN;iaf1260:NNDMBRT;ijn746:NNDMBRT;ijr904.45632:NNDMBRT;ijr904:NNDMBRT;imeo21:NNDMBRT;inj661:NNDMBRT;intenz:2678;iso783:NNDMBRT;kegg:R04148;macie:M0079;metacyc:DMBPPRIBOSYLTRANS-RXN;rhea:11196;rhea:11197;rhea:11198;rhea:11199;seed:rxn02897;upa:UCR04148;upa:UER00516	-1000.0	0			0	0
RA8497557_LR-656	1 MNXM1224@MNXC3 + 1 MNXM2@MNXC3 --> 1 MNXM1539@MNXC3 + 1 MNXM9@MNXC3	R_RA8497557_LR	1*gene:PP1680	MNXR4671	3.1.3.73	kegg:Metabolic pathways;kegg:Porphyrin and chlorophyll metabolism;metacyc:adenosylcobalamin biosynthesis from cobyrinate <i>a,c</i>-diamide II;metacyc:adenosylcobalamin salvage from cobinamide II;seed:Coenzyme B12 biosynthesis;unipathway:alpha-ribazole biosynthesis	bigg:RZ5PP;brenda:BR47999;ec:3.1.3.73;ecocyc:RIBAZOLEPHOSPHAT-RXN;iaf1260:RZ5PP;ijn746:RZ5PP;ijr904.45632:RZ5PP;ijr904:RZ5PP;imeo21:RZ5PP;inj661:RZ5PP;intenz:18464;iso783:RBZP;kegg:R04594;metacyc:RIBAZOLEPHOSPHAT-RXN;rhea:24456;rhea:24457;rhea:24458;rhea:24459;seed:rxn03150;upa:UCR04594;upa:UER00517	0	1000.0			0	0
R485A5F40_RL-242	1 MNXM1239@MNXC3 + 1 MNXM15@MNXC3 <-- 1 MNXM2@MNXC3 + 1 MNXM902@MNXC3	R_R485A5F40_RL	1*gene:PP3941	MNXR3386	3.5.1.107	biopath:Biosynthesis_of_Nicotinamide,_NAD_and_NADP;biopath:Biosynthesis_of_Nicotinate,_NAD_and_NADP;kegg:Microbial metabolism in diverse environments;kegg:Nicotinate and nicotinamide metabolism;metacyc:nicotinate degradation I;metacyc:nicotinate degradation II;metacyc:nicotine degradation II	bigg:MALMDA;bigg:PYRZAM;biopath:RXN01310;brenda:BR49201;ec:3.5.1.107;ijn746:MALMDA;intenz:18089;isb619:PYRZAM;kegg:R03540;metacyc:RXN-646;pubmed:18678916;rhea:27385;rhea:27386;rhea:27387;rhea:27388;seed:rxn02523	-1000.0	0			0	0
R29E43110_B-115	1 MNXM1239@MNXC3 <==> 1 MNXM93@MNXC3	R_R29E43110_B	1*gene:PP3942	MNXR3385	5.2.1.1	biopath:Biosynthesis_of_Nicotinamide,_NAD_and_NADP;kegg:Butanoate metabolism;kegg:Microbial metabolism in diverse environments;kegg:Nicotinate and nicotinamide metabolism;metacyc:nicotinate degradation I;metacyc:nicotinate degradation II;metacyc:nicotine degradation II	bigg:MALEI;biopath:RXN00271;brenda:BR208;ec:5.2.1.1;ijn746:MALEI;intenz:4928;irs1563.45632:R01087_c;kegg:R01087;metacyc:MALEATE-ISOMERASE-RXN;rhea:13169;rhea:13170;rhea:13171;rhea:13172;seed:rxn00803	-1000.0	1000.0			0	0
R79E52CE9_B-434	1 MNXM123@MNXC3 + 1 MNXM14920@MNXC3 <==> 1 MNXM22020@MNXC3 + 1 MNXM61@MNXC3	R_R79E52CE9_B	1*gene:PP2698	MNXR3647	2.1.1.14		bigg:MTHPTGHMr;ec:2.1.1.14	-1000.0	1000.0			0	0
RD3FD3578_RL-864	1 MNXM123@MNXC3 + 1 MNXM15@MNXC3 + 1 MNXM23@MNXC3 <-- 1 MNXM2@MNXC3 + 1 MNXM319@MNXC3	R_RD3FD3578_RL		MNXR1361	4.4.1.8	biopath:Biosynthesis_of_L-Methionine;biopath:Degradation_of_Methionine_(flavour);biopath:Metabolism_of_L-Lysine,_L-Threonine,_L-Methionine,_and_L-Cysteine;biopath:Metabolism_of_Nitrogen;biopath:Metabolism_of_Sulfur_(extended);kegg:Biosynthesis of secondary metabolites;kegg:Cysteine and methionine metabolism;kegg:Metabolic pathways;metacyc:homocysteine and cysteine interconversion;metacyc:methioni…	bigg:CYSTL;bigg:CYSTLp;biopath:RXN00195;brenda:BR3446;ec:4.4.1.8;ecocyc:CYSTATHIONINE-BETA-LYASE-RXN;iabaylyiv4:CYSTATHIONINE-BETA-LYASE-RXN;iaf1260:CYSTL;iag612:rbs_212;iag612:rbs_213;iao358:rll_248;iin800:YFR055W;ijn746:CYSTL;ijr904.45632:CYSTL;ijr904:CYSTL;imeo21:CYSTL;imm904:CYSTL;imm904:CYSTLp;imo1053-pao1:CYSTLr;imo1056:CYSTLr;ind750:CYSTL;ind750:CYSTLp;inj661:CYSTL;intenz:4852;irs1563.4563…	-1000.0	0			0	0
R8261C1C5_B-462	1 MNXM123@MNXC3 + 1 MNXM25@MNXC3 <==> 1 MNXM820@MNXC3 + 1 MNXM89582@MNXC3	R_R8261C1C5_B	1*gene:PP0659;1*gene:PP4594	MNXR32404	2.5.1.-;2.5.1.48;4.2.99.9	biopath:Metabolism_of_Sulfur_(extended);kegg:Cysteine and methionine metabolism;kegg:Metabolic pathways;unipathway:L-methionine biosynthesis via de novo pathway	bigg:SHSL2r;biopath:RXN00932;ec:2.5.1.-;ec:2.5.1.48;ec:4.2.99.9;iit341:SHSL2r;ijn746:SHSL2r;imo1053-pao1:SHSL2;imo1056:SHSL2;irs1563.45632:R01288_c;iyo844:SHSL2;kegg:R01288;metacyc:RXN-9384;obsolete:rxn09947;rhea:27826;rhea:27827;rhea:27828;rhea:27829;seed:rxn05957;upa:UCR01288;upa:UER00449	-1000.0	1000.0			0	0
RA528EB55_B-639	1 MNXM123@MNXC3 + 1 MNXM26@MNXC3 <==> 1 MNXM699@MNXC3 + 1 MNXM89582@MNXC3	R_RA528EB55_B	1*gene:PP2528	MNXR30666	2.5.1.49;4.2.99.10;4.2.99.8	kegg:Cysteine and methionine metabolism;kegg:Metabolic pathways;metacyc:homocysteine biosynthesis;seed:Methionine Biosynthesis;unipathway:L-methionine biosynthesis via de novo pathway	bigg:AHSERL2;bigg:METACH;brenda:BS354674;brenda:BS370452;ec:2.5.1.49;ec:4.2.99.10;ec:4.2.99.8;iabaylyiv4:ACETYLHOMOSER-CYS-RXN;iaf692:AHSERL2;iao358:rll_102;iin800:MET17_2;iin800:MET17_3;iit341:AHSERL2;ijn746:METACH;imm904:AHSERL2;ind750:AHSERL2;irs1563.45632:R01287_c;iso783:AHSERL2;kegg:R01287;metacyc:ACETYLHOMOSER-CYS-RXN;obsolete:rxn13028;rhea:27822;rhea:27823;rhea:27824;rhea:27825;seed:rxn009…	-1000.0	1000.0			0	0
RD072B213_LR-844	1 MNXM123@MNXC3 + 1 MNXM289@MNXC3 --> 1 MNXM464@MNXC3 + 1 MNXM61@MNXC3	R_RD072B213_LR		MNXR949	2.1.1.5	biopath:Biosynthesis_of_Sarcosine;biopath:Degradation_of_Betaine;biopath:Metabolism_of_Choline,_Betaine_and_Sarcosine;kegg:Cysteine and methionine metabolism;kegg:Glycine, serine and threonine metabolism;kegg:Metabolic pathways;metacyc:glycine betaine degradation;metacyc:methionine salvage II (mammalia);unipathway:L-methionine biosynthesis via de novo pathway;unipathway:betaine degradation	bigg:BHMT;biopath:RXN00871;brenda:BR40558;ec:2.1.1.5;ijn746:BHMT;imo1053-pao1:GLYBTM;imo1056:GLYBTM;intenz:2104;kegg:R02821;metacyc:2.1.1.5-RXN;pubmed:18457970;reactome:REACT_115861;reactome:REACT_126906;reactome:REACT_130550;reactome:REACT_131192;reactome:REACT_135304;reactome:REACT_135960;reactome:REACT_137951;reactome:REACT_144417;reactome:REACT_145010;reactome:REACT_147363;rhea:22336;rhea:223…	0	1000.0			0	0
RD2EBF8F3_B-855	1 MNXM123@MNXC3 + 1 MNXM318@MNXC3 <==> 1 MNXM61@MNXC3 + 1 MNXM79@MNXC3	R_RD2EBF8F3_B	1*gene:PP2375	MNXR3495	2.1.1.13;2.1.1.14	biopath:Biosynthesis_of_L-Methionine;biopath:Degradation_of_Methionine_(flavour);biopath:Metabolism_of_L-Lysine,_L-Threonine,_L-Methionine,_and_L-Cysteine;biopath:Reactions_of_Folate;kegg:Biosynthesis of secondary metabolites;kegg:Cysteine and methionine metabolism;kegg:Metabolic pathways;kegg:One carbon pool by folate;metacyc:folate transformations I;metacyc:folate transformations II;metacyc:for…	aragem.45632:R00946_c;bigg:METS;bigg:METSr;biopath:RXN00753;brenda:BR40552;ec:2.1.1.13;ec:2.1.1.14;ecocyc:HOMOCYSMETB12-RXN;iabaylyiv4:HOMOCYSMETB12-RXN;iaf1260:METS;iaf692:METS;iao358:rll_249;igt196:METS;iin800:U47;ijn746:METSr;ijr904.45632:METS;ijr904:METS;imeo21:METSMHPGLUT_b;imeo21:MTHFB12D;imm904:METS;imo1053-pao1:METS;imo1056:METS;ind750:METS;inj661:METS;intenz:10851;irs1563.45632:R00946_c;…	-1000.0	1000.0			0	0
R5141F0EC_RL-267	1 MNXM1242@MNXC3 + 1 MNXM17@MNXC3 + 1 MNXM1@MNXC3 <-- 1 MNXM2264@MNXC3 + 1 MNXM47@MNXC3	R_R5141F0EC_RL	1*gene:PP1337	MNXR55985	2.4.1.227	kegg:Peptidoglycan biosynthesis;metacyc:peptidoglycan biosynthesis I (<I>meso</I>-diaminopimelate containing);seed:Peptidoglycan Biosynthesis 2	aragem.45632:R05032_c;bigg:UAGPT3;ec:2.4.1.227;ecocyc:NACGLCTRANS-RXN;iabaylyiv4:NACGLCTRANS-RXN;iaf1260:UAGPT3;igt196:UAGPT3;iit341:UAGPT3;ijn746:UAGPT3;ijr904.45632:UAGPT3;ijr904:UAGPT3;imeo21:UAGPT3;imo1053-pao1:UAGPT3;imo1056:UAGPT3;inj661:UAGPT3;isb619:UAGPT3;iso783:UAGPT3;iyo844:UAGPT3;kegg:R05032;kegg:R06174;metacyc:NACGLCTRANS-RXN;rhea:31227;rhea:31228;rhea:31229;rhea:31230;seed:rxn03408	-1000.0	0			0	0
R15F8C459_LR-28	1 MNXM1242@MNXC3 --> 1 MNXM1@MNXC3 + 1 MNXM326@MNXC3 + 1 MNXM6376@MNXC3	R_R15F8C459_LR		MNXR55849			bigg:PPTGS_KT;ijn746:PPTGS_KT;seed:rxn12751	0	1000.0			0	0
RFA4DDC4C_RL-1040	1 MNXM124@BOUNDARY <-- 1 MNXM124@MNXC2	R_RFA4DDC4C_RL		MNXR4891			bigg:SPMDtex;iaf1260:SPMDtex;ijn746:SPMDtex;imm904:SPMDtex2;seed:rxn09266;seed:rxn13397	-1000.0	0			0	1
R3598D90A_LR-158	1 MNXM124@MNXC19 + 1 MNXM2@MNXC3 + 1 MNXM3@MNXC3 --> 1 MNXM124@MNXC3 + 1 MNXM1@MNXC3 + 1 MNXM7@MNXC3 + 1 MNXM9@MNXC3	R_R3598D90A_LR	1*gene:PP0411+1*gene:PP0412+1*gene:PP0413+1*gene:PP0414	MNXR4889			bigg:SPMDabc;bigg:SPMDabcpp;ecocyc:ABC-24-RXN;iaf1260:SPMDabcpp;ijn746:SPMDabcpp;ijr904.45632:SPMDabc;ijr904:SPMDabc;imo1053-pao1:SPMDabc;imo1056:SPMDabc;ips189:SPMDabc;isb619:SPMDabc;rhea:29999;rhea:30000;rhea:30001;rhea:30002;seed:rxn05175;seed:rxn09263	0	1000.0			0	0
R205260EC_B-78	1 MNXM124@MNXC19 <==> 1 MNXM124@MNXC2	R_R205260EC_B		MNXR4891			bigg:SPMDtex;iaf1260:SPMDtex;ijn746:SPMDtex;imm904:SPMDtex2;seed:rxn09266;seed:rxn13397	-1000.0	1000.0			0	0
R4F682028_LR-262	1 MNXM125@MNXC19 + 1 MNXM2@MNXC19 --> 1 MNXM334@MNXC19 + 1 MNXM9@MNXC19	R_R4F682028_LR	1*gene:PP1414	MNXR3873	3.1.3.1;3.1.3.31;3.1.3.5	biopath:Degradation_of_IMP_to_Xanthine;biopath:Reactions_and_degradation_of_Purine_ribonucleotides;kegg:Metabolic pathways;kegg:Purine metabolism;metacyc:adenosine nucleotides degradation I;seed:pyrimidine conversions	bigg:NTD11;bigg:NTD11pp;biopath:RXN00833;brenda:BS64634;ec:3.1.3.1;ec:3.1.3.31;ec:3.1.3.5;ecocyc:RXN-7607;iabaylyiv4:RXN-7607;iaf1260:NTD11;iaf1260:NTD11pp;iao358:rll_294;iin800:U32;ijn746:NTD11;ijn746:NTD11pp;ijr904.45632:NTD11;ijr904:NTD11;imeo21:NTD11;imm904:NTD11;imo1053-pao1:NTD11;imo1056:NTD11;ind750:NTD11;inj661:NTD11;irs1563.45632:R01126_c;iso783:NTD11;kegg:R01126;metacyc:RXN-7607;reactom…	0	1000.0			0	0
RE8AF5D8F_LR-961	1 MNXM125@MNXC3 + 1 MNXM1@MNXC3 + 1 MNXM42@MNXC3 + 1 MNXM51@MNXC3 --> 2 MNXM1@MNXC3 + 1 MNXM30@MNXC3 + 1 MNXM565@MNXC3 + 1 MNXM9@MNXC3	R_RE8AF5D8F_LR	1*gene:PP4889	MNXR54990	6.3.4.4	biopath:Biosynthesis_of_ATP;biopath:Reactions_and_degradation_of_Purine_ribonucleotides;kegg:Alanine, aspartate and glutamate metabolism;kegg:Metabolic pathways;kegg:Purine metabolism;metacyc:adenosine nucleotides <i>de novo</i> biosynthesis;metacyc:purine nucleotides <i>de novo</i> biosynthesis II;seed:Purine conversions;unipathway:AMP biosynthesis via de novo pathway	bigg:ADSS;biopath:RXN01479;brenda:BR141;ec:6.3.4.4;ecocyc:ADENYLOSUCCINATE-SYNTHASE-RXN;iabaylyiv4:ADENYLOSUCCINATE-SYNTHASE-RXN;iaf1260:ADSS;iaf692:ADSS;iag612:rbs_328;iao358:rll_363;igt196:ADSS;iin800:ADE12;iit341:ADSS;ijn746:ADSS;ijr904.45632:ADSS;ijr904:ADSS;imeo21:ADSS;imm904:ADSS;imo1053-pao1:ADSS_i;imo1056:ADSS_i;ind750:ADSS;inj661:ADSS;intenz:5133;isb619:ADSS;iso783:ADSS;iyo844:ADSS;kegg:…	0	1000.0			0	0
R8796A875_LR-497	1 MNXM125@MNXC3 + 1 MNXM2@MNXC3 --> 1 MNXM334@MNXC3 + 1 MNXM9@MNXC3	R_R8796A875_LR	1*gene:PP1620	MNXR3873	3.1.3.1;3.1.3.31;3.1.3.5	biopath:Degradation_of_IMP_to_Xanthine;biopath:Reactions_and_degradation_of_Purine_ribonucleotides;kegg:Metabolic pathways;kegg:Purine metabolism;metacyc:adenosine nucleotides degradation I;seed:pyrimidine conversions	bigg:NTD11;bigg:NTD11pp;biopath:RXN00833;brenda:BS64634;ec:3.1.3.1;ec:3.1.3.31;ec:3.1.3.5;ecocyc:RXN-7607;iabaylyiv4:RXN-7607;iaf1260:NTD11;iaf1260:NTD11pp;iao358:rll_294;iin800:U32;ijn746:NTD11;ijn746:NTD11pp;ijr904.45632:NTD11;ijr904:NTD11;imeo21:NTD11;imm904:NTD11;imo1053-pao1:NTD11;imo1056:NTD11;ind750:NTD11;inj661:NTD11;irs1563.45632:R01126_c;iso783:NTD11;kegg:R01126;metacyc:RXN-7607;reactom…	0	1000.0			0	0
R26F0C5C0_B-103	1 MNXM125@MNXC3 + 1 MNXM2@MNXC3 <==> 1 MNXM456@MNXC3	R_R26F0C5C0_B	1*gene:PP4822	MNXR3099	2.1.2.3;3.5.4.10	biopath:Biosynthesis_of_IMP;biopath:Biosynthesis_of_Purine_ribonucleotides;kegg:Biosynthesis of secondary metabolites;kegg:Metabolic pathways;kegg:Purine metabolism;metacyc:inosine-5'-phosphate biosynthesis I;metacyc:inosine-5'-phosphate biosynthesis II;unipathway:IMP biosynthesis via de novo pathway	bigg:IMPC;biopath:RXN00218;brenda:BR19263;ec:2.1.2.3;ec:3.5.4.10;ecocyc:IMPCYCLOHYDROLASE-RXN;iabaylyiv4:IMPCYCLOHYDROLASE-RXN;iaf1260:IMPC;iaf692:IMPC;iag612:rbs_77;iao358:rll_371;igt196:IMPC;iin800:ADE16_2;iin800:ADE17_2;iit341:IMPC;ijn746:IMPC;ijr904.45632:IMPC;ijr904:IMPC;imeo21:IMPC;imm904:IMPC;imo1053-pao1:IMPC;imo1056:IMPC;ind750:IMPC;inj661:IMPC;intenz:4319;irs1563.45632:R01127_c;isb619:I…	-1000.0	1000.0			0	0
R15538ABD_LR-25	1 MNXM1264@MNXC3 + 1 MNXM12@MNXC3 --> 1 MNXM21@MNXC3 + 1 MNXM92@MNXC3	R_R15538ABD_LR	1*gene:PP1377;1*gene:PP3280	MNXR209	2.3.1.-;2.3.1.16;2.3.1.174	biopath:Biodegradation_of_Benzoate-1_(aerobic);biopath:Biodegradation_of_Benzoate_(using_Hydroxylation);biopath:Pathway_of_4-Hydroxybenzoate;kegg:Benzoate degradation;kegg:Microbial metabolism in diverse environments;kegg:Phenylalanine metabolism;seed:Benzoate transport and degradation cluster;seed:Chloroaromatic degradation pathway	bigg:3OXCOAT;biopath:RXN00946;brenda:BR48623;ec:2.3.1.-;ec:2.3.1.16;ec:2.3.1.174;ecocyc:RXN-3641;iabaylyiv4:RXN-3641;ijn746:3OXCOAT;imo1053-pao1:3OXACOA;imo1056:3OXACOA;intenz:15776;irs1563.45632:R00829_c;kegg:R00829;rhea:19481;rhea:19482;rhea:19483;rhea:19484;seed:rxn00598	0	1000.0			0	0
RF09BEF23_RL-1000	1 MNXM1264@MNXC3 + 1 MNXM25@MNXC3 <-- 1 MNXM716@MNXC3 + 1 MNXM92@MNXC3	R_RF09BEF23_RL	1*gene:PP3951+1*gene:PP3952	MNXR184	2.8.3.6	biopath:Biodegradation_of_Benzoate-1_(aerobic);biopath:Biodegradation_of_Benzoate_(using_Hydroxylation);biopath:Degradation_of_Catechol;biopath:Pathway_of_4-Hydroxybenzoate;kegg:Benzoate degradation;kegg:Metabolic pathways;kegg:Microbial metabolism in diverse environments;seed:Benzoate catabolism;seed:Catechol branch of beta-ketoadipate pathway;seed:Chloroaromatic degradation pathway	bigg:3OADPCOAT;biopath:RXN01488;brenda:BR48131;ec:2.8.3.6;iabaylyiv4:3-OXOADIPATE-COA-TRANSFERASE-RXN;ijn746:3OADPCOAT;imo1053-pao1:PCAIJ;imo1056:PCAIJ;intenz:3165;kegg:R02990;rhea:12048;rhea:12049;rhea:12050;rhea:12051;seed:rxn02143	-1000.0	0			0	0
RA183C210_RL-622	1 MNXM1264@MNXC3 + 1 MNXM90545@MNXC3 <-- 1 MNXM2784@MNXC3	R_RA183C210_RL	1*gene:PP3282+1*gene:PP3284	MNXR55618			bigg:HADPCOADH;ijn746:HADPCOADH;seed:rxn12773	-1000.0	0			0	0
R17F3A914_RL-35	1 MNXM1265@MNXC3 + 1 MNXM1@MNXC3 + 1 MNXM7@MNXC3 <-- 1 MNXM3@MNXC3 + 1 MNXM602@MNXC3	R_R17F3A914_RL	1*gene:PP5079	MNXR4842	2.7.1.71	biopath:Biosynthesis_of_Chorismate;biopath:Biosynthesis_of_aromatic_amino_acids_(L-Phenylalanine,_L-Tyrosine,_L-Tryptophan)_and_of_quinone_cofactors;biopath:Pathway_of_Shikimate;kegg:Biosynthesis of secondary metabolites;kegg:Metabolic pathways;kegg:Phenylalanine, tyrosine and tryptophan biosynthesis;metacyc:chorismate biosynthesis from 3-dehydroquinate;seed:Benzoate transport and degradation clu…	bigg:SHKK;biopath:RXN00448;brenda:BR47798;ec:2.7.1.71;ecocyc:SHIKIMATE-KINASE-RXN;iabaylyiv4:SHIKIMATE-KINASE-RXN;iaf1260:SHKK;iaf692:SHKK;iag612:rbs_189;iao358:rll_60;igt196:SHKK;iin800:ARO1_4;iit341:SHKK;ijn746:SHKK;ijr904.45632:SHKK;ijr904:SHKK;imeo21:SHKK;imm904:SHKK;imo1053-pao1:SHKK;imo1056:SHKK;ind750:SHKK;inj661:SHKK;intenz:2901;isb619:SHKK;iso783:SHKK;iyo844:SHKK;kegg:R02412;metacyc:SHIK…	-1000.0	0			0	0
R5F01904_B-321	1 MNXM1265@MNXC3 + 1 MNXM73@MNXC3 <==> 1 MNXM1365@MNXC3 + 1 MNXM9@MNXC3	R_R5F01904_B	1*gene:PP1770	MNXR4464	2.5.1.19	biopath:Biosynthesis_of_Chorismate;biopath:Biosynthesis_of_aromatic_amino_acids_(L-Phenylalanine,_L-Tyrosine,_L-Tryptophan)_and_of_quinone_cofactors;biopath:Pathway_of_Shikimate;kegg:Biosynthesis of secondary metabolites;kegg:Metabolic pathways;kegg:Phenylalanine, tyrosine and tryptophan biosynthesis;metacyc:chorismate biosynthesis from 3-dehydroquinate;seed:Chorismate Synthesis;unipathway:choris…	bigg:PSCVT;bigg:PSCVTi;biopath:RXN00512;brenda:BR47516;ec:2.5.1.19;ecocyc:2.5.1.19-RXN;iabaylyiv4:2.5.1.19-RXN;iaf1260:PSCVT;iaf692:PSCVT;iao358:rll_53;igt196:PSCVT;iin800:ARO1_5;iit341:PSCVT;ijn746:PSCVT;ijr904.45632:PSCVT;ijr904:PSCVT;imeo21:PSCVT;imm904:PSCVTi;imo1053-pao1:PSCVT;imo1056:PSCVT;ind750:PSCVTi;inj661:PSCVT;intenz:2724;irs1563.45632:R03460_c;isb619:PSCVT;iso783:PSCVT;iyo844:PSCVT;k…	-1000.0	1000.0			0	0
RDE46A37E_B-917	1 MNXM1269@MNXC3 + 1 MNXM12@MNXC3 <==> 1 MNXM21@MNXC3 + 1 MNXM925@MNXC3	R_RDE46A37E_B	1*gene:PP4175	MNXR35617	2.3.1.179;2.3.1.180;2.3.1.38;2.3.1.41;2.3.1.85;2.3.1.86	kegg:Fatty acid biosynthesis;kegg:Metabolic pathways;metacyc:fatty acid biosynthesis initiation II;metacyc:superpathway of fatty acid biosynthesis initiation (E. coli)	bigg:ACOATA;bigg:ACOATAm;ec:2.3.1.179;ec:2.3.1.180;ec:2.3.1.38;ec:2.3.1.41;ec:2.3.1.85;ec:2.3.1.86;iaf1260:ACOATA;iag612:rbs_109;iag612:rbs_110;iin800:FAS1_s;iit341:ACOATA;ijn746:ACOATA;ijr904.45632:ACOATA;ijr904:ACOATA;imm904:ACOATA;imm904:ACOATAm;ind750:ACOATA;ind750:ACOATAm;irs1563.45632:R01624_c;irs1563.45632:R01624_p;isb619:ACOATA;iso783:ACOATA;kegg:R01624;metacyc:ACP-S-ACETYLTRANSFER-RXN;ob…	-1000.0	1000.0			0	0
RA15AFF86_RL-620	1 MNXM1269@MNXC3 + 1 MNXM13@MNXC3 <-- 1 MNXM184@MNXC3	R_RA15AFF86_RL	1*gene:PP4175	MNXR3381	4.1.1.87		bigg:MACPD;brenda:BR48970;ec:4.1.1.87;iabaylyiv4:MALONYL-ACPDECARBOX-RXN;iaf1260:MACPD;ijn746:MACPD;ijr904.45632:MACPD;ijr904:MACPD;imo1053-pao1:MACPD;imo1056:MACPD;isb619:MACPD;iso783:MACPD;kegg:R09482;seed:rxn08861	-1000.0	0			0	0
R67D3D8EC_RL-347	1 MNXM126@MNXC3 + 1 MNXM1@MNXC3 + 1 MNXM7@MNXC3 <-- 1 MNXM189@MNXC3 + 1 MNXM3@MNXC3	R_R67D3D8EC_RL	1*gene:PP3178	MNXR2756	2.7.1.31	biopath:Glycolysis_and_Gluconeogenesis_(extended);biopath:Metabolism_of_L-Serine_and_Glycine;kegg:Biosynthesis of secondary metabolites;kegg:Glycerolipid metabolism;kegg:Glycine, serine and threonine metabolism;kegg:Glyoxylate and dicarboxylate metabolism;kegg:Metabolic pathways;metacyc:glycolate and glyoxylate degradation I;metacyc:photorespiration;seed:Allantoin Utilization;seed:Allantoin degra…	bigg:GLYCK;biopath:RXN00057;brenda:BR47771;brenda:BS370516;ec:2.7.1.31;ecocyc:GLY3KIN-RXN;iabaylyiv4:GLY3KIN-RXN;iaf1260:GLYCK;ijn746:GLYCK;ijr904.45632:GLYCK;ijr904:GLYCK;imeo21:GLYCK;imo1053-pao1:GLYCK;imo1056:GLYCK;inj661:GLYCK;intenz:19198;isb619:GLYCK;iyo844:GLYCK;kegg:R01514;metacyc:GLY3KIN-RXN;rhea:23516;rhea:23517;rhea:23518;rhea:23519;seed:rxn01102;upa:UCR01514;upa:UER00833;upa:UER00917	-1000.0	0			0	0
RFDE90BF1_B-1054	1 MNXM126@MNXC3 + 1 MNXM3@MNXC3 <==> 1 MNXM261@MNXC3 + 1 MNXM7@MNXC3	R_RFDE90BF1_B	1*gene:PP4963	MNXR4189	2.7.2.3	biopath:Connection_between_PPP_and_TCA;biopath:Gluconeogenesis_(Atlas_S._27,_28);biopath:Glycolysis_(Atlas_S._27,_28);biopath:Glycolysis_and_Gluconeogenesis_(extended);kegg:Biosynthesis of secondary metabolites;kegg:Carbon fixation in photosynthetic organisms;kegg:Glycolysis / Gluconeogenesis;kegg:Metabolic pathways;kegg:Microbial metabolism in diverse environments;metacyc:1-butanol autotrophic b…	bigg:PGK;biopath:RXN00796;brenda:BR47826;ec:2.7.2.3;ecocyc:PHOSGLYPHOS-RXN;iabaylyiv4:PHOSGLYPHOS-RXN;iaf1260:PGK;iaf692:PGK;iao358:rll_321;igt196:PGK;iin800:PGK1;iit341:PGK;ijn746:PGK;ijr904.45632:PGK;ijr904:PGK;imeo21:PGK;imm904:PGK;imo1053-pao1:PGK;imo1056:PGK;ind750:PGK;inj661:PGK;intenz:2981;ips189:PGK;irs1563.45632:R01512_c;irs1563.45632:R01512_p;isb619:PGK;iso783:PGK;iyo844:PGK;kegg:R01512…	-1000.0	1000.0			0	0
R435A649E_B-218	1 MNXM126@MNXC3 <==> 1 MNXM275@MNXC3	R_R435A649E_B	1*gene:PP5056	MNXR4195	5.4.2.1;5.4.2.4	biopath:Connection_between_PPP_and_TCA;biopath:Gluconeogenesis_(Atlas_S._27,_28);biopath:Glycolysis_(Atlas_S._27,_28);biopath:Glycolysis_and_Gluconeogenesis_(extended);biopath:Metabolism_of_L-Serine_and_Glycine;biopath:Serine-isocitrate_lyase_pathway;kegg:Biosynthesis of secondary metabolites;kegg:Glycine, serine and threonine metabolism;kegg:Glycolysis / Gluconeogenesis;kegg:Metabolic pathways;k…	bigg:PGM;biopath:RXN00422;brenda:BR17;brenda:BS1158;ec:5.4.2.1;ec:5.4.2.4;ecocyc:3PGAREARR-RXN;iabaylyiv4:3PGAREARR-RXN;iaf1260:PGM;iaf692:PGM;iag612:rbs_70;iao358:rll_326;iao358:rll_476;iao358:rll_481;igt196:PGM;iin800:GPM1_2;iin800:GPM2;iin800:GPM3;iit341:PGM;ijn746:PGM;ijr904.45632:PGM;ijr904:PGM;imeo21:PGM;imm904:PGM;imo1053-pao1:PGM;imo1056:PGM;ind750:PGM;inj661:PGM;intenz:4989;ips189:PGM;ir…	-1000.0	1000.0			0	0
R2DA81553_B-136	1 MNXM1277@MNXC3 + 1 MNXM21@MNXC3 <==> 1 MNXM12@MNXC3 + 1 MNXM4815@MNXC3	R_R2DA81553_B	1*gene:PP0338	MNXR55828	2.3.1.12	seed:Acetoin, butanediol metabolism;seed:Lipoic acid metabolism	bigg:PDHbr;brenda:BS320377;ec:2.3.1.12;iao358:rll_310;iin800:LAT1;ijn746:PDHbr;imeo21:PDHbr;inj661:PDHbr;metacyc:DIHYDLIPACETRANS-RXN;obsolete:rxn06179;rhea:33151;rhea:33152;rhea:33153;rhea:33154;seed:rxn01871	-1000.0	1000.0			0	0
RA9CBEC2A_RL-661	1 MNXM1277@MNXC3 + 1 MNXM382@MNXC3 <-- 1 MNXM12@MNXC3 + 1 MNXM91300@MNXC3	R_RA9CBEC2A_RL	1*gene:PP4189	MNXR55588	2.3.1.61		bigg:GLCOASYNT;ec:2.3.1.61;ijn746:GLCOASYNT;seed:rxn01873	-1000.0	0			0	0
R36A323A8_B-161	1 MNXM1277@MNXC3 + 1 MNXM92@MNXC3 <==> 1 MNXM12@MNXC3 + 1 MNXM90660@MNXC3	R_R36A323A8_B	1*gene:PP4188	MNXR55017	2.3.1.61		bigg:AKGDb;bigg:AKGDbm;bigg:AKGDbr;ec:2.3.1.61;ijn746:AKGDbr;imeo21:AKGDb;imm904:AKGDbm;ind750:AKGDbm;inj661:AKGDb;isb619:AKGDb;obsolete:rxn06180;seed:rxn01872	-1000.0	1000.0			0	0
R5D3D40E0_LR-314	1 MNXM1280@MNXC3 + 1 MNXM1@MNXC3 + 1 MNXM6@MNXC3 --> 1 MNXM245@MNXC3 + 1 MNXM5@MNXC3 + 1 MNXM9@MNXC3	R_R5D3D40E0_LR	1*gene:PP4811	MNXR2454	1.2.1.41	biopath:Biosynthesis_of_L-Proline;biopath:Conversion_of_L-Glutamate_into_L-Ornithine;biopath:Conversion_of_L-Glutamate_into_L-Proline;biopath:Metabolism_of_L-Glutamate,_L-Aspartate_and_related_compounds;biopath:Metabolism_of_L-Proline_and_L-Hydroxyproline;kegg:Arginine and proline metabolism;kegg:Metabolic pathways;metacyc:citrulline biosynthesis;metacyc:proline biosynthesis I;seed:Proline, 4-hyd…	bigg:G5SD;bigg:G5SDym;biopath:RXN00224;brenda:BR36782;ec:1.2.1.41;ecocyc:GLUTSEMIALDEHYDROG-RXN;iabaylyiv4:GLUTSEMIALDEHYDROG-RXN;iaf1260:G5SD;iag612:rbs_393;iao358:rll_335;ijn746:G5SD;ijr904.45632:G5SD;ijr904:G5SD;imeo21:G5SD;imm904:G5SD;imo1053-pao1:G5SD;imo1056:G5SD;ind750:G5SD;inj661:G5SD;intenz:1384;irs1563.45632:R03313_c;iso783:G5SD;iyo844:G5SD;kegg:R03313;metacyc:GLUTSEMIALDEHYDROG-RXN;obs…	0	1000.0			0	0
RBA1EB653_RL-736	1 MNXM1280@MNXC3 + 1 MNXM7@MNXC3 <-- 1 MNXM3@MNXC3 + 1 MNXM89557@MNXC3	R_RBA1EB653_RL	1*gene:PP0691	MNXR32778	2.7.2.11	biopath:Biosynthesis_of_L-Proline;biopath:Conversion_of_L-Glutamate_into_L-Ornithine;biopath:Conversion_of_L-Glutamate_into_L-Proline;biopath:Metabolism_of_L-Glutamate,_L-Aspartate_and_related_compounds;biopath:Metabolism_of_L-Proline_and_L-Hydroxyproline;kegg:Arginine and proline metabolism;kegg:Metabolic pathways;metacyc:citrulline biosynthesis;metacyc:proline biosynthesis I;seed:Proline, 4-hyd…	bigg:GLU5K;bigg:GLU5Km;biopath:RXN00674;brenda:BR47821;ec:2.7.2.11;ecocyc:GLUTKIN-RXN;iabaylyiv4:GLUTKIN-RXN;iaf1260:GLU5K;iaf692:GLU5K;iag612:rbs_182;iag612:rbs_183;iao358:rll_336;ijn746:GLU5K;ijr904.45632:GLU5K;ijr904:GLU5K;imeo21:GLU5K;imm904:GLU5K;imo1053-pao1:GLU5K;imo1056:GLU5K;ind750:GLU5K;inj661:GLU5K;intenz:2989;irs1563.45632:R00239_c;irs1563.45632:R00239_p;iso783:GLU5K;iyo844:GLU5K;kegg…	-1000.0	0			0	0
RF3AF94EC_RL-1013	1 MNXM1281@MNXC3 + 1 MNXM9@MNXC3 <-- 1 MNXM1482@MNXC3 + 1 MNXM2@MNXC3	R_RF3AF94EC_RL	1*gene:PP0059	MNXR2969	3.1.3.15	biopath:Biosynthesis_and_degradation_of_L-Histidine;biopath:Biosynthesis_of_Histidine;kegg:Biosynthesis of secondary metabolites;kegg:Histidine metabolism;kegg:Metabolic pathways;metacyc:histidine biosynthesis;unipathway:L-histidine biosynthesis	bigg:HISTP;biopath:RXN00548;brenda:BR19199;ec:3.1.3.15;ecocyc:HISTIDPHOS-RXN;iabaylyiv4:HISTIDPHOS-RXN;iaf1260:HISTP;iaf692:HISTP;iag612:rbs_405;iao358:rll_197;igt196:HISTP;iin800:HIS2;ijn746:HISTP;ijr904.45632:HISTP;ijr904:HISTP;imeo21:HISTP;imm904:HISTP;imo1053-pao1:HISTP;imo1056:HISTP;ind750:HISTP;inj661:HISTP;intenz:3290;irs1563.45632:R03013_c;isb619:HISTP;iso783:HISTP;iyo844:HISTP;kegg:R0301…	-1000.0	0			0	0
RBF9973C8_RL-770	1 MNXM1287@MNXC3 + 1 MNXM15@MNXC3 <-- 1 MNXM2@MNXC3 + 1 MNXM496@MNXC3	R_RBF9973C8_RL	1*gene:PP5036	MNXR2274	3.5.3.13	kegg:Histidine metabolism;metacyc:histidine degradation II;unipathway:L-histidine degradation into L-glutamate	bigg:FORGLUIH;brenda:BR22723;ec:3.5.3.13;ijn746:FORGLUIH;imo1053-pao1:FORMD;imo1056:FORMD;intenz:4301;kegg:R02286;metacyc:FORMIMINOGLUTAMATE-DEIMINASE-RXN;rhea:22832;rhea:22833;rhea:22834;rhea:22835;seed:rxn01640;upa:UCR02286;upa:UER00553	-1000.0	0			0	0
R30F04FA7_LR-149	1 MNXM1287@MNXC3 + 1 MNXM2@MNXC3 --> 1 MNXM39@MNXC3 + 1 MNXM89557@MNXC3	R_R30F04FA7_LR	1*gene:PP5029	MNXR31971	3.5.1.68	kegg:Glyoxylate and dicarboxylate metabolism;kegg:Histidine metabolism;metacyc:histidine degradation II;unipathway:L-histidine degradation into L-glutamate	bigg:NFORGLUAH;brenda:BR22707;ec:3.5.1.68;ijn746:NFORGLUAH;intenz:4252;kegg:R00525;metacyc:N-FORMYLGLUTAMATE-DEFORMYLASE-RXN;rhea:12476;rhea:12477;rhea:12478;rhea:12479;seed:rxn00375;upa:UCR00525;upa:UER00554	0	1000.0			0	0
R4E015DC_RL-258	1 MNXM1290@MNXC3 + 1 MNXM19@MNXC3 + 1 MNXM1@MNXC3 <-- 1 MNXM16@MNXC3 + 1 MNXM90976@MNXC3	R_R4E015DC_RL	1*gene:PP4827	MNXR32098	2.1.1.130	kegg:Metabolic pathways;kegg:Porphyrin and chlorophyll metabolism;seed:Coenzyme B12 biosynthesis;seed:Transport of Nickel and Cobalt;unipathway:adenosylcobalamin biosynthesis	bigg:PC20M;ec:2.1.1.130;ijn746:PC20M;imeo21:PC20M;imo1053-pao1:PC20M;imo1056:PC20M;inj661:PC20M;kegg:R03948;seed:rxn02775;upa:UCR03948;upa:UER00212	-1000.0	0			0	0
RDE890339_LR-919	1 MNXM1290@MNXC3 + 1 MNXM1@MNXC3 + 0.5 MNXM4@MNXC3 --> 1 MNXM1291@MNXC3	R_RDE890339_LR	1*gene:PP4829					0	1000.0			0	0
R3FDA3D55_LR-200	1 MNXM1291@MNXC3 + 1 MNXM16@MNXC3 --> 1 MNXM1441@MNXC3 + 1 MNXM19@MNXC3 + 2 MNXM1@MNXC3	R_R3FDA3D55_LR	1*gene:PP4826	MNXR4114	2.1.1.131	kegg:Metabolic pathways;kegg:Porphyrin and chlorophyll metabolism;seed:Coenzyme B12 biosynthesis;unipathway:adenosylcobalamin biosynthesis	bigg:PC17M;ec:2.1.1.131;ijn746:PC17M;imeo21:PC17M;imo1053-pao1:PC17M;imo1056:PC17M;inj661:PC17M;intenz:2230;kegg:R05180;pubmed:8405386;rhea:12761;rhea:12762;rhea:12763;rhea:12764;seed:rxn03513;upa:UCR05180;upa:UER00214	0	1000.0			0	0
RD90F5BC3_B-895	1 MNXM1298@MNXC3 + 1 MNXM12@MNXC3 <==> 1 MNXM4927@MNXC3 + 1 MNXM925@MNXC3	R_RD90F5BC3_B	1*gene:PP1408	MNXR47315			bigg:3HAACOAT140;ijn746:3HAACOAT140;seed:rxn12755	-1000.0	1000.0			0	0
R71CD7CDF_B-403	1 MNXM1298@MNXC3 + 1 MNXM5@MNXC3 <==> 1 MNXM1@MNXC3 + 1 MNXM4994@MNXC3 + 1 MNXM6@MNXC3	R_R71CD7CDF_B	1*gene:PP1914	MNXR188	1.1.1.100;2.3.1.85;2.3.1.86	kegg:Fatty acid biosynthesis;kegg:Metabolic pathways;seed:Fatty Acid Biosynthesis FASII	bigg:3OAR140;ec:1.1.1.100;ec:2.3.1.85;ec:2.3.1.86;iabaylyiv4:0-3OXOACP-REDUCTASE-RXN;iabaylyiv4:C14;iaf1260:3OAR140;ijn746:3OAR140;imo1053-pao1:HTDR6;imo1056:HTDR6;kegg:R04566;obsolete:rxn07988r;seed:rxn05342	-1000.0	1000.0			0	0
RC7FE3812_LR-807	1 MNXM1298@MNXC3 --> 1 MNXM2@MNXC3 + 1 MNXM3106@MNXC3	R_RC7FE3812_LR	1*gene:PP1602;1*gene:PP4174	MNXR144	2.3.1.85;2.3.1.86;4.2.1.59;4.2.1.61	kegg:Fatty acid biosynthesis;kegg:Metabolic pathways	bigg:3HAD140;ec:2.3.1.85;ec:2.3.1.86;ec:4.2.1.59;ec:4.2.1.61;iaf1260:3HAD140;ijn746:3HAD140;kegg:R04568;seed:rxn05335	0	1000.0			0	0
R7B007A06_RL-440	1 MNXM12@MNXC3 + 1 MNXM131@MNXC3 + 1 MNXM1@MNXC3 <-- 1 MNXM21@MNXC3 + 1 MNXM2@MNXC3 + 1 MNXM46@MNXC3	R_R7B007A06_RL	1*gene:PP4194	MNXR1298	2.3.3.1;2.3.3.3;4.1.3.7	biopath:Citrate_cycle_(TCA_cycle);biopath:Citrate_cycle_(TCA_cycle,_shortest);biopath:Citrate_cycle_(TCA_cycle,_simplified);biopath:Degradation_of_Acetyl-CoA_(Citratecycle);biopath:Glyoxylate_cycle;biopath:Reactions_of_Pyruvate_and_Phosphoenolpyruvate;kegg:2-Oxocarboxylic acid metabolism;kegg:Biosynthesis of secondary metabolites;kegg:Citrate cycle (TCA cycle);kegg:Glyoxylate and dicarboxylate me…	bigg:CS;bigg:CSm;bigg:CSp;biopath:RXN00484;brenda:BR44118;ec:2.3.3.1;ec:2.3.3.3;ec:4.1.3.7;ecocyc:CITSYN-RXN;iabaylyiv4:CITSYN-RXN;iaf1260:CS;iaf692:CS;iag612:rbs_112;iag612:rbs_113;iag612:rbs_114;iao358:rll_169;iin800:CIT1;iin800:CIT2;iin800:CIT3;iit341:CS;ijn746:CS;ijr904.45632:CS;ijr904:CS;imeo21:CS;imm904:CSm;imm904:CSp;imo1053-pao1:CS;imo1056:CS;ind750:CSm;ind750:CSp;inj661:CS;intenz:10507;i…	-1000.0	0			0	0
R43732CB3_B-220	1 MNXM12@MNXC3 + 1 MNXM133@MNXC3 <==> 2 MNXM21@MNXC3	R_R43732CB3_B97;R_R43732CB3_B96	1*gene:PP2051	MNXR341	2.3.1.16;2.3.1.9	biopath:Biodegradation_of_Benzoate_(anaerobic);biopath:Biodegradation_of_Nitrobenzene;biopath:Biosynthesis_of_Cholesterol_(Atlas_S._85,_86);biopath:Biosynthesis_of_Fatty_acids_(over_CoA);biopath:Fermentation_of_Butanol_and_Butyric_acid;biopath:Glycolytic_fermentation_and_Lactate_converting_fermentations;biopath:Metabolism_of_Propanoate;biopath:Metabolism_of_Tryptophan_(extended);biopath:beta-Oxid…	aragem.45632:R00238_p;bigg:ACACT1;bigg:ACACT1m;bigg:ACACT1r;bigg:ACACT1rm;bigg:ACACT1x;bigg:KAT1;biopath:RXN00225;biopath:RXN01163;brenda:BR44092;ec:2.3.1.16;ec:2.3.1.9;ecocyc:ACETYL-COA-ACETYLTRANSFER-RXN;iabaylyiv4:ACETYL-COA-ACETYLTRANSFER-RXN;iaf1260:ACACT1r;iaf1260:KAT1;iaf692:ACACT1;iao358:rll_136;iin800:ERG10;iit341:ACACT1r;ijn746:ACACT1r;ijn746:KAT1;ijr904.45632:ACACT1r;ijr904:ACACT1r;ime…	-1000.0	1000.0			0	0
R43732CB3_B-221	1 MNXM12@MNXC3 + 1 MNXM133@MNXC3 <==> 2 MNXM21@MNXC3	R_R43732CB3_B97;R_R43732CB3_B96	1*gene:PP2137;1*gene:PP2215	MNXR341	2.3.1.16;2.3.1.9	biopath:Biodegradation_of_Benzoate_(anaerobic);biopath:Biodegradation_of_Nitrobenzene;biopath:Biosynthesis_of_Cholesterol_(Atlas_S._85,_86);biopath:Biosynthesis_of_Fatty_acids_(over_CoA);biopath:Fermentation_of_Butanol_and_Butyric_acid;biopath:Glycolytic_fermentation_and_Lactate_converting_fermentations;biopath:Metabolism_of_Propanoate;biopath:Metabolism_of_Tryptophan_(extended);biopath:beta-Oxid…	aragem.45632:R00238_p;bigg:ACACT1;bigg:ACACT1m;bigg:ACACT1r;bigg:ACACT1rm;bigg:ACACT1x;bigg:KAT1;biopath:RXN00225;biopath:RXN01163;brenda:BR44092;ec:2.3.1.16;ec:2.3.1.9;ecocyc:ACETYL-COA-ACETYLTRANSFER-RXN;iabaylyiv4:ACETYL-COA-ACETYLTRANSFER-RXN;iaf1260:ACACT1r;iaf1260:KAT1;iaf692:ACACT1;iao358:rll_136;iin800:ERG10;iit341:ACACT1r;ijn746:ACACT1r;ijn746:KAT1;ijr904.45632:ACACT1r;ijr904:ACACT1r;ime…	0	1000.0			0	0
R68663034_LR-351	1 MNXM12@MNXC3 + 1 MNXM14168@MNXC3 + 2 MNXM2@MNXC3 --> 1 MNXM1@MNXC3 + 1 MNXM21@MNXC3 + 1 MNXM2784@MNXC3 + 1 MNXM90545@MNXC3	R_R68663034_LR	1*gene:PP3270+1*gene:PP3280+1*gene:PP3283					0	1000.0			0	0
RFFDD1B42_RL-1059	1 MNXM12@MNXC3 + 1 MNXM1563@MNXC3 <-- 1 MNXM2@MNXC3 + 1 MNXM480@MNXC3 + 1 MNXM92@MNXC3	R_RFFDD1B42_RL	1*gene:PP1530	MNXR5036	2.3.1.117	biopath:Biosynthesis_of_L-Lysine_from_L-Aspartate_(in_bacteria);biopath:Metabolism_of_L-Lysine,_L-Threonine,_L-Methionine,_and_L-Cysteine;kegg:Lysine biosynthesis;kegg:Metabolic pathways;kegg:Microbial metabolism in diverse environments;unipathway:L-lysine biosynthesis via DAP pathway	bigg:THDPS;biopath:RXN01041;ec:2.3.1.117;ecocyc:TETHYDPICSUCC-RXN;iabaylyiv4:TETHYDPICSUCC-RXN;iaf1260:THDPS;igt196:THDPS;iit341:THDPS;ijn746:THDPS;ijr904.45632:THDPS;ijr904:THDPS;imeo21:THDPS;imo1053-pao1:THDPS;imo1056:THDPS;inj661:THDPS;intenz:2385;isb619:THDPS;iso783:THDPS;kegg:R04365;rhea:17325;rhea:17326;rhea:17327;rhea:17328;seed:rxn03031;upa:UCR04365;upa:UER00019	-1000.0	0			0	0
RBEEDC538_RL-765	1 MNXM12@MNXC3 + 1 MNXM1756@MNXC3 + 1 MNXM1@MNXC3 <-- 1 MNXM70@MNXC3 + 1 MNXM92@MNXC3	R_RBEEDC538_RL	1*gene:PP4479+1*gene:PP4480	MNXR879	2.3.1.109	kegg:Arginine and proline metabolism;unipathway:L-arginine degradation via AST pathway	bigg:AST;brenda:BR43973;ec:2.3.1.109;ecocyc:ARGININE-N-SUCCINYLTRANSFERASE-RXN;iabaylyiv4:ARGININE-N-SUCCINYLTRANSFERASE-RXN;iaf1260:AST;ijn746:AST;ijr904.45632:AST;ijr904:AST;imeo21:AST;inj661:AST;intenz:16503;iso783:AST;kegg:R00832;rhea:15185;rhea:15186;rhea:15187;rhea:15188;seed:rxn00601;upa:UCR00832;upa:UER00279	-1000.0	0			0	0
REE674EE6_B-991	1 MNXM12@MNXC3 + 1 MNXM184@MNXC3 <==> 1 MNXM40@MNXC3 + 1 MNXM925@MNXC3	R_REE674EE6_B	1*gene:PP1913	MNXR35619	2.3.1.0;2.3.1.39;2.3.1.85;2.3.1.86	kegg:Fatty acid biosynthesis;kegg:Metabolic pathways;seed:Fatty Acid Biosynthesis FASII	bigg:MCOATA;bigg:MCOATAm;ec:2.3.1.0;ec:2.3.1.39;ec:2.3.1.85;ec:2.3.1.86;iabaylyiv4:MALONYL-COA-ACP-TRANSACYL-RXN;iaf1260:MCOATA;iag612:rbs_446;iao358:rll_134;iin800:FAS1_1;iin800:MCT1;iit341:MCOATA;ijn746:MCOATA;ijr904.45632:MCOATA;ijr904:MCOATA;imeo21:MCOATA;imm904:MCOATA;imm904:MCOATAm;imo1053-pao1:MCOATA;imo1056:MCOATA;ind750:MCOATA;ind750:MCOATAm;inj661:MCOATA;irs1563.45632:R01626_c;isb619:MC…	-1000.0	1000.0			0	0
RAC0608E7_RL-675	1 MNXM12@MNXC3 + 1 MNXM1@MNXC3 + 1 MNXM396@MNXC3 <-- 1 MNXM2@MNXC3 + 1 MNXM90341@MNXC3	R_RAC0608E7_RL		MNXR32754	3.1.2.4	biopath:Degradation_of_L-Valine;biopath:Metabolism_of_the_branched_amino_acids_(L-Leucine,_L-Isoleucine,_L-Valine);kegg:Metabolic pathways;kegg:Valine, leucine and isoleucine degradation;seed:Branched chain amino acid degradation regulons;seed:Valine degradation	bigg:3HBCOAHL;bigg:3HBCOAHLm;biopath:RXN00590;ec:3.1.2.4;ijn746:3HBCOAHL;iyo844:HIBHr;kegg:R05064;obsolete:rxn05742;pubmed:8824301;reactome:REACT_101449;reactome:REACT_102854;reactome:REACT_107222;reactome:REACT_148750;reactome:REACT_29772;reactome:REACT_34277;reactome:REACT_78256;reactome:REACT_83218;reactome:REACT_83318;reactome:REACT_919;reactome:REACT_93703;reactome:REACT_96788;reactome:REACT…	-1000.0	0			0	0
REF6E1A18_RL-995	1 MNXM12@MNXC3 + 1 MNXM1@MNXC3 + 1 MNXM730@MNXC3 <-- 1 MNXM21@MNXC3 + 1 MNXM89557@MNXC3	R_REF6E1A18_RL	1*gene:PP1346;1*gene:PP5185	MNXR30582	2.1.4.1;2.3.1.1	biopath:Metabolism_of_L-Glutamate,_L-Aspartate_and_related_compounds;kegg:2-Oxocarboxylic acid metabolism;kegg:Arginine and proline metabolism;kegg:Biosynthesis of secondary metabolites;kegg:Metabolic pathways;metacyc:arginine biosynthesis II (acetyl cycle);metacyc:arginine biosynthesis III;metacyc:ornithine biosynthesis;seed:Arginine Biosynthesis;unipathway:L-arginine biosynthesis	bigg:ACGS;bigg:ACGSm;biopath:RXN00418;brenda:BR43962;ec:2.1.4.1;ec:2.3.1.1;ecocyc:N-ACETYLTRANSFER-RXN;iabaylyiv4:N-ACETYLTRANSFER-RXN;iaf1260:ACGS;iaf692:ACGS;iag612:rbs_115;iao358:rll_51;igt196:ACGS;iin800:ECM40_1;ijn746:ACGS;ijr904.45632:ACGS;ijr904:ACGS;imeo21:ACGS;imm904:ACGSm;imo1053-pao1:ACGS;imo1056:ACGS;ind750:ACGSm;inj661:ACGS;intenz:2269;isb619:ACGS;iso783:ACGS;iyo844:ACGS;kegg:R00259;…	-1000.0	0			0	0
R8149F79B_RL-458	1 MNXM12@MNXC3 + 1 MNXM1@MNXC3 + 1 MNXM7@MNXC3 <-- 1 MNXM3@MNXC3 + 1 MNXM481@MNXC3	R_R8149F79B_RL	1*gene:PP0631	MNXR1772	2.7.1.24	biopath:Biosynthesis_of_Coenzyme_A;biopath:Biosynthesis_of_Pantothenate,_Coenzyme_A_and_Holo-acyl_carrier_protein;biopath:Biosynthesis_of_Pantothenate,_Coenzyme_A_and_Holo-acyl_carrier_protein_(extended);kegg:Metabolic pathways;kegg:Pantothenate and CoA biosynthesis;metacyc:coenzyme A biosynthesis;unipathway:coenzyme A biosynthesis	bigg:DPCOAK;bigg:DPCOAKm;biopath:RXN00293;brenda:BR48063;ec:2.7.1.24;ecocyc:DEPHOSPHOCOAKIN-RXN;iabaylyiv4:DEPHOSPHOCOAKIN-RXN;iaf1260:DPCOAK;iaf692:DPCOAK;iao358:rll_475;igt196:DPCOAK;iin800:U96;iin800:U97;iit341:DPCOAK;ijn746:DPCOAK;ijr904.45632:DPCOAK;ijr904:DPCOAK;imeo21:DPCOAK;imm904:DPCOAK;imm904:DPCOAKm;imo1053-pao1:DPCOAK;imo1056:DPCOAK;ind750:DPCOAK;ind750:DPCOAKm;inj661:DPCOAK;intenz:28…	-1000.0	0			0	0
R7C093A0F_RL-442	1 MNXM12@MNXC3 + 1 MNXM1@MNXC3 + 1 MNXM89939@MNXC3 <-- 1 MNXM21@MNXC3 + 1 MNXM969@MNXC3	R_R7C093A0F_RL	1*gene:PP5411	MNXR55512	2.3.1.157;2.3.1.4	seed:Sialic Acid Metabolism;seed:UDP-N-acetylmuramate from Fructose-6-phosphate Biosynthesis;unipathway:UDP-N-acetyl-alpha-D-glucosamine biosynthesis	bigg:G1PACT;brenda:BS189550;ec:2.3.1.157;ec:2.3.1.4;iabaylyiv4:GLUCOSAMINE1PACETYL-RXN;iaf1260:G1PACT;iaf692:G1PACT;iao358:rll_161;igt196:G1PACT;iit341:G1PACT;ijn746:G1PACT;ijr904.45632:G1PACT;ijr904:G1PACT;imeo21:G1PACT;imo1053-pao1:G1PACT;imo1056:G1PACT;inj661:G1PACT;ips189:G1PACT;isb619:G1PACT;iso783:G1PACT;iyo844:G1PACTr;obsolete:rxn05752;seed:rxn03638;upa:UCY00033;upa:UER00532	-1000.0	0			0	0
RBF1BC307_RL-769	1 MNXM12@MNXC3 + 1 MNXM1@MNXC3 + 1 MNXM985@MNXC3 <-- 1 MNXM21@MNXC3 + 1 MNXM238@MNXC3 + 1 MNXM2@MNXC3	R_RBF1BC307_RL	1*gene:PP1025	MNXR3135	2.3.3.13;4.1.3.12	biopath:Biosynthesis_of_L-Leucine;biopath:Biosynthesis_of_L-Valine;biopath:Metabolism_of_the_branched_amino_acids_(L-Leucine,_L-Isoleucine,_L-Valine);kegg:2-Oxocarboxylic acid metabolism;kegg:Biosynthesis of secondary metabolites;kegg:Metabolic pathways;kegg:Pyruvate metabolism;kegg:Valine, leucine and isoleucine biosynthesis;metacyc:3-methylbutanol biosynthesis;metacyc:leucine biosynthesis;seed:…	bigg:IPPS;bigg:IPPSm;biopath:RXN01115;brenda:BR47381;ec:2.3.3.13;ec:4.1.3.12;ecocyc:2-ISOPROPYLMALATESYN-RXN;iabaylyiv4:2-ISOPROPYLMALATESYN-RXN;iaf1260:IPPS;iaf692:IPPS;iag612:rbs_108;iao358:rll_227;igt196:IPPS;iin800:LEU4;ijn746:IPPS;ijr904.45632:IPPS;ijr904:IPPS;imeo21:IPPS;imm904:IPPS;imm904:IPPSm;imo1053-pao1:IPPS;imo1056:IPPS;ind750:IPPS;ind750:IPPSm;inj661:IPPS;intenz:10539;irs1563.45632:R…	-1000.0	0			0	0
R56D4FB79_RL-292	1 MNXM12@MNXC3 + 1 MNXM1@MNXC3 + 1 MNXM98@MNXC3 <-- 1 MNXM21@MNXC3 + 1 MNXM2@MNXC3 + 1 MNXM69@MNXC3	R_R56D4FB79_RL	1*gene:PP0356	MNXR3388	2.3.3.9;4.1.3.2	biopath:Glyoxylate_cycle;biopath:Reactions_of_Glyoxalate_(no_pathway);biopath:Serine-isocitrate_lyase_pathway;kegg:Glyoxylate and dicarboxylate metabolism;kegg:Metabolic pathways;kegg:Microbial metabolism in diverse environments;kegg:Pyruvate metabolism;metacyc:TCA cycle IV (2-oxoglutarate decarboxylase);metacyc:TCA cycle V (2-oxoglutarate:ferredoxin oxidoreductase);metacyc:chitin degradation to …	bigg:MALS;bigg:MALSp;biopath:RXN00920;brenda:BR47548;ec:2.3.3.9;ec:4.1.3.2;ecocyc:MALSYN-RXN;iabaylyiv4:MALSYN-RXN;iaf1260:MALS;iin800:DAL7;iin800:MLS1;iit341:MALS;ijn746:MALS;ijr904.45632:MALS;ijr904:MALS;imeo21:MALS;imm904:MALS;imm904:MALSp;imo1053-pao1:MALS;imo1056:MALS;ind750:MALSp;inj661:MALS;intenz:10569;irs1563.45632:R00472_x;iso783:MALS;kegg:R00472;macie:M0053;metacyc:MALSYN-RXN;pir:I4071…	-1000.0	0			0	0
R2E6C727_B-139	1 MNXM12@MNXC3 + 1 MNXM2575@MNXC3 <==> 1 MNXM4928@MNXC3 + 1 MNXM925@MNXC3	R_R2E6C727_B	1*gene:PP1408	MNXR47312			bigg:3HAACOAT100;ijn746:3HAACOAT100;seed:rxn12752	-1000.0	1000.0			0	0
R4ED73537_B-261	1 MNXM12@MNXC3 + 1 MNXM25@MNXC3 + 1 MNXM3@MNXC3 <==> 1 MNXM7@MNXC3 + 1 MNXM92@MNXC3 + 1 MNXM9@MNXC3	R_R4ED73537_B	1*gene:PP4185+1*gene:PP4186	MNXR4958	6.2.1.4;6.2.1.5	biopath:Citrate_cycle_(TCA_cycle);biopath:Citrate_cycle_(TCA_cycle,_shortest);biopath:Citrate_cycle_(TCA_cycle,_simplified);kegg:Biosynthesis of secondary metabolites;kegg:Carbon fixation pathways in prokaryotes;kegg:Citrate cycle (TCA cycle);kegg:Metabolic pathways;kegg:Microbial metabolism in diverse environments;kegg:Propanoate metabolism;seed:Serine-glyoxylate cycle;seed:TCA Cycle;unipathway:…	bigg:SUCOAS;bigg:SUCOASm;biopath:RXN00971;brenda:BR88;ec:6.2.1.4;ec:6.2.1.5;ecocyc:SUCCCOASYN-RXN;iabaylyiv4:SUCCCOASYN-RXN;iaf1260:SUCOAS;iag612:rbs_554;iao358:rll_611;iin800:LSC2;ijn746:SUCOAS;ijr904.45632:SUCOAS;ijr904:SUCOAS;imeo21:SUCOAS;imm904:SUCOASm;imo1053-pao1:SUCOAS;imo1056:SUCOAS;ind750:SUCOAS1m;inj661:SUCOAS;intenz:5063;irs1563.45632:R00405_m;isb619:SUCOAS;iso783:SUCOAS;iyo844:SUCOAS…	-1000.0	1000.0			0	0
REA1C9317_B-969	1 MNXM12@MNXC3 + 1 MNXM280@MNXC3 <==> 1 MNXM21@MNXC3 + 1 MNXM9@MNXC3	R_REA1C9317_B	1*gene:PP0774	MNXR4502	2.3.1.8	biopath:Glycolytic_fermentation_and_Lactate_converting_fermentations;biopath:Non-glycolytic_carbohydrate_fermentations;biopath:Synthesis_of_Acetate_(in_Clostridium_thermoaceticum);kegg:Carbon fixation pathways in prokaryotes;kegg:Metabolic pathways;kegg:Methane metabolism;kegg:Microbial metabolism in diverse environments;kegg:Pyruvate metabolism;kegg:Taurine and hypotaurine metabolism;metacyc:ace…	bigg:PTAr;biopath:RXN01329;brenda:BR44082;ec:2.3.1.8;ecocyc:PHOSACETYLTRANS-RXN;iabaylyiv4:PHOSACETYLTRANS-RXN;iaf1260:PTAr;iaf692:PTAr;iag612:rbs_118;iao358:rll_342;igt196:PTAr;iit341:PTAr;ijn746:PTAr;ijr904.45632:PTAr;ijr904:PTAr;imeo21:PTAr;imo1053-pao1:PTA;imo1053-pao1:PTAr;imo1056:PTA;imo1056:PTAr;inj661:PTAr;intenz:2276;ips189:PTAr;irs1563.45632:R00230_c;isb619:PTAr;iso783:PTAr;iyo844:PTAr;…	-1000.0	1000.0			0	0
RCD52FAA5_B-828	1 MNXM12@MNXC3 + 1 MNXM3407@MNXC3 <==> 1 MNXM4926@MNXC3 + 1 MNXM925@MNXC3	R_RCD52FAA5_B	1*gene:PP1408	MNXR47313			bigg:3HAACOAT120;ijn746:3HAACOAT120;seed:rxn12753	-1000.0	1000.0			0	0
R61AB5B6_B-330	1 MNXM12@MNXC3 + 1 MNXM3746@MNXC3 <==> 1 MNXM4930@MNXC3 + 1 MNXM925@MNXC3	R_R61AB5B6_B	1*gene:PP1408	MNXR47318			bigg:3HAACOAT80;ijn746:3HAACOAT80;seed:rxn12758	-1000.0	1000.0			0	0
R5F46211E_B-324	1 MNXM12@MNXC3 + 1 MNXM418@MNXC3 <==> 1 MNXM21@MNXC3 + 1 MNXM53@MNXC3	R_R5F46211E_B	1*gene:PP0840	MNXR4808	2.3.1.30	biopath:Biosynthesis_of_L-Cysteine_from_L-Serine_(in_plants);biopath:Biosynthesis_of_L-cysteine;biopath:Metabolism_of_L-Lysine,_L-Threonine,_L-Methionine,_and_L-Cysteine;biopath:Metabolism_of_L-Serine_and_Glycine;biopath:Metabolism_of_Sulfur_(extended);kegg:Cysteine and methionine metabolism;kegg:Metabolic pathways;kegg:Microbial metabolism in diverse environments;kegg:Sulfur metabolism;metacyc:c…	bigg:SERAT;bigg:SERATi;biopath:RXN01325;brenda:BR44030;ec:2.3.1.30;ecocyc:SERINE-O-ACETTRAN-RXN;iabaylyiv4:SERINE-O-ACETTRAN-RXN;iaf1260:SERAT;iaf692:SERAT;iag612:rbs_117;iao358:rll_103;igt196:SERAT;iin800:U48;iit341:SERAT;ijn746:SERAT;ijr904.45632:SERAT;ijr904:SERAT;imeo21:SERAT;imm904:SERATi;imo1053-pao1:SERAT;imo1056:SERAT;ind750:SERATi;inj661:SERAT;intenz:2298;irs1563.45632:R00586_c;isb619:SE…	-1000.0	1000.0			0	0
RF92CD813_B-1035	1 MNXM12@MNXC3 + 1 MNXM4199@MNXC3 <==> 1 MNXM4929@MNXC3 + 1 MNXM925@MNXC3	R_RF92CD813_B	1*gene:PP1408	MNXR47317			bigg:3HAACOAT60;ijn746:3HAACOAT60;seed:rxn12757	-1000.0	1000.0			0	0
RD9A71B34_LR-900	1 MNXM12@MNXC3 + 1 MNXM524@MNXC3 --> 1 MNXM21@MNXC3 + 1 MNXM86@MNXC3	R_RD9A71B34_LR		MNXR342	2.3.1.16;2.3.1.9	biopath:Degradation_of_L-Isoleucin;biopath:Metabolism_of_the_branched_amino_acids_(L-Leucine,_L-Isoleucine,_L-Valine);kegg:Biosynthesis of secondary metabolites;kegg:Metabolic pathways;kegg:Valine, leucine and isoleucine degradation;seed:Branched chain amino acid degradation regulons;seed:Isoleucine degradation	bigg:ACACT10m;bigg:MACCOAT;biopath:RXN01541;brenda:BS407013;ec:2.3.1.16;ec:2.3.1.9;iag612:rbs_50;ijn746:MACCOAT;imeo21:ACOACAT;imo1053-pao1:ACACT10rr;imo1056:ACACT10rr;inj661:ACOACAT;irs1563.45632:R00927_c;iyo844:ACACT10rr;kegg:R00927;obsolete:rxn11387r;pubmed:17371050;reactome:REACT_102321;reactome:REACT_103763;reactome:REACT_134455;reactome:REACT_135045;reactome:REACT_1478;reactome:REACT_1478.3…	0	1000.0			0	0
R428B1195_B-213	1 MNXM12@MNXC3 + 1 MNXM5389@MNXC3 <==> 1 MNXM6020@MNXC3 + 1 MNXM925@MNXC3	R_R428B1195_B	1*gene:PP1408	MNXR47314			bigg:3HAACOAT121;ijn746:3HAACOAT121;seed:rxn12754	-1000.0	1000.0			0	0
RC2C92F36_B-787	1 MNXM12@MNXC3 + 1 MNXM5390@MNXC3 <==> 1 MNXM6018@MNXC3 + 1 MNXM925@MNXC3	R_RC2C92F36_B	1*gene:PP1408	MNXR47316			bigg:3HAACOAT141;ijn746:3HAACOAT141;seed:rxn12756	-1000.0	1000.0			0	0
R9CBA3DDA_B-601	1 MNXM12@MNXC3 + 1 MNXM6198@MNXC3 <==> 1 MNXM1841@MNXC3 + 1 MNXM4928@MNXC3	R_R9CBA3DDA_B96;R_R9CBA3DDA_B97	1*gene:PP5003;1*gene:PP5005	MNXR1777			bigg:DPHAPC100;bigg:PHAPC100;ijn746:DPHAPC100;ijn746:PHAPC100;seed:rxn12759	-1000.0	0			0	0
R9CBA3DDA_B-602	1 MNXM12@MNXC3 + 1 MNXM6198@MNXC3 <==> 1 MNXM1841@MNXC3 + 1 MNXM4928@MNXC3	R_R9CBA3DDA_B96;R_R9CBA3DDA_B97	1*gene:PP5004	MNXR1777			bigg:DPHAPC100;bigg:PHAPC100;ijn746:DPHAPC100;ijn746:PHAPC100;seed:rxn12759	0	1000.0			0	0
RA5FC4DE2_B-644	1 MNXM12@MNXC3 + 1 MNXM6199@MNXC3 <==> 1 MNXM1841@MNXC3 + 1 MNXM4926@MNXC3	R_RA5FC4DE2_B97;R_RA5FC4DE2_B96	1*gene:PP5003;1*gene:PP5005	MNXR1778			bigg:DPHAPC120;bigg:PHAPC120;ijn746:DPHAPC120;ijn746:PHAPC120;seed:rxn12760	-1000.0	0			0	0
RA5FC4DE2_B-645	1 MNXM12@MNXC3 + 1 MNXM6199@MNXC3 <==> 1 MNXM1841@MNXC3 + 1 MNXM4926@MNXC3	R_RA5FC4DE2_B97;R_RA5FC4DE2_B96	1*gene:PP5004	MNXR1778			bigg:DPHAPC120;bigg:PHAPC120;ijn746:DPHAPC120;ijn746:PHAPC120;seed:rxn12760	0	1000.0			0	0
R86319ACD_B-487	1 MNXM12@MNXC3 + 1 MNXM6200@MNXC3 <==> 1 MNXM1841@MNXC3 + 1 MNXM4929@MNXC3	R_R86319ACD_B97;R_R86319ACD_B96	1*gene:PP5003;1*gene:PP5005	MNXR1782			bigg:DPHAPC60;bigg:PHAPC60;ijn746:DPHAPC60;ijn746:PHAPC60;seed:rxn12764	-1000.0	0			0	0
R86319ACD_B-488	1 MNXM12@MNXC3 + 1 MNXM6200@MNXC3 <==> 1 MNXM1841@MNXC3 + 1 MNXM4929@MNXC3	R_R86319ACD_B97;R_R86319ACD_B96	1*gene:PP5004	MNXR1782			bigg:DPHAPC60;bigg:PHAPC60;ijn746:DPHAPC60;ijn746:PHAPC60;seed:rxn12764	0	1000.0			0	0
RB67AD4E5_B-718	1 MNXM12@MNXC3 + 1 MNXM6201@MNXC3 <==> 1 MNXM1841@MNXC3 + 1 MNXM4930@MNXC3	R_RB67AD4E5_B96;R_RB67AD4E5_B97	1*gene:PP5003;1*gene:PP5005	MNXR1783			bigg:DPHAPC80;bigg:PHAPC80;ijn746:DPHAPC80;ijn746:PHAPC80;seed:rxn12765	-1000.0	0			0	0
RB67AD4E5_B-719	1 MNXM12@MNXC3 + 1 MNXM6201@MNXC3 <==> 1 MNXM1841@MNXC3 + 1 MNXM4930@MNXC3	R_RB67AD4E5_B96;R_RB67AD4E5_B97	1*gene:PP5004	MNXR1783			bigg:DPHAPC80;bigg:PHAPC80;ijn746:DPHAPC80;ijn746:PHAPC80;seed:rxn12765	0	1000.0			0	0
RF847B611_LR-1027	1 MNXM12@MNXC3 + 1 MNXM677@MNXC3 --> 1 MNXM21@MNXC3 + 1 MNXM342@MNXC3	R_RF847B611_LR	1*gene:PP2137	MNXR345	2.3.1.155;2.3.1.16;2.3.1.9	biopath:Biosynthesis_of_Fatty_acids_(over_CoA);biopath:beta-Oxidation_of_fatty_acids;kegg:Fatty acid elongation;kegg:Fatty acid metabolism;kegg:Metabolic pathways;seed:Branched chain amino acid degradation regulons;seed:Isoleucine degradation	bigg:ACACT4p;bigg:ACACT4r;bigg:KAT4;biopath:RXN01338;ec:2.3.1.155;ec:2.3.1.16;ec:2.3.1.9;iabaylyiv4:0-3OXOCOA-THIOLASE-RXN;iabaylyiv4:C10;iaf1260:KAT4;ijn746:KAT4;imm904:ACACT4p;ind750:ACACT4p;irs1563.45632:R03778_x;isb619:ACACT4r;iyo844:ACACT4r;kegg:R03778;pubmed:1550553;reactome:REACT_102598;reactome:REACT_106367;reactome:REACT_110668;reactome:REACT_127276;reactome:REACT_133936;reactome:REACT_1…	0	1000.0			0	0
R872A45AB_B-494	1 MNXM12@MNXC3 + 1 MNXM699@MNXC3 <==> 1 MNXM21@MNXC3 + 1 MNXM353@MNXC3	R_R872A45AB_B	1*gene:PP5097+1*gene:PP5098	MNXR3046	2.3.1.31	kegg:Cysteine and methionine metabolism;kegg:Metabolic pathways;kegg:Sulfur metabolism;metacyc:homocysteine biosynthesis;unipathway:L-methionine biosynthesis via de novo pathway	bigg:HSERTA;brenda:BR44031;ec:2.3.1.31;iabaylyiv4:HOMOSERINE-O-ACETYLTRANSFERASE-RXN;iaf692:HSERTA;iag612:rbs_116;iin800:MET2;iit341:HSERTA;ijn746:HSERTA;imeo21:HSERTA;imm904:HSERTA;imo1053-pao1:HSAT;imo1056:HSAT;ind750:HSERTA;inj661:HSERTA;intenz:2299;isb619:HSERTA;kegg:R01776;metacyc:HOMOSERINE-O-ACETYLTRANSFERASE-RXN;rhea:13701;rhea:13702;rhea:13703;rhea:13704;seed:rxn01303;upa:UCR01776;upa:UE…	-1000.0	1000.0			0	0
RC85FD4B5_LR-811	1 MNXM12@MNXC3 + 1 MNXM705@MNXC3 --> 1 MNXM21@MNXC3 + 1 MNXM486@MNXC3	R_RC85FD4B5_LR	1*gene:PP2137	MNXR346	2.3.1.155;2.3.1.16;2.3.1.9	biopath:Biosynthesis_of_Fatty_acids_(over_CoA);biopath:beta-Oxidation_of_fatty_acids;kegg:Fatty acid elongation;kegg:Fatty acid metabolism;kegg:Metabolic pathways;seed:Branched chain amino acid degradation regulons;seed:Isoleucine degradation	bigg:ACACT5p;bigg:ACACT5r;bigg:KAT5;biopath:RXN00937;ec:2.3.1.155;ec:2.3.1.16;ec:2.3.1.9;iabaylyiv4:0-3OXOCOA-THIOLASE-RXN;iabaylyiv4:C12;iaf1260:KAT5;ijn746:KAT5;imm904:ACACT5p;ind750:ACACT5p;irs1563.45632:R04742_x;isb619:ACACT5r;iyo844:ACACT5r;kegg:R04742;pubmed:1550553;reactome:REACT_100615;reactome:REACT_114037;reactome:REACT_132148;reactome:REACT_155874;reactome:REACT_1749;reactome:REACT_174…	0	1000.0			0	0
R6861B226_LR-350	1 MNXM12@MNXC3 + 1 MNXM706@MNXC3 --> 1 MNXM21@MNXC3 + 1 MNXM553@MNXC3	R_R6861B226_LR	1*gene:PP2137	MNXR344	2.3.1.155;2.3.1.16;2.3.1.9	biopath:Biosynthesis_of_Fatty_acids_(over_CoA);biopath:beta-Oxidation_of_fatty_acids;kegg:Fatty acid elongation;kegg:Fatty acid metabolism;kegg:Metabolic pathways;seed:Branched chain amino acid degradation regulons;seed:Isoleucine degradation	bigg:ACACT3r;bigg:KAT3;biopath:RXN00848;ec:2.3.1.155;ec:2.3.1.16;ec:2.3.1.9;iabaylyiv4:0-3OXOCOA-THIOLASE-RXN;iabaylyiv4:C8;iaf1260:KAT3;ijn746:KAT3;irs1563.45632:R04747_x;isb619:ACACT3r;iyo844:ACACT3r;kegg:R04747;obsolete:rxn12705;pubmed:1550553;reactome:REACT_101897;reactome:REACT_103773;reactome:REACT_125728;reactome:REACT_157145;reactome:REACT_31072;reactome:REACT_481;reactome:REACT_481.2;rea…	0	1000.0			0	0
RBFDCF42D_LR-772	1 MNXM12@MNXC3 + 1 MNXM707@MNXC3 --> 1 MNXM21@MNXC3 + 1 MNXM363@MNXC3	R_RBFDCF42D_LR	1*gene:PP2137	MNXR347	2.3.1.155;2.3.1.16;2.3.1.9	biopath:Biosynthesis_of_Fatty_acids_(over_CoA);biopath:beta-Oxidation_of_fatty_acids;kegg:Fatty acid elongation;kegg:Fatty acid metabolism;kegg:Metabolic pathways;seed:Branched chain amino acid degradation regulons;seed:Isoleucine degradation	bigg:ACACT6p;bigg:ACACT6r;bigg:KAT6;biopath:RXN00785;ec:2.3.1.155;ec:2.3.1.16;ec:2.3.1.9;iabaylyiv4:0-3OXOCOA-THIOLASE-RXN;iabaylyiv4:C14;iaf1260:KAT6;ijn746:KAT6;imm904:ACACT6p;ind750:ACACT6p;irs1563.45632:R03858_x;isb619:ACACT6r;iyo844:ACACT6r;kegg:R03858;obsolete:rxn10367r;pubmed:1550553;reactome:REACT_102432;reactome:REACT_139820;reactome:REACT_1519;reactome:REACT_1519.2;reactome:REACT_153471…	0	1000.0			0	0
R43D1C646_LR-223	1 MNXM12@MNXC3 + 1 MNXM717@MNXC3 --> 1 MNXM21@MNXC3 + 1 MNXM233@MNXC3	R_R43D1C646_LR	1*gene:PP2137;1*gene:PP2215	MNXR343	2.3.1.155;2.3.1.16;2.3.1.9	biopath:Biosynthesis_of_Fatty_acids_(over_CoA);biopath:beta-Oxidation_of_fatty_acids;kegg:Fatty acid elongation;kegg:Fatty acid metabolism;kegg:Metabolic pathways;seed:Branched chain amino acid degradation regulons;seed:Isoleucine degradation	bigg:ACACT2r;bigg:KAT2;biopath:RXN00254;ec:2.3.1.155;ec:2.3.1.16;ec:2.3.1.9;iabaylyiv4:0-3OXOCOA-THIOLASE-RXN;iabaylyiv4:C6;iaf1260:KAT2;iin800:POT1_7;ijn746:KAT2;irs1563.45632:R01177_x;isb619:ACACT2r;iyo844:ACACT2r;kegg:R01177;pubmed:1550553;reactome:REACT_101292;reactome:REACT_102613;reactome:REACT_108748;reactome:REACT_134407;reactome:REACT_142268;reactome:REACT_159194;reactome:REACT_2140;reac…	0	1000.0			0	0
R8A69C2F0_LR-514	1 MNXM12@MNXC3 + 1 MNXM738@MNXC3 --> 1 MNXM21@MNXC3 + 1 MNXM224@MNXC3	R_R8A69C2F0_LR	1*gene:PP2137	MNXR348	2.3.1.155;2.3.1.16;2.3.1.9	biopath:Biosynthesis_of_Fatty_acids_(over_CoA);biopath:beta-Oxidation_of_fatty_acids;kegg:Fatty acid elongation;kegg:Fatty acid metabolism;kegg:Metabolic pathways;seed:Branched chain amino acid degradation regulons;seed:Isoleucine degradation	bigg:ACACT7p;bigg:ACACT7r;bigg:KAT7;biopath:RXN00111;brenda:BR29472;ec:2.3.1.155;ec:2.3.1.16;ec:2.3.1.9;iabaylyiv4:2.3.1.155-RXN;iaf1260:KAT7;ijn746:KAT7;imm904:ACACT7p;ind750:ACACT7p;intenz:2423;irs1563.45632:R03991_c;isb619:ACACT7r;iyo844:ACACT7r;kegg:R03991;metacyc:2.3.1.155-RXN;obsolete:rxn05750;pubmed:1550553;reactome:REACT_104140;reactome:REACT_105034;reactome:REACT_110677;reactome:REACT_12…	0	1000.0			0	0
RBCD76BDD_B-753	1 MNXM12@MNXC3 + 1 MNXM8355@MNXC3 <==> 1 MNXM1841@MNXC3 + 1 MNXM6020@MNXC3	R_RBCD76BDD_B97;R_RBCD76BDD_B96	1*gene:PP5003;1*gene:PP5005	MNXR1779			bigg:DPHAPC121;bigg:PHAPC121;ijn746:DPHAPC121;ijn746:PHAPC121;seed:rxn12761	-1000.0	0			0	0
RBCD76BDD_B-754	1 MNXM12@MNXC3 + 1 MNXM8355@MNXC3 <==> 1 MNXM1841@MNXC3 + 1 MNXM6020@MNXC3	R_RBCD76BDD_B97;R_RBCD76BDD_B96	1*gene:PP5004	MNXR1779			bigg:DPHAPC121;bigg:PHAPC121;ijn746:DPHAPC121;ijn746:PHAPC121;seed:rxn12761	0	1000.0			0	0
R6AAD2E9A_B-367	1 MNXM12@MNXC3 + 1 MNXM8356@MNXC3 <==> 1 MNXM1841@MNXC3 + 1 MNXM4927@MNXC3	R_R6AAD2E9A_B97;R_R6AAD2E9A_B96	1*gene:PP5003;1*gene:PP5005	MNXR1780			bigg:DPHAPC140;bigg:PHAPC140;ijn746:DPHAPC140;ijn746:PHAPC140;seed:rxn12762	-1000.0	0			0	0
R6AAD2E9A_B-368	1 MNXM12@MNXC3 + 1 MNXM8356@MNXC3 <==> 1 MNXM1841@MNXC3 + 1 MNXM4927@MNXC3	R_R6AAD2E9A_B97;R_R6AAD2E9A_B96	1*gene:PP5004	MNXR1780			bigg:DPHAPC140;bigg:PHAPC140;ijn746:DPHAPC140;ijn746:PHAPC140;seed:rxn12762	0	1000.0			0	0
RD3453493_B-858	1 MNXM12@MNXC3 + 1 MNXM8357@MNXC3 <==> 1 MNXM1841@MNXC3 + 1 MNXM6018@MNXC3	R_RD3453493_B96;R_RD3453493_B97	1*gene:PP5003;1*gene:PP5005	MNXR1781			bigg:DPHAPC141;bigg:PHAPC141;ijn746:DPHAPC141;ijn746:PHAPC141;seed:rxn12763	-1000.0	0			0	0
RD3453493_B-859	1 MNXM12@MNXC3 + 1 MNXM8357@MNXC3 <==> 1 MNXM1841@MNXC3 + 1 MNXM6018@MNXC3	R_RD3453493_B96;R_RD3453493_B97	1*gene:PP5004	MNXR1781			bigg:DPHAPC141;bigg:PHAPC141;ijn746:DPHAPC141;ijn746:PHAPC141;seed:rxn12763	0	1000.0			0	0
R5ADCCE58_RL-308	1 MNXM1313@MNXC3 + 1 MNXM1@MNXC3 + 2 MNXM2@MNXC3 + 1 MNXM9@MNXC3 <-- 1 MNXM1@MNXC3 + 1 MNXM2323@MNXC3 + 1 MNXM791@MNXC3	R_R5ADCCE58_RL	1*gene:PP0517	MNXR55878	2.5.1.78;2.5.1.9	kegg:Metabolic pathways;kegg:Riboflavin metabolism;metacyc:flavin biosynthesis I (bacteria and plants);metacyc:flavin biosynthesis II (archaea);metacyc:flavin biosynthesis III (fungi);unipathway:riboflavin biosynthesis	bigg:RBFSa;brenda:BS402379;ec:2.5.1.78;ec:2.5.1.9;iabaylyiv4:LUMAZINESYN-RXN;iaf1260:RBFSa;iaf692:RBFSa;igt196:RBFSa;iin800:RIB5;iit341:RBFSa;ijn746:RBFSa;ijr904.45632:RBFSa;ijr904:RBFSa;imeo21:RBFSa;imm904:RBFSa;imo1053-pao1:RBFSa;imo1056:RBFSa;ind750:RBFSa;inj661:RBFSa;isb619:RBFSa;iso783:RBFSa;iyo844:RBFSa;kegg:R04457;metacyc:LUMAZINESYN-RXN;seed:rxn03080;upa:UCR04457;upa:UER00404	-1000.0	0			0	0
RA7DB748C_RL-654	1 MNXM131@BOUNDARY <-- 1 MNXM131@MNXC2	R_RA7DB748C_RL		MNXR1183			bigg:CITtex;iaf1260:CITtex;ijn746:CITtex;seed:rxn08217;seed:rxn10946	-1000.0	0			0	1
RF2855BEC_B-1008	1 MNXM131@MNXC19 + 1 MNXM1@MNXC19 <==> 1 MNXM131@MNXC3 + 1 MNXM1@MNXC3	R_RF2855BEC_B	1*gene:PP0147;1*gene:PP2057;1*gene:PP2703	MNXR1176			bigg:CITt-kt;bigg:CITt2r;iabaylyiv4:TRANS-RXN-201;iabaylyiv4:TRANS-RXN-CIT-MFS;iag612:rbs_206;iin800:U206;ijn746:CITt-kt;imm904:CITt2r;imo1053-pao1:CITt6;imo1056:CITt6;ind750:CITt2r;iyo844:CITt6;obsolete:rxn05524;seed:rxn05211;seed:rxn12371;seed:rxn12792	-1000.0	1000.0			0	0
RDAA59F98_B-903	1 MNXM131@MNXC19 <==> 1 MNXM131@MNXC2	R_RDAA59F98_B	1*gene:PP1419	MNXR1183			bigg:CITtex;iaf1260:CITtex;ijn746:CITtex;seed:rxn08217;seed:rxn10946	-1000.0	1000.0			0	0
RCB2584A5_B-820	1 MNXM131@MNXC3 <==> 1 MNXM2@MNXC3 + 1 MNXM813@MNXC3	R_RCB2584A5_B	1*gene:PP2112;1*gene:PP2339	MNXR443	4.2.1.3;4.2.1.4	biopath:Citrate_cycle_(TCA_cycle);biopath:Citrate_cycle_(TCA_cycle,_shortest);biopath:Citrate_cycle_(TCA_cycle,_simplified);biopath:Glyoxylate_cycle;kegg:2-Oxocarboxylic acid metabolism;kegg:Biosynthesis of secondary metabolites;kegg:Carbon fixation pathways in prokaryotes;kegg:Citrate cycle (TCA cycle);kegg:Glyoxylate and dicarboxylate metabolism;kegg:Metabolic pathways;kegg:Microbial metabolism…	bigg:ACONTa;biopath:RXN00006;brenda:BR419;ec:4.2.1.3;ec:4.2.1.4;ecocyc:ACONITATEDEHYDR-RXN;iabaylyiv4:ACONITATEDEHYDR-RXN;iaf1260:ACONTa;ijn746:ACONTa;intenz:10764;intenz:4665;kegg:R01325;metacyc:ACONITATEDEHYDR-RXN;metacyc:CITRATE-DEHYDRATASE-RXN;pir:A35544;pir:A44153;pir:A44154;pir:A47184;pir:A81801;pir:B48642;pir:C64362;pir:C64617;pir:C81356;pir:F64734;pir:F70873;pir:G64875;pir:G69599;pir:G867…	-1000.0	1000.0			0	0
REEB83731_B-993	1 MNXM131@MNXC3 <==> 1 MNXM89661@MNXC3	R_REEB83731_B	1*gene:PP2112;1*gene:PP2339	MNXR30608	4.2.1.3	kegg:2-Oxocarboxylic acid metabolism;kegg:Metabolic pathways;unipathway:glyoxylate cycle;unipathway:tricarboxylic acid cycle	bigg:ACONT;bigg:ACONTm;ec:4.2.1.3;iaf692:ACONT;iag612:rbs_208;iao358:rll_93;iin800:ACO1;iin800:YJL200C;iit341:ACONT;ijn746:ACONT;ijr904.45632:ACONT;ijr904:ACONT;imeo21:ACONT;imm904:ACONT;imm904:ACONTm;imo1053-pao1:ACONT;imo1056:ACONT;ind750:ACONT;ind750:ACONTm;inj661:ACONT;intenz:10764;irs1563.45632:R01324_c;irs1563.45632:R01324_m;isb619:ACONT;iso783:ACONT;iyo844:ACONT;kegg:R01324;pubmed:13126098…	-1000.0	1000.0			0	0
R4D22A370_B-256	1 MNXM132@MNXC3 <==> 1 MNXM83@MNXC3	R_R4D22A370_B	1*gene:PP0565	MNXR55657	5.3.3.2	biopath:Biosynthesis_of_Capsidiol;biopath:Biosynthesis_of_Carotene;biopath:Biosynthesis_of_Cholesterol_(Atlas_S._85,_86);biopath:Biosynthesis_of_Dolichol;biopath:Biosynthesis_of_Giberellin_GA3;biopath:Biosynthesis_of_Guaiazulene;biopath:Biosynthesis_of_Juveniles_hormon_III;biopath:Biosynthesis_of_Limonene;biopath:Biosynthesis_of_Myrcene;biopath:Biosynthesis_of_Taxol;biopath:Biosynthesis_of_alpha-…	bigg:IPDDI;bigg:IPDDIi;bigg:IPDDIx;biopath:RXN01114;brenda:BR247;ec:5.3.3.2;ecocyc:IPPISOM-RXN;iaf1260:IPDDI;iao358:rll_473;iin800:IDI1;ijn746:IPDDI;ijr904.45632:IPDDIi;ijr904:IPDDIi;imeo21:IPDDI;imm904:IPDDI;ind750:IPDDI;inj661:IPDDI;intenz:4968;irs1563.45632:R01123_c;irs1563.45632:R01123_p;isb619:IPDDI;iyo844:IPDDI;kegg:R01123;metacyc:IPPISOM-RXN;pubmed:8806705;reactome:REACT_102787;reactome:RE…	-1000.0	1000.0			0	0
R21F3DFF8_RL-85	1 MNXM1334@MNXC3 + 1 MNXM1@MNXC3 + 1 MNXM7@MNXC3 <-- 1 MNXM353@MNXC3 + 1 MNXM3@MNXC3	R_R21F3DFF8_RL	1*gene:PP0121	MNXR3047	2.7.1.39	biopath:Biosynthesis_of_L-Threonine;biopath:Metabolism_of_L-Lysine,_L-Threonine,_L-Methionine,_and_L-Cysteine;kegg:Glycine, serine and threonine metabolism;kegg:Metabolic pathways;kegg:Microbial metabolism in diverse environments;metacyc:methionine biosynthesis II;metacyc:threonine biosynthesis from homoserine;seed:Methionine Biosynthesis;unipathway:L-threonine biosynthesis	bigg:HSK;biopath:RXN01457;brenda:BR47776;ec:2.7.1.39;ecocyc:HOMOSERKIN-RXN;iabaylyiv4:HOMOSERKIN-RXN;iaf1260:HSK;iaf692:HSK;iag612:rbs_184;iao358:rll_419;igt196:HSK;iin800:THR1;iit341:HSK;ijn746:HSK;ijr904.45632:HSK;ijr904:HSK;imeo21:HSK;imm904:HSK;imo1053-pao1:HSK;imo1056:HSK;ind750:HSK;inj661:HSK;intenz:2869;isb619:HSK;iso783:HSK;iyo844:HSK;kegg:R01771;metacyc:HOMOSERKIN-RXN;rhea:13985;rhea:139…	-1000.0	0			0	0
RF3AD9ECA_LR-1012	1 MNXM1334@MNXC3 + 1 MNXM2@MNXC3 --> 1 MNXM142@MNXC3 + 1 MNXM9@MNXC3	R_RF3AD9ECA_LR	1*gene:PP1471	MNXR5064	4.2.3.1;4.2.99.2	biopath:Biosynthesis_of_L-Threonine;biopath:Metabolism_of_L-Lysine,_L-Threonine,_L-Methionine,_and_L-Cysteine;kegg:Glycine, serine and threonine metabolism;kegg:Metabolic pathways;kegg:Microbial metabolism in diverse environments;metacyc:threonine biosynthesis from homoserine;unipathway:L-threonine biosynthesis	bigg:THRS;biopath:RXN01500;brenda:BR16083;ec:4.2.3.1;ec:4.2.99.2;ecocyc:THRESYN-RXN;iabaylyiv4:THRESYN-RXN;iaf1260:THRS;iaf692:THRS;iag612:rbs_503;iao358:rll_420;igt196:THRS;iin800:THR4_1;iit341:THRS;ijn746:THRS;ijr904.45632:THRS;ijr904:THRS;imeo21:THRS;imm904:THRS;imo1053-pao1:THRS;imo1056:THRS;ind750:THRS;inj661:THRS;intenz:4780;irs1563.45632:R01466_c;isb619:THRS;iso783:THRS;iyo844:THRS;kegg:R0…	0	1000.0			0	0
RC045A175_RL-773	1 MNXM1335@MNXC19 + 1 MNXM9@MNXC19 <-- 1 MNXM2@MNXC19 + 1 MNXM5270@MNXC19	R_RC045A175_RL	1*gene:PP0520	MNXR4210	3.1.3.27		bigg:PGPP180;bigg:PGPP180pp;ec:3.1.3.27;iaf1260:PGPP180;iaf1260:PGPP180pp;ijn746:PGPP180;ijn746:PGPP180pp;obsolete:rxn12726;seed:rxn09106	-1000.0	0			0	0
R15A030E4_RL-26	1 MNXM1335@MNXC3 + 1 MNXM9@MNXC3 <-- 1 MNXM2@MNXC3 + 1 MNXM5270@MNXC3	R_R15A030E4_RL	1*gene:PP0520	MNXR4210	3.1.3.27		bigg:PGPP180;bigg:PGPP180pp;ec:3.1.3.27;iaf1260:PGPP180;iaf1260:PGPP180pp;ijn746:PGPP180;ijn746:PGPP180pp;obsolete:rxn12726;seed:rxn09106	-1000.0	0			0	0
R1DB58FAD_RL-63	1 MNXM133@MNXC3 + 1 MNXM25@MNXC3 <-- 1 MNXM154@MNXC3 + 1 MNXM92@MNXC3	R_R1DB58FAD_RL	1*gene:PP3122+1*gene:PP3123	MNXR3946	2.8.3.5	biopath:beta-Oxidation_of_fatty_acids;kegg:Butanoate metabolism;kegg:Synthesis and degradation of ketone bodies;kegg:Valine, leucine and isoleucine degradation;seed:Branched chain amino acid degradation regulons;seed:Catechol branch of beta-ketoadipate pathway;seed:Leucine Degradation and HMG-CoA Metabolism;seed:Nucleolar protein complex;seed:Polyhydroxybutyrate metabolism;seed:Serine-glyoxylate …	bigg:OCOAT1;bigg:OCOAT1m;bigg:OCOAT1r;biopath:RXN01300;brenda:BS360598;ec:2.8.3.5;iit341:OCOAT1;ijn746:OCOAT1;imeo21:OCOAT1r;imo1053-pao1:OCOAT1r;imo1056:OCOAT1r;inj661:OCOAT1r;intenz:3164;iyo844:OCOAT1r;kegg:R00410;pubmed:12463743;pubmed:8751852;reactome:REACT_110993;reactome:REACT_112252;reactome:REACT_115409;reactome:REACT_155355;reactome:REACT_1796;reactome:REACT_1796.3;reactome:REACT_1796.4;…	-1000.0	0			0	0
R38003403_B-167	1 MNXM134@BOUNDARY <==> 1 MNXM134@MNXC2	R_R38003403_B		MNXR2975			bigg:HIStex;bigg:HIStiDF;iaf1260:HIStex;ijn746:HIStex;seed:rxn08721;seed:rxn10932	0	0			0	1
RED71BBA3_LR-986	1 MNXM134@MNXC19 + 1 MNXM2@MNXC3 + 1 MNXM3@MNXC3 --> 1 MNXM134@MNXC3 + 1 MNXM1@MNXC3 + 1 MNXM7@MNXC3 + 1 MNXM9@MNXC3	R_RED71BBA3_LR	1*gene:PP1297+1*gene:PP1298+1*gene:PP1299+1*gene:PP1300	MNXR2971			bigg:HISabc;bigg:HISabcpp;ecocyc:ABC-14-RXN;iaf1260:HISabcpp;iit341:HISabc;ijn746:HISabcpp;ijr904.45632:HISabc;ijr904:HISabc;imo1053-pao1:HISabc;imo1056:HISabc;isb619:HISabc;rhea:29891;rhea:29892;rhea:29893;rhea:29894;seed:rxn05164;seed:rxn08718	0	1000.0			0	0
R8FFFB956_B-540	1 MNXM134@MNXC19 <==> 1 MNXM134@MNXC2	R_R8FFFB956_B	1*gene:PP0799	MNXR2975			bigg:HIStex;bigg:HIStiDF;iaf1260:HIStex;ijn746:HIStex;seed:rxn08721;seed:rxn10932	-1000.0	1000.0			0	0
RBC34FA4D_LR-748	1 MNXM134@MNXC3 --> 1 MNXM15@MNXC3 + 1 MNXM700@MNXC3	R_RBC34FA4D_LR	1*gene:PP5032	MNXR2963	4.3.1.3	biopath:Biosynthesis_and_degradation_of_L-Histidine;biopath:Degradation_of_Histidine_to_L-Glutamate;biopath:Metabolism_of_Nitrogen;kegg:Histidine metabolism;kegg:Metabolic pathways;metacyc:histidine degradation I;metacyc:histidine degradation II;metacyc:histidine degradation III;metacyc:histidine degradation VI;unipathway:L-histidine degradation into L-glutamate	bigg:HISD;bigg:HISDr;biopath:RXN00205;brenda:BR3425;ec:4.3.1.3;iabaylyiv4:HISTIDINE-AMMONIA-LYASE-RXN;iag612:rbs_403;ijn746:HISD;imo1053-pao1:HISD1r;imo1056:HISD1r;intenz:17451;irs1563.45632:R01168_c;isb619:HISDr;iso783:HISD1;iyo844:HISD1r;kegg:R01168;metacyc:HISTIDINE-AMMONIA-LYASE-RXN;pubmed:11732994;pubmed:15806399;reactome:REACT_107886;reactome:REACT_109338;reactome:REACT_1225;reactome:REACT_…	0	1000.0			0	0
RAB311DE2_LR-672	1 MNXM1365@MNXC3 --> 1 MNXM337@MNXC3 + 1 MNXM9@MNXC3	R_RAB311DE2_LR	1*gene:PP1830	MNXR1160	4.2.3.5	biopath:Biosynthesis_of_Chorismate;biopath:Biosynthesis_of_aromatic_amino_acids_(L-Phenylalanine,_L-Tyrosine,_L-Tryptophan)_and_of_quinone_cofactors;biopath:Pathway_of_Shikimate;kegg:Biosynthesis of secondary metabolites;kegg:Metabolic pathways;kegg:Phenylalanine, tyrosine and tryptophan biosynthesis;metacyc:chorismate biosynthesis from 3-dehydroquinate;seed:Chorismate Synthesis;seed:YgfZ;unipath…	bigg:CHORS;biopath:RXN01245;brenda:BR16094;brenda:BS390149;ec:4.2.3.5;ecocyc:CHORISMATE-SYNTHASE-RXN;iabaylyiv4:CHORISMATE-SYNTHASE-RXN;iaf1260:CHORS;iaf692:CHORS;iao358:rll_55;igt196:CHORS;iin800:ARO2;iit341:CHORS;ijn746:CHORS;ijr904.45632:CHORS;ijr904:CHORS;imeo21:CHORS;imm904:CHORS;imo1053-pao1:CHORS;imo1056:CHORS;ind750:CHORS;inj661:CHORS;intenz:10387;irs1563.45632:R01714_c;isb619:CHORS;iso78…	0	1000.0			0	0
RE6ED2E76_RL-954	1 MNXM1384@MNXC3 + 1 MNXM7@MNXC3 <-- 1 MNXM3@MNXC3 + 1 MNXM730@MNXC3	R_RE6ED2E76_RL	1*gene:PP5289	MNXR382	2.7.2.8	biopath:Metabolism_of_L-Glutamate,_L-Aspartate_and_related_compounds;kegg:2-Oxocarboxylic acid metabolism;kegg:Arginine and proline metabolism;kegg:Biosynthesis of secondary metabolites;kegg:Metabolic pathways;metacyc:arginine biosynthesis II (acetyl cycle);metacyc:arginine biosynthesis III;metacyc:ornithine biosynthesis;seed:Arginine Biosynthesis;unipathway:L-arginine biosynthesis	bigg:ACGK;bigg:ACGKm;biopath:RXN00583;brenda:BR47830;ec:2.7.2.8;ecocyc:ACETYLGLUTKIN-RXN;iabaylyiv4:ACETYLGLUTKIN-RXN;iaf1260:ACGK;iaf692:ACGK;iag612:rbs_186;iao358:rll_44;igt196:ACGK;ijn746:ACGK;ijr904.45632:ACGK;ijr904:ACGK;imeo21:ACGK;imm904:ACGKm;imo1053-pao1:ACGK;imo1056:ACGK;ind750:ACGKm;inj661:ACGK;intenz:2986;irs1563.45632:R02649_c;isb619:ACGK;iso783:ACGK;iyo844:ACGK;kegg:R02649;metacyc:A…	-1000.0	0			0	0
R8B72B85E_LR-519	1 MNXM138@MNXC3 + 1 MNXM42@MNXC3 --> 1 MNXM1@MNXC3 + 1 MNXM465@MNXC3 + 1 MNXM9@MNXC3	R_R8B72B85E_LR	1*gene:PP4998	MNXR856	2.1.3.2	biopath:Biosynthesis_of_Pyrimidine_ribonucleotides;biopath:Biosynthesis_of_Uridine-5'-phosphate;biopath:Metabolism_of_L-Glutamate,_L-Aspartate_and_related_compounds;kegg:Alanine, aspartate and glutamate metabolism;kegg:Metabolic pathways;kegg:Pyrimidine metabolism;metacyc:uridine-5'-phosphate biosynthesis;unipathway:UMP biosynthesis via de novo pathway	bigg:ASPCT;bigg:ASPCTn;bigg:ASPCTr;biopath:RXN00366;brenda:BR43949;ec:2.1.3.2;ecocyc:ASPCARBTRANS-RXN;iabaylyiv4:ASPCARBTRANS-RXN;iaf1260:ASPCT;iaf692:ASPCT;iag612:rbs_198;iao358:rll_382;igt196:ASPCT;iin800:URA2_1;iit341:ASPCT;ijn746:ASPCT;ijr904.45632:ASPCT;ijr904:ASPCT;imeo21:ASPCT;imm904:ASPCT;imo1053-pao1:ASPCT;imo1056:ASPCT;ind750:ASPCTn;inj661:ASPCT;intenz:2256;isb619:ASPCT;iso783:ASPCT;iyo…	0	1000.0			0	0
R70ADAFAA_B-396	1 MNXM138@MNXC3 + 1 MNXM89689@MNXC3 <==> 1 MNXM1@MNXC3 + 1 MNXM211@MNXC3 + 1 MNXM9@MNXC3	R_R70ADAFAA_B	1*gene:PP1000;1*gene:PP1079	MNXR51003	2.1.3.3	seed:Arginine Biosynthesis;seed:Arginine Biosynthesis extended;seed:Arginine and Ornithine Degradation;unipathway:L-arginine biosynthesis;unipathway:L-arginine degradation via ADI pathway;unipathway:urea cycle	bigg:OCBT;bigg:OCBTi;bigg:OCBTm;ec:2.1.3.3;iabaylyiv4:ORNCARBAMTRANSFER-RXN;iaf1260:OCBT;iaf692:OCBT;iag612:rbs_199;iao358:rll_48;igt196:OCBT;iin800:ARG3;iit341:OCBTi;ijn746:OCBT;ijr904.45632:OCBT;ijr904:OCBT;imeo21:OCBT;imm904:OCBTi;imo1053-pao1:OCBT;imo1056:OCBT;ind750:OCBTi;inj661:OCBT;isb619:OCBT;iso783:OCBT;iyo844:OCBT;obsolete:rxn09033;seed:rxn01019;upa:UCR01398;upa:UER00112;upa:UER00271;up…	-1000.0	1000.0			0	0
RA4CE9AC_B-635	1 MNXM138@MNXC3 + 2 MNXM1@MNXC3 + 1 MNXM7@MNXC3 <==> 1 MNXM13@MNXC3 + 1 MNXM15@MNXC3 + 1 MNXM3@MNXC3	R_RA4CE9AC_B	1*gene:PP0999	MNXR1064	2.7.2.2	kegg:Arginine and proline metabolism;kegg:Microbial metabolism in diverse environments;kegg:Nitrogen metabolism;kegg:Purine metabolism;metacyc:allantoin degradation IV (anaerobic);metacyc:citrulline degradation;seed:Arginine and Ornithine Degradation;seed:MLST;seed:Polyamine Metabolism;unipathway:carbamoyl phosphate degradation	bigg:CBMK;bigg:CBMKr;brenda:BR47825;ec:2.7.2.2;ecocyc:CARBAMATE-KINASE-RXN;iaf1260:CBMKr;iao358:rll_39;iao358:rll_40;iao358:rll_41;ijn746:CBMKr;ijr904.45632:CBMK;ijr904:CBMK;imo1053-pao1:CBMK2;imo1056:CBMK2;intenz:2980;isb619:CBMK;kegg:R00150;metacyc:CARBAMATE-KINASE-RXN;rhea:10152;rhea:10153;rhea:10154;rhea:10155;seed:rxn00114;upa:UCR00150;upa:UER00366	-1000.0	1000.0			0	0
R394D990C_RL-174	1 MNXM138@MNXC3 + 2 MNXM1@MNXC3 + 2 MNXM7@MNXC3 + 1 MNXM89557@MNXC3 + 1 MNXM9@MNXC3 <-- 1 MNXM1478@MNXC3 + 1 MNXM2@MNXC3 + 1 MNXM37@MNXC3 + 2 MNXM3@MNXC3	R_R394D990C_RL	1*gene:PP4723+1*gene:PP4724	MNXR47225	6.3.5.5	seed:Macromolecular synthesis operon;unipathway:L-arginine biosynthesis;unipathway:UMP biosynthesis via de novo pathway	bigg:CBPS;bigg:CBPSn;ec:6.3.5.5;iabaylyiv4:CARBPSYN-RXN;iaf1260:CBPS;iaf692:CBPS;igt196:CBPS;iit341:CBPS;ijn746:CBPS;ijr904.45632:CBPS;ijr904:CBPS;imeo21:CBPS;imm904:CBPS;imo1053-pao1:CBPS;imo1056:CBPS;ind750:CBPS;ind750:CBPSn;inj661:CBPS;isb619:CBPS;iso783:CBPS;iyo844:CBPS;seed:rxn00414;upa:UCR00575;upa:UER00115;upa:UER00171	-1000.0	0			0	0
R23B5E05B_LR-94	1 MNXM1397@MNXC3 --> 1 MNXM1408@MNXC3	R_R23B5E05B_LR	1*gene:PP0292	MNXR4439	5.3.1.16	biopath:Biosynthesis_and_degradation_of_L-Histidine;biopath:Biosynthesis_of_Histidine;biopath:Biosynthesis_of_IMP;kegg:Biosynthesis of secondary metabolites;kegg:Histidine metabolism;kegg:Metabolic pathways;metacyc:histidine biosynthesis;seed:Tryptophan synthesis;unipathway:L-histidine biosynthesis	aragem.45632:R04640_c;bigg:PRMICI;bigg:PRMICIi;biopath:RXN00126;brenda:BR225;ec:5.3.1.16;ecocyc:PRIBFAICARPISOM-RXN;iabaylyiv4:PRIBFAICARPISOM-RXN;iaf1260:PRMICI;iaf692:PRMICIi;iag612:rbs_516;iao358:rll_189;igt196:PRMICI;ijn746:PRMICIi;ijr904.45632:PRMICIi;ijr904:PRMICIi;imeo21:PRMICIi;imm904:PRMICIi;imo1053-pao1:PRMICIi;imo1056:PRMICIi;ind750:PRMICIi;inj661:PRMICIi;intenz:4954;isb619:PRMICIi;iso…	0	1000.0			0	0
R2A242E9B_RL-116	1 MNXM1397@MNXC3 <-- 1 MNXM1515@MNXC3 + 1 MNXM2@MNXC3	R_R2A242E9B_RL	1*gene:PP5014	MNXR4424	3.5.4.19	biopath:Biosynthesis_and_degradation_of_L-Histidine;biopath:Biosynthesis_of_Histidine;biopath:Biosynthesis_of_IMP;kegg:Biosynthesis of secondary metabolites;kegg:Histidine metabolism;kegg:Metabolic pathways;metacyc:histidine biosynthesis;seed:Histidine Biosynthesis;seed:Zinc regulated enzymes;unipathway:L-histidine biosynthesis	bigg:PRAMPC;biopath:RXN00401;brenda:BR26113;ec:3.5.4.19;ecocyc:HISTCYCLOHYD-RXN;iabaylyiv4:HISTCYCLOHYD-RXN;iaf1260:PRAMPC;iaf692:PRAMPC;iag612:rbs_514;iao358:rll_196;igt196:PRAMPC;iin800:HIS4_2;ijn746:PRAMPC;ijr904.45632:PRAMPC;ijr904:PRAMPC;imeo21:PRAMPC;imm904:PRAMPC;imo1053-pao1:PRAMPC;imo1056:PRAMPC;ind750:PRAMPC;inj661:PRAMPC;intenz:4328;isb619:PRAMPC;iso783:PRAMPC;iyo844:PRAMPC;kegg:R04037…	-1000.0	0			0	0
R6EDC5581_B-389	1 MNXM13@BOUNDARY <==> 1 MNXM13@MNXC2	R_R6EDC5581_B		MNXR1225			aragem.45632:R_TCM17;bigg:CO2t;bigg:CO2ter;bigg:CO2tex;bigg:CO2tg;bigg:CO2tm;bigg:CO2tn;bigg:CO2tp;bigg:CO2tpp;bigg:CO2tv;iabaylyiv4:TRANS-RXN-CARBON-DIOXIDE;iaf1260:CO2tex;iaf1260:CO2tpp;iaf692:CO2t;iao358:rll_529;iin800:U110;iin800:U228;iit341:CO2t;ijn746:CO2tex;ijn746:CO2tpp;ijr904.45632:CO2t;ijr904:CO2t;imeo21:CO2t;imm904:CO2t;imm904:CO2tg;imm904:CO2tm;imm904:CO2tn;imm904:CO2tp;imm904:CO2tv;i…	-1000.0	100.0			0	1
RA5364193_B-641	1 MNXM13@MNXC19 <==> 1 MNXM13@MNXC2	R_RA5364193_B		MNXR1225			aragem.45632:R_TCM17;bigg:CO2t;bigg:CO2ter;bigg:CO2tex;bigg:CO2tg;bigg:CO2tm;bigg:CO2tn;bigg:CO2tp;bigg:CO2tpp;bigg:CO2tv;iabaylyiv4:TRANS-RXN-CARBON-DIOXIDE;iaf1260:CO2tex;iaf1260:CO2tpp;iaf692:CO2t;iao358:rll_529;iin800:U110;iin800:U228;iit341:CO2t;ijn746:CO2tex;ijn746:CO2tpp;ijr904.45632:CO2t;ijr904:CO2t;imeo21:CO2t;imm904:CO2t;imm904:CO2tg;imm904:CO2tm;imm904:CO2tn;imm904:CO2tp;imm904:CO2tv;i…	-1000.0	1000.0			0	0
RD2317105_B-853	1 MNXM13@MNXC19 <==> 1 MNXM13@MNXC3	R_RD2317105_B		MNXR1225			aragem.45632:R_TCM17;bigg:CO2t;bigg:CO2ter;bigg:CO2tex;bigg:CO2tg;bigg:CO2tm;bigg:CO2tn;bigg:CO2tp;bigg:CO2tpp;bigg:CO2tv;iabaylyiv4:TRANS-RXN-CARBON-DIOXIDE;iaf1260:CO2tex;iaf1260:CO2tpp;iaf692:CO2t;iao358:rll_529;iin800:U110;iin800:U228;iit341:CO2t;ijn746:CO2tex;ijn746:CO2tpp;ijr904.45632:CO2t;ijr904:CO2t;imeo21:CO2t;imm904:CO2t;imm904:CO2tg;imm904:CO2tm;imm904:CO2tn;imm904:CO2tp;imm904:CO2tv;i…	-1000.0	1000.0			0	0
R520662EB_RL-273	1 MNXM13@MNXC3 + 1 MNXM1448@MNXC3 <-- 1 MNXM1@MNXC3 + 1 MNXM4398@MNXC3	R_R520662EB_RL	1*gene:pWW0091	MNXR54922	4.1.1.77	kegg:Metabolic pathways;kegg:Microbial metabolism in diverse environments;kegg:Xylene degradation	bigg:4OD2;ec:4.1.1.77;ijn746:4OD2;kegg:R05374;seed:rxn03675	-1000.0	0			0	0
RA6046011_RL-646	1 MNXM13@MNXC3 + 1 MNXM144@MNXC3 + 1 MNXM15@MNXC3 <-- 2 MNXM1@MNXC3 + 1 MNXM2@MNXC3 + 1 MNXM802@MNXC3	R_RA6046011_RL	1*gene:PP0614	MNXR5290	3.5.1.6	biopath:Conversion_and_degradation_of_Pyrimidine_nucleotides_and_bases;biopath:Conversion_of_Uridine-5'-phosphate_into_beta-Alanine;biopath:Degradation_of_Cytidine-5'-phosphate;biopath:Metabolism_of_Pyrimidines_(missing);kegg:Metabolic pathways;kegg:Pantothenate and CoA biosynthesis;kegg:Pyrimidine metabolism;kegg:beta-Alanine metabolism;metacyc:uracil degradation II (reductive);seed:L-2-amino-th…	bigg:UPPN;biopath:RXN01002;brenda:BR19250;ec:3.5.1.6;ijn746:UPPN;intenz:4190;irs1563.45632:R00905_c;kegg:R00905;metacyc:BETA-UREIDOPROPIONASE-RXN;pubmed:15385443;reactome:REACT_101423;reactome:REACT_102071;reactome:REACT_104624;reactome:REACT_104670;reactome:REACT_105623;reactome:REACT_2183;reactome:REACT_2183.5;reactome:REACT_29340;reactome:REACT_84087;reactome:REACT_84098;reactome:REACT_84968;r…	-1000.0	0			0	0
RE3198A0B_RL-938	1 MNXM13@MNXC3 + 1 MNXM145@MNXC3 + 1 MNXM6@MNXC3 <-- 1 MNXM325@MNXC3 + 1 MNXM5@MNXC3	R_RE3198A0B_RL	1*gene:PP4043	MNXR2793	1.1.1;1.1.1.44	biopath:Acidic_hexose_derivatives_and_Inositol;biopath:Non-glycolytic_carbohydrate_fermentations;biopath:Pentose_phosphate_pathway;kegg:Biosynthesis of secondary metabolites;kegg:Glutathione metabolism;kegg:Metabolic pathways;kegg:Microbial metabolism in diverse environments;kegg:Pentose phosphate pathway;metacyc:heterolactic fermentation;metacyc:pentose phosphate pathway (oxidative branch);seed:…	bigg:GND;bigg:GNDer;biopath:RXN01411;brenda:BR29307;brenda:BS188134;ec:1.1.1;ec:1.1.1.44;ecocyc:6PGLUCONDEHYDROG-RXN;iaf1260:GND;iag612:rbs_83;iao358:rll_178;iao358:rll_181;igt196:GND;iin800:GND1;iin800:GND2;iit341:GND;ijn746:GND;ijr904.45632:GND;ijr904:GND;imeo21:GND;imm904:GND;imo1053-pao1:PGDH;imo1056:PGDH;ind750:GND;inj661:GND;intenz:1043;irs1563.45632:R01528_c;irs1563.45632:R01528_p;isb619:G…	-1000.0	0			0	0
R7F85E117_RL-453	1 MNXM13@MNXC3 + 1 MNXM1589@MNXC3 + 2 MNXM19@MNXC3 + 2 MNXM1@MNXC3 <-- 2 MNXM16@MNXC3 + 1 MNXM90303@MNXC3	R_R7F85E117_RL	1*gene:PP4830	MNXR32100	2.1.1.132	biopath:Biosynthesis_of_Coenzyme_B12;biopath:Biosynthesis_of_Coenzyme_B12_and_conversion_of_Vitamin_B12_into_the_Coenzyme;kegg:Metabolic pathways;kegg:Porphyrin and chlorophyll metabolism;metacyc:adenosylcobalamin biosynthesis II (late cobalt incorporation);unipathway:adenosylcobalamin biosynthesis	bigg:PC6YM;biopath:RXN01336;ec:2.1.1.132;ijn746:PC6YM;imeo21:PC6YM;imo1053-pao1:PC6YM;imo1056:PC6YM;inj661:PC6YM;kegg:R05149;metacyc:2.1.1.132-RXN;seed:rxn03491;upa:UCR05149;upa:UER00218	-1000.0	0			0	0
R8ABFDCA9_RL-516	1 MNXM13@MNXC3 + 1 MNXM1770@MNXC3 <-- 1 MNXM1@MNXC3 + 1 MNXM7661@MNXC3	R_R8ABFDCA9_RL	1*gene:PP4908	MNXR4468	4.1.1.65	seed:Bacterial cyanide production and tolerance mechanisms	bigg:PSD160;ec:4.1.1.65;iaf1260:PSD160;ijn746:PSD160;imeo21:PSD160;inj661:PSD160;seed:rxn09200	-1000.0	0			0	0
RE67EB5DB_RL-953	1 MNXM13@MNXC3 + 1 MNXM1895@MNXC3 <-- 1 MNXM1@MNXC3 + 1 MNXM6072@MNXC3	R_RE67EB5DB_RL	1*gene:PP1394	MNXR3936			aragem.45632:R04008_c;bigg:OARGDC;ijn746:OARGDC;seed:rxn02817	-1000.0	0			0	0
RAC97DA3F_RL-680	1 MNXM13@MNXC3 + 1 MNXM192@MNXC3 <-- 1 MNXM1@MNXC3 + 1 MNXM89557@MNXC3	R_RAC97DA3F_RL	1*gene:PP0567	MNXR31600	4.1.1.15;4.1.1.19	biopath:Degradation_of_L-Glutamate;biopath:Metabolism_of_L-Glutamate,_L-Aspartate_and_related_compounds;kegg:Alanine, aspartate and glutamate metabolism;kegg:Butanoate metabolism;kegg:Metabolic pathways;metacyc:glutamate degradation III (via 4-aminobutyrate);metacyc:glutamate degradation IV;metacyc:glutamate degradation IX (via 4-aminobutyrate);metacyc:glutamate dependent acid resistance	bigg:GLUDC;biopath:RXN01408;brenda:BR275;ec:4.1.1.15;ec:4.1.1.19;ecocyc:GLUTDECARBOX-RXN;iaf1260:GLUDC;iaf692:GLUDC;iao358:rll_151;iin800:GAD1;iit341:GLUDC;ijn746:GLUDC;ijr904.45632:GLUDC;ijr904:GLUDC;imeo21:GLUDC;imm904:GLUDC;ind750:GLUDC;inj661:GLUDC;intenz:4509;kegg:R00261;metacyc:GLUTDECARBOX-RXN;reactome:REACT_23866.1;reactome:REACT_23937.1;rhea:17785;rhea:17786;rhea:17787;rhea:17788;seed:rx…	-1000.0	0			0	0
R2E1FF53_RL-138	1 MNXM13@MNXC3 + 1 MNXM1945@MNXC3 <-- 1 MNXM1@MNXC3 + 1 MNXM7660@MNXC3	R_R2E1FF53_RL	1*gene:PP4908	MNXR4469	4.1.1.65	seed:Bacterial cyanide production and tolerance mechanisms	bigg:PSD161;ec:4.1.1.65;iaf1260:PSD161;ijn746:PSD161;obsolete:rxn12733;seed:rxn09201	-1000.0	0			0	0
R69E67A1B_RL-363	1 MNXM13@MNXC3 + 1 MNXM1@MNXC3 + 1 MNXM214@MNXC3 + 1 MNXM38@MNXC3 <-- 2 MNXM1@MNXC3 + 1 MNXM382@MNXC3 + 1 MNXM90822@MNXC3	R_R69E67A1B_RL	1*gene:PP0158	MNXR55598	1.3.8.6;1.3.99.7	kegg:Fatty acid metabolism	aragem.45632:R02487_c;bigg:GLUTCOADHc;bigg:GLUTCOADHm;ec:1.3.8.6;ec:1.3.99.7;iabaylyiv4:GLUTARYL-COA-DEHYDROGENASE-RXN;ijn746:GLUTCOADHc;imo1053-pao1:GLTCOAD;imo1056:GLTCOAD;kegg:R02487;pubmed:15274622;pubmed:18775954;reactome:REACT_108443;reactome:REACT_110967;reactome:REACT_1409;reactome:REACT_1409.4;reactome:REACT_29149;reactome:REACT_79826;reactome:REACT_87295;reactome:REACT_93650;reactome:RE…	-1000.0	0			0	0
RCC9AB260_RL-825	1 MNXM13@MNXC3 + 1 MNXM2090@MNXC3 + 1 MNXM2@MNXC3 <-- 1 MNXM4@MNXC3 + 1 MNXM78@MNXC3	R_RCC9AB260_RL	1*gene:PP0383	MNXR3347	1.13.12.2	kegg:Lysine degradation;metacyc:lysine degradation IV	bigg:LYSMO;brenda:BR40522;ec:1.13.12.2;intenz:1847;kegg:R00449;metacyc:LYSINE-2-MONOOXYGENASE-RXN;rhea:14601;rhea:14602;rhea:14603;rhea:14604	-1000.0	0			0	0
RA43CA1FF_B-634	1 MNXM13@MNXC3 + 1 MNXM20@MNXC3 + 1 MNXM6@MNXC3 <==> 1 MNXM5@MNXC3 + 1 MNXM89661@MNXC3	R_RA43CA1FF_B	1*gene:PP4011;1*gene:PP4012	MNXR31729	1.1.1.42	kegg:Carbon fixation pathways in prokaryotes;kegg:Glutathione metabolism;kegg:Metabolic pathways;kegg:Microbial metabolism in diverse environments;unipathway:tricarboxylic acid cycle	bigg:ICDHy;bigg:ICDHym;bigg:ICDHyp;bigg:ICDHyr;bigg:ICDHyrm;brenda:BR29305;brenda:BS188124;brenda:BS370920;ec:1.1.1.42;ecocyc:ISOCITDEH-RXN;iabaylyiv4:ISOCITDEH-RXN;iaf1260:ICDHyr;iaf692:ICDHyr;iag612:rbs_357;iao358:rll_204;iit341:ICDHyr;ijn746:ICDHyr;ijr904.45632:ICDHyr;ijr904:ICDHyr;imeo21:ICDHy;imm904:ICDHy;imm904:ICDHym;imm904:ICDHyp;imo1053-pao1:ICDHy;imo1056:ICDHy;ind750:ICDHy;ind750:ICDHym…	-1000.0	1000.0			0	0
R83F6DCD7_RL-472	1 MNXM13@MNXC3 + 1 MNXM210@MNXC3 + 1 MNXM2@MNXC3 <-- 1 MNXM1@MNXC3 + 1 MNXM503@MNXC3	R_R83F6DCD7_RL	1*gene:PP1769	MNXR4404	1.3.1.12;4.2.1.51;4.2.1.91	biopath:Biosynthesis_of_L-Phenylalanine_from_Chorismate;biopath:Biosynthesis_of_aromatic_amino_acids_(L-Phenylalanine,_L-Tyrosine,_L-Tryptophan)_and_of_quinone_cofactors;kegg:Biosynthesis of secondary metabolites;kegg:Metabolic pathways;kegg:Phenylalanine, tyrosine and tryptophan biosynthesis;metacyc:phenylalanine biosynthesis I;unipathway:L-phenylalanine biosynthesis	bigg:PPNDH;biopath:RXN01518;brenda:BR3398;ec:1.3.1.12;ec:4.2.1.51;ec:4.2.1.91;ecocyc:PREPHENATEDEHYDRAT-RXN;iabaylyiv4:PREPHENATEDEHYDRAT-RXN;iaf1260:PPNDH;iaf692:PPNDH;iag612:rbs_520;iao358:rll_325;igt196:PPNDH;iin800:PHA2;iit341:PPNDH;ijn746:PPNDH;ijr904.45632:PPNDH;ijr904:PPNDH;imeo21:PPNDH;imm904:PPNDH;imo1053-pao1:PPNDH;imo1056:PPNDH;ind750:PPNDH;inj661:PPNDH;intenz:4712;irs1563.45632:R01373…	-1000.0	0			0	0
R4745D269_RL-236	1 MNXM13@MNXC3 + 1 MNXM2150@MNXC3 <-- 1 MNXM1@MNXC3 + 1 MNXM7662@MNXC3	R_R4745D269_RL	1*gene:PP4908	MNXR4471	4.1.1.65	seed:Bacterial cyanide production and tolerance mechanisms	bigg:PSD181;ec:4.1.1.65;iaf1260:PSD181;ijn746:PSD181;obsolete:rxn12734;seed:rxn09203	-1000.0	0			0	0
RB5F58D05_RL-715	1 MNXM13@MNXC3 + 1 MNXM2212@MNXC3 + 1 MNXM25@MNXC3 + 1 MNXM81@MNXC3 <-- 1 MNXM20@MNXC3 + 1 MNXM282@MNXC3 + 1 MNXM4@MNXC3	R_RB5F58D05_RL	1*gene:PP0230	MNXR4987	1.14.11.17	kegg:Taurine and hypotaurine metabolism;metacyc:taurine degradation IV;unipathway:taurine degradation via aerobic pathway	bigg:TAUDO;brenda:BR29133;ec:1.14.11.17;ecocyc:RXN0-299;intenz:1893;kegg:R05320;macie:M0129;metacyc:RXN0-299;rhea:15909;rhea:15910;rhea:15911;rhea:15912;upa:UCR05320;upa:UER00542	-1000.0	0			0	0
R5595C239_RL-286	1 MNXM13@MNXC3 + 1 MNXM2274@MNXC3 <-- 1 MNXM1@MNXC3 + 1 MNXM7663@MNXC3	R_R5595C239_RL	1*gene:PP4908	MNXR4470	4.1.1.65	seed:Bacterial cyanide production and tolerance mechanisms	bigg:PSD180;ec:4.1.1.65;iaf1260:PSD180;ijn746:PSD180;imeo21:PSD180;inj661:PSD180;seed:rxn09202	-1000.0	0			0	0
RF07C7ED_RL-999	1 MNXM13@MNXC3 + 1 MNXM23@MNXC3 <-- 1 MNXM1@MNXC3 + 1 MNXM46@MNXC3	R_RF07C7ED_RL	1*gene:PP5346	MNXR3932	1.1.1.38;1.1.1.40;4.1.1.-;4.1.1.3	kegg:Metabolic pathways;kegg:Pyruvate metabolism;metacyc:methylgallate degradation;metacyc:protocatechuate degradation I (<I>meta</I>-cleavage pathway);metacyc:syringate degradation	bigg:OAADC;brenda:BR289;ec:1.1.1.38;ec:1.1.1.40;ec:4.1.1.-;ec:4.1.1.3;ecocyc:OXALODECARB-RXN;iaf1260:OAADC;iao358:rll_577;ijn746:OAADC;imo1053-pao1:OXDE;imo1056:OXDE;intenz:1037;intenz:1039;intenz:4497;kegg:R00217;kegg:R00219;metacyc:OXALODECARB-RXN;rhea:15641;rhea:15642;rhea:15643;rhea:15644;seed:rxn00162	-1000.0	0			0	0
R769A0FA8_RL-421	1 MNXM13@MNXC3 + 1 MNXM2858@MNXC3 <-- 1 MNXM1@MNXC3 + 1 MNXM7659@MNXC3	R_R769A0FA8_RL	1*gene:PP4908	MNXR4465	4.1.1.65	seed:Bacterial cyanide production and tolerance mechanisms	bigg:PSD120;ec:4.1.1.65;iaf1260:PSD120;ijn746:PSD120;obsolete:rxn12732;seed:rxn09197	-1000.0	0			0	0
RE9BEE912_LR-968	1 MNXM13@MNXC3 + 1 MNXM2@MNXC3 + 1 MNXM73@MNXC3 --> 1 MNXM1@MNXC3 + 1 MNXM46@MNXC3 + 1 MNXM9@MNXC3	R_RE9BEE912_LR	1*gene:PP1505	MNXR4381	4.1.1.31	biopath:Biosynthesis_of_Oxaloacetate_(anaplerotic);biopath:Reactions_of_Pyruvate_and_Phosphoenolpyruvate;biopath:Serine-isocitrate_lyase_pathway;kegg:Carbon fixation in photosynthetic organisms;kegg:Carbon fixation pathways in prokaryotes;kegg:Metabolic pathways;kegg:Methane metabolism;kegg:Microbial metabolism in diverse environments;kegg:Pyruvate metabolism;seed:Fermentations Mixed acid;seed:Se…	bigg:PPC;biopath:RXN00387;brenda:BS1399;ec:4.1.1.31;ecocyc:PEPCARBOX-RXN;iabaylyiv4:PEPCARBOX-RXN;iaf1260:PPC;ijn746:PPC;ijr904.45632:PPC;ijr904:PPC;imo1053-pao1:PPC;imo1056:PPC;irs1563.45632:R00345_c;iso783:PPC;kegg:R00345;rhea:23072;rhea:23073;rhea:23074;rhea:23075;seed:rxn00251	0	1000.0			0	0
RA063A812_RL-616	1 MNXM13@MNXC3 + 1 MNXM2@MNXC3 + 1 MNXM866@MNXC3 <-- 1 MNXM1455@MNXC3 + 1 MNXM1@MNXC3	R_RA063A812_RL	1*gene:PP0422	MNXR3091	4.1.1.48	biopath:Biosynthesis_of_L-Tryptophan_from_Chorismate;kegg:Biosynthesis of secondary metabolites;kegg:Metabolic pathways;kegg:Phenylalanine, tyrosine and tryptophan biosynthesis;metacyc:tryptophan biosynthesis;unipathway:L-tryptophan biosynthesis	bigg:IGPS;biopath:RXN00321;brenda:BR307;ec:4.1.1.48;ecocyc:IGPSYN-RXN;iabaylyiv4:IGPSYN-RXN;iaf1260:IGPS;iaf692:IGPS;iag612:rbs_3;iao358:rll_428;igt196:IGPS;iin800:TRP3_2;iit341:IGPS;ijn746:IGPS;ijr904.45632:IGPS;ijr904:IGPS;imeo21:IGPS;imm904:IGPS;imo1053-pao1:IGPS;imo1056:IGPS;ind750:IGPS;inj661:IGPS;intenz:4542;isb619:IGPS;iso783:IGPS;iyo844:IGPS;kegg:R03508;metacyc:IGPSYN-RXN;obsolete:rxn0874…	-1000.0	0			0	0
R2A4BC09_B-119	1 MNXM13@MNXC3 + 1 MNXM2@MNXC3 <==> 1 MNXM1478@MNXC3 + 1 MNXM1@MNXC3	R_R2A4BC09_B		MNXR31679	4.2.1.1	seed:Bacterial cyanide production and tolerance mechanisms;seed:CO2 uptake, carboxysome;seed:Carboxysome;seed:Zinc regulated enzymes	bigg:HCO3E;bigg:HCO3Em;bigg:HCO3En;ec:4.2.1.1;iabaylyiv4:CO2-DISS-RXN;iaf1260:HCO3E;iaf692:HCO3E;igt196:HCO3E;iit341:H2CO3D;iit341:HCO3E;ijn746:H2CO3D;ijn746:HCO3E;ijr904.45632:HCO3E;ijr904:HCO3E;imeo21:HCO3E;imm904:HCO3E;imm904:HCO3Em;imm904:HCO3En;imo1053-pao1:HCO3E;imo1056:HCO3E;ind750:HCO3E;ind750:HCO3Em;ind750:HCO3En;inj661:H2CO3D;inj661:HCO3E;irs1563.45632:R00132_c;isb619:HCO3E;iso783:HCO3E…	-1000.0	1000.0			0	0
R8CBC4E4B_B-528	1 MNXM13@MNXC3 + 1 MNXM2@MNXC3 <==> 1 MNXM96530@MNXC3	R_R8CBC4E4B_B	1*gene:PP0100	MNXR50951	4.2.1.1		bigg:H2CO3D;bigg:H2CO3Dm;ec:4.2.1.1	-1000.0	1000.0			0	0
R99B31807_RL-590	1 MNXM13@MNXC3 + 1 MNXM328@MNXC3 <-- 1 MNXM1@MNXC3 + 1 MNXM70@MNXC3	R_R99B31807_RL	1*gene:PP0567	MNXR778	4.1.1.19	biopath:Metabolism_of_L-Arginine;biopath:Urea_and_L-Aspartate_cycles,_Polyamine_and_Creatine_synthesis;kegg:Arginine and proline metabolism;kegg:Metabolic pathways;metacyc:arginine degradation III (arginine decarboxylase/agmatinase pathway);metacyc:arginine degradation IV (arginine decarboxylase/agmatine deiminase pathway);metacyc:arginine dependent acid resistance;metacyc:putrescine biosynthesis…	aragem.45632:R00566_c;bigg:ARGDC;bigg:ARGDCm;bigg:ARGDCpp;biopath:RXN00721;brenda:BR279;ec:4.1.1.19;ecocyc:ARGDECARBOX-RXN;iaf1260:ARGDC;iaf1260:ARGDCpp;iaf692:ARGDC;iit341:ARGDC;ijn746:ARGDC;ijr904.45632:ARGDC;ijr904:ARGDC;imeo21:ARGDC;imo1053-pao1:ARGDC;imo1056:ARGDC;inj661:ARGDC;intenz:4513;irs1563.45632:R00566_c;isb619:ARGDC;iso783:ARGDC;iyo844:ARGDC;kegg:R00566;metacyc:ARGDECARBOX-RXN;pubmed…	-1000.0	0			0	0
R13BF81AA_RL-19	1 MNXM13@MNXC3 + 1 MNXM345@MNXC3 <-- 1 MNXM153@MNXC3 + 1 MNXM4@MNXC3	R_R13BF81AA_RL	1*gene:PP3433	MNXR120	1.13.11.27	biopath:Degradation_of_L-Tyrosine;biopath:Derivatives_and_degradation_of_L-Phenylalanine_and_L-Tyrosine;biopath:Metabolism_of_Tyrosine_(extended,_without_L-Dopa);kegg:Metabolic pathways;kegg:Tyrosine metabolism;kegg:Ubiquinone and other terpenoid-quinone biosynthesis;metacyc:plastoquinol-9 biosynthesis I;metacyc:tyrosine degradation I;metacyc:vitamin E biosynthesis;unipathway:L-phenylalanine degr…	bigg:34HPPOR;biopath:RXN00047;brenda:BR37066;ec:1.13.11.27;intenz:1823;kegg:R02521;metacyc:4-HYDROXYPHENYLPYRUVATE-DIOXYGENASE-RXN;pubmed:10942115;reactome:REACT_106401;reactome:REACT_106830;reactome:REACT_110842;reactome:REACT_111987;reactome:REACT_1145;reactome:REACT_1145.4;reactome:REACT_147378;reactome:REACT_29808;reactome:REACT_33740;reactome:REACT_77319;reactome:REACT_77991;reactome:REACT_8…	-1000.0	0			0	0
R2238EAF0_RL-88	1 MNXM13@MNXC3 + 1 MNXM3489@MNXC3 + 1 MNXM925@MNXC3 <-- 1 MNXM1473@MNXC3 + 1 MNXM184@MNXC3	R_R2238EAF0_RL	1*gene:PP1916;1*gene:PP4175	MNXR36128	2.3.1.179;2.3.1.180;2.3.1.41;2.3.1.85;2.3.1.86	kegg:Fatty acid biosynthesis;kegg:Metabolic pathways	bigg:3OAS120;ec:2.3.1.179;ec:2.3.1.180;ec:2.3.1.41;ec:2.3.1.85;ec:2.3.1.86;iabaylyiv4:0-3OXOACP-SYNTHASE-RXN;iabaylyiv4:C12;iaf1260:3OAS120;iin800:CEM1_5;iin800:FAS2_5_1;ijn746:3OAS120;imo1053-pao1:MCMAT5;imo1056:MCMAT5;kegg:R04963;obsolete:rxn12684;obsolete:rxn12874;seed:rxn05348	-1000.0	0			0	0
R6B776E30_RL-370	1 MNXM13@MNXC3 + 1 MNXM373@MNXC3 <-- 1 MNXM1@MNXC3 + 1 MNXM483@MNXC3	R_R6B776E30_RL	1*gene:PP5285	MNXR4382	4.1.1.36	biopath:Biosynthesis_of_Coenzyme_A;biopath:Biosynthesis_of_Pantothenate,_Coenzyme_A_and_Holo-acyl_carrier_protein;biopath:Biosynthesis_of_Pantothenate,_Coenzyme_A_and_Holo-acyl_carrier_protein_(extended);kegg:Metabolic pathways;kegg:Pantothenate and CoA biosynthesis;metacyc:coenzyme A biosynthesis;unipathway:coenzyme A biosynthesis	bigg:PPCDC;biopath:RXN00520;brenda:BR295;ec:4.1.1.36;ecocyc:P-PANTOCYSDECARB-RXN;iabaylyiv4:P-PANTOCYSDECARB-RXN;iaf1260:PPCDC;iaf692:PPCDC;iin800:U93;iit341:PPCDC;ijn746:PPCDC;ijr904.45632:PPCDC;ijr904:PPCDC;imeo21:PPCDC;imm904:PPCDC;imo1053-pao1:PPCDC;imo1056:PPCDC;ind750:PPCDC;inj661:PPCDC;intenz:4530;isb619:PPCDC;iso783:PPCDC;iyo844:PPCDC;kegg:R03269;metacyc:P-PANTOCYSDECARB-RXN;obsolete:rxn0…	-1000.0	0			0	0
R18CCAFB5_RL-38	1 MNXM13@MNXC3 + 1 MNXM3854@MNXC3 + 1 MNXM925@MNXC3 <-- 1 MNXM184@MNXC3 + 1 MNXM979@MNXC3	R_R18CCAFB5_RL	1*gene:PP1916;1*gene:PP4175	MNXR36127	2.3.1.179;2.3.1.180;2.3.1.41;2.3.1.85;2.3.1.86	kegg:Fatty acid biosynthesis;kegg:Metabolic pathways	bigg:3OAS100;ec:2.3.1.179;ec:2.3.1.180;ec:2.3.1.41;ec:2.3.1.85;ec:2.3.1.86;iabaylyiv4:0-3OXOACP-SYNTHASE-RXN;iabaylyiv4:C10;iaf1260:3OAS100;iin800:CEM1_4;iin800:FAS2_4_1;ijn746:3OAS100;imo1053-pao1:MCMAT4;imo1056:MCMAT4;kegg:R04960;obsolete:rxn12683;obsolete:rxn12873;seed:rxn05343	-1000.0	0			0	0
R885EB6CF_B-501	1 MNXM13@MNXC3 + 1 MNXM388@MNXC3 <==> 2 MNXM1@MNXC3 + 1 MNXM507@MNXC3	R_R885EB6CF_B	1*gene:PP5335+1*gene:PP5336	MNXR592	4.1.1.21	biopath:Biosynthesis_of_IMP;biopath:Biosynthesis_of_Purine_ribonucleotides;kegg:Biosynthesis of secondary metabolites;kegg:Metabolic pathways;kegg:Purine metabolism;metacyc:inosine-5'-phosphate biosynthesis II;unipathway:IMP biosynthesis via de novo pathway	bigg:AIRCr;biopath:RXN00676;brenda:BR282;ec:4.1.1.21;iag612:rbs_4;iao358:rll_368;iao358:rll_372;iin800:ADE2;ijn746:AIRCr;imeo21:AIRCr;imm904:AIRCr;imo1053-pao1:AIRCr;imo1056:AIRCr;ind750:AIRCr;inj661:AIRCr;intenz:16619;kegg:R04209;metacyc:AIRCARBOXY-RXN;obsolete:rxn11022r;pubmed:17224163;pubmed:18388293;pubmed:2147474;pubmed:2183217;pubmed:7918411;reactome:REACT_109442;reactome:REACT_110707;react…	-1000.0	1000.0			0	0
RD4C83789_RL-870	1 MNXM13@MNXC3 + 1 MNXM404@MNXC3 <-- 1 MNXM1602@MNXC3 + 1 MNXM1@MNXC3	R_RD4C83789_RL		MNXR3962	1.1.1.85	kegg:2-Oxocarboxylic acid metabolism;kegg:Biosynthesis of secondary metabolites;kegg:Metabolic pathways;kegg:Valine, leucine and isoleucine biosynthesis;metacyc:3-methylbutanol biosynthesis;metacyc:RXN-13158;metacyc:leucine biosynthesis	aragem.45632:R01652_c;bigg:OMCDC;bigg:OMCDCm;ec:1.1.1.85;ecocyc:RXN-7800;iaf1260:OMCDC;iaf692:OMCDC;iag612:rbs_36;igt196:OMCDC;ijn746:OMCDC;ijr904.45632:OMCDC;ijr904:OMCDC;imeo21:OMCDC;imm904:OMCDC;imm904:OMCDCm;ind750:OMCDC;ind750:OMCDCm;inj661:OMCDC;intenz:1084;isb619:OMCDC;iso783:OMCDC;iyo844:OMCDC;kegg:R01652;metacyc:RXN-7800;obsolete:rxn13372r;rhea:25078;rhea:25079;rhea:25080;rhea:25081;seed…	-1000.0	0			0	0
R33EEA25A_RL-155	1 MNXM13@MNXC3 + 1 MNXM426@MNXC3 <-- 1 MNXM1@MNXC3 + 2 MNXM23@MNXC3	R_R33EEA25A_RL	1*gene:PP4679+1*gene:PP4680	MNXR392	2.2.1.6;4.1.3.18	kegg:2-Oxocarboxylic acid metabolism;kegg:Biosynthesis of secondary metabolites;kegg:C5-Branched dibasic acid metabolism;kegg:Metabolic pathways;kegg:Pantothenate and CoA biosynthesis;kegg:Valine, leucine and isoleucine biosynthesis;metacyc:(<i>R</i>)-acetoin biosynthesis I;metacyc:(<i>R</i>)-acetoin biosynthesis II;metacyc:(<i>S</i>)-acetoin biosynthesis;metacyc:isobutanol biosynthesis;metacyc:v…	bigg:ACLS;bigg:ACLSm;brenda:BR37100;brenda:BS386675;ec:2.2.1.6;ec:4.1.3.18;ecocyc:ACETOLACTSYN-RXN;iabaylyiv4:ACETOLACTSYN-RXN;iaf1260:ACLS;iaf692:ACLS;iag612:rbs_19;iag612:rbs_20;iao358:rll_16;iao358:rll_206;iao358:rll_212;igt196:ACLS;iin800:ILV2_2;ijn746:ACLS;ijr904.45632:ACLS;ijr904:ACLS;imeo21:ACLS;imm904:ACLSm;imo1053-pao1:ACLS;imo1056:ACLS;ind750:ACLSm;inj661:ACLS;intenz:10532;irs1563.45632…	-1000.0	0			0	0
RF19B5671_RL-1004	1 MNXM13@MNXC3 + 1 MNXM4344@MNXC3 + 1 MNXM925@MNXC3 <-- 1 MNXM184@MNXC3 + 1 MNXM3617@MNXC3	R_RF19B5671_RL	1*gene:PP1916;1*gene:PP4175	MNXR36126	2.3.1.179;2.3.1.180;2.3.1.41;2.3.1.85;2.3.1.86	kegg:Fatty acid biosynthesis;kegg:Metabolic pathways	bigg:3OAS80;ec:2.3.1.179;ec:2.3.1.180;ec:2.3.1.41;ec:2.3.1.85;ec:2.3.1.86;iabaylyiv4:0-3OXOACP-SYNTHASE-RXN;iabaylyiv4:C8;iaf1260:3OAS80;iin800:CEM1_3;iin800:FAS2_3_1;ijn746:3OAS80;imo1053-pao1:MCMAT3;imo1056:MCMAT3;kegg:R04957;obsolete:rxn12690;obsolete:rxn12872;seed:rxn05350	-1000.0	0			0	0
R2CD54C77_RL-131	1 MNXM13@MNXC3 + 1 MNXM4345@MNXC3 + 1 MNXM925@MNXC3 <-- 1 MNXM184@MNXC3 + 1 MNXM564@MNXC3	R_R2CD54C77_RL	1*gene:PP1916;1*gene:PP4175	MNXR36129	2.3.1.179;2.3.1.180;2.3.1.41;2.3.1.85;2.3.1.86	kegg:Fatty acid biosynthesis;kegg:Metabolic pathways	bigg:3OAS160;ec:2.3.1.179;ec:2.3.1.180;ec:2.3.1.41;ec:2.3.1.85;ec:2.3.1.86;iabaylyiv4:0-3OXOACP-SYNTHASE-RXN;iabaylyiv4:C16;iaf1260:3OAS160;iin800:CEM1_7;iin800:FAS2_7_1;ijn746:3OAS160;imo1053-pao1:MCMAT7;imo1056:MCMAT7;kegg:R04968;obsolete:rxn07999;obsolete:rxn12876;seed:rxn05344	-1000.0	0			0	0
RABC253CB_RL-673	1 MNXM13@MNXC3 + 1 MNXM475@MNXC3 <-- 1 MNXM1@MNXC3 + 2 MNXM69@MNXC3	R_RABC253CB_RL	1*gene:PP4297	MNXR2736	4.1.1.47	biopath:Reactions_of_Glyoxalate_(no_pathway);kegg:Glyoxylate and dicarboxylate metabolism;kegg:Metabolic pathways;metacyc:glycolate and glyoxylate degradation I;seed:Allantoin Utilization;seed:Allantoin degradation;seed:Photorespiration (oxidative C2 cycle);unipathway:glycolate degradation	bigg:GLXCL;biopath:RXN00883;brenda:BR306;ec:4.1.1.47;ecocyc:GLYOCARBOLIG-RXN;iaf1260:GLXCL;ijn746:GLXCL;ijr904.45632:GLXCL;ijr904:GLXCL;imo1053-pao1:GLXCBL;imo1056:GLXCBL;intenz:4541;iyo844:GLXCBL;kegg:R00013;macie:M0298;metacyc:GLYOCARBOLIG-RXN;rhea:10136;rhea:10137;rhea:10138;rhea:10139;seed:rxn00010;upa:UCR00013;upa:UER00831	-1000.0	0			0	0
R59E64765_RL-304	1 MNXM13@MNXC3 + 1 MNXM4993@MNXC3 + 1 MNXM925@MNXC3 <-- 1 MNXM184@MNXC3 + 1 MNXM2645@MNXC3	R_R59E64765_RL	1*gene:PP1916;1*gene:PP4175	MNXR36125	2.3.1.179;2.3.1.180;2.3.1.41;2.3.1.85;2.3.1.86	kegg:Fatty acid biosynthesis;kegg:Metabolic pathways	bigg:3OAS60;ec:2.3.1.179;ec:2.3.1.180;ec:2.3.1.41;ec:2.3.1.85;ec:2.3.1.86;iabaylyiv4:0-3OXOACP-SYNTHASE-RXN;iabaylyiv4:C6;iaf1260:3OAS60;iin800:CEM1_2;iin800:FAS2_2_1;ijn746:3OAS60;imo1053-pao1:MCMAT2;imo1056:MCMAT2;kegg:R04952;obsolete:rxn12689;obsolete:rxn12871;seed:rxn05346	-1000.0	0			0	0
R1297B88B_RL-12	1 MNXM13@MNXC3 + 1 MNXM4994@MNXC3 + 1 MNXM925@MNXC3 <-- 1 MNXM184@MNXC3 + 1 MNXM5723@MNXC3	R_R1297B88B_RL	1*gene:PP1916;1*gene:PP4175	MNXR54913	2.3.1.179;2.3.1.180;2.3.1.41;2.3.1.85;2.3.1.86	kegg:Fatty acid biosynthesis;kegg:Metabolic pathways	bigg:3OAS140;ec:2.3.1.179;ec:2.3.1.180;ec:2.3.1.41;ec:2.3.1.85;ec:2.3.1.86;iabaylyiv4:0-3OXOACP-SYNTHASE-RXN;iabaylyiv4:C14;iaf1260:3OAS140;iin800:CEM1_6;iin800:FAS2_6_1;ijn746:3OAS140;imo1053-pao1:MCMAT6;imo1056:MCMAT6;kegg:R04726;obsolete:rxn12875;seed:rxn05345	-1000.0	0			0	0
RDBE60336_RL-909	1 MNXM13@MNXC3 + 1 MNXM622@MNXC3 <-- 1 MNXM1@MNXC3 + 1 MNXM2378@MNXC3 + 1 MNXM23@MNXC3	R_RDBE60336_RL	1*gene:PP0527	MNXR55306	2.2.1.7	seed:Isoprenoid Biosynthesis;seed:Pyridoxin (Vitamin B6) Biosynthesis;unipathway:1-deoxy-D-xylulose 5-phosphate biosynthesis	bigg:DXPS;ec:2.2.1.7;iabaylyiv4:DXS-RXN;iaf1260:DXPS;igt196:DXPS;iit341:DXPS;ijn746:DXPS;ijr904.45632:DXPS;ijr904:DXPS;imeo21:DXPS;imo1053-pao1:DXPS;imo1056:DXPS;inj661:DXPS;ips189:DXPS;iso783:DXPS;iyo844:DXPS;obsolete:rxn08379;obsolete:rxn12222;seed:rxn03909;upa:UCR05636;upa:UER00091	-1000.0	0			0	0
RBD50FBD0_RL-759	1 MNXM13@MNXC3 + 1 MNXM6837@MNXC3 + 1 MNXM925@MNXC3 <-- 1 MNXM184@MNXC3 + 1 MNXM1@MNXC3 + 1 MNXM7186@MNXC3	R_RBD50FBD0_RL	1*gene:PP4175	MNXR47319	2.3.1.41		bigg:3OAS121;ec:2.3.1.41;iaf1260:3OAS121;ijn746:3OAS121;obsolete:rxn12685;seed:rxn07997	-1000.0	0			0	0
R47662CA2_RL-238	1 MNXM13@MNXC3 + 1 MNXM6838@MNXC3 + 1 MNXM925@MNXC3 <-- 1 MNXM184@MNXC3 + 1 MNXM1@MNXC3 + 1 MNXM5679@MNXC3	R_R47662CA2_RL	1*gene:PP4175	MNXR47320	2.3.1.41		bigg:3OAS141;ec:2.3.1.41;iaf1260:3OAS141;ijn746:3OAS141;obsolete:rxn12686;seed:rxn07998	-1000.0	0			0	0
RA31339C3_RL-630	1 MNXM13@MNXC3 + 1 MNXM6839@MNXC3 + 1 MNXM925@MNXC3 <-- 1 MNXM1469@MNXC3 + 1 MNXM184@MNXC3 + 1 MNXM1@MNXC3	R_RA31339C3_RL	1*gene:PP4175	MNXR47321	2.3.1.41		bigg:3OAS161;ec:2.3.1.41;iaf1260:3OAS161;ijn746:3OAS161;obsolete:rxn12687;seed:rxn08000	-1000.0	0			0	0
R3FBF886A_RL-198	1 MNXM13@MNXC3 + 1 MNXM6840@MNXC3 + 1 MNXM925@MNXC3 <-- 1 MNXM184@MNXC3 + 1 MNXM1@MNXC3 + 1 MNXM89949@MNXC3	R_R3FBF886A_RL	1*gene:PP4175	MNXR47323	2.3.1.41		bigg:3OAS181;ec:2.3.1.41;iaf1260:3OAS181;ijn746:3OAS181;obsolete:rxn12688;seed:rxn08002	-1000.0	0			0	0
RF617B30E_RL-1019	1 MNXM13@MNXC3 + 1 MNXM78@MNXC3 <-- 1 MNXM1@MNXC3 + 1 MNXM529@MNXC3	R_RF617B30E_RL	1*gene:PP2077;1*gene:PP5227	MNXR1430	4.1.1.20	biopath:Biosynthesis_of_L-Lysine_from_L-Aspartate_(in_bacteria);biopath:Metabolism_of_L-Lysine,_L-Threonine,_L-Methionine,_and_L-Cysteine;kegg:Biosynthesis of secondary metabolites;kegg:Lysine biosynthesis;kegg:Metabolic pathways;kegg:Microbial metabolism in diverse environments;metacyc:lysine biosynthesis I;metacyc:lysine biosynthesis II;metacyc:lysine biosynthesis III;metacyc:lysine biosynthesi…	aragem.45632:R00451_c;bigg:DAPDC;biopath:RXN01425;brenda:BR281;ec:4.1.1.20;ecocyc:DIAMINOPIMDECARB-RXN;iabaylyiv4:DIAMINOPIMDECARB-RXN;iaf1260:DAPDC;iaf692:DAPDC;iag612:rbs_464;iao358:rll_231;igt196:DAPDC;iit341:DAPDC;ijn746:DAPDC;ijr904.45632:DAPDC;ijr904:DAPDC;imeo21:DAPDC;imo1053-pao1:DAPDC;imo1056:DAPDC;inj661:DAPDC;intenz:4514;isb619:DAPDC;iso783:DAPDC;iyo844:DAPDC;kegg:R00451;metacyc:DIAMIN…	-1000.0	0			0	0
R717C6589_RL-401	1 MNXM13@MNXC3 + 1 MNXM80@MNXC3 <-- 1 MNXM1@MNXC3 + 1 MNXM519@MNXC3	R_R717C6589_RL	1*gene:PP1815	MNXR3967	4.1.1.23	biopath:Biosynthesis_of_Pyrimidine_ribonucleotides;biopath:Biosynthesis_of_Uridine-5'-phosphate;kegg:Metabolic pathways;kegg:Pyrimidine metabolism;metacyc:uridine-5'-phosphate biosynthesis;unipathway:UMP biosynthesis via de novo pathway	bigg:OMPDC;biopath:RXN01040;brenda:BR284;ec:4.1.1.23;ecocyc:OROTPDECARB-RXN;iabaylyiv4:OROTPDECARB-RXN;iaf1260:OMPDC;iaf692:OMPDC;iag612:rbs_505;iao358:rll_385;igt196:OMPDC;iin800:URA3;iit341:OMPDC;ijn746:OMPDC;ijr904.45632:OMPDC;ijr904:OMPDC;imeo21:OMPDC;imm904:OMPDC;imo1053-pao1:OMPDC;imo1056:OMPDC;ind750:OMPDC;inj661:OMPDC;intenz:4517;isb619:OMPDC;iso783:OMPDC;iyo844:OMPDC;kegg:R00965;macie:M0…	-1000.0	0			0	0
RB6E7869D_RL-721	1 MNXM13@MNXC3 + 1 MNXM829@MNXC3 <-- 1 MNXM1521@MNXC3 + 1 MNXM1@MNXC3	R_RB6E7869D_RL	1*gene:PP1381	MNXR228	4.1.1.44	kegg:Benzoate degradation;kegg:Metabolic pathways;kegg:Microbial metabolism in diverse environments;metacyc:protocatechuate degradation II (ortho-cleavage pathway);unipathway:beta-ketoadipate pathway	bigg:4CMLCL-kt;bigg:CMLDC;brenda:BR3361;brenda:BS402358;ec:4.1.1.44;iabaylyiv4:4-CARBOXYMUCONOLACTONE-DECARBOXYLASE-RXN;iaf692:CMLDC;iao358:rll_306;ijn746:4CMLCL-kt;imeo21:CMLDC;imo1053-pao1:PCAC;imo1056:PCAC;inj661:CMLDC;intenz:4538;iso783:CMLDC;kegg:R03470;metacyc:4-CARBOXYMUCONOLACTONE-DECARBOXYLASE-RXN;rhea:23348;rhea:23349;rhea:23350;rhea:23351;seed:rxn02483;upa:UCR03470;upa:UER00266	-1000.0	0			0	0
RE651D3CF_RL-952	1 MNXM13@MNXC3 + 1 MNXM91095@MNXC3 + 1 MNXM925@MNXC3 <-- 1 MNXM184@MNXC3 + 1 MNXM1@MNXC3 + 1 MNXM2026@MNXC3	R_RE651D3CF_RL	1*gene:PP4175	MNXR47322	2.3.1.41		bigg:3OAS180;ec:2.3.1.41;iaf1260:3OAS180;ijn746:3OAS180;seed:rxn08001	-1000.0	0			0	0
RC856C6A_RL-810	1 MNXM13@MNXC3 + 1 MNXM943@MNXC3 <-- 1 MNXM1@MNXC3 + 1 MNXM78@MNXC3	R_RC856C6A_RL		MNXR3346	4.1.1.18	biopath:Degradation_of_L-Lysine_to_Cadaverine;kegg:Biosynthesis of secondary metabolites;kegg:Lysine degradation;kegg:Metabolic pathways;kegg:Tropane, piperidine and pyridine alkaloid biosynthesis;metacyc:aminopropylcadaverine biosynthesis;metacyc:bisucaberin biosynthesis;metacyc:desferrioxamine B biosynthesis;metacyc:desferrioxamine E biosynthesis;metacyc:lupanine biosynthesis;metacyc:lysine deg…	bigg:LYSDC;biopath:RXN00827;brenda:BR6435;ec:4.1.1.18;ecocyc:LYSDECARBOX-RXN;iaf1260:LYSDC;ijn746:LYSDC;ijr904.45632:LYSDC;ijr904:LYSDC;imo1053-pao1:LYSDC;imo1056:LYSDC;intenz:4512;isb619:LYSDC;iyo844:LYSDC;kegg:R00462;metacyc:LYSDECARBOX-RXN;rhea:22352;rhea:22353;rhea:22354;rhea:22355;seed:rxn00322	-1000.0	0			0	0
RA2A6744D_RL-628	1 MNXM13@MNXC3 + 1 MNXM9829@MNXC3 <-- 1 MNXM1@MNXC3 + 1 MNXM90682@MNXC3	R_RA2A6744D_RL	1*gene:pWW0091	MNXR54921	4.1.1.77		bigg:4OD;ec:4.1.1.77;ijn746:4OD;seed:rxn01894	-1000.0	0			0	0
R80B031E6_LR-457	1 MNXM1408@MNXC3 + 1 MNXM37@MNXC3 --> 1 MNXM1422@MNXC3 + 1 MNXM1@MNXC3 + 1 MNXM365@MNXC3 + 1 MNXM89557@MNXC3	R_R80B031E6_LR	1*gene:PP0290+1*gene:PP0293	MNXR31741	2.4.2;2.4.2.-;4.1.3.-	biopath:Biosynthesis_and_degradation_of_L-Histidine;biopath:Biosynthesis_of_Histidine;kegg:Biosynthesis of secondary metabolites;kegg:Histidine metabolism;kegg:Metabolic pathways;metacyc:histidine biosynthesis;unipathway:IMP biosynthesis via de novo pathway;unipathway:L-histidine biosynthesis	bigg:IG3PS;biopath:RXN01139;ec:2.4.2;ec:2.4.2.-;ec:4.1.3.-;ecocyc:GLUTAMIDOTRANS-RXN;iabaylyiv4:GLUTAMIDOTRANS-RXN;iaf1260:IG3PS;iaf692:IG3PS;iag612:rbs_517;iao358:rll_194;igt196:IG3PS;ijn746:IG3PS;ijr904.45632:IG3PS;ijr904:IG3PS;imeo21:IG3PS;imm904:IG3PS;imo1053-pao1:IG3PS;imo1056:IG3PS;ind750:IG3PS;inj661:IG3PS;isb619:IG3PS;iso783:IG3PS;iyo844:IG3PS;kegg:R04558;metacyc:GLUTAMIDOTRANS-RXN;pubmed…	0	1000.0			0	0
R1FBE0F1E_B-75	1 MNXM140@BOUNDARY <==> 1 MNXM140@MNXC2	R_R1FBE0F1E_B		MNXR3225			bigg:LEUt5m;bigg:LEUtec;bigg:LEUtex;iaf1260:LEUtex;ijn746:LEUtex;metacyc:RXN66-447;seed:rxn08786;seed:rxn11003	0	0			0	1
RADBB5E1D_LR-685	1 MNXM140@MNXC19 + 1 MNXM2@MNXC3 + 1 MNXM3@MNXC3 --> 1 MNXM140@MNXC3 + 1 MNXM1@MNXC3 + 1 MNXM7@MNXC3 + 1 MNXM9@MNXC3	R_RADBB5E1D_LR	1*gene:PP1137+1*gene:PP1138+1*gene:PP1139+1*gene:PP1140+1*gene:PP1141;1*gene:PP1297+1*gene:PP1298+1*gene:PP1299+1*gene:PP1300;1*gene:PP4863+1*gene:PP4864+1*gene:PP4865+1*gene:PP4866+1*gene:PP4867	MNXR3222			bigg:LEUabc;bigg:LEUabcpp;ecocyc:ABC-35-RXN;iaf1260:LEUabcpp;iit341:LEUabc;ijn746:LEUabcpp;ijr904.45632:LEUabc;ijr904:LEUabc;imo1053-pao1:LEUabc;imo1056:LEUabc;isb619:LEUabc;rhea:29807;rhea:29808;rhea:29809;rhea:29810;seed:rxn05161;seed:rxn08784	0	1000.0			0	0
R85C46995_B-482	1 MNXM140@MNXC19 <==> 1 MNXM140@MNXC2	R_R85C46995_B		MNXR3225			bigg:LEUt5m;bigg:LEUtec;bigg:LEUtex;iaf1260:LEUtex;ijn746:LEUtex;metacyc:RXN66-447;seed:rxn08786;seed:rxn11003	-1000.0	1000.0			0	0
R39997F27_B-176	1 MNXM140@MNXC3 + 1 MNXM20@MNXC3 <==> 1 MNXM404@MNXC3 + 1 MNXM89557@MNXC3	R_R39997F27_B	1*gene:PP3511	MNXR31792	2.6.1.42;2.6.1.6;2.6.1.67	kegg:2-Oxocarboxylic acid metabolism;kegg:Biosynthesis of secondary metabolites;kegg:Glucosinolate biosynthesis;kegg:Metabolic pathways;kegg:Valine, leucine and isoleucine biosynthesis;kegg:Valine, leucine and isoleucine degradation;metacyc:leucine biosynthesis;metacyc:leucine degradation I;metacyc:leucine degradation III;seed:Aminotransferases Aromatic Pathway and More, A work in progress;seed:B…	bigg:LEUTA;bigg:LEUTAi;bigg:LEUTAm;brenda:BR47691;ec:2.6.1.42;ec:2.6.1.6;ec:2.6.1.67;ecocyc:BRANCHED-CHAINAMINOTRANSFERLEU-RXN;iabaylyiv4:BRANCHED-CHAINAMINOTRANSFERLEU-RXN;iaf1260:LEUTAi;iaf692:LEUTA;iag612:rbs_44;iag612:rbs_45;iao358:rll_69;igt196:LEUTAi;iin800:BAT1_1;iin800:BAT2_3;iit341:LEUTA;ijn746:LEUTA;ijr904.45632:LEUTAi;ijr904:LEUTAi;imeo21:LEUTA;imm904:LEUTA;imm904:LEUTAm;imo1053-pao1:L…	-1000.0	1000.0			0	0
RFB242488_B-1045	1 MNXM1410@MNXC3 + 1 MNXM89557@MNXC3 <==> 1 MNXM20@MNXC3 + 1 MNXM792@MNXC3	R_RFB242488_B	1*gene:PP0214	MNXR30727	2.6.1.48	kegg:Lysine degradation;metacyc:lysine degradation III;metacyc:lysine degradation IV;metacyc:lysine degradation X;unipathway:L-lysine degradation via acetylation pathway	bigg:APTNAT;brenda:BR47695;ec:2.6.1.48;ijn746:APTNAT;intenz:2799;kegg:R02274;metacyc:VAGL-RXN;rhea:10212;rhea:10213;rhea:10214;rhea:10215;seed:rxn01631;upa:UCR02274;upa:UER00845	-1000.0	1000.0			0	0
R8383C6E2_RL-468	1 MNXM14168@MNXC3 <-- 1 MNXM4@MNXC3 + 1 MNXM502@MNXC3 + 1 MNXM90545@MNXC3	R_R8383C6E2_RL	1*gene:PP3274+1*gene:PP3275+1*gene:PP3276+1*gene:PP3277+1*gene:PP3278	MNXR55833				-1000.0	0			0	0
R95E42B97_LR-567	1 MNXM1422@MNXC3 --> 1 MNXM1456@MNXC3 + 1 MNXM2@MNXC3	R_R95E42B97_LR	1*gene:PP0289	MNXR3090	4.2.1.19	biopath:Biosynthesis_and_degradation_of_L-Histidine;biopath:Biosynthesis_of_Histidine;kegg:Biosynthesis of secondary metabolites;kegg:Histidine metabolism;kegg:Metabolic pathways;metacyc:histidine biosynthesis;unipathway:L-histidine biosynthesis	bigg:IGPDH;biopath:RXN01204;brenda:BR404;ec:4.2.1.19;ecocyc:IMIDPHOSDEHYD-RXN;iabaylyiv4:IMIDPHOSDEHYD-RXN;iaf1260:IGPDH;iaf692:IGPDH;iag612:rbs_243;iao358:rll_190;igt196:IGPDH;iin800:HIS3;ijn746:IGPDH;ijr904.45632:IGPDH;ijr904:IGPDH;imeo21:IGPDH;imm904:IGPDH;imo1053-pao1:IGPDH;imo1056:IGPDH;ind750:IGPDH;inj661:IGPDH;intenz:4680;irs1563.45632:R03457_c;isb619:IGPDH;iso783:IGPDH;iyo844:IGPDH;kegg:R…	0	1000.0			0	0
RF0E0D827_B-1001	1 MNXM142@BOUNDARY <==> 1 MNXM142@MNXC2	R_RF0E0D827_B		MNXR5069			bigg:THRtex;iaf1260:THRtex;iin800:U128;ijn746:THRtex;seed:rxn09307;seed:rxn10898;seed:rxn13117	0	0			0	1
RBE58BF0C_LR-762	1 MNXM142@MNXC19 + 1 MNXM2@MNXC3 + 1 MNXM3@MNXC3 --> 1 MNXM142@MNXC3 + 1 MNXM1@MNXC3 + 1 MNXM7@MNXC3 + 1 MNXM9@MNXC3	R_RBE58BF0C_LR	1*gene:PP1137+1*gene:PP1138+1*gene:PP1139+1*gene:PP1140+1*gene:PP1141	MNXR5066			bigg:THRabc;bigg:THRabcpp;iaf1260:THRabcpp;ijn746:THRabcpp;ijr904.45632:THRabc;ijr904:THRabc;imo1053-pao1:THRabc;imo1056:THRabc;seed:rxn05169;seed:rxn09301	0	1000.0			0	0
R11308286_B-6	1 MNXM142@MNXC19 <==> 1 MNXM142@MNXC2	R_R11308286_B		MNXR5069			bigg:THRtex;iaf1260:THRtex;iin800:U128;ijn746:THRtex;seed:rxn09307;seed:rxn10898;seed:rxn13117	-1000.0	1000.0			0	0
RB20AD28A_LR-700	1 MNXM142@MNXC3 --> 1 MNXM159@MNXC3 + 1 MNXM15@MNXC3	R_RB20AD28A_LR	1*gene:PP3446;1*gene:PP5149	MNXR5058	4.3.1.19	biopath:Biosynthesis_of_L-Isoleucine;biopath:Metabolism_of_L-Lysine,_L-Threonine,_L-Methionine,_and_L-Cysteine;biopath:Metabolism_of_the_branched_amino_acids_(L-Leucine,_L-Isoleucine,_L-Valine);kegg:Biosynthesis of secondary metabolites;kegg:Glycine, serine and threonine metabolism;kegg:Metabolic pathways;kegg:Valine, leucine and isoleucine biosynthesis;metacyc:hypoglycin biosynthesis;metacyc:iso…	bigg:THRD_L;bigg:THRD_Lm;bigg:THRD_Lr;biopath:RXN00598;brenda:BR22834;ec:4.3.1.19;ecocyc:THREDEHYD-RXN;iabaylyiv4:THREDEHYD-RXN;iaf1260:THRD_L;iag612:rbs_430;iao358:rll_205;igt196:THRD_L;iin800:CHA1_1;iin800:ILV1;iit341:THRD_L;ijn746:THRD_L;ijr904.45632:THRD_L;ijr904:THRD_L;imeo21:THRD_Lr;imm904:THRD_L;imm904:THRD_Lm;imo1053-pao1:THRD_L;imo1056:THRD_L;ind750:THRD_L;ind750:THRD_Lm;inj661:THRD_Lr;i…	0	1000.0			0	0
R1E93863E_B-71	1 MNXM142@MNXC3 <==> 1 MNXM29@MNXC3 + 1 MNXM75@MNXC3	R_R1E93863E_B	1*gene:PP0321	MNXR5055	4.1.2.48;4.1.2.5	biopath:Degradation_of_L-Threonine_to_glycine_and_acetaldehyde;biopath:Metabolism_of_L-Lysine,_L-Threonine,_L-Methionine,_and_L-Cysteine;kegg:Biosynthesis of secondary metabolites;kegg:Glycine, serine and threonine metabolism;kegg:Metabolic pathways;kegg:Microbial metabolism in diverse environments;metacyc:glycine biosynthesis IV;metacyc:threonine degradation IV;seed:Glycine Biosynthesis;unipathw…	bigg:THRA;bigg:THRAi;bigg:THRAr;biopath:RXN00912;brenda:BR373;ec:4.1.2.48;ec:4.1.2.5;ecocyc:THREONINE-ALDOLASE-RXN;iaf1260:THRAi;iaf692:THRAr;iao358:rll_579;iin800:GLY1;ijn746:THRAr;ijr904.45632:THRAr;ijr904:THRAr;imm904:THRAi;imo1053-pao1:THRA;imo1053-pao1:THRA2;imo1056:THRA;imo1056:THRA2;ind750:THRA;intenz:18735;intenz:18736;isb619:THRAr;iso783:THRA;kegg:R00751;metacyc:THREONINE-ALDOLASE-RXN;rh…	-1000.0	1000.0			0	0
R8FF821CE_RL-539	1 MNXM1438@MNXC3 + 1 MNXM1@MNXC3 + 1 MNXM2@MNXC3 + 1 MNXM89557@MNXC3 <-- 1 MNXM20@MNXC3 + 1 MNXM943@MNXC3	R_R8FF821CE_RL		MNXR30999			bigg:DAPAT;ijn746:DAPAT;seed:rxn12741	-1000.0	0			0	0
R83E58A6_LR-470	1 MNXM1441@MNXC3 + 1 MNXM16@MNXC3 --> 1 MNXM1588@MNXC3 + 1 MNXM19@MNXC3 + 1 MNXM1@MNXC3	R_R83E58A6_LR	1*gene:PP3410	MNXR4113	2.1.1.133	biopath:Biosynthesis_of_Coenzyme_B12;biopath:Biosynthesis_of_Coenzyme_B12_and_conversion_of_Vitamin_B12_into_the_Coenzyme;kegg:Metabolic pathways;kegg:Porphyrin and chlorophyll metabolism;metacyc:adenosylcobalamin biosynthesis II (late cobalt incorporation);seed:Coenzyme B12 biosynthesis;unipathway:adenosylcobalamin biosynthesis	bigg:PC11M;biopath:RXN00144;ec:2.1.1.133;ijn746:PC11M;imeo21:PC11M;imo1053-pao1:PC11M;imo1056:PC11M;inj661:PC11M;intenz:2232;kegg:R05181;metacyc:2.1.1.133-RXN;rhea:22012;rhea:22013;rhea:22014;rhea:22015;seed:rxn03514;upa:UCR05181;upa:UER00215	0	1000.0			0	0
R512B0D6_RL-266	1 MNXM1446@MNXC3 + 1 MNXM1@MNXC3 + 1 MNXM7@MNXC3 + 1 MNXM9@MNXC3 <-- 1 MNXM3@MNXC3 + 1 MNXM529@MNXC3 + 1 MNXM955@MNXC3	R_R512B0D6_RL	1*gene:PP1332	MNXR5186	6.3.2.13	kegg:Lysine biosynthesis;kegg:Peptidoglycan biosynthesis;metacyc:UDP-<i>N</i>-acetylmuramoyl-pentapeptide biosynthesis III (<i>meso</i>-DAP-containing);seed:Methicillin resistance in Staphylococci;seed:Peptidoglycan Biosynthesis 2	bigg:UAAGDS;brenda:BR105;ec:6.3.2.13;ecocyc:UDP-NACMURALGLDAPLIG-RXN;iabaylyiv4:UDP-NACMURALGLDAPLIG-RXN;iaf1260:UAAGDS;igt196:UAAGDS;iit341:UAAGDS;ijn746:UAAGDS;ijr904.45632:UAAGDS;ijr904:UAAGDS;imeo21:UAAGDS;imo1053-pao1:UAAGDS;imo1056:UAAGDS;inj661:UAAGDS;intenz:10454;isb619:UAAGDS;iso783:UAAGDS;iyo844:UAAGDS;kegg:R02788;metacyc:UDP-NACMURALGLDAPLIG-RXN;obsolete:rxn10927;rhea:23676;rhea:23677;…	-1000.0	0			0	0
RD7E153F2_LR-886	1 MNXM1446@MNXC3 + 1 MNXM3@MNXC3 + 1 MNXM669@MNXC3 --> 1 MNXM1954@MNXC3 + 1 MNXM1@MNXC3 + 1 MNXM7@MNXC3 + 1 MNXM9@MNXC3	R_RD7E153F2_LR	1*gene:PP1333	MNXR5251	6.3.2.10;6.3.2.15	kegg:Lysine biosynthesis;kegg:Peptidoglycan biosynthesis;metacyc:UDP-<i>N</i>-acetylmuramoyl-pentapeptide biosynthesis III (<i>meso</i>-DAP-containing)	bigg:UGMDDS;ec:6.3.2.10;ec:6.3.2.15;ecocyc:UDP-NACMURALGLDAPAALIG-RXN;iabaylyiv4:UDP-NACMURALGLDAPAALIG-RXN;iaf1260:UGMDDS;igt196:UGMDDS;iit341:UGMDDS;ijn746:UGMDDS;ijr904.45632:UGMDDS;ijr904:UGMDDS;imeo21:UGMDDS;imo1053-pao1:UGMDDS;inj661:UGMDDS;isb619:UGMDDS;iso783:UGMDDS;iyo844:UGMDDS;kegg:R04617;metacyc:UDP-NACMURALGLDAPAALIG-RXN;rhea:28374;rhea:28375;rhea:28376;rhea:28377;seed:rxn03164	0	1000.0			0	0
RC5CC490E_RL-800	1 MNXM1448@MNXC3 + 1 MNXM1@MNXC3 + 1 MNXM39@MNXC3 <-- 1 MNXM2927@MNXC3 + 1 MNXM2@MNXC3	R_RC5CC490E_RL	1*gene:pWW0095	MNXR55635	3.7.1.9	kegg:Degradation of aromatic compounds;kegg:Metabolic pathways;kegg:Microbial metabolism in diverse environments;kegg:Xylene degradation	bigg:HMSH2;ec:3.7.1.9;ijn746:HMSH2;kegg:R05296;kegg:R05865;seed:rxn03608;seed:rxn04096	-1000.0	0			0	0
R5F3DCD0C_LR-323	1 MNXM1448@MNXC3 + 1 MNXM2@MNXC3 --> 1 MNXM2488@MNXC3	R_R5F3DCD0C_LR	1*gene:pWW0094	MNXR55808	4.2.1.132;4.2.1.80	kegg:Metabolic pathways;kegg:Microbial metabolism in diverse environments;kegg:Xylene degradation;metacyc:androstenedione degradation	bigg:OP4ENH2;ec:4.2.1.132;ec:4.2.1.80;ijn746:OP4ENH2;intenz:19028;kegg:R05297;kegg:R05864;kegg:R09960;metacyc:RXN-12734;pubmed:16151114;rhea:32535;rhea:32536;rhea:32537;rhea:32538;seed:rxn03609;seed:rxn04095	0	1000.0			0	0
R1D4F4F2_RL-59	1 MNXM1453@MNXC3 + 1 MNXM5@MNXC3 + 1 MNXM90886@MNXC3 <-- 1 MNXM1@MNXC3 + 1 MNXM6@MNXC3 + 1 MNXM89752@MNXC3	R_R1D4F4F2_RL	1*gene:PP0732	MNXR48203	1.2.1.70	kegg:Biosynthesis of secondary metabolites;kegg:Metabolic pathways;kegg:Porphyrin and chlorophyll metabolism;metacyc:tetrapyrrole biosynthesis I;seed:Heme and Siroheme Biosynthesis;unipathway:protoporphyrin-IX biosynthesis	bigg:GLUTRR;ec:1.2.1.70;ecocyc:GLUTRNAREDUCT-RXN;iabaylyiv4:GLUTRNAREDUCT-RXN;iaf1260:GLUTRR;iaf692:GLUTRR;iit341:GLUTRR;ijn746:GLUTRR;ijr904.45632:GLUTRR;ijr904:GLUTRR;imeo21:GLUTRR;imo1053-pao1:GLUTRR;imo1056:GLUTRR;inj661:GLUTRR;intenz:11277;irs1563.45632:R04109_c;isb619:GLUTRR;iso783:GLUTRR;iyo844:GLUTRR;kegg:R04109;metacyc:GLUTRNAREDUCT-RXN;obsolete:rxn08634;rhea:12344;rhea:12345;rhea:12346;…	-1000.0	0			0	0
R8B9B0F03_LR-522	1 MNXM1453@MNXC3 --> 1 MNXM405@MNXC3	R_R8B9B0F03_LR	1*gene:PP4784	MNXR2422	5.4.3.8	biopath:Biosynthesis_of_5-Aminolevulinate_from_L-Glutamate;biopath:Biosynthesis_of_Hemoglobin_and_Cyctochromes;kegg:Biosynthesis of secondary metabolites;kegg:Metabolic pathways;kegg:Porphyrin and chlorophyll metabolism;metacyc:tetrapyrrole biosynthesis I;seed:Heme and Siroheme Biosynthesis;unipathway:protoporphyrin-IX biosynthesis	aragem.45632:R02272_c;bigg:G1SAT;bigg:G1SATi;biopath:RXN00998;brenda:BR32;ec:5.4.3.8;ecocyc:GSAAMINOTRANS-RXN;iabaylyiv4:GSAAMINOTRANS-RXN;iaf1260:G1SAT;iaf692:G1SATi;iit341:G1SATi;ijn746:G1SATi;ijr904.45632:G1SATi;ijr904:G1SATi;imeo21:G1SATi;imo1053-pao1:G1SATi;imo1056:G1SATi;inj661:G1SATi;intenz:5006;irs1563.45632:R02272_c;isb619:G1SATi;iso783:G1SATi;iyo844:G1SATi;kegg:R02272;macie:M0195;metacy…	0	1000.0			0	0
R19DC042B_B-44	1 MNXM1455@MNXC3 <==> 1 MNXM1489@MNXC3	R_R19DC042B_B	1*gene:PP1995	MNXR4422	5.3.1.24	biopath:Biosynthesis_of_L-Tryptophan_from_Chorismate;biopath:Biosynthesis_of_aromatic_amino_acids_(L-Phenylalanine,_L-Tyrosine,_L-Tryptophan)_and_of_quinone_cofactors;kegg:Biosynthesis of secondary metabolites;kegg:Metabolic pathways;kegg:Phenylalanine, tyrosine and tryptophan biosynthesis;metacyc:tryptophan biosynthesis;seed:Tryptophan synthesis;unipathway:L-tryptophan biosynthesis	bigg:PRAI;bigg:PRAIi;biopath:RXN00619;brenda:BR48377;ec:5.3.1.24;ecocyc:PRAISOM-RXN;iabaylyiv4:PRAISOM-RXN;iaf1260:PRAIi;iaf692:PRAIi;iag612:rbs_473;iao358:rll_431;igt196:PRAIi;iin800:TRP1;iit341:PRAIi;ijn746:PRAI;ijr904.45632:PRAIi;ijr904:PRAIi;imeo21:PRAIi;imm904:PRAIi;imo1053-pao1:PRAI;imo1056:PRAI;ind750:PRAIi;inj661:PRAIi;intenz:4962;irs1563.45632:R03509_c;isb619:PRAI;iso783:PRAIi;iyo844:PRA…	-1000.0	1000.0			0	0
RD462190A_B-868	1 MNXM1456@MNXC3 + 1 MNXM89557@MNXC3 <==> 1 MNXM1482@MNXC3 + 1 MNXM20@MNXC3	R_RD462190A_B	1*gene:PP0967	MNXR31722	2.6.1.9	kegg:Biosynthesis of secondary metabolites;kegg:Histidine metabolism;kegg:Metabolic pathways;metacyc:histidine biosynthesis;seed:Histidine Biosynthesis;seed:Homogentisate pathway of aromatic compound degradation;unipathway:L-histidine biosynthesis	bigg:HSTPT;bigg:HSTPTr;brenda:BR47443;ec:2.6.1.9;ecocyc:HISTAMINOTRANS-RXN;iabaylyiv4:HISTAMINOTRANS-RXN;iaf1260:HSTPT;iaf692:HSTPT;iag612:rbs_346;iao358:rll_191;igt196:HSTPT;iin800:HIS5;ijn746:HSTPTr;ijr904.45632:HSTPT;ijr904:HSTPT;imeo21:HSTPT;imm904:HSTPT;imo1053-pao1:HSTPT;imo1056:HSTPT;ind750:HSTPT;inj661:HSTPT;intenz:2760;isb619:HSTPT;iso783:HSTPT;iyo844:HSTPTr;kegg:R03243;metacyc:HISTAMINO…	-1000.0	1000.0			0	0
RC34DE13E_RL-791	1 MNXM1458@MNXC3 + 1 MNXM2@MNXC3 <-- 1 MNXM15@MNXC3 + 1 MNXM337@MNXC3	R_RC34DE13E_RL	1*gene:PP2329	MNXR4070			bigg:PABB;iit341:PABB;ijn746:PABB;kegg:R05552;seed:rxn03840;upa:UCR05552	-1000.0	0			0	0
R6933A465_LR-356	1 MNXM1458@MNXC3 --> 1 MNXM1@MNXC3 + 1 MNXM23@MNXC3 + 1 MNXM421@MNXC3	R_R6933A465_LR	1*gene:PP1917	MNXR467	4.1.3.38	kegg:Folate biosynthesis;metacyc:4-aminobenzoate biosynthesis;metacyc:candicidin biosynthesis;seed:Chorismate Intermediate for synthesis of PAPA antibiotics, PABA, anthranilate, 3-hydroxyanthranilate and more.;seed:Folate Biosynthesis (Phoenix Copy);seed:Tryptophan synthesis;unipathway:tetrahydrofolate biosynthesis	bigg:ADCL;brenda:BR47975;ec:4.1.3.38;ecocyc:ADCLY-RXN;iabaylyiv4:ADCLY-RXN;iaf1260:ADCL;iin800:U88;iit341:ADCL;ijn746:ADCL;ijr904.45632:ADCL;ijr904:ADCL;imeo21:ADCL;imm904:ADCL;imo1053-pao1:ADCL;imo1056:ADCL;ind750:ADCL;inj661:ADCL;intenz:10929;isb619:ADCL;iso783:ADCL;iyo844:ADCL;kegg:R05553;macie:M0305;metacyc:ADCLY-RXN;rhea:16201;rhea:16202;rhea:16203;rhea:16204;seed:rxn03841;upa:UCR05553;upa:U…	0	1000.0			0	0
R86D6FB41_LR-491	1 MNXM145@MNXC3 --> 1 MNXM1@MNXC3 + 1 MNXM2323@MNXC3 + 1 MNXM39@MNXC3	R_R86D6FB41_LR	1*gene:PP0516;1*gene:PP0530;1*gene:PP3813	MNXR55201	4.1.99.12	kegg:Metabolic pathways;kegg:Riboflavin metabolism;metacyc:flavin biosynthesis I (bacteria and plants);metacyc:flavin biosynthesis II (archaea);metacyc:flavin biosynthesis III (fungi);seed:YgfZ;unipathway:riboflavin biosynthesis	bigg:DB4PS;brenda:BR48836;ec:4.1.99.12;iabaylyiv4:DIOHBUTANONEPSYN-RXN;iaf1260:DB4PS;iaf692:DB4PS;igt196:DB4PS;iin800:U79;iit341:DB4PS;ijn746:DB4PS;ijr904.45632:DB4PS;ijr904:DB4PS;imeo21:DB4PS;imm904:DB4PS;ind750:DB4PS;inj661:DB4PS;isb619:DB4PS;iso783:DB4PS;iyo844:DB4PS;kegg:R07281;metacyc:DIOHBUTANONEPSYN-RXN;seed:rxn05040;upa:UCR07281;upa:UER00399	0	1000.0			0	0
R243773E7_B-96	1 MNXM145@MNXC3 <==> 1 MNXM186@MNXC3	R_R243773E7_B	1*gene:PP0415	MNXR4653	5.1.3.1	biopath:Interconversions_of_Pentose_(extended);biopath:Non-glycolytic_carbohydrate_fermentations;biopath:Pentose_phosphate_pathway;kegg:Biosynthesis of secondary metabolites;kegg:Carbon fixation in photosynthetic organisms;kegg:Metabolic pathways;kegg:Microbial metabolism in diverse environments;kegg:Pentose and glucuronate interconversions;kegg:Pentose phosphate pathway;metacyc:Bifidobacterium s…	bigg:RPE;biopath:RXN00191;brenda:BR184;ec:5.1.3.1;ecocyc:RIBULP3EPIM-RXN;iabaylyiv4:RIBULP3EPIM-RXN;iaf1260:RPE;iaf692:RPE;iag612:rbs_280;iao358:rll_403;igt196:RPE;iin800:RPE1;iit341:RPE;ijn746:RPE;ijr904.45632:RPE;ijr904:RPE;imeo21:RPE;imm904:RPE;imo1053-pao1:RPE;imo1056:RPE;ind750:RPE;inj661:RPE;intenz:4904;ips189:RPE;irs1563.45632:R01529_c;irs1563.45632:R01529_p;isb619:RPE;iso783:RPE;iyo844:RP…	-1000.0	1000.0			0	0
RD94EEA8C_B-897	1 MNXM145@MNXC3 <==> 1 MNXM89643@MNXC3	R_RD94EEA8C_B	1*gene:PP5150	MNXR55894	5.3.1.20;5.3.1.6	biopath:Pentose_phosphate_pathway;kegg:Biosynthesis of secondary metabolites;kegg:Carbon fixation in photosynthetic organisms;kegg:Metabolic pathways;kegg:Microbial metabolism in diverse environments;kegg:Pentose phosphate pathway;metacyc:Bifidobacterium shunt;metacyc:Calvin-Benson-Bassham cycle;metacyc:Rubisco shunt;metacyc:formaldehyde assimilation II (RuMP Cycle);metacyc:formaldehyde assimilat…	bigg:RPI;biopath:RXN00196;brenda:BR237;ec:5.3.1.20;ec:5.3.1.6;iabaylyiv4:RIB5PISOM-RXN;iaf1260:RPI;iaf692:RPI;iag612:rbs_279;iao358:rll_404;igt196:RPI;iin800:RKI1;iit341:RPI;ijn746:RPI;ijr904.45632:RPI;ijr904:RPI;imeo21:RPI;imm904:RPI;imo1053-pao1:RPI;imo1056:RPI;ind750:RPI;inj661:RPI;ips189:RPI;irs1563.45632:R01056_c;irs1563.45632:R01056_p;isb619:RPI;iso783:RPI;iyo844:RPI;kegg:R01056;metacyc:RIB…	-1000.0	1000.0			0	0
RA52CF21_RL-640	1 MNXM1469@MNXC3 + 1 MNXM5@MNXC3 <-- 1 MNXM1@MNXC3 + 1 MNXM5960@MNXC3 + 1 MNXM6@MNXC3	R_RA52CF21_RL		MNXR1834	1.3.1.10		bigg:EAR141y;ec:1.3.1.10;iaf1260:EAR141y;ijn746:EAR141y;obsolete:rxn12697;seed:rxn08391	-1000.0	0			0	0
R5AB5E60A_LR-307	1 MNXM146@MNXC3 + 1 MNXM4@MNXC3 + 1 MNXM97@MNXC3 --> 1 MNXM253@MNXC3 + 1 MNXM2@MNXC3 + 1 MNXM76@MNXC3	R_R5AB5E60A_LR	1*gene:PP4490	MNXR4243	1.14.16.1	biopath:Biosynthesis_of_aromatic_amino_acids_(L-Phenylalanine,_L-Tyrosine,_L-Tryptophan)_and_of_quinone_cofactors;biopath:Conversion_of_L-Phenylalanine_into_L-Tyrosine;biopath:Derivatives_and_degradation_of_L-Phenylalanine_and_L-Tyrosine;kegg:Metabolic pathways;kegg:Phenylalanine metabolism;kegg:Phenylalanine, tyrosine and tryptophan biosynthesis	bigg:PHETHPTOX;biopath:RXN01118;ec:1.14.16.1;kegg:R01795;rhea:30787;rhea:30788;rhea:30789;rhea:30790	0	1000.0			0	0
RA4F38F91_RL-637	1 MNXM1473@MNXC3 + 1 MNXM5@MNXC3 <-- 1 MNXM1@MNXC3 + 1 MNXM2737@MNXC3 + 1 MNXM6@MNXC3	R_RA4F38F91_RL		MNXR1826	1.3.1.10;2.3.1.85	kegg:Fatty acid biosynthesis;kegg:Metabolic pathways	bigg:EAR100y;ec:1.3.1.10;ec:2.3.1.85;iaf1260:EAR100y;iin800:ETR1_4;iin800:FAS1_4_2;ijn746:EAR100y;kegg:R04962;obsolete:rxn08383r;obsolete:rxn12695;seed:rxn05356	-1000.0	0			0	0
R36DA5F0F_B-162	1 MNXM1478@BOUNDARY <==> 1 MNXM1478@MNXC2	R_R36DA5F0F_B		MNXR45587			iit341:H2CO3TP;imm904:HCO3tn;inj661:H2CO3TP;obsolete:rxn10971;seed:rxn10826;seed:rxn13310	-1000.0	100.0			0	1
R74B080AB_B-413	1 MNXM1478@MNXC2 + 1 MNXM27@MNXC2 <==> 1 MNXM1478@MNXC3 + 1 MNXM27@MNXC3	R_R74B080AB_B		MNXR31681			bigg:HCO3_NAt;ijn746:HCO3_NAt;imeo21:HCO3T;seed:rxn12800	-1000.0	1000.0			0	0
R97F010DD_B-579	1 MNXM1478@MNXC3 + 1 MNXM1@MNXC3 <==> 1 MNXM96530@MNXC3	R_R97F010DD_B		MNXR55613			bigg:H2CO3D2;bigg:H2CO3D2m	-1000.0	1000.0			0	0
R8963E55F_B-509	1 MNXM1478@MNXC3 + 1 MNXM21@MNXC3 + 1 MNXM3@MNXC3 <==> 1 MNXM1@MNXC3 + 1 MNXM40@MNXC3 + 1 MNXM7@MNXC3 + 1 MNXM9@MNXC3	R_R8963E55F_B	1*gene:PP0558+1*gene:PP0559+1*gene:PP1607+1*gene:PP1996	MNXR47238	6.4.1.2	unipathway:malonyl-CoA biosynthesis	bigg:ACCOAC;bigg:ACCOACm;bigg:ACCOACr;ec:6.4.1.2;iabaylyiv4:ACETYL-COA-CARBOXYLTRANSFER-RXN;iaf1260:ACCOAC;iag612:rbs_111;iin800:ACC1;iit341:ACCOACr;ijn746:ACCOACr;ijr904.45632:ACCOACr;ijr904:ACCOACr;imeo21:ACCOACr;imm904:ACCOACr;imm904:ACCOACrm;imo1053-pao1:ACCOACr;imo1056:ACCOACr;ind750:ACCOACr;inj661:ACCOACr;isb619:ACCOAC;iso783:ACCOAC;iyo844:ACCOAC;seed:rxn00533;upa:UCR00742;upa:UER00711	-1000.0	1000.0			0	0
RE85BB257_LR-960	1 MNXM1478@MNXC3 + 1 MNXM23@MNXC3 + 1 MNXM3@MNXC3 --> 1 MNXM1@MNXC3 + 1 MNXM46@MNXC3 + 1 MNXM7@MNXC3 + 1 MNXM9@MNXC3	R_RE85BB257_LR	1*gene:PP5347	MNXR55824	6.4.1.1		bigg:PC;bigg:PCm;ec:6.4.1.1;iaf692:PC;iag612:rbs_188;iin800:PYC1;iin800:PYC2;ijn746:PC;imeo21:PC;imm904:PC;imo1053-pao1:PC;imo1056:PC;ind750:PC;inj661:PC;isb619:PC;iyo844:PC;seed:rxn00250	0	1000.0			0	0
RC83377B2_LR-809	1 MNXM1478@MNXC3 + 1 MNXM389@MNXC3 + 1 MNXM3@MNXC3 --> 1 MNXM1@MNXC3 + 1 MNXM7@MNXC3 + 1 MNXM90282@MNXC3 + 1 MNXM9@MNXC3	R_RC83377B2_LR		MNXR47276	6.4.1.4	seed:Branched chain amino acid degradation regulons;seed:HMG CoA Synthesis;seed:Serine-glyoxylate cycle;unipathway:L-leucine degradation	bigg:MCCC;bigg:MCCCrm;ec:6.4.1.4;ijn746:MCCC;imo1053-pao1:MCCc;imo1056:MCCc;iso783:MCCC;seed:rxn02889;upa:UCR04138;upa:UER00861	0	1000.0			0	0
R3DEA5779_LR-188	1 MNXM147@MNXC3 + 1 MNXM2@MNXC3 --> 1 MNXM15@MNXC3 + 1 MNXM42@MNXC3	R_R3DEA5779_LR	1*gene:PP0495	MNXR842	3.5.1.1;3.5.1.38;3.5.5.4	biopath:Catabolism_of_Amino_acids;biopath:Metabolism_of_L-Glutamate,_L-Aspartate_and_related_compounds;biopath:Metabolism_of_Nitrogen;kegg:Alanine, aspartate and glutamate metabolism;kegg:Biosynthesis of secondary metabolites;kegg:Cyanoamino acid metabolism;kegg:Metabolic pathways;kegg:Nitrogen metabolism;metacyc:3.5.5.4-RXN;metacyc:asparagine degradation I;metacyc:superpathway of aspartate and a…	bigg:ASNN;bigg:ASNNe;bigg:ASNNm;bigg:ASNNpp;biopath:RXN00310;brenda:BR22679;ec:3.5.1.1;ec:3.5.1.38;ec:3.5.5.4;ecocyc:ASPARAGHYD-RXN;iabaylyiv4:ASPARAGHYD-RXN;iaf1260:ASNN;iaf1260:ASNNpp;iaf692:ASNN;iag612:rbs_372;iag612:rbs_373;iao358:rll_18;iin800:ASP1;iin800:ASP31;iin800:ASP32;iin800:ASP33;iin800:ASP34;iit341:ASNN;ijn746:ASNN;ijr904.45632:ASNN;ijr904:ASNN;imeo21:ASNN;imm904:ASNN;imm904:ASNNe;im…	0	1000.0			0	0
R97EB07BF_RL-578	1 MNXM1485@BOUNDARY <-- 1 MNXM1485@MNXC2	R_R97EB07BF_RL		MNXR3636			bigg:MSO3tex;iaf1260:MSO3tex;ijn746:MSO3tex;seed:rxn08960	-1000.0	0			0	1
RF8780318_LR-1030	1 MNXM1485@MNXC19 + 1 MNXM2@MNXC3 + 1 MNXM3@MNXC3 --> 1 MNXM1485@MNXC3 + 1 MNXM1@MNXC3 + 1 MNXM7@MNXC3 + 1 MNXM9@MNXC3	R_RF8780318_LR	1*gene:PP0231+1*gene:PP0232+1*gene:PP0233;1*gene:PP0237+1*gene:PP0239+1*gene:PP0240	MNXR3635		seed:Alkanesulfonates Utilization	bigg:MSO3abcpp;iaf1260:MSO3abcpp;ijn746:MSO3abcpp;imo1053-pao1:MSO3abc;imo1056:MSO3abc;iyo844:MSO3abc;seed:rxn05621;seed:rxn08959	0	1000.0			0	0
R37AAF298_B-165	1 MNXM1485@MNXC19 <==> 1 MNXM1485@MNXC2	R_R37AAF298_B	1*gene:PP0234	MNXR3636			bigg:MSO3tex;iaf1260:MSO3tex;ijn746:MSO3tex;seed:rxn08960	-1000.0	1000.0			0	0
RACA0DD28_LR-681	1 MNXM1485@MNXC3 + 1 MNXM208@MNXC3 + 1 MNXM4@MNXC3 --> 1 MNXM1@MNXC3 + 1 MNXM2@MNXC3 + 1 MNXM53407@MNXC3 + 1 MNXM81@MNXC3 + 1 MNXM97009@MNXC3	R_RACA0DD28_LR	1*gene:PP0238	MNXR55405				0	1000.0			0	0
RC4D696CC_B-797	1 MNXM1485@MNXC3 + 4 MNXM1@MNXC3 + 3 MNXM6@MNXC3 <==> 3 MNXM2@MNXC3 + 3 MNXM5@MNXC3 + 1 MNXM652@MNXC3	R_RC4D696CC_B		MNXR3637	1.8.2.2		bigg:MSULR;ec:1.8.2.2;ijn746:MSULR;seed:rxn12780	-1000.0	1000.0			0	0
R3AA50A02_B-178	1 MNXM1488@MNXC3 + 1 MNXM20@MNXC3 <==> 1 MNXM1563@MNXC3 + 1 MNXM89557@MNXC3	R_R3AA50A02_B	1*gene:PP1588	MNXR32377	2.6.1.17	kegg:Lysine biosynthesis;kegg:Metabolic pathways;kegg:Microbial metabolism in diverse environments;metacyc:lysine biosynthesis I;unipathway:L-lysine biosynthesis via DAP pathway	bigg:SDPTA;brenda:BS353928;ec:2.6.1.17;ecocyc:SUCCINYLDIAMINOPIMTRANS-RXN;iabaylyiv4:SUCCINYLDIAMINOPIMTRANS-RXN;iaf1260:SDPTA;iao358:rll_592;igt196:SDPTA;iit341:SDPTA;ijn746:SDPTA;ijr904.45632:SDPTA;ijr904:SDPTA;imeo21:SDPTA;imo1053-pao1:SDPTA;imo1056:SDPTA;inj661:SDPTA;intenz:2768;isb619:SDPTA;iso783:SDPTA;kegg:R04475;metacyc:SUCCINYLDIAMINOPIMTRANS-RXN;rhea:11960;rhea:11961;rhea:11962;rhea:119…	-1000.0	1000.0			0	0
R49A140F5_LR-249	1 MNXM1488@MNXC3 + 1 MNXM2@MNXC3 --> 1 MNXM25@MNXC3 + 1 MNXM644@MNXC3	R_R49A140F5_LR	1*gene:PP1525	MNXR4792	3.5.1.18	biopath:Biosynthesis_of_L-Lysine_from_L-Aspartate_(in_bacteria);biopath:Metabolism_of_L-Lysine,_L-Threonine,_L-Methionine,_and_L-Cysteine;kegg:Lysine biosynthesis;kegg:Metabolic pathways;kegg:Microbial metabolism in diverse environments;metacyc:lysine biosynthesis I;seed:Arginine Biosynthesis extended;unipathway:L-lysine biosynthesis via DAP pathway	bigg:SDPDS;biopath:RXN00201;brenda:BR26098;ec:3.5.1.18;ecocyc:SUCCDIAMINOPIMDESUCC-RXN;iabaylyiv4:SUCCDIAMINOPIMDESUCC-RXN;iaf1260:SDPDS;iao358:rll_315;igt196:SDPDS;iit341:SDPDS;ijn746:SDPDS;ijr904.45632:SDPDS;ijr904:SDPDS;imeo21:SDPDS;imo1053-pao1:SDPDS;imo1056:SDPDS;inj661:SDPDS;intenz:4202;isb619:SDPDS;iso783:SDPDS;iyo844:SDPDS;kegg:R02734;metacyc:SUCCDIAMINOPIMDESUCC-RXN;obsolete:rxn10896;rhe…	0	1000.0			0	0
R5D1B59DB_RL-313	1 MNXM148@MNXC3 + 1 MNXM14@MNXC3 + 1 MNXM1@MNXC3 + 1 MNXM81@MNXC3 <-- 1 MNXM155@MNXC3 + 1 MNXM287@MNXC3	R_R5D1B59DB_RL	1*gene:PP2328	MNXR748	1.8.4.10	metacyc:sulfate reduction III (assimilatory);seed:Cysteine Biosynthesis	bigg:APSR;ec:1.8.4.10;iabaylyiv4:ADENYLYLSULFATE-REDUCTASE-RXN;iag612:rbs_130;iag612:rbs_131;ijn746:APSR;intenz:10831;iyo844:APSPTi;kegg:R07176;metacyc:RXN-12019;rhea:21976;rhea:21977;rhea:21978;rhea:21979;seed:rxn05256;seed:rxn11051	-1000.0	0			0	0
R1D12A39_LR-58	1 MNXM148@MNXC3 + 1 MNXM1@MNXC3 + 1 MNXM6@MNXC3 --> 1 MNXM155@MNXC3 + 1 MNXM5@MNXC3	R_R1D12A39_LR	1*gene:PP0786;1*gene:PP5069	MNXR5117	1.6.4.5;1.8.1.9	kegg:Pyrimidine metabolism;metacyc:thioredoxin pathway;seed:Glycine reductase, sarcosine reductase and betaine reductase;seed:Wyeosine-MimG Biosynthesis;seed:pyrimidine conversions	bigg:TRDR;bigg:TRDRm;ec:1.6.4.5;ec:1.8.1.9;ecocyc:THIOREDOXIN-REDUCT-NADPH-RXN;iabaylyiv4:THIOREDOXIN-REDUCT-NADPH-RXN;iaf1260:TRDR;iaf692:TRDR;iag612:rbs_484;iag612:rbs_485;iag612:rbs_486;iao358:rll_433;iao358:rll_434;igt196:TRDR;iin800:TRR1;iin800:TRR2;iit341:TRDR;ijn746:TRDR;ijr904.45632:TRDR;ijr904:TRDR;imeo21:TRDR;imm904:TRDR;imm904:TRDRm;imo1053-pao1:TRDR;imo1056:TRDR;ind750:TRDR;ind750:TRD…	0	1000.0			0	0
R8B3F3C76_RL-518	1 MNXM148@MNXC3 + 1 MNXM2@MNXC3 + 1 MNXM374@MNXC3 <-- 1 MNXM155@MNXC3 + 1 MNXM7@MNXC3	R_R8B3F3C76_RL	1*gene:PP1177+1*gene:PP1179	MNXR55886	1.17.4.1	kegg:Metabolic pathways;kegg:Purine metabolism;metacyc:adenosine nucleotides <i>de novo</i> biosynthesis	bigg:RNDR1;bigg:RNDR1n;ec:1.17.4.1;ecocyc:ADPREDUCT-RXN;iabaylyiv4:ADPREDUCT-RXN;iaf1260:RNDR1;iaf692:RNDR1;iag612:rbs_537;iao358:rll_283;iao358:rll_287;igt196:RNDR1;iit341:RNDR1;ijn746:RNDR1;ijr904.45632:RNDR1;ijr904:RNDR1;imeo21:RIBRB12;imeo21:RNDR1;imm904:RNDR1;imm904:RNDR1n;imo1053-pao1:RNDR1;imo1056:RNDR1;ind750:RNDR1;ind750:RNDR1n;inj661:RNDR1;ips189:RNDR1;irs1563.45632:R02017_c;isb619:RNDR…	-1000.0	0			0	0
R206F4BDE_RL-79	1 MNXM148@MNXC3 + 1 MNXM2@MNXC3 + 1 MNXM411@MNXC3 <-- 1 MNXM155@MNXC3 + 1 MNXM220@MNXC3	R_R206F4BDE_RL	1*gene:PP1177+1*gene:PP1179	MNXR55890	1.17.4.1	kegg:Metabolic pathways;kegg:Pyrimidine metabolism;metacyc:pyrimidine deoxyribonucleotides <i>de novo</i> biosynthesis I;metacyc:pyrimidine deoxyribonucleotides <i>de novo</i> biosynthesis II	bigg:RNDR3;bigg:RNDR3n;ec:1.17.4.1;ecocyc:CDPREDUCT-RXN;iabaylyiv4:CDPREDUCT-RXN;iaf1260:RNDR3;iaf692:RNDR3;iag612:rbs_538;iao358:rll_285;iao358:rll_289;igt196:RNDR3;iin800:RNR1_3;iit341:RNDR3;ijn746:RNDR3;ijr904.45632:RNDR3;ijr904:RNDR3;imeo21:RNDR3;imm904:RNDR3;imm904:RNDR3n;imo1053-pao1:RNDR3;imo1056:RNDR3;ind750:RNDR3;ind750:RNDR3n;inj661:RNDR3;ips189:RNDR3;irs1563.45632:R02024_c;isb619:RNDR3…	-1000.0	0			0	0
R1E8BF0DA_RL-70	1 MNXM148@MNXC3 + 1 MNXM2@MNXC3 + 1 MNXM436@MNXC3 <-- 1 MNXM155@MNXC3 + 1 MNXM30@MNXC3	R_R1E8BF0DA_RL	1*gene:PP1177+1*gene:PP1179	MNXR55888	1.17.4.1	kegg:Metabolic pathways;kegg:Purine metabolism;metacyc:guanosine nucleotides <i>de novo</i> biosynthesis	bigg:RNDR2;bigg:RNDR2n;ec:1.17.4.1;ecocyc:GDPREDUCT-RXN;iabaylyiv4:GDPREDUCT-RXN;iaf1260:RNDR2;iaf692:RNDR2;iag612:rbs_539;iao358:rll_284;iao358:rll_288;igt196:RNDR2;iin800:RNR1_2;iit341:RNDR2;ijn746:RNDR2;ijr904.45632:RNDR2;ijr904:RNDR2;imeo21:RNDR2;imm904:RNDR2;imm904:RNDR2n;imo1053-pao1:RNDR2;imo1056:RNDR2;ind750:RNDR2;ind750:RNDR2n;inj661:RNDR2;ips189:RNDR2;irs1563.45632:R02019_c;isb619:RNDR2…	-1000.0	0			0	0
RADAB18C1_RL-683	1 MNXM148@MNXC3 + 1 MNXM2@MNXC3 + 1 MNXM572@MNXC3 <-- 1 MNXM155@MNXC3 + 1 MNXM17@MNXC3	R_RADAB18C1_RL	1*gene:PP1177+1*gene:PP1179	MNXR55892	1.17.4.1	kegg:Pyrimidine metabolism;metacyc:pyrimidine deoxyribonucleotides <i>de novo</i> biosynthesis I;metacyc:pyrimidine deoxyribonucleotides <i>de novo</i> biosynthesis II	bigg:RNDR4;bigg:RNDR4n;ec:1.17.4.1;ecocyc:UDPREDUCT-RXN;iabaylyiv4:UDPREDUCT-RXN;iaf1260:RNDR4;iaf692:RNDR4;iag612:rbs_540;iao358:rll_286;iao358:rll_290;igt196:RNDR4;iin800:RNR1_4;iit341:RNDR4;ijn746:RNDR4;ijr904.45632:RNDR4;ijr904:RNDR4;imeo21:RNDR4;imeo21:RNDR5B12;imm904:RNDR4;imm904:RNDR4n;imo1053-pao1:RNDR4;imo1056:RNDR4;ind750:RNDR4;ind750:RNDR4n;inj661:RNDR4;ips189:RNDR4;irs1563.45632:R0201…	-1000.0	0			0	0
R13020D46_B-16	1 MNXM14908@BOUNDARY <==> 1 MNXM14908@MNXC3	R_R13020D46_B						-1000.0	1000.0			0	1
R2073FE38_B-80	1 MNXM14908@MNXC3 + 1 MNXM19@MNXC3 <==> 1 MNXM16@MNXC3 + 1 MNXM634@MNXC3	R_R2073FE38_B	1*gene:PP3989	MNXR55243	2.1.1.37		bigg:DNAMTn;bigg:DNAMTn2r;brenda:BR43894;ec:2.1.1.37;ijn746:DNAMTn2r;kegg:R00380;seed:rxn05821	-1000.0	1000.0			0	0
REC3951EE_B-978	1 MNXM14920@BOUNDARY <==> 1 MNXM14920@MNXC3	R_REC3951EE_B						-1000.0	1000.0			0	1
R33CD572C_RL-154	1 MNXM1496@MNXC3 + 1 MNXM19@MNXC3 + 2 MNXM1@MNXC3 + 1 MNXM26@MNXC3 <-- 1 MNXM1588@MNXC3 + 1 MNXM16@MNXC3 + 1 MNXM2@MNXC3	R_R33CD572C_RL	1*gene:PP3763	MNXR4564	2.1.1.152	biopath:Biosynthesis_of_Coenzyme_B12;biopath:Biosynthesis_of_Coenzyme_B12_and_conversion_of_Vitamin_B12_into_the_Coenzyme;kegg:Metabolic pathways;kegg:Porphyrin and chlorophyll metabolism;unipathway:adenosylcobalamin biosynthesis	bigg:R05219;biopath:RXN00584;ec:2.1.1.152;imeo21:PRE5;intenz:11095;kegg:R05219;rhea:18261;rhea:18262;rhea:18263;rhea:18264;seed:rxn03534;upa:UCR05219;upa:UER00216	-1000.0	0			0	0
REC508C6F_LR-979	1 MNXM1496@MNXC3 + 1 MNXM1@MNXC3 + 1 MNXM6@MNXC3 --> 1 MNXM5@MNXC3 + 1 MNXM90303@MNXC3	R_REC508C6F_LR	1*gene:PP4832	MNXR32809	1.3.1.54	biopath:Biosynthesis_of_Coenzyme_B12;biopath:Biosynthesis_of_Coenzyme_B12_and_conversion_of_Vitamin_B12_into_the_Coenzyme;kegg:Metabolic pathways;kegg:Porphyrin and chlorophyll metabolism;seed:Coenzyme B12 biosynthesis;unipathway:adenosylcobalamin biosynthesis	bigg:PC6AR;biopath:RXN00816;ec:1.3.1.54;ijn746:PC6AR;imeo21:PC6AR;imo1053-pao1:PC6AR;imo1056:PC6AR;inj661:PC6AR;kegg:R05150;seed:rxn03492;upa:UCR05150;upa:UER00217	0	1000.0			0	0
R7E2E7140_LR-450	1 MNXM14@MNXC19 + 1 MNXM2@MNXC19 --> 1 MNXM212@MNXC19 + 1 MNXM9@MNXC19	R_R7E2E7140_LR	1*gene:PP1414	MNXR3880	3.1.3.1;3.1.3.2;3.1.3.31;3.1.3.5;3.1.3.6;3.6.1.11;3.6.1.5;3.6.1.9	biopath:Conversion_and_degradation_of_Purine_desoxyribonucleotides;biopath:Degradation_of_ATP_to_Adenosine;biopath:Reactions_and_degradation_of_Purine_ribonucleotides;kegg:Metabolic pathways;kegg:Purine metabolism;metacyc:adenosine nucleotides degradation II;seed:pyrimidine conversions	bigg:NTD7;bigg:NTD7e;bigg:NTD7l;bigg:NTD7pp;biopath:RXN01372;brenda:BS64616;ec:3.1.3.1;ec:3.1.3.2;ec:3.1.3.31;ec:3.1.3.5;ec:3.1.3.6;ec:3.6.1.11;ec:3.6.1.5;ec:3.6.1.9;ecocyc:AMP-DEPHOSPHORYLATION-RXN;iabaylyiv4:AMP-DEPHOSPHORYLATION-RXN;iaf1260:NTD7;iaf1260:NTD7pp;iao358:rll_291;iin800:U30;ijn746:NTD7;ijn746:NTD7pp;ijr904.45632:NTD7;ijr904:NTD7;imeo21:NTD7;imm904:NTD7;imo1053-pao1:NTD7;imo1056:NTD…	0	1000.0			0	0
R98E38730_RL-584	1 MNXM14@MNXC3 + 1 MNXM1561@MNXC3 + 1 MNXM1@MNXC3 <-- 1 MNXM3@MNXC3 + 1 MNXM51@MNXC3	R_R98E38730_RL	1*gene:PP1656	MNXR55610	2.7.6.5	kegg:Purine metabolism;metacyc:ppGpp biosynthesis;unipathway:ppGpp biosynthesis	bigg:GTPDPK;brenda:BR47857;ec:2.7.6.5;ecocyc:GTPPYPHOSKIN-RXN;iaf1260:GTPDPK;iag612:rbs_327;ijn746:GTPDPK;imeo21:GTPDPK;imo1053-pao1:GTPDPK;imo1056:GTPDPK;inj661:GTPDPK;intenz:3036;isb619:GTPDPK;iso783:GTPDPK;iyo844:GTPDPK;kegg:R00429;metacyc:GTPPYPHOSKIN-RXN;rhea:22088;rhea:22089;rhea:22090;rhea:22091;seed:rxn00303;upa:UCR00429;upa:UER00884	-1000.0	0			0	0
R2408F468_B-95	1 MNXM14@MNXC3 + 1 MNXM1@MNXC3 + 1 MNXM38291@MNXC3 <==> 1 MNXM3@MNXC3 + 1 MNXM89643@MNXC3	R_R2408F468_B	1*gene:PP0722	MNXR55861	2.7.6.1	biopath:Biosynthesis_and_degradation_of_L-Histidine;biopath:Biosynthesis_of_Histidine;biopath:Biosynthesis_of_IMP;biopath:Biosynthesis_of_Purine_ribonucleotides;biopath:Biosynthesis_of_Pyrimidine_ribonucleotides;biopath:Biosynthesis_of_Uridine-5'-phosphate;biopath:Pentose_phosphate_pathway;kegg:Biosynthesis of secondary metabolites;kegg:Metabolic pathways;kegg:Microbial metabolism in diverse envi…	bigg:PRPPS;biopath:RXN00113;brenda:BR47854;ec:2.7.6.1;iabaylyiv4:PRPPSYN-RXN;iaf1260:PRPPS;iaf692:PRPPS;iao358:rll_339;igt196:PRPPS;iin800:PRS1;iin800:PRS2;iin800:PRS3;iin800:PRS4;iin800:PRS5;iit341:PRPPS;ijn746:PRPPS;ijr904.45632:PRPPS;ijr904:PRPPS;imeo21:PRPPS;imm904:PRPPS;imo1053-pao1:PRPPS;imo1056:PRPPS;ind750:PRPPS;inj661:PRPPS;ips189:PRPPS;isb619:PRPPS;iso783:PRPPS;iyo844:PRPPS;kegg:R01049;…	-1000.0	1000.0			0	0
RD6F6B70_LR-881	1 MNXM14@MNXC3 + 1 MNXM2@MNXC3 --> 1 MNXM168@MNXC3 + 1 MNXM89643@MNXC3	R_RD6F6B70_LR	1*gene:PP4779	MNXR55044	3.2.2.4	biopath:Reactions_and_degradation_of_Purine_ribonucleotides;kegg:Purine metabolism;metacyc:adenosine nucleotides degradation III	bigg:AMPN;biopath:RXN00233;brenda:BR19230;ec:3.2.2.4;iaf1260:AMPN;iin800:AMD1_2;iin800:YBR284W;iin800:YJL070C;ijn746:AMPN;ijr904.45632:AMPN;ijr904:AMPN;imm904:AMPN;imo1053-pao1:AMPN;imo1056:AMPN;ind750:AMPN;kegg:R00182;metacyc:AMP-NUCLEOSID-RXN;obsolete:rxn08132;seed:rxn00131	0	1000.0			0	0
RC16F2CB0_LR-778	1 MNXM14@MNXC3 + 1 MNXM2@MNXC3 --> 1 MNXM212@MNXC3 + 1 MNXM9@MNXC3	R_RC16F2CB0_LR	1*gene:PP1620	MNXR3880	3.1.3.1;3.1.3.2;3.1.3.31;3.1.3.5;3.1.3.6;3.6.1.11;3.6.1.5;3.6.1.9	biopath:Conversion_and_degradation_of_Purine_desoxyribonucleotides;biopath:Degradation_of_ATP_to_Adenosine;biopath:Reactions_and_degradation_of_Purine_ribonucleotides;kegg:Metabolic pathways;kegg:Purine metabolism;metacyc:adenosine nucleotides degradation II;seed:pyrimidine conversions	bigg:NTD7;bigg:NTD7e;bigg:NTD7l;bigg:NTD7pp;biopath:RXN01372;brenda:BS64616;ec:3.1.3.1;ec:3.1.3.2;ec:3.1.3.31;ec:3.1.3.5;ec:3.1.3.6;ec:3.6.1.11;ec:3.6.1.5;ec:3.6.1.9;ecocyc:AMP-DEPHOSPHORYLATION-RXN;iabaylyiv4:AMP-DEPHOSPHORYLATION-RXN;iaf1260:NTD7;iaf1260:NTD7pp;iao358:rll_291;iin800:U30;ijn746:NTD7;ijn746:NTD7pp;ijr904.45632:NTD7;ijr904:NTD7;imeo21:NTD7;imm904:NTD7;imo1053-pao1:NTD7;imo1056:NTD…	0	1000.0			0	0
R28766662_B-110	1 MNXM14@MNXC3 + 1 MNXM3@MNXC3 <==> 2 MNXM7@MNXC3	R_R28766662_B	1*gene:PP1506	MNXR479	2.7.4.3	biopath:Biosynthesis_of_ATP;biopath:Reactions_and_degradation_of_Purine_ribonucleotides;kegg:Biosynthesis of secondary metabolites;kegg:Metabolic pathways;kegg:Purine metabolism;metacyc:adenosine nucleotides <i>de novo</i> biosynthesis;metacyc:purine and pyrimidine metabolism;unipathway:AMP biosynthesis via salvage pathway	bigg:ADK1;bigg:ADK1m;biopath:RXN00680;brenda:BR47850;ec:2.7.4.3;ecocyc:ADENYL-KIN-RXN;iabaylyiv4:ADENYL-KIN-RXN;iaf1260:ADK1;iaf692:ADK1;iag612:rbs_148;iao358:rll_11;igt196:ADK1;iin800:ADK1_1;iin800:ADK2_1;iit341:ADK1;ijn746:ADK1;ijr904.45632:ADK1;ijr904:ADK1;imeo21:ADK1;imm904:ADK1;imm904:ADK1m;imo1053-pao1:ADK1;imo1056:ADK1;ind750:ADK1;ind750:ADK1m;inj661:ADK1;intenz:3007;ips189:ADK1;irs1563.45…	-1000.0	1000.0			0	0
R896353BD_B-508	1 MNXM14@MNXC3 + 1 MNXM93@MNXC3 <==> 1 MNXM565@MNXC3	R_R896353BD_B	1*gene:PP4016	MNXR514	4.3.2.2	biopath:Biosynthesis_of_ATP;biopath:Reactions_and_degradation_of_Purine_ribonucleotides;kegg:Alanine, aspartate and glutamate metabolism;kegg:Metabolic pathways;kegg:Purine metabolism;metacyc:adenosine nucleotides <i>de novo</i> biosynthesis;metacyc:purine nucleotides <i>de novo</i> biosynthesis II;seed:Purine conversions;unipathway:AMP biosynthesis via de novo pathway	bigg:ADSL1;bigg:ADSL1r;biopath:RXN00398;brenda:BR3432;ec:4.3.2.2;ecocyc:AMPSYN-RXN;iabaylyiv4:AMPSYN-RXN;iaf1260:ADSL1r;iaf692:ADSL1;iag612:rbs_127;iao358:rll_365;igt196:ADSL1r;iin800:ADE13_2;iit341:ADSL1r;ijn746:ADSL1r;ijr904.45632:ADSL1r;ijr904:ADSL1r;imeo21:ADSL1r;imm904:ADSL1r;imo1053-pao1:ADSL1r;imo1056:ADSL1r;ind750:ADSL1r;inj661:ADSL1r;intenz:4836;irs1563.45632:R01083_c;isb619:ADSL1;iso783…	-1000.0	1000.0			0	0
R6D92F1B0_RL-378	1 MNXM14@MNXC3 + 2 MNXM1@MNXC3 + 1 MNXM73@MNXC3 + 1 MNXM9@MNXC3 <-- 1 MNXM23@MNXC3 + 1 MNXM2@MNXC3 + 1 MNXM3@MNXC3	R_R6D92F1B0_RL	1*gene:PP2082	MNXR4414	2.7.9.2	kegg:Carbon fixation pathways in prokaryotes;kegg:Metabolic pathways;kegg:Methane metabolism;kegg:Microbial metabolism in diverse environments;kegg:Pyruvate metabolism;metacyc:gluconeogenesis I;metacyc:glycolysis I;metacyc:glycolysis II (from fructose-6P);metacyc:reductive TCA cycle I;seed:Glycolysis and Gluconeogenesis;seed:Pyruvate metabolism I anaplerotic reactions, PEP	bigg:PPS;brenda:BR48097;ec:2.7.9.2;ecocyc:PEPSYNTH-RXN;iabaylyiv4:PEPSYNTH-RXN;iaf1260:PPS;iaf692:PPS;iit341:PPS;ijn746:PPS;ijr904.45632:PPS;ijr904:PPS;imo1053-pao1:PPS;imo1056:PPS;intenz:3122;iso783:PPS;iyo844:PPS;kegg:R00199;metacyc:PEPSYNTH-RXN;rhea:11364;rhea:11365;rhea:11366;rhea:11367;seed:rxn00147	-1000.0	0			0	0
RB62274B5_B-716	1 MNXM1514@MNXC3 + 1 MNXM89557@MNXC3 <==> 1 MNXM20@MNXC3 + 1 MNXM759@MNXC3	R_RB62274B5_B	1*gene:PP1768	MNXR32039	2.6.1.52	kegg:Metabolic pathways;kegg:Vitamin B6 metabolism;metacyc:pyridoxal 5'-phosphate biosynthesis I;seed:Aminotransferases Aromatic Pathway and More, A work in progress;seed:Pyridoxin (Vitamin B6) Biosynthesis;seed:Serine Biosynthesis;unipathway:pyridoxine 5'-phosphate biosynthesis	bigg:OHPBAT;ec:2.6.1.52;ecocyc:PSERTRANSAMPYR-RXN;iabaylyiv4:PSERTRANSAMPYR-RXN;iaf1260:OHPBAT;iin800:SER1_2;ijn746:OHPBAT;ijr904.45632:OHPBAT;ijr904:OHPBAT;imeo21:OHPBAT;imm904:OHPBAT;imo1053-pao1:OHPBAT;imo1056:OHPBAT;ind750:OHPBAT;inj661:OHPBAT;intenz:16559;irs1563.45632:R05085_c;iso783:OHPBAT;kegg:R05085;metacyc:PSERTRANSAMPYR-RXN;rhea:16573;rhea:16574;rhea:16575;rhea:16576;seed:rxn03445;upa:…	-1000.0	1000.0			0	0
R282CE56B_B-109	1 MNXM151@MNXC3 + 1 MNXM1@MNXC3 + 1 MNXM55@MNXC3 + 1 MNXM81@MNXC3 <==> 1 MNXM1@MNXC3 + 1 MNXM2428@MNXC3 + 2 MNXM57@MNXC3	R_R282CE56B_B		MNXR4791			bigg:SCYSSL;ijn746:SCYSSL;seed:rxn12682	-1000.0	1000.0			0	0
RA30FADDE_LR-629	1 MNXM151@MNXC3 + 1 MNXM1@MNXC3 + 1 MNXM6@MNXC3 --> 2 MNXM57@MNXC3 + 1 MNXM5@MNXC3	R_RA30FADDE_LR	1*gene:PP3819	MNXR2826	1.6.4.2;1.8.1.7	kegg:Glutathione metabolism;metacyc:glutathione redox reactions I;metacyc:glutathione redox reactions II	bigg:GTHO;bigg:GTHOm;bigg:GTHOr;ec:1.6.4.2;ec:1.8.1.7;ecocyc:GLUTATHIONE-REDUCT-NADPH-RXN;iabaylyiv4:GLUTATHIONE-REDUCT-NADPH-RXN;iaf1260:GTHOr;iaf692:GTHOr;iao358:rll_184;iin800:GLR1;ijn746:GTHO;ijr904.45632:GTHOr;ijr904:GTHOr;imeo21:GTHOr;imm904:GTHO;imm904:GTHOm;imo1053-pao1:GTHRD;imo1056:GTHRD;ind750:GTHO;inj661:GTHOr;intenz:10033;iso783:GTHRD;kegg:R00115;macie:M0006;metacyc:GLUTATHIONE-REDUC…	0	1000.0			0	0
RF77F3F23_B-1024	1 MNXM151@MNXC3 + 2 MNXM2@MNXC3 <==> 1 MNXM22@MNXC3 + 2 MNXM57@MNXC3	R_RF77F3F23_B	1*gene:PP0777;1*gene:PP1686;1*gene:PP1874	MNXR2828	1.11.1.9	kegg:Glutathione metabolism;metacyc:glutathione redox reactions I	bigg:GTHP;bigg:GTHPe;bigg:GTHPm;ec:1.11.1.9;ecocyc:GLUTATHIONE-PEROXIDASE-RXN;iabaylyiv4:GLUTATHIONE-PEROXIDASE-RXN;iao358:rll_183;iin800:GPX1;iin800:GPX2;iin800:HYR1;ijn746:GTHP;imm904:GTHP;imm904:GTHPm;ind750:GTHP;intenz:1769;irs1563.45632:R00274_c;isb619:GTHP;iso783:GSHPO;iyo844:GTHPe;kegg:R00274;metacyc:GLUTATHIONE-PEROXIDASE-RXN;obsolete:rxn10392;pubmed:8428933;reactome:REACT_106570;reactome…	-1000.0	1000.0			0	0
RCEE9E7C2_LR-839	1 MNXM1522@MNXC3 --> 1 MNXM23@MNXC3 + 1 MNXM46@MNXC3	R_RCEE9E7C2_LR	1*gene:PP2514	MNXR3939	4.1.3.17;4.1.3.B3	kegg:Benzoate degradation;kegg:Microbial metabolism in diverse environments;metacyc:gallate degradation I;metacyc:gallate degradation II;metacyc:methylgallate degradation;metacyc:protocatechuate degradation I (<I>meta</I>-cleavage pathway)	bigg:OCAALD;brenda:BR49932;ec:4.1.3.17;ec:4.1.3.B3;ijn746:OCAALD;intenz:19216;kegg:R00350;metacyc:RXN-2464;pubmed:21219457;rhea:28935;rhea:28936;rhea:28937;rhea:28938;seed:rxn00255;seed:rxn12707	0	1000.0			0	0
R50FA8042_RL-265	1 MNXM1522@MNXC3 <-- 1 MNXM2@MNXC3 + 1 MNXM90601@MNXC3	R_R50FA8042_RL	1*gene:PP2515	MNXR32041	4.2.1.80		bigg:OMAHY;ec:4.2.1.80;ijn746:OMAHY;seed:rxn12708	-1000.0	0			0	0
R84C16387_B-477	1 MNXM152@MNXC3 + 1 MNXM1@MNXC3 + 1 MNXM3@MNXC3 <==> 1 MNXM394@MNXC3 + 1 MNXM7@MNXC3	R_R84C16387_B	1*gene:PP0849	MNXR55761	2.7.4.6	biopath:Biosynthesis_of_2'-Deoxythymidine-5'-triphosphate;biopath:Conversion_and_degradation_of_Pyrimidine_nucleotides_and_bases;kegg:Metabolic pathways;kegg:Pyrimidine metabolism;metacyc:pyrimidine deoxyribonucleotides <i>de novo</i> biosynthesis I;metacyc:pyrimidine deoxyribonucleotides <i>de novo</i> biosynthesis II;seed:pyrimidine conversions	bigg:NDPK4;bigg:NDPK4m;bigg:NDPK4n;biopath:RXN00420;brenda:BS358250;ec:2.7.4.6;ecocyc:DTDPKIN-RXN;iabaylyiv4:DTDPKIN-RXN;iaf1260:NDPK4;iaf692:NDPK4;iag612:rbs_283;iao358:rll_571;igt196:NDPK4;iin800:YNK1_6;iit341:NDPK4;ijn746:NDPK4;ijr904.45632:NDPK4;ijr904:NDPK4;imeo21:NDPK4;imm904:NDPK4;imo1053-pao1:NDPK4;imo1056:NDPK4;ind750:NDPK4;inj661:NDPK4;ips189:NDPK4;irs1563.45632:R02093_c;isb619:NDPK4;is…	-1000.0	1000.0			0	0
R1CA49BF6_B-57	1 MNXM152@MNXC3 + 1 MNXM7@MNXC3 <==> 1 MNXM257@MNXC3 + 1 MNXM3@MNXC3	R_R1CA49BF6_B	1*gene:PP3363	MNXR55303	2.7.4.12;2.7.4.9	kegg:Metabolic pathways;kegg:Pyrimidine metabolism;metacyc:purine and pyrimidine metabolism;metacyc:pyrimidine deoxyribonucleotides <i>de novo</i> biosynthesis I;metacyc:pyrimidine deoxyribonucleotides <i>de novo</i> biosynthesis II	bigg:DTMPK;brenda:BR48076;ec:2.7.4.12;ec:2.7.4.9;ecocyc:DTMPKI-RXN;iabaylyiv4:DTMPKI-RXN;iaf1260:DTMPK;iaf692:DTMPK;iag612:rbs_284;iao358:rll_468;igt196:DTMPK;iin800:CDC8;iit341:DTMPK;ijn746:DTMPK;ijr904.45632:DTMPK;ijr904:DTMPK;imeo21:DTMPK;imm904:DTMPK;imo1053-pao1:DTMPK;imo1056:DTMPK;ind750:DTMPK;inj661:DTMPK;intenz:3013;intenz:3016;ips189:DTMPK;isb619:DTMPK;iso783:DTMPK;iyo844:DTMPK;kegg:R020…	-1000.0	1000.0			0	0
RECEF8C0E_RL-982	1 MNXM1532@MNXC3 + 1 MNXM15@MNXC3 <-- 1 MNXM1@MNXC3 + 1 MNXM2@MNXC3 + 1 MNXM648@MNXC3	R_RECEF8C0E_RL	1*gene:PP0514	MNXR1583	3.5.4.26	kegg:Metabolic pathways;kegg:Riboflavin metabolism;metacyc:flavin biosynthesis I (bacteria and plants);unipathway:riboflavin biosynthesis	bigg:DHPPDA;bigg:DHPPDA2;brenda:BR26118;ec:3.5.4.26;ecocyc:RIBOFLAVINSYNDEAM-RXN;iabaylyiv4:RIBOFLAVINSYNDEAM-RXN;iaf1260:DHPPDA2;iao358:rll_397;igt196:DHPPDA2;iin800:RIB7_1;iit341:DHPPDA;ijn746:DHPPDA;ijr904.45632:DHPPDA2;ijr904:DHPPDA2;imeo21:DHPPDADHPPDA2;imo1053-pao1:DHPPDA2;imo1056:DHPPDA2;ind750:DHPPDA;inj661:DHPPDA;inj661:DHPPDA2;intenz:4335;isb619:DHPPDA;iso783:DHPPDA2;iyo844:DHPPDA2;kegg…	-1000.0	0			0	0
R7F0E3AF7_B-452	1 MNXM153@MNXC3 + 1 MNXM89557@MNXC3 <==> 1 MNXM20@MNXC3 + 1 MNXM76@MNXC3	R_R7F0E3AF7_B	1*gene:PP1972;1*gene:PP3590	MNXR32524	2.6.1.1;2.6.1.5;2.6.1.57;2.6.1.9	kegg:Biosynthesis of secondary metabolites;kegg:Isoquinoline alkaloid biosynthesis;kegg:Metabolic pathways;kegg:Novobiocin biosynthesis;kegg:Phenylalanine, tyrosine and tryptophan biosynthesis;kegg:Tyrosine metabolism;kegg:Ubiquinone and other terpenoid-quinone biosynthesis;metacyc:(<i>S</i>)-reticuline biosynthesis I;metacyc:4-hydroxyphenylpyruvate biosynthesis;metacyc:rosmarinic acid biosynthes…	bigg:TYRTA;bigg:TYRTAi;bigg:TYRTAm;bigg:TYRTAp;brenda:BR47696;ec:2.6.1.1;ec:2.6.1.5;ec:2.6.1.57;ec:2.6.1.9;ecocyc:TYRAMINOTRANS-RXN;iabaylyiv4:TYRAMINOTRANS-RXN;iaf1260:TYRTA;iaf692:TYRTA;iag612:rbs_72;iag612:rbs_73;iao358:rll_20;iin800:AAT1_2;iin800:AAT2_2;iin800:ARO8;iin800:ARO9_2;iit341:TYRTA;ijn746:TYRTA;ijr904.45632:TYRTA;ijr904:TYRTA;imeo21:TYRTA;imm904:TYRTAi;imm904:TYRTAim;imm904:TYRTAip;…	-1000.0	1000.0			0	0
R9E431C87_RL-609	1 MNXM1542@BOUNDARY <-- 1 MNXM1542@MNXC2	R_R9E431C87_RL		MNXR55439			bigg:FRUt1r;bigg:FRUtex;iaf1260:FRUtex;iin800:HXT10_3;iin800:HXT11_4;iin800:HXT13_2;iin800:HXT15_2;iin800:HXT16_2;iin800:HXT17_2;iin800:HXT1_2;iin800:HXT2_2;iin800:HXT3_2;iin800:HXT4_3;iin800:HXT5_2;iin800:HXT6_2;iin800:HXT7_2;iin800:HXT8_2;iin800:HXT9_3;irs1563.45632:Ex9_e;seed:rxn08537;seed:rxn12996	-1000.0	0			0	1
R5510729B_LR-284	1 MNXM1542@MNXC2 + 1 MNXM73@MNXC3 --> 1 MNXM23@MNXC3 + 1 MNXM743@MNXC3	R_R5510729B_LR	1*gene:PP0793+1*gene:PP0795	MNXR55437			bigg:FRUpts;bigg:FRUptspp	0	1000.0			0	0
RF90378B5_RL-1033	1 MNXM1547@BOUNDARY <-- 1 MNXM1547@MNXC2	R_RF90378B5_RL		MNXR1155			bigg:CHOLS(ex);ijn746:CHOLS(ex);seed:rxn12791	-1000.0	0			0	1
RF2FBC8D7_LR-1009	1 MNXM1547@MNXC19 + 1 MNXM2@MNXC3 + 1 MNXM3@MNXC3 --> 1 MNXM1547@MNXC3 + 1 MNXM1@MNXC3 + 1 MNXM7@MNXC3 + 1 MNXM9@MNXC3	R_RF2FBC8D7_LR	1*gene:PP0075+1*gene:PP0076;1*gene:PP0868+1*gene:PP0869+1*gene:PP0870;1*gene:PP0868+1*gene:PP0870+1*gene:PP0871	MNXR1157			bigg:CHOLSabc;ijn746:CHOLSabc;iyo844:CHOLSabc;seed:rxn05184;seed:rxn12738	0	1000.0			0	0
RE1FC2A05_B-932	1 MNXM1547@MNXC19 <==> 1 MNXM1547@MNXC2	R_RE1FC2A05_B	1*gene:PP1654	MNXR1155			bigg:CHOLS(ex);ijn746:CHOLS(ex);seed:rxn12791	-1000.0	1000.0			0	0
RAE16A35B_LR-687	1 MNXM1547@MNXC3 + 1 MNXM2@MNXC3 --> 1 MNXM1@MNXC3 + 1 MNXM58@MNXC3 + 1 MNXM90@MNXC3	R_RAE16A35B_LR	1*gene:PP0077	MNXR1156	3.1.6.6	metacyc:choline-<i>O</i>-sulfate degradation;seed:Choline and Betaine Uptake and Betaine Biosynthesis;unipathway:choline biosynthesis	bigg:CHOLSH;ec:3.1.6.6;ijn746:CHOLSH;intenz:3402;kegg:R01028;metacyc:CHOLINE-SULFATASE-RXN;rhea:20820;rhea:20821;rhea:20822;rhea:20823;seed:rxn00756;upa:UCR01028;upa:UER00431	0	1000.0			0	0
R95139C11_RL-564	1 MNXM154@MNXC3 + 1 MNXM1@MNXC3 + 1 MNXM93@MNXC3 <-- 1 MNXM2@MNXC3 + 1 MNXM708@MNXC3	R_R95139C11_RL	1*gene:PP4620	MNXR2339	3.7.1.2	biopath:Biodegradation_of_Styrene;biopath:Degradation_of_L-Tyrosine;biopath:Derivatives_and_degradation_of_L-Phenylalanine_and_L-Tyrosine;kegg:Metabolic pathways;kegg:Microbial metabolism in diverse environments;kegg:Styrene degradation;kegg:Tyrosine metabolism;metacyc:tyrosine degradation I;unipathway:L-phenylalanine degradation	bigg:FUMAC;biopath:RXN01097;ec:3.7.1.2;iabaylyiv4:FUMARYLACETOACETASE-RXN;iin800:U60;ijn746:FUMAC;imm904:FUMAC;imo1053-pao1:FUMACA;imo1056:FUMACA;ind750:FUMAC;intenz:4470;iso783:FUMACA;kegg:R01364;macie:M0180;metacyc:FUMARYLACETOACETASE-RXN;pubmed:8364576;reactome:REACT_101616;reactome:REACT_102851;reactome:REACT_105315;reactome:REACT_109988;reactome:REACT_1297;reactome:REACT_1297.3;reactome:REAC…	-1000.0	0			0	0
RD082C506_RL-845	1 MNXM154@MNXC3 + 1 MNXM21@MNXC3 <-- 1 MNXM197@MNXC3	R_RD082C506_RL	1*gene:PP3540	MNXR2984	4.1.3.4	biopath:Biosynthesis_of_Cholesterol_(Atlas_S._85,_86);biopath:Metabolism_of_the_branched_amino_acids_(L-Leucine,_L-Isoleucine,_L-Valine);kegg:Butanoate metabolism;kegg:Metabolic pathways;kegg:Synthesis and degradation of ketone bodies;kegg:Valine, leucine and isoleucine degradation;metacyc:ketogenesis;metacyc:leucine degradation I;metacyc:mevalonate degradation;seed:Branched chain amino acid degr…	aragem.45632:R01360_c;bigg:HMGL;bigg:HMGLm;bigg:HMGLx;biopath:RXN00934;brenda:BR395;ec:4.1.3.4;iag612:rbs_60;ijn746:HMGL;imo1053-pao1:HMGL;imo1056:HMGL;intenz:4617;irs1563.45632:R01360_c;iso783:HMGL;iyo844:HMGL;kegg:R01360;metacyc:HYDROXYMETHYLGLUTARYL-COA-LYASE-RXN;pubmed:15122894;pubmed:8440722;reactome:REACT_100202;reactome:REACT_105243;reactome:REACT_108952;reactome:REACT_110033;reactome:REAC…	-1000.0	0			0	0
RFE696C03_LR-1056	1 MNXM156@MNXC3 + 1 MNXM2@MNXC3 + 1 MNXM90822@MNXC3 --> 1 MNXM15@MNXC3 + 1 MNXM23@MNXC3 + 1 MNXM38@MNXC3	R_RFE696C03_LR	1*gene:PP4434;1*gene:PP5270	MNXR55197	1.4.99.1	seed:Pyruvate Alanine Serine Interconversions;seed:Respiratory dehydrogenases 1	bigg:DAAD;ec:1.4.99.1;iabaylyiv4:DALADEHYDROG-RXN;iaf1260:DAAD;iit341:DAAD;ijn746:DAAD;ijr904.45632:DAAD;ijr904:DAAD;imo1053-pao1:DAAD;imo1056:DAAD;seed:rxn08291	0	1000.0			0	0
R8B2DDE47_B-517	1 MNXM156@MNXC3 + 1 MNXM916@MNXC3 <==> 1 MNXM23@MNXC3 + 1 MNXM975@MNXC3	R_R8B2DDE47_B	1*gene:PP3590	MNXR1620			bigg:DLYSPYRAT;ijn746:DLYSPYRAT;seed:rxn12744	-1000.0	1000.0			0	0
R20F27F8B_B-82	1 MNXM156@MNXC3 <==> 1 MNXM32@MNXC3	R_R20F27F8B_B	1*gene:PP5269	MNXR626	5.1.1.1	biopath:Metabolism_of_L-Glutamate,_L-Aspartate_and_related_compounds;kegg:D-Alanine metabolism;kegg:Metabolic pathways;metacyc:alanine biosynthesis I;metacyc:alanine degradation I;seed:Pyruvate Alanine Serine Interconversions;unipathway:D-alanine biosynthesis	bigg:ALAR;bigg:ALARi;biopath:RXN01498;brenda:BR162;ec:5.1.1.1;ecocyc:ALARACECAT-RXN;iabaylyiv4:ALARACECAT-RXN;iaf1260:ALAR;iag612:rbs_365;iao358:rll_106;iit341:ALAR;ijn746:ALAR;ijr904.45632:ALAR;ijr904.45632:ALARi;ijr904:ALAR;ijr904:ALARi;imeo21:ALAR;imo1053-pao1:ALAR;imo1053-pao1:ALARi;imo1056:ALAR;imo1056:ALARi;inj661:ALAR;intenz:4882;isb619:ALAR;iso783:ALAR;iyo844:ALAR;kegg:R00401;macie:M0213;…	-1000.0	1000.0			0	0
REB2C74BF_LR-974	1 MNXM1589@MNXC3 + 1 MNXM1@MNXC3 --> 1 MNXM90238@MNXC3	R_REB2C74BF_LR	1*gene:PP4828	MNXR32101	5.4.1.2	kegg:Metabolic pathways;kegg:Porphyrin and chlorophyll metabolism;metacyc:adenosylcobalamin biosynthesis II (late cobalt incorporation);seed:Coenzyme B12 biosynthesis;unipathway:adenosylcobalamin biosynthesis	bigg:PC8XM;brenda:BR16;ec:5.4.1.2;ijn746:PC8XM;imeo21:PC8XM;imo1053-pao1:PC8XM;imo1056:PC8XM;inj661:PC8XM;kegg:R05177;metacyc:5.4.1.2-RXN;seed:rxn03512;upa:UCR05177;upa:UER00219	0	1000.0			0	0
RBB81A9EB_RL-744	1 MNXM158@MNXC3 + 1 MNXM15@MNXC3 <-- 1 MNXM1@MNXC3 + 1 MNXM2@MNXC3 + 1 MNXM761@MNXC3	R_RBB81A9EB_RL	1*gene:PP3189	MNXR1306	3.5.4.1	biopath:Conversion_and_degradation_of_Pyrimidine_nucleotides_and_bases;biopath:Degradation_of_Cytidine-5'-phosphate;kegg:Metabolic pathways;kegg:Pyrimidine metabolism;metacyc:salvage pathways of pyrimidine ribonucleotides;seed:pyrimidine conversions;unipathway:UMP biosynthesis via salvage pathway	bigg:CSND;biopath:RXN00074;brenda:BR22732;ec:3.5.4.1;ecocyc:CYTDEAM-RXN;iabaylyiv4:CYTDEAM-RXN;iaf1260:CSND;iaf692:CSND;iin800:FCY1;ijn746:CSND;ijr904.45632:CSND;ijr904:CSND;imm904:CSND;imo1053-pao1:CSND;imo1056:CSND;ind750:CSND;intenz:4310;iso783:CSND;kegg:R00974;metacyc:CYTDEAM-RXN;rhea:20605;rhea:20606;rhea:20607;rhea:20608;seed:rxn00717;upa:UCR00974;upa:UER00635	-1000.0	0			0	0
REAE813B9_B-973	1 MNXM158@MNXC3 + 1 MNXM1@MNXC3 + 1 MNXM6@MNXC3 <==> 1 MNXM506@MNXC3 + 1 MNXM5@MNXC3	R_REAE813B9_B	1*gene:PP4038	MNXR1810	1.3.1.1;1.3.1.2	biopath:Conversion_and_degradation_of_Pyrimidine_nucleotides_and_bases;biopath:Conversion_of_Uridine-5'-phosphate_into_beta-Alanine;biopath:Degradation_of_Cytidine-5'-phosphate;kegg:Metabolic pathways;kegg:Pantothenate and CoA biosynthesis;kegg:Pyrimidine metabolism;kegg:beta-Alanine metabolism;metacyc:uracil degradation II (reductive)	bigg:DURAD;biopath:RXN00652;brenda:BR33762;brenda:BS231908;ec:1.3.1.1;ec:1.3.1.2;ecocyc:1.3.1.2-RXN;ijn746:DURAD;intenz:1443;kegg:R00978;metacyc:1.3.1.2-RXN;pubmed:8083224;reactome:REACT_102683;reactome:REACT_102856;reactome:REACT_104406;reactome:REACT_106968;reactome:REACT_107377;reactome:REACT_129231;reactome:REACT_31473;reactome:REACT_546;reactome:REACT_546.5;reactome:REACT_80891;reactome:REAC…	-1000.0	1000.0			0	0
RFB2F9386_B-1047	1 MNXM158@MNXC3 + 1 MNXM295@MNXC3 <==> 1 MNXM288@MNXC3 + 1 MNXM9@MNXC3	R_RFB2F9386_B		MNXR4548	2.4.2.2;2.4.2.3	kegg:Metabolic pathways;kegg:Pyrimidine metabolism;metacyc:pyrimidine ribonucleosides degradation I;metacyc:salvage pathways of pyrimidine ribonucleotides;seed:pyrimidine conversions;unipathway:UMP biosynthesis via salvage pathway	bigg:PYNP2r;brenda:BR47549;ec:2.4.2.2;ec:2.4.2.3;ecocyc:URPHOS-RXN;iaf1260:PYNP2r;iag612:rbs_586;iao358:rll_441;iin800:U22;ijn746:PYNP2r;ijr904.45632:PYNP2r;ijr904:PYNP2r;imm904:PYNP2r;ind750:PYNP2r;intenz:2660;ips189:PYNP2;irs1563.45632:R01876_c;iso783:PYNP2;iyo844:PYNP2;kegg:R01876;metacyc:URPHOS-RXN;pubmed:12499542;pubmed:15003451;rhea:24388;rhea:24389;rhea:24390;rhea:24391;seed:rxn01366;upa:U…	-1000.0	1000.0			0	0
R30A69BD5_RL-148	1 MNXM159@MNXC3 + 1 MNXM15@MNXC3 + 1 MNXM55@MNXC3 <-- 1 MNXM2@MNXC3 + 1 MNXM319@MNXC3	R_R30A69BD5_RL	1*gene:PP0659;1*gene:PP4594	MNXR1358	4.4.1.1	biopath:Biosynthesis_of_L-Cysteine_from_L-Homoserine_(in_animals);biopath:Metabolism_of_L-Lysine,_L-Threonine,_L-Methionine,_and_L-Cysteine;biopath:Metabolism_of_Nitrogen;kegg:Cysteine and methionine metabolism;kegg:Glycine, serine and threonine metabolism;kegg:Metabolic pathways;metacyc:cysteine biosynthesis/homocysteine degradation;metacyc:homocysteine and cysteine interconversion;seed:Cysteine…	bigg:CYSTGL;bigg:CYSTGLr;biopath:RXN01447;brenda:BR3435;ec:4.4.1.1;iao358:rll_590;iin800:CYS3;ijn746:CYSTGLr;imeo21:CYSTGL;imm904:CYSTGL;imo1053-pao1:CYSTGL;imo1056:CYSTGL;ind750:CYSTGL;inj661:CYSTGL;intenz:4845;iyo844:CYSTGL;kegg:R01001;metacyc:CYSTAGLY-RXN;pubmed:10212249;pubmed:19261609;reactome:REACT_116098;reactome:REACT_116098.1;reactome:REACT_126379;reactome:REACT_130274;reactome:REACT_130…	-1000.0	0			0	0
R38D3980D_RL-171	1 MNXM159@MNXC3 + 1 MNXM15@MNXC3 + 1 MNXM652@MNXC3 <-- 1 MNXM2@MNXC3 + 1 MNXM61@MNXC3	R_R38D3980D_RL	1*gene:PP1308	MNXR3491	4.4.1.11	kegg:Cysteine and methionine metabolism;metacyc:methionine degradation II	bigg:METGL;brenda:BR3437;ec:4.4.1.11;iaf692:METGL;iao358:rll_582;ijn746:METGL;intenz:4855;iso783:METGL;kegg:R00654;metacyc:METHIONINE-GAMMA-LYASE-RXN;pubmed:4720797;rhea:23800;rhea:23801;rhea:23802;rhea:23803;rhea:24750;seed:rxn00456	-1000.0	0			0	0
RE8E2473C_B-962	1 MNXM159@MNXC3 + 1 MNXM15@MNXC3 + 2 MNXM1@MNXC3 + 1 MNXM25@MNXC3 <==> 1 MNXM1@MNXC3 + 1 MNXM2@MNXC3 + 1 MNXM820@MNXC3	R_RE8E2473C_B	1*gene:PP0659;1*gene:PP4594	MNXR4845	2.5.1.48;4.2.99.9	kegg:Cysteine and methionine metabolism;kegg:Metabolic pathways	bigg:SHSL4r;ec:2.5.1.48;ec:4.2.99.9;iin800:YML082W;iit341:SHSL4r;ijn746:SHSL4r;imeo21:SHSL4r;imm904:SHSL4r;ind750:SHSL4r;inj661:SHSL4r;irs1563.45632:R00999_c;isb619:SHSL4r;iyo844:SHSL4;kegg:R00999;metacyc:METBALT-RXN;seed:rxn00740	-1000.0	1000.0			0	0
R9C6DB022_B-600	1 MNXM15@BOUNDARY <==> 1 MNXM15@MNXC2	R_R9C6DB022_B		MNXR3814			bigg:NH4t;bigg:NH4tex;bigg:NH4tm;bigg:NH4tn;bigg:NH4tp;bigg:NH4tpp;iabaylyiv4:TRANS-RXNIM-5720;iaf1260:NH4tex;iaf1260:NH4tpp;iaf692:NH4t;iag612:rbs_490;iao358:rll_17;iin800:MEP1;iin800:MEP2;iin800:MEP3;iin800:U112;iit341:NH4t;ijn746:NH4tex;ijn746:NH4tpp;ijr904.45632:NH3t;ijr904:NH3t;imeo21:NH4t;imm904:NH4t;imm904:NH4ti;imm904:NH4tm;imm904:NH4tn;imm904:NH4tp;imo1053-pao1:NH4t;imo1056:NH4t;ind750:N…	-1000.0	100.0			0	1
R7ABF296E_B-438	1 MNXM15@MNXC19 <==> 1 MNXM15@MNXC2	R_R7ABF296E_B		MNXR3814			bigg:NH4t;bigg:NH4tex;bigg:NH4tm;bigg:NH4tn;bigg:NH4tp;bigg:NH4tpp;iabaylyiv4:TRANS-RXNIM-5720;iaf1260:NH4tex;iaf1260:NH4tpp;iaf692:NH4t;iag612:rbs_490;iao358:rll_17;iin800:MEP1;iin800:MEP2;iin800:MEP3;iin800:U112;iit341:NH4t;ijn746:NH4tex;ijn746:NH4tpp;ijr904.45632:NH3t;ijr904:NH3t;imeo21:NH4t;imm904:NH4t;imm904:NH4ti;imm904:NH4tm;imm904:NH4tn;imm904:NH4tp;imo1053-pao1:NH4t;imo1056:NH4t;ind750:N…	-1000.0	1000.0			0	0
RDB819F8_B-906	1 MNXM15@MNXC19 <==> 1 MNXM15@MNXC3	R_RDB819F8_B	1*gene:PP5233	MNXR3814			bigg:NH4t;bigg:NH4tex;bigg:NH4tm;bigg:NH4tn;bigg:NH4tp;bigg:NH4tpp;iabaylyiv4:TRANS-RXNIM-5720;iaf1260:NH4tex;iaf1260:NH4tpp;iaf692:NH4t;iag612:rbs_490;iao358:rll_17;iin800:MEP1;iin800:MEP2;iin800:MEP3;iin800:U112;iit341:NH4t;ijn746:NH4tex;ijn746:NH4tpp;ijr904.45632:NH3t;ijr904:NH3t;imeo21:NH4t;imm904:NH4t;imm904:NH4ti;imm904:NH4tm;imm904:NH4tn;imm904:NH4tp;imo1053-pao1:NH4t;imo1056:NH4t;ind750:N…	-1000.0	1000.0			0	0
RFA7D7587_RL-1042	1 MNXM15@MNXC3 + 1 MNXM174@MNXC3 <-- 1 MNXM1@MNXC3 + 1 MNXM259@MNXC3 + 1 MNXM2@MNXC3	R_RFA7D7587_RL	1*gene:PP4281	MNXR2844	3.5.4.3	biopath:Degradation_of_Guanosine_to_Xanthine;biopath:Reactions_and_degradation_of_Purine_ribonucleotides;kegg:Metabolic pathways;kegg:Purine metabolism;metacyc:guanosine nucleotides degradation II;metacyc:guanosine nucleotides degradation III;metacyc:purine nucleotides degradation III (anaerobic);metacyc:purine nucleotides degradation IV (anaerobic);seed:Purine conversions;unipathway:guanine degr…	bigg:GUAD;biopath:RXN00924;brenda:BR22740;ec:3.5.4.3;ecocyc:GUANINE-DEAMINASE-RXN;iabaylyiv4:GUANINE-DEAMINASE-RXN;iaf1260:GUAD;iaf692:GUAD;iag612:rbs_331;ijn746:GUAD;ijr904.45632:GUAD;ijr904:GUAD;imeo21:GUAD;imm904:GUAD;imo1053-pao1:GUADr;imo1056:GUADr;inj661:GUAD;intenz:4312;ips189:GUAD;iyo844:GUAD;kegg:R01676;metacyc:GUANINE-DEAMINASE-RXN;pubmed:10075721;pubmed:10913105;pubmed:19470646;reactom…	-1000.0	0			0	0
R1303F642_B-17	1 MNXM15@MNXC3 + 1 MNXM1@MNXC3 + 1 MNXM20@MNXC3 + 1 MNXM6@MNXC3 <==> 1 MNXM2@MNXC3 + 1 MNXM5@MNXC3 + 1 MNXM89557@MNXC3	R_R1303F642_B	1*gene:PP0675	MNXR33333	1.4.1.13;1.4.1.2;1.4.1.3;1.4.1.4	kegg:Alanine, aspartate and glutamate metabolism;kegg:Arginine and proline metabolism;kegg:D-Glutamine and D-glutamate metabolism;kegg:Metabolic pathways;kegg:Nitrogen metabolism;metacyc:GLUTAMATESYN-RXN;metacyc:TCA cycle VI (obligate autotrophs);metacyc:arginine biosynthesis IV;metacyc:glutamate biosynthesis II;metacyc:glutamate biosynthesis III;metacyc:glutamate degradation X;metacyc:nitrate re…	bigg:GLUDy;bigg:GLUDyi;bigg:GLUDym;brenda:BR36869;brenda:BR36869_WOP;brenda:BS258934;brenda:BS258934_WOP;ec:1.4.1.13;ec:1.4.1.2;ec:1.4.1.3;ec:1.4.1.4;ecocyc:GLUTDEHYD-RXN;iabaylyiv4:GLUTDEHYD-RXN;iaf1260:GLUDy;iaf692:GLUDyi;iin800:GDH1;iin800:GDH3;iit341:GLUDy;ijn746:GLUDy;ijr904.45632:GLUDy;ijr904:GLUDy;imm904:GLUDyi;imo1053-pao1:GLUDy;imo1056:GLUDy;ind750:GLUDy;intenz:1549;intenz:1550;intenz:18…	-1000.0	1000.0			0	0
R59690FF8_RL-302	1 MNXM15@MNXC3 + 1 MNXM211@MNXC3 <-- 1 MNXM2@MNXC3 + 1 MNXM70@MNXC3	R_R59690FF8_RL	1*gene:PP1001	MNXR777	3.5.3.15;3.5.3.6	biopath:Metabolism_of_L-Arginine;biopath:Urea_and_L-Aspartate_cycles,_Polyamine_and_Creatine_synthesis;kegg:Arginine and proline metabolism;kegg:Biosynthesis of secondary metabolites;kegg:Metabolic pathways;metacyc:arginine degradation V (arginine deiminase pathway);metacyc:proline biosynthesis II (from arginine);seed:Arginine and Ornithine Degradation;unipathway:L-arginine degradation via ADI pa…	bigg:ARGD;bigg:ARGDr;biopath:RXN00580;brenda:BR22730;brenda:BS369889;ec:3.5.3.15;ec:3.5.3.6;iaf692:ARGDr;iao358:rll_38;ijn746:ARGD;imeo21:ARGDr;imo1053-pao1:ARGDE;imo1056:ARGDE;inj661:ARGDr;intenz:4294;isb619:ARGDr;kegg:R00552;metacyc:ARGININE-DEIMINASE-RXN;rhea:19597;rhea:19598;rhea:19599;rhea:19600;seed:rxn00395;upa:UCR00552;upa:UER00364	-1000.0	0			0	0
RCBE45683_RL-822	1 MNXM15@MNXC3 + 1 MNXM22@MNXC3 + 1 MNXM46@MNXC3 <-- 1 MNXM2@MNXC3 + 1 MNXM42@MNXC3 + 1 MNXM4@MNXC3	R_RCBE45683_RL	1*gene:PP1426	MNXR863	1.4.3.15;1.4.3.16;1.4.3.2	kegg:Alanine, aspartate and glutamate metabolism;kegg:Metabolic pathways	bigg:ASPO1;brenda:BS258998;ec:1.4.3.15;ec:1.4.3.16;ec:1.4.3.2;intenz:19265;kegg:R00357;rhea:19025;rhea:19026;rhea:19027;rhea:19028	-1000.0	0			0	0
R8B7D9DD0_B-520	1 MNXM15@MNXC3 + 1 MNXM23@MNXC3 <==> 1 MNXM53@MNXC3	R_R8B7D9DD0_B97;R_R8B7D9DD0_B96	1*gene:PP0297;1*gene:PP0987;1*gene:PP3144	MNXR4812	4.2.1.13;4.3.1.15;4.3.1.17;4.3.1.19	biopath:Catabolism_of_Amino_acids;biopath:Degradation_of_L-Serine;biopath:Degradation_of_L-serine;biopath:Metabolism_of_L-Serine_and_Glycine;kegg:Biosynthesis of secondary metabolites;kegg:Glycine, serine and threonine metabolism;kegg:Metabolic pathways;metacyc:L-serine degradation;metacyc:glycine betaine degradation;metacyc:purine nucleotides degradation IV (anaerobic);seed:Pyruvate Alanine Seri…	bigg:SERD_L;bigg:SERD_Lr;bigg:SER_AL;biopath:RXN00542;brenda:BR22832;ec:4.2.1.13;ec:4.3.1.15;ec:4.3.1.17;ec:4.3.1.19;ecocyc:4.3.1.17-RXN;iaf1260:SERD_L;iag612:rbs_424;iao358:rll_406;iin800:CHA1_2;iin800:YIL167W;iit341:SERD_L;ijn746:SERD_Lr;ijn746:SER_AL;ijr904.45632:SERD_L;ijr904:SERD_L;imeo21:SERD_L;imm904:SERD_L;imo1053-pao1:SERD_L;imo1056:SERD_L;ind750:SERD_L;inj661:SERD_L;intenz:4831;irs1563.…	-1000.0	1000.0			0	0
R8B7D9DD0_B-521	1 MNXM15@MNXC3 + 1 MNXM23@MNXC3 <==> 1 MNXM53@MNXC3	R_R8B7D9DD0_B97;R_R8B7D9DD0_B96	1*gene:PP3446;1*gene:PP5149	MNXR4812	4.2.1.13;4.3.1.15;4.3.1.17;4.3.1.19	biopath:Catabolism_of_Amino_acids;biopath:Degradation_of_L-Serine;biopath:Degradation_of_L-serine;biopath:Metabolism_of_L-Serine_and_Glycine;kegg:Biosynthesis of secondary metabolites;kegg:Glycine, serine and threonine metabolism;kegg:Metabolic pathways;metacyc:L-serine degradation;metacyc:glycine betaine degradation;metacyc:purine nucleotides degradation IV (anaerobic);seed:Pyruvate Alanine Seri…	bigg:SERD_L;bigg:SERD_Lr;bigg:SER_AL;biopath:RXN00542;brenda:BR22832;ec:4.2.1.13;ec:4.3.1.15;ec:4.3.1.17;ec:4.3.1.19;ecocyc:4.3.1.17-RXN;iaf1260:SERD_L;iag612:rbs_424;iao358:rll_406;iin800:CHA1_2;iin800:YIL167W;iit341:SERD_L;ijn746:SERD_Lr;ijn746:SER_AL;ijr904.45632:SERD_L;ijr904:SERD_L;imeo21:SERD_L;imm904:SERD_L;imo1053-pao1:SERD_L;imo1056:SERD_L;ind750:SERD_L;inj661:SERD_L;intenz:4831;irs1563.…	-1000.0	1000.0			0	0
R83113D03_RL-465	1 MNXM15@MNXC3 + 1 MNXM334@MNXC3 <-- 1 MNXM1@MNXC3 + 1 MNXM212@MNXC3 + 1 MNXM2@MNXC3	R_R83113D03_RL	1*gene:PP0591	MNXR466	3.5.4.4	biopath:Degradation_of_Adenosine_to_Xanthine;biopath:Reactions_and_degradation_of_Purine_ribonucleotides;kegg:Metabolic pathways;kegg:Purine metabolism;metacyc:adenine and adenosine salvage III;metacyc:adenine and adenosine salvage V;metacyc:adenosine nucleotides degradation II;metacyc:purine ribonucleosides degradation to ribose-1-phosphate;seed:Menaquinone Biosynthesis via Futalosine	bigg:ADA;bigg:ADAe;biopath:RXN01164;brenda:BR22741;ec:3.5.4.4;ecocyc:ADENODEAMIN-RXN;iabaylyiv4:ADENODEAMIN-RXN;iaf1260:ADA;iao358:rll_7;iin800:AAH1_1;ijn746:ADA;ijr904.45632:ADA;ijr904:ADA;imeo21:ADA;imm904:ADA;imo1053-pao1:ADA;imo1056:ADA;ind750:ADA;inj661:ADA;intenz:4313;irs1563.45632:R01560_c;iso783:ADA;kegg:R01560;metacyc:ADENODEAMIN-RXN;rhea:24408;rhea:24409;rhea:24410;rhea:24411;seed:rxn01…	-1000.0	0			0	0
R2A514FF5_LR-120	1 MNXM15@MNXC3 + 1 MNXM3@MNXC3 + 1 MNXM89557@MNXC3 --> 1 MNXM1@MNXC3 + 1 MNXM37@MNXC3 + 1 MNXM7@MNXC3 + 1 MNXM9@MNXC3	R_R2A514FF5_LR	1*gene:PP5046	MNXR32767	6.3.1.2	biopath:Conversion_of_L-Glutamate_into_L-Glutamine;biopath:Metabolism_of_L-Glutamate,_L-Aspartate_and_related_compounds;biopath:Metabolism_of_Nitrogen;kegg:Alanine, aspartate and glutamate metabolism;kegg:Arginine and proline metabolism;kegg:Glyoxylate and dicarboxylate metabolism;kegg:Metabolic pathways;kegg:Microbial metabolism in diverse environments;kegg:Nitrogen metabolism;metacyc:ammonia as…	bigg:GLNS;biopath:RXN00627;brenda:BR6443;brenda:BS370870;ec:6.3.1.2;ecocyc:GLUTAMINESYN-RXN;iabaylyiv4:GLUTAMINESYN-RXN;iaf1260:GLNS;iaf692:GLNS;iag612:rbs_181;iao358:rll_163;iin800:GLN1;iit341:GLNS;ijn746:GLNS;ijr904.45632:GLNS;ijr904:GLNS;imeo21:GLNS;imm904:GLNS;imo1053-pao1:GLNS_i;imo1056:GLNS_i;ind750:GLNS;inj661:GLNS;intenz:5094;irs1563.45632:R00253_c;irs1563.45632:R00253_m;irs1563.45632:R00…	0	1000.0			0	0
RC8AE5CC9_RL-812	1 MNXM15@MNXC3 + 1 MNXM452@MNXC3 <-- 1 MNXM1@MNXC3 + 1 MNXM2@MNXC3 + 1 MNXM360@MNXC3	R_RC8AE5CC9_RL	1*gene:PP1100	MNXR1475	3.5.4.13;3.5.4.14	biopath:Biosynthesis_of_2'-Deoxyuridine-5'-phosphate_from_Uridine-5'-diphosphate;biopath:Conversion_and_degradation_of_Pyrimidine_nucleotides_and_bases;kegg:Metabolic pathways;kegg:Pyrimidine metabolism;metacyc:pyrimidine deoxyribonucleotides <i>de novo</i> biosynthesis I;metacyc:pyrimidine deoxyribonucleotides <i>de novo</i> biosynthesis II;unipathway:dUMP biosynthesis	bigg:DCTPD;biopath:RXN00121;brenda:BR22734;ec:3.5.4.13;ec:3.5.4.14;ecocyc:DCTP-DEAM-RXN;iabaylyiv4:DCTP-DEAM-RXN;iaf1260:DCTPD;iaf692:DCTPD;igt196:DCTPD;iin800:DCD1_2;iit341:DCTPD;ijn746:DCTPD;ijr904.45632:DCTPD;ijr904:DCTPD;imeo21:DCTPD;imm904:DCTPD;imo1053-pao1:DCTPD;imo1056:DCTPD;ind750:DCTPD;inj661:DCTPD;intenz:4322;iso783:DCTPD;kegg:R02325;metacyc:DCTP-DEAM-RXN;rhea:22680;rhea:22681;rhea:226…	-1000.0	0			0	0
R3722F8A_RL-163	1 MNXM15@MNXC3 + 1 MNXM792@MNXC3 <-- 1 MNXM2090@MNXC3 + 1 MNXM2@MNXC3	R_R3722F8A_RL	1*gene:PP0382	MNXR739	3.5.1.30	kegg:Lysine degradation;metacyc:lysine degradation IV	bigg:APENTAMAH;brenda:BR19244;ec:3.5.1.30;ijn746:APENTAMAH;intenz:4214;kegg:R02273;metacyc:5-AMINOPENTANAMIDASE-RXN;rhea:15677;rhea:15678;rhea:15679;rhea:15680;seed:rxn01630	-1000.0	0			0	0
R1D91677F_RL-61	1 MNXM15@MNXC3 + 1 MNXM89557@MNXC3 <-- 1 MNXM2@MNXC3 + 1 MNXM37@MNXC3	R_R1D91677F_RL	1*gene:PP2453	MNXR32746	1.4.1.13;1.4.7.1;3.5.1.2;3.5.1.38;4.3.3.6;6.3.5.4;6.3.5.5	biopath:Catabolism_of_Amino_acids;biopath:Conversion_of_L-Glutamate_into_L-Glutamine;biopath:Metabolism_of_L-Glutamate,_L-Aspartate_and_related_compounds;biopath:Metabolism_of_Nitrogen;kegg:Alanine, aspartate and glutamate metabolism;kegg:Arginine and proline metabolism;kegg:D-Glutamine and D-glutamate metabolism;kegg:Metabolic pathways;kegg:Microbial metabolism in diverse environments;kegg:Nitro…	bigg:GLUN;bigg:GLUNm;bigg:GLUNpp;biopath:RXN00559;brenda:BR22683;ec:1.4.1.13;ec:1.4.7.1;ec:3.5.1.2;ec:3.5.1.38;ec:4.3.3.6;ec:6.3.5.4;ec:6.3.5.5;iabaylyiv4:GLUTAMIN-RXN;iaf1260:GLUN;iaf1260:GLUNpp;iag612:rbs_397;iin800:U42;iin800:U43;iit341:GLUN;ijn746:GLUN;ijr904.45632:GLUN;ijr904:GLUN;imm904:GLUN;imo1053-pao1:GLUN;imo1056:GLUN;ind750:GLUN;intenz:16785;intenz:16786;intenz:18749;intenz:18927;inten…	-1000.0	0			0	0
R4BA51054_RL-252	1 MNXM15@MNXC3 + 1 MNXM935@MNXC3 <-- 1 MNXM1@MNXC3 + 1 MNXM2@MNXC3 + 1 MNXM625@MNXC3	R_R4BA51054_RL	1*gene:PP0591	MNXR1403	3.5.4.17;3.5.4.4	biopath:Conversion_and_degradation_of_Purine_desoxyribonucleotides;biopath:Degradation_of_2'-Deoxyadenosine_to_Hypoxanthine;kegg:Metabolic pathways;kegg:Purine metabolism;metacyc:purine deoxyribonucleosides degradation;seed:Menaquinone Biosynthesis via Futalosine	bigg:DADA;bigg:DADAe;biopath:RXN00007;brenda:BS141041;ec:3.5.4.17;ec:3.5.4.4;ecocyc:ADDALT-RXN;iabaylyiv4:ADDALT-RXN;iaf1260:DADA;iao358:rll_8;iin800:AAH1_2;ijn746:DADA;ijr904.45632:DADA;ijr904:DADA;imeo21:DADA;imm904:DADA;imo1053-pao1:DADA;imo1056:DADA;ind750:DADA;inj661:DADA;irs1563.45632:R02556_c;iso783:DADA;kegg:R02556;metacyc:ADDALT-RXN;reactome:REACT_2135.4;rhea:28190;rhea:28191;rhea:28192;…	-1000.0	0			0	0
R90B66DB3_RL-541	1 MNXM15@MNXC3 + 1 MNXM93@MNXC3 <-- 1 MNXM42@MNXC3	R_R90B66DB3_RL	1*gene:PP5338	MNXR869	3.5.1.38;4.3.1.1	biopath:Metabolism_of_Nitrogen;kegg:Alanine, aspartate and glutamate metabolism;kegg:Metabolic pathways;kegg:Nitrogen metabolism;metacyc:glutamate degradation II	bigg:ASPT;biopath:RXN01537;brenda:BR481;ec:3.5.1.38;ec:4.3.1.1;ecocyc:ASPARTASE-RXN;iabaylyiv4:ASPARTASE-RXN;iaf1260:ASPT;iag612:rbs_374;iit341:ASPT;ijn746:ASPT;ijr904.45632:ASPT;ijr904:ASPT;imo1053-pao1:ASPT;imo1056:ASPT;intenz:4815;iyo844:ASPT;kegg:R00490;metacyc:ASPARTASE-RXN;rhea:16601;rhea:16602;rhea:16603;rhea:16604;seed:rxn00347	-1000.0	0			0	0
R6E1602BC_RL-383	1 MNXM161@MNXC3 + 1 MNXM22@MNXC3 <-- 1 MNXM454@MNXC3 + 1 MNXM4@MNXC3	R_R6E1602BC_RL	1*gene:PP1129	MNXR4138	1.4.3.5	kegg:Metabolic pathways;kegg:Vitamin B6 metabolism;metacyc:pyridoxal 5'-phosphate biosynthesis I;metacyc:pyridoxal 5'-phosphate salvage pathway;unipathway:B6 vitamer interconversion	bigg:PDX5PO;bigg:PDX5POi;brenda:BR48819;ec:1.4.3.5;ecocyc:PNPOXI-RXN;intenz:16460;kegg:R00278;metacyc:PNPOXI-RXN;pubmed:15182361;reactome:REACT_126163;reactome:REACT_128759;reactome:REACT_130320;reactome:REACT_131924;reactome:REACT_134041;reactome:REACT_138108;reactome:REACT_138456;reactome:REACT_141804;reactome:REACT_143401;reactome:REACT_143749;reactome:REACT_145506;reactome:REACT_145908;reacto…	-1000.0	0			0	0
R266F0806_LR-101	1 MNXM161@MNXC3 + 1 MNXM2@MNXC3 --> 1 MNXM311@MNXC3 + 1 MNXM9@MNXC3	R_R266F0806_LR	1*gene:PP5357	MNXR4543	3.1.3.74	kegg:Metabolic pathways;kegg:Vitamin B6 metabolism;seed:Pyridoxin(Vitamin B6) Degradation Pathway;unipathway:B6 vitamer interconversion	bigg:PYDXPP;brenda:BR48524;ec:3.1.3.74;ecocyc:3.1.3.74-RXN;iaf1260:PYDXPP;ijn746:PYDXPP;ijr904.45632:PYDXPP;ijr904:PYDXPP;intenz:11257;kegg:R00173;metacyc:3.1.3.74-RXN;rhea:20533;rhea:20534;rhea:20535;rhea:20536;seed:rxn00123;upa:UCR00173;upa:UER00301	0	1000.0			0	0
R2FF6DBB2_RL-143	1 MNXM1626@MNXC3 + 1 MNXM5@MNXC3 <-- 1 MNXM1@MNXC3 + 1 MNXM622@MNXC3 + 1 MNXM6@MNXC3	R_R2FF6DBB2_RL	1*gene:PP1597	MNXR1818	1.1.1.267	kegg:Biosynthesis of secondary metabolites;kegg:Metabolic pathways;kegg:Terpenoid backbone biosynthesis;metacyc:methylerythritol phosphate pathway;seed:Isoprenoid Biosynthesis;seed:Nonmevalonate Branch of Isoprenoid Biosynthesis;unipathway:isopentenyl diphosphate biosynthesis via DXP pathway	bigg:DXPRIi;brenda:BR29286;brenda:BS386027;ec:1.1.1.267;ecocyc:DXPREDISOM-RXN;iabaylyiv4:DXPREDISOM-RXN;iaf1260:DXPRIi;igt196:DXPRIi;iit341:DXPRIi;ijn746:DXPRIi;ijr904.45632:DXPRIi;ijr904:DXPRIi;imeo21:DXPRIi;inj661:DXPRIi;intenz:17792;iso783:DXPRI;iyo844:DXPRIi;kegg:R05688;metacyc:DXPREDISOM-RXN;obsolete:rxn08378r;rhea:13717;rhea:13718;rhea:13719;rhea:13720;seed:rxn03958;upa:UCR05688;upa:UER00092	-1000.0	0			0	0
RC4D94A50_RL-798	1 MNXM1630@BOUNDARY <-- 1 MNXM1630@MNXC2	R_RC4D94A50_RL		MNXR3137			bigg:ISETACtex;iaf1260:ISETACtex;ijn746:ISETACtex;seed:rxn08759	-1000.0	0			0	1
R803B1A50_LR-455	1 MNXM1630@MNXC19 + 1 MNXM2@MNXC3 + 1 MNXM3@MNXC3 --> 1 MNXM1630@MNXC3 + 1 MNXM1@MNXC3 + 1 MNXM7@MNXC3 + 1 MNXM9@MNXC3	R_R803B1A50_LR	1*gene:PP0231+1*gene:PP0232+1*gene:PP0233;1*gene:PP0237+1*gene:PP0239+1*gene:PP0240	MNXR3136		seed:Alkanesulfonates Utilization	bigg:ISETACabcpp;iaf1260:ISETACabcpp;ijn746:ISETACabcpp;iyo844:ISTNTabc;seed:rxn05594;seed:rxn08758	0	1000.0			0	0
R437FB8A1_B-222	1 MNXM1630@MNXC19 <==> 1 MNXM1630@MNXC2	R_R437FB8A1_B	1*gene:PP0234	MNXR3137			bigg:ISETACtex;iaf1260:ISETACtex;ijn746:ISETACtex;seed:rxn08759	-1000.0	1000.0			0	0
RF8D9D411_LR-1031	1 MNXM1630@MNXC3 + 1 MNXM208@MNXC3 + 1 MNXM4@MNXC3 --> 1 MNXM1@MNXC3 + 1 MNXM2@MNXC3 + 1 MNXM349@MNXC3 + 1 MNXM53407@MNXC3 + 1 MNXM81@MNXC3	R_RF8D9D411_LR	1*gene:PP0238	MNXR55404	1.14.14.5		bigg:FDMO;ec:1.14.14.5;metacyc:RXN-13418;pubmed:10480865;rhea:29715;rhea:29716;rhea:29717;rhea:29718	0	1000.0			0	0
R926E7B95_RL-554	1 MNXM1641@MNXC3 + 1 MNXM1@MNXC3 + 1 MNXM7@MNXC3 <-- 1 MNXM1642@MNXC3 + 1 MNXM3@MNXC3	R_R926E7B95_RL	1*gene:PP0723	MNXR1102	2.7.1.148	kegg:Biosynthesis of secondary metabolites;kegg:Metabolic pathways;kegg:Terpenoid backbone biosynthesis;metacyc:methylerythritol phosphate pathway;seed:Isoprenoid Biosynthesis;seed:Nonmevalonate Branch of Isoprenoid Biosynthesis;unipathway:isopentenyl diphosphate biosynthesis via DXP pathway	bigg:CDPMEK;brenda:BR33803;ec:2.7.1.148;ecocyc:2.7.1.148-RXN;iabaylyiv4:R142-RXN;iaf1260:CDPMEK;igt196:CDPMEK;iit341:CDPMEK;ijn746:CDPMEK;ijr904.45632:CDPMEK;ijr904:CDPMEK;imeo21:CDPMEK;imo1053-pao1:CDPMEK;imo1056:CDPMEK;inj661:CDPMEK;intenz:2978;isb619:CDPMEK;iso783:CDPMEK;iyo844:CDPMEK;kegg:R05634;metacyc:2.7.1.148-RXN;rhea:18437;rhea:18438;rhea:18439;rhea:18440;seed:rxn03908;upa:UCR05634;upa:U…	-1000.0	0			0	0
R5F97F972_LR-326	1 MNXM1645@MNXC3 + 1 MNXM2@MNXC3 --> 1 MNXM993@MNXC3 + 1 MNXM9@MNXC3	R_R5F97F972_LR	1*gene:PP4261;1*gene:PP5139	MNXR1716	3.6.1;3.6.1.-	kegg:Folate biosynthesis;metacyc:6-hydroxymethyl-dihydropterin diphosphate biosynthesis I;metacyc:6-hydroxymethyl-dihydropterin diphosphate biosynthesis II (archaea);seed:Folate Biosynthesis (Phoenix Copy);seed:Queuosine-Archaeosine Biosynthesis;unipathway:tetrahydrofolate biosynthesis	bigg:DNMPPA;ec:3.6.1;ec:3.6.1.-;ecocyc:DIHYDRONEOPTERIN-MONO-P-DEPHOS-RXN;iabaylyiv4:DIHYDRONEOPTERIN-MONO-P-DEPHOS-RXN;iaf1260:DNMPPA;iaf692:DNMPPA;iin800:YDL100C;iit341:DNMPPA;ijn746:DNMPPA;ijr904.45632:DNMPPA;ijr904:DNMPPA;imeo21:DNMPPA;imm904:DNMPPA;ind750:DNMPPA;inj661:DNMPPA;isb619:DNMPPA;iso783:DNMPPA;kegg:R04621;metacyc:DIHYDRONEOPTERIN-MONO-P-DEPHOS-RXN;obsolete:rxn08360r;obsolete:rxn131…	0	1000.0			0	0
R459871F2_RL-231	1 MNXM164@BOUNDARY <-- 1 MNXM164@MNXC2	R_R459871F2_RL		MNXR233			bigg:4HBZtex;bigg:4HBZtm;ijn746:4HBZte;imm904:4HBZtm;ind750:4HBZtm;seed:rxn09792;seed:rxn12787	-1000.0	0			0	1
RD3E7FF22_B-863	1 MNXM164@MNXC19 + 1 MNXM1@MNXC19 <==> 1 MNXM164@MNXC3 + 1 MNXM1@MNXC3	R_RD3E7FF22_B	1*gene:PP1376	MNXR5264			bigg:UHBZ1t(pp);iabaylyiv4:TRANS-RXNIM-5788;ijn746:UHBZ1t(pp);imo1053-pao1:4HBZt;imo1056:4HBZt;seed:rxn12433;seed:rxn12549;seed:rxn12680	-1000.0	1000.0			0	0
RF3760CC7_B-1010	1 MNXM164@MNXC19 <==> 1 MNXM164@MNXC2	R_RF3760CC7_B		MNXR233			bigg:4HBZtex;bigg:4HBZtm;ijn746:4HBZte;imm904:4HBZtm;ind750:4HBZtm;seed:rxn09792;seed:rxn12787	-1000.0	1000.0			0	0
REA8C0A73_LR-971	1 MNXM164@MNXC3 + 1 MNXM1@MNXC3 + 1 MNXM4@MNXC3 + 1 MNXM6@MNXC3 --> 1 MNXM204@MNXC3 + 1 MNXM2@MNXC3 + 1 MNXM5@MNXC3	R_REA8C0A73_LR	1*gene:PP3537	MNXR230	1.14.13.2;1.14.13.33	kegg:Benzoate degradation;kegg:Metabolic pathways;kegg:Microbial metabolism in diverse environments;metacyc:4-chlorobenzoate degradation;metacyc:4-hydroxymandelate degradation;metacyc:toluene degradation to protocatechuate (<I>via</I> <i>p</I>-cresol);unipathway:benzoate degradation via hydroxylation	bigg:4HBHYOX;brenda:BR36759;brenda:BS257952;ec:1.14.13.2;ec:1.14.13.33;intenz:1915;intenz:1946;kegg:R01298;macie:M0131;metacyc:1.14.13.33-RXN;metacyc:4-HYDROXYBENZOATE-3-MONOOXYGENASE-RXN;rhea:19477;rhea:19478;rhea:19479;rhea:19480;upa:UCR01298;upa:UER00257	0	1000.0			0	0
R69397706_RL-357	1 MNXM1653@BOUNDARY <-- 1 MNXM1653@MNXC2	R_R69397706_RL		MNXR3057			bigg:HXAtex;iaf1260:HXAtex;ijn746:HXAtex;obsolete:rxn12801;seed:rxn08732	-1000.0	0			0	1
R98B28AE7_B-582	1 MNXM1653@MNXC19 <==> 1 MNXM1653@MNXC2	R_R98B28AE7_B		MNXR3057			bigg:HXAtex;iaf1260:HXAtex;ijn746:HXAtex;obsolete:rxn12801;seed:rxn08732	-1000.0	1000.0			0	0
R85F6B42C_LR-486	1 MNXM1688@MNXC3 + 1 MNXM1@MNXC3 + 1 MNXM6@MNXC3 --> 1 MNXM5@MNXC3 + 1 MNXM785@MNXC3	R_R85F6B42C_LR	1*gene:PP1904	MNXR55988	1.1.1.158	kegg:Amino sugar and nucleotide sugar metabolism;kegg:Metabolic pathways;kegg:Peptidoglycan biosynthesis;metacyc:UDP-<i>N</i>-acetylmuramoyl-pentapeptide biosynthesis II (lysine-containing);metacyc:UDP-<i>N</i>-acetylmuramoyl-pentapeptide biosynthesis III (<i>meso</i>-DAP-containing);seed:Peptidoglycan Biosynthesis 2;seed:UDP-N-acetylmuramate from Fructose-6-phosphate Biosynthesis	bigg:UAPGR;brenda:BR29223;brenda:BS187362;ec:1.1.1.158;ecocyc:UDPNACETYLMURAMATEDEHYDROG-RXN;iabaylyiv4:UDPNACETYLMURAMATEDEHYDROG-RXN;iaf1260:UAPGR;iaf692:UAPGR;iao358:rll_262;igt196:UAPGR;iit341:UAPGR;ijn746:UAPGR;ijr904.45632:UAPGR;ijr904:UAPGR;imeo21:UAPGR;imo1053-pao1:UAPGR;imo1056:UAPGR;inj661:UAPGR;intenz:10449;isb619:UAPGR;iso783:UAPGR;iyo844:UAPGR;kegg:R03192;metacyc:UDPNACETYLMURAMATEDE…	0	1000.0			0	0
R802C2BCE_RL-454	1 MNXM1688@MNXC3 + 1 MNXM9@MNXC3 <-- 1 MNXM47@MNXC3 + 1 MNXM73@MNXC3	R_R802C2BCE_RL	1*gene:PP0964	MNXR55980	2.5.1.7	biopath:Metabolism_of_Amino_sugars;kegg:Amino sugar and nucleotide sugar metabolism;kegg:Metabolic pathways;kegg:Peptidoglycan biosynthesis;metacyc:UDP-<i>N</i>-acetylmuramoyl-pentapeptide biosynthesis II (lysine-containing);metacyc:UDP-<i>N</i>-acetylmuramoyl-pentapeptide biosynthesis III (<i>meso</i>-DAP-containing);seed:Peptidoglycan Biosynthesis 2;seed:UDP-N-acetylmuramate from Fructose-6-pho…	bigg:UAGCVT;biopath:RXN01431;brenda:BR47474;ec:2.5.1.7;ecocyc:UDPNACETYLGLUCOSAMENOLPYRTRANS-RXN;iabaylyiv4:UDPNACETYLGLUCOSAMENOLPYRTRANS-RXN;iaf1260:UAGCVT;iaf692:UAGCVT;iao358:rll_260;iao358:rll_261;igt196:UAGCVT;iit341:UAGCVT;ijn746:UAGCVT;ijr904.45632:UAGCVT;ijr904:UAGCVT;imeo21:UAGCVT;imo1053-pao1:UAGCVT;imo1056:UAGCVT;inj661:UAGCVT;intenz:10448;isb619:UAGCVT;iso783:UAGCVT;iyo844:UAGCVT;keg…	-1000.0	0			0	0
R3B1017EE_B-180	1 MNXM1694@MNXC3 <==> 1 MNXM1792@MNXC3 + 1 MNXM2@MNXC3	R_R3B1017EE_B	1*gene:PP2336	MNXR3548	4.2.1.99	kegg:Propanoate metabolism;metacyc:2-methylcitrate cycle I;metacyc:2-methylcitrate cycle II;seed:Propionate-CoA to Succinate Module	bigg:MICITD;bigg:MICITDr;brenda:BR471;ec:4.2.1.99;ecocyc:4.2.1.99-RXN;iabaylyiv4:RXN0-311;iaf1260:MICITD;iag612:rbs_54;ijn746:MICITDr;ijr904.45632:MICITD;ijr904:MICITD;intenz:4760;iso783:MICITH;kegg:R04425;metacyc:4.2.1.99-RXN;rhea:17941;rhea:17942;rhea:17943;rhea:17944;seed:rxn03061	-1000.0	1000.0			0	0
RBBF437E1_B-746	1 MNXM1694@MNXC3 <==> 1 MNXM23@MNXC3 + 1 MNXM25@MNXC3	R_RBBF437E1_B	1*gene:PP2334	MNXR3442	4.1.3.30	kegg:Propanoate metabolism;metacyc:2-methylcitrate cycle I;metacyc:2-methylcitrate cycle II;seed:Propionate-CoA to Succinate Module	bigg:MCITL2;brenda:BR390;ec:4.1.3.30;ecocyc:METHYLISOCITRATE-LYASE-RXN;iabaylyiv4:METHYLISOCITRATE-LYASE-RXN;iaf1260:MCITL2;iag612:rbs_2;ijn746:MCITL2;ijr904.45632:MCITL2;ijr904:MCITL2;imeo21:MCL;imm904:MCITL2m;intenz:4643;iso783:MICITL;iyo844:MICITL;kegg:R00409;macie:M0182;metacyc:METHYLISOCITRATE-LYASE-RXN;obsolete:rxn05754;rhea:16809;rhea:16810;rhea:16811;rhea:16812;seed:rxn00289	-1000.0	1000.0			0	0
R6C24FF7D_LR-374	1 MNXM1697@MNXC3 + 1 MNXM3@MNXC3 + 1 MNXM877@MNXC3 --> 1 MNXM1@MNXC3 + 1 MNXM7@MNXC3 + 1 MNXM856@MNXC3 + 1 MNXM9@MNXC3	R_R6C24FF7D_LR	1*gene:PP1675+1*gene:PP1676	MNXR469	6.3.1.10	kegg:Metabolic pathways;kegg:Porphyrin and chlorophyll metabolism;metacyc:adenosylcobalamin biosynthesis from cobyrinate <i>a,c</i>-diamide I;metacyc:adenosylcobalamin biosynthesis from cobyrinate <i>a,c</i>-diamide II;metacyc:adenosylcobalamin salvage from cobinamide II;seed:Coenzyme B12 biosynthesis;seed:YgfZ	bigg:ADCPS2;ec:6.3.1.10;iaf692:ADCPS2;ijn746:ADCPS2;imeo21:ADCPS2;inj661:ADCPS2;intenz:11117;kegg:R06529;metacyc:RXN-6261;rhea:21896;rhea:21897;rhea:21898;rhea:21899;seed:rxn04384	0	1000.0			0	0
RCB2E3D7A_B-821	1 MNXM1706@MNXC3 + 1 MNXM2@MNXC3 <==> 1 MNXM891@MNXC3	R_RCB2E3D7A_B	1*gene:PP1985+1*gene:PP1986	MNXR3133	4.2.1.33	biopath:Metabolism_of_the_branched_amino_acids_(L-Leucine,_L-Isoleucine,_L-Valine);kegg:2-Oxocarboxylic acid metabolism;kegg:Biosynthesis of secondary metabolites;kegg:Metabolic pathways;kegg:Valine, leucine and isoleucine biosynthesis;metacyc:3-methylbutanol biosynthesis;metacyc:RXN-13163;metacyc:leucine biosynthesis;seed:Leucine Biosynthesis	bigg:IPPMIa;biopath:RXN00952;brenda:BR413;ec:4.2.1.33;ecocyc:RXN-8991;iaf1260:IPPMIa;iaf692:IPPMIa;iag612:rbs_37;iao358:rll_229;igt196:IPPMIa;ijn746:IPPMIa;ijr904.45632:IPPMIa;ijr904:IPPMIa;imeo21:IPPMIa;imm904:IPPMIa;imo1053-pao1:IPPMIa;imo1056:IPPMIa;ind750:IPPMIa;inj661:IPPMIa;intenz:19217;irs1563.45632:R04001_c;isb619:IPPMIa;iso783:IPPMIa;iyo844:IPPMIa;kegg:R04001;metacyc:RXN-8991;rhea:10676;…	-1000.0	1000.0			0	0
RE4B00DB4_B-944	1 MNXM1706@MNXC3 + 1 MNXM2@MNXC3 <==> 1 MNXM985@MNXC3	R_RE4B00DB4_B	1*gene:PP1985+1*gene:PP1986	MNXR3134	4.2.1.33	biopath:Metabolism_of_the_branched_amino_acids_(L-Leucine,_L-Isoleucine,_L-Valine);kegg:2-Oxocarboxylic acid metabolism;kegg:Biosynthesis of secondary metabolites;kegg:Metabolic pathways;kegg:Valine, leucine and isoleucine biosynthesis;metacyc:3-methylbutanol biosynthesis;metacyc:RXN-13163;metacyc:leucine biosynthesis;seed:Leucine Biosynthesis	bigg:IPPMIb;biopath:RXN01202;brenda:BR49521;ec:4.2.1.33;ecocyc:3-ISOPROPYLMALISOM-RXN;iaf1260:IPPMIb;iaf692:IPPMIb;iao358:rll_230;igt196:IPPMIb;iin800:LEU1_2;ijn746:IPPMIb;ijr904.45632:IPPMIb;ijr904:IPPMIb;imeo21:IPPMIb;imm904:IPPMIb;imo1053-pao1:IPPMIb;imo1056:IPPMIb;ind750:IPPMIb;inj661:IPPMIb;intenz:19217;irs1563.45632:R03968_c;isb619:IPPMIb;iso783:IPPMIb;iyo844:IPPMIb;kegg:R03968;metacyc:3-IS…	-1000.0	1000.0			0	0
R6EF38510_B-390	1 MNXM172@MNXC3 + 1 MNXM2@MNXC3 + 1 MNXM5@MNXC3 <==> 2 MNXM1@MNXC3 + 1 MNXM25@MNXC3 + 1 MNXM6@MNXC3	R_R6EF38510_B	1*gene:PP0213	MNXR4910	1.2.1.16;1.2.1.79	biopath:Metabolism_of_L-Glutamate,_L-Aspartate_and_related_compounds;biopath:Metabolism_of_Polyamines;biopath:Metabolism_of_Tyrosine_(extended,_without_L-Dopa);kegg:Alanine, aspartate and glutamate metabolism;kegg:Butanoate metabolism;kegg:Metabolic pathways;kegg:Microbial metabolism in diverse environments;kegg:Tyrosine metabolism;metacyc:4-aminobutyrate degradation II;metacyc:4-aminobutyrate de…	bigg:SSALy;bigg:SSALyr;biopath:RXN01513;brenda:BR29388;brenda:BR29388_WOP;ec:1.2.1.16;ec:1.2.1.79;ecocyc:SUCCSEMIALDDEHYDROG-RXN;iabaylyiv4:SUCCSEMIALDDEHYDROG-RXN;iaf1260:SSALy;iaf692:SSALy;iin800:YBR006W;ijn746:SSALyr;ijr904.45632:SSALy;ijr904:SSALy;imeo21:SSALy;imm904:SSALy;imo1053-pao1:SSALy;imo1056:SSALy;ind750:SSALy;inj661:SSALy;intenz:1359;intenz:18270;isb619:SSALy;iyo844:SSALy;kegg:R00714…	-1000.0	1000.0			0	0
R835EDBFE_B-466	1 MNXM172@MNXC3 + 1 MNXM89557@MNXC3 <==> 1 MNXM192@MNXC3 + 1 MNXM20@MNXC3	R_R835EDBFE_B	1*gene:PP0214;1*gene:PP4108	MNXR30569	2.6.1.19	kegg:Alanine, aspartate and glutamate metabolism;kegg:Butanoate metabolism;kegg:Metabolic pathways;metacyc:4-aminobutyrate degradation I;metacyc:4-aminobutyrate degradation II;metacyc:4-aminobutyrate degradation III;metacyc:4-aminobutyrate degradation V;metacyc:glutamate degradation III (via 4-aminobutyrate);metacyc:glutamate degradation IV;metacyc:nicotine degradation I;unipathway:putrescine deg…	bigg:ABTA;bigg:ABTAr;bigg:ABTArm;brenda:BR47437;ec:2.6.1.19;ecocyc:GABATRANSAM-RXN;iabaylyiv4:GABATRANSAM-RXN;iaf1260:ABTA;iaf692:ABTA;iin800:UGA1;ijn746:ABTAr;ijr904.45632:ABTA;ijr904:ABTA;imeo21:ABTA;imm904:ABTA;imo1053-pao1:ABTA;imo1056:ABTA;ind750:ABTA;inj661:ABTA;intenz:2770;irs1563.45632:R01648_c;isb619:ABTAr;iso783:ABTA;iyo844:ABTAr;kegg:R01648;metacyc:GABATRANSAM-RXN;reactome:REACT_23980.…	-1000.0	1000.0			0	0
R2D3B4E7_RL-133	1 MNXM174@MNXC3 + 1 MNXM97011@MNXC3 <-- 1 MNXM2@MNXC3 + 1 MNXM687@MNXC3	R_R2D3B4E7_RL	1*gene:PP2460	MNXR56051	3.2.2.1;3.2.2.8		bigg:XTSNH;ec:3.2.2.1;ec:3.2.2.8;iabaylyiv4:RXN0-363;iaf1260:XTSNH;ijn746:XTSNH;irs1563.45632:R02143_c;seed:rxn01545	-1000.0	0			0	0
R6DF305B9_LR-382	1 MNXM1757@MNXC3 + 1 MNXM2@MNXC3 --> 1 MNXM25@MNXC3 + 1 MNXM89557@MNXC3	R_R6DF305B9_LR	1*gene:PP4475	MNXR32394	3.5.1.96	kegg:Arginine and proline metabolism;metacyc:arginine degradation II (AST pathway);unipathway:L-arginine degradation via AST pathway	bigg:SGDS;brenda:BR48702;ec:3.5.1.96;ecocyc:SUCCGLUDESUCC-RXN;iabaylyiv4:SUCCGLUDESUCC-RXN;iaf1260:SGDS;ijn746:SGDS;ijr904.45632:SGDS;ijr904:SGDS;imeo21:SGDS;imo1053-pao1:SGDS;imo1056:SGDS;inj661:SGDS;intenz:16611;iso783:SGDS;kegg:R00411;metacyc:SUCCGLUDESUCC-RXN;obsolete:rxn09250;rhea:15169;rhea:15170;rhea:15171;rhea:15172;seed:rxn00291;upa:UCR00411;upa:UER00283	0	1000.0			0	0
R7C8EBED6_RL-443	1 MNXM1770@MNXC19 + 1 MNXM1@MNXC3 + 1 MNXM7@MNXC3 + 1 MNXM9@MNXC3 <-- 1 MNXM1770@MNXC3 + 1 MNXM2@MNXC3 + 1 MNXM3@MNXC3	R_R7C8EBED6_RL	1*gene:PP4935	MNXR4145			bigg:PE160abcpp;iaf1260:PE160abcpp;ijn746:PE160abcpp;seed:rxn09076	-1000.0	0			0	0
RD2FBF340_RL-856	1 MNXM1771@MNXC19 + 1 MNXM9@MNXC19 <-- 1 MNXM2@MNXC19 + 1 MNXM5266@MNXC19	R_RD2FBF340_RL	1*gene:PP0520	MNXR4204	3.1.3.27		bigg:PGPP120;bigg:PGPP120pp;ec:3.1.3.27;iaf1260:PGPP120;iaf1260:PGPP120pp;ijn746:PGPP120;ijn746:PGPP120pp;obsolete:rxn12724;seed:rxn09101	-1000.0	0			0	0
RBECE8A40_RL-764	1 MNXM1771@MNXC3 + 1 MNXM9@MNXC3 <-- 1 MNXM2@MNXC3 + 1 MNXM5266@MNXC3	R_RBECE8A40_RL	1*gene:PP0520	MNXR4204	3.1.3.27		bigg:PGPP120;bigg:PGPP120pp;ec:3.1.3.27;iaf1260:PGPP120;iaf1260:PGPP120pp;ijn746:PGPP120;ijn746:PGPP120pp;obsolete:rxn12724;seed:rxn09101	-1000.0	0			0	0
R547F8320_RL-281	1 MNXM1772@MNXC19 + 1 MNXM9@MNXC19 <-- 1 MNXM2@MNXC19 + 1 MNXM5267@MNXC19	R_R547F8320_RL	1*gene:PP0520	MNXR4209	3.1.3.27		bigg:PGPP161;bigg:PGPP161pp;ec:3.1.3.27;iaf1260:PGPP161;iaf1260:PGPP161pp;ijn746:PGPP161;ijn746:PGPP161pp;obsolete:rxn12725;seed:rxn09105	-1000.0	0			0	0
R9CBC1424_RL-603	1 MNXM1772@MNXC3 + 1 MNXM9@MNXC3 <-- 1 MNXM2@MNXC3 + 1 MNXM5267@MNXC3	R_R9CBC1424_RL	1*gene:PP0520	MNXR4209	3.1.3.27		bigg:PGPP161;bigg:PGPP161pp;ec:3.1.3.27;iaf1260:PGPP161;iaf1260:PGPP161pp;ijn746:PGPP161;ijn746:PGPP161pp;obsolete:rxn12725;seed:rxn09105	-1000.0	0			0	0
RCEC0BC87_RL-837	1 MNXM1773@MNXC19 + 1 MNXM9@MNXC19 <-- 1 MNXM2@MNXC19 + 1 MNXM5269@MNXC19	R_RCEC0BC87_RL	1*gene:PP0520	MNXR4211	3.1.3.27		bigg:PGPP181;bigg:PGPP181pp;ec:3.1.3.27;iaf1260:PGPP181;iaf1260:PGPP181pp;ijn746:PGPP181;ijn746:PGPP181pp;obsolete:rxn12727;seed:rxn09107	-1000.0	0			0	0
R650E1F6_RL-336	1 MNXM1773@MNXC3 + 1 MNXM9@MNXC3 <-- 1 MNXM2@MNXC3 + 1 MNXM5269@MNXC3	R_R650E1F6_RL	1*gene:PP0520	MNXR4211	3.1.3.27		bigg:PGPP181;bigg:PGPP181pp;ec:3.1.3.27;iaf1260:PGPP181;iaf1260:PGPP181pp;ijn746:PGPP181;ijn746:PGPP181pp;obsolete:rxn12727;seed:rxn09107	-1000.0	0			0	0
R13978954_RL-18	1 MNXM179@BOUNDARY <-- 1 MNXM179@MNXC2	R_R13978954_RL		MNXR3195			bigg:L-LACtcm;bigg:L-LACtex;iabaylyiv4:TRANS-RXN-L-LACTATE;iaf1260:L-LACtex;ijn746:L-LACtex;seed:rxn08795;seed:rxn11016	-1000.0	0			0	1
R764E68EC_B-420	1 MNXM179@MNXC19 + 1 MNXM1@MNXC19 <==> 1 MNXM179@MNXC3 + 1 MNXM1@MNXC3	R_R764E68EC_B	1*gene:PP4735	MNXR3193			bigg:L-LACt2r;bigg:L-LACt2rpp;bigg:L-LACt3;bigg:L-LACtm;iabaylyiv4:TRANS-RXN-104;iaf1260:L-LACt2rpp;iao358:rll_548;iit341:L_LACt2r;ijn746:L-LACt2rpp;ijr904.45632:L-LACt2r;ijr904:L-LACt2r;imeo21:L_LACt2r;imeo21:L_LACt3;imm904:L-LACt2r;imm904:L-LACtm;imo1053-pao1:L-LACt4;imo1056:L-LACt4;ind750:L-LACt2r;inj661:L-LACt2r;inj661:L-LACt3;ips189:L-LACt2;isb619:L-LACt2r;iso783:L-LACt2;iyo844:L-LACt2;pubme…	-1000.0	1000.0			0	0
R37C1553C_B-166	1 MNXM179@MNXC19 <==> 1 MNXM179@MNXC2	R_R37C1553C_B		MNXR3195			bigg:L-LACtcm;bigg:L-LACtex;iabaylyiv4:TRANS-RXN-L-LACTATE;iaf1260:L-LACtex;ijn746:L-LACtex;seed:rxn08795;seed:rxn11016	-1000.0	1000.0			0	0
R1DF2BA20_LR-65	1 MNXM179@MNXC3 + 1 MNXM232@MNXC3 --> 1 MNXM191@MNXC3 + 1 MNXM23@MNXC3	R_R1DF2BA20_LR	1*gene:PP4736	MNXR55668	1.1.2.3	seed:Fermentations Mixed acid;seed:Lactate utilization;seed:Respiratory dehydrogenases 1	bigg:L-LACD2;ec:1.1.2.3;iabaylyiv4:L-LACTDEHYDROGFMN-RXN;iaf1260:L-LACD2;ijn746:L-LACD2;ijr904.45632:L-LACD2;ijr904:L-LACD2;imeo21:L_LACD2;inj661:L-LACD2;iso783:L-LACD2;seed:rxn08792	0	1000.0			0	0
R28BF4A7E_B-112	1 MNXM17@MNXC3 + 1 MNXM7@MNXC3 <==> 1 MNXM3@MNXC3 + 1 MNXM80@MNXC3	R_R28BF4A7E_B	1*gene:PP1593;1*gene:PP1771	MNXR56029	2.7.4.14;2.7.4.22;2.7.4.25;2.7.4.4	biopath:Biosynthesis_of_Cytidine-5'-triphophate;biopath:Biosynthesis_of_Uridine-5'-triphosphate;biopath:Conversion_and_degradation_of_Pyrimidine_nucleotides_and_bases;biopath:Metabolism_of_Pyrimidines_(missing);kegg:Metabolic pathways;kegg:Pyrimidine metabolism;metacyc:purine and pyrimidine metabolism;metacyc:pyrimidine ribonucleotides interconversion;unipathway:CTP biosynthesis via de novo pathw…	bigg:UMPK;bigg:UMPKm;bigg:UMPKn;bigg:URIDK1;biopath:RXN01502;brenda:BR48071;ec:2.7.4.14;ec:2.7.4.22;ec:2.7.4.25;ec:2.7.4.4;ecocyc:2.7.4.22-RXN;ecocyc:RXN-12002;iabaylyiv4:UMPKI-RXN;iaf1260:UMPK;iaf692:UMPK;iaf692:URIDK1;iag612:rbs_574;iag612:rbs_575;iao358:rll_387;igt196:UMPK;iin800:URA6_1;iin800:URA6_2;iit341:UMPK;ijn746:UMPK;ijr904.45632:UMPK;ijr904:UMPK;imeo21:UMPKURIDK1;imm904:UMPK;imm904:UMP…	-1000.0	1000.0			0	0
R9EABBC0D_RL-611	1 MNXM1802@MNXC3 + 1 MNXM9@MNXC3 <-- 1 MNXM2@MNXC3 + 1 MNXM759@MNXC3	R_R9EABBC0D_RL	1*gene:PP1471	MNXR239	4.2.3.1	kegg:Vitamin B6 metabolism	bigg:4HTHRS;ec:4.2.3.1;iaf1260:4HTHRS;iin800:THR4_2;ijn746:4HTHRS;ijr904.45632:4HTHRS;ijr904:4HTHRS;imeo21:4HTHRS;imm904:4HTHRS;imo1053-pao1:4HTHRS;imo1056:4HTHRS;ind750:4HTHRS;inj661:4HTHRS;irs1563.45632:R05086_c;kegg:R05086;rhea:30659;rhea:30660;rhea:30661;rhea:30662;seed:rxn03446	-1000.0	0			0	0
R9EA61721_RL-610	1 MNXM181@BOUNDARY <-- 1 MNXM181@MNXC2	R_R9EA61721_RL		MNXR1049			bigg:CATECHOLtex;bigg:CATECHOLtpp;ijn746:CATECHOLtex;ijn746:CATECHOLtpp;seed:rxn12789;seed:rxn12790	-1000.0	0			0	1
R8C1B2D00_B-523	1 MNXM181@MNXC19 <==> 1 MNXM181@MNXC2	R_R8C1B2D00_B		MNXR1049			bigg:CATECHOLtex;bigg:CATECHOLtpp;ijn746:CATECHOLtex;ijn746:CATECHOLtpp;seed:rxn12789;seed:rxn12790	-1000.0	1000.0			0	0
RFB1C1D96_B-1044	1 MNXM181@MNXC19 <==> 1 MNXM181@MNXC3	R_RFB1C1D96_B		MNXR1049			bigg:CATECHOLtex;bigg:CATECHOLtpp;ijn746:CATECHOLtex;ijn746:CATECHOLtpp;seed:rxn12789;seed:rxn12790	-1000.0	1000.0			0	0
RCE2DA31D_LR-834	1 MNXM183@MNXC3 + 1 MNXM1@MNXC3 + 1 MNXM6@MNXC3 --> 1 MNXM318@MNXC3 + 1 MNXM5@MNXC3	R_RCE2DA31D_LR	1*gene:PP4977	MNXR3645	1.5.1.20;1.7.99.5	kegg:Metabolic pathways;kegg:Methane metabolism;kegg:Microbial metabolism in diverse environments;kegg:One carbon pool by folate;seed:5-FCL-like protein;seed:Acetyl-CoA pathway of CO2 fixation;seed:Methionine Biosynthesis;seed:One-carbon metabolism by tetrahydropterines;seed:Serine-glyoxylate cycle	bigg:MTHFR3;brenda:BR36896;brenda:BS259230;ec:1.5.1.20;ec:1.7.99.5;iaf692:MTHFR3;iin800:MET12;iin800:MET13;ijn746:MTHFR3;imm904:MTHFR3;ind750:MTHFR3;intenz:15840;iyo844:MTHFR1;kegg:R01224;macie:M0120;obsolete:rxn09481r;rhea:19817;rhea:19818;rhea:19819;rhea:19820;seed:rxn00910	0	1000.0			0	0
RD838F4FB_LR-889	1 MNXM183@MNXC3 + 1 MNXM234@MNXC3 --> 1 MNXM257@MNXC3 + 1 MNXM281@MNXC3	R_RD838F4FB_LR	1*gene:PP5141	MNXR5095	2.1.1.45	kegg:Metabolic pathways;kegg:One carbon pool by folate;kegg:Pyrimidine metabolism;metacyc:folate transformations II;metacyc:formylTHF biosynthesis I;metacyc:purine and pyrimidine metabolism;metacyc:pyrimidine deoxyribonucleotides <i>de novo</i> biosynthesis I;seed:Folate Biosynthesis (Phoenix Copy);seed:pyrimidine conversions	aragem.45632:R02101_c;bigg:TMDS;brenda:BR43900;brenda:BS319728;ec:2.1.1.45;ecocyc:THYMIDYLATESYN-RXN;iabaylyiv4:THYMIDYLATESYN-RXN;iaf1260:TMDS;iaf692:TMDS;iag612:rbs_287;iag612:rbs_288;iao358:rll_421;igt196:TMDS;iin800:CDC21;ijn746:TMDS;ijr904.45632:TMDS;ijr904:TMDS;imeo21:TMDS;imm904:TMDS;imo1053-pao1:TMDS;imo1056:TMDS;ind750:TMDS;inj661:TMDS;intenz:2144;ips189:TMDS;irs1563.45632:R02101_c;isb61…	0	1000.0			0	0
R740CEADC_LR-409	1 MNXM183@MNXC3 + 1 MNXM238@MNXC3 + 1 MNXM2@MNXC3 --> 1 MNXM79@MNXC3 + 1 MNXM959@MNXC3	R_R740CEADC_LR	1*gene:PP4699	MNXR3626	2.1.2.11	kegg:Biosynthesis of secondary metabolites;kegg:Metabolic pathways;kegg:Pantothenate and CoA biosynthesis;metacyc:phosphopantothenate biosynthesis I;metacyc:phosphopantothenate biosynthesis III;unipathway:(R)-pantothenate biosynthesis	bigg:MOHMT;brenda:BR43940;brenda:BS320031;ec:2.1.2.11;ecocyc:3-CH3-2-OXOBUTANOATE-OH-CH3-XFER-RXN;iabaylyiv4:3-CH3-2-OXOBUTANOATE-OH-CH3-XFER-RXN;iaf1260:MOHMT;iaf692:MOHMT;igt196:MOHMT;iin800:ECM31;iit341:MOHMT;ijn746:MOHMT;ijr904.45632:MOHMT;ijr904:MOHMT;imeo21:MOHMT;imm904:MOHMT;imo1053-pao1:MOHMT;imo1056:MOHMT;ind750:MOHMT;inj661:MOHMT;intenz:2253;irs1563.45632:R01226_c;isb619:MOHMT;iso783:MO…	0	1000.0			0	0
R95F08F4D_B-568	1 MNXM183@MNXC3 + 1 MNXM29@MNXC3 + 1 MNXM2@MNXC3 <==> 1 MNXM53@MNXC3 + 1 MNXM79@MNXC3	R_R95F08F4D_B	1*gene:PP0322;1*gene:PP0671	MNXR2619	2.1.2.1	kegg:Cyanoamino acid metabolism;kegg:Glycine, serine and threonine metabolism;kegg:Glyoxylate and dicarboxylate metabolism;kegg:Metabolic pathways;kegg:Methane metabolism;kegg:Microbial metabolism in diverse environments;kegg:One carbon pool by folate;metacyc:folate polyglutamylation;metacyc:folate transformations I;metacyc:folate transformations II;metacyc:formaldehyde assimilation I (serine pat…	bigg:GHMT2;bigg:GHMT2r;bigg:GHMT2rm;brenda:BR40573;brenda:BS375170;ec:2.1.2.1;ecocyc:GLYOHMETRANS-RXN;iabaylyiv4:GLYOHMETRANS-RXN;iaf1260:GHMT2r;iaf692:GHMT2;iag612:rbs_563;iao358:rll_175;igt196:GHMT2r;iin800:SHM1;iin800:SHM2;iit341:GHMT2r;ijn746:GHMT2r;ijr904.45632:GHMT2;ijr904:GHMT2;imeo21:GHMT2;imm904:GHMT2r;imm904:GHMT2rm;imo1053-pao1:GHMT;imo1056:GHMT;ind750:GHMT2r;ind750:GHMT2rm;inj661:GHMT…	-1000.0	1000.0			0	0
R543D9FD7_B-280	1 MNXM183@MNXC3 + 1 MNXM5@MNXC3 <==> 1 MNXM511@MNXC3 + 1 MNXM6@MNXC3	R_R543D9FD7_B	1*gene:PP1945;1*gene:PP2265	MNXR3642	1.5.1.5	kegg:Carbon fixation pathways in prokaryotes;kegg:Metabolic pathways;kegg:Microbial metabolism in diverse environments;kegg:One carbon pool by folate;metacyc:folate transformations I;metacyc:folate transformations II;metacyc:formaldehyde oxidation V (tetrahydrofolate pathway);metacyc:formylTHF biosynthesis I;metacyc:purine nucleotides degradation IV (anaerobic);metacyc:reductive acetyl coenzyme A…	bigg:MTHFD;bigg:MTHFDm;brenda:BR36902;brenda:BS402370;ec:1.5.1.5;ecocyc:METHYLENETHFDEHYDROG-NADP-RXN;iabaylyiv4:METHYLENETHFDEHYDROG-NADP-RXN;iaf1260:MTHFD;iao358:rll_145;igt196:MTHFD;iin800:ADE3_1;iin800:MIS1_1;iit341:MTHFD;ijn746:MTHFD;ijr904.45632:MTHFD;ijr904:MTHFD;imeo21:MTHFD;imm904:MTHFD;imm904:MTHFDm;imo1053-pao1:MTHFD;imo1056:MTHFD;ind750:MTHFD;ind750:MTHFDm;inj661:MTHFD;intenz:1596;ips…	-1000.0	1000.0			0	0
RBB16BA4E_B-741	1 MNXM1841@BOUNDARY <==> 1 MNXM1841@MNXC3	R_RBB16BA4E_B						-1000.0	1000.0			0	1
R8991CD04_RL-511	1 MNXM1847@BOUNDARY <-- 1 MNXM1847@MNXC2	R_R8991CD04_RL		MNXR3820			bigg:NI2tex;bigg:NI2tpp;bigg:NIt5;iaf1260:NI2tex;iaf1260:NI2tpp;iaf692:NIt5;ijn746:NI2tex;imo1053-pao1:NIt5;imo1056:NIt5;obsolete:rxn10903r;seed:rxn08991;seed:rxn08992;seed:rxn10581	-1000.0	0			0	1
R82AAC820_LR-463	1 MNXM1847@MNXC19 + 1 MNXM2@MNXC3 + 1 MNXM3@MNXC3 --> 1 MNXM1847@MNXC3 + 1 MNXM1@MNXC3 + 1 MNXM7@MNXC3 + 1 MNXM9@MNXC3	R_R82AAC820_LR	1*gene:PP3342+1*gene:PP3343+1*gene:PP3344+1*gene:PP3345+1*gene:PP3346	MNXR3818			bigg:NI2abcpp;bigg:NI2uabcpp;bigg:NIabc;iaf1260:NI2abcpp;iaf1260:NI2uabcpp;iaf692:NIabc;iit341:NIabc;ijn746:NI2uabcpp;imo1053-pao1:NIabc;imo1056:NIabc;ips189:NIabc;isb619:NIabc;seed:rxn05174;seed:rxn08989;seed:rxn08993	0	1000.0			0	0
R52F4C04F_B-276	1 MNXM1847@MNXC19 <==> 1 MNXM1847@MNXC2	R_R52F4C04F_B		MNXR3820			bigg:NI2tex;bigg:NI2tpp;bigg:NIt5;iaf1260:NI2tex;iaf1260:NI2tpp;iaf692:NIt5;ijn746:NI2tex;imo1053-pao1:NIt5;imo1056:NIt5;obsolete:rxn10903r;seed:rxn08991;seed:rxn08992;seed:rxn10581	-1000.0	1000.0			0	0
R9A854611_B-593	1 MNXM186@MNXC3 + 1 MNXM258@MNXC3 <==> 1 MNXM2378@MNXC3 + 1 MNXM89621@MNXC3	R_R9A854611_B	1*gene:PP4965	MNXR55953	2.2.1.1	seed:Pentose phosphate pathway;unipathway:pentose phosphate pathway	bigg:TKT2;ec:2.2.1.1;iabaylyiv4:2TRANSKETO-RXN;iaf1260:TKT2;iaf692:TKT2;iag612:rbs_244;iao358:rll_423;igt196:TKT2;iit341:TKT2;ijn746:TKT2;ijr904.45632:TKT2;ijr904:TKT2;imeo21:TKT2;imm904:TKT2;imo1053-pao1:TKT2;imo1056:TKT2;ind750:TKT2;inj661:TKT2;ips189:TKT2;irs1563.45632:R01067_p;irs1563.45632:R01830_c;irs1563.45632:R01830_p;isb619:TKT2;iso783:TKT2;iyo844:TKT2;obsolete:rxn01335;obsolete:rxn09312…	-1000.0	1000.0			0	0
R796E000F_B-430	1 MNXM186@MNXC3 + 1 MNXM89643@MNXC3 <==> 1 MNXM2378@MNXC3 + 1 MNXM271@MNXC3	R_R796E000F_B	1*gene:PP4965	MNXR55952	2.2.1.1	seed:Pentose phosphate pathway;unipathway:pentose phosphate pathway	bigg:TKT1;ec:2.2.1.1;iabaylyiv4:1TRANSKETO-RXN;iaf1260:TKT1;iaf692:TKT1;iag612:rbs_276;iao358:rll_422;igt196:TKT1;iin800:TKL1_1;iin800:TKL2_1;iit341:TKT1;ijn746:TKT1;ijr904.45632:TKT1;ijr904:TKT1;imeo21:TKT1;imm904:TKT1;imo1053-pao1:TKT1;imo1056:TKT1;ind750:TKT1;inj661:TKT1;ips189:TKT1;irs1563.45632:R01641_c;irs1563.45632:R01641_p;isb619:TKT1;iso783:TKT1;iyo844:TKT1;obsolete:rxn05013;obsolete:rxn…	-1000.0	1000.0			0	0
RE98B15F6_RL-966	1 MNXM1876@MNXC3 + 1 MNXM925@MNXC3 <-- 1 MNXM2026@MNXC3 + 1 MNXM2763@MNXC3	R_RE98B15F6_RL	1*gene:PP1844	MNXR47338	2.3.1.51	seed:Glycerolipid and Glycerophospholipid Metabolism in Bacteria	bigg:AGPAT160;ec:2.3.1.51;iaf1260:AGPAT160;ijn746:AGPAT160;imeo21:AGPAT160;inj661:AGPAT160;seed:rxn08086	-1000.0	0			0	0
RC6296FF3_RL-801	1 MNXM1877@MNXC3 + 1 MNXM925@MNXC3 <-- 1 MNXM3075@MNXC3 + 1 MNXM3425@MNXC3	R_RC6296FF3_RL	1*gene:PP1844	MNXR47341	2.3.1.51	seed:Glycerolipid and Glycerophospholipid Metabolism in Bacteria	bigg:AGPAT180;ec:2.3.1.51;iaf1260:AGPAT180;ijn746:AGPAT180;seed:rxn08088	-1000.0	0			0	0
RC0BC5E81_RL-775	1 MNXM188@MNXC3 + 1 MNXM1@MNXC3 + 1 MNXM23@MNXC3 + 1 MNXM89557@MNXC3 <-- 1 MNXM337@MNXC3 + 1 MNXM37@MNXC3	R_RC0BC5E81_RL	1*gene:PP0417+1*gene:PP0420	MNXR32743	4.1.3.27	biopath:Biosynthesis_of_L-Tryptophan_from_Chorismate;biopath:Biosynthesis_of_aromatic_amino_acids_(L-Phenylalanine,_L-Tyrosine,_L-Tryptophan)_and_of_quinone_cofactors;biopath:Conversion_of_Chorismate_into_Catechole;kegg:Biosynthesis of secondary metabolites;kegg:Metabolic pathways;kegg:Phenylalanine, tyrosine and tryptophan biosynthesis;metacyc:2-heptyl-3-hydroxy-4(1<i>H</i>)-quinolone biosynthes…	bigg:ANS;biopath:RXN00551;brenda:BR3373;ec:4.1.3.27;ecocyc:ANTHRANSYN-RXN;iabaylyiv4:ANTHRANSYN-RXN;iaf1260:ANS;iaf692:ANS;iag612:rbs_202;iao358:rll_432;igt196:ANS;iin800:TRP2_1;iin800:TRP3_1;iit341:ANS;ijn746:ANS;ijr904.45632:ANS;ijr904:ANS;imeo21:ANS;imm904:ANS;imo1053-pao1:ANS1;imo1056:ANS1;ind750:ANS;inj661:ANS;intenz:4640;isb619:ANS;iso783:ANS1;iyo844:ANS1;kegg:R00986;macie:M0314;metacyc:ANT…	-1000.0	0			0	0
RF22150E0_RL-1005	1 MNXM1907@MNXC3 + 1 MNXM332@MNXC3 <-- 1 MNXM1@MNXC3 + 1 MNXM3@MNXC3 + 1 MNXM92188@MNXC3	R_RF22150E0_RL	1*gene:PP1672	MNXR55175	2.5.1.17	kegg:Metabolic pathways;kegg:Porphyrin and chlorophyll metabolism;unipathway:adenosylcobalamin biosynthesis	bigg:CYRDAAT;ec:2.5.1.17;iaf692:CYRDAAT;ijn746:CYRDAAT;imeo21:CYRDAAT;inj661:CYRDAAT;kegg:R05220;seed:rxn03535;upa:UCR05220;upa:UER00233	-1000.0	0			0	0
RC91944F4_LR-814	1 MNXM1907@MNXC3 + 4 MNXM2@MNXC3 + 4 MNXM37@MNXC3 + 4 MNXM3@MNXC3 --> 4 MNXM1@MNXC3 + 4 MNXM7@MNXC3 + 1 MNXM877@MNXC3 + 4 MNXM89557@MNXC3 + 4 MNXM9@MNXC3	R_RC91944F4_LR	1*gene:PP1677	MNXR36170	6.3.5.10	kegg:Metabolic pathways;kegg:Porphyrin and chlorophyll metabolism;metacyc:adenosylcobalamin biosynthesis from cobyrinate <i>a,c</i>-diamide I;metacyc:adenosylcobalamin biosynthesis from cobyrinate <i>a,c</i>-diamide II;seed:Coenzyme B12 biosynthesis;unipathway:adenosylcobalamin biosynthesis	bigg:ADCYRS;ec:6.3.5.10;iaf692:ADCYRS;ijn746:ADCYRS;imeo21:ADCYRS;imo1053-pao1:ADCOBHEXS;imo1056:ADCOBHEXS;inj661:ADCYRS;intenz:11119;isb619:ADCYRS;iso783:ADCOBHEXS;kegg:R05225;metacyc:R345-RXN;rhea:23256;rhea:23257;rhea:23258;rhea:23259;seed:rxn03540;upa:UCR05225;upa:UER00234	0	1000.0			0	0
RB8932306_RL-732	1 MNXM191@MNXC3 + 1 MNXM1@MNXC19 + 1 MNXM341@MNXC19 <-- 1 MNXM232@MNXC3 + 1 MNXM2@MNXC19 + 1 MNXM41@MNXC19	R_RB8932306_RL	1*gene:PP1444	MNXR55580		seed:Entner-Doudoroff Pathway;seed:Respiratory dehydrogenases 1	iaf1260:GLCDpp;ijn746:GLCDpp;ijr904.45632:GLCDe;ijr904:GLCDe;seed:rxn08608;seed:rxn10116	-1000.0	0			0	0
R6DCEFAF9_RL-380	1 MNXM191@MNXC3 + 1 MNXM46@MNXC3 <-- 1 MNXM232@MNXC3 + 1 MNXM98@MNXC3	R_R6DCEFAF9_RL	1*gene:PP0751;1*gene:PP1251;1*gene:PP2925	MNXR55697	1.1.99.16		bigg:MDH2;ec:1.1.99.16;iabaylyiv4:MALATE-DEHYDROGENASE-(ACCEPTOR)-RXN;iaf1260:MDH2;ijn746:MDH2;ijr904.45632:MDH2;ijr904:MDH2;isb619:MDH2;pubmed:11092847;pubmed:9660197;rhea:29083;rhea:29084;rhea:29085;rhea:29086;seed:rxn08900	-1000.0	0			0	0
RF19980FE_RL-1003	1 MNXM191@MNXC3 + 1 MNXM5@MNXC3 <-- 1 MNXM1@MNXC3 + 1 MNXM232@MNXC3 + 1 MNXM6@MNXC3	R_RF19980FE_RL	1*gene:PP0072;1*gene:PP3606	MNXR55744	1.6.99.6		bigg:NADPHQR2;ec:1.6.99.6;iaf1260:NADPHQR2;ijn746:NADPHQR2;pubmed:15613473;rhea:29111;rhea:29112;rhea:29113;rhea:29114;seed:rxn08977	-1000.0	0			0	0
R8F408C9D_RL-538	1 MNXM191@MNXC3 + 1 MNXM93@MNXC3 <-- 1 MNXM232@MNXC3 + 1 MNXM25@MNXC3	R_R8F408C9D_RL	1*gene:PP4190+1*gene:PP4191+1*gene:PP4192+1*gene:PP4193	MNXR55431	1.3.99.1	seed:Serine-glyoxylate cycle;seed:Succinate dehydrogenase;seed:TCA Cycle	bigg:FRD7;bigg:SUCDi;ec:1.3.99.1;iabaylyiv4:SUCC-FUM-OXRED-RXN;iaf1260:SUCDi;ijn746:SUCDi;iso783:SUCD7;rhea:29187;rhea:29188;rhea:29189;rhea:29190;seed:rxn09272	-1000.0	0			0	0
R6C22A0BB_LR-373	1 MNXM191@MNXC3 + 2 MNXM1@MNXC3 + 0.5 MNXM4@MNXC3 --> 2 MNXM1@MNXC19 + 1 MNXM232@MNXC3 + 1 MNXM2@MNXC3	R_R6C22A0BB_LR	1*gene:PP4650+1*gene:PP4651					0	1000.0			0	0
R3E8AD977_LR-191	1 MNXM191@MNXC3 + 2 MNXM1@MNXC3 + 2 MNXM91192@MNXC3 --> 2 MNXM1@MNXC19 + 1 MNXM232@MNXC3 + 2 MNXM91194@MNXC3	R_R3E8AD977_LR	1*gene:PP1317+1*gene:PP1318+1*gene:PP1319	MNXR55172	1.10.2.2		bigg:CYO1-KT;ec:1.10.2.2	0	1000.0			0	0
RE6FE0E90_LR-955	1 MNXM191@MNXC3 + 4 MNXM1@MNXC3 + 0.5 MNXM4@MNXC3 --> 4 MNXM1@MNXC19 + 1 MNXM232@MNXC3 + 1 MNXM2@MNXC3	R_RE6FE0E90_LR	1*gene:PP0812+1*gene:PP0813+1*gene:PP0814+1*gene:PP0815					0	1000.0			0	0
R29A2C0EB_RL-114	1 MNXM192@BOUNDARY <-- 1 MNXM192@MNXC2	R_R29A2C0EB_RL		MNXR224			bigg:4ABUTtm;bigg:ABUTtex;iaf1260:ABUTtex;iao358:rll_536;ijn746:ABUTtex;imm904:4ABUTtm;ind750:4ABUTtm;seed:rxn08028;seed:rxn09795;seed:rxn11326	-1000.0	0			0	1
RECF93C7_LR-983	1 MNXM192@MNXC19 + 1 MNXM1@MNXC19 --> 1 MNXM192@MNXC3 + 1 MNXM1@MNXC3	R_RECF93C7_LR	1*gene:PP4106	MNXR338			bigg:ABUTt2;bigg:ABUTt2pp;bigg:ABUTt2r;bigg:ABUTt2rL;iabaylyiv4:TRANS-RXN-57;iaf1260:ABUTt2pp;iin800:PUT4_4;iin800:UGA4_1;ijn746:ABUTt2pp;ijr904.45632:ABUTt2;ijr904:ABUTt2;imm904:ABUTt2r;ind750:ABUTt2;iyo844:GABAt2;seed:rxn05564;seed:rxn08027;seed:rxn12377	0	1000.0			0	0
R1080E900_B-2	1 MNXM192@MNXC19 <==> 1 MNXM192@MNXC2	R_R1080E900_B		MNXR224			bigg:4ABUTtm;bigg:ABUTtex;iaf1260:ABUTtex;iao358:rll_536;ijn746:ABUTtex;imm904:4ABUTtm;ind750:4ABUTtm;seed:rxn08028;seed:rxn09795;seed:rxn11326	-1000.0	1000.0			0	0
R2567910_RL-98	1 MNXM1945@MNXC19 + 1 MNXM1@MNXC3 + 1 MNXM7@MNXC3 + 1 MNXM9@MNXC3 <-- 1 MNXM1945@MNXC3 + 1 MNXM2@MNXC3 + 1 MNXM3@MNXC3	R_R2567910_RL	1*gene:PP4935	MNXR4146			bigg:PE161abcpp;iaf1260:PE161abcpp;ijn746:PE161abcpp;obsolete:rxn12718;seed:rxn09077	-1000.0	0			0	0
R385725AA_RL-168	1 MNXM1953@MNXC3 + 1 MNXM1@MNXC3 + 1 MNXM7@MNXC3 + 1 MNXM9@MNXC3 <-- 1 MNXM32@MNXC3 + 1 MNXM3@MNXC3 + 1 MNXM785@MNXC3	R_R385725AA_RL	1*gene:PP1338	MNXR55986	6.3.2.8	kegg:D-Glutamine and D-glutamate metabolism;kegg:Metabolic pathways;kegg:Peptidoglycan biosynthesis;metacyc:UDP-<i>N</i>-acetylmuramoyl-pentapeptide biosynthesis II (lysine-containing);metacyc:UDP-<i>N</i>-acetylmuramoyl-pentapeptide biosynthesis III (<i>meso</i>-DAP-containing);seed:Peptidoglycan Biosynthesis 2	bigg:UAMAS;brenda:BR124;ec:6.3.2.8;ecocyc:UDP-NACMUR-ALA-LIG-RXN;iabaylyiv4:UDP-NACMUR-ALA-LIG-RXN;iaf1260:UAMAS;iao358:rll_263;igt196:UAMAS;iit341:UAMAS;ijn746:UAMAS;ijr904.45632:UAMAS;ijr904:UAMAS;imeo21:UAMAS;imo1053-pao1:UAMAS;imo1056:UAMAS;inj661:UAMAS;intenz:10452;isb619:UAMAS;iso783:UAMAS;iyo844:UAMAS;kegg:R03193;metacyc:UDP-NACMUR-ALA-LIG-RXN;rhea:23372;rhea:23373;rhea:23374;rhea:23375;se…	-1000.0	0			0	0
RDD6DBEE0_LR-915	1 MNXM1953@MNXC3 + 1 MNXM331@MNXC3 + 1 MNXM3@MNXC3 --> 1 MNXM1@MNXC3 + 1 MNXM7@MNXC3 + 1 MNXM955@MNXC3 + 1 MNXM9@MNXC3	R_RDD6DBEE0_LR	1*gene:PP1335	MNXR5205	6.3.2.9	kegg:D-Glutamine and D-glutamate metabolism;kegg:Metabolic pathways;kegg:Peptidoglycan biosynthesis;metacyc:UDP-<i>N</i>-acetylmuramoyl-pentapeptide biosynthesis II (lysine-containing);metacyc:UDP-<i>N</i>-acetylmuramoyl-pentapeptide biosynthesis III (<i>meso</i>-DAP-containing);seed:Peptidoglycan Biosynthesis 2	bigg:UAMAGS;brenda:BR125;brenda:BS398808;ec:6.3.2.9;ecocyc:UDP-NACMURALA-GLU-LIG-RXN;iabaylyiv4:UDP-NACMURALA-GLU-LIG-RXN;iaf1260:UAMAGS;iao358:rll_264;igt196:UAMAGS;iit341:UAMAGS;ijn746:UAMAGS;ijr904.45632:UAMAGS;ijr904:UAMAGS;imeo21:UAMAGS;imo1053-pao1:UAMAGS;imo1056:UAMAGS;inj661:UAMAGS;intenz:10451;isb619:UAMAGS;iso783:UAMAGS;iyo844:UAMAGS;kegg:R02783;metacyc:UDP-NACMURALA-GLU-LIG-RXN;rhea:16…	0	1000.0			0	0
RE5CA148A_LR-950	1 MNXM1954@MNXC3 + 1 MNXM251@MNXC3 --> 1 MNXM2264@MNXC3 + 1 MNXM80@MNXC3	R_RE5CA148A_LR	1*gene:PP1334	MNXR4101	2.7.8.13	seed:Peptidoglycan Biosynthesis 2	bigg:PAPPT3;ec:2.7.8.13;iabaylyiv4:PHOSNACMURPENTATRANS-RXN;iaf1260:PAPPT3;igt196:PAPPT3;iit341:PAPPT3;ijn746:PAPPT3;ijr904.45632:PAPPT3;ijr904:PAPPT3;imeo21:PAPPT3;imo1053-pao1:PAPPT3;imo1056:PAPPT3;inj661:PAPPT3;isb619:PAPPT3;iso783:PAPPT3;iyo844:PAPPT3;seed:rxn03904	0	1000.0			0	0
R75A6DC88_RL-419	1 MNXM1969@MNXC3 + 1 MNXM925@MNXC3 <-- 1 MNXM4232@MNXC3 + 1 MNXM5723@MNXC3	R_R75A6DC88_RL	1*gene:PP1844	MNXR55012	2.3.1.51	seed:Glycerolipid and Glycerophospholipid Metabolism in Bacteria	bigg:AGPAT120;ec:2.3.1.51;iaf1260:AGPAT120;ijn746:AGPAT120;seed:rxn08083	-1000.0	0			0	0
R930338CA_RL-558	1 MNXM1970@MNXC3 + 1 MNXM925@MNXC3 <-- 1 MNXM4233@MNXC3 + 1 MNXM89949@MNXC3	R_R930338CA_RL	1*gene:PP1844	MNXR47340	2.3.1.51	seed:Glycerolipid and Glycerophospholipid Metabolism in Bacteria	bigg:AGPAT161;ec:2.3.1.51;iaf1260:AGPAT161;ijn746:AGPAT161;obsolete:rxn12710;seed:rxn08087	-1000.0	0			0	0
RAC13BE4D_RL-676	1 MNXM197@MNXC3 <-- 1 MNXM2@MNXC3 + 1 MNXM90282@MNXC3	R_RAC13BE4D_RL		MNXR31881	4.2.1.18	biopath:Biosynthesis_of_Cholesterol_(Atlas_S._85,_86);biopath:Degradation_of_L-Leucine;biopath:Metabolism_of_the_branched_amino_acids_(L-Leucine,_L-Isoleucine,_L-Valine);kegg:Metabolic pathways;kegg:Valine, leucine and isoleucine degradation;metacyc:leucine degradation I;seed:Benzoate transport and degradation cluster;seed:Branched chain amino acid degradation regulons;seed:HMG CoA Synthesis;unip…	bigg:MGCH;bigg:MGCHrm;biopath:RXN00775;ec:4.2.1.18;iag612:rbs_65;ijn746:MGCH;imo1053-pao1:MGCOAH;imo1056:MGCOAH;irs1563.45632:R02085_c;iso783:MGCH;kegg:R02085;metacyc:METHYLGLUTACONYL-COA-HYDRATASE-RXN;seed:rxn01504;upa:UCR02085;upa:UER00862	-1000.0	0			0	0
R28A93559_RL-111	1 MNXM1981@BOUNDARY <-- 1 MNXM1981@MNXC2	R_R28A93559_RL		MNXR93			bigg:2DHGLCNtex;ijn746:2DHGLCNtex;imo1053-pao1:2DHGLCNti;imo1056:2DHGLCNti;seed:rxn12784;seed:rxn13791	-1000.0	0			0	1
R1A5F9725_LR-47	1 MNXM1981@MNXC19 + 1 MNXM1@MNXC19 --> 1 MNXM1981@MNXC3 + 1 MNXM1@MNXC3	R_R1A5F9725_LR	1*gene:PP3377	MNXR92			bigg:2DHGLCNkt-tpp;ijn746:2DHGLCNkt-tpp;seed:rxn12783	0	1000.0			0	0
R390260_B-173	1 MNXM1981@MNXC19 + 1 MNXM38@MNXC3 <==> 1 MNXM341@MNXC19 + 1 MNXM90822@MNXC3	R_R390260_B	1*gene:PP3382+1*gene:PP3383	MNXR55525				-1000.0	1000.0			0	0
R27835E10_B-105	1 MNXM1981@MNXC19 <==> 1 MNXM1981@MNXC2	R_R27835E10_B		MNXR93			bigg:2DHGLCNtex;ijn746:2DHGLCNtex;imo1053-pao1:2DHGLCNti;imo1056:2DHGLCNti;seed:rxn12784;seed:rxn13791	-1000.0	1000.0			0	0
R5772AF08_B-295	1 MNXM199@BOUNDARY <==> 1 MNXM199@MNXC2	R_R5772AF08_B		MNXR5325			bigg:VALt5m;bigg:VALtec;bigg:VALtex;iaf1260:VALtex;ijn746:VALtex;obsolete:rxn10938;seed:rxn05245;seed:rxn09375	0	0			0	1
R7A2D4773_LR-435	1 MNXM199@MNXC19 + 1 MNXM2@MNXC3 + 1 MNXM3@MNXC3 --> 1 MNXM199@MNXC3 + 1 MNXM1@MNXC3 + 1 MNXM7@MNXC3 + 1 MNXM9@MNXC3	R_R7A2D4773_LR	1*gene:PP1137+1*gene:PP1138+1*gene:PP1139+1*gene:PP1140+1*gene:PP1141;1*gene:PP1297+1*gene:PP1298+1*gene:PP1299+1*gene:PP1300;1*gene:PP4863+1*gene:PP4864+1*gene:PP4865+1*gene:PP4866+1*gene:PP4867	MNXR5322			bigg:VALabc;bigg:VALabcpp;ecocyc:ABC-36-RXN;iaf1260:VALabcpp;iit341:VALabc;ijn746:VALabcpp;ijr904.45632:VALabc;ijr904:VALabc;imo1053-pao1:VALabc;imo1056:VALabc;isb619:VALabc;rhea:29803;rhea:29804;rhea:29805;rhea:29806;seed:rxn05168;seed:rxn09373	0	1000.0			0	0
R1DF65235_B-66	1 MNXM199@MNXC19 <==> 1 MNXM199@MNXC2	R_R1DF65235_B		MNXR5325			bigg:VALt5m;bigg:VALtec;bigg:VALtex;iaf1260:VALtex;ijn746:VALtex;obsolete:rxn10938;seed:rxn05245;seed:rxn09375	-1000.0	1000.0			0	0
R16FBD0E6_B-31	1 MNXM199@MNXC3 + 1 MNXM20@MNXC3 <==> 1 MNXM238@MNXC3 + 1 MNXM89557@MNXC3	R_R16FBD0E6_B	1*gene:PP3511	MNXR32586	2.6.1.42;2.6.1.6	kegg:2-Oxocarboxylic acid metabolism;kegg:Biosynthesis of secondary metabolites;kegg:Glucosinolate biosynthesis;kegg:Metabolic pathways;kegg:Pantothenate and CoA biosynthesis;kegg:Valine, leucine and isoleucine biosynthesis;kegg:Valine, leucine and isoleucine degradation;metacyc:alanine biosynthesis I;metacyc:valine biosynthesis;metacyc:valine degradation I;metacyc:valine degradation II;seed:Amin…	bigg:VALTA;bigg:VALTAm;brenda:BS356553;ec:2.6.1.42;ec:2.6.1.6;ecocyc:BRANCHED-CHAINAMINOTRANSFERVAL-RXN;iabaylyiv4:BRANCHED-CHAINAMINOTRANSFERVAL-RXN;iaf1260:VALTA;iaf692:VALTA;iag612:rbs_47;iag612:rbs_48;iao358:rll_67;igt196:VALTA;iin800:BAT2_2;iit341:VALTA;ijn746:VALTA;ijr904.45632:VALTA;ijr904:VALTA;imeo21:VALTA;imm904:VALTA;imm904:VALTAim;imo1053-pao1:VALTA;imo1056:VALTA;ind750:VALTA;inj661:V…	-1000.0	1000.0			0	0
R6ED886B2_B-388	1 MNXM1@BOUNDARY <==> 210 MNXM1@MNXC2	R_R94FF49DA_B						-1000.0	100.0			0	1
RCD3CA92C_B-827	1 MNXM1@MNXC19 + 1 MNXM204@MNXC19 <==> 1 MNXM1@MNXC3 + 1 MNXM204@MNXC3	R_RCD3CA92C_B	1*gene:PP1376	MNXR108			bigg:3,4DHBZ1t(pp);ijn746:3;seed:rxn12671	-1000.0	1000.0			0	0
R18F126FB_B-39	1 MNXM1@MNXC19 + 1 MNXM20@MNXC19 <==> 1 MNXM1@MNXC3 + 1 MNXM20@MNXC3	R_R18F126FB_B	1*gene:PP1400	MNXR599			bigg:AKGt2n;bigg:AKGt2r;bigg:AKGt2rpp;iaf1260:AKGt2rpp;iin800:U213;iit341:AKGt2r;ijn746:AKGt2rpp;ijr904.45632:AKGt2r;ijr904:AKGt2r;imm904:AKGt2n;imm904:AKGt2r;imo1053-pao1:AKGt2;imo1053-pao1:AKGt6;imo1056:AKGt2;imo1056:AKGt6;ind750:AKGt2n;ind750:AKGt2r;ips189:AKGt2;iso783:AKGt6;iyo844:AKGt2;seed:rxn05493;seed:rxn08095;seed:rxn09827	-1000.0	1000.0			0	0
RED90D3C5_B-988	1 MNXM1@MNXC19 + 1 MNXM217@MNXC19 <==> 1 MNXM1@MNXC3 + 1 MNXM217@MNXC3	R_RED90D3C5_B	1*gene:PP1188;1*gene:PP3165	MNXR991			bigg:BZt1pp;iabaylyiv4:TRANS-RXNIM-5803;iabaylyiv4:TRANS-RXNIM-5805;ijn746:BZt1;seed:rxn12435	-1000.0	1000.0			0	0
R8C645CFE_B-525	1 MNXM1@MNXC19 + 1 MNXM222@MNXC19 <==> 1 MNXM1@MNXC3 + 1 MNXM222@MNXC3	R_R8C645CFE_B	1*gene:PP4735	MNXR2761		seed:Glycolate, glyoxylate interconversions	bigg:GLYCLTt2r;bigg:GLYCLTt2rpp;iabaylyiv4:TRANS-RXN-105;iaf1260:GLYCLTt2rpp;ijn746:GLYCLTt2rpp;ijr904.45632:GLYCLTt2r;ijr904:GLYCLTt2r;iso783:GLYCLTt2r;iyo844:GLYCLTt2r;seed:rxn05470;seed:rxn08651;seed:rxn12367	-1000.0	1000.0			0	0
R3238239A_LR-152	1 MNXM1@MNXC19 + 1 MNXM26@MNXC19 --> 1 MNXM1@MNXC3 + 1 MNXM26@MNXC3	R_R3238239A_LR	1*gene:PP1188	MNXR463			bigg:ACt2m;bigg:ACt2pp;bigg:ACt2r;bigg:ACt2rpp;iaf1260:ACt2rpp;iaf692:ACt2r;iao358:rll_517;iin800:ADY2;iin800:BPH1;iit341:ACt2r;ijn746:ACt2pp;ijr904.45632:ACt2r;ijr904:ACt2r;imm904:ACt2r;imo1053-pao1:ACt6;imo1056:ACt6;ind750:ACt2r;ips189:ACt6;iso783:ACt6;iyo844:ACt6;seed:rxn05488;seed:rxn08061	0	1000.0			0	0
R1BF97553_B-55	1 MNXM1@MNXC19 + 1 MNXM274@MNXC19 <==> 1 MNXM1@MNXC3 + 1 MNXM274@MNXC3	R_R1BF97553_B	1*gene:PP3940	MNXR3744			bigg:NACt1pp;ijn746:NACt1pp;seed:rxn12806	-1000.0	1000.0			0	0
R8E60D0E8_B-536	1 MNXM1@MNXC19 + 1 MNXM285@MNXC19 <==> 1 MNXM1@MNXC3 + 1 MNXM285@MNXC3	R_R8E60D0E8_B	1*gene:PP4735	MNXR1398			bigg:D-LACt2;bigg:D-LACt2pp;bigg:D-LACtm;iabaylyiv4:TRANS-RXN-104-BIS;iaf1260:D-LACt2pp;ijn746:D-LACt2pp;ijr904.45632:D-LACt2;ijr904:D-LACt2;imm904:D-LACt2;imm904:D-LACtm;ind750:D-LACtm;isb619:D-LACt2;iso783:D-LACt2;seed:rxn08350;seed:rxn09772;seed:rxn10171;seed:rxn12366	-1000.0	1000.0			0	0
R12BF75B8_B-13	1 MNXM1@MNXC19 + 1 MNXM341@MNXC19 <==> 1 MNXM1@MNXC3 + 1 MNXM341@MNXC3	R_R12BF75B8_B	1*gene:PP3417	MNXR2667			bigg:GLCNt2r;bigg:GLCNt2rpp;iaf1260:GLCNt2rpp;iaf692:GLCNt2r;iag612:rbs_326;iao358:rll_180;ijn746:GLCNt2rpp;ijr904.45632:GLCNt2r;ijr904:GLCNt2r;imo1053-pao1:GLCNt2ir;imo1056:GLCNt2ir;isb619:GLCNt2r;iyo844:GLCNt2ir;seed:rxn05571;seed:rxn08609	-1000.0	1000.0			0	0
RB32753F2_B-704	1 MNXM1@MNXC19 + 1 MNXM474@MNXC19 <==> 1 MNXM1@MNXC3 + 1 MNXM474@MNXC3	R_RB32753F2_B		MNXR4560			bigg:QUINtpp;ijn746:QUINtpp;seed:rxn12571;seed:rxn12810	-1000.0	1000.0			0	0
R3C30875C_B-185	1 MNXM1@MNXC19 + 1 MNXM53@MNXC19 <==> 1 MNXM1@MNXC3 + 1 MNXM53@MNXC3	R_R3C30875C_B	1*gene:PP3589	MNXR4822		seed:Pyruvate Alanine Serine Interconversions;seed:Threonine anaerobic catabolism gene cluster	bigg:SERt2m;bigg:SERt2r;bigg:SERt2rpp;iaf1260:SERt2rpp;iao358:rll_562;iin800:AGP1_12;iin800:AGP3_3;iin800:DIP5_7;iin800:GAP1_18;iin800:GNP1_6;iit341:SERt2r;ijn746:SERt2rpp;ijr904.45632:SERt2r;ijr904:SERt2r;imeo21:SERt2r;imm904:SERt2m;imm904:SERt2r;ind750:SERt2m;ind750:SERt2r;inj661:SERt2r;ips189:SERt2;iso783:SERt6;iyo844:SERt2;obsolete:rxn05650;obsolete:rxn11341;seed:rxn05307;seed:rxn09246;seed:r…	-1000.0	1000.0			0	0
R3EAD89C9_B-194	1 MNXM1@MNXC19 + 1 MNXM670@MNXC19 <==> 1 MNXM1@MNXC3 + 1 MNXM670@MNXC3	R_R3EAD89C9_B	1*gene:PP2519	MNXR2559			bigg:GAt2pp;ijn746:GAt2pp;seed:rxn12798	-1000.0	1000.0			0	0
R70C656C2_B-397	1 MNXM1@MNXC19 + 1 MNXM716@MNXC19 <==> 1 MNXM1@MNXC3 + 1 MNXM716@MNXC3	R_R70C656C2_B	1*gene:PP1378	MNXR211			bigg:3OXOADPt(pp);ijn746:3OXOADPt(pp);seed:rxn12673	-1000.0	1000.0			0	0
RD4889226_B-869	1 MNXM1@MNXC19 + 1 MNXM754@MNXC19 <==> 1 MNXM1@MNXC3 + 1 MNXM754@MNXC3	R_RD4889226_B	1*gene:PP3740	MNXR5339			bigg:VNLNpp;ijn746:VNLNpp;seed:rxn12819	-1000.0	1000.0			0	0
RF850F414_B-1029	1 MNXM1@MNXC19 + 1 MNXM76@MNXC19 <==> 1 MNXM1@MNXC3 + 1 MNXM76@MNXC3	R_RF850F414_B	1*gene:PP4492;1*gene:PP4495	MNXR5180			bigg:TYRt2m;bigg:TYRt2p;bigg:TYRt2r;bigg:TYRt2rpp;iabaylyiv4:TRANS-RXN-TYR;iaf1260:TYRt2rpp;iao358:rll_570;iin800:AGP1_10;iin800:BAP2_7;iin800:BAP3_7;iin800:GAP1_16;iin800:TAT1_4;iin800:TAT2_6;iin800:VAP1_6;iit341:TYRt2r;ijn746:TYRt2rpp;ijr904.45632:TYRt2r;ijr904:TYRt2r;imeo21:TYRt2r;imm904:TYRt2m;imm904:TYRt2p;imm904:TYRt2r;imm904:TYRt6;imm904:TYRt7;imo1053-pao1:TYRt6i;imo1056:TYRt6i;ind750:TYRt…	-1000.0	1000.0			0	0
R581C9766_B-300	1 MNXM1@MNXC19 + 1 MNXM89661@MNXC19 <==> 1 MNXM1@MNXC3 + 1 MNXM89661@MNXC3	R_R581C9766_B	1*gene:PP0147;1*gene:PP2057;1*gene:PP2703	MNXR31731			bigg:ICITt-kt;ijn746:ICITt-kt;iyo844:ICITt2;seed:rxn05590;seed:rxn12802	-1000.0	1000.0			0	0
RB1D3B75A_LR-698	1 MNXM1@MNXC19 + 1 MNXM90@MNXC19 --> 1 MNXM1@MNXC3 + 1 MNXM90@MNXC3	R_RB1D3B75A_LR	1*gene:PP5061	MNXR1146			bigg:CHLt2;bigg:CHLt2pp;bigg:CHLt2r;iabaylyiv4:TRANS-RXN-99;iaf1260:CHLt2pp;iin800:HNM1;ijn746:CHLt2pp;ijr904.45632:CHLt2r;ijr904:CHLt2r;imm904:CHLt2;imo1053-pao1:CHLt2;imo1056:CHLt2;ind750:CHLt2;isb619:CHLt2r;seed:rxn08213;seed:rxn09692;seed:rxn12380	0	1000.0			0	0
R7A7E4F74_B-436	1 MNXM1@MNXC19 + 1 MNXM97@MNXC19 <==> 1 MNXM1@MNXC3 + 1 MNXM97@MNXC3	R_R7A7E4F74_B	1*gene:PP4492;1*gene:PP4495	MNXR4246			bigg:PHEt2m;bigg:PHEt2r;bigg:PHEt2rpp;iabaylyiv4:TRANS-RXN-PHE;iaf1260:PHEt2rpp;iin800:AGP1_9;iin800:BAP2_5;iin800:BAP3_5;iin800:GAP1_13;iin800:TAT2_4;iit341:PHEt2r;ijn746:PHEt2rpp;ijr904.45632:PHEt2r;ijr904:PHEt2r;imeo21:PHEt2r;imm904:PHEt2m;imm904:PHEt2r;imo1053-pao1:PHEt6;imo1053-pao1:PHEt6i;imo1056:PHEt6;imo1056:PHEt6i;ind750:PHEt2m;ind750:PHEt2r;inj661:PHEt2r;ips189:PHEt6;isb619:PHEt2r;iyo84…	-1000.0	1000.0			0	0
RD7BEA53A_B-885	1 MNXM1@MNXC19 + 1 MNXM982@MNXC19 <==> 1 MNXM1@MNXC3 + 1 MNXM982@MNXC3	R_RD7BEA53A_B	1*gene:PP3740	MNXR5326			bigg:VANKpp;iabaylyiv4:TRANS-RXNIM-5837;ijn746:VANKpp;seed:rxn12438;seed:rxn12816	-1000.0	1000.0			0	0
R3699C60E_B-160	1 MNXM1@MNXC19 + 1 MNXM9@MNXC19 <==> 1 MNXM1@MNXC3 + 1 MNXM9@MNXC3	R_R3699C60E_B		MNXR4295			bigg:PIt2m;bigg:PIt2n;bigg:PIt2p;bigg:PIt2r;bigg:PIt2rpp;bigg:PIt2v;iabaylyiv4:TRANS-RXN-PI;iaf1260:PIt2rpp;iao358:rll_340;igt196:PIt2rpp;iin800:MIR1;iin800:PHO84;iin800:PHO90;iin800:PHO91;iit341:PIt2r;ijn746:PIt2rpp;ijr904.45632:PIt2r;ijr904:PIt2r;imm904:PIt2m;imm904:PIt2n;imm904:PIt2p;imm904:PIt2r;imm904:PIt2v;imo1053-pao1:PIt6;imo1056:PIt6;ind750:PIt2m;ind750:PIt2n;ind750:PIt2p;ind750:PIt2r;in…	-1000.0	1000.0			0	0
R44F95782_RL-228	1 MNXM1@MNXC3 + 1 MNXM2024@MNXC3 <-- 1 MNXM4@MNXC3 + 1 MNXM888@MNXC3	R_R44F95782_RL	1*gene:PP3945	MNXR4551	1.13.11.9	kegg:Nicotinate and nicotinamide metabolism;metacyc:nicotinate degradation I;metacyc:nicotine degradation II	bigg:PYRDOX;brenda:BR37124;ec:1.13.11.9;intenz:18156;kegg:R09125;metacyc:1.13.11.9-RXN;pubmed:18678916;rhea:27522;rhea:27523;rhea:27524;rhea:27525	-1000.0	0			0	0
R83ED5B3_LR-471	1 MNXM1@MNXC3 + 1 MNXM20@MNXC3 + 1 MNXM37@MNXC3 + 1 MNXM6@MNXC3 --> 1 MNXM5@MNXC3 + 2 MNXM89557@MNXC3	R_R83ED5B3_LR	1*gene:PP5075+1*gene:PP5076	MNXR31609	1.4.1.13	biopath:Metabolism_of_L-Glutamate,_L-Aspartate_and_related_compounds;kegg:2-Oxocarboxylic acid metabolism;kegg:Alanine, aspartate and glutamate metabolism;kegg:Biosynthesis of secondary metabolites;kegg:Metabolic pathways;kegg:Microbial metabolism in diverse environments;kegg:Nitrogen metabolism;metacyc:glutamate biosynthesis I;metacyc:glutamine degradation II;seed:Ammonia assimilation;unipathway…	bigg:GLUSy;biopath:RXN00859;brenda:BR36861;brenda:BS370167;ec:1.4.1.13;ecocyc:GLUTAMATESYN-RXN;iabaylyiv4:GLUTAMATESYN-RXN;iaf1260:GLUSy;iag612:rbs_395;iao358:rll_170;iao358:rll_171;ijn746:GLUSy;ijr904.45632:GLUSy;ijr904:GLUSy;imeo21:GLUSy;imo1053-pao1:GLUSy;imo1056:GLUSy;inj661:GLUSy;intenz:18927;iso783:GLUSy;iyo844:GLUSy;kegg:R00114;macie:M0304;metacyc:GLUTAMATESYN-RXN;obsolete:rxn08630r;rhea:1…	0	1000.0			0	0
RCC1C036_B-823	1 MNXM1@MNXC3 + 1 MNXM214@MNXC3 + 1 MNXM38@MNXC3 <==> 1 MNXM1@MNXC3 + 1 MNXM233@MNXC3 + 1 MNXM90822@MNXC3	R_RCC1C036_B	1*gene:PP1893;1*gene:PP2216	MNXR54960	1.3.3.6;1.3.8.1;1.3.8.7;1.3.99.-;1.3.99.2;1.3.99.3	kegg:Fatty acid metabolism;kegg:Metabolic pathways;seed:Branched chain amino acid degradation regulons;seed:HMG CoA Synthesis	bigg:ACOAD1f;bigg:ACOAD1fm;ec:1.3.3.6;ec:1.3.8.1;ec:1.3.8.7;ec:1.3.99.-;ec:1.3.99.2;ec:1.3.99.3;iabaylyiv4:BUTYRYL-COA-DEHYDROGENASE-RXN;iaf1260:ACOAD1f;ijn746:ACOAD1f;irs1563.45632:R01175_x;kegg:R01175;pubmed:13295225;pubmed:3597357;reactome:REACT_108765;reactome:REACT_110834;reactome:REACT_153290;reactome:REACT_1592;reactome:REACT_1592.2;reactome:REACT_28855;reactome:REACT_81632;reactome:REACT_…	-1000.0	1000.0			0	0
RD55701CD_RL-874	1 MNXM1@MNXC3 + 1 MNXM2150@MNXC19 + 1 MNXM7@MNXC3 + 1 MNXM9@MNXC3 <-- 1 MNXM2150@MNXC3 + 1 MNXM2@MNXC3 + 1 MNXM3@MNXC3	R_RD55701CD_RL	1*gene:PP4935	MNXR4148			bigg:PE181abcpp;iaf1260:PE181abcpp;ijn746:PE181abcpp;obsolete:rxn12719;seed:rxn09079	-1000.0	0			0	0
R140CB6B1_B-21	1 MNXM1@MNXC3 + 1 MNXM220@MNXC3 + 1 MNXM3@MNXC3 <==> 1 MNXM63@MNXC3 + 1 MNXM7@MNXC3	R_R140CB6B1_B	1*gene:PP0849	MNXR55760	2.7.4.3;2.7.4.6	biopath:Biosynthesis_of_Cytidine-5'-triphophate;biopath:Conversion_and_degradation_of_Pyrimidine_nucleotides_and_bases;biopath:Metabolism_of_Pyrimidines_(missing);kegg:Metabolic pathways;kegg:Pyrimidine metabolism;metacyc:pyrimidine ribonucleotides interconversion;metacyc:salvage pathways of pyrimidine ribonucleotides;seed:pyrimidine conversions;unipathway:CTP biosynthesis via salvage pathway	bigg:NDPK3;bigg:NDPK3m;bigg:NDPK3n;biopath:RXN01332;brenda:BS358244;ec:2.7.4.3;ec:2.7.4.6;ecocyc:CDPKIN-RXN;iabaylyiv4:CDPKIN-RXN;iaf1260:NDPK3;iaf692:NDPK3;iag612:rbs_200;iao358:rll_504;igt196:NDPK3;iin800:YNK1_2;iit341:NDPK3;ijn746:NDPK3;ijr904.45632:NDPK3;ijr904:NDPK3;imeo21:NDPK3;imm904:NDPK3;imo1053-pao1:NDPK3;imo1056:NDPK3;ind750:NDPK3;inj661:NDPK3;intenz:3010;ips189:NDPK3;irs1563.45632:R00…	-1000.0	1000.0			0	0
RD4E6B7F9_RL-873	1 MNXM1@MNXC3 + 1 MNXM220@MNXC3 + 1 MNXM483@MNXC3 + 1 MNXM9@MNXC3 <-- 1 MNXM415@MNXC3 + 1 MNXM55@MNXC3 + 1 MNXM63@MNXC3	R_RD4E6B7F9_RL	1*gene:PP5285	MNXR55845	6.3.2.5		bigg:PPNCL;ec:6.3.2.5;ijn746:PPNCL;imeo21:PPNCL;inj661:PPNCL;iso783:PPNCL;iyo844:PPNCL;seed:rxn10003	-1000.0	0			0	0
RB160E9AF_RL-697	1 MNXM1@MNXC3 + 1 MNXM2212@MNXC3 + 1 MNXM2@MNXC3 + 1 MNXM53407@MNXC3 + 1 MNXM81@MNXC3 <-- 1 MNXM208@MNXC3 + 1 MNXM282@MNXC3 + 1 MNXM4@MNXC3	R_RB160E9AF_RL	1*gene:PP0238	MNXR55410				-1000.0	0			0	0
RBDA8CDC1_B-761	1 MNXM1@MNXC3 + 1 MNXM224@MNXC3 + 1 MNXM90822@MNXC3 <==> 1 MNXM1@MNXC3 + 1 MNXM38@MNXC3 + 1 MNXM654@MNXC3	R_RBDA8CDC1_B	1*gene:PP1893	MNXR54965	1.3.3.6;1.3.8.7;1.3.8.8;1.3.8.9;1.3.99.-;1.3.99.13;1.3.99.3	kegg:Fatty acid metabolism;kegg:Metabolic pathways	bigg:ACOAD6f;ec:1.3.3.6;ec:1.3.8.7;ec:1.3.8.8;ec:1.3.8.9;ec:1.3.99.-;ec:1.3.99.13;ec:1.3.99.3;iaf1260:ACOAD6f;ijn746:ACOAD6f;irs1563.45632:R03990_x;kegg:R03990;pubmed:13295225;pubmed:1540149;reactome:REACT_102759;reactome:REACT_103943;reactome:REACT_106191;reactome:REACT_1912;reactome:REACT_1912.2;reactome:REACT_32711;reactome:REACT_79468;reactome:REACT_83978;reactome:REACT_84292;reactome:REACT_9…	-1000.0	1000.0			0	0
RAC281D20_RL-677	1 MNXM1@MNXC3 + 1 MNXM2274@MNXC19 + 1 MNXM7@MNXC3 + 1 MNXM9@MNXC3 <-- 1 MNXM2274@MNXC3 + 1 MNXM2@MNXC3 + 1 MNXM3@MNXC3	R_RAC281D20_RL	1*gene:PP4935	MNXR4147			bigg:PE180abcpp;iaf1260:PE180abcpp;ijn746:PE180abcpp;seed:rxn09078	-1000.0	0			0	0
RF3D9D8C7_RL-1014	1 MNXM1@MNXC3 + 1 MNXM22@MNXC3 + 1 MNXM599@MNXC3 <-- 1 MNXM42@MNXC3 + 1 MNXM4@MNXC3	R_RF3D9D8C7_RL	1*gene:PP1426	MNXR55085	1.4.3.16	kegg:Metabolic pathways;kegg:Nicotinate and nicotinamide metabolism;metacyc:NAD biosynthesis I (from aspartate);metacyc:nicotine biosynthesis;unipathway:NAD(+) biosynthesis	bigg:ASPO6;brenda:BR36878;ec:1.4.3.16;ecocyc:L-ASPARTATE-OXID-RXN;intenz:17615;kegg:R00481;metacyc:L-ASPARTATE-OXID-RXN;rhea:25876;rhea:25877;rhea:25878;rhea:25879;upa:UCR00481;upa:UER00326	-1000.0	0			0	0
R686BCB95_RL-352	1 MNXM1@MNXC3 + 1 MNXM22@MNXC3 + 1 MNXM748@MNXC3 <-- 1 MNXM4@MNXC3 + 1 MNXM684@MNXC3	R_R686BCB95_RL	1*gene:PP5257	MNXR3261	1.5.3.7	kegg:Lysine degradation;kegg:Metabolic pathways;metacyc:lysine degradation V	bigg:LPCOXc;bigg:LPCOXp;brenda:BR36911;ec:1.5.3.7;intenz:1626;kegg:R02204;metacyc:L-PIPECOLATE-OXIDASE-RXN;rhea:11992;rhea:11993;rhea:11994;rhea:11995	-1000.0	0			0	0
RFB8B28AF_RL-1048	1 MNXM1@MNXC3 + 1 MNXM231@MNXC3 + 1 MNXM7@MNXC3 + 1 MNXM9@MNXC3 <-- 1 MNXM231@MNXC19 + 1 MNXM2@MNXC3 + 1 MNXM3@MNXC3	R_RFB8B28AF_RL	1*gene:PP1137+1*gene:PP1138+1*gene:PP1139+1*gene:PP1140+1*gene:PP1141;1*gene:PP1297+1*gene:PP1298+1*gene:PP1299+1*gene:PP1300;1*gene:PP4863+1*gene:PP4864+1*gene:PP4865+1*gene:PP4866+1*gene:PP4867	MNXR3094			bigg:ILEabc;bigg:ILEabcpp;ecocyc:ABC-15-RXN;iaf1260:ILEabcpp;iit341:ILEabc;ijn746:ILEabcpp;ijr904.45632:ILEabc;ijr904:ILEabc;imo1053-pao1:ILEabc;imo1056:ILEabc;isb619:ILEabc;rhea:29819;rhea:29820;rhea:29821;rhea:29822;seed:rxn05179;seed:rxn08745	-1000.0	0			0	0
R96290CDA_B-570	1 MNXM1@MNXC3 + 1 MNXM237@MNXC3 <==> 1 MNXM2@MNXC3 + 1 MNXM511@MNXC3	R_R96290CDA_B	1*gene:PP1945;1*gene:PP2265	MNXR3641	3.5.4.9;6.3.4.3	kegg:Carbon fixation pathways in prokaryotes;kegg:Metabolic pathways;kegg:Microbial metabolism in diverse environments;kegg:One carbon pool by folate;metacyc:folate transformations I;metacyc:folate transformations II;metacyc:formaldehyde oxidation V (tetrahydrofolate pathway);metacyc:formylTHF biosynthesis I;metacyc:histidine degradation III;metacyc:purine nucleotides degradation III (anaerobic);…	bigg:MTHFC;bigg:MTHFCm;brenda:BR22746;brenda:BS369893;ec:3.5.4.9;ec:6.3.4.3;ecocyc:METHENYLTHFCYCLOHYDRO-RXN;iabaylyiv4:METHENYLTHFCYCLOHYDRO-RXN;iaf1260:MTHFC;iaf692:MTHFC;iao358:rll_144;igt196:MTHFC;iin800:ADE3_3;iin800:MIS1_3;iit341:MTHFC;ijn746:MTHFC;ijr904.45632:MTHFC;ijr904:MTHFC;imeo21:MTHFC;imm904:MTHFC;imm904:MTHFCm;imo1053-pao1:MTHFC;imo1056:MTHFC;ind750:MTHFC;ind750:MTHFCm;inj661:MTHFC…	-1000.0	1000.0			0	0
R3FB74381_RL-196	1 MNXM1@MNXC3 + 1 MNXM2428@MNXC3 + 1 MNXM26@MNXC3 <-- 1 MNXM323@MNXC3 + 1 MNXM418@MNXC3	R_R3FB74381_RL	1*gene:PP1654	MNXR1354	2.5.1.47;2.5.1.48	kegg:Cysteine and methionine metabolism	bigg:CYSS2;ec:2.5.1.47;ec:2.5.1.48;iag612:rbs_501;iag612:rbs_502;ijn746:CYSS2;iso783:SLCYSS;iyo844:SLCYSS;kegg:R03132;metacyc:SULFOCYS-RXN;rhea:30891;rhea:30892;rhea:30893;rhea:30894;seed:rxn02246	-1000.0	0			0	0
R110DE088_RL-4	1 MNXM1@MNXC3 + 1 MNXM251@MNXC3 + 1 MNXM9@MNXC3 <-- 1 MNXM2@MNXC3 + 1 MNXM326@MNXC3	R_R110DE088_RL	1*gene:PP2862	MNXR55989	3.6.1.27		bigg:UDCPDP;bigg:UDCPDPpp;ec:3.6.1.27;iabaylyiv4:UNDECAPRENYL-DIPHOSPHATASE-RXN;iaf1260:UDCPDP;iaf1260:UDCPDPpp;iao358:rll_601;igt196:UDCPDP;iit341:UDCPDP;ijn746:UDCPDP;ijr904.45632:UDCPDP;ijr904:UDCPDP;imeo21:UDCPDP;imo1053-pao1:UDCPDP;imo1056:UDCPDP;inj661:UDCPDP;iso783:UDCPDP;iyo844:UDCPDP;seed:rxn03901	-1000.0	0			0	0
RD23C2F74_RL-854	1 MNXM1@MNXC3 + 1 MNXM25@MNXC3 + 1 MNXM319@MNXC3 <-- 1 MNXM55@MNXC3 + 1 MNXM820@MNXC3	R_RD23C2F74_RL	1*gene:PP0659;1*gene:PP4594	MNXR4843	2.5.1.48;4.2.99.9	biopath:Biosynthesis_of_L-Methionine;biopath:Degradation_of_Methionine_(flavour);biopath:Metabolism_of_L-Lysine,_L-Threonine,_L-Methionine,_and_L-Cysteine;biopath:Metabolism_of_Sulfur_(extended);kegg:Biosynthesis of secondary metabolites;kegg:Cysteine and methionine metabolism;kegg:Metabolic pathways;metacyc:methionine biosynthesis I;unipathway:L-methionine biosynthesis via de novo pathway	bigg:SHSL1;bigg:SHSL1r;biopath:RXN00634;brenda:BR47465;ec:2.5.1.48;ec:4.2.99.9;ecocyc:O-SUCCHOMOSERLYASE-RXN;iaf1260:SHSL1;iao358:rll_246;iao358:rll_247;iit341:SHSL1r;ijn746:SHSL1;ijr904.45632:SHSL1;ijr904:SHSL1;imeo21:SHSL1r;imm904:SHSL1;imo1053-pao1:SHSL1;imo1056:SHSL1;ind750:SHSL1;inj661:SHSL1r;intenz:10202;isb619:SHSL1;iso783:SHSL1;iyo844:SHSL1;kegg:R03260;metacyc:O-SUCCHOMOSERLYASE-RXN;obsol…	-1000.0	0			0	0
R357950E2_B-157	1 MNXM1@MNXC3 + 1 MNXM25@MNXC3 + 1 MNXM90822@MNXC3 <==> 1 MNXM1@MNXC3 + 1 MNXM38@MNXC3 + 1 MNXM93@MNXC3	R_R357950E2_B	1*gene:PP4190+1*gene:PP4191+1*gene:PP4192+1*gene:PP4193	MNXR55430	1.3.5.1;1.3.99.1	kegg:Butanoate metabolism;kegg:Carbon fixation pathways in prokaryotes;kegg:Metabolic pathways;kegg:Microbial metabolism in diverse environments	bigg:FRD;bigg:FRDm;bigg:SUCD1;bigg:SUCD1i;bigg:SUCD1m;ec:1.3.5.1;ec:1.3.99.1;iag612:rbs_553;iao358:rll_149;iin800:OSM1;iin800:SDH3_1;iin800:YEL047C;ijn746:SUCD1;ijr904.45632:SUCD1i;ijr904:SUCD1i;imeo21:FRDSUCD1i;imm904:FRDcm;imm904:FRDm;imm904:SUCD1m;imo1053-pao1:SUCD1;imo1056:SUCD1;ind750:FRDcm;ind750:FRDm;ind750:SUCD1m;inj661:FRD;inj661:SUCD1i;isb619:SUCD1;iyo844:SUCD1;kegg:R00408;reactome:REAC…	-1000.0	1000.0			0	0
R8A999C68_RL-515	1 MNXM1@MNXC3 + 1 MNXM26@MNXC3 + 1 MNXM9829@MNXC3 <-- 1 MNXM2@MNXC3 + 1 MNXM3948@MNXC3	R_R8A999C68_RL	1*gene:pWW0095	MNXR55636	3.7.1;3.7.1.-	kegg:Degradation of aromatic compounds;kegg:Metabolic pathways;kegg:Microbial metabolism in diverse environments;kegg:Xylene degradation;metacyc:2-nitrotoluene degradation;metacyc:toluene degradation to 2-oxopent-4-enoate (<I>via 4-methylcatechol</i>);metacyc:toluene degradation to 2-oxopent-4-enoate (<I>via</I> toluene-<I>cis</I>-diol);metacyc:toluene degradation to 2-oxopent-4-enoate I (<I>via<…	bigg:HMSH3;ec:3.7.1;ec:3.7.1.-;ijn746:HMSH3;kegg:R05138;metacyc:2-OH-6-OXOHEPTA-2-4-DIENOATE-HYDR-RXN;seed:rxn03486	-1000.0	0			0	0
R5148B89F_B-268	1 MNXM1@MNXC3 + 1 MNXM281@MNXC3 + 1 MNXM6@MNXC3 <==> 1 MNXM5@MNXC3 + 1 MNXM79@MNXC3	R_R5148B89F_B	1*gene:PP5132	MNXR1561	1.5.1.3	biopath:Biosynthesis_of_Folate;biopath:Biosynthesis_of_Pterins;biopath:Biosynthesis_of_Tetrahydrofolate;biopath:Reactions_of_Folate;kegg:Folate biosynthesis;kegg:Metabolic pathways;kegg:One carbon pool by folate;metacyc:folate transformations II;metacyc:formylTHF biosynthesis I;metacyc:tetrahydrofolate biosynthesis;seed:Folate Biosynthesis (Phoenix Copy);unipathway:tetrahydrofolate biosynthesis	bigg:DHFR;bigg:DHFRi;bigg:DHFRim;biopath:RXN00447;brenda:BR36900;brenda:BS259281;ec:1.5.1.3;ecocyc:DIHYDROFOLATEREDUCT-RXN;iabaylyiv4:DIHYDROFOLATEREDUCT-RXN;iaf1260:DHFR;iaf692:DHFR;iao358:rll_119;igt196:DHFR;iin800:DFR1_1;iin800:DFR1_2;iit341:DHFRi;ijn746:DHFR;ijr904.45632:DHFR;ijr904:DHFR;imeo21:DHFR;imm904:DHFRi;imm904:DHFRim;imo1053-pao1:DHFRi;imo1056:DHFRi;ind750:DHFRi;ind750:DHFRim;inj661:…	-1000.0	1000.0			0	0
R8A06DB82_RL-512	1 MNXM1@MNXC3 + 1 MNXM281@MNXC3 + 1 MNXM7@MNXC3 + 1 MNXM9@MNXC3 <-- 1 MNXM3@MNXC3 + 1 MNXM89557@MNXC3 + 1 MNXM965@MNXC3	R_R8A06DB82_RL	1*gene:PP1997	MNXR32670	6.3.2.12;6.3.2.17	biopath:Biosynthesis_of_Folate;biopath:Biosynthesis_of_Pterins;biopath:Biosynthesis_of_Tetrahydrofolate;biopath:Reactions_of_Folate;kegg:Folate biosynthesis;kegg:Metabolic pathways;metacyc:formylTHF biosynthesis I;metacyc:tetrahydrofolate biosynthesis;seed:Folate Biosynthesis (Phoenix Copy);unipathway:tetrahydrofolate biosynthesis	bigg:DHFS;biopath:RXN00210;brenda:BR104;ec:6.3.2.12;ec:6.3.2.17;ecocyc:DIHYDROFOLATESYNTH-RXN;iabaylyiv4:DIHYDROFOLATESYNTH-RXN;iaf1260:DHFS;iaf692:DHFS;iao358:rll_143;igt196:DHFS;iin800:U89;iit341:DHFS;ijn746:DHFS;ijr904.45632:DHFS;ijr904:DHFS;imeo21:DHFS;imm904:DHFS;imo1053-pao1:DHFS;imo1056:DHFS;ind750:DHFS;inj661:DHFS;intenz:15827;isb619:DHFS;iso783:DHFS;iyo844:DHFS;kegg:R02237;metacyc:DIHYDR…	-1000.0	0			0	0
R3E9922FA_RL-193	1 MNXM1@MNXC3 + 1 MNXM282@MNXC3 + 1 MNXM7@MNXC3 + 1 MNXM9@MNXC3 <-- 1 MNXM282@MNXC19 + 1 MNXM2@MNXC3 + 1 MNXM3@MNXC3	R_R3E9922FA_RL	1*gene:PP0231+1*gene:PP0232+1*gene:PP0233;1*gene:PP0237+1*gene:PP0239+1*gene:PP0240	MNXR4988	3.6.3.36		bigg:TAURabc;bigg:TAURabcpp;ec:3.6.3.36;ecocyc:ABC-64-RXN;iabaylyiv4:TRANS-RXN-TAURINE;iaf1260:TAURabcpp;ijn746:TAURabcpp;ijr904.45632:TAURabc;ijr904:TAURabc;imo1053-pao1:TAURabc;imo1056:TAURabc;intenz:4440;iyo844:TAURabc;metacyc:3.6.3.36-RXN;rhea:14613;rhea:14614;rhea:14615;rhea:14616;seed:rxn05172;seed:rxn09285	-1000.0	0			0	0
R99080AE_RL-585	1 MNXM1@MNXC3 + 1 MNXM2858@MNXC19 + 1 MNXM7@MNXC3 + 1 MNXM9@MNXC3 <-- 1 MNXM2858@MNXC3 + 1 MNXM2@MNXC3 + 1 MNXM3@MNXC3	R_R99080AE_RL	1*gene:PP4935	MNXR4142			bigg:PE120abcpp;iaf1260:PE120abcpp;ijn746:PE120abcpp;obsolete:rxn12717;seed:rxn09073	-1000.0	0			0	0
RDEA96F56_RL-920	1 MNXM1@MNXC3 + 1 MNXM289@MNXC3 + 1 MNXM7@MNXC3 + 1 MNXM9@MNXC3 <-- 1 MNXM289@MNXC19 + 1 MNXM2@MNXC3 + 1 MNXM3@MNXC3	R_RDEA96F56_RL	1*gene:PP0294+1*gene:PP0295+1*gene:PP0296;1*gene:PP0868+1*gene:PP0869+1*gene:PP0870;1*gene:PP0868+1*gene:PP0870+1*gene:PP0871	MNXR2744			bigg:GLYBabc;bigg:GLYBabcpp;iaf1260:GLYBabcpp;iaf692:GLYBabc;ijn746:GLYBabcpp;ijr904.45632:GLYBabc;ijr904:GLYBabc;imeo21:GLYBabc;imo1053-pao1:GLYBabc;imo1056:GLYBabc;inj661:GLYBabc;isb619:GLYBabc;iyo844:GLYBabc;rhea:32783;rhea:32784;rhea:32785;rhea:32786;seed:rxn05181;seed:rxn08637	-1000.0	0			0	0
RA5D476C6_RL-643	1 MNXM1@MNXC3 + 1 MNXM2927@MNXC3 <-- 1 MNXM4@MNXC3 + 1 MNXM961@MNXC3	R_RA5D476C6_RL	1*gene:pWW0097	MNXR54920	1.13.11.2	kegg:Degradation of aromatic compounds;kegg:Metabolic pathways;kegg:Microbial metabolism in diverse environments;kegg:Xylene degradation	bigg:4MCAT23DOX;ec:1.13.11.2;kegg:R05295;metacyc:RXN-11219	-1000.0	0			0	0
REBFFC77F_B-976	1 MNXM1@MNXC3 + 1 MNXM29@MNXC3 + 1 MNXM7@MNXC3 + 1 MNXM9@MNXC3 <==> 1 MNXM29@MNXC19 + 1 MNXM2@MNXC3 + 1 MNXM3@MNXC3	R_REBFFC77F_B	1*gene:PP1297+1*gene:PP1298+1*gene:PP1299+1*gene:PP1300	MNXR2777			bigg:GLYabc;bigg:GLYabcpp;ijn746:GLYabcpp;isb619:GLYabc;seed:rxn10862;seed:rxn12799	-1000.0	1000.0			0	0
R46E3D594_B-235	1 MNXM1@MNXC3 + 1 MNXM2@MNXC3 + 1 MNXM301@MNXC3 <==> 1 MNXM245@MNXC3	R_R46E3D594_B		MNXR2453		biopath:Biosynthesis_of_L-Proline;biopath:Conversion_of_L-Glutamate_into_L-Proline;biopath:Degradation_of_L-Proline;biopath:Metabolism_of_L-Glutamate,_L-Aspartate_and_related_compounds;biopath:Metabolism_of_L-Proline_and_L-Hydroxyproline;kegg:Arginine and proline metabolism;kegg:Biosynthesis of secondary metabolites;kegg:Metabolic pathways;metacyc:(5<i>R</i>)-carbapenem biosynthesis;metacyc:<i>L-…	bigg:G5SADr;bigg:G5SADrm;bigg:G5SADs;biopath:RXN01473;ecocyc:SPONTPRO-RXN;iabaylyiv4:SPONTPRO-RXN;iaf1260:G5SADs;iaf692:G5SADr;iag612:rbs_394;iao358:rll_91;iin800:U66;iin800:U67;iit341:G5SADr;ijn746:G5SADr;ijr904.45632:G5SADs;ijr904:G5SADs;imeo21:G5SADs;imm904:G5SADr;imm904:G5SADrm;imo1053-pao1:G5SADs;imo1056:G5SADs;ind750:G5SADr;ind750:G5SADrm;inj661:G5SADs;isbn:0079130356;iso783:G5SADs;iyo844:G…	-1000.0	1000.0			0	0
RCD90C514_RL-830	1 MNXM1@MNXC3 + 1 MNXM2@MNXC3 + 1 MNXM53407@MNXC3 + 1 MNXM75@MNXC3 + 1 MNXM81@MNXC3 <-- 1 MNXM208@MNXC3 + 1 MNXM4@MNXC3 + 1 MNXM5151@MNXC3	R_RCD90C514_RL	1*gene:PP0238	MNXR55406				-1000.0	0			0	0
R2645C8D3_RL-99	1 MNXM1@MNXC3 + 1 MNXM2@MNXC3 + 1 MNXM53407@MNXC3 + 1 MNXM81@MNXC3 + 1 MNXM9001@MNXC3 <-- 1 MNXM208@MNXC3 + 1 MNXM4@MNXC3 + 1 MNXM5885@MNXC3	R_R2645C8D3_RL	1*gene:PP0238	MNXR55408				-1000.0	0			0	0
RB6F47E0A_LR-722	1 MNXM1@MNXC3 + 1 MNXM2@MNXC3 + 1 MNXM700@MNXC3 --> 1 MNXM1@MNXC3 + 1 MNXM90394@MNXC3	R_RB6F47E0A_LR	1*gene:PP5033	MNXR56038	4.2.1.49	biopath:Biosynthesis_and_degradation_of_L-Histidine;biopath:Degradation_of_Histidine_to_L-Glutamate;kegg:Histidine metabolism;kegg:Metabolic pathways;metacyc:histidine degradation I;metacyc:histidine degradation II;metacyc:histidine degradation III;metacyc:histidine degradation VI;seed:Hydantoin metabolism;unipathway:L-histidine degradation into L-glutamate	bigg:URCN;biopath:RXN01205;brenda:BR428;ec:4.2.1.49;iag612:rbs_588;ijn746:URCN;imo1053-pao1:URCN;imo1056:URCN;intenz:4710;isb619:URCN;iso783:URCN;iyo844:URCN;kegg:R02914;metacyc:UROCANATE-HYDRATASE-RXN;pubmed:15221005;pubmed:19304569;reactome:REACT_103396;reactome:REACT_106408;reactome:REACT_108112;reactome:REACT_109123;reactome:REACT_115171;reactome:REACT_1166;reactome:REACT_1166.5;reactome:REAC…	0	1000.0			0	0
R3414EAEA_B-156	1 MNXM1@MNXC3 + 1 MNXM2@MNXC3 + 1 MNXM748@MNXC3 <==> 1 MNXM219@MNXC3	R_R3414EAEA_B		MNXR317	1.4.1.18	biopath:Degradation_of_L-Lysine_to_Crotonyl-CoA;kegg:Biosynthesis of secondary metabolites;kegg:Metabolic pathways;kegg:Tropane, piperidine and pyridine alkaloid biosynthesis;metacyc:LYSINE-6-DEHYDROGENASE-RXN;metacyc:lysine biosynthesis IV;metacyc:lysine degradation II;metacyc:lysine degradation IX;metacyc:lysine degradation VI;metacyc:lysine degradation VIII	bigg:AADSACYCL;bigg:AAPSAS;biopath:RXN00550;ec:1.4.1.18;ijn746:AADSACYCL;intenz:16681;kegg:R02317;metacyc:RXN-8173;rhea:25121;rhea:25122;rhea:25123;rhea:25124;rhea:30811;rhea:30812;rhea:30813;rhea:30814;seed:rxn01664	-1000.0	1000.0			0	0
R10C5F771_LR-3	1 MNXM1@MNXC3 + 1 MNXM2@MNXC3 + 1 MNXM90394@MNXC3 --> 1 MNXM1@MNXC3 + 1 MNXM496@MNXC3	R_R10C5F771_LR	1*gene:PP5030	MNXR55662	3.5.2.7	biopath:Biosynthesis_and_degradation_of_L-Histidine;biopath:Degradation_of_Histidine_to_L-Glutamate;kegg:Histidine metabolism;kegg:Metabolic pathways;metacyc:histidine degradation I;metacyc:histidine degradation II;metacyc:histidine degradation III;metacyc:histidine degradation VI;unipathway:L-histidine degradation into L-glutamate	bigg:IZPN;biopath:RXN01175;brenda:BR19259;ec:3.5.2.7;iag612:rbs_74;ijn746:IZPN;imo1053-pao1:IZPN;imo1056:IZPN;intenz:4279;isb619:IZPN;iso783:IZPN;iyo844:IZPN;kegg:R02288;metacyc:IMIDAZOLONEPROPIONASE-RXN;pubmed:15221005;pubmed:16990261;reactome:REACT_106976;reactome:REACT_107522;reactome:REACT_108263;reactome:REACT_108490;reactome:REACT_109582;reactome:REACT_114881;reactome:REACT_30383;reactome:R…	0	1000.0			0	0
RD4D8D547_B-871	1 MNXM1@MNXC3 + 1 MNXM2@MNXC3 + 1 MNXM911@MNXC3 <==> 1 MNXM916@MNXC3	R_RD4D8D547_B		MNXR732		biopath:Metabolism_of_L-Lysine,_L-Threonine,_L-Methionine,_and_L-Cysteine;kegg:Metabolic pathways;kegg:Tropane, piperidine and pyridine alkaloid biosynthesis;metacyc:lysine degradation VII	bigg:AOXHEXCYCL;bigg:PPD2CSPp;biopath:RXN00360;ijn746:AOXHEXCYCL;kegg:R04175;metacyc:RXN-8172;rhea:31067;rhea:31068;rhea:31069;rhea:31070;seed:rxn02916	-1000.0	1000.0			0	0
RC063F645_LR-774	1 MNXM1@MNXC3 + 1 MNXM3105@MNXC3 + 1 MNXM6@MNXC3 --> 1 MNXM2026@MNXC3 + 1 MNXM5@MNXC3	R_RC063F645_LR		MNXR47361	1.3.1.10		bigg:EAR160y;ec:1.3.1.10;iaf1260:EAR160y;ijn746:EAR160y;seed:rxn08393	0	1000.0			0	0
RED5E5885_LR-985	1 MNXM1@MNXC3 + 1 MNXM3106@MNXC3 + 1 MNXM6@MNXC3 --> 1 MNXM564@MNXC3 + 1 MNXM5@MNXC3	R_RED5E5885_LR		MNXR1832	1.3.1.10;2.3.1.85	kegg:Fatty acid biosynthesis;kegg:Metabolic pathways	bigg:EAR140y;ec:1.3.1.10;ec:2.3.1.85;iaf1260:EAR140y;iin800:ETR1_6;iin800:FAS1_6_2;ijn746:EAR140y;kegg:R04967;obsolete:rxn08389r;seed:rxn05351	0	1000.0			0	0
R11CAE0A7_RL-10	1 MNXM1@MNXC3 + 1 MNXM31@MNXC3 + 1 MNXM5266@MNXC3 <-- 1 MNXM4507@MNXC3 + 1 MNXM66@MNXC3	R_R11CAE0A7_RL	1*gene:PP4097	MNXR4221	2.7.8.5		bigg:PGSA120;ec:2.7.8.5;iaf1260:PGSA120;ijn746:PGSA120;obsolete:rxn12728;seed:rxn09108	-1000.0	0			0	0
R5149C322_RL-269	1 MNXM1@MNXC3 + 1 MNXM31@MNXC3 + 1 MNXM5267@MNXC3 <-- 1 MNXM4508@MNXC3 + 1 MNXM66@MNXC3	R_R5149C322_RL	1*gene:PP4097	MNXR4226	2.7.8.5		bigg:PGSA161;ec:2.7.8.5;iaf1260:PGSA161;ijn746:PGSA161;obsolete:rxn12729;seed:rxn09112	-1000.0	0			0	0
RA5623CA1_RL-642	1 MNXM1@MNXC3 + 1 MNXM31@MNXC3 + 1 MNXM5268@MNXC3 <-- 1 MNXM3232@MNXC3 + 1 MNXM66@MNXC3	R_RA5623CA1_RL	1*gene:PP4097	MNXR4224	2.7.8.5		bigg:PGSA160;ec:2.7.8.5;iaf1260:PGSA160;ijn746:PGSA160;imeo21:PGSA160;inj661:PGSA160;seed:rxn09111	-1000.0	0			0	0
RB31C0A88_RL-702	1 MNXM1@MNXC3 + 1 MNXM31@MNXC3 + 1 MNXM5269@MNXC3 <-- 1 MNXM4509@MNXC3 + 1 MNXM66@MNXC3	R_RB31C0A88_RL	1*gene:PP4097	MNXR4228	2.7.8.5		bigg:PGSA181;ec:2.7.8.5;iaf1260:PGSA181;ijn746:PGSA181;obsolete:rxn12731;seed:rxn09114	-1000.0	0			0	0
R85062167_RL-478	1 MNXM1@MNXC3 + 1 MNXM31@MNXC3 + 1 MNXM5270@MNXC3 <-- 1 MNXM4510@MNXC3 + 1 MNXM66@MNXC3	R_R85062167_RL	1*gene:PP4097	MNXR4227	2.7.8.5		bigg:PGSA180;ec:2.7.8.5;iaf1260:PGSA180;ijn746:PGSA180;obsolete:rxn12730;seed:rxn09113	-1000.0	0			0	0
R883712FA_RL-500	1 MNXM1@MNXC3 + 1 MNXM31@MNXC3 + 1 MNXM7659@MNXC3 <-- 1 MNXM4507@MNXC3 + 1 MNXM53@MNXC3	R_R883712FA_RL	1*gene:PP3664;1*gene:PP4677	MNXR4487	2.7.8.8		bigg:PSSA120;ec:2.7.8.8;iaf1260:PSSA120;ijn746:PSSA120;obsolete:rxn12735;seed:rxn09205	-1000.0	0			0	0
R5408CC6D_RL-279	1 MNXM1@MNXC3 + 1 MNXM31@MNXC3 + 1 MNXM7660@MNXC3 <-- 1 MNXM4508@MNXC3 + 1 MNXM53@MNXC3	R_R5408CC6D_RL	1*gene:PP3664;1*gene:PP4677	MNXR4491	2.7.8.8		bigg:PSSA161;ec:2.7.8.8;iaf1260:PSSA161;ijn746:PSSA161;obsolete:rxn12736;seed:rxn09209	-1000.0	0			0	0
RC3539F63_RL-792	1 MNXM1@MNXC3 + 1 MNXM31@MNXC3 + 1 MNXM7661@MNXC3 <-- 1 MNXM3232@MNXC3 + 1 MNXM53@MNXC3	R_RC3539F63_RL	1*gene:PP3664;1*gene:PP4677	MNXR4490	2.7.8.8		bigg:PSSA160;ec:2.7.8.8;iaf1260:PSSA160;ijn746:PSSA160;imeo21:PSSA160;inj661:PSSA160;seed:rxn09208	-1000.0	0			0	0
R4970FF93_RL-247	1 MNXM1@MNXC3 + 1 MNXM31@MNXC3 + 1 MNXM7662@MNXC3 <-- 1 MNXM4509@MNXC3 + 1 MNXM53@MNXC3	R_R4970FF93_RL	1*gene:PP3664;1*gene:PP4677	MNXR4493	2.7.8.8		bigg:PSSA181;ec:2.7.8.8;iaf1260:PSSA181;ijn746:PSSA181;obsolete:rxn12737;seed:rxn09211	-1000.0	0			0	0
R1C451E48_RL-56	1 MNXM1@MNXC3 + 1 MNXM31@MNXC3 + 1 MNXM7663@MNXC3 <-- 1 MNXM4510@MNXC3 + 1 MNXM53@MNXC3	R_R1C451E48_RL	1*gene:PP3664;1*gene:PP4677	MNXR4492	2.7.8.8		bigg:PSSA180;ec:2.7.8.8;iaf1260:PSSA180;ijn746:PSSA180;imeo21:PSSA180;inj661:PSSA180;seed:rxn09210	-1000.0	0			0	0
REA2210A2_LR-970	1 MNXM1@MNXC3 + 1 MNXM3229@MNXC3 + 1 MNXM6@MNXC3 --> 1 MNXM2645@MNXC3 + 1 MNXM5@MNXC3	R_REA2210A2_LR		MNXR1844	1.3.1.10	kegg:Fatty acid biosynthesis;kegg:Metabolic pathways	bigg:EAR40y;ec:1.3.1.10;iaf1260:EAR40y;ijn746:EAR40y;kegg:R04430;obsolete:rxn08401r;obsolete:rxn12699;seed:rxn05353	0	1000.0			0	0
R4893A121_RL-243	1 MNXM1@MNXC3 + 1 MNXM323@MNXC3 + 1 MNXM7@MNXC3 + 1 MNXM9@MNXC3 <-- 1 MNXM2@MNXC3 + 1 MNXM323@MNXC19 + 1 MNXM3@MNXC3	R_R4893A121_RL	1*gene:PP5168+1*gene:PP5169+1*gene:PP5170+1*gene:PP5171	MNXR5156	3.6.3.25	seed:Cysteine Biosynthesis	bigg:TSULabc;bigg:TSULabcpp;ec:3.6.3.25;ecocyc:ABC-7-RXN;iaf1260:TSULabcpp;iaf692:TSULabc;ijn746:TSULabcpp;ijr904.45632:TSULabc;ijr904:TSULabc;imeo21:TSULabc;inj661:TSULabc;intenz:4429;iso783:TSULabc;rhea:29871;rhea:29872;rhea:29873;rhea:29874;seed:rxn05176;seed:rxn09329	-1000.0	0			0	0
RF3924393_RL-1011	1 MNXM1@MNXC3 + 1 MNXM325@MNXC3 + 1 MNXM7@MNXC3 <-- 1 MNXM341@MNXC3 + 1 MNXM3@MNXC3	R_RF3924393_RL	1*gene:PP3416	MNXR2794	2.7.1.12	biopath:Acidic_hexose_derivatives_and_Inositol;biopath:Non-glycolytic_carbohydrate_fermentations;kegg:Biosynthesis of secondary metabolites;kegg:Metabolic pathways;kegg:Microbial metabolism in diverse environments;kegg:Pentose phosphate pathway;metacyc:D-gluconate degradation;metacyc:L-idonate degradation;metacyc:sorbitol biosynthesis II;seed:Entner-Doudoroff Pathway;seed:Sugar utilization in The…	bigg:GNK;biopath:RXN00650;brenda:BR47733;ec:2.7.1.12;ecocyc:GLUCONOKIN-RXN;iabaylyiv4:GLUCONOKIN-RXN;iaf1260:GNK;iag612:rbs_254;iao358:rll_179;ijn746:GNK;ijr904.45632:GNK;ijr904:GNK;imo1053-pao1:GNK;imo1056:GNK;intenz:2842;isb619:GNK;iyo844:GNKr;kegg:R01737;metacyc:GLUCONOKIN-RXN;rhea:19433;rhea:19434;rhea:19435;rhea:19436;seed:rxn01275	-1000.0	0			0	0
R3BABACC5_RL-184	1 MNXM1@MNXC3 + 1 MNXM325@MNXC3 <-- 1 MNXM2@MNXC3 + 1 MNXM429@MNXC3	R_R3BABACC5_RL	1*gene:PP1023	MNXR4190	3.1.1.31	biopath:Acidic_hexose_derivatives_and_Inositol;biopath:Pentose_phosphate_pathway;kegg:Biosynthesis of secondary metabolites;kegg:Metabolic pathways;kegg:Microbial metabolism in diverse environments;kegg:Pentose phosphate pathway;metacyc:formaldehyde oxidation I;metacyc:heterolactic fermentation;metacyc:pentose phosphate pathway (oxidative branch);metacyc:superpathway of glycolysis and Entner-Doud…	bigg:PGL;bigg:PGLer;biopath:RXN00892;brenda:BR10654;ec:3.1.1.31;ecocyc:6PGLUCONOLACT-RXN;iaf1260:PGL;iag612:rbs_256;iao358:rll_574;igt196:PGL;iin800:SOL1;iin800:SOL2;iin800:SOL3;iin800:SOL4;iit341:PGL;ijn746:PGL;ijr904.45632:PGL;ijr904:PGL;imeo21:PGL;imm904:PGL;imo1053-pao1:PGL;imo1056:PGL;ind750:PGL;inj661:PGL;intenz:3205;iso783:PGL;iyo844:PGL;kegg:R02035;metacyc:6PGLUCONOLACT-RXN;pubmed:1051802…	-1000.0	0			0	0
R9A59975E_LR-592	1 MNXM1@MNXC3 + 1 MNXM3374@MNXC3 + 1 MNXM6@MNXC3 --> 1 MNXM5723@MNXC3 + 1 MNXM5@MNXC3	R_R9A59975E_LR		MNXR55309	1.3.1.10;2.3.1.85	kegg:Fatty acid biosynthesis;kegg:Metabolic pathways	bigg:EAR120y;ec:1.3.1.10;ec:2.3.1.85;iaf1260:EAR120y;iin800:ETR1_5;iin800:FAS1_5_2;ijn746:EAR120y;kegg:R04725;obsolete:rxn08385r;seed:rxn05355	0	1000.0			0	0
R793F003_B-428	1 MNXM1@MNXC3 + 1 MNXM342@MNXC3 + 1 MNXM90822@MNXC3 <==> 1 MNXM1@MNXC3 + 1 MNXM38@MNXC3 + 1 MNXM784@MNXC3	R_R793F003_B	1*gene:PP1893	MNXR54962	1.3.3.6;1.3.8.7;1.3.8.8;1.3.99.-;1.3.99.13;1.3.99.3	kegg:Fatty acid metabolism;kegg:Metabolic pathways	bigg:ACOAD3f;ec:1.3.3.6;ec:1.3.8.7;ec:1.3.8.8;ec:1.3.99.-;ec:1.3.99.13;ec:1.3.99.3;iabaylyiv4:0-COA-DEHYDROGENASE-RXN;iabaylyiv4:C8;iaf1260:ACOAD3f;ijn746:ACOAD3f;irs1563.45632:R03777_x;kegg:R03777;pubmed:13295225;pubmed:3597357;reactome:REACT_102752;reactome:REACT_103113;reactome:REACT_106900;reactome:REACT_109051;reactome:REACT_144638;reactome:REACT_28867;reactome:REACT_32022;reactome:REACT_442…	-1000.0	1000.0			0	0
RB8616F78_B-729	1 MNXM1@MNXC3 + 1 MNXM3489@MNXC3 + 1 MNXM6@MNXC3 <==> 1 MNXM3407@MNXC3 + 1 MNXM5@MNXC3	R_RB8616F78_B	1*gene:PP1914	MNXR186	1.1.1.100;2.3.1.85;2.3.1.86	kegg:Fatty acid biosynthesis;kegg:Metabolic pathways;seed:Fatty Acid Biosynthesis FASII	aragem.45632:R04964_c;aragem.45632:R04964_p;bigg:3OAR120;ec:1.1.1.100;ec:2.3.1.85;ec:2.3.1.86;iabaylyiv4:0-3OXOACP-REDUCTASE-RXN;iabaylyiv4:C12;iaf1260:3OAR120;ijn746:3OAR120;imo1053-pao1:HDDR5;imo1056:HDDR5;kegg:R04964;obsolete:rxn07986r;seed:rxn05340	-1000.0	1000.0			0	0
[truncated: 392 more rows]
