# Supplementary material for: Efficient Reconstruction of Predictive Consensus Metabolic Network Models
Source: PLoS Comput Biol. 2016 Aug 26;12(8):e1005085. doi: 10.1371/journal.pcbi.1005085 (PMC5001716; doi:10.1371/journal.pcbi.1005085)
Supplement: S1 Dataset — This file contains the original models, the input models, the BCMs, and the RCMs for COMMGEN as well as an overview of the changes made between original and input models. (ZIP) [file pcbi.1005085.s001.zip › S4-Models/Input/Pputida/iJP962_COMMGEN/chemicals.tsv]

BIOMASS	Biomass	M_BIOMASS_e;M_BIOMASS_c				BIOMASS;Biomass;biomass;seed:cpd11416
MNXM1	H(+)	M_MNXM1_c;M_MNXM1_e	H	1.008	1	bigg:h;biopath:Proton;brenda:BG79440;chebi:15378;chebi:24636;kegg:C00080;metacyc:PROTON;reactome:70106;seed:cpd00067;upa:UPC00080
MNXM10	NADH(2-)	M_MNXM10_c	C21H27N7O14P2	663.425	-2	beilstein:3869564;bigg:nadh;biopath:NADH;bnice:C1;brenda:BG11384;chebi:16908;chebi:57945;hmdb:HMDB01487;kegg:C00004;metacyc:NADH;reactome:73473;seed:cpd00004;upa:UPC00004
MNXM100	Geranyl diphosphate	M_MNXM100_c	C10H17O7P2	311.185	-3	bigg:grdp;biopath:Geranyl_diphosphate;brenda:BG1817;chebi:17211;chebi:55337;chebi:58057;hmdb:HMDB01285;kegg:C00341;lipidmaps:LMPR0102010001;metacyc:GERANYL-PP;reactome:191409;seed:cpd00283;upa:UPC00341
MNXM1000	Oleoyl-[acyl-carrier protein]	M_MNXM1000_c	C18H33OSR			bigg:octeACP;kegg:C01203;pubchem:4427;seed:cpd11825
MNXM10017	a 3R-hydroxy cis ??7-tetradecenoyl-[acp]	M_MNXM10017_c				metacyc:3-hydroxy-cis-D7-tetraecenoyl-ACPs
MNXM10018	a 3R-hydroxy cis ??9-hexadecenoyl-[acp]	M_MNXM10018_c				metacyc:3-hydroxy-cis-D9-hexaecenoyl-ACPs
MNXM10095	a 3-oxo-cis-??7-tetradecenoyl-[acp]	M_MNXM10095_c				metacyc:3-oxo-cis-D7-tetradecenoyl-ACPs
MNXM10096	a 3-oxo-cis-??9-hexadecenoyl-[acp]	M_MNXM10096_c				metacyc:3-oxo-cis-D9-hexadecenoyl-ACPs
MNXM101	L-ornithinium(1+)	M_MNXM101_c;M_MNXM101_e	C5H13N2O2	133.169	1	biopath:L-Ornithine;brenda:BG20623;chebi:15729;chebi:44667;chebi:46911;chebi:46914;hmdb:HMDB00214;kegg:C00077;kegg:D08303;metacyc:L-ORNITHINE;reactome:113585
MNXM1010	(S)-2-hydroxy-2-ethyl-3-oxobutanoate	M_MNXM1010_c	C6H9O4	145.133	-1	beilstein:3604112;bigg:2ahbut;biopath:(S)-2-Aceto-2-hydroxybutanoate;brenda:BG21735;brenda:BG29188;chebi:27681;chebi:49256;hmdb:HMDB06900;kegg:C00659;kegg:C06006;lipidmaps:LMFA01050383;metacyc:2-ACETO-2-HYDROXY-BUTYRATE;seed:cpd00498;upa:UPC06006
MNXM101840	3-hydroxyisovaleryl-CoA	M_MNXM101840_c	C26H40N7O18P3S	863.618	-4	metacyc:3-HYDROXY-ISOVALERYL-COA;pubchem:25203667
MNXM1019	D-mannose 6-phosphate	M_MNXM1019_c				cas:3672-15-9;chebi:17369;reactome:532562
MNXM1020	dethiobiotin(1-)	M_MNXM1020_c	C10H17N2O3	213.254	-1	bigg:dtbt;brenda:BG65888;chebi:16691;chebi:36998;chebi:37000;chebi:42280;chebi:57861;hmdb:HMDB03581;kegg:C01909;metacyc:DETHIOBIOTIN;seed:cpd01311;upa:UPC01909
MNXM1021	glutarate(2-)	M_MNXM1021_c;M_MNXM1021_e	C5H6O4	130.099	-2	beilstein:3904695;bigg:glutar;biopath:Glutarate;brenda:BG21210;chebi:17859;chebi:30921;chebi:35907;gmelin:240388;hmdb:HMDB00661;kegg:C00489;metacyc:GLUTARATE;seed:cpd00379;upa:UPC00489
MNXM1026	molybdic acid	M_MNXM1026_e;M_MNXM1026_c	H2MoO4	161.953	0	bigg:mobd;cas:7782-91-4;chebi:25371;chebi:36263;chebi:36264;gmelin:26071;hmdb:HMDB12260;kegg:C06232;metacyc:CPD-3;reactome:947561;seed:cpd11574
MNXM1029	(2R)-2-hydroxypropylammonium	M_MNXM1029_c	C3H10NO	76.118	1	bigg:appl;brenda:BG18088;chebi:15675;chebi:42677;kegg:C03194;pdbechem:FOP;seed:cpd02039;upa:UPC03194
MNXM1030	(2R,3S)-2-methylcitrate	M_MNXM1030_c	C7H7O7	203.126	-3	bigg:2mcit;brenda:BG23989;chebi:10860;chebi:30836;kegg:C02225;seed:cpd01501
MNXM103370	Cadmium	M_MNXM103370_c;M_MNXM103370_e	Cd	112.411	2	cas_number:7440-43-9;hmdb:HMDB03638
MNXM103953	Cobalt	M_MNXM103953_e;M_MNXM103953_c	Co	58.933	2	cas_number:7440-48-4;hmdb:HMDB00608
MNXM104030	Copper	M_MNXM104030_e;M_MNXM104030_c	Cu	63.546	2	cas_number:7440-50-8;hmdb:HMDB00657
MNXM104218	D-glucose 6-phosphate	M_MNXM104218_c	C6H13O9P	260.136		chebi:14314
MNXM105	beta-D-glucose	M_MNXM105_c	C6H12O6	180.156	0	beilstein:1281607;brenda:BG22343;cas:492-61-5;chebi:15903;drugbank:DB02379;gmelin:648637;hmdb:HMDB00516;kegg:C00221;metacyc:GLC;pdbechem:BGC;seed:cpd00190;upa:UPC00221
MNXM10555	Acetylated Alginate	M_MNXM10555_e;M_MNXM10555_c	C14H18O13	394.285	0	seed:cpd17074
MNXM1057	(5-hydroxyindol-3-yl)acetaldehyde	M_MNXM1057_c	C10H9NO2	175.184	0	bigg:5hoxindact;biopath:5-Hydroxyindoleacetaldehyde;brenda:BG49390;cas:1892-21-3;chebi:50157;hmdb:HMDB04073;kegg:C05634;metacyc:5-HYDROXYINDOLE_ACETALDEHYDE;reactome:380598;seed:cpd03345
MNXM105788	Iron	M_MNXM105788_c;M_MNXM105788_e	Fe	55.845	2	cas_number:7439-89-6;hmdb:HMDB00692
MNXM1058	(R)-3-hydroxybutanoyl-CoA(4-)	M_MNXM1058_c	C25H38N7O18P3S	849.592	-4	bigg:3hbcoa-R;brenda:BG13596;brenda:BG13597;chebi:15452;chebi:57315;hmdb:HMDB01166;kegg:C03561;metacyc:CPD-650;seed:cpd02234
MNXM1062	2-acetamido-5-oxopentanoate	M_MNXM1062_c	C7H10NO4	172.159	-1	bigg:acg5sa;biopath:N-Acetyl-L-glutamate_5-semialdehyde;brenda:BG24033;chebi:16319;chebi:29123;hmdb:HMDB06488;kegg:C01250;metacyc:CPD-469;seed:cpd00918;upa:UPC01250
MNXM106383	Magnesium	M_MNXM106383_e;M_MNXM106383_c	Mg	24.305	2	cas_number:7439-95-4;hmdb:HMDB00547
MNXM106436	Manganese	M_MNXM106436_e;M_MNXM106436_c	Mn	54.938	2	cas_number:7439-96-5;hmdb:HMDB01333
MNXM107	nitrite	M_MNXM107_c;M_MNXM107_e	NO2	46.006	-1	bigg:no2;brenda:BG92000;cas:14797-65-0;chebi:16301;chebi:25567;gmelin:977;hmdb:HMDB02786;kegg:C00088;metacyc:NITRITE;pdbechem:NO2;reactome:1222379;seed:cpd00075;upa:UPC00088;wikipedia:Nitrite
MNXM107233	Nickel	M_MNXM107233_e;M_MNXM107233_c	Ni	58.693	2	cas_number:7440-02-0;hmdb:HMDB02457
MNXM10765	a 3R-hydroxy cis ??5-dodecenoyl-[acp]	M_MNXM10765_c				metacyc:b-Hydroxy-cis-D5-dodecenoyl-ACPs
MNXM10766	a 3-oxo-cis-??5-dodecenoyl-[acp]	M_MNXM10766_c				metacyc:b-Keto-cis-D5-dodecenoyl-ACPs
MNXM108	palmitate	M_MNXM108_c	C16H31O2	255.416	-1	beilstein:3589907;bigg:hdca;biopath:Palmitate;brenda:BG36211;cas:143-20-4;chebi:15756;chebi:7896;gmelin:344266;hmdb:HMDB00220;kegg:C00249;lipidmaps:LMFA01010001;metacyc:PALMITATE;reactome:76168;reaxys:3589907;seed:cpd00214
MNXM1080	D-galactarate	M_MNXM1080_c	C6H8O8	208.123	-2	beilstein:3909240;bigg:galct-D;brenda:BG21877;chebi:16537;chebi:30852;chebi:35390;gmelin:1065131;hmdb:HMDB00639;kegg:C00879;kegg:D07097;kegg:D08987;lipidmaps:LMFA01170107;metacyc:D-GALACTARATE;seed:cpd00652;upa:UPC00879
MNXM108129	Potassium	M_MNXM108129_c;M_MNXM108129_e	K	39.098	1	cas_number:7440-09-7;hmdb:HMDB00586
MNXM108377	Pyrophosphate	M_MNXM108377_c	HO7P2	174.951	-3	cas_number:14000-31-8;hmdb:HMDB00250
MNXM108859	Sodium	M_MNXM108859_e;M_MNXM108859_c	Na	22.99	1	cas_number:7440-23-5;hmdb:HMDB00588
MNXM109	a 1,2-diacylglycerol-3-phosphate	M_MNXM109_c	C5H5O8PR2			biopath:Diacylglycerol-3-phosphate;brenda:BG92833;brenda:BG94137;brenda:BG95248;chebi:16337;chebi:29089;chebi:57739;chebi:58608;kegg:C00416;lipidmaps:LMGP10010000;metacyc:2-3-4-Saturated-L-Phosphatidates;metacyc:L-PHOSPHATIDATE;reactome:1500590;reactome:426755;reactome:76108;seed:cpd11422;upa:UPC00416
MNXM109100	Sulfite	M_MNXM109100_c	HO3S	81.071	-1	cas_number:14265-45-3;hmdb:HMDB00240
MNXM1104	5-oxo-2,5-dihydro-2-furylacetate	M_MNXM1104_c	C6H5O4	141.102	-1	bigg:mucl;brenda:BG23384;brenda:BG89143;chebi:18080;chebi:46625;chebi:48068;chebi:48069;chebi:58372;chebi:58736;kegg:C04105;kegg:C14610;metacyc:CPD-741;seed:cpd02536;seed:cpd16737;upa:UPC14610
MNXM1105	adenosylcobinamide-GDP	M_MNXM1105_c	C68H95CoN21O21P2	1663.491	-1	bigg:agdpcbi;biopath:Adenosine-GDP-cobinamide;chebi:2479;chebi:60487;hmdb:HMDB12185;kegg:C06510;metacyc:ADENOSYLCOBINAMIDE-GDP;seed:cpd03920;upa:UPC06510
MNXM11092	a cis-??5-dodecenoyl-[acp]	M_MNXM11092_c				metacyc:Cis-Delta5-dodecenoyl-ACPs
MNXM11097	a cis-??7-tetradecenoyl-[acp]	M_MNXM11097_c				metacyc:Cis-Delta7-tetradecenoyl-ACPs
MNXM11119	a cis-vaccen-2-enoyl-[acp]	M_MNXM11119_c				metacyc:cis-vaccen-2-enoyl-ACPs
MNXM11121	a cis-vaccenoyl-[acp]	M_MNXM11121_c				metacyc:Cis-vaccenoyl-ACPs
MNXM1115	beta-nicotinamide D-riboside	M_MNXM1115_c	C11H15N2O5	255.247	1	beilstein:3912857;bigg:rnam;biopath:Nicotinamide_riboside;brenda:BG2418;cas:1341-23-7;chebi:15927;hmdb:HMDB00855;kegg:C03150;metacyc:NICOTINAMIDE_RIBOSE;pdbechem:NNR;seed:cpd02016
MNXM1123	uroporphyrinogen I	M_MNXM1123_c	C40H36N4O16	828.731	-8	bigg:uppg1;biopath:Uroporphyrinogen_I;chebi:28766;chebi:62626;hmdb:HMDB02211;kegg:C05766;metacyc:CPD-11444;reactome:190157;seed:cpd03414
MNXM1128	1-aminocyclopropanecarboxylic acid zwitterion	M_MNXM1128_c	C4H7NO2	101.104	0	biopath:1-Aminocyclopropane-1-carboxylate;brenda:BG48723;chebi:18053;chebi:30526;chebi:58360;kegg:C01234;metacyc:CPD-68;seed:cpd00909;upa:UPC01234
MNXM1129	1-hydroxy-2-naphthoate	M_MNXM1129_c	C11H7O3	187.171	-1	beilstein:3906464;brenda:BG3002;chebi:15992;chebi:36108;gmelin:332420;kegg:C03203;metacyc:HYDROXYNAPHTHOATE;seed:cpd02045;um-bbd:c0438
MNXM113	GMP(3-)	M_MNXM113_c	C10H12N5O8P	361.205	-2	bigg:gmp;biopath:Guanosine-5-prime-phosphate;brenda:BG1070;chebi:17345;chebi:37121;chebi:58115;hmdb:HMDB01397;kegg:C00144;metacyc:GMP;pubmed:19527031;reactome:113578;reaxys:3598735;seed:cpd00126;upa:UPC00144
MNXM1135	2-Methyl-4-amino-5-hydroxymethylpyrimidine diphosphate	M_MNXM1135_c	C6H8N3O7P2	296.091	-3	bigg:2mahmp;brenda:BG21933;cas:745-65-3;chebi:16629;chebi:57841;kegg:C04752;metacyc:AMINO-HYDROXYMETHYL-METHYLPYRIMIDINE-PP;seed:cpd02894;upa:UPC04752
MNXM113517	Thiocyanate	M_MNXM113517_c	CHNS	59.09	0	cas_number:302-04-5;hmdb:HMDB01453
MNXM113534	Thiosulfate	M_MNXM113534_c;M_MNXM113534_e	HO3S2	113.136	-1	cas_number:14383-50-7;hmdb:HMDB00257
MNXM113736	Triphosphate	M_MNXM113736_c	HO10P3	253.923	-4	cas_number:14127-68-5;hmdb:HMDB03379
MNXM1138	5beta-cholestane-3alpha,7alpha,26-triol	M_MNXM1138_c	C27H48O3	420.668	0	bigg:xol7ah3;biopath:3alpha,7alpha,26-Trihydroxy-5beta-cholestane;brenda:BG69235;cas:15313-69-6;chebi:28540;hmdb:HMDB12455;kegg:C05444;lipid:LMST04030020;lipidmaps:LMST04030020;lipidmaps:LMST04030146;metacyc:CPD-10586;reactome:193387;reactome:193842;seed:cpd03227
MNXM113964	xanthine	M_MNXM113964_c;M_MNXM113964_e	C5H4N4O2	152.111		chebi:15318
MNXM114	L-proline	M_MNXM114_e;M_MNXM114_c	C5H9NO2	115.13	0	bigg:pro-L;biopath:L-Proline;brenda:BG21286;chebi:17203;chebi:32862;chebi:32864;chebi:50342;chebi:60039;hmdb:HMDB00162;kegg:C00148;kegg:C06262;metacyc:PRO;reactome:379717;seed:cpd00129;seed:cpd12853;upa:UPC00148
MNXM1140	7,8-diaminononanoate cation	M_MNXM1140_c	C9H21N2O2	189.275	1	bigg:dann;brenda:BG28020;brenda:BG59911;chebi:17830;chebi:2247;chebi:42085;chebi:58500;kegg:C01037;metacyc:DIAMINONONANOATE;seed:cpd00764;upa:UPC01037
MNXM114034	Zinc	M_MNXM114034_c;M_MNXM114034_e	Zn	65.409	2	cas_number:7440-66-6;hmdb:HMDB01303
MNXM1141	8-amino-7-oxononanoic acid zwitterion	M_MNXM1141_c	C9H17NO3	187.236	0	bigg:8aonn;brenda:BG27848;chebi:12266;chebi:15830;chebi:57532;kegg:C01092;lipidmaps:LMFA01060168;metacyc:8-AMINO-7-OXONONANOATE;seed:cpd00800;upa:UPC01092
MNXM1144	cis,cis-muconate	M_MNXM1144_c	C6H4O4	140.094	-2	beilstein:6476541;bigg:ccmuac;biopath:cis,cis-Muconate;brenda:BG23381;chebi:16508;chebi:27031;chebi:27035;chebi:27036;chebi:27671;chebi:32379;chebi:36157;chebi:36501;chebi:36502;chebi:36504;chebi:38407;hmdb:HMDB02349;hmdb:HMDB06331;kegg:C02480;kegg:C03647;lipidmaps:LMFA01170077;lipidmaps:LMFA01170124;metacyc:CIS-CIS-MUCONATE;seed:cpd01630;seed:cpd02288;um-bbd:c0586;upa:UPC02480
MNXM11495	Epimerized Alginate Dimer	M_MNXM11495_c	C12H16O12	352.248	0	seed:cpd17075
MNXM1152	N(2)-succinyl-L-ornithinate(1-)	M_MNXM1152_c	C9H15N2O5	231.226	-1	bigg:sucorn;brenda:BG27745;chebi:27574;chebi:58514;hmdb:HMDB01199;kegg:C03415;metacyc:N2-SUCCINYLORNITHINE;seed:cpd02160;upa:UPC03415
MNXM11560	ferrodoxin (oxidized form 4:2)	M_MNXM11560_c	Fe8S8X	703.28		seed:cpd17016
MNXM11561	ferrodoxin (reduced form 4:2)	M_MNXM11561_c	Fe8S8X	703.28		seed:cpd17017
MNXM1160	2-Amino-4-hydroxy-6-hydroxymethyl-7,8-dihydropteridine diphosphate	M_MNXM1160_c	C7H8N5O8P2	352.115	-3	bigg:2ahhmd;bigg:6hmhptpp;biopath:2-Amino-4-hydroxy-6-hydroxymethyl-dihydropteridine_pyrophosphate;brenda:BG24019;cas:70608-72-9;chebi:15998;chebi:57602;kegg:C04807;metacyc:DIHYDROPTERIN-CH2OH-PP;seed:cpd02920;upa:UPC04807
MNXM1168	2-C-methyl-D-erythritol 2,4-cyclic diphosphate(2-)	M_MNXM1168_c	C5H10O9P2	276.075	-2	beilstein:9070121;bigg:2mecdp;brenda:BG20711;chebi:18425;chebi:58483;kegg:C11453;metacyc:2C-METH-D-ERYTHRITOL-CYCLODIPHOSPHATE;seed:cpd08301;upa:UPC11453
MNXM117	urea	M_MNXM117_e;M_MNXM117_c	CH4N2O	60.055	0	beilstein:635724;bigg:urea;biopath:Urea;brenda:BG28535;cas:57-13-6;chebi:16199;chebi:32285;chebi:48376;drugbank:DB03904;gmelin:1378;hmdb:HMDB00294;kegg:C00086;kegg:D01749;kegg:D03383;metacyc:UREA;pdbechem:URE;pubmed:22770225;reactome:29514;reaxys:635724;seed:cpd00073;um-bbd:c0165;upa:UPC00086;wikipedia:Urea
MNXM1174	3alpha,7alpha-dihydroxy-5beta-cholestan-26-al	M_MNXM1174_c	C27H46O3	418.652	0	bigg:xol7ah2al;chebi:27428;hmdb:HMDB06894;kegg:C05445;lipidmaps:LMST04030162;metacyc:CPD-10587;reactome:193435;seed:cpd03228
MNXM1177	4-phosphonato-L-aspartic acid(2-)	M_MNXM1177_c	C4H6NO7P	211.067	-2	bigg:4pasp;biopath:4-Phospho-L-aspartate;brenda:BG19642;chebi:15836;chebi:30407;chebi:57535;hmdb:HMDB12250;kegg:C03082;metacyc:L-BETA-ASPARTYL-P;seed:cpd01977;upa:UPC03082
MNXM1178	5-amino-6-(5-phospho-D-ribitylamino)uracil	M_MNXM1178_c	C9H15N4O9P	354.211	-2	bigg:5aprbu;brenda:BG27834;chebi:18247;chebi:58421;hmdb:HMDB03841;kegg:C04454;metacyc:CPD-1086;seed:cpd02720;upa:UPC04454
MNXM118	putrescine	M_MNXM118_e;M_MNXM118_c	C4H14N2	90.167	2	bigg:ptrc;biopath:Putrescine;brenda:BG19160;chebi:17148;chebi:326268;gmelin:323413;hmdb:HMDB01414;kegg:C00134;metacyc:PUTRESCINE;reactome:29610;seed:cpd00118;upa:UPC00134
MNXM1184	D-arabinose 5-phosphate	M_MNXM1184_c	C5H9O8P	228.094	-2	beilstein:5750787;bigg:ara5p;brenda:BG20589;chebi:16241;chebi:57693;hmdb:HMDB11734;kegg:C01112;metacyc:ARABINOSE-5P;seed:cpd00817;upa:UPC01112
MNXM1189	guanosine 3',5'-bis(diphosphate)	M_MNXM1189_c	C10H11N5O17P4	597.113	-6	bigg:ppgpp;brenda:BG1526;chebi:17633;chebi:58215;kegg:C01228;metacyc:GUANOSINE-5DP-3DP;seed:cpd00905;upa:UPC01228
MNXM12	CoA	M_MNXM12_c	C21H32N7O16P3S	763.502	-4	beilstein:11604429;bigg:coa;biopath:CoA-SH;brenda:BG11741;chebi:15346;chebi:57287;hmdb:HMDB01423;kegg:C00010;metacyc:CO-A;reactome:76194;seed:cpd00010;upa:UPC00010
MNXM1202	(2R,3R)-2,3-dihydroxy-3-methylpentanoate	M_MNXM1202_c	C6H11O4	147.149	-1	bigg:23dhmp;biopath:2,3-Dihydroxy-3-methylvalerate;brenda:BG22263;chebi:27512;chebi:49258;hmdb:HMDB12140;kegg:C04104;kegg:C06007;metacyc:1-KETO-2-METHYLVALERATE;seed:cpd02535;upa:UPC06007
MNXM121	UTP (3-)	M_MNXM121_c	C9H12N2O15P3	481.117	-3	beilstein:3807363;bigg:utp;biopath:Uridine-5-prime-triphosphate;brenda:BG27658;chebi:15713;chebi:46398;chebi:57481;hmdb:HMDB00285;kegg:C00075;metacyc:UTP;reactome:29494;seed:cpd00062;upa:UPC00075
MNXM1211	2-oxo-2H-pyran-4,6-dicarboxylate	M_MNXM1211_c	C7H2O6	182.087	-2	brenda:BG24742;chebi:17872;chebi:58304;kegg:C03671;metacyc:CPD-184;seed:cpd02304
MNXM1213	3-ammonio-2-oxopropyl phosphate(1-)	M_MNXM1213_c	C3H7NO5P	168.065	-1	brenda:BG18018;chebi:1449;chebi:57279;kegg:C11638;metacyc:1-AMINO-PROPAN-2-ONE-3-PHOSPHATE;seed:cpd08449;upa:UPC11638
MNXM1218	6-phospho-2-dehydro-D-gluconate(3-)	M_MNXM1218_c	C6H8O10P	271.095	-3	beilstein:6609981;bigg:6p2dhglcn;brenda:BG22067;chebi:15865;chebi:20750;chebi:2229;kegg:C01218;metacyc:CPD-339;seed:cpd00896
MNXM1219	7-phospho-2-dehydro-3-deoxy-D-arabino-heptonate	M_MNXM1219_c	C7H10O10P	285.122	-3	bigg:2dda7p;biopath:2-Dehydro-3-deoxy-D-arabino-heptonate_7-phosphate;brenda:BG24306;brenda:BG66315;chebi:18150;chebi:58394;kegg:C04691;metacyc:3-DEOXY-D-ARABINO-HEPTULOSONATE-7-P;reactome:964909;reaxys:9149659;seed:cpd02857;upa:UPC04691
MNXM1223	acetoacetyl-[acyl-carrier protein]	M_MNXM1223_c	C4H5O2SR			bigg:actACP;chebi:2393;kegg:C05744;seed:cpd11488
MNXM1224	alpha-ribazole 5'-phosphate(2-)	M_MNXM1224_c	C14H17N2O7P	356.268	-2	bigg:5prdmbz;brenda:BG5314;chebi:16837;chebi:57918;hmdb:HMDB03882;kegg:C04778;metacyc:ALPHA-RIBAZOLE-5-P;seed:cpd02904;upa:UPC04778
MNXM123	homocysteine zwitterion	M_MNXM123_c	C4H9NO2S	135.185	0	bigg:hcys-L;biopath:L-Homocysteine;brenda:BG84645;chebi:17230;chebi:17588;chebi:58065;chebi:58199;chebi:63072;chebi:66952;hmdb:HMDB00742;kegg:C00155;kegg:C05330;metacyc:CPD-8826;metacyc:HOMO-CYS;reactome:174369;seed:cpd00135;upa:UPC00155
MNXM1230	estrone 3-sulfate	M_MNXM1230_c	C18H21O5S	349.421	-1	bigg:estrones;brenda:BG8484;chebi:17474;chebi:60050;hmdb:HMDB01425;kegg:C02538;lipidmaps:LMST02010043;metacyc:ESTRONE-SULFATE;reactome:176501;seed:cpd01669
MNXM1231	formamide	M_MNXM1231_c	CH3NO	45.041	0	beilstein:505995;bigg:frmd;brenda:BG28517;cas:75-12-7;chebi:16397;chebi:48431;gmelin:824;hmdb:HMDB01536;kegg:C00488;metacyc:FORMAMIDE;pdbechem:ARF;pubmed:11282235;pubmed:11545392;pubmed:12115814;pubmed:14750843;pubmed:15082074;pubmed:17184725;pubmed:19334838;pubmed:21215846;pubmed:21229996;pubmed:21573300;pubmed:21647491;pubmed:21647492;pubmed:21769603;pubmed:21932847;reaxys:505995;seed:cpd00378;…
MNXM12354	N-Acetyl-D-muramoate	M_MNXM12354_c	C11H18NO8	292.263	-1	bigg:acmam;cas:91-64-5;seed:cpd03485
MNXM124	spermidine(3+)	M_MNXM124_e;M_MNXM124_c	C7H22N3	148.27	3	bigg:spmd;biopath:Spermidine;brenda:BG24682;chebi:16610;chebi:57834;hmdb:HMDB01257;kegg:C00315;metacyc:SPERMIDINE;reactome:204635;seed:cpd00264;upa:UPC00315
MNXM1242	N-acetylmuramoyl-L-alanyl-D-glutamyl-meso-2,6-diaminopimelyl-D-alanyl-D-alanine-diphosphoundecaprenyl-N-acetylglucosamine	M_MNXM1242_c	C95H152N8O28P2	1916.208	-4	bigg:uaagmda;chebi:28138;chebi:61388;kegg:C05898;lipidmaps:LMPR03030003;metacyc:C6;seed:cpd03495
MNXM1243	N-carbamoylputrescinium(1+)	M_MNXM1243_c	C5H14N3O	132.184	1	brenda:BG20731;chebi:17902;chebi:58318;kegg:C00436;metacyc:CPD-597;seed:cpd00341;upa:UPC00436
MNXM125	IMP(2-)	M_MNXM125_c	C10H11N4O8P	346.19	-2	bigg:imp;biopath:Inosine-5-prime-phosphate;brenda:BG1203;chebi:17202;chebi:58053;hmdb:HMDB00175;kegg:C00130;metacyc:IMP;reactome:29602;reaxys:4163247;seed:cpd00114;upa:UPC00130
MNXM12509	a trans-octadec-2-enoyl-[acp]	M_MNXM12509_c				metacyc:Octadec-2-enoyl-ACPs
MNXM1253	(R)-S-lactoylglutathionate(1-)	M_MNXM1253_c	C13H20N3O8S	378.378	-1	bigg:lgt-S;biopath:S-Lactoyl-glutathione;chebi:15694;chebi:57474;hmdb:HMDB01066;kegg:C03451;metacyc:S-LACTOYL-GLUTATHIONE;seed:cpd02182;upa:UPC03451
MNXM126	3-phospho-D-glycerate	M_MNXM126_c	C3H4O7P	183.033	-3	bigg:3pg;biopath:3-Phospho-D-glycerate;brenda:BG17979;brenda:BG17981;chebi:17050;chebi:17794;chebi:57998;chebi:58272;hmdb:HMDB00807;kegg:C00197;kegg:C00597;metacyc:G3P;reactome:29728;seed:cpd00169;upa:UPC00197;upa:UPC00597
MNXM1265	3-phosphoshikimate	M_MNXM1265_c	C7H8O8P	251.107	-3	beilstein:4882573;bigg:skm5p;biopath:Shikimate_3-phosphate;brenda:BG49801;chebi:145989;chebi:17052;kegg:C03175;metacyc:SHIKIMATE-5P;reactome:964859;seed:cpd02030;upa:UPC03175
MNXM1269	acetyl-[acyl-carrier protein]	M_MNXM1269_c	C2H3OSR			bigg:acACP;brenda:BG93575;chebi:17093;kegg:C03939;kegg:C04334;metacyc:ACETYL-ACP;seed:cpd11494;seed:cpd12520
MNXM127	myo-inositol	M_MNXM127_c	C6H12O6	180.156	0	beilstein:1907329;bigg:inost;brenda:BG82786;cas:87-89-8;chebi:17268;drugbank:DB03106;gmelin:82918;hmdb:HMDB00211;kegg:C00137;kegg:C06151;metacyc:MYO-INOSITOL;pdbechem:INS;pubmed:11034685;pubmed:11244303;pubmed:11323092;pubmed:11772411;pubmed:12478879;pubmed:12832083;pubmed:14583919;pubmed:14681857;pubmed:15181167;pubmed:15295080;pubmed:15558078;pubmed:16410747;pubmed:1694860;pubmed:17439666;pubme…
MNXM1273	D-fructose	M_MNXM1273_e				cas:57-48-7;chebi:15824;pdbechem:FRU;pubmed:22735334;reactome:189049
MNXM1278	ferroheme o	M_MNXM1278_c	C49H56FeN4O5	836.838	-2	bigg:hemeO;chebi:24480;chebi:36301;chebi:60530;hmdb:HMDB01162;kegg:C15672;metacyc:HEME_O;seed:cpd11313;upa:UPC15672
MNXM12797	Pseudomonas aeruginosa KDO-lipidA	M_MNXM12797_c	C88H157N2O32P2	1817.13	0	seed:cpd17055
MNXM12798	Pseudomonas aeruginosa Lipid X	M_MNXM12798_c	C28H52NO12P	625.686	0	seed:cpd17069
MNXM1280	L-gamma-glutamyl phosphate(2-)	M_MNXM1280_c	C5H8NO7P	225.093	-2	bigg:glu5p;biopath:L-Glutamyl_5-phosphate;brenda:BG20319;chebi:17798;chebi:50164;chebi:50166;chebi:58274;hmdb:HMDB01228;kegg:C03287;metacyc:L-GLUTAMATE-5-P;seed:cpd02097;upa:UPC03287
MNXM12804	Pseudomonas Lipid A Disaccharide	M_MNXM12804_c	C56H103N2O20P	1155.392	0	seed:cpd17067
MNXM1281	L-histidinol(1+)	M_MNXM1281_c	C6H12N3O	142.179	1	bigg:histd;biopath:L-Histidinol;brenda:BG21922;chebi:16255;chebi:57699;hmdb:HMDB03431;kegg:C00860;metacyc:HISTIDINOL;seed:cpd00641;upa:UPC00860
MNXM12841	a (R)-3-hydroxy-cis-vaccenoyl-[acp]	M_MNXM12841_c				metacyc:R-3-hydroxy-cis-vaccenoyl-ACPs
MNXM1287	N-formyl-L-glutamate(2-)	M_MNXM1287_c	C6H7NO5	173.123	-2	bigg:Nforglu;biopath:N-Formyl-L-glutamate;brenda:BG23790;chebi:17684;chebi:48309;hmdb:HMDB03470;kegg:C01045;metacyc:CPD-600;metacyc:FORMYL-GLU;pubmed:16475788;pubmed:240684;pubmed:3308850;pubmed:4146796;pubmed:6414521;seed:cpd00770;upa:UPC01045
MNXM1289	oxalatosuccinate(3-)	M_MNXM1289_c	C6H3O7	187.084	-3	biopath:Oxalosuccinate;brenda:BG23417;chebi:44712;chebi:58931;chebi:7815;hmdb:HMDB03974;kegg:C05379;metacyc:OXALO-SUCCINATE;seed:cpd03187
MNXM1290	precorrin-3A(7-)	M_MNXM1290_c	C43H43N4O16	871.819	-7	bigg:pre3a;brenda:BG44304;chebi:28307;chebi:58561;kegg:C05772;metacyc:CPD-642;seed:cpd03420;upa:UPC05772
MNXM1291	precorrin-3B(7-)	M_MNXM1291_c	C43H43N4O17	887.818	-7	bigg:pre3b;brenda:BG44362;chebi:27711;chebi:58522;kegg:C06406;seed:cpd03833;upa:UPC06406
MNXM1294	sedoheptulose 1,7-bisphosphate(4-)	M_MNXM1294_c	C7H12O13P2	366.11	-4	bigg:s17bp;biopath:D-Sedoheptulose_1,7-diphosphate;brenda:BG24638;chebi:17969;chebi:58335;kegg:C00447;metacyc:D-SEDOHEPTULOSE-1-7-P2;seed:cpd00349
MNXM12943	Sirochlorin	M_MNXM12943_c	C42H39N4O16	855.776	-7	seed:cpd15658
MNXM1298	(3R)-3-Hydroxytetradecanoyl-[acyl-carrier protein]	M_MNXM1298_c	C14H27O2SR			bigg:3hmrsACP;brenda:BG93410;kegg:C04688;pubchem:7269;seed:cpd11484;upa:UPC04688
MNXM13	CO(2)	M_MNXM13_c;M_MNXM13_e	CO2	44.01	0	beilstein:1900390;bigg:co2;biopath:Carbon_dioxide;bnice:C5;brenda:BG28651;cas:124-38-9;chebi:16526;gmelin:989;hmdb:HMDB01967;kegg:C00011;metacyc:CARBON-DIOXIDE;molbase:752;pdbechem:CO2;reactome:29376;seed:cpd00011;um-bbd:c0131;upa:UPC00011
MNXM13027	a tetrahydrofolate-glutamate	M_MNXM13027_c				bigg:thfglu;biopath:Tetrahydrofolate-L-glutamate;biopath:Tetrahydrofolylpolyglutamate_(THF);brenda:BG42605;chebi:27650;chebi:28624;hmdb:HMDB06825;kegg:C09332;metacyc:THF-GLU-N;reactome:200679;seed:cpd06227
MNXM131	citrate	M_MNXM131_e;M_MNXM131_c	C6H5O7	189.1	-3	beilstein:1884707;bigg:cit;biopath:Citrate;brenda:BG23703;cas:126-44-3;chebi:16947;chebi:30769;chebi:32142;chebi:35802;chebi:35806;chebi:35809;chebi:35810;chebi:50744;chebi:53258;chebi:63037;chebi:63076;gmelin:4239;hmdb:HMDB00094;kegg:C00158;kegg:C12649;kegg:C13660;kegg:D07525;kegg:D07691;metacyc:CIT;pdbechem:FLC;reactome:433138;reactome:76190;reaxys:1884707;seed:cpd00137;seed:cpd09279;upa:UPC001…
MNXM1312	4-guanidinobutanoic acid zwitterion	M_MNXM1312_c	C5H11N3O2	145.16	0	bigg:4gudbutn;biopath:4-Guanidinobutanoate;brenda:BG20462;chebi:15728;chebi:57486;hmdb:HMDB03464;kegg:C01035;metacyc:CPD-592;seed:cpd00762
MNXM1313	6,7-dimethyl-8-(1-D-ribityl)lumazine	M_MNXM1313_c	C13H18N4O6	326.305	0	beilstein:47879;bigg:dmlz;brenda:BG4659;cas:5118-16-1;chebi:17601;chebi:58201;hmdb:HMDB03826;kegg:C04332;metacyc:DIMETHYL-D-RIBITYL-LUMAZINE;pubmed:23051753;seed:cpd02656;upa:UPC04332
MNXM13133	a trans-??3-cis-??7-tetradecenoyl-[acp]	M_MNXM13133_c				metacyc:Trans-D3-cis-D7-tetradecenoyl-ACPs
MNXM13134	a trans-??3-cis-??9-hexadecenoyl-[acp]	M_MNXM13134_c				metacyc:Trans-D3-cis-D9-hexadecenoyl-ACPs
MNXM132	Dimethylallyl diphosphate	M_MNXM132_c	C5H9O7P2	243.068	-3	bigg:dmpp;biopath:Dimethylallyl_diphosphate;biopath:Polyprenyl-PP;brenda:BG20704;cas:358-71-4;chebi:16057;chebi:57623;hmdb:HMDB01120;kegg:C00235;lipidmaps:LMPR01010001;metacyc:CPD-4211;reactome:191324;seed:cpd00202;upa:UPC00235
MNXM13214	UDP-3-O-(3OH-C10:0)-D-glucosamine	M_MNXM13214_c	C25H42N3O18P2	734.558	0	seed:cpd17072
MNXM13215	UDP-3-O-(3OH-C10:0)-N-acetylglucosamine	M_MNXM13215_c	C27H43N3O19P2	775.587	0	seed:cpd17071
MNXM1322	coproporphyrinogen I	M_MNXM1322_c	C36H40N4O8	656.725	-4	bigg:cpppg1;biopath:Coproporphyrinogen_I;chebi:28607;chebi:62631;hmdb:HMDB02158;kegg:C05768;metacyc:COPROPORPHYRINOGEN_I;reactome:190128;seed:cpd03416
MNXM13220	UDP-N-acetyl fucosamine	M_MNXM13220_c	C17H25N3O16P2	589.338	0	seed:cpd17092
MNXM13224	UDP-N-acetyl-D-manosamine (2NAc3NAc) acid	M_MNXM13224_c	C19H29O18N4P2	663.397	0	seed:cpd17095
MNXM1324	D-tagatose 1,6-bisphosphate	M_MNXM1324_c	C6H10O12P2	336.084	-4	beilstein:6182446;bigg:tagdp-D;brenda:BG22758;chebi:16743;chebi:4250;chebi:58694;hmdb:HMDB06872;kegg:C03785;metacyc:TAGATOSE-1-6-DIPHOSPHATE;seed:cpd02371;upa:UPC03785
MNXM1325	dITP	M_MNXM1325_c	C10H11N4O13P3	488.135	-4	bigg:ditp;brenda:BG1195;chebi:28807;chebi:61382;hmdb:HMDB03537;kegg:C01345;metacyc:DITP;reactome:2509835;seed:cpd00977
MNXM1330	imidazole-4-acetate	M_MNXM1330_c	C5H5N2O2	125.105	-1	beilstein:4801777;bigg:im4ac;biopath:Imidazole_acetate;brenda:BG20940;chebi:16974;chebi:57969;chebi:70804;gmelin:464441;hmdb:HMDB02024;kegg:C02835;metacyc:4-IMIDAZOLEACETATE;seed:cpd01831
MNXM1334	O-phosphonato-L-homoserine(2-)	M_MNXM1334_c	C4H8NO6P	197.083	-2	bigg:phom;biopath:O-Phospho-L-homoserine;brenda:BG19063;chebi:15961;chebi:57590;hmdb:HMDB03484;kegg:C01102;kegg:C05702;metacyc:O-PHOSPHO-L-HOMOSERINE;seed:cpd00809;seed:cpd12751;upa:UPC01102
MNXM1339	selenophosphate	M_MNXM1339_c	O3PSe	157.932	-3	bigg:selnp;biopath:Selenophosphate;brenda:BG28752;chebi:16144;chebi:29269;chebi:58618;chebi:64331;hmdb:HMDB03840;kegg:C05172;metacyc:SEPO3;seed:cpd03078;upa:UPC05172
MNXM134	L-histidine zwitterion	M_MNXM134_e;M_MNXM134_c	C6H9N3O2	155.155	0	bigg:his-L;biopath:L-Histidine;brenda:BG23731;chebi:15971;chebi:29979;chebi:32510;chebi:32511;chebi:32512;chebi:32513;chebi:57595;gmelin:663322;hmdb:HMDB00177;kegg:C00135;kegg:D02072;metacyc:HIS;reactome:29612;reactome:352169;reactome:352175;reactome:352190;reactome:352227;reactome:375459;reactome:427984;reactome:428003;seed:cpd00119;upa:UPC00135
MNXM1344	undecaprenyldiphosphonato-N-acetyl-(N-acetylglucosaminyl)muramoyl-L-alanyl-gamma-D-glutamyl-L-lysyl-D-alanyl-D-alanine	M_MNXM1344_c	C94H153N8O26P2	1873.206	-3	bigg:uaaGgla;brenda:BG85259;chebi:27692;chebi:60033;kegg:C05893;metacyc:CPD-7695;seed:cpd03491
MNXM1365	5-O-(1-carboxylatovinyl)-3-phosphonatoshikimate	M_MNXM1365_c	C10H9O10P	320.146	-4	bigg:3psme;biopath:5-O-(1-Carboxyvinyl)-3-phosphoshikimate;brenda:BG947;brenda:BG99150;chebi:16257;chebi:57701;kegg:C01269;metacyc:3-ENOLPYRUVYL-SHIKIMATE-5P;pubmed:17586643;reactome:964900;seed:cpd00932;upa:UPC01269
MNXM1376	dTDP-alpha-D-glucose	M_MNXM1376_c	C16H24N2O16P2	562.313	-2	beilstein:7403915;bigg:dtdpglu;biopath:dTDP-D-Glucose;brenda:BG7358;chebi:15700;chebi:35248;chebi:57477;hmdb:HMDB01328;kegg:C00842;metacyc:DTDP-D-GLUCOSE;reaxys:7403915;seed:cpd00626
MNXM138	carbamoyl phosphate(2-)	M_MNXM138_c	CH2NO5P	139.004	-2	bigg:cbp;biopath:Carbamoylphosphate;brenda:BG28540;cas:63082-13-3;chebi:17672;chebi:58228;hmdb:HMDB01096;kegg:C00169;metacyc:CARBAMOYL-P;reactome:29676;reaxys:3944499;seed:cpd00146;upa:UPC00169
MNXM1384	N-acetyl-L-gamma-glutamyl phosphate(3-)	M_MNXM1384_c	C7H9NO8P	266.122	-3	bigg:acg5p;biopath:N-Acetyl-L-glutamate_5-phosphate;brenda:BG24111;chebi:16878;chebi:57936;hmdb:HMDB06456;kegg:C04133;metacyc:N-ACETYL-GLUTAMYL-P;seed:cpd02552;upa:UPC04133
MNXM1397	1-(5-phospho-D-ribosyl)-5-[(5-phospho-D-ribosylamino)methylideneamino]imidazole-4-carboxamide(4-)	M_MNXM1397_c	C15H21N5O15P2	573.299	-4	bigg:prfp;biopath:Phosphoribosylformimino-AICAR-phosphate;brenda:BG6498;chebi:18302;chebi:58435;hmdb:HMDB12277;kegg:C04896;metacyc:PHOSPHORIBOSYL-FORMIMINO-AICAR-P;seed:cpd02979;upa:UPC04896
MNXM14	AMP	M_MNXM14_c	C10H12N5O7P	345.205	-2	bigg:amp;biopath:Adenosine-5-prime-phosphate;brenda:BG147;chebi:16027;chebi:37096;chebi:456215;hmdb:HMDB00045;kegg:C00020;kegg:D06299;metacyc:AMP;metacyc:AMP-GROUP;metacyc:CPD0-1139;reactome:76577;seed:cpd00018;upa:UPC00020
MNXM140	L-leucine zwitterion	M_MNXM140_e;M_MNXM140_c	C6H13NO2	131.173	0	bigg:leu-L;biopath:L-Leucine;brenda:BG22465;chebi:15603;chebi:30006;chebi:32619;chebi:32620;chebi:33566;chebi:57427;gmelin:363609;hmdb:HMDB00687;hmdb:HMDB13773;kegg:C00123;metacyc:Catechols;metacyc:LEU;reactome:113580;reactome:29588;seed:cpd00107;upa:UPC00123
MNXM1407	4-O-phosphonato-D-erythronate(3-)	M_MNXM1407_c	C4H6O8P	213.059	-3	beilstein:5566997;bigg:4per;brenda:BG37179;chebi:41917;chebi:49003;chebi:49055;chebi:49056;chebi:49069;chebi:58766;kegg:C03393;metacyc:ERYTHRONATE-4P;seed:cpd02147;upa:UPC03393
MNXM1408	5-[(5-phospho-1-deoxy-D-ribulos-1-ylimino)methylamino]-1-(5-phospho-D-ribosyl)imidazole-4-carboxamide	M_MNXM1408_c	C15H21N5O15P2	573.299	-4	bigg:prlp;biopath:Phosphoribulosylformimino-AICAR-phosphate;brenda:BG6501;chebi:27735;chebi:58525;hmdb:HMDB12278;kegg:C04916;metacyc:PHOSPHORIBULOSYL-FORMIMINO-AICAR-P;seed:cpd02991;upa:UPC04916
MNXM1409	5-carboxylatoamino-1-(5-O-phosphonato-D-ribosyl)imidazole(3-)	M_MNXM1409_c	C9H11N3O9P	336.172	-3	beilstein:11853632;bigg:5caiz;brenda:BG38839;chebi:48000;chebi:58730;hmdb:HMDB12268;kegg:C15667;metacyc:CPD-9005;metacyc:CPD0-181;seed:cpd11310;upa:UPC15667
MNXM1410	5-oxopentanoate	M_MNXM1410_c	C5H7O3	115.107	-1	bigg:oxptn;brenda:BG21186;chebi:16120;chebi:39153;hmdb:HMDB12233;kegg:C03273;lipidmaps:LMFA01060161;metacyc:CPD-280;seed:cpd02089;upa:UPC03273
MNXM142	L-threonine zwitterion	M_MNXM142_c;M_MNXM142_e	C4H9NO3	119.119	0	bigg:thr-L;biopath:L-Threonine;brenda:BG19816;chebi:16857;chebi:30013;chebi:32820;chebi:32822;chebi:57926;gmelin:2506280;hmdb:HMDB00167;kegg:C00188;metacyc:THR;reactome:352000;reactome:379706;seed:cpd00161;upa:UPC00188
MNXM1422	D-erythro-1-(imidazol-4-yl)glycerol 3-phosphate(2-)	M_MNXM1422_c	C6H9N2O6P	236.119	-2	bigg:eig3p;biopath:D-erythro-Imidazoleglycerol_phosphate;brenda:BG21909;chebi:17805;chebi:58278;hmdb:HMDB12208;kegg:C04666;metacyc:D-ERYTHRO-IMIDAZOLE-GLYCEROL-P;seed:cpd02843;upa:UPC04666
MNXM1423	D-tagaturonate	M_MNXM1423_c	C6H9O7	193.131	-1	beilstein:3907133;chebi:17886;chebi:21099;metacyc:D-TAGATURONATE
MNXM143	N-acetyl-D-glucosamine	M_MNXM143_c	C8H15NO6	221.208	0	beilstein:1913592;bigg:acgam;biopath:N-Acetyl-D-glucosamine;brenda:BG26054;cas:7512-17-6;chebi:506227;drugbank:DB00141;kegg:C00140;metacyc:N-acetyl-D-glucosamine;pubmed:11950472;pubmed:21487204;pubmed:6174502;pubmed:7688662;seed:cpd00122;upa:UPC00140
MNXM14327	2-oxo-3-p-tolylpropanate	M_MNXM14327_c	C9H7O3	163.15	0	seed:cpd17048
MNXM1438	piperideine	M_MNXM1438_c	C5H9N	83.132		bigg:pprdn;chebi:26145;chebi:47858;kegg:C06181;metacyc:CPD-11764;seed:cpd03691
MNXM144	beta-alanine zwitterion	M_MNXM144_c;M_MNXM144_e	C3H7NO2	89.093	0	bigg:ala-B;biopath:beta-Alanine;bnice:C42;brenda:BG17918;chebi:16958;chebi:57966;chebi:63070;gmelin:454332;hmdb:HMDB00056;kegg:C00099;metacyc:B-ALANINE;reactome:73590;seed:cpd00085;upa:UPC00099
MNXM1441	precorrin-4(8-)	M_MNXM1441_c	C44H44N4O17	900.837	-8	bigg:pre4;biopath:Precorrin_4;chebi:16430;chebi:57769;kegg:C06407;metacyc:CPD-651;seed:cpd03834;upa:UPC06407
MNXM1446	UDP-N-acetylmuramoyl-L-alanyl-D-gamma-glutamyl-meso-2,6-diaminoheptanedioate(4-)	M_MNXM1446_c	C35H51N7O26P2	1047.758	-4	bigg:ugmd;brenda:BG16946;chebi:28639;chebi:58582;kegg:C04877;metacyc:UDP-AAGM-DIAMINOHEPTANEDIOATE;seed:cpd02964
MNXM145	D-ribulose 5-phosphate(2-)	M_MNXM145_c	C5H9O8P	228.094	-2	beilstein:5752092;bigg:ru5p-D;biopath:D-Ribulose_5-phosphate;brenda:BG20587;chebi:17363;chebi:58121;kegg:C00199;metacyc:RIBULOSE-5P;reactome:29732;seed:cpd00171;upa:UPC00199
MNXM14501	3-(4-hydroxyphenyl)-2-oxopropanoate	M_MNXM14501_c	C9H7O4	179.149	0	seed:cpd17079
MNXM14529	3-carboxy-cis,cis-muconic acid	M_MNXM14529_c				brenda:BL285584
MNXM1453	(S)-4-amino-5-oxopentanoic acid zwitterion	M_MNXM1453_c	C5H9NO3	131.13	0	bigg:glu1sa;biopath:L-Glutamate_1-semialdehyde;brenda:BG21311;chebi:11022;chebi:15757;chebi:57501;kegg:C03741;metacyc:GLUTAMATE-1-SEMIALDEHYDE;seed:cpd02345;upa:UPC03741
MNXM1455	1-(2-carboxylatophenylamino)-1-deoxy-D-ribulose 5-phosphate(3-)	M_MNXM1455_c	C12H13NO9P	346.207	-3	bigg:2cpr5p;biopath:1-(2-Carboxyphenylamino)-1-prime-deoxyribulose-5-prime-phosphate;brenda:BG61340;chebi:29112;chebi:58613;kegg:C01302;metacyc:CARBOXYPHENYLAMINO-DEOXYRIBULOSE-P;seed:cpd00956;upa:UPC01302
MNXM1456	3-(imidazol-4-yl)-2-oxopropyl phosphate(2-)	M_MNXM1456_c	C6H7N2O5P	218.104	-2	bigg:imacp;biopath:3-(Imidazol-4-yl)-2-oxopropyl_phosphate;brenda:BG23723;chebi:16426;chebi:57766;hmdb:HMDB12236;kegg:C01267;metacyc:IMIDAZOLE-ACETOL-P;seed:cpd00930;upa:UPC01267
MNXM1458	4-amino-4-deoxychorismate(1-)	M_MNXM1458_c	C10H10NO5	224.19	-1	bigg:4adcho;brenda:BG3460;chebi:18198;chebi:35181;chebi:58406;kegg:C11355;metacyc:4-AMINO-4-DEOXYCHORISMATE;seed:cpd08210;upa:UPC11355
MNXM146	5,6,7,8-tetrahydrobiopterin	M_MNXM146_c	C9H15N5O3	241.247	0	beilstein:544742;bigg:thbpt;biopath:5,6,7,8-Tetrahydrobiopterin;brenda:BG27695;brenda:BG27696;brenda:BG72439;cas:17528-72-2;chebi:15372;chebi:32120;chebi:52447;chebi:59560;chebi:64241;chebi:64491;drugbank:DB00360;hmdb:HMDB00027;hmdb:HMDB00787;kegg:C00272;kegg:C20264;kegg:D01798;kegg:D08505;metacyc:CPD-14053;metacyc:CPD-14054;metacyc:TETRA-H-BIOPTERIN;pdbechem:H4B;reactome:29870;seed:cpd00233;upa:…
MNXM1468	chloroacetate	M_MNXM1468_c	C2H2ClO2	93.489	-1	brenda:BG15394;cas:14526-03-5;chebi:23123;chebi:27869;kegg:C06755;lipidmaps:LMFA01090068;metacyc:CHLOROACETIC-ACID;reaxys:1903575;seed:cpd04135;um-bbd:c0007;upa:UPC06755
MNXM1469	cis-tetradec-7-enoyl-[acyl-carrier protein] (n-C14:1)	M_MNXM1469_c	C25H45N2O8PRS		-1	bigg:tdeACP;seed:cpd15294
MNXM147	L-asparagine zwitterion	M_MNXM147_e;M_MNXM147_c	C4H8N2O3	132.118	0	bigg:asn-L;biopath:L-Asparagine;brenda:(n;brenda:BG19609;chebi:17196;chebi:32650;chebi:32651;chebi:33792;chebi:50347;chebi:58048;hmdb:HMDB00168;kegg:C00152;kegg:D09738;metacyc:ASN;reactome:29642;seed:cpd00132;upa:UPC00152
MNXM14724	4-carbamoyl-2-oxobutanate	M_MNXM14724_c	C5H6O4N	144.105	0	seed:cpd17052
MNXM1473	decanoyl-[acyl-carrier protein]	M_MNXM1473_c	C10H19OSR			bigg:dcaACP;chebi:4349;kegg:C05755;lipid:LMFA07060013;seed:cpd11474
MNXM1482	L-histidinol phosphate(1-)	M_MNXM1482_c	C6H11N3O4P	220.143	-1	bigg:hisp;biopath:L-Histidinol_phosphate;brenda:BG29977;chebi:16996;chebi:57980;kegg:C01100;metacyc:L-HISTIDINOL-P;seed:cpd00807;upa:UPC01100
MNXM1488	N-(3-carboxylatopropionyl)-LL-2,6-diaminopimelate(2-)	M_MNXM1488_c	C11H16N2O7	288.254	-2	bigg:sl26da;biopath:N-Succinyl-LL-2,6-diaminoheptanedioate;brenda:BG2740;chebi:17279;chebi:58087;hmdb:HMDB12267;kegg:C04421;metacyc:N-SUCCINYLLL-2-6-DIAMINOPIMELATE;seed:cpd02698;upa:UPC04421
MNXM1489	N-(5-phosphonato-beta-D-ribosyl)anthranilate	M_MNXM1489_c	C12H13NO9P	346.207	-3	bigg:pran;biopath:N-(5-prime-phosphoribosyl)-anthranilate;brenda:BG31401;chebi:18277;chebi:7091;kegg:C04302;metacyc:N-5-PHOSPHORIBOSYL-ANTHRANILATE;seed:cpd02642;upa:UPC04302
MNXM14920	5-Methyltetrahydropteroyltri-L-glutamate	M_MNXM14920_c	C25H34N8O12	638.584	-2	bigg:5mthglu
MNXM1497	precorrin-6B	M_MNXM1497_c	C44H50N4O16	890.885	-6	brenda:BG18570;chebi:27858;chebi:58532
MNXM1499	propanoyl phosphate	M_MNXM1499_c	C3H5O5P	152.043	-2	beilstein:3665757;bigg:ppap;brenda:BG17958;chebi:58933;chebi:8478;kegg:C02876;metacyc:PROPIONYL-P;seed:cpd01844;upa:UPC02876
MNXM15	NH4(+)	M_MNXM15_e;M_MNXM15_c	H4N	18.038	1	bigg:nh3;bigg:nh4;biopath:Ammonia;biopath:Ammonium-ion;bnice:C6;brenda:BG28734;brenda:BG28736;brenda:BG91971;cas:14798-03-9;chebi:16134;chebi:18219;chebi:28938;chebi:29240;chebi:29337;chebi:29340;chebi:62982;chebi:63040;chebi:66871;gmelin:84;hmdb:HMDB00051;kegg:C00014;kegg:C01342;kegg:C01358;kegg:D02915;metacyc:AMMONIA;metacyc:AMMONIUM;metacyc:NH4OH;molbase:929;pdbechem:NH4;pubmed:11319011;pubmed…
MNXM150	5'-S-methyl-5'-thioadenosine	M_MNXM150_c	C11H15N5O3S	297.334	0	beilstein:42420;bigg:5mta;biopath:5-prime-Methylthioadenosine;brenda:BG2531;cas:2457-80-9;chebi:17509;drugbank:DB02282;hmdb:HMDB01173;kegg:C00170;metacyc:5-METHYLTHIOADENOSINE;pubmed:22735334;reactome:353106;reaxys:42420;seed:cpd00147;upa:UPC00170
MNXM1508	(1R,6S)-1,6-dihydroxycyclohexa-2,4-diene-1-carboxylate	M_MNXM1508_c	C7H7O4	155.128	-1	bigg:bz12diol;brenda:BG25301;chebi:36465;chebi:37888;chebi:60129;kegg:C06321;metacyc:CPD-290;seed:cpd02821;seed:cpd03762;upa:UPC06321
MNXM151	glutathione disulfide(2-)	M_MNXM151_c	C20H30N6O12S2	610.615	-2	bigg:gthox;biopath:Glutathione_(oxidized);chebi:17858;chebi:58297;hmdb:HMDB03337;kegg:C00127;metacyc:OXIDIZED-GLUTATHIONE;reactome:111745;reactome:1655882;reaxys:16716416;seed:cpd00111
MNXM1514	(R)-3-hydroxy-2-oxo-4-(phosphonatoooxy)butanoate	M_MNXM1514_c	C4H4O8P	211.044	-3	bigg:ohpb;brenda:BG19573;brenda:BG37197;chebi:27951;chebi:58538;hmdb:HMDB06801;kegg:C06054;metacyc:3OH-4P-OH-ALPHA-KETOBUTYRATE;seed:cpd03606;upa:UPC06054
MNXM1515	1-(5-phosphoribosyl)-5'-AMP	M_MNXM1515_c	C15H19N5O14P2	555.284	-4	bigg:prbamp;biopath:Phosphoribosyl-AMP;brenda:BG32859;brenda:BG6388;chebi:18374;chebi:59457;hmdb:HMDB12276;kegg:C02741;metacyc:PHOSPHORIBOSYL-AMP;seed:cpd01777;upa:UPC02741
MNXM152	dTDP	M_MNXM152_c	C10H13N2O11P2	399.165	-3	bigg:dtdp;biopath:2-prime-Deoxythymidine-5-prime-diphosphate;brenda:BG1308;chebi:18075;chebi:58369;hmdb:HMDB01274;kegg:C00363;metacyc:TDP;seed:cpd00297
MNXM1521	2-(carboxylatomethyl)-5-oxo-2,5-dihydro-2-furoate(2-)	M_MNXM1521_c	C7H4O6	184.103	-2	bigg:2c25dho;bigg:4cml;brenda:BG24997;chebi:16993;chebi:49030;chebi:57979;chebi:58771;kegg:C01278;metacyc:CPD-7737;seed:cpd00938;upa:UPC01278
MNXM1527	4-acetamidobutanal	M_MNXM1527_c	C6H11NO2	129.157	0	beilstein:1925525;bigg:n4abutn;brenda:BG21956;chebi:7386;hmdb:HMDB04226;kegg:C05936;metacyc:CPD-30;seed:cpd03529
MNXM153	3-(4-hydroxyphenyl)pyruvate	M_MNXM153_c	C9H7O4	179.149	-1	beilstein:3950858;bigg:34hpp;biopath:3-(4-Hydroxyphenyl)pyruvate;brenda:BG46206;chebi:15999;chebi:27683;chebi:36242;hmdb:HMDB00707;hmdb:HMDB06915;kegg:C01179;kegg:C05350;metacyc:P-HYDROXY-PHENYLPYRUVATE;pubmed:11948155;pubmed:14593448;reactome:31365;reaxys:3950858;seed:cpd00868;um-bbd:c0235;upa:UPC01179
MNXM1532	5-amino-6-(5-phospho-D-ribosylamino)uracil	M_MNXM1532_c	C9H13N4O9P	352.195	-2	bigg:5apru;brenda:BG88676;chebi:18337;chebi:58453;kegg:C01268;metacyc:CPD-602;seed:cpd00931;upa:UPC01268
MNXM1539	alpha-ribazole	M_MNXM1539_c	C14H18N2O4	278.304	0	beilstein:91101;bigg:rdmbzi;biopath:alpha-Ribazole;brenda:BG46663;cas:132-13-8;chebi:10329;hmdb:HMDB11112;kegg:C05775;metacyc:ALPHA-RIBAZOLE;seed:cpd03423;upa:UPC05775
MNXM154	acetoacetate	M_MNXM154_c	C4H5O3	101.081	-1	beilstein:4128534;bigg:acac;biopath:Acetoacetate;brenda:BG48725;cas:141-81-1;chebi:13705;chebi:15344;chebi:38871;hmdb:HMDB00060;kegg:C00164;lipidmaps:LMFA01060003;metacyc:3-KETOBUTYRATE;reactome:29666;reactome:73909;reaxys:4128534;seed:cpd00142;um-bbd:c0069;upa:UPC00164
MNXM156	D-alanine zwitterion	M_MNXM156_e;M_MNXM156_c	C3H7NO2	89.093	0	bigg:ala-D;biopath:D-Alanine;brenda:BG17909;chebi:15570;chebi:32435;chebi:32436;chebi:32438;chebi:57416;hmdb:HMDB01310;kegg:C00133;metacyc:D-ALANINE;seed:cpd00117;upa:UPC00133
MNXM1561	guanosine 3'-diphosphate 5'-triphosphate	M_MNXM1561_c	C10H11N5O20P5	676.085	-7	bigg:gdptp;brenda:BG1619;chebi:16690;chebi:60028;chebi:71477;kegg:C04494;metacyc:GDP-TP;reaxys:6888426;seed:cpd02740;upa:UPC04494
MNXM1563	L-2-succinylamino-6-oxoheptanedioate(3-)	M_MNXM1563_c	C11H12NO8	286.215	-3	bigg:sl2a6o;biopath:N-Succinyl-2-L-amino-6-oxoheptanedioate;brenda:BG2582;chebi:15685;chebi:35266;hmdb:HMDB12266;kegg:C04462;kegg:C05537;metacyc:N-SUCCINYL-2-AMINO-6-KETOPIMELATE;seed:cpd02724;seed:cpd03288;upa:UPC04462
MNXM157	methanol	M_MNXM157_c	CH4O	32.042	0	beilstein:1098229;bigg:meoh;biopath:Methanol;brenda:BG76996;cas:67-56-1;chebi:17790;chebi:52090;gmelin:449;hmdb:HMDB01875;kegg:C00132;metacyc:METOH;pdbechem:MOH;pubmed:11684179;pubmed:20314698;reaxys:1098229;seed:cpd00116;um-bbd:c0132;upa:UPC00132;wikipedia:Methanol
MNXM1572	methylmalonate(2-)	M_MNXM1572_c	C4H4O4	116.072	-2	beilstein:3904597;brenda:BG21204;chebi:17453;chebi:30860;chebi:30861;gmelin:142212;hmdb:HMDB00202;kegg:C02170;lipidmaps:LMFA01170118;metacyc:CPD-546;reaxys:3904597;seed:cpd01468
MNXM158	uracil	M_MNXM158_c;M_MNXM158_e	C4H4N2O2	112.087	0	beilstein:606623;bigg:ura;biopath:Uracil;brenda:BG19237;cas:66-22-8;chebi:17568;drugbank:DB03419;gmelin:2896;hmdb:HMDB00300;kegg:C00106;kegg:D09776;metacyc:URACIL;pdbechem:URA;pubmed:11279060;pubmed:12855717;pubmed:15274295;pubmed:16834123;pubmed:17439666;pubmed:18533995;pubmed:18815805;pubmed:19175333;pubmed:22020693;pubmed:22074393;pubmed:22120518;pubmed:22171528;pubmed:22237209;pubmed:22299724…
MNXM15816	all-trans-decaprenyl diphosphate	M_MNXM15816_c	C50H82O7P2	857.129	-2	brenda:BG87995
MNXM15824	allantoin	M_MNXM15824_e;M_MNXM15824_c	C4H5N4O3	157.108	-1	brenda:BG19391
MNXM1588	precorrin-5(8-)	M_MNXM1588_c	C45H46N4O17	914.863	-8	bigg:pre5;biopath:Precorrin_5;brenda:BG34006;chebi:27630;chebi:58518;kegg:C06416;metacyc:CPD-662;seed:cpd03839;upa:UPC06416
MNXM1589	precorrin-8X(7-)	M_MNXM1589_c	C45H53N4O14	873.921	-7	bigg:pre8;biopath:Precorrin_8X;brenda:BG33973;chebi:28629;chebi:58581;kegg:C06408;metacyc:CPD-686;seed:cpd03835;upa:UPC06408
MNXM159	2-oxobutanoate	M_MNXM159_c	C4H5O3	101.081	-1	beilstein:3601760;bigg:2obut;biopath:2-Oxobutanoate;brenda:BG89122;chebi:16763;chebi:30831;gmelin:899148;hmdb:HMDB00005;kegg:C00109;lipidmaps:LMFA01060002;metacyc:2-OXOBUTANOATE;reactome:936714;reaxys:3601760;seed:cpd00094;um-bbd:c0360;upa:UPC00109
MNXM1597	urate	M_MNXM1597_c	C5H3N4O3	167.102		cas:3106-08-9;chebi:30848;metacyc:URATE
MNXM16	S-adenosyl-L-methionine	M_MNXM16_c	C15H23N6O5S	399.445	1	bigg:amet;biopath:S-Adenosyl-L-methionine;brenda:BG6347;brenda:BG6348;chebi:15414;chebi:59789;chebi:67040;hmdb:HMDB01185;kegg:C00019;kegg:D07128;metacyc:S-ADENOSYLMETHIONINE;reactome:71284;seed:cpd00017;upa:UPC00019
MNXM1602	(2S)-2-isopropyl-3-oxosuccinate(2-)	M_MNXM1602_c	C7H8O5	172.135	-2	bigg:3c4mop;brenda:BG37061;chebi:1467;chebi:17214;hmdb:HMDB12149;kegg:C04236;metacyc:CPD-7100;seed:cpd02605;upa:UPC04236
MNXM1608	(R)-malate(2-)	M_MNXM1608_c;M_MNXM1608_e	C4H4O5	132.072	-2	bigg:mal-D;brenda:BG19467;chebi:15588;chebi:30796;kegg:C00497;metacyc:CPD-660;seed:cpd00386
MNXM161	pyridoxal 5'-phosphate	M_MNXM161_c	C8H8NO6P	245.126	-2	bigg:pydx5p;biopath:Pyridoxal-phosphate;brenda:BG25540;chebi:18405;chebi:597326;hmdb:HMDB01491;kegg:C00018;metacyc:PYRIDOXAL_PHOSPHATE;pubmed:19144516;reactome:29390;seed:cpd00016;upa:UPC00018
MNXM16131	Cytidine	M_MNXM16131_c	C9H13N3O5	243.217	0	biopath:Cytidine;brenda:BG27471
MNXM1626	2-C-methyl-D-erythritol 4-phosphate(2-)	M_MNXM1626_c	C5H11O7P	214.11	-2	bigg:2me4p;brenda:BG65605;chebi:17764;chebi:58262;kegg:C11434;metacyc:2-C-METHYL-D-ERYTHRITOL-4-PHOSPHATE;reaxys:11127453;seed:cpd08286;upa:UPC11434
MNXM1633	3,4-dihydroxymandelaldehyde	M_MNXM1633_c	C8H8O4	168.147	0	bigg:34dhmald;cas:13023-73-9;chebi:27852;hmdb:HMDB06242;kegg:C05577;metacyc:DIHYDROXYPHENYLGLYCOLALDEHYDE;pubmed:10424772;pubmed:11532332;pubmed:12729575;pubmed:14697885;pubmed:18783367;pubmed:8813375;pubmed:9237550;pubmed:9518674;pubmed:9878889;reaxys:2092210;seed:cpd03307
MNXM1635	3-(all-trans-octaprenyl)benzene-1,2-diol	M_MNXM1635_c	C46H70O2	655.047	0	bigg:2ohph;chebi:1233;kegg:C05811;metacyc:2-OCTAPRENYL-6-HYDROXYPHENOL;pubmed:10419476;pubmed:8703953;seed:cpd03445
MNXM1638	3-hydroxy-3-methyl-2-oxobutanoate	M_MNXM1638_c	C5H7O4	131.107	-1	brenda:BG21203;chebi:11812;chebi:17667;kegg:C04181;lipidmaps:LMFA01020277;metacyc:CPD-231;seed:cpd02569;upa:UPC04181
MNXM164	4-hydroxybenzoate	M_MNXM164_e;M_MNXM164_c	C7H5O3	137.113	-1	beilstein:3589159;bigg:4hbz;biopath:4-Hydroxybenzoate;brenda:BG36353;cas:456-23-5;chebi:17879;chebi:30763;chebi:50778;gmelin:326508;hmdb:HMDB00500;kegg:C00156;metacyc:4-hydroxybenzoate;seed:cpd00136;um-bbd:c0104;upa:UPC00156
MNXM1641	4-CDP-2-C-methyl-D-erythritol 2-phosphate	M_MNXM1641_c	C14H22N3O17P3	597.256	-4	bigg:2p4c2me;brenda:BG5658;chebi:16840;chebi:57919;kegg:C11436;metacyc:2-PHOSPHO-4-CYTIDINE-5-DIPHOSPHO-2-C-MET;seed:cpd08288;upa:UPC11436
MNXM1642	4-CDP-2-C-methyl-D-erythritol(2-)	M_MNXM1642_c	C14H23N3O14P2	519.292	-2	beilstein:9372838;bigg:4c2me;brenda:BG5592;chebi:16578;chebi:57823;kegg:C11435;metacyc:4-CYTIDINE-5-DIPHOSPHO-2-C;seed:cpd08287;upa:UPC11435
MNXM1645	7,8-dihydroneopterin 3'-phosphate(2-)	M_MNXM1645_c	C9H12N5O7P	333.195	-2	bigg:dhpmp;chebi:48954;chebi:58762;hmdb:HMDB06824;kegg:C05925;metacyc:DIHYDRONEOPTERIN-P;seed:cpd03521;upa:UPC05925
MNXM1647	8-phosphonato-3-deoxy-D-manno-oct-2-ulosonate(3-)	M_MNXM1647_c	C8H12O11P	315.148	-3	bigg:kdo8p;brenda:BG26079;chebi:18069;chebi:58368;kegg:C04478;metacyc:KDO-8P;seed:cpd02730;upa:UPC04478
MNXM165	maltose	M_MNXM165_c	C12H22O11	342.296	0	beilstein:1292747;bigg:malt;cas:69-79-4;chebi:17306;drugbank:DB03323;kegg:C00208;kegg:D05373;pubmed:16332759;pubmed:17723085;pubmed:22094343;pubmed:22185612;pubmed:22246222;pubmed:22252265;pubmed:22411612;pubmed:22424089;pubmed:22451670;pubmed:22469630;pubmed:22529943;pubmed:22573161;pubmed:22669197;reactome:188986;reactome:868706;reaxys:1292747;seed:cpd00179;upa:UPC00208;wikipedia:Maltose
MNXM1676	L-selenomethionine	M_MNXM1676_c	C5H11NO2Se	196.106	0	bigg:selmeth;brenda:BG29103;chebi:27585;chebi:30021;chebi:30022;chebi:62621;hmdb:HMDB03966;kegg:C05335;kegg:D05816;metacyc:SELENOMETHIONINE;seed:cpd03163
MNXM168	adenine	M_MNXM168_c	C5H5N5	135.127	0	beilstein:608603;bigg:ade;biopath:Adenine;brenda:BG20886;cas:73-24-5;chebi:16708;drugbank:DB00173;gmelin:3903;hmdb:HMDB00034;kegg:C00147;metacyc:ADENINE;metacyc:ADENINE-RING;pdbechem:ADE;pubmed:17439666;pubmed:8070089;reactome:83951;reaxys:608603;seed:cpd00128;upa:UPC00147;wikipedia:Adenine
MNXM1688	UDP-N-acetyl-3-O-(1-carboxylatovinyl)-alpha-D-glucosamine	M_MNXM1688_c	C20H26N3O19P2	674.377	-3	bigg:uaccg;biopath:UDP-N-Acetyl-3-(1-carboxyvinyl)-D-glucosamine;brenda:BG10399;chebi:16435;chebi:57771;chebi:68483;chebi:68507;kegg:C04631;metacyc:UDP-ACETYL-CARBOXYVINYL-GLUCOSAMINE;seed:cpd02820
MNXM1692	(2-aminoethyl)phosphonic acid zwitterion	M_MNXM1692_c	C2H8NO3P	125.064	0	bigg:2ameph;brenda:BG15596;chebi:15573;chebi:57418;hmdb:HMDB11747;kegg:C03557;metacyc:CPD-1106;seed:cpd02233
MNXM1694	(2S,3R)-3-hydroxybutane-1,2,3-tricarboxylate	M_MNXM1694_c	C7H7O7	203.126	-3	bigg:micit;brenda:BG23990;chebi:15607;chebi:57429;hmdb:HMDB06471;kegg:C04593;metacyc:CPD-618;seed:cpd02799
MNXM1697	(R)-1-ammoniopropan-2-yl phosphate(1-)	M_MNXM1697_c	C3H9NO4P	154.082	-1	bigg:applp;brenda:BG17596;brenda:BG17597;chebi:19029;chebi:28293;chebi:28390;chebi:58563;kegg:C04122;kegg:C04126;metacyc:R-1-AMINOPROPAN-2-YL-PHOSPHATE;seed:cpd02547;seed:cpd02549
MNXM17	UDP	M_MNXM17_c	C9H11N2O12P2	401.137	-3	bigg:udp;biopath:Uridine-5-prime-diphosphate;brenda:BG27564;cas:58-98-0;chebi:17659;chebi:58223;hmdb:HMDB00295;kegg:C00015;metacyc:UDP;reactome:110096;reactome:158602;seed:cpd00014;upa:UPC00015
MNXM1706	2-isopropylmaleate(2-)	M_MNXM1706_c	C7H8O4	156.136	-2	bigg:2ippm;biopath:2-Isopropylmaleate;brenda:BG23950;chebi:17275;chebi:58085;hmdb:HMDB12241;kegg:C02631;metacyc:CPD-9451;seed:cpd01710;upa:UPC02631
MNXM1707	2-methoxy-6-(all-trans-octaprenyl)phenol	M_MNXM1707_c	C47H72O2	669.073	0	bigg:2omph;chebi:1235;kegg:C05812;metacyc:2-OCTAPRENYL-6-METHOXYPHENOL;pubmed:10419476;pubmed:8703953;seed:cpd03446
MNXM17108	D-glucurono-6,3-lactone	M_MNXM17108_c	C6H8O6	176.124	0	bigg:glac;biopath:D-Glucuronolactone;brenda:BG23662;cas:32449-92-6;chebi:18268;kegg:C02670;metacyc:D-GLUCURONOLACTONE;seed:cpd01735
MNXM17112	D-glycero-D-manno-heptose 1,7-bisphosphate	M_MNXM17112_c				brenda:BL283907
MNXM17114	D-glycero-D-manno-heptose 7-phosphate	M_MNXM17114_c	C7H13O10P	288.146	-2	brenda:BG87933;chebi:28723;chebi:59955;kegg:C19882;metacyc:D-ALPHABETA-D-HEPTOSE-7-PHOSPHATE
MNXM172	4-oxobutanoate	M_MNXM172_c	C4H5O3	101.081	-1	bigg:sucsal;biopath:Succinate_semialdehyde;brenda:BG19443;chebi:16265;chebi:26805;chebi:57706;hmdb:HMDB01259;kegg:C00232;lipidmaps:LMFA06000118;metacyc:SUCC-S-ALD;reactome:880046;seed:cpd00199;upa:UPC00232
MNXM1734	D-galactonate	M_MNXM1734_e;M_MNXM1734_c	C6H11O7	195.147	-1	bigg:galctn-D;brenda:BG22383;chebi:12931;chebi:16534;chebi:24149;hmdb:HMDB00565;kegg:C00880;metacyc:D-GALACTONATE;seed:cpd00653;upa:UPC00880
MNXM1745	imidazole-4-acetaldehyde	M_MNXM1745_c	C5H6N2O	110.114	0	bigg:im4act;biopath:Imidazole_acetaldehyde;brenda:BG20933;cas:645-14-7;chebi:27398;hmdb:HMDB03905;kegg:C05130;metacyc:IMIDAZOLE_ACETALDEHYDE;seed:cpd03052
MNXM1756	N(2)-(3-carboxylatopropionyl)-L-arginine(1-)	M_MNXM1756_c	C10H17N4O5	273.266	-1	bigg:sucarg;brenda:BG1606;chebi:17705;chebi:58241;kegg:C03296;metacyc:CPD-421;seed:cpd02103;upa:UPC03296
MNXM1757	N-(3-carboxylatopropanoyl)-L-glutamate(3-)	M_MNXM1757_c	C9H10NO7	244.178	-3	bigg:sucglu;brenda:BG37817;chebi:48957;chebi:58763;kegg:C05931;metacyc:N2-SUCCINYLGLUTAMATE;seed:cpd03525;upa:UPC05931
MNXM1763	N-succinyl-L-glutamic 5-semialdehyde(2-)	M_MNXM1763_c	C9H11NO6	229.187	-2	bigg:sucgsa;brenda:BG27543;chebi:27657;chebi:58520;hmdb:HMDB01180;kegg:C05932;metacyc:CPD-822;seed:cpd03526;upa:UPC05932
MNXM179	(S)-lactate	M_MNXM179_e;M_MNXM179_c	C3H5O3	89.07	-1	beilstein:4655977;bigg:lac-L;biopath:L-Lactate;brenda:BG82779;chebi:16651;chebi:422;gmelin:324523;hmdb:HMDB00190;kegg:C00186;metacyc:L-LACTATE;reactome:29708;seed:cpd00159;um-bbd:c0152;upa:UPC00186
MNXM1792	(Z)-but-2-ene-1,2,3-tricarboxylate	M_MNXM1792_c	C7H5O6	185.111	-3	bigg:2mcacn;brenda:BG25318;chebi:16717;chebi:57872;hmdb:HMDB06357;kegg:C04225;metacyc:CPD-1136;seed:cpd02597
MNXM1800	4-Carboxy-2-hydroxymuconate semialdehyde	M_MNXM1800_c	C7H4O6	184.103	-2	brenda:BG24991;chebi:18046;chebi:58358;kegg:C04484;metacyc:CPD-87;seed:cpd02734
MNXM1802	4-hydroxy-L-threonine	M_MNXM1802_c	C4H9NO4	135.119	0	bigg:4hthr;chebi:28330;chebi:60904;kegg:C06056;metacyc:CPD0-2189;metacyc:CPD0-2375;seed:cpd03608
MNXM181	catechol	M_MNXM181_c	C6H6O2	110.111	0	beilstein:471401;bigg:catechol;biopath:Pyrocatechol;brenda:BG36248;cas:120-80-9;chebi:18135;chebi:32402;chebi:50524;drugbank:DB02232;gmelin:2936;hmdb:HMDB00957;kegg:C00090;kegg:C01785;kegg:C15571;metacyc:CATECHOL;pdbechem:CAQ;pubmed:10651166;seed:cpd00077;seed:cpd01232;um-bbd:c0097;upa:UPC00090;wikipedia:Catechol
MNXM1816	chloroacetaldehyde	M_MNXM1816_c	C2H3ClO	78.498	0	beilstein:1071226;cas:107-20-0;chebi:27871;kegg:C06754;metacyc:CHLOROACETALDEHYDE;seed:cpd04134;um-bbd:c0003;upa:UPC06754
MNXM1819	D-glutamine	M_MNXM1819_c	C5H10N2O3	146.144	0	brenda:BG20288;chebi:17061;chebi:32672;chebi:32673;chebi:58000;hmdb:HMDB03423;kegg:C00819;metacyc:GLUTAMIDE;seed:cpd00610
MNXM182	D-mannopyranose	M_MNXM182_c	C6H12O6	180.156	0	beilstein:1423215;bigg:man;brenda:BG22341;cas:530-26-7;chebi:16024;chebi:4208;gmelin:83255;hmdb:HMDB00169;kegg:C00159;metacyc:MANNOSE;pubmed:11414367;pubmed:16154739;pubmed:17336832;pubmed:17439666;pubmed:19913595;pubmed:7504304;pubmed:7540499;pubmed:9488699;reactome:912281;reaxys:1423215;seed:cpd00138;wikipedia:Mannose
MNXM1829	GDP-6-deoxy-alpha-D-mannose	M_MNXM1829_c	C16H23N5O15P2	587.326	-2	brenda:BG7316;chebi:17661;chebi:58224;hmdb:HMDB01499;kegg:C03117;metacyc:CPD-353;seed:cpd01999
MNXM183	(6R)-5,10-methylenetetrahydrofolate	M_MNXM183_c	C20H21N7O6	455.424	-2	beilstein:5468618;bigg:mlthf;biopath:5,10-Methylenetetrahydrofolate;brenda:BG10127;brenda:BG36393;chebi:12071;chebi:15636;chebi:1989;chebi:20502;hmdb:HMDB01533;kegg:C00143;metacyc:METHYLENE-THF;seed:cpd00125;upa:UPC00143
MNXM18360	hexanoyl-[acyl-carrier protein]	M_MNXM18360_c	C20H36R2N3O9PS		0	brenda:BG92774
MNXM1837	L-selenocystathionine	M_MNXM1837_c	C7H14N2O4Se	269.157	0	bigg:selcyst;brenda:BG24379;chebi:26630;chebi:27760;chebi:62226;hmdb:HMDB06343;kegg:C05699;metacyc:CPD-13717;pubmed:20387001;seed:cpd03398
MNXM184	carboxyacetyl-[acyl-carrier protein]	M_MNXM184_c	C3H3O3SR			bigg:malACP;brenda:BG93827;chebi:17330;kegg:C01209;seed:cpd11492
MNXM186	D-xylulose 5-phosphate(2-)	M_MNXM186_c	C5H9O8P	228.094	-2	beilstein:5752091;bigg:xu5p-D;biopath:D-Xylulose_5-phosphate;brenda:BG29847;chebi:16332;chebi:57737;hmdb:HMDB00868;kegg:C00231;metacyc:XYLULOSE-5-PHOSPHATE;reactome:29790;seed:cpd00198;upa:UPC00231
MNXM188	anthranilate	M_MNXM188_c	C7H6NO2	136.128	-1	beilstein:3904977;bigg:anth;biopath:Anthranilate;brenda:BG36537;chebi:16567;chebi:30754;gmelin:131077;hmdb:HMDB01123;kegg:C00108;metacyc:ANTHRANILATE;reaxys:3904977;seed:cpd00093;um-bbd:c0345;upa:UPC00108
MNXM1880	1-pyrroline	M_MNXM1880_c	C4H8N	70.113	1	brenda:BG36601;chebi:19092;chebi:36781;hmdb:HMDB12497;kegg:C15668;metacyc:CPD-6124;seed:cpd11311
MNXM1886	2-octaprenylphenol	M_MNXM1886_c	C46H70O	639.047	0	bigg:2oph;chebi:40407;drugbank:DB03232;kegg:C05810;metacyc:2-OCTAPRENYLPHENOL;pdbechem:8PP;seed:cpd03444
MNXM189	D-glycerate	M_MNXM189_c	C3H5O4	105.069	-1	beilstein:6114954;bigg:glyc-R;biopath:D-Glycerate;brenda:BG17862;brenda:BG28971;chebi:16659;chebi:32398;chebi:33508;chebi:33871;chebi:71671;gmelin:1146853;hmdb:HMDB00139;hmdb:HMDB06372;kegg:C00258;metacyc:GLYCERATE;reaxys:6114954;seed:cpd00223;upa:UPC00258
MNXM18941	L-proline betaine	M_MNXM18941_c;M_MNXM18941_e	C7H13NO2	143.184	0	beilstein:3542403;cas:471-87-4;chebi:35280;chebi:44813;drugbank:DB04284;hmdb:HMDB04827;kegg:C10172;pdbechem:PBE;pubmed:22770225;reaxys:3542403;seed:cpd07061;upa:UPC10172
MNXM19	S-adenosyl-L-homocysteine	M_MNXM19_c	C14H20N6O5S	384.411	0	bigg:ahcys;biopath:S-Adenosyl-L-homocysteine;brenda:BG5433;chebi:16680;chebi:57856;chebi:67009;hmdb:HMDB00939;kegg:C00021;metacyc:ADENOSYL-HOMO-CYS;reactome:71285;seed:cpd00019;upa:UPC00021
MNXM190	(S)-methylmalonyl-CoA(5-)	M_MNXM190_c	C25H35N7O19P3S	862.567	-5	bigg:mmcoa-S;biopath:(S)-2-Methyl-3-oxopropanoyl-CoA;brenda:BG48324;chebi:15466;chebi:57327;hmdb:HMDB01269;hmdb:HMDB02310;kegg:C00683;reactome:71019;seed:cpd00519;upa:UPC00683
MNXM1903	6-methoxy-2-octaprenyl-1,4-benzoquinone	M_MNXM1903_c	C47H70O3	683.057	0	bigg:2ombz;chebi:28423;kegg:C05813;pubmed:4572721;seed:cpd03447
MNXM191	ubiquinol-8	M_MNXM191_c	C49H76O4	729.125	0	bigg:q8h2;brenda:BG79801;chebi:61682;metacyc:CPD-9956;reaxys:14244780;seed:cpd15561
MNXM1915	beta-D-ribosylnicotinate	M_MNXM1915_c	C11H13NO6	255.224	0	beilstein:4154357;bigg:nicrns;brenda:BG51015;chebi:27748;chebi:58527;hmdb:HMDB06809;kegg:C05841;metacyc:CPD-8259;seed:cpd03471
MNXM192	4-aminobutanoate	M_MNXM192_e;M_MNXM192_c	C4H9NO2	103.12	0	bigg:4abut;biopath:4-Aminobutanoate;brenda:BG19799;chebi:16865;chebi:30566;chebi:59888;gmelin:1041559;hmdb:HMDB00112;kegg:C00334;lipidmaps:LMFA01100039;metacyc:4-AMINO-BUTYRATE;reactome:916850;seed:cpd00281;upa:UPC00334
MNXM194	nicotinate beta-D-ribonucleotide	M_MNXM194_c	C11H12NO9P	333.188	-2	bigg:nicrnt;biopath:Nicotinic_acid_mononucleotide;brenda:BG2459;chebi:15763;chebi:57502;kegg:C01185;metacyc:NICOTINATE_NUCLEOTIDE;reactome:197220;seed:cpd00873;upa:UPC01185
MNXM1953	UDP-N-acetylmuramoyl-L-alaninate(3-)	M_MNXM1953_c	C23H33N4O20P2	747.47	-3	bigg:uama;brenda:BG12592;brenda:BG74764;chebi:16932;chebi:57953;kegg:C01212;metacyc:CPD0-1456;seed:cpd00890
MNXM1954	UDP-N-acetylmuramoyl-L-alanyl-D-glutamyl-6-carboxy-L-lysyl-D-alanyl-D-alanine	M_MNXM1954_c	C41H61N9O28P2	1189.914	-4	bigg:ugmda;chebi:18199;chebi:61386;kegg:C04882;metacyc:C1;seed:cpd02968
MNXM19542	N-(3-Oxododecanoyl)homoserine lactone	M_MNXM19542_c	C16H27NO4	297.39	0	seed:cpd08638
MNXM1955	undecaprenyldiphosphonato-N-acetylmuramoyl-L-alanyl-D-gamma-glutamyl-L-lysyl-D-alanyl-D-alanine	M_MNXM1955_c	C86H140N7O21P2	1670.014	-3	bigg:uaGgla;brenda:BG55915;chebi:37738;chebi:60032;kegg:C04851;metacyc:C4;seed:cpd02948
MNXM196	Fe(3+)	M_MNXM196_c;M_MNXM196_e	Fe	55.845	3	bigg:fe3;biopath:Fe3+;brenda:BG91982;brenda:BG92050;cas:20074-52-6;chebi:29034;gmelin:15986;hmdb:HMDB12943;kegg:C14819;metacyc:FE+3;pdbechem:FE;reactome:912516;reactome:917966;seed:cpd10516
MNXM1961	(5-hydroxyindol-3-yl)acetate	M_MNXM1961_c	C10H8NO3	190.175	-1	bigg:5hoxindoa;biopath:5-Hydroxyindoleacetate;chebi:27823;chebi:62622;hmdb:HMDB00763;kegg:C05635;metacyc:5-HYDROXYINDOLE_ACETATE;reactome:380593;reaxys:8630548;seed:cpd03346
MNXM197	(3S)-3-hydroxy-3-methylglutaryl-CoA(5-)	M_MNXM197_c	C27H39N7O20P3S	906.62	-5	bigg:hmgcoa;biopath:(S)-3-Hydroxy-3-methylglutaryl-CoA;brenda:BG48357;brenda:BG48364;brenda:BG99265;chebi:11814;chebi:15467;chebi:43074;hmdb:HMDB01375;kegg:C00356;lipidmaps:LMFA07050028;metacyc:3-HYDROXY-3-METHYL-GLUTARYL-COA;pdbechem:HMG;reactome:191374;seed:cpd00292;upa:UPC00356
MNXM198	alpha,alpha-trehalose	M_MNXM198_c	C12H22O11	342.296	0	beilstein:1292766;bigg:tre;brenda:BG39582;cas:99-20-7;chebi:16551;chebi:27082;chebi:39244;chebi:39245;gmelin:2145829;hmdb:HMDB00975;kegg:C01083;metacyc:ALPHABETA-TREHALOSE;metacyc:TREHALOSE;pdbechem:TRE;pubmed:17439666;reactome:189078;reactome:868614;reaxys:1292766;seed:cpd00794;upa:UPC01083;upa:UPX00056;wikipedia:Trehalose
MNXM199	L-valine zwitterion	M_MNXM199_c;M_MNXM199_e	C5H11NO2	117.146	0	bigg:val-L;biopath:L-Valine;brenda:BG20495;chebi:16414;chebi:30015;chebi:32851;chebi:32852;chebi:57762;gmelin:2826;hmdb:HMDB00883;kegg:C00183;kegg:C06267;metacyc:VAL;reactome:29702;seed:cpd00156;seed:cpd12858;upa:UPC00183
MNXM1994	6-hydroxyhexanoate	M_MNXM1994_c	C6H11O3	131.15	-1	beilstein:3661830;brenda:BG22255;cas:1191-25-9;chebi:17869;chebi:32383;hmdb:HMDB12843;kegg:C06103;lipidmaps:LMFA01050015;metacyc:CPD-102;pubmed:6630146;seed:cpd03641;um-bbd:c0013
MNXM2	H2O	M_MNXM2_e;M_MNXM2_c	H2O	18.015	0	beilstein:3587155;bigg:h2o;bigg:oh1;biopath:OH-;biopath:Oxygen_atom;biopath:Water;bnice:C7;brenda:BG89181;brenda:BG92002;brenda:BG92081;brenda:BG92137;cas:7732-18-5;chebi:15377;chebi:16234;chebi:29356;chebi:29374;chebi:29375;chebi:29412;chebi:33811;chebi:33813;chebi:35511;chebi:36385;chebi:41981;chebi:53442;gmelin:117;hmdb:HMDB01039;hmdb:HMDB02111;kegg:C00001;kegg:C01328;kegg:C18712;kegg:C18714;k…
MNXM20	2-oxoglutarate	M_MNXM20_c;M_MNXM20_e	C5H4O5	144.082	-2	beilstein:3664503;bigg:akg;biopath:2-Oxoglutarate;bnice:C12;brenda:BG21003;cas:64-15-3;chebi:16810;chebi:30915;chebi:30916;gmelin:602479;hmdb:HMDB00208;kegg:C00026;metacyc:2-KETOGLUTARATE;pubmed:11913971;pubmed:15612731;pubmed:17190852;pubmed:19376872;pubmed:21184277;pubmed:21196226;pubmed:21791173;reactome:29406;reaxys:3664503;seed:cpd00024;upa:UPC00026
MNXM2011	D-altronate	M_MNXM2011_c	C6H11O7	195.147	-1	beilstein:3906526;bigg:altrn;brenda:BG22389;chebi:17360;chebi:46644;kegg:C00817;metacyc:D-ALTRONATE;seed:cpd00608
MNXM2026	Palmitoyl-ACP (n-C16:0ACP)	M_MNXM2026_c	C27H51N2O8PRS		-1	bigg:palmACP;seed:cpd15277
MNXM204	3,4-dihydroxybenzoate	M_MNXM204_c	C7H5O4	153.112	-1	bigg:34dhbz;brenda:BG36431;chebi:36062;chebi:36241;drugbank:DB03946;hmdb:HMDB01856;kegg:C00230;metacyc:3-4-DIHYDROXYBENZOATE;reactome:175977;reaxys:4921766;seed:cpd00197;um-bbd:c0120;upa:UPC00230
MNXM205	dopamine	M_MNXM205_c	C8H12NO2	154.186	1	bigg:dopa;biopath:Dopamine;brenda:BG25686;chebi:18243;chebi:59905;gmelin:328863;hmdb:HMDB00073;kegg:C03758;metacyc:DOPAMINE;reactome:159362;reactome:351601;seed:cpd02357;upa:UPC03758
MNXM2053	(S)-3-aminoisobutyric acid zwitterion	M_MNXM2053_c	C4H9NO2	103.12	0	bigg:3aib;biopath:(S)-3-Aminoisobutyrate;brenda:BG19785;chebi:18188;chebi:33094;chebi:58655;hmdb:HMDB02166;kegg:C03284;lipidmaps:LMFA01100050;metacyc:CPD-466;seed:cpd02096
MNXM2063	1D-myo-inositol 4-phosphate(2-)	M_MNXM2063_c	C6H11O9P	258.12	-2	bigg:mi4p-D;biopath:1D-myo-Inositol_4-phosphate;chebi:18384;chebi:58469;hmdb:HMDB01313;kegg:C03546;metacyc:D-MYO-INOSITOL-4-PHOSPHATE;reactome:1629753;seed:cpd02230
MNXM207	nitrate	M_MNXM207_e;M_MNXM207_c	NO3	62.005	-1	beilstein:3587575;bigg:no3;biopath:Nitrate;brenda:BG28865;cas:14797-55-8;chebi:17632;chebi:48107;chebi:63038;chebi:63878;chebi:63882;gmelin:1574;hmdb:HMDB02878;kegg:C00244;metacyc:NITRATE;pdbechem:NO3;seed:cpd00209;upa:UPC00244;wikipedia:Nitrate
MNXM2083	4-acetamidobutanoate	M_MNXM2083_c	C6H10NO3	144.148	-1	bigg:4aabutn;brenda:BG21978;chebi:11951;chebi:17645;hmdb:HMDB03681;kegg:C02946;metacyc:CPD-35;pubmed:4156831;seed:cpd01889
MNXM2090	5-ammoniopentanamide	M_MNXM2090_c	C5H13N2O	117.17	1	bigg:5apentam;brenda:BG20612;chebi:18120;chebi:58382;hmdb:HMDB12176;kegg:C00990;metacyc:5-AMINOPENTANAMIDE;seed:cpd00729
MNXM21	acetyl-CoA(4-)	M_MNXM21_c	C23H34N7O17P3S	805.539	-4	beilstein:8468140;bigg:accoa;biopath:Acetyl-CoA;brenda:BG36329;chebi:15351;chebi:57288;hmdb:HMDB01206;kegg:C00024;lipidmaps:LMFA07050000;lipidmaps:LMFA07050029;metacyc:ACETYL-COA;reactome:76183;seed:cpd00022;upa:UPC00024
MNXM210	keto-phenylpyruvate	M_MNXM210_c	C9H7O3	163.15	-1	beilstein:3944391;bigg:phpyr;biopath:Phenylpyruvate;brenda:BG28296;brenda:BG89230;chebi:16815;chebi:18005;chebi:30851;chebi:32815;gmelin:847922;hmdb:HMDB00205;hmdb:HMDB12225;kegg:C00166;kegg:C02763;metacyc:ENOL-PHENYLPYRUVATE;metacyc:PHENYL-PYRUVATE;reactome:2160487;seed:cpd00143;upa:UPC00166
MNXM211	L-citrulline zwitterion	M_MNXM211_c	C6H13N3O3	175.186	0	bigg:citr-L;biopath:L-Citrulline;brenda:BG22426;brenda:BG22427;chebi:16349;chebi:18211;chebi:49007;chebi:57743;chebi:66922;hmdb:HMDB00904;kegg:C00327;kegg:D07707;metacyc:L-CITRULLINE;reactome:113567;seed:cpd00274;upa:UPC00327;wikipedia:Citrulline
MNXM212	adenosine	M_MNXM212_c	C10H13N5O4	267.241	0	beilstein:93029;bigg:adn;biopath:Adenosine;brenda:BG850;cas:58-61-7;chebi:16335;chebi:45327;drugbank:DB00640;gmelin:53385;hmdb:HMDB00050;kegg:C00212;kegg:C07195;kegg:D06298;metacyc:ADENOSINE;metacyc:CPD-13918;pdbechem:ADN;pubmed:11213237;pubmed:11820865;pubmed:11978011;pubmed:16183671;pubmed:16917093;pubmed:17190852;pubmed:18000974;pubmed:323854;reactome:83909;reaxys:93029;seed:cpd00182;seed:cpd0…
MNXM2125	L-allothreonine zwitterion	M_MNXM2125_c	C4H9NO3	119.119	0	bigg:athr-L;brenda:BG16510;brenda:BG19819;chebi:28718;chebi:58585;hmdb:HMDB04041;kegg:C05519;metacyc:L-ALLO-THREONINE;seed:cpd03282;upa:UPC05519
MNXM213	hypoxanthine	M_MNXM213_c	C5H4N4O	136.111	0	beilstein:5811;bigg:hxan;biopath:Hypoxanthine;brenda:BG20837;cas:68-94-0;chebi:17368;drugbank:DB04076;gmelin:464558;hmdb:HMDB00157;kegg:C00262;metacyc:HYPOXANTHINE;pdbechem:HPA;pubmed:14253484;pubmed:22735334;reactome:113599;reaxys:5811;seed:cpd00226;upa:UPC00262;wikipedia:Hypoxanthine
MNXM21385	Pseudomonas aeruginosa KDO2-lipidA	M_MNXM21385_c	C96H168N2O39P2	2036.299	0	seed:cpd17054
MNXM21386	Pseudomonas aeruginosa LPS core precursor 2 + KDO2-lipidA	M_MNXM21386_c	C110H194N2O51P2	2422.648	0	seed:cpd17059
MNXM214	crotonoyl-CoA(4-)	M_MNXM214_c	C25H36N7O17P3S	831.576	-4	bigg:b2coa;biopath:Crotonoyl-CoA;brenda:BG13534;brenda:BG88047;chebi:15473;chebi:36926;chebi:57332;chebi:58669;hmdb:HMDB02009;kegg:C00877;metacyc:CROTONYL-COA;reactome:71045;seed:cpd00650;upa:UPC00877
MNXM2149	perillyl aldehyde	M_MNXM2149_c	C10H14O	150.218	0	bigg:pylald;brenda:BG89193;cas:2111-75-3;chebi:15421;hmdb:HMDB03647;kegg:C02576;lipid:LMPR0102090010;lipidmaps:LMPR0102090010;metacyc:CPD-1084;seed:cpd01686;um-bbd:c0666
MNXM216	nicotinamide	M_MNXM216_c	C6H6N2O	122.125	0	beilstein:383619;bigg:ncam;biopath:Nicotinamide;brenda:BG23463;cas:98-92-0;chebi:17154;drugbank:DB02701;gmelin:3336;hmdb:HMDB01406;kegg:C00153;metacyc:NIACINAMIDE;pdbechem:NCA;pubmed:10884473;pubmed:11355130;pubmed:12014919;pubmed:12519385;pubmed:12782109;pubmed:12890690;pubmed:14729974;pubmed:14871431;pubmed:15497767;pubmed:15780941;pubmed:15995937;pubmed:16871361;pubmed:17021258;pubmed:17129213…
MNXM2160	(2-hydroxyphenyl)acetate	M_MNXM2160_c	C8H7O3	151.139	-1	bigg:2hyoxplac;brenda:BG26686;chebi:28478;chebi:62423;hmdb:HMDB00669;kegg:C05852;metacyc:CPD-11495;pubmed:12750;pubmed:5125336;pubmed:5475034;reaxys:3665522;seed:cpd03480
MNXM21648	S-2-hydroxymyristoyl-[acyl-carrier protein]	M_MNXM21648_c	C14H27O2X	227.363	0	seed:cpd17047
MNXM217	benzoate	M_MNXM217_c;M_MNXM217_e	C7H5O2	121.113	-1	beilstein:1862486;bigg:bz;brenda:BG24937;cas:766-76-7;chebi:16150;chebi:30746;gmelin:2945;hmdb:HMDB01870;kegg:C00180;kegg:C00539;metacyc:BENZOATE;reactome:159446;reaxys:1862486;seed:cpd00153;seed:cpd11694;um-bbd:c0121;upa:UPC00180
MNXM21715	semiquinone-8	M_MNXM21715_c	C49H75O4	728.117	0	seed:cpd17097
MNXM2174	dIDP	M_MNXM2174_c	C10H11N4O10P2	409.163	-3	bigg:didp;brenda:BG1008;chebi:28823;chebi:62286;hmdb:HMDB03536;kegg:C01344;metacyc:CPD0-2231;reactome:2509796;seed:cpd00976
MNXM21764	Siroheme	M_MNXM21764_c	C42H44FeN4O16	916.661	0	biopath:Siroheme
MNXM2179	2-deoxy-D-ribofuranose 5-phosphate(2-)	M_MNXM2179_c	C5H9O7P	212.095	-2	bigg:2dr5p;brenda:BG34541;chebi:55513;chebi:62877;kegg:C00673;metacyc:DEOXY-RIBOSE-5P;reaxys:4474219;seed:cpd00510;upa:UPC00673
MNXM218	ethanolamine	M_MNXM218_c	C2H8NO	62.091	1	bigg:etha;biopath:Ethanolamine;brenda:BG15562;chebi:16000;chebi:23981;chebi:57603;hmdb:HMDB00149;kegg:C00189;metacyc:ETHANOL-AMINE;reactome:1498751;seed:cpd00162;upa:UPC00189
MNXM2187	3-demethylubiquinol-8	M_MNXM2187_c	C48H74O4	715.099	0	bigg:2omhmbl;chebi:61705;metacyc:OCTAPRENYL-METHYL-OH-METHOXY-BENZQ;seed:cpd15360
MNXM219	allysine zwitterion	M_MNXM219_c	C6H11NO3	145.156	0	bigg:L2aadp6sa;biopath:L-2-Aminoadipate_6-semialdehyde;brenda:BG21986;brenda:BG30768;chebi:17027;chebi:17917;chebi:57988;chebi:58321;hmdb:HMDB01263;kegg:C04076;metacyc:ALLYSINE;reactome:113556;seed:cpd02522;upa:UPC04076
MNXM2195	4-hydroxy-3-octaprenylbenzoate	M_MNXM2195_c	C47H69O3	682.049	-1	bigg:3ophb;chebi:1617;chebi:50116;kegg:C05809;metacyc:3-OCTAPRENYL-4-HYDROXYBENZOATE;seed:cpd03443
MNXM22	hydrogen peroxide	M_MNXM22_c	H2O2	34.015	0	beilstein:3587191;bigg:h2o2;biopath:Hydrogen_peroxide;brenda:BG28703;cas:7722-84-1;chebi:16240;chebi:29192;chebi:44785;gmelin:509;hmdb:HMDB03125;kegg:C00027;kegg:C17732;kegg:C18566;metacyc:HYDROGEN-PEROXIDE;molbase:932;pdbechem:PEO;reactome:113575;seed:cpd00025;seed:cpd17832;upa:UPC00027
MNXM220	CDP	M_MNXM220_c	C9H12N3O11P2	400.153	-3	bigg:cdp;biopath:Cytidine-5-prime-diphosphate;brenda:BG27664;cas:63-38-7;chebi:17239;chebi:58069;hmdb:HMDB01546;kegg:C00112;metacyc:CDP;reactome:110094;seed:cpd00096;upa:UPC00112
MNXM22107	trans,trans-2,3,4,5-tetradehydroacyl-CoA (C8)	M_MNXM22107_c	C29H42N7O17P3S	885.667	0	seed:cpd17091
MNXM22110	Trans-2,3-didehydroacyl-CoA (C10)	M_MNXM22110_c	C31H48N7O17P3S	915.736	0	seed:cpd17089
MNXM22111	Trans-2,3-didehydroacyl-CoA (C8)	M_MNXM22111_c	C29H44N7O17P3S	887.683	0	seed:cpd17090
MNXM2212	ammonioacetaldehyde	M_MNXM2212_c	C2H6NO	60.075	1	bigg:aacald;brenda:BG15486;chebi:17628;chebi:58213;kegg:C06735;metacyc:CPD-1772;seed:cpd04122;upa:UPC06735
MNXM2214	apo-[acyl-carrier protein]	M_MNXM2214_c				bigg:apoACP;chebi:16139;kegg:C03688;metacyc:apo-ACP;seed:cpd12370
MNXM222	glycolate	M_MNXM222_c	C2H3O3	75.043	-1	bigg:glyclt;biopath:Glycolate;brenda:BG15456;cas:666-14-8;chebi:17497;chebi:29805;drugbank:DB03085;hmdb:HMDB00115;kegg:C00160;metacyc:GLYCOLLATE;pubmed:17190852;pubmed:22093610;pubmed:22207577;pubmed:22268146;pubmed:22327578;pubmed:22394389;pubmed:22446032;reactome:389822;reaxys:3903689;seed:cpd00139;um-bbd:c0008;upa:UPC00160
MNXM223	menaquinol-8	M_MNXM223_c	C51H74O2	719.132	0	bigg:mqn8;chebi:61684;metacyc:REDUCED-MENAQUINONE;seed:cpd15500
MNXM2233	GDP-D-mannuronate	M_MNXM2233_c	C16H20N5O17P2	616.301	-3	brenda:BG36256;chebi:17466;chebi:21161;kegg:C00976;metacyc:CPD-1828;seed:cpd00719;upa:UPC00976
MNXM224	myristoyl-CoA(4-)	M_MNXM224_c	C35H58N7O17P3S	973.858	-4	bigg:tdcoa;biopath:Myristyl-CoA;brenda:BG16979;brenda:BG16981;chebi:15532;chebi:57385;hmdb:HMDB01521;kegg:C02593;lipidmaps:LMFA07050008;metacyc:TETRADECANOYL-COA;reactome:184174;seed:cpd01695
MNXM2246	L-methionine S-oxide	M_MNXM2246_c	C5H11NO3S	165.211	0	beilstein:1723794;bigg:metsox-S-L;biopath:L-Methioninesulfoxide;brenda:BG36215;cas:3226-65-1;chebi:17016;chebi:49033;chebi:49034;hmdb:HMDB02005;kegg:C02989;metacyc:L-Methionine-sulfoxides;seed:cpd01914;seed:cpd15498
MNXM2264	N-acetylmuramoyl-L-alanyl-D-glutamyl-meso-2,6-diaminopimelyl-D-alanyl-D-alanine-diphosphoundecaprenol	M_MNXM2264_c	C87H139N7O23P2	1713.015	-4	bigg:uagmda;chebi:61387;chebi:61543;kegg:C05897;metacyc:C5;seed:cpd03494
MNXM2297	(3R)-beta-leucine zwitterion	M_MNXM2297_c	C6H13NO2	131.173	0	brenda:BG85260;chebi:15604;chebi:57428;hmdb:HMDB03640;kegg:C02486;metacyc:CPD-2041;seed:cpd01634
MNXM23	pyruvate	M_MNXM23_e;M_MNXM23_c	C3H3O3	87.054	-1	beilstein:3587721;bigg:pyr;biopath:Pyruvate;bnice:C14;brenda:BG17694;cas:57-60-3;chebi:15361;chebi:32816;gmelin:2502;hmdb:HMDB00243;kegg:C00022;lipidmaps:LMFA01060077;metacyc:PYRUVATE;pubmed:17190852;pubmed:21603897;pubmed:21823181;pubmed:21854850;pubmed:22006570;pubmed:22016370;pubmed:22215378;pubmed:22311625;pubmed:22451307;pubmed:22458763;reactome:29398;reaxys:3587721;seed:cpd00020;um-bbd:c015…
MNXM231	L-isoleucine zwitterion	M_MNXM231_c;M_MNXM231_e	C6H13NO2	131.173	0	bigg:ile-L;biopath:L-Isoleucine;brenda:BG22459;chebi:17191;chebi:32604;chebi:32605;chebi:58045;hmdb:HMDB00172;kegg:C00407;lipidmaps:LMFA01100047;metacyc:ILE;reactome:113537;reactome:30102;seed:cpd00322;upa:UPC00407
MNXM2318	2-chloroethanol	M_MNXM2318_c	C2H5ClO	80.514	0	beilstein:878139;brenda:BG15474;cas:107-07-3;chebi:28200;gmelin:25389;kegg:C06753;metacyc:2-CHLOROETHANOL;seed:cpd04133;um-bbd:c0005;upa:UPC06753
MNXM232	Ubiquinone-8	M_MNXM232_c	C49H74O4	727.109	0	bigg:q8;brenda:BG18990;cas:1339-63-5;chebi:61683;kegg:C17569;lipidmaps:LMPR02010005;metacyc:UBIQUINONE-8;seed:cpd15560
MNXM2323	1-deoxy-L-glycero-tetrulose 4-phosphate	M_MNXM2323_c	C4H7O6P	182.069	-2	bigg:db4p;brenda:BG19868;chebi:50606;kegg:C15556;metacyc:DIHYDROXY-BUTANONE-P;pubchem:21983291;seed:cpd11225;upa:UPC15556
MNXM2328	3-[hydroxy(oxido)phosphoranyl]pyruvate(2-)	M_MNXM2328_c	C3H3O5P	150.027	-2	brenda:BG17777;chebi:18007;chebi:58348;kegg:C06368;metacyc:3-HYDROHYDROXYPHOSPHORYLPYRUVATE;seed:cpd03804
MNXM233	butanoyl-CoA	M_MNXM233_c	C25H38N7O17P3S	833.592	-4	bigg:btcoa;biopath:Butanoyl-CoA;brenda:BG71589;chebi:15517;chebi:22954;chebi:57371;hmdb:HMDB01088;kegg:C00136;metacyc:BUTYRYL-COA;reactome:77318;seed:cpd00120
MNXM234	dUMP	M_MNXM234_c	C9H11N2O8P	306.166	-2	beilstein:4011255;bigg:dump;biopath:2-prime-Deoxyuridine-5-prime-phosphate;brenda:BG27436;chebi:17622;chebi:246422;gmelin:338416;hmdb:HMDB01409;kegg:C00365;metacyc:DUMP;reactome:109382;seed:cpd00299;upa:UPC00365
MNXM235	orotate	M_MNXM235_c	C5H3N2O4	155.088	-1	beilstein:3651747;bigg:orot;biopath:Orotate;brenda:BG20827;cas:73-97-2;chebi:16742;chebi:30839;gmelin:464718;hmdb:HMDB00226;kegg:C00295;kegg:D07692;kegg:D08298;metacyc:OROTATE;reactome:76632;seed:cpd00247;upa:UPC00295
MNXM2351	biotinyl-5'-AMP	M_MNXM2351_c	C20H27N7O9PS	572.509	-1	bigg:btamp;brenda:BG10349;chebi:3110;chebi:62414;hmdb:HMDB04220;kegg:C05921;metacyc:BIO-5-AMP;seed:cpd03517
MNXM237	10-formyltetrahydrofolate(2-)	M_MNXM237_c	C20H21N7O7	471.423	-2	bigg:10fthf;biopath:10-Formyl-5,6,7,8-tetrahydrofolate;brenda:BG36253;chebi:15637;chebi:57454;hmdb:HMDB00972;kegg:C00234;metacyc:10-FORMYL-THF;reactome:419151;seed:cpd00201;upa:UPC00234
MNXM238	3-methyl-2-oxobutanoate	M_MNXM238_c	C5H7O3	115.107	-1	bigg:3mob;biopath:3-Methyl-2-oxobutanoate;brenda:BG36337;chebi:11851;chebi:16530;hmdb:HMDB00019;kegg:C00141;lipidmaps:LMFA01020274;metacyc:2-KETO-ISOVALERATE;reaxys:3661467;seed:cpd00123;upa:UPC00141
MNXM2403	N-acetyl-D-mannosamine	M_MNXM2403_c	C8H15NO6	221.208	0	cas:3615-17-6;chebi:17122;chebi:17411;hmdb:HMDB11744;reactome:1678743
MNXM2414	perillate	M_MNXM2414_c	C10H13O2	165.209	-1	bigg:peracd;chebi:36999;chebi:62641;hmdb:HMDB04586;kegg:C11924;lipidmaps:LMPR0102090041;metacyc:CPD-12443;seed:cpd08721
MNXM2422	propynoate	M_MNXM2422_c	C3HO2	69.039	-1	beilstein:3903650;brenda:BG48677;chebi:15364;chebi:33199;gmelin:323514;hmdb:HMDB06804;kegg:C00804;metacyc:CPD-661;reaxys:3903650;seed:cpd00598
MNXM2428	S-sulfo-L-cysteine	M_MNXM2428_c	C3H6NO5S2	200.213	-1	bigg:scys-L;chebi:27891;chebi:62225;hmdb:HMDB00731;kegg:C05824;metacyc:SULFO-CYSTEINE;seed:cpd03456
MNXM243	3',5'-cyclic AMP(1-)	M_MNXM243_c	C10H11N5O6P	328.198	-1	bigg:camp;biopath:Adenosine-3-prime,5-prime-monophosphate_(cyclic);brenda:BG664;chebi:17489;chebi:58165;hmdb:HMDB00058;kegg:C00575;metacyc:CAMP;pubmed:7870041;pubmed:7870042;reactome:30389;reaxys:3720459;seed:cpd00446;upa:UPC00575
MNXM244	3-oxopropanoate	M_MNXM244_c	C3H3O3	87.054	-1	bigg:msa;biopath:3-Oxopropanoate;bnice:C38;brenda:BG17697;chebi:17960;chebi:33190;gmelin:1997238;hmdb:HMDB11111;kegg:C00222;kegg:C12069;metacyc:CPD-1135;metacyc:MALONATE-S-ALD;reactome:909783;seed:cpd00191;seed:cpd08857;um-bbd:c0287;upa:UPC00222
MNXM2440	Ubiquinone-9	M_MNXM2440_c	C54H82O4	795.226	0	brenda:BG20080;chebi:18160;hmdb:HMDB06707;kegg:C01967;lipidmaps:LMPR02010004;metacyc:UBIQUINONE-9;seed:cpd01351
MNXM245	L-glutamic 5-semialdehyde zwitterion	M_MNXM245_c	C5H9NO3	131.13	0	bigg:glu5sa;biopath:L-Glutamate_5-semialdehyde;brenda:BG21312;chebi:17232;chebi:58066;hmdb:HMDB02104;kegg:C01165;metacyc:L-GLUTAMATE_GAMMA-SEMIALDEHYDE;reactome:31339;seed:cpd00858;upa:UPC01165
MNXM247	L-prolyl-tRNA(Pro)	M_MNXM247_c	RC5H8NO			bigg:protrna;brenda:BG93153;chebi:29154;kegg:C02702;metacyc:Charged-PRO-tRNAs;reactome:379745;reactome:379746;seed:cpd12164
MNXM2489	4-hydroxy-L-glutamate(1-)	M_MNXM2489_c	C5H8NO5	162.121	-1	bigg:e4hglu;biopath:L-erythro-4-Hydroxyglutamate;brenda:BG91969;chebi:16338;chebi:21285;chebi:32811;chebi:32812;chebi:6331;hmdb:HMDB02273;kegg:C03079;kegg:C05947;metacyc:L-ERYTHRO-4-HYDROXY-GLUTAMATE;seed:cpd01974
MNXM25	succinate(2-)	M_MNXM25_c;M_MNXM25_e	C4H4O4	116.072	-2	beilstein:1863859;bigg:succ;biopath:Succinate;brenda:BG19270;cas:56-14-4;chebi:15741;chebi:30031;chebi:30779;gmelin:240255;hmdb:HMDB00254;kegg:C00042;lipidmaps:LMFA01170043;metacyc:SUC;pubmed:17190852;reactome:113536;reactome:433123;reaxys:1863859;seed:cpd00036;um-bbd:c0312;upa:UPC00042
MNXM252	(S)-dihydroorotate	M_MNXM252_c	C5H5N2O4	157.104	-1	bigg:dhor-S;biopath:(S)-4,5-Dihydroorotate;brenda:BG20954;brenda:BG20956;chebi:17025;chebi:30864;chebi:30865;chebi:30866;chebi:30867;gmelin:1484350;hmdb:HMDB00528;hmdb:HMDB03349;kegg:C00337;metacyc:DI-H-OROTATE;reactome:76630;seed:cpd00282;upa:UPC00337
MNXM2521	dTDP-4-dehydro-6-deoxy-L-mannose(2-)	M_MNXM2521_c	C16H22N2O15P2	544.298	-2	bigg:dtdp4d6dm;biopath:dTDP-4-Dehydro-L-rhamnose;brenda:BG32828;chebi:15744;chebi:45868;chebi:57494;chebi:62830;kegg:C00688;metacyc:DTDP-DEOH-DEOXY-MANNOSE;seed:cpd00522
MNXM2525	glutaredoxin disulfide	M_MNXM2525_c				chebi:48466;kegg:C07293
MNXM253	D-erythro-7,8-dihydrobiopterin	M_MNXM253_c	C9H13N5O3	239.231	0	bigg:dhbpt;biopath:7,8-Dihydrobiopterin;brenda:BG89538;chebi:15375;chebi:15643;chebi:20680;drugbank:DB04400;kegg:C00268;reactome:1497857;reactome:71129;seed:cpd00231;upa:UPC00268
MNXM257	dTMP	M_MNXM257_c	C10H13N2O8P	320.193	-2	beilstein:3916216;bigg:dtmp;brenda:BG1170;chebi:15245;chebi:17013;chebi:26999;chebi:46960;hmdb:HMDB01227;kegg:C00364;metacyc:TMP;reactome:109366;seed:cpd00298;upa:UPC00364
MNXM2575	(3R)-3-Hydroxydecanoyl-[acyl-carrier protein]	M_MNXM2575_c	C10H19O2SR			bigg:3hdecACP;kegg:C04619;pubchem:7209;seed:cpd11482
MNXM2576	(3R)-3-Hydroxypalmitoyl-[acyl-carrier protein]	M_MNXM2576_c	C16H31O2SR			bigg:3hpalmACP;kegg:C04633;pubchem:7222;seed:cpd11481
MNXM258	D-erythrose 4-phosphate(2-)	M_MNXM258_c	C4H7O7P	198.068	-2	beilstein:9129751;bigg:e4p;biopath:D-Erythrose_4-phosphate;brenda:BG59851;brenda:BG91980;chebi:16897;chebi:27508;chebi:48153;hmdb:HMDB01321;kegg:C00279;kegg:C03109;metacyc:ERYTHROSE-4P;reactome:29878;seed:cpd00236;seed:cpd01994;upa:UPC00279
MNXM2588	1-carboxylatovinyl carboxylatophosphonate(3-)	M_MNXM2588_c	C4H2O7P	193.028	-3	brenda:BG19338;chebi:17056;chebi:57999;kegg:C06367;metacyc:1-CARBOXYVINYL-CARBOXYPHOSPHONATE;seed:cpd03803
MNXM259	guanine	M_MNXM259_c	C5H5N5O	151.126	0	beilstein:147911;bigg:gua;biopath:Guanine;brenda:BG20891;cas:73-40-5;chebi:16235;drugbank:DB02377;gmelin:431879;hmdb:HMDB00132;kegg:C00242;metacyc:GUANINE;pdbechem:GUN;pubmed:22770225;pubmed:8070089;reactome:83956;reaxys:147911;seed:cpd00207;upa:UPC00242;wikipedia:Guanine
MNXM26	acetate	M_MNXM26_c;M_MNXM26_e	C2H3O2	59.044	-1	beilstein:1901470;bigg:ac;biopath:Acetate;brenda:BG15447;cas:71-50-1;chebi:15366;chebi:30089;chebi:32029;chebi:32138;chebi:32954;chebi:3310;chebi:59199;chebi:62947;chebi:62964;chebi:62984;chebi:63045;chebi:63078;chebi:63879;drugbank:DB03166;gmelin:1379;hmdb:HMDB00042;kegg:C00033;lipidmaps:LMFA01010000;lipidmaps:LMFA01010002;metacyc:ACET;pdbechem:ACT;pubmed:17190852;pubmed:22211106;pubmed:22371380…
MNXM261	3-phosphonato-D-glyceroyl phosphate(4-)	M_MNXM261_c	C3H4O10P2	262.005	-4	bigg:13dpg;biopath:1,3-Diphospho-D-glycerate;brenda:BG18032;brenda:BG87317;chebi:16001;chebi:57604;hmdb:HMDB01270;kegg:C00236;metacyc:DPG;reactome:29800;seed:cpd00203;upa:UPC00236
MNXM2621	5-hydroxy-L-kynurenine	M_MNXM2621_c	C10H12N2O4	224.213	0	bigg:5hxkyn;brenda:BG616;brenda:BG84422;chebi:2076;chebi:36408;chebi:62624;hmdb:HMDB12819;kegg:C05651;seed:cpd03362
MNXM263	2-oxoadipate(2-)	M_MNXM263_c	C6H6O5	158.109	-2	bigg:2oxoadp;biopath:2-Oxoadipate;brenda:BG23647;chebi:15753;chebi:57499;hmdb:HMDB00225;kegg:C00322;lipidmaps:LMFA01170121;metacyc:2K-ADIPATE;reactome:70951;seed:cpd00269;upa:UPC00322
MNXM2644	3-Butyn-1-al	M_MNXM2644_c	C4H4O	68.074	0	chebi:28180;hmdb:HMDB06853;kegg:C06145;seed:cpd03664
MNXM2645	Butyryl-[acp]	M_MNXM2645_c	C4H7OSR			bigg:butACP;brenda:BG92684;kegg:C05745;pubchem:8040;seed:cpd11464
MNXM266	dCMP(2-)	M_MNXM266_c	C9H12N3O7P	305.181	-2	beilstein:4271949;bigg:dcmp;biopath:2-prime-Deoxycytidine-5-prime-phosphate;brenda:BG27589;brenda:BG27590;chebi:15918;chebi:57566;gmelin:538196;hmdb:HMDB01202;kegg:C00239;metacyc:DCMP;reactome:109378;reactome:500009;reactome:500062;reactome:500347;reactome:500823;reactome:500828;seed:cpd00206
MNXM268	L-2-aminoadipate	M_MNXM268_c	C6H10NO4	160.148	-1	bigg:L2aadp;biopath:L-2-Aminoadipate;brenda:BG22033;brenda:BL293336;chebi:17082;chebi:37023;chebi:58672;kegg:C00956;metacyc:CPD-468;reactome:508531;seed:cpd00705;upa:UPC00956
MNXM2687	L-4-hydroxyglutamate semialdehyde	M_MNXM2687_c	C5H9NO4	147.129	0	bigg:4hglusa;biopath:L-4-Hydroxyglutamate_semialdehyde;chebi:27809;chebi:62637;hmdb:HMDB06556;kegg:C05938;metacyc:L-4-HYDROXYGLUTAMATE_SEMIALDEHYDE;seed:cpd03530
MNXM270	riboflavin	M_MNXM270_c	C17H20N4O6	376.364	0	beilstein:97831;bigg:ribflv;brenda:BG7793;cas:83-88-5;chebi:17015;chebi:57986;drugbank:DB00140;hmdb:HMDB00244;kegg:C00255;metacyc:RIBOFLAVIN;patent:US2807611;patent:US2876169;pdbechem:RBF;pubmed:22770225;reactome:196931;reaxys:97831;seed:cpd00220;upa:UPC00255;wikipedia:Riboflavin
MNXM271	sedoheptulose 7-phosphate(2-)	M_MNXM271_c	C7H13O10P	288.146	-2	beilstein:5106241;bigg:s7p;biopath:D-Sedoheptulose_7-phosphate;brenda:BG24563;chebi:15721;chebi:57483;kegg:C05382;metacyc:D-SEDOHEPTULOSE-7-P;reactome:29882;seed:cpd00238;upa:UPC05382
MNXM2716	prop-2-ynal	M_MNXM2716_c	C3H2O	54.047	0	beilstein:1098318;cas:624-67-9;chebi:27976;hmdb:HMDB06803;kegg:C05985;seed:cpd03562
MNXM2737	trans-Dec-2-enoyl-[acp]	M_MNXM2737_c	C10H17OSR			bigg:tdec2eACP;kegg:C05754;pubchem:8049;seed:cpd11475
MNXM274	nicotinate	M_MNXM274_c	C6H4NO2	122.101	-1	beilstein:3539722;bigg:nac;biopath:Nicotinate;brenda:BG36382;chebi:15940;chebi:32544;gmelin:327384;hmdb:HMDB01488;kegg:C00253;metacyc:NIACINE;pubmed:17190852;pubmed:21742010;pubmed:21953179;reactome:197230;reaxys:3539722;seed:cpd00218;upa:UPC00253
MNXM275	2-phospho-D-glycerate	M_MNXM275_c	C3H4O7P	183.033	-3	bigg:2pg;biopath:2-Phospho-D-glycerate;brenda:BG17975;brenda:BG17976;chebi:17835;chebi:24344;chebi:58289;hmdb:HMDB00362;hmdb:HMDB03391;kegg:C00631;metacyc:2-PG;reactome:30485;seed:cpd00482;upa:UPC00631
MNXM2757	(R,R)-butane-2,3-diol	M_MNXM2757_e;M_MNXM2757_c	C4H10O2	90.121	0	beilstein:1718901;biopath:(R,R)-Butane-2,3-diol;brenda:BG19079;cas:24347-58-8;chebi:16982;drugbank:DB02418;gmelin:141781;kegg:C03044;metacyc:BUTANEDIOL;pdbechem:BU3;seed:cpd01947;upa:UPC03044
MNXM276	4-methylthio-2-oxobutanoate	M_MNXM276_c	C5H7O3S	147.172	-1	beilstein:3662236;bigg:2kmb;brenda:BG21190;chebi:16723;chebi:33574;hmdb:HMDB01553;kegg:C01180;lipidmaps:LMFA01060170;metacyc:CPD-479;pubmed:10074065;pubmed:15280032;reactome:1237122;seed:cpd00869;upa:UPC01180
MNXM2782	3-(methylthio)propionate	M_MNXM2782_c	C4H7O2S	119.162	-1	beilstein:7125938;brenda:BG77142;chebi:1438;chebi:49016;hmdb:HMDB01527;kegg:C08276;lipidmaps:LMFA01130006;metacyc:CPD-7672;pubmed:2505673;pubmed:3589145;seed:cpd05191
MNXM279	L-dopa zwitterion	M_MNXM279_c	C9H11NO4	197.188	0	bigg:34dhphe;biopath:L-Dihydroxyphenylalanine;brenda:BG27226;chebi:15765;chebi:49168;chebi:49169;chebi:57504;chebi:67012;gmelin:487331;hmdb:HMDB00181;hmdb:HMDB00609;kegg:C00355;metacyc:L-DIHYDROXY-PHENYLALANINE;reactome:209849;seed:cpd00291;upa:UPC00355
MNXM28	Met-tRNA(Met)	M_MNXM28_c				bigg:mettrna;chebi:16635;kegg:C02430;metacyc:Charged-MET-tRNAs;reactome:379780;reactome:379794;seed:cpd12105
MNXM280	acetyl phosphate(2-)	M_MNXM280_c	C2H3O5P	138.016	-2	beilstein:3589395;bigg:actp;biopath:Acetyl_phosphate;brenda:BG15501;cas:19926-71-7;chebi:13711;chebi:15350;chebi:22191;gmelin:325632;hmdb:HMDB01494;kegg:C00227;metacyc:ACETYL-P;seed:cpd00196;um-bbd:c0049;upa:UPC00227
MNXM281	dihydrofolate(2-)	M_MNXM281_c	C19H19N7O6	441.397	-2	bigg:dhf;biopath:7,8-Dihydrofolate;brenda:BG9244;chebi:15633;chebi:23743;chebi:57451;chebi:67014;hmdb:HMDB01056;kegg:C00415;metacyc:DIHYDROFOLATE;reactome:73604;seed:cpd00330;upa:UPC00415
MNXM282	taurine	M_MNXM282_c;M_MNXM282_e	C2H7NO3S	125.147	0	bigg:taur;biopath:Taurine;brenda:BG15566;chebi:15891;chebi:32970;chebi:507393;hmdb:HMDB00251;kegg:C00245;metacyc:TAURINE;pubmed:17765547;reactome:159420;seed:cpd00210;upa:UPC00245
MNXM285	(R)-lactate	M_MNXM285_c	C3H5O3	89.07	-1	beilstein:4655978;bigg:lac-D;biopath:D-Lactate;brenda:BG17849;chebi:16004;chebi:42111;gmelin:362716;hmdb:HMDB01311;kegg:C00256;metacyc:D-LACTATE;reaxys:4655978;seed:cpd00221;upa:UPC00256
MNXM286	dATP	M_MNXM286_c	C10H12N5O12P3	487.15	-4	bigg:datp;biopath:2-prime-Deoxyadenosine-5-prime-triphosphate;brenda:BG1369;chebi:16284;chebi:495505;chebi:61404;hmdb:HMDB01532;kegg:C00131;metacyc:DATP;reactome:29604;reaxys:5788808;seed:cpd00115
MNXM287	adenosine 5'-phosphosulfate	M_MNXM287_c	C10H12N5O10PS	425.269	-2	bigg:aps;biopath:Adenylylsulfate;brenda:BG1024;chebi:17709;chebi:58243;hmdb:HMDB01003;kegg:C00224;metacyc:APS;reactome:174370;seed:cpd00193;upa:UPC00224
MNXM288	uridine	M_MNXM288_c	C9H12N2O6	244.201	0	beilstein:754904;bigg:uri;biopath:Uridine;brenda:BG27316;cas:58-96-8;chebi:16704;drugbank:DB02745;gmelin:397474;hmdb:HMDB00296;kegg:C00299;kegg:C16745;metacyc:URIDINE;pdbechem:URI;pubmed:12084455;pubmed:15621516;pubmed:16839635;pubmed:17190852;pubmed:22392515;pubmed:22770225;reaxys:754904;seed:cpd00249;seed:cpd16545;upa:UPC00299;wikipedia:Uridine
MNXM289	betaine	M_MNXM289_c;M_MNXM289_e	C5H11NO2	117.146	0	beilstein:3537113;bigg:glyb;biopath:Betaine;brenda:BG65234;cas:107-43-7;chebi:17750;chebi:41139;gmelin:26434;hmdb:HMDB00043;kegg:C00719;metacyc:BETAINE;pubmed:16197300;pubmed:18326594;pubmed:20346934;pubmed:20446114;pubmed:20642826;pubmed:22770225;reactome:352015;reaxys:3537113;seed:cpd00540;upa:UPC00719;wikipedia:Trimethylglycine
MNXM29	glycine	M_MNXM29_c;M_MNXM29_e	C2H5NO2	75.067	0	bigg:gly;biopath:Glycine;brenda:BG15491;chebi:15428;chebi:29947;chebi:32507;chebi:32508;chebi:57305;gmelin:1807;hmdb:HMDB00123;kegg:C00037;metacyc:GLY;reactome:193446;seed:cpd00033;upa:UPC00037
MNXM2931	3,4-dihydroxyphenylethyleneglycol	M_MNXM2931_c	C8H10O4	170.163	0	bigg:34dhoxpeg;cas:3343-19-9;chebi:1387;hmdb:HMDB00318;kegg:C05576;metacyc:CPD-11878;pubmed:11479664;pubmed:16218695;pubmed:16819902;pubmed:22770225;pubmed:2468969;pubmed:2645784;pubmed:2907005;pubmed:3161030;pubmed:4091997;pubmed:6146669;pubmed:6497782;pubmed:6671452;pubmed:6875564;pubmed:7176821;reaxys:2210995;seed:cpd03306
MNXM2995	cobalt-precorrin-8X	M_MNXM2995_c	C45H52CoN4O14	931.846	-6	bigg:copre8;chebi:70792;kegg:C11545;pubmed:12429089;pubmed:16198574;pubmed:16936030;seed:cpd08375;upa:UPC11545
MNXM3	ATP	M_MNXM3_c	C10H12N5O13P3	503.149	-4	beilstein:3581767;bigg:atp;biopath:Adenosine-5-prime-triphosphate;bnice:C10;brenda:BG1395;chebi:15422;chebi:30616;chebi:57299;gmelin:342798;hmdb:HMDB00538;kegg:C00002;metacyc:ATP;reactome:113592;seed:cpd00002;upa:UPC00002
MNXM30	GDP(2-)	M_MNXM30_c	C10H13N5O11P2	441.185	-2	bigg:gdp;biopath:Guanosine-5-prime-diphosphate;brenda:BG36200;chebi:17552;chebi:58189;chebi:65180;hmdb:HMDB01201;kegg:C00035;metacyc:GDP;reactome:113525;reactome:29420;reactome:482627;reactome:482803;reactome:500077;seed:cpd00031;upa:UPC00035
MNXM300	sarcosine	M_MNXM300_c	C3H7NO2	89.093	0	bigg:sarcs;biopath:Sarcosine;brenda:BG17915;chebi:15611;chebi:46842;chebi:46915;chebi:57433;gmelin:323777;hmdb:HMDB00271;kegg:C00213;metacyc:SARCOSINE;seed:cpd00183;upa:UPC00213
MNXM301	(S)-1-pyrroline-5-carboxylate	M_MNXM301_c	C5H6NO2	112.107	-1	bigg:1pyr5c;biopath:L-1-Pyrroline-5-carboxylate;brenda:BG21062;chebi:17388;chebi:371;kegg:C03912;metacyc:L-DELTA1-PYRROLINE_5-CARBOXYLATE;reactome:113590;seed:cpd02431;upa:UPC03912
MNXM303	ethanol	M_MNXM303_c;M_MNXM303_e	C2H6O	46.068	0	beilstein:1718733;bigg:etoh;biopath:Ethanol;brenda:BG15529;cas:64-17-5;chebi:16236;chebi:52092;chebi:52096;drugbank:DB00898;gmelin:787;hmdb:HMDB00108;kegg:C00469;metacyc:ETOH;molbase:858;molbase:859;pdbechem:EOH;pubmed:11046114;pubmed:11090978;pubmed:11198720;pubmed:11200745;pubmed:11262320;pubmed:11303910;pubmed:11333032;pubmed:11505026;pubmed:11590970;pubmed:11728426;pubmed:11750186;pubmed:1175…
MNXM304	biotin	M_MNXM304_c	C10H15N2O3S	243.303	-1	beilstein:10186323;bigg:btn;brenda:BG1318;chebi:15956;chebi:57586;hmdb:HMDB00030;kegg:C00120;metacyc:BIOTIN;reactome:199238;seed:cpd00104;upa:UPC00120
MNXM3061	N-acetyl-D-glucosaminyldiphospho-ditrans,octacis-undecaprenol	M_MNXM3061_c	C63H103NO12P2	1128.439	-2	bigg:unaga;brenda:BG21480;chebi:16511;chebi:60047;chebi:62958;chebi:62959;kegg:C01289;metacyc:ACETYL-D-GLUCOSAMINYLDIPHOSPHO-UNDECAPRE;pubmed:18723618;seed:cpd00946
MNXM3075	Octadecanoyl-ACP (n-C18:0ACP)	M_MNXM3075_c	C29H55N2O8PRS		-1	bigg:ocdcaACP;seed:cpd15268
MNXM309	deamido-NAD(2-)	M_MNXM309_c	C21H24N6O15P2	662.394	-2	bigg:dnad;biopath:Nicotinic_acid_adenine_dinucleotide;brenda:BG11215;chebi:14105;chebi:18304;chebi:58437;hmdb:HMDB01179;kegg:C00857;metacyc:DEAMIDO-NAD;reactome:197256;seed:cpd00638;upa:UPC00857
MNXM3090	S-adenosyl-4-methylthio-2-oxobutanoate	M_MNXM3090_c	C15H19N5O6S	397.406	0	beilstein:9665212;bigg:amob;brenda:BG6230;chebi:16490;chebi:8944;kegg:C04425;metacyc:S-ADENOSYL-4-METHYLTHIO-2-OXOBUTANOATE;reaxys:9665212;seed:cpd02701;upa:UPC04425
MNXM31	CMP	M_MNXM31_c	C9H12N3O8P	321.181	-2	bigg:cmp;brenda:BG36522;chebi:17361;chebi:60377;hmdb:HMDB00095;kegg:C00055;metacyc:CMP;reactome:109395;reactome:500009;reactome:500062;reactome:500347;reactome:500761;reactome:500828;seed:cpd00046;upa:UPC00055
MNXM310	methylglyoxal	M_MNXM310_c	C3H4O2	72.063	0	beilstein:906750;bigg:mthgxl;biopath:Methylglyoxal;brenda:BG17688;cas:78-98-8;chebi:17158;hmdb:HMDB01167;kegg:C00546;metacyc:CPD-10807;metacyc:METHYL-GLYOXAL;pubmed:17103372;pubmed:9506998;reaxys:906750;seed:cpd00428;upa:UPC00546
MNXM311	pyridoxal	M_MNXM311_c	C8H9NO3	167.162	0	beilstein:383768;bigg:pydx;brenda:BG89197;cas:66-72-8;chebi:17310;drugbank:DB00147;gmelin:218674;hmdb:HMDB01545;kegg:C00250;metacyc:PYRIDOXAL;pdbechem:PXL;pubmed:20381632;pubmed:22770225;reactome:965131;reaxys:383768;seed:cpd00215;upa:UPC00250
MNXM31340	(6R)-6-(L-Erythro-1,2-Dihydroxypropyl)-5,6,7,8-tetrahydro-4a-hydroxypterin	M_MNXM31340_c	C9H14N4O3	226.232	0	hmdb:HMDB12482
MNXM314	myristate	M_MNXM314_e	C14H27O2	227.363	-1	beilstein:3589340;bigg:ttdca;brenda:BG5715;chebi:28875;chebi:30807;gmelin:335122;hmdb:HMDB00806;kegg:C06424;lipidmaps:LMFA01010014;metacyc:CPD-7836;seed:cpd03847
MNXM316	5'-deoxyadenosine	M_MNXM316_c;M_MNXM316_e	C10H13N5O3	251.242	0	bigg:dad-5;brenda:BG832;cas:4754-39-6;chebi:17319;hmdb:HMDB01983;kegg:C05198;metacyc:CH33ADO;pdbechem:5AD;reactome:947703;seed:cpd03091;upa:UPC05198
MNXM3172	3-oxododecanoate	M_MNXM3172_c	C12H21O3	213.293	-1	brenda:BG4052;chebi:18037;chebi:29743;hmdb:HMDB10727;kegg:C02367;lipidmaps:LMFA01060091;metacyc:3-OXODODECANOATE;seed:cpd01581
MNXM318	5-methyltetrahydrofolate(2-)	M_MNXM318_c	C20H23N7O6	457.44	-2	beilstein:10132446;bigg:5mthf;biopath:5-Methyltetrahydrofolate;brenda:BG10222;brenda:BG10224;chebi:15641;chebi:18608;chebi:20612;hmdb:HMDB01396;kegg:C00440;kegg:D09353;metacyc:5-METHYL-THF;metacyc:CPD0-2045;reactome:200665;seed:cpd00345;upa:UPC00440
MNXM31843	(S)-Hydroxydecanoyl-CoA	M_MNXM31843_c	C31H50N7O18P3S	933.751	-4	cas_number:6245-70-1;hmdb:HMDB03938;lipidmaps:LMFA07050014
MNXM31845	(S)-Hydroxyoctanoyl-CoA	M_MNXM31845_c	C29H46N7O18P3S	905.698	-4	cas_number:79171-48-5;hmdb:HMDB03940;lipidmaps:LMFA07050015
MNXM319	L-cystathionine dizwitterion	M_MNXM319_c	C7H14N2O4S	222.262	0	bigg:cyst-L;biopath:L-Cystathionine;brenda:BG24372;chebi:17482;chebi:58161;hmdb:HMDB00099;kegg:C02291;metacyc:L-CYSTATHIONINE;reactome:1614518;seed:cpd00424;upa:UPC02291
MNXM32	L-alanine zwitterion	M_MNXM32_c;M_MNXM32_e	C3H7NO2	89.093	0	bigg:ala-L;biopath:L-Alanine;brenda:BG17908;chebi:16977;chebi:32431;chebi:32432;chebi:46217;chebi:57972;gmelin:362662;hmdb:HMDB00161;kegg:C00041;metacyc:L-ALPHA-ALANINE;reactome:29432;seed:cpd00035;upa:UPC00041
MNXM321	S-adenosylmethioninaminium	M_MNXM321_c	C14H24N6O3S	356.444	2	bigg:ametam;biopath:S-Adenosyl-L-methioninamine;brenda:BG5554;chebi:15625;chebi:57443;hmdb:HMDB00988;kegg:C01137;metacyc:S-ADENOSYLMETHIONINAMINE;reactome:353113;seed:cpd00837;upa:UPC01137
MNXM3229	But-2-enoyl-[acyl-carrier protein]	M_MNXM3229_c	C4H5OSR			bigg:but2eACP;kegg:C04246;pubchem:6911;seed:cpd11465
MNXM3237	cis-2-coumarate	M_MNXM3237_c	C9H7O3	163.15	-1	beilstein:3944847;bigg:2coum;chebi:28873;chebi:47921;kegg:C05838;metacyc:CPD-7418;seed:cpd03468
MNXM3238	cis-beta-D-glucosyl-2-hydroxycinnamate	M_MNXM3238_c	C15H17O8	325.291	-1	bigg:bdg2hc;chebi:62223;chebi:62251;kegg:C05839;metacyc:CPD-7417;seed:cpd03469
MNXM325	6-phosphonatooxy-D-gluconate	M_MNXM325_c	C6H10O10P	273.111	-3	beilstein:3912778;bigg:6pgc;biopath:6-Phospho-D-gluconate;brenda:BG22563;chebi:16863;chebi:48928;chebi:58759;hmdb:HMDB01316;kegg:C00345;metacyc:CPD-2961;reactome:29996;seed:cpd00284;upa:UPC00345
MNXM326	Undecaprenyl diphosphate	M_MNXM326_c	C55H89O7P2	924.238	-3	bigg:udcpdp;brenda:BG20129;chebi:18197;chebi:58405;kegg:C04574;lipidmaps:LMPR03030008;metacyc:UNDECAPRENYL-DIPHOSPHATE;seed:cpd02229
MNXM327	estrone	M_MNXM327_c	C18H22O2	270.366	0	beilstein:1915077;bigg:estrone;biopath:Estrone;brenda:BG8457;cas:53-16-7;chebi:17263;drugbank:DB00655;gmelin:542591;hmdb:HMDB00145;kegg:C00468;lipid:LMST02010004;lipidmaps:LMST02010004;lipidmaps:LMST02010021;metacyc:ESTRONE;patent:FR1305992;patent:US1967350;patent:US1967351;reactome:176575;reactome:193066;seed:cpd00362;wikipedia:Estrone
MNXM328	agmatinium(2+)	M_MNXM328_c	C5H16N4	132.207	2	bigg:agm;biopath:Agmatine;brenda:BG20769;chebi:17431;chebi:58145;hmdb:HMDB01432;kegg:C00179;metacyc:AGMATHINE;reactome:351164;seed:cpd00152;upa:UPC00179
MNXM3291	L-adenosylselenomethionine	M_MNXM3291_c	C15H23N6O5Se	446.34	1	bigg:seasmet;chebi:62227;chebi:9066;hmdb:HMDB11118;kegg:C05691;seed:cpd03392
MNXM330	superoxide	M_MNXM330_c	O2	31.999	-1	bigg:o2s;brenda:BG92001;cas:11062-77-4;chebi:18421;chebi:25935;chebi:30492;gmelin:487;hmdb:HMDB02168;kegg:C00704;metacyc:SUPER-OXIDE;reactome:1222424;reactome:1470070
MNXM331	D-glutamate	M_MNXM331_c;M_MNXM331_e	C5H8NO4	146.121	-1	beilstein:8319427;bigg:glu-D;brenda:BG21362;chebi:15966;chebi:29986;chebi:29989;chebi:64244;hmdb:HMDB03339;kegg:C00217;metacyc:D-GLT;seed:cpd00186
MNXM332	triphosphate(4-)	M_MNXM332_c	HO10P3	253.923	-4	bigg:pppi;biopath:Triphosphate;brenda:BG36438;chebi:18036;chebi:39949;chebi:48313;chebi:48314;chebi:48315;chebi:48316;gmelin:365536;hmdb:HMDB12282;kegg:C00536;metacyc:P3I;seed:cpd00421;upa:UPC00536
MNXM334	inosine	M_MNXM334_c	C10H12N4O5	268.226	0	beilstein:624889;bigg:ins;biopath:Inosine;brenda:BG645;cas:58-63-9;chebi:17596;gmelin:489332;hmdb:HMDB00195;hmdb:HMDB03040;kegg:C00294;kegg:D01995;metacyc:INOSINE;pdbechem:NOS;pubmed:22770225;reactome:83927;reaxys:624889;seed:cpd00246;upa:UPC00294;wikipedia:Inosine
MNXM337	chorismate(2-)	M_MNXM337_c	C10H8O6	224.167	-2	beilstein:6278304;bigg:chor;biopath:Chorismate;brenda:BG30147;chebi:17333;chebi:29748;hmdb:HMDB12199;kegg:C00251;metacyc:CHORISMATE;reactome:964856;seed:cpd00216;upa:UPC00251
MNXM3374	trans-Dodec-2-enoyl-[acp]	M_MNXM3374_c	C12H21OSR			bigg:tddec2eACP;kegg:C05758;pubchem:8053;seed:cpd11469
MNXM339	D-glucono-1,5-lactone	M_MNXM339_c;M_MNXM339_e	C6H10O6	178.14	0	beilstein:83286;biopath:D-Glucono-1,5-lactone;brenda:BG24208;cas:90-80-2;chebi:16217;drugbank:DB04564;gmelin:50890;hmdb:HMDB00150;kegg:C00198;metacyc:GLC-D-LACTONE;pdbechem:LGC;seed:cpd00170;upa:UPC00198;wikipedia:Gluconolactone
MNXM34	Farnesyl diphosphate	M_MNXM34_c	C15H25O7P2	379.302	-3	bigg:frdp;biopath:Farnesyl_diphosphate;brenda:BG6616;cas:13058-04-3;chebi:17407;chebi:175763;chebi:50277;hmdb:HMDB00961;kegg:C00448;lipidmaps:LMPR0103010002;metacyc:FARNESYL-PP;reactome:191385;seed:cpd00350;upa:UPC00448
MNXM3407	(R)-3-Hydroxydodecanoyl-[acp]	M_MNXM3407_c	C12H23O2SR			bigg:3hddecACP;kegg:C05757;pubchem:8052;seed:cpd11480
MNXM341	D-gluconate	M_MNXM341_c;M_MNXM341_e	C6H11O7	195.147	-1	beilstein:3906521;bigg:glcn;biopath:D-Gluconate;brenda:BG22387;chebi:18391;chebi:33198;gmelin:83544;hmdb:HMDB00625;kegg:C00257;metacyc:GLUCONATE;pubmed:17439666;reaxys:3906521;seed:cpd00222;upa:UPC00257
MNXM342	octanoyl-CoA(4-)	M_MNXM342_c	C29H46N7O17P3S	889.699	-4	bigg:occoa;biopath:Octanoyl-CoA;brenda:BG15295;chebi:15533;chebi:57386;hmdb:HMDB01070;kegg:C01944;metacyc:CPD-196;reactome:390303;reactome:77337;seed:cpd01335
MNXM344	dGTP(3-)	M_MNXM344_c	C10H13N5O13P3	504.157	-3	bigg:dgtp;biopath:2-prime-Deoxyguanosine-5-prime-triphosphate;brenda:BG84634;chebi:16497;chebi:57794;chebi:61429;hmdb:HMDB01440;kegg:C00286;metacyc:DGTP;seed:cpd00241
MNXM345	homogentisate	M_MNXM345_c	C8H7O4	167.139	-1	beilstein:3668593;bigg:hgentis;biopath:Homogentisate;brenda:BG26714;chebi:16169;chebi:44747;hmdb:HMDB00130;kegg:C00544;metacyc:HOMOGENTISATE;reactome:30337;reaxys:3668593;seed:cpd00426;um-bbd:c0108;upa:UPC00544
MNXM3479	3-butynoate	M_MNXM3479_c	C4H3O2	83.065	-1	chebi:1461;chebi:62211;kegg:C06144;seed:cpd03663
MNXM349	glycolaldehyde	M_MNXM349_c;M_MNXM349_e	C2H4O2	60.052	0	beilstein:506029;bigg:gcald;biopath:Glycolaldehyde;brenda:BG15449;cas:141-46-8;chebi:17071;hmdb:HMDB03344;kegg:C00266;metacyc:GLYCOLALDEHYDE;pubmed:20960220;pubmed:21378371;pubmed:21472960;pubmed:21820089;reaxys:506029;seed:cpd00229;upa:UPC00266;wikipedia:Glycolaldehyde
MNXM3508	5-hydroxykynurenamine	M_MNXM3508_c	C9H13N2O2	181.212	1	bigg:5hxkynam;chebi:28715;chebi:62214;hmdb:HMDB04076;kegg:C05638;seed:cpd03349
MNXM3509	5-methylcytosine	M_MNXM3509_c	C5H7N3O	125.129	0	beilstein:120387;biopath:5-Methylcytosine;brenda:BG21040;cas:554-01-8;chebi:27551;hmdb:HMDB02894;kegg:C02376;metacyc:CPD0-2018;pubmed:22770225;reaxys:508871;seed:cpd01587;wikipedia:5-Methylcytosine
MNXM351	protoporphyrinogen(2-)	M_MNXM351_c	C34H38N4O4	566.69	-2	bigg:pppg9;biopath:Protoporphyrinogen_IX;brenda:BG36407;chebi:15435;chebi:57307;hmdb:HMDB01097;kegg:C01079;metacyc:PROTOPORPHYRINOGEN;reactome:189478;seed:cpd00791;upa:UPC01079
MNXM353	L-homoserine zwitterion	M_MNXM353_c	C4H9NO3	119.119	0	bigg:hom-L;biopath:L-Homoserine;brenda:BG19833;chebi:15699;chebi:30653;chebi:30654;chebi:57476;chebi:62980;hmdb:HMDB00719;kegg:C00263;metacyc:CPD-12255;metacyc:HOMO-SER;seed:cpd00227;upa:UPC00263
MNXM3533	alginate	M_MNXM3533_c				kegg:C01768;kegg:C05392;metacyc:ALGINATE;upa:UPC01768
MNXM35428	2-phosphoglycolate	M_MNXM35428_c				chebi:19763
MNXM355	beta-nicotinamide D-ribonucleotide	M_MNXM355_c	C11H14N2O8P	333.211	-1	beilstein:5153835;bigg:nmn;biopath:Nicotinamide_D-ribonucleotide;brenda:BG50976;chebi:14648;chebi:14649;chebi:16171;hmdb:HMDB00229;kegg:C00455;metacyc:NICOTINAMIDE_NUCLEOTIDE;seed:cpd00355;upa:UPC00455
MNXM356	propionate	M_MNXM356_c	C3H5O2	73.071	-1	beilstein:3587503;bigg:ppa;biopath:Propanoate;brenda:BG17828;cas:72-03-7;chebi:17272;chebi:30768;chebi:63884;gmelin:1820;hmdb:HMDB00237;kegg:C00163;lipidmaps:LMFA01010003;metacyc:PROPIONATE;pubmed:17951291;pubmed:18375549;pubmed:2647392;seed:cpd00141;um-bbd:c0277;upa:UPC00163
MNXM357	serotonin	M_MNXM357_c	C10H13N2O	177.223	1	bigg:srtn;biopath:3-(2-Aminoethyl)-5-hydroxy-indole;brenda:BG598;chebi:28790;chebi:350546;hmdb:HMDB00259;kegg:C00780;metacyc:SEROTONIN;reactome:209914;seed:cpd00579;upa:UPC00780
MNXM360	dCTP(3-)	M_MNXM360_c	C9H13N3O13P3	464.133	-3	bigg:dctp;biopath:2-prime-Deoxycytidine-5-prime-triphosphate;brenda:BG27759;chebi:16311;chebi:57724;chebi:61481;hmdb:HMDB00998;kegg:C00458;metacyc:DCTP;seed:cpd00356;upa:UPC00458
MNXM361	L-aspartate 4-semialdehyde	M_MNXM361_c	C4H7NO3	117.103	0	bigg:aspsa;biopath:L-Aspartate_4-semialdehyde;brenda:BG19547;chebi:13086;chebi:18051;chebi:537519;hmdb:HMDB12249;kegg:C00441;metacyc:L-ASPARTATE-SEMIALDEHYDE;pdbechem:AS2;pubmed:18054225;seed:cpd00346;upa:UPC00441
MNXM363	lauroyl-CoA(4-)	M_MNXM363_c	C33H54N7O17P3S	945.805	-4	bigg:ddcacoa;biopath:Lauroyl-CoA;brenda:BG55605;chebi:15521;chebi:57375;hmdb:HMDB03571;kegg:C01832;lipidmaps:LMFA07050005;metacyc:LAUROYLCOA-CPD;reactome:77261;seed:cpd01260
MNXM364	(R)-pantothenate	M_MNXM364_c	C9H16NO5	218.227	-1	bigg:pnto-R;biopath:(R)-Pantothenate;brenda:BG27869;cas:20938-62-9;chebi:16454;chebi:29032;chebi:46905;chebi:7916;gmelin:775395;hmdb:HMDB00210;kegg:C00864;metacyc:PANTOTHENATE;reactome:199192;reaxys:3907450;seed:cpd00644;upa:UPC00864
MNXM365	5-amino-1-(5-phospho-D-ribosyl)imidazole-4-carboxamide(2-)	M_MNXM365_c	C9H13N4O8P	336.195	-2	beilstein:6669264;bigg:aicar;biopath:5-prime-Phosphoribosyl-5-amino-4-imidazole_carboxamide;brenda:BG27683;chebi:18406;chebi:58475;hmdb:HMDB01517;kegg:C04677;metacyc:AICAR;reactome:111409;seed:cpd02851;upa:UPC04677
MNXM366	pyridoxamine 5'-phosphate(1-)	M_MNXM366_c	C8H12N2O5P	247.165	-1	bigg:pyam5p;biopath:Pyridoxamine_phosphate;brenda:BG25798;chebi:18335;chebi:58451;hmdb:HMDB01555;kegg:C00647;metacyc:PYRIDOXAMINE-5P;reactome:965146;seed:cpd00493;upa:UPC00647
MNXM367	L-alpha-glycerophosphocholine	M_MNXM367_c	C8H20NO6P	257.221	0	beilstein:6062450;bigg:g3pc;biopath:L-1-Glycero-3-phosphocholine;brenda:BG36302;cas:28319-77-9;chebi:16870;chebi:36313;chebi:55397;kegg:C00670;metacyc:L-1-GLYCERO-PHOSPHORYLCHOLINE;pubmed:6420466;reactome:1498750;seed:cpd00507
MNXM36717	3-O-Methylgallic acid	M_MNXM36717_c			0	hmdb:HMDB13635
MNXM368	sn-glycero-3-phosphoethanolamine zwitterion	M_MNXM368_c	C5H14NO6P	215.142	0	bigg:g3pe;biopath:(3-Phosphatidyl)-ethanolamine;biopath:sn-Glycero-3-phosphoethanolamine;brenda:BG20781;brenda:BG92832;brenda:BG97294;chebi:16038;chebi:16929;chebi:36314;chebi:52330;chebi:57952;chebi:60262;chebi:60263;chebi:64612;chebi:64674;kegg:C00350;kegg:C01233;lipidmaps:LMGP02010000;metacyc:L-1-GLYCEROPHOSPHORYLETHANOL-AMINE;metacyc:L-1-PHOSPHATIDYL-ETHANOLAMINE;reactome:1500581;reactome:152…
MNXM37	L-glutamine zwitterion	M_MNXM37_e;M_MNXM37_c	C5H10N2O3	146.144	0	bigg:gln-L;biopath:L-Glutamine;brenda:BG20287;chebi:18050;chebi:32665;chebi:32666;chebi:58359;hmdb:HMDB00641;kegg:C00064;metacyc:GLN;pubmed:17190852;reactome:29472;seed:cpd00053;upa:UPC00064
MNXM370	2-ammonio-2-deoxy-D-glucopyranose 6-phosphate(1-)	M_MNXM370_c	C6H13NO8P	258.143	-1	bigg:gam6p;biopath:D-Glucosamine_6-phosphate;brenda:BG22727;chebi:12962;chebi:47987;chebi:58725;kegg:C00352;metacyc:D-GLUCOSAMINE-6-P;seed:cpd00288;upa:UPC00352
MNXM3719	trans-Hex-2-enoyl-[acp]	M_MNXM3719_c	C6H9OSR			bigg:thex2eACP;kegg:C05748;pubchem:8043;seed:cpd11473
MNXM3720	trans-Oct-2-enoyl-[acp]	M_MNXM3720_c	C8H13OSR			bigg:toct2eACP;kegg:C05751;pubchem:8046;seed:cpd11471
MNXM373	D-pantetheine 4'-phosphate	M_MNXM373_c	C11H21N2O7PS	356.332	-2	bigg:pan4p;biopath:(R)-Pantetheine-4-prime-phosphate;brenda:BG2954;chebi:16858;chebi:26073;chebi:4222;chebi:47942;chebi:61723;hmdb:HMDB01416;kegg:C01134;metacyc:PANTETHEINE-P;metacyc:PHOSPHOPANTOTHEINE-GROUP;reactome:196767;seed:cpd00834;upa:UPC01134
MNXM374	dADP	M_MNXM374_c	C10H12N5O9P2	408.178	-3	bigg:dadp;biopath:2-prime-Deoxyadenosine-5-prime-diphosphate;brenda:BG1869;cas:None;chebi:16174;chebi:57667;hmdb:HMDB01508;kegg:C00206;metacyc:DADP;seed:cpd00177
MNXM3746	(3R)-3-Hydroxyoctanoyl-[acyl-carrier protein]	M_MNXM3746_c	C8H15O2SR			bigg:3hoctACP;kegg:C04620;pubchem:7210;seed:cpd11483
MNXM377	indole	M_MNXM377_c	C8H7N	117.148	0	beilstein:107693;bigg:indole;biopath:Indole;brenda:BG26505;cas:120-72-9;chebi:16881;chebi:35579;drugbank:DB04532;gmelin:3477;hmdb:HMDB00738;kegg:C00463;metacyc:INDOLE;pdbechem:IND;reactome:216547;seed:cpd00359;upa:UPC00463
MNXM378	salicylate	M_MNXM378_c	C7H5O3	137.113	-1	beilstein:3605209;bigg:salc;brenda:BG36387;cas:63-36-5;chebi:16914;chebi:30762;gmelin:3417;hmdb:HMDB01895;kegg:C00805;kegg:D00810;kegg:D07293;kegg:D07824;kegg:D08501;metacyc:CPD-110;reactome:159559;seed:cpd00599;um-bbd:c0043;upa:UPC00805
MNXM379	O-phospho-L-serine	M_MNXM379_c	C3H6NO6P	183.057	-2	bigg:pser-L;biopath:O-Phospho-L-serine;brenda:BG36327;chebi:15811;chebi:57524;hmdb:HMDB00272;kegg:C01005;metacyc:3-P-SERINE;reactome:936706;seed:cpd00738;upa:UPC01005
MNXM380	4a-hydroxytetrahydrobiopterin	M_MNXM380_c	C9H15N5O4	257.246	0	biopath:Pterin-4alpha-carbinolamine;brenda:BG27703;cas:70110-58-6;chebi:15374;chebi:15642;hmdb:HMDB02281;kegg:C15522;metacyc:CPD-5881;reactome:71112;seed:cpd03897;upa:UPC15522
MNXM382	glutaryl-CoA(5-)	M_MNXM382_c	C26H37N7O19P3S	876.594	-5	bigg:glutcoa;biopath:Glutaryl-CoA;brenda:BG71658;chebi:15524;chebi:57378;hmdb:HMDB01339;kegg:C00527;metacyc:GLUTARYL-COA;reactome:70955;seed:cpd00413;upa:UPC00527
MNXM38291	5-phosphoribosyl diphosphate	M_MNXM38291_c				bigg:prpp;biopath:alpha-D-Ribose_1-diphosphate-5-phosphate;brenda:BG20749;chebi:12164;chebi:17111;chebi:48956;chebi:58017;hmdb:HMDB00280;kegg:C00119;metacyc:PRPP;reactome:73566;seed:cpd00103;upa:UPC00119
MNXM38297	5-S-methyl-5-thio-alpha-D-ribofuranose	M_MNXM38297_c	C6H12O4S	180.222	0	bigg:5mtr;brenda:BG34490;chebi:45738;hmdb:HMDB01087;kegg:C03089;metacyc:CPD-560;pdbechem:SR1;reaxys:21337395;seed:cpd01981;upa:UPC03089
MNXM383	indole-3-acetate	M_MNXM383_c	C10H8NO2	174.176	-1	beilstein:3906817;bigg:ind3ac;biopath:Indole-3-acetate;brenda:BG2044;chebi:16411;chebi:30854;gmelin:329972;hmdb:HMDB00197;kegg:C00954;metacyc:INDOLE_ACETATE_AUXIN;seed:cpd00703;upa:UPC00954
MNXM3840	3-disulfanyl-L-alanine zwitterion	M_MNXM3840_c	C3H7NO2S2	153.223	0	bigg:thcys;biopath:Thiocysteine;chebi:28839;chebi:58591;hmdb:HMDB03585;kegg:C01962;metacyc:THIOCYSTEINE;seed:cpd01347
MNXM3851	3-oxo-4-methylpentanoate	M_MNXM3851_c	C6H9O3	129.134	-1	chebi:29024;chebi:62222;kegg:C03467;lipidmaps:LMFA01020276;metacyc:CPD-7030;seed:cpd02192
MNXM3854	3-Oxodecanoyl-[acp]	M_MNXM3854_c	C10H17O2SR			bigg:3odecACP;kegg:C05753;pubchem:8048;seed:cpd11487
MNXM386	thymine	M_MNXM386_c	C5H6N2O2	126.113	0	beilstein:607626;bigg:thym;biopath:Thymine;brenda:BG20937;cas:65-71-4;chebi:17821;drugbank:DB03462;gmelin:278790;hmdb:HMDB00262;kegg:C00178;metacyc:THYMINE;pdbechem:TDR;reactome:83960;seed:cpd00151;upa:UPC00178
MNXM388	5-amino-1-(5-phosphonato-D-ribosyl)imidazol-3-ium	M_MNXM388_c	C8H13N3O7P	294.178	-1	bigg:air;biopath:5-prime-Phosphoribosyl-5-aminoimidazole;brenda:BG25911;chebi:28843;chebi:58592;hmdb:HMDB01235;kegg:C03373;metacyc:5-PHOSPHORIBOSYL-5-AMINOIMIDAZOLE;reactome:111370;seed:cpd02140;upa:UPC03373
MNXM39	formate	M_MNXM39_c	CHO2	45.017	-1	beilstein:1901205;bigg:for;biopath:Formate;brenda:BG28488;cas:71-47-6;chebi:15740;chebi:30751;chebi:52343;chebi:63050;chebi:63880;gmelin:1006;hmdb:HMDB00142;kegg:C00058;lipidmaps:LMFA01010040;metacyc:CARBOXYL-GROUP;metacyc:FORMATE;pubmed:17190852;pubmed:3946945;reactome:29460;reaxys:1901205;seed:cpd00047;um-bbd:c0106;upa:UPC00058;wikipedia:Formate
MNXM392	3-hydroxypyruvate	M_MNXM392_c	C3H3O4	103.054	-1	beilstein:3904014;bigg:hpyr;biopath:Hydroxypyruvate;brenda:BG89123;chebi:17180;chebi:30841;hmdb:HMDB01352;kegg:C00168;metacyc:OH-PYR;reaxys:3904014;seed:cpd00145;upa:UPC00168
MNXM394	dTTP(3-)	M_MNXM394_c	C10H14N2O14P3	479.144	-3	beilstein:4284328;bigg:dttp;biopath:2-prime-Deoxythymidine-5-prime-triphosphate;brenda:BG1479;chebi:18077;chebi:37568;chebi:58370;hmdb:HMDB01342;kegg:C00459;metacyc:TTP;seed:cpd00357;upa:UPC00459
MNXM396	3-hydroxy-2-isobutyrate	M_MNXM396_c	C4H7O3	103.097	-1	bigg:3hmp;biopath:(S)-3-Hydroxyisobutyrate;brenda:BG19691;brenda:BG92022;chebi:11805;chebi:18064;chebi:37373;chebi:62638;hmdb:HMDB00023;hmdb:HMDB00336;kegg:C01188;kegg:C06001;lipidmaps:LMFA01050382;metacyc:3-HYDROXY-ISOBUTYRATE;metacyc:CPD-12175;metacyc:CPD-12176;reactome:573404;seed:cpd00876
MNXM397	7,8-dihydroneopterin 3'-triphosphate(4-)	M_MNXM397_c	C9H12N5O13P3	491.139	-4	bigg:ahdt;brenda:BG27775;chebi:18372;chebi:58462;hmdb:HMDB00980;kegg:C04895;metacyc:DIHYDRONEOPTERIN-P3;reactome:1474124;seed:cpd02978;upa:UPC04895
MNXM4	dioxygen	M_MNXM4_c;M_MNXM4_e	O2	31.999	0	bigg:o2;biopath:Oxygen;brenda:BG36249;cas:7782-44-7;chebi:15379;chebi:26689;chebi:27140;chebi:29793;gmelin:485;hmdb:HMDB01377;kegg:C00007;metacyc:OXYGEN-MOLECULE;molbase:750;pdbechem:OXY;reactome:29368;seed:cpd00532;upa:UPC00007
MNXM40046	Acetoacetyl-CoA	M_MNXM40046_c	C25H36N7O18P3S	847.576	-4	lipidmaps:LMFA07050030;pubchem:24701395
MNXM401	guanosine	M_MNXM401_c	C10H13N5O5	283.241	0	beilstein:625911;bigg:gsn;biopath:Guanosine;brenda:BG85516;cas:118-00-3;chebi:16750;drugbank:DB02857;gmelin:55323;hmdb:HMDB00133;kegg:C00387;metacyc:GUANOSINE;pubmed:11434576;pubmed:15471343;pubmed:15920424;pubmed:17060520;pubmed:17202332;pubmed:18191898;pubmed:18549801;pubmed:21435378;pubmed:21500353;pubmed:21515778;pubmed:21671255;pubmed:21774919;reaxys:625911;seed:cpd00311;wikipedia:Guanosine
MNXM40298	Adenosyl cobinamide	M_MNXM40298_c	C58H84CoN16O11	1240.321	1	hmdb:HMDB06903
MNXM40299	Adenosyl cobinamide phosphate	M_MNXM40299_c	C58H85CoN16O14P	1320.301	0	hmdb:HMDB12184
MNXM40316	adipate semialdehyde	M_MNXM40316_c				chebi:22266
MNXM404	4-methyl-2-oxopentanoate	M_MNXM404_c	C6H9O3	129.134	-1	beilstein:3904096;bigg:4mop;biopath:4-Methyl-2-oxopentanoate;brenda:BG21707;chebi:17865;chebi:48430;hmdb:HMDB00695;kegg:C00233;metacyc:2K-4CH3-PENTANOATE;seed:cpd00200;upa:UPC00233
MNXM405	5-aminolevulinate	M_MNXM405_c	C5H9NO3	131.13	0	bigg:5aop;biopath:5-Aminolevulinate;brenda:BG48824;chebi:12109;chebi:17549;chebi:356416;hmdb:HMDB01149;kegg:C00430;kegg:D02908;lipidmaps:LMFA01100055;metacyc:5-AMINO-LEVULINATE;pubmed:14667225;reactome:189489;seed:cpd00338;upa:UPC00430
MNXM4053	N-acetylmuramoyl-L-alaninate	M_MNXM4053_c	C14H23N2O9	363.34	-1	bigg:acmama;brenda:BG5567;chebi:28920;chebi:62542;kegg:C02999;seed:cpd01923
MNXM407	S-methyl-5-thio-alpha-D-ribose 1-phosphate(2-)	M_MNXM407_c	C6H11O7PS	258.186	-2	bigg:5mdr1p;brenda:BG22572;chebi:27859;chebi:58533;hmdb:HMDB00963;kegg:C04188;metacyc:CPD-444;reactome:1237165;seed:cpd02574;upa:UPC04188
MNXM41	D-glucopyranose	M_MNXM41_e;M_MNXM41_c	C6H12O6	180.156	0	beilstein:1281604;bigg:glc-D;biopath:beta-D-Glucopyranose;brenda:BG22345;cas:2280-44-6;chebi:17634;chebi:4167;gmelin:83256;hmdb:HMDB00122;kegg:C00031;metacyc:D-Glucose;pubmed:15987845;pubmed:16901854;pubmed:17336832;pubmed:17439666;pubmed:17928662;pubmed:19913595;pubmed:7524207;pubmed:9140037;pubmed:9501190;pubmed:9506998;pubmed:9545565;reaxys:1281604;seed:cpd00027;upa:UPC00031;wikipedia:Glucose
MNXM410	coproporphyrinogen III(4-)	M_MNXM410_c	C36H40N4O8	656.725	-4	bigg:cpppg3;biopath:Coproporphyrinogen_III;brenda:BG36549;chebi:15439;chebi:57309;hmdb:HMDB01261;kegg:C03263;metacyc:COPROPORPHYRINOGEN_III;reactome:189455;seed:cpd02083;upa:UPC03263
MNXM411	dCDP	M_MNXM411_c	C9H12N3O10P2	384.153	-3	bigg:dcdp;biopath:2-prime-Deoxycytidine-5-prime-diphosphate;brenda:BG27662;brenda:BG27663;cas:None;chebi:28846;chebi:58593;hmdb:HMDB01245;kegg:C00705;metacyc:DCDP;seed:cpd00533
MNXM412	L-gamma-glutamyl-L-cysteinate(1-)	M_MNXM412_c	C8H13N2O5S	249.264	-1	bigg:glucys;biopath:gamma-L-Glutamyl-L-cysteine;brenda:BG25900;chebi:17515;chebi:58173;hmdb:HMDB01049;kegg:C00669;metacyc:L-GAMMA-GLUTAMYLCYSTEINE;reactome:174393;seed:cpd00506;upa:UPC00669
MNXM41258	alpha-D-rhamnosyl-(1->2)-alpha-D-rhamnosyl-(1->4)-N-acetyl-D-glucosaminyl undecaprenyl diphosphate(2-)	M_MNXM41258_c	C75H123NO20P2	1420.721	-2	chebi:62257;chebi:62427
MNXM41259	alpha-D-rhamnosyl-(1->3)-alpha-D-rhamnosyl-(1->2)-alpha-D-rhamnosyl-(1->4)-N-acetyl-D-glucosaminyl undecaprenyl diphosphate(2-)	M_MNXM41259_c	C81H133NO24P2	1566.863	-2	chebi:62258;chebi:62430
MNXM41260	alpha-D-rhamnosyl-(1->4)-N-acetyl-D-glucosaminyl undecaprenyl diphosphate(2-)	M_MNXM41260_c	C69H113NO16P2	1274.58	-2	chebi:62256;chebi:62425
MNXM414	uroporphyrinogen III(8-)	M_MNXM414_c	C40H36N4O16	828.731	-8	bigg:uppg3;biopath:Uroporphyrinogen_III;brenda:BG18132;chebi:15437;chebi:57308;hmdb:HMDB01086;kegg:C01051;metacyc:UROPORPHYRINOGEN-III;reactome:189407;seed:cpd00774;upa:UPC01051
MNXM415	(R)-4'-phosphopantothenate	M_MNXM415_c	C9H15NO8P	296.191	-3	bigg:4ppan;biopath:(R)-4-prime-Phosphopantothenate;brenda:BG27939;chebi:10986;chebi:12886;chebi:15905;chebi:20891;hmdb:HMDB01016;kegg:C03492;metacyc:4-P-PANTOTHENATE;reactome:196786;seed:cpd02201;upa:UPC03492
MNXM418	O-acetyl-L-serine zwitterion	M_MNXM418_c	C5H9NO4	147.129	0	bigg:acser;biopath:O-Acetyl-L-serine;brenda:BG21345;chebi:17981;chebi:58340;hmdb:HMDB03011;kegg:C00979;metacyc:ACETYLSERINE;reactome:936709;seed:cpd00722;upa:UPC00979
MNXM419	pyridoxine	M_MNXM419_c	C8H11NO3	169.178	0	beilstein:139854;bigg:pydxn;brenda:BG25696;cas:65-23-6;chebi:16709;drugbank:DB00165;gmelin:563676;hmdb:HMDB00239;kegg:C00314;kegg:D02179;kegg:D08186;metacyc:PYRIDOXINE;reactome:965053;seed:cpd00263;upa:UPC00314;wikipedia:Pyridoxine
MNXM4199	(R)-3-Hydroxyhexanoyl-[acp]	M_MNXM4199_c	C6H11O2SR			bigg:3hhexACP;kegg:C05747;pubchem:8042;seed:cpd11479
MNXM42	L-aspartate(1-)	M_MNXM42_e;M_MNXM42_c	C4H6NO4	132.095	-1	bigg:asp-L;biopath:L-Aspartate;brenda:BG19556;chebi:17053;chebi:29958;chebi:29991;chebi:29993;gmelin:327374;hmdb:HMDB00191;kegg:C00049;kegg:D07524;metacyc:L-ASPARTATE;reactome:29448;seed:cpd00041;upa:UPC00049
MNXM420	thymidine	M_MNXM420_c	C10H14N2O5	242.229	0	beilstein:89285;bigg:thymd;biopath:Thymidine;brenda:BG991;brenda:BG992;cas:50-89-5;chebi:17748;chebi:63624;drugbank:DB04485;gmelin:282610;hmdb:HMDB00273;kegg:C00214;kegg:D06675;metacyc:THYMIDINE;pdbechem:THM;pubmed:22770225;reactome:83928;reaxys:89285;seed:cpd00184;upa:UPC00214;wikipedia:Thymidine
MNXM421	4-aminobenzoate	M_MNXM421_c	C7H6NO2	136.128	-1	beilstein:3904778;bigg:4abz;biopath:4-Aminobenzoate;brenda:BG25104;cas:2906-28-7;chebi:17836;chebi:30753;gmelin:82609;hmdb:HMDB01392;kegg:C00568;metacyc:P-AMINO-BENZOATE;seed:cpd00443;um-bbd:c0550;upa:UPC00568
MNXM422	4-ammoniobutanal	M_MNXM422_c	C4H10NO	88.128	1	bigg:4abutn;biopath:4-Aminobutanal;brenda:BG36390;chebi:17769;chebi:58264;hmdb:HMDB01080;kegg:C00555;metacyc:4-AMINO-BUTYRALDEHYDE;seed:cpd00434;upa:UPC00555
MNXM423	ITP(3-)	M_MNXM423_c	C10H12N4O14P3	505.142	-3	beilstein:4344695;bigg:itp;brenda:BG1200;chebi:16039;chebi:57614;chebi:61402;hmdb:HMDB00189;kegg:C00081;metacyc:ITP;reactome:2509836;seed:cpd00068
MNXM426	2-acetyllactate	M_MNXM426_c	C5H7O4	131.107	-1	beilstein:7089436;bigg:alac-S;biopath:(S)-2-Acetolactate;brenda:BG21199;brenda:BG29088;chebi:16444;chebi:18409;chebi:57774;chebi:58476;hmdb:HMDB06833;hmdb:HMDB06855;kegg:C00900;kegg:C06010;metacyc:2-ACETO-LACTATE;seed:cpd00668;upa:UPC06010
MNXM42639	arsenate ion	M_MNXM42639_c				chebi:22629
MNXM429	6-O-phosphono-D-glucono-1,5-lactone	M_MNXM429_c	C6H9O9P	256.104	-2	bigg:6pgl;biopath:D-Glucono-1,5-lactone_6-phosphate;brenda:BG22089;chebi:16938;chebi:57955;hmdb:HMDB01127;kegg:C01236;metacyc:D-6-P-GLUCONO-DELTA-LACTONE;reactome:31467;seed:cpd00911;upa:UPC01236
MNXM432	dAMP	M_MNXM432_c	C10H12N5O6P	329.206	-2	beilstein:3573917;bigg:damp;biopath:2-prime-Deoxyadenosine-5-prime-phosphate;brenda:BG1037;chebi:17713;chebi:58245;hmdb:HMDB00905;kegg:C00360;metacyc:DAMP;reactome:109386;reactome:500062;reactome:500088;reactome:500125;reactome:500199;seed:cpd00294
MNXM435	D-glyceraldehyde	M_MNXM435_c	C3H6O3	90.078	0	beilstein:1720474;beilstein:5726453;bigg:glyald;biopath:D-Glyceraldehyde;brenda:BG17856;cas:367-47-5;cas:453-17-8;chebi:17378;kegg:C00577;metacyc:GLYCERALD;pdbechem:3GR;reactome:30393;seed:cpd00448
MNXM436	dGDP	M_MNXM436_c	C10H12N5O10P2	424.177	-3	bigg:dgdp;biopath:2-prime-Deoxyguanosine-5-prime-diphosphate;brenda:BG52410;chebi:28862;chebi:58595;hmdb:HMDB00960;kegg:C00361;metacyc:DGDP;seed:cpd00295
MNXM43758	beta-Aminopropion aldehyde	M_MNXM43758_c				chebi:27608
MNXM4388	5-amino-4-imidazolecarboxyamide	M_MNXM4388_c	C4H6N4O	126.117	0	bigg:C04051;chebi:2030;hmdb:HMDB03192;kegg:C04051;metacyc:CPD-3762;reaxys:3938;seed:cpd02506;seed:cpd16736
MNXM439	(S)-3-methyl-2-oxovalerate	M_MNXM439_c	C6H9O3	129.134	-1	beilstein:3904283;bigg:3mop;biopath:(S)-3-Methyl-2-oxopentanoate;brenda:BG21699;brenda:BG21700;chebi:15614;chebi:28379;chebi:28654;chebi:35146;chebi:35932;hmdb:HMDB00491;kegg:C00671;kegg:C03465;kegg:C06008;lipidmaps:LMFA01020275;lipidmaps:LMFA01020280;metacyc:2-KETO-3-METHYL-VALERATE;seed:cpd00508;seed:cpd03577;upa:UPC00671;upa:UPC06008
MNXM440	2-dehydro-3-deoxy-D-gluconate	M_MNXM440_c	C6H9O6	177.132	-1	bigg:2ddglcn;biopath:2-Dehydro-3-deoxygluconate;brenda:BG21850;chebi:17032;chebi:57990;kegg:C00204;metacyc:2-DEHYDRO-3-DEOXY-D-GLUCONATE;pubmed:16794308;reaxys:6697389;seed:cpd00176;upa:UPC00204
MNXM446	(S)-3-hydroxybutanoyl-CoA(4-)	M_MNXM446_c	C25H38N7O18P3S	849.592	-4	bigg:3hbcoa;biopath:(S)-3-Hydroxybutanoyl-CoA;brenda:BG13594;chebi:15453;chebi:57316;kegg:C01144;metacyc:S-3-HYDROXYBUTANOYL-COA;reactome:77251;seed:cpd00842
MNXM45	adenosine 3',5'-bisphosphate	M_MNXM45_c	C10H11N5O10P2	423.169	-4	bigg:pap;biopath:Adenosine-3-prime,5-prime-diphosphate(PAP);brenda:BG40172;chebi:17985;chebi:37240;chebi:58343;hmdb:HMDB00061;kegg:C00054;metacyc:3-5-ADP;reactome:158466;seed:cpd00045;upa:UPC00054
MNXM451	dTDP-4-dehydro-6-deoxy-alpha-D-glucose	M_MNXM451_c	C16H22N2O15P2	544.298	-2	beilstein:7737591;bigg:dtdp4d6dg;brenda:BG36303;chebi:16128;chebi:16620;chebi:57649;chebi:57837;hmdb:HMDB01399;kegg:C11907;metacyc:DTDP-4-DEHYDRO-6-DEOXY-D-GALACTOSE;metacyc:DTDP-DEOH-DEOXY-GLUCOSE;pubmed:11302803;pubmed:9084178;seed:cpd00521
MNXM452	dUTP(3-)	M_MNXM452_c	C9H12N2O14P3	465.118	-3	bigg:dutp;biopath:2-prime-Deoxyuridine-5-prime-triphosphate;brenda:BG27654;chebi:17625;chebi:58212;chebi:61555;hmdb:HMDB01191;kegg:C00460;metacyc:DUTP;reactome:500739;seed:cpd00358;upa:UPC00460
MNXM453	N(2)-formyl-N(1)-(5-phospho-D-ribosyl)glycinamide(2-)	M_MNXM453_c	C8H13N2O9P	312.171	-2	bigg:fgam;biopath:5-prime-Phosphoribosyl-N-formylglycinamide;brenda:BG25983;chebi:18272;chebi:58426;hmdb:HMDB01308;kegg:C04376;metacyc:5-P-RIBOSYL-N-FORMYLGLYCINEAMIDE;reactome:111354;seed:cpd02678;upa:UPC04376
MNXM454	pyridoxine 5'-phosphate(2-)	M_MNXM454_c	C8H10NO6P	247.142	-2	bigg:pdx5p;brenda:BG25768;chebi:28803;chebi:58589;hmdb:HMDB01319;kegg:C00627;metacyc:PYRIDOXINE-5P;reactome:964952;seed:cpd00478;upa:UPC00627
MNXM456	5-formamido-1-(5-phospho-D-ribosyl)imidazole-4-carboxamide(2-)	M_MNXM456_c	C10H13N4O9P	364.205	-2	bigg:fprica;biopath:5-prime-Phosphoribosyl-5-formamido-4-imidazole_carboxamide;brenda:BG1206;chebi:18381;chebi:58467;hmdb:HMDB01439;kegg:C04734;metacyc:PHOSPHORIBOSYL-FORMAMIDO-CARBOXAMIDE;reactome:111427;seed:cpd02884;upa:UPC04734
MNXM457	betaine aldehyde	M_MNXM457_c	C5H12NO	102.155	1	beilstein:1748566;bigg:betald;biopath:Betaine_aldehyde;brenda:BG20652;brenda:BG29024;brenda:BG80807;cas:7418-61-3;chebi:15710;drugbank:DB04401;hmdb:HMDB01252;kegg:C00576;metacyc:BETAINE_ALDEHYDE;pdbechem:BTL;seed:cpd00447;upa:UPC00576
MNXM458	butyrate	M_MNXM458_c	C4H7O2	87.097	-1	beilstein:3601060;bigg:but;biopath:Butanoate;brenda:BG19659;cas:461-55-2;chebi:17968;chebi:30772;chebi:64103;gmelin:324289;hmdb:HMDB00039;kegg:C00246;lipidmaps:LMFA01010004;metacyc:BUTYRIC_ACID;pubmed:17190852;pubmed:7496326;reaxys:3601060;seed:cpd00211;um-bbd:c0035;upa:UPC00246
MNXM46	oxaloacetate	M_MNXM46_c	C4H2O5	130.056	-2	beilstein:3605372;bigg:oaa;biopath:Oxaloacetate;bnice:C20;brenda:BG19269;brenda:BG19271;cas:149-63-3;chebi:16452;chebi:17479;chebi:28394;chebi:30744;gmelin:1242579;hmdb:HMDB00223;kegg:C00036;kegg:C03981;lipidmaps:LMFA01170061;lipidmaps:LMFA01170120;metacyc:ENOL-OXALOACETATE;metacyc:OXALACETIC_ACID;pubmed:21098488;pubmed:21175886;pubmed:21178163;pubmed:21185899;pubmed:21434608;pubmed:21495723;pubm…
MNXM463	N(1)-(5-phospho-D-ribosyl)glycinamide(1-)	M_MNXM463_c	C7H14N2O8P	285.168	-1	bigg:gar;biopath:5-prime-Phosphoribosyl-glycinamide;brenda:BG24489;chebi:18349;chebi:24367;chebi:58457;hmdb:HMDB02022;kegg:C03838;metacyc:5-PHOSPHO-RIBOSYL-GLYCINEAMIDE;reactome:111338;seed:cpd02394;upa:UPC03838
MNXM46302	Chitobiose	M_MNXM46302_c	C15H25N2O12	425.365	-1	cas_number:577-76-4;hmdb:HMDB03556
MNXM465	N-carbamoyl-L-aspartate(2-)	M_MNXM465_c	C5H6N2O5	174.112	-2	bigg:cbasp;biopath:N-Carbamoyl-L-aspartate;brenda:BG21131;chebi:15859;chebi:32814;chebi:64850;chebi:64852;hmdb:HMDB00828;kegg:C00438;metacyc:CARBAMYUL-L-ASPARTATE;pubmed:21045288;reactome:111628;reaxys:3671739;seed:cpd00343;upa:UPC00438
MNXM467	6-pyruvoyl-5,6,7,8-tetrahydropterin	M_MNXM467_c	C9H11N5O3	237.215	0	bigg:6pthp;biopath:6(R)-Pyruvoyltetrahydropterin;brenda:BG30339;cas:89687-39-8;chebi:17804;hmdb:HMDB00238;hmdb:HMDB01195;kegg:C03684;metacyc:6-PYRUVOYL-5678-TETRAHYDROPTERIN;reactome:1474179;seed:cpd02315;upa:UPC03684
MNXM47	UDP-N-acetyl-alpha-D-glucosamine(2-)	M_MNXM47_c	C17H25N3O17P2	605.338	-2	beilstein:4286654;bigg:uacgam;biopath:UDP-N-Acetyl-D-glucosamine;brenda:BG58801;brenda:BG8030;chebi:16264;chebi:57705;hmdb:HMDB00290;kegg:C00043;metacyc:UDP-N-ACETYL-D-GLUCOSAMINE;reactome:162756;seed:cpd00037;upa:UPC00043
MNXM470	isobutyryl-CoA	M_MNXM470_c	C25H38N7O17P3S	833.592	-4	bigg:ibcoa;biopath:2-Methylpropanoyl-CoA;brenda:BG55363;chebi:15479;chebi:57338;hmdb:HMDB01243;kegg:C00630;metacyc:ISOBUTYRYL-COA;reactome:70851;seed:cpd00481
MNXM471	isovaleryl-CoA	M_MNXM471_c	C26H40N7O17P3S	847.619	-4	bigg:ivcoa;biopath:3-Methylbutanoyl-CoA;brenda:BG14003;chebi:15487;chebi:57345;hmdb:HMDB01113;kegg:C02939;reactome:70715;seed:cpd01882;upa:UPC02939
MNXM47441	cobalt-precorrin-6A	M_MNXM47441_c	C44H45CoN4O16	944.778	-7	bigg:copre6;chebi:3794;chebi:60064;kegg:C11542;seed:cpd08372;upa:UPC11542
MNXM475	2-hydroxy-3-oxopropanoate	M_MNXM475_c	C3H3O4	103.054	-1	bigg:2h3oppan;biopath:Tartronatesemialdehyde;brenda:BG17706;chebi:16992;chebi:57978;hmdb:HMDB06938;kegg:C01146;metacyc:TARTRONATE-S-ALD;seed:cpd00843;upa:UPC01146
MNXM4770	Peptidoglycan subunit of Escherichia coli	M_MNXM4770_c	C40H62N8O21	990.961	-2	bigg:peptido_EC;seed:cpd15654
MNXM478	(-)-3-dehydroquinate	M_MNXM478_c	C7H9O6	189.143	-1	bigg:3dhq;biopath:3-Dehydroquinate;brenda:BG36375;chebi:17947;chebi:32364;hmdb:HMDB12710;kegg:C00944;metacyc:DEHYDROQUINATE;reactome:964921;seed:cpd00699;upa:UPC00944
MNXM47950	Cyanide	M_MNXM47950_c	CHN	27.025	-1	cas_number:57-12-5;hmdb:HMDB02084
MNXM480	(S)-2,3,4,5-tetrahydrodipicolinate(2-)	M_MNXM480_c	C7H7NO4	169.135	-2	bigg:thdp;biopath:delta1-Piperidine-2,6-dicarboxylate;brenda:BG25395;brenda:BG25396;chebi:10965;chebi:11408;chebi:16845;chebi:32975;chebi:32976;chebi:864;hmdb:HMDB12289;kegg:C03972;metacyc:DELTA1-PIPERIDEINE-2-6-DICARBOXYLATE;seed:cpd02465;upa:UPC03972
MNXM481	3'-dephospho-CoA(2-)	M_MNXM481_c	C21H33N7O13P2S	685.538	-2	bigg:dpcoa;biopath:Dephospho-CoA;brenda:BG11718;chebi:15468;chebi:57328;hmdb:HMDB01373;kegg:C00882;metacyc:DEPHOSPHO-COA;reactome:196778;seed:cpd00655;upa:UPC00882
MNXM483	N-[(R)-4-phosphonatopantothenoyl]-L-cysteinate	M_MNXM483_c	C12H20N2O9PS	399.334	-3	bigg:4ppcys;biopath:(R)-4-prime-Phosphopantothenoyl-L-cysteine;brenda:BG4069;chebi:15769;chebi:59458;hmdb:HMDB01117;kegg:C04352;metacyc:R-4-PHOSPHOPANTOTHENOYL-L-CYSTEINE;reactome:196834;seed:cpd02666;upa:UPC04352
MNXM48519	D-glycero-D-manno-heptose 1-phosphate	M_MNXM48519_c	C7H13O10P	288.146	-2	chebi:28137;chebi:60002
MNXM486	decanoyl-CoA	M_MNXM486_c	C31H50N7O17P3S	917.752	-4	bigg:dcacoa;biopath:Decanoyl-CoA;brenda:BG16209;chebi:28493;chebi:61430;hmdb:HMDB06404;kegg:C05274;metacyc:CPD-10267;reactome:77308;seed:cpd03128
MNXM488	5-phosphonato-D-ribosylaminium(1-)	M_MNXM488_c	C5H11NO7P	228.117	-1	bigg:pram;biopath:5-prime-Phospho-beta-D-ribosylamine;brenda:BG20660;chebi:17284;chebi:37737;chebi:58089;chebi:58681;hmdb:HMDB01128;kegg:C03090;metacyc:5-P-BETA-D-RIBOSYL-AMINE;reactome:111292;seed:cpd01982;upa:UPC03090
MNXM489	adenosylcobalamin	M_MNXM489_c	C72H100CoN18O17P	1579.582	0	beilstein:4122932;bigg:adocbl;biopath:5-prime-Deoxyadenosylcobalamin(coenzyme_B12,Co+);cas:13870-90-1;chebi:18408;gmelin:439994;hmdb:HMDB02086;kegg:C00194;metacyc:ADENOSYLCOBALAMIN;seed:cpd00166;upa:UPC00194
MNXM49	3'-phosphoadenosine-5'-phosphosulfate	M_MNXM49_c	C10H11N5O13P2S	503.233	-4	bigg:paps;biopath:3-prime-Phosphoadenylylsulfate(PAPS);brenda:BG1240;chebi:17980;chebi:58339;hmdb:HMDB01134;kegg:C00053;metacyc:PAPS;reactome:158471;reaxys:8173805;seed:cpd00044;upa:UPC00053
MNXM490	(-)-ureidoglycolate	M_MNXM490_c	C3H5N2O4	133.083	-1	bigg:urdglyc;biopath:Ureidoglycolate;brenda:BG85510;brenda:BG85518;chebi:15412;chebi:28785;chebi:49050;chebi:57296;hmdb:HMDB01005;kegg:C00603;kegg:C02766;metacyc:CPD-1091;seed:cpd00465;seed:cpd01786;upa:UPC00603
MNXM492	2'-deoxyuridine	M_MNXM492_c	C9H12N2O5	228.202	0	bigg:duri;biopath:2-prime-Deoxyuridine;brenda:BG27308;cas:951-78-0;chebi:16450;drugbank:DB02256;hmdb:HMDB00012;kegg:C00526;metacyc:DEOXYURIDINE;seed:cpd00412
MNXM4932	2-methylbutanoyl-CoA	M_MNXM4932_c	C26H40N7O17P3S	847.619	-4	biopath:2-Methylbutanoyl-CoA;brenda:BG14006;hmdb:HMDB01041;kegg:C15980;metacyc:2-METHYL-BUTYRYL-COA;pubchem:25245899
MNXM494	1,2-dihydroxy-3-keto-5-methylthiopentene	M_MNXM494_c	C6H9O3S	161.199	-1	brenda:BG36801;chebi:49252;chebi:58795;hmdb:HMDB12134;kegg:C15606;metacyc:CPD-85;reactome:1237155;seed:cpd11255;upa:UPC15606
MNXM496	N-formimidoyl-L-glutamate(1-)	M_MNXM496_c	C6H9N2O4	173.147	-1	bigg:forglu;biopath:N-Formimino-L-glutamate;brenda:BG21635;chebi:18327;chebi:21704;chebi:58928;chebi:7274;hmdb:HMDB00854;kegg:C00439;metacyc:N-FORMIMINO-L-GLUTAMATE;reactome:30158;seed:cpd00344;upa:UPC00439
MNXM4985	3-demethylubiquinone-9	M_MNXM4985_c	C53H80O4	781.2	0	beilstein:2688842;chebi:18238;kegg:C03226;lipidmaps:LMPR02010036;seed:cpd02064
MNXM4993	3-Oxohexanoyl-[acp]	M_MNXM4993_c	C6H9O2SR			bigg:3ohexACP;kegg:C05746;pubchem:8041;seed:cpd11486
MNXM4994	3-Oxotetradecanoyl-[acp]	M_MNXM4994_c	C14H25O2SR			bigg:3omrsACP;kegg:C05759;pubchem:8054;seed:cpd11491
MNXM5	NADP(+)	M_MNXM5_c	C21H25N7O17P3	740.381	-3	bigg:nadp;biopath:NADP;brenda:BG48210;chebi:13390;chebi:18009;chebi:25523;chebi:25524;chebi:44409;chebi:58349;hmdb:HMDB00217;kegg:C00006;metacyc:NAD-P-OR-NOP;metacyc:NADP;reactome:29366;reactome:428218;reactome:517495;reaxys:4122171;seed:cpd00006;upa:UPC00006
MNXM50	UDP-D-glucose(2-)	M_MNXM50_c	C15H22N2O17P2	564.286	-2	bigg:udpg;biopath:UDP-D-Glucose;brenda:BG6433;chebi:18066;chebi:52249;chebi:58367;chebi:58885;kegg:C00029;metacyc:CPD-12575;metacyc:UDP-GLUCOSE;reactome:29410;seed:cpd00026;upa:UPC00029
MNXM502	phenylacetyl-CoA(4-)	M_MNXM502_c	C29H38N7O17P3S	881.635	-4	bigg:phaccoa;brenda:BG15153;chebi:15537;chebi:57390;hmdb:HMDB06503;kegg:C00582;metacyc:CPD-207;reactome:177137;seed:cpd00452;upa:UPC00582
MNXM503	prephenate	M_MNXM503_c	C10H8O6	224.167	-2	beilstein:5288208;bigg:pphn;biopath:Prephenate;brenda:BG452;chebi:16666;chebi:29934;chebi:57852;hmdb:HMDB12283;kegg:C00254;metacyc:PREPHENATE;seed:cpd00219;upa:UPC00254
MNXM507	5-amino-1-(5-phosphonato-D-ribosyl)imidazole-4-carboxylate	M_MNXM507_c	C9H11N3O9P	336.172	-3	bigg:5aizc;biopath:1-(5-Phospho-D-ribosyl)-5-amino-4-imidazolecarboxylate;brenda:BG27601;chebi:28413;chebi:58564;hmdb:HMDB06273;kegg:C04751;metacyc:PHOSPHORIBOSYL-CARBOXY-AMINOIMIDAZOLE;reactome:111395;seed:cpd02893;upa:UPC04751
MNXM5086	cis-3-Decenoyl-[acyl-carrier protein]	M_MNXM5086_c	C10H17OSR			kegg:C04180;pubchem:6857;seed:cpd12489
MNXM50981	dimethylbenzimidazole	M_MNXM50981_c				chebi:23809
MNXM51	GTP	M_MNXM51_c	C10H12N5O14P3	519.149	-4	beilstein:5211792;bigg:gtp;biopath:Guanosine-5-prime-triphosphate;brenda:BG32483;chebi:15996;chebi:37565;chebi:57600;gmelin:1264613;hmdb:HMDB01273;kegg:C00044;metacyc:GTP;reactome:29438;seed:cpd00038;upa:UPC00044
MNXM511	(6R)-5,10-methenyltetrahydrofolate	M_MNXM511_c	C20H20N7O6	454.416	-1	bigg:methf;brenda:BG36347;chebi:15638;chebi:57455;hmdb:HMDB01354;kegg:C00445;metacyc:5-10-METHENYL-THF;seed:cpd00347
MNXM512	(S)-lactaldehyde	M_MNXM512_c	C3H6O2	74.079	0	bigg:lald-L;brenda:BG17834;cas:598-35-6;chebi:18041;drugbank:DB03776;hmdb:HMDB03052;kegg:C00424;metacyc:LACTALD;seed:cpd00334;upa:UPC00424
MNXM516	GDP-4-dehydro-6-deoxy-alpha-D-mannose(2-)	M_MNXM516_c	C16H21N5O15P2	585.31	-2	bigg:gdpddman;brenda:BG7246;chebi:16955;chebi:57964;hmdb:HMDB01346;hmdb:HMDB01391;kegg:C01222;metacyc:GDP-4-DEHYDRO-6-DEOXY-D-MANNOSE;seed:cpd00900;upa:UPC01222
MNXM518	indole-3-acetaldehyde	M_MNXM518_c	C10H9NO	159.185	0	beilstein:121586;bigg:id3acald;biopath:Indole-3-acetaldehyde;brenda:BG2034;cas:2591-98-2;chebi:18086;hmdb:HMDB01190;kegg:C00637;metacyc:INDOLE_ACETALDEHYDE;seed:cpd00486
MNXM519	orotidine 5'-phosphate(3-)	M_MNXM519_c	C10H10N2O11P	365.167	-3	beilstein:10604117;bigg:orot5p;biopath:Orotidine-5-prime-phosphate;brenda:BG783;chebi:15842;chebi:57538;gmelin:492529;hmdb:HMDB00218;kegg:C01103;metacyc:OROTIDINE-5-PHOSPHATE;reactome:111629;seed:cpd00810;upa:UPC01103
MNXM522	S-methyl-5-thio-D-ribulose 1-phosphate(2-)	M_MNXM522_c	C6H11O7PS	258.186	-2	beilstein:11409869;bigg:5mdru1p;brenda:BG29997;chebi:28096;chebi:58548;hmdb:HMDB01299;kegg:C04582;metacyc:CPD-1063;reactome:1237107;seed:cpd02791;upa:UPC04582
MNXM524	2-methylacetoacetyl-CoA(4-)	M_MNXM524_c	C26H38N7O18P3S	861.602	-4	bigg:2maacoa;biopath:2-Methylacetoacetyl-CoA;brenda:BG13943;chebi:15476;chebi:57335;hmdb:HMDB01157;kegg:C03344;metacyc:2-METHYL-ACETO-ACETYL-COA;reactome:70836;seed:cpd02124
MNXM527	ADP-D-ribose	M_MNXM527_c	C15H21N5O14P2	557.3	-2	bigg:adprib;biopath:ADP-D-Ribose;brenda:BG6384;chebi:16960;chebi:57967;hmdb:HMDB01178;kegg:C00301;metacyc:ADENOSINE_DIPHOSPHATE_RIBOSE;reactome:1131972;seed:cpd00251
MNXM5283	propanoyl-AMP(1-)	M_MNXM5283_c	C13H17N5O8P	402.277	-1	biopath:Acyladenylate;chebi:62371;chebi:62415;hmdb:HMDB06806;kegg:C05983;seed:cpd03560
MNXM529	meso-2,6-diaminopimelic acid dizwitterion	M_MNXM529_c	C7H14N2O4	190.197	0	bigg:26dap-M;biopath:meso-2,6-Diaminoheptanedioate;brenda:BG83247;chebi:16488;chebi:30308;chebi:57791;kegg:C00680;metacyc:MESO-DIAMINOPIMELATE;seed:cpd00516;upa:UPC00680
MNXM53	L-serine	M_MNXM53_c;M_MNXM53_e	C3H7NO3	105.093	0	bigg:ser-L;biopath:L-Serine;brenda:BG17936;chebi:17115;chebi:29999;chebi:32836;chebi:32837;chebi:33384;hmdb:HMDB00187;kegg:C00065;metacyc:SER;reactome:200736;seed:cpd00054;upa:UPC00065
MNXM5326	UDP-N-acetylmuramoyl-L-alanyl-D-glutamyl-L-lysyl-D-alanyl-D-alanine	M_MNXM5326_c	C40H62N9O26P2	1146.913	-3	bigg:uAgla;brenda:BG18232;seed:cpd02943
MNXM5328	Undecaprenyl-diphospho-N-acetylmuramoyl-(N-acetylglucosamine)-L-alanyl-D-glutamyl-L-lysyl-D-alanyl-D-alanine	M_MNXM5328_c	C94H153N8O26P2	1873.206	-3	bigg:uaaAgla;seed:cpd03487
MNXM53407	flavin mononucleotide	M_MNXM53407_c				bigg:fmn;brenda:BG36301;chebi:17621;chebi:24041;chebi:58210;hmdb:HMDB01520;kegg:C00061;metacyc:FMN;reactome:73524;seed:cpd00050;upa:UPC00061
MNXM535	CMP-3-deoxy-D-manno-octulosonate	M_MNXM535_c	C17H24N3O15P	541.357	-2	bigg:ckdo;bigg:cmpkdo;brenda:BG84655;chebi:18014;chebi:59825;kegg:C04121;metacyc:CMP-KDO;seed:cpd02546;upa:UPC04121
MNXM540	1D-myo-inositol 3-phosphate(2-)	M_MNXM540_c	C6H11O9P	258.12	-2	beilstein:11180720;bigg:mi3p-D;brenda:BG22588;chebi:18169;chebi:58401;hmdb:HMDB00213;hmdb:HMDB06814;kegg:C04006;metacyc:1-L-MYO-INOSITOL-1-P;reactome:1629731;seed:cpd02484;upa:UPC04006
MNXM541	3-phospho-hydroxypyruvate	M_MNXM541_c	C3H2O7P	181.018	-3	bigg:3php;biopath:3-Phosphohydroxypyruvate;brenda:BG17784;chebi:18110;chebi:30933;hmdb:HMDB01024;kegg:C03232;metacyc:3-P-HYDROXYPYRUVATE;reactome:977329;seed:cpd02069;upa:UPC03232
MNXM546	dGMP(2-)	M_MNXM546_c	C10H12N5O7P	345.205	-2	beilstein:3575246;beilstein:7349077;bigg:dgmp;biopath:2-prime-Deoxyguanosine-5-prime-phosphate;brenda:BG1047;chebi:16192;chebi:41945;chebi:57673;gmelin:358375;hmdb:HMDB01044;kegg:C00362;metacyc:DGMP;seed:cpd00296
MNXM548	pyridoxaminium(1+)	M_MNXM548_c	C8H13N2O2	169.201	1	bigg:pydam;brenda:BG25723;chebi:16410;chebi:57761;hmdb:HMDB01431;kegg:C00534;metacyc:PYRIDOXAMINE;reactome:964945;seed:cpd00419;upa:UPC00534
MNXM54800	GDP-4-dehydro-6-deoxy-L-mannose	M_MNXM54800_c	C16H21N5O15P2	585.31	-2	chebi:27719
MNXM54802	GDP-6-deoxy-L-mannose	M_MNXM54802_c	C16H23N5O15P2	587.326	-2	chebi:27886
MNXM55	L-cysteine zwitterion	M_MNXM55_c;M_MNXM55_e	C3H7NO2S	121.158	0	bigg:cys-L;biopath:L-Cysteine;brenda:BG17926;chebi:17561;chebi:29950;chebi:32442;chebi:32443;chebi:32445;chebi:33415;chebi:35235;gmelin:49993;hmdb:HMDB00574;kegg:C00097;kegg:C06265;kegg:D02326;metacyc:CYS;reactome:111707;seed:cpd00084;seed:cpd12856;upa:UPC00097
MNXM550	(N(omega)-L-arginino)succinate(1-)	M_MNXM550_c	C10H17N4O6	289.265	-1	bigg:argsuc;biopath:N-(L-Arginino)succinate;brenda:BG87894;chebi:15682;chebi:57472;hmdb:HMDB00052;kegg:C03406;metacyc:L-ARGININO-SUCCINATE;reactome:34575;seed:cpd02152;upa:UPC03406
MNXM554	porphobilinogen(1-)	M_MNXM554_c	C10H13N2O4	225.221	-1	bigg:ppbng;biopath:Porphobilinogen;brenda:BG987;chebi:17381;chebi:58126;hmdb:HMDB00245;kegg:C00931;metacyc:PORPHOBILINOGEN;reactome:189464;seed:cpd00689;upa:UPC00931
MNXM555	quinolinate(2-)	M_MNXM555_c	C7H3NO4	165.103	-2	bigg:quln;biopath:Pyridine-2,3-dicarboxylate;brenda:BG24851;chebi:16675;chebi:29959;chebi:46828;chebi:46832;chebi:46833;gmelin:329233;hmdb:HMDB00232;kegg:C03722;metacyc:QUINOLINATE;reactome:197238;seed:cpd02333;upa:UPC03722
MNXM558	2-demethylmenaquinol-8	M_MNXM558_c	C50H72O2	705.105	0	bigg:2dmmq8;chebi:61873;metacyc:CPD-12115;seed:cpd15352
MNXM56	formaldehyde	M_MNXM56_c	CH2O	30.026	0	beilstein:1209228;biopath:Formaldehyde;brenda:BG36227;cas:50-00-0;chebi:16842;drugbank:DB03843;gmelin:445;hmdb:HMDB01426;kegg:C00067;kegg:D06525;metacyc:FORMALDEHYDE;pdbechem:FLH;pubmed:18837732;pubmed:7381846;reactome:143501;um-bbd:c0122;wikipedia:Formaldehyde
MNXM56012	Heme	M_MNXM56012_c	C34H32FeN4O4	616.487	-2	cas_number:14875-96-8;hmdb:HMDB03178
MNXM561	ADP-D-glucose	M_MNXM561_c	C16H23N5O15P2	587.326	-2	bigg:adpglc;brenda:BG7320;chebi:15751;chebi:57498;hmdb:HMDB06557;kegg:C00498;metacyc:ADP-D-GLUCOSE;seed:cpd00387
MNXM564	myristoyl-[acyl-carrier protein]	M_MNXM564_c	C14H27OSR			bigg:myrsACP;chebi:50651;kegg:C05761;seed:cpd11466;upa:UPC05761
MNXM5647	but-3-yn-1-ol	M_MNXM5647_c	C4H6O	70.09	0	beilstein:773710;cas:927-74-2;chebi:27444;kegg:C06146;seed:cpd03665
MNXM565	N(6)-(1,2-dicarboxylatoethyl)-AMP(4-)	M_MNXM565_c	C14H14N5O11P	459.262	-4	bigg:dcamp;biopath:Adenylosuccinate;brenda:BG5285;chebi:15919;chebi:57567;hmdb:HMDB00536;kegg:C03794;metacyc:ADENYLOSUCC;reactome:35141;seed:cpd02375;upa:UPC03794
MNXM568	2-(Formamido)-N1-(5-prime-phosphoribosyl)acetamidine	M_MNXM568_c	C8H14N3O8P	311.186	-2	bigg:fpram;biopath:2-(Formamido)-N1-(5-prime-phosphoribosyl)acetamidine;brenda:BG26126;chebi:18413;chebi:58478;hmdb:HMDB00999;hmdb:HMDB02305;kegg:C04640;metacyc:5-PHOSPHORIBOSYL-N-FORMYLGLYCINEAMIDINE;reactome:111369;seed:cpd02826;upa:UPC04640
MNXM57	glutathione	M_MNXM57_c	C10H16N3O6S	306.316	-1	bigg:gthrd;biopath:Glutathione_(reduced);chebi:16856;chebi:57925;chebi:60836;hmdb:HMDB00125;kegg:C00051;metacyc:GLUTATHIONE;pubmed:4200890;pubmed:4745654;reactome:1247892;seed:cpd00042;upa:UPC00051
MNXM570	5-hydroxy-L-tryptophan zwitterion	M_MNXM570_c	C11H12N2O3	220.225	0	bigg:5htrp;biopath:5-Hydroxy-L-tryptophan;brenda:BG3340;chebi:17780;chebi:28171;chebi:43186;chebi:58266;hmdb:HMDB00472;kegg:C00643;kegg:C01017;metacyc:5-HYDROXY-TRYPTOPHAN;reactome:209911;seed:cpd00490;seed:cpd00749;upa:UPC00643
MNXM572	dUDP	M_MNXM572_c	C9H11N2O11P2	385.138	-3	bigg:dudp;biopath:2-prime-Deoxyuridine-5-prime-diphosphate;brenda:BG27561;chebi:28850;chebi:60471;hmdb:HMDB01000;kegg:C01346;metacyc:DUDP;seed:cpd00978
MNXM5723	a dodecanoyl-[acp]	M_MNXM5723_c				bigg:ddcaACP;kegg:C05223;metacyc:Dodecanoyl-ACPs;seed:cpd11468;upa:UPC05223
MNXM58	sulfate	M_MNXM58_e;M_MNXM58_c	O4S	96.063	-2	beilstein:3648446;bigg:so4;biopath:Sulfate;biopath:Sulfate_(protonated);brenda:BG28677;brenda:BG28716;cas:14808-79-8;chebi:16189;chebi:23414;chebi:26836;chebi:31346;chebi:31795;chebi:32036;chebi:32149;chebi:32312;chebi:32583;chebi:32584;chebi:32586;chebi:32599;chebi:33146;chebi:35176;chebi:45696;chebi:50292;chebi:53001;chebi:53437;chebi:53438;chebi:53470;chebi:53471;chebi:53473;chebi:53474;chebi:…
MNXM580	trans-dec-2-enoyl-CoA	M_MNXM580_c	C31H48N7O17P3S	915.736	-4	bigg:dc2coa;biopath:trans-Dec-2-enoyl-CoA;brenda:BG16174;chebi:10723;chebi:61406;hmdb:HMDB01291;hmdb:HMDB03948;kegg:C05275;lipidmaps:LMFA07050023;metacyc:T2-DECENOYL-COA;reactome:77343;seed:cpd03129
MNXM581	(E)-hexadec-2-enoyl-CoA	M_MNXM581_c	C37H60N7O17P3S	999.895	-4	bigg:hdd2coa;biopath:trans-Hexadec-2-enoyl-CoA;brenda:BG17261;chebi:28935;chebi:52381;chebi:61526;hmdb:HMDB03945;kegg:C05272;metacyc:CPD0-2117;reactome:77284;seed:cpd03126
MNXM582	2-dehydro-D-gluconate	M_MNXM582_c;M_MNXM582_e	C6H9O7	193.131	-1	beilstein:3907127;bigg:2dhguln;brenda:BG21862;chebi:16808;chebi:27469;kegg:C06473;metacyc:CPD-377;seed:cpd03889;seed:cpd15351
MNXM584	allantoate	M_MNXM584_c	C4H7N4O4	175.123	-1	bigg:alltt;biopath:Allantoate;brenda:BG19637;chebi:17536;chebi:30837;hmdb:HMDB01209;kegg:C00499;metacyc:ALLANTOATE;seed:cpd00388;upa:UPC00499
MNXM5904	prop-2-yn-1-ol	M_MNXM5904_c	C3H4O	56.063	0	cas:107-19-7;chebi:28905;kegg:C05986;seed:cpd03563
MNXM593	(R)-pantoate	M_MNXM593_c	C6H11O4	147.149	-1	bigg:pant-R;biopath:(R)-Pantoate;brenda:BG36770;brenda:BG85517;chebi:14737;chebi:15980;chebi:18697;drugbank:DB01930;kegg:C00522;metacyc:L-PANTOATE;pdbechem:PAF;seed:cpd00408;upa:UPC00522
MNXM5959	trans-3-cis-5-dodecenoyl-[acyl-carrier protein]	M_MNXM5959_c	C23H39N2O8PRS		-1	bigg:t3c5ddeceACP;seed:cpd15569
MNXM5974	UDP-2,3-diacetamido-2,3-dideoxy-alpha-D-glucuronate	M_MNXM5974_c	C19H25N4O18P2	659.365	-3	beilstein:11962414;brenda:BG71193;chebi:48402;chebi:58745;kegg:C19725;metacyc:CPD-10313;pubmed:18621892
MNXM599	Iminoaspartate	M_MNXM599_c	C4H3NO4	129.071	-2	bigg:iasp;biopath:Iminoaspartate;brenda:BG19324;chebi:50616;chebi:58831;hmdb:HMDB01131;kegg:C05840;lipidmaps:LMFA01170110;metacyc:IMINOASPARTATE;seed:cpd03470;upa:UPC05840
MNXM6	NADPH	M_MNXM6_c	C21H26N7O17P3	741.389	-4	beilstein:10411862;bigg:nadph;biopath:NADPH;brenda:BG48213;chebi:13392;chebi:16474;chebi:57783;hmdb:HMDB00221;kegg:C00005;metacyc:NADH-P-OR-NOP;metacyc:NADPH;reactome:29364;reactome:428206;reactome:517496;seed:cpd00005;upa:UPC00005
MNXM60	bicarbonate	M_MNXM60_c	CHO3	61.017	-1	beilstein:3903504;biopath:Hydrogen_carbonate;bnice:C4;brenda:BG28931;cas:71-52-3;chebi:17544;chebi:28976;chebi:29377;chebi:31793;chebi:32139;chebi:3311;chebi:41609;chebi:6504;gmelin:49249;hmdb:HMDB00595;hmdb:HMDB03538;kegg:C00288;kegg:C01353;kegg:C07964;kegg:C08129;kegg:C12893;kegg:C18606;kegg:D02038;kegg:D02821;kegg:D02844;kegg:D02919;kegg:D04667;kegg:D05283;metacyc:CO3;metacyc:H2CO3;metacyc:HCO…
MNXM601	pyrroloquinoline quinone	M_MNXM601_c	C14H3N2O8	327.182	-3	bigg:pqq;biopath:Pyrrolochinolinochinone_(oxidized);brenda:BG34975;chebi:18315;chebi:58442;gmelin:342621;hmdb:HMDB13636;kegg:C00113;metacyc:PQQ;seed:cpd00097;upa:UPC00113
MNXM602	shikimate	M_MNXM602_c	C7H9O5	173.143	-1	bigg:skm;biopath:Shikimate;brenda:BG23975;chebi:16119;chebi:36208;hmdb:HMDB03070;kegg:C00493;metacyc:SHIKIMATE;reactome:964932;seed:cpd00383;upa:UPC00493
MNXM603	tyramine	M_MNXM603_c	C8H12NO	138.187	1	bigg:tym;biopath:Tyramine;brenda:BG25676;chebi:15760;chebi:327995;hmdb:HMDB00306;kegg:C00483;metacyc:TYRAMINE;reactome:500606;seed:cpd00374
MNXM606	1-hydroxy-2-methyl-2-(E)-butenyl 4-diphosphate	M_MNXM606_c	C5H9O8P2	259.068	-3	bigg:h2mb4p;brenda:BG16538;chebi:128753;chebi:15664;kegg:C11811;lipidmaps:LMPR01010009;metacyc:HYDROXY-METHYL-BUTENYL-DIP;seed:cpd08615;upa:UPC11811
MNXM6067	2-Hexaprenyl-3-methyl-6-methoxy-1,4-benzoquinone	M_MNXM6067_c	C38H56O3	560.849	0	chebi:28711;hmdb:HMDB06819;kegg:C05804;metacyc:CPD-11656;seed:cpd03441
MNXM607	(2S)-2-[5-amino-1-(5-O-phosphonato-beta-D-ribosyl)imidazole-4-carboxamido]succinate	M_MNXM607_c	C13H15N4O12P	450.252	-4	bigg:25aics;biopath:5-prime-Phosphoribosyl-4-N-(succino-carboxamide)-5-aminoimidazole;brenda:BG4597;chebi:18319;chebi:58443;hmdb:HMDB00797;kegg:C04823;metacyc:P-RIBOSYL-4-SUCCCARB-AMINOIMIDAZOLE;reactome:111399;seed:cpd02921;upa:UPC04823
MNXM609	2-methylbut-2-enoyl-CoA	M_MNXM609_c	C26H38N7O17P3S	845.603	-4	bigg:2mb2coa;biopath:2-Methylbut-2-enoyl-CoA;brenda:BG13938;brenda:BG36450;chebi:11614;chebi:15478;chebi:25293;chebi:57260;chebi:57337;hmdb:HMDB02054;kegg:C03345;metacyc:CPD-1083;reactome:70799;seed:cpd02125
MNXM61	L-methionine zwitterion	M_MNXM61_e;M_MNXM61_c	C5H11NO2S	149.211	0	bigg:met-L;biopath:L-Methionine;brenda:BG20519;chebi:16044;chebi:16643;chebi:32631;chebi:32632;chebi:57844;gmelin:560248;hmdb:HMDB00696;kegg:C00073;kegg:D04984;metacyc:MET;metacyc:Protein-L-methionine;reactome:174390;seed:cpd00060;upa:UPC00073
MNXM611	3-Dehydroshikimate	M_MNXM611_c	C7H7O5	171.127	-1	bigg:3dhsk;biopath:3-Dehydroshikimate;brenda:BG49176;chebi:16630;chebi:30918;kegg:C02637;kegg:C02652;metacyc:3-DEHYDRO-SHIKIMATE;reactome:964941;seed:cpd01716;seed:cpd01725;upa:UPC02637
MNXM617	folate	M_MNXM617_c	C19H17N7O6	439.382	-2	bigg:fol;biopath:Folate;brenda:BG9174;chebi:27470;chebi:37445;chebi:62501;chebi:67011;hmdb:HMDB00121;kegg:C00504;metacyc:All-Folates;metacyc:CPD-12826;reactome:197965;seed:cpd00393;upa:UPC00504
MNXM622	1-deoxy-D-xylulose 5-phosphate(2-)	M_MNXM622_c	C5H9O7P	212.095	-2	beilstein:11127452;bigg:dxyl5p;brenda:BG37157;chebi:16493;chebi:57792;hmdb:HMDB01213;kegg:C11437;metacyc:DEOXYXYLULOSE-5P;seed:cpd08289;upa:UPC11437
MNXM625	2'-deoxyadenosine	M_MNXM625_c	C10H13N5O3	251.242	0	beilstein:91015;bigg:dad-2;biopath:2-prime-Deoxyadenosine;brenda:BG66294;brenda:BG836;cas:958-09-8;chebi:17256;gmelin:283189;hmdb:HMDB00101;kegg:C00559;metacyc:DEOXYADENOSINE;pdbechem:3D1;pubmed:14253484;reaxys:91015;seed:cpd00438;wikipedia:Deoxyadenosine
MNXM626	4-(trimethylammonio)butanoate	M_MNXM626_e;M_MNXM626_c	C7H15NO2	145.2	0	beilstein:3538300;bigg:4tmeabutn;bigg:gbbtn;brenda:BG36254;cas:407-64-7;chebi:16244;chebi:1941;hmdb:HMDB01161;hmdb:HMDB06831;kegg:C01181;metacyc:GAMMA-BUTYROBETAINE;reactome:31369;seed:cpd00870
MNXM63	CTP(3-)	M_MNXM63_c	C9H13N3O14P3	480.133	-3	bigg:ctp;biopath:Cytidine-5-prime-triphosphate;brenda:BG27764;chebi:17677;chebi:37563;chebi:58231;hmdb:HMDB00082;kegg:C00063;metacyc:CTP;reactome:110614;seed:cpd00052;upa:UPC00063
MNXM635	histaminium	M_MNXM635_c	C5H10N3	112.153	1	bigg:hista;biopath:Histamine;brenda:BG21261;chebi:18295;chebi:51193;chebi:58432;hmdb:HMDB00870;kegg:C00388;metacyc:HISTAMINE;reactome:175992;seed:cpd00312;upa:UPC00388
MNXM63693	N-butyryl-L-homoserine lactone	M_MNXM63693_c	C8H13NO3	171.194	0	beilstein:8833344;brenda:BG59779;chebi:29643;kegg:C11837;lipid:LMFA08030002;lipidmaps:LMFA08030002;metacyc:CPD-10784;seed:cpd08635
MNXM639	a peptide	M_MNXM639_e;M_MNXM639_c	C2H4NO2R(C2H2NOR)n			bigg:pepd;brenda:BG93246;chebi:16670;chebi:60466;kegg:C00012;metacyc:Peptides;seed:cpd11608
MNXM6417	(R)-3-Hydroxyoctadecanoyl-[acyl-carrier protein]	M_MNXM6417_c	C29H55N2O9PRS		-1	bigg:3hoctaACP;seed:cpd15371
MNXM642	trans-dodec-2-enoyl-CoA(4-)	M_MNXM642_c	C33H52N7O17P3S	943.789	-4	bigg:dd2coa;biopath:trans-2-Dodecenoyl-CoA;brenda:BG16597;brenda:BG16600;chebi:15471;chebi:57330;hmdb:HMDB03712;hmdb:HMDB11689;kegg:C03221;lipidmaps:LMFA07050010;metacyc:CPD-7222;reactome:77255;seed:cpd02060
MNXM644	(2S,6S)-2,6-diaminopimelic acid dizwitterion	M_MNXM644_c	C7H14N2O4	190.197	0	bigg:26dap-LL;biopath:LL-2,6-Diaminoheptanedioate;brenda:BG24367;chebi:16026;chebi:47031;chebi:57609;hmdb:HMDB01370;kegg:C00666;lipidmaps:LMFA01170102;metacyc:LL-DIAMINOPIMELATE;seed:cpd00504;upa:UPC00666
MNXM6465	UDP-N-acetylmuramoyl-L-alanyl-D-alpha-glutamyl-L-lysinate(3-)	M_MNXM6465_c	C34H52N7O24P2	1004.757	-3	bigg:uAgl;brenda:BG16782;chebi:28289;chebi:58559;chebi:9837;kegg:C04700;seed:cpd02861
MNXM6467	Undecaprenyl-diphospho-N-acetylmuramoyl-L-alanyl-D-glutamyl-L-lysyl-D-alanyl-D-alanine	M_MNXM6467_c	C86H140N7O21P2	1670.014	-3	bigg:uaAgla;seed:cpd03486
MNXM647	2'-deoxyguanosine	M_MNXM647_c	C10H13N5O4	267.241	0	bigg:dgsn;biopath:2-prime-Deoxyguanosine;brenda:BG842;cas:961-07-9;chebi:17172;hmdb:HMDB00085;kegg:C00330;metacyc:DEOXYGUANOSINE;seed:cpd00277
MNXM648	2,5-diamino-4-hydroxy-6-(5-phosphonatoribosylamino)pyrimidine(3-)	M_MNXM648_c	C9H14N5O8P	351.21	-2	bigg:25dhpp;bigg:25drapp;brenda:BG27778;brenda:BG51502;chebi:29114;chebi:58614;chebi:59545;chebi:59546;kegg:C01304;metacyc:DIAMINO-OH-PHOSPHORIBOSYLAMINO-PYR;seed:cpd00957;upa:UPC01304
MNXM649	2-dehydro-3-deoxy-6-phosphonato-D-gluconate(3-)	M_MNXM649_c	C6H8O9P	255.096	-3	beilstein:6714585;bigg:2ddg6p;biopath:2-Dehydro-3-deoxy-6-phospho-D-gluconate;brenda:BG22083;chebi:15925;chebi:57569;hmdb:HMDB01376;kegg:C04442;metacyc:2-KETO-3-DEOXY-6-P-GLUCONATE;seed:cpd02711;upa:UPC04442
MNXM652	methanethiol	M_MNXM652_c	CH4S	48.107	0	bigg:ch4s;brenda:BG28550;cas:74-93-1;chebi:16007;hmdb:HMDB03227;kegg:C00409;metacyc:CPD-7671;seed:cpd00324;um-bbd:c0238
MNXM654	trans-tetradec-2-enoyl-CoA	M_MNXM654_c	C35H56N7O17P3S	971.842	-4	bigg:td2coa;biopath:trans-Tetradec-2-enoyl-CoA;chebi:27721;chebi:61405;hmdb:HMDB03946;kegg:C05273;metacyc:CPD0-2120;reactome:77273;seed:cpd03127
MNXM658	arsenite(1-)	M_MNXM658_c	AsH2O3	124.936	-1	bigg:aso3;brenda:BG252;chebi:29242;chebi:29243;chebi:29866;chebi:49900;hmdb:HMDB11620;kegg:C06697;metacyc:CPD-763;metacyc:CPD0-2040;seed:cpd04098
MNXM660	phenylethylamine	M_MNXM660_c	C8H12N	122.188	1	beilstein:3539103;bigg:peamn;brenda:BG89162;chebi:18397;chebi:225237;hmdb:HMDB12275;kegg:C05332;metacyc:PHENYLETHYLAMINE;pdbechem:PEA;pubmed:10476872;reactome:500605;seed:cpd03161;upa:UPC05332
MNXM662	thiamine(1+) monophosphate(2-)	M_MNXM662_c	C12H16N4O4PS	343.319	-1	beilstein:7232643;bigg:thmmp;brenda:BG3637;chebi:18338;chebi:37574;chebi:37575;chebi:9533;hmdb:HMDB02666;kegg:C01081;metacyc:THIAMINE-P;seed:cpd00793;upa:UPC01081
MNXM66267	P1,P4-Bis(5'-adenosyl) tetraphosphate	M_MNXM66267_c	C20H24N10O19P4	832.355	-4	hmdb:HMDB06502
MNXM663	(R)-3-hydroxybutanoate	M_MNXM663_c	C4H7O3	103.097	-1	beilstein:6114857;bigg:bhb;biopath:(R)-3-Hydroxybutanoate;brenda:BG19700;chebi:10983;chebi:17066;hmdb:HMDB00011;kegg:C01089;lipidmaps:LMFA01050243;metacyc:CPD-335;pubmed:19304817;reactome:73911;reaxys:6114857;seed:cpd00797
MNXM664	(R)-acetoin	M_MNXM664_c	C4H8O2	88.105	0	bigg:actn-R;biopath:(R)-Acetoin;brenda:BG19668;cas:513-86-0;chebi:15686;kegg:C00810;lipidmaps:LMFA12000064;metacyc:CPD-10353;seed:cpd00361;upa:UPC00466;upa:UPC00810
MNXM665	3',5'-cyclic GMP(1-)	M_MNXM665_c	C10H11N5O7P	344.197	-1	beilstein:4030890;beilstein:7235136;bigg:35cgmp;biopath:Guanosine-3-prime,5-prime-monophosphate_(cyclic);brenda:BG670;chebi:16356;chebi:57746;gmelin:1336501;hmdb:HMDB01314;kegg:C00942;metacyc:CGMP;reactome:30991;seed:cpd00697;upa:UPC00942
MNXM669	D-alanyl-D-alanine	M_MNXM669_c	C6H12N2O3	160.171	0	bigg:alaala;brenda:BG22134;chebi:16576;chebi:57822;hmdb:HMDB03459;kegg:C00993;metacyc:D-ALA-D-ALA;seed:cpd00731
MNXM670	gallate	M_MNXM670_c	C7H5O5	169.112	-1	beilstein:3907457;bigg:ga;brenda:BG24982;chebi:16918;chebi:30778;gmelin:328003;hmdb:HMDB05807;kegg:C01424;metacyc:CPD-13085;metacyc:CPD-183;seed:cpd01020;um-bbd:c0006
MNXM682	glycerol 1-phosphate	M_MNXM682_c	C3H7O6P	170.058	-2	beilstein:1873731;brenda:BG18111;chebi:14336;chebi:15943;chebi:231935;gmelin:602374;kegg:C03189;metacyc:CPD0-1186;metacyc:Glycerol-1-phosphate;seed:cpd16494
MNXM683	L-cysteinylglycine	M_MNXM683_c	C5H10N2O3S	178.21	0	bigg:cgly;biopath:L-Cysteinylglycine;brenda:BG20292;chebi:4047;chebi:61694;hmdb:HMDB00078;kegg:C01419;metacyc:CYS-GLY;reactome:1247904;seed:cpd01017
MNXM684	L-pipecolate	M_MNXM684_c	C6H11NO2	129.157	0	bigg:Lpipecol;biopath:L-Pipecolate;brenda:BG59615;chebi:17964;chebi:18703;chebi:30633;chebi:30913;chebi:36110;chebi:41582;chebi:61185;hmdb:HMDB00070;hmdb:HMDB00716;hmdb:HMDB05960;kegg:C00408;metacyc:CPD-11619;metacyc:L-PIPECOLATE;seed:cpd00323
MNXM687	xanthosine	M_MNXM687_c	C10H12N4O6	284.225	0	bigg:xtsn;biopath:Xanthosine;brenda:BG652;cas:146-80-5;chebi:18107;hmdb:HMDB00299;kegg:C01762;metacyc:XANTHOSINE;pubmed:10879466;pubmed:19176874;pubmed:21071429;pubmed:22698263;pubmed:22731949;pubmed:22770225;pubmed:22932763;reaxys:625906;seed:cpd01217;upa:UPC01762;wikipedia:Xanthosine
MNXM69	glyoxylate	M_MNXM69_c	C2HO3	73.028	-1	beilstein:3903641;bigg:glx;biopath:Glyoxalate;brenda:BG15375;chebi:16891;chebi:36655;gmelin:323497;hmdb:HMDB00119;kegg:C00048;metacyc:GLYOX;reactome:389678;seed:cpd00040;upa:UPC00048
MNXM691	4-maleylacetoacetate	M_MNXM691_c	C8H6O6	198.13	-2	bigg:4mlacac;biopath:4-Maleylacetoacetate;chebi:17105;chebi:47904;hmdb:HMDB02052;kegg:C01036;lipidmaps:LMFA01170114;metacyc:4-MALEYL-ACETOACETATE;reactome:31135;seed:cpd00763;um-bbd:c0109;upa:UPC01036
MNXM693	D-galacturonate	M_MNXM693_c	C6H9O7	193.131	-1	biopath:D-Galacturonate_(openchain);chebi:12952;chebi:47962;hmdb:HMDB02545;metacyc:D-GALACTURONATE
MNXM696	L-arogenate(1-)	M_MNXM696_c	C10H12NO5	226.206	-1	brenda:BG941;chebi:17530;chebi:21239;chebi:58180;kegg:C00826;metacyc:CPD-659;seed:cpd00616;upa:UPC00826
MNXM697	Leu-tRNA(Leu)	M_MNXM697_c				bigg:leutrna;chebi:16624;kegg:C02047;metacyc:Charged-LEU-tRNAs;reactome:379757;reactome:379773;seed:cpd12003
MNXM699	O-acetyl-L-homoserine zwitterion	M_MNXM699_c	C6H11NO4	161.156	0	bigg:achms;brenda:BG22022;chebi:16288;chebi:37034;chebi:57716;chebi:7671;kegg:C01077;metacyc:CPD-667;seed:cpd00790;upa:UPC01077
MNXM7	ADP	M_MNXM7_c	C10H12N5O10P2	424.177	-3	beilstein:3783669;bigg:adp;biopath:Adenosine-5-prime-diphosphate;bnice:C11;brenda:BG1228;chebi:16761;chebi:456216;gmelin:341336;hmdb:HMDB01341;kegg:C00008;metacyc:ADP;metacyc:ADP-GROUP;reactome:29370;reactome:429153;reactome:429160;reactome:481002;seed:cpd00008;upa:UPC00008
MNXM70	L-argininium(1+)	M_MNXM70_e;M_MNXM70_c	C6H15N4O2	175.209	1	bigg:arg-L;biopath:L-Arginine;biopath:L-Arginine_(protonated);brenda:BG36213;chebi:16467;chebi:29952;chebi:32681;chebi:32682;chebi:32683;gmelin:1345601;hmdb:HMDB00517;kegg:C00062;kegg:C05693;kegg:D02397;kegg:D07574;metacyc:ARG;reactome:2641003;reactome:2641011;reactome:2641012;reactome:29468;reactome:352135;reactome:375468;reactome:375764;reactome:375781;reactome:375794;reactome:375795;reactome:3…
MNXM700	trans-urocanate	M_MNXM700_c	C6H5N2O2	137.116	-1	beilstein:5735282;bigg:urcan;biopath:Urocanate;brenda:BG23292;chebi:17771;chebi:27247;chebi:27248;chebi:30817;chebi:30818;chebi:30819;hmdb:HMDB00301;kegg:C00785;metacyc:UROCANATE;reactome:30721;seed:cpd00581;upa:UPC00785
MNXM701	(2S,3S)-3-hydroxy-2-methylbutanoyl-CoA(4-)	M_MNXM701_c	C26H40N7O18P3S	863.618	-4	bigg:3hmbcoa;biopath:(2S,3S)-3-Hydroxy-2-methylbutanoyl-CoA;brenda:BG14008;chebi:15449;chebi:57312;hmdb:HMDB01356;kegg:C04405;reactome:70829;seed:cpd02691
MNXM7029	ADP-D-glycero-D-manno-heptose(2-)	M_MNXM7029_c	C17H25N5O16P2	617.352	-2	bigg:adphep-DD;brenda:BG8038;chebi:16693;chebi:57863;chebi:59966;chebi:59967;kegg:C06397;metacyc:ADP-D-GLYCERO-D-MANNO-HEPTOSE;seed:cpd03830;upa:UPC06397
MNXM704	2'-deoxycytidine	M_MNXM704_c	C9H13N3O4	227.217	0	beilstein:87567;bigg:dcyt;biopath:2-prime-Deoxycytidine;brenda:BG27466;cas:951-77-9;chebi:15698;drugbank:DB02594;gmelin:1321747;hmdb:HMDB00014;kegg:C00881;kegg:D06196;metacyc:DEOXYCYTIDINE;pdbechem:DCZ;seed:cpd00654
MNXM705	3-oxolauroyl-CoA	M_MNXM705_c	C33H52N7O18P3S	959.788	-4	bigg:3oddcoa;biopath:3-Oxododecanoyl-CoA;chebi:27868;chebi:62615;hmdb:HMDB03937;kegg:C05263;metacyc:CPD0-2105;reactome:77253;seed:cpd03117
MNXM706	3-oxooctanoyl-CoA	M_MNXM706_c	C29H44N7O18P3S	903.682	-4	bigg:3oocoa;biopath:3-Oxooctanoyl-CoA;chebi:28264;chebi:62619;hmdb:HMDB03941;kegg:C05267;metacyc:CPD0-2106;reactome:77328;seed:cpd03121
MNXM707	3-oxotetradecanoyl-CoA	M_MNXM707_c	C35H56N7O18P3S	987.842	-4	bigg:3otdcoa;biopath:3-Oxotetradecanoyl-CoA;chebi:28726;chebi:62543;hmdb:HMDB03935;kegg:C05261;metacyc:CPD-10284;reactome:77269;seed:cpd12689
MNXM71	tRNA(Gln)	M_MNXM71_c				bigg:trnagln;chebi:29168;kegg:C01640;metacyc:GLN-tRNAs;reactome:379740;reactome:379748;seed:cpd11911
MNXM716	3-oxoadipate	M_MNXM716_c	C6H6O5	158.109	-2	bigg:3oxoadp;biopath:3-Oxoadipate;brenda:BG23646;chebi:15775;chebi:37440;hmdb:HMDB00398;kegg:C00846;lipidmaps:LMFA01170096;metacyc:3-KETO-ADIPATE;reaxys:11212454;seed:cpd00630;um-bbd:c0100;upa:UPC00846
MNXM717	3-oxohexanoyl-CoA	M_MNXM717_c	C27H40N7O18P3S	875.629	-4	bigg:3ohcoa;biopath:3-Oxohexanoyl-CoA;chebi:27648;chebi:62418;hmdb:HMDB03943;kegg:C05269;reactome:77320;seed:cpd03123
MNXM721	alpha-D-mannose 1-phosphate(2-)	M_MNXM721_c	C6H11O9P	258.12	-2	beilstein:3911528;bigg:man1p;brenda:BG56456;chebi:18205;chebi:58409;kegg:C00636;metacyc:MANNOSE-1P;seed:cpd00485;upa:UPC00636
MNXM724	dinitrogen	M_MNXM724_e;M_MNXM724_c	N2	28.013	0	bigg:n2;biopath:Nitrogen;brenda:BG28840;cas:7727-37-9;chebi:17997;chebi:30099;chebi:30102;gmelin:150;hmdb:HMDB01371;kegg:C00697;metacyc:NITROGEN-MOLECULE;pdbechem:HDZ;pubmed:18334638;pubmed:22237545;reaxys:15940095;seed:cpd00528;upa:UPC00697;wikipedia:Nitrogen
MNXM727	L-selenocysteine zwitterion	M_MNXM727_c	C3H7NO2Se	168.053	0	bigg:selcys;brenda:BG17930;chebi:16633;chebi:30001;chebi:32742;chebi:32744;chebi:32747;chebi:32751;chebi:32752;chebi:32754;chebi:57843;chebi:9093;hmdb:HMDB03288;kegg:C05688;metacyc:CPD0-1561;metacyc:L-SELENOCYSTEINE;seed:cpd03389
MNXM73	phosphoenolpyruvate	M_MNXM73_c	C3H2O6P	165.018	-3	beilstein:3951723;bigg:pep;biopath:Phosphoenolpyruvate;brenda:BG17779;chebi:18021;chebi:44897;chebi:58702;gmelin:486447;hmdb:HMDB00263;kegg:C00074;metacyc:PHOSPHO-ENOL-PYRUVATE;reactome:29492;seed:cpd00061;upa:UPC00074
MNXM730	N-acetyl-L-glutamate(2-)	M_MNXM730_c	C7H9NO5	187.15	-2	bigg:acglu;biopath:N-Acetyl-L-glutamate;brenda:BG24046;cas:1188-37-0;chebi:17533;chebi:21549;chebi:44337;kegg:C00624;kegg:D07778;metacyc:ACETYL-GLU;pubmed:19399372;pubmed:19754428;reactome:30471;seed:cpd00477;upa:UPC00624
MNXM733	(S)-3-hydroxylauroyl-CoA	M_MNXM733_c	C33H54N7O18P3S	961.804	-4	bigg:3hddcoa;biopath:(S)-3-Hydroxydodecanoyl-CoA;chebi:27668;chebi:62558;hmdb:HMDB03936;kegg:C05262;metacyc:CPD0-2107;reactome:77252;seed:cpd03116
MNXM734	2,3-dihydroxy-3-methylbutanoate	M_MNXM734_c	C5H9O4	133.123	-1	bigg:23dhmb;biopath:2,3-Dihydroxyisovalerate;brenda:BG20392;brenda:BG29125;chebi:11424;chebi:15684;chebi:15689;chebi:49072;hmdb:HMDB12141;kegg:C04039;kegg:C04272;metacyc:CPD-13357;metacyc:DIOH-ISOVALERATE;seed:cpd02498;upa:UPC04272
MNXM738	3-oxopalmitoyl-CoA(4-)	M_MNXM738_c	C37H60N7O18P3S	1015.895	-4	bigg:3ohdcoa;biopath:3-Oxopalmitoyl-CoA;brenda:BG17266;chebi:15491;chebi:57349;hmdb:HMDB06402;kegg:C05259;metacyc:3-OXOPALMITOYL-COA;reactome:77302;seed:cpd03114
MNXM74	D-glyceraldehyde 3-phosphate	M_MNXM74_c	C3H5O6P	168.042	-2	beilstein:6139851;biopath:D-Glyceraldehyde_3-phosphate;brenda:BG59;chebi:29052;chebi:59776;kegg:C00118;metacyc:GAP;reactome:29578
MNXM742	carbamate	M_MNXM742_c	CH2NO2	60.032	-1	beilstein:3903503;biopath:Carbamate;brenda:BG28520;cas:302-11-4;chebi:13941;chebi:28616;gmelin:239604;hmdb:HMDB03551;kegg:C01563;metacyc:CARBAMATE;seed:cpd01101
MNXM7437	homoserine lactone	M_MNXM7437_c				seed:cpd16660
MNXM744	D-glucarate	M_MNXM744_e;M_MNXM744_c	C6H8O8	208.123	-2	beilstein:3909239;bigg:glcr;biopath:D-Glucarate;brenda:BG36282;chebi:16002;chebi:30612;gmelin:407929;hmdb:HMDB00663;kegg:C00818;lipidmaps:LMFA01170108;metacyc:D-GLUCARATE;pdbechem:GKR;seed:cpd00609;upa:UPC00818
MNXM748	L-1-piperideine-6-carboxylate	M_MNXM748_c	C6H8NO2	126.133	-1	bigg:thp2c;biopath:delta6-Piperidine-2-L-carboxylate;brenda:BG89115;chebi:16987;chebi:49014;chebi:49015;chebi:58769;hmdb:HMDB12130;kegg:C00450;metacyc:CPD-7682;seed:cpd00352
MNXM75	acetaldehyde	M_MNXM75_c	C2H4O	44.053	0	beilstein:505984;bigg:acald;biopath:Acetaldehyde;brenda:BG15435;brenda:BG89392;cas:75-07-0;chebi:15343;gmelin:779;hmdb:HMDB00990;kegg:C00084;metacyc:ACETALD;pdbechem:ACU;pubmed:15239123;pubmed:18001279;pubmed:2233695;pubmed:4239189;pubmed:5526694;pubmed:6036728;reactome:113532;reactome:113745;reaxys:505984;seed:cpd00071;um-bbd:c0160;upa:UPC00084;wikipedia:Acetaldehyde
MNXM75154	phosphonate	M_MNXM75154_e;M_MNXM75154_c				chebi:26066
MNXM753	trans-hex-2-enoyl-CoA	M_MNXM753_c	C27H40N7O17P3S	859.629	-4	bigg:hx2coa;biopath:trans-Hex-2-enoyl-CoA;brenda:BG14409;brenda:BG14411;chebi:28706;chebi:62077;hmdb:HMDB03944;kegg:C05271;lipidmaps:LMFA07050019;metacyc:CPD0-2121;reactome:77324;seed:cpd03125
MNXM757	(S)-3-hydroxyhexanoyl-CoA	M_MNXM757_c	C27H42N7O18P3S	877.645	-4	bigg:3hhcoa;biopath:(S)-Hydroxyhexanoyl-CoA;chebi:28276;chebi:62075;hmdb:HMDB03942;kegg:C05268;lipidmaps:LMFA07050017;metacyc:OH-HEXANOYL-COA;reactome:77322;seed:cpd03122
MNXM759	4-(phosphonooxy)-L-threonine	M_MNXM759_c	C4H8NO7P	213.083	-2	bigg:phthr;brenda:BG36516;chebi:18336;chebi:58452;hmdb:HMDB06802;kegg:C06055;metacyc:4-PHOSPHONOOXY-THREONINE;metacyc:CPD0-1427;seed:cpd03607;upa:UPC06055
MNXM76	L-tyrosine zwitterion	M_MNXM76_c;M_MNXM76_e	C9H11NO3	181.189	0	bigg:tyr-L;biopath:L-Tyrosine;brenda:BG27212;chebi:17895;chebi:32760;chebi:32761;chebi:32762;chebi:46858;chebi:53696;chebi:58315;hmdb:HMDB00158;kegg:C00082;metacyc:TYR;reactome:29506;reactome:379710;seed:cpd00069;upa:UPC00082
MNXM761	cytosine	M_MNXM761_e;M_MNXM761_c	C4H5N3O	111.102	0	beilstein:2637;bigg:csn;biopath:Cytosine;brenda:BG19308;cas:71-30-7;chebi:16040;gmelin:82472;hmdb:HMDB00630;kegg:C00380;metacyc:CYTOSINE;pdbechem:CYT;pubmed:14253484;pubmed:22770225;reaxys:2637;seed:cpd00307;upa:UPC00380;wikipedia:Cytosine
MNXM765	pyrroloquinoline quinol(3-)	M_MNXM765_c	C14H5N2O8	329.198	-3	bigg:pqqh2;biopath:Pyrrolochinolinochinone_(reduced);brenda:BG5759;chebi:18356;chebi:58459;gmelin:342620;kegg:C01359;metacyc:CPD-104;seed:cpd00986;upa:UPC01359
MNXM767	(S)-3-hydroxytetradecanoyl-CoA	M_MNXM767_c	C35H58N7O18P3S	989.857	-4	bigg:3htdcoa;biopath:(S)-3-Hydroxytetradecanoyl-CoA;chebi:27466;chebi:62614;hmdb:HMDB03934;kegg:C05260;metacyc:CPD0-2171;reactome:77276;seed:cpd03115
MNXM77	glycerone phosphate	M_MNXM77_c	C3H5O6P	168.042	-2	beilstein:4428349;bigg:dhap;biopath:2-Glycerone_phosphate;brenda:BG89172;chebi:16108;chebi:57642;hmdb:HMDB01473;kegg:C00111;metacyc:DIHYDROXY-ACETONE-PHOSPHATE;reactome:75970;seed:cpd00095;upa:UPC00111
MNXM770	2,5-dioxopentanoate	M_MNXM770_c	C5H5O4	129.091	-1	biopath:2,5-Dioxopentanoate;brenda:BG20992;chebi:17415;chebi:58136;kegg:C00433;metacyc:CPD-654;seed:cpd00340;upa:UPC00433
MNXM776	cellobiose	M_MNXM776_c	C12H22O11	342.296	0	beilstein:1292744;biopath:Cellobiose;brenda:BG3991;cas:528-50-7;chebi:17057;drugbank:DB02061;kegg:C00185;seed:cpd00158
MNXM78	L-lysinium(1+)	M_MNXM78_c;M_MNXM78_e	C6H15N2O2	147.196	1	bigg:lys-L;biopath:L-Lysine;brenda:BG22685;chebi:18019;chebi:32550;chebi:32551;chebi:32552;gmelin:1149956;hmdb:HMDB00182;kegg:C00047;kegg:D02278;metacyc:LYS;reactome:29444;seed:cpd00039;upa:UPC00047;upa:UPC16440
MNXM78210	propenoyl-CoA	M_MNXM78210_c				chebi:26302
MNXM784	trans-oct-2-enoyl-CoA	M_MNXM784_c	C29H44N7O17P3S	887.683	-4	bigg:oc2coa;biopath:trans-Oct-2-enoyl-CoA;brenda:BG15239;chebi:27537;chebi:62242;hmdb:HMDB03949;kegg:C05276;metacyc:CPD0-2108;reactome:77332;seed:cpd03130
MNXM785	UDP-N-acetyl-alpha-D-muramate	M_MNXM785_c	C20H28N3O19P2	676.393	-3	bigg:uamr;biopath:UDP-N-Acetylmuramate;brenda:BG10536;chebi:17882;chebi:58309;chebi:70757;chebi:70765;hmdb:HMDB11720;kegg:C01050;metacyc:CPD0-1338;metacyc:UDP-N-ACETYLMURAMATE;reaxys:10752674;seed:cpd00773
MNXM7864	UDP-N-acetylmuramoyl-L-alanyl-D-gamma-glutamyl-L-lysine(3-)	M_MNXM7864_c	C34H52N7O24P2	1004.757	-3	bigg:uGgl;brenda:BG16780;chebi:16329;chebi:57736;kegg:C05892;kegg:C19720;metacyc:CPD-209;seed:cpd03490
MNXM7865	UDP-N-acetyl-alpha-D-muramoyl-L-alanyl-gamma-D-glutamyl-L-lysyl-D-alanyl-D-alanine	M_MNXM7865_c	C40H62N9O26P2	1146.913	-3	bigg:uGgla;brenda:BG18328;chebi:17277;chebi:58086;chebi:70758;chebi:70768;kegg:C04702;seed:cpd02862
MNXM79	(6S)-5,6,7,8-tetrahydrofolate	M_MNXM79_c	C19H21N7O6	443.413	-2	beilstein:10223255;bigg:thf;biopath:Tetrahydrofolate;brenda:BG9334;brenda:BG9336;brenda:BG9337;chebi:15635;chebi:20506;chebi:26907;chebi:57453;chebi:67016;chebi:68437;hmdb:HMDB01846;kegg:C00101;metacyc:THF;reactome:200671;seed:cpd00087;upa:UPC00101;upa:UPX00054
MNXM790	4-amino-2-methyl-5-phosphonatomethylpyrimidine(2-)	M_MNXM790_c	C6H8N3O4P	217.119	-2	bigg:4ampm;brenda:BG21646;chebi:18032;chebi:58354;kegg:C04556;metacyc:AMINO-HYDROXYMETHYL-METHYL-PYR-P;seed:cpd02775;upa:UPC04556
MNXM791	5-amino-6-(D-ribitylamino)uracil	M_MNXM791_c	C9H16N4O6	276.247	0	beilstein:33063;bigg:4r5au;brenda:BG27771;cas:17014-74-3;chebi:15934;hmdb:HMDB11106;kegg:C04732;metacyc:AMINO-RIBOSYLAMINO-1H-3H-PYR-DIONE;pubmed:11237620;pubmed:15723519;pubmed:9211334;seed:cpd02882;upa:UPC04732
MNXM792	5-aminopentanoate	M_MNXM792_c	C5H11NO2	117.146	0	bigg:5aptn;biopath:5-Aminopentanoate;brenda:BG36521;chebi:15887;chebi:356010;gmelin:1042689;hmdb:HMDB03355;kegg:C00431;lipidmaps:LMFA01100040;metacyc:5-AMINOPENTANOATE;seed:cpd00339;upa:UPC00431
MNXM795	D-tagatofuranose 6-phosphate(2-)	M_MNXM795_c	C6H11O9P	258.12	-2	beilstein:4909408;bigg:tag6p-D;brenda:BG22615;chebi:17837;chebi:4251;chebi:58695;hmdb:HMDB06873;kegg:C01097;metacyc:TAGATOSE-6-PHOSPHATE;seed:cpd00805;upa:UPC01097
MNXM79613	Pseudomonas aeruginosa LPS core precursor 1 + KDO2-lipidA	M_MNXM79613_c	C103H181N2O45P2	2229.473	0	seed:cpd17058
MNXM80	UMP(2-)	M_MNXM80_c	C9H11N2O9P	322.165	-2	beilstein:3570858;bigg:ump;biopath:Uridine-5-prime-phosphate;brenda:BG27452;chebi:16695;chebi:57865;gmelin:341500;hmdb:HMDB00288;kegg:C00105;metacyc:CPD0-2080;metacyc:UMP;reactome:109402;seed:cpd00091;upa:UPC00105
MNXM802	N-carbamoyl-beta-alaninate	M_MNXM802_c	C4H7N2O3	131.11	-1	beilstein:3663255;bigg:cala;biopath:3-Ureidopropionate;brenda:BG19613;chebi:11892;chebi:18261;gmelin:675229;hmdb:HMDB00026;kegg:C02642;metacyc:3-UREIDO-PROPIONATE;reactome:73588;reaxys:3663255;seed:cpd01720
MNXM803	phosphonoacetaldehyde	M_MNXM803_c	C2H4O4P	123.025	-1	brenda:BG15500;chebi:18124;chebi:58383;kegg:C03167;metacyc:CPD-551;seed:cpd02024
MNXM80458	quinic acid	M_MNXM80458_c				chebi:26493
MNXM805	trans-4-hydroxy-L-proline zwitterion	M_MNXM805_c	C5H9NO3	131.13	0	bigg:4hpro-LT;brenda:BG84264;chebi:18095;chebi:58375;hmdb:HMDB00725;kegg:C01157;metacyc:4-HYDROXY-L-PROLINE;seed:cpd00851
MNXM806	tryptaminium	M_MNXM806_c	C10H13N2	161.224	1	bigg:trypta;biopath:Tryptamine;brenda:BG596;chebi:16765;chebi:57887;gmelin:533978;hmdb:HMDB00303;kegg:C00398;metacyc:TRYPTAMINE;seed:cpd00318;upa:UPC00398
MNXM807	(S)-2,3-dihydrodipicolinate	M_MNXM807_c	C7H5NO4	167.119	-2	bigg:23dhdp;biopath:2,3-Dihydrodipicolinate;brenda:BG25158;brenda:BG25159;chebi:11421;chebi:18042;chebi:30620;chebi:48052;hmdb:HMDB12247;kegg:C03340;metacyc:2-3-DIHYDRODIPICOLINATE;seed:cpd02120;upa:UPC03340
MNXM811	all-trans-Octaprenyl diphosphate	M_MNXM811_c	C40H65O7P2	719.887	-3	bigg:octdp;brenda:BG18256;chebi:16275;chebi:53045;chebi:57711;hmdb:HMDB01094;kegg:C04146;lipidmaps:LMPR01070226;metacyc:OCTAPRENYL-DIPHOSPHATE;seed:cpd02557;upa:UPC04146
MNXM813	cis-aconitate(3-)	M_MNXM813_c	C6H3O6	171.084	-3	bigg:acon-C;biopath:cis-Aconitate;brenda:BG23413;chebi:16383;chebi:32805;gmelin:329168;hmdb:HMDB00072;kegg:C00417;metacyc:CIS-ACONITATE;seed:cpd00331;upa:UPC00417
MNXM817	N(2)-acetyl-L-ornithine zwitterion	M_MNXM817_c	C7H14N2O3	174.198	0	bigg:acorn;biopath:N-2-Acetyl-L-ornithine;brenda:BG24348;chebi:16543;chebi:57805;hmdb:HMDB03357;kegg:C00437;metacyc:N-ALPHA-ACETYLORNITHINE;seed:cpd00342;upa:UPC00437
MNXM82	GDP-alpha-D-mannose	M_MNXM82_c	C16H23N5O16P2	603.325	-2	beilstein:6630718;bigg:gdpmann;biopath:GDP-D-Glucose;brenda:BG36265;brenda:BG7334;chebi:15820;chebi:57527;hmdb:HMDB01163;kegg:C00096;metacyc:GDP-MANNOSE;reactome:162860;seed:cpd00083;upa:UPC00096
MNXM820	O-succinyl-L-homoserinate(1-)	M_MNXM820_c	C8H12NO6	218.184	-1	bigg:suchms;biopath:O-Succinyl-L-homoserine;brenda:BG25856;chebi:16160;chebi:57661;kegg:C01118;metacyc:O-SUCCINYL-L-HOMOSERINE;seed:cpd00822;upa:UPC01118
MNXM825	(S)-3-hydroxypalmitoyl-CoA	M_MNXM825_c	C37H62N7O18P3S	1017.911	-4	bigg:3hhdcoa;biopath:(S)-3-Hydroxyhexadecanoyl-CoA;brenda:BG44415;chebi:27402;chebi:62613;hmdb:HMDB03932;kegg:C05258;lipidmaps:LMFA07050032;metacyc:CPD0-2232;reactome:77300;seed:cpd03113
MNXM829	5-oxo-4,5-dihydro-2-furylacetate	M_MNXM829_c	C6H5O4	141.102	-1	beilstein:6197268;bigg:5odhf2a;biopath:2-Oxo-2,3-dihydrofuran-5-acetate;brenda:BG76995;chebi:18267;chebi:58425;kegg:C03586;metacyc:3-OXOADIPATE-ENOL-LACTONE;seed:cpd02255;upa:UPC03586
MNXM83	Isopentenyl diphosphate	M_MNXM83_c	C5H9O7P2	243.068	-3	bigg:ipdp;biopath:delta(3)-Isopentenyl-pyrophosphate;brenda:BG89187;chebi:128769;chebi:16584;hmdb:HMDB01347;kegg:C00129;lipidmaps:LMPR01010008;metacyc:DELTA3-ISOPENTENYL-PP;reactome:191362;seed:cpd00113;upa:UPC00129
MNXM83932	tetrahydropteroyltri-L-glutamate	M_MNXM83932_c				chebi:26920
MNXM840	L-2,4-diazaniumylbutyrate	M_MNXM840_c	C4H11N2O2	119.142	1	bigg:24dab;brenda:BG36300;chebi:16028;chebi:48950;chebi:58761;chebi:64307;hmdb:HMDB02362;hmdb:HMDB06284;kegg:C03283;lipidmaps:LMFA01100052;metacyc:CPD-470;seed:cpd02095;upa:UPC03283
MNXM842	naphthalene-1,2-diol	M_MNXM842_c	C10H8O2	160.169	0	beilstein:1908498;brenda:BG1979;cas:574-00-5;chebi:17435;drugbank:DB07610;gmelin:241000;kegg:C03012;metacyc:NAPHTHALENE-12-DIOL;seed:cpd01932;um-bbd:c0129
MNXM848	1-pyrroline-3-hydroxy-5-carboxylate	M_MNXM848_c	C5H6NO3	128.106	-1	bigg:1p3h5c;biopath:L-1-Pyrroline-3-hydroxy-5-carboxylate;brenda:BG21074;chebi:27391;chebi:37005;chebi:58509;chebi:6151;chebi:62612;hmdb:HMDB01369;kegg:C04281;metacyc:PYRROLINE-HYDROXY-CARBOXYLATE;seed:cpd02625
MNXM85	alditol	M_MNXM85_c;M_MNXM85_e	C3H8O3	92.094	0	bigg:glyc;biopath:Glycerol;brenda:BG18046;chebi:17522;chebi:17754;hmdb:HMDB00131;kegg:C00116;metacyc:GLYCEROL;reactome:76116;seed:cpd00100;upa:UPC00116;wikipedia:Glycerin
MNXM854	5-dehydro-4-deoxy-D-glucarate(2-)	M_MNXM854_c	C6H6O7	190.108	-2	bigg:5dh4dglc;biopath:5-Dehydro-4-deoxy-D-glucarate;brenda:BG85513;chebi:16369;chebi:35453;chebi:42819;drugbank:DB03237;kegg:C00679;metacyc:5-KETO-4-DEOXY-D-GLUCARATE;seed:cpd00515;upa:UPC00679
MNXM857	ADP-L-glycero-beta-D-manno-heptose	M_MNXM857_c	C17H25N5O16P2	617.352	-2	bigg:adphep-LD;brenda:BG8039;chebi:61506;chebi:61530;kegg:C06398;metacyc:ADP-L-GLYCERO-D-MANNO-HEPTOSE;seed:cpd03831;upa:UPC06398
MNXM866	(1S,2R)-1-C-(indol-3-yl)glycerol 3-phosphate(2-)	M_MNXM866_c	C11H12NO6P	285.19	-2	bigg:3ig3p;biopath:(3-Indolyl)-glycerol-phosphate;brenda:BG2453;chebi:51793;chebi:58866;kegg:C03506;metacyc:INDOLE-3-GLYCEROL-P;seed:cpd02210;upa:UPC03506
MNXM87	UDP-alpha-D-glucuronate(3-)	M_MNXM87_c	C15H19N2O18P2	577.261	-3	bigg:udpglcur;brenda:BG36564;chebi:17200;chebi:58052;hmdb:HMDB00935;kegg:C00167;metacyc:UDP-GLUCURONATE;reactome:174384;seed:cpd00144;upa:UPC00167
MNXM874	4-amino-5-hydroxymethyl-2-methylpyrimidine	M_MNXM874_c	C6H9N3O	139.155	0	bigg:4ahmmp;brenda:BG23725;cas:73-67-6;chebi:16892;drugbank:DB02022;kegg:C01279;metacyc:HMP;seed:cpd00939;upa:UPC01279
MNXM88	palmitoyl-CoA	M_MNXM88_c	C37H62N7O17P3S	1001.911	-4	bigg:pmtcoa;biopath:Palmitoyl-CoA;brenda:BG17277;chebi:15525;chebi:24544;chebi:57379;hmdb:HMDB01338;kegg:C00154;lipidmaps:LMFA07050002;metacyc:PALMITYL-COA;reactome:200993;seed:cpd00134
MNXM88204	tRNA(fMet)	M_MNXM88204_c				chebi:33794
MNXM88440	UDP-N-acetyl-D-mannosamine	M_MNXM88440_c	C17H25N3O17P2	605.338	-2	hmdb:HMDB13112
MNXM88503	undecaprenyl phosphate	M_MNXM88503_c				chebi:27193
MNXM89	sulfur	M_MNXM89_c	S	32.065	0	bigg:s;cas:7704-34-9;chebi:26833;chebi:29830;chebi:29831;chebi:29918;chebi:37979;chebi:37980;chebi:37981;chebi:37982;chebi:37983;chebi:37984;chebi:37985;kegg:C00087;seed:cpd00074;upa:UPC00087;webelements:S
MNXM891	(2R,3S)-3-isopropylmalate(2-)	M_MNXM891_c	C7H10O5	174.151	-2	bigg:3c2hmp;biopath:3-Isopropylmalate;brenda:BG24170;brenda:BG24174;brenda:BG37031;chebi:15592;chebi:35114;chebi:35121;chebi:43468;hmdb:HMDB12156;kegg:C04411;metacyc:2-D-THREO-HYDROXY-3-CARBOXY-ISOCAPROATE;seed:cpd02693;upa:UPC04411
MNXM89160	xanthosine 5'-phosphate	M_MNXM89160_c				chebi:53012
MNXM89557	L-glutamate	M_MNXM89557_e;M_MNXM89557_c	C5H8NO4	146.121	-1	bigg:glu-L;biopath:L-Glutamate;brenda:BG21361;cas:11070-68-1;chebi:16015;chebi:29972;chebi:29985;chebi:29988;gmelin:936654;hmdb:HMDB00148;kegg:C00025;kegg:D04480;metacyc:GLT;reactome:29404;seed:cpd00023;upa:UPC00025
MNXM89576	tRNA(Ala)	M_MNXM89576_c				bigg:trnaala;brenda:BG92932;chebi:15986;chebi:29170;kegg:C00419;kegg:C01635;metacyc:ALA-tRNAs;seed:cpd11674;seed:cpd11906
MNXM89582	hydrogen sulfide	M_MNXM89582_c	HS	33.073	-1	bigg:h2s;biopath:Hydrogen_sulfide;brenda:BG76383;brenda:BG79324;brenda:BG91991;brenda:BG92016;cas:15035-72-0;chebi:15138;chebi:16136;chebi:16385;chebi:26822;chebi:29919;chebi:30488;chebi:51114;gmelin:24766;hmdb:HMDB03276;kegg:C00283;kegg:C00297;kegg:C20391;metacyc:CPD-7046;metacyc:CPD-846;metacyc:HS;reactome:1614532;reactome:936697;seed:cpd00239;upa:UPC00283
MNXM89588	alpha-D-glucose 1-phosphate(2-)	M_MNXM89588_c	C6H11O9P	258.12	-2	beilstein:3560164;bigg:g1p;brenda:BG22605;chebi:29042;chebi:58601;gmelin:2228361;kegg:C00103;metacyc:GLC-1-P;reaxys:3560164;seed:cpd00089;upa:UPC00103
MNXM89621	beta-D-fructofuranose 6-phosphate(2-)	M_MNXM89621_c	C6H11O9P	258.12	-2	beilstein:6422468;bigg:f6p;bigg:f6p-B;biopath:beta-D-Fructose_6-phosphate;brenda:BG22637;brenda:BG56501;chebi:16084;chebi:45804;chebi:57634;chebi:61527;chebi:61553;hmdb:HMDB03971;kegg:C00085;kegg:C05345;metacyc:FRUCTOSE-6P;seed:cpd00072;upa:UPC00085;upa:UPC05345
MNXM89643	D-ribose 5-phosphate	M_MNXM89643_c	C5H9O8P	228.094	-2	bigg:r5p;biopath:alpha-D-Ribose_5-phosphate;brenda:BG34575;brenda:BG81798;cas:4300-28-1;chebi:18189;chebi:52742;hmdb:HMDB00618;hmdb:HMDB01548;kegg:C00117;kegg:C03736;metacyc:RIBOSE-5P;pubchem:24794349;seed:cpd00101;upa:UPC00117
MNXM89661	isocitrate(3-)	M_MNXM89661_c	C6H5O7	189.1	-3	beilstein:3971277;bigg:icit;brenda:BG23698;chebi:16087;chebi:30887;chebi:36453;chebi:36454;gmelin:329802;hmdb:HMDB00193;kegg:C00311;reaxys:3971277;seed:cpd00260;upa:UPC00311
MNXM89676	D-Fructose 1,6-bisphosphate	M_MNXM89676_c				chebi:16905;reactome:30014
MNXM89734	Acyl carrier protein	M_MNXM89734_c	C14H26R2N3O8PS		0	brenda:BG92948
MNXM89759	oxidized thioredoxin	M_MNXM89759_c	C15H21R2N5O5S2		0	brenda:BG93236
MNXM89760	reduced thioredoxin	M_MNXM89760_c	C15H23R2N5O5S2		0	brenda:BG94255
MNXM89762	FADH2	M_MNXM89762_c	C27H32N9O15P2	784.542	-3	brenda:BG14279
MNXM89763	glycyl-tRNA(Gly)	M_MNXM89763_c				bigg:glytrna;chebi:29156;kegg:C02412;metacyc:Charged-GLY-tRNAs;reactome:379781;seed:cpd12100
MNXM89795	UDP-alpha-D-galactose	M_MNXM89795_c	C15H22N2O17P2	564.286	-2	bigg:udpgal;biopath:UDP-D-Galactose;brenda:BG6428;chebi:18307;chebi:58439;chebi:66914;chebi:67119;hmdb:HMDB00302;kegg:C00052;metacyc:CPD-14553;reactome:29452;reaxys:5371022;seed:cpd00043
MNXM89802	L-phenylalanyl-tRNA(Phe)	M_MNXM89802_c				bigg:phetrna;chebi:29153;kegg:C03511;metacyc:Charged-PHE-tRNAs;reactome:379789;seed:cpd12335
MNXM89803	L-seryl-tRNA(Ser)	M_MNXM89803_c				bigg:sertrna;chebi:29162;kegg:C02553;metacyc:Charged-SER-tRNAs;reactome:379777;seed:cpd12132
MNXM89804	L-tryptophyl-tRNA(Trp)	M_MNXM89804_c				bigg:trptrna;chebi:29159;kegg:C03512;metacyc:Charged-TRP-tRNAs;reactome:379765;seed:cpd12336
MNXM89811	L-aspartyl-tRNA(Asn)	M_MNXM89811_c				bigg:asptrna;brenda:BL135101;chebi:29151;chebi:29158;kegg:C02984;kegg:C06113;metacyc:Charged-ASP-tRNAs;metacyc:L-aspartyl-tRNAAsn;reactome:379698;reactome:379707;seed:cpd12226;seed:cpd12829
MNXM89815	Ala-tRNA(Ala)	M_MNXM89815_c				bigg:alatrna;chebi:17732;kegg:C00886;metacyc:Charged-ALA-tRNAs;reactome:379729;seed:cpd11770
MNXM89822	L-tyrosyl-tRNA(Tyr)	M_MNXM89822_c	RC9H10NO2			bigg:tyrtrna;brenda:BG93799;chebi:29161;kegg:C02839;metacyc:Charged-TYR-tRNAs;reactome:379755;seed:cpd12194
MNXM89831	L-histidyl-tRNA(His)	M_MNXM89831_c				bigg:histrna;chebi:29155;kegg:C02988;metacyc:Charged-HIS-tRNAs;reactome:379786;seed:cpd12228
MNXM89832	L-isoleucyl-tRNA(Ile)	M_MNXM89832_c				bigg:iletrna;chebi:29160;kegg:C03127;metacyc:Charged-ILE-tRNAs;reactome:379769;reactome:379787;seed:cpd12256
MNXM89855	Protoporphyrin	M_MNXM89855_c	C34H32N4O4	560.642	-2	bigg:ppp9;biopath:Protoporphyrin_IX;brenda:BG16645;cas:553-12-8;chebi:15430;chebi:36159;chebi:57306;hmdb:HMDB00241;kegg:C02191;metacyc:PROTOPORPHYRIN_IX;reactome:189463;seed:cpd01476;upa:UPC02191
MNXM89870	Arg-tRNA(Arg)	M_MNXM89870_c				bigg:argtrna;chebi:18366;kegg:C02163;metacyc:Charged-ARG-tRNAs;reactome:379708;reactome:379720;seed:cpd12036
MNXM89895	L-threonyl-tRNA(Thr)	M_MNXM89895_c				bigg:thrtrna;chebi:29163;kegg:C02992;metacyc:Charged-THR-tRNAs;reactome:379779;seed:cpd12229
MNXM899	dTDP-6-deoxy-beta-L-mannose	M_MNXM899_c	C16H24N2O15P2	546.314	-2	beilstein:4078636;bigg:dtdprmn;biopath:dTDP-alpha-L-Rhamnose;brenda:BG32829;brenda:BG7350;brenda:BG7352;brenda:BG7353;chebi:15774;chebi:17307;chebi:17510;chebi:35452;chebi:57510;chebi:58099;chebi:58172;chebi:61119;chebi:68576;chebi:68679;hmdb:HMDB06354;kegg:C03187;kegg:C03319;kegg:C07277;kegg:C11912;metacyc:CPD-344;metacyc:DTDP-D-FUCOSE;metacyc:DTDP-RHAMNOSE;seed:cpd02036;seed:cpd02113;seed:cpd04…
MNXM89911	Thiamine diphosphate	M_MNXM89911_c	C12H16N4O7P2S	422.291	-2	bigg:thmpp;biopath:Thiamine_diphosphate;brenda:BG3706;cas:154-87-0;chebi:45931;chebi:58937;chebi:9532;hmdb:HMDB01372;kegg:C00068;metacyc:THIAMINE-PYROPHOSPHATE;reactome:29480;seed:cpd00056;upa:UPC00068
MNXM89916	3alpha,7alpha-Dihydroxy-5beta-cholestanate	M_MNXM89916_c				biopath:3alpha,7alpha-Dihydroxy-5beta-cholestanoate;chebi:16577;hmdb:HMDB00359;lipidmaps:LMST04030066;reactome:193440;reactome:193505
MNXM89939	N-acetyl-D-glucosamine 1-phosphate	M_MNXM89939_c				bigg:acgam1p;brenda:BG26142;chebi:21519;chebi:7125;hmdb:HMDB01367;kegg:C04256;reactome:532204;seed:cpd02611;upa:UPC04256;upa:UPC04501
MNXM89948	carnitine	M_MNXM89948_c;M_MNXM89948_e	C7H15NO3	161.199	0	beilstein:1866665;bigg:crn;brenda:BG46143;cas:461-06-3;chebi:17126;chebi:3424;drugbank:DB02648;kegg:C00487;metacyc:DL-CARNITINE;patent:US4255449;patent:US4315944;pubmed:22770225;reactome:30235;reaxys:1866665;seed:cpd00266;upa:UPC00487;wikipedia:Carnitine
MNXM89949	cis-hexadec-9-enoyl-[acyl-carrier protein] (n-C16:1)	M_MNXM89949_c	C27H49N2O8PRS		-1	bigg:hdeACP;seed:cpd15239
MNXM9	phosphate	M_MNXM9_e;M_MNXM9_c	HO4P	95.979	-2	bigg:pi;biopath:Phosphate;biopath:Phosphate_(protonated);bnice:C9;brenda:BG92038;chebi:18367;chebi:24838;chebi:26020;chebi:26078;chebi:32596;chebi:34683;chebi:35433;chebi:37583;chebi:37585;chebi:39745;chebi:43474;chebi:4496;chebi:63036;chebi:63051;chebi:9679;gmelin:1998;hmdb:HMDB02142;kegg:C00009;kegg:C13556;kegg:C13558;metacyc:CPD0-1421;metacyc:PHOSPHATE-GROUP;metacyc:Pi;molbase:1628;pdbechem:IP…
MNXM90	choline	M_MNXM90_c;M_MNXM90_e	C5H14NO	104.171	1	beilstein:1736748;bigg:chol;biopath:Choline;brenda:BG36437;cas:62-49-7;chebi:15354;drugbank:DB00122;gmelin:324597;hmdb:HMDB00097;kegg:C00114;metacyc:CHOLINE;pdbechem:CHT;pubmed:10930630;pubmed:14972364;pubmed:17344490;pubmed:20038853;pubmed:20446114;pubmed:22770225;pubmed:6420466;reactome:264618;reactome:264638;reaxys:1736748;seed:cpd00098;upa:UPC00114;wikipedia:Choline
MNXM90012	L-cysteinyl-tRNA(Cys)	M_MNXM90012_c				bigg:cystrna;chebi:29152;kegg:C03125;metacyc:Charged-CYS-tRNAs;reactome:379719;seed:cpd12255
MNXM90055	D-Fructose 1-phosphate	M_MNXM90055_c				chebi:18105;reactome:31221
MNXM90082	carbon monoxide	M_MNXM90082_c	CO	28.01	0	biopath:Carbon_monoxide;brenda:BG36567;cas:630-08-0;hmdb:HMDB01361;metacyc:CARBON-MONOXIDE;pubchem:281
MNXM90110	L-valyl-tRNA(Val)	M_MNXM90110_c				bigg:valtrna;brenda:BG93800;chebi:29164;kegg:C02554;metacyc:Charged-VAL-tRNAs;reactome:379790;seed:cpd12133
MNXM90163	cob(I)alamin	M_MNXM90163_c	C62H88CoN13O14P	1329.348	-1	bigg:cbl1;chebi:15982;chebi:30411;chebi:60488;kegg:C00853;metacyc:COB-I-ALAMIN;seed:cpd00635
MNXM90238	hydrogenobyrinate	M_MNXM90238_c	C45H54N4O14	874.929	-6	bigg:hgbyr;brenda:BG33971;kegg:C06399;metacyc:CPD-687;pubchem:25244979;seed:cpd03832;upa:UPC06399
MNXM90282	3-methylglutaconyl-CoA	M_MNXM90282_c	C27H37N7O19P3S	888.604	-5	bigg:3mgcoa;biopath:trans-3-Methylglutaconyl-CoA;hmdb:HMDB01057;kegg:C03231;metacyc:TRANS-3-METHYL-GLUTACONYL-COA;pubchem:25244136;seed:cpd02068;upa:UPC03231
MNXM90295	hydrogenobyrinate a,c-diamide	M_MNXM90295_c	C45H58N6O12	874.975	-4	bigg:hgbam;kegg:C06503;metacyc:CPD-688;pubchem:25244717;seed:cpd03913;upa:UPC06503
MNXM90308	UDP-2-acetamido-2,6-dideoxy-alpha-D-xylo-hex-4-ulose	M_MNXM90308_c	C17H23N3O16P2	587.323	-2	brenda:BG7961;brenda:BG7962;chebi:62375;chebi:62420;kegg:C04613;metacyc:CPD-13847;pubmed:15778500;seed:cpd02810
MNXM90340	tRNA(Gly)	M_MNXM90340_c				bigg:trnagly;brenda:BG92932;chebi:15986;chebi:29176;kegg:C00419;kegg:C01642;metacyc:GLY-tRNAs;reactome:379770;seed:cpd11674;seed:cpd11913
MNXM90341	(S)-3-hydroxyisobutyryl-CoA	M_MNXM90341_c	C25H38N7O18P3S	849.592	-4	bigg:3hibutcoa;biopath:(S)-3-Hydroxyisobutyryl-CoA;chebi:28259;chebi:62611;kegg:C06000;metacyc:CPD-12174;reactome:71847;seed:cpd03572
MNXM90394	4-Imidazolone-5-propanoate	M_MNXM90394_c	C6H7N2O3	155.131	-1	bigg:4izp;biopath:4-Imidazolone-5-propanoate;brenda:BG23570;brenda:BG88103;chebi:11041;chebi:27384;chebi:57255;kegg:C03680;metacyc:4-IMIDAZOLONE-5-PROPIONATE;reactome:34979;seed:cpd02311;upa:UPC03680
MNXM90412	Deoxyribose	M_MNXM90412_c	C5H10O4	134.13	0	3dmet:B01499;bigg:drib;biopath:2-prime-Deoxyribose;brenda:BG20399;cas:533-67-5;hmdb:HMDB03224;kegg:C01801;knapsack:C00001115;nikkaji:J6.332K;pdb-ccd:2DR;pubchem:4927;seed:cpd01242
MNXM90440	2-Octaprenyl-3-methyl-6-methoxy-1,4-benzoquinone	M_MNXM90440_c	C48H72O3	697.083	0	bigg:2ommb;chebi:28636;kegg:C05814;seed:cpd03448
MNXM90564	precorrin-6A	M_MNXM90564_c	C44H47N4O16	887.861	-7	brenda:BG18564;metacyc:CPD-675;pubchem:25245479
MNXM90601	4-Carboxy-2-hydroxyhexa-2,4-dienedioate	M_MNXM90601_c	C7H3O7	199.095	-3	bigg:omaenol;cas:53-42-9;seed:cpd02717
MNXM9062	Pseudomonas aeruginosa Lipid A	M_MNXM9062_c	C80H146N2O25P2	1597.961	0	seed:cpd17066
MNXM9063	Pseudomonas aeruginosa Lipid A precursor	M_MNXM9063_c	C56H102N2O23P2	1233.356	0	seed:cpd17068
MNXM90665	tRNA(Asn)	M_MNXM90665_c				bigg:trnaasn;brenda:BG92932;chebi:15986;chebi:29172;kegg:C00419;kegg:C01637;metacyc:ASN-tRNAs;reactome:379699;seed:cpd11674;seed:cpd11908
MNXM90666	tRNA(Cys)	M_MNXM90666_c				bigg:trnacys;chebi:29167;kegg:C01639;metacyc:CYS-tRNAs;reactome:379725;seed:cpd11910
MNXM90667	tRNA(Pro)	M_MNXM90667_c	RH			bigg:trnapro;chebi:29177;kegg:C01649;metacyc:PRO-tRNAs;reactome:379768;reactome:379775;seed:cpd11920
MNXM90668	tRNA(Tyr)	M_MNXM90668_c	RH			bigg:trnatyr;chebi:29182;kegg:C00787;metacyc:TYR-tRNAs;reactome:379756;seed:cpd11751
MNXM90720	glycogen	M_MNXM90720_c	C6H10O5	162.141	0	bigg:glycogen
MNXM90725	hydroxymethylbilane	M_MNXM90725_c	C40H38N4O17	846.746	-8	cas:73023-76-4;metacyc:HYDROXYMETHYLBILANE;pubchem:25202903
MNXM90751	tRNA(Arg)	M_MNXM90751_c				bigg:trnaarg;chebi:29171;kegg:C01636;metacyc:ARG-tRNAs;reactome:379704;reactome:379727;seed:cpd11907
MNXM90752	tRNA(Asp)	M_MNXM90752_c				bigg:trnaasp;brenda:BG92932;chebi:15986;chebi:29186;kegg:C00419;kegg:C01638;metacyc:ASP-tRNAs;pdb:3TRA;reactome:379711;reactome:379715;seed:cpd11674;seed:cpd11909
MNXM90753	tRNA(Phe)	M_MNXM90753_c				bigg:trnaphe;brenda:BG92932;chebi:15986;chebi:29184;kegg:C00419;kegg:C01648;metacyc:PHE-tRNAs;pdb:1EHZ;reactome:379760;seed:cpd11674;seed:cpd11919
MNXM90755	tRNA(Trp)	M_MNXM90755_c				bigg:trnatrp;chebi:29181;kegg:C01652;metacyc:TRP-tRNAs;reactome:379763;seed:cpd11923
MNXM90822	FAD	M_MNXM90822_c	C27H31N9O15P2	783.534	-2	bigg:fad;biopath:FAD;brenda:BG14245;brenda:BG33700;chebi:16238;chebi:24040;chebi:57692;hmdb:HMDB01248;kegg:C00016;metacyc:FAD;reactome:113596;seed:cpd00015;upa:UPC00016
MNXM90833	glutaredoxin (reduced)	M_MNXM90833_c	R		0	bigg:grxrd;seed:cpd15481
MNXM90878	tRNA(His)	M_MNXM90878_c				bigg:trnahis;brenda:BG92932;chebi:15986;chebi:29178;kegg:C00419;kegg:C01643;metacyc:HIS-tRNAs;reactome:379758;seed:cpd11674;seed:cpd11914
MNXM90879	tRNA(Ile)	M_MNXM90879_c				bigg:trnaile;chebi:29174;kegg:C01644;metacyc:ILE-tRNAs;reactome:379739;reactome:379750;seed:cpd11915
MNXM90880	tRNA(Leu)	M_MNXM90880_c				bigg:trnaleu;chebi:29169;kegg:C01645;metacyc:LEU-tRNAs;reactome:379771;reactome:379788;seed:cpd11916
MNXM90882	tRNA(Met)	M_MNXM90882_c				bigg:trnamet;chebi:29173;kegg:C01647;metacyc:MET-tRNAs;reactome:379741;reactome:379742;seed:cpd11918
MNXM90883	tRNA(Thr)	M_MNXM90883_c				bigg:trnathr;brenda:BG92932;chebi:15986;chebi:29180;kegg:C00419;kegg:C01651;metacyc:THR-tRNAs;reactome:379791;seed:cpd11674;seed:cpd11922
MNXM90885	tRNA(Val)	M_MNXM90885_c				bigg:trnaval;chebi:29183;kegg:C01653;metacyc:VAL-tRNAs;reactome:379793;seed:cpd11924
MNXM90886	tRNA(Glu)	M_MNXM90886_c				bigg:trnaglu;chebi:29175;kegg:C01641;metacyc:GLT-tRNAs;reactome:379754;reactome:379778;seed:cpd11912;upa:UPC01641
MNXM90976	dihydrosirohydrochlorin	M_MNXM90976_c	C42H41N4O16	857.792	-7	bigg:dscl;bigg:pre2;brenda:BG18385;cas:65207-12-7;kegg:C02463;seed:cpd01620;upa:UPC02463
MNXM91005	NAD+	M_MNXM91005_c	C21H28N7O14P2	664.433	0	bnice:C2
MNXM91028	tRNA(Ser)	M_MNXM91028_c				bigg:trnaser;brenda:BG92932;chebi:15986;chebi:29179;kegg:C00419;kegg:C01650;metacyc:SER-tRNAs;reactome:379761;seed:cpd11674;seed:cpd11921
MNXM91066	2-Hexaprenyl-3-methyl-5-hydroxy-6-methoxy-1,4-benzoquinone	M_MNXM91066_c	C38H55O4	575.841	-1	chebi:28753;kegg:C05805;seed:cpd03442
MNXM91093	3-oxoadipyl-CoA	M_MNXM91093_c	C6H7CoO4S	234.116		upa:UPC02232
MNXM91095	3-Oxooctadecanoyl-[acyl-carrier protein]	M_MNXM91095_c	C29H53N2O9PRS		-1	bigg:3ooctdACP;seed:cpd15377
MNXM911	1-piperideine-2-carboxylate	M_MNXM911_c	C6H8NO2	126.133	-1	bigg:1pipdn2c;biopath:delta1-Piperidine-2-carboxylate;brenda:BG23761;chebi:16187;chebi:30912;hmdb:HMDB01084;kegg:C04092;metacyc:DELTA1-PIPERIDEINE-2-CARBOXYLATE;seed:cpd00922
MNXM91105	2,3-diketo-5-methylthio-1-phosphopentane	M_MNXM91105_c	C6H9O6PS	240.171	-2	bigg:dkmpp;seed:cpd11295;upa:UPC15650
MNXM91123	adenosylcobyric acid	M_MNXM91123_c	C55H77N15O11Co	1183.227	1	brenda:BG18693
MNXM91192	Ferricytochrome c	M_MNXM91192_c	C42H54FeN8O6S2	886.903	3	bigg:ficytC;bigg:ficytc;bigg:ficytcc553;seed:cpd00109
MNXM91194	Ferrocytochrome C	M_MNXM91194_c	C42H54FeN8O6S2	886.903	2	bigg:focytC;bigg:focytc;bigg:focytcc553;seed:cpd00110
MNXM91319	tRNA	M_MNXM91319_c				brenda:BG92932;cas:9014-25-9;chebi:15986;chebi:17843;kegg:C00066;kegg:C00419;metacyc:All-tRNAs;metacyc:Polynucleotide-Holder;metacyc:tRNA-Holder;seed:cpd11615;seed:cpd11674
MNXM9145	a trans-2,trans-4-dienoyl-CoA	M_MNXM9145_c				metacyc:TETRADEHYDROACYL-COA
MNXM91527	cobinamide	M_MNXM91527_c	C48H72N11O8Co	990.087	2	brenda:BG71814
MNXM9159	trans,trans,cis-Geranylgeranyl diphosphate	M_MNXM9159_c	C20H33O7P2	447.419	-3	bigg:ttc-ggdp;biopath:trans-trans-cis-Geranylgeranyl-diphosphate;chebi:10698;chebi:62639;kegg:C11356;lipidmaps:LMPR0104010003;metacyc:CPD0-1028;seed:cpd08211
MNXM916	6-amino-2-oxohexanoic acid zwitterion	M_MNXM916_c	C6H11NO3	145.156	0	bigg:6a2ohxnt;biopath:6-Amino-2-oxohexanoate;brenda:BG21981;chebi:17534;chebi:58183;hmdb:HMDB12151;kegg:C03239;metacyc:2-KETO-6-AMINO-CAPROATE;seed:cpd02074
MNXM91623	L-Asparaginyl-tRNA(Asn)	M_MNXM91623_c	C14H19RN7O9P		0	brenda:BG94078
MNXM91624	L-Aspartyl-tRNA(Asp)	M_MNXM91624_c	C14H18RN6O10P		0	brenda:BG94069
MNXM91627	L-Glutamyl-tRNA(Glu)	M_MNXM91627_c	C15H20RN6O10P		0	brenda:BG94070
MNXM91694	Phosphoribosyl-ATP	M_MNXM91694_c	C15H20N5O20P4	714.236	-5	brenda:BG89532;hmdb:HMDB03665
MNXM91734	sirohydrochlorin	M_MNXM91734_c	C42H39N4O16	855.776	-7	bigg:scl;brenda:BG18386;chebi:18023;chebi:58351;kegg:C05778;metacyc:SIROHYDROCHLORIN;seed:cpd03426;upa:UPC05778
MNXM91971	3-oxododecanoyl-[acyl-carrier protein]	M_MNXM91971_c	C26H46R2N3O10PS		0	brenda:BG95443
MNXM9203	UDP-2-NH-(3OH-C12:0),3-O-(3OH-C10:0)glucosamine	M_MNXM9203_c	C37H63N3O20P2	931.852	0	seed:cpd17070
MNXM92188	Cob(I)yrinate a,c diamide	M_MNXM92188_c	C45H56CoN6O12	931.892	-5	bigg:co1dam;hmdb:HMDB06904;kegg:C06505;seed:cpd03915;upa:UPC06505
MNXM92192	cobalt-dihydro-precorrin 6	M_MNXM92192_c	C44H47N4O16Co	946.794	-7	bigg:codhpre6;kegg:C11543;seed:cpd08373;upa:UPC11543
MNXM92194	cobalt-precorrin 3	M_MNXM92194_c	C43H40N4O16Co	927.728	-8	bigg:copre3;kegg:C11539;seed:cpd08369;upa:UPC11539
MNXM92195	cobalt-precorrin 4	M_MNXM92195_c	C44H43N4O16Co	942.763	-7	bigg:copre4;kegg:C11540;seed:cpd08370;upa:UPC11540
MNXM92197	cobalt-precorrin 5	M_MNXM92197_c	C45H45N4O16Co	956.789	-7	bigg:copre5;chebi:52488;chebi:60062;kegg:C16242;seed:cpd08371;upa:UPC11541;upa:UPC16242
MNXM92412	L-Glutaminyl-tRNA(Gln)	M_MNXM92412_c	C15H21RN7O9P		0	brenda:BG94056
MNXM92554	phenyl acetate	M_MNXM92554_c	C8H8O2	136.148	0	beilstein:636458;cas:122-79-2;chebi:8082;kegg:C00548;kegg:C15583;metacyc:Phenyl-Acetates;reactome:177153
MNXM926	hydrogen selenide	M_MNXM926_c	H2Se	80.976	0	bigg:seln;brenda:BG28731;cas:7783-07-5;chebi:15076;chebi:16503;hmdb:HMDB11110;kegg:C01528;metacyc:CPD-678;metacyc:SE-2;seed:cpd01078;um-bbd:c0745
MNXM927	L-cystine zwitterion	M_MNXM927_c	C6H12N2O4S2	240.3	0	beilstein:1888247;bigg:Lcystin;biopath:L-Cystine;brenda:BG22166;chebi:16283;chebi:35491;chebi:63163;gmelin:51008;hmdb:HMDB00192;kegg:C00491;seed:cpd00381
MNXM92755	(3R)-3-Hydroxybutanoyl-[acyl-carrier protein]	M_MNXM92755_c	C18H32R2N3O10PS		0	brenda:BG93382
MNXM92952	3-oxohexadecanoyl-[acyl-carrier protein]	M_MNXM92952_c	C30H54R2N3O10PS		0	brenda:BG94732
MNXM92953	3-oxooctanoyl-[acyl-carrier protein]	M_MNXM92953_c	C22H38R2N3O10PS		0	brenda:BG94734
MNXM93	fumarate(2-)	M_MNXM93_e;M_MNXM93_c	C4H2O4	114.056	-2	beilstein:1861276;bigg:fum;biopath:Fumarate;brenda:BG19266;cas:142-42-7;chebi:18012;chebi:22958;chebi:29806;chebi:36180;chebi:37154;chebi:37155;drugbank:DB01677;gmelin:325288;hmdb:HMDB00134;kegg:C00122;metacyc:FUM;pdbechem:FMR;pubmed:15618158;pubmed:16857679;pubmed:17190852;pubmed:22052553;pubmed:22405071;reactome:113588;reactome:29586;reaxys:1861276;seed:cpd00106;um-bbd:c0111;upa:UPC00122
MNXM933	(S)-methylmalonate semialdehyde	M_MNXM933_c	C4H5O3	101.081	-1	bigg:2mop;bigg:mmtsa;biopath:(S)-Methylmalonate_semialdehyde;brenda:BG19437;chebi:27821;chebi:62413;hmdb:HMDB02217;kegg:C06002;lipidmaps:LMFA01060190;metacyc:CH3-MALONATE-S-ALD;seed:cpd00287
MNXM935	2'-deoxyinosine	M_MNXM935_c	C10H12N4O4	252.227	0	bigg:din;biopath:2-prime-Deoxyinosine;brenda:BG635;cas:890-38-0;chebi:28997;drugbank:DB02380;hmdb:HMDB00071;kegg:C05512;metacyc:DEOXYINOSINE;seed:cpd03279
MNXM93524	L-Lysyl-tRNA(Lys)	M_MNXM93524_c	C16H25RN7O8P		0	brenda:BG94053
MNXM937	2-amino-6-(hydroxymethyl)-7,8-dihydropteridin-4-ol	M_MNXM937_c	C7H9N5O2	195.179	0	bigg:2ahhmp;bigg:6hmhpt;biopath:2-Amino-4-hydroxy-6-hydroxymethyl-dihydropteridine;brenda:BG25368;chebi:17083;kegg:C01300;metacyc:AMINO-OH-HYDROXYMETHYL-DIHYDROPTERIDINE;seed:cpd00954;upa:UPC01300
MNXM94	L-tryptophan zwitterion	M_MNXM94_e;M_MNXM94_c	C11H12N2O2	204.225	0	bigg:trp-L;biopath:L-Tryptophan;brenda:BG2198;chebi:16828;chebi:29954;chebi:32702;chebi:32704;chebi:57912;gmelin:1896155;hmdb:HMDB00929;kegg:C00078;metacyc:TRP;reactome:29500;seed:cpd00065;upa:UPC00078;upa:UPC00806
MNXM940	4-trimethylammoniobutanal	M_MNXM940_c	C7H16NO	130.208	1	bigg:4tmeabut;brenda:BG24624;cas:64595-66-0;chebi:18020;hmdb:HMDB01345;kegg:C01149;metacyc:4-TRIMETHYLAMMONIOBUTANAL;reactome:31311;seed:cpd00845
MNXM943	cadaverine	M_MNXM943_c	C5H16N2	104.194	2	bigg:15dap;biopath:Cadaverine;brenda:BG20764;chebi:18127;chebi:58384;hmdb:HMDB02322;kegg:C01672;metacyc:CADAVERINE;seed:cpd01155
MNXM944	cob(II)yrinic acid a,c diamide(4-)	M_MNXM944_c	C45H56CoN6O12	931.892	-4	bigg:co2dam;chebi:27937;chebi:58537;kegg:C06504;metacyc:CPD-689;seed:cpd03914;upa:UPC06504
MNXM947	methacrylyl-CoA	M_MNXM947_c	C25H36N7O17P3S	831.576	-4	bigg:2mp2coa;biopath:2-Methylprop-2-enoyl-CoA;chebi:27754;chebi:62500;hmdb:HMDB01011;kegg:C03460;reactome:70858;seed:cpd02187
MNXM951	pimeloyl-CoA(5-)	M_MNXM951_c	C28H41N7O19P3S	904.647	-5	bigg:pmcoa;brenda:BG14915;chebi:15504;chebi:57360;kegg:C01063;metacyc:CPD-558;seed:cpd00782;upa:UPC01063
MNXM95173	L-methionyl-tRNA(fMet)	M_MNXM95173_c				chebi:13145;metacyc:L-methionyl-tRNAfmet
MNXM95381	N-formylmethionyl-tRNA(fMet)	M_MNXM95381_c				bigg:fmettrna;chebi:17119;kegg:C03294;metacyc:N-formyl-L-methionyl-tRNAfmet;seed:cpd12285
MNXM955	UDP-N-acetylmuramoyl-L-alanyl-D-glutamate(4-)	M_MNXM955_c	C28H39N5O23P2	875.576	-4	bigg:uamag;brenda:BG14855;chebi:16970;chebi:46143;chebi:57968;kegg:C00692;metacyc:UDP-AA-GLUTAMATE;seed:cpd00525
MNXM959	2-dehydropantoate	M_MNXM959_c	C6H9O4	145.133	-1	bigg:2dhp;biopath:2-Dehydropantoate;brenda:BG89120;chebi:11561;chebi:17094;drugbank:DB03795;kegg:C00966;metacyc:2-DEHYDROPANTOATE;seed:cpd00712;upa:UPC00966
MNXM95981	Undecaprenol	M_MNXM95981_c	C56H92	765.33	0	3dmet:B00375;cas:15575-14-1;kegg:C01968;lipidbank:IIP0028;nikkaji:J28.588I;pubchem:5069
MNXM960	4-methyl-5-(2-phosphonatooxyethyl)thiazole(2-)	M_MNXM960_c	C6H8NO4PS	221.171	-2	bigg:4mpetz;brenda:BG21657;chebi:17857;chebi:58296;kegg:C04327;metacyc:THZ-P;reaxys:4915737;seed:cpd02654;upa:UPC04327
MNXM96383	penicillin	M_MNXM96383_c	C9H10N2O4SR			brenda:BG93245;chebi:17334;chebi:51356;kegg:C00395;metacyc:PENICILLIN;seed:cpd11668;upa:UPC00395
MNXM96384	penicilloic acid	M_MNXM96384_c	C9H13N2O5SR			chebi:7968;kegg:C06567;pubmed:12569987;seed:cpd12884
MNXM965	7,8-dihydropteroate	M_MNXM965_c	C14H13N6O3	313.291	-1	bigg:dhpt;biopath:7,8-Dihydropteroate;brenda:BG5107;chebi:17839;chebi:4581;hmdb:HMDB01412;kegg:C00921;metacyc:7-8-DIHYDROPTEROATE;pubmed:9118956;seed:cpd00683;upa:UPC00921
MNXM96530	carbonic acid	M_MNXM96530_c	H2CO3	62.025	0	bigg:h2co3;upa:UPC01353
MNXM969	alpha-D-glucosamine 1-phosphate(1-)	M_MNXM969_c	C6H13NO8P	258.143	-1	bigg:gam1p;brenda:BG22720;brenda:BG22722;chebi:27625;chebi:28207;chebi:58516;hmdb:HMDB01109;kegg:C06156;metacyc:CPD0-1646;metacyc:GLUCOSAMINE-1P;seed:cpd03671;upa:UPC06156
MNXM97	L-phenylalanine	M_MNXM97_c;M_MNXM97_e	C9H11NO2	165.189	0	bigg:phe-L;biopath:L-Phenylalanine;brenda:BG27187;chebi:17295;chebi:29997;chebi:32486;chebi:32487;chebi:58095;hmdb:HMDB00159;kegg:C00079;metacyc:PHE;pubmed:21956539;reactome:29502;seed:cpd00066;upa:UPC00079
MNXM97008	malonyl-CoA	M_MNXM97008_c	C24H33N7O19P3S	848.541	-5	cas:524-14-1;metacyc:MALONYL-COA;pubchem:25246281
MNXM97011	beta-D-Ribofuranose	M_MNXM97011_c;M_MNXM97011_e	C5H10O5	150.13	0	bigg:rib-D;biopath:beta-D-Ribofuranose;seed:cpd00105;upa:UPC00121
MNXM97013	Thiamin	M_MNXM97013_e;M_MNXM97013_c	C12H17N4OS	265.355	1	bigg:thm;cas:67-03-8;seed:cpd00305;upa:UPC00378
MNXM97014	succinyl-CoA	M_MNXM97014_c	C25H35N7O19P3S	862.567	-5	cas:604-98-8;metacyc:SUC-COA;pubchem:25245777
MNXM97015	propanoyl-CoA	M_MNXM97015_c	C24H36N7O17P3S	819.566	-4	cas:317-66-8;metacyc:PROPIONYL-COA;pubchem:25245439
MNXM97018	D-glucuronate	M_MNXM97018_c	C6H9O7	193.131	-1	brenda:BG36543;chebi:47953;kegg:C16245;metacyc:GLUCURONATE
MNXM97048	D-4-hydroxy-2-oxoglutarate	M_MNXM97048_c	C5H4O6	160.082	-2	biopath:D-4-Hydroxy-2-oxoglutarate;chebi:4083;chebi:62213;kegg:C05946
MNXM97091	adenosylcobyrinic acid a,c-diamide	M_MNXM97091_c	C55H73N11O15Co	1187.166	1	brenda:BG45108;brenda:BG55812;brenda:BG84405;brenda:BG92086
MNXM97122	1D-myo-Inositol_3-phosphate	M_MNXM97122_c	C6H11O9P	258.12	-2	biopath:1D-myo-Inositol_3-phosphate
MNXM97129	hexanoyl-CoA	M_MNXM97129_c	C27H42N7O17P3S	861.645	-4	cas:5060-32-2;metacyc:HEXANOYL-COA;pubchem:25201141
MNXM97242	IDP	M_MNXM97242_c	C10H12N4O11P2	426.17	-2	cas:86-04-4;metacyc:IDP;pubchem:4064322
MNXM97280	3-methylcrotonyl-CoA	M_MNXM97280_c	C26H38N7O17P3S	845.603	-4	metacyc:3-METHYL-CROTONYL-COA;pubchem:25244212
MNXM97281	4-Fumarylacetoacetate	M_MNXM97281_c	C8H6O6	198.13	-2	brenda:BG26744;brenda:BG26745
MNXM97305	cobyrinate	M_MNXM97305_c	C45H59N4O14Co	938.902	2	brenda:BG18784
MNXM97397	3-Hydroxypropionyl-CoA	M_MNXM97397_c	C24H36N7O18P3S	835.565	-4	bnice:C107
MNXM97404	3-oxodecanoyl-CoA	M_MNXM97404_c	C31H48N7O18P3S	931.735	-4	metacyc:CPD0-2123;pubchem:46173346
MNXM975	D-lysinium(1+)	M_MNXM975_c	C6H15N2O2	147.196	1	bigg:lys-D;brenda:BG22686;chebi:16855;chebi:32556;chebi:32557;chebi:32558;hmdb:HMDB03405;kegg:C00739;metacyc:CPD-219;seed:cpd00549
MNXM97571	magnesium protoporphyrin	M_MNXM97571_c	C34H32N4O4Mg	584.947	0	brenda:BG36464
MNXM979	octanoyl-[acyl-carrier protein]	M_MNXM979_c	C8H15OSR			bigg:ocACP;chebi:7725;kegg:C05752;lipid:LMFA07060010;seed:cpd11470;upa:UPC05752
MNXM98	(S)-malate	M_MNXM98_c;M_MNXM98_e	C4H4O5	132.072	-2	beilstein:4133558;bigg:mal-L;biopath:(S)-Malate;brenda:BG19469;chebi:15589;chebi:30797;hmdb:HMDB00156;kegg:C00149;metacyc:MAL;reactome:113544;reaxys:4133558;seed:cpd00130;upa:UPC00149
MNXM982	vanillate	M_MNXM982_c	C8H7O4	167.139	-1	beilstein:6504377;bigg:vanlt;brenda:BG26698;chebi:16632;chebi:30816;drugbank:DB08711;hmdb:HMDB00484;kegg:C06672;metacyc:VANILLATE;pdbechem:VNL;seed:cpd04073;um-bbd:c0194
MNXM985	(2S)-2-isopropylmalate(2-)	M_MNXM985_c	C7H10O5	174.151	-2	bigg:3c3hmp;biopath:3-Carboxy-3-hydroxyisocaproate;brenda:BG34535;chebi:1178;chebi:28107;chebi:28635;chebi:35128;hmdb:HMDB00402;kegg:C02504;lipidmaps:LMFA01170083;metacyc:3-CARBOXY-3-HYDROXY-ISOCAPROATE;seed:cpd01646;upa:UPC02504
MNXM989	3-deoxy-D-manno-octulosonate	M_MNXM989_c	C8H13O8	237.184	-1	bigg:kdo;chebi:11791;chebi:16064;chebi:32817;kegg:C01187;metacyc:KDO;seed:cpd00875;upa:UPC01187
MNXM993	7,8-dihydroneopterin	M_MNXM993_c	C9H13N5O4	255.231	0	beilstein:2291612;beilstein:7096689;beilstein:8572370;bigg:dhnpt;biopath:Dihydroneopterin;brenda:BG27500;cas:1218-98-0;chebi:17001;drugbank:DB04425;kegg:C04874;metacyc:DIHYDRO-NEO-PTERIN;pdbechem:NPR;pubmed:12804528;pubmed:22770225;reaxys:2291612;seed:cpd02961;upa:UPC04874
M_C9567_c	CDPdiacylglycerol (PPU)	M_C9567_c			0
M_C9568_c	Phosphatidylglycerophosphate (PPU)	M_C9568_c			0
M_C9569_c	Phosphatidylglycerol (PPU)	M_C9569_c			0
M_C9570_c	Cardiolipin (PPU)	M_C9570_c			0
M_C9571_c	phosphatidylserine (PPU)	M_C9571_c			0
M_C9572_c	Phosphatidylethanolamine (PPU)	M_C9572_c			0
M_C9575_c	Pseudomonas LPS core precursor 3 + KDO2-lipidA	M_C9575_c			0
M_C9576_c	Pseudomonas LPS core precursor 4 + KDO2-lipidA	M_C9576_c			0
M_C9577_c	Pseudomonas LPS core precursor 5 + KDO2-lipidA	M_C9577_c			0
M_C9578_c	Pseudomonas LPS core precursor 6 + KDO2-lipidA	M_C9578_c			0
M_C9579_c	Pseudomonas LPS core precursor 7 + KDO2-lipidA	M_C9579_c			0
M_C9580_c	Pseudomonas LPS core precursor 8 + KDO2-lipidA	M_C9580_c			0
M_C9581_c	Pseudomonas LPS core precursor 9 + KDO2-lipidA	M_C9581_c			0
M_C9581_e	Pseudomonas LPS core precursor 9 + KDO2-lipidA	M_C9581_e			0
M_C9587_c	Pseudomonas Common O Polysaccharide	M_C9587_c			0
M_C9587_e	Pseudomonas Common O Polysaccharide	M_C9587_e			0
M_C9598_e	Pseudomonas putida LPS - common antigen	M_C9598_e			0
M_C9599_c	1,2-Diacylglycerol (PPU)	M_C9599_c			0
M_C9610_c	Protein (PPU)	M_C9610_c			0
