# Supplementary material for: Efficient Reconstruction of Predictive Consensus Metabolic Network Models
Source: PLoS Comput Biol. 2016 Aug 26;12(8):e1005085. doi: 10.1371/journal.pcbi.1005085 (PMC5001716; doi:10.1371/journal.pcbi.1005085)
Supplement: S1 Dataset — This file contains the original models, the input models, the BCMs, and the RCMs for COMMGEN as well as an overview of the changes made between original and input models. (ZIP) [file pcbi.1005085.s001.zip › S4-Models/Input/Pputida/iJP962_COMMGEN/enzymes.tsv]

R1038C47D_RL-1	1*gene:PP4934	-1000.0	0
R104E126B_LR-2	1*gene:PP1900	0	1000.0
R10C5F771_LR-3	1*gene:PP5030	0	1000.0
R11492E43_RL-4	1*gene:PP1213	-1000.0	0
R11642096_RL-5	1*gene:PP0602	-1000.0	0
R11829E00_LR-6	1*gene:PP3507	0	1000.0
R1199D95A_LR-7	1*gene:PP4619	0	1000.0
R11AF21C4_RL-8		-1000.0	0
R11C299E4_LR-9	1*gene:PP0581;1*gene:PP1914;1*gene:PP2783	0	1000.0
R11E1BC33_LR-10	1*gene:PP1972;1*gene:PP3590	0	1000.0
R12523A0E_LR-11	1*gene:PP3591	0	1000.0
R128355A8_LR-12	1*gene:PP4613	0	1000.0
R12A3DD59_RL-13		-1000.0	0
R12A78BD7_B-14	1*gene:PP1689+1*gene:PP4549;1*gene:PP1689+1*gene:PP4550	-1000.0	1000.0
R12BF3304_LR-15	1*gene:PP5199	0	1000.0
R12C62D6F_B-16		-1000.0	1000.0
R12C8DE28_B-17		-1000.0	1000.0
R12DDDE8C_B-18	1*gene:PP1277	-1000.0	1000.0
R1303F642_B-19	1*gene:PP0675	-1000.0	1000.0
R1328FCCE_RL-20	1*gene:PP1414;1*gene:PP1620;1*gene:PP2531	-1000.0	0
R1337A794_LR-21	1*gene:PP4147+1*gene:PP4148+1*gene:PP4149+1*gene:PP4150	0	1000.0
R1387E308_B-22	1*gene:PP5336	-1000.0	1000.0
R13978954_RL-23		-1000.0	0
R13BF81AA_RL-24	1*gene:PP2554;1*gene:PP3433	-1000.0	0
R13C8A1A1_B-25	1*gene:PP0860+1*gene:PP2371	-1000.0	1000.0
R13FEC2D4_B-26	1*gene:PP2328	-1000.0	1000.0
R140CB6B1_B-27	1*gene:PP0849	-1000.0	1000.0
R141141CC_B-28	1*gene:PP1412;1*gene:PP1845;1*gene:PP2136;1*gene:PP4030;1*gene:PP4066	-1000.0	1000.0
R1463F2DA_RL-29	1*gene:PP2000	-1000.0	0
R148F8864_LR-30	1*gene:PP0581;1*gene:PP1914;1*gene:PP2783	0	1000.0
R14957F70_RL-31	1*gene:PP0082+1*gene:PP0083	-1000.0	0
R158AF434_B-32	1*gene:PP0229;1*gene:PP2692;1*gene:PP3628;1*gene:PP3957;1*gene:PP5061;1*gene:PP5374	-1000.0	1000.0
R158FEB5D_LR-33	1*gene:PP4484+1*gene:PP4486;1*gene:PP4485+1*gene:PP4486	0	1000.0
R15C9D23E_B-34	1*gene:PP2168	-1000.0	1000.0
R16358B2_B-35	1*gene:PP0927;1*gene:PP4495	-1000.0	1000.0
R166ADD79_LR-36	1*gene:PP4946	0	1000.0
R166F3A71_B-37	1*gene:PP0082+1*gene:PP0083	-1000.0	1000.0
R168BB7F_RL-38		-1000.0	0
R16FB148E_B-39	1*gene:PP5291	-1000.0	1000.0
R16FBD0E6_B-40	1*gene:PP3511	-1000.0	1000.0
R1723CBEB_B-41	1*gene:PP0321	-1000.0	1000.0
R17525509_LR-42	1*gene:PP3376	0	1000.0
R1781A0_LR-43	1*gene:PP3254	0	1000.0
R179AB1D0_RL-44	1*gene:PP1097	-1000.0	0
R17AF74BF_B-45		-1000.0	1000.0
R17F3A914_RL-46	1*gene:PP5079	-1000.0	0
R184182FC_B-47	1*gene:PP2136	-1000.0	1000.0
R1860FB3A_RL-48	1*gene:PP4617	-1000.0	0
R1872D5AE_RL-49	1*gene:PP0542+1*gene:PP0543	-1000.0	0
R1889FDC1_B-50	1*gene:PP1373;1*gene:PP4103	-1000.0	1000.0
R18C19F4_B-51	1*gene:PP4984	-1000.0	1000.0
R19097C8A_RL-52	1*gene:PP1703	-1000.0	0
R190EC224_RL-53	1*gene:PP4477	-1000.0	0
R194DD2C0_RL-54	1*gene:PP5411	-1000.0	0
R1975F141_LR-55	1*gene:PP1286;1*gene:PP1287	0	1000.0
R19DC042B_RL-56	1*gene:PP1995	-1000.0	0
R1A4E6F02_B-57	1*gene:PP4491	-1000.0	1000.0
R1A72A72D_RL-58		-1000.0	0
R1AD0727C_B-59	1*gene:PP1587;1*gene:PP4974;1*gene:PP5066	-1000.0	1000.0
R1B15D75B_RL-60		-1000.0	0
R1B7D1CDE_RL-61		-1000.0	0
R1BC7F65A_B-62	1*gene:PP2800+1*gene:PP4223	-1000.0	1000.0
R1BD8A58B_LR-63	1*gene:PP1362;1*gene:PP4301	0	1000.0
R1BF897A1_B-64	1*gene:PP4478	-1000.0	1000.0
R1C292FB2_B-65	1*gene:PP3600	-1000.0	1000.0
R1C2930F2_RL-66	1*gene:PP1075	-1000.0	0
R1C5965DA_B-67	1*gene:PP1188;1*gene:PP2255	-1000.0	1000.0
R1C665E49_B-68	1*gene:PP2862	-1000.0	1000.0
R1C666001_RL-69	1*gene:PP1213	-1000.0	0
R1CA49BF6_B-70		-1000.0	1000.0
R1D0E6BA2_RL-71	1*gene:PP0527	-1000.0	0
R1D130CA6_B-72	1*gene:PP4302	-1000.0	1000.0
R1D13CB8_RL-73		-1000.0	0
R1D4F1AA5_RL-74	1*gene:PP1132;1*gene:PP3958	-1000.0	0
R1D76AFBE_B-75	1*gene:PP0302;1*gene:PP2047;1*gene:PP2136;1*gene:PP2214	-1000.0	1000.0
R1D7D3363_B-76	1*gene:PP4617	-1000.0	1000.0
R1D91677F_RL-77	1*gene:PP2453	-1000.0	0
R1D97BBCF_RL-78	1*gene:PP0930+1*gene:PP0931+1*gene:PP0932	-1000.0	0
R1DDBF05B_RL-79	1*gene:PP0189;1*gene:PP0734	-1000.0	0
R1E4A65FC_B-80	1*gene:PP1808;1*gene:PP4701	-1000.0	1000.0
R1E93863E_B-81	1*gene:PP0321;1*gene:PP0322;1*gene:PP0671	-1000.0	1000.0
R1EC05CC9_RL-82	1*gene:PP1679	-1000.0	0
R1F36AFF4_RL-83	1*gene:PP5318	-1000.0	0
R1F73F81_B-84	1*gene:PP4473	-1000.0	1000.0
R1FB6566_B-85	1*gene:PP2151	-1000.0	1000.0
R1FBE0F1E_RL-86		-1000.0	0
R2027C998_RL-87		-1000.0	0
R206EB9D7_RL-88	1*gene:PP1916;1*gene:PP4175	-1000.0	0
R207C016C_RL-89		-1000.0	0
R20C77F93_RL-90		-1000.0	0
R20F27F8B_B-91	1*gene:PP3722;1*gene:PP5269	-1000.0	1000.0
R2109D891_RL-92	1*gene:PP3571;1*gene:PP5186	-1000.0	0
R215518C7_RL-93	1*gene:PP0427	-1000.0	0
R21B37E7A_RL-94	1*gene:PP2208	-1000.0	0
R21B8C259_RL-95	1*gene:PP0581;1*gene:PP1914;1*gene:PP2783	-1000.0	0
R21DBA9E4_RL-96	1*gene:PP0687	-1000.0	0
R21F3DFF8_RL-97	1*gene:PP0121	-1000.0	0
R22135C3D_B-98	1*gene:PP0184	-1000.0	1000.0
R222AA63E_LR-99	1*gene:PP2437;1*gene:PP2793	0	1000.0
R22438520_RL-100	1*gene:PP2460	-1000.0	0
R22890923_RL-101	1*gene:PP1972	-1000.0	0
R22B35676_LR-102	1*gene:PP1677	0	1000.0
R231CFDAF_LR-103		0	1000.0
R238B1509_B-104	1*gene:PP1771	-1000.0	1000.0
R239F0022_B-105	1*gene:PP1777;1*gene:PP3578;1*gene:PP5288	-1000.0	1000.0
R23B5E05B_LR-106	1*gene:PP0292	0	1000.0
R23CEE250_LR-107		0	1000.0
R2408F468_B-108	1*gene:PP0722	-1000.0	1000.0
R243773E7_B-109	1*gene:PP0415	-1000.0	1000.0
R245630E8_LR-110	1*gene:PP2698;1*gene:PP4637	0	1000.0
R2497E49B_RL-111		-1000.0	0
R24E117D5_RL-112	1*gene:PP3164	-1000.0	0
R258040A3_LR-113	1*gene:PP0147	0	1000.0
R2603B6E0_B-114	1*gene:PP0399	-1000.0	1000.0
R260A473B_RL-115	1*gene:PP4147+1*gene:PP4148+1*gene:PP4150;1*gene:PP4147+1*gene:PP4149+1*gene:PP4150	-1000.0	0
R260C8903_LR-116	1*gene:PP4944	0	1000.0
R2646D128_LR-117	1*gene:PP2674	0	1000.0
R265FCA9D_RL-118	1*gene:PP0490+1*gene:PP0491;1*gene:PP2183+1*gene:PP2184+1*gene:PP2185+1*gene:PP2186	-1000.0	0
R266E16F7_RL-119		-1000.0	0
R2685174A_RL-120	1*gene:PP4175	-1000.0	0
R26F0C5C0_RL-121	1*gene:PP4822	-1000.0	0
R27A5E88F_B-122	1*gene:PP0736	-1000.0	1000.0
R280D2D5_LR-123	1*gene:PP2645	0	1000.0
R2819ABFE_RL-124	1*gene:PP0581;1*gene:PP1914;1*gene:PP2783	-1000.0	0
R2822EC02_RL-125		-1000.0	0
R282F995A_LR-126	1*gene:PP3944	0	1000.0
R28766662_B-127	1*gene:PP1506	-1000.0	1000.0
R2886CC8E_B-128	1*gene:PP0606	-1000.0	1000.0
R28BF4A7E_B-129	1*gene:PP1593;1*gene:PP1771	-1000.0	1000.0
R28E1DF48_RL-130	1*gene:PP1799	-1000.0	0
R28E54228_RL-131	1*gene:PP0213	-1000.0	0
R2925E2AB_RL-132	1*gene:PP1916;1*gene:PP4175	-1000.0	0
R299D5A2_LR-133	1*gene:PP4947	0	1000.0
R29A12E11_LR-134		0	1000.0
R29A2C0EB_RL-135		-1000.0	0
R29E5F92A_RL-136	1*gene:PP4288	-1000.0	0
R2A242E9B_RL-137	1*gene:PP5014	-1000.0	0
R2A514FF5_LR-138	1*gene:PP3148;1*gene:PP4399;1*gene:PP4547;1*gene:PP5046;1*gene:PP5183;1*gene:PP5184;1*gene:PP5299	0	1000.0
R2A8049B7_RL-139		-1000.0	0
R2AC56194_RL-140	1*gene:PP1010	-1000.0	0
R2B18B2AE_LR-141	1*gene:PP0786	0	1000.0
R2B500C6F_RL-142	1*gene:PP0344;1*gene:PP0345	-1000.0	0
R2B5D708A_RL-143	1*gene:PP4281	-1000.0	0
R2BD76415_LR-144	1*gene:PP1602;1*gene:PP4147	0	1000.0
R2C653894_RL-145	1*gene:PP3279	-1000.0	0
R2C6E68D8_RL-146		-1000.0	0
R2CDD7D4F_RL-147	1*gene:PP1602;1*gene:PP4147	-1000.0	0
R2CF3B5C7_LR-148	1*gene:PP4947	0	1000.0
R2D0224AA_LR-149	1*gene:PP5335+1*gene:PP5336	0	1000.0
R2D58F8F5_B-150	1*gene:PP1379	-1000.0	1000.0
R2D71820E_B-151	1*gene:PP1240	-1000.0	1000.0
R2DB154E8_RL-152	1*gene:PP0437	-1000.0	0
R2DCFFB62_B-153	1*gene:PP4868	-1000.0	1000.0
R2DF5B0AC_RL-154	1*gene:PP5089	-1000.0	0
R2E14424_RL-155		-1000.0	0
R2EAFE65D_RL-156		-1000.0	0
R2EE43E29_RL-157	1*gene:PP1414;1*gene:PP1620;1*gene:PP2531	-1000.0	0
R2F317052_LR-158		0	1000.0
R2F89F021_RL-159	1*gene:PP5015	-1000.0	0
R2F995547_B-160	1*gene:PP1972;1*gene:PP3590	-1000.0	1000.0
R2FA4D708_LR-161	1*gene:PP1803	0	1000.0
R2FD6ADA3_RL-162	1*gene:PP0044+1*gene:PP0045+1*gene:PP2410	-1000.0	0
R2FF6DBB2_RL-163	1*gene:PP1597	-1000.0	0
R2FFE8EE4_LR-164	1*gene:PP1167+1*gene:PP1168+1*gene:PP1169;1*gene:PP1168+1*gene:PP1169+1*gene:PP2056	0	1000.0
R3012068B_RL-165		-1000.0	0
R302C79DD_LR-166	1*gene:PP1137+1*gene:PP1139+1*gene:PP1141;1*gene:PP1137+1*gene:PP1139+1*gene:PP4867;1*gene:PP1137+1*gene:PP1140+1*gene:PP1141;1*gene:PP1137+1*gene:PP1140+1*gene:PP4867;1*gene:PP1137+1*gene:PP1141+1*gene:PP4842;1*gene:PP1137+1*gene:PP1141+1*gene:PP4843;1*gene:PP1137+1*gene:PP1141+1*gene:PP4865;1*gene:PP1137+1*gene:PP1141+1*gene:PP4866;1*gene:PP1137+1*gene:PP4842+1*gene:PP4867;1*gene:PP1137+1*gene:…	0	1000.0
R304892D8_LR-167	1*gene:PP4565	0	1000.0
R30735D01_B-168	1*gene:PP1811	-1000.0	1000.0
R30960E2C_B-169	1*gene:PP4810	-1000.0	1000.0
R30A69BD5_LR-170	1*gene:PP4594	0	1000.0
R30BB8F90_LR-171	1*gene:PP3535;1*gene:PP4659	0	1000.0
R30D26A78_B-172	1*gene:PP0823	-1000.0	1000.0
R30EEC14F_RL-173	1*gene:PP2423;1*gene:PP4570	-1000.0	0
R310A4D5E_RL-174	1*gene:PP0416;1*gene:PP1764	-1000.0	0
R31105A97_LR-175	1*gene:PP1167+1*gene:PP1168+1*gene:PP1169;1*gene:PP1168+1*gene:PP1169+1*gene:PP2056	0	1000.0
R3145DBFD_B-176	1*gene:PP2137;1*gene:PP3280	-1000.0	1000.0
R31A2D181_RL-177	1*gene:PP1832	-1000.0	0
R320F7687_B-178	1*gene:PP0762	-1000.0	1000.0
R32492DBF_RL-179	1*gene:PP1603	-1000.0	0
R331FAE93_RL-180	1*gene:PP4594	-1000.0	0
R336B4455_LR-181	1*gene:PP4977	0	1000.0
R33B95962_LR-182	1*gene:PP4264;1*gene:PP5101	0	1000.0
R33EEA25A_RL-183	1*gene:PP1157+1*gene:PP4679;1*gene:PP1394+1*gene:PP4679;1*gene:PP3365+1*gene:PP4679;1*gene:PP4679+1*gene:PP4680	-1000.0	0
R3414EAEA_B-184		-1000.0	1000.0
R342F609C_LR-185	1*gene:PP4735	0	1000.0
R3430299C_RL-186	1*gene:PP4097	-1000.0	0
R34F94184_B-187		-1000.0	1000.0
R35C9DA0A_B-188	1*gene:PP4266	-1000.0	1000.0
R35E4AEFC_B-189	1*gene:PP4190+1*gene:PP4191+1*gene:PP4192+1*gene:PP4193	-1000.0	1000.0
R35F29636_RL-190	1*gene:PP3099	-1000.0	0
R3701D0C3_B-191	1*gene:PP1649	-1000.0	1000.0
R3710C32E_LR-192	1*gene:PP5011	0	1000.0
R3722F8A_RL-193	1*gene:PP0382	-1000.0	0
R3760E384_RL-194		-1000.0	0
R3761985B_RL-195		-1000.0	0
R3767A957_RL-196	1*gene:PP0117+1*gene:PP0118+1*gene:PP0120	-1000.0	0
R38003403_RL-197		-1000.0	0
R385725AA_RL-198	1*gene:PP1338	-1000.0	0
R388B0E5C_LR-199	1*gene:PP3763	0	1000.0
R38AB1BC8_B-200	1*gene:PP1689+1*gene:PP4549;1*gene:PP1689+1*gene:PP4550	-1000.0	1000.0
R38AEF60C_RL-201	1*gene:PP4794	-1000.0	0
R38D3B430_LR-202	1*gene:PP5128	0	1000.0
R39135A7D_B-203	1*gene:PP2137;1*gene:PP3280	-1000.0	1000.0
R3967AB48_B-204	1*gene:PP4823	-1000.0	1000.0
R396E8F24_B-205	1*gene:PP1675	-1000.0	1000.0
R39997F27_B-206	1*gene:PP3511	-1000.0	1000.0
R39C16469_RL-207	1*gene:PP1284	-1000.0	0
R39EB37F1_B-208	1*gene:PP0596	-1000.0	1000.0
R39EC1BD6_LR-209	1*gene:PP1681	0	1000.0
R3A1B685C_RL-210	1*gene:PP1672	-1000.0	0
R3A7C4A1C_RL-211		-1000.0	0
R3AA50A02_B-212	1*gene:PP1588	-1000.0	1000.0
R3B1017EE_B-213	1*gene:PP2336	-1000.0	1000.0
R3BA7DB5F_RL-214	1*gene:PP4717	-1000.0	0
R3BABACC5_RL-215	1*gene:PP1023	-1000.0	0
R3BC0E0C_RL-216	1*gene:PP0656+1*gene:PP1071+1*gene:PP5022;1*gene:PP0656+1*gene:PP4486+1*gene:PP5022;1*gene:PP0656+1*gene:PP5022+1*gene:PP5024;1*gene:PP1069+1*gene:PP1071+1*gene:PP5022;1*gene:PP1069+1*gene:PP4486+1*gene:PP5022;1*gene:PP1069+1*gene:PP5022+1*gene:PP5024;1*gene:PP1071+1*gene:PP5022+1*gene:PP5023;1*gene:PP4486+1*gene:PP5022+1*gene:PP5023;1*gene:PP5022+1*gene:PP5023+1*gene:PP5024	-1000.0	0
R3C0F3D02_LR-217	1*gene:PP0528	0	1000.0
R3C574CE7_B-218	1*gene:PP0747	-1000.0	1000.0
R3C7D44CA_LR-219	1*gene:PP0411+1*gene:PP0412+1*gene:PP0413+1*gene:PP0414;1*gene:PP0411+1*gene:PP0412+1*gene:PP0413+1*gene:PP1482;1*gene:PP0411+1*gene:PP0412+1*gene:PP0413+1*gene:PP1723;1*gene:PP0411+1*gene:PP0412+1*gene:PP0413+1*gene:PP5177;1*gene:PP0411+1*gene:PP0412+1*gene:PP0414+1*gene:PP5178;1*gene:PP0411+1*gene:PP0412+1*gene:PP1482+1*gene:PP5178;1*gene:PP0411+1*gene:PP0412+1*gene:PP1723+1*gene:PP5178;1*gene:…	0	1000.0
R3CAEFC31_LR-220	1*gene:PP4829	0	1000.0
R3CBEA851_B-221	1*gene:PP2703	-1000.0	1000.0
R3CC8EE08_LR-222	1*gene:PP3999	0	1000.0
R3DEA5779_LR-223	1*gene:PP0495;1*gene:PP1160;1*gene:PP2453	0	1000.0
R3DFD411C_LR-224	1*gene:PP1893;1*gene:PP2216;1*gene:PP2437	0	1000.0
R3E0A31BF_RL-225	1*gene:PP3713	-1000.0	0
R3E8B286B_RL-226	1*gene:PP0545;1*gene:PP2589;1*gene:PP2680;1*gene:PP2694;1*gene:PP3357;1*gene:PP3463;1*gene:PP5258;1*gene:PP5278	-1000.0	0
R3EFE3830_B-227	1*gene:PP1414;1*gene:PP1620;1*gene:PP2531	-1000.0	1000.0
R3F1BD851_RL-228	1*gene:PP1614	-1000.0	0
R3F2D59D5_B-229	1*gene:PP2213;1*gene:PP2351;1*gene:PP4487;1*gene:PP4702	-1000.0	1000.0
R3F51B898_RL-230	1*gene:PP1770	-1000.0	0
R3F8608DC_B-231	1*gene:PP4523	-1000.0	1000.0
R3FCD1873_RL-232	1*gene:PP0266	-1000.0	0
R3FD8A28D_B-233	1*gene:PP4507	0	0
R3FDA3D55_LR-234	1*gene:PP4826	0	1000.0
R3FDC4389_B-235	1*gene:PP0302;1*gene:PP2047;1*gene:PP2136;1*gene:PP2214	-1000.0	1000.0
R3FED066F_RL-236	1*gene:PP0854	-1000.0	0
R3FEF861F_LR-237	1*gene:PP0515;1*gene:PP2916	0	1000.0
R4064484A_B-238	1*gene:PP4828	-1000.0	1000.0
R40981087_RL-239	1*gene:PP4919	-1000.0	0
R416AA34A_RL-240	1*gene:PP1137+1*gene:PP1138+1*gene:PP1139+1*gene:PP1140+1*gene:PP1141	-1000.0	0
R416F0AF6_RL-241	1*gene:PP1607+1*gene:PP1996;1*gene:PP4065+1*gene:PP4067	-1000.0	0
R41EED2E6_RL-242		-1000.0	0
R4245374E_LR-243	1*gene:PP1362;1*gene:PP4301	0	1000.0
R4257B96E_RL-244		-1000.0	0
R427190EB_RL-245	1*gene:PP4278+1*gene:PP4279	-1000.0	0
R427B1B98_RL-246	1*gene:PP0225+1*gene:PP0226+1*gene:PP0227	-1000.0	0
R42918F17_LR-247	1*gene:PP0188;1*gene:PP2090;1*gene:PP3999	0	1000.0
R42CC54D8_RL-248		-1000.0	0
R42E6364C_RL-249	1*gene:PP0838	-1000.0	0
R435A649E_B-250	1*gene:PP5056	-1000.0	1000.0
R437F8EE9_B-251	1*gene:PP1076	-1000.0	1000.0
R43D1C646_B-252	1*gene:PP2137;1*gene:PP3280	-1000.0	1000.0
R4424E58F_RL-253	1*gene:PP0231+1*gene:PP0232+1*gene:PP0233	-1000.0	0
R443E2F59_RL-254	1*gene:PP4967	-1000.0	0
R44A3C847_B-255	1*gene:PP1002	-1000.0	1000.0
R44AD742C_B-256	1*gene:PP0849	-1000.0	1000.0
R44E491CA_RL-257	1*gene:PP1673	-1000.0	0
R44E7C78A_B-258	1*gene:PP2876	-1000.0	1000.0
R4564ADF5_RL-259	1*gene:PP2905	-1000.0	0
R459871F2_RL-260		-1000.0	0
R46E3D594_B-261		-1000.0	1000.0
R471D60F6_RL-262	1*gene:PP1972	-1000.0	0
R474827E0_RL-263	1*gene:PP0545;1*gene:PP2589;1*gene:PP2680;1*gene:PP2694;1*gene:PP3357;1*gene:PP3463;1*gene:PP5258;1*gene:PP5278	-1000.0	0
R4799A1CC_RL-264	1*gene:PP5074	-1000.0	0
R47A08264_RL-265		-1000.0	0
R47B7A297_LR-266		0	1000.0
R47BD1A4_RL-267	1*gene:PP1129	-1000.0	0
R47F94982_RL-268	1*gene:PP4594	-1000.0	0
R48777951_RL-269		-1000.0	0
R4938DB0B_RL-270	1*gene:PP2196;1*gene:PP4523	-1000.0	0
R493A4F8C_RL-271	1*gene:PP4947	-1000.0	0
R49407E3E_RL-272	1*gene:PP5285	-1000.0	0
R4955B41E_RL-273	1*gene:PP0545;1*gene:PP2589;1*gene:PP2680;1*gene:PP2694;1*gene:PP3357;1*gene:PP3463;1*gene:PP5258;1*gene:PP5278	-1000.0	0
R496438E0_B-274	1*gene:PP3599	-1000.0	1000.0
R49A140F5_LR-275	1*gene:PP1525	0	1000.0
R4A2C7AC2_RL-276	1*gene:PP1804	-1000.0	0
R4A5F6605_B-277	1*gene:PP1777;1*gene:PP5288	-1000.0	1000.0
R4A88A966_LR-278	1*gene:PP1802	0	1000.0
R4ADAF215_RL-279	1*gene:PP1602;1*gene:PP4147	-1000.0	0
R4AF355AC_B-280	1*gene:PP4678	-1000.0	1000.0
R4BA51054_RL-281	1*gene:PP0591	-1000.0	0
R4BDA5283_RL-282	1*gene:PP4278;1*gene:PP4279	-1000.0	0
R4C002986_RL-283	1*gene:PP5286	-1000.0	0
R4C04D03C_RL-284	1*gene:PP0545;1*gene:PP2589;1*gene:PP2680;1*gene:PP2694;1*gene:PP3357;1*gene:PP3463;1*gene:PP5258;1*gene:PP5278	-1000.0	0
R4C39756A_RL-285		-1000.0	0
R4C5AABE7_B-286	1*gene:PP0366	-1000.0	1000.0
R4D39AB13_LR-287	1*gene:PP4434;1*gene:PP5270	0	1000.0
R4DF6CD72_B-288	1*gene:PP4617	-1000.0	1000.0
R4E015DC_RL-289	1*gene:PP4827	-1000.0	0
R4E7DE35C_RL-290	1*gene:PP2453	-1000.0	0
R4EDB3AD6_RL-291	1*gene:PP4175	-1000.0	0
R4F16FF66_LR-292	1*gene:PP1784	0	1000.0
R4F3C3ADE_LR-293	1*gene:PP1297	0	1000.0
R4FA9C0AC_RL-294	1*gene:PP1068+1*gene:PP1069+1*gene:PP1070+1*gene:PP1071	-1000.0	0
R50BE9181_B-295	1*gene:PP0302;1*gene:PP2047;1*gene:PP2136;1*gene:PP2214	-1000.0	1000.0
R512B0D6_RL-296	1*gene:PP1332	-1000.0	0
R5130B2DE_B-297		-1000.0	1000.0
R5141F0EC_RL-298	1*gene:PP1337	-1000.0	0
R5148B89F_B-299	1*gene:PP5132	-1000.0	1000.0
R51FCA6A5_B-300	1*gene:PP4840	-1000.0	1000.0
R51FD58E9_B-301	1*gene:PP0745;1*gene:PP3992;1*gene:PP4290;1*gene:PP4643;1*gene:PP4653	-1000.0	1000.0
R52301C37_LR-302	1*gene:PP4144	0	1000.0
R5249BE2A_LR-303		0	1000.0
R52A90450_B-304	1*gene:PP4822	-1000.0	1000.0
R52AFD977_RL-305		-1000.0	0
R52B36B3D_B-306	1*gene:PP2009	-1000.0	1000.0
R52D636B1_B-307	1*gene:PP3165	-1000.0	1000.0
R53078516_B-308	1*gene:PP1143;1*gene:PP2047;1*gene:PP2136;1*gene:PP2214;1*gene:PP4666	-1000.0	1000.0
R53754596_LR-309	1*gene:PP2518	0	1000.0
R539384_RL-310	1*gene:PP0076+1*gene:PP0294+1*gene:PP0295;1*gene:PP0076+1*gene:PP0294+1*gene:PP2774;1*gene:PP0076+1*gene:PP0294+1*gene:PP3559;1*gene:PP0076+1*gene:PP0295+1*gene:PP2774;1*gene:PP0076+1*gene:PP2774;1*gene:PP0076+1*gene:PP2774+1*gene:PP3559;1*gene:PP0294+1*gene:PP0295+1*gene:PP0296;1*gene:PP0294+1*gene:PP0295+1*gene:PP0304;1*gene:PP0294+1*gene:PP0295+1*gene:PP1741;1*gene:PP0294+1*gene:PP0295+1*gene:…	-1000.0	0
R53E3F481_LR-311	1*gene:PP3828+1*gene:PP3829+1*gene:PP3830	0	1000.0
R53F85FFF_RL-312	1*gene:PP0169;1*gene:PP0230	-1000.0	0
R543D9FD7_B-313	1*gene:PP1945;1*gene:PP2265	-1000.0	1000.0
R54461FAC_B-314	1*gene:PP0284;1*gene:PP2543;1*gene:PP2911;1*gene:PP4106;1*gene:PP4407	-1000.0	1000.0
R54EC72A7_RL-315	1*gene:PP4960	-1000.0	0
R5533691C_B-316	1*gene:PP0137;1*gene:PP1167+1*gene:PP1168+1*gene:PP1169;1*gene:PP1168+1*gene:PP1169+1*gene:PP2056	-1000.0	1000.0
R55F33AC_B-317	1*gene:PP1800	-1000.0	1000.0
R56401001_LR-318	1*gene:PP0411+1*gene:PP0412+1*gene:PP0413+1*gene:PP0414;1*gene:PP0411+1*gene:PP0412+1*gene:PP0413+1*gene:PP1482;1*gene:PP0411+1*gene:PP0412+1*gene:PP0413+1*gene:PP1723;1*gene:PP0411+1*gene:PP0412+1*gene:PP0413+1*gene:PP5177;1*gene:PP0411+1*gene:PP0412+1*gene:PP0414+1*gene:PP5178;1*gene:PP0411+1*gene:PP0412+1*gene:PP1482+1*gene:PP5178;1*gene:PP0411+1*gene:PP0412+1*gene:PP1723+1*gene:PP5178;1*gene:…	0	1000.0
R564392D9_RL-319		-1000.0	0
R5660A5A6_LR-320		0	1000.0
R56C9E2E2_RL-321	1*gene:PP1672	-1000.0	0
R56D4E3C3_B-322	1*gene:PP0496;1*gene:PP1748	-1000.0	1000.0
R56D4FB79_RL-323	1*gene:PP0356	-1000.0	0
R56FEE139_B-324	1*gene:PP0747	-1000.0	1000.0
R574940F6_RL-325		-1000.0	0
R575140C7_B-326	1*gene:PP1988	-1000.0	1000.0
R5772AF08_RL-327		-1000.0	0
R57BBA729_B-328		-1000.0	1000.0
R580F11A7_B-329	1*gene:PP1470	-1000.0	1000.0
R583445E1_B-330		-1000.0	1000.0
R589521F9_LR-331	1*gene:PP2834	0	1000.0
R592613A_RL-332	1*gene:PP4934	-1000.0	0
R59690FF8_RL-333	1*gene:PP1001	-1000.0	0
R596AEB61_RL-334	1*gene:PP2552	-1000.0	0
R59B1EB02_B-335	1*gene:PP0849	-1000.0	1000.0
R59B5EEF3_RL-336	1*gene:PP1916;1*gene:PP4175	-1000.0	0
R59E954A2_LR-337	1*gene:PP1602;1*gene:PP4147	0	1000.0
R5A3B0800_RL-338	1*gene:PP4700	-1000.0	0
R5A65F96F_B-339	1*gene:PP1593	-1000.0	1000.0
R5AB5E60A_LR-340	1*gene:PP4490	0	1000.0
R5AB83F59_RL-341		-1000.0	0
R5ABA460F_RL-342	1*gene:PP4928	-1000.0	0
R5ACEE073_LR-343	1*gene:PP0793+1*gene:PP0795	0	1000.0
R5ADCCE58_RL-344	1*gene:PP0517	-1000.0	0
R5B3044B_RL-345	1*gene:PP2552	-1000.0	0
R5B80770_B-346	1*gene:PP1334	-1000.0	1000.0
R5B86316D_RL-347	1*gene:PP1337	-1000.0	0
R5BB1B41E_LR-348	1*gene:PP1604	0	1000.0
R5C1A775D_B-349	1*gene:PP2437;1*gene:PP2793	-1000.0	1000.0
R5C2F31DB_B-350	1*gene:PP0100	-1000.0	1000.0
R5C7A3778_RL-351	1*gene:PP3787;1*gene:PP4379;1*gene:PP4545	-1000.0	0
R5D3D40E0_B-352	1*gene:PP4811	-1000.0	1000.0
R5D6827A6_B-353	1*gene:PP2458	-1000.0	1000.0
R5D693F52_RL-354	1*gene:PP0516;1*gene:PP0530;1*gene:PP3813	-1000.0	0
R5D76B90C_B-355	1*gene:PP0654;1*gene:PP3591	-1000.0	1000.0
R5D99CB05_RL-356	1*gene:PP1277	-1000.0	0
R5DB904EE_LR-357	1*gene:PP1183	0	1000.0
R5DE91DD_RL-358	1*gene:PP4050	-1000.0	0
R5DF35FE1_RL-359	1*gene:PP5326+1*gene:PP5327+1*gene:PP5328+1*gene:PP5329	-1000.0	0
R5EB12655_LR-360	1*gene:PP0076+1*gene:PP0294+1*gene:PP0295;1*gene:PP0076+1*gene:PP0294+1*gene:PP2774;1*gene:PP0076+1*gene:PP0294+1*gene:PP3559;1*gene:PP0076+1*gene:PP0295+1*gene:PP2774;1*gene:PP0076+1*gene:PP2774;1*gene:PP0076+1*gene:PP2774+1*gene:PP3559;1*gene:PP0294+1*gene:PP0295+1*gene:PP0296;1*gene:PP0294+1*gene:PP0295+1*gene:PP0304;1*gene:PP0294+1*gene:PP0295+1*gene:PP1741;1*gene:PP0294+1*gene:PP0295+1*gene:…	0	1000.0
R5ED32650_RL-361	1*gene:PP1100;1*gene:PP3189	-1000.0	0
R5F01904_B-362	1*gene:PP1770	-1000.0	1000.0
R5F46211E_RL-363	1*gene:PP0228;1*gene:PP0840	-1000.0	0
R5F54C3A_RL-364	1*gene:PP4401+1*gene:PP4402+1*gene:PP4403+1*gene:PP4404	-1000.0	0
R5F55D7CA_RL-365	1*gene:PP0586	-1000.0	0
R5F97F972_LR-366		0	1000.0
R5FBDBB73_RL-367	1*gene:PP4175	-1000.0	0
R5FFBAC3C_RL-368	1*gene:PP2902	-1000.0	0
R603D611D_LR-369	1*gene:PP1137+1*gene:PP1138+1*gene:PP1139+1*gene:PP1140+1*gene:PP1141	0	1000.0
R613D9260_B-370		-1000.0	1000.0
R6165A8F4_B-371	1*gene:PP4826	-1000.0	1000.0
R61B276FD_B-372	1*gene:PP1024	-1000.0	1000.0
R62E7298D_RL-373	1*gene:PP4832	-1000.0	0
R63188E7B_RL-374	1*gene:PP4947	-1000.0	0
R63C02648_RL-375	1*gene:PP1916;1*gene:PP4175	-1000.0	0
R63F8B33D_B-376	1*gene:PP1334	-1000.0	1000.0
R6402C101_B-377	1*gene:PP0849	-1000.0	1000.0
R64824B5_RL-378	1*gene:PP0999	-1000.0	0
R64A2953C_RL-379	1*gene:PP0060+1*gene:PP0061	-1000.0	0
R65632598_B-380	1*gene:PP0560;1*gene:PP2407;1*gene:PP3003	-1000.0	1000.0
R65AD733D_RL-381		-1000.0	0
R65D1FBB9_RL-382	1*gene:PP0076+1*gene:PP0294+1*gene:PP0295;1*gene:PP0076+1*gene:PP0294+1*gene:PP2774;1*gene:PP0076+1*gene:PP0294+1*gene:PP3559;1*gene:PP0076+1*gene:PP0295+1*gene:PP2774;1*gene:PP0076+1*gene:PP2774;1*gene:PP0076+1*gene:PP2774+1*gene:PP3559;1*gene:PP0294+1*gene:PP0295+1*gene:PP0296;1*gene:PP0294+1*gene:PP0295+1*gene:PP0304;1*gene:PP0294+1*gene:PP0295+1*gene:PP1741;1*gene:PP0294+1*gene:PP0295+1*gene:…	-1000.0	0
R661E3BB4_RL-383	1*gene:PP2017	-1000.0	0
R666A9B14_RL-384		-1000.0	0
R667C48E7_RL-385	1*gene:PP0341	-1000.0	0
R668497C4_RL-386	1*gene:PP0207+1*gene:PP0208+1*gene:PP0209;1*gene:PP0207+1*gene:PP0208+1*gene:PP3637;1*gene:PP0207+1*gene:PP0209+1*gene:PP3635;1*gene:PP0207+1*gene:PP3635+1*gene:PP3637;1*gene:PP0208+1*gene:PP0209+1*gene:PP3636;1*gene:PP0208+1*gene:PP3636+1*gene:PP3637;1*gene:PP0209+1*gene:PP3635+1*gene:PP3636;1*gene:PP3635+1*gene:PP3636+1*gene:PP3637	-1000.0	0
R66890DC3_B-387	1*gene:PP3073	-1000.0	1000.0
R6789159F_B-388	1*gene:PP1997	-1000.0	1000.0
R67D3D8EC_RL-389	1*gene:PP3178	-1000.0	0
R67E5E520_RL-390	1*gene:PP2102	-1000.0	0
R67EAE2DC_RL-391		-1000.0	0
R68226151_RL-392	1*gene:PP0966	-1000.0	0
R6847F716_B-393		-1000.0	1000.0
R68515FDE_RL-394		-1000.0	0
R686BCB95_RL-395	1*gene:PP5257	-1000.0	0
R68B67625_RL-396	1*gene:PP5357	-1000.0	0
R68C5FFBB_LR-397	1*gene:PP0774	0	1000.0
R6933A465_LR-398	1*gene:PP1917	0	1000.0
R694847C0_RL-399	1*gene:PP5097	-1000.0	0
R69AD851_LR-400	1*gene:PP0652;1*gene:PP3417	0	1000.0
R69BF1A89_RL-401		-1000.0	0
R6A38353D_RL-402	1*gene:PP1031	-1000.0	0
R6A52C715_RL-403	1*gene:PP0581;1*gene:PP1914;1*gene:PP2783	-1000.0	0
R6AA8265F_B-404	1*gene:PP3600	-1000.0	1000.0
R6AB5E322_RL-405	1*gene:PP1231	-1000.0	0
R6B776E30_RL-406	1*gene:PP5285	-1000.0	0
R6B8B2335_LR-407		0	1000.0
R6B947841_RL-408		-1000.0	0
R6BCF16AB_RL-409		-1000.0	0
R6BE2BEBB_RL-410	1*gene:PP1750	-1000.0	0
R6BE75EA_B-411	1*gene:PP1024	-1000.0	1000.0
R6C5C79F1_LR-412	1*gene:PP1780	0	1000.0
R6C7B32D9_LR-413	1*gene:PP4928	0	1000.0
R6C8CAA86_RL-414		-1000.0	0
R6C9171D6_B-415	1*gene:PP2209	-1000.0	1000.0
R6CB49F55_LR-416	1*gene:PP1765	0	1000.0
R6CB5D57B_RL-417	1*gene:PP0343	-1000.0	0
R6D0C0EA3_LR-418	1*gene:PP1078+1*gene:PP4881+1*gene:PP4882;1*gene:PP1078+1*gene:PP4881+1*gene:PP5195;1*gene:PP1078+1*gene:PP4882+1*gene:PP5196;1*gene:PP1078+1*gene:PP5195+1*gene:PP5196	0	1000.0
R6D640049_RL-419	1*gene:PP1177+1*gene:PP1179	-1000.0	0
R6D92F1B0_RL-420	1*gene:PP2082	-1000.0	0
R6DBE01EF_RL-421	1*gene:PP0545;1*gene:PP2589;1*gene:PP2680;1*gene:PP2694;1*gene:PP3357;1*gene:PP3463;1*gene:PP5258;1*gene:PP5278	-1000.0	0
R6DDA9759_RL-422	1*gene:PP1595	-1000.0	0
R6DF305B9_LR-423	1*gene:PP4475	0	1000.0
R6E1602BC_B-424	1*gene:PP1129	-1000.0	1000.0
R6E174D03_B-425	1*gene:PP0558+1*gene:PP0559+1*gene:PP1607+1*gene:PP1996	-1000.0	1000.0
R6E6A4469_LR-426	1*gene:PP4184	0	1000.0
R6EAB6651_RL-427	1*gene:PP0327;1*gene:PP1367;1*gene:PP1943	-1000.0	0
R6ED886B2_B-428		-1000.0	1000.0
R6EDC5581_RL-429		-1000.0	0
R6EDCB93D_B-430	1*gene:PP2008	-1000.0	1000.0
R6EF38510_LR-431	1*gene:PP0213;1*gene:PP2488	0	1000.0
R6F0A83FF_B-432	1*gene:PP0582;1*gene:PP2051;1*gene:PP2137;1*gene:PP2215;1*gene:PP3280;1*gene:PP3754;1*gene:PP4636	-1000.0	1000.0
R6F3B98A8_RL-433		-1000.0	0
R6F3F0DE8_B-434	1*gene:PP0745;1*gene:PP3992;1*gene:PP4290;1*gene:PP4643;1*gene:PP4653	-1000.0	1000.0
R6FA3BC82_LR-435	1*gene:PP0059	0	1000.0
R6FD17A7A_B-436	1*gene:PP0302;1*gene:PP2047;1*gene:PP2136;1*gene:PP2214	-1000.0	1000.0
R70504203_LR-437	1*gene:PP1765	0	1000.0
R70B65BB6_RL-438		-1000.0	0
R70D7E75C_RL-439	1*gene:PP1311	-1000.0	0
R70F4B6BD_RL-440	1*gene:PP5222	-1000.0	0
R71281B65_RL-441	1*gene:PP5085	-1000.0	0
R71585B9F_B-442	1*gene:PP5216	-1000.0	1000.0
R7177CB18_B-443	1*gene:PP3790;1*gene:PP5228	-1000.0	1000.0
R717C6589_RL-444	1*gene:PP1815	-1000.0	0
R71803059_RL-445	1*gene:PP0186	-1000.0	0
R718431EF_RL-446	1*gene:PP5357	-1000.0	0
R71CD7CDF_RL-447	1*gene:PP0581;1*gene:PP1914;1*gene:PP2783	-1000.0	0
R71D6A339_RL-448	1*gene:PP4620	-1000.0	0
R71D9C74F_RL-449		-1000.0	0
R72045B55_LR-450	1*gene:PP3745	0	1000.0
R726C5D38_B-451	1*gene:PP5348+1*gene:PP5437	-1000.0	1000.0
R7358338A_RL-452	1*gene:PP3378	-1000.0	0
R736E5B86_RL-453	1*gene:PP0363	-1000.0	0
R73BF6B8B_LR-454	1*gene:PP2426	0	1000.0
R740CEADC_LR-455	1*gene:PP4699	0	1000.0
R744A9F7_RL-456	1*gene:PP1602;1*gene:PP4147	-1000.0	0
R74A4E55C_B-457		-1000.0	1000.0
R74E65BB2_RL-458	1*gene:PP5357	-1000.0	0
R74F61158_RL-459	1*gene:PP0342	-1000.0	0
R754DC5_RL-460	1*gene:PP1237;1*gene:PP1257;1*gene:PP2036	-1000.0	0
R759EF18C_RL-461	1*gene:PP3264;1*gene:PP5364	-1000.0	0
R75FD1D8A_B-462	1*gene:PP1009	-1000.0	1000.0
R763A1D9C_RL-463	1*gene:PP1068+1*gene:PP1069+1*gene:PP1070+1*gene:PP1071	-1000.0	0
R766646D_B-464	1*gene:PP1022;1*gene:PP4042;1*gene:PP5351	-1000.0	1000.0
R76C68B26_B-465	1*gene:PP0545;1*gene:PP2589;1*gene:PP2680;1*gene:PP2694;1*gene:PP3357;1*gene:PP3463;1*gene:PP5258;1*gene:PP5278	-1000.0	1000.0
R7730AC12_RL-466	1*gene:PP1205	-1000.0	0
R776FD8E0_LR-467		0	1000.0
R777C380D_LR-468		0	1000.0
R788748E2_RL-469	1*gene:PP0514	-1000.0	0
R78A55A96_RL-470		-1000.0	0
R78E921A2_LR-471	1*gene:PP0915;1*gene:PP0946	0	1000.0
R78F84369_RL-472	1*gene:PP2213;1*gene:PP4487;1*gene:PP4702	-1000.0	0
R791C1318_RL-473		-1000.0	0
R7944041D_RL-474	1*gene:PP1602;1*gene:PP4147	-1000.0	0
R797FEAF7_LR-475	1*gene:PP1414;1*gene:PP1620;1*gene:PP2531	0	1000.0
R79C39036_B-476	1*gene:PP2112;1*gene:PP2336;1*gene:PP2339	-1000.0	1000.0
R79D25E69_B-477		-1000.0	1000.0
R79FE6DB1_RL-478	1*gene:PP0545;1*gene:PP2589;1*gene:PP2680;1*gene:PP2694;1*gene:PP3357;1*gene:PP3463;1*gene:PP5258;1*gene:PP5278	-1000.0	0
R7A89A762_RL-479		-1000.0	0
R7AADF2B_RL-480	1*gene:PP2552	-1000.0	0
R7AD3EBD8_RL-481	1*gene:PP2518	-1000.0	0
R7B007A06_RL-482	1*gene:PP4194	-1000.0	0
R7B62E24_RL-483	1*gene:PP4031	-1000.0	0
R7BF56C76_RL-484	1*gene:PP2552	-1000.0	0
R7C093A0F_RL-485	1*gene:PP5411	-1000.0	0
R7CA35F41_RL-486	1*gene:PP4723+1*gene:PP4724	-1000.0	0
R7CEC3318_LR-487	1*gene:PP3161+1*gene:PP3162+1*gene:PP3163	0	1000.0
R7D04639E_RL-488		-1000.0	0
R7D814745_RL-489	1*gene:PP1457	-1000.0	0
R7E10B37C_LR-490	1*gene:PP4174	0	1000.0
R7E3B2B21_RL-491	1*gene:PP5197	-1000.0	0
R7E405B57_LR-492	1*gene:PP4286	0	1000.0
R7EBC88FA_LR-493	1*gene:PP0538	0	1000.0
R7F0DF33F_RL-494	1*gene:PP0158	-1000.0	0
R7F0E3AF7_B-495	1*gene:PP0967;1*gene:PP1972;1*gene:PP3590	-1000.0	1000.0
R7F23AF1F_LR-496	1*gene:PP1785	0	1000.0
R801D4EAF_LR-497	1*gene:PP1602;1*gene:PP4147	0	1000.0
R802C2BCE_B-498	1*gene:PP0964	-1000.0	1000.0
R803985F1_RL-499	1*gene:PP1015+1*gene:PP1016+1*gene:PP1018;1*gene:PP1015+1*gene:PP1017+1*gene:PP1018	-1000.0	0
R807F4C5B_LR-500	1*gene:PP1177+1*gene:PP1179	0	1000.0
R80AB56C1_RL-501		-1000.0	0
R80B031E6_LR-502	1*gene:PP0290+1*gene:PP0293	0	1000.0
R80B84F85_RL-503	1*gene:PP2334	-1000.0	0
R8149F79B_RL-504	1*gene:PP0631	-1000.0	0
R815BFA1D_B-505	1*gene:PP5296	-1000.0	1000.0
R81D753DC_RL-506	1*gene:PP4782	-1000.0	0
R8261C1C5_RL-507	1*gene:PP2001	-1000.0	0
R82BCF5A1_RL-508	1*gene:PP2460	-1000.0	0
R82E1DE7B_B-509	1*gene:PP0545;1*gene:PP2589;1*gene:PP2680;1*gene:PP2694;1*gene:PP3357;1*gene:PP3463;1*gene:PP5258;1*gene:PP5278	-1000.0	1000.0
R82F654B5_B-510	1*gene:PP3187	-1000.0	1000.0
R82FC34E_RL-511		-1000.0	0
R83113D03_RL-512	1*gene:PP0591	-1000.0	0
R832D41A9_RL-513	1*gene:PP1032;1*gene:PP1842	-1000.0	0
R83404E23_RL-514	1*gene:PP2862	-1000.0	0
R8348ECA3_LR-515	1*gene:PP4594	0	1000.0
R835EDBFE_B-516	1*gene:PP0214	-1000.0	1000.0
R837858B9_RL-517	1*gene:PP1348;1*gene:PP4783	-1000.0	0
R83DF2584_LR-518	1*gene:PP5074	0	1000.0
R83E58A6_LR-519	1*gene:PP3410	0	1000.0
R83ED5B3_LR-520	1*gene:PP5075+1*gene:PP5076	0	1000.0
R83F6DCD7_RL-521	1*gene:PP1769	-1000.0	0
R841AA44A_LR-522	1*gene:PP1414;1*gene:PP1620;1*gene:PP2531	0	1000.0
R841C589C_RL-523	1*gene:PP2674	-1000.0	0
R8468AE10_B-524	1*gene:PP4832	-1000.0	1000.0
R847C35E8_LR-525	1*gene:PP1177+1*gene:PP1179	0	1000.0
R84C16387_B-526	1*gene:PP0849	-1000.0	1000.0
R84E23671_RL-527	1*gene:PP5041	-1000.0	0
R85235038_RL-528	1*gene:PP2465	-1000.0	0
R854F5035_RL-529		-1000.0	0
R8567EEDB_B-530	1*gene:PP4185+1*gene:PP4186	-1000.0	1000.0
R85D9EFA4_LR-531	1*gene:PP1414;1*gene:PP1620;1*gene:PP2531	0	1000.0
R85F6B42C_LR-532	1*gene:PP1904	0	1000.0
R86162241_RL-533	1*gene:PP1333	-1000.0	0
R865B974C_B-534	1*gene:PP4965	-1000.0	1000.0
R8675AE30_LR-535	1*gene:PP3352	0	1000.0
R869FC8DB_RL-536	1*gene:PP1278;1*gene:PP1279;1*gene:PP1280	-1000.0	0
R86A6E675_RL-537	1*gene:PP0602	-1000.0	0
R86C450F7_B-538		-1000.0	1000.0
R870CDBC7_RL-539	1*gene:PP1618	-1000.0	0
R872A45AB_B-540	1*gene:PP5097	-1000.0	1000.0
R87345600_RL-541		-1000.0	0
R874FBEBC_B-542	1*gene:PP1346	-1000.0	1000.0
R878F6B8F_B-543	1*gene:PP2137;1*gene:PP3280	-1000.0	1000.0
R8796A875_LR-544	1*gene:PP1414;1*gene:PP1620;1*gene:PP2531	0	1000.0
R8798D007_B-545	1*gene:PP5123	-1000.0	1000.0
R87F56CF7_LR-546	1*gene:PP3377	0	1000.0
R885EB6CF_B-547	1*gene:PP5335+1*gene:PP5336	-1000.0	1000.0
R8886398F_LR-548	1*gene:PP2943	0	1000.0
R88FBF252_LR-549	1*gene:PP0581;1*gene:PP1914;1*gene:PP2783	0	1000.0
R8900FA08_B-550	1*gene:PP5412+1*gene:PP5413+1*gene:PP5414+1*gene:PP5415+1*gene:PP5416+1*gene:PP5417+1*gene:PP5418+1*gene:PP5419	-1000.0	1000.0
R890F089B_B-551	1*gene:PP1412;1*gene:PP1845;1*gene:PP2136;1*gene:PP4030;1*gene:PP4066	-1000.0	1000.0
R8918A789_B-552	1*gene:PP1380	-1000.0	1000.0
R896353BD_B-553	1*gene:PP4016	-1000.0	1000.0
R8988E565_B-554	1*gene:PP0849	-1000.0	1000.0
R89A53CF9_RL-555	1*gene:PP1636;1*gene:PP2973	-1000.0	0
R8A06DB82_RL-556	1*gene:PP1997	-1000.0	0
R8A33D8CC_LR-557	1*gene:PP1317+1*gene:PP1318+1*gene:PP1319	0	1000.0
R8A4BE0D1_LR-558	1*gene:PP1610	0	1000.0
R8A69C2F0_B-559	1*gene:PP2137;1*gene:PP3280	-1000.0	1000.0
R8AA86ADA_RL-560	1*gene:PP2674	-1000.0	0
R8AF28A29_LR-561	1*gene:PP1414;1*gene:PP1620;1*gene:PP2531	0	1000.0
R8B0C95C_B-562	1*gene:PP0927;1*gene:PP4495	-1000.0	1000.0
R8B72B85E_LR-563	1*gene:PP4998+1*gene:PP4999	0	1000.0
R8B76DD66_LR-564	1*gene:PP1801	0	1000.0
R8B7D9DD0_RL-565	1*gene:PP0297;1*gene:PP0987;1*gene:PP2930;1*gene:PP3144;1*gene:PP3191;1*gene:PP3446;1*gene:PP4430;1*gene:PP5149	-1000.0	0
R8B9B0F03_LR-566	1*gene:PP4784	0	1000.0
R8C0A51F8_B-567	1*gene:PP1893;1*gene:PP2437;1*gene:PP4948	-1000.0	1000.0
R8C7D3CA8_RL-568	1*gene:PP0545;1*gene:PP2589;1*gene:PP2680;1*gene:PP2694;1*gene:PP3357;1*gene:PP3463;1*gene:PP5258;1*gene:PP5278	-1000.0	0
R8C98057D_RL-569	1*gene:PP4908	-1000.0	0
R8C9CAA01_RL-570		-1000.0	0
R8CBC4E4B_LR-571	1*gene:PP0100	0	1000.0
R8CCEDD2D_LR-572	1*gene:PP1601	0	1000.0
R8D1D2817_B-573	1*gene:PP1337	-1000.0	1000.0
R8D67B95F_B-574	1*gene:PP5317	-1000.0	1000.0
R8D8422CD_RL-575		-1000.0	0
R8D9FC36E_LR-576	1*gene:PP4484+1*gene:PP4486;1*gene:PP4485+1*gene:PP4486	0	1000.0
R8E4F3111_RL-577	1*gene:PP5128	-1000.0	0
R8EB9D73A_B-578	1*gene:PP4491	-1000.0	1000.0
R8F4D591F_B-579	1*gene:PP2117	-1000.0	1000.0
R8FA83EA5_RL-580	1*gene:PP4305+1*gene:PP5168+1*gene:PP5169;1*gene:PP4305+1*gene:PP5168+1*gene:PP5170;1*gene:PP5168+1*gene:PP5169+1*gene:PP5171;1*gene:PP5168+1*gene:PP5170+1*gene:PP5171	-1000.0	0
R8FCEFB79_RL-581	1*gene:PP1902	-1000.0	0
R903AC31_B-582	1*gene:PP0849	-1000.0	1000.0
R908A67D4_B-583	1*gene:PP0519	-1000.0	1000.0
R90B66DB3_RL-584	1*gene:PP5338	-1000.0	0
R90C15A82_RL-585	1*gene:PP2341	-1000.0	0
R910B980C_B-586	1*gene:PP3511	-1000.0	1000.0
R9148467C_RL-587		-1000.0	0
R9161A227_B-588	1*gene:PP0552	-1000.0	1000.0
R921DD530_RL-589	1*gene:PP0392	-1000.0	0
R923B85A4_B-590	1*gene:PP4266	-1000.0	1000.0
R9268CF81_LR-591	1*gene:PP4725	0	1000.0
R926E7B95_RL-592	1*gene:PP0723	-1000.0	0
R928F7AC6_LR-593	1*gene:PP2552	0	1000.0
R929B3C67_RL-594	1*gene:PP3382+1*gene:PP3383+1*gene:PP3384	-1000.0	0
R92A78930_B-595	1*gene:PP1000;1*gene:PP1079	-1000.0	1000.0
R938D28CC_RL-596	1*gene:PP2552	-1000.0	0
R939AC231_RL-597		-1000.0	0
R93B51B78_B-598	1*gene:PP4016	-1000.0	1000.0
R940CB7A1_RL-599		-1000.0	0
R941E8349_LR-600	1*gene:PP5040	0	1000.0
R94750649_RL-601	1*gene:PP0545;1*gene:PP2589;1*gene:PP2680;1*gene:PP2694;1*gene:PP3357;1*gene:PP3463;1*gene:PP5258;1*gene:PP5278	-1000.0	0
R948CEFB9_RL-602	1*gene:PP0110;1*gene:PP0816	-1000.0	0
R94914FED_RL-603	1*gene:PP0076+1*gene:PP0294+1*gene:PP0295;1*gene:PP0076+1*gene:PP0294+1*gene:PP2774;1*gene:PP0076+1*gene:PP0294+1*gene:PP3559;1*gene:PP0076+1*gene:PP0295+1*gene:PP2774;1*gene:PP0076+1*gene:PP2774;1*gene:PP0076+1*gene:PP2774+1*gene:PP3559;1*gene:PP0294+1*gene:PP0295+1*gene:PP0296;1*gene:PP0294+1*gene:PP0295+1*gene:PP0304;1*gene:PP0294+1*gene:PP0295+1*gene:PP1741;1*gene:PP0294+1*gene:PP0295+1*gene:…	-1000.0	0
R94C69DFF_RL-604		-1000.0	0
R95A83BC1_LR-605	1*gene:PP0581;1*gene:PP1914;1*gene:PP2783	0	1000.0
R95E42B97_LR-606	1*gene:PP0289	0	1000.0
R95F08F4D_B-607	1*gene:PP0322;1*gene:PP0671	-1000.0	1000.0
R95FF6FAE_RL-608		-1000.0	0
R9602000B_B-609	1*gene:PP5302	-1000.0	1000.0
R96290CDA_B-610	1*gene:PP1945;1*gene:PP2265	-1000.0	1000.0
R9634AA10_RL-611	1*gene:PP2458	-1000.0	0
R96422027_B-612	1*gene:PP0302;1*gene:PP2047;1*gene:PP2136;1*gene:PP2214	-1000.0	1000.0
R964EE8AD_RL-613	1*gene:PP4484+1*gene:PP4486+1*gene:PP4493;1*gene:PP4486+1*gene:PP4493	-1000.0	0
R96A43781_LR-614	1*gene:PP1414;1*gene:PP1620;1*gene:PP2531	0	1000.0
R96B089B6_RL-615	1*gene:PP4830	-1000.0	0
R975BEC99_B-616	1*gene:PP1412;1*gene:PP1845;1*gene:PP2136;1*gene:PP4030;1*gene:PP4066	-1000.0	1000.0
R98039257_RL-617		-1000.0	0
R9804C859_LR-618	1*gene:PP3382+1*gene:PP3383+1*gene:PP3384	0	1000.0
R982D637B_LR-619		0	1000.0
R987F2BD6_LR-620	1*gene:PP4298;1*gene:PP4473	0	1000.0
R98A93DE_B-621	1*gene:PP5155	-1000.0	1000.0
R98D4EF19_B-622	1*gene:PP1872	-1000.0	1000.0
R98E38730_RL-623	1*gene:PP1656	-1000.0	0
R990B0A70_B-624	1*gene:PP1227;1*gene:PP1776	-1000.0	1000.0
R990F7C37_LR-625		0	1000.0
R992725A5_RL-626	1*gene:PP0073	-1000.0	0
R992AD06F_LR-627		0	1000.0
R99408C05_LR-628	1*gene:PP0520	0	1000.0
R99B31807_RL-629	1*gene:PP0567	-1000.0	0
R99DF53F9_RL-630		-1000.0	0
R99EB1F00_RL-631	1*gene:PP0838	-1000.0	0
R9A55B9C0_RL-632	1*gene:PP1037	-1000.0	0
R9B391BFA_RL-633	1*gene:PP0545;1*gene:PP2589;1*gene:PP2680;1*gene:PP2694;1*gene:PP3357;1*gene:PP3463;1*gene:PP5258;1*gene:PP5278	-1000.0	0
R9B75249_RL-634	1*gene:PP1362;1*gene:PP4301	-1000.0	0
R9BD41587_RL-635	1*gene:PP5222	-1000.0	0
R9BFF54BF_B-636	1*gene:PP4810	-1000.0	1000.0
R9C0B593B_RL-637	1*gene:PP0732	-1000.0	0
R9C4A76A1_B-638	1*gene:PP0545;1*gene:PP2589;1*gene:PP2680;1*gene:PP2694;1*gene:PP3357;1*gene:PP3463;1*gene:PP5258;1*gene:PP5278	-1000.0	1000.0
R9C6DB022_B-639		-1000.0	1000.0
R9CABF419_LR-640		0	1000.0
R9D1B4549_LR-641	1*gene:PP5078	0	1000.0
R9D5AEFCF_LR-642	1*gene:PP0581;1*gene:PP1914;1*gene:PP2783	0	1000.0
R9D739CBB_LR-643	1*gene:PP1602;1*gene:PP4147	0	1000.0
R9D7D5315_RL-644	1*gene:PP0545;1*gene:PP2589;1*gene:PP2680;1*gene:PP2694;1*gene:PP3357;1*gene:PP3463;1*gene:PP5258;1*gene:PP5278	-1000.0	0
R9DE0B6E7_RL-645	1*gene:PP0187	-1000.0	0
R9E04537C_RL-646	1*gene:PP1811	-1000.0	0
R9E658771_B-647	1*gene:PP1412;1*gene:PP1845;1*gene:PP2136;1*gene:PP4030;1*gene:PP4066	-1000.0	1000.0
R9E6EEABB_B-648	1*gene:PP4678	-1000.0	1000.0
R9E871076_RL-649		-1000.0	0
R9EABBC0D_RL-650	1*gene:PP0662;1*gene:PP1471	-1000.0	0
R9F3D4156_RL-651	1*gene:PP1977;1*gene:PP4694	-1000.0	0
R9F46504_B-652	1*gene:PP3714	-1000.0	1000.0
R9F90B4F7_RL-653	1*gene:PP0438	-1000.0	0
R9FED80B1_B-654	1*gene:PP4715	-1000.0	1000.0
RA00CD134_RL-655	1*gene:PP5064	-1000.0	0
RA02007CE_LR-656	1*gene:PP2795;1*gene:PP3553	0	1000.0
RA063A812_RL-657	1*gene:PP0422	-1000.0	0
RA091710E_LR-658	1*gene:PP0581;1*gene:PP1914;1*gene:PP2783	0	1000.0
RA0B5B72_LR-659	1*gene:PP1377;1*gene:PP2137;1*gene:PP3280	0	1000.0
RA0B9C5E6_RL-660	1*gene:PP1654;1*gene:PP4571	-1000.0	0
RA111B37D_RL-661	1*gene:PP0597;1*gene:PP4667	-1000.0	0
RA118F652_B-662	1*gene:PP0965	-1000.0	1000.0
RA1805785_RL-663	1*gene:PP0076+1*gene:PP0294+1*gene:PP0295;1*gene:PP0076+1*gene:PP0294+1*gene:PP2774;1*gene:PP0076+1*gene:PP0294+1*gene:PP3559;1*gene:PP0076+1*gene:PP0295+1*gene:PP2774;1*gene:PP0076+1*gene:PP2774;1*gene:PP0076+1*gene:PP2774+1*gene:PP3559;1*gene:PP0294+1*gene:PP0295+1*gene:PP0296;1*gene:PP0294+1*gene:PP0295+1*gene:PP0304;1*gene:PP0294+1*gene:PP0295+1*gene:PP1741;1*gene:PP0294+1*gene:PP0295+1*gene:…	-1000.0	0
RA1B6FCB4_LR-664	1*gene:PP2092	0	1000.0
RA1C9FE37_RL-665	1*gene:PP1602;1*gene:PP4147	-1000.0	0
RA1DCE3EB_B-666	1*gene:PP4190+1*gene:PP4191+1*gene:PP4192+1*gene:PP4193	-1000.0	1000.0
RA22B3905_LR-667	1*gene:PP1414;1*gene:PP1620;1*gene:PP2531	0	1000.0
RA2595EA1_B-668	1*gene:PP4474	-1000.0	1000.0
RA259BFC0_LR-669		0	1000.0
RA273BC1A_B-670	1*gene:PP0560;1*gene:PP2407;1*gene:PP3003	-1000.0	1000.0
RA29C0166_RL-671	1*gene:PP2012	-1000.0	0
RA302B082_LR-672		0	1000.0
RA30FADDE_B-673	1*gene:PP3819	-1000.0	1000.0
RA31B9A40_RL-674	1*gene:PP0977	-1000.0	0
RA32D2750_RL-675	1*gene:PP0328	-1000.0	0
RA32EB253_LR-676	1*gene:PP1675;1*gene:PP1676	0	1000.0
RA337A036_RL-677	1*gene:PP3999	-1000.0	0
RA347771_LR-678	1*gene:PP1137+1*gene:PP1139+1*gene:PP1141;1*gene:PP1137+1*gene:PP1140+1*gene:PP1141;1*gene:PP1138+1*gene:PP1139+1*gene:PP1141;1*gene:PP1138+1*gene:PP1140+1*gene:PP1141	0	1000.0
RA3638E81_B-679	1*gene:PP4960	-1000.0	1000.0
RA3C92F8E_RL-680	1*gene:PP2335	-1000.0	0
RA413F47F_RL-681	1*gene:PP2152	-1000.0	0
RA43CA1FF_B-682	1*gene:PP4011+1*gene:PP4012	-1000.0	1000.0
RA470C33E_B-683	1*gene:PP1783	-1000.0	1000.0
RA4F2777A_RL-684		-1000.0	0
RA528EB55_RL-685	1*gene:PP0659;1*gene:PP2528	-1000.0	0
RA557F008_B-686	1*gene:PP1229;1*gene:PP2586;1*gene:PP2802	-1000.0	1000.0
RA57CC508_RL-687	1*gene:PP0545;1*gene:PP2589;1*gene:PP2680;1*gene:PP2694;1*gene:PP3357;1*gene:PP3463;1*gene:PP5258;1*gene:PP5278	-1000.0	0
RA5CA346F_RL-688	1*gene:PP1496	-1000.0	0
RA6046011_RL-689	1*gene:PP0614;1*gene:PP4034	-1000.0	0
RA6E23FBB_B-690	1*gene:PP1664	-1000.0	1000.0
RA70CD209_LR-691	1*gene:PP0115;1*gene:PP0235;1*gene:PP0481;1*gene:PP2887;1*gene:PP3668	0	1000.0
RA7D59D67_B-692		-1000.0	1000.0
RA7DB748C_RL-693		-1000.0	0
RA80674D8_B-694	1*gene:PP1412;1*gene:PP1845;1*gene:PP2136;1*gene:PP4030;1*gene:PP4066	-1000.0	1000.0
RA8081349_LR-695	1*gene:PP1137+1*gene:PP1139+1*gene:PP1141;1*gene:PP1137+1*gene:PP1139+1*gene:PP4867;1*gene:PP1137+1*gene:PP1140+1*gene:PP1141;1*gene:PP1137+1*gene:PP1140+1*gene:PP4867;1*gene:PP1137+1*gene:PP1141+1*gene:PP4842;1*gene:PP1137+1*gene:PP1141+1*gene:PP4843;1*gene:PP1137+1*gene:PP1141+1*gene:PP4865;1*gene:PP1137+1*gene:PP1141+1*gene:PP4866;1*gene:PP1137+1*gene:PP4842+1*gene:PP4867;1*gene:PP1137+1*gene:…	0	1000.0
RA8630ABC_B-696		-1000.0	1000.0
RA874DECD_RL-697	1*gene:PP0545;1*gene:PP2589;1*gene:PP2680;1*gene:PP2694;1*gene:PP3357;1*gene:PP3463;1*gene:PP5258;1*gene:PP5278	-1000.0	0
RA88595E7_B-698	1*gene:PP1408	-1000.0	1000.0
RA8F9802D_B-699	1*gene:PP0372;1*gene:PP4481	-1000.0	1000.0
RA900AF5C_B-700	1*gene:PP2216;1*gene:PP2437;1*gene:PP3725;1*gene:PP4064;1*gene:PP4948	-1000.0	1000.0
RA9375844_B-701	1*gene:PP0957	-1000.0	1000.0
RA945FE75_B-702	1*gene:PP1412;1*gene:PP1845;1*gene:PP2136;1*gene:PP4030;1*gene:PP4066	-1000.0	1000.0
RA9594F3_B-703	1*gene:PP1129	-1000.0	1000.0
RAA0C2E94_RL-704	1*gene:PP0665+1*gene:PP3443	-1000.0	0
RAA2F281A_RL-705	1*gene:PP1282;1*gene:PP1283;1*gene:PP1285	-1000.0	0
RAA59AE89_RL-706	1*gene:PP5029	-1000.0	0
RAA59B1A1_RL-707	1*gene:PP1414;1*gene:PP1620;1*gene:PP2531	-1000.0	0
RAA82755_RL-708	1*gene:PP0261	-1000.0	0
RAAB899B2_RL-709		-1000.0	0
RAAE41C7C_LR-710		0	1000.0
RAB0EED55_B-711	1*gene:PP0849	-1000.0	1000.0
RAB311DE2_LR-712	1*gene:PP1830	0	1000.0
RAB49C375_LR-713	1*gene:PP1611;1*gene:PP1807	0	1000.0
RAB8EA38B_B-714	1*gene:PP0986+1*gene:PP0988+1*gene:PP4187;1*gene:PP4187+1*gene:PP5192+1*gene:PP5194	-1000.0	1000.0
RABC253CB_RL-715	1*gene:PP4297	-1000.0	0
RAC0608E7_RL-716		-1000.0	0
RAC13BE4D_B-717	1*gene:PP4066	-1000.0	1000.0
RAC30B082_B-718		-1000.0	1000.0
RAC8E1885_B-719	1*gene:PP5296	-1000.0	1000.0
RAC909E93_LR-720	1*gene:PP1167+1*gene:PP1168+1*gene:PP1169;1*gene:PP1168+1*gene:PP1169+1*gene:PP2056	0	1000.0
RACF9C0DF_RL-721	1*gene:PP1916;1*gene:PP4175	-1000.0	0
RAD25DF8D_B-722	1*gene:PP5217	-1000.0	1000.0
RAD7B5BE8_RL-723	1*gene:PP0398;1*gene:PP4907	-1000.0	0
RADBA693A_B-724	1*gene:PP3715	-1000.0	1000.0
RAE5CA862_RL-725	1*gene:PP1805	-1000.0	0
RAEC85517_LR-726	1*gene:PP0709;1*gene:PP3187;1*gene:PP3641;1*gene:PP3655;1*gene:PP4035;1*gene:PP4309;1*gene:PP4921	0	1000.0
RAEE10D7F_LR-727	1*gene:PP1893;1*gene:PP2216;1*gene:PP2437	0	1000.0
RAFB654F_RL-728	1*gene:PP4993	-1000.0	0
RAFDEC4FB_B-729		-1000.0	1000.0
RB032AF38_B-730	1*gene:PP1768	-1000.0	1000.0
RB0CC4454_B-731	1*gene:PP1323	-1000.0	1000.0
RB0F95BA6_RL-732	1*gene:PP4782	-1000.0	0
RB1412D6E_RL-733	1*gene:PP4065+1*gene:PP4067	-1000.0	0
RB1BBEFA8_RL-734	1*gene:PP0402	-1000.0	0
RB1D6FC7F_RL-735	1*gene:PP1157+1*gene:PP4679;1*gene:PP1394+1*gene:PP4679;1*gene:PP3365+1*gene:PP4679;1*gene:PP4679+1*gene:PP4680	-1000.0	0
RB1E8511F_RL-736		-1000.0	0
RB1FD713D_RL-737	1*gene:PP1444	-1000.0	0
RB20AD28A_LR-738	1*gene:PP3191;1*gene:PP3446;1*gene:PP4430;1*gene:PP5149	0	1000.0
RB277F24C_RL-739	1*gene:PP1595	-1000.0	0
RB28E6706_RL-740		-1000.0	0
RB294A5F9_RL-741	1*gene:PP4677	-1000.0	0
RB3012443_LR-742	1*gene:PP1362;1*gene:PP4301	0	1000.0
RB348CE4E_RL-743	1*gene:PP0794	-1000.0	0
RB36B9DE7_RL-744	1*gene:PP1916;1*gene:PP3303;1*gene:PP4175;1*gene:PP4379;1*gene:PP4545	-1000.0	0
RB38EA58D_LR-745	1*gene:PP4736	0	1000.0
RB44E9526_RL-746	1*gene:PP1916;1*gene:PP4175	-1000.0	0
RB4540E4D_LR-747	1*gene:PP2092	0	1000.0
RB4FF37A1_RL-748	1*gene:PP2095	-1000.0	0
RB51167C7_RL-749		-1000.0	0
RB54FE421_LR-750	1*gene:PP3801+1*gene:PP3802+1*gene:PP3803	0	1000.0
RB57A2DFA_B-751		-1000.0	1000.0
RB5A22946_RL-752		-1000.0	0
RB5D58F10_B-753	1*gene:PP1784	-1000.0	1000.0
RB5E48A17_LR-754	1*gene:PP3736+1*gene:PP3737	0	1000.0
RB5E63CD2_LR-755	1*gene:PP1735	0	1000.0
RB62274B5_B-756	1*gene:PP1768	-1000.0	1000.0
RB630AADB_RL-757	1*gene:PP0393;1*gene:PP4698	-1000.0	0
RB6E7869D_B-758	1*gene:PP1381;1*gene:PP3648	-1000.0	1000.0
RB6F47E0A_LR-759	1*gene:PP5033	0	1000.0
RB7140138_B-760	1*gene:PP1412;1*gene:PP1845;1*gene:PP2136;1*gene:PP4030;1*gene:PP4066	-1000.0	1000.0
RB731764F_B-761	1*gene:PP4716	-1000.0	1000.0
RB784E874_RL-762	1*gene:PP2152	-1000.0	0
RB7ADA295_RL-763	1*gene:PP1530	-1000.0	0
RB8796D14_B-764	1*gene:PP0302;1*gene:PP2047;1*gene:PP2136;1*gene:PP2214	-1000.0	1000.0
RB8B250CB_RL-765	1*gene:PP0545;1*gene:PP2589;1*gene:PP2680;1*gene:PP2694;1*gene:PP3357;1*gene:PP3463;1*gene:PP5258;1*gene:PP5278	-1000.0	0
RB91DCF1B_B-766	1*gene:PP1913	-1000.0	1000.0
RB96614_RL-767	1*gene:PP1916;1*gene:PP4175	-1000.0	0
RBA1EB653_RL-768	1*gene:PP0691	-1000.0	0
RBA2D11CC_RL-769	1*gene:PP0545;1*gene:PP2589;1*gene:PP2680;1*gene:PP2694;1*gene:PP3357;1*gene:PP3463;1*gene:PP5258;1*gene:PP5278	-1000.0	0
RBA3DDB9_B-770	1*gene:PP2008	-1000.0	1000.0
RBA4F97AC_B-771		-1000.0	10.0
RBA50F991_RL-772	1*gene:PP1778+1*gene:PP1779	-1000.0	0
RBA514694_LR-773	1*gene:PP0853	0	1000.0
RBA710179_RL-774		-1000.0	0
RBABC0BDE_RL-775	1*gene:PP4401+1*gene:PP4402+1*gene:PP4404	-1000.0	0
RBB6A4E2F_LR-776		0	1000.0
RBB74423D_RL-777	1*gene:PP3071	-1000.0	0
RBB792C0E_RL-778	1*gene:PP4655+1*gene:PP4656	-1000.0	0
RBB81A9EB_RL-779	1*gene:PP3189	-1000.0	0
RBB8DB4B7_RL-780	1*gene:PP1866;1*gene:PP2324;1*gene:PP3080	-1000.0	0
RBBA0C990_LR-781	1*gene:PP4947	0	1000.0
RBBC9F21E_LR-782	1*gene:PP4059	0	1000.0
RBBD0FA7B_RL-783		-1000.0	0
RBBF437E1_B-784	1*gene:PP2334	-1000.0	1000.0
RBC32739D_RL-785	1*gene:PP2913;1*gene:PP3322	-1000.0	0
RBC34FA4D_B-786	1*gene:PP5032	-1000.0	1000.0
RBCBFEAAB_RL-787	1*gene:PP1403	-1000.0	0
RBCD1B1DF_B-788	1*gene:PP1771	-1000.0	1000.0
RBCEF17D2_LR-789	1*gene:PP0336	0	1000.0
RBCF0DD64_B-790	1*gene:PP0967;1*gene:PP1972;1*gene:PP3590	-1000.0	1000.0
RBDB06849_RL-791	1*gene:PP0787	-1000.0	0
RBE5BC256_B-792	1*gene:PP4169	-1000.0	1000.0
RBE76D2DE_RL-793	1*gene:PP1893;1*gene:PP2216;1*gene:PP2437	-1000.0	0
RBE969E8F_RL-794	1*gene:PP1100	-1000.0	0
RBE96F887_LR-795		0	1000.0
RBECD7378_RL-796	1*gene:PP1304	-1000.0	0
RBEF6EB74_B-797	1*gene:PP1339;1*gene:PP4346	-1000.0	1000.0
RBF093D91_LR-798	1*gene:PP2674	0	1000.0
RBF1BC307_RL-799	1*gene:PP1025	-1000.0	0
RBF36F871_LR-800	1*gene:PP1073	0	1000.0
RBF9973C8_B-801	1*gene:PP5036	-1000.0	1000.0
RBFDCF42D_B-802	1*gene:PP2137;1*gene:PP3280	-1000.0	1000.0
RC018B2F9_RL-803		-1000.0	0
RC02D6143_B-804	1*gene:PP1334	-1000.0	1000.0
RC07F9121_RL-805	1*gene:PP0545;1*gene:PP2589;1*gene:PP2680;1*gene:PP2694;1*gene:PP3357;1*gene:PP3463;1*gene:PP5258;1*gene:PP5278	-1000.0	0
RC0827521_LR-806	1*gene:PP1414;1*gene:PP1620;1*gene:PP2531	0	1000.0
RC0BC5E81_RL-807	1*gene:PP0417+1*gene:PP0420	-1000.0	0
RC107B988_RL-808	1*gene:PP1343	-1000.0	0
RC16F2CB0_LR-809	1*gene:PP1414;1*gene:PP1620;1*gene:PP2531	0	1000.0
RC196FD81_RL-810	1*gene:PP4116	-1000.0	0
RC2A3E328_RL-811		-1000.0	0
RC2E1B472_LR-812	1*gene:PP5168+1*gene:PP5169+1*gene:PP5171;1*gene:PP5168+1*gene:PP5170+1*gene:PP5171	0	1000.0
RC311B8B6_RL-813		-1000.0	0
RC332C66A_LR-814		0	1000.0
RC383BE4A_RL-815	1*gene:PP4717	-1000.0	0
RC3D88995_RL-816		-1000.0	0
RC3EBE013_RL-817	1*gene:PP1444	-1000.0	0
RC3F5B6CD_RL-818	1*gene:PP4175	-1000.0	0
RC428DD4A_B-819	1*gene:PP0762;1*gene:PP4300	-1000.0	1000.0
RC4625E33_B-820	1*gene:PP1412;1*gene:PP1845;1*gene:PP2136;1*gene:PP4030;1*gene:PP4066	-1000.0	1000.0
RC4996A0C_B-821	1*gene:PP1645;1*gene:PP2716	-1000.0	1000.0
RC49AA482_B-822	1*gene:PP0432;1*gene:PP3633	-1000.0	1000.0
RC4CE647D_RL-823		-1000.0	0
RC4EAB48A_RL-824	1*gene:PP0794	-1000.0	0
RC57D4093_RL-825	1*gene:PP0528	-1000.0	0
RC5B97616_B-826	1*gene:PP4011+1*gene:PP4012	-1000.0	1000.0
RC5C44F7D_RL-827	1*gene:PP0072	-1000.0	0
RC63414B5_LR-828	1*gene:PP1705+1*gene:PP1706	0	1000.0
RC6BC3A09_B-829	1*gene:PP1672	-1000.0	1000.0
RC7067291_RL-830	1*gene:PP2528	-1000.0	0
RC73B9B3D_LR-831	1*gene:PP1893;1*gene:PP2216;1*gene:PP2437	0	1000.0
RC76CA6E5_RL-832	1*gene:PP2552	-1000.0	0
RC77F6DA8_B-833		-1000.0	1000.0
RC7896382_RL-834		-1000.0	0
RC794E782_B-835	1*gene:PP1412;1*gene:PP1845;1*gene:PP2136;1*gene:PP4030;1*gene:PP4066	-1000.0	1000.0
RC7994DE3_RL-836		-1000.0	0
RC835351B_RL-837	1*gene:PP4943	-1000.0	0
RC856C6A_RL-838	1*gene:PP4140	-1000.0	0
RC85FD4B5_B-839	1*gene:PP2137;1*gene:PP3280	-1000.0	1000.0
RC8AE5CC9_RL-840	1*gene:PP1100	-1000.0	0
RC8CFAE33_LR-841	1*gene:PP2338	0	1000.0
RC8DE76A5_RL-842	1*gene:PP1011	-1000.0	0
RC936064E_RL-843	1*gene:PP1972	-1000.0	0
RC94E05B9_B-844	1*gene:PP0074;1*gene:PP2406;1*gene:PP3002;1*gene:PP3768	-1000.0	1000.0
RC95E03AF_RL-845	1*gene:PP2047;1*gene:PP2136;1*gene:PP2214	-1000.0	0
RC961617A_RL-846		-1000.0	0
RC9831C99_B-847	1*gene:PP0265;1*gene:PP1782	-1000.0	1000.0
RC9E77429_RL-848		-1000.0	0
RCAEF6703_LR-849	1*gene:PP4119+1*gene:PP4120+1*gene:PP4121+1*gene:PP4122+1*gene:PP4123+1*gene:PP4124+1*gene:PP4125+1*gene:PP4126+1*gene:PP4127+1*gene:PP4128+1*gene:PP4129+1*gene:PP4130+1*gene:PP4131	0	1000.0
RCAF4B249_LR-850	1*gene:PP5182	0	1000.0
RCB2584A5_B-851	1*gene:PP2112;1*gene:PP2336;1*gene:PP2339	-1000.0	1000.0
RCB2E3D7A_B-852	1*gene:PP1985+1*gene:PP1986	-1000.0	1000.0
RCB8C4D1A_RL-853	1*gene:PP0824+1*gene:PP0825+1*gene:PP0826;1*gene:PP0824+1*gene:PP0825+1*gene:PP0827	-1000.0	0
RCBE45683_RL-854	1*gene:PP1426	-1000.0	0
RCC30C545_B-855	1*gene:PP0137	-1000.0	1000.0
RCC9AB260_RL-856	1*gene:PP0383	-1000.0	0
RCCAE6364_RL-857	1*gene:PP2901	-1000.0	0
RCD54B15C_RL-858	1*gene:PP1832	-1000.0	0
RCD9783A4_LR-859	1*gene:PP0709;1*gene:PP3187;1*gene:PP3655;1*gene:PP4035;1*gene:PP4309	0	1000.0
RCDB19324_B-860	1*gene:PP1086	-1000.0	1000.0
RCEACFC46_RL-861	1*gene:PP1188;1*gene:PP2255	-1000.0	0
RCEC5530D_B-862	1*gene:PP5132	-1000.0	1000.0
RCED98FAD_RL-863	1*gene:PP5409	-1000.0	0
RCEF4881F_RL-864	1*gene:PP2518	-1000.0	0
RCF4BA379_RL-865	1*gene:PP0103+1*gene:PP0104+1*gene:PP0105+1*gene:PP0106+1*gene:PP0107+1*gene:PP0108+1*gene:PP0109+1*gene:PP0110	-1000.0	0
RCF4BA379_RL-866	1*gene:PP4250+1*gene:PP4251+1*gene:PP4252+1*gene:PP4253;1*gene:PP4255+1*gene:PP4256+1*gene:PP4257+1*gene:PP4258	-1000.0	0
RCF5A2595_RL-867		-1000.0	0
RCFAF50E0_B-868	1*gene:PP0747	-1000.0	1000.0
RD0365F15_RL-869		-1000.0	0
RD0422835_LR-870	1*gene:PP1167+1*gene:PP1168+1*gene:PP1169;1*gene:PP1168+1*gene:PP1169+1*gene:PP2056	0	1000.0
RD0525EF5_LR-871	1*gene:PP2460	0	1000.0
RD05C0436_RL-872	1*gene:PP0280+1*gene:PP0282+1*gene:PP0283;1*gene:PP0280+1*gene:PP0282+1*gene:PP4483;1*gene:PP0280+1*gene:PP0283+1*gene:PP4486;1*gene:PP0280+1*gene:PP4483+1*gene:PP4486;1*gene:PP0281+1*gene:PP0282+1*gene:PP0283;1*gene:PP0281+1*gene:PP0282+1*gene:PP4483;1*gene:PP0281+1*gene:PP0283+1*gene:PP4486;1*gene:PP0281+1*gene:PP4483+1*gene:PP4486;1*gene:PP0282+1*gene:PP0283+1*gene:PP4484;1*gene:PP0282+1*gene:…	-1000.0	0
RD082C506_RL-873	1*gene:PP3540	-1000.0	0
RD0A26254_B-874	1*gene:PP3122+1*gene:PP3123;1*gene:PP3951+1*gene:PP3952	-1000.0	1000.0
RD0C00BAA_RL-875	1*gene:PP2554;1*gene:PP3433	-1000.0	0
RD0E7B855_LR-876	1*gene:PP0581;1*gene:PP1914;1*gene:PP2783	0	1000.0
RD0EE3516_RL-877		-1000.0	0
RD15ABA50_B-878	1*gene:PP1765	-1000.0	1000.0
RD171C821_RL-879		-1000.0	0
RD1E8890A_RL-880	1*gene:PP1177+1*gene:PP1179	-1000.0	0
RD1F58F26_B-881	1*gene:PP1506	-1000.0	1000.0
RD23C2F74_RL-882	1*gene:PP0659	-1000.0	0
RD2EBF8F3_LR-883	1*gene:PP2375	0	1000.0
RD3069AB8_LR-884		0	1000.0
RD31DB583_B-885	1*gene:PP0302;1*gene:PP2047;1*gene:PP2136;1*gene:PP2214	-1000.0	1000.0
RD322914B_RL-886	1*gene:PP0597;1*gene:PP4667	-1000.0	0
RD324BDDB_B-887		-1000.0	1000.0
RD3518BB2_RL-888	1*gene:PP0659	-1000.0	0
RD396D457_RL-889	1*gene:PP5095	-1000.0	0
RD3DAA704_B-890	1*gene:PP1612	-1000.0	1000.0
RD436331C_LR-891	1*gene:PP0864	0	1000.0
RD43FB1EC_B-892	1*gene:PP0421	-1000.0	1000.0
RD44165DB_RL-893	1*gene:PP3378	-1000.0	0
RD462190A_B-894	1*gene:PP0967	-1000.0	1000.0
RD499D05C_LR-895	1*gene:PP0117+1*gene:PP0118+1*gene:PP0120	0	1000.0
RD4C83789_RL-896		-1000.0	0
RD4D84E74_B-897	1*gene:PP1378;1*gene:PP1400;1*gene:PP4461	-1000.0	1000.0
RD4D8D547_B-898	1*gene:PP1972;1*gene:PP3590	-1000.0	1000.0
RD52B557B_RL-899		-1000.0	0
RD5D4BE96_LR-900	1*gene:PP4909	0	1000.0
RD5E66C2_RL-901		-1000.0	0
RD66AB737_RL-902		-1000.0	0
RD6795C13_RL-903	1*gene:PP0323+1*gene:PP0324+1*gene:PP0325+1*gene:PP0326;1*gene:PP3775	-1000.0	0
RD6890A99_RL-904	1*gene:PP0243	-1000.0	0
RD69F4CD1_RL-905	1*gene:PP1097	-1000.0	0
RD6AFEF18_RL-906	1*gene:PP2454+1*gene:PP2455+1*gene:PP2456	-1000.0	0
RD6EB0372_LR-907	1*gene:PP1972;1*gene:PP3590	0	1000.0
RD6F6B70_LR-908	1*gene:PP4779	0	1000.0
RD74F6AC5_LR-909	1*gene:PP2843+1*gene:PP2844+1*gene:PP2845	0	1000.0
RD7523EED_RL-910	1*gene:PP1823;1*gene:PP2512	-1000.0	0
RD75BF56B_LR-911	1*gene:PP0812+1*gene:PP0813+1*gene:PP0814+1*gene:PP0815+1*gene:PP0816	0	1000.0
RD75BF56B_LR-912	1*gene:PP4650+1*gene:PP4651	0	1000.0
RD78642BA_LR-913	1*gene:PP4678	0	1000.0
RD7A9976F_B-914	1*gene:PP4479;1*gene:PP4480	-1000.0	1000.0
RD7A9E77C_RL-915	1*gene:PP0603	-1000.0	0
RD7E153F2_LR-916	1*gene:PP1333	0	1000.0
RD833DF17_LR-917	1*gene:PP0067	0	1000.0
RD838F4FB_LR-918	1*gene:PP5141	0	1000.0
RD854F913_B-919	1*gene:PP4617	-1000.0	1000.0
RD864092B_LR-920	1*gene:PP0362	0	1000.0
RD86E6B26_RL-921	1*gene:PP1333	-1000.0	0
RD87F9A67_RL-922	1*gene:PP1665	-1000.0	0
RD880C326_LR-923	1*gene:PP1412;1*gene:PP1845;1*gene:PP2136;1*gene:PP4030;1*gene:PP4066	0	1000.0
RD8D979E7_B-924	1*gene:PP2213;1*gene:PP2351;1*gene:PP4487;1*gene:PP4702	-1000.0	1000.0
RD90F66CA_RL-925	1*gene:PP1088	-1000.0	0
RD94EEA8C_B-926	1*gene:PP5150	-1000.0	1000.0
RD9C41023_B-927	1*gene:PP3589	-1000.0	1000.0
RDA8F063B_RL-928	1*gene:PP4967	-1000.0	0
RDB000E9C_B-929	1*gene:PP0302;1*gene:PP2047;1*gene:PP2136;1*gene:PP2214	-1000.0	1000.0
RDB0E4AF5_RL-930	1*gene:PP0338+1*gene:PP0339+1*gene:PP4187;1*gene:PP0338+1*gene:PP0339+1*gene:PP5366	-1000.0	0
RDC6C400A_LR-931		0	1000.0
RDD0BDF9A_B-932		-1000.0	1000.0
RDD51BA6D_RL-933	1*gene:PP2904	-1000.0	0
RDD534A01_B-934	1*gene:PP0849	-1000.0	1000.0
RDD6DBEE0_LR-935	1*gene:PP1335	0	1000.0
RDD71F4C0_RL-936	1*gene:PP0545;1*gene:PP2589;1*gene:PP2680;1*gene:PP2694;1*gene:PP3357;1*gene:PP3463;1*gene:PP5258;1*gene:PP5278	-1000.0	0
RDD95D44F_RL-937	1*gene:PP2145	-1000.0	0
RDDA74507_RL-938		-1000.0	0
RDDFBFAC7_RL-939		-1000.0	0
RDEDC0FB8_RL-940	1*gene:PP0044+1*gene:PP0045+1*gene:PP2410	-1000.0	0
RDF98A813_RL-941	1*gene:PP0490+1*gene:PP0491+1*gene:PP2185	-1000.0	0
RDFA32C16_RL-942	1*gene:PP2095	0	0
RE0165FC8_RL-943		-1000.0	0
RE042A128_B-944	1*gene:PP4965	-1000.0	1000.0
RE057E0C1_RL-945		-1000.0	0
RE0719E9C_RL-946	1*gene:PP4936	-1000.0	0
RE0C019EC_RL-947	1*gene:PP4000	-1000.0	0
RE1050778_LR-948	1*gene:PP0956	0	1000.0
RE107DA39_B-949	1*gene:PP3129	-1000.0	1000.0
RE115511D_B-950	1*gene:PP3601	-1000.0	1000.0
RE1314BE5_B-951	1*gene:PP4960	-1000.0	1000.0
RE15163F1_LR-952	1*gene:PP0076+1*gene:PP0294+1*gene:PP0295;1*gene:PP0076+1*gene:PP0294+1*gene:PP2774;1*gene:PP0076+1*gene:PP0294+1*gene:PP3559;1*gene:PP0076+1*gene:PP0295+1*gene:PP2774;1*gene:PP0076+1*gene:PP2774;1*gene:PP0076+1*gene:PP2774+1*gene:PP3559;1*gene:PP0294+1*gene:PP0295+1*gene:PP0296;1*gene:PP0294+1*gene:PP0295+1*gene:PP0304;1*gene:PP0294+1*gene:PP0295+1*gene:PP1741;1*gene:PP0294+1*gene:PP0295+1*gene:…	0	1000.0
RE1E5252A_RL-953	1*gene:PP0545;1*gene:PP2589;1*gene:PP2680;1*gene:PP2694;1*gene:PP3357;1*gene:PP3463;1*gene:PP5258;1*gene:PP5278	-1000.0	0
RE231E923_RL-954		-1000.0	0
RE2595069_B-955	1*gene:PP0545;1*gene:PP2589;1*gene:PP2680;1*gene:PP2694;1*gene:PP3357;1*gene:PP3463;1*gene:PP5258;1*gene:PP5278	-1000.0	1000.0
RE3198A0B_RL-956	1*gene:PP4043	-1000.0	0
RE33809F6_B-957	1*gene:PP3821	-1000.0	1000.0
RE369117E_B-958	1*gene:PP0496;1*gene:PP1748	-1000.0	1000.0
RE389BA54_RL-959	1*gene:PP0436	-1000.0	0
RE39C0421_B-960	1*gene:PP0606	-1000.0	1000.0
RE3D88BA8_RL-961	1*gene:PP1769	-1000.0	0
RE419E9A9_B-962	1*gene:PP3410	-1000.0	1000.0
RE43016E2_RL-963		-1000.0	0
RE4767C03_B-964	1*gene:PP4757	-1000.0	1000.0
RE4ADEE31_B-965	1*gene:PP1811	-1000.0	1000.0
RE4B00DB4_B-966	1*gene:PP1985+1*gene:PP1986	-1000.0	1000.0
RE5174E2_LR-967	1*gene:PP1654	0	1000.0
RE51AB17D_RL-968	1*gene:PP0545;1*gene:PP2589;1*gene:PP2680;1*gene:PP2694;1*gene:PP3357;1*gene:PP3463;1*gene:PP5258;1*gene:PP5278	-1000.0	0
RE53F252B_B-969	1*gene:PP0746;1*gene:PP4997	-1000.0	1000.0
RE5D25A5_RL-970	1*gene:PP4869	-1000.0	0
RE5D70876_RL-971	1*gene:PP1303+1*gene:PP1304	-1000.0	0
RE5EFDE1E_LR-972		0	1000.0
RE5FF6419_LR-973	1*gene:PP3944	0	1000.0
RE630D36D_LR-974	1*gene:PP4184	0	1000.0
RE6AABDFF_B-975	1*gene:PP3122+1*gene:PP3123	-1000.0	1000.0
RE6DDAD5F_RL-976	1*gene:PP0545;1*gene:PP2589;1*gene:PP2680;1*gene:PP2694;1*gene:PP3357;1*gene:PP3463;1*gene:PP5258;1*gene:PP5278	-1000.0	0
RE6ED2E76_RL-977	1*gene:PP5289	-1000.0	0
RE7186160_LR-978	1*gene:PP1769	0	1000.0
RE7238F3C_RL-979	1*gene:PP1893;1*gene:PP2216;1*gene:PP2437	-1000.0	0
RE73F1AF9_B-980	1*gene:PP0849	-1000.0	1000.0
RE79B005C_B-981	1*gene:PP5246	-1000.0	1000.0
RE7A43992_RL-982	1*gene:PP2674	-1000.0	0
RE8984C2C_RL-983	1*gene:PP4897	-1000.0	0
RE8AF5D8F_LR-984	1*gene:PP4889	0	1000.0
RE8E2473C_RL-985	1*gene:PP0659	-1000.0	0
RE9A432F8_RL-986		-1000.0	0
RE9BEE912_LR-987	1*gene:PP1505	0	1000.0
RE9E2BBFE_B-988	1*gene:PP4840	-1000.0	1000.0
REA1C9317_B-989	1*gene:PP0774	-1000.0	1000.0
REA7F3F95_RL-990	1*gene:PP4187+1*gene:PP4188+1*gene:PP4189	-1000.0	0
REA8C0A73_LR-991	1*gene:PP3537	0	1000.0
REB2C74BF_LR-992	1*gene:PP4828	0	1000.0
REB44A79_LR-993	1*gene:PP1893;1*gene:PP2216;1*gene:PP2437	0	1000.0
REBDB1FFA_RL-994		-1000.0	0
REC150E37_RL-995	1*gene:PP1137+1*gene:PP1139+1*gene:PP1141;1*gene:PP1137+1*gene:PP1139+1*gene:PP4867;1*gene:PP1137+1*gene:PP1140+1*gene:PP1141;1*gene:PP1137+1*gene:PP1140+1*gene:PP4867;1*gene:PP1137+1*gene:PP1141+1*gene:PP4842;1*gene:PP1137+1*gene:PP1141+1*gene:PP4843;1*gene:PP1137+1*gene:PP1141+1*gene:PP4865;1*gene:PP1137+1*gene:PP1141+1*gene:PP4866;1*gene:PP1137+1*gene:PP4842+1*gene:PP4867;1*gene:PP1137+1*gene:…	-1000.0	0
RECC86FA6_RL-996	1*gene:PP2926	-1000.0	0
RECD550D8_B-997	1*gene:PP1059;1*gene:PP5031	-1000.0	1000.0
RECEF8C0E_RL-998	1*gene:PP0514	-1000.0	0
RECFA0596_B-999	1*gene:PP1412;1*gene:PP1845;1*gene:PP2136;1*gene:PP4030;1*gene:PP4066	-1000.0	1000.0
RED32C90E_LR-1000	1*gene:PP0058;1*gene:PP1520	0	1000.0
RED78552D_B-1001	1*gene:PP0897;1*gene:PP0944;1*gene:PP1755	-1000.0	1000.0
RED9D23C7_RL-1002		-1000.0	0
REDB62DF7_RL-1003	1*gene:PP0516;1*gene:PP0522;1*gene:PP3813	-1000.0	0
REE2ABCE2_LR-1004	1*gene:PP3190;1*gene:PP3533;1*gene:PP4431	0	1000.0
REE63FAC0_LR-1005		4.98	1000.0
REEE5BF28_RL-1006	1*gene:PP1595	-1000.0	0
REF5C1494_B-1007	1*gene:PP4964	-1000.0	1000.0
REF6E1A18_RL-1008	1*gene:PP1346;1*gene:PP5185	-1000.0	0
REF8425_RL-1009	1*gene:PP2460	-1000.0	0
REFB648CD_LR-1010	1*gene:PP1602;1*gene:PP4147	0	1000.0
RF03E5809_B-1011	1*gene:PP2106;1*gene:PP5233	-1000.0	1000.0
RF072B132_LR-1012	1*gene:PP4922	0	1000.0
RF07C7ED_RL-1013	1*gene:PP1389	-1000.0	0
RF0863A66_B-1014	1*gene:PP1129	-1000.0	1000.0
RF0E0D827_RL-1015		-1000.0	0
RF190F892_RL-1016		-1000.0	0
RF191F672_B-1017	1*gene:PP3766	-1000.0	1000.0
RF19980FE_RL-1018	1*gene:PP3720	-1000.0	0
RF1E22A2C_LR-1019	1*gene:PP5011	0	1000.0
RF27D001B_RL-1020	1*gene:PP2795;1*gene:PP3553	-1000.0	0
RF3924393_RL-1021	1*gene:PP3416	-1000.0	0
RF3AD9ECA_LR-1022	1*gene:PP0662;1*gene:PP1471	0	1000.0
RF3AF94EC_RL-1023		-1000.0	0
RF3B8E233_RL-1024	1*gene:PP2469+1*gene:PP2470	-1000.0	0
RF3D9D8C7_RL-1025	1*gene:PP1426	-1000.0	0
RF3F26333_B-1026	1*gene:PP1766	-1000.0	1000.0
RF428C075_B-1027	1*gene:PP0545;1*gene:PP2589;1*gene:PP2680;1*gene:PP2694;1*gene:PP3357;1*gene:PP3463;1*gene:PP5258;1*gene:PP5278	-1000.0	1000.0
RF429707_LR-1028	1*gene:PP3505+1*gene:PP3506	0	1000.0
RF42D77F_RL-1029	1*gene:PP1288	-1000.0	0
RF4947366_RL-1030	1*gene:PP1602;1*gene:PP4147	-1000.0	0
RF4F5126C_RL-1031	1*gene:PP2329	-1000.0	0
RF5242CDA_RL-1032	1*gene:PP4189	-1000.0	0
RF525EF4D_LR-1033	1*gene:PP0996	0	1000.0
RF52D4DB4_RL-1034	1*gene:PP0548;1*gene:PP5213	-1000.0	0
RF57BB247_RL-1035	1*gene:PP0838	-1000.0	0
RF5CBC131_B-1036	1*gene:PP1638	-1000.0	1000.0
RF6165038_RL-1037	1*gene:PP1596	-1000.0	0
RF617B30E_RL-1038	1*gene:PP2077;1*gene:PP5227	-1000.0	0
RF631CAA7_LR-1039	1*gene:PP1403	0	1000.0
RF719D22E_RL-1040		-1000.0	0
RF77F3F23_RL-1041	1*gene:PP0777;1*gene:PP1686;1*gene:PP1874	-1000.0	0
RF82B246F_RL-1042	1*gene:PP0545;1*gene:PP2589;1*gene:PP2680;1*gene:PP2694;1*gene:PP3357;1*gene:PP3463;1*gene:PP5258;1*gene:PP5278	-1000.0	0
RF8AD5536_B-1043		-1000.0	1000.0
RF8E7B223_RL-1044	1*gene:PP2460	-1000.0	0
RF91FA67D_LR-1045	1*gene:PP2432;1*gene:PP3173	0	1000.0
RF9606CC5_LR-1046	1*gene:PP1893;1*gene:PP2216;1*gene:PP2437	0	1000.0
RFA4DDC4C_RL-1047		-1000.0	0
RFA9EA620_RL-1048	1*gene:PP4401+1*gene:PP4402+1*gene:PP4403+1*gene:PP4404	-1000.0	0
RFB1C5BFF_LR-1049	1*gene:PP0744	0	1000.0
RFB242488_RL-1050	1*gene:PP0214	-1000.0	0
RFB2489A_B-1051	1*gene:PP0927;1*gene:PP4495	-1000.0	1000.0
RFB293AAE_LR-1052	1*gene:PP0115;1*gene:PP0481;1*gene:PP2887;1*gene:PP3668	0	1000.0
RFBAF2331_B-1053		-1000.0	1000.0
RFBCA3A57_RL-1054	1*gene:PP0044+1*gene:PP0045+1*gene:PP2410	-1000.0	0
RFBFA960D_LR-1055	1*gene:PP1602;1*gene:PP4147	0	1000.0
RFBFD2C92_RL-1056	1*gene:PP4621	-1000.0	0
RFC0B42B_B-1057	1*gene:PP1376	-1000.0	1000.0
RFCFAA9E0_LR-1058	1*gene:PP2901	0	1000.0
RFD287F73_B-1059	1*gene:PP1351;1*gene:PP2325;1*gene:PP2998	-1000.0	1000.0
RFDA3E25E_RL-1060	1*gene:PP0751;1*gene:PP1251;1*gene:PP2925	-1000.0	0
RFDE90BF1_B-1061	1*gene:PP4963	-1000.0	1000.0
RFE59C332_LR-1062	1*gene:PP0996	0	1000.0
RFE6B40F_LR-1063	1*gene:PP0545;1*gene:PP2589;1*gene:PP2680;1*gene:PP2694;1*gene:PP3357;1*gene:PP3463;1*gene:PP5258;1*gene:PP5278	0	1000.0
RFED474BC_LR-1064	1*gene:PP0581;1*gene:PP1914;1*gene:PP2783	0	1000.0
RFF28BC7A_B-1065	1*gene:PP0596	-1000.0	1000.0
RFF5F1C5A_B-1066	1*gene:PP1989;1*gene:PP1992	-1000.0	1000.0
RFF68E75D_B-1067	1*gene:PP0214	-1000.0	1000.0
RFF6DCEFF_RL-1068	1*gene:PP1664	-1000.0	0
