# Supplementary material for: Efficient Reconstruction of Predictive Consensus Metabolic Network Models
Source: PLoS Comput Biol. 2016 Aug 26;12(8):e1005085. doi: 10.1371/journal.pcbi.1005085 (PMC5001716; doi:10.1371/journal.pcbi.1005085)
Supplement: S1 Dataset — This file contains the original models, the input models, the BCMs, and the RCMs for COMMGEN as well as an overview of the changes made between original and input models. (ZIP) [file pcbi.1005085.s001.zip › S4-Models/Input/Scerevisiae/iIN800_COMMGEN/reactions.tsv]

R458B2931_LR-344	0.000125 MNXM1109@MNXC3 + 0.000697 MNXM115@MNXC3 + 0.000114 MNXM1741@MNXC3 + 0.001904 MNXM1@MNXC3 + 0.000373 MNXM221@MNXC3 + 0.000781 MNXM248@MNXC3 + 0.002884 MNXM297@MNXC3 + 0.000032 MNXM482@MNXC3 + 0.000096 MNXM52365@MNXC3 + 0.000812 MNXM5739@MNXC3 + 0.000015 MNXM574@MNXC3 + 0.001531 MNXM62@MNXC3 + 0.000056 MNXM913@MNXC3 + 0.005603 MNXM922@MNXC3 + 0.000206 iso_iIN800_M_217@MNXC3 + 0.000066 iso_…	R_CLIPIDS				model:Other		0	999999.0			0	0
R68D3CF9B_LR-593	0.000167 MNXM1109@MNXC3 + 0.000083 MNXM115@MNXC3 + 0.000068 MNXM1741@MNXC3 + 0.001958 MNXM1@MNXC3 + 0.000302 MNXM221@MNXC3 + 0.003618 MNXM248@MNXC3 + 0.00166 MNXM297@MNXC3 + 0.000074 MNXM482@MNXC3 + 0.000062 MNXM52365@MNXC3 + 0.004632 MNXM5739@MNXC3 + 0.000015 MNXM574@MNXC3 + 0.001656 MNXM62@MNXC3 + 0.000046 MNXM913@MNXC3 + 0.005155 MNXM922@MNXC3 + 0.000723 iso_iIN800_M_217@MNXC3 + 0.000009 iso_i…	R_NLIPIDS				model:Other		0	999999.0			0	0
RA67F3359_LR-943	0.04 MNXM113@MNXC3 + 0.118 MNXM114@MNXC3 + 0.071 MNXM134@MNXC3 + 0.207 MNXM140@MNXC3 + 0.16 MNXM142@MNXC3 + 0.153 MNXM147@MNXC3 + 0.04 MNXM14@MNXC3 + 0.085 MNXM198@MNXC3 + 0.18657 MNXM199@MNXC3 + 59.011 MNXM1@MNXC3 + 0.994 MNXM2020@MNXC3 + 0.142 MNXM231@MNXC3 + 0.004 MNXM257@MNXC3 + 0.003 MNXM266@MNXC3 + 0.278 MNXM29@MNXC3 + 0.039 MNXM31@MNXC3 + 0.252 MNXM32@MNXC3 + 0.231 MNXM37@MNXC3 + 59.276 MN…	R_NBIOMASS				model:Other		0	999999.0			1	0
RD2448036_LR-1218	0.051 MNXM113@MNXC3 + 0.12864 MNXM114@MNXC3 + 0.075041 MNXM134@MNXC3 + 0.25014 MNXM140@MNXC3 + 0.19653 MNXM142@MNXC3 + 0.17152 MNXM147@MNXC3 + 0.051 MNXM14@MNXC3 + 0.023371 MNXM198@MNXC3 + 0.25728 MNXM199@MNXC3 + 58.936964 MNXM1@MNXC3 + 0.82099 MNXM2020@MNXC3 + 0.17152 MNXM231@MNXC3 + 0.003587 MNXM257@MNXC3 + 0.002432 MNXM266@MNXC3 + 0.32518 MNXM29@MNXC3 + 0.05 MNXM31@MNXC3 + 0.35734 MNXM32@MNXC3…	R_CBIOMASS				model:Other		0	999999.0			1	0
R34557131_LR-228	0.759644 MNXM1@MNXC3 + 0.019114 MNXM224@MNXC3 + 0.008277 MNXM363@MNXC3 + 0.00829 MNXM486@MNXC3 + 0.15423 MNXM88@MNXC3 + 0.60495 iso_iIN800_M_507@MNXC3 + 0.1619 iso_iIN800_M_720@MNXC3 + 0.037531 iso_iIN800_M_723@MNXC3 + 0.005707 iso_iIN800_M_869@MNXC3 --> 1 iso_iIN800_M_221@MNXC3	R_Pool_Acyl2				model:Fatty acid biosynthesis		0	999999.0			0	0
R82436F11_RL-720	1 BIOMASS@MNXC2 <-- 1 BIOMASS@MNXC3	R_GROWTH				model:Exchange reactions		-999999.0	0			0	0
RC9C610B6_B-1170	1 BIOMASS@MNXC2 <==> 1 BIOMASS@BOUNDARY	EX_cpd11416_e				seed:S_		-999999.0	999999.0			0	1
RF843B460_B-1494	1 MNXM10019@MNXC3 + 4 MNXM1@MNXC3 + 1 MNXM5@MNXC3 <==> 1 MNXM28031@MNXC3 + 1 MNXM6@MNXC3	R_FAS2_3_2	1*uniprot:FAS2_YEAST			model:Cytosolic fatty acid synthesis		-999999.0	999999.0			0	0
R7CBF0681_LR-696	1 MNXM10019@MNXC3 --> 1 MNXM23766@MNXC3	R_FAS1_3_1	1*uniprot:FAS1_YEAST			model:Cytosolic fatty acid synthesis		0	999999.0			0	0
RF14F62BD_B-1442	1 MNXM10019@MNXC4 + 4 MNXM1@MNXC4 + 1 MNXM5@MNXC4 <==> 1 MNXM28031@MNXC4 + 1 MNXM6@MNXC4	R_OAR1_3	1*uniprot:FABG_YEAST			model:Mitochondrial type II fatty acid synthase		-999999.0	999999.0			0	0
R94620B8C_LR-841	1 MNXM10019@MNXC4 --> 1 MNXM23766@MNXC4	R_HTD2_3	1*uniprot:HTD2_YEAST			model:Fatty acid biosynthesis		0	999999.0			0	0
RBCEFD4FC_RL-1091	1 MNXM100@MNXC3 + 1 MNXM11@MNXC3 <-- 1 MNXM132@MNXC3 + 1 MNXM83@MNXC3	rxn01213	1*uniprot:FPPS_YEAST	MNXR55238	2.5.1.1;2.5.1.10;2.5.1.29	biopath:Biosynthesis_of_Capsidiol;biopath:Biosynthesis_of_Carotene;biopath:Biosynthesis_of_Cholesterol_(Atlas_S._85,_86);biopath:Biosynthesis_of_Dolichol;biopath:Biosynthesis_of_Giberellin_GA3;biopath:Biosynthesis_of_Guaiazulene;biopath:Biosynthesis_of_Juveniles_hormon_III;biopath:Biosynthesis_of_Limonene;biopath:Biosynthesis_of_Myrcene;biopath:Biosynthesis_of_Taxol;biopath:Biosynthesis_of_alpha-…	bigg:DMATT;bigg:DMATTx;biopath:RXN00099;brenda:BR47563;ec:2.5.1.1;ec:2.5.1.10;ec:2.5.1.29;ecocyc:GPPSYN-RXN;iabaylyiv4:GPPSYN-RXN;iaf1260:DMATT;iaf692:DMATT;iao358:rll_214;igt196:DMATT;iin800:ERG20_1;iit341:DMATT;ijn746:DMATT;ijr904.45632:DMATT;ijr904:DMATT;imeo21:DMATT;imm904:DMATT;ind750:DMATT;inj661:DMATT;intenz:2706;irs1563.45632:R01658_c;isb619:DMATT;iso783:DMATT;iyo844:DMATT;kegg:R01658;met…	-999999.0	0			0	0
R4E5FD3D5_LR-396	1 MNXM100@MNXC3 + 1 MNXM83@MNXC3 --> 1 MNXM11@MNXC3 + 1 MNXM34@MNXC3	rxn01466	1*uniprot:FPPS_YEAST	MNXR69185	2.5.1.1;2.5.1.10;2.5.1.29	biopath:Biosynthesis_of_Capsidiol;biopath:Biosynthesis_of_Carotene;biopath:Biosynthesis_of_Cholesterol_(Atlas_S._85,_86);biopath:Biosynthesis_of_Dolichol;biopath:Biosynthesis_of_Giberellin_GA3;biopath:Biosynthesis_of_Guaiazulene;biopath:Biosynthesis_of_Juveniles_hormon_III;biopath:Biosynthesis_of_Taxol;biopath:Biosynthesis_of_ent-Kaurene;biopath:Metabolism_of_Terpens,_Carotenoids,_and_Retinoids;k…	bigg:GRTT;bigg:GRTTx;biopath:RXN00933;brenda:BR47562;brenda:BS370478;ec:2.5.1.1;ec:2.5.1.10;ec:2.5.1.29;ecocyc:FPPSYN-RXN;iabaylyiv4:FPPSYN-RXN;iaf1260:GRTT;iaf692:GRTT;iao358:rll_215;igt196:GRTT;iin800:ERG20_2;iit341:GRTT;ijn746:GRTT;ijr904.45632:GRTT;ijr904:GRTT;imeo21:GRTT;imm904:GRTT;imo1053-pao1:GRTT;imo1056:GRTT;ind750:GRTT;inj661:GRTT;intenz:18300;irs1563.45632:R02003_c;isb619:GRTT;iso783:…	0	999999.0			0	0
R1B39B0FA_RL-64	1 MNXM10102@MNXC3 + 1 MNXM13@MNXC3 + 1 MNXM925@MNXC3 <-- 1 MNXM184@MNXC3 + 1 MNXM25932@MNXC3	R_FAS2_8_1	1*uniprot:FAS2_YEAST	MNXR75172	2.3.1.179;2.3.1.199;2.3.1.41;2.3.1.86	kegg:Biosynthesis of unsaturated fatty acids;kegg:Fatty acid biosynthesis;metacyc:stearate biosynthesis III (fungi);model:Cytosolic fatty acid synthesis	ec:2.3.1.179;ec:2.3.1.199;ec:2.3.1.41;ec:2.3.1.86;iabaylyiv4:0-3OXOACP-SYNTHASE-RXN;iabaylyiv4:C18;iin800:CEM1_8;iin800:FAS2_8_1;kegg:R07762;metacyc:RXN3O-1803;seed:rxn07576	-999999.0	0			0	0
R4774485E_B-352	1 MNXM10102@MNXC3 + 1 MNXM1@MNXC3 + 1 MNXM6@MNXC3 <==> 1 MNXM3843@MNXC3 + 1 MNXM5@MNXC3	rxn07577	1*uniprot:FAS2_YEAST	MNXR68187	1.1.1.100	kegg:Biosynthesis of unsaturated fatty acids;kegg:Fatty acid biosynthesis	bigg:3OAR180;ec:1.1.1.100;iabaylyiv4:0-3OXOACP-REDUCTASE-RXN;iabaylyiv4:C18;iaf1260:3OAR180;iin800:FAS2_8_2;iin800:OAR1_8;ijn746:3OAR180;kegg:R07763;seed:rxn07577;seed:rxn07992	-999999.0	999999.0			0	0
RC1F55E0B_RL-1114	1 MNXM10102@MNXC4 + 1 MNXM13@MNXC4 + 1 MNXM925@MNXC4 <-- 1 MNXM184@MNXC4 + 1 MNXM25932@MNXC4	R_CEM1_8	1*uniprot:CEM1_YEAST	MNXR75172	2.3.1.179;2.3.1.199;2.3.1.41;2.3.1.86	kegg:Biosynthesis of unsaturated fatty acids;kegg:Fatty acid biosynthesis;metacyc:stearate biosynthesis III (fungi);model:Mitochondrial type II fatty acid synthase	ec:2.3.1.179;ec:2.3.1.199;ec:2.3.1.41;ec:2.3.1.86;iabaylyiv4:0-3OXOACP-SYNTHASE-RXN;iabaylyiv4:C18;iin800:CEM1_8;iin800:FAS2_8_1;kegg:R07762;metacyc:RXN3O-1803;seed:rxn07576	-999999.0	0			0	0
RBEE1AFC8_B-1099	1 MNXM10102@MNXC4 + 1 MNXM1@MNXC4 + 1 MNXM6@MNXC4 <==> 1 MNXM3843@MNXC4 + 1 MNXM5@MNXC4	R_OAR1_8	1*uniprot:FABG_YEAST			model:Mitochondrial type II fatty acid synthase		-999999.0	999999.0			0	0
RE0A594A9_B-1337	1 MNXM101@MNXC2 + 1 MNXM1@MNXC2 <==> 1 MNXM101@MNXC3 + 1 MNXM1@MNXC3	R_GAP1_21;R_CAN1_2	1*uniprot:CAN1_YEAST			model:Transport, extracellular		-999999.0	999999.0			0	0
RE0A594A9_B-1338	1 MNXM101@MNXC2 + 1 MNXM1@MNXC2 <==> 1 MNXM101@MNXC3 + 1 MNXM1@MNXC3	R_GAP1_21;R_CAN1_2	1*uniprot:GAP1_YEAST			model:Transport, extracellular		-999999.0	999999.0			0	0
RDAB64775_B-1310	1 MNXM101@MNXC2 <==> 1 MNXM101@BOUNDARY	R_ORNxtO;R_ORNxtI				model:Exchange reactions		-999999.0	999999.0			0	1
R155389C1_RL-26	1 MNXM101@MNXC3 + 1 MNXM117@MNXC3 + 1 MNXM1@MNXC3 <-- 1 MNXM70@MNXC3	R_CAR1	1*uniprot:ARGI_YEAST			model:Arginine metabolism		-999999.0	0			0	0
R92A78930_LR-825	1 MNXM101@MNXC3 + 1 MNXM138@MNXC3 --> 1 MNXM1@MNXC3 + 1 MNXM211@MNXC3 + 1 MNXM9@MNXC3	R_ARG3	1*uniprot:OTC_YEAST			model:Arginine metabolism		0	999999.0			0	0
RD436331C_LR-1232	1 MNXM101@MNXC3 + 1 MNXM1@MNXC3 --> 1 MNXM118@MNXC3 + 1 MNXM13@MNXC3	R_SPE1	1*uniprot:DCOR_YEAST			model:Arginine metabolism		0	999999.0			0	0
R9449B3C0_B-839	1 MNXM101@MNXC3 + 1 MNXM1@MNXC4 <==> 1 MNXM101@MNXC4 + 1 MNXM1@MNXC4	R_ORT1	1*uniprot:ORT1_YEAST			model:Transport, mitochondrial		-999999.0	999999.0			0	0
R21AC2C45_LR-113	1 MNXM101@MNXC3 + 1 MNXM20@MNXC3 --> 1 MNXM245@MNXC3 + 1 MNXM89557@MNXC3	R_CAR2	1*uniprot:OAT_YEAST	MNXR32762	2.6.1.13	kegg:Arginine and proline metabolism;kegg:Biosynthesis of secondary metabolites;kegg:Metabolic pathways;metacyc:<i>L-N<sup>I'</sup></i>-acetylornithine biosynthesis;metacyc:arginine biosynthesis IV;metacyc:arginine degradation I (arginase pathway);metacyc:arginine degradation VI (arginase 2 pathway);metacyc:citrulline biosynthesis;metacyc:ornithine degradation II (Stickland reaction);metacyc:prol…	ec:2.6.1.13;intenz:2764;kegg:R00667;metacyc:ORNITHINE-GLU-AMINOTRANSFORASE-RXN;pubmed:17604199;reactome:REACT_14.3;reactome:REACT_189.3;rhea:25160;rhea:25161;rhea:25162;rhea:25163;upa:UCR00667;upa:UER00358	0	999999.0			0	0
R3A97A0CC_RL-274	1 MNXM101@MNXC4 + 1 MNXM730@MNXC4 <-- 1 MNXM18@MNXC4 + 1 MNXM817@MNXC4	R_ECM40_2	1*uniprot:ARGJ_YEAST			model:Arginine metabolism		-999999.0	0			0	0
R4C5AABE7_B-387	1 MNXM1020@MNXC3 + 3 MNXM1@MNXC3 + 1 MNXM7@MNXC3 + 1 MNXM9@MNXC3 <==> 1 MNXM1140@MNXC3 + 1 MNXM13@MNXC3 + 1 MNXM3@MNXC3	r_0335	1*uniprot:BIOD_YEAST	MNXR1455	6.3.3.3	kegg:Biotin metabolism;kegg:Metabolic pathways;metacyc:biotin biosynthesis from 7-keto-8-aminopelargonate;unipathway:biotin biosynthesis	bigg:DBTS;bigg:DBTSr;brenda:BR128;ec:6.3.3.3;ecocyc:DETHIOBIOTIN-SYN-RXN;iabaylyiv4:DETHIOBIOTIN-SYN-RXN;iaf1260:DBTS;iaf692:DBTSr;igt196:DBTS;iin800:BIO4;iit341:DBTSr;ijr904.45632:DBTSr;ijr904:DBTSr;imeo21:DBTSr;imm904:DBTSr;imo1053-pao1:DBTSr;imo1056:DBTSr;ind750:DBTSr;inj661:DBTSr;intenz:5129;isb619:DBTSr;iso783:DBTSr;iyo844:DBTS;kegg:R03182;macie:M0074;metacyc:DETHIOBIOTIN-SYN-RXN;rhea:15805;…	-999999.0	999999.0			0	0
RAD0E274E_B-983	1 MNXM1020@MNXC3 + 6 MNXM1@MNXC3 + 1 MNXM3@MNXC3 + 1 MNXM89582@MNXC3 + 2 MNXM8@MNXC3 <==> 2 MNXM10@MNXC3 + 1 MNXM11@MNXC3 + 1 MNXM14@MNXC3 + 1 MNXM304@MNXC3	R_BIO2	1*uniprot:BIOB_YEAST			model:Pantothenate and CoA metabolism		-999999.0	999999.0			0	0
RDA8B156B_B-1307	1 MNXM1020@MNXC3 <==> 1 MNXM1020@MNXC4	rxn13121		MNXR29808			iin800:U139;seed:rxn13121	-999999.0	999999.0			0	0
R8F2DEF23_RL-798	1 MNXM1024@MNXC4 + 1 MNXM10@MNXC4 + 1 MNXM1@MNXC4 <-- 1 MNXM1277@MNXC4 + 1 MNXM8@MNXC4	r_0505	1*uniprot:DLDH_YEAST	MNXR55548	1.8.1.4	seed:Pyruvate metabolism II acetyl-CoA, acetogenesis from pyruvate;seed:TCA Cycle	bigg:GCC2cm;bigg:PDHc;bigg:PDHcm;bigg:PDHcr;brenda:BS260072;ec:1.8.1.4;iao358:rll_311;iin800:LPD1;ijn746:PDHcr;imeo21:PDHc;imm904:GCC2cm;imm904:PDHcm;imo1053-pao1:PDHe3c;imo1056:PDHe3c;ind750:GCC2cm;ind750:PDHcm;inj661:PDHc;inj661:PDHcr;isb619:PDHcr;kegg:R01698;metacyc:DIHYDLIPOXN-RXN;obsolete:rxn07442;obsolete:rxn09497;rhea:33059;rhea:33060;rhea:33061;rhea:33062;seed:rxn01241	-999999.0	0			0	0
R4B624143_LR-378	1 MNXM1024@MNXC4 + 1 MNXM1@MNXC4 + 1 MNXM23@MNXC4 --> 1 MNXM13@MNXC4 + 1 MNXM4815@MNXC4	R_PDA1	1*uniprot:ODPA_YEAST			model:Glycolysis / Gluconeogenesis		0	999999.0			0	0
R340FBC84_B-227	1 MNXM1024@MNXC4 + 1 MNXM29@MNXC4 <==> 1 MNXM13@MNXC4 + 1 MNXM81221@MNXC4	R_GCV2	1*uniprot:GCSP_YEAST	MNXR67846		model:Glycine, serine, and threonine metabolism	iin800:GCV2;seed:rxn12978	-999999.0	999999.0			0	0
R6D9D50DE_RL-620	1 MNXM1028@MNXC3 + 1 MNXM12@MNXC3 <-- 1 MNXM21@MNXC3 + 1 MNXM89948@MNXC3	rxn01726	1*uniprot:CACP_YEAST	MNXR33578	2.3.1.7		brenda:BR44071;brenda:BS398712;ec:2.3.1.7;iin800:CAT2;iin800:YAT1;iin800:YAT2;imm904:CSNATm;imm904:CSNATp;imm904:CSNATr;ind750:CSNAT;ind750:CSNATifm;ind750:CSNATirm;ind750:CSNATirp;intenz:2275;kegg:R02396;obsolete:rxn09393;pubmed:12562770;pubmed:2351134;reactome:REACT_107669;reactome:REACT_130306;reactome:REACT_155033;reactome:REACT_156911;reactome:REACT_158822;reactome:REACT_16977;reactome:REACT…	-999999.0	0			0	0
R6D9D50DE_RL-621	1 MNXM1028@MNXC3 + 1 MNXM12@MNXC3 <-- 1 MNXM21@MNXC3 + 1 MNXM89948@MNXC3	rxn01726	1*uniprot:YAT2_YEAST	MNXR33578	2.3.1.7		brenda:BR44071;brenda:BS398712;ec:2.3.1.7;iin800:CAT2;iin800:YAT1;iin800:YAT2;imm904:CSNATm;imm904:CSNATp;imm904:CSNATr;ind750:CSNAT;ind750:CSNATifm;ind750:CSNATirm;ind750:CSNATirp;intenz:2275;kegg:R02396;obsolete:rxn09393;pubmed:12562770;pubmed:2351134;reactome:REACT_107669;reactome:REACT_130306;reactome:REACT_155033;reactome:REACT_156911;reactome:REACT_158822;reactome:REACT_16977;reactome:REACT…	-999999.0	0			0	0
RFDE180D4_LR-1529	1 MNXM1028@MNXC3 + 1 MNXM1@MNXC4 + 1 MNXM89948@MNXC4 --> 1 MNXM1028@MNXC4 + 1 MNXM1@MNXC3 + 1 MNXM89948@MNXC3	R_CRC1	1*uniprot:CRC1_YEAST	MNXR50823		model:Transport, mitochondrial	iin800:CRC1;imm904:CRNCARtm;imm904:CRNCARtp;ind750:CRNCARtm;ind750:CRNCARtp;seed:rxn09774;seed:rxn09859	0	999999.0			0	0
RE4CBB3E4_LR-1376	1 MNXM1028@MNXC3 --> 1 MNXM1028@MNXC4	r_1976		MNXR452			bigg:ACRNtm;bigg:ACRNtp;iin800:U123;imm904:ACRNtm;imm904:ACRNtp;ind750:ACRNtim;ind750:ACRNtp;seed:rxn09788;seed:rxn09867	0	999999.0			0	0
R2B778F4E_LR-183	1 MNXM1028@MNXC4 + 1 MNXM12@MNXC4 --> 1 MNXM21@MNXC4 + 1 MNXM89948@MNXC4	R_YAT1	1*uniprot:CACM_YEAST	MNXR33578	2.3.1.7	model:Alanine and aspartate metabolism	brenda:BR44071;brenda:BS398712;ec:2.3.1.7;iin800:CAT2;iin800:YAT1;iin800:YAT2;imm904:CSNATm;imm904:CSNATp;imm904:CSNATr;ind750:CSNAT;ind750:CSNATifm;ind750:CSNATirm;ind750:CSNATirp;intenz:2275;kegg:R02396;obsolete:rxn09393;pubmed:12562770;pubmed:2351134;reactome:REACT_107669;reactome:REACT_130306;reactome:REACT_155033;reactome:REACT_156911;reactome:REACT_158822;reactome:REACT_16977;reactome:REACT…	0	999999.0			0	0
RD7695789_RL-1254	1 MNXM102@MNXC3 + 1 MNXM1@MNXC3 + 1 MNXM7@MNXC3 <-- 1 MNXM3@MNXC3 + 1 MNXM62@MNXC3	R_TOR2;R_TOR1;R_VPS34	1*uniprot:TOR1_YEAST			model:Phospholipid biosynthesis		-999999.0	0			0	0
RD7695789_RL-1255	1 MNXM102@MNXC3 + 1 MNXM1@MNXC3 + 1 MNXM7@MNXC3 <-- 1 MNXM3@MNXC3 + 1 MNXM62@MNXC3	R_TOR2;R_TOR1;R_VPS34	1*uniprot:TOR2_YEAST			model:Phospholipid biosynthesis		-999999.0	0			0	0
RD7695789_RL-1256	1 MNXM102@MNXC3 + 1 MNXM1@MNXC3 + 1 MNXM7@MNXC3 <-- 1 MNXM3@MNXC3 + 1 MNXM62@MNXC3	R_TOR2;R_TOR1;R_VPS34	1*uniprot:VPS34_YEAST			model:Phospholipid biosynthesis		-999999.0	0			0	0
R9BC3ADEC_LR-877	1 MNXM102@MNXC3 + 1 MNXM3@MNXC3 --> 1 MNXM170@MNXC3 + 1 MNXM1@MNXC3 + 1 MNXM7@MNXC3	R_FAB1	1*uniprot:FAB1_YEAST			model:Phospholipid biosynthesis		0	999999.0			0	0
R3A62E817_RL-269	1 MNXM102@MNXC3 + 1 MNXM9@MNXC3 <-- 1 MNXM170@MNXC3 + 3 MNXM1@MNXC3	R_INP53_3;R_FIG4;R_INP52_3;R_SAC1_3	1*uniprot:FIG4_YEAST			model:Phospholipid biosynthesis		-999999.0	0			0	0
R3A62E817_RL-270	1 MNXM102@MNXC3 + 1 MNXM9@MNXC3 <-- 1 MNXM170@MNXC3 + 3 MNXM1@MNXC3	R_INP53_3;R_FIG4;R_INP52_3;R_SAC1_3	1*uniprot:INP52_YEAST			model:Phospholipid biosynthesis		-999999.0	0			0	0
R3A62E817_RL-271	1 MNXM102@MNXC3 + 1 MNXM9@MNXC3 <-- 1 MNXM170@MNXC3 + 3 MNXM1@MNXC3	R_INP53_3;R_FIG4;R_INP52_3;R_SAC1_3	1*uniprot:INP53_YEAST			model:Phospholipid biosynthesis		-999999.0	0			0	0
R3A62E817_RL-272	1 MNXM102@MNXC3 + 1 MNXM9@MNXC3 <-- 1 MNXM170@MNXC3 + 3 MNXM1@MNXC3	R_INP53_3;R_FIG4;R_INP52_3;R_SAC1_3	1*uniprot:SAC1_YEAST			model:Phospholipid biosynthesis		-999999.0	0			0	0
RD13AC648_LR-1210	1 MNXM102@MNXC3 + 3 MNXM1@MNXC3 --> 1 MNXM62@MNXC3 + 1 MNXM9@MNXC3	R_INP53_1;R_INP52_1;R_YMR1;R_SAC1_1	1*uniprot:INP52_YEAST			model:Phospholipid biosynthesis		0	999999.0			0	0
RD13AC648_LR-1211	1 MNXM102@MNXC3 + 3 MNXM1@MNXC3 --> 1 MNXM62@MNXC3 + 1 MNXM9@MNXC3	R_INP53_1;R_INP52_1;R_YMR1;R_SAC1_1	1*uniprot:INP53_YEAST			model:Phospholipid biosynthesis		0	999999.0			0	0
RD13AC648_LR-1212	1 MNXM102@MNXC3 + 3 MNXM1@MNXC3 --> 1 MNXM62@MNXC3 + 1 MNXM9@MNXC3	R_INP53_1;R_INP52_1;R_YMR1;R_SAC1_1	1*uniprot:SAC1_YEAST			model:Phospholipid biosynthesis		0	999999.0			0	0
RD13AC648_LR-1213	1 MNXM102@MNXC3 + 3 MNXM1@MNXC3 --> 1 MNXM62@MNXC3 + 1 MNXM9@MNXC3	R_INP53_1;R_INP52_1;R_YMR1;R_SAC1_1	1*uniprot:YMR1_YEAST			model:Phospholipid biosynthesis		0	999999.0			0	0
R92C39783_LR-827	1 MNXM1043@MNXC2 + 1 MNXM1@MNXC2 --> 1 MNXM1043@MNXC3 + 1 MNXM1@MNXC3	R_Uc10_		MNXR1456		model:Transport, extracellular	bigg:DCAtex;bigg:FA100tp;iaf1260:DCAtex;ijn746:DCAtex;seed:rxn08314;seed:rxn09855;seed:rxn13159	0	999999.0			0	0
RB176D12D_B-1022	1 MNXM1043@MNXC2 <==> 1 MNXM1043@BOUNDARY	EX_cpd01107_e				seed:S_		-999999.0	999999.0			0	1
R2E3B11BC_LR-190	1 MNXM1043@MNXC3 + 1 MNXM12@MNXC3 + 1 MNXM3@MNXC3 --> 1 MNXM11@MNXC3 + 1 MNXM14@MNXC3 + 1 MNXM486@MNXC3	rxn09453	1*uniprot:LCF2_YEAST	MNXR1994	6.2.1.3	metacyc:fatty acid salvage	bigg:FACOAL100p;ec:6.2.1.3;iabaylyiv4:0-COATRANSFERASE-RXN;iabaylyiv4:C10;iin800:FAA2_1;imm904:FACOAL100p;ind750:FACOAL100p;metacyc:RXN-13614;pubmed:8206942;rhea:33627;rhea:33628;rhea:33629;rhea:33630;seed:rxn08448;seed:rxn09453	0	999999.0			0	0
R4BDFCF43_RL-385	1 MNXM1043@MNXC3 + 1 MNXM1@MNXC3 + 1 MNXM925@MNXC3 <-- 1 MNXM25221@MNXC3	R_FAS1_4_f	1*uniprot:FAS1_YEAST			model:Cytosolic fatty acid synthesis		-999999.0	0			0	0
R224E6657_RL-118	1 MNXM105630@MNXC3 + 1 MNXM148@MNXC3 + 2 MNXM1@MNXC3 + 1 MNXM45@MNXC3 <-- 1 MNXM155@MNXC3 + 1 MNXM49@MNXC3	rxn05239	1*uniprot:MET16_YEAST					-999999.0	0			0	0
RDCBAE1B7_B-1319	1 MNXM105630@MNXC3 + 3 MNXM6@MNXC3 <==> 13 MNXM1@MNXC3 + 3 MNXM5@MNXC3 + 1 MNXM89582@MNXC3	R_ECM17;R_MET10	1*uniprot:MET10_YEAST	MNXR72683	1.8.1.2	model:Cysteine metabolism	brenda:BS375315;ec:1.8.1.2	-999999.0	999999.0			0	0
RDCBAE1B7_B-1320	1 MNXM105630@MNXC3 + 3 MNXM6@MNXC3 <==> 13 MNXM1@MNXC3 + 3 MNXM5@MNXC3 + 1 MNXM89582@MNXC3	R_ECM17;R_MET10	1*uniprot:MET5_YEAST	MNXR72683	1.8.1.2	model:Cysteine metabolism	brenda:BS375315;ec:1.8.1.2	-999999.0	999999.0			0	0
R345DFA32_LR-229	1 MNXM105@MNXC3 + 1 MNXM3@MNXC3 --> 1 MNXM1@MNXC3 + 1 MNXM215@MNXC3 + 1 MNXM7@MNXC3	R_HXK2_1;R_HXK1_1	1*uniprot:HXKA_YEAST			model:Glycolysis / Gluconeogenesis		0	999999.0			0	0
R345DFA32_LR-230	1 MNXM105@MNXC3 + 1 MNXM3@MNXC3 --> 1 MNXM1@MNXC3 + 1 MNXM215@MNXC3 + 1 MNXM7@MNXC3	R_HXK2_1;R_HXK1_1	1*uniprot:HXKB_YEAST			model:Glycolysis / Gluconeogenesis		0	999999.0			0	0
RE0BE6BDC_LR-1340	1 MNXM105@MNXC3 + 1 MNXM3@MNXC3 --> 1 MNXM1@MNXC3 + 1 MNXM508@MNXC3 + 1 MNXM7@MNXC3	R_GLK1_3	1*uniprot:HXKG_YEAST			model:Glycolysis / Gluconeogenesis		0	999999.0			0	0
RF877195B_LR-1497	1 MNXM1062@MNXC4 + 1 MNXM18@MNXC4 --> 1 MNXM20@MNXC4 + 1 MNXM817@MNXC4	R_ARG8	1*uniprot:ARGD_YEAST			model:Arginine metabolism		0	999999.0			0	0
RD864DF75_RL-1277	1 MNXM1062@MNXC4 + 1 MNXM5@MNXC4 + 1 MNXM9@MNXC4 <-- 1 MNXM1384@MNXC4 + 1 MNXM1@MNXC4 + 1 MNXM6@MNXC4	r_0759	1*uniprot:ARG56_YEAST	MNXR571	1.2.1.38	biopath:Metabolism_of_L-Glutamate,_L-Aspartate_and_related_compounds;kegg:2-Oxocarboxylic acid metabolism;kegg:Arginine and proline metabolism;kegg:Biosynthesis of secondary metabolites;kegg:Metabolic pathways;unipathway:L-arginine biosynthesis	bigg:AGPR;bigg:AGPRim;biopath:RXN00765;brenda:BR36780;brenda:BS258118;ec:1.2.1.38;ecocyc:N-ACETYLGLUTPREDUCT-RXN;iin800:ARG5_2;intenz:1381;kegg:R03443;rhea:21588;rhea:21589;rhea:21590;rhea:21591;seed:rxn12857;upa:UCR03443;upa:UER00108	-999999.0	0			0	0
R9435ABB7_RL-838	1 MNXM1089@MNXC3 + 1 MNXM9@MNXC3 <-- 1 MNXM1@MNXC3 + 1 MNXM3@MNXC3 + 1 MNXM7@MNXC3	r_0222	1*uniprot:APA2_YEAST	MNXR886	2.7.7.53	kegg:Purine metabolism	bigg:ATPATF1;brenda:BR47895;ec:2.7.7.53;iin800:APA2;imm904:ATPATF1;ind750:ATPATF1;intenz:3089;kegg:R00126;metacyc:ATP-ADENYLYLTRANSFERASE-RXN;rhea:16577;rhea:16578;rhea:16579;rhea:16580;seed:rxn00096	-999999.0	0			0	0
RDF7A6332_RL-1334	1 MNXM1089@MNXC3 + 3 MNXM1@MNXC3 + 1 MNXM9@MNXC3 <-- 1 MNXM51@MNXC3 + 1 MNXM7@MNXC3	R_APA1_1	1*uniprot:APA1_YEAST			model:Purine metabolism		-999999.0	0			0	0
RF3AFC26B_LR-1454	1 MNXM108@MNXC2 --> 1 MNXM108@MNXC3	r_1835		MNXR1964			bigg:FA160tp;bigg:HDCAt;bigg:HDCAter;bigg:HDCAtex;bigg:HDCAtexi;bigg:HDCAtr;iaf1260:HDCAtexi;ijn746:HDCAtex;seed:rxn08704;seed:rxn09676;seed:rxn09848	0	999999.0			0	0
R22B591B6_B-119	1 MNXM108@MNXC2 <==> 1 MNXM108@BOUNDARY	EX_cpd00214_e				seed:S_		-999999.0	999999.0			0	1
R25475DA9_LR-131	1 MNXM108@MNXC3 + 1 MNXM12@MNXC3 + 1 MNXM3@MNXC3 --> 1 MNXM11@MNXC3 + 1 MNXM14@MNXC3 + 1 MNXM88@MNXC3	rxn00947	1*uniprot:FAT1_YEAST	MNXR2003			imo1053-pao1:FACOAL160t;imo1056:FACOAL160t;seed:rxn13829	0	999999.0			0	0
R25475DA9_LR-132	1 MNXM108@MNXC3 + 1 MNXM12@MNXC3 + 1 MNXM3@MNXC3 --> 1 MNXM11@MNXC3 + 1 MNXM14@MNXC3 + 1 MNXM88@MNXC3	rxn00947	1*uniprot:LCF1_YEAST	MNXR2003			imo1053-pao1:FACOAL160t;imo1056:FACOAL160t;seed:rxn13829	0	999999.0			0	0
R25475DA9_LR-133	1 MNXM108@MNXC3 + 1 MNXM12@MNXC3 + 1 MNXM3@MNXC3 --> 1 MNXM11@MNXC3 + 1 MNXM14@MNXC3 + 1 MNXM88@MNXC3	rxn00947	1*uniprot:LCF3_YEAST	MNXR2003			imo1053-pao1:FACOAL160t;imo1056:FACOAL160t;seed:rxn13829	0	999999.0			0	0
R25475DA9_LR-134	1 MNXM108@MNXC3 + 1 MNXM12@MNXC3 + 1 MNXM3@MNXC3 --> 1 MNXM11@MNXC3 + 1 MNXM14@MNXC3 + 1 MNXM88@MNXC3	rxn00947	1*uniprot:LCF4_YEAST	MNXR2003			imo1053-pao1:FACOAL160t;imo1056:FACOAL160t;seed:rxn13829	0	999999.0			0	0
R1C9C02D3_RL-84	1 MNXM108@MNXC3 + 1 MNXM925@MNXC3 <-- 1 MNXM25932@MNXC3	R_FAS1_7_f	1*uniprot:FAS1_YEAST			model:Cytosolic fatty acid synthesis		-999999.0	0			0	0
R4F17B6F4_RL-401	1 MNXM109@MNXC3 + 1 MNXM12@MNXC3 + 6 MNXM1@MNXC3 <-- 1 MNXM15706@MNXC3 + 1 iso_iIN800_M_221@MNXC3	R_SLC1	1*uniprot:PLSC_YEAST			model:Phospholipid biosynthesis		-999999.0	0			0	0
REAFD3B25_B-1414	1 MNXM109@MNXC3 + 1 MNXM1@MNXC3 + 1 MNXM63@MNXC3 <==> 1 MNXM11@MNXC3 + 1 MNXM201@MNXC3	rxn06043	1*uniprot:CDS1_YEAST					-999999.0	999999.0			0	0
R122EA05F_RL-12	1 MNXM109@MNXC3 + 1 MNXM1@MNXC3 + 1 MNXM9@MNXC3 <-- 1 iso_iIN800_M_395@MNXC3	R_LPP1	1*uniprot:LPP1_YEAST			model:Phospholipid biosynthesis		-999999.0	0			0	0
R1FEB0852_RL-103	1 MNXM109@MNXC3 + 2 MNXM1@MNXC3 + 1 MNXM90@MNXC3 <-- 1 MNXM297@MNXC3	R_SPO14	1*uniprot:SPO14_YEAST			model:Glycerol metabolism (glycerolipid metabolism)		-999999.0	0			0	0
RAB13A189_B-968	1 MNXM109@MNXC3 + 2 MNXM1@MNXC3 <==> 1 MNXM109@MNXC4 + 2 MNXM1@MNXC4	r_1464		MNXR25363			iin800:U142;pubmed:10514455;pubmed:2344448;reactome:REACT_120748;reactome:REACT_121332;seed:rxn13123	-999999.0	999999.0			0	0
R1F8D8952_LR-100	1 MNXM109@MNXC3 + 3 MNXM1@MNXC3 --> 1 MNXM308@MNXC3 + 1 MNXM9@MNXC3	R_DPP1	1*uniprot:DPP1_YEAST			model:Phospholipid biosynthesis		0	999999.0			0	0
RADCBD3CA_B-993	1 MNXM109@MNXC4 + 1 MNXM1@MNXC4 + 1 MNXM63@MNXC4 <==> 1 MNXM11@MNXC4 + 1 MNXM201@MNXC4	r_0258	1*uniprot:CDS1_YEAST	MNXR70333	2.7.7.41	biopath:Biosynthesis_of_Phosphoglycerides;biopath:Metabolism_of_Diacylglycerol;biopath:Metabolism_of_Phosphoglycerides_(extended);kegg:Glycerophospholipid metabolism;kegg:Metabolic pathways;metacyc:CDP-diacylglycerol biosynthesis I;metacyc:CDP-diacylglycerol biosynthesis II;metacyc:CDP-diacylglycerol biosynthesis III;unipathway:CDP-diacylglycerol biosynthesis	biopath:RXN00898;brenda:BR47885;ec:2.7.7.41;ecocyc:CDPDIGLYSYN-RXN;iabaylyiv4:CDPDIGLYSYN-RXN;iao358:rll_85;iin800:CDS1_1;iin800:CDS1_2;ijr904.45632:DASYN_EC;ijr904:DASYN_EC;imo1053-pao1:PHCYTr_PA;imo1056:PHCYTr_PA;intenz:3077;ips189:PHCYT;iso783:DASYN;iyo844:PHCYT_BS;kegg:R01799;metacyc:CDPDIGLYSYN-RXN;pubmed:3718705;pubmed:8380172;pubmed:9407135;reactome:REACT_102633;reactome:REACT_121008;react…	-999999.0	999999.0			0	0
R69B2023B_RL-597	1 MNXM10@MNXC3 + 1 MNXM1131@MNXC3 <-- 1 MNXM1@MNXC3 + 1 MNXM788@MNXC3 + 1 MNXM8@MNXC3	R_U55_				model:Phenylalanine, tyrosine, and tryptophan biosynthesis (aromatic amino acids)		-999999.0	0			0	0
RCB1A23AA_LR-1185	1 MNXM10@MNXC3 + 1 MNXM114091@MNXC3 + 2 MNXM1@MNXC3 --> 1 MNXM805@MNXC3 + 1 MNXM8@MNXC3	R_HPROa	1*uniprot:P5CR_YEAST	MNXR69257	1.5.1.12;1.5.1.2	kegg:Arginine and proline metabolism;kegg:Metabolic pathways;model:S_Arginine_and_Proline_Metabolism;seed:Proline, 4-hydroxyproline uptake and utilization	bigg:HPROa;bigg:HPROx;bigg:HPROxm;ec:1.5.1.12;ec:1.5.1.2;iin800:PRO3_3;iit341:HPROa;iit341:HPROx;imm904:HPROa;imm904:HPROxm;ind750:HPROa;ind750:HPROxm;kegg:R03291;obsolete:rxn09411;seed:rxn02356	0	999999.0			0	0
R11E04BE0_RL-8	1 MNXM10@MNXC3 + 1 MNXM1380@MNXC3 + 1 MNXM1@MNXC3 <-- 1 MNXM469@MNXC3 + 1 MNXM8@MNXC3	r_0323	1*uniprot:DHSO1_YEAST	MNXR21907	1.1.1.14;1.1.1.15	kegg:Fructose and mannose metabolism;kegg:Metabolic pathways;metacyc:galactose degradation IV;metacyc:sorbitol degradation I;seed:Dihydroxyacetone kinases;seed:Ribitol, Xylitol, Arabitol, Mannitol and Sorbitol utilization	bigg:SBTD_D2;bigg:SBTD_Dr;brenda:BS165118;brenda:BS187172;ec:1.1.1.14;ec:1.1.1.15;kegg:R00875;metacyc:RXN-7644;seed:rxn00634	-999999.0	0			0	0
R5EDF42A7_RL-515	1 MNXM10@MNXC3 + 1 MNXM13@MNXC3 + 1 MNXM153@MNXC3 <-- 1 MNXM503@MNXC3 + 1 MNXM8@MNXC3	rxn01268		MNXR4402	1.3.1.12;1.3.1.43;1.3.1.52	biopath:Biosynthesis_of_L-Tyrosine_from_Chorismate;biopath:Biosynthesis_of_Novobiocin_and_Clorobiocin;biopath:Biosynthesis_of_aromatic_amino_acids_(L-Phenylalanine,_L-Tyrosine,_L-Tryptophan)_and_of_quinone_cofactors;kegg:Biosynthesis of secondary metabolites;kegg:Metabolic pathways;kegg:Novobiocin biosynthesis;kegg:Phenylalanine, tyrosine and tryptophan biosynthesis;metacyc:tyrosine biosynthesis …	bigg:PPND;biopath:RXN00587;brenda:BR36797;brenda:BS258345;ec:1.3.1.12;ec:1.3.1.43;ec:1.3.1.52;ecocyc:PREPHENATEDEHYDROG-RXN;iabaylyiv4:PREPHENATEDEHYDROG-RXN;iaf1260:PPND;iaf692:PPND;iag612:rbs_519;iao358:rll_435;iin800:U52;iit341:PPND;ijn746:PPND;ijr904.45632:PPND;ijr904:PPND;imeo21:PPND;imm904:PPND;imo1053-pao1:PPND;imo1056:PPND;ind750:PPND;inj661:PPND;intenz:1453;isb619:PPND;iso783:PPND;iyo844…	-999999.0	0			0	0
RE55038BE_RL-1378	1 MNXM10@MNXC3 + 1 MNXM13@MNXC3 + 1 MNXM15@MNXC3 + 1 MNXM183@MNXC3 <-- 1 MNXM29@MNXC3 + 1 MNXM79@MNXC3 + 1 MNXM8@MNXC3	rxn00908	1*uniprot:GCST_YEAST	MNXR2758	1.4.4.2;1.8.1.4;2.1.2.10	kegg:Biosynthesis of secondary metabolites;kegg:Glyoxylate and dicarboxylate metabolism;kegg:Nitrogen metabolism;metacyc:folate transformations I;metacyc:folate transformations II;metacyc:formylTHF biosynthesis I;metacyc:glycine biosynthesis II;metacyc:photorespiration	bigg:GLYCL;bigg:GLYCL_2;bigg:GLYCLm;ec:1.4.4.2;ec:1.8.1.4;ec:2.1.2.10;ecocyc:GCVMULTI-RXN;iaf1260:GLYCL;iin800:GCV1_2;ijn746:GLYCL;ijn746:GLYCL_2;ijr904.45632:GLYCL;ijr904:GLYCL;imeo21:GLYCL;imm904:GLYCLm;imo1053-pao1:GLYCL;imo1056:GLYCL;ind750:GLYCLm;inj661:GLYCL;irs1563.45632:R01221_c;irs1563.45632:R01221_m;iso783:GLYCL;kegg:R01221;metacyc:GCVMULTI-RXN;obsolete:rxn08648;rhea:27758;rhea:27759;rh…	-999999.0	0			0	0
R12884316_RL-13	1 MNXM10@MNXC3 + 1 MNXM13@MNXC3 + 1 MNXM404@MNXC3 <-- 1 MNXM8@MNXC3 + 1 MNXM985@MNXC3	R_LEU2	1*uniprot:LEU3_YEAST	MNXR29738		model:Branched chain amino acid metabolism (valine, leucine, and isoleucine)	iin800:LEU2;seed:rxn13022	-999999.0	0			0	0
RF6B79438_RL-1488	1 MNXM10@MNXC3 + 1 MNXM13@MNXC3 <-- 1 MNXM39@MNXC3 + 1 MNXM8@MNXC3	rxn00371	1*uniprot:FDH1_YEAST	MNXR2200	1.2.1.2	biopath:Methane_oxidation;kegg:Glyoxylate and dicarboxylate metabolism;kegg:Metabolic pathways;kegg:Methane metabolism;kegg:Microbial metabolism in diverse environments;metacyc:formate oxidation to CO<sub>2</sub>;metacyc:oxalate degradation III;metacyc:purine nucleobases degradation I (anaerobic);metacyc:purine nucleobases degradation II (anaerobic);seed:Bacterial cyanide production and tolerance…	bigg:FDH;bigg:FDHr;biopath:RXN01003;brenda:BR29391;brenda:BS189130;ec:1.2.1.2;iaf692:FDH;iin800:FDH1;iin800:YPL275W;iin800:YPL276W;ijn746:FDH;imeo21:FDH;imm904:FDH;imo1053-pao1:FDH;imo1056:FDH;ind750:FDH;inj661:FDH;intenz:1345;irs1563.45632:R00519_x;isb619:FDHr;iyo844:FDH;kegg:R00519;metacyc:1.2.1.2-RXN;obsolete:rxn09513;rhea:15985;rhea:15986;rhea:15987;rhea:15988;seed:rxn00371	-999999.0	0			0	0
RF6B79438_RL-1489	1 MNXM10@MNXC3 + 1 MNXM13@MNXC3 <-- 1 MNXM39@MNXC3 + 1 MNXM8@MNXC3	rxn00371	1*uniprot:FDH2_YEAST	MNXR2200	1.2.1.2	biopath:Methane_oxidation;kegg:Glyoxylate and dicarboxylate metabolism;kegg:Metabolic pathways;kegg:Methane metabolism;kegg:Microbial metabolism in diverse environments;metacyc:formate oxidation to CO<sub>2</sub>;metacyc:oxalate degradation III;metacyc:purine nucleobases degradation I (anaerobic);metacyc:purine nucleobases degradation II (anaerobic);seed:Bacterial cyanide production and tolerance…	bigg:FDH;bigg:FDHr;biopath:RXN01003;brenda:BR29391;brenda:BS189130;ec:1.2.1.2;iaf692:FDH;iin800:FDH1;iin800:YPL275W;iin800:YPL276W;ijn746:FDH;imeo21:FDH;imm904:FDH;imo1053-pao1:FDH;imo1056:FDH;ind750:FDH;inj661:FDH;intenz:1345;irs1563.45632:R00519_x;isb619:FDHr;iyo844:FDH;kegg:R00519;metacyc:1.2.1.2-RXN;obsolete:rxn09513;rhea:15985;rhea:15986;rhea:15987;rhea:15988;seed:rxn00371	-999999.0	0			0	0
RF6B79438_RL-1490	1 MNXM10@MNXC3 + 1 MNXM13@MNXC3 <-- 1 MNXM39@MNXC3 + 1 MNXM8@MNXC3	rxn00371	1*uniprot:YP276_YEAST	MNXR2200	1.2.1.2	biopath:Methane_oxidation;kegg:Glyoxylate and dicarboxylate metabolism;kegg:Metabolic pathways;kegg:Methane metabolism;kegg:Microbial metabolism in diverse environments;metacyc:formate oxidation to CO<sub>2</sub>;metacyc:oxalate degradation III;metacyc:purine nucleobases degradation I (anaerobic);metacyc:purine nucleobases degradation II (anaerobic);seed:Bacterial cyanide production and tolerance…	bigg:FDH;bigg:FDHr;biopath:RXN01003;brenda:BR29391;brenda:BS189130;ec:1.2.1.2;iaf692:FDH;iin800:FDH1;iin800:YPL275W;iin800:YPL276W;ijn746:FDH;imeo21:FDH;imm904:FDH;imo1053-pao1:FDH;imo1056:FDH;ind750:FDH;inj661:FDH;intenz:1345;irs1563.45632:R00519_x;isb619:FDHr;iyo844:FDH;kegg:R00519;metacyc:1.2.1.2-RXN;obsolete:rxn09513;rhea:15985;rhea:15986;rhea:15987;rhea:15988;seed:rxn00371	-999999.0	0			0	0
R5EFB283F_RL-518	1 MNXM10@MNXC3 + 1 MNXM15@MNXC3 + 1 MNXM20@MNXC3 <-- 2 MNXM1@MNXC3 + 1 MNXM89557@MNXC3 + 1 MNXM8@MNXC3	R_GDH2	1*uniprot:DHE2_YEAST			model:Glutamate metabolism (aminosugars metabolism)		-999999.0	0			0	0
RF3406A26_LR-1450	1 MNXM10@MNXC3 + 1 MNXM1@MNXC3 + 1 MNXM20@MNXC3 + 1 MNXM37@MNXC3 --> 2 MNXM89557@MNXC3 + 1 MNXM8@MNXC3	r_0472	1*uniprot:GLT1_YEAST	MNXR31608	1.4.1.14	kegg:2-Oxocarboxylic acid metabolism;kegg:Alanine, aspartate and glutamate metabolism;kegg:Biosynthesis of secondary metabolites;kegg:Metabolic pathways;kegg:Microbial metabolism in diverse environments;kegg:Nitrogen metabolism;metacyc:ammonia assimilation cycle I;metacyc:glutamate biosynthesis IV;unipathway:L-glutamate biosynthesis via GLT pathway	bigg:GLUSx;brenda:BR36862;brenda:BS370168;ec:1.4.1.14;iin800:GLT1;imm904:GLUSx;ind750:GLUSx;intenz:1560;isb619:GLUSx;kegg:R00093;metacyc:GLUTAMATE-SYNTHASE-NADH-RXN;obsolete:rxn09488r;rhea:13753;rhea:13754;rhea:13755;rhea:13756;seed:rxn00069;upa:UCR00093;upa:UER00690	0	999999.0			0	0
R30C8426A_B-208	1 MNXM10@MNXC3 + 1 MNXM1@MNXC3 + 1 MNXM261@MNXC3 <==> 1 MNXM74@MNXC3 + 1 MNXM8@MNXC3 + 1 MNXM9@MNXC3	R_TDH3;R_TDH2;R_TDH1	1*uniprot:G3P1_YEAST			model:Glycolysis / Gluconeogenesis		-999999.0	999999.0			0	0
R30C8426A_B-209	1 MNXM10@MNXC3 + 1 MNXM1@MNXC3 + 1 MNXM261@MNXC3 <==> 1 MNXM74@MNXC3 + 1 MNXM8@MNXC3 + 1 MNXM9@MNXC3	R_TDH3;R_TDH2;R_TDH1	1*uniprot:G3P2_YEAST			model:Glycolysis / Gluconeogenesis		-999999.0	999999.0			0	0
R30C8426A_B-210	1 MNXM10@MNXC3 + 1 MNXM1@MNXC3 + 1 MNXM261@MNXC3 <==> 1 MNXM74@MNXC3 + 1 MNXM8@MNXC3 + 1 MNXM9@MNXC3	R_TDH3;R_TDH2;R_TDH1	1*uniprot:G3P3_YEAST			model:Glycolysis / Gluconeogenesis		-999999.0	999999.0			0	0
RFD4FA0A0_LR-1525	1 MNXM10@MNXC3 + 1 MNXM1@MNXC3 + 1 MNXM268@MNXC3 + 1 MNXM3@MNXC3 --> 1 MNXM11@MNXC3 + 1 MNXM14@MNXC3 + 1 MNXM89905@MNXC3 + 1 MNXM8@MNXC3	R_AASAD2	1*uniprot:LYS2_YEAST	MNXR68237	1.2.1.31	model:S_Threonine_and_Lysine_Metabolism	bigg:AASAD2;ec:1.2.1.31	0	999999.0			0	0
R787A6EA1_LR-681	1 MNXM10@MNXC3 + 1 MNXM1@MNXC3 + 1 MNXM361@MNXC3 --> 1 MNXM353@MNXC3 + 1 MNXM8@MNXC3	r_0546	1*uniprot:DHOM_YEAST	MNXR3044	1.1.1.3	biopath:Biosynthesis_of_L-Methionine;biopath:Biosynthesis_of_L-Threonine;biopath:Metabolism_of_L-Lysine,_L-Threonine,_L-Methionine,_and_L-Cysteine;kegg:Biosynthesis of secondary metabolites;kegg:Cysteine and methionine metabolism;kegg:Glycine, serine and threonine metabolism;kegg:Lysine biosynthesis;kegg:Metabolic pathways;kegg:Microbial metabolism in diverse environments;seed:Methionine Biosynth…	bigg:HSDx;bigg:HSDxi;biopath:RXN00870;ec:1.1.1.3;ecocyc:HOMOSERDEHYDROG-RXN;iin800:HOM6_1;ijn746:HSDx;imeo21:HSDx;imm904:HSDxi;ind750:HSDxi;inj661:HSDx;intenz:1002;kegg:R01773;obsolete:rxn09494r;rhea:15757;rhea:15758;rhea:15759;rhea:15760;seed:rxn01301;upa:UCR01773;upa:UER00949	0	999999.0			0	0
RD3ED6E97_B-1230	1 MNXM10@MNXC3 + 1 MNXM1@MNXC3 + 1 MNXM46@MNXC3 <==> 1 MNXM8@MNXC3 + 1 MNXM90553@MNXC3	R_MDH3;R_MDH2	1*uniprot:MDHC_YEAST			model:Oxidative phosphorylation		-999999.0	999999.0			0	0
RD3ED6E97_B-1231	1 MNXM10@MNXC3 + 1 MNXM1@MNXC3 + 1 MNXM46@MNXC3 <==> 1 MNXM8@MNXC3 + 1 MNXM90553@MNXC3	R_MDH3;R_MDH2	1*uniprot:MDHP_YEAST			model:Oxidative phosphorylation		-999999.0	999999.0			0	0
R69EDB922_RL-599	1 MNXM10@MNXC3 + 1 MNXM1@MNXC3 + 1 MNXM541@MNXC3 <-- 1 MNXM126@MNXC3 + 1 MNXM8@MNXC3	r_0891	1*uniprot:SER33_YEAST	MNXR4184	1.1.1.95	biopath:Glycolysis_and_Gluconeogenesis_(extended);biopath:Metabolism_of_L-Serine_and_Glycine;kegg:Glycine, serine and threonine metabolism;kegg:Metabolic pathways;kegg:Methane metabolism;kegg:Microbial metabolism in diverse environments;metacyc:serine biosynthesis;seed:Pyridoxin (Vitamin B6) Biosynthesis;seed:Serine Biosynthesis;unipathway:L-serine biosynthesis	bigg:PGCD;bigg:PGCDr;biopath:RXN00096;brenda:BR29351;brenda:BS188712;brenda:BS383029;ec:1.1.1.95;ecocyc:PGLYCDEHYDROG-RXN;iabaylyiv4:PGLYCDEHYDROG-RXN;iaf1260:PGCD;iaf692:PGCD;iag612:rbs_69;iao358:rll_408;iin800:SER3;iin800:SER33;iit341:PGCD;ijn746:PGCDr;ijr904.45632:PGCD;ijr904:PGCD;imeo21:PGCD;imm904:PGCD;imo1053-pao1:PGCD;imo1056:PGCD;ind750:PGCD;inj661:PGCD;intenz:16679;isb619:PGCD;iso783:PGC…	-999999.0	0			0	0
R69EDB922_RL-600	1 MNXM10@MNXC3 + 1 MNXM1@MNXC3 + 1 MNXM541@MNXC3 <-- 1 MNXM126@MNXC3 + 1 MNXM8@MNXC3	r_0891	1*uniprot:SERA_YEAST	MNXR4184	1.1.1.95	biopath:Glycolysis_and_Gluconeogenesis_(extended);biopath:Metabolism_of_L-Serine_and_Glycine;kegg:Glycine, serine and threonine metabolism;kegg:Metabolic pathways;kegg:Methane metabolism;kegg:Microbial metabolism in diverse environments;metacyc:serine biosynthesis;seed:Pyridoxin (Vitamin B6) Biosynthesis;seed:Serine Biosynthesis;unipathway:L-serine biosynthesis	bigg:PGCD;bigg:PGCDr;biopath:RXN00096;brenda:BR29351;brenda:BS188712;brenda:BS383029;ec:1.1.1.95;ecocyc:PGLYCDEHYDROG-RXN;iabaylyiv4:PGLYCDEHYDROG-RXN;iaf1260:PGCD;iaf692:PGCD;iag612:rbs_69;iao358:rll_408;iin800:SER3;iin800:SER33;iit341:PGCD;ijn746:PGCDr;ijr904.45632:PGCD;ijr904:PGCD;imeo21:PGCD;imm904:PGCD;imo1053-pao1:PGCD;imo1056:PGCD;ind750:PGCD;inj661:PGCD;intenz:16679;isb619:PGCD;iso783:PGC…	-999999.0	0			0	0
RFF91B74F_RL-1541	1 MNXM10@MNXC3 + 1 MNXM1@MNXC3 + 1 MNXM717@MNXC3 <-- 1 MNXM757@MNXC3 + 1 MNXM8@MNXC3	R_FOX2_7	1*uniprot:FOX2_YEAST			model:Fatty acid degradation		-999999.0	0			0	0
R96A45519_B-849	1 MNXM10@MNXC3 + 1 MNXM1@MNXC3 + 1 MNXM75@MNXC3 <==> 1 MNXM303@MNXC3 + 1 MNXM8@MNXC3	rxn00543	1*uniprot:ADH1_YEAST	MNXR648	1.1.1.1;1.1.1.6;1.1.1.71;1.1.1.78	biopath:Non-glycolytic_carbohydrate_fermentations;biopath:Reactions_of_Pyruvate_and_Phosphoenolpyruvate;kegg:Biosynthesis of secondary metabolites;kegg:Glycolysis / Gluconeogenesis;kegg:Metabolic pathways;kegg:Microbial metabolism in diverse environments;metacyc:acetaldehyde biosynthesis I;metacyc:acetoin degradation;metacyc:acetylene degradation;metacyc:chitin degradation to ethanol;metacyc:etha…	bigg:ALCD2if;bigg:ALCD2ir;bigg:ALCD2m;bigg:ALCD2x;biopath:RXN01075;brenda:BS139564;brenda:BS186836;ec:1.1.1.1;ec:1.1.1.6;ec:1.1.1.71;ec:1.1.1.78;ecocyc:ALCOHOL-DEHYDROG-RXN;iabaylyiv4:ALCOHOL-DEHYDROG-RXN;iaf1260:ALCD2x;iag612:rbs_101;iag612:rbs_102;iag612:rbs_103;iao358:rll_9;iin800:ADH1;iin800:ADH2;iin800:ADH3;iin800:ADH4;iin800:ADH5;iin800:SFA1_2;ijn746:ALCD2ir;imeo21:ALCD1;imm904:ALCD2if;imm9…	-999999.0	999999.0			0	0
R96A45519_B-850	1 MNXM10@MNXC3 + 1 MNXM1@MNXC3 + 1 MNXM75@MNXC3 <==> 1 MNXM303@MNXC3 + 1 MNXM8@MNXC3	rxn00543	1*uniprot:ADH2_YEAST	MNXR648	1.1.1.1;1.1.1.6;1.1.1.71;1.1.1.78	biopath:Non-glycolytic_carbohydrate_fermentations;biopath:Reactions_of_Pyruvate_and_Phosphoenolpyruvate;kegg:Biosynthesis of secondary metabolites;kegg:Glycolysis / Gluconeogenesis;kegg:Metabolic pathways;kegg:Microbial metabolism in diverse environments;metacyc:acetaldehyde biosynthesis I;metacyc:acetoin degradation;metacyc:acetylene degradation;metacyc:chitin degradation to ethanol;metacyc:etha…	bigg:ALCD2if;bigg:ALCD2ir;bigg:ALCD2m;bigg:ALCD2x;biopath:RXN01075;brenda:BS139564;brenda:BS186836;ec:1.1.1.1;ec:1.1.1.6;ec:1.1.1.71;ec:1.1.1.78;ecocyc:ALCOHOL-DEHYDROG-RXN;iabaylyiv4:ALCOHOL-DEHYDROG-RXN;iaf1260:ALCD2x;iag612:rbs_101;iag612:rbs_102;iag612:rbs_103;iao358:rll_9;iin800:ADH1;iin800:ADH2;iin800:ADH3;iin800:ADH4;iin800:ADH5;iin800:SFA1_2;ijn746:ALCD2ir;imeo21:ALCD1;imm904:ALCD2if;imm9…	-999999.0	999999.0			0	0
R96A45519_B-851	1 MNXM10@MNXC3 + 1 MNXM1@MNXC3 + 1 MNXM75@MNXC3 <==> 1 MNXM303@MNXC3 + 1 MNXM8@MNXC3	rxn00543	1*uniprot:ADH4_YEAST	MNXR648	1.1.1.1;1.1.1.6;1.1.1.71;1.1.1.78	biopath:Non-glycolytic_carbohydrate_fermentations;biopath:Reactions_of_Pyruvate_and_Phosphoenolpyruvate;kegg:Biosynthesis of secondary metabolites;kegg:Glycolysis / Gluconeogenesis;kegg:Metabolic pathways;kegg:Microbial metabolism in diverse environments;metacyc:acetaldehyde biosynthesis I;metacyc:acetoin degradation;metacyc:acetylene degradation;metacyc:chitin degradation to ethanol;metacyc:etha…	bigg:ALCD2if;bigg:ALCD2ir;bigg:ALCD2m;bigg:ALCD2x;biopath:RXN01075;brenda:BS139564;brenda:BS186836;ec:1.1.1.1;ec:1.1.1.6;ec:1.1.1.71;ec:1.1.1.78;ecocyc:ALCOHOL-DEHYDROG-RXN;iabaylyiv4:ALCOHOL-DEHYDROG-RXN;iaf1260:ALCD2x;iag612:rbs_101;iag612:rbs_102;iag612:rbs_103;iao358:rll_9;iin800:ADH1;iin800:ADH2;iin800:ADH3;iin800:ADH4;iin800:ADH5;iin800:SFA1_2;ijn746:ALCD2ir;imeo21:ALCD1;imm904:ALCD2if;imm9…	-999999.0	999999.0			0	0
R96A45519_B-852	1 MNXM10@MNXC3 + 1 MNXM1@MNXC3 + 1 MNXM75@MNXC3 <==> 1 MNXM303@MNXC3 + 1 MNXM8@MNXC3	rxn00543	1*uniprot:ADH5_YEAST	MNXR648	1.1.1.1;1.1.1.6;1.1.1.71;1.1.1.78	biopath:Non-glycolytic_carbohydrate_fermentations;biopath:Reactions_of_Pyruvate_and_Phosphoenolpyruvate;kegg:Biosynthesis of secondary metabolites;kegg:Glycolysis / Gluconeogenesis;kegg:Metabolic pathways;kegg:Microbial metabolism in diverse environments;metacyc:acetaldehyde biosynthesis I;metacyc:acetoin degradation;metacyc:acetylene degradation;metacyc:chitin degradation to ethanol;metacyc:etha…	bigg:ALCD2if;bigg:ALCD2ir;bigg:ALCD2m;bigg:ALCD2x;biopath:RXN01075;brenda:BS139564;brenda:BS186836;ec:1.1.1.1;ec:1.1.1.6;ec:1.1.1.71;ec:1.1.1.78;ecocyc:ALCOHOL-DEHYDROG-RXN;iabaylyiv4:ALCOHOL-DEHYDROG-RXN;iaf1260:ALCD2x;iag612:rbs_101;iag612:rbs_102;iag612:rbs_103;iao358:rll_9;iin800:ADH1;iin800:ADH2;iin800:ADH3;iin800:ADH4;iin800:ADH5;iin800:SFA1_2;ijn746:ALCD2ir;imeo21:ALCD1;imm904:ALCD2if;imm9…	-999999.0	999999.0			0	0
R96A45519_B-853	1 MNXM10@MNXC3 + 1 MNXM1@MNXC3 + 1 MNXM75@MNXC3 <==> 1 MNXM303@MNXC3 + 1 MNXM8@MNXC3	rxn00543	1*uniprot:FADH_YEAST	MNXR648	1.1.1.1;1.1.1.6;1.1.1.71;1.1.1.78	biopath:Non-glycolytic_carbohydrate_fermentations;biopath:Reactions_of_Pyruvate_and_Phosphoenolpyruvate;kegg:Biosynthesis of secondary metabolites;kegg:Glycolysis / Gluconeogenesis;kegg:Metabolic pathways;kegg:Microbial metabolism in diverse environments;metacyc:acetaldehyde biosynthesis I;metacyc:acetoin degradation;metacyc:acetylene degradation;metacyc:chitin degradation to ethanol;metacyc:etha…	bigg:ALCD2if;bigg:ALCD2ir;bigg:ALCD2m;bigg:ALCD2x;biopath:RXN01075;brenda:BS139564;brenda:BS186836;ec:1.1.1.1;ec:1.1.1.6;ec:1.1.1.71;ec:1.1.1.78;ecocyc:ALCOHOL-DEHYDROG-RXN;iabaylyiv4:ALCOHOL-DEHYDROG-RXN;iaf1260:ALCD2x;iag612:rbs_101;iag612:rbs_102;iag612:rbs_103;iao358:rll_9;iin800:ADH1;iin800:ADH2;iin800:ADH3;iin800:ADH4;iin800:ADH5;iin800:SFA1_2;ijn746:ALCD2ir;imeo21:ALCD1;imm904:ALCD2if;imm9…	-999999.0	999999.0			0	0
R60549E9D_RL-527	1 MNXM10@MNXC3 + 1 MNXM1@MNXC3 + 1 MNXM778@MNXC3 <-- 1 MNXM8@MNXC3 + 1 MNXM90811@MNXC3	r_0320	1*uniprot:ARA1_YEAST	MNXR68372	1.1.1.116;1.1.1.117		bigg:ARAB1D1;brenda:BR29182;brenda:BR36704_WOP;brenda:BS187067;brenda:BS257128_WOP;ec:1.1.1.116;ec:1.1.1.117;kegg:R01574;metacyc:D-ARABINOSE-1-DEHYDROGENASE-RXN;seed:rxn01149;upa:UCR01574;upa:UER00977	-999999.0	0			0	0
RBB61F660_LR-1082	1 MNXM10@MNXC3 + 1 MNXM1@MNXC3 + 1 MNXM77@MNXC3 --> 1 MNXM66@MNXC3 + 1 MNXM8@MNXC3	r_0491	1*uniprot:GPD1_YEAST	MNXR2438	1.1.1.261;1.1.1.8;1.1.1.94	biopath:Biosynthesis_and_degradation_of_Triacylglycerols;biopath:Glycolysis_and_Gluconeogenesis_(extended);kegg:Glycerophospholipid metabolism;metacyc:glycerol-3-phosphate shuttle;seed:Glutaredoxins;seed:Glycerol and Glycerol-3-phosphate Uptake and Utilization	bigg:G3PD1;bigg:G3PD1ir;bigg:G3PD1irm;biopath:RXN00456;ec:1.1.1.261;ec:1.1.1.8;ec:1.1.1.94;ecocyc:GLYC3PDEHYDROGBIOSYN-RXN;iaf692:G1PDH;iin800:GPD1;iin800:GPD2;iit341:G3PD1;imeo21:G3PD1;imm904:G3PD1ir;imm904:G3PD1irm;ind750:G3PD1ir;ind750:G3PD1irm;inj661:G3PD1;intenz:15761;intenz:15764;iyo844:G3PD1;kegg:R00842;metacyc:1.1.1.8-RXN;obsolete:rxn03949;obsolete:rxn09492r;pubmed:16460752;pubmed:1966684…	0	999999.0			0	0
RBB61F660_LR-1083	1 MNXM10@MNXC3 + 1 MNXM1@MNXC3 + 1 MNXM77@MNXC3 --> 1 MNXM66@MNXC3 + 1 MNXM8@MNXC3	r_0491	1*uniprot:GPD2_YEAST	MNXR2438	1.1.1.261;1.1.1.8;1.1.1.94	biopath:Biosynthesis_and_degradation_of_Triacylglycerols;biopath:Glycolysis_and_Gluconeogenesis_(extended);kegg:Glycerophospholipid metabolism;metacyc:glycerol-3-phosphate shuttle;seed:Glutaredoxins;seed:Glycerol and Glycerol-3-phosphate Uptake and Utilization	bigg:G3PD1;bigg:G3PD1ir;bigg:G3PD1irm;biopath:RXN00456;ec:1.1.1.261;ec:1.1.1.8;ec:1.1.1.94;ecocyc:GLYC3PDEHYDROGBIOSYN-RXN;iaf692:G1PDH;iin800:GPD1;iin800:GPD2;iit341:G3PD1;imeo21:G3PD1;imm904:G3PD1ir;imm904:G3PD1irm;ind750:G3PD1ir;ind750:G3PD1irm;inj661:G3PD1;intenz:15761;intenz:15764;iyo844:G3PD1;kegg:R00842;metacyc:1.1.1.8-RXN;obsolete:rxn03949;obsolete:rxn09492r;pubmed:16460752;pubmed:1966684…	0	999999.0			0	0
RBFBDC0AF_LR-1100	1 MNXM10@MNXC3 + 1 MNXM1@MNXC3 + 1 MNXM8487@MNXC3 --> 1 MNXM245@MNXC3 + 1 MNXM8@MNXC3 + 1 MNXM9@MNXC3	R_PRO2_1	1*uniprot:PROA_YEAST	MNXR80977		model:Proline biosynthesis	iin800:PRO2_1;seed:rxn13071	0	999999.0			0	0
R946B1A83_B-843	1 MNXM10@MNXC3 + 1 MNXM1@MNXC3 + 1 MNXM89621@MNXC3 <==> 1 MNXM8@MNXC3 + 1 MNXM90126@MNXC3	R_U45_				model:Metabolism of other sugars		-999999.0	999999.0			0	0
R8FA63A1F_B-800	1 MNXM10@MNXC3 + 1 MNXM1@MNXC3 + 1 MNXM952@MNXC3 <==> 1 MNXM56@MNXC3 + 1 MNXM57@MNXC3 + 1 MNXM8@MNXC3	rxn09567	1*uniprot:FADH_YEAST	MNXR68881	1.2.1.1		bigg:FALDH;brenda:BS189060;brenda:BS402638;ec:1.2.1.1;iin800:SFA1_1;imm904:FALDH;ind750:FALDH;seed:rxn09567	-999999.0	999999.0			0	0
RC41D9A04_B-1136	1 MNXM10@MNXC3 + 1 MNXM20@MNXC3 + 1 MNXM78@MNXC3 <==> 3 MNXM1@MNXC3 + 1 MNXM384@MNXC3 + 1 MNXM8@MNXC3	R_LYS1	1*uniprot:LYS1_YEAST			model:Lysine metabolism		-999999.0	999999.0			0	0
RAC405D6F_LR-978	1 MNXM10@MNXC3 + 1 MNXM2440@MNXC4 --> 2 MNXM1@MNXC3 + 1 MNXM8@MNXC3 + 1 MNXM90307@MNXC4	R_NDH2;R_NDH1	1*uniprot:NDH1_YEAST			model:Oxidative phosphorylation		0	999999.0			0	0
RAC405D6F_LR-979	1 MNXM10@MNXC3 + 1 MNXM2440@MNXC4 --> 2 MNXM1@MNXC3 + 1 MNXM8@MNXC3 + 1 MNXM90307@MNXC4	R_NDH2;R_NDH1	1*uniprot:NDH2_YEAST			model:Oxidative phosphorylation		0	999999.0			0	0
RF3527F33_RL-1451	1 MNXM10@MNXC3 + 1 MNXM26@MNXC3 + 1 MNXM29@MNXC3 <-- 1 MNXM142@MNXC3 + 2 MNXM1@MNXC3 + 1 MNXM8@MNXC3	R_U46_				model:Glycine, serine, and threonine metabolism		-999999.0	0			0	0
RF74AA4C7_RL-1491	1 MNXM10@MNXC3 + 1 MNXM26@MNXC3 <-- 2 MNXM1@MNXC3 + 1 MNXM75@MNXC3 + 1 MNXM8@MNXC3	R_ALD3;R_ALD2	1*uniprot:ALDH2_YEAST	MNXR71918	1.2.1.3;1.2.1.5	model:Phenylalanine, tyrosine, and tryptophan biosynthesis (aromatic amino acids)	brenda:BS189247;ec:1.2.1.3;ec:1.2.1.5	-999999.0	0			0	0
RF74AA4C7_RL-1492	1 MNXM10@MNXC3 + 1 MNXM26@MNXC3 <-- 2 MNXM1@MNXC3 + 1 MNXM75@MNXC3 + 1 MNXM8@MNXC3	R_ALD3;R_ALD2	1*uniprot:ALDH3_YEAST	MNXR71918	1.2.1.3;1.2.1.5	model:Phenylalanine, tyrosine, and tryptophan biosynthesis (aromatic amino acids)	brenda:BS189247;ec:1.2.1.3;ec:1.2.1.5	-999999.0	0			0	0
RF095DB28_RL-1436	1 MNXM10@MNXC3 + 1 MNXM298@MNXC3 <-- 1 MNXM125@MNXC3 + 1 MNXM8@MNXC3	R_IMD4;R_IMD3;R_FUN63;R_YAR075W;R_PUR5	1*uniprot:IMDH1_YEAST			model:Purine metabolism		-999999.0	0			0	0
RF095DB28_RL-1437	1 MNXM10@MNXC3 + 1 MNXM298@MNXC3 <-- 1 MNXM125@MNXC3 + 1 MNXM8@MNXC3	R_IMD4;R_IMD3;R_FUN63;R_YAR075W;R_PUR5	1*uniprot:IMDH2_YEAST			model:Purine metabolism		-999999.0	0			0	0
RF095DB28_RL-1438	1 MNXM10@MNXC3 + 1 MNXM298@MNXC3 <-- 1 MNXM125@MNXC3 + 1 MNXM8@MNXC3	R_IMD4;R_IMD3;R_FUN63;R_YAR075W;R_PUR5	1*uniprot:IMDH3_YEAST			model:Purine metabolism		-999999.0	0			0	0
RF095DB28_RL-1439	1 MNXM10@MNXC3 + 1 MNXM298@MNXC3 <-- 1 MNXM125@MNXC3 + 1 MNXM8@MNXC3	R_IMD4;R_IMD3;R_FUN63;R_YAR075W;R_PUR5	1*uniprot:IMDH4_YEAST			model:Purine metabolism		-999999.0	0			0	0
RF095DB28_RL-1440	1 MNXM10@MNXC3 + 1 MNXM298@MNXC3 <-- 1 MNXM125@MNXC3 + 1 MNXM8@MNXC3	R_IMD4;R_IMD3;R_FUN63;R_YAR075W;R_PUR5	1*uniprot:YA075_YEAST			model:Purine metabolism		-999999.0	0			0	0
R52460234_RL-424	1 MNXM10@MNXC3 + 1 MNXM511@MNXC3 <-- 1 MNXM183@MNXC3 + 1 MNXM8@MNXC3	r_0731	1*uniprot:MTD1_YEAST	MNXR3643	1.5.1.15;1.5.1.5	kegg:Metabolic pathways;kegg:One carbon pool by folate;metacyc:folate transformations I	bigg:MTHFD2;bigg:MTHFD2i;bigg:MTHFD2m;brenda:BR36891;brenda:BS370812;ec:1.5.1.15;ec:1.5.1.5;iaf692:MTHFD2i;iin800:MTD1;imeo21:MTHFD2;imm904:MTHFD2i;ind750:MTHFD2;inj661:MTHFD2;intenz:1606;kegg:R01218;metacyc:1.5.1.15-RXN;obsolete:rxn09482;rhea:22892;rhea:22893;rhea:22894;rhea:22895;seed:rxn00906	-999999.0	0			0	0
REEEB6044_LR-1430	1 MNXM10@MNXC3 + 1 MNXM66139@MNXC3 + 1 iso_iIN800_M_746@MNXC3 --> 4 MNXM1@MNXC3 + 1 MNXM5@MNXC3 + 1 iso_iIN800_M_335@MNXC3	R_SCS7	1*uniprot:SCS7_YEAST			model:Sphingoglycolipid metabolism		0	999999.0			0	0
RC18F9A69_RL-1107	1 MNXM10@MNXC3 + 1 iso_iIN800_M_116@MNXC3 <-- 6 MNXM1@MNXC3 + 1 MNXM4337@MNXC3 + 1 MNXM8@MNXC3	R_FOX2_8	1*uniprot:FOX2_YEAST			model:Fatty acid degradation		-999999.0	0			0	0
R50C73560_RL-408	1 MNXM10@MNXC3 + 1 iso_iIN800_M_117@MNXC3 <-- 2 MNXM1@MNXC3 + 1 MNXM8@MNXC3 + 1 iso_iIN800_M_100@MNXC3	R_FOX2_3	1*uniprot:FOX2_YEAST			model:Fatty acid degradation		-999999.0	0			0	0
R897F3DE9_RL-755	1 MNXM10@MNXC3 + 1 iso_iIN800_M_118@MNXC3 <-- 2 MNXM1@MNXC3 + 1 MNXM8@MNXC3 + 1 iso_iIN800_M_101@MNXC3	R_FOX2_2	1*uniprot:FOX2_YEAST			model:Fatty acid degradation		-999999.0	0			0	0
RDDAABF56_RL-1324	1 MNXM10@MNXC3 + 1 iso_iIN800_M_119@MNXC3 <-- 2 MNXM1@MNXC3 + 1 MNXM8@MNXC3 + 1 iso_iIN800_M_102@MNXC3	R_FOX2_1	1*uniprot:FOX2_YEAST			model:Fatty acid degradation		-999999.0	0			0	0
RE1150815_RL-1342	1 MNXM10@MNXC3 + 1 iso_iIN800_M_124@MNXC3 <-- 6 MNXM1@MNXC3 + 1 MNXM674@MNXC3 + 1 MNXM8@MNXC3	R_FOX2_5	1*uniprot:FOX2_YEAST			model:Fatty acid degradation		-999999.0	0			0	0
R326D9B1B_RL-219	1 MNXM10@MNXC3 + 1 iso_iIN800_M_125@MNXC3 <-- 6 MNXM1@MNXC3 + 1 MNXM733@MNXC3 + 1 MNXM8@MNXC3	R_FOX2_4	1*uniprot:FOX2_YEAST			model:Fatty acid degradation		-999999.0	0			0	0
R93F920C6_RL-835	1 MNXM10@MNXC3 + 1 iso_iIN800_M_127@MNXC3 <-- 6 MNXM1@MNXC3 + 1 MNXM766@MNXC3 + 1 MNXM8@MNXC3	R_FOX2_6	1*uniprot:FOX2_YEAST			model:Fatty acid degradation		-999999.0	0			0	0
R3FDBF0F3_RL-311	1 MNXM10@MNXC3 <-- 2 MNXM1@MNXC3 + 1 MNXM8@MNXC3	R_FNADH				model:Other		-999999.0	0			0	0
RF5582887_RL-1475	1 MNXM10@MNXC4 + 1 MNXM13@MNXC3 + 1 MNXM15@MNXC3 + 1 MNXM183@MNXC4 + 5 MNXM1@UNK_COMP <-- 1 MNXM1@MNXC3 + 4 MNXM1@MNXC4 + 1 MNXM29@MNXC4 + 1 MNXM79@MNXC4 + 1 MNXM8@MNXC4	R_GCV1_1	1*uniprot:GCST_YEAST	MNXR2758	1.4.4.2;1.8.1.4;2.1.2.10	kegg:Biosynthesis of secondary metabolites;kegg:Glyoxylate and dicarboxylate metabolism;kegg:Nitrogen metabolism;metacyc:folate transformations I;metacyc:folate transformations II;metacyc:formylTHF biosynthesis I;metacyc:glycine biosynthesis II;metacyc:photorespiration;model:Glycine, serine, and threonine metabolism	bigg:GLYCL;bigg:GLYCL_2;bigg:GLYCLm;ec:1.4.4.2;ec:1.8.1.4;ec:2.1.2.10;ecocyc:GCVMULTI-RXN;iaf1260:GLYCL;iin800:GCV1_2;ijn746:GLYCL;ijn746:GLYCL_2;ijr904.45632:GLYCL;ijr904:GLYCL;imeo21:GLYCL;imm904:GLYCLm;imo1053-pao1:GLYCL;imo1056:GLYCL;ind750:GLYCLm;inj661:GLYCL;irs1563.45632:R01221_c;irs1563.45632:R01221_m;iso783:GLYCL;kegg:R01221;metacyc:GCVMULTI-RXN;obsolete:rxn08648;rhea:27758;rhea:27759;rh…	-999999.0	0			0	0
R75BEF945_RL-675	1 MNXM10@MNXC4 + 1 MNXM13@MNXC4 + 1 MNXM20@MNXC4 <-- 1 MNXM89661@MNXC4 + 1 MNXM8@MNXC4	r_0658	1*uniprot:IDH1_YEAST	MNXR31728	1.1.1.286;1.1.1.41	kegg:2-Oxocarboxylic acid metabolism;kegg:Biosynthesis of secondary metabolites;kegg:Citrate cycle (TCA cycle);kegg:Metabolic pathways;kegg:Microbial metabolism in diverse environments;unipathway:tricarboxylic acid cycle	bigg:ICDHxm;brenda:BR29304;brenda:BS188122;ec:1.1.1.286;ec:1.1.1.41;iin800:IDH1;imm904:ICDHxm;ind750:ICDHxm;intenz:15907;intenz:15911;irs1563.45632:R00709_m;iso783:ICDHxi;kegg:R00709;obsolete:rxn09418;rhea:23632;rhea:23633;rhea:23634;rhea:23635;seed:rxn00505;upa:UCR00709;upa:UER00996	-999999.0	0			0	0
RCB233A4D_B-1187	1 MNXM10@MNXC4 + 1 MNXM13@MNXC4 + 1 MNXM263@MNXC4 <==> 1 MNXM8@MNXC4 + 1 MNXM984@MNXC4	R_LYS12	1*uniprot:LYS12_YEAST	MNXR8389	1.1.1.286;1.1.1.87	kegg:2-Oxocarboxylic acid metabolism;kegg:Lysine biosynthesis;kegg:Metabolic pathways;metacyc:coenzyme B biosynthesis;metacyc:lysine biosynthesis IV;metacyc:lysine biosynthesis V;model:Lysine metabolism;unipathway:L-lysine biosynthesis via AAA pathway	brenda:BR48021;brenda:BS359216;ec:1.1.1.286;ec:1.1.1.87;iin800:LYS12;intenz:11151;intenz:15907;kegg:R01934;metacyc:1.1.1.87-RXN;metacyc:RXN-7970;rhea:11900;rhea:11901;rhea:11902;rhea:11903;seed:rxn01419;upa:UER00030	-999999.0	999999.0			0	0
RAE74FD1_RL-996	1 MNXM10@MNXC4 + 1 MNXM13@MNXC4 + 1 MNXM92@MNXC4 <-- 1 MNXM12@MNXC4 + 1 MNXM20@MNXC4 + 1 MNXM8@MNXC4	R_KGD1	1*uniprot:ODO1_YEAST	MNXR595	1.2.4.2;1.8.1.4;2.3.1.61	kegg:Biosynthesis of secondary metabolites;kegg:Metabolic pathways;metacyc:TCA cycle I (prokaryotic);metacyc:TCA cycle II (eukaryotic);model:Citrate cycle (TCA cycle);unipathway:tricarboxylic acid cycle	bigg:AKGDH;bigg:AKGDm;brenda:BS370781;ec:1.2.4.2;ec:1.8.1.4;ec:2.3.1.61;ecocyc:2OXOGLUTARATEDEH-RXN;iabaylyiv4:2OXOGLUTARATEDEH-RXN;iaf1260:AKGDH;iag612:rbs_56;iao358:rll_599;igt196:TEST_AKGDH;iin800:KGD1;ijn746:AKGDH;ijr904.45632:TEST_AKGDH;ijr904:TEST_AKGDH;imo1053-pao1:AKGD;imo1056:AKGD;ips189:AKGD;irs1563.45632:R08549_c;iso783:AKGD;iyo844:AKGD;kegg:R08549;metacyc:2OXOGLUTARATEDEH-RXN;reactome…	-999999.0	0			0	0
RDA48B68A_B-1306	1 MNXM10@MNXC4 + 1 MNXM179@MNXC4 <==> 2 MNXM1@MNXC4 + 1 MNXM512@MNXC4 + 1 MNXM8@MNXC4	R_ALD5_2	1*uniprot:ALDH5_YEAST	MNXR72377	1.2.1.22	model:Beta-alanine metabolism	brenda:BS369991;ec:1.2.1.22	-999999.0	999999.0			0	0
RDFA6DF01_RL-1335	1 MNXM10@MNXC4 + 1 MNXM18@MNXC4 <-- 2 MNXM1@MNXC4 + 1 MNXM301@MNXC4 + 1 MNXM8@MNXC4	R_U41_				model:Glutamate metabolism (aminosugars metabolism)		-999999.0	0			0	0
R53D8E469_RL-429	1 MNXM10@MNXC4 + 1 MNXM192@MNXC4 <-- 2 MNXM1@MNXC4 + 1 MNXM422@MNXC4 + 1 MNXM8@MNXC4	R_U68_				model:Beta-alanine metabolism		-999999.0	0			0	0
RBA998439_B-1074	1 MNXM10@MNXC4 + 1 MNXM1@MNXC4 + 1 MNXM46@MNXC4 <==> 1 MNXM8@MNXC4 + 1 MNXM90553@MNXC4	R_MDH1	1*uniprot:MDHM_YEAST			model:Oxidative phosphorylation		-999999.0	999999.0			0	0
R4D5B267C_B-392	1 MNXM10@MNXC4 + 1 MNXM1@MNXC4 + 1 MNXM75@MNXC4 <==> 1 MNXM303@MNXC4 + 1 MNXM8@MNXC4	r_0165	1*uniprot:ADH3_YEAST	MNXR648	1.1.1.1;1.1.1.6;1.1.1.71;1.1.1.78	biopath:Non-glycolytic_carbohydrate_fermentations;biopath:Reactions_of_Pyruvate_and_Phosphoenolpyruvate;kegg:Biosynthesis of secondary metabolites;kegg:Glycolysis / Gluconeogenesis;kegg:Metabolic pathways;kegg:Microbial metabolism in diverse environments;metacyc:acetaldehyde biosynthesis I;metacyc:acetoin degradation;metacyc:acetylene degradation;metacyc:chitin degradation to ethanol;metacyc:etha…	bigg:ALCD2if;bigg:ALCD2ir;bigg:ALCD2m;bigg:ALCD2x;biopath:RXN01075;brenda:BS139564;brenda:BS186836;ec:1.1.1.1;ec:1.1.1.6;ec:1.1.1.71;ec:1.1.1.78;ecocyc:ALCOHOL-DEHYDROG-RXN;iabaylyiv4:ALCOHOL-DEHYDROG-RXN;iaf1260:ALCD2x;iag612:rbs_101;iag612:rbs_102;iag612:rbs_103;iao358:rll_9;iin800:ADH1;iin800:ADH2;iin800:ADH3;iin800:ADH4;iin800:ADH5;iin800:SFA1_2;ijn746:ALCD2ir;imeo21:ALCD1;imm904:ALCD2if;imm9…	-999999.0	999999.0			0	0
R28E91EAA_LR-170	1 MNXM10@MNXC4 + 1 MNXM2440@MNXC4 --> 2 MNXM1@MNXC4 + 1 MNXM8@MNXC4 + 1 MNXM90307@MNXC4	R_NDI1;R_ACP1	1*uniprot:ACPM_YEAST			model:Oxidative phosphorylation		0	999999.0			0	0
R28E91EAA_LR-171	1 MNXM10@MNXC4 + 1 MNXM2440@MNXC4 --> 2 MNXM1@MNXC4 + 1 MNXM8@MNXC4 + 1 MNXM90307@MNXC4	R_NDI1;R_ACP1	1*uniprot:NDI1_YEAST			model:Oxidative phosphorylation		0	999999.0			0	0
R36AD7778_RL-243	1 MNXM10@MNXC4 + 1 MNXM26@MNXC4 <-- 2 MNXM1@MNXC4 + 1 MNXM75@MNXC4 + 1 MNXM8@MNXC4	R_ALD4_1	1*uniprot:ALDH4_YEAST	MNXR71918	1.2.1.3;1.2.1.5	model:Phenylalanine, tyrosine, and tryptophan biosynthesis (aromatic amino acids)	brenda:BS189247;ec:1.2.1.3;ec:1.2.1.5	-999999.0	0			0	0
R48107EF4_RL-356	1 MNXM10@MNXC4 + 2 MNXM1@MNXC4 + 1 MNXM301@MNXC4 <-- 1 MNXM114@MNXC4 + 1 MNXM8@MNXC4	R_PUT1	1*uniprot:PUT1_YEAST			model:Proline biosynthesis		-999999.0	0			0	0
RA0A063FA_B-906	1 MNXM1109@MNXC2 <==> 1 MNXM1109@BOUNDARY	R_ERG572224xtO;R_ERG572224xtI				model:Exchange reactions		-999999.0	999999.0			0	1
R6574F650_B-570	1 MNXM1109@MNXC2 <==> 1 MNXM1109@MNXC3	R_AUS1_8	1*uniprot:AUS1_YEAST	MNXR1905		model:Transport, extracellular		-999999.0	999999.0			0	0
R64218196_LR-559	1 MNXM1109@MNXC3 + 1 MNXM1@MNXC3 + 1 MNXM6@MNXC3 --> 1 MNXM5@MNXC3 + 1 MNXM922@MNXC3	R_ERG4	1*uniprot:ERG4_YEAST			model:Sterol biosynthesis		0	999999.0			0	0
RC2EB7EB0_RL-1123	1 MNXM1109@MNXC3 + 4 MNXM1@MNXC3 + 1 MNXM5@MNXC3 <-- 1 MNXM5738@MNXC3 + 1 MNXM66139@MNXC3 + 1 MNXM6@MNXC3	R_ERG5	1*uniprot:ERG5_YEAST			model:Sterol biosynthesis		-999999.0	0			0	0
R7B2983AA_LR-689	1 MNXM1119@MNXC2 + 1 MNXM1@MNXC2 --> 1 MNXM1119@MNXC3 + 1 MNXM1@MNXC3	rxn09671	1*uniprot:MMP1_YEAST	MNXR3602			bigg:MMETt2;bigg:MMETt2pp;iaf1260:MMETt2pp;seed:rxn08944;seed:rxn09671	0	999999.0			0	0
R90F4B990_B-813	1 MNXM1119@MNXC2 <==> 1 MNXM1119@BOUNDARY	EX_cpd02027_e				seed:S_		-999999.0	999999.0			0	1
R72AF6560_B-659	1 MNXM1122@MNXC3 + 1 MNXM7@MNXC3 + 1 MNXM9@MNXC3 <==> 1 MNXM117@MNXC3 + 1 MNXM13@MNXC3 + 1 MNXM1@MNXC3 + 1 MNXM3@MNXC3	R_DUR1_1	1*uniprot:DUR1_YEAST	MNXR72608	6.3.4.6	model:Nitrogen metabolism	brenda:BS372479;ec:6.3.4.6	-999999.0	999999.0			0	0
R48893868_LR-358	1 MNXM1122@MNXC3 + 2 MNXM1@MNXC3 --> 2 MNXM13@MNXC3 + 2 MNXM15@MNXC3	R_DUR1_2	1*uniprot:DUR1_YEAST			model:Nitrogen metabolism		0	999999.0			0	0
RFE11F7F2_LR-1532	1 MNXM1131@MNXC3 + 1 MNXM6@MNXC3 --> 1 MNXM15@MNXC3 + 4 MNXM1@MNXC3 + 1 MNXM263@MNXC3 + 1 MNXM5@MNXC3	R_U56_				model:Phenylalanine, tyrosine, and tryptophan biosynthesis (aromatic amino acids)		0	999999.0			0	0
R2FED05A7_LR-195	1 MNXM1135@MNXC3 + 1 MNXM1@MNXC3 + 1 MNXM960@MNXC3 --> 1 MNXM11@MNXC3 + 1 MNXM662@MNXC3	r_1036	1*uniprot:THI6_YEAST	MNXR55960	2.5.1.3	kegg:Metabolic pathways;kegg:Thiamine metabolism;metacyc:thiamin diphosphate biosynthesis IV (eukaryotes);metacyc:thiamin salvage II;unipathway:thiamine diphosphate biosynthesis	bigg:TMPPP;brenda:BR47665;brenda:BS356264;ec:2.5.1.3;ecocyc:THI-P-SYN-RXN;iabaylyiv4:THI-P-SYN-RXN;iaf1260:TMPPP;iaf692:TMPPP;iao358:rll_416;iin800:THI6_2;iit341:TMPPP;ijr904.45632:TMPPP;ijr904:TMPPP;imeo21:TMPPP;imm904:TMPPP;imo1053-pao1:TMPPP;imo1056:TMPPP;ind750:TMPPP;inj661:TMPPP;intenz:2708;isb619:TMPPP;iso783:TMPPP;iyo844:TMPPP;kegg:R03223;metacyc:THI-P-SYN-RXN;rhea:22328;rhea:22329;rhea:22…	0	999999.0			0	0
R81D753DC_RL-718	1 MNXM1135@MNXC3 + 1 MNXM7@MNXC3 <-- 1 MNXM3@MNXC3 + 1 MNXM790@MNXC3	r_0903	1*uniprot:THI20_YEAST	MNXR69768	2.7.4.7	kegg:Metabolic pathways;kegg:Thiamine metabolism;metacyc:4-amino-2-methyl-5-diphosphomethylpyrimidine biosynthesis;metacyc:hydroxymethylpyrimidine salvage;unipathway:thiamine diphosphate biosynthesis	bigg:PMPK;brenda:BR48075;ec:2.7.4.7;ecocyc:PYRIMSYN3-RXN;iabaylyiv4:PYRIMSYN3-RXN;iaf1260:PMPK;iaf692:PMPK;iao358:rll_414;iao358:rll_415;iin800:THI20_2;iit341:PMPK;ijn746:PMPK;ijr904.45632:PMPK;ijr904:PMPK;imeo21:PMPK;imm904:PMPK;imo1053-pao1:PMPK;imo1056:PMPK;ind750:PMPK;inj661:PMPK;intenz:3011;irs1563.45632:R04509_c;isb619:PMPK;iso783:PMPK;iyo844:PMPK;kegg:R04509;metacyc:PYRIMSYN3-RXN;rhea:1989…	-999999.0	0			0	0
R1FEBE5B5_RL-104	1 MNXM113@MNXC3 + 1 MNXM11@MNXC3 + 1 MNXM14@MNXC3 + 1 MNXM89557@MNXC3 <-- 3 MNXM1@MNXC3 + 1 MNXM298@MNXC3 + 1 MNXM37@MNXC3 + 1 MNXM3@MNXC3	R_GUA1	1*uniprot:GUAA_YEAST			model:Purine metabolism		-999999.0	0			0	0
RC409E6B2_RL-1135	1 MNXM113@MNXC3 + 1 MNXM11@MNXC3 <-- 1 MNXM259@MNXC3 + 1 MNXM91@MNXC3	rxn00915	1*uniprot:HPRT_YEAST	MNXR69194	2.4.2.22;2.4.2.7;2.4.2.8	biopath:Reactions_and_degradation_of_Purine_ribonucleotides;kegg:Metabolic pathways;kegg:Purine metabolism;metacyc:guanine and guanosine salvage I;metacyc:guanine and guanosine salvage II;unipathway:GMP biosynthesis via salvage pathway	bigg:GUAPRT;biopath:RXN00706;brenda:BS355284;ec:2.4.2.22;ec:2.4.2.7;ec:2.4.2.8;ecocyc:GUANPRIBOSYLTRAN-RXN;iabaylyiv4:GUANPRIBOSYLTRAN-RXN;iaf1260:GUAPRT;iaf692:GUAPRT;iag612:rbs_330;iao358:rll_201;iao358:rll_203;igt196:GUAPRT;iin800:HPT1_2;iit341:GUAPRT;ijn746:GUAPRT;ijr904.45632:GUAPRT;ijr904:GUAPRT;imeo21:GUAPRT;imm904:GUAPRT;imo1053-pao1:GUAPRT;imo1056:GUAPRT;ind750:GUAPRT;inj661:GUAPRT;inten…	-999999.0	0			0	0
R1CB10AA5_RL-87	1 MNXM113@MNXC3 + 1 MNXM1@MNXC3 + 1 MNXM7@MNXC3 <-- 1 MNXM3@MNXC3 + 1 MNXM401@MNXC3	r_1821		MNXR2817	2.7.1.73	kegg:Purine metabolism;metacyc:guanine and guanosine salvage III	bigg:GSNK;bigg:GSNKm;ec:2.7.1.73;ecocyc:GUANOSINEKIN-RXN;iaf1260:GSNK;iin800:U21;ijr904.45632:GSNK;ijr904:GSNK;imeo21:GSNK;imm904:GSNK;ind750:GSNK;inj661:GSNK;iso783:GSNK;kegg:R01228;metacyc:GUANOSINEKIN-RXN;rhea:27710;rhea:27711;rhea:27712;rhea:27713;seed:rxn00914	-999999.0	0			0	0
R6B1F2208_LR-613	1 MNXM113@MNXC3 + 1 MNXM1@MNXC3 --> 1 MNXM401@MNXC3 + 1 MNXM9@MNXC3	R_U31_				model:Salvage pathways		0	999999.0			0	0
R875B8CAF_B-746	1 MNXM113@MNXC3 + 1 MNXM286@MNXC3 <==> 1 MNXM30@MNXC3 + 1 MNXM374@MNXC3	rxn09562	1*uniprot:KGUA_YEAST	MNXR69139	2.7.4.8	seed:Purine conversions	bigg:GK2;ec:2.7.4.8;iin800:GUK1_3;imm904:GK2;ind750:GK2;ips189:GK2;iyo844:GK2;seed:rxn09562	-999999.0	999999.0			0	0
R455A49C3_B-343	1 MNXM113@MNXC3 + 1 MNXM3@MNXC3 <==> 1 MNXM30@MNXC3 + 1 MNXM7@MNXC3	rxn00239	1*uniprot:KGUA_YEAST	MNXR69138	2.7.4.8	biopath:Biosynthesis_of_GTP;biopath:Reactions_and_degradation_of_Purine_ribonucleotides;kegg:Metabolic pathways;kegg:Purine metabolism;metacyc:guanosine nucleotides <i>de novo</i> biosynthesis;seed:Purine conversions	bigg:GK1;bigg:GK1m;biopath:RXN00728;brenda:BR47853;ec:2.7.4.8;ecocyc:GUANYL-KIN-RXN;iabaylyiv4:GUANYL-KIN-RXN;iaf1260:GK1;iaf692:GK1;iag612:rbs_325;iao358:rll_176;igt196:GK1;iin800:GUK1_1;iit341:GK1;ijn746:GK1;ijr904.45632:GK1;ijr904:GK1;imeo21:GK1;imm904:GK1;imo1053-pao1:GK1;imo1056:GK1;ind750:GK1;inj661:GK1;intenz:3012;ips189:GK1;isb619:GK1;iso783:GK1;iyo844:GK1;kegg:R00332;metacyc:GUANYL-KIN-R…	-999999.0	999999.0			0	0
R85684875_RL-735	1 MNXM113@MNXC3 <-- 1 MNXM1@MNXC3 + 1 MNXM665@MNXC3	R_PDE2_4	1*uniprot:PDE2_YEAST	MNXR25030	3.1.4.35	model:Purine metabolism	ec:3.1.4.35;pubmed:17307970;pubmed:8557689;reactome:REACT_101417;reactome:REACT_105252;reactome:REACT_106137;reactome:REACT_155515;reactome:REACT_158051;reactome:REACT_23959;reactome:REACT_79186;reactome:REACT_79830;reactome:REACT_79860;reactome:REACT_86181;reactome:REACT_87332;reactome:REACT_92795;reactome:REACT_94300;reactome:REACT_96221;reactome:REACT_96487	-999999.0	0			0	0
R51E685B3_LR-417	1 MNXM114091@MNXC3 + 2 MNXM1@MNXC3 + 1 MNXM6@MNXC3 --> 1 MNXM5@MNXC3 + 1 MNXM805@MNXC3	R_HPROb	1*uniprot:P5CR_YEAST	MNXR69258	1.5.1.12;1.5.1.2	kegg:Arginine and proline metabolism;kegg:Metabolic pathways;model:S_Arginine_and_Proline_Metabolism;seed:Proline, 4-hydroxyproline uptake and utilization	bigg:HPROb;bigg:HPROym;ec:1.5.1.12;ec:1.5.1.2;iin800:PRO3_2;imm904:HPROb;imm904:HPROym;ind750:HPROb;ind750:HPROym;kegg:R03293;obsolete:rxn09410;seed:rxn02358	0	999999.0			0	0
R6FD529B5_LR-643	1 MNXM114097@MNXC4 --> 1 MNXM238@MNXC4	R_ILV3_2	1*uniprot:ILV3_YEAST			model:Branched chain amino acid metabolism (valine, leucine, and isoleucine)		0	999999.0			0	0
R659695C1_B-571	1 MNXM1140@MNXC2 + 2 MNXM1@MNXC3 <==> 1 MNXM1140@MNXC3 + 1 MNXM1@MNXC2 + 1 MNXM1@MNXC3	R_U223_				model:Transport, extracellular		-999999.0	999999.0			0	0
RE43E8FC1_B-1373	1 MNXM1140@MNXC2 <==> 1 MNXM1140@BOUNDARY	EX_cpd00764_e				seed:S_		-999999.0	999999.0			0	1
R18C19F4_B-52	1 MNXM1140@MNXC3 + 1 MNXM3090@MNXC3 <==> 1 MNXM1141@MNXC3 + 1 MNXM16@MNXC3	rxn02312	1*uniprot:BIOA_YEAST	MNXR700	2.6.1.62	kegg:Biotin metabolism;kegg:Metabolic pathways;metacyc:biotin biosynthesis from 7-keto-8-aminopelargonate;unipathway:biotin biosynthesis	aragem.45632:R03231_c;bigg:AMAOTr;brenda:BR47441;brenda:BS378733;ec:2.6.1.62;ecocyc:DAPASYN-RXN;iabaylyiv4:DAPASYN-RXN;iaf1260:AMAOTr;iaf692:AMAOTr;igt196:AMAOTr;iin800:BIO3;iit341:AMAOTr;ijr904.45632:AMAOTr;ijr904:AMAOTr;imeo21:AMAOTr;imm904:AMAOTr;imo1053-pao1:AMAOT;imo1056:AMAOT;ind750:AMAOTr;inj661:AMAOTr;intenz:2813;isb619:AMAOTr;iso783:AMAOT;iyo844:AMAOT;kegg:R03231;macie:M0249;metacyc:DAPA…	-999999.0	999999.0			0	0
R22132F4B_B-116	1 MNXM1141@MNXC2 + 1 MNXM1@MNXC2 <==> 1 MNXM1141@MNXC3 + 1 MNXM1@MNXC3	rxn09701		MNXR296			bigg:8AONNt2;iin800:U222;imm904:8AONNt2;ind750:8AONNt2;seed:rxn09701	-999999.0	999999.0			0	0
R51B0C2E_B-415	1 MNXM1141@MNXC2 <==> 1 MNXM1141@BOUNDARY	EX_cpd00800_e				seed:S_		-999999.0	999999.0			0	1
R736E5B86_B-663	1 MNXM1141@MNXC3 + 1 MNXM12@MNXC3 + 1 MNXM13@MNXC3 <==> 1 MNXM1@MNXC3 + 1 MNXM32@MNXC3 + 1 MNXM951@MNXC3	r_0094						-999999.0	999999.0			0	0
RE3591245_B-1369	1 MNXM114730@MNXC2 <==> 1 MNXM114730@BOUNDARY	EX_cpd01031_e				seed:S_		-999999.0	999999.0			0	1
RAFCC5321_B-1006	1 MNXM114730@MNXC2 <==> 1 MNXM114730@MNXC3	rxn13125		MNXR80995			iin800:U157;seed:rxn13125	-999999.0	999999.0			0	0
R27712032_B-158	1 MNXM114@MNXC2 + 1 MNXM1@MNXC2 <==> 1 MNXM114@MNXC3 + 1 MNXM1@MNXC3	r_1216	1*uniprot:GAP1_YEAST	MNXR4454			bigg:PROt2;bigg:PROt2pp;bigg:PROt2r;bigg:PROt2rL;bigg:PROt2rpp;ecocyc:TRANS-RXN-29;iabaylyiv4:TRANS-RXN-PRO;iaf1260:PROt2rpp;iaf692:PROt2;iin800:GAP1_14;iin800:PUT4_3;iit341:PROt2r;ijn746:PROt2pp;ijr904.45632:PROt2r;ijr904:PROt2r;imeo21:PROt2r;imm904:PROt2r;ind750:PROt2r;inj661:PROt2r;ips189:PROt2;iyo844:PROt2;rhea:28963;rhea:28964;rhea:28965;rhea:28966;seed:rxn05638;seed:rxn09191;seed:rxn12451	-999999.0	999999.0			0	0
R27712032_B-159	1 MNXM114@MNXC2 + 1 MNXM1@MNXC2 <==> 1 MNXM114@MNXC3 + 1 MNXM1@MNXC3	r_1216	1*uniprot:PUT4_YEAST	MNXR4454			bigg:PROt2;bigg:PROt2pp;bigg:PROt2r;bigg:PROt2rL;bigg:PROt2rpp;ecocyc:TRANS-RXN-29;iabaylyiv4:TRANS-RXN-PRO;iaf1260:PROt2rpp;iaf692:PROt2;iin800:GAP1_14;iin800:PUT4_3;iit341:PROt2r;ijn746:PROt2pp;ijr904.45632:PROt2r;ijr904:PROt2r;imeo21:PROt2r;imm904:PROt2r;ind750:PROt2r;inj661:PROt2r;ips189:PROt2;iyo844:PROt2;rhea:28963;rhea:28964;rhea:28965;rhea:28966;seed:rxn05638;seed:rxn09191;seed:rxn12451	-999999.0	999999.0			0	0
R3E15D408_B-296	1 MNXM114@MNXC2 <==> 1 MNXM114@BOUNDARY	EX_cpd00129_e				seed:S_		-999999.0	999999.0			0	1
RBB4195D6_LR-1080	1 MNXM114@MNXC3 + 1 MNXM3@MNXC3 + 1 MNXM90667@MNXC3 --> 1 MNXM11@MNXC3 + 1 MNXM14@MNXC3 + 1 MNXM1@MNXC3 + 1 MNXM247@MNXC3	rxn06445	1*uniprot:YHI0_YEAST		6.1.1.15			0	999999.0			0	0
RD396D457_RL-1228	1 MNXM114@MNXC3 + 1 MNXM5@MNXC3 <-- 2 MNXM1@MNXC3 + 1 MNXM301@MNXC3 + 1 MNXM6@MNXC3	R_PRO3_1	1*uniprot:P5CR_YEAST			model:Proline biosynthesis		-999999.0	0			0	0
R5B6DFE6E_B-494	1 MNXM114@MNXC3 <==> 1 MNXM114@MNXC4	r_1905		MNXR4457			bigg:PROtex;bigg:PROtm;iaf1260:PROtex;ijn746:PROtex;seed:rxn09193;seed:rxn09720;seed:rxn10945	-999999.0	999999.0			0	0
R70149433_LR-644	1 MNXM114@MNXC4 + 1 MNXM1@MNXC3 + 1 MNXM3@MNXC3 + 1 MNXM90667@MNXC4 --> 1 MNXM11@MNXC3 + 1 MNXM14@MNXC3 + 2 MNXM1@MNXC3 + 1 MNXM247@MNXC4	R_YER087W	1*uniprot:SYPM_YEAST			model:tRNA synthesis		0	999999.0			0	0
R7473C27F_LR-667	1 MNXM1153@MNXC3 + 1 MNXM1@MNXC3 + 1 MNXM66139@MNXC3 --> 1 MNXM22@MNXC3 + 1 MNXM422@MNXC3 + 1 MNXM493@MNXC3	R_U63_				model:Phenylalanine, tyrosine, and tryptophan biosynthesis (aromatic amino acids)		0	999999.0			0	0
R41547350_RL-323	1 MNXM1153@MNXC3 + 1 MNXM22@MNXC3 + 1 MNXM493@MNXC3 <-- 1 MNXM501@MNXC3 + 1 MNXM66139@MNXC3	R_U62_				model:Phenylalanine, tyrosine, and tryptophan biosynthesis (aromatic amino acids)		-999999.0	0			0	0
R72A1CEF4_RL-658	1 MNXM115@MNXC3 + 1 MNXM13@MNXC3 <-- 1 MNXM1@MNXC3 + 1 MNXM221@MNXC3	rxn06090	1*uniprot:PSD2_YEAST	MNXR4476	4.1.1.65	kegg:Glycerophospholipid metabolism;kegg:Metabolic pathways;unipathway:phosphatidylethanolamine biosynthesis	aragem.45632:R02055_c;bigg:PSERDg_SC;bigg:PSERDm_SC;bigg:PSERDv_SC;ec:4.1.1.65;ecocyc:PHOSPHASERDECARB-RXN;iabaylyiv4:PHOSPHASERDECARB-RXN;iin800:PSD1;iin800:PSD2;imm904:PSERDg_SC;imm904:PSERDm_SC;imm904:PSERDv_SC;imo1053-pao1:PSDC_PA;imo1056:PSDC_PA;ind750:PSERDg_SC;ind750:PSERDm_SC;ind750:PSERDv_SC;intenz:4559;iso783:PSD;iyo844:PSDC_BS;kegg:R02055;obsolete:rxn09534;obsolete:rxn13073;obsolete:rx…	-999999.0	0			0	0
R4956EB89_LR-361	1 MNXM115@MNXC3 + 1 MNXM16@MNXC3 --> 1 MNXM19@MNXC3 + 1 MNXM1@MNXC3 + 1 MNXM2710@MNXC3	rxn06091	1*uniprot:CHO2_YEAST	MNXR4166	2.1.1.17	kegg:Glycerophospholipid metabolism;kegg:Metabolic pathways;metacyc:phosphatidylcholine biosynthesis V	bigg:PETOHM_SC;ec:2.1.1.17;iin800:CHO2;imm904:PETOHM_SC;ind750:PETOHM_SC;intenz:2116;kegg:R02056;metacyc:2.1.1.17-RXN;rhea:11164;rhea:11165;rhea:11166;rhea:11167;seed:rxn06091;seed:rxn09543	0	999999.0			0	0
R4FE196A0_B-402	1 MNXM115@MNXC3 + 1 MNXM1@MNXC3 + 1 MNXM31@MNXC3 <==> 1 MNXM308@MNXC3 + 1 MNXM449@MNXC3	r_0275	1*uniprot:EPT1_YEAST					-999999.0	999999.0			0	0
R96B1E5C1_RL-854	1 MNXM115@MNXC4 + 1 MNXM13@MNXC4 <-- 1 MNXM1@MNXC4 + 1 MNXM221@MNXC4	r_0877	1*uniprot:PSD1_YEAST					-999999.0	0			0	0
RB630AADB_RL-1045	1 MNXM1160@MNXC3 + 1 MNXM14@MNXC3 + 1 MNXM1@MNXC3 <-- 1 MNXM3@MNXC3 + 1 MNXM937@MNXC3	R_FOL1_2	1*uniprot:FOL1_YEAST			model:Folate metabolism		-999999.0	0			0	0
R173C6447_LR-46	1 MNXM1160@MNXC3 + 1 MNXM421@MNXC3 --> 1 MNXM11@MNXC3 + 1 MNXM965@MNXC3	R_FOL1_3	1*uniprot:FOL1_YEAST	MNXR69004	2.5.1.15	biopath:Biosynthesis_of_Folate;biopath:Biosynthesis_of_Pterins;biopath:Biosynthesis_of_Tetrahydrofolate;kegg:Folate biosynthesis;kegg:Metabolic pathways;metacyc:tetrahydrofolate biosynthesis;model:Folate metabolism;unipathway:tetrahydrofolate biosynthesis	bigg:FOLD3;bigg:FOLD3m;biopath:RXN00097;brenda:BR47663;ec:2.5.1.15;ecocyc:H2PTEROATESYNTH-RXN;iin800:FOL1_3;intenz:2720;kegg:R03067;metacyc:H2PTEROATESYNTH-RXN;rhea:19949;rhea:19950;rhea:19951;rhea:19952;seed:rxn12954;upa:UCR03067;upa:UER00156	0	999999.0			0	0
RAB434180_B-971	1 MNXM116@MNXC3 + 1 MNXM158@MNXC3 <==> 1 MNXM2276@MNXC3	R_DEG1;R_PUS4;R_PUS2;R_PUS1	1*uniprot:PUS1_YEAST			model:Pyrimidine metabolism		-999999.0	999999.0			0	0
RAB434180_B-972	1 MNXM116@MNXC3 + 1 MNXM158@MNXC3 <==> 1 MNXM2276@MNXC3	R_DEG1;R_PUS4;R_PUS2;R_PUS1	1*uniprot:PUS2_YEAST			model:Pyrimidine metabolism		-999999.0	999999.0			0	0
RAB434180_B-973	1 MNXM116@MNXC3 + 1 MNXM158@MNXC3 <==> 1 MNXM2276@MNXC3	R_DEG1;R_PUS4;R_PUS2;R_PUS1	1*uniprot:PUS3_YEAST			model:Pyrimidine metabolism		-999999.0	999999.0			0	0
RAB434180_B-974	1 MNXM116@MNXC3 + 1 MNXM158@MNXC3 <==> 1 MNXM2276@MNXC3	R_DEG1;R_PUS4;R_PUS2;R_PUS1	1*uniprot:PUS4_YEAST			model:Pyrimidine metabolism		-999999.0	999999.0			0	0
R5CD722A4_RL-505	1 MNXM116@MNXC3 + 1 MNXM168@MNXC3 + 2 MNXM1@MNXC3 <-- 1 MNXM14@MNXC3	R_YJL070C;R_AMD1_2;R_YBR284W	1*uniprot:AMPD_YEAST			model:Salvage pathways		-999999.0	0			0	0
R5CD722A4_RL-506	1 MNXM116@MNXC3 + 1 MNXM168@MNXC3 + 2 MNXM1@MNXC3 <-- 1 MNXM14@MNXC3	R_YJL070C;R_AMD1_2;R_YBR284W	1*uniprot:YB9Z_YEAST			model:Salvage pathways		-999999.0	0			0	0
R5CD722A4_RL-507	1 MNXM116@MNXC3 + 1 MNXM168@MNXC3 + 2 MNXM1@MNXC3 <-- 1 MNXM14@MNXC3	R_YJL070C;R_AMD1_2;R_YBR284W	1*uniprot:YJH0_YEAST			model:Salvage pathways		-999999.0	0			0	0
R12163F30_B-9	1 MNXM116@MNXC3 + 1 MNXM186@MNXC3 <==> 1 MNXM271@MNXC3 + 1 MNXM74@MNXC3	R_TKL1_1;R_TKL2_1	1*uniprot:TKT1_YEAST	MNXR5082	2.2.1.1	kegg:Biosynthesis of secondary metabolites;kegg:Carbon fixation in photosynthetic organisms;kegg:Metabolic pathways;kegg:Microbial metabolism in diverse environments;kegg:Pentose phosphate pathway;metacyc:Bifidobacterium shunt;metacyc:Calvin-Benson-Bassham cycle;metacyc:Rubisco shunt;metacyc:formaldehyde assimilation II (RuMP Cycle);metacyc:formaldehyde assimilation III (dihydroxyacetone cycle);m…	brenda:BR43957;ec:2.2.1.1;ecocyc:1TRANSKETO-RXN;intenz:2265;kegg:R01641;macie:M0219;metacyc:1TRANSKETO-RXN;pubmed:9357955;reactome:REACT_100510;reactome:REACT_104207;reactome:REACT_104804;reactome:REACT_1450;reactome:REACT_1450.5;reactome:REACT_155931;reactome:REACT_157326;reactome:REACT_1629;reactome:REACT_1629.4;reactome:REACT_29338;reactome:REACT_29870;reactome:REACT_30597;reactome:REACT_33085…	-999999.0	999999.0			0	0
R12163F30_B-10	1 MNXM116@MNXC3 + 1 MNXM186@MNXC3 <==> 1 MNXM271@MNXC3 + 1 MNXM74@MNXC3	R_TKL1_1;R_TKL2_1	1*uniprot:TKT2_YEAST	MNXR5082	2.2.1.1	kegg:Biosynthesis of secondary metabolites;kegg:Carbon fixation in photosynthetic organisms;kegg:Metabolic pathways;kegg:Microbial metabolism in diverse environments;kegg:Pentose phosphate pathway;metacyc:Bifidobacterium shunt;metacyc:Calvin-Benson-Bassham cycle;metacyc:Rubisco shunt;metacyc:formaldehyde assimilation II (RuMP Cycle);metacyc:formaldehyde assimilation III (dihydroxyacetone cycle);m…	brenda:BR43957;ec:2.2.1.1;ecocyc:1TRANSKETO-RXN;intenz:2265;kegg:R01641;macie:M0219;metacyc:1TRANSKETO-RXN;pubmed:9357955;reactome:REACT_100510;reactome:REACT_104207;reactome:REACT_104804;reactome:REACT_1450;reactome:REACT_1450.5;reactome:REACT_155931;reactome:REACT_157326;reactome:REACT_1629;reactome:REACT_1629.4;reactome:REACT_29338;reactome:REACT_29870;reactome:REACT_30597;reactome:REACT_33085…	-999999.0	999999.0			0	0
RD6DF6346_RL-1250	1 MNXM116@MNXC3 + 1 MNXM1@MNXC3 + 1 MNXM7@MNXC3 <-- 1 MNXM242@MNXC3 + 1 MNXM3@MNXC3	R_RBK1_1	1*uniprot:RBSK_YEAST			model:Pentose phosphate pathway		-999999.0	0			0	0
RF5975624_B-1478	1 MNXM116@MNXC3 + 1 MNXM3@MNXC3 <==> 1 MNXM14@MNXC3 + 1 MNXM1@MNXC3 + 1 MNXM91@MNXC3	rxn00770	1*uniprot:KPR1_YEAST					-999999.0	999999.0			0	0
RF5975624_B-1479	1 MNXM116@MNXC3 + 1 MNXM3@MNXC3 <==> 1 MNXM14@MNXC3 + 1 MNXM1@MNXC3 + 1 MNXM91@MNXC3	rxn00770	1*uniprot:KPR2_YEAST					-999999.0	999999.0			0	0
RF5975624_B-1480	1 MNXM116@MNXC3 + 1 MNXM3@MNXC3 <==> 1 MNXM14@MNXC3 + 1 MNXM1@MNXC3 + 1 MNXM91@MNXC3	rxn00770	1*uniprot:KPR3_YEAST					-999999.0	999999.0			0	0
RF5975624_B-1481	1 MNXM116@MNXC3 + 1 MNXM3@MNXC3 <==> 1 MNXM14@MNXC3 + 1 MNXM1@MNXC3 + 1 MNXM91@MNXC3	rxn00770	1*uniprot:KPR4_YEAST					-999999.0	999999.0			0	0
RF5975624_B-1482	1 MNXM116@MNXC3 + 1 MNXM3@MNXC3 <==> 1 MNXM14@MNXC3 + 1 MNXM1@MNXC3 + 1 MNXM91@MNXC3	rxn00770	1*uniprot:KPR5_YEAST					-999999.0	999999.0			0	0
R9BFC3093_RL-881	1 MNXM116@MNXC3 + 2 MNXM1@MNXC3 + 1 MNXM761@MNXC3 <-- 1 MNXM31@MNXC3	R_U23_				model:Salvage pathways		-999999.0	0			0	0
RF686589F_B-1487	1 MNXM116@MNXC3 <==> 1 MNXM145@MNXC3	rxn00777	1*uniprot:RPIA_YEAST	MNXR4654	5.3.1.6	kegg:Biosynthesis of secondary metabolites;kegg:Carbon fixation in photosynthetic organisms;kegg:Metabolic pathways;kegg:Microbial metabolism in diverse environments;kegg:Pentose phosphate pathway;metacyc:Bifidobacterium shunt;metacyc:Calvin-Benson-Bassham cycle;metacyc:Rubisco shunt;metacyc:formaldehyde assimilation II (RuMP Cycle);metacyc:formaldehyde assimilation III (dihydroxyacetone cycle);m…	brenda:BR237;ec:5.3.1.6;ecocyc:RIB5PISOM-RXN;iabaylyiv4:RIB5PISOM-RXN;iaf1260:RPI;iaf692:RPI;iag612:rbs_279;iao358:rll_404;igt196:RPI;iin800:RKI1;iit341:RPI;ijn746:RPI;ijr904.45632:RPI;ijr904:RPI;imeo21:RPI;imm904:RPI;imo1053-pao1:RPI;imo1056:RPI;ind750:RPI;inj661:RPI;intenz:4944;ips189:RPI;irs1563.45632:R01056_c;irs1563.45632:R01056_p;isb619:RPI;iso783:RPI;iyo844:RPI;kegg:R01056;metacyc:RIB5PISO…	-999999.0	999999.0			0	0
RE8BDAB89_B-1395	1 MNXM116@MNXC3 <==> 1 MNXM17136@MNXC3	R_PGM2_1;R_PGM1_1	1*uniprot:PGM1_YEAST			model:Pentose phosphate pathway		-999999.0	999999.0			0	0
RE8BDAB89_B-1396	1 MNXM116@MNXC3 <==> 1 MNXM17136@MNXC3	R_PGM2_1;R_PGM1_1	1*uniprot:PGM2_YEAST			model:Pentose phosphate pathway		-999999.0	999999.0			0	0
RFF5F1C5A_LR-1539	1 MNXM1177@MNXC3 + 1 MNXM1@MNXC3 + 1 MNXM6@MNXC3 --> 1 MNXM361@MNXC3 + 1 MNXM5@MNXC3 + 1 MNXM9@MNXC3	rxn01643	1*uniprot:DHAS_YEAST					0	999999.0			0	0
R1F73F81_RL-99	1 MNXM1177@MNXC3 + 1 MNXM7@MNXC3 <-- 1 MNXM3@MNXC3 + 1 MNXM42@MNXC3	r_0215	1*uniprot:AK_YEAST	MNXR861	2.7.2.4	biopath:Biosynthesis_of_L-Lysine_from_L-Aspartate_(in_bacteria);biopath:Biosynthesis_of_L-Methionine;biopath:Biosynthesis_of_L-Threonine;biopath:Metabolism_of_L-Glutamate,_L-Aspartate_and_related_compounds;biopath:Metabolism_of_L-Lysine,_L-Threonine,_L-Methionine,_and_L-Cysteine;kegg:2-Oxocarboxylic acid metabolism;kegg:Biosynthesis of secondary metabolites;kegg:Cysteine and methionine metabolism…	bigg:ASPK;bigg:ASPKi;biopath:RXN00382;brenda:BR47827;ec:2.7.2.4;ecocyc:ASPARTATEKIN-RXN;iabaylyiv4:ASPARTATEKIN-RXN;iaf1260:ASPK;iaf692:ASPKi;iag612:rbs_177;iag612:rbs_178;iag612:rbs_179;iao358:rll_418;igt196:ASPK;iin800:HOM3;iit341:ASPK;ijn746:ASPKi;ijr904.45632:ASPK;ijr904:ASPK;imeo21:ASPK;imm904:ASPKi;imo1053-pao1:ASPK;imo1056:ASPK;ind750:ASPKi;inj661:ASPK;intenz:2982;irs1563.45632:R00480_c;is…	-999999.0	0			0	0
R788748E2_RL-682	1 MNXM1178@MNXC3 + 1 MNXM5@MNXC3 <-- 1 MNXM1532@MNXC3 + 1 MNXM1@MNXC3 + 1 MNXM6@MNXC3	R_RIB7_2	1*uniprot:RIB7_YEAST			model:Riboflavin metabolism		-999999.0	0			0	0
R3CBDD1B2_LR-288	1 MNXM1178@MNXC3 + 3 MNXM1@MNXC3 --> 1 MNXM791@MNXC3 + 1 MNXM9@MNXC3	R_U78_				model:Riboflavin metabolism		0	999999.0			0	0
R1D130CA6_B-89	1 MNXM117@MNXC2 + 2 MNXM1@MNXC2 <==> 1 MNXM117@MNXC3 + 2 MNXM1@MNXC3	r_1273	1*uniprot:DUR3_YEAST	MNXR5298			bigg:UREA2t2;iin800:DUR3;imm904:UREA2t2;imo1053-pao1:UREA2t2;imo1056:UREA2t2;ind750:UREA2t2;seed:rxn09653	-999999.0	999999.0			0	0
R91834A13_B-817	1 MNXM117@MNXC2 <==> 1 MNXM117@BOUNDARY	EX_cpd00073_e				seed:S_		-999999.0	999999.0			0	1
RFBE046BB_B-1518	1 MNXM117@MNXC3 + 1 MNXM1@MNXC3 + 1 MNXM490@MNXC3 <==> 1 MNXM584@MNXC3	R_DAL2	1*uniprot:ALLC_YEAST			model:Histidine biosynthesis		-999999.0	999999.0			0	0
RA557F008_LR-934	1 MNXM118@MNXC2 + 1 MNXM1@MNXC2 --> 1 MNXM118@MNXC3 + 1 MNXM1@MNXC3	rxn05687		MNXR4520			bigg:PTRCt2;bigg:PTRCt2pp;bigg:PTRCt2r;iaf1260:PTRCt2pp;iin800:U171;ijr904.45632:PTRCt2r;ijr904:PTRCt2r;imm904:PTRCt3i;ind750:PTRCt2;ips189:PTRCt2;iso783:PTRCt2;obsolete:rxn05702;seed:rxn05687;seed:rxn09215;seed:rxn13392	0	999999.0			0	0
REDDCA6A7_B-1428	1 MNXM118@MNXC2 <==> 1 MNXM118@BOUNDARY	EX_cpd00118_e				seed:S_		-999999.0	999999.0			0	1
R5E3C8169_LR-509	1 MNXM118@MNXC3 + 1 MNXM16@MNXC3 --> 1 MNXM124@MNXC3 + 1 MNXM150@MNXC3	R_SPE3	1*uniprot:SPEE_YEAST			model:Arginine metabolism		0	999999.0			0	0
R893C561F_LR-752	1 MNXM119@MNXC3 + 1 MNXM1@MNXC3 + 1 MNXM3@MNXC3 --> 1 MNXM11@MNXC3 + 1 MNXM96415@MNXC3	rxn00122	1*uniprot:FAD1_YEAST					0	999999.0			0	0
R746E607B_RL-666	1 MNXM119@MNXC3 + 1 MNXM1@MNXC3 + 1 MNXM7@MNXC3 <-- 1 MNXM270@MNXC3 + 1 MNXM3@MNXC3	r_0965	1*uniprot:RIFK_YEAST	MNXR69844	2.7.1.26	kegg:Metabolic pathways;kegg:Riboflavin metabolism;metacyc:5,6-dimethylbenzimidazole biosynthesis;metacyc:flavin biosynthesis I (bacteria and plants);metacyc:flavin biosynthesis III (fungi);metacyc:flavin biosynthesis IV (mammalian);seed:Riboflavin, FMN and FAD metabolism;unipathway:FMN biosynthesis	bigg:RBFK;bigg:RBFKm;brenda:BR47765;ec:2.7.1.26;ecocyc:RIBOFLAVINKIN-RXN;iabaylyiv4:RIBOFLAVINKIN-RXN;iaf1260:RBFK;iao358:rll_395;igt196:RBFK;iin800:FMN1_1;iin800:FMN1_2;iit341:RBFK;ijn746:RBFK;ijr904.45632:RBFK;ijr904:RBFK;imeo21:RBFK;imm904:RBFK;imm904:RBFKm;imo1053-pao1:RBFK;imo1056:RBFK;ind750:RBFK;ind750:RBFKm;inj661:RBFK;intenz:17366;ips189:RBFK;isb619:RBFK;iso783:RBFK;iyo844:RBFK;kegg:R005…	-999999.0	0			0	0
R84B5BBE5_LR-732	1 MNXM119@MNXC3 + 1 MNXM1@MNXC3 --> 1 MNXM270@MNXC3 + 1 MNXM9@MNXC3	R_PHO11	1*uniprot:PPAB_YEAST			model:Riboflavin metabolism		0	999999.0			0	0
RDE6A03E8_RL-1331	1 MNXM119@MNXC3 + 1 MNXM96415@MNXC4 <-- 1 MNXM119@MNXC4 + 1 MNXM96415@MNXC3	r_1250	1*uniprot:FLX1_YEAST	MNXR68872			bigg:FADFMNtm;iin800:FLX1;imm904:FADFMNtm;ind750:FADFMNtm;seed:rxn09755	-999999.0	0			0	0
R28BB7BF8_LR-167	1 MNXM119@MNXC4 + 1 MNXM1@MNXC4 + 1 MNXM3@MNXC4 --> 1 MNXM11@MNXC4 + 1 MNXM96415@MNXC4	r_1790		MNXR69002	2.7.7.2	kegg:Metabolic pathways;kegg:Riboflavin metabolism;metacyc:flavin biosynthesis I (bacteria and plants);metacyc:flavin biosynthesis II (archaea);metacyc:flavin biosynthesis III (fungi);metacyc:flavin biosynthesis IV (mammalian);seed:Riboflavin, FMN and FAD metabolism;unipathway:FAD biosynthesis	bigg:FMNAT;bigg:FMNATm;brenda:BR47867;ec:2.7.7.2;ecocyc:FADSYN-RXN;iabaylyiv4:FADSYN-RXN;iaf1260:FMNAT;iao358:rll_396;igt196:FMNAT;iin800:FAD1;iin800:U80;iit341:FMNAT;ijn746:FMNAT;ijr904.45632:FMNAT;ijr904:FMNAT;imeo21:FMNAT;imm904:FMNAT;imm904:FMNATm;imo1053-pao1:FMNAT;imo1056:FMNAT;ind750:FMNAT;ind750:FMNATm;inj661:FMNAT;intenz:17367;ips189:FMNATr;isb619:FMNAT;iso783:FMNAT;iyo844:FMNATr;kegg:R0…	0	999999.0			0	0
R1B59887D_RL-67	1 MNXM119@MNXC4 + 1 MNXM1@MNXC4 + 1 MNXM7@MNXC4 <-- 1 MNXM270@MNXC4 + 1 MNXM3@MNXC4	r_0966	1*uniprot:RIFK_YEAST	MNXR69844	2.7.1.26	kegg:Metabolic pathways;kegg:Riboflavin metabolism;metacyc:5,6-dimethylbenzimidazole biosynthesis;metacyc:flavin biosynthesis I (bacteria and plants);metacyc:flavin biosynthesis III (fungi);metacyc:flavin biosynthesis IV (mammalian);seed:Riboflavin, FMN and FAD metabolism;unipathway:FMN biosynthesis	bigg:RBFK;bigg:RBFKm;brenda:BR47765;ec:2.7.1.26;ecocyc:RIBOFLAVINKIN-RXN;iabaylyiv4:RIBOFLAVINKIN-RXN;iaf1260:RBFK;iao358:rll_395;igt196:RBFK;iin800:FMN1_1;iin800:FMN1_2;iit341:RBFK;ijn746:RBFK;ijr904.45632:RBFK;ijr904:RBFK;imeo21:RBFK;imm904:RBFK;imm904:RBFKm;imo1053-pao1:RBFK;imo1056:RBFK;ind750:RBFK;ind750:RBFKm;inj661:RBFK;intenz:17366;ips189:RBFK;isb619:RBFK;iso783:RBFK;iyo844:RBFK;kegg:R005…	-999999.0	0			0	0
R5714A26_RL-451	1 MNXM11@MNXC3 + 1 MNXM125@MNXC3 <-- 1 MNXM213@MNXC3 + 1 MNXM91@MNXC3	rxn00836	1*uniprot:HPRT_YEAST	MNXR69265	2.4.2.8	biopath:Reactions_and_degradation_of_Purine_ribonucleotides;kegg:Metabolic pathways;kegg:Purine metabolism;metacyc:adenine and adenosine salvage III;metacyc:adenine and adenosine salvage IV;unipathway:IMP biosynthesis via salvage pathway	bigg:HXPRT;biopath:RXN01159;brenda:BR47537;ec:2.4.2.8;ecocyc:HYPOXANPRIBOSYLTRAN-RXN;iabaylyiv4:HYPOXANPRIBOSYLTRAN-RXN;iaf1260:HXPRT;iaf692:HXPRT;iag612:rbs_341;iao358:rll_200;iao358:rll_202;igt196:HXPRT;iin800:HPT1_1;iit341:HXPRT;ijn746:HXPRT;ijr904.45632:HXPRT;ijr904:HXPRT;imeo21:HXPRT;imm904:HXPRT;imo1053-pao1:HXPRT;imo1056:HXPRT;ind750:HXPRT;inj661:HXPRT;intenz:2665;ips189:HXPRTr;irs1563.456…	-999999.0	0			0	0
R11895B3D_RL-6	1 MNXM11@MNXC3 + 1 MNXM1351@MNXC3 <-- 1 MNXM3@MNXC3 + 1 MNXM91@MNXC3	rxn00789	1*uniprot:HIS1_YEAST	MNXR68424	2.4.2.17	biopath:Biosynthesis_and_degradation_of_L-Histidine;biopath:Biosynthesis_of_Histidine;biopath:Biosynthesis_of_IMP;kegg:Biosynthesis of secondary metabolites;kegg:Histidine metabolism;kegg:Metabolic pathways;metacyc:histidine biosynthesis;unipathway:L-histidine biosynthesis	bigg:ATPPRT;bigg:ATPPRTr;biopath:RXN00983;brenda:BR47479;ec:2.4.2.17;ecocyc:ATPPHOSPHORIBOSYLTRANS-RXN;iabaylyiv4:ATPPHOSPHORIBOSYLTRANS-RXN;iaf1260:ATPPRT;iaf692:ATPPRT;iag612:rbs_167;iao358:rll_193;igt196:ATPPRT;iin800:HIS1;ijn746:ATPPRTr;ijr904.45632:ATPPRT;ijr904:ATPPRT;imeo21:ATPPRT;imm904:ATPPRT;imo1053-pao1:ATPPRT;imo1056:ATPPRT;ind750:ATPPRT;inj661:ATPPRT;intenz:2674;irs1563.45632:R01071_…	-999999.0	0			0	0
R5C5A25C0_RL-498	1 MNXM11@MNXC3 + 1 MNXM13@MNXC3 + 1 MNXM194@MNXC3 <-- 2 MNXM1@MNXC3 + 1 MNXM555@MNXC3 + 1 MNXM91@MNXC3	rxn02402	1*uniprot:NADC_YEAST	MNXR69544	2.4.2.19	kegg:Metabolic pathways;kegg:Nicotinate and nicotinamide metabolism;metacyc:NAD biosynthesis I (from aspartate);metacyc:NAD biosynthesis from 2-amino-3-carboxymuconate semialdehyde;metacyc:nicotine biosynthesis;seed:NAD regulation;unipathway:NAD(+) biosynthesis	bigg:NNDPR;bigg:NNDPRm;brenda:BR47506;ec:2.4.2.19;ecocyc:QUINOPRIBOTRANS-RXN;iabaylyiv4:QUINOPRIBOTRANS-RXN;iaf1260:NNDPR;iaf692:NNDPR;iin800:QPT1_1;iin800:QPT1_2;iit341:NNDPR;ijn746:NNDPR;ijr904.45632:NNDPR;ijr904:NNDPR;imeo21:NNDPR;imm904:NNDPR;imm904:NNDPRm;imo1053-pao1:NNDPR;imo1056:NNDPR;ind750:NNDPR;ind750:NNDPRm;inj661:NNDPR;intenz:2676;iso783:NNDPR;iyo844:NNDPR;kegg:R03348;metacyc:QUINOPR…	-999999.0	0			0	0
R706FD5DE_RL-645	1 MNXM11@MNXC3 + 1 MNXM147@MNXC3 + 1 MNXM14@MNXC3 + 1 MNXM89557@MNXC3 <-- 1 MNXM1@MNXC3 + 1 MNXM37@MNXC3 + 1 MNXM3@MNXC3 + 1 MNXM42@MNXC3	R_ASN2;R_ASN1	1*uniprot:ASNS1_YEAST	MNXR72322	6.3.5.4	model:Alanine and aspartate metabolism	brenda:BS369167;ec:6.3.5.4;iao358:rll_62;iao358:rll_63;seed:rxn11214	-999999.0	0			0	0
R706FD5DE_RL-646	1 MNXM11@MNXC3 + 1 MNXM147@MNXC3 + 1 MNXM14@MNXC3 + 1 MNXM89557@MNXC3 <-- 1 MNXM1@MNXC3 + 1 MNXM37@MNXC3 + 1 MNXM3@MNXC3 + 1 MNXM42@MNXC3	R_ASN2;R_ASN1	1*uniprot:ASNS2_YEAST	MNXR72322	6.3.5.4	model:Alanine and aspartate metabolism	brenda:BS369167;ec:6.3.5.4;iao358:rll_62;iao358:rll_63;seed:rxn11214	-999999.0	0			0	0
R10DA26CA_RL-3	1 MNXM11@MNXC3 + 1 MNXM1489@MNXC3 <-- 1 MNXM188@MNXC3 + 1 MNXM91@MNXC3	rxn00791	1*uniprot:TRPD_YEAST	MNXR68365	2.4.2.18	biopath:Biosynthesis_of_L-Tryptophan_from_Chorismate;biopath:Biosynthesis_of_aromatic_amino_acids_(L-Phenylalanine,_L-Tyrosine,_L-Tryptophan)_and_of_quinone_cofactors;kegg:Biosynthesis of secondary metabolites;kegg:Metabolic pathways;kegg:Phenylalanine, tyrosine and tryptophan biosynthesis;metacyc:tryptophan biosynthesis;seed:Tryptophan synthesis;unipathway:L-tryptophan biosynthesis	bigg:ANPRT;biopath:RXN00320;brenda:BR47560;ec:2.4.2.18;ecocyc:PRTRANS-RXN;iabaylyiv4:PRTRANS-RXN;iaf1260:ANPRT;iaf692:ANPRT;iag612:rbs_158;iao358:rll_429;igt196:ANPRT;iin800:TRP4;iit341:ANPRT;ijn746:ANPRT;ijr904.45632:ANPRT;ijr904:ANPRT;imeo21:ANPRT;imm904:ANPRT;imo1053-pao1:ANPRT;imo1056:ANPRT;ind750:ANPRT;inj661:ANPRT;intenz:2675;irs1563.45632:R01073_c;isb619:ANPRT;iso783:ANPRT;iyo844:ANPRT;keg…	-999999.0	0			0	0
RD92CDAFA_RL-1282	1 MNXM11@MNXC3 + 1 MNXM14@MNXC3 + 1 MNXM1@MNXC3 + 1 MNXM364@MNXC3 <-- 1 MNXM144@MNXC3 + 1 MNXM3@MNXC3 + 1 MNXM593@MNXC3	rxn01791	1*uniprot:PANC_YEAST					-999999.0	0			0	0
R1D585BDD_B-90	1 MNXM11@MNXC3 + 1 MNXM14@MNXC3 + 1 MNXM1@MNXC3 + 1 MNXM550@MNXC3 <==> 1 MNXM211@MNXC3 + 1 MNXM3@MNXC3 + 1 MNXM42@MNXC3	rxn01434	1*uniprot:ASSY_YEAST					-999999.0	999999.0			0	0
RE204027D_RL-1345	1 MNXM11@MNXC3 + 1 MNXM14@MNXC3 + 1 MNXM1@MNXC3 + 1 MNXM89822@MNXC3 <-- 1 MNXM3@MNXC3 + 1 MNXM76@MNXC3 + 1 MNXM90668@MNXC3	rxn06280	1*uniprot:SYYC_YEAST		6.1.1.1			-999999.0	0			0	0
RAA2D17DD_RL-965	1 MNXM11@MNXC3 + 1 MNXM14@MNXC3 + 1 MNXM1@MNXC3 + 1 MNXM8@MNXC3 <-- 1 MNXM15@MNXC3 + 1 MNXM309@MNXC3 + 1 MNXM3@MNXC3	rxn00138	1*uniprot:NADE_YEAST					-999999.0	0			0	0
R3662C7FC_RL-241	1 MNXM11@MNXC3 + 1 MNXM14@MNXC3 + 1 MNXM21@MNXC3 <-- 1 MNXM12@MNXC3 + 1 MNXM26@MNXC3 + 1 MNXM3@MNXC3	r_0112	1*uniprot:ACS1_YEAST	MNXR453	6.2.1.1	kegg:Biosynthesis of secondary metabolites;kegg:Carbon fixation pathways in prokaryotes;kegg:Glycolysis / Gluconeogenesis;kegg:Metabolic pathways;kegg:Methane metabolism;kegg:Microbial metabolism in diverse environments;metacyc:<i>cis</i>-genanyl-CoA degradation;metacyc:acetate conversion to acetyl-CoA;metacyc:ethanol degradation II;metacyc:ethanol degradation IV;metacyc:glutamate degradation VII…	bigg:ACS;bigg:ACSm;bigg:ACSp;bigg:ACSr;brenda:BR60;ec:6.2.1.1;ecocyc:ACETATE--COA-LIGASE-RXN;iabaylyiv4:ACETATE--COA-LIGASE-RXN;iaf1260:ACS;iag612:rbs_105;iin800:ACS1;iin800:ACS2;iit341:ACS;ijn746:ACSr;ijr904.45632:ACS;ijr904:ACS;imeo21:ACS;imm904:ACS;imm904:ACSm;imm904:ACSp;imo1053-pao1:ACS;imo1056:ACS;ind750:ACS;ind750:ACSm;ind750:ACSp;inj661:ACS;intenz:5059;isb619:ACS;iso783:ACS;iyo844:ACS;keg…	-999999.0	0			0	0
R3662C7FC_RL-242	1 MNXM11@MNXC3 + 1 MNXM14@MNXC3 + 1 MNXM21@MNXC3 <-- 1 MNXM12@MNXC3 + 1 MNXM26@MNXC3 + 1 MNXM3@MNXC3	r_0112	1*uniprot:ACS2_YEAST	MNXR453	6.2.1.1	kegg:Biosynthesis of secondary metabolites;kegg:Carbon fixation pathways in prokaryotes;kegg:Glycolysis / Gluconeogenesis;kegg:Metabolic pathways;kegg:Methane metabolism;kegg:Microbial metabolism in diverse environments;metacyc:<i>cis</i>-genanyl-CoA degradation;metacyc:acetate conversion to acetyl-CoA;metacyc:ethanol degradation II;metacyc:ethanol degradation IV;metacyc:glutamate degradation VII…	bigg:ACS;bigg:ACSm;bigg:ACSp;bigg:ACSr;brenda:BR60;ec:6.2.1.1;ecocyc:ACETATE--COA-LIGASE-RXN;iabaylyiv4:ACETATE--COA-LIGASE-RXN;iaf1260:ACS;iag612:rbs_105;iin800:ACS1;iin800:ACS2;iit341:ACS;ijn746:ACSr;ijr904.45632:ACS;ijr904:ACS;imeo21:ACS;imm904:ACS;imm904:ACSm;imm904:ACSp;imo1053-pao1:ACS;imo1056:ACS;ind750:ACS;ind750:ACSm;ind750:ACSp;inj661:ACS;intenz:5059;isb619:ACS;iso783:ACS;iyo844:ACS;keg…	-999999.0	0			0	0
R73E23768_RL-665	1 MNXM11@MNXC3 + 1 MNXM14@MNXC3 + 1 MNXM224@MNXC3 <-- 1 MNXM12@MNXC3 + 1 MNXM314@MNXC3 + 1 MNXM3@MNXC3	rxn05736	1*uniprot:LCF1_YEAST	MNXR1998	6.2.1.3	seed:Biotin biosynthesis;seed:Carbonate Biomineralization;seed:Unsaturated Fatty Acid Metabolism;seed:n-Phenylalkanoic acid degradation	bigg:FACOAL140;bigg:FACOAL140i;bigg:FACOAL140p;ec:6.2.1.3;iabaylyiv4:0-COATRANSFERASE-RXN;iabaylyiv4:C14;iin800:FAA1_2;imeo21:FACOAL140;imm904:FACOAL140;imm904:FACOAL140p;ind750:FACOAL140;ind750:FACOAL140p;inj661:FACOAL140;iyo844:FACOAL140;pubmed:8206942;rhea:33619;rhea:33620;rhea:33621;rhea:33622;seed:rxn05736;seed:rxn08450	-999999.0	0			0	0
R915A08C1_RL-816	1 MNXM11@MNXC3 + 1 MNXM14@MNXC3 + 1 MNXM28@MNXC3 <-- 1 MNXM1@MNXC3 + 1 MNXM3@MNXC3 + 1 MNXM61@MNXC3 + 1 MNXM90882@MNXC3	R_MES1	1*uniprot:SYMC_YEAST			model:tRNA synthesis		-999999.0	0			0	0
R1037F9D2_RL-1	1 MNXM11@MNXC3 + 1 MNXM14@MNXC3 + 1 MNXM363@MNXC3 <-- 1 MNXM12@MNXC3 + 1 MNXM3@MNXC3 + 1 MNXM402@MNXC3	rxn09452	1*uniprot:LCF1_YEAST	MNXR1996	6.2.1.3		bigg:FACOAL120p;ec:6.2.1.3;iabaylyiv4:0-COATRANSFERASE-RXN;iabaylyiv4:C12;iin800:FAA1_1;iin800:FAA2_2;imm904:FACOAL120p;ind750:FACOAL120p;obsolete:rxn10388;pubmed:8206942;rhea:33623;rhea:33624;rhea:33625;rhea:33626;seed:rxn08449;seed:rxn09452	-999999.0	0			0	0
R1037F9D2_RL-2	1 MNXM11@MNXC3 + 1 MNXM14@MNXC3 + 1 MNXM363@MNXC3 <-- 1 MNXM12@MNXC3 + 1 MNXM3@MNXC3 + 1 MNXM402@MNXC3	rxn09452	1*uniprot:LCF2_YEAST	MNXR1996	6.2.1.3		bigg:FACOAL120p;ec:6.2.1.3;iabaylyiv4:0-COATRANSFERASE-RXN;iabaylyiv4:C12;iin800:FAA1_1;iin800:FAA2_2;imm904:FACOAL120p;ind750:FACOAL120p;obsolete:rxn10388;pubmed:8206942;rhea:33623;rhea:33624;rhea:33625;rhea:33626;seed:rxn08449;seed:rxn09452	-999999.0	0			0	0
R93BFBF1F_RL-832	1 MNXM11@MNXC3 + 1 MNXM14@MNXC3 + 1 MNXM5@MNXC3 + 1 MNXM89905@MNXC3 <-- 1 MNXM1@MNXC3 + 1 MNXM268@MNXC3 + 1 MNXM3@MNXC3 + 1 MNXM6@MNXC3	R_AASAD1	1*uniprot:LYS2_YEAST	MNXR68236	1.2.1.31	model:S_Threonine_and_Lysine_Metabolism	bigg:AASAD1;ec:1.2.1.31	-999999.0	0			0	0
R30A7F637_RL-201	1 MNXM11@MNXC3 + 1 MNXM14@MNXC3 + 1 MNXM697@MNXC3 <-- 1 MNXM140@MNXC3 + 1 MNXM1@MNXC3 + 1 MNXM3@MNXC3 + 1 MNXM90880@MNXC3	R_CDC60	1*uniprot:SYLC_YEAST			model:tRNA synthesis		-999999.0	0			0	0
R41EE4F95_RL-326	1 MNXM11@MNXC3 + 1 MNXM14@MNXC3 + 1 MNXM89752@MNXC3 <-- 1 MNXM1@MNXC3 + 1 MNXM3@MNXC3 + 1 MNXM89557@MNXC3	R_YGL245W	1*uniprot:SYEC_YEAST	MNXR53880		model:tRNA synthesis	iin800:MSE1;iin800:YGL245W;seed:rxn13032	-999999.0	0			0	0
R70C4A6A4_RL-647	1 MNXM11@MNXC3 + 1 MNXM14@MNXC3 + 1 MNXM89761@MNXC3 <-- 1 MNXM147@MNXC3 + 1 MNXM1@MNXC3 + 1 MNXM3@MNXC3 + 1 MNXM91319@MNXC3	R_DED81	1*uniprot:SYNC_YEAST	MNXR67832		model:tRNA synthesis	iin800:DED81;iin800:YCR024C;seed:rxn12891;seed:rxn13173	-999999.0	0			0	0
RB942290F_RL-1066	1 MNXM11@MNXC3 + 1 MNXM14@MNXC3 + 1 MNXM89763@MNXC3 <-- 1 MNXM1@MNXC3 + 1 MNXM29@MNXC3 + 1 MNXM3@MNXC3 + 1 MNXM90340@MNXC3	R_GRS2;R_GRS1	1*uniprot:SYG2_YEAST			model:tRNA synthesis		-999999.0	0			0	0
RB942290F_RL-1067	1 MNXM11@MNXC3 + 1 MNXM14@MNXC3 + 1 MNXM89763@MNXC3 <-- 1 MNXM1@MNXC3 + 1 MNXM29@MNXC3 + 1 MNXM3@MNXC3 + 1 MNXM90340@MNXC3	R_GRS2;R_GRS1	1*uniprot:YB121_YEAST			model:tRNA synthesis		-999999.0	0			0	0
R2428A5D3_RL-124	1 MNXM11@MNXC3 + 1 MNXM14@MNXC3 + 1 MNXM89802@MNXC3 <-- 1 MNXM1@MNXC3 + 1 MNXM3@MNXC4 + 1 MNXM90753@MNXC3 + 1 MNXM97@MNXC3	R_FRS2;R_FRS1	1*uniprot:SYFA_YEAST			model:tRNA synthesis		-999999.0	0			0	0
R2428A5D3_RL-125	1 MNXM11@MNXC3 + 1 MNXM14@MNXC3 + 1 MNXM89802@MNXC3 <-- 1 MNXM1@MNXC3 + 1 MNXM3@MNXC4 + 1 MNXM90753@MNXC3 + 1 MNXM97@MNXC3	R_FRS2;R_FRS1	1*uniprot:SYFB_YEAST			model:tRNA synthesis		-999999.0	0			0	0
R6AB05575_RL-607	1 MNXM11@MNXC3 + 1 MNXM14@MNXC3 + 1 MNXM89803@MNXC3 <-- 1 MNXM1@MNXC3 + 1 MNXM3@MNXC3 + 1 MNXM53@MNXC3 + 1 MNXM91028@MNXC3	R_DIA1;R_SES1	1*uniprot:DIA1_YEAST			model:tRNA synthesis		-999999.0	0			0	0
R6AB05575_RL-608	1 MNXM11@MNXC3 + 1 MNXM14@MNXC3 + 1 MNXM89803@MNXC3 <-- 1 MNXM1@MNXC3 + 1 MNXM3@MNXC3 + 1 MNXM53@MNXC3 + 1 MNXM91028@MNXC3	R_DIA1;R_SES1	1*uniprot:SYSC_YEAST			model:tRNA synthesis		-999999.0	0			0	0
R4D98FB8C_RL-393	1 MNXM11@MNXC3 + 1 MNXM14@MNXC3 + 1 MNXM89804@MNXC3 <-- 1 MNXM1@MNXC3 + 1 MNXM3@MNXC3 + 1 MNXM90755@MNXC3 + 1 MNXM94@MNXC4	R_WRS1	1*uniprot:SYWC_YEAST			model:tRNA synthesis		-999999.0	0			0	0
R135646B5_RL-18	1 MNXM11@MNXC3 + 1 MNXM14@MNXC3 + 1 MNXM89810@MNXC3 <-- 1 MNXM1@MNXC3 + 1 MNXM37@MNXC3 + 1 MNXM3@MNXC3	R_GLN4	1*uniprot:SYQ_YEAST	MNXR53872		model:tRNA synthesis	iin800:GLN4;seed:rxn12982	-999999.0	0			0	0
R51803C0A_RL-413	1 MNXM11@MNXC3 + 1 MNXM14@MNXC3 + 1 MNXM89815@MNXC3 <-- 1 MNXM1@MNXC3 + 1 MNXM32@MNXC3 + 1 MNXM3@MNXC3 + 1 MNXM89576@MNXC3	R_ALA1	1*uniprot:SYA_YEAST			model:tRNA synthesis		-999999.0	0			0	0
RB1575D4A_RL-1021	1 MNXM11@MNXC3 + 1 MNXM14@MNXC3 + 1 MNXM89831@MNXC3 <-- 1 MNXM134@MNXC3 + 1 MNXM1@MNXC3 + 1 MNXM3@MNXC3 + 1 MNXM90878@MNXC3	R_HTS1	1*uniprot:SYH_YEAST			model:tRNA synthesis		-999999.0	0			0	0
R2BFC799C_RL-186	1 MNXM11@MNXC3 + 1 MNXM14@MNXC3 + 1 MNXM89832@MNXC3 <-- 1 MNXM1@MNXC3 + 1 MNXM231@MNXC3 + 1 MNXM3@MNXC3 + 1 MNXM90879@MNXC3	R_ILS1	1*uniprot:SYIC_YEAST			model:tRNA synthesis		-999999.0	0			0	0
R8CC18004_RL-775	1 MNXM11@MNXC3 + 1 MNXM14@MNXC3 + 1 MNXM89870@MNXC3 <-- 1 MNXM3@MNXC3 + 1 MNXM70@MNXC3 + 1 MNXM90751@MNXC3	rxn06432	1*uniprot:SYRC_YEAST		6.1.1.19			-999999.0	0			0	0
R8CC18004_RL-776	1 MNXM11@MNXC3 + 1 MNXM14@MNXC3 + 1 MNXM89870@MNXC3 <-- 1 MNXM3@MNXC3 + 1 MNXM70@MNXC3 + 1 MNXM90751@MNXC3	rxn06432	1*uniprot:SYRM_YEAST		6.1.1.19			-999999.0	0			0	0
RF2E78992_RL-1449	1 MNXM11@MNXC3 + 1 MNXM14@MNXC3 + 1 MNXM89895@MNXC3 <-- 1 MNXM142@MNXC3 + 1 MNXM1@MNXC3 + 1 MNXM3@MNXC3 + 1 MNXM90883@MNXC3	R_THS1	1*uniprot:SYTC_YEAST			model:tRNA synthesis		-999999.0	0			0	0
RFB83A057_RL-1515	1 MNXM11@MNXC3 + 1 MNXM14@MNXC3 + 1 MNXM89922@MNXC3 <-- 1 MNXM3@MNXC3 + 1 MNXM78@MNXC3 + 1 MNXM90881@MNXC3	rxn08857	1*uniprot:SYKC_YEAST	MNXR69386	6.1.1.6	kegg:Aminoacyl-tRNA biosynthesis;metacyc:tRNA charging	bigg:LYSTRS;bigg:LYSTRSm;ec:6.1.1.6;kegg:R03658;metacyc:LYSINE--TRNA-LIGASE-RXN;seed:rxn06442;seed:rxn08857	-999999.0	0			0	0
RB56EFB51_RL-1040	1 MNXM11@MNXC3 + 1 MNXM14@MNXC3 + 1 MNXM90012@MNXC3 <-- 1 MNXM1@MNXC3 + 1 MNXM3@MNXC3 + 1 MNXM55@MNXC3 + 1 MNXM90666@MNXC3	R_YNL247W	1*uniprot:SYC_YEAST			model:tRNA synthesis		-999999.0	0			0	0
RB8EFDAFE_RL-1062	1 MNXM11@MNXC3 + 1 MNXM14@MNXC3 + 1 MNXM90110@MNXC3 <-- 1 MNXM199@MNXC3 + 1 MNXM1@MNXC3 + 1 MNXM3@MNXC3 + 1 MNXM90885@MNXC3	R_VAS1	1*uniprot:SYV_YEAST			model:tRNA synthesis		-999999.0	0			0	0
R2033CD71_RL-108	1 MNXM11@MNXC3 + 1 MNXM14@MNXC3 + 1 MNXM90839@MNXC3 <-- 1 MNXM1@MNXC3 + 1 MNXM3@MNXC3 + 1 MNXM42@MNXC3 + 1 MNXM90752@MNXC3	R_DPS1	1*uniprot:SYDC_YEAST	MNXR68419	6.1.1.12;6.1.1.23	kegg:Aminoacyl-tRNA biosynthesis;metacyc:tRNA charging;model:tRNA synthesis	bigg:ASPTRS;bigg:ASPTRSm;ec:6.1.1.12;ec:6.1.1.23;ecocyc:ASPARTATE--TRNA-LIGASE-RXN;iabaylyiv4:ASPARTATE--TRNA-LIGASE-RXN;iaf1260:ASPTRS;iaf692:ASPTRS;iin800:DPS1;iin800:MSD1;ijn746:ASPTRS;imm904:ASPTRS;imm904:ASPTRSm;imo1053-pao1:ASPTRS;imo1056:ASPTRS;ind750:ASPTRS;ind750:ASPTRSm;intenz:5048;ips189:ASPTRS;isb619:ASPTRS;iso783:ASPTRS;kegg:R05577;metacyc:ASPARTATE--TRNA-LIGASE-RXN;rhea:19649;rhea:1…	-999999.0	0			0	0
R9DF1E5E1_RL-892	1 MNXM11@MNXC3 + 1 MNXM14@MNXC3 + 1 iso_iIN800_M_292@MNXC3 <-- 1 MNXM12@MNXC3 + 5 MNXM1@MNXC3 + 1 MNXM3@MNXC3 + 1 iso_iIN800_M_291@MNXC3	R_FAT1_6	1*uniprot:FAT1_YEAST			model:Fatty acid biosynthesis		-999999.0	0			0	0
RFD4CDDC1_RL-1524	1 MNXM11@MNXC3 + 1 MNXM14@MNXC3 + 1 iso_iIN800_M_295@MNXC3 <-- 1 MNXM12@MNXC3 + 5 MNXM1@MNXC3 + 1 MNXM3@MNXC3 + 1 iso_iIN800_M_294@MNXC3	R_FAT1_7	1*uniprot:FAT1_YEAST			model:Fatty acid biosynthesis		-999999.0	0			0	0
R65DC0E7A_RL-574	1 MNXM11@MNXC3 + 1 MNXM14@MNXC3 + 1 iso_iIN800_M_507@MNXC3 <-- 1 MNXM12@MNXC3 + 5 MNXM1@MNXC3 + 1 MNXM3@MNXC3 + 1 iso_iIN800_M_506@MNXC3	R_FAT1_3;R_FAA4_3	1*uniprot:FAT1_YEAST			model:Fatty acid biosynthesis		-999999.0	0			0	0
R65DC0E7A_RL-575	1 MNXM11@MNXC3 + 1 MNXM14@MNXC3 + 1 iso_iIN800_M_507@MNXC3 <-- 1 MNXM12@MNXC3 + 5 MNXM1@MNXC3 + 1 MNXM3@MNXC3 + 1 iso_iIN800_M_506@MNXC3	R_FAT1_3;R_FAA4_3	1*uniprot:LCF4_YEAST			model:Fatty acid biosynthesis		-999999.0	0			0	0
RF4D0C0B0_RL-1463	1 MNXM11@MNXC3 + 1 MNXM14@MNXC3 + 1 iso_iIN800_M_720@MNXC3 <-- 1 MNXM12@MNXC3 + 6 MNXM1@MNXC3 + 1 MNXM306@MNXC3 + 1 MNXM3@MNXC3	R_FAT1_4;R_FAA4_4	1*uniprot:FAT1_YEAST			model:Fatty acid biosynthesis		-999999.0	0			0	0
RF4D0C0B0_RL-1464	1 MNXM11@MNXC3 + 1 MNXM14@MNXC3 + 1 iso_iIN800_M_720@MNXC3 <-- 1 MNXM12@MNXC3 + 6 MNXM1@MNXC3 + 1 MNXM306@MNXC3 + 1 MNXM3@MNXC3	R_FAT1_4;R_FAA4_4	1*uniprot:LCF4_YEAST			model:Fatty acid biosynthesis		-999999.0	0			0	0
R40F32C95_RL-317	1 MNXM11@MNXC3 + 1 MNXM14@MNXC3 + 1 iso_iIN800_M_723@MNXC3 <-- 1 MNXM12@MNXC3 + 6 MNXM1@MNXC3 + 1 MNXM236@MNXC3 + 1 MNXM3@MNXC3	R_FAA3_2;R_FAT1_2;R_FAA4_2	1*uniprot:FAT1_YEAST			model:Fatty acid biosynthesis		-999999.0	0			0	0
R40F32C95_RL-318	1 MNXM11@MNXC3 + 1 MNXM14@MNXC3 + 1 iso_iIN800_M_723@MNXC3 <-- 1 MNXM12@MNXC3 + 6 MNXM1@MNXC3 + 1 MNXM236@MNXC3 + 1 MNXM3@MNXC3	R_FAA3_2;R_FAT1_2;R_FAA4_2	1*uniprot:LCF3_YEAST			model:Fatty acid biosynthesis		-999999.0	0			0	0
R40F32C95_RL-319	1 MNXM11@MNXC3 + 1 MNXM14@MNXC3 + 1 iso_iIN800_M_723@MNXC3 <-- 1 MNXM12@MNXC3 + 6 MNXM1@MNXC3 + 1 MNXM236@MNXC3 + 1 MNXM3@MNXC3	R_FAA3_2;R_FAT1_2;R_FAA4_2	1*uniprot:LCF4_YEAST			model:Fatty acid biosynthesis		-999999.0	0			0	0
R96B72207_RL-855	1 MNXM11@MNXC3 + 1 MNXM14@MNXC3 + 1 iso_iIN800_M_869@MNXC3 <-- 1 MNXM12@MNXC3 + 5 MNXM1@MNXC3 + 1 MNXM3@MNXC3 + 1 iso_iIN800_M_868@MNXC3	R_FAT1_5;R_FAA4_5	1*uniprot:FAT1_YEAST			model:Fatty acid biosynthesis		-999999.0	0			0	0
R96B72207_RL-856	1 MNXM11@MNXC3 + 1 MNXM14@MNXC3 + 1 iso_iIN800_M_869@MNXC3 <-- 1 MNXM12@MNXC3 + 5 MNXM1@MNXC3 + 1 MNXM3@MNXC3 + 1 iso_iIN800_M_868@MNXC3	R_FAT1_5;R_FAA4_5	1*uniprot:LCF4_YEAST			model:Fatty acid biosynthesis		-999999.0	0			0	0
RCB51EE07_RL-1189	1 MNXM11@MNXC3 + 1 MNXM14@MNXC3 <-- 1 MNXM168@MNXC3 + 1 MNXM91@MNXC3	rxn00139	1*uniprot:APT1_YEAST	MNXR68290	2.4.2.7;2.4.2.8	biopath:Reactions_and_degradation_of_Purine_ribonucleotides;kegg:Metabolic pathways;kegg:Purine metabolism;metacyc:adenine and adenosine salvage I;metacyc:adenine and adenosine salvage II;metacyc:adenine and adenosine salvage IV;seed:Purine conversions;seed:Stringent Response, (p)ppGpp metabolism;unipathway:AMP biosynthesis via salvage pathway	bigg:ADPT;biopath:RXN01461;brenda:BR47515;ec:2.4.2.7;ec:2.4.2.8;ecocyc:ADENPRIBOSYLTRAN-RXN;iabaylyiv4:ADENPRIBOSYLTRAN-RXN;iaf1260:ADPT;iaf692:ADPT;iag612:rbs_123;iao358:rll_19;iin800:APT1;iin800:APT2;iit341:ADPT;ijn746:ADPT;ijr904.45632:ADPT;ijr904:ADPT;imeo21:ADPT;imm904:ADPT;imo1053-pao1:ADPT;imo1056:ADPT;ind750:ADPT;inj661:ADPT;intenz:2664;ips189:ADPT;irs1563.45632:R00190_c;isb619:ADPT;iso78…	-999999.0	0			0	0
RCB51EE07_RL-1190	1 MNXM11@MNXC3 + 1 MNXM14@MNXC3 <-- 1 MNXM168@MNXC3 + 1 MNXM91@MNXC3	rxn00139	1*uniprot:APT2_YEAST	MNXR68290	2.4.2.7;2.4.2.8	biopath:Reactions_and_degradation_of_Purine_ribonucleotides;kegg:Metabolic pathways;kegg:Purine metabolism;metacyc:adenine and adenosine salvage I;metacyc:adenine and adenosine salvage II;metacyc:adenine and adenosine salvage IV;seed:Purine conversions;seed:Stringent Response, (p)ppGpp metabolism;unipathway:AMP biosynthesis via salvage pathway	bigg:ADPT;biopath:RXN01461;brenda:BR47515;ec:2.4.2.7;ec:2.4.2.8;ecocyc:ADENPRIBOSYLTRAN-RXN;iabaylyiv4:ADENPRIBOSYLTRAN-RXN;iaf1260:ADPT;iaf692:ADPT;iag612:rbs_123;iao358:rll_19;iin800:APT1;iin800:APT2;iit341:ADPT;ijn746:ADPT;ijr904.45632:ADPT;ijr904:ADPT;imeo21:ADPT;imm904:ADPT;imo1053-pao1:ADPT;imo1056:ADPT;ind750:ADPT;inj661:ADPT;intenz:2664;ips189:ADPT;irs1563.45632:R00190_c;isb619:ADPT;iso78…	-999999.0	0			0	0
R270D0D9_RL-148	1 MNXM11@MNXC3 + 1 MNXM14@MNXC4 + 1 MNXM28@MNXC4 <-- 1 MNXM1@MNXC3 + 1 MNXM3@MNXC4 + 1 MNXM61@MNXC3 + 1 MNXM90882@MNXC4	R_MSM1	1*uniprot:SYMM_YEAST			model:tRNA synthesis		-999999.0	0			0	0
R41CF6320_RL-325	1 MNXM11@MNXC3 + 1 MNXM14@MNXC4 + 1 MNXM697@MNXC4 <-- 1 MNXM140@MNXC3 + 1 MNXM1@MNXC3 + 1 MNXM3@MNXC4 + 1 MNXM90880@MNXC4	R_NAM2	1*uniprot:SYLM_YEAST			model:tRNA synthesis		-999999.0	0			0	0
R62F35308_RL-551	1 MNXM11@MNXC3 + 1 MNXM14@MNXC4 + 1 MNXM89895@MNXC4 <-- 1 MNXM142@MNXC4 + 1 MNXM1@MNXC3 + 1 MNXM3@MNXC4 + 1 MNXM90883@MNXC4	R_MST1	1*uniprot:SYTM_YEAST			model:tRNA synthesis		-999999.0	0			0	0
RE8367AFA_RL-1393	1 MNXM11@MNXC3 + 1 MNXM1515@MNXC3 <-- 1 MNXM1351@MNXC3 + 7 MNXM1@MNXC3	R_HIS4_1	1*uniprot:HIS2_YEAST			model:Histidine metabolism		-999999.0	0			0	0
RCB4DF1FA_RL-1188	1 MNXM11@MNXC3 + 1 MNXM1645@MNXC3 <-- 3 MNXM1@MNXC3 + 1 MNXM397@MNXC3	R_U87_				model:Folate metabolism		-999999.0	0			0	0
R8D8C7263_RL-785	1 MNXM11@MNXC3 + 1 MNXM16@MNXC3 + 1 MNXM9@MNXC3 <-- 2 MNXM1@MNXC3 + 1 MNXM3@MNXC3 + 1 MNXM61@MNXC3	R_SAM2;R_SAM1	1*uniprot:METK1_YEAST			model:Methionine metabolism		-999999.0	0			0	0
R8D8C7263_RL-786	1 MNXM11@MNXC3 + 1 MNXM16@MNXC3 + 1 MNXM9@MNXC3 <-- 2 MNXM1@MNXC3 + 1 MNXM3@MNXC3 + 1 MNXM61@MNXC3	R_SAM2;R_SAM1	1*uniprot:METK2_YEAST			model:Methionine metabolism		-999999.0	0			0	0
RDDF10EBA_RL-1325	1 MNXM11@MNXC3 + 1 MNXM194@MNXC3 <-- 1 MNXM1@MNXC3 + 1 MNXM274@MNXC3 + 1 MNXM91@MNXC3	r_0774	1*uniprot:NPT1_YEAST	MNXR69522	2.4.2.11	biopath:Biosynthesis_of_Nicotinamide,_NAD_and_NADP;biopath:Biosynthesis_of_Nicotinate,_NAD_and_NADP;kegg:Metabolic pathways;kegg:Nicotinate and nicotinamide metabolism;metacyc:NAD salvage pathway I;metacyc:pyridine nucleotide cycling (plants);seed:NAD and NADP cofactor biosynthesis global;seed:NAD regulation;unipathway:NAD(+) biosynthesis	bigg:NAPRT;bigg:NAPRTm;bigg:NAPRTr;biopath:RXN00700;brenda:BR47484;ec:2.4.2.11;ecocyc:NICOTINATEPRIBOSYLTRANS-RXN;iaf692:NAPRTr;iao358:rll_615;iin800:NPT1_1;iin800:NPT1_2;imeo21:NAPRTr;imm904:NAPRT;imm904:NAPRTm;ind750:NAPRT;ind750:NAPRTm;inj661:NAPRTr;intenz:2668;isb619:NAPRTr;iso783:NCTPPRT;iyo844:NCTPPRT;kegg:R01724;metacyc:NICOTINATEPRIBOSYLTRANS-RXN;obsolete:rxn13039;pubmed:13563527;pubmed:1…	-999999.0	0			0	0
RCA57ACC4_RL-1172	1 MNXM11@MNXC3 + 1 MNXM1@MNXC3 + 1 MNXM31@MNXC3 + 1 MNXM483@MNXC3 <-- 1 MNXM415@MNXC3 + 1 MNXM55@MNXC3 + 1 MNXM63@MNXC3	rxn09177						-999999.0	0			0	0
R94FC11C1_RL-845	1 MNXM11@MNXC3 + 1 MNXM1@MNXC3 + 1 MNXM39@MNXC3 + 1 MNXM648@MNXC3 <-- 1 MNXM51@MNXC3	R_RIB1	1*uniprot:RIB1_YEAST			model:Riboflavin metabolism		-999999.0	0			0	0
R1684E5C5_LR-41	1 MNXM11@MNXC3 + 1 MNXM1@MNXC3 --> 2 MNXM9@MNXC3	rxn11226	1*uniprot:IPYR_YEAST	MNXR80645			iao358:rll_122;iin800:PPA2;seed:rxn11226	0	999999.0			0	0
R375B567_B-246	1 MNXM11@MNXC3 + 1 MNXM225@MNXC3 <==> 1 MNXM121@MNXC3 + 1 MNXM1@MNXC3 + 1 MNXM340@MNXC3	rxn09486	1*uniprot:UAP1_YEAST		2.7.7.23			-999999.0	999999.0			0	0
RA8A3E54F_RL-962	1 MNXM11@MNXC3 + 1 MNXM234@MNXC3 <-- 1 MNXM1@MNXC3 + 1 MNXM452@MNXC3	R_DUT1	1*uniprot:DUT_YEAST			model:Pyrimidine metabolism		-999999.0	0			0	0
R67B253B0_RL-588	1 MNXM11@MNXC3 + 1 MNXM243@MNXC3 <-- 1 MNXM3@MNXC3	rxn00065	1*uniprot:CYAA_YEAST	MNXR485	4.6.1.1	biopath:Conversion_and_degradation_of_Pyrimidine_nucleotides_and_bases;biopath:Reactions_and_degradation_of_Purine_ribonucleotides;kegg:Purine metabolism	bigg:ADNCYC;biopath:RXN00614;biopath:RXN00966;brenda:BR3450;ec:4.6.1.1;ecocyc:ADENYLATECYC-RXN;iaf1260:ADNCYC;iaf692:ADNCYC;iin800:CYR1;ijn746:ADNCYC;ijr904.45632:ADNCYC;ijr904:ADNCYC;imeo21:ADNCYC;imm904:ADNCYC;imo1053-pao1:ADNCYC;imo1056:ADNCYC;ind750:ADNCYC;inj661:ADNCYC;intenz:4868;iso783:ADNCYC;kegg:R00089;macie:M0058;metacyc:ADENYLATECYC-RXN;reactome:REACT_1292.5;reactome:REACT_15399.1;reac…	-999999.0	0			0	0
R926FD88C_RL-824	1 MNXM11@MNXC3 + 1 MNXM283@MNXC3 <-- 1 MNXM1@MNXC3 + 1 MNXM229@MNXC3 + 1 MNXM63@MNXC3	r_0274	1*uniprot:PCY1_YEAST	MNXR68520	2.7.7.15	biopath:Biosynthesis_of_Lecithin;biopath:Biosynthesis_of_Phosphoglycerides;biopath:Metabolism_of_Phosphoglycerides_(extended);kegg:Glycerophospholipid metabolism;kegg:Metabolic pathways;metacyc:choline biosynthesis III;metacyc:phosphatidylcholine biosynthesis I;metacyc:phosphatidylcholine biosynthesis II;unipathway:phosphatidylcholine biosynthesis	bigg:CHLPCTD;biopath:RXN01251;brenda:BR47864;ec:2.7.7.15;iin800:PCT1;imm904:CHLPCTD;ind750:CHLPCTD;intenz:3051;kegg:R01890;metacyc:2.7.7.15-RXN;rhea:18997;rhea:18998;rhea:18999;rhea:19000;seed:rxn01380;upa:UCR01890;upa:UER00739	-999999.0	0			0	0
R2730C992_RL-150	1 MNXM11@MNXC3 + 1 MNXM2847@MNXC3 <-- 1 MNXM164@MNXC3 + 1 MNXM1@MNXC3 + 1 MNXM968@MNXC3	rxn05034	1*uniprot:COQ1_YEAST		2.5.1.39			-999999.0	0			0	0
R2730C992_RL-151	1 MNXM11@MNXC3 + 1 MNXM2847@MNXC3 <-- 1 MNXM164@MNXC3 + 1 MNXM1@MNXC3 + 1 MNXM968@MNXC3	rxn05034	1*uniprot:COQ2_YEAST		2.5.1.39			-999999.0	0			0	0
R2730C992_RL-152	1 MNXM11@MNXC3 + 1 MNXM2847@MNXC3 <-- 1 MNXM164@MNXC3 + 1 MNXM1@MNXC3 + 1 MNXM968@MNXC3	rxn05034	1*uniprot:COX10_YEAST		2.5.1.39			-999999.0	0			0	0
R2730C992_RL-153	1 MNXM11@MNXC3 + 1 MNXM2847@MNXC3 <-- 1 MNXM164@MNXC3 + 1 MNXM1@MNXC3 + 1 MNXM968@MNXC3	rxn05034	1*uniprot:FNTB_YEAST		2.5.1.39			-999999.0	0			0	0
R2730C992_RL-154	1 MNXM11@MNXC3 + 1 MNXM2847@MNXC3 <-- 1 MNXM164@MNXC3 + 1 MNXM1@MNXC3 + 1 MNXM968@MNXC3	rxn05034	1*uniprot:PGTB2_YEAST		2.5.1.39			-999999.0	0			0	0
R2730C992_RL-155	1 MNXM11@MNXC3 + 1 MNXM2847@MNXC3 <-- 1 MNXM164@MNXC3 + 1 MNXM1@MNXC3 + 1 MNXM968@MNXC3	rxn05034	1*uniprot:RER2_YEAST		2.5.1.39			-999999.0	0			0	0
R2730C992_RL-156	1 MNXM11@MNXC3 + 1 MNXM2847@MNXC3 <-- 1 MNXM164@MNXC3 + 1 MNXM1@MNXC3 + 1 MNXM968@MNXC3	rxn05034	1*uniprot:SRT1_YEAST		2.5.1.39			-999999.0	0			0	0
RB74BCE1A_RL-1049	1 MNXM11@MNXC3 + 1 MNXM287@MNXC3 <-- 1 MNXM1@MNXC3 + 1 MNXM3@MNXC3 + 1 MNXM58@MNXC3	r_1025	1*uniprot:MET3_YEAST	MNXR4764	2.7.7.4	biopath:Degradation_of_Adenylylsulfate;biopath:Metabolism_of_Sulfur;kegg:Metabolic pathways;kegg:Microbial metabolism in diverse environments;kegg:Purine metabolism;kegg:Sulfur metabolism;metacyc:sulfate activation for sulfonation;metacyc:sulfate reduction II (assimilatory);metacyc:sulfate reduction III (assimilatory);metacyc:sulfate reduction IV (dissimilatory);metacyc:sulfate reduction V (dissi…	bigg:SADT;biopath:RXN01162;brenda:BR47884;ec:2.7.7.4;ecocyc:SULFATE-ADENYLYLTRANS-RXN;iabaylyiv4:SULFATE-ADENYLYLTRANS-RXN;iag612:rbs_558;iag612:rbs_559;iin800:MET3;ijn746:SADT;imeo21:SADT;imm904:SADT;ind750:SADT;inj661:SADT;intenz:3040;irs1563.45632:R00529_c;iyo844:SADT1r;kegg:R00529;macie:M0287;metacyc:SULFATE-ADENYLYLTRANS-RXN;reactome:REACT_6767.2;rhea:18133;rhea:18134;rhea:18135;rhea:18136;s…	-999999.0	0			0	0
R6F5AC9D8_RL-641	1 MNXM11@MNXC3 + 1 MNXM292@MNXC3 + 1 MNXM5@MNXC3 <-- 1 MNXM1@MNXC3 + 1 MNXM591@MNXC3 + 1 MNXM6@MNXC3	rxn02062	1*uniprot:FDFT_YEAST	MNXR8602	1.3.1.96;2.5.1.21	kegg:Biosynthesis of secondary metabolites;kegg:Metabolic pathways;kegg:Sesquiterpenoid and triterpenoid biosynthesis;metacyc:botryococcenes and methylated squalene biosynthesis	brenda:BR48481;brenda:BR48481_WOP;ec:1.3.1.96;ec:2.5.1.21;iin800:ERG9_2;intenz:15822;intenz:19261;kegg:R02872;metacyc:RXN-13724;pubmed:10677224;pubmed:10896663;pubmed:11111077;pubmed:12137537;reactome:REACT_100127;reactome:REACT_106161;reactome:REACT_108729;reactome:REACT_108746;reactome:REACT_110869;reactome:REACT_112901;reactome:REACT_155277;reactome:REACT_29867;reactome:REACT_30428;reactome:RE…	-999999.0	0			0	0
R62A6333_RL-544	1 MNXM11@MNXC3 + 1 MNXM298@MNXC3 <-- 1 MNXM174@MNXC3 + 1 MNXM91@MNXC3	rxn01544	1*uniprot:XPT1_YEAST	MNXR70076	2.4.2.22;2.4.2.8	biopath:Conversion_and_degradation_of_Purine_desoxyribonucleotides;biopath:Reactions_and_degradation_of_Purine_ribonucleotides;kegg:Biosynthesis of secondary metabolites;kegg:Metabolic pathways;kegg:Purine metabolism;metacyc:xanthine and xanthosine salvage;unipathway:XMP biosynthesis via salvage pathway	bigg:XPPT;biopath:RXN01523;brenda:BR47505;ec:2.4.2.22;ec:2.4.2.8;ecocyc:XANPRIBOSYLTRAN-RXN;iabaylyiv4:XANPRIBOSYLTRAN-RXN;iaf1260:XPPT;iaf692:XPPT;iag612:rbs_590;iao358:rll_451;iin800:XPT1;iit341:XPPT;ijr904.45632:XPPT;ijr904:XPPT;imeo21:XPPT;imm904:XPPT;ind750:XPPT;inj661:XPPT;intenz:2679;isb619:XPPT;iyo844:XPPT;kegg:R02142;metacyc:XANPRIBOSYLTRAN-RXN;pubmed:10545171;rhea:10800;rhea:10801;rhea:…	-999999.0	0			0	0
R74C0BF99_RL-671	1 MNXM11@MNXC3 + 1 MNXM309@MNXC3 <-- 1 MNXM194@MNXC3 + 1 MNXM1@MNXC3 + 1 MNXM3@MNXC3	r_0785	1*uniprot:NMA1_YEAST	MNXR3836	2.7.7.1;2.7.7.18	biopath:Biosynthesis_of_NAD+_from_Aspartate;biopath:Biosynthesis_of_NAD+_from_Tryptophan;biopath:Biosynthesis_of_Nicotinamide,_NAD_and_NADP;biopath:Biosynthesis_of_Nicotinate,_NAD_and_NADP;kegg:Metabolic pathways;kegg:Nicotinate and nicotinamide metabolism;metacyc:NAD biosynthesis I (from aspartate);metacyc:NAD biosynthesis from 2-amino-3-carboxymuconate semialdehyde;metacyc:NAD salvage pathway I…	bigg:NNAT;bigg:NNATm;bigg:NNATn;bigg:NNATr;biopath:RXN00839;brenda:BR47865;brenda:BS386612;brenda:BS386613;ec:2.7.7.1;ec:2.7.7.18;ecocyc:NICONUCADENYLYLTRAN-RXN;iabaylyiv4:NICONUCADENYLYLTRAN-RXN;iaf1260:NNATr;iaf692:NNAT;iao358:rll_478;igt196:NNATr;iin800:YLR328W_1;iin800:YLR328W_2;iit341:NNAT;ijn746:NNATr;ijr904.45632:NNAT;ijr904:NNAT;imeo21:NNAT;imm904:NNAT;imm904:NNATm;imo1053-pao1:NNAT;imo10…	-999999.0	0			0	0
R9A5B4A7A_RL-871	1 MNXM11@MNXC3 + 1 MNXM449@MNXC3 <-- 1 MNXM187@MNXC3 + 1 MNXM1@MNXC3 + 1 MNXM63@MNXC3	r_0885	1*uniprot:ECT1_YEAST	MNXR69657	2.7.7.14	biopath:Biosynthesis_of_Phosphatidylethanolamine;biopath:Biosynthesis_of_Phosphoglycerides;biopath:Metabolism_of_Phosphoglycerides_(extended);kegg:Glycerophospholipid metabolism;kegg:Metabolic pathways;metacyc:phosphatidylethanolamine biosynthesis II;unipathway:phosphatidylethanolamine biosynthesis	bigg:PETHCT;biopath:RXN01008;brenda:BR47863;ec:2.7.7.14;iin800:MUQ1;imm904:PETHCT;ind750:PETHCT;intenz:3050;kegg:R02038;metacyc:2.7.7.14-RXN;pubmed:18583706;pubmed:9083101;reactome:REACT_120845;reactome:REACT_120845.1;reactome:REACT_120845.2;reactome:REACT_128974;reactome:REACT_129421;reactome:REACT_129941;reactome:REACT_130911;reactome:REACT_131995;reactome:REACT_134908;reactome:REACT_135387;rea…	-999999.0	0			0	0
RC3CE61B2_RL-1133	1 MNXM11@MNXC3 + 1 MNXM481@MNXC3 <-- 1 MNXM1@MNXC3 + 1 MNXM373@MNXC3 + 1 MNXM3@MNXC3	r_0841		MNXR4514	2.7.7.3	biopath:Biosynthesis_of_Coenzyme_A;biopath:Biosynthesis_of_Pantothenate,_Coenzyme_A_and_Holo-acyl_carrier_protein;biopath:Biosynthesis_of_Pantothenate,_Coenzyme_A_and_Holo-acyl_carrier_protein_(extended);kegg:Metabolic pathways;kegg:Pantothenate and CoA biosynthesis;metacyc:coenzyme A biosynthesis;unipathway:coenzyme A biosynthesis	bigg:PTPAT;bigg:PTPATi;bigg:PTPATim;biopath:RXN01280;brenda:BR47876;ec:2.7.7.3;ecocyc:PANTEPADENYLYLTRAN-RXN;iabaylyiv4:PANTEPADENYLYLTRAN-RXN;iaf1260:PTPATi;iaf692:PTPATi;iao358:rll_219;igt196:PTPATi;iin800:U94;iin800:U95;iit341:PTPATi;ijn746:PTPAT;ijr904.45632:PTPATi;ijr904:PTPATi;imeo21:PTPATi;imm904:PTPATi;imm904:PTPATim;imo1053-pao1:PTPATi;imo1056:PTPATi;ind750:PTPATi;ind750:PTPATim;inj661:P…	-999999.0	0			0	0
R3C3DA4C8_RL-284	1 MNXM11@MNXC3 + 1 MNXM488@MNXC3 + 1 MNXM89557@MNXC3 <-- 5 MNXM1@MNXC3 + 1 MNXM37@MNXC3 + 1 MNXM91@MNXC3	R_ADE4	1*uniprot:PUR1_YEAST			model:Purine metabolism		-999999.0	0			0	0
R3845F580_B-248	1 MNXM11@MNXC3 + 1 MNXM50@MNXC3 <==> 1 MNXM121@MNXC3 + 1 MNXM1@MNXC3 + 1 MNXM96@MNXC3	r_1084	1*uniprot:UGPA1_YEAST	MNXR76691		metacyc:stachyose degradation		-999999.0	999999.0			0	0
R3845F580_B-249	1 MNXM11@MNXC3 + 1 MNXM50@MNXC3 <==> 1 MNXM121@MNXC3 + 1 MNXM1@MNXC3 + 1 MNXM96@MNXC3	r_1084	1*uniprot:UGPA2_YEAST	MNXR76691		metacyc:stachyose degradation		-999999.0	999999.0			0	0
R1C260C6A_B-78	1 MNXM11@MNXC3 + 1 MNXM519@MNXC3 <==> 1 MNXM235@MNXC3 + 1 MNXM91@MNXC3	r_0820	1*uniprot:PYRE_YEAST	MNXR69599	2.4.2.10	biopath:Biosynthesis_of_Pyrimidine_ribonucleotides;biopath:Biosynthesis_of_Uridine-5'-phosphate;kegg:Metabolic pathways;kegg:Pyrimidine metabolism;metacyc:UMP biosynthesis;seed:YgfZ;unipathway:UMP biosynthesis via de novo pathway	bigg:ORPT;biopath:RXN00412;brenda:BR44268;ec:2.4.2.10;ecocyc:OROPRIBTRANS-RXN;iabaylyiv4:OROPRIBTRANS-RXN;iaf1260:ORPT;iaf692:ORPT;iag612:rbs_504;iao358:rll_384;igt196:ORPT;iin800:URA10;iin800:URA5;iit341:ORPT;ijn746:ORPT;ijr904.45632:ORPT;ijr904:ORPT;imeo21:ORPT;imm904:ORPT;imo1053-pao1:ORPT;imo1056:ORPT;ind750:ORPT;inj661:ORPT;intenz:2667;irs1563.45632:R01870_c;isb619:ORPT;iso783:or_PT;iyo844:O…	-999999.0	999999.0			0	0
R1C260C6A_B-79	1 MNXM11@MNXC3 + 1 MNXM519@MNXC3 <==> 1 MNXM235@MNXC3 + 1 MNXM91@MNXC3	r_0820	1*uniprot:PYRX_YEAST	MNXR69599	2.4.2.10	biopath:Biosynthesis_of_Pyrimidine_ribonucleotides;biopath:Biosynthesis_of_Uridine-5'-phosphate;kegg:Metabolic pathways;kegg:Pyrimidine metabolism;metacyc:UMP biosynthesis;seed:YgfZ;unipathway:UMP biosynthesis via de novo pathway	bigg:ORPT;biopath:RXN00412;brenda:BR44268;ec:2.4.2.10;ecocyc:OROPRIBTRANS-RXN;iabaylyiv4:OROPRIBTRANS-RXN;iaf1260:ORPT;iaf692:ORPT;iag612:rbs_504;iao358:rll_384;igt196:ORPT;iin800:URA10;iin800:URA5;iit341:ORPT;ijn746:ORPT;ijr904.45632:ORPT;ijr904:ORPT;imeo21:ORPT;imm904:ORPT;imo1053-pao1:ORPT;imo1056:ORPT;ind750:ORPT;inj661:ORPT;intenz:2667;irs1563.45632:R01870_c;isb619:ORPT;iso783:or_PT;iyo844:O…	-999999.0	999999.0			0	0
RAF9E143F_RL-1004	1 MNXM11@MNXC3 + 1 MNXM591@MNXC3 <-- 2 MNXM34@MNXC3	rxn00498	1*uniprot:FDFT_YEAST	MNXR59177	2.5.1.103;2.5.1.21;2.5.1.96	kegg:Biosynthesis of secondary metabolites;kegg:Carotenoid biosynthesis;kegg:Metabolic pathways;kegg:Sesquiterpenoid and triterpenoid biosynthesis;metacyc:4,4'-diapolycopenedioate biosynthesis;metacyc:RXN-12321;metacyc:RXN-13162;metacyc:botryococcenes and methylated squalene biosynthesis;metacyc:epoxysqualene biosynthesis;metacyc:staphyloxanthin biosynthesis	brenda:BR44279;brenda:BR49808;ec:2.5.1.103;ec:2.5.1.21;ec:2.5.1.96;iin800:ERG9_1;intenz:15822;intenz:18798;intenz:19320;irs1563.45632:R00702_c;kegg:R00702;metacyc:RXN-12263;pubmed:10896663;reactome:REACT_105154;reactome:REACT_107400;reactome:REACT_112589;reactome:REACT_146264;reactome:REACT_157051;reactome:REACT_80102;reactome:REACT_86856;reactome:REACT_90846;reactome:REACT_91748;reactome:REACT_9…	-999999.0	0			0	0
RE96CC037_RL-1401	1 MNXM11@MNXC3 + 1 MNXM80@MNXC3 <-- 1 MNXM158@MNXC3 + 1 MNXM91@MNXC3	rxn00711	1*uniprot:UPP_YEAST	MNXR70061	2.4.2.9	biopath:Conversion_and_degradation_of_Pyrimidine_nucleotides_and_bases;biopath:Conversion_of_Uridine-5'-phosphate_into_beta-Alanine;biopath:Conversion_of_Uridine-5'-phosphate_into_urea;kegg:Metabolic pathways;kegg:Pyrimidine metabolism;metacyc:pyrimidine nucleobases salvage I;seed:pyrimidine conversions;unipathway:UMP biosynthesis via salvage pathway	bigg:UPPRT;bigg:UPPRTr;biopath:RXN00460;brenda:BR47535;ec:2.4.2.9;ecocyc:URACIL-PRIBOSYLTRANS-RXN;iabaylyiv4:URACIL-PRIBOSYLTRANS-RXN;iaf1260:UPPRT;iag612:rbs_576;iag612:rbs_577;iao358:rll_443;iin800:FUR1;iit341:UPPRT;ijn746:UPPRT;ijr904.45632:UPPRT;ijr904:UPPRT;imeo21:UPPRT;imm904:UPPRT;imo1053-pao1:UPPRT;imo1056:UPPRT;ind750:UPPRT;inj661:UPPRT;intenz:2666;ips189:UPPRT;irs1563.45632:R00966_c;isb…	-999999.0	0			0	0
R19CF7AB0_RL-57	1 MNXM11@MNXC3 + 1 MNXM82@MNXC3 <-- 1 MNXM1@MNXC3 + 1 MNXM51@MNXC3 + 1 MNXM721@MNXC3	r_0722	1*uniprot:MPG1_YEAST	MNXR3412	2.7.7.13;2.7.7.28	kegg:Amino sugar and nucleotide sugar metabolism;kegg:Biosynthesis of secondary metabolites;kegg:Fructose and mannose metabolism;kegg:Metabolic pathways;metacyc:GDP-mannose biosynthesis;metacyc:L-ascorbate biosynthesis I (L-galactose pathway);metacyc:alginate biosynthesis I;metacyc:alginate biosynthesis II;unipathway:GDP-alpha-D-mannose biosynthesis	bigg:MAN1PT;brenda:BR47862;brenda:BS359854;ec:2.7.7.13;ec:2.7.7.28;ecocyc:2.7.7.13-RXN;iin800:PSA1;imeo21:MAN1PT;imm904:MAN1PT;ind750:MAN1PT;inj661:MAN1PT;intenz:3049;kegg:R00885;metacyc:2.7.7.13-RXN;pubmed:11082198;pubmed:5946626;reactome:REACT_114403;reactome:REACT_125766;reactome:REACT_132520;reactome:REACT_134441;reactome:REACT_134484;reactome:REACT_134878;reactome:REACT_135301;reactome:REACT…	-999999.0	0			0	0
RDB434C7E_B-1316	1 MNXM11@MNXC3 + 1 MNXM89795@MNXC3 <==> 1 MNXM121@MNXC3 + 1 MNXM1@MNXC3 + 1 MNXM336@MNXC3	rxn00355	1*uniprot:GAL7_YEAST		2.7.7.10			-999999.0	999999.0			0	0
R60CE75FB_RL-529	1 MNXM11@MNXC4 + 1 MNXM13@MNXC4 + 1 MNXM194@MNXC4 <-- 2 MNXM1@MNXC4 + 1 MNXM555@MNXC4 + 1 MNXM91@MNXC4	r_0787	1*uniprot:NADC_YEAST	MNXR69544	2.4.2.19	kegg:Metabolic pathways;kegg:Nicotinate and nicotinamide metabolism;metacyc:NAD biosynthesis I (from aspartate);metacyc:NAD biosynthesis from 2-amino-3-carboxymuconate semialdehyde;metacyc:nicotine biosynthesis;seed:NAD regulation;unipathway:NAD(+) biosynthesis	bigg:NNDPR;bigg:NNDPRm;brenda:BR47506;ec:2.4.2.19;ecocyc:QUINOPRIBOTRANS-RXN;iabaylyiv4:QUINOPRIBOTRANS-RXN;iaf1260:NNDPR;iaf692:NNDPR;iin800:QPT1_1;iin800:QPT1_2;iit341:NNDPR;ijn746:NNDPR;ijr904.45632:NNDPR;ijr904:NNDPR;imeo21:NNDPR;imm904:NNDPR;imm904:NNDPRm;imo1053-pao1:NNDPR;imo1056:NNDPR;ind750:NNDPR;ind750:NNDPRm;inj661:NNDPR;intenz:2676;iso783:NNDPR;iyo844:NNDPR;kegg:R03348;metacyc:QUINOPR…	-999999.0	0			0	0
R9BF9A353_RL-880	1 MNXM11@MNXC4 + 1 MNXM14@MNXC3 + 1 MNXM90012@MNXC4 <-- 1 MNXM1@MNXC4 + 1 MNXM3@MNXC4 + 1 MNXM55@MNXC4 + 1 MNXM90666@MNXC4	R_YGR012W_1	1*uniprot:CYSK_YEAST			model:Cysteine metabolism		-999999.0	0			0	0
RF44DA39_RL-1456	1 MNXM11@MNXC4 + 1 MNXM14@MNXC4 + 1 MNXM1@MNXC4 + 1 MNXM8@MNXC4 <-- 1 MNXM15@MNXC4 + 1 MNXM309@MNXC4 + 1 MNXM3@MNXC4	R_QNS1_2	1*uniprot:NADE_YEAST			model:Nicotinic acid synthesis from TRP		-999999.0	0			0	0
RB8124AA3_RL-1056	1 MNXM11@MNXC4 + 1 MNXM14@MNXC4 + 1 MNXM89752@MNXC4 <-- 1 MNXM18@MNXC4 + 1 MNXM1@MNXC4 + 1 MNXM3@MNXC4	R_MSE1	1*uniprot:SYEM_YEAST			model:tRNA synthesis		-999999.0	0			0	0
RC512EF13_RL-1142	1 MNXM11@MNXC4 + 1 MNXM14@MNXC4 + 1 MNXM89761@MNXC4 <-- 1 MNXM147@MNXC3 + 1 MNXM1@MNXC4 + 1 MNXM3@MNXC4 + 1 MNXM91319@MNXC4	R_YCR024C	1*uniprot:PMP1_YEAST	MNXR67832		model:tRNA synthesis	iin800:DED81;iin800:YCR024C;seed:rxn12891;seed:rxn13173	-999999.0	0			0	0
R7A0CF0F5_RL-686	1 MNXM11@MNXC4 + 1 MNXM14@MNXC4 + 1 MNXM89802@MNXC4 <-- 1 MNXM1@MNXC4 + 1 MNXM3@MNXC4 + 1 MNXM90753@MNXC4 + 1 MNXM97@MNXC3	R_MSF1	1*uniprot:SYFM_YEAST			model:tRNA synthesis		-999999.0	0			0	0
R14A3603_RL-21	1 MNXM11@MNXC4 + 1 MNXM14@MNXC4 + 1 MNXM89804@MNXC4 <-- 1 MNXM1@MNXC4 + 1 MNXM3@MNXC4 + 1 MNXM91319@MNXC4 + 1 MNXM94@MNXC4	R_MSW1	1*uniprot:SYWM_YEAST	MNXR67850		model:tRNA synthesis	iin800:MSW1;seed:rxn13033	-999999.0	0			0	0
R44124084_RL-339	1 MNXM11@MNXC4 + 1 MNXM14@MNXC4 + 1 MNXM89832@MNXC4 <-- 1 MNXM1@MNXC4 + 1 MNXM231@MNXC3 + 1 MNXM3@MNXC4 + 1 MNXM90879@MNXC4	R_ISM1	1*uniprot:SYIM_YEAST			model:tRNA synthesis		-999999.0	0			0	0
R39876E93_RL-255	1 MNXM11@MNXC4 + 1 MNXM14@MNXC4 + 1 MNXM89922@MNXC4 <-- 1 MNXM3@MNXC4 + 1 MNXM78@MNXC4 + 1 MNXM90881@MNXC4	r_0712	1*uniprot:SYKM_YEAST					-999999.0	0			0	0
R7EE27CE4_RL-702	1 MNXM11@MNXC4 + 1 MNXM14@MNXC4 + 1 MNXM90839@MNXC4 <-- 1 MNXM1@MNXC4 + 1 MNXM3@MNXC4 + 1 MNXM42@MNXC4 + 1 MNXM90752@MNXC4	R_MSD1	1*uniprot:SYDM_YEAST	MNXR68419	6.1.1.12;6.1.1.23	kegg:Aminoacyl-tRNA biosynthesis;metacyc:tRNA charging;model:tRNA synthesis	bigg:ASPTRS;bigg:ASPTRSm;ec:6.1.1.12;ec:6.1.1.23;ecocyc:ASPARTATE--TRNA-LIGASE-RXN;iabaylyiv4:ASPARTATE--TRNA-LIGASE-RXN;iaf1260:ASPTRS;iaf692:ASPTRS;iin800:DPS1;iin800:MSD1;ijn746:ASPTRS;imm904:ASPTRS;imm904:ASPTRSm;imo1053-pao1:ASPTRS;imo1056:ASPTRS;ind750:ASPTRS;ind750:ASPTRSm;intenz:5048;ips189:ASPTRS;isb619:ASPTRS;iso783:ASPTRS;kegg:R05577;metacyc:ASPARTATE--TRNA-LIGASE-RXN;rhea:19649;rhea:1…	-999999.0	0			0	0
REF490992_RL-1432	1 MNXM11@MNXC4 + 1 MNXM14@MNXC4 + 2 MNXM1@MNXC4 + 1 MNXM89822@MNXC4 <-- 1 MNXM1@MNXC4 + 1 MNXM3@MNXC4 + 1 MNXM76@MNXC3 + 1 MNXM90668@MNXC4	R_MSY1	1*uniprot:SYYM_YEAST			model:tRNA synthesis		-999999.0	0			0	0
R6A15878_RL-602	1 MNXM11@MNXC4 + 1 MNXM194@MNXC4 <-- 1 MNXM1@MNXC4 + 1 MNXM274@MNXC4 + 1 MNXM91@MNXC4	r_0775	1*uniprot:NPT1_YEAST	MNXR69522	2.4.2.11	biopath:Biosynthesis_of_Nicotinamide,_NAD_and_NADP;biopath:Biosynthesis_of_Nicotinate,_NAD_and_NADP;kegg:Metabolic pathways;kegg:Nicotinate and nicotinamide metabolism;metacyc:NAD salvage pathway I;metacyc:pyridine nucleotide cycling (plants);seed:NAD and NADP cofactor biosynthesis global;seed:NAD regulation;unipathway:NAD(+) biosynthesis	bigg:NAPRT;bigg:NAPRTm;bigg:NAPRTr;biopath:RXN00700;brenda:BR47484;ec:2.4.2.11;ecocyc:NICOTINATEPRIBOSYLTRANS-RXN;iaf692:NAPRTr;iao358:rll_615;iin800:NPT1_1;iin800:NPT1_2;imeo21:NAPRTr;imm904:NAPRT;imm904:NAPRTm;ind750:NAPRT;ind750:NAPRTm;inj661:NAPRTr;intenz:2668;isb619:NAPRTr;iso783:NCTPPRT;iyo844:NCTPPRT;kegg:R01724;metacyc:NICOTINATEPRIBOSYLTRANS-RXN;obsolete:rxn13039;pubmed:13563527;pubmed:1…	-999999.0	0			0	0
RCFA21E70_RL-1207	1 MNXM11@MNXC4 + 1 MNXM1@MNXC4 + 1 MNXM8@MNXC4 <-- 1 MNXM3@MNXC4 + 1 MNXM64575@MNXC4	R_YLR328W_3	1*uniprot:NMA1_YEAST			model:Nicotinic acid synthesis from TRP		-999999.0	0			0	0
RC1979696_LR-1110	1 MNXM11@MNXC4 + 1 MNXM1@MNXC4 --> 2 MNXM9@MNXC4	R_PPA2	1*uniprot:IPYR2_YEAST	MNXR80645		model:Oxidative phosphorylation	iao358:rll_122;iin800:PPA2;seed:rxn11226	0	999999.0			0	0
R82AFA175_RL-724	1 MNXM11@MNXC4 + 1 MNXM309@MNXC4 <-- 1 MNXM194@MNXC4 + 1 MNXM1@MNXC4 + 1 MNXM3@MNXC4	R_NNATm	1*uniprot:NMA1_YEAST	MNXR3836	2.7.7.1;2.7.7.18	biopath:Biosynthesis_of_NAD+_from_Aspartate;biopath:Biosynthesis_of_NAD+_from_Tryptophan;biopath:Biosynthesis_of_Nicotinamide,_NAD_and_NADP;biopath:Biosynthesis_of_Nicotinate,_NAD_and_NADP;kegg:Metabolic pathways;kegg:Nicotinate and nicotinamide metabolism;metacyc:NAD biosynthesis I (from aspartate);metacyc:NAD biosynthesis from 2-amino-3-carboxymuconate semialdehyde;metacyc:NAD salvage pathway I…	bigg:NNAT;bigg:NNATm;bigg:NNATn;bigg:NNATr;biopath:RXN00839;brenda:BR47865;brenda:BS386612;brenda:BS386613;ec:2.7.7.1;ec:2.7.7.18;ecocyc:NICONUCADENYLYLTRAN-RXN;iabaylyiv4:NICONUCADENYLYLTRAN-RXN;iaf1260:NNATr;iaf692:NNAT;iao358:rll_478;igt196:NNATr;iin800:YLR328W_1;iin800:YLR328W_2;iit341:NNAT;ijn746:NNATr;ijr904.45632:NNAT;ijr904:NNAT;imeo21:NNAT;imm904:NNAT;imm904:NNATm;imo1053-pao1:NNAT;imo10…	-999999.0	0			0	0
RB635E03C_RL-1046	1 MNXM11@MNXC4 + 1 MNXM481@MNXC4 <-- 1 MNXM1@MNXC4 + 1 MNXM373@MNXC4 + 1 MNXM3@MNXC4	r_1997		MNXR4514	2.7.7.3	biopath:Biosynthesis_of_Coenzyme_A;biopath:Biosynthesis_of_Pantothenate,_Coenzyme_A_and_Holo-acyl_carrier_protein;biopath:Biosynthesis_of_Pantothenate,_Coenzyme_A_and_Holo-acyl_carrier_protein_(extended);kegg:Metabolic pathways;kegg:Pantothenate and CoA biosynthesis;metacyc:coenzyme A biosynthesis;unipathway:coenzyme A biosynthesis	bigg:PTPAT;bigg:PTPATi;bigg:PTPATim;biopath:RXN01280;brenda:BR47876;ec:2.7.7.3;ecocyc:PANTEPADENYLYLTRAN-RXN;iabaylyiv4:PANTEPADENYLYLTRAN-RXN;iaf1260:PTPATi;iaf692:PTPATi;iao358:rll_219;igt196:PTPATi;iin800:U94;iin800:U95;iit341:PTPATi;ijn746:PTPAT;ijr904.45632:PTPATi;ijr904:PTPATi;imeo21:PTPATi;imm904:PTPATi;imm904:PTPATim;imo1053-pao1:PTPATi;imo1056:PTPATi;ind750:PTPATi;ind750:PTPATim;inj661:P…	-999999.0	0			0	0
R207910D1_RL-109	1 MNXM1202@MNXC4 + 4 MNXM1@MNXC4 + 1 MNXM5@MNXC4 <-- 1 MNXM6@MNXC4 + 1 iso_iIN800_M_52@MNXC4	R_ILV5_2	1*uniprot:ILV5_YEAST			model:Branched chain amino acid metabolism (valine, leucine, and isoleucine)		-999999.0	0			0	0
RCDB8B3DE_LR-1194	1 MNXM1202@MNXC4 --> 1 MNXM439@MNXC4	R_ILV3_3	1*uniprot:ILV3_YEAST			model:Branched chain amino acid metabolism (valine, leucine, and isoleucine)		0	999999.0			0	0
R3DEF2DB7_RL-294	1 MNXM1219@MNXC3 + 1 MNXM9@MNXC3 <-- 1 MNXM258@MNXC3 + 1 MNXM73@MNXC3	R_ARO4;R_ARO3	1*uniprot:AROF_YEAST			model:Phenylalanine, tyrosine, and tryptophan biosynthesis (aromatic amino acids)		-999999.0	0			0	0
R3DEF2DB7_RL-295	1 MNXM1219@MNXC3 + 1 MNXM9@MNXC3 <-- 1 MNXM258@MNXC3 + 1 MNXM73@MNXC3	R_ARO4;R_ARO3	1*uniprot:AROG_YEAST			model:Phenylalanine, tyrosine, and tryptophan biosynthesis (aromatic amino acids)		-999999.0	0			0	0
R9D1B4549_LR-887	1 MNXM1219@MNXC3 --> 1 MNXM478@MNXC3 + 1 MNXM9@MNXC3	rxn02212	1*uniprot:ARO1_YEAST	MNXR1594	4.2.3.4;4.6.1.3	kegg:Biosynthesis of secondary metabolites;kegg:Metabolic pathways;kegg:Phenylalanine, tyrosine and tryptophan biosynthesis;metacyc:3-dehydroquinate biosynthesis I;seed:Chorismate Synthesis;unipathway:chorismate biosynthesis	bigg:DHQS;brenda:BR16093;brenda:BS398657;ec:4.2.3.4;ec:4.6.1.3;ecocyc:3-DEHYDROQUINATE-SYNTHASE-RXN;iabaylyiv4:3-DEHYDROQUINATE-SYNTHASE-RXN;iaf1260:DHQS;iag612:rbs_31;iao358:rll_54;igt196:DHQS;iin800:ARO1_1;iit341:DHQS;ijn746:DHQS;ijr904.45632:DHQS;ijr904:DHQS;imeo21:DHQS;imm904:DHQS;imo1053-pao1:DHQS;imo1056:DHQS;ind750:DHQS;inj661:DHQS;intenz:4783;irs1563.45632:R03083_c;isb619:DHQS;iso783:DHQS…	0	999999.0			0	0
RB236FD43_LR-1027	1 MNXM121@MNXC3 + 1 MNXM155@MNXC3 --> 1 MNXM148@MNXC3 + 1 MNXM452@MNXC3	R_U38_				model:Salvage pathways		0	999999.0			0	0
RB5D6709_LR-1041	1 MNXM121@MNXC3 + 1 MNXM15@MNXC3 + 1 MNXM3@MNXC3 --> 2 MNXM1@MNXC3 + 1 MNXM63@MNXC3 + 1 MNXM7@MNXC3 + 1 MNXM9@MNXC3	r_0307	1*uniprot:URA8_YEAST	MNXR1317	6.3.4.2	kegg:Metabolic pathways;kegg:Pyrimidine metabolism;unipathway:CTP biosynthesis via de novo pathway	bigg:CTPS1;brenda:BR48389;brenda:BS363669;ec:6.3.4.2;iaf692:CTPS1;iag612:rbs_190;iin800:URA7_2;iin800:URA8_2;iit341:CTPS1;imeo21:CTPS1;imm904:CTPS1;ind750:CTPS1;inj661:CTPS1;intenz:5131;irs1563.45632:R00571_c;isb619:CTPS1;iyo844:CTPS1;kegg:R00571;rhea:16597;rhea:16598;rhea:16599;rhea:16600;seed:rxn00410;upa:UCR00571;upa:UER00277	0	999999.0			0	0
RB5D6709_LR-1042	1 MNXM121@MNXC3 + 1 MNXM15@MNXC3 + 1 MNXM3@MNXC3 --> 2 MNXM1@MNXC3 + 1 MNXM63@MNXC3 + 1 MNXM7@MNXC3 + 1 MNXM9@MNXC3	r_0307	1*uniprot:YB39A_YEAST	MNXR1317	6.3.4.2	kegg:Metabolic pathways;kegg:Pyrimidine metabolism;unipathway:CTP biosynthesis via de novo pathway	bigg:CTPS1;brenda:BR48389;brenda:BS363669;ec:6.3.4.2;iaf692:CTPS1;iag612:rbs_190;iin800:URA7_2;iin800:URA8_2;iit341:CTPS1;imeo21:CTPS1;imm904:CTPS1;ind750:CTPS1;inj661:CTPS1;intenz:5131;irs1563.45632:R00571_c;isb619:CTPS1;iyo844:CTPS1;kegg:R00571;rhea:16597;rhea:16598;rhea:16599;rhea:16600;seed:rxn00410;upa:UCR00571;upa:UER00277	0	999999.0			0	0
RD96F18C2_LR-1290	1 MNXM121@MNXC3 + 1 MNXM1@MNXC3 + 1 MNXM37@MNXC3 + 1 MNXM3@MNXC3 --> 1 MNXM63@MNXC3 + 1 MNXM7@MNXC3 + 1 MNXM89557@MNXC3 + 1 MNXM9@MNXC3	R_URA8_1;R_URA7_1	1*uniprot:URA8_YEAST	MNXR73130	6.3.4.2	model:Pyrimidine metabolism	brenda:BS398810;ec:6.3.4.2;iao358:rll_386;seed:rxn11276	0	999999.0			0	0
RD96F18C2_LR-1291	1 MNXM121@MNXC3 + 1 MNXM1@MNXC3 + 1 MNXM37@MNXC3 + 1 MNXM3@MNXC3 --> 1 MNXM63@MNXC3 + 1 MNXM7@MNXC3 + 1 MNXM89557@MNXC3 + 1 MNXM9@MNXC3	R_URA8_1;R_URA7_1	1*uniprot:YB39A_YEAST	MNXR73130	6.3.4.2	model:Pyrimidine metabolism	brenda:BS398810;ec:6.3.4.2;iao358:rll_386;seed:rxn11276	0	999999.0			0	0
R98B641F9_LR-866	1 MNXM121@MNXC3 + 1 MNXM333@MNXC3 --> 1 MNXM17@MNXC3 + 1 MNXM1@MNXC3 + 1 MNXM567@MNXC3	r_0738	1*uniprot:KIME_YEAST	MNXR69440	2.7.1.36		bigg:MEVK4;ec:2.7.1.36;iin800:ERG12_4;imm904:MEVK4;ind750:MEVK4;isb619:MEVK4;obsolete:rxn12911;seed:rxn09614	0	999999.0			0	0
RD9B8313F_B-1294	1 MNXM121@MNXC3 + 1 MNXM7@MNXC3 <==> 1 MNXM17@MNXC3 + 1 MNXM3@MNXC3	rxn00117	1*uniprot:NDK_YEAST	MNXR69530	2.7.4.6	biopath:Biosynthesis_of_2'-Deoxyuridine-5'-phosphate_from_Uridine-5'-diphosphate;biopath:Biosynthesis_of_Cytidine-5'-triphophate;biopath:Biosynthesis_of_Uridine-5'-triphosphate;biopath:Conversion_and_degradation_of_Pyrimidine_nucleotides_and_bases;biopath:Metabolism_of_Pyrimidines_(missing);kegg:Metabolic pathways;kegg:Pyrimidine metabolism;metacyc:UTP and CTP <i>de novo</i> biosynthesis;seed:pyr…	bigg:NDPK2;bigg:NDPK2m;bigg:NDPK2n;biopath:RXN00251;brenda:BS358242;ec:2.7.4.6;ecocyc:UDPKIN-RXN;iabaylyiv4:UDPKIN-RXN;iaf1260:NDPK2;iaf692:NDPK2;iag612:rbs_571;iao358:rll_572;igt196:NDPK2;iin800:YNK1_1;iit341:NDPK2;ijn746:NDPK2;ijr904.45632:NDPK2;ijr904:NDPK2;imeo21:NDPK2;imm904:NDPK2;imo1053-pao1:NDPK2;imo1056:NDPK2;ind750:NDPK2;inj661:NDPK2;intenz:3010;ips189:NDPK2;irs1563.45632:R00156_c;irs15…	-999999.0	999999.0			0	0
RF4A5DEF2_RL-1458	1 MNXM122@MNXC3 + 1 MNXM1@MNXC3 + 1 MNXM7@MNXC3 <-- 1 MNXM3@MNXC3 + 1 MNXM62@MNXC3	r_1059	1*uniprot:LSB6_YEAST					-999999.0	0			0	0
RF4A5DEF2_RL-1459	1 MNXM122@MNXC3 + 1 MNXM1@MNXC3 + 1 MNXM7@MNXC3 <-- 1 MNXM3@MNXC3 + 1 MNXM62@MNXC3	r_1059	1*uniprot:PIK1_YEAST					-999999.0	0			0	0
RF4A5DEF2_RL-1460	1 MNXM122@MNXC3 + 1 MNXM1@MNXC3 + 1 MNXM7@MNXC3 <-- 1 MNXM3@MNXC3 + 1 MNXM62@MNXC3	r_1059	1*uniprot:STT4_YEAST					-999999.0	0			0	0
RB2C7787C_LR-1032	1 MNXM122@MNXC3 + 1 MNXM3@MNXC3 --> 1 MNXM1@MNXC3 + 1 MNXM67@MNXC3 + 1 MNXM7@MNXC3	R_MSS4	1*uniprot:MSS4_YEAST			model:Phospholipid biosynthesis		0	999999.0			0	0
R5E912660_RL-510	1 MNXM122@MNXC3 + 1 MNXM9@MNXC3 <-- 3 MNXM1@MNXC3 + 1 MNXM67@MNXC3	R_INP53_4;R_INP54;R_INP51;R_INP52_4	1*uniprot:INP51_YEAST			model:Phospholipid biosynthesis		-999999.0	0			0	0
R5E912660_RL-511	1 MNXM122@MNXC3 + 1 MNXM9@MNXC3 <-- 3 MNXM1@MNXC3 + 1 MNXM67@MNXC3	R_INP53_4;R_INP54;R_INP51;R_INP52_4	1*uniprot:INP52_YEAST			model:Phospholipid biosynthesis		-999999.0	0			0	0
R5E912660_RL-512	1 MNXM122@MNXC3 + 1 MNXM9@MNXC3 <-- 3 MNXM1@MNXC3 + 1 MNXM67@MNXC3	R_INP53_4;R_INP54;R_INP51;R_INP52_4	1*uniprot:INP53_YEAST			model:Phospholipid biosynthesis		-999999.0	0			0	0
R5E912660_RL-513	1 MNXM122@MNXC3 + 1 MNXM9@MNXC3 <-- 3 MNXM1@MNXC3 + 1 MNXM67@MNXC3	R_INP53_4;R_INP54;R_INP51;R_INP52_4	1*uniprot:INP54_YEAST			model:Phospholipid biosynthesis		-999999.0	0			0	0
R3A2CDAA_LR-262	1 MNXM122@MNXC3 + 3 MNXM1@MNXC3 --> 1 MNXM62@MNXC3 + 1 MNXM9@MNXC3	R_INP53_2;R_INP52_2;R_SAC1_2	1*uniprot:INP52_YEAST			model:Phospholipid biosynthesis		0	999999.0			0	0
R3A2CDAA_LR-263	1 MNXM122@MNXC3 + 3 MNXM1@MNXC3 --> 1 MNXM62@MNXC3 + 1 MNXM9@MNXC3	R_INP53_2;R_INP52_2;R_SAC1_2	1*uniprot:INP53_YEAST			model:Phospholipid biosynthesis		0	999999.0			0	0
R3A2CDAA_LR-264	1 MNXM122@MNXC3 + 3 MNXM1@MNXC3 --> 1 MNXM62@MNXC3 + 1 MNXM9@MNXC3	R_INP53_2;R_INP52_2;R_SAC1_2	1*uniprot:SAC1_YEAST			model:Phospholipid biosynthesis		0	999999.0			0	0
RE610832B_RL-1381	1 MNXM123@MNXC3 + 1 MNXM15@MNXC3 + 1 MNXM23@MNXC3 <-- 1 MNXM1@MNXC3 + 1 MNXM319@MNXC3	R_YFR055W	1*uniprot:METC_YEAST			model:Methionine metabolism		-999999.0	0			0	0
RC556360C_LR-1144	1 MNXM123@MNXC3 + 1 MNXM16@MNXC3 --> 1 MNXM19@MNXC3 + 1 MNXM1@MNXC3 + 1 MNXM61@MNXC3	rxn00452	1*uniprot:MHT1_YEAST	MNXR2929	2.1.1.10;2.1.1.B4		aragem.45632:R00650_c;brenda:BS289611;ec:2.1.1.10;ec:2.1.1.B4;iaf1260:HCYSMT;iin800:MHT1;iin800:SAM4;imeo21:HCYSMT;imm904:HCYSMT;ind750:HCYSMT;inj661:HCYSMT;irs1563.45632:R00650_c;isb619:HCYSMT;obsolete:rxn13030;seed:rxn00452	0	999999.0			0	0
RC556360C_LR-1145	1 MNXM123@MNXC3 + 1 MNXM16@MNXC3 --> 1 MNXM19@MNXC3 + 1 MNXM1@MNXC3 + 1 MNXM61@MNXC3	rxn00452	1*uniprot:SAM4_YEAST	MNXR2929	2.1.1.10;2.1.1.B4		aragem.45632:R00650_c;brenda:BS289611;ec:2.1.1.10;ec:2.1.1.B4;iaf1260:HCYSMT;iin800:MHT1;iin800:SAM4;imeo21:HCYSMT;imm904:HCYSMT;ind750:HCYSMT;inj661:HCYSMT;irs1563.45632:R00650_c;isb619:HCYSMT;obsolete:rxn13030;seed:rxn00452	0	999999.0			0	0
RD45A27A5_RL-1234	1 MNXM123@MNXC3 + 1 MNXM212@MNXC3 <-- 1 MNXM19@MNXC3	R_SAH1	1*uniprot:SAHH_YEAST			model:Methionine metabolism		-999999.0	0			0	0
RB1465468_LR-1020	1 MNXM123@MNXC3 + 1 MNXM2623@MNXC3 --> 1 MNXM2563@MNXC3 + 1 MNXM61@MNXC3	R_MET6	1*uniprot:YE091_YEAST	MNXR7613	2.1.1.14	model:Methionine metabolism	aragem.45632:R04405_c;brenda:BR40568;ec:2.1.1.14;iabaylyiv4:HOMOCYSMET-RXN;iag612:rbs_79;iin800:MET6;ijn746:MTHPTGHMr;imeo21:MHPGLUT;imm904:MHPGLUT;imo1053-pao1:MTHPTGHM;imo1056:MTHPTGHM;ind750:MHPGLUT;inj661:MHPGLUT;irs1563.45632:R04405_c;isb619:MHPGLUT;obsolete:rxn13029;seed:rxn03052	0	999999.0			0	0
RA528EB55_RL-931	1 MNXM123@MNXC3 + 1 MNXM26@MNXC3 <-- 1 MNXM699@MNXC3 + 1 MNXM89582@MNXC3	rxn00952	1*uniprot:MET17_YEAST	MNXR30666	2.5.1.49;4.2.99.10;4.2.99.8	seed:Methionine Biosynthesis	brenda:BS354674;brenda:BS370452;ec:2.5.1.49;ec:4.2.99.10;ec:4.2.99.8;iabaylyiv4:ACETYLHOMOSER-CYS-RXN;iaf692:AHSERL2;iao358:rll_102;iin800:MET17_2;iin800:MET17_3;iit341:AHSERL2;ijn746:METACH;imm904:AHSERL2;ind750:AHSERL2;irs1563.45632:R01287_c;iso783:AHSERL2;obsolete:rxn13028;seed:rxn00952	-999999.0	0			0	0
RD2EBF8F3_LR-1226	1 MNXM123@MNXC3 + 1 MNXM318@MNXC3 --> 1 MNXM61@MNXC3 + 1 MNXM79@MNXC3	R_U47_		MNXR3495	2.1.1.13;2.1.1.14	model:Methionine metabolism;seed:Carbon monoxide induced hydrogenase	aragem.45632:R00946_c;brenda:BR40552;ec:2.1.1.13;ec:2.1.1.14;iabaylyiv4:HOMOCYSMETB12-RXN;iaf1260:METS;iaf692:METS;iao358:rll_249;igt196:METS;iin800:U47;ijn746:METSr;ijr904.45632:METS;ijr904:METS;imeo21:METSMHPGLUT_b;imeo21:MTHFB12D;imm904:METS;imo1053-pao1:METS;imo1056:METS;ind750:METS;inj661:METS;irs1563.45632:R00946_c;isb619:METS;iso783:METS;iyo844:METS;obsolete:rxn13144;seed:rxn00693	0	999999.0			0	0
RAE6734F1_LR-994	1 MNXM123@MNXC3 + 1 MNXM53@MNXC3 --> 1 MNXM319@MNXC3	R_CYS4	1*uniprot:CBS_YEAST			model:Glycine, serine, and threonine metabolism		0	999999.0			0	0
RFB6A1CCA_LR-1513	1 MNXM124@MNXC2 + 1 MNXM1@MNXC2 --> 1 MNXM124@MNXC3 + 1 MNXM1@MNXC3	rxn09660		MNXR4890			bigg:SPMDt2;ecocyc:TRANS-RXN0-266;iin800:U172;imm904:SPMDt3i;ind750:SPMDt2;iyo844:SPMDt3;rhea:28735;rhea:28736;rhea:28737;rhea:28738;seed:rxn05652;seed:rxn09660	0	999999.0			0	0
RB4DF8B7A_B-1038	1 MNXM124@MNXC2 <==> 1 MNXM124@BOUNDARY	EX_cpd00264_e				seed:S_		-999999.0	999999.0			0	1
R1349EF6C_LR-17	1 MNXM124@MNXC3 + 1 MNXM21@MNXC3 --> 1 MNXM12@MNXC3 + 1 MNXM1@MNXC3 + 1 MNXM501@MNXC3	rxn09264		MNXR4886	2.3.1.57	metacyc:spermine and spermidine degradation I;seed:Ribosomal protein S5p acylation	bigg:SPMDAT1;brenda:BS321083;ec:2.3.1.57;ecocyc:SPERMACTRAN-RXN;iaf1260:SPMDAT1;iin800:U61;ijr904.45632:SPMDAT1;ijr904:SPMDAT1;imm904:SPMDAT1;ind750:SPMDAT1;iyo844:SPMDAT1;metacyc:SPERMACTRAN-RXN;pubmed:1985966;pubmed:8360194;reactome:REACT_108394;reactome:REACT_142159;reactome:REACT_14817;reactome:REACT_14817.1;reactome:REACT_152947;reactome:REACT_31206;reactome:REACT_80405;reactome:REACT_81463;…	0	999999.0			0	0
RBCDC2C62_LR-1090	1 MNXM124@MNXC3 + 1 MNXM321@MNXC3 --> 1 MNXM150@MNXC3 + 1 MNXM1@MNXC3 + 1 MNXM408@MNXC3	r_1002	1*uniprot:SPSY_YEAST	MNXR4895	2.5.1.16;2.5.1.22	biopath:Metabolism_of_Polyamines;biopath:Urea_and_L-Aspartate_cycles,_Polyamine_and_Creatine_synthesis;kegg:Arginine and proline metabolism;kegg:Cysteine and methionine metabolism;kegg:Glutathione metabolism;kegg:Metabolic pathways;kegg:beta-Alanine metabolism;metacyc:spermine biosynthesis;metacyc:superpathway of polyamine biosynthesis II;unipathway:spermine biosynthesis	aragem.45632:R02869_c;bigg:SPRMS;biopath:RXN01094;brenda:BR44280;brenda:BS323255;ec:2.5.1.16;ec:2.5.1.22;iin800:SPE4;iit341:SPRMS;imm904:SPRMS;ind750:SPRMS;intenz:2727;iso783:SPRS;iyo844:SPRS;kegg:R02869;metacyc:SPERMINE-SYNTHASE-RXN;pubmed:16428313;reactome:REACT_14825.1;rhea:19973;rhea:19974;rhea:19975;rhea:19976;seed:rxn02061;upa:UCR02869;upa:UER00315	0	999999.0			0	0
RE25A986D_LR-1348	1 MNXM124@MNXC3 + 2 MNXM1@MNXC3 + 1 MNXM2440@MNXC4 --> 1 MNXM350@MNXC3 + 1 MNXM90307@MNXC4	R_DYS1	1*uniprot:DHYS_YEAST			model:Arginine metabolism		0	999999.0			0	0
R15156D7C_B-25	1 MNXM12509@MNXC3 + 1 MNXM1@MNXC3 + 1 MNXM6@MNXC3 <==> 1 MNXM5@MNXC3 + 1 MNXM6439@MNXC3	R_FAS1_8_2	1*uniprot:FAS1_YEAST			model:Cytosolic fatty acid synthesis		-999999.0	999999.0			0	0
RB84E1C35_RL-1058	1 MNXM12509@MNXC3 <-- 1 MNXM3843@MNXC3	R_FAS1_8_1	1*uniprot:FAS1_YEAST			model:Cytosolic fatty acid synthesis		-999999.0	0			0	0
R2D565032_B-189	1 MNXM12509@MNXC4 + 1 MNXM1@MNXC4 + 1 MNXM6@MNXC4 <==> 1 MNXM5@MNXC4 + 1 MNXM6439@MNXC4	R_ETR1_8	1*uniprot:ETR1_YEAST			model:Fatty acid biosynthesis		-999999.0	999999.0			0	0
R43F3B7D6_RL-338	1 MNXM12509@MNXC4 <-- 1 MNXM3843@MNXC4	R_HTD2_8	1*uniprot:HTD2_YEAST			model:Fatty acid biosynthesis		-999999.0	0			0	0
RCB1D07D3_LR-1186	1 MNXM1253@MNXC3 + 1 MNXM1@MNXC3 --> 1 MNXM285@MNXC3 + 1 MNXM57@MNXC3	R_GLO2	1*uniprot:GLO2_YEAST			model:Glyoxalate and dicarboxylate metabolism		0	999999.0			0	0
RF191F672_B-1444	1 MNXM1253@MNXC3 <==> 1 MNXM310@MNXC3 + 1 MNXM57@MNXC3	rxn01834	1*uniprot:LGUL_YEAST	MNXR3231	4.4.1.5	biopath:Reactions_of_Pyruvate_and_Phosphoenolpyruvate;kegg:Pyruvate metabolism;metacyc:methylglyoxal degradation I;seed:Glutathione Non-redox reactions;unipathway:methylglyoxal degradation	aragem.45632:R02530_c;bigg:LGTHL;biopath:RXN00567;brenda:BR6441;brenda:BS398942;ec:4.4.1.5;ecocyc:GLYOXI-RXN;iabaylyiv4:GLYOXI-RXN;iaf1260:LGTHL;iin800:GLO1;ijr904.45632:LGTHL;ijr904:LGTHL;imm904:LGTHL;imo1053-pao1:LGTHL;imo1056:LGTHL;ind750:LGTHL;intenz:4849;iso783:LGTHL;kegg:R02530;macie:M0032;metacyc:GLYOXI-RXN;rhea:19069;rhea:19070;rhea:19071;rhea:19072;seed:rxn01834;upa:UCR02530;upa:UER00675	-999999.0	999999.0			0	0
RA677393A_LR-942	1 MNXM1253@MNXC4 + 1 MNXM1@MNXC4 --> 1 MNXM285@MNXC4 + 1 MNXM57@MNXC4	R_GLO4	1*uniprot:GLO4_YEAST			model:Glyoxalate and dicarboxylate metabolism		0	999999.0			0	0
RF837B858_RL-1493	1 MNXM125@MNXC3 + 1 MNXM15@MNXC3 <-- 1 MNXM14@MNXC3 + 1 MNXM1@MNXC3	R_AMD1_1	1*uniprot:AMPD_YEAST			model:Purine metabolism		-999999.0	0			0	0
R39A22DA0_RL-258	1 MNXM125@MNXC3 + 1 MNXM1@MNXC3 + 1 MNXM7@MNXC3 <-- 1 MNXM334@MNXC3 + 1 MNXM3@MNXC3	r_1850		MNXR3111	2.7.1.73	biopath:Reactions_and_degradation_of_Purine_ribonucleotides;kegg:Purine metabolism;metacyc:adenine and adenosine salvage V;unipathway:IMP biosynthesis via salvage pathway	bigg:INSK;bigg:INSKm;biopath:RXN00731;brenda:BR47800;ec:2.7.1.73;ecocyc:INOSINEKIN-RXN;iaf1260:INSK;iin800:U20;ijr904.45632:INSK;ijr904:INSK;imeo21:INSK;imm904:INSK;ind750:INSK;inj661:INSK;intenz:2903;ips189:INSK;iso783:INSK;kegg:R01131;metacyc:INOSINEKIN-RXN;rhea:21140;rhea:21141;rhea:21142;rhea:21143;seed:rxn00835;upa:UCR01131;upa:UER00647	-999999.0	0			0	0
R4EA2B378_LR-398	1 MNXM125@MNXC3 + 1 MNXM1@MNXC3 --> 1 MNXM334@MNXC3 + 1 MNXM9@MNXC3	R_U32_				model:Salvage pathways		0	999999.0			0	0
R75E08CB8_LR-677	1 MNXM125@MNXC3 + 1 MNXM42@MNXC3 + 1 MNXM51@MNXC3 --> 2 MNXM1@MNXC3 + 1 MNXM30@MNXC3 + 1 MNXM565@MNXC3 + 1 MNXM9@MNXC3	rxn00838	1*uniprot:PURA_YEAST	MNXR68295	6.3.4.4	biopath:Biosynthesis_of_ATP;biopath:Reactions_and_degradation_of_Purine_ribonucleotides;kegg:Alanine, aspartate and glutamate metabolism;kegg:Metabolic pathways;kegg:Purine metabolism;metacyc:adenosine nucleotides <i>de novo</i> biosynthesis;metacyc:purine nucleotides <i>de novo</i> biosynthesis II;seed:Purine conversions;unipathway:AMP biosynthesis via de novo pathway	bigg:ADSS;biopath:RXN01479;brenda:BR141;ec:6.3.4.4;ecocyc:ADENYLOSUCCINATE-SYNTHASE-RXN;iabaylyiv4:ADENYLOSUCCINATE-SYNTHASE-RXN;iaf1260:ADSS;iaf692:ADSS;iag612:rbs_328;iao358:rll_363;igt196:ADSS;iin800:ADE12;iit341:ADSS;ijn746:ADSS;ijr904.45632:ADSS;ijr904:ADSS;imeo21:ADSS;imm904:ADSS;imo1053-pao1:ADSS_i;imo1056:ADSS_i;ind750:ADSS;inj661:ADSS;intenz:5133;isb619:ADSS;iso783:ADSS;iyo844:ADSS;kegg:…	0	999999.0			0	0
R4442D151_RL-340	1 MNXM125@MNXC3 <-- 1 MNXM9932@MNXC3	R_PDE2_3	1*uniprot:PDE2_YEAST			model:Purine metabolism		-999999.0	0			0	0
R30B03C03_B-203	1 MNXM125@MNXC3 <==> 2 MNXM1@MNXC3 + 1 MNXM456@MNXC3	R_ADE16_2;R_ADE17_2	1*uniprot:PUR91_YEAST			model:Purine metabolism		-999999.0	999999.0			0	0
R30B03C03_B-204	1 MNXM125@MNXC3 <==> 2 MNXM1@MNXC3 + 1 MNXM456@MNXC3	R_ADE16_2;R_ADE17_2	1*uniprot:PUR92_YEAST			model:Purine metabolism		-999999.0	999999.0			0	0
R17F3A914_RL-48	1 MNXM1265@MNXC3 + 1 MNXM1@MNXC3 + 1 MNXM7@MNXC3 <-- 1 MNXM3@MNXC3 + 1 MNXM602@MNXC3	r_0997	1*uniprot:ARO1_YEAST	MNXR4842	2.7.1.71	biopath:Biosynthesis_of_Chorismate;biopath:Biosynthesis_of_aromatic_amino_acids_(L-Phenylalanine,_L-Tyrosine,_L-Tryptophan)_and_of_quinone_cofactors;biopath:Pathway_of_Shikimate;kegg:Biosynthesis of secondary metabolites;kegg:Metabolic pathways;kegg:Phenylalanine, tyrosine and tryptophan biosynthesis;metacyc:chorismate biosynthesis from 3-dehydroquinate;seed:Benzoate transport and degradation clu…	bigg:SHKK;biopath:RXN00448;brenda:BR47798;ec:2.7.1.71;ecocyc:SHIKIMATE-KINASE-RXN;iabaylyiv4:SHIKIMATE-KINASE-RXN;iaf1260:SHKK;iaf692:SHKK;iag612:rbs_189;iao358:rll_60;igt196:SHKK;iin800:ARO1_4;iit341:SHKK;ijn746:SHKK;ijr904.45632:SHKK;ijr904:SHKK;imeo21:SHKK;imm904:SHKK;imo1053-pao1:SHKK;imo1056:SHKK;ind750:SHKK;inj661:SHKK;intenz:2901;isb619:SHKK;iso783:SHKK;iyo844:SHKK;kegg:R02412;metacyc:SHIK…	-999999.0	0			0	0
R5F01904_LR-519	1 MNXM1265@MNXC3 + 1 MNXM73@MNXC3 --> 1 MNXM1365@MNXC3 + 1 MNXM9@MNXC3	r_0065	1*uniprot:ARO1_YEAST	MNXR4464	2.5.1.19	kegg:Biosynthesis of secondary metabolites;kegg:Metabolic pathways;kegg:Phenylalanine, tyrosine and tryptophan biosynthesis;metacyc:chorismate biosynthesis from 3-dehydroquinate;seed:Chorismate Synthesis;unipathway:chorismate biosynthesis	bigg:PSCVT;bigg:PSCVTi;brenda:BR47516;brenda:BS355056;ec:2.5.1.19;ecocyc:2.5.1.19-RXN;iabaylyiv4:2.5.1.19-RXN;iaf1260:PSCVT;iaf692:PSCVT;iao358:rll_53;igt196:PSCVT;iin800:ARO1_5;iit341:PSCVT;ijn746:PSCVT;ijr904.45632:PSCVT;ijr904:PSCVT;imeo21:PSCVT;imm904:PSCVTi;imo1053-pao1:PSCVT;imo1056:PSCVT;ind750:PSCVTi;inj661:PSCVT;intenz:2724;irs1563.45632:R03460_c;isb619:PSCVT;iso783:PSCVT;iyo844:PSCVT;ke…	0	999999.0			0	0
RDE46A37E_B-1330	1 MNXM1269@MNXC3 + 1 MNXM12@MNXC3 <==> 1 MNXM21@MNXC3 + 1 MNXM925@MNXC3	rxn05349	1*uniprot:FAS1_YEAST	MNXR35617	2.3.1.180;2.3.1.38;2.3.1.85;2.3.1.86	biopath:Biosynthesis_of_Fatty_acids;biopath:Biosynthesis_of_Fatty_acids_(over_ACP);biopath:Biosynthesis_of_Palmitate;kegg:Fatty acid biosynthesis;kegg:Metabolic pathways;metacyc:fatty acid biosynthesis initiation II;metacyc:superpathway of fatty acid biosynthesis initiation (E. coli)	bigg:ACOATA;bigg:ACOATAm;biopath:RXN00665;brenda:BR44038;ec:2.3.1.180;ec:2.3.1.38;ec:2.3.1.85;ec:2.3.1.86;kegg:R01624;metacyc:ACP-S-ACETYLTRANSFER-RXN;seed:rxn05349	-999999.0	999999.0			0	0
RF3AE4E_LR-1453	1 MNXM1269@MNXC3 + 1 MNXM184@MNXC3 --> 1 MNXM13@MNXC3 + 1 MNXM925@MNXC3 + 1 iso_iIN800_M_209@MNXC3	R_FAS2_1_1	1*uniprot:FAS2_YEAST			model:Cytosolic fatty acid synthesis		0	999999.0			0	0
RC61AC7F0_B-1150	1 MNXM1269@MNXC3 <==> 1 MNXM1269@MNXC4	rxn13152		MNXR29833			iin800:UAcyl_1_1;seed:rxn13152	-999999.0	999999.0			0	0
R40ABD781_LR-313	1 MNXM1269@MNXC4 + 1 MNXM184@MNXC4 --> 1 MNXM13@MNXC4 + 1 MNXM925@MNXC4 + 1 iso_iIN800_M_210@MNXC4	R_CEM1_1	1*uniprot:CEM1_YEAST			model:Mitochondrial type II fatty acid synthase		0	999999.0			0	0
RFDE90BF1_B-1530	1 MNXM126@MNXC3 + 1 MNXM3@MNXC3 <==> 1 MNXM261@MNXC3 + 1 MNXM7@MNXC3	rxn01100	1*uniprot:PGK_YEAST	MNXR4189	2.7.2.3	biopath:Connection_between_PPP_and_TCA;biopath:Gluconeogenesis_(Atlas_S._27,_28);biopath:Glycolysis_(Atlas_S._27,_28);biopath:Glycolysis_and_Gluconeogenesis_(extended);kegg:Biosynthesis of secondary metabolites;kegg:Carbon fixation in photosynthetic organisms;kegg:Glycolysis / Gluconeogenesis;kegg:Metabolic pathways;kegg:Microbial metabolism in diverse environments;metacyc:1-butanol autotrophic b…	bigg:PGK;biopath:RXN00796;brenda:BR47826;ec:2.7.2.3;ecocyc:PHOSGLYPHOS-RXN;iabaylyiv4:PHOSGLYPHOS-RXN;iaf1260:PGK;iaf692:PGK;iao358:rll_321;igt196:PGK;iin800:PGK1;iit341:PGK;ijn746:PGK;ijr904.45632:PGK;ijr904:PGK;imeo21:PGK;imm904:PGK;imo1053-pao1:PGK;imo1056:PGK;ind750:PGK;inj661:PGK;intenz:2981;ips189:PGK;irs1563.45632:R01512_c;irs1563.45632:R01512_p;isb619:PGK;iso783:PGK;iyo844:PGK;kegg:R01512…	-999999.0	999999.0			0	0
R435A649E_B-329	1 MNXM126@MNXC3 <==> 1 MNXM275@MNXC3	rxn01106	1*uniprot:PMG1_YEAST	MNXR4195	5.4.2.1;5.4.2.4	biopath:Connection_between_PPP_and_TCA;biopath:Gluconeogenesis_(Atlas_S._27,_28);biopath:Glycolysis_(Atlas_S._27,_28);biopath:Glycolysis_and_Gluconeogenesis_(extended);biopath:Metabolism_of_L-Serine_and_Glycine;biopath:Serine-isocitrate_lyase_pathway;kegg:Biosynthesis of secondary metabolites;kegg:Glycine, serine and threonine metabolism;kegg:Glycolysis / Gluconeogenesis;kegg:Metabolic pathways;k…	bigg:PGM;biopath:RXN00422;brenda:BR17;brenda:BS1158;ec:5.4.2.1;ec:5.4.2.4;ecocyc:3PGAREARR-RXN;iabaylyiv4:3PGAREARR-RXN;iaf1260:PGM;iaf692:PGM;iag612:rbs_70;iao358:rll_326;iao358:rll_476;iao358:rll_481;igt196:PGM;iin800:GPM1_2;iin800:GPM2;iin800:GPM3;iit341:PGM;ijn746:PGM;ijr904.45632:PGM;ijr904:PGM;imeo21:PGM;imm904:PGM;imo1053-pao1:PGM;imo1056:PGM;ind750:PGM;inj661:PGM;intenz:4989;ips189:PGM;ir…	-999999.0	999999.0			0	0
R435A649E_B-330	1 MNXM126@MNXC3 <==> 1 MNXM275@MNXC3	rxn01106	1*uniprot:PMG2_YEAST	MNXR4195	5.4.2.1;5.4.2.4	biopath:Connection_between_PPP_and_TCA;biopath:Gluconeogenesis_(Atlas_S._27,_28);biopath:Glycolysis_(Atlas_S._27,_28);biopath:Glycolysis_and_Gluconeogenesis_(extended);biopath:Metabolism_of_L-Serine_and_Glycine;biopath:Serine-isocitrate_lyase_pathway;kegg:Biosynthesis of secondary metabolites;kegg:Glycine, serine and threonine metabolism;kegg:Glycolysis / Gluconeogenesis;kegg:Metabolic pathways;k…	bigg:PGM;biopath:RXN00422;brenda:BR17;brenda:BS1158;ec:5.4.2.1;ec:5.4.2.4;ecocyc:3PGAREARR-RXN;iabaylyiv4:3PGAREARR-RXN;iaf1260:PGM;iaf692:PGM;iag612:rbs_70;iao358:rll_326;iao358:rll_476;iao358:rll_481;igt196:PGM;iin800:GPM1_2;iin800:GPM2;iin800:GPM3;iit341:PGM;ijn746:PGM;ijr904.45632:PGM;ijr904:PGM;imeo21:PGM;imm904:PGM;imo1053-pao1:PGM;imo1056:PGM;ind750:PGM;inj661:PGM;intenz:4989;ips189:PGM;ir…	-999999.0	999999.0			0	0
R435A649E_B-331	1 MNXM126@MNXC3 <==> 1 MNXM275@MNXC3	rxn01106	1*uniprot:PMG3_YEAST	MNXR4195	5.4.2.1;5.4.2.4	biopath:Connection_between_PPP_and_TCA;biopath:Gluconeogenesis_(Atlas_S._27,_28);biopath:Glycolysis_(Atlas_S._27,_28);biopath:Glycolysis_and_Gluconeogenesis_(extended);biopath:Metabolism_of_L-Serine_and_Glycine;biopath:Serine-isocitrate_lyase_pathway;kegg:Biosynthesis of secondary metabolites;kegg:Glycine, serine and threonine metabolism;kegg:Glycolysis / Gluconeogenesis;kegg:Metabolic pathways;k…	bigg:PGM;biopath:RXN00422;brenda:BR17;brenda:BS1158;ec:5.4.2.1;ec:5.4.2.4;ecocyc:3PGAREARR-RXN;iabaylyiv4:3PGAREARR-RXN;iaf1260:PGM;iaf692:PGM;iag612:rbs_70;iao358:rll_326;iao358:rll_476;iao358:rll_481;igt196:PGM;iin800:GPM1_2;iin800:GPM2;iin800:GPM3;iit341:PGM;ijn746:PGM;ijr904.45632:PGM;ijr904:PGM;imeo21:PGM;imm904:PGM;imo1053-pao1:PGM;imo1056:PGM;ind750:PGM;inj661:PGM;intenz:4989;ips189:PGM;ir…	-999999.0	999999.0			0	0
R30AD6958_RL-202	1 MNXM1277@MNXC4 + 1 MNXM21@MNXC4 <-- 1 MNXM12@MNXC4 + 1 MNXM4815@MNXC4	R_LAT1	1*uniprot:ODP2_YEAST	MNXR55828	2.3.1.12	model:Glycolysis / Gluconeogenesis;seed:Acetoin, butanediol metabolism;seed:Lipoic acid metabolism	bigg:PDHbr;brenda:BS320377;ec:2.3.1.12;iao358:rll_310;iin800:LAT1;ijn746:PDHbr;imeo21:PDHbr;inj661:PDHbr;metacyc:DIHYDLIPACETRANS-RXN;obsolete:rxn06179;rhea:33151;rhea:33152;rhea:33153;rhea:33154;seed:rxn01871	-999999.0	0			0	0
R365B2BE4_LR-239	1 MNXM127@MNXC2 + 1 MNXM1@MNXC2 --> 1 MNXM127@MNXC3 + 1 MNXM1@MNXC3	r_1177	1*uniprot:ITR1_YEAST	MNXR3112			bigg:INSTt2;bigg:INSTt2r;iag612:rbs_349;iag612:rbs_350;iag612:rbs_351;iin800:ITR1;iin800:ITR2;imm904:INSTt2;ind750:INSTt2;iyo844:INSTt2;seed:rxn05593	0	999999.0			0	0
R365B2BE4_LR-240	1 MNXM127@MNXC2 + 1 MNXM1@MNXC2 --> 1 MNXM127@MNXC3 + 1 MNXM1@MNXC3	r_1177	1*uniprot:ITR2_YEAST	MNXR3112			bigg:INSTt2;bigg:INSTt2r;iag612:rbs_349;iag612:rbs_350;iag612:rbs_351;iin800:ITR1;iin800:ITR2;imm904:INSTt2;ind750:INSTt2;iyo844:INSTt2;seed:rxn05593	0	999999.0			0	0
R1B491561_B-65	1 MNXM127@MNXC2 <==> 1 MNXM127@BOUNDARY	EX_cpd00121_e				seed:S_		-999999.0	999999.0			0	1
R2BB87EF8_LR-185	1 MNXM127@MNXC3 + 1 MNXM201@MNXC3 --> 1 MNXM1@MNXC3 + 1 MNXM31@MNXC3 + 1 MNXM62@MNXC3	R_PIS1	1*uniprot:PIS_YEAST			model:Phospholipid biosynthesis		0	999999.0			0	0
RC47CF1EF_B-1137	1 MNXM127@MNXC3 + 1 MNXM89602@MNXC3 <==> 1 MNXM878@MNXC3	R_YBR184W_4	1*uniprot:YB34_YEAST			model:Galactose metabolism		-999999.0	999999.0			0	0
RDD59D5B6_RL-1322	1 MNXM127@MNXC3 + 1 MNXM9@MNXC3 <-- 3 MNXM1@MNXC3 + 1 MNXM540@MNXC3	R_YDR287W;R_INM1	1*uniprot:INM1_YEAST			model:Phenylalanine, tyrosine, and tryptophan biosynthesis (aromatic amino acids)		-999999.0	0			0	0
RDD59D5B6_RL-1323	1 MNXM127@MNXC3 + 1 MNXM9@MNXC3 <-- 3 MNXM1@MNXC3 + 1 MNXM540@MNXC3	R_YDR287W;R_INM1	1*uniprot:INM2_YEAST			model:Phenylalanine, tyrosine, and tryptophan biosynthesis (aromatic amino acids)		-999999.0	0			0	0
RE5F766ED_LR-1380	1 MNXM127@MNXC3 + 6 MNXM3@MNXC3 --> 6 MNXM1@MNXC3 + 1 MNXM491@MNXC3 + 6 MNXM7@MNXC3	R_IPK1	1*uniprot:IPK1_YEAST			model:Phospholipid biosynthesis		0	999999.0			0	0
RA21B3B3A_RL-915	1 MNXM1281@MNXC3 + 1 MNXM9@MNXC3 <-- 1 MNXM1482@MNXC3 + 3 MNXM1@MNXC3	R_HIS2	1*uniprot:HIS9_YEAST			model:Histidine metabolism		-999999.0	0			0	0
RE67F8178_LR-1388	1 MNXM1288@MNXC3 --> 1 MNXM260@MNXC3 + 1 MNXM39@MNXC3	R_U53_				model:Phenylalanine, tyrosine, and tryptophan biosynthesis (aromatic amino acids)		0	999999.0			0	0
R1BD5C67E_RL-72	1 MNXM1288@MNXC3 <-- 1 MNXM66139@MNXC3 + 1 MNXM94@MNXC3	R_YJR078W	1*uniprot:I23O_YEAST			model:Phenylalanine, tyrosine, and tryptophan biosynthesis (aromatic amino acids)		-999999.0	0			0	0
RC5B97616_RL-1146	1 MNXM1289@MNXC3 + 1 MNXM1@MNXC3 + 1 MNXM6@MNXC3 <-- 1 MNXM5@MNXC3 + 1 MNXM89661@MNXC3	R_IDP3_1;R_IDP2_1	1*uniprot:IDHC_YEAST			model:Citrate cycle (TCA cycle)		-999999.0	0			0	0
RC5B97616_RL-1147	1 MNXM1289@MNXC3 + 1 MNXM1@MNXC3 + 1 MNXM6@MNXC3 <-- 1 MNXM5@MNXC3 + 1 MNXM89661@MNXC3	R_IDP3_1;R_IDP2_1	1*uniprot:IDHH_YEAST			model:Citrate cycle (TCA cycle)		-999999.0	0			0	0
RDE10F1CA_LR-1327	1 MNXM1289@MNXC3 + 1 MNXM1@MNXC3 --> 1 MNXM13@MNXC3 + 1 MNXM20@MNXC3	rxn00199	1*uniprot:IDHC_YEAST	MNXR5404	1.1.1.41;1.1.1.42;4.1.1.-	biopath:Citrate_cycle_(TCA_cycle);kegg:2-Oxocarboxylic acid metabolism;kegg:Biosynthesis of secondary metabolites;kegg:Citrate cycle (TCA cycle);kegg:Metabolic pathways;kegg:Microbial metabolism in diverse environments;metacyc:ISOCITDEH-RXN	biopath:RXN00004;brenda:BR48779;ec:1.1.1.41;ec:1.1.1.42;ec:4.1.1.-;iin800:IDP1_2;iin800:IDP2_2;iin800:IDP3_2;intenz:15912;kegg:R00268;metacyc:RXN-8642;obsolete:rxn12998;rhea:19381;rhea:19382;rhea:19383;rhea:19384;seed:rxn00199	0	999999.0			0	0
RDE10F1CA_LR-1328	1 MNXM1289@MNXC3 + 1 MNXM1@MNXC3 --> 1 MNXM13@MNXC3 + 1 MNXM20@MNXC3	rxn00199	1*uniprot:IDHH_YEAST	MNXR5404	1.1.1.41;1.1.1.42;4.1.1.-	biopath:Citrate_cycle_(TCA_cycle);kegg:2-Oxocarboxylic acid metabolism;kegg:Biosynthesis of secondary metabolites;kegg:Citrate cycle (TCA cycle);kegg:Metabolic pathways;kegg:Microbial metabolism in diverse environments;metacyc:ISOCITDEH-RXN	biopath:RXN00004;brenda:BR48779;ec:1.1.1.41;ec:1.1.1.42;ec:4.1.1.-;iin800:IDP1_2;iin800:IDP2_2;iin800:IDP3_2;intenz:15912;kegg:R00268;metacyc:RXN-8642;obsolete:rxn12998;rhea:19381;rhea:19382;rhea:19383;rhea:19384;seed:rxn00199	0	999999.0			0	0
R85C05AD8_RL-737	1 MNXM1289@MNXC4 + 1 MNXM1@MNXC4 + 1 MNXM6@MNXC4 <-- 1 MNXM5@MNXC4 + 1 MNXM89661@MNXC4	R_IDP1_1	1*uniprot:IDHP_YEAST			model:Citrate cycle (TCA cycle)		-999999.0	0			0	0
R36121054_LR-237	1 MNXM1289@MNXC4 + 1 MNXM1@MNXC4 --> 1 MNXM13@MNXC4 + 1 MNXM20@MNXC4	R_IDP1_2	1*uniprot:IDHP_YEAST			model:Citrate cycle (TCA cycle)		0	999999.0			0	0
R1FFDF741_RL-106	1 MNXM1294@MNXC3 + 1 MNXM1@MNXC3 + 1 MNXM7@MNXC3 <-- 1 MNXM271@MNXC3 + 1 MNXM3@MNXC3	r_0887	1*uniprot:YG240_YEAST	MNXR4174	2.7.1.11	metacyc:sedoheptulose bisphosphate bypass;seed:D-Tagatose and Galactitol Utilization;seed:Glycolysis and Gluconeogenesis;seed:Hexitol degradation;seed:N-Acetyl-Galactosamine and Galactosamine Utilization	bigg:PFK_3;ec:2.7.1.11;ecocyc:RXN0-6541;iin800:PFK1_3;imm904:PFK_3;ind750:PFK_3;kegg:R01843;metacyc:RXN0-6541;obsolete:rxn09501;rhea:31443;rhea:31444;rhea:31445;rhea:31446;seed:rxn01343	-999999.0	0			0	0
R5A730851_RL-490	1 MNXM12@MNXC3 + 1 MNXM131@MNXC3 + 4 MNXM1@MNXC3 <-- 1 MNXM21@MNXC3 + 1 MNXM46@MNXC3	R_CIT2	1*uniprot:CISY2_YEAST			model:Citrate cycle (TCA cycle)		-999999.0	0			0	0
R43732CB3_B-332	1 MNXM12@MNXC3 + 1 MNXM133@MNXC3 <==> 2 MNXM21@MNXC3	rxn00178	1*uniprot:THIL_YEAST	MNXR341	2.3.1.16;2.3.1.9	biopath:Biodegradation_of_Benzoate_(anaerobic);biopath:Biodegradation_of_Nitrobenzene;biopath:Biosynthesis_of_Cholesterol_(Atlas_S._85,_86);biopath:Biosynthesis_of_Fatty_acids_(over_CoA);biopath:Fermentation_of_Butanol_and_Butyric_acid;biopath:Glycolytic_fermentation_and_Lactate_converting_fermentations;biopath:Metabolism_of_Propanoate;biopath:Metabolism_of_Tryptophan_(extended);biopath:beta-Oxid…	aragem.45632:R00238_p;bigg:ACACT1;bigg:ACACT1m;bigg:ACACT1r;bigg:ACACT1rm;bigg:ACACT1x;bigg:KAT1;biopath:RXN00225;biopath:RXN01163;brenda:BR44092;ec:2.3.1.16;ec:2.3.1.9;ecocyc:ACETYL-COA-ACETYLTRANSFER-RXN;iabaylyiv4:ACETYL-COA-ACETYLTRANSFER-RXN;iaf1260:ACACT1r;iaf1260:KAT1;iaf692:ACACT1;iao358:rll_136;iin800:ERG10;iit341:ACACT1r;ijn746:ACACT1r;ijn746:KAT1;ijr904.45632:ACACT1r;ijr904:ACACT1r;ime…	-999999.0	999999.0			0	0
RC339D5F7_RL-1128	1 MNXM12@MNXC3 + 1 MNXM13@MNXC3 + 1 MNXM559@MNXC3 <-- 1 MNXM1@MNXC3 + 1 MNXM53@MNXC3 + 1 MNXM88@MNXC3	rxn00948	1*uniprot:LCB1_YEAST	MNXR4817	2.3.1.50	biopath:Metabolism_of_Sphingophospholipids;kegg:Metabolic pathways;kegg:Sphingolipid metabolism;metacyc:ceramide biosynthesis;metacyc:sphingolipid biosynthesis (plants);metacyc:sphingolipid biosynthesis (yeast)	bigg:SERPT;biopath:RXN01144;brenda:BR44052;ec:2.3.1.50;iin800:LCB1;iin800:LCB2;imm904:SERPT;ind750:SERPT;intenz:2318;kegg:R01281;metacyc:SERINE-C-PALMITOYLTRANSFERASE-RXN;pubmed:10722674;pubmed:11242114;pubmed:17023427;pubmed:17331073;pubmed:9363775;reactome:REACT_102523;reactome:REACT_103501;reactome:REACT_107523;reactome:REACT_116146;reactome:REACT_142371;reactome:REACT_19401;reactome:REACT_194…	-999999.0	0			0	0
RC339D5F7_RL-1129	1 MNXM12@MNXC3 + 1 MNXM13@MNXC3 + 1 MNXM559@MNXC3 <-- 1 MNXM1@MNXC3 + 1 MNXM53@MNXC3 + 1 MNXM88@MNXC3	rxn00948	1*uniprot:LCB2_YEAST	MNXR4817	2.3.1.50	biopath:Metabolism_of_Sphingophospholipids;kegg:Metabolic pathways;kegg:Sphingolipid metabolism;metacyc:ceramide biosynthesis;metacyc:sphingolipid biosynthesis (plants);metacyc:sphingolipid biosynthesis (yeast)	bigg:SERPT;biopath:RXN01144;brenda:BR44052;ec:2.3.1.50;iin800:LCB1;iin800:LCB2;imm904:SERPT;ind750:SERPT;intenz:2318;kegg:R01281;metacyc:SERINE-C-PALMITOYLTRANSFERASE-RXN;pubmed:10722674;pubmed:11242114;pubmed:17023427;pubmed:17331073;pubmed:9363775;reactome:REACT_102523;reactome:REACT_103501;reactome:REACT_107523;reactome:REACT_116146;reactome:REACT_142371;reactome:REACT_19401;reactome:REACT_194…	-999999.0	0			0	0
RE0BE340C_RL-1339	1 MNXM12@MNXC3 + 1 MNXM13@MNXC3 + 1 iso_iIN800_M_117@MNXC3 <-- 1 MNXM363@MNXC3 + 1 MNXM40@MNXC3	R_ELO1_1	1*uniprot:ELO1_YEAST			model:Fatty acid biosynthesis		-999999.0	0			0	0
R91EE8368_RL-819	1 MNXM12@MNXC3 + 1 MNXM13@MNXC3 + 1 iso_iIN800_M_118@MNXC3 <-- 1 MNXM224@MNXC3 + 1 MNXM40@MNXC3	R_ELO1_2	1*uniprot:ELO1_YEAST			model:Fatty acid biosynthesis		-999999.0	0			0	0
R79245C30_RL-684	1 MNXM12@MNXC3 + 1 MNXM13@MNXC3 + 1 iso_iIN800_M_119@MNXC3 <-- 1 MNXM40@MNXC3 + 1 MNXM88@MNXC3	R_ELO2_3;R_ELO3_3	1*uniprot:ELO2_YEAST			model:Fatty acid biosynthesis		-999999.0	0			0	0
R79245C30_RL-685	1 MNXM12@MNXC3 + 1 MNXM13@MNXC3 + 1 iso_iIN800_M_119@MNXC3 <-- 1 MNXM40@MNXC3 + 1 MNXM88@MNXC3	R_ELO2_3;R_ELO3_3	1*uniprot:ELO3_YEAST			model:Fatty acid biosynthesis		-999999.0	0			0	0
R25C6CF9_RL-137	1 MNXM12@MNXC3 + 1 MNXM13@MNXC3 + 4 MNXM1@MNXC3 + 1 iso_iIN800_M_120@MNXC3 <-- 1 MNXM40@MNXC3 + 1 iso_iIN800_M_723@MNXC3	R_ELO2_4;R_ELO3_4	1*uniprot:ELO2_YEAST			model:Fatty acid biosynthesis		-999999.0	0			0	0
R25C6CF9_RL-138	1 MNXM12@MNXC3 + 1 MNXM13@MNXC3 + 4 MNXM1@MNXC3 + 1 iso_iIN800_M_120@MNXC3 <-- 1 MNXM40@MNXC3 + 1 iso_iIN800_M_723@MNXC3	R_ELO2_4;R_ELO3_4	1*uniprot:ELO3_YEAST			model:Fatty acid biosynthesis		-999999.0	0			0	0
R3A3DA71_RL-266	1 MNXM12@MNXC3 + 1 MNXM13@MNXC3 + 4 MNXM1@MNXC3 + 1 iso_iIN800_M_121@MNXC3 <-- 1 MNXM40@MNXC3 + 1 iso_iIN800_M_289@MNXC3	R_ELO2_5;R_ELO3_5	1*uniprot:ELO2_YEAST			model:Fatty acid biosynthesis		-999999.0	0			0	0
R3A3DA71_RL-267	1 MNXM12@MNXC3 + 1 MNXM13@MNXC3 + 4 MNXM1@MNXC3 + 1 iso_iIN800_M_121@MNXC3 <-- 1 MNXM40@MNXC3 + 1 iso_iIN800_M_289@MNXC3	R_ELO2_5;R_ELO3_5	1*uniprot:ELO3_YEAST			model:Fatty acid biosynthesis		-999999.0	0			0	0
RD9F84FFF_RL-1302	1 MNXM12@MNXC3 + 1 MNXM13@MNXC3 + 4 MNXM1@MNXC3 + 1 iso_iIN800_M_122@MNXC3 <-- 1 MNXM40@MNXC3 + 1 iso_iIN800_M_290@MNXC3	R_ELO2_6;R_ELO3_6	1*uniprot:ELO2_YEAST			model:Fatty acid biosynthesis		-999999.0	0			0	0
RD9F84FFF_RL-1303	1 MNXM12@MNXC3 + 1 MNXM13@MNXC3 + 4 MNXM1@MNXC3 + 1 iso_iIN800_M_122@MNXC3 <-- 1 MNXM40@MNXC3 + 1 iso_iIN800_M_290@MNXC3	R_ELO2_6;R_ELO3_6	1*uniprot:ELO3_YEAST			model:Fatty acid biosynthesis		-999999.0	0			0	0
R30BFEE97_RL-206	1 MNXM12@MNXC3 + 1 MNXM13@MNXC3 + 4 MNXM1@MNXC3 + 1 iso_iIN800_M_123@MNXC3 <-- 1 MNXM40@MNXC3 + 1 iso_iIN800_M_292@MNXC3	R_ELO2_7;R_ELO3_7	1*uniprot:ELO2_YEAST			model:Fatty acid biosynthesis		-999999.0	0			0	0
R30BFEE97_RL-207	1 MNXM12@MNXC3 + 1 MNXM13@MNXC3 + 4 MNXM1@MNXC3 + 1 iso_iIN800_M_123@MNXC3 <-- 1 MNXM40@MNXC3 + 1 iso_iIN800_M_292@MNXC3	R_ELO2_7;R_ELO3_7	1*uniprot:ELO3_YEAST			model:Fatty acid biosynthesis		-999999.0	0			0	0
R8C620FFE_RL-772	1 MNXM12@MNXC3 + 1 MNXM15706@MNXC3 + 2 MNXM1@MNXC3 <-- 1 MNXM66@MNXC3 + 1 iso_iIN800_M_221@MNXC3	R_SCT1_1;R_GPT2_1	1*uniprot:GPT1_YEAST			model:Glycerol metabolism (glycerolipid metabolism)		-999999.0	0			0	0
R8C620FFE_RL-773	1 MNXM12@MNXC3 + 1 MNXM15706@MNXC3 + 2 MNXM1@MNXC3 <-- 1 MNXM66@MNXC3 + 1 iso_iIN800_M_221@MNXC3	R_SCT1_1;R_GPT2_1	1*uniprot:GPT2_YEAST			model:Glycerol metabolism (glycerolipid metabolism)		-999999.0	0			0	0
R3D867318_RL-290	1 MNXM12@MNXC3 + 1 MNXM1700@MNXC3 + 2 MNXM1@MNXC3 <-- 1 MNXM77@MNXC3 + 1 iso_iIN800_M_221@MNXC3	R_SCT1_2;R_GPT2_2	1*uniprot:GPT1_YEAST			model:Glycerol metabolism (glycerolipid metabolism)		-999999.0	0			0	0
R3D867318_RL-291	1 MNXM12@MNXC3 + 1 MNXM1700@MNXC3 + 2 MNXM1@MNXC3 <-- 1 MNXM77@MNXC3 + 1 iso_iIN800_M_221@MNXC3	R_SCT1_2;R_GPT2_2	1*uniprot:GPT2_YEAST			model:Glycerol metabolism (glycerolipid metabolism)		-999999.0	0			0	0
R67B33977_B-589	1 MNXM12@MNXC3 + 1 MNXM184@MNXC3 <==> 1 MNXM1@MNXC3 + 1 MNXM40@MNXC3 + 1 MNXM925@MNXC3	rxn05465	1*uniprot:FAS1_YEAST		2.3.1.39			-999999.0	999999.0			0	0
R9DC725A6_B-891	1 MNXM12@MNXC3 + 1 MNXM197@MNXC3 + 9 MNXM1@MNXC3 <==> 1 MNXM133@MNXC3 + 1 MNXM21@MNXC3	R_HMGS	1*uniprot:HMCS_YEAST	MNXR25099	2.3.3.10	model:Sterol biosynthesis	ec:2.3.3.10;pubmed:11479731;reactome:REACT_103138;reactome:REACT_1099;reactome:REACT_113918;reactome:REACT_127105;reactome:REACT_33377;reactome:REACT_77956;reactome:REACT_79489;reactome:REACT_80404;reactome:REACT_85905;reactome:REACT_90273;reactome:REACT_94053;reactome:REACT_97151;reactome:REACT_97227;reactome:REACT_97386;reactome:REACT_99476	-999999.0	999999.0			0	0
R1A72708A_B-59	1 MNXM12@MNXC3 + 1 MNXM1@MNXC3 + 1 MNXM313@MNXC3 <==> 1 MNXM21@MNXC3 + 1 MNXM370@MNXC3	r_0760	1*uniprot:GNA1_YEAST	MNXR375	2.3.1.4	biopath:Metabolism_of_Amino_sugars;biopath:Metabolism_of_Glucosamine;kegg:Amino sugar and nucleotide sugar metabolism;kegg:Biosynthesis of secondary metabolites;metacyc:UDP-<i>N</i>-acetyl-D-galactosamine biosynthesis II;metacyc:UDP-<i>N</i>-acetyl-D-glucosamine biosynthesis II;unipathway:UDP-N-acetyl-alpha-D-glucosamine biosynthesis	bigg:ACGAM6PS;bigg:ACGAM6PSi;biopath:RXN00458;brenda:BR44040;ec:2.3.1.4;intenz:2272;kegg:R02058;metacyc:GLUCOSAMINEPNACETYLTRANS-RXN;pubmed:18675810;reactome:REACT_106758;reactome:REACT_127263;reactome:REACT_130476;reactome:REACT_131723;reactome:REACT_132803;reactome:REACT_134085;reactome:REACT_135834;reactome:REACT_137058;reactome:REACT_137258;reactome:REACT_139376;reactome:REACT_141018;reactome…	-999999.0	999999.0			0	0
RC149C949_RL-1106	1 MNXM12@MNXC3 + 1 MNXM1@MNXC3 + 1 MNXM600@MNXC3 <-- 1 MNXM21@MNXC3 + 1 MNXM408@MNXC3	rxn09880		MNXR1597	2.3.1.57;2.6.1.29	biopath:Metabolism_of_Polyamines;metacyc:spermine and spermidine degradation I	bigg:DIAT;biopath:RXN01414;brenda:BS321086;ec:2.3.1.57;ec:2.6.1.29;iin800:U64;imm904:DIAT;ind750:DIAT;metacyc:RXN-9939;pubmed:15784477;pubmed:1985966;reactome:REACT_102979;reactome:REACT_103903;reactome:REACT_106439;reactome:REACT_108255;reactome:REACT_14811;reactome:REACT_14811.2;reactome:REACT_159130;reactome:REACT_31654;reactome:REACT_80061;reactome:REACT_85868;reactome:REACT_91691;reactome:RE…	-999999.0	0			0	0
R8149F79B_RL-714	1 MNXM12@MNXC3 + 1 MNXM1@MNXC3 + 1 MNXM7@MNXC3 <-- 1 MNXM3@MNXC3 + 1 MNXM481@MNXC3	rxn00100						-999999.0	0			0	0
R92ACAE3_B-826	1 MNXM12@MNXC3 + 1 MNXM25221@MNXC3 <==> 1 MNXM486@MNXC3 + 1 MNXM925@MNXC3	rxn12931	1*uniprot:FAS1_YEAST	MNXR80918			iin800:FAS1_4_c;seed:rxn12931	-999999.0	999999.0			0	0
RAA5F3C20_B-966	1 MNXM12@MNXC3 + 1 MNXM25932@MNXC3 <==> 1 MNXM88@MNXC3 + 1 MNXM925@MNXC3	rxn05458	1*uniprot:FAS1_YEAST	MNXR78083	2.3.1;2.3.1.2	metacyc:palmitate biosynthesis I (animals and fungi);seed:Fatty Acid Biosynthesis FASII	ec:2.3.1;ec:2.3.1.2;iin800:FAS1_7_c;metacyc:RXN3O-9780;seed:rxn05458	-999999.0	999999.0			0	0
RBAA3CF4C_B-1075	1 MNXM12@MNXC3 + 1 MNXM333@MNXC3 + 2 MNXM5@MNXC3 <==> 1 MNXM197@MNXC3 + 2 MNXM1@MNXC3 + 2 MNXM6@MNXC3	r_0558	1*uniprot:HMDH1_YEAST	MNXR2981	1.1.1.34	biopath:Biosynthesis_of_Cholesterol_(Atlas_S._85,_86);kegg:Biosynthesis of secondary metabolites;kegg:Metabolic pathways;kegg:Terpenoid backbone biosynthesis;metacyc:mevalonate pathway I;metacyc:mevalonate pathway II (archaea);seed:Archaeal lipids;seed:Isoprenoid Biosynthesis;seed:Mevalonate Branch of Isoprenoid Biosynthesis;unipathway:(R)-mevalonate biosynthesis	bigg:HMGCOAR;bigg:HMGCOARi;bigg:HMGCOARr;bigg:HMGCOARx;biopath:RXN00349;brenda:BR29297;brenda:BS188050;brenda:BS370753;brenda:BS383829;brenda:BS394874;ec:1.1.1.34;iaf692:HMGCOARi;iao358:rll_269;iin800:HMG1;iin800:HMG2;imm904:HMGCOAR;ind750:HMGCOAR;intenz:1033;isb619:HMGCOARi;kegg:R02082;macie:M0093;metacyc:1.1.1.34-RXN;obsolete:rxn09618;pubmed:10698924;pubmed:1967820;reactome:REACT_100813;reactom…	-999999.0	999999.0			0	0
RBAA3CF4C_B-1076	1 MNXM12@MNXC3 + 1 MNXM333@MNXC3 + 2 MNXM5@MNXC3 <==> 1 MNXM197@MNXC3 + 2 MNXM1@MNXC3 + 2 MNXM6@MNXC3	r_0558	1*uniprot:HMDH2_YEAST	MNXR2981	1.1.1.34	biopath:Biosynthesis_of_Cholesterol_(Atlas_S._85,_86);kegg:Biosynthesis of secondary metabolites;kegg:Metabolic pathways;kegg:Terpenoid backbone biosynthesis;metacyc:mevalonate pathway I;metacyc:mevalonate pathway II (archaea);seed:Archaeal lipids;seed:Isoprenoid Biosynthesis;seed:Mevalonate Branch of Isoprenoid Biosynthesis;unipathway:(R)-mevalonate biosynthesis	bigg:HMGCOAR;bigg:HMGCOARi;bigg:HMGCOARr;bigg:HMGCOARx;biopath:RXN00349;brenda:BR29297;brenda:BS188050;brenda:BS370753;brenda:BS383829;brenda:BS394874;ec:1.1.1.34;iaf692:HMGCOARi;iao358:rll_269;iin800:HMG1;iin800:HMG2;imm904:HMGCOAR;ind750:HMGCOAR;intenz:1033;isb619:HMGCOARi;kegg:R02082;macie:M0093;metacyc:1.1.1.34-RXN;obsolete:rxn09618;pubmed:10698924;pubmed:1967820;reactome:REACT_100813;reactom…	-999999.0	999999.0			0	0
R5F46211E_RL-523	1 MNXM12@MNXC3 + 1 MNXM418@MNXC3 <-- 1 MNXM21@MNXC3 + 1 MNXM53@MNXC3	rxn00423		MNXR4808	2.3.1.30	biopath:Biosynthesis_of_L-Cysteine_from_L-Serine_(in_plants);biopath:Biosynthesis_of_L-cysteine;biopath:Metabolism_of_L-Lysine,_L-Threonine,_L-Methionine,_and_L-Cysteine;biopath:Metabolism_of_L-Serine_and_Glycine;biopath:Metabolism_of_Sulfur_(extended);kegg:Cysteine and methionine metabolism;kegg:Metabolic pathways;kegg:Microbial metabolism in diverse environments;kegg:Sulfur metabolism;metacyc:c…	bigg:SERAT;bigg:SERATi;biopath:RXN01325;brenda:BR44030;ec:2.3.1.30;ecocyc:SERINE-O-ACETTRAN-RXN;iabaylyiv4:SERINE-O-ACETTRAN-RXN;iaf1260:SERAT;iaf692:SERAT;iag612:rbs_117;iao358:rll_103;igt196:SERAT;iin800:U48;iit341:SERAT;ijn746:SERAT;ijr904.45632:SERAT;ijr904:SERAT;imeo21:SERAT;imm904:SERATi;imo1053-pao1:SERAT;imo1056:SERAT;ind750:SERATi;inj661:SERAT;intenz:2298;irs1563.45632:R00586_c;isb619:SE…	-999999.0	0			0	0
RA8313C9_B-961	1 MNXM12@MNXC3 + 1 MNXM564@MNXC3 <==> 1 MNXM224@MNXC3 + 1 MNXM925@MNXC3	rxn05457	1*uniprot:FAS1_YEAST	MNXR53366	2.3.1.1	seed:Fatty Acid Biosynthesis FASII	ec:2.3.1.1;iin800:FAS1_6_c;seed:rxn05457	-999999.0	999999.0			0	0
R9410E5E_B-837	1 MNXM12@MNXC3 + 1 MNXM5723@MNXC3 <==> 1 MNXM363@MNXC3 + 1 MNXM925@MNXC3	rxn12933	1*uniprot:FAS1_YEAST	MNXR67844			iin800:FAS1_5_c;seed:rxn12933	-999999.0	999999.0			0	0
R6775D43D_RL-587	1 MNXM12@MNXC3 + 1 MNXM64021@MNXC3 <-- 1 MNXM224@MNXC3 + 1 MNXM96559@MNXC3	R_GLPT	1*uniprot:NMT_YEAST	MNXR69166	2.3.1.97	model:S_Other_Amino_Acid_Metabolism	bigg:GLPT;brenda:BR44100;ec:2.3.1.97;kegg:R03992;metacyc:2.3.1.97-RXN;seed:rxn06549	-999999.0	0			0	0
R872A45AB_B-745	1 MNXM12@MNXC3 + 1 MNXM699@MNXC3 <==> 1 MNXM21@MNXC3 + 1 MNXM353@MNXC3	r_0549	1*uniprot:MET2_YEAST	MNXR3046	2.3.1.31	kegg:Cysteine and methionine metabolism;kegg:Metabolic pathways;kegg:Sulfur metabolism;metacyc:homocysteine biosynthesis;unipathway:L-methionine biosynthesis via de novo pathway	bigg:HSERTA;brenda:BR44031;ec:2.3.1.31;iabaylyiv4:HOMOSERINE-O-ACETYLTRANSFERASE-RXN;iaf692:HSERTA;iag612:rbs_116;iin800:MET2;iit341:HSERTA;ijn746:HSERTA;imeo21:HSERTA;imm904:HSERTA;imo1053-pao1:HSAT;imo1056:HSAT;ind750:HSERTA;inj661:HSERTA;intenz:2299;isb619:HSERTA;kegg:R01776;metacyc:HOMOSERINE-O-ACETYLTRANSFERASE-RXN;rhea:13701;rhea:13702;rhea:13703;rhea:13704;seed:rxn01303;upa:UCR01776;upa:UE…	-999999.0	999999.0			0	0
R43D1C646_LR-336	1 MNXM12@MNXC3 + 1 MNXM717@MNXC3 --> 1 MNXM21@MNXC3 + 1 MNXM233@MNXC3	R_POT1_7	1*uniprot:THIK_YEAST	MNXR343	2.3.1.155;2.3.1.16;2.3.1.9	biopath:Biosynthesis_of_Fatty_acids_(over_CoA);biopath:beta-Oxidation_of_fatty_acids;kegg:Fatty acid elongation;kegg:Fatty acid metabolism;kegg:Metabolic pathways;metacyc:pyruvate fermentation to hexanol;model:Fatty acid degradation;seed:Branched chain amino acid degradation regulons;seed:Isoleucine degradation	bigg:ACACT2r;bigg:KAT2;biopath:RXN00254;ec:2.3.1.155;ec:2.3.1.16;ec:2.3.1.9;iabaylyiv4:0-3OXOCOA-THIOLASE-RXN;iabaylyiv4:C6;iaf1260:KAT2;iin800:POT1_7;ijn746:KAT2;irs1563.45632:R01177_x;isb619:ACACT2r;iyo844:ACACT2r;kegg:R01177;metacyc:RXN-12565;pubmed:1550553;reactome:REACT_101292;reactome:REACT_102613;reactome:REACT_108748;reactome:REACT_118065;reactome:REACT_134407;reactome:REACT_142268;reacto…	0	999999.0			0	0
R9B819913_LR-875	1 MNXM12@MNXC3 + 1 iso_iIN800_M_117@MNXC3 --> 1 MNXM21@MNXC3 + 1 MNXM363@MNXC3	R_POT1_3	1*uniprot:THIK_YEAST			model:Fatty acid degradation		0	999999.0			0	0
R91FFD15B_LR-820	1 MNXM12@MNXC3 + 1 iso_iIN800_M_118@MNXC3 --> 1 MNXM21@MNXC3 + 1 MNXM224@MNXC3	R_POT1_2	1*uniprot:THIK_YEAST			model:Fatty acid degradation		0	999999.0			0	0
R7D7A48CA_LR-699	1 MNXM12@MNXC3 + 1 iso_iIN800_M_119@MNXC3 --> 1 MNXM21@MNXC3 + 1 MNXM88@MNXC3	R_POT1_1	1*uniprot:THIK_YEAST			model:Fatty acid degradation		0	999999.0			0	0
R3E60A3E9_LR-300	1 MNXM12@MNXC3 + 1 iso_iIN800_M_124@MNXC3 --> 1 MNXM21@MNXC3 + 1 MNXM342@MNXC3	R_POT1_5	1*uniprot:THIK_YEAST			model:Fatty acid degradation		0	999999.0			0	0
RD3C9C71E_LR-1229	1 MNXM12@MNXC3 + 1 iso_iIN800_M_125@MNXC3 --> 1 MNXM21@MNXC3 + 1 MNXM486@MNXC3	R_POT1_4	1*uniprot:THIK_YEAST			model:Fatty acid degradation		0	999999.0			0	0
RF55F8541_RL-1476	1 MNXM12@MNXC3 + 2.784708 MNXM1@MNXC3 + 1 iso_iIN800_M_217@MNXC3 <-- 0.053571 MNXM224@MNXC3 + 0.02997 MNXM363@MNXC3 + 0.031552 MNXM486@MNXC3 + 0.18873 MNXM88@MNXC3 + 0.47654 iso_iIN800_M_507@MNXC3 + 0.12368 iso_iIN800_M_720@MNXC3 + 0.077912 iso_iIN800_M_723@MNXC3 + 0.018042 iso_iIN800_M_869@MNXC3	R_Pool_Acyl1				model:Fatty acid biosynthesis		-999999.0	0			0	0
R74BD7FE6_RL-669	1 MNXM12@MNXC3 + 3 MNXM1@MNXC3 + 1 MNXM5782@MNXC3 <-- 1 MNXM20@MNXC3 + 1 MNXM21@MNXC3	R_LYS21;R_LYS20_1	1*uniprot:HOSC_YEAST			model:Pyruvate metabolism		-999999.0	0			0	0
R74BD7FE6_RL-670	1 MNXM12@MNXC3 + 3 MNXM1@MNXC3 + 1 MNXM5782@MNXC3 <-- 1 MNXM20@MNXC3 + 1 MNXM21@MNXC3	R_LYS21;R_LYS20_1	1*uniprot:HOSM_YEAST			model:Pyruvate metabolism		-999999.0	0			0	0
RCF0A4F3_RL-1204	1 MNXM12@MNXC3 + 4 MNXM1@MNXC3 + 1 MNXM248@MNXC3 <-- 1 MNXM308@MNXC3 + 1 iso_iIN800_M_221@MNXC3	R_DGA1	1*uniprot:DGAT2_YEAST			model:Glycerol metabolism (glycerolipid metabolism)		-999999.0	0			0	0
R7C2160FA_RL-694	1 MNXM12@MNXC3 + 4 MNXM1@MNXC3 + 1 MNXM26@MNXC3 <-- 1 MNXM21@MNXC3	R_ACH1	1*uniprot:ACH1_YEAST			model:Pyruvate metabolism		-999999.0	0			0	0
R3F164FFE_RL-302	1 MNXM12@MNXC3 + 4 MNXM1@MNXC3 + 1 MNXM5739@MNXC3 <-- 1 MNXM922@MNXC3 + 1 iso_iIN800_M_221@MNXC3	R_ARE2;R_ARE1	1*uniprot:ARE1_YEAST			model:Sterol biosynthesis		-999999.0	0			0	0
R3F164FFE_RL-303	1 MNXM12@MNXC3 + 4 MNXM1@MNXC3 + 1 MNXM5739@MNXC3 <-- 1 MNXM922@MNXC3 + 1 iso_iIN800_M_221@MNXC3	R_ARE2;R_ARE1	1*uniprot:ARE2_YEAST			model:Sterol biosynthesis		-999999.0	0			0	0
R8DAA0065_RL-788	1 MNXM12@MNXC3 + 4 MNXM1@MNXC3 + 1 MNXM63035@MNXC3 <-- 1 MNXM21@MNXC3 + 1 MNXM639@MNXC3	R_NAT2;R_NAT1	1*uniprot:NAT1_YEAST	MNXR55830	2.3.1.88	model:Proteins, peptides and amino acids metabolism	bigg:PEPAT;brenda:BR44090;ec:2.3.1.88;kegg:R00234;metacyc:PEPTIDE-ALPHA-N-ACETYLTRANSFERASE-RXN;seed:rxn05792	-999999.0	0			0	0
R8DAA0065_RL-789	1 MNXM12@MNXC3 + 4 MNXM1@MNXC3 + 1 MNXM63035@MNXC3 <-- 1 MNXM21@MNXC3 + 1 MNXM639@MNXC3	R_NAT2;R_NAT1	1*uniprot:NAT2_YEAST	MNXR55830	2.3.1.88	model:Proteins, peptides and amino acids metabolism	bigg:PEPAT;brenda:BR44090;ec:2.3.1.88;kegg:R00234;metacyc:PEPTIDE-ALPHA-N-ACETYLTRANSFERASE-RXN;seed:rxn05792	-999999.0	0			0	0
R12D1EECF_B-15	1 MNXM12@MNXC3 + 4 MNXM1@MNXC3 + 1 MNXM6439@MNXC3 <==> 1 MNXM925@MNXC3 + 1 iso_iIN800_M_723@MNXC3	R_FAS1_8_c	1*uniprot:FAS1_YEAST			model:Cytosolic fatty acid synthesis		-999999.0	999999.0			0	0
R635D02BB_RL-552	1 MNXM12@MNXC3 + 4 MNXM1@MNXC3 + 1 MNXM90553@MNXC3 <-- 1 MNXM21@MNXC3 + 1 MNXM69@MNXC3	R_DAL7;R_MLS1	1*uniprot:MASY_YEAST			model:Anaplerotic reactions		-999999.0	0			0	0
R635D02BB_RL-553	1 MNXM12@MNXC3 + 4 MNXM1@MNXC3 + 1 MNXM90553@MNXC3 <-- 1 MNXM21@MNXC3 + 1 MNXM69@MNXC3	R_DAL7;R_MLS1	1*uniprot:MASZ_YEAST			model:Anaplerotic reactions		-999999.0	0			0	0
R976CDE73_LR-858	1 MNXM12@MNXC3 + 4 MNXM1@MNXC3 + 1 iso_iIN800_M_116@MNXC3 --> 2 MNXM21@MNXC3	R_POT1_8	1*uniprot:THIK_YEAST			model:Fatty acid degradation		0	999999.0			0	0
R27482776_LR-157	1 MNXM12@MNXC3 + 4 MNXM1@MNXC3 + 1 iso_iIN800_M_127@MNXC3 --> 1 MNXM21@MNXC3 + 1 MNXM553@MNXC3	R_POT1_6	1*uniprot:THIK_YEAST			model:Fatty acid degradation		0	999999.0			0	0
RAE6E9A04_RL-995	1 MNXM12@MNXC3 + 4 MNXM1@MNXC3 + 1 iso_iIN800_M_217@MNXC3 <-- 1 iso_iIN800_M_221@MNXC3	R_TES1	1*uniprot:PTE1_YEAST			model:Fatty acid degradation		-999999.0	0			0	0
R300FAA97_RL-196	1 MNXM12@MNXC3 + 4 MNXM1@MNXC3 + 1 iso_iIN800_M_482@MNXC3 <-- 1 MNXM297@MNXC3 + 1 MNXM308@MNXC3	R_LRO1	1*uniprot:PDAT_YEAST			model:Glycerol metabolism (glycerolipid metabolism)		-999999.0	0			0	0
R290B2AB2_RL-172	1 MNXM12@MNXC3 + 5 MNXM1@MNXC3 + 1 iso_iIN800_M_335@MNXC3 <-- 1 MNXM302@MNXC3 + 1 MNXM60326@MNXC3	R_LAG1_1;R_LAC1_1	1*uniprot:LAC1_YEAST			model:Sphingoglycolipid metabolism		-999999.0	0			0	0
R290B2AB2_RL-173	1 MNXM12@MNXC3 + 5 MNXM1@MNXC3 + 1 iso_iIN800_M_335@MNXC3 <-- 1 MNXM302@MNXC3 + 1 MNXM60326@MNXC3	R_LAG1_1;R_LAC1_1	1*uniprot:LAG1_YEAST			model:Sphingoglycolipid metabolism		-999999.0	0			0	0
R4945BA67_RL-359	1 MNXM12@MNXC3 + 5 MNXM1@MNXC3 + 1 iso_iIN800_M_746@MNXC3 <-- 1 MNXM60326@MNXC3 + 1 MNXM914@MNXC3	R_LAG1_2;R_LAC1_2	1*uniprot:LAC1_YEAST			model:Sphingoglycolipid metabolism		-999999.0	0			0	0
R4945BA67_RL-360	1 MNXM12@MNXC3 + 5 MNXM1@MNXC3 + 1 iso_iIN800_M_746@MNXC3 <-- 1 MNXM60326@MNXC3 + 1 MNXM914@MNXC3	R_LAG1_2;R_LAC1_2	1*uniprot:LAG1_YEAST			model:Sphingoglycolipid metabolism		-999999.0	0			0	0
RD94FFB94_RL-1288	1 MNXM12@MNXC4 + 1 MNXM131@MNXC4 + 4 MNXM1@MNXC4 <-- 1 MNXM21@MNXC4 + 1 MNXM46@MNXC4	R_CIT3;R_CIT1	1*uniprot:CISY1_YEAST			model:Citrate cycle (TCA cycle)		-999999.0	0			0	0
RD94FFB94_RL-1289	1 MNXM12@MNXC4 + 1 MNXM131@MNXC4 + 4 MNXM1@MNXC4 <-- 1 MNXM21@MNXC4 + 1 MNXM46@MNXC4	R_CIT3;R_CIT1	1*uniprot:CISY3_YEAST			model:Citrate cycle (TCA cycle)		-999999.0	0			0	0
RE984810_RL-1403	1 MNXM12@MNXC4 + 1 MNXM13@MNXC4 + 1 MNXM405@MNXC4 <-- 1 MNXM1@MNXC4 + 1 MNXM29@MNXC4 + 1 MNXM92@MNXC4	r_0081	1*uniprot:HEM1_YEAST	MNXR628	2.3.1.37	kegg:Glycine, serine and threonine metabolism;kegg:Metabolic pathways;kegg:Porphyrin and chlorophyll metabolism;metacyc:tetrapyrrole biosynthesis II (from glycine);seed:Heme and Siroheme Biosynthesis;seed:Threonine degradation;unipathway:protoporphyrin-IX biosynthesis	bigg:ALASm;brenda:BR44037;ec:2.3.1.37;iin800:HEM1;imm904:ALASm;ind750:ALASm;intenz:2305;kegg:R00830;metacyc:5-AMINOLEVULINIC-ACID-SYNTHASE-RXN;reactome:REACT_9463.3;rhea:12921;rhea:12922;rhea:12923;rhea:12924;seed:rxn00599;upa:UCR00830;upa:UER00375	-999999.0	0			0	0
R1195710D_B-7	1 MNXM12@MNXC4 + 1 MNXM1747@MNXC4 + 1 MNXM3@MNXC4 <==> 1 MNXM1671@MNXC4 + 1 MNXM7@MNXC4 + 1 MNXM9@MNXC4	r_0668	1*uniprot:YO12B_YEAST	MNXR3139	6.2.1.5	kegg:C5-Branched dibasic acid metabolism	bigg:ITCOALm;ec:6.2.1.5;iin800:LSC1;imm904:ITCOALm;ind750:ITCOALm;irs1563.45632:R02404_c;kegg:R02404;seed:rxn01731	-999999.0	999999.0			0	0
R17F3EE9A_B-49	1 MNXM12@MNXC4 + 1 MNXM184@MNXC4 <==> 1 MNXM1@MNXC4 + 1 MNXM40@MNXC4 + 1 MNXM925@MNXC4	R_855	1*uniprot:FABD_YEAST			model:Fatty Acid Biosynthesis		-999999.0	999999.0			0	0
RDE0D639C_RL-1326	1 MNXM12@MNXC4 + 1 MNXM1@MNXC4 + 1 MNXM730@MNXC4 <-- 1 MNXM18@MNXC4 + 1 MNXM21@MNXC4	R_ECM40_1	1*uniprot:ARGJ_YEAST			model:Arginine metabolism		-999999.0	0			0	0
R84D2E89D_RL-733	1 MNXM12@MNXC4 + 1 MNXM1@MNXC4 + 1 MNXM7@MNXC4 <-- 1 MNXM3@MNXC4 + 1 MNXM481@MNXC4	r_0334		MNXR1772	2.7.1.24	biopath:Biosynthesis_of_Coenzyme_A;biopath:Biosynthesis_of_Pantothenate,_Coenzyme_A_and_Holo-acyl_carrier_protein;biopath:Biosynthesis_of_Pantothenate,_Coenzyme_A_and_Holo-acyl_carrier_protein_(extended);kegg:Metabolic pathways;kegg:Pantothenate and CoA biosynthesis;metacyc:coenzyme A biosynthesis;unipathway:coenzyme A biosynthesis	bigg:DPCOAK;bigg:DPCOAKm;biopath:RXN00293;brenda:BR48063;ec:2.7.1.24;ecocyc:DEPHOSPHOCOAKIN-RXN;iabaylyiv4:DEPHOSPHOCOAKIN-RXN;iaf1260:DPCOAK;iaf692:DPCOAK;iao358:rll_475;igt196:DPCOAK;iin800:U96;iin800:U97;iit341:DPCOAK;ijn746:DPCOAK;ijr904.45632:DPCOAK;ijr904:DPCOAK;imeo21:DPCOAK;imm904:DPCOAK;imm904:DPCOAKm;imo1053-pao1:DPCOAK;imo1056:DPCOAK;ind750:DPCOAK;ind750:DPCOAKm;inj661:DPCOAK;intenz:28…	-999999.0	0			0	0
R1BFD4017_B-75	1 MNXM12@MNXC4 + 1 MNXM25@MNXC4 + 1 MNXM3@MNXC4 <==> 1 MNXM7@MNXC4 + 1 MNXM92@MNXC4 + 1 MNXM9@MNXC4	r_1022	1*uniprot:SUCB_YEAST	MNXR4958	6.2.1.4;6.2.1.5	biopath:Citrate_cycle_(TCA_cycle);biopath:Citrate_cycle_(TCA_cycle,_shortest);biopath:Citrate_cycle_(TCA_cycle,_simplified);kegg:Biosynthesis of secondary metabolites;kegg:Carbon fixation pathways in prokaryotes;kegg:Citrate cycle (TCA cycle);kegg:Metabolic pathways;kegg:Microbial metabolism in diverse environments;kegg:Propanoate metabolism;metacyc:TCA cycle I (prokaryotic);metacyc:TCA cycle II …	bigg:SUCOAS;bigg:SUCOASm;biopath:RXN00971;brenda:BR88;ec:6.2.1.4;ec:6.2.1.5;ecocyc:SUCCCOASYN-RXN;iabaylyiv4:SUCCCOASYN-RXN;iaf1260:SUCOAS;iag612:rbs_554;iao358:rll_611;iin800:LSC2;ijn746:SUCOAS;ijr904.45632:SUCOAS;ijr904:SUCOAS;imeo21:SUCOAS;imm904:SUCOASm;imo1053-pao1:SUCOAS;imo1056:SUCOAS;ind750:SUCOAS1m;inj661:SUCOAS;intenz:5063;irs1563.45632:R00405_m;isb619:SUCOAS;iso783:SUCOAS;iyo844:SUCOAS…	-999999.0	999999.0			0	0
R93FC44B5_RL-836	1 MNXM12@MNXC4 + 3 MNXM1@MNXC4 + 1 MNXM5782@MNXC4 <-- 1 MNXM20@MNXC4 + 1 MNXM21@MNXC4	R_LYS20_2	1*uniprot:HOSC_YEAST			model:Pyruvate metabolism		-999999.0	0			0	0
R8FAAD46C_RL-801	1 MNXM12@MNXC4 + 4 MNXM1@MNXC4 + 1 MNXM985@MNXC4 <-- 1 MNXM21@MNXC4 + 1 iso_iIN800_M_7@MNXC4	R_LEU4	1*uniprot:LEU1_YEAST			model:Branched chain amino acid metabolism (valine, leucine, and isoleucine)		-999999.0	0			0	0
R7BC52334_RL-693	1 MNXM130@MNXC3 + 1 MNXM6@MNXC3 <-- 4 MNXM1@MNXC3 + 1 MNXM292@MNXC3 + 1 MNXM5@MNXC3 + 1 MNXM66139@MNXC3	R_ERG1	1*uniprot:ERG1_YEAST			model:Sterol biosynthesis		-999999.0	0			0	0
R912B91EC_LR-815	1 MNXM130@MNXC3 --> 1 MNXM482@MNXC3	rxn02290	1*uniprot:NOP10_YEAST	MNXR3256	5.4.99.7	biopath:Biosynthesis_of_Cholesterol_(Atlas_S._85,_86);biopath:Biosynthesis_of_Sterols_(not_assigned);kegg:Biosynthesis of secondary metabolites;kegg:Metabolic pathways;kegg:Steroid biosynthesis;metacyc:lanosterol biosynthesis;unipathway:lanosterol biosynthesis	aragem.45632:R03199_c;bigg:LNSTLS;bigg:LNSTLSr;biopath:RXN00903;brenda:BR254;ec:5.4.99.7;iin800:ERG7;imm904:LNSTLS;ind750:LNSTLS;intenz:5013;irs1563.45632:R03199_c;kegg:R03199;metacyc:LANOSTEROL-SYNTHASE-RXN;pubmed:14766201;pubmed:5918048;pubmed:8593458;reactome:REACT_106250;reactome:REACT_112890;reactome:REACT_114747;reactome:REACT_126689;reactome:REACT_133179;reactome:REACT_154156;reactome:REAC…	0	999999.0			0	0
R15C26F57_B-29	1 MNXM131102@MNXC3 + 1 MNXM7@MNXC3 + 1 MNXM9@MNXC3 <==> 3 MNXM1@MNXC3 + 1 MNXM3@MNXC3 + 1 MNXM79@MNXC3 + 1 MNXM89557@MNXC3	R_FOL3;R_MET7;R_RMA1	1*uniprot:FOLC_YEAST			model:Folate metabolism		-999999.0	999999.0			0	0
R15C26F57_B-30	1 MNXM131102@MNXC3 + 1 MNXM7@MNXC3 + 1 MNXM9@MNXC3 <==> 3 MNXM1@MNXC3 + 1 MNXM3@MNXC3 + 1 MNXM79@MNXC3 + 1 MNXM89557@MNXC3	R_FOL3;R_MET7;R_RMA1	1*uniprot:FOLD_YEAST			model:Folate metabolism		-999999.0	999999.0			0	0
R15C26F57_B-31	1 MNXM131102@MNXC3 + 1 MNXM7@MNXC3 + 1 MNXM9@MNXC3 <==> 3 MNXM1@MNXC3 + 1 MNXM3@MNXC3 + 1 MNXM79@MNXC3 + 1 MNXM89557@MNXC3	R_FOL3;R_MET7;R_RMA1	1*uniprot:FOLE_YEAST			model:Folate metabolism		-999999.0	999999.0			0	0
R7197C8AA_RL-653	1 MNXM1312@MNXC3 + 1 MNXM15@MNXC3 <-- 1 MNXM2617@MNXC3	R_YMR293C;R_AMD2_1	1*uniprot:AMDY_YEAST			model:Arginine metabolism		-999999.0	0			0	0
R7197C8AA_RL-654	1 MNXM1312@MNXC3 + 1 MNXM15@MNXC3 <-- 1 MNXM2617@MNXC3	R_YMR293C;R_AMD2_1	1*uniprot:GATA_YEAST			model:Arginine metabolism		-999999.0	0			0	0
R1E8379CF_RL-94	1 MNXM1313@MNXC3 + 1 MNXM9@MNXC3 <-- 1 MNXM1@MNXC3 + 1 MNXM2887@MNXC3 + 1 MNXM791@MNXC3	R_RIB5	1*uniprot:RISA_YEAST	MNXR58806	2.5.1.78	model:Riboflavin metabolism	brenda:BS402376;ec:2.5.1.78	-999999.0	0			0	0
R3CBEA851_B-289	1 MNXM131@MNXC2 + 1 MNXM1@MNXC2 <==> 1 MNXM131@MNXC3 + 1 MNXM1@MNXC3	r_1686		MNXR1176			bigg:CITt-kt;bigg:CITt2r;iag612:rbs_206;iin800:U206;ijn746:CITt-kt;imm904:CITt2r;imo1053-pao1:CITt6;imo1056:CITt6;ind750:CITt2r;iyo844:CITt6;obsolete:rxn05524;seed:rxn05211;seed:rxn12371;seed:rxn12792	-999999.0	999999.0			0	0
R507C1807_B-405	1 MNXM131@MNXC2 <==> 1 MNXM131@BOUNDARY	EX_cpd00137_e				seed:S_		-999999.0	999999.0			0	1
R958C34F5_B-847	1 MNXM131@MNXC3 + 1 MNXM89661@MNXC4 <==> 1 MNXM131@MNXC4 + 1 MNXM89661@MNXC3	rxn09777	1*uniprot:TXTP_YEAST	MNXR30898			bigg:CITtcm;bigg:CITtcp;iin800:CTP1_3;imm904:CITtcm;imm904:CITtcp;ind750:CITtcm;ind750:CITtcp;seed:rxn09777;seed:rxn09861	-999999.0	999999.0			0	0
RE2928E46_B-1349	1 MNXM131@MNXC3 + 1 MNXM90553@MNXC4 <==> 1 MNXM131@MNXC4 + 1 MNXM90553@MNXC3	R_CTP1_1	1*uniprot:TXTP_YEAST			model:Transport, mitochondrial		-999999.0	999999.0			0	0
RC5DDA343_B-1148	1 MNXM131@MNXC3 + 2 MNXM1@MNXC4 + 1 MNXM73@MNXC4 <==> 1 MNXM131@MNXC4 + 2 MNXM1@MNXC3 + 1 MNXM73@MNXC3	r_1183	1*uniprot:TXTP_YEAST	MNXR1181			bigg:CITtbm;iin800:CTP1_2;imm904:CITtbm;ind750:CITtbm;reactome:REACT_100083;reactome:REACT_102576;reactome:REACT_108369;reactome:REACT_115821;reactome:REACT_14780;reactome:REACT_32393;reactome:REACT_34074;reactome:REACT_77719;reactome:REACT_81454;reactome:REACT_83190;reactome:REACT_87426;reactome:REACT_91401;reactome:REACT_93633;reactome:REACT_95048;reactome:REACT_95713;reactome:REACT_99396;seed:…	-999999.0	999999.0			0	0
R6653A3C_B-580	1 MNXM131@MNXC4 <==> 1 MNXM89661@MNXC4	r_278;r_277	1*uniprot:ACON2_YEAST	MNXR30608	4.2.1.3	kegg:2-Oxocarboxylic acid metabolism;kegg:Metabolic pathways;unipathway:glyoxylate cycle;unipathway:tricarboxylic acid cycle	bigg:ACONT;bigg:ACONTm;ec:4.2.1.3;iaf692:ACONT;iag612:rbs_208;iao358:rll_93;iin800:ACO1;iin800:YJL200C;iit341:ACONT;ijn746:ACONT;ijr904.45632:ACONT;ijr904:ACONT;imeo21:ACONT;imm904:ACONT;imm904:ACONTm;imo1053-pao1:ACONT;imo1056:ACONT;ind750:ACONT;ind750:ACONTm;inj661:ACONT;intenz:10764;irs1563.45632:R01324_c;irs1563.45632:R01324_m;isb619:ACONT;iso783:ACONT;iyo844:ACONT;kegg:R01324;pubmed:1052766;…	-999999.0	999999.0			0	0
R6653A3C_B-581	1 MNXM131@MNXC4 <==> 1 MNXM89661@MNXC4	r_278;r_277	1*uniprot:ACON_YEAST	MNXR30608	4.2.1.3	kegg:2-Oxocarboxylic acid metabolism;kegg:Metabolic pathways;unipathway:glyoxylate cycle;unipathway:tricarboxylic acid cycle	bigg:ACONT;bigg:ACONTm;ec:4.2.1.3;iaf692:ACONT;iag612:rbs_208;iao358:rll_93;iin800:ACO1;iin800:YJL200C;iit341:ACONT;ijn746:ACONT;ijr904.45632:ACONT;ijr904:ACONT;imeo21:ACONT;imm904:ACONT;imm904:ACONTm;imo1053-pao1:ACONT;imo1056:ACONT;ind750:ACONT;ind750:ACONTm;inj661:ACONT;intenz:10764;irs1563.45632:R01324_c;irs1563.45632:R01324_m;isb619:ACONT;iso783:ACONT;iyo844:ACONT;kegg:R01324;pubmed:1052766;…	-999999.0	999999.0			0	0
RB348CE4E_RL-1036	1 MNXM1324@MNXC3 + 1 MNXM1@MNXC3 + 1 MNXM7@MNXC3 <-- 1 MNXM3@MNXC3 + 1 MNXM795@MNXC3	R_PFK1_2	1*uniprot:YG240_YEAST			model:Glycolysis / Gluconeogenesis		-999999.0	0			0	0
R4D22A370_B-391	1 MNXM132@MNXC3 <==> 1 MNXM83@MNXC3	rxn00830	1*uniprot:IDI1_YEAST	MNXR69289	5.3.3.2	biopath:Biosynthesis_of_Capsidiol;biopath:Biosynthesis_of_Carotene;biopath:Biosynthesis_of_Cholesterol_(Atlas_S._85,_86);biopath:Biosynthesis_of_Dolichol;biopath:Biosynthesis_of_Giberellin_GA3;biopath:Biosynthesis_of_Guaiazulene;biopath:Biosynthesis_of_Juveniles_hormon_III;biopath:Biosynthesis_of_Limonene;biopath:Biosynthesis_of_Myrcene;biopath:Biosynthesis_of_Taxol;biopath:Biosynthesis_of_alpha-…	bigg:IPDDI;bigg:IPDDIi;bigg:IPDDIx;biopath:RXN01114;brenda:BR247;ec:5.3.3.2;ecocyc:IPPISOM-RXN;iaf1260:IPDDI;iao358:rll_473;iin800:IDI1;ijn746:IPDDI;ijr904.45632:IPDDIi;ijr904:IPDDIi;imeo21:IPDDI;imm904:IPDDI;ind750:IPDDI;inj661:IPDDI;intenz:4968;irs1563.45632:R01123_c;irs1563.45632:R01123_p;isb619:IPDDI;iyo844:IPDDI;kegg:R01123;metacyc:IPPISOM-RXN;pubmed:8806705;reactome:REACT_102787;reactome:RE…	-999999.0	999999.0			0	0
R21F3DFF8_RL-115	1 MNXM1334@MNXC3 + 1 MNXM1@MNXC3 + 1 MNXM7@MNXC3 <-- 1 MNXM353@MNXC3 + 1 MNXM3@MNXC3	r_0548	1*uniprot:KHSE_YEAST	MNXR3047	2.7.1.39	biopath:Biosynthesis_of_L-Threonine;biopath:Metabolism_of_L-Lysine,_L-Threonine,_L-Methionine,_and_L-Cysteine;kegg:Glycine, serine and threonine metabolism;kegg:Metabolic pathways;kegg:Microbial metabolism in diverse environments;metacyc:methionine biosynthesis II;metacyc:threonine biosynthesis from homoserine;seed:Methionine Biosynthesis;unipathway:L-threonine biosynthesis	bigg:HSK;biopath:RXN01457;brenda:BR47776;ec:2.7.1.39;ecocyc:HOMOSERKIN-RXN;iabaylyiv4:HOMOSERKIN-RXN;iaf1260:HSK;iaf692:HSK;iag612:rbs_184;iao358:rll_419;igt196:HSK;iin800:THR1;iit341:HSK;ijn746:HSK;ijr904.45632:HSK;ijr904:HSK;imeo21:HSK;imm904:HSK;imo1053-pao1:HSK;imo1056:HSK;ind750:HSK;inj661:HSK;intenz:2869;isb619:HSK;iso783:HSK;iyo844:HSK;kegg:R01771;metacyc:HOMOSERKIN-RXN;rhea:13985;rhea:139…	-999999.0	0			0	0
R3A9985C7_LR-275	1 MNXM1334@MNXC3 + 1 MNXM1@MNXC3 --> 1 MNXM142@MNXC3 + 1 MNXM9@MNXC3	R_THR4_1	1*uniprot:THRC_YEAST			model:Glycine, serine, and threonine metabolism		0	999999.0			0	0
R6DC02F2F_RL-623	1 MNXM1341@MNXC3 + 1 MNXM7@MNXC3 <-- 1 MNXM256@MNXC3 + 1 MNXM3@MNXC3	r_1035	1*uniprot:THI80_YEAST	MNXR69981	2.7.4.15;2.7.6.2	kegg:Metabolic pathways;kegg:Thiamine metabolism	bigg:TMDPPK;brenda:BR48072;ec:2.7.4.15;ec:2.7.6.2;iin800:THI80_2;imm904:TMDPPK;ind750:TMDPPK;intenz:3019;kegg:R00616;metacyc:THIAMIN-DIPHOSPHATE-KINASE-RXN;rhea:11240;rhea:11241;rhea:11242;rhea:11243;seed:rxn00437	-999999.0	0			0	0
RB09CF762_B-1013	1 MNXM134@MNXC2 + 1 MNXM1@MNXC2 <==> 1 MNXM134@MNXC3 + 1 MNXM1@MNXC3	rxn05299	1*uniprot:AGP1_YEAST	MNXR2972			bigg:HISt2m;bigg:HISt2r;bigg:HISt2rpp;iaf1260:HISt2rpp;iin800:AGP1_5;iin800:GAP1_9;iin800:HIP1;iin800:VAP1_2;ijr904.45632:HISt2r;ijr904:HISt2r;imeo21:HISt2r;imm904:HISt2m;imm904:HISt2r;imm904:HISt6;ind750:HISt2m;ind750:HISt2r;inj661:HISt2r;ips189:HISt2;iyo844:HISt2;obsolete:rxn05587;seed:rxn05299;seed:rxn08719;seed:rxn09744;seed:rxn13314	-999999.0	999999.0			0	0
RB09CF762_B-1014	1 MNXM134@MNXC2 + 1 MNXM1@MNXC2 <==> 1 MNXM134@MNXC3 + 1 MNXM1@MNXC3	rxn05299	1*uniprot:GAP1_YEAST	MNXR2972			bigg:HISt2m;bigg:HISt2r;bigg:HISt2rpp;iaf1260:HISt2rpp;iin800:AGP1_5;iin800:GAP1_9;iin800:HIP1;iin800:VAP1_2;ijr904.45632:HISt2r;ijr904:HISt2r;imeo21:HISt2r;imm904:HISt2m;imm904:HISt2r;imm904:HISt6;ind750:HISt2m;ind750:HISt2r;inj661:HISt2r;ips189:HISt2;iyo844:HISt2;obsolete:rxn05587;seed:rxn05299;seed:rxn08719;seed:rxn09744;seed:rxn13314	-999999.0	999999.0			0	0
RB09CF762_B-1015	1 MNXM134@MNXC2 + 1 MNXM1@MNXC2 <==> 1 MNXM134@MNXC3 + 1 MNXM1@MNXC3	rxn05299	1*uniprot:HIP1_YEAST	MNXR2972			bigg:HISt2m;bigg:HISt2r;bigg:HISt2rpp;iaf1260:HISt2rpp;iin800:AGP1_5;iin800:GAP1_9;iin800:HIP1;iin800:VAP1_2;ijr904.45632:HISt2r;ijr904:HISt2r;imeo21:HISt2r;imm904:HISt2m;imm904:HISt2r;imm904:HISt6;ind750:HISt2m;ind750:HISt2r;inj661:HISt2r;ips189:HISt2;iyo844:HISt2;obsolete:rxn05587;seed:rxn05299;seed:rxn08719;seed:rxn09744;seed:rxn13314	-999999.0	999999.0			0	0
RB09CF762_B-1016	1 MNXM134@MNXC2 + 1 MNXM1@MNXC2 <==> 1 MNXM134@MNXC3 + 1 MNXM1@MNXC3	rxn05299	1*uniprot:TAT1_YEAST	MNXR2972			bigg:HISt2m;bigg:HISt2r;bigg:HISt2rpp;iaf1260:HISt2rpp;iin800:AGP1_5;iin800:GAP1_9;iin800:HIP1;iin800:VAP1_2;ijr904.45632:HISt2r;ijr904:HISt2r;imeo21:HISt2r;imm904:HISt2m;imm904:HISt2r;imm904:HISt6;ind750:HISt2m;ind750:HISt2r;inj661:HISt2r;ips189:HISt2;iyo844:HISt2;obsolete:rxn05587;seed:rxn05299;seed:rxn08719;seed:rxn09744;seed:rxn13314	-999999.0	999999.0			0	0
R7BB6BC6B_B-692	1 MNXM134@MNXC2 <==> 1 MNXM134@BOUNDARY	EX_cpd00119_e				seed:S_		-999999.0	999999.0			0	1
RC81B6C71_LR-1159	1 MNXM134@MNXC3 + 1 MNXM16@MNXC3 --> 1 MNXM19@MNXC3 + 1 MNXM1@MNXC3 + 1 MNXM3309@MNXC3	r_0541	1*uniprot:HMT1_YEAST	MNXR790	2.1.1.-	kegg:Histidine metabolism	bigg:ARMT;ec:2.1.1.-;kegg:R01159	0	999999.0			0	0
RAB311DE2_LR-970	1 MNXM1365@MNXC3 --> 1 MNXM337@MNXC3 + 1 MNXM9@MNXC3	rxn01255	1*uniprot:AROC_YEAST	MNXR1160	4.2.3.5	kegg:Biosynthesis of secondary metabolites;kegg:Metabolic pathways;kegg:Phenylalanine, tyrosine and tryptophan biosynthesis;metacyc:chorismate biosynthesis from 3-dehydroquinate;seed:Chorismate Synthesis;seed:YgfZ;unipathway:chorismate biosynthesis	bigg:CHORS;brenda:BR16094;brenda:BS390148;brenda:BS390149;ec:4.2.3.5;ecocyc:CHORISMATE-SYNTHASE-RXN;iabaylyiv4:CHORISMATE-SYNTHASE-RXN;iaf1260:CHORS;iaf692:CHORS;iao358:rll_55;igt196:CHORS;iin800:ARO2;iit341:CHORS;ijn746:CHORS;ijr904.45632:CHORS;ijr904:CHORS;imeo21:CHORS;imm904:CHORS;imo1053-pao1:CHORS;imo1056:CHORS;ind750:CHORS;inj661:CHORS;intenz:10387;irs1563.45632:R01714_c;isb619:CHORS;iso783…	0	999999.0			0	0
RC1E4BF43_LR-1113	1 MNXM1372@MNXC3 + 1 MNXM1@MNXC3 --> 1 MNXM13@MNXC3 + 1 MNXM788@MNXC3	rxn03003		MNXR69639	4.1.1.45	biopath:Derivatives_and_degradation_of_L-Tryptophan;biopath:Metabolism_of_Tryptophan_(extended);kegg:Metabolic pathways;kegg:Tryptophan metabolism;metacyc:2-amino-3-carboxymuconate semialdehyde degradation to 2-oxopentenoate;metacyc:2-amino-3-carboxymuconate semialdehyde degradation to glutaryl-CoA;metacyc:2-nitrobenzoate degradation I	bigg:PCLAD;biopath:RXN00232;brenda:BR304;ec:4.1.1.45;kegg:R04323;metacyc:AMINO-CARBOXYMUCONATE-SEMIALDEHYDE-RXN;reactome:REACT_106330;reactome:REACT_107600;reactome:REACT_107810;reactome:REACT_108505;reactome:REACT_109521;reactome:REACT_135291;reactome:REACT_1499;reactome:REACT_31585;reactome:REACT_333;reactome:REACT_77042;reactome:REACT_79938;seed:rxn03003	0	999999.0			0	0
R9467B7E5_RL-842	1 MNXM1372@MNXC3 <-- 1 MNXM359@MNXC3 + 1 MNXM66139@MNXC3	R_BNA1	1*uniprot:3HAO_YEAST			model:Phenylalanine, tyrosine, and tryptophan biosynthesis (aromatic amino acids)		-999999.0	0			0	0
R4EF97B0E_RL-400	1 MNXM1380@MNXC2 + 1 MNXM99@MNXC2 <-- 1 MNXM167@MNXC2	R_SUC2	1*uniprot:INV2_YEAST			model:Metabolism of other sugars		-999999.0	0			0	0
RD7F896F7_LR-1259	1 MNXM1380@MNXC2 --> 1 MNXM1380@MNXC3	R_HXT1_2;R_HXT16_2;R_HXT4_3;R_HXT7_2;R_HXT15_2;R_HXT3_2;R_HXT6_2;R_HXT9_3;R_HXT11_4;R_HXT2_2;R_HXT17_2;R_HXT5_2;R_HXT8_2;R_HXT10_3;R_HXT13_2	1*uniprot:HXT10_YEAST	MNXR69019		model:Transport, extracellular	bigg:FRUt1r;bigg:FRUtex;iaf1260:FRUtex;reactome:REACT_107432;reactome:REACT_108144;reactome:REACT_131399;reactome:REACT_153908;reactome:REACT_153920;reactome:REACT_156736;reactome:REACT_158460;reactome:REACT_159950;reactome:REACT_28659;reactome:REACT_34761;reactome:REACT_79205;reactome:REACT_88249;reactome:REACT_89328;reactome:REACT_9449;reactome:REACT_94807;seed:rxn08537;seed:rxn12996	0	999999.0			0	0
RD7F896F7_LR-1260	1 MNXM1380@MNXC2 --> 1 MNXM1380@MNXC3	R_HXT1_2;R_HXT16_2;R_HXT4_3;R_HXT7_2;R_HXT15_2;R_HXT3_2;R_HXT6_2;R_HXT9_3;R_HXT11_4;R_HXT2_2;R_HXT17_2;R_HXT5_2;R_HXT8_2;R_HXT10_3;R_HXT13_2	1*uniprot:HXT12_YEAST	MNXR69019		model:Transport, extracellular	bigg:FRUt1r;bigg:FRUtex;iaf1260:FRUtex;reactome:REACT_107432;reactome:REACT_108144;reactome:REACT_131399;reactome:REACT_153908;reactome:REACT_153920;reactome:REACT_156736;reactome:REACT_158460;reactome:REACT_159950;reactome:REACT_28659;reactome:REACT_34761;reactome:REACT_79205;reactome:REACT_88249;reactome:REACT_89328;reactome:REACT_9449;reactome:REACT_94807;seed:rxn08537;seed:rxn12996	0	999999.0			0	0
RD7F896F7_LR-1261	1 MNXM1380@MNXC2 --> 1 MNXM1380@MNXC3	R_HXT1_2;R_HXT16_2;R_HXT4_3;R_HXT7_2;R_HXT15_2;R_HXT3_2;R_HXT6_2;R_HXT9_3;R_HXT11_4;R_HXT2_2;R_HXT17_2;R_HXT5_2;R_HXT8_2;R_HXT10_3;R_HXT13_2	1*uniprot:HXT13_YEAST	MNXR69019		model:Transport, extracellular	bigg:FRUt1r;bigg:FRUtex;iaf1260:FRUtex;reactome:REACT_107432;reactome:REACT_108144;reactome:REACT_131399;reactome:REACT_153908;reactome:REACT_153920;reactome:REACT_156736;reactome:REACT_158460;reactome:REACT_159950;reactome:REACT_28659;reactome:REACT_34761;reactome:REACT_79205;reactome:REACT_88249;reactome:REACT_89328;reactome:REACT_9449;reactome:REACT_94807;seed:rxn08537;seed:rxn12996	0	999999.0			0	0
RD7F896F7_LR-1262	1 MNXM1380@MNXC2 --> 1 MNXM1380@MNXC3	R_HXT1_2;R_HXT16_2;R_HXT4_3;R_HXT7_2;R_HXT15_2;R_HXT3_2;R_HXT6_2;R_HXT9_3;R_HXT11_4;R_HXT2_2;R_HXT17_2;R_HXT5_2;R_HXT8_2;R_HXT10_3;R_HXT13_2	1*uniprot:HXT15_YEAST	MNXR69019		model:Transport, extracellular	bigg:FRUt1r;bigg:FRUtex;iaf1260:FRUtex;reactome:REACT_107432;reactome:REACT_108144;reactome:REACT_131399;reactome:REACT_153908;reactome:REACT_153920;reactome:REACT_156736;reactome:REACT_158460;reactome:REACT_159950;reactome:REACT_28659;reactome:REACT_34761;reactome:REACT_79205;reactome:REACT_88249;reactome:REACT_89328;reactome:REACT_9449;reactome:REACT_94807;seed:rxn08537;seed:rxn12996	0	999999.0			0	0
RD7F896F7_LR-1263	1 MNXM1380@MNXC2 --> 1 MNXM1380@MNXC3	R_HXT1_2;R_HXT16_2;R_HXT4_3;R_HXT7_2;R_HXT15_2;R_HXT3_2;R_HXT6_2;R_HXT9_3;R_HXT11_4;R_HXT2_2;R_HXT17_2;R_HXT5_2;R_HXT8_2;R_HXT10_3;R_HXT13_2	1*uniprot:HXT16_YEAST	MNXR69019		model:Transport, extracellular	bigg:FRUt1r;bigg:FRUtex;iaf1260:FRUtex;reactome:REACT_107432;reactome:REACT_108144;reactome:REACT_131399;reactome:REACT_153908;reactome:REACT_153920;reactome:REACT_156736;reactome:REACT_158460;reactome:REACT_159950;reactome:REACT_28659;reactome:REACT_34761;reactome:REACT_79205;reactome:REACT_88249;reactome:REACT_89328;reactome:REACT_9449;reactome:REACT_94807;seed:rxn08537;seed:rxn12996	0	999999.0			0	0
RD7F896F7_LR-1264	1 MNXM1380@MNXC2 --> 1 MNXM1380@MNXC3	R_HXT1_2;R_HXT16_2;R_HXT4_3;R_HXT7_2;R_HXT15_2;R_HXT3_2;R_HXT6_2;R_HXT9_3;R_HXT11_4;R_HXT2_2;R_HXT17_2;R_HXT5_2;R_HXT8_2;R_HXT10_3;R_HXT13_2	1*uniprot:HXT17_YEAST	MNXR69019		model:Transport, extracellular	bigg:FRUt1r;bigg:FRUtex;iaf1260:FRUtex;reactome:REACT_107432;reactome:REACT_108144;reactome:REACT_131399;reactome:REACT_153908;reactome:REACT_153920;reactome:REACT_156736;reactome:REACT_158460;reactome:REACT_159950;reactome:REACT_28659;reactome:REACT_34761;reactome:REACT_79205;reactome:REACT_88249;reactome:REACT_89328;reactome:REACT_9449;reactome:REACT_94807;seed:rxn08537;seed:rxn12996	0	999999.0			0	0
RD7F896F7_LR-1265	1 MNXM1380@MNXC2 --> 1 MNXM1380@MNXC3	R_HXT1_2;R_HXT16_2;R_HXT4_3;R_HXT7_2;R_HXT15_2;R_HXT3_2;R_HXT6_2;R_HXT9_3;R_HXT11_4;R_HXT2_2;R_HXT17_2;R_HXT5_2;R_HXT8_2;R_HXT10_3;R_HXT13_2	1*uniprot:HXT1_YEAST	MNXR69019		model:Transport, extracellular	bigg:FRUt1r;bigg:FRUtex;iaf1260:FRUtex;reactome:REACT_107432;reactome:REACT_108144;reactome:REACT_131399;reactome:REACT_153908;reactome:REACT_153920;reactome:REACT_156736;reactome:REACT_158460;reactome:REACT_159950;reactome:REACT_28659;reactome:REACT_34761;reactome:REACT_79205;reactome:REACT_88249;reactome:REACT_89328;reactome:REACT_9449;reactome:REACT_94807;seed:rxn08537;seed:rxn12996	0	999999.0			0	0
RD7F896F7_LR-1266	1 MNXM1380@MNXC2 --> 1 MNXM1380@MNXC3	R_HXT1_2;R_HXT16_2;R_HXT4_3;R_HXT7_2;R_HXT15_2;R_HXT3_2;R_HXT6_2;R_HXT9_3;R_HXT11_4;R_HXT2_2;R_HXT17_2;R_HXT5_2;R_HXT8_2;R_HXT10_3;R_HXT13_2	1*uniprot:HXT2_YEAST	MNXR69019		model:Transport, extracellular	bigg:FRUt1r;bigg:FRUtex;iaf1260:FRUtex;reactome:REACT_107432;reactome:REACT_108144;reactome:REACT_131399;reactome:REACT_153908;reactome:REACT_153920;reactome:REACT_156736;reactome:REACT_158460;reactome:REACT_159950;reactome:REACT_28659;reactome:REACT_34761;reactome:REACT_79205;reactome:REACT_88249;reactome:REACT_89328;reactome:REACT_9449;reactome:REACT_94807;seed:rxn08537;seed:rxn12996	0	999999.0			0	0
RD7F896F7_LR-1267	1 MNXM1380@MNXC2 --> 1 MNXM1380@MNXC3	R_HXT1_2;R_HXT16_2;R_HXT4_3;R_HXT7_2;R_HXT15_2;R_HXT3_2;R_HXT6_2;R_HXT9_3;R_HXT11_4;R_HXT2_2;R_HXT17_2;R_HXT5_2;R_HXT8_2;R_HXT10_3;R_HXT13_2	1*uniprot:HXT3_YEAST	MNXR69019		model:Transport, extracellular	bigg:FRUt1r;bigg:FRUtex;iaf1260:FRUtex;reactome:REACT_107432;reactome:REACT_108144;reactome:REACT_131399;reactome:REACT_153908;reactome:REACT_153920;reactome:REACT_156736;reactome:REACT_158460;reactome:REACT_159950;reactome:REACT_28659;reactome:REACT_34761;reactome:REACT_79205;reactome:REACT_88249;reactome:REACT_89328;reactome:REACT_9449;reactome:REACT_94807;seed:rxn08537;seed:rxn12996	0	999999.0			0	0
RD7F896F7_LR-1268	1 MNXM1380@MNXC2 --> 1 MNXM1380@MNXC3	R_HXT1_2;R_HXT16_2;R_HXT4_3;R_HXT7_2;R_HXT15_2;R_HXT3_2;R_HXT6_2;R_HXT9_3;R_HXT11_4;R_HXT2_2;R_HXT17_2;R_HXT5_2;R_HXT8_2;R_HXT10_3;R_HXT13_2	1*uniprot:HXT4_YEAST	MNXR69019		model:Transport, extracellular	bigg:FRUt1r;bigg:FRUtex;iaf1260:FRUtex;reactome:REACT_107432;reactome:REACT_108144;reactome:REACT_131399;reactome:REACT_153908;reactome:REACT_153920;reactome:REACT_156736;reactome:REACT_158460;reactome:REACT_159950;reactome:REACT_28659;reactome:REACT_34761;reactome:REACT_79205;reactome:REACT_88249;reactome:REACT_89328;reactome:REACT_9449;reactome:REACT_94807;seed:rxn08537;seed:rxn12996	0	999999.0			0	0
RD7F896F7_LR-1269	1 MNXM1380@MNXC2 --> 1 MNXM1380@MNXC3	R_HXT1_2;R_HXT16_2;R_HXT4_3;R_HXT7_2;R_HXT15_2;R_HXT3_2;R_HXT6_2;R_HXT9_3;R_HXT11_4;R_HXT2_2;R_HXT17_2;R_HXT5_2;R_HXT8_2;R_HXT10_3;R_HXT13_2	1*uniprot:HXT5_YEAST	MNXR69019		model:Transport, extracellular	bigg:FRUt1r;bigg:FRUtex;iaf1260:FRUtex;reactome:REACT_107432;reactome:REACT_108144;reactome:REACT_131399;reactome:REACT_153908;reactome:REACT_153920;reactome:REACT_156736;reactome:REACT_158460;reactome:REACT_159950;reactome:REACT_28659;reactome:REACT_34761;reactome:REACT_79205;reactome:REACT_88249;reactome:REACT_89328;reactome:REACT_9449;reactome:REACT_94807;seed:rxn08537;seed:rxn12996	0	999999.0			0	0
RD7F896F7_LR-1270	1 MNXM1380@MNXC2 --> 1 MNXM1380@MNXC3	R_HXT1_2;R_HXT16_2;R_HXT4_3;R_HXT7_2;R_HXT15_2;R_HXT3_2;R_HXT6_2;R_HXT9_3;R_HXT11_4;R_HXT2_2;R_HXT17_2;R_HXT5_2;R_HXT8_2;R_HXT10_3;R_HXT13_2	1*uniprot:HXT6_YEAST	MNXR69019		model:Transport, extracellular	bigg:FRUt1r;bigg:FRUtex;iaf1260:FRUtex;reactome:REACT_107432;reactome:REACT_108144;reactome:REACT_131399;reactome:REACT_153908;reactome:REACT_153920;reactome:REACT_156736;reactome:REACT_158460;reactome:REACT_159950;reactome:REACT_28659;reactome:REACT_34761;reactome:REACT_79205;reactome:REACT_88249;reactome:REACT_89328;reactome:REACT_9449;reactome:REACT_94807;seed:rxn08537;seed:rxn12996	0	999999.0			0	0
RD7F896F7_LR-1271	1 MNXM1380@MNXC2 --> 1 MNXM1380@MNXC3	R_HXT1_2;R_HXT16_2;R_HXT4_3;R_HXT7_2;R_HXT15_2;R_HXT3_2;R_HXT6_2;R_HXT9_3;R_HXT11_4;R_HXT2_2;R_HXT17_2;R_HXT5_2;R_HXT8_2;R_HXT10_3;R_HXT13_2	1*uniprot:HXT7_YEAST	MNXR69019		model:Transport, extracellular	bigg:FRUt1r;bigg:FRUtex;iaf1260:FRUtex;reactome:REACT_107432;reactome:REACT_108144;reactome:REACT_131399;reactome:REACT_153908;reactome:REACT_153920;reactome:REACT_156736;reactome:REACT_158460;reactome:REACT_159950;reactome:REACT_28659;reactome:REACT_34761;reactome:REACT_79205;reactome:REACT_88249;reactome:REACT_89328;reactome:REACT_9449;reactome:REACT_94807;seed:rxn08537;seed:rxn12996	0	999999.0			0	0
RD7F896F7_LR-1272	1 MNXM1380@MNXC2 --> 1 MNXM1380@MNXC3	R_HXT1_2;R_HXT16_2;R_HXT4_3;R_HXT7_2;R_HXT15_2;R_HXT3_2;R_HXT6_2;R_HXT9_3;R_HXT11_4;R_HXT2_2;R_HXT17_2;R_HXT5_2;R_HXT8_2;R_HXT10_3;R_HXT13_2	1*uniprot:HXT8_YEAST	MNXR69019		model:Transport, extracellular	bigg:FRUt1r;bigg:FRUtex;iaf1260:FRUtex;reactome:REACT_107432;reactome:REACT_108144;reactome:REACT_131399;reactome:REACT_153908;reactome:REACT_153920;reactome:REACT_156736;reactome:REACT_158460;reactome:REACT_159950;reactome:REACT_28659;reactome:REACT_34761;reactome:REACT_79205;reactome:REACT_88249;reactome:REACT_89328;reactome:REACT_9449;reactome:REACT_94807;seed:rxn08537;seed:rxn12996	0	999999.0			0	0
RD7F896F7_LR-1273	1 MNXM1380@MNXC2 --> 1 MNXM1380@MNXC3	R_HXT1_2;R_HXT16_2;R_HXT4_3;R_HXT7_2;R_HXT15_2;R_HXT3_2;R_HXT6_2;R_HXT9_3;R_HXT11_4;R_HXT2_2;R_HXT17_2;R_HXT5_2;R_HXT8_2;R_HXT10_3;R_HXT13_2	1*uniprot:HXT9_YEAST	MNXR69019		model:Transport, extracellular	bigg:FRUt1r;bigg:FRUtex;iaf1260:FRUtex;reactome:REACT_107432;reactome:REACT_108144;reactome:REACT_131399;reactome:REACT_153908;reactome:REACT_153920;reactome:REACT_156736;reactome:REACT_158460;reactome:REACT_159950;reactome:REACT_28659;reactome:REACT_34761;reactome:REACT_79205;reactome:REACT_88249;reactome:REACT_89328;reactome:REACT_9449;reactome:REACT_94807;seed:rxn08537;seed:rxn12996	0	999999.0			0	0
RFD648C01_B-1527	1 MNXM1380@MNXC2 <==> 1 MNXM1380@BOUNDARY	EX_cpd00082_e				seed:S_		-999999.0	999999.0			0	1
RF4F2B0CB_LR-1470	1 MNXM1380@MNXC3 + 1 MNXM3@MNXC3 --> 1 MNXM1@MNXC3 + 1 MNXM7@MNXC3 + 1 MNXM89621@MNXC3	R_HXK2_4;R_HXK1_4	1*uniprot:HXKA_YEAST			model:Glycolysis / Gluconeogenesis		0	999999.0			0	0
RF4F2B0CB_LR-1471	1 MNXM1380@MNXC3 + 1 MNXM3@MNXC3 --> 1 MNXM1@MNXC3 + 1 MNXM7@MNXC3 + 1 MNXM89621@MNXC3	R_HXK2_4;R_HXK1_4	1*uniprot:HXKB_YEAST			model:Glycolysis / Gluconeogenesis		0	999999.0			0	0
RA5FF4EC7_RL-938	1 MNXM1384@MNXC4 + 1 MNXM7@MNXC4 <-- 1 MNXM3@MNXC4 + 1 MNXM730@MNXC4	r_0115	1*uniprot:ARG56_YEAST	MNXR382	2.7.2.8	biopath:Metabolism_of_L-Glutamate,_L-Aspartate_and_related_compounds;kegg:2-Oxocarboxylic acid metabolism;kegg:Arginine and proline metabolism;kegg:Biosynthesis of secondary metabolites;kegg:Metabolic pathways;unipathway:L-arginine biosynthesis	bigg:ACGK;bigg:ACGKm;biopath:RXN00583;brenda:BR47830;ec:2.7.2.8;ecocyc:ACETYLGLUTKIN-RXN;iin800:ARG5_1;intenz:2986;kegg:R02649;rhea:14629;rhea:14630;rhea:14631;rhea:14632;seed:rxn12856;upa:UCR02649;upa:UER00107	-999999.0	0			0	0
R1E7EC1F1_RL-92	1 MNXM138@MNXC3 + 1 MNXM1@MNXC3 + 2 MNXM7@MNXC3 + 1 MNXM89557@MNXC3 + 1 MNXM9@MNXC3 <-- 1 MNXM13@MNXC3 + 1 MNXM37@MNXC3 + 2 MNXM3@MNXC3	R_CPA2;R_URA2_2	1*uniprot:CARB_YEAST			model:Arginine metabolism		-999999.0	0			0	0
R1E7EC1F1_RL-93	1 MNXM138@MNXC3 + 1 MNXM1@MNXC3 + 2 MNXM7@MNXC3 + 1 MNXM89557@MNXC3 + 1 MNXM9@MNXC3 <-- 1 MNXM13@MNXC3 + 1 MNXM37@MNXC3 + 2 MNXM3@MNXC3	R_CPA2;R_URA2_2	1*uniprot:PYR1_YEAST			model:Arginine metabolism		-999999.0	0			0	0
R8B72B85E_LR-768	1 MNXM138@MNXC3 + 1 MNXM42@MNXC3 --> 1 MNXM1@MNXC3 + 1 MNXM465@MNXC3 + 1 MNXM9@MNXC3	rxn01018	1*uniprot:PYR1_YEAST	MNXR856	2.1.3.2	biopath:Biosynthesis_of_Pyrimidine_ribonucleotides;biopath:Biosynthesis_of_Uridine-5'-phosphate;biopath:Metabolism_of_L-Glutamate,_L-Aspartate_and_related_compounds;kegg:Alanine, aspartate and glutamate metabolism;kegg:Metabolic pathways;kegg:Pyrimidine metabolism;metacyc:UMP biosynthesis;unipathway:UMP biosynthesis via de novo pathway	bigg:ASPCT;bigg:ASPCTn;bigg:ASPCTr;biopath:RXN00366;brenda:BR43949;ec:2.1.3.2;ecocyc:ASPCARBTRANS-RXN;iabaylyiv4:ASPCARBTRANS-RXN;iaf1260:ASPCT;iaf692:ASPCT;iag612:rbs_198;iao358:rll_382;igt196:ASPCT;iin800:URA2_1;iit341:ASPCT;ijn746:ASPCT;ijr904.45632:ASPCT;ijr904:ASPCT;imeo21:ASPCT;imm904:ASPCT;imo1053-pao1:ASPCT;imo1056:ASPCT;ind750:ASPCTn;inj661:ASPCT;intenz:2256;isb619:ASPCT;iso783:ASPCT;iyo…	0	999999.0			0	0
RCDE270B1_RL-1196	1 MNXM1397@MNXC3 + 4 MNXM1@MNXC3 <-- 1 MNXM1515@MNXC3	R_HIS4_2	1*uniprot:HIS2_YEAST			model:Histidine metabolism		-999999.0	0			0	0
R23B5E05B_LR-122	1 MNXM1397@MNXC3 --> 1 MNXM1408@MNXC3	r_0007	1*uniprot:HIS4_YEAST	MNXR4439	5.3.1.16	biopath:Biosynthesis_and_degradation_of_L-Histidine;biopath:Biosynthesis_of_Histidine;biopath:Biosynthesis_of_IMP;kegg:Biosynthesis of secondary metabolites;kegg:Histidine metabolism;kegg:Metabolic pathways;metacyc:histidine biosynthesis;seed:Tryptophan synthesis;unipathway:L-histidine biosynthesis	aragem.45632:R04640_c;bigg:PRMICI;bigg:PRMICIi;biopath:RXN00126;brenda:BR225;ec:5.3.1.16;ecocyc:PRIBFAICARPISOM-RXN;iabaylyiv4:PRIBFAICARPISOM-RXN;iaf1260:PRMICI;iaf692:PRMICIi;iag612:rbs_516;iao358:rll_189;igt196:PRMICI;ijn746:PRMICIi;ijr904.45632:PRMICIi;ijr904:PRMICIi;imeo21:PRMICIi;imm904:PRMICIi;imo1053-pao1:PRMICIi;imo1056:PRMICIi;ind750:PRMICIi;inj661:PRMICIi;intenz:4954;isb619:PRMICIi;iso…	0	999999.0			0	0
RF93FEF67_B-1498	1 MNXM13@MNXC2 <==> 1 MNXM13@BOUNDARY	EX_cpd00011_e				seed:S_		-999999.0	999999.0			0	1
RAC30B082_B-977	1 MNXM13@MNXC2 <==> 1 MNXM13@MNXC3	rxn05467		MNXR1225			aragem.45632:R_TCM17;bigg:CO2t;bigg:CO2ter;bigg:CO2tex;bigg:CO2tg;bigg:CO2tm;bigg:CO2tn;bigg:CO2tp;bigg:CO2tpp;bigg:CO2tv;iabaylyiv4:TRANS-RXN-CARBON-DIOXIDE;iaf1260:CO2tex;iaf1260:CO2tpp;iaf692:CO2t;iao358:rll_529;iin800:U110;iin800:U228;iit341:CO2t;ijn746:CO2tex;ijn746:CO2tpp;ijr904.45632:CO2t;ijr904:CO2t;imeo21:CO2t;imm904:CO2t;imm904:CO2tg;imm904:CO2tm;imm904:CO2tn;imm904:CO2tp;imm904:CO2tv;i…	-999999.0	999999.0			0	0
R7D04639E_RL-697	1 MNXM13@MNXC3 + 1 MNXM144@MNXC3 <-- 1 MNXM1@MNXC3 + 1 MNXM42@MNXC3	rxn00346		MNXR855	4.1.1.11;4.1.1.15	biopath:Biosynthesis_of_Pantothenate,_Coenzyme_A_and_Holo-acyl_carrier_protein;biopath:Metabolism_of_L-Glutamate,_L-Aspartate_and_related_compounds;kegg:Biosynthesis of secondary metabolites;kegg:Metabolic pathways;kegg:Pantothenate and CoA biosynthesis;kegg:beta-Alanine metabolism;metacyc:I?-alanine biosynthesis III;unipathway:(R)-pantothenate biosynthesis	bigg:ASP1DC;biopath:RXN00901;brenda:BR272;ec:4.1.1.11;ec:4.1.1.15;ecocyc:ASPDECARBOX-RXN;iabaylyiv4:ASPDECARBOX-RXN;iaf1260:ASP1DC;iaf692:ASP1DC;iag612:rbs_376;iin800:U98;iit341:ASP1DC;ijr904.45632:ASP1DC;ijr904:ASP1DC;imeo21:ASP1DC;imo1053-pao1:ASP1DC;imo1056:ASP1DC;ind750:ASP1DC;inj661:ASP1DC;intenz:4505;isb619:ASP1DC;iso783:ASP1DC;iyo844:ASP1DC;kegg:R00489;metacyc:ASPDECARBOX-RXN;rhea:19497;rh…	-999999.0	0			0	0
RE3198A0B_RL-1351	1 MNXM13@MNXC3 + 1 MNXM145@MNXC3 + 1 MNXM6@MNXC3 <-- 1 MNXM325@MNXC3 + 1 MNXM5@MNXC3	rxn01115	1*uniprot:6PGD1_YEAST	MNXR2793	1.1.1.44	biopath:Acidic_hexose_derivatives_and_Inositol;biopath:Non-glycolytic_carbohydrate_fermentations;biopath:Pentose_phosphate_pathway;kegg:Biosynthesis of secondary metabolites;kegg:Glutathione metabolism;kegg:Metabolic pathways;kegg:Microbial metabolism in diverse environments;kegg:Pentose phosphate pathway;metacyc:pentose phosphate pathway (oxidative branch);seed:D-gluconate and ketogluconates met…	bigg:GND;bigg:GNDer;biopath:RXN01411;brenda:BR29307;brenda:BS188134;ec:1.1.1.44;ecocyc:6PGLUCONDEHYDROG-RXN;iaf1260:GND;iag612:rbs_83;iao358:rll_178;iao358:rll_181;igt196:GND;iin800:GND1;iin800:GND2;iit341:GND;ijn746:GND;ijr904.45632:GND;ijr904:GND;imeo21:GND;imm904:GND;imo1053-pao1:PGDH;imo1056:PGDH;ind750:GND;inj661:GND;intenz:19371;irs1563.45632:R01528_c;irs1563.45632:R01528_p;isb619:GND;iso78…	-999999.0	0			0	0
RE3198A0B_RL-1352	1 MNXM13@MNXC3 + 1 MNXM145@MNXC3 + 1 MNXM6@MNXC3 <-- 1 MNXM325@MNXC3 + 1 MNXM5@MNXC3	rxn01115	1*uniprot:6PGD2_YEAST	MNXR2793	1.1.1.44	biopath:Acidic_hexose_derivatives_and_Inositol;biopath:Non-glycolytic_carbohydrate_fermentations;biopath:Pentose_phosphate_pathway;kegg:Biosynthesis of secondary metabolites;kegg:Glutathione metabolism;kegg:Metabolic pathways;kegg:Microbial metabolism in diverse environments;kegg:Pentose phosphate pathway;metacyc:pentose phosphate pathway (oxidative branch);seed:D-gluconate and ketogluconates met…	bigg:GND;bigg:GNDer;biopath:RXN01411;brenda:BR29307;brenda:BS188134;ec:1.1.1.44;ecocyc:6PGLUCONDEHYDROG-RXN;iaf1260:GND;iag612:rbs_83;iao358:rll_178;iao358:rll_181;igt196:GND;iin800:GND1;iin800:GND2;iit341:GND;ijn746:GND;ijr904.45632:GND;ijr904:GND;imeo21:GND;imm904:GND;imo1053-pao1:PGDH;imo1056:PGDH;ind750:GND;inj661:GND;intenz:19371;irs1563.45632:R01528_c;irs1563.45632:R01528_p;isb619:GND;iso78…	-999999.0	0			0	0
RDA39CC30_RL-1305	1 MNXM13@MNXC3 + 1 MNXM153@MNXC3 + 1 MNXM6@MNXC3 <-- 1 MNXM503@MNXC3 + 1 MNXM5@MNXC3	rxn01269	1*uniprot:TYR1_YEAST	MNXR4403	1.3.1.13;1.3.1.43	kegg:Biosynthesis of secondary metabolites;kegg:Metabolic pathways;kegg:Phenylalanine, tyrosine and tryptophan biosynthesis;seed:Phenylalanine and Tyrosine Branches from Chorismate;unipathway:L-tyrosine biosynthesis	bigg:PPND2;brenda:BR36798;brenda:BS258348;ec:1.3.1.13;ec:1.3.1.43;iin800:TYR1;imm904:PPND2;ind750:PPND2;intenz:1454;kegg:R01730;metacyc:PREPHENATE-DEHYDROGENASE-NADP+-RXN;obsolete:rxn09877;rhea:21640;rhea:21641;rhea:21642;rhea:21643;seed:rxn01269;upa:UCR01730;upa:UER00962	-999999.0	0			0	0
RAC97DA3F_RL-982	1 MNXM13@MNXC3 + 1 MNXM192@MNXC3 <-- 1 MNXM1@MNXC3 + 1 MNXM89557@MNXC3	rxn00194	1*uniprot:DCE_YEAST	MNXR31600	4.1.1.15;4.1.1.19	biopath:Degradation_of_L-Glutamate;biopath:Metabolism_of_L-Glutamate,_L-Aspartate_and_related_compounds;kegg:Alanine, aspartate and glutamate metabolism;kegg:Butanoate metabolism;kegg:Metabolic pathways;metacyc:glutamate degradation III (via 4-aminobutyrate);metacyc:glutamate degradation IV;metacyc:glutamate degradation IX (via 4-aminobutyrate);metacyc:glutamate dependent acid resistance	bigg:GLUDC;biopath:RXN01408;brenda:BR275;ec:4.1.1.15;ec:4.1.1.19;ecocyc:GLUTDECARBOX-RXN;iaf1260:GLUDC;iaf692:GLUDC;iao358:rll_151;iin800:GAD1;iit341:GLUDC;ijn746:GLUDC;ijr904.45632:GLUDC;ijr904:GLUDC;imeo21:GLUDC;imm904:GLUDC;ind750:GLUDC;inj661:GLUDC;intenz:4509;kegg:R00261;metacyc:GLUTDECARBOX-RXN;reactome:REACT_23866.1;reactome:REACT_23937.1;rhea:17785;rhea:17786;rhea:17787;rhea:17788;seed:rx…	-999999.0	0			0	0
R43C33F67_B-335	1 MNXM13@MNXC3 + 1 MNXM1@MNXC3 + 1 MNXM21@MNXC3 + 1 MNXM3@MNXC3 <==> 1 MNXM40@MNXC3 + 1 MNXM7@MNXC3 + 1 MNXM9@MNXC3	R_ACC1	1*uniprot:ACAC_YEAST	MNXR29039		model:Cytosolic fatty acid synthesis	iao358:rll_0;iao358:rll_1;iao358:rll_2;seed:rxn11196	-999999.0	999999.0			0	0
R2A6AC427_LR-177	1 MNXM13@MNXC3 + 1 MNXM1@MNXC3 + 1 MNXM23@MNXC3 + 1 MNXM3@MNXC3 --> 1 MNXM46@MNXC3 + 1 MNXM7@MNXC3 + 1 MNXM9@MNXC3	R_PYC2;R_PYC1	1*uniprot:PYC1_YEAST	MNXR25059		model:Anaplerotic reactions	iao358:rll_377;seed:rxn11274	0	999999.0			0	0
R2A6AC427_LR-178	1 MNXM13@MNXC3 + 1 MNXM1@MNXC3 + 1 MNXM23@MNXC3 + 1 MNXM3@MNXC3 --> 1 MNXM46@MNXC3 + 1 MNXM7@MNXC3 + 1 MNXM9@MNXC3	R_PYC2;R_PYC1	1*uniprot:PYC2_YEAST	MNXR25059		model:Anaplerotic reactions	iao358:rll_377;seed:rxn11274	0	999999.0			0	0
R69BB0F1C_B-598	1 MNXM13@MNXC3 + 1 MNXM1@MNXC4 + 1 MNXM21@MNXC4 + 1 MNXM3@MNXC4 <==> 1 MNXM40@MNXC4 + 1 MNXM7@MNXC4 + 1 MNXM9@MNXC4	R_HFA1	1*uniprot:HFA1_YEAST	MNXR29039		model:Fatty acid biosynthesis	iao358:rll_0;iao358:rll_1;iao358:rll_2;seed:rxn11196	-999999.0	999999.0			0	0
R5CAE12EA_RL-504	1 MNXM13@MNXC3 + 1 MNXM210@MNXC3 <-- 1 MNXM503@MNXC3	R_PHA2	1*uniprot:PHA2_YEAST			model:Phenylalanine, tyrosine, and tryptophan biosynthesis (aromatic amino acids)		-999999.0	0			0	0
R61EA5EB2_RL-540	1 MNXM13@MNXC3 + 1 MNXM2454@MNXC3 + 1 MNXM9@MNXC3 <-- 3 MNXM1@MNXC3 + 1 MNXM23@MNXC3 + 1 MNXM74@MNXC3	R_U71_				model:Thiamine (vitamin B1) metabolism		-999999.0	0			0	0
R805BFEA9_RL-709	1 MNXM13@MNXC3 + 1 MNXM24578@MNXC3 + 1 MNXM925@MNXC3 <-- 1 MNXM184@MNXC3 + 1 MNXM564@MNXC3	R_FAS2_7_1	1*uniprot:FAS2_YEAST	MNXR68195	2.3.1.179;2.3.1.180;2.3.1.41;2.3.1.85;2.3.1.86	kegg:Fatty acid biosynthesis;kegg:Metabolic pathways;model:Cytosolic fatty acid synthesis	bigg:3OAS160;ec:2.3.1.179;ec:2.3.1.180;ec:2.3.1.41;ec:2.3.1.85;ec:2.3.1.86;iabaylyiv4:0-3OXOACP-SYNTHASE-RXN;iabaylyiv4:C16;iaf1260:3OAS160;iin800:CEM1_7;iin800:FAS2_7_1;ijn746:3OAS160;imo1053-pao1:MCMAT7;imo1056:MCMAT7;kegg:R04968;obsolete:rxn07999;obsolete:rxn12876;seed:rxn05344	-999999.0	0			0	0
R2B4EF9FA_RL-182	1 MNXM13@MNXC3 + 1 MNXM25602@MNXC3 + 1 MNXM925@MNXC3 <-- 1 MNXM184@MNXC3 + 1 MNXM2645@MNXC3	rxn05346	1*uniprot:FAS2_YEAST	MNXR68198	2.3.1.179;2.3.1.180;2.3.1.41;2.3.1.85;2.3.1.86	kegg:Fatty acid biosynthesis;kegg:Metabolic pathways;metacyc:palmitate biosynthesis II (bacteria and plants)	bigg:3OAS60;ec:2.3.1.179;ec:2.3.1.180;ec:2.3.1.41;ec:2.3.1.85;ec:2.3.1.86;iabaylyiv4:0-3OXOACP-SYNTHASE-RXN;iabaylyiv4:C6;iaf1260:3OAS60;iin800:CEM1_2;iin800:FAS2_2_1;ijn746:3OAS60;imo1053-pao1:MCMAT2;imo1056:MCMAT2;kegg:R04952;metacyc:RXN-9516;obsolete:rxn12689;obsolete:rxn12871;seed:rxn05346	-999999.0	0			0	0
R1F1614EE_RL-98	1 MNXM13@MNXC3 + 1 MNXM26095@MNXC3 + 1 MNXM925@MNXC3 <-- 1 MNXM184@MNXC3 + 1 MNXM5723@MNXC3	R_FAS2_6_1	1*uniprot:FAS2_YEAST	MNXR68194	2.3.1.179;2.3.1.180;2.3.1.41;2.3.1.85;2.3.1.86	kegg:Fatty acid biosynthesis;kegg:Metabolic pathways;metacyc:palmitate biosynthesis II (bacteria and plants);model:Cytosolic fatty acid synthesis	bigg:3OAS140;ec:2.3.1.179;ec:2.3.1.180;ec:2.3.1.41;ec:2.3.1.85;ec:2.3.1.86;iabaylyiv4:0-3OXOACP-SYNTHASE-RXN;iabaylyiv4:C14;iaf1260:3OAS140;iin800:CEM1_6;iin800:FAS2_6_1;ijn746:3OAS140;imo1053-pao1:MCMAT6;imo1056:MCMAT6;kegg:R04726;metacyc:RXN-9535;obsolete:rxn12875;seed:rxn05345	-999999.0	0			0	0
RECEBE4AF_RL-1426	1 MNXM13@MNXC3 + 1 MNXM26616@MNXC3 + 1 MNXM925@MNXC3 <-- 1 MNXM184@MNXC3 + 1 MNXM23586@MNXC3	rxn05343	1*uniprot:FAS2_YEAST	MNXR68192	2.3.1.179;2.3.1.180;2.3.1.41;2.3.1.85;2.3.1.86	kegg:Fatty acid biosynthesis;kegg:Metabolic pathways;metacyc:palmitate biosynthesis II (bacteria and plants)	bigg:3OAS100;ec:2.3.1.179;ec:2.3.1.180;ec:2.3.1.41;ec:2.3.1.85;ec:2.3.1.86;iabaylyiv4:0-3OXOACP-SYNTHASE-RXN;iabaylyiv4:C10;iaf1260:3OAS100;iin800:CEM1_4;iin800:FAS2_4_1;ijn746:3OAS100;imo1053-pao1:MCMAT4;imo1056:MCMAT4;kegg:R04960;metacyc:RXN-9527;obsolete:rxn12683;obsolete:rxn12873;seed:rxn05343	-999999.0	0			0	0
RA36CD38E_RL-926	1 MNXM13@MNXC3 + 1 MNXM28031@MNXC3 + 1 MNXM925@MNXC3 <-- 1 MNXM184@MNXC3 + 1 MNXM23683@MNXC3	rxn05350	1*uniprot:FAS2_YEAST	MNXR68199	2.3.1.179;2.3.1.180;2.3.1.41;2.3.1.85;2.3.1.86	kegg:Fatty acid biosynthesis;kegg:Metabolic pathways;metacyc:palmitate biosynthesis II (bacteria and plants)	bigg:3OAS80;ec:2.3.1.179;ec:2.3.1.180;ec:2.3.1.41;ec:2.3.1.85;ec:2.3.1.86;iabaylyiv4:0-3OXOACP-SYNTHASE-RXN;iabaylyiv4:C8;iaf1260:3OAS80;iin800:CEM1_3;iin800:FAS2_3_1;ijn746:3OAS80;imo1053-pao1:MCMAT3;imo1056:MCMAT3;kegg:R04957;metacyc:RXN-9523;obsolete:rxn12690;obsolete:rxn12872;seed:rxn05350	-999999.0	0			0	0
R130C8FB7_RL-16	1 MNXM13@MNXC3 + 1 MNXM28933@MNXC3 + 1 MNXM925@MNXC3 <-- 1 MNXM184@MNXC3 + 1 MNXM25221@MNXC3	rxn05348	1*uniprot:FAS2_YEAST	MNXR68193	2.3.1.179;2.3.1.180;2.3.1.41;2.3.1.85;2.3.1.86	kegg:Fatty acid biosynthesis;kegg:Metabolic pathways;metacyc:palmitate biosynthesis II (bacteria and plants)	bigg:3OAS120;ec:2.3.1.179;ec:2.3.1.180;ec:2.3.1.41;ec:2.3.1.85;ec:2.3.1.86;iabaylyiv4:0-3OXOACP-SYNTHASE-RXN;iabaylyiv4:C12;iaf1260:3OAS120;iin800:CEM1_5;iin800:FAS2_5_1;ijn746:3OAS120;imo1053-pao1:MCMAT5;imo1056:MCMAT5;kegg:R04963;metacyc:RXN-9531;obsolete:rxn12684;obsolete:rxn12874;seed:rxn05348	-999999.0	0			0	0
R6DBD8E18_B-622	1 MNXM13@MNXC3 + 1 MNXM321@MNXC3 <==> 1 MNXM16@MNXC3 + 1 MNXM1@MNXC3	r_0145	1*uniprot:DCAM_YEAST	MNXR484	4.1.1.50	kegg:Arginine and proline metabolism;kegg:Cysteine and methionine metabolism;kegg:Metabolic pathways;metacyc:spermidine biosynthesis I;metacyc:spermidine biosynthesis III;metacyc:spermine biosynthesis;unipathway:S-adenosylmethioninamine biosynthesis	aragem.45632:R00178_c;bigg:ADMDC;bigg:ADMDCr;brenda:BR310;brenda:BS1475;ec:4.1.1.50;ecocyc:SAMDECARB-RXN;iaf1260:ADMDC;igt196:ADMDCr;iin800:SPE2;iit341:ADMDCr;ijr904.45632:ADMDCr;ijr904:ADMDCr;imeo21:ADMDCr;imm904:ADMDC;imo1053-pao1:ADMDC;imo1056:ADMDC;ind750:ADMDC;inj661:ADMDCr;intenz:4544;irs1563.45632:R00178_c;isb619:ADMDCr;iso783:ADMDC;iyo844:ADMDC;kegg:R00178;macie:M0225;metacyc:SAMDECARB-RX…	-999999.0	999999.0			0	0
R16281A7A_RL-35	1 MNXM13@MNXC3 + 1 MNXM345@MNXC3 <-- 1 MNXM153@MNXC3 + 1 MNXM66139@MNXC3	R_U57_				model:Phenylalanine, tyrosine, and tryptophan biosynthesis (aromatic amino acids)		-999999.0	0			0	0
R6B776E30_RL-615	1 MNXM13@MNXC3 + 1 MNXM373@MNXC3 <-- 1 MNXM1@MNXC3 + 1 MNXM483@MNXC3	rxn02341		MNXR4382	4.1.1.36	biopath:Biosynthesis_of_Coenzyme_A;biopath:Biosynthesis_of_Pantothenate,_Coenzyme_A_and_Holo-acyl_carrier_protein;biopath:Biosynthesis_of_Pantothenate,_Coenzyme_A_and_Holo-acyl_carrier_protein_(extended);kegg:Metabolic pathways;kegg:Pantothenate and CoA biosynthesis;metacyc:coenzyme A biosynthesis;unipathway:coenzyme A biosynthesis	bigg:PPCDC;biopath:RXN00520;brenda:BR295;ec:4.1.1.36;ecocyc:P-PANTOCYSDECARB-RXN;iabaylyiv4:P-PANTOCYSDECARB-RXN;iaf1260:PPCDC;iaf692:PPCDC;iin800:U93;iit341:PPCDC;ijn746:PPCDC;ijr904.45632:PPCDC;ijr904:PPCDC;imeo21:PPCDC;imm904:PPCDC;imo1053-pao1:PPCDC;imo1056:PPCDC;ind750:PPCDC;inj661:PPCDC;intenz:4530;isb619:PPCDC;iso783:PPCDC;iyo844:PPCDC;kegg:R03269;metacyc:P-PANTOCYSDECARB-RXN;obsolete:rxn0…	-999999.0	0			0	0
R9B768FBC_B-874	1 MNXM13@MNXC3 + 1 MNXM388@MNXC3 <==> 1 MNXM1@MNXC3 + 1 MNXM507@MNXC3	r_0911	1*uniprot:PUR6_YEAST	MNXR592	4.1.1.21	biopath:Biosynthesis_of_IMP;biopath:Biosynthesis_of_Purine_ribonucleotides;kegg:Biosynthesis of secondary metabolites;kegg:Metabolic pathways;kegg:Purine metabolism;metacyc:inosine-5'-phosphate biosynthesis II;unipathway:IMP biosynthesis via de novo pathway	bigg:AIRCr;biopath:RXN00676;brenda:BR282;ec:4.1.1.21;iag612:rbs_4;iao358:rll_368;iao358:rll_372;iin800:ADE2;ijn746:AIRCr;imeo21:AIRCr;imm904:AIRCr;imo1053-pao1:AIRCr;imo1056:AIRCr;ind750:AIRCr;inj661:AIRCr;intenz:16619;kegg:R04209;metacyc:AIRCARBOXY-RXN;obsolete:rxn11022r;pubmed:17224163;pubmed:18388293;pubmed:2147474;pubmed:2183217;pubmed:7918411;reactome:REACT_109442;reactome:REACT_110707;react…	-999999.0	999999.0			0	0
RFA58399F_RL-1503	1 MNXM13@MNXC3 + 1 MNXM73@MNXC3 + 1 MNXM7@MNXC3 <-- 1 MNXM3@MNXC3 + 1 MNXM46@MNXC3	rxn00247	1*uniprot:PCKA_YEAST	MNXR4383	4.1.1.49	biopath:Biosynthesis_of_Oxaloacetate_(anaplerotic);biopath:Reactions_of_Pyruvate_and_Phosphoenolpyruvate;kegg:Biosynthesis of secondary metabolites;kegg:Carbon fixation in photosynthetic organisms;kegg:Citrate cycle (TCA cycle);kegg:Glycolysis / Gluconeogenesis;kegg:Metabolic pathways;kegg:Microbial metabolism in diverse environments;kegg:Pyruvate metabolism;metacyc:C4 photosynthetic carbon assim…	bigg:PPCK;bigg:PPCKr;biopath:RXN01293;brenda:BR308;ec:4.1.1.49;ecocyc:PEPCARBOXYKIN-RXN;iaf1260:PPCK;iag612:rbs_187;iin800:PCK1;ijr904.45632:PPCK;ijr904:PPCK;imeo21:PPCKr;imm904:PPCK;imo1053-pao1:PPCK;imo1056:PPCK;ind750:PPCK;inj661:PPCKr;intenz:4543;irs1563.45632:R00341_c;isb619:PPCK;iso783:PPCK;iyo844:PPCK;kegg:R00341;macie:M0051;metacyc:PEPCARBOXYKIN-RXN;rhea:18617;rhea:18618;rhea:18619;rhea:1…	-999999.0	0			0	0
R6B0ADC7D_RL-610	1 MNXM13@MNXC3 + 1 MNXM75@MNXC3 <-- 1 MNXM1@MNXC3 + 1 MNXM23@MNXC3	rxn00168	1*uniprot:PDC1_YEAST	MNXR4550	4.1.1.1	biopath:Non-glycolytic_carbohydrate_fermentations;metacyc:acetaldehyde biosynthesis I;metacyc:acetaldehyde biosynthesis II;metacyc:acetoin biosynthesis III;metacyc:chitin degradation to ethanol;metacyc:long chain fatty acid ester synthesis for microdiesel production;metacyc:pyruvate fermentation to acetate VIII;metacyc:pyruvate fermentation to ethanol II	bigg:PYRDC;biopath:RXN00799;brenda:BS83167;ec:4.1.1.1;kegg:R00224;metacyc:RXN-6161;seed:rxn00168	-999999.0	0			0	0
R6B0ADC7D_RL-611	1 MNXM13@MNXC3 + 1 MNXM75@MNXC3 <-- 1 MNXM1@MNXC3 + 1 MNXM23@MNXC3	rxn00168	1*uniprot:PDC5_YEAST	MNXR4550	4.1.1.1	biopath:Non-glycolytic_carbohydrate_fermentations;metacyc:acetaldehyde biosynthesis I;metacyc:acetaldehyde biosynthesis II;metacyc:acetoin biosynthesis III;metacyc:chitin degradation to ethanol;metacyc:long chain fatty acid ester synthesis for microdiesel production;metacyc:pyruvate fermentation to acetate VIII;metacyc:pyruvate fermentation to ethanol II	bigg:PYRDC;biopath:RXN00799;brenda:BS83167;ec:4.1.1.1;kegg:R00224;metacyc:RXN-6161;seed:rxn00168	-999999.0	0			0	0
R6B0ADC7D_RL-612	1 MNXM13@MNXC3 + 1 MNXM75@MNXC3 <-- 1 MNXM1@MNXC3 + 1 MNXM23@MNXC3	rxn00168	1*uniprot:PDC6_YEAST	MNXR4550	4.1.1.1	biopath:Non-glycolytic_carbohydrate_fermentations;metacyc:acetaldehyde biosynthesis I;metacyc:acetaldehyde biosynthesis II;metacyc:acetoin biosynthesis III;metacyc:chitin degradation to ethanol;metacyc:long chain fatty acid ester synthesis for microdiesel production;metacyc:pyruvate fermentation to acetate VIII;metacyc:pyruvate fermentation to ethanol II	bigg:PYRDC;biopath:RXN00799;brenda:BS83167;ec:4.1.1.1;kegg:R00224;metacyc:RXN-6161;seed:rxn00168	-999999.0	0			0	0
R24EB301D_RL-128	1 MNXM13@MNXC3 + 1 MNXM7@MNXC3 + 1 MNXM83@MNXC3 + 1 MNXM9@MNXC3 <-- 1 MNXM3@MNXC3 + 1 MNXM689@MNXC3	rxn00829	1*uniprot:MVD1_YEAST	MNXR68753	4.1.1.33	biopath:Biosynthesis_of_Capsidiol;biopath:Biosynthesis_of_Carotene;biopath:Biosynthesis_of_Cholesterol_(Atlas_S._85,_86);biopath:Biosynthesis_of_Dolichol;biopath:Biosynthesis_of_Giberellin_GA3;biopath:Biosynthesis_of_Guaiazulene;biopath:Biosynthesis_of_Juveniles_hormon_III;biopath:Biosynthesis_of_Limonene;biopath:Biosynthesis_of_Myrcene;biopath:Biosynthesis_of_Taxol;biopath:Biosynthesis_of_alpha-…	bigg:DPMVD;bigg:DPMVDx;biopath:RXN00266;brenda:BR292;ec:4.1.1.33;iaf692:DPMVD;iao358:rll_471;iin800:MVD1;imm904:DPMVD;ind750:DPMVD;intenz:4527;irs1563.45632:R01121_c;isb619:DPMVD;kegg:R01121;metacyc:DIPHOSPHOMEVALONTE-DECARBOXYLASE-RXN;obsolete:rxn13034;rhea:23732;rhea:23733;rhea:23734;rhea:23735;seed:rxn00829;upa:UCR01121;upa:UER00100	-999999.0	0			0	0
R717C6589_RL-651	1 MNXM13@MNXC3 + 1 MNXM80@MNXC3 <-- 1 MNXM1@MNXC3 + 1 MNXM519@MNXC3	rxn00710	1*uniprot:PYRF_YEAST	MNXR3967	4.1.1.23	biopath:Biosynthesis_of_Pyrimidine_ribonucleotides;biopath:Biosynthesis_of_Uridine-5'-phosphate;kegg:Metabolic pathways;kegg:Pyrimidine metabolism;metacyc:UMP biosynthesis;unipathway:UMP biosynthesis via de novo pathway	bigg:OMPDC;biopath:RXN01040;brenda:BR284;ec:4.1.1.23;ecocyc:OROTPDECARB-RXN;iabaylyiv4:OROTPDECARB-RXN;iaf1260:OMPDC;iaf692:OMPDC;iag612:rbs_505;iao358:rll_385;igt196:OMPDC;iin800:URA3;iit341:OMPDC;ijn746:OMPDC;ijr904.45632:OMPDC;ijr904:OMPDC;imeo21:OMPDC;imm904:OMPDC;imo1053-pao1:OMPDC;imo1056:OMPDC;ind750:OMPDC;inj661:OMPDC;intenz:4517;isb619:OMPDC;iso783:OMPDC;iyo844:OMPDC;kegg:R00965;macie:M0…	-999999.0	0			0	0
R9D0B47FB_RL-886	1 MNXM13@MNXC3 + 1 MNXM866@MNXC3 <-- 1 MNXM1455@MNXC3 + 1 MNXM1@MNXC3	R_TRP3_2	1*uniprot:TRPG_YEAST			model:Phenylalanine, tyrosine, and tryptophan biosynthesis (aromatic amino acids)		-999999.0	0			0	0
R8EF7D89A_RL-796	1 MNXM13@MNXC3 + 1 MNXM962@MNXC3 + 1 iso_iIN800_M_165@MNXC3 <-- 1 MNXM2454@MNXC3 + 1 MNXM55@MNXC3 + 1 MNXM76@MNXC3	R_U75_;R_U74_;R_U73_;R_U72_				model:Thiamine (vitamin B1) metabolism		-999999.0	0			0	0
RD199FE75_RL-1216	1 MNXM13@MNXC3 + 1 iso_iIN800_M_538@MNXC3 <-- 1 iso_iIN800_M_537@MNXC3	R_ERG26_1	1*uniprot:ERG26_YEAST			model:Sterol biosynthesis		-999999.0	0			0	0
RC5345DD9_RL-1143	1 MNXM13@MNXC3 + 1 iso_iIN800_M_540@MNXC3 <-- 1 iso_iIN800_M_539@MNXC3	R_ERG26_2	1*uniprot:ERG26_YEAST			model:Sterol biosynthesis		-999999.0	0			0	0
R33C7388D_RL-225	1 MNXM13@MNXC3 + 1 iso_iIN800_M_77@MNXC3 <-- 1 MNXM2847@MNXC3	R_PAD1	1*uniprot:PAD1_YEAST			model:Quinone biosynthesis		-999999.0	0			0	0
R6B9ED10E_B-616	1 MNXM13@MNXC3 + 2 MNXM15@MNXC3 + 1 MNXM69@MNXC3 <==> 3 MNXM1@MNXC3 + 1 MNXM490@MNXC3	R_DAL3	1*uniprot:ALLA_YEAST			model:Histidine biosynthesis		-999999.0	999999.0			0	0
R5AEE35A5_RL-491	1 MNXM13@MNXC3 + 2 MNXM1@MNXC2 + 1 MNXM90307@MNXC4 <-- 1 MNXM2440@MNXC4 + 1 MNXM39@MNXC3	R_U2_				model:Oxidative phosphorylation		-999999.0	0			0	0
R57331E67_B-452	1 MNXM13@MNXC3 <==> 1 MNXM13@MNXC4	rxn09775		MNXR1225			aragem.45632:R_TCM17;bigg:CO2t;bigg:CO2ter;bigg:CO2tex;bigg:CO2tg;bigg:CO2tm;bigg:CO2tn;bigg:CO2tp;bigg:CO2tpp;bigg:CO2tv;iabaylyiv4:TRANS-RXN-CARBON-DIOXIDE;iaf1260:CO2tex;iaf1260:CO2tpp;iaf692:CO2t;iao358:rll_529;iin800:U110;iin800:U228;iit341:CO2t;ijn746:CO2tex;ijn746:CO2tpp;ijr904.45632:CO2t;ijr904:CO2t;imeo21:CO2t;imm904:CO2t;imm904:CO2tg;imm904:CO2tm;imm904:CO2tn;imm904:CO2tp;imm904:CO2tv;i…	-999999.0	999999.0			0	0
RE8F82040_RL-1398	1 MNXM13@MNXC4 + 1 MNXM23@MNXC4 + 1 MNXM6@MNXC4 <-- 1 MNXM5@MNXC4 + 1 MNXM90553@MNXC4	R_MAE1	1*uniprot:MAOM_YEAST			model:Anaplerotic reactions		-999999.0	0			0	0
R5847CE6_RL-461	1 MNXM13@MNXC4 + 1 MNXM24578@MNXC4 + 1 MNXM925@MNXC4 <-- 1 MNXM184@MNXC4 + 1 MNXM564@MNXC4	R_CEM1_7	1*uniprot:CEM1_YEAST	MNXR68195	2.3.1.179;2.3.1.180;2.3.1.41;2.3.1.85;2.3.1.86	kegg:Fatty acid biosynthesis;kegg:Metabolic pathways;model:Mitochondrial type II fatty acid synthase	bigg:3OAS160;ec:2.3.1.179;ec:2.3.1.180;ec:2.3.1.41;ec:2.3.1.85;ec:2.3.1.86;iabaylyiv4:0-3OXOACP-SYNTHASE-RXN;iabaylyiv4:C16;iaf1260:3OAS160;iin800:CEM1_7;iin800:FAS2_7_1;ijn746:3OAS160;imo1053-pao1:MCMAT7;imo1056:MCMAT7;kegg:R04968;obsolete:rxn07999;obsolete:rxn12876;seed:rxn05344	-999999.0	0			0	0
R1C8D791D_RL-83	1 MNXM13@MNXC4 + 1 MNXM25602@MNXC4 + 1 MNXM925@MNXC4 <-- 1 MNXM184@MNXC4 + 1 MNXM2645@MNXC4	R_CEM1_2	1*uniprot:CEM1_YEAST	MNXR68198	2.3.1.179;2.3.1.180;2.3.1.41;2.3.1.85;2.3.1.86	kegg:Fatty acid biosynthesis;kegg:Metabolic pathways;metacyc:palmitate biosynthesis II (bacteria and plants);model:Mitochondrial type II fatty acid synthase	bigg:3OAS60;ec:2.3.1.179;ec:2.3.1.180;ec:2.3.1.41;ec:2.3.1.85;ec:2.3.1.86;iabaylyiv4:0-3OXOACP-SYNTHASE-RXN;iabaylyiv4:C6;iaf1260:3OAS60;iin800:CEM1_2;iin800:FAS2_2_1;ijn746:3OAS60;imo1053-pao1:MCMAT2;imo1056:MCMAT2;kegg:R04952;metacyc:RXN-9516;obsolete:rxn12689;obsolete:rxn12871;seed:rxn05346	-999999.0	0			0	0
R28D59409_RL-169	1 MNXM13@MNXC4 + 1 MNXM26095@MNXC4 + 1 MNXM925@MNXC4 <-- 1 MNXM184@MNXC4 + 1 MNXM5723@MNXC4	R_CEM1_6	1*uniprot:CEM1_YEAST	MNXR68194	2.3.1.179;2.3.1.180;2.3.1.41;2.3.1.85;2.3.1.86	kegg:Fatty acid biosynthesis;kegg:Metabolic pathways;metacyc:palmitate biosynthesis II (bacteria and plants);model:Mitochondrial type II fatty acid synthase	bigg:3OAS140;ec:2.3.1.179;ec:2.3.1.180;ec:2.3.1.41;ec:2.3.1.85;ec:2.3.1.86;iabaylyiv4:0-3OXOACP-SYNTHASE-RXN;iabaylyiv4:C14;iaf1260:3OAS140;iin800:CEM1_6;iin800:FAS2_6_1;ijn746:3OAS140;imo1053-pao1:MCMAT6;imo1056:MCMAT6;kegg:R04726;metacyc:RXN-9535;obsolete:rxn12875;seed:rxn05345	-999999.0	0			0	0
RB0936AF7_B-1012	1 MNXM13@MNXC4 + 1 MNXM263@MNXC4 <==> 1 MNXM1@MNXC4 + 1 MNXM2929@MNXC4	r_2450		MNXR55811	1.1.1.87	biopath:Biosynthesis_of_L-Lysine_from_2-Oxoglutarate_and_Acetyl-CoA;biopath:Metabolism_of_L-Lysine,_L-Threonine,_L-Methionine,_and_L-Cysteine;kegg:2-Oxocarboxylic acid metabolism	bigg:OXAGm;biopath:RXN00367;ec:1.1.1.87;iin800:U50;imm904:OXAGm;ind750:OXAGm;kegg:R01936;obsolete:rxn13145;seed:rxn01420;upa:UCR01936	-999999.0	999999.0			0	0
R3975390_RL-253	1 MNXM13@MNXC4 + 1 MNXM26616@MNXC4 + 1 MNXM925@MNXC4 <-- 1 MNXM184@MNXC4 + 1 MNXM23586@MNXC4	R_CEM1_4	1*uniprot:CEM1_YEAST	MNXR68192	2.3.1.179;2.3.1.180;2.3.1.41;2.3.1.85;2.3.1.86	kegg:Fatty acid biosynthesis;kegg:Metabolic pathways;metacyc:palmitate biosynthesis II (bacteria and plants);model:Mitochondrial type II fatty acid synthase	bigg:3OAS100;ec:2.3.1.179;ec:2.3.1.180;ec:2.3.1.41;ec:2.3.1.85;ec:2.3.1.86;iabaylyiv4:0-3OXOACP-SYNTHASE-RXN;iabaylyiv4:C10;iaf1260:3OAS100;iin800:CEM1_4;iin800:FAS2_4_1;ijn746:3OAS100;imo1053-pao1:MCMAT4;imo1056:MCMAT4;kegg:R04960;metacyc:RXN-9527;obsolete:rxn12683;obsolete:rxn12873;seed:rxn05343	-999999.0	0			0	0
R4C1064B1_RL-386	1 MNXM13@MNXC4 + 1 MNXM28031@MNXC4 + 1 MNXM925@MNXC4 <-- 1 MNXM184@MNXC4 + 1 MNXM23683@MNXC4	R_CEM1_3	1*uniprot:CEM1_YEAST	MNXR68199	2.3.1.179;2.3.1.180;2.3.1.41;2.3.1.85;2.3.1.86	kegg:Fatty acid biosynthesis;kegg:Metabolic pathways;metacyc:palmitate biosynthesis II (bacteria and plants);model:Mitochondrial type II fatty acid synthase	bigg:3OAS80;ec:2.3.1.179;ec:2.3.1.180;ec:2.3.1.41;ec:2.3.1.85;ec:2.3.1.86;iabaylyiv4:0-3OXOACP-SYNTHASE-RXN;iabaylyiv4:C8;iaf1260:3OAS80;iin800:CEM1_3;iin800:FAS2_3_1;ijn746:3OAS80;imo1053-pao1:MCMAT3;imo1056:MCMAT3;kegg:R04957;metacyc:RXN-9523;obsolete:rxn12690;obsolete:rxn12872;seed:rxn05350	-999999.0	0			0	0
RFC703888_RL-1522	1 MNXM13@MNXC4 + 1 MNXM28933@MNXC4 + 1 MNXM925@MNXC4 <-- 1 MNXM184@MNXC4 + 1 MNXM25221@MNXC4	R_CEM1_5	1*uniprot:CEM1_YEAST	MNXR68193	2.3.1.179;2.3.1.180;2.3.1.41;2.3.1.85;2.3.1.86	kegg:Fatty acid biosynthesis;kegg:Metabolic pathways;metacyc:palmitate biosynthesis II (bacteria and plants);model:Mitochondrial type II fatty acid synthase	bigg:3OAS120;ec:2.3.1.179;ec:2.3.1.180;ec:2.3.1.41;ec:2.3.1.85;ec:2.3.1.86;iabaylyiv4:0-3OXOACP-SYNTHASE-RXN;iabaylyiv4:C12;iaf1260:3OAS120;iin800:CEM1_5;iin800:FAS2_5_1;ijn746:3OAS120;imo1053-pao1:MCMAT5;imo1056:MCMAT5;kegg:R04963;metacyc:RXN-9531;obsolete:rxn12684;obsolete:rxn12874;seed:rxn05348	-999999.0	0			0	0
R146C42F6_RL-19	1 MNXM13@MNXC4 + 1 MNXM426@MNXC4 <-- 1 MNXM1@MNXC4 + 2 MNXM23@MNXC4	r_0097	1*uniprot:ILVB_YEAST	MNXR392	2.2.1.6	kegg:Pantothenate and CoA biosynthesis	brenda:BR37100;ec:2.2.1.6;intenz:10532;kegg:R00006;rhea:20501;rhea:20502;rhea:20503;rhea:20504	-999999.0	0			0	0
RBB6D16A0_RL-1084	1 MNXM13@MNXC4 + 1 iso_iIN800_M_52@MNXC4 <-- 1 MNXM159@MNXC4 + 1 MNXM23@MNXC4	R_ILV2_1	1*uniprot:ILVB_YEAST			model:Branched chain amino acid metabolism (valine, leucine, and isoleucine)		-999999.0	0			0	0
R80B031E6_LR-711	1 MNXM1408@MNXC3 + 1 MNXM37@MNXC3 --> 1 MNXM1422@MNXC3 + 1 MNXM1@MNXC3 + 1 MNXM365@MNXC3 + 1 MNXM89557@MNXC3	rxn03135	1*uniprot:HIS5_YEAST	MNXR31741	2.4.2;2.4.2.-;4.1.3.-	biopath:Biosynthesis_and_degradation_of_L-Histidine;biopath:Biosynthesis_of_Histidine;kegg:Biosynthesis of secondary metabolites;kegg:Histidine metabolism;kegg:Metabolic pathways;metacyc:histidine biosynthesis;unipathway:IMP biosynthesis via de novo pathway;unipathway:L-histidine biosynthesis	bigg:IG3PS;biopath:RXN01139;ec:2.4.2;ec:2.4.2.-;ec:4.1.3.-;ecocyc:GLUTAMIDOTRANS-RXN;iabaylyiv4:GLUTAMIDOTRANS-RXN;iaf1260:IG3PS;iaf692:IG3PS;iag612:rbs_517;iao358:rll_194;igt196:IG3PS;ijn746:IG3PS;ijr904.45632:IG3PS;ijr904:IG3PS;imeo21:IG3PS;imm904:IG3PS;imo1053-pao1:IG3PS;imo1056:IG3PS;ind750:IG3PS;inj661:IG3PS;isb619:IG3PS;iso783:IG3PS;iyo844:IG3PS;kegg:R04558;metacyc:GLUTAMIDOTRANS-RXN;pubmed…	0	999999.0			0	0
RE630D36D_B-1382	1 MNXM140@MNXC2 + 1 MNXM1@MNXC2 <==> 1 MNXM140@MNXC3 + 1 MNXM1@MNXC3	rxn05243	1*uniprot:AGP1_YEAST	MNXR3223			bigg:LEUt2r;bigg:LEUt2rpp;iaf1260:LEUt2rpp;iaf692:LEUt2r;iin800:AGP1_7;iin800:BAP2_3;iin800:BAP3_3;iin800:GAP1_11;iin800:GNP1_4;iin800:TAT1_2;iin800:VAP1_4;ijr904.45632:LEUt2r;ijr904:LEUt2r;imeo21:LEUt2r;imm904:LEUt2r;imm904:LEUt6;imm904:LEUt7;imo1053-pao1:LEUt2;imo1056:LEUt2;ind750:LEUt2r;inj661:LEUt2r;ips189:LEUt6;isb619:LEUt2r;iyo844:LEUt6;obsolete:rxn05600;seed:rxn05243;seed:rxn08785;seed:rxn…	-999999.0	999999.0			0	0
RE630D36D_B-1383	1 MNXM140@MNXC2 + 1 MNXM1@MNXC2 <==> 1 MNXM140@MNXC3 + 1 MNXM1@MNXC3	rxn05243	1*uniprot:BAP2_YEAST	MNXR3223			bigg:LEUt2r;bigg:LEUt2rpp;iaf1260:LEUt2rpp;iaf692:LEUt2r;iin800:AGP1_7;iin800:BAP2_3;iin800:BAP3_3;iin800:GAP1_11;iin800:GNP1_4;iin800:TAT1_2;iin800:VAP1_4;ijr904.45632:LEUt2r;ijr904:LEUt2r;imeo21:LEUt2r;imm904:LEUt2r;imm904:LEUt6;imm904:LEUt7;imo1053-pao1:LEUt2;imo1056:LEUt2;ind750:LEUt2r;inj661:LEUt2r;ips189:LEUt6;isb619:LEUt2r;iyo844:LEUt6;obsolete:rxn05600;seed:rxn05243;seed:rxn08785;seed:rxn…	-999999.0	999999.0			0	0
RE630D36D_B-1384	1 MNXM140@MNXC2 + 1 MNXM1@MNXC2 <==> 1 MNXM140@MNXC3 + 1 MNXM1@MNXC3	rxn05243	1*uniprot:BAP3_YEAST	MNXR3223			bigg:LEUt2r;bigg:LEUt2rpp;iaf1260:LEUt2rpp;iaf692:LEUt2r;iin800:AGP1_7;iin800:BAP2_3;iin800:BAP3_3;iin800:GAP1_11;iin800:GNP1_4;iin800:TAT1_2;iin800:VAP1_4;ijr904.45632:LEUt2r;ijr904:LEUt2r;imeo21:LEUt2r;imm904:LEUt2r;imm904:LEUt6;imm904:LEUt7;imo1053-pao1:LEUt2;imo1056:LEUt2;ind750:LEUt2r;inj661:LEUt2r;ips189:LEUt6;isb619:LEUt2r;iyo844:LEUt6;obsolete:rxn05600;seed:rxn05243;seed:rxn08785;seed:rxn…	-999999.0	999999.0			0	0
RE630D36D_B-1385	1 MNXM140@MNXC2 + 1 MNXM1@MNXC2 <==> 1 MNXM140@MNXC3 + 1 MNXM1@MNXC3	rxn05243	1*uniprot:GAP1_YEAST	MNXR3223			bigg:LEUt2r;bigg:LEUt2rpp;iaf1260:LEUt2rpp;iaf692:LEUt2r;iin800:AGP1_7;iin800:BAP2_3;iin800:BAP3_3;iin800:GAP1_11;iin800:GNP1_4;iin800:TAT1_2;iin800:VAP1_4;ijr904.45632:LEUt2r;ijr904:LEUt2r;imeo21:LEUt2r;imm904:LEUt2r;imm904:LEUt6;imm904:LEUt7;imo1053-pao1:LEUt2;imo1056:LEUt2;ind750:LEUt2r;inj661:LEUt2r;ips189:LEUt6;isb619:LEUt2r;iyo844:LEUt6;obsolete:rxn05600;seed:rxn05243;seed:rxn08785;seed:rxn…	-999999.0	999999.0			0	0
RE630D36D_B-1386	1 MNXM140@MNXC2 + 1 MNXM1@MNXC2 <==> 1 MNXM140@MNXC3 + 1 MNXM1@MNXC3	rxn05243	1*uniprot:GNP1_YEAST	MNXR3223			bigg:LEUt2r;bigg:LEUt2rpp;iaf1260:LEUt2rpp;iaf692:LEUt2r;iin800:AGP1_7;iin800:BAP2_3;iin800:BAP3_3;iin800:GAP1_11;iin800:GNP1_4;iin800:TAT1_2;iin800:VAP1_4;ijr904.45632:LEUt2r;ijr904:LEUt2r;imeo21:LEUt2r;imm904:LEUt2r;imm904:LEUt6;imm904:LEUt7;imo1053-pao1:LEUt2;imo1056:LEUt2;ind750:LEUt2r;inj661:LEUt2r;ips189:LEUt6;isb619:LEUt2r;iyo844:LEUt6;obsolete:rxn05600;seed:rxn05243;seed:rxn08785;seed:rxn…	-999999.0	999999.0			0	0
RE630D36D_B-1387	1 MNXM140@MNXC2 + 1 MNXM1@MNXC2 <==> 1 MNXM140@MNXC3 + 1 MNXM1@MNXC3	rxn05243	1*uniprot:TAT1_YEAST	MNXR3223			bigg:LEUt2r;bigg:LEUt2rpp;iaf1260:LEUt2rpp;iaf692:LEUt2r;iin800:AGP1_7;iin800:BAP2_3;iin800:BAP3_3;iin800:GAP1_11;iin800:GNP1_4;iin800:TAT1_2;iin800:VAP1_4;ijr904.45632:LEUt2r;ijr904:LEUt2r;imeo21:LEUt2r;imm904:LEUt2r;imm904:LEUt6;imm904:LEUt7;imo1053-pao1:LEUt2;imo1056:LEUt2;ind750:LEUt2r;inj661:LEUt2r;ips189:LEUt6;isb619:LEUt2r;iyo844:LEUt6;obsolete:rxn05600;seed:rxn05243;seed:rxn08785;seed:rxn…	-999999.0	999999.0			0	0
R82521F85_B-721	1 MNXM140@MNXC2 <==> 1 MNXM140@BOUNDARY	EX_cpd00107_e				seed:S_		-999999.0	999999.0			0	1
R39997F27_B-257	1 MNXM140@MNXC3 + 1 MNXM20@MNXC3 <==> 1 MNXM404@MNXC3 + 1 MNXM89557@MNXC3	rxn00806	1*uniprot:BCA2_YEAST	MNXR31792	2.6.1.42;2.6.1.6;2.6.1.67	kegg:2-Oxocarboxylic acid metabolism;kegg:Biosynthesis of secondary metabolites;kegg:Glucosinolate biosynthesis;kegg:Metabolic pathways;kegg:Valine, leucine and isoleucine biosynthesis;kegg:Valine, leucine and isoleucine degradation;metacyc:leucine biosynthesis;metacyc:leucine degradation I;metacyc:leucine degradation III;seed:Aminotransferases Aromatic Pathway and More, A work in progress;seed:B…	bigg:LEUTA;bigg:LEUTAi;bigg:LEUTAm;brenda:BR47691;ec:2.6.1.42;ec:2.6.1.6;ec:2.6.1.67;ecocyc:BRANCHED-CHAINAMINOTRANSFERLEU-RXN;iabaylyiv4:BRANCHED-CHAINAMINOTRANSFERLEU-RXN;iaf1260:LEUTAi;iaf692:LEUTA;iag612:rbs_44;iag612:rbs_45;iao358:rll_69;igt196:LEUTAi;iin800:BAT1_1;iin800:BAT2_3;iit341:LEUTA;ijn746:LEUTA;ijr904.45632:LEUTAi;ijr904:LEUTAi;imeo21:LEUTA;imm904:LEUTA;imm904:LEUTAm;imo1053-pao1:L…	-999999.0	999999.0			0	0
R3C9E09E4_B-286	1 MNXM140@MNXC4 + 1 MNXM20@MNXC4 <==> 1 MNXM18@MNXC4 + 1 MNXM404@MNXC4	R_BAT1_1	1*uniprot:BCA1_YEAST			model:Branched chain amino acid metabolism (valine, leucine, and isoleucine)		-999999.0	999999.0			0	0
R82FE9BFD_LR-726	1 MNXM1422@MNXC3 --> 1 MNXM1456@MNXC3	R_HIS3	1*uniprot:HIS7_YEAST			model:Histidine metabolism		0	999999.0			0	0
RD93E0B66_B-1284	1 MNXM142@MNXC2 + 1 MNXM1@MNXC2 <==> 1 MNXM142@MNXC3 + 1 MNXM1@MNXC3	rxn05300	1*uniprot:AGP1_YEAST	MNXR5067		seed:Threonine anaerobic catabolism gene cluster	bigg:THRt2;bigg:THRt2m;bigg:THRt2pp;bigg:THRt2r;bigg:THRt2rpp;iaf1260:THRt2pp;iaf1260:THRt2rpp;iao358:rll_566;iin800:AGP1_13;iin800:GAP1_19;iin800:GNP1_7;iin800:TAT1_5;iit341:THRt2r;ijr904.45632:THRt2r;ijr904:THRt2r;imeo21:THRt2r;imm904:THRt2m;imm904:THRt2r;ind750:THRt2m;ind750:THRt2r;inj661:THRt2r;isb619:THRt2;iso783:THRt3;iyo844:THRt2;obsolete:rxn05660;seed:rxn05300;seed:rxn09304;seed:rxn09305;…	-999999.0	999999.0			0	0
RD93E0B66_B-1285	1 MNXM142@MNXC2 + 1 MNXM1@MNXC2 <==> 1 MNXM142@MNXC3 + 1 MNXM1@MNXC3	rxn05300	1*uniprot:GAP1_YEAST	MNXR5067		seed:Threonine anaerobic catabolism gene cluster	bigg:THRt2;bigg:THRt2m;bigg:THRt2pp;bigg:THRt2r;bigg:THRt2rpp;iaf1260:THRt2pp;iaf1260:THRt2rpp;iao358:rll_566;iin800:AGP1_13;iin800:GAP1_19;iin800:GNP1_7;iin800:TAT1_5;iit341:THRt2r;ijr904.45632:THRt2r;ijr904:THRt2r;imeo21:THRt2r;imm904:THRt2m;imm904:THRt2r;ind750:THRt2m;ind750:THRt2r;inj661:THRt2r;isb619:THRt2;iso783:THRt3;iyo844:THRt2;obsolete:rxn05660;seed:rxn05300;seed:rxn09304;seed:rxn09305;…	-999999.0	999999.0			0	0
RD93E0B66_B-1286	1 MNXM142@MNXC2 + 1 MNXM1@MNXC2 <==> 1 MNXM142@MNXC3 + 1 MNXM1@MNXC3	rxn05300	1*uniprot:GNP1_YEAST	MNXR5067		seed:Threonine anaerobic catabolism gene cluster	bigg:THRt2;bigg:THRt2m;bigg:THRt2pp;bigg:THRt2r;bigg:THRt2rpp;iaf1260:THRt2pp;iaf1260:THRt2rpp;iao358:rll_566;iin800:AGP1_13;iin800:GAP1_19;iin800:GNP1_7;iin800:TAT1_5;iit341:THRt2r;ijr904.45632:THRt2r;ijr904:THRt2r;imeo21:THRt2r;imm904:THRt2m;imm904:THRt2r;ind750:THRt2m;ind750:THRt2r;inj661:THRt2r;isb619:THRt2;iso783:THRt3;iyo844:THRt2;obsolete:rxn05660;seed:rxn05300;seed:rxn09304;seed:rxn09305;…	-999999.0	999999.0			0	0
RD93E0B66_B-1287	1 MNXM142@MNXC2 + 1 MNXM1@MNXC2 <==> 1 MNXM142@MNXC3 + 1 MNXM1@MNXC3	rxn05300	1*uniprot:TAT1_YEAST	MNXR5067		seed:Threonine anaerobic catabolism gene cluster	bigg:THRt2;bigg:THRt2m;bigg:THRt2pp;bigg:THRt2r;bigg:THRt2rpp;iaf1260:THRt2pp;iaf1260:THRt2rpp;iao358:rll_566;iin800:AGP1_13;iin800:GAP1_19;iin800:GNP1_7;iin800:TAT1_5;iit341:THRt2r;ijr904.45632:THRt2r;ijr904:THRt2r;imeo21:THRt2r;imm904:THRt2m;imm904:THRt2r;ind750:THRt2m;ind750:THRt2r;inj661:THRt2r;isb619:THRt2;iso783:THRt3;iyo844:THRt2;obsolete:rxn05660;seed:rxn05300;seed:rxn09304;seed:rxn09305;…	-999999.0	999999.0			0	0
RFE6609A8_B-1533	1 MNXM142@MNXC2 <==> 1 MNXM142@BOUNDARY	EX_cpd00161_e				seed:S_		-999999.0	999999.0			0	1
RB20AD28A_LR-1025	1 MNXM142@MNXC3 --> 1 MNXM159@MNXC3 + 1 MNXM15@MNXC3	rxn00737	1*uniprot:STDH_YEAST	MNXR5058	4.3.1.19	biopath:Biosynthesis_of_L-Isoleucine;biopath:Metabolism_of_L-Lysine,_L-Threonine,_L-Methionine,_and_L-Cysteine;biopath:Metabolism_of_the_branched_amino_acids_(L-Leucine,_L-Isoleucine,_L-Valine);kegg:Biosynthesis of secondary metabolites;kegg:Glycine, serine and threonine metabolism;kegg:Metabolic pathways;kegg:Valine, leucine and isoleucine biosynthesis;metacyc:hypoglycin biosynthesis;metacyc:iso…	bigg:THRD_L;bigg:THRD_Lm;bigg:THRD_Lr;biopath:RXN00598;brenda:BR22834;ec:4.3.1.19;ecocyc:THREDEHYD-RXN;iabaylyiv4:THREDEHYD-RXN;iaf1260:THRD_L;iag612:rbs_430;iao358:rll_205;igt196:THRD_L;iin800:CHA1_1;iin800:ILV1;iit341:THRD_L;ijn746:THRD_L;ijr904.45632:THRD_L;ijr904:THRD_L;imeo21:THRD_Lr;imm904:THRD_L;imm904:THRD_Lm;imo1053-pao1:THRD_L;imo1056:THRD_L;ind750:THRD_L;ind750:THRD_Lm;inj661:THRD_Lr;i…	0	999999.0			0	0
R1E93863E_RL-95	1 MNXM142@MNXC3 <-- 1 MNXM29@MNXC3 + 1 MNXM75@MNXC3	R_GLY1	1*uniprot:GLY1_YEAST	MNXR5055	4.1.2.48;4.1.2.5	biopath:Degradation_of_L-Threonine_to_glycine_and_acetaldehyde;biopath:Metabolism_of_L-Lysine,_L-Threonine,_L-Methionine,_and_L-Cysteine;kegg:Biosynthesis of secondary metabolites;kegg:Glycine, serine and threonine metabolism;kegg:Metabolic pathways;kegg:Microbial metabolism in diverse environments;metacyc:glycine biosynthesis IV;metacyc:threonine degradation IV;model:Glycine, serine, and threoni…	bigg:THRA;bigg:THRAi;bigg:THRAr;biopath:RXN00912;brenda:BR373;ec:4.1.2.48;ec:4.1.2.5;ecocyc:THREONINE-ALDOLASE-RXN;iaf1260:THRAi;iaf692:THRAr;iao358:rll_579;iin800:GLY1;ijn746:THRAr;ijr904.45632:THRAr;ijr904:THRAr;imm904:THRAi;imo1053-pao1:THRA;imo1053-pao1:THRA2;imo1056:THRA;imo1056:THRA2;ind750:THRA;intenz:18735;intenz:18736;isb619:THRAr;iso783:THRA;kegg:R00751;metacyc:THREONINE-ALDOLASE-RXN;rh…	-999999.0	0			0	0
RCB66919E_B-1191	1 MNXM142@MNXC3 <==> 1 MNXM142@MNXC4	rxn13117		MNXR5069			bigg:THRtex;iaf1260:THRtex;ijn746:THRtex;seed:rxn09307;seed:rxn10898;seed:rxn13117	-999999.0	999999.0			0	0
RDB18B061_LR-1315	1 MNXM142@MNXC4 --> 1 MNXM159@MNXC4 + 1 MNXM15@MNXC4	r_0693	1*uniprot:THDH_YEAST	MNXR5058	4.3.1.19	biopath:Biosynthesis_of_L-Isoleucine;biopath:Metabolism_of_L-Lysine,_L-Threonine,_L-Methionine,_and_L-Cysteine;biopath:Metabolism_of_the_branched_amino_acids_(L-Leucine,_L-Isoleucine,_L-Valine);kegg:Biosynthesis of secondary metabolites;kegg:Glycine, serine and threonine metabolism;kegg:Metabolic pathways;kegg:Valine, leucine and isoleucine biosynthesis;metacyc:hypoglycin biosynthesis;metacyc:iso…	bigg:THRD_L;bigg:THRD_Lm;bigg:THRD_Lr;biopath:RXN00598;brenda:BR22834;ec:4.3.1.19;ecocyc:THREDEHYD-RXN;iabaylyiv4:THREDEHYD-RXN;iaf1260:THRD_L;iag612:rbs_430;iao358:rll_205;igt196:THRD_L;iin800:CHA1_1;iin800:ILV1;iit341:THRD_L;ijn746:THRD_L;ijr904.45632:THRD_L;ijr904:THRD_L;imeo21:THRD_Lr;imm904:THRD_L;imm904:THRD_Lm;imo1053-pao1:THRD_L;imo1056:THRD_L;ind750:THRD_L;ind750:THRD_Lm;inj661:THRD_Lr;i…	0	999999.0			0	0
R2899BF30_LR-165	1 MNXM1434@MNXC2 + 1 MNXM1@MNXC2 --> 1 MNXM1434@MNXC3 + 1 MNXM1@MNXC3	R_MELIBt2		MNXR3479		model:S_Transport__Extracellular	bigg:MELIBt2;bigg:MELIBt2pp;bigg:MELIBt3ipp;iaf1260:MELIBt2pp;iaf1260:MELIBt3ipp;iin800:U164;ijr904.45632:MELIBt2;ijr904:MELIBt2;imm904:MELIBt2;ind750:MELIBt2;iyo844:MELIBt2;seed:rxn05612;seed:rxn08906;seed:rxn08907	0	999999.0			0	0
R327F2FC6_B-220	1 MNXM1434@MNXC2 <==> 1 MNXM1434@BOUNDARY	EX_cpd03198_e				seed:S_		-999999.0	999999.0			0	1
RA287112D_LR-916	1 MNXM1434@MNXC3 --> 1 MNXM89602@MNXC3 + 1 MNXM99@MNXC3	R_YBR184W_1;R_FSP2_2	1*uniprot:MALX2_YEAST			model:Galactose metabolism		0	999999.0			0	0
RA287112D_LR-917	1 MNXM1434@MNXC3 --> 1 MNXM89602@MNXC3 + 1 MNXM99@MNXC3	R_YBR184W_1;R_FSP2_2	1*uniprot:YB34_YEAST			model:Galactose metabolism		0	999999.0			0	0
R19DC042B_RL-58	1 MNXM1455@MNXC3 <-- 1 MNXM1489@MNXC3	r_0913	1*uniprot:TRPF_YEAST	MNXR4422	5.3.1.24	biopath:Biosynthesis_of_L-Tryptophan_from_Chorismate;biopath:Biosynthesis_of_aromatic_amino_acids_(L-Phenylalanine,_L-Tyrosine,_L-Tryptophan)_and_of_quinone_cofactors;kegg:Biosynthesis of secondary metabolites;kegg:Metabolic pathways;kegg:Phenylalanine, tyrosine and tryptophan biosynthesis;metacyc:tryptophan biosynthesis;seed:Tryptophan synthesis;unipathway:L-tryptophan biosynthesis	bigg:PRAI;bigg:PRAIi;biopath:RXN00619;brenda:BR48377;ec:5.3.1.24;ecocyc:PRAISOM-RXN;iabaylyiv4:PRAISOM-RXN;iaf1260:PRAIi;iaf692:PRAIi;iag612:rbs_473;iao358:rll_431;igt196:PRAIi;iin800:TRP1;iit341:PRAIi;ijn746:PRAI;ijr904.45632:PRAIi;ijr904:PRAIi;imeo21:PRAIi;imm904:PRAIi;imo1053-pao1:PRAI;imo1056:PRAI;ind750:PRAIi;inj661:PRAIi;intenz:4962;irs1563.45632:R03509_c;isb619:PRAI;iso783:PRAIi;iyo844:PRA…	-999999.0	0			0	0
RD45D1C20_RL-1235	1 MNXM14566@MNXC3 + 4 MNXM1@MNXC3 + 1 MNXM5@MNXC3 <-- 1 MNXM260@MNXC3 + 1 MNXM66139@MNXC3 + 1 MNXM6@MNXC3	R_YBL098W	1*uniprot:KMO_YEAST			model:Phenylalanine, tyrosine, and tryptophan biosynthesis (aromatic amino acids)		-999999.0	0			0	0
R14A9046B_LR-22	1 MNXM14566@MNXC3 --> 1 MNXM1@MNXC3 + 1 MNXM32@MNXC3 + 1 MNXM359@MNXC3	R_YLR231C_2	1*uniprot:KYNU_YEAST			model:Phenylalanine, tyrosine, and tryptophan biosynthesis (aromatic amino acids)		0	999999.0			0	0
RD462190A_LR-1236	1 MNXM1456@MNXC3 + 1 MNXM89557@MNXC3 --> 1 MNXM1482@MNXC3 + 1 MNXM20@MNXC3	r_0538	1*uniprot:HIS8_YEAST	MNXR31722	2.6.1.9	kegg:Biosynthesis of secondary metabolites;kegg:Histidine metabolism;kegg:Metabolic pathways;metacyc:histidine biosynthesis;seed:Histidine Biosynthesis;seed:Homogentisate pathway of aromatic compound degradation;unipathway:L-histidine biosynthesis	bigg:HSTPT;bigg:HSTPTr;brenda:BR47443;ec:2.6.1.9;ecocyc:HISTAMINOTRANS-RXN;iabaylyiv4:HISTAMINOTRANS-RXN;iaf1260:HSTPT;iaf692:HSTPT;iag612:rbs_346;iao358:rll_191;igt196:HSTPT;iin800:HIS5;ijn746:HSTPTr;ijr904.45632:HSTPT;ijr904:HSTPT;imeo21:HSTPT;imm904:HSTPT;imo1053-pao1:HSTPT;imo1056:HSTPT;ind750:HSTPT;inj661:HSTPT;intenz:2760;isb619:HSTPT;iso783:HSTPT;iyo844:HSTPTr;kegg:R03243;metacyc:HISTAMINO…	0	999999.0			0	0
RF4F5126C_RL-1472	1 MNXM1458@MNXC3 + 1 MNXM89557@MNXC3 <-- 1 MNXM337@MNXC3 + 1 MNXM37@MNXC3	r_0066	1*uniprot:PABS_YEAST	MNXR30623	2.6.1.85	kegg:Folate biosynthesis;metacyc:4-aminobenzoate biosynthesis;metacyc:candicidin biosynthesis;seed:Chorismate Intermediate for synthesis of PAPA antibiotics, PABA, anthranilate, 3-hydroxyanthranilate and more.;seed:Folate Biosynthesis (Phoenix Copy);seed:Tryptophan synthesis	bigg:ADCS;brenda:BR47979;ec:2.6.1.85;ecocyc:PABASYN-RXN;iabaylyiv4:PABASYN-RXN;iaf1260:ADCS;iin800:ABZ1;ijr904.45632:ADCS;ijr904:ADCS;imeo21:ADCS;imm904:ADCS;imo1053-pao1:ADCS;imo1056:ADCS;ind750:ADCS;inj661:ADCS;intenz:17346;irs1563.45632:R01716_c;isb619:ADCS;iso783:ADCS;iyo844:ADCS;kegg:R01716;macie:M0283;metacyc:PABASYN-RXN;rhea:11672;rhea:11673;rhea:11674;rhea:11675;seed:rxn01257	-999999.0	0			0	0
R6933A465_LR-596	1 MNXM1458@MNXC3 --> 1 MNXM1@MNXC3 + 1 MNXM23@MNXC3 + 1 MNXM421@MNXC3	rxn03841		MNXR467	4.1.3.38	kegg:Folate biosynthesis;metacyc:4-aminobenzoate biosynthesis;metacyc:candicidin biosynthesis;seed:Chorismate Intermediate for synthesis of PAPA antibiotics, PABA, anthranilate, 3-hydroxyanthranilate and more.;seed:Folate Biosynthesis (Phoenix Copy);seed:Tryptophan synthesis;unipathway:tetrahydrofolate biosynthesis	bigg:ADCL;brenda:BR47975;ec:4.1.3.38;ecocyc:ADCLY-RXN;iabaylyiv4:ADCLY-RXN;iaf1260:ADCL;iin800:U88;iit341:ADCL;ijn746:ADCL;ijr904.45632:ADCL;ijr904:ADCL;imeo21:ADCL;imm904:ADCL;imo1053-pao1:ADCL;imo1056:ADCL;ind750:ADCL;inj661:ADCL;intenz:10929;isb619:ADCL;iso783:ADCL;iyo844:ADCL;kegg:R05553;macie:M0305;metacyc:ADCLY-RXN;rhea:16201;rhea:16202;rhea:16203;rhea:16204;seed:rxn03841;upa:UCR05553;upa:U…	0	999999.0			0	0
RF4C310B0_LR-1462	1 MNXM145@MNXC3 --> 1 MNXM1@MNXC3 + 1 MNXM2887@MNXC3 + 1 MNXM39@MNXC3	rxn05040		MNXR26412	4.1.99.12	kegg:Metabolic pathways;kegg:Riboflavin metabolism;metacyc:flavin biosynthesis I (bacteria and plants);metacyc:flavin biosynthesis II (archaea);metacyc:flavin biosynthesis III (fungi);seed:YgfZ;unipathway:riboflavin biosynthesis	bigg:DB4PS;brenda:BR48836;ec:4.1.99.12;ecocyc:DIOHBUTANONEPSYN-RXN;iabaylyiv4:DIOHBUTANONEPSYN-RXN;iaf1260:DB4PS;iaf692:DB4PS;igt196:DB4PS;iin800:U79;iit341:DB4PS;ijn746:DB4PS;ijr904.45632:DB4PS;ijr904:DB4PS;imeo21:DB4PS;imm904:DB4PS;ind750:DB4PS;inj661:DB4PS;intenz:17345;isb619:DB4PS;iso783:DB4PS;iyo844:DB4PS;kegg:R07281;metacyc:DIOHBUTANONEPSYN-RXN;rhea:18457;rhea:18458;rhea:18459;rhea:18460;se…	0	999999.0			0	0
R243773E7_B-126	1 MNXM145@MNXC3 <==> 1 MNXM186@MNXC3	rxn01116	1*uniprot:RPE_YEAST	MNXR4653	5.1.3.1	biopath:Interconversions_of_Pentose_(extended);biopath:Non-glycolytic_carbohydrate_fermentations;biopath:Pentose_phosphate_pathway;kegg:Biosynthesis of secondary metabolites;kegg:Carbon fixation in photosynthetic organisms;kegg:Metabolic pathways;kegg:Microbial metabolism in diverse environments;kegg:Pentose and glucuronate interconversions;kegg:Pentose phosphate pathway;metacyc:Bifidobacterium s…	bigg:RPE;biopath:RXN00191;brenda:BR184;ec:5.1.3.1;ecocyc:RIBULP3EPIM-RXN;iabaylyiv4:RIBULP3EPIM-RXN;iaf1260:RPE;iaf692:RPE;iag612:rbs_280;iao358:rll_403;igt196:RPE;iin800:RPE1;iit341:RPE;ijn746:RPE;ijr904.45632:RPE;ijr904:RPE;imeo21:RPE;imm904:RPE;imo1053-pao1:RPE;imo1056:RPE;ind750:RPE;inj661:RPE;intenz:4904;ips189:RPE;irs1563.45632:R01529_c;irs1563.45632:R01529_p;isb619:RPE;iso783:RPE;iyo844:RP…	-999999.0	999999.0			0	0
R551C5455_B-434	1 MNXM147@MNXC2 + 1 MNXM1@MNXC2 <==> 1 MNXM147@MNXC3 + 1 MNXM1@MNXC3	rxn05508	1*uniprot:AGP1_YEAST	MNXR849			bigg:ASNt2;bigg:ASNt2m;bigg:ASNt2r;bigg:ASNt2rpp;iaf1260:ASNt2rpp;iin800:AGP1_3;iin800:DIP5_3;iin800:GAP1_4;iin800:GNP1_1;iit341:ASNt2;ijr904.45632:ASNt2r;ijr904:ASNt2r;imeo21:ASNt2r;imm904:ASNt2r;imm904:ASNt6;imm904:ASNt7;ind750:ASNt2r;inj661:ASNt2r;ips189:ASNt2;iyo844:ASNt2;seed:rxn05508;seed:rxn08161;seed:rxn09782;seed:rxn13229;seed:rxn13230	-999999.0	999999.0			0	0
R551C5455_B-435	1 MNXM147@MNXC2 + 1 MNXM1@MNXC2 <==> 1 MNXM147@MNXC3 + 1 MNXM1@MNXC3	rxn05508	1*uniprot:DIP5_YEAST	MNXR849			bigg:ASNt2;bigg:ASNt2m;bigg:ASNt2r;bigg:ASNt2rpp;iaf1260:ASNt2rpp;iin800:AGP1_3;iin800:DIP5_3;iin800:GAP1_4;iin800:GNP1_1;iit341:ASNt2;ijr904.45632:ASNt2r;ijr904:ASNt2r;imeo21:ASNt2r;imm904:ASNt2r;imm904:ASNt6;imm904:ASNt7;ind750:ASNt2r;inj661:ASNt2r;ips189:ASNt2;iyo844:ASNt2;seed:rxn05508;seed:rxn08161;seed:rxn09782;seed:rxn13229;seed:rxn13230	-999999.0	999999.0			0	0
R551C5455_B-436	1 MNXM147@MNXC2 + 1 MNXM1@MNXC2 <==> 1 MNXM147@MNXC3 + 1 MNXM1@MNXC3	rxn05508	1*uniprot:GAP1_YEAST	MNXR849			bigg:ASNt2;bigg:ASNt2m;bigg:ASNt2r;bigg:ASNt2rpp;iaf1260:ASNt2rpp;iin800:AGP1_3;iin800:DIP5_3;iin800:GAP1_4;iin800:GNP1_1;iit341:ASNt2;ijr904.45632:ASNt2r;ijr904:ASNt2r;imeo21:ASNt2r;imm904:ASNt2r;imm904:ASNt6;imm904:ASNt7;ind750:ASNt2r;inj661:ASNt2r;ips189:ASNt2;iyo844:ASNt2;seed:rxn05508;seed:rxn08161;seed:rxn09782;seed:rxn13229;seed:rxn13230	-999999.0	999999.0			0	0
R551C5455_B-437	1 MNXM147@MNXC2 + 1 MNXM1@MNXC2 <==> 1 MNXM147@MNXC3 + 1 MNXM1@MNXC3	rxn05508	1*uniprot:GNP1_YEAST	MNXR849			bigg:ASNt2;bigg:ASNt2m;bigg:ASNt2r;bigg:ASNt2rpp;iaf1260:ASNt2rpp;iin800:AGP1_3;iin800:DIP5_3;iin800:GAP1_4;iin800:GNP1_1;iit341:ASNt2;ijr904.45632:ASNt2r;ijr904:ASNt2r;imeo21:ASNt2r;imm904:ASNt2r;imm904:ASNt6;imm904:ASNt7;ind750:ASNt2r;inj661:ASNt2r;ips189:ASNt2;iyo844:ASNt2;seed:rxn05508;seed:rxn08161;seed:rxn09782;seed:rxn13229;seed:rxn13230	-999999.0	999999.0			0	0
RD5ACADC4_B-1246	1 MNXM147@MNXC2 <==> 1 MNXM147@BOUNDARY	EX_cpd00132_e				seed:S_		-999999.0	999999.0			0	1
RF4DE4C74_LR-1465	1 MNXM147@MNXC3 + 1 MNXM1@MNXC3 --> 1 MNXM15@MNXC3 + 1 MNXM42@MNXC3	R_ASP34;R_ASP33;R_ASP32;R_ASP31;R_ASP1	1*uniprot:ASP21_YEAST			model:Asparagine metabolism		0	999999.0			0	0
RF4DE4C74_LR-1466	1 MNXM147@MNXC3 + 1 MNXM1@MNXC3 --> 1 MNXM15@MNXC3 + 1 MNXM42@MNXC3	R_ASP34;R_ASP33;R_ASP32;R_ASP31;R_ASP1	1*uniprot:ASP22_YEAST			model:Asparagine metabolism		0	999999.0			0	0
RF4DE4C74_LR-1467	1 MNXM147@MNXC3 + 1 MNXM1@MNXC3 --> 1 MNXM15@MNXC3 + 1 MNXM42@MNXC3	R_ASP34;R_ASP33;R_ASP32;R_ASP31;R_ASP1	1*uniprot:ASP23_YEAST			model:Asparagine metabolism		0	999999.0			0	0
RF4DE4C74_LR-1468	1 MNXM147@MNXC3 + 1 MNXM1@MNXC3 --> 1 MNXM15@MNXC3 + 1 MNXM42@MNXC3	R_ASP34;R_ASP33;R_ASP32;R_ASP31;R_ASP1	1*uniprot:ASP24_YEAST			model:Asparagine metabolism		0	999999.0			0	0
RF4DE4C74_LR-1469	1 MNXM147@MNXC3 + 1 MNXM1@MNXC3 --> 1 MNXM15@MNXC3 + 1 MNXM42@MNXC3	R_ASP34;R_ASP33;R_ASP32;R_ASP31;R_ASP1	1*uniprot:ASPG1_YEAST			model:Asparagine metabolism		0	999999.0			0	0
R1D12A39_LR-88	1 MNXM148@MNXC3 + 1 MNXM1@MNXC3 + 1 MNXM6@MNXC3 --> 1 MNXM155@MNXC3 + 1 MNXM5@MNXC3	r_1038	1*uniprot:TRXB1_YEAST	MNXR5117	1.6.4.5;1.8.1.9	biopath:Conversion_and_degradation_of_Pyrimidine_nucleotides_and_bases;biopath:Metabolism_of_Pyrimidines_(missing);kegg:Pyrimidine metabolism;metacyc:thioredoxin pathway;seed:Glycine reductase, sarcosine reductase and betaine reductase;seed:Wyeosine-MimG Biosynthesis;seed:pyrimidine conversions	bigg:TRDR;bigg:TRDRm;biopath:RXN00828;brenda:BR37017;brenda:BS260477;ec:1.6.4.5;ec:1.8.1.9;ecocyc:THIOREDOXIN-REDUCT-NADPH-RXN;iabaylyiv4:THIOREDOXIN-REDUCT-NADPH-RXN;iaf1260:TRDR;iaf692:TRDR;iag612:rbs_484;iag612:rbs_485;iag612:rbs_486;iao358:rll_433;iao358:rll_434;igt196:TRDR;iit341:TRDR;ijn746:TRDR;ijr904.45632:TRDR;ijr904:TRDR;imeo21:TRDR;imm904:TRDR;imm904:TRDRm;imo1053-pao1:TRDR;imo1056:TRD…	0	999999.0			0	0
R9E0D7623_RL-894	1 MNXM148@MNXC3 + 1 MNXM286@MNXC3 <-- 1 MNXM155@MNXC3 + 1 MNXM3@MNXC3	R_U35_				model:Salvage pathways		-999999.0	0			0	0
R26EF65AE_RL-146	1 MNXM148@MNXC3 + 1 MNXM344@MNXC3 <-- 1 MNXM155@MNXC3 + 1 MNXM51@MNXC3	R_U36_				model:Salvage pathways		-999999.0	0			0	0
RB02C435_RL-1010	1 MNXM148@MNXC3 + 1 MNXM360@MNXC3 <-- 1 MNXM155@MNXC3 + 1 MNXM63@MNXC3	R_U37_				model:Salvage pathways		-999999.0	0			0	0
R1B1BFBF5_RL-62	1 MNXM148@MNXC3 + 1 MNXM374@MNXC3 <-- 1 MNXM155@MNXC3 + 1 MNXM7@MNXC3	R_RNR3;R_RNR1_1	1*uniprot:RIR1_YEAST			model:Salvage pathways		-999999.0	0			0	0
R1B1BFBF5_RL-63	1 MNXM148@MNXC3 + 1 MNXM374@MNXC3 <-- 1 MNXM155@MNXC3 + 1 MNXM7@MNXC3	R_RNR3;R_RNR1_1	1*uniprot:RIR3_YEAST			model:Salvage pathways		-999999.0	0			0	0
R35C14761_RL-235	1 MNXM148@MNXC3 + 1 MNXM411@MNXC3 <-- 1 MNXM155@MNXC3 + 1 MNXM220@MNXC3	R_RNR1_3	1*uniprot:RIR1_YEAST			model:Salvage pathways		-999999.0	0			0	0
R6AAA0687_RL-606	1 MNXM148@MNXC3 + 1 MNXM436@MNXC3 <-- 1 MNXM155@MNXC3 + 1 MNXM30@MNXC3	R_RNR1_2	1*uniprot:RIR1_YEAST			model:Salvage pathways		-999999.0	0			0	0
RD98AEE9C_RL-1292	1 MNXM148@MNXC3 + 1 MNXM572@MNXC3 <-- 1 MNXM155@MNXC3 + 1 MNXM17@MNXC3	R_RNR1_4	1*uniprot:RIR1_YEAST			model:Salvage pathways		-999999.0	0			0	0
R6EE6C23F_LR-637	1 MNXM148@MNXC4 + 1 MNXM1@MNXC4 + 1 MNXM6@MNXC4 --> 1 MNXM155@MNXC4 + 1 MNXM5@MNXC4	r_1039	1*uniprot:TRXB2_YEAST	MNXR5117	1.6.4.5;1.8.1.9	biopath:Conversion_and_degradation_of_Pyrimidine_nucleotides_and_bases;biopath:Metabolism_of_Pyrimidines_(missing);kegg:Pyrimidine metabolism;metacyc:thioredoxin pathway;seed:Glycine reductase, sarcosine reductase and betaine reductase;seed:Wyeosine-MimG Biosynthesis;seed:pyrimidine conversions	bigg:TRDR;bigg:TRDRm;biopath:RXN00828;brenda:BR37017;brenda:BS260477;ec:1.6.4.5;ec:1.8.1.9;ecocyc:THIOREDOXIN-REDUCT-NADPH-RXN;iabaylyiv4:THIOREDOXIN-REDUCT-NADPH-RXN;iaf1260:TRDR;iaf692:TRDR;iag612:rbs_484;iag612:rbs_485;iag612:rbs_486;iao358:rll_433;iao358:rll_434;igt196:TRDR;iit341:TRDR;ijn746:TRDR;ijr904.45632:TRDR;ijr904:TRDR;imeo21:TRDR;imm904:TRDR;imm904:TRDRm;imo1053-pao1:TRDR;imo1056:TRD…	0	999999.0			0	0
RB2AD3158_RL-1031	1 MNXM14@MNXC3 + 1 MNXM1@MNXC3 + 1 MNXM256@MNXC3 <-- 1 MNXM322@MNXC3 + 1 MNXM3@MNXC3	r_1034	1*uniprot:THI80_YEAST	MNXR69979	2.7.6.2	kegg:Metabolic pathways;kegg:Thiamine metabolism;metacyc:thiamin diphosphate biosynthesis III (Staphylococcus);metacyc:thiamin diphosphate biosynthesis IV (eukaryotes);metacyc:thiamin salvage III;seed:PnuC-like transporters;unipathway:thiamine diphosphate biosynthesis	bigg:TMDPK;brenda:BR47855;ec:2.7.6.2;iin800:THI80_1;imm904:TMDPK;ind750:TMDPK;intenz:3033;ips189:TMDPK;kegg:R00619;metacyc:THIAMIN-PYROPHOSPHOKINASE-RXN;rhea:11576;rhea:11577;rhea:11578;rhea:11579;seed:rxn00440;upa:UCR00619;upa:UER00597	-999999.0	0			0	0
RAF733053_RL-1003	1 MNXM14@MNXC3 + 1 MNXM1@MNXC3 + 1 MNXM7@MNXC3 <-- 1 MNXM212@MNXC3 + 1 MNXM3@MNXC3	r_0142	1*uniprot:ADK_YEAST	MNXR486	2.7.1.20;2.7.1.74	biopath:Conversion_and_degradation_of_Purine_desoxyribonucleotides;biopath:Reactions_and_degradation_of_Purine_ribonucleotides;kegg:Metabolic pathways;kegg:Purine metabolism;metacyc:adenine and adenosine salvage VI;unipathway:AMP biosynthesis via salvage pathway	bigg:ADNK1;bigg:ADNK1m;biopath:RXN01069;brenda:BR47760;ec:2.7.1.20;ec:2.7.1.74;iaf1260:ADNK1;iaf692:ADNK1;iin800:YJR105W;ijr904.45632:ADNK1;ijr904:ADNK1;imeo21:ADNK1;imm904:ADNK1;imo1053-pao1:ADNK1;imo1056:ADNK1;ind750:ADNK1;inj661:ADNK1;intenz:2850;iso783:ADNK1;iyo844:ADNK1;kegg:R00185;macie:M0209;metacyc:ADENOSINE-KINASE-RXN;rhea:20824;rhea:20825;rhea:20826;rhea:20827;seed:rxn00134;upa:UCR00185…	-999999.0	0			0	0
R85B37BD_LR-736	1 MNXM14@MNXC3 + 1 MNXM1@MNXC3 --> 1 MNXM212@MNXC3 + 1 MNXM9@MNXC3	R_U30_				model:Salvage pathways		0	999999.0			0	0
R28766662_B-164	1 MNXM14@MNXC3 + 1 MNXM3@MNXC3 <==> 2 MNXM7@MNXC3	rxn00097	1*uniprot:KAD1_YEAST	MNXR479	2.7.4.3	biopath:Biosynthesis_of_ATP;biopath:Reactions_and_degradation_of_Purine_ribonucleotides;kegg:Biosynthesis of secondary metabolites;kegg:Metabolic pathways;kegg:Purine metabolism;metacyc:adenosine nucleotides <i>de novo</i> biosynthesis;unipathway:AMP biosynthesis via salvage pathway	bigg:ADK1;bigg:ADK1m;biopath:RXN00680;brenda:BR47850;ec:2.7.4.3;ecocyc:ADENYL-KIN-RXN;iabaylyiv4:ADENYL-KIN-RXN;iaf1260:ADK1;iaf692:ADK1;iag612:rbs_148;iao358:rll_11;igt196:ADK1;iin800:ADK1_1;iin800:ADK2_1;iit341:ADK1;ijn746:ADK1;ijr904.45632:ADK1;ijr904:ADK1;imeo21:ADK1;imm904:ADK1;imm904:ADK1m;imo1053-pao1:ADK1;imo1056:ADK1;ind750:ADK1;ind750:ADK1m;inj661:ADK1;intenz:3007;ips189:ADK1;irs1563.45…	-999999.0	999999.0			0	0
RE95A00D4_B-1400	1 MNXM14@MNXC3 + 1 MNXM423@MNXC3 <==> 1 MNXM495@MNXC3 + 1 MNXM7@MNXC3	rxn08067	1*uniprot:KAD1_YEAST	MNXR68284	2.7.4.3		bigg:ADK4;bigg:ADK4m;ec:2.7.4.3;iaf1260:ADK4;iaf692:ADK4;iin800:ADK1_3;iin800:ADK2_3;ijr904.45632:ADK4;ijr904:ADK4;imeo21:ADK4;imm904:ADK4;imm904:ADK4m;imo1053-pao1:ADK4;imo1056:ADK4;ind750:ADK4;ind750:ADK4m;inj661:ADK4;iso783:ADK4;pubmed:8650159;rhea:29867;rhea:29868;rhea:29869;rhea:29870;seed:rxn08067	-999999.0	999999.0			0	0
RBB488E96_B-1081	1 MNXM14@MNXC3 + 1 MNXM51@MNXC3 <==> 1 MNXM30@MNXC3 + 1 MNXM7@MNXC3	rxn08066	1*uniprot:KAD1_YEAST	MNXR68283	2.7.4.6		bigg:ADK3;bigg:ADK3m;ec:2.7.4.6;iaf1260:ADK3;iaf692:ADK3;iin800:ADK1_2;iin800:ADK2_2;ijr904.45632:ADK3;ijr904:ADK3;imeo21:ADK3;imm904:ADK3;imm904:ADK3m;imo1053-pao1:ADK3;imo1056:ADK3;ind750:ADK3;ind750:ADK3m;inj661:ADK3;iso783:ADK3;metacyc:RXN-14074;pubmed:8650159;reactome:REACT_25345.1;rhea:29863;rhea:29864;rhea:29865;rhea:29866;seed:rxn08066	-999999.0	999999.0			0	0
R896353BD_B-754	1 MNXM14@MNXC3 + 1 MNXM93@MNXC3 <==> 1 MNXM565@MNXC3	rxn00800	1*uniprot:PUR8_YEAST	MNXR514	4.3.2.2	biopath:Biosynthesis_of_ATP;biopath:Reactions_and_degradation_of_Purine_ribonucleotides;kegg:Alanine, aspartate and glutamate metabolism;kegg:Metabolic pathways;kegg:Purine metabolism;metacyc:adenosine nucleotides <i>de novo</i> biosynthesis;metacyc:purine nucleotides <i>de novo</i> biosynthesis II;seed:Purine conversions;unipathway:AMP biosynthesis via de novo pathway	bigg:ADSL1;bigg:ADSL1r;biopath:RXN00398;brenda:BR3432;ec:4.3.2.2;ecocyc:AMPSYN-RXN;iabaylyiv4:AMPSYN-RXN;iaf1260:ADSL1r;iaf692:ADSL1;iag612:rbs_127;iao358:rll_365;igt196:ADSL1r;iin800:ADE13_2;iit341:ADSL1r;ijn746:ADSL1r;ijr904.45632:ADSL1r;ijr904:ADSL1r;imeo21:ADSL1r;imm904:ADSL1r;imo1053-pao1:ADSL1r;imo1056:ADSL1r;ind750:ADSL1r;inj661:ADSL1r;intenz:4836;irs1563.45632:R01083_c;isb619:ADSL1;iso783…	-999999.0	999999.0			0	0
RA335025D_RL-922	1 MNXM14@MNXC3 + 1 MNXM9@MNXC3 <-- 5 MNXM1@MNXC3 + 1 MNXM45@MNXC3	R_MET22	1*uniprot:MET22_YEAST	MNXR80687		model:Cysteine metabolism	iao358:rll_620;seed:rxn11357	-999999.0	0			0	0
R56E6CF54_RL-448	1 MNXM14@MNXC3 <-- 1 MNXM1@MNXC3 + 1 MNXM243@MNXC3	R_PDE1;R_PDE2_1	1*uniprot:PDE1_YEAST			model:Purine metabolism		-999999.0	0			0	0
R56E6CF54_RL-449	1 MNXM14@MNXC3 <-- 1 MNXM1@MNXC3 + 1 MNXM243@MNXC3	R_PDE1;R_PDE2_1	1*uniprot:PDE2_YEAST			model:Purine metabolism		-999999.0	0			0	0
RFF651531_B-1540	1 MNXM14@MNXC4 + 1 MNXM3@MNXC4 <==> 2 MNXM7@MNXC4	r_0149	1*uniprot:KAD2_YEAST	MNXR479	2.7.4.3	biopath:Biosynthesis_of_ATP;biopath:Reactions_and_degradation_of_Purine_ribonucleotides;kegg:Biosynthesis of secondary metabolites;kegg:Metabolic pathways;kegg:Purine metabolism;metacyc:adenosine nucleotides <i>de novo</i> biosynthesis;unipathway:AMP biosynthesis via salvage pathway	bigg:ADK1;bigg:ADK1m;biopath:RXN00680;brenda:BR47850;ec:2.7.4.3;ecocyc:ADENYL-KIN-RXN;iabaylyiv4:ADENYL-KIN-RXN;iaf1260:ADK1;iaf692:ADK1;iag612:rbs_148;iao358:rll_11;igt196:ADK1;iin800:ADK1_1;iin800:ADK2_1;iit341:ADK1;ijn746:ADK1;ijr904.45632:ADK1;ijr904:ADK1;imeo21:ADK1;imm904:ADK1;imm904:ADK1m;imo1053-pao1:ADK1;imo1056:ADK1;ind750:ADK1;ind750:ADK1m;inj661:ADK1;intenz:3007;ips189:ADK1;irs1563.45…	-999999.0	999999.0			0	0
R8D949993_B-787	1 MNXM14@MNXC4 + 1 MNXM423@MNXC4 <==> 1 MNXM495@MNXC4 + 1 MNXM7@MNXC4	r_0168	1*uniprot:KAD2_YEAST	MNXR68284	2.7.4.3		bigg:ADK4;bigg:ADK4m;ec:2.7.4.3;iaf1260:ADK4;iaf692:ADK4;iin800:ADK1_3;iin800:ADK2_3;ijr904.45632:ADK4;ijr904:ADK4;imeo21:ADK4;imm904:ADK4;imm904:ADK4m;imo1053-pao1:ADK4;imo1056:ADK4;ind750:ADK4;ind750:ADK4m;inj661:ADK4;iso783:ADK4;pubmed:8650159;rhea:29867;rhea:29868;rhea:29869;rhea:29870;seed:rxn08067	-999999.0	999999.0			0	0
RFA745391_B-1504	1 MNXM14@MNXC4 + 1 MNXM51@MNXC4 <==> 1 MNXM30@MNXC4 + 1 MNXM7@MNXC4	r_0150	1*uniprot:KAD2_YEAST	MNXR68283	2.7.4.6		bigg:ADK3;bigg:ADK3m;ec:2.7.4.6;iaf1260:ADK3;iaf692:ADK3;iin800:ADK1_2;iin800:ADK2_2;ijr904.45632:ADK3;ijr904:ADK3;imeo21:ADK3;imm904:ADK3;imm904:ADK3m;imo1053-pao1:ADK3;imo1056:ADK3;ind750:ADK3;ind750:ADK3m;inj661:ADK3;iso783:ADK3;metacyc:RXN-14074;pubmed:8650159;reactome:REACT_25345.1;rhea:29863;rhea:29864;rhea:29865;rhea:29866;seed:rxn08066	-999999.0	999999.0			0	0
RB62274B5_B-1044	1 MNXM1514@MNXC3 + 1 MNXM89557@MNXC3 <==> 1 MNXM20@MNXC3 + 1 MNXM759@MNXC3	rxn03445	1*uniprot:SERC_YEAST	MNXR32039	2.6.1.52	kegg:Metabolic pathways;kegg:Vitamin B6 metabolism;metacyc:pyridoxal 5'-phosphate biosynthesis I;seed:Aminotransferases Aromatic Pathway and More, A work in progress;seed:Pyridoxin (Vitamin B6) Biosynthesis;seed:Serine Biosynthesis;unipathway:pyridoxine 5'-phosphate biosynthesis	bigg:OHPBAT;ec:2.6.1.52;ecocyc:PSERTRANSAMPYR-RXN;iabaylyiv4:PSERTRANSAMPYR-RXN;iaf1260:OHPBAT;iin800:SER1_2;ijn746:OHPBAT;ijr904.45632:OHPBAT;ijr904:OHPBAT;imeo21:OHPBAT;imm904:OHPBAT;imo1053-pao1:OHPBAT;imo1056:OHPBAT;ind750:OHPBAT;inj661:OHPBAT;intenz:16559;irs1563.45632:R05085_c;iso783:OHPBAT;kegg:R05085;metacyc:PSERTRANSAMPYR-RXN;rhea:16573;rhea:16574;rhea:16575;rhea:16576;seed:rxn03445;upa:…	-999999.0	999999.0			0	0
RA8AACC5A_LR-963	1 MNXM151@MNXC2 + 2 MNXM1@MNXC2 --> 1 MNXM151@MNXC3 + 2 MNXM1@MNXC3	R_U224_		MNXR2827		model:Transport, extracellular	bigg:GTHOXtex;bigg:GTHOXti;iaf1260:GTHOXtex;obsolete:rxn10366;seed:rxn08674;seed:rxn09677	0	999999.0			0	0
R9E99A0A2_B-897	1 MNXM151@MNXC2 <==> 1 MNXM151@BOUNDARY	EX_cpd00111_e				seed:S_		-999999.0	999999.0			0	1
RA30FADDE_LR-921	1 MNXM151@MNXC3 + 1 MNXM1@MNXC3 + 1 MNXM6@MNXC3 --> 2 MNXM57@MNXC3 + 1 MNXM5@MNXC3	r_0481	1*uniprot:GSHR_YEAST	MNXR2826	1.6.4.2;1.8.1.7	kegg:Glutathione metabolism;metacyc:glutathione redox reactions I;metacyc:glutathione redox reactions II	bigg:GTHO;bigg:GTHOm;bigg:GTHOr;brenda:BR37011;brenda:BS260405;ec:1.6.4.2;ec:1.8.1.7;ecocyc:GLUTATHIONE-REDUCT-NADPH-RXN;iabaylyiv4:GLUTATHIONE-REDUCT-NADPH-RXN;iaf1260:GTHOr;iaf692:GTHOr;iao358:rll_184;iin800:GLR1;ijn746:GTHO;ijr904.45632:GTHOr;ijr904:GTHOr;imeo21:GTHOr;imm904:GTHO;imm904:GTHOm;imo1053-pao1:GTHRD;imo1056:GTHRD;ind750:GTHO;inj661:GTHOr;intenz:10033;iso783:GTHRD;kegg:R00115;macie:…	0	999999.0			0	0
R3E4B242E_B-297	1 MNXM151@MNXC3 + 2 MNXM1@MNXC3 <==> 1 MNXM22@MNXC3 + 2 MNXM57@MNXC3	R_HYR1;R_GPX2;R_GPX1	1*uniprot:GPX1_YEAST			model:Glutathione metabolism		-999999.0	999999.0			0	0
R3E4B242E_B-298	1 MNXM151@MNXC3 + 2 MNXM1@MNXC3 <==> 1 MNXM22@MNXC3 + 2 MNXM57@MNXC3	R_HYR1;R_GPX2;R_GPX1	1*uniprot:GPX2_YEAST			model:Glutathione metabolism		-999999.0	999999.0			0	0
R3E4B242E_B-299	1 MNXM151@MNXC3 + 2 MNXM1@MNXC3 <==> 1 MNXM22@MNXC3 + 2 MNXM57@MNXC3	R_HYR1;R_GPX2;R_GPX1	1*uniprot:GPX3_YEAST			model:Glutathione metabolism		-999999.0	999999.0			0	0
R47B0699A_B-353	1 MNXM152@MNXC3 + 1 MNXM3@MNXC3 <==> 1 MNXM394@MNXC3 + 1 MNXM7@MNXC3	r_0799	1*uniprot:NDK_YEAST	MNXR69532	2.7.4.6	biopath:Biosynthesis_of_2'-Deoxythymidine-5'-triphosphate;biopath:Conversion_and_degradation_of_Pyrimidine_nucleotides_and_bases;kegg:Metabolic pathways;kegg:Pyrimidine metabolism;metacyc:pyrimidine deoxyribonucleotide phosphorylation;metacyc:pyrimidine deoxyribonucleotides <i>de novo</i> biosynthesis I;metacyc:pyrimidine deoxyribonucleotides <i>de novo</i> biosynthesis II;metacyc:pyrimidine deox…	bigg:NDPK4;bigg:NDPK4m;bigg:NDPK4n;biopath:RXN00420;brenda:BS358250;ec:2.7.4.6;ecocyc:DTDPKIN-RXN;kegg:R02093;metacyc:DTDPKIN-RXN;rhea:27682;rhea:27683;rhea:27684;rhea:27685	-999999.0	999999.0			0	0
R1CA49BF6_B-85	1 MNXM152@MNXC3 + 1 MNXM7@MNXC3 <==> 1 MNXM257@MNXC3 + 1 MNXM3@MNXC3	rxn01513	1*uniprot:KTHY_YEAST	MNXR68764	2.7.4.12;2.7.4.13;2.7.4.9	biopath:Biosynthesis_of_2'-Deoxythymidine-5'-triphosphate;biopath:Conversion_and_degradation_of_Pyrimidine_nucleotides_and_bases;kegg:Metabolic pathways;kegg:Pyrimidine metabolism;metacyc:pyrimidine deoxyribonucleotide phosphorylation;metacyc:pyrimidine deoxyribonucleotides <i>de novo</i> biosynthesis I;metacyc:pyrimidine deoxyribonucleotides <i>de novo</i> biosynthesis II;metacyc:pyrimidine deox…	bigg:DTMPK;biopath:RXN00496;brenda:BR48076;ec:2.7.4.12;ec:2.7.4.13;ec:2.7.4.9;ecocyc:DTMPKI-RXN;iabaylyiv4:DTMPKI-RXN;iaf1260:DTMPK;iaf692:DTMPK;iag612:rbs_284;iao358:rll_468;igt196:DTMPK;iin800:CDC8;iit341:DTMPK;ijn746:DTMPK;ijr904.45632:DTMPK;ijr904:DTMPK;imeo21:DTMPK;imm904:DTMPK;imo1053-pao1:DTMPK;imo1056:DTMPK;ind750:DTMPK;inj661:DTMPK;intenz:3013;intenz:3016;ips189:DTMPK;isb619:DTMPK;iso783…	-999999.0	999999.0			0	0
R52B92449_RL-427	1 MNXM1532@MNXC3 + 1 MNXM15@MNXC3 <-- 1 MNXM1@MNXC3 + 1 MNXM648@MNXC3	R_RIB7_1	1*uniprot:RIB7_YEAST			model:Riboflavin metabolism		-999999.0	0			0	0
R7F0E3AF7_B-703	1 MNXM153@MNXC3 + 1 MNXM89557@MNXC3 <==> 1 MNXM20@MNXC3 + 1 MNXM76@MNXC3	rxn00527	1*uniprot:AATC_YEAST	MNXR32524	2.6.1.1;2.6.1.5;2.6.1.57;2.6.1.9	kegg:Biosynthesis of secondary metabolites;kegg:Isoquinoline alkaloid biosynthesis;kegg:Metabolic pathways;kegg:Novobiocin biosynthesis;kegg:Phenylalanine, tyrosine and tryptophan biosynthesis;kegg:Tyrosine metabolism;kegg:Ubiquinone and other terpenoid-quinone biosynthesis;metacyc:(<i>S</i>)-reticuline biosynthesis I;metacyc:4-hydroxyphenylpyruvate biosynthesis;metacyc:rosmarinic acid biosynthes…	bigg:TYRTA;bigg:TYRTAi;bigg:TYRTAm;bigg:TYRTAp;brenda:BR47696;ec:2.6.1.1;ec:2.6.1.5;ec:2.6.1.57;ec:2.6.1.9;ecocyc:TYRAMINOTRANS-RXN;iabaylyiv4:TYRAMINOTRANS-RXN;iaf1260:TYRTA;iaf692:TYRTA;iag612:rbs_72;iag612:rbs_73;iao358:rll_20;iin800:AAT1_2;iin800:AAT2_2;iin800:ARO8;iin800:ARO9_2;iit341:TYRTA;ijn746:TYRTA;ijr904.45632:TYRTA;ijr904:TYRTA;imeo21:TYRTA;imm904:TYRTAi;imm904:TYRTAim;imm904:TYRTAip;…	-999999.0	999999.0			0	0
R7F0E3AF7_B-704	1 MNXM153@MNXC3 + 1 MNXM89557@MNXC3 <==> 1 MNXM20@MNXC3 + 1 MNXM76@MNXC3	rxn00527	1*uniprot:AATM_YEAST	MNXR32524	2.6.1.1;2.6.1.5;2.6.1.57;2.6.1.9	kegg:Biosynthesis of secondary metabolites;kegg:Isoquinoline alkaloid biosynthesis;kegg:Metabolic pathways;kegg:Novobiocin biosynthesis;kegg:Phenylalanine, tyrosine and tryptophan biosynthesis;kegg:Tyrosine metabolism;kegg:Ubiquinone and other terpenoid-quinone biosynthesis;metacyc:(<i>S</i>)-reticuline biosynthesis I;metacyc:4-hydroxyphenylpyruvate biosynthesis;metacyc:rosmarinic acid biosynthes…	bigg:TYRTA;bigg:TYRTAi;bigg:TYRTAm;bigg:TYRTAp;brenda:BR47696;ec:2.6.1.1;ec:2.6.1.5;ec:2.6.1.57;ec:2.6.1.9;ecocyc:TYRAMINOTRANS-RXN;iabaylyiv4:TYRAMINOTRANS-RXN;iaf1260:TYRTA;iaf692:TYRTA;iag612:rbs_72;iag612:rbs_73;iao358:rll_20;iin800:AAT1_2;iin800:AAT2_2;iin800:ARO8;iin800:ARO9_2;iit341:TYRTA;ijn746:TYRTA;ijr904.45632:TYRTA;ijr904:TYRTA;imeo21:TYRTA;imm904:TYRTAi;imm904:TYRTAim;imm904:TYRTAip;…	-999999.0	999999.0			0	0
R7F0E3AF7_B-705	1 MNXM153@MNXC3 + 1 MNXM89557@MNXC3 <==> 1 MNXM20@MNXC3 + 1 MNXM76@MNXC3	rxn00527	1*uniprot:ARO8_YEAST	MNXR32524	2.6.1.1;2.6.1.5;2.6.1.57;2.6.1.9	kegg:Biosynthesis of secondary metabolites;kegg:Isoquinoline alkaloid biosynthesis;kegg:Metabolic pathways;kegg:Novobiocin biosynthesis;kegg:Phenylalanine, tyrosine and tryptophan biosynthesis;kegg:Tyrosine metabolism;kegg:Ubiquinone and other terpenoid-quinone biosynthesis;metacyc:(<i>S</i>)-reticuline biosynthesis I;metacyc:4-hydroxyphenylpyruvate biosynthesis;metacyc:rosmarinic acid biosynthes…	bigg:TYRTA;bigg:TYRTAi;bigg:TYRTAm;bigg:TYRTAp;brenda:BR47696;ec:2.6.1.1;ec:2.6.1.5;ec:2.6.1.57;ec:2.6.1.9;ecocyc:TYRAMINOTRANS-RXN;iabaylyiv4:TYRAMINOTRANS-RXN;iaf1260:TYRTA;iaf692:TYRTA;iag612:rbs_72;iag612:rbs_73;iao358:rll_20;iin800:AAT1_2;iin800:AAT2_2;iin800:ARO8;iin800:ARO9_2;iit341:TYRTA;ijn746:TYRTA;ijr904.45632:TYRTA;ijr904:TYRTA;imeo21:TYRTA;imm904:TYRTAi;imm904:TYRTAim;imm904:TYRTAip;…	0	999999.0			0	0
R7F0E3AF7_B-706	1 MNXM153@MNXC3 + 1 MNXM89557@MNXC3 <==> 1 MNXM20@MNXC3 + 1 MNXM76@MNXC3	rxn00527	1*uniprot:ARO9_YEAST	MNXR32524	2.6.1.1;2.6.1.5;2.6.1.57;2.6.1.9	kegg:Biosynthesis of secondary metabolites;kegg:Isoquinoline alkaloid biosynthesis;kegg:Metabolic pathways;kegg:Novobiocin biosynthesis;kegg:Phenylalanine, tyrosine and tryptophan biosynthesis;kegg:Tyrosine metabolism;kegg:Ubiquinone and other terpenoid-quinone biosynthesis;metacyc:(<i>S</i>)-reticuline biosynthesis I;metacyc:4-hydroxyphenylpyruvate biosynthesis;metacyc:rosmarinic acid biosynthes…	bigg:TYRTA;bigg:TYRTAi;bigg:TYRTAm;bigg:TYRTAp;brenda:BR47696;ec:2.6.1.1;ec:2.6.1.5;ec:2.6.1.57;ec:2.6.1.9;ecocyc:TYRAMINOTRANS-RXN;iabaylyiv4:TYRAMINOTRANS-RXN;iaf1260:TYRTA;iaf692:TYRTA;iag612:rbs_72;iag612:rbs_73;iao358:rll_20;iin800:AAT1_2;iin800:AAT2_2;iin800:ARO8;iin800:ARO9_2;iit341:TYRTA;ijn746:TYRTA;ijr904.45632:TYRTA;ijr904:TYRTA;imeo21:TYRTA;imm904:TYRTAi;imm904:TYRTAim;imm904:TYRTAip;…	0	999999.0			0	0
R98F60E03_RL-868	1 MNXM154@MNXC3 + 1 MNXM93@MNXC3 <-- 1 MNXM708@MNXC3	R_U60_				model:Phenylalanine, tyrosine, and tryptophan biosynthesis (aromatic amino acids)		-999999.0	0			0	0
RD9F004E0_B-1300	1 MNXM154@MNXC3 <==> 1 MNXM154@MNXC4	rxn13115		MNXR352			bigg:ACACtex;bigg:ACACtx;iabaylyiv4:TRANS-RXN-3-KETOBUTYRATE;iaf1260:ACACtex;seed:rxn08030;seed:rxn10960;seed:rxn13115	-999999.0	999999.0			0	0
R49A7276F_LR-368	1 MNXM1553@MNXC3 + 1 MNXM3@MNXC3 --> 1 MNXM1@MNXC3 + 1 MNXM417@MNXC3 + 1 MNXM7@MNXC3	R_U1_		MNXR73842	2.7.1.56	kegg:Fructose and mannose metabolism;model:Fructose and mannose metabolism	ec:2.7.1.56;kegg:R02071	0	999999.0			0	0
RB89E22D7_RL-1060	1 MNXM15706@MNXC3 + 1 MNXM6@MNXC3 <-- 1 MNXM1700@MNXC3 + 4 MNXM1@MNXC3 + 1 MNXM5@MNXC3	R_AYR1	1*uniprot:AYR1_YEAST			model:Glycerol metabolism (glycerolipid metabolism)		-999999.0	0			0	0
RE7234787_RL-1391	1 MNXM1582@MNXC3 + 1 MNXM9@MNXC3 <-- 1 MNXM1@MNXC3 + 1 MNXM30@MNXC3 + 1 MNXM51@MNXC3	r_0224	1*uniprot:APA1_YEAST	MNXR68423	2.7.7.53		bigg:ATPATF3;ec:2.7.7.53;iin800:APA1_2;imm904:ATPATF3;ind750:ATPATF3;seed:rxn09564	-999999.0	0			0	0
R51FD58E9_LR-423	1 MNXM158@MNXC2 + 1 MNXM1@MNXC2 --> 1 MNXM158@MNXC3 + 1 MNXM1@MNXC3	r_1272	1*uniprot:FUR4_YEAST	MNXR5294		seed:Hydantoin metabolism	bigg:URAt2;bigg:URAt2pp;bigg:URAt2r;bigg:URAt2rpp;iag612:rbs_581;iao358:rll_388;iin800:FUR4;iit341:URAt2;ijr904.45632:URAt2;ijr904.45632:URAt2r;ijr904:URAt2;ijr904:URAt2r;imm904:URAt2;imo1053-pao1:URAt6;imo1056:URAt6;ind750:URAt2;ips189:URAt2;isb619:URAt2;iso783:URAt6;iyo844:URAt6;obsolete:rxn05666;seed:rxn05197;seed:rxn09365;seed:rxn12368	0	999999.0			0	0
R669A7661_B-583	1 MNXM158@MNXC2 <==> 1 MNXM158@BOUNDARY	EX_cpd00092_e				seed:S_		-999999.0	999999.0			0	1
R6E7754AB_RL-636	1 MNXM158@MNXC3 + 1 MNXM15@MNXC3 <-- 1 MNXM1@MNXC3 + 1 MNXM761@MNXC3	R_FCY1	1*uniprot:FCY1_YEAST			model:Pyrimidine metabolism		-999999.0	0			0	0
RA2F96F3_B-920	1 MNXM158@MNXC3 + 1 MNXM17136@MNXC3 <==> 1 MNXM288@MNXC3 + 1 MNXM9@MNXC3	R_U22_				model:Salvage pathways		-999999.0	999999.0			0	0
RC25DB564_B-1118	1 MNXM158@MNXC3 + 1 MNXM1@MNXC3 + 1 MNXM35028@MNXC3 <==> 1 MNXM492@MNXC3 + 1 MNXM9@MNXC3	R_PNP1_1	1*uniprot:PNPH_YEAST			model:Pyrimidine metabolism		-999999.0	999999.0			0	0
R4AD15845_B-372	1 MNXM159@MNXC3 + 1 MNXM15@MNXC3 + 1 MNXM25@MNXC3 <==> 1 MNXM1@MNXC3 + 1 MNXM820@MNXC3	R_YML082W	1*uniprot:METX_YEAST			model:Methionine metabolism		-999999.0	999999.0			0	0
R54B2D86_RL-433	1 MNXM159@MNXC3 + 1 MNXM15@MNXC3 + 1 MNXM55@MNXC3 <-- 1 MNXM1@MNXC3 + 1 MNXM319@MNXC3	R_CYS3	1*uniprot:CYS3_YEAST			model:Methionine metabolism		-999999.0	0			0	0
RF9DF4EFD_B-1500	1 MNXM15@MNXC2 + 1 MNXM1@MNXC3 <==> 1 MNXM15@MNXC3 + 1 MNXM1@MNXC2	R_MEP3;R_MEP2;R_MEP1	1*uniprot:MEP1_YEAST	MNXR3814		model:Transport, extracellular	bigg:NH4t;bigg:NH4tex;bigg:NH4tm;bigg:NH4tn;bigg:NH4tp;bigg:NH4tpp;metacyc:RXN-9615;metacyc:TRANS-RXN0-544;reactome:REACT_129001;reactome:REACT_129759;reactome:REACT_130350;reactome:REACT_132010;reactome:REACT_132957;reactome:REACT_134790;reactome:REACT_139485;reactome:REACT_139852;reactome:REACT_144576;reactome:REACT_146933;reactome:REACT_154798;reactome:REACT_156762;reactome:REACT_20532;seed:rx…	-999999.0	999999.0			0	0
RF9DF4EFD_B-1501	1 MNXM15@MNXC2 + 1 MNXM1@MNXC3 <==> 1 MNXM15@MNXC3 + 1 MNXM1@MNXC2	R_MEP3;R_MEP2;R_MEP1	1*uniprot:MEP2_YEAST	MNXR3814		model:Transport, extracellular	bigg:NH4t;bigg:NH4tex;bigg:NH4tm;bigg:NH4tn;bigg:NH4tp;bigg:NH4tpp;metacyc:RXN-9615;metacyc:TRANS-RXN0-544;reactome:REACT_129001;reactome:REACT_129759;reactome:REACT_130350;reactome:REACT_132010;reactome:REACT_132957;reactome:REACT_134790;reactome:REACT_139485;reactome:REACT_139852;reactome:REACT_144576;reactome:REACT_146933;reactome:REACT_154798;reactome:REACT_156762;reactome:REACT_20532;seed:rx…	-999999.0	999999.0			0	0
RF9DF4EFD_B-1502	1 MNXM15@MNXC2 + 1 MNXM1@MNXC3 <==> 1 MNXM15@MNXC3 + 1 MNXM1@MNXC2	R_MEP3;R_MEP2;R_MEP1	1*uniprot:MEP3_YEAST	MNXR3814		model:Transport, extracellular	bigg:NH4t;bigg:NH4tex;bigg:NH4tm;bigg:NH4tn;bigg:NH4tp;bigg:NH4tpp;metacyc:RXN-9615;metacyc:TRANS-RXN0-544;reactome:REACT_129001;reactome:REACT_129759;reactome:REACT_130350;reactome:REACT_132010;reactome:REACT_132957;reactome:REACT_134790;reactome:REACT_139485;reactome:REACT_139852;reactome:REACT_144576;reactome:REACT_146933;reactome:REACT_154798;reactome:REACT_156762;reactome:REACT_20532;seed:rx…	-999999.0	999999.0			0	0
R65404FB9_B-562	1 MNXM15@MNXC2 <==> 1 MNXM15@BOUNDARY	EX_cpd00013_e				seed:S_		-999999.0	999999.0			0	1
RA4EE3B9F_RL-928	1 MNXM15@MNXC3 + 1 MNXM161@MNXC3 + 1 MNXM22@MNXC3 <-- 1 MNXM366@MNXC3 + 1 MNXM66139@MNXC3	R_PDX3_5;R_PDX3_1	1*uniprot:PDX3_YEAST			model:Pyridoxine (vitamin B6) metabolism		-999999.0	0			0	0
R9B36DD44_B-873	1 MNXM15@MNXC3 + 1 MNXM1@MNXC4 <==> 1 MNXM15@MNXC4 + 1 MNXM1@MNXC3	R_U112_		MNXR3814		model:Transport, mitochondrial	bigg:NH4t;bigg:NH4tex;bigg:NH4tm;bigg:NH4tn;bigg:NH4tp;bigg:NH4tpp;metacyc:RXN-9615;metacyc:TRANS-RXN0-544;reactome:REACT_129001;reactome:REACT_129759;reactome:REACT_130350;reactome:REACT_132010;reactome:REACT_132957;reactome:REACT_134790;reactome:REACT_139485;reactome:REACT_139852;reactome:REACT_144576;reactome:REACT_146933;reactome:REACT_154798;reactome:REACT_156762;reactome:REACT_20532;seed:rx…	-999999.0	999999.0			0	0
RDAC09413_LR-1311	1 MNXM15@MNXC3 + 1 MNXM20@MNXC3 + 1 MNXM6@MNXC3 --> 4 MNXM1@MNXC3 + 1 MNXM5@MNXC3 + 1 MNXM89557@MNXC3	R_GDH3;R_GDH1	1*uniprot:DHE4_YEAST			model:Glutamate metabolism (aminosugars metabolism)		0	999999.0			0	0
RDAC09413_LR-1312	1 MNXM15@MNXC3 + 1 MNXM20@MNXC3 + 1 MNXM6@MNXC3 --> 4 MNXM1@MNXC3 + 1 MNXM5@MNXC3 + 1 MNXM89557@MNXC3	R_GDH3;R_GDH1	1*uniprot:DHE5_YEAST			model:Glutamate metabolism (aminosugars metabolism)		0	999999.0			0	0
RD01C1400_RL-1208	1 MNXM15@MNXC3 + 1 MNXM213@MNXC3 <-- 1 MNXM168@MNXC3 + 1 MNXM1@MNXC3	R_AAH1_3	1*uniprot:ADE_YEAST			model:Salvage pathways		-999999.0	0			0	0
R8D3D8D88_B-781	1 MNXM15@MNXC3 + 1 MNXM234@MNXC3 <==> 1 MNXM1@MNXC3 + 1 MNXM266@MNXC3	R_DCD1_1	1*uniprot:DCTD_YEAST			model:Pyrimidine metabolism		-999999.0	999999.0			0	0
R8B7D9DD0_RL-769	1 MNXM15@MNXC3 + 1 MNXM23@MNXC3 <-- 1 MNXM53@MNXC3	rxn00165	1*uniprot:SDH1_YEAST	MNXR4812	4.2.1.13;4.3.1.15;4.3.1.17;4.3.1.19	biopath:Catabolism_of_Amino_acids;biopath:Degradation_of_L-Serine;biopath:Degradation_of_L-serine;biopath:Metabolism_of_L-Serine_and_Glycine;kegg:Biosynthesis of secondary metabolites;kegg:Glycine, serine and threonine metabolism;kegg:Metabolic pathways;metacyc:L-serine degradation;metacyc:glycine betaine degradation;metacyc:purine nucleobases degradation II (anaerobic);seed:Pyruvate Alanine Seri…	bigg:SERD_L;bigg:SERD_Lr;bigg:SER_AL;biopath:RXN00542;brenda:BR22832;ec:4.2.1.13;ec:4.3.1.15;ec:4.3.1.17;ec:4.3.1.19;ecocyc:4.3.1.17-RXN;iaf1260:SERD_L;iag612:rbs_424;iao358:rll_406;iin800:CHA1_2;iin800:YIL167W;iit341:SERD_L;ijn746:SERD_Lr;ijn746:SER_AL;ijr904.45632:SERD_L;ijr904:SERD_L;imeo21:SERD_L;imm904:SERD_L;imo1053-pao1:SERD_L;imo1056:SERD_L;ind750:SERD_L;inj661:SERD_L;intenz:4831;irs1563.…	-999999.0	0			0	0
R8B7D9DD0_RL-770	1 MNXM15@MNXC3 + 1 MNXM23@MNXC3 <-- 1 MNXM53@MNXC3	rxn00165	1*uniprot:STDH_YEAST	MNXR4812	4.2.1.13;4.3.1.15;4.3.1.17;4.3.1.19	biopath:Catabolism_of_Amino_acids;biopath:Degradation_of_L-Serine;biopath:Degradation_of_L-serine;biopath:Metabolism_of_L-Serine_and_Glycine;kegg:Biosynthesis of secondary metabolites;kegg:Glycine, serine and threonine metabolism;kegg:Metabolic pathways;metacyc:L-serine degradation;metacyc:glycine betaine degradation;metacyc:purine nucleobases degradation II (anaerobic);seed:Pyruvate Alanine Seri…	bigg:SERD_L;bigg:SERD_Lr;bigg:SER_AL;biopath:RXN00542;brenda:BR22832;ec:4.2.1.13;ec:4.3.1.15;ec:4.3.1.17;ec:4.3.1.19;ecocyc:4.3.1.17-RXN;iaf1260:SERD_L;iag612:rbs_424;iao358:rll_406;iin800:CHA1_2;iin800:YIL167W;iit341:SERD_L;ijn746:SERD_Lr;ijn746:SER_AL;ijr904.45632:SERD_L;ijr904:SERD_L;imeo21:SERD_L;imm904:SERD_L;imo1053-pao1:SERD_L;imo1056:SERD_L;ind750:SERD_L;inj661:SERD_L;intenz:4831;irs1563.…	-999999.0	0			0	0
R2F586519_B-191	1 MNXM15@MNXC3 + 1 MNXM274@MNXC3 <==> 1 MNXM1@MNXC3 + 1 MNXM216@MNXC3	R_PNC1_1	1*uniprot:PNC1_YEAST			model:NAD biosynthesis		-999999.0	999999.0			0	0
RE4E301B3_RL-1377	1 MNXM15@MNXC3 + 1 MNXM288@MNXC3 <-- 1 MNXM1@MNXC3 + 1 MNXM338@MNXC3	R_CDD1_1	1*uniprot:CDD_YEAST			model:Pyrimidine metabolism		-999999.0	0			0	0
RBBCAC1D0_B-1086	1 MNXM15@MNXC3 + 1 MNXM311@MNXC3 + 1 MNXM66139@MNXC3 <==> 1 MNXM1@MNXC3 + 1 MNXM22@MNXC3 + 1 MNXM548@MNXC3	R_PDX3_4	1*uniprot:PDX3_YEAST			model:Pyridoxine (vitamin B6) metabolism		-999999.0	999999.0			0	0
R8260D6AF_RL-722	1 MNXM15@MNXC3 + 1 MNXM32@MNXC3 <-- 1 MNXM1@MNXC3 + 1 MNXM5613@MNXC3	R_NIT2_2	1*uniprot:NIT2_YEAST			model:Cyanoamino acid metabolism		-999999.0	0			0	0
RD02188CE_RL-1209	1 MNXM15@MNXC3 + 1 MNXM334@MNXC3 <-- 1 MNXM1@MNXC3 + 1 MNXM212@MNXC3	R_AAH1_1	1*uniprot:ADE_YEAST			model:Salvage pathways		-999999.0	0			0	0
R7490E9D8_RL-668	1 MNXM15@MNXC3 + 1 MNXM383@MNXC3 <-- 1 MNXM1746@MNXC3 + 1 MNXM1@MNXC3	R_NIT2_1	1*uniprot:NIT2_YEAST			model:Nitrogen metabolism		-999999.0	0			0	0
RD9FC3B31_RL-1304	1 MNXM15@MNXC3 + 1 MNXM383@MNXC3 <-- 1 MNXM1@MNXC3 + 1 MNXM2239@MNXC3	R_AMD2_3	1*uniprot:AMDY_YEAST			model:Phenylalanine, tyrosine, and tryptophan biosynthesis (aromatic amino acids)		-999999.0	0			0	0
R2A514FF5_LR-176	1 MNXM15@MNXC3 + 1 MNXM3@MNXC3 + 1 MNXM89557@MNXC3 --> 1 MNXM1@MNXC3 + 1 MNXM37@MNXC3 + 1 MNXM7@MNXC3 + 1 MNXM9@MNXC3	rxn00187	1*uniprot:GLNA_YEAST	MNXR32767	6.3.1.2	kegg:Alanine, aspartate and glutamate metabolism;kegg:Arginine and proline metabolism;kegg:Glyoxylate and dicarboxylate metabolism;kegg:Metabolic pathways;kegg:Microbial metabolism in diverse environments;kegg:Nitrogen metabolism;metacyc:ammonia assimilation cycle I;metacyc:ammonia assimilation cycle II;metacyc:glutamine biosynthesis I;metacyc:glutamine biosynthesis III;metacyc:nitrate reduction …	bigg:GLNS;brenda:BR6443;brenda:BS370870;ec:6.3.1.2;ecocyc:GLUTAMINESYN-RXN;iabaylyiv4:GLUTAMINESYN-RXN;iaf1260:GLNS;iaf692:GLNS;iag612:rbs_181;iao358:rll_163;iin800:GLN1;iit341:GLNS;ijn746:GLNS;ijr904.45632:GLNS;ijr904:GLNS;imeo21:GLNS;imm904:GLNS;imo1053-pao1:GLNS_i;imo1056:GLNS_i;ind750:GLNS;inj661:GLNS;intenz:5094;irs1563.45632:R00253_c;irs1563.45632:R00253_m;irs1563.45632:R00253_p;isb619:GLNS…	0	999999.0			0	0
R33E9F0CC_RL-226	1 MNXM15@MNXC3 + 1 MNXM452@MNXC3 <-- 1 MNXM1@MNXC3 + 1 MNXM360@MNXC3	R_DCD1_2	1*uniprot:DCTD_YEAST			model:Salvage pathways		-999999.0	0			0	0
R7EB5A88D_RL-701	1 MNXM15@MNXC3 + 1 MNXM492@MNXC3 <-- 1 MNXM1@MNXC3 + 1 MNXM704@MNXC3	R_CDD1_2	1*uniprot:CDD_YEAST			model:Pyrimidine metabolism		-999999.0	0			0	0
R780B4F7F_RL-680	1 MNXM15@MNXC3 + 1 MNXM497@MNXC3 <-- 1 MNXM1@MNXC3 + 1 MNXM2073@MNXC3	R_AMD2_2	1*uniprot:AMDY_YEAST	MNXR57667	3.5.1.4	model:Phenylalanine, tyrosine, and tryptophan biosynthesis (aromatic amino acids)	brenda:BS140522;ec:3.5.1.4	-999999.0	0			0	0
R458FCE57_RL-345	1 MNXM15@MNXC3 + 1 MNXM89557@MNXC3 <-- 1 MNXM1@MNXC3 + 1 MNXM37@MNXC3	R_U43_;R_U42_		MNXR58049	3.5.1.2;3.5.1.38;6.3.5.4;6.3.5.5	model:Glutamate metabolism (aminosugars metabolism)	brenda:BS369168;ec:3.5.1.2;ec:3.5.1.38;ec:6.3.5.4;ec:6.3.5.5	-999999.0	0			0	0
R98923D5A_RL-864	1 MNXM15@MNXC3 + 1 MNXM89557@MNXC3 <-- 1 MNXM1@MNXC3 + 1 MNXM6272@MNXC3	R_NIT2_3	1*uniprot:NIT2_YEAST			model:Cyanoamino acid metabolism		-999999.0	0			0	0
R161E2EC7_RL-34	1 MNXM15@MNXC3 + 1 MNXM89621@MNXC3 <-- 1 MNXM370@MNXC3	R_U44_				model:Glutamate metabolism (aminosugars metabolism)		-999999.0	0			0	0
R14D112A_RL-23	1 MNXM15@MNXC3 + 1 MNXM935@MNXC3 <-- 1 MNXM1@MNXC3 + 1 MNXM625@MNXC3	R_AAH1_2	1*uniprot:ADE_YEAST			model:Salvage pathways		-999999.0	0			0	0
R213A0B5E_B-111	1 MNXM15@MNXC4 + 1 MNXM274@MNXC4 <==> 1 MNXM1@MNXC4 + 1 MNXM216@MNXC4	R_PNC1_2	1*uniprot:PNC1_YEAST			model:Nicotinic acid synthesis from TRP		-999999.0	999999.0			0	0
R68B67625_RL-592	1 MNXM161@MNXC3 + 1 MNXM1@MNXC3 + 1 MNXM7@MNXC3 <-- 1 MNXM311@MNXC3 + 1 MNXM3@MNXC3	r_2025		MNXR4538	2.7.1.35	kegg:Metabolic pathways;kegg:Vitamin B6 metabolism;metacyc:pyridoxal 5'-phosphate salvage pathway;metacyc:vitamin B6 salvage (plants);unipathway:B6 vitamer interconversion	bigg:PYDXK;brenda:BR47774;ec:2.7.1.35;ecocyc:PYRIDOXKIN-RXN;iaf1260:PYDXK;iin800:U83;ijr904.45632:PYDXK;ijr904:PYDXK;imm904:PYDXK;imo1053-pao1:PYDXK;imo1056:PYDXK;ind750:PYDXK;intenz:2865;ips189:PYDXK;kegg:R00174;metacyc:PYRIDOXKIN-RXN;reactome:REACT_25295.1;rhea:10224;rhea:10225;rhea:10226;rhea:10227;seed:rxn00124;upa:UCR00174;upa:UER00298	-999999.0	0			0	0
RD158BDC1_B-1214	1 MNXM161@MNXC3 + 1 MNXM22@MNXC3 <==> 1 MNXM454@MNXC3 + 1 MNXM66139@MNXC3	R_PDX3_2	1*uniprot:PDX3_YEAST			model:Pyridoxine (vitamin B6) metabolism		-999999.0	999999.0			0	0
R1F9178C7_LR-101	1 MNXM1645@MNXC3 + 3 MNXM1@MNXC3 --> 1 MNXM39043@MNXC3 + 1 MNXM9@MNXC3	R_YDL100C	1*uniprot:GET3_YEAST			model:Folate metabolism		0	999999.0			0	0
R8D67B95F_RL-783	1 MNXM164@MNXC3 + 1 MNXM23@MNXC3 <-- 1 MNXM337@MNXC3	rxn00966	1*uniprot:TRPE_YEAST	MNXR1161	4.1.3.40	biopath:Biosynthesis_of_Ubiquinone;biopath:Biosynthesis_of_aromatic_amino_acids_(L-Phenylalanine,_L-Tyrosine,_L-Tryptophan)_and_of_quinone_cofactors;kegg:Biosynthesis of secondary metabolites;kegg:Metabolic pathways;kegg:Ubiquinone and other terpenoid-quinone biosynthesis;metacyc:4-hydroxybenzoate biosynthesis II (bacteria and fungi);metacyc:ubiquinol-8 biosynthesis (eukaryotic)	bigg:CHRPL;biopath:RXN00162;brenda:BR48792;ec:4.1.3.40;ecocyc:CHORPYRLY-RXN;iabaylyiv4:CHORPYRLY-RXN;iaf1260:CHRPL;iin800:TRP2_2;iin800:TRP3_3;ijr904.45632:CHRPL;ijr904:CHRPL;imeo21:CHRPL;imm904:CHRPL;imo1053-pao1:CHRPL;imo1056:CHRPL;ind750:CHRPL;inj661:CHRPL;intenz:17220;irs1563.45632:R01302_c;iso783:CHRPL;kegg:R01302;metacyc:CHORPYRLY-RXN;rhea:16505;rhea:16506;rhea:16507;rhea:16508;seed:rxn00966	-999999.0	0			0	0
R8D67B95F_RL-784	1 MNXM164@MNXC3 + 1 MNXM23@MNXC3 <-- 1 MNXM337@MNXC3	rxn00966	1*uniprot:TRPG_YEAST	MNXR1161	4.1.3.40	biopath:Biosynthesis_of_Ubiquinone;biopath:Biosynthesis_of_aromatic_amino_acids_(L-Phenylalanine,_L-Tyrosine,_L-Tryptophan)_and_of_quinone_cofactors;kegg:Biosynthesis of secondary metabolites;kegg:Metabolic pathways;kegg:Ubiquinone and other terpenoid-quinone biosynthesis;metacyc:4-hydroxybenzoate biosynthesis II (bacteria and fungi);metacyc:ubiquinol-8 biosynthesis (eukaryotic)	bigg:CHRPL;biopath:RXN00162;brenda:BR48792;ec:4.1.3.40;ecocyc:CHORPYRLY-RXN;iabaylyiv4:CHORPYRLY-RXN;iaf1260:CHRPL;iin800:TRP2_2;iin800:TRP3_3;ijr904.45632:CHRPL;ijr904:CHRPL;imeo21:CHRPL;imm904:CHRPL;imo1053-pao1:CHRPL;imo1056:CHRPL;ind750:CHRPL;inj661:CHRPL;intenz:17220;irs1563.45632:R01302_c;iso783:CHRPL;kegg:R01302;metacyc:CHORPYRLY-RXN;rhea:16505;rhea:16506;rhea:16507;rhea:16508;seed:rxn00966	-999999.0	0			0	0
RC2F18305_LR-1124	1 MNXM167@MNXC2 + 1 MNXM1@MNXC2 --> 1 MNXM167@MNXC3 + 1 MNXM1@MNXC3	r_2059		MNXR4961			bigg:SUCRt2;iao358:rll_563;iin800:U154;imm904:SUCRt2;ind750:SUCRt2;seed:rxn09658	0	999999.0			0	0
R900FC5A7_B-805	1 MNXM167@MNXC2 <==> 1 MNXM167@BOUNDARY	EX_cpd00076_e				seed:S_		-999999.0	999999.0			0	1
R2701D2BA_RL-147	1 MNXM167@MNXC3 + 1 MNXM89602@MNXC3 <-- 1 MNXM621@MNXC3	R_YBR184W_3	1*uniprot:YB34_YEAST			model:Galactose metabolism		-999999.0	0			0	0
R8DE66411_LR-790	1 MNXM168@MNXC2 + 1 MNXM1@MNXC2 --> 1 MNXM168@MNXC3 + 1 MNXM1@MNXC3	r_1108	1*uniprot:FCY21_YEAST	MNXR475			bigg:ADEt2;bigg:ADEt2r;bigg:ADEt2rpp;iaf1260:ADEt2rpp;iag612:rbs_124;iao358:rll_519;iin800:FCY21_2;iin800:FCY22_2;iin800:FCY2_2;iin800:YGL186C_2;iit341:ADEt2;ijr904.45632:ADEt2r;ijr904:ADEt2r;imm904:ADEt2;ind750:ADEt2;ips189:ADEt2;iyo844:ADEt2ir;metacyc:TRANS-RXN-198;seed:rxn05491;seed:rxn08064	0	999999.0			0	0
R8DE66411_LR-791	1 MNXM168@MNXC2 + 1 MNXM1@MNXC2 --> 1 MNXM168@MNXC3 + 1 MNXM1@MNXC3	r_1108	1*uniprot:FCY22_YEAST	MNXR475			bigg:ADEt2;bigg:ADEt2r;bigg:ADEt2rpp;iaf1260:ADEt2rpp;iag612:rbs_124;iao358:rll_519;iin800:FCY21_2;iin800:FCY22_2;iin800:FCY2_2;iin800:YGL186C_2;iit341:ADEt2;ijr904.45632:ADEt2r;ijr904:ADEt2r;imm904:ADEt2;ind750:ADEt2;ips189:ADEt2;iyo844:ADEt2ir;metacyc:TRANS-RXN-198;seed:rxn05491;seed:rxn08064	0	999999.0			0	0
R8DE66411_LR-792	1 MNXM168@MNXC2 + 1 MNXM1@MNXC2 --> 1 MNXM168@MNXC3 + 1 MNXM1@MNXC3	r_1108	1*uniprot:FCY2_YEAST	MNXR475			bigg:ADEt2;bigg:ADEt2r;bigg:ADEt2rpp;iaf1260:ADEt2rpp;iag612:rbs_124;iao358:rll_519;iin800:FCY21_2;iin800:FCY22_2;iin800:FCY2_2;iin800:YGL186C_2;iit341:ADEt2;ijr904.45632:ADEt2r;ijr904:ADEt2r;imm904:ADEt2;ind750:ADEt2;ips189:ADEt2;iyo844:ADEt2ir;metacyc:TRANS-RXN-198;seed:rxn05491;seed:rxn08064	0	999999.0			0	0
R8DE66411_LR-793	1 MNXM168@MNXC2 + 1 MNXM1@MNXC2 --> 1 MNXM168@MNXC3 + 1 MNXM1@MNXC3	r_1108	1*uniprot:TPN1_YEAST	MNXR475			bigg:ADEt2;bigg:ADEt2r;bigg:ADEt2rpp;iaf1260:ADEt2rpp;iag612:rbs_124;iao358:rll_519;iin800:FCY21_2;iin800:FCY22_2;iin800:FCY2_2;iin800:YGL186C_2;iit341:ADEt2;ijr904.45632:ADEt2r;ijr904:ADEt2r;imm904:ADEt2;ind750:ADEt2;ips189:ADEt2;iyo844:ADEt2ir;metacyc:TRANS-RXN-198;seed:rxn05491;seed:rxn08064	0	999999.0			0	0
REC502913_B-1424	1 MNXM168@MNXC2 <==> 1 MNXM168@BOUNDARY	EX_cpd00128_e				seed:S_		-999999.0	999999.0			0	1
RFE062F5B_B-1531	1 MNXM168@MNXC3 + 1 MNXM17136@MNXC3 <==> 1 MNXM212@MNXC3 + 1 MNXM9@MNXC3	R_PNP1_7	1*uniprot:PNPH_YEAST			model:Salvage pathways		-999999.0	999999.0			0	0
R8AF9363E_B-762	1 MNXM168@MNXC3 + 1 MNXM1@MNXC3 + 1 MNXM35028@MNXC3 <==> 1 MNXM625@MNXC3 + 1 MNXM9@MNXC3	R_PNP1_4	1*uniprot:PNPH_YEAST			model:Salvage pathways		-999999.0	999999.0			0	0
RD51602B3_B-1242	1 MNXM168@MNXC3 + 1 MNXM1@MNXC3 + 1 iso_iIN800_M_825@MNXC3 <==> 1 MNXM212@MNXC3 + 1 MNXM9@MNXC3	R_U103_				model:NAD biosynthesis		-999999.0	999999.0			0	0
REB3D7FD5_RL-1416	1 MNXM168@MNXC3 + 1 MNXM242@MNXC3 <-- 1 MNXM212@MNXC3	R_URH1_2	1*uniprot:URH1_YEAST			model:Salvage pathways		-999999.0	0			0	0
R31C2D39F_B-212	1 MNXM168@MNXC3 <==> 1 MNXM168@MNXC4	rxn09786		MNXR474			bigg:ADEt;bigg:ADEtex;bigg:ADEtl;bigg:ADEtm;iaf1260:ADEtex;seed:rxn08065;seed:rxn09786;seed:rxn10918	-999999.0	999999.0			0	0
R20BBE546_B-110	1 MNXM168@MNXC4 + 1 MNXM295@MNXC4 <==> 1 MNXM212@MNXC4 + 1 MNXM9@MNXC4	r_0945	1*uniprot:PNPH_YEAST	MNXR4522	2.4.2.1;2.4.2.28	kegg:Metabolic pathways;kegg:Purine metabolism;metacyc:adenine and adenosine salvage I;metacyc:adenine and adenosine salvage III;metacyc:adenine and adenosine salvage V;metacyc:purine ribonucleosides degradation	bigg:PUNP1;bigg:PUNP1m;brenda:BS354432;ec:2.4.2.1;ec:2.4.2.28;ecocyc:ADENPHOSPHOR-RXN;iaf1260:PUNP1;iag612:rbs_126;igt196:PUNP1;iin800:PNP1_10;iin800:PNP1_7;iin800:U103;iit341:PUNP1;ijr904.45632:PUNP1;ijr904:PUNP1;imeo21:PUNP1;imm904:PUNP1;imm904:PUNP1m;ind750:PUNP1;ind750:PUNP1m;inj661:PUNP1;ips189:PUNP1;isb619:PUNP1;iso783:PUNP1;iyo844:PUNP1;kegg:R01561;metacyc:ADENPHOSPHOR-RXN;rhea:27642;rhea:…	-999999.0	999999.0			0	0
RB2048376_LR-1024	1 MNXM16@MNXC2 + 1 MNXM1@MNXC2 --> 1 MNXM16@MNXC3 + 1 MNXM1@MNXC3	rxn09696	1*uniprot:SAM3_YEAST	MNXR703			bigg:AMETt2;iin800:SAM3;imm904:AMETt2;ind750:AMETt2;seed:rxn09696	0	999999.0			0	0
R2B7F9FD6_B-184	1 MNXM16@MNXC2 <==> 1 MNXM16@BOUNDARY	EX_cpd00017_e				seed:S_		-999999.0	999999.0			0	1
R3E88AD6E_LR-301	1 MNXM16@MNXC3 + 1 MNXM2710@MNXC3 --> 1 MNXM19@MNXC3 + 1 MNXM1@MNXC3 + 1 MNXM3691@MNXC3	R_MFAPS_SC	1*uniprot:PEM2_YEAST	MNXR69441	2.1.1.16;2.1.1.71	kegg:Glycerophospholipid metabolism;kegg:Metabolic pathways;metacyc:phosphatidylcholine biosynthesis III;metacyc:phosphatidylcholine biosynthesis V;model:S_Phospholipid_Biosynthesis	bigg:MFAPS_SC;brenda:BR43914;ec:2.1.1.16;ec:2.1.1.71;kegg:R03424;metacyc:2.1.1.71-RXN;seed:rxn06376;seed:rxn09545	0	999999.0			0	0
RC1C13EE6_LR-1112	1 MNXM16@MNXC3 + 1 MNXM3691@MNXC3 --> 1 MNXM19@MNXC3 + 1 MNXM297@MNXC3	R_OPI3_2	1*uniprot:PEM2_YEAST			model:Phospholipid biosynthesis		0	999999.0			0	0
R8841F8EA_LR-748	1 MNXM16@MNXC3 + 1 MNXM3804@MNXC3 --> 1 MNXM19@MNXC3 + 1 MNXM1@MNXC3 + 1 MNXM3805@MNXC3	r_0359	1*uniprot:DPH5_YEAST	MNXR1605	2.1.1.98	metacyc:diphthamide biosynthesis	bigg:DIPS;brenda:BR43937;ec:2.1.1.98;iaf692:DIPS;iin800:DPH5;imm904:DIPS;ind750:DIPS;intenz:2197;kegg:R04481;metacyc:RXN-11370;obsolete:rxn12894;rhea:20145;rhea:20146;rhea:20147;rhea:20148;seed:rxn03091	0	999999.0			0	0
R30865333_LR-200	1 MNXM16@MNXC3 + 1 MNXM574@MNXC3 --> 1 MNXM1741@MNXC3 + 1 MNXM19@MNXC3 + 1 MNXM1@MNXC3	rxn03063	1*uniprot:ERG6_YEAST	MNXR55901	2.1.1.41	kegg:Metabolic pathways;kegg:Steroid biosynthesis;metacyc:ergosterol biosynthesis I;unipathway:ergosterol biosynthesis	bigg:SAM24MT;brenda:BR43897;ec:2.1.1.41;iin800:ERG6;imm904:SAM24MT;ind750:SAM24MT;intenz:2140;irs1563.45632:R04427_c;kegg:R04427;metacyc:RXN3O-178;rhea:21128;rhea:21129;rhea:21130;rhea:21131;seed:rxn03063;upa:UCR04427;upa:UER00760	0	999999.0			0	0
RD470DD9F_LR-1237	1 MNXM16@MNXC3 + 1 iso_iIN800_M_73@MNXC3 --> 1 MNXM19@MNXC3 + 1 iso_iIN800_M_75@MNXC3	R_DIM1	1*uniprot:DIM1_YEAST			model:Histidine biosynthesis		0	999999.0			0	0
R73B1E62B_LR-664	1 MNXM16@MNXC3 + 8 MNXM1@MNXC3 + 1 MNXM414@MNXC3 --> 1 MNXM19@MNXC3 + 1 MNXM863@MNXC3	R_MET1	1*uniprot:SUMT_YEAST			model:Porphyrin metabolism		0	999999.0			0	0
RC8820189_B-1162	1 MNXM16@MNXC3 <==> 1 MNXM16@MNXC4	rxn09784		MNXR702			bigg:AMETr;bigg:AMETtm;bigg:AMETtn;iin800:U149;imm904:AMETtm;ind750:AMETtm;ind750:AMETtn;seed:rxn09784;seed:rxn09826	-999999.0	999999.0			0	0
RB7EE3ADA_LR-1053	1 MNXM16@MNXC4 + 1 MNXM4985@MNXC4 --> 1 MNXM19@MNXC4 + 1 MNXM90307@MNXC4	R_COQ3	1*uniprot:COQ3_YEAST			model:Quinone biosynthesis		0	999999.0			0	0
RC3AEB080_LR-1132	1 MNXM16@MNXC4 + 1 iso_iIN800_M_74@MNXC4 --> 1 MNXM19@MNXC4 + 1 iso_iIN800_M_72@MNXC4	R_COQ5	1*uniprot:COQ5_YEAST			model:Quinone biosynthesis		0	999999.0			0	0
RC339162_B-1127	1 MNXM1706@MNXC3 + 2 MNXM1@MNXC3 <==> 1 MNXM985@MNXC3	R_LEU1_2	1*uniprot:LEUC_YEAST			model:Branched chain amino acid metabolism (valine, leucine, and isoleucine)		-999999.0	999999.0			0	0
RF2ABC283_B-1447	1 MNXM17136@MNXC3 + 1 MNXM174@MNXC3 <==> 1 MNXM687@MNXC3 + 1 MNXM9@MNXC3	R_PNP1_9	1*uniprot:PNPH_YEAST			model:Salvage pathways		-999999.0	999999.0			0	0
R9D5A9DA4_B-888	1 MNXM17136@MNXC3 + 1 MNXM213@MNXC3 <==> 1 MNXM334@MNXC3 + 1 MNXM9@MNXC3	R_PNP1_6	1*uniprot:PNPH_YEAST			model:Salvage pathways		-999999.0	999999.0			0	0
RE3B03206_B-1371	1 MNXM17136@MNXC3 + 1 MNXM259@MNXC3 <==> 1 MNXM401@MNXC3 + 1 MNXM9@MNXC3	R_PNP1_8	1*uniprot:PNPH_YEAST			model:Salvage pathways		-999999.0	999999.0			0	0
REB11C7EB_LR-1415	1 MNXM171@MNXC4 + 1 MNXM201@MNXC4 --> 1 MNXM1@MNXC4 + 1 MNXM31@MNXC4 + 1 MNXM96336@MNXC4	r_0251	1*uniprot:CRD1_YEAST					0	999999.0			0	0
RBC5AFC51_RL-1088	1 MNXM171@MNXC4 + 1 MNXM9@MNXC4 <-- 3 MNXM1@MNXC4 + 1 MNXM871@MNXC4	R_U9_				model:Phospholipid biosynthesis		-999999.0	0			0	0
R835EDBFE_RL-728	1 MNXM172@MNXC3 + 1 MNXM89557@MNXC3 <-- 1 MNXM192@MNXC3 + 1 MNXM20@MNXC3	r_0068	1*uniprot:GABAT_YEAST	MNXR30569	2.6.1.19	kegg:Alanine, aspartate and glutamate metabolism;kegg:Butanoate metabolism;kegg:Metabolic pathways;metacyc:4-aminobutyrate degradation I;metacyc:4-aminobutyrate degradation II;metacyc:4-aminobutyrate degradation III;metacyc:4-aminobutyrate degradation V;metacyc:glutamate degradation III (via 4-aminobutyrate);metacyc:glutamate degradation IV;metacyc:nicotine degradation I;unipathway:putrescine deg…	bigg:ABTA;bigg:ABTAr;bigg:ABTArm;brenda:BR47437;ec:2.6.1.19;ecocyc:GABATRANSAM-RXN;iabaylyiv4:GABATRANSAM-RXN;iaf1260:ABTA;iaf692:ABTA;iin800:UGA1;ijn746:ABTAr;ijr904.45632:ABTA;ijr904:ABTA;imeo21:ABTA;imm904:ABTA;imo1053-pao1:ABTA;imo1056:ABTA;ind750:ABTA;inj661:ABTA;intenz:2770;irs1563.45632:R01648_c;isb619:ABTAr;iso783:ABTA;iyo844:ABTAr;kegg:R01648;metacyc:GABATRANSAM-RXN;reactome:REACT_23980.…	-999999.0	0			0	0
RB2D9EDF6_LR-1033	1 MNXM172@MNXC3 + 5 MNXM1@MNXC3 + 1 MNXM5@MNXC3 --> 1 MNXM25@MNXC3 + 1 MNXM6@MNXC3	R_YBR006W	1*uniprot:UGA2_YEAST			model:Glutamate metabolism (aminosugars metabolism)		0	999999.0			0	0
RC0B62624_RL-1102	1 MNXM1740@MNXC3 + 1 MNXM30@MNXC3 <-- 1 MNXM82@MNXC3 + 1 iso_iIN800_M_411@MNXC3	R_DPM1	1*uniprot:DPM1_YEAST			model:Glycoprotein metabolism		-999999.0	0			0	0
R49611405_LR-362	1 MNXM1740@MNXC3 --> 1 MNXM2020@MNXC3 + 1 iso_iIN800_M_411@MNXC3	R_PMT6;R_PMT5;R_PMT4;R_PMT3;R_PMT2;R_PMT1	1*uniprot:PMT1_YEAST			model:Glycoprotein metabolism		0	999999.0			0	0
R49611405_LR-363	1 MNXM1740@MNXC3 --> 1 MNXM2020@MNXC3 + 1 iso_iIN800_M_411@MNXC3	R_PMT6;R_PMT5;R_PMT4;R_PMT3;R_PMT2;R_PMT1	1*uniprot:PMT2_YEAST			model:Glycoprotein metabolism		0	999999.0			0	0
R49611405_LR-364	1 MNXM1740@MNXC3 --> 1 MNXM2020@MNXC3 + 1 iso_iIN800_M_411@MNXC3	R_PMT6;R_PMT5;R_PMT4;R_PMT3;R_PMT2;R_PMT1	1*uniprot:PMT3_YEAST			model:Glycoprotein metabolism		0	999999.0			0	0
R49611405_LR-365	1 MNXM1740@MNXC3 --> 1 MNXM2020@MNXC3 + 1 iso_iIN800_M_411@MNXC3	R_PMT6;R_PMT5;R_PMT4;R_PMT3;R_PMT2;R_PMT1	1*uniprot:PMT4_YEAST			model:Glycoprotein metabolism		0	999999.0			0	0
R49611405_LR-366	1 MNXM1740@MNXC3 --> 1 MNXM2020@MNXC3 + 1 iso_iIN800_M_411@MNXC3	R_PMT6;R_PMT5;R_PMT4;R_PMT3;R_PMT2;R_PMT1	1*uniprot:PMT5_YEAST			model:Glycoprotein metabolism		0	999999.0			0	0
R49611405_LR-367	1 MNXM1740@MNXC3 --> 1 MNXM2020@MNXC3 + 1 iso_iIN800_M_411@MNXC3	R_PMT6;R_PMT5;R_PMT4;R_PMT3;R_PMT2;R_PMT1	1*uniprot:PMT6_YEAST			model:Glycoprotein metabolism		0	999999.0			0	0
R5C09CBE4_B-497	1 MNXM1741@MNXC2 <==> 1 MNXM1741@BOUNDARY	EX_cpd02755_e				seed:S_		-999999.0	999999.0			0	1
R72480F4E_B-656	1 MNXM1741@MNXC2 <==> 1 MNXM1741@MNXC3	rxn12862	1*uniprot:AUS1_YEAST	MNXR67825			iin800:AUS1_5;imm904:FECOSTt;seed:rxn12862	-999999.0	999999.0			0	0
R50B33767_LR-407	1 MNXM1741@MNXC3 --> 1 MNXM52365@MNXC3	rxn07328	1*uniprot:ERG2_YEAST	MNXR55133		kegg:Metabolic pathways;kegg:Steroid biosynthesis;metacyc:ergosterol biosynthesis I;unipathway:ergosterol biosynthesis	bigg:C8STI;iin800:ERG2;imm904:C8STI;ind750:C8STI;kegg:R07497;metacyc:RXN3O-203;rhea:33435;rhea:33436;rhea:33437;rhea:33438;seed:rxn07328;upa:UCR07497;upa:UER00761	0	999999.0			0	0
RF0F06CAD_B-1441	1 MNXM174@MNXC2 <==> 1 MNXM174@BOUNDARY	EX_cpd00309_e				seed:S_		-999999.0	999999.0			0	1
R9900EF9A_B-869	1 MNXM174@MNXC2 <==> 1 MNXM174@MNXC3	rxn09652		MNXR5349			bigg:XANt;bigg:XANtex;bigg:XANtpp;bigg:XANtx;iaf1260:XANtex;iaf1260:XANtpp;seed:rxn09378;seed:rxn09379;seed:rxn09652	-999999.0	999999.0			0	0
RA3394F0D_RL-923	1 MNXM17@MNXC3 + 1 MNXM1@MNXC3 + 1 MNXM448@MNXC3 <-- 1 MNXM215@MNXC3 + 1 MNXM50@MNXC3	R_TPS3;R_TPS1;R_TSL1	1*uniprot:TPS1_YEAST			model:Trehalose metabolism		-999999.0	0			0	0
RA3394F0D_RL-924	1 MNXM17@MNXC3 + 1 MNXM1@MNXC3 + 1 MNXM448@MNXC3 <-- 1 MNXM215@MNXC3 + 1 MNXM50@MNXC3	R_TPS3;R_TPS1;R_TSL1	1*uniprot:TPS3_YEAST			model:Trehalose metabolism		-999999.0	0			0	0
RA3394F0D_RL-925	1 MNXM17@MNXC3 + 1 MNXM1@MNXC3 + 1 MNXM448@MNXC3 <-- 1 MNXM215@MNXC3 + 1 MNXM50@MNXC3	R_TPS3;R_TPS1;R_TSL1	1*uniprot:YM100_YEAST			model:Trehalose metabolism		-999999.0	0			0	0
RA106E40E_RL-908	1 MNXM17@MNXC3 + 1 MNXM46301@MNXC3 <-- 2 MNXM1@MNXC3 + 1 MNXM225@MNXC3	R_CHS3;R_CHS2;R_CHS1	1*uniprot:CHS1_YEAST			model:Glutamate metabolism (aminosugars metabolism)		-999999.0	0			0	0
RA106E40E_RL-909	1 MNXM17@MNXC3 + 1 MNXM46301@MNXC3 <-- 2 MNXM1@MNXC3 + 1 MNXM225@MNXC3	R_CHS3;R_CHS2;R_CHS1	1*uniprot:CHS2_YEAST			model:Glutamate metabolism (aminosugars metabolism)		-999999.0	0			0	0
RA106E40E_RL-910	1 MNXM17@MNXC3 + 1 MNXM46301@MNXC3 <-- 2 MNXM1@MNXC3 + 1 MNXM225@MNXC3	R_CHS3;R_CHS2;R_CHS1	1*uniprot:CHS3_YEAST			model:Glutamate metabolism (aminosugars metabolism)		-999999.0	0			0	0
REA59A49C_RL-1409	1 MNXM17@MNXC3 + 1 MNXM6492@MNXC3 <-- 1 MNXM50@MNXC3	R_GSC2;R_FKS3;R_FKS1	1*uniprot:FKS2_YEAST			model:Starch and sucrose metabolism		-999999.0	0			0	0
REA59A49C_RL-1410	1 MNXM17@MNXC3 + 1 MNXM6492@MNXC3 <-- 1 MNXM50@MNXC3	R_GSC2;R_FKS3;R_FKS1	1*uniprot:FKS3_YEAST			model:Starch and sucrose metabolism		-999999.0	0			0	0
REA59A49C_RL-1411	1 MNXM17@MNXC3 + 1 MNXM6492@MNXC3 <-- 1 MNXM50@MNXC3	R_GSC2;R_FKS3;R_FKS1	1*uniprot:YL342_YEAST			model:Starch and sucrose metabolism		-999999.0	0			0	0
R28BF4A7E_B-168	1 MNXM17@MNXC3 + 1 MNXM7@MNXC3 <==> 1 MNXM3@MNXC3 + 1 MNXM80@MNXC3	rxn00119	1*uniprot:UMPK_YEAST	MNXR70052	2.7.4.14;2.7.4.22;2.7.4.25;2.7.4.4	biopath:Biosynthesis_of_Cytidine-5'-triphophate;biopath:Biosynthesis_of_Uridine-5'-triphosphate;biopath:Conversion_and_degradation_of_Pyrimidine_nucleotides_and_bases;biopath:Metabolism_of_Pyrimidines_(missing);kegg:Metabolic pathways;kegg:Pyrimidine metabolism;metacyc:UTP and CTP <i>de novo</i> biosynthesis;unipathway:CTP biosynthesis via de novo pathway	bigg:UMPK;bigg:UMPKm;bigg:UMPKn;bigg:URIDK1;biopath:RXN01502;brenda:BR48071;ec:2.7.4.14;ec:2.7.4.22;ec:2.7.4.25;ec:2.7.4.4;ecocyc:2.7.4.22-RXN;ecocyc:RXN-12002;iabaylyiv4:UMPKI-RXN;iaf1260:UMPK;iaf692:UMPK;iaf692:URIDK1;iag612:rbs_574;iag612:rbs_575;iao358:rll_387;igt196:UMPK;iin800:URA6_1;iin800:URA6_2;iit341:UMPK;ijn746:UMPK;ijr904.45632:UMPK;ijr904:UMPK;imeo21:UMPKURIDK1;imm904:UMPK;imm904:UMP…	-999999.0	999999.0			0	0
RCD6B4B58_RL-1192	1 MNXM17@MNXC3 + 1 MNXM95017@MNXC3 <-- 1 MNXM50@MNXC3	R_GSY2;R_GSY1	1*uniprot:GYS1_YEAST			model:Glycogen metabolism		-999999.0	0			0	0
RCD6B4B58_RL-1193	1 MNXM17@MNXC3 + 1 MNXM95017@MNXC3 <-- 1 MNXM50@MNXC3	R_GSY2;R_GSY1	1*uniprot:GYS2_YEAST			model:Glycogen metabolism		-999999.0	0			0	0
RB689DBFC_RL-1047	1 MNXM1802@MNXC3 + 1 MNXM9@MNXC3 <-- 3 MNXM1@MNXC3 + 1 MNXM759@MNXC3	R_THR4_2	1*uniprot:THRC_YEAST			model:Pyridoxine (vitamin B6) metabolism		-999999.0	0			0	0
RE22A809D_LR-1347	1 MNXM1804@MNXC3 + 3 MNXM66139@MNXC3 --> 1 iso_iIN800_M_539@MNXC3	R_ERG25_2	1*uniprot:MSMO_YEAST			model:Sterol biosynthesis		0	999999.0			0	0
R1FF39B57_RL-105	1 MNXM1804@MNXC3 + 4 MNXM1@MNXC3 + 1 MNXM5@MNXC3 <-- 1 MNXM6@MNXC3 + 1 iso_iIN800_M_538@MNXC3	R_ERG27_1	1*uniprot:ERG27_YEAST			model:Sterol biosynthesis		-999999.0	0			0	0
RD838F4FB_LR-1276	1 MNXM183@MNXC3 + 1 MNXM234@MNXC3 --> 1 MNXM257@MNXC3 + 1 MNXM281@MNXC3	rxn01520	1*uniprot:TYSY_YEAST	MNXR5095	2.1.1.45	biopath:Biosynthesis_of_2'-Deoxythymidine-5'-triphosphate;biopath:Biosynthesis_of_Pterins;biopath:Conversion_and_degradation_of_Pyrimidine_nucleotides_and_bases;biopath:Reactions_of_Folate;kegg:Metabolic pathways;kegg:One carbon pool by folate;kegg:Pyrimidine metabolism;metacyc:folate transformations II;metacyc:formylTHF biosynthesis I;metacyc:pyrimidine deoxyribonucleosides salvage;metacyc:pyrim…	aragem.45632:R02101_c;bigg:TMDS;biopath:RXN00645;brenda:BR43900;brenda:BS319728;ec:2.1.1.45;ecocyc:THYMIDYLATESYN-RXN;iabaylyiv4:THYMIDYLATESYN-RXN;iaf1260:TMDS;iaf692:TMDS;iag612:rbs_287;iag612:rbs_288;iao358:rll_421;igt196:TMDS;iin800:CDC21;ijn746:TMDS;ijr904.45632:TMDS;ijr904:TMDS;imeo21:TMDS;imm904:TMDS;imo1053-pao1:TMDS;imo1056:TMDS;ind750:TMDS;inj661:TMDS;intenz:2144;ips189:TMDS;irs1563.456…	0	999999.0			0	0
RA549933F_B-933	1 MNXM183@MNXC3 + 1 MNXM29@MNXC3 <==> 2 MNXM1@MNXC3 + 1 MNXM53@MNXC3 + 1 MNXM79@MNXC3	R_SHM2	1*uniprot:GLYC_YEAST	MNXR72654	2.1.2.1	model:Glycine, serine, and threonine metabolism	brenda:BS375170;ec:2.1.2.1	-999999.0	999999.0			0	0
R543D9FD7_B-430	1 MNXM183@MNXC3 + 1 MNXM5@MNXC3 <==> 1 MNXM511@MNXC3 + 1 MNXM6@MNXC3	rxn00907	1*uniprot:C1TC_YEAST	MNXR3642	1.5.1.5	kegg:Carbon fixation pathways in prokaryotes;kegg:Metabolic pathways;kegg:Microbial metabolism in diverse environments;kegg:One carbon pool by folate;metacyc:folate transformations I;metacyc:folate transformations II;metacyc:formaldehyde oxidation V (tetrahydrofolate pathway);metacyc:formylTHF biosynthesis I;metacyc:purine nucleobases degradation II (anaerobic);metacyc:reductive acetyl coenzyme A…	bigg:MTHFD;bigg:MTHFDm;brenda:BR36902;brenda:BS402370;ec:1.5.1.5;ecocyc:METHYLENETHFDEHYDROG-NADP-RXN;iabaylyiv4:METHYLENETHFDEHYDROG-NADP-RXN;iaf1260:MTHFD;iao358:rll_145;igt196:MTHFD;iin800:ADE3_1;iin800:MIS1_1;iit341:MTHFD;ijn746:MTHFD;ijr904.45632:MTHFD;ijr904:MTHFD;imeo21:MTHFD;imm904:MTHFD;imm904:MTHFDm;imo1053-pao1:MTHFD;imo1056:MTHFD;ind750:MTHFD;ind750:MTHFDm;inj661:MTHFD;intenz:1596;ips…	-999999.0	999999.0			0	0
R3BD5256_LR-283	1 MNXM183@MNXC3 + 1 iso_iIN800_M_6@MNXC3 --> 2 MNXM1@MNXC3 + 1 MNXM79@MNXC3 + 1 MNXM959@MNXC3	R_ECM31	1*uniprot:PANB_YEAST			model:Pantothenate and CoA metabolism		0	999999.0			0	0
R5F4A88B8_B-524	1 MNXM183@MNXC3 <==> 1 MNXM183@MNXC4	R_U115_		MNXR3578		model:Transport, mitochondrial	bigg:MLTHFtm;iin800:U115;ind750:MLTHFtm;seed:rxn09737	-999999.0	999999.0			0	0
RA11A4B1B_LR-911	1 MNXM183@MNXC4 + 1 MNXM1@MNXC4 + 1 MNXM6@MNXC4 --> 1 MNXM318@MNXC4 + 1 MNXM5@MNXC4	R_MET13;R_MET12	1*uniprot:MTHR1_YEAST			model:One carbon pool by folate		0	999999.0			0	0
RA11A4B1B_LR-912	1 MNXM183@MNXC4 + 1 MNXM1@MNXC4 + 1 MNXM6@MNXC4 --> 1 MNXM318@MNXC4 + 1 MNXM5@MNXC4	R_MET13;R_MET12	1*uniprot:MTHR2_YEAST			model:One carbon pool by folate		0	999999.0			0	0
R2F73D995_B-192	1 MNXM183@MNXC4 + 1 MNXM29@MNXC4 <==> 2 MNXM1@MNXC4 + 1 MNXM53@MNXC4 + 1 MNXM79@MNXC4	R_SHM1	1*uniprot:GLYM_YEAST	MNXR72654	2.1.2.1	model:Glycine, serine, and threonine metabolism	brenda:BS375170;ec:2.1.2.1	-999999.0	999999.0			0	0
R7D830866_B-700	1 MNXM183@MNXC4 + 1 MNXM5@MNXC4 <==> 1 MNXM511@MNXC4 + 1 MNXM6@MNXC4	r_0733	1*uniprot:C1TM_YEAST	MNXR3642	1.5.1.5	kegg:Carbon fixation pathways in prokaryotes;kegg:Metabolic pathways;kegg:Microbial metabolism in diverse environments;kegg:One carbon pool by folate;metacyc:folate transformations I;metacyc:folate transformations II;metacyc:formaldehyde oxidation V (tetrahydrofolate pathway);metacyc:formylTHF biosynthesis I;metacyc:purine nucleobases degradation II (anaerobic);metacyc:reductive acetyl coenzyme A…	bigg:MTHFD;bigg:MTHFDm;brenda:BR36902;brenda:BS402370;ec:1.5.1.5;ecocyc:METHYLENETHFDEHYDROG-NADP-RXN;iabaylyiv4:METHYLENETHFDEHYDROG-NADP-RXN;iaf1260:MTHFD;iao358:rll_145;igt196:MTHFD;iin800:ADE3_1;iin800:MIS1_1;iit341:MTHFD;ijn746:MTHFD;ijr904.45632:MTHFD;ijr904:MTHFD;imeo21:MTHFD;imm904:MTHFD;imm904:MTHFDm;imo1053-pao1:MTHFD;imo1056:MTHFD;ind750:MTHFD;ind750:MTHFDm;inj661:MTHFD;intenz:1596;ips…	-999999.0	999999.0			0	0
REBE3C8D4_RL-1419	1 MNXM186@MNXC3 + 1 MNXM1@MNXC3 + 1 MNXM7@MNXC3 <-- 1 MNXM3@MNXC3 + 1 MNXM597@MNXC3	r_1094	1*uniprot:XKS1_YEAST	MNXR5372	2.7.1.17	biopath:Formation_of_C5_compounds_by_decarboxylation_and_cell_wall_synthesis_in_plants;biopath:Interconversions_of_Pentose_(extended);biopath:Pentose_phosphate_pathway;kegg:Metabolic pathways;kegg:Pentose and glucuronate interconversions;metacyc:D-arabitol degradation;metacyc:xylitol degradation;metacyc:xylose degradation I;seed:Ribitol, Xylitol, Arabitol, Mannitol and Sorbitol utilization;seed:S…	bigg:XYLK;biopath:RXN00396;ec:2.7.1.17;ecocyc:XYLULOKIN-RXN;iaf1260:XYLK;iag612:rbs_294;iao358:rll_453;iin800:XKS1;ijr904.45632:XYLK;ijr904:XYLK;imeo21:XYLK;imm904:XYLK;imo1053-pao1:XYLK;imo1056:XYLK;ind750:XYLK;inj661:XYLK;intenz:2847;iyo844:XYLK;kegg:R01639;metacyc:XYLULOKIN-RXN;pubmed:11606204;rhea:10964;rhea:10965;rhea:10966;rhea:10967;seed:rxn01199;upa:UCR01639;upa:UER00578	-999999.0	0			0	0
R865B974C_B-738	1 MNXM186@MNXC3 + 1 MNXM258@MNXC3 <==> 1 MNXM74@MNXC3 + 1 MNXM89621@MNXC3	R_TKL1_2;R_TKL2_2	1*uniprot:TKT1_YEAST	MNXR35646	2.2.1.1	kegg:Biosynthesis of secondary metabolites;kegg:Metabolic pathways;kegg:Microbial metabolism in diverse environments;kegg:Pentose phosphate pathway;model:Pentose phosphate pathway;unipathway:pentose phosphate pathway	ec:2.2.1.1;ecocyc:2TRANSKETO-RXN;intenz:2265;kegg:R01830;rhea:27626;rhea:27627;rhea:27628;rhea:27629;upa:UCR01830;upa:UER00415	-999999.0	999999.0			0	0
R865B974C_B-739	1 MNXM186@MNXC3 + 1 MNXM258@MNXC3 <==> 1 MNXM74@MNXC3 + 1 MNXM89621@MNXC3	R_TKL1_2;R_TKL2_2	1*uniprot:TKT2_YEAST	MNXR35646	2.2.1.1	kegg:Biosynthesis of secondary metabolites;kegg:Metabolic pathways;kegg:Microbial metabolism in diverse environments;kegg:Pentose phosphate pathway;model:Pentose phosphate pathway;unipathway:pentose phosphate pathway	ec:2.2.1.1;ecocyc:2TRANSKETO-RXN;intenz:2265;kegg:R01830;rhea:27626;rhea:27627;rhea:27628;rhea:27629;upa:UCR01830;upa:UER00415	-999999.0	999999.0			0	0
R8FCE224_RL-803	1 MNXM187@MNXC3 + 1 MNXM1@MNXC3 + 1 MNXM7@MNXC3 <-- 1 MNXM218@MNXC3 + 1 MNXM3@MNXC3	r_0368	1*uniprot:EKI1_YEAST	MNXR1922	2.7.1.82	biopath:Biosynthesis_of_Phosphatidylethanolamine;biopath:Biosynthesis_of_Phosphoglycerides;biopath:Degradation_of_Phosphoglycerides;biopath:Metabolism_of_Phosphoglycerides_(extended);kegg:Glycerophospholipid metabolism;kegg:Metabolic pathways;metacyc:choline biosynthesis I;metacyc:phosphatidylethanolamine biosynthesis II;unipathway:phosphatidylethanolamine biosynthesis	bigg:ETHAK;biopath:RXN00508;brenda:BR47808;ec:2.7.1.82;iin800:EKI1;imm904:ETHAK;ind750:ETHAK;intenz:2912;kegg:R01468;metacyc:ETHANOLAMINE-KINASE-RXN;reactome:REACT_121273.1;reactome:REACT_121273.2;rhea:13069;rhea:13070;rhea:13071;rhea:13072;seed:rxn01071;upa:UCR01468;upa:UER00741	-999999.0	0			0	0
RD8198CB1_RL-1275	1 MNXM187@MNXC3 + 1 iso_iIN800_M_284@MNXC3 <-- 1 MNXM3337@MNXC3	R_DPL1_2	1*uniprot:SGPL_YEAST			model:Sphingoglycolipid metabolism		-999999.0	0			0	0
RCB137D73_RL-1184	1 MNXM187@MNXC3 + 1 iso_iIN800_M_284@MNXC3 <-- 1 MNXM487@MNXC3	R_DPL1_1	1*uniprot:SGPL_YEAST			model:Sphingoglycolipid metabolism		-999999.0	0			0	0
RC0BC5E81_RL-1103	1 MNXM188@MNXC3 + 1 MNXM1@MNXC3 + 1 MNXM23@MNXC3 + 1 MNXM89557@MNXC3 <-- 1 MNXM337@MNXC3 + 1 MNXM37@MNXC3	rxn00727	1*uniprot:TRPE_YEAST	MNXR32743	4.1.3.27	biopath:Biosynthesis_of_L-Tryptophan_from_Chorismate;biopath:Biosynthesis_of_aromatic_amino_acids_(L-Phenylalanine,_L-Tyrosine,_L-Tryptophan)_and_of_quinone_cofactors;biopath:Conversion_of_Chorismate_into_Catechole;kegg:Biosynthesis of secondary metabolites;kegg:Metabolic pathways;kegg:Phenylalanine, tyrosine and tryptophan biosynthesis;metacyc:2-heptyl-3-hydroxy-4(1<i>H</i>)-quinolone biosynthes…	bigg:ANS;biopath:RXN00551;brenda:BR3373;ec:4.1.3.27;ecocyc:ANTHRANSYN-RXN;iabaylyiv4:ANTHRANSYN-RXN;iaf1260:ANS;iaf692:ANS;iag612:rbs_202;iao358:rll_432;igt196:ANS;iin800:TRP2_1;iin800:TRP3_1;iit341:ANS;ijn746:ANS;ijr904.45632:ANS;ijr904:ANS;imeo21:ANS;imm904:ANS;imo1053-pao1:ANS1;imo1056:ANS1;ind750:ANS;inj661:ANS;intenz:4640;isb619:ANS;iso783:ANS1;iyo844:ANS1;kegg:R00986;macie:M0314;metacyc:ANT…	-999999.0	0			0	0
RC0BC5E81_RL-1104	1 MNXM188@MNXC3 + 1 MNXM1@MNXC3 + 1 MNXM23@MNXC3 + 1 MNXM89557@MNXC3 <-- 1 MNXM337@MNXC3 + 1 MNXM37@MNXC3	rxn00727	1*uniprot:TRPG_YEAST	MNXR32743	4.1.3.27	biopath:Biosynthesis_of_L-Tryptophan_from_Chorismate;biopath:Biosynthesis_of_aromatic_amino_acids_(L-Phenylalanine,_L-Tyrosine,_L-Tryptophan)_and_of_quinone_cofactors;biopath:Conversion_of_Chorismate_into_Catechole;kegg:Biosynthesis of secondary metabolites;kegg:Metabolic pathways;kegg:Phenylalanine, tyrosine and tryptophan biosynthesis;metacyc:2-heptyl-3-hydroxy-4(1<i>H</i>)-quinolone biosynthes…	bigg:ANS;biopath:RXN00551;brenda:BR3373;ec:4.1.3.27;ecocyc:ANTHRANSYN-RXN;iabaylyiv4:ANTHRANSYN-RXN;iaf1260:ANS;iaf692:ANS;iag612:rbs_202;iao358:rll_432;igt196:ANS;iin800:TRP2_1;iin800:TRP3_1;iit341:ANS;ijn746:ANS;ijr904.45632:ANS;ijr904:ANS;imeo21:ANS;imm904:ANS;imo1053-pao1:ANS1;imo1056:ANS1;ind750:ANS;inj661:ANS;intenz:4640;isb619:ANS;iso783:ANS1;iyo844:ANS1;kegg:R00986;macie:M0314;metacyc:ANT…	-999999.0	0			0	0
R3982F3FE_RL-254	1 MNXM188@MNXC3 + 1 MNXM32@MNXC3 <-- 1 MNXM260@MNXC3	R_YLR231C_1	1*uniprot:KYNU_YEAST			model:Phenylalanine, tyrosine, and tryptophan biosynthesis (aromatic amino acids)		-999999.0	0			0	0
R296BAEAA_RL-174	1 MNXM18@MNXC4 + 1 MNXM1@MNXC4 <-- 1 MNXM2@MNXC4 + 1 MNXM89557@MNXC3	R_U135_				model:Transport, mitochondrial		-999999.0	0			0	0
RF54948F9_B-1474	1 MNXM18@MNXC4 + 1 MNXM23@MNXC4 <==> 1 MNXM20@MNXC4 + 1 MNXM32@MNXC4	R_YLR089C	1*uniprot:ALAM_YEAST			model:Alanine and aspartate metabolism		-999999.0	999999.0			0	0
R8E25A717_B-794	1 MNXM18@MNXC4 + 1 MNXM439@MNXC4 <==> 1 MNXM20@MNXC4 + 1 MNXM231@MNXC4	R_BAT1_2	1*uniprot:BCA1_YEAST			model:Branched chain amino acid metabolism (valine, leucine, and isoleucine)		-999999.0	999999.0			0	0
R8351FBFA_B-727	1 MNXM18@MNXC4 + 1 MNXM46@MNXC4 <==> 1 MNXM20@MNXC4 + 1 MNXM42@MNXC4	R_AAT1_1	1*uniprot:AATM_YEAST			model:Alanine and aspartate metabolism		-999999.0	999999.0			0	0
R1BB8A86A_RL-71	1 MNXM18@MNXC4 + 1 MNXM6@MNXC4 <-- 4 MNXM1@MNXC4 + 1 MNXM245@MNXC4 + 1 MNXM5@MNXC4	R_PUT2	1*uniprot:PUT2_YEAST			model:Glutamate metabolism (aminosugars metabolism)		-999999.0	0			0	0
R262727F5_B-139	1 MNXM18@MNXC4 <==> 1 MNXM89557@MNXC3	R_AGC1_1	1*uniprot:AGC1_YEAST			model:Transport, mitochondrial		-999999.0	999999.0			0	0
RD4B608B3_LR-1240	1 MNXM192@MNXC2 + 1 MNXM1@MNXC3 --> 1 MNXM192@MNXC3 + 1 MNXM1@MNXC3	R_UGA4_1;R_PUT4_4	1*uniprot:PUT4_YEAST			model:Transport, extracellular		0	999999.0			0	0
RD4B608B3_LR-1241	1 MNXM192@MNXC2 + 1 MNXM1@MNXC3 --> 1 MNXM192@MNXC3 + 1 MNXM1@MNXC3	R_UGA4_1;R_PUT4_4	1*uniprot:UGA4_YEAST			model:Transport, extracellular		0	999999.0			0	0
R77B549B2_B-679	1 MNXM192@MNXC2 <==> 1 MNXM192@BOUNDARY	EX_cpd00281_e				seed:S_		-999999.0	999999.0			0	1
R8F0D230_B-797	1 MNXM197@MNXC3 + 5 MNXM1@MNXC3 <==> 1 MNXM197@MNXC4 + 5 MNXM1@MNXC4	r_1840		MNXR2983			bigg:HMGCOAtm;bigg:HMGCOAtx;iin800:U140;imm904:HMGCOAtm;ind750:HMGCOAtm;seed:rxn09743	-999999.0	999999.0			0	0
R9773A78B_LR-859	1 MNXM198@MNXC2 + 1 MNXM1@MNXC2 --> 1 MNXM198@MNXC3 + 1 MNXM1@MNXC3	R_TREt2		MNXR5127		model:S_Transport__Extracellular	bigg:TREt2;bigg:TREt2v;iin800:U168;imm904:TREt2;imm904:TREt2v;ind750:TREt2;ind750:TREt2v;seed:rxn09655;seed:rxn09870	0	999999.0			0	0
R2020016A_B-107	1 MNXM198@MNXC2 <==> 1 MNXM198@BOUNDARY	EX_cpd00794_e				seed:S_		-999999.0	999999.0			0	1
RA4F64DE3_RL-929	1 MNXM198@MNXC3 + 1 MNXM9@MNXC3 <-- 3 MNXM1@MNXC3 + 1 MNXM448@MNXC3	R_TPS2	1*uniprot:TPS2_YEAST			model:Trehalose metabolism		-999999.0	0			0	0
R6605FA0_LR-576	1 MNXM198@MNXC3 --> 2 MNXM99@MNXC3	R_NTH2;R_NTH1;R_ATH1	1*uniprot:ATH1_YEAST			model:Trehalose metabolism		0	999999.0			0	0
R6605FA0_LR-577	1 MNXM198@MNXC3 --> 2 MNXM99@MNXC3	R_NTH2;R_NTH1;R_ATH1	1*uniprot:TREA_YEAST			model:Trehalose metabolism		0	999999.0			0	0
R6605FA0_LR-578	1 MNXM198@MNXC3 --> 2 MNXM99@MNXC3	R_NTH2;R_NTH1;R_ATH1	1*uniprot:TREB_YEAST			model:Trehalose metabolism		0	999999.0			0	0
R654C48AE_B-563	1 MNXM199@MNXC2 + 1 MNXM1@MNXC2 <==> 1 MNXM199@MNXC3 + 1 MNXM1@MNXC3	rxn05669	1*uniprot:AGP1_YEAST	MNXR5323			bigg:VALt2m;bigg:VALt2r;bigg:VALt2rpp;iaf1260:VALt2rpp;iaf692:VALt2r;iin800:AGP1_11;iin800:BAP2_8;iin800:BAP3_8;iin800:GAP1_17;iin800:VAP1_7;ijr904.45632:VALt2r;ijr904:VALt2r;imeo21:VALt2r;imm904:VALt2r;ind750:VALt2r;inj661:VALt2r;ips189:VALt2;isb619:VALt2r;iyo844:VALt2;seed:rxn05669;seed:rxn09374;seed:rxn09707	-999999.0	999999.0			0	0
R654C48AE_B-564	1 MNXM199@MNXC2 + 1 MNXM1@MNXC2 <==> 1 MNXM199@MNXC3 + 1 MNXM1@MNXC3	rxn05669	1*uniprot:BAP2_YEAST	MNXR5323			bigg:VALt2m;bigg:VALt2r;bigg:VALt2rpp;iaf1260:VALt2rpp;iaf692:VALt2r;iin800:AGP1_11;iin800:BAP2_8;iin800:BAP3_8;iin800:GAP1_17;iin800:VAP1_7;ijr904.45632:VALt2r;ijr904:VALt2r;imeo21:VALt2r;imm904:VALt2r;ind750:VALt2r;inj661:VALt2r;ips189:VALt2;isb619:VALt2r;iyo844:VALt2;seed:rxn05669;seed:rxn09374;seed:rxn09707	-999999.0	999999.0			0	0
R654C48AE_B-565	1 MNXM199@MNXC2 + 1 MNXM1@MNXC2 <==> 1 MNXM199@MNXC3 + 1 MNXM1@MNXC3	rxn05669	1*uniprot:BAP3_YEAST	MNXR5323			bigg:VALt2m;bigg:VALt2r;bigg:VALt2rpp;iaf1260:VALt2rpp;iaf692:VALt2r;iin800:AGP1_11;iin800:BAP2_8;iin800:BAP3_8;iin800:GAP1_17;iin800:VAP1_7;ijr904.45632:VALt2r;ijr904:VALt2r;imeo21:VALt2r;imm904:VALt2r;ind750:VALt2r;inj661:VALt2r;ips189:VALt2;isb619:VALt2r;iyo844:VALt2;seed:rxn05669;seed:rxn09374;seed:rxn09707	-999999.0	999999.0			0	0
R654C48AE_B-566	1 MNXM199@MNXC2 + 1 MNXM1@MNXC2 <==> 1 MNXM199@MNXC3 + 1 MNXM1@MNXC3	rxn05669	1*uniprot:GAP1_YEAST	MNXR5323			bigg:VALt2m;bigg:VALt2r;bigg:VALt2rpp;iaf1260:VALt2rpp;iaf692:VALt2r;iin800:AGP1_11;iin800:BAP2_8;iin800:BAP3_8;iin800:GAP1_17;iin800:VAP1_7;ijr904.45632:VALt2r;ijr904:VALt2r;imeo21:VALt2r;imm904:VALt2r;ind750:VALt2r;inj661:VALt2r;ips189:VALt2;isb619:VALt2r;iyo844:VALt2;seed:rxn05669;seed:rxn09374;seed:rxn09707	-999999.0	999999.0			0	0
R654C48AE_B-567	1 MNXM199@MNXC2 + 1 MNXM1@MNXC2 <==> 1 MNXM199@MNXC3 + 1 MNXM1@MNXC3	rxn05669	1*uniprot:TAT1_YEAST	MNXR5323			bigg:VALt2m;bigg:VALt2r;bigg:VALt2rpp;iaf1260:VALt2rpp;iaf692:VALt2r;iin800:AGP1_11;iin800:BAP2_8;iin800:BAP3_8;iin800:GAP1_17;iin800:VAP1_7;ijr904.45632:VALt2r;ijr904:VALt2r;imeo21:VALt2r;imm904:VALt2r;ind750:VALt2r;inj661:VALt2r;ips189:VALt2;isb619:VALt2r;iyo844:VALt2;seed:rxn05669;seed:rxn09374;seed:rxn09707	-999999.0	999999.0			0	0
RF382895C_B-1452	1 MNXM199@MNXC2 <==> 1 MNXM199@BOUNDARY	EX_cpd00156_e				seed:S_		-999999.0	999999.0			0	1
R62C84A9C_B-546	1 MNXM199@MNXC3 + 1 MNXM1@MNXC3 + 1 MNXM20@MNXC3 <==> 1 MNXM89557@MNXC3 + 1 iso_iIN800_M_6@MNXC3	R_BAT2_2	1*uniprot:BCA2_YEAST			model:Branched chain amino acid metabolism (valine, leucine, and isoleucine)		-999999.0	999999.0			0	0
RB32027FA_B-1035	1 MNXM19@MNXC3 <==> 1 MNXM19@MNXC4	rxn09785		MNXR580			bigg:AHCYStm;bigg:AHCYStn;bigg:AHCYStr;iin800:U150;imm904:AHCYStm;ind750:AHCYStm;ind750:AHCYStn;seed:rxn09785;seed:rxn09828	-999999.0	999999.0			0	0
R39B0C980_B-259	1 MNXM1@MNXC2 + 1 MNXM20@MNXC2 + 1 MNXM90553@MNXC3 <==> 1 MNXM1@MNXC3 + 1 MNXM20@MNXC3 + 1 MNXM90553@MNXC2	R_U155_				model:Transport, extracellular		-999999.0	999999.0			0	0
R80C33240_LR-712	1 MNXM1@MNXC2 + 1 MNXM212@MNXC2 --> 1 MNXM1@MNXC3 + 1 MNXM212@MNXC3	r_1109		MNXR491			bigg:ADNt2;bigg:ADNt2pp;bigg:ADNt2r;bigg:ADNt2rpp;iabaylyiv4:TRANS-RXN-ADENOSINE;iaf1260:ADNt2pp;iaf1260:ADNt2rpp;iin800:U174;iin800:U185;iin800:U191;iit341:ADNt2;ijr904.45632:ADNt2;ijr904.45632:ADNt2r;ijr904:ADNt2;ijr904:ADNt2r;imm904:ADNt2;ind750:ADNt2;isb619:ADNt2;iso783:ADNt2;iyo844:ADNt2r;metacyc:TRANS-RXN-203;obsolete:rxn05492;seed:rxn05318;seed:rxn08068;seed:rxn12381	0	999999.0			0	0
R4028EDAB_LR-312	1 MNXM1@MNXC2 + 1 MNXM2138@MNXC2 --> 1 MNXM1@MNXC3 + 1 MNXM2138@MNXC3	R_U165_				model:Transport, extracellular		0	999999.0			0	0
R61A7CF0F_B-539	1 MNXM1@MNXC2 + 1 MNXM213@MNXC2 <==> 1 MNXM1@MNXC3 + 1 MNXM213@MNXC3	rxn05201		MNXR3055			bigg:HXANt2r;iag612:rbs_340;iag612:rbs_342;iao358:rll_544;iin800:U201;imm904:HXANt2r;ind750:HXANt2r;iyo844:HXANt2;obsolete:rxn05588;seed:rxn05201	-999999.0	999999.0			0	0
R6E6A4469_B-631	1 MNXM1@MNXC2 + 1 MNXM231@MNXC2 <==> 1 MNXM1@MNXC3 + 1 MNXM231@MNXC3	rxn05244	1*uniprot:AGP1_YEAST	MNXR3095			bigg:ILEt2r;bigg:ILEt2rpp;iaf1260:ILEt2rpp;iaf692:ILEt2r;iin800:AGP1_6;iin800:BAP2_2;iin800:BAP3_2;iin800:GAP1_10;iin800:TAT1_1;iin800:VAP1_3;ijr904.45632:ILEt2r;ijr904:ILEt2r;imeo21:ILEt2r;imm904:ILEt2r;imm904:ILEt6;imm904:ILEt7;imo1053-pao1:ILEt2;imo1056:ILEt2;ind750:ILEt2r;inj661:ILEt2r;ips189:ILEt2;isb619:ILEt2r;iyo844:ILEt2;obsolete:rxn05591;seed:rxn05244;seed:rxn08746;seed:rxn13321;seed:rxn…	-999999.0	999999.0			0	0
R6E6A4469_B-632	1 MNXM1@MNXC2 + 1 MNXM231@MNXC2 <==> 1 MNXM1@MNXC3 + 1 MNXM231@MNXC3	rxn05244	1*uniprot:BAP2_YEAST	MNXR3095			bigg:ILEt2r;bigg:ILEt2rpp;iaf1260:ILEt2rpp;iaf692:ILEt2r;iin800:AGP1_6;iin800:BAP2_2;iin800:BAP3_2;iin800:GAP1_10;iin800:TAT1_1;iin800:VAP1_3;ijr904.45632:ILEt2r;ijr904:ILEt2r;imeo21:ILEt2r;imm904:ILEt2r;imm904:ILEt6;imm904:ILEt7;imo1053-pao1:ILEt2;imo1056:ILEt2;ind750:ILEt2r;inj661:ILEt2r;ips189:ILEt2;isb619:ILEt2r;iyo844:ILEt2;obsolete:rxn05591;seed:rxn05244;seed:rxn08746;seed:rxn13321;seed:rxn…	-999999.0	999999.0			0	0
R6E6A4469_B-633	1 MNXM1@MNXC2 + 1 MNXM231@MNXC2 <==> 1 MNXM1@MNXC3 + 1 MNXM231@MNXC3	rxn05244	1*uniprot:BAP3_YEAST	MNXR3095			bigg:ILEt2r;bigg:ILEt2rpp;iaf1260:ILEt2rpp;iaf692:ILEt2r;iin800:AGP1_6;iin800:BAP2_2;iin800:BAP3_2;iin800:GAP1_10;iin800:TAT1_1;iin800:VAP1_3;ijr904.45632:ILEt2r;ijr904:ILEt2r;imeo21:ILEt2r;imm904:ILEt2r;imm904:ILEt6;imm904:ILEt7;imo1053-pao1:ILEt2;imo1056:ILEt2;ind750:ILEt2r;inj661:ILEt2r;ips189:ILEt2;isb619:ILEt2r;iyo844:ILEt2;obsolete:rxn05591;seed:rxn05244;seed:rxn08746;seed:rxn13321;seed:rxn…	-999999.0	999999.0			0	0
R6E6A4469_B-634	1 MNXM1@MNXC2 + 1 MNXM231@MNXC2 <==> 1 MNXM1@MNXC3 + 1 MNXM231@MNXC3	rxn05244	1*uniprot:GAP1_YEAST	MNXR3095			bigg:ILEt2r;bigg:ILEt2rpp;iaf1260:ILEt2rpp;iaf692:ILEt2r;iin800:AGP1_6;iin800:BAP2_2;iin800:BAP3_2;iin800:GAP1_10;iin800:TAT1_1;iin800:VAP1_3;ijr904.45632:ILEt2r;ijr904:ILEt2r;imeo21:ILEt2r;imm904:ILEt2r;imm904:ILEt6;imm904:ILEt7;imo1053-pao1:ILEt2;imo1056:ILEt2;ind750:ILEt2r;inj661:ILEt2r;ips189:ILEt2;isb619:ILEt2r;iyo844:ILEt2;obsolete:rxn05591;seed:rxn05244;seed:rxn08746;seed:rxn13321;seed:rxn…	-999999.0	999999.0			0	0
R6E6A4469_B-635	1 MNXM1@MNXC2 + 1 MNXM231@MNXC2 <==> 1 MNXM1@MNXC3 + 1 MNXM231@MNXC3	rxn05244	1*uniprot:TAT1_YEAST	MNXR3095			bigg:ILEt2r;bigg:ILEt2rpp;iaf1260:ILEt2rpp;iaf692:ILEt2r;iin800:AGP1_6;iin800:BAP2_2;iin800:BAP3_2;iin800:GAP1_10;iin800:TAT1_1;iin800:VAP1_3;ijr904.45632:ILEt2r;ijr904:ILEt2r;imeo21:ILEt2r;imm904:ILEt2r;imm904:ILEt6;imm904:ILEt7;imo1053-pao1:ILEt2;imo1056:ILEt2;ind750:ILEt2r;inj661:ILEt2r;ips189:ILEt2;isb619:ILEt2r;iyo844:ILEt2;obsolete:rxn05591;seed:rxn05244;seed:rxn08746;seed:rxn13321;seed:rxn…	-999999.0	999999.0			0	0
RA5C7BC47_LR-937	1 MNXM1@MNXC2 + 1 MNXM236@MNXC2 --> 1 MNXM1@MNXC3 + 1 MNXM236@MNXC3	R_U211_		MNXR3942		model:Transport, extracellular	bigg:OCDCAt;bigg:OCDCAtexi;bigg:OCDCAtr;iaf1260:OCDCAtexi;obsolete:rxn10374;seed:rxn09034;seed:rxn09669	0	999999.0			0	0
RDD0BDF9A_B-1321	1 MNXM1@MNXC2 + 1 MNXM23@MNXC2 <==> 1 MNXM1@MNXC3 + 1 MNXM23@MNXC3	rxn05469	1*uniprot:JEN1_YEAST	MNXR4552			bigg:PYRt2;bigg:PYRt2m;bigg:PYRt2p;bigg:PYRt2r;bigg:PYRt2rpp;iaf1260:PYRt2rpp;iaf692:PYRt2;iao358:rll_559;iin800:JEN1_2;iit341:PYRt2r;ijr904.45632:PYRt2r;ijr904:PYRt2r;imeo21:PYRt2r;imm904:PYRt2;imm904:PYRt2p;imo1053-pao1:PYRt2;imo1056:PYRt2;ind750:PYRt2;ind750:PYRt2p;inj661:PYRt2r;iso783:PYRt2;iyo844:PYRt2;obsolete:rxn05642;reactome:REACT_116055;reactome:REACT_14789;reactome:REACT_14833;reactome…	-999999.0	999999.0			0	0
R4AABE5CE_LR-371	1 MNXM1@MNXC2 + 1 MNXM242@MNXC2 --> 1 MNXM1@MNXC3 + 1 MNXM242@MNXC3	r_2041		MNXR69862			bigg:RIBt2;iin800:U167;imm904:RIBt2;ind750:RIBt2;seed:rxn09663	0	999999.0			0	0
R32162FDE_B-214	1 MNXM1@MNXC2 + 1 MNXM259@MNXC2 <==> 1 MNXM1@MNXC3 + 1 MNXM259@MNXC3	rxn05203	1*uniprot:FCY21_YEAST	MNXR2847			bigg:GUAt2;bigg:GUAt2pp;bigg:GUAt2r;iaf1260:GUAt2pp;iag612:rbs_329;iao358:rll_540;iin800:FCY21_3;iin800:FCY22_3;iin800:FCY2_3;iin800:YGL186C_3;ijr904.45632:GUAt2;ijr904:GUAt2;imm904:GUAt2r;ind750:GUAt2r;isb619:GUAt2;iyo844:GUAt2;obsolete:rxn05584;seed:rxn05203;seed:rxn08681	-999999.0	999999.0			0	0
R32162FDE_B-215	1 MNXM1@MNXC2 + 1 MNXM259@MNXC2 <==> 1 MNXM1@MNXC3 + 1 MNXM259@MNXC3	rxn05203	1*uniprot:FCY22_YEAST	MNXR2847			bigg:GUAt2;bigg:GUAt2pp;bigg:GUAt2r;iaf1260:GUAt2pp;iag612:rbs_329;iao358:rll_540;iin800:FCY21_3;iin800:FCY22_3;iin800:FCY2_3;iin800:YGL186C_3;ijr904.45632:GUAt2;ijr904:GUAt2;imm904:GUAt2r;ind750:GUAt2r;isb619:GUAt2;iyo844:GUAt2;obsolete:rxn05584;seed:rxn05203;seed:rxn08681	-999999.0	999999.0			0	0
R32162FDE_B-216	1 MNXM1@MNXC2 + 1 MNXM259@MNXC2 <==> 1 MNXM1@MNXC3 + 1 MNXM259@MNXC3	rxn05203	1*uniprot:FCY2_YEAST	MNXR2847			bigg:GUAt2;bigg:GUAt2pp;bigg:GUAt2r;iaf1260:GUAt2pp;iag612:rbs_329;iao358:rll_540;iin800:FCY21_3;iin800:FCY22_3;iin800:FCY2_3;iin800:YGL186C_3;ijr904.45632:GUAt2;ijr904:GUAt2;imm904:GUAt2r;ind750:GUAt2r;isb619:GUAt2;iyo844:GUAt2;obsolete:rxn05584;seed:rxn05203;seed:rxn08681	-999999.0	999999.0			0	0
R32162FDE_B-217	1 MNXM1@MNXC2 + 1 MNXM259@MNXC2 <==> 1 MNXM1@MNXC3 + 1 MNXM259@MNXC3	rxn05203	1*uniprot:TPN1_YEAST	MNXR2847			bigg:GUAt2;bigg:GUAt2pp;bigg:GUAt2r;iaf1260:GUAt2pp;iag612:rbs_329;iao358:rll_540;iin800:FCY21_3;iin800:FCY22_3;iin800:FCY2_3;iin800:YGL186C_3;ijr904.45632:GUAt2;ijr904:GUAt2;imm904:GUAt2r;ind750:GUAt2r;isb619:GUAt2;iyo844:GUAt2;obsolete:rxn05584;seed:rxn05203;seed:rxn08681	-999999.0	999999.0			0	0
RCEACFC46_B-1201	1 MNXM1@MNXC2 + 1 MNXM25@MNXC2 <==> 1 MNXM1@MNXC3 + 1 MNXM25@MNXC3	rxn05654		MNXR4949			bigg:SUCCt2b;bigg:SUCCt2r;bigg:SUCCt3;bigg:SUCCt3pp;iaf1260:SUCCt3pp;iag612:rbs_552;iin800:U205;iit341:SUCCt2r;ijr904.45632:SUCCt2b;ijr904:SUCCt2b;imeo21:SUCCt2r;imm904:SUCCt2r;imo1053-pao1:SUCCt2b;imo1056:SUCCt2b;ind750:SUCCt2r;inj661:SUCCt2r;iyo844:SUCCt6;seed:rxn05654;seed:rxn09270;seed:rxn12455	-999999.0	999999.0			0	0
RC77F6DA8_B-1155	1 MNXM1@MNXC2 + 1 MNXM26@MNXC2 <==> 1 MNXM1@MNXC3 + 1 MNXM26@MNXC3	rxn05488	1*uniprot:ADY2_YEAST	MNXR463			bigg:ACt2m;bigg:ACt2pp;bigg:ACt2r;bigg:ACt2rpp;iaf1260:ACt2rpp;iaf692:ACt2r;iao358:rll_517;iin800:ADY2;iin800:BPH1;iit341:ACt2r;ijn746:ACt2pp;ijr904.45632:ACt2r;ijr904:ACt2r;imm904:ACt2r;imo1053-pao1:ACt6;imo1056:ACt6;ind750:ACt2r;ips189:ACt6;iso783:ACt6;iyo844:ACt6;seed:rxn05488;seed:rxn08061	-999999.0	999999.0			0	0
RC77F6DA8_B-1156	1 MNXM1@MNXC2 + 1 MNXM26@MNXC2 <==> 1 MNXM1@MNXC3 + 1 MNXM26@MNXC3	rxn05488	1*uniprot:BPH1_YEAST	MNXR463			bigg:ACt2m;bigg:ACt2pp;bigg:ACt2r;bigg:ACt2rpp;iaf1260:ACt2rpp;iaf692:ACt2r;iao358:rll_517;iin800:ADY2;iin800:BPH1;iit341:ACt2r;ijn746:ACt2pp;ijr904.45632:ACt2r;ijr904:ACt2r;imm904:ACt2r;imo1053-pao1:ACt6;imo1056:ACt6;ind750:ACt2r;ips189:ACt6;iso783:ACt6;iyo844:ACt6;seed:rxn05488;seed:rxn08061	-999999.0	999999.0			0	0
RF4392C76_B-1455	1 MNXM1@MNXC2 + 1 MNXM285@MNXC2 <==> 1 MNXM1@MNXC3 + 1 MNXM285@MNXC3	rxn10171	1*uniprot:JEN1_YEAST	MNXR1398			bigg:D-LACt2;bigg:D-LACt2pp;bigg:D-LACtm;iaf1260:D-LACt2pp;ijn746:D-LACt2pp;seed:rxn08350;seed:rxn09772;seed:rxn10171;seed:rxn12366	-999999.0	999999.0			0	0
R40CFDBFB_LR-314	1 MNXM1@MNXC2 + 1 MNXM288@MNXC2 --> 1 MNXM1@MNXC3 + 1 MNXM288@MNXC3	r_1274	1*uniprot:FUI1_YEAST	MNXR5310			bigg:URIt2;bigg:URIt2pp;bigg:URIt2r;bigg:URIt2rpp;iag612:rbs_587;iin800:FUI1_1;iin800:FUI1_2;iin800:FUI1_3;iit341:URIt2;ijr904.45632:URIt2;ijr904.45632:URIt2r;ijr904:URIt2;ijr904:URIt2r;imm904:URIt2;ind750:URIt2;iso783:URIt2;iyo844:URIt2;obsolete:rxn05668;seed:rxn05199;seed:rxn09371;seed:rxn12460	0	999999.0			0	0
R11430EE4_LR-5	1 MNXM1@MNXC2 + 1 MNXM2967@MNXC2 --> 1 MNXM1@MNXC3 + 1 MNXM2967@MNXC3	R_U166_				model:Transport, extracellular		0	999999.0			0	0
RE9E2BBFE_B-1405	1 MNXM1@MNXC2 + 1 MNXM29@MNXC2 <==> 1 MNXM1@MNXC3 + 1 MNXM29@MNXC3	rxn05582	1*uniprot:DIP5_YEAST	MNXR2778			bigg:GLYt2;bigg:GLYt2m;bigg:GLYt2pp;bigg:GLYt2r;bigg:GLYt2rL;iaf1260:GLYt2pp;iao358:rll_539;iin800:DIP5_5;iin800:GAP1_7;iin800:PUT4_2;iin800:TAT2_3;iit341:GLYt2;ijr904.45632:GLYt2r;ijr904:GLYt2r;imeo21:GLYt2r;imm904:GLYt2r;ind750:GLYt2r;inj661:GLYt2r;iyo844:GLYt6;seed:rxn05582;seed:rxn08660;seed:rxn09748;seed:rxn12379	-999999.0	999999.0			0	0
RE9E2BBFE_B-1406	1 MNXM1@MNXC2 + 1 MNXM29@MNXC2 <==> 1 MNXM1@MNXC3 + 1 MNXM29@MNXC3	rxn05582	1*uniprot:GAP1_YEAST	MNXR2778			bigg:GLYt2;bigg:GLYt2m;bigg:GLYt2pp;bigg:GLYt2r;bigg:GLYt2rL;iaf1260:GLYt2pp;iao358:rll_539;iin800:DIP5_5;iin800:GAP1_7;iin800:PUT4_2;iin800:TAT2_3;iit341:GLYt2;ijr904.45632:GLYt2r;ijr904:GLYt2r;imeo21:GLYt2r;imm904:GLYt2r;ind750:GLYt2r;inj661:GLYt2r;iyo844:GLYt6;seed:rxn05582;seed:rxn08660;seed:rxn09748;seed:rxn12379	-999999.0	999999.0			0	0
RE9E2BBFE_B-1407	1 MNXM1@MNXC2 + 1 MNXM29@MNXC2 <==> 1 MNXM1@MNXC3 + 1 MNXM29@MNXC3	rxn05582	1*uniprot:PUT4_YEAST	MNXR2778			bigg:GLYt2;bigg:GLYt2m;bigg:GLYt2pp;bigg:GLYt2r;bigg:GLYt2rL;iaf1260:GLYt2pp;iao358:rll_539;iin800:DIP5_5;iin800:GAP1_7;iin800:PUT4_2;iin800:TAT2_3;iit341:GLYt2;ijr904.45632:GLYt2r;ijr904:GLYt2r;imeo21:GLYt2r;imm904:GLYt2r;ind750:GLYt2r;inj661:GLYt2r;iyo844:GLYt6;seed:rxn05582;seed:rxn08660;seed:rxn09748;seed:rxn12379	-999999.0	999999.0			0	0
RE9E2BBFE_B-1408	1 MNXM1@MNXC2 + 1 MNXM29@MNXC2 <==> 1 MNXM1@MNXC3 + 1 MNXM29@MNXC3	rxn05582	1*uniprot:TAT2_YEAST	MNXR2778			bigg:GLYt2;bigg:GLYt2m;bigg:GLYt2pp;bigg:GLYt2r;bigg:GLYt2rL;iaf1260:GLYt2pp;iao358:rll_539;iin800:DIP5_5;iin800:GAP1_7;iin800:PUT4_2;iin800:TAT2_3;iit341:GLYt2;ijr904.45632:GLYt2r;ijr904:GLYt2r;imeo21:GLYt2r;imm904:GLYt2r;ind750:GLYt2r;inj661:GLYt2r;iyo844:GLYt6;seed:rxn05582;seed:rxn08660;seed:rxn09748;seed:rxn12379	-999999.0	999999.0			0	0
RF86533D2_B-1495	1 MNXM1@MNXC2 + 1 MNXM304@MNXC2 <==> 1 MNXM1@MNXC3 + 1 MNXM304@MNXC3	rxn09693	1*uniprot:BIO5_YEAST	MNXR972			bigg:BTNt2;bigg:BTNt2i;bigg:BTNt2m;bigg:BTNt4i;iaf692:BTNt2i;iao358:rll_525;iin800:BIO5;iin800:VHT1;imm904:BTNt2i;ind750:BTNt2i;isb619:BTNt2i;seed:rxn09693	0	999999.0			0	0
RF86533D2_B-1496	1 MNXM1@MNXC2 + 1 MNXM304@MNXC2 <==> 1 MNXM1@MNXC3 + 1 MNXM304@MNXC3	rxn09693	1*uniprot:VHT1_YEAST	MNXR972			bigg:BTNt2;bigg:BTNt2i;bigg:BTNt2m;bigg:BTNt4i;iaf692:BTNt2i;iao358:rll_525;iin800:BIO5;iin800:VHT1;imm904:BTNt2i;ind750:BTNt2i;isb619:BTNt2i;seed:rxn09693	-999999.0	999999.0			0	0
R1EE70B2E_LR-97	1 MNXM1@MNXC2 + 1 MNXM314@MNXC2 --> 1 MNXM1@MNXC3 + 1 MNXM314@MNXC3	R_U208_		MNXR1956		model:Transport, extracellular	bigg:FA140tp;bigg:TTDCAt;bigg:TTDCAtex;bigg:TTDCAtexi;iaf1260:TTDCAtexi;ijn746:TTDCAtex;seed:rxn09331;seed:rxn09654;seed:rxn09852	0	999999.0			0	0
RC4D9410A_LR-1138	1 MNXM1@MNXC2 + 1 MNXM322@MNXC2 --> 1 MNXM1@MNXC3 + 1 MNXM322@MNXC3	rxn09657	1*uniprot:NRT1_YEAST	MNXR69967		seed:Hydantoin metabolism	bigg:THMt2;bigg:THMt2m;bigg:THMt3;iao358:rll_565;iin800:THI7;iin800:YOR071C;iin800:YOR192C;imm904:THMt2;imo1053-pao1:THM2t2;imo1056:THM2t2;ind750:THMt2;ips189:THM2t2;seed:rxn09657	0	999999.0			0	0
RC4D9410A_LR-1139	1 MNXM1@MNXC2 + 1 MNXM322@MNXC2 --> 1 MNXM1@MNXC3 + 1 MNXM322@MNXC3	rxn09657	1*uniprot:THI7_YEAST	MNXR69967		seed:Hydantoin metabolism	bigg:THMt2;bigg:THMt2m;bigg:THMt3;iao358:rll_565;iin800:THI7;iin800:YOR071C;iin800:YOR192C;imm904:THMt2;imo1053-pao1:THM2t2;imo1056:THM2t2;ind750:THMt2;ips189:THM2t2;seed:rxn09657	0	999999.0			0	0
RC4D9410A_LR-1140	1 MNXM1@MNXC2 + 1 MNXM322@MNXC2 --> 1 MNXM1@MNXC3 + 1 MNXM322@MNXC3	rxn09657	1*uniprot:YO192_YEAST	MNXR69967		seed:Hydantoin metabolism	bigg:THMt2;bigg:THMt2m;bigg:THMt3;iao358:rll_565;iin800:THI7;iin800:YOR071C;iin800:YOR192C;imm904:THMt2;imo1053-pao1:THM2t2;imo1056:THM2t2;ind750:THMt2;ips189:THM2t2;seed:rxn09657	0	999999.0			0	0
R51FCA6A5_B-418	1 MNXM1@MNXC2 + 1 MNXM32@MNXC2 <==> 1 MNXM1@MNXC3 + 1 MNXM32@MNXC3	rxn05496	1*uniprot:AGP1_YEAST	MNXR636			bigg:ALAt2;bigg:ALAt2pp;bigg:ALAt2r;bigg:ALAt2rL;iaf1260:ALAt2pp;iao358:rll_520;iin800:AGP1_2;iin800:DIP5_2;iin800:GAP1_2;iin800:PUT4_1;iin800:TAT2_1;iit341:ALAt2;ijr904.45632:ALAt2r;ijr904:ALAt2r;imeo21:ALAt2r;imm904:ALAt2r;ind750:ALAt2r;inj661:ALAt2r;isb619:ALAt2r;iyo844:ALAt2;seed:rxn05496;seed:rxn08101	-999999.0	999999.0			0	0
R51FCA6A5_B-419	1 MNXM1@MNXC2 + 1 MNXM32@MNXC2 <==> 1 MNXM1@MNXC3 + 1 MNXM32@MNXC3	rxn05496	1*uniprot:DIP5_YEAST	MNXR636			bigg:ALAt2;bigg:ALAt2pp;bigg:ALAt2r;bigg:ALAt2rL;iaf1260:ALAt2pp;iao358:rll_520;iin800:AGP1_2;iin800:DIP5_2;iin800:GAP1_2;iin800:PUT4_1;iin800:TAT2_1;iit341:ALAt2;ijr904.45632:ALAt2r;ijr904:ALAt2r;imeo21:ALAt2r;imm904:ALAt2r;ind750:ALAt2r;inj661:ALAt2r;isb619:ALAt2r;iyo844:ALAt2;seed:rxn05496;seed:rxn08101	-999999.0	999999.0			0	0
R51FCA6A5_B-420	1 MNXM1@MNXC2 + 1 MNXM32@MNXC2 <==> 1 MNXM1@MNXC3 + 1 MNXM32@MNXC3	rxn05496	1*uniprot:GAP1_YEAST	MNXR636			bigg:ALAt2;bigg:ALAt2pp;bigg:ALAt2r;bigg:ALAt2rL;iaf1260:ALAt2pp;iao358:rll_520;iin800:AGP1_2;iin800:DIP5_2;iin800:GAP1_2;iin800:PUT4_1;iin800:TAT2_1;iit341:ALAt2;ijr904.45632:ALAt2r;ijr904:ALAt2r;imeo21:ALAt2r;imm904:ALAt2r;ind750:ALAt2r;inj661:ALAt2r;isb619:ALAt2r;iyo844:ALAt2;seed:rxn05496;seed:rxn08101	-999999.0	999999.0			0	0
R51FCA6A5_B-421	1 MNXM1@MNXC2 + 1 MNXM32@MNXC2 <==> 1 MNXM1@MNXC3 + 1 MNXM32@MNXC3	rxn05496	1*uniprot:PUT4_YEAST	MNXR636			bigg:ALAt2;bigg:ALAt2pp;bigg:ALAt2r;bigg:ALAt2rL;iaf1260:ALAt2pp;iao358:rll_520;iin800:AGP1_2;iin800:DIP5_2;iin800:GAP1_2;iin800:PUT4_1;iin800:TAT2_1;iit341:ALAt2;ijr904.45632:ALAt2r;ijr904:ALAt2r;imeo21:ALAt2r;imm904:ALAt2r;ind750:ALAt2r;inj661:ALAt2r;isb619:ALAt2r;iyo844:ALAt2;seed:rxn05496;seed:rxn08101	-999999.0	999999.0			0	0
R51FCA6A5_B-422	1 MNXM1@MNXC2 + 1 MNXM32@MNXC2 <==> 1 MNXM1@MNXC3 + 1 MNXM32@MNXC3	rxn05496	1*uniprot:TAT2_YEAST	MNXR636			bigg:ALAt2;bigg:ALAt2pp;bigg:ALAt2r;bigg:ALAt2rL;iaf1260:ALAt2pp;iao358:rll_520;iin800:AGP1_2;iin800:DIP5_2;iin800:GAP1_2;iin800:PUT4_1;iin800:TAT2_1;iit341:ALAt2;ijr904.45632:ALAt2r;ijr904:ALAt2r;imeo21:ALAt2r;imm904:ALAt2r;ind750:ALAt2r;inj661:ALAt2r;isb619:ALAt2r;iyo844:ALAt2;seed:rxn05496;seed:rxn08101	-999999.0	999999.0			0	0
R8927C97_LR-751	1 MNXM1@MNXC2 + 1 MNXM334@MNXC2 --> 1 MNXM1@MNXC3 + 1 MNXM334@MNXC3	r_1848		MNXR3116			bigg:INSt2;bigg:INSt2pp;bigg:INSt2r;bigg:INSt2rpp;iaf1260:INSt2pp;iaf1260:INSt2rpp;iin800:U177;iin800:U194;ijr904.45632:INSt2;ijr904.45632:INSt2r;ijr904:INSt2;ijr904:INSt2r;imm904:INSt2;ind750:INSt2;iso783:INSt2;iyo844:INSt2r;obsolete:rxn05592;seed:rxn05316;seed:rxn08753;seed:rxn12445	0	999999.0			0	0
R5D007655_LR-508	1 MNXM1@MNXC2 + 1 MNXM338@MNXC2 --> 1 MNXM1@MNXC3 + 1 MNXM338@MNXC3	r_1132		MNXR1379			bigg:CYTDt2;bigg:CYTDt2pp;bigg:CYTDt2r;bigg:CYTDt2rpp;iag612:rbs_217;iin800:U176;iin800:U186;iin800:U193;iit341:CYTDt2;ijr904.45632:CYTDt2;ijr904.45632:CYTDt2r;ijr904:CYTDt2;ijr904:CYTDt2r;imeo21:CYTDt2r;imm904:CYTDt2;ind750:CYTDt2;inj661:CYTDt2r;iso783:CYTDt2;iyo844:CYTDt2;obsolete:rxn05530;obsolete:rxn05729;obsolete:rxn12601;seed:rxn05198;seed:rxn08289;seed:rxn12413	0	999999.0			0	0
RC2FAAB19_B-1125	1 MNXM1@MNXC2 + 1 MNXM364@MNXC2 <==> 1 MNXM1@MNXC3 + 1 MNXM364@MNXC3	rxn05308	1*uniprot:FEN2_YEAST	MNXR4363			bigg:PNTOt2;iaf692:PNTOt2;iao358:rll_555;iin800:FEN2;imm904:PNTOt2;ind750:PNTOt2;iyo844:PNTOt2;seed:rxn05308	-999999.0	999999.0			0	0
R17096A5B_B-45	1 MNXM1@MNXC2 + 1 MNXM370@MNXC2 <==> 1 MNXM1@MNXC3 + 1 MNXM370@MNXC3	r_1713		MNXR2542			bigg:GAM6Pt;bigg:GAMAN6Ptex	-999999.0	999999.0			0	0
R4B881497_B-380	1 MNXM1@MNXC2 + 1 MNXM37@MNXC2 <==> 1 MNXM1@MNXC3 + 1 MNXM37@MNXC3	rxn09678	1*uniprot:AGP1_YEAST	MNXR2705			bigg:GLNt2n;bigg:GLNt2r;iag612:rbs_306;iag612:rbs_307;iin800:AGP1_4;iin800:DIP5_6;iin800:GAP1_8;iin800:GNP1_3;imm904:GLNt2n;imm904:GLNt2r;imm904:GLNt6;imm904:GLNt7;ind750:GLNt2n;ind750:GLNt2r;iso783:GLNt2;reactome:REACT_100035;reactome:REACT_106303;reactome:REACT_108641;reactome:REACT_112266;reactome:REACT_113198;reactome:REACT_136368;reactome:REACT_19233;reactome:REACT_79990;reactome:REACT_82558…	-999999.0	999999.0			0	0
R4B881497_B-381	1 MNXM1@MNXC2 + 1 MNXM37@MNXC2 <==> 1 MNXM1@MNXC3 + 1 MNXM37@MNXC3	rxn09678	1*uniprot:DIP5_YEAST	MNXR2705			bigg:GLNt2n;bigg:GLNt2r;iag612:rbs_306;iag612:rbs_307;iin800:AGP1_4;iin800:DIP5_6;iin800:GAP1_8;iin800:GNP1_3;imm904:GLNt2n;imm904:GLNt2r;imm904:GLNt6;imm904:GLNt7;ind750:GLNt2n;ind750:GLNt2r;iso783:GLNt2;reactome:REACT_100035;reactome:REACT_106303;reactome:REACT_108641;reactome:REACT_112266;reactome:REACT_113198;reactome:REACT_136368;reactome:REACT_19233;reactome:REACT_79990;reactome:REACT_82558…	-999999.0	999999.0			0	0
R4B881497_B-382	1 MNXM1@MNXC2 + 1 MNXM37@MNXC2 <==> 1 MNXM1@MNXC3 + 1 MNXM37@MNXC3	rxn09678	1*uniprot:GAP1_YEAST	MNXR2705			bigg:GLNt2n;bigg:GLNt2r;iag612:rbs_306;iag612:rbs_307;iin800:AGP1_4;iin800:DIP5_6;iin800:GAP1_8;iin800:GNP1_3;imm904:GLNt2n;imm904:GLNt2r;imm904:GLNt6;imm904:GLNt7;ind750:GLNt2n;ind750:GLNt2r;iso783:GLNt2;reactome:REACT_100035;reactome:REACT_106303;reactome:REACT_108641;reactome:REACT_112266;reactome:REACT_113198;reactome:REACT_136368;reactome:REACT_19233;reactome:REACT_79990;reactome:REACT_82558…	-999999.0	999999.0			0	0
R4B881497_B-383	1 MNXM1@MNXC2 + 1 MNXM37@MNXC2 <==> 1 MNXM1@MNXC3 + 1 MNXM37@MNXC3	rxn09678	1*uniprot:GNP1_YEAST	MNXR2705			bigg:GLNt2n;bigg:GLNt2r;iag612:rbs_306;iag612:rbs_307;iin800:AGP1_4;iin800:DIP5_6;iin800:GAP1_8;iin800:GNP1_3;imm904:GLNt2n;imm904:GLNt2r;imm904:GLNt6;imm904:GLNt7;ind750:GLNt2n;ind750:GLNt2r;iso783:GLNt2;reactome:REACT_100035;reactome:REACT_106303;reactome:REACT_108641;reactome:REACT_112266;reactome:REACT_113198;reactome:REACT_136368;reactome:REACT_19233;reactome:REACT_79990;reactome:REACT_82558…	-999999.0	999999.0			0	0
R92118F8C_LR-821	1 MNXM1@MNXC2 + 1 MNXM401@MNXC2 --> 1 MNXM1@MNXC3 + 1 MNXM401@MNXC3	r_1823		MNXR2819			bigg:GSNt2;bigg:GSNt2m;bigg:GSNt2pp;ecocyc:RXN0-22;iabaylyiv4:TRANS-RXN-GUANOSINE;iaf1260:GSNt2pp;iin800:U175;iin800:U192;iit341:GSNt2;ijr904.45632:GSNt2;ijr904:GSNt2;imm904:GSNt2;imm904:GSNt2m;ind750:GSNt2;ind750:GSNt2m;iyo844:GSNt2r;obsolete:rxn05583;rhea:29583;rhea:29584;rhea:29585;rhea:29586;seed:rxn05204;seed:rxn08671;seed:rxn09747;seed:rxn12427	0	999999.0			0	0
R6ACD8E1C_LR-609	1 MNXM1@MNXC2 + 1 MNXM402@MNXC2 --> 1 MNXM1@MNXC3 + 1 MNXM402@MNXC3	R_Uc12_		MNXR1481		model:Transport, extracellular	bigg:DDCAtex;bigg:DDCAtexi;bigg:FA120tp;iaf1260:DDCAtexi;ijn746:DDCAtex;seed:rxn08318;seed:rxn09854;seed:rxn13160	0	999999.0			0	0
R6500057A_LR-560	1 MNXM1@MNXC2 + 1 MNXM420@MNXC2 --> 1 MNXM1@MNXC3 + 1 MNXM420@MNXC3	r_2075		MNXR5042			bigg:THMDt2;bigg:THMDt2pp;bigg:THMDt2r;bigg:THMDt2rpp;iabaylyiv4:TRANS-RXN-THYMIDINE;iaf1260:THMDt2pp;iaf1260:THMDt2rpp;iin800:U179;iin800:U187;iin800:U195;iit341:THMDt2;ijr904.45632:THMDt2;ijr904.45632:THMDt2r;ijr904:THMDt2;ijr904:THMDt2r;imm904:THMDt2;ind750:THMDt2;ips189:THMDt2;isb619:THMDt2;iso783:THMDt2;iyo844:THMDt2;obsolete:rxn05658;seed:rxn05200;seed:rxn09298;seed:rxn12457	0	999999.0			0	0
R5533691C_B-438	1 MNXM1@MNXC2 + 1 MNXM42@MNXC2 <==> 1 MNXM1@MNXC3 + 1 MNXM42@MNXC3	rxn05217	1*uniprot:AGP3_YEAST	MNXR873			bigg:ASPt2;bigg:ASPt2m;bigg:ASPt2n;bigg:ASPt2pp;bigg:ASPt2r;iabaylyiv4:TRANS-RXN-L-ASPARTATE;iabaylyiv4:TRANS-RXNIM-5855;iag612:rbs_164;iao358:rll_523;iin800:AGC1_2;iin800:AGP3_2;iin800:DIP5_4;iin800:GAP1_5;iit341:ASPt2r;ijr904.45632:ASPt2;ijr904:ASPt2;imeo21:ASPt2r;imm904:ASPt2m;imm904:ASPt2n;imm904:ASPt2r;imm904:ASPt7;imo1053-pao1:ASPt6;imo1056:ASPt6;ind750:ASPt2m;ind750:ASPt2n;ind750:ASPt2r;in…	-999999.0	999999.0			0	0
R5533691C_B-439	1 MNXM1@MNXC2 + 1 MNXM42@MNXC2 <==> 1 MNXM1@MNXC3 + 1 MNXM42@MNXC3	rxn05217	1*uniprot:DIP5_YEAST	MNXR873			bigg:ASPt2;bigg:ASPt2m;bigg:ASPt2n;bigg:ASPt2pp;bigg:ASPt2r;iabaylyiv4:TRANS-RXN-L-ASPARTATE;iabaylyiv4:TRANS-RXNIM-5855;iag612:rbs_164;iao358:rll_523;iin800:AGC1_2;iin800:AGP3_2;iin800:DIP5_4;iin800:GAP1_5;iit341:ASPt2r;ijr904.45632:ASPt2;ijr904:ASPt2;imeo21:ASPt2r;imm904:ASPt2m;imm904:ASPt2n;imm904:ASPt2r;imm904:ASPt7;imo1053-pao1:ASPt6;imo1056:ASPt6;ind750:ASPt2m;ind750:ASPt2n;ind750:ASPt2r;in…	-999999.0	999999.0			0	0
R5533691C_B-440	1 MNXM1@MNXC2 + 1 MNXM42@MNXC2 <==> 1 MNXM1@MNXC3 + 1 MNXM42@MNXC3	rxn05217	1*uniprot:GAP1_YEAST	MNXR873			bigg:ASPt2;bigg:ASPt2m;bigg:ASPt2n;bigg:ASPt2pp;bigg:ASPt2r;iabaylyiv4:TRANS-RXN-L-ASPARTATE;iabaylyiv4:TRANS-RXNIM-5855;iag612:rbs_164;iao358:rll_523;iin800:AGC1_2;iin800:AGP3_2;iin800:DIP5_4;iin800:GAP1_5;iit341:ASPt2r;ijr904.45632:ASPt2;ijr904:ASPt2;imeo21:ASPt2r;imm904:ASPt2m;imm904:ASPt2n;imm904:ASPt2r;imm904:ASPt7;imo1053-pao1:ASPt6;imo1056:ASPt6;ind750:ASPt2m;ind750:ASPt2n;ind750:ASPt2r;in…	-999999.0	999999.0			0	0
R213D0982_LR-112	1 MNXM1@MNXC2 + 1 MNXM4638@MNXC2 --> 1 MNXM1@MNXC3 + 1 MNXM4638@MNXC3	R_U161_				model:Transport, extracellular		0	999999.0			0	0
RD59A6804_LR-1244	1 MNXM1@MNXC2 + 1 MNXM492@MNXC2 --> 1 MNXM1@MNXC3 + 1 MNXM492@MNXC3	r_1735		MNXR1815			bigg:DURIt2;bigg:DURIt2pp;iaf1260:DURIt2pp;seed:rxn08376;seed:rxn09685;seed:rxn12418	0	999999.0			0	0
RD9C41023_B-1295	1 MNXM1@MNXC2 + 1 MNXM53@MNXC2 <==> 1 MNXM1@MNXC3 + 1 MNXM53@MNXC3	rxn05307	1*uniprot:AGP1_YEAST	MNXR4822		seed:Pyruvate Alanine Serine Interconversions;seed:Threonine anaerobic catabolism gene cluster	bigg:SERt2m;bigg:SERt2r;bigg:SERt2rpp;iaf1260:SERt2rpp;iao358:rll_562;iin800:AGP1_12;iin800:AGP3_3;iin800:DIP5_7;iin800:GAP1_18;iin800:GNP1_6;iit341:SERt2r;ijn746:SERt2rpp;ijr904.45632:SERt2r;ijr904:SERt2r;imeo21:SERt2r;imm904:SERt2m;imm904:SERt2r;ind750:SERt2m;ind750:SERt2r;inj661:SERt2r;ips189:SERt2;iso783:SERt6;iyo844:SERt2;obsolete:rxn05650;obsolete:rxn11341;seed:rxn05307;seed:rxn09246;seed:r…	-999999.0	999999.0			0	0
RD9C41023_B-1296	1 MNXM1@MNXC2 + 1 MNXM53@MNXC2 <==> 1 MNXM1@MNXC3 + 1 MNXM53@MNXC3	rxn05307	1*uniprot:AGP3_YEAST	MNXR4822		seed:Pyruvate Alanine Serine Interconversions;seed:Threonine anaerobic catabolism gene cluster	bigg:SERt2m;bigg:SERt2r;bigg:SERt2rpp;iaf1260:SERt2rpp;iao358:rll_562;iin800:AGP1_12;iin800:AGP3_3;iin800:DIP5_7;iin800:GAP1_18;iin800:GNP1_6;iit341:SERt2r;ijn746:SERt2rpp;ijr904.45632:SERt2r;ijr904:SERt2r;imeo21:SERt2r;imm904:SERt2m;imm904:SERt2r;ind750:SERt2m;ind750:SERt2r;inj661:SERt2r;ips189:SERt2;iso783:SERt6;iyo844:SERt2;obsolete:rxn05650;obsolete:rxn11341;seed:rxn05307;seed:rxn09246;seed:r…	-999999.0	999999.0			0	0
RD9C41023_B-1297	1 MNXM1@MNXC2 + 1 MNXM53@MNXC2 <==> 1 MNXM1@MNXC3 + 1 MNXM53@MNXC3	rxn05307	1*uniprot:DIP5_YEAST	MNXR4822		seed:Pyruvate Alanine Serine Interconversions;seed:Threonine anaerobic catabolism gene cluster	bigg:SERt2m;bigg:SERt2r;bigg:SERt2rpp;iaf1260:SERt2rpp;iao358:rll_562;iin800:AGP1_12;iin800:AGP3_3;iin800:DIP5_7;iin800:GAP1_18;iin800:GNP1_6;iit341:SERt2r;ijn746:SERt2rpp;ijr904.45632:SERt2r;ijr904:SERt2r;imeo21:SERt2r;imm904:SERt2m;imm904:SERt2r;ind750:SERt2m;ind750:SERt2r;inj661:SERt2r;ips189:SERt2;iso783:SERt6;iyo844:SERt2;obsolete:rxn05650;obsolete:rxn11341;seed:rxn05307;seed:rxn09246;seed:r…	-999999.0	999999.0			0	0
RD9C41023_B-1298	1 MNXM1@MNXC2 + 1 MNXM53@MNXC2 <==> 1 MNXM1@MNXC3 + 1 MNXM53@MNXC3	rxn05307	1*uniprot:GAP1_YEAST	MNXR4822		seed:Pyruvate Alanine Serine Interconversions;seed:Threonine anaerobic catabolism gene cluster	bigg:SERt2m;bigg:SERt2r;bigg:SERt2rpp;iaf1260:SERt2rpp;iao358:rll_562;iin800:AGP1_12;iin800:AGP3_3;iin800:DIP5_7;iin800:GAP1_18;iin800:GNP1_6;iit341:SERt2r;ijn746:SERt2rpp;ijr904.45632:SERt2r;ijr904:SERt2r;imeo21:SERt2r;imm904:SERt2m;imm904:SERt2r;ind750:SERt2m;ind750:SERt2r;inj661:SERt2r;ips189:SERt2;iso783:SERt6;iyo844:SERt2;obsolete:rxn05650;obsolete:rxn11341;seed:rxn05307;seed:rxn09246;seed:r…	-999999.0	999999.0			0	0
RD9C41023_B-1299	1 MNXM1@MNXC2 + 1 MNXM53@MNXC2 <==> 1 MNXM1@MNXC3 + 1 MNXM53@MNXC3	rxn05307	1*uniprot:GNP1_YEAST	MNXR4822		seed:Pyruvate Alanine Serine Interconversions;seed:Threonine anaerobic catabolism gene cluster	bigg:SERt2m;bigg:SERt2r;bigg:SERt2rpp;iaf1260:SERt2rpp;iao358:rll_562;iin800:AGP1_12;iin800:AGP3_3;iin800:DIP5_7;iin800:GAP1_18;iin800:GNP1_6;iit341:SERt2r;ijn746:SERt2rpp;ijr904.45632:SERt2r;ijr904:SERt2r;imeo21:SERt2r;imm904:SERt2m;imm904:SERt2r;ind750:SERt2m;ind750:SERt2r;inj661:SERt2r;ips189:SERt2;iso783:SERt6;iyo844:SERt2;obsolete:rxn05650;obsolete:rxn11341;seed:rxn05307;seed:rxn09246;seed:r…	-999999.0	999999.0			0	0
RCA6333FF_B-1173	1 MNXM1@MNXC2 + 1 MNXM55@MNXC2 <==> 1 MNXM1@MNXC3 + 1 MNXM55@MNXC3	rxn09690	1*uniprot:BAP2_YEAST	MNXR1367			bigg:CYSt2r;iaf692:CYSt2r;iin800:BAP2_1;iin800:BAP3_1;iin800:GAP1_6;iin800:GNP1_2;iin800:TAT2_2;iin800:VAP1_1;imm904:CYSt2r;ind750:CYSt2r;iso783:CYSt2;seed:rxn09690	-999999.0	999999.0			0	0
RCA6333FF_B-1174	1 MNXM1@MNXC2 + 1 MNXM55@MNXC2 <==> 1 MNXM1@MNXC3 + 1 MNXM55@MNXC3	rxn09690	1*uniprot:BAP3_YEAST	MNXR1367			bigg:CYSt2r;iaf692:CYSt2r;iin800:BAP2_1;iin800:BAP3_1;iin800:GAP1_6;iin800:GNP1_2;iin800:TAT2_2;iin800:VAP1_1;imm904:CYSt2r;ind750:CYSt2r;iso783:CYSt2;seed:rxn09690	-999999.0	999999.0			0	0
RCA6333FF_B-1175	1 MNXM1@MNXC2 + 1 MNXM55@MNXC2 <==> 1 MNXM1@MNXC3 + 1 MNXM55@MNXC3	rxn09690	1*uniprot:GAP1_YEAST	MNXR1367			bigg:CYSt2r;iaf692:CYSt2r;iin800:BAP2_1;iin800:BAP3_1;iin800:GAP1_6;iin800:GNP1_2;iin800:TAT2_2;iin800:VAP1_1;imm904:CYSt2r;ind750:CYSt2r;iso783:CYSt2;seed:rxn09690	-999999.0	999999.0			0	0
RCA6333FF_B-1176	1 MNXM1@MNXC2 + 1 MNXM55@MNXC2 <==> 1 MNXM1@MNXC3 + 1 MNXM55@MNXC3	rxn09690	1*uniprot:GNP1_YEAST	MNXR1367			bigg:CYSt2r;iaf692:CYSt2r;iin800:BAP2_1;iin800:BAP3_1;iin800:GAP1_6;iin800:GNP1_2;iin800:TAT2_2;iin800:VAP1_1;imm904:CYSt2r;ind750:CYSt2r;iso783:CYSt2;seed:rxn09690	-999999.0	999999.0			0	0
RCA6333FF_B-1177	1 MNXM1@MNXC2 + 1 MNXM55@MNXC2 <==> 1 MNXM1@MNXC3 + 1 MNXM55@MNXC3	rxn09690	1*uniprot:TAT1_YEAST	MNXR1367			bigg:CYSt2r;iaf692:CYSt2r;iin800:BAP2_1;iin800:BAP3_1;iin800:GAP1_6;iin800:GNP1_2;iin800:TAT2_2;iin800:VAP1_1;imm904:CYSt2r;ind750:CYSt2r;iso783:CYSt2;seed:rxn09690	-999999.0	999999.0			0	0
RCA6333FF_B-1178	1 MNXM1@MNXC2 + 1 MNXM55@MNXC2 <==> 1 MNXM1@MNXC3 + 1 MNXM55@MNXC3	rxn09690	1*uniprot:TAT2_YEAST	MNXR1367			bigg:CYSt2r;iaf692:CYSt2r;iin800:BAP2_1;iin800:BAP3_1;iin800:GAP1_6;iin800:GNP1_2;iin800:TAT2_2;iin800:VAP1_1;imm904:CYSt2r;ind750:CYSt2r;iso783:CYSt2;seed:rxn09690	-999999.0	999999.0			0	0
RF5493091_LR-1473	1 MNXM1@MNXC2 + 1 MNXM615@MNXC2 --> 1 MNXM1@MNXC3 + 1 MNXM615@MNXC3	R_U163_				model:Transport, extracellular		0	999999.0			0	0
R90E21279_B-806	1 MNXM1@MNXC2 + 1 MNXM61@MNXC2 <==> 1 MNXM1@MNXC3 + 1 MNXM61@MNXC3	rxn09672	1*uniprot:AGP1_YEAST	MNXR3504			bigg:METt2m;bigg:METt2r;iyo844:METt3;seed:rxn05615;seed:rxn09672;seed:rxn09738	-999999.0	999999.0			0	0
R90E21279_B-807	1 MNXM1@MNXC2 + 1 MNXM61@MNXC2 <==> 1 MNXM1@MNXC3 + 1 MNXM61@MNXC3	rxn09672	1*uniprot:BAP2_YEAST	MNXR3504			bigg:METt2m;bigg:METt2r;iyo844:METt3;seed:rxn05615;seed:rxn09672;seed:rxn09738	-999999.0	999999.0			0	0
R90E21279_B-808	1 MNXM1@MNXC2 + 1 MNXM61@MNXC2 <==> 1 MNXM1@MNXC3 + 1 MNXM61@MNXC3	rxn09672	1*uniprot:BAP3_YEAST	MNXR3504			bigg:METt2m;bigg:METt2r;iyo844:METt3;seed:rxn05615;seed:rxn09672;seed:rxn09738	-999999.0	999999.0			0	0
R90E21279_B-809	1 MNXM1@MNXC2 + 1 MNXM61@MNXC2 <==> 1 MNXM1@MNXC3 + 1 MNXM61@MNXC3	rxn09672	1*uniprot:GAP1_YEAST	MNXR3504			bigg:METt2m;bigg:METt2r;iyo844:METt3;seed:rxn05615;seed:rxn09672;seed:rxn09738	-999999.0	999999.0			0	0
R90E21279_B-810	1 MNXM1@MNXC2 + 1 MNXM61@MNXC2 <==> 1 MNXM1@MNXC3 + 1 MNXM61@MNXC3	rxn09672	1*uniprot:GNP1_YEAST	MNXR3504			bigg:METt2m;bigg:METt2r;iyo844:METt3;seed:rxn05615;seed:rxn09672;seed:rxn09738	-999999.0	999999.0			0	0
R90E21279_B-811	1 MNXM1@MNXC2 + 1 MNXM61@MNXC2 <==> 1 MNXM1@MNXC3 + 1 MNXM61@MNXC3	rxn09672	1*uniprot:MUP1_YEAST	MNXR3504			bigg:METt2m;bigg:METt2r;iyo844:METt3;seed:rxn05615;seed:rxn09672;seed:rxn09738	-999999.0	999999.0			0	0
R90E21279_B-812	1 MNXM1@MNXC2 + 1 MNXM61@MNXC2 <==> 1 MNXM1@MNXC3 + 1 MNXM61@MNXC3	rxn09672	1*uniprot:MUP3_YEAST	MNXR3504			bigg:METt2m;bigg:METt2r;iyo844:METt3;seed:rxn05615;seed:rxn09672;seed:rxn09738	-999999.0	999999.0			0	0
R5BE7FD4_LR-496	1 MNXM1@MNXC2 + 1 MNXM625@MNXC2 --> 1 MNXM1@MNXC3 + 1 MNXM625@MNXC3	r_1728		MNXR1406			bigg:DADNt2;bigg:DADNt2pp;iaf1260:DADNt2pp;iin800:U182;iin800:U188;iin800:U198;iit341:DADNt2;ijr904.45632:DADNt2;ijr904:DADNt2;imm904:DADNt2;ind750:DADNt2;iso783:DADNt2;iyo844:DADNt2;seed:rxn05317;seed:rxn08292;seed:rxn12414	0	999999.0			0	0
R81C94BC0_LR-717	1 MNXM1@MNXC2 + 1 MNXM639@MNXC2 --> 1 MNXM639@MNXC3	R_PTR2_3	1*uniprot:PTR2_YEAST			model:Transport, extracellular		0	999999.0			0	0
RE456DFB0_LR-1374	1 MNXM1@MNXC2 + 1 MNXM64575@MNXC2 --> 1 MNXM1@MNXC3 + 1 MNXM355@MNXC3	R_U173_				model:Transport, extracellular		0	999999.0			0	0
R26991BC0_LR-145	1 MNXM1@MNXC2 + 1 MNXM647@MNXC2 --> 1 MNXM1@MNXC3 + 1 MNXM647@MNXC3	r_1732		MNXR1529			bigg:DGSNt2;bigg:DGSNt2pp;iaf1260:DGSNt2pp;seed:rxn08323;seed:rxn09688;seed:rxn12416	0	999999.0			0	0
R53A62A56_LR-428	1 MNXM1@MNXC2 + 1 MNXM687@MNXC2 --> 1 MNXM1@MNXC3 + 1 MNXM687@MNXC3	r_2103		MNXR5368			bigg:XTSNt2;bigg:XTSNt2r;bigg:XTSNt2rpp;iaf1260:XTSNt2rpp;iin800:U178;ijr904.45632:XTSNt2r;ijr904:XTSNt2r;imm904:XTSNt2;ind750:XTSNt2;iyo844:XTSNt2;seed:rxn05680;seed:rxn09381	0	999999.0			0	0
R4642C92D_LR-349	1 MNXM1@MNXC2 + 1 MNXM704@MNXC2 --> 1 MNXM1@MNXC3 + 1 MNXM704@MNXC3	r_1731		MNXR1480			bigg:DCYTt2;bigg:DCYTt2pp;iabaylyiv4:TRANS-RXN-DEOXYCYTIDINE;iaf1260:DCYTt2pp;iag612:rbs_230;iin800:U183;iin800:U189;iin800:U199;iit341:DCYTt2;ijr904.45632:DCYTt2;ijr904:DCYTt2;imm904:DCYTt2;ind750:DCYTt2;iso783:DCYTt2;iyo844:DCYTt2;seed:rxn05205;seed:rxn08316;seed:rxn12415	0	999999.0			0	0
R6FA2A80_B-642	1 MNXM1@MNXC2 + 1 MNXM7115@MNXC2 <==> 1 MNXM1@MNXC3 + 1 MNXM7115@MNXC3	rxn13126		MNXR29812			iin800:U159;seed:rxn13126	-999999.0	999999.0			0	0
RAEC85517_LR-998	1 MNXM1@MNXC2 + 1 MNXM761@MNXC2 --> 1 MNXM1@MNXC3 + 1 MNXM761@MNXC3	r_1133	1*uniprot:FCY21_YEAST	MNXR1308			bigg:CSNt2;bigg:CSNt2pp;iabaylyiv4:TRANS-RXNIM-5736;iaf1260:CSNt2pp;iao358:rll_531;iin800:FCY21_1;iin800:FCY22_1;iin800:FCY2_1;iin800:YGL186C_1;ijr904.45632:CSNt2;ijr904:CSNt2;imm904:CSNt2;imo1053-pao1:CSNt2;imo1056:CSNt2;ind750:CSNt2;ips189:CSNt2;isb619:CSNt2;iyo844:CSNt2;metacyc:TRANS-RXN-199;seed:rxn05527;seed:rxn08266;seed:rxn12428	0	999999.0			0	0
RAEC85517_LR-999	1 MNXM1@MNXC2 + 1 MNXM761@MNXC2 --> 1 MNXM1@MNXC3 + 1 MNXM761@MNXC3	r_1133	1*uniprot:FCY22_YEAST	MNXR1308			bigg:CSNt2;bigg:CSNt2pp;iabaylyiv4:TRANS-RXNIM-5736;iaf1260:CSNt2pp;iao358:rll_531;iin800:FCY21_1;iin800:FCY22_1;iin800:FCY2_1;iin800:YGL186C_1;ijr904.45632:CSNt2;ijr904:CSNt2;imm904:CSNt2;imo1053-pao1:CSNt2;imo1056:CSNt2;ind750:CSNt2;ips189:CSNt2;isb619:CSNt2;iyo844:CSNt2;metacyc:TRANS-RXN-199;seed:rxn05527;seed:rxn08266;seed:rxn12428	0	999999.0			0	0
RAEC85517_LR-1000	1 MNXM1@MNXC2 + 1 MNXM761@MNXC2 --> 1 MNXM1@MNXC3 + 1 MNXM761@MNXC3	r_1133	1*uniprot:FCY2_YEAST	MNXR1308			bigg:CSNt2;bigg:CSNt2pp;iabaylyiv4:TRANS-RXNIM-5736;iaf1260:CSNt2pp;iao358:rll_531;iin800:FCY21_1;iin800:FCY22_1;iin800:FCY2_1;iin800:YGL186C_1;ijr904.45632:CSNt2;ijr904:CSNt2;imm904:CSNt2;imo1053-pao1:CSNt2;imo1056:CSNt2;ind750:CSNt2;ips189:CSNt2;isb619:CSNt2;iyo844:CSNt2;metacyc:TRANS-RXN-199;seed:rxn05527;seed:rxn08266;seed:rxn12428	0	999999.0			0	0
RAEC85517_LR-1001	1 MNXM1@MNXC2 + 1 MNXM761@MNXC2 --> 1 MNXM1@MNXC3 + 1 MNXM761@MNXC3	r_1133	1*uniprot:TPN1_YEAST	MNXR1308			bigg:CSNt2;bigg:CSNt2pp;iabaylyiv4:TRANS-RXNIM-5736;iaf1260:CSNt2pp;iao358:rll_531;iin800:FCY21_1;iin800:FCY22_1;iin800:FCY2_1;iin800:YGL186C_1;ijr904.45632:CSNt2;ijr904:CSNt2;imm904:CSNt2;imo1053-pao1:CSNt2;imo1056:CSNt2;ind750:CSNt2;ips189:CSNt2;isb619:CSNt2;iyo844:CSNt2;metacyc:TRANS-RXN-199;seed:rxn05527;seed:rxn08266;seed:rxn12428	0	999999.0			0	0
RFB2489A_B-1507	1 MNXM1@MNXC2 + 1 MNXM76@MNXC2 <==> 1 MNXM1@MNXC3 + 1 MNXM76@MNXC3	rxn05301	1*uniprot:AGP1_YEAST	MNXR5180			bigg:TYRt2m;bigg:TYRt2p;bigg:TYRt2r;bigg:TYRt2rpp;iaf1260:TYRt2rpp;iao358:rll_570;iin800:AGP1_10;iin800:BAP2_7;iin800:BAP3_7;iin800:GAP1_16;iin800:TAT1_4;iin800:TAT2_6;iin800:VAP1_6;iit341:TYRt2r;ijn746:TYRt2rpp;ijr904.45632:TYRt2r;ijr904:TYRt2r;imeo21:TYRt2r;imm904:TYRt2m;imm904:TYRt2p;imm904:TYRt2r;imm904:TYRt6;imm904:TYRt7;imo1053-pao1:TYRt6i;imo1056:TYRt6i;ind750:TYRt2m;ind750:TYRt2p;ind750:T…	-999999.0	999999.0			0	0
RFB2489A_B-1508	1 MNXM1@MNXC2 + 1 MNXM76@MNXC2 <==> 1 MNXM1@MNXC3 + 1 MNXM76@MNXC3	rxn05301	1*uniprot:BAP2_YEAST	MNXR5180			bigg:TYRt2m;bigg:TYRt2p;bigg:TYRt2r;bigg:TYRt2rpp;iaf1260:TYRt2rpp;iao358:rll_570;iin800:AGP1_10;iin800:BAP2_7;iin800:BAP3_7;iin800:GAP1_16;iin800:TAT1_4;iin800:TAT2_6;iin800:VAP1_6;iit341:TYRt2r;ijn746:TYRt2rpp;ijr904.45632:TYRt2r;ijr904:TYRt2r;imeo21:TYRt2r;imm904:TYRt2m;imm904:TYRt2p;imm904:TYRt2r;imm904:TYRt6;imm904:TYRt7;imo1053-pao1:TYRt6i;imo1056:TYRt6i;ind750:TYRt2m;ind750:TYRt2p;ind750:T…	-999999.0	999999.0			0	0
RFB2489A_B-1509	1 MNXM1@MNXC2 + 1 MNXM76@MNXC2 <==> 1 MNXM1@MNXC3 + 1 MNXM76@MNXC3	rxn05301	1*uniprot:BAP3_YEAST	MNXR5180			bigg:TYRt2m;bigg:TYRt2p;bigg:TYRt2r;bigg:TYRt2rpp;iaf1260:TYRt2rpp;iao358:rll_570;iin800:AGP1_10;iin800:BAP2_7;iin800:BAP3_7;iin800:GAP1_16;iin800:TAT1_4;iin800:TAT2_6;iin800:VAP1_6;iit341:TYRt2r;ijn746:TYRt2rpp;ijr904.45632:TYRt2r;ijr904:TYRt2r;imeo21:TYRt2r;imm904:TYRt2m;imm904:TYRt2p;imm904:TYRt2r;imm904:TYRt6;imm904:TYRt7;imo1053-pao1:TYRt6i;imo1056:TYRt6i;ind750:TYRt2m;ind750:TYRt2p;ind750:T…	-999999.0	999999.0			0	0
RFB2489A_B-1510	1 MNXM1@MNXC2 + 1 MNXM76@MNXC2 <==> 1 MNXM1@MNXC3 + 1 MNXM76@MNXC3	rxn05301	1*uniprot:GAP1_YEAST	MNXR5180			bigg:TYRt2m;bigg:TYRt2p;bigg:TYRt2r;bigg:TYRt2rpp;iaf1260:TYRt2rpp;iao358:rll_570;iin800:AGP1_10;iin800:BAP2_7;iin800:BAP3_7;iin800:GAP1_16;iin800:TAT1_4;iin800:TAT2_6;iin800:VAP1_6;iit341:TYRt2r;ijn746:TYRt2rpp;ijr904.45632:TYRt2r;ijr904:TYRt2r;imeo21:TYRt2r;imm904:TYRt2m;imm904:TYRt2p;imm904:TYRt2r;imm904:TYRt6;imm904:TYRt7;imo1053-pao1:TYRt6i;imo1056:TYRt6i;ind750:TYRt2m;ind750:TYRt2p;ind750:T…	-999999.0	999999.0			0	0
RFB2489A_B-1511	1 MNXM1@MNXC2 + 1 MNXM76@MNXC2 <==> 1 MNXM1@MNXC3 + 1 MNXM76@MNXC3	rxn05301	1*uniprot:TAT1_YEAST	MNXR5180			bigg:TYRt2m;bigg:TYRt2p;bigg:TYRt2r;bigg:TYRt2rpp;iaf1260:TYRt2rpp;iao358:rll_570;iin800:AGP1_10;iin800:BAP2_7;iin800:BAP3_7;iin800:GAP1_16;iin800:TAT1_4;iin800:TAT2_6;iin800:VAP1_6;iit341:TYRt2r;ijn746:TYRt2rpp;ijr904.45632:TYRt2r;ijr904:TYRt2r;imeo21:TYRt2r;imm904:TYRt2m;imm904:TYRt2p;imm904:TYRt2r;imm904:TYRt6;imm904:TYRt7;imo1053-pao1:TYRt6i;imo1056:TYRt6i;ind750:TYRt2m;ind750:TYRt2p;ind750:T…	-999999.0	999999.0			0	0
RFB2489A_B-1512	1 MNXM1@MNXC2 + 1 MNXM76@MNXC2 <==> 1 MNXM1@MNXC3 + 1 MNXM76@MNXC3	rxn05301	1*uniprot:TAT2_YEAST	MNXR5180			bigg:TYRt2m;bigg:TYRt2p;bigg:TYRt2r;bigg:TYRt2rpp;iaf1260:TYRt2rpp;iao358:rll_570;iin800:AGP1_10;iin800:BAP2_7;iin800:BAP3_7;iin800:GAP1_16;iin800:TAT1_4;iin800:TAT2_6;iin800:VAP1_6;iit341:TYRt2r;ijn746:TYRt2rpp;ijr904.45632:TYRt2r;ijr904:TYRt2r;imeo21:TYRt2r;imm904:TYRt2m;imm904:TYRt2p;imm904:TYRt2r;imm904:TYRt6;imm904:TYRt7;imo1053-pao1:TYRt6i;imo1056:TYRt6i;ind750:TYRt2m;ind750:TYRt2p;ind750:T…	-999999.0	999999.0			0	0
RCE2CC9B4_B-1198	1 MNXM1@MNXC2 + 1 MNXM77881@MNXC2 <==> 1 MNXM1@MNXC3 + 1 MNXM77881@MNXC3	r_1249	1*uniprot:TRK1_YEAST					-999999.0	999999.0			0	0
R5CA8974A_RL-500	1 MNXM1@MNXC2 + 1 MNXM7@MNXC3 + 1 MNXM9@MNXC3 <-- 1 MNXM1@MNXC3 + 1 MNXM3@MNXC3	R_PMP2;R_PMP1;R_PMA2;R_PMA1	1*prot:YCR024C-A	MNXR80665		model:Transport, extracellular	iao358:rll_490;iao358:rll_493;iin800:FATP;iin800:U214;seed:rxn11300	-999999.0	0			0	0
R5CA8974A_RL-501	1 MNXM1@MNXC2 + 1 MNXM7@MNXC3 + 1 MNXM9@MNXC3 <-- 1 MNXM1@MNXC3 + 1 MNXM3@MNXC3	R_PMP2;R_PMP1;R_PMA2;R_PMA1	1*uniprot:PMA1_YEAST	MNXR80665		model:Transport, extracellular	iao358:rll_490;iao358:rll_493;iin800:FATP;iin800:U214;seed:rxn11300	-999999.0	0			0	0
R5CA8974A_RL-502	1 MNXM1@MNXC2 + 1 MNXM7@MNXC3 + 1 MNXM9@MNXC3 <-- 1 MNXM1@MNXC3 + 1 MNXM3@MNXC3	R_PMP2;R_PMP1;R_PMA2;R_PMA1	1*uniprot:PMA2_YEAST	MNXR80665		model:Transport, extracellular	iao358:rll_490;iao358:rll_493;iin800:FATP;iin800:U214;seed:rxn11300	-999999.0	0			0	0
R5CA8974A_RL-503	1 MNXM1@MNXC2 + 1 MNXM7@MNXC3 + 1 MNXM9@MNXC3 <-- 1 MNXM1@MNXC3 + 1 MNXM3@MNXC3	R_PMP2;R_PMP1;R_PMA2;R_PMA1	1*uniprot:PMP2_YEAST	MNXR80665		model:Transport, extracellular	iao358:rll_490;iao358:rll_493;iin800:FATP;iin800:U214;seed:rxn11300	-999999.0	0			0	0
R265DEA55_LR-140	1 MNXM1@MNXC2 + 1 MNXM89735@MNXC2 --> 1 MNXM1@MNXC3 + 1 MNXM89735@MNXC3	R_MAL11;R_MPH3;R_MPH2	1*uniprot:MAL11_YEAST			model:Transport, extracellular		0	999999.0			0	0
R265DEA55_LR-141	1 MNXM1@MNXC2 + 1 MNXM89735@MNXC2 --> 1 MNXM1@MNXC3 + 1 MNXM89735@MNXC3	R_MAL11;R_MPH3;R_MPH2	1*uniprot:MPH2_YEAST			model:Transport, extracellular		0	999999.0			0	0
R265DEA55_LR-142	1 MNXM1@MNXC2 + 1 MNXM89735@MNXC2 --> 1 MNXM1@MNXC3 + 1 MNXM89735@MNXC3	R_MAL11;R_MPH3;R_MPH2	1*uniprot:MPH3_YEAST			model:Transport, extracellular		0	999999.0			0	0
R2C76250B_B-187	1 MNXM1@MNXC2 + 1 MNXM89948@MNXC2 <==> 1 MNXM1@MNXC3 + 1 MNXM89948@MNXC3	R_AGP2	1*uniprot:AGP2_YEAST	MNXR50826		model:Transport, extracellular	iaf1260:CRNtex;iin800:AGP2;iin800:U124;imm904:CRNt;imm904:CRNtim;imm904:CRNtp;ind750:CRNt;ind750:CRNtim;ind750:CRNtp;seed:rxn08265;seed:rxn09691;seed:rxn09773;seed:rxn09858	-999999.0	999999.0			0	0
R62381DC1_B-542	1 MNXM1@MNXC2 + 1 MNXM90553@MNXC2 <==> 1 MNXM1@MNXC3 + 1 MNXM90553@MNXC3	R_MAL31	1*uniprot:MAL31_YEAST			model:Transport, extracellular		-999999.0	999999.0			0	0
R158AF434_LR-28	1 MNXM1@MNXC2 + 1 MNXM90@MNXC2 --> 1 MNXM1@MNXC3 + 1 MNXM90@MNXC3	rxn09692	1*uniprot:HNM1_YEAST	MNXR1146			bigg:CHLt2;bigg:CHLt2pp;bigg:CHLt2r;iaf1260:CHLt2pp;ijn746:CHLt2pp;seed:rxn08213;seed:rxn09692;seed:rxn12380	0	999999.0			0	0
R90036D4F_LR-804	1 MNXM1@MNXC2 + 1 MNXM92297@MNXC2 --> 1 MNXM1@MNXC3 + 1 MNXM92297@MNXC3	R_PTR2_1	1*uniprot:PTR2_YEAST			model:Transport, extracellular		0	999999.0			0	0
RFC630C38_LR-1521	1 MNXM1@MNXC2 + 1 MNXM935@MNXC2 --> 1 MNXM1@MNXC3 + 1 MNXM935@MNXC3	r_1733		MNXR1603			bigg:DINSt2;bigg:DINSt2pp;iaf1260:DINSt2pp;seed:rxn08343;seed:rxn09687;seed:rxn12417	0	999999.0			0	0
R1C5965DA_B-82	1 MNXM1@MNXC2 + 1 MNXM93@MNXC2 <==> 1 MNXM1@MNXC3 + 1 MNXM93@MNXC3	rxn05561		MNXR2345			bigg:FUMt2r;bigg:FUMt3;iag612:rbs_301;iin800:U207;iit341:FUMt3;imeo21:FUMt2r;imm904:FUMt2r;imo1053-pao1:FUMt6;imo1056:FUMt6;ind750:FUMt2r;inj661:FUMt2r;iyo844:FUMt6;seed:rxn05561;seed:rxn10901;seed:rxn12423	-999999.0	999999.0			0	0
R8B0C95C_B-763	1 MNXM1@MNXC2 + 1 MNXM94@MNXC2 <==> 1 MNXM1@MNXC3 + 1 MNXM94@MNXC3	rxn05663	1*uniprot:BAP2_YEAST	MNXR5145			bigg:TRPt2m;bigg:TRPt2r;bigg:TRPt2rpp;iaf1260:TRPt2rpp;iag612:rbs_570;iao358:rll_569;iin800:BAP2_6;iin800:BAP3_6;iin800:GAP1_15;iin800:TAT1_3;iin800:TAT2_5;iin800:VAP1_5;iit341:TRPt2r;ijr904.45632:TRPt2r;ijr904:TRPt2r;imeo21:TRPt2r;imm904:TRPt2r;imo1053-pao1:TRPt2;imo1056:TRPt2;ind750:TRPt2r;inj661:TRPt2r;ips189:TRPt2;isb619:TRPt2r;iso783:TRPt6;iyo844:TRPt2;seed:rxn05663;seed:rxn09326;seed:rxn097…	-999999.0	999999.0			0	0
R8B0C95C_B-764	1 MNXM1@MNXC2 + 1 MNXM94@MNXC2 <==> 1 MNXM1@MNXC3 + 1 MNXM94@MNXC3	rxn05663	1*uniprot:BAP3_YEAST	MNXR5145			bigg:TRPt2m;bigg:TRPt2r;bigg:TRPt2rpp;iaf1260:TRPt2rpp;iag612:rbs_570;iao358:rll_569;iin800:BAP2_6;iin800:BAP3_6;iin800:GAP1_15;iin800:TAT1_3;iin800:TAT2_5;iin800:VAP1_5;iit341:TRPt2r;ijr904.45632:TRPt2r;ijr904:TRPt2r;imeo21:TRPt2r;imm904:TRPt2r;imo1053-pao1:TRPt2;imo1056:TRPt2;ind750:TRPt2r;inj661:TRPt2r;ips189:TRPt2;isb619:TRPt2r;iso783:TRPt6;iyo844:TRPt2;seed:rxn05663;seed:rxn09326;seed:rxn097…	-999999.0	999999.0			0	0
R8B0C95C_B-765	1 MNXM1@MNXC2 + 1 MNXM94@MNXC2 <==> 1 MNXM1@MNXC3 + 1 MNXM94@MNXC3	rxn05663	1*uniprot:GAP1_YEAST	MNXR5145			bigg:TRPt2m;bigg:TRPt2r;bigg:TRPt2rpp;iaf1260:TRPt2rpp;iag612:rbs_570;iao358:rll_569;iin800:BAP2_6;iin800:BAP3_6;iin800:GAP1_15;iin800:TAT1_3;iin800:TAT2_5;iin800:VAP1_5;iit341:TRPt2r;ijr904.45632:TRPt2r;ijr904:TRPt2r;imeo21:TRPt2r;imm904:TRPt2r;imo1053-pao1:TRPt2;imo1056:TRPt2;ind750:TRPt2r;inj661:TRPt2r;ips189:TRPt2;isb619:TRPt2r;iso783:TRPt6;iyo844:TRPt2;seed:rxn05663;seed:rxn09326;seed:rxn097…	-999999.0	999999.0			0	0
R8B0C95C_B-766	1 MNXM1@MNXC2 + 1 MNXM94@MNXC2 <==> 1 MNXM1@MNXC3 + 1 MNXM94@MNXC3	rxn05663	1*uniprot:TAT1_YEAST	MNXR5145			bigg:TRPt2m;bigg:TRPt2r;bigg:TRPt2rpp;iaf1260:TRPt2rpp;iag612:rbs_570;iao358:rll_569;iin800:BAP2_6;iin800:BAP3_6;iin800:GAP1_15;iin800:TAT1_3;iin800:TAT2_5;iin800:VAP1_5;iit341:TRPt2r;ijr904.45632:TRPt2r;ijr904:TRPt2r;imeo21:TRPt2r;imm904:TRPt2r;imo1053-pao1:TRPt2;imo1056:TRPt2;ind750:TRPt2r;inj661:TRPt2r;ips189:TRPt2;isb619:TRPt2r;iso783:TRPt6;iyo844:TRPt2;seed:rxn05663;seed:rxn09326;seed:rxn097…	-999999.0	999999.0			0	0
R8B0C95C_B-767	1 MNXM1@MNXC2 + 1 MNXM94@MNXC2 <==> 1 MNXM1@MNXC3 + 1 MNXM94@MNXC3	rxn05663	1*uniprot:TAT2_YEAST	MNXR5145			bigg:TRPt2m;bigg:TRPt2r;bigg:TRPt2rpp;iaf1260:TRPt2rpp;iag612:rbs_570;iao358:rll_569;iin800:BAP2_6;iin800:BAP3_6;iin800:GAP1_15;iin800:TAT1_3;iin800:TAT2_5;iin800:VAP1_5;iit341:TRPt2r;ijr904.45632:TRPt2r;ijr904:TRPt2r;imeo21:TRPt2r;imm904:TRPt2r;imo1053-pao1:TRPt2;imo1056:TRPt2;ind750:TRPt2r;inj661:TRPt2r;ips189:TRPt2;isb619:TRPt2r;iso783:TRPt6;iyo844:TRPt2;seed:rxn05663;seed:rxn09326;seed:rxn097…	-999999.0	999999.0			0	0
RBC132A7E_LR-1087	1 MNXM1@MNXC2 + 1 MNXM96973@MNXC2 --> 1 MNXM96973@MNXC3	R_PTR2_2	1*uniprot:PTR2_YEAST			model:Transport, extracellular		0	999999.0			0	0
R16358B2_B-36	1 MNXM1@MNXC2 + 1 MNXM97@MNXC2 <==> 1 MNXM1@MNXC3 + 1 MNXM97@MNXC3	rxn05306	1*uniprot:AGP1_YEAST	MNXR4246			bigg:PHEt2m;bigg:PHEt2r;bigg:PHEt2rpp;iaf1260:PHEt2rpp;iin800:AGP1_9;iin800:BAP2_5;iin800:BAP3_5;iin800:GAP1_13;iin800:TAT2_4;iit341:PHEt2r;ijn746:PHEt2rpp;ijr904.45632:PHEt2r;ijr904:PHEt2r;imeo21:PHEt2r;imm904:PHEt2m;imm904:PHEt2r;imo1053-pao1:PHEt6;imo1053-pao1:PHEt6i;imo1056:PHEt6;imo1056:PHEt6i;ind750:PHEt2m;ind750:PHEt2r;inj661:PHEt2r;ips189:PHEt6;isb619:PHEt2r;iyo844:PHEt6;obsolete:rxn05631…	-999999.0	999999.0			0	0
R16358B2_B-37	1 MNXM1@MNXC2 + 1 MNXM97@MNXC2 <==> 1 MNXM1@MNXC3 + 1 MNXM97@MNXC3	rxn05306	1*uniprot:BAP2_YEAST	MNXR4246			bigg:PHEt2m;bigg:PHEt2r;bigg:PHEt2rpp;iaf1260:PHEt2rpp;iin800:AGP1_9;iin800:BAP2_5;iin800:BAP3_5;iin800:GAP1_13;iin800:TAT2_4;iit341:PHEt2r;ijn746:PHEt2rpp;ijr904.45632:PHEt2r;ijr904:PHEt2r;imeo21:PHEt2r;imm904:PHEt2m;imm904:PHEt2r;imo1053-pao1:PHEt6;imo1053-pao1:PHEt6i;imo1056:PHEt6;imo1056:PHEt6i;ind750:PHEt2m;ind750:PHEt2r;inj661:PHEt2r;ips189:PHEt6;isb619:PHEt2r;iyo844:PHEt6;obsolete:rxn05631…	-999999.0	999999.0			0	0
R16358B2_B-38	1 MNXM1@MNXC2 + 1 MNXM97@MNXC2 <==> 1 MNXM1@MNXC3 + 1 MNXM97@MNXC3	rxn05306	1*uniprot:BAP3_YEAST	MNXR4246			bigg:PHEt2m;bigg:PHEt2r;bigg:PHEt2rpp;iaf1260:PHEt2rpp;iin800:AGP1_9;iin800:BAP2_5;iin800:BAP3_5;iin800:GAP1_13;iin800:TAT2_4;iit341:PHEt2r;ijn746:PHEt2rpp;ijr904.45632:PHEt2r;ijr904:PHEt2r;imeo21:PHEt2r;imm904:PHEt2m;imm904:PHEt2r;imo1053-pao1:PHEt6;imo1053-pao1:PHEt6i;imo1056:PHEt6;imo1056:PHEt6i;ind750:PHEt2m;ind750:PHEt2r;inj661:PHEt2r;ips189:PHEt6;isb619:PHEt2r;iyo844:PHEt6;obsolete:rxn05631…	-999999.0	999999.0			0	0
R16358B2_B-39	1 MNXM1@MNXC2 + 1 MNXM97@MNXC2 <==> 1 MNXM1@MNXC3 + 1 MNXM97@MNXC3	rxn05306	1*uniprot:GAP1_YEAST	MNXR4246			bigg:PHEt2m;bigg:PHEt2r;bigg:PHEt2rpp;iaf1260:PHEt2rpp;iin800:AGP1_9;iin800:BAP2_5;iin800:BAP3_5;iin800:GAP1_13;iin800:TAT2_4;iit341:PHEt2r;ijn746:PHEt2rpp;ijr904.45632:PHEt2r;ijr904:PHEt2r;imeo21:PHEt2r;imm904:PHEt2m;imm904:PHEt2r;imo1053-pao1:PHEt6;imo1053-pao1:PHEt6i;imo1056:PHEt6;imo1056:PHEt6i;ind750:PHEt2m;ind750:PHEt2r;inj661:PHEt2r;ips189:PHEt6;isb619:PHEt2r;iyo844:PHEt6;obsolete:rxn05631…	-999999.0	999999.0			0	0
R16358B2_B-40	1 MNXM1@MNXC2 + 1 MNXM97@MNXC2 <==> 1 MNXM1@MNXC3 + 1 MNXM97@MNXC3	rxn05306	1*uniprot:TAT2_YEAST	MNXR4246			bigg:PHEt2m;bigg:PHEt2r;bigg:PHEt2rpp;iaf1260:PHEt2rpp;iin800:AGP1_9;iin800:BAP2_5;iin800:BAP3_5;iin800:GAP1_13;iin800:TAT2_4;iit341:PHEt2r;ijn746:PHEt2rpp;ijr904.45632:PHEt2r;ijr904:PHEt2r;imeo21:PHEt2r;imm904:PHEt2m;imm904:PHEt2r;imo1053-pao1:PHEt6;imo1053-pao1:PHEt6i;imo1056:PHEt6;imo1056:PHEt6i;ind750:PHEt2m;ind750:PHEt2r;inj661:PHEt2r;ips189:PHEt6;isb619:PHEt2r;iyo844:PHEt6;obsolete:rxn05631…	-999999.0	999999.0			0	0
R47177312_B-350	1 MNXM1@MNXC2 <==> 1 MNXM1@BOUNDARY	EX_cpd00067_e				seed:S_		-999999.0	999999.0			0	1
RC813B6B5_RL-1158	1 MNXM1@MNXC3 + 1 MNXM200@MNXC3 + 1 MNXM308@MNXC3 <-- 1 MNXM67@MNXC3	R_PLC1	1*uniprot:PLC1_YEAST			model:Phospholipid biosynthesis		-999999.0	0			0	0
RB7A2E4E6_B-1050	1 MNXM1@MNXC3 + 1 MNXM20@MNXC3 + 1 MNXM2929@MNXC4 <==> 1 MNXM1@MNXC4 + 1 MNXM20@MNXC4 + 1 MNXM2929@MNXC3	R_ODC2;R_ODC1	1*uniprot:ODC1_YEAST	MNXR55813		model:Transport, mitochondrial	bigg:OXO2Ctm;iin800:ODC1;iin800:ODC2;imm904:OXO2Ctm;ind750:OXO2Ctm;seed:rxn09730	-999999.0	999999.0			0	0
RB7A2E4E6_B-1051	1 MNXM1@MNXC3 + 1 MNXM20@MNXC3 + 1 MNXM2929@MNXC4 <==> 1 MNXM1@MNXC4 + 1 MNXM20@MNXC4 + 1 MNXM2929@MNXC3	R_ODC2;R_ODC1	1*uniprot:ODC2_YEAST	MNXR55813		model:Transport, mitochondrial	bigg:OXO2Ctm;iin800:ODC1;iin800:ODC2;imm904:OXO2Ctm;ind750:OXO2Ctm;seed:rxn09730	-999999.0	999999.0			0	0
RE9D635B3_B-1404	1 MNXM1@MNXC3 + 1 MNXM213@MNXC3 + 1 MNXM35028@MNXC3 <==> 1 MNXM935@MNXC3 + 1 MNXM9@MNXC3	R_PNP1_3	1*uniprot:PNPH_YEAST			model:Salvage pathways		-999999.0	999999.0			0	0
R306562E5_RL-197	1 MNXM1@MNXC3 + 1 MNXM215@MNXC3 + 1 MNXM7@MNXC3 <-- 1 MNXM3@MNXC3 + 1 MNXM99@MNXC3	R_HXK2_2;R_HXK1_2;R_GLK1_1	1*uniprot:HXKA_YEAST			model:Glycolysis / Gluconeogenesis		-999999.0	0			0	0
R306562E5_RL-198	1 MNXM1@MNXC3 + 1 MNXM215@MNXC3 + 1 MNXM7@MNXC3 <-- 1 MNXM3@MNXC3 + 1 MNXM99@MNXC3	R_HXK2_2;R_HXK1_2;R_GLK1_1	1*uniprot:HXKB_YEAST			model:Glycolysis / Gluconeogenesis		-999999.0	0			0	0
R306562E5_RL-199	1 MNXM1@MNXC3 + 1 MNXM215@MNXC3 + 1 MNXM7@MNXC3 <-- 1 MNXM3@MNXC3 + 1 MNXM99@MNXC3	R_HXK2_2;R_HXK1_2;R_GLK1_1	1*uniprot:HXKG_YEAST			model:Glycolysis / Gluconeogenesis		-999999.0	0			0	0
R8BBD5532_RL-771	1 MNXM1@MNXC3 + 1 MNXM220@MNXC3 + 1 MNXM567@MNXC3 <-- 1 MNXM333@MNXC3 + 1 MNXM63@MNXC3	r_0736	1*uniprot:KIME_YEAST	MNXR69438	2.7.1.36		bigg:MEVK2;ec:2.7.1.36;iin800:ERG12_2;imm904:MEVK2;ind750:MEVK2;isb619:MEVK2;obsolete:rxn12909;seed:rxn09616	-999999.0	0			0	0
RD2513759_B-1219	1 MNXM1@MNXC3 + 1 MNXM221@MNXC3 + 1 MNXM31@MNXC3 <==> 1 MNXM201@MNXC3 + 1 MNXM53@MNXC3	rxn06044	1*uniprot:PSS_YEAST	MNXR69809	2.7.8.8	biopath:Biosynthesis_of_Phosphatidylserine;biopath:Biosynthesis_of_Phosphoglycerides;biopath:Metabolism_of_Diacylglycerol;biopath:Metabolism_of_Phosphoglycerides_(extended);kegg:Glycerophospholipid metabolism;kegg:Glycine, serine and threonine metabolism;kegg:Metabolic pathways;unipathway:phosphatidylethanolamine biosynthesis	bigg:PSERS_SC;bigg:PSERSm_SC;biopath:RXN00227;ec:2.7.8.8;iabaylyiv4:PHOSPHASERSYN-RXN;iin800:CHO1_1;iin800:CHO1_2;imm904:PSERS_SC;imm904:PSERSm_SC;imo1053-pao1:CDPDSPr_PA;imo1056:CDPDSPr_PA;ind750:PSERS_SC;ind750:PSERSm_SC;iso783:PSSA;iyo844:CDPDSP_BS;kegg:R01800;obsolete:rxn09533;seed:rxn05281;seed:rxn06044;seed:rxn13816;upa:UCR01800;upa:UER00615	-999999.0	999999.0			0	0
RD5EF6773_RL-1247	1 MNXM1@MNXC3 + 1 MNXM229@MNXC3 + 1 MNXM7@MNXC3 <-- 1 MNXM3@MNXC3 + 1 MNXM90@MNXC3	r_0273	1*uniprot:KICH_YEAST	MNXR1153	2.7.1.32	biopath:Biosynthesis_of_Lecithin;biopath:Biosynthesis_of_Phosphoglycerides;biopath:Metabolism_of_Phosphoglycerides_(extended);kegg:Glycerophospholipid metabolism;kegg:Metabolic pathways;metacyc:phosphatidylcholine biosynthesis I;unipathway:phosphatidylcholine biosynthesis	bigg:CHOLK;biopath:RXN00916;brenda:BR47772;ec:2.7.1.32;iin800:CKI1;imm904:CHOLK;ind750:CHOLK;intenz:2862;ips189:CHOLK;kegg:R01021;metacyc:CHOLINE-KINASE-RXN;rhea:12837;rhea:12838;rhea:12839;rhea:12840;seed:rxn00751;upa:UCR01021;upa:UER00737	-999999.0	0			0	0
R3C831745_RL-285	1 MNXM1@MNXC3 + 1 MNXM2320@MNXC3 + 1 MNXM7@MNXC3 <-- 1 MNXM2474@MNXC3 + 1 MNXM3@MNXC3	r_0332	1*uniprot:RBSK_YEAST	MNXR26788	2.7.1.15		brenda:BS357297;ec:2.7.1.15;metacyc:RXN-14223;rhea:30871;rhea:30872;rhea:30873;rhea:30874	-999999.0	0			0	0
RA1A091DF_RL-913	1 MNXM1@MNXC3 + 1 MNXM234@MNXC3 + 1 MNXM7@MNXC3 <-- 1 MNXM3@MNXC3 + 1 MNXM492@MNXC3	r_1734		MNXR1812	2.7.1.145;2.7.1.21;2.7.1.76	biopath:Biosynthesis_of_2'-Deoxyuridine-5'-phosphate;biopath:Conversion_and_degradation_of_Pyrimidine_nucleotides_and_bases;kegg:Pyrimidine metabolism;metacyc:pyrimidine deoxyribonucleosides salvage;seed:Folate Biosynthesis (Phoenix Copy);seed:pyrimidine conversions	bigg:DURIK1;bigg:DURIK1m;biopath:RXN00622;brenda:BS357352;ec:2.7.1.145;ec:2.7.1.21;ec:2.7.1.76;ecocyc:DURIDKI-RXN;iaf1260:DURIK1;iag612:rbs_241;iao358:rll_439;iin800:U15;iit341:DURIK1;ijr904.45632:DURIK1;ijr904:DURIK1;imeo21:DURIK1;imm904:DURIK1;ind750:DURIK1;inj661:DURIK1;isb619:DURIK1;iso783:DURIK1;iyo844:DURIK1;kegg:R02099;metacyc:DURIDKI-RXN;rhea:28206;rhea:28207;rhea:28208;rhea:28209;seed:rx…	-999999.0	0			0	0
RA56BDBA2_LR-935	1 MNXM1@MNXC3 + 1 MNXM234@MNXC3 --> 1 MNXM492@MNXC3 + 1 MNXM9@MNXC3	R_U24_				model:Salvage pathways		0	999999.0			0	0
R5540F934_RL-441	1 MNXM1@MNXC3 + 1 MNXM236@MNXC3 + 1 MNXM925@MNXC3 <-- 1 MNXM6439@MNXC3	R_FAS1_8_f	1*uniprot:FAS1_YEAST			model:Cytosolic fatty acid synthesis		-999999.0	0			0	0
R9F75C1E7_B-902	1 MNXM1@MNXC3 + 1 MNXM23766@MNXC3 + 1 MNXM6@MNXC3 <==> 1 MNXM23586@MNXC3 + 1 MNXM5@MNXC3	R_FAS1_3_2	1*uniprot:FAS1_YEAST			model:Cytosolic fatty acid synthesis		-999999.0	999999.0			0	0
R7A163DB9_LR-687	1 MNXM1@MNXC3 + 1 MNXM237@MNXC3 + 1 MNXM3@MNXC3 --> 1 MNXM318@MNXC3 + 1 MNXM7@MNXC3 + 1 MNXM9@MNXC3	R_U91_				model:Folate metabolism		0	999999.0			0	0
RA5465A3D_B-932	1 MNXM1@MNXC3 + 1 MNXM24502@MNXC3 + 1 MNXM6@MNXC3 <==> 1 MNXM23683@MNXC3 + 1 MNXM5@MNXC3	R_FAS1_2_2	1*uniprot:FAS1_YEAST			model:Cytosolic fatty acid synthesis		-999999.0	999999.0			0	0
R2FBEFD7C_B-193	1 MNXM1@MNXC3 + 1 MNXM25602@MNXC3 + 1 MNXM6@MNXC3 <==> 1 MNXM25370@MNXC3 + 1 MNXM5@MNXC3	R_FAS2_2_2	1*uniprot:FAS2_YEAST			model:Cytosolic fatty acid synthesis		-999999.0	999999.0			0	0
R3FBBF52_RL-310	1 MNXM1@MNXC3 + 1 MNXM257@MNXC3 + 1 MNXM7@MNXC3 <-- 1 MNXM3@MNXC3 + 1 MNXM420@MNXC3	r_2074		MNXR5091	2.7.1.145;2.7.1.21;2.7.1.76	biopath:Conversion_and_degradation_of_Pyrimidine_nucleotides_and_bases;biopath:Degradation_of_2'-Deoxythymidine-5'-phosphate;kegg:Metabolic pathways;kegg:Pyrimidine metabolism;metacyc:pyrimidine deoxyribonucleosides salvage;seed:Folate Biosynthesis (Phoenix Copy);seed:pyrimidine conversions;unipathway:dTMP biosynthesis via salvage pathway	bigg:TMDK1;bigg:TMDK1m;biopath:RXN01466;brenda:BR47761;brenda:BS378434;ec:2.7.1.145;ec:2.7.1.21;ec:2.7.1.76;ecocyc:THYKI-RXN;iaf1260:TMDK1;iaf692:TMDK1;iag612:rbs_564;iao358:rll_474;iin800:U16;iit341:TMDK1;ijr904.45632:TMDK1;ijr904:TMDK1;imeo21:TMDK1;imm904:TMDK1;ind750:TMDK1;inj661:TMDK1;intenz:2851;ips189:TMDK1;isb619:TMDK1;iso783:TMDK1;iyo844:TMDK1;kegg:R01567;metacyc:THYKI-RXN;reactome:REACT_…	-999999.0	0			0	0
RCF2A8B3E_B-1205	1 MNXM1@MNXC3 + 1 MNXM259@MNXC3 + 1 MNXM35028@MNXC3 <==> 1 MNXM647@MNXC3 + 1 MNXM9@MNXC3	R_PNP1_5	1*uniprot:PNPH_YEAST			model:Salvage pathways		-999999.0	999999.0			0	0
RD3572BD4_B-1227	1 MNXM1@MNXC3 + 1 MNXM259@MNXC3 + 1 iso_iIN800_M_825@MNXC3 <==> 1 MNXM401@MNXC3 + 1 MNXM9@MNXC3	R_U104_				model:NAD biosynthesis		-999999.0	999999.0			0	0
R65D05B2B_LR-573	1 MNXM1@MNXC3 + 1 MNXM25@MNXC3 + 1 MNXM9@MNXC4 --> 1 MNXM1@MNXC4 + 1 MNXM25@MNXC4 + 1 MNXM9@MNXC3	R_DIC1_3	1*uniprot:DIC1_YEAST	MNXR4950		model:Transport, mitochondrial	bigg:SUCCt2m;bigg:SUCCtm;iin800:DIC1_3;imm904:SUCCtm;ind750:SUCCtm;seed:rxn09713	0	999999.0			0	0
R22CB720E_LR-120	1 MNXM1@MNXC3 + 1 MNXM266@MNXC3 --> 1 MNXM704@MNXC3 + 1 MNXM9@MNXC3	R_U28_				model:Salvage pathways		0	999999.0			0	0
RC7067291_RL-1154	1 MNXM1@MNXC3 + 1 MNXM26@MNXC3 + 1 MNXM61@MNXC3 <-- 1 MNXM652@MNXC3 + 1 MNXM699@MNXC3	r_0812	1*uniprot:MET17_YEAST	MNXR585	2.5.1.49;4.2.99.10	metacyc:<i>S</i>-methyl-5-thio-I?-D-ribose 1-phosphate degradation II	bigg:AHSERL;brenda:BR47497;ec:2.5.1.49;ec:4.2.99.10;iao358:rll_101;iin800:MET17_1;imm904:AHSERL;imo1053-pao1:AHSERL;imo1056:AHSERL;ind750:AHSERL;intenz:10203;iso783:AHSERL;kegg:R00651;metacyc:O-ACETYLHOMOSERINE-THIOL-LYASE-RXN;rhea:10048;rhea:10049;rhea:10050;rhea:10051;seed:rxn00453	-999999.0	0			0	0
R81E7E544_LR-719	1 MNXM1@MNXC3 + 1 MNXM270@MNXC2 --> 1 MNXM1@MNXC3 + 1 MNXM270@MNXC3	R_U229_				model:Transport, extracellular		0	999999.0			0	0
R7F1B10CF_B-707	1 MNXM1@MNXC3 + 1 MNXM270@MNXC4 <==> 1 MNXM1@MNXC4 + 1 MNXM270@MNXC3	r_1348		MNXR4626			bigg:RIBFLVtm;iin800:U138;imm904:RIBFLVtm;ind750:RIBFLVtm;seed:rxn05224;seed:rxn09715	-999999.0	999999.0			0	0
R63C9CD9A_B-555	1 MNXM1@MNXC3 + 1 MNXM275@MNXC3 <==> 1 MNXM73@MNXC3	R_ERR1_2;R_ERR1_1;R_ERR2;R_ENO2;R_ENO1	1*uniprot:ENO1_YEAST	MNXR71887	4.2.1.11	model:Glycolysis / Gluconeogenesis	brenda:BS18653;ec:4.2.1.11	-999999.0	999999.0			0	0
R63C9CD9A_B-556	1 MNXM1@MNXC3 + 1 MNXM275@MNXC3 <==> 1 MNXM73@MNXC3	R_ERR1_2;R_ERR1_1;R_ERR2;R_ENO2;R_ENO1	1*uniprot:ENO2_YEAST	MNXR71887	4.2.1.11	model:Glycolysis / Gluconeogenesis	brenda:BS18653;ec:4.2.1.11	-999999.0	999999.0			0	0
R63C9CD9A_B-557	1 MNXM1@MNXC3 + 1 MNXM275@MNXC3 <==> 1 MNXM73@MNXC3	R_ERR1_2;R_ERR1_1;R_ERR2;R_ENO2;R_ENO1	1*uniprot:ERR1_YEAST	MNXR71887	4.2.1.11	model:Glycolysis / Gluconeogenesis	brenda:BS18653;ec:4.2.1.11	-999999.0	999999.0			0	0
R63C9CD9A_B-558	1 MNXM1@MNXC3 + 1 MNXM275@MNXC3 <==> 1 MNXM73@MNXC3	R_ERR1_2;R_ERR1_1;R_ERR2;R_ENO2;R_ENO1	1*uniprot:ERR2_YEAST	MNXR71887	4.2.1.11	model:Glycolysis / Gluconeogenesis	brenda:BS18653;ec:4.2.1.11	-999999.0	999999.0			0	0
R5148B89F_LR-411	1 MNXM1@MNXC3 + 1 MNXM281@MNXC3 + 1 MNXM6@MNXC3 --> 1 MNXM5@MNXC3 + 1 MNXM79@MNXC3	r_0344	1*uniprot:DYR_YEAST	MNXR1561	1.5.1.3	biopath:Biosynthesis_of_Folate;biopath:Biosynthesis_of_Pterins;biopath:Biosynthesis_of_Tetrahydrofolate;biopath:Reactions_of_Folate;kegg:Folate biosynthesis;kegg:Metabolic pathways;kegg:One carbon pool by folate;metacyc:folate transformations II;metacyc:formylTHF biosynthesis I;metacyc:tetrahydrofolate biosynthesis;seed:Folate Biosynthesis (Phoenix Copy);unipathway:tetrahydrofolate biosynthesis	bigg:DHFR;bigg:DHFRi;bigg:DHFRim;biopath:RXN00447;brenda:BR36900;brenda:BS259281;ec:1.5.1.3;ecocyc:DIHYDROFOLATEREDUCT-RXN;iabaylyiv4:DIHYDROFOLATEREDUCT-RXN;iaf1260:DHFR;iaf692:DHFR;iao358:rll_119;igt196:DHFR;iin800:DFR1_1;iin800:DFR1_2;iit341:DHFRi;ijn746:DHFR;ijr904.45632:DHFR;ijr904:DHFR;imeo21:DHFR;imm904:DHFRi;imm904:DHFRim;imo1053-pao1:DHFRi;imo1056:DHFRi;ind750:DHFRi;ind750:DHFRim;inj661:…	0	999999.0			0	0
R8A06DB82_RL-756	1 MNXM1@MNXC3 + 1 MNXM281@MNXC3 + 1 MNXM7@MNXC3 + 1 MNXM9@MNXC3 <-- 1 MNXM3@MNXC3 + 1 MNXM89557@MNXC3 + 1 MNXM965@MNXC3	rxn01603		MNXR32670	6.3.2.12;6.3.2.17	biopath:Biosynthesis_of_Folate;biopath:Biosynthesis_of_Pterins;biopath:Biosynthesis_of_Tetrahydrofolate;biopath:Reactions_of_Folate;kegg:Folate biosynthesis;kegg:Metabolic pathways;metacyc:formylTHF biosynthesis I;metacyc:tetrahydrofolate biosynthesis;seed:Folate Biosynthesis (Phoenix Copy);unipathway:tetrahydrofolate biosynthesis	bigg:DHFS;biopath:RXN00210;brenda:BR104;ec:6.3.2.12;ec:6.3.2.17;ecocyc:DIHYDROFOLATESYNTH-RXN;iabaylyiv4:DIHYDROFOLATESYNTH-RXN;iaf1260:DHFS;iaf692:DHFS;iao358:rll_143;igt196:DHFS;iin800:U89;iit341:DHFS;ijn746:DHFS;ijr904.45632:DHFS;ijr904:DHFS;imeo21:DHFS;imm904:DHFS;imo1053-pao1:DHFS;imo1056:DHFS;ind750:DHFS;inj661:DHFS;intenz:15827;isb619:DHFS;iso783:DHFS;iyo844:DHFS;kegg:R02237;metacyc:DIHYDR…	-999999.0	0			0	0
R2D352823_B-188	1 MNXM1@MNXC3 + 1 MNXM28221@MNXC3 + 1 MNXM6@MNXC3 <==> 1 MNXM25221@MNXC3 + 1 MNXM5@MNXC3	R_FAS1_4_2	1*uniprot:FAS1_YEAST			model:Cytosolic fatty acid synthesis		-999999.0	999999.0			0	0
RE3FADAA9_B-1372	1 MNXM1@MNXC3 + 1 MNXM28933@MNXC3 + 1 MNXM6@MNXC3 <==> 1 MNXM27066@MNXC3 + 1 MNXM5@MNXC3	R_FAS2_5_2	1*uniprot:FAS2_YEAST			model:Cytosolic fatty acid synthesis		-999999.0	999999.0			0	0
R68F015C2_B-594	1 MNXM1@MNXC3 + 1 MNXM29072@MNXC3 + 1 MNXM6@MNXC3 <==> 1 MNXM25932@MNXC3 + 1 MNXM5@MNXC3	R_FAS1_7_2	1*uniprot:FAS1_YEAST			model:Cytosolic fatty acid synthesis		-999999.0	999999.0			0	0
R9C0D3F9D_RL-882	1 MNXM1@MNXC3 + 1 MNXM306@MNXC3 <-- 1 iso_iIN800_M_288@MNXC2	R_U212_				model:Transport, extracellular		-999999.0	0			0	0
RC8BC298A_RL-1164	1 MNXM1@MNXC3 + 1 MNXM30@MNXC3 + 1 MNXM31@MNXC3 <-- 1 MNXM338@MNXC3 + 1 MNXM51@MNXC3	r_0315	1*uniprot:URK1_YEAST	MNXR68618	2.7.1.48	kegg:Metabolic pathways;kegg:Pyrimidine metabolism	bigg:CYTDK2;ec:2.7.1.48;ecocyc:CYTIDINEKIN-RXN;iaf1260:CYTDK2;iin800:URK1_2;ijr904.45632:CYTDK2;ijr904:CYTDK2;imeo21:CYTDK2;imm904:CYTDK2;ind750:CYTDK2;inj661:CYTDK2;ips189:CYTDK2;isb619:CYTDK2;iso783:CYTDK2;iyo844:CYTDK2;kegg:R00517;metacyc:CYTIDINEKIN-RXN;rhea:28162;rhea:28163;rhea:28164;rhea:28165;seed:rxn00369	-999999.0	0			0	0
R6C083F85_RL-618	1 MNXM1@MNXC3 + 1 MNXM30@MNXC3 + 1 MNXM567@MNXC3 <-- 1 MNXM333@MNXC3 + 1 MNXM51@MNXC3	r_0737	1*uniprot:KIME_YEAST	MNXR69439	2.7.1.36		bigg:MEVK3;ec:2.7.1.36;iin800:ERG12_3;imm904:MEVK3;ind750:MEVK3;isb619:MEVK3;obsolete:rxn12910;seed:rxn09615	-999999.0	0			0	0
R3F42BDA9_RL-304	1 MNXM1@MNXC3 + 1 MNXM30@MNXC3 + 1 MNXM80@MNXC3 <-- 1 MNXM288@MNXC3 + 1 MNXM51@MNXC3	r_1078	1*uniprot:URK1_YEAST	MNXR70067	2.7.1.48	kegg:Metabolic pathways;kegg:Pyrimidine metabolism	bigg:URIK2;ec:2.7.1.48;ecocyc:URKI-RXN;iaf1260:URIK2;iin800:URK1_1;ijr904.45632:URIK2;ijr904:URIK2;imeo21:URIK2;imm904:URIK2;ind750:URIK2;inj661:URIK2;ips189:URIK2;isb619:URIK2;iso783:URIK2;iyo844:URIK2;kegg:R00968;metacyc:URKI-RXN;rhea:27650;rhea:27651;rhea:27652;rhea:27653;seed:rxn00713	-999999.0	0			0	0
RD99D563C_RL-1293	1 MNXM1@MNXC3 + 1 MNXM314@MNXC3 + 1 MNXM925@MNXC3 <-- 1 MNXM564@MNXC3	R_FAS1_6_f	1*uniprot:FAS1_YEAST			model:Cytosolic fatty acid synthesis		-999999.0	0			0	0
RAD9BCF99_LR-992	1 MNXM1@MNXC3 + 1 MNXM3162@MNXC3 --> 1 MNXM31@MNXC3	R_PDE2_5	1*uniprot:PDE2_YEAST			model:Purine metabolism		0	999999.0			0	0
R620697D2_LR-541	1 MNXM1@MNXC3 + 1 MNXM31@MNXC3 --> 1 MNXM338@MNXC3 + 1 MNXM9@MNXC3	R_U29_				model:Salvage pathways		0	999999.0			0	0
R3B9BA720_RL-281	1 MNXM1@MNXC3 + 1 MNXM3337@MNXC3 + 1 MNXM7@MNXC3 <-- 1 MNXM3@MNXC3 + 1 MNXM914@MNXC3	R_SLCBK2	1*uniprot:LCB4_YEAST	MNXR55918	2.7.1.91	metacyc:sphingolipid recycling and degradation (yeast);model:S_Sphingolipid_Metabolism	bigg:SLCBK2;brenda:BS378570;ec:2.7.1.91;iin800:LCB4_2;iin800:LCB5_2;imm904:SLCBK2;ind750:SLCBK2;metacyc:RXN3O-458;pubmed:9677363;rhea:33563;rhea:33564;rhea:33565;rhea:33566;seed:rxn09578	-999999.0	0			0	0
R3B9BA720_RL-282	1 MNXM1@MNXC3 + 1 MNXM3337@MNXC3 + 1 MNXM7@MNXC3 <-- 1 MNXM3@MNXC3 + 1 MNXM914@MNXC3	R_SLCBK2	1*uniprot:LCB5_YEAST	MNXR55918	2.7.1.91	metacyc:sphingolipid recycling and degradation (yeast);model:S_Sphingolipid_Metabolism	bigg:SLCBK2;brenda:BS378570;ec:2.7.1.91;iin800:LCB4_2;iin800:LCB5_2;imm904:SLCBK2;ind750:SLCBK2;metacyc:RXN3O-458;pubmed:9677363;rhea:33563;rhea:33564;rhea:33565;rhea:33566;seed:rxn09578	-999999.0	0			0	0
RCAB83328_RL-1183	1 MNXM1@MNXC3 + 1 MNXM336@MNXC3 + 1 MNXM7@MNXC3 <-- 1 MNXM3@MNXC3 + 1 MNXM89602@MNXC3	r_0458	1*uniprot:GAL1_YEAST	MNXR32659	2.7.1.6	biopath:Metabolism_of_Galactose;biopath:Synthesis_and_degradation_of_Lactose;kegg:Amino sugar and nucleotide sugar metabolism;kegg:Biosynthesis of secondary metabolites;kegg:Galactose metabolism;kegg:Metabolic pathways	bigg:GALK;bigg:GALKr;biopath:RXN00164;ec:2.7.1.6;ecocyc:GALACTOKIN-RXN;iaf1260:GALKr;iag612:rbs_251;iao358:rll_154;iin800:GAL1;iit341:GALK;ijr904.45632:GALKr;ijr904:GALKr;imeo21:GALKr;imm904:GALK;ind750:GALK;inj661:GALKr;intenz:2836;iso783:GALKr;iyo844:GALK;kegg:R01092;obsolete:rxn12974;rhea:13553;rhea:13554;rhea:13555;rhea:13556;seed:rxn00808	-999999.0	0			0	0
R6615EB08_B-579	1 MNXM1@MNXC3 + 1 MNXM35028@MNXC3 + 1 MNXM386@MNXC3 <==> 1 MNXM420@MNXC3 + 1 MNXM9@MNXC3	R_PNP1_2	1*uniprot:PNPH_YEAST			model:Pyrimidine metabolism		-999999.0	999999.0			0	0
R580F11A7_LR-460	1 MNXM1@MNXC3 + 1 MNXM361@MNXC3 + 1 MNXM6@MNXC3 --> 1 MNXM353@MNXC3 + 1 MNXM5@MNXC3	r_0547	1*uniprot:DHOM_YEAST	MNXR3045	1.1.1.3	biopath:Biosynthesis_of_L-Methionine;biopath:Biosynthesis_of_L-Threonine;kegg:Biosynthesis of secondary metabolites;kegg:Cysteine and methionine metabolism;kegg:Glycine, serine and threonine metabolism;kegg:Lysine biosynthesis;kegg:Metabolic pathways;kegg:Microbial metabolism in diverse environments;seed:Methionine Biosynthesis	bigg:HSDy;bigg:HSDyi;biopath:RXN01170;brenda:BR26051;brenda:BR26051_WOP;brenda:BS165091;brenda:BS165091_WOP;ec:1.1.1.3;ecocyc:HOMOSERDEHYDROG-RXN;iabaylyiv4:HOMOSERDEHYDROG-RXN;iaf1260:HSDy;iaf692:HSDy;iag612:rbs_377;iao358:rll_199;igt196:HSDy;iin800:HOM6_2;iit341:HSDy;ijr904.45632:HSDy;ijr904:HSDy;imeo21:HSDy;imm904:HSDyi;imo1053-pao1:HSDy;imo1056:HSDy;ind750:HSDyi;inj661:HSDy;intenz:1002;isb619…	0	999999.0			0	0
R718431EF_RL-652	1 MNXM1@MNXC3 + 1 MNXM366@MNXC3 + 1 MNXM7@MNXC3 <-- 1 MNXM3@MNXC3 + 1 MNXM548@MNXC3	r_2026		MNXR4534	2.7.1.35	kegg:Metabolic pathways;kegg:Vitamin B6 metabolism;metacyc:pyridoxal 5'-phosphate salvage pathway;metacyc:vitamin B6 salvage (plants);unipathway:B6 vitamer interconversion	bigg:PYDAMK;ec:2.7.1.35;ecocyc:PYRAMKIN-RXN;iaf1260:PYDAMK;iin800:U82;ijr904.45632:PYDAMK;ijr904:PYDAMK;imm904:PYDAMK;imo1053-pao1:PYDAMK;imo1056:PYDAMK;ind750:PYDAMK;intenz:2865;kegg:R02493;metacyc:PYRAMKIN-RXN;reactome:REACT_25323.1;rhea:25104;rhea:25105;rhea:25106;rhea:25107;seed:rxn01807;upa:UCR02493;upa:UER00299	-999999.0	0			0	0
R4314CA59_LR-328	1 MNXM1@MNXC3 + 1 MNXM37@MNXC3 + 1 MNXM3@MNXC3 + 1 MNXM453@MNXC3 --> 1 MNXM568@MNXC3 + 1 MNXM7@MNXC3 + 1 MNXM89557@MNXC3 + 1 MNXM9@MNXC3	R_ADE6	1*uniprot:PUR4_YEAST	MNXR72321	6.3.5.3	model:Purine metabolism	brenda:BS369166;ec:6.3.5.3	0	999999.0			0	0
R28513824_LR-163	1 MNXM1@MNXC3 + 1 MNXM388@MNXC3 --> 1 MNXM874@MNXC3	R_U70_		MNXR15334		kegg:Metabolic pathways;kegg:Thiamine metabolism;model:Thiamine (vitamin B1) metabolism;unipathway:thiamine diphosphate biosynthesis	irs1563.45632:R03472_c;kegg:R03472;seed:rxn02485;upa:UCR03472;upa:UER00136	0	999999.0			0	0
RD6C5D0EF_B-1249	1 MNXM1@MNXC3 + 1 MNXM3@MNXC3 <==> 1 MNXM7@MNXC3 + 1 MNXM9@MNXC3	R_U214_;R_FATP		MNXR80665		model:Transport, extracellular	iao358:rll_490;iao358:rll_493;iin800:FATP;iin800:U214;seed:rxn11300	-999999.0	999999.0			0	0
RFD583E48_RL-1526	1 MNXM1@MNXC3 + 1 MNXM402@MNXC3 + 1 MNXM925@MNXC3 <-- 1 MNXM5723@MNXC3	R_FAS1_5_f	1*uniprot:FAS1_YEAST			model:Cytosolic fatty acid synthesis		-999999.0	0			0	0
R8363C522_LR-729	1 MNXM1@MNXC3 + 1 MNXM405@MNXC2 --> 1 MNXM1@MNXC3 + 1 MNXM405@MNXC3	R_UGA4_2	1*uniprot:UGA4_YEAST			model:Transport, extracellular		0	999999.0			0	0
RD6890A99_RL-1248	1 MNXM1@MNXC3 + 1 MNXM412@MNXC3 + 1 MNXM7@MNXC3 + 1 MNXM9@MNXC3 <-- 1 MNXM3@MNXC3 + 1 MNXM55@MNXC3 + 1 MNXM89557@MNXC3	rxn00646	1*uniprot:GSH1_YEAST	MNXR32879	6.3.2.2	kegg:Glutathione metabolism;kegg:Metabolic pathways;metacyc:glutathione biosynthesis;metacyc:homoglutathione biosynthesis;seed:Cyanophycin Metabolism;seed:Glutathione Non-redox reactions;seed:Glutathione gamma-glutamyl cycle;seed:Glutathione synthesis;unipathway:glutathione biosynthesis	bigg:GLUCYS;brenda:BR112;ec:6.3.2.2;ecocyc:GLUTCYSLIG-RXN;iabaylyiv4:GLUTCYSLIG-RXN;iaf1260:GLUCYS;igt196:GLUCYS;iin800:GSH1;ijn746:GLUCYS;ijr904.45632:GLUCYS;ijr904:GLUCYS;imeo21:GLUCYS;imm904:GLUCYS;imo1053-pao1:GLUCYSL;imo1056:GLUCYSL;ind750:GLUCYS;inj661:GLUCYS;intenz:5103;iso783:GLUCYSL;kegg:R00894;metacyc:GLUTCYSLIG-RXN;reactome:REACT_6970.3;rhea:13285;rhea:13286;rhea:13287;rhea:13288;seed:…	-999999.0	0			0	0
R9F90B4F7_RL-903	1 MNXM1@MNXC3 + 1 MNXM415@MNXC3 + 1 MNXM7@MNXC3 <-- 1 MNXM364@MNXC3 + 1 MNXM3@MNXC3	r_0842	1*uniprot:PANK_YEAST	MNXR4362	2.7.1.33	biopath:Biosynthesis_of_Coenzyme_A;biopath:Biosynthesis_of_Pantothenate,_Coenzyme_A_and_Holo-acyl_carrier_protein;biopath:Biosynthesis_of_Pantothenate,_Coenzyme_A_and_Holo-acyl_carrier_protein_(extended);kegg:Metabolic pathways;kegg:Pantothenate and CoA biosynthesis;metacyc:phosphopantothenate biosynthesis I;metacyc:phosphopantothenate biosynthesis II;unipathway:coenzyme A biosynthesis	bigg:PNTK;bigg:PNTKm;biopath:RXN01460;brenda:BR47773;ec:2.7.1.33;ecocyc:PANTOTHENATE-KIN-RXN;iabaylyiv4:PANTOTHENATE-KIN-RXN;iaf1260:PNTK;iaf692:PNTK;iin800:YDR531W;iit341:PNTK;ijn746:PNTK;ijr904.45632:PNTK;ijr904:PNTK;imeo21:PNTK;imm904:PNTK;imo1053-pao1:PNTK;imo1056:PNTK;ind750:PNTK;inj661:PNTK;intenz:2863;isb619:PNTK;iso783:PNTK;iyo844:PNTK;kegg:R03018;metacyc:PANTOTHENATE-KIN-RXN;obsolete:rxn…	-999999.0	0			0	0
R1B97B703_RL-69	1 MNXM1@MNXC3 + 1 MNXM417@MNXC3 + 1 MNXM7@MNXC3 <-- 1 MNXM3@MNXC3 + 1 MNXM89621@MNXC3	R_PFK1_1;R_PFK2	1*uniprot:K6PF2_YEAST			model:Glycolysis / Gluconeogenesis		-999999.0	0			0	0
R1B97B703_RL-70	1 MNXM1@MNXC3 + 1 MNXM417@MNXC3 + 1 MNXM7@MNXC3 <-- 1 MNXM3@MNXC3 + 1 MNXM89621@MNXC3	R_PFK1_1;R_PFK2	1*uniprot:YG240_YEAST			model:Glycolysis / Gluconeogenesis		-999999.0	0			0	0
R3960BAFC_B-251	1 MNXM1@MNXC3 + 1 MNXM426@MNXC3 <==> 1 MNXM1@MNXC4 + 1 MNXM426@MNXC4	R_U125_				model:Transport, mitochondrial		-999999.0	999999.0			0	0
R27D41198_RL-160	1 MNXM1@MNXC3 + 1 MNXM427@MNXC3 + 1 MNXM7@MNXC3 <-- 1 MNXM3@MNXC3 + 1 MNXM919@MNXC3	R_HXK2_3;R_HXK1_3;R_GLK1_2	1*uniprot:HXKA_YEAST			model:Glycolysis / Gluconeogenesis		-999999.0	0			0	0
R27D41198_RL-161	1 MNXM1@MNXC3 + 1 MNXM427@MNXC3 + 1 MNXM7@MNXC3 <-- 1 MNXM3@MNXC3 + 1 MNXM919@MNXC3	R_HXK2_3;R_HXK1_3;R_GLK1_2	1*uniprot:HXKB_YEAST			model:Glycolysis / Gluconeogenesis		-999999.0	0			0	0
R27D41198_RL-162	1 MNXM1@MNXC3 + 1 MNXM427@MNXC3 + 1 MNXM7@MNXC3 <-- 1 MNXM3@MNXC3 + 1 MNXM919@MNXC3	R_HXK2_3;R_HXK1_3;R_GLK1_2	1*uniprot:HXKG_YEAST			model:Glycolysis / Gluconeogenesis		-999999.0	0			0	0
RB2759DC4_B-1029	1 MNXM1@MNXC3 + 1 MNXM429@MNXC3 + 1 MNXM6@MNXC3 <==> 1 MNXM215@MNXC3 + 1 MNXM5@MNXC3	R_ZWF1	1*uniprot:G6PD_YEAST			model:Pentose phosphate pathway		-999999.0	999999.0			0	0
RCF427C53_LR-1206	1 MNXM1@MNXC3 + 1 MNXM42@MNXC3 + 1 MNXM96415@MNXC4 --> 1 MNXM1@MNXC4 + 1 MNXM38@MNXC4 + 1 MNXM599@MNXC3	R_U99_		MNXR70386	1.4.3.16	biopath:Biosynthesis_of_NAD+_from_Aspartate;model:NAD biosynthesis	biopath:RXN01113;ec:1.4.3.16;iin800:U99;imm904:ASPOcm;ind750:ASPOcm;seed:rxn05227;seed:rxn09483	0	999999.0			0	0
RFF283DB6_LR-1537	1 MNXM1@MNXC3 + 1 MNXM432@MNXC3 --> 1 MNXM625@MNXC3 + 1 MNXM9@MNXC3	R_U26_		MNXR80997		model:Salvage pathways	iin800:U26;seed:rxn13134	0	999999.0			0	0
RA6E23FBB_RL-945	1 MNXM1@MNXC3 + 1 MNXM453@MNXC3 + 1 MNXM79@MNXC3 <-- 1 MNXM237@MNXC3 + 1 MNXM463@MNXC3	r_0499	1*uniprot:PUR3_YEAST	MNXR2551	2.1.2.2	biopath:Biosynthesis_of_IMP;biopath:Biosynthesis_of_Purine_ribonucleotides;biopath:Reactions_of_Folate;kegg:Biosynthesis of secondary metabolites;kegg:Metabolic pathways;kegg:One carbon pool by folate;kegg:Purine metabolism;metacyc:5-aminoimidazole ribonucleotide biosynthesis I;metacyc:tetrahydrofolate salvage from 5,10-methenyltetrahydrofolate;seed:Glutathione-regulated potassium-efflux system a…	bigg:GARFT;bigg:GARFTi;biopath:RXN00351;brenda:BR43941;ec:2.1.2.2;ecocyc:GART-RXN;iabaylyiv4:GART-RXN;iaf1260:GARFT;iaf692:GARFT;iag612:rbs_8;iao358:rll_375;iin800:ADE8;iit341:GARFTi;ijn746:GARFT;ijr904.45632:GARFT;ijr904:GARFT;imeo21:GARFT;imm904:GARFTi;imo1053-pao1:GARFTi;imo1056:GARFTi;ind750:GARFTi;inj661:GARFT;intenz:2244;isb619:GARFT;iso783:GARFT;iyo844:GARFTi;kegg:R04325;metacyc:GART-RXN;o…	-999999.0	0			0	0
R74E65BB2_RL-673	1 MNXM1@MNXC3 + 1 MNXM454@MNXC3 + 1 MNXM7@MNXC3 <-- 1 MNXM3@MNXC3 + 1 MNXM419@MNXC3	r_2029		MNXR4539	2.7.1.35	kegg:Metabolic pathways;kegg:Vitamin B6 metabolism;metacyc:pyridoxal 5'-phosphate salvage pathway;metacyc:vitamin B6 salvage (plants);unipathway:B6 vitamer interconversion	bigg:PYDXNK;ec:2.7.1.35;ecocyc:PNKIN-RXN;iaf1260:PYDXNK;iin800:U81;ijr904.45632:PYDXNK;ijr904:PYDXNK;imm904:PYDXNK;imo1053-pao1:PYDXNK;imo1056:PYDXNK;ind750:PYDXNK;intenz:2865;kegg:R01909;metacyc:PNKIN-RXN;reactome:REACT_25109.1;rhea:25108;rhea:25109;rhea:25110;rhea:25111;seed:rxn01396;upa:UCR01909;upa:UER00300	-999999.0	0			0	0
R3967AB48_B-252	1 MNXM1@MNXC3 + 1 MNXM463@MNXC3 + 1 MNXM7@MNXC3 + 1 MNXM9@MNXC3 <==> 1 MNXM29@MNXC3 + 1 MNXM3@MNXC3 + 1 MNXM488@MNXC3	R_ADE5_7_1	1*uniprot:PUR2_YEAST			model:Purine metabolism		-999999.0	999999.0			0	0
RC21790B0_B-1116	1 MNXM1@MNXC3 + 1 MNXM477@MNXC3 + 1 MNXM9@MNXC4 <==> 1 MNXM1@MNXC4 + 1 MNXM477@MNXC4 + 1 MNXM9@MNXC3	R_U130_		MNXR29807		model:Transport, mitochondrial	iin800:U130;seed:rxn13118	-999999.0	999999.0			0	0
R3A057A8D_RL-260	1 MNXM1@MNXC3 + 1 MNXM487@MNXC3 + 1 MNXM7@MNXC3 <-- 1 MNXM302@MNXC3 + 1 MNXM3@MNXC3	R_SLCBK1	1*uniprot:LCB4_YEAST	MNXR4854	2.7.1.91	kegg:Sphingolipid metabolism;metacyc:sphingolipid biosynthesis (plants);metacyc:sphingolipid recycling and degradation (yeast);model:S_Sphingolipid_Metabolism	bigg:SLCBK1;brenda:BR44314;ec:2.7.1.91;iin800:LCB4_1;iin800:LCB5_1;imm904:SLCBK1;ind750:SLCBK1;intenz:2921;kegg:R02976;metacyc:SPHINGANINE-KINASE-RXN;reactome:REACT_19412.4;rhea:15465;rhea:15466;rhea:15467;rhea:15468;seed:rxn02133	-999999.0	0			0	0
R3A057A8D_RL-261	1 MNXM1@MNXC3 + 1 MNXM487@MNXC3 + 1 MNXM7@MNXC3 <-- 1 MNXM302@MNXC3 + 1 MNXM3@MNXC3	R_SLCBK1	1*uniprot:LCB5_YEAST	MNXR4854	2.7.1.91	kegg:Sphingolipid metabolism;metacyc:sphingolipid biosynthesis (plants);metacyc:sphingolipid recycling and degradation (yeast);model:S_Sphingolipid_Metabolism	bigg:SLCBK1;brenda:BR44314;ec:2.7.1.91;iin800:LCB4_1;iin800:LCB5_1;imm904:SLCBK1;ind750:SLCBK1;intenz:2921;kegg:R02976;metacyc:SPHINGANINE-KINASE-RXN;reactome:REACT_19412.4;rhea:15465;rhea:15466;rhea:15467;rhea:15468;seed:rxn02133	-999999.0	0			0	0
RBECD7378_RL-1098	1 MNXM1@MNXC3 + 1 MNXM49@MNXC3 + 1 MNXM7@MNXC3 <-- 1 MNXM287@MNXC3 + 1 MNXM3@MNXC3	r_0154	1*uniprot:KAPS_YEAST	MNXR513	2.7.1.25	biopath:Biosynthesis_and_degradation_of_PAPS;biopath:Metabolism_of_Sulfur;biopath:Metabolism_of_Sulfur_(extended);kegg:Metabolic pathways;kegg:Microbial metabolism in diverse environments;kegg:Purine metabolism;kegg:Sulfur metabolism;metacyc:sulfate activation for sulfonation;seed:Cysteine Biosynthesis;seed:O-Methyl Phosphoramidate Capsule Modification in Campylobacter;seed:Sulfate assimilation;u…	bigg:ADSK;biopath:RXN01225;brenda:BR47764;ec:2.7.1.25;ecocyc:ADENYLYLSULFKIN-RXN;iaf1260:ADSK;iag612:rbs_128;iag612:rbs_129;iao358:rll_617;igt196:ADSK;iin800:MET14;iit341:ADSK;ijr904.45632:ADSK;ijr904:ADSK;imeo21:ADSK;imm904:ADSK;imo1053-pao1:ADSK;imo1056:ADSK;ind750:ADSK;inj661:ADSK;intenz:2855;isb619:ADSK;iso783:ADSK;iyo844:ADSKr;kegg:R00509;metacyc:ADENYLYLSULFKIN-RXN;reactome:REACT_6792.2;rhe…	-999999.0	0			0	0
REDB0B309_B-1427	1 MNXM1@MNXC3 + 1 MNXM533@MNXC2 <==> 1 MNXM1@MNXC3 + 1 MNXM533@MNXC3	R_U162_				model:Transport, extracellular		-999999.0	999999.0			0	0
R10F3E0C0_LR-4	1 MNXM1@MNXC3 + 1 MNXM546@MNXC3 --> 1 MNXM647@MNXC3 + 1 MNXM9@MNXC3	R_U27_				model:Salvage pathways		0	999999.0			0	0
R84061E12_LR-730	1 MNXM1@MNXC3 + 1 MNXM559@MNXC3 + 1 MNXM6@MNXC3 --> 1 MNXM302@MNXC3 + 1 MNXM5@MNXC3	R_3DSPHR	1*uniprot:TSC10_YEAST	MNXR132	1.1.1.102	biopath:Metabolism_of_Sphingophospholipids;kegg:Metabolic pathways;kegg:Sphingolipid metabolism;metacyc:ceramide biosynthesis;metacyc:sphingolipid biosynthesis (plants);metacyc:sphingolipid biosynthesis (yeast);model:S_Sphingolipid_Metabolism	bigg:3DSPHR;biopath:RXN00715;brenda:BR29168;brenda:BS186954;ec:1.1.1.102;iin800:TSC10;imm904:3DSPHR;ind750:3DSPHR;intenz:1101;kegg:R02978;metacyc:3-DEHYDROSPHINGANINE-REDUCTASE-RXN;obsolete:rxn09610r;pubmed:15328338;reactome:REACT_101332;reactome:REACT_105191;reactome:REACT_107834;reactome:REACT_116158;reactome:REACT_130531;reactome:REACT_144131;reactome:REACT_156162;reactome:REACT_19162;reactome…	0	999999.0			0	0
RB7F63292_RL-1054	1 MNXM1@MNXC3 + 1 MNXM567@MNXC3 + 1 MNXM7@MNXC3 <-- 1 MNXM333@MNXC3 + 1 MNXM3@MNXC3	r_0735	1*uniprot:KIME_YEAST	MNXR3507	2.7.1.36	biopath:Biosynthesis_of_Capsidiol;biopath:Biosynthesis_of_Carotene;biopath:Biosynthesis_of_Cholesterol_(Atlas_S._85,_86);biopath:Biosynthesis_of_Dolichol;biopath:Biosynthesis_of_Giberellin_GA3;biopath:Biosynthesis_of_Guaiazulene;biopath:Biosynthesis_of_Juveniles_hormon_III;biopath:Biosynthesis_of_Limonene;biopath:Biosynthesis_of_Myrcene;biopath:Biosynthesis_of_Taxol;biopath:Biosynthesis_of_alpha-…	bigg:MEVK1;bigg:MEVK1x;biopath:RXN01123;brenda:BR47775;brenda:BS357528;ec:2.7.1.36;iaf692:MEVK1;iao358:rll_470;iin800:ERG12_1;imm904:MEVK1;ind750:MEVK1;intenz:2866;isb619:MEVK1;kegg:R02245;metacyc:MEVALONATE-KINASE-RXN;obsolete:rxn12908;reactome:REACT_9448.2;rhea:17065;rhea:17066;rhea:17067;rhea:17068;seed:rxn01607;upa:UCR02245;upa:UER00098	-999999.0	0			0	0
RAFB654F_RL-1005	1 MNXM1@MNXC3 + 1 MNXM57@MNXC3 + 1 MNXM7@MNXC3 + 1 MNXM9@MNXC3 <-- 1 MNXM29@MNXC3 + 1 MNXM3@MNXC3 + 1 MNXM412@MNXC3	rxn00351	1*uniprot:GSHB_YEAST	MNXR2832	6.3.2.3	kegg:Glutathione metabolism;kegg:Metabolic pathways;metacyc:glutathione biosynthesis;seed:Glutaredoxins;seed:Glutathione Non-redox reactions;seed:Glutathione gamma-glutamyl cycle;seed:Glutathione synthesis;seed:Heat shock dnaK gene cluster extended;unipathway:glutathione biosynthesis	bigg:GTHS;brenda:BR119;ec:6.3.2.3;ecocyc:GLUTATHIONE-SYN-RXN;iabaylyiv4:GLUTATHIONE-SYN-RXN;iaf1260:GTHS;igt196:GTHS;iin800:GSH2;ijn746:GTHS;ijr904.45632:GTHS;ijr904:GTHS;imeo21:GTHS;imm904:GTHS;imo1053-pao1:GTHS;imo1056:GTHS;ind750:GTHS;inj661:GTHS;intenz:5104;iso783:GTHS;kegg:R00497;macie:M0199;metacyc:GLUTATHIONE-SYN-RXN;reactome:REACT_6886.3;rhea:13557;rhea:13558;rhea:13559;rhea:13560;seed:rx…	-999999.0	0			0	0
RB922A748_B-1065	1 MNXM1@MNXC3 + 1 MNXM58@MNXC3 + 1 MNXM7@MNXC3 <==> 1 MNXM287@MNXC3 + 1 MNXM9@MNXC3	r_1026	1*uniprot:APA1_YEAST	MNXR4859	2.7.7.5	kegg:Metabolic pathways;kegg:Microbial metabolism in diverse environments;kegg:Sulfur metabolism;metacyc:sulfite oxidation II	bigg:SLFAT;brenda:BR47891;ec:2.7.7.5;iin800:APA1_3;imm904:SLFAT;ind750:SLFAT;intenz:3041;kegg:R00530;metacyc:SULFATE-ADENYLYLTRANSFERASE-ADP-RXN;rhea:16529;rhea:16530;rhea:16531;rhea:16532;seed:rxn00380	-999999.0	999999.0			0	0
R3FB7A5C0_RL-307	1 MNXM1@MNXC3 + 1 MNXM5@MNXC3 + 1 MNXM7@MNXC3 <-- 1 MNXM3@MNXC3 + 1 MNXM8@MNXC3	r_0765	1*uniprot:POS5_YEAST	MNXR3759	2.7.1.23	biopath:Biosynthesis_of_Nicotinate,_NAD_and_NADP;biopath:Conversion_of_NAD+_to_NADP+;kegg:Metabolic pathways;kegg:Nicotinate and nicotinamide metabolism;metacyc:NAD phosphorylation and dephosphorylation;metacyc:NAD/NADH phosphorylation and dephosphorylation	bigg:NADK;bigg:NADKm;biopath:RXN00607;brenda:BR47763;ec:2.7.1.23;ecocyc:NAD-KIN-RXN;iabaylyiv4:NAD-KIN-RXN;iaf1260:NADK;iaf692:NADK;iao358:rll_333;igt196:NADK;iin800:POS5_2;iin800:UTR1_2;iin800:YEL041W_2;iit341:NADK;ijn746:NADK;ijr904.45632:NADK;ijr904:NADK;imeo21:NADK;imm904:NADK;imm904:NADKm;imo1053-pao1:NADK;imo1056:NADK;ind750:NADK;ind750:NADKm;inj661:NADK;intenz:2853;ips189:NADK;isb619:NADK;…	-999999.0	0			0	0
R3FB7A5C0_RL-308	1 MNXM1@MNXC3 + 1 MNXM5@MNXC3 + 1 MNXM7@MNXC3 <-- 1 MNXM3@MNXC3 + 1 MNXM8@MNXC3	r_0765	1*uniprot:UTR1_YEAST	MNXR3759	2.7.1.23	biopath:Biosynthesis_of_Nicotinate,_NAD_and_NADP;biopath:Conversion_of_NAD+_to_NADP+;kegg:Metabolic pathways;kegg:Nicotinate and nicotinamide metabolism;metacyc:NAD phosphorylation and dephosphorylation;metacyc:NAD/NADH phosphorylation and dephosphorylation	bigg:NADK;bigg:NADKm;biopath:RXN00607;brenda:BR47763;ec:2.7.1.23;ecocyc:NAD-KIN-RXN;iabaylyiv4:NAD-KIN-RXN;iaf1260:NADK;iaf692:NADK;iao358:rll_333;igt196:NADK;iin800:POS5_2;iin800:UTR1_2;iin800:YEL041W_2;iit341:NADK;ijn746:NADK;ijr904.45632:NADK;ijr904:NADK;imeo21:NADK;imm904:NADK;imm904:NADKm;imo1053-pao1:NADK;imo1056:NADK;ind750:NADK;ind750:NADKm;inj661:NADK;intenz:2853;ips189:NADK;isb619:NADK;…	-999999.0	0			0	0
R3FB7A5C0_RL-309	1 MNXM1@MNXC3 + 1 MNXM5@MNXC3 + 1 MNXM7@MNXC3 <-- 1 MNXM3@MNXC3 + 1 MNXM8@MNXC3	r_0765	1*uniprot:YEF1_YEAST	MNXR3759	2.7.1.23	biopath:Biosynthesis_of_Nicotinate,_NAD_and_NADP;biopath:Conversion_of_NAD+_to_NADP+;kegg:Metabolic pathways;kegg:Nicotinate and nicotinamide metabolism;metacyc:NAD phosphorylation and dephosphorylation;metacyc:NAD/NADH phosphorylation and dephosphorylation	bigg:NADK;bigg:NADKm;biopath:RXN00607;brenda:BR47763;ec:2.7.1.23;ecocyc:NAD-KIN-RXN;iabaylyiv4:NAD-KIN-RXN;iaf1260:NADK;iaf692:NADK;iao358:rll_333;igt196:NADK;iin800:POS5_2;iin800:UTR1_2;iin800:YEL041W_2;iit341:NADK;ijn746:NADK;ijr904.45632:NADK;ijr904:NADK;imeo21:NADK;imm904:NADK;imm904:NADKm;imo1053-pao1:NADK;imo1056:NADK;ind750:NADK;ind750:NADKm;inj661:NADK;intenz:2853;ips189:NADK;isb619:NADK;…	-999999.0	0			0	0
RC94E05B9_LR-1167	1 MNXM1@MNXC3 + 1 MNXM611@MNXC3 + 1 MNXM6@MNXC3 --> 1 MNXM5@MNXC3 + 1 MNXM602@MNXC3	r_0996	1*uniprot:ARO1_YEAST	MNXR55917	1.1.1.25;1.1.1.282	kegg:Biosynthesis of secondary metabolites;kegg:Metabolic pathways;kegg:Phenylalanine, tyrosine and tryptophan biosynthesis;metacyc:chorismate biosynthesis from 3-dehydroquinate;seed:Chorismate Synthesis;unipathway:chorismate biosynthesis	bigg:SHK3D;bigg:SHK3Dr;brenda:BR29283;brenda:BS187967;ec:1.1.1.25;ec:1.1.1.282;ecocyc:SHIKIMATE-5-DEHYDROGENASE-RXN;iabaylyiv4:SHIKIMATE-5-DEHYDROGENASE-RXN;iaf1260:SHK3Dr;iaf692:SHK3Dr;iag612:rbs_59;igt196:SHK3Dr;iin800:ARO1_3;iit341:SHK3Dr;ijn746:SHK3Dr;ijr904.45632:SHK3Dr;ijr904:SHK3Dr;imeo21:SHK3Dr;imm904:SHK3D;imo1053-pao1:SHK3D;imo1056:SHK3D;ind750:SHK3D;inj661:SHK3Dr;intenz:11150;intenz:11…	0	999999.0			0	0
R6C887514_LR-619	1 MNXM1@MNXC3 + 1 MNXM62@MNXC3 + 1 iso_iIN800_M_335@MNXC3 --> 1 iso_iIN800_M_534@MNXC3	R_AUR1_1	1*uniprot:AUR1_YEAST			model:Sphingoglycolipid metabolism		0	999999.0			0	0
RE9279400_RL-1399	1 MNXM1@MNXC3 + 1 MNXM62@MNXC3 + 1 iso_iIN800_M_335@MNXC3 <-- 1 MNXM308@MNXC3 + 1 iso_iIN800_M_534@MNXC3	R_ISC1_2_1	1*uniprot:ISC1_YEAST			model:Sphingoglycolipid metabolism		-999999.0	0			0	0
RA5A2C0E1_LR-936	1 MNXM1@MNXC3 + 1 MNXM62@MNXC3 + 1 iso_iIN800_M_649@MNXC3 --> 1 iso_iIN800_M_532@MNXC3	R_IPT1_1	1*uniprot:IPT1_YEAST			model:Sphingoglycolipid metabolism		0	999999.0			0	0
R66F5B9F1_LR-585	1 MNXM1@MNXC3 + 1 MNXM62@MNXC3 + 1 iso_iIN800_M_650@MNXC3 --> 1 iso_iIN800_M_533@MNXC3	R_IPT1_2	1*uniprot:IPT1_YEAST			model:Sphingoglycolipid metabolism		0	999999.0			0	0
RC19D91CA_LR-1111	1 MNXM1@MNXC3 + 1 MNXM62@MNXC3 + 1 iso_iIN800_M_746@MNXC3 --> 1 iso_iIN800_M_535@MNXC3	R_AUR1_2	1*uniprot:AUR1_YEAST			model:Sphingoglycolipid metabolism		0	999999.0			0	0
RD8D3417B_RL-1278	1 MNXM1@MNXC3 + 1 MNXM651@MNXC3 + 1 MNXM7@MNXC3 <-- 1 MNXM3@MNXC3 + 1 MNXM89621@MNXC3	R_PFK27;R_PFK26	1*uniprot:6P21_YEAST			model:Fructose and mannose metabolism		-999999.0	0			0	0
RD8D3417B_RL-1279	1 MNXM1@MNXC3 + 1 MNXM651@MNXC3 + 1 MNXM7@MNXC3 <-- 1 MNXM3@MNXC3 + 1 MNXM89621@MNXC3	R_PFK27;R_PFK26	1*uniprot:6P22_YEAST			model:Fructose and mannose metabolism		-999999.0	0			0	0
R923AD9F1_RL-822	1 MNXM1@MNXC3 + 1 MNXM66@MNXC3 + 1 MNXM7@MNXC3 <-- 1 MNXM3@MNXC3 + 1 MNXM89612@MNXC3	r_0488	1*uniprot:GLPK_YEAST	MNXR69177	2.7.1.30	biopath:Biosynthesis_and_degradation_of_Triacylglycerols;biopath:Glycolysis_and_Gluconeogenesis_(extended);kegg:Glycerolipid metabolism;kegg:Metabolic pathways;metacyc:glycerol degradation I;seed:Dihydroxyacetone kinases;seed:Glycerol and Glycerol-3-phosphate Uptake and Utilization;seed:Glycerolipid and Glycerophospholipid Metabolism in Bacteria;unipathway:glycerol degradation via glycerol kinase…	bigg:GLYK;bigg:GLYKm;bigg:GLYKr;biopath:RXN00925;ec:2.7.1.30;ecocyc:GLYCEROL-KIN-RXN;iabaylyiv4:GLYCEROL-KIN-RXN;iaf1260:GLYK;iag612:rbs_316;iao358:rll_167;iin800:GUT1;iit341:GLYK;ijn746:GLYK;ijr904.45632:GLYK;ijr904:GLYK;imeo21:GLYK;imm904:GLYK;imo1053-pao1:GLYK;imo1056:GLYK;ind750:GLYK;inj661:GLYK;intenz:2860;ips189:GLYK;isb619:GLYKr;iso783:GLYK;iyo844:GLYK;kegg:R00847;metacyc:GLYCEROL-KIN-RXN;…	-999999.0	0			0	0
RF56A87AE_RL-1477	1 MNXM1@MNXC3 + 1 MNXM6@MNXC3 + 1 MNXM778@MNXC3 <-- 1 MNXM5@MNXC3 + 1 MNXM90811@MNXC3	r_0321	1*uniprot:ARA1_YEAST	MNXR68373	1.1.1;1.1.1.117	metacyc:D-arabinose degradation III	bigg:ARAB1D2;brenda:BR36704;brenda:BS257128;ec:1.1.1;ec:1.1.1.117;kegg:R01575;metacyc:RXN-8776;seed:rxn01150;upa:UCR01575;upa:UER00978	-999999.0	0			0	0
R79217DFB_LR-683	1 MNXM1@MNXC3 + 1 MNXM6@MNXC3 + 1 MNXM8487@MNXC3 --> 1 MNXM245@MNXC3 + 1 MNXM5@MNXC3 + 1 MNXM9@MNXC3	R_PRO2_2	1*uniprot:PROA_YEAST	MNXR80978		model:Proline biosynthesis	iin800:PRO2_2;seed:rxn13072	0	999999.0			0	0
RFD287F73_LR-1523	1 MNXM1@MNXC3 + 1 MNXM6@MNXC3 + 1 MNXM959@MNXC3 --> 1 MNXM593@MNXC3 + 1 MNXM5@MNXC3	r_0019	1*uniprot:PANE_YEAST	MNXR1788	1.1.1.169	biopath:Biosynthesis_of_Coenzyme_A;biopath:Biosynthesis_of_Pantothenate,_Coenzyme_A_and_Holo-acyl_carrier_protein;biopath:Biosynthesis_of_Pantothenate,_Coenzyme_A_and_Holo-acyl_carrier_protein_(extended);kegg:Biosynthesis of secondary metabolites;kegg:Metabolic pathways;kegg:Pantothenate and CoA biosynthesis;metacyc:phosphopantothenate biosynthesis I;metacyc:phosphopantothenate biosynthesis III;s…	bigg:DPR;bigg:DPRm;biopath:RXN00209;brenda:BR29231;brenda:BS187415;brenda:BS369951;ec:1.1.1.169;ecocyc:2-DEHYDROPANTOATE-REDUCT-RXN;iabaylyiv4:2-DEHYDROPANTOATE-REDUCT-RXN;iaf1260:DPR;iaf692:DPR;iao358:rll_304;igt196:DPR;iin800:ILV5_3;iin800:PAN5;iit341:DPR;ijn746:DPR;ijr904.45632:DPR;ijr904:DPR;imeo21:DPR;imm904:DPR;imm904:DPRm;imo1053-pao1:DPR;imo1056:DPR;ind750:DPR;ind750:DPRm;inj661:DPR;inten…	0	999999.0			0	0
R1A78C91E_B-60	1 MNXM1@MNXC3 + 1 MNXM6@MNXC3 + 1 iso_iIN800_M_209@MNXC3 <==> 1 MNXM5@MNXC3 + 1 MNXM8334@MNXC3	R_FAS2_1_2	1*uniprot:FAS2_YEAST			model:Cytosolic fatty acid synthesis		-999999.0	999999.0			0	0
R62CDDB07_B-547	1 MNXM1@MNXC3 + 1 MNXM70@MNXC2 <==> 1 MNXM1@MNXC3 + 1 MNXM70@MNXC3	R_ALP1;R_GAP1_3;R_CAN1_1	1*uniprot:ALP1_YEAST	MNXR5943		biopath:Metabolism_of_L-Arginine;model:Transport, extracellular		-999999.0	999999.0			0	0
R62CDDB07_B-548	1 MNXM1@MNXC3 + 1 MNXM70@MNXC2 <==> 1 MNXM1@MNXC3 + 1 MNXM70@MNXC3	R_ALP1;R_GAP1_3;R_CAN1_1	1*uniprot:CAN1_YEAST	MNXR5943		biopath:Metabolism_of_L-Arginine;model:Transport, extracellular		-999999.0	999999.0			0	0
R62CDDB07_B-549	1 MNXM1@MNXC3 + 1 MNXM70@MNXC2 <==> 1 MNXM1@MNXC3 + 1 MNXM70@MNXC3	R_ALP1;R_GAP1_3;R_CAN1_1	1*uniprot:GAP1_YEAST	MNXR5943		biopath:Metabolism_of_L-Arginine;model:Transport, extracellular		-999999.0	999999.0			0	0
R1BD8A58B_LR-73	1 MNXM1@MNXC3 + 1 MNXM73@MNXC3 + 1 MNXM7@MNXC3 --> 1 MNXM23@MNXC3 + 1 MNXM3@MNXC3	R_PYK	1*uniprot:KPYK1_YEAST	MNXR4545	2.7.1.40	bigg:Glycolysis/Gluconeogenesis;biopath:Connection_between_PPP_and_TCA;biopath:Gluconeogenesis_(Atlas_S._27,_28);biopath:Glycolysis_(Atlas_S._27,_28);biopath:Glycolysis_and_Gluconeogenesis_(extended);biopath:Reactions_of_Pyruvate_and_Phosphoenolpyruvate;kegg:Biosynthesis of secondary metabolites;kegg:Carbon fixation in photosynthetic organisms;kegg:Glycolysis / Gluconeogenesis;kegg:Metabolic path…	bigg:PYK;biopath:RXN00468;brenda:BR47778;ec:2.7.1.40;ecocyc:PEPDEPHOS-RXN;iaf1260:PYK;iaf692:PYK;iag612:rbs_135;iao358:rll_381;igt196:PYK;iin800:CDC19;iin800:PYK2;ijn746:PYK;ijr904.45632:PYK;ijr904:PYK;imeo21:PYK;imm904:PYK;imo1053-pao1:PYK;imo1056:PYK;ind750:PYK;inj661:PYK;intenz:2870;ips189:PYK;isb619:PYK;iso783:PYK;iyo844:PYK;kegg:R00200;metacyc:PEPDEPHOS-RXN;reactome:REACT_1524.3;rhea:18157;r…	0	999999.0			0	0
R1BD8A58B_LR-74	1 MNXM1@MNXC3 + 1 MNXM73@MNXC3 + 1 MNXM7@MNXC3 --> 1 MNXM23@MNXC3 + 1 MNXM3@MNXC3	R_PYK	1*uniprot:KPYK2_YEAST	MNXR4545	2.7.1.40	bigg:Glycolysis/Gluconeogenesis;biopath:Connection_between_PPP_and_TCA;biopath:Gluconeogenesis_(Atlas_S._27,_28);biopath:Glycolysis_(Atlas_S._27,_28);biopath:Glycolysis_and_Gluconeogenesis_(extended);biopath:Reactions_of_Pyruvate_and_Phosphoenolpyruvate;kegg:Biosynthesis of secondary metabolites;kegg:Carbon fixation in photosynthetic organisms;kegg:Glycolysis / Gluconeogenesis;kegg:Metabolic path…	bigg:PYK;biopath:RXN00468;brenda:BR47778;ec:2.7.1.40;ecocyc:PEPDEPHOS-RXN;iaf1260:PYK;iaf692:PYK;iag612:rbs_135;iao358:rll_381;igt196:PYK;iin800:CDC19;iin800:PYK2;ijn746:PYK;ijr904.45632:PYK;ijr904:PYK;imeo21:PYK;imm904:PYK;imo1053-pao1:PYK;imo1056:PYK;ind750:PYK;inj661:PYK;intenz:2870;ips189:PYK;isb619:PYK;iso783:PYK;iyo844:PYK;kegg:R00200;metacyc:PEPDEPHOS-RXN;reactome:REACT_1524.3;rhea:18157;r…	0	999999.0			0	0
R5B0688D8_RL-492	1 MNXM1@MNXC3 + 1 MNXM77@MNXC3 + 1 MNXM7@MNXC3 <-- 1 MNXM3@MNXC3 + 1 MNXM460@MNXC3	r_0354	1*uniprot:DAK1_YEAST	MNXR1537	2.7.1.29	kegg:Glycerolipid metabolism;kegg:Metabolic pathways;kegg:Methane metabolism;kegg:Microbial metabolism in diverse environments;metacyc:formaldehyde assimilation III (dihydroxyacetone cycle);metacyc:glycerol degradation II;unipathway:glycerol fermentation	bigg:DHAK;brenda:BR47768;ec:2.7.1.29;iin800:DAK1;iin800:DAK2;imm904:DHAK;ind750:DHAK;intenz:2859;isb619:DHAK;kegg:R01011;metacyc:GLYCERONE-KINASE-RXN;rhea:15773;rhea:15774;rhea:15775;rhea:15776;seed:rxn00744;upa:UCR01011;upa:UER00669	-999999.0	0			0	0
R5B0688D8_RL-493	1 MNXM1@MNXC3 + 1 MNXM77@MNXC3 + 1 MNXM7@MNXC3 <-- 1 MNXM3@MNXC3 + 1 MNXM460@MNXC3	r_0354	1*uniprot:DAK2_YEAST	MNXR1537	2.7.1.29	kegg:Glycerolipid metabolism;kegg:Metabolic pathways;kegg:Methane metabolism;kegg:Microbial metabolism in diverse environments;metacyc:formaldehyde assimilation III (dihydroxyacetone cycle);metacyc:glycerol degradation II;unipathway:glycerol fermentation	bigg:DHAK;brenda:BR47768;ec:2.7.1.29;iin800:DAK1;iin800:DAK2;imm904:DHAK;ind750:DHAK;intenz:2859;isb619:DHAK;kegg:R01011;metacyc:GLYCERONE-KINASE-RXN;rhea:15773;rhea:15774;rhea:15775;rhea:15776;seed:rxn00744;upa:UCR01011;upa:UER00669	-999999.0	0			0	0
R58B9A1D7_B-466	1 MNXM1@MNXC3 + 1 MNXM78@MNXC2 <==> 1 MNXM1@MNXC3 + 1 MNXM78@MNXC3	R_LYP1;R_GAP1_20	1*uniprot:GAP1_YEAST			model:Transport, extracellular		-999999.0	999999.0			0	0
R58B9A1D7_B-467	1 MNXM1@MNXC3 + 1 MNXM78@MNXC2 <==> 1 MNXM1@MNXC3 + 1 MNXM78@MNXC3	R_LYP1;R_GAP1_20	1*uniprot:LYP1_YEAST			model:Transport, extracellular		-999999.0	999999.0			0	0
RB0F95BA6_RL-1017	1 MNXM1@MNXC3 + 1 MNXM790@MNXC3 + 1 MNXM7@MNXC3 <-- 1 MNXM3@MNXC3 + 1 MNXM874@MNXC3	r_0561	1*uniprot:THI20_YEAST	MNXR2985	2.7.1.49	kegg:Metabolic pathways;kegg:Thiamine metabolism;metacyc:hydroxymethylpyrimidine salvage;unipathway:thiamine diphosphate biosynthesis	bigg:HMPK1;brenda:BR47783;ec:2.7.1.49;ecocyc:OHMETPYRKIN-RXN;iaf1260:HMPK1;iaf692:HMPK1;iin800:THI20_1;iin800:THI21;iin800:THI22;ijn746:HMPK1;ijr904.45632:HMPK1;ijr904:HMPK1;imeo21:HMPK1;imm904:HMPK1;imo1053-pao1:HMPK1;imo1056:HMPK1;ind750:HMPK1;inj661:HMPK1;intenz:2879;iyo844:HMPK1;kegg:R03471;metacyc:OHMETPYRKIN-RXN;rhea:23096;rhea:23097;rhea:23098;rhea:23099;seed:rxn02484;upa:UCR03471;upa:UER0…	-999999.0	0			0	0
RB0F95BA6_RL-1018	1 MNXM1@MNXC3 + 1 MNXM790@MNXC3 + 1 MNXM7@MNXC3 <-- 1 MNXM3@MNXC3 + 1 MNXM874@MNXC3	r_0561	1*uniprot:THI21_YEAST	MNXR2985	2.7.1.49	kegg:Metabolic pathways;kegg:Thiamine metabolism;metacyc:hydroxymethylpyrimidine salvage;unipathway:thiamine diphosphate biosynthesis	bigg:HMPK1;brenda:BR47783;ec:2.7.1.49;ecocyc:OHMETPYRKIN-RXN;iaf1260:HMPK1;iaf692:HMPK1;iin800:THI20_1;iin800:THI21;iin800:THI22;ijn746:HMPK1;ijr904.45632:HMPK1;ijr904:HMPK1;imeo21:HMPK1;imm904:HMPK1;imo1053-pao1:HMPK1;imo1056:HMPK1;ind750:HMPK1;inj661:HMPK1;intenz:2879;iyo844:HMPK1;kegg:R03471;metacyc:OHMETPYRKIN-RXN;rhea:23096;rhea:23097;rhea:23098;rhea:23099;seed:rxn02484;upa:UCR03471;upa:UER0…	-999999.0	0			0	0
RB0F95BA6_RL-1019	1 MNXM1@MNXC3 + 1 MNXM790@MNXC3 + 1 MNXM7@MNXC3 <-- 1 MNXM3@MNXC3 + 1 MNXM874@MNXC3	r_0561	1*uniprot:THI22_YEAST	MNXR2985	2.7.1.49	kegg:Metabolic pathways;kegg:Thiamine metabolism;metacyc:hydroxymethylpyrimidine salvage;unipathway:thiamine diphosphate biosynthesis	bigg:HMPK1;brenda:BR47783;ec:2.7.1.49;ecocyc:OHMETPYRKIN-RXN;iaf1260:HMPK1;iaf692:HMPK1;iin800:THI20_1;iin800:THI21;iin800:THI22;ijn746:HMPK1;ijr904.45632:HMPK1;ijr904:HMPK1;imeo21:HMPK1;imm904:HMPK1;imo1053-pao1:HMPK1;imo1056:HMPK1;ind750:HMPK1;inj661:HMPK1;intenz:2879;iyo844:HMPK1;kegg:R03471;metacyc:OHMETPYRKIN-RXN;rhea:23096;rhea:23097;rhea:23098;rhea:23099;seed:rxn02484;upa:UCR03471;upa:UER0…	-999999.0	0			0	0
RA6C72DA8_RL-944	1 MNXM1@MNXC3 + 1 MNXM7@MNXC3 + 1 MNXM80@MNXC3 <-- 1 MNXM288@MNXC3 + 1 MNXM3@MNXC3	r_1077	1*uniprot:URK1_YEAST	MNXR5306	2.7.1.48	biopath:Biosynthesis_of_Uridine-5'-triphosphate;biopath:Conversion_and_degradation_of_Pyrimidine_nucleotides_and_bases;kegg:Metabolic pathways;kegg:Pyrimidine metabolism;metacyc:pyrimidine ribonucleosides salvage I;unipathway:UMP biosynthesis via salvage pathway	bigg:URIK1;biopath:RXN00986;brenda:BR47782;ec:2.7.1.48;iag612:rbs_585;iao358:rll_437;iin800:URK1_3;imm904:URIK1;ind750:URIK1;intenz:2878;ips189:URIK1;isb619:URIK1;iso783:URIK1;iyo844:URIK1;kegg:R00964;metacyc:URIDINEKIN-RXN;rhea:16825;rhea:16826;rhea:16827;rhea:16828;seed:rxn00709;upa:UCR00964;upa:UER00637	-999999.0	0			0	0
R973E9D4F_RL-857	1 MNXM1@MNXC3 + 1 MNXM7@MNXC3 + 1 MNXM960@MNXC3 <-- 1 MNXM3@MNXC3 + 1 MNXM962@MNXC3	r_0556	1*uniprot:THI6_YEAST	MNXR2946	2.7.1.50	kegg:Metabolic pathways;kegg:Thiamine metabolism;metacyc:thiamin salvage II;unipathway:thiamine diphosphate biosynthesis	bigg:HETZK;brenda:BR47785;ec:2.7.1.50;ecocyc:THIAZOLSYN3-RXN;iabaylyiv4:THIAZOLSYN3-RXN;iaf1260:HETZK;iaf692:HETZK;iao358:rll_417;iin800:THI6_1;iit341:HETZK;ijr904.45632:HETZK;ijr904:HETZK;imm904:HETZK;ind750:HETZK;intenz:2880;isb619:HETZK;iyo844:HETZK;kegg:R04448;metacyc:THIAZOLSYN3-RXN;rhea:24212;rhea:24213;rhea:24214;rhea:24215;seed:rxn03075;upa:UCR04448;upa:UER00139	-999999.0	0			0	0
RFEC5E946_LR-1535	1 MNXM1@MNXC3 + 1 MNXM80@MNXC3 --> 1 MNXM288@MNXC3 + 1 MNXM9@MNXC3	R_U34_				model:Salvage pathways		0	999999.0			0	0
R36162E58_B-238	1 MNXM1@MNXC3 + 1 MNXM892@MNXC3 <==> 1 MNXM261@MNXC3	r_0356	1*uniprot:PMG1_YEAST	MNXR1775	5.4.2.1;5.4.2.4	biopath:Glycolysis_and_Gluconeogenesis_(extended);kegg:Glycolysis / Gluconeogenesis;metacyc:Rapoport-Luebering glycolytic shunt	bigg:DPGM;biopath:RXN01161;brenda:BR20;ec:5.4.2.1;ec:5.4.2.4;iin800:GPM1_1;imm904:DPGM;ind750:DPGM;intenz:4992;kegg:R01662;metacyc:BISPHOSPHOGLYCERATE-MUTASE-RXN;obsolete:rxn09505;rhea:17765;rhea:17766;rhea:17767;rhea:17768;seed:rxn01216	-999999.0	999999.0			0	0
RFC3038A8_RL-1519	1 MNXM1@MNXC3 + 1 MNXM89948@MNXC3 <-- 1 MNXM1@MNXC4 + 1 MNXM89948@MNXC4	R_U124_		MNXR50826		model:Transport, mitochondrial	iaf1260:CRNtex;iin800:AGP2;iin800:U124;imm904:CRNt;imm904:CRNtim;imm904:CRNtp;ind750:CRNt;ind750:CRNtim;ind750:CRNtp;seed:rxn08265;seed:rxn09691;seed:rxn09773;seed:rxn09858	-999999.0	0			0	0
RDB0BD318_B-1314	1 MNXM1@MNXC3 + 1 MNXM90553@MNXC3 + 1 MNXM9@MNXC4 <==> 1 MNXM1@MNXC4 + 1 MNXM90553@MNXC4 + 1 MNXM9@MNXC3	R_DIC1_2	1*uniprot:DIC1_YEAST			model:Transport, mitochondrial		-999999.0	999999.0			0	0
R1562596E_B-27	1 MNXM1@MNXC3 + 1 MNXM952@MNXC3 <==> 1 MNXM39@MNXC3 + 1 MNXM57@MNXC3	R_YJL068C	1*uniprot:SFGH_YEAST			model:Pyruvate metabolism		-999999.0	999999.0			0	0
RD2B70E52_B-1223	1 MNXM1@MNXC3 + 1 MNXM9@MNXC2 <==> 1 MNXM1@MNXC3 + 1 MNXM9@MNXC3	R_PHO91;R_PHO90;R_PHO84	1*uniprot:PHO84_YEAST			model:Transport, extracellular		-999999.0	999999.0			0	0
RD2B70E52_B-1224	1 MNXM1@MNXC3 + 1 MNXM9@MNXC2 <==> 1 MNXM1@MNXC3 + 1 MNXM9@MNXC3	R_PHO91;R_PHO90;R_PHO84	1*uniprot:PHO90_YEAST			model:Transport, extracellular		-999999.0	999999.0			0	0
RD2B70E52_B-1225	1 MNXM1@MNXC3 + 1 MNXM9@MNXC2 <==> 1 MNXM1@MNXC3 + 1 MNXM9@MNXC3	R_PHO91;R_PHO90;R_PHO84	1*uniprot:PHO91_YEAST			model:Transport, extracellular		-999999.0	999999.0			0	0
R48173157_B-357	1 MNXM1@MNXC3 + 1 MNXM9@MNXC4 <==> 1 MNXM2@MNXC4 + 1 MNXM9@MNXC3	R_YER053C	1*uniprot:PIC2_YEAST			model:Transport, mitochondrial		-999999.0	999999.0			0	0
R3B779B2_LR-279	1 MNXM1@MNXC3 + 1 iso_iIN800_M_335@MNXC3 --> 1 MNXM302@MNXC3	R_YDC1_1;R_YPC1_1	1*uniprot:YDC1_YEAST			model:Sphingoglycolipid metabolism		0	999999.0			0	0
R3B779B2_LR-280	1 MNXM1@MNXC3 + 1 iso_iIN800_M_335@MNXC3 --> 1 MNXM302@MNXC3	R_YDC1_1;R_YPC1_1	1*uniprot:YPC1_YEAST			model:Sphingoglycolipid metabolism		0	999999.0			0	0
RD9107AC9_LR-1280	1 MNXM1@MNXC3 + 1 iso_iIN800_M_746@MNXC3 --> 1 MNXM914@MNXC3	R_YDC1_2;R_YPC1_2	1*uniprot:YDC1_YEAST			model:Sphingoglycolipid metabolism		0	999999.0			0	0
RD9107AC9_LR-1281	1 MNXM1@MNXC3 + 1 iso_iIN800_M_746@MNXC3 --> 1 MNXM914@MNXC3	R_YDC1_2;R_YPC1_2	1*uniprot:YPC1_YEAST			model:Sphingoglycolipid metabolism		0	999999.0			0	0
RFFBFD22B_B-1542	1 MNXM1@MNXC4 + 1 MNXM221@MNXC4 + 1 MNXM31@MNXC4 <==> 1 MNXM201@MNXC4 + 1 MNXM53@MNXC4	r_0880	1*uniprot:PSS_YEAST	MNXR69809	2.7.8.8	biopath:Biosynthesis_of_Phosphatidylserine;biopath:Biosynthesis_of_Phosphoglycerides;biopath:Metabolism_of_Diacylglycerol;biopath:Metabolism_of_Phosphoglycerides_(extended);kegg:Glycerophospholipid metabolism;kegg:Glycine, serine and threonine metabolism;kegg:Metabolic pathways;unipathway:phosphatidylethanolamine biosynthesis	bigg:PSERS_SC;bigg:PSERSm_SC;biopath:RXN00227;ec:2.7.8.8;iabaylyiv4:PHOSPHASERSYN-RXN;iin800:CHO1_1;iin800:CHO1_2;imm904:PSERS_SC;imm904:PSERSm_SC;imo1053-pao1:CDPDSPr_PA;imo1056:CDPDSPr_PA;ind750:PSERS_SC;ind750:PSERSm_SC;iso783:PSSA;iyo844:CDPDSP_BS;kegg:R01800;obsolete:rxn09533;seed:rxn05281;seed:rxn06044;seed:rxn13816;upa:UCR01800;upa:UER00615	-999999.0	999999.0			0	0
R654C5971_B-568	1 MNXM1@MNXC4 + 1 MNXM23766@MNXC4 + 1 MNXM6@MNXC4 <==> 1 MNXM23586@MNXC4 + 1 MNXM5@MNXC4	R_ETR1_3	1*uniprot:ETR1_YEAST			model:Fatty acid biosynthesis		-999999.0	999999.0			0	0
R56DFF777_LR-447	1 MNXM1@MNXC4 + 1 MNXM237@MNXC4 + 1 MNXM3@MNXC4 --> 1 MNXM318@MNXC4 + 1 MNXM7@MNXC4 + 1 MNXM9@MNXC4	R_U90_				model:Folate metabolism		0	999999.0			0	0
R9BA96700_B-876	1 MNXM1@MNXC4 + 1 MNXM2440@MNXC4 + 1 MNXM38@MNXC4 <==> 1 MNXM90307@MNXC4 + 1 MNXM96415@MNXC4	R_SDH3_2	1*uniprot:SDH3_YEAST			model:Oxidative phosphorylation		-999999.0	999999.0			0	0
R5F7FC2AB_B-526	1 MNXM1@MNXC4 + 1 MNXM24502@MNXC4 + 1 MNXM6@MNXC4 <==> 1 MNXM23683@MNXC4 + 1 MNXM5@MNXC4	R_ETR1_2	1*uniprot:ETR1_YEAST			model:Fatty acid biosynthesis		-999999.0	999999.0			0	0
RD58765EA_B-1243	1 MNXM1@MNXC4 + 1 MNXM25602@MNXC4 + 1 MNXM6@MNXC4 <==> 1 MNXM25370@MNXC4 + 1 MNXM5@MNXC4	R_OAR1_2	1*uniprot:FABG_YEAST			model:Mitochondrial type II fatty acid synthase		-999999.0	999999.0			0	0
[truncated: 500 more rows]
