# Supplementary material for: Efficient Reconstruction of Predictive Consensus Metabolic Network Models
Source: PLoS Comput Biol. 2016 Aug 26;12(8):e1005085. doi: 10.1371/journal.pcbi.1005085 (PMC5001716; doi:10.1371/journal.pcbi.1005085)
Supplement: S1 Dataset — This file contains the original models, the input models, the BCMs, and the RCMs for COMMGEN as well as an overview of the changes made between original and input models. (ZIP) [file pcbi.1005085.s001.zip › S4-Models/Input/Scerevisiae/iMM904_COMMGEN/chemicals.tsv]

BIOMASS	Biomass					BIOMASS;Biomass;biomass;seed:cpd11416
MNXM1	H(+)	;M_h_x;M_h_v;M_h_r;M_h_n;M_h_m;M_h_g;M_h_e;M_h_c;M_h_b	H	1.008	1	bigg:h;biopath:Proton;bnice:C3;brenda:BG79440;cas:12408-02-5;chebi:15378;chebi:24636;chemspider:1010;ec:1.1.1.1;ec:1.1.1.10;ec:1.1.1.101;ec:1.1.1.102;ec:1.1.1.103;ec:1.1.1.104;ec:1.1.1.106;ec:1.1.1.107;ec:1.1.1.108;ec:1.1.1.11;ec:1.1.1.110;ec:1.1.1.111;ec:1.1.1.112;ec:1.1.1.113;ec:1.1.1.114;ec:1.1.1.115;ec:1.1.1.116;ec:1.1.1.117;ec:1.1.1.118;ec:1.1.1.119;ec:1.1.1.12;ec:1.1.1.120;ec:1.1.1.123;ec:1…
MNXM10	NADH(2-)	M_nadh_x;M_nadh_r;M_nadh_m;M_nadh_c	C21H27N7O14P2	663.425	-2	3dmet:B01127;beilstein:3869564;beilstein:79324;bigg:nadh;biopath:NADH;bnice:C1;brenda:BG11384;cas:58-68-4;cas:606-68-8;chebi:16908;chebi:57945;chemspider:10239197;chemspider:388299;chemspider:903;come:MOL000027;drugbank:DB00157;ec:1.1.1.1;ec:1.1.1.103;ec:1.1.1.104;ec:1.1.1.106;ec:1.1.1.107;ec:1.1.1.108;ec:1.1.1.11;ec:1.1.1.110;ec:1.1.1.111;ec:1.1.1.112;ec:1.1.1.114;ec:1.1.1.116;ec:1.1.1.117;ec:1.…
MNXM100	geranyl diphosphate	M_grdp_c	C10H17O7P2	311.185	-3	3dmet:B00091;beilstein:1915690;beilstein:4549979;bigg:grdp;biopath:Geranyl_diphosphate;brenda:BG1817;cas:763-10-0;chebi:17211;chebi:58057;chemspider:14211068;chemspider:393471;drugbank:DB02552;ec:2.1.1.255;ec:2.1.1.n6;ec:2.5.1.1;ec:2.5.1.10;ec:2.5.1.102;ec:2.5.1.68;ec:2.5.1.84;ec:2.5.1.93;ec:3.1.7.11;ec:4.2.3.10;ec:4.2.3.105;ec:4.2.3.106;ec:4.2.3.107;ec:4.2.3.108;ec:4.2.3.109;ec:4.2.3.11;ec:4.2.3…
MNXM1000	Oleoyl-[acyl-carrier protein]	M_octeACP_m;M_octeACP_c	C18H33OSR			bigg:octeACP;brenda:BG93230;kegg:C01203;pubchem:4427;seed:cpd11825
MNXM1010	(S)-2-hydroxy-2-ethyl-3-oxobutanoate	M_2ahbut_m	C6H9O4	145.133	-1	3dmet:B01948;beilstein:3604112;bigg:2ahbut;biopath:(S)-2-Aceto-2-hydroxybutanoate;brenda:BG29188;chebi:27681;chebi:49256;chemspider:389708;ec:1.1.1.86;ec:2.2.1.6;ec:5.4.99.3;foodb:FDB024147;hmdb:HMDB06900;kegg:C06006;lipidmaps:LMFA01050383;metacyc:CPD-15103;nikkaji:J372.593F;nugowiki:6025;pubchem:440875;pubchem:8279;pubchem:85291311;upa:UPC06006
MNXM1020	dethiobiotin(1-)	M_dtbt_c	C10H17N2O3	213.254	-1	3dmet:B04822;beilstein:177518;beilstein:84958;beilstein:958698;beilstein:958699;bigg:dtbt;brenda:BG65888;cas:533-48-2;chebi:16691;chebi:36998;chebi:37000;chebi:42280;chebi:57861;chemspider:392787;ec:2.8.1.6;ec:6.3.3.3;foodb:FDB023201;het:DTB;hmdb:HMDB03581;kegg:C01909;knapsack:C00000757;metacyc:DETHIOBIOTIN;metlin:3351;nikkaji:J9.406D;nugowiki:3162;pubchem:25244917;pubchem:445027;pubchem:5017;see…
MNXM1024	lipoamide	M_lpam_m	C8H15NOS2	205.341	0	beilstein:122470;bigg:lpam;brenda:BG26072;cas:940-69-2;cas:None;chebi:17460;chemspider:5360246;chemspider:840;drugbank:DB00166;foodb:FDB022340;gmelin:1126642;hmdb:HMDB00962;kegg:C00248;ligandbox:D00048;lipidmaps:LMFA08010006;metacyc:LIPOAMIDE;metlin:3372;nikkaji:J25.390A;nugowiki:866;pubchem:3547;pubchem:6992093;pubchem:7847116;pubchem:85291984;pubchem:863;seed:cpd00213;upa:UPC00248
MNXM1028	O-acetylcarnitine	M_acrn_x;M_acrn_m;M_acrn_c	C9H17NO4	203.236	0	3dmet:B01589;beilstein:3667658;bigg:acrn;biopath:(-)-O-Acetyl-carnitine;brenda:BG36310;cas:14992-62-2;cas:3040-38-8;chebi:15960;chebi:57589;chemspider:21243783;ec:2.3.1.7;foodb:FDB021904;hmdb:HMDB00201;kegg:C02571;metacyc:O-ACETYLCARNITINE;metlin:5213;nikkaji:J370.408D;nugowiki:141;pubchem:1;pubchem:5567;reactome:390287;reactome:REACT_17648;reactome_database_id_release_44:390287;reaxys:3667658;se…
MNXM1036	4,4-dimethyl-5alpha-cholesta-8,14,24-trien-3beta-ol	M_44mctr_c	C29H46O	410.675	0	3dmet:B04267;bigg:44mctr;biopath:14-Desmethyl-14,15-dehydrolanosterol;brenda:BG15214;brenda:BG69236;cas:64284-64-6;chebi:17813;chemspider:391478;ec:1.14.13.70;ec:1.3.1.70;foodb:FDB022376;hmdb:HMDB01023;kegg:C11455;lipid:LMST01010149;lipidmaps:LMST01010149;metlin:5952;nikkaji:J1.007.648J;nugowiki:921;pubchem:13626;pubchem:443212;pubchem:74382732;reactome:194644;reactome:194681;reactome:REACT_10169…
MNXM1043	caprate	M_dca_x;M_dca_e;M_dca_c;M_dca_b	C10H19O2	171.257	-1	3dmet:B01466;beilstein:1754556;beilstein:3538146;bigg:dca;brenda:BG1795;cas:334-48-5;chebi:27689;chebi:30813;chemspider:2863;chemspider:3866366;drugbank:DB03600;foodb:FDB012027;gmelin:330643;gmelin:69184;het:DKA;hmdb:HMDB00511;kegg:C01571;knapsack:C00001213;lipid:LMFA01010010;lipidbank:DFA0010;lipidmaps:LMFA01010010;metacyc:CPD-3617;metlin:336;nikkaji:J2.575E;nugowiki:430;pdb-ccd:DKA;pdbechem:DKA…
MNXM105630	sulfite	M_so3_e;M_so3_c;M_so3_b	O3S	80.063	-2	37;3dmet:B00024;bigg:so3;biopath:Hydrogen_sulfite;biopath:Sulfite;brenda:BG28704;brenda:BG91992;brenda:BG93037;cas:14265-45-3;cas:15181-46-1;cas:7782-99-2;chebi:17137;chebi:17359;chebi:48854;chemspider:10605811;chemspider:1068;chemspider:1069;chemspider:94559;ec:1.13.11.18;ec:1.13.11.55;ec:1.14.11.17;ec:1.14.12.8;ec:1.14.13.111;ec:1.14.14.6;ec:1.8.1.2;ec:1.8.3.1;ec:1.8.4.10;ec:1.8.4.8;ec:1.8.4.9;…
MNXM1062	2-acetamido-5-oxopentanoate	M_acg5sa_m	C7H10NO4	172.159	-1	3dmet:B00264;bigg:acg5sa;biopath:N-Acetyl-L-glutamate_5-semialdehyde;brenda:BG24033;cas:13074-21-0;cas:None;chebi:16319;chebi:29123;chemspider:167387;chemspider:5256773;ec:1.2.1.38;ec:2.6.1.11;foodb:FDB023938;hmdb:HMDB06488;kegg:C01250;metacyc:CPD-469;nikkaji:J37.498I;nugowiki:5613;pubchem:192878;pubchem:4470;pubchem:6857435;seed:cpd00918;upa:UPC01250
MNXM1063	2-deoxy-D-ribose 1-phosphate	M_2dr1p_c	C5H9O7P	212.095	-2	3dmet:B04713;beilstein:1285902;bigg:2dr1p;biopath:2-prime-Deoxyribose_1-phosphate;brenda:BG20571;cas:17210-42-3;chebi:28542;chebi:58576;chemspider:388420;foodb:FDB022571;hmdb:HMDB01351;kegg:C00672;metlin:6182;nikkaji:J1.011.725I;nugowiki:1213;pubchem:3941;pubchem:439287;seed:cpd00509;upa:UPX00050
MNXM1067	all-trans-hexaprenyl diphosphate(3-)	M_hexdp_m;M_hexdp_c	C30H49O7P2	583.653	-3	3dmet:B01417;bigg:hexdp;brenda:BG15934;chebi:17528;chebi:53047;chebi:58179;chemspider:4444089;ec:2.5.1.33;ec:2.5.1.82;ec:2.5.1.83;foodb:FDB028840;hmdb:HMDB12188;kegg:C01230;lipidmaps:LMPR03030005;metacyc:ALL-TRANS-HEXAPRENYL-DIPHOSPHATE;nugowiki:10913;pubchem:25246217;pubchem:4452;pubchem:5280413;pubchem:85297391;seed:cpd00906
MNXM108	palmitate	M_hdca_x;M_hdca_e;M_hdca_c;M_hdca_b	C16H31O2	255.416	-1	3dmet:B00071;beilstein:3589907;beilstein:607489;bigg:hdca;biopath:Palmitate;brenda:BG36211;cas:143-20-4;cas:57-10-3;chebi:15756;chebi:7896;chemspider:440215;chemspider:960;drugbank:DB03796;ec:1.11.1.3;ec:3.1.1.21;ec:3.1.1.63;ec:3.1.1.64;ec:3.1.2.2;foodb:FDB011679;gmelin:190200;gmelin:344266;het:PLM;hmdb:HMDB00220;kegg:C00249;knapsack:C00001233;knapsack:C00030479;ligandbox:D05341;lipid:LMFA0101000…
MNXM1089	P(1),P(4)-bis(5'-adenosyl) tetraphosphate(4-)	M_ap4a_c	C20H24N10O19P4	832.355	-4	3dmet:B01424;bigg:ap4a;brenda:BG10310;brenda:BG10311;cas:5542-28-9;chebi:17422;chebi:58141;chemspider:20402;chemspider:21233891;ec:2.7.7.53;ec:3.6.1.41;ec:3.6.1.61;foodb:FDB022492;foodb:FDB023944;het:B4P;hmdb:HMDB01211;hmdb:HMDB06502;kegg:C01260;metacyc:ADENOSYL-P4;nikkaji:J313.703A;nugowiki:1087;nugowiki:5627;pdb-ccd:B4P;pubchem:21706;pubchem:25243905;pubchem:4479;pubchem:53477841;reaxys:7459962…
MNXM1099	2,5-diamino-6-(1-D-ribitylamino)pyrimidin-4(3H)-one 5'-phosphate	M_25dthpp_c	C9H16N5O8P	353.226	-2	beilstein:6443990;bigg:25dthpp;brenda:BG67505;brenda:BG87932;brenda:BL312619;chebi:52402;chebi:52957;chebi:58890;ec:1.1.1.302;kegg:C18910;metacyc:CPD-10809;pubchem:124489582;pubchem:44123402;seed:cpd15807
MNXM11	diphosphate(3-)	M_ppi_x;M_ppi_n;M_ppi_m;M_ppi_c	HO7P2	174.951	-3	3dmet:B00003;beilstein:185088;bigg:ppi;biopath:Pyrophosphate;brenda:BG28761;cas:14000-31-8;cas:2466-09-3;chebi:18361;chebi:29888;chebi:33019;chemspider:559142;chemspider:996;drugbank:DB04160;ec:1.13.12.7;ec:1.3.1.96;ec:1.3.1.97;ec:2.4.2.10;ec:2.4.2.11;ec:2.4.2.12;ec:2.4.2.14;ec:2.4.2.17;ec:2.4.2.18;ec:2.4.2.19;ec:2.4.2.22;ec:2.4.2.45;ec:2.4.2.49;ec:2.4.2.7;ec:2.4.2.8;ec:2.4.2.9;ec:2.5.1.1;ec:2.5.…
MNXM1106	ammonioacetone	M_aact_c	C3H8NO	74.102	1	3dmet:B00367;bigg:aact;biopath:Aminoacetone;brenda:BG17903;cas:298-08-8;chebi:17906;chebi:58320;chemspider:210;chemspider:2924867;ec:1.1.1.103;ec:1.1.1.75;foodb:FDB022860;het:GLM;hmdb:HMDB02134;kegg:C01888;metacyc:AMINO-ACETONE;metlin:6502;nikkaji:J38.126H;nugowiki:1717;pdbechem:GLM;pubchem:215;pubchem:3692773;pubchem:5001;seed:cpd01298
MNXM1109	ergosta-5,7,22,24(28)-tetraen-3beta-ol	M_ergtetrol_r;M_ergtetrol_c	C28H42O	394.632	0	3dmet:B05023;beilstein:2397531;bigg:ergtetrol;biopath:Ergosta-5,7,22,24,(28)-tetraen-3beta-ol;cas:7488-99-5;chebi:18249;ec:1.3.1.71;kegg:C05440;knapsack:C00023764;lipidmaps:LMST01031015;nikkaji:J492.623D;pubchem:7802;pubchem:85300699;upa:UPC05440
MNXM111	Fe(2+)	M_fe2_m;M_fe2_e;M_fe2_c;M_fe2_b	Fe	55.845	2	36; 462;bigg:fe2;biopath:Fe2+;brenda:BG91981;cas:15438-31-0;cas:None;chebi:29033;chemspider:25394;drugbank:DB01592;ec:1.13.11.54;ec:1.14.11.25;ec:1.14.11.27;ec:1.14.11.28;ec:1.14.11.8;ec:1.14.12.10;ec:1.16.1.7;ec:1.16.1.9;ec:1.16.3.1;ec:1.16.5.1;ec:1.3.1.53;ec:3.5.1.88;ec:3.5.4.8;ec:4.4.1.21;ec:4.4.1.24;ec:4.99.1.1;foodb:FDB016251;gmelin:6845;het:FE2;hmdb:HMDB00692;kegg:C14818;metacyc:FE+2;metage…
MNXM1115	beta-nicotinamide D-riboside	M_rnam_c	C11H15N2O5	255.247	1	3dmet:B01635;beilstein:3912857;bigg:rnam;biopath:Nicotinamide_riboside;brenda:BG2418;cas:1341-23-7;chebi:15927;chemspider:388956;chemspider:915;ec:2.7.1.22;foodb:FDB022281;het:NNR;hmdb:HMDB00855;kegg:C03150;metacyc:NICOTINAMIDE_RIBOSE;metlin:5818;nikkaji:J490.568G;nugowiki:773;pdb-ccd:NNR;pdbechem:NNR;pubchem:439924;pubchem:6038;pubchem:940;seed:cpd02016
MNXM1119	S-methyl-L-methionine zwitterion	M_mmet_e;M_mmet_c;M_mmet_b	C6H14NO2S	164.246	1	bigg:mmet;brenda:BG22482;cas:13065-25-3;chebi:17728;chebi:58252;chebi:67050;chemspider:445;ec:2.1.1.10;ec:2.1.1.12;ec:2.1.1.n3;foodb:FDB018070;hmdb:HMDB38670;kegg:C03172;metacyc:CPD-397;nikkaji:J245.654K;nugowiki:37327;pubchem:458;pubchem:6054;pubchem:7098638;seed:cpd02027
MNXM1122	urea-1-carboxylate	M_allphn_c	C2H3N2O3	103.057	-1	3dmet:B00219;beilstein:1756623;bigg:allphn;brenda:BG15430;cas:625-78-5;chebi:15832;chebi:9889;chemspider:7822223;ec:3.5.1.54;ec:3.5.1.84;ec:6.3.4.6;kegg:C01010;metacyc:CPD-578;nikkaji:J38.544A;pubchem:4255;pubchem:9543250;seed:cpd00742;um-bbd:c0777;upa:UPC01010
MNXM113	GMP(3-)	M_gmp_g;M_gmp_c	C10H12N5O8P	361.205	-2	3dmet:B01172;bigg:gmp;biopath:Guanosine-5-prime-phosphate;brenda:BG1070;cas:85-32-5;chebi:17345;chebi:58115;chemspider:1413162;chemspider:6545;drugbank:DB01972;ec:1.7.1.7;ec:2.4.2.8;ec:2.7.4.8;ec:2.7.8.26;ec:2.7.8.28;ec:3.1.4.35;ec:3.6.1.17;ec:3.6.1.42;ec:6.3.4.1;ec:6.3.5.2;foodb:FDB012390;het:5GP;hmdb:HMDB01397;kegg:C00144;knapsack:C00019635;metacyc:GMP;metlin:6216;nikkaji:J10.615A;nugowiki:1259…
MNXM1135	4-amino-2-methyl-5-diphosphonatomethylpyrimidine(3-)	M_2mahmp_c	C6H8N3O7P2	296.091	-3	3dmet:B01785;beilstein:7229943;bigg:2mahmp;brenda:BG21933;cas:745-65-3;cas:841-01-0;chebi:16629;chebi:57841;ec:2.5.1.3;ec:2.7.4.7;kegg:C04752;knapsack:C00007609;metacyc:AMINO-HYDROXYMETHYL-METHYLPYRIMIDINE-PP;nikkaji:J852.283I;pubchem:25245586;pubchem:7322;seed:cpd02894;upa:UPC04752
MNXM114	L-proline	M_pro_L_m;M_pro_L_e;M_pro_L_c;M_pro_L_b	C5H9NO2	115.13	0	3dmet:B01173;beilstein:4307988;beilstein:80810;bigg:pro-L;biopath:L-Proline;brenda:BG21286;brenda:BL218637;cas:147-85-3;chebi:17203;chebi:32862;chebi:32864;chebi:60039;chemspider:128566;drugbank:DB00172;ec:1.14.11.28;ec:1.14.11.n3;ec:1.5.1.1;ec:1.5.1.2;ec:1.5.99.8;ec:3.5.1.101;ec:4.3.1.12;ec:5.1.1.4;ec:6.1.1.15;foodb:FDB000570;gmelin:363493;gmelin:50152;gmelin:82610;het:PRO;hmdb:HMDB00162;kegg:C0…
MNXM1140	7,8-diaminononanoate cation	M_dann_e;M_dann_c;M_dann_b	C9H21N2O2	189.275	1	3dmet:B04758;beilstein:1767544;beilstein:6843830;bigg:dann;brenda:BG28020;brenda:BG59911;cas:21738-21-6;chebi:17830;chebi:2247;chebi:42085;chebi:58500;drugbank:DB01715;ec:2.6.1.62;ec:6.3.3.3;kegg:C01037;knapsack:C00000759;metacyc:DIAMINONONANOATE;nikkaji:J511.020C;pdbechem:DNN;pubchem:25245451;pubchem:4280;seed:cpd00764;upa:UPC01037
MNXM114070	L-homocysteine zwitterion	M_hcys_L_x;M_hcys_L_c	C4H9NO2S	135.185	0	3dmet:B01174;bigg:hcys-L;biopath:L-Homocysteine;cas:454-28-4;cas:6027-13-0;chebi:17588;chebi:58199;chebi:63072;drugbank:DB04422;ec:2.1.1.10;ec:2.1.1.13;ec:2.1.1.14;ec:2.1.1.3;ec:2.1.1.5;ec:3.3.1.1;ec:4.2.1.22;ec:4.4.1.2;ec:4.4.1.21;ec:4.4.1.8;kegg:C00155;knapsack:C00001365;metacyc:HOMO-CYS;nikkaji:J228C;pdb-ccd:HCS;pubchem:3455;pubchem:6971015;reaxys:6965804;upa:UPC00155
MNXM114072	ferricytochrome c	M_ficytc_m	C42H44FeN8O8S2R4			bigg:ficytC;bigg:ficytc;brenda:BG54924;cas:None;chebi:15991;kegg:C00125;nikkaji:J209.145C;pubchem:3425;seed:cpd00109;upa:UPC00125
MNXM114079	(S)-2-acetolactate	M_alac_S_m	C5H7O4	131.107	-1	3dmet:B01949;beilstein:3604088;bigg:alac-S;biopath:(S)-2-Acetolactate;brenda:BG29088;chebi:18409;chebi:58476;chemspider:19951073;chemspider:389710;ec:1.1.1.86;ec:2.2.1.6;ec:4.1.1.5;foodb:FDB024120;hmdb:HMDB06855;kegg:C06010;metacyc:2-ACETO-LACTATE;nikkaji:J2.362.063D;nugowiki:5980;pubchem:13999770;pubchem:440878;pubchem:8282;seed:cpd00668;upa:UPC06010
MNXM114087	2-amino-3-oxobutanoate	M_2aobut_c	C4H7NO3	117.103	0	3dmet:B00560;3dmet:B00594;bigg:2aobut;biopath:L-2-Amino-acetoacetate;brenda:BG19537;brenda:BG19538;cas:6531-42-6;chebi:16944;chebi:17844;chebi:40673;chemspider:2282886;chemspider:389046;chemspider:4573764;drugbank:DB03915;ec:1.1.1.103;ec:2.3.1.29;foodb:FDB023915;het:AKB;hmdb:HMDB06454;kegg:C03214;kegg:C03508;lipid:LMFA01060172;lipidmaps:LMFA01060172;metacyc:3-K-THR;metacyc:AMINO-OXOBUT;nikkaji:J2…
MNXM114091	(3R,5S)-1-pyrroline-3-hydroxy-5-carboxylate	M_1p3h5c_m;M_1p3h5c_c	C5H6NO3	128.106	-1	3dmet:B04933;beilstein:3947;bigg:1p3h5c;biopath:L-1-Pyrroline-3-hydroxy-5-carboxylate;cas:22573-88-2;cas:5255-75-4;chebi:6151;chebi:62612;chemspider:1030;foodb:FDB022582;hmdb:HMDB01369;kegg:C04281;metacyc:PYRROLINE-HYDROXY-CARBOXYLATE;metlin:6196;nikkaji:J2.749.619I;nugowiki:1231;pubchem:1059;pubchem:46926300;pubchem:6943;seed:cpd02625
MNXM114092	ADP-ribose	M_adprib_m;M_adprib_c	C15H21N5O14P2	557.3	-2	3dmet:B01211;bigg:adprib;brenda:BG6384;kegg:C00301;nikkaji:J17.074G;pdb-ccd:APR;pubchem:3595;seed:cpd00251
MNXM114097	(R)-2,3-dihydroxy-3-methylbutanoate	M_23dhmb_m	C5H9O4	133.123	-1	3dmet:B01729;beilstein:1722372;bigg:23dhmb;biopath:2,3-Dihydroxyisovalerate;brenda:BG20392;chebi:15684;chebi:49072;chemspider:19951355;chemspider:389255;ec:1.1.1.86;foodb:FDB028799;hmdb:HMDB12141;kegg:C04272;metacyc:CPD-13357;nikkaji:J57.649B;nugowiki:10866;pubchem:23615351;pubchem:440279;pubchem:6935;seed:cpd02498;upa:UPC04272
MNXM1141	8-amino-7-oxononanoic acid zwitterion	M_8aonn_e;M_8aonn_c;M_8aonn_b	C9H17NO3	187.236	0	3dmet:B04764;bigg:8aonn;brenda:BG27848;chebi:12266;chebi:15830;chebi:57532;ec:2.6.1.62;kegg:C01092;knapsack:C00000758;lipid:LMFA01060168;lipidmaps:LMFA01060168;metacyc:8-AMINO-7-OXONONANOATE;nikkaji:J511.019J;pubchem:24701146;pubchem:25244029;pubchem:4327;seed:cpd00800;upa:UPC01092
MNXM114141	3-(4-hydroxyphenyl)lactate	M_34hpl_m	C9H9O4	181.165	-1	176; 318; 319; 49; 66;3dmet:B04909;beilstein:2693719;bigg:34hpl;brenda:BG87887;cas:306-23-0;chebi:17385;chebi:36659;chemspider:9010;ec:1.1.1.237;foodb:FDB019021;hmdb:HMDB00755;kegg:C03672;metacyc:4-HYDROXYPHENYLLACTATE;metagene:408;metlin:5723;nikkaji:J70.493H;nugowiki:674;pubchem:6448;pubchem:9378;reaxys:2693719;seed:cpd02305
MNXM114177	4,4-dimethylzymosterol	M_44mzym_c	C29H48O	412.691	0	bigg:44mzym;cas:59865-13-3;metacyc:44-DIMETHYL-824-CHOLESTADIENOL;pubchem:25202205;seed:cpd15210
MNXM114303	trans-cerot-2-enoyl-CoA	M_hxc2coa_x	C47H80N7O17P3S	1140.161	-4	bigg:hxc2coa;chebi:52975;metacyc:CPD-14283;seed:cpd15242
MNXM114383	tetracosanoate (n-C24:0)	M_ttc_x;M_ttc_c	C24H47O2	367.629	-1	bigg:ttc
MNXM115	phosphatidylethanolamine zwitterion	M_pe_SC_v;M_pe_SC_m;M_pe_SC_g;M_pe_SC_c	C7H12NO8PR2		0	bigg:pe_SC;brenda:BG97294;cas:39382-08-6;chebi:16038;chebi:57613;drugbank:DB04327;ec:2.1.1.17;ec:2.7.8.1;ec:4.1.1.65;kegg:C00350;lipid:LMGP02010000;metacyc:L-1-PHOSPHATIDYL-ETHANOLAMINE;pdbechem:PTY;pubchem:3643;seed:cpd11456;upa:UPC00350
MNXM1153	N-acetylputrescinium	M_aprut_c	C6H15N2O	131.196	1	3dmet:B01596;bigg:aprut;biopath:N-Acetylputrescine;brenda:BG22664;cas:18233-70-0;cas:5699-41-2;chebi:17768;chebi:58263;chemspider:109095;ec:2.3.1.57;ec:3.5.1.62;foodb:FDB022827;hmdb:HMDB02064;kegg:C02714;metacyc:CPD-569;metlin:3252;nikkaji:J367.698F;nugowiki:1647;pubchem:122356;pubchem:5677;reaxys:1749697;seed:cpd01758;upa:UPC02714
MNXM1160	(2-amino-4-hydroxy-7,8-dihydropteridin-6-yl)methyl diphosphate(3-)	M_2ahhmd_m	C7H8N5O8P2	352.115	-3	3dmet:B01792;beilstein:8397629;bigg:2ahhmd;biopath:2-Amino-4-hydroxy-6-hydroxymethyl-dihydropteridine_pyrophosphate;brenda:BG24019;brenda:BL286340;cas:3545-84-4;cas:70608-72-9;chebi:15998;chebi:57602;chebi:72950;ec:2.5.1.15;ec:2.7.6.3;kegg:C04807;metacyc:DIHYDROPTERIN-CH2OH-PP;nikkaji:J843.576F;pdb-ccd:2PH;pubchem:25244074;pubchem:7369;seed:cpd16760;upa:UPC04807
MNXM117	urea	M_urea_e;M_urea_c;M_urea_b	CH4N2O	60.055	0	CARBAMOYL PHOSPHATE SYNTHETASE DEFICIENCY (CPS): 77; HYPERORNITHINEMIA-HYPERAMMONEMIA-HOMOCITRULLINURIA [HHH-SYNDROME]: 215; ORNITHINE TRANSCARBAMYLASE DEFICIENCY (OTC): 189;3dmet:B00021;beilstein:1700364;beilstein:635724;beilstein:773698;bigg:urea;biopath:Urea;brenda:BG28535;cas:4744-36-9;cas:57-13-6;cas:58069-82-2;chebi:16199;chebi:32285;chebi:48376;chemspider:1143;drugbank:DB03904;ec:3.5.1.5;e…
MNXM1177	4-phosphonato-L-aspartic acid(2-)	M_4pasp_c	C4H6NO7P	211.067	-2	3dmet:B01629;bigg:4pasp;biopath:4-Phospho-L-aspartate;brenda:BG19642;cas:22138-53-0;chebi:15836;chebi:30407;chebi:57535;chemspider:10123241;chemspider:809;ec:1.2.1.11;ec:2.7.2.4;foodb:FDB028892;hmdb:HMDB12250;kegg:C03082;knapsack:C00007471;metacyc:L-BETA-ASPARTYL-P;nikkaji:J37.493H;nugowiki:10975;pdb-ccd:PHD;pubchem:11948925;pubchem:5980;pubchem:832;seed:cpd01977;upa:UPC03082
MNXM1178	5-amino-6-(5-phospho-D-ribitylamino)uracil	M_5aprbu_c	C9H15N4O9P	354.211	-2	3dmet:B04942;beilstein:6445473;bigg:5aprbu;brenda:BG27834;chebi:18247;chebi:58421;chemspider:326;ec:1.1.1.193;foodb:FDB023235;hmdb:HMDB03841;kegg:C04454;metacyc:CPD-1086;nikkaji:J1.722.458A;nugowiki:3422;pubchem:25245125;pubchem:333;pubchem:7081;seed:cpd02720;upa:UPC04454
MNXM118	putrescine	M_ptrc_e;M_ptrc_c;M_ptrc_b	C4H14N2	90.167	2	3dmet:B00037;beilstein:605282;bigg:ptrc;biopath:Putrescine;brenda:BG19160;cas:110-60-1;chebi:17148;chebi:326268;chemspider:13837702;chemspider:2695170;drugbank:DB01917;ec:1.4.3.10;ec:1.5.1.43;ec:1.5.3.13;ec:1.5.3.17;ec:2.1.1.53;ec:2.1.3.6;ec:2.3.1.138;ec:2.3.1.57;ec:2.5.1.16;ec:2.5.1.44;ec:2.5.1.45;ec:2.6.1.82;ec:3.5.1.53;ec:3.5.1.62;ec:3.5.3.11;ec:4.1.1.17;ec:6.3.1.11;foodb:FDB001494;gmelin:1715…
MNXM119	FMN	M_fmn_m;M_fmn_e;M_fmn_c;M_fmn_b	C17H19N4O9P	454.328	-2	3dmet:B04626;beilstein:68086;bigg:fmn;brenda:BG36301;cas:146-17-8;chebi:17621;chebi:24041;chebi:58210;chemspider:559060;come:MOL000043;drugbank:DB03247;ec:1.1.2.3;ec:1.1.3.15;ec:1.1.99.27;ec:1.12.1.2;ec:1.13.11.32;ec:1.13.12.16;ec:1.13.12.4;ec:1.14.12.7;ec:1.14.12.8;ec:1.14.13.162;ec:1.14.13.39;ec:1.14.13.58;ec:1.14.14.10;ec:1.14.14.12;ec:1.14.14.n1;ec:1.14.99.24;ec:1.14.99.46;ec:1.16.1.8;ec:1.16…
MNXM1190	hexacosanoyl-CoA	M_hexccoa_x;M_hexccoa_r;M_hexccoa_c	C47H82N7O17P3S	1142.177	-4	bigg:hexccoa;brenda:BG84780;chebi:52966;chebi:64868;chemspider:28184701;foodb:FDB023919;hmdb:HMDB06459;lipidmaps:LMFA07050054;metacyc:CPD1G-277;nugowiki:5584;pubchem:123060481;pubchem:25202335;reactome:390260;reactome:390394;reactome:REACT_17364;reactome:REACT_17913;reactome_database_id_release_44:390260;reactome_database_id_release_44:390394;reaxys:20717346;seed:cpd15241
MNXM12	CoA	M_coa_x;M_coa_r;M_coa_n;M_coa_m;M_coa_c	C21H32N7O16P3S	763.502	-4	3dmet:B04618;beilstein:11604429;beilstein:77809;bigg:coa;biopath:CoA-SH;bnice:C8;brenda:BG11741;cas:85-61-0;chebi:15346;chebi:57287;chemspider:6557;drugbank:DB01992;ec:1.1.1.34;ec:1.1.1.88;ec:1.2.1.10;ec:1.2.1.17;ec:1.2.1.18;ec:1.2.1.25;ec:1.2.1.27;ec:1.2.1.42;ec:1.2.1.44;ec:1.2.1.51;ec:1.2.1.52;ec:1.2.1.57;ec:1.2.1.58;ec:1.2.1.75;ec:1.2.1.76;ec:1.2.1.81;ec:1.2.1.n2;ec:1.2.3.6;ec:1.2.7.7;ec:1.8.1…
MNXM1202	(2R,3R)-2,3-dihydroxy-3-methylpentanoate	M_23dhmp_m	C6H11O4	147.149	-1	3dmet:B05146;beilstein:1704353;bigg:23dhmp;biopath:2,3-Dihydroxy-3-methylvalerate;brenda:BG22263;cas:562-43-6;chebi:27512;chebi:49258;chemspider:13641636;chemspider:395044;ec:1.1.1.86;foodb:FDB028798;het:DMV;hmdb:HMDB12140;kegg:C04104;kegg:C06007;metacyc:1-KETO-2-METHYLVALERATE;nikkaji:J2.364.785K;nikkaji:J2.760.883C;nugowiki:10865;pdb-ccd:DMV;pubchem:21263701;pubchem:448154;pubchem:6795;pubchem:…
MNXM121	UTP	M_utp_m;M_utp_c	C9H11N2O15P3	480.109	-4	3dmet:B01149;beilstein:3807363;beilstein:5204708;beilstein:71520;bigg:utp;biopath:Uridine-5-prime-triphosphate;brenda:BG27658;cas:63-39-8;chebi:15713;chebi:46398;chebi:57481;chemspider:5414500;chemspider:5903;drugbank:DB04005;ec:2.7.4.6;ec:2.7.7.10;ec:2.7.7.11;ec:2.7.7.23;ec:2.7.7.44;ec:2.7.7.83;ec:2.7.7.9;ec:6.3.4.2;foodb:FDB021929;gmelin:307896;gmelin:336589;het:UTP;hmdb:HMDB00285;kegg:C00075;m…
MNXM1219	7-phospho-2-dehydro-3-deoxy-D-arabino-heptonate	M_2dda7p_m;M_2dda7p_c	C7H10O10P	285.122	-3	3dmet:B01776;beilstein:9347056;bigg:2dda7p;biopath:2-Dehydro-3-deoxy-D-arabino-heptonate_7-phosphate;brenda:BG24306;brenda:BG66315;cas:2627-73-8;chebi:18150;chebi:58394;ec:2.5.1.54;ec:4.2.3.4;kegg:C04691;knapsack:C00007497;metacyc:3-DEOXY-D-ARABINO-HEPTULOSONATE-7-P;nikkaji:J1.124.411D;pubchem:5460215;pubchem:7271;reaxys:9149659;seed:cpd02857;upa:UPC04691
MNXM12202	mannose-(inositol-P)2-ceramide, ceramide-1 (24C), yeast-specific	M_mip2c124_SC_c	C60H115NO24P2	1296.495	-2	bigg:mip2c124_SC;seed:cpd15253
MNXM12203	mannose-(inositol-P)2-ceramide, ceramide-1 (26C), yeast-specific	M_mip2c126_SC_c	C62H119NO24P2	1324.548	-2	bigg:mip2c126_SC;seed:cpd15254
MNXM12204	mannose-(inositol-P)2-ceramide, ceramide-2 (24C), yeast-specific	M_mip2c224_SC_c	C60H115NO25P2	1312.494	-2	bigg:mip2c224_SC;seed:cpd15255
MNXM12205	mannose-(inositol-P)2-ceramide, ceramide-2 (26C), yeast-specific	M_mip2c226_SC_c	C62H119NO25P2	1340.547	-2	bigg:mip2c226_SC;seed:cpd15256
MNXM12206	mannose-(inositol-P)2-ceramide, ceramide-3 (24C), yeast-specific	M_mip2c324_SC_c	C60H115NO26P2	1328.494	-2	bigg:mip2c324_SC;seed:cpd15257
MNXM12207	mannose-(inositol-P)2-ceramide, ceramide-3 (26C), yeast-specific	M_mip2c326_SC_c	C62H119NO26P2	1356.547	-2	bigg:mip2c326_SC;seed:cpd15258
MNXM124	spermidine(3+)	M_spmd_e;M_spmd_c;M_spmd_b	C7H22N3	148.27	3	3dmet:B01214;beilstein:1698591;bigg:spmd;biopath:Spermidine;brenda:BG24682;cas:124-20-9;chebi:16610;chebi:57834;chemspider:1071;chemspider:5360248;drugbank:DB03566;ec:1.5.3.13;ec:1.5.3.14;ec:1.5.3.16;ec:1.5.3.17;ec:1.5.99.6;ec:2.5.1.16;ec:2.5.1.22;ec:2.5.1.44;ec:2.5.1.45;ec:2.5.1.46;ec:2.5.1.79;ec:3.5.1.48;ec:3.5.1.78;ec:4.1.1.96;ec:6.3.1.8;foodb:FDB012039;gmelin:454510;het:SPD;hmdb:HMDB01257;keg…
MNXM125	IMP(2-)	M_imp_c	C10H11N4O8P	346.19	-2	3dmet:B01168;beilstein:630517;bigg:imp;biopath:Inosine-5-prime-phosphate;brenda:BG1203;cas:131-99-7;chebi:17202;chebi:58053;chemspider:5482599;chemspider:8264;drugbank:DB04566;ec:1.1.1.205;ec:1.7.1.7;ec:2.4.2.8;ec:2.7.1.73;ec:3.2.2.12;ec:3.5.4.10;ec:3.5.4.17;ec:3.5.4.6;ec:3.6.1.64;ec:6.3.4.4;foodb:FDB021901;gmelin:528845;het:IMP;hmdb:HMDB00175;kegg:C00130;knapsack:C00007224;metacyc:IMP;metlin:519…
MNXM1253	(R)-S-lactoylglutathionate(1-)	M_lgt_S_m;M_lgt_S_c	C13H20N3O8S	378.378	-1	3dmet:B01661;beilstein:1717478;bigg:lgt-S;biopath:S-Lactoyl-glutathione;brenda:BG12279;brenda:BG4779;brenda:BG81783;cas:25138-66-3;cas:59-85-8;chebi:15694;chebi:57474;chemspider:389032;ec:3.1.2.6;ec:4.4.1.5;foodb:FDB022405;hmdb:HMDB01066;kegg:C03451;knapsack:C00019550;metacyc:S-LACTOYL-GLUTATHIONE;metlin:5979;nikkaji:J524.698I;nugowiki:959;pubchem:25244530;pubchem:440018;pubchem:6272;seed:cpd0218…
MNXM126	3-phospho-D-glycerate	M_3pg_c	C3H4O7P	183.033	-3	3dmet:B01185;bigg:3pg;biopath:3-Phospho-D-glycerate;brenda:BG17979;brenda:BG17981;cas:820-11-1;chebi:17050;chebi:17794;chebi:57998;chebi:58272;chemspider:704;drugbank:DB04510;ec:1.1.1.95;ec:1.2.1.9;ec:2.4.1.217;ec:2.4.1.266;ec:2.7.1.106;ec:2.7.1.31;ec:2.7.2.10;ec:2.7.2.3;ec:3.1.3.13;ec:3.1.3.38;ec:4.1.1.39;ec:5.4.2.1;foodb:FDB022255;het:13PK;hmdb:HMDB00807;kegg:C00197;kegg:C00597;knapsack:C000072…
MNXM1265	3-phosphoshikimate	M_skm5p_c	C7H8O8P	251.107	-3	3dmet:B01636;beilstein:4882573;bigg:skm5p;biopath:Shikimate_3-phosphate;brenda:BG49801;chebi:145989;chebi:17052;drugbank:DB04328;ec:2.5.1.19;ec:2.7.1.71;kegg:C03175;knapsack:C00000002;metacyc:SHIKIMATE-5P;nikkaji:J746.034A;pdb-ccd:S3P;pubchem:14506806;pubchem:6057;reactome:964859;reactome:REACT_27334;reactome_database_id_release_44:964859;seed:cpd02030;upa:UPC03175
MNXM1269	acetyl-[acyl-carrier protein]	M_acACP_m;M_acACP_c	C2H3OSR		0	bigg:acACP;biopath:Acetyl-Enzyme;brenda:BG93575;chebi:17093;kegg:C03939;metacyc:ACETYL-ACP;pubchem:6663;seed:cpd11494
MNXM127	myo-inositol	M_inost_e;M_inost_c;M_inost_b	C6H12O6	180.156	0	3dmet:B00038;beilstein:1907329;bigg:inost;biopath:myo-Inositol;brenda:BG82786;cas:551-72-4;cas:6917-35-7;cas:87-89-8;chebi:17268;chebi:27374;chemspider:10199754;chemspider:10239179;chemspider:868;drugbank:DB03106;ec:1.1.1.18;ec:1.1.5.n1;ec:1.13.99.1;ec:2.1.1.129;ec:2.1.1.39;ec:2.1.1.40;ec:2.3.1.72;ec:2.4.1.123;ec:2.4.1.67;ec:2.4.1.82;ec:2.7.1.64;ec:2.7.8.11;ec:3.1.4.44;foodb:FDB010547;foodb:FDB01…
MNXM1277	(R)-dihydrolipoamide	M_dhlam_m	C8H17NOS2	207.357	0	beilstein:1763332;bigg:dhlam;brenda:BG26250;brenda:BG49271;cas:3884-47-7;chebi:17694;chebi:43711;chemspider:392881;chemspider:643;drugbank:DB08120;foodb:FDB022352;gmelin:675797;hmdb:HMDB00985;kegg:C00579;metacyc:DIHYDROLIPOAMIDE;metlin:5920;nikkaji:J704.623E;nugowiki:886;pdbechem:LPM;pubchem:3858;pubchem:445160;pubchem:663;seed:cpd00449;upa:UPC00579
MNXM1280	L-gamma-glutamyl phosphate(2-)	M_glu5p_c	C5H8NO7P	225.093	-2	3dmet:B01646;bigg:glu5p;biopath:L-Glutamyl_5-phosphate;brenda:BG20319;cas:13254-53-0;chebi:17798;chebi:50164;chebi:50166;chebi:58274;chemspider:167893;ec:1.2.1.41;ec:2.7.2.11;foodb:FDB022500;hmdb:HMDB01228;kegg:C03287;metacyc:L-GLUTAMATE-5-P;metlin:6093;nikkaji:J40.070J;nugowiki:1101;pdbechem:RGP;pubchem:193475;pubchem:25246118;pubchem:6144;seed:cpd02097;upa:UPC03287
MNXM1281	L-histidinol(1+)	M_histd_c	C6H12N3O	142.179	1	3dmet:B01345;bigg:histd;biopath:L-Histidinol;brenda:BG21922;cas:4836-52-6;cas:501-28-0;cas:None;chebi:16255;chebi:57699;chemspider:144886;ec:1.1.1.23;ec:3.1.3.15;foodb:FDB023173;hmdb:HMDB03431;kegg:C00860;knapsack:C00007479;metacyc:HISTIDINOL;metlin:3267;nikkaji:J80.912H;nugowiki:3012;pubchem:165271;pubchem:25244116;pubchem:4117;seed:cpd00641;upa:UPC00860
MNXM1288	N-formyl-L-kynurenine zwitterion	M_Lfmkynr_c	C11H12N2O4	236.224	0	3dmet:B01595;bigg:Lfmkynr;biopath:L-Formylkynurenine;brenda:BG2211;brenda:BG2214;cas:1022-31-7;chebi:18377;chebi:30249;chebi:58629;chemspider:886;ec:1.13.11.11;ec:1.13.11.52;ec:3.5.1.9;foodb:FDB022486;hmdb:HMDB01200;kegg:C02700;knapsack:C00007605;metacyc:N-FORMYLKYNURENINE;nikkaji:J426.764H;nugowiki:1078;pubchem:44229230;pubchem:5664;pubchem:910;reactome:33179;reactome:REACT_2619;reactome_databas…
MNXM1294	sedoheptulose 1,7-bisphosphate(4-)	M_s17bp_c	C7H12O13P2	366.11	-4	3dmet:B04683;beilstein:4271614;bigg:s17bp;biopath:D-Sedoheptulose_1,7-diphosphate;brenda:BG24638;cas:815-91-8;chebi:17969;chebi:58335;ec:3.1.3.37;kegg:C00447;metacyc:D-SEDOHEPTULOSE-1-7-P2;nikkaji:J604.571E;pubchem:25244771;pubchem:3735;seed:cpd00349
MNXM13	CO(2)	M_co2_x;M_co2_v;M_co2_n;M_co2_m;M_co2_g;M_co2_e;M_co2_c;M_co2_b	CO2	44.01	0	3dmet:B01131;beilstein:1900390;bigg:co2;biopath:Carbon_dioxide;bnice:C5;brenda:BG28651;cas:124-38-9;chebi:16526;chemspider:274;ec:1.1.1.103;ec:1.1.1.262;ec:1.1.1.286;ec:1.1.1.305;ec:1.1.1.343;ec:1.1.1.38;ec:1.1.1.39;ec:1.1.1.40;ec:1.1.1.41;ec:1.1.1.42;ec:1.1.1.44;ec:1.1.1.83;ec:1.1.1.84;ec:1.1.1.85;ec:1.1.1.87;ec:1.1.1.92;ec:1.1.1.n1;ec:1.1.1.n5;ec:1.1.3.19;ec:1.1.99.33;ec:1.11.1.3;ec:1.13.11.23;…
MNXM130	(S)-2,3-epoxysqualene	M_Ssq23epx_r;M_Ssq23epx_c	C30H50O	426.717	0	3dmet:B01371;bigg:Ssq23epx;biopath:(S)-2,3-Epoxysqualene;brenda:BG53280;brenda:BG97555;cas:9029-62-3;chebi:15441;chemspider:4444080;ec:1.14.13.132;ec:1.14.99.7;ec:4.2.1.124;ec:4.2.1.125;ec:4.2.1.128;ec:5.4.99.31;ec:5.4.99.32;ec:5.4.99.33;ec:5.4.99.34;ec:5.4.99.35;ec:5.4.99.36;ec:5.4.99.38;ec:5.4.99.39;ec:5.4.99.40;ec:5.4.99.41;ec:5.4.99.46;ec:5.4.99.47;ec:5.4.99.48;ec:5.4.99.49;ec:5.4.99.50;ec:5.…
MNXM1309	3-hydroxyoctadecanoyl-CoA(4-)	M_3hodcoa_x	C39H66N7O18P3S	1045.964	-4	bigg:3hodcoa;cas:42578-91-6;chebi:50577;chebi:50583;chebi:71408;foodb:FDB029169;hmdb:HMDB12715;kegg:C16217;metacyc:CPD-10261;metacyc:CPD0-2253;nikkaji:J2.798.870I;nugowiki:11439;pubchem:25245801;pubchem:47205525;pubchem:49859586;pubchem:53481517;reactome:548836;reactome:REACT_22804;reactome_database_id_release_44:548836;seed:cpd15204
MNXM131	citrate	M_cit_x;M_cit_m;M_cit_e;M_cit_c;M_cit_b	C6H5O7	189.1	-3	ARTEFACTS-PHARMACEUTICAL PRODUCTS, INTERFERENCE IN AMINOACID AND ORGANIC ACID ANALYSIS [DD]: 347; BIOTINIDASE DEFICIENCY: 73; FEEDING: AMINO ACID FORMULA [DD]: 341; METHYLMALONIC ACIDURIA (MMA): 15; METHYLMALONIC ACIDURIA, cblA TYPE: 328; MULTIPLE CARBOXYLASE DEFICIENCY, NEONATAL OR EARLY ONSET FORM: 79;3dmet:B00046;beilstein:1884707;beilstein:3673370;beilstein:4748248;beilstein:782061;bigg:cit;b…
MNXM1312	4-guanidinobutanoic acid zwitterion	M_4gudbutn_c	C5H11N3O2	145.16	0	3dmet:B00225;bigg:4gudbutn;biopath:4-Guanidinobutanoate;brenda:BG20462;cas:463-00-3;chebi:15728;chebi:57486;chemspider:486;ec:1.2.1.54;ec:3.5.3.7;foodb:FDB002246;het:ALG;hmdb:HMDB03464;kegg:C01035;metacyc:CPD-592;metlin:6938;nikkaji:J196.182I;nugowiki:3045;pdb-ccd:ALG;pdbechem:ALG;pubchem:25200642;pubchem:4278;pubchem:500;reaxys:1766447;seed:cpd00762
MNXM1313	6,7-dimethyl-8-(1-D-ribityl)lumazine	M_dmlz_c	C13H18N4O6	326.305	0	3dmet:B04936;beilstein:47879;bigg:dmlz;brenda:BG4659;brenda:BG97362;cas:5118-16-1;chebi:17601;chebi:58201;chemspider:652;ec:2.5.1.78;ec:2.5.1.9;foodb:FDB023230;hmdb:HMDB03826;kegg:C04332;knapsack:C00019640;metacyc:DIMETHYL-D-RIBITYL-LUMAZINE;nikkaji:J643.571H;nugowiki:3407;pdb-ccd:DLZ;pubchem:25244683;pubchem:672;pubchem:6983;seed:cpd02656;upa:UPC04332
MNXM132	prenyl diphosphate(3-)	M_dmpp_c	C5H9O7P2	243.068	-3	3dmet:B01196;beilstein:1713791;beilstein:5288443;bigg:dmpp;biopath:Dimethylallyl_diphosphate;brenda:BG20704;cas:358-71-4;cas:358-72-5;chebi:16057;chebi:57623;chemspider:13115336;chemspider:627;drugbank:DB01785;ec:1.17.1.2;ec:2.5.1.1;ec:2.5.1.100;ec:2.5.1.27;ec:2.5.1.28;ec:2.5.1.34;ec:2.5.1.35;ec:2.5.1.36;ec:2.5.1.67;ec:2.5.1.69;ec:2.5.1.70;ec:2.5.1.71;ec:2.5.1.80;ec:2.5.1.92;ec:3.1.7.1;ec:4.2.3.2…
MNXM133	acetoacetyl-CoA(4-)	M_aacoa_m;M_aacoa_c	C25H36N7O18P3S	847.576	-4	3dmet:B04671;bigg:aacoa;biopath:Acetoacetyl-CoA;brenda:BG13538;cas:1420-36-6;chebi:15345;chebi:57286;chemspider:388353;drugbank:DB03059;ec:1.1.1.157;ec:2.3.1.194;ec:2.3.1.9;ec:2.3.3.10;ec:2.8.3.5;ec:2.8.3.9;ec:3.1.2.11;ec:6.2.1.16;foodb:FDB022648;hmdb:HMDB01484;kegg:C00332;knapsack:C00007269;lipid:LMFA07050030;lipidmaps:LMFA07050030;metacyc:ACETOACETYL-COA;metlin:449;nikkaji:J298.605A;nugowiki:13…
MNXM1334	O-phosphonato-L-homoserine(2-)	M_phom_c	C4H8NO6P	197.083	-2	3dmet:B01380;bigg:phom;biopath:O-Phospho-L-homoserine;brenda:BG19063;cas:4210-66-6;chebi:15961;chebi:57590;chemspider:133252;ec:2.7.1.39;ec:4.2.3.1;foodb:FDB023182;hmdb:HMDB03484;kegg:C01102;knapsack:C00007385;metacyc:O-PHOSPHO-L-HOMOSERINE;nikkaji:J2.731.281K;nugowiki:3065;pubchem:151187;pubchem:4336;pubchem:46878406;seed:cpd00809;upa:UPC01102
MNXM134	L-histidine zwitterion	M_his_L_v;M_his_L_m;M_his_L_e;M_his_L_c;M_his_L_b	C6H9N3O2	155.155	0	3dmet:B01171;beilstein:5434027;beilstein:5436298;beilstein:84088;bigg:his-L;biopath:L-Histidine;brenda:BG23731;cas:71-00-1;chebi:15971;chebi:32510;chebi:32511;chebi:32512;chebi:32513;chebi:57595;chemspider:6038;drugbank:DB00117;ec:1.1.1.23;ec:2.3.1.33;ec:2.6.1.38;ec:4.1.1.22;ec:4.3.1.3;ec:6.1.1.21;ec:6.3.2.11;foodb:FDB011856;gmelin:1151903;gmelin:1245285;gmelin:328379;gmelin:364419;gmelin:663322;…
MNXM1341	thiamine(1+) triphosphate(4-)	M_thmtp_c	C12H16N4O10P3S	501.263	-3	3dmet:B01622;beilstein:3808304;beilstein:3812917;bigg:thmtp;brenda:BG3769;cas:15666-52-1;cas:15666-52-1_3475-65-8;cas:3475-65-8;chebi:18284;chebi:58938;chebi:9534;chemspider:13082025;chemspider:496;ec:2.7.4.15;ec:3.6.1.28;foodb:FDB022666;hmdb:HMDB01512;kegg:C03028;metacyc:CPD-611;metlin:3586;nikkaji:J791.117C;nugowiki:1371;pubchem:15938964;pubchem:511;pubchem:5933;reactome:964965;reactome:REACT_2…
MNXM1351	1-(5-phospho-D-ribosyl)-ATP	M_prbatp_c	C15H19N5O20P4	713.228	-6	3dmet:B04862;bigg:prbatp;biopath:Phosphoribosyl-ATP;brenda:BG89532;chebi:18263;chebi:58424;chemspider:984;drugbank:DB01661;ec:2.4.2.17;ec:3.6.1.31;foodb:FDB023212;hmdb:HMDB03665;kegg:C02739;knapsack:C00007351;metacyc:PHOSPHORIBOSYL-ATP;nikkaji:J608.031F;nugowiki:3246;pubchem:1009;pubchem:49859690;pubchem:5699;seed:cpd01775;upa:UPC02739
MNXM1365	5-O-(1-carboxylatovinyl)-3-phosphonatoshikimate	M_3psme_c	C10H9O10P	320.146	-4	3dmet:B01429;bigg:3psme;biopath:5-O-(1-Carboxyvinyl)-3-phosphoshikimate;brenda:BG946;brenda:BG947;brenda:BG99150;chebi:16257;chebi:57701;ec:2.5.1.19;ec:4.2.3.5;kegg:C01269;knapsack:C00007627;metacyc:3-ENOLPYRUVYL-SHIKIMATE-5P;nikkaji:J630.842B;pdb-ccd:EPS;pubchem:14506801;pubchem:4488;reactome:964900;reactome:REACT_27363;reactome_database_id_release_44:964900;seed:cpd00932;upa:UPC01269
MNXM1372	aminocarboxymuconate semialdehyde	M_cmusa_c	C7H6NO5	184.126	-1	3dmet:B00709;beilstein:10167875;bigg:cmusa;biopath:2-Amino-3-carboxymuconate_semialdehyde;brenda:BG25161;cas:16597-58-3;chebi:994;chebi:995;chemspider:4444266;chemspider:7822292;ec:1.13.11.6;foodb:FDB022559;hmdb:HMDB01330;kegg:C04409;metacyc:2-AMINO-3-3-OXOPROP-2-ENYL-BUT-2-ENEDI;metlin:6165;nikkaji:J413.580F;nugowiki:1192;pubchem:5280673;pubchem:7044;pubchem:9543319;reactome:36027;reactome:REACT…
MNXM138	carbamoyl phosphate(2-)	M_cbp_n;M_cbp_c	CH2NO5P	139.004	-2	3dmet:B00050;bigg:cbp;biopath:Carbamoylphosphate;brenda:BG28540;cas:590-55-6;cas:63082-13-3;chebi:17672;chebi:58228;chemspider:2666990;chemspider:272;ec:2.1.3.11;ec:2.1.3.2;ec:2.1.3.3;ec:2.1.3.5;ec:2.1.3.6;ec:2.1.3.8;ec:2.1.3.9;ec:2.7.2.2;ec:6.3.4.16;ec:6.3.5.5;foodb:FDB022424;het:CP;hmdb:HMDB01096;kegg:C00169;knapsack:C00007513;metacyc:CARBAMOYL-P;metlin:6002;nikkaji:J39.574I;nugowiki:986;pdb-cc…
MNXM1380	keto-D-fructose	M_fru_e;M_fru_c;M_fru_b	C6H12O6	180.156	0	FRUCTOSE INTOLERANCE, HEREDITARY: 129; FRUCTOSURIA: 130; GLYCEROL INTOLERANCE SYNDROM: 153;3dmet:B04631;beilstein:1239004;beilstein:5732297;bigg:fru;biopath:D-Fructose;brenda:BG22357;cas:53188-23-1;cas:57-48-7;chebi:15824;chebi:48095;chemspider:388775;drugbank:DB04173;foodb:FDB012528;gmelin:185251;het:FRU;hmdb:HMDB00660;kegg:C00095;kegg:C10906;knapsack:C00001117;knapsack:C00033848;ligandbox:D0011…
MNXM1384	N-acetyl-L-gamma-glutamyl phosphate(3-)	M_acg5p_m	C7H9NO8P	266.122	-3	3dmet:B00683;bigg:acg5p;biopath:N-Acetyl-L-glutamate_5-phosphate;brenda:BG24111;cas:15383-57-0;chebi:16878;chebi:57936;chemspider:389220;ec:1.2.1.38;ec:2.7.2.8;foodb:FDB023917;het:X2W;hmdb:HMDB06456;kegg:C04133;metlin:3396;nikkaji:J37.496B;nugowiki:5581;pdb-ccd:X2W;pubchem:440236;pubchem:6819;seed:cpd16822;upa:UPC04133
MNXM1388	trans-aconitate(3-)	M_acon_T_c	C6H3O6	171.084	-3	3dmet:B00427;beilstein:1725828;beilstein:1725830;beilstein:3907462;bigg:acon-T;brenda:BG87898;cas:4023-65-8;cas:499-12-7;chebi:15708;chebi:22210;chebi:22211;chebi:32806;chemspider:392201;chemspider:4451452;drugbank:DB04351;ec:2.1.1.144;ec:2.1.1.145;ec:5.3.3.7;foodb:FDB008305;gmelin:1606182;gmelin:185280;gmelin:329167;gmelin:364851;hmdb:HMDB00958;kegg:C02341;metacyc:CPD-225;nikkaji:J79.903C;nugowi…
MNXM139	geranylgeranyl diphosphate	M_ggdp_c	C20H33O7P2	447.419	-3	3dmet:B01223;beilstein:1896121;beilstein:3574726;bigg:ggdp;biopath:all-trans-Geranylgeranyl-diphosphate;brenda:BG10854;cas:6699-20-3;chebi:15831;chebi:48861;chebi:57533;chebi:58756;chemspider:394418;chemspider:4593687;drugbank:DB07841;ec:1.3.1.83;ec:2.5.1.29;ec:2.5.1.32;ec:2.5.1.41;ec:2.5.1.42;ec:2.5.1.81;ec:2.5.1.82;ec:2.5.1.85;ec:2.5.1.89;ec:2.5.1.99;ec:2.5.1.n2;ec:3.1.7.10;ec:3.1.7.4;ec:3.1.7.…
MNXM1392	(6S)-5-formyltetrahydrofolate(2-)	M_5fthf_m;M_5fthf_c	C20H21N7O7	471.423	-2	3dmet:B04899;beilstein:3923649;bigg:5fthf;brenda:BG10133;brenda:BG72307;cas:54353-24-1;cas:58-05-9;cas:68538-85-2;chebi:15640;chebi:57457;chebi:63606;chebi:65340;chemspider:140;chemspider:49292;chemspider:5028014;drugbank:DB00650;drugbank:DB03256;ec:2.1.2.5;ec:6.3.3.2;foodb:FDB022689;foodb:FDB022864;het:1KL2;hmdb:HMDB01562;hmdb:HMDB02140;kegg:C03479;ligandbox:D07986;metacyc:5-FORMYL-THF;metlin:63…
MNXM1397	1-(5-phospho-D-ribosyl)-5-[(5-phospho-D-ribosylamino)methylideneamino]imidazole-4-carboxamide(4-)	M_prfp_c	C15H21N5O15P2	573.299	-4	3dmet:B01802;bigg:prfp;biopath:Phosphoribosylformimino-AICAR-phosphate;brenda:BG6498;chebi:18302;chebi:58435;chemspider:987;ec:3.5.4.19;ec:5.3.1.16;foodb:FDB028909;hmdb:HMDB12277;kegg:C04896;metacyc:PHOSPHORIBOSYL-FORMIMINO-AICAR-P;nikkaji:J574.865H;nugowiki:11002;pubchem:1012;pubchem:45266644;pubchem:7447;seed:cpd02979;upa:UPC04896
MNXM14	AMP	M_amp_x;M_amp_n;M_amp_m;M_amp_c	C10H12N5O7P	345.205	-2	3dmet:B01133;beilstein:54612;bigg:amp;biopath:Adenosine-5-prime-phosphate;brenda:BG147;cas:29984-33-6;cas:61-19-8;chebi:16027;chebi:40721;chebi:456215;chemspider:10239183;chemspider:1400553;chemspider:2723285;chemspider:5858;come:MOL000174;drugbank:DB00131;drugbank:DB00194;ec:1.13.12.7;ec:1.8.4.10;ec:1.8.4.9;ec:1.8.99.2;ec:2.10.1.1;ec:2.4.2.7;ec:2.5.1.27;ec:2.7.1.146;ec:2.7.1.147;ec:2.7.1.20;ec:2…
MNXM140	L-leucine zwitterion	M_leu_L_v;M_leu_L_m;M_leu_L_e;M_leu_L_c;M_leu_L_b	C6H13NO2	131.173	0	HARTNUP DISEASE. BEHAVIORAL DISTURBANCES, REVERSIBLE: 175; MAPLE SYRUP URINE DISEASE. BRANCHED-CHAIN ALPHA-KETO ACID DEHYDROGENASE DEFICIENCY (MSUD): 1; PYRUVATE DEHYDROGENASE DEFICIENCY (E3): 333;3dmet:B00034;beilstein:1721722;beilstein:3537983;bigg:leu-L;biopath:L-Leucine;brenda:BG22465;cas:61-90-5;chebi:15603;chebi:32619;chebi:32620;chebi:57427;chemspider:5880;drugbank:DB00149;ec:1.4.1.9;ec:2.…
MNXM1408	5-[(5-phospho-1-deoxy-D-ribulos-1-ylimino)methylamino]-1-(5-phospho-D-ribosyl)imidazole-4-carboxamide	M_prlp_c	C15H21N5O15P2	573.299	-4	3dmet:B01804;bigg:prlp;biopath:Phosphoribulosylformimino-AICAR-phosphate;brenda:BG6501;chebi:27735;chebi:58525;ec:5.3.1.16;foodb:FDB028910;hmdb:HMDB12278;kegg:C04916;metacyc:PHOSPHORIBULOSYL-FORMIMINO-AICAR-P;nikkaji:J2.760.456K;nugowiki:11003;pdb-ccd:2ER;pubchem:45266672;pubchem:53481398;pubchem:7464;seed:cpd02991;upa:UPC04916
MNXM142	L-threonine zwitterion	M_thr_L_m;M_thr_L_e;M_thr_L_c;M_thr_L_b	C4H9NO3	119.119	0	3dmet:B01182;beilstein:1721646;beilstein:4376295;beilstein:6565321;bigg:thr-L;biopath:L-Threonine;brenda:BG19816;cas:144-98-9;cas:72-19-5;chebi:16857;chebi:32820;chebi:32822;chebi:38262;chebi:57926;chemspider:6051;drugbank:DB00156;ec:1.1.1.103;ec:2.2.1.8;ec:2.7.1.177;ec:4.1.2.48;ec:4.1.2.5;ec:4.2.3.1;ec:4.3.1.19;ec:5.1.1.6;ec:6.1.1.3;foodb:FDB011999;gmelin:2506280;gmelin:464365;gmelin:82510;het:T…
MNXM1422	D-erythro-1-(imidazol-4-yl)glycerol 3-phosphate(2-)	M_eig3p_c	C6H9N2O6P	236.119	-2	3dmet:B01771;bigg:eig3p;biopath:D-erythro-Imidazoleglycerol_phosphate;brenda:BG21909;cas:36244-87-8;chebi:17805;chebi:58278;chemspider:389372;chemspider:4573672;ec:4.2.1.19;foodb:FDB028853;hmdb:HMDB12208;kegg:C04666;knapsack:C00007478;metacyc:D-ERYTHRO-IMIDAZOLE-GLYCEROL-P;nikkaji:J721.046I;nugowiki:10933;pubchem:440431;pubchem:5459954;pubchem:7249;seed:cpd02843;upa:UPC04666
MNXM1434	melibiose	M_melib_e;M_melib_c;M_melib_b	C12H22O11	342.296	0	3dmet:B05017;beilstein:1292781;bigg:melib;brenda:BG39132;brenda:BG3958;brenda:BG4011;cas:585-99-9;chebi:28053;chebi:61827;chemspider:10974;chemspider:389538;foodb:FDB001204;gmelin:887780;hmdb:HMDB00048;kegg:C05402;knapsack:C00001142;metacyc:MELIBIOSE;metlin:3478;nikkaji:J6.735K;nugowiki:33;pdb-ccd:MLB;pubchem:11458;pubchem:440658;pubchem:7769;reaxys:1292781;reaxys:90862;seed:cpd03198
MNXM144	beta-alanine zwitterion	M_ala_B_c	C3H7NO2	89.093	0	3dmet:B00025;beilstein:906793;bigg:ala-B;biopath:beta-Alanine;bnice:C42;brenda:BG17918;cas:107-95-9;chebi:16958;chebi:57966;chebi:63070;chemspider:234;drugbank:DB03107;ec:1.5.1.26;ec:2.6.1.18;ec:3.5.1.100;ec:3.5.1.21;ec:3.5.1.22;ec:3.5.1.6;ec:3.5.3.17;ec:4.1.1.11;ec:6.3.2.1;ec:6.3.2.11;ec:6.3.2.23;ec:6.3.2.36;ec:6.3.2.n5;foodb:FDB002253;gmelin:454332;gmelin:49614;het:BAL;hmdb:HMDB00056;kegg:C0009…
MNXM145	D-ribulose 5-phosphate(2-)	M_ru5p_D_c	C5H9O8P	228.094	-2	3dmet:B01187;beilstein:5752092;bigg:ru5p-D;biopath:D-Ribulose_5-phosphate;brenda:BG20587;cas:4151-19-3;cas:551-85-9;chebi:17363;chebi:58121;chemspider:20015724;drugbank:DB04034;ec:1.1.1.137;ec:1.1.1.343;ec:1.1.1.44;ec:2.7.1.16;ec:2.7.1.19;ec:2.7.1.47;ec:4.1.2.43;ec:4.1.99.12;ec:5.1.3.1;ec:5.3.1.13;ec:5.3.1.6;foodb:FDB022145;hmdb:HMDB00618;kegg:C00199;metacyc:RIBULOSE-5P;metlin:5591;nikkaji:J275.2…
MNXM1455	1-(2-carboxylatophenylamino)-1-deoxy-D-ribulose 5-phosphate(3-)	M_2cpr5p_c	C12H13NO9P	346.207	-3	3dmet:B04792;bigg:2cpr5p;biopath:1-(2-Carboxyphenylamino)-1-prime-deoxyribulose-5-prime-phosphate;brenda:BG61340;cas:5962-18-5;chebi:29112;chebi:58613;ec:4.1.1.48;ec:5.3.1.24;kegg:C01302;kegg:C10528;knapsack:C00007450;metacyc:CARBOXYPHENYLAMINO-DEOXYRIBULOSE-P;nikkaji:J2.634.852H;nikkaji:J2.770.118C;pubchem:12711;pubchem:4520;pubchem:45266701;seed:cpd00956;upa:UPC01302
MNXM1456	3-(imidazol-4-yl)-2-oxopropyl phosphate(2-)	M_imacp_c	C6H7N2O5P	218.104	-2	3dmet:B00269;bigg:imacp;biopath:3-(Imidazol-4-yl)-2-oxopropyl_phosphate;brenda:BG23723;cas:99979-59-6;chebi:16426;chebi:57766;chemspider:770;ec:2.6.1.9;ec:4.2.1.19;foodb:FDB028879;hmdb:HMDB12236;kegg:C01267;knapsack:C00007308;metacyc:IMIDAZOLE-ACETOL-P;nikkaji:J670.555C;nugowiki:10961;pubchem:25244516;pubchem:4486;pubchem:792;seed:cpd00930;upa:UPC01267
MNXM1458	4-amino-4-deoxychorismate(1-)	M_4adcho_c	C10H10NO5	224.19	-1	3dmet:B04223;bigg:4adcho;brenda:BG3460;cas:97279-79-3;chebi:18198;chebi:35181;chebi:58406;ec:2.6.1.85;ec:4.1.3.38;kegg:C11355;knapsack:C00000730;metacyc:4-AMINO-4-DEOXYCHORISMATE;nikkaji:J1.639.267G;pubchem:13530;pubchem:25244713;reaxys:21082541;reaxys:4317064;seed:cpd08210;upa:UPC11355
MNXM1469	Tetradecenoyl-ACP	M_tdeACP_m;M_tdeACP_c	C25H45N2O8PRS		-1	bigg:tdeACP;seed:cpd15294
MNXM147	L-asparagine zwitterion	M_asn_L_v;M_asn_L_m;M_asn_L_e;M_asn_L_c;M_asn_L_b	C4H8N2O3	132.118	0	3dmet:B00043;beilstein:1723527;beilstein:6115348;bigg:asn-L;biopath:L-Asparagine;brenda:BG19609;cas:70-47-3;chebi:17196;chebi:32650;chebi:32651;chebi:58048;chemspider:6031;drugbank:DB00174;ec:1.14.11.n1;ec:2.3.2.7;ec:3.2.2.11;ec:3.5.1.1;ec:3.5.1.38;ec:3.5.5.4;ec:4.2.1.65;ec:6.1.1.22;ec:6.3.1.1;ec:6.3.1.4;ec:6.3.5.4;foodb:FDB000787;gmelin:327371;gmelin:3334;het:ASN;hmdb:HMDB00168;kegg:C00152;knaps…
MNXM148	thioredoxin disulfide	M_trdox_x;M_trdox_n;M_trdox_m;M_trdox_c	C10H12N4O4S2R4			bigg:trdox;biopath:Thioredoxin_(oxidized,simplified);brenda:BG93236;chebi:18191;kegg:C00343;metacyc:Ox-Thioredoxin;pubchem:3636;reactome:2142833;reactome:REACT_150508;reactome_database_id_release_44:2142833;seed:cpd11420;upa:UPC00343
MNXM1482	L-histidinol phosphate(1-)	M_hisp_c	C6H11N3O4P	220.143	-1	3dmet:B01378;beilstein:792319;bigg:hisp;biopath:L-Histidinol_phosphate;brenda:BG29977;cas:25679-93-0;chebi:16996;chebi:57980;drugbank:DB03997;ec:2.6.1.9;ec:3.1.3.15;kegg:C01100;knapsack:C00007480;metacyc:L-HISTIDINOL-P;nikkaji:J540.521A;pdb-ccd:HSA;pdbechem:HSA;pubchem:25245017;pubchem:4334;seed:cpd00807;upa:UPC01100
MNXM1489	N-(5-phosphonato-beta-D-ribosyl)anthranilate	M_pran_c	C12H13NO9P	346.207	-3	3dmet:B01733;bigg:pran;biopath:N-(5-prime-phosphoribosyl)-anthranilate;brenda:BG31401;cas:4220-99-9;cas:None;chebi:18277;chebi:7091;ec:2.4.2.18;ec:5.3.1.24;kegg:C04302;knapsack:C00007384;metacyc:N-5-PHOSPHORIBOSYL-ANTHRANILATE;nikkaji:J1.544.460F;pubchem:25245690;pubchem:6961;seed:cpd02642;upa:UPC04302
MNXM15	NH4(+)	M_nh4_x;M_nh4_n;M_nh4_m;M_nh4_e;M_nh4_c;M_nh4_b	H4N	18.038	1	10; 109; 15; 18; 189; 19; 215; 243; 25; 263; 264; 268; 27; 282; 303; 308; 31; 324; 328; 333; 338; 342; 39; 4; 40; 411; 431; 448; 459; 460; 474; 5; 517; 60; 61; 73; 77; 79; 9; 92; 94;3dmet:B00004;beilstein:3587154;bigg:nh3;bigg:nh4;biopath:Ammonia;biopath:Ammonium-ion;bnice:C6;brenda:BG28736;brenda:BG91971;cas:14798-03-9;cas:34819-78-8;cas:7664-41-7;chebi:16134;chebi:28938;chebi:29240;chebi:29337;…
MNXM150	5'-S-methyl-5'-thioadenosine	M_5mta_c	C11H15N5O3S	297.334	0	3dmet:B01178;beilstein:42420;bigg:5mta;biopath:5-prime-Methylthioadenosine;brenda:BG2531;cas:2457-80-9;chebi:17509;chemspider:388321;drugbank:DB02282;ec:2.4.2.28;ec:2.5.1.16;ec:2.5.1.22;ec:2.5.1.23;ec:2.5.1.24;ec:2.5.1.38;ec:2.5.1.4;ec:2.5.1.43;ec:2.5.1.79;ec:3.2.2.16;ec:3.2.2.9;ec:3.3.1.2;ec:3.5.4.31;ec:3.5.4.n1;ec:4.4.1.14;foodb:FDB022465;het:MTA;hmdb:HMDB01173;kegg:C00170;metacyc:5-METHYLTHIOA…
MNXM1504	tetracosanoyl-CoA	M_ttccoa_x;M_ttccoa_r;M_ttccoa_c	C45H78N7O17P3S	1114.124	-4	bigg:ttccoa;cas:24305-30-4;chebi:52974;chebi:65052;foodb:FDB023959;hmdb:HMDB06526;kegg:C16529;lipidmaps:LMFA07050053;metacyc:CPD-10280;nikkaji:J554.420C;nugowiki:5651;pubchem:123060480;pubchem:25201814;pubchem:51090858;pubchem:53477849;reactome:390246;reactome:548808;reactome:REACT_17646;reactome:REACT_23048;reactome_database_id_release_44:390246;reactome_database_id_release_44:548808;seed:cpd152…
MNXM151	glutathione disulfide(2-)	M_gthox_m;M_gthox_e;M_gthox_c;M_gthox_b	C20H30N6O12S2	610.615	-2	3dmet:B01166;bigg:gthox;biopath:Glutathione_(oxidized);brenda:BG47962;cas:27025-41-8;chebi:17858;chebi:58297;chemspider:950;drugbank:DB03310;ec:1.11.1.9;ec:1.20.4.2;ec:1.8.1.7;ec:1.8.3.3;ec:1.8.4.1;ec:1.8.4.2;ec:1.8.4.3;ec:1.8.4.4;ec:1.8.4.9;ec:1.8.5.1;ec:2.8.1.3;foodb:FDB023147;hmdb:HMDB03337;kegg:C00127;ligandbox:D00031;metacyc:OXIDIZED-GLUTATHIONE;metlin:6893;nikkaji:J415.688I;nugowiki:2918;pd…
MNXM1514	(R)-3-hydroxy-2-oxo-4-(phosphonatoooxy)butanoate	M_ohpb_c	C4H4O8P	211.044	-3	3dmet:B01959;bigg:ohpb;brenda:BG19573;brenda:BG37197;chebi:27951;chebi:58538;ec:1.1.1.290;ec:2.6.1.52;foodb:FDB024087;hmdb:HMDB06801;kegg:C06054;metacyc:3OH-4P-OH-ALPHA-KETOBUTYRATE;nikkaji:J2.761.015C;nugowiki:5926;pubchem:21145142;pubchem:25245610;pubchem:8324;seed:cpd03606;upa:UPC06054
MNXM1515	1-(5-phosphoribosyl)-5'-AMP	M_prbamp_c	C15H19N5O14P2	555.284	-4	3dmet:B04863;beilstein:7064825;bigg:prbamp;biopath:Phosphoribosyl-AMP;brenda:BG32859;brenda:BG6388;chebi:18374;chebi:59457;ec:3.5.4.19;ec:3.6.1.31;foodb:FDB028908;hmdb:HMDB12276;kegg:C02741;knapsack:C00007241;metacyc:PHOSPHORIBOSYL-AMP;nugowiki:11001;pubchem:25244977;pubchem:439795;pubchem:5701;seed:cpd01777;upa:UPC02741
MNXM1517	1-(sn-glycero-3-phospho)-1D-myo-inositol	M_g3pi_e;M_g3pi_c;M_g3pi_b	C9H18O11P	333.206	-1	bigg:g3pi;brenda:BG28005;chebi:18321;chebi:36315;chebi:58444;chemspider:28184592;ec:3.1.4.43;ec:3.1.4.44;foodb:FDB011624;hmdb:HMDB11649;kegg:C01225;metacyc:CPD-541;metacyc:CPD0-2031;nikkaji:J1.337.792H;nugowiki:10374;pubchem:4447;pubchem:45480544;reaxys:3219210;seed:cpd00902
MNXM152	dTDP(3-)	M_dtdp_c	C10H13N2O11P2	399.165	-3	3dmet:B01229;beilstein:64132;bigg:dtdp;biopath:2-prime-Deoxythymidine-5-prime-diphosphate;brenda:BG1308;cas:491-97-4;chebi:18075;chebi:58369;chemspider:144320;chemspider:19989845;drugbank:DB03103;ec:2.4.1.277;ec:2.4.1.278;ec:2.4.1.289;ec:2.4.2.27;ec:2.7.4.12;ec:2.7.4.9;ec:3.6.1.39;het:TYD;hmdb:HMDB01274;kegg:C00363;knapsack:C00019696;metacyc:TDP;metagene:.;metlin:6129;nikkaji:J247.693B;nugowiki:1…
MNXM1527	4-acetamidobutanal	M_n4abutn_c	C6H11NO2	129.157	0	3dmet:B00880;beilstein:1925525;bigg:n4abutn;brenda:BG21956;chebi:7386;chemspider:389692;ec:1.5.3.15;foodb:FDB023339;hmdb:HMDB04226;kegg:C05936;metacyc:CPD-30;nikkaji:J763.548F;nugowiki:3807;pubchem:440850;pubchem:8223;seed:cpd03529
MNXM153	3-(4-hydroxyphenyl)pyruvate	M_34hpp_x;M_34hpp_m;M_34hpp_c	C9H7O4	179.149	-1	Hawkinsinuria: 176; Tyrosinemia I: 49; Tyrosinemia II: 66; Tyrosinemia, Transient, of the Newborn: 318;3dmet:B00254;beilstein:2691632;beilstein:3950858;bigg:34hpp;biopath:3-(4-Hydroxyphenyl)pyruvate;brenda:BG46206;cas:156-39-8;chebi:15999;chebi:36242;chemspider:5341947;chemspider:954;drugbank:DB07718;ec:1.1.1.222;ec:1.1.1.237;ec:1.13.11.27;ec:1.13.11.46;ec:1.2.3.13;ec:1.3.1.12;ec:1.3.1.13;ec:2.5.…
MNXM154	acetoacetate	M_acac_c	C4H5O3	101.081	-1	BETA-KETOTHIOLASE DEFICIENCY: 5;3dmet:B00047;beilstein:1747690;beilstein:4128534;beilstein:4653987;bigg:acac;biopath:Acetoacetate;brenda:BG48725;cas:141-81-1;cas:541-50-4;chebi:13705;chebi:15344;chebi:38871;chemspider:5341896;chemspider:94;drugbank:DB01762;ec:1.1.1.30;ec:1.1.99.24;ec:1.8.1.5;ec:2.8.3.5;ec:2.8.3.9;ec:3.1.2.11;ec:3.7.1.2;ec:4.1.1.4;ec:4.1.3.4;ec:6.2.1.16;ec:6.4.1.6;foodb:FDB021801;…
MNXM155	thioredoxin	M_trdrd_x;M_trdrd_n;M_trdrd_m;M_trdrd_c	C10H14N4O4S2R4			bigg:trdrd;biopath:Thioredoxin_(reduced,simplified);brenda:BG94255;cas:52500-60-4;chebi:15033;chebi:15967;kegg:C00342;metacyc:Red-Thioredoxin;pubchem:3635;reactome:2142774;reactome:REACT_152150;reactome_database_id_release_44:2142774;seed:cpd11421;upa:UPC00342
MNXM1553	D-fructose 1-phosphate	M_f1p_c	C6H11O9P	258.12	-2	3dmet:B04765;bigg:f1p;brenda:BG22630;cas:15978-08-2;chebi:18105;kegg:C01094;kegg:C03654;knapsack:C00019676;nikkaji:J2.743.801F;nikkaji:J219.923H;pdb-ccd:F1X;pubchem:4329;pubchem:6433;reactome:31221;reactome:REACT_3892;reactome_database_id_release_44:31221;seed:cpd00802;seed:cpd02293
MNXM158	uracil	M_ura_e;M_ura_c;M_ura_b	C4H4N2O2	112.087	0	ARGININEMIA. HYPERARGININEMIA, ARGINASE DEFICIENCY: 60; BETA-KETOTHIOLASE DEFICIENCY: 5; CARBAMOYL PHOSPHATE SYNTHETASE DEFICIENCY (CPS): 77; DIHYDROPYRIMIDINASE (DHPA): 410; DIHYDROPYRIMIDINE DEHYDROGENASE DEFICIENCY (DHPD): 334; ORNITHINE TRANSCARBAMYLASE DEFICIENCY (OTC): 189;3dmet:B00026;beilstein:606623;bigg:ura;biopath:Uracil;brenda:BG19237;cas:66-22-8;chebi:17568;chemspider:1141;drugbank:D…
MNXM1582	P(1),P(4)-bis(5'-guanosyl) tetraphosphate(4-)	M_gp4g_c	C20H24N10O21P4	864.354	-4	3dmet:B01425;beilstein:7331899;bigg:gp4g;brenda:BG10316;cas:4130-19-2;chebi:15883;chebi:57553;chemspider:144813;ec:2.7.7.45;ec:3.6.1.17;foodb:FDB022564;hmdb:HMDB01340;kegg:C01261;metacyc:CPD-609;metlin:4175;nikkaji:J398.256D;nugowiki:1202;pubchem:165186;pubchem:25203522;pubchem:4480;seed:cpd00925
MNXM159	2-oxobutanoate	M_2obut_m;M_2obut_c	C4H5O3	101.081	-1	3dmet:B00028;beilstein:1700514;beilstein:3601760;bigg:2obut;biopath:2-Oxobutanoate;brenda:BG89122;cas:600-18-0;chebi:16763;chebi:30831;chemspider:2829426;chemspider:57;drugbank:DB04553;ec:1.1.1.n5;ec:2.2.1.6;ec:2.3.3.6;ec:3.5.99.7;ec:4.3.1.19;ec:4.4.1.1;ec:4.4.1.11;ec:4.4.1.2;foodb:FDB003359;gmelin:601216;gmelin:899148;het:2KT;hmdb:HMDB00005;kegg:C00109;knapsack:C00019675;lipid:LMFA01060002;lipid…
MNXM15900	alpha-D-ribose 5-phosphate	M_r5p_c	C5H9O8P	228.094	-2	bigg:r5p;biopath:alpha-D-Ribose_5-phosphate;brenda:BG81798;cas:4300-28-1;chebi:18189;chebi:52742;kegg:C03736;nikkaji:J1.011.724K;pdb-ccd:HSX;pubchem:6499;reaxys:1728061;wikipedia:D-ribose-5-P
MNXM16	S-adenosyl-L-methionine	M_amet_m;M_amet_e;M_amet_c;M_amet_b	C15H23N6O5S	399.445	1	3dmet:B04620;beilstein:3576439;beilstein:9671724;beilstein:9671725;bigg:amet;biopath:S-Adenosyl-L-methionine;brenda:BG39932;brenda:BG39935;brenda:BG6347;cas:29908-03-0;chebi:15414;chebi:33440;chebi:33442;chebi:59789;chebi:67040;come:MOL000172;drugbank:DB00118;ec:1.1.99.38;ec:1.3.99.22;ec:1.3.99.n2;ec:2.1.1.1;ec:2.1.1.10;ec:2.1.1.101;ec:2.1.1.102;ec:2.1.1.103;ec:2.1.1.104;ec:2.1.1.105;ec:2.1.1.106…
MNXM160	D-glucopyranose 6-phosphate	M_g6p_r;M_g6p_c	C6H11O9P	258.12	-2	3dmet:B04630;beilstein:1649252;bigg:g6p;brenda:BG22626;cas:299-31-0;cas:56-73-5;chebi:14314;chebi:4170;chebi:61548;chemspider:5743;drugbank:DB03581;ec:1.1.1.49;ec:2.4.1.15;ec:2.4.1.216;ec:2.4.1.36;ec:2.7.1.142;ec:2.7.1.147;ec:2.7.1.2;ec:3.1.3.58;ec:3.1.3.9;ec:3.2.1.122;ec:3.2.1.86;ec:3.2.1.93;ec:4.2.3.124;ec:5.5.1.4;foodb:FDB021818;het:1JXA;hmdb:HMDB01401;kegg:C00092;knapsack:C00007306;metacyc:D-…
MNXM1602	(2S)-2-isopropyl-3-oxosuccinate(2-)	M_3c4mop_m;M_3c4mop_c	C7H8O5	172.135	-2	3dmet:B01725;bigg:3c4mop;brenda:BG37061;chebi:1467;chebi:17214;chemspider:4575347;ec:1.1.1.85;foodb:FDB028806;hmdb:HMDB12149;kegg:C04236;metacyc:CPD-7100;nikkaji:J2.747.832H;nugowiki:10874;pubchem:25245894;pubchem:5462259;pubchem:6905;reaxys:1723841;seed:cpd02605;upa:UPC04236
MNXM161	pyridoxal 5'-phosphate	M_pydx5p_c	C8H8NO6P	245.126	-2	3dmet:B00005;beilstein:234749;bigg:pydx5p;biopath:Pyridoxal-phosphate;brenda:BG25540;cas:54-47-7;chebi:18405;chebi:597326;chemspider:1022;chemspider:559203;come:MOL000108;drugbank:DB00114;ec:1.4.3.5;ec:1.4.4.2;ec:2.1.2.1;ec:2.1.2.5;ec:2.2.1.8;ec:2.3.1.29;ec:2.3.1.37;ec:2.3.1.47;ec:2.3.1.50;ec:2.5.1.47;ec:2.5.1.48;ec:2.5.1.65;ec:2.5.1.76;ec:2.6.1.1;ec:2.6.1.11;ec:2.6.1.12;ec:2.6.1.13;ec:2.6.1.14;e…
MNXM1617	1-pyrroline-5-carboxylate	M_1pyr5c_m;M_1pyr5c_c	C5H6NO2	112.107	-1	beilstein:111941;bigg:1pyr5c;brenda:BG79308;cas:2906-39-0;chebi:1372;chebi:15893;chemspider:10140206;chemspider:1159;ec:1.5.1.2;ec:2.6.1.68;foodb:FDB022542;hmdb:HMDB01301;kegg:C04322;knapsack:C00007606;metacyc:CPD-478;metlin:6145;nikkaji:J426.575K;nugowiki:1163;pubchem:1196;pubchem:11966213;pubchem:6977;reactome:113590;reactome:REACT_5452;reactome_database_id_release_44:113590;seed:cpd02431;seed:…
MNXM1620	1D-myo-inositol 1,4,5,6-tetrakisphosphate(8-)	M_mi1456p_n	C6H8O18P4	492.012	-8	3dmet:B04274;beilstein:3116166;beilstein:6682109;bigg:mi1456p;biopath:1D-myo-Inositol_(1,4,5,6)-tetrakisphosphate;brenda:BG82790;cas:121010-58-0;chebi:16067;chebi:57627;chemspider:391520;ec:2.7.1.151;foodb:FDB023378;hmdb:HMDB04527;kegg:C11555;metacyc:INOSITOL-1456-TETRAKISPHOSPHATE;nikkaji:J281.781K;nugowiki:4108;pubchem:13722;pubchem:25201642;pubchem:443266;reactome:2023935;reactome:2024012;reac…
MNXM164	4-hydroxybenzoate	M_4hbz_m;M_4hbz_c	C7H5O3	137.113	-1	3dmet:B00045;beilstein:3589159;beilstein:970950;bigg:4hbz;biopath:4-Hydroxybenzoate;brenda:BG36353;cas:456-23-5;cas:99-96-7;chebi:17879;chebi:30763;chemspider:132;drugbank:DB04242;ec:1.13.11.41;ec:1.14.13.12;ec:1.14.13.2;ec:1.14.13.33;ec:1.14.13.64;ec:1.14.99.15;ec:1.2.1.64;ec:2.4.1.194;ec:2.5.1.39;ec:2.5.1.93;ec:3.1.2.23;ec:3.8.1.6;ec:4.1.1.61;ec:4.1.3.40;ec:6.2.1.27;ec:6.2.1.n1;foodb:FDB010508;…
MNXM1645	7,8-dihydroneopterin 3'-phosphate	M_dhpmp_c	C9H12N5O7P	333.195	-2	3dmet:B05140;beilstein:2313670;bigg:dhpmp;chebi:48954;chebi:58762;chemspider:21865614;ec:3.6.1.n4;foodb:FDB024104;hmdb:HMDB06824;kegg:C05925;metacyc:DIHYDRONEOPTERIN-P;nikkaji:J2.760.636I;nugowiki:5949;pubchem:24771767;pubchem:25245170;pubchem:8213;seed:cpd03521;upa:UPC05925
MNXM165	maltose	M_malt_e;M_malt_c;M_malt_b	C12H22O11	342.296	0	3dmet:B04649;beilstein:1292747;bigg:malt;biopath:Maltose;cas:69-79-4;chebi:17306;drugbank:DB03323;ec:2.3.1.79;ec:2.4.1.139;ec:2.4.1.8;ec:2.7.1.175;ec:2.7.1.n8;ec:3.6.3.19;ec:5.4.99.16;kegg:C00208;knapsack:C00001140;ligandbox:D00044;nikkaji:J4.871B;pdb-ccd:MAL;pubchem:3508;pubchem:7847112;reactome:188986;reactome:868706;reactome:REACT_27645;reactome:REACT_9724;reactome_database_id_release_44:18898…
MNXM1663	dihydrolipoylprotein	M_dhlpro_m	C8H16NOS2R			bigg:dhlpro;brenda:BG94163;brenda:BG95078;chebi:16194;kegg:C02972;pubchem:5884;seed:cpd12225
MNXM167	sucrose	M_sucr_e;M_sucr_c;M_sucr_b	C12H22O11	342.296	0	3dmet:B01156;beilstein:90825;bigg:sucr;biopath:Saccharose;brenda:BG4031;cas:57-50-1;chebi:17992;chemspider:5768;drugbank:DB02772;ec:1.1.99.13;ec:2.4.1.166;ec:2.4.1.167;ec:2.4.1.7;ec:2.4.1.82;ec:2.4.1.99;ec:2.4.1.n2;ec:3.1.3.24;ec:5.4.99.11;foodb:FDB001131;gmelin:97695;het:SUC;hmdb:HMDB00258;kegg:C00089;knapsack:C00001151;ligand:C00089;ligandbox:D00025;metacyc:SUCROSE;metlin:137;nci:406942;nikkaji…
MNXM1671	itaconyl-CoA(5-)	M_itaccoa_m	C26H35N7O19P3S	874.578	-5	3dmet:B04696;bigg:itaccoa;brenda:BG13889;cas:6008-93-1;chebi:15528;chebi:57381;chemspider:388390;ec:4.2.1.56;foodb:FDB023158;hmdb:HMDB03377;kegg:C00531;metacyc:CPD-1137;nikkaji:J2.729.652A;nugowiki:2958;pubchem:25202600;pubchem:3813;pubchem:439254;seed:cpd00416
MNXM168	adenine	M_ade_m;M_ade_e;M_ade_c;M_ade_b	C5H5N5	135.127	0	3dmet:B00041;beilstein:608603;bigg:ade;biopath:Adenine;brenda:BG20886;cas:73-24-5;chebi:16708;chemspider:185;drugbank:DB00173;ec:1.5.99.12;ec:2.4.2.28;ec:2.4.2.7;ec:2.7.8.25;ec:2.7.8.37;ec:3.2.2.16;ec:3.2.2.4;ec:3.2.2.7;ec:3.2.2.9;ec:3.5.4.2;foodb:FDB012266;gmelin:3903;het:ADE;hmdb:HMDB00034;kegg:C00147;knapsack:C00001490;ligandbox:D00034;metacyc:ADENINE;metacyc:ADENINE-RING;metagene:ADENINE PHOS…
MNXM1694	(2S,3R)-3-hydroxybutane-1,2,3-tricarboxylate	M_micit_m	C7H7O7	203.126	-3	3dmet:B01764;bigg:micit;brenda:BG23990;cas:20298-95-7;chebi:15607;chebi:25311;chebi:57429;chemspider:19951272;chemspider:498;ec:4.1.3.30;ec:4.2.1.99;foodb:FDB023929;hmdb:HMDB06471;kegg:C04593;metacyc:CPD-618;nikkaji:J1.534.785F;nugowiki:5596;pdb-ccd:MIC;pubchem:23615311;pubchem:513;pubchem:7191;seed:cpd02799
MNXM17	UDP	M_udp_n;M_udp_c	C9H11N2O12P2	401.137	-3	3dmet:B01132;beilstein:64707;bigg:udp;biopath:Uridine-5-prime-diphosphate;brenda:BG27564;cas:58-98-0;chebi:17659;chebi:58223;chemspider:16739715;chemspider:5809;drugbank:DB03435;ec:2.4.1.101;ec:2.4.1.102;ec:2.4.1.103;ec:2.4.1.104;ec:2.4.1.105;ec:2.4.1.106;ec:2.4.1.111;ec:2.4.1.114;ec:2.4.1.116;ec:2.4.1.117;ec:2.4.1.118;ec:2.4.1.120;ec:2.4.1.121;ec:2.4.1.123;ec:2.4.1.126;ec:2.4.1.127;ec:2.4.1.128;…
MNXM1706	2-isopropylmaleate(2-)	M_2ippm_c	C7H8O4	156.136	-2	3dmet:B00468;bigg:2ippm;biopath:2-Isopropylmaleate;brenda:BG23950;chebi:17275;chebi:58085;chemspider:10710392;chemspider:4444164;ec:4.2.1.33;foodb:FDB028883;hmdb:HMDB12241;kegg:C02631;metacyc:CPD-9451;nikkaji:J867.346B;nugowiki:10966;pubchem:21954611;pubchem:5280533;pubchem:5611;seed:cpd01710;upa:UPC02631
MNXM17078	D-Gal-alpha-1->6D-Glucose	M_6dg_c	C12H22O11	342.296	0	bigg:6dg
MNXM171	a phosphatidylglycerol	M_pg_SC_m	C8H12O10PR2		-1	bigg:pg_SC;brenda:BG93263;chebi:17517;chebi:60523;ec:3.1.3.27;kegg:C00344;nikkaji:J453.835H;pubchem:3637;seed:cpd11652;upa:UPC00344
MNXM1715	5-diphospho-1D-myo-inositol pentakisphosphate(13-)	M_ppmi12346p_c	C6H6O27P7	726.912	-13	beilstein:7970481;beilstein:7970764;bigg:ppmi12346p;brenda:BG84671;chebi:30164;chebi:58628;chemspider:17216357;ec:2.7.4.21;foodb:FDB023849;het:I7P;hmdb:HMDB06229;kegg:C11526;metacyc:5-DIPHOSPHO-1D-MYO-INOSITOL-12346P;nikkaji:J2.774.881C;nugowiki:5354;pdb-ccd:I7P;pubchem:13694;pubchem:46173122;seed:cpd08361
MNXM172	4-oxobutanoate	M_sucsal_c	C4H5O3	101.081	-1	3dmet:B00065;beilstein:1745187;bigg:sucsal;biopath:Succinate_semialdehyde;brenda:BG19443;cas:692-29-5;chebi:16265;chebi:26805;chebi:57706;chemspider:1080;chemspider:7822211;ec:1.1.1.61;ec:1.1.1.n11;ec:1.1.99.24;ec:1.14.13.163;ec:1.2.1.16;ec:1.2.1.24;ec:1.2.1.76;ec:1.2.1.79;ec:1.5.3.21;ec:2.6.1.19;ec:2.6.1.96;ec:3.5.1.29;ec:4.1.1.71;ec:4.1.2.n4;foodb:FDB022516;het:SSN;hmdb:HMDB01259;kegg:C00232;kn…
MNXM173	(R)-carnitine	M_crn_x;M_crn_m;M_crn_e;M_crn_c;M_crn_b	C7H15NO3	161.199	0	2,4-DIENOYL-CoA REDUCTASE DEFICIENCY: 437; 3-HYDROXY-3-METHYLGLUTARYL-CoA LYASE DEFICIENCY: 4; 3-HYDROXYISOBUTYRIC ACIDURIA: 307; 3-METHYL-CROTONYL-GLYCINURIA: 27; 3-METHYLGLUTACONIC ACIDURIA, X-LINKED (TYPE II): 24; ASPHYXIA [DD]: 408; BETA-KETOTHIOLASE DEFICIENCY: 5; BIOTINIDASE DEFICIENCY: 73; CARNITINE DEFICIENCY, MYOPATHIC: 282; CARNITINE PALMITOYL TRANSFERASE DEFICIENCY (I): 263; CARNITINE …
MNXM174	9H-xanthine	M_xan_e;M_xan_c;M_xan_b	C5H4N4O2	152.111	0	MOLYBDENIUM CO-FACTOR DEFICIENCY. SULFITE OXIDASE DEFICIENCY: 116; XANTHINURIA TYPE I: 59; XANTHINURIA TYPE II: 483;3dmet:B00099;beilstein:609330;beilstein:8733;bigg:xan;biopath:Xanthine;brenda:BG20843;cas:69-89-6;chebi:15318;chebi:17712;chebi:48517;chemspider:1151;drugbank:DB02134;ec:1.14.13.128;ec:1.17.1.4;ec:1.17.3.2;ec:2.4.2.22;ec:3.5.4.3;foodb:FDB001977;gmelin:142613;gmelin:913730;het:XAN;hm…
MNXM1740	Dolichyl phosphate D-mannose	M_dolmanp_r	C26H47O9P(C5H8)n		-1	bigg:dolmanp;cas:3805-37-6;cas:908211-94-9;chemspider:2496902;foodb:FDB022356;hmdb:HMDB00994;kegg:C03862;metlin:5925;nugowiki:893;pubchem:3246168;pubchem:6598;seed:cpd12407
MNXM1741	fecosterol	M_fecost_e;M_fecost_c;M_fecost_b	C28H46O	398.664	0	3dmet:B01753;beilstein:3220148;bigg:fecost;brenda:BG14919;cas:516-86-9;cas:652-69-7;chebi:17038;ec:2.1.1.41;kegg:C04525;knapsack:C00023751;lipid:LMST01030095;lipidbank:SST9134;lipidmaps:LMST01030095;metacyc:FECOSTEROL;nikkaji:J16.117I;pubchem:14714891;pubchem:25244084;pubchem:7136;seed:cpd02755;upa:UPC04525
MNXM1746	indole-3-acetonitrile	M_ind3acnl_c	C10H8N2	156.184	0	3dmet:B00518;beilstein:125488;bigg:ind3acnl;brenda:BG1961;cas:771-51-7;chebi:17566;chemspider:312357;ec:4.99.1.6;foodb:FDB001365;hmdb:HMDB06524;kegg:C02938;knapsack:C00000107;metacyc:INDOLEYL-CPD;nikkaji:J1.733G;nugowiki:5649;pubchem:351795;pubchem:5857;seed:cpd01881
MNXM1747	itaconate(2-)	M_itacon_m	C5H4O4	128.083	-2	3dmet:B01264;beilstein:1759501;beilstein:3904702;bigg:itacon;biopath:Itaconate;brenda:BG20983;cas:2964-00-3;cas:97-65-4;chebi:17240;chebi:30838;chemspider:4573697;chemspider:789;ec:4.1.1.6;foodb:FDB012645;gmelin:240640;gmelin:327340;hmdb:HMDB02092;kegg:C00490;knapsack:C00033964;lipidmaps:LMFA01170063;metacyc:ITACONATE;metlin:6483;nikkaji:J38.149G;nugowiki:1675;pubchem:3773;pubchem:5459996;pubchem…
MNXM1783	ubiquinone-6	M_q6_m	C39H58O4	590.875	0	beilstein:2031729;beilstein:2514001;bigg:q6;brenda:BG17487;cas:1065-31-2;chebi:52971;chemspider:4446657;foodb:FDB014886;hmdb:HMDB36062;kegg:C17568;lipid:LMPR02010002;lipidbank:VCQ0002;lipidmaps:LMPR02010002;metacyc:UBIQUINONE-6;nikkaji:J14.035J;nugowiki:34719;pubchem:4266324;pubchem:5283544;pubchem:96023913;seed:cpd15290
MNXM179	(S)-lactate	M_lac_L_m;M_lac_L_e;M_lac_L_c;M_lac_L_b	C3H5O3	89.07	-1	3dmet:B01180;beilstein:1720251;beilstein:4655977;bigg:lac-L;biopath:L-Lactate;bnice:C15;brenda:BG82779;cas:79-33-4;chebi:16651;chebi:422;chemspider:4573803;chemspider:96860;ec:1.1.1.27;ec:1.1.99.7;ec:1.13.12.4;ec:1.2.1.22;ec:4.1.2.36;ec:5.1.2.1;foodb:FDB003294;gmelin:324523;gmelin:362717;het:2OP;hmdb:HMDB00190;kegg:C00186;knapsack:C00001191;lipidbank:DFA0268;metacyc:L-LACTATE;metlin:5205;nikkaji:…
MNXM1802	4-hydroxy-L-threonine	M_4hthr_c	C4H9NO4	135.119	0	3dmet:B01961;beilstein:1722829;bigg:4hthr;cas:21768-44-5;cas:21768-45-6;chebi:28330;chebi:60904;chemspider:167988;chemspider:3137512;foodb:FDB000470;hmdb:HMDB29389;kegg:C06056;metacyc:CPD0-2189;metacyc:CPD0-2375;nikkaji:J694.566J;nugowiki:28047;pdb-ccd:TH6;pubchem:193577;pubchem:3914727;pubchem:50986103;pubchem:8326;reaxys:1722829;seed:cpd03608
MNXM1804	4alpha-methylzymosterol	M_4mzym_c	C28H46O	398.664	0	3dmet:B04976;beilstein:2479857;bigg:4mzym;biopath:4,14-Didesmethyl-lanosterol;cas:59865-13-3;cas:7448-03-5;chebi:1949;chebi:63841;chemspider:20036827;foodb:FDB022496;hmdb:HMDB01217;kegg:C05103;knapsack:C00023768;lipidmaps:LMST01010202;metacyc:4-METHYL-824-CHOLESTADIENOL;metlin:6087;nikkaji:J669.213C;nugowiki:1091;pubchem:22212495;pubchem:50986108;pubchem:7531;pubchem:85300636;seed:cpd03035;upa:UP…
MNXM182	D-mannopyranose	M_man_e;M_man_c;M_man_b	C6H12O6	180.156	0	3dmet:B04642;beilstein:1423215;bigg:man;brenda:BG22341;brenda:BG22365;cas:3458-28-4;cas:530-26-7;chebi:16024;chebi:4208;chemspider:17893;drugbank:DB02944;ec:1.1.1.255;ec:2.7.1.7;ec:3.1.4.49;ec:5.3.1.7;foodb:FDB001202;gmelin:83255;hmdb:HMDB00169;kegg:C00159;knapsack:C00001126;metacyc:MANNOSE;nikkaji:J82.111J;nugowiki:119;pdb-ccd:BMA;pubchem:18950;pubchem:3459;reactome:964752;reactome:REACT_26142;r…
MNXM183	(6R)-5,10-methylenetetrahydrofolate	M_mlthf_m;M_mlthf_c	C20H21N7O6	455.424	-2	3dmet:B04640;beilstein:5467239;beilstein:5468618;beilstein:72305;bigg:mlthf;biopath:5,10-Methylenetetrahydrofolate;brenda:BG10127;brenda:BG36393;cas:31690-11-6;cas:3432-99-3;chebi:12071;chebi:15636;chebi:1989;chebi:20502;chemspider:388320;chemspider:7827491;ec:1.5.1.15;ec:1.5.1.20;ec:1.5.1.5;ec:2.1.1.148;ec:2.1.1.45;ec:2.1.1.54;ec:2.1.2.1;ec:2.1.2.10;ec:2.1.2.11;ec:2.1.2.7;ec:2.1.2.8;foodb:FDB022…
MNXM184	carboxyacetyl-[acyl-carrier protein]	M_malACP_m;M_malACP_c	C3H3O3SR		0	bigg:malACP;brenda:BG93827;brenda:BG93828;cas:None;chebi:17330;chebi:58107;ec:2.3.1.180;kegg:C01209;metacyc:MALONYL-ACP;pubchem:4431;seed:cpd11492
MNXM186	D-xylulose 5-phosphate(2-)	M_xu5p_D_c	C5H9O8P	228.094	-2	3dmet:B01195;beilstein:1913425;beilstein:5752091;bigg:xu5p-D;biopath:D-Xylulose_5-phosphate;brenda:BG29847;cas:4212-65-1;cas:60802-29-1;cas:None;chebi:16332;chebi:27354;chebi:57737;chemspider:20015725;chemspider:388330;ec:1.1.1.301;ec:1.1.1.n10;ec:2.2.1.1;ec:2.2.1.3;ec:2.7.1.17;ec:4.1.2.9;ec:5.1.3.1;ec:5.1.3.4;foodb:FDB022290;het:5SP;hmdb:HMDB00868;kegg:C00231;knapsack:C00019693;metacyc:XYLULOSE-…
MNXM187	phosphoethanolamine	M_ethamp_c	C2H7NO4P	140.055	-1	3dmet:B00092;beilstein:1758916;bigg:ethamp;biopath:O-Phosphoethanolamine;brenda:BG15598;cas:1071-23-4;chebi:17553;chebi:36711;chebi:58190;chemspider:5415641;chemspider:990;drugbank:DB01738;ec:2.1.1.103;ec:2.7.1.82;ec:2.7.7.14;ec:3.1.3.75;ec:3.1.4.13;ec:4.1.2.27;ec:4.2.3.2;foodb:FDB021911;gmelin:663022;het:OPE;hmdb:HMDB00224;kegg:C00346;metacyc:PHOSPHORYL-ETHANOLAMINE;metlin:5233;nikkaji:J12.176B;…
MNXM188	anthranilate	M_anth_c	C7H6NO2	136.128	-1	3dmet:B00027;beilstein:3904977;beilstein:471803;bigg:anth;biopath:Anthranilate;brenda:BG36537;cas:118-92-3;chebi:16567;chebi:30754;chemspider:222;chemspider:4573598;drugbank:DB04166;ec:1.13.11.23;ec:1.14.12.1;ec:1.14.13.35;ec:1.14.14.8;ec:1.14.16.3;ec:2.1.1.111;ec:2.3.1.113;ec:2.3.1.144;ec:2.4.2.18;ec:2.7.7.55;ec:3.7.1.13;ec:3.7.1.3;ec:4.1.1.24;ec:4.1.3.27;ec:6.2.1.32;foodb:FDB000896;gmelin:13107…
MNXM19	S-adenosyl-L-homocysteine	M_ahcys_m;M_ahcys_c	C14H20N6O5S	384.411	0	3dmet:B01134;beilstein:99188;bigg:ahcys;biopath:S-Adenosyl-L-homocysteine;brenda:BG5433;cas:979-92-0;chebi:16680;chebi:57856;chebi:67009;chemspider:388301;drugbank:DB01752;ec:2.1.1.1;ec:2.1.1.10;ec:2.1.1.101;ec:2.1.1.102;ec:2.1.1.103;ec:2.1.1.104;ec:2.1.1.105;ec:2.1.1.106;ec:2.1.1.107;ec:2.1.1.108;ec:2.1.1.109;ec:2.1.1.11;ec:2.1.1.110;ec:2.1.1.111;ec:2.1.1.114;ec:2.1.1.115;ec:2.1.1.116;ec:2.1.1.1…
MNXM192	4-aminobutanoate	M_4abut_m;M_4abut_e;M_4abut_c;M_4abut_b	C4H9NO2	103.12	0	3dmet:B00090;beilstein:3536873;beilstein:906818;bigg:4abut;biopath:4-Aminobutanoate;brenda:BG19799;cas:56-12-2;chebi:16865;chebi:30566;chebi:59888;chemspider:116;drugbank:DB02530;ec:1.2.1.19;ec:1.5.3.19;ec:2.6.1.19;ec:2.6.1.96;ec:3.5.1.63;ec:3.5.1.94;ec:3.5.3.7;ec:4.1.1.15;foodb:FDB008937;gmelin:1041559;gmelin:49775;gmelin:559138;het:ABU;hmdb:HMDB00112;kegg:C00334;knapsack:C00001337;ligandbox:D00…
MNXM194	nicotinate beta-D-ribonucleotide	M_nicrnt_m;M_nicrnt_c	C11H12NO9P	333.188	-2	3dmet:B01404;bigg:nicrnt;biopath:Nicotinic_acid_mononucleotide;brenda:BG2459;cas:321-02-8;chebi:15763;chebi:57502;ec:2.4.2.11;ec:2.4.2.19;ec:2.4.2.21;ec:2.7.1.173;ec:2.7.1.n4;ec:2.7.7.18;ec:3.5.1.42;hmdb:HMDB59646;kegg:C01185;knapsack:C00007447;metacyc:NICOTINATE_NUCLEOTIDE;nikkaji:J1.028.429E;nugowiki:58043;pdb-ccd:NCN;pdbechem:NCN;pubchem:25245903;pubchem:4411;reactome:197220;reactome:200492;re…
MNXM197	(3S)-3-hydroxy-3-methylglutaryl-CoA(5-)	M_hmgcoa_m;M_hmgcoa_c	C27H39N7O20P3S	906.62	-5	3dmet:B04674;bigg:hmgcoa;biopath:(S)-3-Hydroxy-3-methylglutaryl-CoA;brenda:BG48357;brenda:BG48364;brenda:BG99265;cas:1553-55-5;chebi:11814;chebi:15467;chebi:43074;chemspider:388357;ec:1.1.1.34;ec:1.1.1.88;ec:2.3.3.10;ec:2.8.3.13;ec:3.1.2.27;ec:3.1.2.5;ec:4.1.3.4;ec:4.2.1.18;foodb:FDB022587;het:1DQ9;hmdb:HMDB01375;kegg:C00356;knapsack:C00007270;lipidmaps:LMFA07050028;metacyc:3-HYDROXY-3-METHYL-GLU…
MNXM198	alpha,alpha-trehalose	M_tre_v;M_tre_e;M_tre_c;M_tre_b	C12H22O11	342.296	0	3dmet:B01375;beilstein:1292766;beilstein:1351187;beilstein:1435358;beilstein:6572855;bigg:tre;brenda:BG39582;cas:585-91-1;cas:99-20-7;chebi:16551;chebi:27082;chebi:39244;chebi:39245;chemspider:1111;chemspider:7149;chemspider:9046871;ec:2.3.1.122;ec:2.4.1.231;ec:2.4.1.245;ec:2.4.1.64;ec:3.1.3.12;ec:3.2.1.28;ec:5.4.99.16;foodb:FDB001114;foodb:FDB001115;gmelin:2145829;het:TRE;hmdb:HMDB00975;hmdb:HMD…
MNXM199	L-valine zwitterion	M_val_L_m;M_val_L_e;M_val_L_c;M_val_L_b	C5H11NO2	117.146	0	Hartnup Disease. Behavioral Disturbances, Reversible: 234500; Hypervalinemia: 277100; Pyruvate Dehydrogenase Deficiency (E3): 246900; Sotos Syndrome: 117550;3dmet:B00054;beilstein:1721136;beilstein:3933569;bigg:val-L;biopath:L-Valine;brenda:BG20495;cas:72-18-4;chebi:16414;chebi:32851;chebi:32852;chebi:57762;chemspider:6050;drugbank:DB00161;ec:1.14.13.117;ec:1.14.13.118;ec:1.4.1.23;ec:1.4.1.8;ec:2…
MNXM2	H2O	M_oh1_m;M_oh1_c;M_h2o_x;M_h2o_v;M_h2o_r;M_h2o_n;M_h2o_m;M_h2o_g;M_h2o_e;M_h2o_c;M_h2o_b	H2O	18.015	0	3dmet:B01124;beilstein:3587155;bigg:h2o;bigg:oh1;biopath:OH-;biopath:Water;bnice:C7;brenda:BG89181;brenda:BG92002;cas:14280-30-9;cas:3352-57-6;cas:7732-18-5;chebi:15377;chebi:16234;chemspider:936;chemspider:937;ec:1.1.1.115;ec:1.1.1.132;ec:1.1.1.136;ec:1.1.1.186;ec:1.1.1.203;ec:1.1.1.205;ec:1.1.1.22;ec:1.1.1.23;ec:1.1.1.240;ec:1.1.1.246;ec:1.1.1.308;ec:1.1.1.314;ec:1.1.1.336;ec:1.1.1.n3;ec:1.1.3.…
MNXM20	2-oxoglutarate	M_akg_x;M_akg_n;M_akg_m;M_akg_e;M_akg_c;M_akg_b	C5H4O5	144.082	-2	2-HYDROXYGLUTARIC ACIDURIA (D): 281; 2-KETOGLUTARATE DEHYDROGENASE COMPLEX DEFICIENCY: 401; 3-METHYLGLUTACONIC ACIDURIA (TYPE IV): 338; ARTEFACTS-BACTERIAL CONTAMINATION, EXCRETION OF ORGANIC ACIDS (ARTEFACTS) [DD]: 348; FUMARIC ACIDURIA: 31; HYPERINSULINISM-HYPERAMMONEMIA SYNDROME: 459; NEWBORNS, PREMATURE INFANTS, TRANSIENT IMMATURITY OF TRANSPORT SYSTEMS OR ENZYMES: 340; PYRUVATE CARBOXYLASE D…
MNXM200	1D-myo-inositol 1,4,5-trisphosphate	M_mi145p_n;M_mi145p_c	C6H9O15P3	414.048	-6	3dmet:B01422;beilstein:3658346;beilstein:4303027;bigg:mi145p;biopath:1D-myo-Inositol_(1,4,5)-trisphosphate;brenda:BG67703;cas:85166-31-0;cas:88269-39-0;chebi:16595;chebi:203600;chebi:340804;chemspider:10375590;chemspider:388562;drugbank:DB03401;ec:2.7.1.127;ec:2.7.1.151;ec:3.1.3.56;ec:3.1.4.11;foodb:FDB022657;het:I3P;hmdb:HMDB01498;kegg:C01245;knapsack:C00007460;metacyc:INOSITOL-1-4-5-TRISPHOSPHA…
MNXM201	a CDP-diacylglycerol	M_cdpdag_SC_m;M_cdpdag_SC_c	C14H17N3O15P2R2		-2	bigg:cdpdag_SC;biopath:Cytidine-5-prime-diphosphate_diacylglycerol;brenda:BG93047;chebi:17962;chebi:58332;ec:2.7.7.41;ec:2.7.8.11;ec:2.7.8.24;ec:2.7.8.5;ec:2.7.8.8;ec:3.6.1.26;kegg:C00269;lipid:LMGP13010000;lipidmaps:LMGP13010000;metacyc:CDPDIACYLGLYCEROL;pubchem:24701495;pubchem:3567;reactome:1524064;reactome:426955;reactome:REACT_123470;reactome:REACT_124717;reactome_database_id_release_44:1524…
MNXM2020	Mannan	M_mannan_r;M_mannan_c	C24H42O21	666.578	0	bigg:mannan;brenda:BG93164;cas:52002-03-6;cas:9036-88-8;chebi:28808;foodb:FDB001197;hmdb:HMDB29931;kegg:C00464;metacyc:Mannan;nugowiki:28589;pubchem:3748;seed:cpd11685;wikipedia:Mannan
MNXM2026	Palmitoyl-ACP	M_palmACP_m;M_palmACP_c	C27H51N2O8PRS		-1	bigg:palmACP;seed:cpd15277
MNXM2073	2-phenylacetamide	M_pad_c	C8H9NO	135.163	0	3dmet:B01582;beilstein:507886;bigg:pad;brenda:BG26783;cas:103-81-1;cas:103-81-4;cas:103-84-4;chebi:16562;chemspider:7397;ec:1.13.12.9;foodb:FDB027865;gmelin:101820;hmdb:HMDB10715;kegg:C02505;metacyc:CPD-238;nikkaji:J55.331J;nugowiki:9809;pubchem:5517;pubchem:7680;seed:cpd01647;um-bbd:c0648
MNXM208	FMNH2	M_fmnh2_c	C17H21N4O9P	456.344	-2	beilstein:1234695;beilstein:6258176;bigg:fmnh2;biopath:Flavinmononucleotide_(FMNH2)_(reduced,_linked_with_enzyme);brenda:BG7908;cas:5666-16-0;cas:67-63-0;chebi:16048;chebi:57618;chemspider:393046;come:MOL000044;ec:1.14.14.10;ec:1.14.14.12;ec:1.14.14.13;ec:1.14.14.n1;ec:1.14.99.40;ec:1.14.99.46;ec:1.16.8.1;ec:1.3.99.24;ec:1.5.1.29;ec:1.5.1.38;ec:1.5.1.39;ec:1.5.1.42;foodb:FDB022449;het:FNR;hmdb:HM…
MNXM2083	4-acetamidobutanoate	M_4aabutn_c	C6H10NO3	144.148	-1	3dmet:B00519;bigg:4aabutn;brenda:BG21978;cas:3025-96-5;chebi:11951;chebi:17645;chemspider:17180;chemspider:5360158;ec:3.5.1.63;foodb:FDB023214;hmdb:HMDB03681;kegg:C02946;metacyc:CPD-35;nikkaji:J35.110E;nugowiki:3262;pubchem:18189;pubchem:5865;pubchem:6991994;reaxys:1762288;seed:cpd01889
MNXM21	acetyl-CoA(4-)	M_accoa_x;M_accoa_n;M_accoa_m;M_accoa_c	C23H34N7O17P3S	805.539	-4	3dmet:B04621;beilstein:8468140;bigg:accoa;biopath:Acetyl-CoA;brenda:BG36329;cas:72-89-9;chebi:15351;chebi:57288;chemspider:392413;ec:1.2.1.10;ec:1.2.1.18;ec:1.2.1.51;ec:1.2.3.6;ec:2.3.1.1;ec:2.3.1.10;ec:2.3.1.102;ec:2.3.1.105;ec:2.3.1.107;ec:2.3.1.11;ec:2.3.1.150;ec:2.3.1.155;ec:2.3.1.157;ec:2.3.1.16;ec:2.3.1.160;ec:2.3.1.161;ec:2.3.1.162;ec:2.3.1.163;ec:2.3.1.165;ec:2.3.1.167;ec:2.3.1.17;ec:2.3.…
MNXM210	keto-phenylpyruvate	M_phpyr_c	C9H7O3	163.15	-1	HAWKINSINURIA: 176; PHENYLKETONURIA (PKU): 135; TYROSINEMIA I: 49; TYROSINEMIA II: 66; TYROSINEMIA, TRANSIENT, OF THE NEWBORN: 318;3dmet:B00048;3dmet:B00496;beilstein:2207312;beilstein:2413207;beilstein:3944391;bigg:phpyr;biopath:Phenylpyruvate;brenda:BG28296;brenda:BG89230;cas:156-06-9;cas:5801-57-0;chebi:16815;chebi:18005;chebi:30851;chebi:32815;chemspider:20058468;chemspider:3784710;chemspider…
MNXM211	L-citrulline zwitterion	M_citr_L_c	C6H13N3O3	175.186	0	CARBAMOYL PHOSPHATE SYNTHETASE DEFICIENCY (CPS): 77; CITRULLINEMIA TYPE I. ASS: 92; CITRULLINEMIA TYPE II, ADULT-ONSET: 448; DELTA-PYRROLIDINE-5-CARBOXYLATE SYNTHASE DEFICIENCY: 474; HYPERLYSINEMIA II OR SACCHAROPINURIA: 424; HYPERORNITHINEMIA-HYPERAMMONEMIA-HOMOCITRULLINURIA [HHH-SYNDROME]: 215; N-ACETYLGLUTAMATE SYNTHETASE DEFICIENCY. NAGS DEFICIENCY: 243; NARP SYNDROME: 447; ORNITHINE TRANSCAR…
MNXM212	adenosine	M_adn_m;M_adn_e;M_adn_c;M_adn_b	C10H13N5O4	267.241	0	3dmet:B01189;beilstein:624881;beilstein:93029;bigg:adn;biopath:Adenosine;brenda:BG850;cas:5536-17-4;cas:58-61-7;chebi:16335;chebi:45327;chemspider:18660726;chemspider:54923;drugbank:DB00194;drugbank:DB00640;ec:1.1.3.39;ec:2.7.1.20;ec:3.2.2.7;ec:3.3.1.1;ec:3.5.4.4;foodb:FDB003554;gmelin:53385;het:ADN;hmdb:HMDB00050;kegg:C00212;kegg:D06298;knapsack:C00007444;ligandbox:D00045;ligandbox:D06298;metacy…
MNXM2124	alpha-formylglycine	M_2amsa_c	C3H5NO3	103.077	0	beilstein:4366399;bigg:2amsa;brenda:BG17765;cas:5735-66-0;chebi:17740;chebi:37012;chebi:58671;chemspider:28;ec:1.1.1.276;foodb:FDB028313;hmdb:HMDB11602;kegg:C11822;metacyc:2-AMINOMALONATE-SEMIALDEHYDE;nikkaji:J769.998K;nugowiki:10327;pubchem:13986;pubchem:25244138;pubchem:29;seed:cpd08626
MNXM2125	L-allothreonine zwitterion	M_athr_L_c	C4H9NO3	119.119	0	3dmet:B01870;beilstein:1721645;bigg:athr-L;brenda:BG16510;brenda:BG19819;cas:24830-94-2;cas:28954-12-3;chebi:28718;chebi:58585;chemspider:89699;ec:4.1.2.48;ec:4.1.2.49;foodb:FDB023287;het:ALO;hmdb:HMDB04041;kegg:C05519;metacyc:L-ALLO-THREONINE;metlin:7007;nci:206283;nikkaji:J1.327G;nugowiki:3622;pdb-ccd:ALO;pdbechem:ALO;pubchem:6995276;pubchem:7864;pubchem:99289;seed:cpd03282;upa:UPC05519
MNXM213	hypoxanthine	M_hxan_e;M_hxan_c;M_hxan_b	C5H4N4O	136.111	0	ASPHYXIA [DD]: 408; MOLYBDENIUM CO-FACTOR DEFICIENCY. SULFITE OXIDASE DEFICIENCY: 116; XANTHINURIA TYPE II: 483;3dmet:B00078;beilstein:5811;bigg:hxan;biopath:Hypoxanthine;brenda:BG20837;cas:68-94-0;chebi:17368;chemspider:768;drugbank:DB04076;ec:1.17.1.4;ec:2.4.2.44;ec:2.4.2.8;ec:3.2.2.12;ec:3.2.2.2;ec:3.2.2.26;ec:3.5.4.2;foodb:FDB003949;gmelin:464558;het:HPA;hmdb:HMDB00157;kegg:C00262;knapsack:C0…
MNXM216	nicotinamide	M_ncam_m;M_ncam_c	C6H6N2O	122.125	0	3dmet:B00044;beilstein:383619;bigg:ncam;biopath:Nicotinamide;brenda:BG23463;cas:98-92-0;chebi:17154;chemspider:911;drugbank:DB02701;ec:2.1.1.1;ec:2.4.2.12;ec:3.2.2.14;ec:3.2.2.5;ec:3.2.2.6;ec:3.5.1.19;foodb:FDB012485;gmelin:3336;het:NCA;hmdb:HMDB01406;kegg:C00153;knapsack:C00000209;ligandbox:D00036;metacyc:NIACINAMIDE;metlin:1497;nikkaji:J3.988H;nugowiki:1268;pdb-ccd:NCA;pdbechem:NCA;pubchem:3453…
MNXM2172	1-methylnicotinamide	M_1mncam_c	C7H9N2O	137.159	1	3dmet:B00512;bigg:1mncam;brenda:BG25203;cas:3106-60-3;chebi:16797;chemspider:444;ec:2.1.1.1;foodb:FDB022188;hmdb:HMDB00699;kegg:C02918;metacyc:CPD-396;metlin:5667;nikkaji:J66.624F;nugowiki:618;pubchem:457;pubchem:5841;reaxys:3540351;seed:cpd01866
MNXM218	ethanolamine	M_etha_e;M_etha_c;M_etha_b	C2H8NO	62.091	1	ETHANOLAMINOSIS: 132;3dmet:B01183;beilstein:505944;bigg:etha;biopath:Ethanolamine;brenda:BG15562;cas:141-43-5;chebi:16000;chebi:57603;chemspider:13835336;chemspider:392552;drugbank:DB03994;ec:1.4.3.8;ec:2.7.1.82;ec:2.7.8.29;ec:3.1.3.75;ec:3.5.1.99;ec:4.3.1.7;foodb:FDB000769;gmelin:1650;het:ETA;hmdb:HMDB00149;kegg:C00189;knapsack:C00007279;ligandbox:D05074;metacyc:ETHANOL-AMINE;metagene:HYPOPHOSPH…
MNXM22	hydrogen peroxide	M_h2o2_x;M_h2o2_n;M_h2o2_m;M_h2o2_c	H2O2	34.015	0	beilstein:3587191;bigg:h2o2;biopath:Hydrogen_peroxide;brenda:BG28703;cas:14691-59-9;cas:7722-84-1;chebi:16240;chebi:29192;chebi:44785;chemspider:763;ec:1.1.3.10;ec:1.1.3.11;ec:1.1.3.12;ec:1.1.3.13;ec:1.1.3.15;ec:1.1.3.16;ec:1.1.3.17;ec:1.1.3.18;ec:1.1.3.19;ec:1.1.3.21;ec:1.1.3.23;ec:1.1.3.27;ec:1.1.3.29;ec:1.1.3.3;ec:1.1.3.37;ec:1.1.3.38;ec:1.1.3.39;ec:1.1.3.4;ec:1.1.3.40;ec:1.1.3.41;ec:1.1.3.42;…
MNXM220	CDP(3-)	M_cdp_n;M_cdp_c	C9H12N3O11P2	400.153	-3	3dmet:B01162;bigg:cdp;biopath:Cytidine-5-prime-diphosphate;brenda:BG27664;cas:63-38-7;chebi:17239;chebi:58069;chemspider:16740259;chemspider:5902;drugbank:DB04555;ec:2.4.1.60;ec:2.7.1.108;ec:2.7.1.161;ec:2.7.1.174;ec:2.7.1.n5;ec:2.7.4.14;ec:2.7.4.25;ec:2.7.4.6;foodb:FDB022683;het:CDP;hmdb:HMDB01546;kegg:C00112;metacyc:CDP;metlin:6313;nikkaji:J150.290E;nugowiki:1400;pdb-ccd:CDP;pdbechem:CDF;pubche…
MNXM221	phosphatidyl-L-serine(1-)	M_ps_SC_v;M_ps_SC_m;M_ps_SC_g;M_ps_SC_c	C8H11NO10PR2		-1	bigg:ps_SC;biopath:Phosphatidyl-L-serine;brenda:BG93259;brenda:BG93267;cas:8002-43-5;chebi:18303;chebi:58436;chemspider:13628254;drugbank:DB00144;ec:4.1.1.65;hmdb:HMDB14291;kegg:C02737;nugowiki:12954;pubchem:5698;pubchem:6323481;reactome:1500644;reactome:1500646;reactome:1602370;reactome:REACT_122462;reactome:REACT_123472;reactome:REACT_125107;reactome_database_id_release_44:1500644;reactome_data…
MNXM2212	ammonioacetaldehyde	M_aacald_c	C2H6NO	60.075	1	3dmet:B01038;bigg:aacald;brenda:BG15486;cas:6542-88-7;chebi:17628;chebi:58213;ec:1.14.11.17;kegg:C06735;metacyc:CPD-1772;nikkaji:J24.178D;pdb-ccd:GLZ;pubchem:18706033;pubchem:8957;seed:cpd04122;upa:UPC06735
MNXM2239	indole-3-acetamide	M_iad_c	C10H10N2O	174.199	0	3dmet:B00485;beilstein:143368;bigg:iad;brenda:BG339;cas:879-37-8;chebi:16031;chemspider:386;ec:1.13.12.3;foodb:FDB000937;het:TSR;hmdb:HMDB29739;kegg:C02693;knapsack:C00000108;metacyc:CPD-237;nikkaji:J128.124K;nugowiki:28397;pdb-ccd:TSR;pubchem:397;pubchem:5661;seed:cpd01747
MNXM224	myristoyl-CoA(4-)	M_tdcoa_x;M_tdcoa_c	C35H58N7O17P3S	973.858	-4	3dmet:B04857;bigg:tdcoa;biopath:Myristyl-CoA;brenda:BG16979;brenda:BG16981;cas:3130-72-1;chebi:15532;chebi:57385;chemspider:58623;drugbank:DB02180;ec:1.14.99.31;ec:1.14.99.32;ec:2.3.1.155;foodb:FDB022670;het:1IIC;hmdb:HMDB01521;kegg:C02593;lipid:LMFA07050008;lipidmaps:LMFA07050008;metacyc:TETRADECANOYL-COA;metlin:3707;nikkaji:J589.553G;nugowiki:1379;pubchem:24701373;pubchem:25244582;pubchem:5585;…
MNXM225	UDP-N-acetyl-D-galactosamine	M_udpacgal_c	C17H25N3O17P2	605.338	-2	3dmet:B04647;beilstein:8530450;bigg:udpacgal;biopath:UDP-N-Acetylgalactosamine;brenda:BG36430;cas:7277-98-7;cas:None;chebi:16650;chebi:57847;chemspider:1134;foodb:FDB021933;hmdb:HMDB00304;kegg:C00203;metacyc:UDP-N-ACETYL-GALACTOSAMINE;metlin:5293;nikkaji:J443.675J;nugowiki:223;pdb-ccd:UD2;pubchem:1167;pubchem:3503;seed:cpd00175
MNXM226	1-acyl-sn-glycerol 3-phosphate	M_1ag3p_SC_c	C4H6O7PR		-2	bigg:1ag3p_SC;brenda:BG92849;chebi:16975;chebi:57970;ec:2.3.1.15;ec:2.3.1.51;kegg:C00681;metacyc:ACYL-SN-GLYCEROL-3P;pubchem:3950;seed:cpd00517;upa:UPC00681
MNXM2276	pseudouridine 5'-phosphate(2-)	M_psd5p_c	C9H11N2O9P	322.165	-2	3dmet:B01399;bigg:psd5p;brenda:BG84652;cas:1157-60-4;chebi:18116;chebi:58380;chemspider:388535;ec:2.7.1.83;ec:4.2.1.70;foodb:FDB022525;het:PSU;hmdb:HMDB01271;kegg:C01168;metacyc:PSEUDOURIDINE-5-P;nikkaji:J2.731.765K;nugowiki:1139;pdb-ccd:PSU;pubchem:25245232;pubchem:439424;pubchem:4395;seed:cpd00859
MNXM2288	taurocholate	M_tchola_v;M_tchola_c	C26H44NO7S	514.695	-1	3dmet:B04981;beilstein:2956951;beilstein:3919947;bigg:tchola;biopath:Taurocholate;brenda:BG14064;cas:59005-70-8;cas:81-24-3;cas:86386-60-9;chebi:28865;chebi:36257;chemspider:13628160;chemspider:13628166;chemspider:389467;chemspider:7827717;drugbank:DB04348;foodb:FDB012335;foodb:FDB022301;foodb:FDB022320;het:1AQL;hmdb:HMDB00036;hmdb:HMDB00889;hmdb:HMDB00922;kegg:C05122;lipid:LMST05040001;lipidmaps…
MNXM229	choline phosphate	M_cholp_c	C5H13NO4P	182.135	-1	3dmet:B00141;beilstein:1784889;bigg:cholp;biopath:O-Phosphocholine;brenda:BG87895;cas:107-73-3;cas:3616-04-4;chebi:18132;chebi:295975;chemspider:2578067;chemspider:989;drugbank:DB03945;ec:2.7.1.32;ec:2.7.7.15;ec:3.1.3.75;ec:3.1.4.12;ec:3.1.4.3;ec:3.1.4.38;ec:3.6.1.53;foodb:FDB022692;gmelin:2594827;het:PC;hmdb:HMDB01565;kegg:C00588;knapsack:C00007299;metacyc:PHOSPHORYL-CHOLINE;metlin:6326;nikkaji:…
MNXM23	pyruvate	M_pyr_x;M_pyr_m;M_pyr_e;M_pyr_c;M_pyr_b	C3H3O3	87.054	-1	100; 109; 113; 135; 176; 181; 24; 318; 319; 333; 374; 383; 49; 510; 66;3dmet:B00006;beilstein:3587721;beilstein:506211;bigg:pyr;biopath:Pyruvate;bnice:C14;brenda:BG17694;cas:127-17-3;cas:57-60-3;chebi:15361;chebi:32816;chemspider:1031;chemspider:96901;drugbank:DB00119;ec:1.1.1.27;ec:1.1.1.28;ec:1.1.1.38;ec:1.1.1.39;ec:1.1.1.40;ec:1.1.1.83;ec:1.1.99.6;ec:1.1.99.7;ec:1.2.1.51;ec:1.2.3.3;ec:1.2.3.6;…
MNXM231	L-isoleucine zwitterion	M_ile_L_v;M_ile_L_m;M_ile_L_e;M_ile_L_c;M_ile_L_b	C6H13NO2	131.173	0	3dmet:B01236;beilstein:1721792;beilstein:4660432;bigg:ile-L;biopath:L-Isoleucine;brenda:BG22459;cas:73-32-5;chebi:17191;chebi:32604;chebi:32605;chebi:58045;chemspider:6067;drugbank:DB00167;ec:1.14.13.117;ec:1.14.13.118;ec:2.6.1.32;ec:2.6.1.42;ec:6.1.1.5;foodb:FDB012397;gmelin:1064207;gmelin:486381;het:ILE;hmdb:HMDB00172;kegg:C00407;knapsack:C00001374;ligandbox:D00065;lipidmaps:LMFA01100047;metacy…
MNXM2320	2-deoxy-D-ribose 5-phosphate(2-)	M_2dr5p_c	C5H9O7P	212.095	-2	3dmet:B04714;beilstein:3670922;bigg:2dr5p;brenda:BG34541;cas:102916-66-5;chebi:16132;chebi:57651;ec:4.1.2.4;ec:5.4.2.7;kegg:C00673;metacyc:DEOXY-RIBOSE-5P;nikkaji:J993.340I;pdb-ccd:AAB;pdbechem:DRZ;pubchem:3942;upa:UPC00673
MNXM234	dUMP	M_dump_n;M_dump_c	C9H11N2O8P	306.166	-2	3dmet:B01231;beilstein:4011255;bigg:dump;biopath:2-prime-Deoxyuridine-5-prime-phosphate;brenda:BG27436;cas:964-26-1;chebi:17622;chebi:246422;chemspider:18555972;chemspider:58574;drugbank:DB03800;ec:2.1.1.148;ec:2.1.1.45;ec:3.5.4.12;ec:3.5.4.30;ec:3.6.1.23;foodb:FDB022604;gmelin:338416;het:DU;hmdb:HMDB01409;kegg:C00365;knapsack:C00019282;metacyc:DUMP;metlin:6225;nikkaji:J298.569A;nugowiki:1271;pdb…
MNXM235	orotate	M_orot_c	C5H3N2O4	155.088	-1	126; 17; 189; 215; 243; 25; 383; 60; 61; 92;3dmet:B00083;beilstein:3651747;beilstein:383901;bigg:orot;biopath:Orotate;brenda:BG20827;cas:65-86-1;cas:73-97-2;chebi:16742;chebi:30839;chemspider:942;drugbank:DB02262;ec:1.3.1.14;ec:1.3.1.15;ec:1.3.3.1;ec:1.3.5.2;ec:1.3.98.1;ec:1.3.99.11;ec:2.4.2.10;foodb:FDB012327;gmelin:101990;gmelin:464718;het:ORO;hmdb:HMDB00226;kegg:C00295;knapsack:C00007300;knaps…
MNXM2351	biotinyl-5'-AMP	M_btamp_c	C20H27N7O9PS	572.509	-1	3dmet:B05138;bigg:btamp;brenda:BG10349;cas:4130-20-5;chebi:3110;chebi:62414;chemspider:389681;foodb:FDB023336;hmdb:HMDB04220;kegg:C05921;metacyc:BIO-5-AMP;nikkaji:J734.022B;nugowiki:3801;pdb-ccd:BT5;pubchem:25203451;pubchem:440839;pubchem:8209;reaxys:20733000;seed:cpd03517
MNXM23586	octanoyl-[acyl-carrier protein]	M_ocACP_m	C9H18OS	174.304	0	bigg:ocACP;brenda:BG93229;chebi:7725;kegg:C05752;lipid:LMFA07060010;lipidmaps:LMFA07060010;metacyc:Octanoyl-ACPs;pubchem:24701403;pubchem:8047;seed:cpd11470;upa:UPC05752
MNXM236	stearate	M_ocdca_x;M_ocdca_e;M_ocdca_c;M_ocdca_b	C18H35O2	283.469	-1	3dmet:B01462;beilstein:3590530;beilstein:608585;bigg:ocdca;cas:57-11-4;cas:646-29-7;chebi:25629;chebi:28842;chemspider:2298422;chemspider:5091;drugbank:DB03193;foodb:FDB002941;gmelin:11738;gmelin:344065;het:STE;hmdb:HMDB00827;kegg:C01530;knapsack:C00001238;knapsack:C00032087;ligandbox:D00119;lipid:LMFA01010018;lipidbank:DFA0018;lipidmaps:LMFA01010018;metacyc:STEARIC_ACID;metlin:189;nikkaji:J1.379…
MNXM237	10-formyltetrahydrofolate	M_10fthf_m;M_10fthf_c	C20H21N7O7	471.423	-2	3dmet:B04652;beilstein:101559;bigg:10fthf;biopath:10-Formyl-5,6,7,8-tetrahydrofolate;brenda:BG36253;cas:2800-34-2;chebi:15637;chebi:57454;chemspider:109092;ec:1.5.1.6;ec:2.1.2.13;ec:2.1.2.2;ec:2.1.2.3;ec:2.1.2.n1;ec:3.5.1.10;ec:3.5.4.9;ec:6.3.4.3;foodb:FDB022345;hmdb:HMDB00972;kegg:C00234;knapsack:C00007251;metacyc:10-FORMYL-THF;metlin:5912;nikkaji:J356.348K;nugowiki:873;pubchem:122347;pubchem:35…
MNXM2378	glyceraldehyde 3-phosphate(2-)	M_g3p_c	C3H5O6P	168.042	-2	beilstein:1725008;bigg:g3p;brenda:BG17970;cas:142-10-9;cas:591-59-3;chebi:17138;chebi:58027;drugbank:DB02263;ec:2.2.1.3;ec:4.2.1.20;kegg:C00661;knapsack:C00007285;nikkaji:J476.203G;pubchem:3930;reaxys:1876301;seed:cpd00102;upa:UPC00661
MNXM238	3-methyl-2-oxobutanoate	M_3mob_m;M_3mob_c	C5H7O3	115.107	-1	3dmet:B00039;bigg:3mob;biopath:3-Methyl-2-oxobutanoate;brenda:BG36337;cas:759-05-7;chebi:11851;chebi:16530;chemspider:4375810;chemspider:48;drugbank:DB04074;ec:1.1.1.84;ec:1.2.1.25;ec:1.4.1.23;ec:1.4.1.8;ec:2.1.2.11;ec:2.3.3.13;ec:2.6.1.32;ec:2.6.1.42;ec:2.6.1.66;ec:4.1.2.12;ec:4.2.1.9;foodb:FDB012250;het:KIV;hmdb:HMDB00019;kegg:C00141;knapsack:C00007623;lipid:LMFA01020274;lipidbank:DFA0388;lipid…
MNXM242	D-ribose	M_rib_D_e;M_rib_D_c;M_rib_D_b	C5H10O5	150.13	0	3dmet:B04636;beilstein:1904878;beilstein:1904879;beilstein:1904880;beilstein:1904882;beilstein:8977514;bigg:rib-D;biopath:alpha-D-Ribofuranose;brenda:BG20410;brenda:BG20411;cas:13221-22-2;cas:50-69-1;chebi:16988;chebi:46997;chebi:47000;chebi:47004;chebi:47005;chebi:47013;chebi:6178;chemspider:389751;chemspider:5341884;chemspider:5360181;chemspider:5575;chemspider:8172289;drugbank:DB01936;ec:1.1.1…
MNXM243	3',5'-cyclic AMP(1-)	M_camp_c	C10H11N5O6P	328.198	-1	3dmet:B01289;beilstein:52645;bigg:camp;biopath:Adenosine-3-prime,5-prime-monophosphate_(cyclic);brenda:BG664;cas:60-92-4;chebi:17489;chebi:58165;chemspider:5415746;chemspider:5851;drugbank:DB02527;ec:3.1.4.53;ec:4.6.1.1;foodb:FDB001497;het:CMP;hmdb:HMDB00058;kegg:C00575;knapsack:C00001497;metacyc:CAMP;metlin:5120;nikkaji:J4.811I;nugowiki:42;pdb-ccd:CMP;pdbechem:CMP;pubchem:3854;pubchem:6076;pubch…
MNXM245	L-glutamic 5-semialdehyde zwitterion	M_glu5sa_m;M_glu5sa_c	C5H9NO3	131.13	0	3dmet:B00252;beilstein:1704370;bigg:glu5sa;biopath:L-Glutamate_5-semialdehyde;brenda:BG21312;cas:496-92-4;cas:None;chebi:17232;chebi:58066;chemspider:167744;ec:1.2.1.41;ec:2.6.1.13;foodb:FDB022847;hmdb:HMDB02104;kegg:C01165;knapsack:C00007475;metacyc:L-GLUTAMATE_GAMMA-SEMIALDEHYDE;metlin:6488;nikkaji:J40.076I;nugowiki:1687;pubchem:193305;pubchem:25245270;pubchem:4392;reactome:31339;reactome:REACT…
MNXM247	L-prolyl-tRNA(Pro)	M_protrna_c	RC5H8NO			bigg:protrna;brenda:BG93153;chebi:29154;kegg:C02702;metacyc:Charged-PRO-tRNAs;pubchem:5665;reactome:379745;reactome:379746;reactome:REACT_17288;reactome:REACT_23357;reactome_database_id_release_44:379745;reactome_database_id_release_44:379746;seed:cpd12164
MNXM248	a triacylglycerol	M_triglyc_SC_c	C6H5O6R3		0	bigg:triglyc_SC;biopath:Triacylglycerol_(Triglyceride);brenda:BG93352;chebi:17855;ec:2.3.1.20;ec:3.1.1.3;ec:3.1.1.34;ec:3.1.1.79;kegg:C00422;lipid:LMGL0301;lipidmaps:LMGL03010000;metacyc:Triacylglycerols;pubchem:24701469;pubchem:3712;reactome:1500594;reactome:163438;reactome:549167;reactome:REACT_125604;reactome:REACT_22886;reactome:REACT_4843;reactome_database_id_release_44:1500594;reactome_data…
MNXM25	succinate(2-)	M_succ_m;M_succ_e;M_succ_c;M_succ_b	C4H4O4	116.072	-2	FEEDING: AMINO ACID FORMULA [DD]: 341; SHORT CHAIN ACYL-COA DEHYDROGENASE DEFICIENCY (SCAD): 40;3dmet:B00012;beilstein:1754069;beilstein:1863859;beilstein:3904279;bigg:succ;biopath:Succinate;brenda:BG19270;cas:110-15-6;cas:56-14-4;chebi:15741;chebi:30031;chebi:30779;chemspider:1078;chemspider:140973;drugbank:DB00139;ec:1.14.11.1;ec:1.14.11.10;ec:1.14.11.11;ec:1.14.11.12;ec:1.14.11.13;ec:1.14.11.1…
MNXM252	(S)-dihydroorotate	M_dhor_S_c	C5H5N2O4	157.104	-1	3dmet:B01220;beilstein:83957;bigg:dhor-S;biopath:(S)-4,5-Dihydroorotate;brenda:BG20956;cas:155-54-4;cas:5988-19-2;chebi:17025;chebi:30864;chemspider:388355;chemspider:4573876;ec:1.3.1.14;ec:1.3.1.15;ec:1.3.3.1;ec:1.3.5.2;ec:1.3.98.1;ec:1.3.99.11;ec:3.5.2.3;foodb:FDB023149;gmelin:1473795;gmelin:1484350;het:DOR;hmdb:HMDB03349;kegg:C00337;knapsack:C00007302;metacyc:DI-H-OROTATE;metlin:6899;nikkaji:J…
MNXM25221	decanoyl-[acyl-carrier protein]	M_dcaACP_m	C11H22OS	202.357	0	bigg:dcaACP;brenda:BG92725;chebi:4349;kegg:C05755;lipid:LMFA07060013;lipidmaps:LMFA07060013;metacyc:Decanoyl-ACPs;pubchem:24701406;pubchem:8050;seed:cpd11474
MNXM256	thiamine diphosphate	M_thmpp_m;M_thmpp_e;M_thmpp_c;M_thmpp_b	C12H16N4O7P2S	422.291	-2	3dmet:B01146;beilstein:3577792;beilstein:4168438;bigg:thmpp;biopath:Thiamine_diphosphate;brenda:BG3706;cas:136-09-4;cas:154-87-0;chebi:45931;chebi:58937;chebi:9532;chemspider:1100;chemspider:13082024;ec:1.2.1.58;ec:1.2.2.2;ec:1.2.3.3;ec:1.2.4.1;ec:1.2.4.2;ec:1.2.4.4;ec:1.2.7.1;ec:1.2.7.10;ec:1.2.7.3;ec:1.2.7.8;ec:1.2.7.9;ec:2.2.1.1;ec:2.2.1.3;ec:2.2.1.4;ec:2.2.1.5;ec:2.2.1.6;ec:2.2.1.7;ec:2.3.3.1…
MNXM2563	tetrahydropteroyltri-L-glutamate(4-)	M_hpglu_c	C29H33N9O12	699.625	-4	bigg:hpglu;bigg:thglu;brenda:BG15105;brenda:BG88660;chebi:17420;chebi:26920;chebi:58140;chemspider:17625690;ec:2.1.1.14;foodb:FDB028919;hmdb:HMDB12290;kegg:C04144;metacyc:CPD-1301;metacyc:CPD-9021;nikkaji:J2.747.003C;nugowiki:11015;pubchem:16722112;pubchem:45479706;pubchem:6829;seed:cpd02555;upa:UPC04144
MNXM257	dTMP	M_dtmp_c	C10H13N2O8P	320.193	-2	3dmet:B01230;beilstein:3916216;beilstein:4159138;beilstein:47541;beilstein:764603;beilstein:7727735;bigg:dtmp;biopath:2-prime-Deoxythymidine-5-prime-phosphate;brenda:BG1170;brenda:BG1171;brenda:BG73743;cas:365-07-1;chebi:17013;chebi:26999;chebi:42112;chebi:46960;chemspider:10239189;chemspider:9319;drugbank:DB01643;ec:2.1.1.148;ec:2.1.1.45;ec:2.7.1.21;ec:2.7.4.12;ec:2.7.4.9;ec:3.1.3.35;foodb:FDB02…
MNXM258	D-erythrose 4-phosphate(2-)	M_e4p_m;M_e4p_c	C4H7O7P	198.068	-2	3dmet:B04660;beilstein:1710821;beilstein:9129751;bigg:e4p;biopath:D-Erythrose_4-phosphate;brenda:BG59851;brenda:BG91980;cas:585-18-2;chebi:16897;chebi:27508;chebi:48153;chemspider:109096;chemspider:4573609;drugbank:DB03937;ec:1.14.99.40;ec:1.2.1.72;ec:2.2.1.1;ec:2.2.1.2;ec:2.5.1.54;ec:4.1.2.22;foodb:FDB001614;het:E4P;hmdb:HMDB01321;kegg:C00279;kegg:C03109;knapsack:C00007472;metacyc:ERYTHROSE-4P;m…
MNXM259	guanine	M_gua_m;M_gua_e;M_gua_c;M_gua_b	C5H5N5O	151.126	0	3dmet:B00067;beilstein:147911;bigg:gua;biopath:Guanine;brenda:BG20891;cas:73-40-5;chebi:16235;chemspider:744;drugbank:DB02377;ec:2.4.2.15;ec:2.4.2.8;ec:3.5.4.3;ec:3.6.3.37;foodb:FDB004222;gmelin:431879;het:GUN;hmdb:HMDB00132;kegg:C00242;knapsack:C00001501;metacyc:GUANINE;metagene:48;metlin:315;nikkaji:J9.344K;nugowiki:92;pdb-ccd:GUN;pdbechem:GUN;pubchem:3541;pubchem:764;reactome:83956;reactome:RE…
MNXM2598	2',3'-cyclic AMP	M_23camp_c	C10H11N5O6P	328.198	-1	3dmet:B01564;beilstein:55095;bigg:23camp;brenda:BG667;cas:634-01-5;chebi:27844;chebi:60879;chemspider:1947;chemspider:5360405;foodb:FDB028321;hmdb:HMDB11616;kegg:C02353;metacyc:CPD-3707;nikkaji:J205.905C;nugowiki:10341;pdb-ccd:ACK;pdbechem:ACK;pubchem:2024;pubchem:5400;pubchem:6992262;reaxys:3723250;seed:cpd01570
MNXM26	acetate	M_ac_x;M_ac_m;M_ac_e;M_ac_c;M_ac_b	C2H3O2	59.044	-1	AROMATIC L-AMINO ACID DECARBOXYLASE DEFICIENCY: 354; ARTEFACTS-BACTERIAL CONTAMINATION, EXCRETION OF ORGANIC ACIDS (ARTEFACTS) [DD]: 348; BETA-KETOTHIOLASE DEFICIENCY: 5; BLUE DIAPER SYNDROME: 300; DOPA-RESPONSIVE DYSTONIA: 451; HARTNUP DISEASE. BEHAVIORAL DISTURBANCES, REVERSIBLE: 175; HAWKINSINURIA: 176; HYPERPHENYLALANIEMIA DUE TO GUANOSINE TRIPHOSPHATE CYCLOHYDROLASE DEFICIENCY: 355; HYPERPHE…
MNXM260	L-kynurenine zwitterion	M_Lkynr_c	C10H12N2O3	208.214	0	HYPERKYNURENINURIA: 371; LIVER DISEASE, LIVER FAILURE, UNSPECIFIC: 264; TRYPTOPHANURIA: 425;3dmet:B01218;bigg:Lkynr;biopath:L-Kynurenine;brenda:BG84647;cas:2922-83-0;cas:343-65-7;chebi:16946;chebi:28683;chebi:57959;chebi:67008;chebi:67010;chemspider:141580;drugbank:DB02070;ec:1.14.13.9;ec:2.6.1.63;ec:2.6.1.7;ec:3.5.1.9;ec:3.7.1.3;foodb:FDB022181;het:KYN;hmdb:HMDB00684;kegg:C00328;kegg:C01718;knap…
MNXM2608	3-beta-D-galactosyl-sn-glycerol	M_ggl_c	C9H18O8	254.234	0	3dmet:B05016;bigg:ggl;brenda:BG27977;cas:16232-91-0;chebi:15754;chebi:24168;chemspider:3507968;chemspider:570889;ec:3.1.1.26;foodb:FDB018063;foodb:FDB024079;hmdb:HMDB06790;hmdb:HMDB38664;kegg:C05401;knapsack:C00019351;metacyc:3-B-D-GALACTOSYL-SN-GLYCEROL;nikkaji:J362.297E;nugowiki:37321;nugowiki:5915;pdb-ccd:RGG;pubchem:4302177;pubchem:656504;pubchem:7768;seed:cpd03197
MNXM261	3-phosphonato-D-glyceroyl phosphate(4-)	M_13dpg_c	C3H4O10P2	262.005	-4	3dmet:B01197;bigg:13dpg;biopath:1,3-Diphospho-D-glycerate;brenda:BG18032;brenda:BG87317;cas:1981-49-3;cas:38168-82-0;cas:None;chebi:16001;chebi:57604;chemspider:19698372;chemspider:663;ec:1.2.1.12;ec:1.2.1.13;ec:1.2.1.59;ec:2.7.1.106;ec:2.7.2.10;ec:2.7.2.3;ec:5.4.2.4;foodb:FDB022524;hmdb:HMDB01270;kegg:C00236;knapsack:C00019552;metacyc:DPG;nikkaji:J40.060B;nugowiki:1138;pdb-ccd:X15;pubchem:234056…
MNXM2617	4-guanidiniumylbutanamide(1+)	M_4gudbd_c	C5H13N4O	145.183	1	3dmet:B00537;bigg:4gudbd;biopath:4-Guanidinobutanamide;brenda:BG20640;cas:4210-97-3;chebi:18062;chebi:58365;ec:1.13.12.1;kegg:C03078;metacyc:4-GUANIDO-BUTYRAMIDE;nikkaji:J9.619I;pubchem:25243936;pubchem:5976;seed:cpd01973
MNXM2623	5-methyltetrahydropteroyltri-L-glutamate(4-)	M_mhpglu_c	C30H35N9O12	713.652	-4	bigg:5mthglu;bigg:mhpglu;brenda:BG15698;chebi:17614;chebi:58207;chebi:63907;chemspider:17625689;ec:2.1.1.14;foodb:FDB028831;hmdb:HMDB12177;kegg:C04489;metacyc:CPD-1302;nikkaji:J2.751.522C;nugowiki:10902;pubchem:16722111;pubchem:7108;seed:cpd02738;upa:UPC04489
MNXM263	2-oxoadipate(2-)	M_2oxoadp_m;M_2oxoadp_c	C6H6O5	158.109	-2	3dmet:B00088;bigg:2oxoadp;biopath:2-Oxoadipate;brenda:BG23647;cas:3184-35-8;chebi:15753;chebi:57499;chemspider:19951093;chemspider:70;ec:1.1.1.172;ec:1.1.1.286;ec:1.1.1.87;ec:2.6.1.39;foodb:FDB003362;hmdb:HMDB00225;kegg:C00322;knapsack:C00000770;lipidmaps:LMFA01170121;metacyc:2K-ADIPATE;metlin:5234;nikkaji:J39.063A;nugowiki:162;pubchem:23615192;pubchem:3616;pubchem:71;pubchem:85291450;reactome:11…
MNXM264	4-coumaroyl-CoA	M_coucoa_m	C30H38N7O18P3S	909.645	-4	3dmet:B04651;beilstein:6047295;bigg:4cmcoa;bigg:coucoa;brenda:BG36491;cas:119785-99-8;cas:None;chebi:15499;chebi:57355;ec:2.3.1.133;ec:2.3.1.153;ec:2.3.1.170;ec:2.3.1.173;ec:2.3.1.211;ec:2.3.1.212;ec:2.3.1.215;ec:2.3.1.218;ec:2.3.1.219;ec:2.3.1.64;ec:2.3.1.74;ec:2.3.1.95;ec:2.3.1.n9;ec:6.2.1.12;kegg:C00223;knapsack:C00007280;metacyc:P-COUMAROYL-COA;nikkaji:J796.717I;pubchem:25244633;pubchem:3523;…
MNXM266	dCMP(2-)	M_dcmp_c	C9H12N3O7P	305.181	-2	3dmet:B01198;beilstein:4271949;bigg:dcmp;biopath:2-prime-Deoxycytidine-5-prime-phosphate;brenda:BG27589;brenda:BG27590;cas:1032-65-1;chebi:15918;chebi:57566;chemspider:13343;chemspider:5414501;drugbank:DB03798;ec:2.1.1.54;ec:2.1.2.8;ec:2.7.1.74;ec:2.7.4.14;ec:2.7.4.25;ec:3.5.4.12;ec:3.6.1.12;foodb:FDB022488;gmelin:538196;het:DC;hmdb:HMDB01202;kegg:C00239;metacyc:DCMP;metlin:6078;nikkaji:J14.407J;…
MNXM268	L-2-aminoadipate	M_L2aadp_c	C6H10NO4	160.148	-1	2-KETOADIPIC ACIDEMIA: 34; ARTEFACTS-PHARMACEUTICAL PRODUCTS, INTERFERENCE IN AMINOACID AND ORGANIC ACID ANALYSIS [DD]: 347;3dmet:B01358;beilstein:1724347;beilstein:1724348;beilstein:1724349;beilstein:1773077;bigg:L2aadp;biopath:L-2-Aminoadipate;brenda:BG22033;brenda:BG22035;cas:1118-90-7;cas:542-32-5;cas:7620-28-2;chebi:17082;chebi:37023;chebi:37024;chebi:37025;chebi:58672;chemspider:456;chemspi…
MNXM2687	L-4-hydroxyglutamate semialdehyde	M_4hglusa_m	C5H9NO4	147.129	0	3dmet:B01917;beilstein:1706756;bigg:4hglusa;biopath:L-4-Hydroxyglutamate_semialdehyde;chebi:27809;chebi:62637;chemspider:389693;foodb:FDB023970;hmdb:HMDB06556;kegg:C05938;metacyc:L-4-HYDROXYGLUTAMATE_SEMIALDEHYDE;nikkaji:J2.760.771C;nugowiki:5681;pubchem:25201126;pubchem:440851;pubchem:8224;seed:cpd03530
MNXM27	Na(+)	M_na1_e;M_na1_c;M_na1_b	Na	22.99	1	103; 235; 239; 284; 296; 321; 408; 414; 420; 421; 428; 444; 45; 458; 47; 486; 487; 95; 96; 98;bigg:na1;brenda:BG28856;cas:17341-25-2;cas:7440-23-5;chebi:29101;chemspider:899;ec:3.6.3.15;ec:3.6.3.7;ec:3.6.3.9;foodb:FDB003523;gmelin:15196;het:NA;hmdb:HMDB00588;kegg:C01330;metacyc:NA+;metagene:131;metlin:3192;nikkaji:J1.292K;nugowiki:507;pdb-ccd:NA;pdbechem:NA;pubchem:4541;pubchem:923;reactome:28724…
MNXM270	riboflavin	M_ribflv_m;M_ribflv_e;M_ribflv_c;M_ribflv_b	C17H20N4O6	376.364	0	3dmet:B01201;beilstein:4924198;beilstein:97831;bigg:ribflv;brenda:BG7793;cas:83-88-5;chebi:17015;chebi:57986;chemspider:108964;chemspider:431981;drugbank:DB00140;ec:1.5.1.30;ec:1.5.1.41;ec:1.6.5.8;ec:2.5.1.9;ec:2.7.1.161;ec:2.7.1.26;ec:2.7.1.42;ec:3.5.99.1;foodb:FDB012160;het:RBF;hmdb:HMDB00244;kegg:C00255;knapsack:C00001552;ligandbox:D00050;metacyc:RIBOFLAVIN;metlin:5249;nikkaji:J3.876H;nugowiki…
MNXM271	sedoheptulose 7-phosphate(2-)	M_s7p_c	C7H13O10P	288.146	-2	3dmet:B05013;beilstein:5106241;bigg:s7p;biopath:D-Sedoheptulose_7-phosphate;brenda:BG24563;cas:2646-35-7;cas:None;chebi:15721;chebi:57483;chemspider:17216052;ec:2.2.1.1;ec:2.2.1.2;ec:2.7.1.14;ec:3.1.3.37;ec:5.3.1.28;foodb:FDB022407;hmdb:HMDB01068;kegg:C05382;knapsack:C00019575;metacyc:D-SEDOHEPTULOSE-7-P;metlin:5980;nikkaji:J604.570G;nugowiki:961;pdb-ccd:I22;pubchem:22833559;pubchem:46878379;pubc…
MNXM2710	phosphatidyl-N-methylethanolamine zwitterion	M_ptdmeeta_SC_c	C8H14NO8PR2		0	bigg:ptdmeeta_SC;brenda:BG93261;chebi:15958;chebi:57588;ec:2.1.1.17;kegg:C01241;metacyc:CPD-405;pubchem:4462;seed:cpd11829
MNXM272	stearoyl-CoA	M_stcoa_x;M_stcoa_c	C39H66N7O17P3S	1029.964	-4	3dmet:B04680;bigg:stcoa;brenda:BG17548;cas:362-66-3;chebi:15541;chebi:57394;chemspider:388366;ec:2.3.1.119;foodb:FDB022431;hmdb:HMDB01114;kegg:C00412;lipidmaps:LMFA07050004;metacyc:STEAROYL-COA;metlin:4242;nikkaji:J426.067H;nugowiki:1001;pubchem:24701369;pubchem:25245778;pubchem:3702;pubchem:439229;reaxys:8033851;seed:cpd16825
MNXM274	nicotinate	M_nac_m;M_nac_e;M_nac_c;M_nac_b	C6H4NO2	122.101	-1	3dmet:B00073;beilstein:109591;beilstein:3539722;bigg:nac;biopath:Nicotinate;brenda:BG36382;cas:59-67-6;chebi:15940;chebi:32544;chemspider:912;chemspider:913;drugbank:DB00627;ec:1.17.1.5;ec:2.1.1.7;ec:2.4.1.196;ec:2.4.2.11;ec:2.4.2.21;ec:3.5.1.19;foodb:FDB001014;gmelin:327384;gmelin:3340;het:NIO;hmdb:HMDB01488;kegg:C00253;knapsack:C00000208;ligandbox:D00049;metacyc:NIACINE;metlin:6272;nikkaji:J2.8…
MNXM275	2-phospho-D-glycerate	M_2pg_c	C3H4O7P	183.033	-3	3dmet:B01295;bigg:2pg;biopath:2-Phospho-D-glycerate;brenda:BG17975;brenda:BG17976;cas:2553-59-5;chebi:17835;chebi:24344;chebi:58289;chemspider:388411;chemspider:58;drugbank:DB01709;drugbank:DB03465;ec:2.7.1.165;ec:3.1.3.20;ec:3.1.3.80;ec:4.2.1.11;ec:5.4.2.1;foodb:FDB001407;foodb:FDB023161;het:1EQJ;het:2PG;hmdb:HMDB00362;hmdb:HMDB03391;kegg:C00631;knapsack:C00000123;metacyc:2-PG;metlin:5351;metlin…
MNXM276	4-methylthio-2-oxobutanoate	M_2kmb_c	C5H7O3S	147.172	-1	3dmet:B00255;beilstein:1754666;beilstein:3662236;bigg:2kmb;brenda:BG21190;cas:583-92-6;chebi:16723;chebi:33574;chemspider:3776616;chemspider:460;drugbank:DB02238;ec:1.13.11.54;ec:2.6.1.41;ec:2.6.1.57;ec:2.6.1.73;ec:2.6.1.88;foodb:FDB011626;het:KMT;hmdb:HMDB01553;kegg:C01180;knapsack:C00007474;lipid:LMFA01060170;lipidmaps:LMFA01060170;metacyc:CPD-479;metlin:6319;nikkaji:J39.561G;nugowiki:1407;pdb-…
MNXM28	Met-tRNA(Met)	M_mettrna_m;M_mettrna_c	C20H30N6O11PSR(C5H8O6PR)n			bigg:mettrna;biopath:L-Methionyl-tRNA;brenda:BG93151;brenda:BG93797;chebi:13145;chebi:16635;kegg:C02430;metacyc:Charged-MET-tRNAs;metacyc:L-methionyl-tRNAfmet;pubchem:5457;reactome:379780;reactome:379794;reactome:REACT_15919;reactome:REACT_18004;reactome_database_id_release_44:379780;reactome_database_id_release_44:379794;seed:cpd12105
MNXM281	dihydrofolate(2-)	M_dhf_m;M_dhf_c	C19H19N7O6	441.397	-2	3dmet:B01240;bigg:dhf;biopath:7,8-Dihydrofolate;brenda:BG9244;cas:4033-27-6;chebi:15633;chebi:57451;chemspider:89228;drugbank:DB02015;ec:1.5.1.3;ec:2.1.1.45;ec:2.1.1.54;ec:6.3.2.12;ec:6.3.4.17;foodb:FDB022395;het:DHF;hmdb:HMDB01056;kegg:C00415;knapsack:C00007248;metacyc:DIHYDROFOLATE;metlin:5970;nikkaji:J373.767E;nugowiki:949;pdb-ccd:DHF;pubchem:3705;pubchem:40480038;pubchem:98792;reactome:73604;…
MNXM282	taurine	M_taur_e;M_taur_c;M_taur_b	C2H7NO3S	125.147	0	MOLYBDENIUM CO-FACTOR DEFICIENCY. SULFITE OXIDASE DEFICIENCY: 116;3dmet:B00069;beilstein:1751215;beilstein:3588289;bigg:taur;biopath:Taurine;brenda:BG15566;cas:107-35-7;chebi:15891;chebi:32970;chebi:507393;chemspider:1091;drugbank:DB01956;ec:1.14.11.17;ec:1.4.99.2;ec:1.5.1.23;ec:1.8.1.3;ec:2.6.1.55;ec:2.6.1.77;ec:3.5.1.74;ec:3.6.3.36;ec:4.1.1.29;foodb:FDB003191;gmelin:82121;het:TAU;hmdb:HMDB00251…
MNXM283	CDP-choline(1-)	M_cdpchol_c	C14H25N4O11P2	487.316	-1	3dmet:B01213;beilstein:4169611;beilstein:4170138;beilstein:4170622;bigg:cdpchol;biopath:CDP-Choline;brenda:BG47467;cas:1256-10-6;cas:987-78-0;chebi:16436;chebi:49086;chebi:58779;chemspider:13207;drugbank:DB04290;ec:2.7.7.15;ec:2.7.8.10;ec:2.7.8.2;ec:2.7.8.3;ec:3.6.1.53;foodb:FDB022608;het:CDC;hmdb:HMDB01413;kegg:C00307;knapsack:C00007231;ligandbox:D00057;metacyc:CDP-CHOLINE;metlin:6229;nikkaji:J5…
MNXM285	(R)-lactate	M_lac_D_m;M_lac_D_e;M_lac_D_c;M_lac_D_b	C3H5O3	89.07	-1	3dmet:B00075;beilstein:1720252;beilstein:4655978;bigg:lac-D;biopath:D-Lactate;brenda:BG17849;cas:10326-41-7;chebi:16004;chebi:42111;chemspider:4573814;chemspider:55423;drugbank:DB03066;drugbank:DB04398;ec:1.1.1.28;ec:1.1.99.6;ec:3.1.2.6;ec:3.1.6.17;ec:4.2.1.126;ec:4.2.1.130;ec:4.2.1.n1;ec:5.1.2.1;foodb:FDB003293;gmelin:362716;gmelin:362718;het:LAC;hmdb:HMDB01311;kegg:C00256;knapsack:C00019549;met…
MNXM286	dATP	M_datp_c	C10H12N5O12P3	487.15	-4	3dmet:B01169;bigg:datp;biopath:2-prime-Deoxyadenosine-5-prime-triphosphate;brenda:BG1369;cas:1927-31-7;chebi:16284;chebi:495505;chebi:61404;chemspider:15194;drugbank:DB03222;foodb:FDB022674;gmelin:2691379;het:DTP;hmdb:HMDB01532;kegg:C00131;metacyc:DATP;metlin:6303;nikkaji:J90.479A;nugowiki:1388;pdb-ccd:DTP;pubchem:15993;pubchem:25320183;pubchem:3431;reactome:110644;reactome:REACT_5673;reactome_da…
MNXM287	adenosine 5'-phosphosulfate	M_aps_c	C10H12N5O10PS	425.269	-2	3dmet:B01194;bigg:aps;biopath:Adenylylsulfate;brenda:BG1024;cas:485-84-7;chebi:17709;chebi:58243;chemspider:9821;drugbank:DB03708;ec:1.8.4.10;ec:1.8.4.9;ec:1.8.99.2;ec:2.7.1.25;ec:2.7.7.4;ec:2.7.7.5;ec:2.7.7.51;ec:3.6.2.1;foodb:FDB022362;het:ADX;hmdb:HMDB01003;kegg:C00224;knapsack:C00007445;metacyc:APS;metlin:5933;nikkaji:J37.502K;nugowiki:901;pdb-ccd:ADX;pdbechem:ADX;pubchem:10238;pubchem:252460…
MNXM288	uridine	M_uri_e;M_uri_c;M_uri_b	C9H12N2O6	244.201	0	3dmet:B01210;beilstein:754904;bigg:uri;biopath:Uridine;brenda:BG27316;cas:3083-77-0;cas:58-96-8;chebi:16704;chebi:68346;chemspider:5807;drugbank:DB02745;ec:1.14.11.3;ec:2.4.2.3;ec:2.7.1.48;ec:3.2.2.3;ec:3.5.4.5;foodb:FDB007411;gmelin:397474;het:URI;hmdb:HMDB00296;kegg:C00299;kegg:C16745;knapsack:C00019674;metacyc:URIDINE;metagene:GALACTOSEMIA III: 139;metlin:90;nikkaji:J14.430D;nikkaji:J4.593D;nu…
MNXM2887	(2S)-2-hydroxy-3-oxobutyl phosphate	M_db4p_c	C4H7O6P	182.069	-2	beilstein:11408093;beilstein:5929311;beilstein:8764138;bigg:db4p;brenda:BG19867;brenda:BG19868;cas:130971-02-7;chebi:50606;chebi:50608;chebi:58830;chemspider:10739351;ec:2.5.1.78;ec:4.1.99.12;kegg:C15556;metacyc:DIHYDROXY-BUTANONE-P;nikkaji:J1.171.796I;pubchem:17396548;pubchem:21983291;seed:cpd11225;upa:UPC15556
MNXM29	glycine	M_gly_m;M_gly_e;M_gly_c;M_gly_b	C2H5NO2	75.067	0	2-METHYL-3-HYDROXYBUTYRYL-CoA DEHYDROGENASE DEFICIENCY: 457; 3-HYDROXY-3-METHYLGLUTARYL-CoA LYASE DEFICIENCY: 4; 3-METHYL-CROTONYL-GLYCINURIA: 27; 3-PHOSPHOGLYCERATE DEHYDROGENASE DEFICIENCY: 377; 4-HYDROXYBUTYRIC ACIDURIA: 7; AMINOACYLASE I DEFICIENCY: 516; ARGININOSUCCINIC ACIDURIA (ASL): 25; ARTEFACTS-PHARMACEUTICAL PRODUCTS, INTERFERENCE IN AMINOACID AND ORGANIC ACID ANALYSIS [DD]: 347; BETA-…
MNXM2903	1,2-diacyl-sn-glycerol 3-diphosphate	M_dagpy_SC_c	C5H5O11P2R2		-3	bigg:dagpy_SC;brenda:BG95796;chebi:59996;chebi:59998;ec:3.1.3.81;kegg:C19776;metacyc:DIACYLGLYCEROL-PYROPHOSPHATE;pubchem:135626243;seed:cpd15229
MNXM292	squalene	M_sql_r;M_sql_c	C30H50	410.718	0	3dmet:B00166;beilstein:1728920;bigg:sql;biopath:Squalene;brenda:BG15843;cas:111-02-4;chebi:15440;chemspider:10148626;ec:1.14.13.132;ec:1.14.99.7;ec:1.3.1.96;ec:2.1.1.262;ec:2.5.1.21;ec:4.2.1.123;ec:4.2.1.129;ec:5.4.99.17;ec:5.4.99.37;foodb:FDB015781;hmdb:HMDB00256;kegg:C00751;knapsack:C00003755;lipid:LMPR0106010002;lipidbank:SST0122;lipidmaps:LMFA11000029;lipidmaps:LMPR0106010002;metacyc:SQUALENE…
MNXM2929	oxalo-glutarate	M_oxag_m;M_oxag_c	C7H5O7	201.11	-3	3dmet:B05068;bigg:oxag;biopath:Oxaloglutarate;chebi:7814;kegg:C05533;metacyc:OXALO-GLUTARATE;nikkaji:J39.061E;pubchem:25200951;pubchem:7875;seed:cpd03287;upa:UPC05533
MNXM295	alpha-D-ribose 1-phosphate(2-)	M_r1p_m;M_r1p_c	C5H9O8P	228.094	-2	3dmet:B04706;beilstein:6893776;bigg:r1p;biopath:alpha-D-Ribose_1-phosphate;brenda:BG20581;cas:14075-00-4;cas:58459-37-3;chebi:16300;chebi:57720;chemspider:19951495;chemspider:388373;drugbank:DB03101;ec:2.4.2.1;ec:2.4.2.15;ec:2.4.2.16;ec:2.4.2.3;ec:5.4.2.7;foodb:FDB022650;het:R1P;hmdb:HMDB01489;kegg:C00620;metacyc:RIBOSE-1P;metlin:6273;nikkaji:J292.493E;nugowiki:1351;pdb-ccd:R1P;pdbechem:R1P;pdbec…
MNXM297	phosphatidylcholine	M_pc_SC_e;M_pc_SC_c;M_pc_SC_b	C10H19NO8PR2			bigg:pc_SC;biopath:Lecithin;brenda:BG93156;cas:8002-43-5;chebi:49183;chebi:61995;kegg:C00157;lipidbank:PGP2001;metacyc:PHOSPHATIDYLCHOLINE;pubchem:3457;reactome:1524075;reactome:426925;reactome:429785;reactome:429802;reactome:REACT_123796;reactome:REACT_19536;reactome:REACT_20218;reactome:REACT_20271;reactome_database_id_release_44:1524075;reactome_database_id_release_44:426925;reactome_database_…
MNXM298	5'-xanthylate(2-)	M_xmp_c	C10H11N4O9P	362.19	-2	3dmet:B01300;beilstein:11352170;bigg:xmp;biopath:Xanthosine-5-prime-phosphate;brenda:BG819;cas:523-98-8;chebi:15652;chebi:53012;chebi:57464;chemspider:3859309;chemspider:66054;ec:1.1.1.205;ec:2.4.2.22;ec:6.3.4.1;ec:6.3.5.2;foodb:FDB022687;gmelin:1082168;hmdb:HMDB01554;kegg:C00655;knapsack:C00007396;metacyc:XANTHOSINE-5-PHOSPHATE;nikkaji:J29.066A;nugowiki:1408;pdb-ccd:XMP;pubchem:3925;pubchem:4670…
MNXM3	ATP	M_atp_x;M_atp_v;M_atp_n;M_atp_m;M_atp_g;M_atp_c	C10H12N5O13P3	503.149	-4	3dmet:B01125;beilstein:3581767;beilstein:73010;beilstein:9535056;bigg:atp;biopath:Adenosine-5-prime-triphosphate;bnice:C10;brenda:BG1395;cas:56-65-5;chebi:15422;chebi:30616;chebi:57299;chemspider:4574455;chemspider:5742;drugbank:DB00171;ec:1.13.12.7;ec:1.3.7.8;ec:1.3.99.15;ec:1.3.99.n1;ec:2.3.3.8;ec:2.4.2.17;ec:2.5.1.17;ec:2.5.1.6;ec:2.7.1.1;ec:2.7.1.10;ec:2.7.1.100;ec:2.7.1.101;ec:2.7.1.102;ec:2…
MNXM30	GDP	M_gdp_n;M_gdp_m;M_gdp_g;M_gdp_c	C10H12N5O11P2	440.177	-3	3dmet:B01135;bigg:gdp;biopath:Guanosine-5-prime-diphosphate;brenda:BG36200;cas:146-91-8;chebi:17552;chebi:58189;chebi:65180;chemspider:10239187;chemspider:8630;drugbank:DB04315;ec:2.4.1.131;ec:2.4.1.132;ec:2.4.1.214;ec:2.4.1.217;ec:2.4.1.246;ec:2.4.1.251;ec:2.4.1.252;ec:2.4.1.257;ec:2.4.1.266;ec:2.4.1.269;ec:2.4.1.270;ec:2.4.1.36;ec:2.4.1.54;ec:2.4.1.65;ec:2.4.1.68;ec:2.4.1.69;ec:2.4.1.83;ec:2.7.…
MNXM302	sphinganine	M_sphgn_r;M_sphgn_c	C18H40NO2	302.516	1	3dmet:B04734;beilstein:1724230;bigg:sphgn;biopath:D-erythro-Sphinganine;brenda:BG9080;cas:15639-50-6;cas:764-22-7;chebi:16566;chebi:57817;chemspider:82609;ec:1.1.1.102;ec:1.14.13.169;ec:2.7.1.91;foodb:FDB021924;hmdb:HMDB00269;kegg:C00836;knapsack:C00007540;lipid:LMSP01020001;lipidbank:DLB0010;lipidmaps:LMSP01020001;metacyc:CPD-13612;metacyc:DIHYDRO-SPHINGOSINE;metlin:5268;nikkaji:J14.383I;nugowik…
MNXM303	ethanol	M_etoh_m;M_etoh_e;M_etoh_c;M_etoh_b	C2H6O	46.068	0	ETHANOLAMINOSIS: 132;3dmet:B01253;beilstein:1718733;beilstein:1839415;bigg:etoh;biopath:Ethanol;brenda:BG15529;cas:64-17-5;chebi:16236;chebi:52092;chemspider:682;drugbank:DB00898;ec:1.1.5.5;ec:1.1.99.36;ec:3.5.1.75;foodb:FDB000753;gmelin:787;het:EOH;hmdb:HMDB00108;kegg:C00469;knapsack:C00019560;ligandbox:D00068;metacyc:ETOH;metagene:HYPOPHOSPHATASIA: 440;metlin:3203;molbase:858;molbase:859;nikkaj…
MNXM304	biotin	M_btn_e;M_btn_c;M_btn_b	C10H15N2O3S	243.303	-1	3dmet:B01165;beilstein:10186323;beilstein:86838;bigg:btn;brenda:BG1318;cas:58-85-5;chebi:15956;chebi:57586;chemspider:149962;chemspider:5028036;come:MOL000144;drugbank:DB00121;ec:2.1.3.1;ec:2.8.1.6;ec:3.5.1.12;ec:4.1.1.3;ec:4.1.1.41;ec:4.1.1.70;ec:6.2.1.11;ec:6.3.4.6;ec:6.4.1.1;ec:6.4.1.2;ec:6.4.1.3;ec:6.4.1.4;ec:6.4.1.5;ec:6.4.1.7;foodb:FDB014510;gmelin:1918703;het:BTN;hmdb:HMDB00030;kegg:C00120…
MNXM309	deamido-NAD(2-)	M_dnad_n;M_dnad_m;M_dnad_c	C21H24N6O15P2	662.394	-2	3dmet:B01343;beilstein:3865990;bigg:dnad;biopath:Nicotinic_acid_adenine_dinucleotide;brenda:BG11215;brenda:BG33376;brenda:BG71250;cas:6450-77-7;chebi:14105;chebi:18304;chebi:37584;chebi:58437;chemspider:145043;drugbank:DB04099;ec:2.7.7.18;ec:6.3.1.5;ec:6.3.5.1;foodb:FDB022469;het:NXX;hmdb:HMDB01179;kegg:C00857;metacyc:DEAMIDO-NAD;metlin:4234;nugowiki:1057;pdb-ccd:NXX;pubchem:165491;pubchem:252461…
MNXM3090	S-adenosyl-4-methylthio-2-oxobutanoate	M_amob_c	C15H19N5O6S	397.406	0	beilstein:9665212;bigg:amob;brenda:BG6230;brenda:BL295788;chebi:16490;chebi:8944;chemspider:4573603;ec:2.6.1.62;kegg:C04425;metacyc:S-ADENOSYL-4-METHYLTHIO-2-OXOBUTANOATE;nikkaji:J2.751.123F;pubchem:5459852;pubchem:7057;reaxys:9665212;seed:cpd02701;upa:UPC04425
MNXM31	CMP	M_cmp_m;M_cmp_c	C9H12N3O8P	321.181	-2	3dmet:B01141;bigg:cmp;biopath:Cytidine-5-prime-phosphate;brenda:BG27594;brenda:BG31072;brenda:BG36522;cas:63-37-6;cas:84-52-6;chebi:17361;chebi:60377;chemspider:5414497;chemspider:5901;drugbank:DB03403;ec:2.4.99.1;ec:2.4.99.10;ec:2.4.99.11;ec:2.4.99.12;ec:2.4.99.13;ec:2.4.99.14;ec:2.4.99.15;ec:2.4.99.2;ec:2.4.99.4;ec:2.4.99.5;ec:2.4.99.6;ec:2.4.99.7;ec:2.4.99.8;ec:2.4.99.9;ec:2.7.1.48;ec:2.7.4.14…
MNXM310	methylglyoxal	M_mthgxl_c	C3H4O2	72.063	0	3dmet:B00127;beilstein:906750;bigg:mthgxl;biopath:Methylglyoxal;brenda:BG17688;cas:78-98-8;chebi:17158;chemspider:857;ec:1.1.1.283;ec:1.1.1.78;ec:1.13.11.50;ec:2.2.1.11;ec:4.2.1.130;ec:4.2.3.3;ec:4.4.1.5;foodb:FDB008295;hmdb:HMDB01167;kegg:C00546;knapsack:C00007562;metacyc:METHYL-GLYOXAL;metlin:6049;nikkaji:J1.489C;nugowiki:1046;pubchem:3827;pubchem:880;reaxys:906750;seed:cpd00428;upa:UPC00546
MNXM311	pyridoxal	M_pydx_c	C8H9NO3	167.162	0	3dmet:B00072;beilstein:383768;bigg:pydx;brenda:BG89197;cas:66-72-8;chebi:17310;chemspider:1021;drugbank:DB00147;ec:1.1.1.107;ec:1.1.1.65;ec:1.1.3.12;ec:1.2.3.8;ec:2.6.1.30;ec:2.6.1.31;ec:2.7.1.35;ec:3.1.3.74;foodb:FDB011169;gmelin:218674;het:PXL;hmdb:HMDB01545;kegg:C00250;knapsack:C00007509;metacyc:PYRIDOXAL;metlin:6312;nikkaji:J2.361B;nugowiki:1399;pdb-ccd:PXL;pdbechem:PXL;pubchem:1050;pubchem:3…
MNXM313	N-acetyl-D-glucosamine 6-phosphate	M_acgam6p_c	C8H14NO9P	299.172	-2	3dmet:B01225;beilstein:5355763;bigg:acgam6p;biopath:N-Acetyl-D-glucosamine_6-phosphate;brenda:BG30762;cas:102029-88-9;chebi:15784;chebi:57513;chemspider:389821;drugbank:DB03951;ec:2.3.1.4;ec:2.7.1.59;ec:3.5.1.25;ec:4.2.1.126;ec:4.2.1.n1;ec:5.1.3.9;ec:5.4.2.3;foodb:FDB022401;het:1FRZ;hmdb:HMDB01062;kegg:C00357;knapsack:C00019661;metacyc:N-ACETYL-D-GLUCOSAMINE-6-P;metlin:5975;nikkaji:J1.734.828K;nu…
MNXM314	myristate	M_ttdca_x;M_ttdca_e;M_ttdca_c;M_ttdca_b	C14H27O2	227.363	-1	3dmet:B02019;beilstein:3589340;beilstein:508624;bigg:ttdca;brenda:BG5715;cas:544-63-8;chebi:28875;chebi:30807;chemspider:10539;chemspider:3290116;drugbank:DB08231;foodb:FDB002890;gmelin:242115;gmelin:335122;het:MYR;hmdb:HMDB00806;kegg:C06424;knapsack:C00001228;lipid:LMFA01010014;lipidbank:DFA0014;lipidmaps:LMFA01010014;metacyc:CPD-7836;metlin:196;nikkaji:J4.411C;nugowiki:724;pdb-ccd:MYR;pdbechem:…
MNXM31419	(alpha-D-mannosyl)2-beta-D-mannosyldiacetylchitobiosyldiphosphodolichol	M_m2macchitppdol_g	C49H84N2O32P2	1275.133	-2	bigg:m2macchitppdol;chebi:28049;seed:cpd15251
MNXM31421	(alpha-D-mannosyl)4-beta-D-mannosyldiacetylchitobiosyldiphosphodolichol	M_m4macchitppdol_g	C71H120N2O42P2	1735.648	-2	bigg:m4macchitppdol;cas:91-64-5;chebi:37633;kegg:C05864;lipidbank:IIP0095;pubchem:8157;seed:cpd12791
MNXM315	3-(indol-3-yl)pyruvate	M_indpyr_c	C11H8NO3	202.186	-1	3dmet:B00089;bigg:indpyr;biopath:Indole-3-pyruvate;brenda:BG3036;cas:35656-49-6;cas:392-12-1;chebi:17640;chebi:29750;chemspider:4573902;ec:1.1.1.110;ec:1.14.13.168;ec:1.4.1.19;ec:2.1.1.47;ec:2.6.1.27;ec:2.6.1.28;ec:2.6.1.99;ec:4.1.1.74;kegg:C00331;knapsack:C00007571;metacyc:INDOLE_PYRUVATE;nikkaji:J39.033J;pdb-ccd:3IO;pubchem:3625;pubchem:5460337;reactome:893599;reactome:REACT_25923;reactome_data…
MNXM3162	3',5'-cyclic CMP(1-)	M_35ccmp_c	C9H11N3O7P	304.173	-1	3dmet:B01353;bigg:35ccmp;brenda:BG36359;cas:3616-08-8;chebi:17065;chebi:58003;ec:4.6.1.6;kegg:C00941;metacyc:CPD-683;nikkaji:J413.990I;pdb-ccd:CC7;pubchem:25200362;pubchem:4193;reaxys:5999856;seed:cpd00696
MNXM3167	3-hexaprenyl-4-hydroxybenzoate	M_3ophb_5_m;M_3ophb_5_c	C37H53O3	545.815	-1	3dmet:B04571;bigg:3ophb_5;biopath:3-Hexaprenyl-4-hydroxybenzoate;cas:65848-03-5;chebi:31116;chemspider:10128306;foodb:FDB024096;hmdb:HMDB06816;kegg:C13425;metacyc:3-HEXAPRENYL-4-HYDROXYBENZOATE;nikkaji:J669.042D;nugowiki:5941;pubchem:11954011;pubchem:54740358;pubchem:586167;seed:cpd09429
MNXM317	5,6,7,8-tetrahydrofolyl-L-glutamic acid	M_thfglu_c	C24H27N8O9	571.519	-3	3dmet:B05350;bigg:thfglu;biopath:Tetrahydrofolate-L-glutamate;biopath:Tetrahydrofolylpolyglutamate_(THF);brenda:BG42605;chebi:27650;chemspider:390680;foodb:FDB024105;hmdb:HMDB06825;kegg:C09332;metacyc:THF-GLU-N;nikkaji:J2.769.210I;nugowiki:5950;pubchem:11523;pubchem:442163;seed:cpd06227
MNXM318	5-methyltetrahydrofolate(2-)	M_5mthf_c	C20H23N7O6	457.44	-2	3dmet:B04681;beilstein:10132446;bigg:5mthf;biopath:5-Methyltetrahydrofolate;brenda:BG10222;brenda:BG10224;cas:134-35-0;cas:31690-09-2;chebi:15641;chebi:18608;chebi:20612;chebi:25345;chemspider:143;chemspider:388371;drugbank:DB04789;ec:1.5.1.20;ec:2.1.1.13;ec:2.1.1.19;foodb:FDB022600;hmdb:HMDB01396;kegg:C00440;kegg:D09353;knapsack:C00007252;ligandbox:D09353;metacyc:5-METHYL-THF;metacyc:CPD0-2045;m…
MNXM319	L-cystathionine dizwitterion	M_cyst_L_x;M_cyst_L_c	C7H14N2O4S	222.262	0	gamma-CYSTATHIONASE DEFICIENCY (CTH): 102;3dmet:B01559;bigg:cyst-L;biopath:L-Cystathionine;brenda:BG24373;cas:535-34-2;cas:56-88-2;chebi:17482;chebi:58161;chemspider:388392;chemspider:8280480;ec:2.5.1.48;ec:4.2.1.22;ec:4.4.1.1;ec:4.4.1.8;foodb:FDB001976;foodb:FDB022055;hmdb:HMDB00099;hmdb:HMDB00455;kegg:C02291;knapsack:C00007498;metacyc:L-CYSTATHIONINE;metagene:HOMOCYSTINURIA. CYSTATHIONINE BETA-…
MNXM32	L-alanine zwitterion	M_ala_L_m;M_ala_L_e;M_ala_L_c;M_ala_L_b	C3H7NO2	89.093	0	3dmet:B00011;beilstein:1720248;beilstein:4126899;bigg:ala-L;biopath:L-Alanine;bnice:C16;brenda:BG17908;cas:56-41-7;chebi:16977;chebi:32431;chebi:32432;chebi:57972;chemspider:5735;drugbank:DB00160;ec:1.4.1.1;ec:1.5.1.17;ec:2.6.1.12;ec:2.6.1.15;ec:2.6.1.18;ec:2.6.1.2;ec:2.6.1.30;ec:2.6.1.37;ec:2.6.1.40;ec:2.6.1.41;ec:2.6.1.43;ec:2.6.1.44;ec:2.6.1.46;ec:2.6.1.47;ec:2.6.1.51;ec:2.6.1.56;ec:2.6.1.58;e…
MNXM321	S-adenosylmethioninaminium	M_ametam_c	C14H24N6O3S	356.444	2	3dmet:B04775;beilstein:4161053;bigg:ametam;biopath:S-Adenosyl-L-methioninamine;brenda:BG5554;cas:22365-13-5;chebi:15625;chebi:57443;chemspider:388529;ec:2.5.1.16;ec:2.5.1.22;ec:2.5.1.23;ec:2.5.1.79;ec:4.1.1.50;foodb:FDB022353;hmdb:HMDB00988;kegg:C01137;metacyc:S-ADENOSYLMETHIONINAMINE;metlin:3501;nikkaji:J39.567F;nugowiki:887;pubchem:25203490;pubchem:4368;pubchem:439415;reactome:353113;reactome:R…
MNXM322	thiamine(1+)	M_thm_e;M_thm_c;M_thm_b	C12H17N4OS	265.355	1	3dmet:B00096;beilstein:3595616;beilstein:3627364;bigg:thm;brenda:BG36399;cas:59-43-8;cas:67-03-8;chebi:18385;chebi:26948;chebi:49107;chemspider:1098;drugbank:DB00152;ec:1.1.3.23;ec:2.5.1.2;ec:2.7.1.89;ec:2.7.6.2;ec:3.5.99.2;foodb:FDB008425;gmelin:334462;gmelin:677220;het:VIB;hmdb:HMDB00235;kegg:C00378;knapsack:C00000775;metacyc:THIAMINE;metlin:5242;nikkaji:J203.781E;nugowiki:170;pdb-ccd:VIB;pdbec…
MNXM325	6-phosphonatooxy-D-gluconate	M_6pgc_c	C6H10O10P	273.111	-3	3dmet:B01221;beilstein:1729373;beilstein:3912778;bigg:6pgc;biopath:6-Phospho-D-gluconate;brenda:BG22563;cas:921-62-0;chebi:16863;chebi:48928;chebi:58759;chemspider:82615;drugbank:DB02076;ec:1.1.1.343;ec:1.1.1.43;ec:1.1.1.44;ec:2.7.1.12;ec:3.1.1.31;ec:4.2.1.12;foodb:FDB022550;het:6PG;hmdb:HMDB01316;kegg:C00345;metacyc:CPD-2961;metlin:367;nikkaji:J1.343.743B;nugowiki:1178;pdb-ccd:6PG;pubchem:3638;p…
MNXM3309	N(pros)-methyl-L-histidine	M_NPmehis_c	C7H11N3O2	169.181	0	3dmet:B01394;beilstein:83651;bigg:NPmehis;cas:368-16-1;chebi:27596;chebi:70959;chemspider:58494;foodb:FDB021798;gmelin:1568650;het:MHS;hmdb:HMDB00479;kegg:C01152;metlin:5466;nikkaji:J111.364J;nugowiki:398;pdb-ccd:MHS;pubchem:4381;pubchem:64969;reaxys:83652
MNXM333	(R)-mevalonate	M_mev_R_c	C6H11O4	147.149	-1	16;3dmet:B01241;beilstein:1722595;beilstein:4383181;beilstein:6191681;bigg:mev-R;biopath:(R)-Mevalonate;brenda:BG22268;brenda:BG22271;brenda:BG79319;cas:150-97-0;cas:17817-88-8;cas:32451-23-3;chebi:17710;chebi:18790;chebi:25350;chebi:25351;chebi:28880;chebi:36464;chemspider:388367;chemspider:436;chemspider:4450890;chemspider:7827596;drugbank:DB03518;ec:1.1.1.32;ec:1.1.1.33;ec:1.1.1.34;ec:1.1.1.88…
MNXM3337	phytosphingosine 1-phosphate	M_psph1p_r;M_psph1p_c	C18H39NO6P	396.479	-1	beilstein:8657010;bigg:psph1p;brenda:BG9090;chebi:46970;chebi:64795;foodb:FDB028911;hmdb:HMDB12280;lipidmaps:LMSP01050003;metacyc:PHTYOSPHINGOSINE-1-P;nugowiki:11005;pubchem:46173459;pubchem:53481399;pubchem:85297403;reaxys:8657010;seed:cpd15283
MNXM334	inosine	M_ins_e;M_ins_c;M_ins_b	C10H12N4O5	268.226	0	3dmet:B01208;beilstein:624889;bigg:ins;biopath:Inosine;brenda:BG645;cas:58-63-9;cas:7013-16-3;chebi:17596;chemspider:24654354;chemspider:5799;drugbank:DB04335;ec:1.1.3.28;ec:2.7.1.73;ec:3.2.2.2;ec:3.5.4.4;foodb:FDB011802;foodb:FDB023100;gmelin:489332;het:NOS;hmdb:HMDB00195;hmdb:HMDB03040;kegg:C00294;knapsack:C00019692;ligandbox:D00054;metacyc:INOSINE;metagene:PURINE NUCLEOSIDE PHOSPHORYLASE DIFIC…
MNXM336	alpha-D-galactose 1-phosphate(2-)	M_gal1p_c	C6H11O9P	258.12	-2	3dmet:B01244;beilstein:6371662;bigg:gal1p;biopath:alpha-D-Galactose_1-phosphate;brenda:BG22599;brenda:BG22600;cas:2255-14-3;chebi:17973;chebi:37480;chebi:58336;chemspider:110443;chemspider:5447153;drugbank:DB02317;ec:2.4.1.211;ec:2.4.1.247;ec:2.7.1.6;ec:2.7.7.10;ec:2.7.7.12;ec:2.7.7.32;foodb:FDB001159;het:GL1;hmdb:HMDB00645;kegg:C00446;kegg:C03384;knapsack:C00007391;metacyc:GALACTOSE-1P;metlin:56…
MNXM337	chorismate(2-)	M_chor_c	C10H8O6	224.167	-2	3dmet:B01200;beilstein:2217365;beilstein:5038108;beilstein:6278304;bigg:chor;biopath:Chorismate;brenda:BG30147;cas:55508-12-8;cas:617-12-9;chebi:17333;chebi:29748;chemspider:11542;chemspider:4573889;ec:2.6.1.85;ec:2.6.1.86;ec:4.1.3.27;ec:4.1.3.40;ec:4.2.3.5;ec:5.4.4.2;ec:5.4.99.5;foodb:FDB028846;het:ISJ;hmdb:HMDB12199;kegg:C00251;knapsack:C00000733;metacyc:CHORISMATE;nikkaji:J7.035A;nugowiki:1092…
MNXM338	cytidine	M_cytd_e;M_cytd_c;M_cytd_b	C9H13N3O5	243.217	0	3dmet:B01256;beilstein:89173;beilstein:89175;bigg:cytd;biopath:Cytidine;brenda:BG27471;brenda:BG27472;brenda:BG30421;brenda:BG79598;cas:147-94-4;cas:65-46-3;chebi:17562;chebi:28680;chemspider:576;chemspider:5940;chemspider:6017;drugbank:DB00987;drugbank:DB02097;ec:2.7.1.48;ec:3.5.4.5;foodb:FDB001979;foodb:FDB021809;gmelin:84763;het:AR3;het:CTN;hmdb:HMDB00089;hmdb:HMDB15122;hmdb:HMDB30167;kegg:C00…
MNXM34	(2E,6E)-farnesyl diphosphate	M_frdp_m;M_frdp_c	C15H25O7P2	379.302	-3	3dmet:B01245;beilstein:1892961;beilstein:2482197;bigg:frdp;biopath:Farnesyl_diphosphate;brenda:BG6615;brenda:BG6616;cas:13058-04-3;cas:372-97-4;chebi:17407;chebi:175763;chebi:50277;chemspider:11633047;chemspider:393270;drugbank:DB07780;ec:2.5.1.10;ec:2.5.1.103;ec:2.5.1.21;ec:2.5.1.29;ec:2.5.1.30;ec:2.5.1.31;ec:2.5.1.83;ec:2.5.1.86;ec:2.5.1.90;ec:2.5.1.91;ec:2.5.1.96;ec:2.7.4.18;ec:3.1.7.6;ec:3.1.…
MNXM340	N-acetyl-alpha-D-glucosamine 1-phosphate(2-)	M_acgam1p_c	C8H14NO9P	299.172	-2	3dmet:B01749;beilstein:1352735;beilstein:3702875;beilstein:39843;beilstein:8433854;bigg:acgam1p;biopath:N-Acetyl-D-glucosamine_1-phosphate;brenda:BG26142;brenda:BG26148;cas:6866-69-9;cas:901851-43-2;cas:None;chebi:16446;chebi:21519;chebi:47984;chebi:57776;chebi:7125;chemspider:389248;ec:2.3.1.157;ec:2.4.1.280;ec:2.7.7.23;ec:5.4.2.3;foodb:FDB022581;hmdb:HMDB01367;kegg:C04256;kegg:C04501;knapsack:C…
MNXM342	octanoyl-CoA(4-)	M_occoa_x;M_occoa_c	C29H46N7O17P3S	889.699	-4	3dmet:B04826;beilstein:6562085;bigg:occoa;biopath:Octanoyl-CoA;brenda:BG15295;cas:1264-52-4;chebi:15533;chebi:57386;chemspider:371;drugbank:DB02910;ec:2.3.1.137;foodb:FDB022409;hmdb:HMDB01070;kegg:C01944;metacyc:CPD-196;metlin:5982;nikkaji:J358.061J;nugowiki:963;pdb-ccd:CO8;pubchem:25245711;pubchem:380;pubchem:5048;reactome:390303;reactome:77337;reactome:REACT_17860;reactome:REACT_5128;reactome_d…
MNXM344	dGTP	M_dgtp_c	C10H12N5O13P3	503.149	-4	3dmet:B01207;bigg:dgtp;biopath:2-prime-Deoxyguanosine-5-prime-triphosphate;brenda:BG84634;cas:2564-35-4;chebi:16497;chebi:57794;chebi:61429;chemspider:58613;drugbank:DB02181;ec:3.1.5.1;foodb:FDB022623;het:DGT;hmdb:HMDB01440;kegg:C00286;knapsack:C00019346;metacyc:DGTP;metlin:6248;nikkaji:J192.065K;nugowiki:1302;pdb-ccd:DGT;pubchem:25246112;pubchem:3581;pubchem:65103;reaxys:8956855;seed:cpd00241
MNXM345	homogentisate	M_hgentis_c	C8H7O4	167.139	-1	3dmet:B00126;beilstein:2692860;beilstein:3668593;bigg:hgentis;biopath:Homogentisate;brenda:BG26714;cas:451-13-8;chebi:16169;chebi:44747;chemspider:4573931;chemspider:759;drugbank:DB08327;ec:1.13.11.27;ec:1.13.11.5;ec:1.14.13.18;ec:1.14.13.63;foodb:FDB021899;het:OMD;hmdb:HMDB00130;kegg:C00544;knapsack:C00007309;metacyc:HOMOGENTISATE;metagene:ALKAPTONURIA. HOMOGENTISIC ACID OXIDASE DEFICIENCY: 53;m…
MNXM346	protoporphyrin(2-)	M_ppp9_m	C34H32N4O4	560.642	-2	3dmet:B00399;beilstein:3897489;beilstein:635160;beilstein:635161;beilstein:9313467;bigg:ppp9;biopath:Protoporphyrin_IX;brenda:BG16645;cas:553-12-8;chebi:15430;chebi:36159;chebi:57306;chemspider:10469486;chemspider:20171337;drugbank:DB02285;ec:1.3.3.4;ec:1.3.5.3;ec:4.99.1.1;ec:6.6.1.1;foodb:FDB004277;gmelin:251232;gmelin:735458;het:1HBG;hmdb:HMDB00241;kegg:C02191;knapsack:C00007370;metacyc:PROTOPO…
MNXM349	glycolaldehyde	M_gcald_m;M_gcald_e;M_gcald_c;M_gcald_b	C2H4O2	60.052	0	3dmet:B00079;beilstein:506029;bigg:gcald;biopath:Glycolaldehyde;brenda:BG15449;cas:141-46-8;chebi:17071;chemspider:736;ec:1.2.1.21;ec:1.4.3.8;ec:4.1.1.40;ec:4.1.2.18;ec:4.1.2.25;ec:4.1.2.28;foodb:FDB003297;hmdb:HMDB03344;kegg:C00266;knapsack:C00007457;metacyc:GLYCOLALDEHYDE;metlin:3205;nikkaji:J2.537B;nugowiki:2925;pubchem:3564;pubchem:756;reaxys:506029;seed:cpd00229;upa:UPC00266;wikipedia:Glycol…
MNXM350	propane-1,3-diamine	M_13dampp_c	C3H12N2	76.141	2	3dmet:B00214;beilstein:605277;bigg:13dampp;brenda:BG17587;cas:109-76-2;chebi:15725;chebi:57484;chemspider:3247103;chemspider:415;ec:1.5.1.43;ec:1.5.3.14;ec:1.5.3.15;ec:1.5.99.6;ec:2.5.1.23;ec:2.5.1.44;ec:2.5.1.45;ec:2.5.1.46;ec:4.1.1.86;foodb:FDB005274;gmelin:1298;het:13D;hmdb:HMDB00002;kegg:C00986;knapsack:C00007404;metacyc:CPD-313;metlin:5081;nikkaji:J1.969K;nugowiki:2;pdb-ccd:13D;pdbechem:13D;…
MNXM351	protoporphyrinogen(2-)	M_pppg9_m;M_pppg9_c	C34H38N4O4	566.69	-2	3dmet:B00236;beilstein:1201533;bigg:pppg9;biopath:Protoporphyrinogen_IX;brenda:BG36407;cas:7412-77-3;chebi:15435;chebi:57307;chemspider:108741;chemspider:20171538;ec:1.3.3.3;ec:1.3.3.4;ec:1.3.5.3;ec:1.3.99.22;foodb:FDB022425;hmdb:HMDB01097;kegg:C01079;knapsack:C00007371;metacyc:PROTOPORPHYRINOGEN;metlin:6003;nikkaji:J1.944.003F;nugowiki:987;pubchem:121893;pubchem:20849104;pubchem:4317;reactome:18…
MNXM35167	2-hydroxyhexadecanal	M_2hhxdal_c	C16H32O2	256.424	0	bigg:2hhxdal;chebi:50626;lipidmaps:LMFA06000252;metacyc:CPD-14766;pubchem:123060439;seed:cpd15197
MNXM353	L-homoserine zwitterion	M_hom_L_c	C4H9NO3	119.119	0	3dmet:B01202;beilstein:1721680;beilstein:1721681;beilstein:1721682;bigg:hom-L;biopath:L-Homoserine;brenda:BG19833;cas:1927-25-9;cas:498-19-1;cas:6027-21-0;cas:672-15-1;chebi:15699;chebi:30653;chebi:30654;chebi:57476;chebi:62980;chemspider:12126;drugbank:DB04193;ec:1.1.1.3;ec:2.3.1.31;ec:2.3.1.46;ec:2.7.1.39;ec:3.3.1.2;ec:4.4.1.1;foodb:FDB000522;het:HSE;hmdb:HMDB00719;kegg:C00263;knapsack:C0000136…
MNXM355	beta-nicotinamide D-ribonucleotide	M_nmn_x;M_nmn_m;M_nmn_e;M_nmn_c;M_nmn_b	C11H14N2O8P	333.211	-1	3dmet:B01247;beilstein:3570187;beilstein:4158043;beilstein:5153835;bigg:nmn;biopath:Nicotinamide_D-ribonucleotide;brenda:BG50976;cas:1094-61-7;chebi:14648;chebi:14649;chebi:16171;chemspider:13553;chemspider:13554;chemspider:19954080;ec:2.4.2.12;ec:2.7.1.22;ec:2.7.7.1;ec:3.2.2.14;ec:3.5.1.42;ec:3.6.1.22;foodb:FDB021912;hmdb:HMDB00229;hmdb:HMDB59645;kegg:C00455;knapsack:C00019694;metacyc:NICOTINAMI…
MNXM359	3-hydroxyanthranilate	M_3hanthrn_c	C7H6NO3	152.127	-1	3dmet:B00150;bigg:3hanthrn;biopath:3-Hydroxyanthranilate;brenda:BG49006;cas:548-93-6;chebi:15793;chebi:36559;chebi:61149;chebi:61150;chemspider:7822291;chemspider:84;drugbank:DB03644;ec:1.10.3.5;ec:1.13.11.6;ec:1.14.14.8;ec:1.14.16.3;ec:2.1.1.97;ec:3.7.1.3;foodb:FDB010582;het:3HA;hmdb:HMDB01476;kegg:C00632;knapsack:C00007568;metacyc:3-HYDROXY-ANTHRANILATE;metacyc:CPD-9520;metlin:3275;nikkaji:J1.6…
MNXM360	dCTP	M_dctp_c	C9H12N3O13P3	463.125	-4	3dmet:B01248;bigg:dctp;biopath:2-prime-Deoxycytidine-5-prime-triphosphate;brenda:BG27759;cas:2056-98-6;chebi:16311;chebi:57724;chebi:61481;chemspider:58601;drugbank:DB03258;ec:3.5.4.13;ec:3.5.4.30;ec:3.6.1.12;foodb:FDB022359;het:DCP;hmdb:HMDB00998;kegg:C00458;metacyc:DCTP;metlin:5929;nikkaji:J247.702E;nugowiki:897;pdb-ccd:DCP;pubchem:25244665;pubchem:3742;pubchem:65091;reaxys:7844312;seed:cpd0035…
MNXM361	L-aspartate 4-semialdehyde	M_aspsa_c	C4H7NO3	117.103	0	3dmet:B00117;bigg:aspsa;biopath:L-Aspartate_4-semialdehyde;brenda:BG19547;cas:15106-57-7;cas:None;chebi:13086;chebi:18051;chebi:537519;chemspider:388372;ec:1.1.1.3;ec:1.2.1.11;ec:1.5.1.43;ec:2.2.1.10;ec:2.6.1.46;ec:2.6.1.76;ec:4.1.2.n5;ec:4.2.1.52;ec:4.3.3.7;foodb:FDB028891;hmdb:HMDB12249;kegg:C00441;knapsack:C00007469;metacyc:L-ASPARTATE-SEMIALDEHYDE;nikkaji:J457.019G;nugowiki:10974;pdbechem:AS2…
MNXM363	lauroyl-CoA(4-)	M_ddcacoa_x;M_ddcacoa_c	C33H54N7O17P3S	945.805	-4	3dmet:B04816;bigg:ddcacoa;biopath:Lauroyl-CoA;brenda:BG55605;cas:6244-92-4;chebi:15521;chebi:57375;chemspider:145018;drugbank:DB03264;ec:2.3.3.2;ec:2.3.3.4;foodb:FDB023198;het:DCC;hmdb:HMDB03571;kegg:C01832;lipidmaps:LMFA07050005;metacyc:LAUROYLCOA-CPD;metlin:6959;nikkaji:J710.292E;nugowiki:3152;pdb-ccd:DCC;pubchem:165436;pubchem:24701370;pubchem:25113193;pubchem:4951;reactome:77261;reactome:REAC…
MNXM364	(R)-pantothenate	M_pnto_R_e;M_pnto_R_c;M_pnto_R_b	C9H16NO5	218.227	-1	3dmet:B00193;beilstein:1727062;beilstein:1727064;bigg:pnto-R;biopath:(R)-Pantothenate;brenda:BG27869;cas:20938-62-9;cas:599-54-2;cas:79-83-4;chebi:16454;chebi:29032;chebi:46905;chebi:7916;chemspider:146912;chemspider:963;drugbank:DB01783;ec:2.7.1.33;ec:3.5.1.22;ec:3.5.1.92;ec:6.3.2.1;ec:6.3.2.n5;foodb:FDB011817;gmelin:775395;hmdb:HMDB00210;kegg:C00864;knapsack:C00001550;ligandbox:D07413;metacyc:P…
MNXM365	5-amino-1-(5-phospho-D-ribosyl)imidazole-4-carboxamide(2-)	M_aicar_c	C9H13N4O8P	336.195	-2	3dmet:B01774;beilstein:6669264;bigg:aicar;biopath:5-prime-Phosphoribosyl-5-amino-4-imidazole_carboxamide;brenda:BG27683;cas:3031-94-5;chebi:18406;chebi:58475;chemspider:58620;drugbank:DB01700;ec:2.1.2.3;ec:4.3.2.2;foodb:FDB001213;het:AMZ;hmdb:HMDB01517;kegg:C04677;knapsack:C00007383;metacyc:AICAR;metlin:6294;nikkaji:J7.665A;nugowiki:1376;pdb-ccd:AMZ;pubchem:50986073;pubchem:65110;pubchem:7258;rea…
MNXM366	pyridoxamine 5'-phosphate(1-)	M_pyam5p_c	C8H12N2O5P	247.165	-1	3dmet:B00154;beilstein:233653;bigg:pyam5p;biopath:Pyridoxamine_phosphate;brenda:BG25798;cas:529-96-4;chebi:18335;chebi:58451;chemspider:1024;come:MOL000123;ec:1.4.3.5;ec:2.6.1.54;ec:2.7.1.35;ec:3.1.3.74;foodb:FDB021821;het:PMP;hmdb:HMDB01555;kegg:C00647;knapsack:C00007506;metacyc:PYRIDOXAMINE-5P;nikkaji:J11.364F;nugowiki:1409;pdb-ccd:PMP;pdbechem:PMP;pubchem:1053;pubchem:25246271;pubchem:3919;rea…
MNXM367	L-alpha-glycerophosphocholine	M_g3pc_e;M_g3pc_c;M_g3pc_b	C8H20NO6P	257.221	0	3dmet:B01306;beilstein:6062450;bigg:g3pc;biopath:L-1-Glycero-3-phosphocholine;brenda:BG26338;brenda:BG36302;brenda:BG36433;brenda:BL317207;cas:28319-77-9;chebi:16870;chebi:36313;chebi:55397;chemspider:64931;drugbank:DB04660;ec:3.1.1.5;ec:3.1.4.2;ec:3.1.4.38;foodb:FDB021802;hmdb:HMDB00086;kegg:C00670;ligandbox:D07349;metacyc:L-1-GLYCERO-PHOSPHORYLCHOLINE;metlin:370;nikkaji:J247.898F;nikkaji:J33.09…
MNXM3691	phosphatidyl-N,N-dimethylethanolamine	M_ptd2meeta_SC_c	C9H16NO8PR2		0	bigg:ptd2meeta_SC;brenda:BG93260;chebi:52332;chebi:64427;kegg:C04308;lipidmaps:LMGP0201AB00;metacyc:CPD-160;pubchem:24701483;pubchem:6966;seed:cpd12514
MNXM37	L-glutamine zwitterion	M_gln_L_v;M_gln_L_n;M_gln_L_e;M_gln_L_c;M_gln_L_b	C5H10N2O3	146.144	0	Argininosuccinic Aciduria (ASL): 207900; Carbamoyl Phosphate Synthetase Deficiency (cps): 237300; Hyperdibasic Aminoaciduria II. Lysinuric Protein Intolerance: 222700; Hyperinsulinism-hyperammonemia Syndrome: 606762; Hyperornithinemia with Gyrate Atrophy (hoga): 258870; Hyperornithinemia-hyperammonemia-homocitrullinuria [HHH-syndrome]: 238970; Propionic Acidemia. Ketotic Hyperglycinemia (PA): 606…
MNXM370	2-ammonio-2-deoxy-D-glucopyranose 6-phosphate(1-)	M_gam6p_e;M_gam6p_c;M_gam6p_b	C6H13NO8P	258.143	-1	3dmet:B01222;beilstein:2334881;bigg:gam6p;biopath:D-Glucosamine_6-phosphate;brenda:BG22727;cas:3616-42-0;chebi:12962;chebi:15873;chebi:47987;chebi:58725;chemspider:388356;drugbank:DB02657;ec:2.3.1.4;ec:2.6.1.16;ec:2.7.1.8;ec:3.5.1.25;ec:3.5.99.6;ec:5.4.2.10;foodb:FDB022515;het:GLP;hmdb:HMDB01254;kegg:C00352;knapsack:C00019580;metacyc:CPD-13469;metacyc:D-GLUCOSAMINE-6-P;metagene:.;metlin:6111;nikk…
MNXM373	D-pantetheine 4'-phosphate	M_pan4p_x;M_pan4p_m;M_pan4p_c	C11H21N2O7PS	356.332	-2	3dmet:B04774;bigg:pan4p;biopath:(R)-Pantetheine-4-prime-phosphate;brenda:BG2954;cas:2226-71-3;chebi:16858;chebi:26073;chebi:4222;chebi:47942;chebi:61723;chemspider:962;drugbank:DB03912;ec:2.7.1.34;ec:2.7.7.3;ec:4.1.1.36;foodb:FDB022609;het:1H1T;hmdb:HMDB01416;kegg:C01134;knapsack:C00007448;metacyc:PANTETHEINE-P;metacyc:PHOSPHOPANTOTHEINE-GROUP;nikkaji:J1.112.929C;nugowiki:1278;pdb-ccd:PNS;pdbeche…
MNXM374	dADP(3-)	M_dadp_n;M_dadp_c	C10H12N5O9P2	408.178	-3	3dmet:B01188;beilstein:11523262;bigg:dadp;biopath:2-prime-Deoxyadenosine-5-prime-diphosphate;brenda:BG1869;cas:2793-06-8;cas:None;chebi:16174;chebi:57667;chemspider:19992628;ec:2.7.4.11;foodb:FDB022662;hmdb:HMDB01508;kegg:C00206;metacyc:DADP;metlin:6286;nikkaji:J247.700I;nugowiki:1367;pdb-ccd:DAT;pdbechem:DAT;pubchem:21125569;pubchem:3506;pubchem:53477733;reactome:500087;reactome:REACT_21649;reac…
MNXM379	O-phospho-L-serine	M_pser_L_c	C3H6NO6P	183.057	-2	3dmet:B01366;beilstein:1726826;bigg:pser-L;biopath:O-Phospho-L-serine;brenda:BG36327;cas:17885-08-4;cas:407-41-0;chebi:15811;chebi:57524;chemspider:5415612;chemspider:62074;ec:2.5.1.65;ec:2.5.1.76;ec:2.6.1.52;ec:2.7.1.80;ec:3.1.3.3;foodb:FDB021926;gmelin:675662;het:SEP;hmdb:HMDB00272;kegg:C01005;knapsack:C00007287;metacyc:3-P-SERINE;metlin:5270;nikkaji:J136.545B;nugowiki:200;pdb-ccd:SEP;pubchem:4…
MNXM38	FADH2	M_fadh2_m	C27H33N9O15P2	785.55	-2	beilstein:1208989;bigg:fadh2;biopath:FADH2;brenda:BG14279;cas:1910-41-4;chebi:17877;chebi:58307;chemspider:393487;ec:1.1.98.3;ec:1.14.14.11;ec:1.14.14.7;ec:1.14.14.8;ec:1.14.14.9;ec:1.14.20.2;ec:1.17.99.5;ec:1.3.8.2;ec:1.5.1.37;ec:1.5.1.45;ec:5.2.1.13;foodb:FDB022483;het:FDA;hmdb:HMDB01197;kegg:C01352;metacyc:FADH2;metlin:6073;nikkaji:J792.632D;nugowiki:1075;pdb-ccd:FDA;pdbechem:FDA;pubchem:25244…
MNXM3804	2-(3-amino-3-carboxypropyl)-L-histidine dizwitterion	M_caphis_c	C10H16N4O4	256.258	0	bigg:caphis;brenda:BG1363;chebi:17144;chebi:58031;chemspider:389308;ec:2.1.1.98;foodb:FDB028346;hmdb:HMDB11655;kegg:C04441;metacyc:2-3-CARBOXY-3-AMINOPROPYL-L-HISTIDINE;nugowiki:10380;pubchem:440342;pubchem:7070;seed:cpd02710
MNXM3805	2-[3-carboxylato-3-(methylammonio)propyl]-L-histidine dizwitterion	M_cmaphis_c	C11H18N4O4	270.285	0	bigg:cmaphis;brenda:BG2744;chebi:16475;chebi:57784;chemspider:389379;ec:2.1.1.98;foodb:FDB028345;hmdb:HMDB11654;kegg:C04692;metacyc:2-3-CARBOXY-3-METHYLAMMONIOPROPYL-L-;nugowiki:10379;pubchem:440443;pubchem:7272;seed:cpd02858
MNXM383	(indol-3-yl)acetate	M_ind3ac_m;M_ind3ac_c	C10H8NO2	174.176	-1	3dmet:B00206;beilstein:143358;beilstein:3906817;bigg:ind3ac;biopath:Indole-3-acetate;brenda:BG2044;cas:87-51-4;chebi:16411;chebi:30854;chemspider:779;chemspider:780;ec:1.14.13.168;ec:1.2.3.7;ec:2.4.1.121;ec:6.3.2.20;foodb:FDB000933;gmelin:143197;gmelin:329972;het:IAC;hmdb:HMDB00197;kegg:C00954;knapsack:C00000100;metacyc:INDOLE_ACETATE_AUXIN;metlin:5211;nikkaji:J5.156J;nugowiki:139;pdb-ccd:IAC;pub…
MNXM384	L-saccharopine	M_saccrp_L_c	C11H19N2O6	275.278	-1	3dmet:B01246;bigg:saccrp-L;biopath:N6-(L-1,3-Dicarboxypropyl)-L-lysine;brenda:BG2851;cas:997-68-2;chebi:16927;chebi:57951;chemspider:141086;drugbank:DB04207;ec:1.5.1.10;ec:1.5.1.7;ec:1.5.1.8;ec:1.5.1.9;ec:1.5.3.18;foodb:FDB000461;het:SHR;hmdb:HMDB00279;kegg:C00449;knapsack:C00007227;metacyc:SACCHAROPINE;metagene:212;metlin:383;nikkaji:J7.215J;nugowiki:203;pdb-ccd:SHR;pubchem:160556;pubchem:3737;p…
MNXM386	thymine	M_thym_e;M_thym_c;M_thym_b	C5H6N2O2	126.113	0	DIHYDROPYRIMIDINASE (DHPA): 410;3dmet:B00051;beilstein:607626;bigg:thym;biopath:Thymine;brenda:BG20937;cas:65-71-4;chebi:17821;chemspider:1103;drugbank:DB03462;ec:1.14.11.6;ec:1.14.14.n1;ec:1.14.99.46;ec:1.17.99.4;ec:1.3.1.1;ec:2.4.2.4;foodb:FDB021922;gmelin:278790;het:TDR;hmdb:HMDB00262;kegg:C00178;knapsack:C00001511;metacyc:THYMINE;metagene:DIHYDROPYRIMIDINE DEHYDROGENASE DEFICIENCY (DHPD): 334…
MNXM388	5-amino-1-(5-phosphonato-D-ribosyl)imidazol-3-ium	M_air_c	C8H13N3O7P	294.178	-1	3dmet:B01653;bigg:air;biopath:5-prime-Phosphoribosyl-5-aminoimidazole;brenda:BG25911;cas:25635-88-5;chebi:28843;chebi:58592;chemspider:141854;ec:4.1.1.21;ec:4.1.99.17;ec:6.3.3.1;ec:6.3.4.18;foodb:FDB022504;het:AIR;hmdb:HMDB01235;kegg:C03373;knapsack:C00019655;metacyc:5-PHOSPHORIBOSYL-5-AMINOIMIDAZOLE;metlin:6097;nikkaji:J17.002J;nugowiki:1106;pdb-ccd:AIR;pubchem:161500;pubchem:44229244;pubchem:62…
MNXM39	formate	M_for_m;M_for_e;M_for_c;M_for_b	CHO2	45.017	-1	3dmet:B01142;beilstein:1209246;beilstein:1901205;bigg:for;biopath:Formate;brenda:BG28488;cas:64-18-6;cas:71-47-6;chebi:15740;chebi:30751;chemspider:277;chemspider:278;drugbank:DB01942;ec:1.1.99.33;ec:1.13.11.41;ec:1.13.11.53;ec:1.13.11.54;ec:1.13.11.72;ec:1.14.13.70;ec:1.14.99.21;ec:1.2.1.2;ec:1.2.1.43;ec:1.2.1.46;ec:1.2.99.4;ec:2.3.1.54;ec:2.7.2.6;ec:2.8.3.16;ec:3.1.2.10;ec:3.1.2.12;ec:3.5.1.10;…
MNXM39043	7,8-Dihydroneopterin	M_dhnpt_m;M_dhnpt_c	C9H13N5O4	255.231	0	3dmet:B04970;beilstein:2291612;beilstein:7096689;beilstein:8572370;bigg:dhnpt;biopath:Dihydroneopterin;brenda:BG27500;cas:1218-98-0;chebi:17001;chebi:71175;chemspider:58584;chemspider:639;drugbank:DB04425;ec:4.1.2.25;foodb:FDB022940;hmdb:HMDB02275;kegg:C04874;knapsack:C00007312;metacyc:CPD-11770;metacyc:DIHYDRO-NEO-PTERIN;metlin:6588;nikkaji:J976.376G;nugowiki:1858;pdbechem:NPR;pubchem:45479435;p…
MNXM394	dTTP	M_dttp_e;M_dttp_c;M_dttp_b	C10H13N2O14P3	478.137	-4	3dmet:B01249;beilstein:4284328;beilstein:4628471;beilstein:71453;bigg:dttp;biopath:2-prime-Deoxythymidine-5-prime-triphosphate;brenda:BG1479;cas:365-08-2;chebi:18077;chebi:37568;chebi:58370;chemspider:10160750;chemspider:58493;drugbank:DB02452;ec:2.7.7.24;ec:2.7.7.32;ec:3.6.1.39;foodb:FDB022565;het:TTP;hmdb:HMDB01342;kegg:C00459;knapsack:C00019695;metacyc:TTP;nikkaji:J193.870C;nugowiki:1204;pdb-c…
MNXM397	7,8-dihydroneopterin 3'-triphosphate(4-)	M_ahdt_c	C9H12N5O13P3	491.139	-4	3dmet:B01801;bigg:ahdt;biopath:Dihydroneopterin_triphosphate;brenda:BG27775;cas:20574-65-6;chebi:18372;chebi:58462;chemspider:108735;ec:3.5.4.16;ec:3.6.1.n4;ec:4.1.2.50;ec:4.2.3.12;foodb:FDB022349;hmdb:HMDB00980;kegg:C04895;knapsack:C00007510;metacyc:DIHYDRONEOPTERIN-P3;metlin:5917;nikkaji:J642.224A;nugowiki:881;pubchem:121885;pubchem:25201779;pubchem:7446;seed:cpd02978;upa:UPC04895
MNXM4	O2	M_o2_x;M_o2_r;M_o2_m;M_o2_e;M_o2_c;M_o2_b	O2	31.999	0	3dmet:B00001;bigg:o2;biopath:Oxygen;brenda:BG36249;cas:7782-44-7;chebi:15379;chebi:26689;chebi:27140;chebi:29793;chemspider:952;ec:1.1.3.10;ec:1.1.3.11;ec:1.1.3.12;ec:1.1.3.13;ec:1.1.3.14;ec:1.1.3.15;ec:1.1.3.16;ec:1.1.3.17;ec:1.1.3.18;ec:1.1.3.19;ec:1.1.3.21;ec:1.1.3.23;ec:1.1.3.27;ec:1.1.3.28;ec:1.1.3.29;ec:1.1.3.3;ec:1.1.3.37;ec:1.1.3.38;ec:1.1.3.39;ec:1.1.3.4;ec:1.1.3.40;ec:1.1.3.41;ec:1.1.3.…
MNXM40	malonyl-CoA(5-)	M_malcoa_m;M_malcoa_c	C24H33N7O19P3S	848.541	-5	3dmet:B04627;bigg:malcoa;biopath:Malonyl-CoA;brenda:BG13046;cas:524-14-1;chebi:15531;chebi:57384;chemspider:10213;drugbank:DB04524;ec:1.2.1.75;ec:2.1.1.197;ec:2.3.1.112;ec:2.3.1.113;ec:2.3.1.114;ec:2.3.1.115;ec:2.3.1.116;ec:2.3.1.119;ec:2.3.1.146;ec:2.3.1.151;ec:2.3.1.156;ec:2.3.1.159;ec:2.3.1.161;ec:2.3.1.165;ec:2.3.1.170;ec:2.3.1.172;ec:2.3.1.177;ec:2.3.1.194;ec:2.3.1.206;ec:2.3.1.208;ec:2.3.1.…
MNXM401	guanosine	M_gsn_m;M_gsn_e;M_gsn_c;M_gsn_b	C10H13N5O5	283.241	0	HYPERPHENYLALANIEMIA DUE TO GUANOSINE TRIPHOSPHATE CYCLOHYDROLASE DEFICIENCY: 355; PURINE NUCLEOSIDE PHOSPHORYLASE DIFICIENCY: 403;3dmet:B01233;beilstein:625911;bigg:gsn;biopath:Guanosine;brenda:BG85516;cas:118-00-3;chebi:16750;chemspider:6544;drugbank:DB02857;ec:2.4.2.15;ec:3.5.4.15;foodb:FDB003632;gmelin:55323;het:GMP;hmdb:HMDB00133;kegg:C00387;knapsack:C00019679;metacyc:CPD-15142;metacyc:GUANO…
MNXM402	laurate	M_ddca_x;M_ddca_e;M_ddca_c;M_ddca_b	C12H23O2	199.31	-1	3dmet:B00483;beilstein:1099477;beilstein:3588839;bigg:ddca;brenda:BG4161;cas:143-07-7;chebi:18262;chebi:30805;chemspider:3361474;chemspider:3756;drugbank:DB03017;foodb:FDB003010;gmelin:103520;gmelin:333430;het:DAO;hmdb:HMDB00638;kegg:C02679;knapsack:C00001221;lipid:LMFA01010012;lipidbank:DFA0012;lipidmaps:LMFA01010012;metacyc:DODECANOATE;metlin:5611;nci:5026;nikkaji:J2.548H;nugowiki:557;pdb-ccd:D…
MNXM404	4-methyl-2-oxopentanoate	M_4mop_m;M_4mop_c	C6H9O3	129.134	-1	3dmet:B00066;beilstein:3904096;bigg:4mop;biopath:4-Methyl-2-oxopentanoate;brenda:BG21707;brenda:BL311188;cas:816-66-0;chebi:17865;chebi:48430;chemspider:2766269;chemspider:69;drugbank:DB03229;ec:1.1.1.85;ec:1.2.1.25;ec:1.4.1.9;ec:2.6.1.42;ec:2.6.1.6;foodb:FDB012607;het:COI;hmdb:HMDB00695;kegg:C00233;knapsack:C00019677;metacyc:2K-4CH3-PENTANOATE;metlin:5663;nikkaji:J39.557I;nugowiki:614;pdb-ccd:CO…
MNXM405	5-aminolevulinate	M_5aop_m;M_5aop_e;M_5aop_c;M_5aop_b	C5H9NO3	131.13	0	3dmet:B00110;beilstein:1759139;beilstein:3937762;bigg:5aop;biopath:5-Aminolevulinate;brenda:BG48824;cas:106-60-5;chebi:12109;chebi:17549;chebi:356416;chemspider:134;drugbank:DB00855;ec:2.3.1.37;ec:2.6.1.43;ec:4.2.1.24;ec:5.4.3.8;foodb:FDB022452;hmdb:HMDB01149;kegg:C00430;knapsack:C00007378;ligandbox:D07567;lipidmaps:LMFA01100055;metacyc:5-AMINO-LEVULINATE;metlin:6037;nikkaji:J38.537I;nugowiki:103…
MNXM4069	octadecadienoate (n-C18:2)	M_ocdcya_e;M_ocdcya_c;M_ocdcya_b	C18H31O2	279.438	-1	bigg:ocdcya;seed:cpd16888
MNXM407	S-methyl-5-thio-alpha-D-ribose 1-phosphate(2-)	M_5mdr1p_c	C6H11O7PS	258.186	-2	3dmet:B01722;bigg:5mdr1p;brenda:BG22572;cas:72843-83-5;chebi:27859;chebi:58533;ec:2.4.2.28;ec:2.4.2.44;ec:2.7.1.100;ec:5.3.1.23;foodb:FDB022341;hmdb:HMDB00963;kegg:C04188;metacyc:CPD-444;metlin:5909;nikkaji:J2.401.247F;nugowiki:867;pubchem:52940236;pubchem:53477720;pubchem:6864;seed:cpd02574;upa:UPC04188
MNXM408	spermine(4+)	M_sprm_e;M_sprm_c;M_sprm_b	C10H30N4	206.372	4	3dmet:B01325;beilstein:1750791;bigg:sprm;biopath:Spermine;brenda:BG1877;cas:71-44-3;chebi:15746;chebi:45725;chemspider:1072;chemspider:394003;drugbank:DB00127;ec:1.5.3.13;ec:1.5.3.14;ec:1.5.3.16;ec:1.5.3.17;ec:2.5.1.22;foodb:FDB003225;gmelin:454653;het:SPM;hmdb:HMDB01256;kegg:C00750;knapsack:C00001432;metacyc:SPERMINE;metlin:255;nikkaji:J5.246I;nugowiki:1124;pdb-ccd:SPK;pdbechem:SPK;pdbechem:SPM;…
MNXM409	5-(methylsulfanyl)-2,3-dioxopentyl phosphate(2-)	M_dkmpp_c	C6H9O6PS	240.171	-2	beilstein:11409870;bigg:dkmpp;brenda:BG36912;cas:115974-73-7;chebi:50604;chebi:58828;chemspider:545;ec:3.1.3.77;ec:4.2.1.109;ec:5.3.2.5;ec:5.3.2.n1;hmdb:HMDB59620;kegg:C15650;metacyc:CPD-8999;nikkaji:J2.178.133I;nugowiki:58017;pubchem:17396640;pubchem:25244990;pubchem:561;seed:cpd11295;upa:UPC15650
MNXM41	D-glucopyranose	M_glc_D_v;M_glc_D_e;M_glc_D_c;M_glc_D_b	C6H12O6	180.156	0	2-KETOGLUTARATE DEHYDROGENASE COMPLEX DEFICIENCY: 401; 21-HYDROXYLASE DEFICIENCY (CYP21): 235; 3-BETA-HYDROXYSTEROID DEHYDROGENASE DEFICIENCY: 95; 3-HYDROXY-3-METHYLGLUTARYL-CoA LYASE DEFICIENCY: 4; 3-METHYL-CROTONYL-GLYCINURIA: 27; 3-METHYLGLUTACONIC ACIDURIA (TYPE I): 23; ACTH DEFICIENCY, ISOLATED: 47; ADRENAL HYPOPLASIA. ADDISON DISEASE, X-LINKED: 45; ASPHYXIA [DD]: 408; BECKWITH-WIEDEMANN SYN…
MNXM410	coproporphyrinogen III(4-)	M_cpppg3_c	C36H40N4O8	656.725	-4	3dmet:B00571;beilstein:1208502;bigg:cpppg3;biopath:Coproporphyrinogen_III;brenda:BG36549;cas:2624-63-7;chebi:15439;chebi:57309;chemspider:20171552;chemspider:315;ec:1.3.3.3;ec:1.3.99.22;ec:4.1.1.37;foodb:FDB022518;het:CP3;hmdb:HMDB01261;kegg:C03263;knapsack:C00007284;metacyc:COPROPORPHYRINOGEN_III;metlin:6116;nikkaji:J313.191B;nugowiki:1129;pdb-ccd:CP3;pdbechem:CP3;pubchem:20849114;pubchem:321;pu…
MNXM411	dCDP(3-)	M_dcdp_n;M_dcdp_c	C9H12N3O10P2	384.153	-3	3dmet:B01317;beilstein:11523255;bigg:dcdp;biopath:2-prime-Deoxycytidine-5-prime-diphosphate;brenda:BG27662;brenda:BG27663;cas:800-73-7;cas:None;chebi:28846;chebi:58593;chemspider:132961;chemspider:19986689;ec:2.7.4.14;ec:2.7.4.25;foodb:FDB022510;het:YYY;hmdb:HMDB01245;kegg:C00705;metacyc:DCDP;metlin:6105;nikkaji:J247.701G;nugowiki:1114;pdb-ccd:YYY;pubchem:150855;pubchem:21122964;pubchem:3972;seed…
MNXM412	L-gamma-glutamyl-L-cysteinate(1-)	M_glucys_c	C8H13N2O5S	249.264	-1	3dmet:B01305;bigg:glucys;biopath:gamma-L-Glutamyl-L-cysteine;brenda:BG25900;cas:636-58-8;cas:686-58-8;chebi:17515;chebi:24195;chebi:58173;chemspider:110467;drugbank:DB03408;ec:1.8.1.13;ec:6.3.2.2;ec:6.3.2.23;ec:6.3.2.3;foodb:FDB003603;het:3GC;hmdb:HMDB01049;kegg:C00669;knapsack:C00007507;metacyc:L-GAMMA-GLUTAMYLCYSTEINE;metlin:5966;nikkaji:J40.069F;nugowiki:943;pdb-ccd:3GC;pubchem:123938;pubchem:…
MNXM41231	alpha-D-mannosyl-beta-D-mannosyldiacetylchitobiosyldiphosphodolichol	M_m1macchitppdol_g	C53H90N2O27P2	1249.226	-2	bigg:m1macchitppdol;chebi:28067;kegg:C05861;pubchem:8154;seed:cpd15250
MNXM414	uroporphyrinogen III(8-)	M_uppg3_c	C40H36N4O16	828.731	-8	3dmet:B00231;beilstein:605190;bigg:uppg3;biopath:Uroporphyrinogen_III;brenda:BG18132;cas:1976-85-8;chebi:15437;chebi:57308;chemspider:1146;ec:2.1.1.107;ec:4.1.1.37;ec:4.2.1.75;foodb:FDB022417;gmelin:1166130;het:UP2;hmdb:HMDB01086;kegg:C01051;knapsack:C00007373;metacyc:UROPORPHYRINOGEN-III;metagene:CONGENITAL ERYTHTOPOIETIC PORPHYRIA (CEP, G??NTHER DISEASE): 417;metlin:79;nikkaji:J39.044E;nugowiki…
MNXM415	(R)-4'-phosphopantothenate	M_4ppan_c	C9H15NO8P	296.191	-3	3dmet:B00592;beilstein:4754999;beilstein:9284851;bigg:4ppan;biopath:(R)-4-prime-Phosphopantothenate;brenda:BG27939;cas:5875-50-3;chebi:10986;chebi:12886;chebi:15905;chebi:20891;chemspider:128;ec:2.7.1.33;ec:6.3.2.36;ec:6.3.2.5;foodb:FDB022373;hmdb:HMDB01016;kegg:C03492;knapsack:C00019685;metacyc:4-P-PANTOTHENATE;metlin:3427;nikkaji:J1.877.906D;nugowiki:914;pdb-ccd:PAZ;pubchem:131;pubchem:16755653…
MNXM418	O-acetyl-L-serine zwitterion	M_acser_c	C5H9NO4	147.129	0	3dmet:B00213;bigg:acser;biopath:O-Acetyl-L-serine;brenda:BG21345;cas:5147-00-2;cas:66638-22-0;chebi:17981;chebi:58340;chemspider:89874;drugbank:DB01837;ec:2.3.1.30;ec:2.5.1.47;ec:2.5.1.50;ec:2.5.1.51;ec:2.5.1.52;ec:2.5.1.53;foodb:FDB023094;het:OAS;hmdb:HMDB03011;kegg:C00979;knapsack:C00007459;metacyc:ACETYLSERINE;metlin:3270;nikkaji:J37.500D;nugowiki:2594;pdb-ccd:OAS;pubchem:25245438;pubchem:4228…
MNXM419	pyridoxine	M_pydxn_c	C8H11NO3	169.178	0	3dmet:B00087;beilstein:139854;bigg:pydxn;brenda:BG25696;cas:65-23-6;chebi:16709;chemspider:1025;drugbank:DB00165;ec:1.1.1.65;ec:1.1.3.12;ec:1.1.99.9;ec:2.4.1.160;ec:2.7.1.35;ec:3.1.3.74;foodb:FDB000574;gmelin:563676;hmdb:HMDB00239;kegg:C00314;knapsack:C00001551;ligandbox:D08454;metacyc:PYRIDOXINE;metlin:5245;nikkaji:J2.356F;nugowiki:174;pubchem:1054;pubchem:3608;pubchem:96025140;reactome:965053;r…
MNXM42	L-aspartate(1-)	M_asp_L_x;M_asp_L_v;M_asp_L_n;M_asp_L_m;M_asp_L_e;M_asp_L_c;M_asp_L_b	C4H6NO4	132.095	-1	3dmet:B00015;beilstein:1723530;beilstein:4133557;bigg:asp-L;biopath:L-Aspartate;brenda:BG19556;cas:56-84-8;chebi:17053;chebi:29991;chebi:29993;chemspider:4573879;chemspider:5745;drugbank:DB00128;ec:1.4.1.21;ec:1.4.3.15;ec:1.4.3.16;ec:2.1.3.2;ec:2.3.1.17;ec:2.6.1.1;ec:2.6.1.31;ec:2.6.1.35;ec:2.6.1.70;ec:2.6.1.78;ec:2.7.2.4;ec:3.5.1.1;ec:3.5.1.15;ec:3.5.1.26;ec:3.5.1.38;ec:3.5.1.7;ec:3.5.1.8;ec:3.5…
MNXM420	thymidine	M_thymd_e;M_thymd_c;M_thymd_b	C10H14N2O5	242.229	0	3dmet:B01191;beilstein:89285;bigg:thymd;biopath:Thymidine;brenda:BG991;brenda:BG992;cas:3424-98-4;cas:50-89-5;chebi:17748;chebi:63624;chemspider:1102;chemspider:140081;chemspider:5585;drugbank:DB01265;drugbank:DB04485;ec:2.4.2.4;ec:2.7.1.21;ec:3.1.3.35;foodb:FDB012757;gmelin:282610;het:LLT;het:THM;hmdb:HMDB00273;hmdb:HMDB15394;kegg:C00214;kegg:D06675;knapsack:C00019698;ligandbox:D06675;metacyc:TH…
MNXM421	4-aminobenzoate	M_4abz_m;M_4abz_e;M_4abz_c;M_4abz_b	C7H6NO2	136.128	-1	3dmet:B00134;beilstein:3904778;beilstein:471605;bigg:4abz;biopath:4-Aminobenzoate;brenda:BG25104;cas:150-13-0;cas:2906-28-7;chebi:17836;chebi:30753;chemspider:4710;chemspider:953;drugbank:DB02362;ec:1.14.13.27;ec:2.5.1.15;ec:4.1.1.24;ec:4.1.3.38;foodb:FDB001037;gmelin:50150;gmelin:82609;het:PAB;hmdb:HMDB01392;kegg:C00568;knapsack:C00001401;ligandbox:D02456;metacyc:P-AMINO-BENZOATE;metlin:3261;nik…
MNXM422	4-ammoniobutanal	M_4abutn_m;M_4abutn_c	C4H10NO	88.128	1	3dmet:B00129;bigg:4abutn;biopath:4-Aminobutanal;brenda:BG36390;cas:4390-05-0;chebi:17769;chebi:58264;chemspider:115;ec:1.2.1.19;ec:1.4.3.10;ec:1.5.3.14;ec:1.5.99.6;ec:2.6.1.82;foodb:FDB022412;hmdb:HMDB01080;kegg:C00555;knapsack:C00019656;metacyc:4-AMINO-BUTYRALDEHYDE;metlin:3225;nikkaji:J38.531J;nugowiki:971;pubchem:118;pubchem:25245200;pubchem:3835;seed:cpd00434;upa:UPC00555
MNXM423	ITP	M_itp_m;M_itp_c	C10H11N4O14P3	504.134	-4	3dmet:B01153;beilstein:4344695;bigg:itp;brenda:BG1200;cas:132-06-9;chebi:16039;chebi:57614;chebi:61402;chemspider:8265;ec:3.5.4.18;foodb:FDB021902;het:ITT;hmdb:HMDB00189;kegg:C00081;metacyc:ITP;metlin:5204;nikkaji:J38.562J;nugowiki:132;pdb-ccd:ITT;pubchem:3381;pubchem:44275035;pubchem:8583;reactome:2509836;reactome:REACT_151581;reactome_database_id_release_44:2509836;reaxys:5209456;reaxys:600524;…
MNXM427	D-mannopyranose 6-phosphate(2-)	M_man6p_c	C6H11O9P	258.12	-2	3dmet:B01204;beilstein:2056781;beilstein:4704942;bigg:man6p;brenda:BG22644;cas:3672-15-9;cas:None;chebi:17369;chebi:48066;chebi:58735;ec:1.1.1.224;ec:2.7.1.7;ec:5.3.1.8;ec:5.4.2.8;kegg:C00275;knapsack:C00007307;nikkaji:J817.412A;pdb-ccd:M6D;pubchem:3572;reactome:532562;reactome:REACT_22559;reactome_database_id_release_44:532562;seed:cpd00235;upa:UPC00275;wikipedia:Mannose_6-phosphate
MNXM429	6-O-phosphono-D-glucono-1,5-lactone	M_6pgl_r;M_6pgl_c	C6H9O9P	256.104	-2	3dmet:B01420;beilstein:7176900;bigg:6pgl;biopath:D-Glucono-1,5-lactone_6-phosphate;brenda:BG22089;cas:2641-81-8;cas:None;chebi:16938;chebi:57955;chemspider:388559;ec:1.1.1.49;ec:1.1.98.2;ec:1.1.99.34;ec:3.1.1.31;foodb:FDB022440;hmdb:HMDB01127;kegg:C01236;knapsack:C00019542;metacyc:D-6-P-GLUCONO-DELTA-LACTONE;metagene:.;metlin:6022;nikkaji:J40.067J;nugowiki:1014;pubchem:439452;pubchem:4457;pubchem…
MNXM432	dAMP	M_damp_c	C10H12N5O6P	329.206	-2	3dmet:B01226;beilstein:3573917;bigg:damp;biopath:2-prime-Deoxyadenosine-5-prime-phosphate;brenda:BG1037;cas:653-63-4;chebi:17713;chebi:58245;chemspider:12079;chemspider:18735032;ec:2.7.1.76;ec:2.7.4.11;foodb:FDB022311;het:D5M;hmdb:HMDB00905;kegg:C00360;metacyc:DAMP;metlin:3461;nikkaji:J205.943F;nugowiki:817;pdb-ccd:D5M;pdbechem:D5M;pubchem:12599;pubchem:22848660;pubchem:3651;reactome:109386;react…
MNXM435	D-glyceraldehyde	M_glyald_c	C3H6O3	90.078	0	3dmet:B00137;beilstein:1720474;beilstein:5726453;bigg:glyald;biopath:D-Glyceraldehyde;brenda:BG17856;cas:367-47-5;cas:453-17-8;chebi:17378;chemspider:19353178;ec:1.1.1.72;ec:2.2.1.11;ec:2.7.1.28;kegg:C00577;metacyc:GLYCERALD;nikkaji:J5.790H;pdb-ccd:3GR;pdbechem:3GR;pubchem:3856;pubchem:79014;seed:cpd00448
MNXM436	dGDP(2-)	M_dgdp_n;M_dgdp_c	C10H12N5O10P2	424.177	-3	3dmet:B01227;beilstein:11523263;bigg:dgdp;biopath:2-prime-Deoxyguanosine-5-prime-diphosphate;brenda:BG52410;cas:102783-74-4;cas:3493-09-2;chebi:28862;chebi:58595;chemspider:388359;drugbank:DB03491;ec:2.7.4.12;foodb:FDB022338;het:DGI;hmdb:HMDB00960;kegg:C00361;knapsack:C00019355;metacyc:DGDP;metlin:5906;nikkaji:J366.498H;nugowiki:864;pdb-ccd:DGI;pubchem:25245673;pubchem:3652;pubchem:439220;reactom…
MNXM439	(S)-3-methyl-2-oxovalerate	M_3mop_m;M_3mop_e;M_3mop_c;M_3mop_b	C6H9O3	129.134	-1	3dmet:B00887;3dmet:B01307;beilstein:1098987;beilstein:1722135;beilstein:1722136;beilstein:3904281;beilstein:3904283;bigg:3mop;biopath:(S)-3-Methyl-2-oxopentanoate;brenda:BG21699;brenda:BG21700;cas:1460-34-0;chebi:15614;chebi:28379;chebi:28654;chebi:35146;chebi:35932;chemspider:19951083;chemspider:46;ec:2.6.1.32;ec:2.6.1.42;ec:4.1.1.72;foodb:FDB021447;gmelin:971983;hmdb:HMDB00491;kegg:C00671;kegg:…
MNXM448	alpha,alpha-trehalose 6-phosphate(2-)	M_tre6p_c	C12H21O14P	420.261	-2	3dmet:B01312;beilstein:3744918;beilstein:59815;bigg:tre6p;brenda:BG4113;cas:4484-88-2;chebi:18283;chebi:58429;chemspider:109086;drugbank:DB02430;ec:2.4.1.15;ec:2.4.1.216;ec:2.4.1.36;ec:3.1.3.12;ec:3.2.1.93;foodb:FDB022437;hmdb:HMDB01124;kegg:C00689;knapsack:C00007451;metacyc:TREHALOSE-6P;metlin:6019;nikkaji:J741.923F;nugowiki:1011;pubchem:122336;pubchem:25246105;pubchem:3958;reactome:868701;react…
MNXM4485	beta-D-mannosyldiacetylchitobiosyldiphosphodolichol	M_macchitppdol_g	C32H58N2O22P2(C5H8)n		0	bigg:macchitppdol;cas:91-64-5;chebi:18396;kegg:C05860;lipidbank:IIP0091;pubchem:8153;reactome:449283;reactome:REACT_22649;reactome_database_id_release_44:449283;seed:cpd12789
MNXM449	CDP-ethanolamine(1-)	M_cdpea_c	C11H19N4O11P2	445.236	-1	3dmet:B01288;beilstein:67058;bigg:cdpea;biopath:CDP-Ethanolamine;brenda:BG2856;cas:3036-18-8;chebi:16732;chebi:57876;chemspider:110296;ec:2.7.7.14;ec:2.7.8.1;ec:2.7.8.4;foodb:FDB022691;hmdb:HMDB01564;kegg:C00570;metacyc:CDP-ETHANOLAMINE;metlin:3538;nikkaji:J14.936E;nugowiki:1414;pubchem:123727;pubchem:25202847;pubchem:3849;reactome:1500603;reactome:REACT_124825;reactome_database_id_release_44:150…
MNXM45	adenosine 3',5'-bisphosphate	M_pap_x;M_pap_m;M_pap_e;M_pap_c;M_pap_b	C10H11N5O10P2	423.169	-4	3dmet:B01140;bigg:pap;biopath:Adenosine-3-prime,5-prime-diphosphate(PAP);brenda:BG40172;cas:1053-73-2;chebi:17985;chebi:58343;chemspider:140102;chemspider:19951095;ec:1.8.4.8;ec:2.8.2.10;ec:2.8.2.11;ec:2.8.2.14;ec:2.8.2.16;ec:2.8.2.17;ec:2.8.2.18;ec:2.8.2.19;ec:2.8.2.24;ec:2.8.2.25;ec:2.8.2.26;ec:2.8.2.27;ec:2.8.2.28;ec:2.8.2.31;ec:2.8.2.32;ec:2.8.2.33;ec:2.8.2.34;ec:2.8.2.4;ec:2.8.2.6;ec:2.8.2.7…
MNXM452	dUTP	M_dutp_c	C9H11N2O14P3	464.11	-4	3dmet:B01250;bigg:dutp;biopath:2-prime-Deoxyuridine-5-prime-triphosphate;brenda:BG27654;cas:1173-82-6;chebi:17625;chebi:58212;chebi:61555;chemspider:58580;ec:3.5.4.13;ec:3.6.1.23;foodb:FDB022478;het:DUT;hmdb:HMDB01191;kegg:C00460;knapsack:C00019636;metacyc:DUTP;metlin:6069;nikkaji:J315.490D;nugowiki:1069;pdb-ccd:DUT;pubchem:25244408;pubchem:3744;pubchem:65070;reactome:500739;reactome:REACT_22071;…
MNXM453	N(2)-formyl-N(1)-(5-phospho-D-ribosyl)glycinamide(2-)	M_fgam_c	C8H13N2O9P	312.171	-2	3dmet:B04939;bigg:fgam;biopath:5-prime-Phosphoribosyl-N-formylglycinamide;brenda:BG25983;cas:349-34-8;chebi:18272;chebi:58426;chemspider:115687;ec:2.1.2.2;ec:6.3.5.3;foodb:FDB022544;het:FGR;hmdb:HMDB01308;kegg:C04376;knapsack:C00019642;metacyc:5-P-RIBOSYL-N-FORMYLGLYCINEAMIDE;nikkaji:J40.075K;nugowiki:1170;pdb-ccd:FGR;pubchem:130805;pubchem:25245380;pubchem:7017;reactome:111354;reactome:REACT_339…
MNXM454	pyridoxine 5'-phosphate(2-)	M_pdx5p_c	C8H10NO6P	247.142	-2	3dmet:B00148;beilstein:233737;bigg:pdx5p;brenda:BG25768;cas:447-05-2;chebi:28803;chebi:58589;chemspider:1026;drugbank:DB02209;ec:1.4.3.5;ec:2.6.99.2;ec:2.7.1.35;ec:3.1.3.74;foodb:FDB022552;het:PXP;hmdb:HMDB01319;kegg:C00627;knapsack:C00007505;metacyc:PYRIDOXINE-5P;metlin:6156;nikkaji:J196.145D;nugowiki:1181;pdb-ccd:PXP;pdbechem:PXP;pubchem:1055;pubchem:24794348;pubchem:3900;reactome:964952;reacto…
MNXM456	5-formamido-1-(5-phospho-D-ribosyl)imidazole-4-carboxamide(2-)	M_fprica_c	C10H13N4O9P	364.205	-2	3dmet:B01781;beilstein:58077;bigg:fprica;biopath:5-prime-Phosphoribosyl-5-formamido-4-imidazole_carboxamide;brenda:BG1206;chebi:18381;chebi:58467;chemspider:145893;ec:2.1.2.3;ec:3.5.4.10;foodb:FDB022622;het:FAI;hmdb:HMDB01439;kegg:C04734;metacyc:PHOSPHORIBOSYL-FORMAMIDO-CARBOXAMIDE;metlin:6247;nikkaji:J602.393B;nugowiki:1301;pdb-ccd:FAI;pubchem:166760;pubchem:25244918;pubchem:7305;reactome:111427…
MNXM46	oxaloacetate	M_oaa_x;M_oaa_m;M_oaa_e;M_oaa_c;M_oaa_b	C4H2O5	130.056	-2	3dmet:B00010;beilstein:1705475;beilstein:3605372;bigg:oaa;biopath:Oxaloacetate;bnice:C20;brenda:BG19271;cas:149-63-3;cas:328-42-7;chebi:16452;chebi:30744;chemspider:144251;chemspider:945;ec:1.1.1.299;ec:1.1.1.37;ec:1.1.1.38;ec:1.1.1.40;ec:1.1.1.82;ec:1.1.3.3;ec:1.1.5.4;ec:1.1.99.16;ec:1.1.99.7;ec:1.4.1.21;ec:1.4.3.1;ec:1.4.3.15;ec:2.1.3.1;ec:2.3.3.1;ec:2.3.3.2;ec:2.3.3.3;ec:2.3.3.5;ec:2.3.3.8;ec:…
MNXM460	glycerone	M_dha_c	C3H6O3	90.078	0	ADRENOLEUKODYSTROPHY, NEONATAL: 317; CHONDRODYSTROPHIA CALCIFICANS CONGENITA: 179; TRIOSEPHOSPHATE ISOMERASE: 390; ZELLWEGER SYNDROME: 36;3dmet:B00055;beilstein:1740268;bigg:dha;brenda:BG89171;cas:96-26-4;chebi:16016;chemspider:650;drugbank:DB01775;ec:1.1.1.156;ec:1.1.1.6;ec:1.1.99.22;ec:2.2.1.3;ec:2.7.1.121;ec:2.7.1.29;foodb:FDB009294;het:2HA;hmdb:HMDB01882;kegg:C00184;ligandbox:D07841;metacyc:D…
MNXM46095	Cer(d18:0/h24:0)	M_cer2__24_c	C42H85NO4	668.129	0	bigg:cer2'_24;lipidmaps:LMSP02020017;pubchem:85297405;seed:cpd15222
MNXM46096	Cer(d18:0/h26:0)	M_cer2__26_c	C44H89NO4	696.182	0	bigg:cer2'_26;lipidmaps:LMSP02020018;pubchem:85297406;seed:cpd15223
MNXM461	L-arabinopyranose	M_arab_L_e;M_arab_L_c;M_arab_L_b	C5H10O5	150.13	0	3dmet:B04656;beilstein:1680037;bigg:arab-L;biopath:L-Arabinose;brenda:BG20418;cas:147-81-9;cas:5328-37-0;cas:87-72-9;chebi:17535;chebi:30849;chemspider:388335;drugbank:DB03246;ec:1.1.1.46;ec:2.7.1.46;ec:5.3.1.4;foodb:FDB012306;gmelin:82843;hmdb:HMDB00646;kegg:C00259;kegg:C11476;knapsack:C00041349;metacyc:L-ARABINOSE;metlin:5474;nikkaji:J14.786I;nikkaji:J231.471A;nugowiki:565;pdb-ccd:ARA;pdb-ccd:L…
MNXM46158	cerotate	M_hexc_x;M_hexc_e;M_hexc_c;M_hexc_b	C26H51O2	395.682	-1	beilstein:1799681;bigg:hexc;cas:506-46-7;chebi:31009;chebi:31013;chemspider:10037;chemspider:4574398;foodb:FDB003045;gmelin:374171;gmelin:374172;hmdb:HMDB02356;knapsack:C00035114;lipid:LMFA01010026;lipidbank:DFA0026;lipidmaps:LMFA01010026;metacyc:CPD-7832;metlin:6642;nugowiki:1939;pubchem:10469;pubchem:5461023;pubchem:7849679;reaxys:1799681;seed:cpd15240
MNXM463	N(1)-(5-phospho-D-ribosyl)glycinamide(1-)	M_gar_c	C7H14N2O8P	285.168	-1	3dmet:B04915;bigg:gar;biopath:5-prime-Phosphoribosyl-glycinamide;brenda:BG24489;cas:10074-18-7;chebi:18349;chebi:58457;chemspider:141370;drugbank:DB02236;ec:2.1.2.2;ec:6.3.4.13;foodb:FDB022801;hmdb:HMDB02022;kegg:C03838;knapsack:C00007395;metacyc:5-PHOSPHO-RIBOSYL-GLYCINEAMIDE;nikkaji:J372.863C;nugowiki:1605;pdb-ccd:GAR;pubchem:160913;pubchem:25244572;pubchem:6578;reactome:111338;reactome:REACT_5…
MNXM46309	chitosan	M_chitos_c	H2O(C6H12NO4)n		0	bigg:chitos;brenda:BG93055;cas:9012-76-4;chebi:16261;chemspider:64870;foodb:FDB015634;hmdb:HMDB03404;kegg:C00734;metacyc:Chitosan;nikkaji:J203.725D;nugowiki:2985;pubchem:3997;pubchem:71853;seed:cpd11741
MNXM4638	L-glucitol	M_sbt_L_e;M_sbt_L_c;M_sbt_L_b	C6H14O6	182.172	0	beilstein:1721906;bigg:sbt-L;cas:6706-59-8;chebi:28789;chemspider:74156;gmelin:648560;kegg:C01722;metacyc:CPD-12810;nikkaji:J441.077G;pubchem:4859;pubchem:82170;seed:cpd01187
MNXM465	N-carbamoyl-L-aspartate(2-)	M_cbasp_n;M_cbasp_c	C5H6N2O5	174.112	-2	3dmet:B00115;beilstein:1726860;bigg:cbasp;biopath:N-Carbamoyl-L-aspartate;brenda:BG21131;cas:13184-27-5;cas:16649-79-9;cas:923-37-5;chebi:15859;chebi:32814;chebi:64850;chebi:64852;chemspider:10718031;chemspider:84022;drugbank:DB04252;ec:2.1.3.2;ec:3.5.1.7;ec:3.5.2.3;ec:3.5.2.4;foodb:FDB022269;het:NCD;hmdb:HMDB00828;kegg:C00438;knapsack:C00007265;metacyc:CARBAMYUL-L-ASPARTATE;metlin:5791;nikkaji:J…
MNXM469	D-glucitol	M_sbt_D_e;M_sbt_D_c;M_sbt_D_b	C6H14O6	182.172	0	3dmet:B04724;beilstein:1721899;beilstein:1721909;beilstein:4656395;bigg:sbt-D;biopath:D-Sorbitol;brenda:BG22796;cas:50-70-4;chebi:17924;chebi:30911;chemspider:5576;drugbank:DB01638;ec:1.1.1.289;ec:1.1.99.21;ec:1.1.99.28;ec:3.1.3.50;foodb:FDB011676;gmelin:83162;gmelin:83165;het:SOR;hmdb:HMDB00247;kegg:C00794;knapsack:C00001173;ligandbox:D00096;metacyc:SORBITOL;metlin:143;nikkaji:J2.299C;nugowiki:1…
MNXM473	phenylacetaldehyde	M_pacald_m;M_pacald_e;M_pacald_c;M_pacald_b	C8H8O	120.149	0	3dmet:B00145;beilstein:385791;bigg:pacald;brenda:BG26616;cas:122-78-1;chebi:16424;chemspider:13876539;drugbank:DB02178;ec:1.2.1.39;ec:1.4.3.21;ec:4.1.1.43;ec:5.3.99.7;foodb:FDB012238;het:HY1;hmdb:HMDB06236;kegg:C00601;knapsack:C00007535;metacyc:PHENYLACETALDEHYDE;nikkaji:J2.494E;nugowiki:5361;pdb-ccd:HY1;pdbechem:HY1;pubchem:3876;pubchem:998;reactome:500607;reactome:REACT_22006;reactome_database_…
MNXM478	(-)-3-dehydroquinate	M_3dhq_c	C7H9O6	189.143	-1	3dmet:B01356;bigg:3dhq;biopath:3-Dehydroquinate;brenda:BG36375;brenda:BL285585;cas:10534-44-8;chebi:17947;chebi:32364;chemspider:388474;chemspider:4573866;drugbank:DB03868;ec:1.1.1.24;ec:1.1.1.282;ec:1.1.5.8;ec:1.1.99.25;ec:1.4.1.24;ec:4.2.1.10;ec:4.2.3.4;foodb:FDB029168;het:DQA;hmdb:HMDB12710;kegg:C00944;knapsack:C00019664;metacyc:DEHYDROQUINATE;nikkaji:J93.942K;nugowiki:11434;pdb-ccd:DQA;pubche…
MNXM481	3'-dephospho-CoA(2-)	M_dpcoa_m;M_dpcoa_c	C21H33N7O13P2S	685.538	-2	3dmet:B04743;bigg:dpcoa;biopath:Dephospho-CoA;brenda:BG11718;cas:3633-59-8;chebi:15468;chebi:57328;chemspider:388463;drugbank:DB03170;ec:2.7.1.24;ec:2.7.7.3;ec:2.7.8.25;foodb:FDB022585;hmdb:HMDB01373;kegg:C00882;knapsack:C00007257;metacyc:DEPHOSPHO-COA;metlin:3689;nugowiki:1235;pdb-ccd:COD;pubchem:4138;pubchem:439335;pubchem:45266562;reactome:196778;reactome:REACT_11629;reactome_database_id_relea…
MNXM482	lanosterol	M_lanost_e;M_lanost_c;M_lanost_b	C30H50O	426.717	0	3dmet:B01488;beilstein:2226449;bigg:lanost;biopath:Lanosterol;brenda:BG15857;cas:79-63-0;chebi:16521;chemspider:216175;drugbank:DB03696;ec:1.14.13.70;ec:5.4.99.7;foodb:FDB013802;het:LAN;hmdb:HMDB01251;kegg:C01724;knapsack:C00003657;lipid:LMST01010017;lipidbank:SST9081;lipidmaps:LMST01010017;metacyc:LANOSTEROL;metlin:6108;nikkaji:J4.237D;nugowiki:1120;pdb-ccd:LAN;pdbechem:LAN;pubchem:246983;pubche…
MNXM483	N-[(R)-4-phosphonatopantothenoyl]-L-cysteinate	M_4ppcys_c	C12H20N2O9PS	399.334	-3	3dmet:B01735;bigg:4ppcys;biopath:(R)-4-prime-Phosphopantothenoyl-L-cysteine;brenda:BG4069;cas:7196-09-0;chebi:15769;chebi:59458;chemspider:389278;ec:4.1.1.36;ec:6.3.2.5;foodb:FDB022432;hmdb:HMDB01117;kegg:C04352;knapsack:C00019633;metacyc:R-4-PHOSPHOPANTOTHENOYL-L-CYSTEINE;nikkaji:J1.572.366A;nugowiki:1004;pubchem:25245609;pubchem:440304;pubchem:7001;reactome:196834;reactome:REACT_11378;reactome_…
MNXM486	decanoyl-CoA	M_dcacoa_x;M_dcacoa_c	C31H50N7O17P3S	917.752	-4	3dmet:B05002;bigg:dcacoa;biopath:Decanoyl-CoA;brenda:BG16209;cas:1264-57-9;chebi:28493;chebi:61430;chemspider:389510;foodb:FDB023910;hmdb:HMDB06404;kegg:C05274;lipid:LMFA07050022;lipidmaps:LMFA07050022;metacyc:CPD-10267;nikkaji:J362.551F;nugowiki:5529;pubchem:24701387;pubchem:25244140;pubchem:440615;pubchem:7661;reactome:77308;reactome:REACT_2539;reactome_database_id_release_44:77308;reaxys:80333…
MNXM487	(2S,3R)-2-azaniumyl-3-hydroxyoctadecyl phosphate	M_sph1p_r;M_sph1p_c	C18H39NO5P	380.48	-1	3dmet:B04771;beilstein:6780476;bigg:sph1p;brenda:BG9087;cas:19794-97-9;chebi:16893;chebi:57939;chemspider:559277;ec:2.7.1.91;ec:4.1.2.27;foodb:FDB022594;hmdb:HMDB01383;kegg:C01120;knapsack:C00007541;lipid:LMSP01050002;lipidbank:PSP6003;lipidmaps:LMSP01050002;metacyc:CPD-649;metlin:3512;nikkaji:J773.227I;nugowiki:1245;pubchem:25202187;pubchem:4351;pubchem:644260;pubchem:7850620;reactome:428275;rea…
MNXM49	3'-phosphoadenosine-5'-phosphosulfate	M_paps_c	C10H11N5O13P2S	503.233	-4	3dmet:B01139;bigg:paps;biopath:3-prime-Phosphoadenylylsulfate(PAPS);brenda:BG1240;cas:482-67-7;chebi:17980;chebi:58339;chemspider:9799;ec:1.8.4.8;ec:2.7.1.25;ec:2.8.2.10;ec:2.8.2.11;ec:2.8.2.14;ec:2.8.2.16;ec:2.8.2.17;ec:2.8.2.18;ec:2.8.2.19;ec:2.8.2.24;ec:2.8.2.25;ec:2.8.2.26;ec:2.8.2.27;ec:2.8.2.28;ec:2.8.2.31;ec:2.8.2.32;ec:2.8.2.33;ec:2.8.2.34;ec:2.8.2.4;ec:2.8.2.6;ec:2.8.2.7;ec:2.8.2.9;ec:3.…
MNXM490	(-)-ureidoglycolate	M_urdglyc_c	C3H5N2O4	133.083	-1	3dmet:B01292;bigg:urdglyc;biopath:Ureidoglycolate;brenda:BG85510;brenda:BG85518;cas:103192-53-6;cas:2017665;cas:7424-03-5;chebi:15412;chebi:28785;chebi:49050;chebi:57296;chemspider:19951218;chemspider:388403;ec:1.1.1.154;ec:3.5.3.19;ec:3.5.3.4;ec:4.3.2.3;foodb:FDB022364;hmdb:HMDB01005;kegg:C00603;kegg:C02766;knapsack:C00007465;knapsack:C00007466;metacyc:CPD-1091;metlin:5935;nikkaji:J1.344.911B;ni…
MNXM491	1D-myo-inositol hexakisphosphate	M_minohp_n;M_minohp_c	C6H6O24P6	647.94	-12	3dmet:B00260;beilstein:2201952;beilstein:3886124;bigg:minohp;biopath:1D-myo-Inositol_(1,2,3,4,5,6)-hexakisphosphate;brenda:BG22944;cas:83-86-3;chebi:17401;chebi:58130;chemspider:10618952;chemspider:866;ec:2.7.1.158;ec:2.7.4.21;ec:3.1.3.26;ec:3.1.3.72;ec:3.1.3.8;foodb:FDB000374;hmdb:HMDB03502;kegg:C01204;metacyc:MI-HEXAKISPHOSPHATE;metlin:6941;nikkaji:J9.332G;nugowiki:3083;pdb-ccd:I6P;pubchem:2158…
MNXM492	2'-deoxyuridine	M_duri_e;M_duri_c;M_duri_b	C9H12N2O5	228.202	0	3dmet:B01281;bigg:duri;biopath:2-prime-Deoxyuridine;brenda:BG27308;cas:951-78-0;chebi:16450;chemspider:13118;drugbank:DB02256;ec:1.14.11.10;ec:1.14.11.3;ec:2.4.2.23;ec:3.5.4.14;foodb:FDB021870;het:DUR;hmdb:HMDB00012;kegg:C00526;knapsack:C00019697;metacyc:DEOXYURIDINE;metlin:5086;nikkaji:J7.186B;nugowiki:7;pdb-ccd:DUR;pubchem:13712;pubchem:3809;reactome:500430;reactome:REACT_21686;reactome_databas…
MNXM493	3-ammoniopropanal	M_aproa_c	C3H8NO	74.102	1	3dmet:B00832;beilstein:1738024;bigg:aproa;biopath:beta-Aminopropion_aldehyde;brenda:BG17906;cas:352-92-1;chebi:18090;chebi:58374;chemspider:14733277;chemspider:74;ec:1.5.3.11;ec:1.5.3.13;ec:1.5.3.16;ec:1.5.3.17;foodb:FDB022427;hmdb:HMDB01106;kegg:C05665;metacyc:CPD-6082;metlin:6007;nikkaji:J676.182H;nugowiki:994;pubchem:21286229;pubchem:75;pubchem:7975;reactome:141328;reactome:REACT_3636;reactome…
MNXM495	IDP	M_idp_m;M_idp_c	C10H11N4O11P2	425.162	-3	3dmet:B01160;beilstein:5786306;bigg:idp;brenda:BG1009;cas:86-04-4;chebi:17808;chebi:58280;chemspider:3279691;chemspider:559208;ec:3.5.4.7;ec:3.6.1.64;foodb:FDB023146;hmdb:HMDB03335;kegg:C00104;metacyc:IDP;metlin:6892;nikkaji:J38.561A;nugowiki:2916;pdb-ccd:IDP;pdbechem:IDP;pubchem:3404;pubchem:4064322;pubchem:644173;reactome:2509811;reactome:REACT_151969;reactome_database_id_release_44:2509811;see…
MNXM4968	2-hydroxybutyrate	M_2hb_e;M_2hb_c;M_2hb_b	C4H7O3	103.097	-1	3dmet:B01942;beilstein:1720939;beilstein:1720940;beilstein:878248;bigg:2hb;biopath:2-Hydroxy-butyrate;brenda:BG19684;cas:19054-57-0;cas:600-15-7;cas:71-23-8;chebi:1148;chebi:50612;chebi:50613;chebi:64552;chemspider:10792;chemspider:5341964;chemspider:5362396;foodb:FDB021867;hmdb:HMDB00008;kegg:C05984;lipid:LMFA01050004;lipid:LMFA01050342;lipidbank:DFA0270;lipidmaps:LMFA01050004;lipidmaps:LMFA0105…
MNXM497	phenylacetate	M_pac_c	C8H7O2	135.14	-1	PHENYLKETONURIA (PKU): 135; TYROSINEMIA I: 49; TYROSINEMIA II: 66; TYROSINEMIA III: 319; TYROSINEMIA, TRANSIENT, OF THE NEWBORN: 318;3dmet:B00128;3dmet:B02106;beilstein:1099647;beilstein:3539899;beilstein:636458;bigg:pac;biopath:Phenylacetate;brenda:BG85306;cas:103-82-2;cas:122-79-2;chebi:18401;chebi:30745;chebi:8082;chemspider:10181341;chemspider:28969;chemspider:3610724;ec:1.2.1.39;ec:6.2.1.30;…
MNXM5	NADP(+)	M_nadp_x;M_nadp_r;M_nadp_m;M_nadp_e;M_nadp_c;M_nadp_b	C21H25N7O17P3	740.381	-3	3dmet:B01129;beilstein:3645734;beilstein:3885115;bigg:nadp;biopath:NADP;brenda:BG48210;cas:53-59-8;chebi:18009;chebi:25523;chebi:25524;chebi:44409;chebi:58349;chemspider:10239198;chemspider:5675;come:MOL000029;ec:1.1.1.10;ec:1.1.1.101;ec:1.1.1.102;ec:1.1.1.111;ec:1.1.1.112;ec:1.1.1.113;ec:1.1.1.115;ec:1.1.1.117;ec:1.1.1.119;ec:1.1.1.120;ec:1.1.1.123;ec:1.1.1.124;ec:1.1.1.126;ec:1.1.1.128;ec:1.1.1…
MNXM500	D-fructose 1,6-bisphosphate	M_fdp_c	C6H10O12P2	336.084	-4	3dmet:B04673;beilstein:4820637;bigg:fdp;brenda:BG22767;cas:488-69-7;chebi:16905;chebi:39731;chebi:49093;kegg:C00354;knapsack:C00007386;nikkaji:J15.941G;pdb-ccd:AFP;pdbechem:2FP;pubchem:3647;reactome:30014;reactome:REACT_3740;reactome_database_id_release_44:30014;seed:cpd00290;upa:UPC00354
MNXM501	N(1)-acetylspermidine	M_N1aspmd_c	C9H23N3O	189.298	2	beilstein:4176501;bigg:N1aspmd;biopath:N1-Acetylspermidine;brenda:BG28055;cas:14278-49-0;cas:34450-16-3;chebi:17927;chebi:58324;chemspider:482;ec:1.5.3.11;ec:1.5.3.13;ec:1.5.3.15;ec:1.5.3.17;foodb:FDB022530;hmdb:HMDB01276;kegg:C00612;metacyc:CPD-568;metlin:3323;nikkaji:J354.012J;nugowiki:1144;pubchem:25203502;pubchem:3886;pubchem:496;reactome:141349;reactome:353555;reactome:REACT_15163;reactome:R…
MNXM503	prephenate	M_pphn_c	C10H8O6	224.167	-2	3dmet:B00074;beilstein:2698270;beilstein:3682733;beilstein:5288208;bigg:pphn;biopath:Prephenate;brenda:BG452;cas:126-49-8;chebi:16666;chebi:29934;chebi:57852;chemspider:1001;chemspider:4573884;drugbank:DB08427;ec:1.3.1.12;ec:1.3.1.13;ec:2.6.1.78;ec:2.6.1.79;ec:4.2.1.51;ec:5.4.99.5;foodb:FDB028914;hmdb:HMDB12283;kegg:C00254;knapsack:C00019632;metacyc:PREPHENATE;nikkaji:J38.009A;nugowiki:11008;pdb-…
MNXM505	trans-4-coumarate	M_T4hcinnm_m	C9H7O3	163.15	-1	3dmet:B01335;beilstein:2207381;beilstein:2207383;beilstein:5513651;bigg:T4hcinnm;brenda:BG28301;cas:501-98-4;cas:7400-08-0;cas:7400-08-0_501-98-4;chebi:12876;chebi:32373;chebi:32374;chebi:36090;chemspider:4450678;chemspider:553148;ec:1.14.13.11;ec:2.4.1.126;ec:4.3.1.23;ec:4.3.1.25;ec:6.2.1.12;foodb:FDB002593;gmelin:2148756;gmelin:2245630;gmelin:2565912;het:HC4;hmdb:HMDB02035;kegg:C00811;knapsack:…
MNXM507	5-amino-1-(5-phosphonato-D-ribosyl)imidazole-4-carboxylate	M_5aizc_c	C9H12N3O9P	337.18	-2	3dmet:B01784;bigg:5aizc;biopath:1-(5-Phospho-D-ribosyl)-5-amino-4-imidazolecarboxylate;brenda:BG27601;chebi:28413;chebi:58564;chemspider:144983;ec:4.1.1.21;ec:5.4.99.18;ec:6.3.2.6;foodb:FDB023871;het:C2R;hmdb:HMDB06273;kegg:C04751;metacyc:PHOSPHORIBOSYL-CARBOXY-AMINOIMIDAZOLE;nikkaji:J38.129B;nugowiki:5398;pdb-ccd:C2R;pubchem:165388;pubchem:24916886;pubchem:7321;reactome:111395;reactome:REACT_311…
MNXM508	beta-D-glucose 6-phosphate(2-)	M_g6p_B_c	C6H11O9P	258.12	-2	3dmet:B01400;beilstein:1914853;bigg:g6p-B;brenda:BG22646;chebi:17719;chebi:58247;chemspider:10239176;chemspider:388538;drugbank:DB04122;ec:1.1.98.2;ec:1.1.99.34;ec:5.1.3.15;ec:5.4.2.6;foodb:FDB023183;het:BG6;hmdb:HMDB03498;kegg:C01172;knapsack:C00007306;metacyc:GLC-6-P;nikkaji:J396.144C;nugowiki:3079;pdb-ccd:BG6;pdbechem:BG6;pubchem:21604865;pubchem:439427;pubchem:4399;reaxys:1914853;reaxys:85736…
MNXM51	GTP	M_gtp_m;M_gtp_c	C10H12N5O14P3	519.149	-4	391;3dmet:B01137;beilstein:1201437;beilstein:4285687;beilstein:5211792;beilstein:74004;bigg:gtp;biopath:Guanosine-5-prime-triphosphate;brenda:BG32483;cas:86-01-1;chebi:15996;chebi:37565;chebi:57600;chemspider:5414499;chemspider:6569;drugbank:DB04137;ec:2.7.1.156;ec:2.7.1.81;ec:2.7.2.10;ec:2.7.6.5;ec:2.7.7.13;ec:2.7.7.30;ec:2.7.7.34;ec:2.7.7.45;ec:2.7.7.62;ec:2.7.7.65;ec:2.7.7.68;ec:2.7.7.71;ec:2.…
MNXM510	xylitol	M_xylt_e;M_xylt_c;M_xylt_b	C5H12O5	152.146	0	3dmet:B04675;beilstein:1720523;bigg:xylt;biopath:Xylitol;brenda:BG20699;cas:87-99-0;chebi:17151;chemspider:21391692;chemspider:6646;drugbank:DB01904;ec:1.1.1.10;ec:1.1.1.307;ec:1.1.1.9;ec:1.1.3.41;ec:2.7.1.122;foodb:FDB001134;gmelin:82893;hmdb:HMDB02917;kegg:C00379;ligandbox:D00061;metacyc:XYLITOL;nikkaji:J3.905E;nugowiki:2500;pdb-ccd:RB0;pdb-ccd:XYL;pdbechem:XYL;pubchem:3669;pubchem:44237323;pub…
MNXM511	(6R)-5,10-methenyltetrahydrofolate	M_methf_m;M_methf_c	C20H20N7O6	454.416	-1	3dmet:B04682;beilstein:6184059;bigg:methf;brenda:BG36347;cas:7444-29-3;chebi:15638;chebi:57455;chemspider:559356;ec:1.5.1.15;ec:1.5.1.5;ec:3.5.4.9;ec:4.1.99.3;ec:4.3.1.4;ec:6.3.3.2;foodb:FDB022573;hmdb:HMDB01354;kegg:C00445;knapsack:C00019687;metacyc:5-10-METHENYL-THF;metlin:6185;nikkaji:J1.213.619F;nugowiki:1216;pubchem:3733;pubchem:46878371;pubchem:644350;seed:cpd00347
MNXM512	(S)-lactaldehyde	M_lald_L_c	C3H6O2	74.079	0	3dmet:B01242;bigg:lald-L;brenda:BG17834;cas:3913-64-2;cas:598-35-6;chebi:18041;chemspider:388368;drugbank:DB03776;ec:1.1.1.55;ec:1.1.1.77;ec:1.2.1.22;ec:4.1.2.17;ec:4.1.2.19;kegg:C00424;knapsack:C00019649;metacyc:LACTALD;nikkaji:J2.715D;pubchem:3714;pubchem:439231;seed:cpd00334;upa:UPC00424
MNXM513	3-oxooctadecanoyl-CoA(4-)	M_3ohodcoa_x	C39H64N7O18P3S	1043.948	-4	bigg:3ohodcoa;bigg:3oodcoa;cas:86370-20-9;chebi:50571;chebi:71407;chemspider:17216373;foodb:FDB023942;hmdb:HMDB06498;kegg:C16216;metacyc:CPD-10260;nikkaji:J2.798.869E;nugowiki:5623;pubchem:22833663;pubchem:25243996;pubchem:47205524;reactome:548812;reactome:REACT_22457;reactome_database_id_release_44:548812;seed:cpd14935
MNXM518	indole-3-acetaldehyde	M_id3acald_m;M_id3acald_e;M_id3acald_c;M_id3acald_b	C10H9NO	159.185	0	3dmet:B00152;beilstein:121586;bigg:id3acald;biopath:Indole-3-acetaldehyde;brenda:BG2034;cas:2591-98-2;chebi:18086;chebi:24823;chemspider:778;ec:1.1.1.190;ec:1.1.1.191;ec:1.2.3.7;ec:4.1.1.74;foodb:FDB013950;hmdb:HMDB01190;kegg:C00637;knapsack:C00000109;metacyc:INDOLE_ACETALDEHYDE;metlin:6068;nikkaji:J398.271H;nugowiki:1068;pubchem:3910;pubchem:800;seed:cpd00486
MNXM519	orotidine 5'-phosphate(3-)	M_orot5p_c	C10H10N2O11P	365.167	-3	3dmet:B01381;beilstein:10604117;bigg:orot5p;biopath:Orotidine-5-prime-phosphate;brenda:BG783;cas:2149-82-8;chebi:15842;chebi:57538;chemspider:141140;drugbank:DB02957;ec:2.4.2.10;ec:4.1.1.23;foodb:FDB012321;gmelin:492529;het:OMP;hmdb:HMDB00218;kegg:C01103;knapsack:C00007583;metacyc:OROTIDINE-5-PHOSPHATE;metlin:5228;nikkaji:J13.801K;nugowiki:156;pdb-ccd:OMP;pubchem:160617;pubchem:25245207;pubchem:4…
MNXM52	UDP-alpha-D-glucose(2-)	M_udpg_c	C15H22N2O17P2	564.286	-2	3dmet:B04622;beilstein:3827329;bigg:udpg;cas:133-89-1;chebi:52249;chebi:58885;chemspider:10239191;ec:1.1.1.22;ec:2.4.1.116;ec:2.4.1.202;ec:2.4.1.238;ec:2.4.1.241;ec:2.4.1.284;ec:2.4.1.286;ec:2.4.1.293;ec:2.4.1.295;ec:2.4.1.296;ec:2.4.1.297;ec:2.4.1.298;ec:2.4.1.n2;ec:2.7.7.12;ec:2.7.8.31;ec:3.13.1.1;ec:5.1.3.2;kegg:C00029;knapsack:C00001514;metacyc:CPD-12575;nikkaji:J9.610E;pdb-ccd:GUD;pubchem:16…
MNXM522	S-methyl-5-thio-D-ribulose 1-phosphate(2-)	M_5mdru1p_c	C6H11O7PS	258.186	-2	3dmet:B04948;beilstein:11409869;bigg:5mdru1p;brenda:BG29997;cas:86316-83-8;chebi:28096;chebi:58548;chemspider:152225;chemspider:19951215;ec:4.2.1.109;ec:5.3.1.23;foodb:FDB022541;het:MRU;hmdb:HMDB01299;kegg:C04582;metacyc:CPD-1063;metlin:6143;nikkaji:J2.752.046D;nugowiki:1161;pdb-ccd:MRU;pdbechem:MRU;pubchem:174549;pubchem:23615271;pubchem:7183;seed:cpd02791;upa:UPC04582
MNXM52342	epimelibiose	M_epm_c	C12H22O11	342.296	0	3dmet:B01854;beilstein:1435368;bigg:epm;cas:17296-19-4;chebi:4808;chemspider:389537;foodb:FDB018339;hmdb:HMDB06792;kegg:C05400;nikkaji:J92.817H;nugowiki:5917;pubchem:440656;pubchem:7767;seed:cpd03196
MNXM52365	episterol	M_epist_e;M_epist_c;M_epist_b	C28H46O	398.664	0	beilstein:2421473;beilstein:4540494;bigg:epist;cas:474-68-0;chebi:23929;chebi:50586;chemspider:21865764;foodb:FDB024116;hmdb:HMDB06847;kegg:C15777;knapsack:C00007272;lipid:LMST01030115;lipidbank:SST9099;lipidmaps:LMST01030115;metacyc:EPISTEROL;nikkaji:J12.013H;nugowiki:5972;pubchem:14714911;pubchem:23724571;pubchem:25200387;pubchem:47205103;seed:cpd14514;upa:UPC15777
MNXM52460	5,7,22,24(28)-ergostatetraenol	M_ergtrol_c	C28H42O	394.632	0	bigg:ergtrol;chemspider:4444350;lipidmaps:LMST01031002;metacyc:57222428-ERGOSTATETRAENOL;metacyc:ERGOSTA-572223-28-TETRAEN-3-BETA-OL;pubchem:23724485;pubchem:5280792;pubchem:74382751;seed:cpd03223
MNXM5248	Octadecynoyl-ACP	M_ocdcyaACP_m;M_ocdcyaACP_c	C29H51N2O8PRS		-1	bigg:ocdcyaACP;seed:cpd15271
MNXM528	hexadecanal	M_hxdcal_c	C16H32O	240.425	0	3dmet:B00119;beilstein:1772756;bigg:hxdcal;brenda:BG89184;cas:629-80-1;chebi:17600;chemspider:959;drugbank:DB03381;ec:1.1.1.164;ec:1.2.1.42;ec:1.2.1.n2;ec:1.3.1.27;ec:4.1.2.27;foodb:FDB003048;gmelin:722456;hmdb:HMDB01551;kegg:C00517;knapsack:C00007542;lipid:LMFA06000088;lipidbank:DLD0088;lipidmaps:LMFA06000088;metacyc:PALMITALDEHYDE;metlin:6317;nikkaji:J1.704C;nugowiki:1405;pubchem:3800;pubchem:7…
MNXM53	L-serine	M_ser_L_m;M_ser_L_e;M_ser_L_c;M_ser_L_b	C3H7NO3	105.093	0	3dmet:B01145;beilstein:1721404;beilstein:4372751;bigg:ser-L;biopath:L-Serine;brenda:BG17936;cas:56-45-1;chebi:17115;chebi:32836;chebi:32837;chebi:33384;chemspider:5736;drugbank:DB00133;ec:1.1.1.276;ec:1.4.1.7;ec:2.1.2.1;ec:2.3.1.30;ec:2.3.1.50;ec:2.6.1.45;ec:2.6.1.51;ec:2.7.1.80;ec:2.7.8.29;ec:2.7.8.38;ec:2.7.8.4;ec:2.7.8.8;ec:3.1.3.3;ec:3.1.4.46;ec:3.2.1.110;ec:3.2.1.97;ec:3.5.1.61;ec:4.2.1.122;…
MNXM5319	ubiquinol-6	M_q6h2_m	C39H60O4	592.891	0	beilstein:2494092;bigg:q6h2;brenda:BG33310;cas:5677-58-7;chebi:52970;chemspider:4710167;foodb:FDB028922;hmdb:HMDB12299;metacyc:UBIQUINOL-30;nugowiki:11024;pubchem:5813154;seed:cpd15291
MNXM537	ferrocytochrome c	M_focytc_m	C42H44FeN8O8S2R4			bigg:focytC;bigg:focytc;brenda:BG91985;cas:None;chebi:16928;kegg:C00126;metacyc:Cytochromes-C-Reduced;nikkaji:J209.145C;pubchem:3426;seed:cpd00110;upa:UPC00126
MNXM541	3-phospho-hydroxypyruvate	M_3php_c	C3H2O7P	181.018	-3	3dmet:B00565;beilstein:4246841;bigg:3php;biopath:3-Phosphohydroxypyruvate;brenda:BG17784;cas:3913-50-6;chebi:18110;chebi:30933;chemspider:103;chemspider:4573923;ec:1.1.1.95;ec:2.6.1.52;foodb:FDB022377;het:HPV;hmdb:HMDB01024;kegg:C03232;knapsack:C00019657;metacyc:3-P-HYDROXYPYRUVATE;metlin:484;nikkaji:J2.180.747H;nugowiki:922;pdb-ccd:HPV;pdbechem:HPV;pubchem:105;pubchem:5460375;pubchem:6103;reacto…
MNXM546	dGMP(2-)	M_dgmp_c	C10H12N5O7P	345.205	-2	3dmet:B01228;beilstein:1231121;beilstein:3575246;beilstein:7349077;bigg:dgmp;biopath:2-prime-Deoxyguanosine-5-prime-phosphate;brenda:BG1047;cas:902-04-5;chebi:16192;chebi:41945;chebi:57673;chemspider:5362940;chemspider:58570;drugbank:DB04457;ec:2.7.1.113;ec:2.7.4.12;foodb:FDB022388;gmelin:358375;het:DG;hmdb:HMDB01044;kegg:C00362;knapsack:C00019356;metacyc:DGMP;nikkaji:J195.198J;nugowiki:938;pdb-c…
MNXM547	preuroporphyrinogen(8-)	M_hmbil_c	C40H38N4O17	846.746	-8	3dmet:B00223;beilstein:1209089;bigg:hmbil;biopath:Hydroxymethylbilane;brenda:BG18138;cas:71861-60-4;cas:73023-76-4;chebi:16645;chebi:57845;chemspider:767;ec:2.5.1.61;ec:4.2.1.75;foodb:FDB022446;hmdb:HMDB01137;kegg:C01024;knapsack:C00007374;metacyc:HYDROXYMETHYLBILANE;metlin:3699;nikkaji:J618.630K;nugowiki:1022;pubchem:25202903;pubchem:4269;pubchem:788;reactome:189449;reactome:REACT_9601;reactome_…
MNXM548	pyridoxaminium(1+)	M_pydam_c	C8H13N2O2	169.201	1	3dmet:B00123;beilstein:6993;bigg:pydam;brenda:BG25723;cas:85-87-0;chebi:16410;chebi:57761;chemspider:1023;ec:2.6.1.30;ec:2.6.1.31;ec:2.7.1.35;ec:3.1.3.74;foodb:FDB021819;gmelin:774473;het:PXM;hmdb:HMDB01431;kegg:C00534;knapsack:C00007504;metacyc:PYRIDOXAMINE;metlin:238;nikkaji:J3.891A;nugowiki:1293;pdb-ccd:PXM;pdbechem:PXM;pubchem:1052;pubchem:25245492;pubchem:3816;reactome:964945;reactome:REACT_…
MNXM55	L-cysteine zwitterion	M_cys_L_e;M_cys_L_c;M_cys_L_b	C3H7NO2S	121.158	0	Beta-mercaptolactate-cysteine Disulfiduria: 26; Cystinuria: 107; Cystinuria: 220100; Gamma-glutamyl-transpeptidase Deficiency: 231950; Gamma-glutamyl-transpeptidase Deficiency: 499;3dmet:B01159;beilstein:1721408;beilstein:4128886;beilstein:5921923;bigg:cys-L;biopath:L-Cysteine;brenda:BG17926;cas:4371-52-2;cas:52-90-4;chebi:17561;chebi:32442;chebi:32443;chebi:32445;chebi:35235;chemspider:5653;drug…
MNXM550	(N(omega)-L-arginino)succinate(1-)	M_argsuc_c	C10H17N4O6	289.265	-1	3dmet:B04894;bigg:argsuc;biopath:N-(L-Arginino)succinate;brenda:BG87894;cas:2387-71-5;cas:None;chebi:15682;chebi:57472;chemspider:16059;ec:4.3.2.1;ec:6.3.4.5;foodb:FDB021885;hmdb:HMDB00052;kegg:C03406;knapsack:C00019688;metacyc:L-ARGININO-SUCCINATE;metlin:5115;nikkaji:J37.380J;nugowiki:37;pubchem:16950;pubchem:25245925;pubchem:6235;reactome:34575;reactome:REACT_5577;reactome_database_id_release_4…
MNXM554	porphobilinogen(1-)	M_ppbng_c	C10H13N2O4	225.221	-1	ACUTE INTERMITTEND PORPHYRIA (AIP): 414;3dmet:B00202;beilstein:220051;bigg:ppbng;biopath:Porphobilinogen;brenda:BG987;cas:487-90-1;chebi:17381;chebi:58126;chemspider:5296496;chemspider:995;drugbank:DB02272;ec:2.5.1.61;ec:4.2.1.24;foodb:FDB021916;het:PBG;hmdb:HMDB00245;kegg:C00931;knapsack:C00007339;metacyc:PORPHOBILINOGEN;metagene:VARIEGATE PORPHYRIA: 421;metlin:76;nikkaji:J6.026G;nugowiki:179;pd…
MNXM555	quinolinate(2-)	M_quln_m;M_quln_c	C7H3NO4	165.103	-2	3dmet:B00627;beilstein:137110;bigg:quln;biopath:Pyridine-2,3-dicarboxylate;brenda:BG24851;cas:89-00-9;chebi:16675;chebi:29959;chebi:46828;chebi:46832;chebi:46833;chemspider:1037;chemspider:4573883;drugbank:DB01796;ec:2.4.2.19;ec:2.5.1.72;foodb:FDB021913;gmelin:201344;gmelin:329233;gmelin:329234;gmelin:562526;het:NTM;hmdb:HMDB00232;kegg:C03722;knapsack:C00007381;metacyc:QUINOLINATE;metlin:330;nikk…
MNXM559	3-dehydro-D-sphinganine	M_3dsphgn_c	C18H38NO2	300.5	1	3dmet:B01613;beilstein:1874784;beilstein:6792651;bigg:3dsphgn;biopath:3-Dehydrosphinganine;brenda:BG9055;cas:16105-69-4;chebi:17862;chebi:46966;chebi:58299;chemspider:388895;ec:1.1.1.102;ec:2.3.1.50;foodb:FDB022645;hmdb:HMDB01480;kegg:C02934;lipid:LMSP01020002;lipidbank:DLB0241;lipidmaps:LMSP01020002;metacyc:DEHYDROSPHINGANINE;metlin:3428;nikkaji:J866.542G;nugowiki:1342;pubchem:24702113;pubchem:2…
MNXM56	formaldehyde	M_fald_c	CH2O	30.026	0	3dmet:B00018;beilstein:1209228;bigg:fald;biopath:Formaldehyde;brenda:BG36227;cas:50-00-0;chebi:16842;chemspider:692;drugbank:DB03843;ec:1.1.1.244;ec:1.1.1.306;ec:1.1.99.37;ec:1.14.11.31;ec:1.14.11.32;ec:1.14.13.111;ec:1.14.13.128;ec:1.14.13.131;ec:1.14.13.82;ec:1.14.14.6;ec:1.14.99.15;ec:1.2.1.46;ec:1.2.1.66;ec:1.2.99.4;ec:1.5.3.1;ec:1.5.3.10;ec:1.5.3.19;ec:1.5.3.4;ec:1.5.8.3;ec:1.5.8.4;ec:1.5.99…
MNXM5613	alpha-aminopropionitrile	M_aprop_c	C3H6N2	70.093	0	3dmet:B05108;beilstein:1719828;beilstein:6114684;beilstein:635763;bigg:aprop;cas:2134-48-7;chebi:27959;chebi:50617;chebi:50618;kegg:C05714;nikkaji:J27.747I;pubchem:8021;seed:cpd03408
MNXM56353	hexadecenoyl-CoA	M_hdcoa_x;M_hdcoa_c	C37H64N7O17P3S	1003.927		bigg:hdcoa;chebi:24549;seed:cpd15238
MNXM564	myristoyl-[acyl-carrier protein]	M_myrsACP_m;M_myrsACP_c	C14H27OSR			bigg:myrsACP;chebi:50651;kegg:C05761;pubchem:8056;seed:cpd11466;upa:UPC05761
MNXM565	N(6)-(1,2-dicarboxylatoethyl)-AMP(4-)	M_dcamp_c	C14H14N5O11P	459.262	-4	3dmet:B04914;bigg:dcamp;biopath:Adenylosuccinate;brenda:BG5285;cas:19046-78-7;cas:19240-42-7;chebi:15919;chebi:57567;chemspider:389122;chemspider:394323;drugbank:DB04418;ec:4.3.2.2;ec:6.3.4.4;foodb:FDB022101;hmdb:HMDB00536;hmdb:HMDB59653;kegg:C03794;knapsack:C00007229;metacyc:ADENYLOSUCC;metlin:5521;nikkaji:J37.503I;nugowiki:455;nugowiki:58050;pdb-ccd:2SA;pubchem:25245432;pubchem:440122;pubchem:4…
MNXM567	(R)-5-phosphonatomevalonate(3-)	M_5pmev_c	C6H10O7P	225.113	-3	3dmet:B01383;bigg:5pmev;biopath:(R)-Mevalonate-5-phosphate;brenda:BG22571;brenda:BG88685;cas:73566-35-5;chebi:17436;chebi:58146;chemspider:388517;ec:2.7.1.36;ec:2.7.4.2;foodb:FDB022566;het:PMV;hmdb:HMDB01343;kegg:C01107;knapsack:C00007304;lipidmaps:LMFA01050415;metacyc:CPD-499;metlin:6177;nikkaji:J956.436E;nugowiki:1205;pdb-ccd:PMV;pubchem:123060235;pubchem:25244548;pubchem:4339;pubchem:439400;re…
MNXM568	2-formamido-N(1)-(5-O-phosphonato-D-ribosyl)acetamidine	M_fpram_c	C8H14N3O8P	311.186	-2	3dmet:B01768;bigg:fpram;biopath:2-(Formamido)-N1-(5-prime-phosphoribosyl)acetamidine;brenda:BG26126;cas:37721-04-3;cas:6157-85-3;chebi:18413;chebi:58478;chemspider:149;chemspider:17216355;chemspider:7830994;ec:6.3.3.1;ec:6.3.5.3;foodb:FDB022360;foodb:FDB022957;foodb:FDB023837;hmdb:HMDB00999;hmdb:HMDB02305;hmdb:HMDB06211;kegg:C04640;metacyc:5-PHOSPHORIBOSYL-N-FORMYLGLYCINEAMIDINE;metlin:3442;metli…
MNXM57	glutathione	M_gthrd_v;M_gthrd_m;M_gthrd_e;M_gthrd_c;M_gthrd_b	C10H16N3O6S	306.316	-1	GLUTATHIONE SYNTHETASE DEFICIENCY: 19;3dmet:B01138;bigg:gthrd;biopath:Glutathione_(reduced);brenda:BG1508;cas:70-18-8;cas:98726-08-0;chebi:16856;chebi:57925;chebi:60836;chemspider:111188;chemspider:19589806;drugbank:DB00143;ec:1.11.1.9;ec:1.13.11.18;ec:1.14.16.5;ec:1.20.4.2;ec:1.8.1.10;ec:1.8.1.7;ec:1.8.3.3;ec:1.8.4.1;ec:1.8.4.2;ec:1.8.4.3;ec:1.8.4.4;ec:1.8.4.9;ec:1.8.5.1;ec:2.1.1.41;ec:2.8.1.3;e…
MNXM572	dUDP	M_dudp_n;M_dudp_c	C9H11N2O11P2	385.138	-3	3dmet:B01441;bigg:dudp;biopath:2-prime-Deoxyuridine-5-prime-diphosphate;brenda:BG27561;cas:4208-67-7;chebi:28850;chebi:60471;chemspider:128553;foodb:FDB022361;het:DUD;hmdb:HMDB01000;kegg:C01346;metacyc:DUDP;metlin:5931;nikkaji:J699.272B;nugowiki:899;pdb-ccd:DUD;pubchem:145729;pubchem:25246037;pubchem:4551;seed:cpd00978
MNXM5723	a dodecanoyl-[acp]	M_ddcaACP_m;M_ddcaACP_c	C12H23OSR			bigg:ddcaACP;brenda:BG93729;kegg:C05223;metacyc:Dodecanoyl-ACPs;pubchem:7620;seed:cpd11468;upa:UPC05223
MNXM574	zymosterol	M_zym_int2_c;M_zymst_e;M_zymst_c;M_zymst_b	C27H44O	384.638	0	3dmet:B01856;beilstein:2568614;bigg:zym_int2;bigg:zymst;biopath:delta8,24-Cholestadien-3beta-ol;brenda:BG14452;cas:128-33-6;cas:7488-99-5;chebi:18252;chemspider:83724;ec:2.1.1.41;foodb:FDB023869;hmdb:HMDB06271;kegg:C05437;knapsack:C00023749;lipid:LMST01010066;lipidbank:SST9103;lipidmaps:LMST01010066;metacyc:ZYMOSTEROL;nikkaji:J10.048J;nugowiki:5396;pubchem:25244184;pubchem:7800;pubchem:7850689;pu…
MNXM576	3-hydroxy-L-kynurenine zwitterion	M_hLkynr_c	C10H12N2O4	224.213	0	3dmet:B01641;bigg:hLkynr;biopath:3-Hydroxy-L-kynurenine;brenda:BG2220;cas:606-14-4;chebi:17380;chebi:58125;chemspider:11318;ec:1.14.13.9;ec:3.7.1.3;foodb:FDB028330;hmdb:HMDB11631;kegg:C03227;knapsack:C00007443;metacyc:3-HYDROXY-L-KYNURENINE;nikkaji:J14.711G;nugowiki:10356;pubchem:11811;pubchem:25244175;pubchem:6099;reactome:34351;reactome:REACT_3577;reactome_database_id_release_44:34351;seed:cpd0…
MNXM5782	homocitrate(3-)	M_hcit_n;M_hcit_m	C7H7O7	203.126	-3	bigg:hcit;biopath:Homocitrate;brenda:BG23994;cas:3562-74-1;chebi:17852;chebi:36457;chemspider:388564;foodb:FDB023186;het:HCA;hmdb:HMDB03518;metlin:6943;nugowiki:3099;pubchem:439459;seed:cpd00919
MNXM58	sulfate	M_so4_e;M_so4_c;M_so4_b	O4S	96.063	-2	116; 209; 210; 216; 222; 223; 224; 229; 230; 231; 232; 30; 332; 37;3dmet:B00016;beilstein:3648446;bigg:so4;biopath:Sulfate;biopath:Sulfate_(protonated);brenda:BG28716;cas:14808-79-8;cas:73020-09-4;cas:7664-93-9;chebi:16189;chebi:26836;chebi:45696;chemspider:1085;chemspider:1086;chemspider:55666;ec:1.8.3.1;ec:2.7.7.4;ec:2.7.7.5;ec:2.7.7.51;ec:3.1.6.10;ec:3.1.6.11;ec:3.1.6.16;ec:3.1.6.17;ec:3.1.6.2…
MNXM580	trans-dec-2-enoyl-CoA	M_dc2coa_x	C31H48N7O17P3S	915.736	-4	3dmet:B05003;bigg:dc2coa;biopath:trans-Dec-2-enoyl-CoA;brenda:BG16174;cas:10018-95-8;cas:37325-74-9;chebi:10723;chebi:61406;chemspider:4444334;foodb:FDB022536;foodb:FDB023267;hmdb:HMDB01291;hmdb:HMDB03948;kegg:C05275;lipid:LMFA07050023;lipidmaps:LMFA07050023;metacyc:T2-DECENOYL-COA;metlin:6137;nikkaji:J2.755.219F;nugowiki:1154;nugowiki:3529;pubchem:24701388;pubchem:25246302;pubchem:5280768;pubche…
MNXM581	(E)-hexadec-2-enoyl-CoA	M_hdd2coa_x	C37H60N7O17P3S	999.895	-4	3dmet:B05000;bigg:hdd2coa;biopath:trans-Hexadec-2-enoyl-CoA;brenda:BG17261;brenda:BG17262;cas:4460-95-1;chebi:28935;chebi:52381;chebi:61526;chemspider:26332261;foodb:FDB023264;hmdb:HMDB03945;kegg:C05272;lipidmaps:LMFA07050020;metacyc:CPD0-2117;nikkaji:J2.755.187D;nugowiki:3526;pubchem:24701385;pubchem:46173176;pubchem:7659;reactome:77284;reactome:REACT_4177;reactome_database_id_release_44:77284;s…
MNXM584	allantoate	M_alltt_e;M_alltt_c;M_alltt_b	C4H7N4O4	175.123	-1	3dmet:B01270;beilstein:1790227;bigg:alltt;biopath:Allantoate;brenda:BG19637;cas:99-16-1;chebi:17536;chebi:30837;chemspider:198;chemspider:4449824;ec:3.5.2.5;ec:3.5.3.4;ec:3.5.3.9;foodb:FDB012646;gmelin:240954;hmdb:HMDB01209;kegg:C00499;knapsack:C00007470;metacyc:ALLANTOATE;metlin:343;nikkaji:J11.619J;nugowiki:1085;pdb-ccd:1AL;pubchem:203;pubchem:3782;pubchem:5287444;seed:cpd00388;upa:UPC00499
MNXM59041	keto-L-sorbose	M_srb_L_e;M_srb_L_c;M_srb_L_b	C6H12O6	180.156	0	3dmet:B04653;beilstein:1724554;beilstein:3588863;bigg:srb-L;brenda:BG22352;cas:87-79-6;chebi:13172;chebi:17266;chemspider:388332;chemspider:390208;foodb:FDB001126;het:SOE;hmdb:HMDB01266;kegg:C00247;metacyc:CPD-9569;metlin:6121;nikkaji:J4.280C;nugowiki:1134;pdb-ccd:SOE;pubchem:3546;pubchem:439192;pubchem:441484;reaxys:1724554;seed:cpd00212;upa:UPC00247;wikipedia:Sorbose
MNXM593	(R)-pantoate	M_pant_R_m;M_pant_R_c	C6H11O4	147.149	-1	3dmet:B00120;beilstein:1722601;bigg:pant-R;biopath:(R)-Pantoate;brenda:BG36770;brenda:BG85517;cas:470-29-1;chebi:14737;chebi:15980;chebi:18697;chemspider:4451134;drugbank:DB01930;ec:1.1.1.106;ec:1.1.1.169;ec:2.7.1.169;ec:3.5.1.22;ec:6.3.2.1;ec:6.3.2.n5;kegg:C00522;knapsack:C00007622;metacyc:L-PANTOATE;nikkaji:J23.325K;pdb-ccd:PAF;pdbechem:PAF;pubchem:3805;pubchem:5289105;seed:cpd00408;upa:UPC00522
MNXM59390	L-gamma-glutamyl-L-amino acid	M_gluala_c	C8H13N2O5	217.199	-1	beilstein:1728785;bigg:gluala;cas:5875-41-2;chebi:50619;chebi:71304;chemspider:389104;foodb:FDB023860;hmdb:HMDB06248;nugowiki:5373;pubchem:440103;seed:cpd15236
MNXM597	D-xylulose	M_xylu_D_c	C5H10O5	150.13	0	3dmet:B04663;bigg:xylu-D;biopath:D-Xylulose;brenda:BG20412;cas:551-84-8;chebi:17140;chemspider:4451524;drugbank:DB03947;ec:1.1.1.11;ec:1.1.1.287;ec:1.1.1.9;ec:2.7.1.17;ec:5.3.1.15;ec:5.3.1.5;foodb:FDB022698;het:XUL;hmdb:HMDB01644;kegg:C00310;knapsack:C00019684;metacyc:D-XYLULOSE;metlin:6333;nikkaji:J14.195J;nugowiki:1424;pdb-ccd:XLF;pubchem:3604;pubchem:5289590;seed:cpd00259;upa:UPC00310
MNXM599	iminosuccinate	M_iasp_c	C4H4NO4	130.079	-1	3dmet:B00865;bigg:iasp;biopath:Iminoaspartate;brenda:BG19324;cas:79067-61-1;chebi:50616;chebi:58831;chemspider:13628208;chemspider:19951415;ec:1.4.3.16;ec:2.5.1.72;foodb:FDB022443;hmdb:HMDB01131;kegg:C05840;knapsack:C00007565;lipidmaps:LMFA01170110;metacyc:IMINOASPARTATE;metlin:6025;nikkaji:J1.894.303D;nugowiki:1017;pubchem:23615393;pubchem:796;pubchem:8133;pubchem:85291439;seed:cpd03470;upa:UPC0…
MNXM6	NADPH	M_nadph_x;M_nadph_r;M_nadph_m;M_nadph_c	C21H26N7O17P3	741.389	-4	3dmet:B01128;beilstein:10411862;beilstein:77911;bigg:nadph;biopath:NADPH;brenda:BG48213;cas:2646-71-1;cas:53-57-6;chebi:16474;chebi:57783;chemspider:10239199;chemspider:17215925;come:MOL000028;ec:1.1.1.10;ec:1.1.1.101;ec:1.1.1.102;ec:1.1.1.111;ec:1.1.1.112;ec:1.1.1.113;ec:1.1.1.115;ec:1.1.1.117;ec:1.1.1.119;ec:1.1.1.120;ec:1.1.1.123;ec:1.1.1.124;ec:1.1.1.126;ec:1.1.1.128;ec:1.1.1.130;ec:1.1.1.131…
MNXM60	bicarbonate	M_hco3_n;M_hco3_m;M_hco3_c	CHO3	61.017	-1	3dmet:B00080;3dmet:B00276;beilstein:3600898;beilstein:3903504;bigg:h2co3;bigg:hco3;biopath:Hydrogen_carbonate;bnice:C4;brenda:BG28931;cas:144-55-8;cas:3812-32-6;cas:463-79-6;cas:71-52-3;chebi:17544;chebi:28976;chebi:41609;chemspider:18519;chemspider:747;chemspider:749;ec:1.13.11.73;ec:1.2.1.27;ec:4.1.1.31;ec:4.1.1.93;ec:4.2.1.1;ec:4.2.1.104;ec:6.3.4.18;ec:6.3.4.6;ec:6.3.5.5;ec:6.4.1.1;ec:6.4.1.2;…
MNXM600	N(1)-acetylsperminium(3+)	M_N1sprm_c	C12H31N4O	247.401	3	bigg:N1sprm;biopath:N1-Acetylspermine;brenda:BG4216;cas:25593-72-0;cas:77928-70-2;chebi:17312;chebi:58101;chemspider:892;ec:1.5.3.11;ec:1.5.3.13;ec:1.5.3.17;foodb:FDB022474;het:SP5;hmdb:HMDB01186;kegg:C02567;metacyc:N1-ACETYLSPERMINE;metlin:3369;nikkaji:J402.973I;nugowiki:1064;pdb-ccd:SP5;pubchem:25201943;pubchem:5564;pubchem:916;reactome:141323;reactome:353575;reactome:REACT_14936;reactome:REACT…
MNXM602	shikimate	M_skm_c	C7H9O5	173.143	-1	3dmet:B01267;beilstein:2210055;bigg:skm;biopath:Shikimate;brenda:BG23975;cas:138-59-0;chebi:16119;chebi:36208;chemspider:5414360;chemspider:8412;ec:1.1.1.25;ec:1.1.1.282;ec:2.3.1.133;ec:2.7.1.71;foodb:FDB003991;het:SKM;hmdb:HMDB03070;kegg:C00493;knapsack:C00001203;metacyc:SHIKIMATE;metlin:338;nikkaji:J3.267K;nugowiki:2653;pdb-ccd:SKM;pdbechem:SKM;pubchem:3776;pubchem:7057976;pubchem:8742;reactome…
MNXM607	(2S)-2-[5-amino-1-(5-O-phosphonato-beta-D-ribosyl)imidazole-4-carboxamido]succinate	M_25aics_c	C13H15N4O12P	450.252	-4	3dmet:B04963;bigg:25aics;biopath:5-prime-Phosphoribosyl-4-N-(succino-carboxamide)-5-aminoimidazole;brenda:BG4597;cas:3031-95-6;chebi:18319;chebi:58443;chemspider:141175;ec:4.3.2.2;ec:6.3.2.6;foodb:FDB022251;hmdb:HMDB00797;kegg:C04823;metacyc:P-RIBOSYL-4-SUCCCARB-AMINOIMIDAZOLE;metlin:5762;nikkaji:J7.666J;nugowiki:715;pubchem:160666;pubchem:45266647;pubchem:7384;reactome:111399;reactome:REACT_3661…
MNXM61	L-methionine zwitterion	M_met_L_m;M_met_L_e;M_met_L_c;M_met_L_b	C5H11NO2S	149.211	0	Glycine N-methyltransferase Deficiency: 606664; Homocystinuria DUE TO Defect OF N(5,10)-methylene THF Deficiency: 236250; Homocystinuria. Cystathionine Beta-synthase Deficiency: 236200; Hypermethioninemia , Familial: 180960; Hypermethioninemia: 250850; Methylcobalamin Synthesis Deficiency (cbl E, cbl G): 236270; Tyrosinemia I: 276700;3dmet:B01148;beilstein:4740675;bigg:met-L;biopath:L-Methionine;…
MNXM611	3-dehydroshikimate	M_3dhsk_c	C7H7O5	171.127	-1	3dmet:B01592;beilstein:2099598;beilstein:2938338;bigg:3dhsk;biopath:3-Dehydroshikimate;brenda:BG49176;chebi:16630;chebi:30918;chemspider:4573915;drugbank:DB04347;ec:1.1.1.25;ec:1.1.1.282;ec:4.2.1.10;ec:4.2.1.118;kegg:C02637;knapsack:C00019663;metacyc:3-DEHYDRO-SHIKIMATE;nikkaji:J412.314J;pdb-ccd:3DS;pubchem:5460360;pubchem:5617;reactome:964941;reactome:REACT_27527;reactome_database_id_release_44:…
MNXM61338	melibiitol	M_melt_c	C12H24O11	344.312	0	3dmet:B01853;bigg:melt;chebi:27527;chemspider:389536;foodb:FDB024080;hmdb:HMDB06791;kegg:C05399;nikkaji:J15.208K;nugowiki:5916;pubchem:440655;pubchem:7766;seed:cpd03195
MNXM621	raffinose	M_raffin_c	C18H32O16	504.437	0	3dmet:B01266;bigg:raffin;biopath:Raffinose;brenda:BG8887;brenda:BG8888;cas:25954-44-3;cas:512-69-6;chebi:16634;chebi:28782;chebi:60212;chemspider:10102;chemspider:190739;chemspider:388379;ec:2.4.1.166;ec:2.4.1.67;ec:2.4.1.82;foodb:FDB000661;foodb:FDB012325;hmdb:HMDB03213;hmdb:HMDB34072;kegg:C00492;kegg:C08239;knapsack:C00001135;knapsack:C00001145;metacyc:CPD-1099;metlin:138;nikkaji:J17.211A;nikka…
MNXM624	1D-myo-inositol 1,3,4,5-tetrakisphosphate(8-)	M_mi1345p_n	C6H8O18P4	492.012	-8	3dmet:B01430;beilstein:4342568;bigg:mi1345p;biopath:1D-myo-Inositol_(1,3,4,5)-tetrakisphosphate;brenda:BG22918;brenda:BG40666;cas:102850-29-3;chebi:16783;chebi:25449;chebi:57895;chemspider:96919;drugbank:DB01863;ec:2.7.1.127;ec:2.7.1.159;ec:3.1.3.56;foodb:FDB022398;het:1B55;hmdb:HMDB01059;kegg:C01272;metacyc:CPD-506;metagene:.;metlin:5973;nikkaji:J292.127H;nugowiki:952;pdb-ccd:4IP;pubchem:107758;…
MNXM625	2'-deoxyadenosine	M_dad_2_e;M_dad_2_c;M_dad_2_b	C10H13N5O3	251.242	0	3dmet:B01287;beilstein:91015;bigg:dad-2;biopath:2-prime-Deoxyadenosine;brenda:BG66294;brenda:BG836;cas:958-09-8;chebi:17256;chemspider:13135;ec:2.7.1.76;foodb:FDB021894;gmelin:283189;het:3D1;hmdb:HMDB00101;kegg:C00559;knapsack:C00019281;metacyc:DEOXYADENOSINE;metlin:3382;nikkaji:J80.042B;nugowiki:70;pdb-ccd:3D1;pdbechem:3D1;pubchem:13730;pubchem:3839;reaxys:91015;seed:cpd00438;wikipedia:Deoxyaden…
MNXM6272	gamma-amino-gamma-cyanobutanoic acid	M_acybut_c	C5H7N2O2	127.121	-1	3dmet:B05109;beilstein:2960649;beilstein:6694377;bigg:acybut;cas:14046-56-1;chebi:28474;chebi:50614;chebi:50615;kegg:C05715;lipid:LMFA01100037;lipidmaps:LMFA01100037;nikkaji:J2.361.768D;pubchem:24701166;pubchem:8022;seed:cpd03409
MNXM63	CTP	M_ctp_m;M_ctp_c	C9H12N3O14P3	479.125	-4	3dmet:B01144;beilstein:4732530;beilstein:71190;bigg:ctp;biopath:Cytidine-5-prime-triphosphate;brenda:BG27764;cas:65-47-4;chebi:17677;chebi:37563;chebi:58231;chemspider:5414498;chemspider:5941;drugbank:DB02431;ec:2.7.1.108;ec:2.7.1.161;ec:2.7.1.174;ec:2.7.1.n5;ec:2.7.4.6;ec:2.7.7.14;ec:2.7.7.15;ec:2.7.7.33;ec:2.7.7.38;ec:2.7.7.39;ec:2.7.7.40;ec:2.7.7.41;ec:2.7.7.43;ec:2.7.7.57;ec:2.7.7.60;ec:2.7.7…
MNXM63035	N(alpha)-acetylpeptide	M_apep_c	C6H8N2O4R2(C2H2NOR)n		0	bigg:apep;brenda:BG93212;chebi:18061;kegg:C03011;metacyc:N-ACETYLPEPTIDE;pubchem:5918;seed:cpd12231
MNXM63157	N-(2-hydroxyhexacosanyl)-(4R)-phytosphingosine	M_cer3_26_c	C44H89NO5	712.181	0	bigg:cer3_26;chebi:52374;chebi:64958;chemspider:259815;foodb:FDB014157;hmdb:HMDB35472;lipid:LMSP02030003;lipidmaps:LMSP02030003;metacyc:CPD-8460;nugowiki:34129;pubchem:294514;pubchem:85297408;reaxys:8821426;seed:cpd15227
MNXM63174	N-(2-hydroxytetracosanoyl)phytosphingosine	M_cer3_24_c	C42H85NO5	684.128	0	bigg:cer3_24;chebi:52373;lipid:LMSP02030002;lipidmaps:LMSP02030002;metacyc:CPD-8458;pubchem:25203220;pubchem:85297407;seed:cpd15226
MNXM63797	N-hexacosanoylphytosphingosine	M_cer2_26_r;M_cer2_26_c	C44H89NO4	696.182	0	bigg:cer2_26;chebi:52980;lipidmaps:LMSP02030005;pubchem:85297410;reaxys:7319623;seed:cpd15225
MNXM63798	N-hexacosanoylsphinganine	M_cer1_26_r;M_cer1_26_c	C44H89NO3	680.182	0	bigg:cer1_26;chebi:52962;chemspider:559264;foodb:FDB028441;hmdb:HMDB11771;lipid:LMSP02020014;lipidmaps:LMSP02020014;nugowiki:10496;pubchem:644245;pubchem:7850638;seed:cpd15221
MNXM639	a peptide	M_pepd_e;M_pepd_c;M_pepd_b	C2H4NO2R(C2H2NOR)n		0	bigg:pepd;brenda:BG93246;chebi:16670;chebi:60466;ec:3.6.3.43;kegg:C00012;metacyc:Peptides;pubchem:3314;seed:cpd11608
MNXM64019	N-tetracosanoylphytosphingosine	M_cer2_24_r;M_cer2_24_c	C42H85NO4	668.129	0	bigg:cer2_24;chebi:52979;lipidmaps:LMSP02030004;pubchem:85297409;reaxys:3635804;seed:cpd15224
MNXM64020	N-tetracosanoylsphinganine	M_cer1_24_c;M_cer1_24_r	C42H85NO3	652.129	0	beilstein:1730295;bigg:cer1_24;chebi:52961;chemspider:4446690;foodb:FDB028438;hmdb:HMDB11768;lipid:LMSP02020012;lipidmaps:LMSP02020012;nugowiki:10493;pubchem:5283577;pubchem:7850636;seed:cpd15220
MNXM64021	N-tetradecanoyl-glycylpeptide	M_tglp_c	C19H35N2O4	355.492	-1	bigg:tglp;brenda:BG94306;chebi:17739;chebi:65304;kegg:C03881;metacyc:N-TETRADECANOYLGLYCYL-PEPTIDE;pubchem:6614;seed:cpd12415
MNXM642	trans-dodec-2-enoyl-CoA(4-)	M_dd2coa_x	C33H52N7O17P3S	943.789	-4	3dmet:B04884;bigg:dd2coa;biopath:trans-2-Dodecenoyl-CoA;brenda:BG16597;brenda:BG16600;cas:1066-12-2;chebi:15471;chebi:57330;chemspider:26330706;chemspider:4444196;ec:5.3.3.8;foodb:FDB023218;foodb:FDB028376;hmdb:HMDB03712;hmdb:HMDB11689;kegg:C03221;lipidmaps:LMFA07050010;metacyc:CPD-7222;nikkaji:J2.741.386B;nugowiki:10414;nugowiki:3293;pubchem:24701375;pubchem:25245396;pubchem:45266564;pubchem:528…
MNXM6439	a stearoyl-[acp]	M_ocdcaACP_m;M_ocdcaACP_c	C18H35OSR			bigg:ocdcaACP;brenda:BG93999;kegg:C04088;metacyc:Stearoyl-ACPs;pubchem:6780;seed:cpd12458;seed:cpd15268
MNXM646	1D-myo-inositol 1-phosphate(2-)	M_mi1p_D_c	C6H11O9P	258.12	-2	3dmet:B01403;beilstein:2056776;bigg:mi1p-D;brenda:BG22588;brenda:BG56436;brenda:BG83243;cas:15421-51-9;chebi:18297;chebi:58433;chemspider:16744063;drugbank:DB03542;ec:3.1.4.43;kegg:C01177;knapsack:C00007483;metacyc:D-MYO-INOSITOL-1-MONOPHOSPHATE;nikkaji:J6.548J;pdb-ccd:IPD;pdbechem:IPD;pubchem:4404;pubchem:5288642;reactome:870330;reactome:REACT_27390;reactome_database_id_release_44:870330;reaxys:…
MNXM647	2'-deoxyguanosine	M_dgsn_e;M_dgsn_c;M_dgsn_b	C10H13N5O4	267.241	0	3dmet:B01219;bigg:dgsn;biopath:2-prime-Deoxyguanosine;brenda:BG842;cas:961-07-9;chebi:17172;chemspider:163230;chemspider:618;ec:2.7.1.113;ec:3.1.5.1;foodb:FDB012064;het:GNG;hmdb:HMDB00085;kegg:C00330;metacyc:DEOXYGUANOSINE;metlin:3395;nikkaji:J13.863K;nugowiki:60;pdb-ccd:GNG;pubchem:187790;pubchem:3624;pubchem:638;seed:cpd00277
MNXM6492	(1,3-beta-D-glucosyl)n	M_13BDglcn_e;M_13BDglcn_c;M_13BDglcn_b	(C6H10O5)n		0	bigg:13BDglcn;brenda:BG92777;chebi:37671;kegg:C00965;metacyc:1-3-beta-D-Glucans;pubchem:4216;seed:cpd11791
MNXM651	beta-D-fructofuranose 2,6-bisphosphate(4-)	M_f26bp_c	C6H10O12P2	336.084	-4	3dmet:B01302;beilstein:4213776;bigg:f26bp;biopath:D-Fructose_2,6-bisphosphate;brenda:BG22754;brenda:BG85262;chebi:28602;chebi:58579;chemspider:19975981;chemspider:94762;ec:2.7.1.105;ec:3.1.3.46;ec:3.1.3.54;foodb:FDB022390;het:FDP;hmdb:HMDB01047;kegg:C00665;knapsack:C00007441;metacyc:CPD-535;metlin:5964;nikkaji:J470.690K;nugowiki:941;pdb-ccd:FDP;pdbechem:FDP;pubchem:105021;pubchem:21117974;pubchem…
MNXM652	methanethiol	M_ch4s_c	CH4S	48.107	0	3dmet:B00105;bigg:ch4s;brenda:BG28550;cas:74-93-1;chebi:16007;chemspider:855;ec:1.14.13.131;ec:1.8.3.4;ec:2.1.1.251;ec:2.5.1.49;ec:4.4.1.11;foodb:FDB011886;het:MEE;hmdb:HMDB03227;kegg:C00409;knapsack:C00001258;metacyc:CPD-7671;metlin:3204;nikkaji:J1.432J;nugowiki:2810;pdb-ccd:MEE;pubchem:3699;pubchem:878;seed:cpd00324;um-bbd:c0238
MNXM65309	octadecenoic acid	M_ocdcea_e;M_ocdcea_c;M_ocdcea_b	C18H34O2	282.461		bigg:ocdcea;chebi:25634;seed:cpd15269
MNXM6533	(alpha-D-mannosyl)3-beta-D-mannosyl-diacetylchitodiphosphodolichol	M_m3macchitppdol_g	C55H94N2O37P2	1437.274	-2	bigg:m3macchitppdol;seed:cpd15252
MNXM654	trans-tetradec-2-enoyl-CoA	M_td2coa_x	C35H56N7O17P3S	971.842	-4	3dmet:B05001;bigg:td2coa;biopath:trans-Tetradec-2-enoyl-CoA;cas:38795-33-4;chebi:27721;chebi:61405;chemspider:4444333;foodb:FDB023265;hmdb:HMDB03946;kegg:C05273;lipidmaps:LMFA07050021;metacyc:CPD0-2120;nikkaji:J2.755.213G;nugowiki:3527;pubchem:24701386;pubchem:46173185;pubchem:5280767;pubchem:7660;reactome:77273;reactome:REACT_3421;reactome_database_id_release_44:77273;seed:cpd03127
MNXM66	sn-glycerol 3-phosphate(2-)	M_glyc3p_m;M_glyc3p_c	C3H7O6P	170.058	-2	3dmet:B01157;beilstein:1723975;beilstein:6115564;bigg:glyc3p;biopath:sn-Glycerol_3-phosphate;brenda:BG84411;cas:17989-41-2;cas:57-03-4;chebi:15978;chebi:57597;chemspider:2939444;chemspider:388308;ec:1.1.1.177;ec:1.1.1.8;ec:1.1.1.94;ec:1.1.3.21;ec:1.1.5.3;ec:1.1.99.5;ec:2.3.1.15;ec:2.3.1.198;ec:2.4.1.137;ec:2.4.1.213;ec:2.4.1.96;ec:2.7.1.142;ec:2.7.1.30;ec:2.7.7.39;ec:2.7.8.5;ec:3.1.4.2;ec:3.1.4.4…
MNXM66180	P(1)-(5'-adenosyl),P(4)-(5'-guanosyl) tetraphosphate	M_ap4g_c	C20H24N10O20P4	848.355	-4	beilstein:7564565;bigg:ap4g;cas:100849-67-0;chebi:52968;chemspider:8947177;foodb:FDB022633;hmdb:HMDB01454;nugowiki:1316;pubchem:10771862;seed:cpd15218
MNXM662	thiamine(1+) monophosphate(2-)	M_thmmp_e;M_thmmp_c;M_thmmp_b	C12H16N4O4PS	343.319	-1	3dmet:B00237;beilstein:3916670;beilstein:3917125;beilstein:7232643;bigg:thmmp;brenda:BG3637;cas:495-23-8;cas:532-40-1;chebi:26945;chebi:37574;chebi:37575;chebi:9533;chemspider:13085545;chemspider:2627905;ec:2.3.1.190;ec:2.5.1.3;ec:2.7.1.89;ec:2.7.4.16;foodb:FDB023043;gmelin:1056035;gmelin:1063443;hmdb:HMDB02666;kegg:C01081;knapsack:C00019628;metacyc:THIAMINE-P;metlin:3488;nikkaji:J221.489J;nugowi…
MNXM664	(R)-acetoin	M_actn_R_c	C4H8O2	88.105	0	3dmet:B00180;bigg:actn-R;biopath:(R)-Acetoin;brenda:BG19668;cas:513-86-0;cas:53584-56-8;chebi:15686;chemspider:388445;ec:1.1.1.303;ec:1.1.1.4;ec:1.1.1.5;ec:4.1.1.5;ec:5.1.2.4;kegg:C00810;lipidmaps:LMFA12000064;metacyc:CPD-10353;nikkaji:J2.623I;pdb-ccd:HBR;pubchem:135637829;pubchem:4068;pubchem:439314;upa:UPC00810
MNXM665	3',5'-cyclic GMP(1-)	M_35cgmp_c	C10H11N5O7P	344.197	-1	3dmet:B01354;beilstein:4030890;beilstein:7235136;bigg:35cgmp;biopath:Guanosine-3-prime,5-prime-monophosphate_(cyclic);brenda:BG670;cas:7665-99-8;chebi:16356;chebi:57746;chemspider:20559156;chemspider:22734;drugbank:DB02315;ec:3.1.4.35;ec:4.6.1.2;foodb:FDB022549;gmelin:1336501;het:35G;hmdb:HMDB01314;kegg:C00942;knapsack:C00019673;metacyc:CGMP;metlin:6152;nikkaji:J8.958C;nugowiki:1176;pdb-ccd:35G;p…
MNXM67	1-phosphatidyl-1D-myo-inositol 4,5-bisphosphate	M_ptd145bp_SC_c	C11H14O19P3R2		-5	bigg:ptd145bp_SC;biopath:1-Phosphatidyl-1D-myo-inositol_4,5-bisphosphate;brenda:BG35929;chebi:18348;chebi:58456;ec:2.7.1.149;ec:2.7.1.153;ec:2.7.1.68;ec:3.1.3.36;ec:3.1.3.67;ec:3.1.3.78;ec:3.1.4.11;kegg:C04637;metacyc:PHOSPHATIDYL-MYO-INOSITOL-45-BISPHOSPHA;pubchem:7226;reactome:179856;reactome:1806165;reactome:2023856;reactome:REACT_123549;reactome:REACT_12371;reactome:REACT_152026;reactome_data…
MNXM672	precorrin-2(7-)	M_dscl_c	C42H41N4O16	857.792	-7	3dmet:B01575;bigg:dscl;bigg:pre2;biopath:Precorrin_2;brenda:BG18385;cas:65207-12-7;cas:82542-92-5;chebi:50602;chebi:58827;ec:1.3.1.76;ec:2.1.1.107;ec:2.1.1.130;kegg:C02463;knapsack:C00007375;metacyc:DIHYDROSIROHYDROCHLORIN;nikkaji:J966.387H;pubchem:25245987;pubchem:5480;seed:cpd01620;upa:UPC02463
MNXM674	(S)-3-hydroxydecanoyl-CoA	M_3hdcoa_x	C31H50N7O18P3S	933.751	-4	3dmet:B04992;bigg:3hdcoa;biopath:(S)-Hydroxydecanoyl-CoA;cas:6245-70-1;cas:79171-49-6;chebi:28325;chebi:62616;chemspider:17220838;foodb:FDB023257;hmdb:HMDB03938;kegg:C05264;lipidmaps:LMFA07050014;metacyc:CPD0-2244;nikkaji:J2.755.093B;nugowiki:3519;pdb-ccd:HSC;pubchem:16061159;pubchem:24701379;pubchem:49859629;pubchem:7651;reactome:77341;reactome:REACT_3098;reactome_database_id_release_44:77341;se…
MNXM677	3-oxodecanoyl-CoA	M_3odcoa_x	C31H48N7O18P3S	931.735	-4	3dmet:B04993;bigg:3odcoa;biopath:3-Oxodecanoyl-CoA;cas:50411-91-1;chebi:28528;chebi:62548;chemspider:389504;foodb:FDB023258;hmdb:HMDB03939;kegg:C05265;metacyc:CPD0-2123;nikkaji:J2.755.094K;nugowiki:3520;pubchem:440606;pubchem:46173346;pubchem:7652;reactome:77339;reactome:REACT_5482;reactome_database_id_release_44:77339;seed:cpd03119
MNXM68	D-fructose 6-phosphate(2-)	M_f6p_c	C6H11O9P	258.12	-2	3dmet:B04628;beilstein:3911050;bigg:f6p;brenda:BG56501;cas:643-13-0;chebi:15946;chebi:57579;chemspider:10239172;chemspider:62713;drugbank:DB04493;ec:5.3.1.9;foodb:FDB021896;het:F6R;hmdb:HMDB00124;kegg:C00085;knapsack:C00007305;metacyc:FRUCTOSE-6P;metlin:5159;nikkaji:J92.807K;nugowiki:85;pdb-ccd:F6P;pubchem:21604863;pubchem:3385;pubchem:69507;reactome:29512;reactome:REACT_2663;reactome_database_id…
MNXM683	L-cysteinylglycine	M_cgly_c	C5H10N2O3S	178.21	0	3dmet:B01448;beilstein:1724689;bigg:cgly;biopath:L-Cysteinylglycine;brenda:BG20292;cas:19246-18-5;chebi:4047;chebi:61694;chemspider:388596;ec:3.4.19.13;foodb:FDB021891;gmelin:83158;hmdb:HMDB00078;hmdb:HMDB28775;kegg:C01419;metacyc:CYS-GLY;metlin:5134;nikkaji:J36.789C;nugowiki:27433;nugowiki:57;pubchem:25244227;pubchem:439498;pubchem:4606;reactome:1247904;reactome:REACT_76013;reactome_database_id_…
MNXM686	oleoyl-CoA	M_odecoa_x;M_odecoa_c	C39H64N7O17P3S	1027.948	-4	3dmet:B04691;bigg:odecoa;biopath:Oleyl-CoA;brenda:BG71806;cas:1716-06-9;chebi:15534;chebi:57387;chemspider:4444057;foodb:FDB022554;hmdb:HMDB01322;kegg:C00510;lipidmaps:LMFA07050055;metacyc:CPD-10270;metacyc:CPD-10278;metacyc:OLEOYL-COA;metlin:6159;nikkaji:J203.108F;nugowiki:1184;pubchem:123060482;pubchem:25244920;pubchem:25244993;pubchem:25245426;pubchem:3793;pubchem:5280355;reaxys:604341;seed:cp…
MNXM687	xanthosine	M_xtsn_e;M_xtsn_c;M_xtsn_b	C10H12N4O6	284.225	0	3dmet:B01495;bigg:xtsn;biopath:Xanthosine;brenda:BG652;cas:146-80-5;chebi:18107;chemspider:1152;chemspider:58484;ec:2.1.1.158;ec:3.5.4.15;foodb:FDB001604;hmdb:HMDB00299;kegg:C01762;knapsack:C00007222;metacyc:XANTHOSINE;metlin:3408;nikkaji:J9.367J;nugowiki:218;pubchem:1189;pubchem:4895;pubchem:64959;reaxys:625906;seed:cpd01217;upa:UPC01762;wikipedia:Xanthosine
MNXM689	(R)-5-diphosphonatomevalonate(4-)	M_5dpmev_c	C6H10O10P2	304.085	-4	3dmet:B01392;bigg:5dpmev;biopath:(R)-Mevalonate-5-diphosphate;brenda:BG22739;brenda:BG73742;cas:1492-08-6;cas:4872-34-8;chebi:15899;chebi:57557;chemspider:17216150;chemspider:388531;ec:2.7.4.2;ec:4.1.1.33;foodb:FDB022420;foodb:FDB022779;het:DP6;hmdb:HMDB01090;hmdb:HMDB01981;kegg:C01143;knapsack:C00007615;lipidmaps:LMFA01050416;metacyc:CPD-641;metlin:5997;metlin:6415;nikkaji:J2.731.654I;nugowiki:1…
MNXM69	glyoxylate	M_glx_x;M_glx_e;M_glx_c;M_glx_b	C2HO3	73.028	-1	3dmet:B00014;beilstein:3903641;beilstein:741891;bigg:glx;biopath:Glyoxalate;brenda:BG15375;cas:298-12-4;chebi:16891;chebi:36655;chemspider:740;drugbank:DB04343;ec:1.1.1.26;ec:1.1.1.79;ec:1.1.3.15;ec:1.1.99.14;ec:1.14.14.10;ec:1.2.1.17;ec:1.2.3.5;ec:1.4.1.10;ec:1.4.3.19;ec:1.5.3.20;ec:2.2.1.5;ec:2.3.3.11;ec:2.3.3.12;ec:2.3.3.7;ec:2.3.3.9;ec:2.6.1.35;ec:2.6.1.4;ec:2.6.1.44;ec:2.6.1.45;ec:2.6.1.63;e…
MNXM691	4-maleylacetoacetate	M_4mlacac_c	C8H6O6	198.13	-2	3dmet:B00226;beilstein:1726100;bigg:4mlacac;biopath:4-Maleylacetoacetate;brenda:BG26745;cas:5698-52-2;chebi:17105;chebi:47904;chemspider:4444078;chemspider:4573741;ec:1.13.11.5;ec:5.2.1.2;foodb:FDB022817;hmdb:HMDB02052;kegg:C01036;knapsack:C00007508;lipidmaps:LMFA01170114;metacyc:4-MALEYL-ACETOACETATE;metlin:6462;nikkaji:J906.081B;nugowiki:1635;pubchem:4279;pubchem:5280393;pubchem:5460066;pubchem…
MNXM693	D-galacturonate	M_galur_e;M_galur_b	C6H9O7	193.131	-1	3dmet:B04672;beilstein:1727087;bigg:galur;biopath:D-Galacturonate;biopath:D-Galacturonate_(openchain);brenda:BG21853;cas:685-73-4;chebi:12952;chebi:18024;chebi:47962;ec:1.1.1.203;ec:1.1.1.n9;gmelin:465146;kegg:C00333;knapsack:C00001120;metacyc:D-GALACTURONATE;nikkaji:J82.118G;pdb-ccd:ADA;pubchem:3627;seed:cpd00280
MNXM697	Leu-tRNA(Leu)	M_leutrna_m;M_leutrna_c	C21H32N6O11PR(C5H8O6PR)n			bigg:leutrna;biopath:L-Leucyl-tRNA;brenda:BG93148;brenda:BG93149;chebi:16624;kegg:C02047;metacyc:Charged-LEU-tRNAs;pubchem:5136;reactome:379757;reactome:379773;reactome:REACT_17915;reactome:REACT_18097;reactome_database_id_release_44:379757;reactome_database_id_release_44:379773;seed:cpd12003
MNXM699	O-acetyl-L-homoserine zwitterion	M_achms_c	C6H11NO4	161.156	0	3dmet:B01374;beilstein:1724342;bigg:achms;brenda:BG22022;cas:7540-67-2;chebi:16288;chebi:57716;ec:2.3.1.31;ec:2.5.1.49;kegg:C01077;knapsack:C00019570;metacyc:CPD-667;nikkaji:J37.499G;pubchem:25244888;pubchem:4315;seed:cpd00790;upa:UPC01077
MNXM7	ADP	M_adp_x;M_adp_v;M_adp_n;M_adp_m;M_adp_g;M_adp_c	C10H12N5O10P2	424.177	-3	3dmet:B01130;beilstein:3783669;beilstein:67722;bigg:adp;biopath:Adenosine-5-prime-diphosphate;bnice:C11;brenda:BG1228;cas:20398-34-9;cas:58-64-0;chebi:16761;chebi:456216;chemspider:5414423;chemspider:5800;come:MOL000173;drugbank:DB03431;ec:1.3.7.8;ec:1.3.99.15;ec:1.3.99.n1;ec:2.3.3.8;ec:2.4.1.213;ec:2.4.1.245;ec:2.4.1.266;ec:2.4.1.268;ec:2.7.1.1;ec:2.7.1.10;ec:2.7.1.100;ec:2.7.1.101;ec:2.7.1.102;…
MNXM70	L-argininium(1+)	M_arg_L_v;M_arg_L_m;M_arg_L_e;M_arg_L_c;M_arg_L_b	C6H15N4O2	175.209	1	Argininemia. Hyperargininemia, Arginase Deficiency: 207800; Argininemia. Hyperargininemia, Arginase Deficiency: 60; Argininosuccinic Aciduria (ASL): 25; Cystinuria: 107; Cystinuria: 220100; Delta-pyrrolidine-5-carboxylate Synthase Deficiency: 138250; Delta-pyrrolidine-5-carboxylate Synthase Deficiency: 474; Hyperdibasic Aminoaciduria I: 206; Hyperdibasic Aminoaciduria I: 222690; Hyperdibasic Amin…
MNXM704	2'-deoxycytidine	M_dcyt_e;M_dcyt_c;M_dcyt_b	C9H13N3O4	227.217	0	3dmet:B01347;beilstein:87567;bigg:dcyt;biopath:2-prime-Deoxycytidine;brenda:BG27466;cas:40093-94-5;cas:951-77-9;chebi:15698;chemspider:13117;drugbank:DB02594;ec:2.7.1.74;ec:3.5.4.14;foodb:FDB021871;gmelin:1321747;het:DCZ;hmdb:HMDB00014;kegg:C00881;kegg:D06196;ligandbox:D06196;metacyc:DEOXYCYTIDINE;metlin:3367;nikkaji:J14.406A;nugowiki:8;pdb-ccd:DCZ;pdb-ccd:LDC;pdbechem:DCZ;pubchem:13711;pubchem:4…
MNXM705	3-oxolauroyl-CoA	M_3oddcoa_x	C33H52N7O18P3S	959.788	-4	3dmet:B04991;bigg:3oddcoa;biopath:3-Oxododecanoyl-CoA;cas:78303-19-2;chebi:27868;chebi:62615;chemspider:389502;foodb:FDB023256;hmdb:HMDB03937;kegg:C05263;lipidmaps:LMFA07050013;metacyc:CPD0-2105;nikkaji:J2.755.092D;nugowiki:3518;pubchem:24701378;pubchem:440604;pubchem:46173506;pubchem:7650;reactome:77253;reactome:REACT_4368;reactome_database_id_release_44:77253;seed:cpd03117
MNXM707	3-oxotetradecanoyl-CoA	M_3otdcoa_x	C35H56N7O18P3S	987.842	-4	bigg:3otdcoa;biopath:3-Oxotetradecanoyl-CoA;cas:122364-86-7;chebi:28726;chebi:62543;chemspider:10140190;foodb:FDB023254;hmdb:HMDB03935;kegg:C05261;metacyc:CPD-10284;nikkaji:J2.755.090H;nugowiki:3516;pubchem:11966197;pubchem:25245316;pubchem:7648;reactome:77269;reactome:REACT_5544;reactome_database_id_release_44:77269;seed:cpd12689
MNXM708	4-fumarylacetoacetate(2-)	M_4fumacac_c	C8H6O6	198.13	-2	3dmet:B00233;beilstein:1726101;bigg:4fumacac;biopath:4-Fumarylacetoacetate;brenda:BG26744;cas:28613-33-4;chebi:18034;chebi:30907;chemspider:4444081;chemspider:4573657;ec:3.7.1.2;ec:5.2.1.2;foodb:FDB022522;hmdb:HMDB01268;kegg:C01061;knapsack:C00007599;lipidmaps:LMFA01170066;metacyc:4-FUMARYL-ACETOACETATE;metlin:6123;nikkaji:J817.612D;nugowiki:1136;pubchem:4300;pubchem:5280398;pubchem:5459934;pubch…
MNXM71	tRNA(Gln)	M_trnagln_c	C10H12N5O3R		0	bigg:trnagln;biopath:tRNA(Glu)-OH;chebi:29168;kegg:C01640;metacyc:GLN-tRNAs;pubchem:4789;reactome:379740;reactome:379748;reactome:REACT_15900;reactome:REACT_16123;reactome_database_id_release_44:379740;reactome_database_id_release_44:379748;seed:cpd11911
MNXM721	alpha-D-mannose 1-phosphate(2-)	M_man1p_c	C6H11O9P	258.12	-2	3dmet:B01296;beilstein:3911528;bigg:man1p;brenda:BG22602;brenda:BG56456;cas:27251-84-9;chebi:18205;chebi:35374;chebi:58409;chemspider:559210;drugbank:DB02867;ec:2.4.1.281;ec:2.7.7.13;ec:2.7.7.22;ec:5.4.2.8;foodb:FDB023892;hmdb:HMDB06330;kegg:C00636;knapsack:C00007389;metacyc:MANNOSE-1P;metlin:6245;nikkaji:J313.724D;nugowiki:5455;pdb-ccd:M1P;pubchem:25245607;pubchem:3909;pubchem:644175;reactome:53…
MNXM73	phosphoenolpyruvate	M_pep_m;M_pep_c	C3H2O6P	165.018	-3	3dmet:B00019;beilstein:3951723;bigg:pep;biopath:Phosphoenolpyruvate;brenda:BG17779;cas:138-08-9;cas:73-89-2;chebi:18021;chebi:44897;chebi:58702;chemspider:2907208;chemspider:980;drugbank:DB01819;ec:2.5.1.101;ec:2.5.1.19;ec:2.5.1.54;ec:2.5.1.55;ec:2.5.1.56;ec:2.5.1.57;ec:2.5.1.7;ec:2.5.1.95;ec:2.5.1.97;ec:2.7.1.121;ec:2.7.1.40;ec:2.7.9.1;ec:2.7.9.2;ec:3.1.3.60;ec:4.1.1.31;ec:4.1.1.32;ec:4.1.1.38;e…
MNXM730	N-acetyl-L-glutamate(2-)	M_acglu_m	C7H9NO5	187.15	-2	3dmet:B00147;bigg:acglu;biopath:N-Acetyl-L-glutamate;brenda:BG24046;brenda:BG24047;cas:1188-37-0;chebi:17533;chebi:21549;chebi:44337;chemspider:1266066;chemspider:180;drugbank:DB04075;ec:2.3.1.1;ec:2.3.1.35;ec:2.7.2.8;foodb:FDB022447;het:1GS5;hmdb:HMDB01138;kegg:C00624;metacyc:ACETYL-GLU;metlin:6031;nikkaji:J37.497K;nugowiki:1023;pdb-ccd:NLG;pdbechem:NLG;pubchem:1549099;pubchem:185;pubchem:3897;r…
MNXM733	(S)-3-hydroxylauroyl-CoA	M_3hddcoa_x	C33H54N7O18P3S	961.804	-4	3dmet:B04990;bigg:3hddcoa;biopath:(S)-3-Hydroxydodecanoyl-CoA;cas:72059-49-5;chebi:27668;chebi:62558;chemspider:389501;foodb:FDB023255;hmdb:HMDB03936;kegg:C05262;lipid:LMFA07050012;lipidmaps:LMFA07050012;metacyc:CPD0-2107;nikkaji:J2.755.091F;nugowiki:3517;pubchem:24701377;pubchem:440603;pubchem:46173081;pubchem:7649;reactome:77252;reactome:REACT_5323;reactome_database_id_release_44:77252;seed:cpd…
MNXM738	3-oxopalmitoyl-CoA(4-)	M_3ohdcoa_x	C37H60N7O18P3S	1015.895	-4	3dmet:B04988;bigg:3ohdcoa;biopath:3-Oxopalmitoyl-CoA;brenda:BG17266;cas:34619-89-1;chebi:15491;chebi:57349;chemspider:389499;ec:2.3.1.155;foodb:FDB023908;hmdb:HMDB06402;kegg:C05259;metacyc:3-OXOPALMITOYL-COA;nikkaji:J2.755.078I;nugowiki:5527;pubchem:25244191;pubchem:440601;pubchem:7646;reactome:77302;reactome:REACT_3202;reactome_database_id_release_44:77302;seed:cpd03114
MNXM7449	intermediate-methylzymosterol-I	M_4mzym_int1_c	C29H45O3	441.666	-1	bigg:4mzym_int1;seed:cpd15212
MNXM75	acetaldehyde	M_acald_m;M_acald_e;M_acald_c;M_acald_b	C2H4O	44.053	0	3dmet:B01155;beilstein:505984;bigg:acald;biopath:Acetaldehyde;brenda:BG15435;brenda:BG89392;cas:75-07-0;chebi:15343;chemspider:172;ec:1.1.5.5;ec:1.1.99.36;ec:1.13.12.16;ec:1.2.1.10;ec:2.2.1.4;ec:2.2.1.8;ec:2.3.1.190;ec:3.11.1.1;ec:4.1.2.30;ec:4.1.2.33;ec:4.1.2.36;ec:4.1.2.4;ec:4.1.2.42;ec:4.1.2.48;ec:4.1.2.49;ec:4.1.2.5;ec:4.1.2.50;ec:4.1.3.39;ec:4.2.1.112;ec:4.2.3.2;ec:4.3.1.7;ec:4.3.99.4;foodb:…
MNXM750	octanoate	M_octa_x;M_octa_c	C8H15O2	143.204	-1	3dmet:B02018;beilstein:1747180;beilstein:3588079;bigg:octa;brenda:BG26171;cas:124-07-2;cas:74-81-7;chebi:25646;chebi:28837;chemspider:106634;chemspider:370;drugbank:DB04519;foodb:FDB003336;gmelin:142966;gmelin:329219;het:OCA;hmdb:HMDB00482;kegg:C06423;knapsack:C00001231;ligandbox:D05220;lipid:LMFA01010008;lipidbank:DFA0008;lipidmaps:LMFA01010008;metacyc:CPD-195;metlin:5469;nci:5024;nikkaji:J2.013…
MNXM759	4-(phosphonooxy)-L-threonine	M_phthr_c	C4H8NO7P	213.083	-2	3dmet:B01960;bigg:phthr;brenda:BG36516;chebi:18336;chebi:58452;chemspider:389731;ec:1.1.1.262;ec:2.6.1.52;foodb:FDB024088;het:4TP;hmdb:HMDB06802;kegg:C06055;metacyc:4-PHOSPHONOOXY-THREONINE;metacyc:CPD0-1427;nikkaji:J695.803F;nugowiki:5927;pdb-ccd:4TP;pubchem:25245557;pubchem:440901;pubchem:45480653;pubchem:8325;seed:cpd03607;upa:UPC06055
MNXM76	L-tyrosine zwitterion	M_tyr_L_x;M_tyr_L_v;M_tyr_L_m;M_tyr_L_e;M_tyr_L_c;M_tyr_L_b	C9H11NO3	181.189	0	3dmet:B01154;beilstein:392441;beilstein:4784244;beilstein:5339596;bigg:tyr-L;biopath:L-Tyrosine;brenda:BG27212;cas:60-18-4;chebi:17895;chebi:32760;chebi:32761;chebi:32762;chebi:58315;chemspider:5833;drugbank:DB00135;ec:1.14.13.41;ec:1.14.16.1;ec:1.14.16.2;ec:1.14.18.1;ec:1.22.1.1;ec:1.3.1.43;ec:1.3.1.78;ec:1.3.1.79;ec:1.3.99.n2;ec:2.6.1.5;ec:4.1.1.25;ec:4.1.99.19;ec:4.1.99.2;ec:4.3.1.23;ec:4.3.1.…
MNXM761	cytosine	M_csn_e;M_csn_c;M_csn_b	C4H5N3O	111.102	0	3dmet:B00097;beilstein:2637;bigg:csn;biopath:Cytosine;brenda:BG19308;cas:71-30-7;chebi:16040;chemspider:577;ec:3.5.4.1;foodb:FDB022151;gmelin:82472;het:CYT;hmdb:HMDB00630;kegg:C00380;knapsack:C00001498;metacyc:CYTOSINE;metlin:283;nikkaji:J9.343B;nugowiki:549;pdb-ccd:CYT;pdbechem:CYT;pubchem:3670;pubchem:597;reaxys:2637;seed:cpd00307;upa:UPC00380;wikipedia:Cytosine
MNXM767	(S)-3-hydroxytetradecanoyl-CoA	M_3htdcoa_x	C35H58N7O18P3S	989.857	-4	3dmet:B04989;bigg:3htdcoa;biopath:(S)-3-Hydroxytetradecanoyl-CoA;chebi:27466;chebi:62614;chemspider:389500;foodb:FDB023253;hmdb:HMDB03934;kegg:C05260;metacyc:CPD0-2171;nikkaji:J2.755.089D;nugowiki:3515;pubchem:440602;pubchem:46173488;pubchem:7647;reactome:77276;reactome:REACT_5705;reactome_database_id_release_44:77276;seed:cpd03115
MNXM77	glycerone phosphate	M_dhap_m;M_dhap_c	C3H5O6P	168.042	-2	3dmet:B00029;beilstein:1708891;beilstein:4428349;bigg:dhap;biopath:2-Glycerone_phosphate;brenda:BG89172;cas:57-04-5;chebi:16108;chebi:57642;chemspider:3833110;chemspider:648;drugbank:DB04326;ec:1.1.1.261;ec:1.1.1.8;ec:1.1.1.94;ec:1.1.3.21;ec:1.1.5.3;ec:1.1.99.5;ec:2.3.1.42;ec:2.5.1.72;ec:2.7.1.121;ec:2.7.1.29;ec:4.1.2.13;ec:4.1.2.17;ec:4.1.2.19;ec:4.1.2.2;ec:4.1.2.29;ec:4.1.2.40;ec:4.2.3.3;ec:5.3…
MNXM778	D-arabinono-1,4-lactone	M_Dara14lac_c	C5H8O5	148.114	0	bigg:Dara14lac;brenda:BG21221;cas:2782-09-4;chebi:16292;chemspider:16751;ec:1.1.1.116;ec:1.1.1.117;ec:1.1.3.37;ec:3.1.1.30;kegg:C00652;metacyc:CPD-356;nikkaji:J36.203D;pubchem:17723;pubchem:3923;seed:cpd00496;upa:UPC00652
MNXM78	L-lysinium(1+)	M_lys_L_v;M_lys_L_m;M_lys_L_e;M_lys_L_c;M_lys_L_b	C6H15N2O2	147.196	1	3dmet:B00013;beilstein:1722531;beilstein:4383108;bigg:lys-L;biopath:L-Lysine;brenda:BG22685;cas:56-87-1;chebi:18019;chebi:32550;chebi:32551;chebi:32552;chemspider:5747;drugbank:DB00123;ec:1.13.12.2;ec:1.14.13.59;ec:1.4.1.15;ec:1.4.1.18;ec:1.4.3.14;ec:1.4.3.20;ec:1.5.1.16;ec:1.5.1.7;ec:1.5.1.8;ec:1.5.3.4;ec:2.1.3.8;ec:2.3.1.32;ec:2.6.1.36;ec:2.6.1.71;ec:3.5.1.17;ec:3.5.2.11;ec:3.6.3.21;ec:4.1.1.18…
MNXM79	(6S)-5,6,7,8-tetrahydrofolate	M_thf_m;M_thf_c	C19H21N7O6	443.413	-2	3dmet:B04633;beilstein:101189;beilstein:101190;beilstein:10223255;bigg:thf;biopath:Tetrahydrofolate;brenda:BG9334;brenda:BG9336;brenda:BG9337;cas:135-16-0;cas:29347-89-5;chebi:15635;chebi:20506;chebi:26907;chebi:57453;chebi:67016;chebi:68437;chemspider:82572;drugbank:DB00116;drugbank:DB02031;ec:1.5.1.3;ec:1.5.1.6;ec:2.1.1.13;ec:2.1.1.148;ec:2.1.1.19;ec:2.1.2.1;ec:2.1.2.10;ec:2.1.2.11;ec:2.1.2.13;…
MNXM790	4-amino-2-methyl-5-phosphonatomethylpyrimidine(2-)	M_4ampm_c	C6H8N3O4P	217.119	-2	3dmet:B00732;bigg:4ampm;brenda:BG21646;chebi:18032;chebi:58354;ec:2.7.1.49;ec:2.7.4.7;ec:4.1.99.17;kegg:C04556;knapsack:C00007607;metacyc:AMINO-HYDROXYMETHYL-METHYL-PYR-P;nikkaji:J1.028.201B;pdb-ccd:MP5;pubchem:25244846;pubchem:7161;seed:cpd02775;upa:UPC04556
MNXM791	5-amino-6-(D-ribitylamino)uracil	M_4r5au_c	C9H16N4O6	276.247	0	3dmet:B04958;beilstein:33063;bigg:4r5au;brenda:BG27771;cas:17014-74-3;chebi:15934;chemspider:216;ec:2.5.1.77;ec:2.5.1.78;ec:2.5.1.9;foodb:FDB027889;hmdb:HMDB11106;kegg:C04732;metacyc:AMINO-RIBOSYLAMINO-1H-3H-PYR-DIONE;nikkaji:J642.641G;nugowiki:9836;pubchem:14056325;pubchem:221;pubchem:7303;seed:cpd02882;upa:UPC04732
MNXM795	D-tagatofuranose 6-phosphate(2-)	M_tag6p_D_c	C6H11O9P	258.12	-2	3dmet:B04767;beilstein:4909408;bigg:tag6p-D;brenda:BG22615;cas:53798-20-2;chebi:17837;chebi:4251;chebi:45804;chebi:47946;chebi:49094;chebi:58695;chemspider:388513;ec:2.7.1.101;ec:2.7.1.144;ec:5.3.1.26;foodb:FDB024128;hmdb:HMDB06873;kegg:C01097;knapsack:C00019683;metacyc:TAGATOSE-6-PHOSPHATE;nikkaji:J2.731.241A;nugowiki:5998;pdb-ccd:TA6;pdbechem:TA6;pubchem:25245410;pubchem:4332;pubchem:439396;see…
MNXM8	NAD(+)	M_nad_x;M_nad_r;M_nad_n;M_nad_m;M_nad_c	C21H26N7O14P2	662.417	-1	3dmet:B01126;beilstein:3584133;beilstein:3868403;beilstein:4120619;bigg:nad;biopath:NAD;bnice:C2;brenda:BG11259;cas:53-84-9;chebi:13389;chebi:15846;chebi:44215;chebi:57540;chemspider:10239196;chemspider:5682;come:MOL000026;drugbank:DB01907;ec:1.1.1.1;ec:1.1.1.103;ec:1.1.1.104;ec:1.1.1.106;ec:1.1.1.107;ec:1.1.1.108;ec:1.1.1.11;ec:1.1.1.110;ec:1.1.1.111;ec:1.1.1.112;ec:1.1.1.114;ec:1.1.1.116;ec:1.1…
MNXM80	UMP(2-)	M_ump_n;M_ump_m;M_ump_c	C9H11N2O9P	322.165	-2	3dmet:B01161;beilstein:3570858;beilstein:47486;bigg:ump;biopath:Uridine-5-prime-phosphate;brenda:BG27452;cas:58-97-9;chebi:16695;chebi:57865;chemspider:1399139;chemspider:5808;drugbank:DB03685;ec:2.4.2.9;ec:2.7.1.48;ec:2.7.4.14;ec:2.7.4.22;ec:2.7.8.13;ec:2.7.8.15;ec:2.7.8.18;ec:2.7.8.31;ec:2.7.8.32;ec:2.7.8.33;ec:2.7.8.35;ec:2.7.8.36;ec:2.7.8.6;ec:3.6.1.54;ec:3.6.1.n5;ec:4.1.1.23;foodb:FDB007508;…
MNXM801	L-arabinitol	M_abt_e;M_abt_c;M_abt_b	C5H12O5	152.146	0	3dmet:B01282;bigg:abt;biopath:L-Arabitol;brenda:BG20701;cas:7643-75-6;chebi:18403;chemspider:388391;ec:1.1.1.12;ec:1.1.1.13;foodb:FDB022709;hmdb:HMDB01851;kegg:C00532;metacyc:L-ARABITOL;metlin:141;nikkaji:J8.955I;nugowiki:1442;pubchem:3814;pubchem:439255;seed:cpd00417;upa:UPC00532
MNXM805	trans-4-hydroxy-L-proline zwitterion	M_4hpro_LT_m;M_4hpro_LT_c	C5H9NO3	131.13	0	GLUTARIC ACIDURIA II: 9; HYDROXYPROLINEMIA: 201; HYPERDIBASIC AMINOACIDURIA II. LYSINURIC PROTEIN INTOLERANCE: 61; HYPERPHOSPHATASIA: 395; HYPERPROLINEMIA, TYPE I: 219; IMINOGLYCINURIA: 99;3dmet:B01395;bigg:4hpro-LT;brenda:BG84264;cas:51-35-4;chebi:18095;chebi:24741;chebi:58375;chemspider:5605;ec:5.1.1.8;foodb:FDB013511;het:HYP;hmdb:HMDB00725;kegg:C01157;knapsack:C00001370;metacyc:4-HYDROXY-L-PRO…
MNXM81220	S(8)-aminomethyldihydrolipoamide	M_alpam_m	C9H21N2OS2	237.406	1	bigg:alpam;chebi:50622;chemspider:21238679;foodb:FDB023853;hmdb:HMDB06239;nugowiki:5364;pubchem:24906333;seed:cpd15217
MNXM81221	S(8)-aminomethyldihydrolipoylprotein	M_alpro_m	C9H19N2OS2R			bigg:alpro;brenda:BG28023;chebi:16882;kegg:C01242;pubchem:4463;seed:cpd11830
MNXM81337	S-succinyl-dihydrolipoamide	M_sdhlam_m	C12H20NO4S2	306.422	-1	bigg:sdhlam;brenda:BG3888;cas:None;chebi:17432;chemspider:388536;foodb:FDB022467;hmdb:HMDB01177;kegg:C01169;metacyc:CPD0-341;metlin:6058;nikkaji:J2.731.766I;nugowiki:1055;pubchem:25244841;pubchem:439425;pubchem:4396;seed:cpd00860
MNXM817	N(2)-acetyl-L-ornithine zwitterion	M_acorn_m	C7H14N2O3	174.198	0	3dmet:B00114;beilstein:1725555;bigg:acorn;biopath:N-2-Acetyl-L-ornithine;brenda:BG24348;cas:6205-08-9;cas:None;chebi:16543;chebi:57805;chemspider:388369;ec:2.1.3.9;ec:2.3.1.35;ec:2.6.1.11;ec:3.5.1.16;foodb:FDB023152;het:AOR;hmdb:HMDB03357;kegg:C00437;metacyc:N-ALPHA-ACETYLORNITHINE;nikkaji:J37.495D;nugowiki:2938;pdb-ccd:AOR;pubchem:3726;pubchem:439232;pubchem:6992102;seed:cpd00342;upa:UPC00437
MNXM82	GDP-alpha-D-mannose	M_gdpmann_g;M_gdpmann_c	C16H23N5O16P2	603.325	-2	3dmet:B01158;beilstein:6630718;bigg:gdpmann;brenda:BG36265;brenda:BG7334;cas:18441-12-8;cas:3123-67-9;chebi:15820;chebi:21168;chebi:57527;chemspider:17372;ec:1.1.1.132;ec:2.4.1.131;ec:2.4.1.132;ec:2.4.1.217;ec:2.4.1.246;ec:2.4.1.251;ec:2.4.1.252;ec:2.4.1.257;ec:2.4.1.269;ec:2.4.1.270;ec:2.4.1.54;ec:2.4.1.83;ec:2.7.7.13;ec:2.7.7.22;ec:4.2.1.47;ec:5.1.3.18;foodb:FDB012326;het:GDD;hmdb:HMDB01163;keg…
MNXM820	O-succinyl-L-homoserinate(1-)	M_suchms_c	C8H12NO6	218.184	-1	3dmet:B01386;bigg:suchms;biopath:O-Succinyl-L-homoserine;brenda:BG25856;cas:1492-23-5;chebi:16160;chebi:57661;ec:2.3.1.46;ec:2.5.1.48;kegg:C01118;knapsack:C00019621;metacyc:O-SUCCINYL-L-HOMOSERINE;nikkaji:J1.770.210F;pubchem:25244127;pubchem:4349;seed:cpd00822;upa:UPC01118
MNXM82173	siroheme	M_sheme_c	C42H36FeN4O16	908.597	-8	3dmet:B01324;bigg:sheme;biopath:Siroheme;brenda:BG18384;cas:52553-42-1;chebi:28599;chebi:60052;come:MOL000015;drugbank:DB02832;ec:1.7.1.4;ec:1.7.7.1;ec:1.8.99.3;kegg:C00748;knapsack:C00007626;metacyc:SIROHEME;pdbechem:SRM;pubchem:4010;pubchem:46878598;seed:cpd00557;upa:UPC00748;wikipedia:Siroheme
MNXM825	(S)-3-hydroxypalmitoyl-CoA	M_3hhdcoa_x	C37H62N7O18P3S	1017.911	-4	3dmet:B04987;bigg:3hhdcoa;biopath:(S)-3-Hydroxyhexadecanoyl-CoA;brenda-compound:265270;brenda:BG44415;cas:35106-50-4;chebi:27402;chebi:62613;chemspider:389498;foodb:FDB023251;hmdb:HMDB03932;kegg:C05258;lipidmaps:LMFA07050032;metacyc:CPD-14920;metacyc:CPD0-2232;nikkaji:J2.755.077K;nugowiki:3513;pubchem:440600;pubchem:49859614;pubchem:7645;pubchem:85291980;reactome:77300;reactome:REACT_2413;reactom…
MNXM83	isopentenyl diphosphate	M_ipdp_m;M_ipdp_c	C5H9O7P2	243.068	-3	3dmet:B00035;beilstein:1713792;beilstein:1824090;bigg:ipdp;biopath:delta(3)-Isopentenyl-pyrophosphate;brenda:BG89187;cas:358-71-4;chebi:128769;chebi:16584;chemspider:1158;chemspider:13115335;drugbank:DB04714;ec:1.17.1.2;ec:2.5.1.1;ec:2.5.1.10;ec:2.5.1.11;ec:2.5.1.28;ec:2.5.1.29;ec:2.5.1.30;ec:2.5.1.31;ec:2.5.1.33;ec:2.5.1.68;ec:2.5.1.81;ec:2.5.1.82;ec:2.5.1.83;ec:2.5.1.84;ec:2.5.1.85;ec:2.5.1.86;…
MNXM83847	tetradecenoic acid	M_ttdcea_x;M_ttdcea_c	C14H26O2	226.355		bigg:ttdcea;chebi:36004;seed:cpd15298
MNXM83848	tetradecenoyl-CoA	M_tdecoa_x;M_tdecoa_c	C35H57N7O17P3S	972.85	-3	bigg:tdecoa;chebi:26900;seed:cpd15295
MNXM8550	a diphospho-1D-myo-inositol tetrakisphosphate	M_ppmi1346p_c	C6H7O24P6	648.948	-11	bigg:ppmi1346p;brenda:BG22943;metacyc:DIPHOSPHO-1D-MYO-INOSITOL-TETRAKISPHOSPH;seed:cpd16891
MNXM86	propionyl-CoA(4-)	M_ppcoa_m	C24H36N7O17P3S	819.566	-4	3dmet:B04632;bigg:ppcoa;biopath:Propanoyl-CoA;brenda:BG36287;cas:317-66-8;chebi:15539;chebi:26296;chebi:57392;chemspider:388310;drugbank:DB02912;ec:1.2.1.27;ec:1.3.1.84;ec:1.3.1.95;ec:2.1.3.1;ec:2.3.1.154;ec:2.3.1.176;ec:2.3.1.222;ec:2.3.1.94;ec:2.3.1.n10;ec:2.3.3.11;ec:2.3.3.5;ec:2.8.3.1;ec:4.1.1.41;ec:6.2.1.17;ec:6.4.1.3;foodb:FDB022529;hmdb:HMDB01275;kegg:C00100;metacyc:PROPIONYL-COA;metlin:61…
MNXM863	sirohydrochlorin(8-)	M_scl_c	C42H38N4O16	854.768	-8	3dmet:B01893;bigg:scl;brenda:BG18386;cas:65207-12-7;chebi:18023;chebi:58351;ec:1.3.1.76;ec:4.99.1.3;kegg:C05778;knapsack:C00007315;metacyc:SIROHYDROCHLORIN;nikkaji:J18.481K;pubchem:25245154;pubchem:8073;seed:cpd03426;upa:UPC05778
MNXM866	(1S,2R)-1-C-(indol-3-yl)glycerol 3-phosphate(2-)	M_3ig3p_c	C11H12NO6P	285.19	-2	3dmet:B04900;beilstein:289763;bigg:3ig3p;biopath:(3-Indolyl)-glycerol-phosphate;brenda:BG2453;brenda:BG2454;cas:4220-97-7;chebi:18299;chebi:51793;chebi:58866;chebi:60820;ec:4.1.1.48;ec:4.1.2.8;ec:4.2.1.20;kegg:C03506;knapsack:C00007226;metacyc:INDOLE-3-GLYCEROL-P;nikkaji:J39.032A;pdb-ccd:IGP;pubchem:46878464;pubchem:6317;seed:cpd02210;upa:UPC03506
MNXM8736	Inositol phosphorylceramide, ceramide-1 (24C), yeast-specific	M_ipc124_SC_c	C48H95NO11P	893.242	-1	bigg:ipc124_SC;seed:cpd15243
MNXM8737	Inositol phosphorylceramide, ceramide-1 (26C), yeast-specific	M_ipc126_SC_c	C50H99NO11P	921.295	-1	bigg:ipc126_SC;seed:cpd15244
MNXM8738	Inositol phosphorylceramide, ceramide-2 (24C), yeast-specific	M_ipc224_SC_c	C48H95NO12P	909.241	-1	bigg:ipc224_SC;seed:cpd15245
MNXM8739	Inositol phosphorylceramide, ceramide-2 (26C), yeast-specific	M_ipc226_SC_c	C50H99NO12P	937.294	-1	bigg:ipc226_SC;seed:cpd15246
MNXM874	4-amino-5-hydroxymethyl-2-methylpyrimidine	M_4ahmmp_c	C6H9N3O	139.155	0	3dmet:B00273;bigg:4ahmmp;brenda:BG23725;cas:73-67-6;chebi:16892;chemspider:756;drugbank:DB02022;ec:2.7.1.49;ec:3.5.99.2;kegg:C01279;knapsack:C00007494;metacyc:HMP;nikkaji:J544.797F;pdb-ccd:HMH;pubchem:4498;pubchem:777;seed:cpd00939;upa:UPC01279
MNXM8740	Inositol phosphorylceramide, ceramide-3 (24C), yeast-specific	M_ipc324_SC_c	C48H95NO13P	925.241	-1	bigg:ipc324_SC;seed:cpd15247
MNXM8741	Inositol phosphorylceramide, ceramide-3 (26C), yeast-specific	M_ipc326_SC_c	C50H99NO13P	953.294	-1	bigg:ipc326_SC;seed:cpd15248
MNXM8744	intermediate-methylzymosterol-II	M_4mzym_int2_c	C28H44O	396.648	0	bigg:4mzym_int2;seed:cpd15213
MNXM878	alpha-D-galactosyl-(1->3)-1D-myo-inositol	M_1Dgali_c	C12H22O11	342.296	0	3dmet:B01419;bigg:1Dgali;brenda:BG3952;cas:3687-64-7;chebi:17505;chemspider:388558;ec:2.4.1.123;ec:2.4.1.67;ec:2.4.1.82;foodb:FDB001147;hmdb:HMDB05826;kegg:C01235;knapsack:C00001162;metacyc:CPD-458;metacyc:CPDQT-235;nikkaji:J475.283J;nugowiki:5031;pubchem:25202439;pubchem:439451;pubchem:4456;seed:cpd00910;upa:UPC01235
MNXM88	palmitoyl-CoA	M_pmtcoa_x;M_pmtcoa_c	C37H62N7O17P3S	1001.911	-4	3dmet:B04641;beilstein:78534;bigg:pmtcoa;biopath:Palmitoyl-CoA;brenda:BG17277;cas:1763-10-6;chebi:15525;chebi:24544;chebi:57379;chemspider:14902;ec:1.2.1.42;ec:1.2.1.n2;ec:2.3.1.139;ec:2.3.1.21;ec:2.3.1.50;ec:3.1.2.2;foodb:FDB022562;hmdb:HMDB01338;hmdb:HMDB59623;kegg:C00154;knapsack:C00007462;lipidmaps:LMFA07050002;metacyc:PALMITYL-COA;metlin:6172;nikkaji:J207.891K;nugowiki:1200;nugowiki:58020;pu…
MNXM8858	mannose-inositol phosphorylceramide, ceramide-1 (24C), yeast-specific	M_mipc124_SC_c	C54H105NO16P	1055.382	-1	bigg:mipc124_SC;seed:cpd15259
MNXM8859	mannose-inositol phosphorylceramide, ceramide-1 (26C), yeast-specific	M_mipc126_SC_c	C56H109NO16P	1083.436	-1	bigg:mipc126_SC;seed:cpd15260
MNXM8860	mannose-inositol phosphorylceramide, ceramide-2 (24C), yeast-specific	M_mipc224_SC_c	C54H105NO17P	1071.382	-1	bigg:mipc224_SC;seed:cpd15261
MNXM8861	mannose-inositol phosphorylceramide, ceramide-2 (26C), yeast-specific	M_mipc226_SC_c	C56H109NO17P	1099.435	-1	bigg:mipc226_SC;seed:cpd15262
MNXM8862	mannose-inositol phosphorylceramide, ceramide-3 (24C), yeast-specific	M_mipc324_SC_c	C54H105NO18P	1087.381	-1	bigg:mipc324_SC;seed:cpd15263
MNXM8863	mannose-inositol phosphorylceramide, ceramide-3 (26C)	M_mipc326_SC_c	C56H109NO18P	1115.434	-1	bigg:mipc326_SC;seed:cpd15264
MNXM89	sulfur	M_s_c	S	32.065	0	3dmet:B04617;bigg:s;cas:13965-97-4;cas:13981-57-2;cas:14257-58-0;cas:14682-80-5;cas:15117-53-0;cas:15753-06-7;cas:15759-21-4;cas:7704-34-9;chebi:26833;chebi:29918;chebi:37979;chebi:37980;chebi:37981;chebi:37982;chebi:37983;chebi:37984;chebi:37985;chemspider:4515054;ec:1.12.98.4;ec:1.13.11.18;ec:1.13.11.55;foodb:FDB003717;hmdb:HMDB31433;kegg:C00087;nikkaji:J3.750H;nugowiki:30091;pubchem:3387;pubch…
MNXM891	(2R,3S)-3-isopropylmalate(2-)	M_3c2hmp_c	C7H10O5	174.151	-2	3dmet:B01741;bigg:3c2hmp;biopath:3-Isopropylmalate;brenda:BG24170;brenda:BG24174;brenda:BG37031;cas:921-28-8;chebi:15592;chebi:35114;chebi:35121;chebi:43468;chemspider:4575349;chemspider:5256741;drugbank:DB04279;ec:1.1.1.85;ec:4.2.1.33;foodb:FDB028813;het:IPM;hmdb:HMDB12156;kegg:C04411;knapsack:C00019691;metacyc:2-D-THREO-HYDROXY-3-CARBOXY-ISOCAPROATE;nikkaji:J1.641.400J;nugowiki:10881;pdb-ccd:IP…
MNXM892	2,3-bisphosphonato-D-glycerate(5-)	M_23dpg_c	C3H3O10P2	260.997	-5	3dmet:B01397;bigg:23dpg;biopath:2,3-Diphospho-D-glycerate;brenda:BG18034;brenda:BG18037;cas:138-81-8;chebi:17720;chebi:19324;chebi:28907;chebi:58248;chemspider:161681;ec:3.1.3.13;ec:3.1.3.80;ec:5.4.2.4;foodb:FDB022538;het:DG2;hmdb:HMDB01294;kegg:C01159;kegg:C03339;metacyc:23-DIPHOSPHOGLYCERATE;metlin:153;nikkaji:J2.731.659J;nikkaji:J9.360B;nugowiki:1157;pdb-ccd:DG2;pubchem:186004;pubchem:25200383…
MNXM894	4-hydroxy-2-oxoglutarate(2-)	M_4h2oglt_x;M_4h2oglt_m;M_4h2oglt_c	C5H4O6	160.082	-2	3dmet:B00245;beilstein:1780096;bigg:4h2oglt;brenda:BG21006;cas:1187-99-1;chebi:17742;chebi:30923;chebi:36148;chemspider:579;ec:2.6.1.23;ec:4.1.3.16;foodb:FDB022830;hmdb:HMDB02070;kegg:C01127;metacyc:CPD-15015;metacyc:D-4-HYDROXY-2-KETO-GLUTARATE;metlin:6471;nikkaji:J536.231H;nugowiki:1653;pubchem:4358;pubchem:599;seed:cpd00830
MNXM89557	L-glutamate	M_glu_L_x;M_glu_L_v;M_glu_L_n;M_glu_L_m;M_glu_L_e;M_glu_L_c;M_glu_L_b	C5H8NO4	146.121	-1	Dicarboxylic Aminoaciduria. Glutamate-aspartate Transport Defect: 222730;3dmet:B00007;beilstein:1723801;bigg:glu-L;biopath:L-Glutamate;bnice:C13;brenda:BG21361;cas:11070-68-1;cas:56-86-0;chebi:16015;chebi:29985;chebi:29988;chemspider:30572;chemspider:4573882;drugbank:DB00142;ec:1.4.1.13;ec:1.4.1.14;ec:1.4.1.2;ec:1.4.1.3;ec:1.4.1.4;ec:1.4.3.11;ec:1.4.7.1;ec:1.5.1.10;ec:1.5.1.12;ec:1.5.1.9;ec:1.5.3…
MNXM89576	tRNA(Ala)	M_trnaala_c	C10H12N5O3R		0	bigg:trnaala;chebi:29170;kegg:C01635;metacyc:ALA-tRNAs;pubchem:4784;reactome:379729;reactome:379731;reactome:REACT_15767;reactome:REACT_17504;reactome_database_id_release_44:379729;reactome_database_id_release_44:379731;seed:cpd11906
MNXM89582	hydrogen sulfide	M_h2s_c	HS	33.073	-1	3dmet:B01206;beilstein:3535004;bigg:h2s;biopath:Hydrogen_sulfide;brenda:BG76383;brenda:BG92016;cas:15035-72-0;cas:18496-25-8;cas:7783-06-4;chebi:15138;chebi:16136;chebi:29919;chemspider:27079;chemspider:391;ec:1.12.98.4;ec:1.13.11.55;ec:1.8.1.2;ec:1.8.3.4;ec:1.8.99.1;ec:2.1.1.251;ec:2.3.1.10;ec:2.5.1.47;ec:2.5.1.65;ec:2.8.1.10;ec:2.8.1.3;ec:2.8.1.5;ec:2.8.1.6;ec:4.4.1.1;ec:4.4.1.10;ec:4.4.1.15;ec…
MNXM89588	alpha-D-glucose 1-phosphate(2-)	M_g1p_c	C6H11O9P	258.12	-2	3dmet:B04634;beilstein:3560164;beilstein:87853;bigg:g1p;biopath:alpha-D-Glucose_1-phosphate;brenda:BG22605;brenda:BG22606;cas:59-56-3;chebi:29042;chebi:58601;chemspider:5441206;drugbank:DB02843;ec:2.4.1.139;ec:2.4.1.20;ec:2.4.1.231;ec:2.4.1.31;ec:2.4.1.7;ec:2.7.1.10;ec:2.7.1.106;ec:2.7.1.42;ec:2.7.7.12;ec:2.7.7.24;ec:2.7.7.27;ec:2.7.7.33;ec:2.7.7.34;ec:2.7.7.78;ec:2.7.7.9;ec:3.1.3.10;ec:5.4.2.2;e…
MNXM89602	D-galactopyranose	M_gal_e;M_gal_c;M_gal_b	C6H12O6	180.156	0	GALACTOSEMIA II (GALK): 134; GALACTOSEMIA III: 139; GALACTOSEMIA: 136; GLUCOSE-GALACTOSE MALABSORPTION: 150; PATENT DUCTUS VENOSUS: 460;3dmet:B04637;beilstein:1281605;beilstein:1281612;bigg:gal;biopath:alpha-D-Galactopyranose;cas:10257-28-0;cas:59-23-4;chebi:12936;chebi:37692;chebi:4139;chemspider:388480;ec:1.1.1.120;ec:1.1.1.48;ec:1.1.3.9;ec:2.7.1.6;ec:3.2.1.108;ec:3.2.1.46;ec:3.2.1.47;foodb:FDB…
MNXM89612	glycerol	M_glyc_e;M_glyc_c;M_glyc_b	C3H8O3	92.094	0	ARTEFACTS-PHARMACEUTICAL PRODUCTS, INTERFERENCE IN AMINOACID AND ORGANIC ACID ANALYSIS [DD]: 347; GLYCEROL KINASE DEFICIENCY: 154;3dmet:B00032;beilstein:635685;bigg:glyc;biopath:Glycerol;brenda:BG18046;cas:56-81-5;chebi:17754;chemspider:733;drugbank:DB04077;ec:1.1.1.156;ec:1.1.1.6;ec:1.1.1.72;ec:1.1.99.22;ec:2.7.1.142;ec:2.7.1.30;ec:2.7.1.79;ec:3.1.1.79;ec:3.1.3.19;ec:3.1.3.21;ec:3.1.4.38;ec:3.1.…
MNXM89661	isocitrate(3-)	M_icit_x;M_icit_m;M_icit_c	C6H5O7	189.1	-3	3dmet:B04664;beilstein:1727945;beilstein:3971277;bigg:icit;brenda:BG23698;cas:30810-51-6;cas:320-77-4;chebi:16087;chebi:30887;chebi:36453;chebi:36454;chemspider:1161;drugbank:DB01727;ec:1.1.1.286;ec:1.1.1.41;ec:1.1.1.42;ec:2.3.1.126;ec:4.1.3.1;ec:4.2.1.3;foodb:FDB003281;gmelin:329802;het:1B0J;hmdb:HMDB00193;kegg:C00311;knapsack:C00001188;metlin:3328;nikkaji:J95.796H;nugowiki:136;pubchem:1198;pubc…
MNXM89689	ornithinium(1+)	M_orn_m;M_orn_e;M_orn_c;M_orn_b	C5H13N2O2	133.169	1	CYSTINURIA: 107; DELTA-PYRROLIDINE-5-CARBOXYLATE SYNTHASE DEFICIENCY: 474; HOMOCYSTINURIA. CYSTATHIONINE BETA-SYNTHASE DEFICIENCY: 185; HYPERDIBASIC AMINOACIDURIA I: 206; HYPERDIBASIC AMINOACIDURIA II. LYSINURIC PROTEIN INTOLERANCE: 61; HYPERORNITHINEMIA WITH GYRATE ATROPHY (HOGA): 174; HYPERORNITHINEMIA-HYPERAMMONEMIA-HOMOCITRULLINURIA [HHH-SYNDROME]: 215; N-ACETYLGLUTAMATE SYNTHETASE DEFICIENCY…
MNXM89719	myo-inositol 1,3,4,5,6-pentakisphosphate(10-)	M_mi13456p_n;M_mi13456p_c	C6H7O21P5	569.976	-10	3dmet:B01433;beilstein:2495585;beilstein:7685231;bigg:mi13456p;biopath:1D-myo-Inositol_(1,3,4,5,6)-pentakisphosphate;brenda:BG35367;cas:20298-95-7;chebi:16322;chebi:57733;chemspider:10333900;ec:2.7.1.134;ec:2.7.1.140;ec:2.7.1.151;ec:2.7.1.158;foodb:FDB023187;het:5MY;hmdb:HMDB03529;kegg:C01284;metacyc:CPD-1107;nikkaji:J493.218H;nugowiki:3110;pdb-ccd:5MY;pubchem:4503;reactome:2023901;reactome:20240…
MNXM89752	L-glutamyl-tRNA(Glu)	M_glutrna_m;M_glutrna_c	C20H28N6O13PR(C5H8O6PR)n			bigg:glutrna;cas:None;chebi:29157;kegg:C02987;metacyc:Charged-GLT-tRNAs;pubchem:5896;reactome:379744;reactome:379751;reactome:REACT_15607;reactome:REACT_16052;reactome_database_id_release_44:379744;reactome_database_id_release_44:379751;seed:cpd12227;upa:UPC02987
MNXM89761	Asn-tRNA(Asn)	M_asntrna_m;M_asntrna_c	C14H23N2O12PR2(C5H8O6PR)n			bigg:asntrna;brenda:BG93141;brenda:BG94078;chebi:29265;kegg:C03402;metacyc:Charged-ASN-tRNAs;pubchem:6232;reactome:379718;reactome:379728;reactome:REACT_15840;reactome:REACT_16009;reactome_database_id_release_44:379718;reactome_database_id_release_44:379728;seed:cpd12313
MNXM89763	glycyl-tRNA(Gly)	M_glytrna_c	C12H20NO11PR2(C5H8O6PR)n			bigg:glytrna;brenda:BG93120;chebi:29156;kegg:C02412;metacyc:Charged-GLY-tRNAs;pubchem:5445;reactome:379781;reactome:379784;reactome:REACT_15734;reactome:REACT_18164;reactome_database_id_release_44:379781;reactome_database_id_release_44:379784;seed:cpd12100
MNXM89795	UDP-alpha-D-galactose	M_udpgal_g;M_udpgal_c	C15H22N2O17P2	564.286	-2	3dmet:B04625;beilstein:773447;beilstein:8529445;bigg:udpgal;biopath:UDP-D-Galactose;brenda:BG6428;cas:2956-16-3;chebi:18307;chebi:58439;chebi:66914;chebi:67119;chemspider:17069;drugbank:DB03501;ec:2.4.1.123;ec:2.4.1.137;ec:2.4.1.156;ec:2.4.1.167;ec:2.4.1.179;ec:2.4.1.22;ec:2.4.1.228;ec:2.4.1.23;ec:2.4.1.272;ec:2.4.1.274;ec:2.4.1.275;ec:2.4.1.294;ec:2.4.1.37;ec:2.4.1.38;ec:2.4.1.44;ec:2.4.1.45;ec:…
MNXM89802	L-phenylalanyl-tRNA(Phe)	M_phetrna_m;M_phetrna_c	C19H26NO11PR2(C5H8O6PR)n			bigg:phetrna;brenda:BG93152;chebi:29153;kegg:C03511;metacyc:Charged-PHE-tRNAs;pubchem:6321;reactome:379789;reactome:379792;reactome:REACT_15573;reactome:REACT_16119;reactome_database_id_release_44:379789;reactome_database_id_release_44:379792;seed:cpd12335
MNXM89803	L-seryl-tRNA(Ser)	M_sertrna_c	C13H22NO12PR2(C5H8O6PR)n			bigg:sertrna;brenda:BG93154;chebi:29162;kegg:C02553;metacyc:Charged-SER-tRNAs;pubchem:5554;reactome:379738;reactome:379777;reactome:REACT_15932;reactome:REACT_17419;reactome_database_id_release_44:379738;reactome_database_id_release_44:379777;seed:cpd12132
MNXM89804	L-tryptophyl-tRNA(Trp)	M_trptrna_m;M_trptrna_c	C26H31N7O11PR(C5H8O6PR)n			bigg:trptrna;brenda:BG94992;brenda:BG95792;chebi:29159;kegg:C03512;metacyc:Charged-TRP-tRNAs;pubchem:6322;reactome:379759;reactome:379765;reactome:REACT_15822;reactome:REACT_17447;reactome_database_id_release_44:379759;reactome_database_id_release_44:379765;seed:cpd12336
MNXM89810	Gln-tRNA(Gln)	M_glntrna_c	C20H29N7O12PR(C5H8O6PR)n			bigg:glntrna;brenda:BG93794;brenda:BG94056;chebi:29166;kegg:C02282;metacyc:Charged-GLN-tRNAs;pubchem:5339;reactome:379753;reactome:379772;reactome:REACT_15566;reactome:REACT_15807;reactome_database_id_release_44:379753;reactome_database_id_release_44:379772;seed:cpd12060
MNXM89815	Ala-tRNA(Ala)	M_alatrna_c	C13H22NO11PR2(C5H8O6PR)n			bigg:alatrna;biopath:L-Alanyl-tRNA;brenda:BG94299;chebi:17732;kegg:C00886;metacyc:Charged-ALA-tRNAs;pubchem:4142;reactome:379700;reactome:379730;reactome:REACT_15557;reactome:REACT_17687;reactome_database_id_release_44:379700;reactome_database_id_release_44:379730;seed:cpd11770
MNXM89822	L-tyrosyl-tRNA(Tyr)	M_tyrtrna_m;M_tyrtrna_c	RC9H10NO2			bigg:tyrtrna;brenda:BG93799;chebi:29161;kegg:C02839;metacyc:Charged-TYR-tRNAs;pubchem:5781;seed:cpd12194
MNXM89831	L-histidyl-tRNA(His)	M_histrna_m;M_histrna_c	C16H24N3O11PR2(C5H8O6PR)n			bigg:histrna;brenda:BG93146;chebi:29155;kegg:C02988;metacyc:Charged-HIS-tRNAs;pubchem:5897;reactome:379764;reactome:379786;reactome:REACT_15671;reactome:REACT_17784;reactome_database_id_release_44:379764;reactome_database_id_release_44:379786;seed:cpd12228
MNXM89832	L-isoleucyl-tRNA(Ile)	M_iletrna_m;M_iletrna_c	C21H32N6O11PR(C5H8O6PR)n			bigg:iletrna;brenda:BG93147;chebi:29160;kegg:C03127;metacyc:Charged-ILE-tRNAs;pubchem:6020;reactome:379769;reactome:379787;reactome:REACT_16053;reactome:REACT_17273;reactome_database_id_release_44:379769;reactome_database_id_release_44:379787;seed:cpd12256
MNXM89870	Arg-tRNA(Arg)	M_argtrna_m;M_argtrna_c	C21H33N9O11PR(C5H8O6PR)n			bigg:argtrna;biopath:L-Arginyl-tRNA;brenda:BG93139;brenda:BG93140;chebi:18366;kegg:C02163;metacyc:Charged-ARG-tRNAs;pubchem:5239;reactome:379708;reactome:379720;reactome:REACT_15727;reactome:REACT_16098;reactome_database_id_release_44:379708;reactome_database_id_release_44:379720;seed:cpd12036
MNXM89895	L-threonyl-tRNA(Thr)	M_thrtrna_m;M_thrtrna_c	C14H24NO12PR2(C5H8O6PR)n			bigg:thrtrna;brenda:BG93155;chebi:29163;kegg:C02992;metacyc:Charged-THR-tRNAs;pubchem:5901;reactome:379779;reactome:379783;reactome:REACT_17148;reactome:REACT_17415;reactome_database_id_release_44:379779;reactome_database_id_release_44:379783;seed:cpd12229
MNXM89905	L-allysine	M_L2aadp6sa_c	C6H11NO3	145.156	0	3dmet:B00675;bigg:L2aadp6sa;biopath:L-2-Aminoadipate_6-semialdehyde;brenda:BL310995;cas:1962-83-0;chebi:17917;chebi:58321;chemspider:141126;drugbank:DB02571;ec:1.2.1.31;ec:1.4.1.18;ec:1.4.3.20;ec:1.5.1.10;ec:1.5.1.9;ec:1.5.3.18;ec:2.6.1.36;ec:2.6.1.71;ec:4.2.3.134;hmdb:HMDB59595;kegg:C04076;metacyc:ALLYSINE;nikkaji:J1.136.598A;nugowiki:57992;pdbechem:DO2;pubchem:160603;pubchem:36688062;pubchem:67…
MNXM89922	L-lysyl-tRNA(Lys)	M_lystrna_m;M_lystrna_c	C16H29N2O11PR2(C5H8O6PR)n			bigg:lystrna;biopath:L-Lysyl-tRNA;brenda:BG93150;brenda:BG93796;chebi:16047;kegg:C01931;metacyc:Charged-LYS-tRNAs;pubchem:5037;reactome:379736;reactome:379795;reactome:REACT_15620;reactome:REACT_16107;reactome_database_id_release_44:379736;reactome_database_id_release_44:379795;seed:cpd01326;seed:cpd15249
MNXM89949	Hexadecenoyl-ACP	M_hdeACP_m;M_hdeACP_c	C27H49N2O8PRS		-1	bigg:hdeACP;seed:cpd15239
MNXM9	phosphate	M_pi_x;M_pi_v;M_pi_r;M_pi_n;M_pi_m;M_pi_g;M_pi_e;M_pi_c;M_pi_b	HO4P	95.979	-2	3dmet:B00002;beilstein:1921286;beilstein:3903772;bigg:pi;biopath:Phosphate;bnice:C9;brenda:BG92038;cas:14066-19-4;cas:14265-44-2;cas:7664-38-2;chebi:18367;chebi:26078;chebi:43474;chemspider:1032;chemspider:2913859;chemspider:979;ec:1.2.1.11;ec:1.2.1.12;ec:1.2.1.13;ec:1.2.1.38;ec:1.2.1.41;ec:1.2.1.59;ec:1.2.3.3;ec:1.20.1.1;ec:1.21.4.2;ec:1.21.4.3;ec:1.21.4.4;ec:1.3.7.8;ec:1.3.99.15;ec:1.3.99.n1;ec…
MNXM90	choline	M_chol_e;M_chol_c;M_chol_b	C5H14NO	104.171	1	3dmet:B00031;beilstein:1736748;bigg:chol;biopath:Choline;brenda:BG36437;cas:123-41-1;cas:62-49-7;cas:94793-58-5;chebi:15354;chebi:72322;chemspider:299;drugbank:DB00122;ec:1.1.3.17;ec:1.1.99.1;ec:2.3.1.6;ec:2.3.1.91;ec:2.7.1.32;ec:2.7.8.24;ec:2.8.2.6;ec:3.1.1.49;ec:3.1.1.7;ec:3.1.1.8;ec:3.1.3.75;ec:3.1.4.2;ec:3.1.4.4;ec:3.1.4.41;ec:3.1.6.6;ec:4.3.99.4;foodb:FDB000710;gmelin:324597;het:CHT;hmdb:HMD…
MNXM90003	5-phospho-beta-D-ribosylaminium(1-)	M_pram_c	C5H11NO7P	228.117	-1	3dmet:B01631;bigg:pram;biopath:5-prime-Phospho-beta-D-ribosylamine;brenda:BG20660;chebi:37737;chebi:58681;chemspider:388939;ec:2.4.2.14;foodb:FDB022441;het:GRF;hmdb:HMDB01128;kegg:C03090;knapsack:C00007377;metacyc:5-P-BETA-D-RIBOSYL-AMINE;metlin:6023;nikkaji:J40.074B;nugowiki:1015;pdb-ccd:GRF;pubchem:25245171;pubchem:439905;pubchem:5988;reactome:111292;reactome:REACT_4144;reactome_database_id_rel…
MNXM90012	L-cysteinyl-tRNA(Cys)	M_cystrna_c	C18H26N6O11PSR(C5H8O6PR)n			bigg:cystrna;brenda:BG93143;chebi:29152;kegg:C03125;metacyc:Charged-CYS-tRNAs;pubchem:6018;reactome:379713;reactome:379719;reactome:REACT_15780;reactome:REACT_17617;reactome_database_id_release_44:379713;reactome_database_id_release_44:379719;seed:cpd12255
MNXM90110	L-valyl-tRNA(Val)	M_valtrna_m;M_valtrna_c	C20H30N6O11PR(C5H8O6PR)n			bigg:valtrna;brenda:BG93800;chebi:29164;kegg:C02554;metacyc:Charged-VAL-tRNAs;pubchem:5555;reactome:379782;reactome:379790;reactome:REACT_15572;reactome:REACT_15717;reactome_database_id_release_44:379782;reactome_database_id_release_44:379790;seed:cpd12133
MNXM90149	1,2-Diacylglycerol, yeast-specific	M_12dgr_SC_c	C5H6O5R2		0	bigg:12dgr_SC;seed:cpd15192
MNXM90340	tRNA(Gly)	M_trnagly_c	C10H12N5O3R		0	bigg:trnagly;chebi:29176;kegg:C01642;metacyc:GLY-tRNAs;pubchem:4791;reactome:379766;reactome:379770;reactome:REACT_15638;reactome:REACT_16111;reactome_database_id_release_44:379766;reactome_database_id_release_44:379770;seed:cpd11913
MNXM90369	Octadecynoyl-CoA	M_ocdycacoa_x;M_ocdycacoa_c	C39H63N7O17P3S	1026.941	-3	bigg:ocdycacoa;seed:cpd15272
MNXM90412	Deoxyribose	M_drib_c	C5H10O4	134.13	0	3dmet:B01499;bigg:drib;biopath:2-prime-Deoxyribose;cas:533-67-5;chemspider:17216222;foodb:FDB023126;hmdb:HMDB03224;kegg:C01801;knapsack:C00001115;metlin:3258;nikkaji:J6.332K;nugowiki:2807;pdb-ccd:2DR;pubchem:22833604;pubchem:4927;seed:cpd01242
MNXM90650	Phosphatidate, yeast-specific	M_pa_SC_m;M_pa_SC_c	C5H6O8PR2		-1	bigg:pa_SC;seed:cpd15276
MNXM90665	tRNA(Asn)	M_trnaasn_m;M_trnaasn_c	C10H12N5O3R		0	bigg:trnaasn;chebi:29172;kegg:C01637;metacyc:ASN-tRNAs;pubchem:4786;reactome:379699;reactome:379722;reactome:REACT_15652;reactome:REACT_15719;reactome_database_id_release_44:379699;reactome_database_id_release_44:379722;seed:cpd11908
MNXM90666	tRNA(Cys)	M_trnacys_c	C10H12N5O3R		0	bigg:trnacys;chebi:29167;kegg:C01639;metacyc:CYS-tRNAs;pubchem:4788;reactome:379714;reactome:379725;reactome:REACT_15645;reactome:REACT_15769;reactome_database_id_release_44:379714;reactome_database_id_release_44:379725;seed:cpd11910
MNXM90667	tRNA(Pro)	M_trnapro_c	RH			bigg:trnapro;chebi:29177;kegg:C01649;metacyc:PRO-tRNAs;pubchem:4798;reactome:379768;reactome:379775;reactome:REACT_15779;reactome:REACT_22591;reactome_database_id_release_44:379768;reactome_database_id_release_44:379775;seed:cpd11920
MNXM90668	tRNA(Tyr)	M_trnatyr_m;M_trnatyr_c	RH			bigg:trnatyr;brenda:BG93365;chebi:29182;kegg:C00787;kegg:C01978;metacyc:TYR-tRNAs;pubchem:4045;pubchem:5078;reactome:379743;reactome:379756;reactome:REACT_18191;reactome:REACT_23144;reactome_database_id_release_44:379743;reactome_database_id_release_44:379756;seed:cpd11751;seed:cpd11986;upa:UPC01978
MNXM90751	tRNA(Arg)	M_trnaarg_m;M_trnaarg_c	C10H12N5O3R		0	bigg:trnaarg;chebi:29171;kegg:C01636;metacyc:ARG-tRNAs;pubchem:4785;reactome:379704;reactome:379727;reactome:REACT_17365;reactome:REACT_17645;reactome_database_id_release_44:379704;reactome_database_id_release_44:379727;seed:cpd11907
MNXM90752	tRNA(Asp)	M_trnaasp_m;M_trnaasp_c	C10H12N5O3R		0	bigg:trnaasp;chebi:29186;kegg:C01638;metacyc:ASP-tRNAs;pdb:3TRA;pubchem:4787;reactome:379711;reactome:379715;reactome:REACT_15813;reactome:REACT_15890;reactome_database_id_release_44:379711;reactome_database_id_release_44:379715;seed:cpd11909
MNXM90753	tRNA(Phe)	M_trnaphe_m;M_trnaphe_c	C10H12N5O3R		0	bigg:trnaphe;chebi:29184;kegg:C01648;metacyc:PHE-tRNAs;pdb:1EHZ;pubchem:4797;reactome:379760;reactome:379767;reactome:REACT_17466;reactome:REACT_17850;reactome_database_id_release_44:379760;reactome_database_id_release_44:379767;seed:cpd11919
MNXM90755	tRNA(Trp)	M_trnatrp_m;M_trnatrp_c	C10H12N5O3R		0	bigg:trnatrp;chebi:29181;kegg:C01652;metacyc:TRP-tRNAs;pubchem:4801;reactome:379763;reactome:379774;reactome:REACT_15653;reactome:REACT_15882;reactome_database_id_release_44:379763;reactome_database_id_release_44:379774;seed:cpd11923
MNXM90811	D-arabinose	M_arab_D_e;M_arab_D_c;M_arab_D_b	C5H10O5	150.13	0	3dmet:B04650;bigg:arab-D;brenda:BG20419;cas:10323-20-3;chebi:17108;kegg:C00216;metacyc:D-ARABINOSE;nikkaji:J15.056H;pubchem:3516;seed:cpd00185;upa:UPC00216
MNXM90839	L-aspartyl-tRNA(Asp)	M_asptrna_m;M_asptrna_c	C14H22NO13PR2(C5H8O6PR)n			bigg:asptrna;brenda:BL135101;chebi:29158;kegg:C02984;metacyc:Charged-ASP-tRNAs;pubchem:5893;reactome:379698;reactome:379707;reactome:REACT_15677;reactome:REACT_16074;reactome_database_id_release_44:379698;reactome_database_id_release_44:379707;seed:cpd12226
MNXM90878	tRNA(His)	M_trnahis_m;M_trnahis_c	C10H12N5O3R		0	bigg:trnahis;chebi:29178;kegg:C01643;metacyc:HIS-tRNAs;pubchem:4792;reactome:379752;reactome:379758;reactome:REACT_15991;reactome:REACT_17378;reactome_database_id_release_44:379752;reactome_database_id_release_44:379758;seed:cpd11914
MNXM90879	tRNA(Ile)	M_trnaile_m;M_trnaile_c	C10H12N5O3R		0	bigg:trnaile;chebi:29174;kegg:C01644;metacyc:ILE-tRNAs;pubchem:4793;reactome:379739;reactome:379750;reactome:REACT_15750;reactome:REACT_17479;reactome_database_id_release_44:379739;reactome_database_id_release_44:379750;seed:cpd11915
MNXM90880	tRNA(Leu)	M_trnaleu_m;M_trnaleu_c	C10H12N5O3R		0	bigg:trnaleu;chebi:29169;kegg:C01645;metacyc:LEU-tRNAs;pubchem:4794;reactome:379771;reactome:379788;reactome:REACT_15877;reactome:REACT_17073;reactome_database_id_release_44:379771;reactome_database_id_release_44:379788;seed:cpd11916
MNXM90881	tRNA(Lys)	M_trnalys_m;M_trnalys_c	C10H12N5O3R		0	bigg:trnalys;chebi:29185;kegg:C01646;metacyc:LYS-tRNAs;pubchem:4795;reactome:379747;reactome:379776;reactome:REACT_15975;reactome:REACT_17942;reactome_database_id_release_44:379747;reactome_database_id_release_44:379776;seed:cpd11917
MNXM90882	tRNA(Met)	M_trnamet_m;M_trnamet_c	C10H12N5O3R		0	bigg:trnamet;chebi:29173;kegg:C01647;metacyc:MET-tRNAs;pubchem:4796;reactome:379741;reactome:379742;reactome:REACT_15914;reactome:REACT_16039;reactome_database_id_release_44:379741;reactome_database_id_release_44:379742;seed:cpd11918
MNXM90883	tRNA(Thr)	M_trnathr_m;M_trnathr_c	C10H12N5O3R		0	bigg:trnathr;chebi:29180;kegg:C01651;metacyc:THR-tRNAs;pubchem:4800;reactome:379749;reactome:379791;reactome:REACT_15748;reactome:REACT_15966;reactome_database_id_release_44:379749;reactome_database_id_release_44:379791;seed:cpd11922
MNXM90885	tRNA(Val)	M_trnaval_m;M_trnaval_c	C10H12N5O3R		0	bigg:trnaval;brenda:BG93367;chebi:29183;kegg:C01653;metacyc:VAL-tRNAs;pubchem:4802;reactome:379735;reactome:379793;reactome:REACT_15833;reactome:REACT_15875;reactome_database_id_release_44:379735;reactome_database_id_release_44:379793;seed:cpd11924
MNXM90886	tRNA(Glu)	M_trnaglu_m;M_trnaglu_c	C10H12N5O3R		0	bigg:trnaglu;cas:None;chebi:29175;kegg:C01641;metacyc:GLT-tRNAs;pubchem:4790;reactome:379754;reactome:379778;reactome:REACT_15650;reactome:REACT_16086;reactome_database_id_release_44:379754;reactome_database_id_release_44:379778;seed:cpd11912;upa:UPC01641
MNXM90906	2,5-Diamino-6-hydroxy-4-(5'-phosphoribosylamino)-pyrimidine	M_25dhpp_c	C9H14N5O8P	351.21	-2	bigg:25dhpp
MNXM90941	aldehydo-D-xylose	M_xyl_D_e;M_xyl_D_c;M_xyl_D_b	C5H10O5	150.13	0	3dmet:B04643;beilstein:1562108;bigg:xyl-D;biopath:D-Xylose;brenda:BG20416;cas:58-86-6;chebi:15936;chemspider:119104;foodb:FDB001136;gmelin:486611;hmdb:HMDB00098;kegg:C00181;knapsack:C00007290;ligandbox:D06346;metacyc:D-Xylose;metlin:314;nikkaji:J2.806A;nugowiki:68;pdb-ccd:XYP;pubchem:135191;pubchem:3481;pubchem:47208003
MNXM90967	D-Tagatose 1,6-biphosphate	M_tagdp_D_c	C6H12O12P2	338.1	-2	bigg:tagdp-D;seed:cpd02371
MNXM90977	a dolichol	M_dolichol_c	C80H132O	1109.903	0	bigg:dolichol;biopath:Dolichol;brenda:BG84638;chebi:16091;ec:1.3.1.94;ec:2.3.1.83;ec:2.7.1.108;ec:3.1.3.51;kegg:C00381;lipidbank:IIP0031;metacyc:DOLICHOL;pubchem:3671;reactome:449221;reactome:REACT_22689;reactome_database_id_release_44:449221;seed:cpd11662
MNXM91	5-phospho-alpha-D-ribose 1-diphosphate	M_prpp_m;M_prpp_c	C5H8O14P3	385.03	-5	3dmet:B01164;beilstein:1273542;beilstein:60403;beilstein:6879552;bigg:prpp;biopath:alpha-D-Ribose_1-diphosphate-5-phosphate;brenda:BG20749;cas:13270-65-0;cas:7540-64-9;cas:97-55-2;chebi:17111;chebi:48955;chebi:48956;chebi:58017;chemspider:20171339;chemspider:7062;drugbank:DB01632;ec:2.4.2.10;ec:2.4.2.11;ec:2.4.2.12;ec:2.4.2.14;ec:2.4.2.17;ec:2.4.2.18;ec:2.4.2.19;ec:2.4.2.22;ec:2.4.2.45;ec:2.4.2.4…
MNXM91028	tRNA(Ser)	M_trnaser_c	C10H12N5O3R		0	bigg:trnaser;chebi:29179;kegg:C01650;metacyc:SER-tRNAs;pubchem:4799;reactome:379761;reactome:379762;reactome:REACT_15998;reactome:REACT_16106;reactome_database_id_release_44:379761;reactome_database_id_release_44:379762;seed:cpd11921
MNXM91099	4-hydroxybenoyl-CoA	M_4hbzcoa_m	C28H36N7O18P3S	883.608	-4	bigg:4hbzcoa;seed:cpd16876
MNXM91267	phosphatidyl-1D-myo-3-inositol, yeast-specific	M_ptd3ino_SC_c	C11H16O16P2R2		-2	bigg:ptd3ino_SC;seed:cpd15287
MNXM91268	phosphatidyl-1D-myo-4-inositol, yeast specific	M_ptd4ino_SC_n;M_ptd4ino_SC_c	C11H16O16P2R2		-2	bigg:ptd4ino_SC;seed:cpd15288
MNXM91328	zymosterol intermediate 1	M_zym_int1_c	C28H43O3	427.639	-1	bigg:zym_int1;seed:cpd15299
MNXM914	4-hydroxysphinganine	M_psphings_r;M_psphings_c	C18H40NO3	318.515	1	3dmet:B04437;beilstein:1725301;bigg:psphings;brenda:BG9085;cas:554-62-1;chebi:46961;chebi:64124;chemspider:108921;ec:1.14.13.169;foodb:FDB023381;hmdb:HMDB04610;kegg:C12144;lipid:LMSP01030001;lipidbank:DLB0039;lipidmaps:LMSP01030001;metacyc:PHYTOSPINGOSINE;metlin:7066;nikkaji:J13.584D;nugowiki:4191;pubchem:122121;pubchem:14291;pubchem:25203595;pubchem:4266341;reactome:428237;reactome:REACT_19518;r…
MNXM91575	Dolichol-phosphate	M_dolp_r;M_dolp_c	C25H43O4P	438.58	-2	bigg:dolp;biopath:Dolichol-phosphate;brenda:BG76380;cas:34457-14-2;chebi:23875;chemspider:4444045;foodb:FDB023901;hmdb:HMDB06353;nugowiki:5478;pubchem:5280322
MNXM91795	(S)-(+)-allantoin	M_alltn_e;M_alltn_c;M_alltn_b	C4H6N4O3	158.115	0	3dmet:B00317;3dmet:B00428;bigg:alltn;biopath:Allantoin;brenda:BG19391;brenda:BG19392;cas:97-59-6;chebi:15676;chebi:15678;chemspider:199;chemspider:388780;ec:3.5.2.5;ec:4.1.1.n1;ec:5.1.99.3;foodb:FDB001613;hmdb:HMDB00462;kegg:C01551;kegg:C02350;knapsack:C00007468;ligandbox:D00121;metacyc:ALLANTOIN;metacyc:S-ALLANTOIN;metlin:89;nikkaji:J3.978K;nikkaji:J732.396D;nugowiki:381;patent:US2158098;pdb-ccd…
MNXM91798	(S)-3-Hydroxyhexacosyl-CoA	M_3hxccoa_x	C47H83N7O18P3S	1159.184	-3	bigg:3hxccoa;seed:cpd15205
MNXM91820	1-Acyl-glycerone 3-phosphate, yeast-specific	M_1agly3p_SC_c	C4H5O7PR		-1	bigg:1agly3p_SC;seed:cpd15193
MNXM91972	3-Oxohexacosyl-CoA	M_3ohxccoa_x	C47H81N7O18P3S	1157.168	-3	bigg:3ohxccoa;seed:cpd15207
MNXM92	succinyl-CoA(5-)	M_succoa_m	C25H35N7O19P3S	862.567	-5	3dmet:B04629;bigg:succoa;biopath:Succinyl-CoA;brenda:BG55439;cas:604-98-8;chebi:15380;chebi:57292;chemspider:388307;drugbank:DB03699;ec:1.2.1.52;ec:1.2.1.76;ec:2.3.1.109;ec:2.3.1.117;ec:2.3.1.174;ec:2.3.1.37;ec:2.3.1.46;ec:2.8.3.13;ec:2.8.3.15;ec:2.8.3.2;ec:2.8.3.5;ec:2.8.3.6;ec:2.8.3.7;ec:3.1.2.3;ec:5.4.99.2;ec:6.2.1.4;ec:6.2.1.5;foodb:FDB022375;hmdb:HMDB01022;kegg:C00091;knapsack:C00019546;meta…
MNXM920	but-1-ene-1,2,4-tricarboxylate	M_b124tc_m	C7H5O6	185.111	-3	3dmet:B00663;bigg:b124tc;bigg:hacon-C;brenda:BG37217;chebi:17516;chebi:58174;chemspider:20117984;ec:4.2.1.114;ec:4.2.1.36;kegg:C04002;metacyc:HOMO-CIS-ACONITATE;nikkaji:J181.759K;pubchem:21158450;pubchem:6715;seed:cpd02483
MNXM92167	Chitin (monomer)	M_chitin_c	C8H13NO5	203.193	0	bigg:chitin;cas:1398-61-4
MNXM922	ergosterol	M_ergst_r;M_ergst_e;M_ergst_c;M_ergst_b	C28H44O	396.648	0	3dmet:B01480;beilstein:2338604;bigg:ergst;biopath:Ergosterol;brenda:BG14886;brenda:BG14887;cas:474-69-1;cas:57-87-4;chebi:16933;chemspider:10477914;chemspider:4477828;drugbank:DB04038;ec:1.3.1.71;ec:4.2.1.62;foodb:FDB012612;het:1BXM;hmdb:HMDB00878;kegg:C01694;kegg:C19653;knapsack:C00003652;lipid:LMST01030093;lipidbank:SST0012;lipidbank:SST9075;lipidmaps:LMST01030093;metacyc:ERGOSTEROL;metacyc:LUM…
MNXM923	erythro-4-hydroxy-L-glutamate	M_e4hglu_x;M_e4hglu_m;M_e4hglu_c	C5H8NO5	162.121	-1	3dmet:B01922;beilstein:1725871;bigg:e4hglu;biopath:L-erythro-4-Hydroxyglutamate;chebi:21285;chebi:6331;chemspider:5341963;kegg:C05947;metacyc:L-ERYTHRO-4-HYDROXY-GLUTAMATE;nikkaji:J83.286C;pubchem:6971086;pubchem:8231
MNXM925	holo-[acyl-carrier protein]	M_ACP_m;M_ACP_c	HSR			bigg:ACP;biopath:ACP-Enzyme;biopath:ACP-SH;brenda:BG92946;brenda:BG92948;chebi:18359;kegg:C00229;kegg:C04298;metacyc:ACP;pubchem:3528;pubchem:6957;seed:cpd11493;seed:cpd12512;upa:UPC00229
MNXM92566	Phosphatidylglycerophosphate, yeast-specific	M_pgp_SC_m	C3840H7144O1300P200	80315.784	-300	bigg:pgp_SC
MNXM927	L-cystine zwitterion	M_Lcystin_v;M_Lcystin_c	C6H12N2O4S2	240.3	0	3dmet:B01265;beilstein:1728094;beilstein:1888247;bigg:Lcystin;biopath:L-Cystine;cas:24645-67-8;cas:56-89-3;chebi:16283;chebi:35491;chebi:63163;chemspider:60997;drugbank:DB00138;ec:1.8.1.6;ec:4.4.1.1;foodb:FDB012563;gmelin:397179;gmelin:51008;hmdb:HMDB00192;kegg:C00491;knapsack:C00001352;ligandbox:D03636;metacyc:CYSTINE;metlin:5207;nikkaji:J9.172C;nugowiki:135;pubchem:24798687;pubchem:3774;pubchem…
MNXM93	fumarate(2-)	M_fum_m;M_fum_e;M_fum_c;M_fum_b	C4H2O4	114.056	-2	FUMARIC ACIDURIA: 31; PYRUVATE CARBOXYLASE DEFICIENCY: 109;3dmet:B00033;beilstein:1861276;beilstein:1906438;beilstein:5244783;beilstein:605763;beilstein:8132074;bigg:fum;biopath:Fumarate;brenda:BG19266;cas:110-17-8;cas:142-42-7;chebi:18012;chebi:22958;chebi:29806;chebi:36180;chebi:37154;chebi:37155;chemspider:10197150;chemspider:4573886;drugbank:DB01677;ec:1.3.1.6;ec:1.3.5.1;ec:1.3.5.4;ec:1.3.98.…
MNXM935	2'-deoxyinosine	M_din_e;M_din_c;M_din_b	C10H12N4O4	252.227	0	3dmet:B01869;bigg:din;biopath:2-prime-Deoxyinosine;brenda:BG635;cas:890-38-0;chebi:28997;chemspider:58569;chemspider:619;drugbank:DB02380;foodb:FDB012323;het:2ND;hmdb:HMDB00071;kegg:C05512;metacyc:DEOXYINOSINE;metlin:3383;nikkaji:J128.131C;nugowiki:52;pdb-ccd:2ND;pubchem:639;pubchem:65058;pubchem:7859;seed:cpd03279
MNXM937	2-amino-6-(hydroxymethyl)-7,8-dihydropteridin-4-ol	M_2ahhmp_m	C7H9N5O2	195.179	0	3dmet:B00274;bigg:2ahhmp;biopath:2-Amino-4-hydroxy-6-hydroxymethyl-dihydropteridine;brenda:BG25368;chebi:17083;chemspider:213;ec:2.7.6.3;ec:4.1.2.25;kegg:C01300;knapsack:C00007501;metacyc:AMINO-OH-HYDROXYMETHYL-DIHYDROPTERIDINE;nikkaji:J976.377E;pdb-ccd:PH2;pubchem:218;pubchem:4518;seed:cpd16763;upa:UPC01300
MNXM93804	phosphatidyl-1D-myo-inositol 3,4-bisphosphate, yeast-specific	M_ptd134bp_SC_c	C11H16O19P3R2		-3	bigg:ptd134bp_SC;seed:cpd15284
MNXM94	L-tryptophan zwitterion	M_trp_L_m;M_trp_L_e;M_trp_L_c;M_trp_L_b	C11H12N2O2	204.225	0	3dmet:B01150;beilstein:4144998;beilstein:86197;bigg:trp-L;biopath:L-Tryptophan;brenda:BG2198;cas:6912-86-3;cas:73-22-3;chebi:16828;chebi:32702;chebi:32704;chebi:57912;chemspider:6066;drugbank:DB00150;ec:1.13.11.11;ec:1.13.11.52;ec:1.13.12.3;ec:1.13.99.3;ec:1.14.13.125;ec:1.14.14.7;ec:1.14.16.4;ec:1.3.3.10;ec:1.4.1.19;ec:2.1.1.106;ec:2.5.1.34;ec:2.5.1.80;ec:2.6.1.27;ec:2.6.1.28;ec:2.6.1.99;ec:3.5.…
MNXM95	K(+)	M_k_e;M_k_c;M_k_b	K	39.098	1	112; 235; 239; 302; 320; 321; 428; 436; 45; 458; 47; 486; 487; 95; 96;bigg:k;brenda:BG28805;cas:24203-36-9;cas:7440-09-7;chebi:29103;chemspider:791;drugbank:DB01345;ec:3.6.3.10;ec:3.6.3.12;ec:3.6.3.9;foodb:FDB003521;gmelin:15203;hmdb:HMDB00586;kegg:C00238;metacyc:K+;metagene:104;metlin:3197;nikkaji:J3.099F;nugowiki:505;pdb-ccd:K;pdbechem:K;pubchem:3537;pubchem:813;pubchem:96025089;reactome:29804;…
MNXM950	palmitoleate	M_hdcea_x;M_hdcea_e;M_hdcea_c;M_hdcea_b	C16H29O2	253.4	-1	3dmet:B02171;beilstein:1725389;beilstein:1725390;beilstein:6394065;bigg:hdcea;brenda:BG7456;cas:10030-73-6;cas:373-49-9;chebi:28716;chebi:32372;chebi:59265;chebi:71449;chebi:72004;chemspider:393216;chemspider:4445872;chemspider:4574392;drugbank:DB04257;foodb:FDB011675;foodb:FDB028947;gmelin:1789543;het:PAM;hmdb:HMDB03229;hmdb:HMDB12328;kegg:C08362;knapsack:C00001234;knapsack:C00029354;lipid:LMFA0…
MNXM95017	a glycogen	M_glycogen_v;M_glycogen_c	C24H42O21	666.578	0	165;bigg:glycogen;brenda:BG13201;cas:9005-79-2;chebi:28087;chemspider:388322;foodb:FDB022227;hmdb:HMDB00757;kegg:C00182;metacyc:Glycogens;metagene:172;metlin:160;nikkaji:J98.335G;nugowiki:676;pubchem:3482;pubchem:439177;seed:cpd00155;upa:UPC00182
MNXM95055	heme o	M_hemeO_m	C49H58FeN4O5	838.854		bigg:hemeO;cas:137397-56-9;chebi:24480;chemspider:3571849;come:MOL000017;foodb:FDB022457;hmdb:HMDB01162;kegg:C15672;metacyc:HEME_O;metlin:6044;nugowiki:1041;pubchem:46926106;pubchem:47204998;seed:cpd11313;upa:UPC15672
MNXM952	S-formylglutathionate(1-)	M_Sfglutth_c	C11H16N3O7S	334.326	-1	3dmet:B01368;bigg:Sfglutth;brenda:BG2675;cas:50409-81-9;chebi:16225;chebi:57688;chemspider:164320;ec:1.1.1.284;ec:3.1.2.12;foodb:FDB022685;hmdb:HMDB01550;kegg:C01031;metacyc:CPD-548;metlin:3469;nikkaji:J1.171.612A;nugowiki:1404;pubchem:189122;pubchem:25246250;pubchem:4274;seed:cpd00759;um-bbd:c0270;upa:UPC01031
MNXM95381	N-formylmethionyl-tRNA(fMet)	M_fmettrna_m	C21H30N6O12PSR(C5H8O6PR)n			bigg:fmettrna;brenda:BG93872;chebi:17119;kegg:C03294;metacyc:N-formyl-L-methionyl-tRNAfmet;pubchem:6151;seed:cpd12285
MNXM954	trans-2-octadecenoyl-CoA	M_od2coa_x	C39H64N7O17P3S	1027.948	-4	bigg:od2coa;chebi:50570;chebi:71412;foodb:FDB023960;hmdb:HMDB06529;kegg:C16218;metacyc:CPD-10262;nikkaji:J2.799.062B;nugowiki:5654;pubchem:25244344;pubchem:47205526;pubchem:53477850;reactome:548809;reactome:REACT_22862;reactome_database_id_release_44:548809;seed:cpd14937
MNXM959	2-dehydropantoate	M_2dhp_m;M_2dhp_c	C6H9O4	145.133	-1	3dmet:B01362;beilstein:2242422;bigg:2dhp;biopath:2-Dehydropantoate;brenda:BG89120;chebi:11561;chebi:17094;chemspider:14649571;drugbank:DB03795;ec:1.1.1.169;ec:2.1.2.11;ec:4.1.2.12;kegg:C00966;knapsack:C00007477;metacyc:2-DEHYDROPANTOATE;nikkaji:J934.784D;pdb-ccd:KPL;pubchem:16755619;pubchem:4217;reaxys:2242422;seed:cpd00712;upa:UPC00966
MNXM960	4-methyl-5-(2-phosphonatooxyethyl)thiazole(2-)	M_4mpetz_c	C6H8NO4PS	221.171	-2	3dmet:B00702;beilstein:195538;bigg:4mpetz;brenda:BG21657;chebi:17857;chebi:58296;drugbank:DB03145;ec:2.5.1.3;ec:2.7.1.50;kegg:C04327;knapsack:C00007608;metacyc:THZ-P;nikkaji:J870.164D;pdb-ccd:TZP;pdbechem:THQ;pdbechem:TZP;pubchem:25245616;pubchem:6980;reaxys:4915737;seed:cpd02654;upa:UPC04327
MNXM962	5-(2-hydroxyethyl)-4-methylthiazole	M_4mhetz_c	C6H9NOS	143.207	0	3dmet:B00700;bigg:4mhetz;brenda:BG48822;cas:137-00-8;chebi:17957;chemspider:1104;drugbank:DB02969;ec:2.5.1.2;ec:2.7.1.50;ec:3.5.99.2;foodb:FDB010974;het:TZE;hmdb:HMDB32985;kegg:C04294;knapsack:C00007610;metacyc:THZ;nikkaji:J5.626J;nugowiki:31643;pdb-ccd:TZE;pubchem:1136;pubchem:6954;seed:cpd02636;upa:UPC04294
MNXM96336	a cardiolipin	M_clpn_SC_m	C13H16O17P2R4		-2	bigg:clpn_SC;biopath:Cardiolipin;chebi:28494;chebi:62237;drugbank:DB03429;kegg:C05980;lipid:LMGP12010000;lipidmaps:LMGP12010000;metacyc:CARDIOLIPIN;nikkaji:J294.528B;pdbechem:CDN;pubchem:24701494;pubchem:8259;reactome:1524072;reactome:1524081;reactome:REACT_124296;reactome:REACT_125475;reactome_database_id_release_44:1524072;reactome_database_id_release_44:1524081;seed:cpd12801
MNXM96415	FAD	M_fad_m;M_fad_c	C27H31N9O15P2	783.534	-2	3dmet:B04619;beilstein:1208946;bigg:fad;biopath:FAD;brenda:BG14245;brenda:BG33700;cas:146-14-5;chebi:16238;chebi:57692;chemspider:13082029;chemspider:559059;come:MOL000039;drugbank:DB03147;ec:1.1.1.158;ec:1.1.2.4;ec:1.1.3.10;ec:1.1.3.12;ec:1.1.3.13;ec:1.1.3.17;ec:1.1.3.19;ec:1.1.3.21;ec:1.1.3.23;ec:1.1.3.24;ec:1.1.3.3;ec:1.1.3.37;ec:1.1.3.38;ec:1.1.3.39;ec:1.1.3.4;ec:1.1.3.41;ec:1.1.3.43;ec:1.1.3…
MNXM965	7,8-dihydropteroate	M_dhpt_m;M_dhpt_c	C14H13N6O3	313.291	-1	3dmet:B01352;beilstein:1226443;bigg:dhpt;biopath:7,8-Dihydropteroate;brenda:BG5107;cas:2134-76-1;chebi:17839;chebi:4581;chemspider:165;chemspider:4573669;ec:2.5.1.15;ec:6.3.2.12;foodb:FDB022607;het:78H;hmdb:HMDB01412;kegg:C00921;knapsack:C00007228;metacyc:7-8-DIHYDROPTEROATE;metlin:6228;nikkaji:J670.934F;nugowiki:1274;pdb-ccd:78H;pubchem:170;pubchem:4175;pubchem:5459950;reaxys:1226443;seed:cpd006…
MNXM96559	glycyl-peptide	M_glp_c	C2H5NO2(C2H2NOR)n			bigg:glp;brenda:BG93121;kegg:C02038;metacyc:GLYCYL-PEPTIDE;pubchem:5130;seed:cpd12002
MNXM96694	1-phosphatidyl-myo-inositol	M_ptd1ino_SC_n;M_ptd1ino_SC_e;M_ptd1ino_SC_c;M_ptd1ino_SC_b	C11H17O13PR2			bigg:ptd1ino_SC;biopath:1,2-Diacyl-sn-glycero-3-phosphoinositol;brenda:BG92888;foodb:FDB024159;hmdb:HMDB06953;kegg:C01194;metacyc:1-PHOSPHATIDYL-MYO-INOSITOL;nugowiki:6077;pubchem:25245335;pubchem:4419;pubchem:53477912;reactome:162339;reactome:REACT_2418;reactome_database_id_release_44:162339;seed:cpd11822
MNXM969	alpha-D-glucosamine 1-phosphate(1-)	M_gam1p_c	C6H13NO8P	258.143	-1	3dmet:B01976;beilstein:22947;bigg:gam1p;brenda:BG22720;cas:2152-75-2;chebi:27625;chebi:58516;chemspider:8140645;drugbank:DB03111;ec:2.3.1.157;ec:5.4.2.10;foodb:FDB022429;hmdb:HMDB01109;kegg:C06156;knapsack:C00019579;metacyc:GLUCOSAMINE-1P;metlin:6009;nikkaji:J1.531.908I;nugowiki:997;pdb-ccd:GP1;pdbechem:GP1;pubchem:25243931;pubchem:8412;pubchem:9965052;seed:cpd03671;upa:UPC06156
MNXM97	L-phenylalanine	M_phe_L_m;M_phe_L_e;M_phe_L_c;M_phe_L_b	C9H11NO2	165.189	0	3dmet:B01151;beilstein:1910408;beilstein:4136718;bigg:phe-L;biopath:L-Phenylalanine;brenda:BG27187;cas:63-91-2;chebi:17295;chebi:32486;chebi:32487;chebi:58095;chemspider:5910;drugbank:DB00120;ec:1.13.12.9;ec:1.14.13.124;ec:1.14.16.1;ec:1.4.1.20;ec:2.3.1.53;ec:2.6.1.28;ec:2.6.1.5;ec:2.6.1.58;ec:2.6.1.64;ec:2.6.1.70;ec:2.7.7.54;ec:3.4.17.23;ec:4.1.1.53;ec:4.2.1.91;ec:4.3.1.24;ec:4.3.1.25;ec:4.3.1.5…
MNXM97148	Protoheme	M_pheme_m	C34H30FeN4O4	614.471	-2	bigg:pheme;brenda:BG16641;brenda:BG92132;cas:14875-96-8;reactome:189444;reactome:REACT_9617;reactome_database_id_release_44:189444;upa:UPC00032
MNXM98	(S)-malate	M_mal_L_x;M_mal_L_m;M_mal_L_e;M_mal_L_c;M_mal_L_b	C4H4O5	132.072	-2	3dmet:B00042;beilstein:1723541;beilstein:4133558;bigg:mal-L;biopath:(S)-Malate;bnice:C27;brenda:BG19469;cas:6915-15-7;cas:97-67-6;chebi:15589;chebi:30797;chemspider:193317;chemspider:4573566;ec:1.1.1.299;ec:1.1.1.37;ec:1.1.1.38;ec:1.1.1.39;ec:1.1.1.40;ec:1.1.1.82;ec:1.1.3.3;ec:1.1.5.4;ec:1.1.99.16;ec:1.1.99.7;ec:2.3.1.92;ec:2.3.3.9;ec:4.2.1.2;ec:6.2.1.9;foodb:FDB001044;het:LMR;hmdb:HMDB00156;kegg…
MNXM984	(1R,2S)-homoisocitrate	M_hicit_m	C7H7O7	203.126	-3	3dmet:B01881;beilstein:1794431;beilstein:5812906;beilstein:7478627;bigg:hicit;biopath:Homoisocitrate;brenda:BG23995;chebi:15404;chebi:29094;chebi:30903;chebi:30904;chebi:36455;chebi:36456;chemspider:4573580;ec:1.1.1.286;ec:1.1.1.87;ec:4.2.1.114;ec:4.2.1.36;kegg:C05662;metacyc:HOMO-I-CIT;nikkaji:J2.204.427C;pubchem:5459812;pubchem:7972;seed:cpd03372;upa:UPC05662
MNXM985	(2S)-2-isopropylmalate(2-)	M_3c3hmp_m;M_3c3hmp_e;M_3c3hmp_c;M_3c3hmp_b	C7H10O5	174.151	-2	3dmet:B01581;bigg:3c3hmp;biopath:3-Carboxy-3-hydroxyisocaproate;brenda:BG34535;cas:3237-44-3;cas:49601-06-1;chebi:1178;chebi:28107;chebi:28635;chebi:35128;chemspider:4444155;chemspider:4925359;ec:2.3.3.13;ec:4.2.1.33;foodb:FDB011983;hmdb:HMDB00402;kegg:C02504;knapsack:C00019690;lipid:LMFA01170083;lipidmaps:LMFA01170083;metacyc:3-CARBOXY-3-HYDROXY-ISOCAPROATE;metlin:339;nikkaji:J319.987H;nugowiki:…
MNXM9861	2-methylcitrate(3-)	M_2mcit_m	C7H7O7	203.126	-3	3dmet:B01547;beilstein:1794854;bigg:2mcit;brenda:BG23987;cas:6061-96-7;cas:96-17-3;chebi:15598;chebi:30835;chemspider:500;foodb:FDB021997;hmdb:HMDB00379;kegg:C02225;metlin:5368;nikkaji:J363.014E;nugowiki:298;pubchem:515;pubchem:5290;seed:cpd01501
MNXM99	alpha-D-glucose	M_14glun_c	C6H12O6	180.156	0	3dmet:B01203;beilstein:1281608;beilstein:5730158;bigg:14glun;biopath:alpha-D-Glucopyranose;brenda:BG36534;brenda:BG92780;cas:492-62-6;chebi:15444;chebi:17925;chemspider:71358;ec:2.4.1.231;ec:3.2.1.28;ec:5.1.3.3;foodb:FDB011829;gmelin:329225;het:GLC;hmdb:HMDB03345;kegg:C00267;knapsack:C00001122;metacyc:ALPHA-GLUCOSE;metlin:6897;nikkaji:J44.217H;nugowiki:2926;pdb-ccd:GLC;pdbechem:AGC;pdbechem:GLC;p…
MNXM9931	3',5'-cyclic dAMP	M_35cdamp_c	C10H11N5O5P	312.199	-1	3dmet:B01363;beilstein:627988;bigg:35cdamp;cas:1157-33-1;chebi:28074;kegg:C00968;nikkaji:J370.431I;pubchem:4218;seed:cpd00713
MNXM9932	3',5'-cyclic IMP	M_35cimp_c	C10H10N4O7P	329.183	-1	3dmet:B01355;beilstein:629329;bigg:35cimp;cas:3545-76-4;chebi:27541;kegg:C00943;nikkaji:J216.188E;pubchem:4195;seed:cpd00698
MNXM998	lipoylprotein	M_lpro_m	C8H14NOS2R			bigg:lpro;chebi:15804;kegg:C02051;metacyc:Lipoyl-Protein;pubchem:5140;seed:cpd12005
maranas_iMM904_16BDglcn	M_1_6_beta_D_Glucan_C6H10O5	M_16BDglcn_c			0
maranas_iMM904_1agpc_SC	M_1_Acyl_sn_glycerol_3_phosphocholine__yeast_specific_C2420H4922N100O700P100	M_1agpc_SC_c			0
maranas_iMM904_2dglc	M_2_Deoxy_D_glucose_C6H12O5	M_2dglc_c			0
maranas_iMM904_2doxg6p	M_2_Deoxy_D_glucose_6_phosphate_C6H11O8P	M_2doxg6p_c			-2
maranas_iMM904_2hp6mbq	M_2_Hexaprenyl_6_methoxy_1_4_benzoquinone_C37H54O3	M_2hp6mbq_m			0
maranas_iMM904_2hp6mp	M_2_Hexaprenyl_6_methoxyphenol_C37H56O2	M_2hp6mp_m			0
maranas_iMM904_2hpmhmbq	M_2_hexaprenyl_3_methyl_5_hydroxy_6_methoxy_1_4_benzoquinone_C38H56O4	M_2hpmhmbq_m			0
maranas_iMM904_2hpmmbq	M_2_hexaprenyl_3_methyl_6_methoxy_1_4_benzoquinone_C38H56O3	M_2hpmmbq_m			0
maranas_iMM904_2mbac	M_2_methylbutyl_acetate_C7H14O2	M_2mbac_e;M_2mbac_c;M_2mbac_b			0
maranas_iMM904_2mbald	M_2_methylbutyraldehyde_C5H10O	M_2mbald_m;M_2mbald_e;M_2mbald_c;M_2mbald_b			0
maranas_iMM904_2mbtoh	M_2_methyl_1_butanol_C5H12O	M_2mbtoh_m;M_2mbtoh_e;M_2mbtoh_c;M_2mbtoh_b			0
maranas_iMM904_2mppal	M_2_methylpropanal_C4H8O	M_2mppal_m;M_2mppal_e;M_2mppal_c;M_2mppal_b			0
maranas_iMM904_2phetoh	M_2_phenylethanol_C8H10O	M_2phetoh_m;M_2phetoh_e;M_2phetoh_c;M_2phetoh_b			0
maranas_iMM904_3dh5hpb	M_3_Hexaprenyl_4_5_dihydroxybenzoate_C37H53O4	M_3dh5hpb_m;M_3dh5hpb_c			-1
maranas_iMM904_3hph5mb	M_3_Hexaprenyl_4_hydroxy_5_methoxybenzoate_C38H55O4	M_3hph5mb_m			-1
maranas_iMM904_3ipmmest	M_3_isopropylmalate_methyl_ester_C8H13O5	M_3ipmmest_c			-1
maranas_iMM904_3mbald	M_3_Methylbutanal_C5H10O	M_3mbald_m;M_3mbald_e;M_3mbald_c;M_3mbald_b			0
maranas_iMM904_Nbfortyr	M_N_N_bisformyl_dityrosine_C20H22N2O8	M_Nbfortyr_e;M_Nbfortyr_c;M_Nbfortyr_b			-2
maranas_iMM904_Nfortyr	M_N_Formyl_L_tyrosine_C10H10NO4	M_Nfortyr_c			-1
maranas_iMM904_aces	M_Acetic_ester_C4H8O2	M_aces_e;M_aces_c;M_aces_b			0
maranas_iMM904_acon5m	M_E_3_carboxyl_2_pentenedioate_5_methyl_ester_C7H6O6	M_acon5m_c			-2
maranas_iMM904_amp2p	M_Adenosine_2__phosphate_C10H14N5O7P	M_amp2p_c			0
maranas_iMM904_btd_RR	M__R_R__2_3_Butanediol_C4H10O2	M_btd_RR_e;M_btd_RR_c;M_btd_RR_b			0
maranas_iMM904_epistest_SC	M_episterol_ester__yeast_specific_C1695H2995O101	M_epistest_SC_e;M_epistest_SC_c;M_epistest_SC_b			0
maranas_iMM904_ergst3glc	M_ergosterol_3_beta_D_glucoside_C34H54O6	M_ergst3glc_c			0
maranas_iMM904_ergstest_SC	M_ergosterol_ester__yeast_specific_C1695H2993O101	M_ergstest_SC_e;M_ergstest_SC_c;M_ergstest_SC_b			0
maranas_iMM904_ertascb_D	M_D_erythro_Ascorbate_C5H6O5	M_ertascb_D_c			0
maranas_iMM904_fecostest_SC	M_fecosterol_ester__yeast_specific_C1695H2995O101	M_fecostest_SC_e;M_fecostest_SC_c;M_fecostest_SC_b			0
maranas_iMM904_hemeA	M_Heme_A_C49H55FeN4O6	M_hemeA_m			-3
maranas_iMM904_iamac	M_isoamyl_acetate_C7H14O2	M_iamac_e;M_iamac_c;M_iamac_b			0
maranas_iMM904_iamoh	M_Isoamyl_alcohol_C5H12O	M_iamoh_m;M_iamoh_e;M_iamoh_c;M_iamoh_b			0
maranas_iMM904_ibutac	M_isobutyl_acetate_C6H12O2	M_ibutac_e;M_ibutac_c;M_ibutac_b			0
maranas_iMM904_ibutoh	M_isobutyl_alcohol_C4H10O	M_ibutoh_m;M_ibutoh_e;M_ibutoh_c;M_ibutoh_b			0
maranas_iMM904_ind3eth	M_Indole_3_ethanol_C10H11NO	M_ind3eth_m;M_ind3eth_e;M_ind3eth_c;M_ind3eth_b			0
maranas_iMM904_lanostest_SC	M_lanosterol_ester__yeast_specific_C1697H2999O101	M_lanostest_SC_e;M_lanostest_SC_c;M_lanostest_SC_b			0
maranas_iMM904_man2mi1p_D	M_Mannose__inositol_P_2_C18H31O22P2	M_man2mi1p_D_c			-3
maranas_iMM904_manmi1p_D	M_mannose_1D_myo_Inositol_1_phosphate_C12H21O14P1	M_manmi1p_D_c			-2
maranas_iMM904_pectin	M_Pectin_C6H7O6	M_pectin_e;M_pectin_b			-1
maranas_iMM904_pendp	M_all_trans_Pentaprenyl_diphosphate_C25H41O7P2	M_pendp_m;M_pendp_c			-3
maranas_iMM904_pheac	M_Phenethyl_acetate_C10H12O2	M_pheac_e;M_pheac_c;M_pheac_b			0
maranas_iMM904_ptd135bp_SC	M_1_Phosphatidyl_D_myo_inositol_3_5_bisphosphate__yeast_specific_C4140H7444O1900P300	M_ptd135bp_SC_c			-500
maranas_iMM904_zymstest_SC	M_zymosterol_ester__yeast_specific_C1694H2993O101	M_zymstest_SC_e;M_zymstest_SC_c;M_zymstest_SC_b			0
