# Supplementary material for: Efficient Reconstruction of Predictive Consensus Metabolic Network Models
Source: PLoS Comput Biol. 2016 Aug 26;12(8):e1005085. doi: 10.1371/journal.pcbi.1005085 (PMC5001716; doi:10.1371/journal.pcbi.1005085)
Supplement: S1 Dataset — This file contains the original models, the input models, the BCMs, and the RCMs for COMMGEN as well as an overview of the changes made between original and input models. (ZIP) [file pcbi.1005085.s001.zip › S4-Models/Input/Scerevisiae/iMM904_COMMGEN/compartments.tsv]

BOUNDARY	model boundary		boundary
MNXC11	endoplasmic reticulum	Endoplasmic_Reticulum
MNXC13	peroxisome	Peroxisome
MNXC15	Golgi apparatus	Golgi_Apparatus
MNXC2	extracellular region	Extra_organism
MNXC3	cytoplasm	Cytosol
MNXC4	mitochondrion	Mitochondria
MNXC6	nucleus	Nucleus
MNXC9	vacuole	Vacuole
UNK_COMP	unknown compartment		unknown
